# Supplementary material for: Fast but not furious: a streamlined selection method for genome-edited cells
Source: Life Sci Alliance. 2021 Apr 26;4(6):e202101051. doi: 10.26508/lsa.202101051 (PMC8127327; doi:10.26508/lsa.202101051)
Supplement: Supplementary file 1 [file LSA-2021-01051_Supplemental_Data_1.zip › SANGER and Deep Sequencing/ACTB/55_S55_L001_R1_001.fastq]

@M05620:37:000000000-D9766:1:1101:14684:1916 1:N:0:55
AGTGCCAGCTCTCAATCGCACAGGGGACCCAGGGCCTGGCCCCTCCATCCAGAAAACCTATGACCTCACCCGCTTCCTGGTGCTCCCTCTCCGCAGCTTGGCTGGGTCCTATGTTGCTTCTCCCCCTTTGGACTCTGGTCTTTGGGGCGGCTTGCGGCTTTGGGGCACGCCCTTCCTACCCTTGGCGGTTTCTGTTAATTGTTGGGGTGTGGCGGGGCTCTTTGGTTCCCCCCTTTCCCCCTGTCTGTTCT
+
>11>AB1FAF@3BFGB1AFFAEFHCGEGA0FHGGC/BEH0AFGHGG0G1BF1101BBEGCFH2FBFC1F>>/E@/BGE1B10B11B/0BFG>/////BB0/>F///0B?F2B1FF211111<<0///@1101110@11111?F10///----:-.;---::0/.9.-..-:--/;/B//9-//-//---;9//9/:///://B----;--9---------;BFB/--99/-99--/:99B-;-//9/99/;
@M05620:37:000000000-D9766:1:1101:11914:2000 1:N:0:55
GAGGCTGCTTTGGAAGAAACTCATAGATTACTGCAACAGTTCACCCTGGACCTGGAAAAGTTTCTTGCCTGGCTTACAGAAGCTGAAACAACTGCCAGGATGCTAACCGAAAGGCAAGGCTCCTAGTAGACTCCAAGAGAGTACTTGAACTGCTGCACCACTGGCAAGTAAGTAAGGCATTTCTGTTTTATAACTCTTGTGGATCCAATTGAACCCTTCTCAACATTTGTACTTGTAACTGCCAAGCCAGG
+
AAAAAACAFFFFFCABAAEBGEAF3FAGG1BGFHCDG0GFFDDFGHBFEFBFGFHABDFGEHHHGGGBFGF/BBBBF1BDF1EFGFG1FGGCCGBGE1//B1BD220>///>/0/>>//EHCAGB11B22B1B11B<000?BG122B11<1<1@11@1@</11@?<GF?<<F11@F<0?1?FD111>1><1<1<>1FD1<0<00<C00D<<D0C.../::0;0;C/GG0;;0<CCF009;909/0.9;/9.
@M05620:37:000000000-D9766:1:1101:14783:2172 1:N:0:55
AGTGCCAGCTCTCAATCGCACAGGGGACGCAGGGCCTGGCGCATCCATCCAGAAAACCTATGGCCTCACCCGCTACCTGTAGCACCAACTCCGCAGCTTGGCTGGGACCTATGTTGTGTCTCCCGCGTGGGACTCTGGGCGTTGGGGCGGGGTGCGGCGTTGGGGAACGCCCGTCCTAACCGTGGCGGGTTCTGGTAACTGATGGGGTGCGGCGGGGCTCTTGGGCTCCCACCAGTCCCCCTGTCTGGTCT
+
>AAABFFFBFFFGFGGGGGGGGGHGGGG2AAE2AFG2BG10B0AEGHHHHBFGFFHHGFH5@31BEGGHHHGG/EEFB3@4BG4BFG/?F3B/E/>/FGHGGF?EDGHDH2BB>G>2/@2@@@GD//>/-<F0F0>DCF.<-<AGCCGGD-;:-ADA-;;;BFFFE.A..::D-;ADB/BADFED;@9>9;FFF;//;/;BFFFF?DFD.;A-@-9@B-;FF/;AFFFFEFFFAFFFFFEFCEBFFFFFFB
@M05620:37:000000000-D9766:1:1101:14774:2287 1:N:0:55
AGTGCCAGCTCTCAATCGCACAGGGGACCCAGGGCCTGGCCCCTCCATCCAGAAAACCTATGACCTCACCCGGTGCCTGGAGAACCCACTCCGCAGCTTGGCTGGGACCTATGCGTCTCCCTCGTCGGAATCTGGGCGTTGGGGTGGCGTGCGGCGTTGGGGGCAGACAGTCCTAACCGTGGCGGGTTCTGGTCAATGCTGGGGTGAGGCGGGGCTCTTTGGTTCCCACCCGTCCCCCTGTCTGGTCTCTC
+
A?AABFFFBFFFGGGGGGCFE2B4FA2AEFAHGFFGDFGA2BE1A1F551B33FG2FEH3535DF5BBFH1>0>/>?F3FG1@GHC1FECGHEFE??GHHDEHGGGHCEHHBFFF//?FGH0FCHEDG//<?DFHFFD>C?ACC.<-;:CAD??B?;BBGGB-99AAF.BFFFFFFFFBDE;B<;B9A::BF9:/BFF/:9FA@.;AFF?>->B@9AF99BF..;/9/;D.9A..;.DB./;;BFB/;/;/
@M05620:37:000000000-D9766:1:1101:16292:2297 1:N:0:55
GAGGCTGCTTTGGAAGAAACTCATAGATTACTGCAACAGTTCCCCCTGGACCTGGAAAAGTTTCTTGCCTGGCTTACAGAAGCTGAAACAACTGCCAGGATGCTACCCGTACGGCAAGGCTCCTAGCAGACTCCCAGGGCGTACCCGAGCTGATGCACCACTGGCAAGTAAGTCAGGCATTTCCGCTTTAGCACTCTTGTGGATCCAATTGAACAATTCTCCGCATTTGTACTTGTAACTGACAAGCCAGG
+
>3>ABAFAFFFFGGGCCFFGFGGGFGHHHFHFHHBAFHHDGHHHHGGFCFHHHHGHFD2BBDFHFHHHHHHHHHF3FGHHGHHGHHHFHEFHGHHHH3?CGFHG4FFHGEE1/?/EEFEGH0?F3FBHGHHHEFC2B/?/BB///<?<<C/F1?D<F1FH.>1CGGFEHHHFHBGHHHHHHHHHDE.CE0CF0CGHHHHHHDHFFFGFGFGG0FB/BCFGF0.:BDGGGGGFFBFFGFFFF/BFF.9EFFF
@M05620:37:000000000-D9766:1:1101:10156:2516 1:N:0:55
GAGGCTGCTTTGGAAGAAACTCATAGATTACTGCAACAGTTCCCCCTGGACCTGGAAAAGTTTCTTGCCTGGCTTACAGAAGCTGAAACAACTGCCAGTATGCTCCCCGTACGACAAGTCGCCTAGAAAACTCTCCGGGAGACCAAGACCTGCTACAAAACTGGCAAGGCAAACAGGCCTATCCGCTCTCGACCTCTTGTGCATACAATTGACAACATCTCCGCCTTTGTACTCGTTTCTGCCAAAACAGG
+
?AABBBFAFFFFGGGGGGGGGFHHHHHFEGHFGGGHBHHGGHHFHG?FG2FBFFGHGG2FHHGHHHFGGHGGHHAGHDGFHHHHHHHHHGCGCBH33333@B4B@3?1>1>1/1?>>?33////<BFF42B?2322//>/<//<@FGF0FG00?1<11?GF110.<1...>0...<<..</=0/<:.-.0=0-;ACGGGF00900;9C09:FG0CE./;C09.....;;B/;//.;..9///;BB.9..B.
@M05620:37:000000000-D9766:1:1101:18559:2646 1:N:0:55
ACTGCCACTTCTCAATCGCACAGGTGTGCCCTCCCGTGGCCCTCACAACTCTCATAATCCGGCCCCCACTTGAAACCAAGAGCAACAACGACAAGACGAGACAGGTAACTGGATGGGTACCGCATGTAAAGGTCTGTTGACGCGTTCATGGCCATAAGAAGGCGAAAGAAAGAACGGTAGTTAAGTGTTGCAGGGACATGAGAGGGACAGGAGTGGCTGAATTGAGCAATCCATGCAACTTGTCTGGTCAA
+
>11>A11@1D1DA3B3DFG1E000111A3AFGHCGE0B0AB/AAB/B1A11FC1AA22DDA///A>>/BB@BFEFH0F>B000B0FC//>///>00F/////0B/<12<21<011//BB1BB///?@222211?1??<1?1//->-.111>.///0<000/..<;-::C.C/:./9....0=900;00;;B00.9.:.;0000/---------:-;----//BFF/////;:/9//9/99//;///9://9
@M05620:37:000000000-D9766:1:1101:11266:2675 1:N:0:55
AGTGCCAGCTCTCAATCGCACAGGGGACCCAGGGCCTGGCCCCTCCATCCAGAAAACCTATGACCTCACCCGCTACCTGGAGCACCAACTCCGCAGCTTGGCTGGGACCTATGTTGCGTCTCCCGCGTCGGACTCTGGACGTTGGGTCGGCGTGCGGGGTTGGGGAACGCCCTTCCTACCTGTGGCGGGTTCTGGTAACTGTTGGGGTGCGGCGGGGCTCTTTGGCTCCCCCCGGCCCCCCTGTCTGGTCT
+
AA>>AFFFBFFFGGGGGGGGGGFHAEEGGGGHGGGGGGHHHHGHGGHHGGHFFGHHHGHHHHHHHHHHHHHGGGGGHHHHHHHHHHGFGH33??/>/B???EGGGGFGEHBFHHGG3/?BEFF<?/>//><-<->FGF0.-=<CHF./;:;:@@9;?9:@9DFFFFF..:---9BFFFFF9;;;;;;BCDA.F;;;9BBFB99BFFFAB9;--;@DF-;;BFBFF/BBEE.A=-@--9@B>AE9/9FFBB/
@M05620:37:000000000-D9766:1:1101:11273:2695 1:N:0:55
AGGGCCAGCTCTCCATCGCACAGGGGACCAAGGCCGTGGCCCCTCCAGCCAGAAAGCCTATGACCTCACCCGCTACCTGGAGCACCCACTACGCAGCTTGGCTGGGACCTATGTTGCGTCTCCCGCGTCGGACTCTGGGCGTTGGGGCGGCGTGCGGAGTTGGGGCACGCCCGTCCTACCCGTGGCGGGTTCTGGTAACTGATGGGGTGCGGCGGGGCTCTTTGGCTCCCACCAGTCCCCCTGTCTGGTCT
+
>A11>>A1>CFFGGG11A11A0GAG0B000AB00B//AAF0GGHGGG1FABE0011BFG1BB2DG@BFGHG>E/>EGFBB0BBGHHG/?F0B/>/</B1B?G1FGGHGGFFDFFFG1/C@<GG<ECC@->A-<-<DDF/.-<ACAC-:?AA@@<A@@--;;:F@@--;--;9-;ABFB/:;ABB;=;@-;:9BFFFFB/BF9BFF-BB?A?--;>-;--;;BFBBBF/-A9AB-;;;BBEB@A9FFFFFFB
@M05620:37:000000000-D9766:1:1101:19648:2789 1:N:0:55
AGTGCCAGCTCTCAATCGCACAGGGGACCCAGGGCCTGGCCCCTCCATCCAGAAAACCTATGACCTCACCCGCTACCTGGAGCACCAACTCCGCAGCTTGGCTGGGACCTATGAGTATCCAGCGCCGGAATCTGTGGGTTGGGGCGGGGTGAGGGGTGTGGGCGAGACAGTCCTAACCGTGGGGGGGGCTGTGGAATGAGAGGGGGAGGAGGGGCGCTTTGTCGCCCACCAGTCCCCCTGTCTGTGCTATC
+
BBAABFFFBFFFGBGGGGGGGGHGGGGGGGEHGGGGGGHHGHGHGGHHHGFHHHHHHGHHHHGHHHGHHHHGGEGGHHHHHGHHHHHHGHHHGGGGGGHHGEHGGGHHGHHHH3G33B333?2>///<//?1F11>0>..>-DG.A--;-;.:..;9--.;A.-@=F.B.////;/..-.:9-;;B--AD../.9://////9A==-B-.:9DF--;@.;///.:9ADFAA.///;ED-.;/;////;BF9
@M05620:37:000000000-D9766:1:1101:15744:2805 1:N:0:55
AGTGCCAGCTCTCAATCGCACAGGGGACCCAGGGCCTGGCCCCTCCATCCAGAAAACCTATGACCTCACCCGCTACCTGGAGCACCAACTCCGCAGCTTGGCTGGGACCTATGCGTATCCCGCGTCGGAATCTGGGCGTTGGGGCGGAGTGCGGCGTTGGGGCCAGACAGTCCTAACCGTGGCGGGTTCTGGTCAATGATGGGGTGAGGAGGGGCTCTTTGGCTCCCACCAGTCCCCCTGTCTGGTCTATC
+
CCBCCFFFCFFFGGG5GFFGGGHGGGGGGGHHGGGGDGHHHHGHGGHHHHHHGHHHHGHHHHGHHHHHHHHGGGGGHHHHHHHHHHHHGGHHGGGGGHHHGHHGGGHHGHFHH2FDDGHH2EGGFCGG@FGHHHHHECADGHGG.;@-;;C9AF9@@FFFFF9-;EFFFFFFFFFFFFFFFF-@DF9AFFFF;/;FFFFFFFFFADFFFFFFFFFFFFFFFFFFFFFFFFFFFFFFFFFFFFFFFFFF/F9
@M05620:37:000000000-D9766:1:1101:10405:2817 1:N:0:55
GAGGCTGCTTTGGAAGAAACTGACAAGCCAGGGACACAAGATCGGAAGAGCAGATGTCCGAACTCCAGTCATATTCAGAAATCAGGTATCCCTACATCTGCTTAAATAAATAAAACGCTCCCTCTTATGGTGGCCGCCTCCCTCGTTCCTGGCCTCCGGGCGATGCGCCCTTTCTCACTGGTTCTCTGTTCTGCAGTTTTCCGTGGGACTCTCTTTTCTGCCTTGCGGCGCCTTTGGAACTCTGCGGGTTT
+
>3AA>AFACDBDGCABEGAFFGHBBFB42BB4AABABFFG2BB2AA2B22B3333ADD5BA10ABB3353355DBDD555@553B35@44BB33B344B4BB3@@@44BB44333B>>??EGHHHF?BBCFHEGFD?BFBCFGF/??FFDGHHFHFA/<AFG-<.<@.<A-;C0GFGGCCF0CF0C;0;;GHGG099;CFF09C9-;AAFBBFEG009;90;09BB;-9-999AFFE/9BB/://--9-..
@M05620:37:000000000-D9766:1:1101:13557:2948 1:N:0:55
GAGGCTGCTTTGGAAGAAACTCATAGATTACTGCAACAGTTCCCCCTGGACCTGGAAAAGTTTCTTGCCTGGCTTACAGAAGCTGAAACAACTGCCAGGATGCTACCCGTAAGGAAAGGCTCCTAGAAGACTCCAAGGGAGTAAAAGAGCTGATGAAACAATGGCAAGTAAGTCAGGCATTTCCGCTTTAGCACTCTTGTGGATCCAATTGAACAATTCTCAGCATTTGTACTTGTAACTGACAAGCCAGG
+
A>AAAAFAFFFFGC1G1AAFGGEGFFGHHCGFHHF1FFGFGFGHHGGAFGGHHHHHFDGFBGHHHHHFGHHHHHHEGHGHHHGGHEBGBF/GHHHGHBGCG1FBFGHFE?>?BFFFHGH/1>FGF>BGDGHHFGGHFEEHA?FGDGHGCGFHHGHFFFHHH1@<FBCE??FG?<?FGHHF>>GFCCA>F>=G0GCGDDGDG.G0=GDGHHFGGG0:;0;C;;0;0::<CGHCF;0;;;;B;9/9F.;CBAE
@M05620:37:000000000-D9766:1:1101:11702:2969 1:N:0:55
GAGGCTGCTTTGGAAGAAACTCATAGATTACTGCAACAGTTCCCCCTGGACCTGGAAAAGTTTCTTGCCTGGCTTACAGAAGCTGAAACAACTGCCAGGCTGCTACCCGTAAGGAAAGGCTCCTAGAAGACTCCAAGGGAGCAAAAGAGCTGATGAAACAATGGCAAGTAAGTTAGGCATTTCCGCCTTAGCACTCTTGTGGTTCCAATTGAACAATTCTTAGCATTTGTACTTGTCACTGACAAGCCAGG
+
CBCCCCFCFFFFGGGGGGGGGGHHHHHHHHHHHHHHHHHGHHHHHGGGHHHHHHHHHHHHGHHHHHHHHHHHHHHHHHHHHHHHHHHHHHHHHHHHH@11111FHH21??>>G3?BC00?3B/???F?BG33?F3B3/</E//22B?/GG22>@222@GH/111?01/==111?1?0F1<>G1GGG.>>0000<0<0=00<</=::G00000000;000;0;<CG0=FFGGGEGG00;9;09900;CEF..
@M05620:37:000000000-D9766:1:1101:11907:3036 1:N:0:55
AGGGCCAGCTCTCAATCGCACAGGGGACCCAGGGCCTGGCCCCTCCATCCAGAAAACCTATGACCTCACCCGCTACCTGGAGCACCAACTCCGCAGCTTGGCTGGGACCTATGCGACTCTCTAGTGGAGGTCTGGGCGTGTTGGCGAGGTGCGGCGATGGGGCCAGACAGACCTCAACGTGGGGGGGTTTGGGCCATGCTGGGGTGAGGGGGGGGTCTTTTGCTCACCCCCGTGTCCCTCTCTGGTTTCTC
+
AA1>AA1>>FCFEBGD1AAFEGGGFEFEA0GHGEFEECFCCHGHGGGFFHHFB0BFGGHFHHBHFHHHHHHGGGGGHHHGFGHHHHHHGFHFEEEEEHGFGHBCCFHHCHHHHBE//>?1@12@@@01</?0?00F/>-->0>G1C---.<0<--=--;.;?.-;9A.C//..90/0/9-A--;-9--9;-----:9//9//A@-;----;--;;--9/;///9;/;-;-9--9:9;F/-;/;9/99-;F9
@M05620:37:000000000-D9766:1:1101:15668:3091 1:N:0:55
AGTGCCAGCTCTCAATCGCACAGGGGACCCAGGGCCTGGCCCCTCCATCCAGAAAACCTATGACCTCACCCGCTACCTGGAGCACCAACTCCGCAGCTTGGCTGGGACCTATGTTGAGTATCCAGCGTAGGAATCTGGGAGTTGGGGAGGAGTGAGGGGTTGGGGAAAGACAGTCCTAACCGTGGAGGGTTCTGGAAAATGATGGGGTGAGGAGGGGCTCTTTGGCTCCCACCAGTCCCCCTGTCTGGTCT
+
AABBCFFFCFFFGGGGGGGCGGHHGGGGGGHHGGGGGGHHHHGHGGHHHHGHHHHHHGHHHHHHHHHHHGHGGEGGHHHHHGG?GHHHGHHHGGGGGHHHGHHFGGHHGHHHHHEHFF3FFHD3B<//?B/FDFGDGHH0?E0GHGGFGGAE<C0=..-<:CGGGGGAFCGGGBFFFGGGFG.;?.CD@CAF0C00;BFFFFBFFFD9-:FF/AFF-@;AFF/FBBBFF.BFFF.;BFFFDDEFBBFFFF/
@M05620:37:000000000-D9766:1:1101:13955:3095 1:N:0:55
GCGGCTGCTTTGGAAGCAACTCATAGATTCCTGCACCAGTTCCCCCTGGACCTGGAAAAGTTTCTTGCCTGGCTTACAGAAGCTGAAACAACTGCCAGGATGCTACCCGTAAGGAAAGGCTCCTAGAAGACTCCAAGGGAGTACAAGAGCTGATGAAACAATGGCAAGTAAGTCAGGCATTTCCGCTTTAGCACTCTTGTGGATCCAATTGAACAATTCTCAGCATTTGTACTTGTAACTGACAAGCCAGG
+
1>1>A>>>CFBBBFF1A1BFBBADDDDGG3GHHH01BBBBDFGHHG/B/0BBF0AGHF0BBDGHDFBGHHHHHHB1BBGFGHHBBGGHH>FGGHHGEBGAHHHGFGHHGEECGG1FGGHGFGGHGF1GGHFGHG11BFFECEG1>1@@FGHH1GF2F1@G/?1FGHHGHFGGFDFGHHHGHHHHFEAAEHHHHHGHGHHFHCHFGGGGHHHGHHH/C;0G:;0CFFFGGGGGGFFGFGGGFFFGG.AFGGG
@M05620:37:000000000-D9766:1:1101:15653:3105 1:N:0:55
AGTGCCAGCTCTCAATCGCACAGGGGACCCAGGGCCTGGCCCCTCCATCCAGAAAACCTATGACCTCACCCGCTACCTGGAGCACCAACTCCGCAGCTTGGCTGGGACCTATGTGAGTATTCCGCGGTGGGATCCGGGGGGTGGGGGGGGGGGGGGGGTTGGGGGAAGGACGTCCCTACCCTGGGGGGGTCCGGGAAATGGTGGGGGGGGGGGGGGGCCCTTGGGCCCCCACCGGCCCCCCGGCCGGTTTT
+
BBABBFFFBFFFGFGGGGGGGGHGGGFGGGHHGGGGGGHHHHGHGGHHHHHHHHHHHGHGHGHHHGHHHHHGG>EGHHHHFHHHHHHGGHHHEGCGFHHHGHHGGGHHGHFHHH3333333BB2///</?/?1/00>C---;-@DF--@------;---@-@DF-BF.;..-..;./9.;./;A.-@D-@..;@--;A/////;DF;>--@--@DF---9AFBF9..;B--A..-9;BFF-9----;9...
@M05620:37:000000000-D9766:1:1101:14656:3135 1:N:0:55
GAGGCTGCTTTGGAAGAAACTCATAGATTAGTGCAACAGTTCCGCCTGGACCTGGAAAAGTTTCTTGCCTGGCTTAGAGAAGCTGAAACAACTGCCAGGATTCTACCAGTAAGGAAAGGCTCCTAGAAGACTCCAAGGGAGTAAAAGAGCTGATGAAACAAGGGCAAGTAAGTAAGGCATTTCCGCTTTAGCACTCTTGTGGATCCAATTGAACAATTCTAAGCATTTGTACTTGTAACTGACAAGCCAGG
+
AAAA>AFBFBDFGBBFGFBGGCFGHFHHFH4FFDBDEEA5555222BAAFBAEFAF332FBAEADHG53B3BBFG335BDGH3BF33FB3?GGHHGH3B1B3F4@FF3333@@@BB?1G/30?3BBBBBBBFFBBB?/?G??FGGFFF222BF2332@DHF2</?<F/???F11@?CGF1?1@FA..<.1111>><DDHGH.D0<C<<<<DFC:CG:00<;<0;C:;<;GFC0;0;9;0009;;;.:;BAE
@M05620:37:000000000-D9766:1:1101:12561:3157 1:N:0:55
GAGGCTGCTTTGGAAGAAACTCATAGATTACTGCAACAGTTCCCCCTGGACCTGGAAAAGTTTCTTGCCTGGCTTACAGGAGCATAAACAACTGCCAAGATGCTGACCGTAAGGCAAGGCACCTAGAAGACTCCCGAAGCGTCCACGAGCAACTGAACCACTGGCAAGTAAGTAAGGCATTTCCGCGATTTCACTCTTTTGGATCCAATTGACCCCTACTCCACATTTGTACTTGTAACTACCAAGACAGG
+
1>AAAAFAFFDFGEGGG1GGFGDH3GGHHHHHHGHHFCGDGHHHHGGGGGHFFFHAFHHGBAFHDFAFHHHHHHGHHGH0FFH/BFEFF1/B1BB>FBF0F1B111B0/??/>1B0GGGA0>?011BB1BFFF1?///>////>/@/>BG/0<?01F1?F/110.>G.11>1>11=/<.0<0=D..---..0:00;0C00:-;0;C090BFG0B/;..;;0//9:0990;0C90;C00;B//-9/---/-;
@M05620:37:000000000-D9766:1:1101:12119:3207 1:N:0:55
AGTGCCAGCTCTCAATCGCACAGGGGACCCAGGGCCTGGCCCCTCCATCCAGAAAACCTATGACCTCACCCGCTACCTGGAGCACCAACTCCGCAGCTTGGCTGGGACCTATGCGTATCCCGCGTAGGAATCTGGGCGTTGGGGCGGCGTGCGGCGTTGGGGACAGACAGTCCTAACCGTGGCGGGTTCTGGTCAATGATGGGGTGAGGCGGGGCTCTTTGGCTCCCACCAGTCCCCCTGTCTGGTCTCTC
+
>3>>ADDFBFFFF4BFBAFAE?FGGEEEEAEGBFG2BAGFFHGHGGGHF1AFE33BFF3GGDDHFD@FGHHGG>>EHGHFBFH1?F1?EFGBEE?EEC3BEHHGGDHHGHHHFFDD/CGH1<CCD/>E??FGFHHHCCC?<C-@.=--;AA.A?>BBBBFBB9@EEFFFFFFFEFFFFBDEBB@B>;9.;BF;/FFFF/BBFFF9BFF..9@BB-;A/9BFF9FFAEBFF.FFBFFFFBFFBFFF9BF/B/
@M05620:37:000000000-D9766:1:1101:12027:3246 1:N:0:55
GAGGCTGCTTTGGAAGACACTCCTAGATTACTGCACCCGTTCCCCCTGTCCCTGTAACCGTTTCTTTCCTGGCTTACAGAAGCGGCAACAACTGCCCGGATGATAGGCTGAACCCAAGACTCCTCGGAGACTCGCCGGGTGTCCGGGCGCTGCTGCACCACTGGCAAGTAAGCCAGGCAGTTCGGCCTTACCGCTCTTGCAGTTCCGATTGACCCCTTGACCGCATTTCTACTTTTGACCTTGAACCCGGG
+
ABBBBBFBFFFFGGGGG4BF4BFGBABG6DGHGHHGHC22BBBGHGGG3BFBBB3FBAGFEGFBGG5BFHHHHHA3BGHGGGG00/>>F1BF@BBGHEE//>3B443B3B?33/<//?0FHF2BBE/?//?FG/>CG//.--11<--<A---::CC/;/.:GH/.CF.000;09CF..9.C0;.;B.=F0/;.;D-;/;///////.99..//B.9AF./;;-9-;.;//:B/B/B/;//////;/;.---
@M05620:37:000000000-D9766:1:1101:12299:3296 1:N:0:55
GAGGCTGCTTTGGAAGAAACTCATAGATTACTGCAACAGTTCCCCCTGGACCTGGAAAAGTTTCTTGCCTGGCTTACAGAAGCTGAAACAACTGCCAGGATGCTCGCCGTAAGGCACGTCTACTAGAAGCCTACCCGGGAATACACGCGCTGATGCAACACTGGCAAGTCAGTCAGGCCTTTCCGCTTTAGCCCTCTTGTGGATAGAATTGAACGCTTCTCAGACTTAGTACTTGTAACTGACAAGCGCGG
+
AAAAAAFBFFFFGCGGFGGFGC4FEHFGHFHHHHHDGGHEFHHHHGGEGGHGFFGBGHHHF5FHHEFGHHHHHGHHHHGFFEHHG@GBGE?F3FGBF31?BFH3F1>>/>E/03BBB>BFG/G4?GDHH3FG1FFH/>///0<@1@/>@CGGGH1>>=>0>F1/<<<.==D0=0<<CC:GGHHFGG.;;CGFGFGEGFGFFDF00/;0;0CFCF.9;ADGGGG09;F/9//;BF/9/;FF/9/BF.9.999
@M05620:37:000000000-D9766:1:1101:13489:3432 1:N:0:55
AGTGCCAGCTCTCAATCGCACAGGGGACCCAGGGCCTGGCCCCTCCATCCAGAAAACCTATGACCTCACCCGCTACCTGGAGCACCAACTCCGCAGCTTGGCTGCAACATATGTCGCGTCTGGCGCGTCGGACTCTGGTAGATGGGAAGGCGAGAGGCGTTGGGGCAAGCCACTCCTAACAGTGGCGGGTTCTGGTAACTGCTGGGGTGAGGAGGGGCTCTTTGGCTCCCACCAGTCCCCCTGTCTGGTCT
+
AB>ABFFFBFFFGGGGGGGGGGHHGGGGGGHHFGGGGGHHHHGHGGHHHHHHHGGFHGHHHHHHHHHHHHHGGEGGHHHHFGHHHHHFGGHHGGGGGGHHGHHG/33BFFB?3?3?/BDGG/22<?/>A-<<@<FD00==G0=0<E/<C..---;:E.-;9-.9-.-:;.;F/=FFBBB9//999?@F-;9AB;B;9//BF/BBF?A.;..;/9.>@--9BFFFF/FFEF.AD.;/;BFEFFF9FFFFFFF
@M05620:37:000000000-D9766:1:1101:19409:3438 1:N:0:55
GAGGCTGCTTTGGAAGAAACTCATAGATTACTGCAACAGTTCCCCCTGGACCTGGAAAAGTTTCTTGCCTGGCTTACAGAAGCTGAAACAACTGCCAGTGTGCTACCCGTACGGCACGTCTCCTAGCAGCCTCCAAGGGCGTCACCGCGCTGATGCACCCATGGCAAGTAAGTCCGGCATTTACGCTTTCGCCCTCTTGTGGATCCAATTGACCACTTCTCCGCATTTGTCCTTGTAACTGCCAAGCCCGG
+
A3AABBFBFFFFGGGGFGGGGGGHHHGGG5BGHHF4GHGDFGHHHGGGHBGHHHGHH32FHHHHHHHHHHHHHHGGHHHHHHHHH3GHHHGHHHHHB333B3FGGB2?E>>1/1>/E/0/00B334BBFGGH0/BFF//?>B//?@//>///<1=11>F..><0>FC.000==00.---;;C0;...:;CA.EGGGGGG0;.CB0;000CFB09/.;;0FBF.9-:DFBB//:F9FB/:BFBB/9.AEA--
@M05620:37:000000000-D9766:1:1101:19443:3438 1:N:0:55
GAGGCTGCTTTGGAAGAAACTCATAGATTACTGCAACAGTTCCCCCTGGACCTGGAAAAGTTTCTTGCCTGGCTTACAGAAGCTGAAACAACTGCCAAGATTCTACCCGAAATGAAAGGCAACTAAAAGACTCCAAAAGAGTAAAAGAGCTGATGAAACAATAGCAAACAAGCCAGGCAAATCCGCTTAAGCACTCTTGTTGAGCCAATTGAACAAAACTCAACAATTGTACTTGTAACTAACAAGACAGG
+
>3AA>ACACBDDGBBB4GFEFFHHHHEGGBBFGG4AEGGGHFFFGGEFC2BFGGEAB32BBFGFFDDBBBAF1BB3BBBF3BFBFBBBBBB?EFEGB311@34BBFBB1///13@3BB0?00?F?3?BB/B3BG3B3/?/?BBFFF?FB2?BB@22>@@FC@22@>220<?0/???AA/00><1.><..<000/<<0=D=0<0/0<::C0:C00;;...;0:/:<.900;;0CF0;;0000:/;B9//9::
@M05620:37:000000000-D9766:1:1101:13246:3440 1:N:0:55
AGTGCCAGCTCTCAATCGCACAGGGGACCCAGGGCCTGGCCCCTCCATCCAGAAAACCTATGACCTCACCCGCTACCTGGAGCACCAACTCCGCAGCTTGGCTGGGACCTATGTTGCGGCTCCCGCGTAGGACTCTGGGCGTTGGGGCGGAGTGCGGCGTTGGGGAACGACCGTCCTACCCGTGGCGGGTTCTGGTAAATGATGGGGTGCGGCGGGGCTCTTTGGCTCCCACCAGTCCCCCTGTCTGGTCT
+
ABAAAFF4>FFFGFGGGGE2E?GCGGEAAEHHB2EE2FGHCGGHGGHFHGHH3GHGHGH3BGBGHFHHHHGEG>FEHHHHFGHHHHHHFHFGEEC>>FFGGEH?//BFE0CGH2GG1>//>//?CD/>-->FCGGHHH0>=<ADHG-:AB?BEF0ABG?-;B.BBFF.A.--;DDFFF/;FDDAB-BBBBFFFFB9BF/BF/BFF9DAB.-;9B=-BBBEFFFFFFFBEEFFF9.9//9EFBEBFF/B/BB
@M05620:37:000000000-D9766:1:1101:16928:3480 1:N:0:55
GAGGCTGCCATGGAAGAACCTCATAGACTACTGGAACAGTTCCTCATTGAACTGGACAACTTTCTTGACCTGCTTTGTGAAGTGTCAAAACCTTCGCATGGTTTACCAAACAGAGTACCAAGCGAACAAATAATGGAGGAGGAGAGGAATGAAGAGTAACAAAAAGAAAGCAAGAAACCAGGAGGGAGCTAGGACATGATGAGCAGTAGAGGAAAAAATTGGACCACACTAGTCCCTCTGTCTGGACCAGC
+
>1>>1>B1>1B@B1BB1BBABGFHDDD1ABAAB10B1B0DA22211D22A1B1B0B010/B1ADDDB2111BAA1112BDFB21D22DD1>B>1B/B///011011111>>0000@211210?//>//B011122110///?//<//001111@10@21211?0</?0?10<0><0000......-....00.0/:0::0:0;00/00:00/.///.-.;=/;/;;9.;//00=0/0//9000//;9---:
@M05620:37:000000000-D9766:1:1101:20208:3530 1:N:0:55
GAGGCTGCTTTGGAAGAAACTCAGAGATTACTGCCACAGGTCCCCCGGTCCATGTAACCGTTTCTTTCCTGGCTCCCAGAAGCTACAACGACTTCCCGGATGCTAAAGGAAGGGCACGTCTCCTCGCAGACTCCCCGGGCGTCCCCGCGCGGCTGCACGACTGTCAAGCCAGTCAGGCATTTCCGCTTTCGCCCTCTTGCGGACTCAATTGACCCCTTTTCCGCACTTGTACTTGTAACTGCTAAGCCCGG
+
AAAAAAFAFFFFGCGGGFGGG111B1BGBD1DDAAFF0AA1AB00B/AAAEFDAFG2DGGBE012D12BDGFBBB/BGH?BFGB111BF/B>/?BFF/E/?/FHBB111000//?/</<?0BB1F/B/C<01@1F///<A->CG<C@@C--:A--:/;.9-.;00=C00.;.9000-/-/9;9B-9-;-/--;B-AFFB/;-;--;9/9BFFF/BB9-/9/;AB@-;B/B/9/9BFFFF;/;/9//;:9-;
@M05620:37:000000000-D9766:1:1101:21359:3686 1:N:0:55
AGTGCCAGCTCTCAATCGCACAGGGCACCAGGGGCCTGACCCCTCCATCCAGAAAATCTATGACCTCGCCCGCTACCTGGAGCACCAACTCCGCAGCTTGGCTGGGACCTATGCGTATCCCGCGTCGGAATCTGGGCGTTGGGGCGGCGTGCGGCGTTGGGGCCAGACAGTCCTAACCGTGGCGGGTTCTGGTCAATGATGGGGTGAGGAGGGGCTCTTTGGCTCCCACCAGTCCCCCTGTCTGGTCTCTC
+
11>>AFFFAFFDAGGBGFGGAE0FF0A0B00ABAA/A/0AA0E//B0DFCGFFGHH11D22FB1BDF/>>EGE/EEGDG0BGHGH/0?ECGFE?@@EBFHGEHGGCHHGBCHHGFG/CGHF/BCCGGG<<>GFHHHCCGGCFGGAC?AAAAB@@@@@@@F@@;>BFFEFFFFFFFFF?@FF@?@@@@FFFFF:9BFFFFFFFFF9@FFF/BB@@@@EFFFFFFFFFFFFFE-BBBFEF?EFFFFFB9;/B9
@M05620:37:000000000-D9766:1:1101:12678:3698 1:N:0:55
AGTGCCAGCTCTCAATCGCACAGGGGACCCAGGGCCTGGCCCCTCCATCCAGAAAACCTATGACCTCACCCGCTACCTGGAGCACCAACTCCGCAGCTTGGCTGGGACCTATGCGACTCCCTCGCCGGGGTCTGGGCGTTTTGGTGGCGTGCGGCGATGGGGGCAGACAGTCCTCACCGTGGCGGGTTCTGGTCTATGTTGGGGGGAGGCGGGGCTCTTTTGGTCTCCCCCGTCTCCCCCTCTGGGGTCTC
+
AA>AAFFFBFFFGFGGGGGCGCGCFEEEEEHHBEFEEFHHCHGGGGHGHHHHHHFFHGHHHHFHHFGHHHHGG>EFHHGHBGHHHH1FEHHHEGGG>GGFFHHGGGFHGHHHH2C//>/2?2<>////<><.>0<F.<-<<.CD:;..;:;.;?-;--..CD--;:E99.//9///.:..;--;9@-..;/;///;/9//99DF-B-@@.;-9D--;B/;/;-99/;;F.A-...;BF..;.://.;;AF/
@M05620:37:000000000-D9766:1:1101:20510:3721 1:N:0:55
AGTGCCAGCTCTCAATCGCACAGGGGACCCAGGGCCTGGCCCCTCCATCCAGAAAACCTATGACCTCACCCGCTACCTGGAGCACCAACTCCGCAGCTTGGCTGGGACCTATGAGTATCCAGCGTAGGAATCTGGGAGTTGGGGAGGAGTGAGGAGTTGGGGAAAGACAGTCCTAACCGTGGAGGGTTCTGGTAAATGATGGGGTGAGGAGGGGCTCTTTGGCTCCCACCAGTCCCCCTGTCTGGTCTATC
+
>AAABFFFBFFFFGGCGFGGECBGFEFGGGECFAFDFAGAFGGEFGFEFHCFGCAFGGHFHHHHHHEGHFCEGECGHDFEGGHECHHHG3FGGFGGGBGG/33??/?FACFG1B?GGH22FG?@?/@DFFHHHHEC0CCFHH/<.<C.ECGFHGHG<GHCCC..:;GHFH0<GHHHHH?FEGCEDBEGGGGF;CFC0;BFFFE?A-.A9BDF-@=-.BFFFFFFFF?BAFFFFFFFA.@A9BFFB;;9/9;
@M05620:37:000000000-D9766:1:1101:17783:3725 1:N:0:55
GAGGCTGCCGTGGAAGAACCTCATAGACTAAGGAAACAGTTCCTCCTTGAACTGGACAAAATTCTCGACCCGCCTACTCAAGCTGAAACAACTGACAATGACTAAGACCACTGAAGACTCGACCACCTACGAAACTAAGAGATAAAGAAGAATGAAGAAATGCAGAAAGACCGTACTAACAATGGAAAACTCAGGTAAAAGATGACGTGAGAAAAGACTCTGAAACTCCCACCAGTCTCCATGTCAAGTCT
+
>1>>>>B1B1>>AABA0BB0B0BDFA11A1BB01000BBD2ABA1BBA111B1B00B10001AAABAA/AA///?/011BBB1BB11@@0/B1BB111BB1B21B1B100?11111B011??>////<10<///>11111101111>10010111111001111><01FF00<..<.00</000/<00//0;0:/;;0:0;;<00:;.:C.09///.990000000000./.;;.;00009///;////;/
@M05620:37:000000000-D9766:1:1101:17977:3748 1:N:0:55
GCGGCTGCTTTGGAAGAAACTCATAGATTACTGCCACAGTTCCCCCTGTACCTGTAAACGTTTCTTGCCTGGCTTACAGAAGCTGCAACAACTGCCAGGATGCTACCCGTACGGAACGTCTCCTCGCAGACTCCCCGGGAGTCCACGCGCTGCTGCACCACTGGCAAGTCAGTCAGGCCTTTCCGCTTTAGCCCTCTTGTGGATCCAATTGACCCCTTCTCCGCATTTGCACTTGTAACTGCCAAGCCCGG
+
>>>>A>>>CF@1BABB1ABGBBAFAFGHG1BGGH01BBBB2DFGHGAB12DADF1BF21EBFEGBDDBGHHGHGA1BGGAFHH111BBG>BFB0BGF1BFGGHF21BFE/>/>E/>/E?/<FHHH//>BCFGHHHGGC<<@/0?1?ACGC-@EG0DC/<G./0<GCBC:0000;C</C.//0CCA..;C0;BFFFGGBBB09CF0990;BFB0;CEEAFBF/---9-;B/;B/FF/9B99FB9FF-9E--9
@M05620:37:000000000-D9766:1:1101:14035:3787 1:N:0:55
GAGGCTGCTTTGGAAGAAACTCATAGATTACTGCAACAGTTCCCCCTGGACCTGGAAAAGTTTCTTGCCTGGCTTACAGAAGCTGAAACAACTGCCAGGATGCTACCCGAAAGGAAAGGCTCCTAGAAGACTCCAAGGGAGTAAAAGAGCTGATGAAACAATGGCAAGTAAGTCAGGCATTTCCGCTTTAGCACTCTTGTGGATCCAATTGAACAATTCTCAGCATTTGTACTTGTAACTGACAAGCCAGG
+
A1AAAAFAFFBFFGGG1FBGBBFGFGHHHHHHHHGGFFGDGGGHHGGABFGGGHHGFGFFBFHHDHHHHHHHHHHHHGHHHHHHHHFHHHAFGHGHGFFAG1G1@GFGG//>/FGGGGF>B0?BFF<BFFGGHGGHHFEFC?F>>>GGHH1FBFGHF1FGC@??FGF<F?FF?11FGGHHFFGHGE.>C<DGDH<G0GHHHCHFCC;GGG0GCFHHF0:;0;:;C:;CBFF;B;0990;0BC/9F.;EFFE
@M05620:37:000000000-D9766:1:1101:19944:3830 1:N:0:55
GAGGCTGCTTTGGAAGAGCACAAGTGTTTACTCCAGCAGCTCTCACTGGACCTGGAAAAGGTTCTCGCCTTGATTACAGAAGCTGAAACAACTGACAAGTATGCCACGCATTTCCGCTTTAGCATTCTTGTGGATCCAATTGAACAATTCTAAGCATTTGTACTTGTAGCTGACAAGCCATGGACAAAAGATCACCCGAGTACCCCTCTGATAACCAGTCACGAAATCGTAACTCGTATGACGTCCTCTGT
+
A>AAA>FAFFFFGGGGG1AF1B001BAB0DGH1FB10B00011B1A1100B00BBFA1A0/B11B2BBAE/F112DBF1FHC1BB11FBB/FFF1@1B0B@222BB1/?>?/B2B>////>B1B22B22111/11BB<11BB1BGFB11122>201@2222>@2211>221110<?F<F01?0<110>00.<110><---.<<00<..=000000:0.<:00.;.9;0....99B.;./900.;..99;00
@M05620:37:000000000-D9766:1:1101:14201:3873 1:N:0:55
GAGGCTGCTTTGGAAGAAACTCATAGATTACTGCAACAGTTCCCCCTGGACCTGGAAAAGTTTCTTGCCTGGCTTACAGAAGCTGAAACAACTGCCAGGATGCCCCCCAAACAAAACCTCTCCTAAAAGTCTAACCGAGCAAACCAGCGCAGCTAAAAAACTCACAAATCAGAGAGGCATTTCCGCTTTCGCCCTCTTGTGGACACAATTAAAACCTTCTCCACCTTTGTACTTATAAGTGAAAACCACGG
+
AAAABAFAFFFFGGGGGGGGGGHHGHHHHGHHHHHGHHHBFHHHHGGGHHHGHFHFHHHGBFHHHHGHHHHHHHHHHHHGGHHHFGHDHFHHHGFHH31133B3B1/>//0/0/000/?B?3B?343B33B3332?>/></220//?GC//<<01>1<<-<<111<0.00<<00/<<..:0;CGADG.;;.;;;B9BFG;0C0/;./;0000;00;;0C00;09..9;/99/9F/9;////;/9;/...;9
@M05620:37:000000000-D9766:1:1101:9544:3951 1:N:0:55
AGTGCCAGCTCTCAATCGCACAGGGGACCCAGAGCCTGGCCCCTCCATCCAGAAAACCTATGACCTCACCCGCTACCTGGAGCACCAACTCCGCAGCTTGGCTGGGACCTATGAGTATCCTGCGTCGTAGTCTGGGCGTTGGGGGGGCGGGAGGCGTTGGGGGCAGACAGTCCTAACCGTGGTGGGTTCTGGTGAATGATGGGGGGGGGAGGGGCTCTTTGGCTCCCACCAGCCCCCCTGTCTGGTGTATC
+
AA>AAFFFBFFFGGGGFGGAFCHFGEFEGGHH2BFGHHHHHHGHGGHHHGHHHHHHHGHHHFHHHGHHHHHGG>EEHHHHFHHHHH1?EHHFEFCGEHGHGHHGGGHHGHHHH3333??F32BD/<>/<//???00/>>@@G-A-;:-;----;.;.;@.-;9--.9:B.;;:BBB.A-.;@.;DA..9;9/;.///9;FF/.;-B--;-@B>B--9/;/9////;..ADE..:.;@F-.9////;../;/
@M05620:37:000000000-D9766:1:1101:12847:3957 1:N:0:55
AGGGCCAGCTCTCCAGAGCACAGGGGACCAAGGGCATGGCCCCTCCATCAAGAAAACCTATGACCGCACCCGCCCCCTGGGGCACCCTCTCCGCAGCTTGGCTGGGACCTATGCGTCTCCCTCGTCGGAATCTGGGCGTTTGGGGGGCGTGCGGCGTTGGGGACCGACGGTCCTAACCGTGGCGGGTTCTGGTCAATGATGGGGTGAGGCGGGGGTCTTTGGGTCCCCCCAGTCCCACTGTGTGGTGTCTC
+
>11>>>1AAFB3BBF11AA1B0BA00AAE0AF0AAABB0BBFEGEE0B11AAB000BB0EB1BFB/>>EEG/>//>E@////?>EF?/?000/?/</01<?B1FFGHHGHFHF1AE/CGGG0FCG/@C-.>FHHH<<----..;--9---;:@--9@-99@;---9-;--;;@FF/FA@AE-9@-@999;;B////9///;FEF->?F--9-;@-@A-//;;-:;;F-A---/999/A-/;/;----9/;/
@M05620:37:000000000-D9766:1:1101:8676:4013 1:N:0:55
GAGGCTGCTTTGGAAGCAACTCATAGATTCCTGCACCAGTTCCCCCTGGACCTGGAAAAGTTTCTTGCCTGGCTTACAGAAGCTGAAACAACTGCCATGATGCTACCCGAAAGGAAAGGATCCTAGAAGACTACAAGGGAGTAAAAGAGCTGATGAAACAATGGCAAGTAAGGCAGGCATTTCAGCGTTAGCACTCTTGTGGATCCAATTGAACAATCCTAAGCATTTGTACTAGTATCAGAAAACCCAGG
+
>>1>>>1>CFFDF1AB1BFBBFBFDAFD33DBBAA1A0FBFBF1FEEFE0FFGHFH110FGFFDDDGBBFDBBF01B1BDFGBBG11F1B>FHHHF11B1B2F@FHGB//>>/>FCC0F0>0B1B1BG1BBGF0BEC<?C//<BFGGE0B1FG112>FGHE@11001/1???10<?@FF<11<=1<.....<0<0<0<<DC.<0;C00000;C;CC;/:C;=/=F00;9FB;;00;0000000///;;999
@M05620:37:000000000-D9766:1:1101:10863:4022 1:N:0:55
AGTGCCAGCTCTCAATCGCACAGGGGACCCAGGGCCTGGCCCCTCCATCCAGAAAACCTATGACCTCACCCGCTACCTGGAGCACCAACTCCGCAGCTTGGCTGGGACCTATGAGTATCCCGCGTCGGAATCTGGGCGTTGGGGAGGCGTGAGGAGTTGGGGACAGACAGTCCTAACCGTGGAGGGTTCTGGTAAATGATGGGGGGAGGAGGGGCTCTTTGGCTCCCACCAGTCCCCCTGTCTGGTCTATC
+
BBBBBFFFBFFB4FG5AAFCE?GCGGGGGGHHFGGDEGHHHHGHGGGFHHFGHGHHHGHHHHHHGFHHHHHGGCEEHHHH2BF1GFHHGHHBA//E@HHHGHEGGDHHFHHHH2FGDGGH1?CCBCDD/??GHDGH.ADGGHGG<<@.;;A.CF0;CGFGGG.9;EGGGFBFGGGGGGGGFB.AFB;AFFFF;/BFFFFFFFFF-9>B?.DFBBBBFFFFFFFFFFFFFFFFFFFFFFBFFFFFF/BB9F9
@M05620:37:000000000-D9766:1:1101:17516:4067 1:N:0:55
AGTGCCAGCTCTCAATCGCACAGGTGTGCCCTCCCGTGGCCCGCAAAGCCCTCATACTCCGTCCCCCCCTTGAAACCAGGAGCGCAAACCACTCCCCCTGGTTATGACGCATTTAAGGTGAAAAACCAAAAAATCAGCAAATGAGGAAAAGAGAAGAGAAAGCAAAAAAAAAGAATAACAGCAGAAGCCTGTGGTAAAAAAAGGGATGAAGAACGCACATTGACCAATCACAACACTCGAAGTCTACAAGA
+
ABAABFFCAFFFGGGGGGGGGG4BBG4A5GHG2BF2B22A222A00A3B1B2F1DF55BBB1B1?11/>>?B33B31?1/??/////<0?/?100///<//<FD1121/<///11?11111?11</....><-./0000//0000/0//:/./;/:/.//////;:/.-;B-9..0;000/...////././/.9/////--....;./////...--;//////9;/99//9...//....9///////.
@M05620:37:000000000-D9766:1:1101:12755:4082 1:N:0:55
GAGGCTGCTTTGGAAGAAACTCATAGATTACTGCCACAGTTCCCCCAGTCCCTGTAACCGTTTCCTGCCTGGCTACCAGAAGCTCCAACCACTGCACGGATGCTACCCGTAAGGCAAGGTCCCTCGCACACTCCCCGGGGGCCCCCGAGCTGTTGCACCACTGGCAAGTAAGCCAGGCATTTCCGCTTCGCCCCCCTTGGGGATCCAATTGACCACTTCTCGCCATTTGTATTTGTAACTGCCAGGCCAGG
+
AAABAAFAFFFFGFFGFGGGGGG5FBFGAABGHHHHHHBBDDFGFF2ABBGGBABDFHHGGGBB5D53BFHHHF3BBGHGGGHB3@BGGBBFB3BB3?//1>CG@3B11/>/B3BG0F/33B032<////02BGG/BD?/-->A-----:.:000;C;GC:/0/9C0.00;;09/F?..;B;90..;9.9.9.---;.:/;9.;;.F/B//;/B/.B://;..;.:9B////;///9/////;B/..;.AF
@M05620:37:000000000-D9766:1:1101:11149:4096 1:N:0:55
GAGGCTGCTTTGGAAGAAACTCATAGATTACTGCAACAGTTCCCCCTGGACCTGGAAAAGTTTCTTGCCTGGCTTACAGAAGCTGAAACAACTGCCAGGATGCTACCCGTAAGGAAAGGCTCCTAGAAGACTCCAAGGGAGTAAAAGAGCTGATGAAACAATGGCAAGTAAGTCAGGCATTTCCGCTTTAGCACTCTTGTGGATCCAATTGAACAATTCTAAGCATTTGTACTTGTAACTGAAAAGCCAGG
+
AABA>AFAFFFFG4BBBGBGGGFGGFHHHHHFGHFFFGHGGFGGHGFFHHFHHGHHA3AGFHHFHHHFBGFFFHHEBABFGHBGHB3GB?1GHHHGHBGAG3FFHHHHE?E?BGFFGEH/3FFFB?FH3FHHF?BEEEEHD?FGFHHG2FDHHFG2DGHHHD22GBCF??FD?1<FFGE11=1<CE..<1>00<<C<0<DF.00=C<:;0CCGCGC000C0<0;C;0<:GFF;;;;0;009009;/;CBFE
@M05620:37:000000000-D9766:1:1101:8103:4118 1:N:0:55
AGTGCCAGCTCTCCATCGCACAGGGGACCCAGTGCCTGGCCCCTCCATCCAGAAAACCTATGACCTCACCCGCTACCTGGGGCACCCACTCCGCAGCTTGGCTGGGACCTATGCGTCTCCCTCGTCGGCGTCTGGGCGTTTGGGGGTCGTGCGGCGTTGGGGCCAGACCGTCCTAACCGTGGCGGGTTCTGGTCAATGATGGGGTGAGGCGGGGCTCTTTGGCTCCCCCCAATCCCCCTGTCTGGTATATC
+
>>>>>BFFBFFFGGGGAAE2E2GAF2AAE2BG3BB5DFGHHHGGGGHHH1GGHGH2BEGHABDGH5BBGFF>>0>>GHBB1>BEFGF1?FGB/E/>>B3B/?BFAGGGGF2B22<CDGBDG22BG/>/<<>AEFH0>ADC-<C.-;-;@-CEAA9A;BFAF-;;.;.;.-.;ADBBFFF99-=>;>-;FBBFBB999/:9F/...-A.9E@-@@-9AFF/FB/BFF?.A--..;.;E?@.//;;BF/9/B/
@M05620:37:000000000-D9766:1:1101:11144:4118 1:N:0:55
GAGGCTGCTTTGGAAGAAACTCATAGATTACTGCAACAGTTCCCCCTGGACCTGGAAAAGTTTCTTGCCTGGCTTACAGAAGCTGAAACAACTGCCACGATGCTACCCGTAAGTAAAGGCTCCGAGAAGACTCCAAGGGAGTAAAAGAGCTGATGAAACAAAGGCAAGTAAGTCAGGCATGTCCACGGTACCACTCATGGAGATCCAATTGAACAATTCTCAGCATTTGTACTTGTAACTGACAAGCCAGG
+
AAABBACAFDFFFFGGGFFGGGFHHHHFDHAEGGFHCC2DBFGAGGCFAF2AFB2BAA2BFFFGHFD5B53BGHFFF5GDGHFBBDFHGCGH3GF3F3>/11?34B?F>?E?044B?4B/3?//>>EE3333?B??1/??C<<1@>1?@0111112@?1F/00</?G<1>D111F100F10F1111.-<..000<//0000://0;0000;;;0;/;0;F0;9/FF0;0;9F000;00;;00/;0..:C..
@M05620:37:000000000-D9766:1:1101:11525:4166 1:N:0:55
CGTGCCAGCTCTCAATCGCACAGGGGACCCAGGGCCTGGCCCCTCCATCCAGAAAACCTATGACCTCCCCCGCTACCTGGAGCACCAACTCCGCAGCGTGGCTTGGACCTATGAGTATCCAGCGTAGGAATCTGGGAGTTGGGGAGGAGTGAGGAGTTGGGGAAAGACAGTCCTAACCGTTGAGGGTTCTGGTAAATGATGGGGTGAGGAGGGGCTCTTTGGCTCCCACCAGTCCCACTGGCTGGGCTATC
+
1>>>AAFFAFFFGGGGGAF1EA00FEEEGF0FFEFF/AFFGGGAEFBGHH1B1BCFGGFCGE2DFG1/BE/EEF>FH1FBFHH/BFGHGBGHCE/>E/EF@CF0</1B0FF1GG1@@FGHDDHC?/<?1?FFD1??0FE<GH-<FCCAG<.00.0.;;CF--..:;GB9B990BFFFF;E.9ABFAEF99;09=C0;09FFF----;--9A--;999F/B///9;9---AEFFF/9/--/-;--9-;;A//
@M05620:37:000000000-D9766:1:1101:13889:4302 1:N:0:55
AGTGCCAGCTCTCAATCGCACAGGGGACCAAGGGACTGGCCCCTCCATCCAGAAAACCTATGACCTCACCCGCTAACTGGAGCACCAACTCCGCAGCTTGGCTGGGACCTATGCGAGTCCCGCGTCGGAGTCTGGGCGATGGGGGGAGGAGTGGGGATGGGGCCAGACAGACCTAACAGTGGGGGGGTCTGGGGAATGTGGGGGGGAGGCGGGGGTCTTTGGCTCCCCCCAGAGTCCCTGTCTGGTGTCTC
+
AA>ABFFFBFFFFGGGGEGGGGCHC2E22EGHGEHGF22F2AE2FG2G5BGGF33BA13BFHFF3FF@GHFGGEEEHHH3FHHFC?GHGBGHEECEEHHHAGHEGGHHDCHHH1?//>?11//>//>/--.0>1<G.A--..<<:@--;.;.;..;.99..A.-;.A.BB/.:;B/.///;/.;-;9-;;/9.-.;.////9@B-@;B-.9-9@--.;/;////;.;.;--.../;BF//:/;///.9/;/
@M05620:37:000000000-D9766:1:1101:22594:4330 1:N:0:55
GAGGCTGCTTTGGAAGAAACTCATAGATTACTGCAACAGTTCCCCCTGGACCTGGAAAAGTTTCTTGCCTGGCTGACAGAAGCTGAAACAACTGCCAGGATGCTAACCGTACGGCAAGGCAACTCGAAGACTCCCAGGGAGTCCCCGCGCAGCTGCACCACTGACAAATAAGAAAGGCATTTACGATTTCGAACTCTTGTGGATCCAATTGACACAAACTACGCAATTGTACTTGTAACTAACAACACAGG
+
A>AAAAFAFFFFFGGGGGGGGGGGGHHHHDGHHHHFFGHEGGHHHGGFHHHHHHHHHHHHFGHHHHHHHHHHH21BBGHB3BFF3FFG33BFGFGFH3FA33B3B4GH/??1>/>>EE/C0??FB/?GFGHHGEE2GFGFF/@2@CC/>C/<-01><FHHE<00<DG/==GF00<GFGHHHHHGGACCF0;E.GFGFFBBB?F0CFGGG0BF000;..9;;/.99-.;;FF/B/9B9FF//999B..9AFF
@M05620:37:000000000-D9766:1:1101:14874:4442 1:N:0:55
GAGGCTGCTTTGGAAGAAACTCATAGATTACTGCAACAGTTCCCCCTGGACCTGGAAAAGTTTCTTGCCTGGCTTACAGAAGCTGAAACAACTGCCAAGATGCTACCCGAACGGAAAGGCAACTAAAAGACTCCACAAGAGTCCAAGAGCTGATGAAACACTAGCAAGTAAGTCAGGCATATCCGCTCTCGCACTCTTGTGGACCCAATTGAACCCAACTCAACATTTGTACTTATTTCTACCAAGAAAGG
+
>AAABAFAFFFFGGGGGGGGGGFHHHHHHHHHHHHGFCG5GHHFHGGFFHGFHFGFFFBGFFFHFHDBGHHHHHHGHHHFHHHEFHGHHHGHHEHFG3FAEGHGFHGGG/E/>/EF/0B/00/B?3?BF/BF3BBF1/B?FB1?BFGC0@1@GG1@@1@F0F01?G101?<G11<10<<111=>EFD-.0=.-<<C=FH0C.G//:::;0:CHB....==0;/;C/99;CFFB00;000;000;:.9//9A
@M05620:37:000000000-D9766:1:1101:24001:4444 1:N:0:55
AGTGCCAGCTCTCAATCGCACAGGGGACCCAGGGCCTGGCCCCTCCATCCAGAATACCTATGACCTCCCCCGCTACCTGGAGCACCAACTCCGCAGCGTGGGGGGGAGCTATGAGAATCCTGCGTCGGAATCTCGGCGTTGGTGCGGCGTTGGGCGGTCGGGCCAGACATTCCTAACTGGGGCTGTTGCGGCTAAAATAGAGGATTAGTAGGGGCTCGTTGTCGCCCACCAGACCCCCTGGCTGATCGATC
+
>3AABFFFAF4DBFGGG2AAEEBCFAEEDE2AF2AE2ABABFF1EFB55B3B3F5D3B55B35DEFB1B11>FEEEH3F1BFH?1?FGG33FE//>>/E/////----;A/9//9/;9/;//;@.-;BF.A///.;AF-;B..;B--;----;-;--;--;-;-.AFF./BFF/B/.///.-:-.9;//-;-;.BF//////..///////;.9-;9-9.../..;AD..;..;.9D-@A.;.../:.9A;
@M05620:37:000000000-D9766:1:1101:18890:4447 1:N:0:55
ATTCCACCTCGCAATCGCACAGGGGGCCCCTGGCCTGGCCCCTCCAACCCGAAAACCTCTGACCGCACCCGCTACCTGGGGCACCCACTCCGCAGCTTGGCTGGGGCCTCTGCGTATCCCTCGTCGGAATCTGGGCGTTGGGGCGGAGTGCGGAGTTGGGGCCCGACCGTCCTCACCGTGGCGGGTTCTGGTCCATGATGGGGTGAGGAGGGGCTCTTTGGCTCCCACCAGTCCCCCTGTCTGGTCTCTCT
+
AAA1AF1BBC1>AEGGF0AAFBGGG0/AEE/BFGGFGHBFGEGFGG1BEEE/>EE0EFFFGFHH/>>EGGGG/>>GFGH/<?EGGGGGG0B?BCCB0GFCH?FEG<<AF?FGGGGGGHH11<@<CGGG.CGHHHHGGCCGGGGFG@@@BFB@@@@BFFF@@F9@@@@-9ABFF/BEFFAE@@@@@9A9BFFB/;BFFFFFFFFB@FFFFFF@@@<EFFFFFFFFEE-;BFFFF;FFF-AFFFFFFFFFFFF
@M05620:37:000000000-D9766:1:1101:24430:4466 1:N:0:55
GAGGCTGCTTTGGAAGACACTCCTAGATTACTGCACCCGTTCCGCCGGGCCCTGGAAGCGTTTCTTGCCTGGCTTACAGAAGCTGCAACCACTGCCCGGGTGCTCCCCGCAAGGCAAGGGTCCTCGCAGACTCGCCGGGAGTCCCCGAGCTGCTGCACCACTGGCAAGGAAGTCAGGCATTGCCGCTCTAGCACTCTTGTGGATCCAATTGAACCCTTCTCAGCATTTGTACTTGTAATTGACAAGCCAGG
+
A>AAAAFAFFFFGGGGF1BFBFAB1ABDFFHHHHHFG00AB0B/BF?E/AE/GGGH10/>BFEEFH11BGHGHHBFGHFBGGH@B1BFH0?FBBGFG///<<EGGFFGC///<F/0@/F/00<11?/<?@GFF.--<-<-<./0::-:-;./;0;B///99/B/./CA.9/.000;;/99000;-9---/9/99BFFFFFB-:9B9BFBBFFFF-9-/-9//9999/;;FFF/;BF////;B9FB9-;9-A
@M05620:37:000000000-D9766:1:1101:14057:4649 1:N:0:55
ACCACACCTTCTACAATGAGCTGCGTGTGGCTCCCGAGGAGCACCCCGTGCTGCTGACCGAGGCCCCCCTGAACCCCAAGGCCAACCGCGAGAAGATGCCCAGGTGAGTGGCCCCCTACCCCTTCCGGTGGCCGCCTCCCTCCTTGCCGGCCGCCCCGGAGCGCGCCCTTTCTCCCTGGCTCTCCCGTCTGCCGTTTTCCGTCGGTCTTCTCTGCCCGGACTGTGTTCCCTTTGGCACCCTGCAGGTTCTA
+
AB@BBBABFFFFGGGFDGGGGGHHGEGEGAHHHGGAEEGCGHHHHGGGEEFFHEBHHHHGGGGGGGEFGGFHHHHGGGGHGHHFEGGGGGGGGDHFG222<2/?<F1011?/0C->-.000..0//<--<.C.-;;AEH:GCEF00;/--9:--:--9-----9--9;9//BF///9/..99B///..9.9//9../;//99.-9-;.////;//9..---9.9/;///:/9//////...:../../99;
@M05620:37:000000000-D9766:1:1101:17163:4660 1:N:0:55
AGTGCCAGCTCTCAATCGCACAGGGGACCCAGGGCCTGGCCCCTCCATCCAGAAAACATATGACCTCACCCGCTACCTGGAGCACCAACTCCGCAGATTGGCTGGGACCTATGCGTATCCCGCGTAGGAATCTGGGAGGTAGGGCGGCGTGCGGCGTTGGGGCAAGACAGTCCTAACCGTGGCGGGTTCTGGTCAATGATGGGGTGAGGAGGGGCTCTTTGGCTCCAACCAGTCACCCTGTCTGGTCTATC
+
1>1>A1D@AFC3FGGFBFGGAEF0CEFE00FHGE0//AG00BEGFGEF10B11A1BB/1ADG2FAF1BGFFEEE//BFG0GGH/0/BFF0FGF/E>/1BFFB<//?00E0B<<BEACC0BF/<C///?<FGGFHHG0.->1<>.0<@-A--9-=:@AA@?@@F-EFFFBFFFFFFFFF@FF@@@?-9--/9;//9:FFFBFBEF-9EFF/AA;@@--/9//9//;-/99AEFF//BFFEB9BFFF9//;;9
@M05620:37:000000000-D9766:1:1101:23446:4746 1:N:0:55
AGTGCCAGCTCTCAATCGCACAGGGGACCCAGGGCCTGGCCCCTCCATCCAGAAAACCTATGACCTCACCCGCTACCTGGAGCACCAACTCCGCAGCTTGGCTGGGACCTATGAGTATCCAGCGTCGGAATCTGGGCGTTGGGGCGGAGTGAGGAGTTGGGGCAAGACAGTCCTAACCGTGGAGGGTTCTGGTAAATGATGGGGGGAGGAGGGGCTCTTTGGCGCCCACCAGTCCCCCTGTCTGGTCTATC
+
A3>AAFFFBFFFFGGGGCEGGGFG2EGGGGHHGGEEGEHHHHGHGGHHHHHHHGHHHGBGHHHHHHHHHHHGGGEGHHHHHHHHHHHHG3GHGGGGGHHHGHHGGGHHGHGHHHHGFH2??BFC///<<FFFHF1F//>@CHGC?@C;B;;00C0;B/99B@D-;EGFGFCBBBFBBA9.E?AADB..AF9/999F/9BBB9EF-@BBBFFF?B;-A//;F/9-;9BDFDFA/:/FFF-.;9FB///;BF/
@M05620:37:000000000-D9766:1:1101:8739:4766 1:N:0:55
AGGGCCAGCTCTCCATAGCACAGGGTACCAAGGGCATGGCCCCTCCATCAAGAAAACCTATGACCTCACCCGCTACCTGGAGCACCCACTCCGCAGATTGGCTGGGACCTATGCGTCTCCCTCGTCGGACTCTGGGCGTTTGGGAGTCGTGCGGCGTTGGGGACAGACCGTCCTAACCGTGGCGGGTTCTGGTCAATGCTGGGGTGAGGCGTGGCTCTTTGGCTCCCCCCAGTCACCCTGTCTGGTCTCTC
+
>A>>>>AAAFFFGGG1BBB1B1FAC00BA3BFBBF0ABGGGHGGGGGHHBBBAA00BEGABB2FG1BBGFFAE//>GHDB0>B?EGG/EE>0>?/>/>1>>FGGGGHHEGFFFH?GGGGH<0FCG?>C//>?GHFG/>>@<<F..>.>@ECE?<@@@@@FGG.;.;/C.?CCGGGGGF@FE;@@->;E-BFF;B//;BBFFFF@9@EF-E@-@;9;9BFF9B/;;-;-B@-9B9/;BFFFFBBFFF/9;F/
@M05620:37:000000000-D9766:1:1101:7140:4786 1:N:0:55
GAGGCTGCTTTGGACGAAACTCATAGATTACTGCAACAGTTCACCCTGGACCTGGAAAAGTTTCTTGACTTGATTACAGAAGCTGAAACAACTGCCAGGATTCTACCCGAAAGGAAAGGAAAATAGAAGACTATAAAAGAGTAAAAGAGATGATGAAACAATAACAAAAAAGGCAGGCATATCGGCTCTAGCACCCTAGGTCACCCTATAGAACAATACTAAGCATATGTACTCATTTCGAAAGTACCAGG
+
>3>A>>CABBB@F44A2A?EGGHHHGFGHGBDDF3AFGAABDD5A2BB2F2BFGEA332BBGHDDFG53D5B3DD535BDGBBBF33B3?1BFHHHG311B3B4BF@?1/>>?0B3B000330433BB?BB?34B443?/0121?D1/00?1@2221@@GA11111<00/>///<>-.>1111.-<..<0000<.../:/00;/;=.::<00;0;;0;9090/;000;0;00000;0;0/....00;;009
@M05620:37:000000000-D9766:1:1101:24518:4803 1:N:0:55
AGTGCCAGCTCTCCATCGCACAGGGGACTCAGGGCATGGCCCCTCCATCCAGAAAACCTATGACCTCACCCGCTACCTGGAGCACCCACTCCGCAGCTTGGCTGGGACCTATGCGTCTCCCGCGTCGGCCTCTGGGCGTTGGGGCGGCGTGCGGCGTTGGGGCCAGACAGTCCTAACCGTGGCGGGTTCTGGTCCATGATGGGGTGAGGCGGGGCTCTTTGGCTCCCACCAGTCCCCCTGTCTGGTCTCTC
+
1>>>>B@FACCDF1F1BAA1A?GAE00A0ABFBBE0BBFG0FEFGGGH1BGFB010BEFGGF2FGAAFHHHEE>>EHHFF0BF?0?//?FH>/E?E>FBBEHHGGGHHGHGEFHAB@EHHC/>CGGGG-.><<CHF.C<@-<<C.;-9AAAE@@@@;@@F@?-99EAE9BFFFFBFFF@BF@@@9>-AFFFF;;/;BF/;FFFB9@EFF-@;@@@@FFFFFBFFFFE-:B-9/BBFEF@EFFFFF//;/9/
@M05620:37:000000000-D9766:1:1101:6619:4849 1:N:0:55
GCTGCCCCTTCTCAATCGACCCGTGGATTCCTGCCCCAGCTCCCCCCGTCCTTGTAACCGTTTCCTGCCTGGCTCCCAGGAGCAGCAACAACTGCCCGGATGCTACCCGTAAGGCAAGTCTCCTCGAAGACTCCCCGGGCGTCCACGCGCTGCTGCACCACTGGCAAGTCAGTCAGGCATTTCCGCTTTCGCCCTCTTGTGGATCCAATTGACCACTTCTCCGCCTTTGTACTTGTAACTGCCAAGCCCGG
+
1>1>A11>AFB@1BBFGABF0A0AAABFABFGHHHGG/BBBBFFGG/ABBE/D1BDGHHGGGBB2D1BFHHHHH1?BGH/?FH?0BBGG0>FF0BGGEE?EGGH21BBEEG/FH0@0F1@GHHHBE/?F<?GHHFCGG--<A-C.;::CCGGBBFFG/9;CFGGGGGG0;FGFGGGGG.BFGGGFFFBA/AB9:@EFFFFFFF99-FFBFFFFF/AFFFFFBB--ABFFBBFBFFFBFFFFBFFFE-;--@
@M05620:37:000000000-D9766:1:1101:10821:4885 1:N:0:55
GAGGCTGCTTTGGAAGAAACTCATAGATAACTGACACAGGACCCGCGGACCATGTAACCGTTTTGTGGCTGGCTGACAGAAGCTAGAACCACTTCCCCGATGCTAACCGAAAGGCAAGTCTCCTCGCAGACTCCCCGGACGTCCGCGCGCTGCTGCACCACTGGCAAGACAGTCAGGCATTTCCGCTTTCGCCCTCTTGTGGATCCAATTGACCCCTTCTCCGCCTTTGTACTTGTAACTGCCAAGGCCGG
+
BBBBBBFBFFFDGCBBCGGGG4BDD5DD6D4DFB4BBG2A22B22A2A0AE1BD5D5BFEEAB11B211B1EA?112BB3BFFE333@F1B?F3BGH2E/E/EGGHGG//>/<B?B0?22GGGHHG/>C/?FGFHGDC--<<AA<<-:;CFGGBFB9;9:CFFGGGGG/9CFFGGGGFAFFFFFDFDDFFDDD9BFFFFFFDFFB.;BFFFFBF:AFFFFBB?..;DFF9BF/BFB/BBFF/BFF..;.;;
@M05620:37:000000000-D9766:1:1101:18531:4973 1:N:0:55
GAGGCTGCTTTGGAAGAAACTCATAGATTACTGCAACAGTTCCCCCTGGACCTGGAAAAGTTTCTTGCCTGGCTTACAGAAGCTGAAACAACTGCCAGGATTCCCCCCGAACAGAAAGGCTCCTAACAGACTACCCGGGCATAACAGCGCAGCTGAAAAACTGGCAAGTCAGACAGGCCTTTCCGCTTTCGCCCTCTTGTGGATCCAATTGAAACATTCTCCACATTTGTACTTGTAACTGACAAGACCGG
+
CCCCCCFCFFFFGBGFFGGGGGHHHFFHHFHHHHFFFHHHHHHHHGGGHEGHHHHGGHHHFHHHHHFBGGGHHHHHHHHHHHHHHHHFHHHHHHHHH31?@3B4B2EE//>//3BB330/BGFHF3BB2BBF22BB</></2?11=??/E-><<1>>F10.0</<<C.00==00</;E.0CGHHGGE.;<.;;CDGGGGFFGGB0;FFFB00CFG/0;FFGG0:09;BF90BFF0;::09FFBFF.BF/-C
@M05620:37:000000000-D9766:1:1101:24774:4993 1:N:0:55
AGTGCCAGCTCTCAATCGCACAGGGGACCCAGGGCCTGGCCCCTCCATCCAGAAAACCTATGACCTCACCCGCTACCTGGAGCACCAACTCCGCAGCTTGGCTGGGACCTATGCGTCTCCCGCGTCGGAATCTGGGCGTTGGGGCGGCGTGCGGCGTTGGGGCCAGACAGTCCTAACCGTGGCGGGTTCTGGTCAATGATGGGGTGAGGAGGGGCTCTTTGGCTCCCACCAGTCCCCCTGTCTGGTCTCTC
+
ABAAAFFFCFFFGAGGGFGAECHEGFEGGGFHBEFGGFHHHHGHGGHHHHHHHFHFHGHHGGGHHGHHHHHEG>EFHHGHBFHHHHC1EGHHEFCEEHFGGHEGGGHHGHHHHHGG/CGH2/CDGGGG<>>GGHHHHGADGHGGFGABDDCDFFCFDFFFFFAFFFFFFFFFFFFFFFFDFFAFAF@EFFFF;:/;FFBFFFFF:CFFF/;9BFFFFFFFFFFFFFFFFFAFFFFFFFFFFFFFFFFF/BB
@M05620:37:000000000-D9766:1:1101:17432:5037 1:N:0:55
AGTGCCAGCTCTCAATCGCACAGGGGACCCAGGGCCTGGCCCCTCCATCCAGAAAACCTATGACCTCACCCGCAACCTGGAGCACCAACTCCGCAGCTTGGCTGGGACCTATGCGTCTCCCACGTCGGCGTCTGGGCGATGTGGCGGCGTGCGGCGATGGGGGCAGACAGTCCTAACCGTGGCGGGTTCTGGTCAATGATGGGGGGAGGCGGGGCTCTCTGGGTCCCCCCCGTGCCCCTGTCTGGTGTCTT
+
A1>AAFFFAFFFGGFGGGGCEEF0BEGGGGHHGGGGGGHHHHGHGGHHHHHHHGEHGGHHHHHHHHHHHHHGG>>>GGHHHHHHHHHHGHHHGGGGGHGHFHHGGGHHGBFGFHG/<<<FG0<BF/////><>.FHE@--..=D.;--:-;.A--;--;;EF9-;AEFFB9/BB999-9;E@?@-=;A-;BB///:/;/99/9B-99@--9--@99AB/;/;-9;-;-A=-9;-9:;E--BBF/9/9;;F/
@M05620:37:000000000-D9766:1:1101:12048:5080 1:N:0:55
AGTGCCAGCTCTCAATCGCACAGGGGACCCAGGGCCTGGCCCCTCCATCCAGAAAACCTATGACCTCACCCGCTACCTGGAGCACCAACTCCGCAGCTTGGCTGGGACCTATGAGTCTTCCGCGTCGGCATCTGGGCGTTGGGGGGGCGTGCGGCGTTGGGGCCAGACAGACCTAACCGTGGCGGGTTCTGGTCAAGGATGGGGTGAGGCGGGGCCCTTTGGCTCCCACGAGACCCCCTGGCTGGTCTATC
+
AA>AAFF11CFFG1BFGGFGGGHHGGGAEECAF0BE/FGGEGG/EFHFEGAGEHCHGE01BGGGHHHFG00EF>EEH1GHFHHHHHFEF0BFEG/>>FGB/01F/?AFE0B1B21B1122>//>>/</>//<FG1F.-<>-<<C-9-----;@@-@;@@-;--;9--;B-/-;///-;9-;----;--;/9/F/9//::/B-9--;AA---9-@--;;//;/;/BEE-----9A-;A----999-9/9/:;
@M05620:37:000000000-D9766:1:1101:23645:5094 1:N:0:55
AGTGCCAGCTCTCAATCGCACAGGGGACCCAGGGCCTGGCCCCTCCATCCAGAAAACCTATGACCTCACCCGCTACCTGGAGCACCAACTCCGCAGCTTGGCTGGGACCTATGAGTATCCAGCGTAGGAATCTGGGAGTTGGGGCGGAGTGAGGAGTTGGGGCAAGACAGTCCTAACCGTGGAGGGTTCTGGTAAATGATGGGGTGAGGAGGGGCTCTTTGGCTCCCACCAGTCCCCCTGTCTGGTCTATC
+
ABAABFFFCFFFGGGGGGGGGGHHGGGGGGHHGGGGGGHHHHGHGGHHHHHHHHHHHGHHHHGHHHHHHHHGGGGGHHHHHHHHHHHHGHHHGGGGGHHHGHHGGGHHGHHHGHFGHHHHFGGG?/BGHHHHHHHHAFEHHHGG.AFGGEGFHHHGHGGGGG.@FGGGGGFFGGGGGGFGGGDFFFAFFFFF9:FFFFFFFFFF.@EFFFFFFFFFEFFFFFFBFFFFFFFFFFFFFFFFFFFFB:BFFFB
@M05620:37:000000000-D9766:1:1101:22110:5099 1:N:0:55
AGTGCCAGCTCTCAATCGCACAGGGGACCCAGGGCCTGGCCCCTCCATCCAGAAAACCTATGACCTCACCCGCTACCTGGAGCACCAACTCCGCAGCTTGGCTGGGACCTATGCGTATCCCGCGTCGGAATCTGGGCGTTGGGGCGGCGTGCGGCGTTGGGGCCAGACAGTCCTAACCGTGGCGGGTTCTGGTCAATGATGGGGTGAGGAGGGGCTCTTTGGCTCCCACCAGTCCCCCTGTCTGGTCTATC
+
ABBBCFFFCFFFGGGGGGGGGGHFGGGGGGHHGGGGGGHHHHGHGGHHHGHHHHHHHGHHHHHHHHHHHHHGGEGGHHHHHHHHHHFHGHHHFGGGGGHHGHHGGGHHGHHHH2BD/EHHHFGGGGGGCEFGHHHHHGFGFHGGGGG?DAD9B=@DDFFFFFFFFFFFFFBFFFFFFFFFFFACCFBEFFFFB0;FFFFFFFFFDDFFF0DDFFFFFFFFFFFFFFFFFFFFFFFFFFFFFFFFFBFF0FB
@M05620:37:000000000-D9766:1:1101:6192:5105 1:N:0:55
AGTGCCAGCTCTCAATCGCACAGGGGACCCAGGGCCTGGCCCCTCCATCCAGAAAACCTATGACCTCACCCGCTACCTGGAGCACCAACTCCGCAGCTTGGCTGGGACCTATGCGACTCCCTAGTGGGGGAATGGGCGATTTGGGGAGGAGCGACGATGGGGGCAGACACAGCTAACAGCGTCGAGGTTTGGTCGATGCTGGGGGGAGACGGGGGTCTTTTGGTCGCCCACGTGGCCCTGTGTGGGGTCTC
+
BBAABFFFBFFFGGGEDFGCGEHGGG?GEEGHFGGA2FHA2FEGGGHGHFGGBFFEGGHHEHBHHHHHHHHCEEEGHHFHFGHH1GH1E3G@A///E3BGEHHGGCFHGHHHH2C//>/2?<2@22<//</.>1<F0>--.<=G.A.-;.=.A--;-9:9EG--;.;.=....9/////.@..;-;99.;.9./-;9/.9/;.D-@-@.9;.9B9-;F/B//9.;-;9D.9-.999AE.9B/;.9.9;9F/
@M05620:37:000000000-D9766:1:1101:23934:5145 1:N:0:55
GAGGCTGCTTTGGAAGAAACTCATAAATTACTGCCACAGTACCCCCTGAACATGTAACCGTTGCTTGCCTGGCTTCCAGAAGCTGCAACAACTGCCCGGATGCTAACCGTAAGGCACGTCTCCTCGCAGACTCCCCGGGCGTCCCCGCGCTGCTGCACCACTGGCAAGTCAGTCAGGCCTTTCCGCTTTCGCACTCTTGTGGATCCAATTGACCCCTTCTCCGCATTTGTACTTGTAACTGCCAAGCCCGG
+
ABBABBFBFFFFGFGGFGGGFFGAD5DD6B5DD544BGB355D32AAB23B5A3AD5DAABE113D313BBFEBBBFGGHGHHHB33BB1BG33FG11>@E?GHF4GH@///0BBG0/0?FHHFFEFGG/BGHHE/>/<ACD-->G?@CDGG.:GGHGHHHHGHHHCEG0:CFGGBFF.;FGGGGGGGF0C?.;BFFFFFBDBBFFFFFFFF:9.DFFFFBF.D-ADFFFFFFFFFFFFFFBFFBEAA.;B
@M05620:37:000000000-D9766:1:1101:6526:5149 1:N:0:55
ACCACACCTTCTACAATGCGCTGCGTGTGGCTCCCGAGGAGCACCCCGTGCTGCTGACCGGGGCCCCCCTGAACCCCAAGGCCAACCGCGCGAAGATGACCCAGGTGAGTGGCCCGCTACCTCTTTTGGTGGCCGCCTCCCTCCTTCCTGGCCCCCCGGGGCTGCGCCCTTTCTCACTGGTTCTCTCTTCTGCCGTTTTCCGTAGGACCCCCCTTTCTGACCTGCGTCTCCTTTGGAACTCTGCAGGTTCT
+
ABAABBB>CFCFFGGFGF4AEEEGE?E2AE2FFABEAEFGDDHEEFGEAEFEFHHHGHG>0/E?EGGFEFCGHEGGGGGHGHHFHAA@CG/>@FG?GGG1GGGAF1G1<1>>.C<-<<-CH000<0;;CCEE.G--A..;E//C;C0C0;C9C.-;B9B---9.9-9;D-FF////;//BBF/////:;//B/BB9DFF/FAF.ADBB...--;9;/;BBFFFF.@DF.BF9FFFF/F//99///;F.;99
@M05620:37:000000000-D9766:1:1101:23028:5224 1:N:0:55
AGTGCCAGCTCTCAATCGCACAGGGGACCCAGGGCCTGGCCCCTCCATCCAGAAAACCTATGACCTCACCCGCTACCTGGAGCACCAACTCCGCAGCTTGGCTGGGACCTATGAGTATCCCGCGTAGGAATCTGGGAGTTGGGGAGGCGTGCGGAGTTGGGGACAGACAGTCCTAACCGTGGCGGGTTCTGGTAAATGATGGGGGGAGGAGGGGCTCTTTGGCTCCCACCAGACCCCCTGTCTGGTCTCTC
+
11>AADDFAFFDFGGDFFFGAEGFCGGGGEHHGGFGGCHAFHGHGGCG1FGGH01BGE0BGHHHFH1FHHHGGG@EHHHFHHHA0FGHG0FHGEEGECGHGHHGCFHHGHGHH2122B221?/>////11<1?11FF/.<>CCG.<-.<.=.-:-:./0/AA.-=.F.CB09;;90/.-..--;-@9--;/;//9;///9//AF-;>@--A-@@--9B/B9//9B-AFF-99--9;B@--;/B//9/9/;/
@M05620:37:000000000-D9766:1:1101:17298:5236 1:N:0:55
GAGGCTGCTTTGGAAGAAACTCATAGATTACTGCAACAGTTCCCCCTGGACCTGGAAAAGTTTCTTGCCTGGCTTACAGAAGCTGAAACAACTGCCAAGGTGCTCACCGCACAACAAGTCGCCTCGAAAACTCTCCAAGCGACCAAAAGATGCTACAAAACAAGCACATCTAAGAGGCATATCCGCTCTCGACCACTTGTGGATACAATAGACAACAACTCTCAGCATGTACTCGTATCAGACAAAACCGG
+
ABAAAAFBFFFFGBFBBGGGGGHHHHHHHGHGHHGFGHHFHHHHHGGGHGHHHHHGGFHHGHHHHHFGGHHHFHHGHHHHGHHHHHHGHHHHHHHHFE11B@33B43B?//>/2/??233?>?/EE?2/E22?3BF32B?<///>F/??/11<1111?FGG..0<00011111111.<.00=<0.<.:;0::;;-:/00::.0:;99000000;CE...9:0990/0;0;0;00.;././///;..9.99-
@M05620:37:000000000-D9766:1:1101:11734:5253 1:N:0:55
AGTGCCAGCTCTCAATCGCACAGGGGACCCAGGGCCTGGCCCCTCCATCCAGAAAACCTATGACCTCACCCGCTACCTGGAGCACCCACTCCGCAGCTTGGCTGGGACCTATGCGTCTCCCGCGTCGGATTCTGGGCGTTGGGGCGGCGTGCGGCGTTGGGGCCAGACAGTCCTAACCGTGGCGGGTTCTGGTCAATGCTGGGGTGAGGCGGGGCTCTTTGGCTCCCACCAGTCCCCCTGTCTGGTCTCTC
+
AA>>>FF1AFFFGBGGGGGAE?GCF0AAAEGHBAEE/FHHFHGFGGHFHFHHBFHFGGH1BFFHHDGHHHGEG>EFHHGHBFGHHH/??GGGAECE>GHHCHEGGG00CHBFHHC//BGHF/>BCCGG-.>FDHHFCCCCAFGG:;-9?9;:@=?@@@@?@@;9:EAFBFFFFFFFFF@FF@?@@@@FFFFFBF///9/;BFF@-@FF??@-@@@@FFB9FF;BB;AFFF-AF//9AB?FBFBFF9:;/B:
@M05620:37:000000000-D9766:1:1101:19773:5258 1:N:0:55
GAGGCTGCTTTGGAAGAAACTCATAGATTACTGCAACAGTTCCCCCTGGACCTGGAAAAGTTTCTTGCCTGGCTTACAGAAGCTGAAACAACTGCCAAGATGCTACCCGTAAGGAGAGGCTCCTAGAAGACGCCACGAGAGTAAAAGAGCTGATGAAACAATGGCAAGAAAGCCAGGCATTTCCGCTGTAGCACTCCTGTGGAGCCAATTGAACAATCCTTATCAGTTGTACTTCTAATTGATAACCCAGG
+
AAAABBFBFFFFGGGGGGGGGGHHHHHHHFHHHHHHHHHFGHHHHGGGHHHHHHHGGHHGFHHHHHHHHHHHHHHHHHHHHHHHHHHHHHHHHHHHH3B13B3F4@2?11/113@/?//?/BFGF43BGH3/>E/////<B<@22@2?222@@GHH11GG/111001.0>010>0F...10000.<.-.000=00//</C0C0./:/;/000900/9//;090;F0000C00;90;;0000000=0;C...
@M05620:37:000000000-D9766:1:1101:19755:5266 1:N:0:55
GAGGCTGCTTTGGAAGAAACTCATAGATTACTGCAACAGTTCCCCCTGGACCTGGAAAAGTTTCTTGCCTGGCTTACAGAAGCTGAAACAACTGCCAAGTAGCTCACCGATCGGCACGTCAGCACGCAGACTCACCCAATTGAACAACACTAATGATCCGCACGCATATAAGACAAGCCATGCACAAAACACCCTCTTATGACCCCAATTAACACCATCCAAAAAATTGTACTTCTTACGGCCAAGCCAGG
+
>3A>>>C>BBB@GB5A4FBBFFGHHFDDF5ABFA44BFBFGDDBBBAA22BBBFAA332BBDD5DADBBB3BAFB3BBBDF3BBB33B3B1BBF3B3B?34BB4BB311>////>///?///33B/>///0B22200//22@>2@22//?10<1111??0/->---..0<<00<</<C./00;:0:/:....:.:;/000090/;9..CB000099.0/.;00.9-.9;/;/;://///..;:-9..;;;.
@M05620:37:000000000-D9766:1:1101:18486:5282 1:N:0:55
AGTGCCAGCTCTCAATCGCACAGGGGACCCAGGGCCTGGCCCCTCCATCCAGAAAACCTATGACCTCACCCGCTACCTGGAGCACCAACTCCGCAGCTTGGCTGGGACCTATGTTGAGTATCCCGCGTAGGAATCTGGGCGTTGGGGAGGAGTGAGGAGTTGGGGAAAGACAGTCCTAACCGTGGAGGGTTCTGGTAAATGATGGGGTGAGGAGGGGCTCTTTGGCTCCCACCAGTCCCCCTGTCTGGTCT
+
BBAABFFFBFFFGGGGGGGGGGHGGGGGGGHHFGGGCFHGHHGHGGHHHHHHHHHHHGHGHHHHHHHHHHHGGEGGHHHHHHHHHHHHGGHHGFEEGBGHGHHGGGHHGHHHHHHHHHHGHHH2CDGCGGGHDGHHHHHAACGGHGG.CG.<CG0<G0;;GHHGGGG.FFGFGGGGGGGGGGDFG?EGGCFFFFFFFFFFFFFFFFFDDAFFBDFFFFFFFFFFFFFFFFFFFFFFFFFFFFFFFFFFFFF
@M05620:37:000000000-D9766:1:1101:13583:5299 1:N:0:55
AGTGTCAGCTCTCAATCACACAGGGGACCCAGGGCCTGGCCCCTCCATCCAGAAAACCTATGACCTCACCCGCTACCTGGAGCACCAACTCCGCAGCTTGGCTGGGACCTATGCGTATCCCGCGTCGGAATCTGGGCGTTGGGGCGGAGTGCGGCGTTGGGGCCAGACAGTCCTAACCGTGGCGGGTTCTGGTCAATGATGGGGTGAGGAGGGGCTCTTTGGCTCCCACCAGTCCCCCTGTCTGGTCTATC
+
ABAAAFFFFFFFGGGGGAB4GCHCFGGGGGGHEEGGGGHHHHGHGGHHHGHHHHHHHGHHHGHHHGHHHHHGG>EEHHHHFGHHHHGFGHHFAFCGEHFGGHHGGGHHGHHHHBGG/CHH2?DDCCGG/?FHHHHHECADGHGG.;A-=EF9CG-@CFFFFF.;AEFFFFFFFFFFFFFFFF-@FF:EFFFFB0BFFFFFFFFFACFFF0ADFFFFFFFFFFFFFFFFFFFFFFFFFFFFFFFFFFFF0;0
@M05620:37:000000000-D9766:1:1101:21952:5322 1:N:0:55
AGTGCCAGCTCTCAATCGCACAGGGGACCCAGGGCCTGGCCCCTCCATCCAGAAAACCTATGACCTCACCCGCTACCTGGAGCACCAACTCCGCAGCTTGGCTGGGACCTATGCGTGTCCCGCGCCGAGAACTGGGCGATGGGGCGACGTGCGGCGTTGGGGCCAGACAGGCCTAACAGTGGCGGGGTCTGGTGAATGATGGGGGGTGGAGTGGCTCTTTTGCTCCCACCAGTACCCCTGTCTGGTCTCTC
+
ABBBCFFFCFFFGGGGGGGGGGHHGGGGGGHHGEGGFGHFGHGEGGGFHHHHHHHHHGGFHHGHHHHHHFCFGGGGHGHHHHHHHHHHGHHHGGEEGGHHG3B?EE0FGFFD22E//<222B<C/>//->.1>10>>@--<EGG.;--:-;.;--;-99.:BAB99.AF/..;/////9;/9.:----;BF/;//;/B/:/BEF-9-;-.;/:A..B:/;/://:/;B...:9/:99.9.:BFF/9;:/9;
@M05620:37:000000000-D9766:1:1101:17459:5356 1:N:0:55
GAGGCTGCTTTGGAAGAAACTCATAGATTACTGCAACAGTTCCCCCTGGACCTGGAAAAGTTTCTTGCCTGGCTTACAGAAGCTGAAACAACTGCCAAGATGCTACACGTACGGAAAGGCTCCTAGAAGACTTCCCGGGCGTACCAGAGCGGGTGAACCAATAGCAAGAAAGTCAGGCATTTCGGCTTTCGTACTCTTGTGGATCCAATTGAACAATACTCTGCATTTGTACTTGCAACTGACAAGAACGG
+
AAABBAFBFFFFGGGGGGCGGGHHHHH6FDGHGGHHGHHEFHHGHGGGGHHHHFFHHHGHHHHHGHFGHHHHHHFHHGHGHHHHFGHHHGCGFGHFH3?13@3B433B11?1>1>?/F0/3G/33B3BB3334BB2<///>////@2</0/>/-<>F1.></000<<C/<<C00=G//.0:0;/-;:-:0../.;F000;0;09;BBBFFFB00;/00;000;CBB0/999///:/;9/B//;//../.;9
@M05620:37:000000000-D9766:1:1101:12657:5442 1:N:0:55
GAGGCTGCTTTGGAAGAAACTCATAGATTACTGCAACAGTTCCCCCTGGACCTGGAAAAGTTTCTTGCCTGGCTTACAGAAGCTGAAACAACTGCCAGGATGCTACCCGGAAGGAAAGGCTCCTAGAAGACTCCAAGGGAGTAAAAGAGCTGATGAAACAATGGCAAGTAAGTCAGGCATTTCCGCTTTAGCACTCTTGTGGAACCAATTGAACAATTCTCAGCATTTGTACTTGTACCTGAAAAACCAGG
+
AABCAAFBFFFFGCFGGGCGGGHHHGHHHHHHHHCHFHHGGDFGHGGCEGGHHHGGB3BGBFGFHHGBFHHHHHHEFGHHHHGHGBDGGGAGHHHGF3B1F3B@GHGGE/>>??B3FGF/3B?3BBFF3FGHF3?F??EG??BFHGFE@FGHH2>>DGHFH111<0F<1?@111@=CGCF>1>1CD.<.00<0<<<==D00.<0;C..;00C<0<G000<;=0:00;;;CB;C00;00000;00;:;:?.9
@M05620:37:000000000-D9766:1:1101:10566:5491 1:N:0:55
AGTGCCAGCTCTCCATCGCACAGGGGACCCAGGGCCTGGCCCCTCCATCCAGAAAACCTATGACCTCACCCGCTACCTGGAGCACCCCCTCCGCAGCTTGGCTGGGACCTATGCGTATCCCCCGTCGGGGTCTGGGCGTTGGGGGGGCGTGAGGCGTTGGGGGGAGACAGTCCCAACCGCGGGGGGGTCTGGGGTATGAGGTGGGGAGCGGTGGCGCTTTGTGTCCCACCAGTCCCCCTGTCTGGGGTCTC
+
>>1>>BF1AFFFG1FGFEE1E?GAF0BAAAAAB0BA/FGHFHGAEGHFFFGHFBCBFEFABFDGHDFGHCAEF/>EGGFG0BFGHH//>EE?AE?EEGBGEFGGG?GG?GF<G1CA</C>C/?A//<A--<<<00<CA@--.-A---9;999;9-;9----@--9--9--9;//;9;-9-;-;----9;BBB---99;////9--99@-----;--9@B-//--9/;/;---;//;9B--;/;:/--;--/
@M05620:37:000000000-D9766:1:1101:19280:5507 1:N:0:55
AGTGCCAGCTCTCAATCGCACAGGGGACCCAGGGCCTGGCCCCTCCATCCAGAAAACCTATGACCTCACCCGCTACCTGGAGCACCAACTCCGCAGCTTGGCTGGGACCTATGTTGAGTCTCCCGCGTAGGACTCTGGGCGTTGGGGCGGCGTGCGGCGTTGGGGAACGCCCGTCCTAACCGTGGCGGGTTCTGGTAAATGATGGGGTGAGGCGGGGCTCTTTGGCTCCCACCAGTCCCCCTGTCTGGTCT
+
ABAAAFFFBFFFGAGFGGGCGFHGGFFGGGHHAEFGGGHHHHGHGGHHHHHHHHHHHGHHHHHHHHHHHHHGG>FGHHHHGGHHHHHGFHHHFGGGGHHHGHHGGGHHGHHHHHHH3FG3FGGFGGGG/ADHHHHHHHB>DDGGHGCCDGDGGGADF;B9DFFFFFFE..;-@DFFFF/BFFDEF-@FF@EFFFFFFFFFFFFFFFFFF.FF.@DFFFFFFFFFFFFFFFFFF.A;FFFFFFFFFFFFFFF
@M05620:37:000000000-D9766:1:1101:14713:5635 1:N:0:55
AGTGCCAGCTCTCAATCGCACAGGGGACCCAGGGCCTGGCCCCTCCATCCAGAAAACCTATGACCTCACCCGCTACCTGGAGCACCAACTCCGCAGCTTGGCTGGGACCTATGTTGGGTCTCCGGCGTAGGACTCTGGACGTTGGGACGGCGTGCGGGGTTGGGGAACGCCCGTCCTACCCGTGGGGGGTTCTGGTAAATGATGGGGTGCGGCGGGGCTCTTTGGCTCCCACCAGCCCCCCTGTCTGGTCT
+
AA3>AFFFBFFDFGGFFFFAEEHHFGDEAEHHEGG2FCGCFHGHGGGHAFHFFC3BG13BEGEGGG3FHHHEC@EEHHGF2BFE1GH?E3GEE?EEE3FEGHGGCDHHGFGHHH22///0@FD//////<<G100>FG10<..<CD..<--::-.-9--;-ABB-EF...--9;9ADF/A999;9-;B-;9A/;F/BB///99BFFF9-.9---9B?--EFFFFB;FFFA.A.9;.;ADB-B?/9/9/;B;
@M05620:37:000000000-D9766:1:1101:5802:5658 1:N:0:55
AGTGCCAGCTCTCAATCGCACAGGGGACCCAGGGCCTGGCCCCTCCATCCAGAAAACCTATGACCTCACCCGCTACCTGGAGCACCAACTCCGCAGCTTGGCTGGGACCTATGCGTCTCCCTCGTCGGGCTCTGGGCGGTTGGGGGACGTGCGGCGTTGGGGGCAGACAGTCCTAACCGTGGCGGGTTCTGGTCAATGCTGGGGTGAGGCGGGGCTCTTTGGATCCCCCCCGTGACCCTGTCTGGTGTCTC
+
AAA>AFFFBFFFGFGGGGGFFCGGGGGEDEDEFAFECFEHGHGGGGHHHHHHHEHEHGHGHGGHHHHHHHHGGFGGHHHHFGHHHHHHGHHFEGCEEGFFEHHGGGHHGHHHHFD//?GFHG2>F/>/////><GG.A-<<-;C-;--9.;.A--;-;-AFF-;-.;9FF//BF//..99A;;B-@-9.:9B99/;;//99BDF.;EF.:B-;@-9E//B/:99F.;AD--;9..;;BFB9/9/BB.;/B/
@M05620:37:000000000-D9766:1:1101:25862:5684 1:N:0:55
GAGGCTGCTTTGGAAGAAACTCATAGATTACTGCAACAGTTCCCCCTGGACCTGGAAAAGTTTCTTGCCTGGCTTACAGAAGCTGAAACAACTGCCAAGATGCTACCCGTAAGGAAAGGCACCTCGCAGACTCCACGGGAGTCCACGAGCTGATGCAACAATGGCAAGTAAGTCAGGCATTTCCGCTTTAGCACTCTTGTGGATCCAATTGAACAATTCTCAGCATTTGTACTTGTAACTGACAAGCCAGG
+
>AAA>4CAFFDFCBFBG4FBFGHHHFGGHHGHHFFHHHH5DFGHHGCFAGHGGFGGFH2BAFHHDGFHHHHHAGAFFFBBGHF3B@3FG3FGHEFGH3BBFG@FGHHHG1>ECHGHHHGG00?B0?/EEEHHB2F2BFGG@?2@>2CD/>/GDFH<FGGHC11<>FGFHGFF<D<GHGC0<==<ADDCEHEHHHGHGHHFFGHHHHHHFFGGBF0/00;C0;BFGGF;BGGGBFBFFBFFFFFFG9.;FFF
@M05620:37:000000000-D9766:1:1101:14264:5704 1:N:0:55
AGTGCCAGCTCTCAATCGCACAGGGGACCCAGGGCCTGGCCCCTCCATCCAGAAAACCTATGACCTCACCCGCTACCTGGAGCACCAACTCCGCAGCTTGGCTGGGACCTATGCGACTCCCTCGTCGGGGTCTGGGCGATTGGGGGACGAGCGGCGATGGGGGCAGACAGTCCTAACCGTGGCGGGTTCTGGGCAATGATGGGGGGAGGCGGGGGTCTTTGGGTCCCCCCAGTGCCCCTGTCTGGTGTCTC
+
BCABCFFFDFFFGGGGGGGGGGHHGGGGGGHHGGGGGGHHHHGHGGHHHHHHHGHHHGHHHHHHHHHHHHHGGGGGHHHHHHHHHHHHGHHHGGGGGHHHGHHGGGHHGHHHH2E//<CCH22>//>//<-.>0GH.A--<.CG<;--;-;-A--;--ADFF-9;.A9FF00;99BB.-.A9-;-;-.;;0B/./;99000;AF-;-C-.;-;C-:;F0;0B.;:.A.D--;000;BF.9B0;0F0/;9B9
@M05620:37:000000000-D9766:1:1101:12458:5707 1:N:0:55
AGTGCCAGCTCTCAATCGCACAGGGGACCCAGGGCCTGGCCCCTCCATCCAGAAAACCTATGACCTCACCCGCTACCTGGAGCACCAACTCCGCAGCTTGGCTGGGACCTATGAGGATCCAGCGTCGGAATCTGGGCGTTGGGGTGGCGGGAGGAGTTGGGGCCAGACAGTCCTAACCGGGGAGGGCGCTGGTAAATGATGGGGGGAGGAGGTGCTCTTTGGCTCCCACCAGTCCCCCTGTCTGGTCTATC
+
>3AABFF@AFFFGGGGGFGGGGFCCEGGGG2AFAEDAFGAAGG1EFGHGGGGDGFG3EABGFGGFHFCGCFFGEGGH3GFGFH?1?GGGBGHGECEFGH??33?E/0GGGB3F3?2B??F2FHG///>/F?1?110/--->G@C.<-.;-9-9-.:C/;99?.-9A.EFB9/B9F/F?D>B----9.9@@--//;B/;FF/F.D=-9--99..;F;B9/B/;/BB.;F9A.;BFFFAA@:/9BF9;;9//9
@M05620:37:000000000-D9766:1:1101:16857:5711 1:N:0:55
AGTGCCAGCTCTCAATCGCACAGGGGACCCAGGGCCTGGCCCCTCCATCCAGAAAACCTATGACCTCACCCGCTACCTGGAGCACCAACTCCGCAGCTTGGCTGGGACCTATGCGTATCCAGCGTCGGAATCTGGGCGTTGGGGCGGAGTGCGGCGTTGGGGCCAGACAGTCCTAACCGTGGAGGGTTCTGGTAAATGATGGGGTGAGGAGGGGCTCTTTGGCTCCCACCAGTCCCCCTGTCTGGTCTATC
+
ABAABFFFBFFFGGGGGGGGGGHCGGGGGGHHGGGGGGHHGHFGGGHHHGHHHHHHHGHHHHGHHFHHHHHGG/FFHEHHGFGHHHHGGHHHEGCEEEFFEHHGGGHHGHHHH2CCDGHH2GHGEAFGDFGHEGHH.DADGFGGCDG-A;C0AD-:;>DF;CA-AFFFFFFFFFFFFFFFFF.;DFAFEFFF9/;BFFFFFFFF.;EFFBFFFFFFFBFFFFFB/AFFFFFFFFFFFFFABFFFF/;BFF9
@M05620:37:000000000-D9766:1:1101:23757:5726 1:N:0:55
AGTGCCAGCTCTCAATCGCACAGGGGACCCAGGGCCTGGCCCCTCCATCCAGAAAACCTATGACCTCACCCGCTACCTGGAGCACCAACTCCGCAGCTTGGCTGGGACCTATGTGAGTATCCAGCGTAGGAATCTGGGAGTTGGGGAGGAGTGAGGAGTTGGGGAAAGACAGCCCTAACCGTGGAGGGTTCTGGTAAATGATGGGGTGAGGAGGGGCTCTTTGGCTCCCACCAGTCCCCCTGTCTGGTCTA
+
AAABBFFFAFFFGGGGGGGGGGHFGGFGEGHHGGGGFGHHFHGDGGHHHHHHFHHHHGHHHHGHHHHHHHHGGEGGHHHHGGHHHHFHGHHHFGGGGHHHGHHGGGHHGHHHHHHHHHHHHHHGHGGGGGHHHHHHHHHGGHHHGGGGGGGHHGHHHG/CGHGGGGHHHHHH.;EHHHGGGAEGGGGGCFGGGGFGGGGGGGGGGFFFFFFFFFFFFFFFFFFFFFFFFFFFFFFFFFFFFFFFFFFFFFF
@M05620:37:000000000-D9766:1:1101:24698:5740 1:N:0:55
AGTGCCAGCTCTCAATCGCACAGGGGACCCAGGGCCTGGCCCCTCCATCCAGAAAACCTATGACCTCACCCGCTACCTGGAGCACCAACTCCGCAGCTTGGCTGGGACCTATGCGTATCCCGCGTCGGAATCTGGGCGTTGGGGCGGCGTGCGGCGTTGGGGCCAGACAGTCCTAACCGTGGCGGGTTCTGGTAAATGATGGGGTGAGGAGGGGCTCTTTGGCTCCCACCAGTCCCCCTGTCTGGTCTATC
+
AB>ABFFFBFFFGGGGGGGCEFFCDFGGGGHHGGGGGFHHHHGHGGHHHHHHHHHHHGHHHHHHHHGGHHHGGGGGHHHHHHHFHHHHGBGHEFGGGHHHGHHGGGGHGHHHH2EA/CHH2?BDCCGC-<<DGHHHCA<CGHGGADF-DDBA>C-@9DFFFFACDFFFFF/FFFFFFFFFFF-;9B;AFFFFB//;FFFFFFFF9BFFFBDFFFFAFFFFFFFFFFFFFFAFBFFFFFFFFFFFFFFF/B9
@M05620:37:000000000-D9766:1:1101:10913:5754 1:N:0:55
GAGGCTGCTTTGGAAGAAACTCATAGATTACTGCAACAGTTCCCCCTGGAACTGGAAAAGTTTCTTGCCTGGCTTACAGAAGCTGAAACAACTGCCAAGATGCTACCCGTAAGGCAAGGCTCCTAGCAGACTACAAGGGAGTACACGAGCTGATGGAACAAAAGCAAGTAAGCCAGGCATTTCCGCTTTAGCACTCTTGTGGATCCAATTGAACACAACTAAGCATTTGTACTTGTATCTGACAAGCCAGG
+
A1AAAAFACFFFFF1FFGG1FFGFHHHDAG1AGFFH1GHFFGH1GGEFAF1AAB0BBF0AFGDHGHF1F11FHHEGH1GGHHHHGHHHHGHHEF10F1?0@B@BGFFCE/>?GF00>FF/10?11B1B<BEG1BB1BG?F//01BBC@/B/<@1@1<@GHF000<?0G1?G111<<GGE11>1=CA<..0=D0DFHG0D=0.:0GHHGCHFHGH0/..;;/0;;FB00;CFBB90;;090BB00C..9;FA
@M05620:37:000000000-D9766:1:1101:17992:5785 1:N:0:55
AGTGCCAGCTCTCAATCGCACAGGGGACCCAGGGCCTGGCCCCTCCATCCAGAAAACCTATGACCTCACCCGCTACCTGGAGCACCAACTCCGCAGCTTGGCTGGGACCTATGTTGCGTCTCCCGCGTAGGACTCTGGGCGTTGGGGCGGCGTGCGGCGATGGGGAACGACCGTCCTACCCGTGGCGGGTTCTGGTAAATGATGGGGTGCGGCGGGGCTCTTTGGCTCCCACCAGTCCCCCTGTCTGGTCT
+
>>>>AF1@1CFFGBEFGGGFEEHFGGCA0EGHEEGG/FHH0GGGGGGFHGHH1FGHHGHFGH2GHHHHHHHGG>EGHFGGBGHHHHC/EGDHEGGCE>FG?GHCEEHHEHGHHHFH1/?</FG0CCG@<CGHHBGHEH0.<<@G.A-.-;?@AAA@-@@-;-AFFEFE?-@--;-9AF/:9A9;9-@@@-9-FFFBFF/BFBF//EF---@99@=?<@=-FF/B/://9A-9B9A/9BBEF@E9;FFF9FF
@M05620:37:000000000-D9766:1:1101:15785:5828 1:N:0:55
GAGGCTGCTTTGGAAGAAACTCATAGATTACTGCAACAGTTCCCCCTGGACCTGGAAAAGTTTCTTGCCTGGCTTACAGAAGCTGAAACAACTGCCCGGATGCTAACCGTACGGCAAGGCTCCTAGCAGACTCCACGGGCGTCCAAGCGCTGCTGAACCACTGGCAAGTAAGTCAGGCATTTCCGCTTTCGCCCTCTTGTGGATCCAATTGACCCCTTCTCCGCATTTGTACTTGTAACTGACAAGACAGG
+
AAAAAAFAFFFFG1FGGGGGGGBGHFHHCGHHHHHFHCCD2DGHHGEGHGHHHGHHHGGHGGFHHHFFHHHHHHHHHHHHHHHHG1FHHGHHGEHGEFGGFGHHF2BGGFHAGC/E/?/FGHGF1F1BG0FGEHBH/B</C<@CGB1/.<AC.F11F1<CAHF/GHHEG0DFGDHHHF.GG0GGCCGGGGGB.CAGGGGGGGFFFFGGGGGG00CBEFFFEBBB--;9FBBFFBFBFFFFF/FFFABB/BE
@M05620:37:000000000-D9766:1:1101:17077:5868 1:N:0:55
GAGGCTGCTTTGGAAGAAACTGACAAGCAAGGACAACAGATGGAAGAGCACACGTCTGAACTCCAGTCACATTCAGAAACCTCGTATGCCGGCTTCTGCTTGAAAAAAAAAAAAAGAGGAAACATCCGGCGGACGACTGAAGAACTGCTGGAATAACAGAAACGCGCACATAAGCACTGAATCTCTACTATGCCGTTTAACTTCAAACTCACCACACGGCAACCAGTCTCGTGTGGATGTATGCAAGTTCT
+
AAAAAAFAFDFDGFFEAGFGGGGAFFBA44B24BFBFCA3BF3F3F2BABEFBAABFFD5BDDFGF53BD5DBDBB5GBA?GHF11BBDB////>B34BBF@?FFH??@E/<>><//2/0<0?01<0//--<----::./00:/900009/9/;FB000;///.;;----////9/;///////;/////////-;.9.////:;///////./9..;----....///;/.9.../;/:///////////
@M05620:37:000000000-D9766:1:1101:15053:5934 1:N:0:55
AGTGCCAGCTCTCAATCGCACAGGGGACCCAGGGCCTGGCCCCTCCATCCAGAAAACCTATGACCTCACCCGCTACCTGGAGCACCAACTCCGCAGCTTGGCTGGGACCTATGAGTATCCAGCGTCGGAATCTGGGCGTTGGGGCGGAGTGAGGAGTTGGGGCAAGACAGTCCTAACCGTGGAGGGTTCTGGTAAATGATGGGGTGAGGAGGGGCTCTTTGGCTCCCACCAGTCCCCCTGTCTGGTCTATC
+
>1>AAFDFAFFFGGGGF1FFGGFA0E0EEFAFCCE/FFGHFHGAEEFEHAEB1C1AFEGHGHFGHGHFGGFGG>EGHBDFFGGHFHEAA0GFEGGCE>FFGGHGCCEHGHHGHBDFFGHH2FGCC/@CCEFHHHHG/@A@CF-A.:C-ACF0;F0;;CFG@GF?EEGGGGGFFFFFFE?;A@-AB?9AA9;F//;;BFFFFFAA:=--;/;A@=>;A;F9BBF99EFFFBFF9BFFFB@E:9FFF9//B//
@M05620:37:000000000-D9766:1:1101:11264:5955 1:N:0:55
GAGGCTGCTTTGGAAGAAACTCCTAGATTACTGCAACAGTTCCCCCTGGACCTGGAAAAGTTTCTTGCCTGGCTTACAGAAGCTGAAACAACTGCCAGGATGCTACCCGTAAGGCAAGGCTCCTCGAAGACTCCCCGGGAGTCACCGAGCTGCTGCACCAATGGCAAGTAAGTCAGGCATTTCCGCTTTAGCACTCTTGTGGATCCAATTGACCACTTCTCAGCATTTGTACTTGTAACTGACAAGACAGG
+
AAAAAAFAFFFFGGGFCABFBBABA11F3FHHFHG1F00DDGFGHG/F/BBGGBGFE1FGBGHHHGGAGHHHHCEFGHHHGFHFFEG@G>GEGGEHH1GGHFHHHGGGGEE/BG0B0F//GHGH0<?FFEHHFH//@C@@C/<>1<C/>C/F1FHGG<0F.11>GHHGGFHHHHHHHHEFHHBHFGGFG0CG:CGHHHHHHGHGGGGGGGFF0CF./0;FG0CFGBFGGFGFGGB;FGGGGBFFF9--/;E
@M05620:37:000000000-D9766:1:1101:18476:5956 1:N:0:55
GAGGCTGCTTTGGAAGAAACTCATAGATTACTGCAACAGGTCCCCCTGGACCTGGAAAAGTTTCTTGCCTGGCTTACAGAAGCTGAAACAACTGCCAGGATGCTAACCGTAAGGAAAGGCTCCTCGCAGACTCCCCGGGAGTACCCGAGCTGATGCAACAATGGCAAGTAAGTCAGGCATTTCCGCTTTAGCACTCTTGTGGATCCAATTGAACAATTCTCCGCATTTGTACTTGTAACTGACAAGCCAGG
+
BABBBBFBFFFFGGGGF4GFGCADFBFHHH4FGFFGFHH2BBG22EAF2AFCGHFHGFGFFDGGDFB5BGFHHHHHHHHGHHHHF3FGHFHHHHHHHBHGHFHHE4BG/1?ECF3FFHFHHHGE0E/EEGHHHH/<B/B/<?01@1?<CCGHFHHDF1>G.FFHHHHGHHHHFHHHHHHHHBHHGGCD.0=GGHHHHHHFGGGFGGGGGGGGBF0/CFGGG0CDGGGGGGGGGGFFFFFFFFFFF?EEFFF
@M05620:37:000000000-D9766:1:1101:17767:5966 1:N:0:55
AGTGCCAGCTCTCAATCGCACAGGGGACCCAGGGCCTGGCCCCTCCATCCAGAAAACCTATGACCTCACCCGCTACCTGGAGCACCAACTCCGCAGCTTGGCTGGGACCTATGAGTATCCAGCGCCGGAATCTGGGCGTTGGGGCGGAGTGAGGAGTGGGGGCAAGACAGTCCTAACCGTGGAGGGTGCTGGGAAAAGATGGGGGGAGGAGGGGCTCTTTGGCGCCCACCAGTCCCCCTGTCTGGGCTATC
+
BCABBFFFCFFFGGGGGGGGGGHHGGGGGGHHGGGGGGHHHHGHGGHHHHHHHHHHHGHHHGHHHHHHHHHGGFGGHGHHHHHHHHHHGHHHGGGGGHHHGGHGGGHHGHHHHFH33G?33??B//</<<F1G11F.><>DGGG.AB9C:;0C?0;/...AD--;:F/B/:000;0::-.;D.;AD..::00..:;/:.0:0;D=D=FAAFBFF;-;F:FF/:-;=DFFDF.0:;FFF-.;0F0//9;AF/
@M05620:37:000000000-D9766:1:1101:10862:5989 1:N:0:55
GCGGCTGCTTTGGAAGAAACTCATAGATTACTGCCACAGTTCCCCCTGGACCTGGAACCGTTTCTTGCCTGGCTTCCAGAAGCTGAAACAACTGCCAGGATGCTACCCGTAAGGCAAGGCTCCTAGCAGCCTCCCCGGGAGTCCACGAGCTGCTGCACCACTGGCAAGTCAGTCAGGCATTTCCGCTTTCGCCCTCTTGTGGATCCAATTGAACCCTTCTCCGCATTTGTACTTGTAACTGCCAAGCCAGG
+
>1>AA>>>FFDFGFFFFGGGGGH3GFFGH1BFGH0BF0BBBFGHHGAF/0BBFEFEG1/AAEFG2DBBGHHHHHF0FGH1>FG@@1B1FGGGHHHH11FEHHHG@1BGC/E/FG0F0FEHHFGH1F1FG0FHHH//BC//>C0111//<>EH1GHGG1GGAGCGGHHGB0=GGHHHHHEGHGHHGGGCG0.;.;AGFGGGFAFBGGGGGGGG0C..;/FGF0C?99BFFFFFFFFFFBFFB/:FF;9E9FE
@M05620:37:000000000-D9766:1:1101:14366:6006 1:N:0:55
GAGGCTGCTTTGGAAGAAACTCATAGATTACTGCAACAGTTCCCCCTGGACCTGGAAAAGTTTCTTGCCTGGCTTACAGAAGCTGAAACAACTGCCAAGAGGCTGCTAGCAGGAAAGAAAGGCTCGTAGAATACTCGAAGGGAGGAAAACAGCTGATGAAACAACAGGAAGGAAGTGACTCACCGCTGTCGCAGCACTGTGGAGGCACTAAACGAATAATTCGCATTAGTAGTACTTGCAACTAACAAGGG
+
A>ABBAFBFFFFFFGGGGGGGGHHHHGGHHHHHHHGFGHEHHHHHGGGGHHFHGFGFFFHFFGHHHGBGGHHHHHHHGHHHHHHFFHHHGHHF3FB331?1?EF113B4333?1B303?BB0?3F/<?EFB4FG4D//2/</C/>?2F22/@0FGF11?FG10///0<0<0.00011111=0/..<-<.0<.-.-..:/;0G0...../0/0/..;.99C0;.EF9.00;90;//;/////9//9/;F...
@M05620:37:000000000-D9766:1:1101:12326:6026 1:N:0:55
AGTGCCAGCTCTCAATCGCACAGGGGACCCAGGGCCTGGCCCCTCCATCCAGAAAACCTATGACCTCACCCGCTACCTGGAGCACCAACTCCGCAGCTTGGCTGGGACCTATGCGTCTCCCGCGTCGGCATCTGGGCGTTGGGGGGACGTGCGGCGTTGGGGGCAGACAGTCCTAACCGTGGCGGGTTCTGGTCAATGATGGGGTGAGGCGGGGCTCTTTGGCTCCCACCAGTCCCCCTGTCTGGTCTCTC
+
BCBBCFFFCFFFGGGGGGGGGGHHGGGGGGFHGGGGGGHHHHGHGGFHHHFHD3BFGGHHHHHHHHHHHHHGGGGGHHHHHHHHHHHHGHHHGGGGGHHHGHHGGGHHGHHHHBG//C=FC//></>/---0>FGH.C-<<.AF-;--;.;.@-:;-;BFFF;;@.EAFF00BFFFB.=9A=-@=B:.:;BF9;0FB:099BEF9@EF?.;-;D--:FBFBF0;;:A/AA.;:;;;EF>FFFBFF:0;0B9
@M05620:37:000000000-D9766:1:1101:12876:6090 1:N:0:55
AGTGCCAGCTCTCAATCGCACAGGGGACCCAGGGCCTGGCCCCTCCATCCAGAAAACCTATGACCTCACCCGCTACCTGGAGCACCAACTCCGCAGCTTGGCTGGGACCTATGCGTATCCCGCGTCGGAATCTGGGCGTTGGGGCGGCGTGCGGCGTTGGGGCCAGACAGTCCTAACCGTGGCGGGTTCTGGTCAATGATGGGGTGAGGCGGGGCTCTTTGGCTCCCACCAGTCCCCCTGTCTGGTCTCTC
+
BCABCFFFCFFFGFGGGGGCGGHGGGGGGGHHFEGGGGHHHHGHGGGHHHHHHHEAGEHFHGHHHHHHHHHGG>EGHHHHGGHHHHHHGHHFEFCGGHGHGHHGGGHHGHHHH2BB/CGH2ADB>>CG-<>GGHHH.A<CGHGG.;--;AA.;D-;@DFFFF.-;EFFFF0FFFFFFFFDFF-;CF;AFFFF;0BFFFFFFFFF9CFFF.9CFFF;AFBFFFFFFEFFFFEFBBFFFFFFFFFFFBBB0;9
@M05620:37:000000000-D9766:1:1101:22836:6112 1:N:0:55
GAGGCTGCTTTGGAAGAAACTCATAGATTACTGCAACAGTTCCCCCTGGACCTGGAAAAGTTTCTTGCCTGGCTTCCAGCAGCGTGAACCACTTCCCGGATGCTCCCCGTAAGGAAAGGCTCCTCGAAGACTCCCCAGGAGACAACGAGCTGCTGCACCACTAGCAAGTAAGTCAGGCATTTCCGCTTTAGCACTCTTGTGGATCCAATTGAACACTTCTCAGCATTTGTACTTGTAACTGACAAGCCAGG
+
BABBB@FBFFFFGGGGGGGGGGHHHHHHHFHGHHHHFHHGHGHHHGGGHEHHHHGGHHHHHHHHHHHHHHHHHHHEHHHHHHE0B1EFHHHGHGHHF?ECEGHG3FFG/?EGH33BFHAC3?F32?CHFGHHHHGF2??F///@@?@/?C/?1?1<<<<FFG0>>GFGHGHHGGGHHHHHHHHHGG.;=CC0GHHHHHHHHGGGGGGGGGGG0CF/FGGGGCCFG0FFFGGGFGGGGGGF0;BFFAEFFFF
@M05620:37:000000000-D9766:1:1101:13192:6199 1:N:0:55
GAGGCTGCTTTGGAAGAAACTCATAGATTACTGCAACAGTTCCCCCTGGACCTGGAAAAGTTTCTTGCCTGGCTTACAGAAGCTGAAACAACTGCCAGTGTGTTCTCCGCATAACAACTGGCCTCGAAGACTCCCCAGGCGACCAAAAGCTGCTGCAAAACAGGCACGACAGAGAGGCCCATCCGCTCTCGACCACTCGTGGATACACTAGAGAACATCTCTCACTATGTGCTCGTATCAGTCACAACCGG
+
>>AABAFBFFFFGGGBBFGGGGFHHGHGG5GHHHFDAEF5BGHGHGEGABGGHHHHHFBFGHGHDHDHHHGHHHG3FDHGHHHGE3FGHCFHGGHF33B3431BFB@B11>1133B?/333?B3FE/0/?33B3?E0/?/>///////F01111110?1FG/0<>.0..---///..<<..</..;.-C0.C-;-;:/.=E..9;0009/000;:F/09CB00;;//99B////.;./9////;//9.;99
@M05620:37:000000000-D9766:1:1101:13209:6208 1:N:0:55
GAGGCTGCTTTGGAAGAAACTCATAGATTACTGCAACAGCTCCCCCTGGACCTGGAAAAGTTTCTTGCCTGGCTTACTGAAGCTGAAACAACTGCCATGATGCTACCCGTAAGGAAAGGCTCCTAGAAGACTCCAAGGGAGTAAAAGAGCTGATGAAACAATGGCAAGAAAGTCAGGCATGTCCGCTGTACCACTCTTGTGGATCCAATTGAACAATTCTTAGCATTTGTACTGTTCCCTGACAAGCCAGG
+
11AAA1C11D@F1FGGG11B1B1D3FF33ABFFAEG10F0BGHCEE/E/0B00B0F1B0AF22HAF11F11BGHABG1D2FHHC1FGHHGHHHCD0B1B1B2@12BFG/?EEEBFHCFF/1B?1BFDDGBFD<F1BF/AGGGCFDD>FGC1111@2FBDC<11F0GHG0??GHBDGB0<10>11.<.-<00000<<00<=0.<0<;0::0;GC00/;:CG0<0:;G:000BF900009;00;/009.;F?A
@M05620:37:000000000-D9766:1:1101:15485:6259 1:N:0:55
AGTGCCAGCTCTCAATCGCACAGGGGACCCAGGGCCTGGCCCCTCCATCCAGAAAACCTATGACCTCACCCGCTACCTGGAGCACCAACTCCGCAGCTTGGCTGGGACCTATGCGTATCCCCCGACGGAATCTGTGCGTTGGGGCGGCGTGCGGCGTTGGGGCAAGACAGTCCTAACCGTGGCGGGTTCTGGTAAATGATGGGGGGAGGAGGGGCTCTTTGGCTCCCACCAGTCCCCCTGTCTGGTCTATC
+
BCBCCFFFCFFFGGGGGGGGGGHGGGGGGGHHGGGGGGHHHHGHGGHHHHHHHGFHHGHHHHHHHHHHHHHGGGEFHHHHFHHHHHHHGHHGDGC>@G3FECFGGG?FEF?F?2?</?F22/?>/<<@<.<>FFF1<CGDGHG?.A?-C?9.;@-;D;BEC>.9:EBB/;:FB0BFFFBAEC9;@CC.A0BF00:00;00FFEF-@@-@.;DBCFFFFEBFFF0BEF/FFA.9;FFFFC:B9F0/00;0:9
@M05620:37:000000000-D9766:1:1101:11642:6346 1:N:0:55
GAGGCTGCTTTGGAAGAAACTCATAGATTACTGCAACAGTTCCCCCTGGACCTGGAAAAGTTTCTTGCCTGGCTTACAGAAGCTGAAACAACTGCCCGGATGCTCCCCGTACGGAACGTCTCCTCGAAGCCTCAACGGACGAAAACGCGCTGCTGAACAACTGGCAAGTAAGTAAGGCCTTTCCGCTTTCGACCTCTTGTGGATCCAATTGACAACTTCTACGCCTTTGTACTTGTAACTGCCAAGCACGG
+
AAABBBFBFFFFF4FGGGGGGGHHHHFHHHHHHHDDGFGFDGHHHGGGHHHHHHHHHHHHGHHHHHHHHHHHHHH3GHHHHHHHH3@FGGHHHHHHGFC?FEH3FHGGG/>EE/>F<E?FHHH3B//?/>FGH11FEG/<</</<?-<<DD-<C0=<G0CGHHGHGBF:;0<C00<CC.;GHHGGGGG.;;9CBAFGGGGGB00CFGBFF/;FB/;;9BF/B.-9AD9B9/9FFFBFFFF/;/;B.;BFBB
@M05620:37:000000000-D9766:1:1101:18312:6353 1:N:0:55
GAGGCTGCTTTGGAAGAAACTCAGAAATCAGTGACACAGGACCGGCCGACCATCTAACCGTTATCTCGCTGGCTCCCAGAAGCTCGCACTACTTCCCCGATGCTAACCGTAAGGCACGTCTCCTCGCAGACTCCCCGGGCGTCCCCGCGCTGCTGCACCACTGGCAAGTCAGTCAGGCATTTCCGCTTTCGCCCTCTTGTGGATCCAATTGACCCCTTCTCCGCCTTTGTACTTGTAACTGCCAAGCCCGG
+
AAAAAAFABFDFG1BFAGBFGBF1B1B11A1DBBFABA0000B0/A/A/AAA11BD1BAEE///DDD0/??>?B1/B0FFGHHHB//>>>BF>1F>F0><E/?GFHHH//?/01@F0<0?FGGFHG/AF/?FFHCCCG-<-<@C.;-AA@GGGGGEGFF.AFGGGGGGFBFGGGE9;B-9BFFBBFFFFFBB-A@FFFFFFBBF/BFFFFFF/9BAAFFFFFF;9AA9B:/BFFF9/BFBF:9BBE---9@
@M05620:37:000000000-D9766:1:1101:8650:6357 1:N:0:55
GAGGCTGCTTTGGAAGAAACTCATAGATTACTGCAACAGTTCCCCCTGGACCTGGAAAAGTTTCTTGCCTGGCTTACAGAAGCTGAAACAACTGCCAAGATGCTCCCCGTAAGGAAAGGCTCCTCGAAAACTCCCCAGGAGAACACGAGCTGCTAAAACACTGGCAAATACATCAGGCATTTACGCTTTAGCACTCTTGTGGATCCAATTGAACACTTCTCAGCATTTGTACTAGTAACTGACAAGCCAGG
+
AAAAAAFBFFFFGGGGGFFGGGHHGHHHHHHHHHHFGHHFGHHHHGGFGFHHHHHGHHGGBGHHHHHHHHHGHHHHHHHHHHHHHHHGHHGHGHHHG3B1FHG33B1?/?/??B3?B0BF3BF32/?2/>BFG3/?2//?C/0222/>BFC11?1??FHG0<F?FF101>111>1><FGFF00=.C.<<=0=0<0CGHFFG.C00;CGFH;C0<B/000CB09/9900;FFCF0;BF09CF99BF;AECFF
@M05620:37:000000000-D9766:1:1101:21984:6400 1:N:0:55
AGTGCCAGCTCTCAATCGCACAGGGGACCCAGGGCCTGGCCCCTCCATCCAGAAAACCTATGACCTCACCCGCTACCTGGAGCACCAACTCCGCAGCTTGGCTGGGACCTATGCGTATCCAGCGTCGGAATCTGGGCGTTGGGGCGGCGTGCGGCGTTGGGGCCAGACAGTCCTAACCGTGGCGGGTTCTGGTAAATGATGGGGTGAGGAGGGGCTCTTTGGCTCCCACCAGTCCCCCTGTCTGGTCTATC
+
>>3AAFBFBFFFDGGFBAFCAEEDFFDGEEHHFEF2A2GFFHGHGGFFDBGEH3ABGEEHHHHHHHEGHHHGGE>EHHHFBFGC?FGHG3FEEDEG?EFGGHHGGGHHGHHHH1?FGGHH2FHGDADG/?FGHHFH.<>CGHGG.:C-ABB99B-9@-BFBB?@DFFFFFFFFFFFFFBFFB-@BB9E.FFFB/BFFFFFFFFFABFFFBFFBBBBF/BFFFBFFFFFFFFFFFFFFDBFBFFFFFBF/B/
@M05620:37:000000000-D9766:1:1101:14102:6413 1:N:0:55
GAGGCTGCTTTGGAAGAAACTCATAGATTACTGCAACAGTTCCCCCTGGACCTGGAAAAGTTTCTTGCCTGGCTTACAGAAGCTGAAACAACTGCCAGGATGCTACCCGTAAGGAAAGGCTCCTAGAAGACTCCAAGGGAGTAAAAGAGCTGATGAAACAATGGCAAGTAAGTCAGGCATTTCCGCTTTAGCACTCTTGTGGATCCAATTGAACAATTCTCAGCATTTGTACTTGTAACTGACAAGCCAGG
+
>1AAAAFAFFFFFGGGF1GG1FGHDGBGFDHHFHG1AGH1AFFGHGCFCBGCFGHHGHGFFHFHHFFGHHFGHHFHHHHGHHHHFHHHHHHHHHHGHGE/FFFGHHHHCE@?>FGFGHH>FGGHGHHHFHHHFHFGHFCEG?CGHHHGHFHHHHHBGHHFHHFGFHHG1?GDFBHGHGGHGGBGGFCCF1=00<<G<0DHH.DGGGGFGGFH;CFHCCGH0;0;CGCGFHHGB0;0;0CBGF9FF.;EFGG
@M05620:37:000000000-D9766:1:1101:20760:6434 1:N:0:55
GAGGCTGCTTTGGAAGAAACTCATAGATTACTGCAACAGTTCCCCCTGGACCTGGAAAAGTTTCTTGCCTGGCTTACAGAAGCTGAAACAACTGCCAGGATGCTACCCGTAAGGAAAGGCTCCTAGAAGACTCCAAGGGAGTAAAAGAGCTGATGAAACAATGGCAAGTAAGTCAGGCATTTCCGCTTTAGCACTCTTGTGGATCCAATTGAACAATTCTCAGCATTTGTACTTGTAACTGACAAGCCAGG
+
BBBBBBFBFFFFGGGGGFGGGGHHHHHFEGHHHGGHGHHDEGHGHGGGFGHHHHGGGHHGGHHHFHEGHFFGHHHHHGHHHHHHFHHHHGGHHHFFH3GGGFFGFHHHGFEEHHHHHHHHFHGHHHHHHHHHHHHHHGGHGGHHHFHGHHHHHHHGHHHHGHHHGHHGHGHHHHHGGHHHHHHHGGGDGDDFEHHHHHGGFGHHHHHHHHHHHHHHFHHHE<;FHHHHHHHGGGGGFFFCFGGGGFEGGGG
@M05620:37:000000000-D9766:1:1101:13290:6470 1:N:0:55
AGTGCCAGCTCTCAATCGCACAGGGGACCCAGGGCCTGGCCCCTCCATCCAGAAAACCTATGACCTCACCCGCTACCTGGAGCACCAACTCCGCAGCTTGGCTGGGACCTATGTTGAGTATCCAGCGTAGGAATCTGGGCGTTGGGGAGGCGTGCGGCGTTGGGGAACGCCAGTCCTAACCGTGGCGGGTTCTGGTAAATGATGGGGTGCGGCGGGGCTCTTTGGCTCCCACCAGTCCCCCTGTCTGGTCT
+
ABAAAFFFBFFFGDGGGGGFGGHGG?FEEGHHBEEE2FHHFHGHGGHHHHHHFHHHHGHHHHFHHGHHHHHGG>EEHHHH?FHHHH11EFHFEGFEEHGHGHHGGGHHGHGHHHFHDFB3FHH3?@BE/BEH2?FGHH0?>@GGHGC.>D.@.A.AD-;A?DGGGED?A.A.-9FFFFFFFFDEA9;B>@.A/B//BFBBBB9FFFFDF.99-;>-B;=EFFBBBBBBEF.AF..9FFFFFFF9BFFFBBB
@M05620:37:000000000-D9766:1:1101:18019:6514 1:N:0:55
GAGGCTGCTTTGGAAGAAACTCATAGATTACTGCAACAGTTCCCCCTGGACCTGGAAAAGTTTCTTGCCTGGCTTACAGAAGCTGAAACAACTGCCAGGATGCTACCCGTAAGGAAAGGCTCTTAGAAGACTCCAAGGGAGTAAAAGAGCTGATGAAACAATGGCAAGTAAGCCAGGCATTTCCGCTTTAGCACTCTTGTGGATCCAATTGAACAATTCCCAGCATTTGTATTTGTAACTGACAAGCCAGG
+
A>AAAAFAFFFFGGGF1GFGGGGHHGHHHBGHHHBAFGGDFHHHHGGFGFGHHHHHHF0BFHHHHHHHHHHHHHHHHHHHHHHHHHHHHHHHHFH01B>/FB0GGHHC/>>/GCDHFHC/1F01>1B2BB0BGHHFHGECF/B12B>C00<@1<1@FDGHE1G1@G1/1?111?<F/?.FH=G1..CF.10=D0</D0DDHA0<CFH0G:0CHHFBH00:;:0;/GH0;;F0C000;00;;BFGB.;EBGG
@M05620:37:000000000-D9766:1:1101:14866:6532 1:N:0:55
AGTGCCAGCTCTCAATCGCACAGGGGACCCAGGGCCTGGCCCCTCCATCCAGAAAACCTATGACCTCACCCGCTACCTGGAGCACCAACTCCGCAGCTTGGCTGGGACCTATGAGTATCCAGCGTCGGAATCTGGGCGTTGGGGAGGAGTGAGGAGTTGGGGCAAGACAGTCCTAACCGTGGAGGGTTCTGGTAAATGATGGGGTGAGGAGGGGCTCTTTGGCTCCCACCAGCCCCCCTGTCTGGTCTATC
+
AAAABFFFBFFFGGGGGGGGGGHGGGGGGGHHGGGGGFHHHHGHGGHHHHHHHGHHHGHHHHHHHHHGHHHGGFGGHHHHHHHHHHHHGHHHGGGGGHHHGHHGGGHHGHHHH3GHFHHH3FHDC/BFCFFHHHHH/CGGGHGG.<C.CGG0DG0=GHHHGG.-;EGGGGGGGGGGGGGGGG.EEGAFGGFFFFFFFFFFFFFFDFFFFFFFFFFFFFFFFFFFFFFFFFFFFFFFFFFEFFFFFBFFFFB
@M05620:37:000000000-D9766:1:1101:13644:6549 1:N:0:55
GAGGCTGCTTTGGAAGAAACTCATAGATTACTGCAACAGTTCCCCCTGGACCTGGAAAAGTTTCTTGCCTGGCTTACAGAAGCTGAAACAACTGCCAGGATGCTACCCGTAAGGAAAGGCTCCTAGCAGACTCCCAGGGAGTAAAAGAGCTGATGAAACAATGGCAAGTAAGTCAGGCATTTCCGCTTTAGCACTCTTGTGGATCCAATTGAACCATTCTCAGCATTTGTACTTGTAACTGACAAGCCAGG
+
3>AABBFBFFFFGGGGGCGGGGGHHHHHHHHHHHHHHHHFHHHHHGGGHHHHHHHHHHHHGHHHHHHHHHHHHHHGHHHHHHHHHHHHHHHHHHGHH3FFH3GG43BGEEGG1G3BGHHGHHGH343B?FHHHG/B3FF/<?2B?FG/2GHH2FH2FHFFG2@GHHHEGFHFGHHHHHHFHHHHGGGGG10DGHHHHHHHHGHHHHGHHHHHF0.C0;CGC00;0:GHGGGGGGGGGGGCG0CFG.CEFGG
@M05620:37:000000000-D9766:1:1101:10109:6566 1:N:0:55
AGTGCCAGCTCTCAATCGCACAGGGGACCCAGGGCCTGGCCCCTCCATCCAGAAAACCTATGACCTCACCCGCTACCTGGAGCACCAACTACGCAGCTTGGTTGGGCCCTAAGGTGAGTGTCCCGCGAAGAACTCTGGGGAGTGGGAGGGGTGATGAGACAGGGGCAGGCAAGTCTGACCGTGGAGGGTTATGGCACATGATGGGGTAAGGGAGCGCTTTTTGGCTTCCGCACGTCCCACTGACTAGCCAG
+
1A>AADD11CFFEFGDFF1FAAA0FFG00A0AF0AE//BF0FEEFGB1ABAA1B1FGC01FF2FEHFEHCAFGG?EHHHFGHHA0?FGGE1FE>?/>0GH/1?/</0?CF0000B1B011@@GHG@G//A.001>11>0-.<<..<.C---;@C0<0000//.;--;.:CA.90;99;F/9C-9-;9@:FE/;/-//9:9///:A---9//--9---9--;9-;F/--9-9---;--;/;AF/9//;/B/-
@M05620:37:000000000-D9766:1:1101:19471:6593 1:N:0:55
AGTGCCAGCTCTCCATCGCACAGGGTACCCAGCGCCTGGCCCCTCCATCCAGAAAACCTATGACCTCACCCGCTACCTGGAGCACCCACTCCGCAGCTTGGCTGGGACCTATGCGTCTCCCGCGTCGGCATCTGGGCGTTGGGGCGGCGTGCGGCGTTGGGGCCAGACAGTCCTAACCGTGGCGGGTTCTGGTCAATGATGGGGTGAGGCGGGGCTCTTTGGCTCCCACCAGTCCCCCTGTCTGGTCTCTC
+
>A>>>DFFAFFFG1FABEF1E?G0F00BF1BC0AE0EGCHHHGHGGFHHFHHHCGABEHHHAFHHDGGHHHEE//>FHBF0BFGHH//?EH>/E/E/E1>EGFGGGHHGHGFHHGGCGHHF/>BCCCG-->>FGHHECCC-<AC.A-9AGGF@@@@@@@F@@-@BF-A-BFFFF/9FF@FF@@@@@@EFFFF;9;/FFFFFFFF9@EFE-@=@@@@FFBF/B9BBAA-FF-9F9/BAB?EFFFFFF/;9F/
@M05620:37:000000000-D9766:1:1101:14795:6595 1:N:0:55
AGTGCCAGCTCTCAATCGCACAGGGGACCCAGGGCCTGGCCCCTCCATCCAGAAAACCTATGACCTCACCCGCTACCTGGAGCACCAACTCCGCAGCTTGGCTGGGACCTATGCGTATCCAGCGTCGGAATCTGGGCGTTGGGGAGGAGTGAGGCGTTGGGGCCAGACAGTCCTAACCGTGGCGGGTTCTGGTCAATGATGGGGTGAGGAGGGGCTCTTTGGCTCCCACCAGTCCCCCTGTCTGGTCTATC
+
>>>AAFDFBFBDFGGDGAEFE?4GAEGGGGHHGGGGGFHFHHGHGGFGDGGFF33FHGFHHHHHFHHHHHHGGG@EHFGCHHH11FGHGBGHG?@GCBHHGHHGDGHHGHHHH1CGDGHH21FCDF?DCFFHHHBG.->>CHCG.AD..;G00C.;A-BGG?.-CEFGGGFGGGGGGGGGGB-;BB@FFFFFF/;;BFFFFFFFABFFFBADB?BBEFFFFFFFFFFFFFFFBFFFFFBFFFFFF/FFBF/
@M05620:37:000000000-D9766:1:1101:18129:6597 1:N:0:55
GCGGCTGCTTTGGAAGAAACTCATAGATTACTGCCACAGTACCCCCTGGACCTGTAACCGGTTCTTGCCTGGCTTCCAGAAGCTGCAACAACTGCCAGGATGCTATCCGTAGGGCACCTCTCCTTGCAGCTTCCCCGGTCGTCCACTCGCTGCTGCACCACTGGCAGGTCAGTCAGCCATTTCCGCTTTCGCACTCTTGTGGATCCAATTGACCCCTTCTCCGAATTTGTCCTTGTAACTGCCAAGGACGG
+
>1>>AA1>FFD@CGGG1AAF1C13F3B33DBF2F01BAB12AABGE/B/0B0BB1BD2AE/E/A111AFGGHH000@F@FGFGCB@0BF0GGB0EG11/?11>1B2BF/>0///0///B<BFCG1111F10B1F0<//></<CC/11?////.>C<<F0FC11<<<.-.///<00<0/.00;C0:A...;:..9-9B90;0.000990CFFF90BB..;000----A/BF//9/B/;BF9F/9:/A-----
@M05620:37:000000000-D9766:1:1101:13314:6605 1:N:0:55
GAGGCTGCTTTGGAAGAAACTGAGAAGCCAGGGAAACAAGATCGGAAGAAAAAAGATCTGTGATCTGGTCACGTATTTGGATCTCGTACTCCGTAGACTGGTTGAAAAAAAAAAATATCCCTCGTAGGCATCTGGGCGTTTTGGCTTAGTGCGGCGTTGGGGGCCGCCCGTCCTCACCGTGGCGGGTTCTGGTCAATGCTGGGGTGAGGCGGGGATCTTTGGGTCCCCCCCGTCACCCTTTCTGGTATCTC
+
>1>A>1B11B@B1BBBCAB1A1A1BD0B0BBAE00A00000BBFAB/B0AA00///1121D22A221BABA1>B0@12D@FGH12B/B//BF?/0//1BB/BB?0@11B/<////B1@>F@<FC<?FC11?FFF10?/><>.0<<10/000=<-<-:;@F-:-;-9-;-;;BFF//AFFFE--;@;;A;BFF/;/9BF/FFF-@9@EF-A---99A-F/:/B-;;9;EB@?-A--;BF-/;/;:////;B/
@M05620:37:000000000-D9766:1:1101:13332:6615 1:N:0:55
AGTGCCAGCTCTCAATCGCACAGGGGACCCAGGGCCTGGCCCCTCCATCCAGAAAACCTATGACCTCACCCGCTACCTGGAGCACCAACTCCGCAGCTTGGCTGGGACCTATGCGTATCCAGCGTCGGAATCTGGGCGTTGGGGATGAGTGAGGAGTTGGGGACAGACAGTCCTAACCGTGGAGGGTTCTGGTAAATGATGGGGTGAGGAGGGGCTCTTTGGCTCCCACCAGTCCCCCTGTCTGGTCTATC
+
AA3ABFFFBFFFGGGGGGFGGGHHGGEFGGHHEGEGGFHHHHGHGGHHHHHHGFHGHGHGHHFHHHHHHHHGGEEFHHHHFHHHHHGFEHHHGGGGGGHHGHHGGGGHGHFHH2CE/EHH2@GGE/ADFGFHHHHH.ACDDHGG<CC/CHH0DG0CHHHHGG.-;C:FFGGGGGGGGGGGGG.;EGCFGGGFFFFFFFFFFFFF9BFFF/A?CFFFEFFFFFFFFFFFFFFFFFFFFFFFFFFFFFFFBFB
@M05620:37:000000000-D9766:1:1101:12924:6686 1:N:0:55
AGTGCCAGCTCTCAATCGCACAGGGGACCCAGGGCCTGGCCCCTCCATCCAGAAAACCTATGACCTCACCCGCTACCTGGAGCACCAACTCCGCAGCTTGGCTGGGACCTATGCGTCTCCCGCGTCGGCCTCTGGGCGTTGGGGCGGCGTGCGGCGTTGGGGTCAGACAGTCCTAACCGTGGCGGGTTCTGGTCAATGATGGGGGGAGGCGGGGATCTTTGGATCCCCCCAGTCCCCCTGTCTGGTCTCTC
+
3A3>AFFFBFFDBBAGFFGGEGHHFGGGGDHHDGE2FEGHHHGHGGFHFGHGGB3FGGFFHHHHHHCGHHHGGGCGHGHFFHHHGHCGFFHHEGGGEBFGGHHGGGHHGHHHHFEA/EHHE/><<<<?-.>>1F1<<-<<-<-@.;--;-:9-999;BBF=B....;FFF/9FFBFFFBDFB;@BB-;99FF;999FFBFFFFF-9BB-.--BB-.;FFFFF/:;BFAFB-9B;9BEF>EF/BFFF9;BF/
@M05620:37:000000000-D9766:1:1101:17349:6707 1:N:0:55
GAGGCTGCTTTGGAAGAAACTCATAGATTACTGCAACAGTTCCCCCTGGACCTGGAAAAGTTTCTTGCCTGGCTTACAGAAGCTGAAACAACTGCCAGGATGCTCCCCGTAAGGAAAGGCTCCTAGCAGACTCCCCGGGCGTAACAGAGCTGCTGAAACACTGGCAAGTAAGTCAGGCATTTCCGCTTTAGCACTCTTGTGGATCCAATTGAACCCTTCTCCGCATTTGTACTTGTAACTGACAAGCCAGG
+
AABCCCFCFFFFGGGGGGGGGGGHHHHHHHHHHHHHHHHHHHHHHGGGHHHHHHHHHHHHEGHHHHHHHGHHHHHHHHHHHHHHHHHHHHHHHHHHH3FEH3GDDHGG?1E11??G?G0?GHGHG43DD?GGF3?/B/<////??<D0?G1F1G1?FGFHFHG0FHFFG1GHFGHHHHHHHHHHGGG.C:0G0GHHHHHGHGHGHGGGGGGGGF..CFGGG0.;-CFGGGGGGGFFFBFFFFFFFF.ABFE
@M05620:37:000000000-D9766:1:1101:19857:6722 1:N:0:55
AGTGCCAGCTCTCAATCGCACAGGGGACCCAGGGCCTGGCCCCTCCATCCAGAAAACCTATGACCTCACCCGCTACCTGGAGCACCAACTCCGCAGCTTGGCTGGGACCTATGAGTATCCAGCGTCGGAATCTGGGCGTTGGGGCGGAGTGCGGAGTTGGGGCCAGACAGTCCTAACCGTGGAGGGTTCTGGTAAATGATGGGGTGAGGAGGGGCTCTTTGGCTCCCACCAGTCCCCCTGTCTGGTCTATC
+
ABAAAFFFBFFFGGGGGGGGEEHGGGGGGGGHFFGGGGHHHGGHGGHHHHHHHHHFHGHGHHHHHHHHHHHGGEGEHGHHFGHHHHGGFHHHGGGGGHHHGHHGGGHHGHHHH3GH3FHHBGHGDAGG@CFHHHHH/CGGGHGG.CC-=EF0;B-;EGGGGG.-AEFFFFFFFFFFFFFFFF.;DCAFFFFFF/FFFFFFFFFFAFFFFBDFFFFFFFFFFFFFFFFFFFFFFFFFFFFFFFFFFFFFBF9
@M05620:37:000000000-D9766:1:1101:14246:6746 1:N:0:55
GAGGCTGCTTTGGAAGAAACTCATAGATTACTGCCACAGGACCCCCCGACCATCGAACCGTTTCCTCCCTGGCTTCCAGCAGCTCCAACTACTCCCCGGATGCTACCCGTAAGGCAAGGCTCCTCGCAGACTCCCCGGGCGTCCCCGCGCTGCTGCACCACTGGCAAGTAAGTCAGGCATTTCCGCTTTAGCACTCTTGTGGATCCAATTGAACCCTTCTCCGCATTTGTACTTGTAACTGCCAAGCCAGG
+
>AAAA1CAFF3B1FGFA1FGA1A3A3DB3A1DG1FGE0B000B00A/A/AEA11/B0B>>?/0@@D10>B1>0FCGF1G0FGH0111BF01B>1B/E/>/E/FG21BFCACFHHBGCF/?GGGHBE?CG/FFGH.<AC<-<C--:;A-A@@G.FF;C/BF.FFGGGGGC0=FGGGGGFFFFFFFFBBBF/9B//;FBBFFF-BB9BBBFFFF/9--AFFFF/;B-A9/BBFFB/99//;9B/:9BF-9-:;
@M05620:37:000000000-D9766:1:1101:19565:6762 1:N:0:55
AGTGCCAGCTCTCAATCGCACAGGGGACCCAGGGCCTGGCCCCTCCATCCAGAAAACCTATGACCTCACCCGCTACCTGGAGCACCAACTCCGCAGCTTGGCTGGGACCTATGTTGAGTATCCCGCGTAGGAATCTGGGCGTTGGGGCGGCGTGCGGCGTTGGGGAAAGACAGTCCTAACCGTGGAGGGTTCTGGTAAATGATGGGGTGAGGAGGGGCTCTTTGGCTCCCACCAGTCCCCCTGTCTGGTCT
+
AA>AAFFFBFFFGGGFDFGEGCHEFGGGGEDHAEGFDFHGAGEHGGBGHFGF33BFHGHHHHFHHHHFHHHGGE/EHHHHFEGHHHHHGHHGGGGEGFHHGHHGDGHHGHHHHHHH2GHGHHH1?CGD@DGH1?GHHHH.A@CGHGGDGG-BBGAB@?B@BBFBBFF.;9B/FFFFFFFFFBDFB.AFBAFFFFFBFFFFFFFFFEDFB?FF/DFB?BBFFFFBFFFFFFFFFFFFFFFFFBFFFFFFFFF
@M05620:37:000000000-D9766:1:1101:14837:6765 1:N:0:55
AGTGCCAGCTCTCAATCGCACAGGGGACCCAGGGCCTGGCCCCTCCATCCAGAAAACCTATGACCTCACCCGCTACCTGGAGCACCAACTCCGCAGCTTGGCTGGGACCTATGTTGAGTATCCAGCGTAGGAATCTGGGAGTTGGGGAGGCGTGCGGCGTTGGGGAAAGACAGTCCTAACCGTGGAGGGTTCTGGTAAATGATGGGGTGAGGTGGGGCTCTTTGGCTCCCACCAGTCCCCCTGTCTGGTCT
+
CCBCCFFFDFFFGGGGGGGGGGHHGGGGGGHHGGGGGGHHHHGHGGHHHHHHFFHHHGHHHHGHHHHHHHHGGFGGHHHHHHHHHHHHGHHHGGGGG3FHGHHGG?HHGHHHHHHHDHH3GHH3BGDGDGGH2FHHHHF0?CGHHGG.AE.AEG.AE-AAAAFGGFG.;/C:FGGGGGGGGGFFF?EFCAFFFFFFFFFFFFFFFFFDDEFFBEFFCFFFFFFFFFFFFFFFFFFFFFFFFFFFFFFFFFF
@M05620:37:000000000-D9766:1:1101:14227:6774 1:N:0:55
AGTGCCAGCTCTCAATCGCACAGGGGACCCAGGGCCTGGCCCCTCCATCCAGAAAACCTATGACCTCACCCGCTACCTGGAGCACCAACTCCGCAGCTTGGCTGGGACCTATGCGTCTCCCTCGTCGGAATCTGGGCGTTGGGGCGGCGTGCGGCGTTGGGGCCAGACAGTCCTAACCGTGGCGGGTTCTGGTCAATGATGGGGTGAGGCGGGGCTCTTTGGCTCCCACCAGTCCCCCTGTCTGGTCTCTC
+
AAAAAFFFAF1FGGGDG1FFEECGAEFGGGGHGFGGGEHFGHGHGGHHHHHHGHHHHG0EGGGHHHHHHHHGGGGGHGHHHHHHHHHHGHHHGGGGGHHHGHHGGGHHGHHHHGGG/EHHH0@CG/>@</??GHHHHGCC<GCG<;-9??AA@@@@@@@F@@;@BEFFFFFFFF/BFF@FF@@@@@@F?FFFB9BFFFFFFFFFA@FFF->@@@@@EFFFFFFFFFFFFF??BFFFFF@FFFFFFF;:/;/
@M05620:37:000000000-D9766:1:1101:11513:6778 1:N:0:55
GAGGCTGCTTTGGCAGAAACTCATAGATTACTCCAACAGCTCCCCCGGGCCTTTGAAACGTTTCGTCCCTGGCTCCCAGAAGCCGCCACAACTGCCCGGATGCTCCCCGTAAAGAACGTCTCCTAGCAGACTCCCCAATCGTCAACGCGCTGATGAAACACTGGCAAGTCAGTCAGGCCTTTCCGCTTTAGCCCTCTTGTGGATCCAATTGACCCCTTCTCCGCATTTGTACTTGTAACTGACAAGCCGGG
+
A>A>A>CAFFFFGFGF2GGBGEGFH5DFFFBG5B43A2B2BBBFGGACEAA13BDDDGHGBGEB1B11?BGBF?3BBF31?@B1>>//?0/?33?B??<@EGHHGHFGGG<//BB00?/FG0FGDH?1?0?FHHGG0/0>>.<>AG<--ACG.C0:0;GGGHHHHF0.<0090;BFGGA9/CFGF?DDG0C0;FFEGGGFGFFFFFF/BFFFFF.9;FFFFFBD-..9;/9;BFF;FFFFF/;FFA;:;@B
@M05620:37:000000000-D9766:1:1101:10975:6803 1:N:0:55
GAGGCTGCTTTGGAAGAAACTCATAGATTACTGCAACAGTTCCCCCTGGACCTGGAAAAGTTTCTTGCCTGGCTTACAGAAGCTGAAACAACTGCCAGGATGCTACCCGTAAGGAAAGGCTCCTAGAAGACTCCAAGGGAGTAAAAGAGCTGATGAAACAATGGCAAGTAAGTCAGGCATTTCCGCTTTAGCACTCTTGTGGATCCAATTGAACAATTCTCAGCATTTGTACTTGTAACTGACAAGCCAGG
+
A3AAAAFAFFFFGGGGGGFGGGFHHHHHHHHGHHGDFGHDGHHHHGGFFFHHHHHHHHHGBFGHHHHHHHHHHHHGHHHHHHHHHGGHHHCGHHHHHGHGHHHHGHHHG?EEGHDGHGHGHHGHHGHHHHHHHGHBHEGHD?GFF?GEHHHHFHHHFFHHCGDGGHHGHGHHGFGHHHHHHHHHGGDDGHHHFHHHHHHHHGGFHGDHHHHHHHGFHCCHHCGHHGHHHHHGGGGGGFBCFFFGGFEEGGG
@M05620:37:000000000-D9766:1:1101:18838:6864 1:N:0:55
CCTGCCCCTTCTCAATCGCACAGGTCTGACCTCCCGTCCCACTCAGAACTCTCCTATTCCGTCCCCCCCTTGAAACAAAGCAAACCCGATACACACTCCCCCGGTGCCCTATCTTCTACTCCATCTTGTGACCCAATGCATACTTACTGACTTCAGGGATCGCCACCAGTTATCATAGCCTCTATATTATCCGGTACTTCCTAGGACTCGCCTCTACAACCTAACGCCCCCTCGGCCCCCTGTCTGTACCA
+
1>1>>11>AFBBAABAAFGCGGB0B1DB1DGHHHGGG00B10BFGAFG0DGHHBBF2DDFGBF/BBA/>>GGDHHHHHH00@0@0///////1>1/00B<<//<///00?011122@2B2<C11??11<11110//?11<=1<1<11<111111100../.....<...;00<0;000/00/:000000990.-;9.0000000/09/;.:-..//9//:;B/9----@=--9---99----/;/99////
@M05620:37:000000000-D9766:1:1101:22499:6873 1:N:0:55
AGTGCCAGCTCTCAATCGCACAGGGGACCCAGGGCCTGGCCCCTCCATCCAGAAAACCTATGACCTCACCCGCTACCTGGAGCACCAACTCCGCAGCTTGGCTGGGACCTATGTTGAGTATCCCGCGTAGGACTCTGGGCGTTGGGGCGGCGTGCGGCGTTGGGGAACGCCCGTCCTAACCGTGGCGGGTTCTGGTAAATGATGGGGTGAGGCGGGGCTCTTTGGCTCCCACCAGTCCCCCTGTCTGGTCT
+
ABAABFFFCFFFG4GFFGGCGEHCGCEFGGHHFEGEGGHHHHGHGGGHHGHHHFHCGGHHHHHHHHHGHHHGGEEEHHHHBFGHHHE?EHHHAFFGGHGHGHHGGGGHGHHHHHHF3FG3FHG2EGGG/AFHBGHHHHCFDGFGHGC.CGAGGDADGBFFFFFFFEFE9.;-9@FFFF9FFFFFF-CFFCEFFFFFFFEFFBFFFFFFF.AF.;BFFFFFFFFFFFFFFFBFF.FFFFFFFFFFFFFFFFF
@M05620:37:000000000-D9766:1:1101:22592:6879 1:N:0:55
GAGGCTGCTTTGGAAGAAACTCATAGATTACTGCAACAGTTCCCCCTGGACCTGGAAAAGTTTCTTGCCTGGCTTACAGCAGCGTAAACCACTGCCAGGGTTCTTACCGTACGGCAAGGCTGCAAAAAGACTCACCAAACAACCCCAAGCAACTGATCCACTGGCGCGTAAGTAAGGCTTTTCAGCTAACGCAATCTTGTGGATCCTATTGACCCCTAATCCACATTTGTAGTAGTAACTGCCAAGACAGG
+
BAAABBFBFFFFGGGGGGGGGFGHHHHHHHHHHHHGHHHGHHHHHGGGHHHHHHHGHHHHGHHHHHHHHHHGHHHHHHH3BB20?B>?F3?B3BFGH311B1B34B43111?>/EE//F/30?333??<?2F222G2//?0/?/??/?<?00??FG1<<FF110.-.---.<0=00///;/<;00;000/.:A@.99CBF0CBFG/00;000;9BDG./;0;0;C000;F//;//;999//:9/B.9;FF.
@M05620:37:000000000-D9766:1:1101:11486:6885 1:N:0:55
GAGGCTGCTTTGGAAGAAACTCATAGATTACTGCAACAGTTCCCCCTGGACCTGGAAAAGTTTCTTGCCTGGCTTACAGAAGCTGAAACAACTGCCAATGTTCTCCCGGCTGGAAACCTCGACACAAGGCCTCAAGGAACAAAACCAGGAAACTAAACAATTGACAAAAAATTAGGACTTTACCAGTTAAGACCCCTTTAGGACCCATTTGGCAACTCTTACAACTTTGTCATTGTTTTTACTTGCCAAGG
+
CBBCCCFCFFFFGGGGGGGGGGHHHHHHHHHGHHHHHHHHHHHHHGGGHHHHHHHHGHHHGHHHHHHHHHHHHHHHHHHHHHHHHHHHHHHHHGHHF3B3B4B4DB31>//>1033B033/////2?0/?/2B?22202BB2?00/////22221?=?F/11111?D00<-01<1111<<000<=0000000<C.;EF00<00::A./0;00=;9E900;;000009;0;CB090;0//..00000;;0.;
@M05620:37:000000000-D9766:1:1101:15466:6890 1:N:0:55
GAGGCTGCTTTGGAAGAAACTCATAGATTACTGCAACAGTTCCCCCTGGACCTGGAAAAGTTTCTTGCCTGGCTTACAGAAGCTGAAACAACTGCTCCTATGCTATCCGACCGGCAAGGAAACTCGCCGACTACACGCCAAGCCACTAACAGATGCAACAATAGCATGGCAAGCAAGCCTTTCAGCTCTGGCCCACTTGTGGTTCCAATTGAACTCATCAACGCTCAGGTACTTGTATCTGAAAAGACAGG
+
>1>AA>CAFFFBGGGGCFFGFGGHFGHHHHHHHH1BFFFAFGHHHGEFCGGFHFAGH10BBGHHGGGHHHHHHHHBGHHGHHHHF1EGHGHHHGH1B11B211@F@0B///>/E/EEGG0000BB/>//B///01@///<<///<0<<111>01111=10.00<0=0<.<G0.<G/CC./:0;;00C/00;0.:...90C0./;0/0;C00CB00000;0;/.=.--/////;FF/9///9;///;ABF-A
@M05620:37:000000000-D9766:1:1101:12521:6945 1:N:0:55
GAGGCTGCTTTGGAAGAAACTCATAGATTACTGCAACAGTTCCCCCTGGACCTGGAAAAGTTTCTTGCCTGGCTTACAGAAGCTGAAACAACTGCCAAGATGCTACCCGTAAGGAAAGGCTCCTAGAAGACTCCAAGGGAGTAAAAGAGCTGATGAAACAATGTCAAGCAAGTCAGGCATTTCCGCTCTATCACTCTTGTGGATCCTATTGAACCATTCTAAGCATTTGTACGCATTTGTGCTAGTCCAGG
+
>>>>AAFAFFFFCFG11BFGDGFHDGHHH1FGHHD1BAFDFGHHHGEGF0FEHHHHHH0FGGHHGGFHHHHHHHFGHHHFHHHHHHFHHCHHHHHH11B0B1FHEGC0E//>0@1B00B/1B/>B11<B1<1F1111/?F/?0122>?FFD11<1211<0<<122@G11?F0<11<00/11<<>.>.-.111=D<GHHE0C.<0<=00=CF00:..000<000;C0CG0GFC...;.00;/000090;0/C
@M05620:37:000000000-D9766:1:1101:16651:6947 1:N:0:55
GAGGCTGCTTTGGAAGAAACTCATAGATTACTGCAACAGTTCCCCCTGGCCCTGGAAAAGTTTCTTGCCTGGCTTACAGAAGCTGAAACAACTGCCAGGATGCTACCCGTAAGGAAAGGCTCCTAGAAGACTCCAAGGGAGTAACAGAGCTGATGAAACAATGGCAAGTAAGTCAGGCATTTCCGCTTTAGCACTCTTGTGGATCCAATTGAACAATTCTCAGCATTTGTACTTGTAACTGACAAGCCAGG
+
>1>AA11>FFFFFGGC1FBGBGBGDFGHH1FFHH11BAFDFGHHHGGFG0FAFFGHH10BBFHHDFFGHHHHHHGGHHHDGGGGGHFHH0FGHHHH1BGEGCHH2FGHGEGGHHEHHHHHHHGHHH1GHHHHHHHGHGGHGFHG21B<GHHHHHHHH1FGCGGHHGHGHGHHHHHHGHHHHHHGGGGFGHHHFHHHHHHHHGHHHHHGHHHHHHFFGFHHHCGHHHHHHHGGGGGGGBFCFEGGG9CFGGG
@M05620:37:000000000-D9766:1:1101:14109:6964 1:N:0:55
AGTGCCAGCTCTCAATCGCACAGGGGACCCAGGGCCTGGCCCCTCCATCCAGAAAACCTATGACCTCACCCGCTACCTGGAGCACCAACTCCGCAGCTTGGCTGGGACCTATGTTGCGTATCCCGCGTCGGACTCTGGGCGTTGGGGCGGCGTGAGGCGTTGGGGAACGCCCGTCCTAACCGTGGCGGGTTCTGGTAAATGATGGGGTGAGGCGGGGCTCTTTGGCTCCCACCCGTCCCCCTGTCTGGTCT
+
A1>>AFF@1CFFGDGF1FEAEAGCFECA0AFG0AEA/FHG0GGCEGFADFHF1EFFHGG1EG2GHGHHHFFGG@?FHFHH>FHHHHC/ECBFFGCEGFHHG0CFEGGHE0FDF2B21<E<CFD1?CC@//<-->CGHF0.<@@CGGC.CGGG@@9BFE@A@@-;-ABA--9-999BBFFFF@FE@-@-@;EFFFB9BFFFFFFE/?BB@-AFA@--;@@EFF///BFBFFFFF-@B--AAF@FFFFBF/B:
@M05620:37:000000000-D9766:1:1101:14858:6972 1:N:0:55
AGTGCCAGCTCTCAATCGCACAGGGGACCCAGGGCCTGGCCCCTCCATCCAGAAAACCTATGACCTCACCCGCTACCTGGAGCACCAACTCCGCAGCTTGGCTGGGACCTATGCGTATCCCGCGTCGGAATCTGGGCGTTGGGGCGGCGTGCGGCGTTGGGGCCAGACAGTCCTAACCGTGGCGGGTTCTGGTAAATGATGGGGTGAGGAGGGGCTCTTTGGCTCCCACCAGTCCCCCTGTCTGGTCTATC
+
>AAAAFFFAFFFGGGGGFGFGGFEDEGEEEEHGGGGDFHHFHFHGGHGHHFHBHHHHGHFHGBGHHHGHHGGGEEGHHHGBGHHHHHAEGHHGGEFGHHHGHHGDDGHGHHHH2/E/CGHC/CDADDC-.>FGDFHHFGGGHGGGGG-BGG9>F-@FF-?=FF;DEFFFFFFFFFFFFFFFF-@FF9AFFFFF/BBFFFFFFFFDCFFF/DFBFFFFBFFFFFFFFFFFFFFFFFFFFFFBFFBBBFF/BB
@M05620:37:000000000-D9766:1:1101:14849:6989 1:N:0:55
AGTGCCAGCTCTCAATCGCACAGGGGACCCAGGGCCTGGCCCCTCCATCCAGAAAACCTATGACCTCACCCGCTACCTGGAGCACCAACTCCGCAGCTTGGCTGGGACCTATGCGTATCCCGCGTCGGAATCTGGGCGTTGGGGCGGCGTGCGGCGTTGGGGCCAGACAGTCCTAACCGTGGCGGGTTCTGGTAAATGATGGGGTGAGGAGGGGCTCTTTGGCTCCCACCAGTCCCCCTGTCTGGTCTATC
+
ABAABFFFBFFFFGGGGGGGGGHHGGGGGGHHGGGGCGHHHHGGGGHHHHFHFHHHHGHHHHGHHHHGHHHGGEEGHGHHHGHHHHHHGHHHGGGGGHHHGHHGFGHHGHGHH1CEAEHH1ACCA@DC>.>FGHHH>CACCFGG<A?-ABB.;B-@BB<FBB.9AFFFFFFFFFFFFFBFFB9@BB@EFFFF9/9BFFFFFFFF.BFFFBDF?BB?FFFFFFFFFFFFFFFFFFFFFFBAFFFFF9BF/;/
@M05620:37:000000000-D9766:1:1101:4891:7077 1:N:0:55
AGTGCCAGCTCTCAATCGCACAGGGGACCCAGGGCCTGGCCCCTCCATCCAGAAAACCTATGACCTCACCCGCTACCTGGAGCACCAACTCCGCAGCTTGGCTGGGACCTATGCGTCTCCCTCGTCGGCTTCTGGGCGTTGGGGGGGCGTGCGGCGTTGGGGTCAGACAGTCCTAACCGTGGCGGGTTCTGGTCAATGATGGGGTGAGGCGGGGCTCTTTGGCTCCCCCCAGTTCCCCTGTCTGGTTTCTC
+
AA>ABFF4AFFFGFGGGGGAEEHHGGGEEEHHAAEE2FGHFHGHGGHHHHHHHHFGHGHHHHGHHHHHHHHGG>EGHHHHGHHHHHHGEHHHGGG@EHHHGHHGGGHHGHHHH1EB/?GGH00>??>//<<?FFGH>C-A-0<D-;-9;99.;-;;9@=FBB.;;BFFFF9FFFBB.:@9AB=@;B9;AFFFFF/;BB/;9BEFA9AFF99-@B999F9F/B/;;9;.;9-:9//;BFBEFFFFEF/;BFB
@M05620:37:000000000-D9766:1:1101:6259:7099 1:N:0:55
AGTCCCAGCTCTCCATCGCACAGGGTACCCAGTGCCTGGCCCCTCCATCCAGAAACCCTATGACCTCACCCGCCACCTGGCGCACCCGCTCAGCAGCTTGGCTGGGACCTATGCGTCTCCCTCGTCGGCCTCTGGGCGTTGGGGTGTCGTGCGGCGTTGGGGGCAGACCGTCCTAACCGTGGCGGGTTCTGGTCAATGCTGGGGTGAGGCGGGGCTCTTTGGCTCCCACCAGTCCCCCTGTCTGGTGTCTC
+
>>33>BDCFFFFGGGFBAE2A2BAF44BB4BF3BBBDBGHGHGHGGHHHAGGGHH3BEGHBAFGH5BFHHHAE>>EGH?B1>BFGGG/>EE/3B3BBB3B?GHGGGGHGHHHFGGGCDHHH0FDG?CG//??FFHHHDAD-FDG.<-<CEECDGDBBGGGGG-;9AEF.;AFFFFFFFBFFBBBBB@E.BFF9F/9BB/;FFFB.@EFFEBBBB@BFFFFFF/9BAA.:D.;;/9;AFBFF9:BFF.;;F/
@M05620:37:000000000-D9766:1:1101:4899:7100 1:N:0:55
GAGGCTGCTTTGGAAGAAACTCATAGATTACTGCAACAGTTCCTCCTGGACCTGGACAAGTTTCTTGCCTTGCTTACTGAAGCTGAAACAACTGCCAAGATTCTACCCATAAGAAAAGGATCCTAAAACACTAAAAGGGAGAAAAAGAGCTGATGAAAAAATCACAAGAAAGACAGGCATCTCGGCGGCAGCACCCTTGTGAACCCAATAGAAAAATTCTTACCATCTGTACTTATCTCTTAACACCCAGG
+
>3AA>AFA4BB@F4BBFGGGGGGHHFHDFBADDF4DCGAFFDD5DBBG32ABFGAEB32BDGHFFGFBB5ABBDF535DDGH3BF33F3B?FFHHEFB?1B3B44BBG33B@33B3F3?2B3B4@4B?3?0?3B?33/?/</03B0CG2B2B?B333B3@><22@2<00?<100??//??<110..-----..:.:.//;0000.;;.;000;9;C./0;000;C0/;0;;F0099/////////;.;A:9
@M05620:37:000000000-D9766:1:1101:4878:7113 1:N:0:55
GAGGCTGCTTTGGAAGAAACTCATAGATTACTGCAACAGTTCCCCCTGGACCTGGAAAAGTTTCTTGCCTGGCTTACAGAAGCTGAAACAACTGCCAGTGTGCTCCCCGCATGTCACGTCTACTCGCAGCCTCAACGGTCGAAAGCGCGCAGATGCCAAACTGACAAATCCCTCGCGAATCTCCGCGTTCGCTCTCTTGTGGACACAATTGCCAAGTTCTCAAGCTTTGCACTTGTAACTGACAACAGAGG
+
A3ABBAF?CFFFGGGGGGGGGGHCHHHDDFDAGDGGCGHADGHFHGCGEEFABAEGGFAAGHEHHHHDHE3GHHAFHBGHHHFBBGHFHH1F3BF3F3@343@44@??//>1?34BF/B/0/B43////<?001?0//<?>///?0<</@-->111110/.000<0</0<C00/-----;.0;9..---;.A.9A0009;F.//;.:.//9/9//999B/////9/;/;/999B/;/9B//////.../9.
@M05620:37:000000000-D9766:1:1101:18105:7122 1:N:0:55
GCGGCTGCTTTGGAAGCGACTCATAGATTCCTGCCCCAGTTCCCCCTGGCCCTGGAACCGTTTCTTGCCTGGCTTACAGAAGCTGAAACAACTGCCAGGATGCTACCCGTAAGGAAAGGCTCCTAGAAGACTCCAAGGGAGTAACAGAGCTGATGAAACAATGGCAAGTAAGTCAGGCATTTCCGCTTTAGCACTCTTGTGGATCCAATTGAACAATTCTCAGCATTTGTACTTGTAACTGACAAGCCAGG
+
11>>A1>>FFB@1FGB1AAEAABF1DFHH2DGHH00B/BBDFGHHGAF/0BAF0AGH1/ABEHH@DFGHHHHHHB1BGGBFGH@BBFGH0?GGHHH1GGFHHHH>GGHGEGGHH1GFGGHHHGHBH1FHHHHHH11@FGEEG0121?0GHHH1FH1F1FG.FGHHHHGHHHHHHHHHHHHHHHHGGGGGHHHHHHHHHHHHGHHHHHHHGGGGGBBFGGGGFGGGGGGGGGGGGGGGGGFG9FGGAEGFFF
@M05620:37:000000000-D9766:1:1101:23355:7130 1:N:0:55
AGTGCCAGCTCTCAATCGCACAGGGGACCCAGGGCCTGGCCCCTCCATCCAGAAAACCTATGACCTCACCCGCTACCTGGAGCACCAACTCCGCAGCTTGGCTGGGACCTATGAGTATCCAGCGTCGGAATCTGGGCGTTGGGGCGGAGTGAGGAGTTGGGGCCAGACAGTCCTAACCGTGGAGGGTTCTGGTAAATGATGGGGTGAGGAGGGGCTCTTTGGCTCCCACCAGTCCCCCTGTCTGGTCTATC
+
CCBCCFFFCFFFGGGGGGGCGGHGGGGGGGHHGGGGGGHHFHGHGGHHHHHHHHHHHGGHHHHHHHHHHHHGGFGGHHHHGGHHHHHHGHHHGGGGGHHHGHHGGGHHGHHHH3GHHHHH3FHGCDGGCFFHHHHHADCFGHGGEGG-BEF0CF0=CFGGGGG?CFGGGGFFFFFFFFFFFF.AFFAFFFFFFFFFFFFFFFFF:DFFFFFFFFFFFFFFFFFFFFFFFFFFBFFFFFFEBFFFFFFFFFF
@M05620:37:000000000-D9766:1:1101:10954:7134 1:N:0:55
GAGGCTGCTTTGGAAGAAACTCATAGATTACTGCAACAGTTCCCCCTGGACCTGGAAAAGTTTCTTGCCTGGCTTACAGAAGCTGAAACAACTGCCAGGATGCTACCCGCAAGGAAAGGCTCCTAGAAGACTCCAAGGGAGTAAAAGAGCTGATGAAACAATGGCAAGTAAGTCAGGCATTTCCGCTTTAGCACTCTTGTGGATCCAATTGAACAATTCTCAGCATTTGTACTTGTAACTGACAAGCCAGG
+
ABBABBFAFFFFGGGGAFFGGGGDFGDGHBGHHHGCHHHDGGGHHGFFGGHHHHHGHHHHBGHHBFGGHHGHHHHHHHHHHHHHHHFHHGHHHHHHEBE1GHHHFHHHG/>@EGGHHGG/F0?FE43EEGFG33BFHA/?C<BGF?GFCG<G<GHBDDDGAF11?GHCFGDF1?<FGHHHHHHHDG?<<DHHHHFHFHHHH.GCGGHHHFFHFHHFFCBGGCCGFGGGGGGGGFFFGBFFFGGGG?AFGGG
@M05620:37:000000000-D9766:1:1101:20420:7142 1:N:0:55
GAGGCTGCTTTGGAAGAAACTCATAGATTACTGCAACAGTTCCCCCTGGACCTGGAAAAGTTTCTTGCCTGGCTTACAGAAGCTGAAACAACTGCCAGGATGCTACCCGTAAGGAAAGGCTCCTAGAAGACTCCAAGGGAGTAAAAGAGCTGATGAAACAATGGCAAGTAAGTCAGGCATTTCCGCTTTAGCACTCTTGTGGATCCAATTGAACAATTCTCAGCATTTGTACTTGTAACTGACAAGCCAGG
+
BBBBBBFBFFFFGGGGFGGGGGGGHHGHHHHHHHHHHFHFHHHHHGGGHHHHHHHBGHFHFGHHHHHHHHHHHHHHHHHHHHHHHHGHHHHHHHHHHHGHHHHHGHHHGGGDHHHHEHHHGHGHHHHHHFHHHHHBGGD/FD?DHDGAHHHHFHHFFHHH/GHHHHCGHGFHHHGHEHHHHHHHGGGGGHHHEGHHHHHBGGGHHHHHHHHFHHGEHHHHHHHHHHHHHHHGGGGGGGGFFFFGGFGGEFE
@M05620:37:000000000-D9766:1:1101:14373:7182 1:N:0:55
AGTGCCAGCTCTCAATCGCACAGGGGACCCAGGGCCTGGCCCCTCCATCCAGAAAACCTATGACCTCACCCGCTACCTGGAGCACCAACTCCGCAGCTTGGCTGGGACCTATGAGTATCCAGCGTCGGAATCTGGGCGTTGGGGAGGAGTGAGGAGTTGGGGCAAGACAGTCCTAACCGTGGAGGGTTCTGGTAAATGATGGGGTGAGGAGGGGCTCTTTGGCTCCCACCAGTCCCCCTGTCTGGTCTATC
+
CBACCFFFCFFFGGGGGGGGGGHGGGGGGGHHGGGGGGHHHHGHGGHGHHHHHHHHHGHHHHHHHHHHHHHGGEGGHHHHHHHHHHHHGHHHGGGGGHHHGHHGGGHHGHHHH3GHFHHH3GHGE/CGGFFHHHHH/ACFGHGG.AD.CGG0DG:CGHHHGG.-;EGGGGGGGGGHGGGGGG.EFGCFGGFFFBFFFFFFFFFF.DFFFFFFFFFFFFFFFFFFFFFFFFFFFFFFFFFFBFFFFFFFBF0
@M05620:37:000000000-D9766:1:1101:10430:7201 1:N:0:55
GAGGCTGCTTTGGAAGAAACTCATAGATTACTGCAACAGTTCCCCCTGGACCTGGAAAAGTTTCTTGCCTGGCTTACAGAAGCTGAAACAACTGCCAGGATGCTACCCGGAAGGAAAGGCTCCTAGAAGACTCCAAGGGAGTAAAAGAGCTGATGAAACAATGCTAAGCAAGTCAGGCATTTCTGCTGCATTACCCCTGTGGCACCAATTGAACAATTCTTAGCATTTGTACTTCTTTTGGACAAGCCAGG
+
BBBBBBFBFFFFGGGGGGGGGGHHGFGHHHHHHHHFFHHFHHGHHGGFHGHHHHHGHFHHFGHHHHHHHHHHHHHGHHHHHHHHHFGHHHGHHHHHH3?1F3B3BGG?E/>/>/?3G0?/BFFF?4BFGGHBGG3FD/<///2B3FDE@22FD2@DDDGGFF?111110??0?11=0<.<1111>>1110100<0<.<CH0<./<;.::;C0::CG000;0;;:C00;0;0;;099;000;;:0.;..B..
@M05620:37:000000000-D9766:1:1101:9364:7204 1:N:0:55
GAGGCTGCTTTGGAAGAAACTCATAGATTACTGCAACAGTTCACCCTGGACCTGGAAAAGTTTCTTGCCTGGCTTACAGAAGCTGAAACAACTGCACCTATGCTTACCGAAAGGCACCTAGACTACTACACTCCACGAAAATACCCGAGCAAATAAACCCAAGGCAAGTAAGTACGGCATCTCCGCTACCGCACTCTTGCGAATTCAATAAATCCCATCTCCGCCATTGTAATCGTACCAGCCAAGCAAGG
+
AAAA>>CAFFFFFFDF1AFFEAAADGFGHFHHAGF1EFF1FG2FGHFHHFGFFFHFAEFHFHHHDBFFGHHA00BFGGFDGBFFEGHFH>GFFGF1@B0111BB@BB>E/>E/BGAF/BFFDB1B01BBF0BB0BBE//?/1B1B1<>///0@11@110??/<//<?/1>1><>1.C?@-<D0<..<--/-----CCCC0---;.009000009/;00:0909.;-9;/B//:/-99-;/999---9-/--
@M05620:37:000000000-D9766:1:1101:11470:7206 1:N:0:55
AGTGCCAGCTCTCATCGCACAGGGGGCCCCGGGCCTGGCCCCTCCAGCCCGAAAACCTCTGACCTCACCCGCTACCTGGAGCACCCCCTCCGCAGCTTGGCTGGGCCCTATGCGTATCCCGCGTCGGACTCTGGGCGTTGGGGCGGAGTGAGGAGTTGGGGCCCGACCGTCCTCACCGTGGCGGGTTCTGGTCAATGATGGGGTGAGGAGGGGCTATTTGGCTCCCACCAGTCCCCCGGTCTGGTTCTATC
+
AAAAAFF1>CFFGFGGF1AEE0BFG0AAAA/AAAECAF0B/ECFG010?EE/>EE0BBG@F11B1BFGHGEEEEEHHGG0B0FGHE/>C<B?CCCGHHHGGGG?//?CHFHGDCEFGG1<.-<<<C@;-;:GGBG:A@G@GGG.@@-@9FBFF9A;9/B9@A-;->=999;BF/;EFFFF<@@@@;;;;;F;:/;BFFFBFEBA@AAFFF-@@@?-BFFFFFFFFF-ABFFFFFFFA--;@FBFFFFF/;/
@M05620:37:000000000-D9766:1:1101:15090:7211 1:N:0:55
GAGGCTGCTTTGGAAGAAACTCATAGATTACTGCAACAGTTCCCCCTGGACCTGGAAAAGTTTCTTGCCTGGCTTACAGAAGCTGAAACAACTGCCAAGATTCCACCAGTAAAGAAAGGAGGCAAGAAGACTAGAAGAGAGTAAAAGAGCAAATGAAACAATGACAAAAAAGCAAGGCATTCACGCATTAGCACTCTTGTGCACCCAATTAAACAATTCTAAACATTTGTACTTGTTTATGAATAACCAGG
+
>?AB>>CBFBB4F4BBFGCGGGFHHGHHHHDDGG4FFHFGGDAABEAEEFBGHHEFB32FBGHDFHHA3B3BFGH3BBBGHHABG33FBB1GHHHGGF?1@@B4BFB1133@4@@BFFHHE/>/B?B333BFG3BFB?F2/3BF3BGFBB22B??322@@?@22@D220<</0?0FFF<1<1=<>F-.<0=<0D<G=0<000<0<A../000;;;E;;;0;<CC0:0=0C00900=0/;00;00;;;C0..
@M05620:37:000000000-D9766:1:1101:10371:7246 1:N:0:55
AGTGCCAGCTCTCAATCGCACAGGGGACCCAGGGCCTGGCCCCTCCATCCAGAAAACCTATGACCTCACCCGCTACCTGGAGCACCAACTCCGCAGCTTGGCTGGGACCTATGCGTCTCCCCAGTCGGGCTCTGGGGGATTTGGCGAGGTGCGGCGATGGGGGCAGACAGTCCTAACCGTGGCGGGGTCTGGTCTATGCTGGGGTGAGGCGAGGGTCTTTGGGTCCCCCCCGTCCCCCTGTGTGGTCTCTC
+
AAAAAFF43FFFGFGFGGGAECHDGGGAEEHHAAEE2FHHFHGGGGH5FFHHDFFHHGH3FGFHHHHHHFFEG/EEHHHHBFGHHHF1EHFGEGEEEHFFGHHGDEHHGHHHHBF//?@<F/0?11//////??BG-<-./0=D/<--=.;0;--;--.9EG--;.:.B./9/://..99A--;-9-9;BBF///9/9///;AB.;9F..;-;9-.9FBB/9..9.;.A---...;AD9.;/;.9./;BF9
@M05620:37:000000000-D9766:1:1101:5832:7265 1:N:0:55
GAGGCTGCTTTGGAAGAAACTCATAGATTAATGCAACAGTTCCCCCTGGACCTGGACAAGTCTCTTGACTGGCTTACTGAAGCTGAAACAACTGCCATGATTCGACCCTTAAGGAAAGGTCCAGAGAAGACTCCAAGGGAGTAAAAGAGCTGATGAAACAAGGGCAAGTAAGTCAGGCACGTGGGCGGTACTACTCAAGGATGGCCGATGGAACAATTCTCAGCATCTCTACTGTTCCCTTACCTGCCAGG
+
A1AAAAC>BBDFGCBGGGGCGGHFHGHDAG13DBBG1GGGADD1BE0B/B0ABA0B010BDBEFGHH2B11BFHABB1DGHHFHHEFHGGFHCGF0GBB122@/BF/>0BBB@1@E>>>11B11B?GH0E0111<1B//CCE0122>?<011B1@21@FCE<<//?<F1?FF@11<00?0>>..-.-<:..00000;;0/.;/.;:-9-..;9/;90;=;000;0;;;0;;;0;C0;//;/9//99;AF/;
@M05620:37:000000000-D9766:1:1101:12364:7280 1:N:0:55
GAGGCTGCTTTGGAAGAAACTCATAGATTACTGCAACAGTTCCCCCTGGACCTGGAAAAGTTTCTTGCCTGGCTTACAGAAGCTGAAACAACTGCCAGGATGCTACCCGTAAGGAAAGGCTCCTAGAAGACTCCCAGGGAGTAAAAGAGCTGCTGCAACAATGGCAAGTAAGTCAGGCATTTCCGCTTTAGCACTCTTGTGGATCCAATTGAACAATTCTCAGCATTTGTACTTGTAACTGACAAGCCAGG
+
AAAABBFBFFFFGGGGGGGGGGGHHHHHHHHGHHHGHHHDGHHHHGGGHHHHHHHHHHHGFGHHHHHHHHHHHHHHHHHHHHHHHHHHHHGHHHHHHBHFHFHF43FGGEEE1F3FFHHFFHGHFB3FBGHHHH/B3FG/??2BF?D?2GHH2@G2@GFHE2FGHHF/FGHBFGFHGHHBGHHGGGGGG00DGHHHHHHHHGGHHHHHHHHHE00;0<GGH00CG0GHGGGGGGGGFGGFF0CFG.EEFGG
@M05620:37:000000000-D9766:1:1101:5151:7333 1:N:0:55
GAGGCTGCTTTGGAAGAAACTCATAGATTACTGCACCCGTTTCCGCTGGACCTGGAAAAGTTTCTTGCTTTGCTTAAAGAAGCTGAAACAACTGCCCATCAGCATGCTACCCGTAAGGAAAGGCACCTACAAGAATACAAGGGAGAAAAAGAGATGATGAAACAATGGCAAGGAAGTCAAGCATATCCGCTTTAGCACTATTGTGGATCCAATTGAACAATACCCAGTATTAGTACTTGTACCTGACAAGC
+
>3AB>>CBC5B4F4BBBG4FBF4D55FDDAB5DA44B2AA23BB2BEE22BBBG1G332BGHHDDGH55B5BDD55D5DBFG3BF33BBB?FGH3FF3B33@3@33B3BFG11?EDB33?F0CF00/3?3B??233322??FCG//0@@<??222222@@?G1?/1<1??CF/<>>1>>11<>F1<1<.<<<CD0=DG0CF0000.000/:00;00<CG/:0/0/;=/;C00;0;0;CF9900=;//0;;.
@M05620:37:000000000-D9766:1:1101:13345:7386 1:N:0:55
AGTGCCAGCTCTCAATCGCACAGGGGACCCAGGGCCTGGCCCCTCCATCCAGAAAACCTATGACCTCACCCGCTACCTGGAGCACCAACTCCGCAGCTTGGCTGGGACCTATGAGTATCCAGCGTAGGAATCTGGGAGTTGGGGAGGAGTGAGGAGTTGGGGAAAGACAGTCCTAACCGTGGAGGGTTCTGGTAAATGATGGGGTGAGGAGGGGCTCTTTGGCTCCCACCAGTCCCCCTGTCTGGTCTATC
+
ABBBCFFFCFFFGGGGGGGGGGHHGFGGGGHHGGGGGGHHHHGHGGHGHHHHHHHHHGHHHHHHHHHHHHHGGGGGHHHHHHGHHHHHGHHHGGGGGHHHGHHGGGHHGHHHHGHHHHHHHHHGC/CGHHHHHHHHCFEHHHGGCDGGGHGGHHGGHHHHGGCDHHHHHHHHHHHHHHGGGGGGGG;CFGGGCFGFFFFGGGGG.DFFFFFFFFFFFFFFFFFFFFFFFFFFBFFFFFFFBFFFF;BFFF0
@M05620:37:000000000-D9766:1:1101:19191:7409 1:N:0:55
AGTGCCAGCTCTCAATCGCACAGGGGACCCAGGGCCTGGCCCCTCCATCCAGAAAACCTATGACCTCACCCGCTACCTGGAGCACCAACTCCGCAGCTTGGCTGGGACCTATGTTGAGTATCCAGCGTAGGAATCTGGGAGTTGGGGAGGCGTGAGGAGTTGGGGAAAGACAGTCCTAACCGTGGAGGGTTCTGGTAAATGATGGGGTGAGGAGGGGCTCTTTGGCTCCCACCAGTCCCCCTGTCTGGTCT
+
BCABBFFFCFFFGGGGGGGGGGHHGGGGGGHHGGGGGGHHHHGGGGHHHHGHHHHHHGHHHHHHHHHHHHHGGGGGHHHHHHHHHHHHGHHHGGGGGHHHGHHGGGHHGHHHHHHG3GGFHHH3BGBBDGGH2FHHHHG0FEGHHGG.>E.<EE.<C0;CGCGG?EGAC/GFGGGGGGGGGGDGG.EFAAFFGGG;CFFFFFFFFEDFF?FFBDDFFFFFFFFFFFFFFFFFFEFFFFFFFFFFFFFFFFF
@M05620:37:000000000-D9766:1:1101:8621:7434 1:N:0:55
GAGGCTGCTTTGGAAGAAACTCATAGATTACTGCAACAGTTCCCCCTGGACCTGGAAAAGTTTCTTGCCTGGCTTACAGAAGCTGAAACAACTGCCAGGGTGCCACCCGTCCAGCACGTAGGCTAGCCGCCTACAAGATCGGAACCGAGCAGATGACCCCATGACAAATCGGTAAGGCATTTACGCTTTCGCCCTCTTGTGGATTCACTTAACCAATTCTACAACTTAGTGCTTGTAACTGTCAAACGCGG
+
AAA>AAFBFFFFF4FC4CFFGFGFG55DG5GFFFH4GHHGHHHHHGGGHBFGHGH2BFHH3DFHHDDGHGH1GGGHHHFGABGGGF33B???@F@GB3?1B1?3B311>11?/??2B/02?/33BBBFEEGFGFHHF223?/?F/?><C@/001?D?GF.<GG1>110>1.<C.<<CF<G0DDGF..;;:AGD.-;:09CF.;9000;CF00;0:9FFGFFC009;;0000;;F/9//;BB/:99/:.--;
@M05620:37:000000000-D9766:1:1101:16071:7467 1:N:0:55
AGTGCCAGCTCTCAATCGCACAGGGGACCCAGGGCCTGGCCCCTCCATCCAGAAAACCTATGACCTCACCCGCTACCTGGAGCACCAACTCCGCAGCTTGGCTGGGACCTATGAGTATCCAGCGTCGGAATCTGGGAGTTGGGGCGGAGTGAGGAGTTGGGGCAAGACAGTCCTAACCGTGGAGGGTTCTGGTAAATGATGGGGTGAGGAGGGGCTCTTTGGCTCCCACCAGTCCCCCTGTCTGGTCTATC
+
ABAABFFFCFFFGGGGGGGGGGHHGGGGGGHHGGGGGGHHFHGHGGHHHHHHHHHHHGHHHHHHHHHHHHHGGGGGHHHHHHHHHHHHGHHHGGGGGHHHGHHGDDHHGHGHHEGFFGFB??GG?/<<</FGHBFH0??GHHGG?CD;DCC;FF0CFFFBDG.:EEGFGFCFGGBFGE=.AFDFDFA9FFFB:9BB/FBFBFFF.;:FFFFFFFF-AFBFF/B/BEFFFD?A/:BFEF-.;/FB///;/B/
@M05620:37:000000000-D9766:1:1101:10523:7537 1:N:0:55
AGTGCCAGCTCTCCATCGCACAGGGGACCCAGGGCCTGGCCCCTCCATCCAGAAAACCTATGACCTCACCCGCTACCTGGAGCACCAACTCCGCAGCTTGGCTGGGACCTATGCGTATCCCGCGTCGGCATCTGGGCGTTGGGGCGGCGTGCGGCGTTGGGGCCAGACAGTCCTAACCGTGGCGGGTTCTGGTCAATGATGGGGTGAGGAGGGGCTCTTTGGCTCCCACCAGTCCCCCTGTCTGGTCTCTC
+
AA>>>FFFBFFFG4FGGFG2E?GCG22AEBGHBAE2AFHHHHGHGGHHHHHHHHHBGEHGFGGHHDGHHHHEE>>EHHFG2BGHHH11?GHGEGCEEHBGGHHFGGHHGHEHH2CF/?F2@<CCA<<D-->FGHHHCDGGCHGGDF--;AA.@D-@DAFFFFABDFFFBFFFFFFFFFFFFF-;DF@EFFFFB//;FF/FFFFF.BFFF/A.BFFFFFFFBFFFFEFFFD?FFFFFFFFABFFFF9BF/:/
@M05620:37:000000000-D9766:1:1101:22607:7540 1:N:0:55
AGTGCCAGCTCTCAATCGCACAGGGGACCCAGGGCCTGGCCCCTCCATCCAGAAAACCTATGACCTCACCCGCTACCTGGAGCACCAACTCCGCAGCTTGGCTGGGACCTATGTTGAGTCTCCCGCGTAGGACTCTGGGCGTTGGGGCGGCGTGCGGCGTTGGGGAACGACAGTCCTAACCGTGGCGGGTTCTGGTAAATGATGGGGTGAGGCGGGGCTCTTTGGCTCCCACCAGTCCCCCTGTCTGGTCT
+
AAABBFFFBFFFGGGGGGEGGGHGGGGGGGHHG2EEEGHHGHGEGGHFHHFHFHHHHGGHHHGHHHHFHFFGFEEEHHHHFGHHHHAGEH3GEGGEFHHHEFHFG/GHGHGFGH33?2B3BG?CCDF@/CG11<FHFHCGF@<@0@?ADGA?GGF??DF9@-.;=..9:.;-9BFFFFFBFBAEF-@FF9AFFF9;FB/;FFFBF.A.B.A..;--@DBFFFFFBFFFFE..DEF/BBBEDF.9BFFFFFB
@M05620:37:000000000-D9766:1:1101:22599:7558 1:N:0:55
AGTGCCAGCTCTCAATCGCACAGGGGACCCAGGGCCTGGCCCCTCCATCCAGAAAACCTATGACCTCACCCGCTACCTGGAGCACCAACTCCGCAGCTTGGCTGGGACCTATGTTGAGTATCCCGCGTAGGAATCTGGGCGTTGGGGAGGCGTGCGGCGTTGGGGAAAGACAGTCCTAACCGTGGAGGGTTCTGGTAAATGATGGGGTGAGGAGGGGCTCTTTGGCTCCCACCAGTCCCCCTGTCTGGTCT
+
ABBABFFFCFFFGFGFGFFGGGGCEEFGGGHHGGGEGGHHFHGHGGHHGFHHHHHHHGHHHHHHHHHHHHGGG@FGHHHHHGGGHHGHGHHHEEEGGGBGFHHFEFHHGHHEFHHHHFGHHHH2C@DFGGCH1?GHHGF.A<AFHGG.<@.ADD.CCDA-:CGF?FGAFFFFFBFFFFFFFFDFF.ADCAFFFFFFFFFFFFFFFFDFFFFFBDFACFFFFFFFBFFFFFFFFEFFFFFFDBAFFFFFFFB
@M05620:37:000000000-D9766:1:1101:27340:7572 1:N:0:55
AGGGCCAGCTCTCCATCGCACAGGGGACCAAGGGCATGGCCCCTCCATCCAGAAAACCTATGACCTCACCCGCTACCTGGCGCACCCACTCCGCAGCTTGGCTGGGACCTATGCGTCTCCCGCGTCGGAATCTGGGCGTTGGGGCGGCGTGCGGCGTTGGGGCCAGACAGTCCTAACCGTGGCGGGTTCTGGTCAATGATGGGGTGAGGCGGGGCTCTTTGGCTCCCACCAGTCCCCCTGTCTGGTCTCTC
+
>A1>>>AAAFFFFFGE1AA1A0FCF00AA0BF0AF/BBGFGHGHGGHHHEGGEFHABFHHFEGGHDFGHHH>E//EHHEG0>?@GG//?F0B?ECEEGBFEFHGGGHHGH1DG1BC/?FHCC@CG?CC-.<<DGHHEC@CGGCGAA@?@@@A@@-@;@@F@?;;AA-A-;BFFFFFFF@BF?-@@@;EFFFF99BBBF/9FFFF:@?FF-;->@?@FFFFBFFFBAEFAF-:BF9B-B@FFFFEFB;B/99
@M05620:37:000000000-D9766:1:1101:18600:7618 1:N:0:55
AGTGCCAGCTCTCAATCGCACAGGGGACCCAGGGCCTGGCACCTCCATACCGAAAACCTATGACCTCACCAGCTACCTGGAGCACCAACTCCGCCGCTTGGCTGGGACCTATGAGTATCCAGCGTCGGAATCTGGGCGTTGGGGCGGAGTGAGGAGTTGGGGCCAGACAGTCCTAACCGTGGAGGGTTCTGGTAAATGATGGGGTGAGGAGGGGCTCTTTGGCTCCCACCAGTCCCCCTGTCTGGTCTATC
+
>1>>ABB11BBD1FGFGGG1EEE0000AEF0AA0BAAA/0B1F00/BGD00//A/ABEGBG12@F1B1?G1BFF1F0FFHHHHHH/BFEBGHG>/>>/?FE0FFE/FG/<BBG2BFFHHHBGHGA<CGCEFHFHHG/@ACCHGG.AC-@EF0CF0CFFGGGGC-;EGGFFFFFFFFFF@FF@-9B?:FFFFFFFFFFFFFFFFF-@EFFFFB@@@@FFFFFFFFFFFFFFFFFFFFFF@E;FFFFFFFBF/
@M05620:37:000000000-D9766:1:1101:19563:7638 1:N:0:55
GAGGCTGCTTTGGAAGAAACTCATAGATTACTGCAACAGTTCCCCCTGGACCTGGAAAAGTTTCTTGCCTGGCTTACAGAAGCTGAAACAACTGCCAGGATGCTACCCGTAAGGAAAGGCTCCTAGAAGACTCCAAGGGAGTAAAAGAGCTGATGAAACAATGGCAAGTAAGTCAGGCATTTCCGCTTTAGCACTCTTGTGGATCCAATTGAACAATTCTCAGCATTTGTACTTGTAACTGACAAGCCAGG
+
AABBBA?BFFFFGGGGGGGGGFF5AF56AAFGHHHGBFHHADFBFF?G22FHCC22BB2F3BDF55ABB53ABBEC35FFHHHH3BBGGE?GFHHB@BB1FC2BGHHH??EE1FGHHGHGBGGBBBGHBGHHHFGHFFEGF?FHHHHGFGHHHGGBFGFFHF<1GCGG??FG@FDFFHFFFFGFED<>F11=0=<GDGDGGDHHHHHGHHHHGFGH00;GH;0;C;C;GHCFCBFFCFGCFF;FG.;EBAE
@M05620:37:000000000-D9766:1:1101:25150:7647 1:N:0:55
GAGGCTGCTTTGGAAGAAACTCATAGATTACTGCAACAGTTCCCCCTGGACCTGGAAAAGTTTCTTGCCTGGCTTACAGAAGCTGAAACCACTGCCAGGATGCTACCCGTAAGGAAAGGCTCCTAGAAGACTCCACGGGAGTACAAGAGCTGATGAAACACTGGCAAGTAAGTCAGGCATTTCCGCTTTAGCACTCTTGTGGATCCAATTGAACAATTCTCAGCATTTGTACTTGTAACTGACAAGCCAGG
+
AAAABAFAFFFFBGGFFGGGFGFHGFHHH5GGHH44BFFDFHHHHGEFEAGGHHHHHG2FGHHHFHFHHHHHHHFGHHHHHHHFFGHHH1FGHHHHFBGHHHHHGHHHGEG1CGHHHHGH3BFHF43FGFGHHH32//>EGF2B22F2FGHHFF2@G2FH0F1GHHHAGGHHHHHHHHFFDHHGEGGGC0DHFHHHHHHGHGHHHHHHHHHHHH0/00CGHHBGFFGFGGGGGGFGGGGF00;FFF.A/CE
@M05620:37:000000000-D9766:1:1101:10914:7673 1:N:0:55
AGTGCCAGCTCTCAATCGCACAGGGGACCCAGGGCCTGGCCCCTCCATCCAGAAAACCTATGACCTCACCCGCTACCTGGAGCACCAACTCCGCAGCTTGGCTGGGACCTATGAGTATCCCGCGTCGGAATCTGGGCGTTGGGGCGGAGTGAGGAGTTGTGGCAAGACAGTCCTAACCGTGGAGGGTTCTGGGAAATGATGGGGGGAGGAGGGGCTCTTTGGCGCCCACCAGTCCCCCTGTCTGTTCTATC
+
ABAAAFFFBFFFGDGGGGGFGFHGGGGFEGHHFEFFFGGHCHGHGGHHHHHHEHGHGGHHHHGHHHHHHHHGG>EFHHHHFGHHGHEGFHHHFGGGGHGHGHHGGGHHGHHHHHHDGGB32?BD///<//?FF11>.>>ADADG.;?:AA;0;99;9/00;C./;CFB/B:;999/:F-.;9:;AB;.;B//..9A////9/AD-;-@A?A?DFA-AF/;9/9-;-@AED.9///BFF-9B9F////;/;/
@M05620:37:000000000-D9766:1:1101:19897:7729 1:N:0:55
GAGGCTGCTTTGGAAGAAACTCATAGATTACTGCAACAGGTCCCCCTGGCCCTGGAAAAGTTTCTTGCCTGGCTTACAGAAGCTGGAACAACTGCCACGATGCTACCCGTAAGGAAAGGCTCCTAGAAGACTCCAAGGGAGTAACAGAGCTGATGAAACAATGGCAAGTAAGTCAGGCATTTCCGCTTTAGCACTCTTGTGGATCCAATTGAACAATTCTCAGCATTTGTACTTGTAACTGACAAGCCAGG
+
AAAAAAFA@D@DCFAGGG1GEGHBF3DBGHFDGA1BFGG0B1B00B/BA0B/B0AF110BBFG22D11BFGHHHH1AGH1FGHHC0>GH0BGHEHG11>>GAEHGFHHGEGCFHHHHHHGHHGHHFFHHHHHHHG1GFGHGCH121FGHHHHHHHHGBGFFHHHHHHGGFHHHHHHGHHGHHHHGGGGGFDFBGHHGHHHHGHHHHHHHHHHHFHHEHHHCCBFGGGGFGGGFGGGBFFGGGFGGFEGGGG
@M05620:37:000000000-D9766:1:1101:22318:7756 1:N:0:55
AGTGCCAGCTCTCAATCGCACAGGGGACCCAGGGCCTGGCCCCTCCATCCAGAAAACCTATGACCTCACCCGCTACCTGGAGCACCAACTCCGCAGCTTGGCTGGGACCTATGAGTATCCCGCGTCGGAATCTGGGCGTTGGGGCGGCGTGCGGCGTTGGGGCCAGACAGTCCTAACCGTGGCGGGTTCTGGTAAATGATGGGGGGAGGAGGGGCTCTTTGGCTCCCACCAGTCCCCCTGTCTGGTCTATC
+
AAAAAFFCAFFFGDGFFGGCFEHAFEEF?AGH2EEDAFHHGHGHGGFHHEGFB3GGGEHHGFBHHGHGHHHEG>>EHHHH2FHHHH??EFGFAEEECHGHGHGGGGGHGHHHG33BGG3D2ACDB@<C<CFGF1FH.<<@CACG.A?-99A.9@-@9-9.@-.-;AAEFFFFFFFFFFFFE-;;=F@EFFFF//;BFFFFBBEF-;BFFF?.@DFCFFBB9FFBFEFBFF.9;BBFEF;9BFF///:B9F/
@M05620:37:000000000-D9766:1:1101:8285:7764 1:N:0:55
GAGGCTGCTTTGGAAGAAACTCATAGATTACTGCAACAGTTCCCCCTGGACCTGGAAAAGTTTCTTGCCTGGCTTACAGAAGCTGAAACAACTGCCAGGATGCTACCCGCACGGCAAGGCTCCTAACAGACTCCCCAGGCATCAACGCGCTGATGCACCCCTCACAAGTCAGTCAGGCCTTTCCGATTTCGCCCTCTTGTGGATCCAATTGACCCATTCTACGCCTTTGTACTTATAACTGACAAGAAAGG
+
A3>AAA?AFFFFFGGGGGGGGFGHHHGHFGHHHHGDGFHEGHHHHGGFEGHHHHHGHHGGGHHHHHHHHHHGHHHHHHHHHGHHHHHDGCHGGHFHH311GHG3B3B1?/>/EG/E<FGHHHEHG4B1BFGGH1FD0/<//@@<1@/<AC/><DGEF1>.@F..=<<CDG0=GGHHHG.CHHHHG.;.C0/;;EGFFFGGGBGG0;CFGGGGGG/CF0;;0;E?-..;;:BFF//;;9/FF/;BF;FFBFF
@M05620:37:000000000-D9766:1:1101:22892:7791 1:N:0:55
AGTGCCAGCTCTCAATCGCACAGGGTACCCAGGGCCTGGCCCCTCCATCCAGAAAACCTATGACCTCACCCGCTACCTGGAGCACCCACTCCGCAGCTTGGCTGGGACCTATGTTGCGTCTCCCGCGTCGGACTCTGGGCGTTGGGGCGGCGTGCGGCGTTGGGGAACGCCCGTCCTACCCGTGGCGGGTTCTGGTAACTGATGGGGTGCGGCGGGGCTCTTTGGCTCCCACCAGTCCCCCTGTCTGGTCT
+
>>>>>DDF?FFFG4FABFFAECHCG4BB5BBABBEBAFHH2FEAEGHHGGFH33G2BEFGFG5GHDGCHEC>E>>EGFFG?BFGHHA1?FH?AECEEGFGEHHGGGHHGHFHHGFGB/C/CGHGFGGG/ACCCGHHFH0>CGCGHG-:C@BG@BFBBBB@BBFBB.AED.@->@FDFF/AFF?DB;BBB9;FFFFFFF/BF9BFFFFA=.9->@B;@BB?FBFF/BBF?E.AD.;FFFFFFBFFFFFFFFF
@M05620:37:000000000-D9766:1:1101:21813:7845 1:N:0:55
GAGGCTGCTTTGGAAGAAACTCATAGATTACTGCAACAGTTCCCCCTGGACCTGGAAAAGTTTCTTGCCTGGCTTACAGAAGCTGAAACAACTGCCAGGATGCTACCCGTAAGGAAAGGCTCCTAGAAGACTCCAAGGGAGTAAAAGAGCTGATGAAACAATGGCAAGTAAGTCAGGCATTTCCGCTTTAGCACTCTTGTGGATCCAATTGAACAATTCTCAGCATTTGTACTTGTAACTGACAAGCCAGG
+
AAAAA@CAFFFFFGGGGFGGBGFHHGHFDHHHHHHHCGH1AFDFGGGGEFHHFGFG1FEHGHHHFHBGHHGHHHGHHHHFHHHHEGHHHGHHHEGHH1BCGFHHFHHHGGGCHHBFHFFHHHGGH11EBFBFG<1BFGGFGCFHGHHFHHEHFF1D1D1GEGHGFHHEFGG<F1F<FFHG<GFGFGCAFD1GB0CG=00DHCDCGG0CGCHFGGHH0:0;;;0C0;C0;0CFBFGG0;CFB9BB0.;C99C
@M05620:37:000000000-D9766:1:1101:24234:7847 1:N:0:55
AGTGCCAGCTCTCAATCGCACAGGGGACCCAGGGCCTGGCCCCTCCATCCAGAAAACCTATGACCTCACCCGCTACCTGGAGCACCAACTCCGCAGCTTGGCTGGGACCTATGAGTATCCCGCGTCGGAATCTGGGCGTTGGGGCGGAGTGCGGAGTTGGGGCCAGACAGTCCTAACCGTGGAGGGTTCTGGTAAATGATGGGGTGAGGAGGGGCTCTTTGGCTCCCACCAGTCCCCCTGTCTGGTCTATC
+
BCBCCFFFCFFFFGGGGGGGGGHGGGGGGGHHGGGGGGHHGHGHGGHHGHHHHHGHHGHHHHGHHHHHHHHGGFGGHHHHGGHHHHHHGHHGGGGGGHHHGHHGGGGHGHHHHGHFBGHG2?CF</>@@=FFGFDHFDDCCHGG.DG-C;F0:@-;C::BCF.-;EFEFF;BFFFEFF>.EF9EFF.::BBF00;BBBFFFBFF.;EFFFFFFF;-AFBFFEB:FEFFFDEF;0:BFF=9FFFB/:0B0F:
@M05620:37:000000000-D9766:1:1101:23692:7858 1:N:0:55
GAGGCTGCTTTGGAAGAAACTCATAGATTACTGCAACAGTTCCCCCTGGACCTGGAAAAGTTTCTTGCCTGGCTTACAGGAGCTTAAACCACTGCCAAGATGCTCACCGTAAGGAAAGGCTCCAAGAAGACTCACCAAGCAACCCCGAGCTACTGAAAAACTGGCAAGTAAGTAAGGCATTTCAGCTATCGCAATCTTGTGGATCCAATTGAACAATACTCCGCATTCGTACTTGTAACTGACAAGACAGG
+
BABBBAFAFFDFFGFGGG4BGGHHHHHHGHHHHFGHFHHGGHHHHGGAFGHHHHGFGHHHHHGHHHGHHHHHHHHGHHH3BE11BBBDGGFFGB3?G3GFD3B@B4BG1?F1BGBBGGHH30F3?3BB3BBGH3BC3/B/220B/?/>BF/22@@FG11</??FHF1FG1FHH1FGHHGHHHH1GGH00/<.<.=GDFGFHGHFH/:CGHHH0G0;00;;9/.;-.;0;;/9A9C;0BF000;CF99BBFF
@M05620:37:000000000-D9766:1:1101:24221:7861 1:N:0:55
AGTGCCAGCTCTCAATCGCACAGGGGACCCAGGGCCTGGCCCCTCCATCCAGAAAACCTATGACCTCACCCGCTACCTGGAGCACCAACTCCGCAGCTTGGCTGGGACCTATGAGTATCCAGCGTCGGAATCTGGGCGTTGGGGCGGAGTGAGGAGTTGGGGCAAGACAGTCCTAACCGTGGAGGGTTCTGGTAAATGATGGGGGGAGGAGGGGCTCTTTGGCGCCCACCAGTCCCCCTGTCTGGTCTATC
+
>AAAAFFFCFFFGBFGGGGGGGHGFCFGGGCEGGEEGCDHHGGHGGFGFGFHHHFHGEFFHGHFGFHFGHHGGGCEFFFFFHBGFGFHEGGHGG?GGFHHGHHGGGHHGHHHHHHF?FF3BBBC/</<<??FG1?F=>>?CHGCGGGCA;C0CA:CF/00-A?-:.::::009BF0B?-.;@DEFF..;00:00:B0::000:D-;=DF?DB-C;-:90FF/;-;@BAE.AA09:BEDF?09B9/09;BB9
@M05620:37:000000000-D9766:1:1101:15061:7864 1:N:0:55
GAGGCTGCTTTGGAAGAAACTCATAGATGACTGCCACAGTTCCCCCTGGCCCTGTAACCGTTTCTTGCCTGGCTTACAGAAGCTGCAACAACTGCCCGGATGCTAACCGTAAGGCAAGGCTCCTCGCAGACTCCCCGGGCGTCCACGAGCTGCTGCACCACTGGCAAGTCAGTCAGGCATTTCCGCTTTCGCCCTCTTGTGGTTCCAATTGAACCCTTCTCCGCATTTGTACTTGTAACTGACAAGCCAGG
+
BBBBBBFBFFFFGGGGGGCAFGHDA5DD5D4DB4BBBAB355D32EAB22FA2A3FD5FEAE3A5D5ABBFHHH1FGFG5FGHHB3B@FB1FF3BF1>@@ECHHF@BGE/?/CHCG0F/GGGGHFG/DGCHHFH/?CG//<>CG.<.-<@.G/<GGH/CF./0CEHHGF0CCGHGHHH.CGHHGDGGGGBEDADBGGGGGGD/CBFGGGFFFBFADFBFFFBDF-;AFFFFFFFFFFFFFF/BFFA.9.;E
@M05620:37:000000000-D9766:1:1101:11849:7874 1:N:0:55
GAGGCTGCTTTGGAAGAAACTCATAGATTACTGCACCAGTTCCCCCTGGACCTGGAAAAGTTTCTTGCCTGGCTTACAGAAGCTGAAACAACTGCCAGGATGCTACCCGTAAGGAAAGGCTCCTAGAAGACTCCAAGGGAGTAAAAGAGCTGATGAAACAATGGCAAGTAAGTCAGGCATTTCCGCTTTAGCACTCTTGTGGATCCAATTGAACAATTCTAAGCATTTGTACTTGTACCTGACAAGCCAGG
+
>>>>>>1AFFDDB1AF11GFGGAFFBAFG1FFGGF1B0FBGGHFHGGFEGHHHGGHFDBGGHHGHGHFBGGBFGHEFFF1FGBGGF1GB0BFGHHFB@B/F1FG2BGGEEEEBGHHHFG/>0EGGGBHGHHHFCGHHEEHC?FG2DHGHHHGH<GBDFGHHGGHHCFA1?FGF1GGFGH><FFB>A.<F<1<0<<G==<=G.<GCG<CCCGFHG0GG0CH0<0;C;GGHHGG0;;;000;9/;BB9CCFFE
@M05620:37:000000000-D9766:1:1101:5465:7881 1:N:0:55
AGTGCCAGCTCTCCATCGCACAGGGGACCCAGGGCCTGGCCCCTCCATCCAGAAAACCTATGACCTCACCCGCTACCTGGAGCACCCACTCCGCAGCTTGGCTGGGACCTATGCGTCTCCCTCGTCGGCCTCTGGGCGTTTGGGAGTCGTGCGGCGTTGGGGTCAGACAGTCCTAACCGTGGCGGGTTCTGGTCAATGCTGGGGTGAGGCGGGGCTCTTTGGCTCCCCCCAGTCCCCCTGTCTGGTTTCTC
+
AA>AADFFCFFFG4GGGFGAFEHGGAEEGGHHAEFEGGHHHHGHGGHHHHHHHHHFGGHHHFHHHDGHHHHEE>EGHHGGFGHHHH1?EGHFEFCGEHFGGHHGGGHHGHHHHHGGGDHHH2GCG/AC>/??GFHHAC<C-<EG.<.<@CECDC@C;CGGGG:;.C0C/;BFGGFFFFFFFFACFF@E.;BF;9/;BB/BFFFFDFFFFED-CD:;AFFFFF/;B.;.;D-;;::;ADCFF;;BB;9;BF/
@M05620:37:000000000-D9766:1:1101:11844:7894 1:N:0:55
GAGGCTGCTTTGGAAGAAACTCATAGATTACTGCAACAGTTCCCCCTGGACCTGGAAAAGTTTCTTGCCTGGCTTACAGAAGCTGAAACAACTGCCAGGATGCTACCCGTAAGGAAAGGCTCCTAGAAGACTCCAAGGGAGTAAAAGAGCTGATGAAACAATGGCAAGAAAGTCAGGCATTTCCGCTTTAGCACTCTTGTGGATCCAATTGAACAATTCTCAGCATTTGTACTTGTAACTGACAAGCCAGG
+
>AAAAAFAFFFFGFFFG4GGAGHHGGFFDFHHEFFCFFHADF5GHGCGEBGHHFHHGHHHHHGHHHHGHHHGHHHHHGGGHHGFHGHHHHHHFHHGFBE1@GHGHHHHGEGEHHHHGHGHHHGHHHHHHGGFGHHHHG/CF?FGF21/BBDHE1FFGHHGFFGHEGFE0?GGFFHHFFGHHFFBA..<FFHFDGHB<0<DB?BCGGGGFFFGEFGFG0CGC;CGGHFHGGGG;FFFFFGCGGFGGAEEFGG
@M05620:37:000000000-D9766:1:1101:7466:7956 1:N:0:55
AGTGCCAGCTCTCCATCGCACAGGGGACCCAGTGCCTGGCCCCTCCATCCAGAAAACCTATGACCTCACCCGCTACCTGGCGCACCCACTCCGCAGCTTGGCTGGGACCTATGCGTCTCCCGCGTCGGCCTCTGGGCGTTGGGGAGGCGTGCGGCGTTGGGGACAGACCGTCCTAACCGTGGCGGGTTCTGGTCAATGCTGGGGTGAGGCGGGGCTCTTTGGCTCCCACCAGTCCCCCTGTCTGGTCTCTC
+
>>33>BDFBFFFGCGDBEE2E2FCF2AAA2BF3BB55BGHAGGGGGGHHAGGFHH2BEGH5AFHHBBGHHH0>0>>GE3B1>?EEFE??FG2/?/E<BBBEGHGGGHHGHFHHFGGCGHHF/>DD/AC-.>>GHHHACDFCCFG.;-:?EDDFG9BDFBFFF:9.A/A.;AFFFFFFFFFFFFFFFBFFFFFBB9BFF/BFFFF.;EFFFFFFFFFFFFBFF9BFFF.FF.FB99BEFFFFBFFFF9;/B/
@M05620:37:000000000-D9766:1:1101:11729:7959 1:N:0:55
AGTGCCAGCTCTCAATCGCACAGGGGACCCAGGGCCTGGCCCCTCCATCCAGAAAACCTATGACCTCACCCGCTACCTGGAGCACCAACTCCGCAGCTTGGCTGGGACCTATGAGTATCCAGCGTAGGAATCTGGGAGTTGGGGAGGAGTGAGGAGTTGGGGAAAGACAGTCCTAACCGTGGAGGGTTCTGGTAAATGATGGGGTGAGGAGGGGCTCTTTGGCTCCCACCAGTCCCCCTGTCTGGTCTATC
+
AA>ABFFFBFFFFGGBGFFGGEGEEGFEG2GHGGC2AAGFFHGGGGHFFEFFG33FGGF3GGFHHFFHHHHGGEEEHFHFGHHHFGHHGGFGGEEC/BGGFHHGGGHHGHGHFHHHHHHHBGHCE/BGHFHHHGFGCE?GHEDGGGCDGHG0<GCDGFECGCEFGGGBGGHFFFGHGHGGGG?CGB;:AFGF;0C0BBFGGGGG.@AFFFFBB=-B.;FFFFFBFF?BFDEFFFFFFF?A9BFFF//B/BB
@M05620:37:000000000-D9766:1:1101:27029:7960 1:N:0:55
AGTGCCAGCTCTCAATCGCACAGGGGACCCAGGGCCTGGCCCCTCCATCCAGAAAACCTATGACCTCACCCGCTACCTGGAGCACCAACTCCGCAGCTTGGCTGGGACCTATGTGAGTCCCCAGTGGGGGTATGGGGGATGTGGGGAGGAGTGAGGATGGGGGCAGACAGACCTATAAGTGGGGAGGTCTGGTGTATGCTAGGGTGAGAGGAGGGTCTTTTGGTCTCCCACGACCCCCTGTCTGGTGTCTC
+
AA>AAFFFCFFFGGGGGGGCGCGDFGDFGGEHFEGGGGHHHHGHGGHHHHGHHHGFGGGHHHHHHHHHHHHGGEEGHHHHCGHHHHHAFFHHEGGGGHHHGHHGGGHHGHHHH3G33D32B/2?22@///</?10>.>-..<=D.<.-=.=/;00;0;0.CG--A.;.;//.;900;000;0.;.;-9:;/:0/.;000009;E/A.;00;.;D-.;B0;00-9;0;0B/:9---;AD-.B0;0/;/;0B0
@M05620:37:000000000-D9766:1:1101:19871:7978 1:N:0:55
GAGGCTGCTTTGGAAGAAACTCATAGATTACTGCAACAGTTCCCCCTGGACCTGGAAAAGTTTCTTGCCTGGCTTACAGAAGCTGAAACAACTGCCAGGATGCTACCCGTAAGGAAAGGCTCCTAGAAGACTCCAAGGGAGTAAAAGAGCTGATGAAACAATGGCAAGTAAGTCAGGCATTTCCGCTTTAGCACTCTTGTGGATCCAATTGAACAATTCTCAGCATTTGTACTTGTAACTGACAAGCCAGG
+
CCCCCCFCFFFFGGGGGGGGGGHHGHHHHHHHHHFHFFHGHHHHHGGGHHHHHHGHGFHHFGHHHHHHHHHHHHHGHHHHHHHGHGGHHHHHHHHGH3FCGHHHHHHHG1EGHHHHHHHHB0FHH4FGFGHHHHH33/?FF?B3DFHAGHFHHF2FGFHH/F2@GHHAFFGHGHHHGHHF1>GFGDFE.<FHFHHHHHHGHFHHHHHHHHHHHHHG0:CHHC0CGCGGHHHGGGBFFBGF;:FFG::9FGG
@M05620:37:000000000-D9766:1:1101:16909:7983 1:N:0:55
AGTGCCAGCTCTCAATCGCACAGGGGACCCAGGGCCTGGCCCCTCCATCCAGAAAACCTATGACCTCACCCGCTACCTGGAGCACCAACTCCGCAGCTTGGCTGGGACCTATGTTGCGTATCCCGCGTAGGACTCTGGGCGTTGGGGCGGCGTGCGGCGTTGGGGAACGACCGTCCTAACCGTGGAGGGTTCTGGTAAATGATGGGGTGAGGCGGGGCTCTTTGGCTCCCACCAGTCCCCCTGTCTGGTCT
+
AAAAAFFFBFFFGGGGGGGGGGHGGGGGGGHHCEGGGGHGHHGGGGHHHHHHHHHHHGHHHHHHHHHHHHHGGEEGHHHHGHHHHHHHGHHHGGGGGHHHGHHGGGHGGHHHHHHH3BG/DHH2?CCD/AGH1FGHHH0.ADDGHGC.AC9BDG.;=-;;BFFFFFF9D9B-;DFFFFFFFFFFF.;DAAFFFFF;FFFFFFFFFFF9BAFE.;BBCFDFFFFFFFFFFFFFF.FFFFFFFFEFFFFFFFF
@M05620:37:000000000-D9766:1:1101:12608:7995 1:N:0:55
AGTGCCAGCTCTCAATCGCACAGGGGACCCAGGGCCTGGCCCCTCCATCCAGAAAACCTATGACCTCACCCGCTACCTGGAGCACCAACTCCGCAGCTTGGCTGGGACCTATGAGTATCCAGCGTCGGAATCTGGGCGTTGGGGAGGCGTGAGGAGTTGGGGACAGACAGTCCTAACCGTGGAGGGTTCTGGTAAATGATGGGGTGAGGAGGGGCTCTTTGGCTCCCACCAGTCCCCCTGTCTGGTCTATC
+
AAAABFFFCFFFGGGGGGGGGGHHGGGGGGEHGGGGGGHHHHGFGGHHHHFHHHGHHGFHHHHHHHGHHHFGGGGGHGHGHHHGHHHHGHHHGGFGGHHHGHFGGGGHGHHHH3F33GFHB?GD?//<><?1FGBGADCDGHGG<<A.;.;.;.;;CCCG?B.-;AFGGF0CFGGGGGGGGG.;A=.;AFFF/9FFFFBFBFFF.;AAF/;.=FFFEFFFFBBFFEFFFBFFFFFFFFFF9FFF/;BB/BF
@M05620:37:000000000-D9766:1:1101:16824:8027 1:N:0:55
GAGGCTGCTTTGGAAGAACCTCATAGATTACTGCAACAGTTCCCCCTGGACCTGGACAAGTTTCTTGCCTGGCTTACAGAAGCTGAAACAACTGCCAATGTCCAGGACGCAAGCCTCTCCGACACGCGCCTCCAAGAGTTGAAGCGACGAAAATAGTTGACGAACGAATGTCATGACCGTCACGGATTTCGGCCTCTGATGGGTTGAGGAGCCAATTTTTCAATCCTCGCAATTGTACCTGCTAACCTATC
+
>>AAAA>11DDFCGGGE11AAABBAGH33G1AF1FF1BGAAGH1GG///0B0AB0F0A0BFAAF2GDAF11BGHCEG1FDGHHGCDGHHB/F1>10@1BB222210/?//>/>//10100/>E//////><//011<<F211111///<--<-1<0000<0..---:../000000/::C..99.-9C:0;--;.9;000;;./--//-/;--/://;/;99//9-//---9;/////9;/;////;99//
@M05620:37:000000000-D9766:1:1101:21652:8031 1:N:0:55
AGTGCCAGCTCTCAATCGCACAGGGGACCCAGGGCCTGGCCCCTCCATCCAGAAAACCTATGACCTCACCCGCTACCTGGAGCACCAACTCCGCAGCTTGGCTGGGACCTATGCGTATCCCGCGTCGGAATCTGGGCGTTGGGGCGGCGTGCGGCGTTGGGGCCAGACAGTCCTAACCGTGGCGGGTTCTGGTCAATGATGGGGTGAGGAGGGGCTCTTTGGCTCCCACCAGTCCCCCTGTCTGGTCTCTC
+
AAA?AFFFBFFFG4GGGGGCFCHFG?EEFGHHFEEEFGHHHHGHGGHHHHHHHHHFGGHHHHHHHGGHHHHGG>EEHHHHBFHHHHA?EHHFAGFGFHGHDHHGGGHHGHHHHFFFDGHHF?DGFFGG-.>FHHHHHGFGGHGGGGA9BBB.BF;BBFFEFFFAFFFFFFFFFFFFFFFFFF;@DFDEFFFF//9BFB/BFBFF.;AFF/A.@FF=EFFFBFFFFFFFFF.9:9;FFF=AFFFFFB9B/;:
@M05620:37:000000000-D9766:1:1101:23251:8055 1:N:0:55
GAGGCTGCTTTGGAGGAAACTCATAGATTACTGCAACAGTTCCCCCTGGACCTGGAAAAGTTTCTTGCCTGGCTTACAGAAGCTGAAACAACTGCCAATGATCCTACACCTAAGCAAAGGCGCCTAGAAAACACCAAGGGAGTAAAAAAGCTCATAAAAAAACAGCAAGAAAGAGAGACACCTCCGCGCTATAACACTCTTGTAGCCACAAGAACAACACTCACAATATGTACACTTGAATCAGAAACAAG
+
AAAB>AFBFFFBGB4EEGGGFGHHHGHHHHFHHG4GFHFGGDBFFFEFCGFGHHFG33EGGGHFHHHEBGHFHHH33BFGHGBGG33GBFEGHHHGHGHB3B4B@B@BG33B3?B33BF2//>>/??B??G3/B/??0/???<2BGD2>?022<1111?1>CA.0<0>0<0<//</..///.<...;-:--.00;0=;/;C0900009/...;/;;B;..;::9:9:/B/99/:/:B//;////99/;9..
@M05620:37:000000000-D9766:1:1101:7071:8084 1:N:0:55
GAGGCTGCTTTGGAAGAAACTCATAGATTACTGCAACAGTTCCCCCTGGACCTGGAAAAGTTTCTTGCCTGGCTTACAGAAGCTGAAACAACTGCCAAGATGCTATCCGAACGGCAAGGAACCTCGCCGACTACACGGCAATCCACGAGCAGATGCAATGATAGCATGTCCGTCAGGCCTTTCCGCTCTCGCCCTCTTGTGGATTTAATTGAACTCTACTACGCCTAGGAACTTGTATCTGACAAGACAGG
+
BABBBBFBFFFFGGGGGFGGGGHHGHHHHHHHHHFHHGHGHHHHHGGGHHHHHHHGHHHHBGHHHGHHHHHHHHHHHHHHGGHHHG3GHHHHHHHHH31B333BF4BF111>/E/>//?030/23?E/@/<C/2@@////<<1<?1//-A->>1<1<1<0<000=<000=0.<.<:GE./;;:0:A.-.0:.;9-.9;0;0.0;00099000000000;///.9-../;//:;BB9//99FFB/BFFFBBF
@M05620:37:000000000-D9766:1:1101:27456:8096 1:N:0:55
AGTGCCAGCTCTAATCGCACAGGGGCCCCCTGGCCTGGCCCCTCCATCCCGCAAACCTCTGACCTCACCCGCTACCTGGGGCACCCACTCCGCAGCTTGGCTGGGACCTATGCGTATCCAGCGTCGGAATCTGGGCGTTGGGGCGGAGTGCGGAGTTGGGGCCCGACCGTCCTCACCGTGGCGGGTTCTGGTAAATGATGGGGTGAGGAGGGGCTCTTTGGCTCCCACCAGTCCCCCTGTCTGGTCTCTCT
+
ABAABFFFBFFFGAGGGAAEEGHDGAAAEE2BBGHGGH2BFGHGG25BBFE0AEE1FFGHH5FG5BBGHHGGEEGGGGH1>EEGGGEEGHFEFGGGHHHGHFFGG0BCG2?FGFDGGHH1?GGG?DG@EFHHHHHGGGGGGGG.AF?BCFFBCBFDFFFFFDCFDFF-@DFFF/BFFFAFF@D>D;9ABFFB//:BFFFFFFFAFFFFFFFFFFFEFFFFFFFFFFFAFEFFFFFFFAFFFFFFFFF/9FB
@M05620:37:000000000-D9766:1:1101:13695:8099 1:N:0:55
AGTGCCAGCTCTCAATCGCACAGGGGACCCAGGGCCTGGCCCCTCCATCCAGAAAACCTATGACCTCACCCGCTACCTGGAGCACCAACTCCGCAGCTTGGCTGGGACCTATGAGTATCCAGCGTCGGAATCTGGGAGTTGGGGAGGAGTGAGGAGTTGGGGAAAGACAGTCCTAACCGTGGAGGGTTCTGGTAAATGATGGGGTGAGGAGGGGCTCTTTGGCTCCCACCAGTCCCCCTGTCTGGTCTATC
+
ABAABFFFBFFFGGGGGGGGGGHHGGGGGGHHEGGGGGHHHHGHGGHHHGHHHHGHHGHHHHGHHHHHHHHGGEFGHHHHHGHHHHHHGHHHGGGGGHHHFHHGGGHHGHHHH3GHDGHHFGHGE/BGGGGHGFHG0FEHHHFG.AC<EHG0DG0CGHHHGG.:GHHHHHHHGGGGGGGGGG.;EG;FGGGGFFFFFGGFFFFFDCFFFFFFFFFFFFFFFFFFFFFFFFFFFFFFFFFFFFFFFFFFFFB
@M05620:37:000000000-D9766:1:1101:13027:8115 1:N:0:55
AGTGCCAGCTCTCAATCGCACAGGGGACCCAGGGCCTGGCCCCTCCATCCAGAAAACCTATGACCTCACCCGCTACCTGGAGCACCCACTCCGCAGCTTGGCTGGCACCTATGTTGCGTATCCCGCGTCCGAATCTGGGCGTTGGGGCGGAGTGCGGCGCTGGGGAACGCCCGTCCTAACCGTGGCGGGTTCTGGTAAATGATGGGGTGAGGCGGGGCTCTTTGGCTCCCACCAGTCCCCCTGTCTCGTCT
+
AAAAAFF1>FFFG1GEGGGEECHGGGEA0EEGA0E//AFG0FE/EFGDFGBG1AB0FEGFGH2GHDGEGEF/E/>EGE1F0BGGGH/?EHFFEEC/EF1F/BB///<BF0BBDFGH1C//?0F1CG/>///..>CGHF0<>-<C<CC.A@-AFG0;-?=-;@@F--;-9-9--@ABBF/:F@AE@-;@@;AFFB/;FBBFFFFFB-A9@----9;-@@?E//B//FF/A?BFB--9B/B-B?-/BF/9AA-
@M05620:37:000000000-D9766:1:1101:18711:8133 1:N:0:55
AGTGCCAGCTCTCAATCGCACAGGGGACCCAGGGCCTGGCCCCTCCATCCAGAAAACCTATGACCTCACCCGCTACCTGGAGCACCAACTCCGCAGCTTGGCTGGGACCTATGAGTATCCAGCGCATGGATCTCGGAGTTGGGGAGGAGTGAGGAGTTGGGGAGAGACAGTCCTAACCGTGGAGGGGTCTGGGAAATGATGGGGGGAGGAGGGGCTCTTTGTCTCCCCCCAGTCCCCCTGTATGGGCTATC
+
AA3AAFFFAFFFGGGFGGGGGGHHGGGGGGHFAEEGCFGFCGGCFGHHFHFFGGFHHGHHHHHHHFHCHFHGG>/FHHHHGFGHGHHHGFHHFGGGGBFFEHHGCGHHGHHGH3D33B33322</</<021<F10??A/0?1AG.A-.<<<0<.0<//0/;C.-;:C/G/;00000/.-9;-.9.?-..;//../9//////;A-@-BAADA=D--;F/;////:/;.;@-.;//;EF-.;/B/...B.9/
@M05620:37:000000000-D9766:1:1101:27075:8204 1:N:0:55
AGTGCCAGCTCTCAATCGCACAGGGGACCCAGGGCCTGGCCCCTCCATCCAGAAAACCTATGACCTCACCCGCTACCTGGAGCACCAACTCCGCAGCTTGGCTGGGACATATGCGTATCACGCGTCGGAATCTGGGCGTTGGGGCGGCGTGCGGCGTTGGGGCCAGACAGTCCTAACCGTGGCGGGTTCTGGTCAATGATGGGGGGAGGCGGGGCTCTTTGGCTCACACCAGTCCCCCTGTCTGGACTCTC
+
>A>>>DDFAFFFGFGFBFFAE?FAF22A2AFFAAEAAFGH2GGFGGGHBGHH3CFBBEHHGG5GHFGHHA1>>>>FHFBGBGGHFH1FEGHCEEE@>FBGD33/?/0B/BFGF2?CAEA22<@/CG/@//<<=GD0ECACCGGCDG?B@AAEBB-@9BBF-9;@D..A.;9:BFFBBFBAF=??---99BBFFB/B/F//;/AD-;B;@D?;;-@=EB/;//;BF///BDA.//9F.D?.;:9/B/;99/B
@M05620:37:000000000-D9766:1:1101:12826:8208 1:N:0:55
AGTGCCAGCTCTCAATCGCACAGGGGACCCAGGGCCTGGCCCCTCCATCCAGAAAACCTATGACCTCACCCGCTACCTGGAGCACCAACTCCGCAGCTTGGCTCCCACCTATGAGTATCCAGCGTCGGAATCTGGGCGTTGGGGCGGAGTGAGGAGTTGGGGCCAGACAGTCCTAACCGTGGAGGGTTCTGGTAAATGATGGGGTGAGGAGGGGCACTTTGGCTCCCACCAGTCCCCCTGTCTGGTCTATC
+
A1>AAFFCAFFFGGGEDFG1E?FEGGECCEEH00EEAFGBAG//EFHGGBFHGFBF0FHEGHBGHHHHHHF?>/EEHFFG0FGEFHH/E0G1E//E@CFG?0F1//BFE0BBD2>G2G22>BF<?//<//?FHBDF/<>ACHCC.<A-;;.0;C9CF/0/-9.-99FGBG0BFFFFFF-A-@9;B@;FFFBF9FFF/9BBBB--;-99AF9A->@-9;BFFBFFBA-9FFEFFFFFE-@?//9F/;B9/;9
@M05620:37:000000000-D9766:1:1101:20936:8215 1:N:0:55
AGTGCCAGCTCTCAATCGCACAGGGGACCCAGGGCCTGGCCCCTCCATCCAGAAAACCTATGACCTCACCCGCTACCTGGAGCACCAACTCCGCAGCTTGGCTGGGACCTATGAGTATCCAGCGTAGGAATCTGGGAGTTGGGGAGGAGTGAGGAGTTGGGGAAAGACAGTCCTAACCGTGGAGGGTTCTGGTAAATGATGGGGTGAGGAGGGGCTCTTTGGCTCCCACCAGTCCCCCTGTCTGGTCTATC
+
A3>AAFFFBFFFGGGGGCFFEGFEAEGGGGHHGGFGGEHGGHGHGGHHHHHHHFHHHG3FHHHHHHGHHHHGGGEGHGHHHHHHHHHHGGHHGGGGGHHHGHHGG?GHGHHHHHHHHHHHHHHC/<BGHHHHHGHEFGGHHHGCCGG?AGGHFFFFHHHHGC.:GFHHHHHHHGHHHHGGG@?EGGD.AFGGFGGGGFGGGGGGABFFFFFFBBBBEFFFFFFFFFFEFFFFFFFFFFBFFFFFFFFFFFB
@M05620:37:000000000-D9766:1:1101:16014:8263 1:N:0:55
AGTGCCAGCTCTCAATCGCACAGGGGACCCAGGGCCTGGCCCCTCCATCCAGAAAACCTATGACCTCACCCGCTACCTGGAGCACCAACTCCGCAGCTTGGCTGGGACCTATGAGTATCCAGCGTAGGAATCTGGGAGTTGGGGCGGAGTGAGGAGTTGGGGGAAGACAGTCCTAACCGTGGAGGGTTCTGGTAAATGATGGGGGGAGGAGGGGCTCTTTGGCTCCCACCAGTCCCCCTGTCTGGTCTATC
+
BBABCFFFCFFFGGGGGGGGGGHHGGGGGGHHGGGGGGHHHHGHGGHHHHHHHHHHHGHHHHHHHHHHHHHGGEEGHHHHFHHHHHHHGHHHGGGGGHHHGHHGGGHHGHHHHFHFHHF332FD//<?22FFHB1F0??FHFGG.<CAD:;0C:0=:9;0DG--=EGBFB;:0CB0FF=.AADADF;.AB00009;9B9000AF-@DFFFFDFFF-AFBFFB:0B:EFFFF?:00BFFA.BBF0/09B0B0
@M05620:37:000000000-D9766:1:1101:9475:8264 1:N:0:55
GAGGCTGCTTTGGACGAAACTCATAGATTACTGCAACAATTTCGGCTGGACCTGGATAAGTTTTTTGGTTTGCTTAGAGAAGCTGAAACAACTGCCAAGGTTCAACCCACAAGGAAAGGGGACAAGCACACTCAAAAGGAGAAAAAGAGAAAAGAAAACAATAACAAATAAGAAGGGCATCAAAGATTTAGCACTCTGGAGAATCCAAGAGAAAAATAATAAACACTTGTAATTATTTCAGAAAACCCAGG
+
A3AB>AFBB@B4B44AAE?EGGHHHBGDFH35D53FCH2BBDD222BA2GABFGEFD53FDEG5BFE01?1B5DF535BBFGBBG33B3B1FFFGFHG11B3B3B4G//>??0??3?00/>D</B?/B22B@22<<2<?GC/<?0?//0011?0.000FGE<111<100<=00=/CA.<//000;:<0;::000:;0000./.09C900..9/:C..00;090;090;0B0B000=;0900///9/;.9..
@M05620:37:000000000-D9766:1:1101:22383:8385 1:N:0:55
AGTGCCAGCTCTCAATCGCACAGGGGACCCAGGGCCTGGCCCCTCCATCCAGAAAACCTATGACCTCACCCGCTACCTGGAGCACCAACTCCGCAGCTTGGCTGGGACCTATGAGTATCCAGCGTCGGAATCTGGGCGTTGGGGAGGAGTGAGGAGTTGGGGCAAGACAGTCCTAACCGTGGAGGGTTCTGGTAAATGATGGGGTGAGGAGGGGCTCTTTGGCTCCCACCAGTCCCCCTGTCTGGTCTATC
+
>A>AAF1FAFC3AGGFGCFG1EFEEEGGGCHHGG?AG/F0FHGCEG0ABG1AFA1BG?01FGFGCF1@FGCEGE/EGFGAEGG/>FGHG0FFEE/E?FFH/EFFE/FGEHFHF21BBBDHDFHC?/>C?//1<FFB//ACGHGC.<CEA/<0<G::GFHHGG.-;CFFBF9BFGFBFF@CGGAEF@AFG0BF//B9/BFFFFF---9FFFFF@;-9AFFBFF/9BE?FFFFF/FFFFF@E99BFBBB9B//
@M05620:37:000000000-D9766:1:1101:22616:8391 1:N:0:55
AGTGCCAGCTCTCAATCGCACAGGGGACCCAGGGCCTGGCCCCTCCATCCAGAAAACCTATGACCTCACCCGCTACCTGGAGCACCAACTCCGCAGCTTGGCTGGGACCTATGTTGAGTATCCAGCGTAGGAATCTGGGAGTTGGGGAGGGGTGAGGCGTTGGGGAAAGACAGTCCTAACCGTGGAGGGTTCTGGTAAATGATGGGGTGAGGAGGGGCTCTTTGGCTCCCACCAGTCCCCCTGCCTGGCCT
+
CCBCCFFFCFFFGGGGGGGGGGHGGGGGGGHHGGGGGGHHHHGHGGHHHHHHHHHHHGHHHHHHHHHHHHHGGFGGHHHHHHHHHHHHGHHHGGGGGHHHGHHGGGHHGHHHHHHGFFD33FF?2=/</BEFD?1DGHH?FEHHHGG.A?-<<-.=<.-CEGHGAGGEA:FFB0C0;CFGGGAC?AEGDF..:;0:;B00000BFFDA=EFFBFFFA;-.BF0F/B0BFFBFFF.0;FFF?-...0;...:
@M05620:37:000000000-D9766:1:1101:26411:8410 1:N:0:55
AGTGCCAGCTCTCAATCGCACAGGGGACCCAGGGCCTGGCCCCTCCATCCAGAAAACCTATGACCTCACCCGCTACCTGGAGCACCAACTCCGCAGCTTGGCTGGGACCTATGAGTATCCCGCGTCGGCATCTGGGCGTTGGGGCGGCGTGCGGCGTTGGGGCCAGACAGTCCTAACCGTGGCGGGTTCTGGTAAATGATGGGGTGAGGAGGGGCTCTTTGGCTCCCACCAGTCCCCCTGTCTGGTCTATC
+
BBABBFFFBFFFGAGFFFG2E?HCFGEFGGHH2EFEGGHHHHGHGGHHHGHHFHHFGGHCGHHHHGHHHHHGGEEGHHHHBBGHHHG?EFHGEGGGGHFEGGGGGGHHGHHHH3FH3FHH2?BFGGGG/<>GHHHGEDFGGHGG?DG-BDB.AD;BBFFFFFFAFEFFFFFFFFFFFFFFFF->DF@EFFFFF/;BFFBFFFFFD=EFF/ADDFFFFFFFFFFFFFFFFFEAFFFFFFFFFFFFFFFFBFB
@M05620:37:000000000-D9766:1:1101:25740:8410 1:N:0:55
AGTGCCAGCTCTCAATCGCACAGGGGACCCAGGGCCTGGCCCCTCCATCCAGAAAACCTATGACCTCACCCGCTACCTGGAGCACCAACTCCGCAGCTTGGCTGGGACCTATGAGTATATAGCGCATAAATCTCTGAGTTGGGGAGGAGTGAGGAGTGTTGGAAAGAGAGTCCTAACCCTGGAGGGGGCTCTGAAAAGAGATGGGGAGGAGGGGGGCTTTGTCGCCCACAAGACCCCCTGTGTGTGCTATA
+
AAAABFFFBFFFGGGGGGGGGGFG2E2FGGHHEFG2FFHGHGGHGGHHHFHHGHHGHGHHHHHHHHHHHHHGGGGGHHHGGGGEFHHHGHHHGGCGGHHHGHHGGGHHGHHHHEH33B33333>////222>@21?1F11?FCG/AC?E0>1GA0C/.=0<G00<<</;./000;0/...=C:G?F---9.9:00;0/././;FAF.B-.A.@F--;@.;B//.;.ADF.;....;DF-.;/;.9.//9B/
@M05620:37:000000000-D9766:1:1101:18784:8415 1:N:0:55
AGTGCCAGCTCTCAATCGCACAGGGGACCCAGGGCCTGGCCCCTCCATCCAGAAAACCTATGACCTCACCCGCTACCTGGAGCACCAACTCCGCAGCTTGGCTGGGACCTATGTTGAGTATCCCGCGTAGGACTCTGGGCGTTGGGGCGGCGTGCGGCGTTGGGGAACGACAGTCCTAACCGTGGCGGGTTCTGGTAAATGATGGGGTGAGGCGGGGCTCTTTGGCTCCCACCAGTCCCCCTGTCTGGTCT
+
AA>AAFFFBFFFGFFGGEGGGEGEF2AEGGAGGFGGGGGHHHGFGGHHHHHHHHHFF?GCGGHHFGGHHHAEE>EEGEGF?FGHHHFFEHHFAA@EEHBGDFHGGGHHEHFHHHHF?FG3BGHEEFGD/CDH1GHHHE0<>@CGHG@.;D;BDG.;A-@9>DFFFFF.A.;-9;FFFFBFFADAF-;BF9EFF;9;BFBFFFFFFFFAF.AF.@DAFFFFFFFFFFFFFFFFFAFBFFFFFFFFFFFFFFF
@M05620:37:000000000-D9766:1:1101:27591:8431 1:N:0:55
GAGGCTGCTTTGGAAGAAACTCATAGATTACTGCAACAGTTCCCCCTGGACCTGGAAAAGTTTCTTGCCTGGCTTACAGAAGCTGAAACAACTGCCAAGATGCTACCCGCAAGGAAAGGCTCCTAGAAGACTCAACGGGAGTAACAGAACTACTGAAACAAACACAAGTAAGTAAGGCATTTACGCTGTAGCACTCTGGTGGATCCAATTGAACAAATCTCACCATTTGTAGTTGTAACTAACAACCAAGG
+
BBBBBBFBFFFFFAGGFGGGGGHHHHGGHFHHHHFFHHFFGFFGGGEGHGFHHHHBEGHGBGHHHGGGGHHHHHHGGHHGHHHHHGFHHHGHGHGHH3?1B3@34@B11////?B?F0B?3B/B343??F3BFB32/<??D/2@2@FGBF222@@D1110F0/0?<<?1=GG11==1CCH1=><EEG.<=G=0<<C0000:::<0/:<GH00;CBC.0000;0;00;;0;;0000;00;000//:.;9..;
@M05620:37:000000000-D9766:1:1101:14702:8442 1:N:0:55
GAGGCTGCTTTGGAAGAAACTCATAGATTACTGCAACAGTTCCCCCTGGACCTGGAAAAGTTTCTTGCCTGGCTTACAGAAGCTGAAACAACTGCCTGGATGCTACCCGCAAGGAAAGGCTCCTAGAAGACTCCAAGGGAGTAAAAGAGCTGATGAACCAATGGCAAGTAAGTAAGGCATTTCCGCTTTAGCACTCTTGTGGATCCAATTAAACAATTCTCAGCATTTGTACTTGTAACTGCCAACCCAGG
+
ABBCCCFCFFFFGGGGGGGGGGHHHHHHHHHHHHHHHGHGHHHHHGGGHHHHHHHHGHHHGHHHHHHHHHHHHHHGHHHHHHHHHHGHHHHHHGHH33?2F3?34DGAE/>EF/GFFH0/3BF334BB33??B332B///?/B33B@C2F2<22>@F2/F/<1??FF/1?1<?11FCFFGH1F><.CEE0==DD0CGHHHH.00<GHFFB0;0;CCF000000:;FFBF;F0FBBBFB9000/;:.9.;CE
@M05620:37:000000000-D9766:1:1101:12974:8446 1:N:0:55
GAGGCTGCTTTGGAAGAAACTCATAGATTACTGCAACAGTTCCCCCTGGACCTGGAAAAGTTTCTTGCCTGGCTTACAGAAGCTGAAACAACTGCCAAGATGCTAACCGTAAGGCACGTCTCCTAGAAGACTCCCAGGGCGTCCCAGAGCTGCTGAACAACTGGCAAGTCAGTCAGGCATTTCCGATTTAGCCCTCTTGTGGATCCAATTGACCCCTACTCCACCTTTGTACTTGTAACTGACAAGCCAGG
+
>1>AA>CAFFFFGGGG1FGGGGBHBGGHHGHHHHBGFFGADGHHHGEGECGFHHHHHFBFFHGHGHGHHHHHHHC1GFHEHHHHHFHHHHHHHHHHH1B0GBGD22B0EEF/0F0F0/0/00B>11FEG10BFBFHE////<//<11/?F1F1@1@<11?/?C0<GHC11>1>11<F0.F11<=A.<E.00</CGHHHHCFAF0:GFBHHGF:0/.;..;C///..0;;;0BFF9FB0;;BFBBF...;.A
@M05620:37:000000000-D9766:1:1101:24253:8453 1:N:0:55
GAGGCTGCTTTGGAAGAAACTCATAGATTACTGCAACAGTTCCCCCTGGACCTGGAAAAGTTTCTTGCCTGGCTTACAGCAGCGTAAACCACTGCCAAGATTCCCACCGTACGGCAAGGCTCCTAAAAGACTCACCAAACAACCCCAAGCAGCTGAACCACTGGCAAGTCAGTAAGGCATTTCAGCTATCGCAATCTTGTGGATCCAATTGACCCCTACTCCACAATTGTACTTGTAACTGCCAAGACAGG
+
CCCCCCFCFFFFGGGGGGFGGGHHHHHHHHHHHHHHGGHHHHHHHGGGHHHHHHHHGFHHHHHHHHHHHHHHHHHGHHH3B120B?11FGEFBBBFH3B1B3B43BB11B??>A?EEGGC30?3B4BB??BGGGCF2///0/???C/?FF00?0?FGG/FFHHEHBG.11>1=11>1C.<GBDFGFG00/<<;AAGEHHGEDHHH/:0GFFFFF/DA..;9;/;/.0;;;;90000;BBB00;/;.ABFFA
@M05620:37:000000000-D9766:1:1101:14255:8465 1:N:0:55
AGTGCCAGCTCTCAATCGCACAGGGGACCCAGGGCCTGGCCCCTCCATCCAGAAAACCTATGACCTCACCCGCTACCTGGAGCACCAACTCCGCAGCTTGGCTGGGACCTATGTTGAGTATCCAGCGTAGGAATCTGGGAGTTGGGGAGGAGTGAGGAGTTGGGGAAAGACAGTCCTAACCGTGGAGGGTTCTGGTAAATGATGGGGTGAGGAGGGGCTCTTTGGCTCCCACCAGTCCCCCTGTCTGGTCT
+
>AAAAFFFBFFFGFGGGFF2EAGDFEFGGFGGFFGGFGHGHHGHGGGHHHHHFHHGGGGHH3FHHGCGHHHEEGEGHHGGHHFFFHCGEGHHGE/EGGHHGHHGGGHHGHHHHHHHHGGHFDGGHHDCECAHFHFHHHHHG?GHHGGGGGGGGGHHFHG<CGHGGGGHHHHHGC<CGHFCFG.EGGGGG.CFGGG;FF;CFFC;BCDA@EFFFFDCCFFEFFFFFFEFFFBFFFFFFFFFDFFFFFFFBF9
@M05620:37:000000000-D9766:1:1101:23351:8506 1:N:0:55
GCGGCTGCTTTGGAAGCAACTCATAGATTACTGCCACAGTTCCCCCTGGACCTGGAACCGTTTCTTGCCTGGCTTCCAGAAGCTGCAACCACTGCCAGGATGCTACCCGTAAGGCAAGGCTCCTCGAAGACTCCCCGGGCGTCCCCGAGCTGCTGCAACACTGGCGAGTAAGTCAGGCATTTCCGCTTTAGCACTCTTGTGGATCCAATTGAACAATTCTCAGCATTTGTACTTGTAACTGACAAGCCAGG
+
>>>AA>AAFFB1BFBA1ABFBF1D3DFHH1BGGHH1B0B1DFHHHGAF/0BBFF0GG1BEBEHHDFFGHHHHHHB0BGHBBGHBB1BFF0BFHGHH1FFHHHHH2FGHGFGAHH0FFFEHHHGH0E/BF/GHHH//CGC/AC//..>-ACGH/CH0G0<G.DGHH-;CC.GHHHHHHGGGGGGGGGGGGBFGFGGGGGGGGGGGGGGGFFFFFF/-BFFFF/FFFFFFFFFFFFFFFFFFF/FFFFFFFFF
@M05620:37:000000000-D9766:1:1101:7255:8511 1:N:0:55
GAGGCTGCTTTGGACGAAACTCATAGATTACTGCAACAGTTCCCCCTGGACCTGGACAAGTTTCTTGCCTGGCTTACTGAAGCTGAAACAACTGCCATGATGCTACCCGTAAGGAAAGGTTCCTAGAAGACTTCAAGGGAGTAAAAGAGCTGACGAAACAAGGGCAAGCAAGTCAGGCATGTAGGCGGTACTACTCTAGGGGATCCAATTGAACAACTCTTAGCATCTGTACTGGTCCCTGACCTGCCACG
+
>1AA1>CA1BBBF11AAEAEGGFHHGHFFGBDDB1FBGBBFDA1ABAFAG0BBGEGB10BDDFDDGEAB11BBBG1B1DBFGBFE11GBB/GHHHEH1B1B2B1BFFF/?E>B11BBFE111B2B1BE<BBB2121BB/CC?<1F21CB@@@10?//<></0?/?<AF.<<>>1=><G>10>10<0--;..000<;;000....;;09090009;9.9;C000;0;0;0;BF00/;0090/9///-:;//9
@M05620:37:000000000-D9766:1:1101:7241:8522 1:N:0:55
GAGGCTGCTTTGGCAGAAACTCATAGATTACTGCAACAGTTCCCCCTGGACCTGGAAAAGTTTCTTGCCTGGCTTACAGAAGCTGAAACAACTGCCAGGATGCTACCCGTAAGGAAAGGCTCCTAGAAGCCTCCACGGGAGTAAAAGAGCTGATGAAACACTGGCACGTAAGTCAGGCATTTCCGCTTTAGCACTCTTGTGGATCCAATTGAACAATTCTCAGCATTTGTACTTGTAACTGACAAGCCAGG
+
>1AAA1FAFFDFG1FECGGGGGHHHHGGHFGHGH1DFFHBGHHHHGGFGCHFHHHBF1ABBDGHDFEGHHHGGFGGHHHGHFGFGE1FGFFFFGGFGCGEHHHHHHHHGGG/FHH00BFHBCFH11F1B1BFHCC0//<CCE01F21/FGHHEFDG1GHH0GFGH01/0>0>FDGHHH.1DGHHGGFCEDGHG<GHGHFHHCHBGCHHHHHFFGC/0;BFFBFFGGFGFFFFGGBFF0FB00CFFF9A/9E
@M05620:37:000000000-D9766:1:1101:5432:8565 1:N:0:55
GAGGCTGCTTTGGAAGAAACTCATAGATTACTGCAACAGTTCCCCCTGGACCTGGAAAAGTTTCTTGCCTGGCTTACAGAAGCTGAAACAACTGCCATGATGCTACCCGTAAGGAAAGGCTCCGAGAAGACTCCAAGGGAGTAAAAGAGCTGATGAAACAATGGCAAGCAAGTCAGGCATTTCCGCTTTAGCACTCTTGTGGATCCAATTGAACAATTCTCAGCATTTGTACTTTTAACTGACAAGCCAGG
+
ABBBBBFBFFFFGGFGGGGGGGHHHHHHHHHGHHHHFGHFHHHHHGGGHHHHHHHH3FGGFHHHHHHHHHHHHHHHHHHHHHHFHHHHHHHHHHHFF4B@GBGGHHFFF?>ECBGHBHG/3F//>EEGHGGGGGG2B?EGAEHHHHHGHGDHF2@DDFGHH<F1CGFF/?FGF1GFHHH1>F1>A.<<<0000<<C00<0<:GHGC:C0<CBGFHH0;;G0<99F;;CBFGG000;0;0;FFBFEC9CF.E
@M05620:37:000000000-D9766:1:1101:26777:8638 1:N:0:55
GAGGCTGCTTTGGAAGAAACTCATAGATTACTGCAACAGTTCCCCCTGGACCTGGAAAAGTTTCTTGCCTGGCGTAAAGACGCTGAAAAAACTGCCAGGATGCTAACCGTAAGGAAAGGCAACTAGAAGACTCCAAGGGAGTAAAAGAGCTGATGAAACAATGGCAAGTAAGAAAGGCATTTCCGATTTAGAACTCTTGTGGATCAAATTCAACAATTATAAGCATTTGTAATTGTAACTGACAACCCAGG
+
AAABBAFBFFFFGGGGFGGGGGGHGDFHHAGGHGHFBBGFGGHHHGGGHBGHHHHHHHHHHHHHHHHHHGHHH0BE1FFBB1EEEE3F31>EHHHHH@?13B23B4BF/??/G33BB00F00?BC2FHG223?22?FFDGGD2222F/FG1?11?1?FFG/GF1<FH.1=>G11><0FCCGF0=C.CAGFD0CGHHGE0:::C00.<CC0;0;00;000;0;0BF0000;B0000;0;CB9CFB;..;EGF
@M05620:37:000000000-D9766:1:1101:24058:8639 1:N:0:55
GAGGCTGCTTTGGAAGAAACTCATAGATTACTGCAACAGTTCCCCCTGGACCTGGAAAAGTTTCTTGCCTGGCTTACAGAAGCTGAAACAACTGCCATGATGCTACCCGGAAGGAAAGGCTCCTACAAGACTCCAAGCGAGCAAAAGAGCTGACGAAACAATGGCAAGCAAGTCAGGCATTTCTGCTGCATCACCCCTGTGGATCTAATTGAACAATCCTTACCACTTGTACTGCTAACTGACAAGCCAGG
+
BCCCDAFBFFFFGGGGGGGGGGHHHHHHHHHHHHHHHHHFGHHHHGGGHHHHHHHHHHHHGHHHHHHHHHHHHHHHHHHHHHHHHHGHHFEHHHHHH4B3@4FD4GH?F/E>E/0FG00?BFC333BBG2FGHH3BG//////@@G=AF22@D2/?A<>0FGH100>..>F0F>110C.<00000=000<000</.-;:G0CC0<000<:0C0:0;00/;000;;00;C00;0000:0/::;F00..CF..
@M05620:37:000000000-D9766:1:1101:26344:8644 1:N:0:55
AGTGCCAGCTCTCAATCGCACAGGGGACCCAGGGCCTGGCCCCTCCATCCAGAAAACCTATGACCTCACCCGCTACCTGGAGCACCAACTCCGCAGCTTGGCTGGGACCTATGTGAAGAATCCAGGGGAGGAACCTGGGAGTTGGGGAGGAGTGAGGATTTGGGGAAAGACAGCCCTAACCGTGGAGGGTCCGGTTAAATGAGGGGGTGAGGAGGGTCCCTTGGCTCCCCACCGTCCCCCTGGCCGGTCTA
+
AA1>AFFFAFFFGFGFAFG1E0G0FG0EAAGH0AE//FGF0FEEGGBGGAFD101AFEGBFHBGHDHHHHHG?//EHHHHE>FHHHH/E0F@EE/@/010/B1F<EH<E01<BB222B1<1F1110///</?00<0?</?.<0=<A-.A<..<.<0<0/<0:;A@CECG/:;/:A./;/9.-;9;CE.-E/.-;9-:9//9//;A?-9---:/9A@-/-9/;-B///9A--9---9;AEB-----9--9-/
@M05620:37:000000000-D9766:1:1101:27026:8646 1:N:0:55
AGTGCCAGCTCTCAATCGCACAGGGGACCCAGGGCCTGGCCCCTCCATCCAGAAAACCTATGACCTCACCCGCTACCTGGAGCACCAACTCCGCAGCTTGGCTGGGACCTATGCGTATCCCGCGTCGGACTCTGGGCGTTGGGGCGGAGTGCGGCGTTGGGGCCAGACAGTCCTAACCGTGGAGGGTTCTGGTCAATGATGGGGTGAGGCGGGGCTCTTTGGCTCCCACCAGTCCCCCTGTCTGGTCTCTC
+
AAAABFFFCFFFGGGGGGGGGGHGGGGGGGHHGGGGGGHHHHGHGGHHHGGHHHHHHGHHHHHHHHHHHHHGGFGGHHGHHHHHHHHHGHHHGGGGGHHHGHCFEGHGGHGH22<</CG22C/B>@CC<->F1>CGFA<ADFCGDGG-;CA0;--;;=DF=DA=A.A.BFBFF0BFFA-;AD.:AD.;FFFF00;BBBFF0:EA9@EFF.-;@DF-EFFF0;B9FFFFFA?90:BBEFCFFFFFF:;F00;
@M05620:37:000000000-D9766:1:1101:26760:8647 1:N:0:55
GAGGCTGCTTTGGACGAAACTCATAGATTACTGCAACAGTTTCCCCTGGACCTGGAAAAGTTTCTTGCCTTGCTTAAAGAAGCTGAAACAACTGCCAAGATGCTACCCACAAGGAAAGGAGCCAAGAAGACTCTAAGAGAGTAACAGACCTGATGAAACAATGGCAAGTAAGAAAGGCATTACAGAATTAGAACTCTTGTGGACCCAATTCAACAATACTAAGCAAATGTACGAGTAACTGAAAAACCAGG
+
>>AA3>4A4BB444BAAA2EGFFGHBHHHHCDFG3FFGBDF5D5AAB2CGBFGHEH332BBGGBFGH53AAB3DF5D5DAG3BBF33B3?1BFGHHH3G1B3F34@BB31??B1?330B2//?3B/??3BB333?B?3BC<BBF3?GF0??@@2222@@FA222@01/1<?<110?<G<11111>111<1<11>1>000=0.0/<<.</0<0:;0:00/<<;/;0//<0<0;...;.0000;00;.;9.9:
@M05620:37:000000000-D9766:1:1101:20982:8655 1:N:0:55
GAGGCTGCTTTGGAAGAAACTCATAGATTACTGCAACAGTTCCCCCTGGACCTGGAAAAGTTTCTTGCCTGGCTTACAGAAGCTGAAACAACTGCCAGGATGCTACCCGTAAGGAAAGGCTCCTAGAAGACTCCAAGGGAGTAAAAGAGCTGATGAAACAATGGCAAGTAAGTCAGGCATTTCCGCTTTAGCACTCTTGTGGATCCAATTGAACAATTCTCAGCATTTGTACTTGTAACTGACAAGCCAGG
+
ABAAB?FBFFFFGGGFAGGGGGHGHHHHHHHHHHHHGHHGHHHHHGGGHHHHHFHFFHHHFHHHHHHHHHHGGHHGHGGHHGHHHGHFHHHHHHHHHB??GBGHHHHHGEEFHHHHHFFHFHGHHFHHFHHHHHHFHFDHG<FGHHHGFHGFHHHHHHHHHFHFHHHGH?FGHGH<FGHHHF1GADDGGDGHFDHHGHFDG?GGGHFHFHGHCGGHGGFFH;;GFHGHH:GBF;FFEFGBBFFGFFEFGFE
@M05620:37:000000000-D9766:1:1101:23198:8669 1:N:0:55
AGTGCCAGCTCTCAATCGCACAGGGGACCCAGGGCCTGGCCCCTCCATCCAGAAAACCTATGACCTCACCCGCTACCTGGAGCACCAACTCCGCAGCTTGGCTGGGACCTATGCGTCTCCCGCGTCGGCGTCTGGGCGATGGGGCGGCGAGCGGCGATGGGGCCAGACAGTCCTAACCGTGGCGGGTTCTGGTCAATGATGGGGTGAGGAGGGGCTCTTTTGCTCCCCCCAGTCCCCCTGTCTGGTCTCTC
+
CCBCCFFFCFFFGGGGGGGGGGHHGGGGGGHHGGGGGGHHHHGHGGHHHHHHHHHHHGHHHHHHHHHHHHHGGGGGHHHHHHHHHHHHGHHHGGGGGHHHGHHGGGHHGHHHH2E</?F2C<<<<<>/--<-<C/G<C-<..;E.@--;-;-;-:;-;:.EF.9A.FAFF09::0:/.-.A>-;-@-9AFFF909BBB0B00AF.@EFF0;.:B@@EF0B0;9BB:E.D--.00:;EF-:FBF9/;0;9B:
@M05620:37:000000000-D9766:1:1101:13709:8708 1:N:0:55
AGTGCCAGCTCTCAATCGCACAGGGGACCCAGGGCCTGGCCCCTCCATCCAGAAAACCTATGACCTCACCCGCTACCTGGAGCACCAACTCCGCAGCTTGGCTGGGACCTATGAGTATCCCGCGTCGGAATCTGGGCGTTGGGGCGGAGTGAGGAGTTGGGGGAAGACAGTCCTAACCGTGGAGGGTTCTGGTAAATGATGGGGGGAGGAGGGGCTCTTTGGCTCCCACCAGTCCCCCTGTCTGGTCTCTC
+
ABAAAFFFBFFFGGGGGGGGGGHHGGEFGGHHFGGGGGHHGHGHGGHHHHHHHGHHHGHHHHHHHHHHHHHGGECEHHHHBGHHHH1?EHHHGGGGGHHHGHHGGGHHGHHHHBHHFHF32<BC</<></?GHBDG.AADGFGG.;B-;;;0;F0=C/9B@D--;AAFFF;BBF9BFF;AEF9;?D;9FFBF//;F/;/BB/AD-@@DFDFDFFABEFFFF//9;AE.AD.999BFFF;AFBF////B/;9
@M05620:37:000000000-D9766:1:1101:13913:8731 1:N:0:55
GAGGCTGCTTTGGAAGAAACTCATAGATTACTGCAACAGTTCCCCCTGGACCTGGAAAAGTTTCTTGCCTGGCTTACAGAAGCTGAAACAACTGCCAGGATGCTACCCGTAAGGAAAGGCTCCTAGAAGACTCCAAGGGAGTAAAAGAGCTGATGAAACAATGGCAAGTAAGTCAGGCATTTCCGCTTTAGCACTCTTGTGGATCCAATTGAACAATTCTCAGCATTTGTACTTGTAACTGACAAGCCAGG
+
A@BB>AFCFDDDGCBBFGFGGGHHHGHHHHHFGF4GFHGHHFFBGGAFAGBFHHFFB32FFHGDGHGBBBFFFGGBB5BGHHGGGBDGBFBGHHHFHBF?F3FGGHGB??/?1BB?BGH/3???B4B?3BBF3F?F?/?/??BGHHFABBFCF2222>@@<2<2<01?1???1???FHG><<1GAE>>>1100<<C=0<G0<D0<C0;0;CGC0;F0;0:C;0;C<:CGHHF0;9=;;090=/09.;;/:C
@M05620:37:000000000-D9766:1:1101:22056:8766 1:N:0:55
AGTGCCAGCTCTCAATCGCACAGGGGACCCAGGGCCTGGCCCCTCCATCCAGAAAACCTATGACCTCACCCGCTACCTGGAGCACCAACTCCGCAGCTTGGCTGGGACCTATGCGTATCCCGCGTCGGAATCTGGGCGTTGGGGCGGCGTGCGGCGTTGGGGCCAGACAGTCCTAACCGTGGCGGGTTCTGGTAAATGATGGGGTGAGGAGGGGCTCTTTGGCTCCCACCAGTCCCCCTGTCTGGTCTATC
+
AA>AAFFFBFFFGGGFFGGCGCHCFEEGGGHHFGGFGGHHHHGGGGHHGHHHHFHFHGHHHHHHHGHHHHHEG>EEHHHHBGHHHH1?EHHFDGGGGHDGGHHGGGHHGHHFHBGGABHHCDCGGGGGA>>GHHHHA@CDDFCCGGF?DGBCDFFFDFFFFFFFFFFFFFFFFFFFFFFFFFADFFDEFFFF:/;BFF/BFFFFABEFF/A.;BFFFFBFBBFFFFFFFFE?FFFFFFFFFFFFFFFF/B9
@M05620:37:000000000-D9766:1:1101:5455:8771 1:N:0:55
GAGGCTGCTTTGGAAGAAACTCATAGATAACTGCAACAGTTCCCCCTGAACCTGGAACAGTTTCTTGCCTGGCTTACAGAAGCTGCAACAACTGCCAGGATGCTACCCGTAAGGAAAGGCTCCTAGAAGCCTCCCAGGGCGTCAACGAGCTGCTGCAACACTGGCAAGTCAGTCAGGCATTTCCGCTTTAGCACTCTTGTGGATCCAATTGACCAATTCTCAGCCTTTGTACTTGTAACTGACAAGCCAGG
+
BAAABBFBFFFFGGGGGFGGBG4DEAGH6DFGFGHFG2BDDFHHHGEG2BBABF2BG32BDGHFHDEFGHHHHBBBFHHHHHHFG33BBFFFBGHHHFEGHHHHGGG1E?E1?G3F3B0?FGFF3F3BF3BFHG/BFF//>B///2<<CBDH1FG10?1F/DFG.FGFF<FFHHHHHHAHHHHHGGFCGGCG0C0CHHH:GAGHCGHHHHGG0CB.:FFGG0;9/;CCFCFFEFFFFG0;B0:F0.;;.;E
@M05620:37:000000000-D9766:1:1101:9746:8777 1:N:0:55
GAGGCTGCTTTGGAAGAAACTCATAGATTACTGCAACAGTTCCCCCTGGACCTGGAAAAGTTTCTTGCCTGGCTTACAGAAGCTGAAACAACTGCCAGGATGCTACCCGTAAGGAAAGGCCCCTAGAAGACTCCAAGGGAGTAAAAGAGCTGATGAAACAATGGCAAGCAAGTCAGGCATTTCCGCTTTAGCACTCTTGTGGATCCAATTGAACAATTCTCATCATTTGTACTTGTAACTGACAAGCCAGG
+
>AAAAAFACF@FFGGGG1GGAF1F3FFGHHHHGGHGF0G1EGGFHGEGFHGFHEFG1FBGGDHHDHAAFF1AGGEGHBBAGHFEEGFGGHGGHGFGH1B/F1GFGHHHEGC/>GHFHHHF/>EF?BEGFGH11G1CEACFCCCGFBGGFF1FGBG2GGHHE@?CGCGF/?<F?1DGBCE1<FFD<ACEGB000<0<==0G0<DF;C;:CFHFFGHF0;;G0;0;GF0;BCGFF09;009;0:;099:ABAC
@M05620:37:000000000-D9766:1:1101:24220:8796 1:N:0:55
AGTGCCAGCTCTCAATCGCACAGGGGACACAGGGCCTGGCACCTCCATCCAGAAACCCTATGACCTCACCCGCTACCTGGAGCACCAACTCCGCAGCTTGGCTGGGACCTATGAGTATCCCGCGTGGGAATCTGGGCGTTGGGGCGGCGTGCGGCGTTGGGGGCAGACAGTCCTAACCGTGGCGGGTTCTGGGCAATGATGGGGGGAGGAGGGGCTCTTTGGCTCCCCCCCGTCCCCCTGTGTGGGCTCTC
+
>33>AFFFBFFFGGGGGGGGGGHHG22AAFHHAFEEFGDGGGGHC1FGBGH3FGF3FFCBFGDGG5GFEHHE>EE/GH3FGFEGG11??3FFEEEEGHHFE3FGG?GHGHH323B3?F33B/<@/////1?<F11G/<<A<0>D.;-9;9A9AB-;9--ABF--9AEA.99:99/:9A-9A=-9>F-.;;9/..9;99/9//AD-@DFA.A.@F9-;B/B/9//;.;.;---...;AD-.B/;9...;.B/
@M05620:37:000000000-D9766:1:1101:9085:8857 1:N:0:55
AGTGCCAGCTCTCAATCGCACAGGGGACCCAGGGCCTGGCCCCTCCATCCAGAAAACCTATGACCTCACCCGCTACCTGGAGCACCAACTCCGCAGCTTGGCTGGGACCTATGAGTATCCCGCGTCGGAATCTGGGCGTTGGGGAGGAGTGAGGAGTTGGGGAAAGACAGTCCTAACCGTGGAGGGTTCTGGTAAATGATGGGGTGAGGAGGGGCTCTTTGGCTCCCACCAGTCCCCCTGTCTGGTCTATC
+
BBABBFFFCFFFGAGGGGGGGGHHGGGGGGHHFEGGGGHHFHGGGGFHHHHHFHFHFGHHGGFHHFHHHHHGG/>EHEHHFHHHHHFGGHHFFGGGGHHHGHHGDAHHGHFHHBGHBGDG2CCF>/>C//?FHHHH.<ADGHGG.<@.CGC0;G0CGFHGGG..;AFFBFCFFGGFGGGGGG.CEFAFFFFFB0;BFFFFFFFF9@FFFFFDFFA-AFFFFFFFFFFFFFEF;FBFFFFEFFFFFFFF0FB
@M05620:37:000000000-D9766:1:1101:16674:8858 1:N:0:55
GAGGCTGCTTTGGAAGAAACTCATAGATTACTGCAACAGTTCCCCCTGGACCTGGAAAAGTTTCTTGCCTGGCTTACAGAAGCTGAAACAACTGCCAGGATGCTCCCCGTAAGGAAAGGCTCCTCGAAGACTCCCAGGGCGTACCAGAGCTGCTGAACCAATGGCAAGTAAGTCAGGCATTTCCGCTTTAGCACTCTTGTGGATCCAATTGACCAATTCTCCGCATTTGTACTTGTAACTGACAAGCCAGG
+
CBCCCCFCFFFFGGGGGGGGGGHHHHHHHHHHHHHHHHHFHHHHHGGGHHHHHHHHHHHHGHHHHHHHHHGHHHHHHHHHHGHHHHHHHHHHHHHHF3FCHFHH3@FFGEF1FG3B3F0/GFFH2//BF?GHFF/2G///<<//?@@0FGDG1F1=G1?G/?F1FHHGHFHHGFHHHHHHF0DGGFGGGBGHHHHHHHHHHGHHHHHHGFHH0:0.;0BFG0.C9.CFGGGGGFGGGGGFF0CFFAE./AE
@M05620:37:000000000-D9766:1:1101:5755:8867 1:N:0:55
GAGGCTGCTTTGGAAGAAACTCATAGATTACTGCAACAGTTCCCCCTGGACCTGGACAAGTGTCTTGACTTGCTTACTGAAGCTGAAACAACTGCCATGATGCGACCCCTAAGGAAAGGCCCCTAGAAGACTCCAAGGGAGTAAAAGAGCGGATGAAACAAGGGCAAGCAAGTCAGGCATGTGGCCTGTACTAGTCAATGATGGCCAATGGAACAATTCTTAGCATCTGTACCGTTCCCCTATCAGCCAGG
+
11AAA1>1@B@FAFEGG1GG1F1A3FFBFH1FGBGH10B1ADG1FF?FAG00AB0BBF0BD1BD2F12BA2BFGBGH1FAFGHA1FGHHCGH1B10BB@@@2B///>E/?FBG01B000//?E/?G1FG1FE1F11BFC/CB01221<@G/<//>1?<FC/0?CFFCF.F0FGH11/<GHGH00..0<D00000;;0000000;/:/.//;C:/9/0;;F00;0CF0909;C0.9.;BF//.00090;F--
@M05620:37:000000000-D9766:1:1101:11953:8876 1:N:0:55
AGTGCCAGCTCTCAATCGCACAGGGGACCCAGGGCCTGGCCCCTCCATCCAGAAAACCTATGACCTCACCCGCTACCTGGAGCACCAACTCCGCAGCTTGGCTGGGACCTATGAGTATCCAGCGTCGGAATCTGGGAGTTGGGGAGGAGTGCGGAGTTGGGGCCAGACAGTCCTAACCGTGGAGGGTTCTGGTAAATGATGGGGTGAGGAGGGGCTCTTTGGCTCCCACCAGTCCCCCTGTCTGGTCTATC
+
AA1>ABFFAFFFFGGFDFF1E0G0FE?FA0GF0EE//FGFFH?GGGHGHAGGDHFCGGHHFH2GHFHHHHHG//>EHFFH>0BG0GG/?0GCA>>/EFGGEFFGCGHFFHBGF2FGDGHH2FGC??BC//?GHHGH0FEGGHGG.><<CGG0AC-;;CGFGG.-;9FGGGGGGGGGGGGGGG.;EGEFFFFFB/FFFFFFFFFB---9ABAF@@@=EBFFEFEFBEFFFFFFFF/FFF@FFFFFF/9F/B9
@M05620:37:000000000-D9766:1:1101:20914:8886 1:N:0:55
AGTGCCAGCTCTCAATCGCACAGGGGACCCAGGGCCTGGCCCCTCCATCCAGAAAACCTATGACCTCACCCGCTACCTGGAGCACCAACTCCGCAGCTTGGCTGGGACCTATGAGTATCCAGCGTAGGAATCTGGGAGTTGGGGAGGAGTGAGGAGTTGGGGAAAGACAGTCCTAACCGTGGAGGGTTCTGGTAAATGATGGGGTGAGGAGGGGCTCTTTGGCTCCCACCAGTCCCCCTGTCTGGTCTATC
+
BCABCFFFCFFFGGGGGGGGGGHHGGGGGGHHGGGGGGHHHHGHGGHHHHHHHHHHHGHHGGHHHHHHHHHGGFGGHHHHGHHHHHHHGHHHGGGGGHFHGHHGGGHHGHHHHDHHBGHHHHHGD/DGFBGHHHHG0FEHHHGGGGC.EHGFHHCEGHHHGGE.GHHHHHGHHHHHHGGGGGGFGG;FFGFGCFFGGFGGGGGG9CEFFFFFFFFFFFFFFFFFFFFFFFFFFFFFFFFFFFFFFFFF0FB
@M05620:37:000000000-D9766:1:1101:23631:8900 1:N:0:55
AGTGCCAGCTCTCAATCGCACAGGGGACCCAGGGCCTGGCCCCTCCATCCAGAAAACCTATGACCTCACCCGCTACCTGGAGCACCAACTCCGCAGCTTGGCTGGGACCTATGCGTATCCCGCGTCGGCCTCTGGGCGTTGGGGCGGCGTGCGGCGTTGGGGCCAGACAGTCCTAACCGTGGCGGGTTCTGGTCAATGATGGGGTGAGGCGGGGCTCTTTGGCTCCCACCAGTCCCCCTGTCTGGTCTATC
+
AAAAAFFFAFFFG4GGGGGFGGHGGG?EEGHHEEEE2FHHFHGFFGHHHHFGBHH2FGHHHHGHHHHFHHHGGEEEHHHH2FHHHHC1?GHHGGGFGHHHGHHGGGGHGHGHHBBD/?GGFADCAGGG-.>>GFFHHG<DFADGAD??BDB.@F9@9DFFFFDFDFFFFFFFFFFFFFFFFFACCF-AFFFF;9BFFF/BBFFF9@EFF.;>DFFFEFBFBFFBBEE.FF.:;BBFFFAEFFFBBBBF/BB
@M05620:37:000000000-D9766:1:1101:4442:8913 1:N:0:55
GAGGCTGCTTTGGAAGAAACTCATAGATTACTGCAACAGTTCCCCCTGGACCTGGAAAAGTTTCTTGCCTGGCTTACAGAAGCTGAAACAACTGCCAGGATGCTACCCGTAAGGAAAGGCTCCTAGAAGACTCCAAGGGAGTAAAAGAGCTGATGAAACAATGGCAAGTAAGTCAGGCATTTCCGCTTCATCACTCTTGTGGATCCAATTGAACAATTCTCAGCATTTGTACTTGTAACTGACAAGCCAGG
+
ABBBABFAFFFFGG5FFGCGGGGGHFHHHHHHHHFHGHGGHGGHHGGFGHHHHHGGADCGBGHHHHGGGH3FGHHGG5BFHHHHHFFHHHEHHHHGH3B1B3FFHHHG??EE1BFGF0E?3BFBB4BGGHHHHCFFF/BGD/FFGHGGBGFGF2@22GFHH@@@G0GA??FF@FGFHHG<>11=EC>..11=0<=D==D<0.00<<<<0;C0CGHF:0;C0;0:;;0<0<CC;;0=000;0;90;.;;F.;
@M05620:37:000000000-D9766:1:1101:8087:8919 1:N:0:55
AGGGCCAGCTCTCCATCGCACAGGGGGCCCAGCGCGTGGCCCCTCCATCCAGAAAACCTATGACCCCACCCGCCACCTGGGGCACCCGCTCCGCAGCTTGGCTGGGACCTATGTTGCGTCTCCCGCGTCGGACTCTGGTCGTTGGGTCGGCGTGCGGCGTTGGGGAACGCCCGTCCTACCCGTGGCGGGTTCTGGTAACTGATGGGGTGCGGCGGGGCTCTTTGGCTCCCACCAGTCCCCCTGTCTGGTCT
+
>>1>>>A1AFFFGGGBBAE1E0F0F00A/AAF0/A/AAE?AGGFFGBGFBB1@0B0BFGH1BEGG0??EGC>E/>EHG0B//?EFGE/>@C</C/B<????GFGGGGHGHGBGF=G1<<-CGH/<CCC-AC:-AFGFE0;AGGGG@./;A-@@@?@@-;9-9F?@-9:A9@=@@BBFF/AFBBF@-@@@;AFFFFBFF/BF;BBFFFB?-9=-@;@;@@EFFFFBFFFFF-FB;AFFFFFF@FFFFFFFFF
@M05620:37:000000000-D9766:1:1101:16181:8948 1:N:0:55
AGTGCCAGCTCTCAATCGCACAGGGGACCCAGGGCCTGGCCCCTCCATCCAGAAAACCTATGACCTCACCCGCTACCTGGAGCACCAACTCCGCAGCTTGGCTGGGACCTATGTTGAGTATCCAGCGTAGGACTCTGGGCGTTGGGGCGGCGTGCGGCGTTGGGGAACGCCAGTCCTAACCGTGGAGGGTTCTGGTAAATGATGGGGTGAGGAGGGGCTCTTTGGCTCCCACCAGTCCCCCTGTCTGGTCT
+
BCAACFFFDFFFGGGGGGGGGGHHGGGGGGHHGGGGGGHHHHGHGGHHHHHHHHHHHGHHHHHHHHHHHHHGGGGGHGHHHHHHHHHHGHHHGGGGGHHHGHHGGGHHGHHHHHHHDGH3FHH3FHGF/BGH2FHHHHB/ADGGHGC<CE:DGG?CC-@CDFFFFFF?..;.;FFFFFFFFFDED.ADFAFFFFFBFFFFFFFFFFFDFEFF0DFFFFFFFFFFFFFFFFFFF.FFFFFFFFFFFFFFFFF
@M05620:37:000000000-D9766:1:1101:5211:8958 1:N:0:55
GAGGCTGCTTTGGAAGAAACTCATAGATTACTGCAACAGTTCCCCCTGGACCTGGACAAGTTTCTTGCCTGGCTTACAGAAGCTGAAACAACTGCCATGATGCTACCCGTAAGGAAAGGAGCCTAGAAGACTCCAAGGGAGTAAAAGAGCTGATGAAACAATGGCAAGTAAGTCAGGCATTTCCGCGTTAGCACTCATGTGGATCCAATTGAACAATTCTAAGCATTTGTACTTGTCCCTGACAAACCAGG
+
A3AB>AFBBDDFGBBFFGGGGGHHHGHHHHHHFGBGCGBFGFF3BEAFAGABFFAGA31BFHHFHHH5AB3BBFGBABBFHHBFGBBGBGEHHHHEH4B3B4FBDHHH>?>E13GBGFH2/?F3BBGHGBHF?E33B?FED???FFHG2F2G<2@2>GHHH<22G<BC??GG?1@FBGG11<11<<--<..=0<<</0==0000;C0:;:;CG:GH:0<G:;0;C;9;0CFG00;;00;00:/00/;;ECE
@M05620:37:000000000-D9766:1:1101:5190:8969 1:N:0:55
GCGGCTGCTTTGGCAGAAACTCATAGATTACTGCCACAGTTCCCCCTGGACCTGGAACCGTTTCTTGCCTGGCTTCCAGAAGCTGCCACAACTGCCAGGGTGCCACCCGTCCGGCCCTTCTGCTCGCCGCCTCCCCGGTCGTCCTCGCGCTGCTGCCCCCCTGGCCAGTCCGTCAGGCCTTTCCGCTTTCGCCCTCTTGTGGATTCACTTAACCAATTCTCCGACTTTGACCTTGTAACTGTCAAGCGCGG
+
>1>>>>>>FFB1BABA1BBBBBFGH3ADFFBGDB01BBBBDGHHHGAFABBBFG0ABBAEABGFD1DBGHHABBB0BGD1B1BBB1>BBBBBBBFBB@>/B>E01B0?E?/E/<</>/00<111<C>BCGGGCH</A--->-...=.-=A-:::GC:GC;-AE.F.9.990:;9CEGF.;/C/BB--;EFFF?B-;;/BFB-9///9:BB//;B/-BFFF/B--;@B/9//;;FFF//;BF/;/B/B;;-;
@M05620:37:000000000-D9766:1:1101:18321:9008 1:N:0:55
AGTGCCAGCTCTCAATCGCACAGGGGACCCAGGGCCTGGCCCCTCCATCCAGAAAACCTATGACCTCCCCCGCTCCCGGGGGCACCAACTCCGCAGCTTGGCTGGGACCTATGAGTATCCAGCGTAGGAATCTGGGAGTTGGGGAGGAGTGAGGAGTTGGGGCAAGACAGTCCTAACCGTGGAGGGTTCTGGTAAATGATGGGGTGAGGAGGGGCTCTTTGGCTCCCACCAGTCCCCCTGTCTGGCCTATC
+
AA1>ABFFAFFFFGGBAFGCE0G0FGAEAAGHAEE//BCC0F//BA0BF011BAFBFEA11A2DG11/BE/////B>/>E//><BFH//0B1///</?FF/<1?ECAHAF1<<111=1=F110ACEC.GBC0<DGG.<EHHF--.:-.9CF9BABACFGGGG.-.9/FBFFG00BBFF-AE@?;B@BAF/9//;F//;/FFFF----;A/AB@;---;F/B/9/BF?9FFE-9BFFF--A:FFE9/;B/9/
@M05620:37:000000000-D9766:1:1101:15851:9011 1:N:0:55
GAGGCTGCTTTGGAAGAAACTCATAGATTACTGCAACAGTTCCCCCTGGACCTGGAAAAGTTTCTTGCCTGGCTTACAGAAGCTGAAACAACTGCCAGGATGCTACCCGTAAGGAAAGGCTCCTAGAAGACTCCAAGGGAGTAAAAGAGCTGATGAAACAATGGCAAGTAAGTCAGGCATTTCCGCTTTAGCACTCTTGTGGATCCAATTGAACAATTCTCAGCATTTGTACTTGTAACTGACAAACCAGG
+
AABB>AFBFFF@GAAFFGBGGGHHHFDGFFFFGHBBCHGBFFGHAEEFAEBGFGFF33AF3FGDGGGBBGFGHHHBABGGHHFEGB3GBF?GHHHEC3B?F3FFFHHFF?/1BBFBEAF/B0?3BBFB?FGHFGBEB/CCA??FGHGGFGFFF<@2>@2@<@<@FGHE??1?@1?FFFEG>FFGG?A<>1<=0<CGDDDGF?GHGHB;CCCG;<CF00;:0;:;0:<:CHB;CFBF0BFC9C;BF/;AAAE
@M05620:37:000000000-D9766:1:1101:20646:9018 1:N:0:55
AGTGCCAGCTCTCAATCGCACAGGGGACCCAGGGCCTGGCCCCTCCATCCAGAAAACCTATGACCTCACCCGCTACCTGGAGCACCAACTCCGCAGCTTGGCTGGGACCTATGAGTATCCCGCGTCGGAATCTGGGCGTTGGGGCGGCGTGCGGAGTTGGGGCAAGACAGTCCTAACCGTGGAGGGTTCTGGTAAATGATGGGGTGAGGAGGGGCTCTTTGGCTCCCACCAGTCCCCCTGTCTGGTCTATC
+
BCABCFFFCFFFGGGGGGGGGGHHGGGGGGHHGGGGGGHHHHGHGGHHHHHHHHHHHGHHHHHHHHHHHHHGGEGGHHHHHHHHHHHHGHHHGGGGGHHHGHHGGGHHGHHHH3FFFGHH2?CFB<ADCGGHHHHH.>>A@GGG.CD-;;=.=C-@:FFFFF;-;AFFFFFFFFBFFFFDFF.;DF;AFFFFB;FFFFFFFFFF9@FFFFFDFFACFFBF0BFBFFFFFFFFBFFFFF=EFFFFFFFF0FB
@M05620:37:000000000-D9766:1:1101:10735:9024 1:N:0:55
AGTGCCAGCTCTCCATCGCACAGGGGACCCAGTGCCTGGCCCCTCCATCCAGAAAACCTATGACCTCACCCGCTACCTGGAGCACCCACTCCGCAGCTTGGCTGGGACCTATGAGTCTCCCGCGTCGGCCTCTGGGCGTTGGGGCGGCGTGCGGCGTTGGGGCCAGACAGTCCTAACCGTGGCGGGTTCTGGTCAATGATGGGGTGAGGAGGGGCTCTTTGGCTCCCACCAGTCCCCCTGTCTGGTCTCTC
+
>A>>>DFFBFFFG4GGGFGAE?GCGAAAABFH3BBBAFGHFHFFEGHHHHHHBHHGGAFFFGFHHAGHHHHEE0>EGFFH2BFGHHA1?GHE1E//>FGHGHFFGGHFGHHHH33B3BGHEDCGCDGG</?FFHHGEFGGGGGG.;--;BA.AB-@DFFFFF.-AEFFFFFFFFFFFFFDFF-@BF@EFFFFBBFBFFBFFFFFAFFFFBD?DFFFEFFFFFFFFFFFFFEFFBFFFFFFBFFFFFEF/B/
@M05620:37:000000000-D9766:1:1101:4858:9050 1:N:0:55
AGTGCCAGCTCTCAATCGCACAGGGGACCCAGGGCCTGGCCCCTCCATCCAGAAAACCTATGACCTCACCCGCTACCTGGAGCACCAACTCCGCAGCTTGGCTGGGACCTATGTTGCGTCTCCAGCGTCGGACTCAGGTCGTTGGGGCGGCGTGAGGAGTTGGGGAACGCCCGTCCTAACCGTGGAGGGTTCTGGTAAATGATGGGGTGCGGCGGGGCTCTTTGGCTCCCACCAGTCCCCCTGTCTGGTCT
+
ABABCFFFCFFFGGGGGGGGGGHHGGGGGGHHFGGGGGHHHHGHGGFHHHGHHGHHHGHHHHHHHHHHHHHGGGCGHHHHHHHHHHHHGHHHFFGGGHHHGHHGGGHHGHHHHHHH3BF/EHH2GGGE<>CG?DH1>G11>AEGHG-.;?-=A9.;A:;;FFFFFFF?..;:BFFFFF0B;@DEF.;DF;FFFFF;BFBFFFFFFFFDB.;@-;BFFFFEFFFFFFFFFFFFFAFFFFFFFFFFFHFFFFF
@M05620:37:000000000-D9766:1:1101:19684:9053 1:N:0:55
GAGGCTGCTTTGGAAGAAACTCATAGATTACTGCAACAGTTCCCCCTGGACCTGGAAAAGTTTCTTGCCTGGCTTACAGAAGCTGAAACATCTGCCAGGATTCTACCCGTAATGAAAGGCTCCTAGAAGACTCCAAGGGAGTAAAAGAGCTGATGAAACAATTGCAAGTAAGTCAGGCATTTCCGCTTTAGCACTCTTGTGGATCCAACTGAACAATTCTCACCATTTGTACTTGTAACTGACAAGCCAGG
+
ABAAAAC>CDBDGB5A4FBBGCGFGHGHH5FDGF44BGBFGGAFFGEFFBFFGFFBBAABBDFGHGFBBGGGFEF3BABBFFBBFBBBF?3B@FDF33B?@3B4BFBG11>?144@FGH/?0/3B4BBBBGHBG??B//?//BBBG?FBB2BBB2>2>@@<@22@D>2F1@?11?FF</?FGGGGD.>F1111><><=G<0<<<CC0</C<0;/0:;0;;0:0;<<;0000:;000;00;00;9;.;9B..
@M05620:37:000000000-D9766:1:1101:8438:9070 1:N:0:55
GAGGCTGCTTTGGAAGAAACTCATAGATTACTGCAACAGTTCCCCCTGGACCTGGAAAAGTTTCTTGCCTGGCTTACAGAAGCTGAAACAACTGCCATGATGCTACCCGTAAGGAAAGGCTCCTAGAAGACTCCAAGGGAGTAAAAGAGCTGATGAAACAATGGCAAGTAAGTCAGGCATTTCCGCTTTAGAACTCTTGTGGATCCAATTGAACAATTCTAAGCATTTGTACTTGTCCCTGAAAAGCCAGG
+
A@AAA?CAFF@F1FGGGFGGEGFHBFHGHHHHHHHHFGH1GGHFHGEGFFHGGFEH1FBGGFHHBHABGGBBGHFHHBBAGGGF1GFHHFHHHCHFBBF1FFHGBGHHEAEFHEHHGHH?BFFFEFFHBFHHHHGFHGGHCCFHHHHGFHHGH1>2DD@GEFFHHFHG1?FHGDDGBGHFFGFG<<<><11110=D00<DG.G0<C<<=GCGH0CG;CGH0;:CGHBCBGHH=:0;:0C00/00;/;AF?E
@M05620:37:000000000-D9766:1:1101:20326:9084 1:N:0:55
AGTGCCAGCTCTCAATCGCACAGGGGACCCAGGGCCTGGCCCCTCCATCCAGAAAACCTATGACCTCACCCGCTACCTGGAGCACCAACTCCGCAGCTTGGCTGGGACCTATGAGTATCCAGCGTAGGAATCTGGGAGTTGGGGAGGAGTGAGGAGTTGGGGAAAGACAGTCCTAACCGTGGAGGGTTCTGGTAAATGATGGGGTGAGGAGGGGCTCTTTGGCTCCCACCAGTCCCCCTGTCTGGTCTATC
+
AABBBFFFBFFFGGGGGGGGGGHHGGGGGGEHGDGGGGHHHHGFFGFHHHCHGFFHHGHHHHHHHHHHHHHGGGGGHHHHHHHHHHHHGHHHGGGGGHHHGHHGGGHHGHHHH3FF3FGDFDFG/<BEG2FGHEBH<FAGHFCG.AC.C<F=DACEG<=C@C..:CGFHC:GHFHHHHAAECDEDG:9FFFG00BF0CBFF0EG.@EFFFFFFFF-AF/FBFF9BEFFFFFF9/BFFFFFFFF//9:F/;/
@M05620:37:000000000-D9766:1:1101:16991:9087 1:N:0:55
AGTGCCAGCTCTCAATCGCACAGGGGACCCAGGGCCTGGCCCCTCCATCCAGAAAACCTATGACCTCACCCGCTACCTGGAGCACCAACTCCGCAGCTTGGCTGGGACCTATGCGTATCCCGCGTCGGACTCTGGGCGTTGGGGCGGCGTGCGGCGTTGGGGCCAGACAGTCCTAACCGTGGCGGGTTCTGGTAAATGATGGGGTGAGGAGGGGCTCTTTGGCTCCCACCAGTCCCCCTGTCTGGTCTATC
+
AA>AAFFFBFFFGFGGGGGCGCHFGGFGAEHHFEGE2FHH2FEFFGHHHHHHFHFGHGHHHGDGHGHHHGHEE>>EHHFHFGHHFHGFFHHFEEEEE3BFFGHG/EGHGCGHH2CD/?GH2?CG</AG<->GHHHHEFGGGGGGDGF-A@A.@D-;;DFFFFA@DFFFFFFFEFFFBFFFFF-;BF9EFFFFB9FFFFFFFFFF9BFFFBDFFFFF.:FFF/BFFFFFFFFFB//;AFFFB/BFFFFFFF/
@M05620:37:000000000-D9766:1:1101:4416:9104 1:N:0:55
GAGGCTGCTTTGGAAGAAACTCATAGATTACTGCAACAGTTCCCCCTGGACCTGGAAAAGTTTCTTGCCTGGCTTACAGAAGCTGAAACAACTGCCATGATGCTACCCGTAAGGAAAGGCTCCTAGAAGACTCCAAGGGAGTAAAAGAGCTGATGAAACAATGGCAAGTAAGTCAGGCATTTCCGCTTTATCACTCTTGTGGATCCAATTGAACAATTCTCAGCATTTGTACTTGTAACTGACAAGCCAGG
+
AABBAAFBFFFFGC5FFGBGGGHHHGHHHHHGHHCHFHHHHHHHHGGFGHHHHGFG332GGHHHHHHFGHABGHHFG5FGHHGHHEBHGHGHHHHGH4B3F4FFHHHH?EEEFEHEHHH?BFFHF?GHHFHFHGFGFFGHDCFHHGFG2FGHHGG2DHHHH@@2FCGF??FG@1FGGHH??FFDFDACF11>1>=D==DF0AFGCC<<D=CGHHHH::<G:<0:C;:<;GHH:C;;0;;CBC:CF.9=FAC
@M05620:37:000000000-D9766:1:1101:10794:9105 1:N:0:55
GAGGCTGCTTTGGAAGAAACTCATAGATTACTGCAACAGTTCCCCCTGGACCTGGAAAAGTTTCTTGCCTGGCTTACAGAAGCTGAAACAACTGCCAGGATGCTACCCGTACGGAACGGCTACTAGACGCCTCCACAAGAGTCCAAGCGCTGATGAAACACTGGCAAATAAGGCAGGCATATCCGCTCTCGCCCTCTTGAGGATCCAATTGAACCCTACTCAGCATTTGTACTCATATCTGCCAAGAACGG
+
AAAAA1CAFFFFC1FGCCGGGGHBFHAGHFHHHHGCHFGDGEFFHEEGEFHHGFG0GEGGDFFH2DAGHHF/FGH1GGHHHGHH1FGGHHHHHFGHC1//FFGHHH0GE//?EEE///?E//<1B1B1?BCGF/F01/@@@G1<FFG/E/<CA11@1?F00<10FGH01>F<10>ACC.000==<C.-.:;.-CCHHHG0;/0/;;B0;CF0;B.../9;;F0CF0CGFFB09//;///;//99:;-/-AB
@M05620:37:000000000-D9766:1:1101:4055:9106 1:N:0:55
GAGGCTGCTTTGGAAGCAACTCATAGATTACTGCAACAGTTCCCCCTGGACCTGGAAAAGTTTCTTGCCTGGCTTACAGAAGCTGAAACAACTGCCAGGATGCTACCCGTAAGGAAAGGCTCCTAGAAGCCTCCAAGGGAGTAAAAGAGCTGATGAAACAATGGCAAGTCAGTCAGGCATTTCCGCTTTAGCACTCTTGTGGATCCAATTGAACAATTCTCAGCATTTGTACTTGTAACTGACAAGCCAGG
+
AAAAA4CBFFFFGFGB4BGFGGGHGGGGHBGHHHH4FHFADGGHHGGGH2FBGGHHHHHHFHGHHHHHHHHHHHHCHHHFHHHFHHHGHFFGHGHB33B1FFHHHHGGEEEEHHGC3FBEHHGHEHFHH3?FGC0FGF?CE<?FB?F/GHHHEFHFF@GG/FHHHFHG11FGFHHHHHGGHHFHEGGGGHHGHHHHHGGFFFHHHFGGHHGC0;B/FGHGHHHEBGHHGGFFB9BFGBFFGFGGGFGG/FG
@M05620:37:000000000-D9766:1:1101:20669:9123 1:N:0:55
GAGGCTGCTTTGGAAGAAACTCATAGATTACTGCAACAGTTCCCCCTGGACCTGGAAAAGTTTCTTGCCTGGCTTACAGAAGCTGAAACAACTGCCAGGATGCTACCCGTAAGGAAAGGCTCCTAGAAGACTCCAAGGGAGTAAAAGAGCTGATGAAACAATGGCAAGTAAGTCAGGCATTTCCGCTTTAGCACTCTTGTGGATCCAATTGAACAATTCTCAGCATTTGTACTTGTAACTGACAAGCCAGG
+
AAAAAACAFFFFGGGGFGGGGGHHHGFHHHHHHHHHHHHDGHHHHGGFHHHHHHHGHHHHGHHHHHHHHHHHHHHGHHHHHHHHHGGGHHHHHHHHHHHGHFHHHHHHGGGGHHHHHHHHHHGHHHHHHHHHHHHHHGGHFDGHFHHGHHHHGHHHHHHHHHHFHGHGGFGHFGHGGHHHHHHHGGFGGFGGHHHHHHHGHGHHHHHGHHHHHHHHGHHHHCCHHHHHHHHFGFGGGGGGGGFGGFFGGGG
@M05620:37:000000000-D9766:1:1101:20845:9130 1:N:0:55
AGTGCCAGCTCTCAATCGCACAGGGGACCCAGGGCCTGGACCCTCCATCCAGAAAACCTATGACCTCACCCGCTACCTGGAGCACCAACTCCGCAGCTTGGCTGGGACCTATGAGTATCCAGCGTAGGAATCTGGGAGTTGGGGAGGAGTGAGGAGTTGGGGAAAGACAGTCCTAACCGTGGAGGGTTCTGGTAAATGATGGGGTGAGGAGGGGCTCTTTGGCTCCCACCAGTCCCCCTGTCTGGTCTATC
+
BCABCFFFCFFFGGGGGGGGGGHHGGGGGGHHGGGGGGHHHHGHHGHHHHHHHHHHHGHHHHHHHHHHHHHGGGGGHHHHGHHHHHHHGHHHGGGGGHHHGHHGGGHHGHHHHFHHFHHHGHHGE/BFHHHHHHHH0FEGHHGG.AFAFHG<GHBEGHHHGG..CCHHHHHHHHHHHHGGGG.EGGAFFGGGBFGFGFGGGGGGCDFFFBFFFFFFFFFFFFFFFFFFFFFFFFFFFFFFFFFFFFFFFFE
@M05620:37:000000000-D9766:1:1101:3441:9132 1:N:0:55
AGGTCCAGCTCTCCATAGCACAGGGTCCCTAGTGCATGGCCCCTCCATCTAGAAACCCTAGGACCACACCCCCAACCTCGGACACCCCCTCTGCAGTTGGGCTGGGACCTCTGCGTCTCCCTCGTGGGCCTCTGGGCGTTGGGGCGTAGTGCGGCGTTGGGGCCCGCCCGTCCTAACCGTGGCGGGTTCTGGTCAATGCTGGGGCGAGGCGGGGGTCTTTGGTTCACCCCCGTGCCCCTGTATGGTATCTC
+
>>11>BCCCFFFGGGB3BB1B1FAFB0A01BB1AD22DAF0FEAEFHFH1AD2FD0BEB0B01FG//BEE?/A//??00B///>BFF/>EE01@2>>B1B>G0>/?0B/011B1E?<B0G<00<?/</?/<0?FG0<<>@-FC@AC<-;;;0A--;A?AFGAC-?9-;-;9A-AFFF-@B---;@@@-9;;/;;;//99/:FB@-99@-----9;99:B/B9;;/::9A-9@--99;;--//:BFB///9/
@M05620:37:000000000-D9766:1:1101:24739:9164 1:N:0:55
AGTGCCAGCTCTCAATCGCACAGGGGACCCAGGGCCTGGCCCCTCCATCCAGAAAACCTATGACCTCACCCGCTACCTGGAGCACCAACTCCGCAGCTTGGCTGGGACCTATGAGTATCCAGCGTAGGAATCTGGGAGTTGGGGAGGAGTGAGGAGTTGGGGCAAGACAGTCCTAACCGTGGAGGGTTCTGGTAAATGATGGGGGGAGGAGGGGCTCTTTGGCTCCCACCAGTCCCCCTGTCTGGGCTATC
+
CCBCCFFFCFFFGGGGGGGGGGHHGGGGGGHHGGGGGGHHHHGHGGHHHHHHHHHHHGHHHHHHHHHHHHHGGGGGHHHHHHHHHHHHGHHHGGGGGHHHGHHGGGHHGHHHHHH??GF33BFD?//?>2FGHBDH?F?GHHGG.ACDG<F0DFCE</<0AF.-<:G:GF<<:0G0CG<9=DFGDG<.<CBF00:C0B0000CG-<BFFFFFFFA-AF0FFEB0BEEFFDFF<0:BFF;.B0F0//.<AF/
@M05620:37:000000000-D9766:1:1101:21415:9176 1:N:0:55
ACTGCCAGCTCTCAATCGCACAGGGGACCCAGGGCCTGGCCCCTCCATCCAGAAAACCTATGACCTCACCCGCTACCTGGAGCACCAACTCCGCAGCTTGGCTGGGACCTATGAGTATCCAGCGTAGGAATCTGGGAGTTGGGGAGGAGTGAGGAGTTGGGGAAAGACAGTCCTAACCGTGGAGGGTTCTGGTAAATGATGGGGTGAGGAGGGGCTCTTTGGCTCCCACCAGTCCCCCTGTCTGGTCTATC
+
A>ABCFFFCFFFGGGGGGGGGGHHGGGGGGHHGGGGGGHHHHGHGGHHHHHHHHGHHGHHHHHHHHHHHHHGGGGGHGHHHHHFHHHHGHHHGGGGGHHHGHHGGGHHGHHHHHHHHHHHHHHGB/>EHGHHHHHH0FEHHHGG.AD.DGGDGHBEHHHHCG..;GHHHHFHHHGHHHGGGG?EGGCFFFGGFGGGGFGGGGGGDFFFFFFFFFFFEFFFFFFFFFFFFFFFBFFFFFFFFFFFFFFFFFB
@M05620:37:000000000-D9766:1:1101:24579:9203 1:N:0:55
GAGGCTGCTTTGGAAGAACCTCATAGATTACTGCAACAGTTCCCCCTGGACCTGGAAAAGTTTCTTGCCTGACGGACAGCCTCCTACAACCCTCCCAGGGAGCAAAACATCCGATAAAACAACTCGAAGTATCTCAGGCATTCCCCCCGCAGCAGCCCCACTGACCCAACAGAACAACTTTCACGATTTGGACCTCTTACGGATAAACTAGGCACAAAATATGCCAAGGGCATAGTAACTAACAACACCGG
+
ABBABCFAFFFFGBGGFG4FGGHHHHHFGFGHHGFFHHHHHHHHHGGEFFGHHGHFGFGFFHHHHHGGG5B2BBFD0EF1B?G1BB3B@31BF1BBBFF11>11BG20/B33?///?33B/?/32/?FF??333BDBF2?2@2DF2</<--><000....<.<00/<..;.:/;///:00<0=0.;CCG00:C/B0;000.;E.9CF090://9;:/..90000000;.:.;/00;0:000:B00.;..9:
@M05620:37:000000000-D9766:1:1101:11333:9219 1:N:0:55
GCGGCTGCTTTGGAAACACTCATAGATTACTGCACCAGTTCCCCCTGGCCCTGGAAACGTTTCTTGCCTGGCTTACAGAAGCTGACACAACTGCCAGGATGCTACCCGTAAGGAAAGGCTCCTAGCAGACTCCACGGGAGTACAAGAGCTGATGACACAATGGCAAGTAAGTCAGGCATTTCCGCTTTAGCACTCTTGTGGATCCAATTGAACAATTCTCAGCATTTGTACTTGTAACTGACAAGCCCGGG
+
>>>AA>1>CFB11BBG1BBGGFHGH1FGFHHHGB1EGHHDFGHHGGGH0FGHH/BFG0BBFGHFEDGHFGHGHHHHHHHBFGHGHBGFGBEFEGBHHHHHGHHHHHHGG/EGH10BGHHHHGHHH1BE0GGHHH0CCGGGGB12@@GHHHH1?G1?FG0?GHHHHHGHH1FGHHBGHHHHHHHGGGGG0=G=GHHHHHGHGHHHHGHHHHFHH09CFGGGBFGGGGGGFGGGGGGGGGGG0CFGGGGE@@@
@M05620:37:000000000-D9766:1:1101:13605:9224 1:N:0:55
AGTGCCAGCTCTCAATCGCACAGGGGACCCAGGGCCTGGCCCCTCCATCCAGAAAACCTATGACCTCACCCGCTACCTGGAGCACCAACTCCGCAGCTTGGCTGGGACCTATGTTGAGTATCCAGCGTAGGAATCTGGGAGTTGGGGAGGAGTGAGGAGTTGGGGAAAGACAGTCCTAACCGTGGAGGGTTCTGGTAAATGATGGGGTGAGGAGGGGCTCTTTGGCTCCCACCAGTCCCCCTGTCTGGTCT
+
CCBCCFFFCFFFGGGGGGGGGGHHGGGGGGHHGGGGGGHHHHGHGGHHHHHHHHHHHGHHHHHHHHHHHHHGGGGGHHHHHGHFHHHHGHHHGGGGGHHFGHHGGGHHGHHHHHHHHHGHHHHHFHGEDGGHHHHHHHH0FEHHHGGGGGDGHGDHH<AGCHHGGGGEG:GHHGHGHHHHGGFGGDFGGCFGGGFCFGBFFGGGGGFFFFFFFFFFFFFFFFEFFFFFFFFFFFFFFFFFFFFFFFFFFFB
@M05620:37:000000000-D9766:1:1101:11347:9233 1:N:0:55
GAGGCTGCTTTGGAAAAACTCATAGATTACTGCAACCGTTCCCCCTGGACCTTGAAAAGTTTCTTGCCTGGCTTACAGAAGCTGAAACAACTGCCCGGATGCTACCCGTAAGGAAAGGCTCCTAGAATACTCCAAGGGAGTAAAAGAGCTGATGAAACAATGGCAAGTAAGTCAGGCATTTCCGCTTTAGCACTCTTGTGGATCCCATTGAACAATGCTCAGCATTTGTACTTGTAACTGACACGCCAGGG
+
BABBABFBFFFFGFGABFEBB455FF6D5FFD5BDGFE2BBGHHGGFFBGHBAB3BBABBGHGGHH5BFGH1BG3BDA5B@BBB3@BGGHF3?B3?B>/?/23BFH1E?>/?3BG30F/FG?3?BBG44BG22BC?//?AE2FGH2F22@CG2FGFBFBGD<1001?<>FD>G=D0><<>GH1<E..<=DD0<0<<0<;0.C0<C/0;00<;0CG00990;FBC00;;0;;=C;0000;9CFB0.;CEG?A
@M05620:37:000000000-D9766:1:1101:16219:9240 1:N:0:55
AGTGCCAGCTCTCAATCGCACAGGGGACCCAGGGCCTGGCCCCTCCATCCAGAAAACCTATGACCTCACCCGCTACCTGGAGCACCAACTCCGCAGCTTGGCTGGGACCTATGAGTATCCAGCGTAGGAATCTGGGAGTTGGGGAGGAGTGAGGAGTTGGGGAAAGACAGTCCTAACCGTGGAGGGTTCTGGTAAATGATGGGGTGAGGAGGGGCTCTTTGGCTCCCACCAGTCCCCCTGTCTGGTCTATC
+
AA>AAFFFBFFFGGGFGGGGGGHHGGGGGGEHFEFGFFHGGHGHGGFHHHFHFCEGHGFFHHGHHHHGHFHGGEEGHHHHHHHHHHHGGHHHGGGGGHHH?FFFA<GHAF2?F3BGFHFFBGHC</>?DFCHHHGC0??GHHC@.<@.C>G0DFCD<CDG@@..::GHGH0:GHHHFHGG?DDAAD9FGGFF9;FBBFGGFFEDCAEFFFFF=AAC?FFFFFFFFEEFFFFFFFFFEFFF9FFFFFFFFFB
@M05620:37:000000000-D9766:1:1101:10911:9272 1:N:0:55
GAGGCTGCTTTGGAAGAAACTCATAGATTACTGCAACAGTTCCCCCTGGACCTGGAAAAGTTTCTTGCCTGGCTTACAGAAGCTGAAACAACTGCCAGGATGCTACCCGTAAGGAAAGGCTCCTAGAAGACTCCAAGGGAGTAAAAGAGCTGATGAAACAATGGCAAGTAAGTCAGGCATTTCCGCTTTAGCACTCTTGTGGATCCAATTGAACAATTCTCAGCATTTGTACTTGTAACTGACAAGCCAGG
+
AABBBAFAFFFFGGGGGGGGGGHHHHHHHHHHHHHHFHHAFHHHHGGGHHHHHHHHHHHGFHHHHHFHHHHHHHGHHHHHHHHHFHHHHHHHHHHHH3GCHFHHHHHHGGCFFHHGHGHGHHGHFFFGHHCGHHHFHGCHGDGHHFFFHHHHGHHEGHHHGGHHHHHG<?FGFFHHEHHGHHFGCGGEGBBG0DGHGFHHH?DGGHHHHGHGHHHH0CCHFGFHFHFGHHHGFF0C0CFBFFFGGAEGGGG
@M05620:37:000000000-D9766:1:1101:17587:9275 1:N:0:55
GAGGCTGCTTTGGAAGAAACTCATAGATTACTGCAACAGTTCCCCCTGGACCTGGAAAAGTTTCTTGCCTGGCTTACAGAAGCTGAAACAACTGCCAGGATGCTACCCGTAAGGAAAGGCTCCTAGAAGACTCCAAGGGAGTAAAAGAGCTGATGAAACAATGGCAAGTAAGTCAGGCATTTCCGCTTTAGCACTCTTGTGGATCCAATTGAACAATTCTCAGCATTTGTACTTGTAACTGACAAGCCAGG
+
>3A>3>C>BBB4F4AB4FBFGGHHHFGFGDBDGB444GBGGBDBFFABA2ABGGFBB32BBFHDFFFBBB3FGGG3BBBDFG3BG33FBBBBFGGFC3B?F3BEBGBB>>/1?B3BB0EF?BEG?BBB3BGFH3??3/??C?2BGF3F?B<@<2>2@@@@?@2@?<1/11?1<1@FFGC><>FHGGA<<<==0<<<<DG0C.<CG<0:CGFF;;;/000;C:0;<0:0;C0;;;0;;BF90:90;.::BAE
@M05620:37:000000000-D9766:1:1101:25442:9281 1:N:0:55
GAGGCTGCTTTGGAAGAAACTCATAGATTACTGCACCAGTTCCCCCTGGCCCTGGAAAAGTTTCTTGCCTGGCTTCCAGAAGCTGAAACCACTGCCAGGATGCTACCCGTAAGGCAAGGCTCCTAGCAGACTCCACGGGAGTACCAGAGCTGATGCACCAATGGCAAGTAAGTCAGGCATTTCCGCTTTAGCACTCTTGTGGATCCAATTGAACCCTTCTCAGCATTTGTACTTGTAACTGACAAGCCAGG
+
111>>>>>BBBBAFG11AAF1F1DEDGHG1FGHG11B0FBDGHHHGEAA0BBGEGFGE0BBFFHDGFHHH1AGHC0BGFAFGHC11@FGA>B1BFF11FFHHFB2BGHGEE?HH00GFFHFHGH1B1BFGHHFHFBB/CACC0>@@G<GGHH1GF1?<FH/??GHCGGDGHHDGHHGHHHGHHBAFCCGHHH0DGHGFFGHCCGGCGHGHHHHH..:CFGFEFGFB;;BFGF;FBFFGGGG09CFCEEGGE
@M05620:37:000000000-D9766:1:1101:10894:9284 1:N:0:55
GAGGCTGCTTTGGAAGAAACTCATAGATTACTGCAACAGTTCCCCCTGGACCTGGAAAAGTTTCTTGCCTGGCTTACAGAAGCTGAAACAACTGCCAGGATTCCACCCGTCCAGCCCGTCGCCTAGCCGCCTACAAGATCGTAACCGAGCAGATGACCCCATGACCCATCAGTAAGGCATTTACGCATTCGCCCTCTTGTGGATCCACTTACCCAATTCTCCAACTTTGTGCTTGTAACTGCCAAACCCGG
+
AAAAA@FBFFFDBBFECFBGFFHGFGGHFFCGHGGCGHHGHHHHHGGGEFFHHHH23FBGFGFHH5FGFHHBEHHFHFGGFBEFHHDHHFHGGHHFF311B3B4@3B?>?1?1BB?E/////?/?333?<DF/2@D222@/<@@/@//>C/001<11<G..>>1>1<./<00=0DG/CC<GGBF:C.:;0;ECDFEGFGBF.;009;BFF0;:FFGG;F;000//;9;B9./;:B://::F/;B/.;..--
@M05620:37:000000000-D9766:1:1101:12949:9285 1:N:0:55
GAGGCTGCTTTGGAAGAAACTGACAAGCCAGGGACAAAAGATCGGAAGAGCACACGTCTGAACTCCAGTCACATTCAGAAATCTCGTATGCCGTCTTCTGCTTGAAAAAAAAAAAAAAAAAAAAAAAAAAAAAAAAAAAAAACAAAAAATAAAAAAAAAAAAAAATGAGAAAGAGGTAAACATAAAAAGGAAAAACTCGAGATCAACCCAAGAAATAAGCGAACAAAGTTGGTCCGTTGAAAAACAAATGG
+
>>>>>AFAFFFFGFGG11BFGE1AB1FGGCGGGFF0BBEFFHHHGFEGHGHHHFHEHHHFDFHGHC1BFFHHDFGG2G2DFH1DF>FEFFGHGEEHFGHHEFG1BFHFHEGGGCB<<//>----<--::@---------9---9----99/////-9--;9--9--/////;//--///;////////---/;-9-//-9---////:-9-9-/;9/9//------99////-//--;--;//-:9-9///
@M05620:37:000000000-D9766:1:1101:17298:9316 1:N:0:55
GAGGCTGCTTTGGAAGAAACTCATAGATTACTGCAACAGTTCCCCCTGGACCTGGAAAAGTTTCTTGCCTGGCTTACAGAAGCTGAAACAACTGCCAGGATGCTACCCGTAAGGAAAGGCTCCTAGAAGACTCCAAGGGAGTAAAAGAGCTGATGAAACAATGGCAAGTAAGTCAGGCATTTCCGCTTTAGCACTCTTGTGGATCCAATTGAACAATTCTCAGCATTTGTACTTGTAACTGACAAGCCAGG
+
AAAA>A?AFFFFCBFGFFGFGFFHCGH6FGDFG5ABA2F5DGFCFGGGE2FGHHFHFGGHHGHFHGHFBEEFFFFFCBGHBFBCGFFHHB1FHEHFB@11G3EG4EFHFEEEEFHHGHHFFGFHHHHGGHHHHHGHHGGHGDHHBGHGHHGHHFGFGEFFAGFHGHGG??FHGGHGBGHGGGHHAD.CCGGB0GCGDBDGHGFHHHHGGHHHHHHHGGHH0CCGCGH:GCGGF;0C0FFFGGGGG.AAFFG
@M05620:37:000000000-D9766:1:1101:4439:9331 1:N:0:55
GAGGCTGCTTTGGAAGAAACTCATAGATTACTGCAACAGTTCCCCCTGGACCTGGAAAAGTTTCTTGCCTGGCTTACAGAAGCTGAAACAACTGCCAGGATGCTACCCGTAAGGAAAGGCTCCTAGAAGACTCCAAGGGAGTAAAAGAGCTGATGAAACAATGGCAAGTAAGTCAGGCATTTCCGCTTTAGCACTCTTGTGGATCCAATTGAACAATTCTCAGCATTTGTACTTGTAACTGACAAGCCAGG
+
BAABBBFBFFFFGGGGFGFGGFBFFHHHFHHGGGHHGHHFHHHHHGGG2BFGHFHGHHHGGHHHHHHHHHHHHHFHHHHHHHHHHHHHHHHHHHHHH3GCGHHHHHHHGEEDFHHHBFFGHHGHGHHHH3FHHHHHGGDFAEGFH2FFHGHHDGHHFGHHEHGHHHHGF1FGHHGHHHHGHHHHGGGDFFBGFHHHGGGDGEB0GGGGGFHHBGHBHFFH;;CGHHHHHHHGBFBF0CFGG0CFGAEE/FG
@M05620:37:000000000-D9766:1:1101:27531:9332 1:N:0:55
AGGGCCAGCTCTCAATCGCACACGTCTGCCCTCTCGTGTCCTTCAGACCTATAATACACCGTCTCCTACTCGCAACCAAAAAAACAAATCCCTCCTCCTTTCTTGGCCCTATGTAATTATCCAAAAAATGAATCTAAAAATAGGAGAGAAATAAAGAATCAGAGAAAGACCAACCTAACAAAAGAAAGAACTGGAAAATGATGGGCTGAAGAAGGACACTTTAGCTCCCACCAAACCCCCTATCTGATCAC
+
>>1>>AAAAFFFGDFG1FFCEC0AB000DA0BF0BAF//B12DABFG1A1BF122211B0AA/00111BAA///?/0///?/>>///0111BF0/000B1B1211101?/011222BBB221211///01@F2>221111<11110<//11?1?11>01111110<110<//.../<///0../:.///.;0://:0C;0:0;0.9/..000//..9/990900C00/.99.----------9////////
@M05620:37:000000000-D9766:1:1101:16663:9339 1:N:0:55
AGTGCCAGCTCTCAATCGCACAGGGGACCCAGGGCCTGGCCCCTCCATCCAGAAAACCTATGACCTCACCCGCTACCTGGAGCACCAACTCCGCAGCTTGGCTGGGACCTATGAGTATCCAGCGTAGGAATCTGGGAGTTGGGGAGGAGTGAGGAGTTGGGGCAAGACAGTCCTAACCGTGGAGGGTTCTGGTAAATGATGGGGTGAGGAGGGGCTCTTTGGCTCCCACCAGTCCCCCTGTCTGGTCTATC
+
BBBBBFFFBFFFGGGGGGGGGGGHGGGGGGHHGGGGGGGHHHGHGGHGFHHHHHGHHGHHHHHHHHHHHHHGGGGGHHHHHHHHHHHHGFHHGGGGGGHHGHHGGGHHGHHHHFHHHHHF3FGG//<EGDGHHFFH0??GHBGG.>CAGGF<GCCEC<DFGG.-;EHFHFCGCBG0GFB9EFEEDG;9CFBF00;CFFBBBBEG.@EFFFFFFFF-AF/FFBFBFAFFFFFF;BBFFFA9FFF//;;FBF9
@M05620:37:000000000-D9766:1:1101:24200:9342 1:N:0:55
ACCACACGTCATACCTCTAGAATCTTTCCGAAATCTCGTATGCCTTCTTCTGCATGACCAACAAAACAAACAAAACTCCAGCAAGTACGATTGATCCTAACAAGTTACCAACCTATTCCAGGCCTGCATCCGTCTTTTAGCCAGTCAATAGTCGACAACCCCTAATTCATCTACACTACAGACTACCTCAAGAGCAGTGGATGGGCCAGGCACGTAGAAAACCACACTCTACATAGCAACTGACAGTTTGG
+
AAAAAAADBA1BBBGGB1BB313B3DDGABE0EHGHFBBE00DG1DBBGDGHF2ADBFFHHAAFGC0/BAAF/0BB111110000122/////1211121011B122B@B1/E01112>210>/1/0<B10//00<2120B110111222122?//////////?11?11111=10<<011>0110000/000.///0</00/........;.../..0;//.....//0000000/00.//0;0000;0-
@M05620:37:000000000-D9766:1:1101:6988:9344 1:N:0:55
AGTGCCAGCTCTCAATCGCACAGGGGACCCAGGGCCTGGCCCCTCCATCCAGAAAACCTATGACCTCACCCGCTACCTGGAGCACCAACTCCGCAGCTTGGCTGGGACCTATGAGTATCCAGCGTAGGCCTCTGGGAGTTGGGGAGGAGTGAGGAGTTGGGGAAAGACAGTCCTAACCGTGGAGGGTTCTGGTAAATGATGGGGTGAGGAGGGGCTCTTTGGCTCCCACCAGTCCCCCTGTCTGGTCTATC
+
AAAABFFFBFFFGGGGGFF2ECEGCEGEGGHHBEGGGGHHHHGHGGFHHHGGHEGHHGHHHHHHHHHHHHHGGE@EHHHH2BFFGHH?EHHHEEFGGHHHGHHGGGHHGHHHHDHG3FHHFHHG??CE22@FGFHH0FEGHHGGFCC.E<<=GHCEHHFHGG.:CFHHHHCGHHHGHHFEEG?EGGACFFGGFEGGFFGGGGGG.BFFFFDFFFFBEFFFFFFFFFFFFFFF9FFFFFFEFFFFFBFFFFF
@M05620:37:000000000-D9766:1:1101:17315:9358 1:N:0:55
GAGGCTGCTTTGGAAGAAACTCATAGATTACTGCAACAGTTCCCCCTGGACCTGGAAAAGTTTCTTGCCTGGCTTACAGAAGCTGAAACAACTGCCAGGATGCTACCCGTAAGGAAAGGCTCCTAGAAGACTCCAAGGGAGTAAAAGAGCTGATGAAACAATGGCAAGTAAGTCAGGCATTTCCGCTTTAGCACTCTTGTGGATCCAATTGAACAATTCTCAGCATTTGTACTTGTAACTGACAAGCCAGG
+
A3AABAFBFFFFGGGGGFGGGGFHFHHHHGHHHHFBGAGDGHHHHGGGHFHHHHGHHHFHGFHH5FHHHGHHHHHHHHHFHHHHHHHHHFHHHHHHHHEEHGHHGHHHGFEFFCDCBGHHHHGHGFGHHHHHHHCCEEF?F<FGFBGCGHFFDHHFHFHGFDGHHHHGHHHHHGHFHHGHHFGHGGGDGGHHFHHHGFD0C.GFHHGHHHGFHHHFBGHHHGGHHHHHHGHBFFGFGGGFGGGGGAFGGGG
@M05620:37:000000000-D9766:1:1101:12993:9359 1:N:0:55
GAGGCTGCTTTGGAATCAACTCATAGATTCCTGCACCAGTTCCCCCTGGCCCTGGAAAAGTTTCTTGCCTGGCTTACAGAAGCTGAAACAACTGCCAGGATGCTACCCGTAAGGAAAGGCTCCTAGAAGACTCCAAGGGAGTAAAAGAGCTGATGAAACAATGGCAAGAAAGTCAGGCATTTCCGCTTTAGCACTCTTGTGGATCCAATTGAACAATTCTCAGCATTTGTACTTGTAACTGACAAGCCAGG
+
111>A11>@DBDFAF1AAFFBBADGDGA33DFGE0B0FF1BFGFHG0F/0BA/0FGH10BGHBHFGEGHDAGHH0AF1FBGHHBBFEGHCGHB>GE1GE/1FEGFFGHEEECHGGGBHFEHHC11F1GH1<1BE11FF///EBB221?F0@F11F2FBDC/FHHCFHG00?GGHHFC<<FGHHBACCCGHHBDDGB0=D<0<D0CGHHGGHGCCG/GFHHGBHHFHFGG0BFBFGBFGGGGFGGECEG/FE
@M05620:37:000000000-D9766:1:1101:15907:9419 1:N:0:55
GAGGCTGCTTTGGAAGAAACTCATAGATTACTGCAACAGTTCCCCCTGGACCTGGAAAAGTTTCTTGCCTGGCTTACAGAAGCTGAAACAACTGCCAGGATGCTACCCGTAAGGAAAGGCTCCTAGAAGACTCCAAGGGAGTAAAAGAGCTGATGAAACAATGGCAAGTAAGTCAGGCATTTCCGCTTTAGCACTCTTGTGGATCCAATTGAACAATTCTCAGCATTTGTACTTGTAACTGACAAGCCAGG
+
AAABAAFBFFDFFGGGGCEF5G4G55FBFGGHHHG4422A55DAGEEFEGHHFFFH33BBBFGFGHEEGFFHHHFG3DGHHGHHFFGHHHHHHHHGHBGAGHGGHHHHGEE1EGHHFHGC?GGHGGHHHHHHGHFHGFGGGDGHHHHGGHHHHGHEHHDCHGGBGHHGFFGGHEHHFHHGGHFFCCEGGDD0<DFHDFHHHGHHHHHCCGHHFGGHBFHHBCCGHHFFHGGGFFF;;BFFFGBFF.EEFGG
@M05620:37:000000000-D9766:1:1101:15006:9428 1:N:0:55
GAGGCTGTTTTGGACGAACCTCATAGCGTACTGAAACAGTTCCTCCTTGACCTGGACAAGTTTCTTGACACGCTTACCGAAGCTGAAACACCTGCCAATGTCTTTACACTCTATTCGGGGACCGCAACAAACTAAAAGAAAGAAAAAAACAATCAAAATTAACGCACGCACATACGACCCAGAACGATAGCATATCCCATTAACCCTTCATCATAAGTCTTACGCTCACCCGACACTCCATAACTAAAATC
+
>1>>11B113B>AB1A1A0ABBFGG210B00AD21A1B0AA222ABB1111B1B0B010BD2BBD1D2111B>E?/B0/?>>/BB11B@>>?BB00@1B122222>B21>01122200///<//<//<0/0/<@1111?0010000<-->..</00000<000.-;----:-00;;.9--.;.//;....00000;;/09//;//--/-//:/9/////////---;9/----;-;/:9//////9//9//
@M05620:37:000000000-D9766:1:1101:21921:9498 1:N:0:55
AGTGCCAGCTCTCAATCGCACAGGGGACCCAGGGCCTGGCCCCTCCATCCAGAAAACCTATGACCTCACCCGCTACCTGGAGCACCAACTCCGCAGCTTGGCTGGGACCTATGCGTCTCCAGCGTCGGAATCTGGGCGTTGGGGCGGAGTGAGGCGTTGGGGCCAGACAGTCCTAACCGTGGAGGGTTCTGGTCAATGATGGGGTGAGGAGGGGCTCTTTGGCTCCCACCAGTCCCCCTGTCTGGTCTATC
+
>3>AAFFFBFFFGFGFGGGGGGHHGGGGGGCGFGEFFGGCFGGEEGFFFGFHHEGHBEGGHHGHHFH3GGHGG@>EHGFGGFGCHHCGEHHGFGGGGHFCEHGGFEHHGHHHF1EG/<GH1@GGG?DG</?FGHHFACAA@HCD.;@-;CF00F.;CBGGGB.-;AAEFFFFFFFFFFBFFB.;A=.AAFFFB/99FFBFFFFBFBFFF/9.BBBBEFFFBBBFFFA..A.FFFFFFF?F/9FFEFFFFF/
@M05620:37:000000000-D9766:1:1101:27299:9515 1:N:0:55
GAGGCTGCTTTGGAAGAAACTCATAGATTACTGCAACAGTTCCCCCTGGACCTGGAAAAGTTTCTTGCCTGGCTTACAGAAGCTGAAACAACTGCCATGATGCTACCCGAAAGGAAAGGCTCCTAGAAGACTCCAAGGGAGTAAAAGAGCTGATGAAACAATGGCAAGTAAGTCAGGCATTTCCGCTTTAGCACTCTTGTGGATCCAATTGAACAATTCTCAGCATTTGTACTTGTAACTGACAAGCCAGG
+
A3AABAFAFFFFGGGGGBBBFGHHGGFGHGHHHHABBBFDFGHHHGGGHFGGHHHEGHFGFHHHHHGHHHHHHHHHHHHHHHHHHFHBF3FGGHHHG4B3FG4@4BGHD/>>1GFHH0EFGFFFF4FFF3FGHHC3GGGHDCG1F2FFFGDHGEHFGHHBF1FHHHHGHHHHHHGHGHAGFHHHGGFGFGHHFH0G=DGGHGGGGCGFHH0CCFFGBGHGCC0CG:GGBGFGBFFFFGGFGGFGGFEGGGG
@M05620:37:000000000-D9766:1:1101:5189:9530 1:N:0:55
AGTGCCAGCTCTCAATCGCACAGGGGACCCAGGGCCTGGCCCCTCCATCCAGAAAACCTATGACCTCACCCGCTACCTGGAGCACCAACTCCGCAGCTTGGCTGGGACCTATGTTGAGTATCCAGCGTCGGACTCTGGTAGTTGGGGAGGAGTGAGGAGTTGGGGAAAGACCGTCCTAACCGTGGAGGGTTCTGGTAAATGATGGGGTGAGGCGGGGCTCTTTGGCTCCCACCAGTCCCCCTGTCTGGTCT
+
AA>ABFFFBFFFGGGGGGGGFGFHCEGEGGHHGGGGFFHFHHGHGGGHHHHHHEFHHGHHHHHHHHHHHHHGGGCFHHHFGHHEFHHHGFHHGGGGEGHHGHHGGGHHGHHHHHHF3BGFFFGBFHGA/CDG/@GBGH11>FGFFGG.<@../.=GA<CHHGHGGGG../;/;AFGFGGGFGE9A.CDF;FFFFF9FFFFFFFFFFFDD.AA.;BCFFFFFB/B/FFFFFFFFFFFFFFFFFFFFFFFFFB
@M05620:37:000000000-D9766:1:1101:27292:9532 1:N:0:55
GAGGCTGCTTTGGAAGAAACTCATAGATTACTGCAACAGTTCCCCCTGGACCTGGAAAAGTTTCTTGCCTGGCTTACAGAAGCTGAAACAACTGCCACGGTGCCACCCTAAATGAAACGGCACCACAAAACCTCAACGGAGGAAAAGACCAGAAGAAACCACAGTAAATAAGGAAGGCACTTTCGATTTACGATCCACGTTGACCCTATTGAAGAATTCTTACCACATGTAAGCATTTTGTAAAACCCAGG
+
>3AA>>FBFFFBGBBBFGFGGGHHHFFGHHFHGG4FGF2DDDDBBEEFCGBGHHGH332BBFHDGHHABB3BBFG3BABFGHBFG33F3B1FHHHGG3>/11/3BBB?1?2BBB33?3?//><?0/??0B0/2BB22/>////@FGCA?000<0110?0?.>.01>1111111100.<<.//00..00.00....;0/:.;.:00;;:0000;0;;000900;:00.;0;09000;;000=9;0//9;..9
@M05620:37:000000000-D9766:1:1101:7655:9594 1:N:0:55
GAGGCTGCTTTGGAAGAAACTCATAGATTACTGCAACAGTTCCCCCTGGACCTGGAAAAGTTTCTTGCCTGGCTTACAGAAGCTGAAACAACTGCCAGGATGCTACCCGTAAGGAAAGGCTCCTAGAAGACTCCAAGGGAGTAAAAGAGCTGATGAAACAATGGCAAGGAAGTCAGGCATTTCCGCTTTAGCACTCTTGTGTATCCAATTGAACAATTCTCAGCATTTGTACTTTTAACTGATAAGCCAGG
+
1A>>A1>AFFBF1BGA1AGCEA13DGAGHFHGFHGDHFHBEH2GHG0FHBGGGAG0BGHH1DFHEAAFGHHE00AFHHGDCFGGEGHEHCEE@BEGCB>/FGHFGHFGE?E/0BEFGGHEGHG1>1<BBFC1FB1B1<<GF<FHHHDF0B@FG1>>>FHHG1@@G01//???F11<0FH1><11<.C>FD0000<C000=0/00===C0:0;C:C/:00:0;0;CG;CGHG0090;0;000=099;;CBAC
@M05620:37:000000000-D9766:1:1101:19658:9616 1:N:0:55
GAGGCTGCTTTGGAAGAAACTCATAGATTACTGCAACAGTTCCCCCTGGACCTGGAAAAGTTTCTTGCCTGGCTTACAGAAGCTGAAACAACTGCCAAGGTGCTACCCGAAAGGACCCGCAACTAAAAGCCTCTAAGAGAGTACAAGAGCTGATAAAACAATAGCAAACAATGCAGGCATTTCCGCTCTATCACTCTTGAGCATCCAATTGAACACTACTCAGCAATTGTAATCATTTGTGCCAAGCCAGG
+
BBBBBAFBFFFFGGGGGGGGGGHHHHHHHHHGHHHHFHHGHHHHHGGGHHHHHHHGGHHHGHHHHHHHHHHHHHHHHHHHHHHHHHHHHHHHHHHHH311B@GHHH21E///>0B0//>////?B3BBF002F2B332BF/@22@DG2F2FFD22@1?1//1111FG10?F111110<.111<>...-.=0=0==GGHH000<00;000CG0<:0/0//;0;0;F/FCBF99000;000;/0009.../;C
@M05620:37:000000000-D9766:1:1101:15596:9619 1:N:0:55
GAGTCTGCTTTGGAAGAAACTCATAGATTACTGCAACAGTTCCCCCTGGACCTGGAAAAGTTTCTTGCCTGGCTTACAGAAGCTGAAACAACTGCCAGGATGCTACCCGTAAGGAAAGGCTCCTAGAAGACTCCAAGGGAGTAAAAGAGCTGATGAAACAATGGCAAGTAAGTCAGGCATTTCCGCTTTAGCACTCGTGTGGATCCAATTGAACAATTCTCAGCATTTGTACTTCTAACTTACAAGCCAGG
+
AAA>>FBFBF@DCFBA4ABBGCGEGHFGHFGFFBDDGGHFHH5FGGAFEEBBFFFF33CBBFGHGFFBBFGGCFFCFGGGFCFGFFG3F?B1@B3?@BF1F3BBBGCG1?>?1333BGG/FCFGBBGE3FGD3GBF3//?A<BGFG3FB22FF<F2>FFHEG222@G/F<@??11<FHAF?>1>.>AFG11>1<0/.<<G..0<<G<CGB00;;0C0:;CG<0;0:<0C:0;F009000;;9;0;0;./.?
@M05620:37:000000000-D9766:1:1101:19638:9629 1:N:0:55
GAGGCTGCTTTGGAAGAAACTCATAGATTACTGCAACAGTTCCCCCTGGACCTGGAAAAGTTTCTTGCCTGGCTTACAGAAGCTGAAACAACTGCCAGGATGCTACCCGTAAGGAAAGGCTCCTAGAAGACTCCAAGGGAGTAAAAGAGCTGATGAAACAATGGCAAGTAAGTCAGGCATTTCCGCTTTAGCACTCTTGTGGATCCAATTGAACAATTCTCAGCATTTGTACTTGTAACTGACAAGCCAGG
+
3AAAA>CAFFFFGGGGFGGGGGHHHHHHGHHHHHHFFGHAFGHHHGEFFFGHHHGHH3FBFHHHGHGHHHGHHHHHHHHHHHHGHHHHHHEGHHHHH3FEHHHGHHHHDEG?CFEHFHHHBGGHFFBHHFHHHHGHHGGHGEHFDHHGHHHFH1FFGFHFEGGFHFHG??GD11GF<GFGHHHHGGGDFHBG00CGDGFHF.DGGGDGHHHHFFGH0GHHGCCFHH:CFCFFFGGFFFG9FGFFGFCEFFA
@M05620:37:000000000-D9766:1:1101:13828:9648 1:N:0:55
AGTGCCAGCTCTCAATCGCACAGGGGACCCAGGGCCTGGCCCCTCCATCCAGAAAACCTATGACCTCACCCGCTACCTGGAGCACCCACTCCGCAGCTTGGCTGGGACCTATGCGTCTCCCGCGTCGGCCTCTGGGCGTTGGGGCGGCGTGCGGCGTTGGGGCCAGACAGTCCTAACCGTGGCGGGTTCTGGTCAATGATGGGGTGAGGCGGGGCTCTTTGGCTCCCACCAGTCCCCCTGTCTGGTCTATC
+
>A>1>DFFAFFFG1FDFFGCECHFGAEE0EGHABE/AFHHFHGHGGHHFHHHBFFFGFHHGG2GHDFGHHHEE>>EHHDF0BGHGH//?GHGEECEEGFGGHGGGGHHGHGHH1CC/CGH0/BCC@CG-.>FGHHHC@CCCFGG.@--AA@-@@-@@@@F?@--9A-E-FFFFFFFFF@FF@-@@@;EFFFFB/9FFF/FFFFFA@FFE-9@@?@?FFFFFFFFFEFFFF?FFFFFFF@F9BFFFFFF/B/
@M05620:37:000000000-D9766:1:1101:14911:9678 1:N:0:55
GAGGCTGCTTTGGAAGAAACTCATAGATTACTGCAACAGTTCCCCCTGGACCTGGAAAAGTTTCTTGCCTGGCTTACAGAAGCTGAAACAACTGCCAGGATGCTACCCGTAAGGAACGTCTCCTCGAAGACTCCCCGGGAGTACACGCGCTGCTGCAACAATGGCAAGTAAGTCAGGCATTTCCGCTTTAGCCCTCTTGTGGATCCAATTGACCCCTTCTCAGCATTTGTACTTGTAACTGCCAAGCCAGG
+
A3AABA?AFFFFFCFGFFGGGGHHFGHHHHGHHH4ABFG5FHHHHGEGAAFGHFHHHD2BBGHHGHFHHHHHHHH3GHHHHHHHH3GHHFGHHHHHC3FCGHH3F3BGE1>EGH3F0?//BGHHF//BFEFHFHEDGC//><012@/<@@/@>GCGH11F.FDGHGBCG0D00DGGFFGHB0;GD.CEFEHH//CEGGGGGGFGGGGGFGGG0C99CAFFGB0B0F99FCFFFFFFFFFBF/FFB.EF.AE
@M05620:37:000000000-D9766:1:1101:23356:9710 1:N:0:55
GAGGCTGCTTTGGAAGAAACTCATAGATTACTGCAACAGTTCCCCCTGGACCTGGAAAAGTTTCTTGCCTGGCTTACAGAAGCTGAAACCACTGCCAGGAAGCTACCCGTAAAGCACGGCACCACACAGCCTCCCAGGAAAACAACGCACTAATGAAACACAAGCAAGTCAGTCAGGCCTTTCCGATTTCGCCCTCTTGTGGATCCAATTAAACAATACTCAGCATTCGTACTTGTAACTGACAAGCCAGG
+
ABBABAFBFFDFFBGECGGGGFHFFHGHHFHGHHGFHHHFFHAGHGEGHEGHHGHEGFHHGHHHHGGHHHHHHFFFHHHHHFHHHHHHH1GE3BBB3B1121B33B?BEEF?1B??B>/>//?0///?0?/BGE/BGCEG22@?/////>>1?1?FG???<..>FGFHG1GF1=GHHH.CHHHHG<C..::A.CFGHH0:C.F0;/9;CB090;0;00:;00:90C00;;/C900;CFF9//;;FAAE;AE
@M05620:37:000000000-D9766:1:1101:9943:9710 1:N:0:55
GAGGCTGCTTTGGAAGAAACTCATAGATTACTGCAACAGTTCCCCCTGGACCTGGAAAAGTTTCTTGCCTGGCTTACAGAAGCTGAAACAACTGCCAGGATGCTACCCGTAAGGAAAGGCTCCTAGAAGACTCCAATGGAGTACAAGAGCTGATGAAACCATGGCAAGTAAGTCAGGCATTTCCGCTTTAGCACTCTTGTGGATCCAATTGAACCCTTCTCAGCATTTGTACTTGTAACTGCCAAGACAGG
+
A>AABAFAFFFFGGGGFFGGFFHHHHCGHHHHHHHHHFHAGHHHHGGGHHHHHGHHHFGFBFGHHHHHHHHGHHFGHHHHHHHFHHFHHHGGHHHHH3FFGGHHHHHEGAE?CG@F3BFGFFCHFFEFH3BFHCF3?33BGG23??C2GHHHD2>>F>G0/@22FGHE<FGHH<FFFHHFDGFHDGG?C1>F<GHHHHHBG<F0<C0CFHHHEG.../;G:;0;G0GHFHFFB00C000;009C09.9/;E
@M05620:37:000000000-D9766:1:1101:5354:9746 1:N:0:55
GAGGCTGCTTTGGAAGAAACTCATAGATTACTGCAACAGTTCCCCCTGGACCTGGAAAAGTTTCTTGCCTGGCTTACAGAAGCTGAAACAACTGCCAGGATGCTACCCGTACGGAACGGCTCCTAGAAGCCTCCACGGGAGTCAAAGCGCTGATGAAACACTGGCAAGTAAGTCAGGCCTTTCCGCTTTCGCACTCTTGTGGATCCAATTGAACACTTCTCAGCATTTGTACTTGTAACTGCCAAGCACGG
+
A3AABBFBFFFFGGGGEGGGGGHHCHFHHBFHFHEFGCFAFGHHHGGGGBGHHHFGHB2FFHHHHHHHHHHHHHHFHHHHHHHHHFGHHHHHHHGHFFHHHHHH@GHHGDF1EEEG/ECE/AFH3FFGG?0FCCC2?///>?22@222?AFF/<F1??FF0FBGHGG<<1=FGBGGHH.CCFHHDGFAE0EF.ADHHGG:FDFF;;F0FFGG0C9/00CFGFBF00C;C;BFFF9CBBBF//;FFE...;@
@M05620:37:000000000-D9766:1:1101:2924:9774 1:N:0:55
AGGGCCACCTCTCCAGAGAACAGGGTATTCATGCCACGGCTCCTCCCGCCCGTCAACCTGCGTCCACACCCGCTCCCTGGGGCACCCACTATGCACGTGGGCCGGGACATTTGACGCCTATCCCGCCTCGGCCTCTTTTCTTTTCGTCCGCGTGCGGCGTAGCGGCCCTCCCGTCCTCCCCGTGTCTCGTTCTGCTAACTGCTGGGGTGCGTCTGCGCTCATCGGATCCCCCCCGTCCCCCTGTCTGGTCT
+
>1>1>>111CFFGGG1AAB1BBB0AB01AA332AB11AEE/EF1BG//////////BBB00>/>E/B1B///>>/?F>1?//?>EGG/?FF1>B21<B///?</<<</FG2?G11??/C/?FFC.<->..<.C<=<0000=DD00-...;;CG-99:A@---99;@9@--;;-;-BA//-99;A-;///;-;-F/9/9;BFFEF9->---9-9--/-99A-B//--;---;;=9;;-:A-;-;;F//9BFF
@M05620:37:000000000-D9766:1:1101:16258:9813 1:N:0:55
GAGGCTGCTTTGGAAGAAACTCATAGATTACTGCAACAGTTCCCCCTGGACCTGGAAAAGTTTCTTGCCTGGCTTACAGAAGCTGAAACAACTGCCAAGATTCTCACCGTAAGGCAAGGCTACTCAAAGACTCCCAGAAAATACCAGAGCAGCTGAAAAACTGGCAAGTAAGTCAGGCATAACCGATTTAGCACTCTTGTGGATCCAATTGACAACTACTCAACCTTTGTACTTGTATCTGACAAGCAAGG
+
BABBBAFBFFFFFGGGGGFGGGHHHHHHFHHHHHHHCHHAGHHHHGGGFHHGHHGGBGFHHHHHGHGHHHGHHHHHHHHHHHHHHHHHHHCGHFHFH31133B4B4BFEHH1GG3B1?//?3B333BBGBFGHH/BF/330?1BBF10?G1B001<@1<</@G0?@F/11@1@1110??G11<<<<><<<00=<</0DDHBFB0C/GCHHGG0:0.//:<00//./0;;;0F90;00000;;BB;C?/C/C
@M05620:37:000000000-D9766:1:1101:22428:9820 1:N:0:55
AGTGCCAGCTCTCAATCGCACAGGGGACCCAGGGCCTGGCCCCTCCATCCAGAAAACCTATGACCTCACCCGCTACCTGGCGCACCCACTCCGCAGCTTGGCTGGGACCTATGTTGAGTCTCCCGCGTAGGACTCTGGGCGTTGGGGCGGCGTGCGGCGTTGGGGAACGACAGTCCTAACCGTGGCGGGTTCTGGTAAATGATGGGGTGAGGCGGGGCTCTTTGGCTCCCACCAGTCCCCCTGTCTGGTCT
+
AA>AAFFFBFFFGBGFGGGAE?GCF2EEFGHHA?EBFFHHHHGGGGGFHGHHHBGGGECGGGHHHGHHEGHGG>EEHFHG1EEGGG/??FGB?EEGGHGGGHHGGGGHGHHDDGGF2<F1@GG0?CGG<DGGBGGHFE0.<<<CFC?.;B@GGGD?B-@@BBF??.99A.9--;BFFF/:FBDEB-@BBBAFFFFFFF/;FBBBF?DDB.;..;@BBBBFBFFFFFFFFFFFFEFBFFEEFBEFFFFFFFF
@M05620:37:000000000-D9766:1:1101:7102:9826 1:N:0:55
AGTGCCAGCTCTCAATCGCACACGTCTGCTGTCTGGTCTATCTCCTGCCCTTATATCGGAAGAGCACACGTCTGACCTCCAGTCACCTTCAGAAATCTCGTATGCCGTCTTCTGCTTGACCCAACCCAACAACACCCCGAGTAACGGACATTCGCCTCTATCCTCTAACAGAGTAGCAACCGCTCACCCTCAACCCACAACACCACTAGATAAGCGCCTGAACCACTTGTAGTCATTTGACCACTACGGAC
+
AA>>AFF@AFFFG4FGGFGAE?AAF4EF55ADG5DF5DDEBGFHHDEBFFGHGADAFFGACGFFHEGHHGFC2ADFHHG1?BDBGGFGG3BGHHE4BFGHFE3B4B>1EHFHHHHHH3F33B///?///??/////</<?//012///</1111/..<1>1>>1111>110//==0000.<----.::....:/.........;.9//0=000;;--;9../:..;/9/9/////;9///9//.///...-
@M05620:37:000000000-D9766:1:1101:14137:9832 1:N:0:55
GAGGCTGCTTTGGAAGAAACTCATAGATTACTGCAACAGTTCCCCCTGGACCTGGAAAAGTTTCTTGCCTGGCTTACAGAAGCTGAAACAACTGCCAGGATGCTACCCGTAAGGAAAGGCTCCTAGAAGACTCCAAGGGAGTAAAAGAGCTGATGAAACATTGGCAAGTAAGTCAGGCATTTCCGCTTTAGCACTCTTGTGGATCCAATTGAACAATTCTCAGCATTTGTACTTGTAACTGACAAGCCAGG
+
>3>AAAFAFFFFGGGFC4BGGGBHFFHHHDGHHHEDF2FBFGGHHGGGEAFHHHEHHFFFGHHHHHHHHHHHHHH3GHHFGHHFGFHGHCGHHHHHCCGGHFHHGHHHGEGGHHBGFHHHHHGHFFFHHHHHHHG3GGGEDDF??2F/GHHHFHHGHFHH1GHHHHHGHHHHHHHHHHHHHHHHGGGGGHHHHHHHHHHHHGHHHHHHHHHHHHHGGFHHHGHHGHHHHHHHGGGGFFGFGFGGGFEGGGG
@M05620:37:000000000-D9766:1:1101:13916:9833 1:N:0:55
AGTGCCAGCTCTAATCGCACAGGGGACCCAGGGCCTGGCCCCTCCATCCAGAAAACCTCTGACCTCACCCGCTACCTGGAGCACCCACTCCGCAGCTTGGCTGGGACCTATGTTGAGTATCCAGCGTAGGAATCTGGGAGTTGGGGAGGAGTGAGGAGTTGGGGAAAGACAGTCCTAACCGTGGAGGGTTCTGGTAAATGATGGGGTGAGGAGGGGCTCTTTGGCTCCCACCAGTCCCCCTGTCTGGTCTA
+
A?>ABFFFBFFFGGEEF2FFEGHGGEGGGDHGGGGCFFFFHGHGGH5FH3BFGGHHGH3FGGHHFGHHHHGGGGGHHHHBBGHGH1?EHHHGGGGGHHHGHHGGGFGGHFGHHHHGHHHHHHHHHGGGGGHHHHHHHHGFGHHHGGGGGGEGHGHHHGHHHHGGGGFHGHHHHHHHHGHGGGGGDEGGEGGGGGFFGGGGGGGGGFFFFFFFFFFFFFFFFFFFFFFFFFFFFFFFFFFFFFFFFFFFFFB
@M05620:37:000000000-D9766:1:1101:9723:9835 1:N:0:55
AGTGCCAGCTCTCAATCGCACAGGGGACCCAGGGCCTGGCCCCTCCATCCAGAAAACCTATGACCTCACCCGCTACCTGGAGCACCAACTCCGCAGCTTGGCTGGGACCTATGAGTATCCAGCGTAGGAATCTGGGAGTTGGGGAGGAGTGAGGAGTTGGGGAAAGACAGTCCTAACCGTGGAGGGTTCTGGTAAATGATGGGGTGAGGAGGGGCTCTTTGGCTCCCACCAGTCCCCCTGTCTGGTCTATC
+
>AAAAFFFBFFFGGGGGGGFGGHHFF?2EG2AAEEEGGHHHCEGFAHHHHFG3GBHHDG35G5FHFHHHHHGGEEGHHHHHHHHHHHHGHHGGGGGGHHHGHHGGGHHGHGHHGHHHHGHGFHGE/DGEHHHGGHG0FGGHGFFFDFAEHHBGH0EHHHHGGGAGHGHHHHHGHHHGHGGGGBEGGAFFFFGBFFFGGFGGGGGDFFFFFFDBFFFFFFFFFFFFFFFFFFFFFFFFFFEBFFFFFFFFFB
@M05620:37:000000000-D9766:1:1101:12117:9850 1:N:0:55
GAGGCTGCTTTGGAAGAAACTCATAGATTACTGCAACAGTTCCCCCTGGACCTGGAAAAGTTTCTTGCCTGGCTTACAGAAGCTGAAACAACTGCCAGGATGCTACCCGTAAGGAAAGGCTCCTAGAAGACTCCAAGGGAGTAAAAGAGCTGATGAAACAATGGCAAGTAAGTCAGGCATTTCCGCTTTAGCACTCTTGTGGATCCAATTGAACAATTCTCAGCATTTGTACTTGTAACTGGCAAGCCAGG
+
BBBBBBFBFFFFGGGGFGGFGFHFFHFHHFHGHHHFHHHFHHGHHGFGHEHHGGHEFGHHAGHHHFFGHHHGFHGHHHHHHHHHHHHFHFHGFHFHFBFB@FGHHHHFE?>?1BEBGFFC3G/GG4GBBFCFH3BF?/?GDBFGGGFABF2CF22@2FFHH@@2<GG<???FGDG1GF/FFF1>AGGE.1>=DD<CHHH0C<D<<G000CB0C:GHC;:CC;0;CCGH0CGBF9B;000;;F?F0.;AF.C
@M05620:37:000000000-D9766:1:1101:14142:9850 1:N:0:55
GAGGCTGCTTTGGAAGAAACTCATAGATTACTGCAACAGTTCCCCCTGGACCTGGAAAAGTTTCTTGCCTGGCTTACAGAAGCTGAAACAACTGCCAGGATGCTACCCGTAAGGAAAGGCTCCTAGAAGACTCCAAGGGAGTAAAAGAGCTGATGAAACAATGGCAAGTAAGTCAGGCATTTCCGCTTTAGCACTCTTGTGGATCCAATTGAACAATTCTCAGCATTTGTACTTGTAACTGACAAGCCAGG
+
AAA?AACAFFDFFBGC4CGGEEDFDHEGHBGHFHHBGHHFHHDHHGEGHBGFGAF2FGHHAFGHFFFFGHHFGGCFGHHFFFHGGHHFHFHHFGFHFGFEHFHFHHHHE?>?1B@3FGH?GHGFGGH33GHFGHGF?/<?E?FGFHDFBGGHFFGFGGHHHH@1FBCFH?1<FGFGHHGHGHGGDGGGG1100DC<=DDG0.<GGHDCFFCGC::G:;0G0=0;CCGFFFGGGFFBBFFCF9CFF.;ABAE
@M05620:37:000000000-D9766:1:1101:20341:9870 1:N:0:55
AGTGCCAGCTCTCAATCGCACAGGGGACCCAGGGCCTGGCCCCTCCATCCAGAAAACCTATGACCTCACCCGCTACCTGGAGCACCAACTCCGCAGCTTGGCTGGGACCTATGAGTATCCAGCGTCGGAATCTGGGCGTTGGGGAGGAGTGAGGAGTTGGGGCAAGACAGTCCTAACCGTGGAGGGTTCTGGTAAATGATGGGGTGAGGAGGGGCTCTTTGGCTCCCACCAGTCCCCCTGTCTGGTCTATC
+
ABAABFFFCFFFGGGGGGGGGGHHGGGGGGHHGGGGGGHHHHGHGGHHHHHHHHHHHGHHHHHHHHHHHHHGGGGGHHHHGHHHHHFHGHHHGGGGGHHHGHHGGGHHGHHHHDHHFHHHEHHGG/BGCGGHHHHG/>ACFHGG.AD.<GG0DH:EHHHHGG.-;EFGGGGGGGGGGGGGGGBEGGDFGGFFFBFFFFFFFFFF:DFFFBDFFFFFFFFFFFFFFFFFFFFFFFFFFFFFFFFFFFFF/FB
@M05620:37:000000000-D9766:1:1101:14786:9888 1:N:0:55
GAGGCTGCTTTGGAAGAAACTCATAGATTACTGCAACAGTTCCCCCTGGACCTGGAAAAGTTTCTTGCCTGGCTTACAGAAGCTGAAACAACTGCCAGGATGCTACCCGTAAGGAAAGGCTCCTAGAAGACTCCAAGGGAGTAAAAGAGCTGATGAAACAATGGCAAGTAAGTCAGGCATTTCCGCTTTAGCACTCTTGTGGATCCAATTGAACAATTCTCAGCATTTGTACTTGTAACTGACAAGCCAGG
+
AAAAAACBFF@DFBBA4FGGGFGFFHEGH5FFGHGBGFGFGHBGHGEGGEFFGBGBBEFHBFGHFGBBGHHHGEFFGHHFFCGGGGGDGCGFCGFGBBAGF3EFFGGGGEE?1@GFFGFFBFFHE4B3?FFGHH?GB?/FABGHFGGF?FGHGFFFHD@GG@2FGFHF1?<111@?0<CFGHHBA.AGGGFDGHGGHHHF0A0CGHHHFGGC:<CC0<<0C<0;G;GCG:G0FGGFGGGFGB9FGAAEB.C
@M05620:37:000000000-D9766:1:1101:12564:9911 1:N:0:55
GAGGCTGCTTTGGAAGAAACTCATAGATTACTGCAACAGTTCCCCCTGGACCTGGAAAAGTTTCTTGCCTGGCTTACAGAAGCTGAAACAACTGCCAGGATGCTACCCGAAAGGAAAGGCAACTAGAAGCCTCCACAAGAGTAAAAGAGCTGATAAAACAATAGCAAATAAGGCAGGCATTTCCGCTTAAGCACTCTTGTGGATCCAATTGAACAATACTCAACAATTGTAATTATATCTGACAAGCAAGG
+
ABABBBFBFFFFGGFBCGGGGFHHHHHHHHHGHHGHGHHHHHGHHGGGHFFHHHHGBFHHBGHHHHGGGHHHHHHGHHHHHHHHHHHFHHGHHHHHG3?1FGHHHHGFG/>/EGB33BBF00/BF3B?B3FGHCF22/BGFF??FGH/F2FHGG2@@@G//F2?FGH11???10?CDGE11=>F.CA..<=<=GHHHHG0<.;0CGCGEHHECH0/00;<:</;F.;CBGB0B00;000;00;9C..//;E
@M05620:37:000000000-D9766:1:1101:18603:9930 1:N:0:55
GCGGCTGCTTTGGAAGAAACTCATAGATTACTGCAACAGTTCCCCCTGGACCTGGAAACGTTTCTTGCCTGGCTTACAGAAGCTGAAACAACTGCCAGGATGCTACCCGTAAGGAAAGGCTCCTAGAAGACTCCAAGGGAGTAAAAGAGCTGATGAAACAATGGCAAGTAAGTCAGGCATTTCCGCTTTAGCACTCTTGTGGATCCAATTGAACAATTCTCAGCATTTGTACTTGTAACTGACAAGCCAGG
+
>1>AA>AAFFBDGGGG1FBGGGGHEFGHHHGHHH1BBBBDDGHHHGEF/BFFHHFHH10BBFHHHHHHHHHHHHG1FHHFHHHHH1GHG>FGHHHHFHGHHHHHEHHHGGGEFH1F0G0GHHGHEHDHHGHHHHB1FFC/CE0122@/@GHH1FG2F>FHAFHHHHHGHFHHHHGHHHHHHHHHGGGGGGHHHHHHHHHFHGHHHHHHHHHHHH0:FHHHHCGGGGGFGFGFGGGGGGGGG0BFGGGGEFF
@M05620:37:000000000-D9766:1:1101:8177:9974 1:N:0:55
AGTGCCAGCTCTCCATCGCACAGGGGACCCAGTGCCCGGCCCCTCCATCCAGAAAACCTATGACCTCACCCGCGACCTGGCGCACCCACTCCGCAGCTTGGCTGGGACCTATGCGTCTCCCGCGTAGGCCTCTGGGCGTTGGGGCGGCGTGCGGCGTTGGGGACAGACAGTCCTAACCGTGGCGGGTTCTGGTCAATGCTGGGGTGAGGCGGGGCTCTTTGGCTCCCACCAGTCCCCCTGTCTAGTCTCTC
+
>A33>DFCAFFFGFFBBEE2ECHGG22A2AAA3BB53BEE2EEAEEHHFHFHFFFCFEBEFGHHH5BEGFGE>/>>E?BB0>EEGGA/?FGB<B?<>B?0/<FEGDHH/GF1?1?</AFG<.DG<-<A0/<C<GC<.;:@@HGG.;--@@9.9@-@@B?F-@.9.;/F9BFFFFFFFFBFFB<@=BBFFFBF//:9BB/BBF?BD99AA.9-9=;@EFB/9:/;BFFBFFAAF//;EFBFFFFFFB;B/;/
@M05620:37:000000000-D9766:1:1101:22059:9982 1:N:0:55
AGTGCCAGCTCTCAATCGCACAGGGGACCCAGGGCCTGGCCCCTCCATCCAGAAAACCTATGACCTCACCCGCTACCTGGAGCACCAACTCCGCCGCTTGCCTGGTACCGATGAGTATCCAGCGGAGGAATCTCGGCGTTGGGGCGGAGGGAGGAGTTGGGGTAATACAGCCCTAACCGGGGAGGGCTCCGGTAAAGGATGGGGTGAGGAGGGGCTCTTTGGCTCCCATCAGCCCCCCTGGCTGTTCTATC
+
>>AAAFDCAFFFGGGGG1AFEE000ABEEE0AF0AEABBBBGE/EGGH1F1BAG1B0B0AB1BDFGF1F00>FFEEH1F0BFH/B?GHG>GHGE/>E<EF/1B1/BFGH////>1@F1FHBGB/////?01>G10..><-=.--.-9-A-;AE@A--9B/;---;//;B//;AFF-F-9----;9-------9-;///-;/-;9;----/;-@@@@F/////99;AFF/99//9-;-9;9A----;9BF9;
@M05620:37:000000000-D9766:1:1101:9591:9985 1:N:0:55
AGTGCCAGCTCTCAATCGCACAGGGGACCCAGGGCCTGGCCCCTCCATCCAGAAAACCTATGACCTCACCCGCTACCTGGAGCACCAACTCCGCAGCTTGGCTGGGACCTATGAGTATCCAGCGTAGGAATCTGGGAGTTGGGGAGGAGTGAGGAGTTGGGGAAAGACAGTCCTAACCGTGGAGGGTTCTGGTAAATGATGGGGTGAGGAGGGGCTCTTTGGCTCCCACCAGTCCCCCTGTCTGGTCTATC
+
>AAABFFFCFFFGBFGGFFGGGGHFEEGGGHHGGGGFFHHHHGHGGGHHHHHHEHHHGHHHHHHHHHHHHHGGGFGHGHBFFF?GHFHGHHHGGGGGGHHGHHFEGHHGHHHHHHHHHHHHHHG??BEGHHHHFHHHGGHGHGGFGGGGHHHHHHGHHHHGGGEHHFGFG:GHFHHHHDEGCDEGG;CFFGGFFGGBFFGFFGG.@FFFFFFDFFDEFFFFFFBFFFFFFFF:BFFFFFFBFFFF9;BFFB
@M05620:37:000000000-D9766:1:1101:11819:9998 1:N:0:55
AGTGCCAGCTCTCAATCGCACAGGGGACCCAGGGCCTGGCCCCTCCATCCAGAAAACCTATGACCTCACCCGCTACCTGGAGCACCAACTCCGCAGCTTGGCTGGGACCTATGAGTATCCAGCGTAGGAATCTGGGAGTTGGGGAGGAGTGAGGAGTTGGGGAAAGACAGTCCTAACCGTGGAGGGTTCTGGTAAATGATGGGGTGAGGAGGGGCTCTTTGGCTCCCACCAGTCCCCCTGTCTGGTCTATC
+
A?AABFFFBFFFFGGGGGGEEEGADEGEAEGHGGGG2FGF2GEGGGHHFHGF3FGGHGBHHHDGHHHHHHHFGGEGHHGFHGHEFFHHGGHHGF?EEGHH/GF/EAGHFGHHHBGGFFGGHFHD<//E@2@GGBGFFF/FHHDGACD?GCG00.<EFFHF?D.:C.CC/:0<C0CGCGG?AFAEAD.9.CFFCFF0;CF0CBEDAD.FF9DFACC9AFFFFFFBFEAFFDA.;BB9A9-A;BFFFFFF/B/
@M05620:37:000000000-D9766:1:1101:10148:10001 1:N:0:55
AGTGCCAGCTCTCAATCGCACAGGGGACCCAGGGCCTGGCCCCTCCATCCAGAAAACCTATGACCTCACCCGCTACCTGGAGCACCAACTCCGCAGCTTGGCTGGGACCTATGAGTATCCAGCGTAGGACTCTGGGAGTTGGGGAGGAGTGAGGAGTTGGGGAAAGACAGTCCTAACCGTGGAGGGTTCTGGTAAATGATGGGGTGAGGAGGGGCTCTTTGGCTCCCACCAGTCCCCCTGTCTGGTCTATC
+
>11>ADFFAFFFF1FEFAFEEGHGFAEFEAGHAEF/AAGFCGGHGGHGFAGGGGFBGGGHDGFHHFFHHHHGE>EGHHHHBGHHFH0?EEGEEGCG>G1FFHHGGGHHGHFHHBFH2GHH2BGCECGGF1@GHHHH0?EHGHGGFG-.>GG0DH0CGHHHGG:.:GGHGFGGHGHHHHGGGGBEGGCFGGFG;;0FFF0CFGGG9@FFF/BB@@?@FFFFFFFFFFFFFFEFFFFFFF@FFFFFFBFF/;/
@M05620:37:000000000-D9766:1:1101:11745:10011 1:N:0:55
GAGGCTGCTTTGGAAGAAACTCATAGATTACTGCAACAGTTCCCCCTGGACCTGGAAAAGTTTCTTGCCTGGCTTACAGAAGCTGAAACAACTGCCAGGATGCTACCCGGAAGGAAAGAGTCCTAGAAGACTCCAAGGGAGCAAAAGAGCTGATGAAACAATGGCAAGTAAGTCAGGCATTTCCGCTTCATCACTCTTGTGGCACCCATTGAACAATTCTAAGCATTTGTACTTCTTTTTGACAAGCCAGG
+
AABBAAFBFFFFGFEGFGGGGGGHHFHHHHHGHHGHGHHHHHHHHGGGHHHHHHGGFFGHGHHHHHHHGHHHHHHGGHHHHHGHHFFHGHHHHHHHH3B1B3B34BGFF/>EFEAGH032B3BB?4BGFGHHHGFGH/?C//?B?GFEFC2FD22>GFFCGFG<00F<1?F1F1<<<FCG1111.....=0<0<000=DG<A./=C..;CB0C0::00000:0/;00;;;0C00000009-;C00:9:F.:
@M05620:37:000000000-D9766:1:1101:12943:10059 1:N:0:55
GAGGCTGCTTTGGAAGAAACTCATAGATTACTGCAACAGTTCCCCCTGGACCTGGAAAAGTTTCTTGCCTGGCTTACAGAAGCTGAAACAACTGCCAGGATGCTACCCGTAAGGAAAGGCTCCTAGAAGACTCCAAGGGAGTAAAAGAGCTGATGAAACAATGGCAAGTAAGTCAGGCATTTCCGCTTTAGCACTCTTGTGGATCCAATTGAACAATTCTCAGCATTTGTACTTGTAACTGACAAGCCAGG
+
BBBBBBFBFFFFGGGGGGGGGGGFHHHHHHHHHHHHHHHFHHHHHGGGHHHHHFHHHHHHGHHHHHHHHHHHHHHHHHHHHHHHHHHHHHHHHHHHHHEGHGHHHHHHGGGGHHHHHHHHHHGHHHHHHHHHHGFHHGGHGFHHFFHGHHHHGGHHHHHHHHHHHHHGGGHHHHHHHHHHHHHGGGGGGGHHFHHHHFHHHGGHHHHGHHHHHFHHHHHHHCGHHHHHHHHGGGGGGGGFGGGGGAEGGGG
@M05620:37:000000000-D9766:1:1101:14009:10090 1:N:0:55
GAGGCTGCTTTGGCAGAAACTCATAGATTACTGCAACAGTTCCCCCTGGACCTGGAAAAGTTTCTTGCCTGGCTTACAGAAGCTGAAACAACTGCCAGGATGCTCCCCGTACGGCAAGTCTCCTCGCCGACTCCCCAAGCGACCAATCGCTGCTACCACACTAGCACATCCGACAGGCCTTTCCGCTTTCGCCCTCTTGTGGATCCCATTGACAACATCTCCGCATTTGTACTTGTAACTGCCAAGACCGG
+
AAAAAAFBFFFFGBGGFGGGGGHHHF5DFFHFGHHHFHGGFHHHHGGGGFGHHHH2BDEHFDFHH5FGFHFEGHHHHFAFA3FGHF3BFGGHFHHHG31BB@BF@@?EE1/?//>///334BBEGE////>>D1FA0//<</>>C/10.>0.<<1=011<<//0<00/=0<..-;-;C;C/CGBCD..;CD?DG@GGFGFGG9F0C/0;00/;/;9./9;;BDF-:.;/F9/BBFFF/B///;BB.AB.9-
@M05620:37:000000000-D9766:1:1101:14033:10092 1:N:0:55
GAGGCTGCTTTGGAAGAAACTCATAGATTACTGCAACAGTTCCCCCTGGACCTGGAAAAGTTTCTTGCCTGGCTTACAGAAGCTGAAACAACTGCCAGGATGCTACCCGTAAGGAAAGGCTCCTAGAAGACTCCAAGGGAGTAAAAGAGCTGATGAAACAATGGCAAGTAAGTCAGGCATTTCCGCTTTAGCACTCTTGTGGATCCAATTGAACAATTCTCAGCATTTGTACTTGTAACTGACAAGCCAGG
+
BCCCCCFCFFFFGGGGGGGGGGHHHHHHHHHHHHHHFHHGHHHHHGGGHHHHHHHHHHHHFHHHHHHHHHHHHHHGHHHHHHHHHHHHHHHHHHHHHHHFHFHHHHHHGGGEFHHHHHHHHHGHHHHHHHHHHHHHHGGHGEHHHHHGHHHHGHHHHHHHHHHHHHHGGGHHGFHHHHHHHHHHGGGGGHHHGHHHHHHHHGHHHHHGHHHHHHHHHHHHHCCGHHHHHHHGGGGGHGGGGGGGGCEGGGG
@M05620:37:000000000-D9766:1:1101:26261:10099 1:N:0:55
GAGGCTGCTTTGGAAGAAACTCATAGATTACTGCAACAGTTCCCCCTGGACCTGGAAAAGTTTCTTGCCTGGCTTACAGAAGCTGAAACAACTGCCAGGATGCTACCAGTAAGGAAAGGATCCTAGAAGACTCCAAGGGAGTAAAAGAGCTGATGAAACAACGGCAAGAAAGTCAGGCATTTCCGCTTTAGCACTCTTGTGGATCCAATTGAACAATTCTCAGCATTAGTACTTGTAACTGACAACCCAGG
+
AAABBAFAFFFFGFGFCGEGFGGHHGHHHHHHHHHBFGHDGHHHHGGGHEHHHHHHHHHHHHHHGHHHHHHHHHHHHHHHHHHHHHEHH3EHHHHGH3F1GGHHHHH3F3@BD3FGB1??33FGH4BGGH3GCGHCFE/?EEGBG?3?2FDHDGHGHH2FG//<BDCG0?FH11<FG0<G1<GBAGEE.=DFDD0/<DDGFGHFCFCCG00<CCGFC00<;CGGG0F0CFFFF00C00;0;099F.;.EEG
@M05620:37:000000000-D9766:1:1101:18032:10121 1:N:0:55
GAGGCTGCTTTGGAAGAAACTCATAGATTACTGCAACAGTTCCCCCTGGACCTGGAAAAGTTTCTTGCCTGGCTTACAGAAGCTGAAACAACTGCCAGGATGCTACCCGTAAGGAAAGGCTCCTAGAAGACTCCAAGGGAGTAAAAGAGCTGATGAAACAATGGCAAGTAAGTCAGGCATTTCCGCTTTAGCACTCTTGTGGATCCAATTGAACAATTCTCAGCATTTGTACTTGTAACTGACAAGCCAGG
+
A>ABBAFBFFFFGGGGFFGGGGDGFGGHHDGHHHDAFCGDFGHHHGEFGFHFHHGHHHHFGHHHGHHHHHHHHHHHHHHGHHHFHHHHHHHHHHHHFFHEHHHHFHHHGEEGHHHHHFCHHHGHHEHGFHHHHHF3BFDGGDH1F?GAGHHHHHHHHGHHGFGGGHHGHHHGGHHHGHHHHHGHGGGGGGGHHHHHHHHHHGFHHHHHHHHHHHFHFHGFFCCGHHHHHHGGGGGGGGGGGGGGGAFGGGG
@M05620:37:000000000-D9766:1:1101:15728:10121 1:N:0:55
AGTGCCAGCTCTCAATCGCACAGGGGACCCAGGGCCTGGCCCCTCCATCCAGAAAACCTATGACCTCACCCGCTACCTGGAGCACCAACTCCGCAGCTTGGCTGGGACCTATGAGTATCCAGCGTAGGAATCTGGGAGTTGGGGAGGAGTGAGGAGTTGGGGAAAGACAGTCCTAACCGTGGAGGGTTCTGGTAAATGATGGGGTGAGGAGGGGCTCTTTGGCTCCCACCAGTCCCCCTGTCTGGTCTATC
+
AA>AAFBFBFFFGGGGGGGGGGHHGGGGGGHHGGGGGFHHHHGHGGHHHHHHHGHHHGHHHHHHHHHHHHHGGEFGHGHHHHHHHHHHGHHHGGGGGHGHGHHGGGHHGHHHHEHHHHHHHHHGF/DGHGHHHHHH0FEHHHGGCDGFGHHFHHFEHHHHGGA:GHHHHHHHHHHHHHGGGGDFGGEGGGGGCFGFGGGGGGGGAFEFFFFFFFFFFFFFFFFFFFFFFFFFFFFFFFFFFFFFFFFFFFB
@M05620:37:000000000-D9766:1:1101:15212:10133 1:N:0:55
GAGGCTGCTTTGGAAGAAACTCCTAGATTACTGCAACCGTTCCCCCTGTACCTGGAACCGTTTCTTGCCTGGCTTACAGAAGCTGAAACAACTGCCAGGATGCTACCCGTAAGGAAAGGCTCCTAGAAGACTCCAAGGGAGTAAACGAGCTGCTGCAACAATGGCAAGTAAGTCAGGCATTTCCGCTTTAGCACTCTTGTGGATCCAATTGAACAATTCTCAGCATTTGTACTTGTAACTGACAAGCCAGG
+
BABBBBFBFFFFGGGGG4FGBF4B4ABGDHGHHHH4B2AABFHFGGEF35DDAG1FE31ABEGGHHFEHHHHHHFCGHHHHHHFF3BGHBFGGGHH3GHEHHHHEHHHGEGGHH3FFHFHHHGH3G3FGFHHHH22BFD/CD2222?/EGGH1?G1F1FH/GGHHHHGHFHHHHHHHHHHHHHHGGGGGGHHGHHHHHHHHGFHHHHHHHHHGHC/BFGGGFFGGGGGGGGGGGGGGGGGGFFFGFGGFGG
@M05620:37:000000000-D9766:1:1101:6620:10134 1:N:0:55
GAGGCTGCTTTGGAAGAAACTGATAACCCAGGGACACAAGATCGGAAGCGCACACGTCTGAACTCTAGTCACCTTCAGAAATCTCGTATACCGTCTCCTGCTTTAAAAAAAAAAAAACGAAAGAAACCAACTATAAAAGAACAACAGACCAGAAATAAACAAAAAGGAGACAGAGCGCGACAAAAAACCAAAATACCCGATCTCCTTAGAAGAAACAACCACCCACATGTGACACTTTGATAATCTACACG
+
BABBBBFBFFFFGBBGGGGGG5B5DE4BAFGGGG2FGHDGEGFGG?2E20AAA0A0AA2F5ABB555DDFD5@BG@3F5DFG3F4B1?F3BFF?EG?BGHBBF4BGGGGGGGC///</<////0000<.<.011111=1..//<.<//.</..:/000;:0:...:.:.:;/////---;---/..-;...../////.9--./9////;9/:;///9.........9///:9///9;///9///////..
@M05620:37:000000000-D9766:1:1101:15668:10144 1:N:0:55
GAGGCTGCTTTGGAAGAAACTCATAGATTACTGCAACAGTTCCCCCTGGACCTGGAAAAGTTTCTTGCCTGGCTTACAGAAGCTGAAACAACTGCCAGGATGCTACCCGTAAGGAAAGGCTCCTAGAAGACTCCAAGGGAGTAAAAGAGCTGATGAAACAATGGCAAGTAAGTCAGGCATTTCCGCTTTAGCACTCTTGTGGATCCAATTGAACAATTCTCAGCATTTGTACTTGTAACTGACAAGCCAGG
+
AAABAAFBFFFDGGFFFGGGGGHHHHHHHHHGHGFHHHHHHGGHHGFGFFGHHGGBB3CGFHHHHHFFFGHHHHHEGHHHHHHHHFHHHGHHHHHHFFFEHFGHHHHHGFG?FGHGFFHGGHGHFFGGEGHHHHFHGFDGG?FGFHHGFGHHHFGDGDFGHGFCGHHGF?FFFDGGHHGHHHHHGGGGGDFGFHHHHHHHHGHHHHHHFHHHCGFHCCFGF;;CGGHHHHHFFGGGGGGGGFFFGAEF/FG
@M05620:37:000000000-D9766:1:1101:20982:10164 1:N:0:55
AGTGCCAGCTCTCAATCGCACAGGGGACCCAGGGCCTGGCCCCTCCATCCAGAAAACCTATGACCTCACCCGCTACCTGGAGCACCAACTCCGCAGCTTGGCTGGGACCTATGCGTATCCCGCGTAGGAATCTGGGCGTTGGGGAGGAGTGAGGAGTTGGGGACAGACAGTCCTAACCGTGGAGGGTTCTGGTAAATGATGGGGTGAGGAGGGGCTCTTTGGCTCCCACCAGTCCCCCTGTCTGGTCTCTC
+
ABBABFFFCFFFGGGGGGGGGGHHGFGGGGHHGGGGGGHHHHGHGGHHHHHHHHHHHGHHHHHHHHHHHHHGGGGGHHHHHHHGHHHHGHHHGGGGGHHHGHHGGGHHGHHHH2C//?B>2?/></>/1<11?DDH.>-<<<DG.=-.;/=0<.0;/:;CFG.-;.FAFB00;FB0/.9.CB.;.@:.:;BFB//BBB9/9BFF.@AF./;.@D-9AFBF/BFFF9EBFD.A/;/;EF;AFFFF/;:F/B:
@M05620:37:000000000-D9766:1:1101:15945:10181 1:N:0:55
AGTGCCAGCTCTCAATCGCACAGGGGACCCAGGGCCTGGCCCCTCCATCCAGAAAACCTATGACCTCACCCGCTACCTGGAGCACCAACTCCGCAGCTTGGCTGGGACCTATGAGTATCCAGCGTCGGAATCTGGGAGTTGGGGCGGAGTGAGGAGTTGGGGCAAGACAGTCCTAACCGTGGAGGGTTCTGGTAAATGATGGGGTGAGGAGGGGCTCTTTGGCTCCCACCAGTCCCCCTGTCTGGTCTATC
+
AAAAAFFFAFFFGGGGGGGGGGHHGGGGEEGHGGGGFGHHEHF1EGHHHFGHGHHHHGFFHHGHCGHHHFHGEEEFHHHHCGHHHHGFGHHGGGGGGHGHGGHA//BGF2FFHFHHFHDG3FGCA//></?GHHFF0??GHHGF.<A:DA:;9F0;C/FBDF.-99FGGGBFGGGGGFFF.B.;9B;AFFFF:BFFFFFFFFEFA@EFFB.A-BF-;BFFFFFFFFEBFFFFFFFFFFFF9FFFFFFFFF/
@M05620:37:000000000-D9766:1:1101:20970:10186 1:N:0:55
CATGCCCGCTCGCACTCTCCCCTTTGACCCCGGTCCTTTCCCCTCCCTCCCAAACACCTCTTCCCTCCCCCGCTACCTGCAGCCCCAACTCCTCCTCTTGTCTTTTACCTATGATTATCCAGCGTATTAATCTTTGATTTGGGGATGAGTTAGGAGTTTGTGAAATACAGTCCTAACCTTGGAGGGTTCGGTTAAATGATGTGTTTATGAGGTGCTCTTTGTCTCCCACCAGTCCCCCTGTCTGCTCTATC
+
>11>>B>11>A>1000B1BBBA0A1AAB1BA/A//A12A11A00AA/0A//00AA>0/B0111DBBB/BA/>>E//BFB0BBB////??0<F10F<B111BF2B2B2B1B1<1B2>@22@2FF//?/1@@?1<<1?@11?<G/<>.>F1<=>>0=<</0=</===0<<<000<0:0=G000;:/:-...--;..;0000099909900;;;B/9;;0990;/:/;;/-:AA;/;B/---A;9B///;:;/9
@M05620:37:000000000-D9766:1:1101:6172:10202 1:N:0:55
GAGGCTGCTTTGGAAGAAACTCATAGATTACTGCAACAGTTCCCCCTGGACCTGGAAAAGTTTCTTGCCTGGCTTACAGAAGCTGAAACAACTGCCAGGATGCTACCCGTAAGGAAAGGCTCCTAGAAGCCTCCAAGGGAGTAAAAGAGCTGATGAAACAATGGCAAGTAAGTCAGGCATTTCCGCTTTAGCACTCTTGTGGATCCAATCGAACAATTCTCAGCATTTGTACTTGTAACTGACAAGCCAGG
+
BAAABBFBFFFFGGGFFGGGGGGHCHFHHHHHFHHGFGHGHHGHHGGGHEHHHHHHBHHHHHHHHHHHHHHHHHHHHHHFFGHHHHHGHHHHHHHGF3B1GHHHHHHHGGGGHHHHFHAEHHGHHHHHH3BGHHHFHG/GFEHHFFHEHHHHHFHHHHHHEHHHHHHG?1@FFHHHHHEGHHHHGGGDGGHHGHHHGGGHHGHHHHHHHHGHFHGEHGHHHGHHFGGGGGGGFFFFFGFGGGGGGFGGFGG
@M05620:37:000000000-D9766:1:1101:3193:10224 1:N:0:55
GAGGCTGCTTTGGAAGAAACTCATAGATTACTGCAACAGTTCCCCCTGGACCTGGAAAAGTTTCTTGCCTGGCTTACAGAAGCTGAACCCACGGACAGGATGCTCCCCGTAAGACACGGCTACTAGAAGCCTACCCAGTAAAACACGGGATGAAACAACACTGGCCAGGCCATCAGGCCTTTCCGCATTAGCCCTATTGAGGATCCACTAGAACACTTCTCAGCCTTAGTCCTTGTAACTAACAAGCCCGG
+
BCCCCCFBFFFFGGGGGGGGGGHHHHHHHHHHHHHHGHHGHHHHHGGGHHHHHHHHBGHGFHGHHHHHHHHHHCGEH5BEGG3@F3B31BFEF/>>>1FHFHH33BF1/?E/04B3B//>//22?BD3FGH22B002?2D22>2/@?/>A/FC1110>.><110><1..<..<0<00<<0<D0<E:-;:0;C;/C/00009/;///009/90;;;FF09FBBF0/:B00;0C000;0;BB0:9F9/.;.-;
@M05620:37:000000000-D9766:1:1101:6117:10242 1:N:0:55
GAGGCTGCTTTGGCAGAGACCCATTATGTACTCCAGCATCTCTCAATGGTCTTGGAGACGCTTGTCGTCTGGAACACAAAACATGAAAGAACTGCCAAGTAACACCTTAATCCAATAGCAAAGAAACCACTCGAAAAAGCCAAACTGACCAAAGAACCAAAACAGCTATACAGAGTCCAACAAACAACATAAATCTGTGCCACCCCTACAACAACAACTCAACCACTTGTAATAAGTGGAACACCCCAGCC
+
111A?AC1B1BDGG111A1BAAB013D3D3A311AB0B1AD1AB12121AA21B1101///BA/BBB/BA/0111BB//000/BB1111B0>@1@F1@>1222@@>0111222BB1111111000B00<?10//0//0/00<<0/111@01?/0<00?0?//0<0<11111111011111<..0.0.../00<0=0=<0000<<:C...:0/:..;../00/;.../;00000000;0000///..99---
@M05620:37:000000000-D9766:1:1101:16346:10257 1:N:0:55
AGTGCCAGCTCTCAATCGCACAGGGGACCCAGGGCCTGGCCCCTCCATCCAGAAAACCTATGACCTCACCCGCTACCTGGAGCACCAACTCCGCAGCTTGGCTGGGACCTATGAGTATCCAGCGTAGGAATCTGGGAGTTGGGGAGGAGTGAGGAGTTGGGGAAAGACAGTCCTAACCGTGGAGGGTTCTGGTAAATGATGGGGTGAGGAGGGGCTCTTTGGCTCCCACCAGTCCCCCTGTCTGGTCTATC
+
ABBABFFFCFFFGGGGGGGGGGHHGGGGGGHHGGGGGGHHHHGHGGHHHHHHHHGHGGHGHHHHHHHHHHHGGGGGHGFHHHHHHHHHGHHHGGGGGHHHGHHGGGHHGHHHHHHHHHHHHHHGEAFGHHHHHHHHFGGHHHGGGGGGGHHHHHHGHHHHGGGGHHHHFHGHHGHHHHGGGGGGGG;FFFGGCFGGGGGGGGGGADFFFFFFFFFFEFFFFFFFFFFFFFFF;FFFFFFFFFFFFFFFFFB
@M05620:37:000000000-D9766:1:1101:18125:10259 1:N:0:55
AGTGCCAGCTCTCAATCGCACAGGGGACCCAGGGCCTGGCCCCTCCATCCAGAAAACCTATGACCTCACCCGCTACCTGGAGCACCAACTCCGCAGCTTGGCTGGGACCTATGAGTATCCAGCGTAGGAATCTGGGAGTTGGGGAGGAGTGAGGAGTTGGGGCAAGACAGTCCTAACCGTGGAGGGTTCTGGTAAATGATGGGGTGAGGAGGGGCTCTTTGGCTCCCACCAGTCCCCCTGTCTGGTCTATC
+
CCBCCFFFCFFFGGGGGGGGGGHHGGGGGGHHGGGGGGHHHHGHGGHHHHHHHHHHHGHHHHHHHHHHHHHGGEFGHHHHGHHHHHHHGHHHGGGGGHHHGHHGGGHHGHHHHBGFDGHB3BFD//>D@2@DHFHH0??GDBDG.>A.CFF1DC0=<CGCEG.-<CHFHFGFGBCCCCB9E?.<AD<:FFFF::CFFFBB<BEF.@AFFFFDFFF=EF0F1BFFFAEBFDE?1<BFFFB9FFFFB<BF1B1
@M05620:37:000000000-D9766:1:1101:23264:10263 1:N:0:55
AGTGCCAGCTCTCAATCGCACAGGGGACCCAGGGCCTGGCCCCTCCATCCAGAAAACCTATGACCTCACCCGCTACCTGGAGCACCAACTCCGCAGCTTGGCTGGGACCTATGCGTATCCCGCGTCGGCATCTGGGCGATGGGGCGGAGTGCGGAGTTGGGGCCAGACAGTCCTAACCGTGGCGGGTTCTGGTCAATGATGGGGTGATGAGAGGCTCTTTTGCTCCCACCAGTCCCCCTGTCTGGTCTCTC
+
A3>ABFFFBFFFGGGGGGGGGGFCFEGGGEHHGGGGGFHHFHGHGGGHHHHHFHHHHGFHHHFHHHHHHHHGGGGGHHHFHHHHFGHHGHHHGGGGGHHHGHBFEAGHGFH3G2E</?F22//>/>D?-<<<FDDH<<--..<E<C--;990----.;BB-@.;;.AEFF//;B/9;.9.A=9@-;9.9BBB;//;B9/9//AD;BEFB/9/;DDE?F/B/;;FF/A.AA.9/:/:AFA?FFFEFFBB//;
@M05620:37:000000000-D9766:1:1101:27697:10271 1:N:0:55
AGTGCCAGCTCTCAATCGCACAGGGGACCCAGGGCCTGGCCCCTCCATCCAGAAAACCTATGACCTCACCCGCTACCTGGAGCACCAACTACGCAGCTTGGCTGGGACCTATGAGTATCCCGCGTCGGAATCTGGGCGGTGGGGCGAAGTGTGGCGATAGGGCCAGACAGAACTAACCGTGGCGGGTTCTGGTAAATGATGGGGTGAGGAGGGGCACTTTTGCTCCCTCCCGTCCCCCTGTCTGGACTCTC
+
>A>AAFF1AFFFGGGGGGEEE0FCFEGAAEHHG0EG/BGHCHGHGGGDFHHH1FCHHGFCHE2GHHHHHHHGGGGGHHHHHHHHH/FGG01BEEE/EFHH/EHCECCGGHHF1BB2B>B2B?BCCCG?AC/?1==G.<-<-A?@F---9.90;.9;--../9--:AF-9-//-;/99F--;-9;@@9AAF9F/9/;/F/BFFFB--9-:;-A--@-999F/9B/B/E-BA----;;9A--BB//;/-///9
@M05620:37:000000000-D9766:1:1101:20065:10276 1:N:0:55
GAGGCTGCTTTGGAAGAAACTCATAGATTACTGCAACAGTTCCCCCTGGACCTGGAAAAGTTTCTTGCCTGGCTTACAGAAGCTGAAACAACTGCCAGGATGCTACCCGTAAGGAAAGGCTCCTAGAAGACTCCAAGGGAGTAAAAGAGCTGATGAAACAATGGCAAGTAAGTCAGGCATTTCCGCTTTAGCACTCTTGTGGATCCAATTGAACAATTCTCAGCATTTGTACTTGTAACTGACAAGCCAGG
+
AABBBBFBFFFFGGGGGCEGGGHHHHHHHHGGH5FGHABBFHHHHGGFHHFGHHGHHHBHGGHHHHHHHHHHHHHHHHHHHGHGHHHHHH1FHHHGHHFHHHFGDGHHGEGGHHHHEGHHHHGHHHHHHHHHHHF3GGCGDEFDGBGCGHHGFHHFHHHGCHHHHHHGHHHHHHHGGHHHHHHGGGGGGHHHGHHHHHFGFDGFH<DGHHHHGHHHGHHHHHHHGHH:<:;BGGGFGGEFF0FGGCGGGGG
@M05620:37:000000000-D9766:1:1101:26290:10283 1:N:0:55
AGTGCCAGCTCTCAATCGCACAGGGGACCCAGGGCCTGGCCCCTCCATCCAGAAAACCTATGACCTCACCCGCTACCTGGAGCACCAACTCCGCAGCTTGGCTGGGACCTATGAGTATCCAGCGTCGGAATCTGGGCGTTGGGGCGGAGTGAGGCGTTGGGGCCAGACAGTCCTAACCGTGGAGGGTTCTGGTAAATGATGGGGTGAGGAGGGGCTCTTTGGCTCCCACCAGTCCCCCTGTCTGGTCTATC
+
AAAABFFFBFFFGFGGGGGCG?GCFGGGGGHHFGGGGGHHHHGHGGHHHGHHHHHHHGHHHHHHHFHHHHGGG>FGHHHHFFGHHHHEFGF3?EEFEHGHGHHGGGGHGHHHHDHHFFHG3BF@E/BDAFFHHHFGC@AFFHGG.:--=C;0;C.;;BGGGG.-;EFEFFFFFFFFBFFFFF.;DFAFFFFF;;BBFFFFFFFF9@EFF/DDAF;AAFFFFFFFBE?FFDEF/;FFFFFE;FBFFBFFFFB
@M05620:37:000000000-D9766:1:1101:15870:10289 1:N:0:55
GCGGCTGCTTTGGAAGAAACTCATAGATTACTGCAACAGTTCCCCCTGGACCTGGAAAAGTTTCTTGCCTGGCTTACAGAAGCTGAAACAACTGCCAGGATGCTACCCGTAAGGAAAGGCTCCTAGAAGACTCCAAGGGAGTAAAAGAGCTGATGAAACAATGGCAAGTAAGTCAGGCATTTCCGCTTTAGCACTCTTGTGGATCCAATTGAACAATTCTCAGCATTTGTACTTGTAACTGACAAGCCAGG
+
11>>A>AAFFF@BGGF11BGGG1GDFGHHBFHHH11BABBDGHHHGEF/0FFHHAGHD0BBGHHGHHHHHHHHHG1FHHDHHHFGGHHHGGHHHHHFHHHHHHHFHHHGGGGHH1GGHHHHHGHBH1GHGHHHHC1FFGEGG01>2B<GFHHFHH2F>GHCHHHHHHGHHHHHHHHHHHHHHHHGGGGGFHHFHHHHHHHHGHHHHHHHHHHHHH/GHHHHFHHHGGGGGGGGGGGGGGGGBFGGFGGGGG
@M05620:37:000000000-D9766:1:1101:26074:10291 1:N:0:55
AGTGCCAGCTCTCAATCGCACAGGGGACCCAGGGCCTGGCCCCTCCATCCAGAAAACCTATGACCTCACCCGCTACCTGGAGCACCAACTCCGCAGCTTGGCTGGGACCTATGAGTATCCAGCGTCGGAATCTGGGCGTTGGGGCGGAGTGAGGAGTTGGGGCAAGACAGTCCTAACCGTGGAGGGTTCTGGGAAATGATGGGGGGAGGAGGGGCTCTTTGGCTCCCACCAGTCCCCCTGTCTGGTCTATC
+
BCABCFFFCFFFGGGGGGGGGGGHGGGGGGHHGGGGGGHHHHGHGGHHHHGHHHHHHGHHHHHHHHHHHHHGGEGGHGHHHGHHHHHHGHHHGGGGGHHHGHHGGGHHGHHHHGHD3?B?3?BC/////?FFG11F/>>ADFGGDCG@D9;0CF9;//;0;A.-;;F:FB;09090BF-.A>.ABF..;F00/.;E090000EF->=DAFFBFFF-AF0B9/;0BAEFFFE9:9BFFF-9BFF0/09:BFB
@M05620:37:000000000-D9766:1:1101:12793:10293 1:N:0:55
AGTGCCAGCTCTCAATCGCACAGGGGACCCAGGGCCTGGCCCCTCCATCCAGAAAACCTATGACCTCACCCGCTACCTGGAGCACCAACTCCGCAGCTTGGCTGGGACCTATGAGTATCCAGCGTAGGAATCTGGGCGTTGGGGAGGAGTGAGGAGTTGGGGAAAGACAGTCCTAACCGTGGAGGGTTCTGGTAAATGATGGGGTGAGGAGGGGCTCTTTGGCTCCCACCAGTCCCCCTGTCTGGTCTATC
+
AA>AAFFFBFFFGEGGGGGGGGHHGGEEEEHHFGGEGFHHHHGHGGHHFGGGGC3GGGFHHHHHHHGHHHHGGEEGHHHHFGHHFHFFEFHHGGGGGGGHGHHGGGHHGHHHHFFGHHHH3DGD?/>D<@@GGHHH/<>ACHGG.>@ADGC0DG0CCHFGCGC.CHHHHHHHHHGGGGGDGA.=CD;9FGFG0CFGEBFFGFFF.@FFFFDFFFF;EB/BFFFFFFFFFFA?;FFFFFCEFFFFFFFF/FB
@M05620:37:000000000-D9766:1:1101:6252:10347 1:N:0:55
AGTGCCAGCTCTCAATCGCACAGGGGACCCAGGGCCTGGCCCCTCCATCCAGAAAACCTATGACCTCACCCGCTACCTGGAGCACCAACTCCGCAGCTTGGCTGGGACCTATGAGTATCTCGCGCAGGGATCTGGGAGTTGGGGAGGAGTGAGGAGTGGGGGAAAGACAGTCCTAACCGTGGAGGGTGCTGGGAAATGTTGGGGGGAGGAGGGGCGCTTTGGCTCCCACCAGTCCCCCTGTCTGGGCTATC
+
AA>>AFFFBFFFGBGGGFFEEEHHGFEEEEFGCEG?FFHHGHGHGGHHHGHHHGFFGEFHHGFHHGGHHHHGG>EGHHHGBGHHHHCFEGHGFGFGEH?GGHHGGGHHGHFHHBH3?G?33??C//////?FG11?0<<<<1CG.A<.C<<0<.0;/...:;-..9://9;00900;9-.;-.;9@..;9//../;/9///.;>-@-@-.;:9D--;-.99///;.AFFF..//:BEF-.;/B//..9.;/
@M05620:37:000000000-D9766:1:1101:27307:10363 1:N:0:55
GAGGCTGGTTTGGAAGAACCTCATAGAGTACTGAACTAGTTCCCCCTTGCCCTGGAAAACTTTCTTGCCTGGCTTACAGAAGCTGAAACACCTGCGACTGTGTTACCCGTAAGGAAAGGCTCATAGAAGACTCCAAGGGAGTAAAAGAGATGAAGAAACAATGGAAAGAAAGGCAGGCATTTCCGCTTTATCACTCTTGTGGATCGAATTGAACAATTCTCAGCCTTCGAACTTGTCACTGACAAGCCAGG
+
A1>AAA11BBB>C1BB1AEFGGFH3AF133DFF2B11A1DADBFG0A001BB1B/EB1001D2FGFGBBB1ABFGBBGFAGH@FGB1F1BCFHHH/////BB2BBDFHA/EE0B1G0G0?1011BB>G<B01<1BGG//?C/B12@1?00@@F1@1<000?1111?<000FC0.>C<..1>10G.<...00=<DG000:;0;:::../:.:C0C0/0;;B0;0/;/90..99.9009CBBBFF0999.9;A
@M05620:37:000000000-D9766:1:1101:15998:10378 1:N:0:55
GAGGCTGCTTTGGAAGAAACTCATAGATTACTGCAACAGTTCCCCCTGGACCTGGAAAAGTTTCTTGCCTGGCTTACAGAAGCTGAAACAACTGCCAGGATGCTCCCCGAAAGGAAAGGCTCCTAGAAGACTCCAAGGGAGTAAAAGAGCTGATGAAACAATGGCAAGTAAGTCAGGCATTTCCGCTTTAGCACTCTTGTGGATCCAATTGAACAATTCTCAGCATTTGTACTTGTAACTGACAAGCCAGG
+
>>A>A4CAFFFFBFGGA4FFFG4F5FGHG5FGHG44B2FBFHGHHGGGHFHHHFHHHHFGBFHHHHHHHHHHHHGGHHH5GHHB3GFHH3?GFEHHHGGEH@B33BFEG/EEEFFGHGHEFFGHFHBFGFHHHHHBHGGGDCG??2FAGH1FGGHHFFGHHHGHGHHGHFGHHHHHHHGHEHHGGFDEGGHHHHHHGGFHHFFHHGHGBG:GHHHHFGFFGGGFGGG0BFBFFFFFFFGGFFBBF:CEFGG
@M05620:37:000000000-D9766:1:1101:10664:10400 1:N:0:55
GAGGCTGCTTTGGAAGAAACTCATAGATTACTGCAACAGTTCCCCCTGGACCTGGAAAAGTTTCTTGCCTGGCTTACAGAAGCTGAAACAACTGCCAGTGTGTTCTACGCGCAAGGAAAGGCCTCTAGAACACTCCAAGGGAGCAAAAGATGTGATGACACAATCGCAAGCAAGAGACCTATCCGCGTTCGAGCACTCGTGGATACACTATAGAACAACTCTCAGCATGTGCTCGTAAAAGTCAAAACCGG
+
BAABBBFBFFFFGGGGGGGGGGHHHHHHHHHHHHHGGHHFHHHHHGGGHHHHHHHHHHGHGHHHHHHHHHHHHHHHHHHHHHHHHHHHHHHHHHHHH3@34@13B44B1///////B3300?/3B3B3?B?2B2??22F/C///?22@G/2211111@1?F0/11/<..-.000000/.00=0/.=--;..:/;-;C/.;E..900;90/0000;B//.;C0000/0;0C000/9@...///9;///..-9
@M05620:37:000000000-D9766:1:1101:5689:10401 1:N:0:55
AGTGCCAGCTCTCAATCGCACAGGGGACCCAGGGCCTGGCCCCTCCATCCAGAAAACCTATGACCTCACCCGCTACCTGGAGCACCAACTCCGCAGCTTGGCTGGGACCTATGTGACTATCTAGTGGAGGTATGGGGGAGTTGGGGAGGAGTGAGGATGGGGGCAAAGACAGCTATAAGCGGGGAGGGCTGGGCTAAGCGAGGGTGAGAGGAGGGGCTTTTGGTCCCCCACCAGCCCCTGTGTGGTGTCTC
+
BBAABFFFCFFFGGGGGGGCFCHGEGGEGGGHBBEGGGHHHHGHGGHHHHHHHHHHHGHHHHHHHHHHHHHGGEEGHHHHCGHHHHHAFHHHGGGGGHHHGHGGGGHHGHHHH3F33D33D3DF32@2///@D22F/A/-><FG?C.-<.C/<00<0<C.GF:-A.;/;///.900;C00;--;-;@-;;.9..;;00/-.9;@.;9A00;.AF--;@.;099:;0;AFA9..9.;AD..;0;..;.;BF0
@M05620:37:000000000-D9766:1:1101:6453:10439 1:N:0:55
GAGGCTGCTTTGGAAGAAACTCATAGATTACTGCAACAGTTCCCCCTGGACCTGGAAAAGTTTCTTGCCTGGCTTACAGAAGCTGAAACAACTGCCAGGATGCTACCCGTAAGGAAAGGCTCCTAGAAGACTCCAAGGGAGTAAAAGAGCTGATGAAACAATGGCAAGTAAGTCAGGCATTTCCGCTTTAGCACTCTTGTGGATCCAATTGAACAATTCTCAGCATTTGTACTTGTAACTGACAAGCCAGG
+
AABBBAFBCFFFGGGGGGGGGGGHHHHHHHHHHHHHFHH5FGHFHGGGEHHGHGFFGHFHGHHHFGBFHDGHHGHHHFHGHHHHGHHHHFHHHEGBH@E1GHHHGHHHGGCFHHGHHHHFFGGHGHHGHHGHHHHHHGGHGEHHGHFGHHHHHFHBHFHFHFGFHHHG1?GHHHHHEHHFDGHFDDFCFDDF0DGHGDGHGAFGHHHG0CGHHGHG0GHHF;CHHHCGGGHG;;0CBFFFGFFGFCEEGGG
@M05620:37:000000000-D9766:1:1101:21172:10470 1:N:0:55
GAGGCTGCTTTGGAAGAACCTCATAGATTACTGCAACAGTTCCCCCTGGACCTGGAAAAGTTTCTTGCCTGGCTTACAGAAGCTGAAACACCTGCCAGGATGCTACCCGTAAGGAAAGGCTCCTAGAAGACTCCAAGGGAGTAAAAGAGCTGATGAAACAATGGCAAGTAAGTCAGGCATTTCCGCTTTAGCACTCTTGTGGATCCAATTGAACAATTCTCAGCATTCGTACTTGTAACTGACAAGCCAGG
+
BABBBBFBFFFFGGGGGC4FBFGHHHFHHHHHDHH4FGHB5FGHHGA2B2GFGHHGHHH3FHHHHFGHHHHHGHHHHHHHHHHHHHHHHHHGGHHGGGHGHC2BFHHHGEEGHHBGBFGHGHGHHHHHHHHHHHHFHGCHGFFFFGDFHHGHHHHHHHGGFGHHHHHGHGHHGHGGHHHHHHHGGGFGGHHHHHHHHHHFHGHGH/<0GHHHHHEGFHHHHGGGCHG0;99;EGF;CFGFGGGGG;EGGGG
@M05620:37:000000000-D9766:1:1101:14054:10473 1:N:0:55
GAGGCTGCTTTGGAAGAAACTCATAGATTACTGCAACAGTTCCCCCTGGACCTGGAAAAGTTTCTTGCCTGGCTTACAGAAGCTGAAACAACTGCCAGGATGCTACCCGTAAGGAAAGGCTCCTAGAAGACTCCAAGGGAGTAAAAGAGCTGATGAAACAATGGCAAGTAAGTCAGGCATTTCCGCTTTAGCACTCTTGTGGATCCAATTGAACAATTCTCAGCATTTGTACTTGTAACTGACAAGCCAGG
+
>>AA3>CAFDDDGBAB4FBFGGHGHGDGGBEDGG44EHEGGDDFGGFFCBAFHGFBB3AGBFGFHFDBBFGGHHG3BAFFGGFGG3BFBB?FGFFGBBFCG3GFBGFBE?>?BBGBFGHABFFHB?BB?GFHHG?FB/?FD?BGFHGGBFGHGFF2@@@FG@@2FFHE1?@1<1?FCFCFFF1DEDDEF1==0<<<=GGGHAHGGHHCCGB0;=CB:;;;C<:;C:CGFFFCBFEFFFCFFB9BF.;CB:C
@M05620:37:000000000-D9766:1:1101:11069:10519 1:N:0:55
GAGGCTGCTTTGGAAGAAACTCATAGATTACTGCAACAGTTCCCCCTGGACCTGGAAAAGTTTCTTGCCTGGCTTACAGAAGCTGAAACAACTGCCAGGATGCTACCCGTAAGGAAAGGCTCCTAGAAGACTCCAAGGGAGCAAAAGAGCTGATGAAACAATGCCAAGTAAGTCAGGCATTTTCGCTTTAGCACTCTTGTGGATCCAATTGAACAATTCTCAGCATTTGTACTTGTAATCGACAAGCCAGG
+
BBBBBAFAFFFFGFGGGGGGGGHHHHHHHHHHHHHHHHHFGHHHHGGGHHHHHHHHHHFGBFGHHGGHHHHHHGGHHHHHHHHHHHHHHHHHFGFFH@FC@GFGGHGF??/?13BFB0GHFAGHD43FG3GDHHFHH/?FD/?GF?FEGC2@F<@FGHHHGFF1?DB/??<111??00.GF11>->E..>0GBDGC0DGGH.D0CC::;00;GHBG0CF00;;/CG0CB0000;000;0099@?-.;.CFE
@M05620:37:000000000-D9766:1:1101:3511:10520 1:N:0:55
AGTGCCAGCTCTCAATCGCACAGGGGACCCAGGGCCTGGCCCCTCCATCCAGAAAACCTATGACCTCACCCGCTACCTGGAGCACCAACTCCGCAGCTTGGCTGGGACCTATGTTGCGTCTCCCGCGTCGGACTCTGGACGTTGGGACGGCGTGCGGAGTTGGGGAACGCACGTCCTACCCGTGGCGGGTTCTGGTAACTGATGGGGTGCGGAGGGGCTCTTTGGCTCCCACCAGTCCCCCTGTCTGGTCT
+
AAAAAFFFCFFFGGGGGGGGGGHHGGGGGGGHGGGGGGHHFHGHGGHHHHGHHGGHHGHHHHHHHHHHHHHGGGGGHHHHGHHHHHHEGHHHGGGGGHFGGHHGGGHHGHHHHHHDF@FCDHG@CDD//>>@-->GHH0.<CEHHG..A-:;A-9;:;;;;BFG?CEF..-;9AEFDF0A9AAA-;BAD;AABFF0BFFFF0:FFFFD;AD--;@CD;;EFFFFFFFFFF/ADAA0;FFFFFFFFFFFFFF
@M05620:37:000000000-D9766:1:1101:11316:10532 1:N:0:55
AGTGCCAGCTCTCAATCGCACAGGGGACCCAGGGCCTGGCCCCTCCATCCAGAAAACCTATGACCTCACCCGCTACCTGGAGCACCAACTCCGCAGCTTGGCTGGGACCTATGAGTATCCAGCGCAGGAATCTGGGAGTTGGGGAGGAGTGAGGAGTTGGGGAAAGACAGTCCTAACCGTGGAGGGTTCTGGTAAATGATGGGGTGAGGAGGGGCTCTTTGGCTCCCACCAGTCCCCCTGTCTGGTCTATC
+
ABBCCFFFCFFFGGGGGGGGGGHHGGGGGGHHGGGGGGHHHHGHGGHHHHHHHHHHHGHHHHHHHHHHHHHGGGGGHHHHHHHHHHHHGHHHGGGGGHHHGHHGGGHHGHHHHGH??GD3BB?B/<</=FGFGB1GGGCGHHGGFGGGG<C0GGFGC<DCEGFDHHHCGC0:0;C0/99.;D.EDG..;C0900;;;900;BFF.;9FFFFFFFF9AF0FFBF0BEFFFFFA9;9FFF;.BBFF/9;BBF:
@M05620:37:000000000-D9766:1:1101:11037:10540 1:N:0:55
GAGGCTGCTTTGGAAGAAACTCATAGATTACTGCAACAGTTCCCCCTGGACCTGGAAAAGTTTCTTGCCTGGCTTACAGAAGCTGAAACAACTGCCAGGATGCTACCCGTAAGGAAAGGCTCCTAGAAGACTCCAAGGGAGTAAAAGAGCTGATGAAACAATGGCAAGTAAGTCAGGCATTTCCGCTTTAGCACTCTTGTGGATCCAATTGAACAATTCTCAGCATTTGTACTTGTAACTGACAAGCCAGG
+
AAABAAFBFFFFGGGGFFGGGGGGFHHHHHHHGHGHGGHFHHHHHGGGGHHHHFFFBFCHFHHHGHFFGHHHHHHGGHGFHHHHHFGHHFHHHHGHH@FCGGHGHHHHEFGEGGFHFFFFFGFHFEGHGGGHHGFGGFDHG/FFGHFEFGGHF2F>DHHGHFFFGGHGF?FF<GFHHHHFHFDHGGFEF1<=00<<=DHDG?GFCGD00CFCFGCG0<CCG;;CFG;GFGHFF;FF9009B:;BBACEFFE
@M05620:37:000000000-D9766:1:1101:13899:10550 1:N:0:55
GAGGCTGCTTTGGAAGAAACTCATAGATTACTGCAACAGTTCCCCCTGGACCTGGAAAAGTTTCTTGCCTGGCTTACAGAAGCTGAAACAACTGCCAGGATGCTACCCGTAAGGAAAGGCTCCTAGAAGACTCCAAGGGAGTAAAAGAGCTGATGAAACAATGGCAAGTAAGTCAGGCATTTCCGCTTTAGCACTCTTGTGGATCCAATTGAACAATTCTCAGCATTTGTACTTGTAACTGACAAGCCAGG
+
AAABBBFCFFFFGGGGGGGGGGGHHHHHHFHFHHHBFFHHHHHHHGGGHCGHHHHHHHHHHHHHHHHHHHHHHHHHHHHHHHHHHHGHHHHHHHHHBFGFHHHHHHHHGFGGHHHGHHHHHHGHHHHHHHHHHHHFGGGHG?GFFHHGHHHHHHHHHHHHHHHHHHHGHGHHHGHHHHGHGHHGGGGCGHHHHHHHHHHDHDHHHHHHHHGGHHHHHHHHB;:CFHHHHHHFGFGFGGFGGGGFF;EFGGG
@M05620:37:000000000-D9766:1:1101:23352:10563 1:N:0:55
GAGGCTGCTTTGGAAGAAACTCATAGATTACTGCAACAGTTCCCCCTGGACCTGGAAAAGTTTCTTGCCTGGCTTACAGAAGCTGAAACAACTGCCAGGATGCTACCCGTAAGGAAAGGCTCCTAGAAGACTCCAAGGGAGTAAAAGAGCTGATGAAACAATGGCAAGTAAGTCAGGCATTTCCGCTTTAGCACTCTTGTGGATCCAATTGAACAATTCTCAGCATTTGTACTTGTAACTGACAAGCCAGG
+
BCBCCCFCFFFFGFGGFGGGGGHGHHHHHHHGHHFHHHHHHHHHHGGFFGGHHHGGGFHHHHHHHHHGGHHHHHHEGHHHHHHHHFFHHH1FFHHHHBFEGFEGHHHHGEGECEGHHGHGGHGHGFHHGHHHHHHHHGGHG?FHHHHGHHHHHHHFHHDGGGDFHHHG=FGHFGGGHHHGGFHGGDFEG<>DDGHHGHDDGAGHHGFCCGHHHHHHCCCHHCCGHGG<<CCFBFFGFGGGGFFGG9EFFGF
@M05620:37:000000000-D9766:1:1101:14551:10591 1:N:0:55
AGTGCCAGCTCTCAATCGCACAGGGGACCCAGGGCCTGGCCCCTCCATCCAGAAAACCTATGACCTCACCCGCTACCTGGAGCACCAACTCCGCAGCTTGGCTGGGACCTATGAGTATCCCGCGTCGGAATCTGGGCGTTGGGGCGGAGTGAGGAGTTGGGGCCAGACAGTCCTAACCGTGGCGGGTTCTGGTAAATGATGGGGGGAGGAGGGGCTCTTTGGCTCCCACCAGTCCCCCTGTCTGGTCTATC
+
BCBBCFFFCFFFGGGGGGGGGGHHGGGGGGHHGGGGGGHHHHGHGGHHHHHHHHHHHGHGHHHHHHHHHHHGGGGGHHHHHHHHHHHHGHHHGGGGGHHHGHHGGGHHGHHHH3DF3FGG2?BD><CD//=FGHHH.><@<CGG.;--;.C0;.0;;BFFGG.-;.AEFF0BFFBFFFFDFF-;@F@?FFFFB0:FFFFFFFFF-@=DF.ADFFCDEFFFFFFBBEFFFD.;;BFFFFCFFFFFF00B0;0
@M05620:37:000000000-D9766:1:1101:17264:10620 1:N:0:55
AGTGCCAGCTCTCAATCGCACAGGGGACCCAGGGCCTGGCCCCTCCATCCAGAAAACCTATGACCTCACCCGCTACCTGGAGCACCAACTCCGCAGCTTGGCTGGGACCTATGTTGAGTATCCAGCGTAGGAATCTGGGCGTTGGGGAGGAGTGAGGAGTTGGGGAAAGACAGTCCTAACCGTGGAGGGTTCTGGTAAATGATGGGGTGAGGAGGGGCTCTTTGGCTCCCACCAGTCCCCCTGTCTGGTCT
+
BBABCFFFDFFFGGGGGGGGGGHHGGGGGGHHGGGGGGHHHHGHGGHHHHHHHHHHHGHHHHHHHHHHHHHGGEGGHHHHHHHHHHHHGHHHGGGGGHHHGHHGGGHHGHHHHHHHGFHFHHH3FHGGDGGHBGHHHHH/ADFGHGG.AE.CGH0GH<ECGHHGGGGAH/C:GGGGGGGGGGGGG?EGGCFGGGGFGGGGGFFFFFFFFEFFFDFFFFFFFFHHFFFFFFFFFFFFFFFFFFFFFHHFFFF
@M05620:37:000000000-D9766:1:1101:8721:10625 1:N:0:55
AGTGCCAGCTCTCAATCGCACAGGGGACCCAGGGCCTGGCCCCTCCATCCAGAAAACCTATGACCTCACCCGCTACCTGGAGCACCAACTCCGCAGCTTGGCTGGGACCTATGAGAATCCCGCGTAGGCCTCTGGGGGTTGGGGGGAGGAGAGAGGTTGGGGAAAGACAGACCTAACCGTGGAGGGTTCTGGTAAATGCTGGGGGGAGGAGGGGCTCTTTGGCTCCCACCCGTCCCCCTGTCTGGGCTCTC
+
BCBBCFFFCFFFGGGGGGGGGGHHGGGGGGHHGGGGGGHHHHGHGGHHHHHHHHHHHGHGHHHHHHHHHHHGGGGGHHHHHHHHHHHHGHHHGGGGGHHHGHHGGGHHGHHHH3G33D3?2</>//>/1110??CH->----<C-;--;.;.;..90//9CF..;.;/BB/.;BFF/.9.;-.;.;..;BFF000;00000;AF-=CF-.;.;B--;F9F0/00;9A/F..:...AEFA.FBFF//9;.;9
@M05620:37:000000000-D9766:1:1101:12987:10637 1:N:0:55
GAGGCTGCTTTGGAAGAAACTCATAGATTACTGCAACAGTTCCCCCTGGACCTGGAAAAGTTTCTTGCCTGGCTTACAGAAGCTGAAACAACTGCCAGGGTGCTCCCCGCACAACAAGTCGCCTCGAAAACTCCCCAAGCGACCAAAAGATGCTACAAAACAAGCAAGTCAATCAGGCATTTCCGCTTTCGAACTCTTGTGGATACAATAGAGAACTTCTCAGAATTTGTACTTGTAACTGACAAAACCGG
+
AA>ABAFAFFFFGGGGCGGGGGGGHHHHHHHGFHGHHHGGGHGHHGEGHFHHHFHFHHHHFHFHHHEHHHHHHHFHHHHHHHHHGHHFHGHHHHHHH311??1@D31?>////0//?033/>/</<E0/>B1B1?D0/?/?///>F/FG/1111111>1F0..0<0//0000000<0/<<0=<;.C..;;.:.;.<GF0FFACB0;0090000099000;;000000;0;0;009CB9//;;;;/....;@
@M05620:37:000000000-D9766:1:1101:8998:10685 1:N:0:55
AGTGCCAGCTCTCAATCGCACAGGGGACCCAGGGCCTGGCCCCTCCATCCAGAAAACCTATGACCTCACCCGCTACCTGGAGCACCAACTCCGCAGCTTGGCTGGGACCTATGAGTATCCAGCGTAGGAATCTGGGAGTTGGGGAGGAGTGAGGAGTTGGGGAAAGACAGTCCTAACCGTGGAGGGTTCTGGTAAATGATGGGGTGAGGAGGGGCTCTTTGGCTCCCACCAGTCCCCCTGTCTGGTCTATC
+
BBABCFFFCFFFGGGGGGGGGGHHGGGGGGHHFGGGGGHHHHGHGGHGHHHHHHHHHGHHHHHHHHHHHHHGGEFGHHHHHHHHHHHHGHGHGGGGGGHHGGHGGGHHGHHHHHHHHHHHHHHGCBFG<FFHHHHGEFDHHHGGGGGGGHHHHGFGHHHGGGGGHHHHGHHHHHHGHHGGGGGGGGEFFGGGFGFGGGGGGGGG.@EFFFFFFFFAFFFEFFFBFFFFFFFFBFFFFFFFFFFFF/BBFF/
@M05620:37:000000000-D9766:1:1101:14141:10712 1:N:0:55
AGTGCCAGCTCTCAATCGCACAGGGGACCCAGGGCCTGGCCCCTCCATCCAGAAAACCTATGACCTCACCCGCTACCTGGAGCACCAACTCCGCAGCTTGGCTGGGACCTATGAGTATCCAGCGTAGGAATCTGGGAGTTGGGGAGGAGTGAGGAGTTGGGGAAAGACAGTCCTAACCGTGGAGGGTTCTGGTAAATGATGGGGTGAGGAGGGGCTCTTTGGCTCCCACCAGTCCCCCTGTCTGGTCTATC
+
BBAABFFFBFFFGGGGFGGGGGHGGGGGGGHHDFGGGGHHHHGHGGHGHHHHHHHHHGHGHHHHHHHHHHHGGGGGHHHHHGHHHHHHGHHHGGGGGHHHGHHGGGHHGHHHHFHHHHHHHHHGGADGGDGHHHHHGFAGHHGG.CGDGHH0GHGGHHHHGGCAGHHHHHHHHHHHHHGGGGBFGGEFGGGGGGGGGGGGGGGG.@FFFFFFCFFFFFFFFFFFFFFFFFFFFFFFFFFFFFFFFFFFFFE
@M05620:37:000000000-D9766:1:1101:25888:10729 1:N:0:55
AGTGCCAGCTCTCAATCGAACAGGGGACCCAGGGCCTGGCCCCTCCATCCAGAAAACCTATGACCTCACCCGCTACCTGGAGCACCAACTCCGCAGCTTGGCTGGGACCTATGTTGAGTATCCCGCGTCGGACTCTGGGCGTTGGGGCGGCGTGCGGCGATGGGGAAAGCCCGTCCTAACCGTGGAGGGTTATGGTAAATGATGGGGTGCGGAGGGGCTCTTTGGCTCCCACCAGTCCCCCTGTCTGGTCT
+
AA>AAFF1AFFFGGGGGG1EGGHGGGECEGHHF0BEGGHHGHGHGAG1FGFHHFHHHGHHHHHHHEGHH0FFG>EEHHHH0>FHHH0/?GGHEGG/>G1BEF<FE/G0EGFDDG222BG2B221CBCG/><</>FHHG0.><CC.C-.:;-;A@.;-9@-9-;EBFF?;/9-;@-BFFBFF@BF@-AB--;-;B/9;FEBF/B/;ABB@--@-@@=@@@FFFFF/;//9EFFFEFFFFFFF@FFFFFFFFF
@M05620:37:000000000-D9766:1:1101:17361:10729 1:N:0:55
GAGGCTGCTTTGGAAGAAACTCCTAGATTACTGCAACCGTTCCGCCTGAACCTGGAAGCGTTTCTTGCCTGGCTTACAGAAGCTGAAACCACTGCCAGGATGCTACCCGTAAGGAAAGGCTCCTAGAAGACTCCAAGGGCGTACACGAGCTGCTGAAACACTGGCAAGTAAGTCAGGCATTTCCGCTTTAGCACTCTTGTGGATCCAATTGAACAATTCTCAGCATTTGTACTTGTAACTGACAAGCCAGG
+
BABBBAFBFFFFGGGGG4BFBBAF45B56DFHFHH4B2ABEGH2B2BB23BBGG1G331E1EA3FG55FGHHHHFGHHHHHHHGE@FHH1BFGFGH3GEHHHHH4FGHGEG/GFFGFHGHHHGH3GGGHFHHHH11BFA/BD///1?/>CGH1FH1F1>G0<GHHHHGHBHHHHHHFGGHHHHHGGGGFBGHBHHHHHHGGDFGGGGGGGGGEG0/CFFGGFFGGGGGGGGGGGGGGGGGG0BFFFFFFFF
@M05620:37:000000000-D9766:1:1101:25234:10769 1:N:0:55
GAGGCTGCTTTGGAAGAAACTCATAGATTACTGCAACAGTTCCCCCTGGACCTGGAAAAGTTTCTTGCCTGGCTTACAGAAGCTGAAACAACTGCCACGATGCTACCCGTAAGGAAAGGCTCCTAGAAGACTCCAAGGGAGTAAAAGAGCTGATGAAACAATGGCAAGTAAGTAAGGCATTTCCGCTTTAGCACTCTTGTGGATCCAATTGAACAATTCTCAGCATTTGTACTTGTAACTGACAAACCAGG
+
A?AB>AFACBB4G4BBFGBFGGHHHFGFGHFFHB4FFHFGHDDBBEEFAFBGHGEG332BBFHDFHGBBBGBFGH3BBFGHHFGH33GBFBFGHHFF3>/F??BFHHGE?E10GEFGFG/30F3BBBFBBGF3BBF??EGD?BGHFHG@CGHG2@2>G@@F?11?01F??@??1?FGFF1<1>1><<.<0<=0<0<=<<=<.DCC/<:;CCFC;;G00;;;;0;C;;9CFBC;;0;;990B;;BF/;;.AA
@M05620:37:000000000-D9766:1:1101:11388:10775 1:N:0:55
GAGGCTGCTTTGGAAGAAACTCATAGATTACTGCAACAGTTCCCCCTGGACCTGGAAAAGTTTCTTGCCTGGCTTACAGAAGCTGAAACAACTGCCAGGATGCTACCCGTAAGGAAAGGCTCCTAGAAGACTCCAAGGGAGTAAAAGAGCTGATGAAACAATGGCAAGTAAGTCAGGCATTTCCGCTTTAGCACTCTTGTGGATCCAATTGAACAATTCTCAGCATTTGTACTTGTAACTGACAAGCCAGG
+
AA3>AABAFFDFFFGC4FGEFFFDFHFHHFHHDGHCHHHHHHDGHGCGHEHHHBGAFGHHAHGHFABGHHHHF2BGHHGFFBGHGHGFHFHGFGFGCFGGFFFGHGHHGGEEGFHHHHEHFHGHHFHHHHFHHHHHGG?CFAGHHHFGHGHGHHDGHHHHHHHHHHHGHFFGGHHGHHHHGHHHGGGFEHHHHHHHHHHBGEHHHHHGCHFHHHHHGFFFHHHGHHHHHGHFGFGGGGGGGGGGGFGEFGG
@M05620:37:000000000-D9766:1:1101:8538:10789 1:N:0:55
AGTGCCAGCTCTCAATCGCACAGGGGACCCAGGGCCTGGCCCCTCCATCCAGAAAACCTATGACCTCACCCGCTACCTGGAGCACCAACTCCGCAGCTTGGCTGGGACCTATGCGTCTCCAGCGTAGGCCTCTGGGAGTTGGGGAGAAGTGCGGCGATGGGGACAGACAGTCCTAACCGTGGCGGGTTCTGGTCAATGATGGGGTGAGGCGGGGCTCTTTGGCTCCCACCAGTCCCCCTGTCTGGTCTCTC
+
BBBABFFFBFFFGGGGGGGFGGHHGGGGGGHHGGGGGGHHHHGGGGHHHHHHHHHHHGHHHHHHHHHHHHHGGGGGHHHHHHHHHHHHGHHHGGGGGHHHGHHGGGHHGHHHH2C//?GH2@2BC<B/11??FCGF0?/<>FFG<A..<0<0<--;-;EGGD9-C.FFGF09CGGGF.ADGG-9-@99FFFFF/;BFF/B9FEF9@EFE.>-@D@DEFFFBFBFFAEFFB.A99;BFFFFFFFFFF9B/F9
@M05620:37:000000000-D9766:1:1101:22660:10800 1:N:0:55
GAGGCTGCTTTGGAAGAAACTCATAGATTACTGCAACAGTTCCCCCTGGACCTGGAAAAGTTTCTTGCCTGGCTTACAGAAGCTGAAACAACTGCCAGGATGCTACCCGTAAGGAAAGGCTCCTAGAAGACTCCAAGGGAGTAAAAGAGCTGATGAAACAATGGCAAGTAAGTCAGGCATTTCCGCTTTAGCACTCTTGTGGATCCAATTGAACAATTCTCAGCATTTGTACTTGTAACTGACAAGCCAGG
+
BBAABACAFFFFGGGFAGAAFFGFHHHHHGHHHGHDHHHFGHFHHGCFHGHHHGHFHHHHGHHHHFHHHHHHHHFHHGHHHGHHHHHHHG1?CHGGG3GEGHGHF3GHGEEGHHHHHHHHHHGHGB3FGHHHHHHFH/D/?CF12BGEFHBG1FGDHHFHHDHHHHHGGHHHGGGGHFGCGHDFGGGGGEFHHHHHHHHFHDGHH/DGGHHHFHHHHHHHHFGHHHH;<;CFGFGFGGGGGFGGGF.EBFG
@M05620:37:000000000-D9766:1:1101:18825:10840 1:N:0:55
GAGGCTGCTTTGGAAGAACCTCATAGATTACTGCAACAGTTCCCCCTTGACCTGGAAAAGTTTCTTGCCTGGCTTACAGAAGCTGAAACACCTGCCATGATGCTACCCGTAAGGAAAGGCTCCTAGAAGACTCCAAGGGAGTAAAAGAGCTGATGAAACAATGGCAAGTAAGTCAGGCATTTCCGCTTTAGCACTCTTGTGGATCGAATTGAACAATTCTCAGCATTCGTACTTGTAACTGACAAGCCAGG
+
A?AAA1C>1D@F1BFGGC1F1F1DFGH33FFGHBFHCEHFEGHAGFC00BBFECAB1B0BB2DG2F11B11BGHHHHFH1GHHHCGHHHF>FHFE0G1B1FF11@BFH/EEEGF1FGHE/1FF1BFDGGGGB1G1BGFFEGGCDBFFCGFFGF@G2G1<<<1FGFHHG1?FHGHHHBFH11GFDCFC.F11<10<C00<D<.<0<..<:CGHC:0:0<CGC0;/0GG00;CE900900;0;9990A.9B?A
@M05620:37:000000000-D9766:1:1101:7199:10849 1:N:0:55
GAGGCTGCTTTGGAAGAAACTCATAGATTACTGCAACAGTTCCCCCTGGACCTGGAAAAGTTTCTTGCCTGGCCTCCAGCAGCTTGCCACACTTCCAGGAAGCCACCCAGAAGACACCGAGCCTCGAAAACTCCCCAGGAAACAACGCCAAGCTACCCAACTAGCCCGTCCGTAGCGCTTTTCCGCTTTAGACCTCTTAAGGATCCAATTGACCACTTCTAACCAATAGTACTTGTAACAGACAACCCAGG
+
BBBBBBFAFFFFGGFGFGGGGGHFHHHHHHHHHHHHHHHHHHHHHGGGHGHHHHHFGHHHBHHHHFGHHHHHHBBAFF3AFG2B33?35B1E33BF3B3?2B?12BG?111BF3?32/>////?2/?G/<222B/C2/?F2<2@F/>//////1110<>..01>000<-<.-<C..-=.;CCCGAF.;.00;00;0000000:0CFF0;F000:99CF09F;0./.;//9///;;9B9B//9.;B..;;.A
@M05620:37:000000000-D9766:1:1101:16716:10853 1:N:0:55
GAGGCTGCTTTGGAAGAAACTCATAGATTACTGCAACAGTTCCCCCTGGACCTGGAAAAGTTTCTTGCCTGGCTTACAGAAGCTGAAACAACTGCCAGGATGCTACCCGTAAGGAAAGGCTCCTAGAAGACTCCAAGGGAGTAAAAGAGCTGATGAAACAATGGCAAGTAAGTCAGGCATTTCCGCTTTAGCACTCTTGTGGATCCAATTGAACAATTCTCAGCATTTGTACTTGTAACTGACAAGCCAGG
+
AA>AAACAFFFFCGGGABGGFGFFBGFHHHHHHHHFHHHGGHGHHGEGGGHHGHHHHHFGFHHHFGGHHHHHHHHFHHHHHFHHGHHHHFHHGHGFHHGHHHHHHHHHGGGGGHHHGHHHHHGHHHHHHHHHHHHHHGGGDDFGFHHGHHHHHHHHHGHHHHHHHHHGDGFHFDGHGHFHHHHHGGGGGHHHHHHHHHHFFGHGHHHHHHHHHFHHHHHHHHGHHHHHHHHFGGGFGGGGGGGGGGGGGGG
@M05620:37:000000000-D9766:1:1101:18802:10855 1:N:0:55
GAGGCTGCTTTGGAAGAAACTCATAGATTACTGCAACAGTTCCCCCTGGACCTGGAAAAGTTTCTTGCCTGGCTTACAGAAGCTGAAACACCTGCCAGGATGCTACCCGTAAGGAAAGGCTCCTAGAAGACTCCAAGGGAGTAAAAGAGCTGATGAAACAATGGCAAGTAAGTCAGGCATTTCCGCTTTAGCACTCTTGTGGATCCAATTGAACAATTCTCAGCATTTGTACTTGTAACTGACAAGCCAGG
+
BBBBBAFACFDFCFGGGG4FGGFHFHHFFHHHHFGFFFHHHHHHHGG2AFHHHHHHHHHFHHGHFHHHHFFHHHHHHHHHHHHHHHHHHH1EHHHHHBGFHHFGHHHHGGGGHHGHFHFHHHGHHHHHHHHGHHHHHGDEGGGHHFFGHHHHHHHHHH@GEFHHHHHGDGHHHHHHFGHHGHHHGGGGGGFHHHHHBDHHHGHHG/<CGHHHHGHHHHHHHHHFFHH0:;CGFFF;CFGFGFFGGFFGGGG
@M05620:37:000000000-D9766:1:1101:7637:10857 1:N:0:55
AGTGCCAGCTCTCAATCGCACAGGGGACCCAGGGCCTGGCCCCTCCATCCAGAAAACCTATGACCTCACCCGCTACCTGGAGCACCAACTCCGCAGCTTGGCTGGGACCTATGAGTATCCAGCGTAGGCCTCTGGGAGTTGGGGAGGAGTGAGGAGTTGGGGAAAGACAGTCCTAACCGTGGCGGGTTCTGGTAAATGATGGGGTGAGGAGGGGCTCTTTGGCTCCCACCAGTCCCCCTGTCTGGTCTATC
+
A@AABFFFBFFFGGGGGGGGGAGFGGGGGGHHGGGFGGEHHHGHGGHHHHHHHHHHHGHHHHFHHHHHHHHGGGGGHHHHHHHHHHHHGHHHGGGGGHHHGHHGGGHHGHHHH3F33BFF3FGD??C/22<@FGFH0?/?1FFG<A-.>0<<<<0C<GHHGG..;:GCGF0;CGHFGF?.EG-;@F;AFFB/;/BF9:BFFFFF.>AFF/;ABFFAEFFFFFFF9AFFFFAF/:BFFFFEFFFFFB:9/;/
@M05620:37:000000000-D9766:1:1101:4115:10873 1:N:0:55
AGTGCCAGCTCTCAATCGCACAGGGGACCCAGGGCCTGGACCCTCCATCCAGAAAACCTATGACCTCACCCGCTACCTGGAGCACCAACTCCGCAGCTTGGCTGGGACCTATGTGACTCCCTAGTGGACTAATGGGGGAGGTGGGGAGGAGCGACGATGGGGGCAAACAGACCTAAAAGCGGCGGGGTTTGGTCTATGCTGGGGTGAGGCGAGGGTCTTTGGCTCCCCCACGAGTCCCTGTTTGGTGTCTC
+
AA1>AFFFAFFFBGGDAFEAEEHCFGAECAFH0EFA/BB00B/FGGFHHCFHBFBFFEGHFGBGGGHHHHHC>>EEHHFFG>FGEFH/EBGCE/>/@0E>EHHGGGHHGHHHH2G22B1<G01B11@11101@11G/>//-.>F<>.-=.<.<--;-.:.CF-:;.;.9//.990/000-:--;-;-9-;99AB99///9/9;@-;AA-9;-;=--;9/;/;//;-;-;99----:;F//;/;/::-;BF9
@M05620:37:000000000-D9766:1:1101:16138:10883 1:N:0:55
GAGGCTGCTTTGGAAGAAACTCATAGATTACTGCAACAGTTCCCCCTGGACCTGGAAAAGTTTCTTGCCTGGCTTACAGAAGCTGAAACAACTGCCAGGATGCTACCCGTAAGGAAAGGCTCCTAGAAGACTCCAAGGGAGTAAAAGAGCTGATGAAACAATGGCAAGTAAGCAAGGCATTTCCGCTTTAGCACTCTTGTGAATCCAATTGAACAATCTCCACCATTTGTACTTGTAACTGAAAAGCCAGG
+
AACBCCFCFFFFGGGGFFGGGGHHGHHHHHHHHHHHHGHHHHHHHGGGHHHHHHHHHHHHFHHHHHHHHHHHHHHHHHHHGHHHHHHHHHHHHHHHH311B32F4F2GE1/?13@??G0/3B?334BF3?33B3B33/C?/E?3?B3?22<@@@222@GHH<22<01F1?1?1100/?01<11FEEA..1D0000/0000000=D000:C0::0;:G/0000/..0:000;00;F0900;000;C/;.CFG
@M05620:37:000000000-D9766:1:1101:15250:10896 1:N:0:55
AGTGCCAGCTCTCAATCGCACAGGGGACCCAGGGCCTGGCCCCTCCATCCAGAAAACCTATGACCTCACCCGCTACCTGGAGCACCAACTCCGCAGCTTGGCTGGGACCTATGAGTATCCAGCGTAGGAATCTGGGAGTTGGGGAGGAGTGAGGAGTTGGGGAAAGACAGTCCTAACCGTGGAGGGTTCTGGTAAATGATGGGGTGAGGAGGGGCTCTTTGGCTCCCACCAGTCCCCCTGTCTGGTCTATC
+
BCABBFFFCFFFGGGGGGGGGGHHGGGGGGHHGGGGGGHHHHGHGGHGHHHHHHGHHGHHHHHHHHHHHHHGGEGGHHHHHHHHHHHHGHGHGGGGGHHHGHHGGGHHGHHHHFHHHHHHGHHGG/CG@2@GHHHHCFEHHHGGEFGAGHH0DHGGHHHHGGE.CHHHHHGHHHHHHHGGGG.EGGCFGGGGFBGGFGGGGGGG9CFFFFFFFFFFFFFFFFFFFFFFFFFFFFFFFFFFFFFFFFFFEFB
@M05620:37:000000000-D9766:1:1101:6086:10909 1:N:0:55
AGTGCCAGCTCTCAATCGCACAGGGGAACCAGGGCCTGGCCCCTCCATCCAGAAAACCTATGACCTCACCCGCTACCTGGAGCACCAACTCCGCAGCTTGGCTGGGACCTATGCGTCTCCCGCGTCGGCCTCTGGGCGTTGGGGAGACGTGCGGCGTTGGGGGCAGACAGTCCTAACCGTGGCGGGTTCTGGTCAATGCTGGGGTGAGGCGGGGCTCTTTGGCTCCCCCCCGTCCCCCTGTCTGGTCTCTC
+
AA>>AFFFAFFFGGGGGGFFE00A00B0BFGGFEGEEFHHHHGE/EHHHGHHHHEGHGCFFBGHHHHHHFFGGEGGHHHHFHHHHHCEGHGGEGCEEHGFCHHGGGHHGHHGGBC/BBGHF/>B@<><-.<<<FHH.>-<-.<C.;..;.;.@--A-;AGGG-;-99FFF/BFFFFF?@FF@?@-?@FFFFF9/99;//B:FF@-9AFF;@-99-99FFFEF//;;A-A@-9A;-9AB@EF/9BFB/;9B/
@M05620:37:000000000-D9766:1:1101:9662:10918 1:N:0:55
AGTTCCAGCTCTCCATCGCACAGGGGACCCAGGGCCTGGCCCCTCCATCCAGAAAACCTATGACCTCACCCGCTACCTGGCGCACCCCCTCCGCAGCTTGGCTGGGACCTATGTTGAGTATCCAGCGTCGGAATCTGGTCGTTGGGGCGGAGTGAGGCGTTGGGGAACGCCCGTCCTACCCGTGGCGGGTTCTGGTAAATGATGGGGTGCGGCGGGGCTCTTTGGCTCCCACCAGTCCCCCTGTCTGGTCT
+
>A>1>BDFFFFFG1GGGEGAECHHG0BEEEGH0BEAAFGHFHGHGGHHHHHHFHHFGGHF1FFHH1BGHHHEE>>EHHGG0>EGGG//>EE?EECE<GBGGHHC//FHG0<GHHHH2<12@222@G@C<<@C.FGHHH11><CHHG-.=AGGEG0CF.A;@@F@@AB---=->@FFFF/AFFFF@-@@@@FFFFEBFF/BFBFFFFFB@--9-;@-@@@FFFFFFFFBFFFFF--;BFFFF@EFFF/FFFF
@M05620:37:000000000-D9766:1:1101:25972:10935 1:N:0:55
AGTGCCAGCTCTCAATCGCACAGGGGACCCAGGGCCTGGCCCCTCCATCCAGAAAACCTATGACCTCACCCGCTACCTGGAGCACCAACTCCGCAGCTTGGCTGGGACCTATGAGTATCCAGCGTAGGAATCTGGGAGTTGGGGAGGAGTGAGGAGTTGGGGAAAGACAGTCCTAACCGTGGAGGGTTCTGGTAAAGGATGGGGTGAGGAGGGGCTCTTTGGCTCCCACCAGTCCCCCTGTCTGGTCTATC
+
>AAABDBFBFFFF4FGGFFGEEAGEAEGGGHHGGGGF2FCGHEGGGEHHHGFDCGG3EHHH3EGGGFGHHFFGGCGHHFBBFF?BG?GGFGHGEEEEBGH/GHG/?FBEFGDGFFGGF?FDFGD??//@FFGHFFGCECFBG>DFDGGA><DFCGDHBFB@CAAGC/;CF0=GG00/C9;9;.;AG.99B00C0;009/0/99.;BEF.FDF-->-;//9B/B/9AEF..999;9/9A>./;9/B;;:B/9
@M05620:37:000000000-D9766:1:1101:27646:10935 1:N:0:55
GAGGCTGCTTTGGAAGAAACTCATAGATTACTGCAACAGTTCCCCCTGGACCTGGAAAAGTTTCTTGCCTGGCTTACAGAAGCTGAAACAACTGCCAGGATGCTAACCGCACGGAAAGGCTCCTAGCAGACTACAAGGGCGTACAAGAGCTGCTGAAACAATGGCAAGTAAGTCAGGCATTTACGCTTTCGCACTCTTGTGGATCCAATTGACCACTTCTCAGCATTTGTACTTGTAACTGACAAGAACGG
+
BCBBBBFCFFFFGGGGFGGGGGHHHHFHHHHGHHGGHHHGHHHHHGGGHHHHHHHFGFHHBGHHHHHHHHHHHHHGHHHHHHHHHHHHHHGHHHHHH3??@GHGHGHHG/>>EFGFE0G/FHGHH43?DFGH22BGH/?/>><C/@2?F?1?1?GHG<FFFDGHH0<F111>FGHHHH.0<=0=EFFGG0;EEGGHHHHFH.GC:900;FGGFGGAFGGGF0CB0C00;CBBF00;CFGGG9FFB99:/;A
@M05620:37:000000000-D9766:1:1101:5535:10972 1:N:0:55
GCGGCTGCTTTGGCAGAAACTCATAGATTACTGCCACAGTTCCCCCTGGACCTGGAACAGTTTCTTGCCTGGCTTCCAGAAGCTGACACAACTGCCAGGATGCTACCCGTACGGAACGGCTCCTCGAAGCCTCCCCGGTAGTCCACGCGCTGCTGCACCACTGGCAAGTCAGTCAGGCCTTTCCGCTTTCGCCCTCTTGTGGATCCAATTGACCACTTCTCAGCCTTTGTACTTGTAACTGCCAAGCCCGG
+
>>>>>1>>FFB@F1BAA0BFFG1A331DGFFG2F01BABBDGHHHGAFA0BBGHA0B10BDDFGDAFFGHHAFBB0BFD@0BF1F10BBBF?BFGGGHFEHFHGF@GHEEE/EE//////>EGH0C/0?<BGHH//BC//?F11<1//<CGG.CG0///=.<0GH/:CGC0<GHHCHH:FHHHHGGGAE0CC.CAGGGGGGBFFCFBBFGFFFFB9B/BFF/;//;BFFFFFFFFFFFFFF9FBFA;:-;@
@M05620:37:000000000-D9766:1:1101:11728:10983 1:N:0:55
GAGGCTGCTTTGGAAGAAACTCATAGATTACTGCAACAGTTCCCCCTGGACCTGGAAAAGTTTCTTGCCTGGCTTACAGAAGCTGAAACAACTGCCAGGATGCTACCCGTAAGGAAAGGCTCCTAGAAGACTCCAAGGGAGCAAAAGAGCTGATGAAACAATGGCAAGTAAGTCAGGCATTTCCGCTTTATCACTCTTGTGGAACCAATTGAACAATTCTCAGCATTTGTACTTGTAACTGACAAGCCAGG
+
A>AABBFBFFFFGGGGFGGGGGEG5GHHHFGHHHFHGFGHHHHHHGGGHHHHHHHHHG2GGHHHHHHHHHHHHHHHHHHHHHHHHHHHHHHHHHHHG3EAGHHD4FHHG1EEH33GFC0?CGGGGGHHHEGHHHF3F//CA/?0?B0FH0DGB@>GHDG<<GHCB0?C1?F<GFD<BG<GD<>1.><CC00<0D<<0=<GFD00=<..CFHFHHFCC0:C0;;:0;CF0;0;;0990;0;09FB;C.EBFA
@M05620:37:000000000-D9766:1:1101:2699:10994 1:N:0:55
AGTGCCAGCTCTCAATCGCACAGGGGACCCAGGGCCTGGCCCCTCCATCCAGAAAACCTATGACCTCACCCGCTACCTGGAGCACCAACTCCGCAGCTTGGCTGGGACCTATGTTGCGTCTCAGGCGTCGGACTCTGGAGGTTGGGACGGCGTACGGAGTTGGGGAACGCACGTCCTACCGGTGACGGGTTCTGGAAACTGATGGGGTGCGGGGGGGCTCTTTGGCTCCCCCCAGTCCCCCTGTCTGGTCT
+
AA>3AFFFBFFFGGGGGGGCGCGHGEGEGEEHABFEFFHHHHGHGGHHHHHHHHHGHGHHHHHHHGHHHHHGG>EFHHHHBFHHHHH1EGHFEGCGEHHHGHHGGGHHGHHHHHH3?</>CF222@B/<</>-><1FG10.><FFG..<--;:--;..;=BFGG-CE..;:--;AE.FFF-9;@./;@DDFFFFF/BFFF9//;FED9-.:--;@DF@;?BFFFF::BF.9D--;/;BFEFAFBFFFFFFF
@M05620:37:000000000-D9766:1:1101:11723:11000 1:N:0:55
GAGGCTGCTTTGGAAGAAACTCATAGATTACTGCAACAGTTCCCCCTGGACCTGGAAAAGTTTCTTGCCTGGCTTACAGAAGCTGAAACAACTGCCAGGATGCTACCCGTAAGGAACGGCTCCTAGAAGCCTCCACGGGAGTAAAAGAGCTGATGAAACAATGGCAAATAAGTCAGGCATTTCCGCTTTCGCACTCTTGTGGATCCAATTGAACAATTCTCAGCATTTGTACTTGTAACTGCCAAGCCAGG
+
BABBBBFBFFFFFGGGGFGGGGGHGHHFHHHHHGHHGHHHHHHHHGGGHHHHHHGGHHHHHHHHHHGHHHHHHHHHHHHHHHHHHHHHHHHHHHHHHC11FFHHGHCGG1>1F3F?0??@///BG4GFGFGHHCH2//>?BF22@GG/F2FGH11F?GGFFG1FGHF01=GD=1F1<F.11=GG.<...0<A.AGHHHE0<:G0GGFHGHGFFF0/00;CFFBFG0FFFF00CB0;;00B009;B;....E
@M05620:37:000000000-D9766:1:1101:12318:11021 1:N:0:55
GAGGCTGCTTTGGAAGAAACTCATAGATTACTGCAACAGTTCCCCCTGGACCTGGAAAAGTTTCTTGCCTGGCTTACAGAAGCTGAAACAACTGCCAGGATGCTACCCGTAAGGAAAGGCTCCTAGAAGACTCCAAGGGAGTAAAAGAGCTGATGAAACAATGGCAAGTAAGTAACGCATTTCCGCTTTAGCACTCTTGTGGATCCAATTGAACAATTCTCAGCATTTGTACTTGTCACTGACAAACCAGG
+
>>AA>ACA@DBDGBFGFGFBGGEGGEGDFGFFDB4ACGFGHGGGHGEFCGGGHHFH332FBHHGGHGBBBFABFE3BABFFHBFGEBFBF?FGHHGHB??FBGFGHHHGEEEHHFFFHE?30?F?BFG3BBFB33?DFDED?CFHBDFBBGGF2F2DG@FA<2@<01<?<<??1@1?/<>>FF1<A.>C0000<<C==<DC.DGCC:CCCCGC;CF0:<;0;0:C0FBFFGBBF0C00C0B:;00/:;9CE
@M05620:37:000000000-D9766:1:1101:12299:11028 1:N:0:55
GAGGCTGCTTTGGAAGAAACTCATAGATTACTGCAACAGTTCCCCCTGGACCTGGAAAAGTTTCTTGCCTGGCTTACAGAAGCTGAAACAACTGCCAGGATGCTACCCGTAAGGAAAGGCTCCTAGAAGACTCCAAGGGAGTAAAAGAGCTGATGAAACAATGGCAAGTAAGTCAGGCATTTCCGCTTTAGCACTCTTGTGGATCCAATTGAACAATTCTCAGCATTTGTACTTGTAACTGACAAGCCAGG
+
BBBBBBFBFFFFGGGGGFGGGGFHHHHHHHHHHHHHFHHHHHHHHGGGHHHHHHHHHHHHGHHHHHHHHHHHHHHHHHHHHHHHHHHHHHHHHHHHHHHGHHHHHHHHGGGEHHHHGHHHEFGHHHHHH3GGHHHEEAAFGGFHHHHGHHHHHGFHHHHHHHGHHHHGGHHHHHH1GHHFGHHHGGGGFBHHHHHHHHHHHGHHHHHHHHHHHHGGHHHHGHHHHHHHHHHGGGFGGGGFFFGFGFEEGGG
@M05620:37:000000000-D9766:1:1101:3976:11031 1:N:0:55
GAGGCTGCTTTGGAAGAAACTCATAGATTACTGCAACAGTTCCCCCTGGACCTGGACAAGTTTCTTGCCTGGCTTACAGAAGCTGAAACAACTGCCATGATGCTACCCGTAAGGAAAGGCTCCTAGAAGACTCCAAGGGAGTAAAAGAGCTGATGAAACAATGGCAAGTAAGTCAGGCATTTCCGCTTTAGCACTCTTGTGGATCCAATTGAACAATTCTCAGCATTTGTACTTGTCACTGACAAGCCAGG
+
A?AAAAFAFFFBGBAA4FGGGGFHHFHFDGFHGFBEBGHHHDE3FGGFE2FEFFEH2A1FHHHHHHHBFF3BFHEFG5BFGHBGHFBGGHHHHHHGH4B3BGDHHHHHA?EAG3GCGFH??FEFFFHHH3BBFCECFGCEDEFDFGFGGGHHHBGFFHHHHGFGG<CF1<?G@<DGFHH<?DBD<D..>1<FDBCG0<<G0<DGHHF<=0:CGGHFC:GG0;;CGFCGHFGH0;0=0;;0BBFGG.ACFGG
@M05620:37:000000000-D9766:1:1101:14314:11040 1:N:0:55
GAGGCTGCTTTGGAAGAAACTCATAGATTACTGCAACAGTTCCCCCTGGACCTGGAAAAGTTTCTTGCCTGGCTTACAGAAGCTGAAACAACTGCCAGGATGGTACCCGTAATGAAAGGCTCCTAGAAGACTCCAAGGGAGTAAAAGAGCTGACGAAACAATGGCAAGTAAGTCAGGCAGTTCCGCTTTAGCACTCTTGTAAAACCTATTGAACAATTCTCATCATTCGTACATGCCACTGACAAACCAGG
+
AAAABAFAFFFFGGGGGFGGGGAGDGHHHGGGHHHGGHGGHHHHHG?GFHHHHCFHHHHHHHHHFHDHHHHHHHFFHHHHHHHHGHHHHHHHHHHH3G1?3F13BB@@1E/?144FGHAGHHGBGHB?B3?33BG33F//?<01BG1/0BFGB0/F//<@/?1?0<1/F<111?1100F.<>=1..>.=0=00D0/0=0000000./;C000CG0/:000;000:9000/;E.0C009:/;0CFG/.9C.9
@M05620:37:000000000-D9766:1:1101:27293:11042 1:N:0:55
AGTGCCAGCTCTCAATCGCACAGGGGACCCAGGGACTGGCCCCTCCATCCAGAAAACATATGACCTCACCCGCTAACTGGAGCACAAACTCCGCAGCTTGGCTCGAACCTATGTTGAGTATCCAGAGAAGAAATCAGGGAGTTGGGGAGGAGGGAGGAGTTGGGGAAAGACAGCCCAAACCGTGGAGGGTACGGGAAAATGAGGGGGGGAGGAGGGACTCTTAGCCTCCAACCAGTCCCCCGGTCTGCGCA
+
>11>>B1CAFF3A1BFG1FF?F0G0AEEGEAGGG0BF/FCEGGHGG0DFFEDG0AGGA1AFBEGFG11BGHFEG?/BFF0BGB/>00B?1BFE/>EE0FG?0F1E/BGCHH11B222B121B2>11<0<@1<0@11<?F/<?011/<.<<.>.-.<-..</0:;:;?..;C/;.=..;C..@.;-.ABA./9..--;A-//9/;;=---9@;A-9-9;-/9//B//9;A;BB9--9;9F----9--;/---
@M05620:37:000000000-D9766:1:1101:12288:11043 1:N:0:55
GAGGCTGCTTTGGAAGAAACTCATAGATTACTGCAACAGTTCCCCCTGGACCTGGAAAAGTTTCTTGCCTGGCTTACAGAAGCTGAAACAACTGCCAAGATGCTACCCGTACGACCCGGAAGCTAAAAGCCTCACAAGACGTCAACGAACTGATACAACAAAGGCAAGTAAGGCAGGCATTTCAGCTATCGCCCTCTTGTGGATCCAATTGACCCAATCTAAGAATTTGTACTAGTAACAGACAAAACAGG
+
AABAABFBFFFFGFGGFGGGGGGHGHGHHFHHHHGFFHHHHGFHHGGGHGHHHHHFGFHHBGHHHGGHHHHHHHHFHHHHHHHHHGFHHGFGFHHHF311B3GFHHE11?/1/1///>/<///3B43B30B2BF/B2022///?C2?//<F1??11?1?..0><.0<<1>1=1CGACAH0<DGBFF00C/.A.C-.CG0;;.0;CB9BFFFF0C/C.;/00;0:CBFFB;F090;F009/9/..;.;F.:A
@M05620:37:000000000-D9766:1:1101:9477:11044 1:N:0:55
AGTGCCAGCTCTCCATCGCACAGGGTACCCAGCGCCTGGCCCCTCCATCCAGAAAACCTATGACCTCACCCGCTACCTGGCGCACCCCCTCCGCAGCTCGGCTGGGACCTATGCGTCTCCAGCGTCGGCCTCTGGGCGTTGGGGTGGCGTGCGGAGTTGGGGACAGACAGTCCTAACCGTGGAGGGCTCTGGTCAATGATGGGGTGAGGCGGGGCTCTTTGGCTCCCACCAGTCCCCCTGTCTGGTCTCTC
+
>>3>>BDFBFFFGGGFBEA2E?B4F44BBFBGBAAAAGHHHHGEEGHHHFGHFHHABEFHFFGHHDFGHHH0>>>EGD3BB>?EEGG/>EF/>E?E/F3/<FFGGGFHGHHHH1CC/?GH11?<C<-@-.>FCFH/.<<A-.:A.;-.;CA.;--9;CFF@?.-9;/A.;FFFFFFFFBFF;.;A=.AEFFF///:/9/:FFFF.@EA;.--@BB;AFB/FB//:.;..9:9BBFFEFB?/:999//:;9B
@M05620:37:000000000-D9766:1:1101:14540:11079 1:N:0:55
AGTGCCAGCTCTCAATCGCACAGGGGACCCAGGGCCTGGCCCCTCCATCCAGAAAACCTATGACCTCACCCGCTACCTGGAGCACCAACTCCGCAGCTTGGCTGGGACCTATGAGTATCCAGCGTAGGAATCTGGGAGTTGGGGAGGAGTGAGGAGTTGGGGAAAGACAGTCCTAACCGTGGAGGGTTCTGGTAAATGATGGGGTGAGGAGGGGCTCTTTGGCTCCCACCAGTCCCCCTGTCTGGTCTATC
+
AAAAAFFFBFFFGFGGGGGGGGHEFGGGGECGFAEEFFHEGHE1EGHHHHFHFHGFHGHHHHGHHGHHHHHEE>EGHHGGHGGHEHHFG3GFEE?FEBFGEHFFG?GFEHHGHHFDBGFHHHHGGGFGHHHFHHHHGGEGFHCCFGFGG<GHHGHGGHHHGCFDHHHHHGHHHGHHHHG9EFGGGG:CFFFGFFFCFFFFFGGG:BFFFFFA=DFFFFFFFFFFF?9FAFFFFFFFAD;E9BFFF/BFB//
@M05620:37:000000000-D9766:1:1101:16357:11083 1:N:0:55
AGTGCCAGCTCTCAATCGCACAGGGGACCCAGGGCCTGGCCCCTCCATCCAGAAAACCTATGACCTCCCCCGCTACCTGGAGCACCAACTCCGCAGCTTGGCTGGGACCTATGCGTCTCCCCCGCCGGAATCTGGGCGAGGTGGCGGCGAGCGGCGATGGGGCTAGACAGTCCTAAACGCGTCGGGGTTTGGGCAATGTTGGGGTGAGAAGGGGCTCTCTCTCTCCCACCACACTCCCCCTCTGGTCTCTC
+
>>AAAF1CAFFFGGGGGGG1E0FAFGGGEG0AAAEGAFHHGGE/EEBGGH1BF0CGGFCGGGFGHHH/F?EEEE>FHDGHHGHGHHHHGHHHGG@EEGHHGHHGEAGHGHFHF1C//?01<//<//-<--.1<00/.<--:.;C.;--=-;-9--;--;?;B-9-999BF/:B/////--9--9-9-9-;-A-99-B//;/-;@-9--///-;@@-;B/;//9/:9B-9-----/;9E--9-;//;/;://
@M05620:37:000000000-D9766:1:1101:4091:11089 1:N:0:55
GAGGCTGCTTTGGAAGAAACTCATAGATTACTGCAACAGTTCCCCCTGGACCTGGAAAAGTTTCTTGCCTGGCTTACAGAAGCTGAAACAACTGCCAGGATGCTACCCGTAAGGAAAGGCTCCTAGAAGACTCCAAGGGAGTAAAAGAGCTGATGAAACAATGGCAAGTAAGTCAGGCATTTCCGCTTTAGCACTCTTGTGGATCCAATTGAACAATTCTCAGCATTTGTACTTGTAACTGACAAGCCAGG
+
BABBBBFBFFFFGFFGCFGGGGGHHGGHHGHHHHFHGHHHHGHGHGGGGHHHHHGHF3BGHGHHHHHFFGFFHHHFGGFHHHFHHFFHHHHHHHHHH3B1FFHHHHHHGEEFHFHGHHHF3GGHGHHHH3FHFHFHGGGHF?GHHHHGHGHHHGHHFHHHHGFHHCFG<<GH@FDHHHH>FGGFEFDAF<1=DGGG==DGHDGHHHHGFGFFHGHHHCHH;;;GHGCHHHFG;9;C0;FFFBFFF.CEGGG
@M05620:37:000000000-D9766:1:1101:3163:11113 1:N:0:55
GAGGCTGCTTTGGAAGAAACTCATAGATTACTGCAACAGTTCCCCCTGGACCTGGAAAAGTTTCTTGCCTGGCTTACAGAAGCTGAAACAACTGCCATGATGCTACCCGTAAGGAAAGGCTCCTAGAAGACTCCAAGGGAGTAAAAGAGCTGATGAAACAATGGCAAGAAAGTCAGGCATTTCCGCTTTAGCACTCTTGTGGATCCAATTGAACAATTCTCAGCATTTGTACTTGTAACTGACAAGCCAGG
+
AAAAAAFBFFFDGBA4BEGGGGGHHDGFD5BGGGG4AGHHHFFEGGEFE2FHHGEHB32AGF5DGHHFBF3BFGHEB5BDGGBGHE3GBGHGHHHHB4@3BFHHGHHH??>EFFDCFCG/3BCEB4FGG3BD3B3BFAGED?0FFHHGBFGHH1FBDFGHHFFFF01F0?FG1?FGFGH><>1<>C.>FF1F0<0C<<<=<<DFHHHGCC:CGCFG0::C;<;CG0CGCHHG0;0;0;09FC/CC99CFGG
@M05620:37:000000000-D9766:1:1101:7853:11143 1:N:0:55
AGTGCCAGCTCTCAATCGCACAGGGGACCCAGGGCCTGGCCCCTCCATCCAGAAAACCTATGACCTCACCCGCTACCTGGAGCACCAACTCCGCAGCTTGGCTGGGACCTATGAGTATCCAGCGTAGGCCTCTGGGCGTTGGGGAGGCGTGCGGAGTTGGGGACAGACAGTCCTAACCGTGGCGGGTTCTGGTCAATGATGGGGTGAGGCGGGGCTCTTTGGCTCCCACCAGTCCCCCTGTCTGGTCTATC
+
AAAAAFFFBFFFGGGGGGGGGGHHG?AAEE2FBEGGFGHHHHGAAEHHHHHFDFF2BFHHG3FGHGFGHHHE>>>EEGBGGHHHHH1FEHHHGGGGGHHHGGHGGGHHGHHHHBGH3BGH3FG@E/<A22@GHHHH/AAD@GGGFC-.<CC.CC-ACGHHGF.-9EFGFFBFGGGGGGGGGG-@AF;EFFFFF/;BFFBFFFFFADFFFADFFFDFEFFFFFFFFFFFFF.ABFFFFFFFFFFFFFFB/BB
@M05620:37:000000000-D9766:1:1101:23273:11158 1:N:0:55
GAGGCTGCTTTGGAAGAAACTCATAGATTACTGCAACAGTTCCCCCTGGACCTGGAAAAGTTTCTTGCCTGGCTTACAGAAGCTGAAACAACTGCCAGGATGCTCACCGTAAGGCAAGGCTCCTCGAAGACTCCCAGGGCGTCCCAGCGCTGCTGAACCACTGGCAAGTAAGTCAGGCATTTCCGCTTTAGCACTCTTGTGGATCCAATTGAACCCTTCTCCGCATTTGTACTTGTAACTGACAAGCCAGG
+
BABBBBFBFFFFGFGGGGFGGGHHGHHHHHHHHHHHHGHGHHHHHGGFGHHHHHHFHHHHBFHHHHHGHGHHHHHHHHHHHHHHHHHHHHEHHHHHH3BEH3GD34BFGGH1FF3GGFAGH0FHC//BFEGFHHEFH/<//>//?F20>C/A/11?F<GH.GH0FGHA<1F<FGHHHHHHB0=DG.AEGHHHHHHHGHHFHGHHHHGGGGGG00..9/CFG0.;:A.FFFGGGGGGGFFFFFFFFFFAFFF
@M05620:37:000000000-D9766:1:1101:6884:11162 1:N:0:55
AGTGCCAGCTCTCAATCGCACAGGGGACCCAGGGCCTGGCCCCTCCATCCAGAAAACCTATGACCTCACCCGCTACCTGGAGCACCAACTCCGCAGCTTGGCTGGGACCTATGAGTATCCAGCGTAGGAATCTGGGAGTTGGGGAGGAGTGAGGAGTTGGGGAAAGACAGTCCTAACCGTGGAGGGTTCTGGTAAATGATGGGGTGAGGAGGGGCTCTTTGGCTCCCACCAGTCCCCCTGTCTGGTCTATC
+
ABCCBFFFCFFFGGGGGGGGGGGHEEGGGGEGGGGGGFHHHEFGGGHHHHHGDFFHHGHHHHHHHHHHHHHGGCEGHHHHHGHHHHHHGHHHGGGGGHHHGHHGGGHHGHHHHHHHGHHHHHHGCEDEFHHHHHHHHGGHHHGGGGGGGGHHHHHGHHHHGGGGHHHGHHFGGHHHHHGEGGGGGGCFAFFGFFGFFGGGGGGGADFFFFFFFFF>EFFFFFFBFFFFFFFFBFFFFFFFFFFFFFBFFBB
@M05620:37:000000000-D9766:1:1101:9257:11167 1:N:0:55
GAGGCTGCTTTGGAAGAAACTCATAGATTACTGCAACAGTTCCCCCTGGACCTGGAAAAGTTTCTTGCCTGGCTTACAGAAGCTGAAACAACTGCCAGGATGCTACCCGTAAGGAAAGGCTCCTAGAAGACTCCAAGGGAGTAAAAGAGCTGATGAAACAATGGCAAGTAAGGCAGGCATTTCCGCTTTAGCACTCTTGTGGATCCAATTGAACAATTCTCAGCATTTGTACTTGTAACTGACAAGCCAGG
+
AABB>AFCFDDDG4BFGGFFGGGHHFFFHHFFFHBGFGHHHDDBFEAFEGBFGHGG332FBGHFHHHBBAEBBGHBBBBGHHBFG33EBBAGHHHHG3B1GHHFHHHGF1EEGHGFFAF/30?B?BFF?FGF3B3FF?DED??DDDGGB2FHF<2>DG@GE@2@?01/?1??100?CDE111FD<C..<0==0<<<==D<G.D0;G;C;CGFC<CH00:<000=000;BGF;000;00090;/9C.:./;A
@M05620:37:000000000-D9766:1:1101:15720:11209 1:N:0:55
AGTGCCAGCTCTCAATCGCACAGGGGACCCAGGGCCTGGCCCCTCCATCCAGAAAACCTATGACCTCACCCGCTACCTGGAGCACCAACTCCGCAGCTTGGCTGGGACCTATGAGTATCCAGCGTAGGAATCTGGGAGTTGGGGAGGAGTGAGGAGTTGGGGAAAGACAGTCCTAACCGTGGAGGGTTCTGGTAAATGATGGGGTGAGGAGGGGCTCTTTGGCTCCCACCAGTCCCCCTGTCTGGTCTATC
+
CCBCCFFFCFFFGGGGGGGGGGHHGGGGGGHHGGGGGGHHHHGHGGHHHHHHHHHHHGHGHHHHHHHHHHHGGGGGHHHHHHHHHHHHGHHHGGGGGHHHGHHGGGHHGHHHHHHHHHHHHHGCCGGGGHHHGHHGFGCGHGFGGGGGGHHHHHHGCHHHGFGGHHHHHHFHHHHHHHGGGGGGGG9CFGGGCFGGGGGGGGGG99EFFFFFFFFFFFFFFFFFFFFFFFFFFFFFFFFA;FFFFFFFFFB
@M05620:37:000000000-D9766:1:1101:9887:11211 1:N:0:55
GCGGCTGCTTTGGAAGCAACTCATAGATTCCTGCCCCAGTTCCCCCTGGCCCTGGAACCGTTTCTTGCCTGGCTTACAGAAGCTGAAACAACTGCCCGGATGCTACCCGTAAGGAAAGGCTCCTAGAAGACTCCAAGGGAGTAAAAGAGCTGATGAAACACTGGCAAGTAAGTCAGGCATTTCCGCTTTAGCACTCTTGTGGATCCAATTGAACACTTCTCAGCATTTGTACTTGTAACTGACAAGCCAGG
+
>11>A1>AFF@BBBG111BBFFBF3DDDA3FGDGA0F0BADFHHHGEFA0BFGG/FE1/AEGGGFGGHHHHHHHG1FFGDGHHFB1BGHCGHFFHH/?>/EGHHGFGHGGGFHHHG0FFGHHGHHHFHH1BFGHCCGF//CEB1G11/F<GHD1FFF?GH0FFFEGHG11FGGHHGFBAGHHHH.CCCGCCGHHHFCGHHFGHFHHGHGGGG0;0/;FFGF0CFBCFFGFGGBFGFFGGGG0CBBCCF--E
@M05620:37:000000000-D9766:1:1101:22294:11224 1:N:0:55
GAGGCTGCTTTGGAAGAAACTCATAGATTACTGCAACAGTTCCCCCTGGACCTGGAAACGTTTCTTGCCTGGCTTACAGAAGCTGAAACAACTGCTCGTATGCTATCCGACCGGCAAGGAAAGTCGCCGACTACACGGTAAGCCACTAGAAGATGCGACAAAGGAATGTCAAGCAAGCCTTTCAGCTCTGGCCCACTTGTGGATCCAATTGAACCCAACAACGCACAGGACCTTGAATCTGAAAAGACAAG
+
11>AAAFAFF3DFGGE11BF1GBGDFGHH1GHHHF1FBFFHHHHHGEFFAGHHHGHHF0BBFHHBGHHHHHHHHGHHHHHHHHBGHHHHF>FGGH1F//B00BF220B>//>/E/>EGGH0001B?C/<C//<01@/////?11001>1<1>1111-.--<///<C0<0=F00:C/=CE/:0=G0:C/00::....909;0.000:9CFC9CFB....;.;-9;----;---;9B/B///;BFF/;ABF-;
@M05620:37:000000000-D9766:1:1101:2378:11225 1:N:0:55
AGTGCCAGCTCTCAATCGCACAGGGGACCCAGGGCCTGGCCCCTCCATACAGAAAACCTATGACCTCACCCGCTACCTGGAGCACCAACTCCGCAGCTTGGCTGGGACCTATGAGGCTCCTGCGTAGGCGGCTGGGAGTTGGGGAGGAGGGAGGAGTTGGGGACAGACAGTCCTAACCGTGGAGGGTTCTGGTAGATGCTGGGGGGAGGCGGGGCTCTTTGGTTCCCACCAGTCGCCCTGTTTGGTGTATC
+
A1>AA@@CAF1BAGGFFAFGA0000A0AFEAGGEGAFCEFHEGHGFFH2FGBFGHB0BGHFDG1G1BFFHFEE/>E>FBBGHHCHE0?EHHHGFEG>0FGEBHGECGC?0GFHHB0/?0F1@GGAEG/<//<<<.>0><<GGCG.A-.:.-:;-.;/;C/-;.-.9CF//0;CFFF/.;:;@-AA;;-9;//B///://;BF-@-@-@@-@-@@-9-9;/FB--/;//;A-;/;-9AF@A///;9A--://
@M05620:37:000000000-D9766:1:1101:4290:11225 1:N:0:55
AGTGCCAGCTCTCAATCGCACAGGGGACCCAGGGCCTGGCCCCTCCATCCAGAAAACCTATGACCTCACCCGCTACCTGGAGCACCAACTCCGCAGCTTGGCTGGGACCTATGCGACTCCCTAGTCGGCCTATGGGCGATGGGGGGACGTGCGACGATGGGGGCAGACAGTCCTAACAGTGGCGGGGTCTGGTCAATGCTGGGGTGAGGCGAGGGTCTTTGGCTCCCCCACGATCCCCTGTCTGGTCTCTC
+
AAAAAFFFBFFFGFGGGGFCGGGHFGGEGGHHGGGGCFHGHHGGGEHHHHCFFH3FGFHFHHBGHHHHHHHGGEFGHHHGHHHHHHHGEHHGGGGGGHHHFHFGFGGHGHHHHBG//</@?22@22?////<?DFG0>-<..>E-;--;.;.;.-;-;;.AD-;;.9AF.//;B/99//9;;.@-@-;.;BF://9/////;:B.@.F..@-;@-;;F/F/B/;;.;.A-.--..;BE..F/FFBB/;;FF
@M05620:37:000000000-D9766:1:1101:14914:11228 1:N:0:55
GAGGCTGCTTTGGAAGAAACTCATAGATTACTGCAACAGTTCCCCCTGGACCTGGAAAAGTTTCTTGCCTGGCTTACAGAAGCTGAAACAACTGCCAGGATGCTACCCGTAAGGAAAGGCTCCTAGAAGACTCCAAGGGAGTAAAAGAGCTGATGAAACAATGGCAAGTAAGTCAGGCATTTCCGCTTTAGCACTCTTGTGGATCCAATTGAACAATTCTCAGCATTTGTACTTGTAACTGACAAGCCAGG
+
CBCCCBFCFFFFGGGGGGGGGGHHHHHHHHHHHHHHHHHHHHHHHGGGHHHHHHHGHHFGGGHHHHHHHHHHHHHHHHHHHHHHHHHHHHHHHHHHHGHEHHHHHHHHGGGFGFHHHHHHHHGHHBHHHHHHHHFGGGDHG?GGHHHGHHHHHEFHHHHHHHFHHHFEFGGHHGGFHHHHHHHHGGGGGHHHHHHHHHHHFDHHHHHHHHHGHHHFHHHHHGBHHFHGHGHFFGGGGGGFFGGGGCGGGGG
@M05620:37:000000000-D9766:1:1101:22310:11231 1:N:0:55
GAGGCTGCTTTGGAAGAAACTCATAGATTACTGCAACAGTTCCCCCTGGACCTGGAAAAGTTTCTTGCCTGGCTTACAGAAGCTGAAACACCTGCGCCTATGCTATCCGTACGGTAAGGCTCCTCGCAGACTCCACGGAAATCCACGAGATGATGCAACAAAAGAAAGTCAGTCAGGCCTTTCAGCTTTCGCCCTCTTGTGGATCCAATTGAACACATCTCCGCCTTGGAACTTGTAACTGACAAGACAGG
+
AAABBBF?FFFFGGGGFG4FGGHHHHHEGEGHHFGFCGGGFGHHHGG2GEHHGGHHHHHFHHHHHHGHHHFHHHHHHHHHHHHHHEGHHHEGHHH/>1?>FB3BG4BBE1B>EG2?/FBF30/32E//E@?22B2FFG///2@2@2/<///?11@?GF10.00>.><G11F11>G0</</<0D00DDGG0;A:C-::0CGCABF0/;B9BFFFF0/.0;;00AC.A9/;00;0CB0;/:FFFFFF.;FBBE
@M05620:37:000000000-D9766:1:1101:7248:11232 1:N:0:55
GAGGCTGCTTTGGAAGAAACTCATAGATTACTGCAACAGTTCCCCCTGGACCTGGAAAAGTTTCTTGCCTGGCTTACAGAAGCTGAAACAACTGCCAGGATGCTACCCGTAAGGAAAGGCTCCTAGAAGACTCCAAGGGAGTAAAAGAGCTGATGAAACAATGGCAAGTAAGTCAGGCATTTCCGCTTTAGCACTCTTGTGGATCCAATTGAACAATTCTCAGCATTTGTACTTGTAACTGACAAGCCAGG
+
?>AAA@CACFDFCGGGACGC1AF3EGG331GFFFGFCFGGBHH1GGCGAEGFFFHHEA0BFGFHAFABGEDGFEFHHFGFHFHFFHHFHEHHBFGEFGHEHHHHFHHHAEECHEFHFGF/1GCGGHFHHGFGFHFCHGCGGBFFFFBFHHHFHDGFHFHGHFHHGHHGFGBDGFHGHCGHHHHHGGC.FDGDB<GC0DDGCAGFCGGFHHHHHGHFBGHH0;CGHHGFFGHGCBFFBBFBBFBFFGGEFEF
@M05620:37:000000000-D9766:1:1101:15067:11252 1:N:0:55
GAGGCTGCTTTGGAAGAAACTCATAGATTACTGCAACAGTTCCCCCTGGACCTGGAAAAGTTTCTTGCCTGGCTTACAGAAGCTGAAACAACTGCCAGGATGCTACCCGTAAGGAAAGGCTCCTAGAAGACTCCAAGGGAGTAAAAGAGCTGATGAAACAATGGCAAGTAAGTCAGGCATTTCCGCTTTAGCACTCTTGTGGATCCAATTGAACAATTCTCAGCATTTGTACTTGTAACTGACAAGCCAGG
+
AAAB>AFAFFFFGFFFFGFGGGHHHHHHHHHGGB4GFGFHHFDFGGEFAEFGHHGGBACFBGHHHHFFBGHGHHHBBGGHHHGGGEBGFGBGHHHHFBFAGGGGFGGGGEE?BCDGFFF?BBFHBBFF?GEGHH?FB?DGD?BDFHGGBCGHF@F>DD@FGF@@GGHGG?GGFBGGHHC<FFFGEFGGG1>DGGHHFHHHHDHGGHHCCGHHGGFHH00CC:;;GGHFHHC;BFFF0;BCFCCFG.CEBFF
@M05620:37:000000000-D9766:1:1101:17726:11269 1:N:0:55
AGTGCCAGCTCTCAATCGCACAGGGGACCCAGGGCCTGGCCCCTCCATCCAGAAAACCTATGACCTCACCCGCTACCTGGAGCACCAACTCCGCAGCTTGGCTGGGACCTATGAGTATCCAGCGTAGGAATCTGGGAGTTGGGGAGGAGTGAGGAGTTGGGGACAGACAGTCCTAACCGTGGAGGGTTCTGGTAAATGATGGGGTGAGGAGGGGCTCTTTGGCTCCCACCAGTCCCCCTGTCTGGTCTATC
+
AA>AAFFFAF@DFGGFGEFGEGCGFGFGGGHHGGAEGEHFGHGHFGHGDHHFFC1GHGFGHHFHHGFHHHHGGE/>FFFFFGHFCFGHGCFHG/EE>CGHGHHG/EGHGHHHHB1GGHHHHHHG/<BGF1@GHHFGC?<0?GGGC<C<EFG00<GAC/GHGGC@EEFAFCGCGHGHHHGBEG.;E@CF.FFGFFFGGGGGGGGG-@EFFBFB>@@@EFFFFB//B?EFFFFFBFFFFF@EFFFFFFFB/F9
@M05620:37:000000000-D9766:1:1101:17947:11276 1:N:0:55
GAGGCTGCTTTGGAAGAAACTCATAGATTACTGCAACAGTTCCCCCTGGACCTGGAAAAGTTTCTTGCCTGGCTTACAGAAGCTGAAACAACTGCCAGGATGCTACCCGTAAGGAAAGGCTCCTAGAAGACTCCAAGGGAGTAAAAGAGCTGATGAAACAATGGCAAGTAAGTCAGGCATTTCCGCTTTAGCACTCTTGTGGATCCAATTGAACAATTCTCAGCATTTGTACTTGTAACTGACAAGCCAGG
+
BAABCAFBFFFFGGGGGGGGGGGHHHHHHGHHHHHHHHHHHHHHHGGGHGHHHHHHHHFGGHHHHHHHHHHHHHHHHHHHHHHHHHHHHHHHHHHHHHHAHHHHHHHHGGGGHHGHHFGHHHGHHHHHHGHHHHHFHGDHGDHFFHHGHHHHHHHHHHHHHHHHHHHGFFHHHHHHHHHHHHHHGGDGGGGHFHHHHHHHHGHHHHHHHHHHHHHGHBHHFGBHHFGHHGGGGFGFGGGGGFGGGGGGGGG
@M05620:37:000000000-D9766:1:1101:12369:11289 1:N:0:55
AGTGCCAGCTCTCAATCGCACAGGGGACCCAGGGCCTGGCCCCTCCATCCAGAAAACCTATGACCTCACCCGCTACCTGGAGCACCAACTCCGCAGCTTGGCTGGGACCTATGAGTATCCAGCGTAGGAATCTGGGAGTTGGGGAGGAGTGAGGAGTTGGGGAAAGACAGTCCTAACCGTGGAGGGTTCTGGTAAATGATGGGGTGAGGAGGGGCTCTTTGGCTCCCACCAGTCCCCCTGTCTGGTCTATC
+
ACABCFFFCFFFGGGGGGGGGGHHGGGGGGHHFGGGGGHHHHGHGGHHHHHHHHHHHGHGHHHHHHHHHHHGGFGGHHHH?GHHHHHHGHHHGGGGGHHHGHHGGGHHGHHHHFHHFHHHGHHGGGGGH2FGHHHH0FEHHHGGFFGGGHHFGGGGHHHHGG..CGHHHHHHHHHHHHGGGGAFGGDGGGGGFFFFGGGGGGGG9CFFFFFFFFFFFFFFFFFFFFFFFFFFFFFFFFFFFFFFFFFFFFB
@M05620:37:000000000-D9766:1:1101:12933:11292 1:N:0:55
AGTGCCAGCTCTCAATCGCACAGGGGACCCAGGGCCTGGCCCCTCCATCCAGAAAACCTATGACCTCACCCGCTACCTGGAGCACCACCTCCGCAGCTTGGCTGGGACCTATGCGTATCCAGCGTCGGCCTCTGGGCGTTGGGGCGGAGTGCGGCGTTGGGGCAAGACAGTCCTAACCGTGGCGGGTTCTGGTAAATGATGGGGTGAGGAGGGGCTCTTTGGCTCACACCAGTCCCCCTGTCTGGTCTATC
+
ABAAAFFFBFFFGEGGGGGGGGHHGGGFEGHHFFFGGGHHHHGHGGHHHGHHGFHHHGHHHHHHHHHFHHHEE>>EHHHH2BFG1GH1FCHGGGEGGHHHGHHGAFHHGHHHH2?F/C0F2<GDG/<C/??GHHHF.><ADADGDDGGGFG0AB-=BFFFFFDB9AFFFFFFFF/FFFFFED-@AFFFFFFFF/B/FFFFFFFF?DFEF/AF-@FFFFFFBFFFF/FBFFFFFFFFAFFEFFFFFFB//;/
@M05620:37:000000000-D9766:1:1101:12945:11306 1:N:0:55
AGTGCCAGCTCTCAATCGCACAGGGGACCCAGGGCCTGGCCCCTCCATCCAGAAAACCTATGACCTCACCCGCTACCTGGAGCACCAACTCCGCAGCTTGGCTGGGACCTATGAGTATCCAGCGTAGGAATCTGGGAGTTGGGGAGGAGTGAGGAGTTGGGGAAAGACAGTCCTAACCGTGGAGGGTTCTGGTAAATGATGGGGTGAGGAGGGGCTCTTTGGCTCCCACCAGTCCCCCTGTCTGGTCTATC
+
BBBBBFFFBFFFGGGGGGGGGEHHGGGGGGHHGGGGGGHHHHGHGGHHHHHHHHHHHGHGHHHHHHHHHHHGGGGGHHHHHHHHHHHHGHHHGGFGGHHHGHHGGGHHGHHHHHHHHHHGHHHGCDDFHHHHHHHHHGDHHHGGGGGGGHHHHHHGHHHHGGGGHHHHHHCGHGHHHHGDGGGGGGCFFFGGF;C;BFGGGGGGADFFFFFFFFFFFFFFFFFFFFFFFDFFBFFFFFFEFFFFF9BFFFB
@M05620:37:000000000-D9766:1:1101:25186:11322 1:N:0:55
GAGGCTGCTTTGGAAGAAACTCATAGATTACTGCAACAGTTCCCCCTGGACCTGGAAAAGTTTCTTGCCTGGCTTACAGAAGCTGAAACAACTGCCAGGATGCTACCCGTAAGGAAAGGCTCCTAGAAGACTCCAAGGGAGTACAAGAGCTGATGAAACAATGGCAAGTAAGTCAGGCATTTCCGCTTTAGCACTCTTGTGGATCCAATTGAACAATTCTCAGCATTTGTACTTGTAACTGACAAGCCAGG
+
A1AAA?FAFFDFFGGF11BGGG1G3FEHH1GHHH11B0BBFGHHHGCGHBHGGHHHHH0FFHHHFHHHHHHHHGBFGHHFFHHFGHHHHBHHGHHHHHGFHHHGDGGHGEGGHHHHHHHGHHGHFHFHHHHHHHB1BFCAB?C121BBGHHH1GHDG>GGCHHHHHHGGHHHGHHHHHHHHGHGGGGGGHHHGHHHHHHFHGHHHHHGHHHHGHHHHHHHGGHHFHHGGCHGGGGGGGGGGEFFFCFGGGG
@M05620:37:000000000-D9766:1:1101:3387:11323 1:N:0:55
GCGGCTGCTTTGGCAGAAAATCATAGATTACTGCCACAGTTCCCCCTGGACCTGGAACCGTTTCTTGCCTGGCTTCCAGACGCTGCCACAACTGCCAGGATGCTACCCGTACGGAACGGCTCCTAGAAGCCTCCCCGGTCGTCCACGAGCTGCTGCAACACTGGCAAGTCAGTCAGGCCTTTCCGCTTTAGCCCTCTTGTGGATCCAATTGACCAATTCTCAGCATTTGTACTTGTAACTGACAAGCCCGG
+
11>1>1>AFFBBGFG1AEF0A11FD3BFGFBG2B0BFCBBFGHHHGEF/FFFFHAAB1/ABEGBD1FFGHH/FBB0BFF1>>>/E/B1B>?/BBGHHFEEGCFHHHHCEEE/<?/?EE/CGGGH1F<1@@FGGG//>/<//>C..1<->AFHBCC0C<<..<CFG/0::C0:;CFHHH.:GGGGGBGFG00;/C/CFFG9BEFG09BFFGGFFBB-:BFFB/;9/;B;BB/BFFFFFFF;//:9999E-99
@M05620:37:000000000-D9766:1:1101:6451:11335 1:N:0:55
GAGGCTGCTTTGGAAGAAACTCATAGATTACTGCAACAGTTCCCCCTGGACCTGGAAAAGTTTCTTGCCTGGCTTACAGAAGCTGAAACAACTGCCAGGATGCTACCCGTAAGGAAAGGCTCCTAGAAGCCTCCAAGGGAGTAAAAGAGCTGATGAAACAATGGCAAGTAAGTCAGGCATTTCCGCTTTAGCACTCTTGTGGATCCAATTGAACAATTCTCAGCATTTGTACTTGTAACTGACAAGCCAGG
+
AAABBBFCFFFFGGGGGGGGGGHHHHFHHHHHHHHHFHHGHHHHHGGGHHHHHHHGHFGGFGHHHHHHHHHGGGH3GHHFCGHHHHDDFGHHHGHHHGHHHHHHHHHHGGGGHHFH3GEGHHGHGHHFH3FGHHFFHG//CGB?H3B/FFHH2FG>FGHGCHHHHHHGG1FHHHHHHHCHHHHHGGGGGBHHHHHHHHHHHGHHHHHFHHHH0GHFHHHHHFHHBGHHHGGGGGGGGGGFGFGGGFGGFGG
@M05620:37:000000000-D9766:1:1101:24027:11353 1:N:0:55
GAGGCTGCTTTGGAAGAAACTCATAGATTACTGCAACAGTTCCCCCTGGACCTGGAAAAGTTTCTTGCCTGGCTTACAGAAGCTGAAACAACTGCCAGGATGCTACCCGTAAGGAAAGGCTCCTAGAAGACTCCAAGGGAGTAAAAGAGCTGATGAAACAATGGCAAGTAAGTCAGGCATTTCCGCTTCAGCACTCTTGTGGACCCAATTGAACAATCCTCACCATTTGTACTTGTAACTGACAAGCCAGG
+
AAAABBFBFFFFGGFGCFGGGGDGGHHHHHHHHHHHGHHHHHHHHGGGHHHHHHHGBFHHFHHHHHGGHHHHHHHHHHHHHHHHHGHHHGHHHHHHH3BBFGHGHHH?E1>11BFGH0F?3FCGF4BEFGHFF3FG??CG??FHHHHEGHFHH2>FBG22?@22??G/1?FGG1F<0<<<1=FDDAD..11<=C<GDGH0C.D/<CCEFHHBGBCG0//<;;.;C0;FBFGGFB0;009;;C:B9.;CFFE
@M05620:37:000000000-D9766:1:1101:16596:11367 1:N:0:55
GAGGCTGCTTTGGAAGAAACTCATAGATTACTGCAACAGTTCCCCCTGGACCTGGAAAAGTTTCTTGCCTGGCTTACAGAAGCTGAAACAACTGCCACGATGCTACCCGTAATGAAAGGCTCCTAGAAGACTCCAAGCGAGTAAAAGAGCTGATGAAACAATGGCAAGAAAGTCAGGCATTTCCGCTGCAGCACTCCTGTGGTGCATATTGAAGAACTCTTATCATTATTACTTCTCTTTGATAAGCCAGG
+
BBBBBBFBFFFFGGGGGGFFGGEHGHHGGFHHHHGFFGHHHHGHHGGGHHHHHHHHGHHHHHHHHHHHHHHHHHHHHHHHHHHHHHFHHHHHHHHHH3//1?1B4F2B11/>/4B3B??/30?FBB3BGHB3BG333///>/B3B?3?2<2@DDHH2@2@F111001<0?<1?<<F00<11111.>>-.///<.0/<</=0;/.0000:000:0;:/00;0=0;F0000;00;00;000;0;00;00C/..
@M05620:37:000000000-D9766:1:1101:10220:11374 1:N:0:55
GAGGCTGCTTTGGAAGAAACTCATAGATTACTGCAACAGTTCCCCCTGGACCTGGAAAAGTTTCTTGCCTGGCTTACAGAAGCTGAAACAACTGCCAGGATGCTACCCGTAAGGAAAGGCTCCTAGAAGACTCCCAGGGAGTAAAAGAGCTGATGAAACAATGGCAAGTAAGTCAGGCATTTCCGCTTTAGCACTCTTGTGGATCCAATTGACCAATTCTCAGCATTTGTACTTGTAACTGACAAGCCAGG
+
BCCCCCFCFFFFGGGGGGGGGGGHHHHHHFHHHHHCGFHHHHHHHGGGHGHHHHHHHHHHHHHHHHHHHHHHHHHFHFGFHHHHHHGHHFHHHHHHFEGEHFHH4FGHGGGGHH3F3F0/G0FH34FGH?GHHH/GH//?/?2B3?3/FGGH<DDHHD2@/@FBHHH/1<G1F1DDCGCHFBHGG.DEFHGHGHHHGHHHFDGHHHFHHHHH00:.;0CGGHFF0;0CHGGGGGGGGBFGGGGGFFG.BFC
@M05620:37:000000000-D9766:1:1101:17506:11377 1:N:0:55
AGTGCCAGCTCTCAATCGCACAGGGGACCCAGGGCCTGGCCCCTCCATCCAGAAAACCTATGACCTCACCCGCTACCTGGAGCACCAACTCCGCAGCTTGGCTGGGACCTATGTTGAGTATCCAGCGTAGGAATCTGGGAGTTGGGGAGGAGTGAGGAGTTGGGGAAAGACAGTCCTAACCGTGGAGGGTTCTGGTAAATGATGGGGTGAGGAGGGGCTCTTTGGCTCCCACCAGTCCCCCTGTCTGGTCT
+
BBBCCFFFCFFFGGGGGGGGGGHHGGGGGGHHGGGGGGHHHHGHGGHHHHHHHHHHHGHHHHHHHHHHHHHGGFGGHHHHGHHHHHFGGHHHGGGGGHHHGHHGGGHHGHHHHHHHHHHFHHHHHHGGDGGH2FHHHHG0FGHHHGG<CG.EHHDGHCEHHHHGGGGAC:GHHHHHHHHHGGDGG?EGGCFGGGGFFGGGGGGGGGFFFEFFFFFFFFFFFFFFFFFFFFFFFFFFFFFFFFFFFFFFFFF
@M05620:37:000000000-D9766:1:1101:17184:11398 1:N:0:55
GAGGCTGCTTTGGAAGAAACTCATAGATTACTGCAACAGTTCCCCCTGGACCTGGAAAAGTTTCTTGCCTGGCTTACAGAAGCTGAAACAACTGCCAGGATGCTACCCGTAAGGAAAGGCTCCTAGAAGACTCCAAGGGAGTAAAAGAGCTGATGAAACAATGGCAAGTAAGTCAGGCATTTCCGCTTTAGCACTCTTGTGGATCCAATTGAACAATTCTCAGCATTTGTACTTGTAACTGACAAGCCAGG
+
BCBCCCFBFFFFGGGGGGGGGGHHHHHHHHHHHHHHHHHHHHHHHGGGHHHHHHHHHHHHGHHHHHHHHHHHHHHHHHHHHHHGHHHGHHHHHHHHHHHHHHHHHHHHGGGGHHFHHHHHHHGHGHHHHHHHHHGHHEGFGGEFHHHGHHHHHHHHHHHHHHHHHHGGHHHGHHHHHHHHHHHHGGGGGHHHHHHHHHHGHGHHHHHHHHHHHHFGHHHHHHHHHHHHHHHGGGGGGGGGGGGGGGGGGGG
@M05620:37:000000000-D9766:1:1101:11416:11405 1:N:0:55
AGTGCCAGCTCTCAATCGCACAGGGGACCCAGGGCCTGGCCCCTCCATCCAGAAAACCTATGACCTCACCCGCTACCTGGAGCACCAACTCCGCAGCTTGGCTGGGACCTATGAGTATCCAGCGTAGGAATCTGGGAGTTGGGGAGGAGTGAGGAGTTGGGGAAAGACAGTCCTAACCGTGGAGGGTTCTGGTAAATGATGGGGTGAGGAGGGGCTCTTTGGCTCCCACCAGTCCCCCTGTCTGGTCTATC
+
AABBBFFFBFFFGGGGGFGGGGGEBEEFGGHHGGGG2BFHHHEHGGHHHFGHFGGAGGHGEGGHHGHHHHHCGGGGHHHEFGHGGHGHGFGHGGCGCGHHGHHGGGHHGHHHHGH3FGFHEHHD?/C/22<@FHHH0F/?GHGG.A-.C0><G.0C/<GFGG.:;CHCGF0:CHHHHFAAEG?EAD.9FFFGFEGGBBFFFGGG.@EFF/DDCC=;EFFFFFFFFEFFFFEF/FFFFFFEFFFFFBFFBFB
@M05620:37:000000000-D9766:1:1101:17195:11416 1:N:0:55
GAGGCTGCTTTGGAAGAAACTCATAGATTACTGCAACAGTTCCCCCTGGACCTGGAAAAGTTTCTTGCCTGGCTTACAGAAGCTGAAACAACTGCCAGGATGCTACCCGTAAGGAAAGGCTCCTAGAAGACTCCAAGGGAGTAAAAGAGCTGATGAAACAATGGCAAGTAAGTCAGGCATTTCCGCTTTAGCACTCTTGTGGATCCAATTGAACAATTCTCAGCATTTGTACTTGTAACTGACAAGCCAGG
+
AABCBCFBFFFFGFGGFGGGGGHHHGHHHFHHHHFFGHHHHHHHHGGGHFHHHHHGGFFHBHHHHHGFGHHHHHHHHHHHGHHHHGFFGFGGHGGHEFGAHEF3GHHHG1EEBF3BGHHAGAFEFGHHEGHHHHHFHEFEF?GHHHHGHFHHHHHHGGGCGFDFFHHGG=FGDHFF0FCGDGDGGCGGGBFHFGGHFFDGHGHHHHHHHHEHCCFHCCFHH;;CBHG;CG0CFG0CFB9CFFFFGAEGFGG
@M05620:37:000000000-D9766:1:1101:7929:11421 1:N:0:55
GAGGCTGCTTTGGAAGAAACTCATAGATTACTGCAACAGTTCCCCCTGGACCTGGAAAAGTTTCTTGCCTGGCTTACAGAAGCTGAAACAACTGCCATGATGCTACCCGTAAGGAAAGGCTCCTAGAAGACTCCAAGGGAGTAAAAGAGCTGATGAAACAATGGCAAGTAAGTCAGGCATTTCCGCTTTAGCACTCTTGTGGATCCAATTGAACAATTCTCAGCATTTGTACTTGTACCTGACAAGCCAGG
+
A1AAA@CA@FFFGG1FFGGFFFDFEFFDAGEGHHHHFEGHDG2GFGEFAF0C0FA011FGFEBHFGDHHBGHFF0AB1FFHHGHFHHHHHHEFFGHH1BBF@GFGHHH/?EE0FHFFCGGBGEFBBGHHFFHHFGCHEEFGEF1FHHGGGHHH1FHFHFFF@GFHHHF1??G?DFFGGHFGHDBCE.CFF1F<<CG<GGDC.00<C<<0=CBCCGHF:CG0:;GFH0;0;GH0B0;00;FGGGG0FEEFAC
@M05620:37:000000000-D9766:1:1101:17810:11423 1:N:0:55
AGTGCCAGCTCTCAATCGCACAGGGGACCCAGGGCCTGGCCCCTCCATCCAGAAAACCTATGACCTCACCCGCTACCTGGAGCACCAACTCCGCAGCTTGGCTGGGACCTATGAGTATCCAGCGTAGGAATCTGGGAGTTGGGGCGGAGTGAGGAGTTGGGGAAAGACAGTCCTAACCGTGGAGGGTTCTGGTAAATGATGGGGTGAGGAGGGGCTCTTTGGCTCCCACCAGTCCCCCTGTCTGGTCTATC
+
ABAAAFDFBFC@FGGGFCC2AEFEGGGGGGGFGGGEGF22FHGGGFHE5FFHGA3FGGHEHHGHHHHFEHF0EEEGHBBHCGHAGHA1ECEGE>/EE3FGGHGGGGHHGGFHHBHHHHHHHHHGG/BEFEGHFGHHGFFHHHGG.<D@CFHCHHFGHGFGGG9.;FFGGGGGGGGGGGGGGBAEFBAFFFFFFFFFFFFFFFFB.@E?FBDFBB?BFFFEFFFEBFFFFFFFBFFFFFBFFFFFF:BFFF/
@M05620:37:000000000-D9766:1:1101:25282:11437 1:N:0:55
AGTGCCAGCTCTCAATCGCACAGGGGACCCAGGGCCTGGCCCCTCCATCCAGAAAACCTATGACCTCACCCGCTACCTGGAGCACCAACTCCGCAGCTTGGCTGGGACCTATGCGTCTCCCGCGTCGGAATCTGGGCGTTGGGGAGGCGTGCGGCGTTGGGGACAGACAGTCCTAACCGTGGCGGGTTCTGGTAAATGCTGGGGTGAGGCGGGGCTCTTTGGCTCCCACCAGTCCCCCTGTCTGGTCTCTC
+
AAAAAFFFCFFFGGGGGGGCFCHGGEEFGGHHFGGFDFHHHHGHGGHHHGGHHHHHHGHHHHHHHHHHHHHGGEGGHHHHBFGHHHFGGHHHDFFGGHGHGGHGGGHHGHHHHFG//?GHB/>B@/>@-<.<>GHH.A<A@GGG.;-.;.A:@?:A-:DGFF.;AAFFFFBFFFFFFABAEF@C-C@EAFBF;/;;9B/;BFFF9@FFF.@-@D:9AFBF/;;BB.EBFD.AB;;BFFAEFFFFFF;B/::
@M05620:37:000000000-D9766:1:1101:22402:11439 1:N:0:55
AGTGCCAGCTCTCAATCGCACAGGGGACCCAGGGCCTGGCCCCTCCATCCAGAAAACCTATGACCTCACCCGCTACCTGGAGCACCAACTCCGCAGCTTGGCTGGGACCTATGTTGAGTATCCCGCGTAGGAATCTGGGAGTTGGGGAGGAGTGAGGAGTTGGGGAAAGACAGTCCTAACCGTGGAGGGTTCTGGTAAATGATGGGGTGAGGAGGGGCTCTTTGGCTCCCACCAGTCCCCCTGTCTGGTCT
+
BCABBFFFCFFFGGGGGGGGGGHHGGGGGGHHGGGGGGHHHHGHGGHHHHHHHHHHHGHHHHHHHHHHHHHGGEGGHHHHFGHHHHGHGHHHGGGGGGHHGHHGGGHHGHHHHHHHFFHEHHH2CDGF@GGHBHHHHHH0>CGHHGG.CG.CGH0GH<EGGHHGGGG.CGH/FGGGGGGGGGGGG.CGG;FFGGGFFFFFFFFFFFFDDAFFBDFFFFFEFFFFFFFFFFFFFFFFFFFFFFFFFFFFFFF
@M05620:37:000000000-D9766:1:1101:27496:11466 1:N:0:55
AGTGCCAGCTCTCCATCGCACAGGGGACCCAGGGCCTGGCCCCTCCATCCAGAAAACCTATGACCTCACCCGCTACCTGGAGCACCAACTCCGCAGCTTGGCTGGGACCTATGCGTCTCCCGCGTCGGCCTCTGGGCGTTGGGGCGGCGTGCGGCGTTGGGGCCAGACAGTCCTAACCGTGGCGGGTTCTGGTCAATGCTGGGGTGAGGCGGGGCTCTTTGGCTCCCACCAGTCCCCCTGTCTGGTCTCTC
+
3AA>AFFFBFFFG4FGGEGCEEHGGEAAEEEGBEEAFFGHHHGHGGHHHFFHHHHFGGHGHFHHHHHHHHHEEEEGHHGG?FHHHG1?EGGHEGCGEHGHGHHGGGHHGHHHH1DE/CGGBBCCCDDG-.<<FGHFFD<C<CCCAC-9BBB.B<-@;BBFBB;BDFAEFFBFFFFFFFBDF=@B?B@EFFBF:/;BFF/BFFFB;@EFF.@-;BBBFFFF/BFFFFF.FF..BFFFEFBFFFFEFF9BBFB
@M05620:37:000000000-D9766:1:1101:13701:11469 1:N:0:55
GAGGCTGCTTTGGAAGAAACTCATAGATTACTGCAACAGTTCCCCCTGGACCTGGAAGCGTTTCTTGCCTGGCTTACAGAAGCTGAAACAACTGCCAGGATGCTACCCGTAAGGCACGGCTCCTAGAAGCCTCCAAGGGAGTAAACGAGCTGATGAAACAATGGCAAGTCAGTCAGGCATTTCCGCTTTAGCACTCTTGTGGATCCAATTGAACAATTCTCAGCATTTGTACTTGTAACTGACAAGCCAGG
+
A1AAAAFAFFFFGGGGGBGGGG1G3AFA3GGHGHFBG00D22BFHFAF/ABGGG0FB0/ABEEBHHBBFHHHHHGBGHHBGHHHH1BFGBGHHHHH1FHHHGHHEBGHGGG/FG0F0?/>EFGFFG1BG1FGFHC1BF//?CB121?/CCCG1GH1?1?G/FHBHHFEH1=GHHGHEHGHHHBGGGGGG0CGGHHHHHHGHGHHHHHFGGGF9F0/=FGGG00F0FGGGGGGGGGGGGGGG0BFFFGG-FE
@M05620:37:000000000-D9766:1:1101:8480:11473 1:N:0:55
AGTGCCAGCTCTCCATCGCACAGGGGACCCAGGGCCTGGCCCCTCCATCCAGAAAACCTATGACCTCACCCGCTACCTGGAGCACCCACTCCGCAGCTTGGCTGGGACCTATGTTGAGTATCCAGCGTCGGAATCTGGGAGTTGGGGCGGAGTGAGGAGTTGGGGAACGACCGTCCTAACCGTGGAGGGTTCTGGTAAATGATGGGGTGCGGAGGGGCTCTTTGGCTCCCACCAGTCCCCCTGTCTGGTCT
+
>>>3>DFFAFFFG4FBBEFCEEHGG22EEE2CAABB2FHHHHGFEGFHHF3FFCGBBEFGDFFGHDFFGHHC>>>>GF3F?BGGGH1?EGHBEECEEGFGGHGGGGFHGGFGHHGH2BB2BFHBGHCE/>C</?FHHH00>EHHHG-.<C-ACF0FF0E9CFGGG?..:.;-;DFFFF/;F>AEB?EFB;AFFFFFFFEFFBFFFFFDB.999;9>9@BFFFFFEFFFFFBFFEFFFFFFFBFFFFFFFFF
@M05620:37:000000000-D9766:1:1101:5642:11500 1:N:0:55
GAGGCTGCTTTGGAAGAAACTCATAGATTACTGCAACAGTTCCCCCTGGACCTGGAAACGTTTCTTGCCTGGCTTACAGACGCTGACACAACTGCCAGGATGCTACCCGTAAGGAAAGGCTCCTAGAAGCCTCCAAGGGAGTAAAAGAGCTGATGAAACAATGGCAAGTCAGTCAGGCATTTCCGCTTTAGCACTCTTGTGGATCCAATTGAACAATTCTCAGCATTTGTACTTGTAACTGACAAGCCAGG
+
>>A>AAFBFFFFG4BFAGGBGGCHFD5DGFFG5BA4FGGGHHHHHGGGFFGHHHGBFA3BBFGGGDFGHHH1FBBEGHHE1>EEGE23BFF?FGHGHHFHHHHHHHHHGGG/GHDG3F?GHHGH3GFEFBFGHH01FF//?CC1F2@/FGHH1FG1<FHH/FGHH0FFHBFGHHHHHH.FHHHHGGGGGBGH0GHHHHHGHGHHHHHHHHHH0CH/CGGGGFGGFFGGGGGGGGGFGGGGGBFGGFGGFGG
@M05620:37:000000000-D9766:1:1101:13964:11501 1:N:0:55
GAGGCTGCTTTGGAAGAAACTCATAGATTACTGCAACAGTTCCCCCTGGACCTGGACAAGTTTCTTGCCTGGCTTACAGAAGCTGAAACAACTGCCAGGATGCTACCCGTAAGGAAAGGCTCCTAGAAGACTCCAAGGGAGTAAAAGAGCTGATGAAACAATGGCAAGTAAGTCAGGCATTTCCGCTTTAGCACTCTTGTGGATCCAATTGAACAATTCTCAGCATTTGTACTTGTAACTGACAAGCCAGG
+
A?AAAAF>@BB@FBBBCGBFGGHHHGG6DGFFF54F4GBDFDB3BEAA2ABFFFAB231BDFGFFGFBB5BGHGG3BBBFGHBFFBDFBB?BGFFEC3?1BFGEFGFGAF??BB33BBF?3BFF?BBF3GHHGF3?B?B/D/?3FFFEBFGFD2>2@@<@?@@@FFHA1?<1@1<FBHF>FGD>D.ACC1100<<C=<GHH.0CG/D:CHFF:00/0;;C:0;;;CC0CGGG009;0CF;B9/0;.;.9AA
@M05620:37:000000000-D9766:1:1101:6874:11502 1:N:0:55
AGGGCCAGCTCTCAATCGCACAGGGGACCCAGGGCCTGGCCCCTCCATCCAGAAAACCTATGACCTCACCCGCTACCTGGAGCACCAACTCCGCAGCTTGGCTGGGACCTATGAGTCTCCCGCGTAGGCATCTGGGCGTTGGGGAGAAGTGAGGCGTTGGGGAAAGACAGTCCTAACCGTGGCGGGTTCTGGTACATGATGGGGTGAGGAGGGGCTCTTTGGCTCCCACCAGTACCCCTGTCTGGTCTATC
+
111>AA11AFFFE1F3B1FFA0FAAFEE0AFHGGEA/AFFEHGHGGFH1AFA101BBE0FGHFHGFFGHHHGEE/EHEFFBGHHFGH/E0FHGCEE/FBBEGHGGCGFE01BGGBH1BG10?BCC/>/<?1G1FGF.-->AG-C.-.<<D00<G.-CC-G-;;C.C/C//;C000;C9AG.--;@@@FFFFF///;BF/BFFFF-@FFFF--@@?-A/BF/BFB/EEFFF-AB/BFFE--9BFFFBB:/B9
@M05620:37:000000000-D9766:1:1101:8981:11512 1:N:0:55
AGTGCCAGCTCTCAATCGCACAGGGGACCCAGCGCCTGGCCCCTCCATCCAGAAAACCTATGACCTCACCCGCTACCTGGAGCACCAACTCCGCAGCTTGGCTGGGACCTATGTTGAGTATCCAGCGTAGGAATCTGGGAGTTGGGGAGGAGTGAGGAGTTGGGGAAAGACAGTCCTAACCGTGGAGGGTTCTGGTAAATGATGGGGTGAGGAGGGGCTCTTTGGCTCCCACCAGTCCCCCTGTCTGGTCT
+
>3>AAFFFBFFFGGGGGGGFGEHGCE2AEE2A2AE2ABEF2FFHGGHGHF333F3FHGCFGH5GH5FBGFHG///EGF@BGEHHHHHHGHHHGG?EEGHHGHHFEGHHGHHHHHHHGGGHHHHGHFDCAGGHHHHHHHHHG?GHHGGFGGGGHHHHHHGHHHHGGGGHHHGHHCGHHGGFG@GGGGGGGEGFFGFFFFFGGGFGFFFDBEFFFDDBBBBFEF9FFFFFFFFFFFFFFFFEDBEFFFFFBB;
@M05620:37:000000000-D9766:1:1101:10534:11513 1:N:0:55
AGTGCCAGCTCTCAATCGCACAGGGGACCCAGGGCCTGGCCCCTCCATCCAGAAAACCTATGACCTCACCCGCTACCTGGAGCACCAACTCCGCAGCTTGGCTGGGACCTATGAGTATCCAGCGTAGGCCTCTGGGAGTTGGGGAGGAGTGAGGAGTTGGGGACAGACAGTCCTAACCGTGGCGGGTTCTGGTAAATGATGGGGTGAGGAGGGGCTCTTTGGCTCCCACCAGTCCCCCTGTCTGGTCTCTC
+
AA>AAFFFBFFFFGGGGFGFGGHHGGGGFGHHGGGGFFHHHHGHGGHHFHHGGHFHHGHHHHHHHHHHHHHGGEGGHHHHGHHHGHHHGHHGGGGGFGHHDHHGGGHHGHHHH3DG3B?FFBGD??CG2<@GHHFHHF/FF<DGFCG.C<G0<.<CGFHFGGE-..CG/;:GCFCGFGGAAF-;-@9A?FFFF/99BFFFFFFFD@?FF/AA=DFF?BFFFB;/99E.AF9A;F/BEFCFFFFFFFEF/;/
@M05620:37:000000000-D9766:1:1101:11356:11513 1:N:0:55
GAGGCTGCTTTGGAAGAAACTCATAGATTACTGCAACAGTTCCCCCTGGACCTGGAAAAGTTTCTTGCCTGGCTTACAGAAGCTGAAACAACTGCCAGGATGCTACCCGTAAGGAAAGGCTCCTAGAAGACTCCAAGGGAGTAAAAGAGCTGATGAAACAATGGCAAGTAAGTCAGGCATTTCCGCTTTAGCACTCTTGTGGATCCAATTGAACAATTCTCAGCATTTGTACTTGTAACTGACAAGCCAGG
+
CCCDCCFCFFFFGGGGGGGGGGHHHHHHHHHHHHGHGHHHHHHHHGGGHHHHHHHHGGHHFGHHHHHHHHHHHHHGHHHHHHHHHGHHHHGHHHHHHHHEHHHHHHHHGGGEGHHHHHHHHHGHHGHHHHHHHHFHHFGHGDGGHHHGHHHHHHHHHHHHHHHHHHHGHGHGHHHHHHHHHHGHGGFGGFHGFHHHHHHHHGHHHHHGHHHHHHHHHHHHHGGHHHHHHHHGGGGGGGGFGGGGGAFGGGG
@M05620:37:000000000-D9766:1:1101:7501:11546 1:N:0:55
GAGGCTGCTTTGGAAGAAACTCATAGATTACTGCAACAGTTCCCCCTGGACCTGGAAAAGTTTCTTGCCTGGCTTACAGAAGCTGAAACAACTGCCAGGATGCTACCCGTAAGGAAAGGCTCCTAGAAGACTCCAAGGGAGTAAAAGAGCTGATGAAACAATGGCAAGTAAGTCAGGCATTTCCGCTTTAGCACTCTTGTGGATCCAATTGAACAATTCTCAGCATTTGTACTTGTAACTGACAAGCCGGG
+
BACCABFCFFFFGCGGGGGGGGHHHFHHHHHHHHGHFHHHHHHHHGGGHHHHHHGHAFBGHHHHHHHGGHGGHHHGHFFGHHFHHGFHHHHHHHHHH3B1GHHHHHHHEEEEGHHGHGHHGHGHFGHHHHHHHHFFFFGHDBGFHHGGHHHHH@GFDGGHHGFHHCFF??GH@FGGCHH>>FDB>CC>F1><<<CG==DGGEHGCHGC;CGCGHHH0;GH0;;GHHCGG0;F0;;C0;9FFFFFGACEGGG
@M05620:37:000000000-D9766:1:1101:23380:11549 1:N:0:55
GAGGCTGCTTTGGAAGAAACTCATAGATTACTGCAACAGTTCCCCCTGGACCTGGAAAAGTTTCTTGCCTGGCTTACAGAAGCTGAAACACCTGCCAGGATGCTACCCGTAAGGAAAGGCTCCTAGAAGACTCCAAGGGAGTAAAAGAGCTGATGAAACAATGGCAAGTAAGTCAGGCATTTCCGCTTTAGCACTCTTGTGGATCCAATTGAACAATTCTCAGCATTTGTACTTGTAACTGACAAGCCAGG
+
BBBBBBFBFFFFGGGGGFFGGGFHHHHHHFHGHBGEGHHHHHHHHGGFGFHHHHHHHHHHHHHHHHHHHHHHHHHGHHHHHHHHHGHHHH1EGHHHHGGEHHFGGHHHGGGGHHGHHHHHHHGHHHHHHHHHHHHGHGGHGFHHHFHGHHHHGHHHHHGHEFHHHHHGGGHHHHHHHHHHHHHGGGGFGHFHFHHHHHGDGFHHHGGHHHHHHHHHHHHHHGGHGHH;<;BFFFFGGGGFGGGGG9EGGGG
@M05620:37:000000000-D9766:1:1101:4582:11560 1:N:0:55
GAGGCTGCTTTGGAAGAAACTCATAGATTACTGCAACAGTTCCCCCTGGACCTGGAAAAGTTTCTTGCCTGGCTTACAGAAGCTGAAACAACTGCCAGGATGCTACCCGTAAGGAAAGGCTCCTAGAAGACTCCAAGGGAGTAAAAGAGCTGATGAAACAATGGCAAGTAAGTCAGGCATTTCCGCTTTAGCACTCTTGTGGATCCAATTGAACAATTCTCAGCATTTGTACTTGTAACTGACAAGCCAGG
+
CBCCCCFBFFFFGGGGGGGGGGHHHHGHHHHHHHHHGGHHHHHHHGGGHFHHHHHHCFHHGHHHHHHHHHFHHHHHHBGHEGHHHHHHHHHHHHHHH3FEGHHHHHHHGFEGHHHHHHHHHHGHHFHHH3FHHHHHHGGHGDGHHHHGHHHHHGHHHHHHHHHHHFHGF1FGHHHHHHHHHGHGGGGFGHFHFHHHGHHHBEHHHHHGHHHHHHHHGFHHCGBGHHBCFHGG0CFFBBFFGGGGGGGGGGG
@M05620:37:000000000-D9766:1:1101:7490:11563 1:N:0:55
GAGGCTGCTTTGGAAGAAACTCATAGATTACTGCAACAGTTCCCCCTGGACCTGGAAAAGTTTCTTGCCTGGCTTACAGAAGCTGAAACAACTGCCAGGATGCTACCCGTCAGGAAAGGCTACTCGCCGACTCCACGGTAAGGAAGTAGATGATGTCACAATAGAACGTCAAGCAGGCCTTTCAGCTTTGGCCCTCTTGTGGATCCAATTGAACAATTCTAAGCATTTGAACTTGTAACTGACAAGCCAGG
+
BBBBBBFBFFFFGGGGGGGGGGFHHHHHHHHGHHGHHHHHHHHHHGGGEHFHHHHHHHGHHHHHHHHGHHHHHHHHHHHHHHHHHHHHHHHHHHHHHB1?@FCGHFHGE1>1?B3BBGH/33233//>E<B//222///?/222@0<@211@F1@11@<??11?1?1>.<F.1>F0FE.<<0=00=F0<0<<0..:/0;CFC0CGCCGHH0CBF0/00;900;;;00090;;FFF0F0;9BFBFBC9C/.;
@M05620:37:000000000-D9766:1:1101:7456:11577 1:N:0:55
GAGGCTGCTTTGGAAGAAACTCATAGATTACTGCAACAGTTCCCCCTGGACCTGGAAAAGTTTCTTGCCTGGCTTACAGAAGCTGAAACAACTGCCAGGATGCTACCCGTAAGGAAAGGCTCCTAGAAGACTCCAAGGGAGTAAAAGAGCTGATGAAACAATGGCAAGTAAGTCAGGCATTTCCGCTTTAGCACTCTTGTGGATCCAATTGAACAATTCTCAGCATTTGTACTTGTCACTGACAAGCCAGG
+
BBCCBCFCFFFFGGFGGGGGGGHGHHHHHHHGHHGHHHHHHHHHHGGGHHHHHHHHBGHHHHHHHHHGGGHGHHHGHGFGHHHHHHGHHHHHHHHHH3B?FBGHFGHH1?>EAHFHHHHHBGFGGGHHHHFGHBGGHEDHD?CBGFHGHGGHHFGF2GGGHGGGHHFG??GFFFHGHHH<FFFHECGCF11=0<<C<<<D0.<CCH0;CFCGHGFH0;;GG:0CGG0<0:CBC00;000;CFFB;9=EGFE
@M05620:37:000000000-D9766:1:1101:5177:11580 1:N:0:55
AGTGCCAGCTCTCAATCGCACAGGGGACCCAGGGCCTGGCCCCTCCATCCAGAAAACCTATGACCTCACCCGCTACCTGGAGCACCAACTCCGCAGCTTGGCTGGGACCTATGAGTATCCAGCGCATGGATCTCGGAGTTGGGGAGGAGTGAGGAGTTTGGGAAAGACAGTTCTAACCGTGGAGGGTTCTGGTAAATGATCGGGGGAGGAGGGGCTCTTTGGCGCCCACCAGCCCCCCTGTCTCGGCTATC
+
AABABFFFBFFFGGGGGGGGGAGGGGGGGGFGGGGGFGHHHHGHGGHHHHFFGFGHHGHGHHEGHHHFHHHGGG?EHHHHHHHHHHHHGHHHGGEEEHHHCHHGGGHHGHGHFEHB?F3B3BFF////0@1FF1<F/A<GGHGF.A-AD/<<DCBG//00;C./;.C;//00::00;G:9;-AE.9;99C00900C0;0;0.9@-@->>DF.=DAD;B/BFBB-;--.;DAA.99DFF-.9BF//..;AF/
@M05620:37:000000000-D9766:1:1101:9680:11599 1:N:0:55
AGTGCCAGCTCTCAATCGCACAGGGGACCCAGGGCCTGGCCCCTCCATCCAGAAAACCTATGACCTCACCCGCTACCTGGAGCACCAACTCCGCAGCTTGGCTGGGACCTATGAGTATCCAGCGTAGGAATCTGGGAGTTGGGGAGGAGTGAGGAGTTGGGGAAAGACAGTCCTAACCGTGGAGGGTTCTGGTAAATGATGGGGTGAGGAGGGGCTCTTTGGCTCCCACCAGTCCCCCTGTCTGGTCTATC
+
>AAAAFFFCFFFGBGGGFEGEEFHCEEGGGHHGGGFGGHHHHGHGGGHHHGHHGHHHGHHHDGHHGFHHHHGGGGGHHHFGGF?BE?GFGHHGG@FEGHHGHHGGGHHGHHHHHHHGHHHHHHF?CBDHHHHHGGHHGAGHHGGGGGGGGHGHHHGHHHHGGGGEGHFFH<CFFGHHHGDEFDGGG;CAFFGGBFFBFFFFFGGAFFFFFFFFFF-EFFFFFFFFFFFFFFF;BFFFFFEFFFFFBBFFFB
@M05620:37:000000000-D9766:1:1101:14115:11602 1:N:0:55
GAGGCTGCTTTGGAAGAAACTCATAGATTACTGCAACAGTTCCCCCTGGACCTGGAAAAGTTTCTTGCCTGGCTTACAGAAGCTGAAACAACTGCCAGGATGCTACCCGTAAGGAAAGGCTCCTAGAAGACTCCAAGGGAGTAAAAGAGCTGATGAAACAATGGCAAGTAAGTCAGGCATTTCCGCTTTAGCACTCTTGTGGATCCAATTGAACAATTCTCAGCATTTGTACTTGTAACTGACAAGCCAGG
+
??ABBBFBFFFFGGGFGFGGGGFHCHHHHHHGHHHHHHHHHHHHHGGGHHHHHHGHHHFGFGHHHHHHHHHHHHHHHHHGGHHHHHHHHHHHHGHHHHHHHHHHGHHHGGG?HHFHCFHGFHGHEBFGH3FHHHH3??BCFF23BFG/GHHHFHFGHFHH/FDGHHHGHGGHHHHHHHHHHHHHGGGGC1FHHHHHHHHHHGHHHHHHHHHHHHC/:CHHHHHHGFHHHHHGGGGGGGGGG9FGGFG?BFE
@M05620:37:000000000-D9766:1:1101:3908:11610 1:N:0:55
GAGTCTGCTTTGGCAGAAACTCATAGATTACTGCAACAGTTCCCCCTGGACCTGGAAAAGTTTCTTGCCTGGCTTACAGACGCTGACCCAACTGCCAGGATGCTACCCGTAAGGAACGGCTCCTAGAAGCCTCCAAGGGAGTAAAAGAGCTGATGAAACAATGGCAAGTAAGTCAGGCATTTCCGCTCTAGCACTCTTGTGGATCCAATTGAACAATTCTCAGCATTTGTACTTGTAACTGACAAGCCAGG
+
>1A1>@DFFFFFF1GEAFG1BBBFGD1DGBGHDBF1FCGGHHGHHG?FHFGGHFHBB1BBBDHHFBDFHHHGFBBBGHFF0AEEEA>0B?F>>FFFF1?/GEHHGHHHGGECFH1>0>/E@EFH1F<FFFFFHC0FGA//?C01@2@CGGHH1?F<FHF0?F1FHFFC<11>GDFFFH.F<GGHGGG-<=0D0<GHHHG0F:G0:;CGHHHG0:;/=CBFBBFGGFGGGGGGGECF000;B09CB.99/;C
@M05620:37:000000000-D9766:1:1101:9663:11615 1:N:0:55
AGTGCCAGCTCTCCATCGCACAGGGTACCCAGTGCCTGGCCCCTCCCTCCAGACACCCTATGACCTCACCCGCACCCTGGGGCACCCCCTCCGCAGCTTGGCTGGGACCTATGCGTCTCCCGCGTAGGCCTCTGGGCGTTTGGGAGTCGTGCGGCGTTGGGGACCGCCCGTCCTAACCGTGGCGGGTTCTGGTCAATGCTGGGGTGAGGCGTGGCTCTTTGGCTCCCCCCAGTCCCCCTGTCTGGTCTCTC
+
>>11>B11>CBFGGG11AE1AAGAF00BB11A1BBBDBFGGHGGGF/GFA01BAF0BAB0BBDFG1B1BFG/>//>EF0B//BEEGG/>EE//?/>>B<BEFGGGCFGGH11D1EG/CHH0/B/A/CF<1>FCGH><-<<-<C.<..::EG.:--9AAGGG@C-.@-;-9;BFFBBFF@FE=-=-9@EFFFFB/999//BFFA@-@FF-;--;@@FFFF/;BBFFEE-A@-9F99BEF@FBFFFFFFB/;/
@M05620:37:000000000-D9766:1:1101:16998:11631 1:N:0:55
AGTGCCAGCTCTCAATCGCACAGGGGACCCAGGGCCTGGCCCCTCCATCCAGAAAACCTATGACCTCACCCGCTACCTGGAGCACCAACTCCGCAGCTTGGCTGGGACCTATGAGTATCCAGCGTAGGAATCTGGGAGTTGGGGAGGAGTGAGGAGTTGGGGAAAGACAGTCCTAACCGTGGAGGGTTCTGGTAAATGATGGGGTGAGGAGGGGCTCTTTGGCTCCCACCAGTCCCCCTGTCTGGTCTATC
+
AA>AAFFFBFFFGGGGGGGGGGHGGGGGGGHHGGGGGGHHHHGHGGHHHHHHHHHHHGHHHHHHHHHHHHHGGEGGHHHHHHHHHHHHGHHHGGGGGHHHGHHGGGHHGHHHHBHHHHHHHHHGG/DGBFFHFHHH<FCHHHGG.AFDFHH0GHCEHHHHGGC.;GHHHHHHHHHHHHGGGG?EGG;FGGGGGGGGGGGGGGGGAFEFFBDFFFFFFFFFFFFFFFFFFFFFFFFFFFFFFFFFFFFFFF/
@M05620:37:000000000-D9766:1:1101:15693:11654 1:N:0:55
GAGGCTGCTTTGGAAGAAACTCATAGATTACTGCAACAGTTCCCCCTGGACCTGGAAAAGTTTCTTGCCTGGCTTACAGAAGCTGAAACAACTGCCAGGATGCTACCCGTAAGGAAAGGCTCCTAGAAGACTCCACGGGAGTAAAAGAGCTGATGAAACAATGGCAAGTAAGTCAGGCATTTCCGCTTTAGCACTCTTGTGGATCCAATTGAACAATTCTCAGCATTTGTACTTGTAACTGACAAGCCAGG
+
>3>>A>BAFFDFFGGF4AFGFCGGGFFHHGGHFH44FGFGFHHHHGAFABFGGC2EH32BFHHHGHHHHHHHHHH3FHHDGHHHHFHHHFHHHHHHBGHHHHHHGHHHGGGGHGDGCFFHHHGHFHFHHFHHHHB0?CC/BE012>F/FHHH1FH2F1FG/FHHHHHGHHHHHHHHHGGHHHGHGGGGGBHGHHHHHHHFHDHHHHHHHHHHHHG/GHHHHHHGGGGGGFFGGGGGGGGGGFFGGGGGGGF
@M05620:37:000000000-D9766:1:1101:26373:11687 1:N:0:55
GAGGCTGCTTTGGAAGAAACTCATAGATTACTGCAACAGTTCCCCCTGGACCTGGAAAAGTTTCTTGCCTGGCTTACAGAAGCTGAAACACCTGCCAGGATGCTACCAGTAAGGAAAGGCTCCTAGAAGACTCCAAGGGAGTAAAAGAGCTGATGAAACAATGGCAAGTAAGTCAGGCATTTCCGCTTTAGCACTCTTGTGGATCGAATTGAACAATTCTCAGCATTCGTACTTGTAACTGACAAGCCAGG
+
>AA>A>CAFFDFF1FGFF11ABDHBG1DFDHHHHHFFGHFHHHHHGG/FFGHHGHBBGFBFAFHGGDBGHHEHHFGHHHDFGHGGG1BFE0BFF>BE1BBFFF1@GF1FFFGHHH>0F0?FAFHH111FBGGFHFHFF/?EGHH2G1?0FFGDGGHF11@/1<@GFFF111?FHBDFF/?FGHDCGCCGH11D<GHGHGG0A000.</<CHF0FGB0;GC;C;/:;C00:/:;FFF0BFFFEBFGF.AB;E
@M05620:37:000000000-D9766:1:1101:13299:11696 1:N:0:55
GAGGCTGCTTTGGAAGAAACTCATAGATTACTGCAACAGTTCCCCCTGGACCTGGAAAAGTTTCTTGCCTGGCTTACAGAAGCTGAAACATCTTCCAGGATGCTACCCGTAAGGAAAGGCTCCTAGAAGACTCCAAGGGAGTAAAAGAGCTGATGAAACAATGGCAAGTAAGTCAGGCATTTCCGCTTTAGCACTCTTGTGGATCCAATTGAACAATTCTCAGCATTTGTACTTGTAACTGACAAGCCAGG
+
BBBBBAFBFFFFFFGGGGGGGGHHHHFHHHHGHGHGEGHFHHGHHGGGHHHHHHHHHHHHFGHHHHHHHHHHHHHHHHHHHHHHHHHHHG3F55DFGGCFHHHHHHHHGGGEGHHHHHHHHHGHHHHGHGHHHGHHHGGHGCGHHHHGHHHHHHHHHHHHHHHHHHHGGGHHHGHHHHHHHHHHGGGGGHHHGHHHFHHHHGHHHHHHHHHHHHHHHHHHHHHHHHHHHHHHHHGGGGGGGGGGGCFGFGG
@M05620:37:000000000-D9766:1:1101:8684:11706 1:N:0:55
GAGGCTGCTTTGGAAGAAACTCATAGATTACTGCAACAGTTCCCCCTGGACCTGGAAAAGTTTCTTGCCTGGCTTACAGAAGCTGAAACAACTGCCAGGATGCTACCCGTAAGGAAAGGCTCCTAGAAGACTCCAAGGGAGTAAAAGAGCTGATGAAACAATGGCAAGTAAGTCAGGCATTTCCGCTTTAGCACTCTTGTGGATCCAATTGAACAATTCTCAGCATTTGTACTTGTAACTGACAAGCCAGG
+
BBBBBBFBFFFFGGGGGGGGGGGFHGHHHHHHGHHHHHHHHHHHHGGGHHHHHHHHGHHHGHHHHGHHHHHHHHHHHHHHHHHHHHHHHHHHHHHHHHHEHHHHHHHHGGGGHHHHHHGHHHGHHHHHBBFHFHHHHGGHGFHHHHHGHHHHHGHHHHHHHHHHHGHGGGHBGHHHHHHHHHHFGDGGGHBGGHHHHHHFHGHHHHHHHHHHHHHHHHHHHGFHHHHHHHHGGGGGGGGGGGGGGGGGGGG
@M05620:37:000000000-D9766:1:1101:10476:11706 1:N:0:55
GAGGCTGCTTTGGAAGAAACTCATAGATTACTGCAACAGTTCCCCCTGGACCTGGAAAAGTTTCTTGCCTGGCTTACAGAAGCTGAAACAACTGCCAGGATGCTACCCGTAAGGAAAGGCTCCTAGAAGACTCCAAGGGAGTAAAAGAGCTGATGAAACAATGGCAAGTAAGTCAGGCATTTCCGCTTTAGCACTCTTGTGGATCCAATTGAACAATTCTCAGCATTTGTACTTGTAACTGACAAGCCAGG
+
AAAABACBFFFFGGAF4GGGGFFAFGHHHHHGFHHHHHHHHHHHHGGGHGHHHFHHHHHHHHHHHFHHHHHHHFFHHGGHHFHHHHHHHGHHGHGHFHHEHHHGHHHHG?EEHHFHHHHHHHGHGHHHHFHHHEHHGFFHGFHHHHHGGGHHHGHHHHHHHHHFBGHGGGHHHHHHGHHHHHHHGGGGGDDGGFFHHHFHHCGGFHHHHHGHHGHHGFHFHCCGFGHHHHGFGGGGFF0;FFGGG;CEFFE
@M05620:37:000000000-D9766:1:1101:11770:11708 1:N:0:55
GAGGCTGCTTTGGAAGAAACTCATAGATTACTGCAACAGTTCCCCCTGGACCTGGAAAAGTTTCTTGCCTGGCTTACAGAAGCTGAAACAACTGCCAGGATGCTACCCGTAAGGAAAGGCTCCTAGAAGACTCCAAGGGAGTAAAAGAGCTGATGAAACAATGGCAAGTAAGTCAGGCATTTCCGCTTTAGCACTCTTGTGGATCCAATTGAACAATTCTCAGCATTTGTACTTGTAACTGACAAGCCAGG
+
A>AABAFAFFFFFGGGGGGGGGFFHFFHHFGFHHFFFFFFHHHHHGGGG2GHHGHHHFBFGHHHHHHHHHHHFHGCGFHGFGHHHFHGHCGHHHHHFGHHHHHHHHHHGGGGHHHHGHHGHHGHHHHHHHHHHHHFHGGGDGHHGFHGHHHHHHHFHHHHEHHHHHHGHHHHHHHHHHHHHHHHGGGGGHHHHHHHHHHGHGFHHHHHHHHHHHHHHHHHHHHHHHHHHHHGGGGGGGGGGFGGGGGGGGG
@M05620:37:000000000-D9766:1:1101:9868:11744 1:N:0:55
GAGGCTGCTTTGGAAGAAACTCATAGATTACTGCAACAGTTCCCCCTGGACCTGGAAAAGTTTCTTGCCTGGCTTACAGAAGCTGAAACAACTGCCAGGATGCTACCCGTAAGGAAAGGCTCCTAGAAGACTCCAAGGGAGTAAAAGAGCTGATGAAACAATGGCAAGTAAGTCAGGCATTTCCGCTTTAGCACTCTTGTGGATCCAATTGAACAATTCTCAGCATTTGTACTTGTAACTGACAAGCCAGG
+
AABBBAFBFFFFGGGGGGGGGGHHHHHGHHHHHHHHFHHHHHHHHGGGECHHHHHHHHHGHHHHHHHHHHHHHHHHHHHHHHHHHHHHHHHHHHHHH3C1F3BBH@FG1EEA1@3F3?0??0?CGHFFE3FEC?GHHA<?EBCFBFGFHEDCHDGHF222FGHCFHFC<1<GFFHHECEHFF1>DD.EG11GFFHCG0G0<.0<0CDCFGCGBGHEHHFF:00/;C:GB:;F;FBFBBB90;/9F.C;/?9
@M05620:37:000000000-D9766:1:1101:7005:11762 1:N:0:55
GAGGCTGCTTTGGAAGAAACTGACAAGCCAGGGACACAAGATCGGAAGCGCACACGTCTGTACTCTAGTCACCTTCAGGAATCTCGTATGCCGTCTTCTGCTTGAAAAAAAAAAAAACGAGAGAAACAAAATATAAAAGTAGAACAAACATAACATTAACAACATATAGAAAAGGACCAGCAGACAACCAAGAAACCCATCACCACGATAAGAACAACATAACCAAATATGAGCATTTGAACGTCTCCTGC
+
AAAABBFBFFFFGCGFFGGGGDFBF54BBABBEEFEBGFGHHHGF?2E20AEF?G0FGHG5DFHF55DFGF53BGGFH3FGBFGFB1BFBBGFEEH1FGHBFH?BEGHHGGFGC/<</<////.<10<.001111110<<00000//...000/000:0;00../0;0000;/:./...../.9./99..:..//9.9.///9./:.-...///./.;./////9..;/////9/;//////.....////
@M05620:37:000000000-D9766:1:1101:20218:11804 1:N:0:55
GAGGCTGCTTTGGACGAACCTCATAGATTACTGCAACAGTTCCCCCTTGACCTGGAAAAGTTTCTTGCCTGGCTTACAGAAGCTGAAACACCTGCCATGATGCTACCCGTAAGGAAAGGCTCCTAGAAGACTCCAAGGGAGTAAAAGAGCTGATGAAACAATGGCAAGTAAGTCAGGCATTTCCGCTTTAGCACTCTTGTGGATCAAATTGAACAATTCTCAGCATTGGTACTTGTAACTGACAAACCAGG
+
A?AA>AF>BBB@GA1AAEAAGGHHHGFDFEEFH11B1FBFGDDBFEAAAABBFGEBB100BDFDDFFBABFGHHG1BBBGHHBFG11FBBBBGGGB@1B@BD@BFGFBEEEE0>1>BFFF1BFH<1BB1BGHHF<1B/?FA?BDDFFE@@FCD1@>@>?0??11?FFE1?@?@1FGGHGHGG1DC.C.C0==<<<G=0<D0CGHH.0<GHCHCG0/:0:<;:0;;BC0;99;;00;0;;CF9:9;/;.:EE
@M05620:37:000000000-D9766:1:1101:4420:11816 1:N:0:55
AGTGCCAGCTCTCAATCGCACAGGGGACCCAGGGCCTGGCCCCTCCATCCAGAAAACCTATGACCTCACCCGCTACCTGGAGCACCAACTCCGCAGCTTGGCTGGGACCTATGTTGAGTATCCAGCGTAGGAATCTGGGAGTTGGGGAGGAGTGAGGAGTTGGGGAAAGACAGTCCTAACCGTGGAGGGTTCTGGTAAATGATGGGGTGAGGAGGGGCTCTTTGGCTCCCACCAGTCCCCCTGTCTGGTCT
+
ACABCFFFCFFFGGGGGGEFGGHHGGEFGGHHGGGGGGHHHHGHGGHGHHHHHHHHGGHGHHHHHGHHHHHGGEFGHHHHFHHFHHHGFHHHGGGGGHHHGHHGGGHHGHHHHHHHHHHGHHHGHHCC/C?GHHHHHHHGFEHHHGCGGGFGHHHHHFFHHHHGGCEHH/CCGGHHHH0GGGGGGBGGGDGGGGGCFGGGGGGGGGFADFF?BDFFFFFEFFFFFFFFFFFFF.AFFFFFFFFFFFFFFFF
@M05620:37:000000000-D9766:1:1101:15182:11821 1:N:0:55
AGTGCCAGCTCTCAATCGCACAGGGGACCCAGGGCCTGGCCCCTCCATCCAGAAAACCTATGACCTCACCCGCTACCTGGAGCACCAACTCCGCAGCTTGGCTGGGACCTATGAGTATCCAGCGTAGGAATCTGGGAGTTGGGGCGGAGTGAGGAGTTGGGGAAAGACAGTCCTAACCGTGGAGGGTTCTGGTAAATGATGGGGTGAGGAGGGGCTCTTTGGCTCCCACCAGTCCCCCTGTCTGGTCTATC
+
3>AAAFFFBFFFGDFGGEFGGGHHA2AEFGHHGGGFGCCHHFEHFCHHHFFHHEHHFEGFHGFGED3FGH1EFFGFGFH1FFF?FCCHGGFHGEFEGFHFGHHGFGHGGHHHH3GF3FGHGGFF/<<BHHHHHHHHCFEGHHGG.<::CAGFGFGGGF0BBB.;;FFGFG;CFFGGFGFDGG?ADA.;A/BFFFFBBBFFBFFFDDEFFFFFFF@BEFFFFFFBFEFFFFAF9BFFFFFFFFFFEBFF/B9
@M05620:37:000000000-D9766:1:1101:19521:11826 1:N:0:55
AGTGCCAGCTCTCAATCGCACAGGGGACCCAGGGCCTGGCCCCTCCATCCAGAAAACCTATGACCTCACCCGCTACCTGGAGCACCAACTCCGCAGCTTGGCTGGGACCTATGAGTATCCAGCGTAGGAATCTGGGAGTTGGGGAGGAGTGAGGAGTTGGGGCAAGACAGTCCTAACCGTGGAGGGTTCTGGTAAATGATGGGGTGAGGAGGGGCTCTTTGGCTCCCACCAGTCCCCCTGTCTGGTCTATC
+
>AAABFFFBFFFGGGGGGGGGGHHGGGGGGFHG?EEFGHFHHGHGGHHHGGHHHEHHGHFHHGHHHHFHHHGGEGGHHHHHHHHHHHHGHHHGGEEEHHHGHBF/EHHGHHHGHDFGFHHE?FD//>EGHHHGHGH0FCGHHGG.@DDGGHFHF0EGHHFGG.:CEHHHHGHHHHHHHGDEG?EGGEGGGGGBFBFGGGFGGGD9-AAABFFFFFAFFFFFFFFFEF.FDFFFFFFFFFABFFFFBFFBF9
@M05620:37:000000000-D9766:1:1101:28839:11828 1:N:0:55
GAGGCTGCTTTGGAAGAAACTCCTACATTACTGCAACAGTTCCCCCTGGACCTGGAAAAGGTTCTTGCCTGGCTTACAGAAGCATACGCGACGGCCAGGATGCTCACCGTACGGCAAGGCTCCTAGAAGACTCCCCGGGCGTCCCCGAGCTGCTGACCCACTGGCACGTCAGTCAGGCCTTTCCGCTTTCGCACTCTTGTGGATCCAATTGAACCCTTCTCCGCATTTGTACTTGTAACTGACAAGACCGG
+
ABBAAAFAFFDFFABFABBCGB4BE44B6ADGFGE432AAA5A3BE2A22BA2B2B33BG1G33BD55BFHHFFFGHH3D33B3@BG1B/>////////?33EE3?BG/B?/C?/<//??1GF1@111@<@@G1GD//-<--<A<<--<@.//CH0/:CGDHHGG/0;C.9:CFG09C.;FGGC?DG..;DF.;@;FFFFFFBF/B9/BFFF/B..;/9;FF.;-.;;B9/9;BF/;FFFB/;BFF.;.;@
@M05620:37:000000000-D9766:1:1101:16711:11832 1:N:0:55
GAGGCTGCTTTGGAAGAAACTCATAGATTACTGCCACAGTTCCCCCTGGACCTGGAAAAGTTTCTTGCCTGGCTTACAGAAGCTGAAACAACTGCCAGGATGCTACCCGTAAGGAAAGGCTCCTAGAAGACTCCACGGGAGTAAAAGAGCTGATGAAACAATGGCAAGTAAGTCAGGCATTTCCGCTTTAGCACTCTTGTGGATCCAATTGAACAATTCTCAGCATTTGTACTTGTAACTGACAAGCCAGG
+
>1>>AACAFFFFCGGGABFFGFG3FGCHHFGHGH0AFFFBBGHHHGAF/AFEFF0CG10BBFGH2DDGHHHGHHC1BGFGFHHHFDGFHFGHGFFHFHGHHHHHGGHHGGGGHG1FFHHHHHGHFHDGHFGHHHE0?@C<@E01>2G<GHHHFHH2FGHHHFHHHGHGGGFHGHHHHHHHHHHFGGGGGFGHHHHHHHHFHGHFHHHHHGHHHH0CHHHGHHHGGGGGGGGFGGGGGGGGGBFGGGGGFGG
@M05620:37:000000000-D9766:1:1101:15177:11840 1:N:0:55
AGTGCCAGCTCTCAATCGCACAGGGGACCCAGGGCCTGGCCCCTCCATCCAGAAAACCTATGACCTCACCCGCTACCTGGAGCACCAACTCCGCAGCTTGGCTGGGACCTATGAGTATCCAGCGTAGGAATCTGGGAGTTGGGGAGGAGTGAGGAGTTGGGGAAAGACAGTCCTAACCGTGGAGGGTTCTGGTAAATGATGGGGTGAGGAGGGGCTCTTTGGCTCCCACCAGTCCCCCTGTCTGGTCTATC
+
BABBBFBBAFFFGGGGGFE2A2F4FEEEGEAGFFGEAF2FFGGHGGHHFGAGGHBGHGHHHHFHGHH3GHFFEGEGHFHGHGHHHHHHGBGHGG?EEHHHGHHGGGHHGHHGEGGGFHGHGHHG/CBCFDGHHHFHGGGHHHGGGCGFCGGHBAGEGHHHGCGDHHHCGHCGHFFHHHGGGGDED@EFGGGGF90;;BFFFGFG.9EFFFFF?BB?FFFFFFFFFFABFFEF9BFFEF?E/;FFF:;FFB/
@M05620:37:000000000-D9766:1:1101:11517:11871 1:N:0:55
GAGGCTGCTTTGGAAGAAACTCATAGATTACTGCAACAGTTCCCCCTGGACCTGGAAAAGTTTCTTGCCTGGCTTACAGAAGCTGAAACAACTGCCAGGATGCTACCCGTAAGGAAAGGCTCCTAGAAGACTCCAAGGGAGTAAAAGAGCTGATGAAACAATGGCAAGTAAGTCAGGCATTTCCGCTTTAGCACTCTTGTGGATCCAATTGAACAATTCTCAGCATTTGTACTTGTAACTGACAAACCAGG
+
A?AB>AFAFDD4G4BBGGFGGGHHHFHHHHFFFA4FFHGGHFDBFEEEEGBFHHGFB32GFFHDGGHB3FFGGHHBBABGGHBFGB3GBFCGHHHHH3FAGFHHHHGGG?E?BEGGHFHE?GGH?BFG3GFHHB3EB?FGD??DGHGFBFGFDF2@DGFHHF<@FCF/1??F11FGFHEGFBDBEDDCC1=0<<<<DGHDF?GGGHF:;CCF;:CG;;:CC;:CF:BGBHHFFGBGBFG0;C;FB/;.9EE
@M05620:37:000000000-D9766:1:1101:5004:11879 1:N:0:55
GAGGCTGCTTTGGAAGAAACTCATAGATTACTGCAACAGTTCCCCCTGAACCTGGAAAAGTTTCTTGCCTGGCTTACAGAAGCTGACACAACTGCCATGATGCTACCCGTAAGGCAAGGCTCCTAGAAGCCTCGAAGGGAGTAAAAGAGCTGATGAAACAATGGCACGCCAGTCAGGCATTTCCGCTTTAGCACTTTTGCGGATCCAATTGACCAATTCTCCGAATTTGTACTTTTGACTGACAAACCAGG
+
AAABBBFBFFFFGFGGGFGGFGDGG5FF6DBGBFFFGCGGHHHHHGGG2BBFGHGGH32BBGHHH5FGHHHHHBFGHHGHGHGHHF2BBFF?BGGHH4B3B44@B@FGE1/1BB3BB//?3BFGHHE3FFGHH/?B?B///?BF33F/<2F222@2@222<GHGHH1////<<FGGFFAGGDDFDE.CE0=G0DG/0==0-----/::B0000;FAFGG000.-.9.;900C0;0;0.999/9/F.A9.9.
@M05620:37:000000000-D9766:1:1101:17299:11879 1:N:0:55
GAGGCTGCTTTGGAAGAAACTCATAGTTTACTGCAACAGTTCCCCCTGGACCTGGAAAAGTTTCTTGCCTGGCTTACAGAAGCTGAAACAACTGCCAGGATGCTACCCGTAAGGAAAGGCTCCTAGAAGACTCCAAGGGAGTAAAAGAGCTGATGAAACAATGGCAAGTAAGTCAGGCATTTCCGCTTTAGCACTCTTGTGGATCCAATTGAACAATTCTCAGCATTTGTACTTGTAACTGACAAGCCAGG
+
BABBABF3CFFFGFBFFG4BGGHHHHDDFHHGH5FGFGHHHGHHHGEAAFFHHGFFABB3BFGGHHGFBGGHHHHGGHGHHHHHHFFHGG1BGHHGF3FFGFFGGHHHGEEEHHFHHHHHBEFHGBGHFHHHHGFG3?EGF?GHFHHGHHHHGD1FFG@@GB1@GHHA1?FG??FHFGH1<FGFFGFD.<=DGFHHHHG0CAGHHCGHHHGHGGFHB;GCG;0=C0G;CGGCBFBFFFFF0FFGG;.9FGG
@M05620:37:000000000-D9766:1:1101:19013:11887 1:N:0:55
AGTGCCAGCTCTCAATCGCACAGGGGACCCAAGGCCTGGCCCCTCCATCCAGAAAACCTATGACCTCACCCGCTACCTGGAGCACCAACTCCGCAGCTTGGCTGGGACCTATGAGTATCCAGCGTAGGAATCTGGGCGTTGGGGCGGAGTGAGGAGTTGGGGCAAGACAGTCCTAACCGTGGAGGGTTCTGGTAAATGATGGGGTGAGGAGGGGCTCTTTGGCTCCCACCAGTCCCCCTGTCTGGTCTATC
+
>A1>AF1CAFFFEGG3FFFGGGCCEEFEEGH0FAFG1AF0BFEFGGHGAFFAA01FGG01GGDHHHBGHGHGGGC?GHHEGHHEC?GHGF1GGAE>/0FHEB1?E/EFFHHHHFHFD>GFF<GCEA@CGGHHHHH0///><FCGC?@:CE.;CGGA;FFGGG.;EFGBFGB0C00FFGGFE=9AB-;;A/;FFFBFFFFFFFFB-@FFFFFF@=@;E/;FFF/BF?--;BFFFFFF--@:;/;FFFFBF//
@M05620:37:000000000-D9766:1:1101:10003:11925 1:N:0:55
GAGGCTGCTTTGGAAGAAACTCATAGATTACTGCAACAGTTCCCCCTGGACCTGGAAAAGTTTCTTGCCTGGCTTACAGAAGCTGAAACAACTGCCAGGATGCTACCCGTAAGGAAAGGCTCCTAGAAGACTCCAAGGGAGTAAAAGAGCTGATGAAACAATGGCAAGTAAGTCAGGCATTTCCGCTTTAGCACTCTTGTGGATCCAATTGAACAATTCTCAGCATTTGTACTTGTAACTGACAAGCCAGG
+
AAABBBFBFFFFGGGGGGGGGGHHHHGHHDGHHHHHFHHHHHHHHGGGEGHHHHHFGDGFBFGHHHHHHHHHH2FGHHHHHGHHHHHHHHHHHHHHHHHEHHHHGHHHGGGGHHFHHHGHHHGHHHHHH3GGHHHHHGGGGGHHHHHGHHHHHHHHHHHHHHHHHHHGGGHHHHHHHGHHHHHHGGGGGHHHHHHHHHHHHGHHHHHHHHHHHHHHHHHHHHHHHHHHHHHGGGGGGGGGGGGGGFGGGGG
@M05620:37:000000000-D9766:1:1101:11613:11953 1:N:0:55
GAGGCTGCTTTGGAAGAAACTGATAAACCAGTGACACAAGATCGGAAGAGCACACATCTGTACTCTAGTCACCGCGATGGATCTCGTACTCCGTCCCCTGTTCTAACCGTAAGGAACGACTCCTCGAAGCCTCCCCGGCAGTCCAAGAGCTGATGCAACACTGGCAAGTCAGTCAGGCCTTTCCGCTTTCGCCCTCTTGTGGATCCAATTGAACACTTCTCCGCATTTGTACTTGTAACTGACAAGCCCGG
+
BBBBB?FBFFFFCAGGGGGGG5F5D554AB4BBGHHHF2AA3B2222B22BAA21A3B5D5555BDD55555BBA0001?B5BEB11B113B11B11111B34?FB30//??033?0//>?EHF0C/0?/@@CG//>@///?111110>FFG1FG111>GEDGHH/0<=G0<GHB0/C.;GHGCADGGG9DG.:@FGGFBFDBFBBC0;FC00;0/;CGFF/AA-;A/B//:BBF/;FFFF;;99F..:9-
@M05620:37:000000000-D9766:1:1101:3285:11974 1:N:0:55
AGTGCCAGCTCTCAATCGCACAGGGGACCCAGGGCCTGGCCCCTCCATCCAGAAAACCTATGACCTCACCCGCTACCTGGAGCACCAACTCCGCAGCTTGGCTGGGACCTATGAGTATCCAGCGTATGGCTCTCTGAGTTGGGGAGGAGCGAGGAGTGTAGGAAAGACAGCCCTAACCGTGGAGGGTTCTCTTAAATGATCTGGGGAGGAGGGGCTCTTTGGCTCCCACCAGTCCCCCCGTCTCGGCTATC
+
>AAAAFF4>CFFGGGGGGG2EAFGFGEAEAGHAAEAABGHGHGHGGHDHHHHGHHHHGH3GGFHHHHHHHGGG/EEHHHHBBGCHHH?EGFGEFCEEHHGGH3FEEG0EHHHHG3BBFF?BBGG</?22/@@G11?FF<FGHGGAD?.C.<@C-@E/.00:000;.=;;;...///CF9;=9DE.A;99C00;;9;9;0000;0.9.;9AD.@AB9AB9FF/9//:EFFF?.:/;BEF-@DDF./.9A?B/
@M05620:37:000000000-D9766:1:1101:17855:11978 1:N:0:55
GAGGCTGCTTTGGAAGAAACTCATAGATTACTGCAACAGTTCCCCCTGGACCTGGAAAAGTTTCTTGCCTGGCTTACAGAAGCTGAAACAACTGCCAGGATGCTACCCGTAAGGAAAGGCTCCTAGAAGACTCCAAGGGAGTAAAAGAGCTGATGAAACAATGGCAAGTAAGTCAGGCATTTCCGCTTTAGCACTCTTGTGGATCCAATTGAACAATTCTCAGCATTTGTACTTGTAACTGACAAGCCAGG
+
ABAAAABAFFDFFBBA4EGFEEFBEHFHHBGFFHHBGFGHHHGHHGAFHBGGGFGAFFHHBGFHGFDFGHHHHFCGHHGHGFHHFHHFH?F?@FDGFFGCGF2@FHGHDEEE1B3BFHHEGC?EGGGGBGHHHHHFG/BFD?GHFHFGHGFHHFHHHGH2?F2@CGHEF<FGHHFFHHGHFHGBDGGGGF>GFFFFGHDGCEFHCGHHHHGHG:CGCGGHHG:::0C0:;;FGGFFF00;CBBFG.CABFG
@M05620:37:000000000-D9766:1:1101:19622:11980 1:N:0:55
GAGGCTGCTTTGGAAGAACCTCATAGATTACTGCAACAGTTCCCCCTGGACCTGGAAAAGTTTCTTGCCTGGCTTACAGAAGCTGAAACACCTGCCAGGATGCTACCCGTAAGGAAAGGCTCCTAGAAGACTCCAAGGGAGTAAAAGAGCTGATGAAACAATGGCAAGTAAGTCAGGCATTTCCGCTTTAGCACTCTTGTGGATCCAATTGAACAATTCTCAGCATTTGTACTTGTAACTGACAAGCCAGG
+
BBBBBBF3FFFFGGGGGGFGGGHHHHHGHHHHHBGHGHHHHHHHHGG2AGHHHHHGGHGFGHHHHHGHHHHHHHHHHHHHHHHHHHHHHH1FHGHHHEGEHHBGHGHHGGGGHHFHHHHHHHGHHHHHHGHHHHHHHEDHDEHHHHHGHHHHGHHHHH@FHHHHHHHGGGHHHHHHGHHHHHHGGGGGGFFHHHHHHHHHHGGHHCGHHHHHHHFGFGHHHHHHHHH<C;CFGGGFGGGGGGGGGFFFGGG
@M05620:37:000000000-D9766:1:1101:27239:11997 1:N:0:55
GAGGCTGCTTTGGCAGAAACTCATAGATTACTGCAACAGTTCCCCCTGGCCTTTGAAACGATTCTTGGCTGGCTTCCAGAATCAGCTCCAACAGCCAGGGTGCCCCCCGACATGACCGGGTGGTAGCCGCCTCCCTAATTGGCAACGCGCTGATGACACCCTGGCCAGTCAGTCAGGCCTTTCCGATTTAGCACACTTGTGGATTCTCTTACCCGATTCTCCGCCTTAGTACTTCATGCTGAAAAGCCGGG
+
>AA1>AFAFFDFG1BA1EBBF1EDFBDDG1FH3BF1F0B1D2DFHA/AB0B111D2DB1B/BF122110BA//B001B1101B1B1111@@B/00BBB//FF/0BF>EE////<11B/>/?///@FFG/AC<//C01011=1>>1F-<-<-=<D0;00<E.;/..:;:C00=0;09BF.//;0;..;EE90C00/9900;9-/:/;/9;///9/-;-9BFB/9-99;////;;9/////;////;/;---9
@M05620:37:000000000-D9766:1:1101:15547:12012 1:N:0:55
AGTGCCAGCTCTCAATCGCACAGGGGACCCAGGGCCTGGCCCCTCCATCCAGAAAACCTATGACCTCACCCGCTACCTGGAGCACCAACTCCGCAGCTTGGCTGGGACCTATGAGTATCCAGCGTAGGAATCTGGGAGTTGGGGAGGAGTGAGGAGTTGGGGAAAGACAGTCCTAACCGTGGAGGGTTCTGGTAAATGATGGGGTGAGGAGGGGCTCTTTGGCTCCCACCAGTCCCCCTGTCTGGTCTATC
+
BCBBCFFFCFFFGGGGGGGGGGHHGGGGGGHHGGGGGGHHHHGHGGHHHHHHHHHHHGHHHHHHHHHHHHHGGEEGHHHHHHHHHHHHGHHHGGGGGHHHGHHGGGHHGHHHHEHHFGHHHHHGG?FGFGGHHHHH0FEHHHGG.ACAEHHHHHFGHHHHGG.AGHHHHHGHHHGHHHGGGGBGGGGGGGGGGGGGGGGGGGGGADFFFFFFFFFFFFFFFFFFFFFFFFFFFFFFFFFFFFFFFFFFFFB
@M05620:37:000000000-D9766:1:1101:25753:12017 1:N:0:55
AGTGCCAGCTCTCAATCGCACAGGGGACCCAGGGCCTGGCCCCTCCATCCAGAAAACCTATGACCTCACCCGCTACCTGGAGCACCAACTCCGCAGCTTGGCTGGGACCTATGCGTCTCCCGCGTAGGACTCTGGGCGTTGGGGAGGCGTGCGGCGTTGGGGACAGACAGTCCTAACCGTGGCGGGTTCTGGTCAATGATGGGGTGAGGCGGGGCTCTTTGGCTCCCACCAGTCCCCCTGTCTGGTCTCTC
+
>>>>AD1FAF13AFGAD1FF1EEF0EGGG?GHGG0/FAG0FGGHGGFHFFGBFAAFHF0GHHFHEG@GHHHGGG?EHHHFHHH>>GHHGCGHGGGGEGGHGHHGEEHHGHHHH1CE/?GH0/>>>/A<110?FHFH.><<CHGG<<-.;.A:---9-9AGGG.@EAFFFF/BFFFFFF@BE@=@;@;E-;BF;/;BFF/;FFFFA@EFE-@-@@@?EFFFFB/;BAEFFF-ABBFFFF@FFFFFFF/;/99
@M05620:37:000000000-D9766:1:1101:3258:12020 1:N:0:55
GAGGCTGCTTTGGAAGAAACTCATAGATTACTGCAACAGTTCCCCCTGGACCTGGAAAAGTTTCTTGCCTGGCTTACAGAAGCTGAAACAACTGCCATGATGCTACCCGTAAGGAAAGGCTCCTAGAAGACGCCAAGGGAGTAAAAGAGCTGATGAAACAATGGCAAGTAAGTCAGGCAGTTCCGCTTTATCACTCTTGTGGATCCAATTGAACAATTCTCATCAGTTGTACTTTTCACTCACGAGCCAGG
+
A>AAAAFAFFFFGCFGGFGGGGBFFDDGHHGHGHDGGEGFHHHHHGGGHFGHHHHFG1ABBFHHEGGGHHHHGGG1FGHFHHHHGD@GGFHGFEGHHFF@FGDH2F0F/?E/>1B0B0>GHHGHDG11BBG/EEE//</<CFHH2F1/@0<G1GHGF1FH/FF100?/11@<<F<=0>..><11<<<<C00<=0DG=D0=0<00::0<0000:0;C0CCH0;0=F0000;09;;0;90090;9.9-;AB.9
@M05620:37:000000000-D9766:1:1101:25760:12034 1:N:0:55
AGTGCCAGCTCTCAATCGCACAGGGGACCCAGGGCCTGGCCCCTCCATCCAGAAAACCTATGACCTCACCCGCTACCTGGAGCACCAACTCCGCAGCTTGGCTGGGACCTATGAGTATCCAGCGTAGGAATCTGGGAGTTGGGGAGGAGTGAGGAGTTGGGGAAAGACAGTCCTAACCGTGGAGGGTTCTGGTAAATGATGGGGTGAGGAGGGGCTCTTTGGCTCCCACCAGTCCCCCTGTCTGGTCTATC
+
ABBCCFFFCFFFGGGGGGGGGGHHGGGGGGHHGGGGGGHHHHGHGGGHHHHHHGHHHGHHHHHHHHHHHHHGGGGGHHHHHGHGHHHHGHHHGGCGGHHHGHHGGGHHGHHHHGHHFHHHHHHG?EDDFHHHHHGHGGGHHHDGGGGGGGGHHHGGHHHHGGGGHGGHHH0GHHHHHHGGGBDFGG:FFFGGGGFFGFFGGGGG:;EFFFFFFF9:ABFFFFFFFFFFFFFF;BFFFFFABFFFFFFFFFF
@M05620:37:000000000-D9766:1:1101:11871:12048 1:N:0:55
AGTGCCAGCTCTCAATCGCACAGGGGACCCAGGGCCTGGCCCCTCCATCCAGAAAACCTATGACCTCACCCGCTACCTGGAGCACCAACTCCGCAGCTTGGCTGGGACCTATGAGTATCCAGCGTAGGAATCTGGGAGTTGGGGAGGAGTGAGGAGTTGGGGAAAGACAGTCCTAACCGTGGAGGGTTCTGGTAAATGATGGGGTGAGGAGGGGCTCTTTGGCTCCCACCAGTCCCCCTGTCTGGTCTATC
+
CCCCCFFFCFFFGGGGGGGFGGGHGGGGGGHHGGGGGGHHHHGHGGHGHHHHHHHHHGHHHHHHHHHHHHHGGGGGHGHHHHGHHHHHGHHHGGGGGHHHGHHGGGHHGHHHHHHHHHHHHHHGBGGGHHHHHHHHHGEHHHGGGGGGGHHHHHHGHHHGGGGGHHHHHHHHHHHHHHGGGGGGGGEGGGGGFGGGGGGGGGGGADFFFFFFFFFFFFFFFFFFFFFFFFFFFFFFFFFEFFFFFFFFFFB
@M05620:37:000000000-D9766:1:1101:24779:12097 1:N:0:55
GCGGCTGCTTTGGAAGAAACTCATAGATTACTGCCACAGTTCCCCCTGGACCTGGAAAAGTTTCTTGCCTGGCTTACAGAAGCTGAAACAACTGCCAGGATGCTACCAGTAAGGCAAGGCCTCTACAAGACTCCAAGGGAGTAAAAGAGCTGATGAAACAACGGCAAGCAAGCCAGGCATTTCCGCTTTAGCACTCGTGTGGACCAAATTGAACAACTCTCAGCATTTGTACGTGTCATTGACAAGCCAGG
+
>3AAADBAFFDFGGGGABFGGG4FBFGHHFFHHH33B2BAFGHHHGGGHGHBGHFGHB2BFGGHFGFHHHHHHHHCGHH53GHFHFHHHGHHHHHHH3B13FB@4F1BE@34B330BFAH/3B3B44FB0B?FGBFF////<01B2B/0B1FFD12FGF@</</@///.000.<<0...><0=DD.<..=0D0DHC.;;;..C/CG..000;9F0/.;00090/0;00;090.;/:/;090;;099.9.:9
@M05620:37:000000000-D9766:1:1101:28810:12130 1:N:0:55
AGTGCCAGCTCTCAATCGCACAGGGGACCCAGGGCCTGGCCCCTCCATCCAGAAAACCTATGACCTCACCCGCTACCTGGAGCACCAACTCCGCAGCTTGGCTGGGACCTATGAGTATCCAGCGTAGGAATCTGGGAGTTGGGGAGGCGTGCGGAGTTGGGGACAGACAGTCCTAACCGTGGCGGGTTCTGGTAAATGATGGGGTGAGGAGGGGCTCTTTGGCTCCCACCAGGCCCCCTGTCTGGTCTATC
+
1A1AADFFAFFFGGGGFFF1EEGHAEGGEAGHEGGCFFH0EGGHGGGHGGHHHFFBGGHHHHHHHHHHHFCEGEEGHHHHBFHHHHGAEBGFEGGGGEHHGHHAEEG0?GCDB2>F2BGD2FCB?<BE@>@GD<FH0FCGGHCC<<@.<<A.<C-;.CHG?C.-9CFGFFBFGGGGFF-AEA-:;@9;FFFF///BFBBFFFEFB@?-A/AB?@@;EBFFFFFFFF-9-;AA-AFF@@@E9FF/BFFF/;/
@M05620:37:000000000-D9766:1:1101:17431:12154 1:N:0:55
AGTGCCAGCTCTCAATCGCACAGGGGACCCAGGGCCTGGCCCCTCCATCCAGAAAACCTATGACCTCACCCGCTACCTGGAGCACCAACTCCGCAGCTTGGCTGGGACCTATGAGTATCCAGCGTCGGAATCTGGGAGTTGGGGCGGAGTGAGGAGTTGGGGAAAGACAGTCCTAACCGTGGAGGGTTCTGGTAAATGATGGGGTGAGGAGGGGCTCTTTGGCTCCCACCAGTCCCCCTGTCTGGTCTATC
+
ACABBFFFCFFFFGGGGGGGGGHHGGGGGGHHGGGGGGHHHHGHGGHEHHHHHGHGHGHGHGHHHHHHHHHGGEEGHGFHGHHHHH1CFFFCEFFGGHHHGHHGGGHHGHHHH3GHFHHHGFHFG/BD/=?GHHHH0FEHHHGG.AC:CFH0;F0EGGGGGG..;FFGGGGGGGGGGGFFFF.;DFAFFFFFFFFFFFEFFFFF.CFFFFFFFFFFFFEFFFFFFFFFFFFFFFFFFFFFFFFFFFFFBF0
@M05620:37:000000000-D9766:1:1101:22486:12164 1:N:0:55
AGTGCCAGCTCTCAGTCGCACAGGGGACCCAGGGCCTGGCCCCTCCATCCAGAAAACCTATGACCTCACCCGCTACCTGGAGCACCAACTCCGCAGCTTGGCTGGGACCTATGAGTATCCAGCGTAGGAATCTGGGAGTTGGGGAGGAGTGAGGAGTTGGGGAAAGACAGTCCTAACCGTGGAGGGTTCTGGTAAATGATGGGGTGAGGAGGGGCTCTTTGGCTCCCACCAGTCCCCCTGTCTGGTCTATC
+
A1>AAFFBAFC@BG3BB1EEGGHHGEGGGGHHGCEFFGH0GHGFGGGHHHHHHGHHHGHHHHHFHHHHHHHEGGGGHHHGHGEGHHHHGBGHGGGGGHHHGHHGGGHHGHGHHGHHHHHHGHHGEFGGHGHHGHHGHGGHFHCGGGGGCCGFHHFGHCHHG?ECGFHHHHHHHHHHHGGBEABGEG9FFGGGFFFBFFGGGGGGB@FFFFFF@?-9AFFFFFBFFFFFFFFFBFFFFF@FFFFFFFFFFFB
@M05620:37:000000000-D9766:1:1101:14183:12172 1:N:0:55
GAGGCTGCTTTGGAAGAGCACACGTCTGAACTCCAGTCACATTCAGAAATCTCGTATGGCGTCTTCCGTGTGTAACAAAAACTGACCCACCTGCCACTGTCCTACCGGATGCTCCCCGTCCGGACCGGCTCCTCGCCGCCTCCCCGGGCGTCCACGAGCTGCTGAAACACTGTCCAGTCCGTCCGGCATTTCCGCTTTCGCACTCTTGTGGATCCCCTTGCCCACTTCTCAGCATTTGTCCTTGTCCCTGA
+
>3>AAAFBFFFFGGGFBBA4ABFE444A5BGHBFAA5B35555DD55535D5BF2E3321ABFEF5513111A5D@F3B?1B3@B3BF11B?CGFG3F3BBF4@@1>>/?@BG3FFF/?<EE///<BCCDGGH0////->CGH..<<<-;D@G.0:-BGGG/CF900;CABF0;90;B9BEFF.-@B-;;BFFFFFDFBDF.@=FFFFB9./BFFFEFFF/9B/.;BFFF/;F/;B9FF/BFFBF//:;B.
@M05620:37:000000000-D9766:1:1101:14291:12178 1:N:0:55
AGTGCCAGCTCTCAATCGCACAGGGGACCCAGGGCCTGGCCCCTCCATCCAGAAAACCTATGACCTCACCCGCTACCTGGAGCACCAACTCCGCAGCTTGGCTGGGACCTATGAGTATCCAGCGTAGGAATCCGGGAGTTGGGGAGGAGTGAGGAGTTGGGGAAAGACAGTCCTAACCGTGGAGGGTTCTGGTAAATGATGGGGTGAGGAGGGGCTCTTTGGCTCCCACCAGTCCCCCTGTCTGGTCTATC
+
BCBBCFFFCFFFGGGGGGGGGGHHGGGGGGHHGGGGGGHHHHGHGGHHHHHHHHHHHGHHGHHHHHHHHHGGGFGGHGHHGHHHHHHGGHHHGGGGGHHHGHHGGGHHGHHHHHHHHHHHHHHGGGGGFBGHHGGGCGEHHHGGGGGGGHHHHHHGHHHHGGGGHHFHHHGGGGGGGGGGGGGGGGAFGGGGFGFFGFFFFFFFDBFFFFFFFFFFFFFFFFFFFFFFFFFFFFFFFFFFFFFFFFFFFFB
@M05620:37:000000000-D9766:1:1101:9246:12184 1:N:0:55
GAGGCTGCTTTGGAAGAAACTCATAGATTACTGCAACAGTTCCCCCTGGACCTGGAAAAGTTTCTTGCCTGGCTTACAGAAGCTGAAACAACTGCCAGGATGCTACCCGTAAGGAAAGGCTCCTAGAAGACTCCAAGGGAGTAAAAGAGCTGATGAAACAATGGCAAGTAAGTCAGGCATTTCCGCTTTAGCACTCTTGTGGATCCAATTGAACAATTCTCAGCATTTGTACTTGTAACTGACAAGCCAGG
+
ABBBAAFCFFFFGCFGFGGGGGGGHFHHHFHGGGGHFHHHHGFHHGGFGHGHHHGGBDFGGHHHHHHFGHHGHHHGGHGGHHGGHGBGGHHHHHHHHFGAHHHHHHHHGFFEHHHGGFHFEGGHGHHHHHFGHHGFFFGHGAGHHHHGHBHHHFHHFHFGHGHHHCFG<FFHGFFHHFHHHHGFDGDAF1<=<<CC<DDDFEHHHHH:CGGFHGHHGFGH0;;GFGGHHHFFCCFFGGGGFGFGGAEGFGG
@M05620:37:000000000-D9766:1:1101:22487:12191 1:N:0:55
AGTGCCAGCTCTCAATCGCACATGGGACCCAGGGCCTGGCCCCTCCATCCAGAAAACCTATGACCTCACCCGCTACCTGGAGCACCAACTCCGCAGCTTGGCTGGGACCTATGAGTATCCAGCGTAGGAATCTGGGAGTTGGGGAGGAGTGAGGAGTTGGGGAAAGACAGTCCTAACCGTGGAGGGTTCTGGTAAATGATGGGGTGAGGAGGGGCTCTTTGGCTCCCACCAGTCCCCCTGTCTGGTCTATC
+
BCABBFFFCFFFGGGGGGGGGGHHHGHHGGHHGGGGGGHHHHGHGGHHHHHHHGHHHGHHHHHHHHHHHHHGGEGGHHHHFGHHHHHHGHHHEGGGGHHHGHHGGGHHGHHHHFHHHHHHEHHGG?GGHHGHHHHH0FCGHHGGCDGDGHH<GHCEHHHHGGCAGHHHHHGHHHHHHHGGHGBGGGCFFGGGFFFGGGGGGGGGADFFFFFFFFFFFFFFFFFFFFFFFFFFFFFFFFFFFFFFFFFFEFF
@M05620:37:000000000-D9766:1:1101:14683:12197 1:N:0:55
GAGGCTGCTTTGGAAGAAACTCATAGATTACTGCAACAGTTCCCCCTGGACCTGGAAAAGTTTCTTGTCTGGCTTACAGAAGCTGAAACAACTGCCAGGATGCTACCCGTAAGGAAAGGCTCCTAGAAGACTCCAAGGGAGTAAAAGAGCTGATGAAACAATGGCAAGTAAGTCAGGCATTTCCGCTTTAGCACTCTTGTGGATCCAATTGAACAATTCTCAGCATTTGTACTTGTAACTGACAAGCCAGG
+
AAAABBFBFFFFGGGGCGGGGGGHHHHHHFHHHHF4GGGGHHHHHGGGHFHHHHHHHGHHHHHHHHH5FGHHHHHHHHGGHHHHHHHHHHHHHHHHHHHGHHHHHHHHGGGGHHHHGHHHHHGHHHHHHGHHHHHGHGEEFDFGHHHGHHHHHHHHHHHGHHHHHHHGHHHHHHHHHHHHHHHHGGGGGHGHHHHHHHHGHGHHHHHHHHHHHHHFHHHHHHHHHHHHHHHHGGGFGGGGGFGGGGGGGGG
@M05620:37:000000000-D9766:1:1101:14666:12201 1:N:0:55
GAGGCTGCTTTGGAAGAAACTCATAGATTACTGCAACAGTTCCCCCTGGACCTGGAAAAGTTTCTTGCCTGGCTTACAGAAGCTGAAACAACTGCCAGGATGCTACCCGTAAGGAAAGGCTCCTAGAAGACTCCACGGGAGTAAAAGAGCTGATGAAACAATGGCAAGTAAGTCAGGCATTTCCGCTTTAGCACTCTTGTGGATCCAATTGAACAATTCTCAGCATTTGTACTTGTAACTGACAAGCCAGG
+
A3ABBBFBFFFFGGGGGGGGGGHHHHHHHGGHHHFGGHGHHHHHHGGGEGHHHHGHHDCFFGHHHHHHHHHHHHHFHHHHHHHHHHHHHHHHHHHHHHHHHHHHHHHHGGGGHHFHFFFHHHGHFHFHHCGHHHF2?DCDGGBDBFHCGHHH2GHFHGHHFHHHHHHGHFFHHHHHGHGHHHHHGGGGGFHHGHHHHHHHHGHHHHHHHHHHHHGFHHHHHHHGGGGGGGGGGGGGGGGGGFGGGFGGGGG
@M05620:37:000000000-D9766:1:1101:9198:12211 1:N:0:55
GAGGCTGCTTTGGAAGAAACTCATAGATTACTGCCACAGTTCCCCCTGGACCTGGAAAAGTTTCTTGCCTGGCTTACAGAAGCTGCCCCAACTGCCAGGATGCTACCCGTAAGGAAAGGCTCCTAGAAGCCTCCAAGGGAGTAAAAGAGCTGATGAAACAATGGCAAGTCAGTCAGGCATTTCCGCTTTAGCACTCTTGTGGATCCAATTGAACAATTCTCAGCATTTGTACTTGTAACTGACAAGCCAGG
+
11>1>>FAFFFFFCGFGBGGGGBE3FBGHFFH3F01B0BFGHHHHGFG/CGGHHECF10FFFHHHFGGHHHAFAF1BGGB1BF1E10/BBE?0FGHHGGFHHHHHHHHGFGCHF>FFHHHHHGHFHHHH1BGHH<1GG//?CC1F2F<GHHH1FG2>GHH/FHGHHGGH1FGHHHHHHAFHHHHGGGGGFHHDHHGHHHHHGHHHGHHHHHG0CHCGGFGHGGHGGGFGCFFGGGBFGGFG9FFFCEFBCE
@M05620:37:000000000-D9766:1:1101:14680:12218 1:N:0:55
GAGGCTGCTTTGGAAGAAACTCATAGATTACTGCAACAGTTCCCCCTGGACCTGGAAAAGTTTCTTGCCTGGCTTACAGAAGCTGAAACAACTGCCAGGATGCTACCCGTAAGGAAAGGCTCCTAGAAGACTCCAAGGGAGTAAAAGAGCTGATGAAACAATGGCAAGTAAGTCAGGCATTTCCGCTTTAGCACTCTTGTGGATCCAATTGAACAATTCTCAGCATTTGTACTTGTAACTGACAAGCCAGG
+
BABCBCFBFFDDGCFFFGFGGGHHHGGHHHHGHE4GFHHHHGEGHGEGEFCGHHGFCDFHBHHHHHHBFGHHHHHBBGHHHHHHHEDHGGGHHHHHGFGEHGHHHHHHGEEEFGGHHHHHGHGHEFGGGHHGHH?GFFFHGCGFHHHGHHHHHFHFHHGHHBGBHHGGGFFGF1GFHHHGHHHFGGGEFDF=DDHHHHHHHDHCGHHHHHHHHGCGG;CCG;=CFGHHGHGFFGGGGGFFGFFFF.CEBGG
@M05620:37:000000000-D9766:1:1101:19601:12219 1:N:0:55
GAGGCTGCTTTGGAAGAACCTCATAGATTACTGCAACAGTTCCCCCTTGACCTGGACAAGTTTCTTGCCTGGCTTACAGAAGCTGAAACACCTGCCAGGATGCTACCCGTAAGGAAAGGCTCCTAGAAGACTCCAAGGGAGTAAAAGAGCTGATGAAACAATGGCAAGTAAGTCAGGCATTTCCGCTTTAGCACTCTTGTGGATCAAATTGAACAATTCTCAGCATTTGTACTTGTAACTGACAAGCCAGG
+
A?ABAAF3BDBDGCABCG4AGGHHHGG6DGFFHA4FBG2FGG53FEA2BBBFGFFF23115DFHFGFAB53BGHHEFABGHHGGFBDGEFBEHGGCG3B1F32BBFGG1EE?BG3B?FF/??FB?BBFBFFG3F33B??/A?012BBCB@FG11@2@>1@/1@@?CFE??FF@1FGBFC>>D11>..<F1100<=C0=DGF.DCG.<:GHHHC;0:0;;;;0;:;0C;GGB;0;0;00CFF:/;9.9A9A;
@M05620:37:000000000-D9766:1:1101:12016:12229 1:N:0:55
GAGGCTGCTTTGGAAGAAACTCATAGATTACTGCAACAGTTCCCCCTGGACCTGGAAAAGTTTCTTGCCTGGCTTACAGAAGCTGAAACAACTGCCAGGATGCTACCCGTAAGGAAAGGCTCCTAGAAGACTCCAAGGGAGTAAAAGAGCTGATGAAACAATGGCAAGTAAGTCAGGCATTTCCGCTTTAGCACTCTTGTGGATCCAATTGAACAATTCTCAGCATTTGTACTTGTAACTGACAAGCCAGG
+
ABCCABFCFFFFGFGGGGGGGGHHHHHHHHHHHHGHFHHHHHGHHGGGHHHHHHGHFGGHFGHHHHHHGHHHHHHGGHHHHHHHHHGHHHHHHHHHHHFEHHHHHHHHGGGEGHGHHGHHHHGHHHHHHHHHHGFHHGGFGBFFHHGGHHHHHGHHHHFHHHHHHHHGGGGHGHHHHHGHGHHHGGGGGDGFDDGHHHHHHGHHHHHHHHHHHHHHHFGHHCGHHHHHHHHGGFGFGGGGGGGGGFGGFGF
@M05620:37:000000000-D9766:1:1101:4966:12235 1:N:0:55
GAGGCTGCTTTGGAAGAAACTGACAAGCCAGGGACACAAGATCGGAAGCGCACACGTCTGAACTCCAGTCACATTCAGAAATCTCGTATGCCGTCTTCTGCTTGAAAAAAAAAACAATCCTGTTACTGTTGCCGCCTTCCTCCTTTCTTGCCTTCCCCGAACTTCTCCTTTTCTCACTGTTTCTTTTTTCGGCCTTTTCCCGTCATCTCTCCTTCTTGCCCCCTATGTCCTTTTGTATGTTTCCATTTTCT
+
AAAAAAFAFFFFGGGGFGGFGGGGGFBFFFGH2FF22BFGHHHFEEFGGEGEFFGEGHHGFFGHHGEFDGFF@5@GHF@D3@FFHBB1BBGHE?EGFHFGGHFFFGGHGFFEC//?/222@2@22>222@@1?/>//?FC110011=1=11<11<C//-<--.00:0000;00<;000000<000000-/--9;99BC090.....000///;/99;////.--.////99/B/;9/////;////;;//9
@M05620:37:000000000-D9766:1:1101:8478:12238 1:N:0:55
GAGGCTGCTTTGGAAGAAACTCATAGATTACTGCAACAGTTCCCCCTGGACCTGGAAAAGTTTCTTGCCTGGCTTACAGAAGCTGAAACAACTGCCAGGATGCTACCCGTAAGGAAAGGCTCCTAGAAGACTCCAAGGGAGTAAAAGAGCTGATGAAACAATGGCAAGTAAGTCAGGCATTTCCGCTTTAGCACTCTTGTGGATCCAATTGAACAATTCTCAGCATTTGTACTTGTAACTGACAAGCCAGG
+
AAAABBFAFFFFGGGGGGGGGGHHHHHHHHHHFHFHHHGGHHHHHGGGHHHHHHHGHBFGGHGHHHHHHHHHHGHFHHHHHHHHHHHGHHHHHHHHHHHGHHHHHHHHGGGGHGFHEGHHHHEHHHHHH3FGHHHHHGCGGGEHFFHGHHHHH2GFHHHHHHHHFHHG11@FGGHHFFEHHHHHGGCFGHHHGHHHGFHFCEGHHHHHHHHH0GGCHHHHHHHHHHHHHFHFBFGGGGGBFFFGFFGGGGG
@M05620:37:000000000-D9766:1:1101:6454:12257 1:N:0:55
GAGGCTGCTTTGGAAGAAACTCATAGATTACTGCAACAGTTCCCCCTGGACCTGGAAAAGTTTCTTGCCTGGCTTACAGAAGCTGAAACAACTGCCAGGATGCTACCCGTAAGGAAAGGCTCCTAGAAGACTCCAAGGGAGTAAAAGAGCTGATGAAACAATGGCAAGTAAGTCAGGCATTTCCGCTTTAGCACTCTTGTGGATCCAATTGAACAATTCTCAGCATTTGTACTTGTAACTGACAAGCCAGG
+
AABBBACBFFFFGCGGGGGGGGGFHHHHHHHHHHHHFHGGHHHHHG?FHHHGHFFGFGHHGGHHFHGHHHHHHHHHHHHGFGHHHHHHHHHHHHHHHFFEHHHHHHHHGGGGHHHHHHHHFHGHHHGHHGHHHHGHHGGHGGHHHGHGHHHHHFHHHGHHHHHHHHHG<FHHHHHHFHHHHHH1A?EGGFFGHHHHHHHFFDFHHHHHFHHHHHHHBGHHHGHHFHHFHCGGFFGGGBFFGGFGGFGGGGG
@M05620:37:000000000-D9766:1:1101:10924:12262 1:N:0:55
AGTGCCAGCTCTCAATCGCACAGGGGACCCAGGGCCTGGCCCCTCCATCCAGAAAACCTATGACCTCACCCGCTACCTGGAGCACCAACTCCGCAGCTTGGCTGGGACCTATGAGTATCCAGCGTAGGAATCTGGGAGTTGGGGAGGAGTGAGGAGTTGGGGAAAGACAGTCCTAACCGTGGAGGGTTCTGGTAAATGATGGGGTGAGGAGGGGCTCTTTGGCTCCCACCAGTCCCCCTGTCTGGTCTATC
+
ABBCCFFFCFFFGGGGGGGCEGFHFGGGGGHHFGGGGGHHHHGHGGHHHHGHHHHHHGHHHHHHHHHHHHHGGFFGHGHHHGGHHHHHGHHHGGGGGHHHGHHGGGHHGHHHHHHFHHHHHHHGBEGGBDGFHHHHFFCHHHGGFFGGGGHGHHHGHHHHGGGGGHGHHHGHHHHGHHGGGGGGGGCAAFGGFFGGFGGFGGGG.@EFFFFFFFFAEFFFFFFFFFFFFFFFFFFFFFFFFFFFFBFFFFF
@M05620:37:000000000-D9766:1:1101:8188:12265 1:N:0:55
GAGGCTGCTTTGGAAGAAACTCATAGATTACTGCAACAGTTCCCCCTGGACCTGGAAAAGTTTCTTGCCTGGCTTACAGAAGCTGAAACAACTGCCAGGATGCTACCCGTAAGGAAAGGCTCCTAGAAGCCTCCAAGGGAGTAAAAGAGCTGATGAAACAATGGCAAGTAAGTCAGGCATTTCCGCTTTAGCACTCTTGTGGATCCAATTGAACAATTCTCAGCATTTGTACTTGTAACTGACAAGCCAGG
+
1>A1>AFAFFFFG1FGAGG1BFGFHH1DGCHH3BF1GHHGHHHHHGGFHEHHHHHBFGHFBDHHH1FGHGHEG0BGHHHHBFGFHH11BBFB@GFGEHEEFHHHHHHHGEGEHGHHFGHGHHGHHHHHG1FGFHHHHG</CCFHHFF<GHHGDGFF1GFHEHHHHHHGH1FHHHHHHHEGHHHHGGGGGGHHHHHHHHHGHGHHHHHHHHHHHHHCHHHHHGHHHHHHHGGGGGGGGGGFFEFGGCEGFFG
@M05620:37:000000000-D9766:1:1101:11911:12269 1:N:0:55
GAGGCTGCTTTGGAAGAAACTCATAGATTACTGCAACAGTTCCCCCTGGACCTGGAAAAGTTTCTTGCCTGGCTTACAGAAGCTGAAACAACTGCCAGGATGCTACCCGTAAGGAAAGGCTCCTAGAAGACTCCAAGGGAGTAAAAGAGCTGATGAAACAATGGCAAGTAAGTCAGGCATTTCCGCTTTAGCACTCTTGTGGATCCAATTGAACAATTCTCAGCATTTGTACTTGTAACTGACAAGCCAGG
+
>3>AAAFAFFFFGFGGFFFGGGFFHHGGHHHHEHAFFFGGHHHHHGEGCFGHHFFFGF2FBGHHHFGGHHHHHFG3GHHFGHHHHFEFGGHHHHGHHHGHHHHHHHHHGGGGHHGHGGHHHHGHHHHHHGHHHHHGHGGGGDFHHHHGHHHHGHHFHHHHAGHHHHHGHHHHHHHHGHHHHHHHGGGGGHHGHHHHHHHFHGHHHHHHHHHHHHHCGHHGHHHHHHHHHGHFGGGFGGGGGGGGGFGGGGG
@M05620:37:000000000-D9766:1:1101:8542:12273 1:N:0:55
GAGGCTGCTTTGGCAGAAACTCATAGATTACTGCAACAGTTCCCCCTGGACCTGGAAAAGTTTCTTGCCTGGCTTACAGAAGCTGACACAACTGCCAGGATGCTACCCGTAAGGAACGGCTCCTAGAAGCCTCCAAGGGAGTCCAAGAGCTGATGAAACAATGGCAAGTAAGTCAGGCCTTTCCGCTTTCGCCCTCTTGTGGATCCAATTGAACAATTCTCAGCATTTGTACTTGTAACTGCCAAGAACGG
+
>1A>>AFAFFFFGCBEFFGGGGFHFBFFHFGHAGDDFHGGHHHHHGGGFFHHHHHABA0FBDGHH1DGHHHAFBFGGGGH1BFFH@0BBFF>BGGGFFGEHFHHHHHHE?//BGF0>/AE@E/FGDF1F<<FGEHFG///?C01@<F0@CGHBGGDBGG0/??CHGC/?11=F<DGGH.<FFHHGGGC.0<C.EGHHHHCHCG::CG0GHHF0F0/9;CFFBBFGBFFGFBFGGBFFFBC00::BC.//9A
@M05620:37:000000000-D9766:1:1101:15550:12281 1:N:0:55
GAGGCTGCTTTGGAAGAAACTCATAGATTACTGCAACAGTTCCCCCTGGACCTGGAAAAGTTTCTTGCCTGGCTTACAGAAGCTGAAACAACTGCCAGGATGCTACCCGTAAGGAAAGGCTCCTAGAAGACTCCAAGGGAGTAAAAGAGCTGATGAAAAAATGGCAAGTAAGTCAGGCATTTCCGCTTTAGCACTCTTGTGGATCCAATTGAACAATTCTCAGCATTTGTACTTGTAACTGACAAGCCAGG
+
BBBBBAFBFFFFGGGGGGFGGGHHHHHHHGHHHHHGFHHHHHHHHGGGGHHHHHHGHHHHHHHHHHHHHHHHHHHHHHHHHHHHHHHHHHHHHHHHHB11BFFGDG21>1>E?@FEB00/30?GGD3FHFF33G?F?/?/E?F3?G3FCCFHFGHHEB2@A0110?C/1?1?111>0<<11111.>><.000=00<0=0DCD000/000:00::CG000C0<0GF9000;;0B00;000009/0;.9.99.
@M05620:37:000000000-D9766:1:1101:22950:12301 1:N:0:55
GAGGCTGCTTTGGAAGAAACTCATAGATTACTGCAACAGTTCCCCCTGGACCTGGAAAAGTTTCTTGCCTGGCTTACAGAAGCTGAAACAACTGCCAGGATGCTACCCGTAAGGAAAGGCTCCTAGAAGACTCCAAGGGAGTAAAAGAGCTGATGAAACAATGGCAAGTAAGTCAGGCATTTCCGCTTTAGCACTCTTGTGGATCCAATTGAACAATTCTCAGCATTTGTACTTGTAACTGACAAGCCAGG
+
>1>AA1BAFFFFGGGGCGGGGFFBFFFGGFGHFH11GHFFEHHHHGEFGGGGHFFFH10GFHFH2BAGHHHHHH0BGHHFHHHGEHHHHHEHHHHFFHHGGHCGHHHHGGGGFHHHHGGHHHGHHGHHHHHHHHHEHGGHCCGF2FHGHHHHFHHGHHGHHHHHHHHGHHHHHHHHFHHHHHHGGGGGGHHHGHHHHHFFHGHHHHHHGHHHHGHHHGHHHGFHHHHHHHGGGGGGGGGGGGGGGFEGGGG
@M05620:37:000000000-D9766:1:1101:24926:12339 1:N:0:55
AGTGCCAGCTCTCAATCGCACAGGGGACCCAGGGCCTGGCCCCTCCATCCAGAAAACCTATGACCTCACCCGCTACCTGGAGCACCAACTCCGCAGCTTGGCTGGGACCTATGCGTATCCAGCGTCGGCATCTGGGCGTTGGGGCGGCGTGCGGCGTTGGGGCCAGACAGTCCTAACCGTGGCGGGTTCTGGTCAATGATGGGGTGAGGAGGGGCTCTTTGGCTCCCACCAGTCCCCCTGTCTGGTCTATC
+
AA>ABFFFCFFFGFGGGGGGGGHGGEEEGGDHFFGEGGHHHHGHGGHHHHHHGHHGHGHHHHHHHHHGHHHGGGGGHHHHFGHHHHCGGHHHFGCGEHFHEHGGGGHHGHHHH2CF/?GH2@GDG/AG/>>GHHHH.AAFGHGG.;--;;C.AA-;:CFFFF.9AEFFFFFFFFFFFFFFFF-;BF@E?FFF;/:BFF/BFFFFADFFF/A9CFDFFFFFFFBFFEEFFF?FFFFFFFFFFFFFFFFFBFF
@M05620:37:000000000-D9766:1:1101:12712:12355 1:N:0:55
GAGGCTGCTTTGGAAGAAACTCATAGATTACTGCAACAGTTCCCCCTGGACCTGGAAAAGTTTCTTGCCTGGCTTACAGAAGCTGAAACAACTGCCAGGATGCTACCCGTAAGGAAAGGCTCCTAGAAGACTCCAAGGGAGTAAAAGACCTGATGAAACAATGGCAAGTAAGTCAGGCATTTCCGCTTTAGCACTCTTGTGGATCCAATTGAACAATTCTCAGCATTTGTACTTGTAACTGACAAGCCAGG
+
CCCCCCFCFFFFGGGGGGGGGGHHHHGHHHHHHHHHFGHHHHHHHGGGHHHHHHHHHHHHGHHHHHHHHHHHHHHHHHHHHHHHHHGHHHHHHHHHHHHHHHHHHHHHGGGGHHHHHHHHHHGHHHHHHHHHHHHHHGGHGFGHHHHGCGHHHHHHHHHHHHHHHHHGHHHHHHHHHHHHHHHHGGGGGHHHHHHHHHHHHGHHHHHHHHHHHHHHHHHHHHHHHHHHHHGGGGGGGGGGGGGGFFEGGGG
@M05620:37:000000000-D9766:1:1101:8282:12362 1:N:0:55
GAGGCTGCTTTGGAAGAAACTCATAGATTACTGCAACAGTTCCCCCTGGACCTGGACAAGTTTCTTGCCTGGCTTACAGAAGCTGAAACAACTGCCAGGATGCTACCCGTAAGGAAAGGCTCCTAGAAGACTCCAAGGGAGTAAAAGAGCTGATGAAACAATGGCAAGTAAGTCAGGCATTTCCGCTTTAGCACTCTTGTGGATCCAATTGAACAATTCTCAGCATTTGTACTTGTAACTGACAAGCCAGG
+
AABAAAFBFFFFGBBGGGGFGGFGHEGGHBFFGGF4CGGHHHHHHGGGECFGHHGH231GGGHHHHHGGGFBFHHEF5BFGHBCGE3GFGGGHHHGF3B?FGHHHHHH>?>EFHGFGFH/BFFGFGHHHHHHFGFCGFGHG?CD?FFFFGHHHFGFDHGHHFFFHFFG???D@?GHGGH>>>D1<.A>F1>=0<<C0=<DF?GGCG<:<CCFFGFH0;:G0::CGG;CFHBF;00;00;FBF;FF.;CFFE
@M05620:37:000000000-D9766:1:1101:13464:12363 1:N:0:55
AGTGCCAGCTCTCAATCGCACAGGGGACCCAGGGCCTGGCCCCTCCATCCAGAAAACCTATGACCTCACCCGCTACCTGGAGCACCAACTCCGCAGCTTGGCTGGGACCTATGAGTATCCAGCGTAGGAATCTGGGAGATGGGGAGGAGTGAGGAGTTGGGGAAAGACAGTCCTAACCGTGGAGGGTTCTGGTAAATGATGGGGTGAGGAGGGGCTCTTTGGCTCCCACCAGTCCCCCTGTCTGGTCTATC
+
AAAAAFFFBFFFGGGGGGGFEAGEFGGGEGCGFFGGGGHHGHGGGGFHGHFHHBBGHGHHHHHHHHHEHGGEGGEGHHHHHHHGFHHHGHHHGGEEFF?GEGHGGGHFEHHHGBGGHHFHHHFDGDC<G2@GFGHBFF/?FG<A.A-.<0>=F.0CCFGHGCGGHHFF/CC0CGGFHGCGF?FGG-99AFGGGB;FGFFB9C.E.9AA./ADAB=-;BFFBFFBB:.9A.A.B//FEDCA99BFFFFFFFB
@M05620:37:000000000-D9766:1:1101:18425:12390 1:N:0:55
GAGGCTGCTTTGGAAGAAACTCATAGATTACTGCAACAGTTCCCCCTGGACCTGGAAAAGTTTCTTGCCTGGCTTACAGAAGCTGAAACAACTGCCAGGATGCTACCCGTAAGGAAAGGCTCCTAGAAGACTCCAAGGGAGTAAAAGAGCTGATGAAACAATGGCAAGTAAGTCAGGCATTTCCGCTTTAGCACTCTTGTGGATCCAATTGAACAATTCTCAGCATTTGTACTTGTAACTGACAAGCCAGG
+
CCCCCCFCFFFFGGGGGGGGGGFHHHHHHHHGHHHHGHHHHHHHHGGGHHHHHHHHHHHHGHHHHHHHHHHHHHHHHHHHHHHHHHHHHHHHHHHHHHHHHHHHFHHHGGGGHHHHHHHHHHGHHHGHHHHHHHEFHGGHGFHHHEHFHHHHHGHHHHHHHHHHHHHGHHHHHHHHHHHHHHHHGGFDGHHHHHHHHHHHHFHHHHGHHHHHHHGHHHHHHHHHHHHHHHHGGGGGGGGGGFFGGCGGGGG
@M05620:37:000000000-D9766:1:1101:13184:12393 1:N:0:55
GAGGCTGCTTTGGAAGAAACTCATAGATTACTGCAACAGTTCCCCCTGGACCTGGAAAAGTTTCTTGCCTGGCTTACAGAAGCTGAAACAACTGCCAGGATGCTACCCGTAAGGAAAGGCTCCTAGAAGACTCCAAGGGAGTAAAAGAGCTGATGAAACAATGGCAAGTAAGTCAGGCATTTCCGCTTTAGCACTCTTGTGGATCCAATTGAACAATTCTCAGCATTTGTACTTGTAACTGACAAGCCAGG
+
BABBBAFBFFFFGGGGGGGGGGHHHHHHFHHHHHHHFHHGHHHHHGGGHHHHHHGHHHFHGHHHHHHHHHHHHHHHHGHHHHHHGHHHHHHHHHHHHHHFHHHHHHGHGGGGHHGHHHGHHHGHHHHHHHHHHHFHHGGHGGGFHHHGHHHHHHHHHGGFHHHHHHHGGGHHHHHHHHHHHHHHGGGGGGHHFGHHHGHGFGGHHHHHHHHHHHHHHHHHHCHHHHHHHGHGGGGFGFGFGGGGGFGGGGG
@M05620:37:000000000-D9766:1:1101:9286:12409 1:N:0:55
GAGGCTGCTTTGGAAGAAACTCATAGATTACTGCAACAGTTCCCCCTGGACCTGGAAAAGTTTCTTGCCTGGCTTACAGAAGCTGAAACAACTGCCAGGATGCTACCCGTAAGGAAAGGCTCCTAGAAGACTCCAAGGGAGTAAAAGAGCTGATGAAACAATGGCAAGTAAGTCAGGCATTTCCGCTTTAGCACTCTTGTGGATCCAATTGAACAATTCTCAGCATTTGTACTTGTAACTGACAAGCCAGG
+
CBCCCCFCFFFFGGGGGGGGGGHGHGFGHHGHHGHHHHHHHHHHGGGGHFHHHHHFGGHGBGHHHHFFCHHHHHHHHHGGHHHHHFFHHHHHHHHHGHGEHBGHHHHHGGEGHGHHHHHHHHGHHHHGHHHHHHHHHGGHGDHHHHHGHHHHHHHHFHGGHHGHHFHG?FGGGHHHHHHHHHHGGGGGGFFHFHHHHHGDHGHHHHHHHHGFHHHHHHHHHGHHHHHHHHFFFFGGGGFFGGGGGFGGFGG
@M05620:37:000000000-D9766:1:1101:10686:12472 1:N:0:55
GAGGCTGCTTTGGAAGAAACTCATAGATTACTGCAACAGTTCCCCCTGGACCTGGAAAAGTTTCTTGCCTGGCTTACAGAAGCTGAAACAACTGCCAGGATGCTACCCGTAAGGAAAGGCTCCTAGAAGACTCCAAGGGAGTAAAAGAGCTGATGAAACAATGGCAAGTAAGTCAGGCATTTCCGCTTTAGCACTCTTGTGGATCCAATTGAACAATTCTCAGCATTTGTACTTGTAACTGACAAGCCAGG
+
A?ABBAFBFFFFGGGG4FGGGFHGHHHFF5GHHHHFCHHHHHHFHGGGG2FEGFFHFHFGHHHHHHHHHHHHHHHGHFHHHHHHHHGHHHHHHHHHBGHAHHHHHGHHGGGGHGHHHHHHHFFFGHHHFHHGHHHFHGGHFAFHHHHGHHHHHHHHHHHHGGHHHHHG<GHFDHHHHHHGHHGHGCDDFFHHGHHHHHHGHGHHHHFHFHHHHHHHFHHHGCGHHHHHHHHGFGFGGGFFGGGGGAEGGGG
@M05620:37:000000000-D9766:1:1101:26311:12475 1:N:0:55
AGTGCCAGCTCTCAATCGCACAGGGGACCCAGGGCCTGGCCCCTCCATCCAGAAAACCTATGACCTCACCCGCTACCTGGCGCACCACCTCCGCAGCTTGGCTGGGACCTATGCGTCTCCCTCGTGGGCGTCTGGGCGTTGGGGGGACGTGCGGCGTTGGGGGCAGACAGTCCTAACAGTGGCGGGGTCTGGTCAATGCTGGGGTGAGGCGAGGGTCTTTGGCTCCCTCCCGTCCCCCTGTCTGGTCTCTC
+
>A>3>FF4AFFFG4GGGGEAECGGGE2AAEGHBAEE2FGHFHGHGGHFHHHHDHF2FFHFFHFHHGHHHHHEE>EEHHBG1>EGEG1/?F0??EC/>GBGEHHGGGHHGHHHH1C///0@<00></?///-->F0F.><--.<C-;--;9A.;--;99;FBB--9.;.9999BF/99///;/.;9B-;ABB////;/9/9//AB.9.A..;-;B-.;FBF/;//;.;.;..;...;;D@?F/:99;/;/B9
@M05620:37:000000000-D9766:1:1101:23722:12481 1:N:0:55
GAGGCTGCTTTGGAAGAACCTCATAGATTACTGCAACAGTTCCCCCTGGACCTGGAAAAGTTTCTTGCCTGGCTTACAGAAGCTGAAACACCTGCCAATGTGTTCTACGCACAAGAAGACGCCTCGAAAACTCTCCAAGCGACCAAAAGATGCTACAAAACAAGCACAACAAACAGGCCTATCCGCTTTCGACCTCTTGTGGATATACTAGACAACAACTCCGACTTCGTACTTGTAACTGTCAAAACCGG
+
CCCCCCFAFFFFGGGGGGCGGGHHHHHGHHHHHBFHGHHHHHHHHGG2BGHHHHHHHHHEGHHHHHHHHHGHHHHHHHHHHHHHHHHHHHGGHHHHH333B4BFG44D?/1>/21BB333/>/0EAFB/>B2F3BG32B/?/<<>//?F/?DB=111?FFG//0>0000...0..<.<.0/=0<<E..;;CC.A.<C0;FHD:09;90009900/;...=;0.;:-.0.;/:.0:;00:000::00;..;@
@M05620:37:000000000-D9766:1:1101:17953:12508 1:N:0:55
GAGGCTGCTTTGGAAGAAACTCATAGATTACTGCAACAGTTCCCCCTGGACCTGGAAAAGTTTCTTGCCTGGCTTACAGAAGCTGAAACAACTGCCAGGATGCTACCCGTAAGGAAAGGCTCCTAGAAGACTCCAAGGGAGTAAAAGAGCTGATGAAACAATGGCAAGTAAGTCAGGCATTTCCGCTTTAGCACTCTTGTGGATCCAATTGAACAATTCTCAGCATTTGTACTTGTAACTGACAAGCCAGG
+
BBBBBBFAFFFFGGGGGGFGFGHHGHGHHHHHHHHFFHFHHHHHHGGGGHHHHHHFGHHHHHHHHHHHHH3GHHHHHHGHHHHHHGHHHHHHHHHHHBFAGBFHHHHHEEE?BFGFHGE?FGFGG4GHGFGGHHHHEFGEF?FFHHFGHGHHFGFFHGGHHFGBGFHGF?FD?DFDFGEGGHFBADGCF1<DDGGHHFFGHCGCCHFFHHGG;<GHFFCHH:;CCCCGBGFB0BBFFFFFFB9FF?EGG?E
@M05620:37:000000000-D9766:1:1101:15279:12526 1:N:0:55
GAGGCTGCTTTGGAAGAAACTCATAGATTACTGCAACAGTTCCCCCTGGACCTGGAAAAGTTTCTTGCCTGGCTTACAGAAGCTGAAACAACTGCCAGGATGCTACCCGTAAGGAAAGGCTCCTAGAAGACTCCAAGGGAGTAAAAGAGCTGATGAAACAATGGCAAGTAAGTCAGGCATTTCCGCTTTAGCACTCTTGTGGATCCAATTGAACAATTCTCAGCATTTGTACTTGTAACTGACAAGCCAGG
+
AAABBAFBFFFFGGGGFGGGGGGFHFGHFGHHHHFEEGGFGHGHHGGFG2GFHHHHGHHGGHHHHHHHHHHHHHGHHHHHHHHHHHHHHFEHHHHHFHHFHHHHHHHHGEGGHGHHHHHHHGGBGHHHH3BGHHHGGGCFGGHGGGHGHHHGFHHHHHHHGHHHGHHGD1GHHHHHHHGHHHGHC?AEFHHGHFHFDDHHFGHGGHHHHHHHHHGFHHHHHGHHHHHHGHHGGGGGGGGGGGGGFGGGGGE
@M05620:37:000000000-D9766:1:1101:12017:12530 1:N:0:55
GAGGCTGCTTTGGAAGAAACTCATAGATTACTGCAACAGTTCCCCCTGGACCTGGAAAAGTTTCTTGCCTGGCTTACAGAAGCTGAAACAACTGCCAGGATGCTACCCGTAAGGAAAGGCTCCTAGAAGACTCCAAGGGAGTAAAAGAGCTGATGAAACAATGGCAAGTAAGTCAGGCATTTCCGCTTTAGCACTCTTGTGGATCCAATTGAACAATTCTCAGCATTTGTACTTGTAACTGACAAGCCAGG
+
BCCCCCFCFFFFGGFGGGGGGGHHHFGDAGFGGGEFFHHHH5GDAEEGHHHHEFAFAEBFBDBBHHEFCFFGCGHHHFHDHFHHHGFHGHHHHHHFGCGEHHFHHHHHGEGFHGHHHHHHHHGHHHHHHHHHHHGHHGGHGFHHHHHGHHHHHHHHHHHHHHHHHFHGGGHHGDGHGHGHHHHFEGGEFDGHHHHHGHHHHGFHHHHHHHHHHHHGHHGHHHHHHHHHHFHGGGGFGGGGGGGGGFEFFGG
@M05620:37:000000000-D9766:1:1101:14453:12552 1:N:0:55
GAGGCTGCTTTGGAAGAAACTCATAGATTACTGCAACAGTTCCCCCTGGACCTGGAAAAGTTTCTTGCCTGGCTTACAGAAGCTGAAACAACTGCCAGGATGCTACCCGTAAGGAAAGGCTCCTAGAAGACTCCAAGGGAGTAAAAGAGCTGATGAAACAATGGCAAGTAAGTCAGGCATTTCCGCTTTAGCACTCTTGTGGATCCAATTGAACAATTCTCAGCATTTGTACTTGTAACTGACAAGCCAGG
+
CBCCCCFCFFFFGGGGGGGGGGHHHHHHHHHHHHHHGHHHHHHHHGGGHHHHHHHHGHHHHHHHHHHHHHHHHHHHHHHHHHHHHHHHHHHHHHHFHGGAFHGFHFHHGGGGABDGHHHGHHGHFHHHHCHHHHHFHGGHG/BFFHGGHHGHGHHGHHGHGHFHHHHGGHHHHHHHHHHGHHGFFGGGGGHHHHHHHHHHHGBFHHHHHHHHHHH/GFHHHHHHHHHGHHHGGGFGGGGGGGGGFFGGFFG
@M05620:37:000000000-D9766:1:1101:6529:12554 1:N:0:55
GAGGCTGCTTTGGAAGAAACTCATAGATTACTGCAACAGTTCCCCCTGGACCTGGAAAAGTTTCTTGCCTGGCTTACAGAAGCTGAAACAACTGCCAGGATGCTACCCGTAAGGAAAGGCTCCTAGAAGACTCCAAGGGAGTAAAAGAGCTGATGAAACAATGGCAAGTAAGTCAGGCATTTCCGCTTTAGCACTCTTGTGGATCCAATTGAACAATTCTCAGCATTTGTACTTGTAACTGACAAGCCAGG
+
AABABAFCFFFFGCGGGGGGGGGHHFHGF5GHHHHFCHHHHHHHHGGGHCHHHHHHGHHHHHHHHHHHHHHHHHHHHHGGHHGHHHFHHHHHHHHHF3F1FGHFGHHHGDEGHGHFGFAF?FEHHHHHH3BDFGFHFF//CFHHGHBFCGHHHBGHHGBGHHEHGFFG<<<GFGHHEEHHHGHH>AACFDGHFGHF=0<=CAGFHGHHGHGHCGHCCCHHCGHGHFHHHBGGCBBG9BBFFGFGGCECFGG
@M05620:37:000000000-D9766:1:1101:16807:12595 1:N:0:55
GAGGCTGCTTTGGAAGAAACTCATAGATTACTGCAACAGTTCCCCCTGGACCCGGAAAAGTTTCTTGCCTGGCTTACAGAAGCTGAAACAACTGCCAGGATGCTACCCGTAAGGCAAGGCTCCTAGAAGACTCCAAGGGAGTAAAAGAGCTGATGAAACAATGGCAAGTAAGTCAGGCATTTCCGCTTTAGCACTCTTGTGCATCCAATTGAACAATTCTCAGCATTTGTACTTGTAACTGACAAGCCAGG
+
BACCCAFBFFFFGGGGGGFGGGHHHHHHHHHHHHHHHHHHHHHHHGGGHHHHGGGGGGFGFGHHHHHHHHHHHHHHHHHHHHHHHHHHHHFHHHHHH3F1B3?EHDE11>EFE?3BBF/?B?FGGHFFBCGHHCGFHEAGD<FGFFHGHFHHHHHFDG=0?GHHHHHE==FH1>GHHFHBHGHHEGAGEEDHFGHFHDG:00000/:CGFFBGHHHHHFC0;990CBFB90;9C;FBB00009:F.C.CAE
@M05620:37:000000000-D9766:1:1101:8754:12600 1:N:0:55
AGTGCCAGCTCTCAATCGCACAGGGGACCCAGGGCCTGGCCCCTCCATCCAGAAAACCTATGACCTCACCCGCTACCTGGAGCACCAACTCCGCAGCTTGGCTGGGACCTATGAGTATCCAGCGTAGGCATCTGGGAGTTGGGGAGGAGTGAGGAGTTGGGGAAAGACAGTCCTAACCGTGGAGGGTTCTGGTAAATGATGGGGTGAGGAGGGGCTCTTTGGCTCCCACCAGTCCCCCTGTCTGGTCTATC
+
AABBBFFFCFFFGGGGGGGCFGHHFGGGGGHHGGGGGGHHHHGHGGGHHHHHHHHHHGHHHHHHHHHHHHHGGFGGHHHHFGGGHHHHGHHHGGGGGHHHGHHGGGHHGHHHHGHHHHFFHHGC?/BA22@FF1GHGFCGGHGG.AC.EFGHHHFGCGD0CGECCGHGHHCGHHHECGADGGGEDC::CC;BCFGGBBFFBFGDAAEFFFDFAFAAEFFFFFFFFFFFFDEF9BFFFFFFFFFF/BFF0FF
@M05620:37:000000000-D9766:1:1101:8742:12614 1:N:0:55
AGTGCCAGCTCTCAATCGCACAGGGGACCCAGGGCCTGGCCCCTCCATCCAGAAAACCTATGACCTCACCCGCTACCTGGAGCACCAACTCCGCAGCTTGGCTGGGACCTATGAGTATCCAGCGTAGGCATCTGGGAGTTGGGGAGGAGTGAGGAGTTGGGGAAAGACAGTACTAACCGTGGAGGGTTCTGGTAAATGATGGGGTGAGGAGGGGCTCTTTGGCTCCCACCAGTCCCCCTGTCTGGTCTATC
+
A11AAFFFAFFFDFGBGFGCE0FFFGGGEGGHGGG?/FHHFHGGGGHHDCHGDB1EGGFHHHFHHHHGHHHGGEEGHGGHHHHHFHGHGFHHGGGGGGHGGHHGGGHHGHCHH2GDGGFGH1GGG?CG1FGG>GEG0FCB1FGGFC-EC0<0<G0EGFHHCCE.;.:G:G:00CFHHHGBGG..;A;F?FGGF0CFGFBFGGGGA@EFF/A--@@@EFFB/BBFFF--;A-AFFFFFF@FFBFFFFFFFFB
@M05620:37:000000000-D9766:1:1101:28008:12623 1:N:0:55
GAGGCTGCTTTGGAAGAAACTCATAGATTACTGCAACAGTTCCCCCTGGACCTGGAAAAGTTTCTTGCCTGGCTTACAGAAGCGGAAACCACTGCCAAGATGATAGCCTGATGGAAAGGCTCCTCGAATACTCGCAGGCAGCCCACGCGCTGCCGCAACGCTGCCAAGTTAGCCAGGCCGTTCGGCTTTAGCGCTCTTGCGGATCTAATTGACCAATTGTCCGCATTTGTACGTTTGACTTTGAAGCTGGG
+
AABBBBFBFFFFGGGGFGGGGGFHHGDGGFHFHGGHFHHGHHHHHGGFGGHHHHHGHFBGHHHEDFDAFEGHHHA3BGHBEGF0>EE>F11FF3FGHCG1@3@4F43B312343F?300FFAEB2//B3?BGG<<///////////>/<//<.0>------<<.<:0.000=0;CH.:.-;./.9-9=F00;-=E.E0;0---99////////;B.;B////.--;.////;.;/;./;/////;/;//..
@M05620:37:000000000-D9766:1:1101:13873:12655 1:N:0:55
GAGGCTGCTTTGGAAGAAACTCATAGATTACTGCAACAGTTCCCCCTGGACCTGGAAAAGTTTCTTGCCTGGCTTACAGAAGCTGAAACAACTGCCAGGATTCTACCCGTCAAGACAGGCGCCTAGACGCCTACAAGACAGTAAAAGAGCTGATGAAACAATGACACATAGGTAAGGCATTTACGCTTTAGCACTCTTGTGGATCCAATTAAACAATTCTCAACATTTGTACTTGTAACTGACAAACCAGG
+
BABBBBFBFFFFGGGGGGGFGFHFHHGHHHGGHHHHHGHHHHHHHGFGHHHHHGHGHHHHBHHHHHHHHHHHHHGHHHHHHHHHHHHHHHHHHHHHH31BB3B4B43B>11?13323B///>//?F?3??CG/?FFH22222@F22@CHF22@2@G21?0FGH11?10111>1=FG1<GFH<1=FE.<C0DF=GHCHDG00.0:CCG00:000;CCHH;0000/9CFFF90C9FBFB00990;9C/;9.9.
@M05620:37:000000000-D9766:1:1101:3618:12698 1:N:0:55
AGTTCCAGCTCTCCATCGCACAGGGTCCCCAGTGCCTGGCCCCTCCATCCAGAAAACCTATGACCTCACCCGCTACCTCGCACACCCCCTCAGCAGCTTGGCTGGGACCTATGCGACTCCCGCGTAGGCCTCTGGGCGTTTGGGAGTCGTGCGGCGTTGGGGACCGCCCGTCCTAACCGTGGCGGGTTCTGGTAAATGCTGGGGTGAGGCGTGGCTCTTTGGCTCCCACCAGTCCCCCTGTCTGGTCTCTC
+
>>1>>B@1BFFFGGGBBAE1EAF0F00AA00A1AB11BFG0FEBEE0GG01BA0B0BBBF1BBFG1BBGFG/>//>F@1B//>>FEG/>EE0>B10BB1B?BGGGGHHEG1BG1E//>EH//B/<<AF1<?FGHG<.->C-<<.<../<CE.:@-AGG@GG@.9.;-;9@@FFFFFFF@FF--9-@@EFFFFB/9/;BBFFFF@9@FF-A?-9@@FFFF/B99BFAA9FF-AF//;AF@FFBFFFFBB/B9
@M05620:37:000000000-D9766:1:1101:8368:12700 1:N:0:55
AGTGCCAGCTCTCAATCGCACAGGGGACCCAGGGCCTGGCCCCTCCATCCAGAAAACCTATGACCTCACCCGCTACCTGGAGCACCAACTCCGCAGCTTGGCTGGGACCTATGAGTCTCCCGCGTAGGCCTCTGGGAGTTGGGGCGAAGTGAGGCGTTGGGGAAAGACAGTCCTAACCGTGGAGGGTTCTGGTAAATGATGGGGTGAGGAGGGGCTCTTTGGCTCCCACCAGTCCCCCTGTCTGGTCTATC
+
>A>ABFFFBFFFGGGGGGGGGGHHGGGGEGHHGGGGFEHFHHGHGGGHBHHGFE3GHGHFHGFHHHFHHHHGGGGGHHHGHHHGFGGHGFHHGGEEFHHHGGHGGGHHGHHHH3G?3B3?2/<BBAD/1?10??<00>.011<A.<--;.;0;..;.9-;@D99E.9/CB09:0BF99@DE-.9.;;AFF9//:9B/FFFF/AD.;EFF/;.9B--;BBB/B//B.:.A.AF/::BFFCFFFFFF/://;;
@M05620:37:000000000-D9766:1:1101:3324:12703 1:N:0:55
GAGGCTGCTTTGGACGAAACTCATAGATTCCTGCAACAGTTCCCCCTGGACCTGGACAAGTTTCTTGCCTTGCTTACCGAAGCTGAAACAACTGCCAAGTTTCTACCCTTAAGGAAAGGAGCCAAGAAGCCTACAAGGGAGTAAAAGAGCTGAAGAAACAATGACAAGAAAGCAAGGCATCCAAGCACTACCACTCCCGTTCACCCCAGTGAACAATTCTAACCATATGTACATATTTCATAATCACCAAG
+
>1>A>>FABBB1F11A1AAABGFGHBGDD222BB011GAFGA2ABAAA/00BFGAG010BDEHDGGGB111BBDF210BBEG/FG11F10BBGGGB@1/1B2F2GHHC10B111BC00F>>//<B?FG01B110111/<//?01@>DC0@11<1@10???/1111110<?CC<><><<><>011<.//00</0</</.:;.//00;-../00;;;F00;;000;;90;000C000=00000;000;;;0..
@M05620:37:000000000-D9766:1:1101:18738:12706 1:N:0:55
AGTGCCAGCTCTCAATCGCACAGGGGACCCAGGGCCTGGCCCCTCCATCCAGAAAACCTATGACCTCACCCGCTACCTGGAGCACCAACTCCGCAGCTTGGCTGGGACCTATGAGTATCCAGCGTAGGAATCTGGGAGTTGGGGAGGAGTGAGGAGTTGGGGAAAGACAGTCCTAACCGTGGAGGGTTCTGGTAAATGATGGGGTGAGGAGGGGCTCTTTGGCTCCCACCAGTCCCCCTGTCTGGTCTATC
+
CCBBCFFFCFFFGGGGGGGGGGHHGGGGGGHHGGGGGGHHHHGHGGHHHHHHHHHHHGHHHHHHHHHHHHHGGEGGHGHHHHHHGHHHGHHHGGGGGHHHGGHGGGHHGHHHHHHHHHHHHHHGG/DGFGGHHHHHFGGHHHGGCDGDGHHFHHHGHHHHGG..<GFHHHGGHHHHHHGGGGDGGGFGGGGGGGGGGGGGGGGGABFFFFFFFFAFEFFFFFFFFFFFFFFFFFFFFFFFFFFFFFFFFFF
@M05620:37:000000000-D9766:1:1101:17293:12715 1:N:0:55
GAGGCTGCTTTGGAAGAAACTCATAGATTACTGCAACAGTTCCCCCTGGACCTGGAAAAGTTTCTTGCCTGGCTTCCAGAAGCTGAAACAACTGCCAGGATGCTACCCGTAAGGAAAGGCTCCTAGAAGACTCCAAGGGAGTAAAAGAGCTGATGAAACAATGGCAAGTAAGTCAGGCATTTCCGCTTTAGCACTCTTGTGGATCCAATTGAACAATTCTCAGCATTTGTACTTGTAACTGACAAGCCAGG
+
>3>>A>>AFFFFFGGFAFGBBFBFFGHHHBFGGHE4FFFDAFGHHGAFFBFGFGECH32FGHFHEHFHHHHHHHG2FGHFGHHGF3GGH3FGGHHFBHHHHFHHHHHHGGGGGGFHFFGHHHGHFEGHHHHHHHB3GFGEGG0FGDFGHGHHHHH2FGFHGHHHHHHGHGHHHHHHHGHHHHHHGGGGGGHGHHHHHHHFHGHGFGFGHHHHHHHHBGHHHHHHGHHHGGGGGGGBFGGFFFGGGGGGFFG
@M05620:37:000000000-D9766:1:1101:8368:12719 1:N:0:55
AGTGCCAGCTCTCAATCGCACAGGGGACCCAGGGCCTGGCCCCTCCATCCAGAAAACCTATGACCTCACCCGCTACCTGGAGCACCAACTCCGCAGCTTGGCTGGGACCTATGTGAGTCCCGAGTGGGCGTATGGGGGAGTTGGGGAGGAGTGAGGATGGGGGCAAACACACCTAAAAGTGTGGAGGTCTGGGCTATGTGAGGGTGAGACGAGGGGCTCTTGCTCTCCCACGACCCCCTGTCTGGTCTCTC
+
CDCCCFFFCFFFGGGGGGGGGGHHGGGGGGHHGGGGGGHHHHGHGGHH5BFHHFHHHGHHHHHHHHHHHHHGGGGGHHHHHHHHHHHHGHHHGGGGGHHHGHHGGGHHGHHHH3H33D32?/<>//?/////?00?/>--<0=G-A.-<.;/;00=0:::GE--;.;.;....:000:00;00;0;:.;;///./;00000:;D.;.A00;-@D--;@.;0:00;0;/;/:----;AF9.B:BBB0:;0B0
@M05620:37:000000000-D9766:1:1101:13862:12725 1:N:0:55
AGTGCCAGCTCTCAATCGCACAGGGGACCCAGGGCCTGGCCCCTCCATCCAGAAAACCTATGACCTCACCCGCTACCTGGAGCACCAACTCCGCAGCTTGGCTGGGACCTATGAGTATCCCGCGTAGGAATCTGGGAGTTGGGGAGGAGTGAGGAGTTGGGGACAGACAGTCCTAACCGTGGAGGGTTCTGGTAAATGATGGGGTGAGGAGGGGCTCTTTGGCTCCCACCAGTCCCCCTGTCTGGTCTATC
+
>1>AAFF11CCFFGGGGGFGGGGHAEFEEFCGF0EG/AFFGHGCEGGGFHFDFFFHHGFCGHHHGHH1GCCGEE@FHFHGEFH?FGFCEG11/?EEGCEGCE1FECGCEGC<B21BFDFG1/>@/<>C11<?F1FC0?>01>@<<<-.<<<0<G0</::CCC.-;CCHHBFBFB09/9-.;-.9.-;F9CFGB00/;//FFBA-;----/--;-9@EF/B///B/-;BFA--99BBEF-A99B//;;F/9/
@M05620:37:000000000-D9766:1:1101:12535:12728 1:N:0:55
GAGGCTGCTTTGGAAGAAACTCATAGATTCCTGCAACAGTTCCCCCTGGCCCTGGAAACGTTTCTTGCCTGGCTTCCAGAAGCTGAAACAACTGCCAGGATGCTACCCGTAAGGAAAGGCTCCTAGAAGACTCCACGGGAGTAAAAGAGCTGATGAAACAATGGCAAGTAAGTCAGGCATTTCCGCTTTAGCACTCTTGTGGATCCAATTGAACAATTCTCAGCATTTGTACTTGTAACTGACAAGCCAGG
+
>1>AAAFAFFFFGGGF11BGGG1FBFGHFBFFHH01BABFGHGHHGEG/0BGGHEHHB0BGHGGGHGGHFHHHHG0FGHFFHHFGEGHHGHHHHGH1BGGHHHHGHHHGGGGHHHHHHHHHHGHFHGHHFHGHHF0CCBACEFDF2G/GFHHBBG2FGHH/?GHHHHGHBGHHHHHHHGGHHHHGGGGG0GFHHHHHHHGHGHHHHHHHHHHHHF/CHHHGFGGBFGGGCFFGGGGGGGGGFFFGFGGEGE
@M05620:37:000000000-D9766:1:1101:20196:12733 1:N:0:55
AGTGCCAGCTCTCAATCGCACAGGGGACCCAGGGCCTGGCCCCTCCATCCAGAAAACCTATGACCTCACCCGCTACCTGGAGCACCAACTCCGCAGCTTGGCTGGGACCTATGAGTATCCAGCGTAGGAATCTGGGAGTTGGGGAGGAGTGAGGAGTTGGGGAAAGACAGTCCTAACCGTGGAGGGTTCTGGTAAATGATGGGGTGAGGAGGGGCTCTTTGGCTCCCACCAGTCCCCCTGTCTGGTCTATC
+
BBAABFFFCFFFGGGGGGGGGGHHGGGGGGHHGGGGGGHHHHGHGGHGHGHHHHHGHGHGHHHHHHHHHHHGGEEGHHHHGGHHHHFGGHHHFGGGGHHHGHHGGGHHGHHHHEHHFHHHEHHGG<DGHHHHHHHH0FEHHHGGFDDDFHHDGH<EHHHHGG..CHHHHHHHHHHHHHGGGGBGGGEGGGGGGGGGGGGGGGGGADFFFFFFFFFFFFFFFFFFFFFFFFFFFFFFFFFFBFFFFFFFFFE
@M05620:37:000000000-D9766:1:1101:12550:12740 1:N:0:55
GAGGCTGCTTTGGAAGAAACTCATAGATTACTGCAACAGTTCCCCCTGGACCTGGAAAAGTTTCTTGCCTGGCTTACAGAAGCTGAAACAACTGCCAGGATGCTACCCGTAAGGAAAGGCTCCTAGAAGACTCCAAGGGAGTAAAAGAGCTGATGAAACAATGGCAAGTAAGTCAGGCATTTCCGCTTTAGCACTCTTGTGGATCCAATTGAACAATTCTCAGCATTTGTACTTGTAACTGACAAGCCAGG
+
BCCBBBFCFFFFGGGGGGGGGFGEGFFFGHHHHHHHHHHHHGHFFGGGEGHHHFFFFHHHHHHHHHGFGHFGGHHFHHFFHHHHHHFHHHEHHHHHHCGFGHHHHHHHGGGGHHHHHGHHFHGHHHHHHHHHHHFHHGGHGDFFHHHGHHHHHHHHGHGHHHGHHFFG??FGFGGGHHFGGHHGCDDEGDFBDGFHFGGGHFHHHHHHHHHHHHGGGGHHH:CGHHHCGCCFBCFFGGGFGGGGGFFGFGG
@M05620:37:000000000-D9766:1:1101:14419:12748 1:N:0:55
GAGGCTGCTTTGGAAGAAACTCATAGATTACTGCAACAGTTCCCCCTGGACCTGGAAAAGTTTCTTGCCTGGCTTACAGAAGCTGAAACAACTGCCAGGATGCTACCCGTAAGGAAAGGCTCCTAGAAGACTCCAAGGGAGTAAAAGAGCTGATGAAACAATGGCAAGTAAGTCAGGCATTTCCGCTTTAGCACTCTTGTGGATCCAATTGAACAATTCTCAGCATTTGTACTTGTAACTGACAAGCCAGG
+
AAABB4CACFDFGGGFGGFGGGGHHHHDFDGHGGFBFHHHGHHHHGGFFFGHHGFGHHHHHHHHHHGHHHHHHHFGHHHHHHHGHHFHHH1FGHHGHBEEGH2GEHGHGEEGHFHHHHHHHHGHGHHHFGHHHFHCGEFGGDHGHHGGHHHHHHFGFH1<C1@FGHHE1FHF<GHHFHHHHHHHGGGGGHFHHHHHGHHHHGFEG<DFHHFCG:0CGEFHCGHHHHH0CGGFGGGF0BCFGFGGGA?FGGG
@M05620:37:000000000-D9766:1:1101:4104:12751 1:N:0:55
AGTGCCAGCTCTCCATCGCACAGGGGACCCAGGGCCTGGCCCCTCCATCCAGAAAACCTATGACCTCACCCGCTACCTGGAGCACCCACTCCGCAGCTTGGCTGGGACCTATGCGTCTCCCGCGTCGGAATCTGGGCGTTGGGGAGGCGTGAGGCGTTGGGGACCGCCCGTCCTAACCGTGGCGGGTTCTGGTCAATGCTGGGGTGAGGCGGGGCTCTTTGGCTCCCACCAGTCCCCCTGTCTGGTCTATC
+
>A>>>FF11FFFGAGBFFEFEEHHGCA0A00AB0BA/BFHAGEAEGHGH0BF1FFBFEGC1FFHH1FGHFCEE>>EHHBFBFGHFHE>EG>B?ECE>BBBEG1FEGHCFHBGH1/C/CGHB<CCC/@C-.>FDFHG.<<C<.CC:;-.;CA.C?.ACAG.A-;-.;-;-;@FFFBFFF@FF;-;@@@FFFFFF/;;BF/BFFF--;EF?A@-@?@@EFFFBBBE/;E-AF-;BB9BEF?EBFFFFFBB/9/
@M05620:37:000000000-D9766:1:1101:24834:12754 1:N:0:55
GAGGCTGCTTTGGAAGAAACTCATAGATTACTGCAACAGTTCCCCCTGGACCTGGAAAAGTTTCTTGCCTGGCTTACAGAAGCTGAAACAACTGCCAGGATGCTACCCGTACGGAACGGCTCCTAGAAGCCTCCACGGGAGTCCAAGCGCTGATGAAACCCTGGCAAGTAAGTCAGGCCTTTCCGCTTTCGCACTCTTGTGGATCCAATTGAACAATTCTCAGCATTTGTACTTGTAACTGACAAGACCGG
+
AABBBAFBFFFFGGGGCGFGGGGHGGHHHFHHHHEGHHFDGHHHHGCFHGHGHHHGHF2FGHHHHHHHHHHHHHH3FHHEHHHGHFHHHHCGHHHHHB1?FH2FEHHHG>>1EEEE//>E/??FEEGHH3FFH/??//<//?@<D1F/C<FC?11@<F<0<<0FGHH.>FHHHFHHEG.</GHH.ED..0:A.=DHGHG0CAFBC/;9CFGGBF0/00;FGGFGF0F0;;9;B00;;//9//;BB9...;B
@M05620:37:000000000-D9766:1:1101:11033:12785 1:N:0:55
GAGGCTGCTTTGGAAGCAACTCATAGATTACTGCAACAGTTCCCCCTGGACCTGGAAAAGTTTCTTGCCTGGCTTACAGAAGCTGAAACAACTGCCAGGATGCTACCCGTAAGGAAAGGCTCCTAGAAGACTCCAAGGGAGTAAAAGAGCTGATGAAACAATGGCAAGTAAGTCAGGCATTTCCGCTTTAGCACTCTTGTGGATCCAATTGAACAATTCTCAGCATTTGTACTTGTAACTGACAAGCCAGG
+
>>AAAAFAFFFFGGG11BBGGFBGHGHD31BGHF1ABGFG2GHFHGEFA0FGHHGHHBBGHHHHFHGHHHFHHHF1FFHGHHHGHBGHHCGHHHHHCHHGHHHHHHHHGGGGHHHHHHHHGHGHFHHHHGGHHHFFHGGHGGGHHGHGHFHHFHHFGGHFEHHHHHHGD1GHHHHHFFEHHHHHGGFGGGHFHHHFGFHGGGFHHHHGHHHHGHHHGHHHHHHHHHHGHCFFFFGFFFFGGFGGFFGGFFE
@M05620:37:000000000-D9766:1:1101:25930:12796 1:N:0:55
AGTGCCAGCTCTCAATCGCACAGGGGACCCAGGGCGTGGCCCCTCCATCCAGAAAACCTATGACCTCACCCGATACCTGGGGCAACAACTCCGCAGCGTGGCTGGGACCTATGTGTATCCCGAGTCGAAATCTCTGCGATGGGGCGGCGTGTGATGATGGGGCCAGACAGACCTAACCGCGGAGGGGTCTGTTAAATGATGGGGTGAGGAGGGGCTCTTTGGCTCCCACCAGTCCCCCCGTCTGGTCTATC
+
AA>>A1BFAFFFFGGEAFG1EEFAAE0E000B00A//AA/0A/BEGHHH0111B10BEGHFG2DGGFHHHHC>/>EHHF0/>?//?F//1BBA/////<?<@H///FGEFFFB2@22@F21//><?<///.1>11>1>-.>CGF.C?-;-;.;00;0;;0;EF-999-B-/--;;/----9=-;9>--;-/9/:;B//////;-9@-F?/A-;@?-;;9B//BFBAAFF-9-;;99AB--;BF?/;9///B
@M05620:37:000000000-D9766:1:1101:20370:12806 1:N:0:55
GAGGCTGCTTTGGAAGAAACTCATAGATTACTGCAACAGTTCCCCCTGGACCTGGAAAAGTTTCTTGCCTGGCTTACAGAAGCTGAAACAACTGCCAGGATGCTACCCGTAAGGAAAGGCTCCTAGAAGACTCCAAGGGAGTAAAAGAGCTGATGAAACAATGGCAAGTAAGTCAGGCATTTCCGCTTTAGCACTCTTGTGGATCAAATTGAACAATTCTCAGCATTGGTACTTGTAACTGACAAGCCAGG
+
BBCCABFAFFBDGBABGGBFGGHHHHHHHHGHHHFHFHFHHGGHHGFAFHFGHHGGB3CBFGHHHHHGGGHGHHHFGGGHHHFGHFFHGH?FGHHFH3B?BFHFHHHEEEEFCG3FG0??FAFHB4FGFGHHHFECB?AGD?FDFHGFBFGHHFGFGB@2?222?CGFGFGGDFGHHFEFGGGHEFG.<11<DGGHHGGGE.G0C.<;CGFFGHFFF0;C:;<C0C;0:=;C909;0;C0=;BFF9AEFFE
@M05620:37:000000000-D9766:1:1101:5354:12820 1:N:0:55
AGTGCCAGCTCTCAATCGCACAGGGTACCCAGGGCCCGGCCCCCCCATACAGAAAACCTACGACCGCACCCGCGACCTGGATCACCCACTCCGCAGCTTGGCTGGTACCTATGAGTCTCCAGCGCAGGCCTCTGGGAGTTGGGGAGCCGTGAGGAGTTGGGGTAAGACTGTCCTAACCGTGGAGGGTTCTGGTAAATGCTGGGGGGAGGTGTGGCTCTTTCGCTCCCACCAGTGCCCCTGTCTGGTCTATC
+
A?>AAFF11CCFFDGDFEFFE0BACA0ABG1AF0E00AEE?EE/AAEHBB@DDG1>0B010>BBE/>/>>//>>ECCC0BB1B<GFHECGHFGGCC<0?FCGHGG0F=FFDD11>11<GH0/<@-<@C..:;CHC/.:.:0/--.:..A9-.990.;:9C-9--/9/;/9BFB/FFBF>BF--;A?9AFBFF//;/BF/B//----;@--;/;--;/B9//9-9;;;-AF-A;/;;B9A-;;B/B/;B/B/
@M05620:37:000000000-D9766:1:1101:29210:12851 1:N:0:55
GAGGCTGCTTTGGAAGAAACTCATAGATTACTGCAACAGTTCCCCCTGGACCTGGAAAAGTTTCTTGCCTGGCTTACAGAAGCTGAAACACCTGCCAGGATGCTACCCGTACGGAACGGCTCCTAGAAGACTCCACGGGAGTAAAAGAGCTGCTGAAACAATGGCAAGTCAGTCAGGCATTTCCGCTTTAGCACTCTTGTGGATCCAATTGAACAATTCTCAGCCTTTGTACTTGTAACTGACAAGCCAGG
+
AAABBBF3FFFFGGGGFG4BGGHHHHHFGFHHHFGHFHHFHHHHHGGFGBFFGFGEGHHHHHHHHHHGHHGHHHHHHHHHHHHHGFFGHH1BGGHBF311BEEG4B??E>>1>/AF/E?EGGEFE4BFG2FDGH22?/>/<<22@22/?B1F111?<GF?/<F10FHF11>F1FGH0/.<DGGHAA..<<0G0<0::CHGGCGGC:;CFHFG0CF/;CFFF00;/;C0;;CF0C0CFFGFFFGFF..;.;E
@M05620:37:000000000-D9766:1:1101:14780:12864 1:N:0:55
AGTGCCAGCTCTCAATCGCACAGGGGACCCAGGGCCTGGCCCCTCCATCCAGAAAACCTATGACCTCACCCGCTACCTGGAGCACCAACTCCGCAGCTTGGCTGGGACCTATGAGTATCCAGCGTAGGAATCTGGGAGTTGGGGAGGAGTGAGGAGTTGGGGAAAGACAGTCCTAACCGTGGAGGGTTCTGGTAAATGATGGGGTGAGGAGGGGCTCTTTGGCTCCCACCAGTCCCCCTGTCTGGTCTATC
+
>3>AAFBFAFFFGGGGGFGGGGHHCGGGGEFGGEEEFFHFHHGGGGGHEFFFEF3GHEBFHHGHHHGFHHHGGEGGHHHFHHHHGHHHGEHHGDEEEFHHGHHGCGHHGHHFGHHDFHHHHFFGBDGGH2GHFHFGF<?FBGCGGCFDDF0GFFHGHEFHC?.EGCHHHHHHGHHHHFGGEGFEGGGGGGGGBB;9BFGGGGGG.@EFFFFFBDCFFFFB9BFFFFFFFFFFFFFFFFFEFFFFF9BFFFB
@M05620:37:000000000-D9766:1:1101:20386:12896 1:N:0:55
AGTGCCAGCTCTCAATCGCACAGGGGACCCAGGGCCTGGCCCCTCCATCCAGAAAACCTATGACCTCACCCGCTACCTGGAGCACCAACTCCGCAGCTTGGCTGGGACCTATGAGTATCCAGCGTAGGAATCTGGGAGTTGGGGCGGAGTGAGGAGTTGGGGCAAGACAGTCCTAACCGTGGAGGGTTCTGGTAAATGATGGGGTGAGGAGGGGCTCTTTGGCTCCCACCAGTCCCCCTGTCTGGTCTATC
+
BCBCCFFFCFFFGGGGGGGGGGHHGGGGGGHHGGGGGGHHFHGHGGHHHHHHHHHGHGHGHHHHHHHHHHHGGEEEHHHHCGHHHHEGGHHHGGGGGHHHGHHGGGHHGHHHHGHHHHHH3FGG?/BEGHGHHGHH0FEGHHGG.AGDGEHBHHFGHGGGGG.;CAFGGGFFGFGFGGFDGG?FFFAFFFFFFFFFFFFFFFFF.DEFFFFFFFFBEFFF0FFFFFFFFFFF0BFFFFC9;FFFFBFFBFB
@M05620:37:000000000-D9766:1:1101:13559:12901 1:N:0:55
GAGGCTGCTTTGGAAGAGCACACGTCTGAACTCCCGTCACATTCAGAAATCTCGTATGCCGTCTTCTGCTTGAAACAAAAACAAACCGAGCGAAGATCATTTAGACGCCACAACCCTCTTCTGTTGGCCCCCTCCCTCCTTCCTGTCCTCCCGGCGCTGCGCCCTTTCTCCCTTTTTCTCTCTTCTACAGTTTTCCGTCGGCCTTCCTTCTCTGCCCTGCCCCTCCTTGTGCCCTCTGCCGTTTCTAGCTC
+
>>1>A>1AFF3FCGGG1FGGFFB000AFB3FHHA0BA0EE1FFF2F2DC1DFD0F/FCFHEAAB/F2DDF1EB1D1F/00///BB////>//>/>/B11B2>22B>///?/0///?0<0F1G1221/B@/<B/?//0</01??<111<110><<---AC?CG.A-/00;GBB/0900;0090;;000;00;9BBBB.0.-9---9////9/B//BF-;A---9-9--9///9;BB--99/9--9;////9/
@M05620:37:000000000-D9766:1:1101:13004:12943 1:N:0:55
GAGGCTGCTTTGGAAGAAACTCATAGATTACTGCAACAGTTCCCCCTGGACCTGGAAAAGTTTCTTGCCTGGCTTACAGAAGCTGAAACAACTGCCAGGATGCTACCCGTAAGGAAAGGCTCCTAGAAGACTCCAAGGGAGTAAAAGAGCTGATGAAACAATGGCAAGTAAGTCAGGCATTTCCGCTTTAGCACTCTTGTGGATCCAATTGAACAATTCTCAGCATTTGTACTTGTAACTGACAAGCCAGG
+
BBBBBAFBFFFFFGGGGGGGGGGHHHHFFHHHHHHHFFHHHHHHHGGGEGHHHHHGGHEGFHHHFHFHHHGHHHHHHFHGHHHHHHHHHFHHHHHHHHHEHHFHGHHHGGGEHHGHHHGGFHGHHHHHHHHHHHFHHGGHGGFHHHHGHHHHHHHHHGFGHHHHHHHGGGHHHHHHGHHHHHHHGGGGGFGFFGHHHHHHHGFFHHHHHHHHGHGHHHHHFCCGHHHHHGHGGGGFGGGGGGGGGCFEFGG
@M05620:37:000000000-D9766:1:1101:20566:12961 1:N:0:55
GAGGCTGCTTTGGACGAAACTCATAGATTACTGCAACAGTTCCCCCTGGACCTGGACAAGTTTCTTGCCTGGCTTACAGAAGCTGAAACAACTGCCAGGATGCTACCCGTAAGGAAACGCTCCTAGAATACTCTAAGGGAGCAAAAGAGCTGACGAAACAATGGCAAGTAAGTCAGGCATTTTCGCTTCAGCACTCTTGTGTATCCAATTGAACAATTCTCAGCATTTGTACTTGTATCTGACAAGCCAGG
+
>?AA>ACACDFDFB4AAEAFGGFGFHFHHFFGGH3DFFBGHFDFGGEEEBBGHFEC131FDDHEGGFBBF3FFHHB3BBFGH@GGB3DB??FGGFHEB?1BFCG@F21??E?03?333?>//<FB4B?4BBBD???B2BFD?<22FF/@@<@22/<///???110>FC1<11=1<<FF.<<=0=-..<<0==0.;:CGBCC/00;;0:0<00:C0/:;00;0;;090;0;0;;0;;00;00;;9;:;CCF?
@M05620:37:000000000-D9766:1:1101:9044:12994 1:N:0:55
CGTGCCAGCTCTCAATCGCACAGGGGACCCAGGGCCTGGCCCCTCCATCCAGAAAACCTATTACCTCACCCGCTACCTGGAGCACCAACTCCGCAGCTTGGCTTGGACCTATGTTGAGTATCCAGCGTAGGAATCTGGGAGTTGGGGAGGAGTGAGGAGTTGGGGAAAGACAGTCCTAACCGTGGAGGGTTCTGGTAAATGATGGGGTGAGGAGGGGCTCTTTGGCTCCCACCAGTCCCCCTGTCTGGTCT
+
3AAAAADFACF5E4BBGACE?E4F2AEFGECEFEFEFB2BFCEHEEBH5FCFGE3FFFHCG5DFFGHF1GHGGCEG2FG12BB1BGFFGHHGDD/>EBGFFHH0<?FHHHHHHHHBBC?GGGHFFB>?<B/@FGHHHHHHGDFFFCGFG->.CCHH.0.<CHHG-CDCG/CFH0<GGGHHHGDG@DFB?;CACF09;FBB0CFGFGGFBEAFBAD?9=BEFF/BBF9BE.FFFE.;FFFF.-AFFFBF/9/
@M05620:37:000000000-D9766:1:1101:15157:12996 1:N:0:55
AGTGCCAGCTCTCAATCGCACAGGGGACCCAGGGCCTGGCCCCTCCATCCAGAAAACCTATGACCTCACCCGCTACCTGGAGCACCAACTCCGCAGCTTGGCTGGGACCTATGAGTATCCAGCGTAGGAATCTGGGAGTTGGGGAGGAGTGAGGAGTTGGGGAAAGACAGTCCTAACCGTGGAGGGTTCTGGTAAATGATGGGGTGAGGAGGGGCTCTTTGGCTCCCACCAGTCCCCCTGTCTGGTCTATC
+
A>>ABFDFAFCDDGGFGCGGCEFGCEGGAEGHGGDEC2G22FECFGEH5GHA3B3GHFCFHHHFHHHFHHHGGGGGHFHHHHHEFFHHGGGHGCEGCCHHGBFFD?GHGHHHFHHHHHHHHHHGGGGGG1GHHHHFGGEGFHGGGGGAAGHFGHFFGHHHGGGDGHGGGHFCGGFHHHGGG@FEB?=CFGGGFGFEFFGGGGGG.BFFFFFF<=--AFFFFFEBF.EFFFFFFFFFFFBABFFFFFFFBFB
@M05620:37:000000000-D9766:1:1101:14664:12997 1:N:0:55
GAGGCTGCTTTGGAAGAAACTCATAGATTACTGCAACAGTTCCCCCTGGACCTGGAAAAGTTTCTTGCCTGGCTTACAGAAGCTGAAACAACTGCCAGGATGCTACCCGTAAGGAAAGGCTCCTAGAAGACTCCAAGGGAGTAAAAGAGCTGATGAAACAATGGCAAGTAAGTCAGGCATTTCCGCTTTAGCACTCTTGTGGATCCAATTGAACAATTCTCAGCATTTGTACTTGTAACTGACAAGCCAGG
+
AABCCCFBFFFFGGGGGGGGGGHHHHHHHHHHHHGHHHHHHHHHHGGGHHHHHHGGHHFGGHHHHHHHHHHHHHHHHHHHHHHHHHHHHHHHHHHHHHHGHHHHHHHHGGGGHHHHHHHHHHGHHHHHHBGHHHHFHGGEGGHHHHHFHHHHDHHHHHHHHHHHHHHGHHHHHHHHGHHHHHHHGGGGGHHHHHHHHHHHHGHHHHHGHHHHHHHHHHHHHHHHHHHHHHHGGGGGGGGFGGGGGFGGGGG
@M05620:37:000000000-D9766:1:1101:22783:13004 1:N:0:55
AGTGCCAGCTCTCAATCGCACAGGGGACCCAGGGCCTGGCCCCTCCATCCAGAAAACCTATGACCTCACCCGCTACCTGGCGCACCAACTCCGCAGCTTGGCTGGGACCTATGAGTATCCCGCGTCGGAATCTGGGCGTTGGGGCGGAGTGCGGAGTTGGGGCCAGACAGTCCTAACCGTGGCGGGTTCTGGTAAATGATGGGGTGAGGAGGGGCTCTTTGGCTCCCACCAGTCCCCCTGTCTGGTCTCTC
+
AAAAAFFFBFFFGEFGGGGCFGHGG?2AABGHBEF22BFHFHGHGGHHHHHHFHH2BEHHHHHHHFGHHHHGF>EFHHFH1EFGEG1/?FHCEEEFGGGHGHHGGGHHGHHHH3F3>@F2@<<C/>@?-.>FG1<G<<--@.ACDFA9;.C0;9;;9;//@DD-;9FAF.;;/://;F-9A--;9@;.;B////;BFF////AD.;.A.9A.;BD-AF/;//;/B.A.F...99/;EF-.;BF//::B/;9
@M05620:37:000000000-D9766:1:1101:9053:13010 1:N:0:55
AGTGCCAGCTCTCAATCGCACAGGGGACCCAGGGCCTGGCCCCTCCATCCAGAAAACCTATGACCTCACCCGCTACCTGGAGCCCCAACTCCGCAGCTTGGCTGGGACCTATGTTGAGTATCCAGCGTAGGAATCTGGGAGTTGGGGAGGAGTGAGGAGTTGGGGAAAGACAGTCCTAACCGTGGAGGGTTCTGGTAAATGATGGGGTGAGGAGGGGCTCTTTGGCTCCCACCAGTCCCCCTGTCTGGTCT
+
>AAAAFFFBFFFGGGGDAFGEEHHGCFGGGGHGGGA2FGHHHGEFGFFHHBGHHHHHGBGHEGHGBFGHHHEEEEGHHHF2BB1?EFGFGHC?//>>FHHFFFGGGHHAGCBGHHHFHHH3GGHHHF/<>?2FH1GHFHEFDHHHFGFGFCG/CDGHF.<CHHC?E?HGHH//;:;:CGFFGEAFDFGG.A.CFC==000CB9FGFF.@.AAFFFF;CFEFB9FFFFFFFFFFFA;FFF?DFEFFFFFFFF
@M05620:37:000000000-D9766:1:1101:23227:13017 1:N:0:55
GAGGTTGCTATGGACGAAACTGATAATCCAGGGAAACAAGATCGGATGATCACACCTATTCACTGCAGTCATCTTAAGCAATTTGGTATAGCTTCTACTGATTTAAAAAAAAAAATAGGAAAGAAAAAACCGATAAAAAAAAAACATAAAAAAGAAGAAAAAAAAGTACAGAAATACTAAAGAAGAACAAAGAAAGCGTGTAGAAGACAAAGAAAGAAACAGACAATAACAATAGTGTGGCACGAATGTGG
+
>3>A>BBBB5B5B54AAE2AFAB5DA555BB3B22A3BGG2F5AA222355DB331B35555AD533BB3355DD55D3BBB3D5DBB@D5B44B34BBFBBB4BB@43E>//</0?2B232020?20////////1<1->---..0;;000;:..////;.;--.900090//;00000///.//:./..//.///...9./;///:/..//9///.///./.../////////9///.../....////
@M05620:37:000000000-D9766:1:1101:9037:13017 1:N:0:55
AGTGCCAGCTCTCAATCGCACAGGGGACCCAGGGCCTGGCCCCTCCATCCAGAAAACCTATGACCTCACCCGCTACCTGGAGCACCAACTCCGCAGCTTGGCTGGGACCTATGTTGAGTATCCAGCGTAGGAATCTGGGAGTTGGGGAGGAGTGAGGAGTTGGGGAAAGACAGTCCTAACCGTGGAGGGTTCTGGTAAATGATGGGGTGAGGAGGGGCTCTTTGGCTCCCACCAGTCCCCCTGTCTGGTCT
+
AAAAAFFFCFFFGFGGGGGCGGHHGGGGGGHHFEEEGGHHHHGHGGFHHHHHHFHHHGHHHHHHHGHHHHHGG>EGHHHHBGHHHHA?EHHHGGGGGHHHGHHGGGHHGHHHHHHHHHHFHHHHHHGG/CGFFHHHHHHCFGHHHGGEFGDGHHFHHHGHHHHGGGGEG/C:GHHHHHFHGGGGGGGGGFGGGGGFGGGGGGGGGGFFF?FFBDFCDFFFFFFFFFFFFFFFFFFFFFFFFFFFFFFFFFF
@M05620:37:000000000-D9766:1:1101:17276:13019 1:N:0:55
AGTGCCAGCTCTCAATCGCACAGGGGACCCAGGGCCTGGCCCCTCCATCCAGAAAACCTATGACCTCACCCGCTACCTGGAGCACCAACTCCGCAGCTTGGCTGGGACCTATGAGTATCCAGCGCAGGAATCTGGGAGTTGGGGAGGAGTGAGGAGTTGGGGAAAGACAGTCCTAACCGTGGAGGGGTCTGGGAAATGATGGGGGGAGGAGGGGCGCTTTGGCTCCCACCAGTCCCCCTGTCTGGTCTATC
+
AAAACFFFCFFFGGGGGGGGGGHHGGGGGGHHGGGGGGHHHHGHGGHHHHHHHHHHHGHHHHHHHHHHHHHGGGGGHHHHHHHHHGHHGHHHGGGGGHHHGHHGGGHHGHHHHGH??G33F?2B///</011F<1F0F?<FCGGAFFAG<C0GC0E</</;D..CGH/CC:000:0/9-9CDAEDG-.;;///./;/9////;D-C=D;.DAFF--;@.EB/9/B:EFF..9///;EF-9F/FB//9;9F/
@M05620:37:000000000-D9766:1:1101:20602:13029 1:N:0:55
AGTGCCAGCTCTCAATCGCACAGGGGACCCAGGGCCTGGCCCCTCCATCCAGAAAACCTATGACCTCACCCGCTACCTGGAGCACCAACTCCGCAGCTTGGCTGGGACCTATGTTGAGTATCCAGCGTAGGAATCTGGGGGTTGGGGAGGAGTGAGGAGTTGGGGAAAGCCAGTCCTAACCGTGGAGGGTTCTGGAAAATGATGGGGTGAGGAGGGGCTCTTTGGCTCCCACCAGTCCCCCTGTCTGGTCT
+
33>AAFFFBFFFEGGFFFFGCEFGCGGGAEGHGFEE2AGCBGFGFGFHFFFAEGEGHEBGHHEHFHHHHHHFG/EEFDBG2B?GGE111?3BEEGGGCFGGHGEFDHHGHFHGG3332333B33BC@//>/FGB<1FF0/>C-<-<<C<@.</.0;.0.C/GFFCEG9./;/;0;00C;F.-99-.;EFA..999/99.B///9BEDFAEF./DDFF;-ABF/B///;;..FA.A:FFFFD;A/:;F/9;/
@M05620:37:000000000-D9766:1:1101:16379:13034 1:N:0:55
GAGGCTGCTTTGGAAGAAACTCATAGATTACTGCAACAGTTCCCCCTGGACCTGGAAAAGTTTCTTGCCTGGCTTACAGAAGCTGAAACAACTGCCAGGATGCTACCCGTAAGGCAAGGCTCCTAGAAGACTCCCAGGGAGTAACAGAGCTGATGCAACAATGGCAAGTAAGTCAGGCATTTCCGCTTTAGCACTCTTGTGGATCCAATTGAACAATTCTCAGCATTTGTACTTGTAACTGACAAGCAAGG
+
BBBBBBFBFFFFGGGGGGFGGGFHHHHHHHHGHHHHHHHHHHHHHGGFHHHHHHHHHHGGBGHHHHHHHHHHHHHHHHHHHHHHHHHGHHHHHHHHHCFEGHHHB3BFEEGEHG3BGFGE30FGFB3F?3?FE3/?BF<///233BF22@222FG2F2@G/22<FGHFBDF11@GGHHHHDDHGFGGGGBGHFGHHHF0<<.<CHGHHHHHFHB0/:00:0<CGHHHFGGGBFGGGGGFFGBBFB;E/99C
@M05620:37:000000000-D9766:1:1101:3046:13049 1:N:0:55
GAGGCTGCTTTGGAAGAAACTCATAGATTACTGCAACAGTTCCCCCTGGACCTGGAAAAGTTTCTTGCCTGGCTTACAGAAGCTGAAACAACTGCCAGGATGCTACCCGTAAGGAACGGCTCCTAGAAGCCTCCAAGGGAGTAAAAGAGCTGATGAAACACTGGCAAGTAAGTCAGGCATTTCCGCTTTAGCACTCTTGTGGATCCAATTGAACAATTCTCAGCATTTGTAATTGTAACTGCCAAGCCCGG
+
BBBBBBFBFFFFGGGGGGGGGGFHHHHHGHHGHHHFHHHHHHHHHGGGHHHHHHHGHHHHHHHHHHHHHHHHHHHHHHHHHHHHHHHFHGGGBGHHHGGEGHHHHHGHG>E1F3G30>EE//?GHHH3BGFHH/G2B/FGFG23@FH/F2@GH2@F>FG00FBGHHH/<?FHDFGHGH.<<DHE.CD.<0=G0DHHHHH0<.=0<CGHHHHHHFF/00CGHHGGGBFGGGE0C00=00;B00;FFF?..;B
@M05620:37:000000000-D9766:1:1101:7215:13051 1:N:0:55
GAGGCTGCTTTGGAAGAAACTCATAGATTACTGCAACAGTTCCCCCTGGACCTGGAAAAGTTTCTTGCCTGGCTTACAGAAGCTGAAACAACTGCCATGATGCTACCCGTAAGGAAAGGCCCCTAGAAGACTCCAAGGGAGTAAAAGAGCTGATGAAACAATGGCAAGTAAGTCAGGCATTTTCGCTTTATCACTCTTGCGGATCCAATTGAACAATTCTCAGCATTTGTACTTGTCACTGACAATCCAGG
+
AABBBBFBFFFFFFGGGGGGGGFHFGGHHHHGHHHHCGHHHHGHHGGGHHHHHHHHGHHHHFHHGHHHGHHHHHHHHGGFHHHGHHHHHHEHHGHHG4B3F4GHHHHCG?/11FGHH0F//?/?FCH3GG33F3F33//F/?GHHHHGHHHHH2@G2F2FC@<2<FG/1?FG@1<<0?.<<>1>-<>.<1===G<GGHF0<<-::C00;CGBGCGH000<9;0;;;FFFGGG0;0;000;0;/900;CFFF
@M05620:37:000000000-D9766:1:1101:19881:13057 1:N:0:55
GAGGCTGCTTTGGAAGAAACTCATAGATTACTGCAACAGTTCCCCCTGGACCTGGAAAAGTTTCTTGCCTGGCTTACAGAAGCTGAAACAACTGCCAGGATGCTCACAGTAAGGCACGGCACCTAGAAGACTCCACGGACGTAACAGAGCTGATGAAACAAAGGCAAGTAAGACAGGCATTTCAGAATTAGCACTCTTGTGGATCCAATTGAACCATTCTCAGCATTCGCACTTGTAACTGACAAGCCAGG
+
A>AABBFBFFFFGGGGGGGGDGHFHHCHHHHHGHGFHGHHHHHHHGEGHFHGHGHCHHHHBHHHGFEHHHHHHFCFHHHHHHHHHHGHHFHHGHGHH3F133FFFB33@344B3?11?/>//?3333BB3BFF330////><FG/@10@FGBGFFFF11F/00?FFC.1=1>1<>0F.>1<=G00000000/0<CCFFD00.:0<;::C00C;:..0<0;90C9;CF0;.;-:FFF0F0000/;FF9;/99
@M05620:37:000000000-D9766:1:1101:2741:13081 1:N:0:55
GAGGCTGCTTTGGAAGAAACTCATAGATTACTGCAACAGTTCCCCCTGGACCTGGAAAAGTTTCTTGCCTGGCTTACAGAAGCTGAAACAACTGCCAGGATGCTACCCGTAAGGAAAGGCTCCTAGAAGCCTCCAAGGGAGTAAAAGAGATGATGAAACAATGGCAAGTCAGTCAGGCCTTTCCGCTTTAGCACTCTTGTGGATCCAATTGAACAATTCTCAGCCTTTGTACTTGTAACTGACAAGCCAGG
+
A3AABAFBFFFFGGGGGGGGGGGHHHHGFGHHHGGFFHGGGHHHHGGGHFHHHGHHHFGHHHHHHHHHHHHHHHHGHHHHHHHHHHHHHGHHHHHGHHHAHHFHFFHHGGG1FGBG3FHEGFGH3GGGGBB3FGF?FF//CF2D33BFG2@GGBG2>DGC/<FGHFHG<FHHHHHHFF<GHHHH.EDAF1GG<GGCBG0=GEFFCGGHHHHH0CB/CGHHHHHC/;G;C0;CFFGFFGGFF;FFFACC/;C
@M05620:37:000000000-D9766:1:1101:4410:13109 1:N:0:55
AGTGCCAGCTCTCAATCGCACAGGGGACCCAGGGCCTGGCCCCTCCATCCAGAAAACCTATGACCTCACCCGCTACCTGGAGCACCAACTCCGCAGCTTGGCTGGGACCTATGCGTCTCCCGCGTAGGCCTCTGGGCGTTTGGGCGACGAGCGGCGATGGGGACAGACAGTCCTAACAGTGGCGGGTTCTGGTACATGCTGGGGTGAGGCGAGGCTCTTTGGCTCCCACCCGTCCCCCTGTCTGGTCTCTC
+
CCCCCFFFCFFFGGGGGGGGGGHHGGGGGGHHFEFGGFHHHHGHGGHHHHHHHGHHHGHHHGGHHHHHHHHGGGGGHFHHFHHHHHGHGHHHGGGGGHHHGHHGGGHHGHHGH2E//CGF2//>A/>/=?10>FHG.A-<-.<A.<--;-;-;--;-9;AEA9;E.9;FF09;FFF/0:9;/.;-;;9AFBF;00;:::FBFFF.:AF.9@-;@AEFFFF0;BFFFF/F..:..;;AFFFFBFFFB;;0B9
@M05620:37:000000000-D9766:1:1101:4150:13115 1:N:0:55
GAGGCTGCTTTGGAAGAAACTCATAGATTACTGCAACAGTTCCCCCTGGACCTGGAAAAGTTTCTTGCCTGGCTTACAGAAGCTGACACAACTGCCAGGATGCTACCCGTAAGGAAAGGCTCCTAGAAGCCTCCAAGGGAGTAAAAGAGCTGATGAAACAATGGCAAGTCAGTCAGGCATTTCCGCTTTAGCACTCTTGTGGATCCAATTGAACAATTCTCAGCATTTGTACTTGTAACTGACAAGCCAGG
+
A1AAAAFAFFFFG1GGFFGGFGFHHFDGHHGFHHHFFGGGHHHHHGGGEGHHHHHFHF0GFHHHHFGHHHHGHFGFHHHHCBGHHE0FFGGGGHHHHHHHHHHHFHHHGGGAGHFG0GGHHHGHHHFGG1BGHHHHHG/<EGBGH2B<GGHH1GHDDGHH/GHHHHFGHDGHHHHHHH.GHHHHGGGGGEHHHHHHHHHGHGHHHHHHHHHH0GH/GHHHHHHHEHHGGGGGGGGGGGGGGFGGGFEGFGE
@M05620:37:000000000-D9766:1:1101:22050:13115 1:N:0:55
GAGGCTGCTTTGGAAGAACCTCATAGATTCCTGCCACAGTTCCCCCTTGACCTGGAACCGTTTCTTGCCTGGCTTACAGAAGCTGCAACACCTGCCAGGATGCTACCCGTACGGAACGGCTCCTAGAAGACTCCACGGGAGTAAACGAGCTGATGCAACACTGGCAAGTAAGTCAGGCATTTCCGCTTTAGCACTCTTGTGGATCCAATTGAACAATTCTCAGCCTTCGTACTTGTAACTGACAAGCCAGG
+
>>AAA1C1BDDFFGGF11FGGG1G3FG3D3DFG101B0BBDGHHHGEFGBFFFCEFG1A/BAFFDGGGHHFEHHB1BGH1GGH1B1BFGFFGFGH>1FGFHF0B2BGGGGG/>EEF/</>EFGH1GBGH1FGHH10?C//>E01?1//?@CG1>F1FG<0.>FFHHHGHHHHHHHHHHAGHHHHGGGGG0CG:GHHHHHFHGGG0/;0CFGG0C0CBGGGG0F99FF0:99;EGG;BFFFF/BFF;-A-;A
@M05620:37:000000000-D9766:1:1101:28180:13128 1:N:0:55
AGGGCCAGCTCTCAATCGCACAGGGGACCCAGGGCCTGGCCCCTCCATCCAGAAAACCTATGACCTCACCCGCTACCTGGAGCACCCACTCCGCAGCTTGGCTGGGACCTATGCGTCTCCCTCGTCGGCATCTGGGCGTTGGGGCGGCGTGCGGCGTTGGGGGCAGACCGTCCTAACCGTGGCGGGTTCTGGTCAATGCTGGGGTGAGGCGGGGCTCTTTGGCTCCCCCCCGTCCCCCTGTCTGGTCTCTC
+
>A>>AAAABCFFG4FAGFFCEGGHG2AAAAGHE2AAFFEHHHGHGGHHGFFGGHE2BEFHHGGHHDFGHHH>>>EFHHBBBBFGGHE?EGH?>E/E>FBBEGHGGGHHGHCGHGDGCDGGC0@BG/>C//>>GFHC.>>C-<DC.;--;AB9AB9@;BBFBB-9-A.9.;9DFFFFFFBFFBBBBB9A;;BFBB/;FBBFFFFB.@FFFAB-@@9-ABBF9B;/B;9.;B-;A.9;EF?EF/;BFF/;BF9
@M05620:37:000000000-D9766:1:1101:25338:13134 1:N:0:55
GAGGCTGCTTTGGAAGAAACTGATAAACCAGTGACACAAGATCGGATGACCACATCACCGTACTTAAGTTACCTTACATCATCTGGCACCCCTTCTCCTATTTTAACAAAAAAAAACTTCTCCTCGCAGACTCCCCGGTCTTCCCCTCGCTGCTGCCCCACTGGCCCGTCCGTCAGTCCTTTCCGCTTTCGCCCTCTTGTGGATCCACTTGACCTATTCTCCGCCTTCGGCCTTGGAACTGACAAGACCGG
+
A?AB>AFBFBDDGFFFGGBGGAFDD55A4B4BBDDBEG2F23B2AA2A33BB22333BA1A111D5555A55BDFBBB55BDDG@53?31B>?1F333334@4BBFB@31B?//>//3?BBGHF?D</?<0@FGGGG?<</?DD0?<><AFGGGHHC.<<<CGHH..AD:.-;GD.0;0;FGFG.DFDGGDGCEFCFGGFFGFE;.9/;FF/;B//;;F;FBA.;AD/9.-;;BF/;BFFF/:;/A.;;;-
@M05620:37:000000000-D9766:1:1101:28164:13136 1:N:0:55
AGTGCCAGCTCTCAATCGCACAGGGGACCCAGGGCCTGGCCCCTCCATCCAGAAAACCTATGACCTCACCCGCTACCTGGAGCACCAACTCCGCAGCTTGGCTGGGACCTATGAGCATCTAGCGCGTGAGTCTCTGAGTTGGGGGGGAGTGAGGAGTGTTGGGGACAGAGACTCAACCCCGGAGGGGGCTCTGAAAAGTGGTGGGGAGGAGGGGCGCTCTGTCGCCCACCACACCCCCCGTCTCTGCTATA
+
BCABCFFFCFFFGGGGGGGGGGHHGGGEGGHHFGGGGGHHHHGHGGHHHHGHHHHHHGHHHHHHHHHHHHHGGEEGHHHHHHHHHHHHGHHHEGGGGHHHGHHGGGHHGHHHHBG22F2?33B></////?1?11?1?1<>CFG-@=-;.;0;.0;/.00;E--;-;.;///00909...;--;-@--9@./000;0/0009;DDF.:-.;.@D--@;.AB90.;.ADF.E.;..:CF--;.;/;B0;0F0
@M05620:37:000000000-D9766:1:1101:20366:13153 1:N:0:55
ACCACACGTCTTAACTCCAGTCACCTTCAGAAATCTCGTATGCCGTCTTCTGCTTGACCAAAAAAAAAAACAAAATATTTCAATGCACGGCACCTTGTCTTACTTACCCACCTATTATAATCCAAAACACTCAATTTCATAGTGACCATTTTTGCTTTTCTTTCCATTTAGATACTCACCTGCAGAGAGAGGTAACAAAACTTAACATCTTAGGGACACTCATGCTCCGTGCCAACCCCCGATCTCTATAC
+
AAAAAAADBA1>B3BGGEFFAB1DBBFG1DDGGFHHHFCEB0DBABACEGHHH1BFABFGH/FCEA/>/////001122222222111//////0<111222B1221BC1//0111B2BB2221<1/</0100111?1111?111111111<?-1111111111><111100000000/.0/.//0./..../0;000...:000000000000./...;//000000..9.;00----------//////
@M05620:37:000000000-D9766:1:1101:22758:13177 1:N:0:55
AGTGCCAGCTCTCAATCGCACAGATCGGACGAGCCCACGTCTGAACCCCCGTCACATTCAGAAACCTCGTATGCCGTCTTCTGCTTGGAGAAAAAACGACCAACTTCGTGGCCCTCTCCCTCTTCCTCTTGCCGCCTCCCTCCTCCCTCACCTCCCCCCCACGTACCCTTTCTCCCTCGTTCTCTCTTCTGCCTCTTTCCGTCCTCCTCTCTTCCCTGCCCTCCGTCTCTTTTGGTACCCTCACGTTTCTC
+
AA>>AFFCAFFFG1FEAFA1F?GFG1BE00AAAEE///AAB0ADGH//A/AEAEGFB@D2F@@F0>0B>F/>>FH/>>0E22@F11>/10B0BG0E/<//////B12/0//<0//?0@CG0<01?1?11?11?-@-<...//C//<.//...0.CE..:@-9-./.;;0/009CB9//;.;--////9///;/F/B/://-9---;/-99;///9;9:9-A/-----;-///:/--/;/99-99--9:/9/
@M05620:37:000000000-D9766:1:1101:12320:13194 1:N:0:55
AGTGCCAGCTCTCAATCGCACAGGGGACCCAGGGCCTGGCCCCTCCATCCAGAAAACCTATGACCTCACCCGCTACCTGGAGCACCAACTCCGCAGCTTGGCTGGGACCTATGAGTATCCAGCGTAGGAATCTGGGAGTTGGGGAGGAGTGAGGAGTTGGGGAAAGACAGTCCTAACCGTGGAGGGTTCTGGTAAATGATGGGGTGAGGAGGGGCTCTTTGGCTCCCACCAGTCCCCCTGTCTGGTCTATC
+
>AAAAFFFAFFFG4FGGFGAEGHGCEEGGEGHFEGGFFHHHHGFGGHHHHHHHHGFHGHGHHHHHHFHHHHEEEGGHGFGGGFFGHCEEGHHGEEEGHHGDHHGGGHHGHFHFHGDGHHHHHHGDGGGDBFFFHHGFGCGDHGCEGGGG<GHFHHGGHHHGGGFHHHHHGGHHEHHHFGAGGGGGG9C:0BFBCBBBFB9FFGG.;EFFFFFFFFFFFFFFFFFFF.BAFFFBFBFFFFA/;FFFBFFB//
@M05620:37:000000000-D9766:1:1101:5551:13196 1:N:0:55
GAGGCTGCTTTGGAAGAAACTCATAGAATACTGCAACAGTTCCCCCGGGACCTGGAAAAGTTTCTTGCCTGGCTTACAGAAGCTGAAACAACTGCCAGGATGCTACCAGTCAAGAACGCCTCCTAGAAGCATCCAAGAAAGAAAAAAAGCTGATGAAACAATGGCAGGACAGACAGGCCTTTCCGCTTTAGCAATCCTGTGGATCCAATTGACCAATTCTCAGCATTAGTACTTGTAACTGCCAAGCCAGG
+
CCCCCCFCFFFFGGGGGGGGGGHHHHH5DFGFFGHHFFFDGFHFF222A0AEF2BFGHFGADGFFG55A53B?BFEEBEFF3FEG33B3FFHBCGFBFG13FHH4F23BF3B43BG2///B//2?B33B2B?B2222022B20@C0///?<G1?1G1G1F.1<<0F.-.././</<<..</<:0E.;E.CC0GFGB/;C0;/90;/9B09000;B.:BFG009/C900;9;0;00;BFFBB/;BF..9.;9
@M05620:37:000000000-D9766:1:1101:21191:13219 1:N:0:55
AGTGCCAGCTCTCAATCGCACAGGGGACCCAGGGCCTGGCCCCTCCATCCAGAAAACCTATGACCTCACCCGCTACCTGGAGCACCAACTCCGCAGCTTGGCTGGGACCTATGAGTATCTAGCGCGGGAATCTGGGAGTTGGGGGGGAGTGAGGAGTTGGGGGAAGACAGTCCTAACCGTGGAGGGTTCTGGTAAATGATGTGGGGAGGAGGGGCGCTTTGGCTCCCACCAGTCCCCCTGTCTGTGCTATC
+
ABAABFFFCFFFGGGGGGGGGGHHGGGGGGHHGEGGDFHHHHGHGGHHHHHHHHHHHGHHHHHHHHHHHHHCE>FGHFFHEGHHHH1FFHGFEGCEEHFHGH3FGGHHGHHHHFF33D33333>/////-<>G11>0><0<0AF-@;-@9A0B?0;//00;---;AF/B/000000/.-.;-.;AD..;B00000;000000;;.@.@-.A9CF;-;B.;0/00:.ABF.9.000;AF9.;0B0000;0B/
@M05620:37:000000000-D9766:1:1101:5655:13220 1:N:0:55
GAGGCTGCTTTGGAAGAAACTCATAGATTACTGCAACAGTTCCCCCTGGACCTGGAAAAGTTTCTTGCCTGGCTTACAGAAGCTGAAACAACTGCCAGGATGCTACCCGTAAGGAAAGGCTCCTAGAAGACTCCAAGGGAGTAAAAGAGCTGATGAAACAATGGCAAGTAAGTCAGGCATTTCCGCTTTAGCACTCTTGTGGATCCAATTGAACAATTCTCAGCATTTGTACTTGTAACTGACAAGCCAGG
+
CBCCCBFCFFFFGGGGGGGGGGHHHHHHHHHHHHHHHHHHHHHHHGGGHHHHHHHGHHHHGHHHHHHHHHHHHHHHHHHHHHHHHHHHHHHHHHHHHHHGHHHHHHHHGGGGHHHHCHGHHHGHHHHHH3BGHHHHHG/CFFHHHGHFHHHHGHHHGHHHEHHHHHGGG1FGHHHHHHEHHHHHGGGGGHHHHHHHHHHHHGHHHHHHHHHHHHHFHHHHHHHHHHHHHHHGGGGGGGGGGFGGGFGGGGG
@M05620:37:000000000-D9766:1:1101:13232:13232 1:N:0:55
GAGGCTGCTTTGGAAGAAACTCATAGATTACTGCAACAGTTCCCCCTGGACCTGGAAAAGTTTCTTGCCTGGCTTACAGAAGCTGAAACAACTGCCAGGATGCTACCCGTAAGGAAAGGCTCCTAGAAGACTCCAAGGGAGTAAAAGAGCTGATGAAACAATGGCAAGTAAGTCAGGCATTTCCGCTTTAGCACTCTTGTGGATCCAATTGAACAATTCTCAGCATTTGTACTTGTAACTGACAAGCCAGG
+
AABBCBFCFFFFGGGGFGGGGGHHHHHHHHHHHHHGGHGFGHHHHGGGHHHHHHHHHFEFFHHHHHHHHHHHHHHFHHHHHHHHHHHHHHHHHHHHHHGHHHHHHHHHGGGGHHHHHHHHHHGHHHHHHHHHHHHHHGGHGGHHHHHGHHHHHHHHHHHGHHHHHHHGHHHHHHHHHHHHHHHHGGGGGHHHHHHHHHHHHGHHHHHHHHHHHHHHHHHHHHHHHHHHHHHGGGGGGGGGGGGGGGGGGGG
@M05620:37:000000000-D9766:1:1101:13084:13263 1:N:0:55
GAGGCTGCTTTGGAAGAAACTCATAGATTACTGCAACAGTTCCCCCTGGACCTGGAAAAGTTTCTTGCCTGGCTTACAGAAGCTGAAACAACTGCCAGGATGCTACCCGTAAGGAAAGGCTCCTAGAAGACTCCAAGGGAGTAAAAGAGCTGATGAAACAATGGCAAGTAAGTCAGGCATTTCCGCTTTAGCACTCTTGTGGATCCAATTGAACAATTCTCAGCATTTGTACTTGTAACTGACAAGCCAGG
+
AAAABBFBFFFFGGGGCCGFEFBFAGGGBGHHHHHHHHFGGHGHHG2FEGGFCBFFGDGHGHFH5FAFGHHHHH1FGHHFHHHFEGHFHFHGHFHHGGFHHFHHGHHHGGGEGGHHHHGHCHGHHHFHHFHHHHEHHGDHDEHHFFFGHHHHHHHHHF@FHHHHHGHG<?DHFFHHGHHHHHHGDGGGGGHGGHHHHHHD0EBCGGHHHHHHGFHF0GHHHHHHHHH0C:CBFGGCFFGGGEFFGGFEFGG
@M05620:37:000000000-D9766:1:1101:5400:13264 1:N:0:55
AGTGCCAGCTCTCAATCGCACAGGGGACCCAGGGCCTGGCCCCTCCATCCAGAAAACCTATGACCTCACCCGCTACCTGGAGCACCAACTCCGCAGCTTGGCTGGGACCTATGTTGAGTATCCAGCGTAGGAATCTGGGAGTTGGGGAGGAGTGAGGAGTTGGGGAAAGACAGTCCTAACCGTGGAGGGTTCTGGTAAATGATGGGGTGAGGAGGGGCTCTTTGGCTCCCACCAGTCCCCCTGTCTGGTCT
+
>3AAAFF4>FFFGGGGGGGGGGGHGEGEEG2GGAEGDFHHFHGHGGHBGHGHEFFHHGHFHFFHHHHHHCFEGGGGHHHHHGHFGHHHGHFHGGG@GGHHGHGGCAGFEHFFGHHHFFBF1BBFHH/?/>/1FF1F1FCG/EFB1@@FCC.E/CGG.<A//0CC:.EE./=CCCH000CCF@..-.9;9;:;C0F;BFBF9BFB9EF9;A?.BA.---;.;BFFBB/B;AFFFFFFF/;.A-./:BF//;;
@M05620:37:000000000-D9766:1:1101:9587:13305 1:N:0:55
GAGGCTGCTTTGGAAGAAACTCATAGATTACTGCAACAGTTCCCCCTGGACCTGGAAAAGTTTCTTGCCTGGCTTACAGAAGCTGAAACAACTGCCAGGATGCTACCCGTAAGGAAAGGCTCCTAGAAGACTCCAAGGGAGTAAAAGAGCTGATGAAACAATGGCAAGTAAGTCAGGCATTTCCGCTTTAGCACTCTTGTGGATCCAATTGAACAATTCTCAGCATTTGTACTTGTAACTGACAAGCCAGG
+
AABBCCFCFFFFGGGGGGGGGGHHHHHHHHHHHHHHFHHHHHGHHGGGHGHHHHHGHHHHHHHHHHHHHGHHHHHHHHHHHHHGHHHHHHHHHHHHHHHGHHHHHHHHGGGGHHHHHHHHHHGHHHHGHBHHHHHHHGGHGFHHHHHGHHHHHHHHHHHHHHHHHHHGFDGHHHHHHHHHHHHHGGGGGHHHGHHHHHHHHGHHHHHHHHHHHHHHHHHHHGHHHHHHHHHGGGGGGGGGGGGGGFGGGGG
@M05620:37:000000000-D9766:1:1101:17185:13321 1:N:0:55
GAGGCTGCTTTGGAAGAAACTCATAGATTACTGCAACAGTTCCCCCTGGACCTGGAAAAGTTTCTTGCCTGGCTTACAGAAGCTGAAACAACTGCCAGGATGCTACCCGTAAGGAAAGGCTCCTAGAAGACTCCAAGGGAGTAAAAGAGCTGATGAAACAATGGCAAGTAAGTCAGGCATTTCCGCTTTAGCACTCTTGTGGATCCAATTGAACAATTCTCAGCATTTGTACTTGTAACTGACAAGCCAGG
+
BBBBBBFAFFFFGGGGGGCGGGHHHHHHHHHHHGHHGHHHHHHHHGGGFHHHHHHHHHHHHHHHHHHHHHHHHHHHHGHHHHHHHHHHHH1GHHHHHHFHHHGHHHHHGGGGHHHHHHHHHHGHHHHHHHHHHHHHHGGHGGHHHHHGHHHHHHHHHGFFHHHHHHHGGGHHHHHHHHHHHHHHGGGGGGHHHHHHHHHHHGHHHHHGHHHHGGHGFHHHHCGHHHH;CCGGGGGGGGGGGGGGGGGGGGG
@M05620:37:000000000-D9766:1:1101:5249:13333 1:N:0:55
GAGGCTGCTTTGGAAGAAACTCATAGATTACTGCAACAGTTCCCCCTGGACCTGGAAAAGTTTCTTGCCTGGCTTACAGAAGCTGAAACAACTGCCAGGATGCTACCCGTAAGGAAAGGCTCCTAGAAGCCTCCAAGGGAGTAAAAGAGCTGATGAAACAATGGCAAGTCAGTCAGGCATTTCCGCTTTAGCACTCTTGTGGATCCAATTGAACAATTCTCAGCATTTGTACTTGTAACTGACAAGCCAGG
+
BABBBBFBFFFFGGGGGGGGGGGFHHHHHHHHHHHHHGGHHHHHHGGGHHHHHHHHHFHHGFHHHHHHHHGHHHHHHHHHHHHHHHHHHHHHHHHHHHHHHHHHHHHHGGGDHHHHBHHHHHGHGHHHH3GHHHHHHG/?EGFHGGBEHGHHGFHHHHHHHHHHHHHG1<F<?GHHHH.GHHHHGGGGGHHHHHHHHHHGFGHHHHHHHHHHFHHFHHHHHFHGGHBGHFGGGGGGGGGGGGGGGFGGGGG
@M05620:37:000000000-D9766:1:1101:16488:13340 1:N:0:55
AGTGCCAGCTCTCAATCGCACAGGGGACCCAGGGCCTGGCCCCTCCATCCAGAAAACCTATGACCTCACCCGCTACCTGGAGCACCAACTCCGCAGCTTGGCTGGGACCTATGAGTATCCAGCGTAGGAATCTGGGAGTTGGGGAGGAGTGAGGAGTTGGGGAAAGACAGTCCTAACCGTGGAGGGTTCTGGTAAATGATGGGGTGAGGAGGGGCTCTTTGGCTCCCACCAGTCCCCCTGTCTGGTCTATC
+
A?>AAFFFBFFFFGGBGAFFAEGGFGGGGGHHGGEEGCHFFHGHGGGHFGHFHF3GHG3FHHHHFHFHHHHGGGEEHHHHHHHECFHHGFFFEEEGGBGHGHHGDEHHGHHHHFFHHHHHHGHGAEGGGHHHHFB0?<?FGHCG<<>EGHFBGHB.CGHG?DC.;CHHHHHHHHGHHHGDEBGGGGCFGGGGFGGGGGGGGGGG.BFFFFFDBB;BEFFFFFFFFFFFFFFFFFFFFFBFFFFFFBBBBFB
@M05620:37:000000000-D9766:1:1101:20940:13354 1:N:0:55
AGTGCCAGCTCTCAATCGAACAGGGGACCCAGGGCCTGGCCCCTCCAGCCAGAAAACCTATGACCTCACCCGCTACCTGGAGCACCAACTACGCAGCTTGGCCGGGACCTATGTTGACTCTCCCGCGTAGGAATCTGGGCGTTGGGGCGGAGTGAGGAGTTGGGGAAAGACAGTCCTAACCGTGGAGGGTTCTGGTAAATGATGGGGTGAGGAGGCGCTCTTTGGCTTCCACCAGTCCCCCTGTCTGGTCT
+
AA>AAFF1>FFFGGGGGF1EGGHGGGFAAEHHG0BB/BGHFHGHGGH1FFHHFFFGHGH1BFDGHGHHHH0EG>EGHGHHGGHHGHFEFHGFEGE/>FFGGE1<EEC/EHGHHHHH21@1@@G0CCGC/AEH1<FGHF<.>CCG.<<.;@9ACF0;F099CFGG@FB-A/BFB9/FFFFFF@BF@?EF--;:FF/BFFFFFBF//;BA@-AFBAB-@=@FFFF/BF/-;BFFFE?/:9BEF@FFFFFF/FB
@M05620:37:000000000-D9766:1:1101:12407:13361 1:N:0:55
ACCACACCTTCTACAATGAGCTGGAACTCTGCAGGTTCTAGATCGGAAGAGCACACGTCTGAACTCCAGTCACATTCAGAAATCTCGTATGCCGTCTTCTGCTTGAAAAAAAAAAAAAAAATAAAAGCCTACTAGTCTTTTACATCCTTTCCATTCTTTCACACACCCGTCCCATACCCTTACACCACTCACTATGCACATCTCTAGATCACTCTGCGTGTCCTACGTGCAGCTGTACTCCCATCCTCGAC
+
CDDCCDEEFFFFGGGGGGGGGGHHGHHHHHGHHHHFGHHGHHHHHGGGDGGHHHHHGGHHGGHHHHHHHHHHHHGHHHHGABFGGFFFEHHGHGGGHGHHHHHHHGHHFHGGG<<//>//>01?1110?11011111<111=1111/01111111=11111110.:..-<...01/:/00:0<10/..0</<111101011011:111110:1:1:<-.../1110../..<0/01111109/1/.0<.<-
@M05620:37:000000000-D9766:1:1101:8080:13406 1:N:0:55
AGTGCCAGCTCTCAATCGCACAGGGGACCCAGGGCCTGGCCCCTCCATCCAGAAAACCTATGACCTCACCCGCTACCTGGAGCACCAACTCCGCAGCTTGGCTGGGACCTATGAGTATCCAGCGCATGAATCTCTGAGTTGGGGAGGAGCGAGGAGTGGGGGAAAGACAGCCCCAACCGCGGAGGGTTCTGGTAAATGATGGGGGGAGGAGGGGCTCTCTGGCTCCCACCAGCCCCCCCGTCTGGTCTATC
+
BCBBBFFFCFFFGGGGGGGGGGHHGGGGGGHHGGGGGGHHHHGHGGGHHHGHHHHHHGHHHHGHHHHHHHHGGGGGHGHHHHHHHHHHGHHHGGGGGHHHGHHGGGHHGHHHHGH33F?3B2BD////22>FG11?1F=FGCGGFD?.E.<-A--E/...<A-.C.</</.9....<C--<@-@-B<..<00000<:00000<B-@-@-.D.CFF-<F0BB0</<.BFFFE..<.<DF--<9F./0:<BB0
@M05620:37:000000000-D9766:1:1101:16001:13431 1:N:0:55
GAGGCTGCTTTGGAAGAAACTCATAGATTACTGCAACAGTTCCCCCTGGACCTGGAAAAGTTTCTTGCCTGGCTTACAGAAGCTGAAACAACTGCCAGGATGCTACCCGTAAGGAAAGGCTCCTAGAAGCCTCCACGGGAGTACAAGAGCTGATGAAACAATGGCAAGTAAGTCAGGCATTTCCGCTTTAGCACTCTTGTGGATCCAATTGAACAATTCTCAGCATTTGTACTTGTAACGACAAGCCAGGG
+
ABCCCAFCFFFFGGGFGGGGGGHHHHHHH5GHHHHFFHHHHHGHHGGGHFHHHHHHHHHHHHHHGHHHHHHHHHHGHHHHHHHHHHHHHHHHHHHHF311FFGHHHFFGA/?G3FF3BFE3BF3?4BFH3BGHHG2///BDG2322F2F2FCD2>@FGHHAF1FGHH/?FHHFF11FFAF1DGH.<.C.0=DDGHHFHH<GDHHHHGHFHHHFH0/;;GHFHCFBBFFGFBBBF0CFFGDEGGGGGEGAAC
@M05620:37:000000000-D9766:1:1101:14747:13432 1:N:0:55
ACCACACGTCTGAACTCCAGTCACATTCAGAAACCTCGTATGCCGCCTTCTGCTTGAAAGAAACATGCCTGGCTCACAGAACCTGCCACAACTGCCAATTCCTACAGGATGCTACCCTTCAGGAAAGGCTCCTAGACGACTCCAAGGGAGTACAAGAGCTGCTGAAACACTGGCAAGTAAGTCAGGCATTTCCGCTTTAGCACTCTTGTGGATCCCATTGAACAATTCTCAGCATTTGTACTTGTAACTGA
+
>AAAAA>1B>BA1GFE1FFGGGGGHHF33B31B0B0FAAEG0GH//A/AF1111DFG1110000011BBE1/BA1BFG1F10B0>0B1F0/?1B1BB11@FHBGGHFBFHHHF2BBF1B01B>GG0BGHHGGHEHF1//>CEG111/</CC<11110FCFF1GGB1?FF0>>0C01<G11=>GD</=GFFHHHGGCGG0;GCG0;:G:G0.0<GC/;BCB9FGGFGFBBFFBFFGFBBFBFFGFFGF0FF0
@M05620:37:000000000-D9766:1:1101:9195:13452 1:N:0:55
AGTGCCAGCTCTCAATCGCACAGGGGACCCAGGGCCTGGCCCCTCCATCCAGAAAACCTATGACCTCACCCGCTACCTGGAGCACCAACTCCGCAGCTTGGCTGGGACCTATGAGTATCCAGCGTAGGAATCTGGGAGTTGGGGAGGAGTGAGGAGTTGGGGAAAGACAGTCCTAACCGTGGAGGGTTCTGGTAAATGATGGGGTGAGGAGGGGCTCTTTGGCTCCCACCAGTCCCCCTGTCTGGTCTATC
+
ACAABFFFCFFFGGGGGGGGGGHHGGGGGGHHGGGGGGHHHHGHGGHHHHHHHHHHHGHHHHHHHHHHHHHGGEGGHGHHHHHHHHHHGHHHGGGGGHGHGHHGGGHHGHHHHHHGHHHHGHHGCGGGHHHHHHHHHGEHHHGGGGGFGFGHHHHGHFGHGGGFHGHHHHH0GGFHHHGFGGGGGGDFFFGGGGGFFFGGFEGG.@EFFFFFFFFFFFFFFFFFFFFFFFFFBFFFFFFFFFFFBBFFFFB
@M05620:37:000000000-D9766:1:1101:10845:13471 1:N:0:55
AGTGCCAGCTCTCAATCGCACAGGGGACACAGCGCCTGGCCCCTCCCTCCAGACAACCTATGACCTCACCCGCTACCTGGAGCACCCACTCCGCAGCTTGGCTGGGACCTATGAGTATCCAGCGTAGGAATCTGGGAGTTGGGGAGGAGTGAGGCGTTGGGGACAGACAGTCCTAACCGTGGAGGGTTCTGGTAAATGATGGGGTGAGGAGGGGCTCTTTGGCTCCCACCAGTCCCCCTGTCTGGTCTATC
+
1>1>AB111BCDDGGFFGGGGGCFF0A0AF0000/A/A/00G//E//0AB0A1/BBBEA1B@2FGHF1F0>/E/EEHF@F0>GHHH//?BG>EE/>@C10?BEFFGHHFFBGB2FGFGHH2D0<?/CG11<?1GGCFFAF11<@.<<.C<C0<..;CC@HC-;-.C/;9/BFGGGBBAAGE@.C.-EGFFFF//;/B9//;B-B-99AA/9-999@EBF//;9B9EE-AF--B9//9B@EFFFFFF/B/B/
@M05620:37:000000000-D9766:1:1101:2109:13486 1:N:0:55
GAGGCTGCCTTGGAAGAACCTCATAGACTACTGCAACAGTTCCCCCTGGACCTGGACAAGTTTCTTGCCTGGCTTACAGAAGCTGAAACACCTGCCAGGGTGCTACCCGTATGTAACGGCTCCTAGAAGCCTCCAAGGGAGTAAAAGGGCTGAAGAAACAATGGCAAGTCAGTCAGACCTTTCCACTTTTGCACTCTTGAGGATTCAATTGAACAATTCTTAGCATTTGTCATTGTAACTGCCAAGCACGG
+
A1>AA1C11BBFEFGFAG1FGCGHHHH13BGHG1BF1FGG2FG1FEE//ABF0FAG0F00FHFHFHFGH11BGHFGH1FGHHHHHHHHHGFGHGF>F1//B//BGH0G/>E0FB2>2/>////1BFB1BFB1G<011/??<C012@F/?/@<F11?<000/1<?CFG.11>F<F1111>11<DD0<000000=<DC00<0:/0/000;0<CFF0;/00<G0;BB0;009000000000;000/90=./9-;
@M05620:37:000000000-D9766:1:1101:12929:13497 1:N:0:55
GAGGCTGCTTTGGAAGAAACTCATAGATTACTGCAACAGTTCCCCCTGGACCTGGAAAAGTTTCTTGCCTGGCTTACAGAAGCTGAAACAACTGCCAGGATGCTACCCGTAAGGAAAGGCTCCTAGAAGACTCCAAGGGAGTAAAAGAGCTGATGAAACAATGGCAAGTAAGTCAGGCATTTCCGCTTTAGCACTCTTGTGGATCCAATTGAACAATTCTCAGCATTTGTACTTGTAACTGACAAGCCAGG
+
BBBBBBFBFFFFGGGGGGFGGGGHFGBGGHHGHGHHFHHHHHHHFGEFFFHHHHHHHGHFGGFHHHHGHHHHHHHHHHHHHHHHHGGHHHHHHHHHGGHEHHHHHHHHGGGEGHHHHGHHGHGHGGHHFHHGHHFHHGGHGDFFHHGGGHHHHGHHHHFGHGFHGHHGGFGHFDGGHHHHHGHGGGGGG<FDDGHHHHHHHGFGHHHHHHHHHHHHFGGGHCGHHHHFGGFBFGGGGGGGGGGGGFGGFFG
@M05620:37:000000000-D9766:1:1101:15685:13503 1:N:0:55
GAGGCTGCTTTGGAAGAAACTCATAGATTACTGCAACAGTTCCCCCTGGACCTGGAAAAGTTTCTTGCCTGGCTTACAGAAGCTGAAACAACTGCCAGGATGCTACCCGTAAGGAAAGGCTCCTAGAAGACTCCAAGGGAGTAAAAGAGCTGTTGAAACAATGGCAAGAAAGTCAGGCATTTCCGCTTTAGCACTCTTGTGGATCAAATTGACCAATTCTCAGATTTGGAACTTGAAACTGACAAGCCAGG
+
AABBBBFBFFFFGGGGGGFGGGFHHHHHHFGHHHFFHHGGHHHHHGGGHHHHHHHHHHEHGHHHHHHHHHHHHHHEHHHHHHHHHGHHHHEHHHHHGHHGHHHHHHHHGGGGHHHH3G0/BF/33BF3333?F3B?FF////2FHB3?22@2222@F22@/2F20F</0?0<11<??0<FG<G1..AEE1000<<<D0DDG.0<C.<0<CCC00;.=00000000<C;0/9/:000;00990/C0.;./=C
@M05620:37:000000000-D9766:1:1101:24892:13505 1:N:0:55
GAGGCTGCTTTGGAAGAAACTCATAGATTACTGCCACAGGTCCCCCTGACCATGGAACCGTATCTTGCCTGGCTTACAGCAGCTGGAACAACTGCCACGATGCTAACCGTAAGGCAAGGATCCTCGCAGACTCCCCGGTCGTCCCCGAGCTGCTGCACCAATCGCAAGTCAGTCAGGCCTTTCCGCTTCAGCACTCTTGTGGATACAATTGACCACTTCTAAGCCTTTGTACTTGTAACTGCCAAGCCAGG
+
AABBBAFAFFFFFFGGFGGGGGGGG5DBA54DF54BAFA233B22AAF23BBADFFA31AF111BDAAAF3B1BG3AFG3G?GG321FGBFGGBGH33>/FFE3B4BF/????C3G0//0BFHH3E/BG<FHHHA/>C//>C</?//-->EH1GH1GG<..=/<CEGG;0CGHHHHHH.;GGHHGGG.99;F0;0;=FFFG.9;00=;FGGGBG/9B0;F////:9BBFFFFFFFFBBB9F/9FB.9;.;E
@M05620:37:000000000-D9766:1:1101:6989:13513 1:N:0:55
GAGGCTGCTTTGGAAGAAACTCATAGATTACTGCAACAGTTCCCCCTGGACCTGGAAAAGTTTCTTGCCTGGCTTACAGAAGCTGAAACAACTGCCAGGATGCTACCCGTAAGGAAAGGCTCCTAGAAGCATCCAAGGGCAGCAAAACGCTGCTGCAAACATGGCCAATCAATCAGGCCTTTCCGCTTTCGCCATCTTGTGGATCCAATTGAACAATTCTCAGCCTTTGTACTTGTAACTGACAAGCCCGG
+
AABCCCFCFFFFGGGGGGGGGGHHGHHHHHHHHHHHGHHHHHHHHGGGHHHHHHHHHHFGFFHHHHHHHHHHHHHFHGHHHHHHHHHHHHHHHHHHHF1133B3B3BGEE/?1B3BGBG/FHGH34BF333BFG3B3FE////BFB20/>E//222@F1<F1?GH<G/1<<11><DGHC<GHHHG.DGGG.<..:;:GHHHGEFFGGFFH:0;00;CFGFF009//CFFFB0;CFGFFB0F0:CF.;C.-@
@M05620:37:000000000-D9766:1:1101:14053:13513 1:N:0:55
GAGGCTGCTTTGGAAGAAACTCATAGATTACTGCAACAGTTCCCCCTGGACCTGGAAAAGTTTCTTGCCTGGCTTACAGAAGCTGAAACAACTGCCAGGATGCTACCCGTAAGGAAAGGCTCCTAGAAGACTCCAAGGGAGTAAAAGAGCTGATGAAACAATGGCAAGTAAGTCAGGCATTTCCGCTTTAGCACTCTTGTGGATCCAATTGAACAATTCTCAGCATTTGTACTTGTAACTGACAAGCCAGG
+
33AABAFBFFFFGGGGGGGGGGHHGGHHHHGHHH4GGHFFGHHHHGGGHHGHHHGHHH2GGGHHGHHHHHHHHHHHHHHHHHHHHHHHHHHHHHHHHHHGHHHHHHHHGGGDHHHHHFFEHHGHFHHHHFHHHHF3GGFCFG2DG?GFHHHHBHHDGFDGEHHHHHHGHFHHHHHHHHHHHHHHGGGGGHHHHHHHHHHHHGHHHHHGHHHHHHHHHHHHHHHHHHHFHHHGGGGFGGGGGGGGGFGGGGG
@M05620:37:000000000-D9766:1:1101:20835:13519 1:N:0:55
GAGGCTGCTTTGGAAGAACCTCATAGATTACTGCAACAGTTCCCCCTTGACCTGGAAAAGTTTCTTGCCTGGCTTACAGAAGCTGAAACACCTGCCAGTGTGCTACCCGTACGTAACGGCACCTAAAAGCCTCCACGAGAGTCCAAGCGATGATGAAACACTAGCAAATAAGTCAGGCCTTTCCGCTTTCGCCCTCTTGAGGATCCAATTGAACACTTCTCAGCATTTGTACTTGTAACTGCCAAGAACGG
+
AAAAA?FA@FFFBGGBGG1GFGGHHHHFEDGHHBAFCHGGGHHFHGE0AFGGHHHHFHHBHHGHHHHHHHFHHHGHHHHHHHHHHFHHHHAFFFHEF111B11BGH0>E///>010//>////0B1BBB001G/B0//><<F1FDGH/?/??G11@1?1<0101?GH11>F11=110<.1100=.<...=<..;@GGG00;:C/:;0:0CF09F0/009;0;0;00;0;;00000;000009//9:AFB-A
@M05620:37:000000000-D9766:1:1101:14059:13530 1:N:0:55
GAGGCTGCTTTGGAAGAAACTCATAGATTACTGCAACAGTTCCCCCTGGACCTGGAAAAGTTTCTTGCCTGGCTTACAGAAGCTGAAACACCTGCCAGGATGCTACCCGTAAGGAAAGGCTCCTAGAAGACTCCAAGGGAGTAAAAGAGCTGATGAAACAATGGCAAGTAAGTCAGGCATTTCCGCTTTAGCACTCTTGTGGATCCAATTGAACAATTCTCAGCATTTGTACTTGTAACTGACAAGCCAGG
+
B3ABBAC>BFFFFGGGGF4FGGGFHHHDAGHHHBGHBFHHDGH3GGEGCFFEFFAGFGBEHHHHFHHHHDDGHHHHHFGHHHHHHHHHHG1EGFHCE311GG2GHHGHDGGEHBEGGFGCCGFEGHHHHGHHHHFGHGFHGGFGGHGGHGHGHHHFHH<<FFGGGHHG1FFHHHHHEFHHGHGDDGDDFD00DGHF0DGGG?DFCB<CGFGHFCCC0GHHCGHHHHFCCCFF0CFFFFGFFFFGFFEEGGG
@M05620:37:000000000-D9766:1:1101:10769:13536 1:N:0:55
AGTGCCAGCTCTCAATCGCACAGGGGACCCAGGGCCTGGCCCCTCCATCCAGAAAACCTATGACCTCACCCGCTACCTGGAGCACCAACTCCGCAGCTTGGCTGGGACCTATGAGTATCCAGCGTAGGAATCTGGGAGTTGGGGAGGAGTGAGGAGTTGGGGAAAGACAGTCCTAACCGTGGAGGGTTCTGGTAAATGATGGGGTGAGGAGGGGCTCTTTGGCTCCCACCAGTCCCCCTGTCTGGTCTATC
+
AA>AAFFFBFFFGFGFFGGCGGHDEFEGFFHD2EEGAFFGGHGFEEBFBGHHHGHFHGHHHFHHHHHHEFHCE/EFHHHHGHHHHHC?EHHGFGGGGHHHGHHGGGGHGHHHHHHHHHHHGHHGGDGG22@GHHHHFGEHHGGGGGG?EHHFGGHGHHHHGGEAGHHHHHHHHHHHHHGGGGDGGGEGGGGGGFGFGGGGGGGGDDEFFFFFFFFFFFFFFFFFFFFFFFFFFFFFFFFFFFFFFFFFFFB
@M05620:37:000000000-D9766:1:1101:3443:13537 1:N:0:55
AGGGCCAGCTCTCCATCGCACAGGGGACCAAGGGCATGGCCCCTCCATCCAGAAAACCTATGACCTCACCCGCTACCTGGCGCACCCCCTCAGCAGCTTGGCTGGGACCTATGAGTCTCCAGCGTAGGCCTCTGGGAGTTGGGGAGGAGTGAGGAGTTGGGGAAAGACAGTCCTAACCGTGGAGGGTTCTGGTAAATGATGGGGTGAGGCGGGGCTCTTTGGCTCCCACCAGTCCCCCTGTCTGGTCTATC
+
>>11>>AAAFFFG1F1BAE1A0BCF0AAE0BBAAF/ABGHFHGFGGGHHBAFFFF0BEGF1FDGH1BFGGH@>/>EGHBF0>EEEGA/>EE0>B1B0B1B?BFFGGHHGECHGBGG1>FH1FGCCGGGF1FGFHHHCFCG1GCGFCC.<<<0<C<CCBHHGGG.CFGH/CHBGGGGGGGGGG?CE@99AFGGC0;0B0/BFFFFA@FFE-@-@@=?EFFFFF///EEBFFEFFFFFEF@FFBBBFFFB9F/
@M05620:37:000000000-D9766:1:1101:25094:13585 1:N:0:55
GAGGCTGCTTTGGAAGAAACTCATAGATTACTGCAACAGTTCCCCCTGGACCTGGAAAAGTTTCTTGCCTGGCTTACAGAAGCTGAAACAACTGCCAGGATGCTACCCGTAAGGAAAGGCTCCTAGAAGACTCCAAGGGAGTAAAAGAGCTGATGAAACAATGGCAAGTAAGTCAGGCATTTCCGCTTTAGCACTCTTGTGGATCCAATTGAACAATTCTCAGCATTTGTACTTGTAACTGACAAGCCAGG
+
AAABBAFAFFFFGFGGFFAGEGEGHGHHHDHHHHHFFFHHHHHHHGGGHGFHHHHHHHHGGHHHHHHHHHHHHHHGHHHGHHHHHHGHHFHHHHHHHFGCGHFGGHHHGEEFHHHHHAFEFHFHHHHHHHHHHHHHHGGGA?G3?FFGGHHHFGHHHHHHEFDGHFHGFGHHGFFHHHHHHGHHGGGD.D=GBGFHDDGHHDHHHHHHHGHHHHHF::;GGCCGHFFGHHHGFFFFCFFBFFGGGCFEFGG
@M05620:37:000000000-D9766:1:1101:18123:13586 1:N:0:55
AGTGCCAGCTCTCAATCGCACAGGGGACCCAGGGCCTGGCCCCTCCATCCAGAAAACCTATGACCTCACCCGCTACCTGGAGCACCAACTCCGCAGCTTGGCTGGGACCTATGAGTATCCAGCGTAGGAATCTGGGCGTTGGGGAGGAGTGAGGAGTTGGGGCCAGACAGTCCTAACCGTGGAGGGTTCTGGTAAATGATGGGGTGAGGAGGGGCTCTTTGGCTCCCACCAGTCCCCCTGTCTGGTCTATC
+
BCABCFFFCFFFGGGGGGGGGGHHGGGGGGHHGGGGGGHHHHGHGGHHHHHHHHHHHGHGHGHHHHHHHHHGGEFFHHHHFHHHHHAGFHHHFGGGGHHHGHHGGGHHGHHHH3FF3FGF32?C</>C@@@GGFEG/><A/0AF.>-.<GH0<C0</CGHGC.:;CHGHHFGGGGGGGGFGG.;EGCFFFFGF0:FFGFFFFFF.DFFF0A.BFFCFFFF0BFFFEFFFFAAFFFFFFFFFFFFFFFF0;:
@M05620:37:000000000-D9766:1:1101:20840:13599 1:N:0:55
GAGGCTGCTTTGGAAGAACCTCATAGATTACTGCAACAGTTCCCCCTGGACCTGGAAAAGTTTCTTGCCTGGCTTACAGAAGCTGAAACACCTGCCAGGATGGTACCCGTAAGGAAAGGCTCCTAGAAGACTCCAAGGGAGCAAAAGAGCTGATGAAACAATGGCAAGTAAGTCAGGCATTTCTGCTTTAGCACTCTTGTGGATCTAATTGAACAATTCTCAGCATTCGTACTTGTAACTGACAAGCCAGG
+
BBBBBBFAFFFFGGGGGG4FGGHHHHHDGHHHHBGHFHHHHHHHHGG2BGHHHHHHHHH3FHHHHHHHHHHHHHHHHHHHHHHHHHHHHHEGHHHGHHHHFH1FGHF31E@E133BBG0GHHGEGFD3B3BBGHHE3F//C//2FGBE<FGHE2>F22@@<F<100?/F1111@1?F0F1<<F111F1>1FG1GCC0=0=0<<0<<00=000CH0/:0:0C00/::C<0/;C.;C00;;FFGGGG;C.CA:
@M05620:37:000000000-D9766:1:1101:3420:13601 1:N:0:55
GAGGCTGCTTTGGAAGAAACTCATAGCTAACTTCAACAGTTCCCCCTGGACCTGGAAAAGTTTCTTGCCTGGCTTACAGAAGCTGACACAAATGACAGGATGCTACCCGTAAGGAACGGCTCCTAGAAGCCTCCAAGGTAGTAAAAGAGCTGATGAAACAATGGCAAGTCAGTCAGGCATTTCCGCTTTCGCACTCTTGTGGATCCAATTGACCAATTCTCAGCATTTGTACTTGTAACTGACAAGACCGG
+
AAAAAAFAFFFFGFGGGGGGG1AFHF1D3DFG3DFBDBBDDFGGHEEE/ABGABGHFDGHHHFGHBDBGGGHHBAFGDBGBFGHHH01B0>01D1B1BCCGG0FFEFHEEG?FGBG0EEEGGGHHHFBFBBEGHH1BF11BB2>2>B/@GFF@GG211@@/FFFHFHFFDGGGHFHGF.>GHGHECCGG0<E.=-/<DD=CEFF:/<:GHHH:C/:CGHFFGG/0;F0;;;CFGF;;FFFF0BFFF///;:
@M05620:37:000000000-D9766:1:1101:9662:13611 1:N:0:55
GAGGCTGCTTTGGAAGAAACTCATAGATTACTGCAACAGTTCCCCCTGGACCTGGAAAAGTTTCTTGCCTGGCTTACAGAAGCTGAAACAACTGCCAGGATGCTACCCGTAAGGAAAGGCTCCTAGAAGACTCCAAGGGAGTAAAAGAGCTGATGAAACAATGGCAAGTAAGTCAGGCATTTCCGCTTTAGCACTCTTGTGGATCCAATTGAACAATTCTCAGCATTTGTACTTGTAACTGACAAGCCAGG
+
AABCCCFCFFFFGGGGGGGGGGHHHHHHHHHHHHHHFGGGHHHHHGGGHHHHHHGHHGHGGHHHHHHHHHHHHHHHHHHGHHHHHHHHHHHHHHHHHHHHHGHHHHHHGGGGHHHHHHHHHHGHHHHHHCHHHHHHHGGGGGGHHHHFHHHHFHHHHHHHEHHHHHHGFDHHHHHHHHFHHHHHGGGGGHHHHGHHHHHGHGHHHHGHHHHHHHHFHHHHHHHHHHHHHHHGGGGGGGGGGGGGGFGGGGG
@M05620:37:000000000-D9766:1:1101:15048:13619 1:N:0:55
GAGGCTGCTTTGGAAGAAACTCATAGATTACTGCAACAGTTCCCCCTGGACCTGGAAAAGTTTCTTGCCTGGCTTACAGAAGCTGAAACAACTGCCAGGATGCTACCCGTAAGGAAAGGCTCCTAGAAGACTCCAAGGGAGTAAAAGAGCTGATGAAACAATGGCAAGTAAGTCAGGCATTTCCGCTTTAGCACTCTTGTGGATCCAATTGAACAATTCTCAGCATTTGTACTTGTAACTGACAAGCCAGG
+
AAAAAACAFFFFG1FC1FGGDGFEHFGHHCHHGHHGHHHHHHHHHG?GHEHHHFHCHHHHBGHHHGFGHHHHHHFHHHHHHHHHHHDHHHHHHHHHGHHHFHHHHHHHGGGGHGHFHHGHHHGHHGHHHFHHHHHHHFGHGAGGHGHGHHHHHHGHHHHGHHHHHHHGHGHHHHHGFHHHHHHHGGGGGGHHHHHHHHHHHGHGHHHHHHHGHHHHHHHHHHHHHHHHGHHGGGGFGGFFGGGGGAEGGGG
@M05620:37:000000000-D9766:1:1101:14370:13625 1:N:0:55
GAGGCTGCTTTGGAAGAGCACACGTCTGTACTCCAGTCACACTCAGTACTCCCGTATGCCGTCCTCGGCTTGAATAAAAAAGCTGAAACAACTGCCAATGGATACTACCCGTAATGAAAGGCTCCTAGAAGACTCCAAGGGAGTAAAAGAGCTGATGAAACAATGGCAAGTAAGTCAGGCATTTCCGCTTTAGCACTCTTGCGCATCCAATTGAACAATTCTCAGCATTTGTACTTGTAACTGACAAGCCC
+
AAAAAAFAFFFFGFGGGCGA1BA0000B3FGH1GGE211111ABEA1D12D1/B/AB0A1EF//B1//BFEGF12DDG1EE/0B1GFHHH?GHHHHHEHF1>F2BE2BGG/?<E/B2<1B0GFCFFD1B111BD11GHFFEC/<FGFD</00?GGH1GHFB0.<<1>G1CGFGFFGH1/<.<DGHDAECGGH0<0C:;<C00---;AF0;BFBBF0BFGGFFFG09FB99000;FFBFFGGGB9FFF9EE-
@M05620:37:000000000-D9766:1:1101:4997:13641 1:N:0:55
ACCACACCTTCTACAATGAGCTGCGTGTGGCTCCCGAGGAGCACCCCGTGCTGCTGACCGAGGCCCCCCTGAACCCCAAGGCCAACCGCGAGAAGATGAGTGGCCCGCTACCTCTTCTGGTGGCCGCCTCCCTCCTTCCTGGCCTCCCGGCGCTGCGCCCTTTCTCCCTGGTTCTCTCTTCTGCCGTTTTCCGTAGGACTCTCTTCTCTGCCCTGAGTCTCCTTTGGAACTCTGCAGGTTCTAGATCGGAA
+
ABBCBBBBFFFFGFFGGGGGGGHHGGGEFGHHHFEGGGFGGHHHHGGGGGGGHHHHHHHGFFGGGGGGGGGGGHHGGGGHGHHHHFFCGGCC@DFHHHGF?FFEGHDGGDGHHHHGHH1FHFAGFGDGGEHEHHGHHHHHB:GHHHGGDG-:AF?E?FFFFFFFFF0FFFFFFFFFFFFFFFFFFFAFFEFFDF9DF9FFFFFFFFFFFF0FFFF9BFFBFFFFFFF0BFFFFFFFFFFBFFFFFFFF9?E
@M05620:37:000000000-D9766:1:1101:7226:13656 1:N:0:55
GAGGCTGCTTTGGAAGAAACTCATAGATTACTGCAACAGTTCCCCCTGGACCTGGAAAAGTTTCTTGCCTGGCTTACAGAAGCTGAAACAACTGCCAGGATGCTACCCGTAAGGAAAGGCTCCAAGAAGACTCCAAGGGAGTAAAAGAGCTGATGAAACAATGGCAAGAAAGTCAGGCATTTCCGCTTTAGCACTCTTGTGGATCCAATTGAACAATTCTCAGCATTTGTACTTGTAACTGACAAGCCAGG
+
ABCBCCFCFFFFGGGGGGGGGGGHGHHHHHHHHHHHFGHHHHHHHGGGHGHHHHHHHHHHFHHHHHHHHHHHHGHHHHHGGHHHHHHGHHHHHHFHHBG13FGH432F11/11333300/30?3330?33?B333B3////?BF3F3/2@F2F22D2222/2210===000?1?GDHH.11111<....0<0=0</0<0<0.00<::0G00C::;::C00:;GB0;B0C9CB9F0;0C0;0BBB0..;9F.
@M05620:37:000000000-D9766:1:1101:10228:13658 1:N:0:55
AGTGCCAGCTCTCAATCGCACAGGGGACCCAGGGCCTGGCCCCTCCATCCAGAAAACCTATGACCTCACCCGCTACCTGGAGCACCAACTCCGCAGCTTGGCTGGGACCTATGAGTATCCAGCGTAGGAATCTGGGAGTTGGGGAGGAGTGAGGAGTTGGGGAAAGACAGTCCTAACCGTGGAGGGTTCTGGTAAATGATGGGGTGAGGAGGGGCTCTTTGGCTCCCACCAGTCCCCCTGTCTGGTCTATC
+
AAAAAFBFBFFFGGGGGGGEEFHHGGGGGGFGGGEGFGHHHHGGFG2FHH3EF3FHGGHHHHHHHHHCHHHGGE>EHFGHGHHHHHHEGHGHGGGGGHHHGHHGGGHHGHGHHHHHHHHHHHHGGGGGHHHHGHHHHGFHHHDGGGGGGHHGHHHGHHHHGGGDCGGHBFHHHHHHHHGGEGGGGGEFFGGGFFGBFFGGGG?F9=AFFFFFAFFFFFFFFFFFFFFFFFFFFFFFFFFFFFFFFFFFFFB
@M05620:37:000000000-D9766:1:1101:3101:13689 1:N:0:55
GAGGCTGCTTTGGAAGAAACTCATAGACCACTGAAACAGTTCCGCCTGGACCTGGACATGTTTCTTGCCCCGCTTACAGAAGCTGAAACACCTGCCATGGTGCTACCCGTAAGGAAAGGCGCCTAGAAGCCTCCAAGGGAGTAACAGAGCTGACGAAACAATGGCAAGTCAGTCAGGCATTTCAGCTTTAGCACTCTTGTGCACCCAATTGAACAATTCTCAGCATTTGTACTCGTCTCTGACAAGCCAGG
+
>1AAA?C>1B@D1GGGG1111B1D3DF11B01B1AB10B12AF0AE/A/0AB000B011AD22D2D11B1/A/>//F1B1@GHFC1D1F00B0BB0F1@0B11@210F/?EGHBBG0GC?/<<EBHBBB1BCFC0FGGCHGCBG2FGB0?GGH0?CC.<GHHHHG0BF=1000=DDGH.0<DD0=G00;C0G0:GH;;CGB0;0/;:9/;FFFFBC0CFG09FFCB;0B;CF;0.9..;;0BGF/-99;99
@M05620:37:000000000-D9766:1:1101:9765:13692 1:N:0:55
GAGGCTGCTTTGGAAGAAACTCATAGATTACTGCAACAGTTCCCCCTGAACCTGGAAAAGTTTCTTGCCTGGCTTACAGAAGCTGACACAACTGCCAGGATGCTACCCGTAAGGAAAGGCTCCTAGAAGCCTCCAAGGGAGTAAAAGAGCTGATGAAACAATGGCAAGTCAGTCAGGCATTTCCGCTTTAGCACTCTTGTGGATCCAATTGAACAATTCTCAGCATTTGTACTTGTAACTGACAAGCCAGG
+
BCCBCCFBFFFFGGGGGGGGG4FGH55B6FAFGF4FEHHGFFHFEE2F2BBFA22BB32BBDBFGDAEGGFA1BF3FGGEH3FHHF2FGHGGEHHHHFHEHBGHHHFHGGGGGGHFGGHHHHGHFHHFH3GGHHFFHG//?E2FHFF?GHHHFHHFDHHH/GHHHF1FFBFGHHHHGH.>GHHHGGGGGBHHFHHHHHHHHGHHHHHFHHHG0GHBGHHHHHHHHHHHGFFFFGGGGGGFGFGGGGGGBFE
@M05620:37:000000000-D9766:1:1101:7508:13700 1:N:0:55
GAGGCTGCTTTGGAAGAAACTCATAGATTACTGCAACAGTTCCCCCTGGACCTGGAAAAGTTTCTTGCCTGGCTTACAGAAGCTGAAACAACTGCCAGGATGCTACCCGTAAGGAAAGGCTCCTAGAAGACTCCAAGGGAGTAAAAGAGCTGATGAAACAATGGCAAGTAAGTCAGGCATTTCCGCTTTAGCACTCTTGTGGATCCAATTGAACAATTCTCAGCATTTGTACTTGTAACTGACAAGCCAGG
+
ABAABBFBFFFFGGGGFFGGGGHFHHGHHHHHGHHHHHHHHHHHHGGGHHHHHHHGHHHHGHHHHFHHHHHHHFHHHHHHHHHHHHHHHHHHGHHHFHA1GFGHHHHHGEEFHBGHHHFHHHGCFHGFG3BFGGGHHG//B/BGH33?GHHE2DFGHHHHHHHGFHFG1FFHHDHHH0GGHHHHGFGGGHHHHHHHHHHHHDFGHHHHGHGHHHHHHGFBHHHHHHHHHCFFGGGFFFGFGEGGGAFGGGG
@M05620:37:000000000-D9766:1:1101:23292:13717 1:N:0:55
GAGGCTGCTTTGGAAGAACCTGACAAGCCAGGGACAAAAGATCGGAATAGCACACGTCTTAACTCCAGTCACATTCCGAAATCTCGTATGCCGTCTTCTGCTTGAAACCAACCAAACAACTGTAGAGTATCTATATATCAGCACTATACACAATAATAAAAAACTCTCCAGCAAAAGAAATCAATGAAAAACCTCACGCTTCCACAGCTAACCAAAGTGAGCAAGGTGTGTGTCCTGAAGAGAGAGAGGCG
+
AAABBAF3BFFFGFGGGGGGGGFGEGAGFECGG2FF222FEFHHG22A33BGHEG0FGHAA5BAGF3BDFGFHHHHGBB?>BFHHGGGG?FFEEEHFHHHHGF3B3B30/?/////?0//334B4434B33333333333323022222222/222222221//1111011<00100.001111<00000...///..;.../0;/..000/.09./0000/0//.0/0...;00000000./.......-
@M05620:37:000000000-D9766:1:1101:25033:13717 1:N:0:55
GAGGCTGCTTTGGAAGACACTCCTACATTACTTCACCAGTTCCGGATAAACAGTTCAAAGTTCCATGGTTGGCTTTCAGCCGCAGGCCCAACGTCCCGGATGCCACCCGCACGGCAACGATACTAGAAGACTCCCCGGTCGTCCCCTCGCTGCTGCCCCCCTGGCAAGTCCGTCAGGCCTTTCCGCTTTCGCCCTCTTGTGGATCCAATTGACCCCTTCTCCGCATTTGTCCTTGTAACTGTCAAGCTCGG
+
AAAAAAFAFDFFGGGGG1AB1BBA1B13DDFDDFDGHFH11D200B//1AB10DD22AAGDD2D2A101DAEF100BF2D0>>/////BB///B???>/>?EG11BB?E/>>C/BBBE>//<<12><1@10?FFG?@?><@CFCCG/CCCGGGHHH...-;AEGG/0;CB0:CFE9/9.;CGFF?BFFFFBFAB@AFFFFBBFF/BF/;FFB/;9BAAFFFFB--:A/B;/;;F/;:BFFF/:BBB//;9-
@M05620:37:000000000-D9766:1:1101:15632:13718 1:N:0:55
GAGGCTGCTTTGGAAGAAACTCATAGATTACTGCAACAGTTCCCCCTGGACCTGGAAAAGTTTCTTGCCTGGCTTACAGAAGCTGAAACAACTGCCAGGATGCTACCCGTAAGGAAAGGCTCCTAGAAGACTCCACGGGAGTAAAAGAGCTGATGAAACAATGGCAAGTAAGTCAGGCATTTCCGCTTTAGCACTCTTGTGGATCCAATTGAACAATTCTCAGCATTTGTACTTGTAACTGACAAGCCAGG
+
A3AABAFBFFFFGGGGGFGGGGBGFGHHHCGHHHGBGFFGHHHHHGGGHHHHHHHHHHFGHHHHHHHHHGHHHHHCHHHHHHHHHHHHHHHHHHHHBGHGHHHHHHHHGGGGHHHHFHFHHHGHHHGHHFHHHHH2EDDDDGF3?>G/FFHHDFHFHHHHGHHHHHHGHHHHHHHHHHHHHHHHGGGGGBHHHHHHHHHHHGHGHHHHHHHHHHHHHHHHHHHGGGGFGFGGGGGFGGGGGBFGGGGGGGF
@M05620:37:000000000-D9766:1:1101:16102:13733 1:N:0:55
AGTGCCAGCTCTCAATCGCACAGGGGACCCAGGGCCTGGCCCCTCCATCCAGAAAACCTATGACCTCACCCGCTACCTGGAGCACCAACTCCGCAGCTTGGCTGGGACCTATGCGTATCCCCCGTAGGAATCTGGGCGTTGTGGCGGAGTGCGGAGTTGGGGGCAGACAGTCCTAACCGTGGAGGGTTCTGGTAAATGATGGGGGGAGGAGGGGCTCTTTTGCTCCCACCCGTCCCCCTGTCTGGTCTCTC
+
ABAABFFFCFFFGGGGGGGFGGHHGCGGGGHHFGGGGGHHFHFHGGHGHHHHHEHFGGHGGHHHHHHHHHHFEEEGHFBG?GHHFH11EGHHGGGGGHGFGHHGGGHHGHHHH2?//?G>=/?@////?1?FG1=G/><>-.>A.<<-;:C0;;-;:BBBFG--;;99FB:CB900:A-9A-.;9@;A:;0B900;F00;00EF-@-C@.;:;C--AFBF0;00;:A/A..-...;EF-.;9B0/00;0B0
@M05620:37:000000000-D9766:1:1101:15628:13737 1:N:0:55
GAGGCTGCTTTGGAAGAAACTCATAGATTACTGCAACAGTTCCCCCTGGACCTGGAAAAGTTTCTTGCCTGGCTTACAGAAGCTGAAACAACTGCCAGGATGCTACCCGTAAGGAAAGGCTCCTAGAAGACTCCAAGGGAGTAAAAGAGCTGATGAAACAATGGCAAGTAAGTCAGGCATTTCCGCTTTAGCACTCTTGTGGATCCAATTGAACAATTCTCAGCATTTGTACTTGTAACTGACAAGCCAGG
+
A1AAA1B>1D@F1FGGGB1AAA1BDGH33F1FG1GHBCGEAGF1GGEF/ABBBFAB1F0BF2BGDHDAG11FGHFGHAGEHHHHCFGHHC?GF>1>E1B/GBBFBEHHEGGFH1FGFF>>1FFFGHFFHGGFEG1EGGGEGGFFFFFFHHFCDFGBHFF<C@GHFHHG1FHHHHBGFCGCDH1=A?.<FD10<<C<0<<=0<<<<<<0::GHFCCC0CHH0:CCGH0:0CCF00000;C09B90;CA.BFC
@M05620:37:000000000-D9766:1:1101:9806:13745 1:N:0:55
GAGGCTGCTTTGGAAGAAACTCATAGATTACTGCAACAGTTCCCCCTGGACCTGGAAAAGTTTCTTGCCTGGCTTACAGAAGCTGAAACAACTGCCAGGATGCTACCCGTAAGGAAAGGCTCCTAGAAGCCTCCAAGGGAGTAAAAGAGCTGATGAAACAATGGCAAGTAAGTCAGGCATTTCCGCTTTAGCACTCTTGTGGATCCAATTGAACAATTCTCAGCATTTGTACTTGTAACTGACAAGCCAGG
+
AAABBBFBFFFFGGGGGGGGGGGHCHHHHHHHHHHHHFGGHHHHHGGGHBGHHHGHHHHHHHHHHHHHHHHHHHHHHHHHHHHHHHHHHHHHHHHHHHHHHHHHHHHHGGGGHHFHFHHHHHGHHHHHH3FGHHFGHGGADFBGHEFEHHHHFFHFHHHHEHHHHHHGF1FGHHHHHHCGHHHHGGGGGGHHGHHHHHHHHGHHHHGGHHHHFHHCHHHGHHHHHHHHHFGGGGGGGGGGGBFGGFGGFGG
@M05620:37:000000000-D9766:1:1101:15583:13748 1:N:0:55
AGTGCCAGCTCTCAATCGCACAGGGGACCCAGGGCCTGGCCCCTCCATCCAGAAAACCTATGACCTCACCCGCTACCTGGAGCACCAACTCCGCAGCTTGGCTGGGACCTATGTTGAGTATCCAGCGTAGGAATCTGGGAGTTGGGGAGGAGTGAGGAGTTGGGGAAAGACAGTCCTAACCGTGGAGGGTTCTGGTAAATGATGGGGTGAGGAGGGGCTCTTTGGCTCCCACCAGTCCCCCTGTCTGGTCT
+
>?AAAFF11CCFGGGGGGFGGECA000E0E0A0A0A/AGHAAEA/EB1DF1GGG1BFFH11FABFA1EGHH?E/>E>@1FGFHGGHH>EGGHGFCE?HEGEGFFEG0FEG11FGHHBGHFFHFBGHG/BBCHEFHHHHC0FEGHHGG.CGCEHHDHHCCCGHHGGGGEF:GBGHHHHHHHGGCEGGGGGCFFGGGFGGGGGGGGGGFA@FFFFFF@@@?FFFFFFFFFFFFFFFFBFFFFF@FFFFFFFFF
@M05620:37:000000000-D9766:1:1101:12558:13748 1:N:0:55
GAGGCTGCTTTGGAAGAAACTCATAGATTACTGCAACAGTTCCCCCTGGACCTGGAAAAGTTTCTTGCCTGGCTTACAGAAGCTGAAACAACTGCCAGGATGCTACCCGTAAGGAAAGGCTCCTAGAAGCCTCCAAGGGAGTAAAAGAGCTGATGAAACAATGGCAAGTAAGTCAGGCATTTCCGCTTTAGCACTCTTGTGGATCCAATTGAACAATTCTCAGCATTTGTACTTGTAACTGACAAGCCAGG
+
BCCCCCFCFFFFGGGGGGGGGGFHHHHHHHHHHHHHGHHHHHHHHGGGHHHHHHHHHHGHHHHHHHHHHHHHHHHHHHHHHHHHHHHHHHHHHHHHGGE1FGGFHHHFE>>?FEGBBGFHCG/3FFFHF3BEGCFEHFDEG<BG3FGCBGH222DF>GGF/22<0?C/111<??FD0F<>FD1G?EGGFBGGFHHCGHH=0<<CGGCC::;0CGHFCHHCCCFBGGGHGBFBBFB9FFFBBFGFF.E?FFF
@M05620:37:000000000-D9766:1:1101:2797:13755 1:N:0:55
GAGGCTGCTTTGGAAGAAACTCATAGATTACTGCAACAGTTCCCCCTGGACCTGGAAAAGTTTCTTGCCTGGCTTACAGAAGCTGAAACAACTGCCAGGATGCTACCCGTAAGGAAAGGCTCCTAGAAGCCTCCAAGGGAGTAAAAGAGCTGATGAAACAATGGCAAGAAAGTCAGGCATTTCCGCTTTAGCACTCTTGTGGATCCAATTGAACAATTCTCAGCATTTGTACTTGTAACTGACAAGCCAGG
+
AAABBBFACFFFGCGFAG4FGGHHHGH66FFHGBFGBGHHBGH3GGGG2FGHFFFF3B2FHHFHHHHHHFFGHHGHHFFGEGHHHHGBHH1FGGHHH3B1FGBHFHHHAEEEH3DGBGHEGGGGHHHGH3BFGEFGGF/FGGHHBGGCGHHHHDGFHE@<GDFHBFFF00?GFGHHCC.1<GHB<EA<FB0DFGFC0=0D<AFHHFG:CGCFCCBGCCGG0;GHFGGCF0CF;;0;00;CGGGGFCEE9FF
@M05620:37:000000000-D9766:1:1101:11253:13757 1:N:0:55
AGTGCCAGCTCTCAATCGCACAGGGGACCCAGGGCCTGGCCCCTCCATCCAGAAAACCTATGACCTCACCCGCTACCTGGAGCACCAACTCCGCAGCTTGGCTGGGACCTATGTTGAGTATCCAGCGTAGGAATCTGGGAGTTGGGGAGGAGTGAGGAGTTGGGGAAAGACAGTCCTAACCGTGGAGGGTTCTGGAAAATGATGGGGTGAGGAGGGGCTCTTTGGCTCCCACCAGCCCCCCGGTCTGGCCT
+
BBBBCFFFCFFFGGGGGGGGGGHGGGGGGGHHGGGGGGGHHHGHGGHHHHHHHHHHHGHHHHHHHHHGHHHGGGGGHHHHHHHHHHHHGHHHGGGGGHHHGHHGGGHHGHHHHHF33B?33D332@//<>/F2??=GHC0?EFGHG<.A-../.0<.0.</DHG-EG.:/::C0<00<CH.A;E?.EGCG..0;00=F/9000CFG?.-.AA0AFF;--.;B0B/00;E.BFA...;DFF-----.;/0.9
@M05620:37:000000000-D9766:1:1101:15579:13767 1:N:0:55
AGTGCCAGCTCTCAATCGCACAGGGGACACAGGGCCTGGCCCCTCCATCCAGAAAACCTATGACCTCACCCGCTACCTGGAGCACCAACTCCGCAGCTTGGCTGGGACCTATGTTGAGTATCCAGCGTAGGAATCTGGGAGTTGGGGAGGAGTGAGGAGTTGGGGAAAGACAGTCCTAACCGTGGAGGGTTCTGGTAAATGATGGGGTGAGGAGGGGCTCTTTGGCTCCCACCAGTCCCCCTGTCTGGTCT
+
111>AF1CAFFBBGGGGCFAE00AF0AE0B0BA0AEF/AGEEEA?E0AGECFGC1BGE01BE2ECEG1FGHGE//>BF1FHFHEHHH/?0GHEF>EGHHHGFHG?EHHGH1FGHFHEFGF1GG2D0/<?/?1>FDFFGGFGGFFFCCGGGGGHGFFGGFGBGHGGFGHHFHFHCGCFFHHH@GGGBFGGEFGFGG;CFFGFFCFGGGF@FF?BBF@@?;AFFFFFFFFFFBFFE-9FFFF?@F9FFF/BFF
@M05620:37:000000000-D9766:1:1101:26479:13819 1:N:0:55
CGTGCCAGCTCTCAATCGCACAGGGGCCCCAGGGCCTGGCCCCTCCATCCAGAAAACCTATGACCTCACCCGCTACCTGGAGCACCAACTCCGCAGCTTGGCTGGGACCTATGAGTCTCCCGCGTAGGAATCTGGGAGTTGGGGAGGAGTGAGGAGTTGGGGAAAGACAGTCCTAACCGTGGAGGGTTGTGGTAAATGATGGGGTGAGGCGGGGGTCTTTGGCTCCCACCAGTCCCCCTGTCTGGTCTATC
+
11>>>A11AFFFGDGGGAFFGG0F0A0AEEAF0/EFCBAGGHGHGGGFHHGH1B10FEG1FB2DGHHHHGHEGEEGHHH>0BG/BF0/?GFHGGE/ECFHGHH///B<EHCGH21B1>F10/<B<@</11?FG11<0>CG1C-C.C-.<<.DFG0AGF0/-:..;.:B/;;;FFFFGG-.9A.99@;.9;---///;;/;B/--9--AF-@@9@-9;-;FB///;:E-99-9;;BFEF-A9;;9/;9B/:B
@M05620:37:000000000-D9766:1:1101:10710:13821 1:N:0:55
ACCACACCTTCTACAATGAGCACACGTCTGAACTCCAGTCACATTCAGCAATCTCGTATGCCGTCTTCTGCTTGAAAAAACAAAAACCACAATTCCACAAAGATCCTACATCCTCGTCCCTTCAATACCCTCGTCACCCCCATACCCCTCTACTCACCCGCCCTCTTGCCCCCTTGTCTATACTTCCAACCCTTTCCCCTTCACCCACCTTGTGACGCACCATTACACTTACCCGTACTTTTACCTTTACC
+
CDCBCCDDFFFFGGGGGGGGGGHGHEHHCFGEGGHHGGFHHHHHHHHH5BGFFHHGFFHHHHGEGFGHHHGHHHFHHHHG1BFB111?111134@443B113333344334B333////?332BB443?33//?<//20///222@@///011111100/----.011<00.--./<0<<0000<:00:0.../00;0//./0:0=.;..000000..---.000:000000//..-..;0000:00:00:
@M05620:37:000000000-D9766:1:1101:20141:13823 1:N:0:55
AGTGCCAGCTCTCAATCGCACAGGGGACCCAGGGCCTGGCCCCTCCATCCAGAAAACCTATGACCTCACCCGCTACCTGGAGCACCAACTCCGCAGCTTGGCTGGGACCTATGCGTATCCCGCGTAGGAATCTGGGAGTTGGGGAGGCGTGCGGAGTTGGGGACAGACAGTCCTAACCGTGGAGGGTTCTGGTAAATGATGGGGTGAGGAGGGGCTCTTTGGCTCCCACCAGTCCCCCTGTCTGGTCTCTC
+
AA>AAFFFCFFFGGGGGGFCGGHFGEGFGGHHFDEEFGHHFHGGGGHHHHHHHHHGGGHHHHHHHFGHHHHGE>>EHFFHEGHGGHC??GHFEGGGGHDHGHGGCGHFGHHHH2??/<FH2/>C<<AD11FGHHHH0>CGGHGG<<-.;CD.;@-;EFBFGA.-;EBFFGGFFFGGGGGFED.;DDFFFBFFF009FF:FFFFFD-AFF:DDFA-;AFFFFF09;;A/AD?F;B;;EDFEF;FFFF:B0;B
@M05620:37:000000000-D9766:1:1101:24083:13829 1:N:0:55
AGTGCCATCTCTCAATCGCACAGGGGACCCAGGGCCTGGCCCCTCCATCCAGAAAACCTATGACCTCACCCGCTACCTGGAGCACCAACTCCGCAGCTTGGCTGGGACCTATGCGTCTCCCTCGTCGGACTCTGGGCGTTGGGGCGTCGTGCGGCGTTGGGGCCAGACAGACCTAACCGTGGCGGGTTCTGGTCAATGCTGGGGTGAGGCGGGGCTCTTTGGCTCCCACCCGTCCCCCTGTCTGGTCTCTC
+
AB>ABFFFFFFFGGGGGGGCGCHGGEEGGGHHFGGGGGHHHHGHGGHHHHHHHHHGHGHHHHHHHFGHHHHGGEEGHHHHFGHHHHGFFHHGEGGGGH3GGHHGGGHHGHHHHEG/<CCFG@=BF?B</</??DGH>C-A-<AD.=--=-;.BC;A-AFGFF.;:9FAFF/AFFFFFFBDFA@@-D;E.BBF;B0;BF0FBFFF9BEFE9C-;C;:AFBF0B;BFAE/AD.;.;;AEFAFF;BFFB:;0BF
@M05620:37:000000000-D9766:1:1101:7786:13834 1:N:0:55
GAGGCTGCTTTGGAAGAAACTCATAGATTACTGCAACAGTTCCCCCTGGACCTGGAAAAGTTTCTTGCCTGGCTTACAGAAGCTGAAACAACTGCCAGGATGCTACCCGTAAGGAAAGGCTCCTAGAAGACTCCAAGGGAGTAAAAGAGCTGATGAAACAATGGCAAGTAAGTCAGGCATTTCCGCTTTAGCACTCTTGTGGATCCAATTGAACAATTCTCAGCATTTGTACTTGTAACTGACAAGCCAGG
+
>>AAA>FBFFFFGGGF4FGGGGFGHGHFF5FHHH44BGFDDGHHHGGGHCGHFHHHHEFHHHGHGHHHHHHHHHHEGHGGHHHHHFFHHHHHHHHGHGHHGHHHHFHHCEEGFHFHHFHHEGCHHHGHH33FGHHHHFA/BDHHGHBCHHFHH2@GGHFFGFHFHHGG1<GFHGHHFFHBGHHHDFGGGEBFFFHHBDDFF?0GGHHHHHCHHB0CB:GFGC0GGHGHC;CBFBFF0CFBGGGGGGGGGFE
@M05620:37:000000000-D9766:1:1101:15853:13844 1:N:0:55
GAGGCTGCTTTGGAAGAAACTCATAGATTACTGCAACAGTTCCCCCTGGACCTGGAAAAGTTTCTTGCCTGGCTTACAGAAGCTGAAACAACTGCCAGGATGCTACCCGTAAGGAAAGGCTCCTAGAAGACTCCAAGGGAGTAAAAGAGCTGATGAAACAATGGCAAGTAAGTCAGGCATTTCCGCTTTAGCACTCTTGTGGATCCAATTGAACAATTCTCAGCATTTGTACTTGTAACTGACAAGCCAGG
+
BBCCCCFCFFFFGGGGGGGGGGHHHHHHHHHGHHDHGHHFDDHHCGEFEEGHHHFFFA2BBGHFFHHFHHHHHHHHHHHHHHHHHGHHHHHHHHHHHHHGHHHHHFGHGFGGHHHHHHHHHHGHGHHHHHHHHHF3FFEFFDBHF3FFHHHHFHHGFDGHCGHHHHHGHHHHHHHHHHHHHHHHGGGGGHHHHHHHHHHHHGHHHHHGHHHHHHH/CGHHHHHHHHHHHHHFGGGFFGGGGFGGGFGGGFF
@M05620:37:000000000-D9766:1:1101:24221:13850 1:N:0:55
GAGGCTGCTTTGGAAGAAACTCATAGATTACTGCAACAGTTCCCCCTGGACCTGGAAAAGTTTCTTGCCTGGCTTACAGAAGCTGAAACAACTGCCAGGATGCTACCCGTAAGGAAAGGCTCCTAGAAGACTCCAAGGGAGTACAAGAGCTGATGAAACAATGGCAAGCAAGTCAGGCATTTCCGCTTTAGCACTCTTGTGGATCCAATTGAACAATTCTCAGCATTTGTACTTGTAACTGACAAGCCAGG
+
BBBBBBFBFFFFGGGGGAFGFGAGADFGFFHHGHHGH2B5DGGHCEEG2FGGHFGHF32BFHHHHGFEHHHHHHHHHHHHHHHGFBHHHHAHHHHHH3??BGFH4FGHG1E1C3BGEHAGGFGGHHGFHEHHHHC3BF?C/<B33B?FFBGGBF22FDHFCGHHF0F//<?FF1F1BCCHGHG1.A.<FF000D<C=GGG0CG0<CCGHFGGHFHH0;CG0;0C:;CC;9;F;BC;BFBFFFGGFF?EB..
@M05620:37:000000000-D9766:1:1101:10641:13855 1:N:0:55
GAGGCTGCTTTGGAAGAAACTCATAGATTACTGCAACAGTTCCCCCTGGACCTGGAAAAGTTTCTTGCCTGGCTTACAGAAGCTGAAACAACTGCCAGGATGCTACCCGTAAGGAAAGGCTCCTAGAAGACTCCAAGGGAGTAAAAGAGCTGATGAAACAATGGCAAGTAAGTCAGGCATTTCCGCTTTAGCACTCTTGTGGATCCAATTGAACAATTCTCAGCATTTGTACTTGTAACTGACAAGCCAGG
+
AAABBAFBFFFFGCGGGGGGGGHHHHGHHHHHHHHHHHHGHHHHHGGGHHHHHHHGHHHGFHHHHHHHHHHHHHHHHHHHHHHGHHHHHHHHHHHHHHGGHHHHHHHHGGGGHHGHHHHHHHGHHHGHHFHHHHHHHGGHGGGHGHHGHHHHGHHHHHHHHHHHHHHGGHHHHHHHGHEHHHHHGGGGGHHHHHGHHHHFGGFGHHHFHHHHHHHHHHHHHHHHHHHHHGHGGGGGGGGGGGGGGGGGFGG
@M05620:37:000000000-D9766:1:1101:20025:13901 1:N:0:55
GAGGCTGCTTTGGAAGAAACTCATAGATTACTGCAACAGTTCCCCCTGGACCTGGAAAAGTTTCTTGCCTGGCTTACAGAAGCTGAAACAACTGCCAGGATGTTACCCGAAAGGAACGGCTGCTAGAAGACTATAAGAGAGTAAAAGAGCTGATGAAAAAATGGCAAGGAAGTCAGGCATTTCCGATTTAGCAATCTTGTGGATCTAATTGAACAATTCTAAGCATTGGTACTTGCTAGTGACAACACAGG
+
BABBBBFBFFFFGGGGGG4FGGHHHHHHHHHHHHHHGHHHHHHHHGGGHHHHHHHHHHHHHHHHHHHHHHHHHHHHHHHHHHHHHHHHHH1GHHHHH3113BBB4FE3E/EE1F230/?////BB43?33?B23B?G3B2/?BF33F/FC2F2222@FF0/0?F0?1/.>00GFDGHEHC1<<=<.<.<00=000<<0:0:A000000;00=0C0/<0;9BC0/0;000=090;00000;99;9B..;.;C
@M05620:37:000000000-D9766:1:1101:12205:13913 1:N:0:55
GAGGCTGCTTTGGAAGAAACTCATAGATTACTTCAACAGTTCCCCCTGGACCTGGAAAAGTTTCTTGCCTGGCTTACAGACGCTGACCCAACTGCCAGGATGCTACCCGTAAGGAAAGGCTCCTAGAAGACTCCAAGGGAGTAAAAGAGCTGATGACACAATGGCAAGTCAGTCAGGCATTTCCGCTTTAGCACTCTTGTGGATCCAATTGAACAATTCTCAGCATTTGTACTTGTAACTGACAAGCCAGG
+
A>AAA?FAFFFFGGGGGFGGGGFHC5AD6DBG5DAAD3FDGHFHHGEF2BBFGHEAG32B3DEGHDFFHHHEGBAAFG3E1A>EEE23BFFB?FGGGGEGHHHHHHHHGGEEHGDG3GHGHHGHHFH3G3BGHHH11F??EEGHHHB<GHHGHHHF1FGH/GHHHC?FH11FFHHHGHCFHHHHGGGGGBGHHHHGHHHBFGHHHHHFHHH0GHHHHHHHHFGGGGGGGFGEFGGGGGGGGFFGGFGGGGG
@M05620:37:000000000-D9766:1:1101:23169:13917 1:N:0:55
GCGGCTGCTTTGGAAGCAACTCATAGATTACTGCACCAGTTCCCCCTGGACCTGGAAAAGTTTCTTGCCTGGCTTACAGAAGCTGAAACAACTGCCAGGATGCTACCCGTAAGGAAAGGCTCCTAGAAGACTCCAAGGGAGTAACAGAGCTGATGAAACAATGGCAAGTAAGTCAGGCATTTCCGCTTTAGCACTCTTGTGGATCCAATTGAACAATTCTCAGCATTTGTACTTGTAACTGACAAGCCAGG
+
>1>>A>A>FFDFCCFC11BFBB1DBDFHH1FGHHB1BAFBDGHHHGGFG0GGHHHHHHBBFHHHDGHHHHHHHHFFHHFFGHHBFHFGH0?GGGGH1BGAGHHHBGGHGGGEGH1F>0FFFHGHFH1FGBCGHG11BF?/?CG12@<<GGFHH1G2FFGHCDDGHHHG1<GHGHHHEHHHHHGHCFCA<DGHEHHHGGHHHGGGHGGHHHHHHGF/:CGHGGHGHFFFFGGGGGGGGGEFGFFGGFGGGGG
@M05620:37:000000000-D9766:1:1101:18776:13945 1:N:0:55
GAGGCTGCTTTGGAAGAAACTCATAGATTACTGCAACAGTTCCCCCTGGACCTGGAAAAGTTTCTTGCCTGGCTTACAGAAGCTGAAACAACTGCCAGGATGCTACCCGTAAGGCAAGGCTCCTAGAAGACTCCAAGGGAGTAAAAGAGCTGATGAAACAATGGCAAGTAAGTCAGGCATTTCCGCTTTAGCACTCTTGTGGATCCAATTGAACAATTCTCAGCATTTGTACTTGTAACTGACAAGCCAGG
+
BBBBBAFBFFFFGGGGGGEGGGHHHHHHHHHHHHHHGHHHHHHHHGGFEHHHHHHHFHFHHHHHHHHHHHHHHHHHHHHHHHHHHHHHHHHHHHHHH31?FGCD43FG1?E?GB3BBFCCG0?3BF?GFGHHHGCGG/?GDF0GHGHGHHHHHHF@FFG<FFHHHHHGGGHHFHHHHHHHHGHBEG?..FDHFFGHHGHHHDHEG/<CGHHHHH0CCGHH0C0CGHH0;0;FFGGGBBFBFFFGF?.9BFF
@M05620:37:000000000-D9766:1:1101:12915:13972 1:N:0:55
GAGGCTGCTTTGGAAGAAACTCATAGATTACTGCAACAGTTCCCCCTGGACCTGGAAAAGTTTCTTGCCTGGCTTACAGAAGCTGAAACAACTGCCAGGATGCTACCCGTAAGGAAAGGCTCCTAGAAGACTCCAAGGGAGTAAAAGAGCTGATGAAACAATGGCAAGTAAGTCAGGCATTTCCGCTTTAGCACTCTTGTGGATCCAATTGAACAATTCTCAGCATTTGTACTTGTAACTGACAAGCCAGG
+
CBCCCCFCFFFFGGGGGGGGGGHHHHHHHHHHHHHHHHHHHHHHHGGGHHHHHHHHHHGHGHHHHHHHHHHHHHHHHHHHHHHHHHHHHHHHHHHHHHGEHFHHGHHHGEGEGFHHEHFHHHFCGGHHG3FGFEGFHGGHGBFGFHHFHHHFF2FHFHFHHFGCC=G/11FG1@GFBHHGHHFHGGGFGG1GGHHHHHHHHGHHHHHHFC0CGGHFHHHFGGHHHHHHHGGFFG9;FFGFFGGGG?EGGGG
@M05620:37:000000000-D9766:1:1101:8599:13981 1:N:0:55
AGTGCCAGCTCTCCATCGCACAGGGGACCCAGGGCCTGGCCCCTCCATCCAGAAAACCTATGACCTCACCCGCTACCTGGCGCACCCCCTCCGCAGCTTGGCTGGGACCTATGAGTATCCAGCGTAGGCATCTGGGAGTTGGGGAGGAGTGAGGAGTTGGGGAAAGACAGTCCTAACCGTGGAGGGTTCTGGTAAATGATGGGGTGAGGAGGGGCTCTTTGGCTCCCACCAGTCCCCCTGTCTGGTCTATC
+
>A>3>BFFAFFFG4B5BEEAEEHGG22AA2AF2AE22BFHFHE1EGHHGAGHFHHCFEEF5FFHHDGFHFH?E>>FHF3G1>EGEG//>EF/?EEE>F3FDHGGGGHGGHHFGHFFFHHHHHHGDGGG11?GHGHHFGFHFHGGFGCDGCGHHHHG:GHHGGGGEC/C/FBFGGGGGGGGGGGGD@DGGGGF9FB/FFFFFFFF9BFFFFFDBBBBFFFFFFFFFFEFFFEFBBBFFF;EFFFFFBFFFFB
@M05620:37:000000000-D9766:1:1101:14567:13994 1:N:0:55
GAGGCTGCTTTGGAAGAAACTCATAGATTACTGCAACAGTTCCCCCTGGACCTGGAAAAGTTTCTTGCCTGGCTTACAGAAGCTGAAACAACTGCCAGGATGCTACCCGTAAGGAAAGGCTCCTAGAAGACTCCAAGGGAGTAAAAGAGCTGATGAAACAATGGCAAGTAAGTCAGGCATTTCCGCTTTAGCACTCTTGTGGATCCAATTGAACAATTCTCAGCATTTGTACTTGTAACTGACAAGCCAGG
+
AAAABBFAFFFFGGGGGGGGGGHHHHGHHHHHHHGHGGHHHHHHHGGGHHHHHHHFHHHGFGHHHHHHHHHHHHHHHHHGGHHGHHHHHHHHHHHHHHHHHHHHHHHHGGGGHHHHHFHFHHGHHHHHHBGHHGHFHGGHGGGHHHHGHHHHFHHGHHHHHHHHHHHGHGHHHHHHHHHHHHHHGGGGGHHHHHHHHHHFHGHHHHHHHHHHHHHEHHHHHHHHHHHHHHHGGGGGGGGGGFGGGFGGGGG
@M05620:37:000000000-D9766:1:1101:3922:14033 1:N:0:55
AGAGCCACCTCTCCATAGCACAGGGTCCCACGCCCACGGCCCCTCCATCTCGAAACCCTATGACCCCACCTTCCCCCTCGCGCACCCCCTCCGCAGCTGGGCTGGGACCCCTGTAGCGTCTCCGGCGTCCGCCTCTGGTCTTTGGGGAGGCGTGCAGCGTTGCGGCCCGCCAGTGCTACCCGTGGCGGGTTCTGGCCACAGATGGGGTGCGGCGGAGCTCATTGGCTCCTGCAAGTCTCCATGTCTGGTCT
+
>>11>BB11BFFGGG1BBA1B1BBFA00010000A00AAFAEE/AE0AE11B10A/BB0B1B2DG>B/E/01B00BB//>//>>EGG/EEE//?///B1B?/F/CG?FC/?FCG1?</?/CHH.><CCC-<-.CCGCC;00<GHEEG.-;.99A..;9ACE@-@?--9;@;@-;//;/;;;-9A@?=@-;AFFFF/-/A-;99/;-99-:@-99@-9@AB/:B//BB/A//:9;/;F//;/;FFF/;/9/;
@M05620:37:000000000-D9766:1:1101:7578:14045 1:N:0:55
GAGGCTGCTTTGGAAGAAACTGACAAGCCAGGGACAAAAGATCGGAAGCGCACACGTCTGAACTCCAGTCACATTCAGAAAGCTCGTATGCCGTCTTCTGCTTGAAAAAAAAAAAAGAATCCAGCGCAAAAATATGGGAGTTGGGGAGCAGTGAGGATTTGGCGAAAGAAAGTCCTAACCGTGGAGGGATCTGATAAATGATGTTTTGAGGAGGTGCCCTTTCTCCCCCACCACACCCCATATCTTCCATC
+
A1AAA>CACFFFGGGFCGG1FBBFGABFFEBFBAFFAABGFHHHG/BEHEEEAEFAAGHGBGGHHBGGFHH1GF2GGH2D110@FB/?BGHHG?@G/FFHHHHHFHHHCEGC?/<<//?11111?//<--<.<11>DA/C.<=C--.:../;:0;.0/0000C-9--;/9//00;00;/.-;.-9------/9//;BF////9//:99---9----;:BFF///;//9----;--9-----;9////////
@M05620:37:000000000-D9766:1:1101:6156:14064 1:N:0:55
AGTGCCAGCTCTCAATCGCACAGGGGACCCGGGGCCTGGCCCCTCCATCCAGAAAACCTATGACCTCACCCGCGACCTTGAGCACCAACTCCGCAGCTTGGCTGGGACCTATGAGCATCCAGCGCATGAATCTCGGAGTTGGGGAGGAGCGAGGAGCGTGGGAAAGACAGCCTCAACCCCGGAGGGTTCTCGGAAATGATCGGGGGAGGAGGGGCTCTCTGGCGCCCACCAGGCCCCCCGTCTGTGCTATC
+
A33AAFFFBFFFGGGGGGGEEEHHGE2AEE2AF?EGFGGHFEEAAAFGHEA3AF3?BEGB535@FBBFGHE>@EGGGG3FFEHHHH0GEGHHGGGGDGHHGFHGGGHHGHHGGEH11F1011?C--..111>F10C.A.<D/CG.C-.C.;-A--;.-..;A./..////....//;A..;--@-B9..:/....;99///.;@-B-;-.;.;B=99F/;9//-;-;.EF.....;BB--;.A.///;/B/
@M05620:37:000000000-D9766:1:1101:5074:14077 1:N:0:55
GAGGCTGCTTTGGAAGAAACTCATAGATTACTGCAACAGTTCCCCCTGGACCTGGAAAAGTTTCTTGCCTGGCTTACAGAAGCTGAAACAACTGCCAGGATGCTACCCGTAAGGAACGGCTCCTAGAAGCCTCCAAGGGAGTAAAAGAGCTGATGAAACAATGGCAAGTAAGTCAGGCATTTCCGCTTTAGCACTCTTGTGGATCCAATTGAACAATTCTCAGCATTTGTACTTGTAACTGACAAGCCAGG
+
A3ABBBFBFFFFGGGGGGGGGGFFFHHHHHHGHHHHHFGHHHHHHGGGHHHHHHHGHHBGFFHHHHHHHHHHHHHHHHHGHHHHGHHGHHHHGHHHHHHEHHHHFHHHGEG1GH3B0?EEGGGHHGHEGCGHHGFFHGC/CF?FG2><GFGH2<GBDFHF/GGHHHHAG1?GHHHHHH.FFHHHGGG?GBGHDHFHHHHEHCFEHHHEHHHHCHH/:CGHHHFGGGGGGGGGGFBFGFGFF0FGGFEEBFE
@M05620:37:000000000-D9766:1:1101:21172:14096 1:N:0:55
AGTGCCAGCTTCAATCGCACAGGGGACCCAGGGCCTGGCCCCTCCATCCAGAAAACCTCTGACCTCACCCGCTACCTGGAGCACCAACTCAGCAGCTTGGCTGGGACCTATGAGTATCCAGCGTAGGAATCTGGGCGTTGGGGCGGAGTGAGGAGTTGGGGCAAGACAGTCCTAACCGTGGAGGGTTCTGGTAAATGATGGGGTGAGGAGGGGCTCTTTGGCTCCCATCAGTCCCCCTGTCTGGTCTATCT
+
AA>AAFF4AF@BGFGGGFFGGGHGGAE2E22BBEEG2F2BAFHGGHG5BBFABBFFFH33F5FHFGHHHHGGGGGHHHHFFHHGH?FFHH3BGHHFGDGEHHGGDBGGH3FHFDGHEGH3FHGG/BDGBFFGHHH/BCFGHGG.<<CCCG0CHGG;GFE?FD-.;FGBCFFGG0;FGGFGG9EFF;FFFFF/999BFFFFFFFDAFFFFFFFFFFE//FFFFBFFFF///9;FFF.9BE/BFFFFFF9BF/
@M05620:37:000000000-D9766:1:1101:16312:14108 1:N:0:55
GAGGCTGCTTTGGAAGAAACTCATAGATTACTGCAACAGTTCCCCCTGGACCTGGAAAAGTTTCTTGCCTGGCTTACAGAAGCTGAAACAACTGCCAGGATGCTACCCGTAAGGAAAGGCTCCTAGAAGACTCCAAGGGAGTAAAAGAGCTGATGAAACAATGGCAAGTAAGTCAGGCATTTCCGCTTTAGCACTCTTGTGGATCCAATTGAACAATTCTCAGCATTTGTACTTGTAACTGACAAGCCAGG
+
AABBBBFBFFFFGGGGGGGGGGFHCHHHHHGHHHHGFFHHHHHHHGGGHHHHHHHHHHFGGGHHHHHHHHHHHHHHHHHFFHHEHHHHHHHHHGHHGHHGHHHHFHHHGGGGHHHHHGHHHHGHHHHHHHHHHHF?GGGHGFFHDDFGHHHHGHHHHFHHEHHHHHHGHHGHHHHHHHHHHHHHGGGGGHHHHHHHHHHHHGHHHHHGHHHHHFHHHHGHHHHHHHHHHHHGGGGGGGGGGFGGGCGGGGG
@M05620:37:000000000-D9766:1:1101:16330:14121 1:N:0:55
GAGGCTGATTTGGAAGAACCTCATAGATTACTGCAACAGTTCCCCCTTGACCTGGAAAATTTTCTTGCCTGGCTTACAGAAGCTGAAACACCTGCCAGGATGATACCCGTAAGGAAAGGCTCCTAGAAGACTCCAAGGGAGTAAAAGAGCTGATGAAACAATTGCAAGCAAGCAAGGCATTTCCGCTTTATCACTCTTGTGGATCCAATCGAACAACTCTCAGCCTTCTAACTTGTAACTGACAAGCCAGG
+
>AA>>AF11BBBB1A11F1ABFFFFHF3DFGFG1BBBBBFGH2FHGE0FFGHGCGG1BC1BDGFGHHGGFEGCFCBGBFGGFFGHHFEGHFGFHHBF1//B1@BFGBHEEEE01@0>F0F1>?F1BB11<F1GHBG1//F/CGHBDFF0FFHFFGGHF1@<11@@1@?/??0/0<?//0><GG1<..><<10==0=0=<<0<0<</<:C/.:;.@/.:0;GC0:/9;000;9BB0;CBBF0B900;CE/..
@M05620:37:000000000-D9766:1:1101:3879:14138 1:N:0:55
GAGGCTGCTTTGGAAGAAACTCATAGATTACTGCAACAGTTCCCCCTGGACCTGGAAAAGTTTCTTGCCTGGCTTACAGAAGCTGAAACAACTGCCAGGATGCTACCCGTAAGGAAAGGCTCCTAGAAGCCTCCAAGGGAGTAAAAGAGCTGATGAAACAATGGCAAGTCAGTCAGGCATTTCCGCTTTAGCACTCTTGTGGATCCAATTGAACAATTCTCAGCATTTGTACTTGTAACTGACAAGCCAGG
+
AABAABCBFFFFGEGGAGGBBBGHHHGHHBGHEGHCHHHHHHHHHGEGHGHHHHHFFGHHGHHHHDDGHFFHHEEGHHHFBFGHHHFBGGHHHHHHG3?CGHHHHHHHFGGGHGHGFHHHHHGHHHHHH3GHHHHHFG/GFDGHHHHGHHHHHBGHHGHHHHHHHHHG?1FGHHHHHHGHHHHHGGGFGGFHFHHHHHGGFEFCHHHHHHFFGHHFHHHHGGHHHHHHHGGGFFFF00;CGFGGGFGGFFE
@M05620:37:000000000-D9766:1:1101:24469:14147 1:N:0:55
GAGGCTGGTTTGGACGAACCTCATAGATTAATGGAATACTTCCGCATTGACCTGGAGAATTTTCTTGCCTTGCTTAATGAAGCTGAAACACCTGCCACTGTGCTACCCCTAAGTAAAGGAGCATAGAAGAAAACAAGGGAGTAAAAGAGATGAAGAAATTATGGAAAGAAAGGAAGGCACCTGAGCGAGAGTAATCAAGTAAATCCAAATGAACAACACTTATCCTATCTACAATTCGCAGAATCCCCAGG
+
>1>A1>11B1B1F11AAE0AFGHFHBG221D2D1111B12D1A//AB/1B1B1B0F0101DAAADDG1111BAD12B2DDFF1BF11B1B0BFHH01@11B11@BGG0//?0022B2D>0///1B1>B<B000B//B///?<012D1<0011>1110011@11<11100FC?000>..F0>00<01-----/0<<00::000;:0:000000;;0;..;;900;9090009000090....;/0;009CB-
@M05620:37:000000000-D9766:1:1101:8762:14159 1:N:0:55
AGTGCCAGCTCTCAATCGCACAGGGGACCCAGGGCCTGGCCCCTCCATCCAGAAAACCTATGACCTCACCCGCTACCTGGAGCACCAACTCCGCAGCTTGGCTGGGACCTATGAGTATCCAGCGTAGGAATCTGGGAGTTGGGGAGGAGTGAGGAGTTGGGGAAAGACAGTCCTAACCGTGGAGGGTTCTGGTAAATGATGGGGTGAGGAGGGGCTCTTTGGCTCCCACCAGTCCCCCTGTCTGGTCTATC
+
ABCCCFFFCFFFGGGGGGGGGGHHGGGGGGHHGGGGGFHHHHGHGGHHHHHHHHHHHGHHGHGHHHHHHHHGGGGGHGHHHHHGHHHHGHHHGGGGGHHHGHHGGGHHGHHHHHHFFGHHHHHG?CDGHGHHHHHHHGAGHHGGGFGFG0GFHGFGFHHHGGGGHHHECH:CGFGHHHGEGGDFGG:FAFGGCBFF0BBFFBEE.@EFAFFDBFFFFFFFFFFFFFFFFFFF0BFFFFAA:FFFF::BFFB
@M05620:37:000000000-D9766:1:1101:11626:14159 1:N:0:55
AGTGCCAGCTCTCAATCGCACAGGGGACCCAGGGCCTGGCCCCTCCATCCAGAAAACCTATGACCTCACCCGCTACCTGGAGCACCAACTCCGCAGCTTGGCTGGGACCTATGAGTATCCAGCGTAGGAATCTGGGAGTTGGGGAGGAGTGAGGAGTTGGGGAAAGACAGTCCTAACCGTGGAGGGTTCTGGTAAATGATGGGGTGAGGAGGGGCTCTTTGGCTCCCACCAGTCCCCCTGTCTGGTCTATC
+
AAAAAFFFBFFFGFGGFGGGGGHFGGGGGGFHGGEEGGHHHHGFGGHHHHFFH3GGGEFHHGGHHHHHHHHGGEEEHHHHBGHHHH?FEHHHGGGGGHHHGHFGGEHHGHHFHFHGBFGHHFHGGGGGFDGGBGHF0<CFFHGFEGCAAGHGFFCEHHHHGCEGFG/CCGHHHHFHHFGGGGDEGG9CFGFGBFB9FFFFFGED.;EFFB.DFFFFFFFBFBFFF?EFFFEFFFBFFDFE9BFFFBFFFF/
@M05620:37:000000000-D9766:1:1101:8751:14172 1:N:0:55
AGTGCCAGCTCTCAATCGCACAGGGGACCCAGGGCCTGGCCCCTCCATCCAGAAAACCTATGACCTCACCCGCTACCTGGAGCACCAACTCCGCAGCTTGGCTGGGACCTATGAGTATCCAGCGTAGGAATCTGGGAGTTGGGGAGGAGTGAGGAGTTGGGGAAAGACAGTCCTAACCGTGGAGGGTTCTGGTAAATGATGGGGTGAGGAGGGGCTCTTTGGCTCCCACCAGTCCCCCTGTCTGGTCTATC
+
ABABBFFFCFFFGGGGGGGGGGHHGFGGGGHHFFFGGGHHHHGHGGGHHHHHHFHGGGHHHHHHHHHHHHHGGEEGHHHHBFHHHHFGFHHHGGGGGHHHGHHGGGHHGHHHHHHHGHHHHHHGGGGG>2@GHHHHHGGHHHGGGGGGGHHHHGHGHHHHGGGFHHGHHHHHHHHHHHGGGGGGGGEGGGGGFGFFFGGGGGGGAFFFFFFFFFFFFFFFFFFFFFFFFFFFFFFFFFFFFFFFFFFFFFB
@M05620:37:000000000-D9766:1:1101:23260:14194 1:N:0:55
GAGGCTGCTTTGGAGAAACTCATAGATTACTGCAACAGTTCCCCCTGGCCCTGGAAAAGTTTCTTGCCTGGCTTACAGAAGCTGAAACAACTGCCAGGATGCTACCCGTAAGGAAAGGCTCCTAGAAGACTCCAAGGGAGTAAAAGAGCTGATGAAACAATGGCAAGTAAGTCAGGCATTTCCGCTTTAGCACTCTTGTGGATCCAATTGAACAATTCTCAGCATTTGTACTTGTAACTGACAAGCCAGGG
+
A3>>AAFBFFFFGGFGGBFGGGHHHFGHFHHHHG4FGGFGHHHHGGGH2GGHHHHGH2BBHHHDGHHHFGHHHHGHHHHFHHHHHFGGHHHHHHHGHHHHHHHHGHHGG@GHH3BFHHHHHGH3F3BGFHHHH33FFGEFG233?B/GHHH2@G22@GGHHHHHHHGHFGHHHGFGHHHHHHGGGGGGFGGHHHGHHHGHGHHHHHGHHHFHHBGHFHHH0GHHHHHGHHGGGGGGGGGGBFFGGGGGGGG
@M05620:37:000000000-D9766:1:1101:3611:14208 1:N:0:55
AGTCCCAGCTCTCCATCGCACAGGGTCCCCAGTGCCTGGCCCCTCCATCCAGACACCCTATGACCTCACCCGCTACCTTGCGCACCCCCTCTGCAGCTTGGCTGGGACCTATGCGTCTCCCGCGTAGGCCTCTGGGCGTTGGGGAGTCGTGCGGCGTTGGGGACCGCCCGTCCTAACCGTGGCGGGTTCTGGTCCATGCTGGGGTGAGGCGTGGCTCTTTGGCTCCCACCAGTCCCCCTGTCTGGTCTCTC
+
>>11>B@CFFFFGGGBBAE1AAFBFBAAB0AB1BB11BFGEHGHGG0GFBGFG/F0BEGHBBBGG1B1FFG/>//>F11B1>>>EEG/>EE0>B2B1B1B?FEFGGFHEH1FH<EG@EHH0/>/A/AGFG?GGFHB.->C-<@?.<</@EG.;@-A@A@GGG9A?A-@@@@FFFFFFF@FF--9-@@EFFFFF//9;BBFFFB?B@EF-A9--@@FFFFB9:BFFEEFFF-AF;BFEF@FFFFFFFB;9B/
@M05620:37:000000000-D9766:1:1101:8013:14210 1:N:0:55
GAGGCTGCTTTGGAAGAAACTCATAGATTACTGCAACAGTTCCCCCTGGACCTGGAAAAGTTTCTTGCCTGGCTTACAGACGCTGACACAACTGCCAGGATGCTACCCGTAAGGAAAGGCTCCTAGAAGCCTCCAAGGGAGTAAAAGAGCTGATGAAACAATGGCAAGTCAGTCAGGCCTTTCCGCTTTAGCACTCTTGTGGATCCAATTGAACAATTCTCAGCATTTGTACTTGTAACTGACAAGCCAGG
+
>AA3>AFAFFFFGAFGFFGFEGHHC55DGFHH5BGEFFHHHHFHHGGGHHHHHHHBFGHHBEHHH5FHHHH1BBFFHHFH1>EDGG23BFFEGFBGFHGGHHHHHHHHGGCEHHHF3FEGHHGHHHH3F?GHHHHHHG//BFHFHB1<GGHHFHHHBGHHEHHHHB1FG11>GHHHHH.>GHHHGGGGGEHHHHHGHHHHHGHHHHHEGHHF0GH/GHHGGGGGGGGGGFFGGGGGGGGGGGGGGFGGBFF
@M05620:37:000000000-D9766:1:1101:7282:14216 1:N:0:55
GAGGCTGCTTTGGAAGAAACTCATAGATTACTGCAACAGTTCCCCCTGGACCTGGAAAAGTTTCTTGCCTGGCTTACAGAAGCTGAAACAACTGCCAAGGTCCTACCCGTAAGGAAAGGAACGTAGAAGACCCAAAGGAAGTAAAAGAGCTGAAGAAACAATGGAAAGAAAGTCAGGCAATTCAGCTATATCACTCTTATGAATCCTATTGAACAATTTTAACCATTTGTACTATTTGTACATTTACCAGG
+
AAAABBFBFFFFGGGGGCGBGGAB5FGGH5GFGHHBFGHHHHHHHGGGGGHHHHHHCGHHHHHHHHHHHHHGHHHHHFFGHHHFHHFFGGHHHHHHF311B33343B1??/113333B0B30/?B0?4E3B2///022220B3BG3G/2GF2F22@2<22/2@?1?G0<F<G<<F10<<01>11<111>1<=<=0<DF000<0==0<0D0=<=::G0:0:;<00::G00;<C000;00000;00;0090;;
@M05620:37:000000000-D9766:1:1101:24624:14231 1:N:0:55
GCGGCTGCTTTGGAAGAAACTCATAGATTACTGCAACAGTTCCCCCTGGACCTGGAAAAGTTTCTTGCCTGGCTTACAGAAGCTGAAACAACTGCCAGGATGCTACCCGTACGGCACGGCTCCTCGAAGACTCCCCGGACGTCCCCGCGCTGCTGAACCACTGGCAAGTAAGTCAGGCATTTCCGCTTTAGCACTCTTGTGGATCCAATTGACCCCTTCTCAGCATTTGTACTTGTAACTGACAAGCCAGG
+
A3>AABBAFFFFGGGFECFGGG4G5GFGHFGHFHABBBFDFHHHHGGGGBGFHHHGED2BBGHHHHGHHHHHHFHFHHHDFFHFHEGFHFFFEFHFF@?1GHHF4@F1EEE/EE?E/<<@E?FF0//BF?FGHF//><//<?/>..--<ACC.0:0</CC:CGFHHHG00;CGFFG/B.;0BFGG?AAF0CB=FFGGGGGGFF0FFFFFFFF/B..AABFF/:BFFFFFFFFFFFFFBFFF/B/FA:A9FF
@M05620:37:000000000-D9766:1:1101:22665:14246 1:N:0:55
GAGGCTGGTTTGGAAGAACCTCATAGATTACTGGAACAGTTCCCCCTTGACCTGGAAAATTTTCTTGCCTGGCTTACAGAAGCTGAAACACCTCCACGTATCTTCCCCGAACGAAAGGTCTCCACAAAACATCAACGGACTAAAACAGGCTACTAAACAACTGGAAAGAAAGTAAGGACTTTCCGCTTTCGACCTCTTGTGGATCAAATTAACAAGTTCTCCGACTTGTACCTTGCAACTGCCAAGCACGG
+
111>A?F1BD>AFGGGACGEEFEBAGG331FHGBB11BBDDFGHHGCGFFHH1FFGHFH1B12FAFDGHHEHHHFCGFHDGGHFF1GGHEHGH0?0>>/010B2B@FC//E/E//E/B111B11B1?B0B/<B1B0?C?//0@@11/0//01011???1?/1?CFG1>0<01><1><1<<CDGBACGG.0..::C0:000:.0;:.;0;;0;;00/;0090;9-AAB00;0;0C0/;9///;9BB-;BF@@
@M05620:37:000000000-D9766:1:1101:22118:14251 1:N:0:55
GAGGCTGCTTTGGAAGAAACTCATAGATTACTGCAACAGTTCCCCCTGGACCTGGAAAAGTTTCTTGCCTGGCTTACAGAAGCTGAAACAACTGCCAGGATGCTACCCGTAAGGAAAGGCTCCTAGAAGACTCCAAGGGAGTAAAAGAGCTGATGAAACAATGGCAAGTAAGTCAGGCATTTCCGCTTTAGCACTCTTGTGGATCCAATTGAACAATTCTCAGCATTTGTACTTGTAACTGACAAGCCAGG
+
BABCCCFCFFFFGGGGGGGGGGHHHHHHHHHHHHGHHHHHHHHHHGGGHHHHHHHHGHHHGHHHHHGGHHHHHHHHHHHHHHHHHHHHHHHHHHHHH3B1F3FGB3FGGGCF1GGHF0EGGHGHG4?G3FFGHHBG3?B??/BFDG3F2FGHG2GHGGGHH2DFFHH/?FG=1?GGHHH1GHGHGGGGEF1DF0<G<GH<0EHGHHD:;GGCCCCHBC;CGG0CHCGHHFF0;FGGGGBBBFFGG.CEGFG
@M05620:37:000000000-D9766:1:1101:24619:14255 1:N:0:55
GAGGCTGCTTTGGAAGAAACTCATAGATTACTGCAACAGTTCCCCCTGGACCTGGAAAAGTTTCTTGCCTGGCTTACAGAAGCTGAAACAACTGCCAGGATGCTACCCGTAAGGAAAGGCTCCTAGAAGACTCCAAGGGAGTAAAAGAGCTGATGAAACAATGGCAAGTAAGGAAGGCATTTCCGCTTTAGCACTCTTGTGGATCCAATTGAACAATTCTCAGCATTTGTACTTGTAACTGAAAAGCCAGG
+
>3AA>>CABBB@G4BBAGCGGGHHHFGGHHBDFG4BFHBBGDBBBAAA2EBBGGEF332BBFH5DGFBBB3BBFG3BABFGH3BF33FBB?FGHHGH3B1BEGEGHGF??>1BBFCCCH?30?3?BBFBBFB3B3???CFD??DGFHG?B@FF<@22F@GE2<2?01F1<<?11??AGC<>111>.<..00=0<<===<D<.DGCG0::;C0C:CG00<;;:0=C:0;9FB0990;00000;0;;/;=/;9
@M05620:37:000000000-D9766:1:1101:13040:14287 1:N:0:55
GAGGCTGCTTTGGAAGAAACTCATAGATTACTGCAACAGTTCCCCCTGGACCTGGAAAAGTTTCTTGCCTGGCTTACAGAAGCTGAAACAACTGCCAGGATGCTACCCGTAAGGAAAGGCTCCTAGAAGACTCCAAGGGAGTAAAAGAGCTGATGAAACAATGGCAAGTAAGTCAGGCATTTCCGCTTTAGCACTCTTGTGGATCCAATTGCACAATTCTCAGCATTTGTACTTGTAACTGACAAGCCAGG
+
>1>>AA>AFFFFFFGGAFGEEF13D31D3DBG3F1AFEGGGHGHHGAF/AFGFAFEH10BADDGFAAGHHHHHC0AFHGFBFHHFH11BFGE1FBGFHECEFBDGFBFEE/E0BD0>F0GGGFHH111F1<EGHF1<//<?EFFFF1<BCGFFHD>1@FG/D@GH<1?111<<???0?/FHHH1<.<EG11<DHFGHHH0<C00<GH:GB00;;:/0CB0GC:CHFHCF;C;FGGCFGGGB0/BFFEA/A9
@M05620:37:000000000-D9766:1:1101:10163:14290 1:N:0:55
CGTGCCAGCTCTCAATCGCACAGGGGACCCAGGGCCTGGCCCCTCCATCCAGAAAACCTATGACCTCACCCGCTACCTGGAGCACCAACTCCGCAGCTTGGCTGGGACCTATGAGTATCCAGCGGAGGAATCTGGGAGTTGGGGAGGAGTGAGGAGTTGGGGAAAGACAGTCCTAACCGTGGAGGGTTCTGGTAAACGATGGGGTGAGGAGGGGCTCTTTGGCTCCCACCAGGCCCCCTGTCTGGTCTATC
+
1>>>>>1CAB1@113BFAAFAA0A00EEEEACGGBEFABBBBAGBE0AGFBDG0FGBAFGGAFFFD@@BGH>>F?>B1BBBFB/0?0??B@GE//>E0FHG0GF??GHGFGHHBDB2>BB2G0//<//?<??<11?0?.><GCG.<CA.<C0GGGCCG0/A@E?:=///;90909B9A-99-.9B@...90BF0BF09-----99-;;ABBB;?-;-;BBFFF;FFEBF-9A-99A@--9;/BB9/;9;/;
@M05620:37:000000000-D9766:1:1101:26895:14293 1:N:0:55
GAGGCTGCTTTGGAAGAAACTCATAGATTACTGCAACAGTTCCCCCTGGACCTGGAAAAGTTTCTTGCCTGGCTTACAGAAGCTGAAACAACTGCCAAGATGCTACCCAAAAGGAAAGGCTCCTAGAACACTAAAAGGGAGTAAAAGAGCTGATGAAACAATCGCAAGTAAGACAGGCATCTCCGCTATAACACTCTTGTGGACACAATTGAACAATTCTCACCATTTGTACTTATATCTGAAAACCCAGG
+
AAAAAAFBFFFDGBFFFGGGGGHHHHHHHHGHGHBFGHGGHGDGHGAFEHGGHGFEB32BBGHHHHFBBBGFFGHEFBFGHHFHHEBGBGGFHHHGH3B1B3B3@FGG31B131BFB0B?BEC3B4BF3BBE3BGFF/?F//BFHHHGFH2BF222@F2@?@2/?<A/1<@G11<?CFH10<FGDF?-AD0<0CGG00DD0<G/0;CEB00<;;C:;0:C<;0;0;CFFFFG0;0;0000;;;0;9.CEGG
@M05620:37:000000000-D9766:1:1101:11737:14314 1:N:0:55
GCGGCTGCTTTGGCAGAAACTCATAGATTACTCCAACAGTTCCCCCTGGACCTGGAAAAGTTTCTTGCCTGGCCTACAGACGCTGACACAACTGCCAGGATGCTACCCGTAAGGACAGGCTCCTAGAAGCCTCCAAGGGAGTAAAAGAGCTGATGACACAATGGCAAGTCAGTCAGGCATTTCCGCTTTAGCACTCTTGTGGATCCAATTGAACAATTCTCAGCATTTGTACTTGTAACTGACAAGCCAGG
+
>1>1>1>AFFDFF1GC10F0BBBAA31DF1FH1B11BFFFGHHHHGEGC0FGFF00B10BADFGF1DFGHHAF0A0BG1FB>>BA/B1BBF/1F@FBHAFEHHHHH0GEFEECE10B/FFHHGHGFE1B1BFG/FCDC///?0FFD1/GHHFFDDD1?FH/GHGF01.>111FGHFBF.<GGHHCCGGGGHHFFH:GHH:CAGBFCGBGHG0BFG/FGFBFGGFFGFGEBFBFFGFGGGFGFGGFGGEFAE
@M05620:37:000000000-D9766:1:1101:23298:14350 1:N:0:55
GAGGCTGCTTTGGAAGAACCTCATAGATTACTGCAACAGTTCCCCCTGGACCTGGAAAAGTTTCTTGCCTGGCTTACAGAAGCTGAAACAACTGCCATGATGCTACCCGTAAGGAAAGGCTCCTAGAAGACTCCAAGGGAGTAAAAGAGCTGATGAAACAATGGCAAGTAAGTAAGGCATTTCCGCTTTAGCACTCTTGTGGATCCAATTGAACAATTCTCAGCATTTGTACTTGTAACTGACAAGCCAGG
+
>?AA>>FAFFD@G45BGG4AGGHHHFGDGHHFG54BCGGHHFDFFFEA2FFGHGEFB32BBGFDGHHBBBFBFGHBABBGHH3FG33F@FBFHHHEH4B3FEBEGHHG??>11B@FHFH/3B?3BBFGBFGHFB?BB/ECD??FGHHGBFGHF2@22@@@F@22<01F??FF@1??FGG?>11>C.>CC1<11<0C==<D0.DFGFHC0:CGCCCG<:<C0;;=G;GCGHFG0;0;0;BFB;;BF.;CFFE
@M05620:37:000000000-D9766:1:1101:25635:14362 1:N:0:55
GAGGCTGCTTTGGAAGAACCTCATAGATTACTGCAACAGTTCCCCCTTGACCTGGAAAAGTTTCTTGCCTGGCTTACAGCAGCTTAAACCCCTGCCAGGATGCTTACCGTACGGCACGGCTCCTAGAAGACTCCCCGGACGTCCGCAAGCTGCTGAAACACTGGCAAGTCAGTCAGGCCTTTCCGCTTTCGCACTCTTGTGGATCAAATTGACCACTTCTCCGCCTTCGTACTTGTAACTGACAAGACAGG
+
A1>AAAFAFFFFGGGGAGEGGGFHCGHDG1BGHBAFFGGGGHHHHGG0B1GHHHHHHFBAGGHHHHHHHHGHHHHGHHH1B000B111B0/???GGC1?/B1B122BFAFHG/E>>/?///<F111BBB1BFH1/C///<//?//>-->.<1<<G=F0<CA<DGHFCED0DGG0GCGH.CG0G0:EC.9;9A9-A/9FGB9.FF;.00;CBFBF/.;09BB/-;-9A/;-;--/999BFFB/;9B;-9/;A
@M05620:37:000000000-D9766:1:1101:12490:14367 1:N:0:55
AGTGCCAGCTCTCAATCGCACAGGGGACCCAGGGCCTGGCCCCTCCATCCAGAAAACCTATGACCTCACCCGCTACCTGGAGCACCAACTCCGCAGCTTGGCTGGGACCTATGAGTATCCAGCGTAGGAATCTGGGAGTTGGGGAGGAGTGAGGAGTTGGGGAAAGACAGTCCTAACCGTGGAGGGTTCTGGTAAATGATGGGGTGAGGAGGGGCTCTTTGGCTCCCACCAGTCCCCCTGTCTGGTCTATC
+
AAAAAFFFBFFFG4FGGGGGGGHHGEDEGG2G2AEEFFHHHHGFEGHHHGFHH3FHFEGGHGGHHHHHHHGGE>EEGHHH2FGHHH1?EGHHGGGGGEHHGHHGGGFHGHHHHHHHEHHHHGHGDDGG2@FHHHHGHFGHHHFCGGGCDGGHHHHGHHHHGGGDEH:GGHHHHHHHHHGDGAFFGG:FGGGGFGFBFFFGGGGG9;EFFFFDFFFFFFFFFFFFFFFFFFFFFFFFFFFFBFFFFBFFFF/
@M05620:37:000000000-D9766:1:1101:6915:14379 1:N:0:55
GAGGCTGCTTTGGAAGAAACTGACAAGCCAGGGACAAAAGATCGGAAGCGCACACGTCTGAACTCCAGTCACATTCAGAAATCTCGTATGCCGTCTTCTGCTTGAAAAAAAAAAAAATCACCCACATCGACCTCGAATCTATATTTCTTCAATCAACGAATATGCTCTCGCTTACGCCCCCTATCAATAACATGTCCCTTCGTTTGTACTTCCAATGTCGTCGAGTCCCCCCCTACCCCCTTGCTCTTACT
+
AAB3AACAFFFFGBGGGGGGGGGFGBBBFFBA2AFD2BBGFHHHGEFEAEEEGGHEGHHGDDGHHBEFGHFG5DFGGGBF3BFGGFF1BBFEE?EGFGHHFFHGFHHHHGGGGG/>/0111?0///1<.0--.1../<.0000000000=000=00:..:..0000;00.;...0.;-9---.;000009000/;;09//..9/.../9////9///9/.9.---;.//.9---.:...--..;//9;///
@M05620:37:000000000-D9766:1:1101:25632:14379 1:N:0:55
GAGGCTGCTTTGGAAGAACCTCATAGAGTACTGAAACAGTTCCCCCTTGACCTGGAAAATTTTCTTGCCTGGCTTACAGAAGCTGAAACACCTGCCATGATGCTACCCGTAAGGAAAGGCTCCTAGAAGACTCCAAGGGAGTAAAAGAGCTGACGAAATCATGGCAAGTAAGTCAGGCATTTCCGCTTTAGCACTCTTGTGGATCAAATTGAACAATTCTTAGCCTTGGTACGTTTCACTGACAATCCAGG
+
A3AB>AF>BBB@G45BBGEGGGHHHFH5DDDFG54B3B2DDDAAFFAAAFAB5FAF3325BDADDGGBAA3BAFGBBABFHF3BGB3GFFAFHHH1B4B3B@4@BGHF??>11333FGF?3BFCB?FG?GGFCG?C3?<CA?CG2F1F0FD1@0//<//1@2?1?FFA1?FGF<FFFHH<<1=1<.>..<0<0<CC00<=0.<CG.00;;;CGH0::;:;0<0;:;G/999C9;/:/00009/B90/;BFF
@M05620:37:000000000-D9766:1:1101:7724:14382 1:N:0:55
GAGGCTGCTTTGGAAGAAACTCATAGATTACTGCAACAGTTCCCCCTGGACCTGGAAAAGTTTCTTGCCTGGCTTACAGAAGCTGAAACAACTGCCAGGATGCTACCCGTAAGGAAAGGCTCCTAGAAGCCTCCAAGGGAGTAAAAGAGCTGATGAAACAATGGCAAGTAAGTCAGGCATTTCCGCTTTAGCACTCTTGTGGATCCAATTGAACAATTCTCAGCATTTGTACTTGTAACTGACAAGCCAGG
+
BCCCCCFDFFFFGGGGGGGGGGHHGHHHHHHHHHHHHHHHHHHHHGGGHHHHHHHHHHHHHHHHHHHHHHHHHHHGHHHHHHHHHHHHHHHHHHHHHGE1FGHHHHBGGEEFGFH33BGE30??FGH3F3FGHEHFDCGHGGEHHHH/G2GGH2>F>GHHEFDGHHH/?FGG1FGGBGC<11FH...<<=DFHHHHHHG0<<DBGHGE:GHBGHHCG:CGFGFHHGHHHGB0B:;FB0CCB0BBFCEA/CG
@M05620:37:000000000-D9766:1:1101:10159:14395 1:N:0:55
GAGGCTGCTTTGGAAGAAACTCATAGATTACTGCAACAGTTCCCCCTGGACCTGGAAAAGTTTCTTGCCTGGCTTACAGAAGCTGAAACAACTGCCAGGATGCTACCCGTAAGGAAAGGCTCCTAGAAGACTCCAAGGGAGTAAAAGAGCTGATGAAACAATGGCAAGTAAGTCAGGCATTTCCGCTTTAGCACTCTTGTGGATCCAATTGAACAATTCTCAGCATTTGTACTTGTAACTGACAAGCCAGG
+
AABABBFBFFFFGGGGFGGGGGHHHHHHHGHHFHHGHHHHHHHHHGGGHGHHHHHGHHHHBGHHHHHHHHHGHFGHHHHHBGHHHHHFGHHHHHHHHHGEHHHHHHHHGGGGHHHHHHHHHHGHHHHFH3FGHHHHHGGHGFHHHHHGHHHHHHHHHHHHGHHHHHHGH1FHHHHHHHEHHHHHGGGGGHGHHHGHHHHHHGHHHHHHHHHHHHHHHHHHHHHHHHHHHHHGGGGGGGGFGGGGGGGGGGG
@M05620:37:000000000-D9766:1:1101:18088:14396 1:N:0:55
AGTGCCAGCTCTCAATCGCACAGGGGACCCAGGGCCTGGCCCCTCCATCCAGAAAACCTATGACCTCACCCGCTACCTGGAGCACCAACTCCGCAGCTTGGCTGGGACCTATGAGTATCCAGCGTAGGAATCTGGGAGTTGGGGAGGAGTGAGGAGTTGGGGAAAGACAGTCCTAACCGTGGAGGGTTCTGGTAAATGATGGGGTGAGGAGGGGCTCTTTGGCTCCCACCAGTCCCCCTGTCTGGTCTATC
+
ABAABFFFDFFFGGGGGGGGGGHHGGGGGGHHGGGGGGHHHHGHGGHGHHHHHHHHHGHHHHHHHHHHHHHGGEGGHHHHHHHHHHHHGHHHGGGGGHHHGHHGGGHHGHHHHBHHHHHHHGHGGDGGHHHHHHHHHGEGHHGGGGGGGHHFGHHGHHHHGGE.;GHHHHHHGHHHHHGGGGBGGGCF?FGGGGGGGGGGGGGGDFFFFFFFFFFFFFFFFFFFFFFFFFFFFFFFFFFFFFFFFFFFBFB
@M05620:37:000000000-D9766:1:1101:18091:14414 1:N:0:55
AGTGCCAGCTCTCAATCGCACAGGGGACCCAGGGCCTGGCCCCTCCATCCAGAAAACCTATGACCTCACCCGCTACCTGGAGCACCAACTCCGCAGCTTGGCTGGGACCTATGAGTATCCAGCGTAGGAATCTGGGAGTTGGGGAGGAGTGAGGAGTTGGGGAAAGACAGTCCTAACCGTGGAGGGTTCTGGTAAATGATGGGGTGAGGAGGGGCTCTTTGGCTCCCACCAGTCCCCCTGTCTGGTCTATC
+
ABBBBFFBAFFFGGFGGFEAFABGFEGGGGFGG?EEFFHHHHGHGGGHHHGHHHFHHGHHHHHHHHGGHHHGGGGGHGHGHHG1FHHHGHGHGG/?EGHHEHHFAEGGGHHHHGGDFG?2B?0B//>?<1FDG11C0FDHHFCGEGGCGFC0DGBEGB0/<@.AHFH:C::0::CB:C9.CADGGG.9.;90000;000;00;9.;.AFBDD@B--;B9FF///;9EFFBE99;:FFF?.B/F///9BBF;
@M05620:37:000000000-D9766:1:1101:16718:14417 1:N:0:55
GAGGCTGCTTTGGAAGAAACTCATAGATTACTGCAACAGTTCCCCCTGGACCTGGAAAAGTTTCTTGCCTGGCTTACAGAAGCTGAAACAACTGCCAGGATGCTACCCGTAAGGAAAGGCTCCTAGAAGACTCCAAGGGAGTAAAAGAGCTGATGAAACAATGGCAAGCAAGTCAGGCATTTCCGCTTTAGCACTCTTGTGGATCCAATTGAACAATTCTCAGCATTTGTACTTGTAACTGACAAGCCAGG
+
AABBBAFAFFFFFGGGGFGFFFFGGHHHHHHHHGGHCGHGGHHFHGGGEGHHHHHHFDGHHHHHHHHHHHHHHHHBGHHFHHHHGHHHHGGHB3GFB3?1332B4DFH?>E1GBEGF0C/3B/3?4F3GEG3FHFFGGDAEGEB?BFCBFG2<FFEDHDC/222?<GF/?FFGFFHEFGCGHF1AE..<00D00</<=DGGCGCFGHGFGHHFCCCCCGHC:GBBHC00;CGB00BBBF;00:FF.CEGGG
@M05620:37:000000000-D9766:1:1101:11288:14419 1:N:0:55
GAGGCTGCTTTGGAAGAAACTCATAGATTACTGCAACAGTTCCCCCTGGACCTGGAAAAGTTTCTTGCCTGGCTTACAGAAGCTGAAACAACTGCCAGGATGCTACCCGTAAGGAAAGGCTCCTAGAAGACTCCAAGGGAGTAAAAGAGCTGATGAAACAATGGCAAGTAAGTCAGGCATTTCCGCTTTAGCACTCTTGTGGATCCAATTGAACAATTCTCAGCATTTGTACTTGTAACTGACAAGCCAGG
+
BBBCCCFCFFFFGGGGGGGGGGGHHHHHHHHHHHHHHHHHHHHHHGGGHHHHHHHHHHHHFGHHHHHHHHHHHHHHHHHHHHHHHHHHHHHHHHHHHHHHHHHHHHHHGGGGHHHHHHHGHHGHHHHHHHHHHHHHHGGHGGHHHHHGHHHHHHHHHHHHHHHHHHHGHHHHHHHHHHHHHHHHGGGGGHHGHHHHHHHGHGHHHHHHHHHHHHHHHHHHHHHHHHHHHHHGGGGFGGGGGGGGGGGGGGG
@M05620:37:000000000-D9766:1:1101:18449:14427 1:N:0:55
AGTGCCAGCTCTCAATCGCACAGGGGACCCAGGGCCTGGCCCCTCCATCCAGAAAACCTATGACCTCACCCGCTACCTGGAGCACCAACTCCGCAGCTTGGCTGGGACCTATGAGTATCCAGCGTAGGAATCTGGGAGTTGGGGAGGAGTGAGGAGTTGGGGAAAGACAGTCCTAACCGTGGAGGGTTCTGGTAAATGATGGGGTGAGGAGGGGCTCTTTGGCTCCCACCAGTCCCCCTGTCTGGTCTATC
+
ABABBFFFBFFFGGGGGGGGGGHHGGGGGGHHGGGGGGHHGHGHGGHHHHHHGFGHHGHHHHGHHHHHHHHGGFGGHHHHHHHHGHHHGHHHGGGGGHHHGHHGGGHHGHHHHGHHHHHHHGHGEGGGHHGHHHHHFFDHHHGGGGGGGHHHHHEGHGHHGGE?CFHHHHHHHHHGHHGGGGAEGG;FFFGGGGGGGGGGGFGGADFFFFFFFFFFEFFFFFFFFFFFFFFFBFFFFFFFFFFFFBFFFFB
@M05620:37:000000000-D9766:1:1101:11128:14444 1:N:0:55
GAGGCTGCTTTGGAAGAGCACACGTCTGAACTCCAGTCACATTCAGAACTCTCGTATGCCGTCTTCTGCTTGAAAAAAAAAAAACCAGCACCACACCATCCAGGTGAGTGGCCCGCTACCTCATCTGGTGGACGCGTCAGTCCGGCCTGGCTTCCCGGAGCTTCGCCCTTTCTCACTGGTTCTCTCTTCTGCCGTTTTCCGTAGAACTCTCTTCTCTGACCTGAGTCTCCTCTGGCACTCTGCAGTTTCTC
+
A1AAA1CAFF3FFGGBFGGBGCBEFFGF13BGHH1FFGFGF2AFGBAGGBGGHGGGGGHHGFGFFFGFGHBHAFH1FEE/////?/?//00/0//<//110<10<110B<?/B/////@0?<11?<11?0//>>----..0<0.-:-...;/.//:.----./;9.9;-/0090CB00/0;09/////999//9;-/9//-;99-;FB//B//://;/;/9;-;-///9;/-///9-/-;//;/////99/
@M05620:37:000000000-D9766:1:1101:8015:14454 1:N:0:55
GAGGCTGCTTTGGAAGAAACTCATAGATTACTGCAACAGTTCCCCCTGGACCTGGAAAAGTTTCTTGCCTGGCTTACAGAAGCTGAAACAACTGCCAGGATGCTACCCGTAAGGAAAGGCTCCTAGAAGCCTCCAAGGGAGTAAAAGAGCTGATGAAACAATGGCAAGTAAGTCAGGCATTTCCGCTTTAGCACTCTTGTGGATCCAATTGAACAATTCTCAGCATTTGTACTTGTAACTGACAAGCCAGG
+
AA@ABBFBFFFFGGGGGGGGGGHFFGHHHFHHHHHHHHHHHHHHHGGGHGHHHHHHHHHHHHHHHHHHHHHHHHHHHHHHHHHHHHHHHHHHHHHHHHHGHHHHHHHHGGGGHHHHEHGHHHGHHHHHH3BEHHHHHG?/EFBFHFBAHHHHHEHHHHHHFHHHHHHGD1FHHHHHGHEHHHGHFGGFGEHHHHHHHHHHHGHHHHGGHHHHFHHHHHHHHHHHHHHHHGGGGGGGGGGFGGGGGFGGGGG
@M05620:37:000000000-D9766:1:1101:3376:14454 1:N:0:55
GAGGCTGCTTTGGAAGAAACTCATAGATTACTGCAACAGTTCCCCCTGGACCTGGAAAAGTTTCTTGCCTGGCGTACAGACGCTGAAACAACTGCCAGGATGCTACCCGTAAGGAAAGGCTCCTAGAAGCCTCCAAGGGAGTAAAAGAGCTGATGAAACAATGGCAAGTCAGTCAGGCATTTCCGCTTTAGCACTCTTGTGGATCCAATTGAACAATTCTCAGCATTTGTACTTGTAACTGACAAGCCAGG
+
BBBBBBFBFFFFGGGGGGFGGGHHHHGHHHHGGHGHGHHHHHHHHGGGHHHHHHHHEFFHHHHHHHHHHHHAG0BFEGHHHCGGGG3F3FEHG3GEBBC?FGHHHHHA>FGGHFFFHFHGFCF3FFGHH2BFHFGHFF/FEBGHDHHGHHHHHBFGGFGFGHHGHHG<11<>1=FHBH.FGHFHEDGDGHHBHHHGHB0CGDHGGHGGH0CGGFGGGFGF0;9CFF0;CFGBF00;FBFFGGGGB9CA/CG
@M05620:37:000000000-D9766:1:1101:11229:14470 1:N:0:55
GAGGCTGCTTTGGAAGAAACTCATAGATTACTGCAACAGTTCCCCCTGGACCTGGAAAAGTTTCTTGCCTGGCTTACAGAAGCTGAAACAACTGCCAGGATGCTACCCGTAAGGAAAGGCTCCTAGAAGACTCCAAGGGAGTAAAAGAGCTGATGAAACAATGGCAAGTAAGTCAGGCATTTCCGCTTTAGCACTCTTGTGGATCCAATTGAACAATTCTCAGCATTTGTACTTGTAACTGACAAGCCAGG
+
ABBCCCFCFFFFGGGGGGGGGGGHGHHHHGHHHHHHHGHHHHHHHGGGHGHHHHGGHHGHBGHHHHHGHGHHHGHHHHHGHHHHHHHHHHHHHHHHHHGHHGHHHHHHGGGGHHHHHHHHHHGHHHHHHCGHHHHGHGGHGGHHHHHFHHHHGHHHHHGHHHHHHHHGHFHHHHHHHHHHHHHHGGGGGHHHHHHHHHHHHGHHHHHHHHHHHHHFHHHHHHHHHHHHHHHGGGGFGGGGGGGGGGGGGGG
@M05620:37:000000000-D9766:1:1101:12435:14507 1:N:0:55
GAGGCTGCTTTGGAAGAAACTCATAGATTACTGCAACAGTTCCCCCTGGACCTGGAAAAGTTTCTTGCCTGGCTTACAGAAGCTGAAACAACTGCCAGGATGCTACCCGTAAGGAAAGGCTCCTAGAAGACTCCAAGGGAGTAAAAGAGCTGATGAAACAATGGCAAGTAAGTCAGGCATTTCCGCTTTAGCACTCTTGTGGATCCAATTGAACAATTCTCAGCATTTGTACTTGTAACTGACAAGCCAGG
+
AABABAFCFFFFGGGGCCGGGGGGFGHGH5FGHHG4GHFGGHHHHGGGHFHHHHHHHFHHHHHHGHHHHGHHHHFAGHGFGHHGHHHHHHHHHHHGBHHFHHGHHHHHGGGGHHGHHHHHHHGHHHHHHGHHHHHFHGGHGFHHHGHGHHHHHHHHGHGFHHHHHHHGGGHHHHHHHHHHHHHGGGGGGHGHHHHHHHHHHGHHHHHHHHHHHHHHHHHHHHHHGHHGHCCFGGGFGGGGGGGGGFGGGGG
@M05620:37:000000000-D9766:1:1101:14695:14530 1:N:0:55
GAGGCTGCTTTGGAAGAAACTGACAAGCCAGGGACAAAAGATCGGAAGAGCACACGTCTGAACTCCAGTCACATTCAGAAATCTCGTATGCCGTCTTCTGCTTTAAAAAAAAAAACCAAAAAGGCCAAGAACCTCGCAACCGCCCAAGGAGTCAAAGCGCTGATGAACCAGTAGCACATAAATCAGGCCTTTCCGCTTTAGCACTCTTGAGTCTCACATTTCACAGTTCTCGGACTTTGTCCTTGTAACTT
+
BABBBBFBFFFFGGGGGGGGG5GAG5A42AA4BAFGFF2F23F2AB2E2CFFE21A1FBFAAA5B33AAA3A5FHHD55FH5FHBF?E3?FH?>>?1BGFBB34B4BE3E////>//////////<///00</<0//-.-0-<-<....<.//0;00/.-.-.000:;.;.;00;90/0000;B090/9;BF0C..9A?////;F/B////9///99//;////////;;9...99/9/;//;//99B///
@M05620:37:000000000-D9766:1:1101:13878:14548 1:N:0:55
GAGGCTGCTTTGGAAGAAACTCATAGATTACTGCAACAGTTCCCCCTGGACCTGGAAAAGTTTCTTGCCTGGCTTACAGAAGCTGAAACAACTGCCAGGATGCTACCCGTAAGGAAAGGCTCCTAGAAGACTCCAAGGGAGTAAAAGAGCTGATGAAACAATGGCAAGTAAGTCAGGCATTTCCGCTTTAGCACTCTTGTGGATCCAATTGAACAATTCTCAGCATTTGTACTTGTAACTGACAAGCCAGG
+
CCCCCCFBFFFFGFGGGGGGGGHHHGHHHHHHHHHHGHHHHHHHHGGGHHHHHHHFHHHGBGHHHHHHHHHHHHHHHHHHHHHHHH3GHHHHHHHHHHHHHFGGHHHHGGGGHHHHHHHGHHGHHHHHH3GGHHHFHGDGGGHHHGHFHHHHGHHHHHHHHHHHHHHGHFHHHHHHHHHHHHGHGGGGGGHHHHHHHHHGHGHHHHHGHHHHHHGFHHHHHHHHHHHHHHHGGGGGGGGGGGGGGGGGGGG
@M05620:37:000000000-D9766:1:1101:16151:14562 1:N:0:55
GAGGCTGCTTTGGAAGAAACTCATAGATTACTGCAACAGTTCCCCCTGGACCTGGAAAAGTTTCTTGCCTGGCTTACAGAAGCTGAAACAACTGCCAAGATTACAGCCTGAAACAAAGACTCCTAGAATACTCGAAGGGTGCAAAAGAGCTGATGAAATGATGGCAAGTAAGTCAGGCAGTTCCGCTTTACCGCTCTAGTGGTCTTGATTGAACAATTCTCCGATTTTGAACATTTGAATGACAAACTAGG
+
CCCCCCFCFFFFGGGGGGGGGGHHHHHHHHHHHHHHGHHHHHHHHGGGHHHHHHHHHHHHHHHHHHHHHHHHHHHGHHHHHHHHHHHHHHHHHHHHG31133B3D33?2123333113323333?B334BDHF//BF//0//2D3?FFG22222D22>22DFH22F2/111?11@G00F/F111>C.CF11>.<E-C0=00.00000000;00:;GFH0000.-.;.;0.0;0;0C00000000;/C000/
@M05620:37:000000000-D9766:1:1101:13813:14570 1:N:0:55
GAGGCTGCTTTGGAAGAAACTCATAGATAACTGCAACAGTTCCCCCTGGACCTGGAAAAGTTTCTTGCCTGGCTTACAGAAGCTGAAACAACTGCCAGGATGCTACCCGTAAGGAAAGGCTCCTAGAAGACTCCAAGGGAGTAAAAGAGCTGATGAAACAATGGCAAGTAAGTCAGGCATTTCCGCTTTAGCACTCTTGTGGATCCAATTGAACAATTCTCAGCATTTGTACTTGTAACTGACAAGCCAGG
+
AAAAAAFAFFFFGGGGGGGFFAE3FFGD3BBB1F111FFFGGHFGEEFHHFEFG0GGHFHHDHFHADGHFHHFB0AG1FGFCGHHHHEGHFHHHHHHHHAGGHHHFGHGGGGHHHHHFHHHHGHHHHHH1GHHHHFHGGHGGHHHHHEHHHHGHHHHHHHHHHHHHHGHHHHHHHHHHHHHHHHGGGGGHHHHHHHHHHHHGHHHHHGHHHGHGHHHHHHHHHHHHHHHHGGGGGGGGGGGGGGGFGGGGG
@M05620:37:000000000-D9766:1:1101:22598:14575 1:N:0:55
GAGGCTGCTTTGGAAGAAACTCATAGATTACTGCTACAGTTCCCCCTGGACCTGGAAAAGTTTCTTGCCTGGCTTACAGAAGCTGAAACAACTGCCAGGATGCTACCCGTAAGTAACGGCTCCTAGAAGCCTCTACGAGAGTCCAAGAGCTGATGAAACACTGGCAAGTAAGTCAGACATTTCCACTTTCGCACTCTTGTGGATCCTATTGAACCCTTCTCAGCATTTGTACTTGTAACTGCCAAGACCGG
+
A>AABBFBFFFFGGGGGGGGGGHHHHHHHFHHHH5FGHHHHHHHHGGGHHHHHHHHHHFGGHHHHHHHHHHHHHHHHHHHHHHHGHHHHHHHHGHHH311B@FHGH21E1/114B@4/>E//??F4BBF3??F3B4//?</G2BDBG0@2@FD22>@2FH0110/?G/<?G11@111101111>1<1=11<.<A?GHH<0=.GCGG0;0<G0CC...//<0;0;F0FFFF00000;009C09//;9.//9;
@M05620:37:000000000-D9766:1:1101:21203:14578 1:N:0:55
AGTGCCAGCTCTCAATCGAACAGGGGACCCAGGGCCTGGCCCCTCCAGCCAGAAAACCTATGACCTCACCCGCTACCTGGAGCACCAACTACGCAGCTTGGCTGGGACCTATGCGTATCCCGCGTCGGAATCTGGGCGTTGGGGAGGAGTGCGGAGTTGGGCACAGACAGTCCTAACCGTGGAGGGTTCTGGTAAATGATGGGGTGAGGAGGGGCTCTTTGGCTCCCACCAGTCCCCCTGTCTGGTCTCTC
+
AAAAAFF1>FFFGGGGGG1CGGHHGCFAEEEHG0EE/FHHGHGHGGF1GFFHHHHHHGH1BGGHHHHHHHFEGEEEHGHHFGHGHH0?EG1FEEF?EHHHGGCFGEFFGHHHH1?C/?GH1/>CG/CC-F>DGBGB.A@C@HGG.;-.;CG0;C-;EFE/A./.;CFFGGGGGGGGGGGGF@-9B@AFFFFFF/;BFE/BFFFF--AFF/AA@@<@EBFFFF;B/9AFF-:AFBF9E?@AFFFFFBBB/;B
@M05620:37:000000000-D9766:1:1101:5859:14580 1:N:0:55
GAGGCTGCTTTGGAAGAAACTCATAGATTACTGCAACAGTTCCCCCTGGACCTGGAAAAGTTTCTTGCCTGGCTTACAGACGCTGACACAACTGCCAGGATGCTACCCGTAAGGAAAGGCTCCTAGAAGCCTCCAAGGGAGTAAAAGAGCTGATGAAACAATGGCAAGTCAGTCAGGCATTTCCGCTTTAGCACTCTTGTGGATCCAATTGAACAATTCTCAGCATTTGTACTTGTAACTGACAAGCCAGG
+
AAA>AAFAFFFFG4FGFGG4GFHFGHAFGFHHDFGCGHGHHHHHHGGGHGHHHHHBFFGHBFGHHDFHHHHFFABGHHHH1>EFGGF3BFF1FGDGFHFHHHHHHHHHGGGGHHHH3GHHHHGHHHH3F3FGHHGHHG//CGFGHD><GGHHBGHF>GHHFHHHHC1FH11FHHHHHH.FHHHHGGGGGFHHHHHHHHHGHGHHHHHFHHHHBHHHHHHHGGGGGGGGGGGGGGGGGGGGGFGGGFGGGGG
@M05620:37:000000000-D9766:1:1101:18714:14588 1:N:0:55
GAGGCTGCTTTGGAAGAAACTCATAGATTACTGCAACAGTTCCCCCTGGACCTGGAAAAGTTTCTTGCCTGGCTGAAAGCCGCCTAAACAACTGCCAGGATGCTAACCGTACGGTAACGCTCCTCGAAGACTCCCAGGGAGTCCCCGCGCTGCTGCATCACTGGCAAGTAAGTCAGGCATTTACGCTTTAGACCTCTTGTGGACACAATTGAACCATTCTAAGCCTTTGTACTTGTAACTGACAACACAGG
+
11AAAAFAFFFFGGGGABGGGGDH3GGHH1FGHH11BFGGHHHHHGGGG0GHHHGHHD0BFGHHHHHHHB1FG0AA1FH00>>///BEF1BFG0BFEHHE1F>1@2BB/?F/E/0??1/>//?B0/?FF/0BG<?<GG/</CGDFA<//@-A<1>1C0=00=GBCC0.<00D00;0;GACHH0<E.CEE0;90CFFGG0;;EG/:FF.C0FF00;A00;B000//////:9/B//;99BF/:BFF--9-;E
@M05620:37:000000000-D9766:1:1101:22611:14591 1:N:0:55
GAGGCTGCTTTGGAAGAAACTCATAGATTACTGCAACAGTTCCCCCTGGACCTGGAAAAGTTTCTTGCCTGGCTTACAGAAGCTGAAACAACTGCCAGGATGCTACCCGTAAGGAAAGGCTCCTAGAAGACTCCAAGGGAGTAAAAGAGCTGATGAAAGCATGGCAAGTAAGTCAGGCATTTCCGCTTTAGCACTCTTGTGGACCCAATTGAACAATTCTCAGCATTTGTACTTGTAACTGACAAGCCAGG
+
CBCCCCFCFFFFGGGGGGGGGGHHHHHHHHHHHHHHHHHHHHHHHGGGHHHHHHHHHHHHHHHHHHHHHHHHHHHHHHHHHHHHHHHHHHHHHHHHH3?1FGHHHHHHGEEEAGGHF0B?FG/FG4FEFHHHH3GGFEGHDEHHFHHGHHGHFGHHFH22@>20=FGG=FGHG1=DFGEFFDGHFF?..11=GHEHFHH0C.D0<<GEGHHGHFHBGCCGCC0GG;GHGGGGFFBF000;BFFFF.AEFFG
@M05620:37:000000000-D9766:1:1101:7156:14595 1:N:0:55
AGTGCCAGCTCTCAATCGCACAGGGGACCCAGGGCCTGGCCCCTCCATCCAGAAAACCTATGACCTCACCCGCTACCTGGAGCACCAACTCCGCAGCTTGGCTGGGACCTATGAGTATCCAGCGTAGGAATCTGGGAGTTGGGGAGAAGTGAGGAGTTGGGGAAAGACAGTACTAACCGTGGAGGGTTCTGGTAAATGATGGGGTGAGGAGGGGCTCTTTGGCTCCCACCAGTCCCCCTGTCTGGTCTATC
+
AAAAAFFFAFFFGGGGGGGAE0BFFGGGAEHHGGGGCFHHCHGFFGFHHHHFFFHHFGHHHHHHHHHHHHGGGGGGHEHHHHHHHHHHGGHHGGEEGFHHGHHGGGHHGFFHHGHHHFHHBGHGCGCEHFHFHHHFFG/?GHGGAC.>F1FGHGHGHHBGGGGGAGB/CH0::CBGFHGCEGGFGG.9AFF09CFFGFGGGGGG.;EF?BAB@@@@EFFF/BFBFF-;FFAF9FFFEB@-:BFFFBBFFF/
@M05620:37:000000000-D9766:1:1101:18727:14609 1:N:0:55
GAGGCTGCTTTGGACGAACCTCATAGATTACTGCAACAGTTCCCCCTTGACCTGGAAAATTTTCTTGCCTGGCTGACAGAAGCTTAAACACCTCCCATGATGTTAACCGTAAGGAAAGTCAACTAGAAGACTCCAAGGGATTCAAAGAGCTGATGAAATTATGGCAAATAAGTCAGGCATTTACGATTTAGAACTCTTGTGGATAAAATTGAACAATACTAAGGCTTGGGCCTAGTTACTAACAACACCGG
+
A@AAAAF11DDFCFAEEEEFGGHHHHB2DGHGH1BFBFGHHHGHHGGBAGGGGHFFBFB1BFGHGHGFG1BGG0EG0BF>@1B@1F1F11BFH0F/F1B122B2BFGF/?//B11BF>1B22BB1FGFFB<1<11<B/??0B11B2BB<<1<11@2@1@1@2@1?F<01?FH11110<F<GDGGEFEHF<111<=DGB0=<.<000<0D/=C000:00;;:0/:;//-;...;//900;90;C9;....99
@M05620:37:000000000-D9766:1:1101:15186:14617 1:N:0:55
AGTGCCAGCTCTCAATCGCACAGGGGACCCAGGGCCTGGCCCCTCCATCCAGAAAACCTATGACCTCACCCGCTACCTGGAGCACCAACTCCGCAGCTTGGCTGGGACCTATGAGTATCCAGCGTAGGAATCTGGGAGTTGGGGAGGAGTGAGGAGTTGGGGAAAGACAGTCCTAACCGTGGAGGGTTTTGGTAAATGATGGGGTGAGGAGGGGCTCTTTGGCTCCCACCAGTCCCCCTGTCTGGTCTATC
+
AAAAAFFFAFFFGGGGGFF1EAFHGGGGGGEHGGGGGGHHHHGHGGHGHHGHHHGHHGHGHHGHHHHHHHHEGGEGHHHHHHHHHHHHGHHHGGGGGHHHGHHGGGHHGHHHH2BBFFD221B<</<B1>GHHFBH0???<CCG.><>C>F0<G<CCF0<CC.;=CGCG::0C:CGHH-.;@9CCGAA..:@CB0CBCFGB0A?---AFBBB@@-9;BBFFF//;-A-;B-9999BEF;AF;BFBB/;/;/
@M05620:37:000000000-D9766:1:1101:14713:14623 1:N:0:55
GCGGCTGCTTTGGAAGAAACTCATAGATTACTGCAACAGTTCCCCCTGGACCTGGAAACGTTTCTTGCCTGGCTTCCAGAAGCTGAAACAACTGCCAGGATGCTACCAGTAAGGAAAGACTCCTAGAAGACTCCACCGGCGTAAAAGCGCTGCTGCAACAATGGCAACCAAGTCAGGCATTTCCGCTTTAGCACTCTTGTGGAACCAATCGAACACTTCTCATCATTCGTACTTGTAACTGACAAGCCAGG
+
>3>AAADAFFFFGGGGGGGGGGGHHFHGHHGHGH3BFFGFGHHHHGEF2FFGGHAFG33BBBGGGGHGHHHHHFF2BGHHGGGGG@3BBFGGFHGHFG1B332BF@F3BB3443?33?3B33BF343BF3EGBF3?0<<//>///2@0//?//?11<1<<.<GHH01.0<..<0=0/<.<<GH0.A.CE:;00<G/;GB00.00;CF.9/:./.;/00;0;00;90;00//999999BFBB///;.A....
@M05620:37:000000000-D9766:1:1101:4222:14629 1:N:0:55
GAGGCTGCTTTGGCAGAGCACACGTCTGCACTCCAGTCACATTCAGACCTCTCGTATGCCGTCTTCTGCTTGAAAAAAAAAGACAAAACTCCTGCGCTTGTGTTACTTATAAATCTCGGAGTGGAGAAGGATGTAAGAGAGGGAGAAACACAATCATCACACCTCAGGGCTCTGGTAAATGAAGGGGAGATTAATCCCGCTTTTCCTACCACCAAGCCCTATCCCCATGTAAGCTTCTGCCCTTAACCCGG
+
A>A>AAFBFFFFG4FAFFGFGGGGH4BADDGGCGCBDFBGFFGGHGH3F3FGGEFBGCFFFBAFFDFGHHFFG3GA1>/>>1?1311BB3BB33B///??03B??B4?444B4B2210?A//0?1/1@00011@@2>1?0/<///<010>0..11<11>G1/.<.//<<...<00000<0:000;.-.-./000000;9--.999;09990:9C..;;9..//9;..9/;9;/;//9;9//;;;//;/.--
@M05620:37:000000000-D9766:1:1101:4608:14629 1:N:0:55
GAGGCTGCTTTGGAAGAAACTCATAGATTACTGCAACAGTTCCCCCTGGACCTGGAAAAGTTTCTTGCCTGGCTTACAGAAGCTGAAACAACTGCCAGGATGCTACCCGTAAGGAAAGGCTCCTAGAAGCCTCCAAGGGAGTAAAAGAGCTGATGAAACAATGGCAAGTAAGTCAGGCATTTCCGCTTTAGCACTCTTGTGGATCCAATTGAACAATTCTCAGCATTTGTACTTGTAACTGACAAGCCAGG
+
BBBBBBFBFFFFGGGGCGGGGFHAGH5GHFHHHHHCHHHHHHHHHGGGHEHHHGHBFHHHEHHHH5DGHHHHHCGHHHHHHGHHGHHHHCGGFGHHFEGGGHHHHHHHGGGFHHHHFGHHHHGHHHHHHGHHHHHHHGDHGFHGHHHGHGHHHFGHHHHHHHGHHHHFF1FGGHHHGHEHHHHHAFDDFHHHGHHHHHG<GEHHHHHHHHFHHHGHHHHHHHHHHHHHHGGGFF0FFFGGFFGGGGGGGGG
@M05620:37:000000000-D9766:1:1101:20763:14646 1:N:0:55
AGTGCCAGCTCTCAATCGCACAGGGGACCCAGGGCCTGGCCCCTCCATCCAGAAAACCTATGACCTCACCCGCTACCTGGAGCACCAACTCCGCAGCTTGGCTGGGACCTATGAGTATCCAGCGTAGGAATCTGGGAGTTGGGGCGGAGTGAGGAGTTGGGGAAAGACAGTCCTAACCGTGGAGGGTTCTGGTAAATGATGGGGTGAGGAGGGGCTCTTTGGCTCCCACCAGTCCCCCTGTCTGGTCTATC
+
AAAAAFFFBFFFFGGGGGGGGGHHGGGEGGHHGFGGDFHHFHGHGGGHHHHGHHHHHGFHHHHHHHHHHHHGGEFGHFGHFHHHGHHHGHHHGGGEGHGHGHHGGGHHGHHHHHHHFHHBDGCDA/CFFHGHHHHG?F<CGHGC.<CCDEHEHHCECFGGGG.;CGGGGGFGGGGGGGGDGGFFFFAAFFFFFFFFFFFFFFFFADEFFFFDFFFCEFFFFFFFFFFFFFFFBFFFFFCABFFFFFFFBFF
@M05620:37:000000000-D9766:1:1101:22185:14656 1:N:0:55
AGTGCCAGCTCTCAATCGAACACGTCTGATGTCTGGTCTATCTCCTGCCCTTAGATCGGAAGAGCACACGTCTGACCTCCAGTCACATTCAGAAATCTCGTATGCCGTCTTCTGCTTGACCCACCCAAAATACCACCCCAAGTTCCTACCAACCTCTCCAACATAATCCAAAGCACTCCAATCATCTCCTATTACGCCCTTCACACTACTCGAACCACACAACCACATCTGCTTATCGTATCCCTCCCACC
+
AA>>AFF1>CFFGAGGEF11F?BAGABF1F1DF2DFAADFDGHHHFB1BFGHH1DGG/B/BEHFHGHHHGBFBBFGHHH>BFDBFH1FG12BEGFFFGHHGE0BB1>/EGGHHHHHHEA110?//<//0?111111/?////12222@1011/?0010?11?/011111111001<1>01110><11=00000<=.<--:/;0<0/:/;0C../;;...99.;9.9.;0;900000;./.9.0:99-----
@M05620:37:000000000-D9766:1:1101:11531:14680 1:N:0:55
GAGGCTGCTTTGGAAGAAACTCAAAGATTACTGCAACAGTTCCCCCTGGACCTGGAAAAGTTTCTTGCCTGGCTTACAGAAGCTGAAACAACTGCCAGGATGCTACCCGTAAGGAAAGGCTCCTAGAAGACTCCAAGGGAGTAAAAGAGCTGATGAAACAATGGCAAGTAAGTCAGGCATTTCCGCTTTAGCACTCTTGTGGATCCAATTGAACAATTCTCAGCATTCGTACTTGCAACTGACAAGCCAGG
+
AAAABAFAFFFFGGGGFGGGGGH4GFFAAFFGFA4FGHHFFEHFAFEGACGFHHHHB3BFGGGGEFFDFDFGHHH3FAFFGHHHH3@GHG1BFEGG3B?1BG2@B3BFEEEFHHHHFHFCBBEGEBDDEBFDCGFFEE?EGECGFF3FCFHFHDG@@><@GFBFG01F1?GHGDHHGGHCDG11<C..>F<00<CG00<00<0CC<GFC0:CCBCGGCBC0:::0;;0<9:A9B0000;99FGFB;E.CFA
@M05620:37:000000000-D9766:1:1101:4645:14687 1:N:0:55
GAGGCTGCTTTGGAAGAAACTCATAGATTACTGCTACAGTTCCCCCTGGACCTGGAAAAGTTTCTTGCCTGGCTTACAGAAGCTGAAACAACTGCCAGGATGCTACCCGTAAGGAAAGGCTCCTAGAAGCCTCCAAGGGAGTAAACGAGCTGATGAAACAATGGCAAGTCAGTCAGGCATTTCCGCTTTAGCACTCTTGTGGATCCAATTGAACAATTCTCAGCATTTGTACTTGTAACTGACAAGCCAGG
+
BBBBBBFBFFFFGGGFCGGGGGHHHHHHHFGHHH5FFHHHHHHHHGGGHFHHHHHHHHFHHHHHHHHHHHHHHHHFHHHHHHHHHHHHHHHHHHHHHHHGHHHHHHHHGGGCHHHH3FCGHHGFGHHFG?B?GFGHHG//?C2GH3//?BEH22FF2GHHEHHGFHBG1?1GHHHHHE.>GHHHGGGGGEGHEHHGHGHHGGHFHHHGHHHH0CGCGHHHHGHHBFGGGFFGFFGCFGGGGFGGGFFA/;A
@M05620:37:000000000-D9766:1:1101:16693:14688 1:N:0:55
AGTGCCAGCTCTCAATCGCACAGGGGACCCAGGGCCTGGCCCCTCCATCCAGAAAACCTATGACCTCACCCGCTACCTGGAGCACCAACTCCGCAGCTTGGCTGGGACCTATGAGTATCCAGCGTAGGAATCTGGGAGTTGGGGAGGAGTGAGGAGTTGGGGAAAGACAGTCCTAACCGTGGAGGGTTCTGGTAAATGATGGGGTGAGGAGGGGCTCTTTGGCTCCCACCAGTCCCCCTGTCTGGTCTATC
+
ACAABFFFCFFFGGGGGGFCGGHGGGGGGGHGFGGGGGHHHHGHGGHHHHHHHHHHGGHHEGHHHHHHHHHGGFGGHHGHBGHHHHHGGHHHEGGGGHHHGHHGGGHHGHHHH3GHHHHHHHHGEACDFFFHHHHHFFEHGHGG.AA.CFH0DG<CGHHHGG..;GHHHHHHHHHHHHGGGG.EFFCFFGGGCFFGFGBFGGGG9@AFFBDBFFFFFFFFFFFFFFFFFFFFFBFFFFFFFFFFFFFF0FB
@M05620:37:000000000-D9766:1:1101:14408:14689 1:N:0:55
GAGGCTGCTTTGGAAGAAACTCATAGATTACTGCAACAGTTCCCCCTGGACCTGGAAAAGTTTCTTGCCTGGCTTACAGAAGCTGAAACAACTGCCAGGATGCTACCCGTAAGGAAAGGCTCCTAGAAGACTCCAAGGGAGTAAAAGAGCTGATGAAACAATGGCAAGTAAGTCAGGCATTTCCGCTTTAGCACTCTTGTGGATCCAATTGAACAATTCTCAGCATTTGTACTTGTAACTGACAAGCCAGG
+
ABBBBBFBFFFFGCGGCFFFGGHHHHDHHGGHFGGDEGHGHHHHHGGGHGHHHHHGHHHH3DGHHHGHHHHHHFGHHHHHHHHHFHB3FGHECEFHGHGHHHHHHHHHGGGGHHHHGHHHHHGHHHHGH3FGHHHBHGGHGGEHGHHEHHHHGHHHFHHHHHHHHHHGH1GHHHHHHGHHHHHGGGGGGHHHHHHHHHHDGFHHHHHHHHHGHHHHHHHHHHHHHHHHHHHGGGGGGGGGGFGGGGGGGGG
@M05620:37:000000000-D9766:1:1101:27162:14694 1:N:0:55
GAGGCTGCTTTGGAAGAAACTCATAGATTACTGCAACAGTTCCCCCTGGACCTGGAAAAGTTTCTTGCCTGGCTTACAGAAGCTGAAACAACTGCCAGGATGCTACCCGTAAGGAAAGGCTCCTAGAAGACTCCAAGGGAGTAAAAGAGCTGATGAAACAATGGCAAGTAAGTCAGGCATTTCCGCTTTAGCACTCTTGTGGATCCAATTGAACAATTCTCAGCATTTGTACTTGTAACTGACAAGCCAGG
+
BACCABFBFFFFGFFGGGGGGGHHHHHHHGHHHHGHFHHHHGHHHGFGEHGHHHFGEFFHGHHHHHHFGHHHHHHEGHHHHHHHHFFHHHHHHHHHH@FCFGGHHHHHGEEEHHHGFAH?BGGGGHHHHGHHHHHHGGGHD?FGHHHGHHHHHHHFDHFGHGFFFFHG?FGHFFFHHHHFGDHHGGGC.<GHEHFH=DGGHGHHHHFHCHHFHGHF0:CH;=CGGCGHHHFG0=9C0FFGGGGGF9EEGGG
@M05620:37:000000000-D9766:1:1101:2417:14701 1:N:0:55
AGTGCCAGCTCTCAATCGCACAGGGGACCCAGGGCCTGGCCCCTCCATCCAGAAAACCTATGACCTCACCCGCTACCTGGAGCACCAACTCCGCAGCTTGGCTGGGACCTATGAGAATATAGCGCATCGGTCTCTGAGTTGGGGAGGAGCGAGGAGTGTTGGAAAGAGAGCGTCATCCCCGGAGGGGGCTCTGAAAAGATATGGGGTGGAGGGGCGCTCTGTCGCCCACCAGACCCCCCGTCTCTGCTATC
+
AA>>AFFFCFFFGGGGGGFCECFDAEEEGGHHAEEGCFHHHHGHGGHHHFHHHHHFHGHHHHHHHGHFHHHFG>@EHHGH2FGHHHF1EGHGEFCGFHHHGHHGGGHHGHHHH3G33D3??3B></?/<///?1=F1??@F1DC.C?.E.A-<--=/.;0CE00<.;::..-....0;..99-;-@---;;/000;;/.000;BAD.;-.;.>F--:@.A9009;9D9EA.....;DF--;.;/:9090;/
@M05620:37:000000000-D9766:1:1101:22940:14707 1:N:0:55
GAGGCTGCTTTGGACGAAACTCATAGATTACTGCAACAGTTCCCCCTGGACCTGGAAAAGTTTCTTGCCTGGCTTACAGAAGCTGAAACAACTGCCATGATGCTACCCGTAAGGAAAGGCTCCTAGAAGACTCCAAGGGAGTAAAAGAGCTGATGAAACAATGGCAAGTAAGGAAGGCATTTCCGCTTCAGCACTCTTGTGGACCCAATTGAACAATTCTCACCATTTGTACGTGTAACTGACAAACCAGG
+
A3AB>>FBBBD@G44AAE?EGGHHHCGGGHDDFF3FCHBFGDAB2BAE2CBBGGEG332BBBGBFHGB3B3BBBG3@@BDGH@FG33FBB1GHHDGH4B3B4GGHHH?1?>>?BBB30?/30?B34BBBBBB3332B/??A??3FBDA@@@F22@22@2@<1110<1<11?111<>CG0<>=1>C<.<.0=00.<<0=0<0;</;C;./;00::;C000;;00;09;;0B0;.9/;/0009;:9;/;;.:.
@M05620:37:000000000-D9766:1:1101:12479:14714 1:N:0:55
AGTGCCAGCTCTCAATCGCACAGGGGACACAGGGCCTGGCCCCTCCATCCAGAAAACCTATGACCTCACCCGCTACCTGGAGCACCAACTCCGCAGCTTGGCTGGGACCTATGTTGAGTATCCAGCGTAGGAATCTGGGAGTTGGGGAGGAGTGAGGAGTTGGGGAAAGACAGTCCTAACCGTGGAGGGTTCTGGTAAATGATGGGGTGAGGAGGGGCTCTTTGGCTCCCACCAGTCCCCCTGTCTGGTCT
+
>>A>AFFBAFFFGGGGGGGGGG4GDC2EEF2AA2BEEFHHHHGAEG2F5G3G3BFFGEF3GHDGHHHBGGHEFEEGHHHHGHHHHHAGGHHHGGGGGHHHGHFFEEHHGHHHHHHHHGGHHHHFFGGGDGG2FGHHHHHHGGHHHGGGGGGGHFHHHHGCGHHGGG?GF/CGHHHHH:GHHFGGGGGGGEFGGGGFFFFGGGGGG.EFFFFFFFF;>DFFFFFFFFFFFFFFFFFFFFFFFFFFFFFFFFF
@M05620:37:000000000-D9766:1:1101:18911:14720 1:N:0:55
GAGGCTGCTTTGGAAGAAACTGACAAGCCAGGGACAAAAGATCGGAAGCGCACACGTCTGAACTCCAGTCACATTCAGAAATCTCGTATGCCGTCTTCTGCTTGAAAAACACAAAAAAGAAAATAACAAAAGATAAAAGTATAAAAAAACAAATAATAACAACACTGTACACGAGGAAATAAACGAAAGAAATCCACCATTACTACTAGACTCGCATAACAACCGAATATGAAAACTGGAAATGTAAAACT
+
A3ABBBFBFFFFGGFGGFGGGGBGFFBAFGBFE2B2ABB323BG2AAE2AEAE0GEBA2FGBG5BGCBDFGGFGGGHHGGHDGH@11BGBBGG1EGE4GHGHHFF3BG0/?0//BBF//?B2232B?2?002/@2@222222222@2///..01=11>1>11>.<0000000.----;/0;0;::..=././00/0/..090;00;0000090.-;.=0/00.9-;-../////;/////////:/;//9/
@M05620:37:000000000-D9766:1:1101:7977:14720 1:N:0:55
GAGGCTGCTTTGGAAGAAACTCATAGATTACTGCAACAGTTCCCCCTGGACCTGGAAAAGTTTCTTGCCTGGCTTACAGAAGCTGAAACAACTGCCAGGATGCTACCCGTAAGGAAAGGCTCCTAGAAGACTCCAAGGGAGTAAAAGAGCTGATGAAACAATGGCAAGTAAGTCAGGCATTTCCGCTTTAGCACTCTTGTGGATCCAATTGAACAATTCTCAGCATTTGTACTTGTAACTGACAAGCCAGG
+
AAAAABFBFFFFGGGGFGGGGGGHGHHHHGHHFHHGHHHHHHHHHGGGHHHHHHHGHHHHGHHHHHHHHHHHHHHHHHHHFHHGHHHHHHHHHHHHHHGHHHHHHHHHGGGGHGHHHHHHHHGHHHHHHGHHHHHHHGGEGGFHHHHFHHHHFHHHHHGHHHHHHHHGHHHHHHHHHHHHHHHHGGGGGHHHHHHHHHHHHGHHHHHHHHHHHHHHHHHHHHHGGHHHHHHGGGGGGGGGGGGGGFEGGGG
@M05620:37:000000000-D9766:1:1101:16720:14721 1:N:0:55
AGTGCCAGCTCTCAATCGCACAGGGGACCCAGGGCCTGGCCCCTCCATCCAGAAAACCTATGACCTCACCCGCTACCTGGAGCACCAACTCCGCAGCTTGGCTGGGACCTATGTTGAGTATCCAGCGTAGGAATCTGGGAGTTGGGGAGGAGTGAGGAGTTGGGGAAAGACAGTCCTAACCGTGGAGGGTTCTGGAAAATGATGGGGTGAGGAGGGGCTCTTGGGCTCCCACCAGTCCCCCTGTCTGGTCT
+
CCBBCFFFDFFFGGGGGGGGGGHHGGGGGGHHGGGGGGHHHHGHGGHHHHHHHHHHHGHHHHHHHHHHHHHGGGGGHHHHHHHHHHHHGHHHGGGGGHHHGHGGGGHHGHHHHH333B333D3322//<>/@211=GHF0FG1GHGG.D?../.0<<<.C/DHGCFG.C::/<0<00<CGFC.C?.EGBG..0<00=F/0000<FG?9-.BA0DDF---.<F0B../<EEBF?E<:<FF?.@9F00</BFF
@M05620:37:000000000-D9766:1:1101:3361:14726 1:N:0:55
GAGGCTGCTTTGGAAGAAACTCATAGATTACTGCAACAGTTCCCCCTGGACCTGGAAAAGTTTCTTGCCTGGCTTACAGAAGCTGAAACAACTGCCAGGATGCTACCCGTAAGGAAAGGCTCCTAGAAGCCTCCAAGGGAGTAAAAGAGCTGATGAAACAATGGCAAGTAAGTCAGGCATTTCCGCTTTAGCACTCTTGTGGATCCAATTGAACAATTCTCAGCATTTGTACTTGTAACTGACAAGCCAGG
+
AABCCCFCFFFFGGGGGGGGGGCHFHHHGHHHHHHGFFGHHHHHHGGGHGHHHHHFGHHGFHHHHHHHHHHHHHHHHHHHHHHHHHHHHHHHHHHHHHHEHHHHHHHHGGGFHHGHCGHHHHGHHHGGG3FGHHH3GG?CGGH3G3F?GGHHFHHHHHHHGHHHHHHGD1?GHHHHHHGHHHHHGGGFGHGHHHHHHHHHHGHHHHHHHHHHHHHHHGHHGHHHHHHHHGGGGGGGGGGFGGGGGFGEBFG
@M05620:37:000000000-D9766:1:1101:11280:14735 1:N:0:55
GAGGCTGCTTTGGCAGAAACTCATAGATTACTGCAACAGTTCCCCCTGGACCTGGAAAAGTTTCTTGCCTGGCTTACAGAAGCTGAAACAACTGCCAGGATGCTACCCGTAAGGAAAGGCTCCTAGAAGACTCCAAGGGAGTAAAAGAGCTGATGAAACAATGGCAAGTAAGTCAGGCATTTCCGCTTTAGCACTCTTGTGGATCCAATTGAACAATTCTCAGCATTTGTACTTGTAACTGACAAGCCAGG
+
AAA>AAFAFFFFG1BECGGGGGH3GFAFGDDFDBF1GHFGFFHFEFEFG0FGGAG01FGGBAFFDBDDFGH/C001FFGH1GHFFE@1FCGHHFHHEFGFHHHHHHHHGEEEGGHGHHHHGHGHHHHHHCHHHHFHHGGHGFGGHHHGHHHHHHGHHHGHHHHHHHGGHHGHHGHGHHHHHHHHGGGGGGHHFHHHHHHGHGFGHHHHHHHHHHHHHHHHHHGHHHHHHHGGGGGGGGGGGGGGGCEEFGG
@M05620:37:000000000-D9766:1:1101:18913:14739 1:N:0:55
GAGGCTGCTTTGGACGAACCTGACAATCCAGGGACACAAGATCGGAAGATCACACTTCTTAACTCCAGTCACCTTCAGCAATCTCGTATGCCGTCTTCTGCTTTAAAAAAAAAAAAACTAAAGAATATAATGATAAATTACAGTCATATAAAAGAAAACCAAAAAGTGAAAAAAAGGATAAAAAACATAGAATAGAGGAACATCACACGAAAAAACAACTGAACACATACGAGACTGGTAACCTGAACTCT
+
>3AA3>F>BBB4G4AAAE2AGFHABE3BBBFBE22ABFEHFHBAE1111DBBB333BB555BBFAB3BF33@3BF33D5BFG3B4BBEG3BB>EEH?BGF4B@@BGFBDE/EC@C/<<1111<?0111?1??11111111<1111>111111<1<./</..<....000000.--9./000000-..0000000090/9/./09//;/--.9-.-....//////;.///.....//.//////.//////
@M05620:37:000000000-D9766:1:1101:7396:14751 1:N:0:55
AGTGCCAGCTCTCAATCGCACAGGGGACCCAGGGCCTGGCCCCTCCATCCAGAAAACCTATGACCTCACCCGCTACCTGGAGCACCAACTCCGCAGCTTGGCTGGGACCTATGAGTATCCAGCGTAGGCATCTGGGAGTTGGGGAGGAGTGAGGAGTTGGGGAAAGCCAGTCCTAACCGTGGAGGGTTCTGGTAAATGATGGGGTGAGGAGGGGCTCTTTGGCTCCCACCATTCCCCCTGTCTGGTCTATC
+
>>11>DF@>FFFF1FFGGGFEEHHGGGA0A0AFAEA/BGF0GE/EFBAFF1F1BAFGGFEB12FFGG1F>BEE>>EHEFHHHHGCH0>EBBCE?@/>BFGGHHGE?GHGF1FBFG2DDHFD10<///C11@F1<1<FCEHHGGCGC<<E<G00CCACF0/<-E:.C/:CGHCG0GCHFG:.?.99-;.9;F0;0C;FBFGGFGG-@9-:9A-@----9FFB/F/9EE--AAFBF/9BA-://;B//;9//;
@M05620:37:000000000-D9766:1:1101:10789:14769 1:N:0:55
AGTGCCAGCTCTCAATCGCACAGGGGACCCAGGGCCTGGCCCCTCCATCCAGAAAACCTATGACCTCACCCGCTACCTGGAGCACCAACTCCGCAGCTTGGCTGGGACCTATGAGTATCCAGCGCAGGAATCTGGGAGTTGGGGAGGAGTGAGGAGTTGGGGAAAGACAGTCCTCACCGTGGAGGGTTTTGGTAAATGATGGGGGGAGGAGGGGCTCTTTGGCTCCCACCAGCCCCCCCGTCTGTGCTATC
+
ABBBBFFFBFFFGGGGGGGGGGHHGGGGGGHHGGGGGGHHHHGHGGHHHHHHHHHHHGHGHHHHHHHHHHHGGGGGHHHHHHHHHHHHGHHHGGGGGFHHGHHGGGHHGHHHHFH3?GH33??B/<///??F?1<F0?/?11AD.>-.E<<0D.<C//0/;C..;.C;;:;::000;C.9;?AC?G;A.;.9;00;;90://;D-:-;:.A.@D--AF/F////;.;.;A.....;@F--;.A.///;/;9
@M05620:37:000000000-D9766:1:1101:18869:14773 1:N:0:55
GAGGCTGCTTTGGAAGAAACTCATAGATTACTGCAACAGTTCCCCCTGGACCTGGAAAAGTTTCTTGCCTGGCTTACAGAAGCTGAAACAACTGCCAGTATTCTTACCGTACGGAACCTCTACTCGAAGACTCCCAGATCATCCCAGCGCTGCTGAAAAACTGGCAAGTAAGTCAGGCATTTCCGCTTTAGCCCTCTTGTGGATCTAATTGACCACTTCTCAGCCTTTGTACTTGATTCTGACAAGCAAGG
+
BABBBBFBFFFFGGGGGGBFGGEHCHHHHHHHHHHFGFHHHHHHHGGGHHHHHHHHHGHHHHHHHHHHHHHHHHHHHHHGHHHHHHHHHHFHHHHHG3BB44B444B3BFH1EE1?//23B3BF?/?FC?FGHHFFH/222B3B?220>C/B/@2>F<<0??F0<FF/<1?1F1<=>GFG11>>A.<C.=DG/<<C<GHHHGB0C0;0=GFC00/:;0:CB00/:/0=9;9;BF0000;;;FFB0;9/;9E
@M05620:37:000000000-D9766:1:1101:18857:14787 1:N:0:55
GAGGCTGCTTTGGAAGAAACTCATAGATTACTGCAACAGTTCCCCCTGGACCTGGAAAAGTTTCTTGCCTGGCTTACAGAAGCTGAAACACCTGCCATGATCCTACCCGTAAGGAAAGGCTCCTAGAAGACTCCAAGGGAGTAAAAGAGCTTATGAAACAATGTCAAGCAAGTCAGGCATTTCCGCTTTAGCACTCTTGTGGATCCTATTGAACAATTCTCAGCATTTCTACTTTTCACTGATAATCCATG
+
ABBBBAFAFFFFFGGGGG4FEGGHHHHFGHHHHGHHFHHGGHHFHGG2AGHHHHGHCGFGHHHHFHFHHHFHHHHHHHHHHHHHFGHHHG1FGFHHH4@3B4BGHH11E??113B3FFH/3B/3B4F?DFE3BBF3B/EGAFHHHHHCGF11@11F>F10/1@22@G11FG0?G110?F1FD<F...<>1111<0CDG0<<.<<0C0<=DGFG0CG0;:C0;:CGFC;0;0=C00;00;;0;0000;;B0;
@M05620:37:000000000-D9766:1:1101:10792:14788 1:N:0:55
AGTGCCAGCTCTCAATCGCACAGGGGACCCAGGGCCTGGCCCCTCCATCCAGAAAACCTATGACCTCACCCGCTACCTGGAGCACCAACTCCGCAGCTTGGCTGGGACCTATGAGTATCCAGCGTAGGAATCTGGGAGTTGGGGAGGAGTGAGGAGTTGGGGAAAGACAGTCCTAACCGTGGAGGGTTCTGGTAAATGATGGGGTGAGGAGGGGCTCTTTGGCTCCCACCAGTCCCCCTGTCTGGTCTATC
+
AAAABFBFBFFFGGGGGGGFGEHCFGGGGGDHGGEFEGHHHHGHGG2GHHGGF3BGGGFHHHGHHHHFHHHGGF?EHFHHHHHHHHHHGHHHGGCFGHHHGHHGGGHHGHHHHGHHGHHHHHHGFFGGHHHHHHHHGGDHHHGFGGGGGHHHHEHGHHHHGGGGHHHHHHHFGHHHHHGGEFFGGAGGEGGGFFF0CBFGGFED.BFFFFFFFFFFFFFFFFFFFFFFFFFFFFFFFFFFFFFFFFFFFFB
@M05620:37:000000000-D9766:1:1101:13050:14794 1:N:0:55
GAGGCTGCTTTGGAAGAAACTCATAGATTACTGCAACAGTTCCCCCTGGACCTGGAAAAGTTTCTTGCCTGGCTTACAGAAGCTGAAACAACTGCCAGGATGCTACCCGTAAGGAAAGGCTCCTAGAAGACTCCAAGGGAGTAAAAGAGCTGATGAAACAATGGCAAGTAAGTCAGGCATTTCCGCTTTAGCACTCTTGTGGATCCAATTGAACAATTCTCAGCATTTGTACTTGTAACTGACAAGCCAGG
+
AAABB4CACFFFCFGGGFGGGFHHHHHFDHHHHHHHCHHFGHHFHGGGEGHHHGFFAEBGGHHHGHFGHHFHHHHHHFHHHHHHHGHHHFHHHFHHFFHAGHFGFHHHEEE?FGFHHHFECHFHHGGD3BBFEHCGGFGEGGCBDD?FHFHHHHHGGFDFGFHHHGHGD<F1GFHGHGHFGHFGGGCDFFGEDDHHFHHHFDFFGHHFFHGFFHFG0CGHFCGHHHGFHGHGFGGFFGGFFFFGGCEFFGG
@M05620:37:000000000-D9766:1:1101:13261:14798 1:N:0:55
GAGGCTGCTTTGGAAGAAACTCATAGATTACTGCAACAGTTCCCCCTGGACCTGGAAAAGTTTCTTGCCTGGCTTACAGAAGCTGAAACAACTGCCAGGATGCTACCCGTAAGGAAAGGCTCCTAGAAGACTCCAAGGGAGTAAAAGAGCTGATGAAACAATGGCAAGTAAGTCAGGCATTTCCGCTTTAGCACTCTTGTGGATCCAATTGAACAATTCTCAGCATTTGTACTTGTAACTGACAAGCCAGG
+
AAABBAFBFFFFGGGGGGGGGGHHHHHHHHHHHHHHHHHHHHHHHGGGHHHHHHHGHHFGFGHHHHGHHHHHHHGHHHHHHHHHHHHHHHHH33@?GFEEHFHHHHHHGE/ECGHHGFHHFFFHHDGFHHFFHCG3DEFHDFFGHHHGHHHHHHFHHHFGEHDFHHHG1FGHGHHHFHEHFHGFDDGA.>FDHHGHHHHBGAG<<GFCGHHHHCG/C;:GFHFHHHHHHHHGGFFGFBFFB0;CFF.99AG
@M05620:37:000000000-D9766:1:1101:23834:14811 1:N:0:55
GAGGCTGCTTTGGAAGAAACTCATAGATTACTGCAACAGTTCCCCCTGGACCTGGAAAAGTTTCTTGCCTGGCTTACAGAAGCTGAAACAACTGCCAATGATCCTACCGTAAAGCAACGCTCCTCGCAGCCTCCCAGGGCATCAAAACGCTGCTGCAAACATGGCCAGTCAGGCAGGCCATTCCGCTTTCACCATCTTGTGGACTCAATTGAAACATTCTCCGCCTTTGTGCTTGTTAATGCCAAACCCGG
+
A3AABAFBFFFFGGGFGFGGGGDHBFHHHHHHHHFFFEFDGHHHHGGGHHHGHHGHHFCFFHHHFHHHHHHHHHGCGHHHHHHHHGHHHFHHHHHHC3@334@44BBBE?1?1BBB?B?/?EE3B/<>///BBFFC1??/?0@11110/>?/?1?DG1FGF1FFF0>.11>10>..A<..<DDGHGDGGB0;<;0;;CF;C.0/0;FGFGF0;0C/0;0;0;.;;.;CB0/0;;:F0009;//;B.;;.-;
@M05620:37:000000000-D9766:1:1101:25425:14813 1:N:0:55
GAGGCTGCTTTGGAAGAAACTCATAAATTAGTGACACAGGACCCGATGACCATGTAACCGTATCTTGCCTGGCTGACAGAAGCTGGAACAACTGCCCGGATGCTAACCGTAAGGAACGGCTCCTCGAAGACTCCCCGGTCGTCCCCGCGCTGCTGCACCAGTGGCAAGTCAGTCAGGCCTTTCCGCTTTCGCCCTCTTGTGGATCCAATTGACCACTTCTCCGCCTTTGTACTTGTAACTGCCAAGCCCGG
+
BBBBBBFBFFFFGGFGGGGGG4BBD5DDAB4DFFDFCG2222B222AB5BBBAB55ABBE11115DA53B31BB1F2FF?B3BG@21BB2?FF3BB11>>E/?FGFHH//??033B0//>EGGHFG/BF/BGHHHFGG</@DEF.<-<ADGGCHHHF/CFGCHHGFCEH0GGHHHGGG.CGGGGGGGGGFEG9EBFGGGFFFFFFFFBFFFFFF;.9BFFF/D.;DF/;;9BFFF;BFFFF/;BFE9A.;B
@M05620:37:000000000-D9766:1:1101:7220:14827 1:N:0:55
GAGGCTGCTTTGGAAGAAACTCATAGATTACTGCAACAGTTCCCCCTGGACCTGGAAAAGTTTCTTGCCTGGCTTACAGAAGCTGAAACAACTGCCAGGATGCTACCCGTAAGGAAAGGCTCCTAGAAGACTCCAAGGGAGTAAAAGAGCTGATGAAACAATGGCAAGTAAGTCAGGCATTTCCGCTTTAGCACTCTTGTGGATCCAATTGAACAATTCTCAGCATTTGTACTTGTAACTGACAAGCCAGG
+
BBBBCCFCFFFFGGGGGGGGGGHHGGGHHGHHHHHHGHHHHHHHHGGGHGHHHHHHGHHHHHHHHHHHHHHHHHHHHHHHGHHGHHHHHHHHHHHHHHGEHHHHHHHHGGGGHHHHHHHHHHGHHHHHHGHHHHHHHGGGGFHHHHHGHHHHHGHHHHHHHHHHHHHGFHHHHHHHHHHHHHHHGGGGGFHHHHHHHGHHHGHHHHGHHHGHHHHHHHHHFGFHFHHHHHHGGGGFGGGGGGGGGFEEFGG
@M05620:37:000000000-D9766:1:1101:20251:14851 1:N:0:55
AGTGCCAGCTCTCAATCGCACAGGGGACCCAGGGCCTGGCCCCTCCATCCAGAAAACCTATGACCTCACCCGCTACCTGGAGCACCAACTCCGCAGCTTGGCTGGGACCTATGAGTATCCAGCGTAGGAATCTGGGAGTTGGGGAGGAGTGAGGAGTTGGGGAAAGACAGTCCTAACCGTGGAGGGTTCTGGTAAATGATGGGGTGAGGAGGGGCTCTTTGGCTCCCACCAGTCCCCCTGTCTGGTCTATC
+
AB>ABFFFBFFFGBGGGGGCGGHHGGFGGGHHGGGGFFHHHHGHGGHHHHHHHHHHHGHHHGHHHGHHHHHGGEEGHHHH?FGHHHAFFHGEEGCEFGGHGHFGGGHHGHHHH3FFGFHH3?GFGFGGGFHHHGHH0FEHHGGGFCC<EHH0DG0CGHHHGG..CGGHHHHHHHHHHHGGGG.CDGCFEGGGCFFGGGGGFGGGADFFFBDFFFAAEFFFFFFEFEFFFFFFFFFFFFFEFFFFFBFFFFB
@M05620:37:000000000-D9766:1:1101:20258:14869 1:N:0:55
AGTGCCAGCTCTCAATCGCACAGGGGACCCAGGGCCTGGCCCCTCCATCCAGAAAACCTATGACCTCACCCGCTACCTGGAGCACCAACTCCGCAGCTTGGCTGGGACCTATGCGTATCCCCCGCATGAATCTGGGGGTTGGGGGGGGGTGTGGGGTGGGGGGAAGACAGTCCTAACCGTGGAGGGTTTTGGGATATGATGGGGGGAGGAGGGGGTCTTTGGCTCCCACCAGTCTCCCTGTGTGGTCTCTC
+
ABABBFFFCFFFGGGGGGGGGGHHGGGGGGHHGGGGGGHHHHGHGGHHHGHHGHHHHGHHHHHHHHHHHHHGGFGGHHHHHHHHHHHHGHHHGGGGGHHHGHHGGGHHGHHHH2?//?02=/<>////111=F11?->-<--<D-;9-;:@-;..;.---;C--;:F/B9900000/9-.;-.AAD:..;.-..0;090000;D-@9C;.;.CF99;F0;0/00;.;/;...000;BF/0;0;..90;0;0
@M05620:37:000000000-D9766:1:1101:19407:14869 1:N:0:55
AGTGCCAGCTCTCAATCGCACAGGGGACCCAGGGCCTGGCCCCTCCATCCAGAAAACCTATGACCTCACCCGCTACCTGGAGCACCAACTCCGCAGCTTGGCTGGGACCTATGAGTATCCAGCGTAGGAATCTGGGAGTTGGGGAGGAGTGAGGAGTTGGGGAAAGACAGTCCTAACCGTGGAGGGTTCTGGTAAATGATGGGGTGAGGAGGGGCTCTTTGGCTCCCACCAGTCCCCCTGTCTGGTCTATC
+
BCABCFFFCFFFGGGGGGGFGGHHGGGGGGHHGDGGGGHHHHGHGGHHHHHHHHHHHGHFHHHHHHHHHHHGGEGGHHHHFGHHHHHHGHEHFGGGGHHHGHHGGGHHGHHHHFHHHHHHFHHGGAFGGHHHHHHHCFEHHHGGFCGDFHH0GH0EHHHHGC.:CGHHHHHHHHHHHHGGGG.CFGEGGGGGGGGGGGGGGGGGAFFFFFFFFFFFFFFFFFFFFFFFFFFFFFFFFFFEFFFFFFFFFFF
@M05620:37:000000000-D9766:1:1101:26415:14874 1:N:0:55
GAGGCTGCTTTGGAAGAAACTCATAGATTACTGCAACAGTTCCCCCTGGACCTGGAAAAGTTTCTTGCCTGGCTTACAGAAGCTGAAACACCTGCCAGGATGCTCCCCGTAAGGAAAGGCCCCTCGAAGACTCCACGGGAGTACCAGAGCTGCTGAAACAATGGCAAGTAAGTCAGGCATTTCCGCTTTAGCACTCTTTTGGATCCAATTGAACAACTCTCAGCATTTGTACTTGTAACTGACAAGCCAGG
+
A>1AA@FACFF@FGGCAE1ABAADFGGAFAEFHBAAABF1FGHBGGC/A0A0FGHG1A0BGFGH2G1FGD1FHHE1F1FAFGHFE1FGGC0EFFHC11//F10111FE>EG/C1BFB0B>/?<//</FF/GF<G10?C</B?0112@0FGGH1?GBGBF0/1FGFHGF111>=GDD00.0<=00<A..<<=00:CHC0000-/0:/00;0CFB0B9.;FF00CF00900;0C000000;;;;/00CAAB-9
@M05620:37:000000000-D9766:1:1101:21959:14877 1:N:0:55
AGTGCCAGCTCTCAATCGCACAGGGGACCCAGGGCCTGGCCCCTCCATCCAGAAAACCTATGACCTCACCCGCTACCTGGAGCACCAACTCCGCAGCTTGGCTGGGACCTATGAGTATCCCGCGTCGGGATCTGGGAGTTGGGGCGGAGTGAGGAGTTGGGGGAAGACAGTCCTAACCGTGGAGGGTTCTGGGAAATGATGGGGGGAGGAGGGGCTCTTTGGCTCCCACCAGTCCCCCTGTCTGGGCTATC
+
ABAAAFFFBFFFGGGGGGGCGCHGGGEEEEHHBEEECFHHHHGHGGHHHHHHFHHFGGHGHGFHHFGHHHHGF>EFHHHGBFGHHHAFEHHC?F?EEHGHGHHGGGHHGHHHHFHDDFD32<<B<//<//>CG11F0><FG1AD.A@9A9C0CA0;//0/;A--;AF/F.:9/9//;A-:A-9;AD9.;F//../A//////AD-@=FA:D9BFC-;F/B////;.EBFAA.9//;EF-.B9F/9..;.B/
@M05620:37:000000000-D9766:1:1101:11005:14882 1:N:0:55
GAGGCTGCTTTGGAAGAAACTCATAGATTACTGCAACAGTTCCCCCTGGACCTGGAAAAGTTTCTTGCCTGGCTTACAGAAGCTGAAACAACTGCCAGGATGCTACCCGTAAGGAAAGGCTCCTAGAAGACTCCAAGGGAGTAAAAGAGCTGATGAAACAATGGCAAGTAAGTCAGGCATTTCCGCTTTAGCACTCTTGTGGATCCAATTGAACAATTCTCAGCATTTGTACTTGTAACTGACAAGCCAGG
+
ABCBCBFCFFFFGGGGFGGGGGHHHHHHHFGHHHGHHHGGHHHHHGGGHGHHHHHHHHGHHHHHHHHHHHHHHHHHHGHHHHHHHHHHHHHHHHHHGHHGHHHHHHHHGGGGHHHHHHHHHHGHHHHHHHHHHHHHHGGHGGHHHHHGHHHHHHHHHHHGGHHHHHHGGGHHHHHHHHHHHHHHGGGGGHHHHHHHHHHHHGHHHHHHHHHHHHHHHHHHHHHHHHHHHGHGGGGGGGGGGGGGGFGGGGG
@M05620:37:000000000-D9766:1:1101:10990:14897 1:N:0:55
GAGGCTGCTTTGGCAGAAAATCATAGCTTACTACAACAGTTCCCCCTGGACCTGGCAAAGTTTCTTGCCTGGCTTACAGAAGCTGACACAACTGCCAGGATGCTACCCGTAAGGAAAGGCTCCTAGACGCCTCCAAGGGAGTAAAAGAGCTGATGACACAATGGCAAGTCAGTCAGGCATTTCCGCTTTAGCACTCTTGTGGATCCAATTGAACAATTCTCAGCATTTGTACTTGTAACTGACAAGCCAGG
+
1>1AAAF>F1B@EFDEGGG1GGHHHE1D31F33DBFFGHH2BGFGGGAA0EGHHHEGFHH1AAFHADEHHH/ABGHHH1DB@FGHHB1BGFEFGGGFHGHHGHHHHHHGGEEGHF0BFHHHHGHHHH1EEEHGHHHGEA/ABFGHHDCCHHHEHFH1?GHAFHHHB1<GD1=FFHGHH.>GHHHACGGGHHHGHHHHHHHHGHHHHHBHHGBGHGFHHHGGGGGGGGGGGGGGGGGGGGGGFGGGFGGGGG
@M05620:37:000000000-D9766:1:1101:4139:14931 1:N:0:55
GAGGCTGCTTTGGAAGAAACTCATAGATTCCTGCACCAGTTCCCCCTGGACCTGGAAAAGTTTCTTGCCTGGCTTACAGAAGCTGAAACAACTGCCATGATGCTACCCGTAAGGAAAGGCTCCTAGAAGACTCCAAGGGAGTAAAAGAGCTGATGAAACAATGGCAAGTAAGTCAGGCATTTCCGCTTTAGCACTCTTGTGGATCCAATTGAACAATTCTCAGCATTTGTACTTTTCACTGACAAGCCAGG
+
>3AA>AFBCBDFG4BB4FFBFGFGGAGFG5DABB44BGFHHGFGHGFGG2BFGHGH332FGGHHHHHBBA3BBFFBB5BDFGBGHB3FBBBFGHHG34B3B4FGGHHH?1>EFHH3FEG/3BFGGGDBBFGF3FC?FEGGD?2D3BFFBFHHG<FB>FFGHFFGH<CF1?FF??FGGGH11>11>A.><1111<<<0<<=0<0<CG0<=;::G;CG:0;G0:0=GC0CGGCG0;0;00;;0;/:;.=;FF;
@M05620:37:000000000-D9766:1:1101:10314:14932 1:N:0:55
AGTGCCAGCTCTCAATCGCACAGGGGACCCAGGGCCTGGCCCCTCCATCCAGAAAACCTATGACCTCACCCGCTACCTGGAGCACCAACTCCGCAGCTTGGCTGGGACCTATGTTGAGTATCCAGCGTAGGAATCTGGGAGTTGGGGAGGAGTGAGGAGTTGGGGAAAGACAGTCCTAACCGTGGAGGGTTCTGGTAAATGATGGGGTGAGGAGGGGCTCTTTGGCTCCCACCAGTCCCCCTGTCTGGTCT
+
CCBBCFFFDFFFGGGGGGGGGGHHGGGGGGHHGGGGGGHHHHGHGGHHHHGHHHHHHGHHHHHHHHHHHHHGGFGGHGHHGHHHHHHHGHHHGGGGGHHHGHHGGGHHGHHHHHHHHHHGHHHHHHGGDFGHHHHHHHHGGGHHHGGGGGGGGHHHHHGHHHHGGGGHHFHHHHHHHHHHGGDGGGGGGCFFGGGCFGGGGGGGGGFDFFFFFFFFFFFFFFFFFFFFFFFFFFFFFFFFFFFFFFFFFFF
@M05620:37:000000000-D9766:1:1101:12192:14934 1:N:0:55
GAGGCTGCTTTGGAAGAAACTCATAGATTACTGCAACAGTTCCCCCTGGACCTGGAAAAGTTTCTTGCCTGGCTTACAGAAGCTGAAACAACTGCCAGGATGCTACCCGTAAGGAAAGGCTCCTAGAAGACTCCAAGGGAGTAAAAGAGCTGATGAAACAATGGCAAGTAAGTCAGGCATTTCCGCTTTAGCACTCTTGTGGATCCAATTGAACAATTCTCAGCATTTGTACTTGTAACTGACAAGCCAGG
+
[truncated: 939,805 more chars]
