# Supplementary material for: Fast but not furious: a streamlined selection method for genome-edited cells
Source: Life Sci Alliance. 2021 Apr 26;4(6):e202101051. doi: 10.26508/lsa.202101051 (PMC8127327; doi:10.26508/lsa.202101051)
Supplement: Supplementary file 1 [file LSA-2021-01051_Supplemental_Data_1.zip › SANGER and Deep Sequencing/ACTB/56_S56_L001_R1_001.fastq]

@M05620:37:000000000-D9766:1:1101:19518:2050 1:N:0:56
AGTGCCAGCTCTCAATCGCACAGGGGACCCAGGGCCTGGCCCCTCCATCCAGAAAACCTATGACCTCACCCGCTACCTGGAGCACCAACTCCGCAGCTTGGCTGGGACCTATGTGAGTATCCAGCGTAGGAATCTGGGAGTTGGGGAGGAGTGAGGAGTTGGGGAAAGACAGTCCTAACCGTGGAGGGTTCTGGTAAATGATGGGGTGAGGAGGGGCTCTTTGGCTCCCACCAGTCCCCCTGTCTGGTCTT
+
?AAABFFFBFFFGGGGGGGGGGHHGGFGEEFGGEEEFGHHFHFHFGCHHGEGBFCFHGHGHHBGHHH3FGHGGE/EGHHHHFHAFHHGGHHGGG//EBGGCHHFG/GFFHGFBGHHHHHHGFHEFCDEG?DGFGHFH0FFGGDF?-F?-CDGFFGEHGGHHHCCEGHHHGHFHHHHHBFG?FF?DED-EFGGEB;090CBFGB0EFFFFFFFF?CABBEFFFBFFFFEE.AA.99FFFFFF.BFFFFFBF/
@M05620:37:000000000-D9766:1:1101:16809:2058 1:N:0:56
GAGGCTGCTTTGGAAGAAACTCATAGATTACTGCAACAGTTCCCCCTGGACCTGGAACCGTTTCCTGCCTGGCTTACAGAAGCTACAACCACTTCCCTTTCCTAAAGGCTGCTACCCGTCCGGAACGGCTCCTCGCAGACTACCAAGGAGTCCAAGAGATGCTGAAACACTGGCAAGTACGACTGGCTTTTTCGCTTTAGCACTCTTGTGGATACCCTTGACTACTTCTCAGCATTTGTACTTGTAACTGA
+
CCCCCCFCFFFFGFGGGGGGGGHHHHHHHGHHHHHGHHHGHHHHHGGGHHHHHGHFH3BEBEH35DBFEGHEGH1BBFGFGHH3533BFEFFHHHGH333@3@4B33BFF11G4F2?EE/?/<//>/?<</?22/>//<CGFGC=1?/?GF=F=F10><1<GD111<<G0FF<<<<CDDFA.<.::C/:=G0;AD?EE090;0;/;;0;0.0;0B;;F//0;00/00;CC090CBF;FB0;0;F00:0:00
@M05620:37:000000000-D9766:1:1101:18574:2408 1:N:0:56
AGTGCCAGCTCTCAATCGCACAGGGGACCCAGGGCCTGGCCCCTCCATCCAGAAAACCTATGACCTCACCCGCTACCTGGAGCACCAACTCCGCAGCCTGGCTGGGACCTATGTGAGTATCCAGCGTAGGAATCTGGGAGTTGGGGAGGAGTGAGGAGTTGGGGAAAGACAGTCCTAACCGTGGAGGGTTCTGGTAAATGATGGGGTGAGGAGGGGCTCTTTGGCTCCCACCAGTCCCCCTGTCTGGACTA
+
>A>>>FF11FFFG1FGFGE1E?GAF0A00BEGA0EA/BFG0FGEGGH1FEGH1GGEGGH1BFFHHFGHHAFEE>>FHFFHBFHGHH0?EG1BE/>>>/BFEHHFG/<0?GHGHH2BFGHHHGEHH@CCG?FGGHHFFF0FCG<FCC.CCECCC<DGFC//DCCCE.GGCGHGHHFFHHGGGGFG?EAAF?FGGF0BFFGFFFGEEGB@?FFFBB9@@@FFEFFF/BFFEFFFFFBFFFFF?-9BBFB/;;9
@M05620:37:000000000-D9766:1:1101:19302:2489 1:N:0:56
TCTGCCACTTCTCAATCAACAGCCTCGCCCTGGCCCACCGCGCTTAAGAGCACACGACTGAACGCCATTCACATGCAGACATCGCATATGCCGTCTTCTGCTTGCCAACCACCCCACAAAACTCACCTACACCACCACGAACAACCCACGCAAGACTCAAACCCAAGCAGGCAAAGAGGACCACGCACCACCACATACCAGCACAAGAGACGACACACAAGACAAAATATCGTAGAGTGAACAAAAACACA
+
1>>AA11BBF1BABBDG1BF1B1B00BAAE0BFHHHF0////A/ABFF1FH1BFGE/AEEGFF0BEE/1B2BFH1B@@@0BFG/?//?BGGFE/>BFBBFH1B</<BB???FE?>C?A/0001@1@<1@01?0//////><<-0<C..<-.<--/<0:0:00......//.:..;///..;...9;99A...9..///9//-B---------9--99------/---////-----/////;/--9:--;9
@M05620:37:000000000-D9766:1:1101:20898:2580 1:N:0:56
GAGGCTGCTTTGGAAGAAACTCATAGATTACTGCAACAGTTCCCCCTGGACCTGGAAAAGTTTCTTGCCTGGCTTACAGAAGCTGAAACAACTTCCCATTCCTACCGGCAGCTAACCGTACGGACAGGCTCCTAGCCGACTAAAAGGGCGTACAAAAGCTGCTGAAACAATGGCAAGTACGTCAGGCCTTTCCGCTTTAGCACTCTTGTGGATAACCTTGACCAATTCTCAGCATTTGTACTTGTACATGA
+
AABCBBFBFFFFGGGGGGGGGGHHHHHHHHHGHHHHHHHHHHHHHGGGHHHHHHHGGGHHGHHHHHHHHHHHHHHHHHHHHHHHHHGHHFHHH5DFF@FGGHHHHHGG//>?GHFHGGFH/EEG<E/?/BGGHH3B?CFGG?DGFHGDCDGGGGG1><0<GFFHHHHHHHHHH/CHGGH<EGGGGBG:/;<0<CFGGGGFGFFGGGGGGG?FG09;/CFGGFFGGGGGGFFFFFFFFFFFBFFFF/B/BF/
@M05620:37:000000000-D9766:1:1101:18055:2604 1:N:0:56
AGTGCCAGCTCTCAATCGCACAGGGGACCCAGGGCCTGGCCCCTCCATCCAGAAAACCTATGACCTCACCCGCTACCTGGAGCACCAACTCCGCAGCTTGGCTGGGACCTATGTGAGTATCCAGCGTAGGAATCTGGGAGTTGGGGAGGAGTGAGGAGTTGGGGAAAGACAGTCCTAACCGTGGAGGGTTCTGGTAAATGATGGGGTGAGGAGGGGCTCTTTGGCTCCCACCAGTCCCCCTGTCTGGTCTA
+
A?>ABFFFBFFFGGGGGGGGGGHCGGGGGGHHGFGGEFHGGHGHGGGHHHHHHHGHGGHHHHHHHHHFHHGGGEG/EGHHHHHHHHHHGHGHGGGFGGHGGFHGGGHGGHHHGGFHHHHHH3FGFGDDGGFHHHHGGHGGDHHFGGGGGFGGFHHHFDCCDGFFEGHGGHHFFH0GGFFF?CCCCEGG999CFFCBFGGGFGFGGGDBFFFFFDFA;>EFFFFEFFFEFFFFFFFFFFFFFFFFFFFFFFF
@M05620:37:000000000-D9766:1:1101:18259:2615 1:N:0:56
GAGGCTGCTTTGGAAGAAACTCATAGATTACTGCAACAGTTCCCCCTGGACCTGGAAAAGTTTCTTGCCTGGCTTACAGAAGCTGAAACAACTGCCCCTTCCTACCGGCCGCTACCAGTACGGCCCGGATCCTCGCCGACTCCCCGGGCGTCCACGAGATGATGAAACAATGGCAAGTACGTCCGGCCTTTCCGCTTTAGCACTCTTGTGGATCCCATTGACTAATTCTCAGCCTTTGTACTTGTAAATGA
+
CCCCCCFBFFFFGGGGGGFGGGHHHHHHHHHHHHHHHHHFGHHHHGGFHFHHHHHHHHHFFHHHHHHHHHHHHHHHHHHHHHHHHFGHHHGHGHHH1?FF?GF4BB>>//>E///B3?333/?@CG/B//<GD2<A///-><GC.-<--::;:A0::-..;00;CBF0C.C00/;;A0CB./;.99@DFFF0FA..AFFEFF9:/;;BB0;BB09BF0BF0:0;F000B0BFF9FFFBBFFFFFB009;B9
@M05620:37:000000000-D9766:1:1101:18991:2622 1:N:0:56
GAGGCTGCTTTGGAAGAACCTCATAGAGTACTGCAACAGTTCCCCCTGGACCTGGAAAAGTTTCTGGCCTGGCTTACAGAAGCTGAAACGACTGCCACTTCTTATTGGATGCTCCCCGTACAGCCCAGATCCTCGAAGAATCCCAGGAAGTAAACGAAATGAAGAAACAATGTCAAGTACGACCGGCCTTTCCGCTTTAGCACTATTGTGGATACCATTGCCACCTTCTCAGCATTTGTCATTGTCAATGA
+
BCCCCCFCFFFFGGGGGG4FGGHHHCB5DGHHGHHCFGGF5F53BEEAGHHFGHHGHHHGFFHGHDHHHE1FHFGHH53GGFGHHF33B?1>BEGBBFBB34444DBB333?FHHG//E///43??/?/33F42/?B/?2DFGHFH//@F@@F>GG///??G1??FGH0.1<1><1<F1F?.<-<?EECGHHFE.EFEFFGFFF0CBBBFGGBFBCCGGGGGF9.;FGFFFGGFF;0;BFFFFFFFFFBFB
@M05620:37:000000000-D9766:1:1101:13204:2658 1:N:0:56
AGTGCCAGCTCTCAATCGCACAGGGGACCCAGGGCCTGGCCCCTCCATCCAGAAAACCTATGACCTCACCCGCTACCTGGAGCACCAACTCCGCAGCTTGGCTGGGACCTATGTGAGTATCCAGCGTAGGAATCTGGGAGTTGGGGAGGAGTGAGGAGTTGGGGAAAGACAGTCCTAACCGTGGAGGGTTCTGGTAAATGATGGGGTGAGGAGGGGCTCTTTGGCTCCCACCAGTCCCCCTGTCTGGTCTA
+
ABAABFFFAFFFGGGGGGGGGGHGFAEABEHH2AEEFGHHHH2BAAGGDGHHFHHHHEGHEHHHHGHHHHFEG>EFGHHHHHHHHHHFEHHCEECGEHBGGHHGGGHHGHHHHHHHFHHFFHFGGC?C@DHH2GGHHH??EGHHGG.<D><>G0<C<<GHHHGGAFG:/C/:CGHHHGHHGEEFCCGG:CFGFFCFFGGGGFGGGGFFFFFFDFFFFFFFFFFFFBFFFFFFFFFFFFFFFFFFFFFFFFB
@M05620:37:000000000-D9766:1:1101:16290:2703 1:N:0:56
AGTGCCAGCTCTCAATCGCACAGGGGACCCAGGGCCTGGCCCCTCCATCCAGAAAACCTATGACCTCACCCGCTACCTGGAGCACCAACTCCGCAGCTTGGCTGGGACCTATGTGAGTATCCAGCGTAGGAATCTGGGAGTTGGGGAGGAGTGAGGAGTTGGGGAAAGACAGTCCTAACCGTGGAGGGTTCTGGTAAATGATGGGGTGAGGAGGGGCTCTTTGGCTCCCACCAGTCCCCCTGTCTGGTCTA
+
AAAAAFFFAFFFGGGGGFGAE0BGFFGGGG0BFEEGCFGAFGECEGGGFG1FAGFF0FG1FGEGHHF1FFGGGE/EHGHHHHHEAGFHGGHHG?/EEFFHFHHG/AGFEHHB1GHHGHFHHEHHHGE?@CGFCFFGFFHG<F<?/AFCCGFHFG0.GACFGHGGEGHCHHHFFFHFHEGHGGGGBFBA.CFFBFCB0CFBF;CFGGF@FFFFFF@@@@EFFFBBFBBEFFFFFFFFFFFF@FFFFFFFFF9
@M05620:37:000000000-D9766:1:1101:11964:2966 1:N:0:56
GAGGCTGCTTTGGAAGAAACTCATAGATTACTGCAACAGTTCCCCCTGGACCTGGAAAAGTTTCTTGCCTGGCTTGCAGAAGCTGAAACAACTGCCAATTCCTACAGGATGCTAACCGTAAGGCCCGGCTCCTAGCCAACTCCCAGGGAGTCCACGCGCTGCTGAAACAATGGCAAGTACGTCCGGCATTTCCGCTTTAGCACTCTTGTGGATCAACTTGACCAATTCTCAGCATTTGTACTTGTAAATGA
+
BABCCCFCFFFFGGGGGFGGG4ADF5DGFG4DGGHFFCFA55D3AEFG2AG2EFG2332BB5D5DDD5ABA11BB01BFGF3GGH33BFFEGFHHHEFHDB4B4B3BFG3@BFB4BFEG//?33//>E?EGGH2FCG22?FG2?22/</</222<//><A-.1111<FC.D0/<BFEH00=/<.:-;:;CCHBEGGDG00;;BCCFFFFFGFGF.0/00000;FEFFBFFFFFFF//BFF/FFFF/:/;:/
@M05620:37:000000000-D9766:1:1101:15949:2986 1:N:0:56
GAGGCTGCTTTGGAAGAAACTCATAGATTACTGCAACAGTTCCCCCTGGACCTGGAAAAGTTTCTTGCCTGGCTTACAGAAGCTGAAACAACTTCCCATTCCTAAAGGATGCTCCCCGTAAGGCCCGGCTCCTCGAAGACTCCCAGGGAGTCAACGAGCTGCTGAAACAATGGCAAGTACGTCAGGCCTTTCCGCTTTAGCACTCTTGTGGATCACCTTGACCAATTCTCAGCATTTGTACTTGTACATGA
+
BABBCCFCFFFFGGGGGGGGGGHHHHHHHHHHHHHHHHHFGHHHHGGGGGHHHGHFGGHHGHHHHHFHHHHHHHHHHFHHHHHGHHHHHGHHH5FGGHHHHHHHDBBFF3BGH3FFGG>>>GH3/><EEFGGB2?/2/?B3BF<22??FG/?<F1EGG?FG<1<>FHHHCFDFHHHGHH0EHF.E<G.<CGHHGGGGGHGHHHHGGGGGGGGGG?//0=CBFFF.FFGGGGGGFFF9CB0F0FFFB9BFFF
@M05620:37:000000000-D9766:1:1101:15219:2995 1:N:0:56
AGTGCCAGCTCTCCATCGCACAGGGGACCCAGGGCCTGGCCCCTCCATCCAGAAAACCTATGACCTCACCCGCTACCTGGAGCACCCACTCCGCAGCTTGGCTGGGACCTATGTGAGTATCCAGCGTAGGAATCTGGGAGTTGGGGAGGAGTGAGGAGTTGGGGAAAGACAGTCCTAACCGTGGAGGGTTCTGGTAAATGATGGGGTGAGGAGGGGCTCTTTGGCTCCCACCAGTCCCCCTGTCTGGTCTA
+
>A>>AFFFBFFFG4BFGEE2E?GAFAAEFEGH2BEAFFHHHHGHGGHHHFHHHHHEGFHHGDGHHDBGHHHEG/>EGFFG2BGHHH???GHB/E/E>GBBEHHGGGHHGHHGHHHHHHHHHHHHHGGFGGHHHHHHHHFGGHHHGG.CGECCGDGH0EGHHHGGEAEFHHGHHHHHHHGGGGGGAEGGEGFGGGCFGFGGEGGGGFFFFFFEFFFFFAFFFFFFFFFFFFFFFFFFFFFFFFFFFFFFFF9
@M05620:37:000000000-D9766:1:1101:15141:3043 1:N:0:56
AGTGCCAGCTCTCAATCGCACAGGGGACCCAGGGCCTGGCCCCTCCATCCAGAAAACCTATGACCTCACCTGCTACCTGGAGCACCAACTCCGCAGCTTGGCTGGGACCTATGTGAGTATCCAGCGTAGGAATCTGGGAGTTGGGGAGGAGTGAGGAGTTGGGGAAAGACAGTCCTAACCGTGGAGGGTTCTGGTAAATGATGGGGTGAGGAGGGGCTCTTTGGCTCCCACCAGTCCCCCTGTCTGGTCTA
+
ABAABFFFCFFFGGGGGGGGGGHGGGGGGGHHGGGGGFHHHHGHGGHHHHHHHGHHHGHHHFHHHGHHHHFGHFHHHHHHHHHHHHHHGHHHEGCGGHGGGHHGGGHHGHHHHGHHHHHHHHHHHGFGGGHHHHHHHHFGGHHGGGEGGGEGHFHHHGHHHHGGGGHHHHHHHHHHHHHHGGHGAEDGCFFGGGFGGGGGGGGGGGGGFFFFFFFFFFFFFFFFFFFFFFFFFFFFFFFFFFFFFFFFFFF
@M05620:37:000000000-D9766:1:1101:10465:3159 1:N:0:56
GAGGCTGCTTTGGAAGAAACTCATAGATTACTGCAACAGTTCCCCCTGGACCTGGAAAAGTTTCTTGCCTGGCTTACAGAAGCTGAAACAACTGCCAATTCTGACAGGATGCTCCCCGTACGGAACGACGCCTATAAGACTGCCACAGATTACAACATCGGATGAAACATTGGCAAGTAAGTCACGCTTTTCCGCTTTAGCACTCGTCTGTGTACCATTGACCACTTCTCAACATTTATACTTTTAACTGC
+
AAABBBFBFFFFGGGGGGGGGGHHHHHHHHHHHHHGHGGFHHHHHGGGHFHHHHHHHFFHHHHHGEFHHHHHHHFGHFHGHGGHFGHD3GHHCH3FEBB3F44B3BB?1332B3B1>/E/////?///////0/3B322@<222@20@<2??1?11/01//?.-1111011110<<C000<0000.<.<.00;A.:::0;CC00:.99..0000;0;0;00009./;00:00;0;0;090;000;///;//
@M05620:37:000000000-D9766:1:1101:20826:3181 1:N:0:56
GAGGCTGCTTTGGAAGAAACTCATAGATTACTGCAACAGTTCCCCCTGGACCTGGAAAAGTTTCTTGCCTGGCTTACAGAAGCTGAAACAACTGCCAATTCCTAAAGGATGCTCCCCGTACGGCAAGGCTCCTAGCAGACTCCACGGGCGACAACGAGCTGCTGAAACAATGGCAAGTACGTCAGGCATTTCCGCTTTAGCACTCTTGTGGATCCACTTGACCAATTCTCAGCATTTGTACTTGTCAATGA
+
ABBCCCFCFFFFGGGGFGGGGGHHHHHDGHHGHHHHGHHGHFHHHGGGHHHHHHHHHHHHHGHHHHHHHHHHHHHHHHHHHHHHHHHHHHHHGGHHHHHHHHH4F33D2BFGH3FGFG>/>/E/EEEFHHHGH2FGB2BB2BBBFEFGGG/><ACFGFGGHHG0DGHHHCHHHHHHGHHHGHHEG/;CGHBHHGGGFGGFGGGGGGGGFGGGGGGGG0;;C:FG.0:FFFFFFFBBBFFFFFFFF0;0BFF
@M05620:37:000000000-D9766:1:1101:21401:3266 1:N:0:56
AGTGCCAGCTCTCAATCGCACAGGGGACCCAGGGCCTGGCCCCTCCATCCAGAAAACCTATGACCTCACCCGCTACCTGGAGCACCAACTACGCAGCTTGGCTGGGACCTATGTGAGTATCCAGCGTAGGAATCTGGGAGTTGGGGAGGAGTGAGGAGTTGGGGAAAGACAGTCCTAACCGTGGAGGGTTCTGGTAAATGATGGGGTGAGGAGGGGCTCTTTGGCTCCCACCAGTCCCCCTGTCTGGTCTA
+
>A>AAFD11BFFGDGGGGAFGCHGGGG00E0AF0EEAFHH0FG/EFCFDH1G1FBG0BC1BGBGHHH1F>0EFE>EHFHHHHHEHHFHGH1FEEGEGFFHGGHG/?G<E0BB1GF2>>2BGFGHHGCACGH1<F2FF00?CFDCC-.<CC<>CGFC<C//DFCC.AHFFHHHHHGHHHFHGA9-99CA.9CFBFFFFBFFBF0BEBF??AFFFB?;@@-BFFF/FFF?EBFAAFFFFF?A@EFBFFFFBF;
@M05620:37:000000000-D9766:1:1101:16816:3382 1:N:0:56
AGTGCCAGCTCTCAATCGCACAGGGGACCCAGGGCCTGGCCCCTCCATCCAGAAAACCTATGACCTCACCCGCTACCTGGAGCACCAACTCCGCAGCTTGGCTGGGACCTATGTGAGTATCCAGCGTAGGAATCTGGGAGTTGGGGAGGAGTGAGGAGTTGGGGAAAGACAGTCCTAACCGTGGAGGGTTCTGGTAAATGATGGGGTGAGGAGGGGCTCTTTGGCTCCCACCAGTCCCCCTGTCTGGTCTA
+
A?AABFFFBFFFFFGFGGGGGGHHGGGGGGHHGGGGGFHHHHGHGGHHHHHHHHBHHGFHGHHHHHGHHHHGGFFGHHHGHHHHFHHHGGHHGGGGGHHHGHHGGGFHGHHHHHGHHHHHHHHHHGDGGGHHHHHHHGHGGHHHGGCDGGGHHHHHHGHHHHGGGGHHHHHHHHHHHHHHGGGGGGGGAFGGGGBFGGGGGGGGGGFFFFFFFFFFFFFFFFFFFFFFFFFFFFFFFFFFFFFFFFFFFFF
@M05620:37:000000000-D9766:1:1101:20253:3397 1:N:0:56
AGGCTACTTTCTACTACTCTCATAGTTTCCTGCCCCAGTACCCCCTCGCCCTGTAAACGTTTCGCGCCTGGCTTACCGACGCGAACACAGCTGCCACTTCCTACTGGATGCTCCCCGTACTGACCGGCTCCTCGCCGCCTCCCCGGGCGTCCCAGCGCTGCTGCAACCATGGCCAGTAAGTCCGGCCTTTCCGCTTTAGCACTCTTGTGGCTCCCCTTGACCCATTCTCAGCATTTGTACTTGTACCTGAC
+
>?1>A1BCBD3BB33B11BBGBGGH3BD3AABFEAA0EBDADBGGE/A/EEFF1DAFHEBABB//AAF/B?F00BF0?E/>E//>>/>/0?B1GF1<F<GH1BB1BCBFGHHHHGGGGGCA2FFHGGGGCFHFGGGGGGGGHGGGGGGG@GGFGGGGGGGGGGGGGFFFFFFFBFFFF/BFFFF@@@FFFFFFFFFFFFFFFFFFFFFFF-?FFEFFFFFFFFFFFFFFFFFFFFFE/;BFFFFF:;;BF9
@M05620:37:000000000-D9766:1:1101:17393:3452 1:N:0:56
GAGGCTGCCTTGGAAGAACCTCATAGACTAAGGGAACAGTTCCTCCTTGACCTGGACAAATTTCTTGCCCCGCTTACTGAAGCTGAAACACCTGCGATTGGCTGACAGCTAAGTACGCGTCAAGAGAAGGAATCAAGGAATTAAAAAAGAGTAAGAGATTAGGTAAAGAAAGTCCTAGACGTGGAGGGATCTGGGATATGATGGGGTGGGGAAGAACTCTTAGGCTCCCACCAGTCTCCCTATTGGCACTG
+
>1>>>AC1>BBBG11BGGBAFGGFGGHAAFBBB00B0BFF2DDAFHAA1B1B1A0BA10AB11DDGB1BBBEEGC?B1DBFHGGGEBGG0BB0BE/>/?FB0B?>>B1?BB1BB22///><//BB001<00B1<111@001<11111/??<?1??110111>11<>F1>0>1100==000...<.<C-./.;00::/;<00000..;--9-..../;0/;/////9-;;B99--9/9//9-/;////9/9/
@M05620:37:000000000-D9766:1:1101:15249:3480 1:N:0:56
GAGGCTGCTTTGGAAGAAACTCATAGATTACTGCAACAGTTCCCCCTGGACCTGGAAAAGTTTCTTGCCTGGCTTACAGAAGCTGAAACAACTGCCAATGCCTCCTGGCCGCAAGCAATGGTTCCTAGAACCCTGCAGGCGACCAAAACGGCTGAGGAAAGATGGGCAAGTAAGTCAGGCATTCCGCCTTTACGATTTTGCTCTATCGTATTTAACAATGCCCACCATTTGGACTTTTAACTTGCAACTCA
+
>11>A1BAFFDFFGGF1AFFBB1F3FGHH1FHGH11BAF1AFGHHGEF/BFBFFACGGEFFHFH2FFHHHHGEGBGHHFFEGH1CGH@GBFGGEFG1CGH1@F1BB10B0E/>>//B011B11BF22BF11//00?010///////?/0//>//<0.1><001>1.<<E<D00=0000/<.<000/.;CCHH0.:.;.000000;;0././:09;FG0F9/0=C...0;090/;;F/9/;BF9//;9///9
@M05620:37:000000000-D9766:1:1101:20310:3518 1:N:0:56
AGTGCCAGCTCTCAATCGCACAGGGGACCCAGGGCCTGGCCCCTCCATCCAGAAAACCTATGACCTCACCCGCTACCTGGAGCACCAACTCCGCAGCTTGGCTGGGACCTATGTGAGTATCCAGCGTAGGAATCTGGGAGTTGGGGAGGAGTGAGGAGTTGGGGAAAGACAGTCCTAACCGTGGAGGGTTCTGGTAAATGATGGGGTGAGGAGGGGCTCTTTGGCTCCCACCAGTCCCCCTGTCTGGTCTA
+
>AAAADDFAFFFGGGGG1F1EAECEEGGCG0FGFGGGEGACGGCEGHH1FBGFFHGHGHHHHHHHHH1GHHEGGEGHHHFHHHGHHHHGBHHFF@E?0>FGGB??EFGGFCGHHGHHFHHHHFHHGGGGGHHHHHGHHHGGHHHCGGCCGCHHHHHHGHHHGC-ECHGHHHFGHHH0CCHGBEABEEG9;CFFGCFFFFBFGFGGGF?EF?FBF@@@?EFFF/BBBFFEFFFFFFFFFFA@EFFFF/BB9/
@M05620:37:000000000-D9766:1:1101:19845:3537 1:N:0:56
GAGGCTGCTTTGGAAGAAACTCATAGATTACTGCAACAGTTCCCCCTGGACCTGGAAAAGTTTCTTGCCTGGCTTACAGAAGCTGAAACAACTGCCAATTCCTACAGGATGCTACCCGTAAGGAAAGGCTCCTAGAAGAATCCAAGGGAGTAAAAGAGCTGATGAAACAATGGCAAGTAAGTCAGGCATTTCCGCTTTAGCACTCTTGTGGATCCAATTGAACAATTCTCAGCATTTGTACTTGTAACTGA
+
A?ACABFCFFFFGCBGGGGGGGGHHGHHHHGHGGBGFHGGGFDFGGGGEGFGGHEFB32FBGHFHHG5BGGHHHHEFFGHHHGHHBBGFGHHHHHFHHHHFDHGGHBBFB@2D@DBFE//>EBGFHB0?B0?FB4BFDC33?2BBBF?F??@FDD2?@FGBF<2FHF1???1?0?FF1<F>1>1>0<<FGGB1<C..<=0GDD=C0DD<<DG0CCCG<C00:GGG:CCGFFFGC;BF00;;0;BCCFGBF:
@M05620:37:000000000-D9766:1:1101:11977:3712 1:N:0:56
GAGGCTGCTTTGGAAGAAACTCATAGATTACTGCAACAGTTCCCCCTGGACCTGGAAAAGTTTCTTGCCTGGCTTACAGAAGCTGAAACAACTGCCAATTCTTACAGGAAGCTACCAGTAAGGAACGGCTCCTAGACGAATCACCGGGAGTCAAAGAACTGAAGAAACAATAGCAAGTAAATCAGGAATTTACGCTTTAGCACCCTTGTAGATCCAAATGAACAATTCTCAGCCTTTGTACTTGTAACTGC
+
B@ACBCFBFFFFGFGGGFFGGGHHHGHHHHHGHHGHFHHHHGGHHGGFHHHHHHHHGBFHFGHHHHHGGHHHHHHFGGGHHHGHHFFHHHEHHHGHHHHG4B4EGDF3B21?B3BB3BFEGHF3B0?//></FFH33EDD/CG22/<@/BD0?11?<0F<GG11FC0FHHD1<<FGFFGF1=>DGB/C0CGHH.<<.:<0CBG...;::0;<0;0;00;9;009;:C000;CG//;F099;00;09;F0B0
@M05620:37:000000000-D9766:1:1101:16691:3718 1:N:0:56
GAGGCTGCTTTGGAAGAAACTCATAGATTACTGCAACAGTTCCCCCTGGACCTGGAAAAGTTTCTTGCCTGGCTTACAGAAGCTGAAACAACTGCCAGTTCCTACCGGATGCTCCCCGTAGAGCCCGGCTCCTCGAAGAATCCCAGGGAGTAAACGAAATGATGAAACACTGGCAAGTACGTCAGGCCTTTCCGCTTTAGCACTATTGTGGATACCATTGCCAACTTCTCAGCATTTGTCATTGTCAATGA
+
BBBBBBFBFFFFGCGGFGGGGGHHHHBHHFHHHHHCHFHGFHHHHGGGHGHHHGHFHHHHBFFHHFEHHHHHHEGFGHGFFGHHGDGDGBGGFFHHH3BBFHHD31>>>EEHHGHG/EF///BBBF/<<BDGHE//B//2@FGHFFG/?CCC1GHG//.>FF1=>=GHC0>F0<GGGH0DE/<.<<GCGFGFHGAEGGBBHGBB00;9BFAFEBB;9CFFBFG0.;BFGGFGGGG;;0C00BFFFBFB/B/
@M05620:37:000000000-D9766:1:1101:17996:3777 1:N:0:56
GAGGCTGCTTTGGAAGAAACTCATAGATTACTGCAACAGTTCCCCCTGGACCTGGAAAAGTTTCTTGCCTGGCTTACAGAAGCTGAAACAACTGCCAATTCCTAACGGAAGCTAACCGGAAGGCAAAGCTCCTCACAGAATCCCAGGGAGTCAAAGAACTGCAGAAACAATGGCAAGTAAATCAGGCCATTCCGCTTTAGCACTCTTGTGGATCCAAATGAACAATTCTCAGCATTTGTAATTGTAACTGA
+
1>AAAAFAFFDFFGGGGFGGFGDGBHEGHFHHHHHGHGHFGHHHHGGGHFHFFFFCFHGH1AAHFGFBGHHHFHGHHHHGGHHBEFGHHFCGGG10EFHHEHFHHGFC//>/@11BBE/EE>?/B00<B1FFG01/<1BBFGC1B1/</?/0@@G1<0?<111?<<C0?GHHGHF1.>DF1<<1>CGE.<=00<ECCEGE0CG0:0<C<:CH0;/0:0:00;00F0;CF0CFB00CFB;C00CFC000;FB
@M05620:37:000000000-D9766:1:1101:18957:3889 1:N:0:56
GAGGCTGCTTTGGAAGAAACTCATAGATTACTGCAACAGTTCCCCCTGGACCTGGAAAAGTTTCTTGCCTGGCTTACAGAAGCTGAAACAACTGCCAATTCCTAACGGCTGCTCCCCGTACGGCAAGGCTCCTCGCAGACTCCACGGGCGTCAACGAGCTGCTGAAACAATGGCAAGTACGTCAGGCATTTCCGCTTTAGCACTCTTGTGGATCCACTTGACCAATTCTCAGCATTTGTACTTGTAAATGA
+
AAAABAFBFFFFGGGGCG4FGGHHHHHGFGHHHHHFFHGDFGHHHGGFH2GFGGHHHHHHHHHHHHGHHGHHHHFHHGHGHHHHHHHHHGEHGHHGCGHFFHH4F2BE/EEFF3EFEGA>/<//<>CFEHHFG?/>?/<01@@C0?/A/@-<.C1<FGCGH/C<GHHFH.0C/GHHE:;0:CC.A9B9BFCBFE?EEGGGFGFGFGFGFGGGFGFBB/9:///B./;FFFFBBBBB;/F/BFFFF/9/BFB
@M05620:37:000000000-D9766:1:1101:18662:3929 1:N:0:56
GAGGCTGGCTTGGAAGAACCTCATAGACTACTGGAATAGTTCCCCCTTGACCTGGACAAATTTCTTGCCACGCTTACTGAAGCTGAAACACCGGCGAATGGCCTACACGAATGCAACCGTACAGAAAAGCAACCACAAAAACGGAAAGGAGTAAAAAAGCGGAGAAAGACAGTGCTAACAAGGGAGGGACTTGGTCAATGATGGTGTTGGGAGGGGCACTTAACCACGCACCAGTACTGGACTTTGAACTG
+
>1>>>>>>1BB>1BF1BGF0B0ADGGF13F0AB10B111D2FH1BEAA011A1B0ABA00A11FH1D1B11AA/ABB1DBGHGHHGGHHG0A/>//EEEH1FBB001B//</<11110/??/?FG<C@00<00@///<00//>/..-<>0<00111<-...----.:/::;;0000;0/;0;;..CA-...9;00000;0900//:;--;--------;B////9/-9-9--9-///////-9//;//9//
@M05620:37:000000000-D9766:1:1101:10377:3996 1:N:0:56
GAGGCTGCTTTGGAAGAAACTCATAGATAAGTGACACAGGACCCGCTGACCAGCTATCCGTTGTTTGGCTGGCTGACAGCAGCTAGAACGACTTCCCCTTCTTAAAGGAAGATACCCGTAAGGACCGGCTCCTAGCCGACTCCCTGGGCGTACAAGAGCTGCTGAAACACTGGCAAGTACGTCAGGCGTTTCCGCTTTAGCACTCTTGTGGATCCCCTTGACCACTTCTCAGCATTTGTACTTGTACCTGA
+
AAAAAAFAFFFFFFBFEGGGG1B3A3D33D1DDADDGF0B00A00A/A/BB10/BB2BBBF1///B0/1BA>BG/FGBBCGHFF111BF//>>/B@BCGH>1FFFG1>F00011B1FEE//FFB0?/@CCBFH111<CC@CGH/0<<<.><-@<0<<CGHH/00<0DDF.0<GEFBE0;0C::.ECF-;AABFC;9CEC;;CB999CC0:./:/B9-999BBBF-F/BFBBFEB/B/:B/BBFF//;;9B9
@M05620:37:000000000-D9766:1:1101:13038:4025 1:N:0:56
AGTGCCAGCTCTCAATCGCACAGGGGACCCATGGCCTGGCCCCTCCATCCAGAAAACCTATGACCTCACCCGCTACCTGGAGCACCAACTCCGCAGCTTGGCTGGGACCTATGTGAGTATCCAGCGTAGGAATCTGGGAGTTGGGGAGGAGTGAGGAGTTGGGGAAAGACAGTCCTAACCGTGGAGGGTTCTGGTAAATGATGGGGTGAGGAGGGGCTCTTTGGCTCCCACCAGTCCCCCTGTCTGGTCTA
+
BBAABFFFCFFFGFGGGGGAFCGCGGGGGGHHHHHHFGHHHHGHGGHHHGHHHHHHHGHHGHHHHGHHHHHGG>FFHHHHHHHHFHGEGHHFEFCGEHDGGHHGGGHHGHHHHHHHHHHHHHHHHGGGGGHHHHHHHHHGGHHHGGGGGDCFHHHHHGHHHHGGGGGHHHHHHHHHHHHHGGFGGGGGEGGGGGFFGGGGGGGGGGGFFFFFFFFFFFFFFFFFFFFFFFFFFFFFFFFFFFFFFFFFFFF
@M05620:37:000000000-D9766:1:1101:19884:4058 1:N:0:56
GAGGCTGCTTTGGAAGAAACTCATAGATTACTGCCACAGTTCCCCCTGGCCCTGGAACCGTTTCTTGCCTGGCTTCCAGAAGCTGCAACAACTGCCCCTTCCTACAGGATGCTCCCCGTACGGACCGGCTCCTAGCCGACTCCCCGGGCGTCCACGAGCTGCTGAAACAATGGCAAGTACGTCAGGCATTTCCGCTTTAGCACTCTTGTGGATCCCATTGACCAATTCTCAGCATTTGTACTTGTACCTGA
+
>1>>A>FAFFFFGGGGAGGGFGBFFGHHHGGHHH01FGFBDFGHHGFG/0BBGHEGG1/AEFGGDGFGHHHHHHB0BGHGHHHFF1FGH0?GBFGHHEFEGHHH@1FG01FHH1FEGGG?/>E//>CCCGGGH1DFH?CGCG1FECGG-C@--<0<AACFE/CGHFHHGEGFFBFGGFF0CFCEGGF.CFFGGGGGGGGGFFFFFFFFFFFFFFFB/BFFFFFFFFFFFFFFFFFFFFFFFBFFF//:BFB
@M05620:37:000000000-D9766:1:1101:23496:4065 1:N:0:56
AGTGCCAGCTCTCAATCGCACAGGGGACCCAGGGCCTGGCCCCTCCATCCAGAAAACCTATGACCTCACCCGCTACCTGGAGCACCAACTCCGCAGCTTGGCTGGGACCTATGTGAGTATCCAGCGTAGGAATCTGGGAGTTGGGGAGGAGTGAGGAGTTGGGGAAAGACAGTCCTAACCGTGGAGGGTTCTGGTAAATGATGGGGTGAGGAGGGGCTCTTTGGCTCCCACCAGTCCCCCTGTCTGGTCTA
+
AABABFFFBFFFGFGGGGGFFCHHGEGGGGHHGGGGGGHHHHGHGGHHHHHHHGHHHGHHHDGHHHHHHHHGGGGGHHHGHHGFGHGHGHHHGGEGGHHHGHHGGGHHGHHHHHHHHFHHHHHHHGEGGGHHHFHHHHHGGHHHGGGGGGGHHHHHHGHHHHGGGGHHHHHHGHGHHHHHGGGGGGGG;CFGGGFFGGGGGFGGGGFFFFFFFFFFFFFFFFFFFFFFFFFFFFFFFFFDFFFFFFFFBFB
@M05620:37:000000000-D9766:1:1101:10291:4097 1:N:0:56
ACCACACCTTCTACAATGAGCTTCGTGTGGCTCCCGAGGAGCACCCCGTGCTGCTGACCGAGGCCCCCCTGAACCCCAAGGCCAACCGCGAGAAGATGCCCACGCGAATGGCCCCGCACCTATTACGGTGGCCGCCTACCTCCATCCTGGCCTCCCGGGAGCGCGCCCTTTCTCCATGGTTCTCTCCTTTGGCGTTTTCCGTACGACTCTCTTCCCTGACCTGGATATCCTTTGGAACTCTGCAGGTTCTT
+
1AAAAAAAFFF1AGGAFEGGCE1DE0BAAEGEHGFEEFFGECHFHG?F/AEFF1AFH0BEEGGCGGG?EEE0@GHEEAGHGGHHAFCEECBC<CHHHHHHHG<B//<-->><0F----<=//0;00.;/.:.;--;..=FB0C/;0C00C.;09.9.9-9-99---;--;F///////9;///////;////99-;@E/;-/--;-9-9///B//-/9-///9--////;/;BBF/;B///://9A9B///
@M05620:37:000000000-D9766:1:1101:22864:4108 1:N:0:56
GAGGCTGCTTTGGAAGAAACTCACAGATGACTGCCACAGGACCCGCCGTCCATATAACCGTTTCCTCGCTGGCTACCAGCAGCTCCAACCACTTCCCCTTCCTAAAGGATGCTACCCGTACGGCCCGGCTCCTCGCCGACTCCCCGGGCGTCCACGAGCTGCTGAAACAATGGCAAGTACGTCAGGCCTTTCCGCTTTAGCACTCTTGTGGATCCCCTTGACCAATTCTCAGCATTTGTACTTGTACCTGA
+
BBABBBCAFFFFGGGGGGGGGGG4B5BF5D4DF4FFHF2A22B22A2AAAEED5DD5DFFFG335D510BBFAG322BFGHHHG33@BF1?FFGGHHHHHH3FFBGHHE3?234BFHGGGGGGGGGGCDGGGH0DGGGGGGGHHGG-@CCCDFDGBGBFGGGGGGGGGGFFGFFGGGGGFDF??DFF.FFFFFFF?DFFFFFFFFFFFFFFF/FFFEFFFFFFFEFFFFFFFFFFF9FFBFBFFF/;BFB9
@M05620:37:000000000-D9766:1:1101:21830:4133 1:N:0:56
GAGGCTGCTTTGGAAGAAACTCATAGATTACTGCAACAGTTCCCCCTGGACCTGGAAAAGTTTCTTGCCTGGCTTACAGAAGCTGCAACCACTACCCATTCCTACCGGCTGCTCCCCGTACGGCCAAGCTCCTAGACGAAACAACGGGAGTCAACGAACTGATGAAACAATGGCAAGTACGTCAGGCCTTTCCGCTTTAGCACTCTTGTGGATACCCTTGACCAATTCTCAGCATTTGTACTTGTACCTGA
+
AA?ABBFAFFFFGGGGFGGGGGHHHHHHHFHHHHHGHHHFGHHHHGGGHHHHHHHFHHHHGHHHHHHHHHHHHHHHHHHHGHHHGG3BGHGFHBBFHHHGHGGHHHGG//>F33BFGGG?/<?/E</?/FHHH2F2GDG//>@FGCGGGGFHHHGGG.>>GFHHHHHHHAGH/<CHFHHHGHGAE/;CG/0<GDGGGGFGGGGFGGGFGGDGGBF:9FFGGFGGGFBFFFFFFFFFFFFB/BFFF////;;
@M05620:37:000000000-D9766:1:1101:17009:4176 1:N:0:56
AGTGCCAGCTCTCAATCGCACAGGGGACCCAGGGCCTGGCCCCTCCATCCAGAAAACCTATGACCTCACCCGCTACCTGGAGCACCAACTCCGCAGCTTGGCTGGGACCTATGTGAGTATCCAGCGTAGGAATCTGGGAGTTGGGGGGGAGTGAGGAGTTGGGGAAAGACAGTCCTAACCGTGGAGGGTTCTGGTAAATGATGGGGTGAGGAGGGGCTCTTTGGCGCCCACCAGTCCCCCTGTCTGGTCTA
+
>AAABFFFBFCFFGGGGAF2E2BGFAFFGE2BFFFGFBBBFGGBEGFHHGAFFFBFGGHHH3GGGGE3GGAEEECGHFGGHHH1??GHGGHH/?/>/33BEF3/E??GGFG1??G2F1B1????GDGGGDH1@FHDDFGGDGFHCC--@9@9./BABDBBFFBBE.99FFEF/BBFBF.99;:-9ADB;AFFBF;B/B9BF/9FF?A9AFFB.D@BB9AFF9/;;-;@9A.AEABFFEE;@AFB/9;/:99
@M05620:37:000000000-D9766:1:1101:7826:4252 1:N:0:56
AGTGCCAGCTCTCCATCGCACAGGGGACCCAGGGCCTGGCCCCTCCATCCAGAAAACCTATGACCTCATCAGCCACATGGCGCACCCCCTCCGCAGCTGGGCTGGGACATATGTGAGTATGCAGCGTAGGAATCTGGGCGTTGGGGCGGAGTGCGGACTTGGGGAAAGACAGTCCTAACCGTGGAGGGTTCTGGTAAATGACGGGGTGAGGAGGGGCTCTTTGGCTACCACCAGTCCCCCTGTCTGGTCTA
+
>A>3>DF4AFFFGGGGEFE2E2FAF22AAABGBABA2BGHFHGHGGH5G1GHGHH2BEH3ABGHH5BG5B53B3?B1BGHHEFGGG1>E/>EA/>>/332?/2//?0?/23BFHHDG33@22>@F@////11?GHFHH/>->CF->.<DGFCF0=B---;FF.@.;.:/;/;FFFFBBFFFDFF.ADFFFFFF/9;FBFFF/9@-9;B..;/;A-;@-9BFFFFFFBBF/BE../9//;DF.:BF/;B/;9
@M05620:37:000000000-D9766:1:1101:11430:4326 1:N:0:56
AGTGCCAGCTCTCAATCGCACAGGGGACCCAGGGCCTGGCCCCTCCATCCAGAAAACCTATGACCTCACCCGCTACCTGGAGCACCAACTCCGCAGCTTGGCTGGGACCTATGTGAGTATCCAGCGTAGGAATCTGGGAGTTGGGGAGGAGTGAGGAGTTGGGGAAAGACAGTCCTAACCGTGGAGGGTTCTGGTAAATGATGGGGTGAGGAGGGGCTCTTTGGCTCCCACCAGTCCCCCTGTCTGGTCTA
+
ACBBCFFFCFFFGGGGGGGGGGHHGGGGGGHHGGGGGGHGHHGHGGHHHHHHHHHHHGHHHHHHHHHHHHHGGFGGHHHHHHHHHHHHGHHHGGGGGHHHGHHGGGHHGHHHHHHHHHHHHHHHHGFGGGHHHHHHHHHGGHHHGGGGGGGHHHHHHGHHHHGGGGHHHHHHHHHHHHHHGFEGGGGGCFGGGGFGGGGGGGGGGGFFFFFFFFFFFAFFFFFFFFFFFFFFFFFFFFFFFFFFFFFFFFB
@M05620:37:000000000-D9766:1:1101:12034:4373 1:N:0:56
AGTGCCAGCTCTCAATCGCACAGGGGACCCAGGGCCTGGCCCCTCCATCCAGAAAACCTATGACCTCACCCGCTACCTGGAGCACCAACTCCGCAGCTTGGCTGGGACCTATGTGAGTATCCAGCGTAGGAATCTGGGAGTTGGGGAGGAGTGAGGAGTTGGGGAAAGACAGTCCTAACCGTGGAGGGTTCTGGTAAATGATGGGGTGAGGAGGGGCTCTTTGGCTCCCACCAGTCCCCCTGTCTGGTCTA
+
AA>AAFFFBFFFGGGGGGGGGGHGDGGGGGHHGGGGGGHHHHGHGGHHHHHHHHBFHGHHHFHHHGGHHHHGGEGGHHGHFFHGHHHFGHHHEGEGGHGHGHHGGGHHGHHHHHHHGFHHHHHHHGEGGDHHHHHHHHHGGHHHGGGGGGGHHHHHHGHHHHGGGGHHHHHHHHHHHHHHGGGGGGGG9FFGGGFGGGGGGGGGGGFFFFFFFFFFFFFFFFFFFFFFFFFFFFFFFFFFFFFFFFFFFFF
@M05620:37:000000000-D9766:1:1101:15294:4410 1:N:0:56
GAGGCTGCTTTGGAAGAAACTCCTAGATTACTGCACCAGTTCCCCCTGGACCTGGAAACGTTTCTTGCCTGGCTTACAGAAGCTGAAACAACTGCCCGTTCCTAAAGGCTGCTACCCGTCCGGAACGGCTCCTAGCCGACTCCCAGGGAGTCCAAGAGCTGCTGAAACACTGGCAAGTACGTCCGGCGTTTCCGCTTTAGCACTATTGTGGATCCCCTTGACCACTTCTCAGCATTTGTACTTGTAACTGA
+
A>AAAAFAFFFFGCGGFFGGAE11BDFFAFGHHHF1BGB1DDFHHG/F/0BAFE0FG10BFGCFAHDFHHGHHHA1FFGEGGH111FGHCGHBBHBF/>B0BGH1GFD?GFFGBEEAA>/E////<?A/CEF111B0?@C//F<?1/?<<??<G11FG01F>11>GHFH<DG/<GGGGFHA/:;:AC-=?A/BEGBAEBGFGGF0;CFCF.0B0;-;FFF/B//-//BFFFFFFF;//9/9/FFBF;F/BB
@M05620:37:000000000-D9766:1:1101:6981:4431 1:N:0:56
GAGGCTGCTTTGGAAGAAACTCATAGATTACTGCAACAGTTCCCCCTGGACCTGGAAAAGTTTCTTGCCTGGCTTCCAGAAGCTGAAACAACTGCCCATTCCTACAGGATGCTACCCGTAAGGAAAGGCTCCTAGCCGACTCCCAGGGAGTACAAGAGCTGATGAAACAATGGCAAGTAAGTCAGGCATTTCCGCTTTAGCACTCTTGTGGATCCACTTGACCAATTCTCAGCATTTGTACTTGTAACTGA
+
BABCCCFAFFFFGFGGGGGGGGHHHFFD6DFGHD4BFFFD5BFGHGEF22BB2E2GF32BBGADDDGHEHHHHHA2BFH3GHHGHEGHHFGHHHHG1@BGHHHHCGHHFHHHHBGHHGG//BF333BGHHHGHBG33E@DGGH/?FFG<EE22@2@GHHHH1FHHHHHHEHHHHHHGG1=GHHGHHHCGGHHHGGGGGGFHHHHHHHHHHGHGHC:/<GG:0CF.CFGGGGGGGGGGGGGGGGGG;;;CFB
@M05620:37:000000000-D9766:1:1101:23126:4436 1:N:0:56
GAGGCTGGCTTGGACGAACCTCATAGACTAAGGGAACAGTTCCTCCTTGAACTGGACAAATTTCTTGACCCGCTTACTGAAGCTGAAACACCTGCGAATGGCTTCGACCCATAAGAGGATGAAGCGAAAGAATCTGAAAGTAGGAAAAGAGTGAAGAAATGAAGAAAAACAGAGCTAAACATGGATGGATCTGGAAAATGATGGGGTGAGGAGAAGAACTTTCGCTACCACCAGTCCCCATGTCTAATCTA
+
>1>A>>C1>BB1E11AAEAEG0GHHBGB1G11BA/B/B0D222D1BAB1BBB1B0B010BBD1ABFFAB10>>E?/B1DBGG1BFB1GB0BEGFF/EEGG1>F0B/?/E/CB01B<1/B011BB1</<//<@@1@2221?11??11<00?0?<<11>00=<11=<<G0>.C///<<<G0/0<<<;0::/;:0<00:0C:00:00.9;-9..:;../9/9;000.9..--9/---9///--:/;////////
@M05620:37:000000000-D9766:1:1101:17960:4440 1:N:0:56
GAGGCTGCTTTGGAAGAAACTCATAGATTACTGCAACAGTTCCCCCTGGACCTGGAAAAGTTTCTTGCCTGGCTTACAGAAGCTGAAACAACTGCCAATTCCTACAGGATGCTACCCGTAAGGAAAGGCTCCTAGAAGACTCCAAGGGAGTAAAAGAGCTGATGAAACAATGGCAAGTAAGTCAGGCATTTCCGCTTTAGCACTCTTGTGGATCCAATTGAACAATTCTCAGCATTTGTACTTGTAACTGA
+
>1>>AAC>FFFFFCGGABAGGGBFFFGHHGFFGHH1FCHFGGGHHGGFGHGHHHHHHHHHFGHHHHHHHHHHHHGFFHHFHHHGHFFHGBEHHGHHGEFH1BEBGHFF01BBFFG>GE//EEHHGC0BF1FFHF1FHFH0BGHH1</<F??@FBF1?0@11@@1>GF1<F11<00FF11<1=>110<.>1<FG.<AEAD0DDD0<0D0=C.G0<GG0:;:;GHHB:C0:;BFBC;FFBC0C000;;CFBB0
@M05620:37:000000000-D9766:1:1101:11952:4469 1:N:0:56
AGTGCCAGCTCTCAATCGCACAGGGGACCCAGGGCCTGGCCCCTCCATCCAGAAAACCTATGACCTCACCCGCTACCTGGAGCACCAACTCCGCAGCTTGGCTGGGACCTATGTGAGTATCCAGCGTAGGAATCTGGGAGTTGGGGAGGAGTGAGGAGTTGGGGAAAGACAGTCCTAACCGTGGAGGGTTCTGGTAAATGATGGGGTGAGGAGGGGCTCTTTGGCTCCCACCAGTCCCCCTGTCTGGTCTA
+
BBAABFFFBFFFGEGGFFGGGGHFFEEGEEGHEEGEAFHHHHGFGGBGHHHGEHHGHGHHHHGHHGHHHHHEE/FGHHGHFFFHFHHEGEGHGEFCE3FGGFGFGGGHGFHHHHFHHHHHHHFGGDCD@?@GHHHHHFHGGHHGGGGGFDGHHFHFFAHGHH?FGGEFHHHGGHHFHFHHFFEFDEGG;C9FGGGGGGGGFBBF?EFFEFFFFBFFF-EFFFFBBBFFFFFDFFFFFFFFFFFFFB/:9B9
@M05620:37:000000000-D9766:1:1101:13653:4506 1:N:0:56
AGTGCCAGCTCTCAATCGCACAGGGGACCCAGGGCCTGGCCCCTCCATCCAGAAAACCTATGACCTCACCCGCTACCTGGAGCACCAACTCCGCAGCTTGGCTGGGACCTATGTGAGTATCCAGCGTAGGAATCTGGGAGTTGGGGAGGAGTGAGGAGTTGGGGAAAGACAGTCCTAACCGTGGAGGGTTCTGGTAAATGATGGGGTGAGGAGGGGCTCTTTGGCTCCCACCAGTCCCCCTGTCTGGTCTA
+
BBAABFFFBFFFGGGGGGGCGGHGGGGGGGHHEGGGGGHHHHFHGGHHHGHHHHHHHGHHHHGHHHHHHHHGG/EGHHHHGGHHHHHEGFHGEF@EE3GGGHHGGGHHGHHHHHHHHHHHHHHHHGCEGGHHHHHHHHHGGHHHGGGGGGGHHHHHHGHHHHGGGGHHHHHHHHHGHHHHGGGGGGGGEGGGGGFFGGGGGGGGGGFFFFFFFFFFFFFFFFFFFBFFFFFFFFFFFFFFFFFFFFFFFFF
@M05620:37:000000000-D9766:1:1101:16576:4510 1:N:0:56
AGTGCCAGCTCTCAATCGCACAGGGGACCCAGGGCCTGGCCCCTCCATCCAGAAAACCTATGACCTCACCCGCTACCTGGAGCACCAACTCCGCAGCTTGGCTGGGACCTATGTGAGTATCCAGCGTAGGAATATGGGAGTTGGGGAGGAGTGAGGAGTTGGGGAAAGACAGTCCTAACCGTGGAGGGTTCTGGTAAATGATGGGGTGAGGAGGGGCTCTTTGGCTCCCACCAGTCCCCCTGTCTGGTCTA
+
AAAAB@FFBFFFGGGGGGGGGGHGGGD2FFE2EEEEGGHHHG21BE2EGCGG3FCGHGB35B5DGHHHHCCEE?FGHHHHHHHHHHHHGHHHGGGGGHHHGHHGGGHHGHHHHHHHHHHHHHHHHGFGGGHHHGHHHHHGGHHHGGGGGGGFHHHHHGHHHHGGGGHHHGHHHHHHHGHHGFGGGGGGCFGGGGGGGGGGGGGGGGDFFFFFFFFFFFFFFFFFFFFFFFFFFFFFFFFFFFFFFFFFFFF
@M05620:37:000000000-D9766:1:1101:20075:4625 1:N:0:56
AGTGCCAGCTCTCAATCGCACAGGGGACCCAGGGCCTGGCCCCTCCATCCAGAAAACCTATGACCTCACCCGCTACCTGGAGCACCAACTCCGCAGCTTGGCTGGGACCTATGTGAGTATCCAGCGTAGGAATCTGGGAGTTGGGGAGGAGTGAGGAGTTGGGGAAAGACAGTCCTAACCGTGGAGGGTTCTGGTAAATGATGGGGTGAGGAGGGGCTCTTTGGCTCCCACCAGTCCCCCTGTCTCGTCTA
+
>AA>>FFFAFFFGGGGGGCAFCGC2EFEGGHD2EDEDFHHHHGHGGHGHHGHFHHHHGHGHGHHHGHHGHHGGEEEHHGH?FFHHHAFEHHGEEEGGGBGEHHGGGHHGGHHHHHHHHHGHHHHHGGGGGHHHHHHHHGFEHHHGGGGGGGHHHHHGGHHHHGGG.CGHHHHHHHGHHHHGGEGGGGGFGGGGG;FFGEGGGGGGGFBEFFFFFBBBBFFFFFFFFFFFFFFFFFFFFFFBFFFFFFFFFA
@M05620:37:000000000-D9766:1:1101:12494:4633 1:N:0:56
GCTGCTGCTTTTGAATCAACTCCTAGATTCCTGCCACAGTTCCCCCTGGCCCTTGAACCGTTTCTTGCCTGGCTTCCAGCAGCTGCAACAACTGCCCATTCCTACAGGATGCTACCCGTACGGCACGGCTCCTAGCCGACTCCCCGGGCGTCCACGAGCTGCTGAAACAATGGCAAGTACGTCAGGCATTTCCGCTTTAGCACTCTTGTGGATCCCCTTGACCAATTCTCAGCATTTGTACTTGTAACTGA
+
>>>AA1BBBFF@1AFABGGGGGHG1DBGGHGHHHGFH001BDFGHG0FG0G/BAFGHHHGEGBBBDDBBGHHHH00BFH0BFH0B1BFHHHHBGHH/BGHHHHHFGGHEHGHH2FHHGGC/>A///EEGGGGH1G1FGGGGGHE/>CC->A-<A0CCCCGHBHHHHHHHGHHHHHHGCG0CFCEGGG.;FGGGGGGBGFFGGGGGFFGFFFFFFF--;FFB/FFAFFFFFFFFFFFFFFFFFFFFB9;FFB
@M05620:37:000000000-D9766:1:1101:20064:4639 1:N:0:56
AGTGCCAGCTCTCAATCGCACAGGGGACCCAGGGCCTGGCCCCTCCATCCAGAAAACCTATGACCTCACCCGCTACCTGGAGCACCAACTCCGCAGCTTGGCTGGGACCTATGTGAGTATCCAGCGTAGGAATCTGGGAGTTGGGGAGGAGTGAGGAGTTGGGGAAAGACAGTCCTAACCGTGGAGGGTTCTGGTAAATGATGGGGTGAGGAGGGGCTCTTTGGCTCCCACCAGTCCCCCTGTCTCGTCTA
+
AB>ABFFFCFFFGGGGGGGGGGHHGGGGGGHHGGGGGGHHHHGHGGHHHHHHHHHHHGHHHHHHHHHHHHHGGGGGHHHHHHHHHHHHGHHHGGGGGGHHGHHGGGHHGHHHHHHHHHHHHHHHHGGGGGHHHHHHHHHGGHHHGGGGGGGHHHHHHGHHHHGGGGHHHHHHHHHHHHHHGGFGGGGGCFFGGGFGGGGGGGGGGGFFFFFFFFFFFFFFFFFFFFFFFFFFFFFFFFFFFFFFFFFFFFF
@M05620:37:000000000-D9766:1:1101:20048:4651 1:N:0:56
AGGGCCAGCTCTCAATCGCACAGGGGACCCAGGGCCTGGCCCCTCCATCCAGAAAACCTATGACCTCACCCGCTCACTGGAGCACCAACTCCGCAGCTTGGCTGGGACCTATGTGAGTATCCAGCGTAGGAATCTGGGAGTTGGGGAGGAGTGAGGAGTTGGGGAAAGACAGTCCTAACCGTGGAGGGTTCTGGTAAATGATGGGGTGAGGAGGGGCTCTTTGGCTCCCACCAGTCCCCCTGTCTCGTCTA
+
A??AAA1AACC3BEGAFAFGECF00AEEGCGFGG?//AFFFHEHGGEFDFGGE01EGGBFGHGHGGFGGHH?GG//BGH0GAGFE/GGG0GHCEE?>0BGFHHGGGHHGHHHHHFH1BGHHHFECCFFGGHG1GHGH0?FCGDBC-.--><CAGEGHCHHBC-:ECGEFBFHBCHHHHHG@AEABGBGCAGFGGFFGGGGGGGGGFA@EFFFB--9@-ABBFEFFEFFFFFFFFFFFFFF<9BFFF/:BF-
@M05620:37:000000000-D9766:1:1101:18965:4676 1:N:0:56
AGTGCCAGCTCTCAATCGCACAGGGGACCCAGGGCCTGGCCCCTCCATCCAGAAAACCTATGACCTCACCCGCTACCTGGAGCACCAACTCCGCAGCGTGGCTGGGACCTATGTGAGTATCCAGCGTAGGAATCTGGGAGTTGGGGAGGAGTGAGGAGTTGGGGAAAGACAGTCCTAACCGTGGAGGGTTCTGGTAAATGATGGGGTGAGGAGGGGCTCTTTGGCTCCCACCAGTCCACCTGTCTGGTCTA
+
>AAABFFFBFFFGGGGGFGGECHHGEGGGGFGGGGGAFGFGHGCEGGHHHFHFFFGBEFHHHGHHHF3GGGEGGEGHGGFGGH?FGHHGGHHGG?EG/EEECF/EA?F/GHFHFGGHHGD2FG2GF?EGDGDFGGDGHFEEHFHGCECGGDCC0D.GECGGFG?.EGA/CHHHHFGGFG.9E?B?9C?G..0;9FBBBBBF0B/E?9999FFF?FF-@FFBBF/9B9A9FFF../;//;..;///BB9BB/
@M05620:37:000000000-D9766:1:1101:12869:4697 1:N:0:56
AGTGCCAGCTCTCAATCGCACAGGGGACCCCGGGCCTGGCCCCTCCATCCAGAAAACCTATGACCTCACCCGCTACCTGGAGCACCAACTCCGCAGCTTGGCTGGGACCTATGTGAGTACCCAGCGGAGTAACCGGGTAGTCGGGGAGGAGTGAGCAGTTGGGCAAAGACAGTCCTAACCGCGGAGGGTTGTGGTAAATGAGGGGAAGAGGAGGGGCTGTTCGGCTCCCACCAGTACCCCCGGCTGGTCTA
+
>>AAAFFFBFFFGGGGGAFEEEBEAAEGGG2AEEEE11AFGHG1EGFHFF3BDF3G3E3BF35DBD@3BF1>E@EFH3FBBBF1B?FHGFGHGE@EEFF3/32/??FGGBFHH2>F>>22@22/@D/<><011>--<.-.<0<----:;.C/.00/;;;FFBB.=E./;/C/;C0C00/.;-9--9-;;;-:.../;;/;///99.......AD@>-9..//.9-;A9.BAD.9///;;E-9----.;///
@M05620:37:000000000-D9766:1:1101:19177:4721 1:N:0:56
AGTGGCAGCTCTCAATCGCACAGGGGACCCAGGGCCTGGCCCCTCCATCCAGAAAACCTATGACCTCACCCGCTACCTGGAGCACCAACTCCGCAGCTTGGCTGGGACCTATGTGAGTCCCCAGCGGAGGAATGGGGGATTTGGGGAGGAGTGGGGATGGGGGGAGACACAGCTCTAACCGGGGGGGGCTGGGGTAAAATAGGGGGAGAGGAGGGGCTCTTGGGCTCCCCCCAGTCCCCCTCTGGTGTCTT
+
>A>A3>FBCFFFGGGGGGGGGGHHGGGGGGHHGGGGGGHHHHGHGGHHHHHHHHHHHGHHHHHHHHHHHHHGGEGGHHGHFHHHHHFHGHHHGGGGGFGHGHHGGGHHGHHHH3F3?D32B/2?0<//<//0?11>.>-./<=G<A.-;.;/;..;....;E9-@-;.;//..9/////.;--;-;9--;...-.;//////:AAD-C..A.AD--;D.B://.;/;.A..--:9;BF..:.;////;BF/
@M05620:37:000000000-D9766:1:1101:13493:4795 1:N:0:56
GCTGCTGCTTTTGAATCCACTCATAGATTACTGCCCCAGTTCCCCCTGTACATCTAACAGTTTCTTGCCTGGCTTCCAGAAGCGGAAACCACTGCCCATTCCTACAGGCTGCTCCCCGTACGGCCCGGCTCCTCGCCGACTCCCCGGGAGTCCACGAGCTGCTGAAACAATGGCAAGTACGTCAGGCCTTTCCGCTTTAGCACTCTTGTGGATCCCCTTGACCAATTCTCAGCATTTGTACTTGTACCTGA
+
>>>>ABBBFFFBBAB3BBBG1A133DDD3ABBFHHEF0A1DDDGHG/FG2F2221ADG1FDGADBA1BFHHEHBBBFGFBFGH//>>EG0FFB@BFC1BFGGHHB1FG/0FFH1BFGGG///?/<>/BCCGGH0CBC?CGGGHH.-<C-AE/0D<ACGGGHFHHHHHHHEHHGGGGGGB0EFFEGGG.;CFGGGFGGGFGFFFFFFFFFFFFFFF-9BFF//FFEFFFFFFFFFFFBFFFFFFFF/9;BF9
@M05620:37:000000000-D9766:1:1101:7137:4848 1:N:0:56
ACTGCCACTTCTCAATCGAACAGGGGATTCCTGCCCCGGCTCCCCCCGCCCGTGAAACCGTGTCCTCCCTGGCTACCAGGAGCACCCACTACGCACCTTTCCTGGAGGCTACTCCCCGTCCGGCTCGGCTCCTGGGCGACTCCGGGACGTGCGACGATCGGCTCAGACACTGGCAACTATGGCAGGCTTTGGCCCATTATGACGCCTGTGGACCCCCTTGTGCACTTCTCAGCACTCGTACTTGGTACTGC
+
>11>AB1BBDB3BAFABABABAF00AEABDBFFAF0A0AAAEFAEGAA//>>>//>1B0>B/0BFG@0FGBFHF1BF>GFG>/>0//<?0B<////<011BFD1000//?1??1</?///?//--<>CEC<CC/<.CCC:AA/.-----..9-.9A-.----;-///:--//--;9-9////999@A-/;////9-9//////9--9-:/-//-;-9@--//;9///9///BBB-//---;:FFB//////
@M05620:37:000000000-D9766:1:1101:10880:4870 1:N:0:56
GAGGCTGCTTTGGAAGAAACTCATAGATTACTGCAACAGTTCCCCCTGGACCTGGAAAAGTTTCTTGCCTGGCTTACAGAAGCTGAAACAACTGCCAATTCTTAACGGCTGCTCCCCCTACGGCCAAGACCCACGCCGAATACACGGGCGAACACGAGACAAAGAAACACTGTCAAGACCCTAAGACCTTTCCACTTTAGCACTCTTGTAGATCACAATGACCCAATCTCAGCAATTGGCCTTGTAAATGA
+
AABAAAFBFDFFGFBFFGGGGGHHHHHHHHHHHHCFFHGFHHGHHGFFFHGHHHGBBDFHFGHHHHGEFGGHHHHEFGHGHHHGHEFGHGFHHHHHHHHH44B4D31>>E/1F3B?E/EFG///<>?/022?///??BFDFC=FFC//@--=<<<CEEG./;/:/:/;G:0;0<CGF0/:.=9B:0;;00;9;0;0;;CF0;;0;FFF90;;0;;/;0;00:;;A.:/9000BB/0000:BB00;;BFB0;
@M05620:37:000000000-D9766:1:1101:17544:4880 1:N:0:56
ACTGCCACTTCTCAATCGACCCGGGGATTCCTGCCCCGGCTCCCCCAGTCCGTCTAACCGTTACCTCCCTGGCTACCAGGAGCACCAACTACGCCCCTTTCCTACGGGCTGCTACCCGTACGGCCCGGCTCCTCGCCGACTCCCCGGGCGTCCACGAGCTGCTGAAACACTGGCAAGTACGTCAGGCGTTTCCGCTTTAGCACTCTTGTGGATCCCCTTGACCAATTCTCAGCATTTGTACTTGTACCTGA
+
>1>>A11@BBBDABFAEAF1AEAA0AEE0BDGHCHHCAAA/BFEEGABABFB/00BDGF@E//BBFF/FGGHHH@BGBG>GFH?0?FEG0BG////>?BGGHHF1/?>/>BC<1?FFC?/<<<-<<<@@@CEH/<:CCGCGCBA9A?A-9--9;/A@@@FFB9BFFFFF-9BBEFFE/:BFFA-9FF-;@-B9AA9-A9B/BB/99FFFFFFBBF-:FFFFFBBAFBFBBF9B/FF99B9/9FFF//9;FF
@M05620:37:000000000-D9766:1:1101:10735:4882 1:N:0:56
AGTGCCAGCTCTCAATCGCACAGGGGACCCAGGGCCTGGCCCCTCCATCCAGAAAACCTATGACCTCACCCGCTACCTGGAGCACCAACTCCGCAGCTTGGCTGGGACCTATGTGAGTATCCAGCGTAGGAATCTGGGAGTTGGGGAGGAGTGAGGAGTTGGGGAAAGACAGTCCTAACCGTGGAGGGTTCTGGTAAATGATGGGGTGAGGAGGGGCTCTTTGGCTCCCACCAGTCCCCCTGTCTGGTCTA
+
BBABBFFFBFFFGGGGGGGGGGHHGGGGGFDHGFGGGGHHFHGGGGFHHHHHFGHHHGHEGHFHHHHFHHHGGEEEHHHHFHHHHHHHGGHHGGGGGGHHCFHGGGHHDH2F2FFDGHHHHHHHHGEB?DFFGHHBBGGFGFHHFGGGGGD<CGHFGGHHDB-CEDHHGFFHHHCGC0:GCGEAACCBGGGGGGFFFFFFBFFBFGFFFFAFD?C;AFFFFFFEFFEE?BFFFFFFBFEFFFFFFFF/9BB
@M05620:37:000000000-D9766:1:1101:24257:4985 1:N:0:56
AGTGCCAGCTCTCAATCGCACAGGGGACCCAGGGCCTGGCCCCTCCATCCAGAAAACCTATGACCTCACCCGCTACCTGGAGCACCAACTCCGCAGCTTGGCTGGGACCTATGTGAGTATCCAGCGTAGGAATCTGGGAGTTGGGGAGGAGTGAGGAGTTGGGGAAAGACAGTCCTAACCGTGGAGGGTTCTGGTAAATGATGGGGTGAGGAGGGGCTCTTTGGCTCCCACCAGTCCCCCTGTCTGGTCTA
+
>AAAAFFFAFFFGGGGGGGGGGHHGGGGGGGHGGGGGGHHGHGHGGFHHHHHHFBHHGFHHHHHHHFHHHHGGGGGHHHHHHHFHHHHGEGHGGGGGFHHGHHGGGHHGHHFHHHHHHHHHFHHHG?EGFHHHHHHFHHEGHHHGGGGGGGHHHHHHCHHHHGGGGHHGHHFHHHHHHHHG?EGGGGGAFGGGGFGFGGGGGGGGGFFFFFFFFFFFFFFFFFFFFFFFFFFFFFFFFFFFFFFFFFFFFB
@M05620:37:000000000-D9766:1:1101:19741:4991 1:N:0:56
AGTGCCAGCTCTCAATCGCACAGGGGACCCAGGGCCTGGCCCCTCCATCCAGAAAACCTATGACCTCACCCCCTACCTGGAGCACCAACTCCGCAGCTTGGCTGGGACCTATGTGAATATCCAGCGTAGGAATCTGGGAGTTGGGGAGGAGTGAGGAGTTGGGGAAAGACAGTCCTAACCGTGGAGGGTTCTGGTAAATGATGGGGTGAGGAGGGGCTCTTTGGCTCCCACCAGTCCCCCTGTCTGGTCTA
+
AA>AAFFFAFFFGGGGFFFGGCHAFGGFDE2F2BEDBFHFAGEGGGHHHGFHGFHGGGHHFHHHHGHHHHH?@>FGHFEGFFHFHHHGG3FFEGGFCEGHGFHFEGGH/FHFFHEGFHHFGHHGHGCEGDHGHHHGFHGFGHFHCGGGGGGFGHFAC<<C0<<ACFGHBGHHFFCGHHHGGEEBGGGGEFFGGGFGGGFGGGGEEDGFEFFFFFFFFFFFFFFBB/BEEFFFFFFFFFFDFFFFE/BFFF/
@M05620:37:000000000-D9766:1:1101:15680:4999 1:N:0:56
GAGGCTGCTTTGGAAGAAACTCATAGATTACTGCAACAGTTCCCCCTGGACCTGGAAAAGTTTCTTGCCTGGCTTACAGAAGCTGAAACAACTGCCAATTCCTACCGGATGCTAACCGTACGGCCCGGCTCCTAGACAACTCACCAGGAGAACAAGAGATGCAGAAACAATGGCAAGTACGACAGGCCTTTCAGCTTTAGCACTCTTGTGGATCAACATGAACAATTCTCAGCATTTGTAATTGTAAATGA
+
33AAAACABDDF4EGGGGGGFGFHGHHFFH45DGFHFFHAEGHFHGCGEFAECEFG3BBGFBAFGHE5BF3BGHFFGFFEHHG3EFFHHGGHFEB?GHHGBFGFB1/>/1/BBF4?BEE//><///<<//?/1111<1@<@@D101?/??/01?00??0F1111=>GFFF1<1//0.0<0<.<--;..GFBGCCG000;G0::999CG09.;90:C/09=;0;0CFB000;0/0CB0B0;;/;/F/;//9;
@M05620:37:000000000-D9766:1:1101:19273:5033 1:N:0:56
GAGGCTGCTTTGGAAGAAACTCATAGATTACTGCAACAGTTCCCCCTGGACCTGGAAAAGTTTCTTGCCTGGCTTACAGAAGCTGAAACAACTCCCCATTCCTACCGGCAGCTAACCGTCCGGACAAGATCCTAACCGACTAAAAGGGCGTACAAAAGATGCTGAAACAATGGAAAGTACGTCCGGCCATTACGCTTTAGCACTCTTGTGGATAACCTTGACCAATTCTCAGCATTTGTAATTGTCCATGA
+
AABBCBFBFFFFGGGGGGGGGGHHHHHHHFHHHHHFFHHGHHHHHGGGHHGGFHHFGHGHFHHHHHGGHHHHHHHGHHHHHHHHHHGHHHHHH33BB2BBDFFHHHGGE/>>FHHGHEF/?/<?<<0022?2FD3B@>CCDGHHHH?//DF@CAF1>0<10<DGHHHHHHHGB000;;:CDHC.AFG:-/9;CEGA.9BFFGFBFBFFGG.;0;F:CFGFFF/F.BFFFFB/F/B/:;F/:;/;BFFFFF/
@M05620:37:000000000-D9766:1:1101:20906:5042 1:N:0:56
AGTGCCAGCTCTCCATCGCACAGGGGACCCAGGGCCTGGCCCCTCCATCCAGAAAACCTATGACCTCACCCGCTCCCTGGAGCACCAACTCCGCAGCTTGGCTGGGACCTATGTGAGTATCCAGCGTAGGAATCTGGGAGTTGGGGAGGAGTGAGGAGTTGGGGAAAGACAGTCCTAACCGTGGAGGGTTCTGGTAAATGATGGGGTGAGGAGGGGCTCTTTGGCTCCCACCAGTCCCCCTGTCTGGTCTA
+
>111>BFFAFFFG11FBAEAECHCG0AA0AAG0BBB/BGH0BEFEGHHGFHH10FAFFFFHF2GHDFHHHH>E>/BBF1F0BFGHH0/?BF>?ECE>GBFAGFGEEGCC0<FGDGGHHGHHFGHHCFCCGGFHHGHHH?FFHGHGG.AC<<CG<DH0EH/<CCC...;/;/CGHHB0CGGGGEG.CA@GGGGFGFGGGGGGGGGGFA@-AFBFF;-?@FFFFFF/BFFEFFFFFFFFFFF@FFFFFFFEF9
@M05620:37:000000000-D9766:1:1101:16188:5049 1:N:0:56
GCGGCTGCTTTTGAATCAACTGACAAGCCCCGGCCCACCGAGCTCAAGAGCACACGACTGAACGCCACCCACATGCAGAAATCTCGCATGCCGACTTCTGCCTGGAAACCACCCCACAATCCAGCCCGGCTCCTCGCCTCCTCCCCTGGAGTCACCGCACTGCTGAACACCTTTCCAGTCCGTCAGGGCTTTCCGCTTTCACAGTATTGTGGCTCCCGATGCCACCTTCTCCTCCTACTTCCTTGTCACTT
+
>>1>>>>>FF@@AAB331BBABABB1BBFA0A0AA//A////A/1ABFABG1BFGE/>BEFFH0BEE>0BFEEF1B1BFBBBB2B0/>/?BB</<><>BFF1BF/0BB<0<<F/>/<B/1?G1?<///--><>1><CC.<</<C.A/::/.:;GHGC?--9/09:BFC0/./0090;9999..9;9/.;;-/BFBFFFAF//9/:/:;/9/-9-/EA--9;-//99ABF/B//-/;///99/;//9//9;/
@M05620:37:000000000-D9766:1:1101:20908:5060 1:N:0:56
AGTGCCAGCTCTCAATCGCACAGGGGACCCAGGGCCTGGCCCCTCCATCCAGAAAACCTATGACCTCACCCGCTTCCTGGAGCACCAACTCCGCAGCTTGGCTGGGACCTATGTGAGTATCCAGCGTAGGAATCTGGGAGTTGGGGAGGAGTGAGGAGTTGGGGAAAGACAGTCCTAACCGTGGAGGGTTCTGGTAAATGATGGGGTGAGGAGGGGCTCTTTGGCTCCCACCAGTCCCCCTGTCTGGTCTA
+
BBABBFFFCFFFGGGGGGGGGGHHGGGGGGHHGGGGGGHHHHGHGGHHHHHHHHHHHGHHHHHHHHHHHHHGGG1BFGHHHHGHHHHHGHHHGGGGGHHHGHHGGGGHGHHHHFHHHHFH3?FHH/?EDGHHGHHH1FHGDGHH/@FCGGG0GH0GHGFGHHC-CFHHHHHHHHHHHHHHGG.BGGGGEGGGGGFGGGGGGGGGGGGFFFFFFFFFFFFFFFFEFFFFFFFFFFFFFFFFFFFFFFBB0BB
@M05620:37:000000000-D9766:1:1101:10157:5086 1:N:0:56
GAGGCTGCTTTGGCAGAAACTCATAGATTACTGCAACAGTTCCCCCTGGACCTGGAAAAGTTTCTTGCCTGGCTTACAGAAGCTGACACAACTGCCAATTCCTAACGGCTGCTCACCGGCAAGCAAGGCTCCTCGCAGCCTCCCAGTGCGTCAAAGCGCTGCTGAAAACATGGCAAGTCAGTCCGGCCTTTCCGCTTTCGCACTTTTGTGGCTCCCATTGCAACATTCTCAGCCTTTTGCATTGTAAATGA
+
AAAAAAFAFFFFG1GEEG1GGGHGHB1FGGGHFHHGHHGBGHHHHGGGHEHHHGHBFGHHBGHHHDDGHHHBGBFAGGEGBBFGHB0BFFFEGGFHFHFFFGB2BFEE>/>FFHHHH//EE//?BG0?/<BFHF/>>///@FFFH11?1>?C?/110.>.>.1=0000<<DF/.<GEHD:0<<<?CGC.;CGGG;CGGF.C.--/0;CFGG..=C9-/9;B/F/-/;:;B//;:-9;9/;99FFF/;BBF:
@M05620:37:000000000-D9766:1:1101:15570:5159 1:N:0:56
AGTGCCAGCTCTCAATCGCACAGGGGACCCAGGGCCTGGCCCCTCCATCCAGAAAACCTATGACCTCACCCGCTACCTGGAGCACCAACTCCGCAGCTTGGCTGGGACCTATGTGAGTATCCAGCGTAGGAATCTGGGGGTTGGGGAGGAGTGAAGCGTTGGGGAAAGACAGTCCTAACCGTGGAGGGTTCTGGTAAATGATGGGGTGAGGAGGGGCTCTTTGGCTCCCACCAGTCCCCCTGTCTGGTCTA
+
AAABBFFFCFFFGGGGGGGGGGHHGGGGGGHFFGGGFFHHHHGHGGHHHHHHHHHHHGGHHGHHHHHHHHHGGEEGHHHHGHGGHHAFGHHHEGGGEHGGGHHGGGHHGHHGHHHH3BF3DGF2B<?C/?FG2@?GFF//<>AFGG.-<..<=00;0-=;;GCGEGG.99//0:BFG0;A?:CC9.=C:AFFFFFFFFFFFFFFFF?DE.FF.;@D@>EFFFFFFFFEFFFDE.BFFFFFFFFFFFFBFFF
@M05620:37:000000000-D9766:1:1101:18772:5167 1:N:0:56
GAGGCTGCTTTGGAAGAAACTCATAGATTACTGCAACAGTTCCCCCTGGACCTGGAAAAGTTTCTTGCCTGGCTTACAGAAGCTGAAACAACTGCCAATTCCTACAGGATGCTACCCGTAAGGAACGGCTCCTAGCAGACTCCCCGGGAGTACAAGAGCTGCTGAAACAATGGCAAGTAAGTCAGGCATTTCCGCTTTAGCACTCTTGTGGATCCAATTGACCAATTCTCAGCATTTGTACTTGTACCTGA
+
CCCCCCFBFFFFGGGGGGGGGGHHHHHHHHHHHHHGGHHFHHHHHGGGHHHHHHHHHHHHGHHHHHHHHHHHHHGHHHHHHHHHHHHHHHHHHFHH3FGFFHHH33BFE3BGHHEGHGGE?GHB3BEFGGGGHHH2BFGHGHHCB@DF/A/=1?11?FGFH11FGHHHHHGFHFHHG=G000=GHCGA0GDGFEGGFFGHHHHHHHFHHEDFFG/0;FGGG0CGGGGFGGGGGGGGGGGGGFGGF00;FF;
@M05620:37:000000000-D9766:1:1101:8793:5184 1:N:0:56
GCTGCTGCTTTTGAATCAACTCACAGGCCCCGGCCCAAGTCCCCCCAGCGCCCACGACTGATCCCCACCCCCATTCCGGAAGCTCAAACGCCTACTTACACGTGGCAACCCCTAAGGAAAGGCTCCTAGAAGACTCCAAGGGAGTAAAAGAGCTGATGAAACAATGGCAAGTAAGTCAGGCATTTCCGCTTTAGCACTCTTGTGGATACAATTGACCCATTCTCAGCATTTGAACTTGTAACTGACACGCC
+
>>1>A11BBFBBAFFB3B1FB1AAAA00000AAAE/A/A11AB//A/BB/E///>/>>/B1211B/0??/>/>BBBG0//>?GBBB1B1?/B0<B1B2111?0/?>0?FGA//?0?0<GGHFF<GFGF=<==F<=>C11<CC=C<<0<<0<CGCCCGGFG00/CG0;;/0;9;CF;;;;:;9CF0;;;B:;ABFFFG09;F;;F?BB/;;B/;9//;-;BB;/;F////;/9/;BFFFFFFFFFFF/99-A
@M05620:37:000000000-D9766:1:1101:18715:5245 1:N:0:56
GAGGCTGCTTTGGAAGAAACTCATAGATTACTGCAACAGTTCCCCCTGGACCTGGAAAAGTTTCTTGCCTGGCTTACAGAAGCTGAAACAACTGCCCATTCTTAACGGCTGCTACCCGTAGGGAACGGCTCCACGCCAACTCACCGGAAGACCACGAGCTACTGAAACAATGGCAAGTACGACAGGCCTTTCCGCTTTAGCACTCTTGTGGATCAACTTGACCAATTCTCAGCATTTGTACTTGTACATGA
+
CBCCCCFBFFFFGGGGGGFGGGHHHHHHHHHGHHHHHHHFHHHHHGGFHHHHHHHHGHHHFGHHHHHHHHHHHHHHHHHHHHHHHHHHHHGHF3BF1FHFH4B44DB>/>>F343BFEGE/E/30FED??FF2B?/?/>?@G2=@/>//?000?F.>-->1<11=<G0GGHH0/<<CDGDF.;:AE.;=GHH0CEGGGGGGGGFBFFGBC.;BFFGF0;;CGFGFFFFFFFFFFFFFFBF0FFFB000;B:
@M05620:37:000000000-D9766:1:1101:12114:5274 1:N:0:56
GAGGCTGCTTTGGAAGAAACTCATAGATTACTGCAACAGTTCCCCCTGGACCTGGAAAAGTTTCTTGCCTGGCTTACAGAAGCTGAAACAACTGCCAATTCCTAACGGCTGATCACAGGACGGCACAGCTCCTCGACGAATCAAAAGACGTCAACAAACTACTGAAACAATGGCAAGTACGTCAGGCCTATCAGCTTTAGCACTCTTGTGGAACAACTTGCACAATTCTCAGCATTTGTACTTGTACCTGA
+
BBAAB?FBFFFFBGGFCGFEGFFFFHFHHFHHFHHBGHHAFHFHHGGGHFHHHGH2GHHHBHFHHHGGHHHHEGHHHHHHFGHHGHHDGBGEEGFHHFFGGDD4FFEG/>E1F?FH3G/0?/EE>>2B?2BFG2/<>>/<FEHFH1?/<??<?EH1>0>111>>GHHHHHGFGGGFGHH0CGG.:GH.;/:<;C:GHH0CGHGGG0CFFFGG0;CFCFGG0;;0CFGGGEGGGBFFBFFBF/;B99;F/B/
@M05620:37:000000000-D9766:1:1101:21102:5283 1:N:0:56
GAGGATGCTATGGACGAAACTCATAGATTACTGCAACAGTTCCCCCTGGACCTGGTCAAGTTTATAGAATGGCTTACAGAAGCTGAAACAACTTGCAACCCTTAACGAAAGGATCCTAGAAGACAACAAGTGAGAAAAAAAGAAGATGACACAAAAGCAAAAAAGTCAGGCATTTCCGCTTCAGCACACTTGTAGATCCATTTGAACACTTCACACAATTTGAACATGTAACTAACATGAAAGGGACAAAC
+
>1>1>>B113@1B11A1AAABBGFHF13A1122B11BF0DA2D1A/A/A00BFFC11211DDD2D2DBD2A100B11BBD@11BB11B1B?BBB1B1BB0?0>BB1///?/>010B>FB>1FB000<?/011B11BBF0/><?00@@@@111</00?01?10?<.>1<10<<1<111<<...000==/./0000000;:00000;;:C/009009/.:;9000;00;;C00;90;//0;00;09.;;A?--
@M05620:37:000000000-D9766:1:1101:19413:5314 1:N:0:56
GAGGCTGCTTTGGAAGAAACTCATAGATTACTGCAACAGTTCCCCCTGGACCTGGAAAAGTTTCTTGCCTGGCTTACAGAAGCTGAAACAACTGCCAATTCCTACAGGATGCTACCCGTAAGGAAAGGCTCCTAGAAGAATACAAGGGAGTAAAAGAACTGACAAAAAAAGAGAAAGTAAGACAGGCATTTCAGCTTTAGCACTCTTGGGGAACCAATTGAACAAATCTCAGCATTTTGACATGTAACTGA
+
>3AA>>CAFBB4G4BBAG4GGGHHHGFGGFA5GF4BCGADGDABAAAA22BBGHAB332BBDFDDDDBABFGFGG33BBDGGBFG33B3B?FGHGF3GFF44BDFG3B?33B3@BB1?///FC?BF00?3B?33D??B33332BB2//??<2@222<02@@@22D2<<A-..<011<<1<<11//.<<<0=0=0==<0000=;;C0<00.-:..:9.:;009:=/.000900CC09C00.00;00;;B0;0
@M05620:37:000000000-D9766:1:1101:6713:5381 1:N:0:56
AGGGCCAGCTCTCCATCGCACAGGGTACCCAGGGCCTGGCCCCTCCATCCAGAAACCCTATGACCTCACCCGCTACCTGGGGCACCCACTCCGCAGCTTGGCTGGGACCTATGTGAGTATCCAGCGTAGGACTCTGGGCGTTGGGGCGGCGTGCGGCGTTGGGGCCCGCCCGTCCTAACCGTGGCGTGTTCTGGTAAATGATGGGGTGAGGAGGGGCTCTTTGGCTCCCACCAGTCCCCCTGTCTGGTCTA
+
>>33>>3AAFFFGGGBBAECEAGGFBABFFBG2AEAAFGFEGGEFGHHHFFEF3G3BAFFBBDGGDBAGGH>>0/>FGBB1>BEEGG??GHB>E/E>B???3FFGGAGDF1GG2F21FGHHG21@CB/>?11?FG11GC/CDC0>-.<A@AB@ABB-;@BBFBB.;---;--@DFF//9A@FF<-9.;DFFFFFFB9BFFBFEFFFFBEF./99B;BBEBFBFFFFFFF.AD9FFFFFFFBEBFFFFFFFB
@M05620:37:000000000-D9766:1:1101:12356:5383 1:N:0:56
GAGGCTGCTTTGGAAGAAACTCATAGATTACTGCAACAGTTCCCCCTGGACCTGGAAAAGTTTCTTGCCTGGCTTACAGAAGCTGAAACAACTGCCAATTCCTACAGGATGCTACCCGTAAGGAAAGGCTCCTAGAAGACTCCAAGGGAGTAACAGAGCTGATGAAACAATGGCAAGTAAGTCAGGCATTTCCGCTTTAGCACTCTTGTGGATCCAATTGAACAATTCTCAGCATTTGTACTTGTAACTGA
+
>3A>>>FAFBBDGBBB4GAGGGHHHDDFGDBDFG44EGBFGFDGHGEBACBFFFEB332BBAFDGGFBBB3AGHF3BBBDBBBFFBBBBBBBGGHFBGB3BBB4BG3BBFBFGFGGGE/>EHFGBC0B?3BFHHFBFBB33B2BB????/?@@2>2@@@FG<@@FDG1????1?GFEG1?>11>FHF>FD>1>>DECEFF00D0G0DF0<AB00;:C;=:C:00;0<;;0CFFGGGF0;;;9BBFCBCCB0
@M05620:37:000000000-D9766:1:1101:14365:5415 1:N:0:56
AGTGCCAGCTCTCAATCGCACAGGGGACCCAGGGCCTGGCCCCTCCATCCAGAAAACCTATGACCTCACCCGCTACCTGGAGCACCAACTCCGCAGCTTGGCTGGGACCTATGTGAGTATCCAGCGTAGGAATCTGGGAGTTGGGGAGGAGTGAGGAGTTGGGGAAAGACAGTCCTAACCGTGGAGGGTTCTGGTAAATGATGGGGTGAGGAGGGGCTCTTTGGCTCCCACCAGTCCCCCTGTCTGGTCTA
+
>A>AAFDFBFFFDGGFGGGGCGCG2EFGDGHHDGFFGAG22G2FEGCGEFFEE3BGGEBGDGBDGF3GHHHGG/EEGB@F2FGFBFFCEHDGAE>E?3FHGHEFFEGHCHCFDBFHFHBHHHGHHCAADDHHHFGGFCGFAGGHGGGGGDFCGFFHHFFHHHGGGGGFFHHFGGGHHFFHG.C@GEGG:.CFFGGGGGGGGFGGGGFBFFFFFB?BB-.BFFFFFBFFEFFFFFFFFFFFBFFFFFFFBFF
@M05620:37:000000000-D9766:1:1101:9690:5417 1:N:0:56
GAGGCTGCTTTGGAAGAAACTCATAGATTACTGCAACAGTTCCCCCTGGACCTGGAAAAGTTTCTTGCCTGGCTTACAGAAGCTGAAACAACTGCCCGTTCCTAGTGGACGCTCACCGTAAGGCCCGGATCCTAGCCGAATCCATGGGAGTACACGAGCTGACGAAACAATGGCAAGTACGTACGGCCTTTCCGCTTTAGCACTCTTGTGGATCCAATTGCCCACTTCTCAGCATTTTTCATTGTACATGA
+
AA>AA?CAFFFF11FF1FGCGAFAB31FE1GH3GH1GFHDEGEHHGEFHEHF0FF0FFGHDFFHHDFHHHHAC0FHHHFFCAGB@@B1F0F>BC10?/>B0>BG11BBF1>EECEHHGHG?F10FE/ECCCHHBGHHGC/?AHD2@0/???FGHHCGG>.1>0.>>ECF.DG//=GFFFGGHFGCEG:EGHFG..;CEFFGEFF/;BFFG.0BF9CBBFG0CFFE-;BFB/B////;//;//;FFBFF9F;
@M05620:37:000000000-D9766:1:1101:23111:5451 1:N:0:56
AGTGCCAGCTCTCAATCGCACAGGGGACCCAGGGCCTGGCCCCTCCATCCAGAAAACCTATGACCTCACCCGCTACCTGGAGCACCAACTCCGCAGCTTGGCTGGGACCTATGTGAGTATCCAGCGTAGGAATCTGGGAGTTGGGGAGGAGTGAGGAGTTGGGGAAAGACAGTCCTAACCGTGGAGGGTTCTGGTAAATGATGGGGTGAGGAGGGGCTCTTTGGCTCCCACCAGTCCCCCTGTCTGGTCTA
+
A?ABBFFFBFFFGGGGGCFGGGHGFFGGGGHHGGGGGEGHHHGHGGHHHHHHHHHHHGHGHHHHHHHHHHHGGGGGHHHGHHHGHHHHGFHHGGGGG?GHGHHGEGHHGHHHHHHHHHHHHHHHHGEGGGHHHHHHHHHGGHHHGGGGGGGHHHHHHGHHHHGGGGHHFHHHHHHHHHHHGGGGGGGGFGEGGGGGGGGGGGGGGGFFFFFFFFFFFFFFFFFFFFFFFFFFFFFFFFFFFFFFFFFFFFB
@M05620:37:000000000-D9766:1:1101:21115:5543 1:N:0:56
AGTGCCAGCTCTCAATCGCACAGGGGACCCAGGGCCTGGCCCCTCCATCCAGAAAACCTATGACCTCACCCGCTACCTGGAGCACCAACTCCGCAGCTTGGCTGGGACCTATGTGAGTATCCAGCGTAGGAATCTGGGAGTTGGGGAGGAGTGAGGAGTTGGGGAAAGACAGTCCTAACCGTGGAGGGTTCTGGTAAATGATGGGGTGAGGAGGGGCTCTTTGGCTCCCACCAGTCCCCCTGTCTGGTCTA
+
A?3>AFFFBFFFGGGGFFGGGGHHGGGGGGHHDGGGGFHCGHEHGGGGGHHFFFHFHGHHHHGHHHHHHHHGGFEGHHHGHHHHHHHHGHHHGGGGGHGHGHHGGGGHGHHHHHHHHHHHHGHHFGEFGGHHGHHGHGHGGHHHGGGGGGGHHHHHHGGHHHGGGGHHHHHHHHHHHHHGGGGGGGGGDGGGGGGGGGGGGGGGGGFFFFFFFFFFFFFFFFFFFFEFFFFFFFFFFFFFFFFFFFFFFFF
@M05620:37:000000000-D9766:1:1101:12563:5567 1:N:0:56
AGTGCCAGCTCTCAATCGCACAGGGGACCCAGGGCCTGGCCCCTCCATCCAGAAAACCTATGACCTCACCCGCTACCTGGAGCACCAACTCCGCAGCTTGGCTGGGACCTATGTGAGTATCCAGCGTAGGAATCTGGGAGTTGGGGAGGAGTGAGGAGTTGGGGAAAGACAGTCCTAACCGTGGAGGGTTCTGGTAAATGATGGGGTGAGGAGGGGCTCTTTGGCTCCCACCAGTCCCCCTGTCTGGACTA
+
>>1>AF@11CFFGFGGG1FEEGFHCEGEAAFHF0AA/AFC0GGCFGEGFGHGBCAF0EF1BGBHHHFHHFFGGEEEHEHFGHHA0/GGF01FEEEEE0GHGHFG?/GEECGG<GEH>12FDGFGC@/BB/<F<FDGFE?C/FDG@@FGGGGHFGGHGGG/GHCCFGHF/GHHHEHFHGHH?CC9EFG@.CFGFF;FFEGFF09099B@FFFFBF-@-9;BF/////:;EBFBE?/B/99---;BFF//:F/
@M05620:37:000000000-D9766:1:1101:23571:5605 1:N:0:56
AGTGCCAGCTCTCAATCGCACAGGGGACCCAGGGCCTGGCCCCTCCATCCAGAAAACCTATGACCTCACCCGCTACCTGGAGCACCAACTCCGCAGCTTGGCTGGGACCTATGTGAGTATCCAGCGTAGGAATCTGGGAGTTGGGGAGGAGTGAGGAGTTGGGGAAAGACAGTCCTAACCGTGGAGGGTTCTGGTAAATGATGGGGTGAGGAGGGGCTCTTTGGCTCCCACCAGTCCCCCTGTCTGGTCTA
+
AAAABFFFBFFFGGGGGCGFEEFEFGEGGGHHGGGFDFHCFHGEGGHGGHHGHFFFHGHFHHGHHHGGHHFEGEEGHHHHFGHHEHHHG3GGEFFGF3GGGGHEGGHAG2C?GGGHHGFHHHFG2@CDGGHFBGHHHEFFCCHFGGECFAEFGHFHHGHCFHGCEDFGHHHHHHGGHHHA?DA-?A?AAFFGGGFFFFGGGGGBFGADFFFBDF;>-@E9FFFFBBBEFFFFE:FF9FAA;AF/9;B/;BB
@M05620:37:000000000-D9766:1:1101:18056:5638 1:N:0:56
AGGGCCAGCTCTCAATCGCACAGGGGACCCAGGGCCTGGCCCCTCCATCCAGAAAACCTATGACCTCACCCGCTACCTGGAGCACCAACTCCGCAGCTTGGCTGGGACCTATGTGAGTATCCAGCGTAGGAATCTGGGAGTTGGGGAGGAGTGAGGAGTTGGGGAAAGACAGTCCTAACCGTGGAGGGTTCTGGTAAATGATGGGGTGAGGAGGGGCTCTTTGGCTCCCACCAGTCCCCCTGTCTGGTCTA
+
>11>AAAAAFCDFGGFAAFCAEGGFGGE0AFGFEE//AFE0FEEGGHH1BGF1A1BFE0BFG2GGF@FHHHGGEEEHHHFFGHC0>B>E>FGEAEE/0BFFHHGC/GFG0FGFHDGGH2F2BFHE@?EGCGHGH1F100/?FGH@-<CGGEC.DD<<<CCGHCGGGHGHHHHHCHHHGG.-;CAGGGG.CFFGGCGGGGGGGGFGFB@FFFFFF?@?-AFFBBFB/BEFFFFFFBFFFEF-AFFFFB/BFB
@M05620:37:000000000-D9766:1:1101:19484:5644 1:N:0:56
AGTGCCAGCTCTCAATCGCACAGGGGACCCAGGGCCTGGCCCCTCCATCCAGAAAACCTATGACCTCACCCGCTACCTGGAGCACCAACTCCGCAGCTTGGCTGGGACCTATGTGAGTATCAAGAGTAGGAATCTGGGAGAAGAGAAGGAGAAAGGAGTTGGGGAAAGACAGACCTAACCGTGGAGGGTTCTGGTAAATGATGGGGTGAGGAGGGGCTCTTTGGCACCCACCAGTCCCCCAGTCTGATCTA
+
>3>ABFFFBFFFGFGGGGGGGGHHFGGGGGHHGGGGGFHGHHGHGGHGFHGHHHFGHEFHHHHHHHGHHHHGGGGGHGHHHHGHHHFHGFHHGGGGGFHHGHHGGGHHGHHHH3FGHD3B33BGFHFHBFHHHHHHHH0//0<1001?0?F.01>>FGGCGBCGGGHHFHHE/=.:CHHHGEG:CG.9.;:FFGFGGGGGF9FB9EG?AFGGFFFFAFFFFFFFF/;ADFFFE.:F9/AD-;;BF//;/;9
@M05620:37:000000000-D9766:1:1101:12684:5666 1:N:0:56
GAGGCTGCTTTGGAAGAAACTCATAGATTACTGCAACAGTTCCCCCTGGACCTGGAAAAGTTTCTTGCCTGGCTTACAGAAGCTGAAACAACTGCCAATTCCTACAGGATGGTACCCGCAAGGAAAGGCTCCTAGAAGAGTCCAAGGGATGAAAAGAGCTGAGCAAATAATGGCAAGTAATCCACGTATTTCCGCTTTAGGACCCTTTTGCAACCAATTCAACAATTGTCAGCATTTGTACACAGAACGGG
+
BACCBCFCFFFFGGGGFGFGGGHHHHHHHHHGHHFFHHHHHGFHHGEFHGGHHHGFEDGHBGHHHHGFFHHHHHHEGGHHHHHHHFFHGGEHH3F333@B4BFEGH3F13313DFB@E//E@AG3B0BF?0F3B4?EGH03?2FGGAFF2?F22D2?2@D2@01?F11?F111?0=.11111=11..<=11>=.<EG.<D0=0.;//0=C0;0;C..0;0<0CF.;;0;0C000;0:0;0;000.=CF.;.
@M05620:37:000000000-D9766:1:1101:8867:5669 1:N:0:56
GAGGCTGCTTTGGACGAAACTCATAGATTATTGCAACACTTGCCCATGGACCTGCACAAGTTTCTTGCGTTGCTTAACGAAGTTGAAATAACTGCCAATTATCACATGACTATACCCGTAAGGAAAGTCCCCTAAAAAAATAAAATGAAGAAAAAAAACAGACAAAAAAACAGAAAGCAAAAAAGGAAGGTAAGCTCTAACACCCTTAGAAAAACAACTCAACAAAATTTAGCAGTTGTACCTGCAACTGA
+
>3>>3>BAB@B4F44A2E2EGGHHHC5FFG5ADF5BCG2BB35333BA333BBFAB352BDDDDDDD50BAA1BD555BBB11DD54B4B3BFGHFBGBB4B4BBG43@B4444B43////??D3G0?B43?2/2332/<02<2@2@2@22<2<0/<->.0>000<.<--..://://////:-..;;9./000;0000009:;;.9/0000/.;;.;////;/.9.////;/;/;;///;///.;;B///
@M05620:37:000000000-D9766:1:1101:20755:5673 1:N:0:56
AGTGCCAGCTCTCAATCGCACTGTCTGGGCTATCTCCTGCCCTTAGATCGGAAAAGCCCACGTCCGAACTCCAGTCACATTCAGACATCTCGTATGCCGTCTTCTGCTTGACCCCAAAACCAACACAAAAAAAAACCAAAGATACAGAATATAGAAAATAACAACAAAAAAAAAGGAAAAAAAGAAGATCATAAACGCAACCATTCGCGTACAAAGAAGTGCACCAGCACAAAAGATAGGAAACACGCAGG
+
ABAABFFFBFFFGFGGGGGGGGHD5DDF4BBFFGHHGGHHHHHHHAGHHHG2B0BBGHHHGG1B1AEEGHHHHE@BBFGHHHGBBFGHFHHGBEGHH@>?EB??FGHHGHGGHFGG/FF0//?/////0B///<</////00111111<11111111/0<0<<0......;---../:/99--.../;00:0///9.----..////.---9.////./;//;//;.....99././///9////..----
@M05620:37:000000000-D9766:1:1101:18824:5681 1:N:0:56
GAGGCTGCTTTGGAAGAAACTCATAGATTACTGCAACAGTTCCCCCTGGACCTGGAAAAGTTTCTTGCCTGGCTTACAGAAGCTGAAACAACTGCCAATTCCTACAGGATGCTACCCGTAAGGAAAGGCTCCTAGAAGAATCCAACGGAGCAAAAGAGCTGAGGAAACAATGGAAAGTAAGCCAGGCATTTCCGCTTTAGCACTCTTTTGGATCCAACTGAACAATTATCAGCACTTTTACTTGTAACTGA
+
A@BC>AFCFFFDGCFFFGFGGGHHHGHHHHGHGGBGFHGHHDFGHGFGEFFGHHFFB32GBFHFHHHBBEHHHHHBBFGHHHBGHBDFBFEHHHHGFFHG444DBG33133B@@B?B1///?3E3G00?BB?3?4BB3B33B2BB2<<??//=@F2=2@2210/10=?=G11?11F011111100.<<00000.<..<<0=;G0;<C0;G-:0:/:C0//00CFF090=;009;.0=0909000;;;F00:
@M05620:37:000000000-D9766:1:1101:5567:5694 1:N:0:56
AGGGCCAGCTCTCAATCGCACAGGGGACCCAGGGCCTGGCCCCTCCATCCAGAAAACCTATGACCTCACCCGCTACCTGGAGCACCAACTCCGCAGCTTGGCTGGGACCTATGTGAGTATCCAGCGTAGGAATCTGGGAGTTGGGGAGGAGTGAGGAGTTGGGGAAAGACAGTCCTAACCGTGGAGGGTTCTGGTAAATGATGGGGTGAGGAGGGGCTCTTTGGCTCCCACCAGTCCCCCTGTCTGGTCTA
+
111>A111AF1D1FGF1CGC?EFHAGGGEEGHGGCAFGHHFFGHGGGH1FGHH01FGAGFHHGGHHHGGHHGGEGGHHHHHGGGAHHHGFHHGGGGGHHHGHHG?<GHGHHHGHHHHGHHHHHHHGFGGGHGHHHHGF?FEFHECGFGGGGHHHHGGCHHHHGGGGHHHHHHGHHHHHGG@EGGGGGGC.FBFGBGGGGGGGGGGFF@FFFFFF@@@@FFFFFFFEFFFFFFFFFFFFFF@FFFFFFFFF/
@M05620:37:000000000-D9766:1:1101:21703:5699 1:N:0:56
AGTGCCAGCTCTCAATCGCACAGGGGACCCAGGGCCTGGCCCCTCCATCCAGAAAACCTATGACCTCACCCGCTACCTGGAGCACCAACTCCGCAGCTTGGCTGGGACCTATGTGAGTATCCAGCGTAGGAATCTGGGAGTTGGGGAGGAGTGAGGAGTTGGGGAAAGACAGTCCTAACCGTGGAGGGTTCTGGTAAATGATGGGGTGAGGAGGGGCTCTTTGGCTCCCACCAGTCCCCCTGTCTGGTCTA
+
ABAABFFFCFFFGGGGGGGGGGHCGGGGGGHHFGGGGGHHHHGHGGHHHGHHHHHHHGHHHHHHHHHHHHHGGEFGHHHHBGHHHHHHGHHHEGFGGHHHGGHGGGHHGHHGHHHHHHHHHHHHHGGGGGHHHHHHHHGGGHHHGGGGGGGGHHHHHGHHHHGGGGHHHHHHHHHHHHHHGGFGGGGGEFGGGGFGGGGGGGGGGGFFFFFFFFFFFFFFFFFFFFFFFFFFFFFFFFFFFFFFFFFFFFF
@M05620:37:000000000-D9766:1:1101:19237:5700 1:N:0:56
AGTGCCAGCTCTCAATCGCACAGGGGACCCAGGGCCTGGCCCCTCCATCCAGAAAACCTATGACCTCACCCGCTACCTGGAGCACCAACTCCGCAGCTTGGCTGGGACCTATGTGAGTATCCAGCGTAGGAATCTGGGAGTTGGGGAGGAGTGAGGAGTTGGGGAAAGACAGTCCTAACCGTGGAGGGTTCTGGTAAATGATGGGGTGAGGAGGGGCTCTTTGGCTCCCACCAGTCCCCCTGTCTGGTCTA
+
ABAAAFFFCFFFGGGFGGGGGGHGGGGGGGHHFEGGGGHHHHGHGGHHHHHHHHHHGGHHHHHHHHHHHHGGGEEGHHHHHHHHHHGHGHHHGGGGGHHHFHHGGGHHGGGHHHHHHGHHHHGHHGAEGGHHHHHHGGAFFGHHGGGGGGEFHGHHHGGHHHGGGFHHBGFHHHHHHHHGGG.@CEGGGGGGGGCFGGGGGGGGGGDDAFFBDFAFFDFFFFFFFFFFFFFFFFFFFFFFFFFFFFFFFFB
@M05620:37:000000000-D9766:1:1101:5552:5706 1:N:0:56
AGTGCCAGCTCTCAATCGCACAGGGGACCCAGGGCCTGGCCCCTCCATCCAGAAAACCTATGACCTCACCCGCTACCTGGAGCACCAACTCCGCAGCTTGGCTGGGACCTATGTGAGTATCCAGCGTAGGAATCTGGGAGTTGGGGAGGAGTGAGGAGTTGGGGAAAGACAGTCCTAACCGTGGAGGGTTCTGGTAAATGATGGGGTGAGGAGGGGCTCTTTGGCTCCCACCAGTCCCCCTGTCTGGTCTA
+
AAAAAFFFBFFFGGGGGGGGGGHHGGGGGGHHGFGGGGHHHHGHGGHHHHHHHGHHHGHHHHHHHHHHHHHGGGGGHHHHHHHHHHHHGHHHGGGGGHHHGHHGGGHHGHHHHHHHHHHHHHHHGGGGGGHHHHHHHGHGGHHGGGGGGGGGHHGHGDHHHHGGGGHHHHHHHHHHHHHHGGGGGGGGDGGGGGFGGGGGGGGGGGFFFFFFFFFFFFFFFFFFFFFFFFFFFFFFFFFFFFFFFFFFFF9
@M05620:37:000000000-D9766:1:1101:7933:5723 1:N:0:56
AGTGCCAGCTCTCAATCGCACAGGGGACCCAGGGCCTGGCCCCTCCATCCAGAAAACCTATGACCTCACCCGCTACCTGGAGCACCAACTCCGCAGCTTGGCTGGGACCTATGTGAGTATCCAGCGTAGGAATCTGGGAGTTGGGGAGGAGTGAGGAGTTGGGGAAAGACAGTCCTAACCGTGGAGGGTTCTGGTAAATGATGGGGTGAGGAGGGGCTCTTTGGCTCCCACCAGTCCCCCTGTCTGGTCTA
+
ABABBFFFBFFFGGGGGGGGGGHHGGGGGGHHGGGGGGHGHHGHGGGHHHHHHGHHHGHHHHHHHHHHHHHGGFGGHHHGHGGHHHHHGHHHGGGGGHHHGHHGGGHHGHHHHHHHHHHHHHHHHGEFGGHHHHHHHHHGGHHHGGGGGGGHHHHHHGHHHHGGGGHHHHHHHHHHHHHHGGGGGGGG;CFGGGFGGGGGGGGGGGFFFFFFFFFFFFFFFFFFFFFFFFFFFFFFFFFFFFFFFFFFFFB
@M05620:37:000000000-D9766:1:1101:20212:5744 1:N:0:56
AGTGCCAGCTCTCAATCGCACAGGGGACCCAGGGCCTGGCCCCTCCATCCAGAAAACCTATGACCTCACCCGCTACCTGGAGCACCAACTCCGCAGCTTGGCTGGGACCTATGTGAGTATCCAGCGTAGGAATCTGGGAGTTGGGGAGGAGTGAGGAGTTGGGGAAAGACAGTCCTAACCGTGGAGGGTTCTGGTAAATGATGGGGTGAGGAGGGGCTCTTTGGCTCCCACCAGTCCCCCTGTCTGGTCTA
+
>>>>AD1CAFFFGAFGGGFGEEHHGCEGEGHHCGGGGGHGFHGHGGHGEGHFHGFHHGGHHHHHHGFHHHHGGECGHHHHGGHEHHHHGHHHGGGGEHHHGHHGGGHHGHHHHHHHHHHGHHHHHGGGGGHHGHHHGHFFCGHHGGCCGGEGHHHHHFGHFB?CGGHHHHHHHFHHHHGH?EEGFGGGGGGGGGFGGGGGGGGGGGB@FFFFF?=@?;EFFFFFFFFFFFFFFFFFFFFF@FFFFFFFFFF
@M05620:37:000000000-D9766:1:1101:13915:5765 1:N:0:56
GATGCTGCTTTGGAAGCAACTCATAGATTACTGCACCAGTTCCCCCTGGACCTGGAAAAGTTTCTTGCCTGGCTTACAGAAGCTGAAACCACTGCCCATTCCTACAGGCTGCTCCCCCTCAGGACAGGCTCCTCGACGACTCCCCGAGAGTCAACAAGCTGATGAAACAATGGCAAGTACGTCAGGCCTTTCCGCTTTAGCACTATTGTGAATCCCCTTGACCAATTCTCAGCATTTGTACTTGTCGCTGA
+
111>AD@DFFFFFGGBAFGGFGBGFDGGG1FGGG11F0BBDGHHHGGGFBGHHHAGHHHHHHHHHHHHHHHHHHHHHHHGHHHHHHFGH0FFGHHHG1B122B211@0/B>/1B1?E/>/010BGGA//<0/<0?/>?////@/<</</>G1??11<0>GHB1<FG11GC1FGCHHEG00.<<../<://0;0C.::EC0GHCB00;CBB0;9CB0;/.909:=./0;;0BBFFFF0;000/;F//-;-;:
@M05620:37:000000000-D9766:1:1101:11798:5790 1:N:0:56
AGTGCCAGCTCTCAATCGCACAGGGGACCCAGGGCCTGGCCCCTCCATCCAGAAAACCTATGACCTCACCCGCTACCTGGAGCACCAACTCCGCAGCTTGGCTGGGACCTATGTGAGTATCCAGCGTAGGAATCTGGGAGTTGGGGAGGAGTGAGGAGTTGGGGAAAGACAGTCCTAACCGTGGAGGGTTCTGGTAAATGATGGGGTGAGGAGGGGCTCTTTGGCTCCCACCAGTCCCCCTGTCTGGTCTA
+
BBBBBFDFBFFFGGGGGGGGGGHHGCGGGGHHGGGGGGHHHHGHGGHHHHHHHHHHHGGHHGHHHHHHHHHGGGGGHHHHHHHHHHHHGHHHGGGGGHHHGHHGGGHHGHHHHHEHHHHHHHHHHGEGGGHHHHHHHHHGGHHHGGGGGGGHHHHGHGHHHHGGGGHHHHHGHHGHHHHHGGEGGGGG;FFGGGCFGGGGGGGGGGFFFFFFFFFFFFFFFFFEFFFFFFFFFFFFFFFFFFFFFFF/BF9
@M05620:37:000000000-D9766:1:1101:15550:5815 1:N:0:56
GAGGCTGCTTTGGAAGAAACTCCTAGATTACTGCAACCGTTCCCCCTGGACCTGGAACCGTTTCTTGCCTGGCTTACAGAAGCTGAAACAACTGCCAATTCCTACCGGCTGCTACCCGTACGGCCCGGCTCCTCGCCGACTCCCCGGGAGTCCACGAGCTGCTGAAACAATGACAAGTACGTCAGGCCTTTCCGCTTTAGCACTCTTGTGGATCCACTTGACCAATTCTCAGCATTTGTACTTGTCACTGA
+
AAABBBFBFFFFGBGGGGFGEG4F4DFGFFGFHHH4F22AABGHHGEF22BFHG1GC31ABEHHHHHGHHHHHGGHHGHHHHHGFFHHHFGHGHHHGGHFHHHHB?>>//>FH43BGDGE/E?/BCGGG@GG10?@C/CGCA1F<---<A./CGH.-C-./;:0;BFGGGGG009CFBFB9/;9CFG.;CFG0CDFFF/FFFFFFFFFF/.:FF.9;//B/9FFFFFBFFFFFFFFFFFF/BFF////;FB
@M05620:37:000000000-D9766:1:1101:21478:5826 1:N:0:56
GAGGCTGCTTTGGAAGAAACTCATAGATTACTGAAACAATTTCCGATGGACCTGGATAAGTTTCTTGCTTGGCTTACAGAAGCTGAAATAACTGCCAATTCTTACATGAAGATACCCGTAAGGAAAGGCTCCTAGAAGAATCCAAGGGAGTAAAAGAACTGATGAAACAATAGCAAGTAAGTCAGGCATTTCCGCTTTAGCACTCTTGTGGAACCAATTGAACAATTCTCAGCATTTGTACTTGTAACTGC
+
A?AB>AFAFFDBG45BFEBBGFGHH5DDDD4BFD4BDG2B55A52AB223B2BFE2553B5AD5DDD55D3B3BF33BB5GABBG33B5D@BGFHC33BF44BBFG4@3B333@4B@>1/1GFGFH00??BEB3BBFB?3?33BBB?<?/??B3?3?022@<>2@@F2@C22<1<?<<<<?1<<<<?<>11>=.<E<C=10=GCGDH0GBDB0/<.::<<;:<G;0<0;0:;CG;=C0;00;;B;;FF000
@M05620:37:000000000-D9766:1:1101:15987:5862 1:N:0:56
GAGGCTGCTTTGGAAGAAACTCATAGATTACTGCAACAGTTCACCCTGGACCTGGAAAAGATTCTCGCCTGGATTACAGAAGCTGAAACAACTGCCAATTCCTACAGGATGCTACCCGGAAGGAAAGGCTCCTAGAAGACTCCAAAGGAGAACAAGAACCAATGAAACAATGGCAAGTAAGTCAGGCTTTTCGGCTTTAGCACTCTTGTGGCTCCAATTGAACAATTCTCAGCATTTGTACTTGTAACTGA
+
1>11A>1AFF@FFBB11BG1A113DF1FE1FFAGF1FFH1FH2FHHAGH0FABAF0BFHH/ADHA2ABEFHA01AFGHBE11B1@GF1B>E/101>1@B@112BB@FCC11B@@10B//>>?E000<BA<GFB1>1111B11111100@F/01000@00/0/11??F<?/11100GA1<<=1<<1<00<C0D-<A.<C00CCGFB;C0CF...0.;;00;;099B00CFGGF/B;CFFF09CCF09C0;09
@M05620:37:000000000-D9766:1:1101:17628:5873 1:N:0:56
AGTGCCAGCTCTCAATCGCACAGGGGACCCAGGGCCTGGCCCCTCCATCCAGAAAACCTATGACCTCACCCGCTACCTGGAGCACCAACTCCGCAGCTTGGCTGGGACCTATGTGAGTATCCAGCGTAGGAATCTGGGAGTTGGGGAGGAGTGAGGAGTTGGGGAAAGACAGTCCTAACCGTGGAGGGTTCTGGTAAATGATGGGGTGAGGAGGGGCTCTTTGGCTCCCACCAGTCCCCCTGTCTGGTCTA
+
>A>>AFFFCFFFGGGGGGGCE?GEGGEEEEHHBEEGFGHHFGGHGGHHHHHHGHFFHGHHHHHHHFGHHHHGG>EEHHHHBFGHHHCGGGHG/ECEEG?GGHHGGGHHGHHHHHHHHHHHHHHHHGGGGGHHHHHHHHCFDHHHGGGGGGGHHFHHHGHFHHGGGGHHHHHHHHHHHHHHGGEGFGGGFGGGGGFGGGGGGGGGGGDFFFFFFFFFFFFFFFFFFFFFFFFFFFFFFFFFFFFFFFFFFFF
@M05620:37:000000000-D9766:1:1101:25734:5894 1:N:0:56
AGTGCCAGCTCTCAATCGCACAGGGGACCCAGGGCCTGGCCCCTCCATCCAGAAAACCTATGACCTCACCCGCTACCTGGAGCACCAACTCCGCAGCTTGGCTGGGACCTATGTGAGTATCCAGCGTAGGAATCTGGGAGTTGGGGAGGAGTGAGGAGTTGGGGAAAGACAGTCCTAACCGTGGAGGGTTCTGGTAAATGATGGGGTGAGGAGGGGCTCTTTGGCTCCCACCAGTCCCCCTGTCTGGTCTA
+
?AAABFFFBFFFGGGGGGGGGGHGFGGGFGHHGGGGGGGHFHGHGGHFFHHHGHFHHGFHHHHHHHHHHHHGGEFGHHHHHHHHHHHHGHHGEGGGEHFHGHHGGGHHGHHHHHHHHHHHFHHHHGEGGGHHHHHHHHHFFHHHGGFCGGGHHHHHHGHHHFGGGGHHHHHHHGGHHHHEFEFGGGGG;AFGGGFGFGGGGGGGGGFFFFFFFFFFFFFFFFFFFFFFFFFFFFFFFFFFFFFFFFFFFFF
@M05620:37:000000000-D9766:1:1101:14953:5905 1:N:0:56
AGTGCCAGCTTCAATCGCACAGGCGACCCCGGGCCTGGCCCCTCCATCCCGAAAACCTATGACCCCACCCGCTACCTGGAGCACCAACTCCGCAGCTTGGCTGGGACCTATGTGAGTATCCAGCGTAGGAATCTGGGCGTTGGGGAGGAGTGAGGAGTTGGGGAAAGACAGTCCTAACCGTGGAGGGTTCTGGTAAATGATGGGGTGAGGAGGGGCTCTTTGGCTCCCACCAGTCCCCCTGTCTGGTCTAT
+
>ABBADDFBFDFGGGFFCCEEGF2AAAEF2EEGGGF1BGBFEGGGH5FF1>B0>>?E?3B@GHG2BEEEE/E/EEG?B?2BBCFHHAEFDHGCDDBHBGGFHFGGFGEH2FFFG1GFFGDGHGHG<.>?GHGFHHHH.<AC<<CCCCDAFCG0GHFGBFFGGGFDEGGGGGFG0FFFFFFA9BDFFF9;AFFF:B:FFFFFF;EADBAFAFD;;>B-AB;FFFFBF;;9;;:A;:9;ADBE/9FF9;;/B/
@M05620:37:000000000-D9766:1:1101:14306:5908 1:N:0:56
GAGGCTGCTTTGGAAGAAACTCATAGATTACTGCAACAGTTCCCCCTGGACCTGGAAAAGTTTCTTGCCTGGCTTACAGAAGCTGAAACAACTGCCAATTCCTACAGGATGCTACCCGTAAGGAAAGGCTCCTAGAAGACTCCAAGGGAGTAAAAGAGCTGATGAAACAATGGCAAGTAAGTCAGGCATTTCCGCTTTAGCACTCTTGTGGATCCAATTGAACAATTCTCAGCATTTGTACTTGTAACTGA
+
A>AAAAFAFFFFBGFFF1FFGG1F3DGHHHHGHHHHFGHDGHHHHGGFGHHHHHHGFFFHFHHHHHHHHHHHHHHFGHGHHHGHHFEHFGEHHHHHHHHH1BFBGHGHF1B>GFGGGG?EEGFGHHGFFBGEFBBGHGHBFHFGFHGCFGCGGHF@C0F@FF1@FHHGCE??1FGEF1?F=>>1FFGEGHFG1CCCAC<==GG<CGHHGHCF:CCHGB0CCGHHGCC;CFBFFFFGGG0;;C9;9;FF0F9
@M05620:37:000000000-D9766:1:1101:24363:5962 1:N:0:56
AGTGCCAGCTCTCAATCGCACAGGGGACCCAGGGCCTGGCCCCTCCATCCAGAAAACCTATGACCTCACCCGCTACCTGGAGCACCAACTCCGCAGCTTGGCTGGGACCTATGTGAGTATCCAGCGTAGGAATCTGGGAGTTGGGGAGGAGTGAGGAGTTGGGGAAAGACAGTCCTAACCGTGGAGGGTTCTGGTAAATGATGGGGTGAGGAGGGGCTCTTTGGCTCCCACCAGTCCCCCTGTCTGGTCTA
+
A?AAAFFBBFFFGGGGGFFEGGHCFFGGGGCHGGGGEFGHHHGFGGGHHFGHHGHHHFFFHGHHGHHHHHGGGFFGHHHCGGHGHGGGFGHHGEGGGGHHCHFGE/BFAGHHHHEHGHGHHHHHHGCE/C<FC2GD1?CA?GGHGGGC@GAG<B0.CCH/D/<-EFEHGHHGHFHHHFHHGDA?A.DC99CFFF0CFFFGFFFGEGDC?AAFDA-@B9EFBF/BBBFEFFFDEFFFFFEDF?FFFF/BBF;
@M05620:37:000000000-D9766:1:1101:20756:5962 1:N:0:56
AGTGCCAGCTCTCAATCGCACAGGGGACCCAGGGCCTGGCCCCTCCATCCAGAAAACCTATGACCTCACCCGCTACCTGGAGCACCAACTCCGCAGCTTGGCTGGGACCTATGTGAGTATCCAGCGTAGGAATCTGGGAGTTGGGGAGGAGTGAGGAGTTGGGGAAAGACAGTCCTAACCGTGGAGGGTTCTGGTAAATGATGGGGTGAGGAGGGGCTCTTTGGCTCCCACCAGTCCCCCTGTCTGGTCTA
+
AA>AAFFFCFFFGGGGGGGGGGHGGFEFFGHHFFGGGGHHHHGGGGHHHHHHHHHHHGHHHHGHHHHHHHHGGFGGHHHHGGHHHHFHGHHHEFCGGHDGGGHG?<GHEHHHHFHHHHHHHHHHFGEGGGHGHHHHHHHGGHHHGGGFGGGGHHHHFGHHHHGGEFHHHHHHHHHHHHHHG?CFDGGGEGGGFGFGGGGGGGGGGGFCFFFFFFFFFFFFFFFFFEFFFFFFFFFFFFFFFFFFFFFFFFF
@M05620:37:000000000-D9766:1:1101:6951:5988 1:N:0:56
GAGGCTGCTTTGGAAGAAACTCATAGATTACTGCAACAGTTCCCCCTGGACCTGGAAAAGTTTCTTGCCTGGCTTACAGAAGCTGAAACAACTGCCAATTCCTACAGGATGCTACCCGTAAGGAAAGGCTCCTAGAAGACTCCAAGGGAGTAAAAGAGCTGATGAAACAATGGCAAGTAAGTCAGGCATTTCCGCTTTAGCACTCTTGTGGATCCAATTGAACAATTCTCAGCATTTGTACTTGTAACTGA
+
A>>AAAFAFFFFGCBG11BGGGGHHGCGHBGHFHG1BAFDFGHHHGGFGBGHHHHHGFHGGHHHHHHHHHFGHHHFHHGHHHHHHGFHHHEHHHHGHHHHFFGGHHB0GF1FFGHFGGGGGHH1G>>B?BGFHHBHGHH<GFFGHHGGC?EGBGHGG@@@<1@GFGHDGG1FGFFHG?FGF=GDGHHHBDHH=AC<<C=DGGHCGFGD=:EF:CCCHCGGGHHHH:CCF0;FFGCFGFFFG;F0CFFFFF0
@M05620:37:000000000-D9766:1:1101:16214:6032 1:N:0:56
AGTGCCAGCTCTCAATCGCACAGGGGACCCAGGGCCTGGCCCCTCCATCCAGAAAACCTATGACCTCACCCGCTACCTGGAGCACCAACTCCGCAGCTTGGCTGGGACCTATGTGAGTATCCAGCGTAGGAATCTGGGAGTTGGGGAGGAGTGAGGAGTTGGGGAAAGACAGTCCTAACCGTGGAGGGTTCTGGTAAATGATGGGGTGAGGAGGGGCTCTTTGGCTCCCACCAGTCCCCCTGTCTGGCCTA
+
BABBBFFFBFFFGGGGGGGGGGHHGGGGGGEFGFFFFGHHHHGDGGFHHHFHEGBGHGHHHHHHHHHHHHHEGEGGHHHHHHHHHHHHGHHHGGGGGBHHGGHGGGHHGHHGHHFHHGHHHHGHHGEDGGHHHHHHGGHGCFHHGGFGCGDGEHGHHCCGGHCCGGHHHFHGHGHHHHHGAEEDGGGGDGGGGGCFGGGGFFFFGGFFEFFFDFFAF9AFFFFFF/BEEFFFFF/:FFFFFFFFFFE/:B/
@M05620:37:000000000-D9766:1:1101:17449:6083 1:N:0:56
AGTGCCAGCTCTCAATCGCACAGGGGACCCAGGGCCTGGCCCCTCCATCCAGAAAACCTATGACCTCACCCGCTACCTGGAGCACCAACTCCGCAGCTTGGCTGGGACCTATGTGAGTATCCAGCGTAGGAATCTGGGAGTTGGGGAGGAGTGAGGAGTTGGGGAAAGACAGTCCTAACCGTGGAGGGTTCTGGTAAATGATGGGGTGAGGAGGGGCTCTTTGGCTCCCACCAGTCCCCCTGTCTGGTCTA
+
CCBCCFFFDFFFGGGGGGGGGGHHGGGGGGHHGGGGGGHHHHGHGGHHHHHHHFHHHGHGHHHHHHHHHHHGGEGGHHHHHHHHHHHHGHHHGGGGGHHHGHHGGGHHGHHHHHHHHHHHHHHHHGGGGGHHHHHHHHHGGHHHGGGGGGGHHHHHHGHHHHGGGGHHHHHHHHHHHHHHGGFGGGGGEFGGGGFGGGHHHGGGGGFFFFFFFFFFFFFFFFFFFFFFFFFFFFFFFFFFFFFFFFFFFFF
@M05620:37:000000000-D9766:1:1101:23614:6097 1:N:0:56
GAGGCTGCTTTGGAAGAAACTCATAGATTACTGCACCAGTTCCCCCTGGACCTGGAAACGTTTCTTGCCTGGCTTACAGAAGCTGAAACAACTGCCAATTCCTACAGGATGCTACCCGTAAGGAAAGGCTCCTAGAAGACTCCACGGGAGTAAAAGAGCTGATGAAACAATGGCAAGTAAGTCAGGCATTTCCGCTTTAGCACTCTTGTGGATCCAATTGAACAATTCTCAGCATTTGTACTTGTAACTGA
+
A3>AAAFAFFFFGGGGGGGGGGEGGFGHH5GGHGG4B2BBGHHHHGCGE2BGHHEGHB3FFGHHHHHHHHHHHHHHHHHHGHGFGHHHHBHHHHHHHFHGHHHHHGHHHHHHGHHHHGGGGHHHH3FGHHHGHHGD3BGHGHHH2?CCBGAGEH>GGHGHHFFDGGHFHHHHHFHHGGGBGHHHHHHGHHEHHGGGGGHHHHHGHHHHHHGHHHHH0CCHHGGGFGGFGGGGGGGGGGGFGGGGCGBFGGB
@M05620:37:000000000-D9766:1:1101:24845:6110 1:N:0:56
GAGGCTGCTTTGGAAGAAACTCATAGATTACTGCAACAGTTCCCCCTGGACCTGGAAACGTTTCTTGCCTGGCTTACAGAAGCTGAAACCACTGCCACTTCCTACAGGATGCTACCCGTAAGGAAAGGCTCCTAGAAGACTCCAAGGGAGTAAAAGAGCTGATGAAACAATGGCAAGTAAGTCAGGCATTTCCGCTTTAGCACTCTTGTGGATCCAATTGAACAATTCTCAGCATTTGTACTTGTAACTGA
+
AAAABBFBFFFFGFGFAGGGGFHHHBDFHFGHHHBAGHHDG5FG2EAFGCGHHHHHFHCFFFHCDFG5BGHHHHHHHHHHHHHGHFHHH1FFFHHHH3BGGGFFFHEGHG3EGHHHHGFG?GGDGGFGGHHGHGD33FHGHHHB2FFGFGGHHHHGGCCHHGFGHHHF0FGD?0CFF>>GF=FF1FG.GGHHHGGDGGHFHHHFHHGGGFGHHHCGFFGHHGHHHFFBFFFGFGFGF0CFGFFGFFGGGG0
@M05620:37:000000000-D9766:1:1101:14917:6210 1:N:0:56
AGTGCCAGCTCTCAATCGCACAGGGGACTCAGGGCCCGGCTCCTCCATCCAGTAAACCTATGACCTCACCCGCTACCTGGAGCACCAACTCCGCAGCTTGGCTGGGACCTCTGTGAGTAGCCAGCGTAGGAATCTGGGAGTTGGGGAGGAGTGGGGCCTTGGGGACAGACCGTCCTAACCGTGGAGGGTTCTGGCAAATGATGGGGTGAGGAGGGGCTCTTTGGATCCCACCAGTCCCCCTGTCTGGTCTA
+
A>AAAFF11CFFF1GGGGFGEEGHFGG00BBAF0BE/AEE/BFAGH01BGCF2DAFGHF1BG2DFHHFH>CFEE/FHDHF>GHEFE>FEF@GGCE/>0FGGHHGCEC0<<111FF>1>F1B1FFC//?>/?1?<F1G00/?FHF--.-<.<CH.<@.-.//:C@C-;;/:.-9..;C0;AAG.-.9;?.-;FFF/;9;9BFBFF?-9-99FFB-@@>-A9///////9F/-9A-BFFF-B?-;BFFB9F/:
@M05620:37:000000000-D9766:1:1101:12163:6267 1:N:0:56
GAGGCTGCTTTGGAAGAAACTGATAATCCAGTGAAACAAGATCGGATGGACACGGGTAAGGACTTCGGTCACCTTAAGAAATCTGGTATACCTGCTACTGCTTGAAAAAAAAAAGAAAAAGATCATAGCTGCCTAAAAGAGTGTACCAACGAAGCTGAACCAATGCCCCGTCCTCCAGGCCATTCTGCTTTCGCGCTCTAGTGCACCCACTTGACAAATTCTACGACCTTCTCATCGTCCATGCCCAAACA
+
BBBBBBFBFFFFGGGGGGGGGCH5DB555B4AB555BGA22352AA2A23B3A200AA3B3A13BB1111133BF5B55DGGGGD3BB@@GG43FF4BBBBBB3133BF>/<////B220<?B322>@22@2@<@2D21/011111?<1//?..-1<11>.0<<</=<<A.<..0:///;..;0;00:0<00..-;-.9099;0;099.D.;0090;.:/999/...-;///;///;...9;;///:....
@M05620:37:000000000-D9766:1:1101:20001:6300 1:N:0:56
GAGGCTGCTTTGGAAGAAACTCATAGATTACTGCAACAGTTCCCCCTGGACCTGGAAAAGTTTCTTGCCTGGCTTACAGAAGCTGAAACAACTGCCAATTCCTACAGGATGCTACCCGTAAGGAACGGCTCCTAGAAGACTCCAAGGGAGTAAAAGAGCTGATGAAACAATGGCAAGTAAGTCAGGCATTTCCGCTTTAGCACTCTTGTGGATCCAATTGAACAATTCTCAGCATTTGTACTTGTAACTGA
+
BAABBBFBFFFFGGGGGGGGGGEGGGHHHFHHHHF4FEGFGHHHHGGGHGHHHHHHHHFGGHHHHHHHHHHGHHHHHHHFHHHHHGHHHHHHHFHHC3FHEGHHHHHHHHHHHHHHHFFGGHHGF0?EEGGGHHG23BGHHHHF2BFECDFHFHHHGHHHHGHHHHHHHHHHFCGHGHHFFFHGHGHHHHHHHGGGGGHGGHHHHHHGHHGHGHHHFHHHGHHHGGGGGGGGGGGGGGGFGFGFFGBFGG0
@M05620:37:000000000-D9766:1:1101:21707:6308 1:N:0:56
GAGGCTGCTTTGGAAGAAACTCATAGATTACTGCAACAGTTCCCCCTGGACCTGGAAAAGTTTCTTGCCTGGCTTACAGAAGCTGAAACAACTGCCACTTCCTACAGGATGCTACCCGTAAGGACCGGCTCCTAGCCGACTCCACGGGAGTACACGAGCTGATGAAACAATGGCAAGTACGTCAGGCCTTTCCGCTTTAGCACTCTTGTGGATCCAATTGAACAATTCTCAGCATTTGTACTTGTACCTGA
+
CCCCCCFCFFFFGGGGGGGGGGHHHHHHHHHGHHHHHHHFHHHHHGGGHGHHHHHHHHHGFHHHHHHHHHHHHHHHHHHHHHHHHHHHHHHHHHHHHBGGEGHFG3FGHCHHH4@FHFGGGHHE0?EFCGGGHHHF2FGCGGHHHGG?DGGHFH1CEGGGBHF1=GHHHEHHHEHHEGH0CGCEFHH.GGHHH.EFGGFFGGGGGGGGGGGGGGGGGGGGG0CFFBFFGGGGGFFFFFFFF0FFFFF0BF9
@M05620:37:000000000-D9766:1:1101:12884:6320 1:N:0:56
AGTGCCAGCTCTCAATCGCACAGGGGACCCAGGGCCTGGCCCCTCCATCCAGAAAACCTATGACCTCACCCGCTACCTGGAGCACCAACTCCGCAGCTTGGCTGGGACCTATGTGAGTATCCAGCGTAGGAATCTGGGAGTTGGGGAGGAGTGAGGAGTTGGGGAAAGACAGTCCTAACCGTGGAGGGTTCTGGTAAATGATGGGGTGAGGAGGGGCTCTTTGGCTCCCACCAGTCCCCCTGTCTGGTCTA
+
111>AF@FAFFFFGGFGFEF?EGEFGGGAEHHGGGCFCHF0GGHGGFHECGE101BGACFHHBHFH1FHHHGGG/EHHHFGGH/0?GEGBHHGCGGEEGHGHHGGGHHGGHHHHFHHHBGDGHHG@CGGCHHHHFHBC?CEHHHCCFGGGGHEDDCGCHHHHCGGGHHHHHHGFHHHHHE-CEGGGG@.CGGGGCFGGGGGGGGGGF@FFFFFF@@<-EFFBBBB/BEFFFFFFFFFFFF<FFFFF//;F;
@M05620:37:000000000-D9766:1:1101:11216:6329 1:N:0:56
GAGGCTGCCTTGGAAGAAACTCATAGATTAAGGCAACAGTTCCTCCTGGAACTGGACAAGTTTCTTGACCCGCTTACTGAAGCTGAAACAACTCCCCTTGGCTACCACCAATGAAAGGATCCAACAAAACAATAAGGGAGTAAAAGAGCAGAGAAAACAAGGGGAAAGAAAGTAGTAACCGAGGAGGGATCAGGCAAATGAAGCCCTGAGAAGAAGTCCTATCACTCTCACCAGTCCCCGAAACTCCACTG
+
>3>A>>B>4BB@F45BBFBBEGHBFFH6AGDAB44B2EBDADD5D3233B3B3B3BB321DBEDAGG5B32AAAE1BDDBGH@BF33FBBBB3BB1B2B23BFFFC33???3B33BBB03?033B/?B00??3?33B0///012B1/?01@0?<11<@//0/</?A/0<FFC=>11>>11<-<<CADC</;.;:/::::C00;:.:;.9/00///;000000009;00000.0.000/.----9//9/.//
@M05620:37:000000000-D9766:1:1101:23223:6333 1:N:0:56
GCGGCTGCTTTGGAAGCAACTCATAGATTCCTGCCCCAGTTCCCCCTGGCCCTGGAACCGTTTCTTGCCTGGCTTCCAGAAGCTGCAACAACTGCCCATTCCTAATGGCTGCTCCCCGTCCTGCCCGGCTCCTCGCCGACTCCCCGAGCGTCCACGAGCTGCTGAAACACTGTCAATTCCGTCCGGCATTTCCGCTTTAGCACTCTTGTGGATCCCCTTGCCCAATTCTCATCATTTGTCCTTGTCCCTGA
+
AA1>A1>ACFB11BB1A1BFFG1D3BFF3DDGHHFHF0BA1DFGHGEG/0B//B/BG1/EEG0BDGGFHGFHHHG0FGG@FGHH1FHHH0BGFFGFG1B1BGHB11BBF>FFHHGGG/E/</11BGF@>B/FFCCB/>ACGGHFCA->->..<EF.-@GGHHHHFHHHHC0C0;:00009/0;=-9A;-0;CFBEEGGBFF/;F;FFFBFFFFFFF-;99/B9/-;BFFF//9/;B/;;/BFFF/B//;9B
@M05620:37:000000000-D9766:1:1101:20681:6375 1:N:0:56
AGTGCCAGCTCTCAATCGCACAGGGGACCCAGGGCCTGGCCCCTCCATCCAGAAAACCTATGACCTCACCCGCTACCTGGAGCACCAACTCCGCAGCTTGGCTGGGACCTATGTGAGTATCCAGCGTAGGAATCTGGGAGTTGGGGAGGAGTGAGGAGTTGGGGAAAGACAGTCCTAACCGTGGAGGGTTCTGGTAAATGATGGGGTGAGGAGGGGCTCTTTGGCTCCCACCAGTCCCCCTGTCTGGTCTA
+
AABABFFFBFFFGGEGGFGCGCHGGEEEGGHHGFGGGGHHHHGHGGHGHHHHFHFGHGHHHHHHHHHFHHHEGGGGHHGFHHHGHHGHGHHHGG/EGGHHFHHGGGHHGHHHHHHHHHHHHGHHHGGGGGHHHHHHHHHGFHHHGGGGGGGHHHHHHGHHHHGGGGHHHHHGHHHHHHHHGGGGG.ABDGGGGGGGFGGGGGGGGGF?FFFFFFBBBBFFFFFFFFFFFFFFFFFFFFFFBFFFFFFFFFF
@M05620:37:000000000-D9766:1:1101:13775:6405 1:N:0:56
GAGGCTGCTTTGGAAGAAACTCATAGATTACTGCAACAGTTCCCCCTGGACCTGGAAAAGTTTCTTGCCTGGCTTACAGAAGCTGAAACAACTGCCAATTCCTACAGGATGCTACCCGTAAGGAAAGGCTCCGAGAAAACTCCAAAGGAGTAACAAAACTGATAAAAAAATAGAAAGTAAGACAGGCATATCAGCTTTAGCACTCTTGTGAAACCAATTGAACAATTCTCAGCATTTGTACTAGTAACTGC
+
>3A>>>CBFBB4F45A4F4FGGHHHCAGGB45FG4AFHADGD5BABA2C22BGGFA332FBAF5DDD53BAGFHG3353DAAABF33BBB1BFG@F3FB@444BBG33133BB@BB1>/>/GGFBG00?3B?//<<?222222BB3B2@/2@@@@2@0@<1?11?1?1<-011=1>C><111<</..<00=00<<=00;00;C0;:<:;00;00;::/;9;;FGB090;90C9;;;C00000009;;F000
@M05620:37:000000000-D9766:1:1101:23321:6465 1:N:0:56
AGTGCCAGCTCTCAATCGCACAGGGGACCCAGGGCCTGGCCCCTCCATCCAGAAAACCTATGACCTCACCCGCTACCTGGAGCACCAACTCCGCAGCTTGGCTGGGACCTATGTGAGTATCCAGCGTAGGAATCTGGGAGTTGGGGAGGAGTGAGGAGTTGGGGAAAGACAGTCCTAACCGTGGAGGGTTCTGGTAAATGATGGGGTGAGGAGGGGCTCTTTGGCTCCCACCAGTCCCCCTGTCTGGTCTA
+
ABABAFFFCFFFGGGGGGGGGGHHGGGGGGHHGGGGGGHHHHGHGGHHHHHHHHHHHGHHHHHHHHHFHHHGGEGGHHHHGGHHHHHHGHHHGGGGGHHHGHHGGGHHGHHHHHHHHHHHHHHHHGGGGGHHHHHHHHHGGHHHGGGGGGGHHHHHHGHHHHGGGGHHHHHHHHHHHHHHGGGGGGGGGGGGGGFGGGGGGGGGGGFFFFFFFFFFFFFFFFFFFFFFFFFFFFFFFFFFFFFFFFFFFFF
@M05620:37:000000000-D9766:1:1101:5421:6471 1:N:0:56
AGGACCAGCTCTCCATTGCACAGGGTACCCAGCGCATGGCCCCTCCATCCAGAAAACCTATGACCGCACCCGCCACCTGGGGCACCCGCTCTGCAGCTCGGCTGGGACCTATGTGCGTATCCAGCGTAGGAATCTGGGCGTTGGGGCGGCGTGCGGCGTTGGGGACAGCCAGTCCTAACCGTGGCGGGTTCTGGTAAATGATGGGGTGAGGAGGGGCTCTTTGGCTCCCACCAGTCCCCCTGTCTGGTCTA
+
>>11>>AFAFFFGGGB3BB3B1F0FBBBF1BF0AA0BAGGGHGHGGFHH0BBGFH0BEGHBAFGH/A>EGG/>/>BGH0B//?>EFG/>EE/1B2F<B1?<FFGGGHHCHBFGGG2?FCEHH2@GGG?AE?1?GHHFF.CGGGECCC@A-;;@AA@-@@<@F@@---:-E-;FFFF9/FF?FE@-;=@@FFFFFFBBFFF/FFFFFB@FFE/AB@@@<FFFFFFFFFFF-FFEFFFFFFF@FFFFFFFFFF
@M05620:37:000000000-D9766:1:1101:20810:6484 1:N:0:56
GCGGCTGCTTTGGCAGAAACTCATAGATTACTGCCACAGTTCCCCCTGGACCTGGAACCGTTTCTTGCCTGGCTTCCAGAAGCTGCAACAACTGCCAATTCCTAAGGGCTGCTCCCCGTCAGGCCCGGCTCCTCGCCGACTCCCAGGGAGTCAACGAGCTGAAGAAACACTGGCACGTATGCCCGGCCTTTCCGCTTTAGCACTCTTGTGGATCCCATTGACCAATTCTCAGCATTTGTCCTTGTCACTGA
+
>1>>>>DAFFD1BAFEAFFFGFFFG3DDEFFGDF0AFFBADGHHHGEF/BFEGGF0B1/ABBFGGAFGHHHFGBG0FGFFBGGHHC0@B>GFBFHG1CBDGDGB100B/0?F1FFGA/////00?<CCCCCFB@<B////<?G/>1..>>.<11>..<<A/<00=/:;C:C0/;G0.;/0:00:.9-:.CBGGG.ECGBFF000;0;0//-/;B-B/////;BF-;///;/9;/;/9/9/9B/B:9/;BBB
@M05620:37:000000000-D9766:1:1101:20311:6514 1:N:0:56
AGTGCCAGCTCTCAATCGCACAGGGGACCCAGGGCCTGGCCCCTCCATCCAGAAAACCTATGACCTCCCCCGCTACCTGGAGCACCAACTCCGCAGCTTGGCTGGTACCTATGTGAGTATCCAGCGTAGGAATCTGGGAGTTGGGGAGGAGCGAGGAGTTGGGGAAAGACAGTCCCAACCGTGGAGGGTTCTGGTAAATGATGGGGCGAGGAGGGGCTCTTTGGCTCTCACCAGTCCCCCTGTCTGGTCTA
+
>>AAADF11B@DGGGGGFCFGGHCAEEAEE00F0BE/FBFBFE/EEG1DG1FDG1GEE01FFFFBGF/B//EE>>EG1FFFGH?FG>GEFDFFE//EF1GFCGG/<FGHF1B1>B2F1BGDG2<F///<C1?111110?FF0G1<-<-@EC.-<---./:0/:-:...;///990/;/.;9C.-..;;CF?/B/;///;9/BFFE---;---A---99-;/;////;/;9/-;-B9/;-;9-///9//;99
@M05620:37:000000000-D9766:1:1101:10058:6569 1:N:0:56
GAGGCTGCTTTGGAAGAAACTGAGAAATAACTGACACAGGACCCGCGGACCAGGTAACCGTTCCGTGCCTGGCTTCCAGCAGCTTCCACCACTTCCCCTTCCTAAAGGATGCTCCCCGTCCGGACCGGCTCCTCGCCGACTCCCAGGGCGTCCACGAGCTGCTGAAACACTGGCAAGTACGTCCGGCGTTTCCGCTTTAGCACTCTTGTGGATCCCCTTGCCCACTTCTCAGCATTTGTCCTTGTCCCTGA
+
A@AAAAFAFFFFGGGGGGGGG1F1D3BD3A1DDBGFFH0000A0/A/A//A/0/BA2BFE?/00>B//>B@/0BBFBGGFFFHG111BB0/?B1GGBFFHH0F2BGFGG1F0111?/CG//////>CG/CFG10C@CG<CCGHH/<.;:A@?CCCC-@@GFCFG00CF/.B9/CFGGF099FAA@?@-;@@FFFABFF/9BFFF/;FBFB?BFF:-;BFF9F9BAAFFFFFFFBB;/:9/BFFFB9/;;9;
@M05620:37:000000000-D9766:1:1101:13288:6577 1:N:0:56
GAGGCTGCTTTGGAAGAAACTCATAGATTACTGCACCAGTTCCCCCTGGACCTGGAAAAGTTTCTTGCCTGGCTTACAGAAGCTGAAACAACTGCCCCTTCCTACAGGATGCTACCCGTAGGGAACGGCTCCTAGCCGACTCACCGGGCGTAAAAGAGCTGATGAAACAATGGCAAGTACGTCAGGCATTTCCGCTTTAGCACTCTTGTGGATCCAATTGACCAATTCTCAGCATTTGTACTTGTACCTGA
+
A>AABAFAFFFFGGGGCEFGGGAG5DFHHBGGHHG4BBFBFGHHHGEFA2FGHHGHHHGGGHHHHHHHHHHHHHHBGHHFGHHHHFHHHGHHHHHHGGHGGHFHGHHH1331B@FFHEGG//?BBFEEE/EGGFDFB/B//?11@EG//<-><GF1<GH11<DGHGGHHHGHH/<GECG0:CGEGHGHHHHHHGGGGGGFGGGGGGG090.;FFG0CFGGGBFGA9FFFFFFFFFFFFFBFFFFF//;BB;
@M05620:37:000000000-D9766:1:1101:11440:6681 1:N:0:56
AGTGCCAGCTCTCAATCGCACAGGGGACCCAGGGCCTGGCCCCTCCATCCAGAAAACCTATGACCTCACCCGCTACCTGGAGCACCAACTCCGCAGCTTGGCTGGGACCTATGTGAGTATCCAGCGTAGGAATCTGGGAGTTGGGGAGGAGTGAGGAGTTGGGGAAAGACAGTCCTAACCGTGGAGGGTTCTGGTAAATGATGGGGTGAGGAGGGGCTCTTTGGCTCCCACCAGTCCCCCTGTCTGGTCTA
+
AAABCFFBBFFFGGGGGGGGGFHHGGGGGGHHGGGGGGHHHHGHGGHHHHHHHGFHHGHGHHHHHHHHHHHGGGGGHHHHHHHHHHHHGHHHGGGGGHHHGHHGGGHHGHFHHHHHHHHGHHHHHGGGGGHHHHHHGHHGGHHHGGGGGGGHHFHHGGHHHHGGGGHGGHHHHHHHHGHHGGGG?EGGCFGGGGFGGGGGGGGGGGFFFFEFFFFFFFFFFFFFFFFFFFFFFFFFFFFFFFFFFFFFFFB
@M05620:37:000000000-D9766:1:1101:23407:6682 1:N:0:56
GAGGCTGGCTTGGAAGAACCTCATAGACTACGGGAACAGTTCCTCCTTGAACTGGACAAATTTCTTGACCCGCTTACTGAAGCTGAAACACCTGCGAATGGCTCCTACATAAGTGAATATGCAACGAAAGAATCTGAGAAGAGGGGAAGAGAGAAAAATTGGGGAACAAACAACGGAAACGAAGAGAGTTATGGTAAATGAAGGAGTGAGGAGGAGCTATTTGACTAACACCAATCCTCCTGACTGGTATA
+
>1>>>>C11BB>EBBFFGF0BB1GGFGABE00BA0A0BBFFFG2AGBB1B1BAB0BBB00B1DDDFD2BA0AEFE?B1DDBGFBFDEGGCBE0F0/>EEG1FF1?11BFB211>BB2B>>22B11>/?/?<0BB2B2BB101@?//?/?<?0?/11?001=1>->..0<<<..<--.<;:C..:.:/;:0:=CC;0900900;/.;;90FGFGG.;:.00;C0000;///;---9:;99BFB/;FB9B;/;
@M05620:37:000000000-D9766:1:1101:17701:6700 1:N:0:56
AGTGCCAGCTCTCAATCGCACAGGGGACCCAGGGCCTGGCCCCTCCATCCAGAAAACCTATGACCTCACCCGCTACCTGGAGCACCAACTCCGCAGCTTGGCTGGGACCTATGTGAGTATCCAGCGTAGGAATCTGGGAGTTGGGGAGGAGTGAGGAGTTGGGGAAAGACAGTCCTAACCGTGGAGGGTTCTGGTAAATGATGGGGTGAGGAGGGGCTCTTTGGCTCCCACCAGTCCCCCTGTCTGGTCTA
+
BCABCFFFCFFFGGGGGGGGGGHGGGGGGGHHGGGGGGHHHHGHGGHHHHHHGHHHHGHHHHHHHHHHHHHGGGGGHHHHHHHHHHHHGHGHGGGGGHHHGHHGGGHHGHHHHHHHHHHHHHHHHGGGGGHHHHHHHHHGGHHHGGGGGGGHHHHHHGHHHHGGGGHHHHGHHHHHHHHHGGFGFGGGCGGGGGGGGGGGGGGGGGFFFFFFFFFFFFFFFFFFFFFFFFFFFFFFFFFFFFFFFFFFFFB
@M05620:37:000000000-D9766:1:1101:5518:6769 1:N:0:56
GAGGCTGCTTTGGAAGAAACTCATAGATTACTGCAACAGTTCCCCCTGGACCTGGAAAAGTTTCTTGCCTGGCTTACAGAAGCTGAAACAACTGCTACTGCCTACTAGCCGAACGCCCAGGATCCTGGCCCCCTGCAGCCTAATAGAGGGACTCAGGGAACCAGCCCAACTGAGACGTCCCTCCCACCTTTCCGATTTCGCTCTATCGAATTTAACCTTGCTCACCTCTCGGCCTTTGTCCTTGTAATTGA
+
AABBBBFBFFFFGGGGGFGGGGHBGHHHHHHHHHHHFHGBFDFGHGGGGFHAFGHGHF2FBFFHHHHHHHHHHHHFHHHFHHHHHFFGHHGHH3GDG33@3BB3BB44B3?////?//////33B?3BF0/////??22?<22222222///001100/0//0...<...>01110...<.0/../.;;CGF:.;.;.0/...90;0../0.90;F0090900;0.0.;/....;B9///;BB///:///9
@M05620:37:000000000-D9766:1:1101:19780:6816 1:N:0:56
AGTGCCAGCTCTCAATCGCACAGGGGACCCAGGGCCTGGCCCCTCCATCCAGAAAACCTATGACCTCACCCGCTACCTGGAGCACCAACTCCGCAGCTTGGCTGGGACCTATGTGAGTATCCAGCGTAGGAATCTGGGAGTTGGGGAGGAGTGAGGAGTTGGGGAAAGACAGTCCTAACCGTGGAGGGTTCTGGTAAATGATGGGGTGAGGAGGGGCTCTTTGGCTCCCACCAGTCCCCCTGTCTGGTCTA
+
AAAABFFFBFFFGGGGGGGGGGHGGGGGGGHHGGGEGGHHHHGHGGHGHHHHHHHHHGHGHHHHHHHHHHHGGGGGHGHHHGGHHHHHGHHHGGEGGHHHGHHGEGHHGHHHHHHHHHHHHHHHHGGGGGGHHHHHHHHGGHHHGGGGGGGHHHHHHGHHHHGGGGHHHHHHHHHHHHHHGFFGGGGGEGGGGGGGGGGGGGGGGGFFFFFFFFFFFFFFFFFFFFFFFFFFFFFFFFFFFFFFFFFFFF/
@M05620:37:000000000-D9766:1:1101:22570:6819 1:N:0:56
AGTGCCAGCTCTCAATCGCACAGGGGACCCAGGGCCTGGCCCCTCCATCCCGAAAACCTATGACCTCCCCCGCTACCTGGAGCACCAACTCCGCAGCTTGGCTTGGACCTATCTGAGTATCCAGCGTAGGAATCTGGGAGCTCGGGAGGAGTGAGGAGGTTGGTAAAGACAGTCCTAATCGTGGAGGGCTCTGGTAAATGATGGTGTTATGAGTGGCTCTTTCGCTTCCACCACTTCCCCCGTTTTGTCTG
+
>1>AAFFB1FCFGGGGGAFFF0BG0AEEEE0AF0EEFFBBBGE/EEC11F/BBE/A0B01B1BDBFF/B//>FEEEH1F>FFG?FGHHGFEHGE/>EBFG/F10//B10<111@2@1@2@GHBGH///>/11111@100..>1.---<CGGH.D0.0.../;-:0<C0:FF/9;FBF00;....=EG-.;.;00000/;////9//;-//;////-;-/;B//-9---;/BF--//9/;---;-/--9;;/
@M05620:37:000000000-D9766:1:1101:17499:6838 1:N:0:56
AGTGCCAGCTCTCAATCGCACAGGGGACCCAGGGCCTGGCCCCTCCATCCAGAAAACCTATGACCTCACCCGCTACCTGGAGCACCAACTCCGCAGCTTGGCTGGGACCTATGTGAGTATCCAGCGTAGGAATCTGGGAGTTGGGGAGGAGTGAGGAGTTGGGGAAAGACAGTCCTAACCGTGGAGGGTTCTGGTAAATGATGGGGTGAGGAGGGGCTCTTTGGCTCCCACCAGTCCCCCTGTCTGGTCTA
+
ACABCFFFCFFFGGGGGGGGGGHHGGGGFGHHGGGGGGHHHHGHGGHHHHHHHHGHHGHHHHGHHHHHHHHGGGGGHHBHHHHHHHHHGHHHGGGGGHHHGHHGGFHHGHGHHHGGGHHHHHHHGGDGGGHHHHHHHHHGGHHHGGGGGGGHHHHHGGHHGHGGGGHHHHHHHFHHHHHHGGGGGGGG.FGGGGGGGGGGGGGGGGFFFFFFFFFFFFFFFFFFFFFFFFFFFFFFFFFFFFFFFFFFFFB
@M05620:37:000000000-D9766:1:1101:19472:6855 1:N:0:56
AGTGCCAGCTCTCAATCGCACAGGGGACCCAGGGCCTGGCCCCTCCATCCAGAAAACCTATGACCTCACCCGCTACCTGGAGCACCAACTCCGCAGCTTGGCTGGGACCTATGTGAGTATCCAGCGTAGGAATCTGGGAGTTGGGGAGGAGTGAGGAGTTGGGGAAAGACAGTCCTAACCGTGGAGGGTTCTGGTAAATGATGGGGTGAGGAGGGGCTCTTTGGCTCCCACCAGTCCCCCTGTCTGGTCTA
+
AB>AAFFFBFFFGGGGGGGGGGHGGGGGGGHHGGGGGGHHHHGHGGHHHHHHHHHHHGHGHHHHHHHGHHHGGGGGHHHHGHHHHHHHGHHHGGCGGHHHGHHGGGGHGHHHHHHHHHHHHHHHHGGGGGHHHHHHHHFFGGHHGGGGGGGHHHHGHGHHHHGGGGHFHHHHHHHHHHHHGGGGGGGGGGGGGGGGGGGGGGGGGGFFFFFFFFFFFFFFFFFFFFFFFFFFFFFFFFFFFFFFFFFFFFB
@M05620:37:000000000-D9766:1:1101:18483:6886 1:N:0:56
AGTGCCAGCTCTCAATCGCACAGGGGACCCAGGGCCTGGCCCCTCCATCCAGAAAACCTATGACCTCACCCGCTACCTGGAGCACCAACTCCGCAGCTTGGCTGGGACCTATGTGAGTATCCAGCGTAGGAATCTGGGAGTTGGGGAGGAGTGAGGAGTTGGGGAAAGACAGTCCTAACCGTGGAGGGTTCTGGTAAATGATGGGGTGAGGAGGGGCTCTTTGGCTCCCACCAGTCTCCCTGTCTGGTCTA
+
BAABBFFFCFFFGGGGGGGGGGHGGGGGGGHHGGGGGGHHHHGHGGHHFHHHHGFHHGHHHHHHHHHHHHHGGGGGHHHHHHHHHHHHGHHHGGGGGHHHGGHGGGHHGHHHHHHHHHHHHHHHGFGDGGHHHHHHHHHGGHHHGGFGGGGGHHHHHGHHHHGGGGHHHHHHHHHHHHHHGGGGAGGGDGGGGGGFGGGGGGGGGGFFFFFFFFFFFFFFFFFFFFFFFFFFFFFFFFFFFFFFFFFFFFB
@M05620:37:000000000-D9766:1:1101:16788:6951 1:N:0:56
AGTGCCAGCTCTCAATCGCACAGGGGACCCAGGGCCTGGCCCCTCCATCCAGAAAACCTATGACCTCACCCGCTACCTGGAGCACCAACTCCGCAGCTTGGCTGGGACCTATGTGAGTATCCAGCGTAGGAATCTGGGAGTTGGGGAGGAGTGAGGAGTTGGGGAAAGACAGTCCTAACCGTGGAGGGTTCTGGTAAATGATGGGGTGAGGAGGGGCTCTTTGGCTCCCACCAGTCCCCCTGTCTGGTCTA
+
ABAAAFFFAFFFG4GGGGGGFCHCGE?EAEEGBAEEEFHHFHGFEGHHHGHHFHFEGFHHHGGHHGHHHHGGE>>EHHHHBGHHHH1FEHHGAGCGEHGFGHHGGGFHGHBGFGGFFHGHHFFHFG</C<FGGHHGHF0FDGGHGGADC<>FHGHHBGHHHH?D.:CGCC:GGFHHHHHHCGGGGGG?9CFGGGBBFGGGGGGGGGFFFFFFFFFFFFFFFFFFFFFFFFFAAFFFFFFFFFFFFFFFFFB
@M05620:37:000000000-D9766:1:1101:24251:6957 1:N:0:56
AGTGCCAGCTCTCAATCGCACAGGGGACCCAGGGCCTGGCCCCTCCATCCAGAAAACCTATGACCTCACCCGCTACCTGGAGCACCAACTCCGCAGCTTGGCTGGGACCTATGTGAGTATCCAGCGTAGGAATCTGGGAGTTGGGGAGGAGTGAGGAGTTGGGGAAAGACAGTCCTAACCGTGGAGGGTTCTGGTAAATGATGGGGTGAGGAGGGGCTCTTTGGCTCCCACCAGTCCCCCTGTCTGGTCTA
+
AA>AAFFFBFFFGEGGGGGFGEHDGEGEGGHHDGGGGFHHFHG1EGHHHHHHHHFHHGFHHGFHHHHHHFCEE@FGHHGHFGHHHHFEGHHHFGCGGGDGEFF///?F/?FFGGHFDH2DGBDDGG?A<CDGGHFGFC<CCFGFCCCCGCCG<0GFCDHHHEDC.CGFFC/CHHGHFCC:AFGGDGGGGGGFGGCFFGBFFGFFGGF?9FFF.AB-BBFFF/:B/BBEFBAFEFFF/BED=ABBB/:99FF
@M05620:37:000000000-D9766:1:1101:5966:6967 1:N:0:56
GAGGCTGCTTTGGAAGAAACTGAGAATGCAGTGACACAAGATCCGATGATCCGTTGACCGCAGTAGTGTTGTCGTCCATCATCTACCACCCCTTCAGCTTCTTAAAGGATGCTCACCTTCCTTCCAGGATCCTCGCCGCCTCCCTGTGAGTCCCCGCGCTGATGCCACCCTGTCAAGTCCGTCCGGCGTTTCCGGTTTCGCACTGTTGTGGCTCGTCTTGCCGACTTCTCCGCGTAGGTCCTTGTTTGTGA
+
>3>>>ACA@BBDGB5B4G4GGAG4D545555ABFE5BG2223B3222B55D52AB21BB0000A55D35D12A1BB1155B5DF553@B1B/?BB33B@3B3@4BBB@13B0334BB?GHHEE3B3BB/BBFFGE@>BBGGDHF0@@?1??GG1FD/A-><.<=000<.<<C<GGFFH:;CGHDGGC-;;AGGE-;;DBDG.;;/;;B.AD.9B--;.:BFF--;9DFFE/9A-;--.99;BFF999/;;;
@M05620:37:000000000-D9766:1:1101:11718:6989 1:N:0:56
GAGGCTGCTTTGGAAGAAACTCATAGATTACTGCAACAGTTCCCCCTGGACCTGGAAAAGTTTCTTGCCTGGCTTACAGAAGCTGAAACAACTGCCAATTCCTACAGGATGCTACCCGTAAGGAAAGGCTCCTAGAAGACTCCAAGGGAGTAAAAGAGCTGATGAAACAATGGCAAGTAAGTCAGGCATTTCCGCTTTAGCACTCTTGTGGATCCAATTGAACAATTCTCAGCATTTGTACTTGTAACTGA
+
AA?AAAFAFFFFGFGG1FGFGEBFFFGHHCHHGHH1GHHBGHFHHGEGHFHFHHHFAGHHHHHHFHGHHHHHFGHGHGGDFHHHFHGFHFHHGGGHH1FGBGHHHHCGGG@GGHHHHEEGGHHHH0B0FFGFHGBGFGFHHHGFFHGGHCGHHHHHGGGFGFHHHHGHGHGHHBFHFDGGGFHGHHGHHHHH=EE.<E=DGHHHHHHHGHGHCGHHFHHHGHHHGHFCGGFFGFGGGGGFFCGFFF0CFG0
@M05620:37:000000000-D9766:1:1101:21025:6993 1:N:0:56
AGTGCCAGCTCTCCATCGCACAGTGTCTGGTCTCTCTTCCGCCCCTAGCTCGGAAGAACACACGACCCAACTCCACTCACATCCACCACTCTCGTATGCCGCCTTTTGCTTGCCCACAACCCACCTATACTTACCTCAACCCTCCATCCATTCATCAAGTAACTAAAAACATTCTGCATAAGACAGGCATCTTCACCTGTCACATTTACTCCATTGTATTTCATCAGACAACATTCGTACTCTTCACCCTC
+
AA>AAFFFAFFFG1FGFFGCGGH1BDA31B1D3DAFH2110BEE/AAFFGHGC/EEA0ABG/B//>//B?E0FFF0@BF11B1BF10//BFFG/?>FGFHG/>EFBBFHHHH<FHHFCH/C/F</0111122210111100/?//?110<111111>111111110000..000=00000==0;//...:/:000::0/;/0000000009//00000900;090900///;./000//;-/9/////---
@M05620:37:000000000-D9766:1:1101:20671:7029 1:N:0:56
GAGGCTGCTTTGGAAGAAACTCCTAGATACCTGCACCCGCTCCCCCTGACCCTGTAAGCGTTTCTTTCCTGGCTTACAGAAGCTGCAACCACTGCCCATTCCTACCGGCTGCTCCCCGTACGGCCCGGCTCCTCGCCGACTCCCCGGGCGTCCACGAGCTGCTGAAACCATGGCAAGTACGTCCGGCCTTTCCGCTTTAGCCCTCTTGTGGATCCCCTTGACCCATTCTCAGCCTTTGTACTTGTTCCTGC
+
>1>AAAFAFFFFFGGG11BBBB1B11B331BFFHFCG000A/ABE/AB0BB0BB1D22BE/B/1DFE2BGGHHH>1BFG1BFG11@BGG0?FFBFGHBB12F22B0/>/>/<B1FFG/E/?/?//BBC/<?FG0?/AC->ACHHGGGG-:-@CGGB---.//000;FF..00:A/;.;09;-A9-@=@BFFFFF-AFFB/;//-9-;9:;?/99BBEBFF//;-;9F/;///9;BFFF//;/B////;9;/
@M05620:37:000000000-D9766:1:1101:12574:7035 1:N:0:56
ACCACACCTTCTACAATGCGCTGCGTGTGGCTCCCGAGGAGCACCCCGTGCTGCTGACCGAGGCCCCCCTGAACCCCAAGGCCAACCGCGCGAAGATGCCCAGGTGAGTGGCCCGCTACCTCTTCTGGTGGCCGCCTCCCTCCTTCCTGGCCTCCCGGCGCTGCGCCCTTTCTCACTGGTTCTCTCTTCTGCCGTTTTCCGTAGGACTCTCTTCTATGCCCTGAGTCTCCTTTGGAACTCTGCAGGTTCTA
+
A>AAAAB>BBCFGGGGGG4AF?GGGE22AABABBBB2EEEGHDFGGG0BAAFDHHHHHG0>>?EGAEGG>C?EFHGGGEHGGFHHGG@DG>>CGG/1FGHGHHGCFFGHGGGHHGCC@<GHHHGHHHHHHGHHGGGGGGFGGGGGGGGFFFGGEGGGGAB;BBFB?DBBFFFFF/BFEFFFFFFFFFF;9FFF?DFFFFFFF9DFFFFFFFFFFF/;F/BFFF.:FF/;BBFFFF/BFFFFFFBFFFFFFF
@M05620:37:000000000-D9766:1:1101:19225:7038 1:N:0:56
GAGGCTGCTTTGGAAGAAACTCATAGATTACTGCAACAGTTCCCCCTGGACCTGGAAAAGTTTCTTGCCTGGCTTACAGAAGTTGAAACAACTGCCAATTCCTACAGGATGCTACCCGTAAGGAAAGGCTCCTAGAAGACTCCAAGGGAGTAAAAGAGCTGATGAAACAATGGCAAGTAAGTCAGGCATTTCCGCTTTAGCACTCTTGTGGATCCAATTGAACAATTCTCAGCATTTTTACTTGTAACTGA
+
>3A3>>C>C5BDF4ABCG4GGGBG5EBGGFADE54FFFGHH55B2AAA2BAFGECB332BAAFADBF535B1BFF33ABB3A5DF5@B3B1BFGHGFBHH4BBBBF33BB3BFF3FGDE@>GGHFH?B?BCFBBBFGBC33?FFC?F??<?BF@@>/2@2<@22@@DFFHBB100?FHHF11=>F<0F<1>11>.<AED0==GBFHG0=0.00:::G:;CG;CG/0;0:;;FGFFFC00900C0;;;F000
@M05620:37:000000000-D9766:1:1101:19204:7040 1:N:0:56
GCTGCTGCTTTTTAATCCACTCATCGATTCCTGCCCCAGTTCCCCCTGTCCCTGTAACCGTTTCTTGCCTGGCTTCCAGAAGCTGCAACCACTGCCCCTTCCTACAGGATGCTACCCGTAAGGCACGGCTCCTAGCCGACTCCCCGGGCGTACACGAGCTGCTGAAACAATGGCAAGTACGTCAGGCCTTTCCGCTTTAGCACTCTTGTGGATCCACTTGACCAATTCTCAGCATTTGTACTTGTACCTGA
+
>>1>A11BBFB11ABBB3BF1B1D1BBGGFGGHHH0F0BBDDGHHGAB1BFBBB1DFFGEEEHHDDDBGHHHHHA0FGH1BFH@1@BGH0BFB@BGE/BFGHHHH1BG0GHHH2GHHGGG/BG00BEEGGGGHBGBCEGGGGHCACCG/CG->E<EGGGGHBHHHHHHHEHHHGHHGHH0EHGGGGG.CFGGGGGGGGGFGGGGGGGGGGGGGGF//;FFF/BFFFFFFFFFFFFFFFFFFFFFFF/BFF9
@M05620:37:000000000-D9766:1:1101:21660:7082 1:N:0:56
ACCACACCTTCTACAATGAGCTGCGTGTGGCTCCCGAGGAGCACCCCGTGCTGCTGACCGAGGCCCCCCTGAACCCCAAGGCCAACCGCGAGAAGATGACCCAGGTGAGTGGCCCGCTACCTCTTCTGGTGGCCGCCTCCCTCCTTCCTGGCCTCCCGGAGCTGCGCCCTTTCTCACTGGTTCTCTCTTCTGCCGTTTTCCGTCGCACTCTCTTCTCTGACCTGCGTCTCCTTTGGAACTCTGCAGGTTCT
+
CCCCCCCCFFFFGGGGGGGGGGHGGGGGHGHHHGGGGGGGGHHHHGGGEGGGHHHHHHHGGGGGGGGGGGGHHHHGGGGHGHHHHGGGGGGGGGHHHHHFFGGCFH11??1=/FG?DG-DC0<DDG<0D</.CG@-AD?:ECCAGFGB00/9C0CFAE---;.99-C9@-/B0;B:FFB90;:9BBF09BFF0F-;DB9FB.B.---9:B0BB0F0:B09BFF/.-A-./000;0/090;0BFFB:?.;F0
@M05620:37:000000000-D9766:1:1101:18206:7083 1:N:0:56
GAGGCTGCTTTGGAAGAAACTCATAGATTACTGCAACAGTTCCCCCTGGACCTGGAAAAGTTTCTTGCCTGGCTTACAGAAGCTTAAACAACTGCCCATTCCTACAGGATGCTACCCGTAAGGAAAGGCTCCTAGAAGACTCCACGGGAGTAAAAGAGCTGATGAAACAATGGCAAGTAAGTCAGGCATTTCCGCTTTAGCACTCTTGTGGATCCAATTGAACAATTCTCAGCATTTGTACTTGTAACTGA
+
AABBBAFBFFFFGGGGGGGGGGHHHHHHHGHHHHHHFHHFGHHHHGGGHHHHHHHHHHHGGHHHFHHHHHHHHHHHHHHHHHHB5BDGH5FGHGHH13BGEHHH3FGFH3BGHFFHHGEEGHHHFCFHGFFGHHH3F3F3F?GF2?CG/C/F>GHFGHHHB<FDHHHFGHFHGGHHGFGDD>GGHHH.CGHGHFGDGGFDGHHHHHGCCGGH0GHHEHHHFHHHGFGGGGGGGGGGG09FFFFBCBBFFG0
@M05620:37:000000000-D9766:1:1101:16239:7122 1:N:0:56
GAGGCTGCTTTGGAAGAAACTCATAGATTACTGCAACAGTTCCCCCTGGACCTGGAAAAGTTTCTTGCCTGGCTTACAGAAGCTGAAACAACTGCCAATTCCTACACGATACTACCCGCAAGGAAAGGCTCCTAGAAGAGTCCAAGGGATGAAAAGAGCTGAGGAAACAATGGCAAGTAAGTCACGCATGTCCGCTTGAGCACTCTTTTGGATCCAACTGAACAATTCTCAGCATTTGTACCTGTAACTGA
+
BABBBBFBFFFFGGGGGGGGGGGHGHHHHHHHHHGHFHHHHHHHHGGGEHHHHHGF3FCHGHHHHHHHHHHHHHHGHGHHHHHHHFGHHHGHHHHHBGGH4BGGHH21>11/4BF2?E//>>?F3GBB?30F2B32?BG?B?FFGFA<F2/@22@@?2?1110/?F00?F111001.11111=11..<..0<=.<<C..;:;.0=;;0CF-C0CF09/;/90CC/CF0F0C0/9CBC0;0C0990=;F9F0
@M05620:37:000000000-D9766:1:1101:21293:7146 1:N:0:56
AGTGCCAGCTCTCAATCGCACAGGGGACCCAGGGCCTGGCCCCTCCATCCAGAAAACCTATGACCTCACCCGCTACCTGGAGCACCAACTCCGCAGCTTGGCTGGGACCTATGTGAGTATCCAGCGTAGGAATCTGGGAGTTGGGGAGGAGTGAGGAGTTGGGGAAAGACAGTCCTAACCGTGGAGGGTTCTGGTAAATGATGGGGTGAGGAGGGGCTCTTTGGCTCCCACCAGTCCCCCTGTCTGGTCTA
+
AAAABFFFCFFFGGGGFGGGGGHGGFGGGGHHGGGGGGHHHHGHGGHHHHHHGHFGHGGGHHGHHHHHHHHGGGGGHGHHHHGGFHHHGHHHGGGGGHHHGHFGGGHHGHGHHHHHHHHHHHGHHGGGGGGHHHHHHHHGGHHHGGGGGGGHHHHHHGHHHHGGGGHHGHHHHHHHHHHHGGGGGGGG:FFGGGGGEFGFGGGGGGFFFFFFFFFFFFFFFFFFFFFFFFFFFFFFFFFFFFFFFFBBBF9
@M05620:37:000000000-D9766:1:1101:24504:7157 1:N:0:56
GAGGCTGCTTTGGAAGAAACTCATAGATTACTGCAACAGTTCCCCCTGGACCTGGAAAAGTTTCTTGCCTGGCTTACAGAAGCTGAAACAACTGCCAATTCCTACAGGATGCTACCCGTAAGGCAAGCCTCCTAGAAGACTCCCAGGTATTAAAAGAATTGAAGAAATAACGGCAAGTAAGCCAGTCATTGCCGCGTTAGCACTCTTGTGGATCAAATTGAACAATTCTCAGCATTTGTACTTGTAACTGA
+
B@BAB@FAFFFFGGGGGGAGGGHHHHHHHHHGHGHHGHHFHHHHHGGGHHHHHHHFGHHHHHHHHHHHHHGHHHHHHHHHHHHHHHHHHG1GHHHHHHG3444BB33BB3323BBEGEGG/G33?0//?F2/2BF3333BFCG/?2/2B33333@2?02@FH22@@22>11//>D/<G11111<>1>><F1FFAD---;C00::;000;0.000.;0000;9FG/C0;00C0/;00000;F;;C09C0000
@M05620:37:000000000-D9766:1:1101:6385:7170 1:N:0:56
ACCACACCTTCTACAATGAGCTGCGTGAGGCTCCCGAGGAGCACCCCGTGCTGCTGACCGAGGCCCACCAGAACCCCAAGGCCAACCGCGAGAAGATGACGGGTGCGTGGCCCGCACCCTCTTCTGGTGGACGTCTCCCTGCTTCCTGGCCTCCCGACGCTGGGAACTTTCTCCCTGGTTCTCTCTTTCGCCGTTTTACGTAGGGCTCTCTTCTCTGTCCTGGGTCTCCATTGGCACTCTGCCGGTTATAG
+
ABBBBAABFFFFGGGFFGGGGGHFGEE2BFFHHGGG?EGCGDHHA1EABA115BGCGHH0EGC/BE1?E11?3F111>EFG/GEHF/E/</<BDHHHE1?/<@DG?//?//??-----<CHF0G000GH.GH-:.CGGHH0::C</:099.0;EE?.;--;99;./.9///9BFBF/.;B///9BB/9/;;A>BD/.//.;/.9;9A9/BF/9///:9;BF/:.9;B///9BBF9;F9B9F/99@@D;;/9
@M05620:37:000000000-D9766:1:1101:12551:7229 1:N:0:56
GAGGCTGCTTTGGAAGAAACTCATAGATTACTGCAACAGTTCCCCCTGGACCTGGAAAAGTTTCTTGCCTGGCTTACAGAAGCTGAAACAACTGCCAATTCCTACAGGATGCTACCCGTAAGGAAAGGCTCCTAGAAGACTCCAAGGGAGTAAAAGAGCTGATGAAACAATGGAAAGTAAGTCAGGCATTTCCGCTTTAGCACTCTTGTGGATCCAATTGAACAATTCTCAGCATTTGTACTTGTAACTGA
+
AAABAA4AFDBFGFGFGGGGGFGHHHFHHHHGGHFHFHHFGDFGHGEFFFGGHGFFBACGFHHHGHFBBGGGHHFEFFFHHHHHGFDFFGGHHHHHHHHG4FGGHH33BB32FBGBEE?EGHFBFF0??BFFGBBFHFH?B2CBF2??F??FFFG>F@GFGG<DGFHFGC?1<1?F<?<F1>F1<00FGDGBBDCEC.0==D<<C=G<DB.0:CCCHGGCCCHHH0C0CCCFGC9FFF09;;;00;BFBF;
@M05620:37:000000000-D9766:1:1101:14187:7237 1:N:0:56
GAGGCTGCTTTGGAAGAAACTCATAGATTACTGCAACAGTTCCCCCTGGACCTGGAAAAGTTTCTTGCCTGGCTTACAGAAGCTGAAACAACTGCCAATTCCTACAGGATGCTACCCGTAAGGAAAGGCTCCTAGAAGACTCCAAGGGAGTAAAAGAGCTGATGAAACAATGGCAAGTAAGTCAGGCATTTCCGCTTTAGCACTCTTGTGGATCCAATTGAACAATTCTCAGCATTTGTACTTGTAACTGA
+
A1AAAAFAFFFFGGGGCGGGGGDAFFFGHDHHHHHFHCGEFDGHHGGGHHHHGHHGFHHGGGHHFHHHHHGGHHHGHHG1GHHHHGEHGBGHHGHHF@GHEFGHHHHHHHFHHHHHHGGGGHHHHFFGGFHGHHHHFHHFGHFH<GFGEFFGHGHHGFGFGHFHDFFGFH?GF0CFFDDGD>FGGHHEHHHHFGFGGE==DDDCGHHHFGGFCGHHHGHHFHHHHCF0GC;FFGFFGGFFGFGBFG0CBF;
@M05620:37:000000000-D9766:1:1101:6201:7290 1:N:0:56
GAGTCTGCTTTGGAAGAAACTCATAGATTACTGCAACAGTTCCCCCTGGACCTGGACAAGTTTCTTGCCTTGCTTACAGAAGCTGAAACAACTGCCAATTCCTACAGCATTCTACCCGTAAGGAAAGCCTCCTATAAGAGTCGAAGGGATTAAAAGAGCTGATGAAACAATGGAAAGTAAGTCAGGGATTTCCTCTTCAGCACTCTTGCGGATCCAATTGAACAATTCTCAGCATTTGTACTTTTAACTGA
+
A?AAAFFFFDDDGB5BFGFGGGHHHGHHHHGGGHCGFHFGHDDBFEAEEHFGHHFF231FDGHFGHGBBF5BBFGBAABFHHBGHB3GBFEGHHHHHHHH44BDFG33B@4@44DB1?E/EFBDFF03BBF?GF43?D33D3/?F??<?2?B?3D3/@@@2@@2D2222F??11===?===@?1=00<><1111>1>11<==.0<DG00<-<--;CC:<000<CG;00;90;BC;;F000;0;00;CF090
@M05620:37:000000000-D9766:1:1101:10670:7321 1:N:0:56
AGTGCCAGCTCTCAATCGCACAGGGGACCCAGGGCCTGGCCCCTCCATCCAGAAAACCTATGACCTCACCCGCTACCTGGAGCACCAACTCCGCAGCTTGGCTGGGACCTATGTGAGTATCCAGCGTAGGAATCTGGGAGTTGGGGAGGAGTGAGGAGTTGGGGAAAGACAGTCCTAACCGTGGAGGGTTCTGGTAAATGATGGGGTGAGGAGGGGCTCTTTGGCTCCCACCAGTCCCCCTGTCTGGTCTA
+
BCCCCFFFDFFFGGGGGGGGGGHHGGGGGGHHGGGGGGHHHHGHGGHHHHHHHHGHHGHHHHHHHHHHHHHGGGGGHHHHHHHHHHHHGHHHGGGGGHHHGHHGGGHHGHHHHHHHHHHHHHHHHGGGGGHHHHHHHHHGGHHHGGGGGGGHHHHHHGHHHHGGGGHHHHHHHGHHHHHHGGGGGGGG;FGGGGGGGGHGHGGGGGFFFFFFFFFFFFFFFFFFFFFFFFFFFFFFFFFFFFFFHFFFFFB
@M05620:37:000000000-D9766:1:1101:24172:7339 1:N:0:56
GAGGCTGCTTTGGAAGAAACTCATAGATTACTGCAACAGTTCCCCCTGGACCTGGAAAAGTTTCTTGCCTGGCTTACAGAAGCTGACCCAACTGCCAATTCCTAAAGGATGCTCCCAGTAAGGAAAGGATCCTAGACGACTCCCCGGACGAACACGAGCTGCTGAAACAATGGAAAGTAAGTCAGGCATTTCAGCTTTAGCACTCTTGTGGATCACCTTGACCAATTCTCAGCATTTGTACTTGTAACTGA
+
CCCCCCFCFFFFGGGGGGGGGGHHHHHHHHHHHHHHGHHGHHHHHGGGHHHHHHHHHGHHGHHHHHHHHHHHHHHHHHHHHBCHHH23B1FEFFFGHHEGHFH4FGFFFHGHHD3?2B@3?DG3BE?G2GHHHH43?/>>//2/?///<>//><?/-><A1<<G<FDGC.0<<0<DFH00=DDDHFH.0=GH00;;;G0CFCCHHHFGGGGGGG.::0:C::CFA:FGEFFGGGGGFGFE0CFFFFF0:B:
@M05620:37:000000000-D9766:1:1101:26075:7356 1:N:0:56
AGTGCCAGCTCTCAATCGCACAGGGGACCCAGGGCCTGGCCCCTCCATCCAGAAAACCTATGACCTCACCCGCTACCTGGAGCACCAACTCCGCAGCTTGGCTGGGACCTATGTGAGTATCCAGCGTAGGAATCTGGGAGTTGGGGAGGAGTGAGGAGTTGGGGAAAGACAGTCCTAACCGTGGAGGGTTCTGGTAAATGATGGGGTGAGGAGGGGCTCTTTGGCTCCCACCAGTCCCCCTGTCTGGTCTA
+
ABAABFFFBFFFGGGGGGAFEGHFDGGEGGHHG?EFFGHHHHGHGGHHHHHHHHHHHGHHHHHHHHHHHHHGGGGGHHHHHGHHHHHHGH3FEFGEGHHHCFHGCFHHGHGHHHGHFHHFHHHHHGAAF/@FGHHHHHFGGHHHGGFDCGGHHGHHHGHHHCCGGGHHHHHHHHHHHHHHGGG-:EGGAFFGGGBFFGGGGGGGGGFCFFFFFFFFFAFEBFFFFBBEFFFFFFFFFFFFFF/FFFFFFFF
@M05620:37:000000000-D9766:1:1101:20891:7383 1:N:0:56
AGTGCCAGCTCTCAATCGCACAGCGGACCCAGGGCCAGGCCCCTCCATCCAGAACACCTATGACCTCACCCGCTACCTGTAGCACCAACTCCGCAGCTTGGCTGGGACCTATGTGAGTATCCAGCGTAGGAATCTGGGAGTTGGGGAGGAGTGAGGAGTTGGGGAAAGACAGTCCTAACCGTGGAGGGTTCTGGTAAATGATGGGGTGAGGAGGGGCTCTTTGGCTCCCACCAGTCCCCCTGTCTGGTCTA
+
>1AAAFF@1FCFGGGGGFGGG?F0AA0AEFEGG?EE/ABBFEEHEGHHH01B1B00BBG@1B2DB1BBFGH/FEEEGF11BFHGGGFHG0BGEE///BFG/FGGEBGHGFHDGGHHHHHHHHHHHGGGGGHHHHHHHHHGGHHHGGGGCCGHHHHHHGHHHHGGGGHHFHGHHHHHGGGGGEEGGGGGCFFGGGFFGGEFGGGFFFF@FFFFFF@@@@FFFFFFFFFFFFFFFFFFFFFF@FFFFFEFF//
@M05620:37:000000000-D9766:1:1101:11364:7438 1:N:0:56
GCTGCCGCTTTGGAATCCACTCATAGATACCTGCCCCAGTTCCCCCTGTCCCTTTAAAAGTTTCTTACCTGGCTTCCAGAAGCTGCAACAACTGCCCCTTCCTACAGGATGCTCCCCGTCCGGACCGGCTCCTCGCCGACTCCCCGGGCGTCCACGAGCTGCTGAAACACTGGCAAGTACGTCCGGCATTTCCGCTTTAGCACTCTTGTGGATCCCCTTGACCACTTCTCAGCATTTGTACTTGTAACTGA
+
1>>>>111>AAF1BBFGFGBAB0ABBDF3DBA1BF0B0B1D2FH0AAABBG1BBAFDADGEABDAD2DBGGBFB0BBFF10BF11B0BB>??10BFG/BFGHHF11BF0BGHH1GFGGG/>/</<<CGGCGGH0CB@C@GGGHC.>-A-AC@CGHEGCGGF/CFFFGGF9FFBEGGGF00CFF.AAG-;BFFFFFFFFBFFFFFBFFFFFFFFFFBEFFF/BFF?BFFFFFFF;BB/FF/BFFFF//;;B:
@M05620:37:000000000-D9766:1:1101:16601:7438 1:N:0:56
GAGGCTGCTTTGGAAGAAACTCATAGATTACTGCAACAGTTCCCCCTGGACCTGGAAAAGTTTCTTGCCTGGCTTACAGAAGCTGAAACAACTGCCAATTCCTACCGGATGCTACCCGCACGGACCGGCTCCTAGCAGACTCCCAGGGAGTACAAGAGCTGATGAAACAATGGCAAGTACGTCAGGCCTTTACGCTTTAGCACTCTTGTGGATCAAATTGACCAATTCTCAGCATTTGTACTTGTAACTGA
+
A?AABBFBFFFFGGGGFGGGGGHHHGHDEFHHHGFDCGGBFHHFHGGGEBGHHGHHHGBGHHHHFHGHHFGHHHHFHFHHHHHHHFHHHHGHHFHF3BGGDGHHH1E>/1>23BFEFE/>/<E//</>/<BFG2>@D2@@G1<?<1?//?<0>>=GH00>FG1>FHH0GCD0/CCGEDGD.<.;;GF.CHC0;CEEEE9BBFFFFFFG0BEG00.0000090;CAFBFF0C9BBFFF//BBBF/FFBFFFB
@M05620:37:000000000-D9766:1:1101:11385:7445 1:N:0:56
GAGGCTGCTTTGGAAGAAACTCATAGATTACTGCAACAGTTCACCCTGGACCTGGAAAAGTTTCTTGCCTGGCTTACAGAAGCTGAAACAACTGCCAATTCCTACAGGATGCTACCCGTAAGGAAATGCTCCTAGAAGACTCCAATGGAGTAAAAGAGCTGATGAAAAAATGGAAAGTAATTCAGGCATTTGCGCTTTAGCACTCTTGTGGATCCAATTGAACAATTCTCAGCATTTGTACTTGTAACTGC
+
>3A>>>CAC5B@E4BA4BAFGFHFGHAGHBBADF44BGFGHDDDBFB2C2BBBFFBB32FADFDDADBBBBA1BB3BABFECBBF33@BB1?BFFF3FF@BBBBFH331BB2BBF2??1>EGCB3G3BB?B?B??BF3B3BB?BB4?2??2BF3B3?BB@2<@2@2F2F/<111?FF?111<11110>11=11<<>.<00<=<0<=D0=0.:::;0:;0:;;CGF0:00:;C/;0;C000;;00;;;C000
@M05620:37:000000000-D9766:1:1101:10459:7483 1:N:0:56
AGTGCCAGCTCTCAATCGCACAGGGGACCCAGGGCCTGGCCCCTCCATCCAGAAAACCTATGACCTCACCCGCTACCTGGAGCACCAACTCCGCAGCTTGGCTGGGACCTATGTGAGTATCCAGCGTAGGAATCTGGGAGTTGGGGAGGAGTGAGGAGTTGGGGAAAGACAGTCCTAACCGTGGAGGGTTCTGGTAAATGATGGGGTGAGGAGGGGCTCTTTGGCTCCCACCAGTCCCCCTGTCTGGTCTA
+
BCABCFFFDFFFGGGGGGGFGGHGGGGGGGHHAEEFGGHHHHGHGGHHHHHHHHHGHFHHHFGHHHHHHHHGG>FGHHHHHHHHHHHGGHHHEGGGGHHHGHHGGGHHGHHHHHHHHHHHHHHHHGEGGGHHHHHHHHHGGHHHGGFGGEEGHHHHHGHHHHGGGGHHHHHHHHHHHHHHGGEGDEGGCFGGGGFGGGGGGGGGGGFFFFFFFFFFFFFFFHFFFFFFFFFFFFFFFFFFFFFFFFFFFFB
@M05620:37:000000000-D9766:1:1101:26652:7501 1:N:0:56
GAGGCTGCTTTGGAAGAAACTCATAGATTACTGCCACAGTTCCCGCTGGCCCTGGAAACGTTTCTTGGCTGGCTTACAGCAGCTGGAACCACTGCCACTTCTTACAGGATGCTACCCGTAAGGCAAGGCTCCTAGAAGACTCCACGGGAGTACAAGAGCTGATGAAACAATGGCAAGTAAGTCAGGCCTTTCCGCTTTAGCACTCTTGTGGATCCAATTGAACAATTCTCAGCATTTGTACTTGTAACTGG
+
CBBCCCFCFFFFGGGGGGGGGGHGH5DGHHFFHG4FFHF3D5D32AAAA2F2GB1GA3AFGHH35DD3ABFGGHBEGHH3FHHGB21FGFHGHCGH3BFG@4BF4B3FG332B?FGEA/>/FF3?0F/FECGHHB?3DCBG2?22<<D/E<11?1?G0=GF1FHDHHG0F<<F0GHG1D0=GBGDFH.CG0DGAFG<CCGCGC0CCCC0<A<<<FG0FG<00CFGBFFG0<BFGGGGECCB0B<<C0=C:/
@M05620:37:000000000-D9766:1:1101:18790:7524 1:N:0:56
GAGGCTGCTTTGGAAGAAACTCATAGATTACTGCAACAGTTCCCCCTGGACCTGGAAAAGTTTCTTGCCTGGCTTACAGAAGCTGAAACAACTGCCAATTCCTACAGGATGCTACCCGTAAGGAAAGGCTCCTAGAAGACTCCAAGGGAGTAAAAGAGCTGATGAAACAATGGCAAGTAAGTCAGGCATTTCCGCTTTAGCACTCTTGTGGATCCAATTGAACAATTCTCAGCATTTGTACTTGTAACTGA
+
BABBBBFBFFFFGGFGCGGGGGGFGGHHHHHHHHHHGHHGHHHHHGGGGHHHHHGHHHHHHGHHHHHHHHHHHHHHHHHHHHHHHFEHGHHHHHHGHHHHGGHHHHEGHGGHHHHHHEEEGHHHHHFFGHHGHGFHHHHGHHHGHHGGHGGGGHHGGGHFHHGHHHGGHHGHF0CHGFGHG>G<FCGHHHHHHDGEEEDDGDGGHHHHDHGHGHHHHHHHGGHHHHHHHHGGGGGGG0;CFFGGFFFGGG0
@M05620:37:000000000-D9766:1:1101:17394:7548 1:N:0:56
GAGGCTGCTTTGGAAGAAACTCATAGATTACTGCAACAGTTCCCCCTGGACCTGGAAAAGTTTCTTGCCTGGCTTACAGAAGCTGAAACAACTGCCAATTCCTACAGGATGCTACCCGTAAGGAAAGGCTCCTAGAAGACTCCAAGGGAGTAAAAGAGCTGATGAAACAATGGCAAGTAAGTCAGGCATTTCCGCTTTAGCACTCTTGTGGATCCAATTGAACAATTCTCAGCATTTGTACTTGTAACTGA
+
AABBABFCFFFFGFGGGGGGGGHHHFGHHFHHHHGFEGHFGGFHHGGGGHHHHHGHHFFHGGHHHHHHHHHHHHHGHHHHHHHHHFFHHHHHHHHGHFHHB4FFHH3GH3BFHFFHHA?EFHHHGFBBFGHGFE??3?FB3G?F22F/GA?G>FHFE@2G2F2>DGHFCH?<?BCGGDGFF1==G0GHHGHHBADDCFHHHGGCGGDB=GDF0:CGHCGFEGHHHHHHHHBFFGFFG0;CB;CB;CFBFG0
@M05620:37:000000000-D9766:1:1101:13463:7595 1:N:0:56
GCGGCTGCTTTGGAAGAAACTCATAGATTACTGCCACAGTTCCCCCTGGACCTGGAACCGTTTCTTGCCTGGCTTCCAGAAGCTGAAACAACTGCCAATTCCTACAGGATGCTACCCGTAAGGAAAGGCTCCTAGCAGACTCCAAGGGAGTCCAAGAGCTGATGAAACAATGGCAAGTAAGTCAGGCATTTCCGCTTTAGCACTCTTGTGGATCCAATTGAACAATTCTCAGCATTTGTACTTGTAACTGA
+
>1>>A>>>FFFFGGGA1BBGFFBFFFFHHBBGGH0ABABADFHHHGEF/BBBGF0BG1/ABFHGDGHGHHHHHHG0BGH@GHHGH1BFGBGHHHHH11FHFHHHHGHH0GGHH2GHHGG/>0GGG0FHHHHGHFH11B0FHHH11FEG/CE01@1@CGHHH1FGHFHHHEHHHHHHGHF1DGGFHHH.GHHHFGGGGGHHHHHHHHHGHHGHHHH00<GGG0CGBFGGGFGGGFGGGGGGGGGGFB0;CF9
@M05620:37:000000000-D9766:1:1101:15150:7595 1:N:0:56
GAGGCTGCTTTGGCAGAAACTCATAGATTACTGCAACAGTTCCCCCTGGACCTGGAAAAGTTTCTTGCCTGGCTTACAGAAGCTGCCACAACTGCCAATTCCTAACGGCTGCTCCCCGTACGGCCAGGCTCCTCGCCGCCTCCCAGTGCGTCCCCGCGCTGCTGACACCATGGCAAGTAAGTCCGGCCTTTCCGCTTTAGCACTCTTGTGGATCCCATTGACAACTTCTCAGCCTTTGTCCTTGTCAATGA
+
AABBAAFAFFDFGFGFCGGGGGHFH5DDGBFHDFA4GFHDFGHHHGEGHFGGHHG2B32BBDFFFDBFGHH1BBB3BGAFBFFEF3?BB1F?BFFGFFE3GHEFFGFE//>FHH3FG/>////<///CFFFFFH/<////?CCF01??DCFC-..--<AC@C0C:/0::.<C/;99CC000;CBDFAG.;CBFGGDGG0/B/BB/BF/9B./:FFFB/BF////./9;BB/;F/:;BB///9BFB/9/;;;
@M05620:37:000000000-D9766:1:1101:13244:7625 1:N:0:56
AGTGCCAGCTCTCAATCGCACAGGGGACCCAGGGCCTGGCCCCTCCATCCAGAAAACCTATGACCTCACCCGCTACCTGGAGCACCAACTCCGCAGCTTGGCTGGGACCTATGTGAGTATCCAGCGTAGGAATCTGGGAGTTGGGGAGGAGTGAGGAGTTGGGGAAAGACAGTCCTAACCGTGGAGGGTTCTGGTAAATGATGGGGTGAGGAGGGGCTCTTTGGCTCCCACCAGTCCCCCTGTCTGGTCTA
+
ABAABFFFBFFFGGGGGGGCGGHHGGGGGGHHGGGGGGHHHHGHGGHGHHHHEHHHHGHHGHHHHHHFHHHGGEFGHHHHHHHHHHHHGHHHGGGGGHHHGHHGGGHHGHGGGHHGHHHHHHGHHGGGGGGHHHHHGHGFDGDHGGGGGGCGHHHHHGHHGHGCEAHHHHHEHHHHHHGHGGGG.CFG;FFGFGBFFFFGGGGGGGFFEFFFFFFFFFFFFFFFFBBEFFFFFFFFFFFFFFFFFFEFFF:
@M05620:37:000000000-D9766:1:1101:11742:7738 1:N:0:56
GAGGCTGCTTTGGAAGAAACTCATAGATTACTGCAACAGTTCCCCCTGGACCTGGAAAAGTTTCTTGCCTGGCTTACAGAAGCTGAAACAACTGCCAATTACTCTAGGCTGAACCCAGGCCTGCCAGGATCCTCGAAGGCTCCAAGAGAGTCCACGAAACAATGAAAAGCTAGCAAGTCAGTCCGGCTTTACCACTTTAGCACTTTTGTGGATACAATTGCCAACTTCTCAGCATTTGTCCTTGTACCTGA
+
BABBBAFBFFFFGGGGGGGGGGHGFHHHHHHHHHHHHHHDFGHHHGGGHHHHHHHHHH2GFGHHHHHHHHHHHHHBHHHHHHHHHFHHHHHHHHHHGGHD44BBBB3BGF1133??11//?3/B?FGFHGGHHFGA2?/?20?B?20BBEF2FGGFC/?/0??G11?10011>>1FHGBD<GGHEGF-<C0<<0<<0D0CF0;0/0;0:/.00;CGBHGF0CB0:/;0BB00;9;;B;09;F0;0;0;C9/
@M05620:37:000000000-D9766:1:1101:5783:7790 1:N:0:56
GAGGCTGCTTTGGAAGAAACTCATAGATTACTGCAACAGTTCCCCCTGGACCTGGACAAGTTTCTTGCCTTGCTTACTGAAGCTGAAACAACTGCCAATTCCTACATCATTCTACCCGTAAGGAAATACTCCTATAAGAGTCGAAGGGAGGAAAAGAGCTGATGAAACAATGGCAAGAAAGTGAGGGATTTCGGCAATAGAACTCTTGAGGAGCCAATTTAACAATTCTCAGCATTTGTACGTTTAACTGA
+
A3AAAAFACBDDFCABBGFGGGFHFFHGGH4BDFBGBCBFFFF3FGEFAC2BBF2FBA1BDHGGGFE5BB5BBFGBB5DGGFBBF33GBFEEBGHFHHHH4B@BFH44B44@44B31??/?EC?GG34B4B3?B434FG3B3//??AAF//<0@<FC@@@FD1@>DF1<F1?F0?1<<??F=11>0..<><10-<--/0=0=<0=0<C0<BC.;;CF::000<0B;0090;09;;;BF0;0.;/:;CF;09
@M05620:37:000000000-D9766:1:1101:18825:7826 1:N:0:56
AGTGCCAGCTCTCAATCGCACAGGGGACCCAGGGCCTGGCCCCTCCATCCAGAAAACCTATGACCTCACCCGCTACCTGGAGCACCAACTCCGCAGCTTGGCTGGGACCTATGTGAGTATCCAGCGTAGGAATCTGGGAGTTGGGGAGGAGTGAGGAGTTGGGGAAAGACAGTCCTAACCGTGGAGGGTTCTGGTAAATGATGGGGTGAGGAGGGGCTCTTTGGCTCCCACCAGTCCCCCTGTCTGGTCTA
+
CCBCCFFFDFFFGGGGGGGGGGHHGGGGGGHHGGGGGGHHHHGHGGHHHHHHHHGHHGHHHHHHHHHHHHHGGGGGHHHHHHHHHHHHGHHHGGGGGHHHGHHGGGHHGHHHHHHHHHHHHHHHHGGGGGHHHHHHHHHGGHHHGGGGGGGHHHHHHGHHHHGGGGHHHHHHHHHHHHHHGGGGGGGGEFGGGGGFGGGGGHGGGGFFFFFFFFFFFFFFFHFFFFFFFFFFFFFFFFFFFFFFFFFFFFF
@M05620:37:000000000-D9766:1:1101:8518:7852 1:N:0:56
AGTGCCAGCTCTCAATCGCACAGGGGCCCCAGGGCCTGGCCCCTCCATCCAGAAAACCTATGACCTCACCCGCTACCTGGAGCACCAACTCCGCAGCTTGGCTGGGACCTATGTGAGTATCCAGCGTAGGAATCTGGGAGTTGGGGAGGCGTGAGGAGTTGGGGAAAGACAGTCCTAACCGTGGAGGGTTCTGGTAAATGATGGGGTGAGGAGGGGCTCTTTGGCTCCCACCAGTCCCCCTGTCTGGTCTA
+
>11>A1@CAF13AFG3FAFFCGFHF00A0FGEFCGGFAEE0CEEG?GH1FGEGGBGCACGFHGFFDBCGHFGG>>EGHGCGHHHCG0??EGFEEEE@FFGEGHF?CHHGHFFHHHGHHHGHHFHGCC??FFHGHGHHF?FEGEFGGF@C.<CC.<<0:GHHHGCE?CC/CBFGGGG0BGGGGGGBGGGAFFGGGCFFBFFFFFFFFF@FFFFF?@@?@FFFFEFFFFFFFFF?FFFFFAB@FFFFFFFFF;
@M05620:37:000000000-D9766:1:1101:19864:7927 1:N:0:56
AGTGCCAGCTCTCAATCGCACAGTCTGGTCTATCTCCTGCCCTTAGATCGGAAGAGCACACGTCTGAACTCCAGTCACATTCAGAAATCTCGTATGCCGTCTTCTGCTTGAAAAAAAAAAAAAATCACAACGCGCTAACCCACCTCCCTCACCTCCCAGCCATTCTCCCTTTCTCCCTTCTCCTCGATACCACCAGTCACCCAAATCTGTTCTTCTCACTCACACGTCCCCTTGCAACCTCTACTATTTAT
+
>AAABFFFBFFFGEGGFGGGGGHFFGHFBFGHHHHHHHHHHHHGHGFGGGE?C2BGG3BFGGHHFBGBGHHHFF5BFHFHHHHFBDGFGHGHFGHGHHGFGHFHHEGHHHGHDFHG?C<<<///<11111///----.<.<..<....//.::0C.C:0..:00;0;0/9000000/99/0000/9:/.9009.../9///9.9.///////////9////////-...;....///;./9//////////
@M05620:37:000000000-D9766:1:1101:5800:7956 1:N:0:56
GCGGCTGCTTTTGCAGAAACTCATATATGACTCCCACAGTTCCCCCTGTACCTGGCACCGTTTCTTGCCTGGCTTCCAGATGCTGCCTCAAACAGCATTTCCTACGTGAGGCTCCCCTTCTGGCCGTGTTCCTGGCCGCCTCCCAGCGGGTGCCCCCGCGGCTGAAACACTGGCAAGTCCGTCTGTCGTCTCCGCGTGGGCACACTTGTCCATCCCCTTGCCCAAGTCTCTGCATTTGTCCTTGTAGGTGA
+
>>>>>>>>CFB1BBBBB1BBBFFG333D3BDF1BFBF0B12DAGHGAFA2D2DF00BBFG0B0B211BFHHAB000BG111BB1DB0@G@1B100001B2221BF/00//BF/>>/?0001111F///<BFG21B0B>/>?EH/@@0//>A-><<.-<--;-;-.0;C/.90/9CF?F09;.=..9;9C..9C..-;----;A-9;BF//////---;;B/9//--;F9B/;//99;;B/;;///;//9//
@M05620:37:000000000-D9766:1:1101:4745:7960 1:N:0:56
AGTGCCAGCTCTCAATCGCACAGGGGACCCAGGGCCTGGCCCCTCCATCCAGAAAACCTATGACCTCACCCGCTACCTGGAGCACCAACTCCGCAGCTTGGCTGGGACCTATGTGAGTATCCAGCGTAGGAATCTGGGAGTTGGGGAGGAGTGAGGAGTTGGGGAAAGACAGTCCTAACCGTGGAGGGTTCTGGTAAATGATGGGGTGAGGAGGGGCTCTTTGGCTCCCACCAGTCCCCCTGTCTGGTCTA
+
AA3AAFF4AFFFFGGGGGGCEGHHGGGEABGHE2BEAAGFCGGHGGHHFGHHFF3GHGFGHHEHHHHHHHHGGEEEHHHGGGHHFHGHGHHHGGG?EFHHGHHEEGHHGHHHHHHHHFHHHHHHHGFGGGHHHHHHHHGGEHFH/DFGCGGHHHHHHDCFBGGGGGGHHHHHHHHHHHHHGGGGGGGG..CFGGGGGGGGGGGGGGFFFFFFFFFFFAFFFFFFFFFFFFFFFFFFFFFFFFFFFFBFFFF
@M05620:37:000000000-D9766:1:1101:26273:7973 1:N:0:56
AGTGCCAGCTCTCAATCGCACAGGGTACCCAGGGCCTGGCCCCTCCATCCAGAAAACCTATGACCTCACCCGCTACCTGGAGCACCCACTCCGCAGCTTGGCTGGGACGTATCTGAGTATCCAGCGTAGGTATCTGGGAGCTGGGGAGGAGTGAGCAGGTGGGGAAAGACAGTCCTAACCGTGGAGGGTTCTGGTAAATGATGGGGTGAGGAGGGGCTCTTTGGCTCCCACCAGTCCCCCTGTCTGGTCTA
+
>>>3>DFFAFFFG4FBBFF2E2G4F44BFFGHBAEB2FFHHHG2EGHF5CGHHH3AAE3ABFGHHFGFH11>>>EEHBBG2BBGHG11?BFB1E?EEHFFDGFCEGH0/?/10BB21??GGH2FG@C/>?1@2@2@1<0//?10//.>A.>F01</0<.</=--..:.:CC/;0GBG0/;;9.-9CD-;;.F000000;0000;.9DB..ABD.>@B>.F//9FBB/9E9AF.9BBFFE.-9;///;FBF/
@M05620:37:000000000-D9766:1:1101:26285:7987 1:N:0:56
AGTGCCAGCTCTCAATCGCACAGGGGACCCAGGGCCTGGCCCCTCCATCCAGAAAACCTATGACCTCACCCGCTACCTGGAGCACCAACTCCGCAGCTTGGCTGGGACCTATGTGAGTATCCAGCGTAGGAATCTGGGAGTTGGGGAGGAGTGAGGAGTTGGGGAAAGACAGTCCTAACCGTGGAGGGTTCTGGTAAATGATGGGGTGAGGAGGGGCTCTTTGGCTCCCACCAGTCCCCCTGTCTGGTCTA
+
3AAABFFFBFFFGGGGGGGGGGHHGFGGGGGHGGGGGGHGGHGFGGFHFHHHF3FHHGHHHHEHHHBGHFFFGGCEHHHHGGHGEGHHFFGHGGGGGHHHGHHE/EG?EG2D?GEFDGFHHHHHHGDGGGGHGHGHGGHGDHHG@CFGGGGHGHHHFDHHGHC?:EHHFHHHFHHEHFFG-;C@GGGG.FGGGGBFFFGGGGGGADFAEFFFFFFFFAEFFE/BFB9AEFFFAAFFFFFDAFFFF/99BF9
@M05620:37:000000000-D9766:1:1101:24754:7988 1:N:0:56
GAGGCTGCTTTGGAAGAAACTCATAGATTACTGCAACAGTTCCCCCTGGACCTGGAAAAGTTTCTTGCCTGGCTTACAGAAGCTGAAACAACTGCCAATTCCTATAGGATGCTCCCCGTCCGGACCGGCTCCTCGCCAACTCCCCGGGCGTCAACGCGCTGCTGAAACACTGACAATTACAACAGGACTTTCCGCTTTAGCACTCTTGTGGATCCACTTGACAAATTCTCAGCATTTGTACTTGTAACTGA
+
A>A>AAFBFFFFG4FGFFGEGGHHHHGHHFHHHHFFHFHFGHHHHGGGHFHHHGHBBFGGBGHHHGFHHHHHHGHHHHHGGHHHH33BFHHGHHHHHHHHGHH44BFGG4BGHBFFGGE/EEE>EEGG@/CFHFD/D//?0@?<CD/<@@@CDAHG--;;-:;0;:CGFFFF090B0;000099CAAE/0;;FEBGGGFGFFFFFBFFFFBFBFFFFFFF/B/;FBFFFFE/B/;BFFBB//BFFB9/;BF
@M05620:37:000000000-D9766:1:1101:24762:8009 1:N:0:56
GAGGCTGCTTTGGAAGAACCTCATAGATTACTGCAACAGTTCCCCCTGGACCTGGAAAAGTTTCTTGCCTGGCTTACAGAAGCTGAAACAACTGCCAATTCCTACAGGATGCTACCCGTAAGGAAAGGCTCCTAGAAGACTCCAAGGGAGTAAAAGAGCTGATGAAACAATGGCAAGTAAGTCAGGCATTTCGGCTTTAGCACTCTTGTGGATCCAATTGAACAATTCTCAGCATTTGTACTTGTAACTGA
+
11AAAACA1F@FCFGGGF1AAGEGDHHEFHBGGAAGFCGAEFGEGGG//FBBFFAF1B0ABDFG2HA1BABFHHGFHFHFHHHFEFHHHH/FGFFCGGHH1GHFHHB>GH1FEB1BFEE@EGFHHHB0?BGFHG1FHHH<F11BGGEEG?<@DGDFFF0GHG<GGHHDGH<?FBGFE1FGGGB<>FGEFFFG0<C.-<<0=D<0<0DG0GGH0:C0CCC;0:CCGCGGGBCFFFC9C00;;0;9FCCF9F;
@M05620:37:000000000-D9766:1:1101:24683:8055 1:N:0:56
AGTGCCAGCTCTCAATCGCACAGGGGACCCAGGGCCTGGCACCTCAATACAGAAAACCTATGACCTCACCAGCTACATGGAGCACCAACTCCGCAGCTTGGCTGGGACCTATGTGAGTATCCAGCGTAGGAATCTGGGAGTTGGGGAGGAGTGAGGAGTTGGGGAAAGACAGTCCTAACCGTGGAGGGTTCTGGTAAATGATGGGGTGAGGAGGGGCTCTTTGGCTCCCACCAGTCCCCCTGTCTGGTCTA
+
AAAAAFFCAFFFGGGGGGGEG?GCFGAFEEDHG?EG2FGG2BFGH3BF5GHEGFFBGGHGG3ADGG3BEG3F13BG3FFGHHHHHHHGEHHHGEEEEFHHGGHGGGH0<FHFGEGHHGHHHHHHHGEGGGHHHHHHHHGGEHHHGGGGGGGGHHHHHGHHHHGGGGHHHHHHHHHHHHHHGCHGGHGG9CFGGGFGGGGGGGGGGGGGGGGGFFFFFFFFFFFFFFFFFFFFFFFFFFFDFFFFFFFFFFF
@M05620:37:000000000-D9766:1:1101:26464:8062 1:N:0:56
AGTGCCACCTCTCCATCGAACAGGGTACCCAGGGCCTGGCCCCTCCATCCAGAAACCCTATGACCTCACCCGCTACCTGGCGCACCCACTACGCAGCTTGGCCGGGACCTATGTCAGTATCCCGCGTAGGAATCTGGGCGTTGGGGCGGCGTGCGGCGTTGCGGCCCGCCAGTCCTAACCGTGGCGGGTTCTGGTAAATGATGAGGTGAGGAGGCGCTCTTTGGATCCCACCAGTCCCCCTGTCTGGTCTA
+
>333>DF4BCFFGGGFBAB4FAGCFBA4BB4B22B22BFGEGGAEGG5BB3FEGH3BEF2ABFGHBBBGEC>>>>>GH3B1/BEEGE1?F3B/EE/>FBBEG3EEG>/?GBGFF2@@>FGHG1/B/>>AE>1>GFG1G.-<=AA-@.:?-;;-.99-;@-@.;B--99-@-99BFF//;ABFF?-;9;BFFFFFB9BFFF//B/;9/;/A./:9.-@>D.BBBB/;B.;/AD.AFBFFFF@EFFBFFFFF/
@M05620:37:000000000-D9766:1:1101:12331:8075 1:N:0:56
GAGGCTGCTTTGGAAGAAACTCATAGATTACTGCAACAGTTCCCCCTGGACCTGGAAAAGTTTCTTGCCTGGCTTACAGAAGCTGAAACAACTGCCAATTCTTCAAGGATGCAACCCGTAGGGAACGGCCCCAAAACAACTCAACGGACGAAAAAAACCTACTAAAAAAATGGAAAGTAAGTAAGGACTTTCCGCTTTAGCACTCTTGTGAATCAACTTGACAAATTCTCAGCATTTGTACTTGTACCTGA
+
BAABBCFCFFFFGFBFGGGGGGHHHHHHHHHGGHFHHHHHHGGHHGGGHHHHHHGGBDFGGHHHHHHGGH3FHHHGHGHHHHGHHGFHHHGHFHHHHGHF@4@4@3431B3?33BB?EFE?F/FG??<E/>B/?0?0/??FFGH@DG//</>CC0->.<G//<0=CG0@;::C:00C0;0<:::CFF.;FFGFEDGGGCFGFF9CGFB9F0;0CBF;BFFF///;B/9BFBFFFFFF/;FFFFBFFFBBF/
@M05620:37:000000000-D9766:1:1101:18291:8125 1:N:0:56
AGTGCCAGCTCTCAATCGCACAGGGGACCCAGGGCCTGGCCCCTCCATCCAGAAAACCTATGACCTCACCCGCTACCTGGAGCACCAACTCCGCAGCTTGGCTGGGACCTATGTGAGTATCCAGCGTAGGAATCTGGGAGTTGGGGAGGAGTGAGGAGTTGGGGAAAGACAGTCCTAACCGTGGAGGGTTCTGGTAAATGATGGGGTGAGGAGGGGCTCTTTGGCTCCCACCAGTCCCCCTGTCTGGTCTA
+
>A1>AFFFAFFFFGGFGAFGEGHGAEGGGGHHGGGGGGGHHHGHGGHHHHHHHHHFHGHGGHHHHHHHHHHGGGGGHGHHHHHGHHHHGHHHGGGGGHHHGHHGGGHHGHHHHHGHHHHHHHHHHGGGGGHHHHHHHHHGGHHHGGGGGGGHHHHHHGHHGHGGGGHHHHHHHHHGHHHHGGEGGGGGCFFGGGFGGGGGGGGGGGF@FFFFFF@@@@FFFFFFFFFFFFFFFFFFFFFF@FFFFFFFFFB
@M05620:37:000000000-D9766:1:1101:23255:8154 1:N:0:56
GAGGCTGCTTTGGAAGAAACTCATAGATTACTGCAACAGTTCCCCCTGGACCTGGAAAAGTTTCTTGCCTGGCTTACAGAAGCTGAAACAACTGCCAATTCCTACAGGATGCTAACCGTACGGAACGGCTCCTAGCCGACTCCACGGGAGTACAAGAGCTGATGAAACAATGGCAAGTACGTCAGGCATTTCCGCTTTAGCACTCTTGTGGATCCACTTGAACAATTCTCAGCATTTGTACTTGTAACTGA
+
CBCCCCFCFFFFGGGGGGGGGGHHHGHHHHHHHHHHGFCFGHHHHGGGHGHHHHHHHGHHGHHHHHHHHHHHHHHGHHHHHHHHHHGHHGHHHHHHG@GGBEHDE33F1B@FHG4BB/EE/>E/?/E/<E<FF?G22/<>D?222///?E<C1?11F001111111>FGH1<1/CHED00</<.CFHGHHFGF?EGAGHFHFGBB0;0;9.C9CFF00CFB0CF/090B0FBFFGGG0990F0099BBB:9
@M05620:37:000000000-D9766:1:1101:17535:8191 1:N:0:56
AGTGCCAGCTCTCAATCGCACAGGGGACCCAGGGCCTGGCCCCTCCATCCAGAAAACCTATGACCTCACCCGCTACCTGGAGCACCAACTCCGCAGCTTGGCTGGGACCTATGTGAGTATCCAGCGTAGGAATCTGGGAGTTGGGGAGGAGTGAGGAGTTGGGGAAAGACAGTCCTAACCGTGGAGGGTTCTGGTAAATGATGGGGTGAGGAGGGGCTCTTTGGCTCCCACCAGTCCCCCTGTCTGGTCTA
+
ABAAAFFFAFFFGGGGGGGFFEHGGEGGGGHHEEGFEFHHHHGHGGFGHHHHFHHHHGHFHHFHHGHGHHHGGE>EHHHHFGHHHHCGFHGHEGGGGHGGGHGGGGHHGHHGHGGHFHHHHHHHHGGDGGHHHHHHHHAFEGHHGF.@DECGGEHFGGHGHFGGEDGHCGHHHHHHHHHHGGEG.EDGGGGGGGGGGGGGGGGFGGFFFFFFFFFFFFFFFFFFFFFFFFFFFFFFFFFFFFFFFFFFFF/
@M05620:37:000000000-D9766:1:1101:22034:8197 1:N:0:56
GAGGCTGCTTTGGCAGAAACTCATAGATTACTGCAACAGTTCCCCCTGGACCTGGAAAAGTTTCTTGCCTGGCTTACAGAAGCTGCCACAACTTCCCCTTCCTAAAGGCTGCTCCCCGTACGGCCAGGCTCCTCGACGACTCCCCGGGCGTCCACGAGCTGCTGAAACACTGTCAAGTACGTCCGGCCTTTCCGCTTTCGCACTCTTGTGGATCCCCTTGACCAATTCTCAGCATTTGTACTTGTAAATGA
+
A1AAAAFAFFFFG1BAFFFFGGHFHHBHFDGGGFGHHHHDGGHHHGGGAFHHGFFBFGFGFHHHHHHHHHH/FBF1BGFGBGGHHB0BFCCB1BFFGHFFHHHD1BFG/1FFHGFFGEE/E//E//?FCGGFB0/////>EGC?C///>A-<CCHC-ACGC/GHF0CGG:CH0C;0CG00=CA.@@@-;CFFGEGGGG0;BF@@FFFFFFFFFFBFFFFF/BFF?F/FFF//B:FF/BB/BFFFF/;/;9;
@M05620:37:000000000-D9766:1:1101:22040:8219 1:N:0:56
GAGGCTGCTTTGGAAGAAACTCATAGATTACTGCAACAGTTCCCCCTGGACCTGGAAAAGTTTCTTGCCTGGCTTACAGAAGCTGAAACAACTGCCAATTCCTACAGGATGCTACCCGTAAGGAAAGGCTCCTAGAAGACTCCAAGGGAGTAAAAGAGCTGATGAAACAATGGCAAGTAAGTCAGGCATTTCCGCTTTAGCACTCTTGTGGATCCAATTGAACAATTCTCAGCATTTGTACTTGTAACTGA
+
AAAABBFBFFFFGGGGFFGGGGEGFGHHH5GFHHHCGGHDGHHHHGGGHGHHHHHHGHFHGHHHHHHHHHHHHHHHHHHHHHFF3FFHHGGHHHHHHFHHF@GGHHFHHG@GHHHHGEE?EHHHHE0BFFHE3F4F?FBFF2BG2BFDC/?@@>GFCFHF2DDBG2F?CG?FFBGGCF1?>1<<>0FGFGHFFEFCCG<<0DDGHBG0DFGH00GHHFGC0CGHHCFGHHBFGGFFGB;0C;FFFF0FFF0
@M05620:37:000000000-D9766:1:1101:18292:8227 1:N:0:56
GAGGCTGCTTTGGAAGAAACTCATAGATTACTGCAACAGTTCCCCCTGGACCTGGAAAAGTTTCTTGCCTGGCTTACAGAAGCTGAAACAACTGCCAATTCCTACAGGATGCTACCCGTAAGGAAAGGCTCCTAGAAGACTCCAAGGGAGTAAAAGAGCTGATGAAACAATGGCAAGTAAGTCAGGCATTTCCGCTTTAGCACTCTTGTGGATCCAATTGAACAATTCTCAGCATTTGTACTTGTAACTGA
+
A>AAAAFAFFDF1FGGCBFG1GGHGFGHHFHHHHEAAFGAFGHHHGEGHBGHGHHHHDCGHHHH2HAGHHHHHHFGHHHGHHHHEHHHHFHHHCHG11BGGHHHHHGHHHHHHHHHHFFGCFHHHHFFGHHGHHGGDHHHHHHHBHGGGGGHBGHHGHHHHHHHHHHHHHHHGEHHGFGFGHHFHHHHHHHHHGGGGGHFHHHHHHHHGHGHHHHHGHHHHHHHHHHHHHGGGGGGG0FFFGGEFF9FFG9
@M05620:37:000000000-D9766:1:1101:20029:8254 1:N:0:56
AGTGCCAGCTCTCAATCGCACAGGGGACCCAGGGCCTGGCCCCTCCATCCAGAAAACCTATGACCTCACCCGCTACCTGGAGCACCAACTCCGCAGCTTGGCTGGGACCTATGTGAGTATCCAGCGTAGGAATCTGGGAGTTGGGGAGGAGTGAGGAGTTGGGGAAAGACAGTCCTAACCGTGGAGGGTTCTGGTAAATGATGGGGTGAGGAGGGGCTCTTTGGCTCCCACCAGTCCCCCTGTCTGGTCTA
+
ABABBFFFCFFFGGGGGGGGGGHHGGGGGGHHGGGGGGHHHHGHGGHHHHGHHHHHGGGGHHHHHHHHHHHGGEGGHGGGHHGGHHHHGHHHGGGGGHHHGHHGGGHHGHHHHHHHHHHHHHHHHGGGGGHHGHHHHHHGFHHHGGGGGGGHHHHHHGHHHHGGGGHHGHHHGFHHHHHHGFEGGGGGEFGGGGFFFGGGGGGGGGFFFFFFFFFFAFFFFFFFFFFFFFFFFFFFFFFFFFFFFFFFFFF
@M05620:37:000000000-D9766:1:1101:3700:8280 1:N:0:56
AGTCCCAGCTCTCCATCGCACAGGGTCCCCAGCGCGTGGCCCCTCCATCCAGAAAACCTATGGCCCCACCCCCCCCCTAGCGCACCCCCTCAGCAGCTGGGCTGGGACCTATGTGCGTATCCCGCGTCGGCATCTGGGCGTTGGGGCGGCGTGCGGCGTTGGGGCCCGCCCGTCCTCACCGTGGCGGGTTCTGGTAAATGCTGGGGTGAGGCGGGGCTCTTTGGCTCCCACCAGTCCCCCTGTCTGGTCTA
+
>>>1>BB11FFFGGGB1AA1A0F0FF0000A000A//AEE0GEAEGA1D01B10B0BB>1@BBFG>>>E>//>//>E<?B1/><BCG/>B<01?10<?10/?0?CCF0>>1><F11.<CCGGC.A-A-;----;;;0/.;@AA.--.9=-;;9-@@@@@-@-9@A@-9;@9-9AB-//;-AF?=-9--@EA9F9;;;/;B/99BB@-;-A--;>-9@@FBFFFF/BFAE-;A9:BBFFFF=ABFFFFFFF/
@M05620:37:000000000-D9766:1:1101:15788:8328 1:N:0:56
ACGGCTGCTTTGGAATCAACTCATAGATTCCTGCCCCAGTTCCCCCTGTACCTGGAACCGTTTCTTGCCTGGCTTCCAGAAGCTGAAACCACTGCCCATTCCTACAGGATGCTACCCGTAAGGAACGGCTCCTAGCCGACTCCCCGGGAGTACAAGAGCTGCTGAAACAATGGCAAGTAAGTCAGGCATTTCCGCTTTAGCACTCTTGTGGATCCAATTGACCAATTCTCAGCATTTGTACTTGTAACTGA
+
AA1AA>1>CF@BABB111BF3B1DDDGHH3DFGH00B0BBDFGHHGAFA2DDF10BF1/ABEGH2DBFGHHHHHB0FFGBFGH@11BBG0BFFGGG/1B@GHHHHBGGECGHH2FFHGFC/>GF<0EEGGGGHBG10?CGGGH//>@C/>>01F1FHHHFH1FGHHHHHEHHHHGHGGH0GHHHHGH.CGHHHGGGGGGGGFGGGGGGFGGGGGG00=FGG0CGGFGGFFGGGFFFFFFFFFFFFF/;BF/
@M05620:37:000000000-D9766:1:1101:15741:8406 1:N:0:56
AGTGCCAGCTCTCAATCGCACAGGGGACCCAGGGCCTGGCCCCTCCATCCAGAAAACCTATGACCTCACCCGCTACCTGGAGCACCAACTCCGCAGCTTGGCTGGGACCTATGTGAGTATCCAGCGTAGGAATCTGGGAGTTGGGGAGGAGTGAGGAGTTGGGGAAAGACAGTCCTAACCGTGGAGGGTTCTGGTAAATGATGGGGTGAGGAGGGGCTCTTTGGCTCCCACCAGTCCCCCTGTCTGGTCTA
+
AB3>AFFFBFFFGGGFGGGFGEHDGGFGGFHH2EEDFGHGFHGHGGCHHGGGB3BFGGHHGGFHHFHHHHHFG/EEHGGHEBGHHHHEGHHHDECEFGFEEHHGGGHHGHHHFGHHHHHHHFHHHGGGGGGGGHHHHGFFCGFHCCFCDFC>GDFGGGHHHHGGGGEFHGFHGHHHHEGHGGEADGGGGFGGGGFFFGGFFGGGGGFFFFFFFFFFFFFFFFFFFFFFFFFFEFFFFFFFAFFFFFFFFF/
@M05620:37:000000000-D9766:1:1101:10567:8424 1:N:0:56
AGTGCCAGCTCTCAATCGAACAGGGGACCCAGGGCCTGGCCCCTCCAGCCAGAAAACCTATGACCTCACCCGCTACCTGGAGCACCAACTACGCAGCTTGGCTGGGACCTATGTGAGTATCCAGCGTAGGAATCTGGGAGGTGGGGAGGAGTGAGGAGTTGGGGAAAGACAGTCCTAACCGTGGAGGGTTCTGGTAAATGATGGGGTGAGGAGGGGCTCTTTGGATCCCACCAGTCCCCCTGTCTGGTCTA
+
>A>AAFF11BBDGGGFGGAGCEGCGG?00AFGA0AA/BGH0GGCGGG1FEGG0GFHHGG1BF2GHHHHHGEEGCEGHGHFHFGEHCGHGH1FEEG/EEGB/<</?/E0EHFBG22211BFHFBD0<?CCGEHB1@GBF0F/?<F-@CGCGCHC0<CC.</0<--.;:CB:CGBGHHGG/9-..A.;E@CAFFFFBFFFBFF0C/--;=9--;-A-@?@FFFFFF///:BBFBFAFFFF?B@?/BF/9//;:
@M05620:37:000000000-D9766:1:1101:4804:8424 1:N:0:56
AGTGCCAGCTCTCAATCGCACAGGGGACCCAGGGCCTGGCCCCTCCATCCAGAAAACCTATGACCTCACCCGCTACCTGGAGCACCAACTCCGCAGCTTGGCTGGGACCTATGTGAGTATCCAGCGTAGGAATCTGGGAGTTGGGGAGGAGTGAGGAGTTGGGGAAAGACAGTCCTAACCGTGGAGGGTTCTGGTAAATGATGGGGTGAGGAGGGGCTCTTTGGCTCCCACCAGTCCCCCTGTCTGGTCTA
+
AA>ABFFFCFFFGGGGGGGCEFHHGGGGGGGHGGGGGGHHHHGHGGGHHHGHHGHHHGHHHHHHHHHHHHHGGGGGHHHHGHHHHHHHGHHHFGGGGHHHGHHGGGHHGHHHHHHHHHHHHHHHHGEGGGHHHHHHHHHGGHHHGGFGGGGHHHHHHGHHHHGGGGHHHHHHHHHHHHHHGFGGGGGGEFGFFGBFGG0CF;FGGG.BAFFFFFFFF@EFF0FBFFFFFFFFEABFFFFD-ABFBFFFBF0
@M05620:37:000000000-D9766:1:1101:20539:8489 1:N:0:56
AGTGCCAGCTCTCAATCGCACGGGGGACCCAGGGCCTGGCCCCTCCATCCAGAAAACCTATGACCTCACCCGCTACCTGGAGCACCAACTCCGCAGCTTGGCTGGGACCTATGTGAGTATCCAGCGTAGGAATCTGGGAGTCGGGGAGGAGTGAGGAGTTGGGGAAAGACAGTCCTAACCGTGGAGGGTTCTGGTAAATGATGGGGTGAGGAGGGGCTCTTTGGCTCCCACCAGTCCCCCTGTCTGGTCTA
+
>AAABFFFBFFFGGGGGGGEE2AAEEFGGGDHGGGGGGEFHEF1EFHHHGCE3G3FGEHGHHDEGF3FFGFEFE//FHHHHHHHHEAGEGHHGF/<@2FHDBGFDDHHGHHHHHGHHHHHHHHHHGGGGGHHHHHHHHHGGHGGGGGGGGGHHHHGGGGGGGGGGGGGGGGGGGGGGGGGGFFFFFFFDFFFFFFFFFFFFFFFFFFFFFFFFFFFFFFFFFFFFFFFFFFFFFFFFFFFFFFFFFFFFFF
@M05620:37:000000000-D9766:1:1101:6790:8501 1:N:0:56
GAGGCTGCTTTGGAAGAAACTCATAGATTCTGCAACCGTTCCCTCTGGACAGTGAACAGTTTATTGCATGCCTTACAGCAGCTGCAACAACTGCCCATTCGTCCAGTATTCTATCCGTAAGGAAAGTCGCCTACAAGACTTTAAGGGAGCAAAAGACCTTAGGAAACAACGGTAAGAAAGGCAGGCAGTTCTGGTAAATGACGCGGTGGGATCCAATTCTATAATTCTCAGCAGTTTTACTGTTTACTGAA
+
11>AA1>11B@F1BGGGAGFABABAFGGFHDH13BF0E00BBG1FAABGH1B1BBDBFF1F22A2DFAB21BBDFGF1B000BABFGHH/F1BF0/BGH22B>//B2B2@BG@22BEFG/>1B0GGBGA>EA/011B0B12122BF0<C//01@@/00@111@1@FG0<?/>/?/<1>F10.0>-...<DG0D0D<0=00=<.:--.-.;././900;0000;9;;B9BF0BF.C;0009C;00099;///
@M05620:37:000000000-D9766:1:1101:21787:8532 1:N:0:56
AGTGCCAGCTCTCAATCGCACAGGGGACCCAGGGCCTGGCCCCTCCATCCAGAAAACCTATGACCTCACCCGCTACCTGGAGCACCAACTCCGCAGCTTGGCTGGGACCTATGTGAGTATCCAGCGTAGGAATCTGGGAGTTGGGGAGGAGTGAGGAGTTGGGGAAAGACAGTCCTAACCGTGGAGGGTTCTGGTAAATGATGGGGTGAGGAGGGGCTCTTTGGCTCCCACCAGTCCCCCTGTCTGGTCTA
+
CDCCCFFFCFFFGGGGGGGCGGHHGGGGGGHHGGGGGGHHHHGHGGHHHHHHHHHHHGHHHHHHHHHHHHHGGEGGHHHHHHHHHHHHGHHHFGGGGHHHGHHGGGHHGHHHHHHHHHHHHHHHHGGGGGHHHHHHHHHGGHHHGGFGGGEHHHHHHGHHHHGGGGHHHHHHHHHHHHHHGGGGGGGGCFGGGGGGGGGGHHGGGGFFFFFFFFFFFFFFFHHFFFFFFFFFFFFFFFFFFFFFHFFFFFF
@M05620:37:000000000-D9766:1:1101:18022:8535 1:N:0:56
AGTGCCCAGCTCTCAATCGCACAGGGGACCCAGGGCCTGGCCCCTCCATCCAGAAAACCTATGACCTCACCCGCTACCTGGAGCACCAACTCCGCAGCTTGGCTGGGACCTATGTGAGTATCCAGCGTAGGAATCTGGGAGTTGGGGAGGAGTGAGGAGTTGGGGAAAGACAGTCCTAACCGTGGAGGGTTCTGGTAAATGATGGGGTGAGGAGGGGCTCTTTGGCTCCCACCAGTCCCCCTGTCTGGTCT
+
BCBBCFFFCFFFGGGGGGGGGGGHHGGGGGGHHGGGGGGFGHHGHGGHHHHGHGHHHHGHHHGHHHHHHHHHFE/EGHHHHGHGGHHHHGHHHGGGGGHHHDHHGGGHHGHHHHHHHHHHHHHGHGGFGGGHHHHHHHHGGGHHHGGEGGCGHGHHHHGHHHHGGGGHHHHHHFHHHHGHGGDGGGGGGCFGGGF;FGFGGGGGGGFFFFFFFFFCFFFFFFFFFFFFFFFFFFFFFFFFFFFFFFFFFFF
@M05620:37:000000000-D9766:1:1101:16683:8536 1:N:0:56
GAGGCTGCTTTGGAAGAAACTCATAGATTACTGCAACAGTTCCCCCTGGACCTGGAAAAGATTCTTGCCTGGCTTACAGAAGCTGAAACAACTGCCAATTCCTACAGGATGCTACCCGTAAGGAAAGGCTCCTAGAAGACTCCAAGGGAGTAAAAGAGCTGATGAAACAATGGCAAGTAAGTCAGGCATTTCCGCTTTAGCACTCTTGTGGATCCAATTGAACAATTCTCAGCATTTTTACTTGTAACTGA
+
BBBBBBFBFFFFGFGEEGGGGFH5FH5DFDGGHHHGGGHHHGHFGGAFA2BGGEA2BB2G1BFDA5BBB531B21AFFDGHHHHCDEGG3BFGGHF3BGGFFHGHHCBE@3BBG3FHE?EEGFGGH0B?FGGEBBFGFF3BBGBB?F<???@FFG2?2FF2@<2@FGGHC??10??CFDF>>1110><F>GFG.EEEEDDFD<<CDDDDF.GGHH0GCGGFGHHH0CCGGFGGF0FF00900CB;;09009
@M05620:37:000000000-D9766:1:1101:12642:8548 1:N:0:56
GAGGCTGCTTTGGACGAAACTCATAGATTACTGCAACAGTTCCCCCTGGACCTGGAAAAGTTTCTTGCCTGGCTTACCGAAGCTGAAACAACTGCCAATTCTTACAGGACTCTACCCGTAAGGAAAGGCTCCTAGAAGAATCAAAGGGAGTAAAAGAGCTGATGAAAAAATGGCAAGTAAGTCAGGAATTTCAGCTTCAGCACTCTTGTGGATCCAATTGAACAATTCTCAGCATTTGTACTTGTAACTGA
+
A3AA>ACAFDB4G44AEFEEGGHHGCGHGHBBFF3BCGBGGD53BAAAAEABFGEB332BBGGDGHGBAB3BBBF3B3BEEG>BG33FBB?FGHHGGHHH44BDGFB3B/3BB?DFB/><EGGGHF0B?2FFH?BBG3C2?32@<>F/?</@DGF1????1<11?FF10<><<0<<F=<D00=0=<<<0<<0=<<0;0:0;=;:;CHCCC:000:::0;;;0F0/009;9;BFF9;F000;;;0CCFF0F0
@M05620:37:000000000-D9766:1:1101:5812:8559 1:N:0:56
AGTGCCAGCTCTCAATCGCACAGGGGACCCAGGGCCTGGCCCCTCCATCCAGAAAACCTATGACCTCACCCGCTACCTGGAGCACCAACTCCGCAGCTTGGCTGGGACCTATGTGAGTATCCAGCGTAGGAATCTGGGAGTTGGGGAGGAGTGAGGAGTTGGGGAAAGACAGTCCTAACCGTGGAGGGTTCTGGTAAATGATGGGGTGAGGAGGGGCTCTTTGGCTCCCACCAGTCCCCCTGTCTGGTCTA
+
>>3>AFFFBFFFCGGGGCFCEEGHDGFEGDHGAEFDFDHFHHGHGGGHHHGHHEFGHGGHHHHHHGFFGHHFEEEGHHHHFFFECHHHGGHHEEEFEFFHGHHGGGHHGHHHHHHHHHHHGHHHHGDGF/FDHHHHGHFFCGHGGGFCCDGHHHHHHFFHHFCGGGHHGHHGCFFHHHHHGGEGGGFGCAG0FG;CFGGGGFGGGGFFFFFFFFAFFAEFFFFFFFFEEFFFFFFFFFFFFFFFFFFFFF9
@M05620:37:000000000-D9766:1:1101:15566:8567 1:N:0:56
AGTGCCGCTCTCAATCGCACAGGGGACCCAGGGCCTGGCCCCTCCATCCAGAAAACCTATGACCTCACCCGCTACCTGGAGCACCAACTCCGCAGCTTGGCTGGGACCTATGTGAGTATCCAGCGTAGGAATCTGGGCGTTGGGGAGGAGTGAGGAGTTGGGGAAAGACAGTCCTAACCGTGGAGGGTTCTGGTAAATGATGGGGTGAGGAGGGGCTCTTTGGCTCCCACCAGTCCCCCTGTCTGGTCTAT
+
ABBBAFAADBAFGGFFFEFFGGFEEEEGG2FFGGGGGHHHHGHGGHHHH3FFGHHGGH3GGFGHHHFHHHGGGGGHHGHBFGHHHHHGHHHGGEGEGGGGFGFEBGGFHBGHHHBHHFHGHHHGGC/<CGHHGHHHH/>CF@<CG.<C.EGH0GGGDHHHHGGCDHHFGGFFFFGGGGGGGEGDEGGCFFGGGFF:BFFFFFFFFDBEFFFD;@FFAEFFFFFFFFEEFFFFFFFFFFFFFBFFFBFBBFB
@M05620:37:000000000-D9766:1:1101:4841:8595 1:N:0:56
GAGGCTGCTTTGGAAGAAACTCATAGATTACTGCAACAGTTCCCCCTGGACCTGGAAAAGTTTCTTGCCTGGCTTACAGAAGCTGAAACAACTGCCAATTCCTACAGGATGCTACCCGTAAGGAAAGGCTCCTAGAAGACTCCAAGGGAGTAAAAGAGCTGATGAAACAATGGCAAGTAAGTCAGGCATTTCCGCTTTAGCACTCTTGTGGATCCAATTGAACAATTCTCAGCATTTGTACTTGTAACTGA
+
AAAAAACAFFFFFBBF4FFCGEGGGGGHHHGGFHFFHHHFHG5FGGEFGGHHHHHF33CGFHHHHFGFFHEABBGEFFFGHGFGHFFDFEGGFHFHHGHF@BFGHHB3B33BBDGFGEAEEHHHGHB0?BFFHH4FGGHBBG?BFDGFH??@GHHGE@@@FGFGFGF1<<???<GGG??<>>F1>>>FGGGH1<<<<.=<==D<GDGDDCEC:CCHH0C0:;GHH;C:C09;FFCCGG99;;CBFFGF;F0
@M05620:37:000000000-D9766:1:1101:8928:8596 1:N:0:56
GAGGCTGCTTTGGAAGAAACTCATAGATTACTGCAACAGTTCCCCCTGGACCTGGAAAAGTTTCTTGCCTGGCTTACAGAAGCTGAAACAACTGCCAATTCTTCAAGGCTGCTCCCCGTGCAGCCAGGCTCCTCGACAACTCCCCGTGCGACCAAGAGATGCTGCAAAACTATCGAGTCCGTCCGACGTATCCGCTTTCGCACTCTTGTGGATCCCCTTGCCAACTTCTCAGCATTTTTCCTTGTACATGA
+
CCCCCCFCFFFFGGGGGGGGGGHHHHHHHHHHHHHHFHHGHHHHHGGGHHHHHHHGHHHHGHHHHHHHHHHHHHHHHHHHHGHHHHHHHHHHHHHHHFH3B44@4D@31BFF3B@?E/E///33/?0//BGFB2/E@/>?2B2/C//?/>//>>/00?0>><F110><FC<111.<<</<..<<A.:-;.<;;EGGDG0.A:D-FFGGGG.0;0//./9B09BFE/09:B9BB:9;B09/;0;BB0000::
@M05620:37:000000000-D9766:1:1101:22942:8622 1:N:0:56
GAGGCTGGCTTGGAAGAACATAAGAAACCACTGGCATAGTCTCCCCATTCCAAATACCCATGACCTCGCTGGCTACCAGAAGCTCCAACTCCGCCGCCTGCCTAAAGGCTGCTCGACTACCTACCGGGCTAATCGCCGACTCCGGGAGCGTCCACGAGCTGCTGAAACACTGTCCTGTCCGTCCAGCGTTTCCGCTTTCGCTCTCTTGTGGATCCGCTTGCCGACTTCTCCGCGTCCCTCCTTGTGGCTGA
+
>1>>A>111BB>A1FGGFGFBBFBB1B0BA01A0BA1BA2D2D10BA01D22AB111B11B0111DB/A//AEF10F1BB0BF1111BBBBF?/>/>/E/>BG11BB1?F0/1<///</0B110B/////01@F///<//A<1.->-<.-..-.0=-A-CG/0CC090;F0CCC0000:CEG...:/9;C-90;----/:-9--//;9/;A999--;A---/--;@-B;/9---;-9-:;--;/;/9---9
@M05620:37:000000000-D9766:1:1101:6495:8629 1:N:0:56
GAGGCTGCTTTGGAAGAAACTCATAGATTACTGCAACAGTTCACCCTGGACCTGGAAAAGTTTCTTGCCTGGCTTACAGAAGCTGAAACAACTGCCAATTCCTACAGGATTCTACCCGTAAGGAAAGGCTCCTAGAAGACTCCAAGGGAGTAAAAGAGCTGATGAAACAATGGCAAGTAAGTCAGGCATTTCCGCTTTAGCACTCTTGTGGATCCAATTGAACAATTCTCAGCATTTGTACTTGTAACTGA
+
BABBBACAFFFFCFFGGBGGGGHDFG5D6FG5FGHHFFHFGF5DFGEGGFHHHFFHGFHG3DFGHHHHGGFFGBGFHHHHHHHHHGGE3FFGHGHHG3FFB4BGHH33F33BBGGHHEEEGHGHGHGBF3GGHHGHHHG3BB3BGFEEHGCFGHGHGFGGHHHHFGHFCC1<F0FGG1FHGG1<DGGEHHD1>EDE.<=D0=<<GHDD<CDF0CHHFHHBFGHEGCGCGF;FHHGFGE0CC0;9CFFFFF0
@M05620:37:000000000-D9766:1:1101:22942:8640 1:N:0:56
GCGGCTGCTTTGGAAGAAACTCATAGATTCCTGCCACAGTTCCCCCTGGCCCTGGAAACGTTTCTTGCCTGGCTTCCAGAAGCTGAAACAACTGCCAATTCCTACAGGATGCTACCCGTAAGGACCGGCTCCTAGCCGACTCCACGGGAGTACAAGAGCTGATGAAACAATGGCAAGTAAGTCAGGCATTTCCGCTTTAGCACTCTTGTGGATCCAATTGAACAATTCTCAGCATTTGTACTTGTAACTGA
+
AAAAAADAFFDDBFGF1BBGGG1F3DGHH3FGHH01BABAFGHHHGEFC0BAGHEHH1ABBGHHAGHHHHHHHHF0BGHFGFHFG1FHH0FHHHHH11BFGHHHHFGH0GHHH2GHHGGE/FGB0/>ECGGGHFH10?CGGGH10?CG<CFC1>1>GGHHHDGHHHHHHEHHHHHHGGF0DGGHHGHAGHHHHGGGGGGGGGGGGGGGGGGGGGGF0;FGGBFGFGGGGGGGGGGGFFFFFFFFFF/BFF/
@M05620:37:000000000-D9766:1:1101:22939:8658 1:N:0:56
GAGGCTGCTTTGGAAGAAACTCATAGATTACTGCAACAGTTCCCCCTGGACCTGGAAAAGTTTCTTGCCTGGCTTACAGAAGCTGAAACAACTGCCAATTCCTACAGGATTCTACCCGTAAGGAAAGGCTCCTAGAAGACTCCAAGGGAGTAAAAGAGCTGATGAAACAATGGCAAGTAAGTCAGGCATTTCCGCTTTAGCACTCTTGTGGATCCAATTGAACAATTCTCAGCATTTTTACTTGTAACTGA
+
AAABAAFBFFFFGC5FCFGGGGGHHFGGHHHGHGBHHHFEGFFGHGGGGHHHHHGHFBCGFGHHHHHGGHHFFGFBFABGHHBGH33GBFGGHHHGHFHH4BGGHH3BFB3BGDFGF>?@EHHGHHBB?BGGHBBFGGCBBBBB?BFCG<??FFH>C@@@F@<2@DB1?G<<F0<F?1<F?1>1=0>>><=<F.C.<.<<D=D<GDG0=CDG0<F:G;C<0GHHHCCCGFCFGGCFF00.;;;0;CFFBF0
@M05620:37:000000000-D9766:1:1101:7436:8662 1:N:0:56
AGTGCCAGCTCTCCATCGCACAGGGGACCCAGGGCCTGGCCCCTCCATCCAGAAAACCTATGACCTCACCCGCTACCTGGAGCACCAACTCCGCAGCTTGGCTGGGACCTATGTGAGTATCCAGCGTAGGAATCTGGGAGTTGGGGAGGAGTGAGGAGTTGGGGAAAGACAGTCCTAACCGTGGAGGGTTCTGGTAAATGATGGGGTGAGGAGGGGCTCTTTGGCTCCCACCAGTCCCCCTGTCTGGTCTA
+
AA>AAFF@>FFFG1FGGG1AEEHFGGFAAEGHF0EE/BGHCHGFGGHBGHFHFFHHHGH1FGGHHFGFHHFGE>>EHHHHBFGHHH0?EGDBEEC@>GFGGH1FGGHEEHHGHHDGHHHHHHBGH<C?CGHFFHHHGF0FCHHHGG.AC.>CH0GH<EH/D/ACC.:C/CGFHHHGFHHGGGGG9CEGGGGGGGCGFGGGFGF0EFB@FFFBFF-@@@FFFFFF/BFEFBFFFFFFFFFF@FFFFFFFFFB
@M05620:37:000000000-D9766:1:1101:6678:8665 1:N:0:56
AGTGCCAGCTCTCAATCGCACGGGACCCCGGGGCTGGCCCCTCCATCCCGAAAACCTATGTCCTCACCCGCTCCCTGGGGCACCAACACCGCAGCTCGGCTGGGCCCTCTGTGAGTATCTAGCGCAGGAATCTGTGAGTTGGGGAGGAGTGAGGAGTTGGGGCAAGACAGACCTAACCGCGGAGGGGTCTGGTAAATGATGGGGTGAGGAGGGGCTCTTTGGCTCCCACCAGACCCCCTGTCTGTTCTCTC
+
3>>ABD5CAFFFGDGGGFGGE2AEA2AB22AE2AA1111AAAE1AB5?11B@E/3133B@4BB4@3?FG?EC///BBF/>?/??0?</??/>/>@G1?//?////?>//??@F1F11F11<<<A--<-./00=<0=0=0;:GCG.;-:C/:0=A99/;0/;B.-C.C/;//.99//;.--;@@@;B-.;9B/;9BB//9://A..-.A?BDD;@--;;9BBBB9;AFFF....;.9AB9.BBF///://:/
@M05620:37:000000000-D9766:1:1101:10453:8693 1:N:0:56
AGTGCCAGCTCTCAATCGCACAGGGGACCCAGGGCCTGGCCCCTCCATCCAGAAAACCTATGACCTCACCCGCTACCTGGAGCACCAACTCCGCAGCTTGGCTGGGACCTATGTGAGTATCCAGCGTAGGAATCTGGGAGTTGGGGAGGAGTGAGGAGTTGGGGAAAGACAGTCCTAACCGTGGAGGGTTCTGGTAAATGATGGGGTGAGGAGGGGCTCTTTGGCTCCCACCAGTCCCCCTGTCTGGTCTA
+
ABAAAFFFCFFFGGGGGGGGGGHHGGGGGGHHGGGGGFHHHHGHGGHHHHHHHHHHHGGGHGHHHFHHHHHGGEEGHHHHFHHHHHFHGHHHGGGGGHGHGHHGGGHHGHHHHHHGHHHHHHHHHGGDGGHHFHHHHHGFGHHGGGGGGDEHHDHHGGHHHHGGGDHHHHCGHHHHGHHHGGGGFFGGDFGGGGGFGGGGGGGGGGFFFFFFFFFFFFFFFFFFFFFFFFFFFFFFFFFFFFFFFFFFFFB
@M05620:37:000000000-D9766:1:1101:9675:8716 1:N:0:56
AGTGCCAGCTCTCAATCGCACAGGGGACCCAGGGCCTGGCCCCTCCATCCAGAAAACCTATGACCTCACCCGCTACCTGGAGCACCAACTCCGCAGCTTGGCTGGGACCTATGTGAGTATCCAGCGTAGGAATCTGGGAGTTGGGGAGGAGTGAGGAGTTGGGGAAAGACAGTCCTAACCGTGGAGGGTTCTGGTAAATGATGGGGTGAGGAGGGGCTCTTTGGCTCCCACCAGTCCCCCTGTCTGGTCTA
+
AAAABFFFCFFFGGGGGGGGGGHHGGGGGGHHGGGGGGHHHHGHGGHHHHHHHHGHHGHGHHHHHHHHHHHGGFFGHHHHFGHHHHHHGHHHGGGGGHHHGHHGGGHHGHGHHHHHHHHHHHHHHGEGGGHHHHHHHHHGGHHHGGGGGGGHHHHHHGHHHHGGGGHHHHHHHHHHHHHHGGGGGAFGCFFGGGGGGGGGGGGGGGFFFFFFFFFFFFFFFFFFFFFFFFFFFFFFFFFFFFFFFFFFFFB
@M05620:37:000000000-D9766:1:1101:7284:8757 1:N:0:56
GAGGCTGCTTTGGAAGAAACTCATAGATTACTGCAACAGTTCCCCCTGGACCTGGACAAGTTTCTTGCCTGGCTTACAGAAGCTGAAACAACTGCCAATTCCTACAGGATGCTACCCGTAAGGAAAGGCTCCTAGAAGACTCCAAGGGAGTAAAAGAGCTGATGAAACAATGGCAAGTAAGTCAGGCATTTCGGCTTTAGCACTCTTGTGGATCCAATTGAACAATTCTCAGCATTTGTACTTGTAACTGA
+
A3AAAAFACFDFCCGGGGGGGGGHHHHHHHHHHHGHFHHAGGHEHGEGEHGGHHEG2A1FFHHHFHFBFFBFGHHFBBBFHHFGGFBHFGEHHHHFHFHHBBGFGHB3BF3BBFGFGGGCGHGGHHBB?3FFHH4DGHH3B11?BGEDE??CDGFFF@GFFH@DGGH1?G???FFBE??F>>11=><<FFDD0><<</<==DD<GGGH;0CH0C;CGCG0;CGFHG=C;BCFGGFGGE0;;;;0CBFF0;;
@M05620:37:000000000-D9766:1:1101:24149:8764 1:N:0:56
GAGGCTGCTTTGGAAGAAACTCATAGATTACTGCAACAGTTCCCCCTGGACCTGGAAAAGTTTCTTGCCTGGCTTACAGAAGCTGAAACAACTGCCAATTCCTACAGGATGCTACCCGTAAGGAAAGGCTCCTAGAAGACTCCAAGGGAGTAAAAGAGCTGATGAAACAATGGCAAGTAAGTCAGGCATTTCCGCTTTAGCACTCTTGTGGATCCAATTGAACAATTCTCAGCATTTGTACTTGTAACTGA
+
AAABBAFBFFFFGFGGGGGGGGGHGGHHHFHHHGGFFGHBGHHHHGGGHHHHHHHHGHHHHHHHDHFFHHHHHHHHHGHHHHHFGFEHH3FGHHHGH3GHBGHHHHBGHH@GHFFHHGGCGHGFHHFBFFHGHGGHFHHFHGGH2GFFHFGGHHHHGGHHHHHHHHHGFH?FGEHHG?FGGGH=FFGHHFHGHDF.<E=DGGGGHHHH<GGHFHHHHGHHFGHHHHHGHHFFGGFGGFFCFBFGGGGGFF0
@M05620:37:000000000-D9766:1:1101:7267:8767 1:N:0:56
GAGGCTGCTTTGGAAGAAACTCATAGATTACTGCAACAGTTCCCCCTGGACCTGGAAAAGTTTCTTGCCTGGCTTACAGAAGCTGAAACAACTGCCAATGCCTTAAGGAAACTCCCCTAGAAGACTCCATCCTAGCAAAAGACCGGAGCGAACAAGCGCAGCTAACCCACTGACAAGTCCGTCAGGACTTTCCGGTATCGAACTTTTGAAGATCCACCTGCCGAACTCTCAACTTCGGTGCTAGTTACAGA
+
>3>AA>FBFFFFGGGB4EGGGGEGBFGGHBFGHHD4BCFDDGHHHGEGAEGGHHFHHB2FGHHHGHHHHHHHHHH3FHHAGHHGG3GHHGGHHHHHBGB3BBF4BDFG333?BF3?E110?3FFH333?4?0B4BC33B03/00/>//////<A<0/?A/-->1=00>F.<00/<0.0==<GGDG//;G0;;CD-:-;0:9C.C;009.0900;FG/../..9---:///;/;/;/....;//9:9;;//;
@M05620:37:000000000-D9766:1:1101:18868:8782 1:N:0:56
GAGGCTGCTTTGGAAGAAACTCATAGATTACTGCAACAGTTCCCCCTGGACCTGGAAAAGTTTCTTGCCTGGCTTACAGAAGCTGAAACAACTGCCAATTCCTAACGGCTGCTCACCGGCAGGCAAAGCTCCTCACAAAATCCCAAGGCGTCAAAGAGCTGCTGAAAACATGGCAAGTAAATCAGGCCATTCCGCTTTAGCACTCTTGTGGATCCCATTGCAACAATCTCAGCCTTTTTCATTGTCAATGA
+
BBBBBBCBFFFFG4FFFGGGGFHFHHHHHGHHHHHGHHHFHHHHHGGGHGHHHFHFGHGHFHHHHHHHHHHHHHHHHHHHHHHHHHHHHHHHGHHHHGHB4GH4FFFG///?@FEGH?/>>/>??G0BBBBGFB2??200@@GHG2<??<CF?D<100<<FC1<<FG10>F1CC<FCDDG0==0<<GG.:<;CFFFGGE0CC0CCGGFGGG000C/90;C09909.=;FF90://;C00/0:B/B/;/;B;
@M05620:37:000000000-D9766:1:1101:19836:8786 1:N:0:56
GAGGCTGCTTTGGAAGAAACTCATAAATTAGTGACACAGGACCGGCTGACCATCTAACCGTTTCCTGGCTGGCTTCCAGCAGCTGGAACCACTTCCCCTTCCTACAGGATGCTACCCGTACGGCCCGGCTCCTAGCCGACTCCCCGGGCGTACACGAGCTGCTGAAACAATGGCAAGTACGTCAGGCCTTTCCGCTTTAGCACTCTTGTGGATCCCCTTGACCAATTCTCAGCATTTGTACTTGTACCTGA
+
BBBBBAFAFFFFFGGGGGCGGFGAD5ABAB4DFGGGFF2222B22A2A1BBFB35D5BBEE1B35D531B1?1BFG3BGFHFHH321B@11?B3FGGGHHH3BB3BGHH3F034?FHGGE/<E/</BGGGGGH1GG0CDGGGHGDCCG-CG-:E0;CGGGH/CGGFGGG.FGFFFGGGF0CGFGGGG.;FFGGFFFDFFFFFFFFFFFFFFFFFF..FFFB/9FAFFFFFFEFFFBFFFBFFFFF9/;BFB
@M05620:37:000000000-D9766:1:1101:4636:8815 1:N:0:56
GCGGCTGCTTTGGAAGAAACTCATAGATTACTGCAACAGTTCCCCCTGGACCTGGAACAGTTTCTTGCCTGGCTTCCAGAAGCTGCCACAACTGCCAATTCCTACAGGATGCTACCCGTACGGACAGGCTCCTCGACGACTCCAAGGGAGTACAAGAGCTGATGAAACACTGGCAAGTACGTCAGGCATTTCCGCTTTAGCACTCTTGTGGATCCCCTTGACCACTTCTCAGCATTTGTACTTGTAACTGA
+
>1>1>1>AFFB1A1BABABBBEBGGFGGHFFGDF1AFFB1DFGHHG/FABB00B0FG10BDFGGDAFFGHHHGBB0BEGB0BGBB101BBB>BBGGGCHHGHHGBFCG>GGHH2FGHGG//>E//<FFGGHGH0C//B<CEFG11?/C/CE0111?<GCHH<FGGHHHHHHHFGHHGG00<GH.CHHGGHHHHGEEGGFGGGGG9;FGBFGGGG;/.;CF00:;.CFGGGGGG;BB9FF/BFFFF;/BFF9
@M05620:37:000000000-D9766:1:1101:20012:8825 1:N:0:56
GAGGCTGCTTTGGAAGAAACTCATAGATTACTGCAACAGTTCCCCCTGGACCTGGAAAAGTTTCTTGCCTGGCTTACAGAAGCTGAAACAACTGCCAATTCCTACAGGATGCTACCCGTAAGGAAAGGCTCCTAGAAGACTCCAAGGGAGTAAAAGAGCTGATGAAACAATGGCAAGTAAGTCAGGCATTTCCGCTTTAGCACTCTTGTGGATCCAATTGAACAATTCTCAGCATTTTTACTTGTAACTGA
+
A@AAAAFAFFFFFF1FGG1GGGHHHHFHHHHHHHGHBHFGGGHHHGGFCGGHHHGHADFGGHHHHGHGHHHHHHHGGFHGHFFHHFFHHHHHHHHGHFHHEFHHFH10BB1B1@FFHG/EFHHFHHB0?1FFFBBFGBGEGFFFGFFBG/<@GFG1?@@G1@<@GHD1?F?1?0FGGGGH=1><10>><1=11...<<=0DDG<GGHGHBEF0CH:GC;:C:C0C;C0;GBFGFFBF009;;B0CBFGB;0
@M05620:37:000000000-D9766:1:1101:6422:8854 1:N:0:56
GAGGCTGCTTTGGAAGAAACTCATAGATTACTGCAACAGTTCCCCCTGGACCTGGAAAAGTTTCTTGCCTGGCTTACAGAAGCTGAAACAACTGCCAATTCCTAAAGGATGCTACCCGTAAGGAAAGGCTCCTAGAAGACTCCCAGGGAGTAAAAGAGCTGATGAAACAATGGCAAGTAAGTCAGGCATTTCCGCTTTAGCACTCTTGTGGATCCAATTGAACAATTCTCAGCATTTGTACTTGTAACTGA
+
BBBBBBFAFFFFGGGGGGGGG4GHGHFGFHAGHHHHFHHDFAGDAEEGEGH2FGHFG3CFBA5DFADEGH3FFGHEGFHHHFHHHEBGGHHHFHHHHGHHFF@B43BB?33?F4BGH11/??GG3F0FGCGFG3F33BB3BFG/B?/B?AFC2>>@FBF2@@2@GFHB0/<?FFHHGD1F1FG1=GH.<FHFHDEADGFHFGH0/0=D=GGF0GG0;;GH0:00::C0;00BF0;CF000;9F0;090;C0
@M05620:37:000000000-D9766:1:1101:23144:8860 1:N:0:56
AGTGCCCTTAGATCGGAAGAGCACACGTCTGAACTCCAGTCACATTCAGAAATCTCGTCTGCCGTCTTCTGCTTGAAAAAAAACAAAAACCATTCTAATATTAAAACTAATAAAGATGACGAAAAAATAAATTAAAAAAAAAAAAATAACAAAATATAGTAAAATTCACGCAGAGTAAACAAAAAACAACAAAATTACAGTGCTAAGACATGAAAAAATAACACACTAAGAGAACATAATAAGGCAAATAG
+
11A1AD1CFFDDBFA111ABBF1A000FF0EGFFDFF1BAFGFHHHH2D2ABD1GBF//AB1GG/ABFHHFFHHHFBBB0//>///00////1122@2B2222211111112211B1111/////0/01B122@1111//<-<---<<000:..:0000000000/;00.:---.000;00....-.;..9...//////////////////;///---///;/--//////-///9;///////;9-9//
@M05620:37:000000000-D9766:1:1101:8253:8878 1:N:0:56
GAGGCTGCTTTGGAAGAAACTCATAGATTACTGCAACAGTTCCCCCTGGACCTGGAAAAGTTTCTTGCCTGGCTTACAGAAGCTGAAACAACTGCCAATTCCTACAGGATGCTACCCGTAAGGAAAGGCTCCTAGAAGACTCCAAGGGAGTAAAAGAGCTGATGAAACAATGGCAAGTAAGTCAGGCATTTACGCTTTAGCACTCTTGTGGATCAACTTGACAAATTCTCAGCATTTGTACTTGTACCTGA
+
BABBACFCFFFFGGGGGGGGGGHHHHHHHHHHHHGHGHHHHHGHHGGGHHHHHHHHHHHHGHHHHHHHHHHHHHHFGHHHHHHHHHGHHHEHHHHH3FGGHHHGH@BF133FGHF2GGGEEGFHGHBB/3B?BBBFGHGFF2?BGF/?/F?@>2D2?2=2@DDHHHFGGH1?100==1?1>FF11GFH1<D1>FC.<<GGGHGCGGFDDF.:C0.C/0<BC00:/<CCF0;CF;;900;0;909099C099
@M05620:37:000000000-D9766:1:1101:19992:8912 1:N:0:56
GAGGCTGCTTTGGAAGAAACTCATAGATTACTGCAACAGTTCCCCCTGGACCTGGAAAAGTTTCTTGCCTGGCTTACAGAAGCTGAAACAACTGCCAATTCCTACAGGATGCTACCCGTAAGGAAAGGCTCCTAGAAGACTCCAAGGGAGTAAAAGAGCTGATGAAACAATGGCAAGTAAGTCAGGCATTTCCGCTTTAGCACTCTTGTGGATCCAATTGAACAATTCTCAGCATTTGTACTTGTAACTGA
+
AABCCCFBFFFFGFGGGGGGGGHHHHHHHGHHHGGHFHGHHHHHHGGGEHHHHHGFBEHHHHHFHHHGHHHHHHHFHHHHHHHHHFFHHHFGHHHGHHHHGGHHHGCGHHCGHH3FGFFGGHHHHHGGGHHGHHHHFFHGHGHHHFGGHEFHHHHFGFCHHF2GHHHHHHGGGFHHGHHHG1FGHGHHHGHHBEGGGGDDHFGHHHHDGHDHEHG:G0GHHGHHFGHGHHGGGGGGGBFGGGGFFGGGGG0
@M05620:37:000000000-D9766:1:1101:27192:8927 1:N:0:56
GAGGCTGCTTTGGAAGAAACTCATAGATTACTGCAACAGTTCCCCCTGGACCTGGAAAAGTTTCTTGCCTGGCTTACAGAAGCTGAAACAACTGCCCCTTCCTAAAGGCAGCTCCCAGGAAAGCCCGGCACCACACCGCAACCCAGGAAGACACCGCACTAAAGAAGCGCTAGCAAGTCAGTCAGGCCTTTCCGATTTCGCACTCTTGTGGAACCCAATGACCAATACTCAGCATTTTTGCATGTAACAGA
+
AABBACFCFFFFGFGGGGGGGGHHHHHHHHHHHHHHHHHGHHHHHGGGHGHHHHHHHGHHGHHHHHHHHHHHHHHHHHHHHHHHHFFHGCGHHHH3FFG1BFB4B3DB11>?B33?BF/?G3B3B?//>/>/0?/??>/<//@<?G//?00<?0<>-->-1>1>FGCG--.-<<DGHGCCC0C;0/;EHEGHBD?EDE0/;.;@=FF0;CEF0;:.;.;9B9;/;//9;//;B/9;;/;-;//:;;;B///
@M05620:37:000000000-D9766:1:1101:4927:8929 1:N:0:56
AGTGCCAGCTCTCCATCGCACAGGGTACCCAGGGCCTGGCCCCTCCATCCAGAAAACCTATGACCTCACCCGCTACCTGGAGCACCCCCTCCGCAGCTTGGCTGGGACCTATGTGAGTATCCAGCGTAGGAATCTGGGAGTTGGGGCGGCGTGCGGAGTTGGGGAAAGCCAGTCCTAACCGTGGAGGGTTCTGGTAAATGATGGGGTGAGGAGGGGCTCTTTGGCTCCCACCAGTCCCCCTGTCTGGTCTA
+
>>>3>BDFBFFFGGGGBEF2A2BAFABBFBBF2BBBBFHHHHGHGGFHHBEGHGGBBEGFBAEGH5BFHHH>E0>EGHBF?BFGHH1>>EF1>?/E>FBBEBHGGGHHGH2GGGHHGHHHHHHHHGEEDGDHHHHFHH0?EFHHGG.AD-;-A.:A-AEGFGGGA.9A/:.;BFFFFFFFFFFF.;DCDFFFFF;FBFFFFFFFFFD;EFFBFFFFF;FFFFFFFFFFFFFFFFFFFFFFFFFFFFFFFFB
@M05620:37:000000000-D9766:1:1101:27205:8947 1:N:0:56
GAGGCTGCTTTGGAAGAAACTCATAGATTACTGCAACAGTTCCCCCTGGACCTGGAAAAGTTTCTTGCCTGGCTTACAGAAGCTGAAACAACTGCCAATTCCCACAGGATGCTACCCGTAAGGAAAGGCTCCTAGAAGACTCCAAGGGAGTAAAAGAGGAGATGAAACAATGGCAAGTAAGTCAGGCATTTCCGCTTTAGCACTCTTGTGGATCCAATTGAACAATTCTCAGCATTTGTACTTGTAACTGA
+
>>A1>1CAFFFFFBFB1AF1FAFEGHFHF1GFFHHBGHHEEGAGHGEGHEHFFBG0FGGHAGGHHHFFGHHF0FFFGHHHFHHFGHH1GGH/EGFFF1FEGF1@0EGCB110FFHFHGE//0>FFHBGFEFA1FGEGGBFG1B11FF/F/?GG@FFCG/0<?<FGFG10FHH<0?GC<1=><GFG0GCGFGDGC.EGGH0GDGC<0;;:0;CG0C00CG:0<;::CFFBFB09FFB90;BFBFGC0BF09;
@M05620:37:000000000-D9766:1:1101:25781:8949 1:N:0:56
ACCACACCTTCTACAATGAGCATACGTCTGAACTCCAGTCCCATTCAGCCATCTCGGCTGCCGCCTCCTGCTTGACAAATAAAAACCGCGAAAAGCCGACCGCTTGGATGCTCCCCGTACTCCCCTGTTCCTCGCCTCCTCCCCCTTCTTCCCCGCGCTGCCGCCCCCCTGTCCCGTCCGTCCCGCCTTTCCGCTTTAGCCCTCTTGTGTCTCCCCTTGCCCCCTTCTCTGCATTTGGCCTTGTATTTGAC
+
BBABBBBBFFFFGGGGFGGGGB4B44BBBABFG5FAAGGH3BGD5FGHDCGHF5AB2BAEFGG0AB1B2BABEBFF5FG55BDEFE?/>/////300/>>>/</</?CFGB3B?/?///?C2@<A0<1?1?11/->.<F0CG><.-<<0==FC/-;@D;:..-9-;:?A;.9FFF-;9.9;AD.-9-A./9BA.DFF//9;/.9.//9/.9;9B9;99.//9.-99.9/////;9/9///9999//;;/:;
@M05620:37:000000000-D9766:1:1101:26112:8953 1:N:0:56
AGTGCCAGCTCTCAATCGCACAGGGGACCCAGGGCCTGGCCCCTCCATCCAGAAAACCTATGACCTCACCCGCTACCTGGAGCACCAACTCCGCAGCTTGGCTGGGACCTATGTGAGTATCCAGCGTAGGAATCTGGGAGTTGGGGAGGAGTGAGGAGTTGGGGAAAGACAGTCCTAACCGTGGAGGGTTCTGGTAAATGATGGGGTGAGGAGGGGCTCTTTGGCTCCCACCAGTCCCCCTGTCTGGGCTA
+
11>AA1BCAFCFF1BFG1AFAAAB0ABEFGHHGGEEA/BCGGEHGG0FHGFFF0GGFB0GH1DFBD1BFGHEEG?>FGF0>BB?>?0?EBFGGA/>E>GGE0G//?<GEHHHHHFGGDFFHHGFHC??</FGFFHFGGFG<?GHCGECCFGHHFDFC<<GHHCGEAEHFHHH::CGGHHHG;EACGG@.9:FGB;CFGFGFCF0ACF@FFFFAB@@@@FFFFFFFFFEF-9AEFFFFBFA=AFFFFB-;:;
@M05620:37:000000000-D9766:1:1101:26850:8958 1:N:0:56
GAGGCTGCTTTGGACGAACCTCATAGATTACTGAAACAGTTCCCCCTTGACCTGGAAAATTTTCTTGCCTGGCTTACAGAAGCTGAAACACCTGCCAATTCCTACATGATTCTAACCGTAAGGAAATACTCCTAGAAGAATACAAGGGAGTAAAAGAGCTCAAGAAACAAGAGCAAGTAAGACAGACAGTTCCGCTCTAGCACTCATGTGGATCAAATTTAACAATTCTCAGCATTTTTACATGTAACTGA
+
A1AA>AF1B@B@G11AEE0AFGHHHGHDFGBFGB1B1FAFGDDBFEA0ABBFGGEFA101BDFDFGGBBB1GGGH1BBBFHH@GG11FBBBBGHH0EGHF1122BF@2BBB2B@2>B>?F/F1BEF11<2B1<<1BB1B011B<B1</?//0@221/0011<1@<000?F<0<01<01<<<11000>00<>1<.A<-<=00<<0//<0000000.0<0;00;0<;000;;0C/C;;;;B990;09;;B000
@M05620:37:000000000-D9766:1:1101:4565:9004 1:N:0:56
GAGGCTGCTTTGGAAGAAACTCATAGATTACTGCAACAGTTCCCCCTGGACCTGGAAAAGTTTCTTGCCTGGCTTACAGAAGCTGAAACAACTGCCAATTCCTACAGGATGCTACCCGTAAGGAAAGGCTCCTAGAAGACTCCAAGGGAGTAAAAGAGCTGATGAAACACTGGCAAGTAAGTCAGGCATTTCCGCTTTAGCACTCTTGTGGATCCAATTGAACAATTCTCAGCATTTGTACTTGTAACTGA
+
AAABBBFBFFFFGGGFGFGFGGGHHGGHHHHHHHHHHHGDFGGHHGGGHHHHHHHHGHHHHHHHHHHHHHHHHHHGHHGGHGGGHHGHHHHHHHHFFHHHGBFFFCBFGG3FFGGHHGGGDGHHHHBB?G?FHFFHFHHGHGB?FFFCGBBGD2GHE@FDGHHHHHB<<0??F/GFF?GFGFGHHGEFHDDG1>E.=<==GFDCC0=FGFDH0CGBCCH0CCGHBGHBGF;FGBGFFGGGGFFFGFFFGF0
@M05620:37:000000000-D9766:1:1101:7625:9011 1:N:0:56
AGTGCCAGCTCTCAATCGCACAGGGGACCCAGGGCCTGGCCCCTCCATCCAGAAAACCTATGACCTCACCCGCTACCTGGAGCACCAACTCCGCAGCTTGGCTGGGACCTATGTGAGTATCCAGCGTAGGAATCTGGGAGTTGGGGAGGAGTGAGGAGTTGGGGAAAGACAGTCCTAACCGTGGAGGGTTCTGGTAAATGATGGGGTGAGGAGGGGCTCTTTGGCTCCCACCAGTCCCCCTGTCTGGTCTA
+
AAAAAFFFCFFFGGGGGGFCECFDEGGGGGHHFGEEGGHHHHGEGGFFGGGHGGBGGEBFHHEGHHHHHHFGE>EEHHHHGFHCGF???FGBEEEGGHHH/3B?EEHGGHFHBHHHHGHHD3BGHGGDD/@GCGF1D?0F<0=GGG<<AA.0C0D.<EGHHFGCEACCGGGGHHHFFHHHGG?-9.DF9.CBFFFGGGEGGGGGFGFCEFFFFF;===EB09FFBBFFFFFFFFFFFFFFFFFFFFFFFF;
@M05620:37:000000000-D9766:1:1101:10585:9076 1:N:0:56
GAGGCTGCTTTGGAAGAAACTCATAGATTACTGCAACAGTTCCCCCTGGACCTGGAAAAGTTTCTTGCCTGGCTTACAGAAGCTGAAACAACTGCCAATTCCTACAGGATGCTACCCGTAAGGAAAGGCTCCTAGAAGAATCCAAGGGAGTAAAAGAGCTGATGAAAAAATGGAAAGTAAGTAAGGCATTTCCGCTTTAGCACTCTTGTGGATCCAATTGAACAATTTTCAGCATTTGTACTTGTAACTGA
+
A?ABAAFBFDDBG4BBGGCGGGHHHGHHHHFFGH4BBGFGHDBBBFAEAFBGHGEF332FBEHDGHHBBBABFGH3AABGHHBGG33G3BCHHHHGHHHH44BDGH@3BB3B@@FBB>?>AGFFHHBB?BBF3?DBFBE33?2BBBF<???=FFF2=2@22>@2@FH1=@?==1?DG1<D1>11><0>><<10.<<<<=0==<0CCH00;.00:;CC:;;:CGGB990=00;BC;CF0;999;0;=FG000
@M05620:37:000000000-D9766:1:1101:14533:9152 1:N:0:56
GAGGCTGCTTTGGAAGAAACTCATAGATTACTGCAACAGTTCCCCCTGGACCTGGAAAAGTTTCTTGCCTGGCTTACAGAAGCTGAAACAACTGCCAATTCCTAACGGCTGCTCACCGTAAGGTCCTGCTCCTCGCCGACTCCCAGGGCGTCCACGTGCTGCTGAAACAATGGCAAGTAAGTCTGGCCTTTCCGCTTTCGCACTCTTGTGGATCCCCTTGTCTCATTCTCAGCATTTGTACTTGTCAATGC
+
AAABBBFBFFFFGCGGGFGGGGGHGHHHHHGHHH4GGHHFGHHHHGGGGHHHHHHHHE2FFHHHHHHHHHHHHHHCGHHHHHHHH3@GGHHHHHHHGGH344444B1/>//1B343B/0/>034333?33?33B/>//</</@/22/</><//.1.....<F1<100<C.0<///0<0000;000:C.:CG0CEF:.;0...-9/0;000.0909/./9;0009000/B//;9//FFFF///;F/9;/9//
@M05620:37:000000000-D9766:1:1101:21351:9181 1:N:0:56
GAGGCTGCTTTGGAAGAAACTCATAGATTACTGCAACAGTTCCCCCTGGACCTGGAAAAGTTTCTTGCCTGGCTTAAAGAAGCTGAAACAACTGCCAATTACTACAGGATTCTACCCGTAAGGAAAGGCTCCTAGAAGAATCCAAGGGAGTAAAAGAACTGATGAAACAATGGAAAGTAAGTCAGGCATTTCCGCTTTAGCACTCTTGTGGATCCAATTGAACAATTCTCAGCATTTGTACTTGTAACTGA
+
A?AB>AFAFDB4G45BFGBBFGHHHGHDFGAAF54BEH2FGDDB22A22BBBGGEFA323BAFDDGFA35BBBBG3B5DFGHBBG33FBB?BGHHFHHHH44@BFH33B33@B4BBB>?>/F?GFH0??BBFG34BFB33B32BB2F????2B2>2<0@@<@22@2B2<<?111<?C<1F?1?1=<<<<1=11.<><.<00==<<=D<=0<:0;C0:<<:::<<;0000::;CC;=C0;0;;;00;BF090
@M05620:37:000000000-D9766:1:1101:8066:9214 1:N:0:56
GAGGCTGCTTTGGAAGAAACTCATAGATTACTGCAACAGTTCCCCCTGGACCTGGAAAAGTTTCTTGCCTGGCTTACAGAAGCTGAAACAACTGCCAATTCCTACAGGATGCTACCCGTAAGGAAAGGCTCCTAGAAGACTCCAAGGGAGTAAAAGAGCTGATGAAAAAATGGAAAGTAAGTCAGGCATTTCCGCTTTAGCACTCTTGTGGAACCAATTGAACAATTCTCAGCATTTGTACTTGTAACGAC
+
A3AB>AFBFDDBGBBGGGCGGGHHHFHHHHGHGHBGFHGHHDABBEAEEHFGHHFGB32FFGHDGHGBBB3BFGH33BBFHHBFH33GBF1GHHHGHHHH4BBDGHB3B3B2DBGB1E/>/GFHGH0B?3BFHB4BGFF332??BFFBH//@DDDDC=@D2F2@@2D1=@0==1=<G<>D1111>0<>11<00.<<<.=<==<0;CGG0:.C00;CC:<0;CGFF900;00;CF;CFB99=0;0;;CF.C-
@M05620:37:000000000-D9766:1:1101:8944:9221 1:N:0:56
AGTGCCAGCTCTCAATCGCACAGGGGACCCAGGGCCTGGCCCCTCCATACAGAAAACCTATGACCTCACCCGCTACCTGGAGCACCAACTCCGCAGCTTGGCTGGGACCTATGTGAGTATCCAGCGTAGGAATCTGGGAGTTGGGGAGGAGTGAGGAGTTGGGGAAAGACAGTCCTAACCGTGGAGGGTTCTGGTAAATGATGGGGTGAGGAGGGGCTCTTTGGCTCCCACCAGTCCCCCTGTCTGGTCTA
+
11>>A11FAF131EGFGGGGGGCFGAEG0AGHCE?EGA/GAGECGEFH2GHHHBGHGFHHHGHGGHFFHHHGGEEEHHHFHHHFFHHHGHHHGGGGGHHHGHHGGGHHGHHHHHHHHHHHHHHHHGGGGGHHHHHHHHHGGHHHGGGGGGGHHHHHHGHHHHGGGGHHHHHHHHHHHHHHGEEGGGGGEGGGGGCFGGGGGGGGGGF@FFFFFF@@@@FFFFFFFFFFEFFFFFFFFFFF@FFFFFFFFFB
@M05620:37:000000000-D9766:1:1101:7073:9229 1:N:0:56
AGTGCCAGCTCTCAATCGCACAGGGGACCCAGGGCCTGGCCCCTCCATCCAGAAAACCTATGACCTCACCCGCTACCTGGAGCACCAACTCCGCAGCTTGGCTGGGACCTATGTGAGTATCCAGCGTAGGAATCTGGGAGTTGGGGAGGAGTGAGGAGTTGGGGAAAGACAGTCCTAACCGTGGAGGGTTCTGGTAAATGATGGGGTGAGGAGGGGCTCTTTGGCTCCCACCAGTCCCCCTGTCTGGTCTA
+
1AAAAFBFAFFFGG3FFCFCAE0F0EEEGGHHGGGCFEHGFHGHGGEHFHHFHFFHHGFGHGHHHHBHHHHGGE?EHHH0GGG/0FGHGFHHGEEEGFHHGEG/EEFGGHHHHHHHHGGFH2FFGC/ECCFHHHFHHGGGCGHFC@FCC.CGFGHEFCHGHHGCFGGHGHGB;GCHHHHH?9C@9.:A;.;FFF;CFGFFGFFGGFF@EFFEBB@?@?FFFFBBFF/EFFFFFFFFFFFF@EFFF9FB9B;
@M05620:37:000000000-D9766:1:1101:26237:9234 1:N:0:56
GAGGCTGCTTTGGACGAAACTCATAGATTACTGCAACAGTTCCCCCTGGACCTGGAAAAGTTTCTTGCCTGGCTTACAGAAGCTGAAACAACTGCCAATTCCTACAGGATGCTACCCGTAAGGAAACGCTCCTAGAAGACTCCAAGGGAGTAAAAGAGCTGACGAAACAATGGCAAGTAAGTCAGGCATTTCCGCTTTAGCACTCCTGTGGATCCAATTGAACACTTCTCAGCATTTGTACTTGTAACTGA
+
>1AAA?FAFFFFFC1AEEGEAGHFGGFGGFHHHHDBEEG1FFGHHGEGHFHFHHH01BGGBEGHGHFGHHHEHHHHHFHF1FHHHEH1B0FGHFFFGE@GBGGDGH1B0B@01BBFGEGGEFG1BG0<>/ECHHHB1FFCGCCFGHE?//?GBFFFEFHHH10</CG@BF1>FGGGC<1D0=DGHBF.<DF0=CE...;C0<C0C/<C0:CBC090;FBB0CF0/;F0CBC0;;0;FFFFG0FFGGFBFF;
@M05620:37:000000000-D9766:1:1101:9828:9272 1:N:0:56
GAGGCTGCTTTGGAAGAAACTCATAGATTACTGCAACAGTTCCCCCTGGACCTGGAAAAGTTTCTTGCCTGGCTTACAGAAGCTGAAACAACTGCCAATTCCTACAGGATTCTACCCGTAAGGAAAGGCTCCTAGAAGACTCCAAGGGAGTAAAAGAGCTGATGAAACAATGGCAAGTAAGTCAGGCATTTCCGCTTTAGCACTCTTGTGGATCCAATTGAACAATTCTCAGCATTTGTACTTGTAACTGA
+
A?AAAAFCFFFFGCFGGGGGGGHHHHFHHHHHHHCHFHHGHDFFGFEFEHGHGGEB3A2GFHHHGGGBFGFGHHHEFBFGHHHHGFFGGGEHHHHFHGHH@FGHHH3BFF3BFBGFFFFEFHEHHHBB?BGFHFBEGGH3BFFBFGFEHBCBGHFFFFGGHHFFHHG1GH<?FBCBC1FG?<G1<<CGGFFG1>C==<<0DDFCGHHF=G?HFGCGHCCCCGHHHCGGHHGFFFCFFG;;C;F0;CFFBF0
@M05620:37:000000000-D9766:1:1101:18699:9274 1:N:0:56
AGTGCCAGCTCTCAATCGCACAGGGGACCCAGGGCCTGGCCCCTCCATCCAGAAAACCTATGACCTCACCCGCTACCTGGAGCACCAACTCCGCAGCTTGGCTGGGACCTATGTGAGTATCCAGCGTAGGAATCTGGGAGTTGGGGAGGAGTGAGGAGTTGGGGAAAGACAGTCCTAACCGTGGAGGGTTCTGGTAAATGATGGGGTGAGGAGGGGCTCTTTGGCTCCCACCAGTCCCCCTGTCTGGTCTA
+
ABAAAFFFBFFFGGGGGGFCGGHGGGDE2EFGFAEECFGH2GEGEGGFFFHHFHHHHGFHHHHHHHHHHFHGGEFFH3@G2FHHHHACEGHFEEFE>F3FFHHGGGGHGHGGHGFHDHHHHHHHHGGGGGHGBGGGFHHGDHFGGGGGGGEGGFGHHGHHHHGGGGHHHHHHHHHHHGGHGGEGFGFGGGGGGFFFFGGGGGGGGGDBEFFFFFFFFFFFFFFFFFFFEFFFFFFFFFFFCFFFFFFFFF9
@M05620:37:000000000-D9766:1:1101:17072:9289 1:N:0:56
GAGGCTGCTTTGGAAGAAACTCATAGATTACTGCAACAGTTCCCCCTGGACCTGGAAAAGTTTCTTGCCTGGCTTACAGAAGCTGAAACAACTGCCAATTCCTACAGGATGCTACCCGTAAGGAAAGGCTCCTAGAAGACTCCAAGGGAGTAAAAGAGCTGATGAAACAATGGCAAGTAAGTCAGGCATTTCCGCTTTAGCACTCTTGTGGATCCAATTGAACAATTCTCAGCATTTGTACTTGTAACTGA
+
BBBCBCFCFFFFGFGGGGGGGGHHHGHHHHHHHGFHFHHHHGGHHGGGHHHHHHHHFFFHGHHHHGHGGHHHHHHEFHHHHHGHHFEHGHHHHHHGHHHHHHHHHHFHHGHHHHHHHEEFGHHHHHFBGHHGHGHHHHGGHGHGHHGGHGGGHGHHGFHHHHHHHGGGGHGEFBGHGFFHGFGDGFHHHGHHHGGGGGDDHGGGHHHHGHGHBHHFHGHHHGHHHHGGFHFGFGGGGBCBFFGGFFFGGGB
@M05620:37:000000000-D9766:1:1101:17727:9313 1:N:0:56
AGTGCCAGCTCTCAATCGCACAGGGGACCCAGGGCCTGGCCCCTCCATCCAGAAAACCTATGACCTCACCCGCTACCTGGAGCACCAACTCCGCAGCTTGGCTGGGACCTATGTGAGGAACCCAGGTAGGAAACTGGGGGGTTGGGGAGAGTGAGGAGTTGGGGAAAAGCCGTACTAAACGTGGGGGGGTCTGGTAAATGATGGGGTGAGGGGGGGCTCTTTGGCTCCCCCCAGTCCCCCTGTCTGGTCTA
+
>11>AFFFAFFDBGGFGFGGGGFGFGGGGEHHGGGEGAGFFHGHGGHHFGHGGE1GHGBGHHHHHHGHHHHGGGGEHHHFGHHGCFGHGCHHGGGGEFHHGFHGAEHHGHGH1F2210100?////111?1@0011?<//-;--;@--;--////9/-;B/;@>-AE-/-----;-/;/B---;--9@-;9-9B//BF/////;E?99-----;-----/9B/:///;E--;--9/;FFF-99///:99//
@M05620:37:000000000-D9766:1:1101:14214:9327 1:N:0:56
GAGGCTGCTTTGGAAGAGCACACGTCTGAACTCCAGTCACATTCAGAAATCTCGTATGCCGTCTTCTGCTTGAAAAAAAAAAACAAACAAGAATCTAACTTGAAAAATGACATATCATCACTCAGAAACACGTCTAAACTAATATACAACTTAGTATAAATAAACATTCACTCAATGCCGAAATAAAAACATATACCTAACGTAAGGCGCTGATAGAACGAATACGAAGACCCCACCCCTGTAAACAAACC
+
BABBBCFCFFFFGFGGFGGGGFHGGHFFFGHHBGFHHHGFAFHGFGDFFDDDFGBFHGFGEBEGGGHHGHHGB3DDAE>EE?/1110/0/2?33344B334333?3003?3BB33333332332B232220/0/2/22221111<11111111111111111111111111110100<0----.000;0..:C0:;;00//.;...//----;00000;.9...0.....//..9...-..//:///....
@M05620:37:000000000-D9766:1:1101:21300:9335 1:N:0:56
GAGGCTGCTTTGGAAGAAACTCATAGATTACTGCAACTGGTTCCCAGGGCCATTGAAACGTTTCGAAGTTGGCTTGGAGTATCGGCTATAACTTCCCCTTCCTACCGGTTGAACACCTTCCAGCACGGCTCCTCGCAACCTACAAGCGAGTCACAAAACTGCTGAAACGCTCACGAGTAAATCCGACCTATACGCTTTAACACTCTTGTGGGTCCCCTTGCCCACTTCTCAGCATTTGTACTTGTACCTGA
+
AAAAAAFBFFFFG4BFFFFGGFHHHHH6FEFGABEDB3B3B3D3F3B2BB223DDDBDGF1BF31111155B3B1A1AB3B5D1>>1?3B@FB@BBB2?BF334BFEE/?E34B?FE3B?B3BFGB><>>/FG2CBB//@2<GGHF//?AAB1F=100>1=1>GEG11.-...<..-<.<00;C..:-;0;0;C.EAEF0;0;B:B00;;;.;C;..CFF/B;F9./9/;//BBB;/;:/;FBFB///;;/
@M05620:37:000000000-D9766:1:1101:21928:9339 1:N:0:56
GCTGCTGCTTTTGAATCAACTCATAGATTCCTGCCCCAGTTCCCCCTGTCCCTGTAACCGTTTCTTGCCTGGCTTCCAGAAGCTGCAACCACTGCCCCTTCCTACCGGATGCTACCCGTACGGCCCGGCTCCTAGCCGACTCCCCGGGCGTCCACGAGCTGCTGAAACAATGGCAAGTACGTCAGGCCTTTCCGCTTTAGCACTCTTGTGGATCCCCTTGACCAATTCTCAGCATTTGTACTTGTACCTGA
+
1>1>A@1BBFB@1AB331BBBB1D3D1FF3FHHHG0B0BADFFHHGABB1BBB1BFDGHEAEGGDDDBGHHEGFBBFGH1BFH1@10BF0?/11BF//BFGHHHH0>E>EEHH2FGHGGC/>E/>CGGGGGGH1FFCEGGGGHCCCCG?CG-@E0<CCGGH/GGHHHGH.GFGGGGGFGBEGGFGGG.CFGGGGGGGGFFFFFFFFFFFFFFFFF--;FFF/FFFFFFFFFFFFFFFFFFFFFFFFFFFFF
@M05620:37:000000000-D9766:1:1101:21291:9351 1:N:0:56
GAGGCTGCTTTGGAAGAAACTCATAGATTACTGCAACAGTTCCCCCTGGACCTGGAAACGTTTCTTGCCTGGCTTACAGAAGCTGAAACAACTGCCCCTTCCTACAGGATGCTACCCGTAAGGAACGGCTCCTAGCAGACTCCACGGGAGTAAAAGAGCTGATGAAACAATGGCAAGTAAGTCAGGCATTTCCGCTTTAGCACTCTTGTGGATCCAATTGAACAATTCTCAGCATTTGTACTTGTACCTGA
+
BBBBBBFAFFFFGGGGGGGGGGHHHHHHHHHHHHHHGFGDFGHHHGGGG2FGHHHHHH3BBGHHGHHGHHHHHHHBGHHGHHHHHFHHHHHHHFHH11BGHFHHH3FGEGHHHDGHHGGG?GH3?0EGFGGGHHH22BGHHGHF2CCFDGG01@1DFFGGHGHHHHHHHHHHGHHHGGH0GHHHHGH.GHHHHGGGGGHHHHHHHHHHFHGGHGGBFGGGGBFFGGGGGGGGGGGGGGGGGGGGGF0;FGB
@M05620:37:000000000-D9766:1:1101:11384:9352 1:N:0:56
AGTGCCAGCTCTCAATCGCACAGGGGACCCAGGGCCTGGCCCCTCCATCCAGAAAACCTATGACCTCACCCGCTACCTGGAGCACCAACTCCGCAGCTTGGCTGGGACCTATGTGAGTATCCAGCGTAGGAATCTGGGAGTTGGGGAGGAGTGAGGAGTTGGGGAAAGACAGTCCTAACCGTGGAGGGTTCTGGTAAATGATGGGGTGAGGAGGGGCTCTTTGGCTCCCACCAGTCCCCCTGTCTGGTCTA
+
AA>AAFFFCFFFG4GGGFGGFEHGGFEEEGHHAEFGFFHHFHGHGGHHHGGGEACCGGGHHGFHHEGHHHHGE>>EHHHGBGHHGH1FFHHHGGGEEHGHGHHGGGHHGHGFHHHGHHHGHFFHHGDADGHHHHHHHHHGGHHHCCFFGDCFF0GHFGHHBGGGEGGH/CBGHHHHFFHHGGGGGEGGEFGGGGFFFGGGGGGGGGFFFFFFFFFFFFFFFFFFFFFFEFFFFFFFFFFFFFFFFFFFFFF
@M05620:37:000000000-D9766:1:1101:13629:9378 1:N:0:56
GAGGCTGCTTTGGAAGAAACTCATAGATTACTGCAACAGTTCCCCCTGGACCTGGAAAAGTTTCTTGCCTGGCTTACAGAAGCTGAAACAACTGCCAATTCCTACAGGATGCTACCCGTAAGGAAAGGCTCCTAGAAGACTCCAAGGGAGTAAAAGAGCTGATGAAACAATGGCAAGTAAGTCAGGCATTTCCGCTTTAGCACTCTTGTGGATCCAATTGAACAATTCTCAGCATTTGTACTTGTAACTGA
+
A>AABBFAFFFFGGGGGGGGGGHHHHHHHHHHHHHFGHHFHHHHHGGGHHHHHHHHHHHHFHHHHHHHHHHHHHHHHHHHHHHHHHGHHHHHHHHHHHHHHHHHHHGHHHHHHHHHHGGGGHHHHHHHHHHGHHHFFHHHHHHHHHGGHGGHHHHHGHHFHHHHHHHHHHHHHGGHGDGHHFHHHHHHHHHHHGGGGGHGHHHHHHHHHHGHHGHHHHHHHHHHHHGHHHGGGGGGGGGFGGGGFGGGGG9
@M05620:37:000000000-D9766:1:1101:19481:9410 1:N:0:56
GAGGCTGCTTTGGAAGAACCTCATAGATTACTGCAACAGTTCCCCCTGGACCTGGAAAAGGTTCTTGCCTGGCTTAAAGAAGCTGAAACAACTGCCAATTCCTACAGGATGCTACCCGTAAGGAAAGGCTCCTAGAAGACTCCAAGGGAGTAAAAGAGCTGATGAAACAATGGCAAGTAAGTCAGGCATTTCCGCTTTAGCACTCTTGTGGATCCAATTGAACAATTCTCAGCATTTGTACTTGTAACTGA
+
A1AAAAFAFFFFGFGGC1AABFGDAF1331BF3GF1AAG12FDG0A//A0F00CGHFDF0/BAFHDGFHH1GABFH1DFGHGHHGHHHHHEHHHHHHHHHHHHHHHGHHHGHHFFGHGGGGHHHHHHHHHHGHHGGEHHHHHHGHHGGHGGHEHHDFGHHHHHHHHHHHHHHHFHHGGHHHGGGHGHGHHHHHGGGGGGGHFHHHHHHHHGHHHHHHHHHHGHHFHHEFGGGGGGGGFFFGGGGFGGGGG0
@M05620:37:000000000-D9766:1:1101:22430:9413 1:N:0:56
ACCACACCTTCTACAATGAGCAAAAGTCTGAACTCCAGTCCCATTCAGCCATCCCGCCTGCCGGCTCCTGCTTTACAAACAAAAACCACTACTCCACAATTCAATTCCCTCGTTTCTTCTCCATCTTCTTCCTCCTTTATTTCTTTATTATTAATAGTCTCTTTCACACCATCCCGACCATATTATATTTCGTTACCCTTCATATTATCTACTTTTACCTTTTTCTCCCCCACTTCCCCCAATCTTTTCTC
+
AAAAAAAAFFFFGGGGGGGGGF1B00BF3DDFGHHHCFBGAFGGADAGGHHGH0BA/ABFGBE/AAAF1BB@111DBGF?BB>A/B///10011B101/11B1222111BB/>//121>>11>1112221BB1100B2122B2211>>22222222222>1221@@>21/?110///<>-111111>1111/./.<0/0//0000000;0;0000000:00;00:;0;::E;?.009C/.-./;C0000;0
@M05620:37:000000000-D9766:1:1101:11038:9418 1:N:0:56
GAGGCTGCTTTGGAAGAAACTCATAGATTACTGCAACAGTTCACCCTGGACCTGGAAAAGTTTCTTGCCTGGCTTACAGAAGCTGAAACAACTGCCAATTCCTACAGGATGCTACCCGTAAGGAAAGGCTCCTAGAAGACTCCAAGGGAGTAAAAGAGCTGATGAAACAATGGCAAGTAAGTCAGGCATTTCCGCTTTAGCACTCTTGCGGATCCAATTGAACAATTCTCAGCATTTGTACTTGTAACTGA
+
>A3>>ACAFF@DCFFE4EFFGFFAEGGGHHHFDFBFHFGBGG5FGHAFFEFEGAGAAACGAEHHFEBBBGGA1BACBFFGFBBFEFFBBECGCFFGFHGDBBBFGH3B?3@FBBFG1>1E?EGBGEB??BEFC?4BDBGFGHH1BB//?C/BDGH@A@G<@<1>>GFG0<?1F0FFF?<F1@1<<<0<1><DFACDEFG00=<0C=<D0<--:AGCF000<0CFBCB;;F0BBB9CFB9;00909;CFCF9
@M05620:37:000000000-D9766:1:1101:12341:9421 1:N:0:56
GAGGCTGCTTTGGAAGATACTCCTCGATAACTGCACCCGTTCCCCCTGACCCTGTAACCGTTTCTTTCCTGGCTTACAGAAGCTACAACCACTGCCCATTCCTACAGGATGCTCCCCGTCCGGACCGGCTCCTAGCCGACTCCCCGGGCGTCCACGAGCTGCTGAAACACTGGCAAGTACGTCCGGCATTTCCGCTTTAGCACTCTTGTGGATCCCCTTGACCAATTCTCAGCATTTGTACTTGTCCCTGA
+
>>AAABFBFFFFGGGFF5BB5BBF42244ABG5BABGG22BBAGGE2B2BBBBFGGE5BE1F3BDGFAFHHHHF13BFG5FHH@5BB3F?BFB3BBF3BFGHHFE3BF1FHHH3BFGGG//<@///BDGGGGH1FCCEDGGGHA/>-A<AD?CGFGGGGGH/GHHHHHGFFGFEGGGF00EGF.ABG-=CFGGFFFFFFFFFFFFFFFFFFFFFFF.FFF//FF.BFFFFFFFBFFBFF/BFFFF//;;F;
@M05620:37:000000000-D9766:1:1101:13352:9457 1:N:0:56
GAGGCTGCTTTGGAAGAAACTCATAGATTACTGCAACAGTTCCCCCTGGACCTGGAAAAGTTTCTTGCCTGGCTTACAGAAGCTGAAACAACTGTCAATTCCTACCGGCTGCTAACCGTACGGCCCGGCTCCTCGCCGACTCACCGTAAGACCACGAGATACTGAAACAATGACAAGTACGACCGGCCTTTCAGCTTTAGCACTCTTGTGGCTCAACTTGCCCAATTCTCAGCATTTGTACTTGTCAATGA
+
A>AAABFBFFFFG4FFFGGGGGHHHHGHHFHHHHFFGFHFGHHHHGGGGFHHHHHFGHGHBEHHHHGHHHHHHHGFHHHHHHHGHEBGGFHFFG@GGH44FBG4@BEE//>FHB4FHEEE////>ECG?/??10?BC/<>/?1?<.0.>>1<><F.-<.<0=000<0<GEFH000;;C0;A.:-;BG9;FGGBFGGGG0;B;FGB0FFF/..;BBFF/;;//;/.;FBFB9FFFFFFFFF/9FFF/;BBB9
@M05620:37:000000000-D9766:1:1101:5534:9462 1:N:0:56
GAGGCTGCTTTGGAAGAAACTCATAGATTACTGCAACAGTTCCCCCTGGACCTGGAAAAGTTTCTTGCCTGGCTTACAGAAGCTGAAACAACTGCCAATGCCTAACGGCTGCTCACCCGCAAGCAAAGCTCCTCGCAGGATCCCAGGGCGTCAAAGCGCTGAAGCAAACAAGGGAAGTCAAGCCAGCCTTTCCGCTTTCACCCTTTTGTGGAACCCATTGCAACAATCTCCGCCATTTGCACTGTTAATGA
+
BBBBB@FBFFFFCGGGGGGGGGHHHHHHHHHGHHHHHHHDGHHHHGEGHHHHHHHFHHHHFHHHHFGHHHHHHFGBGHFGHGHHHHHFHHHGFHHHHHFF3B43BB?@//>??BGHH0/>E/>/2B3?B2BB22/<////<FHHH2?<//</>C110.<.>.0<0<GCCA.<<.:;.<0:000;/;:;/0<;C9..;CB090:./0;;;;900;;EE/99/9;/9.:////.99-;B//99/9:9/;:9F/
@M05620:37:000000000-D9766:1:1101:26505:9468 1:N:0:56
GAGGCTGCTTTGGAAGAACCTGATAACCCAGGGACACAAGATCGGAATCACACACCTCTGTACTCCAGTCACCTTCAGTAATCTCGTATTCCGTCTCCTGCTTGAAAAAAAAATAAGTATACAGCGTAGCAATCTGGGAATTGGAGAGACGTACGGAGTTGAAGACAGACCGTCCTAACAGTGGAGGGTTCTGGTAACTGATGGGGTGAGGCGGGGATCTTTGGCTCCCACCAGTCCCCCTGTCTGGTCTA
+
>1>AAAF11D@FBFFGEFGFFA01DD1BBAEFG00A0B00BAGC/E/A11B1B//A00112DBFA111DFB1BFF1B@2D@GGH1CFEF1BGG1F0>BBF1@F1B1F10/E//0111B2B2>21FCEC?/B11@12>0<10<11101//?/?//-....>111<=0//<G.-<CCCCCH/;00/0::::;AF9BB0;000CBFGG..9..9.--9---9;FBB//BFAE-FB--;;FBAB-9/:F///;9/
@M05620:37:000000000-D9766:1:1101:16440:9480 1:N:0:56
GAGGCTGCTTTGGAAGAAACTCATAGATTACTGCAACAGTTCCCCCTGGACCTGGAAAAGTTTCTTGCCTGGCTTACAGAAGCTGAAACAACTGCCTATTGCTACATGATCCTCCCCGTCAGGAAATACTCGTATACGAGTCCATGGGCGCACAAGAGCTCCTGAAACAAGTGCAACAAAGATATGCGCTTTCGCACTATTATGCTTCCGCATGCACATGTCTAAGTCTTAGCACTTGTACTTGTACCTCC
+
>3>AAAFAFFFFGGGGCGGGGGHHHGHHHHGHHHHGGHHFGHHHHGEGHHHGHFFHH32BBHHHHHHHHHHHHHHBHHHHHHHHHHHHHFHHG3BG3B3434443B443B44B3B11/1//?232B343?3/0/3??0?//BF3332/0>////202??11<111111?/011>1110.0001111>..-=.=EG.-;00000000<0:..-;.;000000009000;;00;0;0;F0FFF0;F000;00.
@M05620:37:000000000-D9766:1:1101:22277:9481 1:N:0:56
AGTTCCAGCTCTCCATCGCACAGGGTACCCAGGGCCTGGCCCCTCCATCCAGAAACCCTATGACCTCACCCGCTACCTGGAGCACCCCCTCCGCAGCTTGGCTGGGACCCATGTGAGTATCCAGCGTAGCAATCTGGGAGTTGGGGGGGCGTGCGGAGTTGGGGAAAGACCGTCCTAACCGTGGAGGGTTCTGGTAAATGATGGGGTGAGGAGGGACTCTTTGGCTCCCACCAGTCCCCCTGTCTGGTCTA
+
>>>1>BDFBFFFG1GGFEG1E?GCFA0BBBBFBBBBAFGHCHGFGGHHGEEGFEF0BEGHFFFHHDFGHHG/E>>EHHBF0BBGHHF/>EG?AECE>GFGGBG/EECGG//BBG22>F>GHHEGGGG?//@1??GGBF0?EGHGCG-9--;@--;-9;AFFF;@----/;--;;--9;FF@FF@?EF@AFFFFFFB/9B/;B/BABF@FA?/-B@-:9BF/;FBFFFFF-99;-99B/9A-;BBF///9/;
@M05620:37:000000000-D9766:1:1101:16619:9490 1:N:0:56
AGTGCCAGCTCTCAATCGCACAGGGGACCCAGGGCCTGGCCCCTCCATCCAGAAAACCTATGACCTCACCCGCTACCTGGAGCACCAACTCCGCAGCTTGGCTGGGACCTATGTGAGTATCCAGCGTAGGAATCTGGGAGTTGGGGAGGAGTGAGGAGTTGGGGAAAGACAGTCCTAACCGTGGAGGGCTCTGGTAAATGATGGGGTGAGGAGGGGCTCTTTGGCTCCCACCAGTCCCCCTGTCTGGTCTA
+
AA1AAB1CAFFFGGFDEFGAE?H0FGCEAEFAEAEA/FFA0GEAEGGGF01B1B1CGEFFFH2GHFH1GCGEE?EFHFFHB>FG0GH>E0BBE>/>>01</01F/EGF?FF1B2FDD>212BF<C</?/CD11<<110?/C01?/-<-C?.<.D<C0A/<0/C@:.C./://;G:0;0:.-.;-...-.;./0CFFBFF00B9BFB:----/----9--/9BF;9FF?FBA99FBBBF9;@F9/9F/;9F;
@M05620:37:000000000-D9766:1:1101:22286:9498 1:N:0:56
AGTGCCAGCTCTCAATCGCACAGGGGACCCAGGGCCTGGCCCCTCCATCCAGAAAACCTATGACCTCACCCGCTACCTGGAGCACCAACTCCGCAGCTTGGCTGGGACCTATGTGAGTATCCAGCGTAGGAATCTGGGAGTTGGGGAGGAGTGAGGAGTTGGGGAAAGACAGTCCTAACCGTGGAGGGTTCTGGTAAATGATGGGGTGAGGAGGGGCTCTTTGGCTCCCACCAGTCCCCCTGTCTGGTCTA
+
AAAAAFFFAFFFDEGGGFFAE0FECEFGFEAGFEGEABGGAGGHGGGHHFGGBGFFHGHHHHEHHHHHHHHEEGGGHHHHHHHHHHFHGFHHGG//EFGBEHHFCCHHGHHHHGHHHGHHHHFHHC?EBGHHHGHHHHHGGHHGGGGGGGGHHHGHHGHHHHGGGGHHHHHHHHHHHHHHGAEGGGGG9;AFGGFGFGGGGGGGGGF@FFFFFF@@@@FFFFFFFFFFFFFFFFFFFFFF@FFFFFFB;FB
@M05620:37:000000000-D9766:1:1101:6608:9505 1:N:0:56
GAGGCTGCTTTGGAAGAAACTCATAGATTACTGCAACAGTTCCCCCTGGACCTGGAAAAGTTTCTTGCCTGGCTTACAGAAGCTGAAACAACTGCCAATTCCTACAGGATGCTACCCGTAAGGAAAGGCTCCTAGAAGACTCCAAGGGAGTAAAAGAGCTGATGAAACAATGGCAAGTAAGCTAGGTACTTCCGCTTTAGGACTCTTGCGGATCCAATTCAACAATTTCCAGCATTTGTACTTATAACTGA
+
AAAAAAFAFFFFGFGGAGFGGFFFEGFHHGHHGHGHHHHFHGFGHGGEHFGHHFHHFDFHFHHHGHEFFHFFBFHFGGGGFHFGHFFFFEEGGHHHGHHHB44BGG3BE3@?BFGG11/E/BFDHBB0?3BF334B33FBGGG1F1/?C?/@1FGF/@F11<112@F<0??1?FF1/1?<>11=<01>111>FDD.CED00=</C0=00----;CGB0:0;0CF?;0900099;0;CBBC00900;;C;;0
@M05620:37:000000000-D9766:1:1101:10357:9510 1:N:0:56
AGTGCCAGCTCTCAATCGCACAGGGGACCCAGGGCCTGGCCCCTCCATCCAGAAAACCTATGACCTCACCCGCTACCTGGAGCACCAACTCCGCAGCTTGGCTGGGACCTATGTGAGTATCCAGCGTAGGAATCTGGGAGTTGGGGAGGAGTGAGGAGTTGGGGAAAGACAGTCCTAACCGTGGAGGGTTCTGGTAAATGATGGGGTGAGGAGGGGCTCTTTGGCTCCCACCAGTCCCCCTGTCTGGTCTA
+
>A>AADDCAFFFGGGGGGGGGGFHGGGGGGGHGEGGEEHHFGG1EGFBFHHHEFGHHGGBGHFHHHGHHFCFGECGHFHFFFGFFGHHFGFHGEGEEGHHGHF?EAG0/F?32FFB?3?GHHEHFC?<DD2><<DGFFCE<F<<@?CDGFEGFGFGCD//=GG?:EHFGHHFGFHFFB/CAEE-CEGA9CFFFF;B90FEB909AAFDEFFFFF-BCBAFFBBBBB/9EFFFE?BBFBAD;AFFFB/;BF/
@M05620:37:000000000-D9766:1:1101:6594:9516 1:N:0:56
GAGGCTGCTTTGGAAGAAACTCATAGATTACTGCAACAGTTCCCCCTGGACCTGGAAAAGTTTCTTGCCTGGCTTACAGAAGCTGAAACTACTGCCAATTACCCCAGGATGAAGCCCCTTAGAAGACGCCAATCGAGTAATACAGGTGAGTAAACAAGCTGATGCAACCCAGGCAAGTCCGTCCGACCATTCCGCTTTAGCCCTCTTAAGAATCCACTTGACCAATACTTGGAACTTGTAATTGTAACTGA
+
CBCCCCFBFFFFGGGGGGGGGGHHHHHHHHHHHHHHFHHDGHHHHGGGGHHHHHHHHHHHGHHHHHHHHHHHHHHHHHHHHHHHHHHHH5BG5B5B3B3B4B3311111B33333B?1?0BF4F3F3?E/?/?3??/2B3333B32BBGG2@DGD2?=?F2F2D1?G1??/?FEH0<GHFG.F.-.-<-0=D0/.E..<0<0:/.;000;0<CFF090;9C009.:0;C0000C0;9;;;00;B0909009
@M05620:37:000000000-D9766:1:1101:18983:9521 1:N:0:56
GAGGCTGCTTTGGAAGAAACTCATAGATTACTGCAACAGTTCCCCCTGGACCTGGAAAAGTTTCTTGCCTGGCTTACAGAAGCTGAAACAACTGCCAATTCCTACCGGATGCTACCCGTAAGGAAAGGCTCCTAGACGACTCCAAGGGAGTAAAAGAGCTGATGAAACAATGGCAAGTAAGTAAGGCATTTCCGCTTTAGCACTCTTGTGGATCCAATTGAACAATTCTCAGCATTTGTACTTGTAACTGA
+
BAABBBFBFFFFGGGGGFCGGGEHFHHHHHHGHHHHGHHFHHHHHGGEFHHHHHHHHHHHHHHHHHHHHHHHHHHHHHHHHHHHHHHHHHEHHHHGHGHG4@GFG1>E>1>G34BFGGGG/FGGH3BF/BFGHEH11/>///111@?/FGECGH11F00?<?<GHHHHHHDG10>CFFGHHF1DHHHGHHF0DAEDDGHBGFHHHHGHFHGHHHHF0;FGGFGGB0CFBFGGGGB0CFGGGGGGFGFGGG0
@M05620:37:000000000-D9766:1:1101:17185:9525 1:N:0:56
AGTGCCAGCTCTCAATCGCACAGGGGACCCAGGGCCTGGCCCCTCCATCCAGAAAACCTATGACCTCACCCGCTACCTGGAGCACCAACTCCGCAGCTTGGCTGGGACCTATGTGAGTATCCAGCGTAGGAATCTGGGAGTTGGGGAGGAGTGAGGAGTTGGGGAAAGACAGTCCTAACCGTGGAGGGTTCTGGTAAATGATGGGGTGAGGAGGGGCTCTTTGGCTCCCACCAGTCCCCCTGTCTGGTCTA
+
ABAAAFFFBFFFGGGGGGGCGFHGG?EEEGHHFEGFFFHHFHGHGGHHHGHHHHHHHGHHHHHHHGHHHHHGG>EFHHHHBFGHHHFCEHHFEGGGGHGHGBHG//BFGHHHHHHHHGGHBGFHHGGF@GHHGHHHHHFGGHHHFGCFFEC0<=GHGGHHHHGGEGHACHHHHHHHHHHHGGEGCAFGEGGGFGFFGGGGGGGGGGFFFFFFFFFF-@EFFFFFFFFEEFFFFFFFFF.DFFFFF0BBFFF
@M05620:37:000000000-D9766:1:1101:16755:9525 1:N:0:56
GAGGCTGCTTTGGAAGAAACTCATAGATTACTGCAACAGTTCCCCCTGGACCTGGAAAAGTTTCTTGCCTGGCTTACAGAAGCTGAAACAACTGCCAATTCCTACAGGATGCTACCCGTAAGGAAAGGCTCCTAGAAGACTCCAAGGGAGTAAAAGAGCTGATGAAACAATGGCAAGTAAGTCAGGCATTTCCGCTTTAGCACTCTTGTGGATCCAATTGAACAATTCTCAGCATTTGTACTTGTAACTGA
+
AAAA>AFAFFFFGF5AEGGGGGHHHGHHHGHFGGBGFHHHHGFHGGEFFFFHHHGCBACGBHHHHHGFFGHHHHHEBGGHHHGHHFFFGHGHHHHHFHHGGEHHHHBFFB@GHGHHGEEGGHFFFHB??BGFFBDFHFGFGGHBGBF?FAC@GGHDF@FGHD@@GHHFHE<??0CGFF<G1>F<<<F<F>FGHGGGGG<0DDD<GGGD0CDHFFH:G;CCH;;GGGFGHHGGGFFFF0;;CFGF;;CFFF0
@M05620:37:000000000-D9766:1:1101:10183:9530 1:N:0:56
AGTGCCAGCTCTCAATCTCACAGGGGACCCAGGGCCTGGCCCCTCCATCCAGAAAACCTATGACCTCACCCGCTACCTGGAGCACCAACTCCGCAGCTTGGCTGGGACCTATGTGAGTATCCAGCGTAGGAATCTGGGAGTTGGGGAGGAGTGAGGAGTTGGGGAAAGACAGTCCTAACCGTGGAGGGTTCTGGTAAATGATGGGGTGAGGAGGGGCTCTTTGGCTCCCACCAGTCCCCCTGTCTGGTCTA
+
3>>AAF5FAFCFGFGGG5BFFGFE2EFGGGGGGGGEDBFGHGEHGGGFDHGFHFBFGGFHHGHHHHFGHHHGGGGGHHHHHHG1?FHHGHGHGGCGGHHHGHH/EEHHGHHHHHHHHGHHHHHHHGEGCEGFHHHHGHHGDHHHGGGGAEGHGGHGHAGHGGCCGGGHGHHGHHFHHHHHGACBGGGG;CFGGGFFGGEFGGGGGGGBFFFFFFBBBBFFFFFFFFFFF.9AEFFFFFFDBEFFFBFBBF;
@M05620:37:000000000-D9766:1:1101:18131:9538 1:N:0:56
AGTGCCAGCTCTCAATCGCACAGGGGACCCAGGGCCTGGCCCCTCCATCCAGAAAACCTATGACCTCACCCGCTACCTGGAGCACCAACTCCGCAGCTTGGCTGGGACCTATGTGAGTATCCAGCGTAGGAATCTGGGAGTTGGGGAGGAGTGAGGAGTTGGGGAAAGACAGTCCTAACCGTGGAGGGTTCTGGTAAATGATGGGGTGAGGAGGGGCTCTTTGGCTCCCACCAGTCCCCCTGTCTGGTCTA
+
11>>AD1FAFC3AFG3AAFGAEEG0EGGEAGHGG0/FAFEBGGHGGEH1BGFG01BGA0BGHGHFH1FHHHGGG@>GHHCHHHC0?GHG0GHGEEGECGHFHHG??GHGGHHHHBGHH2G2FHH0/??CCHHHH1F10?/?GHH/->CGGFH.GD.<<CGHH?CGGHAHHHHGBGHHHH.-;CAGGGG.;FGGGFFGGGGGGGGGGF@FFFFFF@@@-EFFB/BF/BEFFFFFF/FFFFF@EFFFFF/BFB
@M05620:37:000000000-D9766:1:1101:7718:9576 1:N:0:56
AGGGCCAGCTCTCAATCGCACAGGGGACCCAGGGCCTGGCCCCTCCATCCAGAAAACCTATGACCTCACCCGCTACCTGGAGCACCAACTCCGCAGCTTGGCTGGGACCTATGTGAGTATCCAGCGTAGGAATCTGGGAGTTGGGGAGGCGTGAGGAGTTGGGGAAAGAAAGTCCTAACCGTGGAGGGTTCTGGTAAATGATGGGGTGAGGAGGGGCTCTTTGGCTCCCACCAGTCCCCCTGTCTGGTCTA
+
1>1>A>1AAF@DDEGA1AFFCECECEGG?AGHGGG?FCGACGGHGGFGDAGAF01FGECHHHFHFG1GHHHGGE?EHHHCFGHE0FFHGCHHGFGG@EFHGHHGGEHHG0BHFDBBGGG1>FDGHGCCC/<><FFHHBFF<FDGG-<-<.-<A.<.0C/;0;:-..:C:./;009;BFFG@.CA.CGG;FGG0F;CBFFFFFFFFFF@F--BBF;-@-9;FFFFFFFFFFFFF-BFBFF?-EFFFBB/;F9
@M05620:37:000000000-D9766:1:1101:24083:9579 1:N:0:56
AGTGCCAGCTCTCAATCGCACAGGGGACCCAGGGCCTGGCCCCTCCATCCAGAAAACCTATGACCTCACCCGCTACCTGGCGCACCCACTCCGCAGCTTGGCTGGGACCTATGTGAGTATCCAGCGTAGGAATCTGGGAGTTGGGGAGGAGTGAGGAGTTGGGGAAAGACAGTCCTAACCGTGGAGGGTTCTGGTAAATGATGGGGTGAGGAGGGGCTCTTTGGCTCCCACCAGTCCCCCTGTCTGGTCTA
+
>A>3>BFFAFFFG4GGFFFAECHCG2BEAEGHAEEEFFHHAGGGGGHHHHHHFHH2FFHHGGBHHDFGHHHEE>>EHHDF1>EFGG//?FG2>ECEEGBGEFH///BBE2?BGGGHHHBGH22<GG</A<1?GHHHHH0FCFHHGG.CG<.<<0DG0CGGHHGGE.GHCGGGGGGGGGGGAGGG?FGGGGGGGGFFGGGFFFFFFFFFFF.99DF-;@FFFFFFFFFFFFFFEFFFFFFFCFFFFF/BFFF
@M05620:37:000000000-D9766:1:1101:7842:9580 1:N:0:56
AGTGCCAGCTCTCAATCGCACAGGGGACCCAGGGCCTGGCCCCTCCATCCAGAAAACCTATGACCTCACCCGCTACCTGGAGCACCAACTCCGCAGCTTGGCTGGGACCTATGTGAGTATCCAGCGTAGGAATCTGGGAGTTGGGGAGGAGTGAGGAGTTGGGGAAAGACAGTCCTAACCGTGGAGGGTTCTGGTAAATGATGGAGTGAGGAGGGGCTCTTTGGCTCCCACCAGTCCCCCTGTCTGGTCTA
+
>AAAAFFFBFFFGGGGGGGAECHHGGGGGGHHFFGGGGHHHHGHGGHHHHHHHHHHHGHHHHHHHHHHHHHGGEGGHHHGCGHHHHHGFHHHGGGGGHHHGHHGGGHHGHHHHHHHHHHHHHHHHGEDFGHHHHHHHHHGGHHHGGGGGDEHHHHHHGHHHHGGGGHHHHHHHHHHHHHHGGGGGGGGEGGGGGFGGGGGGGGG/FGFFFFFFFFFFFFFFFFFFFFFFFFFFFFFFFFFFFFFFFFFFF9
@M05620:37:000000000-D9766:1:1101:24779:9609 1:N:0:56
AGTGCCAGCTCTCCATCGCACAGGGTACCCAGGGCCTGGCCCCTCCATCCAGAAACCCTATGACCTCACCCGCTACCTTGCGCACCCCCTCCGCAGCTTGGCTGGGACCTATGTGCGTATCCCGCGTAGGCATCTGGGCGTTGGGGCGGCGTGCGGCGTTGGGGAACGCCAGTCCTAACCGTGGCGGGTTCTGGTAAATGATGGGGTGAGGAGGGGCTCTTTGGCTCCCACCAGTCCCCCTGTCTGGTCTA
+
>111>BDFAFFFG1FA1AA1E0GCF00BB1BF0AE0BB/FFFEHGGCFEBFFFF10BEFFEAAFGDBFGHH>>>>>FG1B1/>>EEE/>EA/>?/E/BBB<FGGGGFGGH1FGGG2?FGGHH1BCCG/>E11>FFHEF<@CCGGCG.AA-;;@C@@-@>@@F@@A--9A@-9FFFF//BA@BF@-@@@@EFFFFF/FFFFBFFFFFB@EFFFBF@@@?FFFFBFFFFFFBFFAFFFFFFF@FFFFFFFFF9
@M05620:37:000000000-D9766:1:1101:9619:9660 1:N:0:56
GAGGCTGCCTTGGAAGAAACTCATAGATTAATGCAACAGTTCCTCCTGGAACTGGACAAGTTTCTTGACCCGCTTACTGAAGCTGAAACAACTGCCAATTGCTACAACATATGACCGGTAAGGAAATACTCCTATAAGAGTTGAAGGGACGAAAAGAGCTGAGGAAAGAACGGCATGAAAGTGAGGGATTCTGGCAAAAGCACGCTTGAGGAGCCAATCTAACAATCCCAACCATTTGCATTTCTAACTGA
+
>1>A>>111BBCA1BBGFBFFGFFEFH3AG1ADA1G1GADBDD2DFBF0B1AAB0BB10ADFADBFEDB10AAEE?B1DFHHBFF11GB>BFBFE0GFHG1BFDFG11?FB222@1/>//?>11F011BBB1BB212B<1B212>B1?//<//?/@/<0?F10??CF0F?<<>---01=D==000<.<<<<0<C0/::/;.:/-;.;E9CFF..9/:;/0009/09/900/..:90;0/://;/;9BF///
@M05620:37:000000000-D9766:1:1101:13261:9660 1:N:0:56
AGTGCCAGCTCTCAATCGCACAGGGGACCCAGGGCCTGGCCCCTCCATCCAGAAAACCTATGACCTCACCCGCTACCTGGAGCACCAACTCCGCAGCTTGGCTGGGACCTATGTGAGTATCCAGCGTAGGAATCTGGGAGTTGGGGAGGAGTGAGGAGTTGGGGAAAGACAGTCCTAACCGTGGAGGGTTCTGGTAAATGATGGGGTGAGGAGGGGCTCTTTGGCTCCCACCAGTCCCCCTGTCTGGTCTA
+
ABAAAFFFDFFFGGGGGGGFGGHHGGGGEFHH2EEGGGHHFHGHGGHHHHHHFHEGHGHHHHFHHHHHHHHGG>EFHHGH2FGHGHE?EHHHFGGGGHEHGHHGGGHHGHHHHHHHGHHHHHFHHGDGGGHHGHHHGHFFGHHHGGCFG?CFGFHHFGFFHHGGGGHHGHHHHGHHHGHHGGFGDEGG=FGGGGCFFGGGGGGGGGFFEFFFFFFFFFFFFFFFFFFFFFFFFFFFFFFFFFFFFFFFFFF
@M05620:37:000000000-D9766:1:1101:22850:9702 1:N:0:56
GAGGCTGCTTTGGAAGAAACTCATAGATTACTGCCACAGTTCCCCCTGGACCTGGAAAAGTTTCTTGCCTGGCTTACAGAAGCTGAAACAACTGCCACTTCTTACCGGATGCTCCCAGTAGAGCCCGGCTCCTCGACGGCTCCCCGGAAGTAACCGCGCTGATGACACGCTGTCAAGTCCGACCGGCCTTTCCGCTTTAGCACTCTTGTGGATACCATTGACCCATTCACAGCATTTGTCATTGTCACTGA
+
AAABBAFAFFFFGGGGGGEGGFGGFFGHHFHHHH4BFFGBFFHHHGAAAAFFGHGHHB2BBFHHDH5FGHFHHHG3FEGGHHHGGFGHHF?GHGH3BF@BB4@F4B?/EFGHHHHCFFGG443BBF//>EEFB2/<////<?F?/>@/-.<>11>C---<A.0D00<C.:.=.;:0<:0<..9:-;@DGG0FFF.DAAB///;//9B/;/.//:9FFFFF/9/.9BB9/9/9;B9B9BB//;FFBF///9/
@M05620:37:000000000-D9766:1:1101:11891:9726 1:N:0:56
GAGGCTGCTTTGGAAGAAACTCATAGATTACTGCAACAGTTCCCCCTGGACCTGGAAAAGTTTCTTGCCTGGCTTACAGAAGCTGAACCCACTGCCAAGTCCTCCAGGATGAAACCCGTACAGAACAGCCCCAAGCAGCAAAAGAGGGAGTCAAAGAACTGCAAAAAAGCTAGCAAGTACCGCCGGAATATCCGCTTTAACACTATTGTAGAACCCATTGAACAATTATCAGCATTTGTAAATGTAACTGA
+
B@ABABFBFFFFGFGGGFGGGGHHHHHHHGHHHHGHGHHHHHGHHGGGHHHHHHGFCFFHBHHHHHHHHHHHHHHGHHHHHHHHHHH3BEA>B@B3B31B3B@3B2B3?3B33B@?EEE/?/BFG2330/?</<?/BG202BF2?F/?//?2@FG@G0??F11110?<.<11>1>FCF>10.<-<::-:0:;<AEDGG00;0;0;FGG00;;0;9../0;0;;B/;BCG0;CFF/9BF////;;/;;9//9
@M05620:37:000000000-D9766:1:1101:4383:9727 1:N:0:56
GAGGCTGCTTTGGAAGAAACTCATAGATTACTGCAACAGTTCCCCCTGGACCTGGAAAAGTTTCTTGCCTGGCTTACAGAAGCTGAAACACCTGCCAATTCCTACAGGATGCTACCCGTACGGAAAGGCTCCTAGAAGACTCCAAGGGAGTACAAGAGCTGATGAAACACTGGCAAGTAAGTCAGGCATTTCCGCTTTAGCACTCTTGTGGATCCACTTGAACACTTCTCAGCATTTGTCCTTGTAACTGA
+
A33>AAFAFFFFGGGGFFECGGHHHFFFDGFGHF4EGHFBBDGHHGEFF2FFAFGHHHGGGHHHHHHHHHHGHGE3BGHGFFHCH@GHGF1?FGHH3BFGHHHH@FGHCGCGG4BGHGG?/>?E/>G0FGHGHBGD1FFFGHHBBB/?FEGH1F>FFGGHHFHHHHHHHH1?CGHHGF11GGH<FGHCHHHHHGEDEEDGHGHH;GGHCGGHGH;C/GGH00;B/CGGGGGGGBFFCFG0CFFGF;;CFFB
@M05620:37:000000000-D9766:1:1101:11992:9787 1:N:0:56
GAGGCTGCTTTGGAAGAAACTCATAGATTACTGCAACAGTTCCCCCTGGACCTGGAAAAGTTTCTTGCCTGGCTTACAGAAGCTGAAACAACTGCCAATTCCTACAGGATGCTCCCCGTAAGGACCGGCTCCTAGCCGACTCCCAGGGAGTCCACGAGCTGATGAAACACTGGCAAGTAAGTCAGGCATTTCCGCTTTAGCACTCTTGTGGATCCAATTGACCAATTCTCAGCATTTGTACTTGTAACTGA
+
AAABBAFAFFFFCFGFGFGGGGHHHHHHHGHFHH4BGFGDFGHHHGGGFBGHHHFGHDAGGGHHHHHHHHHHHHHFGHHHHHHHH3@GGGHHHHHHHGHHHHHHGBFG?FHHH3FGGGF?>0B?0/<EF/EGB2B2?C?C@AG/@F///?<0111C<@FGB<<G1FGHF0G0CAGHGH0DFHG0GHH.=CGHHGFGGGGGGHHGFGGGGGGEFGG00;FGG0CF.C0FFGFGGCFGFFGBGBFFF9/F9F;
@M05620:37:000000000-D9766:1:1101:24233:9790 1:N:0:56
GAGGCTGCTTTGGAAGCACCTCATAGATTCCTGCACCAGTTCCCCCTTGACCTGGAAAATTTTCTTGCCTGGCTTACAGAAGCTGAAACACCTGCGAATTCCTACAGGCTGCTAGCCGTCAGGAAAGGCTCCTAGAAGACTCCAAGGGAGTAAAAGAGCTGATGAAACAATGGCAAGTAAGTCAGGCATTTCCGTTTTAGCACTTTTGTGGATCGAATTGCACACTTCTCAGCATTTTTCCTTGTAACTGA
+
>>>AAAF1CFFFGAGG1BGGFF11DFF3A3DGG10BB0BAFGHHHGGHG1BGDFGFGF01BFGHFHFHHHBGHHFFHHHFGHHHHGDGH0GFGHH//>>?DHG2FGFG/B0>C1>>BEE//?010<B0<F0/F1G11FHHHHH1<F/?C/?01F2FFF0?FDHHGHHGH/1>CFFHC=1<>FGD1FFAGGHHB.<<<.=C0BCF/:;CGGCF0C../;C00;;99FFBB09B/0;090;/;CB99CFBFB0
@M05620:37:000000000-D9766:1:1101:11545:9790 1:N:0:56
AGTGCCAGCTCTCAATCGCACAGGGGACCCAGGGCCTGGCCCCTCCATCCAGAAAACCTATGACCTCACCCGCTACCTGGAGCACCAACTCCGCAGCTTGGCTGGGACCTATGTGAGTATCCAGCGTAGGAATCTGGGAGTTGGGGAGGAGTGAGGAGTTGGGGAAAGACAGTCCTAACCGTGGAGGGTTCTGGTAAATGATGGGGTGAGGAGGGGCTCTTTGGCTCCCACCAGTCCCCCTGTCTGGTCTA
+
>11AAFFFAFF@EGGBGFGFEAFAFGGGAEFHGGGG/FHGFHGHGGFHFFHF1F1GHECGHFDGGHGGHHHGGGCGHHHHHHHACGHHGFHHGGCEEGHHGHHG/EHHGBFHB2GGBGHF2GGHHG/<//@FHGHHFC0F<?GG?@F?CGGHH0<GG.<CG/<@CCC.GHB/;0CGHHHH?EEGBEG@CGG0FF99CFFGFGGGGGB@F-AFF--9-9AFFF/9BF/-A--BF?FFFBE-@EFFF/BFBFF
@M05620:37:000000000-D9766:1:1101:10749:9801 1:N:0:56
GCTGCTGCTTTGGAATCAACTCATAGATTCCTGCCCCAGTTCCCCCTGGCCCTGGAACCGTTTCTTGCCTGGCTTCCAGAAGCTGCAACAACTGCCCATTCCTACAGGATGCTACCCGTCAGGACAGGATCCTAGCCGACTACAAGGGAGTCCAAGAGCTGATGAAACACTGACGAGTACGTCCGGCATTTCCGCTTTAGCACTCTTGTGGATCCCCTTGCCCACTTCTCAGCATTTGTACTTGTCACTGA
+
1>1>A@BBBF31ABF1B11BBBBAADF33DFHHH0AAEB11DFGHGAF/0FBAG/BG1/EFG0B2DDFGHGHHH00FFG1FGH1B1BFH0?FEBFFG1FFHEHFH1BG0FFHFHGGHG>//>B1/0?F010B121B0?<<//@11@?CECF0F11?0FF<1?<DF<?G00>F11.>AC.0.<C.-@C-@GCHF.E.;E0;GBFB9FFFFBF0C0/9.;FG//;0.;BBBFGFFF/;9F9/9//BF99FBFB
@M05620:37:000000000-D9766:1:1101:3482:9816 1:N:0:56
GAGGCTGCTTTGGAAGAAACTCATAGATTACTGCAACAGTTCCCCCTGGACCTGGAAAAGTTTCTTGCCTGGCTTACAGAAGCTGAAACAACTGCCAATTCCTACAGGATTCTACCCGTAAGGAAAGGCTCCTAGAAGACTCCAAGGGAGTAAAAGAGCTGATGAAACAATGGCAAGTAAGTCAGGCATTTCCGCTTTAGCACTCTTGTGGATCCAATTGAACAATTCTCAGCATTTGTACTTGTAACTGA
+
A?ABAAFBFFFFG4BGGFFGGGFHGDDDFFFHEF44CGG5DDFFGGAFEGGFHGFF332GFHHGHHGBBDFB1BF3BBBFGHAFGBBGBGEHHHFFHHHH4BFEGH33BBB3DBFFG??EFGFFHFB0?BBFGF4BFFC3D32B2FF?C??2FFEFC2@<C2@D2>2?0F1??0<FF1?@1><1><0<<><>1>...<=0<=D<GFGF0<.C:<GGH;G0:CHHHBF0;G;0FF;FGG;;;;C9;B0C0C0
@M05620:37:000000000-D9766:1:1101:20497:9821 1:N:0:56
GAGGCTGCTTTGGAAGAACCTCATAGATTACTGCAACAGTTCCCCCTTGACCTGGAAAAGTTTCTTGCCTGGCTTACAGAAGCTGAAACACCTGCCAATTCGTACACGACCCTACCCGTAAGGAAACTCGCCTACAACACTCCAAGGGACGAACAGATGTCATCAAACCACGGCAAGCAAGCCAGTCAGCTCCCGCTCACCACTCTTTCCGATCGAATTGAACACTTCTCAGCATCTTTTCTCTGAACTGC
+
>>A>>>F3BBBDGBBBCGBGGGHHHF56D5BBGB4A3FBGHGGHHGE2B3AFGGF2B3A3BDFFHADBB5FFGHFBFFEFB3BBFBB3DFBEGG1B@F33BB3B?B41>//>B?0BB?/>?FFGBF3??/></?0?F1?<@00@11//<//>/</><1111111>1>1>><.<-A-C.C//.:/.0;000<//;.:--.;.099/;0090.CF--9B/.///9/9//:99/;/9:/;;///9///99B/;/
@M05620:37:000000000-D9766:1:1101:22190:9842 1:N:0:56
GAGGCTGCTTTGGAAGAAACTCATAGATTACTGCAACAGGTCCCCCTGGACCTGGAAAAGTTTCTTGCCTGGCTTACAGAAGCTGAAACAACTGCCAATTCTTAAATGATGCAACCCGTAAGGAACGGCCCCAAAACAACTCAACGGAAGAAAAAAAGCTAATAAAAAAATGGAAAGTAAGTAAGGAATTTCCGCTTCAGCACTCTTGTGAATCAAATTGAAAAAATCTCAGCATTTTTACTTTTACCTGC
+
A3AA>AF>CBB@G4BBAGBFGGHHHFGGHHFDFB4FFGB2BBBBBEAB22AFHHFF332BBAGDFHGA3BBBBFG3AABFGHBBG33FBBBBGHHHGHHG4BB@434BB44B3BBB>////BB??0/?>/>E/<0?0//??2@@2/>///0<?0?/<.>11<11=11F@C.0<<00C00000;0;;:/00000.;9=.000;;0;9;;00000;;9;0;00;00.-.//;/9BF/;B//.//9/:;/999.
@M05620:37:000000000-D9766:1:1101:15036:9865 1:N:0:56
AGTGCCAGCTCTCAATCGCACTGTCTGGTCTATCTCCTGCCCTTAGATCGGAAGAGCCCACGTCTGAACTCCAGCCACATTCAGACATCTCGTATGCCGTCTTCTGCTTGAACACAAAAACCCTCTGCTTCCATCCTCCCTCTTTCCTACCTTCTACTATCTCTGCCACCCCGCACCCACTCTCCATCATTCTACTCCCCCAATACCTCTCCTCTCCAACCACAGCATCCTCCTACCTGATTCTCATCCTC
+
AAAAAFFFAFFFGFGGGGGGGGHDBDFGBG5BDGGHHHHHFHFHHHHHHHFEF2BFGAFHGGAG2BGHHHHHHH3BFGHHHHHFH3?GHHHH?FHHHHGE?HGFGGHHHHBB342?/F?////0?233434B3B3022B/B22332222202@@2222221111???110//--><-..<./00/0000<0000000/...-./0/0000//0/0//0;/....../0;C00//09:00//////////;/
@M05620:37:000000000-D9766:1:1101:15671:9877 1:N:0:56
GAGGCTGCTTTGGAAGAAACTCATAGATTACTGCAACAGTTCCCCCTGGACCTGGAAAAGTTTCTTGCCTGGCTTACAGAAGCTGAAACAACTGCCAATTCCTACAGGATGCTACCCGTAAGGAAAGGCTCCTAGAAGACTCCAAGGGAGTAAAAGAGCTGATGAAACAATGGCAAGTAAGTCAGGCATTTCCGCTTTAGCACTCTTGTGGATCCAATTGAACAATTCTCAGCATTTGTACTTGTAACTGA
+
BABBBBFBFFFFGGGGGGGGGFFEGGHHHHHHHHHHHHHFHHHHHGGGGFHHHHHGGHHHGHHHHGHGHHHHGGFGHHHHHHHHHGGFHFHHHHHHHHHHHGHHHHGHHHFHHHHHHEGGGHHHHHGGHHHGHHHHHHHHHHHHHHGDHGDGHHHHGBFGHFEDHHHFFHGHG0GHGFFGD>1>GFFGHHGHHGGGGGFDGGHGHHHDDGDBGGGHHHHHHHHHGHHGGHBFFGGGGF9CFGG0;F0FFF0
@M05620:37:000000000-D9766:1:1101:7297:9906 1:N:0:56
GAGGCTGCTTTGGACGAAACTCATAGATTACTGCAACAGTTCCCCCTGGACCTGGACAAGTTTCTTGCCTTGCTTACAGAAGCTGAAACAACTGCCAATTCCTACAGGATGCTACCCGTAAGGAAAGGCTCCTAGAAGAATCCAAGGGAGTAAAAGAGCTGATGAAAAAATGGCAAGTAAGTCAGGCATTTCAGCTTTAGCACTCTTGTGGATCCAATTGAACAATTATCAGCATTTGTACTTTTAACTGC
+
>3AA>AFBBBBDG44AAE?EGFGFHFHHHHDBDG3GHHAGHA5BB2AAAGBFGHEFB31FFGHDFGGB355BADD535BDFFBBG33FBB1GGHHHHHHH4BBBGH33BB32B@FB0?/>AGFGFH00??B?G??3BFC2?322BBC<F?<<>BD@<2@@??11?111<<<<<0>1C<==1111><<<<0=000=0<0<=<=<<;<G::<:C:0;:C:<0::C:F;00;0;9CF;;FB09;0;00;CF0=0
@M05620:37:000000000-D9766:1:1101:15319:9908 1:N:0:56
AGTGCCAGCTCTCAATCGCCCAGGGGACCCAGGGCCTGGCCCCTCCATCCAGAAAACCTATGACCTCACCCGCTACCTGGAGCACCAACTCCGCAGCTTGGCTGGGACCTATGTGAGTATCCAGCGTAGGAATCTGGGAGTTGGGGAGGAGTGAGGAGTTGGGGAAAGACAGTCCTAACCGTGGAGGGTTCTGGTAAATGATGGGGTGAGGAGGGGCTCTTTGGCTCCCACCAGTCCCCCTGTCTGGTCTA
+
AAAAAFFFAFFFGGGGGGG1E0G0AEFGAEGEGFGFBFHFAGGFEFCFFH1F10GHGGECGGBGHHBGHHGEGGEGFFFHGHHGFGHHGFHHEE/>E0FGAHHG//BGGHFHHHHEGDFHHEFGHGBCGCFBGHGHHGHGFHFHGGGGGGCHHHHHHGHHHFCCGGHFHGGGFHHFHHHFGAEABEGG99FFGGB0;CFB;FFGGGF@FFFBBF@?@?FFBFFFFFFEFFF?EFFFBB??@?FFFFEFFF/
@M05620:37:000000000-D9766:1:1101:4088:9914 1:N:0:56
AGTGCCAGCTCTCAATCGCACAGGGGACCCAGGGCCTGGCCCCTCCATCCAGAACACCTATGACCTCACCCGCTACCTGGAGCACCAACTCCGCAGCTTGGCTGGGCCCTATGTGAGTATCCAGCGTAGGAATCTGGGAGTTGGGGAGGAGTGAGGAGTTGGGGAAAGACAGTCCTAACCGTGGAGGGTTCTGGTAAATGATGGGGTGAGGAGGGGCTCTTTGGCTCCCACCAGTCCCCCTGTCTGGTCTA
+
ABBABFFFBFFFGGGGGFG2E?GE2EAEFGHGGGGEFFCGHHGGGGHHHHFGFH2BGGHGHHFHHHHHHHHGGGGGHHHHHHHEHHHHGHHH/E>EEHHH?GHFGG/?CGHHFHHHHHHHHHFHHCGGG?11?GHHHGEEDGGHGGGCGGDHF0GHHGHHFCC?EDCFGGFFHHHHHGFGBFFBB.EGEFFGGGGGFFFGGGFGFFFBF?FFDFBBBBFFFFFFFBFFFFFFFFFFFFFFB.FFFF/BFF/
@M05620:37:000000000-D9766:1:1101:4063:9915 1:N:0:56
AGTGCCAGCTCTCAATCGCACAGGGGACCCAGGGCCTGGCCCCTCCATCCAGAAAACCTATGACCTCACCCGCTACCTGGAGCACCCACTCCGCAGCTTGGCTGGGACCTATGTGCGTATCCCGCGTCGGAATCTGGGCGTTGGGGCGGCGTGCGGCGTTGGGGCAAGCCCGTCCTCAACGTGGCGGGTTCTGGTAAATGATGGGGTGAGGAGGGGCTCTTTGGCTCCCACCCGTCCCCCTGTCTGGTCTA
+
AA>>AFFFBFFFGAGGGFGAECHGGCEEGEHHFEGEFFHHHHGHGGHHHHHHHHHHHGHHHFHHHGGHHHHGG>EEHHFGBFHHHH1?EGHFEF?FEHFGGHHGGGHHGHHHHHH3//?/GH2/>>C/>A->.FGFHH.--<<GFG.-A:-::.-@--;DFFFF9@A?.::-:AFF/B/BDEEF--;B@FFFFFFBFF////:FFFFA..;/.;DFFFFFFFFFFFFFF..A.9ADFFFFFFFFFFFFFFF
@M05620:37:000000000-D9766:1:1101:22869:9974 1:N:0:56
AGTGCCAGCTCTCAATCGCACAGGGGACCCAGGGCCTGGCCCCTCCATACAGAAAACCTATGACCTCACCCGCTACCTGGAGCACCAACTCCGCAGCTTGGCTGGGACCTATGTGAGTATCCAGCGTAGGAATCTGGGAGTTGGGGAGGAGTGAGGAGTTGGGGAAAGACAGTCCTAACCGTGGAGGGTTCTGGTAAATGATGGGGTGAGGAGGGGCTCTTTGGCTCCCACCAGTCCCCCTGTCTGGTCTA
+
ABAABFFFAFFFGGGGGGGGGGHGGGGGGGCHFAFGFGHHEGGDEGHH5FGFFHHHHGHGHBDGHGHHHH1EEEFG2FHHHGHHHHEHGHHHGGGGGFHHGHHGGGHHDHHHGHHHHHHHHHHHHGGGGGHHGHHHHHAFEGHHGG.DGEEGHGHHGGHHHHGGEGGHHHHHHHHHHHHHGGGGEGGGCFFGGGGGGGGGGGGGGGFFFFFFFFFFFFFFFFFFFFFFFFFFFFFFFFFFFFFFFFFFFFF
@M05620:37:000000000-D9766:1:1101:10754:10001 1:N:0:56
GAGGCTGCTTTGGAAGAAACTGACAATCCAGGGACACAAGATCGGAAGATACACGTCTGACCTCCAGTCACCTTCAGACATATCGTATTCCCTCCTCTGCTTCAAAAAAAAAAAAAACCAAAAAAAAGAAGGAGAAAAAAAAAAGAGAACAGAAAAAAAAAAAAGATAAAATGTTGTAATAAAATAAAAAGAATTAGAGACGAAAATGGAAGATACTAGGAATATGAGGAAGTAAGAGCATCGTACCAACT
+
A1AA>AFAB1B1F11BAG1GGDG1BFBB0BFBA0BABGFFBHBAE/BA0D1DA1A0/BA1ABDBA0BDB111AB11D@1B1BD2BB001BB1B0/BB1B1BB1BFGBAEE/<@@>/>//?/?///--.>000....//.--;--.://////:///.;---9-9--////9///9/-///////////9/-9-/;9/;9/--;---/9////-/////////////////--9;////9;//-----9/-/
@M05620:37:000000000-D9766:1:1101:16638:10011 1:N:0:56
GAGGCTGCTTTGGAAGAAACTGCCAAGCCAGGGACCACAGATCGGAAGAGCACACGTCTGAACTCCAGTCACATTCAGAAATCTCGTATGCCGTCTTCTGCTTGAAAAAAAAAAAACACGCTTACTGCCTTCCATCCTCTTTCTTCTTCCTTTCTTCTTTATCCCCCCTTCCAGGCCTATTCCTCTTTTCCATTACCTCCCTAGCTTTCATCATCTCTTTCCTGGTCCCCCCCTTTCCCTGTATGCGTTCT
+
AAAAAAFAFFFFGGGGG1BFABAB11BF0FGHGG0AAGGGCBFG//FFGHHFH0FEH/FFGFHHBG1FDFHHHHEEEG@FGHH2DGCEHHHHG/EGGGHHHHHH0BEG0EE<?/>></0////<1111011101110111<1111111111=100000=00000/..--.//:0/..;/0000000000000000;000../0//09099;;0000000////;/9/9----9--//9/9//////-:---
@M05620:37:000000000-D9766:1:1101:13308:10031 1:N:0:56
AGTGCCAGCTCTCAATCGCACACGTCTGAACTCCAGTCACATTCAGAAAGCTCGTATGCCGTCCTCTCCTTGAAAAAAAAACCAACCGCGAGAAGATGACCCCATTGGGTGGCCCCCCAACTCTTCTGGTTCCCGCCTCCCTCCTTCCTGGCCTCCCCGCACCTCCCCCTTTCTCACTTGTTCCCTCTTCTGCCGTTTTCCCTCTCTCTCTCCTCCCTGCCCTGCATCCCCTTTGGAACTCCTCGTCTTTT
+
>11>A@@@1CFF1FGBAFGCG?0A000B12FGHH1G2A1G12BFAB2111BB1/E/00FAAB///D10BG1B1B110EE///>FEGCCGGGG?EFHGGHG1B/?B11</?/>?@C/C/</>01>DF1FD<11><.-<.<CEHHG/00:::FAC0;;.:AA---/..;CF?.C9FF0C0000;0/;BB-:/;9;F@-AFFF///-;9///////;;/9-/--;/;--;//-;-9FB/9;B;B//--9-:-//
@M05620:37:000000000-D9766:1:1101:19272:10053 1:N:0:56
GAGGCTGCTTTGGAAGAAACTCATAGATTACTGCAACAGTTCCCCCTGGACCTGGAAAAGTTTCTTGCCTGGCTTACAGAAGCTGAAACAACTGCCAATTCCTACAGGATGCTACCCGTAAGGAAAGGCTCCTAGAAGACTCCAAGGGAGTAAAAGAGCTGATGAAAAAATGGCAAGTAAGACAGGCATTTCCGCTTTAGCACTCTTGTGGATCCAATTGAACAATTCTCAGCATTTGTACTTGTAACTGC
+
>3AA>>CABBB4F4BBAGBFGGHHHFFFGDA5FB4A4G2DGAABAEAA2ABBGGEE332B3DFDFFFBABFBBFF3BBAFGHABG33BBBBBGGHFCHHG4@@DFG3BF33?FBFBG>?E?GCFFFBB?BBF3???FB?3D2BBBB???/?<@F>D<22<2@@2>DD1<<<?10<<F>=F11<00<>.<0=00.C.<.00==;::CGG<::C00C::0<=::00;9;9000;FF;CF090;0;09;BF9C0
@M05620:37:000000000-D9766:1:1101:14299:10100 1:N:0:56
AGTGCCAGCTCTCAATCGCACAGGGGACCCAGGGCCTGGCCCCTCCATCCAGAAAACCTATGACCTCACCCGCTACCTGGAGCACCCACTCCGCAGCTTGGCTGGGACCTATGTGAGTATCCAGCGTAGGAATCTGGGAGTTGGGGAGGAGTGAGGAGTTGGGGAAAGACAGTCCTAACCGTGGAGGGTTCTGGTAAATGATGGGGTGAGGAGGGGCTCTTTGGCTCCCACCAGTCCCCCTGTCTGGTCTA
+
>A>3>DFFAFFFG4GFGGGAECHDG2AAEEHH2AEEAFHHAGGFGGHHHGHHFHGGGFHFDGDGHFGHHFGGE>>EHHFG2BGHHH11?GHFEECEEG3EEHF/?EFH/FGHHGGDGGH3FGFGHG/?DGGHFHHHHH0FDGHH@D.@@<C<G0<C0<CG0<-A;CCG/CCGHHHHHCHGGGEFCCG?EGGGGG;CFFGGGFGGFF.9EFFFADFFF;AF/B/BF/9AEFFFFFFFFFFFFFFFF9BFFF/
@M05620:37:000000000-D9766:1:1101:26838:10102 1:N:0:56
GAGGCTGCTTTGGACGAACCTCATAGATTACTGAAACAGTTCCCCCTTGACCTGGAAAATTTTCTTGCCTGGCTTACAGAAGCTGAAACACCTGCCAATTCCTACAGGATTCTAACCGTAAGGAAAGGCTCCTAGAAGAATCCAAGGGAGTAACAGAGCTGATGAAACAATGGCAAGTAAGTCAGGCATTTCCGCTTTAGCACTCTTGTGGATCAAACTGAAAACTTCTCAGCATTTTTACTTGTAACTGC
+
>1A1>>C1BBB1F11A1EAAFFGHHDA2DAAFG2111B0DFA2BBAA0ABBBDFABA10A1ADDFBD1ABACFHB1B@1D@BBBF1B1B>0BFFG0@GGG11B2BF1>F1BFFE2BFE?FEHBBEC00?BBFHGBBFBB0<11B<1//?<<0@2@1@00@?<11?FD1?G?<<0>FF<>=11>>D0F.>1=G0.<<<<D0=GDGGC<0;0;CCC.0;0<;0:0;/0;0;9;FFGF;FFF?B0CB09;C0;0
@M05620:37:000000000-D9766:1:1101:18317:10142 1:N:0:56
GAGGCTGCTTTGGAAGAAACTCATAGATTACTGCAACAGTTCCCCCTGGACCTGGAAAAGTTTCTTGCCTGGCTTACAGAAGCTGAAACAACTGCCAATTCCTACAGGATGCTACCCGTAAGGAAAGGCTCCTAGAAGACTCCAAGGGAGTAAAAGAGCTGATGAAAAAATGGCAAGTAAGTCAGGCATTTCCGCTTTAGCACTCTTGTGGATCCAATTGAACAATTCTCAGCATTTTTACTTGTAACTGA
+
>3AA>>C>CBB4G4BBCGBFGGHHHGGDGEBFFB4B4GBGHAABBAAB2EBFGGEBB32BBAGAFGGBAB3BBGG3BBBFHHBFG33FBF1BFGHFFHHHBBGGGH3BF33BEFBBF>?EAGFFCFB0?BBFGBBBGDB3?BF?FBFAF??@F@D2?2@DG@>>FDF1?@?<10<FF>DF<1<1><><1<=0<.A<C.<0<=<<CCGCCCDC0:/0C;<CC::CC0;09;;FFFBCF09::;FB;;CFFG0
@M05620:37:000000000-D9766:1:1101:12622:10150 1:N:0:56
AGTGCCAGCTCTCAATCGCACAGGGGACCCAGGGCCTGGCCCCTCCATCCAGAAAACCTATGACCTCACCCGCTACCTGGAGCACCAACTCCGCAGCTTGGCTGGGACCTATGTGAGTATCCAGCGTAGGAATCTGGGAGTTGGGGAGGAGTGAGGAGTTGGGGAAAGACAGTCCTAACCGTGGAGGGTTCTGGTAAATGATGGGGTGAGGAGGGGCTCTTTGGCTCCCACCAGTCCCCCTGTCTGGTCTA
+
CDCCCFFFDFFFGGGGGGGGGGHHGGGGGGHHGGGGGGHHHHGHGGHHHHHHHHHHHGHHHHHHHHHHHHHGGEGGHHHHHHHHHHHHGHHHGGGGGHHHGHHGGGHHGHHHHHHHHHHHHHHHHGGGGGHHHHHHHHHGGHHHGGGGGGGHHHHHHGHHHHGGGGHHHHHHHHHHHHHHGGGGGGGGCFGGGGGGGGGHHGGGGGFFFFFFFFFFFFFFFHFFFFFFFFFFFFFFFFFFFFFFHFFFFFB
@M05620:37:000000000-D9766:1:1101:28680:10160 1:N:0:56
ACTGCCACTTCTCCATCGAACGGCGTGCCCAGGCCCACGCCCCTCCAGCGCGCACGCCTGAGCCCCCACCCCATACCGAGTTCACCCACGCCGCATTTTGCCTGGGAACTACCCGACTATCCAGCGTAGGAACCTGGGACTTGGGGAGGAGCGACGAGATGGGGAAAGACAGCCCTAACCGTGGAGGGCTCTGGGAAATGATGGGGAGAGGAGGGCCTATTTGGCTCCCACCAGTCCCCCCGTCGGGTCTA
+
>>11>BB1BDBBB1B1B1B1B0AA0AABF01B//B/////BAA/BEFGBE///>/E/BBFG010??/>??EEEBBB0/?///B2BB0<//??/<<??1@<???G//?1>1<1<0.<--<0=<D0C<..;.0:.:/...;..:00.-:--...----9---//--:9--;BB----9B-9A@A--9----9-B/9--/-;/9///;------F-:----///////;/-9:A-9-9/B/;--;A-9--9@9B
@M05620:37:000000000-D9766:1:1101:9366:10174 1:N:0:56
GAGGCTGCTTTGGAAGAAACTCATAGATTACTGCAACAGTTCCCCCTGGACCTGGAAAAGTTTCTTGCCTGGCTTACAGAAGCTGAAACAACTGCCAATGGCTACAGGCCGCAACCACAGGGGCCAAGAACAATGAAAGGGACAAAAACATACGATTAAAGAATACCAACTAAGAAGTACATCTGGCCTTTACGACTTCTCACTATTGAATATAACAATTAACAACACTTGGCCTTTTAACTTGCAACTGA
+
A@BAABFCFFFFGBFGFGFGGGHHHHFHHGFFHHCHFHGHHFFGGGEFEFFGHHFBB3AGBFHHHHHFFGEGHHHBBFGHHGHHHEDHGGEHHHHFFHG3@BBFB3331?///>>0?//0//>////?B?B?2223B330?F/?@20///1110?/=<?F1><111<>>.01111=/=0<==00000.<<G0=:....;;00;0<:;000<00=;0;9:000;C0...;;00/9:CB00;=;;00;B://0
@M05620:37:000000000-D9766:1:1101:19692:10174 1:N:0:56
GAGGCTGCTTTGGAAGAAACTCATAGATTACTGCAACAGTTCCCCCTGGACCTGGAAAAGTTTCTTGCCTGGCTTACAGAAGCTGAAACAACTGCCAATTCCTACAGGATGCTACCCGTAAGGAAAGGCTCCTAGAAGACTCCAAGGGAGTAAAAGAGCTGATGAAACAATGGCAAGTAAGTCAGGCATTTCCGCTTTAGCACTCTTGTGGATCCAATTGAACAATTCTCAGCATTTGTACTTGTAACTGA
+
>>AAAAFBFFFFGGGG4FEGBFBGGDGGHHHGHFG4FFGDGGHHHGGFHFHHHHGFFFHGFHHHHHHHHHHHHHFFGFGGHHG3GDBGGFEHHHHHHCGH4BGGHHHHHHHHHFHHHEEEFHGHHC?FGGHGHFFGFHHGF2FGCHFGHGFFFFH2CFCGHGHHFHF?<GFFG0BGGGFHFFGDFG0FGDGGFAD.<.===DGGHHGGFF:GC0CGHHHHFHHHFFCCFHBFGGGGGGCBB;FFFGGGEF:
@M05620:37:000000000-D9766:1:1101:10063:10184 1:N:0:56
AGTGCCAGCTCTCAATCGCACAGGGGACCCAGGGCCTGGCCCCTCCATCCAGAAAACCTATGACCTCACCCGCTACCTGGAGCACCAACTCCGCAGCTTGGCTGGGACCTATGTGAGTATCCAGCGTAGGAATCTGGGAGTTGGGGAGGAGTGAGGAGTTGGGGAAAGACAGTCCTAACCGTGGAGGGTTCTGGTAAATGATGGGGTGAGGAGGGGCTCTTTGGCTCCCACCAGTCCCCCTGTCTGGTCTA
+
AAAAAFFFAFFFGGGGGFGEFEHEFGGFFGHHDEGGCEHAAHEEFGHHFHHGEFBFEEHFHHGHHHGHHFGE@>EGHHGHHFGGFHHHGGHHE?EEFGHFEHFGEEFGEHHGFFBDGFHFHHHHF@EDC?GEGHHHGGHE?FFGGGGGGDGFFFGCGG/<DFFGGDHGHE:CCGHHHFHHGGAAGGGGCAFBFF99CBFFGFFFGG.@AFFFFBAFFFEFFBFFFFFEEFF.AABFBFFBCFFFFFFFFF/
@M05620:37:000000000-D9766:1:1101:16107:10190 1:N:0:56
GAGGCTGCTTTGGAAGAAACTCATAGATTACTGCAACAGTTCCCCCTGGACCTGGAAAAGTTTCTTGCCTGGCTTACAGAAGCTGAAACAACTGCCAATTCCTACAGGATGCTACCCGTAAGGACCGGCTCCTAGCCGACTCCACGGGAGTAAACGAGCTGATGAAACAATGGCAAGTAAGTCAGGCATTTCCGCTTTAGCACTCTTGTGGATCCCATTGACCAATTCTCAGCATTTGTACTTGTACCTGA
+
3>AABAFAFFFFGGGGFGGGGGFHGHHHHFHHHHHHHHHAFHHHHGFFGGHFFGHHHFHFFGHHGHHHHHHHHHHCGGHHHHHFHFHHHHHHHGHHGHHH4GHGFHHH1@FFH4FGHGGCAGHH0/>EEGGGHEH2?/BCGG2C2/>>/>C0?G1/<EFGHGDHFHHBG.<D/GHHGFGDGGHGH//:0C0;GDFFDGHGHFFFFGGGFGDGGGG/CFFFG0CBEGGGGGGGGFGFFGFFFFFFF//;BF:
@M05620:37:000000000-D9766:1:1101:15461:10205 1:N:0:56
AGTGCCAGCTCTCAATCGCACAGGGGACCCAGGGCCTGGCCCCTCCATCCAGAAAACCTATGACCTCACCCGCTACCTGGAGCACCAACTCCGCAGCTTGGCTGGGACCTATGTGAGTATCCAGCGTAGGAATCTGGGAGTTGGGGAGGAGTGAGGAGTTGGGGAAAGACAGTCCTAACCGTGGAGGGTTCTGGTAAATGATGGGGTGAGGAGGGGCTCTTTGGCTCCCACCAGTCCCCCTGTCTGGTCTA
+
>1>AABDCAFBDGEGGGAF1AABCFAEGGECGG0EEAAGGHHEGGFHHHGEG1F1FGFFFGBFHHHG1GHHEGGEGHGGFHGH>FGGHGHHHGGGE@BGF?HCFAAGGEFHFHH2DG>BFGHHHHGGGGGHFHHGHGHHE?GBGC?E@?CCFCGFCCEC<D/@@EGGFFHGH:G:GGHHHGGGGGGBG.:FGGGFFGGGBBCFB.EB@EFABAB->@-AFFF/BBBF?EBABEFFFFFFF@?/B/FF/;BB
@M05620:37:000000000-D9766:1:1101:15442:10210 1:N:0:56
AGTGCCAGCTCTCAATCGCACAGGGGACCCAGGGCCTGGCCCCTCCATCCAGAAAACCTATGACCTCACCCGCTACCTGGAGCACCAACTCCGCAGCTTGGCTGGGACCTATGTGAGTATCCAGCGTAGGAATCTGGGAGTTGGGGAGGAGTGAGGAGTTGGGGAAAGACAGTCCTAACCGTGGAGGGTTCTGGTAAATGATGGGGTGAGGAGGGGCTCTTTGGCTCCCACCAGTCCCCCTGTCTGGTCTA
+
BBBBBFFBBFFFGGGGGGGGGGHHGGGGGGHHGGGGGGHHHHGHGGHHHHHHHHHHHGHHHHHHHHHHHHHGGEEGHHHHGHHHHHHHGHHHGGGGGHHHGHHGGGHHGHHHHHHHHHHHHHHHHGGGGGHHHHHHHHGGGHHGGGGGGGGHHHHHGGHHHHGGGGHHHHHHHHHHHHHHGGGGGGGGGGGGGGGGGGGGGGGGGGFFFFFFFFFFFFFFFFFFFFFFFFFFFFFFFFFFFFFFFFFFFFB
@M05620:37:000000000-D9766:1:1101:14731:10215 1:N:0:56
AGTGCCAGCTCTCAATCGCACAGGGGACCCAGGGCCTGGCCCCTCCATCCAGAAAACCTATGACCTCACCCGCTACCTGGAGCACCAACTCCGCAGCTTGGCTGGGACCTATGTGAGTATCCAGCGTAGGAATCTGGGAGTTGGGGAGGAGTGAGGAGTTGGGGAAAGACAGTCCTAACCGTGGAGGGTTCTGGTAAATGATGGGGTGAGGAGGGGCTCTTTGGCTCCCACCAGTCCCCCTGTCTGGTCTA
+
BBCCCFFFCFFFGGGGGGGGGGHHGGGGGGHHGGGGGGHHHHGHGGHGHHHHHHHHGGHHHHHHHHHHHHGEGGGGHFHHHHHGHHHHGHGHGGFGGHHHGHHGGGHFGHHHHHHHHHHHHHHHHGFGGGHHHHHHHHHGGHHHGGGGGGGHHHHHHGHHHHGGGGHHHHHGHHHHHHHHGEEGDGGGEFGGGGFFGGGGGFGGGGFFFFFFFFFFFFFFFFFFFFFFFFFFFFFFFFFFFFFFFFFFFFF
@M05620:37:000000000-D9766:1:1101:17886:10232 1:N:0:56
AGTGCCAGCTCTCAATCGCACAGGGGACCCAGGGCCTGGCCCCTCCATCCAGAAAACCTATGACCTCACCCGCTACCTGGAGCACCAACTCCGCAGCTTGGCTGGGACCTATGTGAGTATCCAGCGTAGGAATCTGGGAGTTGGGGAGGAGTGAGGAGTTGGGGAAAGACAGTCCTAACCGTGGAGGGTTCTGGTAAATGATGGGGTGAGGAGGGGCTCTTTGGCTCCCACCAGTCCCCCTGTCTGGTCTA
+
ABBBBFFFCFFFGGGGGGGGGGHHGGGGGGHHGGGGGGHHHHGHGGHHHHHHHHHHHGHHHHHHHHHHHHHGGEGGHHHHGHHHHHHHGHHHGGGGGHHHGHHGGGHHGHHHHHHHHHHHHHHHHGGGGGHHHHHHHHHGGHHHGGGGGGGHHHHHHGHHHHGGGGHHHHHHHHHHHHHHGGGGGGGGEGGGGGGGGGGHGGGGGGFFFFFFFFFFFFFFFHHFFFFFFFFFFFFFFFFFFFFFHHFFFFF
@M05620:37:000000000-D9766:1:1101:17904:10242 1:N:0:56
AGTGCCAGCTCTCAATCGCACAGGGGACCCAGGGCCTGGCCCCTCCATCCAGAAAACCTATGACCTCACCCGCTACCTGGAGCACCAACTCCGCAGCTTGGCTGGGACCTATGTGAGTATCCAGCGTAGGAATCTGGGAGTTGGGGAGGAGTGAGGAGTTGGGGAAAGACAGTCCTAACCGTGGAGGGTTCTGGTAAATGATGGGGTGAGGAGGGGCTCTTTGGCTCCCACCAGTCCCCCTGTCTGGTCTA
+
AAAAADDFAFFFGGGGGFGAG0GAFAEEGGHHFEEECFHHHHGCEGHHHHGHHHHGHGHHHHEHHHFEHHHEGGGGHEFFGGGFGHCGFHHHGGEEGGHHFHHFFGHHGHHHHHHHHGGHHHFHGG?CCGHHGGHHHHGGEHHHGGEGCFGHHHHHGGHFHHGGEGGHHHFHGHHGFHCGGEEGGGGG;FFGGGCFGGGGGGGGGGF@FFFEFF@@?@FFFFFFFFFFFFFFFFFFFFFF@FFFFFFFFFF
@M05620:37:000000000-D9766:1:1101:7686:10252 1:N:0:56
GAGGCTGCTTTGGAAGAAACTCATAGATTACTGCAACAGTTCCCCCTGGACCTGGAAACGTTTCTTGCCTGGCTTACAGAAGCTGACACAACTGCCAATTCCTCCCGGATGCTCACCGTCCTTCAAGGCTCCTAGCCGCCTCCAAGGGCGTCCCCACGATGCTGCCCCCCTGACAAGTCCGTCCGGCATTTCCGCTTTCGCACTATTGTGACTCCACTTGCCAACTTCTCCGCCTTGTTACTTGTCACTGA
+
A3AAAAFBFFFF44FFFGGGGFHCH5BFHFGGFH4GHGFDFGHHHGGGGFHHHHF2AA3FBFCGHFHGHHHBCFHBGGBGF3FGE323FGFGEHHFGHE3BFF3GCEE>1EH334BF/BEA/433BGGGHHG31BCG//>///011///>/>A//0<-->>.111<<.--;://00.<00.;;E9?A;BF0;CD;CFEF;C9A9/9;;///://9/.;9BBB/BEFFFFF/9A9..///9;/;;999/;;9
@M05620:37:000000000-D9766:1:1101:5078:10288 1:N:0:56
AGTGCCAGCTCTCAATCGCACAGGGGACCCAGGGCCTGGCCCCTCCATCCAGAAAACCTATGACCTCACCCGCTACCTGGAGCACCAACTCCGCAGCTTGGCTGGGACCTATGTGAGTATCCAGCGTAGGAATCTGGGAGTTGGGGAGGAGTGAGGAGTTGGGGAAAGACAGTCCTAACCGTGGAGGGTTCTGGTAAATGATGGGGTGAGGAGGGGCTCTTTGGCTCCCACCAGTCCCCCTGTCTGGTCTA
+
>33>ADB@AFFFGGGGFFFGEEFAEEGEEEAFFEEE2AFF2GGFGGHGDAFGD33BGGFCGHFHGHBCGGHGGEEEHHHGFGHHAEFGEHFHDA@EEHFF/GF?EEHFEHHFDFG2FBBGF2GGHC<<<?GHHHHGHFGFA<GBDC.><.><CDGFHFGFDC@D.AGHFHFHHHFHCCHHGAE@..E?9FFGGGBFFFFF0BFFG?A9EF.FDF;>B>FFBFBFFFBEA..;E?9BFFFA9EFFFFFF/9B
@M05620:37:000000000-D9766:1:1101:13899:10290 1:N:0:56
GAGGCTGCTTTGGAAGAAACTCATAGATTACTGCAACAGTTCCCCCTGGACCTGGAAAAGTTTCTTGCCTGGCTTACAGAAGCTGAAACAACTGCCAATTCCTACAGGATGCTACCCGTAAGGAAAGGCTCCTAGAAGACTCCAAGGGAGTAAAAGAGCTGATGAAACAATGGCAAGTAAGTCAGGCATTTCCGCTTTAGCACTCTTGTGGATCCAATTGAACAATTCTCAGCATTTGTACTTGTAACTGA
+
>1>AAAFAFFFFGGGFFBGGGGFGGGHHH1FGHH11B0FDFGHHHGEGE0FBGHGHH10BGHGGHHHHHHHHHHG1FGHHGHGFGFHHHHHHHHHH1BFFFHHHHHFH0GFHH2GHHGGCAGFHB0FGHGHGHGH11FFHHHG1<FEFFGGC1F2FEHHHH1FGHHHHHEHHHEHHGDGGHHHHHHHGHHHHHGGGGGHHHHHHHHHHHHGHHHHHBGHHHCHHGHHHHHGGGGGGGGGBFGGGFB9FFGB
@M05620:37:000000000-D9766:1:1101:14118:10291 1:N:0:56
GAGGCTGCTTTGGAAGAAACTCATAGATTACTGCAACAGTTCCCCCTGGACCTGGAAAAGTTTCTTGCCTGGCTTACAGAAGCTGAAACAACTGCCAATTCCTACAGGATGCTACCCGTAAGGAAAGGCTCCTAGAAGACTCCAAGGGAGTAAAAGAGCTGATGAAACAATGGCAAGTAAGTCAGGCATTTCCGCTTTAGCACTCTTGTGGATCCAATTGAACAATTCTCAGCATTTGTACTTGTAACTGA
+
BABCCCFCFFFFGGGGFFGGGGHHHHHHHHHHHHHGFHHDGHHHHGGGHHHHHHHHGHHHHHHHHHHHHHHHHHHHHFHHHHHHHHGHHHHHHHHGHHHHFHHHHHHHHHHHHHHHHGGGGHHHGCGHHHHGHHHGFHHHHHHHHHGGHGGHHHHHGHHHHHHHHHHHFHDHGFHHFFGHHFHFHHHHHHHHHGGGGGGHHHGGHHHHHHGHHHHHFHHHHHHHHHHGHHFGGGGGGGFGGGGGFGFFGGC
@M05620:37:000000000-D9766:1:1101:25159:10295 1:N:0:56
AGTGCCAGCTCTCCATCGCACAGGGGACCCAGGGCCTGGCCCCTCCATCCAGAAAACCTATGACCTCACCCGCTACCTGGCGCACCCCCTCCGCAGCTTGGCTGGGACCTATGTGAGTATCCAGCGTAGGAATCTGGGAGTTGGGGAGGAGTGCGGAGTTGGGGAAAGACAGTCCTAACCGTGGAGGGTTCTGGTAAATGATGGGGTGAGGAGGGGCTCTTTGGCTCCCACCAGTCCCCCTGTCTGGTCTA
+
>A3>>BFFBFFFG4GGGFGAECHDG22AEEGH2BEEFFHHHHGHGGHHHHHHHFHABEHHGEGHH@FGHHH>E>>EGHBF?>EFGG/>>EGEEECEEHBFFGGGGGHHGHHHGHHFHHHHHHHHHGGADGHHHHHHHH0>EGHHGG.CG.<CG0AC-DGHHHGG..9F/C/CFGGGFGGGGGGGGGGFDFFFFFFFFFFFFFFFFFFFFFFEFFFFFFFFFFFFEFFEFFFFEFFFFFFFFFFFFFFFFFF
@M05620:37:000000000-D9766:1:1101:16315:10313 1:N:0:56
GAGGCTGCTTTGGAAGAAACTCATAGATTACTGCAACAGTTCCCCCTGGACCTGGAAAAGTTTCTTGCCTGGCTTACAGAAGCTGAAACAACTGCCAATTCCTACAGGATGCTACCCGTAAGGAAAGGCTCCTAGAAGACTCCAAGGGAGTAAAAGAGCTGATGAAACAATGGCAAGTAAGTCAGGCATTTCCGCTTTAGCACTCTTGTGGATCCAATTGAACAATTCTCAGCATTTGTACTTGTAACTGA
+
CBCCCDFCFFFFGGGGGGGGGGHHHHHHHHHHHHHHGHHGHHHHHGGGHHHHHHHHHHHHGHHHHHHHHHHHHHHHHHHHHHHHHHHHHHHHHHHHHHHHHGHHHHFCHGGGFHHHHGGGGHHHHFGFGHHGHHGHFHHGHHHFHFFDHGBGHHHHGFHHHHHHHHHHGHDFGBGHGGHH<GGGFFHHHHBDHGGGGGFGGFDCGGGGDGDHHHHHHHHHFHHHHHHGHGFBGFGGGGGFFBFFFGGGGGC
@M05620:37:000000000-D9766:1:1101:22027:10331 1:N:0:56
AGTGCCAGCTCTCAATCGCACAGTGTCTGGTCTCTCTCCTGCCCTTAGCTCGGAAGAGCACACGTCTGAACTCCAGTCACATTCAGCAATCTCGTATGCCGTCTTCTGCTTGCACACAAAGGGCCTCCAACATCTTATGTAACACTGTCAATTAATTCACTCCTTCAAGCTTCAGCGCTCCTGTCGATCCAATTACACAATACTCCTCATACCTCATTCTAACTCAAAACCCCCCTTCCAAAATCCCCAAA
+
AA>AAFFFBFFFGGGGGFGFGGHBBFGHHHBFD5FHD33ABFGHBFHH3GGGGGGGH1BEG2F0BBB1DDFFGHHFDFGD5F5FG555B@GFG1?FHGHH?>>1?BFFB4FF/3BF0??E32//?/B/233/223B33333333?222<2222222@2>22@2211111<11111?/-...1111.<.<.<000000<0.00<0:/C;:00:;0::00000:<;00/0:.9..---.//09;90/9/..;.
@M05620:37:000000000-D9766:1:1101:21399:10333 1:N:0:56
GAGGCTGCTTTGGAAGAAACTCATAGATTACTGCAACAGTTCCCCCTGGACCTGGAAAAGTTTCTTGCCTGGCTTACAGAAGCTGAAACAACTGCCAATTCCTACAGGATGCTACCCGTAAGGAAAGGCTCCTAGAAGACTCCAAGGGAGTAAAAGAGCTGATGAAACAATGGCAAGTAAGTCAGGCATTTCCGCTTTAGCACTCTTGTGGATCCAATTGAACAATTCTCAGCATTTGTACTTGTAACTGA
+
CBCCCCFBFFFFGGGGGGGGGGHHGFHHHHFDHGGHEGGFGGHHEGAFE2GGHBGGHF2BBGHHHHDGGHHHHHHGHHHHHHHHHEHHH3GHGHHHHHHGBHHHHHEHHHGHHHHHHGGGGHHHH3GHHHHGHHHB3GHHHHHBFGGGEGGHDHFHGHHHHGHHHHHHGHHFHFHHGHHHHHHHHHHHHHHHHGGGGGDGHHHHHHHHHHGHHHHHHFHGHHHHHHHHHHGGGGGGGFGFGGGGBFGGGGC
@M05620:37:000000000-D9766:1:1101:11593:10411 1:N:0:56
AGTGCCAGCTCTCAATCGCACAGGGGACCCAGGGCCTGGCCCCTCCATCCAGAAAACCTATGACCTCACCCGCTACCTGGAGCACCAACTCCGCAGCTTGGCTGGGACCTATGTGAGTATCCAGCGTAGGAATCTGGGAGTTGGGGAGGAGTGAGGAGTTGGGGAAAGACAGTCCTAACCGTGGAGGGTTCTGGTAAATGATGTGGTGAGGAGGGGCTCTTTGGCTCCCACCAGTCCCCCTGTCTGGTCTA
+
BBAABFFFBFFFGGGGGGGGGGHHGGGGGGHHEGGGGGHHHHGHGGHHHHHHHHHHHGHHHHHHHHHHHHHGG?EGHHHHHGHHHHHHGHHHGGGGGGGGGHHFGGHGGHHHHHHHHFHHHHHGFFCDGGHHHHHHHGHGGFHHGGGGGGGHHGHHHGHHHHGGGGHHHHHHHHHGHHHHGGGFGEGGCFGGGGFGGGGGGGGGGGGFFFFEFFFFFFFFFFFFFFFEFFFFFFFFFFFFFFFFFFFFFFB
@M05620:37:000000000-D9766:1:1101:17925:10421 1:N:0:56
AGTGCCAGCTCTCAATCGCACAGGGGACCCAGGGCCTGGCCCCTCCATCCAGAAAACCTATGACCTCACCCGCTACCTGGAGCACCAACTCCGCAGCTTGGCTGGGACCTATGTGAGTATCCAGCGTAGGAATCTGGGAGTTGGGGAGGAGTGAGGAGTTGGGGAAAGACAGTCCTAACCGTGGAGGGTTCTGGTAAATGATGGGGTGAGGAGGGGCTCTTTGGCTCCCACCAGTCCCCCTGTCTGGTCTA
+
AABABFFFCFFFGGGGGGGGGFHHGGGGGGHHGGGGGGHHHHGFGGHHHHHHHHHHHGHHHHGHHHHHHHGEGGGGHEGHHHHHHHGHGHHHGGGGGGHHGHHGGGHHGHHHHHHHHFHHGHGHHGEFGGHHHGHHHHHGGHHH?CGGGGGGHHHHGGCGHHGGGGHHHHHHHHHEHHHHGGGGGGGGCFFFGGFGGGGGGGGGGGDFFFFFFFFFFAFFFFFFFFFEFFFFFFFFFFFFFFFFFFFFFFF
@M05620:37:000000000-D9766:1:1101:27260:10459 1:N:0:56
GAGGCTGCTTTGGAAGAAACTCATAGATTACTGCAACAGTTCCCCCTGGACCTGGAAAAGTTTCTTGCCTGGCTTACAGAAGCTGAAACAACTTCCACTTCCTACCGGATGCTACCCGTACGGCCCGGCTCCTAGCAGACTCCCAGGGCGTCCAAGAGCTGATGAAACAATGGCAAGTACGTCAGGCCTTTCCGCTTTAGCACTCTTGTGGATCCAATTGAACAATTCTCAGCATTTGTACTTGTAACTGA
+
AAABBBFBFFFFGGGGGGGGGGHHHHGHHFHHHHHHHHHGHHHHHGGGHGHGHHHHHFFFFHHHHHHHHHHHHHHCHHHGGHHHH3GHHHHHHBDF@FHHHHHHH1EE/ECHFGHHHGGG?EGE?E/<@DGG22@F22@FGGGHC2?/<@A->E1FF0GHG<1>=GHGHGHD/GGHGGHD.;GEGHHAGHHHHGGGGGGGGGGGGGGGGFGGGGB00;FFG0CFGGGGGFFFFFFFFFFFFFFFFFBFFFF
@M05620:37:000000000-D9766:1:1101:6807:10484 1:N:0:56
AGTGCCAGCTCTCCATCGCACAGGGGACCCAGCGCCTGGCCCCTCCATCCAGAAAACCTATGACCTCACCCGCTACCTCGGTCACCCCCTCCGCAGCTGGGCTGGGACCTATGTGAGTATCCAGCGTAGGAATCTGGGAGTTGGGGAGGCGTGCGGAGTTGGGGCCCGACAGTCCTAACCGTGGCGGGTTCTGGTAAATGATGGGGTGAGGAGGGGCTCTTTGGCTCCCACCAGTCCCCCTGTCTGGTCTA
+
>A>3>BFFBFFFGGGFBAE2E?GCF2BAE2BA2AAAABAFAGGFEG25BBFFF3FABEBGB@DGG5BFGFH>>/>EGF3?1?1?FGH>EED/>E/>/B3B?FG<EGCGCGCGG@@@DFGFHH22G@F/>E11?DGHEH0>EGFFCC.-@<:CCADC-AEGGFGG.----9@@99FF/9B?>AE;-@-;9AFFFF9FB/BF/;FFFFFFEF./9.BAFFEBFFFFFFFFFFFDFFBFFFEABFFFFFFFFFB
@M05620:37:000000000-D9766:1:1101:14155:10506 1:N:0:56
GAGGCTGCTTTGGAAGAAACTCATAGATTACTGCAACAGTTCCCCCTGGACCTGGAAAAGTTTCTTGCCTGGCTTACAGAAGCTGAAACAACTGCCAATTCCTACAGGATGCTACCCGTAAGGAAAGGCTCCTAGAAGACTCCAAGGGAGTAAAAGAGCTGATGAAACAATGGCAAGTAAGTCAGGCATTTCCGCTTTAGCACTCTTGTGGATCCAATTGAACAATTCTCAGCATTTGTACTTGTAACTGA
+
A>AABBFBFFFFGGGGGGGGGGHHHHHHHHHHHHHHHHHFGHHHHGGG2BFHHHHHHHHHGHHHHHHHHHHHHHHHHHHHHHHHHGHHHHHHHHHHGHHHHHHHHHHHHHHHHHHHHGGGFHHHFFHHHHHGHHHGDGHHHHHFHHGFGGDCGHHHGHHHHGHHHHHHHHHHHGHHGGHHHHHHHHHHHHHHHGGGGGHGHFHHHHHHHHGHHHHHHHHHHHHHHCHHHHGGGGGGGGFFGGGGFGFFGG:
@M05620:37:000000000-D9766:1:1101:12162:10510 1:N:0:56
GAGGCTGCTTTGGAAGAAACTCATAGATTACTGCCACAGGTCCCCCTGGACCTGGAACAGTTTCTTGCCTGGCTTACAGAAGCTGAAACAACTGCCACTTCCTACAGGATGCTACCCGTAAGGAAAGGCTCCTAGAAGACTCCAAGGGAGTAAAAGAGCTGATGAAACACTGGCAAGTAAGTCAGGCATTTCCGCTTTAGCACTCTTGTGGATCCAATTGAACAATTCTCAGCATTTGTACTTGTAACTGA
+
BBBBB@FBFFFFBFGFGGGGG4FDF5DA6D4DG54BFGA233B22B2B2BF2222B332BD55A5D5A3AA1121BBAA5F3GG333BFCEG33B3B3BFF@GFBHB?GEB13GHHHGGG?GHH33FGHHHGHFGE?GGHHHGHCGADEDGF>FFHFHHHH1GHFHHHH0?GCGGGF111GHHHHHHFHHGFDEGEAEGHHHGHGHHHCHGFHHHH0GGHHHHHBGFGGGFBFFGFFFFBFGGFFGBFGG9
@M05620:37:000000000-D9766:1:1101:7713:10516 1:N:0:56
GAGGCTGCTTTGGAAGAAACTCATAGATTACTGCAACAGTTCCCCCTGGACCTGGAAAAGTTTCTTGCCTGGCTTACAGAAGCTGAAACAACTGCCAATTCCTACAGGATGCTACCCGTAAGGAAAGGCTCCTAGAAGACTCCAAGGGAGTAAAAGAGCTGATGAAACAATGGCAAGTAAGTCAGGCATTTCCGCTTTAGCACTCTTGTGGATCCAATTGAACAATTCTCAGCATTTGTACTTGTAACTGA
+
BABCBCFBFFFFGCGGGGFGGGHHHGHHHHHHHHFHFHGHHGGHHGEEGHGHHHGGBDFHGHHHHHHFFFGGHHHEFFGHHHGHHBBHFGEHHHHHHHHH4BGHHH@BGGBFFGHGHGEFGHGHHHBBFFGGHGGHHHH3BB?BFGGDHEFGHHHBF@GFFG@FGFG1FG???0FFG??F=111FCFGFFGD1<C=.<===DDCGHHFDFFF:GCFG;GGGCHGHC0;CG;FGGFFGF;;CBFFFFGG0F0
@M05620:37:000000000-D9766:1:1101:19227:10551 1:N:0:56
AGTGCCAGCTCTCAATCGCACAGGGGACCCAGGGCCTGGCCCCTCCATCCAGAAAACCTATGACCTCACCCGCTACCTGGAGCACCAACTCCGCAGCTTGGCTGGGACCTATGTGAGTATCCAGCGTAGGAATCTGGGAGTTGGGGAGGAGTGAGGAGTTGGGGAAAGACAGTCCTAACCGTGGAGGGTTCTGGTAAATGATGGGGTGAGGAGGGGCTCTTTGGCTCCCACCAGTCCCCCTGTCTGGTCTA
+
BCABBFFFCFFFGGGGGGGGGGHHGGGGGGHHGGGGGGHHHHGHGGHHHHHHHHHHHGHHHHHHHHHHHHHGGEGGHHHHHHHHHHHHGHHHGGGGGHHHGHHGGGHHGHHHHHHHHHHHHHHHHGGGGGHHHHHHHHHGGHHHGGGGGGGHHHHHHGHHHHGGGGHHHHHHHHHHHHHHGGGGGGGGGGGGHGGGGGGGHHGGGGFFFFFFFFFFFFFFFHHFFFFFFFFFFFFFFFFFFFFFFFFFFFF
@M05620:37:000000000-D9766:1:1101:7159:10561 1:N:0:56
AGTGCCAGCTCTCAATCGCACAGGGGACCCAGGGCCTGGCCCCTCCATCCAGAAAACCTATGACCTCACCCGCTACCTGGAGCACCAACTCCGCAGCTTGGCTGGGACCTATGTGAGTATCCAGCGTAGGAATCTGGGAGTTGGGGAGGAGTGAGGAGTTGGGGAAAGACAGTCCTAACCGTGGAGGGTTCTGGTAAATGATGGGGTGAGGAGGGGCTCTTTGGCTCCCACCAGTCCCCCTGTCTGGTCTA
+
AB>AAFFFBFFFG4FBFFFCFCHDGA2F2EHH2EEAFFGGHHGGGGGGHFHHFBG2FEGHGFFHHDGFHHHCG@EFHHFH21B?GH11?GH3/?/>/BBB/F3FGGHGGHGGHHHEHHHFHHFHHGC/BEBGHHHHHH0FEHGHCF.<D.C<G0DG0CHCGHCG..;./;//CGFF:CGHGGGGAEGGGGFFGGFFGFGFFFGGGGFFFFFBDFFFFFFFFFFFFFFFF.FF.FBFEFFDFFFFFFFFBF9
@M05620:37:000000000-D9766:1:1101:5052:10567 1:N:0:56
GAGGCTGCTTTGGAAGAAACTCATAGATTACTGCAACAGTTCCCCCTGGACCTGGACAAGTTTCTTGCCTTGCTTACAGAAGCTGAAACAACTGCCAATTCCTACAGTATTCTACCCGTAAGGAAATGCTCCTAGAAGACTTCAAGGGAGGAAAAGAGCTGATGAAACAATGGCAAGTAAGTCAGGCATTTCCGCTTTAGCACTCCTGTGGATCCAATTTAACAATTTTCAGCATTTGCACTTCTAACTGA
+
11A1AAFAFFDFGFGGC1GFAGBEFFGGG11FFGGFFEFGHFG1CEEFAGFGGFEG0B0FDDHGAGFBFG1BF1FFG1FAGBFGFFFGFGHH1FGGHHGG1BB21F1BBB22BBBB0>//EGB>C0B112B1FE11BFH01B121FCAG///B<<BF00<FF1@F1F1@G@??00</1???F111?0<<>111>>...0=0=<<</<<00/<0<;=G0;:00;0G:00:0;0;C;:CB0;90/09;0B;;;
@M05620:37:000000000-D9766:1:1101:14925:10586 1:N:0:56
AGGGCCAGCTCTCAATCGCACAGGGGACCAAGGGCCTGGCCCCTCCATCCAGAAAACCTATGACCTCACCCGCTACCTGGAGCACCAACTCCGCAGCTTGGCTGGGACCTATGTGAGTATCCAGCGTAGGAATCTGGGAGTTGGGGAGGAGTGAGGAGTTGGGGAAAGACAGTCCTAACCGTGGAGGGTTCTGGTAAATGATGGGGTGAGGAGGGGCTCTTTGGCTCCCACCAGTCCCCCTGTCTGGTCTA
+
111>A>>AAFC3ABG31AFGGGEGGCEEC0BGFF/EGA/FCGGHGGHHBHHHH0FGEEHHGHHHGFFEHHHGG>EEHHFG>GHHHHGFEHHHFGGGGHHHGHHGGGHHGHHHHHHHHHHHHHHHHGGGGGHHHHHHHHHGGHHHGGFGGCGHHFHHGGHHHHGGGGHHHHHHHHHHHHHGGGGGGGGGGGGGGGGGGGGGGGGGGFF@FFFFFF@@@@FFFFFFFFFFFFFFFFFFFFFF@FFFFFFFFFF
@M05620:37:000000000-D9766:1:1101:13827:10648 1:N:0:56
GAGGCTGCTTTGGAAGAAACTCATAGATTACTGCAACAGTTCCCCCTGGACCTGGAAAAGTTTCTTGCCTGGCTTACAGAAGCTGAAACAACTGCCAATTCCTAACGGAAGCTCACCGGCAAGGAAAGCTCCTCACAAGATCCCAAGGCGTCAAAAAACTGCAGCAAACATGGCAAGTAAATCCAGCCTTTCCGCTTTAGCACTCTTGTGGAACCCATTGGAACATTCTCAACCTTTTGCATTGTTAATGA
+
BABBBBFBFFFFGGGGGGGGGGHHHHGHHHHHHHHHFHHHHHHHHGGGHGHHHHHGFGGHGHHHHHGHHHHHHHHHHHGHHHHHFHHHHHHHHFHHHHH34FD4F?1E11??B3BGH/>/E/?/BF3BB3BBGC2/B20BBFHGG2??//<<??G1</>1>11>1<<G0G1<>./<.00=00=/0<<C/<=:CDDAFG00<00::BC0;0C00:;9;/;90;C/:0;;;B00/./;;00:B:FFB/;BB//
@M05620:37:000000000-D9766:1:1101:27157:10656 1:N:0:56
AGTGCCAGCTCTCAATCGAACAGGGGACCCAGGCCCTGGCCCCTCCAGCCAGAAAACCTATGACCTCACCCGCTACCTGGAGCACCAACTACGCAGCTTGGCTGGGACCTATGTGAGTATCCAGCGTAGGAATCTGGGAGTTGGGGAGGAGTGAGGAGTTGGGGAAAGACAGTCCTAACCGTGGAGGGTTCTGGTAAATGATGGGGTGAGGAGGGGCTCTTTGGCTCCCACCAGTCCCCCTGTCTGGTCTA
+
ABAABFF4>BCFGGGGGGGGGEHDFGGEGGHHG2BECGFHHHGHGGG3FFHHGHGHHGH3GHHHHHHHHHFGGGGGHHHHGHHHHHHHGHFHGGGFGHHHGH3?EEFHGHHHHHHHHHHHHHFHHCBEGG2GHHHHFHAGDGHH/@FGGGGHHHHHEA/CGHCGEGHHEHHHHGHHHEHGGGGGFGGG;FAGGGFFGFFGGBFG?AEF?A?9DF-9AFFFFFFFFFF?A.AFFFFFFFFFFFFFFFFFFFF
@M05620:37:000000000-D9766:1:1101:23162:10662 1:N:0:56
GAGGCTGCTTTGGAAGAAACTCATAGATTACTGCAACAGTTCCCCCTGGACCTGGAAAAGTTTCTTGCCTGGCTTACAGAAGCTGAAACAACTGCCAATTCCTACAGGATGCTACCCGTAAGGAAAGGCTCCTAGAAGACTCCAAGGGAGTAAAAGACCCGATGAAACAATGGCAAGTAAGTCAGGCATTTCCGCTTTAGCACTCTTGTGGATCCAATTGAACAATTCTCAGCATTTGTACTTGTAACTGA
+
BABCBCFCFFFFGFGGFGGGGGHHHHHHHGHGHHGGGHHHHHHHHGEFEFFGGFFBB3CGFHHHHHHGGHHGHHHEFGHHHHFHHFFFGGGHHHHGHHHH4BFGGH3BGG3BGHFHHEEEGHFDGHB?FFHGFGGHHHHHHEFFGFEFG?A@FHHFF2@/><>?GHHHGHFHHBGHF<FHF=F<FFHC<<DGGGGA.EDDH<D<GCGCCGGHGGGCG0GGGGHF/;B0CCCFGGFGG0CBG;BBFFGGGF;
@M05620:37:000000000-D9766:1:1101:8215:10713 1:N:0:56
GAGGCTGCTTTGGAAGAAACTCATAGATTACTGCAACAGTTCCCCCTGGACCTGGAAAAGTTTCTTGCCTGGCTTACAGAAGCTGAAACAACTGCCAATTCTTCAAGGATGCACCCCGTAGGAAAAGGCTCCACGACGACTCAAAGGGAGAAAACAAGCTACTGAAAAACTGGAAAGTAAGTACGGAATTTCCGCTTTAGAACTCTTGTGGATCCAATTGACAAATTCTCAGCATTTGTCCTTGTACCTGA
+
BABBBBFBFFFFGGGGCGGGGGHGHHHHHGHHHHHHHHHHHHHHHGGGHHHHHHHHHHHHHHHHHHHHHHHHHHHHHHHHHHHHHHGHHGHHHHHHHHH@F444B@F31@BG33BEEEEE/E3BGBFAF3?F3B/>///>CEBG2@F//</??G0/<0<11111>F1<G.1=00FDC0<0=<=0....<GFHHGDDF.0;00<0;<C:0;.0;9/90;;BF00C/;90B00C/;;FF000;;FFBF//;/;
@M05620:37:000000000-D9766:1:1101:2592:10737 1:N:0:56
AGTGCCCTCTCTCAATCGCCCCGTGGACCCAGGGCCTGGCCCCTCCCTCCAGCCAACCTCTGCCCTCACCCGCTCCCTGGAGCACCAACTCCTCCGCTTGGCTGGGACCTATTAGCATCTAGCGCATCAACCTTTGATCTGGTGAGGAGCTATCATCGTTGGAAACATACCTTCCTCCCCTGAGCGTTTTCTTAAACCATCTGGGGTTCATGGGCTCTCTGTCGCCCACCACCCCCCCCCTCTCTGCTATT
+
>1>>>BC11BBFG1ABBAA1E0EA0EEGHE00B/BA/BAFCAEHGG/FFB010A0BBEH0B11BBFG0BGHGEEEEFHGCGCBGHG0G?EGB1F0/???//BFF//0FCGBG12201@<1@11/</?/1<0??1?1111>>D101001<.011/0<</<</.00<<<0<::00/C0;G;././:/-:.-;9C0000:;.0;;00/-.-.0000---9BB//B99A---;B---:--;-9-9-BFFF:99//
@M05620:37:000000000-D9766:1:1101:6065:10758 1:N:0:56
GAGGCTGCTTTGGAAGAAACTCATAGATTACTGCAACAGTTCCCCCTGGACCTGGAAAAGTTTCTTGCCTGGCTTACAGAAGCTGAAACAACTGCCAATGCCCTACGGTAGCTCACCCGCAAGCAAAGGCTCTTACAAGATCCCAAGGCGTCAAAACAGCGCAGCAAACAATGGAAGTCAAGCCAGCCATTCCGCTTTCACCCCTCTGTGGGACCCAATGCAACAATTTTCACCATTTGCACTGTTAATGG
+
AABAAAFCFFFFGGFGGFCGGGHHHHHHHHHHGHHHHHHHHHHHHGGGHHGHHHHGGGHHFHHHHHHHHGHHHHHHHHHHHHGHHHGDBFEHHHHHHHHG3BF3FG?F21?F44BFFEE?E/</BF3B2/3B223BB32?BBGHC2?///</?CD1</00</-<-FFFCC.0</0</<0<00<C/<.C.;;;CC..;CH00:.-.9;0;0:..9;EE.CB/CFGG.;000;0/;/9:BB/9/;://;;B9/
@M05620:37:000000000-D9766:1:1101:13601:10767 1:N:0:56
GAGGCTGCTTTGGAAGAAACTCATAGATTACTGCAACAGTTCCCCCTGGACCTGGAAAAGTTTCTTGCCTGGCTTACAGAAGCTGAAACAACTGCCCATTCCTACAGGATGATACCCGTAAGGAAAGGCTCCTAGAAGACTCAAAGGGAGTAAAAGAGCTGATGAAACAATGGCAAGTAAGTCAGGCATTTCCGCTTTAGCACTCTTGTGGATCCAATTGAACAATTCTCAGCATTTGTACTTGTAACTGA
+
B@BCBCFCFFFFGFFGGGFGGGHHHFGGHHBFH5FGHHCFG5F32BEGEGHGGHHHFHFHGFHFHHH5AFDHHGHE3AG5FGCE333F33?FH3FF1BGHGEGBECF3B3B3BFFHFGGEGFHDG3BBGBGGHHH3FGHGHE222DGDHGDFHHHHG22@2@FDHHHDFHGDGBGGGGHHGFHHHHHCHH1DF.CEEGGGHHGFHHHFGHGHF0CGHHHHGBCHH0C;GFHFGGGGGEFCFGFF0;0;FB:
@M05620:37:000000000-D9766:1:1101:4389:10772 1:N:0:56
GAGGCTGCTTTGGCAGAAACTCATAGATTACTGCAACAGTTCCCCCTGGACCTGGAAAAGTTTCTTGCCTGGCTTACAGAAGCTGACCCAACTGCCAATTCCTACAGGATGCTACCCGTAAGGACAGGCTCCTAGAAGACTCCAAGGGAGTAAAAGAGCTGATGAAACACTGGCAAGTCAGTCAGGCATTTCCGCTTTAGCACTCTTGTGGATCCCATTGAACAATTCTCAGCATTTGTCCTTGTAACTGA
+
>1>1>1B>FFDF11BAA1BBBB1FGGAFGFFHAB1ABBGDGHGHHG/FABFBGCHEF1BBBFHHB1DFGHHHG0B1FGFG1BGC1100BBFE0>BBFFHGEGGFFGHHHHGHHFHGG>E>/BGG0BFFGHHGH1F<1BFFGGC<GF?CFCGHB2@GFH0@F1FGHHHHHHFGFGHHGD1<FGH1GGHG<GGGDECGGGGHHHHH<0<G;GGHHHG/:GHH;0CC/;FFFFGGGCFFFGF0CFFGF;9FBFC
@M05620:37:000000000-D9766:1:1101:13581:10780 1:N:0:56
GAGGCTGCTTTGGAAGAAACTCATAGATTACTGCAACAGTTCCCCCTGGACCTGGAAAAGTTTCTTGCCTGGCTTACAGAAGCTTACCCAACTGCCAATTCCTACAGGATGCTCCCAGGCAGGAAAGGATCCTAGCAAACTCCCCGAACGAACACAAGCTGCTGAAACACTGGCAAGTACGTCAGGCATTTCAGCTTTAGCACTCTTGTGGATCCCCTTGACAAATTCTCAGCATTTGTAATTGTAACTGA
+
>AAAAAFAFFFFG4FCEGGGGGHHHHEGHGHHHHHGGHHHHHHHHGGGHGHHHHHFHHHHAFGHHFGHHHHHHHHHHHGDB3A3B@B3B3B?3BBBGH33B4F4BBFGHHHHHDGG2F1/??/??G0B2FGHFHHGH3BB32B//<///>//>/<//?G1?1C1111>00<F0.<>FH11<C<.</CG0<GH00=;CH0;G0CGHCG0CHGBFHH/./999:0;C0;CBF0FFGGG0C900;CFGGGC9C9
@M05620:37:000000000-D9766:1:1101:5592:10794 1:N:0:56
GCGGCTTCTTTGGCAGAAACTCATAGATTCCTGCCACAGTTCCCCCTGGACCTGTAACCGTTTCTTGCCTGGCGTCCAGACTCTTCCACAACTGCCAATTCCTACAGGATGCTCCCCGTCCTGCCAGGCTCCTCGCCGCCTCCCCGTGCGTCCCCGCGCTGCTGCCCCCCTGTCAAGTCAGTCCGGCATTTCCGCTTTCGCACTCTTGTGGATCCACTTGCCCACTTCTCAGCATTGGTCCTTGTACCTGA
+
1>1>AD1BDFB311BA11BBFFABFA1BG3DFGGA1F0BBAFGGHGEF/0BF0G12B2BEBAAGFFFBFGG/BA/>E?1B>1B11BB1F1/BB>F0BB1@BBBFEFBG0BFGFGFFG/?A//1B<1<F/0BFGHC//<<BFFHA//?<.><@@.F<@CCGG.<GB.:C-9;90;CFBF09;;CB.-;-;99/FB-;BF9AB;@@/99FF/-/;BB;/9:9//;/--/BFF//B9;//999FFFFB//;;;:
@M05620:37:000000000-D9766:1:1101:3999:10804 1:N:0:56
GAGGCTGCTTTGAAGAAACGGACCAGCCAGGGCCAACAGATCGGAAGAGCACACGGCTGAACTCCAGTCACATTCAGAAAGCTCGTAGTCCCTCTTCTGTTTCAAAAAAAAAAACAACCATTTATCAGTATCCGCTCCTCCTCCCCCTTTGACCCCTCGATCTGGCCCTTTTCTTCTGTGTTTCTTTTCTGCCCGTTTTCGGCCTCATTCCTCTCGTGGCTCTTGGTTTGTCTGGGAACTCTCGGTTGTTT
+
A?AA>1CAFFFFB1ABBBB1AAE0AFAFABBE0B0AFEBBBGCE//EFHFFHBBAAAAEBBBFGFBBDF@FB2BB2B2@B1>B1>>//>FGB1>0BBBD2BB2BFHBA@ECC/</???/<1?<11<11<111?/?.<.1>>0<0<..-<00000<<..-;:C.<0<.GC/000;;00;009/;;000;90009;.-;9.;----99/9/////;/---;--//99//-9-:/;/:--/-///;-9-9-:9-
@M05620:37:000000000-D9766:1:1101:11802:10831 1:N:0:56
AGTGCCAGCTCTCAATCGCACAGGGGACCCAGGGCCTGGCCCCTCCATCCAGAAAACCTATGACCTCACCCGCTACCTGGAGCACCAACTCCGCAGCTTGGCTGGGACCTATGTGAGTATCCAGCGTAGGAATCTGGGAGTTGGGGAGGAGTGAGGAGTTGGGGAAAGACAGTCCTAACCGTGGAGGGTTCTGGTAAATGATGGGGTGAGGAGGGGCTCTTTGGCTCCCACCAGTCCCCCTGTCTGGTCTA
+
3AAABFFFCFFFGGGGGFGCGGGDEGFEEEHH2AEFFFHHHGGHGGHHHGCHHHHFHGHHHHHHHHHHHHHEF>EEHFGH?FGEHHF1EHHHDGGGGHHHGHHFGGFHGHHHHHHGHHHHGHHHHGEDCDHHHHHHHHFGGHHHGGGGGDDHHFHHHGGHHHGGGGHHHHHHHGHHHHHHGGGAGGGGEGGGGGFGGGGGGGGGGGFFFFFFFFFFFFFFFFFFFFFFFFFFFFFFFFFFFFFFFFFFFF9
@M05620:37:000000000-D9766:1:1101:12342:10840 1:N:0:56
AGTGCCAGCTCTCAATCGCACAGGGGACCCAGGGCCTGGCCCCTCCATCCAGAAAACCTATGACCTCACCCGCTACCTGGAGCACCAACTCCGCAGCTTGGCTGGGACCTATGTGAGTATCCAGCGTAGGAATCTGGGAGTTGGGGAGGAGTGAGGAGTTGGGGAAAGACAGTCCTAACCGTGGAGGGTTCTGGTAAATGATGGGGTGAGGAGGGGCTCTTTGGCTCCCACCAGTCCCCCTGTCTGGTCTA
+
BBABBFFFCFFFGGGGGGGGGGHGGGGGGGHHFGGGGGHHHHGHGGHHHHHHHHHHHGHHHHHHHHHHHHHGGEFGHHHHHHHHHHHHGHHHGGGGGHHHGHHGGGHHGHHHHGHHHHHHHHHHHGGGGGHHHHHHHHHGGHHHGGGGGGGHHHHHHGHHHHGGGGHHHHHHHHHHHHHHGGGGGGGGGGGGGGGGGGGGGGGGGGFFFFFFFFFFFFFFFFFFFFFFFFFFFFFFFFFFFFFFFFFFFFF
@M05620:37:000000000-D9766:1:1101:11800:10849 1:N:0:56
AGTGCCAGCTCTCAATCGCACAGGGGACCCAGGGCCTGGCCCCTCCATCCAGAAAACCTATGACCTCACCCGCTACCTGGAGCACCAACTCCGCAGCTTGGCTGGGACCTATGTGAGTATCCAGCGTAGGAATCTGGGAGTTGGGGAGGAGTGAGGAGTTGGGGAAAGACAGTCCTAACCGTGGAGGGTTCTGGTAAATGATGGGGTGAGGAGGGGCTCTTTGGCTCCCACCAGTCCCCCTGTCTGGTCTA
+
BCABCFFFCFFFGGGGGGGGGGHHGGGGGGHHFEEGGGHHHHGHGGHHHHHHHHHHHGHHHHHHHHHHHHHGGFGGHHHHFHHHHHHGGHHHGGGGGHHHGHHGGGHHGHHHHHHHHHHHHHHHHGGGGGGHHHHHHHHGGHHHGGGGGGGHHHHHHGHHHHGGGGHHHHHHHHHHHHHHGGGGGGGGGGGGGGGGGGGGGGGGGGFFFFFFFFFFFFFFFFFFFFFFFFFFFFFFFFFFFFFFFFFFFFB
@M05620:37:000000000-D9766:1:1101:19648:10850 1:N:0:56
AGTGCCAGCTCTCAATCGCACAGGGGACCCAGGGCCTGGCCCCTCCATCCAGAAAACCTATGACCTCACCCGCTACCTGGAGCACCAACTCCGCAGCTTGGCTGGGACCTATGTGAGTATCCAGCGTAGGAATCTGGGAGTTGGGGAGGAGTGAGGAGTTGGGGAAAGACAGTCCTAACCGTGGAGGGTTCTGGTAAATGATGGGGTGAGGAGGGGCTCTTTGGCTCCCACCAGTCCCCCTGTCTGGTCTA
+
A?AABFFFBFFFGGGGGGFGGGFHGGGGEGEHG?EGGGHHGHGGGGHHHHHHHHHHHGHHHGHHHHHHHHHGGEGGHHHHFGGHHHHHGHHHGGGGGHHGGHHGGGHHGHHGGFHHHHHHHHHHHGGGGGHHHHHHHHHGGHHHGGGGGGGHHHHHHGHHHHGGGGHHHHHHHHHHHHHHGGGGGGGGEFGGGGGGGGGGGGGGGGFFFFFFFFFFFFFFFFFFFFFFFFFFFFFFFFFFFFFFFFFFFFB
@M05620:37:000000000-D9766:1:1101:11983:10853 1:N:0:56
AGTGCCAGCTCTCAATCGCACAGGGGACCCAGGGCCTGGCCCCTCCATCCAGAAAACCTATGACCTCACCCGCTACCTGGAGCACCAACTCCGCAGCTTGGCTGGGACCTATGTGAGTATCCAGCGTAGGAATCTGGGAGTTGGGGAGGAGTGAGGAGTTGGGGAAAGACAGTCCTAACCGTGGAGGGTTCTGGTAAATGATGGGGTGAGGAGGGGCTCTTTGGCTCCCACCAGTCCCCCTGTCTGGTCTA
+
AAAAAFFFCFFFFGGGGGGFGGHHGGGGFGDHCEGGGGHHHHGHGGHGHHHHHHGFFGFHGHHHHFHGHHHGGEEGHGHHCGHHCGHAFFHFFGGGGHHHGHHGGGHHGHHHHHHHHHFHHHGHHGGGGGHHHHHHHGGFGHHHGGGGGGGHHHHHEDHHHHGGGGHFFHHHHHHHHHHHGFGGGGGGGGGGGGGGGGGGGGGGGGFFFFFFFFFFFFFFFFFFFFFFFFFFFFFFFFFFFFFFFFFFFFF
@M05620:37:000000000-D9766:1:1101:21075:10860 1:N:0:56
AGTGCCAGCTCTCAATCGCACAGGGGACCCAGGGCCTGGCCCCTCCATCCAGAAAACCTATGACCTCACCCGCTACCTGGAGCACCAACTCCGCAGCTTGGCTGGGACCTATGTGAGTATCCAGCGTAGGAATCTGGGAGTTGGGGAGGAGTGAGGAGTTGGGGAAAGACAGTCCTAACCGTGGAGGGTTCTGGTAAATGATGGGGTGAGGAGGGGCTCTTTGGCTCCCACCAGTCCCCCTGTCTGGTCTA
+
ABAAAFFFBFFFGGGGGGFGGGHGGGGGGGHHGGGGFGHHHHGGGGHGHGHHHGHHHGHHHHHHHHHHHHHGG?EGHHHHHHHHHHHGGHHHGGGGGHHHGHEGGGHHGHGHHHHHHHHHHHHHHGGGGGGHHHHHHHHGGHHHGGGGGGGHHHHHHGGHHHGGGGHHHHHHHHHHHHHHGGGGGGGG;FGGGGGGGGGGGGGGGGFFFFFFFFFFFFFFFFFFFFFFFFFFFFFFFFFFFFFFFFFFFFF
@M05620:37:000000000-D9766:1:1101:7017:10868 1:N:0:56
AGTACCAGCTCTCCATCGCACAGGGTCCCCAGTGCCTGGCCCCTCCATCCAGAAAACCTATGACCTCACCCGCTACCTGGCGCACCCCCTCAGCAGCTTGGCTGGGACCTATGTGAGTATCCAGCGTAGGAATCTGGGCGTTGGGGCGGCGTGCGGCGTTGGGGCCAGCCAGTCCTAACCGTGGCGGGTTCTGGTAAATGATGGGGTGAGGAGGGGCTCTTTGGCTCCCACCAGTCCCCCTGTCTGGTCTA
+
>>>3>B@CAFFFGGEBBAE2E?GDGB4BFABE3BEBDFGHHHGHGGBFHBGGHGH2BEGH5AFGH5BFGHH0>>>>GH3B1/BEEEG/>EE03B3FBF3B?GHGGGHHGHFHHHHDGHHHHHBFHGG<>E@1@GHHHH/>CDGHGG?@C-;BG.BG-ABBBFBB.-.;.E9AFFFFFFFFBFFB-@-BBEFFFFBFFFFFEFFFFFFBEFF/ADBBBBFFFFFFFFFFFBFFFFFFFFFFBFFFFFFFFFB
@M05620:37:000000000-D9766:1:1101:14093:10943 1:N:0:56
AGTGCCAGCTCTCAATCGCACAGGGGACCCAGGGCCTGGCCCCTCCATCCAGAAAACCTATGACCTCACCCGCTACCTGGAGCACCAACTCCGCAGCTTGGCTGGGACCTATGTGAGTATCCAGCGTAGGAATCTGGGAGTTGGGGAGGAGTGAGGAGTTGGGGAAAGACAGTCCTAACCGTGGAGGGTTCTGGTAAATGATGGGGTGAGGAGGGGCTCTTTGGCTCCCACCAGTCCCCCTGTCTGGTCTA
+
ABAABFFFCFFFGGGGGGGGGGHHGGFGGGHHGGGGGGHHHHGHGGHHHHHHHGHHHGHHHGHHHHHHHHHGGGGGHGHHGHHHHGHHGHHHGGGGGHHHGGHGGGHHGHHHHHHHHHHHHHHHHGGGGGHHHHHHHHHGGHHHGGGGGFGHHHHHGGHGHHGGGGHHHHHHHHHHHHHHGFGGGGGGFGGGGGFGGGGGGGGGGGFFFFFEFFFFFFFFFFFFFFFFFFFFFFFFFFFFFFFFFFFFFFB
@M05620:37:000000000-D9766:1:1101:13258:10955 1:N:0:56
AGTGCCAGCTCTCAATCGCACAGGGGACCCAGGGCCTGGCCCCTCCATCCAGAAAACCTATGACCTCACCCGCTACCTGGAGCACCAACTCCGCAGCTTGGCTGGGACCTATGTGAGTATCCAGCGTAGGAATCTGGGAGTTGGGGAGGAGTGAGGAGTTGGGGAAAGACAGTCCTAACCGTGGAGGGTTCTGGTAAATGATGGGGTGAGGAGGGGCTCTTTGGCTCCCACCAGTCCCCCTGTCTGGTCTA
+
ABBBBFFFBFFFGGGGGGGGGGHHGGGGGGHHGGGGGGHHHHGHGGHHHHHHHHHHHGHHHHHHH5GGHHHGGGGGHHHHGHHHFHHHGHHHGGGGGHHHGHHGGGHHGHHHHHHHHHHHHHHHHGGGGGHHHHHHHHHGGHHHGGGGGGGHHHHHHGHHHHGGGGHHHHHHHHHHHHHHGEGGGGGGGGGGGGGGGGGGGGGGGGFFFFFFFFFFFFFFFFFFFFFFFFFFFFFFFFFFFFFFFFFFFFB
@M05620:37:000000000-D9766:1:1101:13239:10964 1:N:0:56
AGTGCCAGCTCTCAATCGCACAGGGGACCCAGGGCCTGGCCCCTCCATCCAGAAAACCTATGACCTCACCCGCTACCTGGAGCACCAACTCCGCAGCTTGGCTGGGACCTATGTGAGTATCCAGCGTAGGAATCTGGGAGTTGGGGAGGAGTGAGGAGTTGGGGAAAGACAGTCCTAACCGTGGAGGGTTCTGGTAAATGATGGGGTGAGGAGGGGCTCTTTGGCTCCCACCAGTCCCCCTGTCTGGTCTA
+
11>>>FBFAFCFGFGGBAFFGE0FF?EEEGHHF00AFFF0GGGHGGHHHAFFH0FFFE0BFHHHHHGHHHHGGE/EGHHH0FHEFHFHGFHHGEGGGHHHGHHG?EHHGHHHHHHHHHHHHHHHHGGGGGHHHHHHHHGGGHHHGGGGGGGHHHHHGGHHHHGGGGHHHHHHHHHHHHHHGGGGGGGGGGGGGGGGGGGGGGGGGGF@FFFFFF@@@@FFFFFFFFFFFFFFFFFFFFFF@FFFFFFFFFF
@M05620:37:000000000-D9766:1:1101:10652:10964 1:N:0:56
GAGGCTGCTTTGGAAGAAACTCATAGATTACTGCAACAGTTCCCCCTGGACCTGGAAAAGTTTCTTGCCTGGCTTACAGAAGCTGAAACAACTGCCAATTCCTACAGGATGCTACCCGTAAGGAAAGGCTCCTAGAAGACTCCAAGGGAGTAAAAGAGCTGATGAAACAATGGCAAGTAAGTCAGGCATTTCCGCTTTAGCACTCTTGTGGATCCAATTGAACAATTCTCAGCATTTGTACTTGTAACTGA
+
BABBBBFBFFFFGGGGCFGGGGHHEGHHHHHGHHHGGHHHHHHHHGGGHHHHHHHHHHHHHHHHHHHHHHHHHHHHHHHHHBFHHHGFHHEHHHHHHHHHHHHHHHHHHHFHHHH2FGGGGHHHHHGHHHHGGHHHGGHHFHHFFG/<CDAGBGGBFHHFHGHHHHGHHHBGHBHHGHHGHFDHGHHHHHHHDED.<CGHFHHHHHHHHHCHHHHFHHHHHGHHHHHHHBFGGGGGGGBCGGGGGGGGGG9
@M05620:37:000000000-D9766:1:1101:9537:10978 1:N:0:56
GAGGCTGCTTTGGAAGAAACTCATAGATTACTGCAACAGTTCCCCCTGGACCTGGAAAAGTTTCTTGCCTGGCTTACAGAAGCTGAAACAACTGCCAATTCCTACAGGATGCTACCCGTAAGGAAAGGCTCCTAGAAGACTCCAAGGGAGTAAAAGAGCTGATGAAACAATGGCAAGTAAGTCAGGCATTTCCGCTTTAGCACTCTTGTGGATCCAATTGAACAATTCTCAGCATTTGTACTTGTAACTGA
+
A3ABABFBFDDFGCFFGGFGGGHHHHGFGHGHGHCGFHFGHFFGHGGGEHFGHGFB332FBEHHHHGBBFEBFGHBBBGGHHFGGBBFBECGGHHHHHHGFFFFHHB3B@3FH@FFGEE>AEFGHHB0?3BFHEFFFFGCEGG2FFEEGCAFDGD@F@GFGF@2FGH1CC?1?CCGGDGHD=F>>FGFFFGHDAC.<CD=FDD<GGGHD0AGCGHGGGC0:0GHB<C;GGGGGF;FFF09;;;;FCFF;C9
@M05620:37:000000000-D9766:1:1101:18332:11011 1:N:0:56
GAGGCTGCTTTGGAAGAAACTCATAGATTACTGCAACAGTTCCCCCTGGACCTGGAAAAGTTTCTTGCCTGGCTTACAGAAGCTGAAACAACTGCCAATTCCTACAGGATGCTACCCGTAAGGAAAGGCTCCTAGAAGACTCCAAGGGAGTAAAAGAGCTGATGAAACAATGGCAAGTAAGTCAGGCATTTCCGCTTTAGCACTCTTGTGGATCCAATTGAACAATTCTCAGCATTTGTACTTGTAACTGA
+
BABBBBFAFFFFGGGGGGEFFGEGHFHFGHHHHFGGFHHHHHHHHGG2BGHHHHHHHHGHHHHHHHHHHHGHHHGGHHHHHHHHHHHHHH1FGHHHHEHHHHHHHHHHHHHHHGBGHGGGGHFHGHGAFHHGHHHHFHHHHHHHHHGGHGGHHHGHGHFGHHHHHHHHHHGHHEHHGHHHGHHHHHHHHHHGGGGGGGHHHFHEGFGGGHGHHHGFGHHHHHHHBHHBGHGGGGGFG0BFGFGGFGGGGG0
@M05620:37:000000000-D9766:1:1101:18316:11022 1:N:0:56
GAGGCTGCTTTGGAAGAAACTCATAGATTACTGCAACAGTTCCCCCTGGACCTGGAAAAGTTTCTTGCCTGGCTTACAGAAGCTGAAACAACTGCCAATTCCTACAGGATGCTACCCGTAAGGAAAGGCTCCTAGAAGACTCCAAGGGAGTAAAAGAGCTGATGAAACAATGGCAAGTAAGTCAGGCATTTCCGCTTTAGCACTCTTGTGGATCCAATTGAACAATTCTCAGCATTTGTACTTGTAACTGA
+
BABBCBFCFFFFGGGGGGGGGGHHHGHHHHHHHHHHFHHHHHHHHGGGHHHHHHHHHHHHFHHHHHHHHHHHHHHHHHHHHHHHHHHHHHHHHHHHHHHHHHHHHHHHHHHHHHHHHGGGGHHHHHHHHHHGHHHHHHHHHHHHGHGGHGGHHHHHGHHHHFHHHHHHHHHHHGHHGHHHHHHHHHHHHHHHHGGGGGHHHHHHHHHHGHGHGHHHHHHHHHHHHHHHHHGGGGGGGGGFGGGGGGGGGGF
@M05620:37:000000000-D9766:1:1101:18560:11037 1:N:0:56
AGTGCCAGCTCTCAATCGCACAGTGTCTGGTCTATCTCCTGCCCTTAGATCGGAAGAGCACACGTCTGAAACTCCCGTCACATTCAGAACTCTCGTCTGCCGTCTTCTGCTTGAAAAAAAAAACCCCAACAAATCCCAAACGCTCAATCAACAATAGTACTGCTATTACAGACAAGCCGCAGTCGAACCTTAATGCCCATTCATTACACAAGACGATAAGGTATAAGAAGTACAATTTTGACAAGACACAC
+
BCABCFFFCFFFGGGGGGGGGGHBGGHHGHBGF5FGHFDGFGHHHHHHGHHHGGGGHCGHHHHGBFBFGHHHHHH1EHF1BFF@F5DDBBBFGGEF1FFHHGGEHGHHHHHHH03D3BEE//>/////?///0??1=110//-.<>111<101.0000000000=00=0000.//..;----.0....-/0000000:0/;:000;0000..:/.-.:.:000000000/000000;000.;0:./:://.
@M05620:37:000000000-D9766:1:1101:6091:11044 1:N:0:56
GAGGCTGCTTTGGAAGAAACTCATAGATTACTGCAACAGTTCCCCCTGGACCTGGAAAAGTTTCTTGCCTGGCTTACAGAAGCTGAAACAACTGCCAATTCCTACAGGATGCTACCCGTAAGGAAAGGCTCCTAGAAGACTCCAAGGGAGTAAAAGAGCTGATGAAACAATGGCAAGTAAGTCAGGCATTTCCGCTTTAGCACTCTTGTGGATCCAATTGAACAATTCTCAGCATTTGTACTTGTAACTGA
+
AABABCFBFFFFGGGGGGGGGGGHHHHHHFHHHHFFHGHHHGGHHGGFHHHHHHHFGFFHFGHHHGFGFHHHHHHGGHHHHHHHHFFGHGFHGHHHHHHHBGHHHHGGFB3FGGHHHGGEGHHHHHGGHHHGHHHHHHHGHHGHGHGGHGGGHGHHGFGFHHHHFGFFFC?DGHGHG?FGG=GFGHEEHHFHDAEADEDFGHHCHHGG=CDHCGGHHGHFFCHHHCCCCC;CFGGGGGFFF;FFFFGGGGB
@M05620:37:000000000-D9766:1:1101:18761:11058 1:N:0:56
AGTGCCAGCTCTCAATCGCACAGGGGACCCAGGGCCTGGCCCCTCCATCCAGAAAACCTATGACCTCACCCGCTACCTGGAGCACCAACTCCGCAGCTTGGCTGGGACCTATGTTGAGTATCCCGCGTAGGAATCTGGGAGTTGGGGAGGCGTGAGGCGTTGGGGAAAGACAGTCCTAACCGTGGAGGGTTCTGGTAAATGATGGGGTGAGGAGGGGCTCTTTGGCTCCCACCAGTCCCCCTGTCTGGTCT
+
CBBCCFFFBFFFGGGGGGGGGGHGGGGGGGHHFAEGFFGGGHGHGGHHHHHHHHHHHGFHHGFHHGHGHHGGGEEGHEHHBGHHHHHHGHHHGGGGGHHHGF3FFGHHFHHHHHBFFHFGHHH2?>C><CDH1FGFHGF0>>CGHGC.<<.<:A:CC.ACABGGGGG.;///C:FFFF0FFD;CD.;DF;AFFFFBBFFFFBFFFFFDBEFFBD99@B@EFFBFFFF/AEEFFEFFFFFEDCFFFBFFFFB
@M05620:37:000000000-D9766:1:1101:4136:11060 1:N:0:56
GAGGCTGCTTTGGAAGAAACTCATAGATTACTGCAACAGTTCCCCCTGGACCTGGAAAAGTTTCTTGCCTGGCTTACAGAAGCTGAAACAACTGCCAATTCCTACAGGATGCTACCCGTAAGGAAAGGCTCCTAGAAGACTCCAAGGGAGTAAAAGAGCTGATGAAACAATGGCAAGTAAGTCAGGCATTTCCGCTTTAGCACTCTTGTGGATCCAATTGAACAATTCTCAGCATTTGTACTTGTAACTGA
+
BABCBCFBFFFFGGGGGGGGGGHHHHHHHHHHHHHHFHHHHHGHHGGGHHHHHHHHGHHHHHHHHHHHHHHHHHHHHHHHHHHHHHHGHHHHHHHHHHHHGGGHHHHFHHHHHHHHHGGGGHHHHHFFGHHGHGHHHHHGHHFHHHGGHGGHHHHHGHHHHFHHHHHHH/?FGFHHGFGGHHHHHHHHHHHHHGGAEGGFGHHHHHGGGHGHHHHHGHHHHHHHHHHHHHGGGGGGGGGGGGGGFGGGGG9
@M05620:37:000000000-D9766:1:1101:19650:11071 1:N:0:56
AGTGCCAGCTCTCAATCGCACAGGGGACCCAGGGCCTGGCCCCTCCATCCAGAAAACCTATGACCTCACCCGCTACCTGGAGCACCAACTCCGCAGCTTGGCTGGGACCTATGTGAGTATCCAGCGTAGGAATCTGGGAGTTGGGGAGGAGTGAGGAGTTGGGGAAAGACAGTCCTAACCGTGGAGGGTTCTGGTAAATGATGGGGTGAGGAGGGGCTCTTTGGCTCCCACCAGTCCCCCTGTCTGGTCTA
+
AAAAAFBFAFFFGGGGFGGCGGHCGGFGEEEHCGGEFGHFCGGGGGHHHGHHHHHFHGFHHHFHHHHHHHHEEEEGHGFHFGGHHHHEGHHGGGGCEBGHGHHGGGGHGHHHHHHGHDGHHHHHHGGGGGHGHHHHHHHGGHHHGGGCCGGHHGHFHGGHHFGGGGGHFHHFGHGHHHHHGEE@GGGG;FGGGGGGGGGGGGGGGGF@FFFFFF@@@@FFFFFFFFFFFFFFFFFFFFFF@FFFFFFFFFF
@M05620:37:000000000-D9766:1:1101:12364:11079 1:N:0:56
AGTGCCAGCTCTCAATCGCACAGGGGACCCAGGGCCTGGCCCCTCCATCCAGAAAACCTATGACCTCACCCGCTACCTGGAGCACCAACTCCGCAGCTTGGCTGGGACCTATGTGAGTATCCAGCGTAGGAATCTGGGAGTTGGGGAGGAGTGAGGAGTTGGGGAAAGACAGTCCTAACCGTGGAGGGTTCTGGTAAATGATGGGGTGAGGAGGGGCTCTTTGGCTCCCACCAGTCCCCCTGTCTGGTCTA
+
AAAAA5DFAFFFFDGGFFGCGCHEGGGGGEHH2EFD2FHCCGAEEGHHHGHHHHEFFEHHHHGHHHHHHHHE>/EFHHFGFBBFFHFEEEHFEAEEEBGEEHHGGGFHGHFGFGHFFHHHHFHHEGEDGFHFGHHGGHHE?GFFGGGGGGGFFFGGHGHHHHGGGGGHHFBGCGHHHFCHGGEGGGGGGEGGFFBFFFGGGFGGGGFB?FFFFFBBBBEFFFFFFBFFFFFF?FBBBBEDBEFFFFFFFFB
@M05620:37:000000000-D9766:1:1101:10514:11099 1:N:0:56
GAGGCTGCTTTGGAAGAAACTCATAGATTACTGCAACAGTTCCCCCTGGACCTGGAAAAGTTTCTTGCCTGGCTTACAGAAGCTGAAACAACTGCCAATTCCTACAGGATGCTACCCGTAAGGAAAGGCTCCTAGAAGACTCCAAGGGAGTAAAAGAGCTGATGAAACAATGGCAAGTAAGTCAGGCATTTCCGCTTTAGCACTCTTGTGGATCCAATTGAACAATTCTCAGCATTTGTACTTGTAACTGA
+
AAAAAA?BFFFFFFFFAGGBFFFDFGHGHFHFFGBGHFCGHG5FGGEFHHGHGFHFB3FHGHHHHHFBFD3BABECFGFGHGBGGFEDBFGGFGHHHHHFFFGGHHBBEF3BFBFFAEEEEHEHFHBB?FGFC?BFGHHFFFGGGHE?EE<FGFFFF@FDHF@GFBG<F/??B0?GE?<D>>G1>>GGG<GFD?CCEE<0GGD<CGFDDGDC:CGCGCG0CFHHE<C;CGBFGF0FFF09;;;C0;CF0C;
@M05620:37:000000000-D9766:1:1101:20132:11102 1:N:0:56
GAGGCTGCTTTGGAAGAAACTCATAGATTACTGCAACAGTTCCCCCTGGACCTGGAAAAGTTTCTTGCCTGGCTTACAGAAGCTGAAACACCTGCCAATTCCTACAGGATGCTACCCGTAAGGAAAGGCTCCTAGAAGACTCCAAGGGAGTAAAAGAGCTGATGAAACAATGGCAAGTAAGTCAGGCATTTCCGCTTTAGCACTCTTGTGGATCCAATTGAACAATTCTCAGCATTTGTACTTGTAACTGA
+
BBBBBBFAFFFFGGGGGF4BGGHHHHHGHHHGHAFHHHHHHHHHHGGFGHHHHHHGHHHHHHHHHHHHHHHHHHHGHHHHHHHHHHHHHH1EHHHHHHHHHHHHHHFFHFFHHHFGHGEGGHGHHHFFGHHGHHGHHHHHHHHHHFGGHGDFHHHGGGGGFDFFGFHHHHGFHFFHGGFGGGHFFFHAFFGHHGGGGGDDHFGFGHGGHHGHGHFCHFHHHCGHFHHEGGFFGGGFGGGFGGGGGGFGGG=
@M05620:37:000000000-D9766:1:1101:16675:11131 1:N:0:56
GAGGCTGCTTTGGAAGAAACTCATAGATTACTGCAACAGTTCCCCCTGGACCTGGAAAAGTTTCTTGCCTGGCTTACAGAAGCTGAAACAACTGCCAATTCCTACAGGATGCTACCCGTAAGGAAAGGCTCCTAGAAGACTCCAAGGGAGTAAAAGAGCTGATGAAACAATGGCAAGTAAGTCAGGCATTTCCGCTTTAGCACTCTTGTGGATCCAATTGAACAATTCTCAGCATTTGTACTTGTAACTGA
+
AAAAAAFAFFFBGFGGGGGGGGH33F1AAAFHHHF1GFGHHHHHHECFGBGHEFA0AE0F1BAGA1AFFF1/0FAAGHHHHHHHGHFHHCGHEHHHBFHGHHHHBGHHH1F0GFFHHGEEGHGHHH>FG1GGCGGB1BG<G<1BGFGC/C/<1FGFF<@F111@GHHFHGF1?0GFFGGD11=GH0FGH1FGH.CCGGGFHFGBGHH0GHCHHHGHG0G0CG0:CG0;CGFGB9FFFB0=CFFF0;0;0C0
@M05620:37:000000000-D9766:1:1101:11866:11185 1:N:0:56
GAGGCTGCTTTGGAAGAAACTCATAGATTACTGCAACAGTTCCCCCTGGACCTGGAAAAGTTTCTTGCCTGGCTTACAGAAGCTGAAACAACTGCCAATTCATACATGAGGCTACCCGCAAGGAAAGGCTCCTAGAAGACTCCAAGGGAGTAAAACAGCGGATGAAACAATGGCAAGTAAGTCAGGCATTTCCTCGTGAGCACACTTGTGGACTCAATTGAACAAGTCTTAGCATTTGTACTTGCAACTGC
+
AABBCCFCFFFFGGGGGGGGGGBHFHGHHHHHHHHHGAGHHHHHHGGGGHHHHHHHHHHHFGHHHHHHHHHHHHHHHHHHHHHGHHHHHHHHHHHHHHHH444DG344D@FFAG?2BE/>/>FGHB00/3FF33D3FHEG3FGBGH//=?C2FHH2F20/>///11><0.11>0<G.G1D0==00/<<<0<0D00.;./.0:C/:GGH00.<00/;000;CF00//;9000;0C90FF0CF0000;00//0
@M05620:37:000000000-D9766:1:1101:17943:11206 1:N:0:56
AGTGCCAGCTCTCAATCGCACAGGGGACCCAGGGCCTGGCCCCTCCATCCAGAAAACCTATGACCTCACCCGCTACCTGGAGCACCAACTCCGCAGCTTGGCTGGGACCTATGTGAGTATCCAGCGTAGGAATCTGGGAGTTGGGGAGGAGTGAGGAGTTGGGGAAAGACAGTCCTAACCGTGGAGGGTTCTGGTAAATGATGGGGTGAGGAGGGGCTCTTTGGCTCCCACCAGTCCCCCTGTCTGGTCTA
+
ABABBFFFBFFFGGGGGGGGGGHHDF?EEGHHGGEGGGHHHHGGFGHHHHFHHHHHHGGHHHHHHHHHHHHGGEFGHHHHBGHHHHAGFHHHGGGGGHHHGHGGGGHHGHHHHHHHHHHHHHHHHGGGGGHHHHHHHHHGGHHHGGGGGGGHHHHHHGHHHHGGGGHHCHHHHHHHHHHHGGGGGGGGGGGGGGGGGGGGGGGGGGFFFFFFFFFFFFFFFFFFFFFFFFFFEFFFFFFFFFFFFFFFFF/
@M05620:37:000000000-D9766:1:1101:11868:11207 1:N:0:56
AGTGCCAGCTCTCCATCGCACAGGGGACCCAGCGCCTGGCCCCTCCATCCAGAAAACCTATGACCTCACCCGCTACCTGGCGCACCCCCTCCGCAGCTTGGCTGGGACCTATGTGAGTATCCAGCGTAGGAATCTGGGAGTTGGGGAGGAGTGAGGAGTTGGGGAAAGACAGTCCTAACCGTGGAGGGTTCTGGTAAATGATGGGGTGAGGAGGGGCTCTTTGGCTCCCACCAGTCCCCCTGTCTGGTCTA
+
>>11>BDFAFFFG1FFBAE1E?GEF0AAEBFG0AE/BFGHHHGGGG0GGGEDH0B0BEGGFGHHGBBBGHHEE//EGD@B0>?EEGF/>EGEAECE>CBBCHHGGCCHGHHFHHHBGGHHGGFHFGF/<?F1FGHHGF0<EFGECC.AC.CCG0CG:ECGGHGGA..C/;9CGGGGBCGFGFGG.EB@GEFFFFFFFFFFFFFFFFF@F?FFBB?@@@FFFFFFFFFFEFFF-FFFFFFF@FFFFFFFFF9
@M05620:37:000000000-D9766:1:1101:5612:11213 1:N:0:56
GAGGCTGCTTTGGAAGAAACTCATAGATTACTGCAACAGTTCCCCCTGGACCTGGAAAAGTTTCTTGCCTGGCTTACAGAAGCTGAAACAACTGCCAATTCCTACAGGATGCTACCCGTAAGGAAAGGCTCCTAGAAGACTCCAAGGGAGTAAAAGAGCTGATGAAACAATGGCAAGTAAGTCAGGCATTTCCGCTTTAGCACTCTTGTGGATCCAATTGAACAATTCTCAGCATTTGTACTTGTAACTGA
+
AAABCCFBFFFFGGGGGGGGGGHHHHFHHHHHHHHHFHHHHGHHHGGGHGHHHHGHAGHHGHHHGHFGHHFGHGHHHHFGHHHHGHHFHHHHHHHHHHHHFHHHHHBFGG@GGGHHFAEEGHHHHHF?GHHGHHHHHHHBGFBGHGGGHGGFHHHHGFFGHHHHHGF?G/??GFHGGFGHHFHGHHHHGHHHFFGC<C=DDGGGHDDH<CEHCHHCHHHFGCHHGGHFGFFFGGGGGGGGGFGGFGGFFGB
@M05620:37:000000000-D9766:1:1101:12236:11222 1:N:0:56
AGTGCCAGCTCTCAATCGCACAGGGGACCCAGGGCCTGGCCCCTCCATCCCGACAACCTATGACCTCACCCGCTACCTGGAGCACCCACTCCGCAGCTTGGCTGGGACCTATGTGAGTATCCAGCGTAGGAATCTGGGAGTTGGGGAGGAGTGAGGAGTTGGGGAAAGACAGTCCTAACCGTGGAGGGTTCTGGTAAATGATGGGGTGAGGAGGGGCTCTTTGGCTCCCCCCAGTCCCCCTGTCTGGTCTA
+
>>3>>FDC3FFFG4FBFFEAEEGEFABAEDCAFEEECFHHHHGGGG2BFF1AE0AAFEG3GFFGHDG@GGFEE//EGGFFBBGHHH/?EGHHEGCEEH??EGFGGGHGFGGFGFGB11@12@21F@?/CE<11?11<<?<ECGCCC.-C.<<<0<<0E/:0CDC..../;C/CF00009AB9.A...:99A0CCF0C9/;9B/FFDA-.9F/.9?-;=.//BF/9BF.E.;@@A9:FFEDBFFB/BFFFFF
@M05620:37:000000000-D9766:1:1101:5204:11225 1:N:0:56
GAGGCTGCTTTGGAAGAAACTCATAGATTACTGCAACAGTTCACCCTGGACCTGGACAAGTTTCTTGCCTTGCTTACAGAAGCTGAAACAACTGCCAATTCCTACATGATTCTACCCGTAAGGAAAGGCTCCTAGAAGACTCCAAGGGAGTAAAAGAGCTGATGAAACAATGGCAAGTAAGTCAGGCATTTCCGCTTTAGCACTCTTGTGGATCCAAGTCAACAATTCTCAGCATTTGTACTTGTAACTGC
+
>1>A>>CACBBDB1111BFBGFBFADGFH1BBDB11FG0DFD2ABFBEEABBFFHH0100FHHHGGHBBB1B1DD2B1BDGFBFGB1FB0B?CEFB11FGBBBFGH12B222B@FB0>?>/EGFFHB0?>BFC11<<FF0B1111BACH??B1DF>/<@1@@<@2>D10?@1F0?1??1??@?<?<0<><>F1.>>><<<0=<0<==D=<.0<<<GB0<0;0=:.;;000:</C0;C;0;00;09;BF0;0
@M05620:37:000000000-D9766:1:1101:5189:11235 1:N:0:56
GAGGCTGCTTTGGAAGAAACTCATAGATTACTGCAACAGTTCCCCCTGGACCTGGAAAAGTTTCTTGCCTGGCTTACAGAAGCTGAAACAACTGCCAATGCCTACAGGATGCTACCCGTAAGGAAAGGCTCCTAGAAGACTCCAAGGGAGTAAAAGAGCTGATGAAACACTGGCAAGTAAGTCAGGCATTTCCGCTTTAGCACTCTTGTGGATCCCATTGAACAATTCTCAGCATTTGTACTTGTAACTGA
+
A>ABBBFBFFFFGGGGFGGGGGHHGHHHHHHHHHHHFHHHHHHHHGGGHEHHHHHHFHHHHHHHHHHHHHHHHHHHHHHHHHHHHHHHHHHHHHHHHHH3FGG@FFHGHHHHFEHHAEG?EGHB3FHH/3BFFGH3?FGBFH?GGG/??DGH2@FHFHHHHDGHHFHHFCDHGFFHGF1>GHHBGCHEHHHHHGFGGGHHHHHFHHHHHCACHHG/CCHF;;GG/:CCGGGGGCFGGGGBFGGGFGBFFGB
@M05620:37:000000000-D9766:1:1101:14330:11268 1:N:0:56
GAGGCTGCTTTGGAAGAAACTCATAGATTACTGCAACAGTTCCCCCTGGACCTGGAAAAGTTTCTTGCCTGGCTTACAGAAGCTGAAACAACTGCCAATTCCTAAAAGACGCTAACAGGAAGGAAAGGCTCCAAAAAAACTCAAAAGAAGAAACAAAGCTAATGAAACATTGGCGCGTAAGTAAGCTATTGCCGCTTTAGGACGAATTCTCATCTATTTCAACAGTACCCAGCATTTCTATGTGTAATCGA
+
AA>?AABAFF3FBFGC11BAA11A3FBFBAGHEGH1B0FGDHFGHGAGG0GFAAF0BGFHA2BH211BGGHEA0AFHGF11AG@CGG1G0B?B>@011@111221@1B/0>>///BB1/B00/0B0BB/10<1B1?///?F<<1110/0010000<?F011111?11>01>11>-.-<-..0==00000<0;0-::..:0009---;.90090;000090;00:/;000;0..9/9//://///99;//-9
@M05620:37:000000000-D9766:1:1101:14981:11402 1:N:0:56
GCGGCTGCTTTGGAAGAAACTCATAGATTACTGCCACAGTTCCCCCTGGACCTGGAAAAGTTTCTTGCCTGGCTTCCAGAAGCTGAAACAACTGCCAATTCCTACAGGTTGCTACCCGTAAGGACAGGTTCCTAGCTGACTCCAAGGGAGTAAAAGAGCTGATGAAACACTGGCAAGTAAGTCAGGCATTTCCGCTTTAGCATTCTTGTGGATCCAATTGAACATTTCTCAGCATATGTACTTGTAACTGA
+
33>AA>DAFFFFGGFBA4BGGGEFBFHHHDFGGG3BF2BBGHHHHGEF22BEGH1GG32BBGGHGHHHHHHHHHF2BGHFGHHHH3FHHCFGGGGH3@BFH44@@3B33@1F343BBEECEGHF00//3?33?4B343?B??1B1B//??<01221/001<1<1@G1<00<1F/FHGHF1GDGHD00.111<1.<...00=00=00=0C0.<00/:0;00;00;00:00900/0;000;00000;00CB0;
@M05620:37:000000000-D9766:1:1101:12976:11412 1:N:0:56
GAGGCTGCTTTGGAAGAAACTCATAGATTACTGCAACAGTTCCCCCTGGACCTGGAAAAGTTTCTTGCCTGGCTTACAGAAGCTGAAACAACTGCCAATTCCTACAGGATGCTACCCGTAAGGAAAGGCTCCTAGAAGACTCCAAGGGAGTAAAAGAGCTGATGAAACAATGGCAAGTAAGTCAGGCATTTCCGCTTTAGCACTCTTGTGGATCCAATTGAACAATTCTCAGCATTTGTACTTGTAACTGA
+
>11>AA>AFFDFFBGF1FGCFFA3AFFHCHHGDGBFGHHGGHGHHG0FCBGFG0FCFGBGAFGHDBAGHHHHFC01FHFFFCGHFFHFHFHHFFFGFFFG@FGBFHHFHG10BGGFHA?>>G11>G0BFHFA<BGGHEHFGGHFC1/<<E/<G2F1<@F1<GFFHBDGFH1?C0?GF?111><1<<<CGDH=FEGC<E<000<0<DD<<0:0CCGCG0C:0CBGHGHFHFFGBFBGGG0;;;F9;FFGFF0
@M05620:37:000000000-D9766:1:1101:6171:11412 1:N:0:56
GAGGCTGCTTTGGAAGAAACTCATAGATTACTGCAACAGTTCCCCCTGGACCTGGACAAGTTTCTTGCCTGGCTTACAGAAGCTGAAACAACTGCCAATGGCTACAGGATGATACCAGTACGGACAAACGCATAGAAGAATCGGAGGGAATAAAAGAGATGAAGAAAGACAGGCAAGCCCGAGAAGCATTCTGGCTCCAGCACTATTGTGGATCCAATTTAACAATACTAAGCATTTGTATGTGTAACTGA
+
A1AAAAFA@FFFBFGF1AGGGGFGGFHFFEAGGGHF1FHGEDF1FECFA0B0BFAH0B0BGHFHFHFFG11BGHFGH1BEGFGHCGFHHBGHCEDCCBG11>BG0110BB11@BBF1@B11////>00//</?/11BFC0110/?>B/C001>11FF00<1<1??0F10<00.><0<...<--<.///;000000/0.////.000;00;CF00/00;90000;0;0;00;9/;B00;0000;0CB0//;;
@M05620:37:000000000-D9766:1:1101:26644:11412 1:N:0:56
GAGGCTGCTTTGGAAGAAACTCATAGATTACTGCAACAGTTCCCCCTGGACCTGGAAACGTTTCTTGCCTGGCTTACAGAAGCTGAAACAACTGCCATTTCGTACAGGATGCTACCCGTAAGGCAAGTCTCCTAGTCGACTCCACGGGAGTAGAAGAGCTGATGAAACAATGGCAAGTAAGTCAGGCAGTTCCGCTATAGTACTCTTGCGGATCCAATTGAACAATTCTCAGCATTTGTACTTTGAACTGA
+
BABBBBFBFFFFFGGGGBGGGGFHGBAG6FGHFHE4FBBDFGHFHFEF22BBGHHHFF3BFGHFGGHBGHHHHH1GHHGHHHHGFHFHHEGHGH3G3434@2BB1143BB3B@BBG1??EEHHC00?3B4BF3B434<F<A/222?@?<//@2@2?G0<?C1?1F111?F1>GFF1<1>1>1>11/G../=<0<.<-.000;0<;0:;0--;B9/:B;0000CBF00;0=00/9;;FGB0C0000;0;/B/
@M05620:37:000000000-D9766:1:1101:11919:11505 1:N:0:56
GAGGCTGCTTTGGAAGAAACTCATAGATTACTGCAACAGTTCCCCCTGGACCTGGAAAAGTTTCTTGCCTGGCTTACAGAAGCTGAAACAACTGCCAATTCCTACAGGATGCTACCCGTAAGGAAAGGCTCCTAGAAGACTCCAAGGGAGTAAAAGAGCTGATGAAACAATGGCAAGTAAGTCAGGCATTTCCGCTTTAGCACTCTTGTGGATCCAATTGAACAATTCTCAGCATTTGTACTTGTAACTGA
+
BBCCCCFCFFFFGGGGGGGGGGHHHHHHHHHHHHHHFFHHHHHHHGGGHCGHHHHGHHHFGHHHHHHHHHHHHHHHHHHGHHHHHHHHHHHHHGHHHHHHHHHHHHHHHHHFHHHHHGFGGHHHHHHHHHHGHHHHHHHHHHHHHHGGHGGHHHHHGHHHHHHHHHHGHFHHHGHHGFHHHHHHHHHHHHHHHGGGGGHGHHHHHHHFDHGHHHHHHHHGHHHHHHHHHHGGGGGGGGGGGGGGGGGGGG0
@M05620:37:000000000-D9766:1:1101:4571:11516 1:N:0:56
AGTGCCAGCTCTCAATCGCACAGGGGACCCAGGGCCTGGCCCCTCCATCCAGAAAACCTATGACCTCACCCGCTACCTGGAGCACCAACTCCGCAGCTTGGCTGGGACCTATGTGAGTATCCAGCGTAGGAATCTGGGAGTTGGGGAGGCGTGAGGAGTTGGGGACAGACAGTCCTAACCGTGGAGGGTTCTGGTAAATGATGGGGTGAGGAGGGGCTCTTTGGCTCCCACCAGTCCCCCTGTCTGGTCTA
+
AA>AAFFFBFFFG4GGFFFFEGHHGEFGGGHHFEGEFFHHHHGHGGHHHHHHGHHHHGFHHHHHHGHHHHHGEEEGHHHHFGHHHH1?EGHGFGGGEHHHGHHGGGFHGHHHHHHHHHHHHHHHHGGDDG2@FGHGHHGGGHHHGFADG.AGG.DGGGHHHHGG:-;EHHFGGGGGGFGGGGGG.9EGEFFGGGGGBFFFFFFFFFFFFFFFFFFFFFFFFFFFFFFFFFFFFFFFFFFFFFFFFFFFFFF
@M05620:37:000000000-D9766:1:1101:7889:11523 1:N:0:56
AGTTCCAGCTCTCCATCGCACAGGGTTCCCAGTGCTTGGCCCCTCCATCCAGAAAACCTATGACCACACCCTCAACCTTGGGCACCCCCTCTGCAGCTTGGCTGGGACCTCTGTGCGTATCCCGCGTCGGCATCTGGGCGTTAGCGCGGCGTGCGGCGTTGGCGCCCGCCCGTCCTCCCCCTGACGGGTTCTGGTACATGCTGGGGTGAGGCGGGGCTCTTTGGCTCCCCCCAGTCCCCCTGTCTGGTATA
+
>>>3>BD5CFFFGGGFBAE2A2FAF4A444BB33B55BAF3GGGGG2AFB3A33B2BEG3BBBGH3BAEEF1?13BFG3B31BBEFG>>EE23B4@BB@B??G///BB?23BEB?3?F//B42/>///>B/>AHHH10/-AF..1<--<A@:CFCF?-;-@./;.;@@-@@-@..;//;D.;A.99-999AFFFFB//;//;;FFFDF.;..99-@D-ABFFB/FFFEE..@-.;F//;DFFFFF/BFBB/
@M05620:37:000000000-D9766:1:1101:18179:11528 1:N:0:56
AGTGCCAGCTCTCAATCGCACAGGGGACCCAGGGCCTGGCCCCTCCATCCAGAAAACCTATGACCTCACCCGCTACCTGGAGCACCAACTCCGCAGCTTGGCTGGGACCTATGTGAGTATCCAGCGTAGGAATCTGGGAGTTGGGGAGGAGTGAGGAGTTGGGGAAAGACAGTCCTAACCGTGGAGGGTTCTGGTAAATGATGGGGTGAGGAGGGGCTCTTTGGCTCCCACCAGTCCCCCTGTCTGGTCTA
+
AAAAAFFFAFFFGGGGGGGGGGHHGGFEGGEGFCEEEGHHFHGFGGFGGFEGGCCGGEGFHHHHHGHBGECEGE>EHGGH2GHHHH1FEHHHGGGGGGHHGF?FAFFFGHEGHHHFGGEHFHGHHGB//CG2FGFH1CCFGC1CD?.@D?<<.0<.<EG/GEGGAAA./CGHHHBGGFFFDDEGGGGG99ACFGGFB0CF0FBBEAA-.AFBAA--;>AF/BFFFFFFF.AD?A:FFFEFFFFFFFFFFFF
@M05620:37:000000000-D9766:1:1101:24668:11548 1:N:0:56
GAGGCTGCTTTGGAAGAAACTCATAGATTACTGCAACAGTTCCCCCTGGACCTGGAAAAGTTTCTTGCCTGGCTTACAGAAGCTGAAACAACTGCCACTTCCTACAGGCTGCTACCAGTAGGGCCCGGATCCTCGCAGACTACCAGAGCGTCCAAGAGATGATGAAACACTGACAAGTCCGTCCGGCCTTTACGCTTTCGCACTCTTGTGGATCACATTGACCACTTCTCAGCATTTGTACTTGTAACTGA
+
BBBBBBFBFFFFGGGCFFGGGGFHFGGHHCHHHHGGFGGDGHHHHGEFHGHHHHHHHHCFFGHHHHHHHHHHHHHGHHHHHHHGHHHHHHHHH3BCGHF3EHG@G3BF11BF3BBF33B343?B///>//>BG2C/<//B<2@@220/</?<>/<F0<01F11>F111>0>11>>>CG1=.<G.CDGCGHH0CC.;EG0CDCDG/CFGF0;;F0.9C0CF00=F.900;00;B/BFFBFBFFFFFFFFFF/
@M05620:37:000000000-D9766:1:1101:25802:11600 1:N:0:56
GAGGCTGCTTTGGAAGCAACTGATAACTCAGTGACACAGGACCGCAAGACCACACCACCGTACCCTACCTAGTTTCCAGCAGCTCGTACCACGTCCCCTGCCTAAAGGATGATACCCTTACTGCCCGGCTCCTCGCCGACTCCCCGTGCGTCCACGAGCTGCTGAAACCCTGTCAAGTCCGTCCGGCCTTTCCGCTTTCGCACTCTTGTGGATCCCCTTGACCACTTCTCCGCATTTGTACTTGTACCTGA
+
>>AAA>C>FFBDFGGC11FGB0A3A311A113DAFAB00B00B0/A/A0BBCA////B/BB///1B00011112DD2BDFH0BB1//B//@B/??/??G>F0B11B>1B11B22BFF1<1<1>1FHGG@BAFHHGCGG/>CFHHFC>CECECG.CE-<CGHBGH00::.:CF0;0C0;BFFGFEAAA-;CFFFGFGGG9BF:@@F/BFFFFFFFFFFFFF/;BF-BFBBF/9A;;;/9B/;FFFF//;;;;
@M05620:37:000000000-D9766:1:1101:22927:11627 1:N:0:56
AGTGCCAGCTCTCAATCGCACAGGGGACCCAGGGCCTGGCCCCTCCATCCAGAAAACCTATGACCTCACCCGCTACCTGGAGCACCAACTCCGCAGCTTGGCTGGGACCTATGTGAGTATCCAGCGTAGGAATCTGGGAGTTGGGGAGGAGTGAGGAGTTGGGGAAAGACAGTCCTAACCGTGGAGGGTTCTGGTAAATGATGGGGTGAGGAGGGGCTCTTTGGCTCCCACCAGTCCCCCTGTCTGGTCTA
+
BBBABFFFDFFFGGGGGGGGGGHHGGGGGGHHGGGGGGHHHHGHGGHHHHHHHHHFHGHHHHHHHHHHHHHGGEGGHHHHFGHHHHGHGHHHGGGGGHHHGHHGGGHHGHHHHHHHHHHHHHHHHGGGGGHHHHHHHHGGGHHHGGFGGGGHHHHHHGHHHHGGGGHHHHHHHHHHHHHHGGGGGGGGEFGGGGGHHGGHHHGGGGFFFFFFFFFFFFFFFFFFFFFFFFFFFFFFFFFFFFFFFFFFFFF
@M05620:37:000000000-D9766:1:1101:14024:11652 1:N:0:56
GAGGCTGCTTTGGAAGAAACTCATAGATTACTGCAACAGTTCCCCCTGGACCTGGAAAAGTTTCTTGCCTGGCTTACAGAAGCTGAAACAACTGCCAATTCCTACAGGATGCTACCCGTAGGAACGGCTCCTAGACGACTCCCCGGGAGTAACAGAGCTGATGAAACCATGGCAAGTAAGTCCGGCATTTCCGCTTTAGCACTCTTGTGGATCCACTTGAACAATTCTCAGCATTTGTACTTGTAACTGAC
+
>>>AAAFAFFFFGGGGC4GGGG4GDGHHH5FFHH44FFFFGHHHHGGGG2GHHHHGF32FGHHHHHHHHHHHHHG3FGHHHHHHH3FHHFHHHHHHBGGHFHHHFGGF1FFHH4F1GEAEE/B30>EEG/FGFGG3C/BA/1//<>/A@/?11<?0?0FGH111>GG0.110./CC0=0<DD0.-@-;;CGHDFDGEFBBBFGBFGFBBE000;0/99CFGGB/CF00;FFG0BCBFFFBFB/;9;99/BB
@M05620:37:000000000-D9766:1:1101:26068:11655 1:N:0:56
AGTGCCAGCTCTCAATCGCACAGGGGACCCAGGGCCTGGCCCCTCCATCCAGAAAACCTATGACCTCACCCGCTACCTGGAGCACCAACTCCGCAGCTTGGCTGGGACATATGTGAGTATCCAGCGTAGGAATCTGGGAGTTGGGGTGGAGTGAGGCGTTGGGGACAGACAGTCCTAACCGTGGAGGGTTCTGGTAAATGATGGGGTGAGGAGGGGCTCTTTGGCTCCCACCAGTCCCCCTGTCTGGTCTA
+
AA>AAFB@1CFFGGGFGGFFE?GEGGGGGFEHFAFGGGHGFHG/EGCDFFFGF0EGGGC1FGFHHHHGHFFEGEEEHFHHHHHHHHHGGH1FEGGGEHFFEHHF/EB</BDGHFGDGF2FBGD<GB//BEDD11@GD00?/011>-.-><<<CD0<.<.-:.;:.-.;/C9/009;BBBFABE@;.9A.:CFGB;B;FF//9FFF--9--9/9-=>=;99;BFBFFBE:9FFAFFFB/-A-:BBBFF//9/
@M05620:37:000000000-D9766:1:1101:14038:11668 1:N:0:56
GAGGCTGCTTTGGAAGAAACTCATAGATTACTGCAACAGTTCCCCCTGGACCTGGAAAAGTTTCTTGCCTGGCTTACAGAAGCTGAAACAACTGCCAATTCCTACAGGATGCTACCCGTAAGGAAAGGCTCCTAGAAGACTCCAAGGGAGTAAAAGAGCTGATGAAACAATGGCAAGTAAGTCAGGCATTTCCGCTTTAGCACTCTTGTGGATCCAATTGAACAATTCTCAGCATTTGTACTTGTAACTGA
+
BAABBBFBFFFFFFGGAGGGGGFGFHGHHHHHHHHGHHHHGHHHHGFGHGHHHGHFGHHHFHHHHHGHHHHFHHHHHHHHGGHHHHHFHHHFFGFFGFFEBGFHHFHBCFFHGHHBHFEEFGB3BF?FGHFFHHHHFFHHHHFHC?C/FDCGGBGFFHFGF2G2GGH1GEGFF00?FD1?1>FD1CBGGFGFDADEGEGDGE<<<F=0=CEFFHFFBGGGHHBGHHHHHHGGFFFFFF9CFFFBBB00;C0
@M05620:37:000000000-D9766:1:1101:18154:11694 1:N:0:56
AGTGCCAGCTCTCAATCGCACAGGGGACCCAGGGCCTGGCCCCTCCATCCAGAAAACCTATGACCTCACCCGCTACCTGGAGCACCAACTCCGCAGCTTGGCTGGGACCTATGTGAGTATCCAGCGTAGGAATCTGGGAGTTGGGGAGGAGTGAGGAGTTGGGGAAAGACAGTCCTAACCGTGGAGGGTTCTGGTAAATGATGGGGTGAGGAGGGGCTCTTTGGCTCCCACCAGTCCCCCTGTCTGGTCTA
+
CDBCCFFFDFFFGGGGGGGGGGHHGGGGGGHHGGGGGGHHHHGHGGHHHHHHHHHHHGHHHHHHHHHHHHHGGGGGHHHHHHHHHHHHGHHHGGGGGHHHGHHGGGHHGHHHHHHHHHHHHHHHHGGGGGHHHHHHHHHGGHHHGGGGGGGHHHHHHGHHHHGGGGHHHHHHHHHHHHHHGGGGGGGGGGGGHGGGHHGGHHGGGGFFFFFFFFFFFFFFFHHFFFFFFFFFFFFFFFFFFFFFFFFFFFB
@M05620:37:000000000-D9766:1:1101:19883:11716 1:N:0:56
GAGGCTGCTTTGGAAGAAACTCATAGATTACTGCAACAGTTCCCCCTGGACCTGGAAAAGTTTCTTGCCTGGCTTACAGAAGCTGAAACAACTGCCAATTCCTACAGGATGCTACCCGTAAGGAAAGGCTCCTAGAAGACTCCAAGGGAGTAAAAGAGCTGCTGAAACAATGGAAAGTAAGTCAGGCATTTCAGCTTTAGCACTCTTGTGGATCAAATTGAACAATTCTTAGCATTTGTACTTGTAACTGA
+
BABCCCFCFFFFGGGGGGGGGGBGHHHHHHHHHHHHHHHHHHHHHGGGHHHHHHHGHGHHFGHHHHHHHHHHHHHGHHHHHHHHHFFHHHGHHHHHHHHHHFDBFEB3B3BFHHDGFAFG/GBBG3BBG3EF3GGF3?GGF2?CFB//?E<F>FH2=G2222222?DHGHHH111?F?GF11>=GFHE1DHHBGGG1GF00DDGGDD<=0.<CC.<00;CCCG:GGH0G0;GHH0GGBFB00CFB0C0FF0
@M05620:37:000000000-D9766:1:1101:21275:11717 1:N:0:56
GAGGCTGCTTTGGAAGAAACTCATAGATTACTGCAACAGTTCCCCCTGGACCTGGAAAAGTTTCTTGCCTGGCTTACAGAAGCTGAAACACCTGCCAATTCCTACAGGATGCTACCCGTAAGGAAAGGCTCCTAGAAGACTCCAAGGGAGTAAAAGAGCTGATGAAACAATGGCAAGTAAGTCAGGCATTTCCGCTTTAGCACTCTTGTGGATCCAATTGAACAATTCTCAGCATTTTTACTTGTAACTGA
+
BABBABFAFFFFGBBFGG4BGGHHHHHDGGGHHAAGFHFHHGGGHGF2AABGHHFBB3BBBEHHHHHFFGHHHHHEGGHHHHHHHFFHHH?EHHHFFHHHFBFGGHB?FB3FGGBFGGGFDHGGFFBB?FGGG??3FFG?FFG?GBF?F??<DGF@F@@F<2@@FFFDGHF1F0CG??DGF>F=FCF<>>G1=ADGGE==DDG<CGG0DGGHFF;0C<GGG0:G/0C0C0;FGGFGF0C9F0B9CFFGBF9
@M05620:37:000000000-D9766:1:1101:4384:11738 1:N:0:56
GAGGCTGCTTTGGAAGAAACTCATAGATTACTGCAACAGTTCCCCCTGGACCTGGAAAAGTTTCTTGCCTGGCTTACAGAAGCTGAAACAACTGCCAATTCCTACAGGATGCTACCCGTAAGGAAAGGCTCCTAGAAGACTCCAAGGGAGTAAAAGAGCTGATGAAACAATGGCAAGTAAGTCAGGCATTTCCGCTTTAGCACTCTTGTGGATCCAATTGAACAATTCTCAGCATTTGTACTTGTAACTGA
+
BABBBBFBFFFFGGGFEFGGGGGHHGHHGBGFHHHBCHGGGGHGHGGGHBHHHHHHHDCFGHHHHHHGHHHHHHHHHHHHHHHGHHHHHGHHHHHHHHHHHHHHHHHHHHHHHGHHHGGGGHHHHHHHHHHGHHHHDHHHHHHHHHEGHGGH1FGHGHHHHFHHHHHHH/<GHHHHGHHDGHHHHHHGHHHGHGGGGGHHHHHHHHHHGHGHHHHHHHHHHHHHHHHHGHGGGGGGGGGGGGGGGGGGGGB
@M05620:37:000000000-D9766:1:1101:9355:11760 1:N:0:56
AGTGCCAGCTCTCAATCGCACAGGGGACCCAGGGCCTGGCCCCTCCATCCAGAAAACCTATGACCTCACCCGCTACCTGGAGCACCAACTCCGCAGCTTGGCTGGGACCTATGTGAGTATCCAGCGTAGGAATCTGGGAGTTGGGGAGGAGTGAGGAGTTGGGGAAAGACAGTCCTAACCGTGGAGGGTTCTGGTAAATGATGGGGTGAGGAGGGGCTCTTTGGCTCCCACCAGTCCCCCTGTCTGGTCTA
+
AABCCFFFCFFFFFGGGGGCGGGHFAEFEGHHFFGGGGGHHHGHAFHAGHHHHHHHFFHEFHHGHHHHHHHGG>EGHHHHGHHHHHHHGHHHGGGGGHHHGHHGGGHHGHHHHHHHHHHHHHHHHGGGGGHHHHHHHHHGGHHHGGGGGGGHHHHHHGHHHHGGGGHHHHHHHHHHHHHHGGGGGGGGGGGGGGGGGGGGGGGGGGFFFFFFFFFFFFFFFFFFFFFFFFFFFFFFFFFFFFFFFFFFFFF
@M05620:37:000000000-D9766:1:1101:27121:11769 1:N:0:56
GAGGCTGCTTTGGAAGAAACTCATAGATTACTGCAACAGTTCCCCCTGGACCTGGAAAAGTTTCTTGCCTGGCTTACAGAAGCTGAAACAACTGCCAATTCCTACCGGATGCTACCCGTAAGGCACGGCTCCTAGCCGACTCCACGGGAGTACAAGAGCTGCAGAAACAATGGCAAGTACGTCAGGCCTTTCCGCTTTAGCACTCTTGTGGATCCAATTGAACAATTCTCAGCATTTGTACTTGTAACTGA
+
BABCCCFCFFFFGFFGGGGGGGHHHGFHHHFFHGHFHHHHHFHHCFGGEGFHHHHGCFHGFGHGHHHFGHGHHHHFHHHFHHHHHGGHHHHHHBFG3@FGFBGFG1>E>>/GGH3GHEEG/FF300?/EEDGBFH22<B<@/22@//<?A/0=?11>0<F1101=FBGHH<G0/<CEDG0</<.EGG.CHHH0CD;AEF9BFGGGFCB;B.B;F/C009;00CFFBGBFFBFGG9FFFFFFBFFBFFBFF0
@M05620:37:000000000-D9766:1:1101:4289:11779 1:N:0:56
GAGGCTGCTTTGGAAGAAACTCATAGATTACTGCAACAGTTCCCCCTGGACCTGGAAAAGTTTCTTGCCTGGCTTACAGAAGCTGAAACAACTGCCAATTCCTACAGGAGTCTACCCGTAAGGAAAGGCTCCTACAAGACTCCAAGGGATTAAAAGAGCTGATGAAACAATGGCAAGTAAGTCAGGCATTTCCGCTTTAGCACTCTTGTGGATCCAATTAAACAATTCTCAGCATTTGTACTTTTAACTGA
+
CBCCCCFBFFFFGGGGGGGGGGHHGHGHHHHHHHHGEGHHHHHHHGGGHHHHHHHHHHHHGHHHHHHHHHHHHHHHHHHHHHHHHHHHHHHHHHHHFHHHGF4BGBF311233BFHEFEE/GBEHHFB?BB??33B??G23FGHBHG/C22B@GE2/2@22222@GHHH/1?<CHBF1?<1=F1><GCGHDG1<.CE.00=G0<<GHDGH?00<CH0G00<;GFAHCC:CC0CBFGFF9B0C000;9;0;0
@M05620:37:000000000-D9766:1:1101:4831:11825 1:N:0:56
GAGGCTGCTTTGGAAGAAACTCATAGATTACTGCAACAGTTCCCCCTGGACCTGGAAAAGTTTCTTGCCTGGCTTACAGAAGCTGAAACAACTGCCAATTCCTACAGGATGCTACCCGTAAGGAAAGGCTCCTAGAAGACTCCAAGGGAGTAAAAGAGCTGATGAAACACTGGCAAGTAAGTCAGGCATTTCCGCTTTAGCACTCTTGTGGATCCAATTGAACAATTCTCAGCATTTGTACTTGTAACTGA
+
BABBBAFAFFFFGGGGGGGGGGHHHHHHHHHHHHHHGHHHHHHHHGGGHHHHHHHHGHGHHHHHHHHHHHHHHHFHHHHHHHHHHHHHHHHHFHHHHHHHHHHHHHHHHHHGHHHHHGGGEGGFHHGHHHHGHHGHHHHHHGGGFGFGHGGHHHHHGHHHHHHHHHHHH0?FFHHHGDFFHHHHHHHHHHHHGGGGGGHHHHHHHHGHDGGHFCGHEHHGGHHHFHHHHGGGGFGGGGGGGGGGGGGGGG;
@M05620:37:000000000-D9766:1:1101:11906:11840 1:N:0:56
GAGGCTGCTTTGGAAGAAACTCATAGATTACTGCAACAGTTCCCCCTGGACCTGGAAAAGTTTCTTGCCTGGCTTACAGAAGCTGAAACAACTGCCAATTCCTACAGGATGCTACCCGTAAGGAAAGGCTCCTAGAAGACTCCAAGGGAGTAAAAGAGCTGATGAAACAATGGCAAGTAAGTCAGGCATTTCCGCTTTAGCACTCTTGTGGATCCAATTGAACAATTCTCAGCATTTGTACTTGTAACTGA
+
>3>?AAFAFFFFFCFBFFFGGGFH5GHHHHGHDG4BB2BDFGGHHGEF2AFHHHAGG32BBFHHGGHGHHHFGBG3FGHG3GHHHF33BFGFGHHHGFGFHHHHHHHHHHHHHHHHHGG?EGHHHFHHHHHGHHH33BFHHHHHGGEGHGGF1F>GEHGHH<GHFFHHH/FGHHHHGHHHHHHHHHHGHHHHHGGGGGHHHHHHHHHHHHGGHHHC:GHHFFHHHHHHHHGGGGGGGGGGGGGGGGFFFGC
@M05620:37:000000000-D9766:1:1101:7316:11841 1:N:0:56
GAGGCTGCTTTGGAAGAAACTCATAGATTACTGCAACAGTTCCCCCTGGACCTGGAAAAGTTTCTTGCCTGGCTTACAGAAGCTGAAACAACTGCCAATTCCTACAGGATGCTACCCGTAAGGAAAGGCTCCTAGAAGACTCCAAGGGAGTAAAAGAGCTGATGAAACAATGGCAAGTAAGTCAGGCATTTCCGCTTTAGCACTCTTGTGGATCCAATTGAACAATTCTCAGCATTTGTACTTGTAACTGA
+
A3AAABFBFFFFGGGGGGFGGGFHFHHHHHHHHHFHHHHHHHHHHGGGHFHHHHGHHDHHHHHHHHHHHHHHHHH3GHHHBFHGHFHHHHEHHHHHGFHFHGGHHHB?FGCGGHHHHGGGEEFGBGHFFHHGHHEFFHHFGFCGGFFEHGDHHHHHGBGHCGFHHHHHFAF1?CHFGGGFHHHHGGHEHH1<DADFCG<DGDDGGHHD=GFG:GHHBGHFHHHH/CHHGFGFFFGBFF9CBBBFFBFFGF;
@M05620:37:000000000-D9766:1:1101:7647:11842 1:N:0:56
AGTTCCAGCTCTCCATCGCACAGGGTACCCAGTGCCTGGCCCCTCCATCCAGAAAACCTATGACCTCACCCGCTACCTGGCGCACCCCCTCCGCAGCTTGGCTGGGACCTATGTGAGTATCCAGCGTAGGAATCTGGGCGTTGGGGAGGCGTGCGGAGTTGGGGACAGCCAGTCCTAACCGTGGAGGGTTCTGGTAAATGATGGGGTGAGGAGGGGCTCTTTGGCTCCCACCAGTCCCCCTGTCTGGTCTA
+
>A>3>DFFFFFFGGGGBEE2ECHHG44BFBBG3BFBDFHHHHGHGGHHHFGHHGHABEHHBAFHHDBGHHHAE0>EGHBB1>BFEGF/>EF>>E/E>G3BAGHGGGHHGHGHHHHFGHHHHHDGHGGCBEF1FGHHGH/>DGGHGG.AD.AEF.AG-AEHGGGG.-.;.;.CFGGGFBGGGGGG.EDFFFFFFFFFFFFFFFFFFFDFFFFBDFFFFFFFFFFFFFFFFBFFEFFFFFFFFFFFFFFFFFB
@M05620:37:000000000-D9766:1:1101:7663:11851 1:N:0:56
AGTGCCAGCTCTCAATCGCACAGGGGACCCCGGGCCTGGCCCCTCCATCCCGAAAACCTATGACCTCACCCGCTACCTGGAGCACCAACTCCGCAGCTTGGCTGGGACCTATGTGAGTATCCAGCGTAGGACTCTGGGAGTTGGGGAGGAGTGAGGAGTTGGGGAAAGACAGTCCTAACCGTGGAGGGTTCTGGTCAATGATGGGGTGAGGAGGGGCTCTTTGGCTCCCACCAGTCCCCCTGTCTGGTCTA
+
AAAAAF1FAFFFGGGGGGG1E0F0FCCEGG0AAEFGGGHHHHGCEG0FGH////>EGGF1FG2BGHH1FGHGEE>EHHHHFHHFHHHHEHHHGG@ECHHH/FGCACGHGH1GGHG21@GFGH1GHCC<A?11>FGH1F<FGGF1?CE@G.EHF0C.0AHHFFC-A.9./;9/;FGGF0CF-:.-.EG--;FFBBF/99;/9FFF?BB---9/A-@?9@FFBFFFBFFEFBFF-;BFFFFF@EFFB/BBBF;
@M05620:37:000000000-D9766:1:1101:6574:11869 1:N:0:56
GAGGCTGCTTTGGAAGAAACTCATAGATTACTGCAACAGTTCCCCCTGGACCTGGAAAAGTTTCTTGCCTGGCTTACAGAAGCTGAAACAACTGCCAATTCCTACAGGATGCTACCCGTAAGGAAAGGCTCCTAGAAGACTCCAAGGGAGTAAAAGAGCTGATGAAACAATGGCAAGTAAGTCAGGCATTTCCGCTTTAGCACTCTTGTGGATCCAATTGAACAATTCTCAGCATTTGTACTTGTAACTGA
+
CBCCCDFCFFFFGGGGGGGGGGHHHHHHHHHHHHHHHHHHHHHHHGGGHHHHHHHGGHHHGHHHHHHHHHHHHHHHHHHHHHHHHHHHHHHHHHHHHHHHGHHHHHHGHHHHHHHHHGGGGHHHGHGGHHHGHHHHHHHGHGGHHHGGHGGHHHHHGHHHHHHHHHHHHEDGHGHHGDGHHHHHHHHHHHHHHGGFGGGHHHHHHHHHGHGHGHHHHHHGHHHHHHHHHHGGGGGHGGFFGGGGGGGGGGB
@M05620:37:000000000-D9766:1:1101:10328:11890 1:N:0:56
GAGGCTGCTTTGGAAGAGCACACGTCTGTACTCCAGTCACATTCAGAACTCTCGGATGCCGTCTTCTGCTTGAAAAAAAAAGATGAAAAAACTGCCCATAATCAAATCCTCCTACAAGCACCCAACTAAGTAAAAGAGCTGATGAAAAAATGGCAATTAAAACACTCACACACGCTCCAGCACTCTAGTGTATCCAAGTAAACCATTATAAGCACGCTTCAACCCAACTTAAAATCCTGAGATCCAAAACC
+
AABBBAFBFFFFGGGGGFGGFGCFC4AF5DGH5FGF53AAADDGHHEF25BA3E2B1ABBEE0BF55BFHHG135BFE0E@1?BB43F3B>?FD3BGB?3B444?3B33433B32??B/B2//?/<22<2222222?22?11?1?111?<0>10011111111.<0</<0/..<<...:///.0/0000000:0;00090;=0;C090=00900/--.:.000..9.9//9//;//////.;///9:/...
@M05620:37:000000000-D9766:1:1101:21594:11899 1:N:0:56
AGTGCCAGCTCTCAATCGCACAGGGGACCCAGGGCCTGGCCCCTCCATCCAGAAAACCTATGACCTCACCCGCTACCTGGAGCACCAACTCCGCAGCTTGGCTGGGACCTATGTGAGTATCCAGCGTAGGAATCTGGGAGTTGGGGAGGAGTGAGGAGTTGGGGAAAGACAGTCCTAACCGTGGAGGGTTCTGGTAAATGATGGGGTGAGGAGGGGCTCTTTGGCTCCCACCAGTCCCCCTGTCTGGTCTA
+
ABA3AFFFBFFFGGGGGGGGGGHHGGEEGGHHFEGEFFGHHHGHGGHHHHHHHHHFGGHHFHHHHGHHHHHEFEEGHGFH2FHHFHE?EGGFEFEGEHFGGHHGGGHHGHHHHHHGHHHHHHHHHGGGGGHHHHHHHHCGGHHHGGEGGDGHHBGHHD<<DHGGGGHHHHGHHHHHHHHHGGGGGGGGEGGGGGFGGGGGGGGGGDDFFFFFFFFFFFFFFFFFFFFFFFFFFFFFFFFFFFFFFFFFFFB
@M05620:37:000000000-D9766:1:1101:20572:11956 1:N:0:56
GAGGCTGCTTTGGAAGAAACTCATAGATTACTGCAAAAGTTCCCCCTTGACCTGGAAAAGTTTCTTGCCTGGATTACAGAAGCTGAAACACCTGCCAATTCCTACAGGATGCTACCCGTAAGGAAAGGCTCCTAGAAGACTCCAAGGGAGTAAAAGAGCTGATGAAACAATGGCAAGTAAGTCAGGCATTTCCGCTTTAGCACTCTTGTGGATCCAATTGAACAATTCTCAGCATTTGTACTTGTAACTGA
+
AAAAAAFAFFFFGGGGGG1GGFH3FG1AAFGHGGHH1FGHHHHGGFA0A1BGFCA0BB0B1DGFA1ABBAA/0DFGGHAGHHHHEBBGF0BEGHHC@GHHHGHFHHFGHG1GHGFGHEEEGHHHFGB>FFHGHDFDGGFB<<G<GFGGHGGFFFHGFF@GGGFGHGFDCGFDGBFGF<DGG@F=FFG<F>DDF.CCEG=DDDGCGBGD=CEHCG;0C<GGFCGHHGH0FHFHGGFFF0C9CBFGFFGGFG0
@M05620:37:000000000-D9766:1:1101:11456:11963 1:N:0:56
GAGGCTGCTTTGGAAGAAACTCATAGATTACTGCAACAGTTCCCCCTGGACCTGGAAAAGTTTCTTGCCTGGCTTACAGAAGCTGAAACAACTGCCAATTACTAAAGGACTCTTACAGGACGGAAAGGCTCCTAAAAGACTGAAAGGACGATAACAAGCAAATGAAACAATGGCGAGTAAGCAAGGCATTTCAGCCATAGCACCCTTGTGGATCATATTGACTAATAATTAGCAATTGAGCTTGAAAATGA
+
BBCCBCFCFFFFGGGGGGGGGGHFFGGHHHHHHHHHHGHHHGGHHGGGHHHHHHHFFGHHEGHHHFHHHHHEHHHHHHDFFHHGHHHHHHHHHHHHGHHF4B@4@F3D213B3444333F1///?EFG/30/3B4B33/BF2F223020/////22D@/001?1?11?G/?11F--->0DH0=//..<0D00=0D/.0000<0...;/00.C0;.00;00;0000=000000;C000000:00/.=C0009
@M05620:37:000000000-D9766:1:1101:9178:11971 1:N:0:56
GAGGCTGCTTTGGAAGAAACTCATAGATTACTGCAACAGTTCCCCCTGGACCTGGAAAAGTTTCTTGCCTGGCTTACAGAAGCTGAAACAACTGCCAATTCCTAAAGGCTGCTACCCCTGGTGACTGGCTCCTAGCAGTCTCCCAGAGCGTACCCAACAAGATGCAGCACTGGCAAGTCAGTCCGACATTTCAGCTTTAACACTATTGTAGATCACATTGCCCAATTCTCAGCATTTGTCATTGTATCTGA
+
AAAAAACAFFFFF1GFFCGFEG1DAFEHHHGHHHEFHFGHHHHHHG?FGEGGHBGFGG0FBFGHDF1FHHHHHH01FGFEFGHHGF1DGGHHFGFHHHG11B2BB1BF/10/BG1FE/>//101121//01/BGF1F11BFG1C0B//B</?/?11?/?/<01<1?1?GFH0CCG1/>>111>1<.<A.D<DHFGB0=D0==/</0;C00;00:0GF0CH00:CC:GFB000;BF;00;;0FFGF00;;;0
@M05620:37:000000000-D9766:1:1101:13438:11997 1:N:0:56
AGTGCCAGCTCTCAATCGCACAGGGGACCCAGGGCCTGGCCCCTCCATCCAGAAAACCTATGACCTCACCCGCTACCTGGAGCACCAACTCCGCAGCTTGGCTGGGACCTATGTGAGTATCCAGCGTAGGAATCTGGGAGTTGGGGAGGAGTGAGGAGTTGGGGAAAGACAGTCCTAACCGTGGAGGGTTCTGGTAAATGATGGGGTGAGGAGGGGCTCTTTGGCTCCCACCAGTCCCCCTGTCTGGTCTA
+
BCBCCFFFCFFFGGGGGGGGGGHGGGGGGGHHGGGGGGHHHHGHGGHHHHHHHHHHHGHHHHHHHHHHHHHGGGGGHHHHHGGFHHHHGHHHGGGGGHHHGHHGGGHHGHHHHHHHHHHHHHHHHGGGGGHHHHHHHHHGGHHHGGGGGGGHHHHHHGHHHHGGGGHHHHHHHHHHHHHHGGGGGGGGAFGGGGGGGGHHGGGGGGFFFFFFFFFFFFFFFFFFFFFFFFFFFFFFFFFFFFFFHFFFFFF
@M05620:37:000000000-D9766:1:1101:29041:11999 1:N:0:56
AGTGCCAGCTCTCAATCGCACAGGGTATACTCGCTCTCCTTCCCTTATCTCGGAAAATCACTCGTCTGCCCGCTAGACGCAGTCAGAACTCCCGTACTCCGTTTTCTGCTTGCCAACAACCCAGCATAATAATTTGGGAGGTGGGGAGAAGTGAGGAATTGAGGAAAGACAGGACGAAACGTGGAAGGTTCTGATAAAAGAAGGAGTTAGGAAGAGATCTTAAGCAACCAGAAATCCTCCCTTCTCACTTA
+
>AAAAF111CCFGGGGGFFGGG00A0013A310ACAG1A11BF0A1BDA2DG///AB1B111BFB/B/11//>/>?1B//>/?G1BBFFHG1/?////11??1BF2BFHHFC?11B</?///?/001B12B>22@@>C///////</-.00>1110<0>1000/<//.</</.=:-;A.:....90/./099;0;00000;./...9/90/00;:9///////////9-;--;//B9/99--/-/9/////
@M05620:37:000000000-D9766:1:1101:7430:12009 1:N:0:56
GAGGCTGCTTTGGAAGAAACTCATAGATTACTGCAACAGTTCCCCCTGGACCTGGAAAAGTTTCTTGCCTGGCTTACAGAAGCTGAAACAACTGCCAATTCCTACAGGATGCTACCCGTCAGGACAGGCTCCTAGAAGACTCCACGAGAGTAACAGAGCTGATGAAACACTGGCAAGTAAGTCAGGCATTTCCGCTTTAGCACTCTTGTGGATCCAATTGAACACTTCTCAGCATTTGTACTTGTAACTGA
+
A>AAAAFAFFFFB4BGGGFGGGBGBFFFFFFFHH4FFCGHHHHHHGGGGFHHHHFGHF2FFFHHHHHGHHGHHFH3GHHBHHHGHFHHHHHHHGFGFFFHBFHBGFHHCFHHHBGHHGG/?ECH/F/FFGHGHGH333BFGF1F?//><BG2>2110@FHGF<G1111??GG0?GFGH1>GHHHH00>FG1>=CDGGGHHHHHGFHHHGH.;GHH0CGHHF0:G/C0;CFFGG0;CFFB0CBFGG0;CFG9
@M05620:37:000000000-D9766:1:1101:10003:12023 1:N:0:56
GAGGCTGCTTTGGAAGTAACTGACAAGCCAGGGACACAAGATCGGAAGAGCACACGTCTGCACTCCAGTCACCTTCAGCAATCTCGTATGCCGTCTTCTGCTTGAACAAAAAAACGACCCATCTTCTTGTGTCCGCCTCCCGCCTTCCTGGCCTCCCTGATCTGCGCCCTTTCTGCCTGGTGCTCTCTTCTGCCGTTTCCCGTCACGCTCCCTTCTCTGACCTGTGGTTCTTTTGGAACTCTCCAAGTTCT
+
>3AA3>BA4BB@F4ABBBBBBFG4BBAAA4B4AAA2BF2GFG5AE22A222BB2A0A12B5BBG323BDB353BBB355BBBBD@B?1B34B/B>11BFG4B3BB33B0F0/EE/E/////00122211110@1/>?//FF/////1<1>0<01>..01/=0000<-<--C00000000.//0000;00000;9-9AF/00..99....;../0;//9//;B/.//...///9;/-/9/////////;/9/
@M05620:37:000000000-D9766:1:1101:9985:12025 1:N:0:56
GCGCCTGCTTTGGCAGTAACTGACAAGCCAGGTACAACAGATCGGAAGCGCACACGTCTGAACTCCAGTCACATTCAGAAATCTCGTCTGCCGTCTTCTGCTTGAAAAAAAACAAAAATAATAACGACCAACCACGATCCCCTCATGCATTCAGTACTTATAATACTACTCAGTGATTTTTCTTCTCAACAGTAACGCGTCAATTTTCATACAGTCGCGGCCTTGTGAAATATGAGTTGACACACTCTAAT
+
>1>1>>>BFFB1FGF1F1FBB1AB1BFGGFFH1DDD110B0DGHG/BEGEGGGGHGFGHGHHHGHHHFHH1GGD2DDGH1@@BDBGF/FBFBE?>FFG2GHHHH01FD0>E////0B/0112221//<///////<////0/0<01111111111111100000000000000=0000000/0000000/0/;000.:--;..0000;00;00000.---;--///////////////9/9//--////:/
@M05620:37:000000000-D9766:1:1101:13686:12039 1:N:0:56
GAGGCTGCTTTGGAAGAAACTCATAGATTACTGCAACAGTTCCCCCTGGACCTGGAAAAGTTTCTTGCCTGGCTTACAGAAGCTGAAACAACTGCCAATTCCTACAGGATGCTACCCGTAAGGAAAGGCTCCTAGAAGACTCCAAGGGAGTAAAAGAGCTGATGAAACAATGGCAAGTAAGTCAGGCATTTCCGCTTTAGCACTCTTGTGGATCCAATTGAACAATTCTCAGCATTTGTACTTGTAACTGA
+
BBBBBBFBFFFFGGGGGGGGGGDGHHHHHHHHHHHFGABFDFGH2FGGHEHHHHHHH3FGGHHHHHHDHHHHHHHHHHHHHHHHHHHHHHHHHHGHFGGHHHHFHHHHHHGHHHHHHGGGGHHHHGGCEHHGHHHGHHH3GGHHHHGDEFGHHGHFECFHHHHHFGGHHHGHHGHHGBGHHHHHHGHHHHGFHGGGGEDDFFGBCGGDDG?G0CCGFHHBH00CGHFHHCFBF0FFGEBFFGFF0F09CF9
@M05620:37:000000000-D9766:1:1101:9096:12097 1:N:0:56
AGTGCCAGCTCTCAATCGCACAGGGGACCCAGGGCCTGGCCCCTCCATCCAGAAAACCTATGACCTCACCCGCTACCTGGAGCACCAACTCCGCAGCTTGGCTGGGACCTATGTGAGTATCCAGCGTAGGAATCTGGGAGTTGGGGAGGAGTGAGGAGTTGGGGAAAGACAGTCCTAACCGTGGAGGGTTCTGGTAAATTATGGGGTGAGGAGGGGCTCTTTGGCTCCCACCAGTCCCCCTGTCTGGTCTA
+
ABABAFFFCFFFGGGGGGGGGGHHGGGGGGHHGGGGGGHHHHGHGGHHHHHHHHHGHGHHHHHHHHHHHHHGGEFGHGFHFGHHHH1FFHHHEGGGGHHHGHHGGGHHGHHHHHHHHHHHHHHHHGGGGGHHHHHHHHHGGHHHGGGGGGGHHHHHHGHHHHGGGGHHHHHHHHHHHHHHGGGGGGGGEFGGGGGGGGGGGGGGGGFFFFFFFFFFFFFFFFFFFFFFFFFFFFFFFFFFFFFFFFFFFFB
@M05620:37:000000000-D9766:1:1101:28311:12120 1:N:0:56
AGTGCCAGCTCTCAATCGCACAGGGGACCCAGGGCCTGGCCCCTCCATCCAGAAAACCTATGACCTCACCCGCTACCTGGAGCACCAACTCCGCAGCTTGGCTGCCACCAATGTGAGTATCCAGCGTAGGAATCTGGGAGTTGGGGAGGAGTGAGGAGTTGGGGAAAGACAGTCCTAACCGTGGAGGGTTCTGGTAAATGATGGGGTGAGGAGGGGCTCTTTGGCTCCCACCAGTCCCCCTGTCTGGTCTA
+
ABAAAFFFBFFFGGGGGFG2E?FCFEEEEFHHAEE2EFHFFHGHGGFHGGHHEFFAGGHHHGFHHHHHHHHGG@EGHHHHFGHHHHHAEFHHEFCEE3?FC3G?/0BB0/?2FBDFGGGGHDFBFG?/D/FFCGBGHHCFD0GFGGGF@A.><=DCC?GEGHGGGGHHHHGH:GHHHHHFGE;BAEGGEGGEBF;99BFGG0CFGDDFEF.9DFC---9BFFFFFFFFFFFFEF/FBFFFFFFFFFBFFFB
@M05620:37:000000000-D9766:1:1101:29007:12133 1:N:0:56
GAGGCTGCTTTGGAAGAACCTCATAGATTACTGCAACAGTTCCCCCTGGACCTGGAAAAGTTTCTTGCCTGGCTTACAGAAGCTGAAACAACTGCCAATCTGATCAACAAATGACCCGTAAGTAAAGCCTTTCAGAATACGCCAACGTATGAATACACTTGACCAATTATCCGCATTTGACCTAGTCACTGCCCCGCCAGGGACCATCGCTCGGCAACGCCACCGTCTGTACTACTTTCACCTTCAACCAT
+
A@AAAAFACFFFGGGFGG1AGGHHHHHHHHHHHHGHFGHHGHHHHGGACFGFFHHHAFFGHHFHHHHHHHGHHHHHGGGHHHHHHGHHHH/FGHHFHHE01B221BB01>0B11B10/E@EFB2F2B1BF1FEFHF1B1</?>//?/?0BG2@2@@G11@FG@FGH1??1<1?A@AAG111>>11>>D>=G<F.<?CGCGG..=A.0;....:?GA-;9@-;EF.;A.A/BBBB;////BF;BFB//;;-/
@M05620:37:000000000-D9766:1:1101:17385:12178 1:N:0:56
GAGGCTGCTTTGGAAGAAACTCATAGATTACTGCAACAGTTCCCCCTGGACCTGGAAAAGTTTCTTGCCTGGCTTACAGAAGCTGAAACAACTGCCAATTCCTACAGGATGCTACCCGTAAGGAAAGGCTCCTAGAAGACTCCAAGGGAGTAAAAGAGCTGATGAAACAATGGCAAGTAAGTCAGGCATTTCCGCTTTAGCACTCTTGTGGATCCAATTGAACAATTCTCAGCATTTGTACTTGTAACTGA
+
AAABBBFBFFFFGGGGFGGGGGGHHHHHHHHHHHGFGHGHHHHHHGGFHFHHHHHHHHFHHB5D555BAAGGHH13GBGBGC3ECFGB3F1G3F33FHHGHEGGHHHHCEGBEFG2B1E//B33BGE0FGC/334BFHFHGC2?FGG/G/C2@FD2/22@@GF222110/?FF0?1<<11>>FG<00.<G1F1..<EGB00D0C/DD<00;G:CHCG0CGB0GGHGB0:009;0C0009CFCBB;9B0;;B
@M05620:37:000000000-D9766:1:1101:14037:12209 1:N:0:56
AGTGCCAGCTCTCAATCGCACAGGGGACCCAGGGCCTGGCCCCTCCATCCAGAAAACCTATGACCTCACCCGCTACCTGGAGCACCAACTCCGCAGCTTGGCTGGGACCTATGTGAGTATCCAGCGTAGGAATCTGGGAGTTGGGGAGGAGTGAGGAGTTGGGGAAAGACAGTCCTAACCGTGGAGGGTTCTGGTAAATGATGGGGTGAGGAGGGGCTCTTTGGCTCCCACCAGTCCCCCTGTCTGGTCTA
+
CCCCCFFFCFFFGGGGGGGGGGHHGGGGGGHHGGGGGGHHHHGHGGHGHHHHHHHHHGHHHHHHHHHHHHHGGGGGHGHHGHHHHGHHGHHHGGGGGHHHGHHGGGHHGHHHHHHHHHHHHHHHHGGGGGHHHHHHHHHGGHHHGGGGGGGHHHGHHGHHHHGGGGHHHHHHHHHHHHHHGGGGGGGGFGGGGGGGGGGGGGGGGGFFFFFFFFFFFFFFFFFFFFFFFFFFFFFFFFFFFFFFFFFFFF9
@M05620:37:000000000-D9766:1:1101:6338:12226 1:N:0:56
GAGGCTGCTTTGGAAGAAACTCATAGATTACTGCAACAGTTCCCCCTGGACCTGGAAAAGTTTCTTGCCTGGCTTACAGAAGCTGAAACAACTGCCAATTCCTACAGGATGCTACCCGTAAGGAAAGGCTCCTAGAAGACTCCAAGGGAGTAAAAGAGCTGATGAAACACTGGCAAGTAAGTCAGGCATTTCCGCTTTAGCACTCTTGTGGATCCAATTGAACAATTCTCAGCATTTGTACTTGTAACTGA
+
A3AAAAFAFFFFGGGGGFGGGGDGGHHHHHGHHHDDFCGGHHHHHGEFFFGGHFFGCGHGGHHHHHHHHHHHHHGFHHHHHHHHHHHHHHHHHHHHFGHHFHHHHHHHHHHHHHHHHGGCGHHFFGGHHHHGHHHHGHHHGHHHFDFGHGGHGHFHGHBHGFHGHHHHH0F1FFHHGFGHHGHHHGEH1GGFFGGGGGGHHHHHHFDH<GDHHHHFGHGHFHHH/GGFHGGGGFGGGGGFGFGGGFFFFGF
@M05620:37:000000000-D9766:1:1101:4611:12237 1:N:0:56
GAGGCTGCTTTGGAAGAAACTCATAGATTACTGCAACAGTTCCCCCTGGACCTGGAAAAGTTTCTTGCCTGGCTTACAGAAGCTGAAACAACTGCCAATTCCTACAGGATGCTACCCGTACGGAAAGGCTCCTAGAAGAATCAAAGGGAGTAAAAGAGCTGCTGAAAAACTAGCAAGTCCGTCCGGAATTTCCGCTTTCGCACTATTGTAGAACCCATTGAACACTTCTCAGCATTTGTAATTGTAACTGA
+
CBCCCCFBFFFFGGGGFGGGGGHHHHFHHHHHHHHHGHHHHHHHHGGGHHHHHHHHHHHHGHHHHEHHHHHHHHHHHHHHGHHHHHHFHHHHHHHHHHH34FF@GFFBGHB23BBGHDG///?EF@00F3B/33B3FG222332BB2??/?@@HHHG2FHH1<111?10?11???GHF11.>G.AF.<.0===EEGGF0.;.;:0;CGC0;;0;;.;/CF9CCB/BFFF0CFFG0CFGF000=CBFBFFF:
@M05620:37:000000000-D9766:1:1101:12201:12238 1:N:0:56
GAGGCTGCTTTGGAAGAAACTCATAGATTACTGCAACAGTTCCCCCTGGACCTGGAAAAGTTTCTTGCCTGGCTTACAGAAGCTGAAACAACTGCCAATTCCTACAGGATGCTACCCGTAAGGAAAGGCTCCTAGAAGACTCCAAGGGAGTAAAAGAGCTGATGAAACAATGGCAAGTAAGTCAGGCATTTCCGCTTTAGCACTCTTGTGGATCCAATTGAACAATTCTCAGCATTTGTACTTGTAACTGA
+
BBBBBBFBFFFFGGGGGCGGGG4GEGFGBGGHHHHBF2FFHHHHHGFG2BFHHHFHHD2FFHHHHHGFHHHHHGHFHHHHHHHHHHHHHGGHHHHHFFGFGHHHHHHHHHHHHHHHHGFCEHHHGFHHHHHGGHHDGHHHHHHGFGFGHGFHGHHHGHHHHBHHHHHHHAGHFEHHGGHHHHGHHHHHHHHHHGGGGGHHHHHHHHHHHHGHGHHHHHHHGFHHHHHHHHGGGGGGGGGGGGGGGGFGGG;
@M05620:37:000000000-D9766:1:1101:12771:12249 1:N:0:56
GAGGCTGCTTTGGAAGAAACTCATAGATTACTGCAACAGTTCCCCCTGGACCTGGAAAAGTTTCTTGCCTGGCTTACAGAAGCTGAAACAACTGCCAATTCCTACAGGATGCTACCCGTAAGGAAAGGCTCCTAGAAGACTCCAAGGGAGTAAAAGAGCTGATGAAACAATGGCAAGTAAGTCAGGCATTTCCGCTTTAGCACTCTTGTGGATCCAATTGAACAATTCTCAGCATTTGTACTTGTAACTGA
+
AAABBBFBFFFFGGGGFGGGGGHHHHHFFHHHHHFFFHHHHHHHHGGGGCHHHHHHHHHHHHHHHHHHHHHHHHHHHGHHHHHHHHHHHGHHHHHHGHHHGHGHHHHGHHEHHHFGHFEEGFEHFHHFHHFGHHEFHHHGHFGFGHFGHGACGHGHGHGHHHHHHHHHGHDGHEHHGGHHHHHHGHHGHHFGHGGGDEFHFFGHFGDD<GGHGHHHHHHHFGHHHHHGHGFBFFGFGGFFFFGFFGGGGGC
@M05620:37:000000000-D9766:1:1101:18081:12257 1:N:0:56
AGTGCCAGCTCTCAATCGCACAGGGGACCCAGGGCCTGGCCCCTCCATCCAGAAAACCTATGACCTCACCCGCTACCTGGAGCACCAACTCCGCAGCTTGGCTGGGACCTATGTGAGTATCCAGCGTAGGAATCTGGGAGTTGGGGAGGAGTGAGGAGTTGGGGAAAGACAGTCCTAACCGTGGAGGGATCTGGTAAATGATGGGGTGAGGAGGGGCTCTTTGGCTCCCACCAGTCCCCCTGTCTGGTCTA
+
BCBBCFFFCFFFGGGGGGGGGGHHGGGGGGHHGGGGGGHHHHGHGGHHHHHHGHFHHGHHHHHHHHHHHHHGGGGGHGHHHHHHHHHHGHHHGGGGGHHHGHHG//BG/FGGHHGDG3BGHDGHHG/?/C>FGGHHHH0/?0?FDGG-CGGF.00<<CGHH0-:;::./C//;CHH0C/C9.=BDFGG.;AFGGGGGGGGGGGGGGFBFFAFDDFFFAFFFFFFFFFFFFFFFFFFFFFFFFFFFFFFFFF
@M05620:37:000000000-D9766:1:1101:27991:12273 1:N:0:56
AGTGCCAGCTCTCCATCGCACAGGGGACCCAGGGCATGGCCCCTCCATCCAGAAAACCTATGACCTCACCCGCTACCTGGAGCACCCACTCCGCAGCTTGGCTGGGACCTATGTGAGTATCCAGCGTAGGAATCTGGGAGTTGGGGAGGAGTGAGGAGTTGGGGAAAGACAGTCCTACCGTGGAGGGTTCTGGTAAATGATGGGGTGAGGCGGGGCTCTTTGGCTCCCACCAGTCCCCCTGTCTGGTCTAT
+
>>3>>BFFBFFFG4FGBEE2E2GFF2BAEBEFEEE2BFHHHHGHGGHHHFFGHHHAFGHHGFGHHDFGHHH>F>>EHHBFBBGHHH1??GH1>E/E>FBFEHHGGGHHGHHHHHHHHHHHHHFHHGGEGGFHHHHHHH0FEHHHGG.ADAEGH0DG0CGHHHGGED:CCGCGHHGHHHHGGGG.;EG;FFGGGFFGGGG0FGGGGDBFFF.9@BBBBFFFFFFFFFFFFFF.AFFFFFFBFFFFFFFFFFF
@M05620:37:000000000-D9766:1:1101:6821:12273 1:N:0:56
AGTGCCAGCTCTCAATCGCACAGGGTACCCAGGGCCTGGCCCCTCCATCCAGAAAACCTATGACCTCACCCGCTACCTGGCTCACCCACTCCGCAGCTTGGCTGGGACCTATGTGAGTATCCAGCGTCGGCCTCTGGGCGTTGGGGCGGCGTGCGGCGTTGGGGCCCGCCCGTCCTCACCGTGGCGTGTTCTGGTAAATGATGGGGTGAGGAGGGGCTCTTTGGCTCCCACCAGTCCCCCTGTCTGGTCTA
+
AAABAFFFBFFFGGGGGGGGGGCHG44BBA4A2AAAAAFAHHGHD225DF3GHGGHHEAEBADDGHFGHHH>>00>FB3B1BBGGGC?EFHHEFGGE??B/FGGCGHHDH3?B4B43BFGHH32B>C/>D//?FFGBF//>C@A@C.<A@DDAGAB-@=BF?DF.;9-;=DF@FFD//;FFFEF==.;:AFFBFFBB/B//BFFFFDB?A?/9.@ABAFFFFFFFFFFF.AD.AFFFFFFAFFFFFFFFF9
@M05620:37:000000000-D9766:1:1101:8125:12291 1:N:0:56
GCACTCCAGTCAGCTCGGAAGAGCACCCGTCTTACTTCCAGTCACCTTCAGAAATCTCGTATGCCGTCTTCTGCTTGAAACAAAACCCCCATCCTCGACTAGCCTTCATCCGCACCTCCACCCTGCCCCTCCCCCTCCCTCGCTCCCACCTGCCTCCCTCACCACCCTCCCACACCCCACCTTACTCCTGTGCACCCCGTCCTCCCGTCTTCCTCACCTATCCTACGTCCCCTCCCTCAGTCCTTATCCCC
+
33>AAFFFFDFF5BGGEGE2E4FH4BAAAFFG2DB55DBFGFGHH33BGBDDD3D5ADFBEBFGH?AEGG55AG5DFFF53BFFBFE11/>2??3B>1/1/333333344B///>/30/BB0?/0/?///<//?/////00///?.>00.000011.<//..<0<....:./....:-..;.00/00/0/0000;/.--.99.0/....../////.:/9/;//:/..:..........///;////9//.
@M05620:37:000000000-D9766:1:1101:25808:12328 1:N:0:56
AGTGCCAGCTCTCAATCGCACAGGGGACCCAGGGCCTGGCCCCTCCATCCAGAAAACCTATGACCTCACCCGCTACCTGGAGCACCAACTCCGCAGCTTGGCTGGGACCTATGTGAGTATCCAGCGTAGGAATCTGGGAGTTGGGGAGGAGTGAGGAGTTGGGGAAAGACAGTCCTAACCGTGGAGGGTTCTGGTAAATGATGGGGTGAGGAGGGGCTCTTTGGCTCCCACCAGTCCCCCTGTCTGGTCTA
+
AAAAAFFFBFCFGGGGGG2EAEHHGEAEEEFHF2FEGFHHHHGHGGHHHHGHGHHHHGFHHFHHHHHHHHHGGFGGHHHHFHHHHHGGFHHHEGGEEHGHGH3FGGHHGHHHHH2BGGHHHHHHHGGGGGHHHHHHHHFGGHHHGGEDGDEGHGHHGGHHH/@GGGHHHHHHHHHHHHHHGGGGDGGG.AFGGGBFGGGGGGGFGGFBFFFFFFBBBBFFFFFFFFFFFFFFFFFFFFFFBFFFFFFFFFF
@M05620:37:000000000-D9766:1:1101:12451:12333 1:N:0:56
AGTGCCAGCTCTCAATCGCACAGGGGACCCAGGGCCTGGCCCCTCCATCCAGAAAACCTATGACCTCACCCGCTACCTGGAGCACCAACTCCGCAGCTTGGCTGGGACCTATGTGAGTATCCAGCGTAGGAATCTGGGAGTTGGGGAGGAGTGAGGAGTTGGGGAAAGACAGTCCTAACCGTGGAGGGTTCTGGTAAATGATGGGGTGAGGAGGGGCTCTTTGGCTCCCACCAGTCCCCCTGTCTGGTCTA
+
BCAABFFFCFFFGGGGGGGGGGHHGGGGGGHHGGGGGGHHHHGHGGHHHHHHHHHGHGGHHHHHHHHHHHHGGEFGHFHHHHHHHHGHGHHGFGGGGHHHGHHGGGHHGHHHHHHHHHHHHHHHHGGGGGHHHHHHHHHGGHHGGGGGGGGHHHHHHGHHHHGGGGHHHHHHHHHGHGHHGGGGGGGGDFGGGGGGGGGGGGGGGGFFFFFFFFFFFFFFFFFFFFFFFFFFFFFFFFFFFFFFFFFFFF0
@M05620:37:000000000-D9766:1:1101:7400:12333 1:N:0:56
GAGGCTGCTTTGGAAGAAACTCATAGATTACTGCAACAGTTCCCCCTGGACCTGGAAAAGTTTCTTGCCTGGCTTACAGAAGCTGAAACAACTGCCAATTCCTACAGGATGCTACCCGTAAGGAAAGGCTCCTAGAAGACTCCAAGGGAGTAAAAGAGCTGATGAAACAATGGCAAGTAAGTCAGGCATTTCCGCTTTAGCACTCTTGTGGATCCAATTGAACAATTCTCAGCATTTGTACTTGTAACTGA
+
BBCCCCFBFFFFGGGGGGGGGGHHGHHHHHHHHHHHFFHHHHGHHGGGHHHHHHHHHHHHGHHHHHHHHHHHHGHHHHHHGHHHHHHHHHHHHHHHHHHH4BGFHHBFGGBGGHHHFEEGGHFBHH00??FFEGFHHFG3GFHBGDCBHF/C>DGGFHHHFH2FFFFGHHFGFHFFE=?FB=1>FFHHHHHHHGGA.C=<DD<<CGDD00:CGHHHHGFFFHHHCGHHHGBFFGFGGGGFGFGGBFGGGF:
@M05620:37:000000000-D9766:1:1101:8732:12371 1:N:0:56
GAGGCTGCTTTGGAAGAAACTCATAGATTACTGCAACAGTTCCCCCTGGACCTGGAAAAGTTTCTTGCCTGGCTTACAGAAGCTGAAACAACTGCCAATGTCCTACGGATGCTTACCCGCAAGGAAGGCTCCTTGGAAGATCCCAAGGGATTAAAACACTGGTGCAAACAATGCCAGTCAAGCCAGCCTTTCCGCTTTCACACTCTTGTGGGACCCATTGGAACATTCTCCACCTTTTGCATTGTAAATGA
+
BABCCCFBFFFFGGGGGGGGGGGHHHHHHHHFHHHHHHHHHHHHHGGGEFHHHHHHHHHHHHHHHHHHHHHHHHHHHHHHHHHHHEHHHHHHHHHHFHHH4B444B1?11>234BFH3?/>/>/BG0?/3B??332B320B?G2G2?F//22@FG22/01101?1?GFGH/1>11>1>1>111<0>../<GDGEA.=E00:0://0=000;..:;.C/C00;0/=0B000009:.;C00000=0;0000;0
@M05620:37:000000000-D9766:1:1101:14769:12390 1:N:0:56
GAGGCTGCTTTGGAAGAAACTCATAGATTACTGCAACAGTTCCCCCTGGACCTGGAAAAGTTTCTTGCCTGGCTTACAGAAGCTGAAACAACTGCCAATTCCTACAGCATGCTACCCGTAAGGAAAGCCTCCTAGAAGACTCCAAGGGAGTAAAATAGCTGATGAAACAATGGTAAGTAAGTCAGTCATTCCCTCTCTAGCATTCTTGTGGATTTAACTGAACAATTCTCAGCATTTGTATCTGTAACTGA
+
BABBBBFBFFFFGGGGFGGGGFHFHH5A6DDFGHDGHHHHGGHFFEAFGCGHE2ABB3AFBBAFGGAFGDGFC2FFGGGHHFHHHHHHGFHHCHHGFGG@G4@4B3B3233B343?GFEEGFFBF303032?234333?B?BB2?FC/?C/?>2@222222@22@F2@0??1?1@FHHHHHHGH111>1=1<11>00111>11=00=0D0.<0000D000<0/:/000000:/0<0:0;00000<0;0009
@M05620:37:000000000-D9766:1:1101:16842:12412 1:N:0:56
GAGGCTGCTTTGGAAGAACCTCATAGATTACTGAAACAGTTCCCCCTGGACCTGGAAAAGTTTCTTGCCTGGCTTACAGAAGCTGAAACACCTGCCAATTCCTACAGGATGCTACCCGTAAGGAAAGGCTCCTAGAAGACTCCAAGGGAGTAAAAGAGCTGATGAAACAATGGCAAGTAAGTCAGGCATTTCCGCTTTAGCACTCTTGTGGATCCAATTGAACAATTCTCAGCATTTTTACTTGTAACTGA
+
B?ABABF>BDBDGBBBCGBFGGGHHHHAFGG5D5AB3BBFGHFGHGEAABBFFBABB323BDHHFGFBBFFHFHHBFFGHFCBFGFFFGC?BFGHBFGHHFFFHHHGHHGBGGH@GFE?EAEF?GF00?FFGHEBGFFGBFCG2CBF????@DFG@C<2@C<@@FDG1FC??<0<GF<DD=>><>>0.>>=FBADGGG==GDDGGGHGCHGHGG:0<=C:CC0:/:C0BFFGFGG;C;FEBBFBBBFFBF9
@M05620:37:000000000-D9766:1:1101:9047:12441 1:N:0:56
AGTTCCAGCTCTCCATCGCACAGGGTACCCAGTGCCTGGCCCCTCCATCCAGAAAACCTATGACCTCACCCGCTACCTGGAGCACCCCCTCCGCAGCTTGGCTGGGACCTATGTGAGTATCCAGCGTAGGAATCTGGGCGTTGGGGCGGAGTGAGGAGTTGGGGAAAGACAGTCCTAACCGTGGAGGGTTCTGGTAAATGATGGGGTGAGGAGGGGCTCTTTGGCTCCCACCAGTCCCCCTGTCTGGTCTA
+
>>>3>BBDFFFFGEGGFEE2F?HFG4BBGFFH3BBBBFGHHHGHGGFHHGFGE3EBBEHFBAFHH5BFHHHAE00>GFBB2BBFGHE>>EF?EE?EEHGGAGHGGGHHGHGHHHH3BGDHGH3FHGGACGF2FGHHEF/CFDCACG.AF-=EF0<G0CFGGGGG...;/:/9CFGGB9FFFGGF?EFFFFFFFFFFBBFFEFFFFFFFFFF/AFFFFFFFFFFFFFFFF.FF9FFFFFFFFFFFFFFFFF/
@M05620:37:000000000-D9766:1:1101:15859:12471 1:N:0:56
AGTGCCAGCTCTCAATCGCACAGGGGACCCAGGGCCTGGCCCCTCCATCCAGAAAACCTATGACCTCACCCGCTACCTGGAGCACCAACTCCGCAGCTTGGCCGGGACCTATGTGAGCATCCAGCGTAGGAATCTGGGAGTTGGGGAGGAGTGAGGAGTTGGGGAAAGACAGTCCTAACCGTGGAGGGCTCTGGTAAATGATGGGGTGAGGAGGGGCTCTTTGGCTCTCACCAGTCCCCCTGTCTGGTCTA
+
AAABBFF4>FFFGGGGGEEGGGGFCFGEFGDHG2EGDFGFGHGGGGH5FHFFHFHHHGH3GFHHHHGGHFFGGFCGHHHGHGH?FGHHGF3FEE?/EEHHFH3<><B/BF1B?G2FD1@FHHFHHC?ADADG11<GEFEC<F<<??EDGGGHFHGFFDC/;C@?CGHFHGGGGFGGGFFF@EE-EGG@.;AFBB;BB/FFB///9.;>EFFFD?--;-9BFFB//9B/B/BFFA9/9/9AB.B9B9;BBF/
@M05620:37:000000000-D9766:1:1101:8323:12472 1:N:0:56
GAGGCTGCTTTGGAAGAAACTCATAGATTACTGCAACAGTTCCCCCTGGACCTGGAAAAGTTTCTTGCCTGGCTTACAGAAGCTGAAACAACTGCCAATTCCTACAGGATGCTACCCGTAAGGAAAGGCTCCTAGAAGACTCCAAGGGAGTAAAAGAGCTGATGAAACAATGGCAAGTAAGTCAGGCATTTCCGCTTTAGCACTCTTGTGGATCCAATTGAACAATTCTCAGCATTTGTACTTGTAACTGA
+
>>A3>>CAFFFFGBGGGGGGDGHHHHHGGHGHGHDGGGGGHHHHHGEGAAFHHHHGG3AFBFHH5FEGHHHFHGG3FGHHCGHGGD3EFGHHGHHHHGHHHHHGHGHHHGFFHHHHHGEE?EGF3FGEEFFFHFGHHHGHHHHHHHFDHDDHG2@GGHHHGFFDH1FHF/?D1FGFG<1DGFHFHHGHFHGHHGGGGGHGHDGHFHDF0:DGHHHHFHFFFHHH/G:GFHGGGGFBFFGBBFFGGGGFBFF
@M05620:37:000000000-D9766:1:1101:22353:12484 1:N:0:56
AGTGCCAGCTCTCAATCGCACAGGGGACCCAGGGCCTGGCCCCTCCATCCAGAAAACCTATGACCTCACCCGCTACCTGGAGCACCAACTCCGCAGCTTGGCTGGGACCTATGCGGGTATCCAGCGTAGGAATCTGGGAGTTGGGGAGGAGTGAGGAGTTGGGGAAAGACAGTCCTAACCGTGGAGGGTTCTGGTAAATGATGGGGTGAGGAGGGGCTCTTTGGCTCCCACCAGTCCCCCTGTCTGGTCTA
+
AAAABFFFCFFFGGFGGGGFFGHHGFEEGGHHFGGGFFHHHHGHGGHHHHGHGGHGGGHGHGFHHHHHHHHGGEEGHHHGBGHHHHFGFHHHFGGGGHHHGHHGGGHHGHHHH2</>BFFHGHHHGGGGGHHHHHHHHGGGHHGGGGGGFGGHBGHHGHHHHGGGGHGGGGGGGGGFFGGGGGGGGGGGFGGFFFFFFFFFFFFFFFFFFFFFFFFFFFFFFFF/FFFFFFFFFFFFFFFFFFFFFFFFF9
@M05620:37:000000000-D9766:1:1101:9766:12486 1:N:0:56
GAGGCTGCTTTGGAAGAAACTCATAGATTACTGCAACAGTTCCCCCTGGACCTGGAAAAGTTTCTTGCCTGGCTTACAGAAGCTGAAACAACTGCCAATTCCTACAGGATGCTACCCGTAAGGAAAGGCTCCTAGAAGACTCCAAGGGAGTAAAAGAGCTGATGAAACACTGGCAAGTAAGTCAGGCATTTCCGCTTTAGCACTCTTGTGGATCCAATTGAACAATTCTCAGCATTTGTACTTGTAACTGA
+
>>A3>>FAFFFFB4FGFGGABFGHHCAFFHGHDFFGFFGGHHHHHGGGGGHHHHHFGA2FBGHHHFFGHHHEFFGCGHGH3GFBGF33BFGEGEHHHHHGGHHHHHHGGHHHHHHHHGGGAHHHHHHHHHHGHHHHGHFHHHHHGHFGGGGHFDGHEHHFHHHHHFHHF0FGFHHHGG<FGHHHHHHHHHHHHGGGGGHHHHHHGHHHHHGGHHHGFHHGHHHHHHHHHGGFGFGGGFFFFGGGGGFGGF9
@M05620:37:000000000-D9766:1:1101:7432:12568 1:N:0:56
GAGGCTGCTTTGGAAGAAACTCATAGATTACTGCAACAGTTCCCCCTGGACCTGGAAAAGTTTCTTGCCTGGCTTACAGAAGCTGAAACAACTGCCAATTCCTACAGGATGCTACCCGTAAGGAAAGGCTCCTAGAAGACTCCAAGGGAGTAAAAGAGCTGATGAAACAATGGCAAGTAAGTCAGGCATTTCCGCTTTAGCACTCTTGTGGATCCAATTGAACAATTCTCAGCATTTGTACTTGTAACTGA
+
CBCCCCFAFFFFGGGGGGGCGGFHHHFHFFHHAFGFFHHHHHHHHGGGHHHHHHHHFGHHHHHHHHHHHHHHHFGHHHHHEHHHHHHBGHHHHHHHHHHHGGDHCGBB133?BGGHHDEEEGFFFGBB?GGECGBGFDG?BG2FGD?EEFACDDHDFHHHGDFFBDHHH/?1?BFCE?<11=>=1<<C1<GG=.D.<C<<GFHCGH<FHHGGGHFHHFG:BCGHBCGFGHFBFF0BFFFBB;9;FFBFFF9
@M05620:37:000000000-D9766:1:1101:26446:12581 1:N:0:56
ACCACACGTCCTACCATGAGCTGCGTGGGTAGCCCGAGTAGGCCCTCTTGTGGCTGACCAAGGCCCCCCTGAACCCCAAGGCCAACCGCGAGAAGATGAACCCAGGTGTGTGGCACGCTCCCTCTTCTGGTGGCCGCCTCCCTCCTTCCTGGCCTCCCGGCGCTGCGCCTTTTCTCCCTGGTTCTCTCTTCTGCCGTTTTCACTACGCCTCTCTTCTCTGCCATGCGTCTCCTTTGGCCCTTTGCAGGTTC
+
AAAAAAADFAAAGGF1A1FBB11B0E0000BF11B/AAABB11BB/BBBB11/ABFEGH1A0///>>E>EF01FG>?//>>/?FHECE>E>E/BGFFFD1B?C/?/?F?CC0//01//??C.0GHF1=<11<?GA<<-.<CFB/.:0;/<0/..0CH:9:----9.-;E-;B9BFF99FF-;/F/FF/;BF////99AFEB/////9-;ABBBFFBB/99;99:9/;-9--;;;BB///9;//://:AAB/
@M05620:37:000000000-D9766:1:1101:15253:12584 1:N:0:56
GAGGCTGCTTTGGAAGAAACTCATAGATTACTGCAACAGTTCCCCCTGGACCTGGAAAAGTTTCTTGCCTGGCTTACAGAAGCTGAAACAACTGCCAATTCCTACAGGATGCTACCCGTAAGGAAAGGCTCCTAGAAGACTCCAAGGGAGTAAAAGAGCTGATGAAACAATGGCAAGTAAGTCAGGCATTTCCGCTTTAGCACTCTTGTGGATCCAATTGAACAATTCTCAGCATTTGTACTTGTAACTGA
+
AAAABAFBFFFFGGGGGGGGGGFHFHHHHFHHHHHFGHHGHHHHHGGFGGHHHHGHHHFFFGHHHHGHHHHHHHHHHHHGHHHGHHHHHHHHHHHHFGHHHHHHHHHHHHHHHHHHHGGG?GFHHFFHGHHGHHHF3GHHHHHHBHGGADGH2GGHGHHHHBHHHHHHHEFHFHHHGHHBHHHHHHHGHHHHHGGGGGGHHHHHHHHHHHGHHGHFHHHHHGHHHHHHHHGGGGGGGFFGGGGGGGFGGGC
@M05620:37:000000000-D9766:1:1101:15269:12595 1:N:0:56
GAGGCTGCTTTGGAAGAAACTCATAGATTACTGCAACAGTTCCCCCTGGACCTGGAAAAGTTTCTTGCCTGGCTTACAGAAGCTGAAACAACTGCCAATTCCTACAGGATGCTACCCGTAAGGAAAGGCTCCTAGAAGACTCCAAGGGAGTAAAAGAGCTGATGAAACAATGGCAAGTAAGTCAGGCATTTCCGCTTTAGCACTCTTGTGGATCCAATTGAACAATTCTCAGCATTTGTACTTGTAACTGA
+
AAABBAFBFFFFGCGFFGGGGGHHHHHHHHHGGGHHHHHHHHHHHGGGHHHHHHHHHHHHHHHHHHHHHGHHHGHHHHHHHHHHHHEFFFGHFHHHHHHHFGHHHHHHHCFHHHFGHEEGFHBDGBGHHHHGEDGHHGHHHHHGHFGGHGDGHHHGEG<GF2FGGHHEFEGEHGHGGF<GG>>FGFFECHFHHGGGGGHGEDD=<D=DDGDBCGCGFGGHHCFH/CGFFHFGGGGCBFFFFFFF;0FFGGB
@M05620:37:000000000-D9766:1:1101:9748:12596 1:N:0:56
GAGGCTGCTTTGGAAGAAACTCATAGATTACTGCAACAGTTCCCCCTGGACCTGGAAAAGTTTCTTGCCTGGCTTACAGAAGCTGAAACAACTGCCAATTCCTACAGGATGCTACCCGTAAGGAAAGGCTCCTAGAAGACTCCAAGGGAGTAAAAGAGCTGATGAAACACTGGCAAGTAAGTCAGGCATTTCCGCTTTAGCACTCTTGTGGATCCAATTGAACAATTCTCAGCATTTGTACTTGTAACTGA
+
A3AAAAFBFFFFGGGGGFGFGGBHCGHHHHHHDGBFEAGGHHHHHGGGABGHHHHGHF2GFHHHHHFHHHHHHFGCGHHF3BGHHF33BFGHHHHHFFGHFHHFHFHHAGHHHFHHHGG/>ECFGFHHHHHGHFHFDGGHHHHFGGADFFGF2GGHEHHHHDHHFGHHH0FGHHGHGH1FGHFDGHHHHHHHHGGGGGGHHFHGFHGHHHGHHHHGGHHHCHHGCGHHHGBFGBFGBFFFFGGGGFCBCF0
@M05620:37:000000000-D9766:1:1101:10235:12598 1:N:0:56
GAGGCTGCTTTGGAAGAAACTCATAGATTACTGCAACAGTTCCCCCTGGACCTGGAAAAGTTTCTTGCCTGGCTTACAGAAGCTGAAACAACTGCCAATTCCTACAGGATGCTACCCGTAAGGAAAGGCTCCTAGAAGACTCCAAGGGAGTAAAAGAGCTGATGAAACAATGGCAAGTAAGTCAGGCATTTCCGCTTTAGCACTCTTGTGGATCCAATTGAACAATTCTCAGCATTTGTACTTGTAACTGA
+
BABBCCFCFFFFGGGGGGGGGGHHFGHHHHHHHHHFFHHHHHGHHGGGHHHHHHHHHHHHHHHHHHHHHHHHHHHHHHHGHHHHGHHHHHHHHHHHHHHF4GGDGE@GGFFHH4GHHGA/EFH3GHEGHFFGHDHGHHBCGGHHHHGGA/?=FHHFCCGGGFHGHGH1=F1=FGHHEGDGD1FG1><CGHHBHGGDGGE0=DGCBDDDDGFG0CGCCFHB;CGGHGFGHFBBF0BFG00CBBFFFFFFFFC
@M05620:37:000000000-D9766:1:1101:17908:12600 1:N:0:56
GAGGCTGCTTTGGAAGAAACTCATAGATTACTGCAACAGTTCCCCCTGGACCTGGAAAAGTTTCTTGCCTGGCTTACAGAAGCTGAAACAACTGCCAATTCCTAAAGGATGCTACCCGGAAGGACCGGCTCCTAGCAGAATCCCAGGGAGTCAAAGAGCTGATGAAACACTAGCAAGTAAGTCAGGCCTTTCCGCTTTAGCACTCTTGTGGAACCAATTGAACAATTCTCAGCATTTGTACTTGTAACTGA
+
BBBBBBFBFFFFGGGGGGGGGGFHBGHHHHHHHHHHFHHHHHGHHGGFHGHHHHHHHHHGFGHHHHHHHHHHHHHHHHHHHHHHHHHHHHGHHHHHHHHDHGHF43BB23BFG4FG1E/>E/E00//<//<F223?2B223<@22F//?B/0?<11?0??1?1<@GGHC010><GHHH1FG<GGDFF.CCGHBD.CEGFCHBGCGHHBGFDH0;C.;9CFG0;09:0;BBF09;CFFBFFF0;;FCFF000
@M05620:37:000000000-D9766:1:1101:7363:12611 1:N:0:56
AGTGCCGCTCTCACTCGCACAGGGGACCCAGGGCCTGGCCCCTCCCTCCAGAAAACCTATGACCTCACCCGCTACCTGGAGCACCCCCTCCGCAGCTTGGCTGGGACCTATGTGCGTATCCAGCGTAGGCATCTGGGAGTTGGGGAGGAGTGCGGAGTTGGGGACAGCCCGTCCTAACCGTGGCGGGTTCTGGTAAATGATGGGGTGAGGAGGGGCTCTTTGGCTCCCACCAGTCCCCCTGTCTGGTCTAT
+
>>>3>B3ADBAFGDGGGEECEFGEGEAAEGBA2BEF2FGGFGHGG12BEBBDFBGBB33B@FFGDGGHHFGGCEGHGFBBFGHHH/E>>?EFFEEGHHFDGHAEGGHAHGHHFH2EFFDHH11?C<?CE<<FGGHHH0.>>=GDG.-<<EHH0@D-:EGFGBG.-.;.=.BGGGGG0FFBFFB-;@BBAFFFFF/BFFF/;FBEFA@AFF/9A?>B>EFFFFFBBFFEFFF.AFFFFFFBFFFFFFBFF/;
@M05620:37:000000000-D9766:1:1101:12156:12615 1:N:0:56
AGTGCCAGCTCTCAATCGCACAGGGGACCCAGGGCCTGGCCCCTCCATCCAGAAAACCTATGACCTCACCCGCTACCTGGAGCACCAACTCCGCAGCTTGGCTGGGACCTATGTGAGTATCCAGCGTAGGAATCTGGGAGTTGGGGAGGAGTGAGGAGTTGGGGAAAGACAGTCCTAACCGTGGAGGGTTCTGGTAAATGATGGGGTGAGGAGGGGCTCTTTGGCTCCCACCAGTCCCCCTGTCTGGTCTA
+
A>>>AFDFAFFFGEGGFGGEEEHEF?EEEC00AAE/EFHFFHGAGG0DGCA1E0AFAEB1BG2GHGH1G00EE//EHDGH0BGHHH0?EGGFFGC?EC></FCFGGGFEHFHFBFDFHHHHFGDCBGACCEBGGHBDFAFCGDGCC.<@<EGGBDC<ACGGCCG.A..:C:GGFHHF0CGGGG@9AA?GFFFF0;9C0FBFBFFGGB=EFEBA?@-@@FBF/BFFBBEEFFBAAFFFFFF?EFFFFFFFF/
@M05620:37:000000000-D9766:1:1101:19405:12620 1:N:0:56
GAGGCTGCTTTGGAAGAACCTCATAGAATACTCCAAAGGATTCCCAGAGCCTGTGAAACAATTGCAAGTAAGTCCGGAAGTTCAGCTGTATCACGCTTGCCGGTCCCCTCTAATAGTTCCCAGCATTCTCATTTCTAACTGACAAGCGATGGACAAAATATACCAAGAGCACACGTCTGAAGTCCACTGACATTCTCTAATCTCTTATCTGGGCTTCCTCTGGACAACTGAAGGTCCTAGCTCGGCAACGC
+
AA3>AAC>BFBDE4B44BBABAG5DF5D55BGG4B35BB235B53BAAFB232BB5DABBABF355FBA55BAD5AA1A1BDDBDD@3D@5@5511B??13///>>11B/??F?44B444B33B034BB444B?4B44B3?FFB1B//?///0@FG00<@@22@11?00?1?0?<?FHCGH1>1111111<000<00000=0=<00=00000/./;;/:0<00CGH..//0;9//0090;/0;.9.9-.9;
@M05620:37:000000000-D9766:1:1101:9848:12629 1:N:0:56
GAGGCTGCTTTGGAAGAAACTCATAGATTACTGCAACAGTTCCCCCTGGACCTGGAAAAGTTTCTTGCCTGGCTTACAGAAGCTGAAACAACTGCCAATTCCTACAGGATGCTACCCGTAAGGAAAGGCTCCTAGAAGACTCCAAGGGAGTAAAAGAGCTGATGAAACAATGGCAAGTAAGTCAGGCATTTCCGCTTTAGCACTCTTGTGGATCCAATTGAACAATTCTCAGCATTTGTACTTGTAACTGA
+
>>ABAAFBFFFFGGGGGGGGGGHHHHHHHHHHHH4FGHFFGHHHHGGGE2GHHHFHH3AFFHHHHHHHHHHGHHH3GHHHHHHHGDEGGGHHHHGHFFGFHHHGHGHHEGHHHFHHHGG/EGFGCGHHHHHGHHGFHGHHHHHHGGFGHGGFBGFGGHGHGFHHHHHHGAHFFHHGGGGHHHHGFFHHHHGGHGGGGGHGGHHHHHHHDGDFHGHHGHHHHHHHFHHHHHGGGGGGFGGFFGGFFGGFGGF
@M05620:37:000000000-D9766:1:1101:9869:12635 1:N:0:56
GAGGCTGCTTTGGAAGAAACTCATAGATTACTGCACCAGTTCCCTCTGGACCTGGACAAGTTTCTTGCCTGGCTTAAAGAAGCTGAAACAACTGCCAATTCCTACAGGATGCTACCCGTAAGGAAAGGCTCCTAGAAGACTCCAAGGGAGTAAAAGAGCTGATGAAACAATGGCAAGTAAGTCAGGCATTTCCGCTTTAGCACTCTTGTGGAACCAATTGAACAATTCTCAGCATTTGTACTTGTAACTGA
+
A1AA>1CACFFFFBBFGGGGFB1D3B13DD1AF11B0G0GFA2B1B0A110BA0AA010BDDGDGFGB1B1/000111BFFCBBF11F@BCGHHHHGHHH1BFGHE@0F1BGF2F0F??/EGHHFH>>/>FFF1B1EEC0<111BDFCHCE0DFF>C<<FFD@@@DB1<C1?<00?F<FFF?1<>>0>>1F11.<.<.<0==D<CDGG=C.B0/;:C:C<0:CHECC=00:=FFFGG099;;9FFFGG0;;
@M05620:37:000000000-D9766:1:1101:9638:12641 1:N:0:56
GAGGCTGCTTTGGAAGAAACTCATAGATTACTGCAACAGTTCCCCCTGGACCTGGAAAAGTTTCTTGCCTGGCTTACAGAAGCTGAAACAACTGCCAATTCCTACAGGATGCTACCCGTAAGGAAAGGCTCCTAGAAGACTCCAAGGGAGTAAAAGAGCTGATGAAACAATGGCAAGTAAGTCAGGCATTTCCGCTTTAGCACTCTTGTGGATCCAATTGAACAATTCTCAGCATTTGTACTTGTAACTGA
+
ABCCCCFCFFFFGGGGGGGGGGHHHHHHHHHHHHHHGHGHHHHHHGGGHHHHHHGHHGFGGHHHHHHHHHHHHHHHHHHHHHHHHHHHHHHHHHHHHHHEHDFGHHHHFHGBFFHHFFEEFG3FGGHAACGEHHHGBGEFHHHHCHEDGEFHDHHHGE2GFFBHHGFHH/DGHFHHG1?F<GGDGBFGGHDHBADFGCB=<00<<DG<DGEGHGFHFHFFGCHHHHHGFCF9B9CGBFB0;FFFFFFBCB0
@M05620:37:000000000-D9766:1:1101:13296:12644 1:N:0:56
GAGGCTGCTTTGGAAGAAACTCATAGATTACTGCAACAGTTCCCCCTGGACCTGGAAAAGTTTCTTGCCTGGCTTACAGAAGCTGAAACAACTGCCAATTCCTACAGGATGCTACCCGTAAGGAAAGGCTCCTAGAAGACTCCAAGGGAGTAAAAGAGCTGATGAAACAATGGCAAGTAAGTCAGGCATTTCCGCTTTAGCACTCTTGTGGATCCAATTGAACAATTCTCAGCATTTGTACTTGTAACTGA
+
AABBBBFCFFFFGGGGGFGGGGHHHHHHHHHHHHHHGHHHHHHHHGGGHHHHHHHHHH2FFGHHHHHHHHHHHHHHHHHHHHHHHHHHHHHHHHHHHHHHHHHGHHHHHHHHHHHHHGGEGHHHHHHHHHHGHHHHHHHHHHHHHHGGHGGHHHFHGHHHHHHHHHHHHGHHHGHHGHHHHHHHHHHHHHHHHGGGGGHHHHHHHHHHHHGHHHHHHHHHGHHHHHHHHHGGGGGGGGGGGGGGGGGGGGC
@M05620:37:000000000-D9766:1:1101:7341:12645 1:N:0:56
GAGGCTGCTTTGGCAGAAACTCATAGATTACTGCAACAGTTCCCCCTGGACCTGGAAAAGTTTCTTGCCTGGCTTACAGAAGCTGAAACAACTGCCAATTCCTACAGGATGCTACCCGTACGGACAGGCTCCTAGAAGACTCCCAGAGAGTACCAGCGATGCTGCCACAATGGCAAGTCAGTCCGGCATTTCAGCTTTCGCACTCTTGTGGCTCCAATTGCACAATTCTCAGCATTTGTACTTGTAACTGA
+
AAA>AAFAFFFFG4FEGFGGGGHHHC5DGGGHDFGFGFHHHHHHHGGGHFGHHHHBBB2BBBHHHDGGHHHGFBGFHHFGACFBGG@3BFGGGHHG@GBBFGDEF3FCB3BGHFEHHEG@/>/>//?F/0BF33B2332BDGC/B?//@C@22@22/B////1<101?0.FG100>FG1111><ACD@AGHH0CHHHH0;DAFGFFGGC0..;BAF/;9F00;;BFGEFF9FGGFGGGGGFFGGF0//;B:
@M05620:37:000000000-D9766:1:1101:15043:12645 1:N:0:56
GAGGCTGCTTTGGAAGAAACTCATAGATTACTGAAACAGTTCCCCCTGGACCTGGAAAAGTTTCTTGCCTGGCTTACAGAAGCTGAAACAACTGCCAATTCCTACAGGATGCTACCCGTAAGGAAAGGCTCCTAGAAGACTCCAAGGGAGTAAAAGAGCTGATGAAACAATGGCAAGTAAGTCAGGCATTTCCGCTTTAGCACTCTTGTGGATCCAATTGAACAATTCTCAGCATTTGTACTTGTAACTGA
+
B?BBBBFACFDFFFFGGG4FGGHHHFGBFGHFH5BFFGHHHFGDAE?FAFGHHHFFFFFHHHHGHHFEEFHHHHHFHHHHGGHHHFFHHH1GGHHGHHHHGFHHHHGHHHGGFHBGHGGGGHFGHFFFGHHGGGGHHHHFHFGFGHGGHGGHHHGHGHGHHFGHHHHEHHGHHGHGG?FGGGHFGHEGHHHEGAEGGEDGHBDGCHGGGHGHHHHFHHHHHHHHGHHGHHGGGGGBFGFFFGGGGGGGGGC
@M05620:37:000000000-D9766:1:1101:23548:12648 1:N:0:56
AGTGCCAGCTCTCAATCGCACAGGGGACCCAGGGCCTGGCCCCTCCAGCCAGAAAACCTATGACCTCACCCGCTACCTGGAGCACCAACTACGCAGCTTGGCCGGGACCTATGTGAGTATCCAGCGTAGGAATCTGGGAGTTGGGGAGGAGTGAGGAGTTGGGGAAAGACAGTCCTAACCGTGGAGGGCTCTGGTAAATGATGGGGTGAGGAGGGGCTCTTTGGCTCCCACCAGTCCCCCTGTCTGGTCTA
+
AAAAAFFFAFFFGFGGGF22EEHGGEEAEGHHF2AEAFHGHHGHGGH3FFHHFHHAGFH3BFGHHGHHHHFEG>FFHGHGBBGHHHC?ECFFEEC@EHFGGG3>EDGGGHHHHHHGH2GHHHFHHGDGGGHHHHHHHHAFEGHH-A.@GDCGH0GAF.;/;CCFCDHHBG/FGGGGGFGGGEECEGGG.CAFGGCFFFFFFFFFFFADFFFFFF-@DCFFFFFFFFFFFFFFFFFFFFFFFFFFFFFFFFF
@M05620:37:000000000-D9766:1:1101:13842:12660 1:N:0:56
AGTGCCAGCTCTCAATCGCACAGGGGACCCAGGGCCTGGCCCCTCCATCCAGAAAACCTATGACCTCACCCGCTACCTGGAGCACCAACTCCGCAGCTTGGCTGGGACCTATGTGAGTATCCAGCGTAGGAATCTGGGAGTTGGGGAGGAGTGAGGAGTTGGGGAAAGACAGTCCTAACCGTGGAGGGTTCTGGTAAATGATGGGGTGAGGAGGGGCTCTTTGGCTCCCACCAGTCCCCCTGTCTGGTCTA
+
BCBBCFFFDFFFGGGGGGGGGGHHGGGGGGHHGGGGGGHHHHGHGGHHHHHHHHHHHGHHHHHHHHHHHHHGGFGGHHHHHHHHHHHHGHHHGGGGGHHHGHHGGGHHGHHHHHGHHHHHHHHHHGGGGGHHHHHHHHHGGHHHGGGGGGGHHHHHHGHHHHGGGGHHHHHHHHHHHHHHGGGGGGGGGGGGGGGGGHHGHGGGGGFFFFFFFFFFFFFFFFFFFFFFFFFFFFFFFFFFFFFFHFFFFFF
@M05620:37:000000000-D9766:1:1101:7631:12704 1:N:0:56
GAGGCTGCTTTGGAAGAAACTGACAACCCAGGGACACAAGATCGGAAGAGCACACCTCTGCACTCAAGTCACCTTCAGCAATCTCGTATACCGTCTTCTGCTTGAAAAAAAAAAAAACACTTCTACTCGCCGCCTCCACTTTCTCCCCCGCGCTTCTACACCCCTGGCCAGTCATCCCGGCCTTTCCCCTTACGCCCTCTTGTAGCTCCCCTTGCCCAATCCTCCGCCTCTGTCCTTTTCCCTGACACGCC
+
B@BBABFBFFFFGBAFGGGGGGH4B54ABFABBEBFHHFHFHGEE?2EABBFG2F1BBGH3ABFB33BDD55BFG@@F5BFGBG5B?EF3@BFFFF?FGF4BB3BFFHHGGC?B<///<0211<11?</><>-<.>G/<00000<0<..-;---.;0;90/9.9.;.;F/.:CB;09.9---9BBFF/;.A/9;A--;;:9/B////;;AA9A99/;/9./;//9..:..//;9////;99FF/.B9B.;A
@M05620:37:000000000-D9766:1:1101:18289:12710 1:N:0:56
AGTGCCAGCTCTCAATCGCACAGGGGACCCAGGGCCTGGCCCCTCCATCCAGAAAACCTATGACCTCACCCGCTACCTGGAGCACCAACTCCGCAGCTTGGCTGGGACCTATGTGAGTATCCAGCGTAGGAATCTGGGAGTTGGGGAGGAGTGAGGAGTTGGGGAAAGACAGTCCTAACCGTGGAGGGTTCTGGTAAATGATGGGGTGAGGAGGGGCTCTTTGGCTCCCACCAGTCCCCCTGTCTGGTCTA
+
AAAAAFF@>FFFGGGGGGGFGGHGGGGEEEHHGAEEDFHHGHGAEGHFGFFHGHHHHFFCGHHHHHHHHFHGGEEEHGHHFGHHHHCGEHEF>EFGGHGHEHBGGGHHGHGHFH3FBGHHHHHHHCGFGGGHFHGHHFAFGHHHGGF@DFFHHHHFFGHHHCDGEGHFFFFFHHHGHHHHGGGGGGGGGGGGGGGGGGGGGGGGGGFFFFFFFF=BFFFFFBFFEFFFFFFFFFFFFFFFFFFFFFFFFF/
@M05620:37:000000000-D9766:1:1101:10601:12712 1:N:0:56
AGTGCCAGCTCTCCATCGCACAGGGGTCCCAGCGCCTGGCCCCTCCATCCAGAAAACCTATGACCTCACCCGACACCTGGGGCACCCACTCCGCAGCTTGGCTGGGACCTATGTGAGTATCCAGCGTAGGAATCTGGGAGTTGGGGAGGAGTGAGGAGTTGGGGAAAGACAGTCCTAACCGTGGAGGGTTCTGGTAAATGATGGGGTGAGGAGGGGCTCTTTGGCTCCCACCAGTCCCCCTGTCTGGTCTA
+
>1>1>DFF?FFFG1FGGFFCECFG000AFG1E0AE/BAG0FEAEFGCGHGHH10BBFE0GFDGGBFGGHHH///>>?G00//E/EF?>/BG0///>>G<0?0GG?C0FEG1<1FGDGGFHHHEFFGCGCGGHHHHHHHHGGHHHGGGGGCGHHHHHCEHHHHGGGGHHGHHGGGGGGGGGGGGGBGGGGGGGGGGGGGFFFFFFFFF@FFFFFF@@@@FFFFFFFFFFFFFFFFFFFFFF@FFFFFFFFFB
@M05620:37:000000000-D9766:1:1101:2267:12716 1:N:0:56
AGTGCCAGCTCTCCATCGCACAGGGTACCCAGGGCCTGGCCCCTCCATCCAGAAACCCTATGACCTCACCCGCTACCTGGAGCACCCACTCCGCAGCTTGGCTGGGACCTATGTGCGTATCCAGCGTCGGAATCTGGGCGTTGGGGCGGCGTGCGGCGTTGGGGACAGCCCGTCCTAACCGTGGCGGGTTCTGGTAAATGATGGGGTGAGGAGGGGCTCTTTGGCTCCCACCAGTCCCCCTGTCTGGTCTA
+
>A>>>DFFAFFFGGGGBEECEFHGG4BBBFGHA2BAAFGHGHGHGGHHHFHHEFC3BEGF3BDHH5BFHHF>E>>EHGBFBBBGGHF?EG?B>E/>>BBBEGHGGGHHGGBGGGH3<?DGHH3FHGG/</</?GHHGHCFGFGHCGDDG-ABCFGG-B@FFFFF.9.;.EABDFFFBBFFDDFF-;=D-AFFFFFFFFFFFFFFF?AD.AF/;AA=BFFFFFFFFFFEF.FDAFFFFFFFFFFFFFFFFFF
@M05620:37:000000000-D9766:1:1101:9129:12724 1:N:0:56
AGTGCCAGCTCTCAATCGCACAGGGGACCCAGGGCCTGGCCCCTCCATCCAGAAAACCTATGACCTCACCCGCTACCTGGAGCACCAACTCCGCAGCTTGGCTGGGACCTATGTGAGTATCCAGCGTAGGAATCTGGGAGTTGGGGAGGAGTGAGGAGTTGGGGAAAGACAGTCCTAACCGTGGAGGGTTCTGGTAAATGATGGGGTGAGGAGGGGCTCTTTGGCTCCCACCAGTCCCCCTGTCTGGTCTA
+
ABBBCFFFCFFFGGGGGGGGGGFHGGGG2EHHGGGGGGHHHHGHGGHHFHHHHHHHHGHHHHHHHHHHHHHGGFGGHHHHHHHHHHHHGHHHGGFGFHFFFHHGGGHHGHHHHHHHHHHHHHHHHGCDCGHHHHHHHHGFDHHHGGFCCFGHHHHHHGHHHGGCGFHHHHHHHHHHHHHHGFADAEDBEAFGGGGGGGGFFGGGGGFFFFFFFFFFFFFFFFFEFFFFFFFDFFFFFFFFFFFFFFFFFFB
@M05620:37:000000000-D9766:1:1101:6125:12728 1:N:0:56
GAGGCTGCTTTGGAAGAAACTCATAGATTACTGCAACAGTTCCCCCTGGACCTGGAAAAGTTTCTTGCCTGGCTTACAGAAGCTGACACAACTGCCAATTCATACATAAGGCTACCCGTATGGAAAGGCTCCTAGAAGACTCCAAGGGAGTAAAAGAGCGGATGAAACATTGGCAAGTTAGTCAGGCATTTCCTCGTGAGCACTCTTGCGGATCCAATTGAACAATTCTCAGCATTTGTACTTGTAACTGA
+
AAA?AAFAFFFFGCGFGGG4GFFGGHBGHHGH5BAFF2FFGHGHHGFGHHGHHHHGHAEFAFGHH5FGHHH1FBB3FHHH3BGCHD23BFFE3FGFGGHH444BF3B4@3FFC3B?GA1/03BF3?00/BBF33B?EGCGFHHEHH////?232@2/@2/>/</11?GF111<<1F.>11==F110FC<000=00.=././<G0;CHF0--:--/:090;0000/0;F0;0;/090FG00;;000=00000
@M05620:37:000000000-D9766:1:1101:10776:12736 1:N:0:56
GAGGCTGCTTTGGAAGAAACTCATAGATTACTGCACCAGTTCCCCCTGGACCTGGAAAAGTTTCTTGCCTGGCTTACAGAAGCTGAAACAACTGCCCATTCCTACAGGATGCTACCCGTAAGGAAAGGCTCCTAGAAGACTCCAAGGGAGTAAAAGAGCTGATGAAACAATGGCAAGTAAGTCAGGCATTTCCGCTTTAGCACTCTTGTGGATCCAATTGAACAATTCTCAGCATTTGTACTTGTAACTGA
+
>>1>AACACF@FFGGG1BEB1BBADDFDD1GHDFB1BGFBGHGHHGAFC0GGG0BF1BGHHHGHDD1FHHGAGFA1BFBBFGFFFFDFG>/B@BEB/1BFBGHHHHHB>GGHFHHHHGGGGHHBF0BFGHHGHHBGFHHGHFGGFFEFFCGHH>GGGGCGHHHHGGG?GGDGHGGHGFGHHHH<DGGFGHFFGCCCFE<DGFDGGHFH0CCHGGHGBHHEHFHHEHHHHFFGFGGGGGGCFFFBFFBBFFC
@M05620:37:000000000-D9766:1:1101:9148:12751 1:N:0:56
GAGGCTGCTTTGGCAGAAACTCATAGATTACTGCAACAGTTCCCCCTGGACCTGGAAAAGTTTCTTGCCTGGCTTACAGACGCTGACCCAACTGCCAATTCCTACAGGATGCTACCCGTAAGGAAAGGCTCCTAGAAGACTCCAAGGGAGTACAAGAGCTGATGACACACTGGCAAGTAAGTCAGGCATTTCCGCTTTAGCACTCTTGTGGATCCAATTGAACAATTCTCAGCATTTGTACTTGTAACTGA
+
>1>1>AFAFFFFGFGEC1GBGFCFFD1FGFFGBB1AFGFFGHHHHGEG/EFEGH00B10BBDGFFDFFGHH/BBB1BGBD0>>>E/B0BBG>0FFGGHHFGHHGGHGHFHHHHDHHHGG//B1G<FHHHHHGHBH11F1FGHH1FG/EGCE012>@0FHHHDHHB11F0?FGBGHHFH1>GHHBGHHHHHHHHGGGGGFGHHHHGHHHHHGFHHHEFHHG00;FBFGGGGEFGBFF0CFFGGGGGFFFCG:
@M05620:37:000000000-D9766:1:1101:16781:12752 1:N:0:56
ACCAGCTCTCAATCGCACAGGGGACCCAGGGCCTGGCCCCTCCATCCAGAAAACCTATGACCTCACCCGCTACCTGGAGCACCAACTCCGCAGCTTGGCTGGGACCTATGTGAGTATCCAGCGTAGGAATCTGGGCGTTGGGGAGGAGTGAGGAGTTGGGGAAAGACAGTCCTAACCGTGGAGGGTTCTGGTAAATGATGGGGTGAGGAGGGGCTCTTTGGCTCCCACCAGTCCCCCTGTCTGGTCTATCT
+
BBCCBBFFFFFFFGFGCEGGGGGGGEGHGGGGGGGHHGHEGGGHHHHHH3FGGHGHHHHHHHHHGHHHGGGGGHFHHHHHGHHHHGHHHGGGGGHHHGHHGGGHHGGFGHGHFHHHHHHHHHGG/BGHGGFHHHH/ACGGHGG.ADDGHH0DHHGHHHHGGA..CGH/CGHHH0FGGGFGG?EGGEFFFGGFFFGGGGGGGFFDFFFFFFFFFFFFFFFFFFFFFFFFFFFFFFFFFFFFFFFFFFFBFFB
@M05620:37:000000000-D9766:1:1101:14202:12753 1:N:0:56
GAGGCTGCTTTGGAAGAAACTCATAGATTACTGCAACAGTTCCCCCTGGACCTGGAAAAGTTTCTTGCCTGGCTTACAGAAGCTGAAACAACTGCCAATTCCTACAGGATGCTACCCGTAAGGAAAGGCTCCTAGAAGACTCCAAGGGAGTAAAAGAGCTGATGAAACAATGGCAAGTAAGTCAGGCATTTCCGCTTTAGCACTCTTGTGGATCCAATTGAACAATTCTCAGCATTTGTACTTGTAACTGA
+
CBCCCCFCFFFFGGGGGGGGGGHHHHHHHHHGHHHHHHHHHHHHHGGGHHHHHHHHGHHHFHHHHHHHHHHHHHHHHHHHHHHHHHHHHHHHHHHHHHHHHHHHHHHHHHHHHGFHHGGGGGHHHHHHHHHGHHH?GHHHHHHFHHGGFAEHFHHFFGHHHFGHHHHFGHBHHHHHGGHHHHHGEHHECHHHHGGGGGHEHHHHHHHGDHGGBHHGHHHHHGFGHHHHHGGGGGGGGFFGGGGGGGGGFGB
@M05620:37:000000000-D9766:1:1101:25659:12768 1:N:0:56
AGTGCCAGCTCTCAATCGCACAGGGGACCCAGGGCCTGGCCCCTCCATCCAGAAAACCTATGACCTCACCCGCTACCTGGAGCACCAACTACGCAGCTTGGCTGGGACCTATGTGAGTATCCAGCGTAGGAATCTGGGAGTTGGGGAGGAGTGAGGAGTTGGGGAAAGACAGTCCTAACCGTGGAGGGTTCTGGTAAATGATGGGGTGAGGAGGGGCTCTTTGGATCCCACCAGTCCCCCTGTCTGGTCTA
+
AA>AAFFCAFFFGGGGGF2CEFHHGFEAEGHHGAEECFHFGHGHGGGDHHHHFHHGHGH3FGHHHGHHHHHGGEGGHHHHBGHHHH1FEH3FEGG@EGFHGH3FEFHFGHHHHDFGHDHDFFFHFCEGGDHHGHHHHHFGFHHHGGGGCACHH0GH0EC/D/<A;.CCGHFGGHCGFHHHGGGGAEGG9AFGFG;BFGGGGGGGGDABEFEFFF;=FFFFFFF//;FBF9FFFFFFF/E.BEFFFFFFFFF
@M05620:37:000000000-D9766:1:1101:20147:12770 1:N:0:56
AGTGCCAGCTCTCAATCGCACAGGGGACCCAGGGCCTGGCCCCTCCATCCAGAAAACCTATGACCTCACCCGCTACCTGGAGCACCAACTCCGCAGCTTGGCTGGGACCTATGTGAGTATCCAGCGTAGGAATCTGGGAGTTGGGGAGGAGTGAGGAGTTGGGGAAAGACAGTCCTAACCGTGGAGGGTTCTGGTAAATGATGGGGTGAGGAGGGGCTCTTTGGCTCCCACCAGTCCCCCTGTCTGGTCTA
+
BCBBCFFFCFFFGGGGGGGGGGHHGGGGGGHGGGGGGGHHHHGHGGHGHHHHHHHHHGHHHGHHHHHHHHHGGFGGHGHHFHHHHHHHGHHHGGGGGHHHGHHGGGHHGHHHHHHHHHHHHHHHHGGGGGHHHHHHHHHGGHHHGGGGGGGHHHHHHGHHHHGGGGHHHHHHHHHHHHHHGGGGGGGGEGGGGGGGGHHHHGGGGGFFFFFFFFFFFFFFFFFFFFFFFFFFFFFFFFFFFFFFHFFFFFB
@M05620:37:000000000-D9766:1:1101:16313:12779 1:N:0:56
AGTGCCAGCTCTCAATCGCACAGGGGACCCAGGGCCTGGCCCCTCCATCCAGAAAACCTATGACCTCACCCGCTACCTGGAGCACCAACTCTGCAGCTTGGCTGGGACCTATGTGAGTATCCAGCGTAGGAATCTGGGAGTTGGGGAGGAGTGAGGAGTTGGGGAAAGACAGTCCTAACCGTGGAGGGTTCTGGTAAATGATGGGGTGAGGAGGGGCTCTTTGGCTCCCACCAGTCCCCCTGTCTGGTCTA
+
BABBBFFFBFFFGGGGGFGGGGFHGGGGGEFHGGGGGFHHHHGAEEHHHHBGHHGHHGHHHHHHHHHHHHHGGGGGHHHHHHHHHHHHGHHBHHGHGGHHGHHFDFHHGHHHHHHHHHHHHHHHHGDGGGHHHHHHHGHGFHHGGFGGGGGHGHGGHGHHHHGGGGHHHHGHHHHHHHHHGGHGGGGGDGGGGGGFFGGGGGGGFGGGFFFFFFFFFFFFFFFFFFFFFFFFFFFFFFFFFFFFFFFFFF9
@M05620:37:000000000-D9766:1:1101:26883:12799 1:N:0:56
GAGGCTGCTTTGGAAGAACCTCATAGATTACTGCAACAGTTCCCCCTTGACCTGGAAAAGTTTCTTGCCTGGCTTACAGAAGCTGAAACACCTGCCAATTCCTTCAGGACGCTCGCCGTCCTAACCGGACACTTGCCAGCACCCCGAGAGTCAACGCACTAGCGACACACTAAAGAGTCCAACAGGACATTCCGCTTTCGCACTCTTGTGGGTCCACTTGCCAACTTCTCCGCCTGTTGAATTGTAAATGA
+
BBCCCAF>FFFFGGGGGGFFGGHHHHHGHHHGG5BFFGHGHHHHHGG2BEFHHGFGHEGABFGHHHHHHHGHHHHFHHHHHHGFGDDGGH1EGHHGFHHHGGH43BFFH1EGGA/>>E</?/44B0>/>/<0@2@2@22?2@?//>/</>><FG<<--<-00/<<<--;.///00;::0:00/;BCFG/;0BBF.99E9ADE;BFBFFBF?.;FABBFFF//B;;/;/FF/.A.;.;;/////;;FF//9;
@M05620:37:000000000-D9766:1:1101:4755:12834 1:N:0:56
GAGGCTGCTTTGGAAGAGCACACGTCTGCACTCCAGTCACATTCAGAACCCTCGTATGCCGTCTTCTGCTTGATAAAAAAATAAAAACAGTGAAGACGACCTCCGATGAGAGTCAAAGCCAGTATAATAACGAATAACACAATCGTAACAAAAAAAGAGCTACCGCTTCAAGTATCCTAGAGAATATAAAAAAACATTAACCTTCTTCGTCAATTATACGCACCTCAACACATCCGGACATGATCCCATTC
+
AAAAA?FAFFFFFBFF1AGFC0AE000AAAFH0FG1DFDFDGBGFHFFF/BAFABAGAAFEBAFE22FFFHGB1AEFG1>/011111//011@2B10///>>1////?11111B121B00001B222>221<////1111//11/?00/11?0/-><.0010</-<-..00=0:00;00;000;0<000000--..0;0;0000990;;/...00000/-----/-//-/--9//-----9////9://:/
@M05620:37:000000000-D9766:1:1101:21968:12868 1:N:0:56
GAGGCTGCTTTGGAAGAAACTCATAGATTACTGCAACAGTTCCCCCTGGACCTGGAAAAGTTTCTTGCCTGGCTTACAGAAGCTGAAACAACTGCCAATTCCTACAGGATGCTACCCGTAAGGAAAGGCTCCTAGAAGACTCCAAGGGAGTAAAAGAGCTGATGAAACAATGGCAAGTAAGTCAGGCATTTCCGCTTTAGCACTCTTGTGGATCCAATTGAACAATTCTCAGCATTTGTACTTGTAACTGA
+
A?ABAAF3BDB4GBBFGG4BGGHHHGHFFGGFH54FCGBGHFGGHGEA2FBFHGFFB323BFHGHHGBBFFBGHHBBBFGHHFGGBDGFG1BGGHHHHHH4BBGGH3B?B3FG@BB?E?/EHGFFHB0?BFFFBB3FFF3B2B2BBC?F?C<DDD@F2@FC@<@FFE1?C???0?CF<<F>=1=F>C<<<>1=.<<A.===DD<GHGDDFDH0CG:C;<CB0CCG:CCFHCFGGCFG09;90CBFFBF;C0
@M05620:37:000000000-D9766:1:1101:11790:12868 1:N:0:56
AGTGCCAGCTCTCAATCGCACAGGGGACCCAGGGCCTGGCCCCTCCATCCAGAAAACCTATGACCTCACCCGCTACCTGGAGCACCAACTCCGCAGCTTGGCTGGGACCTATGTGAGTATCCAGCGTAGGAATCTGGGAGTTGGGGAGGAGTGAGGAGTTGGGGAAAGACAGTCCTAACCGTGGAGGGTTCTGGTAAATGATGGGGTGAGGAGGGGCTCTTTGGCTCCCACCAGTCCCCCTGTCTGGTCTA
+
ABAAAFFFCFFFG4FGGGGGGGHHGGEFGGHHAFFGGGHHHHGHGGHHHHHHHHHHHGHHHHHHHGHHHHHGG>EGHHHHBGHHHH1FEHHHGGGGGHGHGHHGGGHHGHHHHHHGHHHHHHGGHGGDGGHHHHHHHHGGGHHHGGFGGDGHHHHHFGHHHHGGEGHHFHHHHHHHHHHHGGGGGGGGFGGGGGGHHGGGGGGGGGFFFFFFFFFFFFFFFHHFFFFFFFFFFFFFFFFFFFFFHHFFFFB
@M05620:37:000000000-D9766:1:1101:15827:12891 1:N:0:56
AGTGCCAGCTCTCAATCGCACAGGGGACCCAGGGCCTGGCCCCTCCATCCAGAAAACCTATGACCTCACCCGCTACCTGGAGCACCAACTCCGCAGCTTGGCTGGGACCTATGTGAGTATCCAGCGTAGGAATCTGGGAGTTGGGGAGGAGTGAGGAGTTGGGGAAAGACAGTCCTAACCGTGGAGGGTTCTGGTAAATGATGGGGTGAGGAGGGGCTCTTTGGCTCCCACCAGTCCCCCTGTCTGGTCTA
+
BCBABFFFCFFFGGGGGGGGGGHHGGGGGGHHGGGGGGHHHHGHGGHHHHHHHHHHHGHHGHHHHHHHHHHGGEGGHGHHHHHHGHHHGHHGGGGGGHHHGHHGGGHHGHHHHHHHHHHHHHHHHGGGGGHHHHHHHHHGGHHHGGGGGGGHHHHHGGHHHHGGGGHHHHHHHHGHHHHHGGGGGGGGCFGGGGGGGGGGGGGGGGFFFFFFFFFFFFFFFFFFFFFFFFFFFFFFFFFFFFFFFFFFFF/
@M05620:37:000000000-D9766:1:1101:25026:13000 1:N:0:56
GAGGCTGCTTTGGAAGAAACTCATAGATTACTGCAACAGTTCCCCCTGGACCTGGAAAAGTTTCTTGCCTGGCTTACAGAAGCTGAAACAACTGCCAATTCCTACAGGATGCTACCCGTAAGGAAAGGCTCCTAGAAGACTCCAAGGGAGTAAAAGAGCTGATGAAACAATGGCAAGTAAGTCAGGCATTTCCGCTTTAGCACTCTTGTGGATCCAATTGAACAATTCTCAGCATTTGTACTTGTAACTGA
+
A3AABBFAFFFFGGGGGG4BFGDGBGHHHCGFHBF4FCGGHHHHHGGFHHGGHHHHGGHHHHHHHHHHHHHHHHHGHHHFHHHHHHGHHHAGHHHHHFHHFGGHHHGHHHFHHHHHGGGCGHHBGBFFGHHGHHH33GHHHGH11FCGEGGHFHFHGHFHHHHHHHFGHHHGHGHHGHHGHHHFHHHHHHHHGGGGGFHHHHHHHHHHGHGHHHHGFGGHFGHH/GHFHHGGGGGGGGGFGFGGFGGGGG9
@M05620:37:000000000-D9766:1:1101:9854:13008 1:N:0:56
GAGGCTGCTTTGGAAGAAACTCATAGATTACTGCAACAGTTCCCCCTGGACCTGGAAAAGTTTCTTGCCTGGCTTACAGAAGCTGAAACAACTGCCAATTCCTACAGGATGCTACCCGTAAGGAAAGGCTCCTAGAAGACTCCAAGGGAGTAAAAGAGCTGATGAAACAATGGCAAGTAAGTCAGGCATTTCCGCTTTAGCACTCTTGTGGATCCAATTGAACAATTCTCAGCATTTGTACTTGTAACTGA
+
BBBBBBCBFFFFGGGGGGGGGGGHHHHHHHHGHGGHGHHHHHHHHG?FHHHHHCHH3FHHHHHHHHFHHHHHHHHHHHHHHHHHHHHHHHGHHHHHGHHHFGHHHHHHHHFHGHHHCFFGGHGGHHFFGHHGHHGHHHHGHFFGFHGGHGGHHHHHGHFHHGHHHHHFGHDGHGHHGDGHHHHDGHBGHHHGGDDCDF=GHGHHHHHHDGGHHHGHHHHHHFHHHHHHHHGGGGGGGGGFFGGGGGGGGGF
@M05620:37:000000000-D9766:1:1101:9869:13019 1:N:0:56
GAGGCTGCTTTGGAAGAAACTCATAGATTACTGCAACAGTTCCCCCTGGACCTGGACAAGTTTCTTGCCTGGCTTACAGAAGCTGAAACAACTGCCAATTCCTACAGGATGCTACCCGTAAGGAAAGGCTCCTAGAAGACTCCAAGGGAGTAAAAGAGCTGATGAAAAAATGGCAAGTAAGTCAGGCATTTCCGCTTTAGCACTCTTGTGGATCCAATTGAACAATTCTCAGCATTTGTACTTGTAACTGA
+
>3AA>ACABBD4F4BFGGBBBGFGHFFGGADBF5A4EGGHHAEBFFAACECFHHCE23AGFDHHHHHFFGFFGHACBBFGFFBFFBBGBFEGGHHHFHHH@BEDGHF3FF3FGDGGAAE>EHFHHH???BFFH??EGGG332BBBFA?FCE<FFH@F@@FFFF2FDG1?/01<0<1F><D1=1<<00F>F000<C...=0=GD0GFHH0:DHFHCCFCC;CCGHGF09CFCCFGBFG00;;;90;CFGC00
@M05620:37:000000000-D9766:1:1101:3100:13031 1:N:0:56
GAGGCTGCTTTGGAAGAAACTCATAGATTACTGCAACAGTTCCCCCTGGACCTGGAAAAGTTTCTTGCCTGGCTTACAGAAGCTGAAACAACTGCCAATTCCTACAGGATTCTACCCGTAAGGAAAGGCTCCTAGAAGACTCCAAGGGAGTAAAAGAGCTGATGAAACAATGGCAAGTAAGTCAGGCATTTCCGCTTTAGCACTCTTGTGGATCCAATTGAACAATTCTCAGCATTTGTACTTGTAACTGA
+
A3AAAAFBFDBDGCDGGGGGGGHHHFGFGHFGGGFBCGFGHFGFGGEFEGFGHGFH332BGHHGHHHFE53BBFGBBBBFFGBGHFB3BG?GHHHHHHHH4BFHHH33BB3BBDGHCEE@EFHHGH0???FFHG4?FGF3B3?BFFEDF??2>FFFC2@GGD@FFDF?</1<F0?FF1?GF>1<=B0<>D>1=<C<..<==D<<GGGG=<:C:<CGG:G00:CCFCCFGB;9CFCGGFCCC;C0CFGGBFB
@M05620:37:000000000-D9766:1:1101:18138:13052 1:N:0:56
GAGGCTGCTTTGGAAGAAACTCATAGATTACTGCAACAGTTCCCCCTGGACCTGGAAAAGTTTCTTGCCTGGCTTACAGAAGCTGAAACAACTGCCAATTCCTACAGGATGCTACCCGTAAGGAAAGGCTCCTAGAAGACTCCAAGGGAGTAAAAGAGCTGATGAAACAATGGCAAGTAAGTCAGGCATTTCCGCTTTAGCACTCTTGTGGATCCAATTGAACAATTCTCAGCATTTGTACTTGTAACTGA
+
A3>AAAFAFFFFGGGGFBFFGGBGBFGHHBGHHHDBF2FFGHHHHGFFFBGHHHGHHF2BAFHHHHHHHHHHHGFGHHHFHHHBGEHHH3?C3FGGF3GHHHBGGHHHFHHHHFHFHGGGGGHGF3GHHHHGHHH3?GHHHHHC?FFGEFGC>G>GGHHHH2FGHHHHHHHHHHHHGGHHHHHHHHHEGHHHHGGGGGHHHHHBGHGHGHGHHHHFHHHHGHHHHHHHHHGGGGGGGGGGGGGGCFFGFGF
@M05620:37:000000000-D9766:1:1101:19957:13056 1:N:0:56
GAGGCTGCTTTGGAAGAAACTCATAGATTACTGCAACAGTTCCCCCTGGACCTGGAAAAGTTTCTTGCCTGGCTTACAGAAGCTGAAACAACTGCCAATTACTACAGGATGCTAACCGTAAGGAAACGCTCCTAGAAGACTCCAAGGGAGTAAAAGAGCTGATGAAACAATGGAAAGTAAGTAAGGCATTTCCGCTTTAGCACTCTTGTGGATCCAACTGAACAAATCTCAGCATTTTTACTTGTAACTGC
+
BABBBBFAFFFFGGAFGG4FGGHGHHGDFHHHHBGHFHFHHGHFHGG2ACFHHGFFAB2ABFHHHHGFFFFGHHHGCGFHHHFFGBDGG?1BFHFFHGHH44FGGH33B33BFG4BFE??EHGHGH3?<?</3??3FBF0??B??B?/?</@>DD@C0011@11@1<1?<11<1FD<<<D>=1<1>>F>FG11.<...000<<0<DD<CC.::0/::/;:00CC:.:CF0;FFGBFC00.00;9;CFB0C0
@M05620:37:000000000-D9766:1:1101:2205:13096 1:N:0:56
GAGGCTGCTTTGGAAGAAAATCATAGATTACTGCAACAGTTCCCCCTGGACCTGGAAAAGTTTCTTGCCTGGCTTACAGAAGCTGAAACAACTGCCAATTCCTACAGGATTCTACCCGTAAGGAAAGGCTCCTAGAAGACTCCAAGGGAGTAAAAGAGCTGATGAAACACTGGCAAGTAAGTCAGGCATTTCCGCTTTAGCACTCTTGTGGATCCAATTGAACAATTCTCAGCATTTGTACTTGTAACTGA
+
>>A>AAFAFFFFGGGGCGG4BBBGFHFHHBGHFFGBFGHHHHHHHGGGHGHHHHHBFGHHBGHHHDFGHHHGGBFGHHHHCGGHHH3BBEHGGGGHFHFDGHFGHH33FF3BGHHHHGGGEHHHGFF0?BGGHFGHBGFHHHBG2BCDCCFFH2GHG2<GHDGHHGGGH<<GGEHGGF1FGHHHHHHGFGHH1>EAEGGFGHHCG<GHDFDHHHHGFHHHHHHHFH0CGHHBFFGGGFGGGFGFGGGGGGB
@M05620:37:000000000-D9766:1:1101:7132:13120 1:N:0:56
AGTGCCAGCTCTCAATCGCACAGGGGACCCAGGGCCTGGCCCCTCCATCCAGAAAACCTATGACCTCACCCGCTACCTGGAGCACCAACTCCGCAGCTTGGCTGGGACCTATGTGCGTATCCCGCGTCGGACTCTGGGCGTTGGGGCGGCGTGCGGCGTTGGGGAACGCACGTCCTACCCGTGGCGGGTTCTGGTAAATGATGGGGTGAGGCGGGGCTCTTTGGCTCCCACCAGTCCCCCTGTCTGGTCTA
+
AAAAAFFFAFFFGGGGGGGCE0GFFGGGGGGHGGGGGGHHHHGHGGFFHHHHH0GHHGHGHHGHHHHFHHHGGF/EHHHGGHHHHHCGGHHHGGGGGHHHGHHGGGHHGHGHFG>2?FGGH21?BCC<A/<->>GHHB.<A@CHG?.;??AA-A@=-9@@@F@=E---;@?>FFFFF/FFFFF--;@@@FFFFF/BBFF//;FFFFB?-A--9@@@@@FFFFFFFFFFF-A--;BFFFFF@FFFFFFBFFB
@M05620:37:000000000-D9766:1:1101:20716:13124 1:N:0:56
GAGGCTGCTTTGGAAGAAACTCATAGATTACTGCAACAGTTCCCCCTGGACCTGGAAAAGTTTCTTGCCTGGCTTACAGAAGCTGAAACAACTGCCAATTCCTACAGGATGCTACCCGTAAGGAAAGGCTCCTAGAAGACTCCAAGGGAGTAAAAGAGCTGATGAAACAATGGCAAGTAAGTCAGGCATTTCCGCTTTAGCACTCTTGTGGATCCAATTGAACAATTCTCAGCATTTGTACTTGTAACTGA
+
CBCCCCFCFFFFGGGGGGFGGGHHHHHHHHHGHHHHFHHHHHHHHGGGHHHHHHHFHHHGBHHHHHHHHHHHHHHHHHHHHHHHHGGHHHGHHHHHHHHHFH4GEEHHHHHHHHHHHGGGGHG3GH?FGFHGGGFDHHH3FGHFG?FFEGGGHHHFGFHHGD>GHHGDGHFGHHHHGGHHGFHGHFHGFHHGGEGGFGGFGHHGHHGHFHGHFFGCGGHHGGHHHFHEBGFGGGGGGFBB;FFGFGGGGGB
@M05620:37:000000000-D9766:1:1101:7488:13147 1:N:0:56
GAGGCTGCTTTGGAAGAAACTCATAGATTACTGCAACAGTTCCCCCTGGACCTGGAAAAGTTTCTTGCCTGGCTTACAGAAGCTGAAACAACTGCCAATTCCTACAGGATGCTACCCGTAAGGAAAGGCTCCTAGAAGACTCCAAGGGAGTAAAAGAGCTGATGAAACAATGGCAAGTAAGTCAGGCATTTCCGCTTTAGCACTCTTGTGGATCCAATTGAACAATTCTCAGCATTTGTACTTGTAACTGA
+
BAABBBFBFFFFGGGGGGGGGGHFHHHH6FGHFHGFGHHHHHHHHGGG2BFGHGHGHEFGFHHHHGGHHHHHHFAGHHHHGHHHHHHHHGHGGFHFCFEDGHHHHHHHGHHHHHHHHGEEEGHBGFFGFHHGFHHHHGFGHHHFFD?CEG?GHHHDFHHHCFGDGGHHH/FGHHHHGGGFHFBFHFGEHHHHHGGGGGHHHFGGHHHH<GACGHHHHHHHGHHHHHFHHHFGGGGGGGGGGFFGGGGGGGB
@M05620:37:000000000-D9766:1:1101:23899:13184 1:N:0:56
AGTGCCAGCTCTCAATCGCACAGGGGACCCAGGGCCTGGCCCCTCCATCCAGAAAACCTATGACCTCACCCGCTACCTGGAGCACCAACTCCGCAGCTTGGCTGGGACCTATGTGAGTATCCAGCGTAGGAATCTGGGAGTTGGGGAGGAGTGAGGAGTTGGGGAAAGACAGTCCTAACCGTGGAGGGTTCTGGTAAATGATGGGGTGAGGAGGGGCTCTTTGGCTCCCACCAGTCCCCCTGTCTGGTCTA
+
AAABBFFFBFFFGGGGGGEGGGHHGGGEEGHHG2EGCFHHHHGHGGHBGHHHEHFFHGHBGHGHHHHHHHGGGGFGHHHHHHHHHHHHGG3GGGG?FGHHGHHGGDHHGFHHHFHHH3FBGHHHHGEFGFHHGHHHHHHGGHFHGGGGGGEHHFHFFGHBD/<@EGHHHHHHHGHHHHHHGGGGGGGG9AFGFG;FBBFGGGGGG.AFFFEBFF-@FFFFFFFB/BFEE.9DFFFFFFF.B.FFFBFFFFB
@M05620:37:000000000-D9766:1:1101:17858:13200 1:N:0:56
GAGGCTGCTTTGGAAGAAACTCATAGATTACTGCAACAGTTCCCCCTGGACCTGGAAAAGTTTCTTGCCTGGCTTACAGAAGCTGAAACAACTGCCAATTCCTACAGGATGCTACCCGTAAGGAAAGGCTCCTAGAAGACTCCAAGGGAGTAAAAGAGCTGATGAAACAATGGCAAGTAAGTCAGGCATTTCCGCTTTAGCACTCTTGTGGATCCAATTGAACAATTCTCAGCATTTGTACTTGTAACTGA
+
AAABBAFBFFFFGGGGGGGGGGCHFHHHHHHHHHHHFGHHHHHHHGGGHHHHHHGGHHHFBGHHHHFHHHHHHHHHHHHHHHHHHHHHHHEHGHHHHFHFGGHHHHHHHHHHHHHHFGFGGHHHHHFHHHHGHHHHHHHHHGHHHHGGGGGHHHHHGHHFGGHHHHGFHHGHGHHGGGHGFGGDGCHHHHHHFGGGGEDDGFGHGHHH0CDHHHHHHFHHGGHGHHHHHGFGGGGFGGFCFFGGGGGGGGB
@M05620:37:000000000-D9766:1:1101:25009:13219 1:N:0:56
GAGGCTGCTTTGGAAGAAACTCATAGATTACTGCAACAGTTCCCCCTGGACCTGGAAAAGTTTCTTGCCTGGCTTACAGAAGCTGAAACAACTGCCAATTCATACAGGTTCCTACCCGTAAGGAAAGGCTCCTAGAAGACTCCAAGGGAGTAAAAGAGCGGATGAAACAATGGCAAGTAAGTCAGGCATTTCCGCGTTAGCACGCTTGTGGATCTAATTGAACAATTGTCAGCATTTGTACTTGTAACTGA
+
A3AABAFBFFFFBGGBBBFGGGDGHHHHHGGHHHFGFFFDGHHHHGGGHFGHHHHGHH2FGGHHGHHHHHHHHHHHHHHHHHHFHHHHHHHHHHHHHHHH4444B3B?3B3B4@BFHFFEEFHE?300/?0??34333BFB31B1B/////?1221/00//<</?F110/11>0>GGGF1G1FGB0/<00000.<-:-..<00--.:.=0.;9000;990009F/900000;00;09;F00;0;F0FGFB9
@M05620:37:000000000-D9766:1:1101:26858:13235 1:N:0:56
GAGGCTGCTTTGGAAGAAACTCATAGATTACTGCAACAGTTCCCCCTGGACCTGGAAAAGTTTCTTGCCTGGCTTACAGAAGCTGAAACAACTGCCAATGATCCGACAGTACTCTACCTGTAAGCAAACTCCTCGACGACACCACGAGAGACCAAGAGATGATGAAAAACAAGGGAGAGTGAGCGACTTATGCGCTCTCGAACTCTTGTGGGGCACCATGCCCACAACTCAGAATGTTTGTATGTATAAGA
+
BABBBAFAFFFFGGGGGGGGGGHGHGHHHFHHHHGHGHGDGHHHHGGGHHHHHHHHHHHHHHHHHHHHHHHHHHHHHHHHHHHHHHHHHBFHBFHGCBG3F44B11///B4BBFB4B33?34?43B33B3?B3?/E//<//>?/?//C/</0/</0?00?111111>1<>..0......<000/----.0:::CDF.90.0/;.C9BBFF..-.-:..00///;9...;;/////9;/9/./9/9/;///;
@M05620:37:000000000-D9766:1:1101:2392:13283 1:N:0:56
GAGGCTGCTTTGGAAGAAACTCATAGATTACTGCAACAGTTCCCCCTGGACCTGGACAAGTTTCTTGCCTGGCTTACAGAAGCTGAACCAACTGCCAATTCCTACAGGATTCTACCCGTAAGGAAAGGCTCCTAGAAGACTCCAAGGGAGTAAAAGAGCTGATGAAACAATGGCAAGTAAGTCAGGCATTTCCGCTTTAGCACTCTTGTGGATCCAATTGAACAATTCTCAGCATTTGTACTTGTAACTGA
+
A?AAAAFABFDFGB1BEG1FGGHHHFFDFGHHGFGGCH0GHGGHHGGFCGGGGGFGBA0BFGHHHHHFFB1BBGHEGBBFGGBGHFG1FC/BGHHGHHHHBFFEGH10BF1FFGHHHFGGGHHHHF00?BBFHH1BGFG0BFBFGDFCH/?GFHGGF0@FGF@GGHF?F?1?FCGFF1?FF>1>FF>F1DBF>.CCAE<=0=<CCGDG0:AG;;::CCG0BCGC/:CGHB;BFFGGGGGFFFFCFGGGFF0
@M05620:37:000000000-D9766:1:1101:20404:13288 1:N:0:56
GAGGCTGCTTTGGAAGAAACTCATAGATTACTGCAACAGTTCCCCCTGGACCTGGAAAAGTTTCTTGCCTGGCTTACAGAAGCTGAAACAACTGCCAATTCCTACAGGATGCTACCCGTAAGGAAAGGCTCCTAGAAGACTCCAAGGGAGTAAAAGAGCTGATGAAACAATGGCAAGTAAGTCAGGCATTTCCGCTTTAGCACTCTTGTGGATCCAATTGAACAATTCTCAGCATTTGTACTTGTAACTGA
+
AAAAAAFAFFFFGAGGGF1BGGGHHHHHHHHFHFGHHHHGHHHHHGGFHHHHHHHHHHGHHHHHHHHHHHHHHHHHHHHHHHHHHHHHHH/GFHHHH@GFFHGG1FGGGHHFHF1FGGGE?GH1F0FHHHHGHHFF1GHFHHFHHBFCEFGFGHDDF0FGFDGHHHHHHHGHHFHHGGGGGHHHHFHHHBHHFGGGGGHEHFHFHHHGHHGHFH/:0=GHFGHHBGHFHHGGGGGFGFGFGEGGBFGGBF;
@M05620:37:000000000-D9766:1:1101:2808:13290 1:N:0:56
AGTGCCAGCTCTCAATCGCACAGGGGACCCAGGGCCTGGCCCCTCCATCCAGAAAACCTATGACCTCACCCGCTACCTGGAGCACCAACTCCGCAGCTTGGCTGGGACCTATGTGAGTATCCAGCGTAGGAATCTGGGAGTTGGGGAGGAGTGAGGAGTTGGGGAAAGACAGTCCTAACCGTGGAGGGTTCTGGTAAATGATGGGGTGAGGAGGGGCTCTTTGGCTCCCACCAGTCCCCCTGTCTGGTCTA
+
BCCCBFFFBFFFGGGGGGGFGGGHGGGGGGAHGGGGGGHHHHGHGGHHHHHFHHHHHGHHHHHHHHHHHHHGGEGGHHHHHHHHHHHHGHHHGGGGGHHHGHHGGGHHGHHHHHHHHHHHHHGHHGEGGGHHHGHHHHHGGHHHGGGGGGGHHHHHHGHHHHGGGGHHHHHHHHHHHHHHFFGGGGGGEFFGGGGGGGGGGGGGGGFFFFFFFFFFFBFFFFFFFFFFFFFFFFFFFFFFFFFFFFFFFFF
@M05620:37:000000000-D9766:1:1101:7230:13290 1:N:0:56
GAGGCTGCTTTGGCAGAAACTCATAGATTACTGCAACAGTTCCCCCTGGACCTGGAAAAGTTTCTTGCCTGGCTTACAGACGCTGACCCAACTGCCAATTCCTACAGGATGCTACCCGTAAGGAAAGGCTCCTAGAAGACTCCAAGGGAGTAACAGAGCTGATGAAACACTGGCAAGTAAGTCAGGCATTTCCGCTTTAGCACTCTTGTGGATCCAATTGAACAATTCTCAGCATTTGTACTTGTAACTGA
+
>>>3>>FBFFFFG4AEAGGBFBGHHB5DGBFGDB44FGFFDHHHHGEG2CGHGHE2BAAGBBHHHFGHHHH1BBBBGGFG1>EEGGF3BFH>FFGHFHHFHHHHHHHHHHHHHEHHHGG/>FGHFHHHHHHGHBGGGH1FGHHFHH/CGGGG12@G0FFHGGHH11?G0?GHFGHHGG1>GHH1FGHHHHGHHGGGGGFHHHGGHHHHFHGFHHHHFHHHCBFG/FGGGGGGGFFGGGFFGGGGGFFGGGB
@M05620:37:000000000-D9766:1:1101:1937:13293 1:N:0:56
AGTGCCAGCTCTCAATCGCACAGGGGACCCAGGGCCTGGCCCCTCCATCCAGAAAACCTATGACCTCACCCGCTACCTGGAGCACCAACTCCGCAGCTTGGCTGGGACCTATGTGAGTATCCAGCGTAGGAATCTGGGAGTTGGGGAGGCGTGAGGAGTTGGGGAAAGACAGTCCTAACCGTGGAGGGTTCTGGTAAATGATGGGGTGAGGAGGGGCTCTTTGGCTCCCACCAGTCCCCCTGTCTGGTCTA
+
AA>ABFFFBFFFGGGGGGGGGFHHGGGGDGHHGGGGGGHHHHGHGGHHHHHGBHHHHGGHHHGHHHHHHHHGGGGGHHHHHHHHHHHHGGHHGGGG>FBFFHHGEEHHGHHHHHHHHHHHHHHHHGDA//@FGHHHHHGGGHHHGGFGG.AEG.<FHDGHHHGGGGHHH//;CBFGGGGGGGGGAEGGGGGFGGFGGGFFFFFFFFFFFFFFFFFFFFFFFF/BFFFFFFFFFFFFFFFFFFFFFE/;FFF
@M05620:37:000000000-D9766:1:1101:2394:13301 1:N:0:56
GAGGCTGCTTTGGAAGAAACTCATAGATTACTGCAACAGTTCCCCCTGGACCTGGAAAAGTTTCTTGCCTGGCTTACAGAAGCTGAAACAACTGCCAATTCCTACAGGATGCTACCCGTAAGGAAAGGCTCCTAGAAGACTCCAAGGGAGTAAAAGAGCTGATGAAACACTGGCAAGTCAGTCAGGCATTTCCGCTTTAGCACTCTTGTGGATCCAATTGAACAATTCTCAGCATTTGTACTTGTAACTGA
+
AAABBBFBFFFFGGGGAGGGGGHHHHHHFHHHHHFFHHGHHHHHHGGGH2GHHHHFGB2FGHHHHHHHHHHHHHHFHHHHBGHHHB3BBFHHGHHHHGHHHHHHHHHGAGFHH4GHHGGC/BB?B?GEGHHGHBG33F?GGHH22F/C//C22>2FCCGHHFGHFHHHF0?GBGHHGG11>GH1DGFHHHHHDGDGGGBDHHHHHHHHGHGHHHHHFGHHHFHHBHHHHGGGFCFFFGGEFGGGGGFGFGF
@M05620:37:000000000-D9766:1:1101:4236:13314 1:N:0:56
GAGGCTGCTTTGGAAGAAACTCATAGATTACTGCAACAGTTCCCCCTGGACCTGGAAAAGTTTCTTGCCTGGCTTACAGAAGCTGAAACAACTGCCAATTCCTACAGGATGCTACCCGTAAGGAAAGGCTCCTAGAAGACTCCAAGGGAGTAAAAGAGCTGATGAAACACTGGCAAGTCAGTCAGGCATTTCCGCTTTAGCACTCTTGTGGATCCAATTGAACAATTCTCAGCATTTGTACTTGTAACTGA
+
AAAABBFBFFFFGGGGFGGGFGFHHHHHHHHGHHHGGHGHHHHHHGGGHBFHHHHHHHBGDHHHHHHHHHHHHHHFHHHHHHHHHBGHHHHHGHHHHHHHGHHHHHGHHHHHH4GHHGG//FGHGHHHHHHGHHHH3GGGGHHHHGEFH?GGD2@GEHHHHHHHHHHHHC1GGGHHGF1>GHHFHHGHHHHHHGGGGGBGHHHHHHGHGHGHHHHHBGHHFCGH/GHHHGGGGBFFBGG0CGGGGFFGFG;
@M05620:37:000000000-D9766:1:1101:7427:13324 1:N:0:56
GAGGCTGCTTTGGAAGAAACTCATAGATTACTGCAACAGTTCCCCCTGGACCTGGAAAAGTTTCTTGCCTGGCTTACAGAAGCTGAAACAACTGCCAATTCCTACAGGATGCTACCCGTAAGGAAAGGCTCCTAGAAGACTCCAAGGGAGTAAAAGAGCTGATGAAACAATGGCAAGTAAGTCAGGCATTTCCGCTTTAGCACTCTTGTGGATCCAATTGAACAATTCTCAGCATTTGTACTTGTAACTGA
+
A@ABBBFBFFFFGGGGGGGGGGFHHHHHHFHFGGHBEGHHHHHHHGGG22FGHHHHGFFHHHHGHHHHHHHGHHHGHHGHHHHHHGGHHHHHHHHHGHHGBFGHHHBGHHBGGHHHGGGGGHHGHH??FGHGFHEGGHHFHHHFHHGGGCFHHHGHGGGHHGFGGFH?FG1?GFHGG?FGHFF=GF0FFGFFGDFAAC=DFFDGHHHHDGGF;CGFGHHEHCHFGHFHHGBBFGGGGGBCFCFFGGGGBF0
@M05620:37:000000000-D9766:1:1101:10752:13335 1:N:0:56
GAGGCTGCTTTGGAAGAAACTCATAGATTACTGCAACAGTTCCCCCTGGACCTGGAAAAGTTTCTTGCCTGGCTTACAGAAGCTGAAACAACTGCCAATTCCTACAGGATGCTACCCGTAAGGAAAGGCTCCTAGAAGACTCCAAGGGAGTAAAAGAGCTGATGAAACAATGGCAAGTAAGTCAGGCATTTCCGCTTTAGCACTCTTGTGGATCCAATTGAACAATTCTCAGCATTTGTACTTGTAACTGA
+
BBBBBAFBFFFFGGGGGGGGGGHHHHFHHHHGGHHHHHHHHHHHHGGGHHHHHHHGHGHHGHHHHHHHHHHHHHHHHHHHHGHHHHHHHHHHHHHHHHH3GHHHHHHHHHHHHHHHHGGGGHHHHHHHHHHGHHGHHHHHHHHHHHGGHGGHHHHHGHHHHHHHHHHHH/GHHHHHGFFHHHHHHHGHHHHHHGGGGGHGHHHHHHHHHHGGHHHHHHHHHHHHGHHHHGGGGGGGGGGBFGGGGGGGGGB
@M05620:37:000000000-D9766:1:1101:14046:13341 1:N:0:56
AGTGCCAGCTCTCAATCGCACAGGGGACCCAGGGCCTGGCCCCTCCATCCAGAAAACCTATGACCTCACCCGCTACCTGGAGCACCAACTCCGCAGCTTGGCTGGGACCTATGTGAGTATCCAGCGTAGGAATCTGGGAGTTGGGGAGGAGTGAGGAGTTGGGGAAAGACAGTCCTAACCGTGGAGGGTTCTGGTAAATGATGGGGTGAGGAGGGGCTCTTTGGCTCCCACCAGTCCCCCTGTCTGGTCTA
+
ABABAFFFCFFFGGGGGGGGGGHHGGGGGGGHDGEGGGHHHHGHGGGHHHFHHFHGHGHHHHHHHHHHHHHGGFGGHHHHFHHHHHFHGHHHGGGGGHHHGHHGGGHHGHHHHHGHHHHHHHHHHGGGGGFHHHHHHHHGGHHHGGGGGGGHHHHHHGHHHHGGGGHHHHHHHHHHHHHHGGGGGGGGGGGGGGGGGGGGGGGGGGFFFFFFFFFFFFFFFFFFFFFFFFFFFFFFFFFFFFFFFFFFFFB
@M05620:37:000000000-D9766:1:1101:7799:13354 1:N:0:56
GAGGCTGCTTTGGAAGAAACTCATAGATTACTGCAACAGTTCCCCCTGGACCTGGAAAAGTTTCTTGCCTGGCTTACAGAAGCTGAAACAACTGCCAATTCCTACAGGATGCTACCCGTAAGGAAAGGCTCCTAGAAGACTCCAAGGGAGTAAAAGAGCTGATGAAACAATGGCAAGTAAGTCAGGCATTTCCGCTTTAGCACTCTTGTGGATCCAATTGAACAATTCTCAGCATTTGTACTTGTAACTGA
+
AABAAAFBFFFFGCGGGGGGGGHHHHHHHHHGFHHHFHHHHHGHHGGGHHHHHHHFGHHHFFHHHFGHHHHHGGHHHHHHFHHHHHFFHHHHHHHHHHHHHHHHHHHHHHGHHHHHHGGGGHHHHHGHHHHGHHHHHHGHHHHHHHGGHGGHHGHHGHHHHHHHGFHGHGFHHHHHGGHHHHHHHHGHHHHHFGGGGGGHHHHHHHHHGHGHHHHHEHHHHHHHHHHHHHGGGGGGGGGGGGGGGGGGGGF
@M05620:37:000000000-D9766:1:1101:23654:13408 1:N:0:56
GAGGCTGCTTTGGAAGAAACTCATAGATTACTGCAACAGTTCCCCCTGGACCTGGAAAAGTTTCTTGCCTGGCTTACAGAAGCTGAAACAACTGCCAATTCCTACAGGATTCTACCCGTAAGGAAAGTCTCCTAGAAGACTCCAAGGGACTAAAAGATCTGATGAAACAATGGCAAGTAAGTCAGGCATGTCCGCTAGAGCACTCTTGTGGATCCAATTGAACAATTCGCAGCATTTGTACTTGTAACTGA
+
AAABBBFBFFFFGGGGGGGGGGC5DFFGHHHHHHDGHGHGHHHHHGGGGHHHGHGFGHHGFGGHGFGHHHGFGHFHHHHFHHHGEFFHHFHHHHFFFF3G@44@GHFHC@3@FFH3FFGCGHCGFF04444B3B4BFDG3F3BB22?/?/BFG2FF/2222222222@@?GHFFHHG1?GH11??0FG<0=1>C@.-.<CGGH0C<D0DG?G0:;CH0G0CGF0CC:G.CCEGG0;FFF0F0;00;0CFG0
@M05620:37:000000000-D9766:1:1101:4455:13413 1:N:0:56
GAGGCTGCTTTGGAAGAAACTCATAGATTCCTGCACCAGTTCCCCCTGGCCCTGGACAAGTTTCTTGCCTGGCTTACAGAAGCTGAAACAACTGCCCATTCCTACAGGATACTACCCGTAAGGAAAGACTCCTAGAAGAGTCCAAGGGAATAAAAGAGCTGATGAAACAAAGGCAAGTAAGTCAGGCATTTCCGCAATAGCACTCTTGTGGATCCAATTTAACAATTCTAAGCATTTGTACTTGTAACTGC
+
A1>A>AFABFFFG1BA1B1BGFFGHAGAA3DABB010FFGFDE1BEAF/0BAFFAH010BFGGHHGHBAB1BBFEBBABDGG@FGF1FBB>BGGHE/BFGBBBFHH10BB1BB2G00?E?EFBEGG00BB<<GF11BEC0B111BD/AG0B1DDDDC@@@GF@F2>B10/0<?<??<1?<<><<<0<<>D<>1.>--.<=0=<CGHDG0;::00=CG:C000C0<:C:;0;;BFFGGFBCB9F0FFGF0;0
@M05620:37:000000000-D9766:1:1101:13692:13421 1:N:0:56
GAGGCTGCTTTGGAAGAAACTGACAAGCCAGGGACAAAAGATCGGAAGCGCACACGTCTGAACTCCAGTCACATTCAGAAATCTCGTATGCCGTCTTCTGCTTGAAAAAAAAAAAAAAAGAAAAAAGCATCCAAATATAAGCAATAAATATTAAAATAAATATAAACACACCAAGACCAACATTCTAAGCCATAACCCAACATTTTGTCAACATACCCACGAGACTCACCGACAGCCCGCACGCATCTCAT
+
AAABAAFAFFFFGGGGGGGGGGFGHHHHGBFHEGFFG2FGGHHHGGGG2EEGGGHGHHHGHHHHHHHHHHHHHHHHHHHFFFHGFGFEHHHHG>EHGHHHHHHHBFGHCEGG/<>/<//.>0000-../00<00000000000/00000000000<00000:0:00:0........///.../000000//9000//9..;./////.///////////.---;./9//..9---..;-------.9;///
@M05620:37:000000000-D9766:1:1101:15561:13436 1:N:0:56
AGTGCCAGCTCTCAATCGCACAGGGGACCCAGGGCCTGGCCCCTCCATCCAGAAAACCTATGACCTCACCCGCTACCTGGAGCACCAACTCCGCAGCTTGGCTGGGACCTATGTGAGTATCCAGCGTAGGAATCTGGGAGTTGGGGAGGAGTGAGGAGTTGGGGAAAGACAGTCCTAACCGTGGAGGGTTCTGGTAAATGATGGGGTGAGGAGGGGCTCTTTGGCTCCCACCAGTCCCCCTGTCTGGTCTA
+
BBAABFFFBFFFGGGGGGGGGGHEGEEGGGHHDGGGGGHHHHGHGGBHHHHHGFHGHGHGHHEHHHHHHHHGGC?EHHHHGHHHHHGGGHHHEGGGGHHHGHHGGGGHGHHHHHHFHHGHHHHHHGEADGHHHHHHHHAFGHHHGGCDGFGHHHHHFGHHHFCGGDHHFHHHHHHHHHHHGGGFGGGGAFGGGGGGGGGGGGGGGGFFFFFFFFFFFBEFFFFFFFFFFFFFFFFFFFFFFFFFFFFFFF/
@M05620:37:000000000-D9766:1:1101:7852:13446 1:N:0:56
GAGGCTGCTTTGGAAGAAACTCATAGATTACTGCAACAGTTCCCCCTGGACCTGGAAAAGTTTCTTGCCTGGCTTACAGAAGCTGAAACAACTGCCAATTCCTACAGGATGCTACCCGTAAGGAAAGGCTCCTAGAAGACTCCAAGGGAGTAAAAGAGCTGATGAAACAATGGCAAGTAAGTCAGGCATTTCCGCTTTAGCACTCTTGTGGATCCAATTGAACAATTCTCAGCATTTGTACTTGTAACTGA
+
BABBBBFBFFFFGGGGGGGGGGHGHHHHHHHGHHHHHHHHHHHHHGFGHHFHHGHFFHGGFHHHHHHGHFGHHHFFHHHHGHHHHGGHHHHHGHHHHHHHDHHHHHFFHHFEGHHHHGGGGHHHHHBFGHHGHHHHGHHFHFCFFHGGHGGHHHHFGHGFFFFGHHHHHHFGGFHHG?FGHFD>GFBGHHHGFDEEEA==GGDCGHHFDGGHHFFHHHGGFHHHHHGGHHGGGGGGGFCCFFGFFFFGFG0
@M05620:37:000000000-D9766:1:1101:22073:13447 1:N:0:56
GAGGCTGCTTTGGAAGAAACTCATAGATTACTGCAACAGTTCCCCCTGGACCTGGAAAAGTTTCTTGCCTGGCTTACAGAAGCTGAAACAACTGCCAATTCCTACAGGATGCTACCCGTAAGGAAAGGCTCCTAGAAGACTCCAAGGGAGTAAAAGAGCTGATGAAACAATGGCAAGTAAGTCAGGCATTTCCGCTTTAGCACTCTTGTGGATCCAATTGAACAATTCTCAGCATTTGTACTTGTAACTGA
+
BABBCCFCFFFFGGGGGGGGGGGHHHHHHHHHHHHHHFGHHHHHHGGGHFHHHHHHHHHHHHHHHHHHHHHHHHHHHHHHHHHHHHHHHHHHHHHHHFHHHHBGHGHHHHHHHHHHHGGGGHHHHFHHHHHGHHHFFHHHHHHHHHGGGGGGGHHHGHHHH2GHHHHHHHHHGHHHGHHEHHHHHHHHHHHHHGGGGGHHHHHHHHGHGHGHHHHHGHHHGHHHGHHHHHGGGGGGGGGGGGGGGGGGGGB
@M05620:37:000000000-D9766:1:1101:3976:13489 1:N:0:56
AGTCCCAGCTCTCCATCGCACAGGGGTCCCAGCGCGTGGCCCCTCCATCTAGAAACCCTATGACCCCACCCGCAACCTGGCGCACCCCCTCCGCAGCTTGGCTGGGACCTATGTGAGTATCCAGCGCCGGAATCTGGGAGTTGGCGCGGCGTGCGGAGTTGGGGACAGCCCGTCCTAACCGTGGAGGGTTCTGGTAAATGATGGGGTGAGGAGGGGCTCTTTCGCTCCCACCAGTCCCCCTGTCTGGCTAT
+
>>11>BD11CFFGGGFAAA1E0BE00B0A0ABB0EE/AEGEC/FEEHEG1AD2G10BEBF1BBGHBEFGA?/>/>>GG0B>>EEGGGEEEG/?B?//B1??G1/CEGH/FFGHF11?1?1@F1<GG-<>A--=GHHHH.:EGHH/;.;9:AAGAA@--;B/B-;---A9E-@@FFFF/FF@FF@-AB-;;FFFF/:9FFFF9FF-AB-AFF9AF@==-;F/B/;A-9-A-AF-FFBBFF?@-BFF/BBFFF
@M05620:37:000000000-D9766:1:1101:18320:13498 1:N:0:56
AGTGCCAGCTCTCAATCGCACAGGGGACCCAGGGCCTGGCCCCTCCATCCAGAAAACCTATGACCTCACCCGCTACCTGGAGCACCAACTCCGCAGCTTGGCTGGGACCTATGTGAGTATCCAGCGTAGGAATCTGGGAGTTGGGGAGGAGTGAGGAGTTGGGGAAAGACAGTCCTAACCGTGGAGGGTTCTGGTAAATGATGGGGTGAGGAGGGGCTCTTTGGCTCCCACCAGTCCCCCTGTCTGGTCTA
+
BBCCCFFFCFFFGGGGGFFGGGHHGGGGGGEHGGFGGGHHHHGGGGHHHHFHFFFFHGHHHHHHHHHFHHFGGEEFHHHH2GHEHHGHGHGHGGGCGHHHGHHGE?GHGHHHHHHHHHHHHGHHHGDGGGHHHHHHEG0FEHHHGGGGGGGFHFHFHDGGHFFGEGHHGHGHHHHHHHHHGGGGGGGGDFGGFFFGGGGGGFFGGGFFFFFFFFAFFFFFFFFFFFFFFFFFFFFFFFFFFFFFFFFFFF:
@M05620:37:000000000-D9766:1:1101:20753:13501 1:N:0:56
AGTGCCAGCTCTCAATCGCACAGGGGACCCAGGGCCTGGCCCCTCCATCCAGAAAACCTATGACCTCACCCGCTACCTGGAGCACCAACTCCGCAGCTTGGCTGGGACCTATGTGAGTATCCAGCGTAGGAATCTGGGAGTTGGGGAGGAGTGAGGAGTTGGGGAAAGACAGTCCTAACCGTGGAGGGTTCTGGTAAATGATGGGGTGAGGAGGGGCTCTTTGGCTCCCACCAGTCCCCCTGTCTGGTCTA
+
BCAABFFFDFFFGGGGGGGGGGHHGGGGGGHHGGGGGGHHHHGHGGHHHHHHHHHHHGHHHHHHHHHHHHHGGEGGHHHHFGHHHHHHGHHGFGGGGHHHGHHGGGHHGHHHHHHHHHHHHHHHHGGGGGHHHHHHHHHGGHHHGGGGGGGHHHHHHGHHHHGGGGHHHHHHHHHHHHHHGGGGGGGGEGGGGGGHHHHHGGGGGGFFFFFFFFFFFFFFFHFFFFFFFFFFFFFFFFFFFFFFFFFFFFB
@M05620:37:000000000-D9766:1:1101:9045:13514 1:N:0:56
AGTGCCAGCTCTCAATCGCACAGGGGACCCAGGGCCTGGCCCCTCCATCCAGAAAACCTATGACCTCACCCGCTACCTGGAGCACCAACTCCGCAGCTTGGCTGGGACCTATGTGAGTATCCAGCGTAGGAATCTGGGAGTTGGGGAGGAGTGAGGAGTTGGGGAAAGACAGTCCTAACCGTGGAGGGTTCTGGTAAATGATGGGGTGAGGAGGGGCTCTTTGGCTCCCACCAGTCCCCCTGTCTGGTCTA
+
>AABAFBFBFCFG4BGGAFFEEGHFEGGGGGGGGGGGGHHHHGHFGBGHHEGHEEHFFHHHFHHHHHGHHHGGGCFHGHGHHF?CGAGFHHHGEEGEFHHGHHGGGHHGHHHHHHHHGHHHHHFHGDGFFHFHHHHHGGGEHHHGGEGGGGHHGHHGEHHHGGGFFHHFHHGHHHHGHHHGCEFGGGG;AFFGFFFGGGGFCFGEGFFFFFFFFFFFCFFFFFFFFFFEB9DFFFFFFFFFFFFFFFFBF:
@M05620:37:000000000-D9766:1:1101:14002:13523 1:N:0:56
GAGGCTGCTTTGGAAGAAACTCATAGATTACTGCAACAGTTCCCCCTGGACCTGGAAAAGTTTCTTGCCTGGCTTACAGAAGCTGAAACAACTGCCAATTCCTACAGGATGCTACCCGTAAGGAAAGGCTCCTAGAAGACTCCAAGGGAGTAAAAGAGCTGATGAAACAATGGCAAGTAAGTCAGGCATTTCCGCTTTAGCACTCTTGTGGATCCAATTGAACAATTCTCAGCATTTGTACTTGTAACTGA
+
BABCCCFCFFFFGGGGGGGGGGHHHHHHHHHHHHHHHHHHHHHHHGGGHHHHHHHHHHHHHHHHHHHHHHHHHHHGHHHGHHHHHHHHHHHHHHHHGHHFHHHHHHHHHHHHHHHHHGGGGHHHHHHHHHHGGHGFGHHHHHHHFDFDHGGHEHHHGGHHHHHHHHHHHEHHHEHHGFHGHGFFFGFHHHHGFEGGGGHEHGHHHHHHHGGFFHHGGHHHHHHHHGHHHHGFGGGFGGGGGGGGGGFGGGC
@M05620:37:000000000-D9766:1:1101:12623:13525 1:N:0:56
AGTGCCAGCTCTCAATCGCACAGGGGACCCAGGGCCTGGCCCCTCCATCCAGAAAACCTATGACCTCACCCGCTACCTGGAGCACCAACTCCGCAGCTTGGCTGGGACCTATGTGAGTATCCAGCGTAGGAATCTGGGAGTTGGGGAGGAGTGAGGAGTTGGGGAAAGACAGTCCTAACCGTGGAGGGTTCTGGTAAATGATGGGGTGAGGAGGGGCTCTTTGGCTCCCACCAGTCCCCCTGTCTGGTCTA
+
AAAAAFFFBFFFG4FGGFGGGGHHGGGEFGHHEEEGGGHHHHGGGGHHHHHGHHHHHGHGHGHHHHHHHHHGG?EEHHHH2FHHHHCCEHHHGGGGGHHHGHHGGGHHGHGHHHHGHHFHHHHHHGGGGGHHHHHHGHCFGHHHGGGGGGGHHHHGHGHHHHGGGFHHHHHHHHHHHHHHGGGGGGGGGGGGGGGGGGGGFGGGGGFFFFFFFFFFFFFFFFFFFFFEFFFFFFFFFFFFFFFFFFFFFFB
@M05620:37:000000000-D9766:1:1101:13972:13529 1:N:0:56
GAGGCTGCTTTGGAAGAAACTCATAGATTACTGCAACAGTTCCCCCTGGACCTGGAAAAGTTTCTTGCCTGGCTTACAGAAGCTGAAACAACTGCCAATTCCTACAGGATGCTACCCGTAAGGAAAGGCTCCTAGAAGACTCCAAGGGAGTAAAAGAGCTGATGAAACAATGGCAAGTAAGTCAGGCATTTCCGCTTTAGCACTCTTGTGGATCCAATTGAACAATTCTCAGCATTTGTACTTGTAACTGA
+
CBCCCCFDFFFFGGGGGGGGGGHHHHHHHHHHHHGHHHHHHHHHHGGGHHHHHHHHGHHHGHHHHHHHHHHHHHHGHHHHHHHHHGHHHHHHHHHHHHHHGHHHFHHGHGFHHHHHHGGGGHHHHHFGHHHGGGFBGGHFHHHHHHGGHGGHHHHFGFFHHHBHHHHBGHHHGHGHGGFGFHHHHGHHEHHHHGGGGGHHHHHHHHGGDFGHEHHGHGHHHHFHGGHGHGGGGGGGGFFFFFGGGGGGGGF
@M05620:37:000000000-D9766:1:1101:19702:13563 1:N:0:56
AGTGCCAGCTCTCAATCGCACAGGGGACCCAGGGCCTGGCCCCTCCATCCAGAAAACCTATGACCTCACCCGCTACCTGGAGCACCAACTCCGCAGCTTGGCTGGGACCTATGTGAGTATCCAGCGTAGGAATCTGGGAGTTGGGGAGGAGTGAGGAGTTGGGGAAAGACAGTCCTAACCGTGGAGGGTTCTGGTAAATGATGGGGTGAGGAGGGGCTCTTTGGCTCCCACCAGTCCCCCTGTCTGGTCTA
+
AABABFFFBFFFGDFGGFGEGGFEFAFGGGHHGGGEGDHHHHGHGGHGFGHHGHHHHGHHHHFHHHHHHHHGGGGGHHHHHHHFHHHHGHGHGGECGHHHFHHGFGHHGHHHHHGHHHHHHHHHHGGGGGHHHHHHHHHGGHHHGGGGGGGHHHHHHGHHHHGGGGHHHHHHGHHHHHGHGGGGGGGGEFGGGGGGGGGGGGGGGGFFFFFFFFFFFFFFFFFFFFFFFFFFFFFFFFFFFFFFFFFFFFB
@M05620:37:000000000-D9766:1:1101:5501:13598 1:N:0:56
GAGGCTGCTTTGGAAGAAACTCATAGATTACTGCAACAGTTCCCCCTGGACCTGGAAAAGTTTCTTGCCTGGCTTACAGAAGCTGACACAACTGCCAATTCCTACTCCTTCCTACCCGTAAGGAAAGGCTCCTACAAGACTCCAAGGGACTAAAAGAGCTGATGAAACAGTGGCAAGGGAGTCAGGCACTGGCGTTTTCGCATTCTTGCGGATCCAGTTCCACATTTCTCAGCATCAGTACTTGTAATTGA
+
AABBBBFBFFFFGGGGGGGGGGHHHHFF6DBGDGHFGHGHHHHHHGGG2BBGGHHHHEHHFHHHHAFGHHHGHBGGHHHHHHHHHH23BGGEGHHHHHHH4BG4B333333B@@G111E//0333B0B/BFFC333332BBBFBG2////0<2@FGE2@222<@211?00110?GH//....0<100.00//=-<<D.0;C..;00000:--;-/00;;0090/000;09;0/0=00;000;FFFF//;F/
@M05620:37:000000000-D9766:1:1101:9770:13607 1:N:0:56
GAGGCTGCTTTGGAAGAAACTCATAGATTACTGCAACAGTTCCCCCTGGACCTGGAAAAGTTTCTTGCCTGGCTTACAGAAGCTGAAACAACTGCCAATTCATACTGCATGCTACCCGCAAGGAAAGGCTCCTACAAGACTCCAAGGGAGTAAAAGAGCTGATGAAACAATGGTAAGTAAGTCAGGCATTTCTGCTTCAGTACTCTTCTGGATCCAATTGAACAATTCTCAGCATTTGTACTTGTAACTGC
+
BABCCCFCFFFFGGGGGGGGGGGHGHHHHHHHHHHHHHHHHHHHHGGGHHHHHHHGHHHGFHHHHHHHHHHHHHHHHHHGHHHHHHHHHHHHHHHHHGHHH4G4G443B4D3F@G2F1/>/>?F330B?30?FG33FGH2D2F2?2///C<F22D2F222@>GHH1=FHH11111=1=><1<<1100<<1<111>000000=00=0=0=0D00<::00:000:<C00<C0;0=G::00C:0C00;00:000
@M05620:37:000000000-D9766:1:1101:3092:13615 1:N:0:56
AGTGCCAGCTCTCAATCGCACAGGGGACCCAGGGCCTGGCCCCTCCATCCAGAAAACCTATGACCTCACCCGCTACCTGGAGCACCCACTCCGCAGCTTGGCTGGGACCTATGTGAGTATCCAGCGTAGGAATCTGGGAGTTGGGGAGGAGTGAGGAGTTGGGGAAAGACAGTCCTAACCGTGGAGGGTTCTGGTAAATGATGGGGTGAGGAGGGGCTCTTTGGCTCCCACCAGTCCCCCTGTCTGGTCTA
+
AA>>AFFFCFFFGFGGGGG2ECGHGFEEGAAGBEFBFFHHHHGHGGHHHFGHHGHFGGHHHHHHH5FGHHHGG>>EHHHH?FGGHH1??GHBEFCGEHGHGHHGGGHHGHHHHHHHHHHHHHHHHGGDCGFHHHHHHH=FGHHHGG.CG.CHH0GH0EHHHHGGGDHHFHFHHHHHHGHGGGGGGGGGGGGGGGGGGGGGGGGGGFFFFFFFFFFFFFFFFFFFFFFFFFFFFFFFFFFFFFFFFFFFFFB
@M05620:37:000000000-D9766:1:1101:17031:13621 1:N:0:56
AGTGCCAGCTCTCAATCGCACAGGGGACCCAGGGCCTGGCCCCTCCATCCAGAAAACCTATGACCTCACCCGCTACCTGGAGCACCAACTCCGCAGCTTGGCTGGGACCTATGTGAGTATCCAGCGTAGGAATCTGGGAGTTGGGGAGGAGTGAGGAGTTGGGGAAAGACAGTCCTAACCGTGGAGGGTTCTGGTAAATGATGGGGTGAGGAGGGGCTCTTTGGCTCCCACCAGTCCCCCTGTCTGGTCTA
+
ABAABFF4>FFFGGGGGFCFGGHHGGGGGGHHG2EF2FGHHHGHGGHDHHHHHHHHHGHFHHHHHHHHHHHGGGGGHHHHHHHHHHHHGH3GFGEGGHHHGH3??EHHGHHHHH2GHHHHHHHHHGGGGGGHHHHHHHHGGHHHGGGGGGGHHHHHHGHHH/ADGGHHHHHHHHHGHHHHGGGGGGGGGGGGGGGGGGGGGGG0EDFBFFFFFF;BBBFFFFFFFFFFFFFFFFFFFFFFBFFFFFFFFF/
@M05620:37:000000000-D9766:1:1101:24517:13640 1:N:0:56
AGTGCCAGCTCTCAATCGCACAGGGGACCCAGGGCCTGGCCCCTCCAGCCAGAAAACCTATGACCTCACCCGCTACCTGGAGCACCAACTACGCAGCTTGGCCGGGACCTATGTGAGCATCCAGCGTAGGAATCTGGGAGTTGGGGAGGAGTGAGGAGTTGGGGAAAGACAGTCCTAACCGTGGAGGGCTCTGGTAAATGATGGGGTGAGGAGGGGCTCTTTGGCTCTCACCAGTCCCCCTGTCTGGTCTA
+
AB>AAFF@>FFFGGGGGG22EEHGGGG2EEHHF2EEAFHHHHGHGGG3FFHHFHHHHGH3BGGHHHHHHHFGGFGGHHHHBGHHHHHHGHBGEEEEEHFGGH3>EDGGGHHHHH2GH1@GHHHHHC?EDFHHHHHHHHHGGHHH-C.CDFCCGDGHHAC/;GCGGGHHBGGGGEGGGGGGGFEGDGG@.9CFGGFFFFFFFFF/A.9@EFFFFF-999EFFFB//;//;9BFFFFBFFEFB.FFFFFFFFF
@M05620:37:000000000-D9766:1:1101:16466:13645 1:N:0:56
AGTGCCAGCTCTCAATCGCACAGGGGACCCAGGGCCTGGCCCCTCCATCCAGAAAACCTATGACCTCACCCGCTACCTGGAGCACCAACTCCGCAGCTTGGCTGGGACCTATGTGAGTATCCAGCGTAGGAATCTGGGAGTTGGGGAGGAGTGAGGAGTTGGGGAAAGACAGTCCTAACCGTGGAGGGTTCTGGTAAATGATGGGGTGAGGAGGGGCTCTTTGGCTCCCACCAGTCCCCCTGTCTGGTCTA
+
BCAACFFFBFFFGGGGGGGGGGHHGGGGGGHHGGGGFGHGHHGHGGHHHHHHHHGHHGGHHHHHHHHHHHHGGFGGHGGHHHHHGHHHGHGHGGGGGHHHGHEFGGHHGHHHHHFHHHHGHHHHHGGGGGHHHHHHHHHGGHHHGGGGGGGHHHHHHGHHHFGGGGHHHHHHHHHHHHHHGGGGGGGGEGGGGGFGGGGGGGGGG.ADFFFFFFFAFFFFFFFFFFFAEFFFFFFFFFFFFFFFFFFFFFF
@M05620:37:000000000-D9766:1:1101:5727:13656 1:N:0:56
GAGGCTGCTTTGGAAGAAACTCATAGATTACTGCAACAGTTCCCCCTGGACCTGGAAAAGTTTCTTGCCTGGCTTACAGAAGCTGAAACAACTGCCAATTCCTACAGGATGCTACCCGTAAGGAAAGGCTCCTAGAAGACTCCAAGGGAGTAAAAGAGCTGATGAAACACTGGCAAGTAAGTCAGGCATTTCCGCTTTAGCACTCTTGTGGATCCAATTGAACAATTCTCAGCATTTGTACTTGTAACTGA
+
AAAABAFBFFFFFGGGCGGGGGHFFHHHHHGHDGFGHHGGGHHHHGCGHHHHEFFBGHCFBGFHHFGHHHHGHGCGGHHHGHHHGGFFGFHHFFFHHHHFHHHHHHGHHHHHHFHHHGGC?GGHHHHHHHHGHHGHEHHHHHHHFGFDHGGGGF2GGHHHHHHHHHHHH0FFGGHHGHFFHHHFHHGHHHGHHGGGGGHHHHHHHHFHFFFHHHHHHHHHFFHHEHHHHGFGGFGFGGGGGGGGFGGGGGF
@M05620:37:000000000-D9766:1:1101:12592:13668 1:N:0:56
GAGGCTGCTTTGGAAGAAACTCATAGATTACTGCAACAGTTCCCCCTGGACCTGGAAAAGTTTCTTGCCTGGCTTACAGAAGCTGAAACAACTGCCAATTCCTACAGGATGCTACCCGTAAGGAAAGGCTCCTAGAAGACTCCAAGGGAGTAAAAGAGCTGATGAAACAATGGCAAGTAAGTCAGGCATTTCCGCTTTAGCACTCTTGTGGATCCAATTGAACAATTCTCAGCATTTGTACTTGTAACTGA
+
AABBBAFBFFFFFGGGGGGGGGHHHHHHGHHHHHHHFHGGGHHHHGGGHHHHHHHHFFFGGHHHHHHHHHHHHHHEGHHHHHHGHHGHHHHHHHHHHHHHHHHHHHHHHHHGHHHHHGGEGHHGFHHHHHHGHHHHHHHHHHHHHHGGHGGGHHHHGHHHHHHHGHHHHEGFFGHHGHHHHHHHGHHHHHHHGGGGGGHGHHHHHGHHFHGHGHHHHHHHHHHHGHHHHHGGGGGGGGGGGGGGGGGGGGF
@M05620:37:000000000-D9766:1:1101:18731:13678 1:N:0:56
GAGGCTGCTTTGGAAGAAACTCATAGATTACTGCAACAGTTCCCCCTGGACCTGGAAAAGTTTCTTGCCTGGCTTACAGAAGCTGAAACAACTGCCCATTACTAAAGGCTGCTAGCAGTCCTGAAGGGCTCCTAGCAGACTACGAGAGAGTCCAAGAGATGACGAAACACTGTCAAGTAAGTCAGGCGTTTACGCTTTAGCACCATTGTGAATCTACTTGCCCACTTCTCAGCATCTGGCCTTGTAACTGA
+
>3AABAFBFFFFCGGFCCGGGGBGCGHHH5FHHHE4FAFFGHHHHGGFH2GHHHHHHFBFGHHHHHHHHHHHHHHCHHHHGHHFHFHHHHHHHHHHH3B343EG4BGHHHAFHF4@3B@B343B?3BE/FCC3B43BG3??3?////>//B111@1@<01@11/?<//?0??111?1FD111>1<00->--.=CC<<C0<:CH.:CG:CC00000<0;C00/009.0;B0C09;F00000909B;CF90;0
@M05620:37:000000000-D9766:1:1101:22986:13713 1:N:0:56
AGTGCCAGCTCTCAATCGCACAGGGGACCCAGGGCCTGGCCCCTCCATCCAGAAAACCTATGACCTCACCCGCTACCTGGAGCACCAACTCCGCAGCTTGGCTGGGACCTATGTGAGTATCCAGCGTAGGAATCTGGGAGTTGGGGAGGAGTGAGGAGTTGGGGAAAGACAGTCCTAACCGTGGAGGGTTCTGGTAAATGATGGGGTGAGGAGGGGCTCTTTGGCTCCCACCAGTCCCCCTGTCTGGTCTA
+
ABAAAFFFCFFFGGGGGGGFGGHHGEGGGGHHFEGGGGHHGHGHGGHHHHHHGHHHHGHHHHHHHHHHHHHGGEGGHHGH2BGHHHF?EHHCEFGGGHHHGHHGGGHHGHHHHHHHHHHHHHHHHGGGGGHHHHHHHH0FEHHHGG.DGFGHHFHHHGHHHHGGGGHHHHHHHHHHHHHHGGGGGGGGCFGGGGFGGGGGGGGGGGFFFFFFFFFFFFFFFHHFFFFFFFFFFFFFFFFFFFFFHFFFFFB
@M05620:37:000000000-D9766:1:1101:14992:13755 1:N:0:56
AGTGCCCTTAGATCGGAAGAGCACACGTCTGAACTCCAGTCACATTCAGAAATCTCGTATGCCGTCTTCTGCTTGCAAAAAAAACCACCTCCGCAGCTTTGCTGGGACCTATGTCAGTATCCCTCGTAGGAATCTTGGCGTTGGTGCGCAGTGATGAGTTGCGGAAAGCCAGTCCTCACCGTGGAGGTTTCTGGCCAATTCTTGGGTGAGGAGGCGCTCTTTTGCTCCCTCCAGTCCCCCTCTCTGGTCTC
+
AAAAAFFF11B13BA11AAF0ACAAFA0B0A1211F1CGAGHHB22D2A2DA112D0//ABDB///0AD2111DF/B11>E/>EEEC>FFGH/?//>BF11FB1B/0BEF1<BF221>BGHH11B<F///1@GFG2210/?A<0/?1--<@E111=1<0000---<-./=:.;;CG00:C.CE-;E9.9;CF000././00000:.9..../---9;;BFFF/9//;BA-:A-/9/BFFF@-BFF//:B9/
@M05620:37:000000000-D9766:1:1101:8516:13758 1:N:0:56
GAGGCTGCTTTGGAAGAAACTCATAGATTACTGCAACAGTTCCCCCTGGACCTGGAAAAGTTTCTTGCCTGGCTTACAGAAGCTGAAACAACTGCCAATTCCTACAGGATGCTACCCGTAAGGAAAGGCTCCTAGAAGACTCCAAGGGAGTAAAAGAGCTGATGAAACAATGGCAAGTAAGTCAGGCATTTCCGCTTTAGCACTCTTGTGGATCCAATTGAACAATTCTCAGCATTTGTACTTGTAACTGA
+
A?ABB?FBFFFFBCGFGGGGGGHHHGHHHHHGHHHHBGHFHHGGHGCGGGHHHHHH3FFHFHHHHHGHHHHGHHHHHGGGHHHEGHHHHFHHHGHHGHHH4FGHHHGCGHFEFDFGFGAEFHHHHHGBFHHGHHGFEHHCGFF?GHGGHGGGFHHHGGBHHHHHGHG<CF?FGFHGGDGEHGFDGH0GHHHHBA?<<E<DGFDCCHGG=CFHGGHFHHGHFFHHFHHHHHFFGGGGEGGFFFGGGGGGGGB
@M05620:37:000000000-D9766:1:1101:8506:13773 1:N:0:56
GAGGCTGCTTTGGAAGAAACTCATAGATTACTGCAACAGTTCCCCCTGGACCTGGAAAAGTTTCTTGCCTGGCTTACAGAAGCTGAAACAACTGCCAATTCCTACAGGATGCTACCCGTAAGGAAAGGCTCCTAGAAGACTCCAAGGGAGTAAAAGAGCTGATGAAACAATGGCAAGTAAGTCAGGCATTTCCGCTTTAGCACTCTTGTGGATCCAATTGAACAATTCTCAGCATTTGTACTTGTAACTGA
+
BBBCCBFCFFFFGGGGGGFGGGHHGHGHHFHHAFHHHHHHHGHHHGGGHGHHHHHFGHHHBGHHHDFHHHHFGFHHHHHHHHHHHHE3FGHGFGHHHHHHHHHHHHHHHHHHHHHHHGGGGHHHHHHHHHHGHHHHHHHHHHHHHHFGHGGHHFHHGHHHHHHHHHHHH/FGHHHGGHFHHHHGHHHHHHHHHGGGGGHHHHHHHHHHHHGHHHHHHHHHHHHHHHHHHHGGGGGGGGGGGGGGFGGGGGF
@M05620:37:000000000-D9766:1:1101:12808:13776 1:N:0:56
GAGGCTGCTTTGGAAGAAACTCATAGACCACGGCAACAGTTCCGCATGGACCTGCGAATGTTTCTTGCCCGGCGTACAGAAGCTGAAACAACGGCCAATGCTACAGGATGCTACCCGTAAGGAAAGGCTCCTAGAAGACTCCAAGGGAGTAAAAGAGCTGATGAAACAATGGCAAGTAAGTCAGGCATTTCCGCTTTAGCACTCTTGTGGATCCAATTGAACAATTCTCAGCATTTGTACTTGTAACTGAC
+
AAAAAAFAFFFFGGGGGGGGG1FAF3111B00A00AFH0A22D////B01B0000////BA2222B1111//>//>/?2@F1FH111B@0/F//E/</FGGH21B<0FC<01BBF0AEGGHHF<GFC?GHGHHHFGHHGHHHGF>F>FGGHHHDDEGHHHHEFD<GHHHHGHGHHGCGBGFHCC;:CCGFGGGGGGGEFGGGGGGGFGFBGGGGFFFFGGGFBFFFFFFFFFFFFFFFFFFFFFFFFFFFB
@M05620:37:000000000-D9766:1:1101:23644:13784 1:N:0:56
AGTGCCAGCTCTCAATCGCACAGGGGACCCAGGGCCTGGCCCCTCCATCCAGAAAACCTATGACCTCACCCGCTACCTGGAGCACCAACTCCGCAGCTTGGCTGGGACCTATGTGAGTATCCAGCGTAGGAATCTGGGAGTTGGGGAGGAGTGAGGAGTTGGGGAAAGACAGTCCTAACCGTGGAGGGTTCTGGTAAATGATGGGGTGAGGAGGGGCTCTTTGGCTCCCACCAGTCCCCCTGTCTGGTCTA
+
BCBBCFFFDFFFGGGGGGGGGGHHGGGGGGHHGGGGGGHHHHGHGGHHHHHHHHHHHGHHHHHHHHHHHHHGGGGGHHHHHHHHHHHHGHHHGGGGGHHHGHHGGGHHGHHHHHHHHHHHHHHHHGGGGGHHHHHHHHHGGHHHGGGGGGGHHHHHHGHHHHGGGGHHHHHHHHHHHHHHGGGGGGGGEFGGGGGGGGGGGGHGGGFFFFFFFFFFFFFFFFFFFFFFFFFFFFFFFFFFFFFFFFFFFFB
@M05620:37:000000000-D9766:1:1101:12229:13804 1:N:0:56
AGTGCCAGCTCTCAATCGCACAGGGGACCCAGGGCCTGGCCCCTCCATCCAGAAAACCTATGACCTCACCCGCTACCTGGAGCACCAACTCCGCAGCTTGGCTGGGACCTATGTGAGTATCCAGCGTAGGAATCTGGGAGTTGGGGAGGAGTGAGGAGTTGGGGAAAGCCAGTCCTAACCGTGGAGGGTTCTGGTAAATGATGGGGTGAGGAGGGGCTCTTTGGCTCCCACCAGTCCCCCTGTCTGGTCTA
+
A>>>AFDC1FFFG1FFGFGFEEH0FAEAAA0A00BA/FGHCGG/EEFGFF1B101FGEACFGBGHFH1F0>EE>/EGBFHFFHHHH0FEHHHGGECCGGFAGEEEGECAF1FGF22FBFDGHDD<C//BFDDCG1GB?0<??11/<.<<AEHCDD<0<CC<G?CCCGF/::CGHHCHF:G@GF-.AA-EFGGGB;;99CF00CFEGF=-99/:-=-99-9F///9/9-E-FF??FFBFEF@-FBB/FFFF/
@M05620:37:000000000-D9766:1:1101:5504:13839 1:N:0:56
GAGGCTGCTTTGGAAGAAACTCATAGATTACTGCAACAGTTCCCCCTGAACCTGGCAAAGTTTCTTGCCTGGCTTACAGAAGCTGACACAACTGCCAATTCCTACAGGATGCTACCCGTAAGGAAAGGCTCCTAGAAGACTCCAAGGGAGTAACAGAGCTGATGAAACACTGGCAAGTCAGTCAGGCATTTCCGCTTTAGCACTCTTGTGGATCCAATTGAACAATTCTCAGCATTTGTCCTTGTAACTGA
+
CBCCCCFBFFFFGGGGGGGGG4FGG5ABDFEGHHGHGFGFFGHHHEEF2ABA2F22BB1BD55DFDDBGGA1BFGFFGBGG3BGHGFFGHGGHHHHGFHHHHHHHHGGHHHHH4GHHGG//B?GCGHHEHHGFHHFBG3FGHHHFG/CGFFCB22@<GCHFDHH>11F0<FGCGHHGH1FGHH1>GGEFHHGHGGGGG0GHHGHFHHHCHGEHHHCCGHF00<C/CHHGGGGG;CCC9C0=FGGFFFFCFC
@M05620:37:000000000-D9766:1:1101:2024:13851 1:N:0:56
GAGGCTGCTTTGGAAGAAACTCATAGATTACTGCAACAGTTCCCCCTGGACCTGGAAAAGTTTCTTGCCTGGCTTACAGAAGCTGACACAACTGCCAATTCCTACAGGATGCTACCCGTAAGGAAAGGCTCCTAGAAGACTCCAAGGGAGTAACAGAGCTGATGAAACACTGGCAAGTCAGTCAGGCATTTCCGCTTTAGCACTCTTGTGGATCCAATTGAACAATTCTCAGCATTTGTACTTGTAACTGA
+
AAA3>AFBFFFFGGGGGGCBF4BGGB5665BFDB44EGFFFDGDCEGGHFHGEEFABB2F3AADG5DFGFF1BB1BFGHF3AFGHHB3BC1>@FHHGFG@FGF4FGHHHHGHHBFGHGG?/FG3BFCGGFHGH3F3?F3FGHHF2GCDGAG2222F2@<GGFHHB<GH0GGHHHFHGF11FGH1FHHHHBHHHGGGGG0DHHHHHHHHHHGGHHGFCGHHHFHHCGHGGGGGGCCF9FFBFFGGGFGGGGF
@M05620:37:000000000-D9766:1:1101:24125:13852 1:N:0:56
AGTGCCAGCTCTCAATCGCACAGGGGACCCAGGGCCTGGCCCCTCCATCCAGAAAACCTATGACCTCACCCGCTACCTGGAGCACCAACTCCGCAGCTTGGCTGGGACCTATGTGAGTATCCAGCGTAGGAATCTGGGAGTTGGGGAGGAGTGAGGAGTTGGGGAAAGACAGTCCTAACCGTGGAGGGTTCTGGTAAATGATGGGGTGAGGAGGGGCTCTTTGGCTCCCACCAGTCCCCCTGTCTGGTCTA
+
AA>AAFFFBFFFGGGGGGGCGGHHGGGGGGHHFFGDFFHGFHGHGGHHGHHHGHHHHGHHHHHHHHHHHHHGGEGGHHHHBFHHHHA?EHHHFGCGFHFHGHHGGGHHGHHHHHHHHHHHHHHHHGEGGGHHHHHHHHFGGHHHGGEGGEEFGBGHHGHHHHGGGGGHFHHHHHHHHHHHGGGGFGGGEGGGGGFGGGGGGGGGGGFFFFFFFFFFFFFFFFFFFFFFFFFFFFFFFFFFFFFFFFFFFF/
@M05620:37:000000000-D9766:1:1101:22503:13855 1:N:0:56
GAGGCTGCTTTGGAAGAAACTCATAGATTACTGCAACAGTTCCCCCTGGACCTGGAAAAGTTTCTTGCCTGGCTTACAGAAGCTGAAACAACTGCCCTTTCCTACAGGATGCTACCCGTAAGGCACGGATCCTAGTCGACTCCACGAGAGTAGACGAGCTGATGAAACCATGTAAGTTACGTAAGGCCTTTCCGCTTTAGCTCTCTTGTGGATCCAATAGAACAATTCTCAGCATTTGTACTTGTACCTGA
+
AAABBAFAFFFFGFGGFGGGGGHHHHHHHHHHHHFHEGGGHHHGHGFGEHHHHHHHHFBFBHHHGHFHHHGHHHHFHGHHHHHHFHHHHHHHHF3B?3B@334F3333G33F@4@21E>>>FGE0??E/?/2B?F33?F///2F2<//?/<@211?ACFF11<1>1=10F1F11>111==C<0../=.<<G00.;...0;000;CCCC00.;B0:;BF0000;9CF0C0;00/;00CF0C009;CG000;/
@M05620:37:000000000-D9766:1:1101:13824:13872 1:N:0:56
GAGGCTGCTTTGGAAGAAACTCATAGATTACTGCAACAGTTCCCCCTGGACCTGGAAAAGTTTCTTGCCTGGCTTACAGAAGCTGAAACAACTGCCAATTCCTACAGGATGCTACCCGTAAGGAAAGGCTCCTAGAAGACTCCAAGGGAGTAAAAGAGCTGATGAAACAATGGCAAGTAAGTCAGGCATTTCCGCTTTAGCACTCTTGTGGATCCAATTGAACAATTCTCAGCATTTGTACTTGTAACTGA
+
AABABCFBFFFFGGGGGGGFGGGHHHHHHFGFHGGGFHHHHHHHHGGGHGHHHHHHHHGHHHHHHHHHHHHHHHHHHHHHHHHHHHGHHHHHHHHHGHHHFHHHHHHHHHHHHHHHHGGGGHHHHHHHHHHGHHHFFHHGHHHHHHGGHGGHEGHHGHGHHHHHHHHHHHHHHGHHGGGFHGHGHHGHHHHHHGGGGGHHHGHHHHHHHHGHHHHHHHHHHHHHGHHHHHGGGGGFGGGFGGGGGGGGGGC
@M05620:37:000000000-D9766:1:1101:14167:13886 1:N:0:56
AGTGCCAGCTCTCAATCGCACAGGGGACCCAGGGCCTGGCCCCTCCATCCAGAAAACCTATGACCTCACCCGCTACCTGGAGCACCAACTCCGCAGCTTGGCTGGGACCTATGTGAGTATCCAGCGTAGGAATCTGGGAGTTGGGGAGGAGTGAGGAGTTGGGGAAAGACAGTCCTAACCGTGGAGGGTTCTGGTAAATGATGGGGTGAGGAGGGGCTCTTTGGCTCCCACCAGTCCCCCTGTCTGGTCTA
+
>AAAAFFFAFFFGGGGGGG1E0B0EEGGEGCHGGGCCCGAEHGFFGFHGFG1EC1FGEBGFHFHHHFFHFFFGG@EHGGGHHHFACGHGCGHGEEEECHHGGHGGFFHGHHHHGHHHBGFHFHHHGCAC/@GFHFHGGHFACGHGGGCCGGFGDHFGCHHG/@CGGFHFHH/;CFFCGHFGCE-;EC@CAFGGG0FFGGGGGFGGGB@EFFFBB?@?>FFFFFFFF/-AFAFFFFFFFEB@ABFFFFB//9
@M05620:37:000000000-D9766:1:1101:4011:13945 1:N:0:56
GAGGCTGCTTTGGAAGAAACTCATAGATTACTGCAACAGTTCCCCCTGGACCTGGACAAGTTTCTTGCCTGGCTTACAGAAGCTGAACCAACTGCCAATTCCTACAGGATGCTACCCGTAAGGAAAGGCTCCTAGAAGACTCCACGAGAGTAAAAGAGCTGATGAAACAAAGGCAAGTAAGTCAGGCATTTCCGCTTTAGCACTCTTGTGGATCCAATTGAACAATTCTCAGCATTTGTACTTGTAACTGA
+
AAAAAAFAFFFFGGGGGGGGGFB33BDFG1EHHHHBGHHHHHD1BEEFGCHHHCGF0B0F1FHH2BG1FF1BFBCGHABAF11B11B1?FGEBFEEFFHFF1BFHH10BC1BGGG0>EEEGHGHHF0B/FFFHH1FGFFB11BB0?///><F>GH1?0FFH1?FGHHBGE0?F/>FF1F1GGH==F0<<GDD0.<..<=D00<CGGGG<CCC<CGHBCG00CGFFFBFF0;CGGFGGFCFBFF0CCBF0F0
@M05620:37:000000000-D9766:1:1101:8361:13947 1:N:0:56
GAGGCTGCTTTGGAAGAAACTCATAGATTACTGCAACAGTTCCCCCTGGACCTGGAAAAGTTTCTTGCCTGGCTTACAGAAGCTGAAACAACTGCCAATTCCTACAGGATGCTACCCGTAAGGAAAGGCTCCTAGAAGACTCCAAGGGAGTAAAAGAGCTGATGAAACAATGGCAAGTAAGTCAGGCATTTCCGCTTTAGCACTCTTGTGGATCCAATTGAACAATTCTCAGCATTTGTACTTGTAACTGA
+
AABBBBFBFFFFCGGGGCGGGGGHGHGHHHHHHHHCFFHGHHGHHGGGHGHHHHHHHHHHGHHHHHHHHHHGHHHHHHHHHHHFGHHHHHHHHHHHHHHHFHHFHHHHHHHGHDHHHGGGGHHHHHHHHGHGHHHGHHGHHHHGHHGGHDFHHHHHGHHHHGHHGHHFHH1FHHHHGGHHHHHHGHHHHHHHHGGGGGHHGHHHHHHHHHGHGHHHHHHHGHHHHHHHHGGGGGGGGGGGGGGGGGGGGGF
@M05620:37:000000000-D9766:1:1101:8460:13977 1:N:0:56
GAGGCTGCTTTGGAAGAAACTCATAGATTACTGCAACAGTTCCCCCTGGACCTGGAAAAGTTTCTTGCCTGGCTTACAGAAGCTGAAACAACTGCCAATTCCTACAGGATGCTACCCGTAAGGAAAGGCTCCTAGAAGACTCCAAGGGAGTAAAAGAGCTGATGAAACAATGGCAAGTAAGTCAGGCATTTCCGCTTTAGCACTCTTGTGGATCCAATTGAACAATTCTCAGCATTTGTACTTGTAACTGA
+
AAAABBFBFFFFGGGG4FGGGGDHFFGHHBFHHHG4BFGHHHHHHGCG2AGHFHGH3GHHHHHHHHHHHHHGHHHHHBFGGHHHHHGHHHHHHHHHCGHHGHHFHHFCHHGHGHFHHGAGGHHHHHH0GHHGHHGHGGHGHHGHHHFDHDGHHFHHFGGHHFHHGGHHF/1DGBGHGFGGHGHHHHGHHHHHGDGGEE=GFHGGHHGHDFDHGHHGFGHHHHHHHHHHHHGGGGGGGGFCFGGGFGGGGG;
@M05620:37:000000000-D9766:1:1101:13048:13998 1:N:0:56
GAGGCTGCTTTGGAAGAAACTCATAGATTACTGCAACAGTTCCCCCTGGACCTGGAAAAGTTTCTTGCCTGGCTTACAGAAGCTGAAACAACTGCCAATTCCTACAGGATGCTACCCGTAAGGAAAGGCTCCTAGAAGACTCCAAGGGAGTAAAAGAGCTGATGAAACAATGGCAAGTAAGTCAGGCATTTCCGCTTTAGCACTCTTGTGGATCCAATTGAACAATTCTCAGCATTTGTACTTGTAACTGA
+
BABABAFBFFFFGGGGGGGGGGFHHGHGHCGHHFGHFFGGHHHHHGGGHHHHHHHHHHHHHHHHHHHHHHHHHHHHHHHHHHHEHHHHHHHHHHHHCHHHGHHGHHHHHHHHHHHHHEEEGHHHHHHHHHHGHHHHHHHHHHHHHHGGHGGHHHHHGHFHHHHHHHHHHHHGHGHHGGGHHHHGHHHHHHHHHGGGGGGGHFGHHHGHFHGHFHHGHHHHHHHHHHHHHGFGGGGFFGGFGGGGGGGGGGF
@M05620:37:000000000-D9766:1:1101:26308:14007 1:N:0:56
GAGGCTGCTTTGGAAGAAACTCATAGAATACTCCAAGAGTTCCCCATAGCCCAGGAAACATTTCTTGCCAGGCCAGCAAAATCTGCAACACCTGCCAAGTCCCTCCGACTGCTCCACGTTCAGCATGGGTACTTGCAGCCGACACGTGAGTGACAGACGAGCTGAAACGCTGACGAGTAAGTCCGACACATACGCTTTAGCACCCTTGTGGATCTACTTGCCGAATTATCAGCATATGTCCTTGTAACTGA
+
AAAAAAFAFFFFGGGGF1BGGG1GFGH13FGH1BFF10B1212A0B001B10//BBGH001DA2211A111B/////A0101B2DE21BB>E000B11/B1111B////>?01>110/>0B1BGB1B0/B1BE2G11<1///>//?0</?111???G0<//><FHH1<.<...<..<<.<0<0<:.:--/0=0.C.9.;0909..;:/;:90;C:00;FF0/-;9--//99BFFF///99;FFFF99BFF/
@M05620:37:000000000-D9766:1:1101:26289:14008 1:N:0:56
GAGGCTGCTTTGGAAGAAACTCATAGATTACTGCAACAGTTCCCCCTGGACCTGGAAAAGTTTCTTGCCTGGCTTACAGAAGCTGAAACAACTGCCAATTCCTACAGGATGCTACCCGTAAGGAAAGGCTCCTAGAAGACTCCACGGGAGTAAAAGAGCTGCTGAAACAATGGCAAGTAAGTCAGGCATTTCCGCTTTAGCACTCTTGTGGATCCAATTGAACAATTCTCAGCATTTGTACTTGTAACTGA
+
AAAAA1FAFF3F1GGFABBBBFAAADFHHAGHHHBFFGGEGHHHHGGGH0GFGGHEHHBFFHHHHFGHHHHHHHFHHHHFGGHFFHHHHEHHHHHHFGHH1FBGHHFHHHHHHHHGGGEGFHH1B0BBFGHGHGH11FHGHHH10?CG/CEH1@DGGFHFH1FGHFHHHEFGH0CHGGHEFFGDGHHEEGHGFFCE<EDGHGHCHHHGGHGHGHHHB0GGHHHGGFFGGGGGGGGGGGGBF;FFFGGFFFC
@M05620:37:000000000-D9766:1:1101:19149:14023 1:N:0:56
GAGGCTGCTTTGGAAGAAACTCATAGATTACTGCCACAGTTCCCCCTGGACCTGGAACCGTTTCTTGCCTGGCTTACAGAAGCTGAAACAACTGCCACTTCCTACAGGATGCTACCCGTAAGGAAAGGCTCCTAGAAGACTCCACGGGAGTAAAAGAGCTGATGAAACAATGGCAAGTAAGTCAGGCATTTCCGCTTTAGCACTCTTGTGGATCCAATTGAACAATTCTCAGCATTTGTACTTGTAACTGA
+
A3AABAFBFFFFGGGGGGGGGGHGH5DDFHEHHA4GHHFA5BF32BAF2BB2BF2FB31AB1FBDD5ABF3BEFH3BFG5FGHHG3@FFBFGCEGH@3BFHFHHFHHHHHFHHHGHHGGG?GF?33FHHGHGHGH33BGHHHH22?BF?CG22@2?FHGHH1FGHHHHH.GHBGHHGHHBHHHGHHHCGHHHHGGGGGHGHGHHHHHHHHGHHHHF0;FFG0FFBFGGGGGGGFGBFFGGGGGGGGBFFGB
@M05620:37:000000000-D9766:1:1101:19792:14027 1:N:0:56
AGTGCCAGCTCTCAATCGCACAGGGGACCCAGGGCCTGGCCCCTCCATCCAGAAAACCTATGACCTCACCCGCTACCTGGAGCACCAACTCCGCAGCTTGGCTGGGACCTATGTGAGTATCCAGCGTAGGAATCTGGGAGTTGGGGAGGAGTGAGGAGTTGGGGAAAGACAGTCCTAACCGTGGAGGGTTCTGGTAAATGATGGGGTGAGGAGGGGCTCTTTGGCTCCCACCAGTCCCCCTGTCTGGTCTA
+
BCBBCFFFEFFFGGGGGGGGGGHHGGGGGGHHGGGGGGHHHHGHGGHHHHHHHHHHHGHHHHHHHHHHHHHGGFGGHHHHHHHHHHHHGHHHGGGGGHHHGHHGGGHHGHHHHHHHHHHHHHHHHGGGGGHHHHHHHHHGGHHHGGGGGGGHHHHHHGHHHHGGGGHHHHHHHHHHHHHHGGGGGGGGEGGGGGGGGGGGHGGGGGFFFFFFFFFFFFFFFFHFFFFFFFFFFFFFFFFFFFFFHHFFFFF
@M05620:37:000000000-D9766:1:1101:19157:14046 1:N:0:56
GAGGCTGCTTTGGACGAACCTCATAGATTACTGCAACAGTTCCCCCTGGACCTGGAAAAGTTTCTTGCCTGGCTTACAGAAGCTGAAACACCTGCCAATTCCTACAGGATTCTACCCGTAAGGAAAGGCTCCTAGAAGACTCCAAGGGAGTAAAAGAGCTTATGAAACAATGGCAAGTAAGTCAGGCATTTCCGCTTTAGCACTCTTGTGGATCCAATTGAACAATTCTCAGCATTTTTACTTGTAACTGA
+
A1AA1AF>BFB1E1AAAE0AFGCGFFG2FGFDGA1F1EBFGD2FGFF/AEBBECFF11C0BBFBFGF1BFFABFH1B@BGGHBFHBBGBGBEGHHGHHHH1BGFGH@BFB1FF>2BFEECEHFBCF00<BBF11B1B1<BBFGBF1?CC<?<GHH1/?0?1111??D<FG1<F0<<<>1F<1<>=<<<<<<DG..<CG<<;;0:C0;:;:C0;C::C<C09;9B9900;0;BBFF9F0B?F;C0;BFGFG0
@M05620:37:000000000-D9766:1:1101:7874:14056 1:N:0:56
AGTGCCAGCTCTCAATCGCACAGGGGACCCAGGGCCTGGCCCCTCCATCCAGAAAACCTATGACCTCACCCGCTACCTGGAGCACCAACTCCGCAGCTCGGCTGGGACCTATGTGAGTATCCAGCGTAGGAATCTGGGAGTTGGGGAGGAGTGAGGAGTTGGGGAAAGACAGTCCTAACCGTGGAGGGTTCTGGTAAATGATGGGGTGAGGAGGGGCTCTTTGGCTCCCACCAGTCCCCCTGTCTGGTCTA
+
AAAAAFFFBFFFGAGGGGFEGGHHGCAEFGHHGFEGGGHHHHGGGGFHHHHHGGBBBEFEHGGHHEGHHHHEE>EEHHHHBGHHHHEFEHHGGGGGGHHFGGGGGGGHGHFHHHHDFHHHHHHHHGE/BDF?GHHGGHCFGHHHGGC@G.EHG0GHCFHHHFGG.::./C/;GHHGGBGGGGGG?EDGGGGGGGGGFBFGFGGFFFFCFFFFFFFFFFFFFFFFFFFFFFFFFFFFFFFFFFFFFFFFFF9
@M05620:37:000000000-D9766:1:1101:17539:14058 1:N:0:56
AGTGCCAGCTCTCAATCGCACAGGGGACCCAGGGCCTGGCCCCTCCATACAGAAAACCTATGACCTCACCCGCTACCTGGAGCACCAACTCCGCAGCTTGGCTGGGACCTATGTGAGTATCCAGCGTAGGAATCTGGGAGTTGGGGAGGAGTGAGGAGTTGGGGAAAGACAGTCCTAACCGTGGAGGGTTCTGGTAAATGATGGGGTGAGGAGGGGCTCTTTGGCTCCCACCAGTCCCCCTGTCTGGTCTA
+
11>AAD1FAFFBAGGGGCF1AEFG00FGGGAHG?EEGAEFCAE/AEHH2F1A1A1GFEFGHHBFHHFBFHEEEE/EEDHGHHHGHCGHGHHHGGEGG0GHEFHG?EHHGHHHHHHHGHHHHHHHGGFGGGHGHHHHHHHGGHHHGGGGGGGHHHHGHGFHHHGGGGHHHHHHHHHHGHHHGGGGGGGGCFGGGGGGGGGGGGGGGBF@FFFFFF@?@@FFFFFFFFFFFFFFFFFFFFFF@FFFFFFFFF9
@M05620:37:000000000-D9766:1:1101:20301:14059 1:N:0:56
AGGGCCAGCTCTCAATCGCACAGGGGACCCAGGGCCTGGCCCCTCCATCCAGAAAACCTATGACCTCACCCGCTACCTGGAGCACCAACTCCGCAGCTTGGCTGGGACCTATGTGAGTATCCAGCGTAGGAATCTGGGAGTTGGGGAGGAGTGAGGAGTTGGGGAAAGACAGTCCTAACCGTGGAGGGTTCTGGTAAATGATGGGGTGAGGAGGGGCTCTTTGGCTCCCACCAGTCCCCCTGTCTGGTCTA
+
>A11>AAAAFFFG1FAGFFFEGFFC?EE00BEFEEA/ABF0FEGGGHEABFB101BFA01GG2FGGFGHFFGGE@EGHHE0FGE0>0?EGBFECE//>BGGBB</EHAFHGH1B2BFGH122210BE/C/@@1G11F00?EH11>C.->../.<D.<<CG0CC-C;..GF/CH0GFHHGGGG.?AF.@EGGGGGGGGGGGGBF0EFF@FF?FFF?@@@FF/;/BBFFEFF?FFFF/BFFF@FFFFB/BFFF
@M05620:37:000000000-D9766:1:1101:7887:14068 1:N:0:56
AGTTCCAGCTCTCCATCGCACAGGGGACCCAGTGCCTGGCCCCTCCATCCAGAAAACCTATGACCTCACCCGCTACCTGGCGCACCCCCTCCGCAGCTCGGCTGGGACCTATGTGAGTATCCAGCGTAGGCATCTGGGCGTTGGGGCGGCGTGAGGAGTTGGGGACAGCCAGTCCTAACCGTGGAGGGTTCTGGTAAATGATGGGGTGAGGAGGGGCTCTTTGGCTCCCACCAGTCCCCCTGTCTGGTCTA
+
>>>>>DDFFFFFG4GFBEE2EEHGF22AEA2ABBBBFFGHHHGCFGGHHHBGHEB2BEEGBFGHH5FGHEG0>0>EGBBB?>EEGG1>>EF?EFCEEGHEGGGGGGHHGHHHHBG2FGDFHHBDGGG<AG11FGHHGH.>DGCFGG.:B-:AD.;F0CFFFFFFE-.A.A.;BFFFF9FFFDEFAADF:AFFEFFFFFFFFFFFFFFFEFFBDFFAFFFFFFFFFFFFFFFFFFFFFFFFFFFFFFFFFFB
@M05620:37:000000000-D9766:1:1101:15297:14070 1:N:0:56
GAGGCTGCTTTGGAAGAAACTCATAGATTACTGCAACAGTTCCCCCTGGACCTGGAAAAGTTTCTTGCCTGGCTTACAGAAGCTGAAACAACTGCCAATTCCTACAGGATGCTACCCGTAAGGAAAGGCTCCTAGAAGACTCCAAGGGAGTAAAAGAGCTGATGAAACAATGGCAAGTAAGTCAGGCATTTCCGCTTTAGCACTCTTGTGGATCCAATTGAACAATTCTCAGCATTTGTACTTGTAACTGA
+
BBBCBCFCFFFFGFGGGGGGGGHHHHHHHHHHGHHHHHHHHHHHHGGGHHHHHHHFHGHGBGHHHHHHHHHHHHHHHHHHHHHHHHHHHHHHHHHHHHHHHHHHHHHHHHHHHHHHHGGGGHGHFHHHHHHGHHHFGHHHHHHHFHGGHGGH2HHHGHHHHFHHHHHHHEHHEHHHGDHHHHHHHHHHHHHHGGGGGGGFHGHHHHHHHHGHHHHHHHHHHHHHHHHHHHGGGGGGGGGFGGGGFGGGGGF
@M05620:37:000000000-D9766:1:1101:15312:14081 1:N:0:56
GAGGCTGCTTTGGAAGAACCTCATAGATTACTGAAACAGTTCCCCCTTGACCTGGAAAAGTTTCTTGCCTGGCTTACAGAAGCTGAAACACCTGCCAATTCCTACAGGATGCTACCCGTAAGGAAAGGCTCCTAGAAGACTCCAAGGGAGTAAAAGAGCTGATGAAACAATGGCAAGTAAGTCAGGCATTTCCGCTTTAGCACTCTTGTGGATCCAATTGAACAATTCTCAGCATTTGTACTTGTAACTGA
+
A?AB>AF3B5B@GBBFFG4ACGHHHFH6DGGHG54A3FGGHGFFGGEABFEFHHFHB32BBFHHFHFFBFFBBGGBFGGFFGBGHBBGBG?EGHHB@FGHBFFHHHHHHHHHHG3BFEFFFFFBGBB?/?FGHEFGHHF?BBFFFHGFHDDFHDFGF22@F2@GFFF1<F1?CBFFF??@G1F=FCGHFFFFHDDDDG=DGBD0<0DB=CDH0C;0;CGFCGFFBFHBF0CFGGF0B0;;FBFFCFGGGG9
@M05620:37:000000000-D9766:1:1101:14769:14084 1:N:0:56
GAGGCTGCTTTGGAAGAAACTCATAGATTACTGCAACAGTTCCCCCTGGACCTGGAAAAGTTTCTTGCCTGGCTTACAGAAGCTGAAACAACTGCCAATTCCTACAGGATGCTACCCGTAAGGAAAGGCTCCTAGAAGACTCCAAGGGAGTAAAAGAGCTGATGAAACAATGGCAAGTAAGTCAGGCATTTCCGCTTTAGCACTCTTGTGGATCCAATTGAACAATTCTCAGCATTTGTACTTGTAACTGA
+
AAABBBFBFFFFGGGGGGGGGGHHHHHHHHHHHHFHHHGGHHHHHGGGHHHHHHHHHHHHHHHHHHHHHHHHHHHHHGHHHHHHHHHHHHHHHHHHHHHHHHHHHHHHHHHHHHHHHGGGGHHHHHHHHHHGHHHHHHHHHHHHHHGGHGGHFHHHGHHHHHHHHHHHHHHHHHHHGHHFHHHHHHHHHHHHHGGGGGHHHGGHHHHHHHGHHGHHFHHHHGHHGHGHHHGGGGGFFGGFGGGGFGGGGGB
@M05620:37:000000000-D9766:1:1101:17286:14099 1:N:0:56
GAGGCTGCTTTGGAAGAAACTCATAGATTACTGCAACAGTTCCCCCTGGACCTGGAAAAGTTTCTTGCCTGGCTTACAGAAGCTGAAACAACTGCCAATTCCTACAGGATGCTACCCGTAAGGAAAGGCTCCTAGAAGACTCCAAGGGAGTAAAAGAGCTGATGAAACAATGGCAAGTAAGTCAGGCATTTCCGCTTTAGCACTCTTGTGGATCCAATTGAACAATTCTCAGCATTTGTACTTGTAACTGA
+
AAABAAFAFFFFGGGGGBFGGGFHHHHHHFGHHH4FFFGGHHHHHGEFFFGHHHHGHD2BBFHHHHHHHHHHHGGFGHHHHHHGHFFHHCFGGGHHGGHHHHHHHHHHHHHHHHHHHGGGGHHHH3GHHHHGHHH3FGHHHHHH2GFGEFGCFHFHGHHHHBHHHHHHHEHGHHHHGHHHHHHHHHHGHHHHHGGGGGHGHHHHHHHHGHGHGHHHHHHHHHHHHHHHHHGGGGGGGGGGGGGGGGGGGFC
@M05620:37:000000000-D9766:1:1101:17303:14104 1:N:0:56
GAGGCTGCTTTGGAAGAAACTCATAGATTACTGCAACAGTTCCCCCTGGACCTGGAAAAGTTTCTTGCCTGGCTTACAGAAGCTGAAACAACTGCCAATTCCTACAGGATGCTACCCGTAAGGAAAGGCTCCTAGAAGACTCCAAGGGAGTAAAAGAGCTGATGAAACAATGGCAAGTAAGTCAGGCATTTCCGCTTTAGCACTCTTGTGGATCCAATTGAACAATTCTCAGCATTTGTACTTGTAACTGA
+
AABBBBFBFFFFGGGGFGBFGGEGHHHGHHHHHHHCHFGGHHHHHGGGHFHHHHHHHFGFHHHHHHHHHHHHHHHAGHHHHHHHHHHGHHCHEGHHFHGHHHHHHHHHHHGHHDGHHGGFGFHHHGHHHHHGHHH3FHHHHHHGHHFGHGGBGGGHGHGGHHHHHHHHHHHGHGHHGHHHHHHHHHHHHHHHHGGGGGHHGHHHGGGGGHGHGHHHEHHHCGHH/GHHHHGGGGGCBFFFFGGGGGFGGGF
@M05620:37:000000000-D9766:1:1101:23690:14122 1:N:0:56
AGTGCCAGCTCTCAATCGCACAGGGGACCCAGGGCCTGGCCCCTCCATCCAGAAAACCTATGACCTCACCCGCTACCTGGAGCACCCACTCCGCAGCTTGGCTGGGACCTATGTGAGTATCCAGCGTAGGAATCTGGGAGTTGGGGAGGAGTGAGGAGTTGGGGAAAGACAGTCCTAACCGTGGAGGGTTCTGGTAAATGATGGGGTGAGGAGGGGCTCTTTGGCTCCCACCAGTCCCCCTGTCTGGTCTA
+
>>>>>DFF1FFFG1FGGGGCGCHGG0EEGGCGFEEEFGGHGHG/EGHHHGBGFHCFGEFFHHFHHGHGHCFEF>EFHFFH0FGHHH/?EGH>AECGGHGHCGHGGGHHGHF11BFHGHHGGHBGHGC<CGBGEHGGHH0<?FFGGG.AC.<<<=<G0C/GGHGGE.::/:CCGHHHHHG?ACE@.AB@E?FGBFF0CBF;CGGGGFB@FFFBBB@?@?FB/9FFFFBEEFFFEFFBFFFF@FFFFFEFFFB
@M05620:37:000000000-D9766:1:1101:28429:14126 1:N:0:56
GAGGCTGCTTTGGAAGAGCACACGTCTGCACTCCAGTCACATTCAGAACTCTCGTATGCCGTCTTCTGCTTGAAAAAAAACAATTAACACACTTGCAATGTTCACCCAACTAAGCTACGAGAAAAAAAACAGAGAGAGAAGAAACAAACAGAAGAATCAAGCAGATGAAACAAGGCAAAACAAAAAACCAAAAACAAGAGTCGCACGCAGAGAACAACAGAACCACAAATGAGAGTTTGAACATGCACAGA
+
A1>AAAFAFFFFBBFF1F11BAFEGCGF13BGGHHHAFDDB22D22F10A1FBEB/G0DAEBE0AF21EGHF0111A>/>///1111@1B//B11B1@2122B2110///0111B11B/////100/<>//0000//</10100<0.0.00011100=0<0<///00000</.;...../.;...;-9......;../9.00-;;A-------/;9-9--//;------;//////9/9//////////:/
@M05620:37:000000000-D9766:1:1101:24451:14182 1:N:0:56
AGTCCCAGCTCTCCATCGAACAGGGTCCCCAGGCCCTGGCCCCTCCAGCCAGAAACCCTGTGACCCCACCCGCTACCTGGAGCACCCACTACGCAGCTCGGCTGGGTCCTATGTGAGTATCCAGCGTAGGAATCTGGGCGTTGGGGCGGCGTGCGGTGTCGCGGACAGCCAGTCCTAACCGTGGTGGGTTCTGGTAAATGATGGGCTGAGGAGGCGCTCTTTGGCTCTCACCAGTCCCCCTGTCTGGTCTA
+
>>>1>BF11CFFG1GD1AB1F0GFFB00AABE00BA0BGFCGG/FFBEB/GGAFG0BEA0BB2FGCFGG??/>/>EHD@B0>BFGHE/?FFBAE///>1/></>EC0BGG2BG2BFG1F1>F21@<E/BE1FBFG110/>CGCF->.<:-99-.;9.9./9.9---;--;--9;9F/9B?@-A@---@;A?FBF/;///9/BB9E-;9-9-/99--9@-EF//FFBB/9//-/;FBFF?B=E/999FB///
@M05620:37:000000000-D9766:1:1101:7592:14185 1:N:0:56
AGTGCCAGCTCTCAATCGCACAGGGGACCCAGGGCCTGGCCCCTCCATCCAGAAAACCTATGACCTCACCCGCTACCTGGAGCACCAACTCCGCAGCTTGGCTGGGACCTATGTGAGTATCCAGCGTAGGAATCTGGGAGTTGGGGAGGAGTGAGGAGTTGGGGAAAGACAGTCCTAACCGTGGAGGGTTCTGGTAAATGATGGGGTGAGGAGGGGCTCTTTGGCTCCCACCAGTCCCCCTGTCTGGTCTA
+
ABBBCFFFCFFFGGGGGGEGGGGHGFGGGGGHGGGGGGHHHHGHGGHHHHGHHHHHHGHHHHHHHHHHHHHGGGGGHGHHHHGEHHFHGHHHGGEGGHHHGHHGGGHHGHHHHHHGHHHHHHHHHGEGFEHHHHHHGHHGGHHHGGGGGGGHHGHHHGHHHHGGGGHHHHHHHHHHHHHHGGEGGGGGEGGGGGGGGGGGGFGGGGFFFFFFFFFFFFFFFFFFFFFFFFFFFFFFFFFFFFFFFFFFFF9
@M05620:37:000000000-D9766:1:1101:18592:14195 1:N:0:56
GAGGCTGCTTTGGAAGAAACTCATAGATTACTGCAACAGTTCCCCCTGGACCTGGAAAAGTTTCTTGCCTGGCTTACAGAAGCTGAAACAACTGCCAATTCCCACAGGATGCTACCCGTAAGGAAAGGCCCCTAGAAGATTGCAAGGGAGTAAAAGACCTGAGGAAACAATGGCAAGTAAGTCAGGCATTCCGGCTTTAGCACCCTTGTGGATCCAATTGAACAATTTCCAGCATTTTCATTTGTAACTGA
+
A3AAAAFBFFFFGB5FGGGGGGGHHGHHGHGGGHBGFHHHHGGFHGEFHHHGHGGHA32FGHHHHHHBBF3BGHGEF5BGGHFGGFEHFGGGFHHHHHHBB@33B?B1?3323BB?1??>/GB?G3B0?/?/?/233BB3B22?3B?////<2D22<22@@00??FF0?C<1<<>1<1>D===1=00.>>00/---</0<=:0..:;;0::C:;;CC;;09;F0CF0900009:FFGB0;0090;0;00;0
@M05620:37:000000000-D9766:1:1101:9293:14236 1:N:0:56
GAGGCTGCTTTGGAAGAAACTCATAGAGTACTGCAACAGTTCCCCCTGGACCTGGAAAAGGTTCTTGCCTGGCTTACAGAAGCTGAAACAACTGCCAATTCCTACAGGATGCTACCCGTAAGGAAAGGCTCCTAGAAGACTCCAAGGGAGTAAAAGAGCTGATGAAACAATGGCAAGTAAGTCAGGCATTTCCGCTTTAGCACTCTTGTGGATCCAATTGAACAATTCTCAGCATTTGTACTTGTAACTGA
+
AAAAAAFAFFFFGFGGFC111A1A3B11BBFH3FG110AAA22BEEGFFAGGCFCGE100/FAFHBE1GHFHH0BGFGHFFGHGHHFFGHHHHFHHHHHGHHHHHHHHHGHHHHHHHGEGGHHFHHHHHHHGHHGHHHHHHGFHHHGGHGGHGHFHGHHHHHHHHHHHH/FGHFHHGGHHHHGHHHFHHHHHGGGGGGHHHHHHHHHHBHGHHHGHHHHHHGHHGHHHGGGGGGGGGGGFFGGGGGGGGGF
@M05620:37:000000000-D9766:1:1101:8030:14237 1:N:0:56
GAGGCTGCTTTGGAAGAAACTCATAGATTACTGCAACAGTTCCCCCTGGACCTGGAAAAGTTTCTTGCCTGGCTTACAGACGCTGAAACAACTGCCAATTCCTACAGGATGCTACCCGTAAGGAAAGGCTCCTAGAAGACTCCAAGGGAGTAAAAGAGCTGATGAAACACTGGCAAGTAAGTCAGGCATTTCCGCTTTAGCACTCTTGTGGATCCAATTGAACAATTCTCAGCATTTGTACTTGTAACTGA
+
AAAAABFBFFFFGGFGGCBFFGFHFHFHHHHGFHHGFFHHHHFHHGGGHHHHHHHGEGHHHHHHHHHHHHHFFGHHHFHH1>EFGGH3FGHHHHHHHHHHFHGHHHHHHHGHHHHHHGGGGHHHHHGFEHHGHHHHHHHHHFGHHGFGHGGHHGHHGHHHHHHHHHHHH0?FGFHHGFDGHHHHHGHHHHGHGFGFDGDHFHHHHHHHGGGHGHHHGHHHHHHGBFGGGFGGGGGGGGFFGGGGFFGGGGF
@M05620:37:000000000-D9766:1:1101:15660:14241 1:N:0:56
AGTGCCAGCTCTCAATCGCACAGGGGACCCAGGGCCTGGCCCCTCCATCCAGAAAACCTATGACCTCACCCGCTACCTGGAGCACCAACTCCGCAGCTTGGCTGGGACCTATGTGAGTATCCAGCGTAGGAATCTGGGAGTTGGGGAGGAGTGAGGAGTTGGGGAAAGACAGTCCTAACCGTGGAGGGTTCTGGTAAATGATGGGGTGAGGAGGGGCTCTTTGGCTCCCACCAGTCCCCCTGTCTGGTCTA
+
BBBBBFFCAFFFGGGGGGFGGGHHGGGGGGHHG2EGFGHHHHGHGGHHHHHHHHHHHGHFHHHHHHHHHHGGGGGGHHHHHHHHHHHHGHHHGGGEGHHHGH3FEGHHGHHHHH3FHHHHHHHHH@EGGGHHGHHHHHHGFHHHGGGGGGGHHHGHHGGGHCFGGGHHHHHHHHHHHHHHGGGGGGGGEGGGGGGGGGGGGGGFGDFFFFFFFFAFFFFFFFFFFFFAEFFFFFFFFFFFFEFFFFFFFFB
@M05620:37:000000000-D9766:1:1101:12338:14257 1:N:0:56
GAGGCTGCTTTGGAAGAAACTCATAGATTACTGCAACAGTTCCCCCTGGACCTGGAAAAGTTTCTTGCCTGGCTTACAGAAGCTGAAACAACTGCCAATTCCTACAGGATGCTACCCGTAAGGAAAGGCTCCTAGAAGACTCCAAGGGAGTAAAAGAGCTGATGAAACAATGGCAAGTAAGTCAGGCATTTCCGCTTTAGCACTCTTGTGGATCCAATTGAACAATTCTCAGCATTTGTACTTGTAACTGA
+
AAAABBFBFFFFGGGGFGGGGGHHHHHHHHHHHHHHHHHHHHHHHGGGGGHHHHHHHHHGGHHHHHHHHHHHHHHHHHHHHHHHHHHHHHHHHHHHFHHHEGFFFHGHHHFFFFHHHDEEGGFFHHFAGFAF?GHGHHHEHFHHHGAGGDDFHHHGGHGDGFHHHHHHH/<FFFHHGGGHGHHGGHHHHHHEHGDDGGFGGHGF/DDGDGGHHHHGFHHHFHGHHHHHFBFBBFGGGGGFGGGGGFFGFGC
@M05620:37:000000000-D9766:1:1101:8998:14270 1:N:0:56
GAGGCTGCTTTGGAAGAAACTCATAGATTACTGCAACAGTTCCCCCTGGACCTGGAAAAGTTTCTTGCCTGGCTTACAGAAGCTGAAACAACTGCCAATTCCTACAGGATGCTACCCGTAAGGAAAGGCTCCTAGAAGACTCCAAGGGAGTAAAAGAGCTGATGAAACAATGGCAAGTAAGTCAGGCATTTCCGCTTTAGCACTCTTGTGGATCCAATTGAACAATTCTCAGCATTTGTACTTGTAACTGA
+
AAABBBFCFFFFGGGGGGGGGGCHGHFHHHHHGHHHFHHHHHGHHGGGHFHHHHHFGHHHGGHHHFGHHHHHHHHHHHHHHHHHHHHFGHHHHHHHGHHGHHHHHHHHHHHHHHHHHGGCFHHHHHHHHHHGHHHHHHHHHHHHHHGGHGGHHFHHGHHHHHHHHHHHGHHHHGHHGHFHHHHHHHHHHHHGHGGGGGHHHHHHHHHHGHGHHHHHHHHHFHHHHHHHGHGGGGGGGGGGGGGGGGGGGGB
@M05620:37:000000000-D9766:1:1101:12030:14273 1:N:0:56
AGTGCCAGCTCTCAATCGCACAGGGGACCCAGGGCCTGGCCCCTCCATCCAGAAAACCTATGACCTCACCCGCTACCTGGAGCACCAACTCCGCAGCTTGGCTGGGACCTATGTGAGTATCCAGCGTAGGAATCTGGGAGTTGGGGAGGAGTGAGGAGTTGGGGAAAGACAGTCCTAACCGTGGAGGGTTCTGGTAAATGATGGGGTGAGGAGGGGCTCTTTGGCTCCCACCAGTCCCCCTGTCTGGTCTA
+
BCBCCFFFDFFFGGGGGGGGGGHHGGGGGGHHGGGGGGHHHHGHGGGHHHGHHHHHHGHHHHHHHHHHHHHGGGGGHGHHHHHHHHHHGHHHGGGGGHHHGHHGGGHHGHHHHHHHHHHHHHHHHGEGGGHHHHHHHHHGGHHHGGGGGGGHHHHHHGHFHGGGGGHHHHHHHHHHHHHHGGGGGGGGEGGGGGGGGGHGGGGGGGFFFFFFFFFFFFFFFFHFFFFFFFFFFFFFFFFFDFFFHFFFFFB
@M05620:37:000000000-D9766:1:1101:12953:14285 1:N:0:56
GAGGCTGCTTTGGAAGAAACTCATAGATTACTGCAACAGTTCCCCCTGGACCTGGAAAAGTTTCTTGCCTGGCTTACAGAAGCTGAAACAACTGCCAATTCCTACAGGATGCTACCCGTAAGGAAAGGCTCCTAGAAGACTCCAAGGGAGTAAAAGAGCTGATGAAACAATGGCAAGTAAGTCAGGCATTTCCGCTTTAGCACTCTTGTGGATCCAATTGAACAATTCTCAGCATTTGTACTTGTAACTGA
+
AABAABFBFFFFGCGGFGGGGGGHHHGHHGHGFHHGHHHHHHGHHGGGHGHHHHHFHHHGBFHHHHHGHHHEHHHHHHHHGHHFHHFFHHHHHHGHHHHHHHHHHHHHHHHHHHHHHGGCGHHHHHHHHHHGHHHHHHHHHHHHHHGFHGGHHFHGGHGHHHHHHHHHHHHHHHHHGHHGHHHHGHHHHHGHHGGGGGHGHHHHHHHHHHGHGHHHHHHHHHHHHHHHHHGGGGGGGGGFGGGGFGGGGGC
@M05620:37:000000000-D9766:1:1101:3708:14302 1:N:0:56
GAGACTGCTTTGGCAGAAAATTATATGTTACTTCAACAGTTCCCCCTGGACCTGGGAAAGATTCTCGCCTGCCCTACACACGCTGACCCAACTGCCCCTTTCTCCAGGCTGCTACCCGTCAGGAAACGCCCCTAGAAGCCTCAACGGGACTAACAGACATGATGCCACCCTGGCAAGTCAGTCCGGCATTTCCGCTTTCGCACTCTTGTGGATCCAATTGAACACTACTCAGCATTTGTCATTGTCACAGA
+
>1>1>BCCFFFFGCGE1AE1BAB3D3DFG3FG3DB13FFGHHHHHGGGH0BGGGFFHFAF0GHHHGFFGGH0FAB0FG0B//>EE/B0B///BB1B///B1B22B1BF/G>FG1BBGGG//?0BB<0?//>>G/FH1G1@10110?CEA/?F1F1F00>1>1FG111<.=CG.</<<=D<GHH0CC--;0:;;9EGG.0;.;9-CFG0=FG0;F/0;CFF/:FFB///;99/;FFBF9////9BB/FF/::
@M05620:37:000000000-D9766:1:1101:15565:14378 1:N:0:56
GAGGCTGCTTTGGAAGAAACTCATAGATTACTGCAACAGTTCCCCCTGGACCTGGAAAAGTTTCTTGCCTGGCTTACAGAAGCTGAAACAACTGCCCATTCCTACAGGATGCTACCCGTAAGGACAGGCTCCTAGAAGACTACACGGGAGTAAAAGAGCTGATGAAACAATGGCAAGTAAGTCAGGCCTTTCCGCTTTAGCACTCTTGTGGATCCACTTGAACAATTCTCAGCATTTGTACTTGTAACTGA
+
CBCCCCFCFFFFGGGGGGGGGGHHGHGHHGHHHHHHFFHHHHGHHGGGHHHHHHHGHHHHHHHHHHHHHHHHHHGHHHHHHGHHHHHHH3FGBFGH13BF4FF4FEFE1GF234DBG?FEFH3F0B/EFCFFHHHF3FG332BF2?/BDEGHFH22?FGHFH1GHHHHH/=FFHHHFHB1>=GFF0F.1<DHDDDGFGHDHGFG/CGC;G.CFHHG0:;CH0FF/C0FGFBFFGFG0FFCBFGGFG0B9FF
@M05620:37:000000000-D9766:1:1101:2147:14406 1:N:0:56
AGTGCCAGCTCTCAATCGCACAGGGGACCCAGGGCCTGGCCCCTCCATCCAGAAAACCTATGACCTCACCCGCTACCTGGAGCACCAACTCCGCAGCTTGGCTGGGACCTATGTGAGTATCCAGCGTAGGAATCTGGGAGTTGGGGAGGAGTGAGGAGTTGGGGAAAGACAGTCCTAACCGTGGAGGGTTCTGGTAAATGATGGGGTGAGGAGGGGCTCTTTGGCTCCCACCAGTCCCCCTGTCTGGTCTA
+
3>AABFFFBFFFGB5GGFFCFEAEAAAEGGGHFGGGGFGHFFEHGGFBHFFHHGGFHGHBGDGHHHHHHHHGGEGGGHH1BFG?FHHHGHHHEGGGEGHHGEHFEEHHEFFHHH2GHGHGHHHHHGC<D<GFHHHHHHHGGHHHGGGGGDGHHHHGHEHHGHGGGGEHGHBFGHHHHHHHGEGGGGGG;CFFGGCBFGGGGGGFEGFBEFFFFFBBB9EFFFFBFFFFFFFFFAFFFFFDBAFFF/BBBFB
@M05620:37:000000000-D9766:1:1101:10288:14411 1:N:0:56
AGTGCCAGCTCTCAATCGCACAGGGGACCCAGGGCCTGGCCCCTCCATCCAGAAAACCTATGACCTCACCCGCTACCTGGAGCACCAACTCCGCAGCTTGGCTGGGACCTATGTGAGTATCCAGCGTAGGAATCTGGGAGTTGGGGAGGAGTGAGGAGTTGGGGAAAGACAGTCCTAACCGTGGAGGGTTCTGGTAAATGATGGGGTGAGGAGGGGCTCTTTGGCTCCCACCAGTCCCCCTGTCTGGTCTA
+
CCBBCFFFDFFFGGGGGGGGGGHHGGGGGGHHGGGGGGHHHHGHGGHGHGHHHGHHHGHGHHHHHHHHHHHGGGGGHHHHHHHHHHHHGHHHGGGGGHHHGHHGGGHHGHHHHHHHHHHHHHHHHGGGGGHHHHHHHHHGGHHHGGGGGGGHHHHHHGHHHHGGGGHHHHHHHHHHHHHHGGGGGGGGEGGGGGGGGGHGHGGGGGFFFFFFFFFFFFFFFFFFFFFFFFFFFFFFFFFFFFFFHFFFFFF
@M05620:37:000000000-D9766:1:1101:2130:14412 1:N:0:56
AGTGCCAGCTCTCAATCGCACAGGGGACCCAGGGCCTGGCCCCTCCATCCAGAAAACCTATGACCTCACCCGCTACCTGGAGCACCAACTCCGCAGCTTGGCTGGGACCTATGTGAGTATCCAGCGTAGGAATCTGGGAGTTGGGGAGGAGTGAGGAGTTGGGGAAAGACAGTCCTAACCGTGGAGGGTTCTGGTAAATGATGGGGTGAGGAGGGGCTCTTTGGCTCCCACCAGTCCCCCTGTCTGGTCTA
+
ABAACFFFCFFFGGGGGGGGGEHHFEFGGGHHGGGGGGHHHHGHGGHHHHHHHHHHHGHHHHHHHHHHHHHGGGEGHHHHHHHHHHFHGGHHGGGGGHHHGHHGGGGHGHGGHHGHHHFHHHHHHGFGDGGGHHHHHH0FGHHHGGFFGEEHHBDG0EHHHHGGEACGFHFGHHHGHHHHGGGG?EAGFGGGGGGGGGGGGGGGGGFFFFF0DFFAFFFFFFFFFFFFFFFDFFFFFFFFFFFFFFFFBF;
@M05620:37:000000000-D9766:1:1101:16126:14418 1:N:0:56
GAGGCTGCTTTGGAAGAAACTCATAGATTACTGCGACAGTTCCCCCTGGACCTGGAAAAGTTTCTTGCCTGGCTTACAGAAGCTGAAACAACTGCCAATTCCTACAGGATGCTACCCGTAAGGAAAGGCTCCTAGAAGACTCCAAGGGAGTAAAAGAGCTGATGAAACAATGGCAAGTAAGTCAGGCATTTCCGCTTTAGCACTCTTGTGGATCCAATTGAACAATTCTCAGCATTTGTACTTGTAACTGA
+
ABBBBCFAFFFFGGGGFF4FGGHHFHHHHFHGGF2AAEGHHGHHHGGEGFFHHHHFFFHGBFHHGHHGHHFHHFHGHHGFGFHGHG3FGF1BFGHHHHHHHH4FHHHGHHHHHHHGGGGGGHHHHFHHHHHGHHHFGHHHHGHHCGGGCGGHHHHHFHGGH1?FHHHHHHHHHHHHGHHHGHHHGHFHHHEHHDEGGGHGHHHCGFHGHHGGHGGFGHHGHGGBBFFBFFGGGGGGGGFFFGGGFGFGGGB
@M05620:37:000000000-D9766:1:1101:26635:14439 1:N:0:56
GAGGCTGCTTTGGAAGAAACTCATAGATTACTGCAACAGTTCCCCCTGGACCTGGAAAAGTTTCTTGCCTGGCTTACAGAAGCTGAAACACCTGCCAATTCCTACAGGATGCTACCCGTAAGGAAAGGCTCCTAGAAGACTCCAAGGGAGTAAAAGAGCTGATGAAACAATGGCAAGTAAGTCAGGCATTTCCGCTTTAGCACTCTTGTGGATCCAATTGCACACTTCTCAGCATTTGTACTTGTAACTGA
+
AAAAAAFAFFFFFEGGGGBFGGHBGHGHFHHHHDFHHHHGGHHHHGGGEGHHHGHFHHGHGHHHGFFHHHHHHHHHHHHHHHHFHHHHHG0EFHHFFHHHHHFBFGCGHEGGH2BFHGGGGHHFFFGGCGHGHDG1<1FGFFG1GDCC/E/0FGDGGG0FG@<FGHHGH/G<GHGHGFF1GGGFGFHFHHBGGCCECGBDGHHHBDGG=GCHGHFF0:CC0;CG.CHHGGGGGGEFFBBBFFGGFFBFFFC
@M05620:37:000000000-D9766:1:1101:10083:14464 1:N:0:56
AGTGCCAGCTCTCAATCGCACAGGGGACCCAGGGCCTGGCCCCTCCATCCAGAAAACCTATGACCTCACCCGCTACCTGGAGCACCAACTCCGCAGCTTGGCTGGGACCTATGTGAGTATCCAGCGTAGGAATCTGGGAGTTGGGGAGGAGTGAGGAGTTGGGGAAAGACAGTCCTAACCGTGGAGGGTTCTGGTAAATGATGGGGTGAGGAGGGGCTCTTTGGCTCCCACCAGTCCCCCTGTCTGGTCTA
+
ABAABFFFBFFFGGGGGGGGGGHGGGGGGGHHGGGGGGHHHHGHGGHHHHHHHHHHHGHHHHHHHHHHHHHGGGGGHHHHHGGGHHHHGHHHGGGGGHHHGHHGGGHHGHHHHHHHHHHHHHHHHGEGGGHHHHHHHHHGGHHHGGGGGGGHHHHHHGHHHHGGGGHHGHHHHHHHHHHHGEFGGGGGCFGGGGGGGGGGGGGGGGFFFFFFFFFFFFFFFFFFFFFFFFFFFFFFFFFFFFFFFFFFFFF
@M05620:37:000000000-D9766:1:1101:15414:14466 1:N:0:56
GAGGCTGCTTTGGAAGAAACTCATAGATTACTGCAACAGTTCCCCCTGGACCTGGAAAAGTTTCTTGCCTGGCTTACAGAAGCTGAAACAACTGCCAATTCCTACAGGATGCTACCCGTAAGGAAAGGCTCCTAGAAGACTCCAAGGGAGTAAAAGAGCTGATGAAACAATGACAAGTAAGTCAGGCATTTCCGCTTTAGCACTCTTGTGGATCCAATTGAACAATTCTCAGCATTTGTACTTGTAACTGA
+
BBCBCCFCFFFFGGGGGGGGGGCHFHHHHHHFHHHHCGHHHHHHHGGGHEGHHHHHHHHHGHHHHHHHHHHHHHHHHHHHHGHHHHHHHHHHHHHHFHHHHHHGHHHHFHHHGHHHHEGG/GGB?GGHHFHGHHH33DFGHHHB?GAFACFG2GFHGHHHHFHHHGHHH/F1GGHHHHH1FFFFHBHHHFHHHFGGGGHHHHHHHHHHHHGHHGHHEHHHHFFHHHFEFHHGGGGGGGGFGGGGGGFGFG9
@M05620:37:000000000-D9766:1:1101:22206:14475 1:N:0:56
GAGGCTGCTTTGGAAGAAACTCATAGATTACTGCAACAGTTCCCCCTGGACCTGGAAAAGTTTCTTGCCTGGCTTACAGAAGCTGAAACAACTGCCAATTCCTAACGGATGCTAACCCTCAAGCAAAGCTCCTTGAAGAATCCAAGGGAGTCAAAGAGCTGATGAAAAAATGGCAAGTAAGTCAGGCATTTACGCTTTAGCACCACTGTGGATCCAATTGAACACTTCTCAGCATTTTTCATTGTCAATGA
+
CBCCCCFCFFFFGGGGGGGGGGHHHHHHHHHHHHHHFHHHHHHHHGGGHHHHHHHHHHHHHHHHHHHHHHHHHHHG3FGHHHHHHHHHHHHHHHHHHHHE4FFG42>EE1EGGBBG0/0/B3B3B?3?BBEHH333B333DGG222?<?<<2@FH2=22DF22DFGHFFECGFGHHFGHH1=G1=FG.1>FDGGCEEGG0DGH...;:<0C000C0C0CCBG0G/00:09B0C0;=F00/90CBC9F0;F0
@M05620:37:000000000-D9766:1:1101:16096:14480 1:N:0:56
GAGGCTGCTTTGGAAGAAACTCATAGATTACTGCAACAGTTCCCCCTGGACCTGGAAAAGTTTCTTGCCTGGCTTACAGAAGCTGAAACAACTGCCAATTCCTACAGGATGCTACCCGTAAGGAAAGGCTCCTAGAAGACTCCAAGGGAGTAAAAGAGCTGATGAAACAATGGCAAGTAAGTCAGGCATTTCCGCTTTAGCACTCTTGTGGATCCAATTGAACAATTCTCAGCATTTGTACTTGTAACTGA
+
CBCCCCFCFFFFGGGGGGGGGGHHHHHHHHHHHHHHFHHHHHHHHGGGHHHHHHHGHHGGFHHHHHHHHHHHHHHHHHHHHHHHHHHHHHHHHHHHGHHHBHHHHHHHGHHGHHHHHEGGGHFF?FFHHHHGHHH333GGHHFH2??FEDGHGHGFFHHHHHHHHHHGH/FHBGHHGFHFHHHHHGBGHFHHHGGGGGHHHHHHHHHHFHDFHGHHFHHHHHHGHHHHHHGGGGGGGGGFGGGGGGBBFFF
@M05620:37:000000000-D9766:1:1101:17331:14494 1:N:0:56
GAGGCTGCTTTGGAAGAAACTCATAGATTACTGCAACAGTTCCCCCTGGACCTGGAAAAGTTTCTTGCCTGGCTTACAGAAGCTGAAACAACTGCCAATTCCTACAGGATGCTACCCGTAAGGAAAGGCTCCTAGAAGACTCCAAGGGAGTAAAAGAGCTGATGAAACAATGGCAAGTAAGTCAGGCATTTCCGCTTTAGCACTCTTGTGGATCCAATTGAACAATTCTCAGCATTTGTACTTGTAACTGA
+
CCCCCCFCFFFFGGGGGGGGGGHHHHHHHHHHHHHHHHHHHHHHHGGGHGHHHHHGHHHHGHHHHHHHHHHHHHHHHHHHHHHHHHHHHHHHHHHHHHHHHHHHHHHHHHGHHHHHHGGGGHHHHGHHHHHGHHHFHHHHHGHHHHGGHGGHHHHHGHHHHHHHHHHHHHHGGFHHGHHHGGHHHHHHHHHHHGGGGGHHHHHHHHHHHHGHHHHHHHHHHHHHGHHHHHGGGGGGGGGFGGGGGGGGGG0
@M05620:37:000000000-D9766:1:1101:4798:14506 1:N:0:56
GAGGCTGCTTTGGAAGAAACTCATAGATTACTGCAACAGTTCCCCCTGGACCTGGAAAAGTTTCTTGCCTGGCTTACAGAAGCTGAAACAACTGCCAATTCCTACAGGATGCTACCCGTACGGAAAGGCTCCTAGAAGCCTCCAAGAGAGTAACAGCGCTGCTGACACCCTGGCAAGTCAGTCAGGCATTTCCGCTTTCGCACTCTTGTGGATCCAATTGAACAATTCTCAGCATTTGTACTTGTAACTGA
+
BBCCCCFBFFFFGGGGGGGGGGHHHHHH6FGH5BFDFGGHHHHHHGGG2BGHHHHGHHBFBGHHHGFFHHHGHBGCHHHHBFGHHH3@BGHGGHHGHGH3BGHHHFGFG3G2F4DGHEE////?//BGHEG?GFHB3B2FGB?22B0B2/@>2>>G0BECE/?=FFGG/>FF.>FGC<<1===0=/<<CDGHHGGGDF0.C.AFGHHHH0:0C9C:FFGGBFGFBCFGFGFFG9CFFGG0FFGGGBFGCFB
@M05620:37:000000000-D9766:1:1101:17377:14515 1:N:0:56
GAGGCTGTTGGAAGAAACTCATAGATTACTGCAACAGTTCCCCCTGGACCTGGAAAAGTTTCTTGCCTGGCTTACAGAAGCTGAAACAACTGCCAATTCCTACAGGATGCTACCCGTAAGGAAAGGCTCCTAGAAGACTCCAAGGGAGTAAAAGAGCTGATGAAACAATGGCAAGTAAGTCAGGCATTTCCGCTTTAGCACTCTTGTGGATCCAATTGAACAATTCTCAGCATTTGTACTTGTAACTGACA
+
A>AAA1>>1DA11BGFGEGFEDAG1GFHHHFHHCGHFFGHHHHGEFEHHHHHFHHHHGHFHGGGGHHDGFGHGHHDGHFHGHHHD1FFHHHHHHHBGHHHHF1FHHHGHHHHHHGGECGHHFGHAHHHHGHHGHBGGHHHHHFHGGGGFHFFHHGHHHHHHHEHGHHGHHHHGBFHHHHHHHHHHGHFHHHGCCGEHHHGGHHHHHHHGHHHHHBFHGFHHGFHHHHHHHGGGGGGGFFFGGGFGGGGBBF
@M05620:37:000000000-D9766:1:1101:14291:14519 1:N:0:56
GAGGCTGCTTTGGAAGAAACTCATAGATTACTGCAACAGTTCCCCCTGGACCTGGAAAAGTTTCTTGCCTGGCTTACAGAAGCTGAAACAACTGCCAATTCCTACAGGATGCTACCCGTAAGGAAAGGCTCCTAGAAGACTCCAAGGGAGTAAAAGAGCTGATGAAACAATTGCAAGTAAGTCAGGCATTTCCGCTTTAGCACTCTTTTGGATCCAATTGAACAATTCTCAGCATTTGTACTTGTAACTGA
+
CCCCCCFCFFFFGGGGGGGGGGGHHHFGFHHHHHHHHGHHGHHHHGFGHEHHGGEBEFGHBGGHHGGHHHFCHHHHHHHHHHHHHGHHHHHHHHHHHGHF4G4FFH3G1@@?3BFHH1?EFHGDHH0GG30F33??FBFEDCHFG2FF/A<@GHH2/2222>>22DG=0FD1?1?FF11F11==1FFAFHHFH...EGD=<=D0/0=000:;00;CG0G:0CC0C0C0:0;CBBBFG00090C009CBFF0
@M05620:37:000000000-D9766:1:1101:18524:14522 1:N:0:56
GAGGCTGCTTTGGAAGAACCTCATAGATTACTGCAACAGTTCCCCCTTGACCTGGACAAATTTCTTGCCTGGCTTACAGAAGCTGAAACACCTGCCAATTCCTACAGGATGCTACCCGTAAGGAAAGGCTCCTAGAAGACTCCAAGGGAGTAAAAGAGCTGATGAAACAATGGCAAGTAAGTCAGGCATTTCCGCTTTAGCACTCTTGTGGATCCAATTGAACACTTCTCAGCATTTTTACTTGTAACTGA
+
A1AAA?CACFDFAFGGG1GG1GBDFFG33FDGGFHD1BGEBHHBGECBBAGFFFEG0G00B1AF2FA1G11BGHFHHDGFGHHF1FGHHFGFH0C0BFGG@F@BF1B0>G10DB@CEE>EEFBBC00B?1FFGH1BGHH0G1B<1GFFEC?CDGFHGH0FGB1FHHH1GHDFGEFCA<GHHHGDGHH.FGDF1C.<.<=GDB<0/<=<<GGH0:/0:CCC0;0;/;C0G9FBFBF9;09.90CBFB00FFF
@M05620:37:000000000-D9766:1:1101:17057:14527 1:N:0:56
GAGGCTGCTTTGGAAGAAACTCATAGATTACTGCAACAGTTCCCCCTGGACCTGGAAAAGTTTCTTGCCTGGCTTACAGAAGCTGAAACAACTGCCAATTCCTACAGGATGCTACCCGTAAGGAAAGGCTCCTAGAAGACTCCAAGGGAGTAAAAGAGCTGATGAAACAATGGCAAGTAAGTCAGGCATTTCCGCTTTAGCACTCTTGTGGATCCAATTGAACAATTCTCAGCATTTGTACTTGTAACTGA
+
CBCCCCFCFFFFGGGGGGGGGGHHHHHGHHHHHHHHHHHHHHHHHGGGHHHHHHHHHHHHGHHHHHHHHHHHHHHHHHHHHHHHHHHHHHHHHHHHHHHHFGFGFGF3BE3BFHHGH?EGDHFGGCFFHGHGFHHFGHHHHHHHGHGGHGGHHFHHGHC2G22@GHHHHHHFCB0FFFGH11>DFFGA1FHG1CEFCEGDFFDG<0=<<:AFHHHGHEHB<CGCGFG0G0;FGGFGGFGFF0CGFBFGGG0
@M05620:37:000000000-D9766:1:1101:28894:14528 1:N:0:56
GAGGCTGCTTTGGAAGCAACTCATAGATGACTGCACCAGTTCCCCCTGGCCCTGGAAAAGTTGCTTGCCTGGCTTACAGAAGCTGAAACAACTGCCAATTCGGACAGGCTGCTACACGTAAGGCACGGATCATCCACGACTGCAAGAGAGACAAAGAGCAGAAAAAAAAGTGGCAAGTCAGACCGGCAGTGCAGATTTAGCAATGGTGTGCATCGAATTGCAGTCCTCACAGCCTCTGTTCTTGTCAATGA
+
111>A1BAFFFFFBGC1BFGGB1D3FFF33FGFFF1BFFA1F2AFEAAA0BF/0FABFGABA1BFFGHGHFH0F0BFGFAB@BFF1B@B0/>F01B1B111/0/>/?//00?B1B1>?BE0010<0<////0B2111//<//0<11000//00?0?000?0001><<--.0=0.<<;000C0/.::---9/;00000090000;0/;0..0;=0;///-/9//////:/-//--9-//9/;;///////9/
@M05620:37:000000000-D9766:1:1101:26479:14551 1:N:0:56
AGTGCCAGCTCTCAATCGCACAGGGGACCCAGGGCCTGGCCCCTCCATCCAGAAAACCTATGACCTCACCCGCTACCTGGAGCACCAACTCCGCAGCTTGGCTGGGACCTATGTGAGTATCCAGCGTAGGAATCTGGGAGTTGGGGAGGAGTGAGGAGTTGCGGAAAGACAGTCCTAACCGTGGAGGGTTCTGGTAAATGATGGGGTGAGGAGGGGCTCTTTGGCTCCCACCAGTCCCCCTGTCTGGTCTA
+
>>>>>11@AFCDBAF31C1FAAC0AE0AAEGHG0B/FAHFCHGHGGB1FGFDFC1BGG0FHHEHEGCGHGGGGG?EHHGGFHHCEHFEEF1BEEEGGFHGFHCFAFFGGHHHGHBGF>FGHHHHHGC/>B@GGHHHFH0FGHHHGGACC.><C0<CCEHCF0<A@CCFFH/GHHHHGFGGGAFG.9E@.CFGGG9BB0FFFFGFEFF@EFFFFF<;@@FFFFFFFFF-AB9B-AFFFFFF@FFFFFFFFF/
@M05620:37:000000000-D9766:1:1101:6949:14559 1:N:0:56
ATGCCAGCTCTCACTCGCACAGGGGACCCAGGGCCTGGCCCCTCCATCCAGAAAACCTATGACCTCACCCGCTACCTGGAGCACCACCTCCGCAGCTTGGCTGGGACCTATGTGAGTATCCAGCGTAGGCATCTGGGAGTTGGGGAGGAGTGAGGAGTTGGGGAACGACAGTCCTAACCGTGGAGGGTTCTGGTAAATGATGGGGTGAGGAGGGGCTCTTTGGCTCCCACCAGTCCCCCTGTCTGGTCTAT
+
CCBCCFFCFFFFG5FGGGGAEGHFFEABEABB2AEFCHFHHGHGGHGHGFGHHCGGEHBHDGHHHHHGHHGGGGGHHHBBFHHHHGGGGGHFGGGGHHGEHHGGGHHGHFHHHFBGHHHHHFFFFDEGG21?FHHFC0/CFHG?DC-ADEHH0<C0EGHHHCGE..;.;-=FFGGG:BFGGGA.;;?EFFGGFG0;BFF0BFFFFFBEFF0.AFFFAFFFFFFFFFFFFFFAFFFFFFFFFFFFFFFFFFF
@M05620:37:000000000-D9766:1:1101:13286:14564 1:N:0:56
GAGGCTGCTTTGGAAGAAACTCATAGATTACTGCAACAGTTCCCCCTGGACCTGGAAAAGTTTCTTGCCTGGCTTACAGAAGCTGAAACAACTGCCAATTCCTACAGGATGCTACCCGTAAGGAAAGGCTCCTAGAAGACTCCAAGGGAGTAAAAGAGCTGATGAAACAATGGCAAGTAAGTCAGGCATTTCCGCTTTAGCACTCTTGTGGATCCAATTGAACAATTCTCAGCATTTGTACTTGTAACTGA
+
AAAABAFBFFFFFGECFGGGGGHHHHHHHGGHHHBGEGFBFHHHHGGGGHHHHHHFHF2GGHHHHHHHHHHHHGHFGHHHHHHHH3GFGHEHHHHHHHGHHHHHHHGHHHHHHHHHHFFEGGHHHHHHHHHGHHHGHHHHHHHHHHFGHGGHHHHHGHFHGHHHHHHHHEHGFHHHGHHHHHHHHHHHHHHHHGGGGGHHHHHGHFHHFHGHGHGHHHHHBGFGFHHHHGGGGFGGGGGFGGGGGGFFFGF
@M05620:37:000000000-D9766:1:1101:3872:14592 1:N:0:56
GAGGCTGCTTTGGAAGAAACTCATAGATTACTGCAACAGTTCCCCCTGGACCTGGAAAAGTTTCTTGCCTGGCTTACAGAAGCTGAAACAACTGCCAATTCCTACAGGATGCTACCCGTAAGGAAAGGCTCCTAGAAGACTCCAAGGGAGTAAAAGAGCTGATGAAACAATGGCAAGTAAGTCAGGCATTTCCGCTTTAGCACTCTTGTGGATCCAATTGAACAATTCTCAGCATTTGTACTTGTAACTGA
+
AAABBAFAFFFFGCGCAFGGGGFHHHHHHHHHHHHBGGHHHHHHHGGGHHHHHFHFGHHGBHHHH5FGHHHHHHFGHHHHHHHHHHFHHFHEGGFHGHHHHHHHHHHHHHHHHHHHHGGECGFHGHFHEFHGHHEHGGFHHHHFFF?EHGFHH2FFGHGHFFHFHHHHH/GDGHHHGGFGHFHHHGGEBGGGHGGGGGGGHHHHHHGF<GDHHHBGHHHHHHHHEHHHFHGGGFGGGGGGGGGGGGGFGGC
@M05620:37:000000000-D9766:1:1101:2991:14602 1:N:0:56
GGTGCCAGCTCTCAATCGCACAGGGGACCCAGGGCCTGGCCCCTCCATCCAGAAAACCTATTACCTCACCCGCTACCTGGAGCACCAACTCCGCAGCTTGGCTGGGACCTATGTGAGTATCCAGCGTAGGAATCTGGGAGTTGGGGAGGAGTGAGGAGTTGGGGAAAGACAGTCCTAACCGTGGAGGGTTCTGGTAAATGATGGGGTGAGGAGGGGCTCTTTGGCTCCCACCAGTCCCCCTGTCTGGTCTA
+
1>>AA11CAF@3A1BBFAAF1AAB00BFGGGGGGEEF/ABFFEHEF0FGHEBF0FGG/BBG1DDBD1BFGGGEG/>BFF0BFB/>/0?EBGGEE/EEBFGGGH<??BGEGHHHHFGHBGHHGHFHGCEC<FFHGHHGFFGEHHGC?ECCGFHHHHGE<CHGH-C.AACFHHG0CGHHHHH@;EGGGG@;CFFFFFCFGFGFBCFEGF@FFFFFF=@@9EFFFF9BFFFFFFFF-:FFFFB@-FFF//;99/
@M05620:37:000000000-D9766:1:1101:13803:14618 1:N:0:56
GAGGCTGCTTTGGAGAAACTCATAGATTACTGCAACAGTTCCCCCTGGACCTGGAAAAGTTTCTTGCCTGGCTTACAGAAGCTGAAACAACTGCCAATTCCTACAGGATGCTACCCGTAAGGAAAGGCTCCTAGAAGACTCCAAGGGAGTAAAAGAGCTGATGAAACAATGGCAAGTAAGTCAGGCATTTCCGCTTTAGCACTCTTGTGGATCCAATTGAACAATTCTCAGCATTTGTACTTGTAACTGAC
+
BBBBBBFBFFFFGGFFGGGGGGGFFHHHGHGHHHFHHHBGFFGHGGGHAGHHHHGHHHGFHHHHHHGHHHGHHHGHFGHHHHHHHHHHHGHHGHHHHHHHHH@GHHHHHHHGGGHHGFGGGGGGHFHHHHGHHHHGHHGHHGHGGGGHGGHHHHGGHHHHHHHHHGHHHHHBGHGFGGHHHHHBGHHHHHGHGGGGGHHHHHHHHGHHHDHHHGHHHHHHHHHFHHHHHHGFFGGGGGGGGGGGGGGGGGC
@M05620:37:000000000-D9766:1:1101:27355:14630 1:N:0:56
AGTGCCAGCTCTCAATCGAACAGGGGACCCAGGGCCTGGCCCCTCCAGCCAGAAAACCTATGACCTCACCCGCTACCTGGAGCACCAACTACGCAGCTTGGCCGGGACCTATGTGAGTATCCAGCGTAGGAATCTGGGAGTTGGGGAGGAGTGAGGAGTTGCGGAAAGACAGTCCTAACCGTGGAGGGTTCTGGTAAATGATGGGGTGAGGAGGGGCTCTTTGGATCCCACCAGTCCCCCTGTCTGGTCTA
+
>1>>>FF@AFFFGFGGGG1EGCGHCE0EGGHHA0E0AFCHH/AFGGH1GEHHHGGHHGF1FGHHHHHGHHFGG@EGHHHHHHHHHHHHGHBHFGCEEHGHGH1>EEG/EHHHHH2@FFFGHHHHH@CEGGGHHHHHHHCFEHHHGGGGGGFGHHHHHG//C0AGGGGHGGGGGGGFGGGGGBEGGGGG..FGGF9FFFFFFFF/E99@EFFFFF-;@@FFFFFF/9B-BFFFFFFFFFFF@FFFFFFFFFF
@M05620:37:000000000-D9766:1:1101:28859:14632 1:N:0:56
GAGGCTGCTTTGGAAGAACCTCATAGATTACTGCAACAGTTCCCCCTGGACCTGGAAAAGTTTCTTGCCTGGCTTACAGAAGCTGAAACACCTGCCAATGACTACCGGACGCTCACCGTAAGGCCCGGATACTAGCCGAATCCAGGAGAGTACCCGAGCTGATGACACCATGGAAAGTACGTACGGCCTTTCCGCTTTCGCACTCTTGTGGATCCAATTGCCCACTTCTCAGCATTTTGCCTTGTACATGA
+
AAABBBFAFFFFGGGGGGFGGGHHHHHGGGHHHBFGFHHFHHHGHGGAFGHHHGGGGHHHHHHHHHHGHHGHHHHHHHHHHHHHHGGHHHCFHHHFHHHB33FB32>>E//>?/?3BEFEGHHH?//</?/2FDG2FGG///?11?//?/><==CEGG@A/<00=00<.<0=/0=0:;C;EC0C?DC-:BFGB.:.9999C.-9/;CFFF.;CF.9://///;/A.BB/9/:/99/;9/;//9/;FF//;/
@M05620:37:000000000-D9766:1:1101:6240:14632 1:N:0:56
GAGGCTGCTTTGGAAGAAACTCATAGATTACTGCAACAGTTCCCCCTGGACCTGGAAAAGTTTCTTGCCTGGCTTACAGAAGCTGACCCAACTGCCAATTCCTACAGGATGCTACCCGTAAGGAAAGGCTCCTAGAAGACTCCAAGGGAGTAACAGAGCTGATGAAACACTGGCAAGTCAGTCCGGCATTTCCGCTTTAGCACTCTTGTGGATCCAATTGAACAATTCTCAGCATTTGTACTTGTAACTGA
+
>3A3AAFBFFFFG4FGFCGGGFDFBDFGFFGHAFGFGFHHHHHHHGGGHHHHHHHAFGFHB5GHGDDEGHHAGBGHHHHB3BF3GG23BFHEFGHHHHHHHHHHHHHHHHHHHFHHHGG/?E3GHHHFEHHGHGGHGH3BGGHHHH/CHGDH22FF2FGHHGHHD1<GF0?GCGHHGH1FGHG1?CDGGHHHEGGGGG0CGHHHEFHHHHGHHHGHHHHH00BFBFFGGGFGGBFGFGF0FGGGFFFGFG0
@M05620:37:000000000-D9766:1:1101:13121:14642 1:N:0:56
AGTGCCAGCTCTCAATCGCACAGGGGACCCAGGGCCTGGCCCCTCCATCCAGAAAACCTATGACCTCACCCGCTACCTGGAGCACCAACTCCGCAGCTTGGCTGGGACCTATGTGAGTATCCAGCGTAGGAATCTGGGAGTTGGGGAGGAGTGAGGAGTTGGGGAAAGACAGTCCTAACCGTGGAGGGTTCTGGTAAATGATGGGGTGAGGAGGGGCTCTTTGGCTCCCACCAGTCCCCCTGTCTGGTCTA
+
AA>AAFFFBFFFGGGGGGGGGGHFGGGGGGHHEFGGGFHHHHGGGGGHFFHHHFGHHGFHHHHHHHHHHHHFGEEGHEGHGHHHHHHGGHHHGGGGGHHHGHHGGGHHGHHHHHHHHHHHHHGHHGGGGGHHHHHHHHHGGHHHGGGGGGGHHGHHHGHHHHGGGGGHHHHHHHHHHHHHGGGGGGGGDGGGGGGGGGGGGGGGGGFFFFFFFFFFFFFFFFFFFFFFFFFFFFFFFFFFCFFFFFFFBF/
@M05620:37:000000000-D9766:1:1101:21103:14656 1:N:0:56
GAGGCTGCTTTGGAAGAAACTCATAGATTACTGCAACAGTTCCCCCTGGACCTGGAAAAGTTTCTTGCCTGGCTTACAGAAGCTGAAACAACTGCCAATTCCTACAGGATGCTACCCGTAAGGAAAGGCTCCTAGAAGACTCCAAGGGAGTAAAAGAGCTGATGAAACAATGGCAAGTAAGTCAGGCATTTCCGCTTTAGCACTCTTGTGGATCCAATTGAACAATTCTCAGCATTTGTACTTGTAACTGA
+
A>AABAFAFFFFGGGGGGBFGGFGHGGGHFGHHGHHHGGGHHHHHGGFHHHHHHHHHHFFHGHHHHHHHHHHHHHHHHHHHHHGHHHGHH1GHHHHHHHHHHHHHHHHHHGHHHGHHGGGGHHHHHHHHHHGHHHHHHHHHHHHHHGGHGGHHHHHGHGHHHHHHHHHHGHHHGHHGHHHHHHHHGHHHHHHHGGGGGHGHGHHHHHHGHGHHHCHFHHHHHHHBGHFHHFGGGGGGBFFGGGGFGGGGGB
@M05620:37:000000000-D9766:1:1101:10521:14673 1:N:0:56
AGTGCCAGCTCTCAATCGCACAGGGGACCCAGGGCCTGGCCCCTCCATCCAGAAAACCTATGACCTCACCCGCTACCTGGAGCACCAACTCCGCAGCTTGGCTGGGACCTATGTGAGTATCCAGCGTAGGAATCTGGGAGTTGGGGAGGAGTGAGGAGTTGGGGAAAGACAGTCCTAACCGTGGAGGGTTCTGGTAAATGATGGGGTGAGGAGGGGCTCTTTGGCTCCCACCAGTCCCCCTGTCTGGTCTA
+
BBABBFFFBFFFGGGGGGFFF?FGGGGGGGFHGGGGGGHHHHGGGGHGHHHHHCGHHGHFHHGHHHHGHHHGGGFGHHHHHHHHHHHGGHHHGGGGGHDGFHHGGGHHGHHHHHHEFHHHGHDGHGGGGGHHHHHGHEAFGHHHFGEGGGGHHFFHHGHGHGGGFFHHGHHGHHHHHCHHGGGGGGGGDFGGGGGGGG0BFGGGGGFAEFFFFFFFFFFFFFFFFFFFFFFFFFFFFFFFFFFFFFFFFFB
@M05620:37:000000000-D9766:1:1101:10528:14690 1:N:0:56
AGTGCCAGCTCTCAATCGCACAGGGGACCCAGGGCCTGGCCCCTCCATCCAGAAAACCTATGACCTCACCCGCTACCTGGAGCACCAACTCCGCAGCTTGGCTGGGACCTATGTGAGTATCCAGCGTAGGAATCTGGGAGTTGGGGAGGAGTGAGGAGTTGGGGAAAGACAGTCCTAACCGTGGAGGGTTCTGGTAAATGATGGGGTGAGGAGGGGCTCTTTGGCTCCCACCAGTCCCCCTGTCTGGTCTA
+
AA>AAFFFBFFFGGGFFFGGGGHDGGGGGEGHGGGFEGHFHHGHGGGHGFGHHBBGHGGHHHGHHHHHHHHGGEFGHGHGHFHHHHHHGGHHGGGFGGHHEHHGGGHHGHHHHHHHHHHHHHHHHGGGGGHHHHHHHHHFDHFHGGGGGGGGGHGHHGHHHFGGGGHGHHFHHHHHHHHHGGGGGGDCFGGGGGGGGGGGGGGGGGFFFFFFFFFFFFFFFFFFFFFFFFFFFFFFFFFFFFFFFFFFFF/
@M05620:37:000000000-D9766:1:1101:19522:14724 1:N:0:56
GAGGCTGCTTTGGAAGAAACTCATAGATTACTGCAACAGTTCCCCCTGGACCTGGAAAAGTTTCTTGCCTGGCTTACAGAAGCTGAAACACCTGCCAATTCCTACAGGATTCTACCCGTAAGGAAAGGCTCCTAGAAGACTCCAAGGGAGTAAAAGAGCTGATGAAACAATGGCAAGTAAGTCAGGCATTTCCGCTTTAGCACTCTTGTGGATCCAATTGAACAATTCTCAGCATTTGTACTTGTAACTGA
+
A?ABAAF>BDB@GCBBGGBFGGHHHHHEGHFGHB4FBGBFHFGGHGEBAGGGHGFGBA23BFHHHHHFFGHGHHHBBBGHHHFGHEFHGG1BGHHGHHHH@BGHGH3?FG3BGGBGFEEFGHFGGHBB?BGGHFFDGFG3FFFBCBF?GCFCHFF@F<@GF<<>FGFDGH??<0FGF?DG><F<=0><><F=F.D<EE==GDGCGFD00<.CCG::C<GCC;CGGGG0GF9CFGGGG0;;FBFFCFGGFG0
@M05620:37:000000000-D9766:1:1101:5301:14726 1:N:0:56
AGTCCCAGCTCTCCATCGCACAGGGTCCCGAGTGCGTGGCCCCTCCATCCAGAAACCCTATGACCACACCCGCTACCTGGCGCACCCCCTCCGCAGCTTGGCTGGGACCTATGTGCGTATCCCGCGTCGGCCTCTGGGCGTTGGGGCGGCGTGCGGCGTTGGGGCCAGCCCGTCCTACCCGTGGCGGGTTCTGGTAAATGATGGGGTGAGGAGGGGCTCTTTGGCTCCCACCAGTCCCCCTGTCTGGTCTA
+
>>11>BDCFFFFGGGF1AE1EEGFFB0A00AAAAD0/BEEGHGFFFFHGABGB0FBBEEC1BDGH1B/BEE/>//>FB1B0>?EEGG/EEG/?E?E<FBB?F1FGGHCCG1FGGD2?FGGHH1<C@G->C-.<CGF0C.-;ACH??C@@G@@@F@@@@@=@->@B;-9;EA>@FFF//;-AFF;;>@?@FFFFFFBBFFF/BFFFFF@?F-/;A>?@@FFFFFF/BFEE-AB-9FFFFFF?FFFFFFFFF/
@M05620:37:000000000-D9766:1:1101:1889:14726 1:N:0:56
GAGGCTGCTTTGGAAGAAACTCATAGATTACTGCAACAGTTCCCCCTGGACCTGGACAAGTTTCTTGCCTTGCTTACAGAAGCTGAAACAACTGCCAATTCCTACAGTACTCTACCAGTAAGGAAACGCACCTAGAAGACTCGAAGGGAGTAAAAGACATGACGAAAAAATGGCAAGTAAGTCAGGAATTTACGCCTCAGCACTCTTGAGGATCCAATTTAACAACACTTAGCATTTGTACTTGTAACTGA
+
>3AAABFBFFFFG4AFEGGGGGGHHFGGFCGHGGFHFHFHHFGFHGGGEFGGHHGH231FGHHGHHHHFH5BFGFFG5BFHHFGHEBGBGHHHHHHHCHH4BBFGH34B3B3BBBG33334DFGHBF///>/F33BFDC3B3//2?</?/?B3DFBA@22@FC/</A>C>01<<0<.1><1=11<01<<C=D0<.<<./:/;.:/:CC00;0//;GH0<090C99...000;:;;FG09;;;C90;0C0BB
@M05620:37:000000000-D9766:1:1101:5322:14730 1:N:0:56
AGTGCCAGCTCTCAATCGCACAGGGGACCCAGGGCCTGGCCCCTCCATCCAGAAAACCTATGACCTCACCCGCTACCTGGAGCACCAACTCCGCAGCTTGGCTGGGACCTATGTGAGTATCCAGCGTAGGAATCTGGGAGTTGGGGAGGAGTGAGGAGTTGGGGAAAGACAGTCCTAACCGTGGAGGGTTCTGGTAAATGATGGGGTGAGGAGGGGCTCTTTGGCTCCCACCAGTCCCCCTGTCTGGTCTA
+
ABAABFFFBFFFG4BFFAFEEEBCAEEGGGFGFGGEABFFFGFHGGHGHGFGFFFHGGHHFFGHHHHGHHHEEEEGHHHGHGF?GHCGFGHHGF?EE?GHGHHFFGHHGHGHHHHFHGHHHGFHHGEDFCGFHHHHHHGGCGHHGGGGGGGHHHHHG<CHHHGGEDFHFHGHGHHGFHHHGEEGGGGG;FGGGGFFGGGGGFGGEGFFEFFFFFFFF@FFFFFFFFFFFFFFFFFFFFFFFFFFFFFFBB9
@M05620:37:000000000-D9766:1:1101:16432:14740 1:N:0:56
GAGGCTGCTTTGGAAGAAACTCATAGATTACTGCAACAGTTCCCCCTGGACCTGGAAACGTTTCTTGCCTGGCTTACAGAAGCTGAAACAACTGCCAATTCCTACAGGATGCTACCCGTAAGGAAAGGCTCCTAGCAGACTCCAAGGGAGTAAAAGAGCTGATGAAACAATGGCAAGTAAGTCAGGCATTTCCGCTTTAGCACTCTTGTGGATCCAATTGAACAATTCTCAGCATTTGTACTTGTAACTGA
+
A3AABAFAFFDFGGGFE4FGGGGGCGHHHBFHHH44BBBDGHHHHGEFC2BFHHHGHD3BBGHHDGHGHHHHHHG3FGHHHHHGGDGHHGGHGHHG@BGHHHHHHHHGFHHHH4GHHGGFFFHF33BGHHHGHGH33BGHHHH22BFDCEG2>G2FFHHHH2GHHHHHHEGHHGHHGHHHHHHHHGHGGGHHHGGGGGHHHGHHHHHHHHGHHHHHGHHHHFHHHHHGGGGGGGGGGGGFGGGGBFFGFFB
@M05620:37:000000000-D9766:1:1101:16434:14759 1:N:0:56
GAGGCTGCTTTGGAAGAAACTCATAGATTACTGCAACAGTTCCCCCTGGACCTGGAAAAGTTTCTTGCCTGGCTTACAGAAGCTGAAACAACTGCCAATTCCTACAGGATGCTACCCGTAAGGAAAGGCTCCTAGAAGACTCCAAGGGAGTAAAAGAGCTGATGAAACAATGGCAAGTAAGTCAGGCATTTCCGCTTTAGCACTCTTGTGGATCCAATTGAACAATTCTCAGCATTTGTACTTGTAACTGA
+
A3AA>AF>CBB@G4BBFFBFGGHHHFGBGEEFG54BCGHHHDFGHGEBEFBFHGGFA32ABFHFGHGBBFGHHHHBBAGFHHBBGBBGGG?FGHHHGHHH4BGGGHBGHFCHHFHHHFEEEHFFHHBB?BGGHDBBGFFFBFHBCBF???CGFGF>F@2GF<<>FGH1?GGDF0FGFFGG>1<=><FFFFFFD.CEDE<<=GGGHHHB=C?C0:G:C0C::;;CGGHBGGBCFFFFGBBFBFFFCCFGGF0
@M05620:37:000000000-D9766:1:1101:7614:14763 1:N:0:56
AGTGCCAGCTCTCAATCGCACAGGGGACCCAGGGCCTGGCCCCTCCATCCAGAAAACCTATGACCTCACCCGCTACCTGGAGCACCAACTCCGCAGCTTGGCTGGGACCTATGTGAGTATCCAGCGTAGGAATCTGGGAGTTGGGGAGGAGTGAGGAGTTGGGGAAAGACAGTCCTAACCGTGGAGGGTTCTGGTAAATGATGGGGTGAGGAGGGGCTCTTTGGCTCCCACCAGTCCCCCTGTCTGGTCTA
+
>A>>AFFFBFFFG4FFGFGCGGHGGA2AEGHH2BEEGGHHHHGHGGHHHHHHHGHHFGHHHHHHHHHHHHHCE/>EGHHG2BFGHH1?EGHFEGGGGGHHGHHGGGHHGHGHHHHHHHHHHHHHHGGDCDGHHHHHHHGGGHHHGGEGGDGHH0GHHGHHHHGGEAGHCG:CHHHHHHHHGGGGGGGGFGGGGGGGGGGGGGGGGGFFFFFFFFFFFFFFFFFFFFFFFFFFFFFFFFFFFFFFFFFFFFF
@M05620:37:000000000-D9766:1:1101:22698:14813 1:N:0:56
GAGGCTGCTTTGGAAGAAACTCATAGATTACTGCAACAGTTCCCCCTGGACCTGGAAAATTTTCTTGCCTGGCTTACAGAAGCTGAAACACCTGCCAATTCCTACCGGATGCTACCCGTAGGGAACGGCACCTAGACGACTCCCCGGGAGTACAAAAGCTGCAGAAACAATGAAAAGTAAGTCAGGCATTTCCGCTTTAGCACTCTTGTGGATCCACTTGAACAATTATCAGCATTTGTACTTGTAACTGA
+
CCCCCCFCFFFFGGGGGG4FGGGHGGGHFFGHHBGHFFHHFHHHHGGGGHHHHHGHHHG5FGHGHHHHGHHHHHHFEHHHHHHHHHHHHH?FH3BF3BGDF4D4G?>>/1/?@F3BGEE>/??30??/<//F2BF23/<B//2/////>>.01>11<>0111//=<<GHHDB000=<0:000;0<CH.:CHC0:C.CGG090;0BB;CC0.0;9/=/00:00C0C9F0;09;9F/FFFFF//;B//;/;F:
@M05620:37:000000000-D9766:1:1101:7373:14855 1:N:0:56
GAGGCTGCTTTGGAAGAAACTCATAGATTACTGCAACAGTTCCCCCTGGACCTGGAAAAGTTTCTTGCCTGGCTTACAGAAGCTGAAACAACTGCCAATTCCTACAGGATGCTACCCGTACGGAAAGGCACCTAGAAGGCTCCAAGAGAGTAACAGAGCTGATGAAACACTGGCAAGTCAGTCCGGCATTTCCGCTTTAGCACTCTTGTGGATCCAATTGAACACTACTCAGCATTTGTACTTGTAACTGA
+
A3ABBAFBFFFFGFGFGGGGGGGHHHFHHGHHHHFHFHHHHHHHHGEGEGHHHHHHHFFHFHHHGHHHHHHHHHHFHHHHHHHHHHHHHHG133BFFH3FGHHGFHFHF3GFF4EH11/>/>/EFEHHE0B?3BFHEF0?F0FG1G000/@212>1@GF1@?GHG11??FGB0?0<FFDGHH1<CDGGDHHH0<EA.:00CCG0/;CC0C.C0CF:CCFGGB0B/;/;9009CFF00;;0;FF9;FFEFFB
@M05620:37:000000000-D9766:1:1101:10492:14857 1:N:0:56
GAGGCTGCTTTGGAAGAAACTCATAGATTACTGCAACAGTTCCCCCTGGACCTGGAAAAGTTTCTTGCCTGGCTTACAGAAGCTGAAACAACTGCCAATTCCTACAGGATGCTACCCGTAAGGAAAGGCTCCTAGAAGACTCCAAGGGAGTAAAAGAGCTGATGAAACAATGGCAAGTAAGTCAGGCATTTCCGCTTTAGCACTCTTGTGGATCCAATTGAACAATTCTCAGCATTTGTACTTGTAACTGA
+
BBCABCFBFFFFGGGGGGGFGGHHHHGHHGHHEGHHFHHHHHHHHGGGHHHHHHHGHHHHFHHHHHHHHHHCGFHHHHGHCGHHHH3FGHHHFHHHHHHHHHHHHHHHHHHHHHHHHGGGGHHHHHHHHHHGHHHHHHHHHHHHHHGGHGGHHFHHEHHHHHHHHHHHH/GHHHHHGHFHHHHHHGHHHHHHHGGGGGHHHHHHHHHHHHGGGHHHHHHHHHHHHHHHHHGGGGGGGGGGGGGGGGGGGGF
@M05620:37:000000000-D9766:1:1101:3733:14861 1:N:0:56
GAGGCTGCTTTGGAAGAAACTCATAGATTACTGCAACAGTTCCCCCTGGACCTGGCAAAGTTTCTTGCCTGGCTTACAGAAGCTGACCCAACTGCCAATTCCTACAGGATGCTACCCGTAAGGAAAGGCTCCTAGAAGACTCCAAGGGAGTAACAGAGCTGATGAAACACTGGCAAGTCAGTCAGGCATTTCCGCTTTAGCACTCTTGTGGATCCAATTGAACAATTCTCAGCATTTGTACTTGTAACTGA
+
CBCCCCFCFFFFGGGGGGGGGGHHFG566FGH5BFFFHGHFHHHGDGGHFHFHHGFGHFCDF5FH5DFFFG1FGHHHFAG33BFGH2BFGHEFFGHHGHH4FGGGHHHHHEFGHHEGGGEEHHHHHHHHHHGHHHHHH3FGGHGFH?FHGGHB2FH2GHHHHHH11?G0?DGBGHHGF1FGHH1FHGGHHHHHGEGGGBGHHHHHHHHHHGFHHHHHHHHFFHH/GHGGGGGGFFFGGG0CGGGGGGGFGC
@M05620:37:000000000-D9766:1:1101:14682:14897 1:N:0:56
AGTGCCAGCTCTCAATCGCACAGGGGACCCAGGGCCTGGCCCCTCCATCCAGAAAACCTATGACCTCACCCGCTACCTGGAGCACCAACTCCGCAGCTTGGCTGGGACCTATGTGAGTATCCAGCGTAGGAATCTGGGAGTTGGGGAGGAGTGAGGAGTTGGGGAAAGACAGTCCTAACCGTGGAGGGTTCTGGTAAATGATGGGGTGAGGAGGGGCTCTTTGGCTCCCACCAGTCCCCCTGTCTGGTCTA
+
AAAABFFFCFFFGGGGGGGGGGHEGGGGGGHHGGGGGGHHHHGHGGHHHHHHHGHHHGHHHHHHHHHHHHHGGEGGHHHHHHHHHHHHGHHHGGGGGHHHGHHGGGHHGHHHHHHHHHHHHHHHHGGGGGHHHHHHHGHGGHHHGGGGGGGHHHHHHGHHHGGGGGHHHHHHHHHHHHHHGDEGGGGGAFGGGGGGGGGGGGGGGGFFFFFFFFFFFFFFFFFFFFFEFFFFFFFFFFFFFFFFFFFFFFB
@M05620:37:000000000-D9766:1:1101:17198:14905 1:N:0:56
GAGGCTGCTTTGGAAGAAACTCATAGATTACTGCAACAGTTCCCCCTGGACCTGGAAAAGTTTCTTGCCTGGCTTACAGAAGCTGAAACAACTGCCAATTCCTACAGGATGCTACCCGTAAGGAAAGGCTCCTAGAAGACTCCAAGGGAGTAAAAGAGCTGATGAAACAATGGCAAGTAAGTCAGGCATTTCCGCTTTAGCACTCTTGTGGATCCAATTGAACAATTCTCAGCATTTGTACTTGTAACTGA
+
BAABBBFAFFFFCGFGGGFGGGHHFHHHHHHHHHEGFFHHHHHHHGGFGGHHHHGGHHFFBHHHHHHHHHHHHHHGHHHGHHHHHHHHHHEHGFHGGFHHFFHHHGGHHFHFHHFBGEFGGHHFF3FFCGHGHFFBGFHHHGHF2B/DEFABDHEHGHHFH2GHH2FHF<?1?BGHGHGHDHHHDGHHGG1FH?DGFGHHGEGHHHGB<GDHHHCCHFHHFHHHHHHHHHGGGGGGGGFFGFFFBB0FGGF
@M05620:37:000000000-D9766:1:1101:13482:14908 1:N:0:56
GAGGCTGCTTTGGAAGAAACTCATAGATTACTGCAACAGTTCCCCCTGGACCTGGAAAAGTTTCTTGCCTGGCTTGCAGAAGCTGAAACACCTGCCAATTCCTACAGGATGCTACCCGTAAGGAAAGGCTCCTAGAAGACTCCAAGGGAGTAAAAGAGCTGATGAAACAATGGCAAGTAAGTCAGGCATTTCCGCTTTAGCACTCTTGTGGATCCAATTGAACAATTCTCAGCATTTGTACTTGTAACTGA
+
AAAABAFBFFFFGGGGGGGGGFF5DAADD5BEGF4FGFCF5AF3AE2FFFF2B2BBBA2BBDFA5A5ABGFAA210BFEEGHHG333FFE1EGGGE33BGHGHFHHGHHHHHHHBGHEE@GHHHHHHHGHHGHHHEBGHHHGHHHHGGHGGHFF@GFH@GGFHHHHGHFHGHHHHHGHFGHGHGGHGHHHHHHG?EGGDFGEDGCFGHCGGHFFCFCHHHCGHHFHHFGGFGGGG9;BFFFFGGFFGGFGB
@M05620:37:000000000-D9766:1:1101:16302:14935 1:N:0:56
AGTGCCAGCTCTCAATCGCACAGTGTCTGGTCTATCTCCTGCCCTTAGATCGGAAGAGCACACGTCTGAACTCCAGTCACATTCAGAAATCTCGTATGCCGTCTTCTGCTTGAAAAAAAAAAAAAAAATCTAATAGAAGACATCAAGGTATTAAAATAGCTGATTAAACAATGGCTAATAAGTCATGCAGTTTATCCCTATCTCTCTTGTGGAGCCAATTGAACCATTCTCAGAACTTGTACTTTGAACTG
+
AAAABFFFBFFFGGGGGGGGGGHHH6FFGFBFDFBGHBFGGHHHGHHH5EGHGGEEHAHHGBGCBABAGHGHG3FCDG35F@5DDGFHFFH5DH?EEF4DEBEHGFHHHHHHH3GHCFGE?F//<>/>0<1>1111=F110011<00/<=0<DB000<0=0<<00:00;0:00://;000:0;0;00;0000000;9;900900000;:90.9./9;C/B//9B.9///:F9///./:/9:B/9://////
@M05620:37:000000000-D9766:1:1101:6553:14936 1:N:0:56
AGTGCCAGCTCTCAATCGCCCCGTGGACTCCGGGCCTGGCCCCTCCATCCCGAAAACCTATGACCTCACCCGCTACCTGGAGCACCAACTCCGCAGCTTGTCTGGGACCTAAGTGAGTATCAAGCGTCGGCATCTGGGCGTTGGGGCGGAGTGAGGAGTTGGGGTAAGCCCATCCTAACCGTGGTGGGCTCTGGTAAATGTTGGGGTGAGCAAGGGCCCTTTGGCTCCCACCAGTCCCCCTGTCTGGTCTA
+
111>ADB11C@DDGGB1AF110000EE11010A/A///B00BE/BE0F1B/////>FA01GF2D@GC1B0>>EE/EG1GAHHH/0?GHGBGH/////0<B<B2F0F0B/F1102@2<F2>@2211??AC/><->GD<F.----<-<.-?9?9.00.9:CCF/----://;A-/99///-;-------;--;B//;99////9;99-B=F-/9/-:-;-;AF//BFBF?A-----9;//-;--;B//BF9//
@M05620:37:000000000-D9766:1:1101:18092:14945 1:N:0:56
GAGGCTGCTTTGGAAGAAACTCATAGATTACTGCAACAGTTCCCCCTGGACCTGGAAAAGTTTCTTGCCTGGCTTACAGAAGCTGAAACAACTGCCAATTCCTACAGGATGCTACCCGTAAGGAAAGGCTCCTAGAAGACTCCAAGGGAGTAAAAGAGCTGATGAAACAATGGCAAGTAAGTCAGGCATTTCCGCTTTAGCACTCTTGTGGATCCAATTGAACAATTCTCAGCATTTGTACTTGTAACTGA
+
B?BCCCFCFFFFGGGGGGGGGGGHGHHHHHHHHHFHGHGFGHHHHGGGHHHHHHHHHFHHHHHHHHHHHHHHHHHHHHHHHHHHHHHHHHHHHHHHHHHHHHFHHHHHGHHHHFHHHGGFGHHHHHHHHHHGHGH3FGHHHHHECGGGHGGFHHHHGHHHHFHHHHHHHHHHHGHHGHHHHHHHHHGHHHHHHGGGGGHHHHHGGGHHHHGHHHHHHHHHGHHHGHHGHHGGGGGGGFGFGGGGGGGGGGF
@M05620:37:000000000-D9766:1:1101:18100:14964 1:N:0:56
GAGGCTGCTTTGGACGAACCTCATAGATTACTGCAACAGTTCCCCCTTGACCTGGAAAAGTTTCTTGCCTGGCTTACAGAAGCTGAAACACCTGCCAATTCCTACAGGATGCTACCCGTAAGGAAAGGCTCCTAGAAGACTCCAAGGGAGTAAAAGAGCTGATGAAACAATGGCAAGTAAGTCAGGCATTTCCGCTTTAGCACTCTTGTGGATCCAATTGAACAATTCTCAGCATTTGTACTTGTAACTGC
+
A1AAAAF11BBDFCAAEEAEGGHHGHH2AGGGHBAF1FAFDGGAFFEAAFBFDGAG1A00BFFGGHHFGBAFGHHGH1BFHHHHEHFHHFBFHBHFHHHHBFGHHH10>G1BFG>GHEEEFAF<GF0<?FGGHHBDGDGBGGF1CBF?</?@FHG1F00?11?<FHH1?G??>0GCF1FH1>=<10<<CGFDG.AAAE00<CCGGFC<0;CBCC:0CCCC90;0/CBFGGGFGGGFF0;BBCBFFGGGGG0
@M05620:37:000000000-D9766:1:1101:18530:14968 1:N:0:56
AGTGCCAGCTCTCAATCGCACAGGGGACCCAGGGCCTGGCCCCTCCATCCAGAAAACCTATGACCTCACCCGCTACCTGGAGCACCAACTCCGCAGCTTGGCTGGGACCTATGTGAGTATCCAGCGTAGGAATCTGGGAGTTGGGGAGGAGTGAGGAGTTGGGGAAAGACAGTCCTAACCGTGGAGGGTTCTGGTAAATGATGGGGTGAGGAGGGGCTCTTTGGCTCCCACCAGTCCCCCTGTCTGGTCTA
+
>AABAFFFBFFFGGGGGGGGGGHHFGGGGGHHFGFGGGHHHHGHGGHGHHHHFHHHHGHFHHHHHHHHHHHGGFGGHHHHGHHHHHHHGHHHGGGGGHHHGHHGGFHHGHHHHHHHHHHHHHGHHGGGGGHHHHHHHGHGGHHHGGGGGGGHHHHHHGHHGHGGGGHGGHHHHHHHHHHHGDGGGGGGEGGGGGGGGGGGGGGGGGFFFFFFFFFFFFFFFFFFFFFFFFFFFFFFFFFFFFFFFFFFFF/
@M05620:37:000000000-D9766:1:1101:17385:14978 1:N:0:56
GAGGCTGCTTTGGAAGAAACTCATAGATTACTGCAACAGTTCCCCCTGGACCTGGAAAAGTTTCTTGCCTGGCTTACAGAAGCTGAAACAACTGCCAATTCCTACAGGATGCTACCCGTAAGGAAAGGCTCCTAGAAGACTCCAAGGGAGTAAAAGAGCTGATGAAACAATGGCAAGTAAGTCAGGCATTTCCGCTTTAGCACTCTTGTGGATCCAATTGAACAATTCTCAGCATTTGTACTTGTAACTGA
+
A3AABAFBFFFFGGGGFGGGGGFHFHFHHHHHHH4FGGFFGHHHHGEGHBHHHHHHH32BBGHHHGHHHHHHHGGEGHHGHHHFH3FHHFHHFGHHGHHHHHHHHHHHHHHHHFHHHGGGGHHHF3GHHHHGHHH3FGHHHHHGCGFGHFGEDHFHGHHHHFHHHHHHHFGHHGHHGHHHHHHHHHHHHHHHHGGGGGHGHHHHHHHHHHGHGHHHGHHHHHHHHHHHHHGGGGGGGGGGGGGGGGGGGGF
@M05620:37:000000000-D9766:1:1101:15244:14980 1:N:0:56
AGTGCCAGCTCTCAATCGCACAGGGGACCCCGGGCCTGGCCCCTCCATCCCGAAAACCTATGACCTCACCCGCTACCTGGAGCACCAACTCCGCAGCTTGGCTGGGACCTATGTGAGTATCCAGCGTAGGAATCTGGGAGTTGGGGAGGAGTGAGGAGTTGGGGAAAGACAGTCCTAACCGTGGAGGGTTCTGGTAAATGATGGGGTGAGGAGGGGCTCTTTGGCTCCCACCAGTCCCCCTGTCTGGTCTA
+
>1>AAFB11CFFGGGGGGGFGEFCFGGEEE0AA/AEAFHHAFE/BEAGBG/BA//>FE0BFHFGHHH1F0BEEE>EHBGHCGHHHHEGFGHHGGEGGFFG<GFEGCCGFGHBFGFHBGH1G1?10<?CCCHHHHFB10G.CF<1CCE-@CG/C0:::A/:CC?CCAEF/9FF9CFGFBFFAA.9.9.9A-9BB9:BFBFBBBFFEFA9A?FFB?99@-E9BFFFFFFE?-F-E?FFFFF9-E/BFFFFFB/
@M05620:37:000000000-D9766:1:1101:7315:14994 1:N:0:56
GAGGCTGCTTTGGAAGAAACTCATAGATTACTGCAACAGTTCCCCCTGGACCTGGAAAAGTTTCTTGCCTGGCTTACAGAAGCTGAAACAACTGCCAATTCCTACAGGATGCTACCCGTAAGGAAAGGCTCCTAGAAGACTCCAAGGGAGTAAAAGAGCTGATGAAACAATGGCAAGTAAGTCAGGCATTTCCGCTTTAGCACTCTTGTGGATCCAATTGAACAATTCTCAGCATTTGTACTTGTAACTGA
+
BBBAACFBFFFFGGGGGGGGGGHHHHGHHHHFGHHHHHHHHHHGGFEGHGHHHFHFGHHHGGHHHFGHHHHHHHHHHHHHGHHHHGHFHHHHHHHHHHHHHHHHHHHHHHHHHHHHGGGGGHHHHHGGHHHGHHHHHHHHHFGGHHGGHGGHHHHHGHHHHHHHHHHGHGFGHGHHGGGHHHHGHHHHHHHHHEGDEG=GHFGGHHHHGHGHGHHHHHHHHHHHHHHHHHGGGGGGGGGFFFGGGGGGGGF
@M05620:37:000000000-D9766:1:1101:28154:15003 1:N:0:56
GAGGCTGCTTTGGAAGAAACTCATAGATTACTGCAACAGTGCCCCCTGGACCTGGAAAAGTTTCTTGCCTGGCTTACAGAAGCTGAAACAACTGCCAATTCCCTCAGGGTGCTACCCGTAAGGAAAGGCTCCTAGAAGACTCCAAGGGAGTAAAAGAGGAGCTGAAACAATGGCAAGTAAGTCAGGCATTTCCGCTTTAGCACCCTTTGTGATCCAATTGAACAATTCTCAGCATTTGTTCTTTGAACTGA
+
1>>1A?FAFF3FCFFFCCGGDFBGDGGHHHHHFHH1GHHF1BBGGGEGGGGHFFH0FFHHFHHHHFFGHHH/FCFFHGHEH1FGGFGG10FCEEBGFF@111110BB00>//1BBGFEEE/B11>0BFA10F11111BCCD1C111?//B/01D21<0/0</011?GGF/<1?00>F1<F1111>00.F<D0D..<CE000=0..;:000;0C0;0:0<0000;B:BC990FB;0B00;/;9;0009C0C0
@M05620:37:000000000-D9766:1:1101:9256:15017 1:N:0:56
GAGGCTGCTTTGGAAGAAACTCATAGATTACTGCAACAGTTCCCCCTGGACCTGGAAAAGTTTCTTGCCTGGCTTACAGAAGCTGAAACAACTGCCAATGCTACAGGATGCTACCCGTAAGGAAAGGCTCCTAGAAGACTCCAAGGGAGTAAAAGAGCTGATGAAACAATGGCAAGTAAGTCAGGCATTTCCGCTTTAGCACTCTTGTGGATCCAATTGAACAATTCTCAGCATTTGTACTTGTAACTGAC
+
A?AAABFBFFFFGGGG4GGGGGGGHFHEDAGHGFG4AGFDDGHGHGGGG2GHHGFHHHEHHHHHGHFGHGGGHHGGHEGFHHG3GHDGHFGHGGHFF3GHFGFGHHEHHHHHHEGFEEEEHFHFHHHFHHEBFGFFHH3BB2FFGGDGG/?DGFHECFHHHHHHGF<FF??FCGHG1?FBFGBGCGC>GHH1EEGDADH=D<CCDFHGGDH0CFCGGHFGHFFFGGHFHFFFGFGFGCFFGGGGGGGGFF/
@M05620:37:000000000-D9766:1:1101:12167:15019 1:N:0:56
AGTGCCAGCTCTCAATCGCACAGGGGACCCAGGGCCTGGCCCCTCCATCCAGAAAACCTATGACCTCACCCGCTACCTGGAGCACCAACTCCGCAGCTTGGCTGGGACCTATGTGAGTATCCAGCGTAGGAATCTGGGAGTTGGGGAGGAGTGAGGAGTTGGGGAAAGACAGTCCTAACCGTGGAGGGTTCTGGTAAATGATGGGGTGAGGAGGGGCTCTTTGGCTCCCACCAGTCCCCCTGTCTGGTCTA
+
BCBABFFFCFFFGGGGGGGGGGHHGGGGGGHHGGGGGGHHHHGHGGHGHHHHHHHHHGHGHHHHHHHHHHHGGGGGHHHHHHHHHHHHGHGHGGGGGHHHGHHGGGHHGHHHHHHHHHHHHHHHHGGGGGHHHHHHHHHGGHHHGGGGGGGHHHHHHGHHHHGGGGHHHHHHHHHHHHHHGGGGGGGGGGGGHGGGGGGGHHHGGGFFFFFFFFFFFFFFFHHFFFFFFFFFFFFFFFFFFFFFFFFFFF0
@M05620:37:000000000-D9766:1:1101:9128:15028 1:N:0:56
GAGGCTGCTTTGGAAGAAACTCATAGATTACTGCAACAGTTCCCCCTGGACCTGGAAAAGTTTCTTGCCTGGCTTACAGAAGCTGAAACAACTGCCAATTCCTACAGGATGCTACCCGTAAGGAAAGGCTCCTAGAAGACTCCAAGGGAGTAAAAGAGCTGATGAAACAATGGCAAGTAAGTCAGGCATTTCCGCTTTAGCACTCTTGTGGATCCAATTGAACAATTCTCAGCATTTGTACTTGTAACTGA
+
AABBBBFBFFFFGFGGGGGGGGGHHHHHHHHGHHGHHHHHHHHHHGGGHHHHHHHGHHGGBGHHHHHHHHHHHHHHHHHHHHHGHHFFHHHHHHHHHHHHHHHHHHHHHHHHHHHHHGGGGHHHHHHHHHHGHHHHHHHHHHHHHHGGHGGHFHHHGHHHHHHHGGHHHEHHHHHHGGFHHHHHHHHHHHHHHGGGGGHHHHHHHHHHGHGHHHHHHHHHHHHHGHHHHHGGGGGGGGGGGGGGGGGGGGF
@M05620:37:000000000-D9766:1:1101:9674:15029 1:N:0:56
GAGGCTGCTTTGGAAGAAACTCATAGATTACTGCAACAGTTCCCCCTGGACCTGGAAAAGTTTCTTGCCTGGCTTACAGAAGCTGAAACAACTGCCAATTACTACAGGATGCTACCAGTATGCAAAGGCACCTAGAAGCCTGCAAAAAAATAGCAAAGCAGATGAGCCATTGCCAATTAAGTCAGTCATTTCCGCTATTGCACTATTGTTCAGCCTATTGAATAATACTCAACATTCGTACTTGTAACTGC
+
BBCCCCFCFFFFGGGGGGGGGGHHHHHHHHHHHHHHGFHHHHHHHGGGHHHHHHHHHHFHGHHHHHHHHHHHHHHHHHHHGHHHHHHHHHE?3B3B3B3B4B4D4F3B1@3FG43?33@3444DFGHHA0??3B3B3B3BB002332///=222@@@@B2=2@1?11?01?11?111?1=>1=11111<=1<1.>.-.00<DF00=D0<0000://0;C0:0000;00;000;C/9009/.:000;C0B00
@M05620:37:000000000-D9766:1:1101:6837:15042 1:N:0:56
GAGGCTGCTTTGGAAGAAACTCATAGATTACTGCAACAGTTCCCCCTGGACCTGGAAAAGTTTCTTGCCTGGCTTACAGACGCTGACACAACTGCCAATTCCTACAGGATGCTACCCGTAAGGAAAGGCTCCTAGAAGACTCCAAGGGAGTAAAAGAGCTGATGAAACACTGGCAAGTAAGTCAGGCATTTCCGCTTTAGCACTCTTGTGGATCCAATTGAACAATTCTCAGCATTTGTACTTGTAACTGA
+
AAA3AAFBFFFFG4GGFGGAFGFHFHDGHBGHAFGDFFHHHHGHHGGGHGHHHHHAGHHHAGHHHDFGHHHHFBGHHHHG1>EEGG23BGGEHGHHGHHHHHHHHHHHHHHGHHHHHGGGGHHHHHHHHHHGHHHHHHCGGHHHHHFGHGGHH2GHFHHHHHHHB<FGF0FGHGHHGG1GHHHHHHGGHHHHHGGGGGFHHHHHHHHHFHGHGHHHFHHHHHGGFGGGGGGGGGGGGGGGGGGGGGGGGGF
@M05620:37:000000000-D9766:1:1101:5006:15045 1:N:0:56
GAGGCTGCTTTGGAAGAAACTGACAAACCAGGGACACAAGATCGGAAGCCCACACATCTGTACTCTAGTCAGCTTCAGGAATCTCGTATGCCGTCTCCTGCTTGAAAAAAGAACAGTCTCCTATCAGACTCCCCGTGCATCCCCTCACTGCTGCCCCCCTGGCCCGTCAGTCCTTCATTTTCTCTTTCGCCCTCTTGTGGCTCCCATTTCCCCCTTCTCATCATTTGTCCTTGTCACTGCCTCGCCTGGTC
+
BBBBBBFBFFFFGGGGGGGGG5G4B54AFGAFEFGGGHFHHFHFE22EEBBGF1E13BDG5BFEF55AABA5BFGHBB3BF3BGGB1B33@BF?EGB@GHHH33?F33BE//B0334BB?GG34B4B33B11?/C////2@C??0?0?F11?110?</<C<.0>.-<<..0=<00=0;C;0;0;0CC0.:;C@EFBFC0..;F..9BF0;;0C.AFFGGG0;0CFFFB/9BF/;/;B://://.;-.9;//
@M05620:37:000000000-D9766:1:1101:15045:15053 1:N:0:56
AGTGCCAGCTCTCAATCGCACAGGGGACCCAGGGCCTGGCCCCTCCATCCAGAAAACCTATGACCTCACCCGCTACCTGGAGCACCAACTCCGCAGCTTGGCTGGGACCTATGTGAGTATCCAGCGTAGGAATCTGGGAGTTGGGGAGGAGTGAGGAGTTGGGGAAAGACAGTCCTAACCGTGGAGGGTTCTGGTAAATGATGGGGTGAGGAGGGGCTCTTTGGCTCCCACCAGTCCCCCTGTCTGGTCTA
+
ABBBBFFFCFFFGGGGGGGGGGHFGGGGGGEHGGGGGGHHHHGFGGHHHHHHHHHHHGHHHHHHHHHHHHHGGEEGHHGHHHHHGHHHGHHHGGEGGHHHGHHGGGGHGHGHHHHHHHHHGGHFHGGGGGHHHHHHHHHGGHHHGGGGGGGHHGHHHGHHHHGGGGHHHGGHHHHHHHHHGGGGGGGGFGGGGGGGFGGGGFFGGGFFFFFFFFFFFAFFFFFFFFFFFFFFFFFFFFFFCFFFFFFFBF/
@M05620:37:000000000-D9766:1:1101:2665:15065 1:N:0:56
AGTGCCAGCTCTCCATCGCACAGGGTACCCAGGGCCTGGCCCCTCCATCCAGAAAACCTATGACCGCACCCGCCACCTGGGGCACCCCCTCCGCAGCTTGGCTGGGACCTATGTGAGTATCCCGCGTAGGAATCTGGGCGTTGGGGCGGCGTGCGGCGTTGGGGACAGCCCGTCCTAACCGTGGCGGGTTCTGGTAAATGATGGGGTGAGGAGGGGCTCTTTGGCTCCCACCAGTCCCCCTGTCTGGTCTA
+
>A1>>DFCAFFFG1FBBAAEEEHFG00B1FBG00BB0BGHFHGGGGGEGFHFFFGBBEEE1BBGH/AEEEE/>/>BGGBB/>?EFGG/>E?/>?/<<B1B/F1FCGFCCF?GDF2@@GHHHH1CC<A/>C<1FGHHHH.CCCCHGGCGG9A;A9@?-9@9@-@@---;AE-@@FFF/;BF@FF@-@@@@FFFFFFBFFFF/BFBFF;@-FF/AB;@@@FF/BFF/FFFFFFFEFFFFFFF@FFFFFFFFF/
@M05620:37:000000000-D9766:1:1101:13380:15071 1:N:0:56
GAGGCTGCTTTGGAAGAAACTCATAGATTACTGCAACAGTTCCCCCTGGACCTGGAAAAGTTTCTTGCCTGGCTTACAGAAGCTGAAACAACTGCCAATTCCTACAGGATGCTACCCGTAAGGAAAGGCTCCTAGAAGACTCCAAGGGAGTAAAAGAGCTGATGAAACAATGGCAAGTAAGTCAGGCATTTCCGCTTTAGCACTCTTGTGGATCCAATTGAACAATTCTCAGCATTTGTACTTGTAACTGA
+
CBCCCCFCFFFFFFGGGGGGGGHHHHHHHHHHHHHHFHHHHHHHHGGGHHHHHHHGGHHGFHHHHHHHHHHHHHHHHHHHHHHHHHHHHHHHHHHHHHHHHHHHHHHHHHHGHHHHHGFGGHHHHHGGHHHGHHHHHHHHHHHGHHGGHGGHHHHHGHHHHHHHHHHHHHHHHGHHGHHHHHHHHHHHHHHHGGGGGGHHHHHHHHHHHHGHFFHHHHHGHHHHHHHHHHGGGGGGGGGGGGGGGGGGGGB
@M05620:37:000000000-D9766:1:1101:16975:15077 1:N:0:56
GAGGCTGCTTTGGAAGAAACTCATAGATTACTGCAACAGTTCCCCCTGGACCTGGAAAAGTTTCTTGCCTGGCTTACAGAAGCTGAAACAACTGCCAATTCCTACAGGATGCTACCCGTAAGGAAAGGCTCCTAGAAGACTCCAAGGGAGTAAAAGAGCTGATGAAACAATGGCAAGTAAGTCAGGCATTTCCGCTTTAGCACTCTTGTGGATCCAATTGAACAATTCTCAGCATTTGTACTTGTAACTGA
+
BABBCCFCFFFFGGGGGGGGGGGHGHHHHGHHHHHHFHHHHHHHHGGGHHHHHHHHHHHHHHHHHHHHHHHHHHHHHHHHHHHHHHHHHHHHFHHHHHHHHHHHHHHHHHHGHHHHHGGGGHHHHHHGHHHGHHHHHHHHHHHHHHGGHGGHHHHHGHHHHHHHHHHHHCHHHHHHGFHHHHHGHHHHHHHHHGGGGGHGHHHHHHHHGHGHGHHHHHHHHHHHHHHGHHGGGGGGGGGFGGGGGGGGGGF
@M05620:37:000000000-D9766:1:1101:25372:15085 1:N:0:56
GAGGCTGCTTTGGAAGAAACTCATAGATTACTGCAACAGTTCCCCCTGGACCTGGAAAAGTTTCTTGCCTGGCTTACAGAAGCTGAAACAACTGCCAATGCTGCACTGTTCTACACGCCAGGTAATGCTCCCAGAACACCCCAATCGAGTAAAACAGCCCACGAAACAATGCTACGTGATTCACGCATATGCCCTTTTGCGCACTTTTGTATCCAATTTAAAACTTCTCAGATTTTTTACTGCTGACTCAC
+
>3A3>4C>BBBDFBBABCBFFCGFHHHHHAFFDF4DBFBDDGFGHGEFG2BFFFG23ACFAFFHF5BGHGDFABBFGFFHH3FGGGFFHFBFCFF?@FFE3B43B3334444B4BB1/?/>/34B4?4BB3??3?F0BB?//<?00/0/10@@G@CC@//</<</?>G<1111<1.>0.0>11=<<-<.=00</<<GB0:--:-;/0<C:000;9C000090;0009;F000000;09.0000;/;B;9/9
@M05620:37:000000000-D9766:1:1101:19668:15087 1:N:0:56
AGTGCCAGCTCTCAATCGCACAGGGGACCCAGGGCCTGGCCCCTCCATCCAGAAAACCTATGACCTCACCCGCTACCTGGAGCACCAACTCCGCAGCTTGGCTGGGACCTATGTGAGTATCCAGCGTAGGAATCTGGGAGTTGGGGAGGAGTGAGGAGTTGGGGAAAGACAGTCCTAACCGTGGAGGGTTCTGGTAAATGATGGGGTGAGGAGGGGCTCTTTGGCTCCCACCAGTCCCCCTGTCTGGTCTA
+
BCBBBFFFCFFFGGGGGGGGGGHGGGGFEGHHFGGGEFHHHHGHGGHHHHHHHHHHHGHHHHFHHHHHHHHGG>EGHHGG?FGHHH1FFHHHFGFGGHHHGEHEGGHHGFGHHH3BGHHHHHHHHGGG</FGHFHHHHAFGHHHGGEGC>EGHGH.<ACHHHCGFGHHHHB/CGBFGHHHCGGGGEGGCFGGGGGGGGGGGGGFGGFFFFFFFFF-CBFFFFFFFFFEF9FFF?BFFFAD-AFFFFF0BFB
@M05620:37:000000000-D9766:1:1101:16836:15088 1:N:0:56
AGTGCCAGCTCTCAATCGCACAGGGGACCCAGGGCCTGGCCCCTCCATCCAGAAAACCTATGACCTCACCCGCTACCTGGAGCACCAACTCCGCAGCTTGGCTGGGACCTATGTGAGTATCCAGCGTAGGAATCTGGGAGTTGGGGAGGAGTGAGGAGTTGGGGAAAGACAGTCCTAACCGTGGAGGGTTCTGGTAAATGATGGGGTGAGGAGGGGCTCTTTGGCTCCCACCAGTCCCCCTGTCTGGTCTA
+
AAAAAFF1>FFFGGGGGE1FEEGCAE0EGGHHG?EG/AGHHHEGEGH1FCFGDGG0EFH1BGGHGGHHHHFEEFEEFFGHHHHHHHFHGEGHGF?ECGHHFBHGCEGHGHHHHHDHHDGHHHHHHGFGGGHHHGHHHHHGGHHGGGGGGGGHHHHHHGGFHHGGGGGHHHHHGHHGGHHHGCEGGFGGAFGGGGFGGGGGGGGGG.A@FFFFFF@@@@FFFFFFFFF-EFFFFFFFFFFF@FFFFFFFFFF
@M05620:37:000000000-D9766:1:1101:12223:15100 1:N:0:56
GAGGCTGCTTTGGAAGAAACTCATAGATTACTGCAACAGTTCCCCCTGGACCTGGAAAAGTTTCTTGCCTGGCTTACAGAAGCTGAAACAACTGCCAATTCCTACAGGATGCTACCCGTAAGGAAAGGCTCCTAGAAGACTCCAAGGGAGTAAAAGAGCTGATGAAACAATGGCAAGTAAGTCAGGCATTTCCGCTTTAGCACTCTTGTGGATCCAATTGAACAATTCTCAGCATTTGTACTTGTAACTGA
+
AAABBBFBFFFFGFGGGGGGGGHHGHHHHHHHHHHFFHGGHHHHHGGGHHHHHHHHHHHHHHHHHHHHHHHHHHHHHHHHHHHHHHHHHHHHGFHHHGHHHHHHHHHHHHHHHHHHHEEEGHHHHHHHGHHGGHHHHHHHHHHHHHGGHGGHHHHHGHHHHHHHHHHHHHGHHFHHGHHHHHHHHHHHHHHHHGGGGGGFHGGHHHHHGGGHHHHHHHGHHHHHHHHHHHGGGGGFGGGFGGGGGGGGGGC
@M05620:37:000000000-D9766:1:1101:19679:15101 1:N:0:56
AGTGCCAGCTCTCAATCGCACAGGGGACCCAGGGCCTGGCCCCTCCATCCAGAAAACCTATGACCTCACCCGCTACCTGGAGCACCAACTCCGCAGCTTGGCTGGGACCTATGTGAGTATCCAGCGTAGGAATCTGGGAGTTGGGGAGGAGTGAGGAGTTGGGGAAAGACAGTCCTAACCGTGGAGGGTTCTGGTAAATGATGGGGTGAGGAGGGGCTCTTTGGCTCCCACCAGTCCCCCTGTCTGGTCTA
+
ABBBBFFFBFFFGFFGGFFFGEGEFEEGGGHHGCGFGFHHHHGHGGHHHHHHHHHGHGHHHHHHHHHHHHHGGGGGHHHGHHHGHHFHGHHHGGCFGHHHGHHEEFHHGHHHHHHHHHHHHHHHHGEGGGHHHHHHHHHGEHHHGGGGGGGHHHHGHFHHHHGGGGHHHHHHHHHHHHHHGGGGGGGGDFGGGGGGGGGGGGGGGGFFFFFFFFFFFFFFFFFFFFFFFFFFFFFFFFFFFFFFFFFFBF;
@M05620:37:000000000-D9766:1:1101:26834:15111 1:N:0:56
ACCACACGTTCTAAAATGAGCTGCGTGGGGCTCTCGAGGAGCACCCCTTGCTGCTGACCAAGGCCCCCCTGAACCCCAAGGCCAACCGCTCCCACATGTGGGGGCTGCGTCCCTTCATCATTTACCCCAGGCATCTCCGACTTCTTCAGTAGCTACCACTTCTGCCAATATAGTTATGATCGTCTACTTTGCCCTGATACCACTTTGCTACTATGACGGTTCTTGCTCGCACTAGTACCTGTCTGTCGTCC
+
AAAAAAA@C1CAG3BFAF1BF1GGFE0A00B000BA1E/EE/EGHEEBFEBG1GEBFGH1AB//>>EFGGE>@BFEEG>G>>?GEF///////<0/<B221//>//<?/?/<?110111>>1111<<.><<..0/000.---.0:000:;000;00/00/=0;909/0/0090;;0090;0.:;..9;;0CCB9/C-//;/;;BFBF//9;/;BF//-99-;B/9//;--;--;/:B/9//;B//9/-99-
@M05620:37:000000000-D9766:1:1101:7591:15130 1:N:0:56
AGTGCCAGCTCTCAATCGCACAGGGGACCCAGGGCCTGGCCCCTCCATCCAGAAAACCTATGACCTCACCCGCTACCTGGAGCACCAACTCCGCAGCTTGGCTGGGACCTATGTGAGTATCCAGCGTAGGAATCTGGGAGTTGGGGAGGAGTGAGGAGTTGGGGAAAGACAGTCCTAACCGTGGAGGGTTCTGGTAAATGATGGGGTGAGGAGGGGCTCTTTGGCTCCCACCAGTCCCCCTGTCTGGTCTA
+
CCBBCFFFCFFFGGGGGGGGGGHHGGGGGGHHGGGGGGHHHHGHGGHGHHGHHHHHHEHFHHFHHHHHHHHGG/EFGFHHHHHHHHHHGHHHFGGGGHHHGHHGGGGHGHGGHHHHGHHHHHHHHGDFDDHHHHHHHHHGGHHHGGFGGDGHHHHHHGHGHHGGGGHHGHGHHHHHHGHHGGGGGGGGGGGGGGFGGGGGGGGGGGDFFFFFFFFFFFFFFFFFFFFFFFFFFFFFFFFFFFFFFFFFFF<
@M05620:37:000000000-D9766:1:1101:9240:15172 1:N:0:56
GAGGCTGCTTTGGCAGTAACTGACAAGCCAGGCACAAAAGATCGGAAGCGCACACGTCTGAACTCCAGTCACATTCAGAAATCTCGTATGCCGTCTTCTGCTTGAAAAAAAAAAAACACCCACATCTGTTGTCCGCCTCCCGCCTTCCTTTCCTCCCTGCTCTCCGCCCTTTCTACCTGTTTCTCTCTTCTACCTTTTACCGTCCTCCTCTCTTCTCTGCCCTTCGTCTCCTTTTGAACTCTGCATTGTCT
+
>AA>>AFBFFFFG4FEFGGBFGFHHHHHGBFF4BF2GGFHGHHEEAFEAEEGGGHGHHHGHHHHHHHHHHHHH55FHFHH34BFGFB1BFGBE?EGGHGFHHHHFHFHGGEE?/////0<////111111101=.<.<AEE.<-..</000==CCCE/0./000:...;;F000000C9000;000;09000000;C09;B...../9../9////;////;//..;..9/9B///9/;99////////;/
@M05620:37:000000000-D9766:1:1101:6263:15183 1:N:0:56
GAGTCTGCTTTGGCAGAAACTCATAGATTACTTCAACAGTTCCCCCTGGACCTGGAAAAGTTTCTTGCCTGGCTTACAGACGCTGACCCAACTGCCAATTCCTACAGGATGCTACCCGTAAGGAAAGGCTCCTAGAAGACTCCAAGGGAGTAACAGAGCTGATGACACCCTGGCAAGTCAGTCAGGCATTTCCGCTTTAGCACTCTTGTGGATCCAATTGAACAATTCTCAGCATTTGTACTTGTAACTGA
+
>>A1>BFFFFFFG1FEAEG1BBBGHF1DF1FH3DF1EDGHHHHHHGGGHEHHHHH0BA0FADHHH1DFHHH/BBBFGHAGBEEEGGBFFHHABFGGEGGHHHHHHHHHHHHHHHHHHGG/EGGHHHHHHHHGHHHHHH1FGHHHHH/EHGGHB@FG0FHHHFHH111F/?FHEGHHGH1GGHH1GHHHHHHHHGGGGGEHHHHHHHHHHHGBGGHHFHHHFFGGEGGGGGGGGCFGGGGGGGGGGGGGGGF
@M05620:37:000000000-D9766:1:1101:7351:15211 1:N:0:56
GAGGCTGCTTTGGAAGAAACTCATAGATTACTGCAACAGTTCCCCCTGGACCTGGAAAAGTTTCTTGCCTGGCTTACAGAAGCTGAAACAACTGCCAATTCCTACAGGATGCTACCCGTAAGGAAAGGCTCCTAGAAGACTCCAAGGGAGTAAAAGAGCTGATGAAACAATGGCAAGTAAGTCAGGCATTTCCGCTTTAGCACTCTTGTGGATCCAATTGAACAATTCTCAGCATTTGTACTTGTAACTGA
+
BBBBBBFBFFFFGGGGFGGGGGHHHHHHHHHHHHHHHHGGHHHHHGGGHHHHHGHHHHHHGHHHHHFHHHHHHEFHHHHHEGHHHHHHHGHHHHHHHHHHHHHHHHHHHHHHHHHHFFEGGHHFHFGEGHHGHHHHHHHHHHHGHFFGGGGHHHHHGHHHHFHFHHHHGEHDHFHHGFGFHGFGHGBEFHHHHGGGGGGHHFDGGFFHDGFHFHHHHHHHHGHHHHHGHHFGGGGGGGGFFFFGFGGGGGF
@M05620:37:000000000-D9766:1:1101:8574:15223 1:N:0:56
GAGGCTGCTTTGGAAGAAACTCATAGATTACTGCAACAGTTCCCCCTGGACCTGGAAAAGTTTCTTGCCTGGCTTACAGAAGCTGAAACAACTGCCAATTCCTACAGGATGCTACCCGTAAGGAAAGGCTCCTAGAAGACTCCAAGGGAGTAAAAGAGCTGATGAAACAATGGCAAGTAAGTTAGGCATTTCCGCTTTAGCACTCTTGCGGATCCACTTGAACAATTCTCAGCATTTGTACTTGTAACTGA
+
>>>>A>FBFFFFGGFGCGGFFFFGGFGFGDGHFFB4BGHHHHHHHGGGHBHHHHHHHHHHHHHHHHHHHGHGHHFFGHGFGHGGHH3EFFGHHHHH3FGG4BBEGH3?BE32BFFG11>E?G33FE00??F/3F4G3?GBFBB222//FE?222@2/@<<2222221?FE??1001/<<@1111>0<11>G>GEG<<E=D000<<<=00---;;:;/;00909CF90CF00CBFFGFGGCFBFGBFFFB00
@M05620:37:000000000-D9766:1:1101:25152:15241 1:N:0:56
GCGGCTGCTTTGGCAGAAACTCATAGATTACTGCAACAGTTCCCCCTGTACCTGTAACCGTTTCTTGCCTGGCTTCCAGAAGCTGCCACACCTGCCAATTCCTACAGGCTGCTCCCCGTCCTTCCCGGCTCCTCGCCGCCTCCCAGTGAGTCCCCGAGCTGATGACACACTGTCAAGTACGTCCGGCATTTCCGCTTTCGCACTCTTGTGGATCACCTTGCCCACTTCTCAGCATTTGTCCTTGTAACTGA
+
>1>>>>1AFFFFG1BEAGGFGGBHB3DF3EFFEG1BBFB1AFGHHGEFABFF2B1BD21ABEGBDFGGHHGAFBE0FGFBBGGGB@0BB>/BB0FFHGFFFGF2@@BF/BFFGD1?E/EEF/2<B0?E/>CFHCEC/C/>EEHGFF1F1?FDG1.>-<AEG<<G<00=/.<<0=DDFH0:;GGEGGG-;CFGGG.CEG0AE.AA99CFFF?FFF9/-9BF;/;BEFFFFF/BF/;///;/;BFFF99B;B;
@M05620:37:000000000-D9766:1:1101:13209:15266 1:N:0:56
GAGGCTGCTTTGGAAAGAAACTCATAGATTACTGCAACAGTTCCCCCTGGACCTGGAAAAGTTTCTTGCCTGGCTTACAGAAGCTGAAACAACTGCCAATTCCTACAGGATGCTACCCGTAAGGAAAGGCTCCTAGAAGACTCCAAGGGAGTAAAAGAGCTGATGAAACAATGGCAAGTAAGTCAGGCATTTCCGCTTTAGCACTCTTGTGGATCCAATTGAACAATTCTCAGCATTTGTACTTGTAACTG
+
BBBBBBFBFFFFGFGGGGGGGGHHHHHHHHHHHHHGHHGHFHHHHHGGGHEHHHHHHHGHFFHHHHHGHHHHHHHHHHHHHHHHHHFFHHHGHHHHHHHHHHHHHHHHHHHHHHHHHHGEFGHHHHHHHHHHGHHHHHHHHHHHHHHGGHGGGHHHHGHHHGHGHHHHHHHHHHHHGGFGGHHHHHHHEFHGHHGGGGGGHGHHHHGHHHHGHHHHHHHHHHHHGHHHHGBFGGGGGGGGGGGGGFGGGFG
@M05620:37:000000000-D9766:1:1101:10916:15286 1:N:0:56
GAGGCTGCTTTGGAAGAAACTCATAGATTACTGCAACAGTTCCCCCTGGACCTGGAAAAGTTTCTTGCCTGGCTTACAGAAGCTGAAACAACTGCCAATTCCTACAGGATGCTACCCGTAAGGAAAGGCTCCTAGAAGACTCCAAGGGAGTAAAAGAGCTGATGAAACAATAGCAAGTAAGTCAGGCATTTCCGCTTTAGCACTCTTGTGGATCCAATTGAACAATTCTCAGCATTTGTACTTGTAACTGA
+
A1AAAAFAFFFFG1BGGGGGGGFHHG1FGGGHGHHHFHHHHHHHHGGGHHHHHHHAGGFHEHHHHGGHHHGGFGGHHHHHHHHHHGFDGHHHHHHHHHHHHHHHHHGHHHHHHHHHHGGCFHGHHHHHHHHGHHHHGHEHHHHHHHGGHGGHH2GGEHHHHHHHH1FGH/GFHHHHHHHHGHHHHHHHHHHHHGGGGGHEHHHHHHHFFHGGHHHHHHHHGHHHHHHHHHHGGGGGGGGGGGGGGGGGGGB
@M05620:37:000000000-D9766:1:1101:19668:15297 1:N:0:56
GAGGCTGCTTTGGAAGAAACTGACAGGCCATGGCCAAACTTTCGGAAGGGCCCACGTCTAACTCCAGCCACATTCAGAAAACCCGAATGAAGTCTTCCGCTTGAATACAAACCCCAAGGAAAGGTCCCTATAATACTCCAAGCGATCAAAACAGCTGACCAAACAATCGCAAGTAAGTCAGGCACTTCCGTATTATCTATCCTATGTATCACATTCAACAATTCTCAGTTCTTTTCCTCGCAACTAACAAG
+
AAAABAFBFFFFGGGGGGGGGBG4G4A22B4BFB3FGH2355D2222B22BA011AB121B3FGC3G3B1?1@D5D5D5F2311>/E1@@33B44BF41?/>?0B4?33B3///?/EEAGH0001BB0B?B1B22@@1@@FF/////?<?10?0<11?001.<>>.11..<.<0000<<00//..:/:0.0.:/::000:0/;;0000900099090909900;;900000;;000;;0.-9.9///;//.
@M05620:37:000000000-D9766:1:1101:6104:15320 1:N:0:56
AGTGCCAGCTCTCAATCGCACAGGGGACCCAGGGCCTGGCCCCTCCATCCAGAAAACCTATGACCTCACCCGCTACCTGGAGCACCAACTCCGCAGCTTGGCTGGGACCTATGTGAGTATCCAGCGTAGGAATCTGGGAGTTGGGGAGGAGTGAGGAGTTGGGGAAAGACAGTCCTAACCGTGGAGGGTTCTGGTAAATGATGGGGTGAGGAGGGGCTCTTTGGCTCCCACCAGTCCCCCTGTCTGGTCTA
+
ABAABFFFBFFFGGGGGGGGGGGGFGGGGGHHGGGGGGHHHHGHGGGHHHHHHGGHHGHHHHHHHHGHHHHGGEEGHHHHHHHHGHHHGGHHGGGGGFHHGHHGGGHHGHHHHHHHHHHHHHHHHGEGGGHHHHHGHGHGEHHHGGGGGGGHHGHHHGHEHHGGGGHHHHHHHHHHGHHHGGGGGGGGGGGGGGGGGGGGGGGGGGFFFFFFFFFFFFFFFFFFFFFFFFFFFFFFFFFFFFFFFFFFFF:
@M05620:37:000000000-D9766:1:1101:12288:15333 1:N:0:56
GAGGCTGCTTTGGAAGAAACTCATAGATTACTGCAACAGTTCCCCCTGGACCTGGAAAAGTTTCTTGCCTGGCTTACAGAAGCTGAAACAACTGCCAATTCCTACAGGATGCTACCCGTAAGGAAAGGCTCCTAGAAGACTCCAAGGGAGTAAAAGAGCTGATGAAACAATGGCAAGTAAGTCAGGCATTTCCGCTTTAGCACTCTTGTGGATCCAATTGAACAATTCTCAGCATTTGTACTTGTAACTGA
+
>>A>A>>AFFDFF4FGCBGGDGBDBGDGHHFFBG4BFCGGHHHHHG?FEFGFHHFBG3AFBGHHGDGGHHHGGA13FHGE3FGCGD3BFFGHGHHHGHHEHHHFFHHHHHHHHHHH1EE/EFFFGGHHGHHGHHHBFGCGHHFHFGAAHDDFF22FFHFHHEHGHBFHH/FFFGHGEGHHHFFGFGBFHHHGHGGGGGHEHGHHHGGDDGDFHHHHHHHH:GHHHHHHHHGGGFGFGGGGGGGGGGFFGG9
@M05620:37:000000000-D9766:1:1101:14230:15339 1:N:0:56
GAGGCTGCTTTGGAAGAAACTCATAGATTACTGCAACAGTTCCCCCTGGACCTGGAAAAGTTTCTTGCCTGGCTTACAGAAGCTGAAACAACTGCCAATTCCTACAGGATGCTACCCGTAAGGAAAGGCTCCTAGAAGACTCCAAGGGAGTAAAAGAGCTGATGAAACAATGGCAAGTAAGTCAGGCATTTCCGCTTTAGCACTCTTGTGGATCCAATTGAACAATTCTCAGCATTTGTACTTGTAACTGA
+
BABBB@FAFFFFFGGGFGEAGFAGHFHHG5DHHGEGFGGHGHGHHGFGFGHHFHHCGHHGFGHHHHGHHHHGHGHFHHHGFGHFHE3FGFEEFGHHHHHHHHHHHGHHHHHHHGHHHEGFFHHHGEGHHHHGHHH3GHHHHHHH2GGGHGGHBFGHEHHHHBGHDGHHH/FGFGHHGHGHHHHGHHHHHHHHHGGGGGGHHHHHHHHHHHGFFHHHFHHHHHGHHHHHHHGGGGGGGGFFGGGGGGGGGGG
@M05620:37:000000000-D9766:1:1101:27225:15341 1:N:0:56
AGTGCCAGCTCTCCATCGCACAGGGTCCCGAGGGCGTGGCCCCTCCATCCAGAAAACCTATGACCTCACCCGCTACCTGGGGCACCCACTCGGCAGCTTGGCTGGGACCTATGTGAGTATCCAGCGTAGGAATCTGGGCGTTGGGGCGGAGTGCGGCGTTGGGGACAGCCAGTCCTAACCGTGGAGGGTTCTGGTAAATGATGGGGTGAGGAGGGGCTCTTTGGCTCCCACCAGTCCCCCTGTCTGGTCTA
+
>>>1>BDFACFFGAFB1AA1A0FAFB0BB0BE0AB/AEFEFHGHGGH1G0AFDGH0BEHG1@BGHDBEGHF/>/>EGHBB//?EEGE/?F<//?/E/BB<?G1FGGGHGHHFFGFDHHHHHHFHHGG?CGFFGFHHHH.CGGGHGG.;A-;CF0A@-@;@@-@@---;-;-;FFFFBFFF@FF@-AB@BFFFFFBBFFFFFFFFFFA@FFFEFF@@@;EFFFFFFFFFFFFFFFFFFFFF@FFFFFFFFFF
@M05620:37:000000000-D9766:1:1101:20391:15352 1:N:0:56
AGTGCCAGCTCTCAATCGCACAGGGGACCCAGGGCCTGGCCCCTCCATCCAGAAAACCTATGACCTCACCCGCTACCTGGAGCACCAACTCCGCAGCTTGGCTGGGACCTATGTGAGTATCCAGCGTAGGAATCTGGGAGTTGGGGAGGAGTGAGGAGTTGGGGAAAGACAGTCCTAACCGTGGAGGGTTCTGGTAAATGATGGGGTGAGGAGGGGCTCTTTGGCTCCCACCAGTCCCCCTGTCTGGTCTA
+
CCBCCFFFDFFFGGGGGGGGGGHHGGGGGGHHGGGGGGHHHHGHGGHHHHHHHHHHHGHHHHHHHHHHHHHGGGGGHHHHHHHHHHHHGHHHGGGGGHHHGHHGGGHHGHHHHHHHHHHHHHHHHGGGGGHHHHHHHHHGGHHHGGGGGGGHHHHHHGHHHHGGGGHHHHHHHHHHHHHHGGGGGGGGGGGGGGGGHGGHHHGGGGFFFFFFFFFFFFFFFHHFFFFFFFFFFFFFFFFFFFFFHFFFFFB
@M05620:37:000000000-D9766:1:1101:19188:15357 1:N:0:56
GAGGCTGCTTTGGAAGAAACTCATAGATTACTGCAACAGTTCCCCCTGGACCTGGAAAAGTTTCTTGCCTGGCTTACAGAAGCTGAAACACCTGCCAATTCCTACAGGATGCTACCCGTAAGGAAAGGCTCCTAGAAGACTCCAAGGGAGTAAAAGAGCTGATGAAACAATGGCAAGTAAGTCAGGCATTTCCGCTTTAGCACTCTTGTGGATCCAATTGAACAATTCTCAGCATTTGTACTTGTAACTGA
+
>>AAA1CAFFFFBGGGGF1FFFFGFGHBFDGHHF1BGGFDFGHHHGE/FFGHHHHHHDFFHGHHGHGHHHGHHGG1FGHHHHHCFGHHHF0EGGHHFGGHHHHBHHHHGHGHHFFGHGGE/FFFFFHHHHHGHHHF1FHHHHHFFGFGHGGF1FBGGHFHHGHHHHHHHEGHGHHHGFHFHHHHHHHGHHHHGGCGGGHHHFHHCGGHGHGHGHCG0CHHCFFG/CGHHFGFGBFCFBFFFFGGGGFGFGF
@M05620:37:000000000-D9766:1:1101:14534:15370 1:N:0:56
AGTGCCAGCTCTCAATCGCACAGGGGACCCAGGGCCTGGCCCCTCCATCCAGAAAACCTATGACCTCACCCGCTACCTGGAGCACCAACTCCGCAGCTTGGCTGGGACCTATGTGAGTATCCAGCGTAGGAATCTGGGAGTTGGGGAGGAGTGAGGAGTTGGGGAAAGACAGTCCTAACCGTGGAGGGTTCTGGTAAATGATGGGGTGAGGAGGGGCTCTTTGGCTCCCACCAGTCCCCCTGTCTGGTCTA
+
BCBBBFFFCFFFGGGGGGGGGGHHGGGGGGHHGGGGGGHHHHGHGGHHHHHHHHHGHGHHHHHHHHHHHHHGGEGGHHHHFGHHHHHGGHHHGGGGGHHHGHHGGGHHGHHHHHHHHHHHHHHHHGGGGGHHHHHHHGHGGGHHGGGGGGGHHHHHGGHHHHGGGGHHHHHHHHHHGHHHGGGGGGGGGGGGGGGGGGGGGGGGGGFFFFFFFFFFFFFFFHFFFFFFFFFFFFFFFFFFFFFFFFFFFF0
@M05620:37:000000000-D9766:1:1101:22087:15380 1:N:0:56
AGTGCCAGCTCTCAATCGCACAGGGGACCCAGGGCCTGGCCCCTCCATCCAGAAAACCTATGACCTCACCCGCCACCTGGAGCACCCACTCCGCAGCTTGGCTGGGACCTATGTGAGTATCCAGCGTAGGAATCTGGGAGTTGGGGAGGAGTGCGGAGTTGGGGAAAGACAGTCCTAACCGTGGAGGGTTCTGGTAAATGATGGGGTGAGGAGGGGCTCTTTGGCTCCCACCAGTCCCCCTGTCTGGTCTA
+
>A>>>DFFBFFFG4FB5AFAE?GAG2AAEEGHAEEAEFGHGHGHGGHHHEGGHHG2BFGGGDEHHDFFHHH@E//?FG3B21BGHH1??FG2/E?EEFBFEHFGGGGHGHFHHGGHFHHGHHBGHFG/DDD2GGHHFC0?EGHEGG.AGCCCG0<C@DGHHFGGE.:G/::FFGGGFFGGFGGGBGGGGGGGGEFFFFFFFFFFFFFF.AF/ADFAD;FF/9FFFFFF?FFFEFFFEFFFFFFFFFFFFFB
@M05620:37:000000000-D9766:1:1101:22086:15401 1:N:0:56
AGTGCCAGCTCTCAATCGCACAGGGGACCCAGGGCCTGGCCCCTCCATCCAGAAAACCTATGACCTCACCCGCTACCTGGAGCACCAACTCCGCAGCTTGGCTGGGACCTATGTGAGTATCCAGCGTAGGAATCTGGGAGTTGGGGAGGAGTGAGGAGTTGGGGAAAGACAGTCCTAACCGTGGAGGGTTCTGGTAAATGATGGGGTGAGGAGGGGCTCTTTGGCTCCCACCAGTCCCCCTGTCTGGTCTA
+
AAAAAFF1AFFFGGGGGGCFGGHCFEEEFGHHG?EGGGHGHHGHGGF1FGGHFFHHHGH1EGGHHHHHHHHGGC@EHGFHFHHHHHHHGHBGGGGGGHHHGH1FGGHHGHHHHHEHHHHHHHHHG@CGGGHHHHHHHHHGGHHHGGFGGGGHHGHHHGHFF/@GGGHHGHGHHHHHHHHHGGGGGGGGGGGGGGGGGGGGGGGGGGF@FFFFFF-@@@FFFFFFFFFFFFFFFFFFFFFF@FFFFFFFFFB
@M05620:37:000000000-D9766:1:1101:29675:15413 1:N:0:56
GAGGCTGCTTTGGAAGAAACTCATAGATTACTGCCACAGTTCCCCCTGGACCTGGAAACGTTTCTTGCCTGGCTTACAGAAGCTGAAACAACATCCTACACGTTGCGACCGCTACCCAAAGGCCCCGAGTAGTCGCCGACGGCGAGAGCGAGCTCGTGAAGCTGTGGCAATGACGACACGCTCCGGCGCTTCCGCATTCTCGCTGATCTAATTCACCTATTCCCATTATTAGCACTTGTACCTGACAATCC
+
>1>AA>C>FFF1AFGBFGFFDGEHDFDGHDFHGG0BFFFBFGHHHGGGEGHFHHHABB0BAFHHFGHHHHHEHEFGHFHFFGH@B@DFFFGG>0FF1B110/00>>>/>///>//00</B00//?>////@12@?/E/A/--------.;--;.0:9C/.0;00;//;C0/990..--:.--9--9;--;A-/;A--:9//-----;/////;/9/;////9//9//:FB/;/;/BBFFFF/9F/://9/-
@M05620:37:000000000-D9766:1:1101:3496:15427 1:N:0:56
AGTGCCAGCTCTCAATCGCACAGGGGACCCAGGGCCTGGCCCCTCCATCCAGAAAACCTATGACCTCACCCGCTACCTGGAGCACCAACTCCGCAGCTTGGCTGGGACCTATGTGAGTATCCAGCGTAGGAATCTGGGAGTTGGGGAGGAGTGAGGAGTTGGGGAAAGACAGTCCTAACCGTGGAGGGTTCTGGTAAATGATGGGGTGAGGAGGGGCTCTTTGGCTACCACCAGTCCCCATGTCTGGTCTA
+
3A>AAFFCAFFFGDGGGFFGFEGHGGGEEEHHGAEEAAGGGHGGGGGFGHHDBECGHEC3GGEHHHFHHHGFGGCEHHHHFHGEFEFFFGFHGEGEEGHHGGHG/EHHG2CHD?FFBBFB3GHGHGCE//DDF2FGDG0F<<FG/<F@CDGGHFFFH?</=/@FGGHHHHF/0;=0CFGH?EGGGGGCAFG0BB9CFGGFGGGGEFA@E.9BDB>BC-AFFF/BF//.B//AA.BBFFE..B/BF/B9;BF
@M05620:37:000000000-D9766:1:1101:29669:15430 1:N:0:56
GAGGCTGCTTTGGAAGAAACTCATAGATTACTGCAACAGTTCCCCCTGGACCTGGAAAAGTTTCTTGCCTGGCTTACAGAAGCTGAAACACCTTCCAATTCCTACCGGACGCTAACCGTAGGGCACGACACCAAGACAACTCACAAGAAGACAACAAGATACAAAAACAATGAAGAGTAACACCGGCATTTCAGCTTTAGCACTCTTGTAAATCAACATGACCCATTATTAGCATTTGTAACTGTCAATGA
+
A@BBBBFAFFFFGFFGAGAFGGHHHHGDGHGHGBAGFGFHHGHHHGEBA2BFGFEAB32BBFHFGGFBBBFGFGGBFGHHHHGHHFBGFB1B?3B?3BBBF4FB3B>///>>EGGHHFGH/E/B?/?/<//?//@@22@/22<1<100??100?/..><11111<>>><GDG0=0=C00<00<.;-A--CHFHHHBCGBCFFGF/9;CF00;;;:F/0;/0/9/;:00;0;CFF/BF/BB9/BB9/:/;F/
@M05620:37:000000000-D9766:1:1101:19986:15445 1:N:0:56
GAGGCTGCTTTGGACGAAACTGACAATTCAGGGACACAAGATCGGAAGAGCACACGTCTGCACTCCAGTCACCTTCAGGAATCTCGTATGACGTCTTCTGATTTAAAAAAAAAACAACGGGAGAACACCCCCATAAGAGAGGAACAGACAGAAGAAACCCACCACGAACAGAGGGCCGCTGCGACCGCCAAAAACAGGAATCGCCCCTGGATAACCACAGAACCAAGTATGACCATTGGAGCAGGATCAGC
+
A3AA>AFACBDDG4BAAE?EGGFBBEB5DDF3BAAABGAGBGBAE22A11ABABB0BBABADAFBB3BFF3B3BF33D3BFGBB4BBEG34B11?2?BFDBBB4BB34FEEEC/?//?////</0?00///<<<0<1110..00>//<</////////<;....:.-;--///....----.--;------::.;:...9/;.;.:-...99/9;:/9..//;....;////9//9/;/:/;./..//.//
@M05620:37:000000000-D9766:1:1101:18686:15454 1:N:0:56
AGTGCCAGCTCTCAATCGCACAGGGGACCCAGGGCCTGGCCCCTCCATCCAGAAAACCTATGACCTCACCCGCTACCTGGAGCACCAACTCCGCAGCTTGGCTGGGACCTATGTGAGTATCCAGCGTAGGAATCTGGGAGTTGGGGAGGAGTGAGGAGTTGGGGAAAGACAGTCCTAACCGTGGAGGGTTCTGGTAAATGATGGGGTGAGGAGGGGCTCTTTGGCTCCCACCAGTCCCCCTGTCTGGTCTA
+
ABAABFFFCFFFGGGGGGGGGGHGGGGGGGHHGGGGGGHHHHGHGGHHHHHHHHHHHGHHHHHHHHHHHHHGGGGGHHHHGHHHHHGHGHHHGGGGGHHHGGHGGGHHGHHHHHHHHHHHHHHHHGGGGGHHHHHHHHHGGHHHGGGGGGGHHHHHHGHHHHGGGGHHHHHHHHHHHHHHGGGGGGGGGGGGGGGGGGGHHGGGGGDFFFFFFFFFFFFFFFHFFFFFFFFFFFFFFFFFFFFFFFFFFFF
@M05620:37:000000000-D9766:1:1101:7989:15454 1:N:0:56
GAGGCTGCTTTGGAAGAGCCCACGTCTGCACTGCAGTCACATTCAGAAATCTCGCATGCCGACTTCTGCTTGAAAAAAGAATAACGTATTCCGTCTGCTGTTTGCAAACCAAAACAAGATCAACAGTTATTAGAGATGATAAAAATTAACTAGGCTACTGGATTAAGTGGCGCTTGATAGGTAGGAAAGAAGTAAGAGAAAAGAATAAAGAAGCGATTACAGTGCCAGGAGCCAGGGAAGCAACCAGCAGA
+
BBBBBBFBFFFFGGGGFGG4F4FEGGH2DF333BB3BBFDGHGBB5D5BDFFG220BA3BA0EFEG5D555313@B?>11B3B331BB334BB3B11BBB4BBB3?B?0/?///?/?223333332433333332?3233B333202@222>@22222111?11?11111/-.-..0111<100.00/././00<000/////..0;0000.//-....0;0000000...../.......//.:...../
@M05620:37:000000000-D9766:1:1101:7762:15469 1:N:0:56
AGTGCCAGCTCTCAATCGCACAGGGGACCCAGGGCCTGGCCCCTCCATCCAGAAAACCTATGACCTCACCCGCTACCTGGAGCACCAACTCCGCAGCTTGGCTGGGACCTATGTGAGTATCCAGCGTAGGAATCTGGGAGTTGGGGAGGAGTGAGGAGTTGGGGAAAGACAGTCCTAACCGTGGAGGGTTCTGGTAAATGATGTGGTGAGGAGGGGCTCTTTGGCTCCCACCAGTCCCCCTGTCTGGTCTA
+
BBBBBFFFCFFFGGGGGGGAEGHHGGGGGGHHFEGGGGHHHHGGGGHGHHGGHHHHHGHGHFHHHHHHHHHGGEEGHHHH2FGHHHF?FHHGFGGGGHHHGHHGGGHHGHHHHHHHHHHHHHHHHGGGGGHHHHHHHHHGGHHHGGGGGAEHHHHHHGHHHHGGGGHHGHFHHHHHHHHHGGGGGGGGAFFGGGGGGGGHGGGBFGGFFFFFFFFFFFFFFFHFFFFFFFFFFFFFFFFFFFFFHFFFFFB
@M05620:37:000000000-D9766:1:1101:12090:15494 1:N:0:56
AGTGCCAGCTCTCAATCGCACAGGGGACCCAGGGCCTGGCCCCTTCATCCAGAAAACCTATGACCTCACCCGCTACCTGGAGCACCAACTCCGCAGCTTGGCTGGGACCTATGTGAGTATCCAGCGTAGGAATCTGGGAGTTGGGGAGGAGTGAGGAGTTGGGGAAAGACAGTCCTAACCGTGGAGGGTTCTGGTAAATGATGGGGTGAGGAGGGGCTCTTTGGCTCCCACCAGTCCCCCTGTCTGGTCTA
+
CCBCCFFFDFFFGGGGGGGGGGHHGGGGGGHHGGGGGGHHHHGHGHHHHHHHHHHHHGHHHHHHHHHHHHHGGFGGHHHHHHHHHHHHGHHHGGGGGHHHGHHGGGHHGHHHHHHHHHHHHHHHHGGGGGHHHHHHHHHGGHHHGGGGGGGHHHHHHGHHHHGGGGHHHHHHHHHHHHHHGGGGGGGGGGGGHGGGHHGGGGGGGGGFFFFFFFFFFFFFFFHFFFFFFFFFFFFFFFFFFFFFHFFFFFB
@M05620:37:000000000-D9766:1:1101:17935:15511 1:N:0:56
AGTGCCAGCTCTCAATCGCACAGGGGACCCAGGGCCTGGCCCCTCCATCCAGAAAACCTATGACCTCACCCGCTACCTGGAGCACCAACTCCGCAGCTTGGCTGGGACCTATGTGAGTATCCAGCGTAGGAATCTGGGAGTTGGGGAGGAGTGAGGAGTTGGGGAAAGACAGTCCTAACCGTGGAGGGTTCTGGTAAATGATGGGGTGAGGAGGGGCTCTTTGGCTCCCACCAGTCCCCCTGTCTGGTCTA
+
ABAABFFFCFFFGGGGGGGGGGHGGGGGGGHHFGGGGGHHHHGHGGHHHHHHHHHGGGHGHFGHHGGHHHHGGEEGHHGGBGHHHHGGFHHFEFCGGHHHGHGGGGHHGHHHHHHHHHHHHHHHHGGDGGHHHGHHHHGGGHHHGGGGGGGHHHHHGGGHHHGGGGHHHHHHHHHHHHHHGGGGGGGGGGGGGGGGGGGGGHGGGGDFFFFFFFFFFFFFFFFFFFFFFFFFFFFFFFFFFFFFFFFFFFF
@M05620:37:000000000-D9766:1:1101:12087:15516 1:N:0:56
AGTGCCAGCTCTCAATCGCACAGGGGACCCAGGGCCTGGCCCCTTCATCCAGAAAACCTATGACCTCACCCGCTACCTGGAGCACCAACTCCGCAGCTTGGCTGGGACCTATGTGAGTATCCAGCGTAGGAATCTGGGAGTTGGGGAGGAGTGAGGAGTTGGGGAAAGACAGTCCTAACCGTGGAGGGTTCTGGTAAATGATGGGGTGAGGAGGGGCTCTTTGGCTCCCACCAGTCCCCCTGTCTGGTCTA
+
AABBAFFFAFFFGGGGGGGGGGHGGGDEGGCEGEEGGGHHHHGH1GGHHHFHHHGHHGHGHHHHHHHCGHHGGGGGHHHHFGHHHHHGGHHHGG@EGHHHGHHGGGHHGHHHGHHHHHHHHHHHHGGGGCFFHHHFHHFFGHHHGGEGGGGHHHHHHGHHHHGGGGHHHHHHHHHHFGHHGGGGBGGGDFGGGGGFFFFGGGFGGGGFEFFFDFFFFFFFFFBBFFFFFFFFFFFFFFFFFEFFF/BFFF/
@M05620:37:000000000-D9766:1:1101:10020:15526 1:N:0:56
AGTGCCAGCTCTCAATCGCACAGGGGACCCAGGGCCTGGCCCCTCCATCCAGAAAACCTATGACCTCACCCGCTACCTGGAGCACCAACTCCGCAGCTTGGCTGGGACCTATGTGAGTATCCAGCGTAGGAATCTGGGAGTTGGGGAGGAGTGAGGAGTTGGGGAAAGACAGTCCTAACCGTGGAGGGTTCTGGTAAATGATGGGGTGAGGAGGGGCTCTTTGGCTCCCACCAGTCCCCCTGTCTGGTCTA
+
BCBCCFFFDFFFGGGGGGGGGGHHGGGGGGGHFGGGGGHHHHGHGGFHHHHHHFHHHGHHGHHHHGHHHHHGGEFGHHHHGHHHHHGHGHHHGGGGGHHHGHHGGGFHGHHHHHHHHHHHHHHHHGEDGGHGHHHHHHHGGHGHGGECGGDFGFHFHGHHHHGGGGGFCGHHHHHHHHFHGGGGGGGGAFFGGGGGFFGGGGGBEDD>EFFFDFFFFFEFFFFFFFFFFFFFFFFFFFFFCFFFFFFFFFF
@M05620:37:000000000-D9766:1:1101:19370:15569 1:N:0:56
AGTGCCAGCTCTCAATCGCACAGGGGACCCAGGGCCTGGCCCCTCCATCCAGAAAACCTATGACCTCACCCGCTACCTGGAGCACCAACTCCGCAGCTTGGCTGGGACCTATGTGAGTATCCAGCGTAGGAATCTGGGAGTTGGGGAGGAGTGAGGAGTTGGGGAAAGACAGTCCTAACCGTGGAGGGTTCTGGTAAATGATGGGGTGAGGAGGGGCTCTTTGGCTCCCACCAGTCCCCCTGTCTGGTCTA
+
AB>AAFFFBFFFG4FBFFFCGFHDG?EFGGHGEAEEFFHHHHGEGGEHGFFHHGFFHFHHHGGHHDG3GGCEG>>EHGHHBGHHHH1??GHBEGFGGHGHGHEGGGHHGHHHHHHGGHHHHHHHHGGGGGHGHHHFGH0FEHHFFGACGDEHFFGHFGHFHGGGEEEHFHFHHGHGHHHHGGGAEGGGGFGGGGGFGGGGFFGGGGFCEF?FFDF;@DEBFFFFFFFEA.ADFFFFFFFFFFFFFFEFFF/
@M05620:37:000000000-D9766:1:1101:15855:15569 1:N:0:56
AGTGCCAGCTCTCAATCGCACAGGGGACCCAGGGCCTGGCCCCTCCATCCAGAAAACCTATGACCTCACCCGCTACCTGGAGCACCAACTCCGCAGCTTGGCTGGGACCTATGTGAGTATCCAGCGTAGGAATCTGGGAGTTGGGGAGGAGTGAGGAGTTGGGGAAAGACAGTCCTAACCGTGGAGGGTTCTGGTAAATGATGGGGTGAGGAGGGGCTCTTTGGCTCCCACCAGTCCCCCTGTCTGGTCTA
+
ABABBFFFCFFFGFGGGGGGGGHGFGGGGGHHGGGGGGHHHHGHGGHHHHHHHGHHHGHHHHHHHHHHHHHGGEGGHHHHFGHHHHHHGHHHGGGGGHHHGHGGGGHHGHHHHHHHHHHHHHHHHGGGGGHHHHHHHHHGGHHHGGGGGGGHHHHHHGHHHHGGGGHHHHHHHHHHHHHHGGGGGGGGGGGGGGGGGGGGGGGGGGFFFFFFFFFFFFFFFFFFFFFFFFFFFFFFFFFFFFFFFFFFFFB
@M05620:37:000000000-D9766:1:1101:17441:15586 1:N:0:56
GCGGCTGCTTTGGAAGAAACTCATAGATTACTGCCACAGTTCCCCCTGGACCTGGAACCGTTTCTTGCCTGGCTTACAGAAGCTGCAACAACTGCCAATTCCTACAGGATGCTCCCCGTAAGGACCGGCTCCTAGCAGACTCCCAGGGAGTCCAAGAGCTGATGAAACAATGGCAAGTAAGTCAGGCATTTCCGCTTTAGCACTCTTGTGGATCCAATTGAACAATTCTCAGCATTTGTACTTGTAACTGA
+
>1>AA>AAFFB1BFF111BFFG1D3DFHH1BGHHA1B0BBFGHHHGAFA0BBFGAGG1AFBEHGDFGFGHHHHFB1BGH1BFHBB1BFF0FGFCGG1BBGHHFEGCFE0FFHH1FGGCG/?<GG0/>CGCGGH1G11@FGHHH/0@?E/CE01?1?CGHHHDGHHHHHHGHHHGHHGHFDGHHHHHHCGHHHHGGGGGHHHGHHFHGFFGGGGGGF9CGF;0CFFGGGGGGGGBFFFFGGFGGGFFBFFF9
@M05620:37:000000000-D9766:1:1101:21201:15598 1:N:0:56
ACCACACCTTCTACAATGAGCTGCGTGTGGCTCCCGAGGAGCACCCCGTGCTGCTGACCGAGGCCCCCCTGAACCCCAAGGCCAACCGCGAGAAGCTGAGGAGGGTAGCGCGCTGCCTCTTCTTGTGGCGGCCTCCCTCCTTCCTCCCGTCCCCCCGCAGCTGCCTTTCTCCCTAGTTCTTTCTTCTTCCGCTTTCCGTCGGAGTATCTTCTCTGCCCTGCGTATCCTTCTTAGCACTTCTGGTTGTTGTT
+
CDDDDCCDFFFFGGGGGGFGGGHHGGGEHGHHHGGGGGGGGHHHHGGGGGGGHHHHHHHGGGGGGGGGGGGHHHHGGGGHGHHHHGGGGGGGGGHF2220/???/<1?1--->-<<.0=0=GH00=CF.-<AD9FGA/CFG0F/C0/..<<E...<@--<@/0<.0000<00//0/<:0<:000<FF0B0<...<00.0.<-9-9/000<BF000<0.0.9-<.9.<B0<<0000000<<0B000.<../.
@M05620:37:000000000-D9766:1:1101:16163:15608 1:N:0:56
AGTGCCAGCTCTCAATCGCACTGTCTGGTCTATCTCCTGCCCTTAGATCGGAAGAGCACACGTCTGAACTCCAGTCACATTCAGAAATCTAGTATGCCGTCTTCTGCTTGAAAAAAAAACAACAATACTCCTCAAATAGAGAAAAAGACCTAATTACACAACATCCCATCCACACGTCGTTACCTCATTATAACCCCTATTACCCCACCTACAACCTCACAACCATATCTGACTATCCCGACACAACCACC
+
>11AADD1AFC@BGGDGEAFEEGGDGGHHDGAFH12B1GCAGHHHHF2B/EECFFHHHHCHGHHHGEGHHFHHHHFHHHFHHGEDGHHHB2DF2F@@FEE@H/2B1FGHHGGEGGEEE///?//<1B<2B11011<21@@1@@<00/?0011?11?11?1<..0<0.110011>.-.<-<.<.0;0/00:<0;0;:.:.00000;=....///0/.///909.;.00=0;000//;///-----9-;:---
@M05620:37:000000000-D9766:1:1101:11866:15608 1:N:0:56
GAGGCTGCTTTGGAAGAAACTCATAGATTACTGCAACAGTTCCCCCTGGACCTGGAAAAGTTTCTTGCCTGGCTTACAGAAGCTGAAACAACTGCCAATTCCTACAGGATGCTACCCGTAAGGAAAGGCTCCTAGAAGACTCCAAGGGAGTAAAAGAGCTGATGAAACAATGGCAAGTAAGTCAGGCATTTCCGCTTTAGCACTCTTGTGGATCCAATTGAACAATTCTCAGCATTTGTACTTGTAACTGA
+
BBBBCCFCFFFFGGGGGGGGGGHHHHHHHHHHHHHHHHHHHHHHHGGGHHHHHHHHHHHHGHHHHHHHHHHHHHHHHHHHGHHHHHHHHHHHHHHHHHHHHHHHHHHHHHHHHHHHHGGEGHHHHHHHHHHGHHHHHHHHHHHHHHFGHGGHHHHHGFHHHHHHHHHHHEHHHGHHGHHHHHHHHGHHHHHHHGGGGGHHHHHHHHHHHHGHGHHHHHHHHHHHHHHHHHGGGGGGGGGGGGGGGGGGGGC
@M05620:37:000000000-D9766:1:1101:3775:15615 1:N:0:56
GAGGCTGCTTTGGAAGAAACTCATAGATTACTGCAACAGTTCCCCCTGGACCTGGCAAAGTTTCTGGCCTGTCTTACAGACGCTGAAACAAATGCCAATTCCTACAGGATGCTACCCGTCAGGAAAGGATCCTAGAAGCCTCCAAGAGAGTAACAGCGCTGATGCCCACCTGGCAAGTAAGTCCGGCATTTCCGCTTTCGCACTATTGTGACTCCAATTGAACAATTCTCAGCATTTGTACTTGTAACTGA
+
AABBCBFCFFFFGGGGGCGGGGFHGHHHHFHGHHHFHHGGHHHHHGGGHGHHHHHHH3AF5FHHH5BFFFFHFG5FGH3A1A>1EEGH3BG1B@GHGBGBFGGHHHHH1GEGHFH20?>//?FGHHHHGHG2?FGF?G?F2FGBGH0BF/@@2DF20B//>?1<1?01?<FG0FGGFHHF1>G1E?DCDGH0=DF.:C0E.CD-0CFFFG00;;FFBFGF;009/:0;BFFF/CFB0CB0=CFFCFFF9B;
@M05620:37:000000000-D9766:1:1101:27838:15617 1:N:0:56
GAGGCTGCTTTGGAAGAAACTCATAGATTACTGCAACAGTTCCCCCTGGACCTGGAAAAGTTTCTTGCCTGGCTTACAGAAGCTGAAACAACTGCCAATGCCCACTGGATGCTCCCCCTCCTTCCCGGCTACTAGACGGCTCCCCGAAAGTCACCGCGATGCTGAACCAATGGCAAGTCCGTCAAGCATTTCCGCTTTAGCACTATTGTGGCTCAACTTGCCCAATTCTCAGCATTTGTCCTTGTAAATGA
+
BABBBAFAFFFFGFGGGGCGGGHHHHHHHHHHHHGHGGHFHHHHHGGGHGHHHHHGGGCFBFHHHHHHHHHHHHHHHHHHHHHHHEHGHHHHHHHHHHHB333311@2BF@F3FFFG//EE23BBBE//>/234B23//>/?//<////?FF1?D///-->DH11><<<C/<C/GF.G==..:..0;/<00;0.::9C00CF;90C09;B..CF0C9C009;009/9FF09/B9;9/9//;9BFBB////;
@M05620:37:000000000-D9766:1:1101:27843:15636 1:N:0:56
GAGGCTGCTTTGGAAGAAACTCATAGATTACTGCAACAGTTCCCCCTGGACCTGGAAAAGTTTCTTGCCTGGCTTACAGAAGCTGAAACACCTGCCAATTCCTCCAGGCTGCTCCCCGTCCGGCCAGGCTCCTAGCCGACTCCCAGGGAGTCAACGAGCTGATGAAACACTGGCAAGTCCGTCAGGCATTTCCGCTTTAGCACTCTTGTGGATCCACTTGCCCACTTCTCAGCATTTGTACTTGTAACTGA
+
A>A1A?FAFFFFGFGGGGGGGG1F3FDFFFGHHFEFFGGG2DDGHGGF/BFGFEH0BGAFGHHHHHHHHHGFHGHHHHHHHHHHHBF1FG0EHHHHHHGGHHH1B0@B/B0?G1B?EGG//>@E</GHGHHGH1G10C>CCFGA@@/??CC01?1?FC<CF<>GHHHGH0DGHEHHGD00<CC.CGH.CGGHHG:CGE9FGGGG;F;CCFGGCC99/;CC0/;9AFFFGFFFG;BB9;9/;BFFF;;BFF/
@M05620:37:000000000-D9766:1:1101:27471:15676 1:N:0:56
GAGGCTGCTTTGGAAGAAACTCATAGATTACTGCAACAGTTCCCCCTGGACCTGGAAAAGTTTCTTGCCTGGCTTACAGAAGCTGAAACAACTGCCAATGCTTCACGGATGCAAACCCTCGGAAAAGGCTCCACGCCACCTCAAGGGAAGAAAAAACGATGCTAAACAACTGACAGGAAGGTACGGCATTTCCGCTTTCGCCCTATTGTGACTCAACTTGCCAACTTCTAAGCATTTTTCCTTGAAATTGA
+
BBBBBAFBFFFFGBBFGGGGGGHHHHHHHFHHHHGHHHHGHHHHHGGGHFGHHHHFGHHHHHHHHHGGGHHHHHHHHHHHHHHHHHGGHFFGHHHHHHHFB@4B3B1>/1/233BB//0////?>2F/?3B/32/////B00@@22?/@?022?0////<..>1>><FG<1><<D0../.</=<<:--:C0<CE.;C:09..9-;0;00;0009:::09909;FEFB0B//://///;//:/;;////;//
@M05620:37:000000000-D9766:1:1101:9436:15757 1:N:0:56
GAGGCTGCTTTGGAAGAAACTCATAGATTACTGCAACAGTTCCCCCTGGACCTGGAAAAGTTTCTTGCCTGGCTTACAGAAGCTGAAACAACTGCCAATGCCTACAGGATGCTACCCGTAAGAAAAGGCTCCTAGAAACCTCCAAGGAAGTAAAAAGGCTGATGAACAACTGGCAAGAAATTCGGCCATTTCCGCTTAGCACCTCTTTGGACTCCAATTGAAAAATTCTAACATTTTGTCCTTGTAATTGC
+
BABCCBFCFFFFGGGGGGGGGGFHHHHHHHHGHHHHHHHHHHGHHGGGHHGHHHHHHHHHGHHHHHHHHHHHHHGHHHHHHHHGHHHHHHHHHHHHHHH3G@BB2@FB1B323@DG11/>/B4BGCG//3F/3?BG3430BBCG2FF02?2DGH22///2@022?FF1??1?0/?1<0><1<1.>-.<=G0G0..<E.0000./.<000;000C0CCGC0CB0;CFBBB00000=C00/00;000;90;00
@M05620:37:000000000-D9766:1:1101:10382:15764 1:N:0:56
AGTGCCAGCTCTCAATCGCACAGGGGACCCAGGGCCTGGCCCCTCCATCCAGAAAACCTATGACCTCACCCGCTACCTGGAGCACCAACTCCGCAGCTTGGCTGGGACCTATGTGAGTATCCAGCGTAGGAATCTGGGAGTTGGGGAGGAGTGAGGAGTTGGGGAAAGACAGTCCTAACCGTGGAGGGTTCTGGTAAATGATGGGGTGAGGAGGGGCTCTTTGGCTCCCACCAGTCCCCCTGTCTGGTCTA
+
BCBBCFFFCFFFGGGGGGGGGGHHGGGGGGHHGGGGGGHHHHGHGGHGHHHHHHHHHGHGHHHHHHHHHHHGGFGGHGHHHHHGHHHHGHHHGGGGGHHHGHHGGGHHGHHHHHHHHHHHHHHHHGGGGGHHHHHHHHHGGHHHGGGGGGGHHHHHHGHHHHGGGGHHHHHHHHHHHHHHGGGGGGGGCFGGGGGGGGGGGGGGGGFFFFFFFFFFFFFFFHHFFFFFFFFFFFFFFFFFFFFFHFFFFFF
@M05620:37:000000000-D9766:1:1101:14903:15775 1:N:0:56
GAGGCTGCTTTGGAAGAAACTCATAGATTACTGCAACAGTTCCCCCTGGACCTGGAAAAGTTTCTTGCCTGGCTTACAGAAGCTGAAACAACTGCCAATTCCTACAGGATGCTACCCGTAAGGAAAGGCTCCTAGAAGACTCCAAGGGAGTAAAAGAGCTGATGAAACAATGGCAAGTAAGTCAGGCATTTCCGCTTTAGCACTCTTGTGGATCCAATTGAACAATTCTCAGCATTTGTACTTGTAACTGA
+
CCCCDDFCFFFFGGGGGGGGGGHHHHHHHGHHHHHHHHGHHHHHHGGGFHHHHHHGHHHHHHHHHHHHHHHHHHHHHHHHHHGHHHHHHG1GGHHHHHHHHF4BFGHFHHHHHHHHHGFGGHFGHHFGHHHGHHHHHHHHHCHFHHFDHGGGBGHFGHHEHFHHHGHHCFDGHBHHGFFGFHHHFFHHHHHHHGGEEGHFHHHHH0DDGHGHBH/CFGHGHHGHHHHHHHBFFGFFGFGGGGGGGGGGGG;
@M05620:37:000000000-D9766:1:1101:6401:15805 1:N:0:56
GAGGCTGCTTTGGAAGAAACTGACAAGCCAGGGACACAAGATCGGAAGAGCACACGTCTGAACTCCAGTCACCTTCAGCAATCTCGTATACCGTCTTCTGCTTTAAAGAATACAACCCGTACGGAAAGGCTCCTAGAATCCTCCACTGGCGTCCACGCGCTGATGCCACCCTGGCACGTCAGTCCGGCATTTCCGCTTTCGCACTCTTGTGTCTCCAATTGAACAATTCTCCGCATTTGTACTTGTAACTG
+
CCCCCCFCFFFFGGGGGGGGGGHFG544AFAABBFFFGEHBGHCEE2FBABGFBE0ABGFBBBFEB3BDB3DGG33B@@@BFGBDB?B?34BE1E??BGH4@34B4G43B3433BBEA@?//</?F/B0/FHFH232222@DGB22@22?@E/E/1?.<E@-<0D0<0<<ACGEFH0CG.C.;GH.-;?-CFFBECDGGEDGFG9FFFB90/9;:F00;BB00:BFFFFFF0;D9A?FEF009BFF099BB
@M05620:37:000000000-D9766:1:1101:4953:15821 1:N:0:56
GAGGCTGCTTTGGAAGAAACTCATAGATTACTGCAACAGTTCCCCCTGGACCTGGAAAAGTTTCTTGCCTGGCTTACAGAAGCTGAAACAACTGCCAATTCCTACAGGATGCTACCCGTAAGGAAAGGCTCCTAGAAGACTCCAAGGGAGTAAAAGAGCTGATGAAACAATGGCAAGTAAGTCAGGCATTTCCGCTTTAGCACTCTTGTGGATCCAATTGAACAATTCTCAGCATTTGTACTTGTAACTGA
+
AABBBBFAFFFFCFGGCGGGFGFGHHHHHBHHHHHCFFHHHHHHHGAFH2GHHHGHEEGFGHHHHHFHHHHHHHFGHHHHHHHHHGHHHHHHHHHHCGHHGHHHHHHHGHHHHGHHHGFG>GHFFHAGGFHGHHFH3GGGHFHH1FFGGGGHHHFHGHHHHHHHHHHFHEFHHHHGGFG<GHHHHGHHHHHHHGGGFGGHHHHHHHHHFHGHHHHHFHHHHHHHHHHHHHGGGGGGGGGFGGGGGGGFGGB
@M05620:37:000000000-D9766:1:1101:7258:15829 1:N:0:56
AGTTCCAGCTCTCCATCGCACAGGGGCCCCAGTGCCTGGCCCCTCCATCCAGAAACCCTATGACCTCACCCGCTACCTTGCGCACCCCCTCCGCAGCTTGGCTGGGACCTATGTGAGTATCCAGCGTCGGAATCTGGGCGTTGGGGCGGCGTGCGGCGTTGGGGCCCGCCCGTCCTAACCGTGGCGGGTTCTGGTAAATGATGGGGTGAGGAGGGGCTCTTTGGCTCCCACCAGTCCCCCTGTCTGGTCTA
+
>>>3>BDFFFFFG4FD5AA2E?GAF22AA2AE3BF55BGHEGE2EECFFCFGHBF3BBFC3BFHHABFGHA0>0>>G34BB>>EEGGEEGG>?EC?>F?FEHHGGGHHGH1GHHH2@GHHHH21FCE/>C/.>GHHBF<ADGGECG.:B-@B@DBB-@BBBABB.--9-@--BFFF/9BFBDFB-@=?BEFFFFFFFFFFBFFFFFABEFFBDDBBBBFFFFFFFFFFFBFF?FFFFFFFBFFFFFFFFFF
@M05620:37:000000000-D9766:1:1101:19991:15855 1:N:0:56
AGTGCCAGCTCTCAATCGCACAGGGGACCCAGGGCCTGGCCCCTCCATCCAGAAAACCTATGACCTCACCCGCTACCTGGAGCACCAACTCCGCAGCTTGGCTGGGACCTATGTGAGTATCCAGCGTAGGAATCTGGGAGTTGGGGAGGAGTGAGGAGTTGGGGAAAGACAGTCCTAACCGTGGAGGGTTCTGGTAAATGATGGGGTGAGGAGGGGCTCTTTGGCTCCCACCAGTCCCCCTGTCTGGTCTA
+
BBBBBFFBAFFFGGGGGGFGGGHHGGGGGGHHGAEGAFHHHHGHGGHHHHHHHHHHGGHFHHHHHHHHHHFGGEGGHEFHHHHHGHHHGHHHGGGCGHHHGHHGGGGHGHHHHHHHHDHHHHHHHGGGGGHHHHHHHHHGGHHHCGGGGGGHHHHHHGHGHHGGGGHHHHHHHHHHHHHHGGGGGGGG9FGGGGGGGGGGGGGGGGFFFFFFFFFFFFFFFFFFFFF.EFFFFFFFFFFFFFFFFFFFFFF
@M05620:37:000000000-D9766:1:1101:18280:15857 1:N:0:56
GAGGCTGCTTTGGAAGAAACTCCTAGATAACTGCAACAGTTCCCCCTGGACCTGGAAACGGTTCTTGCCTGGCTTACAGAAGCTGAAACAACTGCCAATTCCTACAGGATGCTACCCGTAAGGAAAGGCTCCTAGAAGACTCCAAGGGAGTAAAAGAGCTGATGAAACAATGGCAAGTAAGTCAGGCATTTCCGCTTTAGCACTCTTGTGGATCCAATTGAACAATTCTCAGCATTTGTACTTGTAACTGA
+
BABBBBFBFFFFGGGGGFGFFF4A45456DBGAFG4A2BDA55F2AEF22BB2FAGC33AAEAEH5A5GFGHH2BFGGEGHBHBGHHFHH1BBFFGHGHHHHHHHFHGHHHHHGHHHGGGGHHGH3FGHHHGHHH3GGGHHHHH1FFGFGG0FDGHEHGHH1GHG1FHHFGHHHGHGHHHHHHHGHHHHHHGHGGGGGGGHEHGHHHHHHGHGHGGHHHHHGHHGFFFFGGGGFGGGG09CFGGFFGGGGB
@M05620:37:000000000-D9766:1:1101:7693:15868 1:N:0:56
AGTGCCAGCTCTCAATCGCACAGGGGACACAGTGCCTGGCCCCTCCATACAGAAAACCTATGACCTCACCCGCTACCTGGAGCACCACCTCCGCAGCTTGGCTGGGACCTATGTGAGTATCCAGCGTAGGAATCTGGGAGTTGGGGAGGAGTGAGGAGTTGGGGAAAGACAGTCCTAACCGTGGAGGGTTCTGGTAAATGATGGGGGGAGGAGGGGCTCTTTGGCTCCCACCAGTCCCCCTGTCTGGTCTA
+
AAAABFFFCFFFGFGGGFCGG?FGGG?FCFFF3BGHHHFHGGGHGGHFHHGHGHHHHFHGHHFHHHHHHHHGG0EEHBDHGHHGFHH1FGHHGGGGGHHHGHHGGGHHGHGHHHHHHHHHHHHHHGEGGGHHHHHHHHFGEHHHGGGGG.CHHFHHHGHHHHGGGGHHHHFHHHHHHHHGGEGGGGGGAFFGGGGGGG0:BFFGGB---;-.ADFAD9AFF:FBFBFF./ADAFBFFFFF-E:::FF0B00
@M05620:37:000000000-D9766:1:1101:19659:15875 1:N:0:56
GAGGCTGCTTTGGAAGAAACTCATAGATTACTGCAACAGTTCCCCCTGGACCTGGAAAAGTTTCTTGCCTGGCTTACAGAAGCTGAAACAACTGCCAATTCCTACAGGATGCTACCCGTAAGGAAAGGCTCCTAGAAGACTCCAAGGGAGTAAAAGAGCTGATGAAACAATGGCAAGTAAGTCAGGCATTTCCGCTTTAGCACTCTTTTGGATCCAATTGAACAATTCTCAGCATTTGTACTTGTAACTGA
+
ABBABAFAFFFFGGGGAABGGGBGGGHHH5FHHHG4BBGFHHHHHGGGHCGHHHHHHHGFFGHHHHHHHHHHHHHHHHHHGHHGHHHHHFFHHFHHCFGG4FG4FC@GHFCHH@GHHGE?EBFFGE0FG3?F3F4BBEGHHFHF1?FEAAA0@GHGECG<<1@@FHHHHC1?GBGHFFD11==F1FGAFFHBGGE<EGB0<DFGGGG000::<GGGGGGC0GHHGCGCCFF9/B;FFFF0F;F0;F0FBB0
@M05620:37:000000000-D9766:1:1101:8412:15888 1:N:0:56
AGTGCCAGCTCTCAATCGCACAGGGGACCCAGGGCCTGGCCCCTCCATCCAGAAAACCTATGACCTCACCCGCTACCTGGAGCACCAACTCCGCAGCTTGGCTGGGACCTATGTGAGTATCCAGCGTAGGAATCTGGGAGTTGGGGAGGAGTGAGGAGTTGGGGAAAGACAGTCCTAACCGTGGAGGGTTCTGGTAAATGATGGGGTGAGGAGGGGCTCTTTGGCTCCCACCAGTCCCCCTGTCTGGTCTA
+
ABBBBFFFBFFFFGGGGGGGGGGGFEEGGGGHGGGGGFHGHHGHGGGGHHHHHGHHHGHHHHHHHHGHHHHGGEGGHGHHGGHGFHHFGFHHGGEGGHHHGGHFFGHHGHHHHHHHHHHHHHHHHGGGGGHGHHHHHGHGGHHHGGGGGGGHHHHHGGHHHHGGGGHHHHHHHHHHGHHHGEEGGGGGGGGGGGGGGGGGGGGGGGFFFFFFFFFFFFFFFFFFFFFFFFFFFFFFFFFFFFFFFFFFFF/
@M05620:37:000000000-D9766:1:1101:13746:15906 1:N:0:56
GAGGCTGCTTTGGAAGAAACTCATAGATTACTGCAACAGTTCCCCCTGGACCTGGAAAAGTTTCTTGCCTGGCTTACAGAAGCTGAAACAACTGCCAATTCCTACAGGATGCTACCCGTAAGGAAAGGCTCCTAGAAGACTCCAAGGGAGTAAAAGAGCTGATGAAACAATGGCAAGTAAGTCAGGCATTTCCGCTTTAGCACTCTTGTGGATCCAATTGAACAATTCTCAGCATTTGTACTTGTAACTGA
+
CCCCCCFCFFFFGGGGGGGGGGHHHFGGHH4FHDEGFHGFEAG32BEGHFHCHHHHHHHGF5GFGHHFEFDFHHHFHHHHHHHHHEFHHHHHHHHHH@GHHHHHHHHHHHHGGHHHHGGGGHHHHHHHHHHGHHHHHHHHHHGHGHGGHGGHHHHHGHHHHHHHHHHHHHHHHHHHGHHHHHHHHHHHHHHGHGGGGGHHHGHHHHGHHHGHHHGHCGHFHHGHHHHHHHGGGGGGGGGFGGGGFGGFFGF
@M05620:37:000000000-D9766:1:1101:13025:15920 1:N:0:56
GAGGCTGCTTTGGAAGAAACTCATAGATTACTGCAACAGTTCCCCCTGGACCTGGAAAAGTTTCTTGCCTGGCTTACAGAAGCTGAAACAACTGCCAATTCCTACCGGATGCTACCCGTAAGGAAAGGCTCCTAGAAGACTCCAAGGGAGTAAAAGAGCTGATGAAACAATGGCAAGTAAGTCAGGCATTTCCGCTTTAGCACTCTTGTGGATCCAATTGAACAATTCTCAGCATTTTTACTTGTAACTGA
+
AAAABBFBFFFFGGGGFGGGGGFGHHHHHFGFHHGHGHHHHHHHHGGGHFHHHHHHHFGHHHHHHHHHHHHHHHHHHHHHHHHHHFGHHHHHHHHHBFGHFH4431>E/1>FF43BG/>/?0GFGH0GECFG3DD2BBG2BFHCGDFGCEGHHHHEGF@1F1?DDHHHHH1GHHFHGDD<1FGGFHB.<GHGHFCEGGDDGHH0:0=CGHGGCCG0:0GB0<09B0F0C9CFFGGGG00:90CFFBGFFG:
@M05620:37:000000000-D9766:1:1101:13009:15926 1:N:0:56
GAGGCTGCTTTGGAAGAAACTCATAGATTACTGCAACAGTTCCCCCTGGACCTGGAAAAGTTTCTTGCCTGGCTTACAGAAGCTGAAACAACTGCCAATTCCTACAGGATGCTACCCGTAAGGAAAGGCTCCTAGAAGACTCCAAGGGAGTAAAAGAGCTGATGAAACAATGGCAAGTAAGTCAGGCATTTCCGCTTTAGCACTCTTGTGGATCCAATTGAACAATTCTCAGCATTTGTACTTGTAACTGA
+
BABBBAFAFFFFGGGGGGGGFFFFHHHFFHGHHGHHFFHHFHHGHGFGEGHHGFFFGHEGHHHHHFDGFBEFGHHHHBGHHHHHGHHHHFHHCFGHHGHHHHHHHGHFHHGEFGHHHGEEGFFDGFFCGHGGHHHHHHHHHHF?CGFDEGGGGHFHGHGHHHHHHHHFHCFHHBHEGBHHHHBDHHE<GHFGBEDDFGFFFHFGHHHHDHFBCCBCGHFBGHGHHHHHHEFFFFGGGGGFFFGGFFGFGF9
@M05620:37:000000000-D9766:1:1101:12234:15954 1:N:0:56
AGTGCCAGCTCTCAATCGCACAGGGGACCCAGGGCCTGGCCCCTCCATCCAGAAAACCTATGACCTCACCCGCTACCTGGAGCACCAACTCCGCAGCTTGGCTGGGACCTATGTGAGTATCCAGCGTAGGAATCTGGGAGTTGGGGAGGAGTGAGGAGTTGGGGAAAGACAGTCCTAACCGTGGAGGGTTCTGGTAAATGATGGGGTGAGGAGGGGCTCTTTGGCTCCCACCAGTCCCCCTGTCTGGTCTA
+
AABABFFFBFFFGGGGGGGGFFGHGGGGGGHHGGGGGFHFHHGHGGFGHHHFHEGHHGHGHHHHHHHHHHHGGGGGHGHGHHHEFHFHGHHHGGGGGHHHGHFGGCHHGHGHFHFHH3DGHHGHHCCDGFGHHHHHGHHGEHHFGGFGGGGHGHFGGGHFHHGGGGGHHGHHHHHHHGGHFGGAGGGC;FGGFFBFGGFFEBBBEBDFFFFFFFFAD=AFFFFBFFFEFFFFFFBBFFFFFEFFFFFFFF/
@M05620:37:000000000-D9766:1:1101:20170:15967 1:N:0:56
AGTGCCAGCTCTCAATCGCACAGGGGACCCCGGCCCTGGCCCCCCCAGCCCGAAAACCTGTGACCTCCCTCGCTACCTGGAGCACCAACTCCGCAGCTCGGCTGGGACCTCTGTGAGTATCCAGCGTAGGAATCTCCGAGTTGGCGAGGAGTCAGGAGCTGGGGAAAGACAGTCCTAACCGCGGTGGGTTCTGGTACACGATGGGGTGAGGATGGGCCCTTTGGCTCCTATCAGTCTCTCTGTCTGGTCCC
+
>AAAAFF11BFFGGGGGGAFE?GGGGG0AE00A/AE/FGFAFE/EE>/0?/>>//EBE00BFDFGGH/?00>EF>EH1BGHHHGHHFHCFBG/C@//01/>///??0?C01111><F1>11=11><EGG?F00DG00.:ACECG/:----99/0;//C.;//;-....=C///;/;/B-99------;:;9B/B;F///----99-;--;-//;;AA-9AF//;;9BA//////9B/;/9//;////;//-
@M05620:37:000000000-D9766:1:1101:12226:15970 1:N:0:56
AGTGCCAGCTCTCAATCGCACAGGGGACACCGGGCCTGGCCCCTCCATACCGAAAACCTATGACCTCACCCGCTACCTGGAGCACCAACTCCGCAGCTTGGCTGGGACCTATGTGAGTATCCAGCGTAGGAATCTGGGAGTTGGGGAGGAGTGAGGAGTTGGGGAAAGACAGTCCTAACCGTGGAGGGTTCTGGTAAATGATGGGGTGAGGAGGGGCTCTTTGGCTCCCACCAGTCCCCCTGTCTGGTCTA
+
>AAAAFDFAFFFGGGGGGE1E00FAEEEAB0AA/EEF/FHGHEAEE012A0A///>FE011BDFHHH1FBFEEEEGHGHFHHHHHGHHGFDGEG?GECHHCHHGCGHHGFFFHHFFB1FGGF21GCCAC/1??GBGGF0CECGBC-CACECHH00.CFHBGH?CEA..CBCF9FF0909C@9C@B?.-.;FFFFF/BFFEFBFFF?B@---BFA?;@@EFFFBFEEBEFFFB-9;FFFFF<FFFFFBBFF/
@M05620:37:000000000-D9766:1:1101:11302:15976 1:N:0:56
GAGGCTGCTTTGGAAGAAACTCATAGATTACTGCAACAGTTCCCCCTGGACCTGGAAAAGTTTCTTGCCTGGCTTACAGAAGCTGAAACAACTGCCAATTCCTACAGGATGCTACCCGTAAGGAAAGGCTCCTAGAAGACTCCAAGGGAGTAAAAGAGCTGATGAAACAATGGCAAGTAAGTCAGGCATTTCCGCTTTAGCACTCTTGTGGATCCAATTGAACAATTCTCAGCATTTGTACTTGTAACTGA
+
CBCCDCFCFFFFGGGGGGGGGGHHHHHHHHGHHHHHHHHGHHHHHGGGHHHHHHHHHHHGFGHHHHHHHHHHHHHHHHHHHHHGHHHHHHHHGHHHHHHGHHHHHHHHHHHHHHHHFEFEGHHHHHHHHHHGHHHHHHHHHHHHHHGGHGGHHHHHGGHHHHHHHHHHGHHGHEFHGGGHHHHHHHHGHHHGFGGGGGHGHFFHHHHGDGGHHHHFFHHHHHHHHHHGHHGGGGGGGGGFGGGGFGGGGGB
@M05620:37:000000000-D9766:1:1101:2831:15994 1:N:0:56
GAGACTGCTTTGGAAGAAAGTTATAGGTTACTCCAACAGTTCCCCCTGGACCTGGGAAAGATTCTCGCCTGACCTACAGAGGCTGACGCAAGTGCCAATTCCTACAGGATGCTACCCGTAAGGAAAGGCTCCTAGAAGACTCCAAGGGAGTAAAAGAGCTGATGAAACACTGGCAAGTAAGTCAGGCATTTCCGCTTTAGCACTCTTGTGGATCCAATTGAACAATTCTCAGCATTTGTACTTGTAACTGA
+
A>>1A1BFFFFFC1BB1BB1F3D3FA1F11BF1BG1BFGD2F2FHGGGH0FG0FG/BGHH0B1GH2BFGGH000DFGH1F0/EG>G>/E/>/BF1B1FF1D@GHHHBCGHHHHHHHHGGGEHHHGHGAFHHGGHGFHF1FGHFHHGFAEAECF2?FFGHGGHHHHFHH00FGGEFHGD11FGHEHHEEHGHHGGGGGGHHHHHHHHFF:CFFGHGFF0BFGGGGGGGGGFFFGFGGFFGFGGGGFFFGGFF
@M05620:37:000000000-D9766:1:1101:16294:15995 1:N:0:56
CCTGGGATGCACAGAGAATATTCAAGGAGGCCGAGCAGTTCTTTGTATCTGTTGGTCTTCCTAATATGACTCAAGGATTCTGGGAAAATTCCATGCTAACGGACCCAGGAAATGTTCAGAAAGCAGTCTGCCATCCCACAGCTTGGGACCTGGGGAAGGGCGACTTCAGGTAGTGGGGCTGATACTTACACAACTGATACTAAATGGGAGACAACAGAGGCAGGCTGAAGTTTAACTTGAGATCGGAAGAG
+
BBBBABFFAFFFGGGGGBF5FEFF5FGGGDGGGEE2AFEGG55FFGBFGFGGGHEEFFGHFHHHG5DBGFGEF3FFGHHHBHFFH3GH@GHHFDFGH@GGGG?FGGHFCFHHHFHHHGHF?FGHHHHHHHHHHHHHH3CAHEHHHGEGHD2FGGGFGGGGGG?DGGH1FG1>FGGHHGGGGCFHHGHFHFCFEGHGHFHHHHGFFHGGGEDGGGGGC/CADEDGFGGFFF;FFFFFFFFBFAFFFFA.9F.
@M05620:37:000000000-D9766:1:1101:8403:16006 1:N:0:56
AGTGCCAGCTCTCAATCGCACAGGGGACCCAGGGCCTGGCCCCTCCATACAGAAAACCTATGACCTCACCCGCTACCTGGAGCACCAACTCCGCAGCTTGGCTGGGACCTATGTGAGTATCCAGCGTAGGAATCTGGGAGTTGGGGAGGAGTGAGGAGTTGGGGAAAGACAGTCCTAACCGTGGAGGGTTCTGGTAAATGATGGGGTGAGGAGGGGCTCTTTGGCTCCCACCAGTCCCCCTGTCTGGTCTA
+
>>>>ADFFAFFFGBFFEFFFGEGADEGGGFHGFEEEBFGFFGEEGGHHGEGHGHGHFEBGGGHHHHHHHHHFFEGGHGGGHGF1FGCEGGHHGGGGGFH?EHGGGGGHGHGHFFFBBFGGHHGHFCC?BEFBFDHFFHHC?GDBDGGCDFGGCBFCGEGGHEGGGDHFHCCGCCGFHFGHGGEGGGBGC.FGB0;9BBBBFCFEGGA9.9FFFF=FFDEFFFFFFFFFFFFDEFFFFFFFFFFFFFFFFFB
@M05620:37:000000000-D9766:1:1101:6312:16014 1:N:0:56
AGTGCCAGCTCTCAATCGCACCGGGGCCCCAGTGCCTGGCCCCTCCATCCAGAAAACCTATGACCTCACCCGCTACCTGGCGCACCCCCTCCGCAGCTTGGCTGGGACCTATGTGAGTATCCAGCGTCGGCATCTGGGCGTTGGGGCGGCGTGCGGCGTTGGGGCCAGCCCGTCCTAACCGTGGCGGGTTCTGGTAAATGATGGGGTGAGGAGGGGCTCTTTGGCTCCCACCAGTCCCCCTGTCTGGTCTA
+
>>3>>BDFBFFFGGFGGGG2E2AAE22AEEDEABB5DBEGFFEGGG2GGHCFFCG2BEFFBBFGHDBEGGG/>>/>FG3B?>?EEGG>EEG?<E@D>GBGGHFFGGHHGH1FHHG1?GGHHH<GHGG<>C-<AGHHFH.AGGGGGG.9B@BBBDBB-@BBBFBB.-.AAE.9BFFF//BFBFFB-@B?BFFFFFF/BFBF/BFFFFFB.;F/;DB<BBFFFFFFFFFFFFFFEFFFFFFFBFFFFFFFFFF
@M05620:37:000000000-D9766:1:1101:13715:16021 1:N:0:56
GAGGCTGCTTTGGAAGAAACTCATAGATTCCTGCCCCAGTTCCCCCTGAACCTGGAAATGTTTCTTGCCTGGCTTACAGAAGCTGAAACAACGGCCAATTCCTACAGGATGCTACCCGTAAGGAAAGGCTCCTAGAAGACTCCAAGGGAGTAAAAGAGCTGATGAAACAATGGCAAGTAAGTCAGGCATTTCCGCTTTAGCACTCTTGTGGATCCAATTGAACAATTCTCAGCATTTGTACTTGTAACTGA
+
>1>>AAFAFFFFGFGB1BABBF1GBGHA33DABB00BEEGGGGFGE/F0BBF000BB11B2B2DFH1FG11/FHAAF1B1F1GGCGGBBB/F/>E/>FFBGGGFGHCE>E>GHHHHHGGGGHHHHHHHHHHGHHHHHHHHHHHHHHEGHGFHGHHHGHHHHGHHHHHHHHHHHHHHGFHHHHHHHHHGHHHHHGGGGGHGHHHHGHHGHHGHHHHHHHGGGGGGGGGGGGGGGGGGGGGFGGGGGGGGGGF
@M05620:37:000000000-D9766:1:1101:5710:16056 1:N:0:56
AGTGCCAGCTCTCAATCGCACAGGGGACCCAGGGCCTGGCCCCTCCATCCAGAAAACCTATGACCTCACCCGCTACCTGGAGCACCAACTCCGCAGCTTGGCTGGGACCTATGTGAGTATCCAGCGTAGGAATCTGGGAGTTGGGGAGGAGTGAGGAGTTGGGGAAAGACAGTCCTAACCGTGGAGGGTTCTGGTAAATGATGGGGTGAGGAGGGGCTCTTTGGCTCCCACCAGTCCCCCTGTCTGGTCTA
+
AB>AAFFFBFFFGGGGGGGGGGHGGGGGGGHHGFEGGGHHHHGEGGCHHHHHHFHHHGFHFHHHHHHHHHHEG>>EHBEHFFHHHH1GGHHHGGGGGHFFEHHGGGHHGHHFFGHFFFDDGHGDGGEGGFG2<GFFHH0?EFFBC@.@DEAFG0DCGGFHFFGCE.::CGFCGHHFHHHHF999.9AB.;FFFGGGGGFFFGGGGGDCAAABDAC;BFFB9FFFFFFEFBFFEFFFFFFFFFFFFFFFFF/
@M05620:37:000000000-D9766:1:1101:11871:16065 1:N:0:56
GAGGCTGCTTTGGAAGAAACTCATAGATTACTGCCACAGTTCCCCCTGGACCTGGAAACGTTTCTTGCCTGGCTTACAGAAGCTGAAACAACTGCCAATTCCTACAGGATGCTACCCGTAAGGAAAGGCTCCTAGAAGACTCCAAGGGAGTAAAAGAGCTGATGAAACAATGGCAAGTAAGTCAGGCATTTCCGCTTTAGCACTCTTGTGGATCCAATTGAACAATTCTCAGCATTTGTACTTGTAACTGA
+
>>AABAFBFFFFGGGGFFGGFGFGHGHHH5BGHH44FFBBBGGHHG2FA2BFGCAGG33BFHGG5FFGHHHHHHG3FGHEHHHBE@GFHFGHHGFF3BFGHHHGCGHHFHHHHDFGGEEEFHHHCFHHHHHGHHH33BGHHHHH2BFFGFDCGG2FFGCGG<GGHHHHHHHFHGHHGFFGHGHGHFBGGHHHHGDGGGHHHFGHFDDC;GDFFHCG:GHHBGHHFHHGGGFGGGGBBFGFGGGFFGGGGGF
@M05620:37:000000000-D9766:1:1101:11858:16084 1:N:0:56
GAGGCTGCTTTGGAAGAAACTCATAGATTACTGCAACAGTTCCCCCTGGACCTGGAAAAGTTTCTTGCCTGGCTTACAGAAGCTGAAACAACTGCCAATTCCTACAGGATGCTACCCGTAAGGAAAGGCTCCTAGAAGACTCCAAGGGAGTAAAAGAGCTGATGAAACAATGGCAAGTAAGTCAGGCATTTCCGCTTTAGCACTCTTGTGGATCCAATTGAACAATTCTCAGCATTTGTACTTGTAACTGA
+
B@BBBBFBFFFFGGGGGGGGGGHHHHHHGHHHHHHGFHHHHHHHHGGGHFHGHHHHGDFGGHHHHHHHHHHHHHGHHHHHHHHHHHHHHHHHHHHHHHHGHHHGHHHGHH3EEGGHHGGCEHEFEHGF/?FEHFGFFFBGGGHCC?F/?CCGH2FF?GFF2F2FGHDF0GF1FBGF<1FH<FGFF0CFGHHHFGGGDCG0DGFHHHH000:0C:GFHFHFFCHFFGHGGFFBBFFGGFFFGGGFCFFFGE0
@M05620:37:000000000-D9766:1:1101:6136:16088 1:N:0:56
GAGGCTGCTTTGGAAGAACCTCATAGATTCCTGCACCAGTTCCCCCTGGACCTGGACAAGTTTCTTGCCTTGCTTACCGAAGCTGAAACAACTGCCCATTCCTACATCATCCTACCCGTAAGGAAATCCCCCTACAAGACTCCAAGGGAGTAAAAGAGCTGATGAAACAAAGGCAAGTAAGTCAGGCATTAACGCCACAGAACTCTTGTGGATCCAATTTAACAATTCTCAGCATTTGTACTTGTAACTGA
+
>3>>>4CAFFFFCBFFCB4AFGFGHAGDF5FFFFG33AGHHHFDHGGGE2FGGHGHGHHFGEFGDDGHHB5BFGGGHAA10E>3BF3EFC1BFFFF1@BG4444FC44BB4BB4@B0>?//?FBG333B3?/</011?C?B11?B1F/F??0@2>@F0FFGH1F?1F1</<<<.>F.<>>111=1>0<<0000.<-...;/;/;00;C<C:F0;;:G0F09CF90;0FFBFFFF;FBC;9;0;0;CBC0;0
@M05620:37:000000000-D9766:1:1101:6123:16103 1:N:0:56
GAGGCTGCTTTGGAAGAAACTCATAGATTACTGCAACAGTTCCCCCTGGACCTGGAAAAGTTTCTTGCCTGGCTTACAGAAGCTGAAACAACTGCCAATGCCTACAGGATGCTACCCGTAGGAAAAGGCTCCTAGAAGCCTCCAAGGGAGTAAAAGCCCTGATGAACAACTGCAAGGAAATCAGGCCATTTCCGCTTTAGCCTTCTTGTGACTCCAATTGAACAATTCTAGGCTTTTGTCCTTGTAACTGC
+
CBBCCCFCFFFFGGGGGGGGGGGHGGHHHHHHHHHHFCHHHHHHHGGGHHHHHHHGHGFHBFHHHFGHHHHHFHHHHHHHHHHHHHHHHHHHHHHHHHHBGC4@B@G?1B3234DG11/>/?3DF2F//3B?3?4F3B?0BFCG2FF//?<@>22>00/2=2?1?G=1?/1F11?1/0<<1111>0..>G1H=..<E.0000000<000;000<;GFGF0C0CG/<0;000:/0;CC0/;0CFB:F:0;00
@M05620:37:000000000-D9766:1:1101:12683:16105 1:N:0:56
AGTGCCAGCTCTCAATCGCACAGGGGACCCAGGGCCTGGCCCCTCCATCCAGAAAACCTATGACCTCACCCGCTACCTGGAGCACCAACTCCGCAGCTTGGCTGGGACCTATGTGAGTATCCAGCGTAGGAATCTGGGAGTTGGGGAGGAGTGAGGAGTTGGGGAAAGACAGTCCTAACCGTGGAGGGTTCTGGTAAATGATGGGGTGAGGAGGGGCTCTTTGGCCCCCACCAGTCCCCCTGTCTGGTCTA
+
BBABBFFFCFFFGFGGGGGGGGHHGGGGGGHHFFEGGGHHHHGGGGHHHHEHHGFFGGHEHHHHHHHHHHHGGEEGHHGHBGHHHHFCEHHHGGGGGHHGGHHGGGHHGHHHHHHGHHHHHHHHHGGDGGFHHHHHHHHGGHHHGGFGG?GHHHHGHGHHHGGGGGHGHHFHFHHHHHHHGGGGGGGGGGGGGGGEFFGGGGGGGGFFFFFFFFFFFFFFFFFFFFFFFCFFEFFFFFFFFFFFFFFFFFB
@M05620:37:000000000-D9766:1:1101:25039:16110 1:N:0:56
AGTGCCAGCTCTCAATCGCACAGGGGACCCAGGGCCTGGCCCCTCCATCCAGAAAACCTATGACCTCACCCGCTACCTGGAGCACCAACTCCGCCGCTTGGCTGGGACCTATGTGAGAATCCAGCGTAGGAATCTGGGAGTGGGGGAGGAGTGAGGATTTGGGGAAAGACAGCCTTAACCTTGGAGGGTCTTGGAAAATGTGGGGGTGAGGAGGGGTCTTTGGGCCCCCCCCATCCCCCTTTCTGGTCTTT
+
>1AAAFFFAFFFF13BFAFCEAFEF0EGGGGHG?EEAB/BFEGHGGHHHHFGHGGFFEGHH1AFGFFGHHHGEGEFHFFBFGF/FGCGEGHHFF/EEEEG/FGF/BGHGHHH1GFBD11@FG1<0///>/?1??DGHF0/C<FGC--<-..<.0<;0/;0<CC-;C..C9//.:90;0BB00;/0;;-C/90;00;9-////;99--9-;-/-:9--;-;B/;---9@=-9---9;AEF--//99/B////
@M05620:37:000000000-D9766:1:1101:5144:16111 1:N:0:56
GAGGCTGCTTTGGAAGCAACTCATAGATTCCTGCACCAGTTCCCCCTGACCCTGGAAAAGTTTCTTGCCTGGCTTACAGAAGCTGAAACAACTGCCAATTCCTACAGGATGCTACCCGTAAGGAAAGGCTCCTAGAAGACTCCAAGGGAGTAAAAGAGCTGATGAAACAATGGCAAGTAAGTCAGGCATTTCCGCTTTAGCACTCTTGTGGATCCAATTGAACAATTCTCAGCATTTGTACTTGTAACTGA
+
>>1>>>1AFFFFBBFG1EGBBBBDDBGDGEHFFGAFGFGHHHHHHG?F00BFGEAGBBGGHHHHGFDGHHGBGGBABGBBFGGBFF1FFBFGHGGG1BFFBGHHHFF>CHEHGHHHHGGGGHGFHB00?GHGHHFH1FGFHGFG1GECGCFHF2@@F@FGHHHHHFFFCG?FGEHHGFF=GGH<>FBGHHHGGEGEEF<DGHDCGHGH=CCGCGHF0GHGHHHHHHHHHGFFFGGGGGF;FBFFFG0CBF9
@M05620:37:000000000-D9766:1:1101:5129:16125 1:N:0:56
GAGGCTGCTTTGGAAGCAACTCATAGATTACTGCACCAGTTCCCCCTGGACCTGGAACCGTTTCTTGCCTGGCTTACAGAAGCTGAAACAACTGCCAATTCCTACAGGATGCTACCCGTCCGGAAAGGCTCCTAGAAGCCTCCAAGAGAGTACCAGAGCTGATGCACCACTGGCAAGTCAGTCCGGCATTTCCGCTTTAGCACTCTTGTGGATCCAATTGAACAATTCTCAGCCTTTGTACTTGTAACTGA
+
>1>AAAFAFFFFFGG11BGFFGAD3EGGD1FGHH11BBFGDHHHHG?FE0FHCCGFH1/AAAAGHFBFHHFAFFFFFGF1FBGGGFBFFEFG1FGHG1G1FGHHHHHH0B1FF2FGH?E//>//<ECFEFHGHDGF11<FGHGHBG0@0?@21@2?FGFFGDFFB<?GFGGGBGHHGH>11GG0.<C-AGFHHGGGGG00:;CHHHHGF090CFG0FFGG00BF/FGGGG0C//:C0CF0CFGGGFBFBFB
@M05620:37:000000000-D9766:1:1101:14126:16130 1:N:0:56
GAGGCTGCTTTGGAAGAAACTCATAGATTACTGCAACAGTTCCCCCTGGACCTGGAAAAGTTTCTTGCCTGGCTTACAGAAGCTGAAACAACTGCCAATTCCTACAGGATGCTACCCGTAAGGAAAGGCTCCTAGAAGACTCCAAGGGAGTAAAAGAGCTGATGAAACAATGGCAAGTAAGTCAGGCATTTCCGCTTTAGCACTCTTGTGGATCCAATTGAACAATTCTCAGCATTTGTACTTGTAACTGA
+
CCCCCDFCFFFFGGGGGGGGGGHHHHHHHHHHHHHGHHHHHHHHHGGGHHHHHHHGHHHHFHHHHHHHHHHHHHHHHHHHHHHHHHGHHHHHHHHHHHHHHHHHHHHHHHHHHHHHHGGGGHHHHHHHHHHGGHHHHHHHHHHHHHGGHGGHHHHHGHHHHHHHHHHHHHGHHHHHGHHHHHHHHHHHHHHHHGGGGGHHHHHHGHHHFHGGHHHHHHHHHHHHHHHHHHGHGGGHHGGFGGGGFGGGGGC
@M05620:37:000000000-D9766:1:1101:18384:16142 1:N:0:56
GAGGCTGCTTTGGAAGAAACTCATAGATTACTGCACCAGTTCCCCCTGGACCTGGAAAAGTTTCTTGCCTGGCTTACAGAAGCTGAAACAACTGCCAATTCCTACAGGATGCTACCCGTAAGGAAAGGCTCCTAGAAGACTCCAAGGGAGTAAAAGAGCTGATGAAACAATGGCAAGTAAGTCAGGCATTTCCGCTTTAGCACTCTTGTGGATCCAATTGAACAATTCTCAGCATTTGTACTTGTAACTGA
+
>1>AAAFAFFDFFCFG1BAF1F1FDFHHH1FGHH11B0BFGHHHHGGFF0FGHHGHHH0BFHHHEGHHHHHHHHFGFHGFGHH1FFHHHFGHFHGH1BFGFHHHFHHHHHHHHHHHHGGGGHHEC0FFHHHGHHH1<GHHHHHB1BFCEGGFGGFFFHHHHEHHHHHGHEGFHHHHGHHHHHHHHGHGGHHHHGGGGGHFHHHHHHHFHHGFGHHHGHHHHGHHHHGHHGFGGGGGGGFFGGGGGGGFGF0
@M05620:37:000000000-D9766:1:1101:13039:16150 1:N:0:56
GAGGCTGCTTTGGAAGAAACTCATAGATTACTGCAACAGTTCCCCCTGGACCTGGAAAAGTTTCTTGCCTGGCTTACAGAAGCTGAAACAACTGCCAATTCCTACAGGATGCTACCCGTAAGGAAAGGCTCCTAGAAGACTCCAAGGGAGTAAAAGAGCTGATGAAACAATGGCAAGTAAGTCAGGCATTTCCGCTTTAGCACTCTTGTGGATCCAATTGAACAATTCTCAGCATTTGTACTTGTAACTGA
+
BBBBBBFBFFFFGGGGAGGGGGHGHFFDFG4EGF4GHHGD5BF32EEFF2F2BFFEC3BBFDGBBDBEAFGGFG13BGHHHHHHG3@FGE1GFHHG3@GFH4@BFGHFHBHHFHGHHEF>EC3BGHHAGHHGHHHHFGHGHHHHGFGFEGEGDFGFGG2FF2DFHHHDFFGFFHHHFHGFGGGHHGBHHF1F<A.EDGFHDBHHHDDDD:AFBGC00<;:0;::CGFFCHFFFFGBCBFCFBFGBFGGFFC
@M05620:37:000000000-D9766:1:1101:23184:16156 1:N:0:56
GAGGCTGCTTTGGAAGAAACTCATAGATTACTGCAACAGTTCCCCCTGGACCTGGAAAAGTTTCTTGCCTGGCTTACAGAAGCTGAAACAACTGCCAATTCCTACATGATTCTACCCGTAAGGAAAGGCTCCTAGAAGACTCTAAGGGAGTAAAAGAGCTGATGAAACAATGGCAAGCAAGTCAGGCATTTCCGCTTTAGCACTCTTGCGGATCCAACTGAACAATTCTCAGCATTTGTACTTGTAACTGC
+
>?AB>AFAFFDDGCBBCGBFGGGFHGGGHGHFGB4FGHHHHGGGHGEFEFFGHGGGBA2ABGHFGFGFBGHFBGGBBABGGHBGHBBGFG1FGHHHHHHHBBFBFH4BFBB@BFGHG>EEGFHHEH00?BB?BB4?FB33B33BBBF0F/<2FG3BF2@2@@22>@2@@G?1?00?//<?<<<<>00>1>111><<<.00==D<GDG<0---:-:<C/;;C;F0/00;;0;9;C;CFB;;;0;00CFF9B0
@M05620:37:000000000-D9766:1:1101:18385:16162 1:N:0:56
GAGGCTGCTTTGGAAGAAACTCATAGATTACTGCAACAGTTCCCCCTGGACCTGGAAAAGTTTCTTGCCTGGCTTACAGAAGCTGAAACAACTGCCAATTCCTACAGGATGCTACCCGTAAGGAAAGGCTCCTAGAAGACTCCAAGGGAGTAAAAGAGCTGATGAAACAATGGCAAGTAAGTCAGGCATTTCCGCTTTAGCACTCTTGTGGATCCAATTGAACAATTCTCAGCATTTGTACTTGTAACTGA
+
A?AA>AF>CFDDG45BAGBFGGHHHHHGHFGFHB4BEGFGHEFGHGEBFFCGHHGFB323BDHGHHGDGFHHHHGB3BFGFHFFGB3GFFBGHHHHHHHGE@FGGHB?EB32FGGGHEECEHFFFHBB?FGEF?B?GBF3B?GBGBF?F?CCFFF2?2@@2@@2@DD1FEF1?0?FF?1D>=>=><0>><F1=<C<C.=0<DGCGGG0=CA00;CCF0C<C:CCG0<0:0;FGFFFG009;0;0;;CFEF0
@M05620:37:000000000-D9766:1:1101:28603:16167 1:N:0:56
AGTGCCAGCTCTCAATCGCACAGGGGACCCAGGGCCTGGCCCCTCCATCCAGAAAACCTATGACCTCACCCGCTACCTGGAGCACCAACTCCGCAGCTTGGCTGGGACCTATGTGAGTATCCAGCGTAGGAATCTGGGAGTTGGGGCGGCGTGCGGAGTTGGGGAAAGACAGTCCTAACCGTGGAGGGTTCTGGTAAATGATGGGGTGAGGAGGGGCTCTTTGGCTCCCACCAGTCCCCCTGTCTGGTCTA
+
AA>AAFFFBFFFGDGGGFFAEAFHG2BEEFHHGGGCFFHHHHGHGGHHHHHHHHHGHFHHHHHHHHHHHHHGGGGGHHHH?FGHHH11ECHFEG?EEHGHGHFGGGHHGGHHHHHHHHHHHHHHHGGADGBGGFHHGH0?DHHHGG.AD-;AF.AB-ADGGGGG...A/B9FFFFFEFFFFFFF.EFFFFFFFFBFFFFFFFFFFFFFFFFFFFFFFFFFFFFFFFFFFFFF?FFBFFFFFFFFFFFFFFB
@M05620:37:000000000-D9766:1:1101:15225:16173 1:N:0:56
GAGGCTGCTTTGGAAGAAACTGACAAGCCAGGGACAAAAGATCGTAAGAGCACACGTCTGAACTCCAGTCACATTCAGAAATCTCGTATGCCGTCTTCTGCTTGAAAAAAAAAAAACTGACACAACAATTCCAAAATATCGTAACATCCCACTTCTTCCCTCCATTCCCTCCTCGCCCTCTCATCATCCGTCTTCTTCTATCCCACCCCCTCTACTCAGGGTCCATGAAACGGCATGGGACATATATAGCC
+
AAABBAFBFFFFGGGGGGGGGGHHHGHDECHHEFFFGCCGGFFGBFHHHHHHHHHGGHHGHFHFGHEGDFGGHGFHHGHDGGFGFG1EHG4FE>E1CFHHHF@F?3B3G/E</</</2222@@2/??/11<?11</1?F1/<00.1=><F1>0<111<<<0<./0=<<<DC</;.--:-.;C0CC00;;.;...;99;00;;/:9;..---..///////..;.;//////..---.....9///9/9///
@M05620:37:000000000-D9766:1:1101:12280:16176 1:N:0:56
GAGGCTGCTTTGGAAGAAACTCATAGATTACTGCAACAGTTCCCCCTGGACCTGGAAAAGTTTCTTGCCTGGCTTACAGAAGCTGAAACAACTGCCAATTCCTACAGGATGCTACCCGTAAGGAAAGGCTCCTAGAAGACTCCAAGGGAGTAAAAGAGCTGATGAAACAATGGCAAGTAAGTCAGGCATTTCCGCTTTAGCACTCTTGTGGATCCAATTGAACAATTCTCAGCATTTGTACTTGTAACTGA
+
BBBBCCFBFFFFGGGGFGGGGGHHHHHHHHHHHHHHGHHHHHGHHGGGHHHHHHHEHHHHFGHHHHHHHHHHHHHHHHHHHHHGHHHHHHHHHHHHHHHHHHFHHHHHHHHHHHHHHGEEGHHHHHHHHHHGHHHHHHHHHHHHHHGGHGGHHHHGGHHHHFHHHHHHHHHHHGHHGHHHHHHHHHHHHHHHHGGGGGHGHHHFFHHHHHGHHHHHHHHHHHHHHHGHGHGGGGGGGGGFGGGGFFGGGGC
@M05620:37:000000000-D9766:1:1101:10274:16233 1:N:0:56
GAGGCTGCTTTGGAAGAAACTCATAGATTACTGCAACAGTTCCCCCTGGACCTGGAAAAGTTTCTTGCCTGGCTTACAGAAGCTGAAACAACTGCCCTTTACTACAGTATGCTAACCGTAAGGAACCTCTCCTAGACGAATCCAAGGGAGTAGAAGAGCTGACGAAACAAAGGCAAGCAAGCCAGGCATTTTTGCTATAGTACTCTTGTGGATCGAATTCAACACTTCTTAGCATCTTGAATTGTACATGC
+
BABBB@FAFFFFGGGGGGGGGFFHHHGHGHHHHHHGFGHHGHGHHG?FGEGGHBGFGHHHHHHHHGHHHHHGHHFHHGHHGHHGHHHHHHHHGH3FA3?333BF4334B44B44431>>?EH3330/2B?33?B433/E/?/2?2B//F//@2@2@G0222@2/?///?/0?CCG0..<0>..0.<..<0=00-<00000000<00;;00.=C0.;C09000;0.00=00000000;0000000;;090;0
@M05620:37:000000000-D9766:1:1101:19170:16241 1:N:0:56
AGTGCCAGCTCTCAATCGCACAGGGGACCCAGGGCCTGGCCCCTCCATCCAGAAAACCTATGACCTCACCCGCTACCTGGAGCACCAACTCCGCAGCTTGGCTGGGACCTATGTGAGTATCCAGCGTAGGAATCTGGGAGTTGGGGAGGAGTGAGGAGTTGGGGAAAGACAGTCCTAACCGTGGAGGGTTCTGGTAAATGATGGGGTGAGGAGGGGCTCTTTGGCTCCCACCAGTCCCCCTGTCTGGTCTA
+
ABABCFFFCFFFGGGGGGGGGGHHGGGGGGHHGGGGGGHHHHGHGGHHHHHHHHHHHGHHHHHHHHHHHHHGGFGGHHHHHHHHHHHHGHHHGGGGGHHHGHHGGGHHGHHHHHHHHHHHHHHHHGGGGGHHHHHHHHHGGHHHGGGGGGGHHHHHHGHHHHGGGGHHHHHHHHHHHHHHGGGGGGGGFGGGGGGGGGGGGGGGGGFFFFFFFFFFFFFFFFFFFFFFFFFFFFFFFFFFFFFFFFFFFFF
@M05620:37:000000000-D9766:1:1101:19177:16258 1:N:0:56
AGTGCCAGCTCTCAATCGCACAGGGGACCCAGGGCCTGGCCCCTCCATCCAGAAAACCTATGACCTCACCCGCTACCTGGAGCACCAACTCCGCAGCTTGGCTGGGACCTATGTGAGTATCCAGCGTAGGAATCTGGGAGTTGGGGAGGAGTGAGGAGTTGGGGAAAGACAGTCCTAACCGTGGAGGGTTCTGGTAAATGATGGGGTGAGGAGGGGCTCTTTGGCTCCCACCAGTCCCCCTGTCTGGTCTA
+
ABBBBFFFBFFFGGGGGAFFGG4FAEEGGGDHGGGGCFHGHHGHGGEHHHFGHFEGGGHGHGFHHHHHHHHFGGGGHHHFHHHGHHHHGGFHGG//EEGHGHGFEGHHGHHHHHGHHFHHHHHHHG?EFDHHHHHHHGHGCHHHGGFGGGGHHHHGHEGHFHGFGFHHHHHHHHHHHHHHA9CFGGGGGGGGGBFGGGGGGGGEEBD;EFFFFFFFF@EFFFFFFBFEFEFDFFFFFFFFF.FFF//;;F/
@M05620:37:000000000-D9766:1:1101:11014:16277 1:N:0:56
GAGGCTGCTTTGGAAGAAACTCATAGATTACTGCAACAGTTCCCCCTGGACCTGGAAAAGTTTCTTGCCTGGCTTACAGAAGCTGAAACAACTGCCAATTCCTACAGGATGCTACCCGTAAGGAAAGGCTCCTAGAAGACTCCAAGGGAGTAAAAGAGCTGATGAAACAATGGCAAGTAAGTCAGGCATTTCCGCTTTAGCACTCTTGTGGATCCAATTGAACAATTCTCAGCATTTGTACTTGTAACTGA
+
>>AAAAFAFFFFGGGGCGFGGGGHHHHHHBGHGGAEHHHFGHHHHGGGHHHHHFFHH10GHHHHFGFHHHHHHHGAFGHGHHHGH@GGHHGHHHHH1GGH1GHGHFHHFGHHHHGHHGGGGHHHB>FFEGHGHHHB1FGGHHHFCB/CGGGH1@@GGHHHHGFHHHGHHHGHGHHHGFGHHHHGHGHHHHHHHGGGGGHHHEGHCGGHHHGHGHHFFHHHFGGHFHHHHGGGGGFCFFGFGGGGGFFGGGB
@M05620:37:000000000-D9766:1:1101:11000:16291 1:N:0:56
GAGGCTGCTTTGGAAGAAACTCATAGATTACTGCAACAGTTCCCCCTGGACCTGGAAAAGTTTCTTGCCTGGCTTACAGAAGCTGAAACAACTGCCAATTCCTACAGGATGCTACCCGTAAGGAAAGGCTCCTAGAAGACTCCAAGGGAGTAAAAGAGCTGATGAAACAATGGCAAGTAAGTCAGGCATTTCCGCTTTAGCACTCTTGTGGATCCAATTGAACAATTCTCAGCATTTGTACTTGTAACTGA
+
AAAAABFBFFFFGFFGFGGGGGHHHHGHHGHHFHHHFHHHHHGHHGGGHFHHHHHFGGHHHHHHHGHHHHHFGFHHHHHHFFHHHHGFHHHHHHHHHHHHHHHHHHGHHHGHHHHHHGGGGHHGHHHHHHHGHHHHHHHHHHHHHHGGHGGHHEHGFHHHHHHHGHHHHCGGHHHHGHHHHHHHGHHHHHHHHGGGGGHHHHHHHHHGHGGHHHHHHHHHHHGHHHHHHHGGGGGGGFGFGGGGGGGGGGB
@M05620:37:000000000-D9766:1:1101:6985:16326 1:N:0:56
GAGGCTGCTTTTGGAAGAAACTCATAGATTACTGCAACAGTTCCCCCTGGACCTGGAAAAGTTTCTTGCCTGGCTTACAGAAGCTGAAACAACTGCCAATTCCTACAGGATGCTACCCGTAAGGAAAGGCTCCTAGAAGACTCCAAGGGAGTAAAAGAGCTGATGAAACAATGGCAAGTAAGTCAGGCATTTCCGCTTTAGCACTCTTGTGGATCCAATTGAACAATTCTCAGCATTTGTACTTGTAACTG
+
BABBBBFBFFFFGCFEBBBGGGHHHFGDB6DG5FGHFFCGDFFFGHGGGEFHGFHHFGHHHBFFGGHFFGFHGFFHFHHHEGFHHG@BFGGEHHHGGGHHHHHHHHHHHHHHHHHHHHGGGGFHHHHGHHGHGHHGHF33FHHHHFBGGEDGF>FD2FHHHHHHGFH1G0?GHHHHHGHHFHHHHHHHHHHHGGGFDGG00FFHHHHHFGG?FHHHGGHHHGHHHHHHGGGGGGFGGGFGGGGGGGGGGGF
@M05620:37:000000000-D9766:1:1101:14121:16378 1:N:0:56
AGTGCCAGCTCTCAATCGCACAGGGGACCCAGGGCCTGGCCCCTCCATCCAGAAAACCTATGACCTCACCCGCTACCTGGAGCACCAACTCCGCAGCTTGGCTGGGACCTATGTGAGTATCCAGCGTAGGAATCTGGGAGTTGGGGAGGAGTGAGGAGTTGGGGAAAGACAGTCCTAACCGTGGAGGGTTCTGGTAAATGATGGGGTGAGGAGGGGCTCTTTGGCTCCCACCAGTCCCCCTGTCTGGTCTA
+
CCBBCFFFDFFFGGGGGGGGGGHHGGGGGGHHGGGGGGHHHHGHGGHHHHHHHHHHHGHHBGHHHHHHHHHGGEEGHGHHHHHHHHHHGHHHGGGGGHHHGHHGGGHHGHHHHHHHHHHHHHHHHGGGGGGHHHHHHGHGGHHHGGGGGGGHHHHHHGHHHHGGGGHHHHHHHHHHHHHHGGGGGGGGFGGGGGGGGGGGGGGGGGFFFFFFFFFFFFFFFFFFFFFFFFFFFFFFFFFFFFFFFFFFFFB
@M05620:37:000000000-D9766:1:1101:4290:16385 1:N:0:56
GCGGCTGCTTTGGAAGAAACTCATAGATTACTGCCACAGTTCCCCCTGGACCTGGAAAAGTTTCTTGCCTGGCTTACAGAAGCTGACACAACTGCCAATTCCTACAGGATGCTACCCGTAAGGAAAGGCTCCTAGAAGACTCCAAGGGAGTAAAAGAGCTGATGAAACAATGGCAAGTAAGTCAGGCATTTCCGCTTTAGCACTCTTGTGGATCCAATTGAACAATTCTCAGCATTTGTACTTGTAACTGA
+
>1>AA1>>FFDDB1FB1BBGGB13EF1AAAFGHH01B0FFFHGHHG?F/AFGAF00B10BBABFA11BFEF/BBF1FE@FF1FF1F01BFEC10FFB@@FFHHFHH10BGCG@EGFHGEGGHEHBB0<GH0F1GB11FGBGHBGHFA//CC012@@/GFHGHHHGDGH0/FG<0FHEF1>GHHGFHGEGGHFD.CCGEGHGGGHHHF000:0:GHHHHHGEHHHBFGGGGG9FFGG0;9CFGBB9FBBFF;
@M05620:37:000000000-D9766:1:1101:5227:16423 1:N:0:56
AGTGCCAGCTCTCAATCGCACAGGGGACCCAGGGCCTGGCCCCTCCATCCAGAAAACCTATGACCTCACCCGCTACCTGGAGCACCAACTCCGCAGCTTGGCTGGGACCTATGTGAGTATCCAGCGTAGGAATCTGGGAGTTGGGGAGGAGTGAGGAGTTGGGGAAAGCACGTCCTAACCGTGGAGGGTTCTGGTAAATGATGGGGTGAGGAGGGGCTCTTTGGCTCCCACCAGTCCCCCTGTCTGGTCTA
+
BCABCFFFCFFFGGGGGGGGGGHHGGGGGGHHGGGGGGHHHHGHGGHHHHGHHHHHHGHHHHHHHHHHHHHGGGGGHHHHHHHHHHHHGHHHGGGGGHGHGHHGGGHHGHHHHHHFFGHHHHFHGGGB/?@D2GHHHH0FCGHHGG.<C.>FG0<G0CGFGHGG:EHF/:/-:CEGGG/ADEFG:AEGCFGGGGGFGGEGFFGGFFFFEFF0.ADFFFFFFFFFFFFFFFFFE.BFFFFFFFFFFFFFFFF
@M05620:37:000000000-D9766:1:1101:11175:16432 1:N:0:56
GAGGCTGCTTTGGAAGAAACTCATAGATTACTGCAACAGTTCCCCCTGGACCTGGAAAAGTTTCTTGCCTGGCTTACAGAAGCTGAAACAACTGCCAATTCCTACAGGATGCTACCCGTAAGGAAAGGCTCCTAGAAGACTCCAAGGGAGTAAAAGAGCTGATGAAACAATGGCAAGTAAGTCAGGCATTTCCGCTTTAGCACTCTTGTGGATCCAATTGAACAATTCTCAGCATTTGTACTTGTAACTGA
+
[truncated: 759,809 more chars]
