# Supplementary material for: Fast but not furious: a streamlined selection method for genome-edited cells
Source: Life Sci Alliance. 2021 Apr 26;4(6):e202101051. doi: 10.26508/lsa.202101051 (PMC8127327; doi:10.26508/lsa.202101051)
Supplement: Supplementary file 1 [file LSA-2021-01051_Supplemental_Data_1.zip › SANGER and Deep Sequencing/ACTB/57_S57_L001_R1_001.fastq]

@M05620:37:000000000-D9766:1:1101:9032:3260 1:N:0:57
AGTGCCAGCTCTCAATCGCACAGGTGTCCCCTCGCGTGGCCCTCCCATCCATCGTACCCCTGCCCCCACCCGATACCAGGAGCACCAACTCCTCAGCTTGGCTGTTACCTATGATTATCCAGCGTAGGAATCTTGGAGTTGGGGAGGAGGTAGGAGTTGGGGAAAGACAGTCCTAACCGTGGAGGGTTCTGGTAAATGATGGTGTGAGGAGGGGCTCTTTGTCTCCCACCAGTCCCCCTGTCTGGTCTATC
+
>>>>>B11ABBFGFGFGFGAECBE1B11BFGC0AA0A/AAEA///AB1B012F/ABGF1A//?FF/>/B/B>//>EH11/?FG/0FG/E0FG1011B1BB/GF/012BFG1GDG22BBB1F@F<<//<@FGHF111?0?GHH/-.>-><.<<0.<<<<0/--.;C.;CC/:;CCGFHG9;9;.;.-;;;9;0;9C0009;0000--//-;9;--;-;/9BB/9/9;;-FAEAF;FFAA?-BBB///;;B/9
@M05620:37:000000000-D9766:1:1101:20806:3818 1:N:0:57
ACCACACCTTCTACAATGGAACTCTGCAGGTTCTCGATAAGAATATCACCCGACTGACCTCCAGACACATTCAGACCTCTCGGACTCCGTCTGCTGCTTGCAAAGTAACCACCCCATAAACTACCTCAATAAGACTCGATCGGCCCACCACATACGTATCTGTAATGGACCACTAGAAACCACGATGGGCTCCACAAAGAAACAACCAAAGAGTGGAAAAACTGAGCAAAGGAAATCGAATAGTATGATGT
+
BBBBBBB>>CCFGGFGGGGBG4BGH5BA4F4BBGGF3G223BBAD5D5FFGF2AAEFFFFHHHF3BBGFGGHFADE1BFGFE1B>/BB>BFG1BGGDGFGFGH@34B4@3B?///>233434?32333344333232//20//<////////111011101111>>11110.<101110/.<.<-...../..///..//.///...9..///00.000/..0000/0/9///////..//9/////////
@M05620:37:000000000-D9766:1:1101:16504:4424 1:N:0:57
GAGGCTGCTTTGGAAGAGCACACGGCTGAACTCCAGTCACACTCAGAAATCTCGTATGCGGTCTTCTGCTTGAAAAAAAAAACACCCGCGAGGCGCATAGAGCGGCCCGCTACCTCGTCTGGAGGCCGCCTCCCTCCTTACTGGCATCCCGTAGGGGCTCCCCTTCTCACTGGCCCACTCTTGTGCGGTTTTGCCTAATACTCTCTTGTCTGACCTGAGTTTCCTTCTGAACACTTCCGGTGCTTGACCTG
+
AAAABBFAFFFFGGGFFGFGGFFE2A222AGHGGHH5BBG533BG3B5A5D5DBBA33D1AAA1AD55GHEGCGFH1EE///1?0///>EE?///////?111</>>@<----/0<.<.<</0;:.;-;;:.99:/./00/;9F;/0//9C.;9...;-;......//;B//;..9..99/;/9//.-9;.AA///9///99//;/9////999B/;;9B//:B/9////9//;////.;9--;/9./;/.
@M05620:37:000000000-D9766:1:1101:19582:4714 1:N:0:57
ACCACACCTTCTACAATGGAACTCTTCAGGCTCTCGATCAGAATACCACCCGGCTGACCTCCAGCCACATTCACACCTCTCGCAACCCGTCTACTGCTTGCAAAGGAACGACCCCCGCTCCCTCTTCTGGTGGCCGCCTCCCTCCTTCCTGGCCTCCCGGCGCTGCGCCCTTTCTCACTGGTTCTCTCTTCTGCCGTTTTCCGTAGGACTCTCTTCTCTGACCTGCGTCTCCTTTGGAACTCTGCCGGTTC
+
CCCCCCCCFFFFGGGGGGG4G4BGH5ADAF4BFGFFBGB2ABD5D3BAB2FEAAEFHHHBGFF33BBFGHFGE5DF>?1F3>1>1>B1/?EG1BBE3F@3FGGD32?3B?///>E///<//=@GHHFH21?0CFF?@CFGHFGFGHHHFF0/<CDFEE.:A-::-:ADABF/BB9B0;BBFB9BFFF0CB0:90BDADBABB.BF;A00FBBFBFFFFFB09/:/.;DFFFFFBF0/0:9BF;0BFC;:A.
@M05620:37:000000000-D9766:1:1101:21034:4836 1:N:0:57
AGTGCCAGCTCTCAATCGCACAGGTGTGCCCTCCCGTGGCCCTCACAACTCTCATACTCCGTCCCCCCCTTGAAACCAAGAGCACCAACCCCTCCACTTGGCTTTGACCTATGTGAGTCTCCAGCGTATGAATCTGGGAGTTCGGGAGGAGTGAGGAGTTGGGGAAAGACAGTCCTAACCGTGGAGGTTTCTGGTAAATGATTGTGTGAGGAGGGGCTCTTTGGCTCCCACCAGTCCCCCTGTCTCGTCTA
+
AAAABFFFBFFFGGGGGGGGGGABBA42AFCG2AF2F22AB2AAF2B3B3BDF35FB5A3ABBAB110>/?B@3BF?11BBB2B1?FFE/EE///2B4BB3BB03BBFFG2G2B3B333332B2@/<C/<FH2221<??/??1</><--<<>0=<.C.<CGFC-;CG.C//;:;GHB0;:-99A:C;.;FGEF0;00900;0;000;:00;0..:--9.9/;/:;;:EEB:.../;/B.AD./:://::AA
@M05620:37:000000000-D9766:1:1101:18553:5470 1:N:0:57
AGTGCCAGCTCTCAATCGCACACGTCTAACCTCCCGTCCGTCTGTTCTATCTCCTGCCCTTGATCGTAAGAGCACCCGTCTGAACTCCAGTCACATTCAGAAATCTCGTCTGCCGTCTTCTGCTTGCAAAAACACCCCACTCGGGAACCACACACTACTGTAATCCAATCACTTTTTACCGGTCACTGCGCTGTTGCACTCTTGTTACACCAGGTTCCCCCTTCCCCACATATATCCCCATACACATACGG
+
3AAABBDFBFFFFGGGGGGGGG4AFBAGHHHHHHGGHE222BFADDDFGHHFHBFHHHHGHHG5DF2BBFGHHHHHGGE1?BGFF4B@GH4FGFHGHBGG4GHF3FGGG>FFHHGEEHGHHFBFFH?FBFGH//B??>//0F//////<?///<C00011111111111011<00=0.0<.--<./000.:--;0000:0;0;;000090/.../00/09.-9///9/..////9/B/...:./////;..
@M05620:37:000000000-D9766:1:1101:10983:5655 1:N:0:57
GAGGCTGCTTTGGAAGAAACTGCCACGCCAGGGCCCACAGATCGGAAGAGCACACGTCTGACTCCCATCACGAATTCGAACACCCTACTGCCGCCTTTGGTTTAAAAAAAACACCAACGAAAACAACCCAAAATAAACTCACAACTGACATGCATATCCCAACTAATCACGTCAGGGAACCATAGAGCAGATAACAGACTACCCACCAAATACACCACTTAACCCAGTGTGACCTTTGAATCTGCACCGGC
+
AAAAAAFAFFFFGGGF1ABFABBF11AEFA0BE00AEAEGHGHHCEFGFHHFH0GEBFGGHG11B/0@B1B/B/B/BB2B0/0>>?0011B0>//?/1B0/?01B>BFE<>//0?/<//////0//?///.0.1<111111111>//<<<0000000=0/0/://00:0/...../......000099///:00900/./0//.;;.9--//////-9////:/-9-;////9//9;//9//;//;;/---
@M05620:37:000000000-D9766:1:1101:6675:6249 1:N:0:57
GAGGCTGCTTTGGAAGAAACTCATAGATTACTGCAACAGTTCCCCCTGGACCTGGAAAAGTTTCTTGCCTTGCTTACAGAAGCTGAAACAACTGCCACGATTCTACCCTTAATGAAAGGATCCTACAAGACTCCAAGGGAGTAAAAGACCTGATGAAACAATGGCAAGTAAGTAAGGCATTTCCGCTTTAGCACTCTTGTGACCCCAATTGAACAATTCTAACCACATGTACTTATTTCTAAAAAACCAGG
+
A3AB>>FBFBB4G45BFGBGGGHHHGGHHHBBFG4GFHBFGBDBBEAACGAFHHFF332FBFHBDGGBAB5BBDG535BAFG3BG33FB?1FGHHHH@>/?1BBBGFB333B4BBBB3E23BB??3BBBBBF?3BBB/??????FHGFBB?FF?333@FFE222@22/@>@<111??FG111?1A.>..11>1<1>=10=0000==.</<00=;;C00:;0:0=0..<0=::<00;00000;;0;-;;.9;
@M05620:37:000000000-D9766:1:1101:21495:6288 1:N:0:57
ACCACACCTTCTACAATGAGCAAAAGTCTGAACTCCAGTCCCATTCAGCCATCTCGCCTGCCGGCTCCTGCTTTACAAACAAAAAAAAACCCTGCTCCTGTTTCCCATCCTATTTGAGTATACAGCCTACTAATCTGAGAGAAGACGAACAGAGAGTAACTACGGAAAGACAGACGGAACCGTAGAACGATATAATACATTATCCTTTGAGGACGCACTCATACTCTACGAACAATCTCGCAGTCTCATCC
+
BBBABBBBFFFFGGGGFGFFGG4B4BBG6DDGAGHHFGFG3FGHBFGH5GHGFADB2A2FFFE0AE1B3BB35AFGHH31B1BB?//>/?>>BB/3BBB33?B44BB33034BB4?4/B?1B?B1B/0BB11@@1222@11/1@10?>//>0<0>.><1111>..<.-<CC///.-...-:-..;:00..;.:00000000;;000;;90.:;.9;-99//////9/9/.9.9;9B/9/..9.;9//9/;/
@M05620:37:000000000-D9766:1:1101:12803:6801 1:N:0:57
ACCACACGTCTGAACTCCAGTCACGTTCATCAATCTCGTATGCCGTCTTCTGCTTGAAAAAAAAAAAAAACGGTAAGCGAAGCTGAAATAGCTGCCAAGGTGATAACATAAACCAATTCGAAAGATAAGTACTATACACGGGACAGACAAGTGACCAAGATATGCAAAAAACCCGGAAGATCGCAAGTGACCGTCAGAACAACAGGCTGGCAGCTTTAGCTAGAAAAAAAAAACATAGGACAGTACAACAG
+
AAA1AAADFACAFGGGGBGABBBF0B0BFD331FGFFBBE0FGFEEEFFHHHH1D1F1AFCE/>///>>//>/>//11>/<</1111<2>1B21<01B//?FF22211?1111<?F111/10//0111111>1111111.--.-.././/.00<00:...00000000/.-...----..00....-//;//-9---;/-/-------------////99//////--99;---9///;//--//////9-
@M05620:37:000000000-D9766:1:1101:15476:7174 1:N:0:57
GCTGCTGCTTTGGAAGCAACTGACAAGCCCGGGACCAAAGATCGGAAGAGCACACGTCTGAACTCCAGTCACATTCAGAAATCTCGTATGCCGTCTTCTGCTTGAAAAAAAAAGAAAGGAAAGACACCTATAATACTCAAAGGGAGTAAAAGAGATGATCAACAAATGGAAAGGAAGACACGAAGTACCGCTTTAGCCATCTTGCCGAGAAAAATGAACAAACCTCAGAATTGCAATTTGAAATTAAAAAG
+
1>1>A1BBCFB11FG111AFFA1A11BA00AAE0A/A//B01BB/ECE00BB0AAE0A0BAA1D@11@DBF1GHGFHG2BG1DH10/BF0GHE/>0>@GGFHHHG1FGF<</>//BF10CCC<000@<01??11111<1<1<0/...<<>11<<011100=0<0.<00<C0<C./:::/:/.-.:.0:0.--.;;;0/00/0000/9---.9;--//;:/9--:///;////////;;///9;//99/9/9
@M05620:37:000000000-D9766:1:1101:22214:7179 1:N:0:57
AGTGCCAGCTCTCAATCGCTGACTGGTCTCTCTCCTGGCCTTCGATCGGAAGAGCACACGTCTGCACTCCAGTCACATTCAGAACTCTCTTATGCCGTCTTCTGCTTGAAAAAAAAAAAACTCTCCTAGGAGTCTCCTCGTTGGTGAGCGGGCTGGTGCAGCCGTGGCCCGTCCCTCAGGGCGTTGCGCTCTGGCAAACTCTTGGCTGCGGATGCCCCCTTCTCCGCCTTCCTGCTCGCCTGTCTCGTGCC
+
>AAAADD1AFFFGEGGGAA1AAAFABADF3E1FGHA10BBFFGHFF0EE//A0FGGHCFEHCGE12BDGHHGBBBFGHHFHG2D01@1B1@BF1DE/B>B?FD11BB1B1110>////>//1<1@0@1@0?0<?F<110??/0FC.101----<:./;000;.-.---.=--.;.9BF//..-----9-@-A9B/B/--////;B/9------9-/;-9@F-//9-;;-9;//9///-----;////----
@M05620:37:000000000-D9766:1:1101:19724:7233 1:N:0:57
ACCACACGTCATAACTCCAGACCCCTTCAGAAATCTCGTATGCCTTCTTCTGCATGACCAAAAAAAAAAAACTAACACCTAAACCGGATCGACCACACCACGCCGAAACAAACAATAGCCAGACGCCTTTTTCATCCATTCCTCAGTGCTCGTACCACTACGCATATTAGTAGTTGTATTGCCTGCCGCCACTAATGCAATCCCACGTGTGCGGCCGCTGGACAGATTAGAGGCCATCTAGCAATCCGGAG
+
AAAAAAADCA1BBFGFG1BG1A0B0BFGBFGHGGFHHGFEAADFADGGHHHHH2BDBFFFHEHFEEE>/>//111111/011110/////////////////?//////0/?/0<11111100>---0.000/000000000000/00000.-..:00///.-...0000000000000000000..----9//:///9//9;;/9---/-/----------;/9///////----9/////////;----
@M05620:37:000000000-D9766:1:1101:14321:7345 1:N:0:57
GAGGCTGCTTTGGAAGAGCACACGTCTGAACTCCAGTCAAACTGACAAGCCAGGGACAAAAGATCGGAAGAGCACACGTCTGAACTCCAGTCACATTCAGAAATCTCGTATGCCGTCTTCTGCTTGAAAAAAAAAAAAACTCCGTCTCATCCGGCGAGCCCGTGCTACTGCCCCCATGGCCCGACCGTCCGGCCTTTCCGCTTTTGCCCTCTTGTGGCTCCCGTTGCCCCCTTCTCACCCTTTCTTTTTTT
+
AAAABAFAFFFFGGGGFGGGGEHGGGHFDDGHBFGHGHHA5BFFGGFEFGGEBGEFGAHFEGGHHFE1FFAGFEBGHEGHFFHBGFHHHHGHGHBGHHFFEB3BBGHHGGHFHHGGGGFHHFHGHFHFFHHCCC////<>1><.<00<00=0.-<:--;-9B;...0;;0CF.A--;//;/9=----9.;--;-;99//.;.;E//9/BFFBFBB9A..:A:.;9A.BF.99..;/9/;AEFF////;9-9
@M05620:37:000000000-D9766:1:1101:16746:7502 1:N:0:57
ACTGCCACTTCTCAATCGCACAGGTGTGACCTCCCGTGCCACTCAGAACCCTCATACCCCGGCCCTCACTTGCAACAAGGAGCACCAACTCCGCAGCTTGGCTGGGACCTATGTGAGTATCCAGCGTAGGAATCTGGGAGTTGGGGAGGAGTGAGGAGTTGGGGAAAGACAGTCCTAACCGTGGAGGGTTCTGGTAAATGATGGGGTGAGGAGGGGCTCTTTGGCTCCCACCAGTCCCCCTGTCTGGTCTA
+
11>>AB@1BDBBBBGGGGFGGGBFA11A3DBF10F0FA0B11A0A1F1A//0AA1D101/A/AA>/>0B11B11DG0/0BF>/BFHFHEFGHGGGGGHFHCGHFGGEFGHFHHHGHHHD1BGFGGGBGCCHHG1FDFHFEGHHGGGECGGGHHHHEFCCHGECGGGH.:/GHFFHHGF/CCCE@GGFGC.;BBFFFFFFGGGGGGGF--AABB?=@@@FFFFF/BFFEEFF-AFBFFFEB@FFFFB/BFFF
@M05620:37:000000000-D9766:1:1101:12055:7861 1:N:0:57
GAGGCTGCTTTGGAAGAAACTGATAAGCCAGGGAAACAAGATCGGATGAACACGGGTAAGAACTTCGGTCACCTTAAGGAATCTGGTATACCTTCTTCTGCTTAAAAAAAAAAAATACCAGTAAAACTAAGCAAGACACCGGAACACAAGAAATCACAACAAAACTGACAACAAGGCTAGAACGTAACACAGAAACGCTATAGCCTCCTAACGAAAAAGCTAGAGAACTGGTGAGAAGGTATCCTAAAGCT
+
A?AB>AFBFBD4G4BBEGBGGFH5DD4B4BFABFBBGHGE2FBFE?2235BDB100AA3BBD2FE51AB1>B3BB55B3BBG@BB3BFGBBB44B344BEBBB43BDDE?/>C?B0222@222D22222220?000000//-<->00..<///000<00.....;0;:/00.:./../0.000.....0/..////9:...00900/:////....-...//////////////.///.///:////////
@M05620:37:000000000-D9766:1:1101:8779:7893 1:N:0:57
GAGGCTGCTTTGGCAGAAACTGACAAGCCAGGGACAAAAGATGGGAGCACAAACTTCTGAACGCCAGGCACAGCCCGAAGTCTCAGCTGCCGTCTTCCGCTTGAAAAAAACAAAACTACCACTTCTCGTTGCCTCCTCCCTCCTTCCTGCCCTCCCTTAGCTGCTCCCTGTCTCACACTGTCTCTCTTCTTCCGTCTTCCTCCGCACTCACTTCTCTCACCTGTGTCTCCATTGTATCTCTTCATTTGCTA
+
BBBBBBFBFFFFG4GECGGGGGGHHHHBBGG4EGFDFGGHFHBE22B22A22BBBFAAD5FBB1AE0A1B1B21B10>E/1B444BB4B3B>>>BF44/??EF0BFGFEG//??0B23B<22<2<22/?/2/11</<<?/?0.0110<1>0.<.>./0/00<0/<00.<00/:00:0/;00:0;CC000:00;E09..0;;0/..---://009;B9000.;B//9//B////////99/:/9////9;//
@M05620:37:000000000-D9766:1:1101:21916:8169 1:N:0:57
ACCACACCTTCTACAATGGAACTCTGCAGGTTCTCGATCCGAATAGCACCCGTCTGACCTCCAGACACATTCAGACATCTCGTACCCCGTCTCCTGCTTGCAAACCAACCACCCCACACCCTACTTTCATCGGCCTCTCCCCTCTTCCACCCCGCTCCCATCTCCCCTTGCACTGGCCCGCACTCTCTCAAGTCATCCCTCCTACTACTCTCCACATAGACCATTCGCTCATCACACACAGTACCAAAGCC
+
BCCCABCCCFFFGGFGGGG4GBBGH5BGAGABBGHFCGB2AAAAB3BBFCEFABEFFGHHHGFC3BAFGGHHBADFGFBG5F1BB1B?>BBG2BFGCHBF1BF@11????/?/////?////2B23333332?<//02222?2/2111110///---..0100<0/././0000//...-:-:-/00090;0000000.0/.90000;000990/0000000/0000....000009.9;.000:00.//.
@M05620:37:000000000-D9766:1:1101:14240:8238 1:N:0:57
GAGGCTGCTTTGGAAGAAACTCATAGATTACTGCAACAGTTCCCCCTGGACCTGGACAAGTTTCTTGCCTGGCTTACAGAAGCTGAAACAACTGCCAATGCTCCACGTAAGGAAAGGCGAATAGACGACTCCAAAGGAGTAGACAAGATGATGAAACAATAAAAAGTAAGTCAGGCATTTCCGATTTCGCACTCTTGTGGATCCAATTGAACAATTAACAGCCTTTGTACTTGTACCTGACAATCCAGGGG
+
B?ABAAFCFFDFFFGGGGGGGGHHHGHHGHHHHGFFFHHGFGFFGGEGEGHHGHFH2A1GGHGHHHFGHHEFGHHGHBBGHHHHHHGHHHGHHHHGHHHHBE3B3G>GHF?3BB311/////?BB3<EE/CGCB3BF2?2B22222@<2@@@2@222??1111???11?GG11>CGGHF1>1..<.C0<AAACCDCC0::0CGHH0<0CCGHG/<C00;90..9;B0;;CF0C0009;FBGFC0:CF0/;-
@M05620:37:000000000-D9766:1:1101:5743:8741 1:N:0:57
GAGGCTGCTTTGGAAGAAACTGACAAGCCAGTGACACAAGATCGGAAGAGCACACCTCTGCACTCCAGTCATCTTCAGCAATCTGGTATACCTTCTTCTGATTTAAAAAAAAAAATACGAAAAAAGAAAACCTCCTTCCTAACCACCCGGCACTTCACCCTTCCTCCCTATATGTCTCTTCTTCCGTATTCCAGCGTACTCTCTACGCTACCCAGCGTCCCCTTTGGGACTCTGAAGGGTCTAGATCCGCA
+
A?AA>AFBCBDDGBBBFGBGGGH4BF4AABF4BF5DBGFHCGBAE2AA22BBB2B1B1BB3BBB323BDA35BDF5555BBGBF5DBFE55D5BF@BBBBBB4@@B@43>>E?E/03B/////0>/?022</22?0<???11?<1//.-----//0000..///<0/./00:0000;0:000:;;.0..9;000/9..;.0;000;.-9.-/:0..:..-.9..9//:..9////:B/.9/.;9B///..-
@M05620:37:000000000-D9766:1:1101:25799:8817 1:N:0:57
AGTGCCAGCTCTCAATCGCACAGGGGACCCAGGCCCTGGCCCCTCCATCCAGAAAACCTATGACCTCACCCGCTACCTGGAGCACCAACTACGCAGCTTGGCTGGGACCTATGTGAGTATCCAGCGTAGGAATCTGGGAGTTGGGGAGGAGTGAGGAGTTGGGGAAAGACAGTCCTAACCGTGGAGGGTTCTGGTAAATGATGGGGTGAGGAGGGGCTCTTTGGCTCCCACCAGTCCCCCTGTCTGGTCTA
+
AAABBFF@AFFFGGGGGGCEGGFE2E22EE2A22B2ABBGHHG2EEHGHF3ABF3BFE33BF5FGBF3F11EEEGGHB@1FGHHHHHHGC3FEGEEGGHH?GF///BGF0FGBGHHHBDHHHGHEGAEGGHHHHHFHHHGAGBFG?FCGA.FHHFHGF/GD<-ACAHCBCHFGGHFHCGH-CA9DGG@.AFG0FC0;0CFG0C0..9;AAFFD?;-;BE/FBBFFFB.AFADF.B/B/EDBFFFF/BFBB/
@M05620:37:000000000-D9766:1:1101:27267:8847 1:N:0:57
AGTGCCAGCTCTCAATCGCACAAGTGAGCCCTGGCCTACCCCTCAGACCCCTCATATACCGTCTGTTACTTGATACCAGAAGAAATAACCCCTACGCGTGGCTAAAACCGATGTAAGGATCAAGTGAAGAAAACTGGAAGAGGGGAAGAAGTAAGAAATTTGAAAAAGACAGAAGTAAACGAGAAAGGATCTGGTAAATGAAGGAGTGAGGAGAGGCACTTTCGCCACAAAAAAACTTAGACTCTGCAATA
+
AABABFFFBFFFGAFGGGGGGG4BB554BFEG22B2A32B22B22BB3B2AAE1BD55ADABE11A55DB5BA5BD@@@1BB@3?@5B33?B11B1>/>>//0333?3//></04442222B22333333B<222222220@/</</<0?0>11=11>>1<<>1<10../<////00=00..:../;./0/0;00;;C900;;/9.:.00:0......;//00..;.9....9--.////////////;/9
@M05620:37:000000000-D9766:1:1101:13015:8907 1:N:0:57
CCACTTCGGCTCATCTCTTTTTGCTTTCTCATACCGGTCTCTCCTGTTTCTCGCAGCGCAGATCCACACGGCCATGGCCCACGCCTTCTCCTCCCCCTGAAGTCGATCATTCGCGTGGCTCGATCCCCATGGTCTGCCTTCTCTGTCTGACCCCTCGGGAGGGGGATGCAGCCCTTCTGGGGAGGATCGTCCTCTAAGTGCATCTTAAATTTCTTCCCGTCCCCATCCTCCAGGTAGATCGGAAGAGCACA
+
BBBBBBBAAB>>GGGGGGGFABEGHHHHFGHHFAEEEEEADABGGHBB5ADDBFGGGGEGGABFGFHHGGGGGG?BFGH??FEGGFFHHHGGHHGG/EFHFBFF</?F/BG3BCDGGGGG2/@HHG<F0?FFGHHHHHHHHHGHHHHHHFGHHGGGGGG:CFGGGGGGGBFFGGFGGGGGFG.=B.B/:BEFDFF9BFBFFFFFFFFFFFFFFFFF/99EDFFFB:FFFFFFFFBFFFFFEFAFD:FFFF.
@M05620:37:000000000-D9766:1:1101:20243:9160 1:N:0:57
AGTGCCAGCTCTCAATCGCACAGGGGACCCAGGGCCTGGCCCCTCCATCCAGAAAACCTATGACCTCACCCGCTACCTGGAGCACCAACTCCGCAGCTTGGCTGGGACCTATGTGAGTATCCAGCGTAGGAATCTGGGAGTTGGGGAGGAGTGAGGAGTTGGGGAAAGACAGTCCTAACCGTGGAGGGTTCTGGTAAATGATGGGGTGAGGAGGGGCTCTTTGGCTCCCACCAGTCCCCCTGTCTGGTCTA
+
ABAAAFFFCFFFG4FGGGGGGGHHG?AEFFHHFEGGGGGGHHGHGGHHHHHHHFHFHGHHHHHHHHHHHHHGGEEGHHHHBGHHHGE1EGHFEGGGGH3GGHHGGGHHGHGHHHHHHHHHHHHHHGFGGGHHGHHHHHFGGGHGGGFGGGEHHHHHBEHHHHGGGG.GCGHHHHHHHHHHGGGGGGGGEGGGGGGGGGGGGGGGGGAFFFFFFFFFFFFFFFFFFFFFFFFFEFFFFFFFFFFFFFFFFF/
@M05620:37:000000000-D9766:1:1101:13959:9309 1:N:0:57
ACCACACCTTCTACAATGGAACTCTGCAGGTTCTCGATCGGAAGAGCACCCGTCTGACCTCCAGTCACATTCAGACATCTCGTATGCCGTCTTCTGCTTGAAAACCAAACACCCCATATAACTCTACTTTTTGTCTCCTGCCTCCCTCCTCACCTCCCCACCCTACTCGCTCTATCGATGACTCTATCATCCTCCTACGTCCGTATTACTCTCCTCGCTGACCTTAGTCTACTGTGTAGTGCCTACATGGC
+
CCCCCCCBFFFFGGGGGGGBGBFGHBFGAGBFGHHFFHFAABF2BBFEGAEEABFGHHHHHHHF5BFGHHHHGDFGCGDHFHBB33BB>EEH?BGHEHFG1FFH31??//00/?>/234444B?44444442<2D3BF32BB2B//@2/222?02==//0//?/00<<.-..<1>1...00<00<00=00000://00:;..-...0000000/0:.;.9.C/0000;CB0000000000/0000/0:0/.
@M05620:37:000000000-D9766:1:1101:24818:9628 1:N:0:57
GCGGCTGCTTCTGAATCGCACACGTCTGACCTCCCGTCCCACTCAGAACGCTCGTGATCCGTCTCCCCCTTGAAACAAAAAAAGCACACGCCGGACTATGCCTCATCCTACCAGATGATAACCTTAATAAACAGCTCCTATCAAACTCAAAAAGATTAAAAAACATTTTGCCCCAATGGCACATAAACAATGCATTTCCTATTTATCACTCTTGTGAATACAATTACACAATTCTCCTACTTTTAACTTGC
+
1>1>>1>>CFFD1ABA3BA0A000BA0A1DFGHHFE///B10BBG1BFF/B/E/A/00DFBBF00B0/B>001BDGFE0>B///0B000/>/<<<//B12BBF111?FGFF<11011@2<?1?11?111?1110<1<1FG11>11<11<><0...00=0000;.::;000000.:.//::90/000000.0090;000;0000000;00000000900;/;9/9;/;///-;9////////////;B////
@M05620:37:000000000-D9766:1:1101:8912:9721 1:N:0:57
GAGGCTGCTTTGGAAGAAACTGATAAACCAGGGAAACAAGATCGGATGGACACGGATATGTACTTTAGTCAGATTAAGGAATCTGGTATACCTTCTACTGTTTTACAAAAAAAAAAACGTAAGGAAAGACCCATAGAAGAAAAAAAGGAAGTAAAAGAGCTGATGAAACAATGGCAAGAAAGTAAGGCAGAAAAGCGCAAGCACCCTTGAGGAACCAATTGAACAAATATGAGCATTTGTACTTGAAATGG
+
AAAAAAFAFDFDGBBBEGFGG1F3F31A0BA0BAAAFHGF0GGEEA/A/0BA0///BB2D222D2A2BDFB11DFD1DBBG11D@11DD2BB11B12BFG2B10B1B@FF?>E/E/<?B000<11F000@0//@<1@<DB?000/-<.0<0<<1000</<0/<0=0000/.00:/;0://;/0;00//...//;/;.----./;.;./;009/-;--;9;///;/:-;/;///;9BFFB//;/;9/;99;;
@M05620:37:000000000-D9766:1:1101:9739:9724 1:N:0:57
AGTGCCAGCTCTCAATCGCACAGTGTCTTGTCTATCTCCTTCCCTTAGATCGTAAGAGCACACGTCTGAACTCCAGTCACATTCAGAAATCTCGTCTGCCGTCTTCTGCTTGAAAAAAAAAAAAACAGAATCAGAAAAGAAAAACATAATAAACAACAAAAACACCCACACAAAGAGTAACAATAAAAACAAAACTGAGACACCACAATACTAACAGATGAAACAAAGGTGGGCAAATGAAAACGTCCAGG
+
3>>AAFBFBFFDA4BGGCFF?EFFFFFG55DGGHFHHAGH5FGHGGBH55DA222B5ABBBBFEFBBFGGFHGB3AFF3DBGHF555DC5G55B??11B@>EEHEHHFHFHFGH3DGEEEEB<<///0@<<11111100/0000.<1<11111<1.......<.........../:/00000:000000...9;.090000/:..;..0;/000//0//////9/../.9/.-..../9;////-....//
@M05620:37:000000000-D9766:1:1101:4206:9792 1:N:0:57
GAGGCTGCTTTGGAAGAAACTGACAATCCAGGGACACAAGATCGGAAGCGCACACGTCTGAACTCCAGTCACCTTCAGAAATCTCGTATGCCGTCTTCTGCTTTAAAAAAAAAACAACGAGAGTACCACCTTATAACAGGGAATCTGTCCAGAAAGTCACTCTATGTAAGTAGGGAGCTTCCCAGAACCAAGACCTAGAATACCTCAATCAGAACCACTAGGACAAATATTAGCATTTGACCATCACATGC
+
A3>AAAFBFFFFGCGGF4GGGABB4BBBFFGH2AF2BBEFGHHGGD2EG2A0E0F0BBBF5DFFBB3BDFH@3@@GHDD@BFGFHBF1F3BFE?EF?BFG@FG4BFGHDEEE@B/?///////1211?1/011?1?111/..001111<11<10</00=00=00000000=000./...:0//:0./:....://0000000900=/0;0000099..//0/0/...//9////////9//;///9;F///
@M05620:37:000000000-D9766:1:1101:19830:9805 1:N:0:57
GCGGCTGCTTTGGAAGTAACTGACAAGCCCGGGACCACAGATCGGAAGAGCACACGTCTGAACTCCAGTCACATTCAGAAATCTCGTATGCCGTCTTCTGCTTGAAAAAAAAAAAACACCAAAAGCAAAAACAGCTTAATGATAACCGACTATCTTCATCCATACTATAACAAGAGGGATAGAAAGTGAGGAATATGAAGATCATTCTCCTCTGATGGCCGTAGCTCACGTACCAACGTTGTCATATAGAC
+
>>>AA1>AFFD11BF1B3BGFB1BABBGG0EEFEE/A//BF1FH/EFE0GHFHFHGAGHGHHHHHHCFGGFHHHGHHGF1B@GBFGFGHHFHG?EHGHHHHHHH01BE><E///<<//0/////0<101<>AH0<111=0000000/-----00;000000000;00000090//....///000/0000.0900000;000000///;;/-//////:/-----////-----//:9-9--/;///////
@M05620:37:000000000-D9766:1:1101:5084:10107 1:N:0:57
GAGGCTGCTTTGGAAGAAACTGACAAGCCAGGGACACAAGATCGGAAGAGCACACGTCTGAACTCAAGTCACCTTCAGGCATCTCGTATTCCGTCTTCTGCTTGAAAAAAAAAAAAATACCCCTCGTGGGACTCGATTCCTCGTCTCTGCGTTCTGCGGTGTGGCCCTCGCTTCCTCCCGTTTTCTCTTCCGGGTTGATCCGGGGGATCGTCGTGTCTCGCTGGCTCCCCCGTGTCCCCCTGGCTGGTTTA
+
A?AAAACAFFFFEGGGGBGG1EA1AB0BFGGHGGGGH0FAGGHHEEGGC0BAGFH/BFHG12BFG1BBDGHA11BF1F10BFG1FB?EFBFHH@EF?BBG@BFF01GHH?EECC///<@1@1?F</F/?>/<>>..01<111....<000<..<.0;A-.::.:C.C.;--;.9:0;9...9/.;000900.-9---/9/;--99@--9-BA-;;ABB;/-;A>B-/:-AF-;:--;BEA;A-A;ABF/-/
@M05620:37:000000000-D9766:1:1101:13963:10345 1:N:0:57
GCGGCTGCTTTGGAAGAGCACACGTCTGAACTCCCGTCACATTCAGAACGCTCCTATGCCGTCTTCTGCTTGAAAAAAAAAACTCGCCTGCCGTCTTCCCCTGTTAAAACCACCCCCTACCCTCCTCACCGGACGTCGCCTCCCTTCTTACCCCCGAGCCCGTCCGACCTTCCTTTCCGGTTTCGCCATCTTGTGGATCCCCTTGCACCCTTCTCCGCCGTTGTACTTGTCCATGCCCCTCTCGGTGGCTA
+
>1>AAA>>FFD1BGGB1BFGGFFA0A0FG2FGBFGECE?EGHGGDGHB0/B/B/AAFBDDEAEH/GDDFGE1FBE1FE//>//11?/>/?00//<0/B1BFC/11222B1///?///</<<01//??1.<.---<.<-<<CA..;0:C:0;;G.:--9-;.9A..9.;--//;B/9//--9:-/-;;-9;///9/-99/:9;BF;///99A/9BF/----9;-9////:;/:/;BB//----/---;:--/
@M05620:37:000000000-D9766:1:1101:10828:10402 1:N:0:57
GCGGCTGCTTTGGAAGTAACTGACAAGCCAGGGACAAAAGATCGGAAGCGCACACGTCTGAACTCCAGTCACATTCAGAAATCTCGTATGCCGTCTTCTGCTTGAAAAAAAAAACAACGCCCAGCACAAAAATATAACGGATCAAAAGAAGTGACCAAACAACTAAAAAAAAGCCTAACAGCAGAGGGGTATCACACACAATCCACTACAGAAACAACCTCAACCACCCAGAAGTCTCACTATCTACCATC
+
>1>AADDAFFFFGGGGFGGGGBBF11BFF00FEFFFABAFFHHHGFFG/EEEG?0E0FBFFHHGF@EBFGF@FGFFEG@FHDGFF0/BFBFHG?EHFEGFHHHHB>GG0/>/@//?/?//////<00?00?>011111.-.>-.00</.</<0000/:.:.../:00:C:--..;/////0././...--9;/////-:--//-////9///////-99:///-9-9-;---///9///////9//:///9
@M05620:37:000000000-D9766:1:1101:12438:10496 1:N:0:57
GAGGCTGCTTTGGAAGAAACTGACAAGCCAGGGACAAAAGATCGGAAGAGCACACGTCTGAACTCCAGTCACATGCAGAAATCTCGTATGCCGTCTTCTGCTTGAAAAAAAAAAACAACACCCTCTTCTTCCTCTATTCTTTTTTTCTTCTTTCTTCTCTCTTTCCCTCCCTTCCTCCCCTTTTCTTTTCCTTTTCCCTTCTTTGTTTCTTCTTCTCTCTCTTTCTCCCCCCCTGCCCCCTGTCTGTTCTC
+
BBCCBAFBFFFFGGGGGGGGGGHHHHHHGHHHGGGGHGFGGHHHGEFG2GHHHHHGGGHGHHHHHHHGHHHH553B3B5?FFHHGHCFHHHHGEGHGHHHHHHHCHHHHFFCGC//?/</?/<//2111?1<11?111111111--0110000<00=<<000<00<<0/../0;:0C/../:00;000;;0900;09900990;00//99;00000;9000:00;/9FBDFFC-.;;.AC;.//9/9:BF/
@M05620:37:000000000-D9766:1:1101:11849:10641 1:N:0:57
GAGGCTGCTTTGGAAGAGCACACCTCGGAACTCCAGACACATTCAGAACGCTCGCGTGTCGTCTTCTGCCTCAACAATAGAACGCATCTGCCGGCTTCCGCCTGTTAAACACCCCTCACAGACTGCATTGGTGGAAAATACCTTATTAACCAATATCAAGAAACACATGCTTATACGCGTTACCCCGCTCGGCGATCTCATGTAACCATTCTCATCAGTAAGACTTGTCTCTTACAATCAAAGGACAAACG
+
A>AAAAFAFFFFGGGFGBAGB0G00B000FE11BAB1BF0AG2A2BG10/E/B///A//0//BF/D2@1111B1>1F1B111@/?///B1BB>>/>>0<?</?/<1B221<BCC@/?0<1<10@1@112111/??F1F?<1111=>11><<1.11=>111<<C//.<00000==0=..-;-:.0:.-9;---.--;;-////99//////;/;B////;/;//////////////////////;9------
@M05620:37:000000000-D9766:1:1101:26765:10647 1:N:0:57
GAGGCTGCTTTGGAAGAAACTGACAGACCACGGCCAAAGGTTCGCCAGCACCCACGACTGAACCCCAGTCACCTTCCGAAATCTCATATAACGGCCTATGCTTGCAACTAACCGCAATGCACGACTCCTAGACGCCTACCCTAACATCCACGAGCAGCCGCCCCCATATCCCATAATTCAGTCATAAAAGATTTCGCACTCTTCTCGATCCCATCGACCCATTCTCATCATTTGTACTTGTCACTGCCCCT
+
AAABB>FAFFFFGFGGGGGGGAB4B4444B4BEEAF2F3A3AB22A1A12BAA11A001B333111113@3B3BF33?1?E?FG44@B@44FE/>//3BB344B?34B3B3B?//>/?1@@1//<??FG1??1/<>GGBGFF00<1><>><<A---</.;:-;;--9/090/0;/99CF000;BF009;9.;0C0FDDG?F/B/;/;/;F../;/.;-;-.99B/;/9;//9:B//:/99://;BB/;..9
@M05620:37:000000000-D9766:1:1101:10226:10663 1:N:0:57
ACCACACCTTCTACAATGAGCTGCGTGTGGCTCCCGAGGAGCACCCCGTGCTGCTGACCGAGGCCCCCCTGAACCCCAAGGCCAACCGCGAGAAGATGACCCAGGTGAGTGGCCCGCTACCTCTTCTGGTGGCCGCCTCCCTCCTTCCTGGCCTCCCGGAGCTGCGCCCTTTCTCACTGGTTCTCTCTTCTGCCGTTTTCCGTAGGACTCTCTTCTCTGACCTGAGTCTCCTTTGGAACTCTGCAGGTTCT
+
BBBBBBBBFFFFGGGGGGGGGGHHGFGEGFHHHGGEEGEGGHGHHGFGEEGGHHFHFHHGGGGGGGGGGGGHFHHGGGGHGHHHHGGGGFDGGGHHHFHHHHGEAGHHHHHGGHHGGGGGHHHHHHHHHHHGHHGGGGGHGHHGHGGGGGGGGGGGGGG-;DGGGGFFFFFFFFFFFFFFFFFFFFFFFFFFFFFFFFFFFFFFFFFFFFFFFFFFFFFFFFFF/BFFFFFFFFFFFFFFFFFFFFFFFFF
@M05620:37:000000000-D9766:1:1101:21550:10668 1:N:0:57
ACCACACCTTCTACAATGAGCACACGTCTGAACTCCAGTCACATTCAGCCATCTCGTCTGCCGTCTTCTGCTTGACAAACCAAAACCACACAAATAGACCCAAACTGTCAGCTCACCTTCATTTTAGCATCCACGCCTCCTCCCACCTAGTCCCCTCTCATATTTCCCCGTATCAATTCAATCCGTCATGTCCTATTTCTCCATCTTATTTCTCAAGATACCACTGTCTCTGCATAAATCCTAGCTCCTGC
+
BCCBBBCCFFFFFFFGGGGGGCAB4ABG4BFFHHHECGFFBFGHFGHH5BGHFDDB2BBFHHEAAB1DDDFFGGHHHHH11B??1B11111111B43B3311?1133434DB4B33033?34D444?344333B//?0/?222?20/0222222?2/221111111110/?-0<111=111>10....<000=00=0D00<0000000<000:C00000::0000<0<0:000000000:0:000000000
@M05620:37:000000000-D9766:1:1101:5482:10763 1:N:0:57
ACCACACGTCTTACATCACGTCACCGAGCTAGATCTCGTATGCCCCCTTCTGCGTGACCAATAAATGACTCGCTTACAGCAGCTGAAACAACTGCCCATGATTCTACCCTTAATGAAAGGCACCGAGACGACTCCAAGGGAGTAAAAGAACTGATGAAACAAGGTCAAGAAAGACAGGCATTTCCGCATTAGGACACAAGTGGATCCAATTGAAAAATTCTCAGCCTTTGTACTTTTAACTGACAAGCCAG
+
A>A?AAADBAB1ABG3A11ABABA1BAE00A11DDA2BAA0ADGA/AAG0BDB/BAA/AB/1ABA22@121?>>>BB1B1BF0BB@1BBB??FEF0/BFG1F2FBFGHH1BBE2B><11B/00/<</</<>>/?@<1</A/<?F1F1?C00??<>>1<1<<.0.111100</</</<.<.<000:::-::;00:::;/..;0;900/0;099;00099/0;0;;;/:00;0=;0;99;9B///9;/-;;--
@M05620:37:000000000-D9766:1:1101:21936:11022 1:N:0:57
ACCACACGTCATAACTCCAGCCCCCTTCAGAAATCTCGTATGCCTTCTTCTGCTTGACCAAAAAAACAAATAACAGACCTCCACATGGGGAGCCCAGTCATGCACCGACCCCGACAACATTGACGTTACTAAGTCGGGATTGGTGGACTTAGTGTTACCCGGTATGGATGACAGGCAACTCGGCTCAGCGACATCACACGTCCTACGGTGCTAGGCTCCACGCATAGTATAGAACTGCTGTACGTTTGCAA
+
AAAAAAADBA1BBBFDD1AB0A0B0ABGADEGH1FGHFBEBADF11B1FFHHH1BFEBG1GAAFEE/>/011111100>B1>001110/////////111211110////////<//?/01111///0/1111<1///-.000=...1100000<000=/.---.//00//000...../0.9...09/.9:-.00;0/---;-/;-----///-//;-;9:----/://///9//////9/:--//-///
@M05620:37:000000000-D9766:1:1101:9951:11049 1:N:0:57
GAGGCTGCTTTGGAAGAAACTGACAAGCCAGGGACACAAGATCGGAAGAGCACACGTCTGAACTCCAGTCACCTTCAGAAATCTCGTATGCCGTCTTCTGCTTGAAAAAAAAAAAAAAAAAAAAAGAACAAAATTAGGAAGATAGAAGATTTAAGAAAAAGAAAGAGAAGAACAAGAAGAAAACAGATTAGAGGGAAGAGTGAAATGGGGAGAAACAGGTGACAACGACAATAAAAGAAAACTGGAGTGAG
+
AA?ABBFBFFFFG4FGEAGGGGABAFBGFCFEGFGG2FFHHHHGGCAFGBGGHBGABFGG5DFGFB3FFGFD3FGGBG5DFEDGGFFGHBGGGBEH?GHHBFHEGHHHHGGGGC</<///<<-<<.:.:;/..;/0:000..000000/0;000000//....9////////9/9/./////./..///////...9...////////..9;;.///..//////.-.---////9B.././////././/
@M05620:37:000000000-D9766:1:1101:9967:11057 1:N:0:57
GAGGGTGCTGTGGAGGAAACTGATAAACAAGAGAAACAAGATGGGAGGACGACGCCTATGGACTTGAGTCAGCTTAAGTAATTTGGTATACCTTCTACTGATTTAACAAAAAAAAAACGAAAAAAAAAAATGAAAAAAGAAGAAAATAAGAAAAAATAAAAACATGAATAGAAAGGGCAAAGAAGGACAATAAAAACAAAGACTACGTGAGGAAGAACTCGGCCACATATGATAAATTGAGAATGATAACA
+
>3AA3>>>45B4B44AAF4BF5B5BD5A5AB4BA3B3FF22F53B2222200A0A0B15B3A@B333BB5553DB33B4BBF4B4B1@4B4B44BB4BB@BB44BB44?BB////////////0///---.0<000.-...//://0:;0:0//.-.;00B0..0900000900/....../;./.;...//////...;//./;/...9..9..././/...:-..9/////9///////./////////
@M05620:37:000000000-D9766:1:1101:22503:11069 1:N:0:57
GAGGCTGCTTTGGAAGAGCACAAGTGTGTACTCCAGTATCTGTCAGAAGTCCCGGACAACGTCCTCGCCTTGAAAAAAAAAGCTGAAACACCTGCCAATGAATACATCATCTTACCCGTAAGGAAACACTCCTATAAGAATACAAGGTACTAAAAAATATAACTAAAAAAAAGAAAGTAAGGAAGAAATTTATACCCCAGCACTCTTGAGGAACGAATTTAACAATTCTAAGCATTTTTAACTCTAACAGC
+
A>A?AAFAFFFF1GF1B1BF1G0F13AD0DFGFH1A2D2222DDF11111D11A/A//0B/F//B1E/AE?GG1110>/>//0BB111BB0>FE00>GBC11221BB2<222B2100///<<11@B0001@@1<21111?1111?1/1??111>11<01=1111=<<0<A--;;.//0<C0/0/../900000090/...:;.0/0;000/0/..-;--9///;//////;//BF////-//9/;99999-
@M05620:37:000000000-D9766:1:1101:28155:11110 1:N:0:57
GAGGCTGCTTTGGAAGAAACTCATAGAATACTGCAACAGTTTCCCAGGGACCCTGAAAAGATTGTTAGTAAGTTAGGAGAATCTGATATACCTGCCAAGTGGGTCAAAGAGAAGATGTCCCAGTAGCTAGACCGGCAACTGATAACCCTTAAACACAATTATGGATCCGCTTACGCCTTTATCACAGTTAGATCTTGTAACTGACAATGCCGTCGACTTATCTAGGAAAAAAAAACGTCTGACCTTACATC
+
BAABBBFBFFFFGGGGAGGGGFHHHHHBFFGHGGFH3AG555D53B32BB2223BBBE5E13D33555555D5A5A25311EGADABD@F5D5B1B3315B31B21BF3322@3B@34443B3334B4433?3///>//22233??2?0B233@F0/?2@22@2@22<0?/<<F/<>0E1F11<1<1>F<100<=0D<00=00</0=00/0A:---;..0000;0000//.---9.99;;?///;/99///
@M05620:37:000000000-D9766:1:1101:26076:11122 1:N:0:57
AGTGCCAGCTCTCAATCGCACAGGGGACGGACGGTCTCGAGCCCTTATCTCGGAAGACCACCCGCCCAACCGCCAGTCACAGTCACAACTCCCCTATGCCGCTTTTTGCTTGCCGACAAACCAGCGTAGGAATCTGGGAGTTGGGGAGGAGTGAGGAGTTGGGGAAAGACAGGACTAACCGTGGAGGGCTCTGGGAAATGATGTGGTGAGGAGGGGCTCTTTGCCTCCCAGCAGTCCCCATGTCTCGTCTA
+
AA>ABFFFCFFFGGGGGGGAFGHAB2B2222AA2BAEA3B1BEE23B5D55B1EF1B3?B11?/>//>?>?EG@F/?B33BB3BB3BFEHH3?/2/2?22>>/?F2?<GH2?/1/>//>0>>F<>-><<.<<<0=DBF.C./</:?.;-::;A0;.9.;:;/:;...;/;9;9.;:9B/A:9:;9AB-...9B:.9:A/;////;;;A9:F9.9--;-9B/9/////.../9;.////..;/;9///.9.9
@M05620:37:000000000-D9766:1:1101:6484:11153 1:N:0:57
GAGGCTGCTTTGGAAGAAACTGAGAAGCCAGGGACACAAGATCGGAAGAGCACACGTCTGTACTCCAGTCACCTTCAGAAATCTCGTATTCCGTCTTCTGCTTGAAAAAAAAAAAAATGTCCACCGCACGACTCTTTGCGTTGGCGCAGCTTGACCCTTTGTCCCCAGCCCCTCCTCCCCCCGCCGTCTTCTGGTTTATGATCTCTTGTGCCGGTGTCCTCTTGCTCTCTCCATTCCCCCTATCTGCACTA
+
A@ABBBFBFFFFG4BGGGGGFFF4D5BBBFBBBAFFGH2FGGGGA?AE2ABBFBG0BFFF5ADFDB3BDFGABGFHFG5DFGGHHB?EC3BFGBGA1BFG4BG@FFHHHGGC?////02>@D22<?//<>/-<.111><<<.-.<<<--;/0/:00;//:0000:CB..9....99//...-9-----..;/////.9B//9/////9////---9./;//9//9///:////////:.A-.999;///:/
@M05620:37:000000000-D9766:1:1101:8649:11393 1:N:0:57
GAGGCTGCTTTGGAAGAAACTGACAAGCCAGGGACACAAGATCGGAAGAGCACACGTCTGAACTCTAGTCACCTTCAGGAATCTCGTATGCCGTCTCCTGCTTGAAAAAAAAAAAAAAATAAAAAAAAAAAATGTAGGAGAAGGGAAGAATTGAGGAAATAAAAAAAGAAAGAACTAAACTCGGAGGCATATAAAAAAAGACGGATATGGGGATAGCACTATACCTCCCAACACTCCCACTGTCCAGCCTC
+
A?ABAAFBFFFFGBFGGGGGGBFBB54BBBBBB2BFBGAGFGBFE22EF2BBB2F0BFGF55BFB55DDD553BFB3F3BF3BDFB1BBBBFFEFH2FGHBBG@FGHGHGGCC/<<///01?111-<-<---:000000/..;......900000/0//:00900--:9.///:.//:/::/...--..//////;/--........///...../://////////.../.9;/9...:./9/////...
@M05620:37:000000000-D9766:1:1101:7534:11467 1:N:0:57
GAGGCTGCTTTGGAAGAGCACACGACAGAACTGCAGTCACATTCAGAACACCCGGATGCCGTCTTTTGCTTGCTAAAAGAAGCTGAAACAACTGCCAATGCTGCTACCCGTCCGGACATGCTCCTAGACGCCTCCACGAGATTCCAAGCGCTGATACCACCCTGGCCAATAATGCATGCCTTTCCACTTTCGCCCTCTTGTGGACCCCCTTGCACCCTTCTCAGCATTTGTCCTTGTAACTGCCACGAACG
+
AAAAAAFAFFFFGGGGGAGG100A0AAA0BGHFGH111111AAFAB2100B/AA/A/A01AE/0?@11BF1FG12D@F@>G0B1111@F0?GG0@F1@GH1FF1FFGFHE/AA@E?E@BBF1BBF<111?BBHGGEF//<?/GGGB11.>-F@.111<<<<EH/.<.<.<<;;0000;C0:0=CG0;<G0;.C.9AGGGFFF.B/:C.;AF/;09/A-9:9BBFFB//;/;B/BFB9//;B/9;F/9----
@M05620:37:000000000-D9766:1:1101:10767:11520 1:N:0:57
ACCACACCTTCTACAATGGAACTCTGATGGTTCTCGATCGGAAGAGCGCACGTCTGACCTCCAGTCACATTCATACCTGTAGTATGAAGTCTTCTGCTTGAAAAAAAAGCTCCTCGAAGACTCCAAGGGAGTAAAAGAGCTGATGAAACAATGGCAAGTAAGTCAGGCATTTCCGATTTAGCACACTTGTGGATCCAATTGAACAATTATCAGCCTTTGTACTTGTAACTGAAAAGCCAGGGACAAAAGAT
+
AAA1AAAAFFFFGDGF3GF1BFGFGHF3DF1D113BBG00AAA/A0B/A/AAFAGCGDG1A/01B11DBFD1D@21011D@F2@222B@@12BB21BBGHEED1>EE>/0>FC<0</B/?C1BB111/?<//0@221/@0<FD1?@1?FF?GB10<?/>F1111>100>111<=C...<=00GG/</DGC0::00/:CCF0;CGF/0:000;;0/;0;0;CBF00;9BFFFB00B/9CF?.;.AE---;-:
@M05620:37:000000000-D9766:1:1101:8885:11555 1:N:0:57
GAGGCTGCTTTGGAAGAGCACACGTCTGAACTGCAGTCACATTCAGAACTCTCGTATGCCGTCTTCTGCTTGCAAAAAGAAAAACAAACTCCTCAGATTGGCTGCGCCCTCTAAGCATATCCCTCGTCAACATCTGTAGTTTGGGACAGAGTTCGTCGATGGGGCCCAAGCATCCTACCCGTTGCGGGTTCAGGTCAATGCGTGGGTGAAGCTAGAAACGTTGGCGACCCCCCGTCCCCATGTCTGGTCTT
+
A?ABBAFBFFDFFGGGGGFFGGCG4A4BDGHH3FG3FBEEEGHDGGBG25B5BA2B3BABE1AFF55DGGGHF3DFH111B32B?1??133B3BB334B@1B3?1>>EE>/B34?33?3B4B330/?///110BB1222222>///0//0@@21/////?1..<>?@...</0<<<00.<.<.::----9.0;00//9;0/...--...000000////;.99A;-;@>-;-9-..9A9:FFBFB//9/9/
@M05620:37:000000000-D9766:1:1101:3457:11556 1:N:0:57
GAGGCTGCTTTGGAAGCAACTCATAGATTACTGCACCAGTTCCCCCTGGACCTGGAAAAGTTTCTTGCCTGCCGGAAAGTCTCTTACAAGACTTCCTCCAGGATGATAACCGTACGAAACAACTCCTAGTAGCCTACCCATGCGCCCCAGAGCAGCTGTACACATGGAACGTAATTAAGGACATTACGATTACGTAATATTGTGGATCCACTTGCAAAATACTACGACTGTATACATGTCAATGACAAGCC
+
1>>>>AFAFFFFCG1GGFBFFEF3DGDDB1BADBB100FGD2EGFE?F/0AB0B001BBF1FFFEADB1BB0AA/A/>B1BDD2@11@@1BBF2B1@10010/11BBBB1B>>>/>/??E0/<B1<1BF1BBB1B1<0B1B0B///>B??FGH1??0?11@11<?<0>B1.<>GFG11=<0</0===A.<<.<C/0.;;;C:C0.0;CHHF0FB900;B;0;00;9;;..;00;;00;09;CCBBC0/:99
@M05620:37:000000000-D9766:1:1101:7464:11604 1:N:0:57
GAGTCTGCTTTGGCAGAGCACACGTCTGCACTCCAGTCACATTCAGAACTCTCGTATGCCGTCTTCTGCTTGAAAAAAAACAAATAGCACACCTCCGAGGATCACCCGTCTCCAACACTAGATCCACCTCGCCTCATCTTCAATCTGTCTCACCCATCAAAACATCGATACAACGCTTAGCAACTATCCACAATCTCTCACATCCCAATAAGCTCATCTCAACCGAATCTGATAATTTGTACTTGCCAGAC
+
>>>>>BBDFFDFG1BACGG1GFFEGHHF13BGFGGHFGFFHHHHGHH1FFGHGGG/BBFFEBAFFGHFFHHA01EBEGE/>>/>11111100/0B?/////00>000//<0B1B<1/<10112111@00@/<///111111111?111??11100.0>1>11>.<0./..-00<<-...:;00:;/00/0/:.0/0;000;00;;C0//00000090;0;00:;-9-:-/;//;/;9B///9///;;B/99
@M05620:37:000000000-D9766:1:1101:14973:11745 1:N:0:57
ACCACACGTCTGAACTCCAGTCACATTCAGAAATCTCGTATGCCGTCTTCTGCTTGAAAAAAAAAAAAAAAATAAAACGAAAAGGATAAATACGTCAAGAATGAACTTAATATATAAGGAAACAGAAACAAAATAAAAGAAAAACAGCAAAAAAAATATAAGTATATAGACAAGGAAAACCGGAGGAAGGATATCAGAGAAAAACTTGAAAGCAATAACTAATCGAAAGGGAACTGTTAGAAATCCAGAAG
+
ABBBBBCBCABAGGGGGFEGABBFGHHHHGGFFFFHHGFEGGFGGEGHGHHHHHGHFB5BGAEE?E///>>/033333/////3/22?22222/20?/22222222222D2221111111000000?10<.00<111=1.00/..</.//0/.---.00000000000;000/.;.////.-----./...09000000/00/..0000090/0/000000000../.......000;00;99090000/0
@M05620:37:000000000-D9766:1:1101:13239:11860 1:N:0:57
GAGGCTGCTTTGGAAGAAACTGACAAGCCAGGGACAAAAGATCGGAAGAGCACACGTCTGTACTCCAGTCACATTCAGGAATCTCGTATGCCGTCTTCTGCTTGAAAAAAAAAAAAAAATAAAGAGAAAAAATATGGGAGGGGGGGAGAATTGAGGATTTAGGAAAAGAAAGAGCGAACCGGGGAGGGGGATAGTAAAAGATGGGTTGAGGAGGGGCACTTGGGCACAAACAAAACCTCATGTCTAGACGA
+
A3ABAAF3CFFDGBBGGGFFGCH4B54BBGBBE2BF2BAGFHFFE2ABG2BBBBG0FFGF55DFF33BDBD55DDDDG3FGBBFFB1EBBBGFEGF1BGH4FGFFGHHHGGC///////0?<1110?<1<0-01111</<---:---9../////9/////9////./../9/..--9-----9-----9-;.//;9F//9///./;-//;/.:9=--.9///;.......;...;.///////;////.-
@M05620:37:000000000-D9766:1:1101:16453:11884 1:N:0:57
GAGGCTGCTTTGGAAGAAACTGACAAGCCAGGGACACAAGATCGGAAGAGCACACGTCTGAACTCCAGTCACATTCAGAAATCTCGTATGCCGTCTTCTGCTTGAAAAAAAAAAAAAAGAAACAAAATAATTAAAAAAGTAGAAATAAATAACTAAGTAGATCAGTTAGGCAAAGGGGATAAAAGAAAGAAATACCTGAATGCTAAGTCAACAAAATGAAAATAAATGAGAAGACAGTGAGTGAAAACAGG
+
A?AAAAFAFFFDG4BBFGGGGGHBBGBBFFFAE2BA2BFHCHBAE?AA2BFBF2FAFBFFDGHGBB3BGF3FFGHD5G@FFG@D5BBEF3BG@AEHFFGHBBBBBFDECE>>@B>////=000=/0?1=1111111<-.100000000=00000000000;00000000/00..//.;../0090;.90/./0;0000/00000090000000...0000000:00000900/0///000000009;/./.
@M05620:37:000000000-D9766:1:1101:14218:11920 1:N:0:57
ACCACACCTTCTACAATGAGCACACGTCTGAACTCCAGTCACATTCAGAAATCTCGTATGCCGTCTTCTGCTTGAAAAAAAAATGAAACACCTGCCAATTTCCTACCGCATTCTACCCGTAAGGAAAAACTCCTATAAGACTCCAAGTTATTAAAATATCTTATGAAACAATGGCAAGTAAATCAAGCATTTCCGCCTTAGCCCTCTTGTGGATCCAATTGAACAATTCTCAGCATTTGTACTTTTAACGG
+
ABBABBABFFFFFGGFFGGFFGC4BEAFGFH5ADFFHFGFDHHHHHFH5AF555BBBEBGEDEBEG1FGGFFEG1FHHAGG/>1B@B33???FBFABFH344B4FG0//>//BBG4FGG?CF02BBB20/22FFD2@D2@F221<?1<111?GHBD111111>=1>1=1FA11>FCF<0000==000<<==F=0:..:;000/;/.CF0C0.900/;FFF0CBF9F;F000B0/;0;BB0;BF9;0CF0.-
@M05620:37:000000000-D9766:1:1101:15724:12175 1:N:0:57
AAGAGCACACGTCTGAACTCCAGTCACATTCAGAAATCTCGCATGCCGTCTTCTGCTTGAAAAAAAAACTACCACCCAGACTCCCCCCCTACTCCCAATTTCATGCTACTCGTACGCCATCGCTCCTCGCCGCCTCCACTTTATTACCTGTGCTGCTGTACCACTGCCCCCTACCTCCGCCATTCTCGCTTTACCACTCTTGTGGCTCCATTTGCTCTATTCTCAGCCTTCCTATTTGCACCTCACATGCC
+
AABA>FFFFFDFGGGDGFFGGGHHHFHFHDH6FG5B5AFGA22A2BFE2EA25DFFDFG1E5ACECE01333B33?E11113B3??EEE/FB33???B22222BB3??B2B/?<FD//?/2/?<??G0/<---<.AE/<00000<0=000000;0:00000<<0/;0::.-9...0;....-;;009..:.;00///9/;//;/.9A9.///9///;//9;;B/FB//./;////://////;././/;//
@M05620:37:000000000-D9766:1:1101:24490:12220 1:N:0:57
AGTGCCAGCTCTCAATCGCACACGTCTGCCCTCGCGTCCGTCTTTTCTCTCTCCTGCCCTTCGACCCAACGAGCACCCGTCTGAACTCCTGTCAAATTCAGAACTCTCGTATGCGGTCTTCTTCTTGACTAACCCCTCAGTTGGGGAGGAGTGAGGAGTTGCTGAAAGACAGTCCTAACCGTGGATGGTTCTGGTAAATGATTGGCAGAGGAGGCGCTCTTTTCATCCCACCCGTTCCCCTCTCTGGTCTA
+
>>>1>DFFAFFFG1FGGFGCEC0AF0A0FBFGG0AAE////BB/2DDFEDGHFHGGFHF1F0/B/>//>//BBEEGFE>E?0?F2BBBF1BBF221BFEFH210B1BFEGEHHF//?//BFF12>F1F<1@@1@/?//?<?<F1/<.--C?<<<0.0</<G000=<<DCG//<0GH0CCG@EE-;9:.;99BF00BBFE00090./0.::.;A..9@-A;/B///;9/-/-9--:-9:/BF--;B/;99;/
@M05620:37:000000000-D9766:1:1101:24473:12227 1:N:0:57
AGTGCCAGCTCTCAATCGCACACGTCTGACCTCCCGTCAGTCTGGTCTATCTCCTGCCCTTAGATCGGAAGAGCACACGTCTGAACTCCAGTCACATTCAGAAATCTCGTATGCCGTCTTCTGCTTGAAAAAAAAAAAAAAAAACATACCAAATACTAAATTTAGGTAGAGAAAAATGAAAAAACAATAAAAAAACTGAACATCCCAACACCTATAAGAGAAATTGTAGGAACACGAAGTGTCCATCATGC
+
?AAAAFFFBFFFGGGGGGGCEAFEFBGFH5FGHH2EGG?EGHHH3EGHAGHHHHHHHHHHHHHF5FGE1EEGGGFFBGGGHGFFGGHHH3BBFFHHHHHBHFBFGFHHHFEGHFHGFGHGHHHHFHHGBGFEFG//<//-<<--..:00/00.000;0000000;000000;00/..00000.-.:.00:090--.00000000/.0/..9./;000000/0000000000:./9;-.:.000000;:000
@M05620:37:000000000-D9766:1:1101:29236:12462 1:N:0:57
ACCACACGTTCTACAATGGAAATCTTCCGGATCTCGATGCGAATACCCCACGGCTGACCACCAGTCCCATGCATACCTCTGGCAGCCCGTCTGCTGATTGCAAGGGACCGACGCGTCAACTCATCGAAGGGAGGAACATCTCGGATTCGACAGTGGCGAGCGAGCCAGGCATTTCAGATTTCGCACTGTTGTGGAAAACCTTGAAGACAGCTCGGGCTTAGTGTTTGCAACTGGCAACCCTGGGAGATAGG
+
ABBBBBB3BBCAGFGFGGC4BBBFGA55AA2BAFHG3GD2AAAA23B3AABA0AEEHHH3B1?15B3BFG3FF4@FF4BD@@3B???>/>?G?B4F4?4?B?43?/??/>/</</////?1?11?100?/<.C-.000>1=D.<...<.=..-<0/.--:---9--9...;000;;900000;..--/;//.9.///.:./9://:///..//.;9--./9;///.;;///:B/.9/.;.;.9....///9
@M05620:37:000000000-D9766:1:1101:21736:12483 1:N:0:57
GAGGCTGCTTTGGAAGAACCTGACAGGCCACGGCCAAATTTCCTCCATGGCCCACGTATGATCCCCGGTCCCATTCCGAAAGCTCAAATACCGGCTTATGCTTGCCACAAACAAAAGCTCCTAGAATACTCCAATGTAGTAAAAAAGCTTATGAAACAATTGCAATCAATTCAGGCATTTCCGCTTTAGCACTCTTATGGATCCAATTGAACAATATTCAGCATTTTTACTTGTACCTGACAATCCAGCGC
+
A>AAAAFAFFFFGGGGCFGGFA0AB1AF0F0AE00AFF1112D11A0D10BAA//A/01BA2110////>/>BFG2@B/?F/BB111B21BBE/EC/BBGHHH1CFF1BGE/GGA000B1111BB12>1211<C11@>@@2?111/<011<11>11<0<11111111000000<<<.00000....:0;00::/00000/C0;/00;;00;0;B000090;0900000.0;099;00909/9///;://-;
@M05620:37:000000000-D9766:1:1101:16464:12523 1:N:0:57
GAGGCTGCTTTGGAAGAGCACACGTCTGAACTCCAGTCACATTCAGAAGTCTCGTATGCCGTCTTCTGCTTGAAAAAAAAAAATGAAAAAACTGCCAATGTTCTACACCATATCACCAGTAAGAAAACACTCCTAAAAGAACGCAAGTAAACAAAAGACCCCATTAAACAAAGGTCACAAAGTCACGCATACGACCGCAATCGCCTTCGCGGACGAAATTGAACCAATATTAGCAATTGCACATCTAAGCG
+
AAAAAAFAFFFFGGGGGCGGCG0EAAFF1GHHDHHGFABAADGHHH2D11D2FG/EG0BGFEEFFF2DFHHHFB1FGE@EG/>BGFFH1B/?1BF<BBB1B2>2B2100?1122B2B1B11B11B0@0?010@1111@?/<0//<>>111111.000<<<.../0=0000.<//00:/0;:/0000..-..0...-----.0....-/-9-;---99;-9//9/-9;9///9////:////:/;//;9//-
@M05620:37:000000000-D9766:1:1101:11362:12596 1:N:0:57
GAGGCTGCTTTGGAAGAGCACACGTCTGAACTCCAGTCACATTCAGAACTCTCGTATGCCGTCTTCTGCTTGAAAAAAAAAAAAGAAAAAACTGCCAATTACCCATCTCACATAACACCAGCCTCACCTCCCCAAAATTACGTCTCTTCCAATCTACCAATTCTCCCATGCAGGCTCCTCCATTCATCATCTATTCCCAACATTACGTCATGACACACCGGTAACATACTCGCAATTTGCACACGCCCATC
+
AABBBBFCFFFFGGGGGGGGGGHGHGHF5FGHHHHGGHFGGGHHHHFH2FHHHGEGHFHHGEEHGHHGHHHHHBEGHGGCE/>///BB2B//33333FC32222222333?2323222//0//222/010/</0?0.1111.00001=11100/000<0</00=00//0//00...:.////0000009;000009090/.:/090.;.9.00/909..--:-./////:/.-:..///////9--.-./9
@M05620:37:000000000-D9766:1:1101:25368:12673 1:N:0:57
ACCACACATTCTACAATGGAACTCTTCAGGCTCTCGATGTGAATACCCCACGTCTGACCTCCAGTCCCATGCATACCTCTCGCAGCCTGTCTTCTGATTGCAACCATCCTTCTCTCCGTCCGTACATTCTCCTCGCAGACTCCAAGTGAGTAACAGAGATGATGAAACACGGGCAAGTAATCCAGTCATTTCCCTTTTGTCACTTTTGGGCATCTACTTACAAACTTCTCAGCATGGTTCCTTGTAACTGC
+
1A11A?>1BDB@AGGBABAB1BBA3113DB0BGGHE1C2ADDF22BA1//BAAABFFAG1BA01DB1BAFAEG22BF1AA0B?>B/B001BB2BBGB@2@B11B>?11012B11@BB/?>//?0//2BB>FGH0?//?/0F1<11<1121@2121@00011<111<FG00//<>>CF><>1<=D00<000000000<<0/;0;00:;0-..//;000<;009;0;9B0;000/090.000;0C0090;000
@M05620:37:000000000-D9766:1:1101:12574:12689 1:N:0:57
GAGGCTGCTTTGGAAGAGCACACGTCTGAACTCCAGTCTGACAAGCCAGGGACAAAAGATCGGAAGAGCACACGTCTGAACTCCAGTCACATTCAGAAATCTCGTATGCCGTCTTCTGCTTGAAAAAAAAAAAAACAGAAGAACCCAATACACACCAACAGTTGAAACAAAAATAGCAACCAAGACAAGCACTCACCCATTAGCCACGATGAACAGCGCAGACCCCAACCCCCTGCTATTCGAATGCCACA
+
BBCCCAFBFFFFGGGGGGGGGGHGHDFFDGHHFHGBDGGFFHHHHGGHHGGGGGHHHGAGHHGGFEHHHGHHHGFGHGGHFHHHHHFFHHHHHHHHHHHFGHHHGGHHHHGEEHGHHHHHHHHHHHHGG/B><><.F0<>1><0<.<</00000.<<.../0000000/:::..0000;.;.:..///..//0;/0.:.;000/00/--..;000/;-:---..;.:.....;-..00009/0.;09900.
@M05620:37:000000000-D9766:1:1101:5113:12768 1:N:0:57
AGCACAAGCTCTCCATTGCACAGCGTTCCAAGCCCGTGGCCCCTCCATCGCGAAAACCTAGGACCCCACCCGCCACCTGGGGCACCCCCTCGGCAGCTTGGCTGGGACCTATGCGCGTATCCAGCGTCGGCCTCTGGGCGTTGGGGCGGGGTGCGGCGTTGGGGCCCGCCAGTCCTAACCGTGGGGCGTTCTGGTAAATGATGGGGTGAGGAGGGGCTTGTTGGCTTCCCCCCGTCCCCCTGTCTGGTCTA
+
>>1>>BC1>CCFGGGE3BF3B1A0AA0A033A00B000AA0BE/BE01F//A//A/B?01101FC?BAE?//>//?F>0B//?EEFG/>EE//?///B10/?1FEG0<CF11<1?//-<.>D>10AA.<<-.;C/00/.:=:-.--.;--9-999@-@-9@:-@-@--;>-@FFB//;:A;B---;--;@--/;;//;/;/;B/AAA9-;9/--;?==-9-99AFF-9/-----9;-9?:@AF/;/FF//9
@M05620:37:000000000-D9766:1:1101:4761:13197 1:N:0:57
ACCACACCTTCTACAATGGAACTCTGAAGGTTCTAGATCGGAAGAGCCCACGTCTGACCTCCAGTCACATTCAGAAATCTAGTATGCAGTCTTCTGCTTGCAAAAAAAAAACCCAACAGCGCAAATAAATAAAACAGCACCACAACATAATTAACAAACGCAATAAAAATAAGATGTAACAAACAAGAGGAAATCAAAACTAATCAGCCTCAAATATAAGCAAATAATAAGTATGTGTGAGACACTTGGAT
+
BBBAAAB3BFFFGGGGFGG4AABFF5A5ABBBBG6D5GGCEDGGGHHBFFFG2BFFF5BDFEHFABFHFHDFFBD53D5ADD@BDFF5BBFGBDEG4BBB1BD3B?E///<///////20/////222222222</2000/0/////0111111111>..---.00000.0<0000000;0:....//...//000000.09000000////0009000000//00000000;/////.////..///;//
@M05620:37:000000000-D9766:1:1101:14497:13305 1:N:0:57
ACCACACCTTCTACAATGGAACTCTGCAGGTTCTCGATCGGAAGAGCACACGTCTGAACTCCAGTCACATTCAGAAATCTCGTATGCCGTCTTCTGCTTGAAAAAAAAAAAAAATATACATCTACTCCTTCTCCTCTCAGCCCCTCATTTCTTACCAAAACTTCTTACACACTATCAATTCCACCCTTCGTCCCTCCTCCATCACACTCTCTGCTATCATTCCATCCTTCTCATACTTTTCGCTTGTACAA
+
BCCCCCCCFFFFGGGGGGGGGGGHHHHHHHBGGH5BGHHCGGGGHHHHHGGGFGHGHAFHHHHGAFGHHHHHHHHAGFFFHHFFFFGHE?EFFHFHHHHHHHHHA?EEE<B///0D222222111?1?11?11?101?<1<0...>0111100<=/00<..<0<=000000./;0000000;00..;/9.9...0/.////00000:9/00090;00/;0:;;;00.0000;909000009-.....0000
@M05620:37:000000000-D9766:1:1101:10280:13579 1:N:0:57
GAGGCTGCTTTGGAAGAAACTGACAAGCCAGGGACAAAAGATCGGAAGAGCACACGTCTGAACTCCAGTCACATTCAGAAATCTCGTATGCCGTCTTCTGCTTGAAAAAAAAAAAGATACCTCTTCTGGTGGCAGCCTCCCTCCTTCCTGTCCTCCAGGAGCTGCGCCCTTTCTCACTGGTTCTCTCTTCTGCCGCTTTACGTAAGACTCTCTTCTCTGACCTGAGTCTCCTCTGAACTCTGCTGGTTCTC
+
AABAB4FBFFFFGFGGCFGGEFFGBEGFGBBFEFGAC2GGGBHFEEFG2GGFHFHEBGHGDDGGHGEGDFDA5DFGHFDDFGHGHG?ECHHHG?EF?DFGFFGHF@BG1E@//>///111@><<1@@111@?F0?//FFH<G>.01=0=1111=1<0/<<<../<CC?--/0:CGHH0:/;;CCGFFBF;CB00--9.90;.;B..09900B0;BBFB/B/B/.;.9BFBFF.;//:/9;F9///9;/;//
@M05620:37:000000000-D9766:1:1101:2955:13588 1:N:0:57
GAGGCTGCTTTGGAAGAGCACACGTCTGCACTCCAGTCACATTCAGAACTATCGTATGCCGTCTTCTGCTTGCAAAAAAACAATTAACAAAAGGCACAGAAGGTCGTATAAGGAATGCGTGAAAAAACAGGTAATGGAGTAGGGCATAGCTTTGTTGCGAGGAATTGAAGCAGGTGGTTCTGAGGTAAGGTCTACTGATGTTGGTGAGGAGCAGGAATATTTAGGAGTGTGGCACTGTAACTATCTAGCAA
+
A3A>AAFACFFFGFGGFBG4B4BEBBBBD5BBBB33DBEBGHHAGFBFGD35DBABBFDFEBEHGADGADGHC355CA0>11?34@434311B11112B3@3B?3//03344333333/?<//43?<?/2/222222@2@2@2/2=011=11111?01-----010000=00/..0...00000./0000:000000000000..;0..9...9../00;000900//.;0../;:/90000000000090
@M05620:37:000000000-D9766:1:1101:7485:13622 1:N:0:57
GAGGCTGCTTTGGAAGAAACTGACAAACCAGGGACACAAGATCGGAAGATCACACGTCTGCACTCCAGTCACCTTCAGCAATCTCGTATTCCGTCTCCTGCTTGAAAAAAAAAAAAACTAAAAACAAAAAAAATCTACATCACCACAAAAATACTCAACTTAAAACCCAACAGACCGGATAAAAATAGTGAATCAAAGATACCAAGTATAATCGAAGATGAAACTCAATAGACATCTGAACAAGGTACAAC
+
A?AA>>FBCFFDG4BBBEAFGFHBBA4BB4A2E2BCCGCGHHFGG?22B5BBF3F0BBFB5BBFB23BDED5BFCB3D5BBGBFDBFFH3BBGBGG2BFH@BG3BGHHHGGCE@/<//22@222///?0//--0110=00000/0<...<..00;00//0000000::....//.99--..9000.:0009000/9:////////.:///9//../..///////;///////////9///;.../9////
@M05620:37:000000000-D9766:1:1101:23357:13657 1:N:0:57
GAGGCTGCTTTGGAAGAAACTGACAATCCAGGGACACAAGATCGGAAGAGCACACGTCTGAACTCCAGTCACCTTCCGAAATCTCGTATTACGTCTTCTGCTTGAAACAAAAAACAGCAAACCTCGTCGGAATCTGGGCATTGGCACTCCGTGCGGCCATGCGGCCCGCCCGTCCTCCCAGTGGTGGGCTCTGGCAAATGCCGGGCGTCGCCGGTCATCTATGCATCTCTCCCGTTCCCCTGTCTGGTCTA
+
A?AAAACACF@FCBFGGABF1AA1B11ABFGHGFFFFAFAAFGGEBAEH0BABFGAABBFA2BDFBBFBFDAAGFH0B?/>FGDFF?EF1BGF0B0?BBG1B1BB1F1B/F0/E/?0<<01B/0<///<////<2210?0@111?1?00?///C-----<0/.--:AA:-C-AAB.0/./0/090.:-./;/000/9-9;//-------------9-////;///;/9///;/99-99F-B-/99/9BBF/
@M05620:37:000000000-D9766:1:1101:3696:13746 1:N:0:57
AGTGCCAGCTCTCAATCGCTGACTGGACCCTCGCCCGCCCTTAGATCGGCAGAGCACCCGTCTGAACTCCCGTCACCTGCAGAAATAACGTATGCCGTCGTCTGCTTGCAACCCAACAATCCAGCGTATTAATATGGCAGTTGGGGAGAACTGAGCAATTCGCCAAAGACAGCCCTAACCGCGGAGGGCTCTGTCAAAAGATGTTCTGACGAGACCCCCTTTTCCTCCCAACACCCCCCCCCTCTCTCCCC
+
AAAAAFFFAFFFGFGGGGG1EAABBF0F0AFBEAE0A//A/BBGHEGA/AFEG/CHHE?>EA0?D2BBFG/B?/BE1FH0GFHHH1F1BE0B>BFB/?//>?GG>BFC?1B10/<?<</110@@@/<?/1?1<1?11/0??11<<-.-../=000/0/000....-/////;..;/:B/9-;-9----;-9;////;;//-/;/////;9--;----;9@F///9///9-/-99----9--9;--//9//-
@M05620:37:000000000-D9766:1:1101:13084:13776 1:N:0:57
GAGGCTGCTTTGGAAGAAACTGACAAGCCAGGGACAAAAGATCGGAAGAGCACACGTCTGAACTCCAGTCACATTCAGAAATCTCGTATGACGTCTTCTGCTTGTAAAAAAAACTACCCGTACTGAACGGCTCCTAGACGACTCCACGGGAGTCAACGCGCTGATGCACCCCTGGCCCGTAAGTCAGGCATTTCCGCTTTCGCACTCTTGTTGATCCAATTGAACAATTCTCAGCATTTGTACTTGTAACT
+
AABBBBFBFFFFGGGGGGGGGGH4FDF4AFBGGFGD2FA3E3FCAE2EABFCF2A0AFGFADFAAB3BBB3F5FGHG@DFGHHHFF?E3?4BF?E?1BGH4F331BBH43E>/<3BFGFED@//33B20/>DEGG<2<F/<AEGHHG.->.>CHF0DD-<A@:.;GB0CGA:AE?C:.;BFD.BB00/;.;;0FF.DDAF/AD9DDBBF/::.;9BB/FBFFFFFF.;;FFF/;/BBFFFF/BBFBF/FFF
@M05620:37:000000000-D9766:1:1101:14905:13858 1:N:0:57
GAGGCTGCTTTGGAAGAAACTGACAAGCCAGGGACAAAAGATCGGAAGAGCACACGTCTGAACTCCAGTCACATTCAGAAATCTCGTATGCCGTCTTCTGCTTGAAAAAAAAAAACTACCTCTTCTGCTTGCCGCTTCCCTCTTTCCTTGCCTCCCCTATCTTCCCCTCTTCTCCCTGCTTCTCTCTTCTGCCTTTCCCCCTATTCCTCTTCTCTCTTCCCTAAGTCTCCCCTTGCACTCTTCAGTTTCTC
+
A1>AAACAFFDDFGGFGGGG1FAGFFGHG0FHGEGCCB0CEFHHGGGGEGHFFHHEBGHFGGHHHHFGFGHHHHDGGHGDFFG2FF/EFGHHG>ECFFHHHHHH0FGFFCE?////1<F01@11@GG111<?1<////?0FF0>>1=G<11>=C.../.00=000<</./00;C0//0./;::0;0:;0000099000;/.-.000;0;;000000009;/;0//9;/FF/---://///9///;99BFF9
@M05620:37:000000000-D9766:1:1101:20254:13896 1:N:0:57
GAGGCTGCTTTGGAAGAAACTGACAATCCAGGGACACAAGATCGGAAGAGCACACGTCTGCACTCCAGTCACCTTCAGAAATCTCGTATGACGTCTTCTGCTCTAAAAAAAAAACAACAACTCCACAGAAGAACACCTCCCTCCATCCCGTCCTCCCCTATCTGCGTCCTTTCTCCACGCTTCTCTCTCCCGCCCGACTACCGCACACTCGCCTCCCCTCACCCACGTATCTTCTTCACTTCGTCCCTTCT
+
A@BBABFBFFDDGA5BFGBGGFGABB44BBB4AABAFGFGCH5AE22222BBBAA0BA2A5BBFBB3BFB353BBBBB5DFFBDDBFFH3BB1BE2BBBFBB34BF4@DEEEEC<//?/?/2?22@20@222@<22/0?//00/<?1>....>.10<./.0<000-.--.00<00:</...:.<:0900//.----9---9/-;-9-.9/:--.;.9.;.9.....-:.9.9///:////:;.....9/./
@M05620:37:000000000-D9766:1:1101:8432:13933 1:N:0:57
ACCACACCTTCTACAATGAGCTGCGTGTGGCTCCCGAGGAGCACCCCGTGCTGCTGACCGAGGCCCCCCTGAACCCCAAGGCCAACCGCGAGAAGATGAACCCAGGTGAGTGGCCCGCTACCTCTTCTGGTGGCCGCCTCCCTCCTTCCTGGCCTCCCGGAGCTGCGCCCTTTCTCACTGGTTCTCTCTTCTGCCGTTTTCCGTAGGACTCTCTTCTCTGACCTGAGTCTCCTTTGGAACTCCAGGTTCTA
+
CCCBCCCCFFFFGGGGGGGGGGHHGEGEGGHHHGGGGGGGGHHHHGGGEEGGHHHHHHHGGGGGGGGGGGGHHHHGGGGHGHHHHGGGGG@FGGHHHHH2?FDEGGGHHF=FFFHHGGC-DHHHFHFGFFDCGFHDGGFGFEHHGGGGGFGGGFFGGGGGAGGFFGFAFF-/:;9F0B9FBFFFFFFFFFFFFFF@9.B.FBAF?ADFFFFFFFF0:FFFFFFFFFBBFFFFF0B0:9BFFBFFFFFFFFB
@M05620:37:000000000-D9766:1:1101:25419:14077 1:N:0:57
AGTGCCAGCTCTCAATCGCACAGGGGCTCCAGGCCCTGGTTCCCCCATCCCGAAAAACCATACCCTCCCACGCTACCCGCAGCACCAACTCCGCCTTTCGGCTTTTTCCTTGATGAAAATTCAGCTTAGGAACCTCGCAGTTGTGCACGAGTGAGTAGCTCCCCAAAGAGAGCTCTAAGCCTTTACGGTTTTGGTAACTTATGGGCTCACCTGCCCCTCTCTGCCGCCTATTATTCCCCCTTTCCTTGCCC
+
AAABBFFFBFFFGGGGGFFGEGF4A2222B333AAEG2233DB3A2A2B1AE1AEE1E1A33233B11?2B/B>>/21>/>>/0B?FH/FGC/////33<>///2222B3?322222@@22@@2@2@2?1?10<00//->.<F=>111.>-<.0000000=/../../;//..000000://0000;C/;..;-;;09;;0009../.00.//9.;A..;///9/9@-.;9;//9///9;-.///9;////
@M05620:37:000000000-D9766:1:1101:14120:14089 1:N:0:57
GAGGCTGCTTTGGAAGAGCACACACTGACAAGCCAGGGACAAAAGATCGGAAGAGCACACGTCTGAACTCCAGTCACATTCAGAAATCTCGTATGCCGTCTTCTGCTTGAAAAAAAAAATACAACTTATTCATCTTTCAGTTTGGGAGGATTGAGTATTTCGGGTAATCAAGACCTCCCCCTAAAAGGGTCTGGTAAATGATTTGTTGACGAGGGGCTCTTTGCCCCCCACCCATCCCCCTGTCTTTTCTT
+
AABABAFAFFFFGGGGCGFGGGGDEHHHHBEHFFGBGGFGGGGFHFFGHEDEAGHHHHGGEBFGFFFGGHHGHGGEHFHHHEGGGFD@FGFBEFGFGGGGGGFGHGHHFCGFHH?GE/<022@222@@2@2@>@@221?111@DF////.01011>11=110-..</00<000</00....-./000...;;//;90;00000000/;00..--:---99//////.9-99.;.//...;B.://///9//
@M05620:37:000000000-D9766:1:1101:9671:14366 1:N:0:57
GAGGCTGCTTTGGAAGAGCACACGTCTGAACTCCAGTCACATTCAGAACTCTCGTATGCCGTCTTCTGCTTGAAAAAAAAAACACCCCCTCCGCAGCTTGGCTGTGACCTCTGTTAGTATCCAGCGTCGTAATCTGGTAGTTGGGGCGTCGTTCGTAGTTGGGGACAGCCAGTCCTAACCGTGGAGGGTTCTGGTAAATGATGGGGTGCGGAGGGGCTCTTTGTCTCCCACCAGTCCCCCTGTCTGGTCTA
+
A1AAA1CA1F3D1AFGGGGFGGHGHHHF1DGHGHFHHHGHEGGEHHGFFFFFFEFEGFEGEBEAAF2FHEDG01FAFEE///?/FEG>E>E//>>/<FG0?FF?002BFG1F1>221F2@GG>1@/C///00?GH11<1=F>=GC-.---::..:./.;C;B-A.-...;.9;CCF90CA-.A@-:A?BFFFF/;B//9B/B/;EBA@-999@@;@@@F/;BF/;BFFF-;B--;;FFFF@AFFF9;BBF/
@M05620:37:000000000-D9766:1:1101:4364:14382 1:N:0:57
ACCACACGTCTGACCTCCAGTCACATTCCGAAATCTCGTATGCCGTCTTCTGCTTGAAAAAAAAAAACACAGCTACATGACGCCGAACTCCCTGCTCATGGTTTCTCCCCATATCTTCTTGGGGCCCCCCCATTTTGTGTGGGGCTGGCCTTAATTACTCCCCTAATAACCGGGGTCCCCCCTGAAGCGTCTTTTCCCAATCTCTTTTCTGAAGCGCCCTTTCCCTCTAAACCCCTTTGGTCTCTCCCCAC
+
BBBBBBBBFBFBG5BFBEGCBAFGFGHHFAEE?FH5FFCACGGHGBEGFHHHHHGGG35BA00EF//>?B111333@4B33?///////3??22?2B2?222?033B3??222@222@2222///<A/<@--/0000///...:.-..:.0/00;00000/../.99009/-9-9;.;AE.--../:/-9.99///////.9////;9///////----;/BBBF/../////9...///.///9///:..
@M05620:37:000000000-D9766:1:1101:10682:14466 1:N:0:57
AGAGCACACGTCTGAACTCCAGTCACATTCAGAAATCTCGTATGCCGTCTTCTGCTTGAAAAAAAAAAAAACCAAACACATATTATCCACAATTACATCCCTCCCTGATAAACCCATCCCTACACAGACTTGCACCACAACCCCTTACTTCCCCACACCTCCACCCCCCTTCCCCTTCGTTCCATCCTACCCGCCTTCGCCCCCTCACTACTCCGCTAGACAATTACTCCCACTATGACGTTCTATACTCC
+
>AA3>CFFF>4AFFGFAFGBABFGHH5GHDGGHHHGHHBGFGHFGHGEEHGHHHHHHG1BFGHGGE0>>/>11111/00/33444444433/344?344B?32//222B333???/22@?220222020111<11<0///><CE.<1>1<1<FC/<...<<./<C.-:--./9///././/.=00;:900;..--;./....---.:./////9..;:./;/:9//////..../////....;;////::
@M05620:37:000000000-D9766:1:1101:20300:14597 1:N:0:57
GAGGCTGCTTTGGAAGAGCACACGTCTGAACTCCAGTCACATCCCGAAATCTCGTATGCCGTCCTCTGCTGGCAACCAAACACACCCCCTCCCCAGCTTGCAGGGTAGGTCCCTGGCAACCTCGCTGGGTGTCCCCGCCCTTCTGCCCGCCTGACCCGTACGTCCGTCCTTTCCCCTTCCGCCCTCTTGTGGCTTAAATTGTTGTATTCTCAGCTTTTGTCCTTGTCCCATCCGTGCCCCTGCCAGTTCCT
+
A>AAA4>>BFFFGCGFFAB4FEFE444BBFFHBB33AB3DA53B2222A2D55BAE33DBAB01A5A3BF3BE?B11B1111B11BB/>>?11?1/0BE3/3BF>?B//?43B3B/B01/B00/>/?//0//@@1G/</><><G11<<.-<<./<</<E-.;::.-..;:000;0999/;.9.9A.CB0;0..;./9C0B/9/..////;9//;/9/;/:99///9;/9//9.9..;A/..9../;//9//
@M05620:37:000000000-D9766:1:1101:13888:14625 1:N:0:57
GAGGCTGCTTTGGAAGAGCACACGTCTGAACTCCAGTCACATTCAGAAATCTCGTATGCCGTCTTCTGCTTGAAAAAAAAAAAAAACAAACGTCCATGAATTTCCTTCTGCCTCTTTACAGTTCCTACTACCTCATTCCTACCCTCCCTGCACTTTCTCCTTTTCCCCTATCTCTCCCTTCAGTCATTTACCTTCCCCCTCACTTCTCCTCCCTTTTCCTCGTTCAGCCCTCCACCCGTACCCTCTTGCAC
+
BBBBBBCAFFFFGGGGGGGGGGHGHHHFDGHHHHHGDGEGFGHHGHAFBFHHHGEEHGHHEEEHGHHGFHHHHHAGFGGCEE>/>>?//0//0///22222223333323?<22222>2222222221111?1?111<1111001...01.011<000==00000<<//.000:0:///;/<000000000:00//9/9-...0000000/9./0000;00..../;//....9...-.-;./:9.////9
@M05620:37:000000000-D9766:1:1101:15566:14627 1:N:0:57
GAGGCTGCTTTGGAAGAAACTGACAAGCCAGGGACAAAAGATCGGAAGCGCACACGTCTGAACTCCAGTCACATTCAGAAATCTCGTATGCCGGCTTCTGCTTGACAAAAAAAAACAGGCTCCTACAAGCCTCCAATAGAGAAAAAGACCTGATTACACAATGACCAATACAGAAGGCATTTCCGCTTAAGAACCCTTGTGAATCCAATTACAAAATACTCAACAATTGTATTTGTAATTGAAAAACCAGG
+
B@BBBBFBFFFFGGFGGGGGGGHHCFFAAGAFE2AFGCB32BBFEECE20A0AAAE1B2FGEADAF33DBFFGGHFHHHHHGFH41B?FB4BE/E>/BBBFF3BF3F?FGHE<///?2?/0</221?11/<?0/<?11=>1<><GF.<0>1/<00=0=00<0000/<.;:/00;//.:.00000...::0900/..;//09090;9:09C00;09.009//9/;/./;/;/////:;///////99.....
@M05620:37:000000000-D9766:1:1101:4412:14646 1:N:0:57
GAGGCTGCTTTGGAAGAGCACACGTCTGCACTGCACTCACATTCAGAAATCTCGTATGCCGTCTTCTGCTTGCAAAAAGAATACCATAAAACTTCCACTGTTTCCCCCACCATATTATGGAGGCCGCCACCCTACTTCCTGGACCAAGGAAGCTGAACCCTTCCTCAAAGGATCTCTCATCTGCAGTTTTCATTACAAATCTCTTCTAGGACCTGAGACTACCTTTGAAAGCGCCTTGGACCATCACCAAA
+
CABCCCFCFFFFGGGGGGGGG4BEBGBBFFHHFHH3AF3CGHHEFFBAAAD5DB2ABB5BAAEGGDDDDDFFB3AFFA>FH353335B353B34B33BB@E4BGGF21/1113344B4?332/??/></?B//2B2332B3F=02//0/@@0/1111??<0?0=1>11110<1<111>11=0<=0000<0=000=000<0::;00;C:0000.:///0;C0/;09000;00:.-;.;900;/:009;909.
@M05620:37:000000000-D9766:1:1101:15170:14670 1:N:0:57
GAGGCTGCTTTGGAAGAAACTGACAAGCCAGGGACAAAAGATCGGAAGAGCACACGTCTGAACTCCAGTCACATTCAGAAATCTCGTATGCCGTCTTCTGCTTGAAAAAAAAAACAACAAAGAATCAATATACTTCCGACCAACCATCCTTACTAACAACACTCATTCTGTACTGCCATTAACAGCCTCATCAACTTTTCCCTCTCCCTCTATTCCACACCACCATGTCTAGTCCTTCTTACCCCTTACGC
+
BABBB4CAFFFFGGGGGFFEFFBGGGHGFFGHGGGFF2BGEFGHGGGG2FGHHHHGGHHFHFGGHHGHGHGHHFFHHHHHGGGBFGFEHGBFEBEGGHHHHH3F1GHHHGGGGCA///?/0220<@<2222222221////</...1<0111<1111/0..<0//00000000000//0000:;0..///0000/00000900=//;////000;00;/9.....009/9////////;/////..9//..
@M05620:37:000000000-D9766:1:1101:21014:14791 1:N:0:57
GAGGCTGCTTTGGAAGAAACTGACAGGCCATGGCAAAACTTTCGCCAGCGCCCACGCATGATCTCCATTCCCATTCAGAAATCTCAAATGCCGGCTTATGCTTGCCAACCACCAAAACAAGGTCCCACAAACATCACAGTGAATAAAAAAACTGAATAAAAAAACTCAAACAAAGCACACCATTCAACCTTCACCCTCTTTATTTCTACAATGAAACATTTTCCACAATTGTCACTTTAAACTTACAACCC
+
AAAAAAFAFFFFGGGGGGCGG1G1B1000A0BFA0BFF0A12D0///A//AA///A///AA21221112D2BBFH22D2FH1BF122B21BB>EE//1BGFD2G>BGHAE??/?F/<0//0/1B10B0??0/<1@11111@1222111?/-><1111<>111<-.00<<00;../////:..0::000;/09009;.;/09;000000;90000;;9;;;000;0;/-/;:////9;/;//;;/:;;9/--
@M05620:37:000000000-D9766:1:1101:20452:14807 1:N:0:57
AGTGCCAGCTCTCAATCGCACAGGGGACGGCCGGCCTGGCGCCCCCATCTCGGAAGACCACCCGCCCCACCGCCACCCGCAGCCACAACTCCCCTACGTCGCTTTGTGCTTGGCGAGAATCCAGCGTAGGAATCTGGGAGTTGGGGAGGAGTGAGGACCCGGGGAAAGACAGTGCTAACCGTGGAGGGCTCTGGTAAATGATGGCGTGAGGAGGGCCCCTTTGCCTCTCTCCAGTCTGCCTGTCTAGCCTA
+
BBBBAFFFBFFFGGGGGGGGGGH4B22A2222AA0AEAA10BE0>>EGH5BF1EF11B2B11>/>/>//>?<E/>/0///>/<?<?FGGHH2/?0/0/00><><F110>G11./-<--<0=C::/;.;:.:GH0;FBCAECBBF-99A-C.CCC0.9..9----;9AABFFF9/;BFFEF-AECD.DB;A.///;B/9BBFFB/.-;-..:/.:-.:-;AFF;/FFF9///;;//://9B9/;FFB//;9/
@M05620:37:000000000-D9766:1:1101:12867:14843 1:N:0:57
GAGGCTGCTTTGGAAGAGCACACGTCTGAACTCCAGTCACATTCAGAACTCTCGTATGCCGTCTTCTGCTTGAAAAAAAAAGACCCAACCCCGCCGCTTGTCTTTTACCCTTCTACACTTACCGCAAGAATCCTCGCCTTCTGCACGGGAGTCAACTTGTTGATGAACCAATCGCAACTCCGACAGGCCTTTCAGCTGTAGCACTCTTGAGGAGCTCATTGGCGCCTACACCACCTCCTGTCTTTTCTCTC
+
ABBBBAFBFFFFGGGGGGGFGBGEHFBFADGH5GHADGDFHFFGHGAA25BFHEFEHFGBEEEEG5FDGHHHF3FGHG0/E11221??11??//><>/??BG2F333222222B3222>@>22?////0?FG?11?<>..1111>1.--.<./=000000;CC00;;0..;:/.9;.99:0C--9:C..=/:900;0//9////;;/;9/;99.:A9/;;//;9;@.;;/:/.9.....//;BF/BF//;/
@M05620:37:000000000-D9766:1:1101:18455:14845 1:N:0:57
GAGGCTGCTTTGGAAGAAACTGACAAGCCAGGGACAAAAGATCGGAAGAGCACACGTCTGAACTCCAGTCACATTCAGAAATCTCGTATGCCGTCTTCTGCTTGAAAAAAAACCACTACCTCTTCCCTTGTCCTCCTCCCTCCTCCCTTGCCTCCCGCCCCTTCGCCCTTTCTCACTTATTCTCTCTTCTTCCCTCTTCCGTCCCACTCTCTTCTGTCACCTCCTTCTCCTTTTCTCCTCTCCAGTTCCTC
+
A3>AAAFAFFDFGBGGGCFGFGFGFEGHG4FGG2FAG2BFFAFGEEGE2BFGHHHGBGFFGGHFGHHF5FGGHGEGHHHFGGH5DG1>EGHHGEEHGHHHHH3G1BFDCEE////?3BB??FGDH101B01@>@F00@</0@B00F/<101?1?FF.CG@?C.<.<<A</00<G000:00;::CGB000000;;://009.0.;.;AAF00CBB0000009;..909///////9////.////////;9;
@M05620:37:000000000-D9766:1:1101:11184:14861 1:N:0:57
GAGGCTGCTTTGGAAGAAACTGACAAGCCAGGGACAAAAGATCGGAAGCGCACACGTCTGAACTCCAGTCACATTCAGAAAGCTCGTATGCCGTCTTCTGCTTGAAAAAAAAAACACTATCTAGCATACTAATCTGAGAGTTCGAGAGGAGTAAAGATCTGGTGAAAGACAGTCCCAACCGTCCAGGGTTTTCGCAATTGACCCCGTGAGGAGGCGCTTTCTCGCTTCCACCACTTCCCCCTTCTCACTTA
+
BABBBBFAFFFFGGGGGGGGGGHFGBAFFHAGEGGGHHHHGFGGD2AE20EE0EC0AFHF553AF3FE@FB5BGFHHG5FG3BGG?/B3BGHG?E11BGHF4FG?GFGG/<///?/0222@22222>21111<?<11<?1?11/.>.A>0.00>1=000=00=/0<00/</<:<C/0/:C-:..:9/.;;..09:...90000/.-;:.9A/...--9..///..9.://:A..;///99.;;./;///9/
@M05620:37:000000000-D9766:1:1101:10029:15017 1:N:0:57
GAGGCTGCTTTGGCAGAGCACACGTCTGAACTCCAGTCACATTCAGAACTCTCGTATGCCGTCTTCTGCTTGAAAAAAAACACACCCCCTCCCCCACGCCCCGTTTATTGGCCCGCTACCTCTTCTGGTTTCCGCCTCCCTCCTTCCTGGCCTCCCGTAGCTGCGCCCTTTCTCACTCGCTCTCTCTTCTGCCGTTTTCCGTAGGACTCTCTTCTCTTCCCTGAGTCTCCTTTGGCCCTCTGCCTGTTCTC
+
>AA>AAFAFFFFG4FEAGGFGGHEHHHF5ABGGHHGDGFHHFFHHF5DBFGHHAFABAFAEBEE1GA5FHG3FG5EGFF@1?111?E/>/?//?//>//////<?2?3B3B2C//>@@B?FG<1FD11?10?1.>.<?F.>>.CB0CG0/..<CE.C.;..;;/;AD?9900;C0000999;EC90BFFF0B0;C9/./;.B.../;BFFFF//9BB//;9BB..;;/;F/9/////;;EF/;////;BB/
@M05620:37:000000000-D9766:1:1101:11746:15050 1:N:0:57
GAGGCTGCTTTGGAAGAGCACACGTCTGAACTCCAGTCACATTCAGAACTCTCGTATGCCGTCTTCTGCTTGAAAAAAAACAACCCCCCTCCGCAGCTGAGCTTGTCCCTCTGTGCTTATCCCACGTCTTCCTCTATGCTTTGTGTCGACTTTCTACGTTTTGGCCCTCCCTTCCTCCCCTTTGCGGATTCTGTTAAATTCTTGGTTTATGCGTGGCTCTTTGGCTCCCCCCCGTCCCCCTGTCTTGTCTA
+
AABAAAFBFFFFF4FGGGGGGGHEHHHFABGHGHHHGHDHHHHHHG5BBFGHHEFAFFFFEBEGEGDDGFDFBCEGHCE/1111?1?E?>E/??>//??30BF3301BGDGC122B21BF1@C10/?<0/1?1FD111<1@G1100>..<..1>111.<</.<-/0..<<./0CGFG:CE/;00:----9CF0000;0;0000000../0009..9;9FFFFBB/BFEFD.;--;ADFFDBA9B///;BF/
@M05620:37:000000000-D9766:1:1101:6843:15221 1:N:0:57
GAGGCTGCTTTGGAAGAAACTGACAAGCCAGGGACACAAGATCGGAAGCGCACACGTCTGAACTCTAGTCACCTTCAGAAATCTCGTATGCCGTCTTCTGCTTGAAAAAAAAAAACTTACTTACATGCTACTCGCCGCCTCCAAGAGCTTCCCAACGCTGCTGACCCCATGTCCAGTCCGTCCTTCCTTTCCTCTTTCGCACTCTTGTTACTCCAATTGACCAATTCTCCTCCTTTGTACTTGTACCTGAC
+
BBBABBFBFFFFGEGGGGGGGDG4B544AFA4ABFFCHDGBEHCAA2EAAAEE?A01FBF5ABB555BB@553BGHH@5DB4BGDB??3?BGEEE11BFHHHB3BB3F0///<///111<1221@2111?FF1///-->C.<//0..<<C0/G0/.::.C.C00//:..;9;900/99;..C..9;99C;0C9CFGG;.;.99FFF/B///9/B;/;BF9/F9;BFBBFF/B/;B/;9B9FB/FF/9BF/;
@M05620:37:000000000-D9766:1:1101:16947:15268 1:N:0:57
GAGGCTGCTTTGGAAGAAACTGACAAGCCAGGGACAAAAGATCGGAAGAGCACACGTCTGAACTCCAGTCACCTTCAGAAATCTCGTATGCCGTCTTCTGCTTTAAACAAAAAGCACTTCTCCTCGCCGACTCCCCGGTCGTCCCCGCGCTGCTGCACCACTGGCAAGTCAGTCAGGCCTTTCCGCTTTCGCCCTCTTGTGGATCCAATTGACCACTTCTCCGCCTTTGTCCTTGAAACTGCCAAGCCCGG
+
BABBBBFBFFFFGGGGFGCGGFHEGFBAFGB4EFFG2B2B23F2ABBEA2BGFFC0AB2F5AF5BB3A5A3A3BGHH55FGDGGG?1E3?BGEEE11GHH4B@4FBB33/BE//0B233BFGHHFG//>/><EGGDGG/>/>FD.><<ADGGCHFFF/:.;:CGHE0:CG0;GFF9;C.CFGGGGGGDE0;D.ABGGGGFFFBFF./9;FFF/;/.;FFFFBD..9A/9B/;:FF/;;FFF/9BBA9:9--
@M05620:37:000000000-D9766:1:1101:21740:15311 1:N:0:57
AGTGCCAGCTCTCAATCGCTTACTGGTCTATCTCCTGACCTTAGATCTGAAGAGCACCCGTCTGAACTCCCGTCACATTCAGAAAGCTCGTATTCCGTCTTCTGCTTGACAACACACAAAGGAACTAAACAAACTTACGAAAGAATGTTAATAGATTAATACATCCAGCCAAAACGCGAGCAATCAAGCGAATATCCCAATACCCCCTCATGTGACGACTAACGCAGACTCACACTCCCCACATACTAACC
+
>>>>ADFFBFFFGFFFFAFC424DD4BFFAGFDDF5B5BBDBB3DDDD55DADBBBG2BABEGADFCDBG1EFF?E5DDF5FDGF3FHHE>1B3BFBFGFEHHFBBFHB3B3?11?/>/?3003B333B33/0/3433?////0B111222>221221122@1220110/000/0/------/000000..--.000:0/;0/0/.--;.0000;0..-.-0;.----.;/9/////......//;////.
@M05620:37:000000000-D9766:1:1101:14657:15589 1:N:0:57
GAGGCTGCTTTGGAAGAGCACACGTCTGAACTCCAGTCACATTCAGAAATCTCGTATGCCGTCTTCTGCTTGAAAAAAAAAAATAACCCAAATGTCAAATCTCTGCTACCCGTACGTCAAGTCTCCTCGCAGACTCCACTGGAGTACAAGAGCTGATGCAACAATGGCCTGTAAGTCAGGCATTTCCGCTTTAGCACTCTTGTCACACCCATTGCCCAATTCTCAGCATTGTTCCTTGTAACTGACAATCC
+
AABBBAFBFFFFGGGGGGGGGGGGGHHGBDGHHHBGAFFFH5FGHHG5ADGGFHFGFFH3EEE1FHF5GH5F1FDF1EEE/>/13BB3?F/03B4B44443444?BBD?B0E/>//?0??F3@F@@<2///?/?1FGHE11000>0<111<0>G11111<=<..00///0.<00=0<:<//CCG0FG.;:.:00;0;;/0;0000909.../;000009/009;BB9//;/9;//;;B///;:;///:/;;
@M05620:37:000000000-D9766:1:1101:13859:15599 1:N:0:57
ACCACACCTTCTACAATGGAACTCTGCAGGTTCTAGATCGGAAGAGCACACGTCTGAACTCCAGTCACATTCAGAAATCTCGTATGCCGTCTTCTGCTTGAAAAAAAAAAAAAACACAACATCATATTCTTTCAACCACCAATCTGTCTTTACACGATAACCACATAACTGTCTAAGTATTGATATCCACTAACATAAACTACATCTATATCATCAAGACACTAACTTAGATTAATATATAAATATCCTCA
+
CCDCCCDEFFFFGGGGGGGFFGHHHHHGHHFGHHHHHHHGGGGGGHHHHHHGGHHGHGHHHHHHDGFHGHGHHHGFGGHHHHFFGHHHGFGHGHHHHHHHHHHHHGGGG/@>/</=0?///11?111111=111110/....1011111111110.-...<00.<<01<:11::1<1<11:111<1111:1/00011<<<1:001<11:11111<1000//::/0011011<<1<1111111111111100
@M05620:37:000000000-D9766:1:1101:5811:15606 1:N:0:57
ACCACACCTTCTACAATGGAATTCTTGTGGCTCTAGATCGGAAGAGCCCACGTCTGAACTCCAGTCACATTCACCAATCTGCTATGCGGTCTACTGTTACCAAAAAGAGAGGCCCGCTACCTCTTCTGGTGGCCGCCTCCCTCCTTCCTGGCCTCCCGGAGCTGCGCCCTTTCTCACTGGTTCTCTCTTCTGCCGTTTTCCGTCTGACTCTCTTCTCTGACCTGAGTCTCCTTTGTGACTCTGCATGTTCT
+
BBBBBBBBFFFFGGGGGGG4BBBFEF55BB4BG4ADGFGEFEF?FCH222BAABGGH5FAFF3BDF3GGHGHF53B133B5F5D5@F1>>>?3BF3B@B434B1111?22//>?E@E/ECGGHFFGG3B32/B0BFFGGFFGHFFHHHF<0?G1GHG>->-<<<<@@DCGHHBCGHHHBGCHFFHHFFGFFCFB-9CFEGGDG...;;FFFFCF=BFCBF0B/.9.;//9BBFB9/./;//9/;F/99;//
@M05620:37:000000000-D9766:1:1101:3482:15614 1:N:0:57
GAGGCTGCTTTGGAATCGCACACGTCAGCCCTGCACTCACATTCAGAACCATCGTATTCCGTCTTTTGCTTGCTAAATGAAGACGAAAATCCTGCTCATGGCTTCTACCGATGTTAGAGTAAAGCACAATAATTTTGGAGATGGGGAGCATTGAGGACTTTTCTAAAGACAGGACTAACCAGGGAGGAATATTTAAAAAGACGCCTTCAGGAGGCACCCTTTCTCCCCCACCATACTTCAACTCTTCCCTC
+
>11>>>BABD3DG1B1BAAAAABAB00A10BG0GG1GGEG1FG1AE2FGA01BA/BA12DAAG0BADAF1AB/12B12D1B110>//?/11B11B1B1BB10>001@BF/>>?F22111B2122B10<0111>22>2<1B10<1///<//1@11101/01111111111000<0<0011>1.<...-./<0:000<;;0..:.--..0009/....;...;00090/.9-99;//99////;;///:/;/-
@M05620:37:000000000-D9766:1:1101:10449:15741 1:N:0:57
GAGGCTGCTTTGGAAGAGCACACACTGACAAGCCAGGGACAAAAGATCGGAAGAGCACACGTCTGAACTCCAGTCACATTCAGAAATATCGTATGCCGTCTTCTGCTTGAAAAAAAAAAAACAGATCACCAATTCCGGACTTCCGGACCACTCACTATTTCGCCAAAGATAGCTCTAACCCCCGAATTCCTATTTCCAACTTCCTCTCAAGAGTTGCCCTCTCCTCATTACCCACCCTTGCATTTCTACCC
+
BBBBBAFBFFFFGGGGCGGGGGHGFCABGGHH2BF2FEEGGHHGFAFGHEEEEHH2GHHHGGHHF5FGHHHHG@FGHG5FDBGHHG4BFGF2?BBFHGG@HGEHHGGHGFHFHHGGGCB////2011<?<<?11?10>.-<C1>.-.--.</<//;000:0;...-://;;00090009...9:--::000009;;C///://9/;9/////.///;;/;.://9./;//////;.:./.:/;:/;//9/.
@M05620:37:000000000-D9766:1:1101:19463:15848 1:N:0:57
GCGGCTGCTTTGGAAGAGCACACGTCTGACCTCCCGTCACATTCAGAACTCTCGTATGCCGTCTTCTGCTTGAAACAAAAAAAACAGCTTACGCCTTTTTCCTTTTCCCCACCCTCTCTAAATGGCGACATTGCGGTCCATCTGCGCCTATCCTCACTCCAACCTTGCCTAGGGGCAAAACTGATGTGCACGGTGTAACAGTGACCGACCATAGCCGCACAGACGTGTGTACGATGCGACAAGTCATATGC
+
>>>AA>>AFF3@AFF1ABFFGFG?GFGCA1BFHHGEAE/BFDABFFHH0FGGFA/A002BE/A0/D2BD111>FG1F/00?>//?/001B11///B?11101B2212B100??<//001211B210//<//<1?///>-<11111-->..0</00<<0=////./:0//00//..--../.90;0000;00.-..900000;000;9--99///:99-----9----;-9//-----------////////
@M05620:37:000000000-D9766:1:1101:5124:16104 1:N:0:57
GAGGCTGCTTTGGAAGAAACTGACAAGCCAGGGACAAAAGATCGGAAGAGCACACGTCTGAACTCCAGTCACAGTCAGAAATCTCGTATGCCGTCTTCTGCTTGAAAAAAAAAAAACATAAATAAAAACTCCTAGAAGACTCCAAGGGACTAACAGAACTGATAACACCCAGACAAATCAGACAGGCATTACCGCTGTCGCCCTCTTGTGGCCCCAATTGAACCCTTCTCAGCTTTTGTACATTCCACTGC
+
CCCDDDFDFFFFGGGGGGGGGGHHHGHHGHHHGGGGHHHFGHHHGGGGAEHBHHHGGGFGHHHHHHBHGHHHHHHHHGHHHHHHGFFEHHHHGEFHEHHHHHHG1GHHHGGGED////2DF22@@D21?=111??=1?10=11<11....0<1><0/0<<0<00=<<0.....;///00::00:/...;;009.-:-.0....-;900;9A...-:./;:090.;.//0;00900090;0000;000;0:9
@M05620:37:000000000-D9766:1:1101:8888:16158 1:N:0:57
GAGGCTGCTTTGGAAGAGCACACGTCTGAACTCCAGTTAACTGACAAGCCAGGGACAAAAGATCGGAAGAGCACACGTCTGAACTCCAGTCACATTCAGAAATCTCGTATGCCGTCTTCTGCTTGAAAAAAAAAAAAAACCACCACTTTAAATCCCTCTCATAGTCCTGCCTTTCACGTTTAACCTACCATGCCTTCTACTCCCTCTATATCCTCCGGGACCACACTTCCCCTGCTATGTCCATATCACTC
+
ABBBBCFCFFFFGGGGGGGGGGHGHHHGEHHHHHHHHHHHHHHHHHHHHGHHHGGGGGHGFFGHHGGGGHHHHHHHGHHHGFHHHHHHHHHHHHHHHHHGHFGDGHHGGHHHHGGGHGHHHHGHHHHH3?CGGG@</--..<..../000000=/00/:/000000;00/.00:000.../.0;00/9;0;9;0000:0;;0:.///00000;0:;9----..9../;////;..///::///:/9////9
@M05620:37:000000000-D9766:1:1101:8503:16204 1:N:0:57
GAGGCTGCTTTGGAAGAGCACACGTCTGAACTCCAGTCACATTCAGAACTCTCGTATGCCGTCTTCTGCTTGAAAAAAAAAAACAATTAATACTTTAAGAATATTTCTGACATGTGTCGAATCAATACTTCTGTATATTACATAATCATCTAACTTCTCATATTTCTTGAGTAGGGCTTGTAATCTAAGATATTACGCATCCTTTTAATTACAAATAAGAGGTTTGAATGAGTTCTGACTGACGCTAGTGC
+
ABBABBFBFFFFGFGGCGGCGFHGHHHFA5FHHHHHHHEFFHHHFHFG2AFGHFFEGHHHEAEHGFHFDBGFFFHFFEEE/>/11/34444444444?34334444444433434444///2/323B2332222222222222222222111111111=111111111111111<.0<.-0000000000000000<...-/0000000000000:00000.0/0.000:00:000000000:.....000
@M05620:37:000000000-D9766:1:1101:18398:16227 1:N:0:57
GAGGCTGCTTTGGAAGAGCACACGTCTGAACTCCAGTCACATTCAGAAATCTCGTATGCCGTCTTCTGCTTGAAAAAAAAAAAATAAAAAGATCTTAAGTTTTAATGTGTTAGAATGATGAAACAGTTGTTTGATTAAGATGTAAAGATCGAGATGTTGGTAAGTAGTGAGAGATAGCAAGGGAAGAAGGATTTGAAATTTGTCCTTAAAAGAAAGAAGTAAACCAAGGGGAGAAGCTGAACGTATGAGCG
+
>>AAAAF>CFFFGCGGGFA4BAGEFGFED5GHG3BBGFGFFHHHGHBGGBFGGHFEHFHFAAEBEFGHHH5B13AGGG>EF///033?3B//3344444444443444443?33333233333222332>/22@22222>22@2111111?////111=.>111111=<1111.0000<0/......//.:000000000000000000000../9/./00000/.....-.-..//////9.../////-
@M05620:37:000000000-D9766:1:1101:19835:16229 1:N:0:57
GAGGCTGCTTTGGACGAACCTGACAATCCAGGGACAAAAGATCGGAATAGCACACGTCTGAACTCCAGTCACATTCAGAAATCTCGTATGCCGTCTTCTGCTTGAAAAAAAAAAACAAGAAAGAAACCAACTAAATAAGAAAAAAAGTCCAAAGAAGAAATAATGAGAGAGAAATGGCGGAATACACAAAAATAACCCGACCTTCAAACAAGAAACTAACGATCAAAGGTAATCATTTTGCAAGTACCACG
+
AABB>AF>BBB4G4BAEFAEGBGBBG3BBFFFE2BBAB2GEFFFF?AA33ADG2G0FF215DFFBB3BDF3D@DED@D5DFG3BBBFEG3@F/EEG1BGH@FG3BGHBGEEEG/////2222220<00///011<1<1111000--.000000//.////0:;00:0:/...//000/----.00000.....00//.----.//////.:.;/;9///;.....///.///////;////////9/9/9.
@M05620:37:000000000-D9766:1:1101:12691:16347 1:N:0:57
GAGGCTGCTTTGGAAGAAACTGACAAGCCAGGGACAAAAGATCGGAAGCGCACACGTCTGAACTCCAGTCACATTCAGAAAGCTCGTATGCCGTCTTCTGCTTGAAAAAAAAATGAGTATCCAGCGTAGGAATGTGGGATTTGGGGAGGAGTGAGGAGTTGGGGAAAGACAGCACGAAACGCGGAGGGTTCCGGTAAAGGATGGGGGGAGGAGGGGCTCTTTGACTCCCACCAGTCCCCCTGTCTGGTCTA
+
A1AAAA1>@DDFGGGGFFF1BAF1BA0FFHFFE0FF0EGFGGHHGEFEHEE//AAABGHE121DF1BBDGH11FDHGH2FF1BFGE>?0CGHE>>>/BGF>GFBC1FDC/<//01BBFHF2@F10<////1111?1??/101<1AC.<A.</<DFC0<CC0/@?CA:.::::.:.-99.;.--:---;;9A/;-@-:B//;99-9----9-;-----;9//9//999/;:-;A9BF//:;@-9;///;B/;
@M05620:37:000000000-D9766:1:1101:9669:16372 1:N:0:57
GAGGCTGCTTTGGAAGAAACTGACAAGCCAGGGACAAAAGATCGGAAGCGCACACGTCTGAACTCCAGTCACATTCAGAAAGCTCGTATGCCGTCTTCTGCTTGAAAAAAAAAAGAGAATCCAGCGTAGGAATCTGGGAGTTGGGGAGGAGTGAGGAGTTGGGGAAAGACAGTCCTAACCGTGGAGGGGTCTGGTAAATGATGGGGTGAGGAGGGGCTCTTTGGCTCCCACCAGTCCCCCTGTCTGGTCTA
+
A1AAA1BACFFFFFGGCGG1FAB1F10FFFBFE0FF0FFFGHHHGEGFEAEEAFFA0FHE12ADG1GFDGH1GH2GGH2DG1BEGE/B>FHHG?EC/BGHBGHHEFH1><E////?00@@1G<1F@////?1???GFGAF>0>1-?EC-<<<<<0:0.;;CFC-...C/:B9;:;0CFBF-..9..;--;9-B/9:BF:B9B/9-9A@AF?FAB@=@-EBFFE9BF/AA-;BA-;/BFEB@-9/B/9;;/9
@M05620:37:000000000-D9766:1:1101:12303:16386 1:N:0:57
ACCACACCTTCTACAATGGGACTCTGCAGGCTCTAGATCGGAAGAGCACACGTCTGAACTCCAGTCACATTCAGCAAACTCGTATGCCGTCTTCTGCTTGAAAAAAAAAAGACCCGCTACCTCTTCTGGTGGCCGCCTCCCTCCTTCCTGGCCTCCCGGAGCTGCGCCCTTTCTCACTGGTTCTCTCTTCTGCCGTTTTCCGTAGGACTCTCTTCTCTGACCTGAGTCTCCTTTGGAACTCTGCAGGTTCT
+
BBBBBBBBFFFFGGGGGGG4B4EGEE45BG2FG3DFGDF2EAF?FEGBF2F21BFFHAGD5A3A5BGGGH5AF555B31B3>1B3?D3>?>11@444B3313@@1//E//?/B0///>CCFFG1F1G1@F0?FF@C?ACEEFH?0FFHFB/C.0.CEDC-::.;C-CFG?/9FFFFFBB/CFFGGFGEGGGGEFG.?BE/99B..9BBFFFFFFBFF;9FFEFFFFFFFFFF/9BBBBFFFFFF/BFF9B/
@M05620:37:000000000-D9766:1:1101:10227:16446 1:N:0:57
AGTGCCAGCTCTCAATCTGGTCTATCTCCTGCCCTTAGATCGGAAGAGCACACGTCTGAACTCCAGTCACATTCAGAAATCTCGCATGCCGTCTTCTGCTTGAAAAAAAAAAAAACATATCACTCGTCGGCATCTTGTAGTTGGTTCAGCGTGCTCCATTGCGGCCCGCCCTTCCTCCCCTTGGCTGGTTCTGTTCCATACTGGCGTTATTCAGTTCTCTTTGGCTCCCCCCCGTCCCCCTGGCTCGTCTT
+
ABABBFFFBFFFGGGGGGEFBFGBFGFHHFFFGG4GFFFDGE22FEH2GCGFHEFG21BFFHHHHH5BGHFHDFGFGFFFFFHF1>?EGCE?E1BGGFBGFEA33BF/>/E//////22@F2222/0</////<F11F1=FG11..111=.....00/<0=0:-::A-9;;-//9;0BE././//9C.:0;9////9/;/.///.9.9.9///////;F9//////99A.9@A-9;DA?9@..;./-;...
@M05620:37:000000000-D9766:1:1101:10091:16474 1:N:0:57
GAGGCTGCTTTGGCAGAGCACACGTCTGCACTCCAGTCACATTCAGCACTCTCGTATGCCGGCTTCTGCTTGAACAAAAATGAAACAACGCGGAGGCTTCCAGGTGAGTGACCCGCGACCTCTTCTGATGACCGCCGCCCTCCTGCATGGCCTCCGAGAGCTGCGCACTCGCTCACTGGTTCTCACGGCTGCCGTATTCCGTAGGACTATCTGCTCTGACCGGTGTCTCCTCTGGAACTCTGCAGGTTCTA
+
>1>>>ACAFFDDFGGGAGG1F0F00FBFA3FGFHHGDA1FFEDFAA11BBGHBAAABABBA/AAAGFGGHH1BB1DGGCC011BB10//>////////00111<11BBBEDD10<///B/?F11<1?11?1<1<-----A<<.//:/00../0...-;9-.09;-----/.-;AC00/-///////--;;-9-;B--/9///-9:B///9///9//99/;9----;;/9:/-9:///;//;B/9/9-9BF/
@M05620:37:000000000-D9766:1:1101:26133:16561 1:N:0:57
GAGGCTGCTTTGGAAGAAACTCATAGGTTACTGCAAAAGTTCCCCCTGGGCCTGGGAAAGATTCTCGCCCCGCTTACAGAAGCTGAAACGCCGGTCTATCCGTGTACTACCCCTCAGGGAAGGCACCTAGAAGACTAAAAGGGAGCAAAAAAGCTGATCAAACAATGGTAAGCAAGTCATGCATCTCCGCGCAACCACTCTCGTCCATCCAACTGTACACTTCCAATCATGTGAACTTGTAACTGACCAGC
+
A>AAAAFAFFFFBGGGCF1FG113DF1A1AB3DB1BGGGE22D1BE0B//BF////0B/B0B1D22/AA//////>BB11BCGG111FB/>E/>>//1B2<///0<B2BGBG///0100/BB/?00/@@1@D1F0F1B<<1/</?..01>.>AGD000<=0<GAC0</0::C0:;C00:00;:00:00..:----9.;//;09..--/;9BB//;///9/;////:/;/;/9B////;;;///99:///:9
@M05620:37:000000000-D9766:1:1101:4504:16580 1:N:0:57
GAGGCTGCTTTGGAAGAAACTGATAACCCAGGGACACAGTATCGGAAGCACACACCACTGCACTCCAGTCACCTTAAGTAATCTCGTATACCGTCTACTGTTTTAAAAAAAAAGCCAGTCAGTCATGCATTTCCGCTTTCGCCCTCTTGTGGCTCCCATTGCACCCTTCTCCGCATTTGTACTTGTCCCTGCCCAGCCCTGGACAAACGCTCGTAAGAGCCCACGTCTGCACTCCAGTCACCGGCTATGAT
+
BBBBBBFBFFFFGGGGGGGGGAG5DA4AAF4FECFFGH235DF22E2E23B2B1111BBG3BBB3A33AB3BBF35B@5@5DGF5B?>?34BE1B11BB344414BGHHGG?//000BF1B1BFF2BF1FGGF2<DEGF1/?/?CHHGDGF?AGHGF0F1GB1FGCCFH0D0CDCDEHEH0;GH0C00;:<.;.0=.;.=;ABFFFF..-;D-9..;0;..;;;9.;;A///;:B/BB9;;99BBB.BFF/
@M05620:37:000000000-D9766:1:1101:8852:16604 1:N:0:57
GAGGCTGCTTTGGAAGAAACTGACAAGCCAGTGACAAAAGATCGGACGCGCACCCGTCTGAACTCCAGTCACAGTCAGAACTCTCGTATGCCGTCTTCTGCTTGAAAAAACAAATCTAACAATGCTAAGGAACTCAGGAATCTTCGCTGTAGTACTGTTGTGGAGCCAATTGACACAGGCTCAGTATTTTTACGTGTAACGTAGAACTCAGGGCTAAAACATGAGTAGATCACACATCTCTACTGCATCTA
+
AABAABFBFFFFG4GGFGGGG5FGH5B4ABB4BFGFHHAGAEHCA22AAAEEA0B>BE?B@DBDG@3BBB3FGDGHHF@FGHHFGE?>3FGF/>EFFF4BGFFBEFGDG?<//B112B1111@11222101F01@11010?1?1@//<..=<==>F1=<<0<A0.<E//<000000/...:;0/00;0;00.:.;//9;0./.9.;0;000/;.9.0090.;/0000900/;9/;./9B///;;///////
@M05620:37:000000000-D9766:1:1101:7956:16618 1:N:0:57
CCTCCCCTTAGATCGGAAGAGCACACGTCTGAACTCCAGTCACATTCAGAAATCTCGTATGCCGTCTTCTGCTTGAAAAACAAAAACTAAAAAAGAACACCTCTAATGAACCACTTCACATATAATACTCGGAAAAAACCAAACAATCAAACCGACTTACCCACCCTCGTTTCGACGTATAAACTAAAACAACCACCGACCATAATCCTCACAACTTAACCACTGATGTGGTTTCCGAAAGTAAGTATTCC
+
>A>1>AAFF1BDGDF?1FE0B0BBFHGGC0ADDBGABFGH1GGHHHH2D2DBDDF1B/BF0G1AAEHGBAGGG1B0EGHH/FCBC//11B111///0000/0011121211/0/1112122122222B21/////00/?<////0/1<11<1///--.1>0<1.....-.../..;--.0:00:;00000........-;--000000000.00-//9///9-////////;--99-----//////////
@M05620:37:000000000-D9766:1:1101:10871:16764 1:N:0:57
GAGACTGCTTTGGCAGAAACTGACAAGCCAGTTACAAAAGATCGGACGCGCACCCGTTTGAACTCCAGTCACAGCAGACCCTCTCGTCTGCCTTCTTCTTCTTGAACAAACAAAATCCAAAACAGAACTCTCAAGTAAATCAGATACTACTACCATCTCCTCAACGTACAGCGGTCCACGAGATCTCAAGAGTTACGAAAGTCCAAGATCGCCACGAATAAGACTACAATATCACGGGAGACAGTACGAAC
+
>>>11BCFF1BDGA1A11C1BAEHGEFFEFB11AD1AGFHFGFEA//AAEAFEAE/A0FA1GG1@B1B21BFG1?0B0BC>0?0B??>>FFB1BF1FFB1>BB1BB11<F/BFA01B111B/0?00101@11121@222221111111111?10<11111>0110..0<.11--.-<00.--..000000;.000;.....000000900.....--...09////;////////------9--///----
@M05620:37:000000000-D9766:1:1101:9715:16836 1:N:0:57
GAGGCTGCTTTGGAAGAAAATGACAAGCCAGGGACAAAAGATCGGCAGCGCAAAAGTCTGAAATCCAGTCACATTCATGAAGCTCGAATGCCGTAGTCTGCTTGAAAAAAAAGTGAGTATCCAGCGTAGGAATCTGGGAGTTGGGGAGGAGTGAGGAGTTGGGGAAAGACAGTCCTAACCGTGGAGGGTTCTGGTAAATGATGGGGTGAGGAGGGGCTCTTTGGCTCCCACCAGTCCCCCTGTCTGGTCTA
+
A1AAAA11@BFFGGGFGGG1F1D1B10BFBBBB0BF0GCEFGHHG/AEF/A//A00ADGA121DF11@DBB1BF2DD22@BFGFG?/B1BGHG////@BF1>FE0>FBE/>//11BFB2F2G>D<@<A<<<1FFGFFGFGCGFFCGEC@.><G0DGF<CGDFC?...CC:/CC<<CCBCF@99?AEB@:;.CFF;;BFFFF0;0CBB@EFFFFB???@EFFFFBFBFE99;AAFFFBFEA?EFFFBBB9BB
@M05620:37:000000000-D9766:1:1101:25719:17015 1:N:0:57
ACCACACCTTCTACAATGAGCTGCGGGAGGCTCTCGAGCAGCACACCGCGCGGCTGACCGACGGCCACATGAACCCCAAGGCCAACCGGGAGAAGGTGAGCAAGGGAGAGGGACCCGATCCCTCTTGTGGGGGCCGCCTCCCTCTTTCTTGCCCCCCGGGCCATGCTCCTTTTCTCTCTGTTTCTCTTTTCCCCCGTTTCCGGCGGGCCTCTCTCTTTGGCCCTGGGTCCCCTTTGGACCTGTGCTGGTTT
+
AAAAAAAAFFFFGGGGGG11A1AFA000AE0BF0AAC///F0F000B//AF/EEEGHFGE@////><F0F11B1/?C//?///??/C//<<>/C001?10>100.....<<..<<.--::;/;/:0:0=:.;--:--;.99A-;;;/;//;/;/-;@9;-;9-/://;//;B/99F/:/;/;/BBFF/:////9-9;FB/;----9--99FB9B//9///9B--9--/----;A///9/:--////9/;/-
@M05620:37:000000000-D9766:1:1101:3727:17073 1:N:0:57
CCTGCCCTTAGATCGGAAGCGTACACGTCTGAACTCCAGTCACATTCCGAAATCTCGCATGCCGTCTTCTGCTTGAAAAAAAAAACCACGACGTCTGCTTTTTTTCTGCCACCCTTCATACCCTTCTCCTCGCCGCCTCCCCTTTCTTCCCCTCTCTGCGTCCCCCCTTGCCCTTACGTCCTTCCTTTCCGCTTTCGCCCTCTTTTAACTCCCCTTTCACCCTTACACTCCTTTGTACTTGTAACTGCCCA
+
>A>>AFA1BBBBFAAE1FEGE0BAFFFGG0BD2BBFGHGHFHHHH2G20//AA1A1B////BFABEFEGGFF1FGBGGFGE/>>//////>>//?0/BB111B//012?1?1FF/0?1@110?10><11=F<@-@@ACCEFG/.0:0;C:CF/./;000-9;9EE9-9./B/0/F//-9-;9/;/BFFFFBBABA/--;;--FB/9//9/BFABBF/////-;9////;;-;BFBBFF/B/9/9:B//9-/
@M05620:37:000000000-D9766:1:1101:5682:17151 1:N:0:57
GAGGCTGCTTTGGCAGAACACACGTCTGCACTCCAAACTGACAAGCCAGGGACAAAAGATCGGAAGAGCACACGTCTGAACTCCAGTCACATTCAGAAATCTCGTATGCCGTCTTCTGCTTGAAAAAACCAAAAAAAACAAAAAATTAATAACTTCTACAACTCAGTATGTAAAAGTTGACAAATACAAGACAAAACAATCACACAAATCAGCAAATAAAAAAGTGAGGGGGAACGAAATGTAATATGAGA
+
AAA3>AFBFFFFG4FEAGGBEAEEFCGG55BFGHH3FGDHHFHEHGF2BGGFFAG2BGFHHHGCFEFHHHHGHCF1FFHH@BFFGHGFGHFHFHFHEGH43FGHGGHHBGE?EHGHHHHHHH0BFHG///??FC///</?/00<-011111111111<000//00000=000000000000;:/000000/////....0/0/9/...000009//000000-.////..-9-.......///////////
@M05620:37:000000000-D9766:1:1101:16089:17200 1:N:0:57
GAGGCTGCTTTGGAAGAAACTGACAAGCCAGGGACAAAAGATCGGAAGAGCACACGTCTGAACTCCAGTCACATTCAGAAATCTCGTATGCCGTCTTCTGCTTGAAAAAAAAAAAAAATTAAACCAACAACCTCCTTCTTTGGCACTTGACTCATGTAAATCACACAAGGGATATCTCTGCGTCAAGACTGCTTACGCAGATACCATCAGAACACAGACTGGATTCATAGTCCGTCTATCGACTACAGGAC
+
A>AABAFBFFFFGGFGGFCGGGDGFHHHGCFGGDF2222FCBFGGGGAGHHHHHHGBGHFGHHDGHFGDFGHHHFGHGGFGGF5DG1BGHHHE?>GGHHHHFGHBFF@?>EE//<///0?1111<////?<.00>F1111110100//00<000000000<00/0/......;/:<00000-;-..00/00/0009...--0000;;////9./;../.;/./////;/////.....//..-:-////..
@M05620:37:000000000-D9766:1:1101:10514:17260 1:N:0:57
GAGGCTGCTTTGGAAGAGCACACGTCTGCACTCCAGTCACATTCAGAACTCTCGTATGCCGTCTTCTGCTTGAAAAAAAAAAAACCAAAGCGGCAGCTCGGATGAGAGCTATGTGAGACTTCAGCTGAAAGACGTGTCAGTCGTGCAGGACTGACGATTGCTGCAACGAAACTCACAAGTGCGGACGGATACCGGAAATCATAGGGATAGAAGATGTGCTTTGACTCGCAAAAGTCCCTCTGTAGTTGCTA
+
AAAABACAFFFFFCGGGGGGGGHGHHHF5AGFCGHADEFHHGFGHGHHB5FGGEFEGGFGGBEGGHHFFGGHHEFHHGE>E>>//?///32//////22/>//<2<22?2?22@G111111?<1<1?111100<..>0=1=1.<<.<0..././/.:...00:0/00-.9.-;:0/09.090------...//.-;9-///9/99./..///99/;////9/;/:/;.9-.-.;/////.;//;////;//
@M05620:37:000000000-D9766:1:1101:18607:17369 1:N:0:57
AGTGCCACACTCTTTCCCTACACGTCTGACCTCCCGTCACTAATGCGCATCTCGTATGCCGTCTCCTGCTTGAAACAAATAACACAACATACCGTCTCCCAACTTGATCATCCCTCTCCATCTTCTCATTTCCTCCTCCATCAGCCTTTTCCGACCTTACCTCCTCCATTTCTAACTGTTCCTATATTCTGCCGTCATCCGTACACCTCGCTTCTCTAACATACTTCTCTTCGTTACTTATCTCGCTTCTC
+
AA>AAFFF@ABBB5BFFFBDGC42FBBAGFFHHHGG2A2B5FCG5D2222EGH1A1B3B3ABE12B53BB53BFH33BE55533311113@3311>113313/333?4444B3?300B33433B443444442110?000?111B00111@1/////1?1011<0000>1111>FGF1111111<10<=000<-.-..<0.....:::.:-...0;0009/;00000;000;.//..;00;0009.:../;
@M05620:37:000000000-D9766:1:1101:3066:17372 1:N:0:57
GAGGCTGCTTTGGAAGAAACTGACAAGCCAGGGACAAAAGATCGGAAGAGCACACGTCTGAACTCCAGTCACATTCAGAAATCTCGTATGCCGTCTTCTGCTTGAAAAAAAAAAAAAAAAAAAAATCTAAACATCTAAATGTTCCAAACCCAAATAATATAACAACTTAACAAAAACAAACGAAAAAAGAAAGTACAGAATACTATGAGAAGACCAGCAGGAACAAGAAGAAACATTTGGACATTCTCAAC
+
BAABBAFAFFFFGFGGGGGGG5BFFFHG2BFGEFFCFCCGFFHHGEFFAFGFHHHEGGFFGBHHHHHHHHGFGDFGHHHDF@FGDCC?FGHGEEFHGH4GHHHHGEHHHGG////<////-----./0000/00:000000000000;..;...0000;000090./000;00..........;.9.-...;//;///////////////////;........:....//////////////9/////9/.
@M05620:37:000000000-D9766:1:1101:18739:17374 1:N:0:57
GAGGCTGCTTTGGAAGAAACTGACAAGCCAGGGACACAAGATCGGAAGAGCACACGTCTGCACTCCAGTCACCTTCAGAAATCTCGTATGCCGTCTTCTGCTTGAAAAAAAAAAACATCTCCCACGTTGGTATCTGGTCGTTGTGTCGGCGAGCGGCGTTGGGGCCCTCCCCTCCTCACGGTTGCGGGTCCTGGTAAATGGTGGGGTGCGGAGGGGCTCTTTGGCTCCCACCCGTACCCCTGTCTGGTCTT
+
A3AAAABABDDDFABBCGFFEFF4BB4ABAFBE2BABFFGBGBFE?2BA2BB1210BABA55BBBBBBD3AD3BB@3D5DBG5FGBFEH3@F/?E??BBF4BB3BFFFCE/<</<</@111@000/?0/??1<1111<</>.0..0=.-<---;---9AA-.-A.:-.:9..;;.BF/:.9;.;9@-9--.///;//;B//;9.9-.9.9-----9--99//;B;/BEFBF..99-9.;..9/;///::9/
@M05620:37:000000000-D9766:1:1101:22058:17451 1:N:0:57
GCGGCTGCTTTGGAAGTCACTGACACGCCCGGGCCCACAGCTCGGAAGAGCACACGTCTGAACTCCAGTCCCATTCCGAAATCTCATATGCCGTCTTCTGCTTGAAAACCACCCAAAAGACCGTCCCGTCTCCTCGACTCCTCCCAAGAAATCCCCGCGCTCCTGCACAACTTGAAAGTCCGTCATGCCTTACCGCTTTCGCCCACGTTAGAATCCACGTACCAACATCTGATCAGTGTTCATGGTCAGTT
+
A1AAAADAFFFFFGF1A3BGF3GE11B0F00AA/A/B//0/BB/A//AAFGAB0FEB/BBB2B@BB@12B1BFGBF2BE?>>G2B22BBFBGE?>FFFHHH1BGB1B10/?/?///0?0/00///?//</0011?<//..<>00<00.0//==/0<-<;=-.::/:/:9/./000000;00.9;C.00;;00/9.-:9-;;----;;-:-9///////-;-;-//--;:9////9//;//9/;//9//-9/
@M05620:37:000000000-D9766:1:1101:9026:17460 1:N:0:57
GAGGCTGCTTTGGAAGAAACTGACAAGCCAGGGACAAAAGATCGGAAGCGCACACGTCTGAACTCCAGTCACATTCAGAAATCTCGTATGCCGTCTTCTGCTTGAAAAAAAAAAACACATAAGGAAATGCTCCTAGAAGACTGCCAGGCAGTAAAATATATGATGAAACAATGGCAAGTAAGGCAGGCATTTACGCATAAGCACTCTTGTGGATCCAAATGACCACTTCTCCGCATTTGAACTTCTAACTT
+
ABBAABFBFFFFGEGGFGGGGGHFHBFBAEB4AAFDHHHHGHHDFE2E2AEEEEHEFGCFFEBGGHCFFFBGHFHHHGGH3BFGGBB1BEGHCEEHGHHHGHHFHHHGFG<E//B//0/<@@22?FC<11??C11???1F0=100>FC.>.><==00<000=GD<GF00<.00:/C0:0;;;//:.:AF00009.;.;.0000/09;C0;:.;00/:00;BB/;/.9/////.;9:A//99;B////BF//
@M05620:37:000000000-D9766:1:1101:10331:17543 1:N:0:57
GAGGCTGCTTTGGAAGAAACTGACAAGCCAGGGACAAAAGATCGGAAGCGCACACGTCTGAACTCCAGTCACATTCAGAAATCTCGTCTGCCGTCTTCTGCTTGAAAAAAAAAAACAACAACTTCTGTTGCCCGCCTCCCTCCTTCCTGCCCTCCCTGAGCTGCGCCCTTCCTCACCTGTTCTCCCTTCTGCCGTTTTCCTTCGTACTCTCTCCTCTGCCCTGCGTCGCCTTTGCACCTCTGCATTTCCTC
+
AAB>AAFCFFFFGAGGCGGGGFFGFBGBBCBBAAFAGGFHCFGAEEFG2EEGFGHEFGHFHDBFGHGGDF3GHDGHHFHH3BFGGF?1?BGGGFGHGHGGHHFHFFHGFF/E/<///?/?/?F1111<111?1//-....0<.>10/=0/../<.<<0///:/;-;C?A;//000;.0/000000/;;90;00-..;.0090/;/9.:BBFF///://9B./..-:;-9DAD///;9/:./:://;//://
@M05620:37:000000000-D9766:1:1101:8697:17556 1:N:0:57
AGTGCCAGCTCTCAATCGCTGACTGGTCTATCTCCTGCCCTTAGATCGGAAGAGCACACGTCTGAACTCCAGTCACATTCCGAAATCTCGTATGCCGTCTTCTGCTTGAAAAAAAAAAAAAATCCGCCTACCTCCTTCATGGCCTCCCGACTCTTCGCCCTTTCTCACTGGGTCTCTCTTCTGACGTTTTCCGTAGGACTCTCTTCTCTGACCTGGGTCTTCTTTTGAACTCTGCCTTTTCTAGCTCGGAA
+
AA>>AFFFBFFFGGGGGGGGGCHHGHHHHCGHEGHHGGGHHHHFFFGHGDGGHHHHHHHGBGHFGHHHHHFCGHFHHHFH5FFGGAGHHH1>FGHFFFFFFHHHHHHGEH3FFG?/<///</011/?<<.<0<DFFF11>=1<<0...<.<-:00=..:.;/C00000;0/.=:/00;000BF00;;./.;0.;...0/9/;BBF/;/;;9/99;;.99B////B//.///9///9////;9/:/9B9=.A
@M05620:37:000000000-D9766:1:1101:8045:17657 1:N:0:57
GAGTCTGCTTTGGCAGAGCACACGTCTGCACTCCAGTCACATTCAGAACTCTCGTATGCCGTCTTCTGCTTGAAAAAAAACACTGACCCAAACGACAACCCAGTATGTTAGCCCTCCAGCAATTCTCTTCGCCGACTCCCACCTATCAACCCTCCTGAGGAAACCCTTTTTCTTACTTGTTTCCTTTCCGCCCGCTTTCCCCTTACCCTCCCCTTCAACCCTTCTACTCCTTTTTACTTGTACAATATCCT
+
>AA1>DFFFFFFG1FE1AB1A1F0A00F13BFFGH12BGD1FFGHG2101B1AAA/BBF1/B/BFFBGGHF1BA1BGE/E//0B1110B/>0/?/>//?/>//1BB2BBB1BF00//01B0BB1BF22>1/</</A<AG/<0/0<111>00.0.>0/=/.0/<C.<./<00;00000;:00/:<GFBGG...--;-9.;90//;/99/0.;..-9-//999-/:B//9;9FFFB9A/////9////;////
@M05620:37:000000000-D9766:1:1101:15082:17709 1:N:0:57
ACCACACCTTCTACAATGAGCACACGTCTGAACTCCAGTCCCATTCAGCCATATCGCCTGCCGCCTCCCGCTTGACAAAAAAAACCCACTACGCACCTTTTCTAAGCCCTATGTCAGTATCCATCGTATCCATCTTGGCGTTGGGTCGCCTTGCGACCTTGCCGACAGCCATTCCTACCCCTGGCGGTCTCTGTTAAATTATTCCCTGCGGAGTCCCTCTTTCCCTCTCTGCCCTTCCCCTTTCTCTACTA
+
BAAABBBACFFFGGGFDGBFGFBABAFA4BFDF5GHBGFG3GHH5FGF5BBA35DA21B1CGE0AF1A1A>01FGFE5E1B/E>E11/?0G3/>//>3F334444B33?0011B22122B?G22@?C0002@FFF22?0>C@<0-.0--..<//---<:00/:;---:.;.0=;0;00;C.;A..:A99.;B;9//;/;//9/:/:/;.-;--.////:./9//;;../9//9.//./:B..9;/://99/
@M05620:37:000000000-D9766:1:1101:7303:17803 1:N:0:57
GAGGCTGCTTTGGAAGAAACTGACAAGCCAGGGACAAAAGATCGGAAGCGCACACGTCTGAACTCCAGTCACATTCAGAAAGCTCGTATGCCGTCTTCTGCTTGAAAAAAAAAAAAATATAAAGAGAAGGAACCTGAGAATTGGGGAGGATTGAGTAGTTGGGTAAAGACAGTCCTAACAGTCGAGGGTTCTGGTCAATGATGGGGTGAGGAGGGGCTCTTTGGCTCCCACCAGTCCCCCTGTCTTGTCTA
+
AAB>AAFBFFFFGEGGGGGAFFGHH5BBFFBB22FCGHFGFHHGGBFEGEGEEFHG1FGFB5ADGFHGFGFFHGDHHHFF33BBBE>1?FGGG1EEFFHHHGHHFFHHGCE@B////??<1111100?>0<00.<>00<11>0/.-<--;/:/;0;00;:0/-:0;C00:B/90C000C/0909;-;-..9C;9B0/BFB//::.9;@E.AF.AA=--.9////;;/;A.9A..;/9/AD-;BB//99;F/
@M05620:37:000000000-D9766:1:1101:12494:17895 1:N:0:57
GAGGCTGCTTTGGAAGAAACTGACAAGCCAGGGACAAAAGATCGGAAGAGCACACGTCTGAACTCCAGTCACATTCAGAAATCTCGTATGCCGTCTTCTGCTTGAAAAAAAAAAAAACAAATAAAACTAATCTAGAATTAAGATATGATCTAAGTATACAAACTAGTAGAGAAATAGTAACTATGACATGAATCGAACGAAAGAACAACATGAGAGAGGAAGTGTGTGATGGAAATGAACCTACACAGAAC
+
A3ABCBFCFFFFGGGGGGGGGGGHHGHGGHHHGDGF2BEGGBHHE?FFCFGFHHHGAFHGGHHGHG3FDGDGFGFGFGHGHFE5FGFFHHHHGEEHGHHHHHHHHHHHHGGGGD@<<///011111?1?1111111111>1111>1111=1>>111100000.00<=00=00//<000000000000:000;00../.-...././//..//000/...././///../://////////9/////9.///
@M05620:37:000000000-D9766:1:1101:5825:18018 1:N:0:57
GAGGCTGCTTTGGAAGAAACTCATAGAATACTCCCACAGTTTCGGATGGCCAAGGAACCGATTCCAAGTAGGCCTACAAACTCTGGCCTAGGATGCTACCCGTAAGGAAAGACTCATAGACGACTCCTCGAGTGTACACTAGCTGGTGACACACTGACAAGTAAAACAGCACTTTCCGCTTTAGCACTCATGTGGATAAAATTGAACAGTTCTCAGCATTTGTACTTGTAACTGACAAGCCAGGGACAAAA
+
BBBBBBFBFFFFGGGGGGGGGGHDF5D5AB4D44AAAE2B55D2222222A32B1BAA10AAA55D53555BB333233B1@BEB33133B3B@FGH4321>>/?13B33B3?3BBG4?43</>?/222///2/33332>2@@D22<222220<<11??F0111111>F000111<F..<.<0<=D0<G/00=00;000<0:C00;:;/;00=G00;0;;CB;FFB099;F0;0:99BA9CFFEDEGGGGF
@M05620:37:000000000-D9766:1:1101:4090:18024 1:N:0:57
GAGGCTGCTTTGGAAGAAACTGACAAGCCAGGGACACAAGATCGGAAGCGCACACGTCTGAACTCCAGTCACCTTCAGAAATCTCGTATTCCGTCTTCTGCTTGAAAAAAAAAAACATATCCATCGTCGGCCCCCGGCCTTTCTTCCCGGGTCCTGCGTTGTGCAACGCCCTTCCTCAGGTTGTCGTTTTCTGGTCAATGATTGGGTCAGCAGTGGCTCTTTGGCTCCCACCAGTCCCCCTGTCTGGTTTA
+
>AA@AAFAFFF@11BGFE1BAAAABGBGGGHHECFE00BCFGGHG/FEA/AEEEGAFFFFD2ADGB@GFHHH1GFF@GB@11B2B0?/01BBF1BG/@FGEEGH01G1C//<<////@1222@2@/?F//@/-<-----</<0=<0</.--:-.:0:-;.-9.00;:-----9;/;0;//0/--/---;AB///9:/9///;9/AE----//-///9;B//9////;-A9-;-;BF/;-99E/9///:/99
@M05620:37:000000000-D9766:1:1101:13736:18151 1:N:0:57
GAGGCTGCTTTGGAAGAAACTGACAAGCCAGGGACAAAAGATCGGAAGAGCACACGTCTGAACTCCAGTCACATTCAGAAATCTCGTATGCCGTCTTCTGCTTGAAAAAAAAAAACATATCCACCTCCAAGGGCGTCCACGCGCGGATGACCCACTGTCACGTCAGTCAGGCCTTTCCGCTTTAGCCCTCTTGTGGATCCAATTGAACACTTCTCAGCCTTTGTCCGTTAACCTGACAAGCACGGAACCAA
+
A3AABBFBFFFFGGGGEGGGGGHHHHHHG4FGFGG2EABGGHHGCEAEFGFHHHHGGGHGHGGGHHHHGH3GGHFHHHGGHFHFGGFFHHHHGEFHGHHGHHG@FFEDHEGG?///?@F2>221@@0<011//?>A<<A<<C>--<:-::G:/::G0009;.99;;00;0/B.9/=;0.;CDA0009/;..B9B/;;//;B/9/9BBF9.;//;:/://99BB/9/../.;;//./9B/...;---.-;;:
@M05620:37:000000000-D9766:1:1101:11575:18264 1:N:0:57
GAGGCTGCTTTGGAAGAAACTGACAAGCCAGGGACAAAAGATCGGAAGAGCACACGTCTGAACTCCAGTCACATTCAGAAATCTCGTATGCCGTCTTCTGCTTGAAAAAAAAAAAAAACAACTTCTCCAAGCCGCCTCCCTCCTCCCTCGCCTCCCGCAAATCCGCACTTTCTCCCAGGTTCTCCCTCATTCCGCTGTCCGTAGCACTCTCTTCTCTTACCTCGCTCTCCTTTGGCCCTCCGCAGCTTCTA
+
A3AAA>CAFFFFGGGGGFGGFEGHGFHHGHGHEDFFFBFGGHGHAEEE2BGFHHHGBFGGHHHHHHHHGHFHHHDGHHHGGHHEFGFGGHHHGBEHGGHHHHHHCFHHHGGE@B/</>//?/11?111111..->A..<.<<.</<.//:--.:.::----00/..---/000909/0./;;:;//...9/://..-:;/..;..//9/;//;/9/;99B/;/.-.;.//9//9///....;:-B-//9//
@M05620:37:000000000-D9766:1:1101:15682:18389 1:N:0:57
AGTGCCAGCTCTCAATCGCACAGTGTCTGGTCTATCTCCTGCCCTTAGATCGGAAGACCACACGTCTGAACTCCAGTCACATTCAGAAATCTCGTATGCCGTCTTCTGCTTGACAAAAAAACACCTCCTCCCTCCTTCCTGGCCTCCCGGCGCTCCGCCCTTCCTCCCTGGCTCTCTCTTCTTCCTTTCTCCTTAGCCCTCTCTTCTCTTACCTTCGTCTCCTCTTCTACTCCGCAATTCTTATATCTCTC
+
AA>AAFF@AFFFGGGGGFGGGGH1BFFGGHBFF1AGHGFHGHHH1AFF1FGHGEGGH0BCGGG?ABAADFFHHHCBDFHDGG2FG22@BGHHH0FEHHHHG?/B?BFGBHHH011B00F////0?B<<B00?00?01B01<000@0??C//<>-..>..--</<0=CEGCA.;CCCFGGFHGBB00;;;C0;00090///./;0;=B00;0090;/.;9./00/9////;/9/-----;;/9;/9//////
@M05620:37:000000000-D9766:1:1101:11944:18415 1:N:0:57
ACCACACCTTCTACAATGGAACTCTGCAGGTTCTAGATCGGAAGAGCACACGTCTGAACTCCAGTCACATTCAGAAATCTCGTATGCCGTCTTCTGCTTGAAAAAAAAAAATATAAGTATCCAACATACTAATCTGGGAGTTGGGGCGATATGAGGTATTGGAGCCCTCCCGTCCTCACCATGGAAGGTTCTGGCAACTGATGCGCTGAGGCGGGGATCCTTCTCTCCCCCCCTTCCCCCTCTCTTGTCTC
+
BBBBBBBBFFFFGGGGFGFGGGHGHHHHEGBFGF6DDGHHAEGGHHHFHGHGFGFFGHFFHHHHDGHHHFDGHHGFHFHHHHFF3BGHGFGFGHHHHFHHGC3GEEEG@/<023B?33BB?3322/2B22@2222222@</011<//---.-000//000000//.:/.:..;..C00;.00;B00;./9C0000/0;99F000-.9-..9:-----9..//////B/;A.A--:./..:9..;////;//
@M05620:37:000000000-D9766:1:1101:25958:18435 1:N:0:57
GAGGCTGCTTTGGAAGAAACTCATAGATTACTGCAACAGTTCCCCCTGGACCTGGAAAAGTTTCTTGCCTCGCTTACGGAAGCTGAAACAACTGCCAATGCTTCCAAACCGCAAGAACTGGAGCAAAGAACAATGAAAGCGACCAAAACATGCAAGAAAAGAAGTCAAACTAAGAAATACATCCTAGCCATACGATTTCGCCCCATTGTATGTAACAAAGTACAGCATTTGTACATTTTACATGTAACTGA
+
AAABBBFBFFFFGGAFGGGGGGHHHGF66DB5DGHHHHBGEDF3BE2F22FH222A3B2BBA5DDBBBB53BAFHGG1?FGDGHCB3F3BFH3GHBCFHH3444BB431?/>/E/2BBB3?302/333B0BB2BD33332?<//////?/1111?<?0?0<.00>>111>111111/=0000</000</0=</C:.:CC/..:-;99000000;;C00./00;;09/00;00;90;F000000;0;;90/;
@M05620:37:000000000-D9766:1:1101:16459:18482 1:N:0:57
GAGGCTGCTTTGGAAGAGCACACGTCTGAACTCCAGTCACATTCAGAAATCTCGTATGCCGTCTTCTGCTTGAAAAAAAAAAACACGAATAGCCTGAAAAATCATTCAGGTTGACGGCAGGGTATGCAAGATGATCAAAGTGGGGAATAGTCTAAATACAACGTTGTTATTACGTCGTGAATCATAGCGAGAGGTGGCGAGCGCACATAATGAACCATGAGCACAGGTATATGATTTAGTCGGATGGTGGC
+
A3AAB?FAFFFFGGGGGGGGGGHGHGHGFHHHHHHHGHHHDDGHHHHFBGHHHHGGHFHFEAFFFHHHHHHHFHHDGGGEE>>111/////?33302333003?44444332?22//>////2211111101?1111111>11.-..<11<0000000<00<-./<..0;000./.--./.000000/-----./...-------9-////////..//////....;/////////////.--.-.9/..
@M05620:37:000000000-D9766:1:1101:12320:18556 1:N:0:57
AGTGCCAGCTCTCAATCGCACACGTCTGCCCTCCCGTCAGCCTGCCCTCTCTCCTGCCCTTAGATCCGAAGAGCACACGTCTGAACTCCAGTCACATTCAGAAATCTCGTATGCCGTCTTCTGCTTGAAAAAACTGATAGTTGGGTAGTAGTCACTAGCTTCTGAAAGACAGTCCTAACCGTGGAGGGTTCTGGTAAATGCTGCGGTGAGGAGGGTCTCTTTTGCTCCCTCCCTTCCCCCTTTCTGGTCTT
+
AAAAAFFBAFFFGGGGGGGGEE0EB0B01BFFAE0AAA//1B0000BAA0FBGGGCGH/1FAFA2110//>?0>1G0>EF/0/BBF11F1121BB12F1BG21111>B>FEHHB>>//0?G211>>1B11BG//B112222@11//1/1<111?111101111?1>110<001<>D11<0-<.-..<-C.:C00;0:0<00;00--.-:..0..-./;9;C00;;0CB9/;9--/9/9B---/9;//////
@M05620:37:000000000-D9766:1:1101:11051:18557 1:N:0:57
AGTGCCAGCTCTCAATCGCACACGTCTGACCTCCCGTCAGTCTGGTCTCTCTCCTGCCCTTAGATCGGAAGAGCACACGTCTGAACTCCAGTCACATTCAGAAATCTCGTATGCCGTCTTCTGCTTGAAAAAAACAACAGTTGGGCAGGAGTGAGGATTTGGTCGAAGAAAGCCATCACCGCGGAGGGTTTTGGGAAAATATGAGGTGAGGAGGGGCTCTGTGACTCCTATCAGTCCATCCTTACTTTTGA
+
>AAAAFFFCFFFGGGGGGGGGGBEGBFCD5GHHFEABAAAADFGFFFH5AGHHHGGHGGFHFFHDDBEEGFFHEGHHHGGHHFHHHBGHBBBEGHB4G4BGGBEGDFHHFGHHHDEEEGGHHHHGHHGE3FGCF/////22D22/00////=?1?0101<11<1--...//0/</0<DBC?------:9...;-..;.:000909:/;9..0:.:-:-9;00:0;0;0:B0B00090000.:;00;0000.
@M05620:37:000000000-D9766:1:1101:6404:18561 1:N:0:57
GAGGCTGCTTTGGAAGAGCACACGTCTGAACTCCAAACTGACAAGCCAGGGACAAAAGATCGGAAGAGCACACGTCTGAACTCCAGTCACATTCAGAAATCTCGTATGCCGTCTTCTGCTTGAAAAAAAAAAAAACTACCAGTTCTTCCACGAGCTGCTGCCCCACTTGCCAGTACGTCAAGCATTTACGCTTTCGCCCTCTTCCTGATCCAATTTCCCACTTCTCAGCATTTTTACTTGTCACCCACCAG
+
AAAABAFBFFFFGGGGFFGGAGAE4BCFBEGHBGHB5AFGDG3FGHCAG2EEF1AGG3FFHH1E1E11FCGFGFFFGF@FGHHF3BFGHHH4FDGHHH3G3GFFGEHC4G/?EGGHFHFHFFF3B?BC/B</A/-<1110>1<111>1F00<---<//000;....;000:00;009;.9.00/;009B9..9.0.;..-9.99//9/:/;/////////..;//;//;/;/B9BA/FB9/9/9/;.;.9.
@M05620:37:000000000-D9766:1:1101:6146:18704 1:N:0:57
GAGGCTGCTTTGGAAGAACACACGTCTGCACTCCAGTCACATTCAGAACTCTCGTATGCCGTCTTCTGCTTGAAAAAAAAAGCCACAACTCCAAAACGTGGCTCCCACCTATGTTAGTATCCAGCGCATCAATCTGGGAGTTGGGGACGACTGAGGACTTGGTCAAAGACAGTCCTAACCGTGGAGGGTTCTGTTAAATTATGTTCTGAGGAGGGGCTCTTTGTCTCCCACCAGTCCCCCCTTCTTCTCTC
+
>11AAAC>@F3DCFGF1EGBGCE0G00ADBFHAG1ABBDGDAFAFAFDB11D1AAAA021AB/0/22AF11BG1BBA/////0B0FG/?1B@111/B/>///F1//0B<BB11>221B2B2B>1F>/>?/@FGH1@10FFCC11>->--<-<./0.0./000<00;G0/;C;GHF00;/.-=9-;;C-EGG90;0;CF00;90090;000.;-9;-99AF///9:/;BFF-A--999/99----/;99;//
@M05620:37:000000000-D9766:1:1101:7697:18711 1:N:0:57
GAGGCTGCTTTGGCAGAGCACACGTCTGCACTCCAGTCACATTCAGAACTCTCGTATGCCGTCTTCTGCTTGAAAAAAAACAAAACCTCTCTAACATTCCCCGCGTTCCTCTCCCGCTACTTCTTCTCGACTCCTCCTCCCTCCTTTCTTTCCTCCCCGAGTTGCTCTCTCTCTTACTCTGTCTTTTTTCTCTCTGTCTCCTTTTGACTTTCTTTTCTTACCTTCCTCTCCTTTTTCACCCTTCCTGTTCT
+
>>A>>AFAFFFFG4FEAGGFGGHFHHHFAAGHHHHHFHGHBEGHHGBDBGHHHFGBGHHHEBEGFHHGHHHFHHFHHGGC1?11B1?3B3B3443BFE443B///>/?2433B2B//B//222@@>F2/2//?11?C0FC/<<A0<1=111>F11<C.---..0=000<0000000;00;00;0000:-;0000;000;0000000.;00000900;900;/9/9//99;F///;///9/99/;/99//:/
@M05620:37:000000000-D9766:1:1101:23932:18711 1:N:0:57
GAGGCTGCTTTGGAAGAAACTGACAAGCCAGGGACAAAAGATCGGAAGAGCACACGTCTGAACTCCAGTCACATTCAGAAATCTCGTATGCCGTCGTCTGCTTGAAAAAAAAAAGAGTATCCAGCGTAGGACTCTGGGCGTTGGGGCGGCGTGCGGAGTTGGGGCCAGACTGTCCTCACCGTGGCGGGTTCTGGTAAATGATGGGGCGAGGAGGGGCTCTTTGGCTCCCACCCGTCCCCCTGTCTGGTCTA
+
BABBBAFA4FDFFBEGFGBGFDGGGFGHGHFHGAGGFGFC2FHHEEEEHHHFFHHGHHHGFAFGGG3BDGFGHHGHBBFFHFHDGFFF?3GGGEE/>??F3BBGFFH3G/E/////0@FFHHBDGDED//11?0G??0/-@A@0DG.-:9A@-.99-9A9B9;B.-:..;/9;FBF/9AAFFF?-;-@-9AFBFBBF/:B/BBBFD.;B-@-9D>-;>EBFFF/B9/EE.FDA;D??AEFBFFFFFFFFF/
@M05620:37:000000000-D9766:1:1101:14899:18812 1:N:0:57
GAGGCTGCTTTGGAAGAAACTGACAAGCCAGGGACATAAGATCGGAAGAGCACACGTCTGAACTCCAGTCACATTCAGAAATCTCGTATGCCGTCTTCTGCTTGAAAAAAAAGAGAGTATCCAGCGTAGGAATCTGGGAGTTGGGGAGGAGTGAGGAGTCGGGGAAAGACAGTCCTAACCGTGGAGGGTTCTGGTAAATGATGGGCTGAGGAGGCGCTCTTTGGCTCTCACCAGTCCCCCTGTCTGGTCTA
+
A1AAAA>>1DDFGFGGGGG1AAA1BDAAAFBGGCGG1BG1DGHHGEGG00010A0A0BFC1211B111ABDA1G2GHD2FG1FEFF?E00FGG//0/@FH1B1B>FGHH/E///0B?12B2BDGC///<CGHHH221@<CAGGG?</@-..F01<0F.F0-<<CCGHGHHHHHBC0CBHE-9EG.EE?..CFFGBFFGGGGFF0:./:-FEFBF----;AF///:/;///;AB-BB9BFB--;/B;//;B/
@M05620:37:000000000-D9766:1:1101:11261:18981 1:N:0:57
GCTGCTGCTTTTGAATCACCTGACAAGCCCTGGACCATCGCTCGTAATAGCACACGTCTGAACGCCAGTCACATTCAGAAATCCCGTATGCCGTCTTCTGCTTGAAAACAACCCAAAAAACAACTTCCATACAACCAGTTGACTCATATTTCTCTCAATACTGACGAAGTGTGGATCTAATCAAGATTGACGCAGTGCAATAAAAACAGGTGCCCACGTGGAATTCGCAGACCATAGAAACACTATAGTGG
+
1>>>AB@@BB@11AB3F11BAA1BB1BFFH0BF0BF011000B//AB/DGH1FCGGAAFBBFG0BEA/@BBGHH2DDFF1@DB1B??>BGHHG/>FF@FGFBBG01B>0??////<0/?<///<11211220111///11121@1<111111?1111111?1111..->.111.10000000<00000000..--;/;00000000../.0/0//0.-....0000...;----/://////-/9/;///-
@M05620:37:000000000-D9766:1:1101:15866:19118 1:N:0:57
ACCACACCTTCTACAATGGAACTCTGCAGGTTCTAGATCGGAAGAGCACACGTCTGAACTCCAGTCACATTCAGAAATCTCGTATGCCGTCTTCTGCTTGAAAAAAAAAAACAAATTCCTTACCCTACGGAACAGCGGCCTTTCTCACTTGTTCTTTTTTTTGCCGTTTTCCTTATAACTCTCTTCTGCGCCCTGAGGCGCATTTCGGACCCTGCCGGTTTTAGTTCTGAAGAGTCCACCTTTGATTCGCA
+
CCCCCCCCFFFFGGGGGGGFGGHHHHHFHHBGHG6DFGHGEGGGHHHHHGHGGFHGH5FFHHGFDBGHHHFHHFB5FFHHHH1E3BFGGFGHGHHFHHHHFFBGFEF?/>////B333B3B322222@/<///200</<@DC111=1111<>1=00000<--;0;;.:/900;0000;;00;00B;000--.9:.//..---.:;0/-.--./99.---...0/00:;0000;.00:;B:.00;00:0.:9
@M05620:37:000000000-D9766:1:1101:21391:19448 1:N:0:57
GAGGCTGCTTTGGAAGATCCCCCGTCTGAACTCCACTCACATTCAGAAATCTCGTATGCCGTCTTCTGCTTGCAAAAAGAAACCACCTCCACGACCCCTTTGATGCTCCCCGTCCGGAACTTCTCCTAGCCGCCTCCCCGTTCGTCCCGGCTCTGCTGTACCACTGTCCCGTCCTTCAGGCCTTTCCGCTTTCGCACTCTTGTCGATCCCCTTGCTCACTTCTACGCCTCTGTCTACATCCATGCTCTGCC
+
A>>AAAFAFFFFGG1FA1B1BABAAB0B1AGGBBF0AB01122D2A2111DDDBFECCH1AEE0FAD1DG1FG11B>F//00B>?//0B>B0//>>>//0BB2221B1F/?<EE/EEC?CGHFGH1F1110?>>AEGF?CF0<CE?AG----<CGGHG0===0<<00;0<AGCG?GG0CG/;CFGFFG.9;EGG9;AAFFF9B0;A;ABFFFF-9/;//;BFF/9-;9F-;;B/////;:B/:99///99B
@M05620:37:000000000-D9766:1:1101:5230:19762 1:N:0:57
GAGGCTGCTTTGGAAGAAACTCACAAGCCAGGGACAAAAGATCGGCAGCGCACACGTCTGAACTCTAGTCACATTCAGGAAGCTCGAATGCCGTCTCCTGTTTTAAAAAATAATACCCTTCAGGCCCAGCTCCTCGCCGCCTCCCCGGGAGTCACCGCTCTGCTGAAACAATGTCAAGACCGTCAGGCCTTTCCGCTTTAGCACTCTTGTGGATCCCCTTGACCACTGCTCAGCATTTGTCCTTTTCCCTG
+
>>>AA>CAFFFFCGGF1FGGG1BBG100ABA0BFFCFC0FA1B////A//AA//B/ABBB12@1B1D12@21BDFGDB1BF0G1FE/B1BFG/?>00BGH111021B11<<11B2B<BBB011B0?C/?0FF@GCE@C</>>>.>.@@-<<EC<00.;-:;CGHC:CCH:C;C;;CB009;ABC9;CB9F9C0;.;9;:9//;9BFBFF/BBFBF;-9FF-/;B/A//;/B;;BB9;B/:9BFF/;;BFF;
@M05620:37:000000000-D9766:1:1101:22566:19772 1:N:0:57
GAGGCTGCTATGGAGGAAACTCATAGGTTACTGCAACAGTTCACCCTGGACCTGGAAAAGTTTGTTGCCTGGATTACAGAAGCTGAAACAACTGCCAATGGAGTCTACCCTTAAGTACAGGAGCCCAGAAAAATCCAAGTGAGGAAAACACGTGATTAAACAATTTCAATCAAGTAAATCATTTAGTCTTTATTCCTCGTTATCACCACACGGAACAATTATCAGCATGTGAACATTTGAGCACCAACAAG
+
>1>A>>B1B1B1FB1A1C11BBFAFF1D11A3DB11FCCE2221A0A0BB0BCEG0B1AB1AD1B0F1BF1ABDF111BDBB1@B1@1BB//BFEGBCB@1B0BB1B11B1B11122B22>0/?//?//B1B0B1111BB1210<0<0<?0/0//@2@@F11?11>>222111??11111??11111??1111111<1.>.<<1==/<...---;;/;0;00<;0<0=0<00;;0=;;00.;0;.;9.;./
@M05620:37:000000000-D9766:1:1101:4113:19887 1:N:0:57
ACCACACCTTCTACAATGAGCACACGTCTGAACTCCAGTCACATTCAGCCATCTCGTCTGCCGTCTTCTGCTTGACAAAGAAAAACAAATACGACGCTTAGGTTGGCCCTATTTTCAGCTTCTGGGTCAGGAATTGGGGTGTTGGGGAGGCTGAGGGGTTTGGGAAAGAACATCGTAAACCGGGGGGGGTAATGTAAAATGAGGGGGTAGGTCGGGAGTTTTGGCTCCCAACAGGTGCTCCGTGTTTGTCC
+
BABABBBBFFFFGGGGFGGGGG4B4AFGHAAGGHHCGFGF3DGHHHFHA3BF3B5B22BFFFFBAF1DFDF5F31FFFH3B?BG11??1B431?1/>1?1333B?>33?/BC4?B444443B343?320B2222?2B?////////</>//.000<.-<<.<<..<<./.;/0<....:;/:------99.///9/;///////.---...//-----./9/.-//;.../....//////99...;/.//
@M05620:37:000000000-D9766:1:1101:14295:20100 1:N:0:57
GCTGCTGCTTTTGAATCACCTGACAAGCCCCGGACCAGCGACCGCAATAGCACACGACTGAACCCCACCCACATTCAGACATCACCAATGCCGTCTTCTGCTTGAAACCCACCCTACATTCCAGCGTGGGTCCTCGCCGCCTCCGCAGGAGTCACCGATTTGGTGAACCCATGCCAAGTCGGTCAGGGGTTTCCTCGTTATAAGTATTGTGGTTGGCTTTGCGTCCTGCGCAGCCCATTTCTTTGTCTCTG
+
1>>>A111BB3B1ABBFABF1A1BA1BBFH0AE0AE/0////A///A/1AF1BGFE/>?B@1F/B/E//?/?EH2B2B21B1B>B01?1BGHG/>0/>BB11BB01B10/?////0011@@211F<?///<0FDD.AC--@C?C..---;.CCGB0.--.9C0.;CF0A.;///090.0;.9;BAFF--;9AF//;--;--/;/9/;;/B/----;;/99/B--;--//---;--9-/;9;/;;9F/;;B;
@M05620:37:000000000-D9766:1:1101:15093:20428 1:N:0:57
AGTGCCCTTAGATCGTCAGACCACACGCCCGAACCCAAGCCACATTCACCAACATCGTTTGCCGCCTTCCCCTTGCAAATAAAACCAACTCCGCATCTTGCCTGTGACCTACGCTTTTCTTCTGCGTCAGGATCTGGTGCCCGCGCATCCTCCCCGTTTTGGGTTCTGGTAACTTATGGGGTGCGTCGGGGCTCTTTGGCTTCATTCCGTCCCCATGTCTGTTATCTCTCCTGGTCCGCTCTCGGTGGCGC
+
AAAAAFF1BC11ABA1FA1B1ABBAAA0F0000//B/AB/BBG0BA121AB///0BA////BG@/E/>B00BBB01B@11B1@BBEFG?0B1//>//BBB1<BF11>>DG10////?<2B1B2B1/C/?/0@@0?F110100?>-<-<-/<</<.@../:.:.;.:CGC0;::C00;9/..9;.;.;9?---;:///////-9/9/////999--;/;9B//////99/;FB//9:;-----;;-9-;---
@M05620:37:000000000-D9766:1:1101:5302:20681 1:N:0:57
GCGGCTGCTTTGGCAGAGCACACGTCTGAACTCCAGTCACATTCAGAACTCTCGTATTCCGTCTTCTGCTTGAAAAAAAACAATGACTAAAACGTCAAACAAGTTTTCGCGGAATGCCCCGTTATTATCCGCCTACAATCCACAAACATCTCTGAACAACCAAAGGCCCTTCCGTCCGGAATCTCCTCTCTACCCTTCTTGATCAACCGCTTTAACAATCCGCAGAGTTTGTCCTTGTAGCTGACAAGTCT
+
>1>>A>A>CFBBA1BAAAF1FB0AFAFC1DBFGH11B1ADA2DGHHF10ABEEEFEB1D2AB00BDA1DFGHGHGHCE?>///@1@1211111>0?//110/012>22//>/>//1110/</@//2222>?////01?110F11>F.0111=1111/<<.<.<.//....;/:.:..-A.9.0;900/9/9;CFA0//;000;;00;9-;-;9B///99/9--;---;9B/B//9//;///;B/9/9-/;/
@M05620:37:000000000-D9766:1:1101:23170:20827 1:N:0:57
AGTGCCAGCTCTCAATCGCACAGGGGACCCAGGGCCTGGCCCCTCCATCCAGAAAACCTATGACCTCACCCGCTACCTGGAGCACCAACTCCGCAGCTTGGCTGGGGCCTATGCGAGTATCCAGCGTAGGCATCGGGGAGTTGGGGAGGAGCGAGGAGTTGGGGAAAGACAGTCCTAACCGTGGAGGGTTCTGGTAAATGATGGGGTGAGGAGGGGCTTGTTGGCTCCTACCAGTCCCCCCGTCTGGTCGA
+
>>AAAFFF3CFFGGGGG2AEEEHHG2FEFGA2AEEEGGBEBGE1EEFGDG3FFH3F3E3BFHHGGHHFH11>EEEGH3FGGGHGHHCGE3GGGGGEGHH3/?FFEF//>F0111?//<0>@2@1F@//>/11?F//->--</0/<<.@C...-;-;ADCFFC-:;EG.;F/;CF0000;FBA.-.;.;AFA//;9////;////;.A@.;AF..;-;@.-./;.;F/9///./;FB;F.;--;.;ABB/-;
@M05620:37:000000000-D9766:1:1101:22693:20921 1:N:0:57
GAGGCTGCTTTGGAAGAAACTCATAGATTACTGCAACACTTTGCAGTGGACCTGGATGCTGTTTTCGGTTTGGTGAGAGAAGAATGAAACAGTTCCCCTGATAAAACTGCCATAACAGCTGATAAATTACTCAAAGAAGAGACAAAAAAAAAACAACAAAAGCACCCACACTAGCACCAACATGAGGAATTAGGCCTTTATACCACTTCAACAACCACTCAAACGAATCTGACAATCTGGTATCTAAAATA
+
>3AA>>FA@5B4F4ABBBABGG4GH5566DADDB4A4B2A5BAA5BB3333B2BABDBABDGFHB5A0BBE1BA15153BB3333@3B5B32BBBEB2B12@4BBF3B333343BB33033B3443443B43333330330000B00//>///<////<000<1<......//0/00...<.//00/0/0:000:///0000:;;09000000...;.9///00.9..;;000;99/99//;////;////
@M05620:37:000000000-D9766:1:1101:9415:21001 1:N:0:57
ACCACACCTTCTACAATGGAACTCTGCAGGTTCTCGATGAGAACACCACCCGTCTGACCGCCAGCCACATTCAGACATCTCGCAACCCGTCTTCTGCTTGCAAATCAGAGACCCCCTCTATCTCTTCTTTTTGCCCCCTCCCTCCCTCCTCCCCCCCCACATCCTCTCTTTCTCGCTCTTTCTCTCTCCTCCCCCTTTCTCCCTACCTCTCTCCTCTCTCACCCGAGTCTTCTTTTTTTATCTTCATTTTC
+
BBBBBBBBFFFFGGGGGG44FFHHHHG5GH4BG4FFHH55BDF3B2B2A2EF2BGFHHHAEGC0BBFHHH5FGFGH2@3GGF?>1/B>>?1?1BG@4E??/B4F43B3?32?/?E?<?2B3BB33BB3?332/22@?>/?/?00?/0??C?0/C.A-<-.;:=/:;0;:0<:0G.:...9090=FBBFB0//9:;?CF;00;//;C9/;FFFF//;////:/;.-;-;9;//;:///-;.9;///;/B/9/
@M05620:37:000000000-D9766:1:1101:15223:21198 1:N:0:57
AGTGCCAGCTCTCAATCTGGCCTATGTCCTACCGTTAGGCCGCAACATCCCGCCTCCCCACTCCATCCACCTCCACCAATAGCACCAGCTGTCCTGTGCTTGAGTTACCTATGTGAGTATCCAGCGTATGAATCTGTGAGTTTTGGAGGAGTGAGGAGTTGTGGAAAGACATTCCTAACCGTGGAGTGTTCTGTTCCATGATGGGGTGAGGAGGTGCTCTTTGTCTCCCACCAGTCCCCCTGTCTGTTCTC
+
AAAABFFFBFFFGGGGGG5ABAF4AABDG55AA2222B2AB222AABGGFE1A011B11B11BFCBDFEGH1B?BBB11B33B4BB11?B@3BB@33334B30344BBG?F33?44B34BFHB?F/?C/022BFDD22?G1F120/@0<?AGCF1?C?GGG1</DF10F001<GFGDGBF-<.<.</.==0GF;<000000;00..:-...0....90CBFF00;0;CF/CG.;BFGGE?=.;9////;9/
@M05620:37:000000000-D9766:1:1101:21248:21252 1:N:0:57
AGTGCCAGCTCTCAATCGCACAGGGGACCCAGGGCCTGGCCCCTCCATCCAGAAAACCTATGACCTCACCCGCTACCTGGAGCACCAACTCCGCAGCTTGGCTGGGACCTATGTGAGTATCCAGCGTAGGAATCTGGGAGTTGGGGAGGAGTGAGGAGTTGGGGAAAGACAGTCCTAACCGTGGAGGGTTCTGGTAAATGATGGGGTGAGGAGGGGCTCTTTGGCTCCCACCAGTCCCCCTGTCTGGTCTA
+
>33>ADFFBFFFFGGGGGGCECFGGFGGGGHHGGGEAACHHHGHGGHHHGHHHFFHHGHHHHHHHHHHHHHGGGGGHHHHHHHHHGHHGHHHGGGGGHHHGGHGFDHHGHHHHGHHHHHHHHHHHGGGGDHHHHHHHGHGEHHHGGGGGGGHHHHHHGHHHHGGGGHGHHHHHHHHHHHHGDFGGGGGCFGGGGFGGGGGGGGFG?FFFFFFFFFABBFFFFFBFFFFFFFFEFFFFFFFFFFFFFFFFFB
@M05620:37:000000000-D9766:1:1101:5789:21486 1:N:0:57
AGTGCCAGCTCTCAATCGCACAGGGGACCCAGGGCCTGGCCCCTCCATCCAGAAAACCTATGACCTCACCCGCTACCTGGAGCACCAACTCCGCAGCTTTGCTGGGACCTATGTGCGGATCCAGCGTAGGCATCTGGGAGTTGGGGAGGAGTGAGGAGTTGGGGAAAGAAAGTCCTAAACGTGGAGGGTTCTGGTAAATGATGGGGTGAGGAGGGGCTCTTTGGCTCCCCACCGTCCCCATGTCTGGTCTA
+
3A>ABFFFAFFFGGGGGGGCE2FFGGGE2EEGGGGGGFHHGHGGGGGHHH3FFGFGHGECGGEGHHGFHB1>FEEEHHHHHHHHGHHHGHHHGG?EEHH4BFGEFE0CEG3F1BG2?///<FFHFGGGCC11??FFDFGFDC1FCG.CC.CCGDGHHGCHCC@CEGHGH.C;0900900;EF?..;.;EFFFFF;0;;0;00;/:.A@.;FFDDB>BBE9/;99/BBEA....:;AADE../BFFBF9B9B
@M05620:37:000000000-D9766:1:1101:19605:21492 1:N:0:57
ACCACACCTTCTACAATGGAACTCTGCAGGTTCTCGATCTGAATACCACCCGTCTGACCTCCAGTCACATGCAGACCTCTCGTATCCCGTCTTCTGCTTGGAAAGCACCCACTACTGCTCCTGTCGGACTATCCTCTGAGGCCGTCATGTGTCTGCTGTTGCCCTGGTAAGTACGTTAGTCCTTTACGCTTCCGCACTAGTATGGATCTATCTGACGCCTTCCCGTCTTTTATCCCTGCAACTTCTATACT
+
?AAABBA3CFFFGFGGFGFBDFFFGDFEFA4FDGFFFFF2D5B553A3BFEGAABFGFH5A123ABAFHHB3DDGHGFFFFE1B31DB1?BBBBDGFGHF13B3B3BB?E11B?C3B34B333???/E//344F2BF1B1///>///01222@@11111111?11?/1111>=1<<C0>>>FGFH1<..<E.<.<---00<;0:/00000::0<00..-.9;9/..;9C000;00/;0./00//9//9/:/
@M05620:37:000000000-D9766:1:1101:10265:21952 1:N:0:57
AGTGCCAGCTCTCAATCGCACAGGGTCTGGTCTTTCTGTAGCCCTTATATCGGAAGATCACCCGACATAACTCCATTCATATGCACAAATCTCATATGCCGGGTTTTGCTTGCCCAAAACCTACCGGAAAAAGTGCCTACCCCCGCACGGTCGGCCGTGCGAGTGTAGTGTAGTACGTATGTGTAGCCGGACGGGGGGTTGAGAGACAGTGTTCAGGAGGGGGGTGGTTGATAGAAGGATATCACACAAGG
+
ABAAAFFFBCFFGGGGGGGGGGH4BFG44BADGDDFG5555DBG2BFBABDF?EFFGFEHH2G?0A01ADFGHHH5DDG5DD5DF35?BGFGF4444BFGG//????FGHGHEF3?/0?B/3B30///>/20/2?2222200//////--<.---.---.-.--.0;;0/:00;00.90;/0000000.--::--------/0.0./;/00:000:00..:-----:.../000000..00000900...:
@M05620:37:000000000-D9766:1:1101:18747:22077 1:N:0:57
AGTGCCAGCTCTCAATCGCACAGGGGACCCAGGGCCTGGCCCCTCCATCCAGAAAACCTATGACCTCACCCGCTACCTGGAGCACCAACTCCGCAGCTTGGCTGGGACCTATGTGAGTATCCAGCGTAGGAATCTGGGAGTTGGGGAGGAGTGAGGAGTTGGGGAAAGACAGTCCTAACCGTGGAGGGTTCTGGTAAATGATGGGGTGAGGAGGGGCTCTTTGGCTCCCACCAGTCCCCCTGTCTGGTCTA
+
1A>AADFFAF@3AGGFGGGGAEF0EGGEEEHFGG0AFEGACHGHGGFFGHHFD01GG?FGHBBGFHHHHGHGGGGEHHHGFHHHFEGGGHHHGFEEEGHHG0FFAAAF/<GHGB>GHFGHHHHHFCEG@B<F1FGHHF0<?FFCCC.ACC>GHHB.<<<CGHC-ECA.;CGC0C0:CGFF@.C@;EB@;C?FFGFGGGGGGFFFEGF@F--/99@@@@FF/9BFFFFFFFFFFFBFFFE-@A9FFBBFFFB
@M05620:37:000000000-D9766:1:1101:10724:22450 1:N:0:57
GAGGCTGCTTTGGAAGAAACTGCCACGCCATGGCCCACAGATCGTAAGAGCACACGTCTGAACTCCAGTCACATTCAGAAATCTCGTATGCCGTCTTCTGCTTGCAAAAAAAACAAAATCGATCTTCTAATGGGCGCCTCCCTCCTTCCTGGATTCCATGCGCTGCGCGCTTTCTCACTGATTCTCTATTCAGCCGTTTTCCGTCGGAATCTATACTCTTGCCATAGAGGTCTTTGGAAATCTTCAATTAG
+
>1>>A>FAFF3B11FC11BBA11BA1AAFB0BF0BA0B0B1BBABB0BAFG1BAGEB/FFHHHFBGF1DBAGFF2DFGH@FFH2D0BBFGHHG/>FFFGHHHHH/@BF0/>/////B0B1/0/<0122222B100////?//F</<D1011001111F<F1<.--<<---;..000;000000090;00000;0/;C./.00.0.-9---/9////////////;////9/;/9/;//9/9/://;/;///
@M05620:37:000000000-D9766:1:1101:6474:22501 1:N:0:57
ACCACACCTTCTACAATGGAACTCTGCAGGTTCTCGATCTGAATAGCACCCGCCTGACCTCCAGTCACATTCAGACATCTCGTAGTCCGTCTTCTGCTTGAAAACCAAACAACCTCTACAAAACATATTAGAGAGGTATTTCTGATATTATGTGATCTAATAATACATTGGAGCGTAACAACTTCATATACGTTTTACAACTTTTTTTGATCCCATTGGATTATTCTCGGCATTTGCACATTCATTTTCAC
+
1A>AAAA1CCFFFGF1BGAGDGGFFHDGFFBFGGHFFG00DDG2A1BEFHGG/AAGHHHFHGHF2BAGFGBFHHFFGGHFHG/?//D@BFGCEFEGHHHH011@B/??F/0>//00111111B0/1B2222B11/?1122222B22>22>22222222112222@112@11100/<?A/11/1111>1<=>0100.1100/<00=0-:-.:;0/0000000000009C...--90000;0000;0000000
@M05620:37:000000000-D9766:1:1101:11895:22546 1:N:0:57
AGTGCCAGCTCTCAATCGCACAGGGGACCCAGGGCCTGGCCCCTCCATCCAGAAAACCTATGACCTCACCCGCTACCTGGAGCACCAACTCCGCAGCTTGGCTGGGACCTATGTGAGTATCCAGCGTAGGAATCTGGGAGTTGGGGAGGAGTGAGGAGTTGGGGAAAGACAGTCCTAACCGTGGAGGGTTCTGGTAAATGATGGGGTGAGGAGGGGCTCTTTGGCTCCCACCAGTCCCCCTGTCTGGTCTA
+
1>>AADDB1F13AFGFGFGEAAF0FEFAAEHHG?0EAAGC0GGEGGCB1FGG101FFEEEHD2GFHFHH00FGG?EHHHHHHHCCFGHGGGHGC/>>CGHGHHGAEHHG0FGFDHHHBG12GGGHGACCCGHHFFFGF<F<FGH@CG@GGGGHHFHHA</=/@@EAG.GFHF00CGHFHHGGGGBEG@FGGBFG0BFGGGGGGGGGB@FFABFB;999AFFF//B/9-:--;EAFB/9A-@FFFF/9BFFB
@M05620:37:000000000-D9766:1:1101:15237:23254 1:N:0:57
GAGGCTGCTTTGGAAGAAACTCATAGCTTATTGCAACATTTCCTGCTGGACCTGGACAAGTTTCTCGCCCTCATTACGAAATCTGAAATACCGTCCTCTGACTGAACACCACCTAGACGACACCAAAGCCTTAAAATAGATGATCAAACCATATTACATAAAAACTGACATAACGCCCTACTACCATAAGTGAGCCCCTTGAGCACTACAACGAAATATTACCCAAATCTGACAATCCGGAAACAAAAAAC
+
AAAAAAFAFFDDFBABG11FGBG3A3133B13DFDHEH0A22D1111B10BG0000010A1222A2A/////0DFB1A/AE/DDD22B@D1F/BE//B11B1B@BF1@0>///0B11B>//////?<000111B1121B12B>>>2111?/112222122111</111111111/-<--<0111/<0000=000<=.<../00=0;00::0;-.:;.00;000/0.900;0090;0//.-.--//-;9---
@M05620:37:000000000-D9766:1:1101:13155:23553 1:N:0:57
AGTGCCAGCTCTCAATCGCACAGGTGTCCCAGGGCGTGGCCCCTACATCCAGAAAACCTATGACCTCACCCGATACCTGGAGCACCAACTCCGCAGCTTGGCTGGGACCTATGTGAGTATCCAGCGTAGGAATCTGGGAGTTGGGGAGGAGTGAGGAGTTGGGGAAAGACAGTCCTAACCGTGGAGGGTTCTGGTAAATGATGGGGTGAGGAGGGGCTCTTTGGCTCCCACCAGTCCCCCTGTCTGGTCTA
+
>1>AAFFFAFFFGGGGGGGFGGB011AB3BGA0BE0EAAAGA///AB1A0BF1F1EFE011B2DF1FCHFHG//>EE110>BBGHFHEGHGG/E?EEHFGGHHGGGHGGHFHHHHHGHHHHHHHHGFGGGHHHGHHHHFGGHHHGGECGGGHHFHGCCHHHGCGGACG/CHHHHHHHHHH@BEGEEGGCFFGFGFGGGGGGGGGGGF@FFFFFF@@<-AFFFFFFFFFFFFFEFFEFFFF<FFBFFFBFFB
@M05620:37:000000000-D9766:1:1101:9815:23614 1:N:0:57
ACCACACCTTCTACAATGGAACTCTGCAGGTTCTCGATCAGAATAGCACCCGGCTGACCTCCAGGCACATTCAGACATCTCGCAACCCGTCTTCTGCTTGCAAACTAACTAGCTAACCATATCCTCTGGTGGCCGCCTCCCGTCTTCCTAGCCTCTAGGTGCTGCACTCTATCACACTACTTCTCTGTTCCGCTACAGTATGTATCACTGTCTTCACTGAGATGCAGTGCCTGTGGAACGCGTATGCTCAA
+
BBBBBBB>BBCFGGGGGGGGGGHHHHHFCHAFGHHFBG2ABBFDD3BDGEGG2AEGHHHDFGHE3BBGHH5DEDFH2D3GGH1>1/BBEEGHFGHGGHFH1FD?03B33343?44430333B4443B33B2/B0<//////<</0<1111?1?1011111111110110=111111////0=0=D000000...--00;000;00000C0000009090;000000;0/;00000/0099.---.//////
@M05620:37:000000000-D9766:1:1101:9840:23829 1:N:0:57
ACTGCAACTTCTAAATCGCCCTGCGGGCCCCGGCCCATGACCCCCCATAGCTCACGACTGACCGCCACCCCCATACCGAGAGCACCAACGCCGACTCGTGCATGTTAGCTACTCGACAACTCCCCGGGAGGACCCGTGCTTCTGTCATGACCGCCCGTTGCTGCGCCCTTTCCCCTTGAGGCCTCCTGCTGCTCTAATTGATAAGTTCCTCTTCTTTGTCCTTATCCCTGTCACGCCATCGGCAGGTTCTC
+
>>>>A111BB@BABB3AAAAA0AA00AA/A//A/AA/0BA1BB/A/>001B21B1>B>E?B10/>>>EB//<EGGG0<?///?F0?0//?//<<>///>.F.1>11<1>11>1<EH-.-<CG0.=-@@-;-;A.;-;...;C0C990009//99=?@----9/;--;;-BFF//--99//---/--;B/:////9//9///99//99///;//;99BF/9BFF///;9///;9/;-9--/--;---;/;:/
@M05620:37:000000000-D9766:1:1101:6051:23876 1:N:0:57
AGTGCCAGCTCTCAATCGCACAAGTGTCACCTCCCGTGGCCCTCACAAATCTCATAATCCGTCCCCGCCTCGAAACCAAGATCTGAAACAACTGCAACTGTATCTAACATAAGTAGCTAGAAACATCTTCAGGATGAAGAATTCAAATACGAAGGACTTGGAGAGCTTACCGCGCTCTCAATGTCACTATCTGGTACCTGTCTACGTAGGACAGTCACATAGAACTATGCGATGCGTCTGAACTCTTCAGC
+
>11>AD1CAFFFGGFCGEGGCG0BAD3333BFCFFCG0AAF//AF/B1F1BDF2DD22DF/FG//A/A>//B/>/E0B/0B1121BBBF0//1011BB00>>B222>112111B221221B1B00B11B2B>111B111101B1@22211/////0001111<1?/11110.>--<..0<00<<000000<;000000000/000;:0:;://.0909090909000000.....-9-.-///9//;////
@M05620:37:000000000-D9766:1:1101:7434:24081 1:N:0:57
GAGGCTGCTTTGGAAGAAACTGATAGCCTACGGCAACAGTTGCCTATGGACCTGGCTAAGTTTCTCGTTCTGCTTAAAGAAGCTGACACAACTGCCACTGATTATAATACACGTAAGGGAAGGCTCCTCTACGAAAAACAGGGAAACAACAAACTGCTAAAACACTGGCAAGGAAGTCAAACACTACCGCTTTACCACCCGTCTGCATCCAGATGAACAATTCCCAGTATTTGTATTTGTAACTTACAAGC
+
>1>1>>B>B1B1F11B1BBFG1BAG3111A00AA00AF0DD1D1111B11BB0000011B2222D2/A/0/111D211@BB0BBF10B1B??BE10@@B1B2@2222B@BB@?B>0010>0?>/1>/10111////>0//B/?<0/<0?//?0?11<11????<0?1?/01..0<<1=111100<///--<..<0;00..-:...0;00:9:000;0;9/0000090/0=9000;0;CF;0;;;009;00.
@M05620:37:000000000-D9766:1:1101:24663:24644 1:N:0:57
ACCACACCTTCTACAATGCGCTGCGTGCGGCTCCCGAGGAGCACCCAGTGCTGCTGACCGAGGCCCCCCTGAACCCCAAGGCCAACCGCGCGAAGATGACCAAGGGGCGGGCCCGTCTTCTTCTTGTGGCGGCCGCCTCCCCCCTTCCTGCCCTGCCGGGCCTTCTCTCTTTCTCTCTGTATTCTGCTGCTGCCGTTTTCCGTAGGACCCTCGTATTGGACCTCCGTCTCCTTTGGGACTGTGCAGGTTCT
+
>A>AAA1>BCCFAGGFGFBEEEGGGEF00AA/A/BA/EAEAFGGGF//BBFGB1BGFHB>>>?>FEEEE/>B>BFEGCEHGGHGEFCC><BC@CG/FGD1?1.>>C---:--;A--:F.;0009///9A-9-@;------;-----;////--/-:-;;----///;/99/B/B//99///;///9B///://9;-;/-//-;---//--/----//////;-/--:9--:99BBB--;9-B/;/99-;9/
@M05620:37:000000000-D9766:1:1101:15520:28089 1:N:0:57
ACCACAACTTCTACAATGAGCTGCGTGTGGCTCCCGAGGAGCACCCCGTGCTGCTGACCGAGGCCCCACTGAACCCCAAGGCCAACCGCGAGAAGATTCCCGCGTGAGTCGCCCCCTATCCCGTCCGGCGGCCCCCTCCCTCCTTCCCTCCCGCCCGGGAGCCCTTTCTTTCTCACTGGCTCTCCCGCCTGCCGCTTTCCGTACCACTTCCTTGCCCTAACTCGACCTCCGTACGATGTCTGCAGGTTATA
+
AAAAAA1>BDFFGGGGGGGBG1BGGEEECF0FGEFGCEGGCHHHHG/AAEA/111AFGA/E//EFEG/E>BGFGGGGGGHGGHHGGGGGGGG?C01G1221//>/<//11///.>--.11//<...---:----9A-CE.99C/0/;9/--;---------:-9-//:;//99///9/---9;///9-9--------;/99/99-/9///////;/9/-9-//--9--/----------//9///-://9/
@M05620:37:000000000-D9766:1:1102:12881:2819 1:N:0:57
ACCACACCTTCTACAATGAGCAAAATTCTGAACTCCAGTCCCATANAGCAATCTCGGCTGCTGACCTCTGCGGTACAAATCAAAAAACTATCTACACATTATACCCATACGAAAAGAGGAAGGTAACACCAGAAACAAAAAGGACAAAAAATCAGAAAACAACAAGAAAAATGGGGCCAACAGATGGCGAGAAAACGTAACATTATGGGAAGAAAAGACTAACNGAAATGCAGCCGTTGAAACATAACATC
+
BBBBBBBBFFFFGGGGGGGFGB4B4BBF5DDFGHHB3BDFGHHH3#BBFAAB35DB2BAAF3B5B35B3BBA01BB5DB53B@331/1334B@4B4133BBB4443333B0??>/3?0/00B?344B43?/00010B?00///0@000<//011111100<.>..00000000<<..-<.=./:00/;----.;/;-;9;.;00;90/.9/99////:/0009#9....////9;-;;;.//////;////
@M05620:37:000000000-D9766:1:1102:10578:3035 1:N:0:57
AGTGCCAGCTCTCAATCGCACAGGGGACCCAGGGCCTGGCCCCTCNATCCAGAAAACCTATGACCTCACCCGCTACCTGGAGCACCAACTCCGCAGCTTGGCTGGGACCTATGTGAGTATCCAGCGTAGGAATCTGGGAGTTGGGGAGGAGTGAGGAGTTGGGGCAAGACAGTCCTAACCGTGGAGGGTTCTGGTAAATGATGGGGTGAGGAGGGGCTCTTTGNCTCCCACCAGTCCCCCTGTCTGGTCTA
+
AAAABFBFBFFFGGGGGFGCEFFHEGGGEEHHGGGGGFHGGHGHG#BAFFGGBFFHHGHHHHBGHHGHHHHGGGGGHHHHHHHHGHHHGGHHGEFGEGHHGHHGDGHHGHHHGFFHFGHHEGHHHG?/@AGHFFHHHHFF<GGHGFFCG.CCG0DC0<//=<@C.:ECGE/CCGHHHHGGGGGG.AAC;AGGGG0BFGGGGGGGFFFFFFFFDFFFFFFFFFF#;;9EFBADFEFFFFEADFFFFFB;/FF
@M05620:37:000000000-D9766:1:1102:9695:4189 1:N:0:57
ACCACACCTTCTACAATGAGCTGCGTGTGGCTCCCGAGGAGCACCNCGTGCTGCTGACCGAGGCCCCCCTGAACCCCAAGGCCAACCGCGAGAAGCTGACCGGGTGCTCGGCGCCAGGACTCTTTCCGTGGAGGCCCCCCTCGTGTCCCCGCTCCCAGGACCGCCTGCCTTGTCACTCGGTCCTTTCTCCTCTCGTACTCTAGGGGATCCCATTGCCCAACTGNCCGCATTTTTGAAATTCGCTGGTTCGC
+
1AAAAA?AFFFFFGFBDFGFF1B1E0AE00FGCFFG0AE//FGHH#ABBAFEG1BFGGFF?//E>>/EEGGC@B>EGG//>/F><FEEE/C@//01<11??/B/?</11/->---.-..=//00000.0:-...:..-:AA.-...;00.-@-;---/--;--9-----///;BFBF9---;-99//9///-//;9---;B///:--;E-F/B//9//:--;/#-;;---9F//--:/;9/-;-;9//9--
@M05620:37:000000000-D9766:1:1102:21071:4366 1:N:0:57
GAGGCTGCTTTGGAAGAAACTGATAGGCCAAGGCAAAAGTCCCTCNAGGGCCTGGGCATGATTCCTGACCCGATTAAGGAAGCTGAAACACCGGCTAATGCCTGACAACAATGTAAGTGTAAGGAAACCCAATAAGAAAATTGAAAGGAAGTAAAAAATTGAAGAAAAAAATGGCTAAAAAAGAAAGCATCTAATCAAAAAAGGGGTGAGGGAAGAAACTTAANCACCCACAACACTTGAAGTCTAAACTA
+
A?AAAAFACFFFGGGEGFCAF1B3FF0B1BABF0BGCF0B21BBB#/A///A////AB0A1222221DBBF/AEEE@11BFHFF111F@0BEEE/>/BGH11BFHFH1GAG11>2BB222BF21B0B0B??FGG1111001@11<1<00<012@211/0111?1?0<0<><.<0<<<00<<-;::////<0000:00;:9.;9:.-9-;.......;/;///9#;-;;--;A-;9;;;////;;99/;99/
@M05620:37:000000000-D9766:1:1102:14521:4625 1:N:0:57
GAGGCTGCTTTGGAAGAACCTCATAGAGTACTGCAACATTTCTCANTAGACCTGGAGAAGTTTCTTGCCTTGCTTAAAGAAGATGAAAAAACTGCCAAGGATACCCTAACCGTAAGAGAAGGCACACAAAATATTAAAAGGGAGCAAAAAAGATGATAAAAAAATGGAAAGTAAGGCAAGCAAATAACCATTAAACCTATTATCAATCCAAGAAAAAAATAACNAAAATTGGGACTTTGAAATTACAAACC
+
>1AA>AFABBB1B11BFC1ABFGGFB11BFBDDB1B1GADD2DBD#00/ABBAGEG01001BB2DFG1AB1BBDD2B1DFGH1BF11D1B/BBGH>11?/011@1BB>0B>/>>?B>10>BB/>00B//0B1<22B2B11/<C/?F0@G//</11111???1<@>1><1<01=1F//<<.<<//0000/000;000://0<000;0:0/;<:./;:.:-.00:#9.:.9:0/.:9:;9//B////9///--
@M05620:37:000000000-D9766:1:1102:18578:4691 1:N:0:57
ACTGCCACTTCTCCATCGCACAGAGTGACCAGCCCGGGGCCAAACNACTGAGGATAACCCGGCCCAACCCCACTCCCAGTAAGAACAACTGTACGCCGTCGCCTGGTTGTACCCCACAATCCAGCGTAGGAATCTGGGAGTTGGGGAGGAGTGAGGAGTTGGGGCAAGACAGTCCTAACCGTGGAGGGTTCTGGTAAATGATGGGGTGAGGAGGGGCTCTTAGNCTCCCACCAGTCCCCCTGTCTGGTCTA
+
>>3>>B@4@D4BAABABAA2E2BBBDB5DBBFECEE2EAAEGHFA#BA1AAB1B33BF31>>0/>1B1BBEA?B?FHBBB?44BFGBB/B3?4B?/<><<<>//???1C??221/?//?1?FHHEG<.CGFHG1GHFH.<</DCC-.;AEGHHHGF0CGCBFBG.AA9;BFF;9FG0B/.;C9?DF.9;9AFFE/BFFF/BBFF.AD?FFFFDDB<;-;9//9#...9ABF?AA;BFEE?-AFFBFF9BB9
@M05620:37:000000000-D9766:1:1102:9496:4833 1:N:0:57
GAGGCTGCTTTGGAAGAACATCATAGAGTACTGCAATAGTTCTCANTAGACCTGGAAAACGTTCTTGCCTTGCTTAAAGAAGCTGAAACAGCTGCCAATGCTACCCGAAAGAAAACTAAAGGAAAACACCGGAAAACAGTAAAAAAGACCAAAAAACAACACCAAGCAAGCCAGGCCGAGCTAGCCAATTAGTAGATCTAAATGCACACAACAAAACAGTAAANAGTGTACTTGAGTTGACAGCGCATACA
+
AAAAAAFACDDDGCFFFF11B1FBFFB1DFGFHGD13BBDDABG2#A0A/BFCFFF11A0/BBBBFGBBF1B1DFBDDFGFHABF11D@BB>B@B0@BFG1B2@0>B//>?0BCF01>B1>>0B0B0/B?>/>/<<B?B1BBFB1<??<00/</////<<..>..0<000..<.C.<---;.;0;:0:/000:000;;0;00C00900;;...;;.;9/;00;#.9--99////9//;9B9//------//
@M05620:37:000000000-D9766:1:1102:23413:4856 1:N:0:57
GAGGCTGCTTTGGACGAAACTCATAGATTACTGCACCACTTCCCCNTGGCACTGGAAAAGTTTCTTGACGAGCTTACAGAAGCTGAAAAAACTGCCAATGATTCAGACACGCAAACTGCAGGCAAGCACCTCAAAAGAAAGGAAGCAAGAAAAAGAAGCTAGGAACCAAAACGACGCGAACAAACAAGCTAACATGACAAGAAGGGCGCGAGACAAAAACATANTTACCCTATCCCTTGATGCATACTATA
+
>1>A>1B111BBA1A11A0AFGFFHDGAB112D1110BABBAA0B#A/A//BABBG110BBDD2DDF2B//AABB111BDFG1BF11B1B/?BFG0BBGH@B2B122100/>>>/011B1B0//F//0B?0<B1<@0?0010@<0/10000?00//0?11>>0>1<.0....-<-<--;-9-/...=/./;9/90/0/0;.9/9...---9;99-;----:/;#----;9/9////;;-9/;;//;;//;/
@M05620:37:000000000-D9766:1:1102:19865:5398 1:N:0:57
ACTGCCACTTCTCAATCCACCGGCCGACCCAGGCCCAGTCCCCTCNAGCCCGCACACCTGTCCCCTAACCCGATACAGGTAGCACCAACGCCGCCTCTTGCCTGGTAACTATCCCAGCTTCCAGCGTACTACTCTGGGAGGGGCGCAGTAGTGAGGACCTGGCCAAAGACACGCCGAAACCCGAAGGGGCATGCTAAAAGAACCCGTTGAGGCCTGCTCTTTGNCTCCACCAAACCCCCACCACCCGCAGA
+
>>>>A>@BBFBB1BFGG1B1B1A00A0AEE/BFCFGC/11B1BBA#ABA/BA/>//BBFF11@@B0B0BBF>>E>>F>01BBF2B>0??<EGG<>/<<BF1<?F/1?>F2?2101<?011?1??G/.><.1111>=G00.--<-;---.90;:;0.0..9:;..9.//////.-9-;9--;-9----------9//////------;--;/---/99/F////#----9--;-;-99----;---------
@M05620:37:000000000-D9766:1:1102:15423:5895 1:N:0:57
GAGGCTGCTTTGGAAGAGCACACGTCTGAACTCCAGTCACCTTCANAACTCTCGTATGCCGTCTTCTGCTTGAAAAAAAAAAAAAAAAGACCGAGGAAAATGTATGTTCGATGTAAGTCTAAAGAGAATAAATGTGGGAGGTGGGGTGAACGGAGGATTGGGCGAAAGACCGTCATAACCTGGGAGGGGCCTTTAAAAGGAATAAATGAGGAGGGGTCGGGAGNAGCGCAACAAGCCCCCACACTAGTCGC
+
BABBBAFBFFFFG4FFGGFCGFGEHHHGFHHHHH3BDFFGH3ABF#222B2DEEFDGGGHGEFFFHGGHHHHGHHHHEGGEEEE//////2B/>//>00011?111111/?11>1111<11<<1<>0111=0<0000<<<<...--.:.00....-.;9/9..----./..-....///9/;.9..-9---.///9/9/../;/9///////..--9.--;-;#.....---......9--;../;///.-
@M05620:37:000000000-D9766:1:1102:19464:6423 1:N:0:57
GCGTCTGCTTTTGCATCGCACACGTGTGCACTCCCGTCGCCCTCANAGCTCTCGTAACCCGGCCTCTCCTTGCAACAAAACACAACCACAACTGCCCCTACAGTGCTGCACTTCCGCTTCCTCCCTTTTCAGGCTCCCCGTGCGCCCTTACGCACCTGTACCACTGGCCCGTCCAACACAGCTTCCCGCGCTCGCACGCACATAAGTCTCCGTTCCCGACTCTNATCATTTGTTATTGTGCCTGCTTCGCC
+
>>>>>1>BBFBB1BB33AA1E?0AF0BADABFBFGG00AAE//B0#///ABDG/B/B/B/>/>>/B1BBF1BB1BG0F000/B//?//?/??101B?/</011B1B21B<11BD<A////1110<011@22@10<GGA?/?/.--<--0//...-<</000<00:;/.G.--.;.0/.....000:/.----A;-9--9-9-//;/;B///--/;9/-9---9#9--;-////-////;/9B//:99/-9;
@M05620:37:000000000-D9766:1:1102:11493:6519 1:N:0:57
ACCACACCTTCTACAATGGAACTCTTACGGGTCTCGATAAGAATANCCCCCGTCTGACCTCCAGACACATTCATACATCTATGAGACAGTCTGCTGGTGGCAAACCAAACTCACATAGTAAGGAAACACAGCAAAAAAAAAGAACAAAAAAAAAAAAAAAAACTAATAAAACAGGGCAAACAAAGAACAAAAAAAGGAAATAACAATCGAAGAAAAAATCAACNAAAGAGAAACCTTTGAAATGCAACAAG
+
ABBAABCCFFFFGGGGGGC4F4BFFDA5BBAAACGFBF22BAFBD#BBFABABEGGFGHHG12A3ABGFHHFFBDD3D5E555D53B22BBB4B@F3B21BBFG11??//333334334?44B3BB330/0/2222?</B//??0?0?0/-<<--------;.000000;00./....:;.:.;/:AB:/..;;-..:/://;;;//9.;9../9/.:.//;9#.;.../////./;;:/9//9////../
@M05620:37:000000000-D9766:1:1102:6809:6640 1:N:0:57
AGTGCCAGCTCTCCATCTGGTCTATGTCCTTCCCTTAGAGCGTAANAGCCCGCTTACTCACTCCATGCACCGCCACAAATAGCACCAGCCGTCCTCTGCGTGAACGAACCCCCTTCTGTTGTCCGCCACCCTCTTTCCTGGCTTCCAGCAGCCGCGACCTTCCTAACTGGATCACTCCACAGCAGATGCCAGTACGCCTATCTCCTTTGACGAGCGACTCCTTNACAACTAGGCCTTTTGCCATTCGCAAG
+
>A>>>FFFAFFFGBGGFE111BDAGBBAD33B0FG11F11D0BAB#BBFGFAA/BA111D11BFGB1BBEGEA>>/BF0B1BB11B0>?>>/>/>1@F1//?>/B0//<<?/E@0B112>1<BB/BC/AGEH/0?1<?1<0<00??110>0>.->--<-::/;;00/00//:0./0;////.././0000000;0..-.;9;;00/;/;9/--;-9-;9-/9/#--;--;/////;//;//////;/999;
@M05620:37:000000000-D9766:1:1102:23517:6654 1:N:0:57
ACTGCCACTTCTCAATCGCACAGGTGTGCCCTGCCCCGTCCCAACNCATGGGCAAAACCTCGGAATAACACGCTACCGGGAGCCACAACTACGCAGCTAGCCCGTGTGCTGTCTTCTTCTTTACCCTAGGAATATAGGAGCTGCGGAGGAGTGAGGAGTTGGGGAAAGACAATCCTAAACGTGGAGGGTTCTGGTAAAAGATGGAGTGAGGAGAGGCTCTTAGNCTCCCACCAGTCCCCCTGTCTGGTCTA
+
1>1>>11B@D1B1FFB1AFFEC0BBE10FAFG0AGA00B/BE1BB#AA//ABCGGHG0A00B//>BF@BFG/EB/>B>/>>EEC00>F?>B1>><E/01B1B0<</B/GFGG<G2G2@FG11@1@0@00?<<111111?0/011<->@-=.<.D0<<A//</--:...:///0/;0;90/.=E.9.;A.9900009;990909/9-;;//9/------9;//;#----;-AA;9/9BB--9-FBF/:/99/
@M05620:37:000000000-D9766:1:1102:22916:6735 1:N:0:57
GAGGCTGCTTTGGAAGAAACTGACAAGTCAGTGACAAAAGATCGGNAGAGCACACGTCTGAACTCCAGTCACTTTCCAGCATCTCGTATGCCGTCTTCTGTTCTAACCAAAAAACACTTCTCCTCGGCGACTCCCCGGTCTTCCTCTCGCTGCTGCCCCACTGGCAAGTCCGTCATGCCTCTCCGCTTTCGCCATCTTGTGGATCCAATTGACCCCTCCTCCGNATTTGTACTTGTAACTGCCAAGCTCGG
+
BAABBBFBFFFFGGGGAGGGGGHGH5B5DBA5DBGG5F2BFDG2A#AB22FFAF2EBG2BD5ABBF3BA33D5DB5555BBGHHFB?E3B5B>EE1?BFD@B44BF3B31?F1/?/B33F4BGGHA/?//>BDC/C/B@//11?1??F.FFEGBGB<>FDA.</CFB<==0<..C.0:;G0//:;C:ACB.....;;CFFB.00;F;FBF00B9/AA..;.;9#;.9;EFFB//9B/////;//9.9/:;@
@M05620:37:000000000-D9766:1:1102:11993:6807 1:N:0:57
ACTGCCACTTCTCAATCGACCGGCGGACCCAGGCCCAGGCCCCTCNAGCCCGCACACCTGTCCCCTAACCCGCTACAGGGAGCACCAACTCCGCCTCTTGCCTGGGAACTACCCGCGTATCAGTCGTAGGCCTCTGGGGTTGGTTTATGAGTGAGGAGTTGGGGACCGAAAGGCCTCCAACTGACGTGTTCTGGTAAATACTGGGGTGAGTGAGGGCTCTTTGNCTCCCCCACGTCCCCCTGTCTGGTATA
+
>1>AACC1BF@DGFGFGAFEE0A0AA/EFG/FFAFFAA/BB/>?/#B?F>F>>EE@B?G>@111?0>BBBG//><>1FE/<CC?F/0?/0?GG?/?<??G1??F??F1F1F10<<--<<.<0000.<..:0:/:/00:-:--9...99;0;09;9.;999;/?@99--------;/--;9//9//--9:A//99////9///;9-@-;--///;---9A99;B#---9;-:=A-9AEBA--A;BF/B//:B
@M05620:37:000000000-D9766:1:1102:6873:7117 1:N:0:57
GAGGCTGCTTTGGAAGAGCACACGAGAGTACTCCAGTCACCCTCANTCGACCTGGATGACGTCCTTTGCTTGATAACAGAAGCTGAAACACCTGCAAATGTTACAGGACTCTATGAGTAAGGAAAGTCTCCAACAAGATTCCAAGGGAGCAAAAGATCTTATGAAAAAACCGCACGAAATCTAGGTACTTCTGATTAAGAACGCTTTCGGACGGAATTCCATCNATCCCAGCAGTTTTCATTTTTACTCAC
+
AAAAA@FAFF3FGGGGF1G1A000000AABFG1BGBA1111B/AA#////A//B0A1111/A//A221DB1BB12DGF1>FB1@1FD@100>00>011BFFG2B@B00?>0B122>BB2111B<F0BBBB<111//B<11222B<//?///@10</1@>1@11??1?0<>.<-<><..<.00000000<0<000000000;/..;:90.-.---;9.0009;0#.;9-9;F-F:9/;9//;///9-;;///
@M05620:37:000000000-D9766:1:1102:21961:7415 1:N:0:57
AGTGCCAGCTCTCCATCGCACAGTGTATGGCCGCTCTCGCGCCCCNAGCTCGGAAGGACACCCGTCCCAACGCCACCCAGAGCCAAAACTCTCCTATGCGGCCTTTTGCTTGCCCACAACCAGTACCAGAACTGATGAAACGCTCAACCATCAATAAGGCCTTTACGAAAACGCACTCTAGTGAATCCAATTGCACACTACTCCACCGATAGACTTATAACTCNCCAGCCAAGCCCTTACTCTCTGCCGAG
+
>A>AAFFFBFFFG4GGBEECGCHBB6DBA44AAEAE23BAAAEEA#ABFAFGCDF111BB1?B/?11?@?>?E/1/B?//??BB?BFGGB?43B33431/<<<?G1<FHFHFH1@GEGH/?//11<<@100<><1>1<11>.-<..0/..0/<000:00/;:/0;;C...-/9-;--9000;00;009000000;:;.//9/;/9;9.--;.9////9/;//9#...99A9...;9./////9/9//9-9-
@M05620:37:000000000-D9766:1:1102:6691:7547 1:N:0:57
GAGGCTGCTTTGGAAGAAACTGACAAGCCAGGGACAAAAGATCGGNAGAGCACACGTCTGAACTCCAGTCACGAACTGACATCTCGTATGCCGTCTTCTGCTTGAAAAAAAAAAAAAAAAAACAAGATAATAAAAAAGGATATAAGTCACAAATTGTATTAAAAACTGTAGAGATATTCCGGCCAGAGAGAAAAGAAAAACAGTAGAAACACAAGAGAGGAAANGAACGTGAACACGTAAGATGAACAGGA
+
BCBBCCFCFFFFGGGG4BBGG5FGHHHHGHGHGGGGFHHH2FHHG#BB2FGGHHGGGHHGHGHHHHFHHHHH1110133@BBBFGHFECFGHGGGHGHFBFFHHHHG?GGE?CC</<//>--<..//0<0000000-.:/000000000:0;.000;90000000.00900009000000/----;../..////:.//.;./;:////9/...././..;//#.........///../..//9/;/9/..
@M05620:37:000000000-D9766:1:1102:7556:7999 1:N:0:57
GAGGCTGCTTTGGAAGAAACTCATAGATTACTGCAACAGTTCCCCNTGGACCTGGAAAAGTTTCTTGCCTGGCTTACAGAAGCTGAAACAACTGTCAAGGAGGAACCTCACCGTAAGGGAAAGCAAATCCAAGAATAAGAGGGAAAAACAGAAAAAATGACCACATGACAAGGGAGTCAAACCATTCCGCTTTAGCACTATAGTAGATCCAAATGCACAATACNCAGCATTAGCACTTGTACCTGAAAAGC
+
AABCABFBFFFDGB5BGGGGGGHHHGHHHHGFHGBGFHHHHGFGH#BBFGFHHHGGB32GGGHGHHHGFHHGGHHEFDFHHHGHHBBGFGFH@?DBB4331B112B?F3FHHGHGEGH0?B/BG3B?D33BGH0BFG33DBGF/0/20/?@22220>0?=111/??G1??GHE.FE<<111<..0<=D/<<CC00DGHHGB0;=0<CGFF000;;0<0C;B00#.;:CAF;0C/;:CFF0;B0;;/:00;:
@M05620:37:000000000-D9766:1:1102:10954:8059 1:N:0:57
CCTGCGACTTCTTAATCGCACATGTGTGCCCTCCCGTATCCGTCANACCCCTCATACACCTTCCCTCCCTTGATACCAGTAGAAACAACCCCTACTCCTGTCTTTTACCTATTTAAAGATAAAGAGCACTAAAATGGGAGGGGGGGAGCATTGAGGATTTTGTTAAAGACAGGACGAAACCGGAAGGGTTATTTACCAAAAACTTTTTGAAGAGAGACTTTACNCCACAAGAAACCCTGATATTTCTCATC
+
1>>AA1>>>A3B1BBBFFFGGG1BFB3ADGGG0AF0B/0BD/BBE#BBF/BBEBBF11AB0AF0010/BBBFG1DFB1@1BB2B@B0B//???/B@B1BBB1B2212B111B1G2>11111B111<0<01BB11BFB00?/></---;-9/////-//:/9/-;/////-9;-9-99@B=-9--9-;----99/;////--;-///:/--9/:-----/;//;#---9---;///-----//9;////9/9
@M05620:37:000000000-D9766:1:1102:5217:8296 1:N:0:57
ACCACACGTCTGAACTCAAGTGACTCTCGCGCATCTCGTAAGCCGNCTTCTGCATGACCGAAATAAAGTCACCTTAAGAAATCTCGTCTCCCGTCCGCTGATTTAAAAAAAAAACAACTAGAAGCCCTCTTCATCACCTACAACCCAGCCATCCTATCACAACATAACCCCATAGAAAACCATAGATCCGATACACCGAAGCCCACTAGTGTCACAGCTTACCNCCAAATACCATTTTTACCTTTACCAAT
+
AAAAAAA1F>11ABEF11BBB33DD1BF0BE000AEGH//0BF1A#A/A//1121D1B1/A>//11@DDG21BB111@1B>1B2B>?/?BBFE/?//>>E/BBG1B111//></////111111?</0/0=>11<1>01101>1>E.<.<.0/<00<<0;00:.::0//;C.:/0000/9:.000;009...;-;9/9-9--9;-;-///////9//-/9///#-;--;///;//;///-////;//////
@M05620:37:000000000-D9766:1:1102:7457:8519 1:N:0:57
GAGGCTGCTTTGGCAGAAACTTACAAGCCAGGGACAAAAGCTCGGNAGAGCACACGTCTGAACTCCAGTCCCAGCACTACATCTCGTATGCCGTCTTCTGCTTGAAAAAACCAAACCAACAATAAAGTTAACGTATTTGACAATTTTTTGTATCACCTACCATACTGATGGTCTGGCGAATAATGAAATCGGACACCGTAGAATAAAATTAGTCAAAGAGCCANTGGGATCACTAGACATAAAATGCGAGT
+
BBBABBFBFFFFGAFE2BEGG5FGFHHHGFHGFEFA2BBB23FEE#BB2FFGHHHGFGHGH5FFGHHHGGGHGF1B13BBB5DFFG113BB@>>>BFG@@BFGGAFG3BE///////?////1111122221/001122211111221//01111101100111<11111<1110/0----<00:00000...--..99...00;0009/00000000///./#.9.../..///////////////..--
@M05620:37:000000000-D9766:1:1102:11002:8519 1:N:0:57
ACCACACCTTCTACAATGAGCATACTTCTGAACTCCAGTCCCATCNAGCCATTACGACTGCCGCCGACCGCGCAACCAAAAACAACCCCCAAGGACACGATCCTCTAGGCTGCTCCCCTTCCGGCCCGGCTCCTCGCCTCCTCCCCTGGCGTCCCCGCACTGCTGAAGCCCGGTCAAGTCCGCCAGGCCTTTACGCTTTAGCACTGTTGTGACTCCCCTTGCCNACTTCTACGCCTCGTTCCTTGGCCCTG
+
AAABAABAFFFFGGG4FFGBG44B4DD5BD55B5F44BAB3B353#ABB22B55DBBBABB3AAE00>>>////>>1??11?/??/???>>?/??B?B//?//B23BB???G/<FGFGHGBF//<>>---<<<<<.-<...//;.C/..;@:?-E.9A-99/900000;;E---99//;;9.-9-9;.;/9//;.:..;9/;9B9/;9;..99/;/AA:9.//#9;...;F/.--;....99;;//;;..;
@M05620:37:000000000-D9766:1:1102:10625:8632 1:N:0:57
ACCACACCTTCTACAATGAGCTGCGTGCCGCGCCCGAGGACCATCNAGCGCTCACGACTGACCCCCACCCCCACCCAGAGGCCAACCGCGCGGAGATGCCCCTGGTAACTAGCCCGCTACCTCTTCTGGTGGCCGCCTCCCTCCTTCCTGGCCTCCCGACGCTGCGCCCTTTCTCGCTGGTTCTCTCTTCTGCCGTTTTCCGTAGGACTCTCTTCTCTGACCTNAGTCTCCTTTGGAACTCTGCAGGCTCT
+
>A>AA>A>CFCFGGG4BFF5F5GBABBE4AAAAEE2E0AA1A13B#1B1BFB11@BBE1EH33?BEE??>//>EGG//?/?EFF/?<ED>></>>/??1?FF/F>F1>1>11>FH-@CGGFHFHHFHHBGF?HHGGGGDGGGGGFFFGGFFGGGGGGG.-;;.9D-@DBBFBF/F.;ADB/9BBFBFFFFFFFFBFFFEFF.BFDFFFFFFFFFFFBFFFFFF#.;;AEFFFFF/FFB/9FFFFFFF..AF
@M05620:37:000000000-D9766:1:1102:8544:8660 1:N:0:57
ACCACACCTTCTACAATGAGCGGCGTGCGGCGCCCGAGGAGCACCNCGTGCTGCTGACCGAGGCCCACCTGAACCCAGAGGCCAACCGCGCGAAGATGCCCATGTGAACGACCCCTGTCCTCTTCTTGTGGCCGCCCTCCCCCCTCCTCGCCGCCCCGTGTCTCGCTGTTTCTCTCTTGTTCTGTTTTCCGCCGTTTTCCCTTCTCCGACCTTCGTCGCCCTTNGTCCTCTTTGGGACCTCGCACGGTCTA
+
BBBBBBBBFFFFGGGFFGFGG2EFGEE22AAEEGGEFGEE1?F?B#1B1?FF333BFG3EG//<?EE?E03BFFGGF/?FFDGHHGDD/A/>->@.=>00/0/<0=00<<.<--:..0/:;;0<C0000:.=AA-=--9..=.--;...;@--;-;-99..9/;/;9.AFFFFFFFF//;/://;/;F;9A.;@-.9AB//;/./9/9--9./;.;.-;;.;/#;;.99BFF/99...../9---9-.99B
@M05620:37:000000000-D9766:1:1102:11925:8755 1:N:0:57
GAGGCTGCTTTGGAAGAAACTCATAGATTACTGCAACAGTTCCCCNTGGACCTGGAAAAGTTTCTTGCCTGGATTACAGAAGCTGAAACAACTGTCCGAAAGGCGGCTACCGGTAAGGAAAGGCGCCGAGAAGACTCCAAGGGAGGAAAAGAGGTGACTAAACAATGGCAAGCAAGTCATGCATTTACGCTTTACCCCTCTTGCGTTTCTAACTGAACAATGCNAAGAATGGGAATTTGCAAGTTACAAGC
+
AAAA>ABABDDDC1BB111BF113FFFGHFGFF11BFFBDFG2BF#0AF/FEEFGCBA00BEEDFGGBAB1A0BB1BBBBFHBBB1BFB>B>@F2BBB?/>>0///>/?FG//>>F1B1<0FFF//</</<?<<?1<1FFGF<F.-.><<<</./<0000<CGH<DC/;C0;.:/;;0<00<<<000;...;.;0;/9../090-..-/0;0/;;;FFB-//:#---9-;//--;-:9:/;//;/;;FB/-
@M05620:37:000000000-D9766:1:1102:3791:8766 1:N:0:57
GAGGCTGCTTTGGAAGAAACTTACAAGAAAGGGACAAAAGATCGGNAGAGCACACGTCTGAACTCCCGTCACACATGGACATCTCGTATGCCGTCTTCTGCTTGAAACAAAAACAGAAACAAAAAAGGAAGGAAGACTAAACCAATGACGAACGACCAGGAACGAGACATATATGCATGTTAATAACAACGGAAGGTGCATGCCAGAAGAAATAAAGTGACAGNCGGGACTATAGAAAGGTAAAAGGAAAT
+
BBBAAAFBFFFFGGGGGGGGF54FDGH44BBBEE2222BAFH5AE#ABBFB3BBBAFCFFF5BDFH1EFBAE5B133233B@BBBB?1BBBB/1>1FFFFHG33?F3?3F?0//?23333?/00////2?0/C20<2<222<<//1111<?//<.---0.</<...../00000000000000000000.--9...;/00;000;0./////000000000;/#.....-.//;/////.//////..9//
@M05620:37:000000000-D9766:1:1102:18002:9276 1:N:0:57
ACTGCCACTTCTCCATCGCACAGGTGTGCCCTCCCGTGTCCCAACNCATGGGCAAAACCTCGGAATAACACACTACCGAGAGCCACCACTATGCAGCTACCCCGTTTGCTGTCTTCTTCTTTACCCTCGGAACCTGGGCGTTGGGGCGGAGCGAGGCGTTGGGGCAAGCCAGCCCTAACCGTGGAGGGTCCTGGTAAATGATGGAGTGAGGAGGGGCTCTTTGNCTCCCACCAGTCCCCCTGTCTGGTCTT
+
>3>3>B4BBDBDBFFBFEF2E?B4BBBAGFFFFAFEGBBADFGCB#B22AA1BBF1AB1AFC11A1B@BBFEE33BB/?///BBFF11?BBB@B4F?3?3?B?E?03/FFFHDG444G4B11B1??B?//?F/?F00/<//>/0/-.---:------@9-:.-:.-9..9.:..;999.;BF.-.9.9A/.9/9;//;FBF/B/9././/.9.9--9BAB///#.;:A..:AAFF/BFFD-.9BBF/BB//
@M05620:37:000000000-D9766:1:1102:22506:9434 1:N:0:57
GAGGCTGCTTTGGAAGTAACTGACAAGCCAGGGACAAAAGATCGGNAGAGCACACGTCTGAACTCCAGTCACGGGCAGACATCTCGTATGCCGTCTTCTGCTTGAAAAAAAAAAAAAATAGAGAACAACAAAAAATAAAACAAACAATAAAAGAAAATACAACAATCAAAAAGAGGAGAACAAAAAACAGAAAAAACAAAGAAAACAAAAAGAAGAGATCAACNTAACTGAACCCGTTGACAGGACCCAGG
+
CCCCCBFBFFFFGGGG4FGGGBBFGFHHGFFGGFGGAEFFABGHG#ABFFGFHHHGFHHGHFGFHHHHGHHH1B0>>E11BB@BFF1BFGHHG?EHGHHHGHHHFHHHHGGCD</></0?1=11>100.>.0<F-.0=0<0....:.0:0000.://0;<000..00000;.;.9.:...09/...:../;00/.9..9:/;./;/9......./:./0000/#.....0:0;.9-:...000.....9.:
@M05620:37:000000000-D9766:1:1102:26330:9858 1:N:0:57
GAGGCTGCTTTGGAAGAACCTCATAGAGTACTGCAATAATTGTCANTCGAACTGGACAACTTTGTTGTCTTGATTACAGAAGATGAAATACCTTCTCCGTATTCAAAAACAAATATAGGAAAGCAACAAAGAAAAAAAGAGGAGCAAAAAAGAAAAAAACAGCAAAAAAAAAGAGTAACACGAAAAACAGATAGAAACAACACTAAGGAAAGAAAGAATCAACNAAACCACACAACTTGAAACATAAAAGA
+
A?AB>AF>BBB@G4BBFGA4BFGDDB5DEHDDA54ABB3DA5DDD#A2222B2FBF231A3BABD2F25DDBDDD53BBDGH3DF55D5D3B@DB3BB>??134BB4@?B111344@4B333?33?B0/B33??00/<?/0/?/??0<<///?0000<>.<0<0010.-<<-:.:0000::.:..;99./;;;0;0;/;..;.0;//90/9;B.999;//9/:#..9....;.9:.;;B//9///;;B//.
@M05620:37:000000000-D9766:1:1102:8930:10050 1:N:0:57
GAGGCTGCTTTGGAAGAAACTGACAGGCCATGGCCAAAATCTCTTNAGCGCCCACGTCTGACCTCCAGTCCCATTCAGAAAGCTCAAATGCCGGCTTCTGCGTGACAACAAAACCAAAGTAGGAAACCCCAAATAAAAAAAAGACAGCAACAAAAAAAAAAAAATAAAAAAAGGGCTCAAAAAAAAGCAGAAAACCCAAACAAAAGCATAAGAGTAAACCAAANAAACATGAAAACTTGAAAGACACAACA
+
>1>AA>FAFFFDGFFCCFGGG1B1A1AFAA0BBB0BAG0A12D22#/B//FAA//A//0B11011A0BDB11BFG2GG@FG1BG111B@FGHE/>EEBB1@/?>//BB>??0BB/?</B>>21B1<0B/??/<<1@1@1<@@//<><.>00>.00.-----;;-90000;;-:..--9;://-;-9-9;/9//-/--999----;/-///9/9///9;//---#-----9//:9/9;:/B////-/9----
@M05620:37:000000000-D9766:1:1102:22205:10066 1:N:0:57
GAGGCTGCTTTGGAAGAACATAAGAATGCAGTGACATAAGACAGGNCAAGGACAACAACTCAGAATAGCAAACTTATGAAATCTAGTACAACTCAGACTGCTCGAATGAAGACTACTTCTTTACACACACAATCACAAGACTACAAGTAACTAAAACACCCCAGTCCAGAACGGCCGTCAATTACAACATCAATATCTAACACAACCCATTGACACAATCAAANCATTTTTACCAGTTGCAACCAAAAACT
+
AAAAAAFAFFFFGGGGG1FB11FF11B11D1B11332BBF11B0B#0A/ABG000////BD1B11D1B11FE0BD1DBAFGBG2212D2DD1B1BFFB1FFGHG/0BF@GB10@1B1@1B112B21B?//?/1<B<BFF<0110B<1>22>>1B11<?0?////1@@>@1?0//>/---<.11<<<0<.<00000===0=0</.;;;.;/0;;00::.:;0;0#.:..9;9:00;0;;90000...;..-/
@M05620:37:000000000-D9766:1:1102:9500:10183 1:N:0:57
AGTGCCAGCTCTCAATCGCACATGTGAGCCCTGCCGTGCCCCTCANACCCCTCCTACCCCGTCCCTCCCTTGAAACAAGGAGAAACAACGCCTCCACTTGTCTATGACCTATGTGAGTCCCCAGCTCACGAATCTCGTAGCGGGGTAGTAGTCAGCAGTTCTGTAAATACATGCCGAAACTTGAAGGGTCATTCAACATACACTAGTCATAGGTGGCTCTCTCNCTACCACAATCCCCCCTTCCTCGCTTT
+
AAAAAFFFBFFFGGGFFGGAFFB4DD6AGFFH2AC2A22BB2AAG#B2A1AF112BBA1A0BA113B1B?@FB3BF31?1B?113B3??/>>1/?2B4BB334444BBB4BG3?444343B/??02222/</?/@20///////--..000=0<00=.<0000<<;000<0000:-:;:-000900/.9/.;000000/0000;/0;00090000..9/;///#.;.../;A.//./.;-;..;//.-...
@M05620:37:000000000-D9766:1:1102:24001:10506 1:N:0:57
ACCACACCTTCTACAATGGAATTCTTGAGGCTCTCGATGAGAACANCACGCGGCTGACCTCCAGCCACATTCACCCATCTGCCAACCGGTCTACTGTTAACCCAGGAGCGTGGCCCGCTCCCTCTTTTGGTGGCCGCCTCCCTCTTTCCTGGCCTCCCGGCGTTGCGCCCTTTCTCACTGGTTCTCTTTTCTGCCGTTTTCCGTAGGACTCTCTTCTCTGCCTNGCGTCTCCTTTGGAACTCTGCTGGTTC
+
AAAAAAAAFFFFGGGGGGB1111D3F131BBBG0FEHC2DB1D10#BA//B//AEEFHHD1/01BB0F0F2DGF1B/001BFEFBFE/////1121B>B>B1//<///?/<//>FG/>BCGGHHGH1??>FFFFG@@CCCCFHH/0=DHFF/CGFGHCA-A?-;9E;?CG@FFGGF0FB0/;CFFFF/;;FF/BF@FFF?FF:B;9;/FFFFFFFFFFFFFF/#-;-AAAFFFEFF///9FFFFF/;//BB
@M05620:37:000000000-D9766:1:1102:8298:10517 1:N:0:57
ACCACACCTTCTACAATGAGCTGCGTGTGGCTCCCGAGGAGCACCNCGTGCTGCTGACCGAGGCCCCCCTGAACCCCAAGGCCAACCGCGAGAAGATGCCCAGGTGGGTGGCCCCCCACCTCTTTTGGTTGCCGCCTTCCCCCCTTCCTGCCTCCCCGCCCTTCCCCCTTTCTTCCTGGTTTTTCTTTTCGCCCTTTTTCCTTGGACCCCTCTTTTCGTCCCTNGTTCCCTTTTGAACCTCGCAGGTTTCT
+
BBBBAABBFFFFGGDGGGGGGGHHGGGAFFHFHGGGGGAEGHAHH#BAFGGGGHHHHHHCFGGGGGGGG@FHFHHGGGGHGHHHHGGGGGCFGGGGHH2FH2/??2////>0>G----<<..0=000<;.;.;--;..<9//;-:.=/;;/C00;C.;--;-/./.;A-FF///;9////;...///://-.9.-;FF/;///////.....;////-..:./#.....;/;F/9.B/../.--.9AF//9
@M05620:37:000000000-D9766:1:1102:7312:10600 1:N:0:57
ACCACACCTTCTACAATGGAACTCTTCAGGTTCTCGATCTGAATANCCCACGTCTGACCTCCAGTCACATTCAGACATCTCGTAGACCGTCTTCTGATTGCAAACAAACTACCAGCCAAAAGCAAATCTCGCAAAAATATTCTAAACTAGTAACAACGTGCAAACACATACTGCCTCCAAAAAACTTATACAATTTGAAACTTGAACTCTACTAAAATCGAAANAAACCCATCATCCCCATGTCTAAAATC
+
AA1AAA>AFFFFAGF13B11ABBBA1B3DEDBFGAFFC0BDFGDF#B/B/BAAABFHFHHHHGADBBGHHGHHDBF0FFB1B>?//DB>/BF?BBF22BB1BEDBB?F/@11BB1?/000>00101B121B//</0/012B2222112112@221<?////<110?0/1111<1<>1.011..<.000000=00=0<00<D;00;000:000000000/../9#...;;..//0000..///00000000;
@M05620:37:000000000-D9766:1:1102:23994:10678 1:N:0:57
AGTTCCAGCTCTCCATAGCACAGGGTCCCCAGGGCCTGGCCCCTCNATCCAGAAAACCTAGGACCGCACCCTCAACCTCGCACACCCCCTCTGCAGCTGTGCTGGGACCTATGTGAGTATCCAGCGTCGGAATCTGGGCGTTGGGGCGGCGTGCGGCGTTGGGGCAAGCCCGTCCTAACCGTGGAGGGTTCTGGTAAATGATGGGGTGAGGAGGGGCTCTTTGNCTCCCACCAGTCCCCCTGTCTGGTCTA
+
>>>3>BDFFFFFGGGG5BF5F4FCFF4BBABB2BB22BFGFHGHG#BBFA1B3GHABBGHBA3GH0A>EFG1?1BBFG3B//>>FFG/>>E23B433BB3BBFFGGHGGHHHHHG3FFDFHHFHHGGGGGC/FGFFHHAFCACFGG.@DGGGGGGGCFF>AFBC?BFFFFFFFFFFFFFFB9A-DEFF..AFFFF/BFFFF/BB.AD-.AFB?DFCC=EFBFB#9;;AEBFD.AFFFFFDDAFFFBFFBFB
@M05620:37:000000000-D9766:1:1102:25898:10709 1:N:0:57
GAGGCTGCTTTGGAAGAAACTCATAGGTTACTGCAACAGTTCCCCNTGGACCTGGGAAAGATTCTTGCCTGGCTTACAAAAGCTGAAACAACGTCCAAGCCAGGTTGATACCCGACGTAAGCACATCCTAGTAGCATAACCGACCGACACAACGCTGCAGCACCCATGAACCCAGAGACACACATATCCGCAATTGTACCACTCTTGTGAATCTTGTACACTTNTAAGCATTTGCATTTATCACACACCAC
+
>1A>>AFAFFFFG1BFAFFGGCB33F1AAFGBFG1F1FAFFGGGH#0B//AF000/BB/B011DA21BBAA/0BB1111BBFGFFFBGH0>G//F?/B1//00?11>>22@BF//>/</001100>10B21122B2>B111<</////</><.-<.<C///...<C/<000....../;/:/=;0000;.;--.000;0000;/00:00;00=0009;0;0//#;---;:///////;////////---;-
@M05620:37:000000000-D9766:1:1102:27140:10776 1:N:0:57
GAGGCTGCTTTGGAAGAGCACACGTGTGCACTCCAGTGACCATCCNAGGTCTTGAGAACCGTTGTTCACTCGACAACAGTACATGCAACTTCTGAACTTGCTTCTCCCGACTTCTGCTGGAAGCAACCCCAATCATAAGAGGAGCAGTGAAAAAAAAATTGGAGAAAACAAAGGCTAACACTAAAATCAAAAGGACAAAACAGGAGTGAGAGAGGAAACTTACNAAACCACAACCCTTGCACTCTGCCATA
+
>>>A>1BACFF@B1FCGFGFGGBEG0BF3DFHFG1BD1AD1BBGB#/A//A11121/1B/AA/A//1AF21AA//>>F01D1D221BFE01G2122B11BB1B1111B?/>/?F2BBGCF010/<B00/??/00122BFB</0///<11@2110//<-0>1110/.///<..=/./<</:/0//0:0;000:/.;././.../...;.0909.;..;/99000#9--;;;-----9;;B///9/9/;/://
@M05620:37:000000000-D9766:1:1102:14320:10855 1:N:0:57
ACCACACCTTCTACAATGGAATTCTTGAGGCTCTCGATGAGAACANCACGCGTCTGACCTCCAGCCACATTCACACAACTGCCAACCGGTCTACTGATCCCAAATGAACGGCACCCTACCTGGTCTCGTCGCCGCCTCCCTCCTTCCTCCCCTACCTGAGCTCCGCCCTACCGGACTGGTCCTCTCTCCTGCCGCTTTCCGACCTCCTCTCTTATCTGACCTCNGTCTCCAATCCTTCTCTTCAGATACTG
+
BBBBBBBBFFFFGGGGGGB4BBBFFD55BFBGH4FFHF55BDDAB#B222BAAAEFHHH5F123BBFGGHFFGD5B111@3BFBBBB//>>>34434444BF30B4B33B//<>/?/?0BF20BBF?2?<//C/@//?/C<FDF1>FH10<.F.CF00<<<<</<.CC-/..;--;-.:C99;BBC00/;//.;-9CAB0..--./.;BFFBFB/BF/9BB/:#.9.;A/////./////;/;//;///9/
@M05620:37:000000000-D9766:1:1102:8459:10885 1:N:0:57
ACCACACCTTCTACAATGGAAGTCTTCCGGCTCTCGATGTGAACANCCCTCGTCTGACCGCTAGTCACATTCACACCTCTGCCAGACCGTCTCCTGATGGTAAATTACCCTCTACCTCTTCGGGTACCCCCCTCCCTCTTTCCGGGGCCCCCGGAGCTCCTCCCTTTCGCACTGGTGCTCCCTTCTGCCGTTTTCCGCAGTACTCTCTTATCTGACCCTAGTCNCCTTGTGAACCTTGCAGGTTCCAAATC
+
BBBBBBBBFFFFGGGGGG44B4BDGG55BAAAF3GEHHD2DFG3D#BA22BABBGGHHH0E0013DAFGHFHH5DB>31F33BB31B?/?1B2BB@3BFG34B444BBBF3?BF4BBBBG?/<<//2BB?><</?F2<0??11///---><-<-<--.0;;:;.;;:0.:;;-99;/;0;9.B0C99;0A;AGA;F..--.;;/;//;9/;/9;;;/./.99;#;;9;./99BF..;////.;;9/;/9//
@M05620:37:000000000-D9766:1:1102:15507:11101 1:N:0:57
GAGGCTGCTTTGGACGAAACTCATAGATTAGTGAAACAATTTCGGNTGGACCTGGATAAGTTTTTTGGTTAGCTTACAGAAGCTGAAACAACTGTCCCACATGCTACTACCAGTAAGGAAAGGCTCCTAGAAGACTCCAAGGGAGTAAAAGAGCTGATGAAACAATGGCAAGGAAGTCAGGCATTTCCGCTTTAGCACTCTTGTGGATCCAATTGAACAATTCNCAGCATTTGTACTTGTAACTGACAAGC
+
A3AB>AF>BBB4F44AEEAAGGHGH5DDDFA5DADGFH2355D22#BB22AABEFH55BFG5D5BEF01?5B5BF5B@B@FHBBG33B3B?BGH4BF33??3B@34BG?BB33?BB4?BBEGG/3B?BF?BFG?B?BFBFFC??<?<FGB@F@@FH<?1??FGGA???C<1>.<0<<><>0<>>><0=<<CAE<<==G0/;0:CGAHHHH::0<CG::=/00;#.9.;.B90F009=FG0CCBF;9/CB9;
@M05620:37:000000000-D9766:1:1102:23996:11253 1:N:0:57
GAGGCTGGCTTGGAAGAACCTCATAGATTACTGCAATACTTCTCANTAGACCTGGACAACTTTCTTGCCTTGATTAAAGAAGCTGAAATATCTGCGAATGATTCACTCAACAACATACGCAAGTAAATCCCTACACAAGAAGAAAAGCTACAAAAACAATAAAACGCAAAAAGGTCCTTAAAGATATCACAAAATTGTGACACCAATTGACGACTTAACCCAANTAATCCCAGCACTTGCAACGCCAAACC
+
>1>A>1B>>BB>A1BBECBEBBBFED1DADAAABA1DB1221DBD#/B//BB1BEF010A1B2BD1D11B1BBDB2ABDB0B1BF111DD2DDFG//>>B122BBB210B01?/>011B///>1>>B22<<1BB101?B<001BBBB01111110/?</@11@>1/////0..><1<<11>>1>1=0=0=<0.<0/0=000<<:;./:000:;-..0000.9;#;.:..;000::9;CF0990-;-;;--;
@M05620:37:000000000-D9766:1:1102:17956:11293 1:N:0:57
ACTGCCACTTCTCAATCGCACATGTGAGCCCTGCCCTGGCCGTCANAACCCTCCTACCCCGTCCCTCCCTTGATACAAGTAGCCCCAACCCCTCCCCTTGGCCTTTCCCTCTTCTACGCTCACGCCTAGACTCCTCTCATGGTCTCATCACTTAGCATCTCTGCACACACACGCCGCCATCCTAACATCCTTTCACCTAACACGATTTCAAGACTCCCCTTTTNCCCCTCCACACCCCCATCTTTCTCCCC
+
11>>AB@BBF@B1BBBBFFFGC1BDE3DBFFH0FF0B0ABB/AAE#BABABFE/BBB0AB//AA/BBBBF@F11DD1B@1BB11BB/B?//????/?0BB101BBBBB11<0F1222/<///1/0?0<01@11@@F@<<211<21<1111111111<11??<11111<.<..<-.--;:.;.00://00/0:0000;0/////.-;..000;0/09/..CF00#9-:----;99A-9--9-B/9;/99//-
@M05620:37:000000000-D9766:1:1102:9582:11302 1:N:0:57
GAGGCTGCTTTGGAAGAGCACACGTCTGAACTCCAGTCACATTCANAAATCTCGTATGCCGTCTTCTGCTTGCAAAAAAAAACCACCTCAAACCACTTCCCACAATGGCGTGTCCGTCATTCCTTTACGATTTCGCCCTCTTGTGTCTCCCCTTGCCACCTTTTCCTCCTTTTTACTTGTTCCTTCCGCGCCCGGGACCCCCGATCGGACGCGCCCCGGCCTGNCCTCCCTTCGTCGCTCCTTATTTGGTA
+
AAABBBFBFFFFGGGBCBBFBBGGBAABFFHH5BGAFF3DBAFGG#2222BDDFFEBAGAEAE1FDF5FH5GFB55BG0>>>?11??1B3B33///3333BBF?/BBF2//</BFAGGDBGG2FFG@@//??CGHGAEAFHE1F10>G<DFEGG<GH1<<GG0<=D0=/<GDDH.;CGHH;;=G0;G.;;;ABDA?-;CA.-;-9B-..9-9-@-9-99-;AE#9;;;E?.BF...-;.;AB/;//;//;/
@M05620:37:000000000-D9766:1:1102:27741:11968 1:N:0:57
ACCACACCTTCTACAATGGAAGTCTTAAGGGTCTCGATTCGAATANCACCCGCCTGACCTCCAGCCCCATTCACACATCTAGCACGCAGTCTGCTGCTTGCAAATTAACTACCTCAGCATCCACCATCATAATCTGGGAGATGGCAGGCAGTGAGAACAATGATAAAGACAGGCGTAACCAAGGATGGAGAGTACAAATGACACATTAATGACACCCAATTAANCCACGAACACCTTTGGCATGTACCAGC
+
ABBABAABFFFFGGGFFGB4F4FGFD565B4BAFHGBG552BBGF#B2B2BEAAAFFHBGHCGFBA1AEAFGD5BF1B3FDD5B3/>//BFD@GGC3BBB1B4@44B4B4B3233333BB3333?/3334B444B3320//22222//?//22@222<?01111111???F0..<<-..>1..<.0/.<//./000<:000000;:000000000.:..9090#...9.-.:;/./000///;./9////.
@M05620:37:000000000-D9766:1:1102:9618:11977 1:N:0:57
GAGGGTGGCGTGGAAGACCAGACTTCTGAATTAAACTCACATTTCNTTAATCCGGATGTCGTCTTGTGCCCGCGCAATTAATACCACTGTCTCCATGTCTTCTTCGACCTATTTTATTGTCCAACTACAGAAGCTTGGCGTAGGGGCGACTTACGGCATTGTGGCAATGCCGTCGTAACCGGGCAGGGGTCTGACAAAGGATGGAAGTAGGATGGTATCTTAGNCTCACACCAGTCCCCCTGTCTGTTCGA
+
>1>A1>A111>1A01B000000AA2D21AA2211112BB1BFG22#A/B//2AB/BAA1D/ABGF1BB110>/>////1B@22111111@122>111>22B2212/</</11122B121B21211B1B11>111110/0<//<////--<-.00..---0000..;0/0/:-;---;.A0-----.---9-;////;-/--9/AF/9/////99-9//99B//#:-9-99/---/9:/9---:/;///;-;
@M05620:37:000000000-D9766:1:1102:12390:12070 1:N:0:57
TAGGCTGCTTTGGAAGCGCACACGTCAGAACTGCACTCACATTCANAAACCTCGTATGCCGTCTTTTGCTTGATAAAAGAAGACCAAAACGCTGCTCATGTTCCTTCCAACAAAAGTGCAAACTATCACACCAATTTAATGGTAATATTATATAAAATATATAAACCTAAATGAGGCCAACATACATTAGAATTACCCAACATTCTGTCAAGAATACACAAATNCAACCCCACCCATCGAGACCACTCACC
+
>>1>>CFAFFFFG1B1AAAAE0BE000BF1BE11G1BFCFFGG12#//AAB0BF/BBFDEAAEGFDHFFGHB01@21DD/F01000/B/0/>//?1B1B122>22210121?/00011121<011212211///11222221122222222>222212111111110011111110......0111111<0000000/0..</0000000000/00:000..0#...........;//./...././;//-
@M05620:37:000000000-D9766:1:1102:4440:12182 1:N:0:57
ACTGCCACTTCTCCATCGCACAGGGGTGCCCTCCCGTGGCCCTCANACCTCGCATACCCCGGCCCCCACTTGCAACCAAGAACACCCACTCCGCAGCTTGGCTGGGAACTATGTGCGTATCCCGCGTAGGCCTCTGGGCGTTGGGGCGGAGTGCGGCGTTGGGGCCCGCCAGTCCTCCCCGTGGCGTGTTCTGGTAAATGCTGGGGTGCGTCGGGGCTCTTTGNCTCCCCCCCGTCCCCCTGTCTGGTCTA
+
>1>>>BB11DDFGGGBBAE1E?BA000AABBB00B/AA/AF///0#B/B///////BB1/>E/>E/E/E01BB1FGG//B00BBFF/?EFG0/?/@/BB0?B1?EE01<?1@FG@2/F/CGGC/<<C--.1/=<GG0/.<A;;.--:-;9;CA0@@;@@@@F@@F->@-;;-;BFFB/;A-AA--9-9AFFFEFF///;;/BBFF@A@---;9-9-9@F/BBF#-;:;E?F@-;ABFFFF@FFFFFFFFE/
@M05620:37:000000000-D9766:1:1102:2473:12521 1:N:0:57
AGTGCCAGCTCTCAATCGCACAGGTGAGCCCTGCCCTGGCCCTCANACCCCTCCTAAACCGGCCCTCCCTTGCGGCAAGGATAACAAAACACTCCCCTGGAGTGGGAAATCTTAGGAACAAAGGGCCAGGAAATCAGGAATTTCCGATGAAGCAGTAGTTGGGATCCAAAAGAACAATACGCAACATGTGTAGGTCGAAATTGCCGCGCAAGAGCCACACGAGNACAAGAGAACACTTCGTCACTCCCATA
+
>A>AAFFFBFFFGGFBGGFGEG4FBE5B4BFG2FGD3BBBB2ABF#BAA1A11BCG53BAA0AA>111BBD?3//>>EEF133B333B0B?BGBF/?0?F0FB0//?1/1B22B111100@<<@/???/?<00?11111?1111@..<>11=110<100=0=-.<.<<00./.:/:/00;...--;//;9;;0990--9..0000---9--9...;/;..---#..;.....://.;;/.B...:9.;.//
@M05620:37:000000000-D9766:1:1102:11535:12815 1:N:0:57
GAGGCTGCTTTGGAAGAACATACGAGAGTACTGCAATCATATTCANAAGACCCGGATGACGTCTTTTGCTTGCTAAAAGAAGATGAAAAATCTGCCAATGTTATCAAGGCTAAAAGAAGGGAACAAAGAATTATAAAAGTGAGACAAATAAAGAATAAACAAAAAAGAAGGAAGGCGTAAAAACCAGCAGTAATACAATTGAACAACCCAGGAAACAAGTAACNGAATCTGACCATTTCACTACCAACAAC
+
A?AAAAFAFFDBF1BFFBGFBE10000A1DDF2F11A1B222DDA#////AB/AAF//BBBC/BBF1BAGGG>1221BB/B0@B@11B1>0BB2FBB1FF2222B22@1?11>11>/000//0/B0<00B11B2>22BF112111B0@11<111@11>11@/00//??0<0<>F..-.-..0<....</.0000;:0::0<000:/.:.....;/:/./900;#.....90;;:/0;;000///-9/;---
@M05620:37:000000000-D9766:1:1102:18618:13143 1:N:0:57
CCTTCCACTTCTCCATCGCACAGGTGTGCCATCCCGTGGCGATACNCCCTCTCCTTCCCCGGCCCCCCCTTGAAACAAAGAGCACCCACTCCGCATCTTGGCTGGTACCTATGTGAGTATCCAGCGTAGGACTCTGGGAGTTGGGGAGGAGTGCGGAGTTGGGGACAGCCAGTCCTCCCCTTGGAGGGTTCTGGTCACTGATGTAGTGCTGAGTGGCTCTTTTNCTCCCACCAGTCCCCCTGTCTGGTCTC
+
>111>B1BBFB@BFFBBAE1A000BBBAD1DDGFFEHAAE/A//A#B/B//FF011BB0FA/>/>>E/>>001>BF0>BG000BEG/<?GB0/?</<F2>1B<FC01?FGFG1@D21@2@FG1?F/?/>A11>>FH1<0<CF1<--.-<.;GA0;--:.9B/--.-...;..;FFF09C./;F/0/;=BFFF//;;//://;//9/:;/;:/-9/-;;BFFB/#;9;9A-;B--BFFFFF@9FB/:/;B9/
@M05620:37:000000000-D9766:1:1102:28611:13232 1:N:0:57
ACCACACCTTCTACAATGAGCAAAATTCTGAACTCCAGTCCCATCNAGCGATTGCGGCTGCTGGCCCCTGCGGTACCAAAAAAAACAAAATCAGCGACATATACAACTACGAAAATAGAAAGGAAACAAAAAAGAAAGAAGGAAAAAAAGAAGAAGTGACAAAACCAAAATAGAGGTCGACAAACAACAAAAAAAGTTAAGATGAGAGAAAGACAAAAGTATCNAAACGACTTCCGTTGAAAGCGACCACG
+
AAAAAAAAFFFFGGGFGGGGGB1A0ABFFDGHHHH11BDG1GHH0#BBA/A//ABB//AAF1B1B0/A/BB///B/BBF/>/>>////001B111/////B2BB211111/???/@<<1111@000?0<?0//.<001000<<0</.-<..:////00;000;:......;;090/;/--9.-;9;.:9.9:--;-//;;/9//9/9/-;/9/;/9--/////#-9----9--9/-;;9://;/--9;---
@M05620:37:000000000-D9766:1:1102:12671:13542 1:N:0:57
GAGGCTGCTTTGGAAGAAACTCATAGAATACTCCAAGGGATTAAANGAGCTGATGAAACAATTTCAAGTAAGTCAGGCATTTCCGCTCTAGCACCCTTGTGTATCCAATTGAACAATTCTCAGCATTTGTACTTGTAACTGACAAGCCAGGGACAAAAGATCGGAAGAGCACACGTCTGAACTCCAGCCACATTCAGAAATATCATATGACGTATTCTGCTTANAAAAAAAAAAAGTTGAAACACAACACG
+
A?AB>AF>@BB4F45BBGBFGGHHHFHF5F4DB44B32BA2BBD5#BAAFBB3BAFD53B1A55DDADDF5FGA5DFBB33DD5B1B0BD5D@B1>13?B324DDFDBBB3DB3@?@4BB44B??DB444DB4DDBBE4?4B3?FB//?B/????CBF2?22//<=?=@21??=<???/=?111>1<0<0<0><1==00<000=0==0D00<..0000:;00;#:;.:.;9--:;.;090000/..;....
@M05620:37:000000000-D9766:1:1102:21601:13598 1:N:0:57
AGTGCCAGCTCTCCATCGCACAGGTGTGCCCTCCCGTGGCCCTTCNCTCTCTCCTGCCCTTCGACCCAAAGACCACACGTAGGAACCACTGTCAAATTCAGAAATCTCGTATGCCGTCTTCTTCTTGCCCAATCCCCCCTTTGGCGAGGAGTAAGGAGTTGGCGAAAGACAGGCCTAACCGTGGAGGGTTCTGGTAAATAATGGGGTGAGGGAGGGCACTTTCNCTCCCACCACTCCCGCTGTCTGATCTA
+
>>>3>BFFBFFFGGGGBEE2E2B4B4B2BDBFF2FEHBAA2BAFB#BBF1A3FGBFHHCB321FBAEFFF33BBFGHA>B2B1BBF1??BBBB4BB4BB444?3B3BF0?E3G43<?<BF333?333?22BG2B22////??<0<//<-<<G011/0.CGF//---:ACGF/.CAF//:F@DE-A..-;FFFGEC00;F00;;0.ADF..9..;-@D.;;9BB#;;AEF.A...BFFE.999AFF9///B/
@M05620:37:000000000-D9766:1:1102:11860:13600 1:N:0:57
ACCACACCTTCTACAATGAGCACACGTCCGAACTCCAGTCCCATTNAGCCATCACGTCTGCCGTCTTCTGCGTTACCAAGAGAAACAACTCCGCCGCTTGGTTTGGACCTATGTGAGTATCCAGCGTAGGAATCTGGGAGTTGGGGAGGAGTGAGGAGTTGGGGAAAGACAGTCCTAACCGGGGAGGGATCTGGTAAATGATGGGGTGAGGAGGGGCTCTTTGNCTCCCACCAGACCCCCTGTCTGGCCTC
+
AAA1AAAACFFFGDG13GABGGA0BA0B0AEE00GH1FDFFHHHA#BAAFGF11BA0BFA1AA/AF/D2BD///B?1@10B0BB100F?1@G/?//>>?CE1C0/<BFGBFGFH22B12>BBB1F?/?</@1<<@BBFFE?0?<//.?->.<CGGHB<<CD/-<<..:CGHH0:<;CFCC-9;--9--./;;00;;;F/////9-;B9999/:A;;--;B///#;--;---9;--9---99-/B///;-:-
@M05620:37:000000000-D9766:1:1102:13901:13638 1:N:0:57
AGTGCCAGCTCTCCATCTGGTCTATCTCCTGCCCTTAGATCGGAANAGCACACGTCTGCACTCCAGTCACATTCAGAAATCTCGTATGCCGTCTTCTGCTTGAAAAAAAAAACACCCCAACGCTACTCCTTGCCTCCTATCAGCTGCCTCTACTCACGCATCTTCTCCCACTCGCGCTGAGGCTCTCCGCTTCCCGAGGCATTCAACCCCTCCGCTCTAAACTNATTGTTCTGTCTCGCTCTGCCCCATCT
+
>A>>AFFFBFFFG4FFFG5GBBDFHFHHHHHHHHHHHHDDGHGGG#BBFFFFHEHHFG5FGFGHHGDGHHHFFHHHHHHHFFGHF1?FGFEEEBFHHHHGHHHHFFEEE>E///0/</////>//>22222<211?C011?111<110111111111.0-.-000<00//../.=----....9./0/.....9/..---.//9//;...9..;.9;.///9/#.;..9/;///////....//;9...//
@M05620:37:000000000-D9766:1:1102:18012:13748 1:N:0:57
GAGGCTGCTTTGGAAGAAACTTACAAGCCAGGGACAAAAGATCGGNAGAGCACACGTCTGAACTCCAGTCACATTCAGAAATCTCGTATGCCGTCTTCTGCTTGAAAAAAAAAAAAAAAAAATAAAAAAGTAAAGTATAAAAAAATTTTGAATAATAATCAACAATCACAAAAGTGTTAAATAACAACGCAAGAACAAGAAACTAGCATGTCGCGTATGGAGCNCATGGCGAATAGTAATGAGACACAGAT
+
AAAAAAFAFFFFGG1FEGGGG1BGGGHHGHFFFFGGHHA00FGHC#BA/AFGHGHEGE0FFHHHHHFFHGHHBGH12FGGHHFGHHFEFGGHCFEGGHHHGGFFGHHHFGGCGBB<>///<-011111<.000000==0=000--./000.00000000000/090/0/09../0000;;000;000.------/-/:--/9//;;//9/9/--;;--;-/--#------9----/9///////9----99
@M05620:37:000000000-D9766:1:1102:6491:13750 1:N:0:57
AGCCCCAGCTCTCCATTGCTCATCGTTCTTCCCCCTGTGCTCATANCGTTAGACCTCCCGCTTGAACCCCCCCCACCTCACAAAACCTCGTACCTCGTCGTCTGCTTGTACCTCCCCTGGCGGCCGCCTCCCTCCTTCTTGGCCCCCCGCAGCTGCTCCCTTCCTCACCGGTTATCTCTCCGGCCGGCCTCCTTAGGACTCCCCTCTTTGACCTGCGCCTTCCNTCTAATTCCCCTTGTTCCATATCCGAC
+
>>11>>A11CFFGGG1AB1B1311BBB0BAD1ABBE01BDBBD1D#BBB/AB1AB1BBFF//B/BBGBE////>EEE001/>BBFB?EFF////2B??<B@/?/B>BC0B2?2<//?0/?0<@CG-=C.<CE</</0<0;0C/;CG-9--9;9/;C0;;CF9B/FF/;---;-9//:;:/;--;9@-;-9---/;//;;B//;--;B//9;9;9--;--;-;/#-;--;;;;9;:-:-//;/////;/---
@M05620:37:000000000-D9766:1:1102:3188:13839 1:N:0:57
AGCACCAGCTCTCCAATGCACAGGGTGCCGAGCGCTTGGCCCCTCNATCGAGAAAGCCTACGACCCCACCCCCCACCTCGGCCACCCGCTCAGCAGTTCCGCTGGGACCTATGTGCGTATCCCGCGTCGGCCTCTGGGCGTTGGGGCGGCGTGCGGCGTTGGGGCCCGCCCGTCCTCCCCGTGGCGGGTTCTGGTAAATGCTGGGGTGAGGCGGGGCTCTTTGNCTCCCCCCAGTCCCCCTGTCTGGTCTA
+
>A>>>>CFABFFGCFB5BB5B5B4FB2BB2AA2AAAABBGGHGHG#ABF1AB1EF3BBFH211BE/??EEF/>>>?EF0??/?>FGE/</>/2B2B2B2?/?C<BD<F?F1?1@@FAGFGGHBDGD@-<C-:;:GHFHHFGFGFAGG?D;@@BDFFFFFFDFFFFFFFF9;;@FFF//9;;ADFAB-BDFFFFFF//;:B/BFFFFAF.A..BFFFFAF/;;F#.9AAE.DB-;9FFFFFFFFEFFFFFFB
@M05620:37:000000000-D9766:1:1102:15246:14130 1:N:0:57
GCGGCTGCTTTGGAAGCAACTGACAAGCCCGGGCCCAAAGCTCGGNAGAGCACACGTCTGAACTCCAGTCACATTCAGAAATCTCGAATGCCGTCTTCTGCTTGAAAACAAAACCAAAAGAACAGCCACACCAAGATTATGGTAATATTATAAATTATTCAACTACCAAAAAGACGCCAACAATCTAATAAATTACCCAACATTATTACAAGAATTACCAAGTNCCACTCAACCCGTTGTATACTCCCACC
+
>1>AA>DAFFF1EGFA11BFBBBB1ABFG0EAA/A/B/0B0BBEE#BB/AFFGHHGBGHGF2F1GFEBBF1BGGFGFHFBB1B2BF1BFFGHE?EGCBGHHFGH>BBG0<?000/?//?0<00000/000///?00111<11<111111111<11@1111111111011<...</.<-<<:..0/000000000:;;:0.9?/0;0000;00//0000900.0#....;//9;-9-----///////9---
@M05620:37:000000000-D9766:1:1102:23095:14142 1:N:0:57
CCTGCAACTTGTTAATCGCACACGTGTGCCCTCCCGTATCCCTCANAACTCTCGTAGACCGTCGACTCCTTGAAACAAGCAGAAAAAAACACTGCCCCTGATACATCTACTAAAACAGTGAAGAACCAAACCAAACCTACGGCCCTAACATCCATAATACACCTACAAAAAAGAGGGTAACACAGAACAAAAATAGTCAACACCATTGTAAGAACAAATTACCNAAACTCAACACTTTGACATTACACAGC
+
1>>>A11BBD1B13BBFAFCGC0ABABFFGGH0EFAB00BD11B0#BAF/BGH/BB//DBEBE///>/BBFGH1FHHH0/B>>0B00>/?/BBBB0?/??B1211221BF>G2B11/B11<21100/0//<//////010<//<-<000111>110000=<0<////00..-../...;/00/;.:////:...0;;0=099;.:0900000;0//--//9//#-;--9/;/-/-BF//B9////9/;9--
@M05620:37:000000000-D9766:1:1102:10629:14246 1:N:0:57
AGTGCCAGCTCTCCATCTGGCCTATCTCCTTCCCTTAGCTCGGAANAGCCCACATCTTCACTCCAGTCACCTTCAGAAATCTCGTCTGCCGTCCTCTGCTTGAACCAAAAACCCCACAACTTCCGCTAGTAACCCCCTTAAGTGCTACCAGCTCATACAAGACGCTGACGCCAGCACTGGCGCTATCCGATGAACCGGCATTGCAACAGATCGACTCCAGGACNAAAGTTAGCCATTTGGACACGCCCACA
+
>>>1>BFFAFFFGGGABB1F11BBGBDFGG1BFHHHGH11DA0BF#ABFAB/B/B11DDFGDFGHB2BFG1BBBF1ADGH12D0/B/BF1>BE/BBGHH1FFHH1/B?///>?/?/////1121/<///12221////0@11221221011/1111<11<10?/-...0..-.-./.0//<-;--C/:..:.00;.--9--000090.//0/..--;/;//-9#-----//;////99//;//-----99-
@M05620:37:000000000-D9766:1:1102:15390:14290 1:N:0:57
AGTGCCAGCTCTCAATCGCACACGTCTGAACTCCCGTCACATTCANAAATCTCGTATGCCGTCTTCTGCTTGAAAAAAAAAACCCCCCCTCCGCAGCCGGGTTCGGACACATGTAAGTATCCAGCGTCCCAATCTGGGCGTTGGGGCGGCGTGCGACGTTGGCGCAAGCCCATCGGAACCCTGGAGGGTTCTGGTAAATGATGGAGTGAGGAGGGACTCTATGNCTCCCACCAACCCTGCTGTCTCGAATA
+
>A>>AFFFBFFFG4FBBAFEGCBEGDH25DAFHFAEGGGE5FDDB#A22BC5DFF1B3EBE1ABAG5FFDGB1GH5?0>E>>1/>/////?/BADCD<////??///>-001111<<>FFHHBDCDDF-<</<GFFFF:@-::C--.9-;-@=?-.9-;9..9-99>-AEF.//...;;E.:.AB.A-.;AFFF/;BBF/9;/;/;;9/FFBDA;.;;BF/;/#;;AEFBFF?..99..9//;9FB//.:.
@M05620:37:000000000-D9766:1:1102:27628:14320 1:N:0:57
AGTGCCAGCTCTCAATCGCACAGGGGACCCAGGGCCTGGCCCCTCNATCCAGAAAACCTATGACCTCACCCGCTACCTGGAGCACCAACTCCGCAGCTTGGCTGGGACCTATGTGAGTATCCAGCGTAGGAATCTGGGAGTTGGGGAGGAGTGAGGAGTTGGGGCAAGACAGTCCTAACCGTGGAGGGTTCTGGTAAATGATGGGGTGAGGAGGGGCTCTTTGNCTCCCACCAGTCCCCCTGTCTGGTCTA
+
ABAAAFFFBFFFGGGGGGGGGGHHGGGGGGHHGGGGGGHHHHGHG#BBFFGHHHHGHGHHHHHHHHHHHHHGGFGGGHHHHHHHHHGHGHHHGGGGGHHHGHHGGGHHGHHHHHHHHHHHHHHHGGGDDEHHHGHHHHCFEGHHGG.A@.CGHFHHCGHHHHGG.AFGHHFHHHHHHHGGGGEDDEDGCFGGFGCFGGGGGFGGFFFFFFFFFFFFFFFFFFF#;;EEFFFFFFFFFFFFFFFFFFFFFFF
@M05620:37:000000000-D9766:1:1102:17803:14444 1:N:0:57
ACCACACCTTCTACAATGGAACTCTGCAGGTTCTCGATCGGAATANCACACGTCTGACCTCCAGTCACATTCAGACATCTCGTATGCCGTCTTCTGCTTGCAAAAAAACAACCCCACACAAAGCAACACAATAACACCATGGTACTATAAAATATAACACAACCACTAAAAAGAGGGCAACAAATAACGAAAAAACCCAACACCATATCAAGAAAAAATCGACNTAATCGTACCCGTTGAAACATCACAGT
+
BBB?AABBFFFFFFFGFGBBDFGHHHDGCFBBBGDBGHA2BEF2B#BBF2BFBBGFF5GHFHHFDBFHHHHHH5FCGFFHHH?E?BDD>BEEBGGHHHHFGHHG2?>E???//////////022?2B0?/<222222//22211?11111@111111111>.....10111<../...<.<.;;0;;0..:.-;;;..;....9;00000;;09//;9A/.9-#..9......./.;;9./9///;/;///
@M05620:37:000000000-D9766:1:1102:5090:14463 1:N:0:57
GAGGCTGCTTTGGAAGAAACTCATAGACTATGGCAACACTTGCTANTGGACCCGCACAAGTCCGTTATCCCGCTTAAGGAAGCTGAAACACCTGCTTTCTTGTCCCTACAACCAAAAGACGACACAACACAGCAACCCAGGAAAAAAACGCACTAAAAAACACATAGAAAGTAAGTCAAGCAATTCCCACTACACCCTCTTATCCCTCCAATAAACACATACCNAGAATTTGGCATTGGAACTTACCAGCC
+
AAAAAAFAFFFFGGG1AEBGFBF3FF1F3BDFBGAG0GBB11DBB#/B//BG///A/A0B111//1//DDB//>B?1D1FC>/G111@10BE00B11112BBB1BF1BFGH1/?C//0<0/////B/?/??0/@000/??<??0C0<-.---<<0/00<<<...00=00:::0:;0:000://000009.9/9//;9;./00000/09.9;000///;-//;/#--999////;/:;///9;//99;;/-9
@M05620:37:000000000-D9766:1:1102:8779:14483 1:N:0:57
GAGGCTGCTTTGGAAGAAACTGACAAGCCAGGGACACAAGATCGGNAGAGCACACGTCTGAACTCCAGTCACATTCAGAAATCTCGTATGCCGTCTTCTGCTTGAAAAAAAAAAAAAAAAAAGAAAACAAACAGTATACTAAATACTAACACTCATTATAATAACTTGCTTTCTGCGTTTAAATCTATAAGCAAATGCGACAACATCCTATCTACATACCCACNTATGTCATGTAGTAGAGACACATGAAC
+
BABCBBFCFFFFGFGGGGGGGEBBFGGHGHGGGGGG2GDGFHHGG#ABABFHHFHEGHHFBBGGFGAGGHFF5FHHBGDFGHFGHFFGHFHHGGGH?FGHBFHEFHHHHGGGGC/<</</>>..0///...../0=<0=00000000:00:00//000000;00:0000000:000-..-.0;0000000000/0000999--.:/0/000:0;00:00/00.#.....000:000:0000:////00000
@M05620:37:000000000-D9766:1:1102:10286:14547 1:N:0:57
ACCACACCTTCTACAATGGAACTCTGCAGGTTCTCGATCGGAAGANCACACGTCTGACCTCCAGTCACATTCAGAAATCTCGTATGCCGTCTTCTGCTTGAAAAAAAAAAAAAATACAAATAACATCCTAAGGGGTACTCACCGCTTCCAGTCACTGTCACAAGTGAACGCGGTAATGGTAGAAGAACGAAGGTGAGAATACAAAAGAAGGCAGCAGGAGCAANAGTAGTTGCTCTGAAATCGATAACGAG
+
BCBABBCCFFFFGGFGGGCBDBGGHHHHHHBGHH5FGHGGGEGGF#BBF2FEBGHGG5FHHHFFAB3FFHHHHHG5BFGHGHFFGHFHEEGHFGHHHHHHAHHHFEEG/>>///022>1=11111111?11110->.111110.--..000000000000000.00000..--;..0000000000//.....000.00000:::./../..:...A.....:#..;..000000000:000...9.0.;.
@M05620:37:000000000-D9766:1:1102:11632:14578 1:N:0:57
ACCACACGTCTGAACTCCAGTCACATTCAGAAATCTCGTATGCCGNCTTCTGCGGGAAAAAAAAATGCCAAGCTTACGGAAGCTGAAACAACTGCCAATTCCTCCACCATTCTACCCGTAAGGAAAGCCTCCTAGAAGAATCCAAGGGAGTAAAAGAGCTAATGAAAAAATGGCAAGTAAGTCAGGCATTCGCGCTCCAGCACTATTCCGGATCCAATTGAACNATTCTCAGCATTTGCACTTGTAACCGC
+
11>>A>>DFAFADEGFGGG1BFF1GA3GA3D11112DABAFGHHE#/A/B/11//AAEGFA//>/0@@111B>F111/?/?/>1111BBG/?BCFFGHHB1BF10B00/112BB>B0??CCH1FGH0001??0??<DFG0111?1><>...><FG<</<<00<0=<00<;.00CCC:0;:0:00;//:9000.-;:..:9/9.009;00/-9-9-/B9:////#9;9A;B///9B/FF/;/;///;9//-;
@M05620:37:000000000-D9766:1:1102:11724:14586 1:N:0:57
GAGGCTGCTTTGGAAGAGCACACGTCTGAACTCCAGTCACCTTCANAAATCTCGTATGCCGTCTTCTGCTTGAAAAAAAAAACAACCCCCACACCACCTGACCTCTCGGCTGCACCCCTGCCTTCCCGTCTCCTCTCCTCCTCCCCTTACGCCCCCGCGCTCCTGCCCCCCTTTCCCGTCCTTCCTTCCTTTCCGCTTTCTCCCACAATTTTCTCCCCTGTCCNCCTTCTCCTCCTTTGTCTTATTCCCTT
+
BABCCCFCFFFFGGGGGGGGGGHGGHFFFHHHGHHHHHGHC3FGH#2BAAFEGHFGGGHHGEGHGFGHHHHH1CGGFGE>EE1?1??////?//////0B3B?3B2?/?///?2@2/BC/?F11?0FA=FFFF1<<>01>F<G0FAC<0<C.<-<E-@--9.909CFEEA?B.9CFBAA...0F/;0::0:::09..;EF000//;..0;0000::/9;.00;#:.;..0000;9/;:0::000009;0:0
@M05620:37:000000000-D9766:1:1102:15941:14599 1:N:0:57
GCTGCCACTTCTCAATCGCACACGTGAGCCCTGCCCTCCCCGTCANAACCCTCGTACCCCGTCTCTCGCTTGAAACAAGCAGAACCAAATCCTCCGCTTGGCTCGGACATATGTAAGGAGCCAAAGTACAAATATGGGATGGGAGTATGAGTGAGGAGTTGGTGACCAACATGCCGAAACCTAAAAAGTTATGTACACAACAGTAGTGAGAGGAGGCTCCTTCNCTACCACACACCCCCATGTCTCGCATC
+
1>>>A11B@DBDDAFBGGGGGG0AB00ABFFG0AG0B00BB/BAE#BABAAAF/AB//AAA/B0021/B?>F01BBF>B/BB00B?0?/11BBBB/???F/011>//</1B22B2221B/?/@000@2221@11?1<001?//0/<01>1=><1101.0<0/.<0<0/.../<00---=-:://0009;B0;9009C00..9/090;9000/..;;.;A-9//#;--;A/9----9-@99B9FFB//-9--
@M05620:37:000000000-D9766:1:1102:16600:14600 1:N:0:57
ACCACACCTTCTACAATGGAACTCTGCAGGCTCTCGATCGGAAGANCACACGTCTGACCTCCAGTCACATTCAGAAATCTCGTATGCCGTCTTCTGCTTGCAAAAAAACCACCCAGCTACCTCTACTGCAGGAAAACAGCCGACTAAATAACCTCAATCAACTAAGCCCTTTCTGACTAATAACATCTTTTGACCTTATCCACCAGACTCTAGTCTCTGAACTNAGAATTGACAATAAATCTTCAAAATCT
+
BCCABCCCFFFFGGGGGGCAFBGHHDAEFG2BFG3EGH22BEF2B#BBFFFGBFGGH5FHHHHFDFGHHHHHHFG5FFGHGH??3BFB/BEG?GHHFGGG1GHHB1>E/<?/?///0332BB?2233B3220?@2@G/2=///A</?11=111<>1>1111<111100.//0=00DGG0<00<0000;0000:;:00000:<0.....0000000090000;0#.;..9000000090;0900000:90:0
@M05620:37:000000000-D9766:1:1102:20782:14619 1:N:0:57
AGGCCCAGCTCTCCATCGCACACGTGTGCCCTCCCGTCCTTCTTANCTCTCTCCTGCCCTGCGATCGAAAGATCACACATCTGAACGTCAGTCAAATTCAGAAATATCGTATGCCGTCTTCTTCTTGCCTAACCCCCCCCCCTCCATAACAATCCACCACAACTTCTTTACCAGGATGCATAAACTAATACCAAAGAGAACACTACCATATGATAAACCCAAANTCAAGGAACCACTTCAATCTTCAAAGG
+
>>33>>AAFFFFGGGGBAE2E24AB4BABDBFGGGEG2225BBD5#BBFFGHHHHHHHHH1AEE1B01BBEG3BBGGH1B34@BFH11???BFG4BBGHHHHHGH4BFFGHHHHHGGGHGHHGGHHHH11BBGFGDD/<>---../00</00://0/.;.:../0000000900..0/:9000;;09;000090.////9/;;/;/.9;/////:////:...#....././....//////////;///.
@M05620:37:000000000-D9766:1:1102:11807:14636 1:N:0:57
ACCACACCTTCTACAATGAGCTGCGTGTGGCTCCCGAGGAGCACCNCGTGCTGCTGACCGAGGCCCCCCTGAACCCCAAGGCCAACCGCGAGAAGATGCCCAGGTGAGTGGCCCGCTACCTCTTCTGGTGGCCGCCTCCCTCCTTCCTGGCCTCCCGGAGCTGCGCCCTTTCTCACTGGTTCTCTCTTCTGCCGTTTTCCGTAGAACTCTCTTCTCTGACCTGNGTCTCCTTTGGAACTCTGCAGGTTCTA
+
AAAAA@AA1CCDFB1FGG1FGGHHGEFA0EHAGCAE0EFE?GCCH#BBFFFEFGFBGFFA>>>EFGGGGGGHHHFEGGFHGEHHGGFEGGBCGGGFHFHHHHHGF1??FBFFHHGCCCGHGFFHHHHHHBCCC@CCFGGGHHGHHHHHEGGGGFGGGG-@?FBFGGG@@FFFBBBBFFFFFFFFFFFFBBFFF@F?FFFFFBF?-9;:/BF/FFFFBF/;BFF#;;AFFFFFFFFBFFFB/;BFFFFFFF/
@M05620:37:000000000-D9766:1:1102:15793:14731 1:N:0:57
GAGGCTGCTTTGGAAGAAACTGACAAGCCAGGGACAAAAGATCGGNAGAGCACACGTCTGAACTCCAGTCACCTTCAGAAATCTCGTATGCCGTCTCCTGCTTGAAACAAAAAAACATCTCCCGCGTAGGCCTCTGGTCGTTGGGGAGGAGTGAGGAGTTGTGGACCTACAGTCCTCCCCGTGGCGGGGTCTGGTAACTGATGGGGTGAGTCGTGGCTCTTTGNCTCCCCCCCGTCCCCCTGTCTGGTCTA
+
A?AAA1FABDDFGFGGGFFG1BABAAABFFBAB0BF0AA0FEGGE#AAB/B1BBF/BFG/12BDFA1BDBA11BBG@D2@FDGBGB?EC0BG//>B0@FG1BBF>11>B>B>F////B1BBF0///>C//1@@0F?111<<?00--.->.<<.00.0CGCF=<C0=G/0;:0<CHEG:;A-C.-9----;AF9FF//9;9///9--;=-99/----9:;;BF/#9;AE?-A@---;BFFF<-BFE/BFF//
@M05620:37:000000000-D9766:1:1102:13484:14806 1:N:0:57
ACCACACCTTCTACAATGAGCTGCGTGTGGCTCCCGAGGAGCACCNCGTGCTGCTGACCGAGGCCCCCCTGAACCCCAAGGCCAACCGCGAGAAGATGACCAAGGGGGGGGGCCCGCTCCCTCTCTGGTGGGCCGCCCCCTTCCTCCTTGGCCTCCCGGGCCGGCGCCCTTTCTAACTGTTTCCCCCTTCTGCGGTTTCCCTTGGGCCTCCCTTCCCTGCCCTNGTTCCCCTTTGGAATTCGGAGGTTTCT
+
CBCDDDDDFFFFGGGGGGGGGGHHGGGGEGHHHGGGGGGGGHHHH#BFFGGGHHGHHHHGGFGGGGGGGGGHHHHGGGGHGHHHHGGGGGGGGGHGHH2FH2/?////--;-;C---9-;./9;/00:0/:-;.-;9-;@-.;990B/090;00;E.A-9------;@-@F0000000;0:0000/.;./00;--;;D0B000/0.......:0///00.;90#.....;/BF0;/;0000...-;.;009
@M05620:37:000000000-D9766:1:1102:8449:14821 1:N:0:57
AGTGCCAGCTCTCAATCGCACAGTGGCTGGTCGCTCTCCTGCCCTNAGCTCGGAAGAGCACACGTCTGAACGCCAGTCACAGTCAGAAATCCCGCATGCCGTCTTCTGCTTGCCCACAAACAAACTCATAAAAATAAAAGGGGACAAGAATTAAAAATTTATCTAAAAAAATGAGGAAACTGAAATGTAAATATAAACAAAAATATTAAAAAAAGTACCTATCNCAACAAAAAAACTCCAACACGATCAAC
+
AABCCFFFCFFFGFGGGGGGEGGBG42B22BF22AFHF3533BG3#BB1ABE0?F1BBFH12FEB12?BGG1E/E/FG3@B3BFFDEGCGH3@?/>/?33><>BF4BGHHHH/22B?<FB/0?0/22>22D22@022211/<//>=000<11111110111110=0000-:.000/0;C/00<000000000000;000.....;0000000--.0;000000#...99:...--9000000.;.:.;.0/
@M05620:37:000000000-D9766:1:1102:6303:14830 1:N:0:57
GAGGCTGCTTTGGAGGAGCACACGTCTGAACTCCACTCACATTCANAAATCTCGTATGCCGTCTTCTGCTTGCAAAAACAAAATTAAAACACTTCAACCCAGCCAACGTCTCCAACTCCCAATTAAATAAGCATACACCCACAAACCTAGCATCAATACAATAATGCCTATCAAAAGTTTTCACTATTCGTACTCCTTCCGACTTACTCTCCACACTCGCAAANGAATGCTTGTAATATGAACAAACAACC
+
A?AA>AFAFDF1G11AA1AA0BFEBB0BBFFGAB10ABFBBFGD2#//B/B2DBABFFDAAEEHGADF1BFB/1110//??001111111/0111B110///0/00////001111011/0B011112>B111111110/////0//0@1112111111111111111111111110111111111111///..0/000/..--.000000/0//.//.--.9#...;.0000.;000000900/.-----
@M05620:37:000000000-D9766:1:1102:21269:15007 1:N:0:57
GAGGCTGCTTTGGAAGAAACTCACAGGCCAGGGCCACAGTCCCCGNAGGACATAGGTCAGTACCCCACCCACATTAAGAAAGCTCAAACGCCGGCTTCTCCTTGAAAGCCATAACGCTTTCTCAACATTGTGACTCCACTTTACACCATCTACACCTTTCACAGAGTAACTGCACGGCACGGACCCATTGCTCGGAAGTGCCCACGTCTGAACTAACTTCACCNATTCGCATCTTGTTCGCCGCCATTTTC
+
>11>A1CAFFBD1B1FCFGG11F1F1A00BA0A0000B0B11B//#/B//BF1111111B22111///A////B21111DF1G@11BB1//>E>///0B1B1<11111B00<<11//B</12BB201@11>@2@21<@FDDD11110/??1111?001111<111011>=F11</.--<<.---::./00000;-...090090.;99FA;0/009;00;:B/#9;-;---;-;/99//--9---9-////
@M05620:37:000000000-D9766:1:1102:21665:15120 1:N:0:57
GAGGCTGCCTTGGAAGAACCTCATAGACTAAGCGAATGGCTTCTCNGTGCAGATGACATATTTTCTCGTCAGTCAGGTTGCTCAGCTCTACCGCAGCTGTGTTGCCACCTAAATACGTATCAGGAGTCCGAATCTGAAATGAGAAGCGACGTACAAAATTGGGGACTACCACACGTACCAAAGACAGCCACAGTACACAACAGGGGCTAATGTGGGCTCTTTGNCAACCACAAATCCCCCTGTCTGGTCTA
+
>1>A>1B1BB@BA1ABFBBAAFEGFFH1BBB1000A0BBB0001B#A//BAB1A1DB12AAD22D1BAA//BA11DB1@B0BBDBB@1BBBB>>>/>>BB020?B@1BBB>>1221/111B2B<<?BB1///<?22221>B111B01//><<///1?01111.-.-0000<0.<<</..=<.//;:;...;..00;000..;/..---900000;..9A/0;0#.99-9--;--/;:/;---9/9/9;/;;
@M05620:37:000000000-D9766:1:1102:12581:15187 1:N:0:57
AGTGCCAGCTCTCAATCGCACACGTCTGAACTCCAGTCACATTCANAAACCTCGTATGCCGTCTTCTGCTTGCAAAAAAAAAAACCACCTCCCCAGCTTGGCTGGGCCCTCTTAGCTTCTCCCTCGTATGCCTCTTGTATTTTTTTATGAGTTATTAGTTGTGGACCGACATTCCTCCCCGTGACGTGTTCTGGTCCCTGCTTTAGTTCTTCTTTTCTCTTTGNCTCCCCCCCGTCCCCCTGTCTGTTCTA
+
AAAABFFFBFFFGGGGGGGGGGGGFECEHBHHDCCBG3FGBG5GG#22222BBFFEBBBGC1EFC55DFB5F13BFH10>>//>EE///0BF/??/BBFF/B2///??/?<?222@@G2DFH2<C/?/001?DCGB1>11===<--.=GG0=0=0000=G00..<CG-:@DFGGGF0CEE;C..;.:.;9BFBB;BF.B/;/9////;:////9;//;B/;;/#.9;AE?A>--..;DFF9.99:///9F/
@M05620:37:000000000-D9766:1:1102:20493:15295 1:N:0:57
AGTGCCAGCTCTCAATCGCACACGTGTACCCTCCCGTCTTGCTTTNCTCTCTCCTGCCCTTCGAGCGGAAGATCACACGTAGGAACAACCGTCACATTCAGAAATCTCGTATGCCGTCTTCTTCTTGACCAACCCCCCACCGACCTACAACATATCACACTTCTACTAAAATGATGCCAACTAATAATAGAATTACGCAACACTATCACAAGACATAATCAATNTGACGATACACTTTGAGACTCCTCACC
+
AB>ABFFFBFFFGGGGGGGGGG4AF44BDGGH2EF2B2225BD55#BBB1BGHHH3GHHHH2GH21A0>>E13@BFGHGHFF?GHH1BF1>/??EH4F44B4FFH3BFGFFHHHHGGGHGHH1FFHGH11@FE/EACD@..<---.0//0<./00000<//000000000000000;0;0.//<09;000;000;0.;.;-;.0;00000099/9/////9//#...9..:.9////9//..//9//9/..
@M05620:37:000000000-D9766:1:1102:14541:15328 1:N:0:57
AGTGCCAGCTCTCAATCTCCTGCCCTTAGCTCGGCAGAGCCCACGNCTGAACTCCATTCACCTTCAGAAATCTCGTATGCCGTCTTCTGCTTGAAACAAACAAATACACCCAACCCATCGCCCTTTCATTCCACCTTTACTGCTTCACCATGTATTATACTTTAACCTAGAATATGCCATTTTACTTTTACACTACGCATCTCGAAACCATCTTATCTCCACCNGTACGCCTCAGCCCCCTTACCGTCACA
+
ABABAFFFBFFFG4BGGGGG5BAFFGFHG4BDEEF2A2BG2FGGE#BB11BFABGBDFDGH3BAFEDFHHHFGGC?BGHFFG>>1?FFHEFEF1EGF?FC1B?B343333///////33//?//22333?33?20023@2222222@222222221<11111111111111111<11<1<11111111<110<0//.-..<00.</.:..0/000000000/9#.;9...-..////9A-9.///.;...:
@M05620:37:000000000-D9766:1:1102:12427:15350 1:N:0:57
AGTGCCAGCTCTCAATCGCACACGTCTGAACTCCAGTCACATTCANAAATCTCGTATGCCGTCTTCTGCTTGAAAAAAAAACCAACCGCGCGAAGATGATCAGATTGCTCCCTCTTCTTCTTTCCACTTTCCCCCCTCCTTACCTCCCGGCTCTCCTCCCCTTCTCCCTGTTTCTCTCTTTTCCCTTTTTCCGTCGTCCTCTTTTCTCTTCCCTGCGTCCCCTNTGGCCCTTTTTAGGTTCTCGCTTGTCC
+
AA>AAFFFAFFFGGGFFGGGGGHCGHFA5FGHHHHG5BFFDEDGG#2B2BFHH2FEBEHGE1ABAG55FHHGHF5B?0E/>11?1EE/>>/////?F112?2112111?<<?0@CGHF1@@FB1?111?11?10?->DD010</<<GE<-=-::;C0/;:./:GCC;/C090;0CCF0BF000;0;;BC090.;9--;;:BF/;/;/;F/99FF/.-.;-;99#;;..9;A/B//.//999BB..:.9.9;
@M05620:37:000000000-D9766:1:1102:17689:15543 1:N:0:57
GAGGCTGCTTTGGAAGAAACTTACAAGCCAGGGACAAAAGATCGGNAGAGCACACGTCTGAACTCCAGTCACATTCAGAAATCTCGTATGCCGTCTTCTGCTTGAAACAAAAAAACTCTTCTGGTGACGACCTCTGTACTTGCTGACCACCCACGACTTCGGGAATTACACCTTCTACCCTCGACTGGCTCTTTACATCAACGTATTGTGTGTGGCCTTTTTCNCCCTTACACGCCCCCCGGTTTTGCCTC
+
AAAAA>FA@FBFFFGGAGGGD1AFFBFHGHFFECGGFHEF0AFHE#AB/AFCCGFABFEFG2BBBGCGAGHHHGFHBFGDFEGFHGBEGEGHGEGGGHGH1BBFCFG1>FB0C/>/1111B2111B1B/////@11@222@@11@1001?//////>.<1<..--/00<0</<0/0000;0.-.:.:;./0;00;000000/.:.0/000/.9C..99/00;/#9:---9///-9999-9--9--;;//9/
@M05620:37:000000000-D9766:1:1102:17715:15604 1:N:0:57
GAGGCTGCTTTGGAAGAAACTTACAAGCCAGGGACAAAAGATCGGNAGAGCACACGTCTGAACTCCAGTCACATTCAGAAATCTCGTATGCCGTCTTCTGCTTGAAACAAAAAAAAATCTCCAACGTCGTCATCTGGTAGTTTGGGCGGCTTACGGATTTTGGGCAAGACCGTCCTACCCGTGGAGAGTTCTTGTCAATGATGGGTTGCGTCGGGGCTCTTTTNCTCCCACCCGTCCCCCTTTCTGGTCTC
+
A?AAA1C>1BBDGB1FGGAFDABABABFFGFAE0BF0BFG0EGHG#/A/AFBBAFEEGHFE2BAFAAFFHFF1DGFD2BDFFFGHFFEFFFG/>EB/BGH1BBBCH@1BF0BE/<//B1211B1<////<</0>211?<1111?//0/-<-</0.....:00-..;.:/:F-;.AAF09ABEG-../9:BFB//9/////9///-99-----9--;99EFFF/#:9-;--FBB-:;9AEB?-;BB///;//
@M05620:37:000000000-D9766:1:1102:13320:15704 1:N:0:57
AGTGCCAGCTCTCAATCGCACACGTCTGAACTCCAGTCAGTCTGGNCTATCTCCTGCCCTTAGATCGGAAGAGCACACGTCTGAACTCCAGTCACATTCAGAAATCTCGTATGCCGTCTTCTGCTTGAAAAAAAACAAAAACTCCTCTTGCCTCCCCTCTCTTCTTCCCCCCTTGCCCTTCCTGCCTTCCTTTCTCCTCTCTCCATCCTTTCTCTTCTCCTTTNCGCTTCTCCTCCCTTTTACTCTTCTCT
+
BBBBBFFFCFFFGFGGGFGCGGHGHGHGHHHHHHGFFGGHHGHHH#BBAFFHHHHHHHHHHHHGFHHGGGGHHHHHHHGHHHFHHHFHHHGFGHHHHHHFHHHHHFHHHGGHHHHGEGHGHHGGHHHHHFHH?/<///00//2?110111111?///0.<01111111<0<<-./0<<0/:/000:000<C0<00000/0:::/<0<.:00000:000<<::0#9.<99<0<00</./0000<000000:0
@M05620:37:000000000-D9766:1:1102:3282:15802 1:N:0:57
GAGGCTGCTTTGGAAGAAACTGACAAGCCAGGGCCAAAAGCTCGGNAGCGCCCACGTCTGAACTCCAGTCACATTCGGGAATCTCGTATGCCGTCTTATGCTTGACAAACACCAAAGATAGCCACCCACACTATTAGAAGGAACCAAAACACATCATCACATAACAAAAACGAAGACCTGCACACTACTACTATCCACTGCCTTTTTCCAACGCAATACCTACNCCAACTAGCACCTTCAACTTACAACGT
+
AAAAAAFAFFFFGGGGGGGGGBG1F1BGAFHHG00BCEB00BBAE#/B//B/A//AB/0BDABDABBBBBFE1DD12B//>BBF10/?F0FGCFGHG2BGFHGH01BB0?F0/?C<001111B100?/???001222121000@?0/??0?0/1111=11<1><>1100>.-<..<</0/./:0;///000:;;<:0;000/00:0;/000/.-99.0/000;#.9..;///9;/9;;9//;/99;;9/--
@M05620:37:000000000-D9766:1:1102:10732:15874 1:N:0:57
GAACTCCAGTCACGCTCGCGCATCTCGTATGCCGTCTTCTTCTTGNAAAAAAAAAAAAAGTAGCTTGCCTGGATTCCAGAAGCTAAAACGACTGCCCACAGGATGCTACACGTCAGGAACTTCTCCTCGAAGACTCCAAGCGAGGGAACATGCTGATGCAACACTATTTCGTCCTTCATCTCTCTCCGCTCTATTACCCTTGTGAATTCCTATGTCCCATTCTNCTCATTTGTCCTTGTTCCTGATATGCC
+
>A1AADCBCFFFD1BAE1A0A0001DBB00B21/AA0/2D1FF1D#//BFAE/>//>//?12212>BGGH1/011B2B>1B1F111B<G/?///0?/?/<0F0110?FF1?<?//?0>0>11FBDFH0.A/..CGFF//<...---.../0::;B00BFF0C..0/000;;.9..CB09000;000;9AB--/;//9//;/;B/;///9///;///;//9BF9#--;AEF/B:9///9///;/9//;//9;
@M05620:37:000000000-D9766:1:1102:16683:15904 1:N:0:57
AGTGCCAGCTCTCAATCGCTGACTGGTCTATCTCCTGCCCTTAGANCGGAAGAGCACACGTCTGAACTCCAGTCACATTCAGAAATCTCGTATGCCGTCTTCTGCTTGAAAAAAAAAAACACCAGCATCAAACTCTGGTCTTTGGGTCGTCGTGCGTCGTTGGGGAACGCCCTTCCTACCAGTGGCAGGATCTGGAAACTGCTGGGGTGCGTCGGGGCTCTTTNGCTCCCACCTCTCCACCTGTCTGGTCA
+
AAAAAFFFCFFFGGGGGGGGGEHHHHHHAFEFFGGHHHFHCGHFG#BBCFGGHFHHHHGGFGGFHHHEGH3FFHHHHHHHGHHHHDGHHHFDFGGHGGGGGHHHHHFH1@G3A@EG/<///0//0?22222>@21F?FGHEDG10?EFG@F->><-.-<<;/.:::::ADC--/;/00;C0;;C/./.:.;B0000;9:00B00;.-9-:9.-;;9-@@./;0#9;;..:FA...9//0:;:/BFF9/000
@M05620:37:000000000-D9766:1:1102:19036:15906 1:N:0:57
GAGGCTGCTTTGGAAGAAACTCACAAGCCAGGGAAAAAAGCTCGGNAGCGCACACGTATGAACTCCAGTCACATTCAGAAAGCTCGAATGCCGGCTTCTGCTTGAAAAAAAAAAACCTGCAAGTAAAAACTCCCACAAGACTACAAGCTAGCAAAACAACATAGCACACAATGGCACTTAATAACAACACTTCAACTTTACATCAGACTCTGATCTAACCAAANCATCTCCATCAGTTGTATTCCGAAACT
+
BBBBBBFBFFFFGGGGGGGGF4B4F44AAF44A22A2F2223BE2#1B11BAA01ABA5B55BD5@3B5BB5BGH5FF4BG3BG31/B@3BG//EE/?FGF?BCG3FH0>/<//>//?00?11?1FD?1<111<0><.0F/00/<00./00/<0<C...:./;0/0::...09;9/://0;;09;00;..000099CBB;0;;09009///9/;/9;//./.;#9...;/99/;9/;9//;/9///;.--;
@M05620:37:000000000-D9766:1:1102:16564:15980 1:N:0:57
ACCACACCTTCTACAATGAGCTGCGTGTGGCTCCCGAGGAGCACCNCGTGCTGCTGACCGAGGCCCCCCTGAACCCCAAGGCCAACCGCGAGAAGATGATGAGCGGCCCGCTACCTCTTCTGGTGGCCGCCTCCCTCCTTCCTGGCCTCCCGGAGCTGCGCCCTTTCTCACTGGTTCTCTCTTCTGCCGTTTTCCGTAGGACTCTCTTCTCTGACCTGAGTCTNCTTTGGAACTCTGCAGGTTCTAGATCG
+
ABABBABBFFFFAFGGGGFGGGHHGEGGHGHHHGGGGGEGGGEHH#BBFFGGHHHFHHHGGGGGGGGGGGGHGHHGGGGHGHHHHGGGGGCGGCF?2?22?GH2>/>CGGGG-DHHHHHHHD0DGDHH@DGGGHGHHGGHGGGG/FFGGGGFGFAGGGBAFDFFFFFFFBFFFFFFFFFFFFFFFFFFFA?FFFFFFFFFFFFFBFFFFFFFEFFFFFFFBF/#;;AEFFFFFBFFEFBFFFFFFFFBFF.
@M05620:37:000000000-D9766:1:1102:18226:16040 1:N:0:57
GAGGCTGCTTTGGAAGAGCACACGTCTTAACTCCAGTCACATTCANAAATCTCGTATGCCGTCTTCTGCTTGCAAAAAAAAACAACCACTAAGCACCTTATCCTTTAGGTTGCTCCCCTTCCTGCCTGGGTCCTCGCCTCCTCCACTGGCGTCCCCGCGCTGGTGAACCCCTTCCAAGCCTGTCAGGGCTTTCCGCTTTCGCACTCTTGTGTCTCCCCTTGCTNCCTTCTCCGGTTCCTTCCTTGTGTCTG
+
BBBBBBFBFFFFGGGGGGGGGBGGHGHFDGHHHHHHDGBHBA5D5#A22BBFHFFE3BFB0EF1BBF5DG5F13DF?FEEE/111??1?3?33B3B/B??BBFF4433333?0BFG?C2GHH3FHH22//@@F22C@C//?F0<0?1?GHDFCGAFC-@?@C-;/0CBGGFAA/=B00.;/;0/;CB.CC.C09.:..;/..AB-9;BBFF./;BBF.9F./;#..99ABBF.-99:///;/;;/B/9;;;
@M05620:37:000000000-D9766:1:1102:18837:16191 1:N:0:57
AGTGCCAGCTCTCAATCTGGTCTATGTCCCGCCCTCAGATCGGAANAGCCCACGTATGCACTCCAGTCACCGTCAGAAGTAGCGTCAGCCGCCCCCCGTGTGAAATAACAATTCCGTCATCCATTTTAGTTTTCTCCCACTTGTGGATCACCTATCACCATTCTACCCATATGTCCTTATACCAGACTCTCTCTACCCAAAATTACTGACAGTCCCCCCTTTTNCCTCCACACCCCCCCCTTTCTCTCCTC
+
AAAAAFFFAFFFGGGGGGB11BF1F33DF10A0AA0BF1DBAABB#ABFEFEGEG01B2D1BFGH1DBBFA/>/B/@F1D22F//>//B>E////>/<//B/>DB2>1B1B1111010/02<1>2@2@01>221<?GG000<<??/?><>00>11>><>1>F10=00<<//=000000=000;00:./00:0:0000:0...0/09090900000;.9-?.;9#.--;A--/;--;-;-9-;BBF/://:-
@M05620:37:000000000-D9766:1:1102:22457:16380 1:N:0:57
GCGGCTGCTTTGGCAGAGCACAAGTGTGCACTCCCAAATTCCAATNCATGGCCAAAAACTCGGAAGATCACACTTCTGAAAGCCAAAACAATTCAGAAAGCTCGTATGCCGTCTTCTTCTTAACCAACCCAACTCACAAAAGGACAAAACACTAAAACACCACACACAAAAACGGCCTACAAAACAGCAATAAAACTCATCATGAGCCACTGGACACATTATANCAACGTGAACCTTTGACAGGACCAACC
+
>1AA>>>>FFF@FFBAAAB1A00B13D13DBGEG0BBBFDAFGH1#AB/BFBA1/AB//BFEGGC/01BBF1G0B@@D@B11BB000?BBBF111BBB@10@F?E>FGGB>?EGGHG1FGG2BGHB//?/?FE<B1BB1000/0@<0<0@/0101111?0//>.....<00><<A-<.</:00.:::.//<000;000000900;0;;///:9;.9;/00;0;#999....-9/--:B/9///-9;-99--
@M05620:37:000000000-D9766:1:1102:13009:16627 1:N:0:57
GAGGCTGCTTTGGAAGAGCACACGTCTGAACTCCAGTCACATTCANAAATCTCGTATGCCGTCTTCTGCTTGAAAAAAAAAAAAAACACAAGCCTCAAACACTCTTCCAAGACCCCCTCCCCCTTCTCTTCCCCGCCTCCCTCCCTCCTCACCTCCCTCTTCTTCCCCCTCTCTCCCTCGTTCTCTCTTTTGCCTCCCTCCTTAACCCCCTCTTCTCTCCCTTNCTTCCCCTTTTCCCCTCTTCCTTTTCC
+
BABBBACAFFFFGGGGFGGGGGHGGFHGBFHHHHHHGHFHHDGHH#BAFBFHHBBABFGGFEEGFHEFGHHG1FBGHG@EEE//>///0//0//2?22BF0B22B22>222022?////?F/</0011=11>00---.CC.//..//.:/:;:0.C./;/000000;/;-.9/00;///-99F.B000;0//;/9/...;.;/////..--9;///:////./#...9.99..99///..9.BB/////9/
@M05620:37:000000000-D9766:1:1102:2310:16633 1:N:0:57
AGGGCCACTTCTCCATAGCACAGGGCTGCACTCCCGTGGCCCTCANACCTCGCATACCCCGGCCCCCACTTGCAACCAAGCACACCCCCTCAGCAGATGCGCTGGGACATTTGTGCGTAACCCTCGCCGGGCTCTGGGCTTTGTCGCGGGGTGCGGCCTTGGCGCCCGCCCGTCCTACCAGTGGCGGCTTCTGGCCAGTGCCGGGGTGCGGCGGGGGCCTATCNGACCCTCCCGTCTCCATCTCTGGTCTA
+
>11>>>A1@BBBGGGB3BF1B1BAF0BB0B1BB0B0AAAAB//AA#B/BA/A///AA0B/AF/>>>>>EBEBB@BG0//B/0BBGEE/>E/B1B100B11/?///?0B?B2@?2<1/??/??/0/></><-><CCD0B./<<<0=.;----;-;A@9-;;/9/99;;9;@--;AAA99-/;;BB9@--;;999B/-/-;99/;>-9;--;--;-;9---9/;/#----:/;A-;9--;B/9//://;;;//
@M05620:37:000000000-D9766:1:1102:17312:16648 1:N:0:57
ACCACACCTTCTACAATGAGCACACGTCTGAACTCCAGTCCCATTNAGCAATCTCGTCTGCCGTCTTCTGCTTGAAAAAAAAAACCCTCTCTGCAATTCTTCTGTGACCTATTTTACTATTCAGCGACTTCCTCTTGCCTTTGGTGCCGCCTCCGGCCATTTTCCAAGTCCGTCCTTACCTTGAAGGGTTCCGTTAAACTCTCTACTGAGGACGGGCTCTTCTNCTGAAATCAGTCCCTCTGTCTTGTCTA
+
AAABBBBAFFFFGGGGGGGGGBCBFCGG4FGBGBGFCG5B3BGHD#BB2AF335DGA1FFHBE1A1155AFE5AG35BF>@E/>11?0?2B34B43B34444B?44BB3B33444433?B33B3BC/<>/22@F2222@2<?10//?0/<-..<>--<</0=<<00=0=00.;..;00//0;<00:/:9;F/.90..90000009;;000.0.---9@EB///#.9.;.;/9/;/////9.:9////9///
@M05620:37:000000000-D9766:1:1102:7306:16724 1:N:0:57
AGTGCCAGCTCTCAATCTGGCCTATGTCCCACGCTTAGGCCGCAANAGCCCGCATACCCACTCCATCCACCGCCACCAGTAGCCCCAGCTGCCCTCCGTGTGAAGTACCTATGAGCATATAGCGCATCAATCTTTGAGTTGGGGAGGATCGAGGAGTTTTGGAAACATAGCATAAACCTTGGAGGGTGCTCTGAAAACATCTGGAGGGGAGGGGGTCTCTGTCNCCCACCAGCCCCCCCGTCTCTTCTATC
+
AA>AAFFFAFFFGAGGGG31B1B1GF3FG1100AA00B1BB0//A#BABFF/AA/BA01B/0BFHHDBBFGGE/>BB/0BBGH1B?//B1B10?1//?/?B/1212B2B2F<1B111B12B>B</</<1@1@@2@1><1@<F/>?-<<00.<.--<//0=.<<0</<0;;;00000<:/0:;::.-...00;0;0909.000000..9--;--9---9/:B/;#9;-9:9;--;-:;---;-A-/99/9/9
@M05620:37:000000000-D9766:1:1102:24868:16829 1:N:0:57
GAGGCTGCTTTGGCAGTAACTTACAAGCCAGGGACAAAAGATCCGNAGAGCACACGGCTGAACTCCAGTCACATTCCGAAATCTCGCACGCCGTCTTCTGCTTGAAAAAAAAACTCCACTTCCTTACCTTCTCCTCTCCACCTCCCCGAGCTTCCCCGCGCTGATGCCCCCCTTTCCCGTTCGTCCTGCCTTTCCGCTTTCGCAATCTTGTTGCTAAACTTGGNCACTCCTCCGAAATTCTACATGTACCT
+
>1>1AAFAFFFFG1FEBBBAF3BFG1FGFFEFAAFA0E00B1B10#AABAF1FEGG/AEEHAFDBFAAABBF12DD2BEE//1@@0/>/>>>>/>B?G2BBB1101B1</>///1@<1@1111<111<11<??1FF10F1F>F0.<.--<-.<DGHG-----9.009CB.-:990009.;./-:;A-:/;//;//-;:;ABABB-;9/9///-;B//9;;///#;999-9/:/--;--9/////9/;//;B
@M05620:37:000000000-D9766:1:1102:22148:16961 1:N:0:57
AGTGCCAGCTCTCCATCTGGCATATGTCCTACCCTTAGGCCCGAANAGCCCGCATACCCACGCCATCCACCGCCACCAATCGCACCAGCTGCCCTGTGCGTGAGGGAACTATGTGAGTATCCAGCGTAGGAATCTGGGAGTTGGGGAGGAGTGAGGAGTTGGGGACAGACAGTCCTAACCGTGGCGGGTTCTGGTAAATGATGGGGTGAGGCGGGGCTCTTTGNCTCCCACCAGTCCCCCTGTCTGGTCTA
+
>A>>>DFFAFFFG1GGG111B11A3A3DF3B100101BBAB000/#BABB/EA///BB1B/AAF//@0@BG///>?0//10/?>>EB>FB110?10111>?///B??0?GH2DGHDGFHHHHFHHGEACGFGGFHFHEGFGFGH/?FCGCEHHFHH0CHHGHCG.-:CHHF/CGHHF0/F@GGG-;-@@FFFFFFBFFFF/9FF-AB@-FA-;9@@@@FFFFF#;;AAEFFB-FFFEFFF@FFFFFFFFF/
@M05620:37:000000000-D9766:1:1102:13608:17011 1:N:0:57
GAGGCTGCTTTGGAAGAAACTGACAAGCCAGGGACAAAAGATCGGNAGAGCACACGTCTGAACTCCAGTCACATTCAGAAATCTCGTATGCCGTCTTCTGCTTGAAAAAAAAAACCCATCAGTACAGGCTCCTCTCCCCCTCCCCCGTCTTCCCCCAGCTGCTCACCCAATCTCACTGATTTCCTTCCTTTCCGCTTTCCCACTACTTTTACTCCCCTTCCTCNCTTCTCCTCCTCTTTCCTTGTCCCTTC
+
BABBBBFBFFFFGGGGGGGGGGHHHFGEFHFFFGGGHHHHGHHFE#BBCFGHHGHGHHHGF5FGGFHGABDGFHHHHGDGHFGHHF?E3GHHGEGHEGHFHFGBFGFFHGC/>//?//2222@2222@?<CF221000//>ED<A.->.0<00/<.-.<<//000;CG..;/:;0:<0000<;0990CCB0FF.;=.EB0;;AA//;90;90;FCE.B..//;#9.;9AF9/9BF.//BB/9//9BB://.
@M05620:37:000000000-D9766:1:1102:19061:17015 1:N:0:57
ACCACACCTTCTACAATGGAAATCTTCAGGCTCTCGATGCGAATANCACACGTCTGACCTCCAGCCACATTCAGACATCTCGCATCCCGTCTGCTGCTTCCAAACTAACTATCTCACTCTCCACCTCCCGTCTCCCCCCGTTGCCGCCTCGCTCCCCCCAGCCTCCCCCCCCCCCTACCCTTGTCCACTTTTTGACTATCATTGATCCACTATGCCCCCTTTCNATCCCACCCTTTCCCCCTTCCCCTCCC
+
AABBBBBBFFFFGGGGGGB4BBBFGF55DF4BBEHGCH52AAE2F#BAFABEBAFFHHHEHE233BBBGGFHH5BFGGDF5?1>1>B11?BB1BFB3B343B4B1@BBF3?4?44?B433B332000?////0222///</0//1/>>/<.-.<..<.--..:/;..;:-9-----...;/9B;////99/9/-.///9//://9////////////.--.//#...../;...///;;.9@;.9......
@M05620:37:000000000-D9766:1:1102:10663:17032 1:N:0:57
ACCACACCTTCTACAATGGAACTCTGCAGGTTCTCGATCGGAAGANCCCCCGTCTGACCTCCAGTCACATTCAGACATCTCGTATGCCGTCTTCTGCTTGAAAAAAAAAAACAAACAACAAGACCTGCCCTCTTCTACTTGAGTCAGTCTTAGCTTTTTATATATTGTTGCAGGACACTTACACGATATAAAATCTGAGTTAACATCGAACGCAAGAAAGATCNGAGTGGAGAACCTTTGTACGCCCGCGC
+
CCCDEEEEFFFFGGGGGGB4F4FGH5FGFGBGHHGFFHGAEEG2G#B2B2BEAEFGHAGHHHHHAFGHFHGHHHH@FGHHHHEFGCBFEEEH1FHHGHGC1@GG1/>E//>///0?@////2222100=/1/0?1111=>1111=111111>1111=00.1111=1<11.100.../:011110<-..-111110111111111<10./:.-.---///0<01#.<...<0.<.0./011111.9------
@M05620:37:000000000-D9766:1:1102:16593:17093 1:N:0:57
GAGGCTGCTTTGGAAGAAACTGACAAGCCAGGGACAAAAGCTCGGNAGAGCACACGTCTGAACTCCAGTCACATTCAGAAATCTCGTATGCCGTCTTCTGCTTGAAAAAAAAAAAAAATCCAAAATCCTTCCACACTTTTCACTAATCCATCATATCACATCACCTACTCCAAGAACCCCTACCAAAAATAACTACCAATCCTCTCCTAATCCACAGCCTCGANTTCACCAGACTTCACCTCGCATTACAC
+
AAABBAFAFFFFGCGGGGGGGGFGGHHHGGGHFFFFH2FG2BFEG#BB2BFFHHHGHHHGHGHHHHHHFGHHFG5FGDFGHFFGFG?EGFGFE?EGGHHHGHHHFFGHCEG////<//011111?1111110111.01111111=100000000000000000</0//00://0./:......900....00000//00///000//0000000//.......#.....//...///////;.--..////
@M05620:37:000000000-D9766:1:1102:16905:17114 1:N:0:57
GAGGCTGCCTTGGAAGAAACTTACAAGCCAGGGACAAAAGATCGGNAGAGCACACGTCTGAACTCCAGTCACATTCAGAAATCTCGTATGCCGTCTTCTGCTTGAAAAAAAAAAAGACAGGCATTTCCGCTTTAGCACTCTTGTGGATCCAATTGACCCATTCTCAGCATTTGTACTTGTAACTGACAAGCCAGGGACAAAAGATCGGACGAGCACACGTCTGNACTCCAGTCCCCGCTCATTATCTCGTC
+
BBBBBBFBBFFFGFFFGGGGG5FEGFFC2FBBBFFG2ECHFHHDE#ABFFGHGFEEGHFFF5BFBB3FDB3ABGHDDD5FGFGGBB?EGBGG/?E1FGHH@F33F3B3BE>EE<@//@@0//?@D>@@/?A/<?BBF<?FGGFD1.11<>DCGGFGB0/<<<DBGE0<=GG0=00=GC0;CGHB<CCF0.CEC...9..;99/.0;9..-;;-9-;.F-...9#;...9BFB9/B;----;/B9;BF;..;
@M05620:37:000000000-D9766:1:1102:29068:17302 1:N:0:57
AGGGCCAGCTCTCCATAGCACACGTCTGCACTCCCGTCTCCGTCANACCTCTCTTAAACCGCCTTCTGCTTGATAAAAACATATGGCATCTGATACAAGTATACAAGACAGGAAAGAATCCTAGCGGCATACCTGGGGTTCCGAGAACTGCTGCGCCTATGGACGGTCCGTCCTTGATGTGCGCTTTATCACTCTTGTGGATCCACTGTGCACATTATCATCANTAGTACTTTGAAGTACTACTCGTGTGA
+
>>>1>>1AACF31BGA3BB1B1BAFFA013BB0BA0BB00B/AB/#//A//BB12121BBAAAB/B@D11BB01221D@?/11221/0@011222B111B222BB1B0000/>B0000>1BDF>1//>/>1101<0////01//<//1<1111?--...>111<--.<<-C.:.;0:C0;00.--:90000009;0000.::CF;/00;000:0;00;0000;#9--;-9/;///://///://;---9-/
@M05620:37:000000000-D9766:1:1102:6276:17368 1:N:0:57
AGTGCCAGCTCTCAATCGCACAGTGTCTTGTCTATCTCCTTCCCTNAGATCGTAAACGCACACGTCTGCACTCCAGTCACATTACGAAATCTCGACTTCCGTCTTCTGCTTTAAAAAAAAAAAACGTCGGCCTCTTTGCTTTGTGGCTGCGTGCGGCGTTGTGGCCCGCCCGTCCTCCCCGTGGCGTGTTCTGGTAACTGCTGGGGTGCGTCGTGGCTCGCTGNCTCCCCCCCGTCCCCCTGCCTGTTCTT
+
AABAAFFFCFFFGDFGGAFGGGFGFGDA5AABD65DDAFE5BGBA#A2ABAB2BG25A0AA0B01A2B5DFGHBBBDB3@BFF5D??FE?F@4?3>??@@?BB1?BB4BFF4?B3G3/>/<>///<?//</>>GH1<11=>D>10.<<CEGAFDGGGC;;-.;AEGG-----;ADFFFA9-.A:C-.9;.F///B///;//;BFFF9@.;.@B-9D;.9;-;;#.::9EDF;;;A?DFF.-..;/;///9/
@M05620:37:000000000-D9766:1:1102:6255:17372 1:N:0:57
AGTTCCAGCTCTCCATCGCACAGTGTCTGGTCCCTATTCCGCCCTNAGCTCGGAAGATCACCCGACCTAACACCAGTCATTAACACCGCTCTCCTATGCCGCCTTTTGCTTGCCCACAACCCACCCCCCTTCCCCCCTCTCCCCTCTCCGCCCTTCCTCCTCTCTTACTTCTCTAACTGCATCCCCCTGCCATTGCCGGCAGATATAACTCCCCCTCTGGCCTNTGGTAGTGCAGACGATCTGACATGACT
+
>>33>BDFFFFFGGGFBAA2E2F4BD5D5BAD4BB3B555ABEEA#BBBFFGGEGGH5BFGFG00>>1B3B3BB?13BB4444BB3?/>//?F3BBGHHHG/>EFBBG3GHHGHH2CFHGDA/?//////0000?A-<<///<././//..:--///0;///0;000009000;000000000/..:-.../000009----./;/////:/...-..///./#.....///////.--:../////:/:/
@M05620:37:000000000-D9766:1:1102:18280:17533 1:N:0:57
GAGGCTGCTTTGGAAGAAACTTACAAGCCAGGGACAAAAGATCGGNAGAGCACACGTCTGAACTCCAGTCACATTCAGAAATCTCGTATGCCGTCTTCTGCTTGAAAAAAAAAAATAAGAAATAAACTCCTTGCAAAAGTAAAACAGATGAAACTAGATGAACAGCTCCATAACTGATAACTACGAACTACAGCATGTGTCAGAAGTTCGCTAATAGCTGAGANGAGTATCATCTGTTGAAACGCTAAACT
+
AAAB>>C>BBD@GBBACGBFGBAFBDBB2BB4B2AB2BFGGHBAE#AABFFAB2BAGBBFD5BDBBFBFB3B5DG55DBDFGDD5BBEFBBF/BEBFBGH4B331BBBB>/>EBB02?3<222@22@2@22222111001111??/001111><11<1=111>10<0///000/000000<00/.:.:.0//00:00000;000;/000.-...9;00000.;#99...0//////::/9//9.-...///
@M05620:37:000000000-D9766:1:1102:5718:17581 1:N:0:57
GAGGCTGCTTTGGACGAAACTGACAACCCAGGGAAACAAGATCGGNAGAACACACCTATGGACTCCAGTCACCTTAAGAAATATGGTATACCGTCTACTGTTTTAAAAAAAAAAAAAACAAATAATCTAACGAAAATACAAAAATATAATAAATAACAAAAACACTCAGAATAGCCCCTTTATATAAAAAAGAAACCCATCATTATAACATCAAAATACCAAANTAAATCGACAGGTCGAAAGACACCATC
+
>3AA>>C>4BB@F44AAEEAFAB4BE4AAFAAEA2ABG2GGHAAE#11A1A3A111B35B3BAB3A3BD3@5BBB55B5DB44@4BBFB44B1B?F1@FG4BB24BG4EEEFGD@//////0111111111.>..-1111<0.<.000000=0000<00;....;0;/0000000:/...0000;00000-...9/...//0009/////////////////.#...../..-.-.9/--..././...//
@M05620:37:000000000-D9766:1:1102:19301:17694 1:N:0:57
ACCACACCTTCTACAATGAGCTGCGTGTGGCTCCCGCGGAGCACCNCGTGCTGCTGACCGAGGCCCCCCTGACCCCCAAGGCCAACCGCGAGAAGCTGACCCAGTTCCGTGGCCCGCTACCTCCTCTCGTGCCCGCCGCCCTCCTCCCCGCTCTCCCGCCGCTGCGACCTTTCTCAGGCCTTCCCTCTTCTGCCGTTTTCCGGAGCCATCTCTCCCCTTATCTNCCTCTCCTCTTGAACTCTGCAGGTCAG
+
>>1AAAAAFFCFGGGEFGEFFFFHGGGGFGFHEFFE0AE/AEAGH#ABBBF/1GFFFGHGEE@E?>EEEGG00>BEEG??CE???FFCB>C><CH1??BFGG/?1<11.<.->0.-<--<<GH.CH0/;....;.;A9--;A?B//C..;----//;----;@@---;-;///BFF///-;;//;/;BF//9BF-;9BE//;-;---///9///;/;F-//;/#--;-;///-;/9:B/////;B;A;//-
@M05620:37:000000000-D9766:1:1102:16196:17838 1:N:0:57
AGTGCCAGCTCTCAATCGCTGACTGGTCTACCTCCTGCCCTTAGANCGGAAGAGCACCCGTCTGAACTCCAGTCACATTCAGAAATCTCGTATGCCGTCTTCTGCTTGCAACCCCAAATCTCTTCTTCTTCCCTCCTCCCCCCTCCCCTTCCTCCCTCACCTCCCCCCTTTCTCTCTCCTCTTCTCTCCTCCTTTTTTCCCCCTTCCTCTCTTCTCTTCCCTCNTCCTCCTTCCTTCCCCTTCCTTTCCTC
+
AA>AAFFFBFFFG4FGFFGGE2FAB4FFFB5B4BGGHGAGH3FBF#BB2ABEE1FFG1BEBAFADGH5FFFGFGHHHHDFFDGHH5DBFH?1BBFGE?E1?GGHFGHH13B30//?/03BBFF4?4BB444BB3B/0BFF//B@<///<0??1FGGF0??>1<..CA--.<D0<0000/=/0;00:00;C/:/0<C0-/;;/.9./;0;0C0;BFGB0;F/C/#..9A.9B////9//.;:.;B//9/;//
@M05620:37:000000000-D9766:1:1102:3767:17888 1:N:0:57
GAGGCTGCTTTGGAAGAAACTCACAGACTACGGCAAAAGTTCCTCNTGGGCCTGGGCAAGATTCCTGGCCCGATTACGGAAGCTCAAACACCGCCTTATTCTTGTCAACCCCTAAAGGAAGGCCCCCAAAAAACTACAAGGGAGAAAAACAGACTATTAAACAACAGAAACGAAGTAAACCATTAACCATTTAGCACCATTTTTGTTACAAAGTAACAATTACNACAAATAGAACTTTCAACTTGCAACTC
+
BBBBBAFBFFFFFGGGGGGGGBH4B5444BA2BAAEGH3B55DDA#2B22BF11111B1B2B5555531BB0>>?EG11?FEHH333B31BE//>/?F44?4BF3B4BEB?//?B3B10?0?//?>//<0?///11?<?</?...<<<G<.<0./0000000=...//<;:.:C?.:;<0=:000009009;0000:..:9000-9;0090;/990;;;:;0;#;;..;;///9;/;///9B://;9B//;
@M05620:37:000000000-D9766:1:1102:11951:17957 1:N:0:57
GAGGCTGCTTTGGAAGAAACTGACAAGCCAGGGACAAAAGATCGGNAGAGCACACGTCTGAACTCCAGTCACATTCAGAAATCTCGTATGCCGTCTTCTGCTTGAAAAAAAACCCATTCTCCTCCTTTTTCCTGGTCCCTTCCCCTCCGTGTCCCCACACCCTACCGCTCACCCTTCTGCCCTCCCTTCCCGCCTTCTTCTCTCATCTTCCGTCTCCTGCTTGNCACCCCGACAATATAGCACGTGAATAC
+
A3AAB>FAFFFFGGEGGGGGGGHHHHHHDFFGAFFFFFGG2FFGG#BB2FEFHGHGHHHGHGHGHHHHGHHHGFFHEEHD3DF5GFF1GGFHF>>GGHHHHHHHGGGHA@>////???B?333BBFDF2B2?@2@@>GHFBGHHH0?E//?0<1?F0>...>.000---<.<CG:/:0:0::CC?C/0/;:.--;CB0;BBF009;0;00;.:../0;:C9//#.....9-----////9/;/-...9///
@M05620:37:000000000-D9766:1:1102:13344:18080 1:N:0:57
GAGGCTGCTTTGGAAGAGCACACGTCTTAACTCCAGTCACATTCANAAATCTCGTATGCCGTCTTCTGCTTGAAAAAAAAAGCTGAAACAACTGCCAATGTCCTTCATCATGTTACCCGCTAGGACATTCTCCTAGAAGACTCCAAGGGACCAAAATACCTGATTAAACAATGGTAAGTTAGCCAGGCATTTCTCCTTTATCACCTTTGTGGACTCAATTGAANAATTCTTAGCATTTGTACTTCTAACCC
+
A>>AAAFAFFFFGGGG1EGFF0000AB03BFHFHHF21B1G2AFD#////BBEBAA0AFBEGC0FA21FHFGHB1B0E@EE/B111B1G0//GC1B1BE1B>GF2B1222212B>GD0/////011B12@221@111<110@<@F11//?//<//.1<1>FF0>1F1><<.<0/<=DGD0000<0<.<;00<00;0;0;;000;/0;0<G/.0/0/9/;00;;#.....;0;009;0F0FFF090//:;--
@M05620:37:000000000-D9766:1:1102:11255:18189 1:N:0:57
GAGGCTGCTTTGGAAGAGCACACGTCTGAACTCCAGTCAGAACAGNCAGGGACAAACGATCGTAAGAGCACACGTCTGAACTCCCGTCACATTCAGAAATATCGTATGCCGTCTTCTGCCTGAAAAAAAATCTGGACTTTTATTCTTCGTGCGTCGTTGGGTCCCGCCCTTCCTACCCGTGTCTTGTTCTGGTCCCTGCTGGGGAGAGTCTTTGCTCTTTTGCNCCCCCCCTTCCCCCTTTCTGGTCTCTC
+
A1AAA?C>@D@FABGGGGGGGGCG0BAAAGHH1FFBGEGEFF00B#AAAAA/FFFH/A///A0B0GFFHHHBFE>GGF@@FGH1/?>BE/FBBGHHH11BB@BFBFG0BB/E/B/221B111011<0/>/0122>1011111111?1</C/?-.--->0C-<<<<-<A--;CCC0:;:EC../000;;0;F09F0.;CEFBC;A.-.-;:/;///;9/:/;;/#;-;AE@@-9;/;FB@?F/BBFF/:;B/
@M05620:37:000000000-D9766:1:1102:11866:18219 1:N:0:57
AGTGCCAGCTCTCAATCGCACAGTGTCTGGTCTATCTCCTGCCCTNAGATCGGAAGAGCACACGTCTGAACTCCAGTCACATTCAGAAATCTCGTATGCCGTCTTCTGCTTGAAAAAAAAAAAATATACCTATCACATCCCTCTTTACTAACAGCGCTTAGCCACCAACTTTAAGTAAGTCACACACTTCCGCATTATACCGCTGGCGTATATTCTTGACCCANTGTCACCATTGGTACTTGTCAGTTTCT
+
AA1>AFFFAFFFGGGGFGGGGGHBGGHHHHHHHHHHHHHHFHHHH#BBFFFH?EFEFFHHHFHEGGFFGHHHHHHHGHHHHHHHHGGHHFH2GGBEHHHEEGGHGHHFHFHHHFEHHGG///>/0122221?11111<1?<1001111><11110--...00/0/<<.<<00000:;0;0;000:..:;00.;-.:9C000.9-9-.-9:-////////9:--#---;-9B//9////9/9////9/9///
@M05620:37:000000000-D9766:1:1102:3982:18315 1:N:0:57
GCGACAGCTTGTGCATCGCACAAGTATGCCCTCCCGTAGCCCTCANACCTCTCGTTGACCGTCCTCGCCTTCAAACCAAATATGAAACCCATTGCCATGTCCTCCCAGATTCTACCCATCCAGCCCACCCCCACTCAGCCAAACAGTGCGTCAAATAACTTCAACAACCCTGGCAAGTCCCTCCGCCCCATCCTCTTTCACCCCATTTGAGAACCCCATTACCNATTCTCAGCAATTGTCCATTTACATGC
+
1>>1>11>BD1B1BBB3AA0A000DADDDABBGGGEF//AB0BBG#ABBFFHHAB/0/BBEAB//D/>>BE1BBFGFFH/1B22221B0?/B111>BBB2BFG1B/01/B12222<B1000110/<//?/>C/?@00@1000</?F11</>-..11>1<111110<..=<./../<<0;C/0::...--.//.0;000;00;C-.;B000.:;9;.:-9////#--9;-;;/B/-BF/99/////////;/
@M05620:37:000000000-D9766:1:1102:24304:18386 1:N:0:57
GAGGCTGCTTTGGAAGAAACTCATAGATTACTGCAACAGTTCCCCNTGGACCTGGAAAAGTTTCTTGCCTGGCTTACAGAAGCTGAAACAACTGCCAAGATTCTACCGGAAACGAAAGGCAATTAAAAGACCCTAAAAGAGTAAAAGAGCGGACAAAACAATATGAAATAATGGAGTGAAATTCGCTCAAGAACTCTTGAGAATCCAATTGAACAATATTCAANAATTCTAATCATTTGTAACAGCCCATG
+
A?AA>AFABBBDGBBACGBFGFHHHGHFGFFEFB4BBGBDFD5BF#BAAABBGGGFB32BBGHFHHHBBEGBBBG3BBBFHHBFG33GBB?BGGHFC3B1B3B4BF3>///>?1???>G?0?33B4B4B/22?3B???FFBBBBGHHFB2/>>//00?0??1111>>111<111><10>11100....<000<<0<CG:00.=:<C00;C00<0<;00000;;#::;A.00;0:0900;;9C090..;;/:
@M05620:37:000000000-D9766:1:1102:12694:18514 1:N:0:57
GAGGCTGCTTTGGAAGAGCACACGTCTGAACTCCAGTCACATTCANAAATCTCGTATGCCGTCTTCTGCTTGAAAAAAAAAAACACAACGACCCGTCTTCTCATTTACTTATCTTCCTCTCTAGCATCATAATATCGACCCTGGTTAGTAATCGGCTAGTCGTTCAAGCTCGTTCCAACCTGCGATGATCAATGTACATGACTTAGTCACTATTATCACTTTTNCTCGTACCACATACCAGTGATGCTCTG
+
A>AABAFBFFFFGGGGGGFGGGHGHHHFHHHHHHHGGGHHBGHHH#BAAFFHHHGGFHHHGEEHGHFGHHHHHHHFGGG/EE>/?B////////<//0/22B23BB3BB3333222@22>2<G22@2@211?@111<///-00.1110=1111.<<...00..../;0:/0.-../00/./..-9..00900000900;00/0;90;000000009;/99/9/#.9..9;..;/.//9B////////////
@M05620:37:000000000-D9766:1:1102:27532:18857 1:N:0:57
ACCACACCTTCTACAATGAGCTGCGTGTGGCTCCCGAGGAGCACCNCGTGCTGCTGACCGAGGCCCCCCTGAACCCCAAGGCCAACCGCGAGAAGATGCCCAGCTGAGTGGCCCGCTACCTCTTCTGGTGGCCGCCTCCCTCCTTCCTGGCCTCCCGGCGCTGCGCCCTTTCTCACTGGTTCTCTCTTCTGCCGTTTTCCGTAGGACTCTCTTCTCTGACCTGNGTCTCCTTTGGAACTCTGCAGGTTCTA
+
AABAAAAAFFFFDGFGGGGGGFHFFEEEHDHHFGGGGGAAGHDHH#BBFFGFHHHH5FGGGEFFGEGGGGGFFGHGGGGHGEHGHGFGGGCGGGFHBFHHHHH0?FGHHHGGFHGGGGGHGGGGHHHHGGGGHGGGGGEGGGGHGHHHHFFFFGGGD;:DBFBF;DDBAFBF/FFBFFFBFFFFFFFFFFFFFFAFFFFFFBF;;BFFFFFFFFFFFFFFFF;#;;EEFFFFFFBFFFFFFFFFFFFFFFF
@M05620:37:000000000-D9766:1:1102:16621:18872 1:N:0:57
GAGGCTGCTTTGGAAGAAACTCATAGATTACTGCAACAGTTCCCCNTGGACCTGGAAAAGTTTCTTGCCTGGCTTACAGAAGCTGAAACAACTGCCAATGATGCTACCCGTAAGGAAAGGCTCCTAGAAGACTCCAAGGGAGTAAAAGAGCTGATGAAACAATGGCAAGTAAGTCAGGCATTTCCGCTTTAGCACTCTTGTGGATCCAATTGAACAATTCTCANCATTTGTACTTGTAACTGACAAGCCAG
+
CBCCDCFCFFFFGGGGGGGGGGHHGHGHHHHHHHHHHHHHHHGHH#BBFGGHHHHHHHHHGHHHHHHHHHHHHHHHHHHHHHHHHHHHHHHHHHHHHHHHGHHHGHHHHGGEFGHHHHFHHHHGHGHGHHHHHHHGBHEGGFFGGDHHFHHHHGHHHH2GGHGHHHHHGGGGHGHHHHHEHHHGHGGGGGGHGHDGHHHHHHGGFHHHHHHGHHHHHHHGHHH#;:CEGGGGGGGGGGGGGGGGGGGEFGF
@M05620:37:000000000-D9766:1:1102:24812:19133 1:N:0:57
GAGGCTGCTTTGGAAGAAACTCATAGATTACTGCAACAGTTCACCNTGGACCTGGAAAAGTTTCTTGCCTGGCTTACAGAAGCTGAAACAACTGCCAATGTCTAACGGTAGCTAACCTGTAAGGAAAGCCCCTCACAAGATCCCAAGGTATCAAAACACTGCAGCACACAATGGCAATCAATCAAGGCATTTGGCCTTAACACCATTGTGGGAGCCAACGGAANAATCTCCACCATTTGCACTGTTAAATA
+
>1AA>>C>@BBBGCAA11BBFEBEFGF3FE1ADB1AAA0DFA2B1#AAA/BBBBCBA10ABFGFBBF1BBBBABF1B1BBFFBFGB1D@B??BFG01FGH2222BB///?/B22BB01B1B2F1B>>>BB/?</0/<1<CB<1010?/1121B211@/01@1<@1<000?/1??00111?<11>>11><1<111111<<00=/.<0=0=0.....;;/..-:;#99...090/;.0;;C;;0;/;0;;000
@M05620:37:000000000-D9766:1:1102:28299:19328 1:N:0:57
GAGGCTGCTTTGGAAGAAACTCATAGATTACTGCAAAAGTTCCCCNTGGACCTGGATAAGTTTCTTGCCCGGATTACAGAAGCTGAAACACCTGCCAATGCTTGAATGCAACAAGTACGGAAAGACCCAAAGACAAAACAAAGGAAGAAAAAAAGCTAATAAAAAAAAAGAAAGTAAGTAATGAAGTCCTAATTAAGAATTCTTACTGAACCAAATAACCAATNCTAAGCATTTGTTTTAGAACCAACAAA
+
A?ABAAFACFDFGFBFFGFGGFHFFF566BB5DBAD5BBBA5D3B#2B22BBBA22553B5DDAA5DB331AAEEEB5BDFF@GF33E3?1B?GH13BGF344B1B44@43@B12BB4?//?/0322??/0?323B200?F0B22B00@C20///??<?11?F11>>--<.</<<000<;C0;;G0;0000:0;;0:000099C000000/.;9.00;;/;9/#.99;.:99;B/99..///;/..999.9
@M05620:37:000000000-D9766:1:1102:12446:19358 1:N:0:57
GAGGCTGCTTCGGAAGAAACTGACAAGCCAGGGACAAAAGATCGGNAGAGCACACGTCTGAACTCCAGTCACATTCAGAAATCTCGTATGCCGTCTTCTGCTTGAAAAAAAAAAAAAAAAAACAACTCATGTCAAAATAAAACATAAACAACCGATCTCAACATGATACAGAGTCACTAGTAATAGCAGCAACAAGCATAGCACAGTAGCGCTCAGTGGAACCNAAGTACAATTCTAGGGCTTCCAAAAGG
+
BABBBAFBFFFBG?FFFGGGGFHGHGHHGHGHGGGGGGHHGHHHG#BBAFGGHHHGHHHGHGHHHHHHFHHHGGGHHHHHHHHFGHFGHHHHGEEHGHHHHHHHGGHHFGGG/////</->-..../<<00=000<0<00000.:0;000...-9--90;0/0//0000000/00000;00000900;/..;...9..;/////..///9--...///////.#;....//////////...:.///9./.
@M05620:37:000000000-D9766:1:1102:20722:19391 1:N:0:57
GAGGCTGCTTTGGAAGCAACTCACAAGCCAGGGACAAAAGATCGGNAGAGCACACGTCTGTACTCCAGTCAGATTCAGGAAGCTCGAATGCCGTCTTCTGCTTGAAAAAAAAAACATCTACTGGAGGACAAATAACTCATTGCTCTACTACCTAAGATGAGCCCATTCACACGACGTCACTCATAAACCGTTTTCCGAAAGACTATCTGATGATGCGTGAGTCNCCATCAGAAACCCCCAGGTTCTCGATC
+
>>1AAACAFF3FFB1B1BFB11ABC10BF0BFEBF0B00A0BFGE#BBA/A1GGH/BFHF1AFGH1FGFGH1FGGFDG1BB>/BCF/BBBGGEBE0/BGH1BF1BBGG0E@<///?11B1121100/</0001?11<11?1111111?11101110<11<110..<<00=</<--:-.:.0:/;0000/-../90;..;-.;/;;09900000000-----:/#9-;--//;;//----9;-;/9//-99-
@M05620:37:000000000-D9766:1:1102:19485:19575 1:N:0:57
GAGGCTGCTTTGGAAGAGCACACGTCTTAACTCCAGTCACATTCANAAATCTCGTATGCCGTCTTCTGCTTGAAAAAAAAAGATGAAAAATCTGCAAATGATGCCCCGAACTAAACTCCAAAGTAAAAAACCAAAATAGAAAAACAATAAAATAAAAAACATCACCCAATAAAGGCTCGTCGTACAAAATACATTTCTAACACTACAGCAAGAATATAACATANTTACCCTACAACTTGATACAGCTCATC
+
A>AAAAFAFFFFGGGGCGGGFBFGF0E033FG1GFFFGFH1D2BG#AB/BFBBAAFG0HHGGEFFA2AFGHHF1AFGG?/E/?@111B1B0B@@1211BB1B2110///></1B112111110122221///?///1?111<<0/</111<11>1111-.<0<<0/.../<0000:;.--:--;..00.009000000000;/09;/00/;//;909///://#--;-;/;--9/99BFF/://9///9//
@M05620:37:000000000-D9766:1:1102:8888:19622 1:N:0:57
GAGGCTGCTTTGGAAGAAACTGATAATCCAGGGACACAAGATTGGNAGATCACACTTCTGAACTCCAGTCACCTTCAGCAATCTCGTATCCCGTCTTCTGTTTTAAAAAAAAAAAAAATAAATAAACTAATTATTATGTTAGAAACAAAAAAACTTTATAAAAATTAATACAGTTCTATTAAGACATCAAAAAATATCATTGGCATGTAATAATAGCATTTTANTATATTAAACTTTTTTACTGTACATTT
+
>3AA>>F>BBB4F45BFGBFGFG5DFADABBBB22BAGGHHHABF#2ABBABF3FABADDA5BD5B3BFB35BBF33D5BFGBD5BBFG?DB1BEB1BBG@BB2BFFDFE>E?/////01112211121111111111111111100.00.--.0===000000./0000000:000000000;0/000:00.-.00000000/90.00000000000;0000#;...9///////;/;-.//////////
@M05620:37:000000000-D9766:1:1102:10657:19678 1:N:0:57
GAGGCTGCTTTGGAAGAGCACACGTCTGAACTCCAGTCACATTCANAAATCTCGTATGCCGTCTTCTGCTTGAAAAAAAAAAACGCGATGCACCAAGGTACAGATGCTTGCAGCTTCCCCCCTTTCTCTTCCTGCCTTCCTTTCATCTTTCTCCCACTTCTTTCTCCCCTTTCCCCCTTCTCCTCCTTTTTCCTTTTCCCTACCCCTCCCTTGCCCGCCGCTGNGCCTCACCACGTACTACCCTCACTTCC
+
AAABBBFBFFFFGGGGGGGGGGHGFGFFFHHHGHHHFHHGDGHHG#2BEBBADFFEHGGHEBFHGFFGGHHHBCDGFGE@C@>E/>/////33B0/0/22222?3?2332/222<2@@2@??/0111?1?11111<11<0F1<>11>=<DF0=0</<<00<=0=000:.::0;0:;.-C/0;00;;BBF00;:;;0;09:00:;.9.;;./0/9//;:--;--#...../../.9..9;/;.;/9..//;9
@M05620:37:000000000-D9766:1:1102:17024:19689 1:N:0:57
AGTGCCAGCTCTCAATCGCACACGTCTTAACTCCAGTCACATTCANAAATCTCGTATGCCGTCTTCTGCTTGAAAAAAAAAACACCCCCTCCCCACTTCCCCCTTGACTTTTCTCCCTCTCCTGCCTTGCTCCTCGCCCCCTCCTCCGGCCTCCCCCCTCTGGTGCACCCCTTCCCATTCGTTCAGGTCTTTCCTCTTTCACCCACTTAGGACTCCCTTTCCCNCCTTCTCCTGTTCCCTCCTCTTTTCTT
+
>A>ABFFFAFFFGGGGGGGGGGGGGHHCFGHHHHHHAFFHFAAFG#AAAFFFHEFFEEHGEBE1AGAAGHHHGGFGFGFF@>11B1E>>/??/?2/033?2B/<0222333333322222@222@<2211???10///.<-><.///<---.<;.A:--:;09C/000;.99.CC/00000/9./900/9000/9///9////9...///////9/99/////#....;/;B/////9//..../;//;F/
@M05620:37:000000000-D9766:1:1102:19295:19734 1:N:0:57
GAGGCTGCTTTGGAAGAAACTTACAAGCCAGGGACAAAAGATCGGNAGAGCACACGTCTGAACTCCAGTCACATTCAGAAATCTCGTATGCCGTCTTCTGCTTGTTAAAAAAAACAATTCCCAGCCCAGGACCCCCGCTCGCCCCCACCCCCGTCTAACCTCCCATCCATCCTCTGAAACTCGTATACCGACTTCTGCTTGAAAAATACCCTCGACTCCATCTNACAATTTATAGTATTTACTTACTGAGC
+
BABBBBFBFFFFGGGGCGGGG5BEGFHDFHCEG2BFC2B32BBFE#AB2BFCGFGGEHHFFGHFFFFG5BFFBGHFGGFGHFGFFFFE3GGHGEEGFHHHDEG313BB4B3///<//??BGF?2GF///?FACCDC/?/>/-<.->-..CC-@:A:.00.;C.:/;;G00;.0;000;09;0...//00;9;9E090BFF/;//;9.//99/.-.-..9////#..;9.//////9/9;//9///9//;//
@M05620:37:000000000-D9766:1:1102:14611:19990 1:N:0:57
GAGGCTGCTTCGGAAGAGCACACGTCTGAACTCCAGTCACATTCANAAATCTCGTATGCCGTCTTCTGCTTGAAAAAAAAAAAACCCACTCCGCATGCTGCCTGTGAAGTATCTGGCTATCCCTACTAGTAATCTGCTACTTGGTTACTAGCTACGAGTAGCGGCTCGCCCTCTCACAACTTGGCTCGTTTTGCGCAATCATGGAGATAGTATTGTCTTATTGNCTTCCACCCGTCCCCCTTGCTGTTCTA
+
AAABBAFBFFFBFGGGFGGGGGHFHHH2DGGHFHCGGHHH5GHFG#ABAAFHGHFGGCFHGEEGAGBGGFGF?EGFA@>>@///>?//?03BE?///2B??B22223?22222222<@2<222110<111111@111?1<1==11>G1>1=0111..<<<00-<--;--:.9./9009:./;00//0;A..9.0----./////9./////////;/9//9//#...;./9..-....99=..////;///
@M05620:37:000000000-D9766:1:1102:18420:20167 1:N:0:57
GCGGCTGCTTTGGAAGAGCACACGTCTGAACTCCCGTCACATTCANAAATCTCGTATGCCGTCTTCTGCTTGAAACAAAAAAAAACCCTCATTGACCTCTGTCTAGGAATGGCATGCTATAGTTTCTCGTTCCCGGCGCTATAATCCCTCACCTGCAGTAGTCGCGCACTCTCTCACTGCTCGTATCGTCTGGCCTCTCCCTTCACACTAGCTTCTCAGTCCCNAGCCTCCTTTCTTCCTCCGTAATTTCT
+
>1>>>>>AFFF@F1BBBFGBGCBAGGH01DBGHH0BAEEEHEGHH#BB/FFHFGG?BGFFEEEBADA1DGFGHHH1FGH0/>>///?/0/01221B11<112B2221<1111001<1>222222222@//<001//</---<1111>110...0/.//0=000.-----;/00000;90000.-.9;.9.99/;.0.9//;-/;//9/B////;//9//////#;9-;----///////9/9-;--9//9/
@M05620:37:000000000-D9766:1:1102:15108:20377 1:N:0:57
ACCACACCTTCTACAATGGCACTCTGCAGGTTCTAGATCGGAAGANCACACGTCTGAACTCCAGTCACATTCAGAAATCTCGTATGCCGTCTTCTGCTTGAAAAAAAAACCCTTAACGAAAGGCTCCTATCCCACTCCCAGGCATTCAACTACCTACTGAAACACTGGCACTTACGTCAGTCATTTCCGCTTTAGCCCTCTTTTTCATCCACTTAAACAACTCNCATCATTTTTACTTGTAACTGACAAGC
+
@AAAA1AAFFCD3GGBFF111FBABGG3FF0BA1FFHFDGCEF?F#AAAFFAGCCFHHH1G11AGE1GGHEHHF2GF112FG//0>FGE/>0F@EBGHF1G1FF0>//</E/00<11///<?0/BBF<1@1<<@F0<0/01//?11<1?11?<0<10111111FGB10<<</<=0</<..=<:0;0;0.;:..0;;//:./0B00/00009B90;00;0../0#...9.09;09-/9;/9B/:B//;BB--
@M05620:37:000000000-D9766:1:1102:21236:20492 1:N:0:57
ACCACACCTTCTACAATGAGCTGCGTGTGGCTCCCGAGGAGCACCNCGTGCTGCTGACCGAGGCCCCCCTGAACCCCAAGGCCAACCGCGGGAAGATTCCCGAGTGGCCCGGCCCCTCTTCTACTCGCCGGGCGCCTCCTTCCTGCCCTCCCGGCGCTGCGCCCTTCCTCCCTTTCTGCTTTTGCTCTCGTGTGGCTTCCATTGCACATCTCTCCGCTTTTGTNCTTGTGGCTGTCAACCGGGGGTTGCAC
+
AA@AAAAAFFFFGGGFFGGDGDBFEEEGHGGHBFGGEEEEEGHGH#BBBFFFHHHGFHHG@FGGF/EEGGGBBFGGGGAFC>FGGGG@EE/BC/C0???<1A//??F?F.>---=CH.<0=G00=0:-;A-----;.=E/00CFF/../:;E---;----;--;-;-;//;AFFF//9//;///;//9;-A-A-----;///////;///;BF/:-9---//;#;-;-;/----;BF/99-------;;//
@M05620:37:000000000-D9766:1:1102:21254:20510 1:N:0:57
ACCACACCTTCTACAATGAGCTGCGTGTGGCTCCCGAGGAGCACCNCGTGCTGCTGACCGAGGCCCCCCTGAACCCCAAGGCCAACCGCGAGAAGATGCCCCAGGTGCCTGGCCCCTTACCTCCTCTCGTGGCCCCCCCTCTCTTTCCTGCCCTCCCGGCGCTCTTCCCTTCTTCCCTGGTTCTCTCTCCTGCCGTTTCCCGTGGGCCTCTCTGCTCTGACTTNCGTCTCCTTTGGAACTCTGCCGGTCCT
+
BBBBBBBAFFFFGGGDFGB5G5FBEEEEHFHHHGGGGG2EEFGFH#BBBFFEHHHFFFHGCE?EGGGGGGG1FHHGGGGHGHHGEGGCGG/@?DC1FD1?FCA//1?10?F/CCC/.011>DG.>0>0>..<-<.<--;-:/;00009;0/;9/9.9.9-;@@..9;B.//./;//.;/.;BFFFFFF//;B/.-..9//9.9.--.;.AFFF/;/BF/////#.;;.EFB//9//;;B/99;//9----/
@M05620:37:000000000-D9766:1:1102:15851:20537 1:N:0:57
GAGGCTGCTTTGGAAGAGCACACGTCTTAACTCCAGTCACATTCANAAATCTCGTATGCCGTCTTCTGCTTGAAAAAAAAAAAAACGCGAGACATATAATACCATTCTGCTCTGTGCCCAATCATCATATCTCAGTATTATATATCTTCCCATTCCCCCTTCTATCTGCCCATGTCCATCTCCGCATTCCTACTCCCGCTCCTTACGATCACTTGTCTGCCTTNTGTAGCGCCTGTGATGGACGATTCTAT
+
A3AABAFAFFFFGGFGGGGFGGGFHHH2AFGHHHHFFFGHFGHHG#BBFFGHHHGGHHHHGBEHFGFHHHHHGHHGHEF/>/>>/?///////2??B22222222222222222222101/0=1@?1?111?1111111111111>11110110000/.-./00000=00.0//0:0000000..-..00000000..-A-.0000...../00000000;90#....;0---..000000/0--..0:90
@M05620:37:000000000-D9766:1:1102:9363:20541 1:N:0:57
GAGGCTGCTTTGGAAGAAACTGACAAGCCAGGGACAAAAGATCGGNAGAGCACACGTCTGAACTCCAGTCACCTTCAGCAATCTCGTATGCCGTCTTCTGCTTGAAAAAAAAAAAAAAAAACAAAAAAATAATATTGGAAGGGGTCAGTATTTACTATTTTGCAAAAAACAAGACGAACAATTGAATTATATGTAAAATTATTTATTTATTATTTGCTCTTTTNCTTACACCCATCCTCATATCTTTCATC
+
>1>>A>CAFFFFGFGG1FGGGFFGHDEHGCGHGFG0FGGHGHGHF#ABFFFFHHH?BGHGBDGGHBGHGGHFB1BFD@1BF1B1FG/BFGHGG?>F/BFFBFHFBFGHFEGG//<>////>.<.00<--.<D00000000/..;...:000900000000090000/.-...;//.-:---9/////9//////////9/////9////////////9;BB9/#-----///--//-//9;/;/;//:///
@M05620:37:000000000-D9766:1:1102:13205:20623 1:N:0:57
AGTGCCAGCTCTCAATCGCACACGTCTGAACTCCAGTCACATTCANAAATCTCGTATGCCGTCTTCTGCTTGAAAAAAAAAAAAAAAAAATAATATAAGAAGAATATGAATGAAATAAGGGAAAAAATAAGGGAAAAAAAAAAAAAGATGAGATAATAAGAGATGATGAAGAGAGAGGAAAGAAGAAAAGGAGAGTGGCATAATAAAGGAAACAGAAAGAGAANACAAGGGGAAATTGAAAGAGGTAAAAA
+
AAAAAFFFBFFFGFFGGGGGGGHGGHHGCHHHHHFHGHHG5DGGE#AB2ABAFGBEGHGHEAEGFGHGFGHGBCDFA@EEE?/////>/>0222222?2222201?1111<1111111110.0>0<<0>000..../<----:--;9.000000000:////;///////9/./.....//././/////./...//../////:////:///9///////:/#.......-.../////////.//////
@M05620:37:000000000-D9766:1:1102:13857:20636 1:N:0:57
GAGGCTGCTTTGGAAGAGCACACGTCTTAACTCCAGTCACATTCANAAATCTCGTATGCCGTCTTTTGCTTGAAAACAAAAACCCCCACTCCTCAGCCTGGCTGTAACCTATTTCAATTTCCAGCGTCGTAATCTGGGAGATGGAGAGGAGTGCAGCGTTGATGACATCCCGTCCTACCCGTTTAGGGTTCTTGTATATGATGTATTGCATCTTTCCTCTTTTNCTCCCCCCCCTCCCCCTCTCTGTACTC
+
AAABB>CAFFFFFGGGFGGGFCGCH4C256FH5FE3DFEB555AB#2222A55B2B33ADAE01A555B5BF13AF31111111>1//?1?B3B33B3B11B2/B?4BFD3?444?4B44?4443/E///00?3?3320//@<2222//0/?01111/?<-<111<>11<.<<A.<0<<G.<:/;00./;:C0;:000<:00<:009000000900;9F0CF0#9.9...;---;9DFD?B..FF///;9/
@M05620:37:000000000-D9766:1:1102:11370:20645 1:N:0:57
GAGGCTGCTTTGGAAGAAACTGACAAGCCAGGGACACAAGATCGGNAGAGCACACGTCTGAACTCCAGTCACCTTCAGAAATCTCGTATGCCGTCTTCTGCTTGAAAAAAAAAAAAAGTAAAAAAAGCAATTATAATTTAGATATATAAGAGAGAAAAAAAAAAATCATACAAGTACCGTAGAGGTAAAAGACATGTCAGGAAAAAACGACGAGATGCGCACANGGTTTGTATCAAATGAACTGTAACATG
+
A3AB>ACAFDD4G45BFGCGGDFABABBABBBB2AABFFGBFFAE#2A22A3B2BABAFFD5BDAB3BDB3A3BGB3D@DFF@DDBBBGBBBEEEF?BFG4BB@FGHGFG>EE@B>B/222111</.0>0111111>11<11000<000000/..<0/.---:--.0000900000009....0/000;90.;:0000;0/99//.-.9.--:-.:009.---#....../00:00000000000900009
@M05620:37:000000000-D9766:1:1102:13592:20659 1:N:0:57
ACCACACCTTCTACAATACACTCTTTCCCTACACGACGCTCTTCCNATCTAGAACTCTGCAGGTTCTAGATCGGAAGAGCACACGTCTGAACTCCAGTCACATTCAGAAATCTCGTATGCCGTCTTCTGCTTGAAAAAAAAAAAAAAAACAAAAAAATAGGAAGAATATGAAGATATAAGGCATGAGAACTGTTGGGGATAAACATGAAAAAGTGTAAGAATTNGAAATTGAAAAAGACAAATACGGGAGA
+
BBBBBAAACCFFGGGGGGGGGFFGGFHHGFHHHHG?EGEEEHGHH#ABFFEEBGGFHGGHHGHABFEGGHHFHGDFEFHHHGFHEBFFFBFFBGHHHHHGDHHHHHHHHHHEHHHGGHHHHGGCFGHHHHHHHHHH1CCDGG/>>--<;......-9900090../000000000000000/.0.0000/0////.-9;..9//9/;;///..//:/;/////#.....////9/....;..9//..-.-.
@M05620:37:000000000-D9766:1:1102:10959:20858 1:N:0:57
GAGGCTGCTTTGGAAGAAACTGACAAGCCAGGGACAAAAGATCGGNAGAGCACACGTCTGAACTCCAGTCACATTCAGAAATCTCGTATGCCGTCTTCTGCTTGAAAAAAAAAAAAAACAGTTATAATAACCAACTGACTGGATAATAACAAACTAAAACAAAACCCTAACTAAGTATTTCACTCATAAACAATACTCATGTATACTCTAAACTAAGACCTTCNTATATTATCACATTCAAACAGCAATCG
+
BBBBAAFBFFFFGCBFFGFGGGHBGGFHFHHHGGEFAFGHGHHHG#ABA2AGH2A0B12B5BCDDF3GFGDDFGH5DFBGHF5F511EG3DGE>>B?BD@BGGHH3GBGE>EE@@///</01?11111<1111..001111.0>1111<000<.00<0<0..<.;...///000:00000;0000/000;00.0;/00000000;;09B990/000::0900;#.;...;///9//9:////9.:..;/;.
@M05620:37:000000000-D9766:1:1102:7665:21121 1:N:0:57
GAGGCTGCTTTGGAAGACACTCCCCCGCAATGGCACACATCACTTNGGCGCCCGCGTCTGACCTCCAGCCCCATTCCGAAAGCTCAATCGCCGCCTTTTGCCTGACAACAACCCCCCCGTAAGCACATACTCCTAGAAGACTATAAGGTATTAAAATACCGAATAAAACAATGGCAAATAAGACAGTCAATTCAACTTAATACCACTTGTGGAACCAATTGAANAATGCTAAGCATTTGTACTTTAAAATG
+
AAAAAAFAFFFFG1FGC1BBB1B00AA00A0BAB010BA111BDD#/B/BFAA/A>>/>FD1>B1?0B0B?/EB122B?>//BBB>111??/<//??111<1BB00B1F/?FE///<<@.-<>10/<00<=0<00<DBDC/00000;00;;:;CC00:00.9-.90009CA099//0.9;;0009/090000000//9/;9//;;//////;9/9---//;;/#-----////://;BF/;:;///9/9/9
@M05620:37:000000000-D9766:1:1102:13312:21185 1:N:0:57
AGTGCCAGCTCTCAATCGCACACGTCTGAACTCCAGTCAGTCTGGNCTATCTCCTGCCCTTAGATCGGAAGAGCACACGTCTGAACTCCAGTCACATTCAGAAATCTCGTATGCCGTCTTCTGCTTGAAAAAAAAAAAAAAAAAAAAACATTAATAGTACATATATGTCTCTGATCTGAAACGAGAAAGAAATACCCAATCACCCCCACCTTCTCACGTCGAANGAAAAGAACTAAGTTAACATCACAGAC
+
>A>>>FDFAFFFGGGFBG22A24ABBGFFHHHHHHHD3FFAGHHH#BACFGHHHHHGHHHHFGF5FGEDFEHHHHHGFEGHHFFGGHHHHHGHHHHHHHGHGGFGBGGHGGHHHHGGGHGHHHGGGHHHHHHGGCB/><<--------..00000000000000000000000000000000.....///.//9///9..9//;.--;...//////...--.#.:9../...///////////9///9/.
@M05620:37:000000000-D9766:1:1102:4273:21319 1:N:0:57
ACCACACCTTCTACAATGGAATTCTTCAGGTTCTCGATTAGAATANCACGCGTCTGACCTCCAGTCACATTCACACATCTCCGACACCGTCTACTGATTACAAACCAAACACAACTAACATAATAGCTACTCATATAAGATAAACAAATTCATAAATAACAACATCTATGTAGAAGACTAACTATAACAAGAAAAGAGAACACTACACCAAGAAAAAACAAACNAAACTCCATCACTTGAGACTTAACACC
+
AAABABBBFFFFGGGGGGC4F4BFGD5DDFABBFDB3B52BBAAA#B2A2BAAAEFFDGHHA2A5BBFFHHHHADB1BFG53>>//>1/B?G1BBG4B443BFF?/?????B///333334334443BB22233?3B33333B222/02>22222>22@<11</0111111111111011>1111<=1110//<</.</<///0<////;:../;/.-..9..#.....90/0;;09;;F0.0009009/9
@M05620:37:000000000-D9766:1:1102:15758:21341 1:N:0:57
GAGGCTGCTTTGGAAGAGCACACGTCTGAACTCCAGTCACATTCANAAATCTCGTATGCCGTCTTCTGCTTGAAAAAAAAAAAAAAAAAATAAGATAAAGAAGAAACGAAAAGATGACTGGAGAAAAAAAAAGAAAATTAAAAAAAAACATAGCAAATAGATAAAGAAGAAAGGAGGAGAAATAGAGAGGAATTCGGCAGAAATAACGAAAGAAGCAGTGGAANTATAGAGGGCAGGATGAAAGATAGAGG
+
AAAABBFBFFFFGFGGGGGGGGHGGGH2BFGHHH3FFGHGGHHHB#AA2AADGBABFGFGGEFHGHHHFGGGFGGDAEEEE>///////<0?222222222022000/////0.111111.0<1010<<<--..:/:0000000:--:..00000000000900000.90//0./......0000;00.../000..9--./00000....././00/00/09#.....00/..99-.000090/00000/
@M05620:37:000000000-D9766:1:1102:26818:21358 1:N:0:57
GCGGCTGCTTTGGAAGAAACTCACAGGCCATGGCAAAAGTCTCTGNAGGGCCCACGTAAGATCGCCAGTCCCATTAAAGAAGCTCAAATGCCGGCTAATGCTGCAAAACGACAGGACAGAGGAAACGACCACAGAAAAATCGAAAAGAAGAAAATGAAAGACTAAAAAATACGACGTGAATTACGAATTTAGCAATCTGATGAAACCCGTAGACAAATTCAGCNCAAATGAACTAGTAAATACCAACTACG
+
>3AAA3@ABFFFB454B44FFF44AB4B2A3BB2B32B3355D55#2B22A1A1A01B1A5A51A110BBB3@F5D5555BB3F333@4B3B/>E/13BBGFF3?3300>/<<//0/0?00/0B00?//////0?110001/0?/<0<00><0011><<0</=<0000-.00...--;..0009..:..0;0000:0009;00000..-.-../9..9/9///#.....//////;//////;//:;///.
@M05620:37:000000000-D9766:1:1102:10752:21421 1:N:0:57
GAGGCTGCTTTGGAAGAAACTGACAAGCCAGGGACAAAAGATCGGNAGAGCACACGTCTGAACTCCAGTCACATTCAGAAATCTCGTATGCCGTCTTCTGCTTGAAAAAAAAAAAAAACCACTTATGGAGGCCGACTGCCGCCTTCCTTTACTCCCTACCAAGAGCCCTATCACCCTGTATCACTCGTTAGCCGTTTTCCGTAGCCCTCTCTTCACTGACCTGNGTCGTCCTTTGAACCCTGCACGTTCTC
+
AAAAAAFBFFFFGFFCCGFGGGGHGHAFFCGHFDFFBGHHEHFGG#AB22FFGBHEGBGFF5BFGGGFDB3AFGHHGG5DGFFGHGFGHFGGGFEAFGDGDGHEHHHGHGFGFD?////<//11111110<E.--<-.</--<<.CG0000000;C/0..00.;./.9//0000/..;00990090.:.;.0:.;:FF/:./..9//..;//9////;/;;/.#.....9..//9//:A.:.E./...../
@M05620:37:000000000-D9766:1:1102:10735:21425 1:N:0:57
GAGGCTGCTTTGGAAGAAACTCACAGGCTACGGCAAAACTTTCTCNTGGACCTGGGAAAGATTCTTGCCCCGATTACAGAAGCTGAAACACCTGCCAATGACTGATACTACCCGTAAGGAAAGGCTCCTAGAATACTCAAAGGGAGTAAAAGAGATGATGAAAAAATGGCAAGAAAGTCAGGAATTTCCGCTTTAGCAATCTTGTGGATCAAATGGAACAATTNTCAGCATTGGACCTGGTAACTGACAAG
+
AAAAAAFAFFFFGGGGGGGGG1G1B1000B00BFFGHH0B12D2A#/B//BB000/0A/B01A222111A//>>EEF11BFHHH111B100?0FG01BFGG1BFH22B1BBFGA/EE0B10CCB/1B?BB1B121BB1111@0<F?<0@D1?/?0<1<@111?10-<11001<0</<0==0///000=<<.:AC;:<;0:;0CG00C900;90;0:09;;/90#.;.;.000090//;/9/9;9;/;B/9-
@M05620:37:000000000-D9766:1:1102:12773:21451 1:N:0:57
GCGGCTGCTTTGGCAGAGCACACGTCTTAACTCCAGTCACATTCANAACTCTCGTATGCCGTCTTCGGCTTGAAAAAAACAATAAGCCTCTATACCCCCGGACCCACAGTTTTACTCGCCTTCAAGCCCTTTAAGACACGACCAAACGATTCTAACCACCTCATCATCCCCCGTTTCCGTACCTGCCACCATTAACACCAACCCACATTATTATCTACCCTGTNCACTTTCTACCACTGGACCCCATAGCT
+
>1AAADDAFFF1G1B1AAFCEFFEHAFB2DFGGH1BDBBD1DFFG#A//AAABEFEB0DDEAAAAA/A>FG/01F1B>////1111111B1122B2>>/>////<///012222111/////111<1//001?111100.----..<....<00<0.0.:../000:00:.:-..//0.0.;.00../0..;00;00/.--------/////:////9/;/-/#--;--/////9///;9/9;--;-////
@M05620:37:000000000-D9766:1:1102:14626:21457 1:N:0:57
AGTGCCAGCTCTCAATCGCACACGTCTAAACTCCAGTCGGTCCTCNCTATCTCCTGCCCTTAGCTCGGAAGACCACCCGTAGGAACTACAGCCACATTCGGAAATGTCGTATGCCGGCATCTAGTGGAAAAAAAAGAGAGCTGGGGAGGAGTGAGGATGTGGGGAAAGCCAGTACTAAGCGTGGCGGGTTCTGGTAAATGATGGGGTGAGGAGGGGCTATTTGNCTTCCACCAGTGCACCTGTAAGTTATA
+
>A3AAFFFAFFFGGGGGGGGGGFEC44455BA3A3BFB22AB235#2B11B553BBGHC3B3B355101?>13?BF11>1/11B@F3BF3331BB13B44FEAE334B?FG3F4?<////B?33>>FD2<<F/<//.0<..110A-.<-.</.00<0//:0:.-;.G././;000;CC//9C9A--99@.9///9/9/9/9B:B.9A>.../;9--9-.////#9..:./;...B///;//:F////////
@M05620:37:000000000-D9766:1:1102:15060:21498 1:N:0:57
GAGGCTGCTTTGGAAGAGCACACGTCTTAACTCCAGTCACATTCANAAATCTCGTATGCCGTCTTCTGCTTGAAAAAAAAAAAAAAGTAATAAGAAGGCGAGTTATCGTGTGGCTAAACCACTAGAACATACGTCAACCGTATGAACATTCGTGCTGTTGTTTATCACTTTCTCCCTTTATCTGTCGTTGTACTTTTACGTGCTACCGCCCTTCTACAGTATANGCAGCCTTCCTGAGTAACCCTCCGTCC
+
A>AABAFBFFFFGGGGGGGBGCBEGGHADDGHHHHGFBFHHHHHH#AAFFEHHHGGFHHHGEEGGHFFGFFFFFBEAEC>>>>/></34444433330///>>/222/20////?111?0?/1011<10111010..1.-<../00000000/..:0000/.:0:;00CG000009/000000000...9.00000000.;/..;9.-:--;;.///;///;/#......./:////.9////.......:
@M05620:37:000000000-D9766:1:1102:13365:21716 1:N:0:57
ACCACACCTTCTACAATGGAACTCTGCAGGTTCTAGATCGGAAACNCCCCGTCCTAACTCCAGCCACCCTCAGTAACCGTGGCTGCCGCCCTACGCTTCTAAAAGAAAGGAAAGGCTCCTCGACGCCTCTAAGGGAGTACACGAGCTGATGAAACCATTGCAAGTAAGTCAGGCATTTCCGCTTTAGCCCTCTTGTGGATCCAAATGAACCATTCTCAGCATTNGTACTTGTAACTGACACGCCAGGGCCA
+
AAA>AAAAFFFFFDGFCG4BFGFFHHFGGFAF4F6DFH5BE2223#2A2B222115DB55B333A1B11B1135B5530110/1?B?////>11?////34B433/B?3BE3EBB/FH/F0/?/<//<A1@1D00/?<F11<?-<CAF11F11<FGCC0=G00<0DGG=DGH/:GHHFHHG..:CC:0/9/C/00;B.B099FF0:;0C9.;09;0C0;/00;#.;.;EB/9B//:9B/B/A-AD@ED.;A
@M05620:37:000000000-D9766:1:1102:15472:21747 1:N:0:57
GAGGCTGCTTTGGAAGAAACTCATAGATTACTGCAACAGTTCCCCNTGGACCTGGAAAAGTTTCTTGCCTGGCTTACAGAAGCTGAAACAACTGCCAATGATCATACGCGAAAAAGACGGCCACTAGCAGTCTCGAACGCATGAAAATACCTTTGGAAAAAATTCAGAGTTAGTACTTGATTCTGGCTTGACCGCTACAGAGGATCGGATGAAACAACGCTTANAATCTAGACTCGTATCTTAAAATCGAG
+
CCCCDDFDFFFFGGGGGGGGGGHHHHHHHHHHHHHGHHHHHHHHH#BBFEGHHHHGGHHHFHHHHGHHHHHHHHHGHHHHHHHHHGHHHHHHHHHHGHHHG4444431?>////0//2/?////B22?22?2D3?2@0/////>11?111111110?=?00-0<111=<F00=DF00000000000</.-.00-----000/:CBF..=.-00;;/9.--...#..;..000;009../:0000000;...
@M05620:37:000000000-D9766:1:1102:12704:22106 1:N:0:57
GAGGCTGCTTTGGAAGAAACTGACAAGCCAGGGACAAAAGATCGGNAGAGCACACGTCTGAACTCCAGTCACATTCAGAAATCTCGTATGCCGTCTTCTGCTTGAAAAAAAAAAACAACAGACAAAACCCCCTTAAATCAGAATATGAACTATCAACAATTAATCCTTCCCTTCGTCCCCTTCTCTACTAATTTACCCAACTTCACTACTCCCATAATATTTANTTACACAGCCCCCTCCATGTTCCAACT
+
B@BBBACAFFFFGGGFGGGGGDG4FEAGFGFHGGGFCGHHAGHHG#BBAAFEFBFEFGEFDGEHFGGGGHHHHHHDGGBGHHGGFFFGHGHHGEEHFFFH4BFFHHHGHG/EE@C?//?/0<00<0@0//<//011<1111111<11111111111/<.00000=0000/<00/./...:/./;<0000::0090;0/0../00;000/0:/;/;/90000;0#.:...//....9;-.9./9////9/9/
@M05620:37:000000000-D9766:1:1102:16765:22204 1:N:0:57
GAGGCTGCTTTGGAAGAGCACACGTCTTAACTCCAGTCACATTCANAAATCTCGTATGCCGTCTTCTGCTTGAAAAAAAAAAAAAAATCAATGAAAATAACCAGTTTAAGTCGCCGCTACATCCTTTTGTTGTCTGCTTCCCCTGTCCTACTGCGGATTATCTTATCCACCTTCCACCGGTTGTCTCTCCCCTGGAAACCTTATATGCATTCTTGCTTCTCCTNACCCTCCTCTTTCCACCTTCAGTTCAT
+
BBBBBAFBFFFFGGGGGGGGGGHGGHH2DFHHHHHHGHGHHFHHH#BAFFFHHGFFHHHHGAFHGHHHHHHHHHHHHGGGE>>E><<0?332222222222BF/33@222>@/<///<//111011111000<<1<1=00//</.</0000000::--;:00:0;C0009..0:/909.--;-9000009/./..;/9/:///9/////;///////://9/9#..;;..;..///////..///;/9///
@M05620:37:000000000-D9766:1:1102:17818:22393 1:N:0:57
GAGGCTGCTTTGGAAGAAACTTACAAGCCAGGGACAAAAGATCGGNAGAGCACACGTCTGAACTCCAGCCACATTCAGAAATCTCGTATGCCGTCTTCTGCTTGAAAAAAAAAAGATACGTCTTCAGATGGCCGCATACCTCCTTACTGGACTCAAGGCGCTGCGCCCATACTCACTGGTTATCTATTCTGTCGTTTTTCGTAGGACTCTCTTATCTGACCTANCTCTCCTTTGGATCTCTGCATGTTCTT
+
A3AAB@CBFFFFFGGGFBFFDA4AA5B42BA4AAFC222B23B22#AB2FFHC21A1ABBB53ABB33311FGGFF@5D@F5D@511>33BFE1>1?F4@FB3F1FH30//<////B?G/?0<?G2122@10</////1F11>0=1111100><1/0/<---<.;@.-.///;00;00;B00:90;00;0000.:;.9.9ACB..CB9B///9////////;/#...9;B////////9:B////99////
@M05620:37:000000000-D9766:1:1102:20212:22789 1:N:0:57
ACCACACCTTCTACAATGAGCTGCGTGTGGCTCCCGAGGAGCACCNCGTGCTGCTGACCGAGGCCCCCCTGAACCCCAAGGCCAACCGCGAGAAGATGACCCAGGGGGGTGGCCCGCTTCCTCCTCTGGTGGCCGCCTCCCTCCTTCCCGGCCTCCCCGGGCTGCGCCCTTTCTCACTGGGTCCCCCTTCTGCCGGTTTCCGTAGGACTCTCCTCTCTGACCCNGGTCTCCTTTGGAAATCCTCAGGTTCT
+
BBBBBBBAFFFFGGGGGGGFGGHHGGGGGGHHHGGGGGGGGHHHH#BBFFGGFHGHHHHGGGCGGGGGGGGHHHHGGGGHGHHHHGGGGGGGGGGHHHHGHF//?/</--;;.AE---.;B9//;.//;/.;.9--;..;E..A.;/B..;9@..EF.@----..--:@-BFB//9:/:F.:.....-:.///;--;AD/;./.;A/999///;://///;9.#...../;/BF/B/B///////;B9B//
@M05620:37:000000000-D9766:1:1102:12078:23032 1:N:0:57
ACCACACCTTCTACAATGAGCTGCGTGTGGCTCCCGAGGAGCACCNCGTGCTGCTGACCGAGGCCCCCCTGAACCCCAAGGCCAACCGCGAGAAGATGAGAGGCGCCCTCCCCCTTCTCTTGTCCCCCTCTCTCTCCTTTCGGCCCTCCGGGCTGCGCCCTTTTTCTCTATGTTTCTCTTTTGCCCCGTTCCGCGGGACTCTCTTCTCTCTCCCGAGAGTCCCNTTGGGCTCTCTGCGGTATCTATCTGGA
+
AAAAB4AAFFFD5GGDBGGGBAFAEBEEEAHHFGCAEEGCEHDHH#ABAAF1GEGHH2EEGGGGAE/EGGGHHF??EGGCEEHE??EEGEBCCAGHFHHG1F//<>/>->...><00<000<=<00<<-C/;0:00/0000.--.;.9..-;-9..-A9A-/:/;F/B//////;BFFF//B////.-;A....-----.:BFF//;FF/////..9--;B//#;......9B////--..;//;//////
@M05620:37:000000000-D9766:1:1102:13248:23042 1:N:0:57
GAGGCTGCTTTGGAAGAGCACACGTCTGAACTCCAGTCACATTCANAAATCCCGTATGCCGTCTTCTGCTTGAAAAAAAAAAACGTACAATCTACTGAAGTTCCCAGCTAGATGAAATGAAAGAAAATCACGTTAAAAGACTGGAAGAAACCATGATACCCCATCACATACAGGAGGCCAAAAACAAACACAAAAGACGAAAATAGAAACAGAAAGAAGTTAANCATATAGATCCGTTGTGTCAGTCATAT
+
A@BBABFBFDFFGCBGFBECFFGFCFCFFFFGHH3ADFGFEFGGF#2B2AB3BB1AF3DGFEGHG5AFFGHGAB55B>>>>////00//44344B4343344443330232?33B3B333333<02@2@22<00@/1<1/011/01000<>0.111>11<1..//00000000/......./............././.:-.-09000;/9/9////9;////#.9...//////../.:..9////////
@M05620:37:000000000-D9766:1:1102:5463:23629 1:N:0:57
GAGGCTGCTTTGGAAGAAACGCCGAGATACGTGCAACAGCTCGCCNGGGCCCGCGAATCGTTTCTTGCCTGGCGTCCAGAAGCTGCAACCACTCCCCTGCCTGGAACTAACCGTAAGTAACGGCTCCATGAATGCTCCACGGGTGTACCAGAGATGATTACCCCATGGCCAGTCAGTCCCGCCTTTCCGCTTTCTCACTCTTTGGGATCCCATTGCCCAATTCNCCCCATTTTGCCCCTTACCTTGCTCGC
+
>>AAA?CAFFDFFGGGAAB11A0AAAAA1A/BBFH11BG0BG//A#BB/AFAA/>>>//B>FFH2BB1FF@?0>///?>FHH11B1<B<<FFH0B??0/?01B/011111?0<<?CF1@11//<-<>11>1>111110//.-<-<-<0:C0.:/::0:;0:</;;/CF./C.:0FF;C0/;-A.:F009.-AE//9////9B///:-;;FBF9F///9FEBF/#---999BF/////--9/;/://9//-;
@M05620:37:000000000-D9766:1:1102:18377:23758 1:N:0:57
ACCACACCTTCTACAATGAGCAGACGTCGGAACTCCAGTCACATTNAGAGATCCCGAATGCCGTCCCCTGCTTCACAAAAAAAAACAGGGAGAAGATGACCCAGTTGGGGGGCCGGCTACATCTTCTGATGGCCGCCTCCCTCCTTCCTGGCCTCCCGGAGCTGCTCCTTTTCTCCCTGGTTCTCTCTTCTGCCGTTTTCCGTAGGACTCTCGTCTATGACCTNGGTCTCCTTTGGAACTCTGCAGGTTCT
+
AAAAAAAAFFFFFGFGGGGGGB1A000A0AAFFGG11GDF1DABD#AB//AG11BE//ABD1ABA//B0B>111B1BBG0///>E?/B/?/?EC01BGBFH0FG11B1//>-;A-9A--;/;/9F9/9/9//-99;>BA---;AF/BFFFFF-BFE---;--:B9/;B/9BB/B;//9/9B/FBFBFFFF9BBF-BBB-B;A/9--/9/:;/---;-9//;//#--;9EF/B/9//9//;/9///9-;F//
@M05620:37:000000000-D9766:1:1102:22140:24525 1:N:0:57
ACCACACCTTCTACAATGAGCTGCGTGTGGCTCCCGAGGAGCACCNCGTGCTGCTGACCGAGGCCCCCCTGAACCCCAAGGCCAACCGCGAGAAGGTGCCCACGTGTTCTGGCGGCCTCCTCCCTCTTTGCTCGCCTCCCTTCGTTCCGCCCTTGCTGCCGGGGGCTCTTTTCCACCGGTTTCCTCCGTCCTCGCTTTTCGGAGGGGTCTCTTCTTTGGACCTNTGCCGCTTTTGGACCTGGCGAGGTCTC
+
BABBBBBABFFFGGGGGGGFGGHGGGGEGGABFCFG?EGGFHDEG#BBBFF1FHHHHHFEGGEGGGGEEEFHHHHGGGGHEFHGHGGGGGGG//?0??1?0FFC/?001<F11/><-..<CH/.///00;000.-:CCHGGCBA/99/;..AB///099.--;--;-9:/;////;9A-;A.B/9//99..99.-;A.9B--9-9--..9;//B9/99/:B..#..9..--;.//-;9..9..--;-99/9
@M05620:37:000000000-D9766:1:1102:20071:24613 1:N:0:57
AGTGCCAGCTCTCAATCGCACAGGGGACCCAGGGCCTGGCCCCTCNATCCAGAAAACCTATGACCTCACCCGCTACCTGGAGCACCAACTCCGCAGCTTGGCTGGGACCTATGTGAGTATCCAGCGTAGGAATCTGGGAGTTGGGGAGGAGTGAGGAGTTGGGGAAAGACAGTCCTAACCGTGGAGGGTTCTGGTAAATGATGGGGTGAGGAGGGGCTCTTTGNCTCCCACCAGTCCCCCTGTCTGGTCTA
+
ABABCFFFCFFFGGGGGGGCGGHGGGGGGGGHGGGGGGHHHHGHG#BBFGFHHHHHHGHHHHHHHHHGHHHGGGGGHHHHHHHHHHHHGHHHGEGGGFHHGHHFGEHHGHHHHHHHHHHHHHHHHGBGGDHHHHHHHHFGGHHHGGGGGGGHHHHHHGEHHHGGGGGHHHHHHHGHHHHGGEEGGGFG;9FGGGCGGGGGGGGGGFFFFFFFFFFFFFFFFFF#;;EFFFFFFFFFFFFFFEFFFFFBFFF
@M05620:37:000000000-D9766:1:1102:15230:25055 1:N:0:57
AGTGCCAGCTCTCAATCGCACACGTCTTAACTCCAGTCACATTCCNAAATCGAGTATCCCGTCCTTTGCTTGCTAACAAAAGCACCAACTACCCGGATGGGCTGGGAGGTAGCTGCGCATCCAGCGTGGGAACCTGGCACCTCCGCAGGAGTGCGCGGGTGGGGGAAGCCATTCCTAACCGTGCAGGGCTCTCCGATATCGCAGGGTGAGGAGGCGCTTTTAGNACTCCACCAGTCCCCCTGTCTTGTCTA
+
>>>>AFFFAFFFGGGGGGGGGGFE4EE25F5B5BBCGG3DF55A5#A2B22A2A3B5553BA111555DB5FF5D53331B3F@BE11BF332B1//?/???2>//B//?333B33///?@G2FH/?/>//2//0?00????0/?.->A.>F01---<-:-;9--9A..A/0;9FBF0/9;9..;/A-.;.B//.9.-;/....--;....9...-;9.;//:#....;/;A..//9BA.-.;9////;;/
@M05620:37:000000000-D9766:1:1102:12798:25312 1:N:0:57
GAGGCTGCTTTGGAAGAAACTCATAGATTACTGCAACAGTTCCCCNTGGACCTGGAAAAGTTTCTTGCCTGGCTTACAGAAGCTGAAACAACTGCCAAACATGCTACCAGCCGTCAGAAAATCCTCGTAGAAGCCTCGAGAGGCGTAACAGTGCTGATAACCTGATGGCAAGTAAATGAGTCTTTGCTGCTTCACCATTCTGGTAGATCCCATTGAACAATCCNCAGCTTTTGTAGTATTAGCTAAGCCGC
+
AAAAAAFAFFFFG1GGFFGGGGHHHHHHHHHHHHFHHHHFFHHHH#BBFEFGHGHGGGCGBGHHHHHHHHHHHHHGHGBFGBEF1BGHGFGG@G1B11>/01B1B2B011/>>?/?/111011BF>/?/FF211F10/?/////</>//11??1FFG?1?1<100?11<0<.11>1=1111110=0=000<0<=0000=0D0;00000;0/0000;000/<//#.9...09;0;00;00000/90;0//--
@M05620:37:000000000-D9766:1:1102:12377:25905 1:N:0:57
GAGGCTGCTTTGGAGGAAACTGACACGCCAGGGACACAAGATCGGNAGAGCACACGTCTGAACTCCAGTCACATTAAGAAATCTCGTATGCCGTCTTCTGCTTGAAAAAAAAAAATAGTAAAGGAACAACCTCAAACATACAGGGAGGCACTGAGAAACGAACTTTCAAAATGGTTCTCTCGTCTGCCGTATTCAAAAAAACGCACTTCTAGGACTAGATAAANCAGTGGAACCCTTTAGGATCTATATAG
+
33>A>>BAFFFDGF4AAGBBGBEBF4B22AAGEFA22BAACGGFF#BB1ABA1FG?G12B5ABD5AABD@ED5DED5D5DFB3B4BFEG34B>EE11BFF4BB3B33?F>//</>0@@222221000?0//001?110111110.<.-.>.//0000//<..:.0:<00<;0:00<;000<.....009.../0090:.--.-;--@//9///9////;////#:....//9:9..;/////;//////:/
