# Supplementary material for: Fast but not furious: a streamlined selection method for genome-edited cells
Source: Life Sci Alliance. 2021 Apr 26;4(6):e202101051. doi: 10.26508/lsa.202101051 (PMC8127327; doi:10.26508/lsa.202101051)
Supplement: Supplementary file 1 [file LSA-2021-01051_Supplemental_Data_1.zip › SANGER and Deep Sequencing/ACTB/58_S58_L001_R1_001.fastq]

@M05620:37:000000000-D9766:1:1101:11700:2021 1:N:0:58
ACCACACCTTCTACAATGAGCTGCGTGTGGCTCCCGAGGAGCACCCCGTGCTGCTGACCGAGGCCCCCCTGAACCCCAAGGCCAACCGCGCGAAGATTGGTGAGTGGCCTGCTCCCTCTTCTTGTGGCTGCCTCCCTCCTTCCTGGCCTCCCGGCGCTGTGCGCTTTCTCACTTGTTCTCTCTTCTGGCTTTTTCCGTCGGTCTCTCTTCTCTGACCTGATTGTCCTTTGTCATTCCGCCGGTTCTGGCTC
+
BBABBAA3CFFFCGGBEFBFGCGCEEEAEACAF2FBAEF?2GGCGGGGEEEAEDFFHHFA0E0EF>EEGECFF?/EE//?FAGF/FECG@////<<?F101/1011/<C<.0111<<<CGFF1==C...<.<<G..CC?/C0::0/.CCC...--:9@9.;0.999A/9BF9F//;BB99:/9///B//..;////.;.---..////9/;9BF//;B;//;//;/;99/////;B//.9-;B9.9///;/
@M05620:37:000000000-D9766:1:1101:13734:2025 1:N:0:58
AGTGCCAGCTCTCAATCGCACAGGGGACCCAGGGCCTGGCCCCTCCATCCAGAAAACCTATGACCTCACCCGCTACCTGGAGCACCAACTCCGCAGCTTGGCTGGGACCTATGTGAGTATCCAGCGTAGGAATCTGGGAGTTGGGGAGGAGTGAGGAGTTGGGGAAAGACAGTCCTAACCGTGGAGGGTTCTGGTAAATGATGGGGTGAGGAGGGGCTCTTTGGCTCCCACCAGTCCCCCTGTCTGGTCTA
+
AAAAAFFF@FFFGGGGGGGAE0FCFEEEBEHHFEEEFFHGGHGEGGHHHHFHFHHGGGHFHHGHHHHFH0>EEE>EHHHHGHHGGHFHGHDGCE/>EHHHGFHEE?GGGGEGFHDHFDGHHHGGFCEGGGGGFHHHDGFGCHFFGC.CCFCHFHHFFGHFHFGGECGFF:CGHBGHHHGH@EF?CEBGGGGGFFF0B0FFFGGGGBF?FFFFFF@@?=EFFBFFFFF-A-9AEFF99BAB@-FFFFFFFF9
@M05620:37:000000000-D9766:1:1101:18269:2072 1:N:0:58
ACCACACCTTCTACAATGAGCTGCGTGTGGCTCCCGAGGAGCACCCCGTGCTGCTGACCGAGGCCCCCCTGAACCCCAAGGCCAACCGCGAGAAGATTTGTGAGTGGCCCGCACCCTCTTCTGGTGCCCCCCTCCCTCCTTCCTGGCCTCCCGGCGCTGCGCCCTTTCTCACTGGTTCTCTCTTCTGCCGTTTTCCGTAGGCCTCTCTTCTCTACCCTGAGTCTCCTTTGTAACTCTGCCGGTTCTGACTC
+
AABCCBCBFFFFGGGGGGGGGGHHGGGGHGGHGFGGCGGGGGFHHGGGGGGGHHHHHHHGFGCFGEGGGGGGGCGFGG?GE/GCEFGGGCG?><<?FH2>?GD>FB/?F///-->E.FGFH0=0DG0C/.<:CGFE/C:CGHE;F/CF09A?.--:---.:-ADFFFFF//:9B/;BFFFBBBB//BB/-:;:.::.;..;/9/.//:FFFFF/;;AF/:99//;BBFB/;://///9//--@AA///9:/
@M05620:37:000000000-D9766:1:1101:20257:2087 1:N:0:58
ACCACACCTTCTACAATGAGCTGCGTGTGGCTCCCGAGGAGCACCCCGTGCTGCTGACCGAGGCCCCCCTGAACCCCAAGGCCAACCGCTACCTCTTCTGGCGGCTGCCTCCCTCCTTCCTGGCCTCCCGGAGCTGCGCCCTTTCTCCCTGGTTCTCTCTTCTGCCGTTTTCCTTAGGACTCTCTTCTCTGCCCTGAGTCTCCTTTGGACCTCTGCCGGTTCTAGCTCGGACGAGCACACGTCTGCGCTCC
+
CBCCCCCBFFFFGGGGGGBGGGHHGFGB4EGFGEFE?EGFDHHHHGGGDEGGEHGHHGHEFFCGGGGGGGGHHHHGGGGHGHHHHEGGGG/BF2BBG2?FG<>A//>>FHFFGHGGHHHHH0/<GHCE<CDGGGHHHGCDGGGGBCFFFFGEFFGGGGGGGGGGGGGFGGFFF/BBBF/:FFFFFFFFFFFBBEFFFFFFFFFFFFFFF/BFFFFFFFFDFFF:BBFFDCA---;@DFBACFFFF/-:;DD
@M05620:37:000000000-D9766:1:1101:16160:2139 1:N:0:58
ACCACACGTTCTACAATGAGCTGCGTGTGGCTCAAGAGGAGCACCCCTTGCTGCTGACCGAGGCCCCCCTGAACCCCAAGGCCAACCGCTCTCACTTCAGGGGGAGGCCTCCCTCCTTCCTTTCCTACGGGAGCTGCGCCCTTTATCCGTGGTTCTCTGTTCTGCCGTTTTCCTTATGCCTCTCTTCTCTGCCCTGAGTCTCCTTTGGACCTCTGACGGTTATGGATCGGTCGGGCACCCGTCTGGGTTCC
+
>1>>>>A>1BB>ABBBFF1BBFHFGAB0ABB0B11B1BAEFB/BBBEAAABDFGEGD0B/A/E>FEE>>>F>1BF/?>?FEG?FC??</>>/1111B121<B>>//>//1?GFF0??GFB<D1>=111<<<.<C</<@C.@@GH0=;:.;;:9EFBFG0;B09;CF@ACGG0F;C00;;0;0;/;;;B/:/;/9;F-99/9//;;FFE/B-B/99//-9;9-;/;/9BBB--9-9>@B--9;;9A/-/;-/
@M05620:37:000000000-D9766:1:1101:16170:2154 1:N:0:58
ACCACACCTTCTACAATGAGCTGCGTGTGGCTCCCGAGGAGCACCCCGTGCTGCTGACCGAGGCCCCCCTGAACCCCAAGGCCAACCGCTAGCAGTTGTGGGGGGCGCCTCCCTCCTTCCTTTCCTCCCGGAGCTGCGCCCTTTCTCCCTGGTTCTCTCTTCTGCCGTTTTCCATAGGCCTCTCTTCTCTGCCCTGAGTCTCCTTTGGACCTCTGCCGGTTCTAGCTCGTAGGGGCACACGCCGGTTCTCC
+
CCBCDCDCFFFFGGGGGGGGGGHHGGGECFHHHGGGGGGGGHHHHGGGGGGGHHGHHHHGGGGGGGGGGGGGHHHGGGGHGHHHHGGGGCC/BB2?B22//?BA--;--.;EF/BA/:FB:00;000:.;9-;C.0B-CAF=FFFB:://:.::B0::B0B0:FFFAFFF?BF00::F000.::BFFB00:B09F?//00;:00000/0:/BFF000-;;;900:BFFF9..:..-@./:@-.-:-.9;00
@M05620:37:000000000-D9766:1:1101:15040:2215 1:N:0:58
ACCACACCTTCTACAATGCGCTGCGTGTGGCTCCCGAGGAGCACCCCGTGCTGCTGACCGAGGCCCCCCTGAACCCCAAGGCCAACCGCTCCCACTTTTGGCGGGGGCCTCCCTGCTTCCTGGCCTCCCGGAGCTGCGCCCTTTTTCCCTGGTTCCCTCTTCTGCCGTTTTCCGTAGGACTCTCTTCTCTGCCCTGAGTCTCCTTTGGACCTCTGCCGGTTCTAGCTCGGAAGGGCACACGTCTGGGCTCC
+
AAA1A?A>BBCFFGGFDG1AE0EAEAE00AGGE0FA/AE/?GGHHGGEEEGGEBGHHHH>EECGGFGGGGFHHHHGGGGHFHHHGGGGGG/?F<?0?1??B1<A>--99.FFFF0;FBFGG0/.;B.=9;A???FFF@<F;>BB//;//;BEFFFEB/;FFB/;BF@;BFFFB-99BB/BFFFBFBBFFFFBF-;;B9FFB/9//;9/;/;BBFFBB@-9AA/9;/;FB-----99AFFF--;999--999
@M05620:37:000000000-D9766:1:1101:13126:2217 1:N:0:58
AGTGCCAGCTCTCAATCGCACAGGGGACCCAGGGCCTGGCCCCTCCATCCAGAAAACCTATGACCTCACCCGCTACCTGGAGCACCAACTCCGCAGCTTGGCTGGGACCTATGTGAGTATCCAGCGTAGGAATCTGGGAGTTGGGGAGGAGTGAGGAGTTGGGGAAAGACAGTCCTAACCGTGGAGGGTTCTGGTAAATGATGGGGTGAGGAGGGGCTCTTTGGCTCCCACCAGTCCCCCTGTCTGGTCTA
+
AA3>AFFBACFFGDGGGGGAA?GAFE?EAAFGFEG22AFFAGGHGGHHHHHGDE3AGEHFFHBGHGEGHHGGG>EEHHHHFFHECGHHGFHFEECEEFFGGGHGGGHHGGHHHHHHHHGHHHHHHGEDGGHHHHHHHHCFDHHHGGFGGGEHFGHHHGHHHHGGGGHHHHHHHHHHHHHHGGFGGFGGCFFGGGFFGGGGGGGGGGFBFFFFFFBBBBFFFFFFFFFFFFFFFFFFFFFFBFFFFFEFFFF
@M05620:37:000000000-D9766:1:1101:15608:2304 1:N:0:58
ACCACACCTTCTACAATGAGCTGCGTGTGGCTCCAGAGGAGCACCCCGTGCTGCTGACCGAGGCCCCCCTGAACCCCAAGGCCAACCGCGAGAAGATTGGAGAGTGGACCGCACCCTCTTCTCGTCGCGGCCTCCCTACTTCCTGGCCTCCCGGCGCAGAGCAGTTTCTCACTTCTTCTCTCTTCTGCTGTTTTGCGTTGGGTTATCTTCTCTGCTATGAGTATACTCTGCCACTCCCCCGGTCCTAGCTT
+
11>1A11AFFC@3FG1AAFFFFFCEBEEG0FGHG111AF0EHHHHGGGEAECGD1GHG0EEGGGGGEFGGGGHHG/EGG/FGHHHCEEEECCC/GB1110101?11?110<///><..0=FG1.F.-<----;G.E/0;CB0C90/;.FA;E.---;-9-AB:///;//;//////;9//9//;FF//;9B/9--99A-9-----/9;BFFFF/////9;9/9//9;9FB//////;-9--;---////9/
@M05620:37:000000000-D9766:1:1101:16271:2318 1:N:0:58
ACCACACCTTCTACAATGAGCTGCGGGTGGCTCCCGAGGAGCACCCCGTGCTGCTGACCGAGGCCCCCCTGAACCCCAAGGCCAACAGCTACCTCTTCTGGGGGGCGACCCCCACCTTCAGGGCCTGCCGGAACTGCGCCCGTTCAAACTAGTTCTCTAATCTACCGTTTTCAAGAGGGCCATCTTCTCTGCACTGAGTCTCCTTTTGAAATCTAACGGTTCTCGCTAGTAGGACTTCAAACCTGCACTCC
+
>AA1AAAAFFF@FGGFDGGDF1B1A0AAECHH1FFAEEG?EHHHHGGGAAEEGFEEG>FE/E@EF/>EGGG0F1?<EG/?//?C///0<1BB01<1?12?D0C/----;-9-9--9:/9//:--A--------;:9;--------//9///;//9//////;///9;9-/-;B/99-9----;;F/B/;FF/9//////9B/:////;-;/;/////--;;EBF-----9///:////////-99--//;B
@M05620:37:000000000-D9766:1:1101:11851:2335 1:N:0:58
AGTGCCAGCTCTCAATCGCACAGGGGACCCAGGGCCTGGCCCCTCCATCCAGAAAACCTATGACCTCACCCGCTACCTGGAGCACCAACTCCGCAGCTTGGCTGGGACCTATGTGAGTATCCAGCGTAGGAATCTGGGAGTTGGGGAGGAGTGAGGAGTTGGGGAAAGACAGTCCTAACCGTGGAGGGTTCTGGTAAATGATGGGGTGAGGAGGGGCTCTTTGGCTCCCACCAGTCCCCCTGTCTGGTCTA
+
AA>AAFFFBFFFGGGGGGGCGCHCFGGGGGHHGGGGGGHHHHGHGGHHHGHHGGHHHGHHHHHHHHHHHHHGGEGGHHHHHGHHHHGHGHHHDGGGGHHHGHHGGGHHGHHHHHHHHHHHHHHHHGGGGGHHHHHHHHHGGHHHGGGGGGGHHHHHGGHHHHGGGGHHHHHHHHHHGHHHGGGGGGGGCFFGGGFGFGGGGGGGGGFFFFFFFFFFFFFFFFFFFFFFFFFFFFFFFFFFFFFFFFFFFFF
@M05620:37:000000000-D9766:1:1101:18044:2398 1:N:0:58
ACCACACCTTCTACAATGAGCTGCGTGTGGCTCCCGAGGAGCACCCCGTGCTGCTGACCGAGGCCCCCCTGAACCCCAAGGCCAACCGCTCCCCCTTTTGGAGGTAGCCTCCCTCCTTCCTTTCCTCCCGGAGCTGCGCCCTTTCTCCCTGGTTCTCTCTTCTGCCGTTTTCCTTAGGCCTCTCTTCTCTGCCCTGAGTCTCCTTTGGACCTCTGCCGGTTCTAGCTCGGACGGGCACACGTCTGCCCTCC
+
BBBBBBB>BFCFGGFGGG5FGGHHGBEABEHGGAFE?EAEGHDGHGG0ABEFFGHHHHG0>@EGGGGEGEEGCGHGGGGHGHGFHGGGGG//?//>?2??B2?</1??GGHHGHBEHHHHH>1=FD>F<CCGGGGHFFGGGGHH;<GHFFGGGGGFGF9FGFFGGGGFEGGGGBFB0;/CBA/BFFFFBFB9BEFFFFFFFBBFFFFFFFFFFFF9B9A;;EF/;/;BF;.==-9@FFFA=;EFE//.;;.
@M05620:37:000000000-D9766:1:1101:20553:2415 1:N:0:58
ACCACACCTTCTACAATGAGCTGCGTGTGGCTCCCGAGGAGCACCCCGTGCTGCTGACCGAGGCCCCCCTGAACCCCAAGGCCAACCGCGAGAAGATTGGTGAGTGGCCGGCTCCCTCTTCTTGTGGCCGCCTCCCTCCTTCCTGGCCTCCCGGCGCTGCGCCCTTTCTCACTTATTCTCTCTTCTGTCGTTCTCCGTAGGACTCTCTTCTCTGCCCTGCGTCTCCTTTGTAACTCTGTCGGTTCTCGCTC
+
ABBBBBBBFFFFGGGGGGGGGGHGGGGGHGHHHGGGGGGGGHHHHGGGGGGGHHHHHHHGGGGGGGGGGGGHHF/EEGGHGHHHHGGGGGGGGGHHGFFC2/2<FG//0/>A-<.FF0<=0=0=00<<.A-A:.CEHHGBGHHH0/;99AEGA-D-9@-.--.;-999F9/;B///;/9BFFB////9;A....9/.A.9;/////;F//9/B//9./..-;9.99BFF////////9/;.;-.:B/9.A;
@M05620:37:000000000-D9766:1:1101:20499:2444 1:N:0:58
ACCACACCTTCTACAATGAGCTGCGTGTGGCTCCCGAGGAGCACCCCGTGCTGCTGACCGAGGCCCCCCTGAACCCCAAGGCCAACCGCGAGAAGATTGGTGAGTGGCCCGCTCCCTCTTCTGGTGGCCGCCTCCCTCCTTCCTGGCCTCCCGGCGCTGCGCCCTTTCTCACTTTTTCTCTCTTCTGCCGTTTTCCGTAGGACTCTCTTCTCTGCCCTGAGTCTCCTTTGGCACTCTGCCGGTTCTCGCTC
+
AAA?AAAAFFFFGGGGGG1FGFHHGAE0AAGHHGGGGGGC/A/BAEEEAEFGHHHHFGHAEEGEGGGEGGF0FHHGGGGHGHHHHGGGGGCCCCFCHHHHHEFHHHGGH/>@CCGGHHHHHH0DGHGH<CCCFGHGHHGHHHHHHGGGGGGGGGGGGGGA@?;;@FFFFFFFF/;/BFFFFFFFFFF/;@;BFFFFFF-AB;BF:BFFFFFFFFFFEFFFFFBFFFF/BFF/;/;B/;B/;@@BFF9;EE-
@M05620:37:000000000-D9766:1:1101:14438:2475 1:N:0:58
ACCACACCTTCTACAATGAGCTGCGTGTGGCTCCCGAGGAGCACCCCGTGCTGCTGACCGAGGCCCCCCTGAACCCCAAGGCCAACCGCTACCGCTTATGGTGGAAGCCTCCCTCCTTCCTGGCCTCCCGGAGCTGCGCCCTTTCTCCCTGGTTCTCTCTTCTGCCGTTTTCCTTAGGACTCTCTTCTCTGCCCTGAGTCTCCTTTGGACCTCTGCCGGTTCTAGCTCGGAAGAGCACACGTCTGACCTCC
+
ABBABBBBFFFFGGGGGGGFGFHFGEEEHGHHFGGGFGGGGHHHHGGGGGGGHHHHHFHGGGGGG?>EGGG2GCGFGG/FECHHEFFEC@FD?/</?/??GF?//1???CGHFGHGHFHH11>F0F<F><@CCC.CGCGGGGFH0<0;/B9A/CF0CF09;9C9FFFADGEGG0CB0:09FFBFF/FFFFFFFFFFFEFFFFFFF/FBFBBFFFFFFAF-9AFFFBFBDCD...;9B;FFFF.BE/;:;B.
@M05620:37:000000000-D9766:1:1101:12885:2532 1:N:0:58
ACCACACCTTCTACAATGCGCTGCGTGTGGCTCCCGAGGAGCACCCCGTGCTGCTGACCGAGGCCCCCCTGAACCCCAAGGCCAACCGCTCGCAGTTGTGGAGGTGGCCTCCCTCCTTCCTCTCCTGCCGGAGCTGCGCCCTTTTTCCCTGGTTCTCTCTTCTGCCGTTTTCCTTAGGGCTCTCTTCTCTGCCCTGAGTCTCCTTTGGACCTCTGCCGGTTCTAGCTCGGACGGGCACACGTCTGGTTTCC
+
BBBBBBB3BBCFGGGGGGFEGGGGGGG22EGFGABE2EEEDHHHHGG0AEEGFHHHHHH>E@?EGGGGGEEHFHHGGGGHGHHHHGGGG////<//??1/<??D/??0?1<FF00>GFHHH10/<G/<.<@<--.::@GGC9:F0:F090:9C0C0;;:FB0;BFF?:EGGGF/://;..AAFFFBFF;;FFF.FA..;B///:9BBFF/BF/:9//@A:.99/;/:BD;.---;-9A.AB:E.A://.9/
@M05620:37:000000000-D9766:1:1101:12875:2549 1:N:0:58
ACCACACCTTCTACAATGCGCTGCGTGTGGCTCCCGAGGAGCACCCCTTGCTGCTGACCGAGGCCCCCCTGAACCCCAAGGCCAACCGCTCACCTTTCAGGCGGCTGCCTCCCTCCTTCCTTTCCTCCCGGAGCTGCGCCCTTTCTCCCTGGTTCTCTCTTCTGCCGTTTTCCTTCTGCCTCTCTTCTCTGCCCTGAGTCTTCTTTGGACCTCTGCCGGTTCTGGCTCTGCCGTGCACACGTCTGGGGTCC
+
>AAAAAB>BBBDGFBBFG4AEEGGGEFABEGABABB2EEFGHDFBEE1BBBGHHHGGHH>>EFGGGFFG/?F3GHGGGGHFH?GGFGB/>//B?2???2>?2<<//<>>GCGGHF.<DHHHD=0=D0<<<<-:AG:BDGAGGGF0;9B:=B.;C09CG0;;0;CFF-.CFFFF9B9/////9B/BFFF/9BBFEF..9;B///;BBBBFFFFBFF/99=-;.B/;/:9///9-.;;A//9;;A../.-;.9
@M05620:37:000000000-D9766:1:1101:9871:2614 1:N:0:58
ACCACACCTTCTACAATGAGCTGCGTGTGGCTCCCGAGGAGCACCCCGTGCTGCTGACCGAGGCCCCCCTGAACCCCAAGGCCAACCGCTACCCCCTTTGGTGGCGGCCTCCCTCCTTCCTATCCTCCGGGCTCTTCGCCCTTTGTCCCTGGTTCTCTCTTCTGCCGTTTTCCTTAGGCCTCTCTGCTCTGCCGTGAATCTCCTTCGTCCCTCTGCCGGTTCTAGTTCGGCCTGGCACACGTCCGGCCTCC
+
BAABB4AAFFFFFGGGGGGFGGHHGEEFAAGHHGGG2EGCAGGHHGGGFGGG5FGGHHHGGG?EGGGGGGGBEHHGGGGHFHHH/FGEGGG/B0?/>01?0/?/0//-<.0>F>0=GEDHF000<00<.:---:/0:.:CABG009C0099.90;00000000;0C-;CBEFBB///;9/;AFFF//99FFFF-;@9.//9/B/;/..999F..///---;.//99;/.--;;....99;-.;.----.9.
@M05620:37:000000000-D9766:1:1101:15778:2657 1:N:0:58
AGTGCCAGCTCTCAATCGCACAGGGGACCCAGGGCCTGGCCCCTCCATCCAGAAAACCTATGACCTCACCCGCTACCTGGAGCACCAACTCCGCAGCTTGGCTGGGACCTATGTGAGTATCCAGCGTAGGAATCTGGGAGTTGGGGAGGAGTGAGGAGTTGGGGAAAGACAGTCCTAACCGTGGAGGGTTCTGGTAAATGATGGGGTGAGGAGGGGCTCTTTGGCTCCCACCAGTCCCCCTGTCTGGTCTA
+
AAAAAFFC1CFFGGGGGGAFECFAAEEEGGHHGGGGFFHHCFGHEGHHGGEEFHFGHGHHHBGGHHHHHHHGEEGGFBHHHHHHHHCHGHHHEEGGEFGHGHHGGGHHGHHHHHHHHHHHHHHHHGEGGGHHHHHHHHHGFHHHGGGGGGGHHHHHHGHHHHGGGCHHHHHHHHHHHHHHGGGGGGGGEFGGGGFFGGGGGFGGGGF@FFFFFF@@@@FFFFFFFFFFFFFFFFFFFFFF@FFFFFFFFFB
@M05620:37:000000000-D9766:1:1101:15924:2666 1:N:0:58
ACCACACCTTCTACAATGAGCTGCGTGTGGCTCCCGAGGAGCACCCCGTGCTGCTGACCGAGGCCCCCCTGAACCCCAAGGCCAACCGCTACCGCTTCTGGTGGCCGCCTCCCTCCTTCCTGGCCTCCCGGAGCTGCGCCCTTTCTCCCTGGTTCTCTCTTCTGCCGTTTTCCGTAGGCCTCTCTTCTCTGCCCTGAGTCTCCTTTGGAACTCTGCCGGTTCTAGCTCGGAAGAGCACACGTCTGACCTCC
+
BBBBBBB>FFFFGGFGGGGFGGHHGEEBAEEGAFGFCGEEEHHHHGGGFEEFFHHHHHHAE@EGGGGGGGGHFHHGGEEFGHHHHGDEB@/>F<><?<<?F?GG00<>CDDEGHFDFGHHH1>GGH.G<.CFCCFHHG-DG?FG;;0B9FFGB0FFFGFGGFG0CGD.;/CFG.BFAD/;BFFFFFFFFFF/BEBFFFFFFBFFFFFFF/;BFFFF/9A@FFFBBFFFFFDED99FFFFFFFFFF//;BFE
@M05620:37:000000000-D9766:1:1101:15780:2676 1:N:0:58
AGTGCCAGCTCTCAATCGCACAGGGGACCCAGGGCCTGGCCCCTCCATCCAGAAAACCTATGACCTCACCCGCTACCTGGAGCACCAACTCCGCAGCTTGGCTGGGACCTATGTGAGTATCCAGCGTAGGAATCTGGGAGTTGGGGAGGAGTGAGGAGTTGGGGAAAGACAGTCCTAACCGTGGAGGGTTCTGGTAAATGATGGGGTGAGGAGGGGCTCTTTGGCTCCCACCAGTCCCCCTGTCTGGTCTA
+
AA>>AFDFBFFFGFGFFGGFECGAFA2EEECGAEGEFFHHHFEHEE2DBFF3D3B2BEGHGGFHADGBHHH?F//>GHHH2FGHFE11?3GF>E@EE33BDHHGGGHHGHGFHHHHEHBGHGHGHGDDGGHFHHGFHGHGDHHBCCGCGDEFGGHHGGHFD<?DE?.GHHGEGHHHFHGFGGEGFGGGF.FBFG0;FFFFE9FGGGA-AA.;DDB=?BAFFFFFE/FF?BFF..//FBE.=ABFFFEBB//
@M05620:37:000000000-D9766:1:1101:10193:2709 1:N:0:58
AGTGCCAGCTCTCAATCGCACAGGGGACCCAGGGCCTGGCCCCTCCATCCAGAAAACCTATGACCTCACCCGCTACCTGGAGCACCAACTCCGCAGCTTGGCTGGGACCTATGTGAGTATCCAGCGTAGGAATCTGGGAGTTGGGGAGGAGTGAGGAGTTGGGGAAAGACAGTCCTAACCGTGGAGGGTTCTGGTAAATGATGGGGTGAGGAGGGGCTCTTTGGCTCCCACCAGTCCCCCTGTCTGGTCTA
+
AAAAAFFFBFFFGBFGGGGGGGHG2EGGGFFHGGGEFFGHHHGHGGHHHHFHHHHHHGHHHHHHHHHHGHHGGGGGHHHHHHGHHHFHGHHHGG?EGHHHGHHGGGHHGHHHHHHHHHHHHHHHHGEGGGHHHHHHHHHGGHHHGGGGGGGHHHHHGGHHHHGGGGHHGHHHHHHHHHHHGGEGGFGGEFGGGGCFGGGGGGGGGGFFFFFFFFFFFDFFFFFFFFFFFFFFFFFFFFFFFFFFFFFFFFB
@M05620:37:000000000-D9766:1:1101:10176:2721 1:N:0:58
AGTGCCAGCTCTCAATCGCACAGGGGACCCAGGGCCTGGCCCCTCCATCCAGAAAACCTATGACCTCACCCGCTACCTGGAGCACCAACTCCGCAGCTTGGCTGGGACCTATGTGAGTATCCAGCGTAGGAATCTGGGAGTTGGGGAGGAGTGAGGAGTTGGGGAAAGACAGTCCTAACCGTGGAGGGTTCTGGTAAATGATGGGGTGAGGAGGGGCTCTTTGGCTCCCACCAGTCCCCCTGTCTGGTCTA
+
AABBCFFFCFFFGGGGGGGGGGHHFEGGGGHHGGGGGGHHHHGHGGHHHHHHGHHHHGHHHHHHHHGHHHHGGGGGHHHHHGHGHHHHGHHHGGGGGHHHGHHFAFHHGHHHHHHHHHHHHHHHHGGGGGHHHHHHHHHGGHHHGGGGGGGHHHHHHGHHHHGGGGHHHHHHHHHHHHHHGGFGGGGGEGGGGGFGGGGGHGGGGGFFFFFFFFFFFFFFFFHFFFFFFFFFFFFFFFFFFFFFFFFFFFB
@M05620:37:000000000-D9766:1:1101:16958:2794 1:N:0:58
ACCACACCTTCTACAATGAGCTGCGTGTGGCTCCCGAGGAGCACCCCGTGCTGCTGACCGAGGCCCCCCTGAACCCCAAGGCCAACCGCGAGAAGATCGGTGAGCGGCCCGCTCCCTCTTCTGGTGGCCGCCTCCCTCCTTCCTGGCCTCCCGGCGCTGCGCCCTTTCTCACTGGTTCTCTCTTCTGCCGTTTTCCGTAGGACTCTCTTCTCTGCCATGAGTCTCCTTTGGAACTCTGCAGGTTCTAGATC
+
BBBBBBBBFFFFGGGGGGGGGGGHGEEGHGHHFGGGGGGGGHHHHGGGFGGGFHHHHHHGGGGGGDGGGGGFHFGGGGEHGEHHHGGEGGGCC/<2>2<C?AFF1/>@DCDC<-CEFHHHHGFF::AFHCGG..EG/F.FBGGFFG.9FGGFF?-;B>CFFAFFAFFFBFFFBFFBFFFFFFFFFFFBF@:;FFBFFFFFFFFF/BBFBFBFFFBF/;FFFFFFF/FFFFFBFFBF/9B/F?9BFFFF///
@M05620:37:000000000-D9766:1:1101:19035:2799 1:N:0:58
ACCACACCTTCTACAATGAGCTGCGTGTGGCTCCCGAGGAGCACCCCGTGCTGCTGACCGAGGCCCCCCTGAACCCCAAGGCCAACCGCTCCCGCTTATGGCGGGCGCCTCCCTCCTTCCTTGCCTCCCGGAGCTGCGCCCTTTCTCCCTGGTTCTCTCTTCTGCCGTTTTCCTTAGGACTCTCTTCTCTGCCCTGAGTCTCCTTTGGACCTCTGCCGGTTCTAGCTCGGACGCGCACACGTCTGCAATCC
+
>>>AA?>1BBBDBGG1B11BAEFFEEE0AAGFFAFB0AE?AHHHHGE/AAEFF11FGHBAEEGGEG/EGEFHHHEEFGGEGHHE/FFEC//??<<C</?FG/>A--<ACGGHGH/EHHHHH00;CF9C;AAAGGGGG-;EG@FF;/BF9FFFFFFFFFFFFB/BFF@BFFFFF/FF/B/:F9FFFFFFFFF9FEFFFFFFF;BFFFFFFBFFFFF/9-@;AEF/;;BFF?B9@-;@@?=A@FFFF///9;9
@M05620:37:000000000-D9766:1:1101:21908:2906 1:N:0:58
AGTGCCAGCTCTCAATCGCACAGGGGACCCAGGGCCTGGCCCCTCCATCCAGAAAACCTATGACCTCACCCGCTACCTGGAGCACCAACGCCGCAGCTTGGCTGCCACCAATGTGAGTGTCCAGCGCAGGAATCTGGGAGTTGGGGAGGAATGAGGAGTTGGGGAAAGACAGTCCTAACCGTGGAGGGTTCTGGTAAATGATGGGGTTAGGAGGGACTCTTTGGCTCCCATCAGTCCCCCTGTCTGCTCTA
+
AA>AAFDCAFFFFGGDDFFFGCHCFFEECA22ABEAAFFA2GEAEFG5DB3B3FAF3EE3B35DGHH3F11>EEEEHBFFGGHGFGHFG1>>///<<3BF/01//0BBB//1<>GFFH11>12@G//<///0?1<D10>.<0=1--<@D./<<G0/C://C/:-:AEFB/BBFB00BFF.-9;-.A.-9;.9/FBBBBBBFF/B..;-...9/;-.9.;BBF//9BB..9/;BF////.;9A//:B/B//;
@M05620:37:000000000-D9766:1:1101:9650:2930 1:N:0:58
AGTGCCAGCTCTCAATCGCACAGGGGACCCAGGGCCTGGCCCCTCCATCCAGAAAACCTATGACCTCACCCGCTACCTGGAGCACCAACTCCGCAGCTTGGCTGGGACCTATGTGAGTATCCAGCGTAGGAATCTGGGAGTTGGGGAGGAGTGAGGAGTTGGGGAAAGACAGTCCTAACCGTGGAGGGTTCTGGTAAATGATGGGGTGAGGAGGGGCTCTTTGGCTCCCACCAGTCCCCCTGTCTGGTCTA
+
>A>AAFFFBFFFG4GGGGCAECGHFGEGFEHHBFEEGGHFHHGHGGHFGGHHEFHFGGHHHHHHHFGGHHHGG>EEHGHHFFHCHG1??FGFEGFGGHHHFGFGDACHFHHHHHHHGHHGHHHHHGEB@DFFGHHHGH0FFHHCGGACG?AGHDDHGDHHHGGGA.GGEG/CHHHHEHHHGGGGAADGEFFGGGGGGGGGBFFGGGFFFFFBDFFFFAFFFFEFBFFFFFFF?FFFFFFFFFFFFFFFFF/
@M05620:37:000000000-D9766:1:1101:14322:2983 1:N:0:58
GCTGCTGCTTTTGAATCGCACAAGTGTTTCCTGCCGCAGCCCTCACAGCTCTCGTAAACGGTTCTTGCCTGGATACCAGAAGCTGAAACAACTGCCACTGTCCTACAGGAGGCTACCCGCAAGGAAAGGCTCCTAGAAGACCCCAAGGTAGTAAAAGAGCGGATGAAACAACGGCAAGTAAGTCAGGCACTCTCGCTTTAGCACTCTTGTGGAGCCAATTGAACAATTCTTAGCATTTGTACTTGTAACTG
+
>>>>A@@BFDB@BAB3BE1FAEABBG330ADG1BA000AA/A0B0A11/1B11BAEFC1//A/AA1DBFGHG0121BF1BBE@@FHFEBBCGFHHHF1BG2@@B2F11BB/?E/F00B?/>//?FC0B0?BBF@1><@FC@0??/CF/11??1FGF1F<F----<<0=</..-<-;-.;0000;00/;C.9/0;...;:0000;0/;BF00.C;/=9/9/BB/B/9/;9///;9FFBFF/:B;////////
@M05620:37:000000000-D9766:1:1101:17664:2986 1:N:0:58
ACCACACCTTCTACAATGAGCTGCGTGTGGCTCCCGAGGAGCACCCCGTGCTGCTGACCGAGGCCCCCCTGAACCCCAAGGCCAACCGCGAGAAGATTGGTGAGTGGCCCGCTCCCTCTTCTGGTGGCCGCCTCCCTCCTTCCTGGCCTCCCGGCGCTGCGCCCTTTCTCACTTGTTCTCTCTTCTGCCGTTTTCCGTAGGACTCTCTTCTCTGCCCTGAGTCTCCTTTGGAACTCTGCCGGTTCTCGCTC
+
BBBBBBBACFFFGGGGGGFFGDGFGFGBAEHHGFGF?EEEGHHHHGGGGGGGHHHHHHHEEGGGGGGGGGGHHHHGGGGHGHHHHGGGGGDDCGHEGHHHHGHHHHGGH?ADGGGFHHHHHGBFGHGH<CGGGGHGHHGHHHHHHGGGGGGGGGGGGGGDBB.;@FFFFFFFF//FFFFFFFFFFFF:;@;DFFFFFFFFFFFFBBFFFFFFFFFBAFFFFFBFFFFFFFF/BBFF/9B/@B9AFF/;.;.
@M05620:37:000000000-D9766:1:1101:15155:3020 1:N:0:58
ACCACACCTTCTACAATGAGCTGCGTGTGGCTCCCGAGGAGCACCCCGTGCTGCTGACCGAGGCCCCCCTGAACCCCAAGGCCAACCGCTACCCCTTATGGTGGCCGCCTCCCTCCTTCCTGGCCTCCCGGAGCTGCGCCCTTTCTCCCTGGTTCTCTCTTCTGCCGTTTTCCGTAGGACTCTCTTCTCTGCCCTGAGTCTCCTTTGGACCTCTGACGGTTCTAGCTCGGACGAGCACACGTCTGACCTCC
+
BBBBBBBAFFFFGGGGGGDGGGHHGGG2AEGGGEFE?EGGFHHFHGGGDEEFFHFHHHFEEGCGGGGGGGGFHHHGGGEHGCHHHGFFGG?DB0?/02??G2??0?C@G?DGFHGGFHFHGGFCGHHHEDCGGGHHHGCAFGGH:;;BFGCE9FFBFGGGGGGGGGG:AFEFGAFFBD/BBFF9BFBBFFF/9AFFFFFFFFFFFFFFF/BBBFF/9AFAFFFBB/BFFCD--9;@FFFFDAEFF/;99;E
@M05620:37:000000000-D9766:1:1101:9716:3101 1:N:0:58
ACCACACGTTCTACAATGCGCTGCGTGCGGCGCGCGAGGAGCACCCCTTGCTGCTGACCAAGGCCCCCCCGAACCCCAGGGCCAACAGCGCGAAGATTGGGGAGTGGCCTGTTCGCTTTTCTTGTGGAGGACTCCCTCATTCCTGGCCTCCCGAGGCTGTGGGCTTTCTCACTTTTTCTCTCTTCTGGTGTTTTTAGTCGATGTGTCTTCTCTGGGCTGATTGTCTTGTGTCAGTCGCCCGGTTCTGGCTC
+
A1>1>AA>1BCAG3FD3GFEGEGGGAAA00//A/AA/>EECEHAGGE/0>B@1FCGHH01/>/FH/EEG///><BCC//?//<?CE/<?C?@-<<.<=0<.:.:;G.EH:.00::-9;;CFG0=0CC09;..;CB.//.0;B0/;F--9---;--9--;9;9--9-9//;;/;/;B///99////999/9-;-9--9/;;--9;/99////9/:/;-;--//:9B9;/;/:;B/;B:--;@@@--:/9/F/
@M05620:37:000000000-D9766:1:1101:18881:3154 1:N:0:58
ACCACACCTTCTACAATGAGCTGCGTGTGGCTCCCGAGGAGCACCCCGTGCTGCTGACCGAGGCCCCCCTGAACCCCAAGGCCAACCGCTACCACTTGTGGTGGCCGCCCCCCTCCTTCCTGGCCTCCCGGAGCTGCCCCCTTTCTCCCTGGTTCTCTCTTCTGCCGTTTTCCGGAGGACTCTCTTCTCTGCCCTGAGTCTCCTTTGGACCTCTGCCGGTTCCAGCTCGGAAGCGCACACGTCTGCACACC
+
CCCCCCCCFFFFGGGGGGGGGGHHGGGGHGHHHGGGGGGGGHHHHGGGGGGGHHHHHHHGGGGGGGGGGGGHHHHGGGGHGHHHHGGGG/B/BB2BG2??/=FG00>@D/>A@-<CH0DGF0GFFFCHGG?A-@.00.;ABDFF000CBB0.B00:C0:00C00;:-9AFFFFF-:@B../BBBFFE0;00FFEF://:BBFFF0FF/B0::000:BBFD.900::FB.;AA..---:-:9:AFE0000:;
@M05620:37:000000000-D9766:1:1101:21045:3167 1:N:0:58
ACCACACCTTCTACAATGAGCTGCGTGTGGCTCCCGAGGAGCACCCCGTGCTGCTGACCGAGGCCCCCCTGAACCCCAAGGCCAACCGCTACCTCTTCTGGTGGCCGCCTCCCTCCTTCCTGGCCTCCCGGAGCTGCGCCCTTTCTCCCTGGTTCTCTCTTCTGCCGTTTTCCGTAGGACTCTCTTCTCTGCCCTGAGTCTCCTTTGGAACTCTGCCGGTTCTAGCTCGGAAGAGCACACGTCTGCCCTCC
+
BBBBBBBBFFFFGGGGGGGGGGHCEEFB4EGHHGGEEGGGDFHGHGGGGEFGHHHHHHHGGGGGGGGGGGGHGHHGGGGHGHHHHGGFDGGGG2BFGBGHH??C00>>C?EHGHHGHHHHHBCHGHHHGGGGGGHHHCGGGGHHHHHFGGGGFGGGGGGGGGGGGGGEGGGGG.FGGFFFFFFFFFFFFFF/BFFFFFFFFFFFFFFFFFFFFFFFFFFDFEFFFBFFFFFEFFFFFFFFFFFFF/;9BFF
@M05620:37:000000000-D9766:1:1101:13986:3202 1:N:0:58
ACCACACCTTCTACAATGAGCTGCGTGTGGCTCCCGAGGAGCACCCCGTGCTGCTGACCGAGGCCCCCCTGAACCCCAAGGCCAACCGCGAGAAGATGACCCAGGTGAGTGCCCCGCTACCTCGTCTGGTGGCCTCCTCCCTCCTCCCTGGCCTCCCGGACCTGCGCCCTTTCTCATTTGTTCTCCCGTCTGCCGTATTCCGTAGGTCTCTCTCCTCTGACCTGTTTGTCCTTTGGAACTCTGCAGGTTCT
+
CCCCCCCBFFFFGGGGGG5GGGHHGEGBCEHHHFFEDGGGGHHHHGGGGGGGGHHHHHHEEGFGGGGGGGGGHHHGGGGHFFHHHG?EDG>BCGHF2GF222?FE?11?111??<<-A--<GB..<CC<</<<G0;CG/;CG/.://;/09.90;..9A?-:C/.:-:--;0;:000000;:;0009.;.;.;BD9..99F/0.:.0;BFB000;F/BF0B9B/009/90:0:90B0;000B00BFFFB00
@M05620:37:000000000-D9766:1:1101:12396:3327 1:N:0:58
ACCACACCTTCTACAATGAGCTGCGTGTGGCTCCCGAGGAGCACCCCGTGCTGCTGACCGAGGCCCCCCTGAACCCCAAGGCCAACCGCGAGAAGATTGGGGAGTGGCCCGCTCACTCTTCTTGTGGCCACCTCCCTCCTTCCTGGCCTCCCGGCGCTGAGCCCTTTCTCACTAGTTCTCTCTTCTGGCGTTTTCCGTCGGACTCTCTTCTCTGACCTGAGTCTCCTATGTGAATCTGCAGGTTCTCGCTC
+
1AAAAAAACFFFGGGFFGFAA1B1EAABBAHH1BABAEEAGHGHHGCEEEEGHGHGGAAEEEGGE//EEGGCF1>?EE/??/FC<<<<><></?<?GF1?/>FGG0CAGH@CG-.<0DH00<0=DCF../<:.:CFHF.C00:;C/..0;9:C9--9??..:/-9;/B///;9//;99B9//BFFFF9;@B@-9FFBFF@@-@@/;BFF//9FF//;99B-;/9/9;/;9////;/:FB/99A9FF/;-;-
@M05620:37:000000000-D9766:1:1101:15711:3328 1:N:0:58
ACCACACCTTCTACAATGAGCTGCGTGTGGCTCCCGAGGAGCACCCCGTGCTGCTGACCGAGGCCCCCCTGAACCCCAAGGCCAACCGCTACCCCTTCTGGTGGGCGCCTCCCTCCTTCCTGGCCTCCCGGAGCTGCGCCCTTTCTCCCTGGTTCTCTCTTCTGCCGTTTTCCGTAGGACTCTCTTCTCTGCCCTGAGTCTCCTTTGGAACTCTGCCGGTTCTAGCTCGGAAGAGCACACGTCTGCCCTCC
+
BBAABAABFFFFGG5BDGGGGBFEEAEBFEGHFGGAEEGCDHHHHGGGEGGGGFGHFHHGGGCGGEGGGGGEHCGGGGGHEFHFHGGECGGGF0?FF??FG1??/?>ADGGHGHHGHHHHHHHGHHHHEGGGGGHHHGGGGGHGGGBFGGGGGGGGGGGGGGGGGGGAAF?GGAFFFDBFFFFFFFFFFFFFFEFFFFFFFFFFFFFFF/9FFFFFFBBBFFFFFFFFFBFFF.FFFFFFBFFFF/9;BED
@M05620:37:000000000-D9766:1:1101:21575:3402 1:N:0:58
ACCACACCTTCTACAATGAGCTGCGTGTGGCTCCCGAGGAGCACCCCGTGCTGCTGACCGAGGCCCCCCTGAACCCCAAGGCCAACCGCGAGAAGATTGGTGAGTGGCCGGCTCCCTCTTCTGGTGGCCGCCTCCCTCCTTCCTGGCCTCCCGGCGCTGCGCCCTTTCTCACTGGTTCTCTCTTCTGCCGTTTTCCGTAGGACTCTCTTCTCTGCCCTGAGTCTCCTTTGGAACTCTGCAGGTTCTTGATC
+
AAAAAAAAFFFFGGGGGFG1F1FFGBEBFEHHAFFEEGGEGHHHHGGGGGGGHHHFHHHEGGGGGFGGGGGCCCGEFGGHEFHHHGCECCCC/CGHFH1F1/10FGFAF/>CGGEFHHHFG00<<CCE<ACCCFHGHHAHHHHF0BAAFGGGA??A-A9A99-99BFB/;;/B/-9/BBBFFFFFBF/;-;;FEFF?F-AB;FFFFFFFFFFFF/FEB--:;F/;//;BF//;99BFB//;-99BF/;:FB
@M05620:37:000000000-D9766:1:1101:11224:3406 1:N:0:58
ACCACACCTTCTACAATGAGCTGCGTGTGGCTCCCGAGGAGCACCCCGTGCTGCTGACCGAGGCCCCCCTGAACCCCAAGGCCAACCGCTACCGCTTATGGTGGCCGCCTCCCTCCTTCCTGGCCTCCCGGAGCTGCGCCCTTTCTCACTGGTTCTCTCTTCTGCCGTTTTCCGTAGGACTCTCTTCTCTGCCCTGAGTCTCCTTTGGAACTCTGCCGGTTCTAGCTCGGAAGAGCACACGTCTGCACTCC
+
AA?AAA1AFFF@AGG13BFGBFFFEEGEH0FGHGF0EEG/FHHHHGEGE/E/FA1BGGFGGGGGCF/EEGGHHHAEGGGEGHHC/?EGG/CBGBCG//?FH?GG0?CCGGGHGHGGHHHHEHHHHHHHGGGGCGHHH?@FGGFG;0C0;BFGFGGBFFFGBG0BGGGEFFGGFBBFFBFFFFFFFFFFFFFFFAFFFFFFFFFFFFFFF/BFFFFBF-;;AFFFBBFFF?FFFFFFFFFF?9AFF/9/BFF
@M05620:37:000000000-D9766:1:1101:12244:3416 1:N:0:58
AGTGCCAGCTCTCAATCGCACAGGGGACCCAGGGCCTGGCCCCTCCATCCCGAAAACCTATGACCTCACCCGCTACCTGGAGCACCAACTCCGCAGCTTGGCTGGGACCGATGTGAGAATCCAGCGGAGGAATCTGGGAGTTGGGGAGGAGTGAGGAGTTGGGGAAAGACAGTCCTAACCGTGGAGGGTTCTGGTAAATGATGGGGCGAGGAGGGGCTCTTTGGCTCCCACCAGTCCACCTGTCTGGTCTA
+
>3>AAFDFAFFFEGGGGFG2EEGGEEGGEG2AFAEEFEFBAFE1EFCGBH1EA00A3BABGH5FFHB3B11>EEEEH3FFHHHG1FHHGCGHGG?EEHHH/?3?/<BFE////<@G11@@G1?10A/ACDG0FG111<<E</</--CDD..;CG0CGDCB09-;..C9/9F/90F090;F-;.-9;.-;FF//99///;F//;/.;.-;---;9-;@BA/B/FFF;/A...9..;///9;AF/B/;BFB9/
@M05620:37:000000000-D9766:1:1101:11290:3447 1:N:0:58
ACCACACCTTCTACAATGAGCTGCGTGTGGCTCCCGAGGAGCACCCCGTGCTGCTGACCGAGGCCCCCCTGAACCCCAAGGCCAACCGCTACCGCTTATGGTGCCCGCCACCCTCCTTGCTGGCCTCCCGGATCTGCGCCCTTTCTCCCTGGTTCTCTCCTCTGCCGTTTTCCTTAGGCCTCTCTTCTCTGCCCTGAGTCTCCTTTGGACCTCTGACGGTTCTAGCTGGGAGGAGCAGACGTATGACCTCC
+
AAABBBBBFFFFGGGGFGGGGCHGGAAEGAHH3FGGGGGGGHHHHGGGGEGGGHHFHHHG?0EEG1>EGGG2G3FFGG/F//FEHF//>>CC2<</<???22F2??//>//?EG<C<11>>F1ACDHH<.<<<-;CGC-C?DHF:CFGGF0;9:CB90;/=900CBB:9B.FG0FBBB/9:FFFFBFF/;/99EFF.BBFF/BBF/BB/BBFFFFE/A99.AF/;F//;DF.-9.9;/;ADF.BF/;B/;9
@M05620:37:000000000-D9766:1:1101:19670:3485 1:N:0:58
ACCACACCTTCTACAATGAGCTGCGTGTGGCTCCCGAGGAGCACCCCGTGCTGCTGACCGAGGCCCCCCTGAACCCCAAGGCCAACCGCTACCGCTTATGGTGGCCGCCTCCCTCCTTCCTGGCCTCCCGGAGCTGCGCCCTTTCTCCCTGGTTCTCTCTTCTGCCGTTTTCCGTAGGACTCTCTTCTCTGCCCTGAGTCTCCTTTGGAACTCTGCCGGTTCTAGCTCGGAAGAGCACACGTCTGACCTCC
+
ACCCCCCCFFFFGGGGGGGGGGHHGFGFHGHHHGGGGGGGGHHHHGGGGGGGHHHHHHHGGGGGGGGGEGGHHHHGGGGHGHHHHGGGG/BCHGGGGFHHHFGAH?@D/DDHGHHGHHFHHGEGHHHHGGGGGGHHHGGGGGGGGGGFGGGGFFGGGGGGGGGGGGGEGGGGG.BFFFFFFFFFFFFFFFF/BEFFFFFFFFFFFFFFFFFFFFBFFFF@FFFFF/BFFCFFFEFFFFFFFFFFF/;F9FE
@M05620:37:000000000-D9766:1:1101:21867:3499 1:N:0:58
AGTGCCAGCTCTCAATCGCACAGGGGACCCAGGGCCTGGCCCCTCCATCCAGAAAACCTATGACCTCACCCGCTACCTGGAGCACCAACTCCGCAGCTTGGCTGGGACCTATGTGAGTATCCAGCGCAGGAATCTGGGAGTTGGGGAGGAGTGAGGAGTTGGGGAAAGACAGTCCTAACCGTGGAGGGTTCTGGTAAATGATGGGGTGAGGAGGGGCTCTTTGGCTCCCACCAGTCCCCCTGTCTGGTCTA
+
AA1>AFFCAFFFGBGFGGGCEEHAFGFA0AEAAAE?/FHF0GE/FEEDDC1E101FGGG1FGBGHGHGH00>>/>EHDEH>BGHGHF>ECGG?EECECDCEGH/?EA</0B<FFG2FF21BGBBG///<CFH1F1GF00FCCFF-<.@-.A<ADB<G.C/</--...:CHFHHHFFGFFFGGE-...-;C.FGF;0;0FFGBFE-;9>99-/-;-----//://9/9-EBFFAFFFFF-;@-FB////;FB
@M05620:37:000000000-D9766:1:1101:15385:3532 1:N:0:58
AGTGCCAGCTCTCAATCGCACAGGGGACCCAGGGCCTGGCCCCTCCATCCAGAAAACCTATGACCTCACCCGCTACCTGGAGCACCAACTCCGCAGCTTGGCTGGGACCTATGTGAGTATCCAGCGTAGGAATCTGGGAGTTGGGGAGGAGTGAGGAGTTGGGGAAAGACAGTCCTAACCGTGGAGGGTTCTGGTAAATGATGGGGTGAGGAGGGGCTCTTTGGCTCCCACCAGTCCCCCTGTCTGGTCTA
+
ABAABFFFBFFFGGGGGGGGGGHFFGGGGGHHGGGGGGHHHHGHGGHHHHHHGGHHHGHHHHHHHHHHHHHGGGGGHHHHHHHHHHHHGGHHGGGGGHHHGHHGGGHHGHHHHHHHHHBFHHHHHGEGGGHHHHHHHHFGGHHHGGGGGGDGFHHHHGHHHHGGGGHHHHHHHHHHHHHHGFEGEEGG;FGGGGCFFGGGGGGGGGFFFFFEFFFFFFFFFFFFFFFFFFFFFFFFFFFFFFFFFFFFFFF
@M05620:37:000000000-D9766:1:1101:19187:3542 1:N:0:58
ACCACACCTTCTACAATGAGCTGCGTGTGGCTCCCGAGGAGCACCCCGTGCTGCTGACCGAGGCCCCCCTGAACCCCAAGGCCAACCGCTACCACTTCTGGTGGCCGCCTCCCTCCTTCCTGGCCTCCCGGAGCTGCGCCCTTTCTCACTGGCTCTCTCTTCTGCCGTTTTCCGTAGGACTCTCTTCTCTGACCTGAGTCTCCTTTGGAACTCTGCAGGTTCTAGCTCGGAAGAGCACACGTCTGACCTCC
+
CCCCCCCCFFFFGGGGGGGGGGHHGGGGHGHHHGGCGGGGGHHHHGGGFGGGHHHHGHHGGGGGGGGGGGGHGHHGGGGHGHHHHGGGG/B/B22BF<F>?2?/0?@@//?GGCGACFGFFF0F<1FGEG@@DGA/=;CAD:GHHC00;00/.;C/9:B0;FFFGGGGGGGFFFCADFEBBBBBBFFB9BF//;F//99;BFFBBB///;:FFFFB/;A9;//://;FF-.:A99/:AB.@.:/E//;F/;
@M05620:37:000000000-D9766:1:1101:10522:3565 1:N:0:58
ACCACACCTTCTACAATGAGCTGCGTGTGGCTCCCGAGGAGCACCCCGTGCTGCTGACCGAGGCCCCCCTGAACCCCAAGGCCAACCGCGAGAAGATTGGTGAGTGGCCCGCTCCCTCTTCTGGTGGCCGCCTCCCTCCTTCCTGGCCTCCCGGCGCTGCGCCCTTTCTCACTGTTTCTCTCTTCTGCCGTTTTCCGTAGGACTCTCTTCTCTGTCCTGAGTCTCCTTTGGAACTCTGCCGGTTCTCGCTC
+
1AAAAAAAFFFFGGGGGGA1BAGFGEGA0A0F1AFECEGGCFHCFGGGCGGGFHGHHHGE?ECCGFGEGGGGHBHFGG?HEEHGHEEECG/</?FCGHECFA1?GGEFH/ACC@EGHGFHHHFH=CFH<CCGGGHGHHGGHHHHHFGFGGGGGGG@AGGB9>9;@FFBFFFFF///;BFFFFFFBBF/;;;-9EBBAF9ABFFF9;FFFFFBFF/;B/F/9B9FFFFFFF//;9FF99/9@@@BEF/;-A-
@M05620:37:000000000-D9766:1:1101:16931:3576 1:N:0:58
ACCACACCTTCTACAATGAGCTGCGTGTGGCTCCCGAGGAGCACCCCGTGCTGCTGACCGAGGCCCCCCTGAACCCCAAGGCCAACCGCGAGAAGATTGGTGAGTGGCCGGCTCCCTCTTCTGGTGGCCGCCTCCCTCCTTCCTGGCAACCCAGCGCAGCGAACTTTCTCACTGGTTCTCTATTCTGCCGTTTTCCGTAGGACTCTCTTCTCTGCCCTGAGTATCCTTTGGAACTCTGCCGGTTCTAGATC
+
>A>AAAAAFFC@AGG1FFBAA1F1A0BBF0GGCF0AEEE?EHHHHGEGE/ECGAABG00EEGGGCE/EGGGHHFC>EGGCCEHE</?<C<<<//??111?1FDFFHAC0/>A@ECF000100000<..<<;AC?..//:/;CHH0;./09=..9;99-9-9--;-9BFF/BFF/;/;:9BF/B9B/B/F>-9/-/9-BAAA/9//9BFFBB9F//;-BFB-B//;BBFFF//99BF/9//-;9;-;///9/
@M05620:37:000000000-D9766:1:1101:10406:3577 1:N:0:58
ACCACACCTTCTACAATGAGCTGCGTGTGGCTCCCGAGGAGCACCCCGTGCTGCTGACCGAGGCCCCCCTGAACCCCAAGGCCAACCGCGAGAAGATTGGTGCGTGGCCGTCTCCCTCTTCTGGTGCCTGCCTCCCTCTTTCCTGGCCCCCCGGCGCCGTGCCCTTTCTCACTCTTTCTCTCTTCTGCTGTTTTCCGTCGCCTTATCTCCTTTGTCCTGAGTCTCCTTTGGCATTCGGACGGTTCTGGCTC
+
BBBBBBBAFFFFGGGGFGDAGAGHGEEBC2GHFFGEEGGGGHHHHGGGGGGGHHHHHHHEEGGGGDGGGGGGHFHGGGGHGGHHHGFEGGBC<DFGF11??/1//?/<0/--<FF<0FF1=F00D/0<=<.<0<CE/:/<0<000/;:.-:-9---;----..:9BB//;//B/;/B/9/;:9//9///9:99.9/.;.--..;/;9/////9/9;///;.///9/99/B//:////..---;.9//9/B/
@M05620:37:000000000-D9766:1:1101:10663:3595 1:N:0:58
ACCACACCTTCTACAATGAGCTGCGTGTGGCTCCCGAGGAGCACCCCGTGCTGCTGACCGAGGCCCCCCTGAACCCCAAGGCCAACCGCGAGAAGATTGGTGAGTGGCCCGCTCCCTCTTCTGGTGGCAACCTCCCTCCTGCCTGGCCTCCCGGAGCTGCGCCCTTTCTCACTTGTTCGCTCTTCTGTCGTGTTCCTTAGGACTCTCTTCTCTGCCCTGAGTCTCCTTTGGAACCCTGCGGGTTCTCTATC
+
AAAAAAAAFFFFG3GG3G1AAAGFGE0A0B0BGFEG?E?EC/GHH?EEAEE/DGF1ABFGGCC@FEGGGGEBGHHC//EGCGHHHFGGGG//><<1F1?0?CGH11/<0/><-->.00>11000D/../0.<</.;:/AC//;:0...;...9--99.C9AA?-:/9F0//;9////9--;--;BB/99;E-9-/:/9B////;//;9//B/B/;/;FFFB/9/BBF/;////9---:9----;;///9:/
@M05620:37:000000000-D9766:1:1101:20520:3677 1:N:0:58
ACCACACCTTCTACAATGAGCTGCGTGTGGCTCCCGAGGAGCACCCCGTGCTGCTGACCGAGGCCCCCCTGAACCCCAAGGCCAACCGCTACCCCTTCTGGCGGCCGCCTCCCTCCTTCCTGGCCTCCCGGAGCTGCGCCCTTTCTCCCTGGTTCTCTCTTCTGCCGTTTTCCGCAGGACTCTCTTCTCTGACCTGAGTCTCCTTTGGAACTCTGCCTGTTCTAGCTCGGAAGAGCACCCGTCTGGCCTCC
+
AAAAA1>>>FFFFGGGFGF1F1F1FFFE0EEGHCFFCEG/AGAAGGEG/EE/ABAGHGBEEE/EGEGEG@FFFHHEGEEHFHHHAFGGGCGC00//<0?FG1/A//<C@ECACGC?CG0<00/.:0..:;@@-A.;C?ABAGB000F0/9C./;C0;009/;9FFF?--/;/9--99--99////:B//;//999-:-BBB//////9/9//BBB/9/;;BBB///;B-;----9B/----;;--//-;F-
@M05620:37:000000000-D9766:1:1101:17352:3716 1:N:0:58
ACCACACCTTCTACAATGAGCTGCGTGTGGCTCCCGAGGAGCACCCCGTGCTGCTGACCGAGGCCCCCCTGAACCCCAAGGCCAACCGCGAGAAGATTGGTGAGTGGCCGGCTCCCTCTTCTGGTGGCCGCCTCCCTCCTTCCTGGCCTCCCGGCGCTGCGCCCTTTCTCACTGTTTCTCTCTTCTGTCGTTTTCCGTAGGACTCTCTTCTCTGCCCTGAGTCTCCTTTGGCACTCTGCCGGTTCTAGCTC
+
>>>AAAA>BCBFEGFAEGABDGHHEEEBA2GFGFF22EE2EHHHHGGGGEEFH3FGHGHEEEEGEG@EGEGHFHHGGGGHGHHEEFGGGC/>CAFGGD?GFEDHHFFFH/>ACG.>GFGHHH0DDGGH<A@DEGEGHHGHHHHHGFGGGGGGGGG@BGBD?B;;@BFFFFFFF//;;FFFFFFFFFF/;;9AEFFFFF.AF/BF/;FFFFFFFF/;AFFFBF9BFFF;FF//B/;B////@B@AEF/99B9
@M05620:37:000000000-D9766:1:1101:16260:3719 1:N:0:58
AGTGCCAGCTCTCAATCGCACAGGGGACCCAGGGCCTGGCCCCTCCATCCAGAAAACCTATGACCTCACCCGCTACCTGGAGCACCAACTCCGCAGCTTGGCTGGGACCTATGTGAGTATCCAGCGTAGGAATCTGGGAGTTGGGGAGGAGTGAGGAGTTGGGGAAAGACAGTCCTAACCGTGGAGGGTTCTGGTAAATGATGGGGTGAGGAGGGGCTCTTTGGCTCCCACCAGTCCCCCTGTCTGGTCTA
+
AA>AAFFBAFFFGGGGFGGCEAH0FE0AAEHHEEGE/FGHFHGHGGHHHAAGGFF0GFHHAGHHHBGHHHHGG/EEHHGHE>FGHHHE?EH1AE?EGGHCEGFGGGHHGHGHHHHHHGHHHHHHHGGCCGGHHHHHHHHGGHHHGGGGGGGGHHHHHG/CGHGGGGHHHHHHHHHHHGGHGGGAGGGGCFFGGGFFGGGGGGGGGGF@EFFFBF@@@@FFFFFFFFFFFFFFFFFFFFFF@FFFFFFFFFF
@M05620:37:000000000-D9766:1:1101:17368:3725 1:N:0:58
ACCACACCTTCTACAATGAGCTGCGTGTGGCTCCCGAGGAGCACCCCGTGCTGCTGACCGAGGCCCCCCTGAACCCCAAGGCCAACCGCGAGAAGATGAGTGAGGTGCCCGCCACCTCTCCTGTTGTCCGGGTCCCCCCCCCCCTTCCTCCCGTACCGGCGCCCTGTCCTACCGGATCGGTCTTCTCCCGTGCTCCTTAGCACTCGCTTCTCTTACCTGAGCCGCCTTTGCAACGGTACAGTGCCGGTACT
+
CCCCCCCCFFFFGGGGGGGGGGHHGGGEHGHHHGGGGGGGGHHHHGGGFGGGHHHHHHHGGGGGGGGGGGGHHHHGGGGHGHHHHGGFGGGGGGHHHD2222?F00?F00C//-C00010>F11>0/00.--.<.C..;---;--::FF//;..-.;.:CFF=--./;////.9--.-..;..;BF///.;...///:///////.-.;AFFF//9;FFF///9@-;.B/////--9.;9/////----./
@M05620:37:000000000-D9766:1:1101:10304:3736 1:N:0:58
ACCACACCTTCTACAATGAGCTGCGTGTGGCTCCCGAGGAGCACCCCGTGCTGCTGACCGAGGCCCCCCTGAACCCCAAGGCCAACCGCGAGAAGATTGGTGAGTGGCCTGCTCCCTCTTCTTGTGGCCGCCTCCCTCCTTCCTGGCCTCCCGGCGCTGAGCGCTTTCTCACTTTTTCTCTCTTCTGCCGTTTTCCGTCGGTCTCTCTTCTCTGCCCTGAGTCTCCTTTGTCACTCGGCCGGTTCTCGCTC
+
BBBBBBBBFFFFFFFGGG5FGGHHGGGAFEHHHFGGGGGGGHHHHGGGGGGGHHHHHHHGGGGGGGGGGGGHGHHGGGGHGHHHHGGGGG/>CDHFFHDFFCGGHGGGH<??GHHGH<FGHH1GHEDH0=@DEGHGHHGHHHHHHEHHHHHGGGGDGGG.;B9;ADFFFF/BF/;BFFFFFFFFFFF//;9;FE9;AF.@;DDF/;FFFFFFFFF/;BFFFF/;9/;/;/:;F/;B.99.@FBDFE/..E.
@M05620:37:000000000-D9766:1:1101:15366:3754 1:N:0:58
ACCACACCTTCTACAATGAGCTGCGTGTGGCTCCCGAGGAGCACCCCGTGCTGCTGACCGAGGCCCCCCTGAACCCCAAGGCCAACCGCGAGAAGATTGGTGAGTGGACAGCTCCCTCTTCTCGTCGCCGCCTCCCTCCTTCCTGGCCTCCCGGCGCTGAGCCCTTTCTCACTTGATCTCTCTTCTGTCGTTTTCCGTCGGGCTGTCTTCTCTGCCCTGAGCCTCCTCTGTCATTCGGCCGGTTCTGGCTC
+
BBBBBBBBFFFFGGGGGGGGGGHGGFGEGGHHHGGGGGGGGHHHHGGGGGGGGHHHHHHGGGGGGGGGGGGGHHHGGGGHGHHHHGGGGGGGCFGHHD???F2??FE111?/1?G.<<0=FG1><.<<.<<-AD.E::AFGFHBG/GFGACE?-@?D@DAAF/;.//BB/:9////9/;/BBBFFF///:;...//;F.;----.;:BBFFFFFF/;FFFF//;..;.;9;9;/://:9.9;-..;/;/:/
@M05620:37:000000000-D9766:1:1101:15533:3758 1:N:0:58
ACCACACCTTCTACAATGCGCTGCGTGCGGCTCCCGAGGAGCACCCCGTGCTGCTGACCGAGGCCCCCCTGAACCCCAAGGCCAACCGCTCCCCCTTCTGGCGGGGGCCTCCCTCCTTCCTGGCCTCCCGGAGCTGCGCCCTTTCTCCCTGGTTCTCTCTTCTGCCGTTTTCCGTAGGCCTCTCTTCTCTGCCCTGAGTCTCCTTTGGACCTCTGCCGGTTCTAGCTCGGAAGAGCACACGTCTGGGCTCC
+
AAA?AAA1BCFFGFGB3F1AE0FFGAA000AEA/B//AEA/GAFGGE/>/EEBGF1GHF//>/EG/EEGEE0G1?EGE/G</FGHG/<CC/?</?/00??G1<A---;AFFEEGB.9FGFB;/.=B-9-A-@;@FFE@-9@@/9///:9-B?9//9//:BF/9F/;@--9-99-99--/;9F/999/B:BF/9-B-B-B/B/:/;B/BB/;-9FFBB@>@BE//9//BA9----99/99A9-9-A/-9--9
@M05620:37:000000000-D9766:1:1101:16898:3766 1:N:0:58
ACCACACCTTCTACAATGAGCTGCGTGTGGCTCCCGAGGAGCACCCCGTGCTGCTGACCGAGGCCCCCCTGAACCCCAAGGCCAACCGCTACCCCTTGTGGTGGCGGCCTCCCTCCTTCCTGGCCTCCCGGAGCTGAGCCCTTTATCACTGGTTCTCTCTTCTGCCGTTTTCCGTAGGACTCTCTTCTCTGCCCTGAGTCTCCTTTGGATCTCTGCCGGTTCTAGCTCGGAAGCGCACACGTCTGACCTCC
+
BBBBBBBBFFFFGGGGGGGDG5FCEBEBCAGHFGGGGGGGGHHHHGGGGGGGHHHHHHHGGGGGGGGGGGGHHFHGGGGHFHHHHGG/CCG?00?/?0<</0??0//<<.FFF0CEFFHH00/.<0.<.<ADCC::0:CHF/9F09C0099/;900BFFFB000;;-.;FGGF;/;.D99FF/;B9BFFFFFF.B9.;;B9B//FFB/;/9BB/BF/@B9::BFF///.99.A.;=BBBA@9AFE/:/:/;
@M05620:37:000000000-D9766:1:1101:10431:3791 1:N:0:58
GAGACTGCTTTGGCAGAAACTCATATGTTACTGCAACAGTTCCCCCTGGACCTGGGAAAGATTCTTGCCTGGCTTACAGAAGCTGAAGCAACTGCCAATGTTCCCCCCAACAATCCTCGCTGGCAACCCGGAGATGCAGCATAACACACTGGTTAACAACTCCACCGACTCAAGTAGGACCCTCATCACTAACCCGAGTCTCCCTCTGAAAGAAGCAGTTTCAAGATTGTAAGAATTTAAGAATGAACTCC
+
>A?3>DCFFFFFFAA22A44FABDF65DF6DE5BE4FGADEF5FGGAAG2BEGBG2BAAG33DDB5DBFGD1B2AAFB3D33BBFD33BB3GBGG33BGH4B44GG1/>1//?3?B43///?>?BBFH?/<>//011111@111111//?1011?11??.<1110<<---<</<0=D<D/..CE.000=C0:;..---;/;BFB///00;009./:9/0=099;009;90;;9;/////;//9;;/BF//:
@M05620:37:000000000-D9766:1:1101:20896:3798 1:N:0:58
ACCACACCTTCTACAATGAGCTGCGTGTGGCTCCCGAGGAGCACCCCGTGCTGCTGACCGAGGCCCCCCTGAACCCCAAGGCCAACCGCGAGAAGATTGGTGAGTGGCCCGCTCCCTCTTCTGGTGGCCGCCTCCCTCCTTCCTGGCCTCCCGGCGCTGCGCCCTTTCTCACTGGTTCTCTCTTCTGCCGTTTTCCGTAGGACTCTCTTCTCTGCCCTGAGTCTCCTTTGGAACTCTGCAGGTTCTCGATC
+
CCDCCDDCFFFFGGGGGGGGGGHHGGGFDGHHHGGGGGGGGHHHHGGGGGGGHHGHHHHGGGGGGGGGGGGHGHHGGGGHGHHHHGGGGGGGGGHHHHHHHFHHHHGGHHGGG@EGHHHHHHHHHHGHHGGGGGHGHHGGHHHHHGGGGGGGGG?BGGGFFFFFFFFFFFFFFFEFFFFFFFFFFFFFFFAAFFFFFFFFFFFFFFFFFHHFHFFFFFFFFFFFFFFFFFFEFFFFFFFBFF.FFFFF0F?
@M05620:37:000000000-D9766:1:1101:16590:3823 1:N:0:58
ACCACACCTTCTACAATGAGCTGCGTGTGGCTCCCGAGGAGCACCCCGTGCTGCTGACCGAGGCCCCCCTGAACCCCAAGGCCAACCGCGAGAAGATTGGTGAGTGGCCCGCTCCCTCTTCTGGTGGCCGCCTCCCTCCTTCCTGGCTTCCCGGAGCTGCGCCCTTTCTCACTGGTTCTCTCTTCTGCCGTTTTCCGTAGGACTCTCTTCTCTGCCCTGAGTCTCCTTTGGAACTCTGCAGGTTCTCGATC
+
>AA>>>AAFFFFBFGG3FGGGBHFGE?A00FGEFFAEGGC?H/FHGEG/EFGDBCEGHFEEG?FGGGGGEF01BFEGG/GECGH/FEEGGGC//FFDGHHGGBGGHEGHFCGC-<FHHHHHHHHDGCGHGGGGGHGHHGHHHHHHGEFGGGGGG-;@AFGGGG@@FFFFFFFFFFFFFFFFFFFFFFFF@9ABFFFFFFFFFFFFFFFFFFFFFBFFFFFFFF/BFFFFFFFFFFFFFFFFFAFFFFFFFA
@M05620:37:000000000-D9766:1:1101:16574:3831 1:N:0:58
ACCACACCTTCTACAATGAGCTGCGTGTGGCTCCCGAGGAGCACCCCGTGCTGCTGACCGAGGCCCCCCTGAACCCCAAGGCCAACCGCGAGAAGATTGGTGAGTGGCCCGCTCCCTCTTCTGGTGGCCGCCTCCCTCCTTCCTGGCTTCCCGGCGCTGCGCCCTTTCTCACTTTTTCTCTCTTCTGCCGTTTTCCGTAGGACTCTCTTCTCTGCCCTGAGTCTCCTTTGTAACTCTGCCGGTTCTCGCTC
+
ABCCCCB>>FFFGGGGGG5FGGHHGGGB4EGFGFFE?EEE?GHHHGGAEEEGFHHHHHHAEECGGGGGGGGGBGHGEGEHGHGHHGGGFFBCFGHEHGFEFCBFGHGGH=>CDGGGHFHHHHDGHHGH<@CGGGHGHHGHHHHHHFGGGGGGGGGCGGGDFF9;@FFFFFFFF0:;BFFFFFFFFFF0;;AAFE;BDF.ADFFF:BFFFFFFFFB;:BFFF9BFFFF;BF00;0BF0:90@D;DEF:9.A.
@M05620:37:000000000-D9766:1:1101:11877:3832 1:N:0:58
ACCACACCTTCTACAATGAGCTGCGTGTGGCTCCCGAGGAGCACCCCGTGCTGCTGACCGAGGCCCCCCTGAACCCCAAGGCCAACCGCTACCGCTTATGGTGGGCGCCTCCCTCCTTCCTGGCCTCCCGGAGCTGCGCCCTTTCTCCCTGGTTCTCTCTTCTGCCGTTTTCCGTAGGCCTCTCTTCTCTGCCCTGAGTCTCCTTTGGACCTCTGCCGGTTCTAGCTCGGACGAGCACACGTCTGCGCTCC
+
CBBCCABBFFFFGGGGGGGGGGHHGEGGHGHHHGGGGGGCGHHHHGGGGGGGGHGHHHHGGGGGGGGGGGGFHHHGGGGHGHHHGGGGGGGBG/>/C??FG22?//>/>AEHGHHGHHHHH1/<GD<<<CGGGGHHGGGGGGGG;;FFGGGGFFFFGGF0CFGGGGGADFGFF.BFDD/BBAFFFFFFFFFFBEFFFFFFFFFBFBFFFEFFFF/;B-CCFFFB/;;FDC.---;;DFFFDAFF?/-:;AD
@M05620:37:000000000-D9766:1:1101:10654:3840 1:N:0:58
ACCACACCTTCTACAATGAGCTGCGTGTGGCTCCCGAGGAGCACCCCGTGCTGCTGACCGAGGCCCCCCTGAACCCCAAGGCCAACCGCTAGCACTTCTGGTGCCCGCCACCCTCCTTGCTGGCCTCCCCGAGCTGCGCCCTTTCTCCCTGGTTCTCTCTTCTGCCGTTTTCCTTAGGCCTCTCTTCTCTGCCCTGAGTCTCCTTTGGACATCTGACGGTTCTAGCTCGGACGCGCACACGTATGACCTCC
+
BBBBBBBBFFFFGGGGGG5FGGHHGFEBGFHHHGGFFGGCGHGGHGGGGEGGGHHHHHHFGGGGGGGGGGGHGHHGGGGHGHHHHGGGFCC/B2?2B2??<<F2?GDG@/?FAG/?GH11>GFDHHHH..<-<CACGFGG--CG;CGHHH0;CGFFF0;0C0;C0F?EGGGGG0FBFF/B/;BFFFFF;BFFFE/FBFBFFBFFF/BBBB/:BFFB/AFFFFF/;999A=.-------;:BF./B/;/:9.
@M05620:37:000000000-D9766:1:1101:22160:3882 1:N:0:58
ACCACACCTTCTACAATGAGCTGCGTGTGGCTCCCGAGGAGCACCCCGTGCTGCTGACCGAGGCCCCCCTGAACCGCAAGGCCAACCGCGAGAAGATTGGTGAGTGGCCCGCTCCCTCTTCTGGTGGCCGCCTCCCTCCTTCCTGGCCTCCCGGCGCTGCGCCCTTTCTCACTGTTTCTCTCTTCTGCCGTTTTCCGTAGGACTCTCTTCTCTGCCCTGAGTCTCCTTTGGCACTCTGCCGGTTCTCGATC
+
ABABBBBBFFFFGGGGFGGGGFHCGDFBFEHFHGGEEGG2FHHGHGGGFFGGHHHHH2FEE@FCEGC/EEGFHHH//>EEGE/GH/E@BF/BB/FGHHHHHCGGHB/CGHCC--.F<GHFGF0<DGAHH?CGG.CFHHGHGGGGGFGGGFGGGGGGGFFFFFA@BFFFFFBFF///;BFFFFFFFFF/B@;;F.FFFFADF/FFFFFFFFBFFFFFFFF.BFFFFBFBFFF/;/;B;BB/99;DFF9ABFA
@M05620:37:000000000-D9766:1:1101:20018:3922 1:N:0:58
AGTTCCAGCTCTCAATCGCACAGGGGACCCAGGGCCTGGCCCCTCCATCCAGAAAACCTATGACCTCACCCGCTACCTGGAGCACCAACTCCGCAGCTTGGCTGGGACCTATGTGAGTATCCAGCGTAGGAATCTGGGAGTTGGGGAGGAGTGAGGAGTTGGGGAAAGACAGTCCTAACCGTGGAGGGTTCTGGTAAATGATGGGGTGAGGAGGGGCTCTTTGGCTCCCACCAGTCCCCCTGTCTGGTCTA
+
>>>1>BFFB1CFG1FG1AC1E?GHAAEFF0BC0BEBE/GHHHGHGGHGG0GGHHH0FFFHHHHHHDGHHHHGG>EEHHGFBGHHHH0?EGFGEEGCECBFGHHGGGHGGHHFHHGHFHHHHHGHHGCFGGHHHHHHHH0FEHHGGG.CGCC>.=GG<C<GHHGGEG.C/GGFGGHHGFHC?GEACFGG;CFFGGFGGGGGFGFFGGB@FFFFFF@@@@FFFFFFFFFFFFFFFFFFEFFF?ABFBFBBBF:
@M05620:37:000000000-D9766:1:1101:17288:3947 1:N:0:58
ACCACACCTTCTACAATGAGCGGCGTGTGGCTCCCGAGGAGCACCCCGTGCTGCTGACCGAGGCCCCCCTGAACCCCAAGGCCAACCGCTACCGCTTCTGGTGGCCGCCTCCCTCCTTCCTGGCCTCCCGGAGCTGCGCCCTTTCTCCCTGGTTCTCTCTTCTGCCGTTTTCCGTAGGACTCTCTTCTCTGCCCTGAGTCTCCTTTGGACCTCTGCCGGTTCTAGCTCGGAAGAGCACACGTCTGACCTCC
+
ABAAABBBFFFFGGGGGGGFF2EEGEGBFA2B3FFGGGGE1AG1A1EE1EE1FFHHGHHGG/>EGGGCEG/BF3?EEGDGEEHHHED@@@CGG/>AD<FGHGHG>>A-<AEHGHHGHHHHHC/GHHHHCGDGGGGGGGGGGGGGFFGGGGGGGGGGGFFFFFFFFFBDFFFFF.BFDF/BFFFFFFFFFFFBFFFFFFFFFFFFFFFFF/FFFFFFF?B;DFFBB;FFFBDE..;BFFBFBFFFF:/;;FE
@M05620:37:000000000-D9766:1:1101:17554:3970 1:N:0:58
ACCACACCTTCTACAATGAGCTGCGTGGGGCTCCCGAGGAGCACCCCGTGCTGCTGACCGAGGCCCCCCTGAACCCCAAGGCCAACCGCTACCCCTTTTGGCGGGGGCCTCCCTCCTTCCTGGCCTCCCGGAGCTGCGCCCTTTCTCCCTGGTTCTCTCTTCTGCCGTTTTCCGTAGGACTCTCTTCTCTGCCCTGAGTCTCCTTTGGACCTCTGCCGGTTCTAGCTCGGAAGGGCACACGTCTGCCCTCC
+
BBBBBBBBFFFFGGGGGG5AGEHFFEG222EGHGGGCGGCGEGHHGGG?EGGGHFHGHHGFFFGGGGGGGGHHHHGGGGHGHHHHGGGGGG@G0/?F2?FF2>@--;;BFGFGGGGGGGGG0BFGGFGCDFAFFFFFFFFFFFFBFFFFFFEFFFFFFFFFFFFFFFFFFFFF.;FDF/BFFFFFFFFFFFBFFFFFFFFFFFFFFFFF/BFFFFFFFFBFFF;BFFFFFA...:AEDFA=;EFF//;;ED
@M05620:37:000000000-D9766:1:1101:8797:4115 1:N:0:58
AGCGCCAGCTCTCAATCGCACAGGGGACCCAGGGCCTGGCCCCTCCATCCAGAAAACCTATGACCTCACCCGCTACCTGGAGCACCAACTCCGCAGCTTGGCTGGGACCTATGTGAGTATCCAGCGTAGGAATCTGGGAGTTGGGGAGGAGTGAGGAGTTGGGGAAAGACAGTCCTAACCGTGGAGGGTTCTGGTAAATGATGGGGTGAGGAGGGGCTCTTTGGCTCCCACCAGTCCCCCTGTCTGGTCTA
+
>A1>ADA?AFFFGFGF1FF0EAGAFCAEE?GHEEF/EFGFAGGEGGHHHFHGD0FCGFHHFGEGGDGFHGG?EE@EHHHG>FGHHHA/E0F>EE/EECEGFHHGGGGHGHCGGHHGFGHGHHHFHGEFCFBGCGFHFH<FAFG1CC.ACCA<CDGHCCHHGHGGAA.C:C:CCFGHFBFGAGFG9AEG.ACFGGGF000;0FFFFFF=-FFFFA@@@@FFFFF/FBF-99AFEFFFFFF-@FFFBBFFF//
@M05620:37:000000000-D9766:1:1101:18225:4122 1:N:0:58
ACCACACCTTCTACAATGAGCTGCGTGTGGCTCCCGAGGAGCACCCCGTGCTGCTGACCGAGGCCCCCCTGAACCCCAAGGCCAACCGCTACCCCTTCTGGTGGCCGCCTCCCTCCTTCCTGGCCTCCCGGAGCTGCGCCCTTTCTCCCTGGTTCTCTCTTCTGCCGTTTTCCGTAGGACTCTCTTCTCTGCCCTGAGTCTCCTTTGGAACTCTGCCGGTTCTAGCTCGGAAGAGCACACGTCTGACCTCC
+
DDDCCDDDFFFFGGGGGGGGGGHHGGGEGGHHHGGGGGGGGHHHHGGGGGGGHHHHHHHGGGGGGGGGGGGHHHHGGGGHGHHHHGGGGGGGH0?FG2?FH??C??>CGGGHGHHGHHHHHHHHHHHHGGGGGGHHHGGGGGHHGGGBFGGGGGGGGGGGGGGGGGGFGGGGGDGGFFFFFFFFFFHHFHF0FFFFFFFFFFFFFHFFFBFFFFFFFDF@FFFFF0FFFFF?A<FFFFFFFFFFF0<<BFE
@M05620:37:000000000-D9766:1:1101:18876:4136 1:N:0:58
ACCACACCTTCTACAATGAGCTGCGTGTGGCTCCCGAGGAGCACCCCGTGCTGCTGACCGAGGCCCCCCTGAACCCCAAGGCCAACCGCGACAACATGTGGCGGGCGCCTCCCTCCTTCCCGGCCTCCCGGGGCGGCGCCCTTTCTCCCTGGTTCTCTCTTCTGCCGTCTTCCGCAGTACTCTCTTCTCTGGCCTGTGTCTCCTTGGCAACTCTGCCTGTTCTAGGTCGGAAGAGGAACTGTGTGGGCTCC
+
BBBBBBBBFFFFGGGGGGGGGFHFGBEBEEHHFGGFFGEEGHHHHGGGGEGGHHHHHHHGGGGGGGGGGGGHHHHGGGGHGHHHHGGEGCC//<//?2>22//>--<A-C..=:G./;0=/.---9..9.;--;-9;-9BFF/9/;B/9.;.9;B/B//9/;FFF/99-;A/;..;-.//;////;BF////;F/.//;F/////////9.//;9/9/;//;B///;B---...;.;..//;//....;E.
@M05620:37:000000000-D9766:1:1101:20816:4138 1:N:0:58
ACCACACCTTCTACAATGAGCTGCGTGTGGCTCCCGAGGAGCACCCCGTGCTGCTGACCGAGGCCCCCCTGAACCCCAAGGCCAACCGCTACCGCTTCTGGTGGCCGCCTCCCTCCTTCCTGGCCTCCCGGAGCTGCGCCCTTTCTCCCTGGTTCTCTCTTCTGCCGTTTTCCGTAGGACTCTCTTCTCTGCCCTGAGTCTCCTTTGGAACTCTGCCGGTTCTAGCTCGGAAGAGCACACGTCTGCCCTCC
+
BBBABBBBFFFFGGGGFGGFGBHCGEEB4AGHCFGGEGGGGHHHHGGGEGGGGHGHHHHGGGGGGGGGGGGGHFHGGGGHCEHHHG/EDGGGF<>BD?FGH??C<?>ADGGHGHHGHHHHHHHHHHHHGGGGGGHHHGCGGGGGGGGGGGGGGFGGGGGGGGGGGGGDDGEGG?FFFFFFFFFFFFFFFFF/;EFFFFFFFFFFFFFFFFFFFFFFFBBBFFFFFFFFFBFADFFFFFFFBFFFF/9EFFF
@M05620:37:000000000-D9766:1:1101:9035:4150 1:N:0:58
ACCACACCTTCTACAATGAGCTGCGTGTGGCTCCCGAGGAGCACCCCGTGCTGCTGACCGAGGCCCCCCTGAACCCCAAGGCCAACCGCGAGAAGATGAGTGAGTGGCCCGCTCCCTCTTCTGGTGGGCGGCTCCCTCCTTCCTTGCCTCCCGGCGCTGCGCTCTTTCTCTCTGGTTCTCTCTTCTGTCGTGTTCCTTCGGACCCTCTTCTCTGCCCTGAGTCTCCTTTGGTTCTCAGCAGGTTCTGGATC
+
AAAAAAAAFFFFGGGFFGF1F1B1ABEEG?GGFFGEEEGCGHHHHGGGGAEFHGHHGGHGGGGGGGGGGGGGHFFEGEGHEGHHFGGGGCCG/A0FG111@<?111//0/>/>-AFFCF<FG00=<.-.<-:-;.EFGGGGGG000;C00AA.---;-9--@-;;BFB9//9/////;9/;B/BFF/99AE--;///;/-9-9-9;9BBFFFF///-9;--:;/BFF/B//--//9////9--9/9///9/
@M05620:37:000000000-D9766:1:1101:14000:4169 1:N:0:58
AGTGCCAGCTCTCAATCGCACAGGGGACCCAGGGCCTGGCCCCTCCATCCAGAAAACCTATGACCTCACCCGCTACCTGGAGCACCAACTCCGCAGCTTGGCTGGGACCTATGTGAGTATCCAGCGTAGGAATCTGGGAGTTGGGGAGGAGTGAGGAGTTGGGGAAAGACAGTCCTAACCGTGGAGGGTTCTGGTAAATGATGGGGTGAGGAGGGGCTCTTTGGCTCCCACCAGTCCCCCTGTCTGGTCTA
+
BCABBFFFCFFFGGGGGGGGGGHGGGGGGGHHGGGGGGHHHHGHGGHHHHHHGHHHHGHHHHHHHFHHHHHGGGGGHHHHHHHHHHHHGHHHGGGGGHHHGHHFGGHHEHHHHGHHHHHGHHHHHGEGGGHHHHHHHHHGGHHHGGGGGGGGHHHHHGGHDGCGEGHHHHHHHHHHHHHHGGGGGEGGCFFGGGCFGGGGGGGGGGDFFFFFFFFFFFFFFFFFF0FFFFFFFFFFFFFFFFFFFFFFFFF
@M05620:37:000000000-D9766:1:1101:12617:4171 1:N:0:58
ACCACACCTTCTACAATGAGCTGCGTGTGGCTCCCGAGGAGCACCCCGTGCTGCTGACCGAGGCCCCCCTGAACCCCAAGGCCAACCGCTACCCCTTCTGGTGGCCGCATCCCTCCTTCCTGCCCTCCCGGAGCTGCGCCCTTTCTCCCTGGTTCTCTCTTCTGCCGTTTTCCTTAGGCCTCTCTTCTCTGCCCTGAGTCTCCTTTGGACCTCTGCCGGTTCTAGCTCGGACGCGCACACGACTGCTCTCC
+
CCCCCCCCFFFFGGGGGGGGGGHHGFGGHGHHHGGGGGGGGHHHHGGGGGGGHHHHHHHGGGGGGGGGGGGHHHHGGGGHGGHHHGGGGGG/B0//?=>?F22/??</</>FGGHGHH1F<11><1>CE.<ACGHFH?CGCGGHHGFFBFGEFFGGG0;9FF0CFFAEGGGGG0;F0C99FFFFFFFFFFFFB.BFFFFFFF0:0BFFFBBFFF09;9@9;A900900;-.:-9--;-:FF-;A.B0;09;
@M05620:37:000000000-D9766:1:1101:17366:4205 1:N:0:58
ACCACACCTTCTACAATGAGCTGCGTGTGGCTCCCGAGGAGCACCCCGTGCTGCTGACCGAGGCCCCCCTGAACCCCAAGGCCAACCGCTACCCCTTCTGGTGGCCGCCTCCCTCCTTCCTGGCCTCCCGGAGCTGCGCCCTTTCTCCCTGGTTCTCTCTTCTGCCGTTTTCCGTAGGACTCTCTTCTCTGCCCTGAGTCTCCTTTGGACCTCTGCCGGTTCTAGCTCGGAAGAGCACACGTCTGACCTCC
+
CCCCCCBAFFFFGGGGGGBGGGHHGEGBAFHHHGGGCGGGGHHHHGGGFGGGGHHHHHHEGGGGGGGGGGGHHHHGGGGHGHHHHGGGGGGBG0?FG2FGH??A00>>DGGHGHHGHHHHH<FHHHGHEGGGGGHHHGGGGGHHCFGGGGGGFGGGGGGGGGGGGGGDFGGGG?FGFFBFFFFFFFFFFFF;FFFFFFFFFFFFFFFFF/BFFFFFFFF;DFFFF;FFFFFE.:;FFFFFFFFFF/;;;FE
@M05620:37:000000000-D9766:1:1101:22721:4241 1:N:0:58
ACCACACCTTCTACAATGAGCTGCGTGTGGCTCCCGAGGAGCACCCCGTGCTGCTGACCGAGGCCCCCCTGAACCCCAAGGCCAACCGCGAGAAGATTGGTGAGTGGCCCGCTCCCTCTTCTGGTGGCCCCCTCCCTCCTTCCTCGCCACCCGGCGCCGCGCCCTTTCTCCCTGTCTCTTTCTTCTGCCGTTTTCCGTCGGACTCTCTTCTCTGACCTGCGTCTCATTTGGCAATCTGCAGGTTCTCGATC
+
>>1>AA>AFFF1AGG13ABFFFF1AAEEH0BGHGG0AA/EEGHHHGGGGEFEDHHHHEHGGGCEFGCGGGGHHHGGGGGCFFHGEF/EGGBCCAGFG1DG>F10<1?<0//AC-CCH001100<=/.CC.<<-.;C//.CCCGB0.-;.;9;--99A--;;@;-9BF:99/;B///;9B/BFBFF/F/;@AA/;9F-B----9-/////FFFF//:BBB--;--:///BFF///;9BBB/9--/B/B-B/-
@M05620:37:000000000-D9766:1:1101:10127:4258 1:N:0:58
AGTGCCAGCTCTCAATCGCACAGGGGACCCAGGGCCTGGCCCCTCCATCCAGAAAACCTATGACCTCACCCGCTACCTGGAGCACCAACTCCGCAGCTTGGCTGGGACCTATGTGAGTATCCAGCGTAGGAATCTGGGAGTTGGGGAGGAGTGAGGAGTTGGGGAAAGACAGTCCTAACCGTGGAGGGTTCTGGTAAATGATGGGGTGAGGAGGGGCTCTTTGGCTCCCACCAGTCCCCCTGTCTGGTCTA
+
B?ABBFF4AFFFGFGGGFFEGGGFFGGGDGHHGEGGCFGH2GGHGGGHFHHH3C3EGGCGHHBHHHHHHHHGGEFGHHHGHGGGFGCGGFHHGEGCGGHHGHH///FGGCGHHHHHHD3BFBFGFC<CD/FHEFD1GHHGDHHHCCFGGG.>GHHGGFHGBHGGEFGHHHHHHGFHHHHHFC9DGGGGEEGGGGCGGGGGGGGGG.DFFFEFFFF>F-EFFFFFFFF?.FFFFFBF/BEDFEBFFFB/BFF
@M05620:37:000000000-D9766:1:1101:14740:4311 1:N:0:58
AGTGCCAGCTCTCAATCGCACAGGGGACCCAGGGCCTGGCCCCTCCATCCAGAAAACCTATGACCTCACCCGCTACCTGGAGCACCAACTCCGCAGCTTGGCTGGGACCTATGTGAGTATCCAGCGTAGGAATCTGGGAGTTGGGGAGGAGTGAGGAGTTGGGGAAAGACAGTCCTAACCGTGGAGGGTTCTGGTAAATGATGGGGTGAGGAGGGGCTCTTTGGCTCCCACCAGTCCCCCTGTCTGGTCTA
+
AA>AAFFFBFFFGGGGBFGCEGHDGGGGGGHHFGGGGFHGFHGHGGHHHHHGGGHGHGHHHHGHHHHHHHHGGEEGHHHHCHHEGHHGG3GGE/?EEFEFA3GFGEGHGHFGHHFHHHHHHHHGFGDGCGHHBHHHHHHGCGHHGGGGGGE<C0GGGGCGHHCDGGHGFHHHHHHGHHHF@AE@GEEGCFGGGGCFGGGGGGGGGGFBFFFFDFBBB??9FFFFFBFFEFFFEFBFBFFDBFFFFFFFFFB
@M05620:37:000000000-D9766:1:1101:20709:4318 1:N:0:58
ACCACACCTTCTACAATGAGCTGCGTGTGGCTCCCGAGGAGCACCCCGTGCTGCTGACCGAGGCCCCCCTGAACCCCAAGGCCAACCGCTACCCCTTTTGGCGGGGGCCTCCCTCCTTCCTGGCCTCCCGGAGCTGCGCCCTTTCTCCCTGGTTCTCTCTTCTGCCGTTTTCCGTAGGACTCTCTTCTCTGCCCTGAGTCTCCTTTGGAACTCTGCCGGTTCTAGCTCGGACGGGCACACGTCTGGCCTCC
+
BBBABBBBFFFFGGGGFGGFGCHFGEEAAAGHCEGEEGGGGHHHHGGG?EGGGHFFHHFGCGEGGDGGGE1CGFHGGFFHCCGHHGEEDGGGGBFCC??FG?<D---;CGAAEGGFGGGEF099CF9A.EAF?FFFFFFD;BFFBF/BBFBEFFFFFF/BFFBFFFA9AFFFF.9..9/;BFFFFFFFFFF/9.FAFFFFF/:BBFFFF/:BBFFFFF=@F?FFF/9BA-.---;;@DBF=;EF?//.9;9
@M05620:37:000000000-D9766:1:1101:20940:4337 1:N:0:58
AGTGCCAGCTCTCAATCGCACAGGGGACCCAGGGCCTGGCCCCTCCATCCAGAAAACCTATGACCTCACCCGCTACCTGGAGCACCAACTCCGCAGCTTGGCTGGGACCTATGTGAGTATGCAGCGTAGGAATCTGGGGGTTGGGGAGGAGTGAGGAGTTGGGGAAAGACAGGCCTAACCGCGGAGGGCTCTGGTAAATGATGGGGTGAGGAGGGGCTCTTTGGCTACCACCAGTCCCCCTGTCTGGTCTA
+
AAAABFFB3FFFGGGGGCFGGGHGGGGEAFG2FEGG2BFG2GGCEGHDFGFH3CGHFGF3GEBGHHHHHC1EGGEGHFHHHHHHHHHHGHDHFGG/EFHHE33/?/00/0B1???2?F?12FGB1@<<//1111<<10/>--@C--<CG.ACFHFH0.G/CH--.D.9FGG/..CF/C/F?-9:-;9=...9BBF99FFFB/FB.A9B.FFFF.@=-99F/BB////;9FFEE9FFFFFFBFFFFFFFFFF
@M05620:37:000000000-D9766:1:1101:21390:4340 1:N:0:58
ACCACACCTTCTACAATGAGCTGCGTGTGGCTCCCGAGGAGCACCCCGTGCTGCTGACCGAGGCCCCCCTGAACCCCAAGGCCAACCGCTACCTCTTCTGGTGGCCGCCTCCCTCCTTCCTGGCCTCCCGGAGCTGCGCCCTTTCTCACTGGTTCTCTCTTCTGCCGTTTTCCGTAGGACTCTCTTCTCTGACCTGAGTCTCCTTTGGAACTCTGCCGGTTCTAGATCGGAAGAGCACACGTCTGACCTCC
+
AA3AA4AACFFFBGGFBGGBGDGGEEGEE2GHHGGGDEE2EHFHHGGGEEGFHDFHHGGGEGEEEEEEGGGGHHHGGGGHGHHHHGGGGGGGG1B1GFHGHDCF<FDGCGGHGHHGHHHHGHHHHHHHGGGGGGHHHGGGGGGHHHHFFGGGFGGGGGGGGGGGGGGADGGGFGFGGGEFFFFFFFFFFFFFFFFFEFFFFFFFFFFFEFFFFFFF/>BBFFFFF/BFF?DFFFFFFFFF?FFBEB/:FF?
@M05620:37:000000000-D9766:1:1101:9342:4360 1:N:0:58
ACCACACCTTCTACAATGCGCTGCGTGTGGCTCACGAGGAGCACCCCGTGCTGCTGACCGAGGCCCCCCTGAACCCCAAGGCCAACCGCGAGAAGATTGGAGAGTGGCCCGATCACTCTTCTGGTGGCCGCCTCCATCCTTCCTGGCCTCCCGGCGCTGCGCCCTTTCTCACTATTTCTATCTTCTGCCGTTTTCCGTAGGACTCTCTTCTCTGCACTGAGTCTCCTTTGGCACTCGGCCGGTTCTTGCTC
+
AAAAAAA>CFFFGGGGFG1AFAECGBEA0AGG1A1BEEG/EHEHC//AA/AFEAGHG0E>>EEE///>EEFHHH//EEA/<GH/</<B@C/>/CGBGHHF10?/?GGGH?>->-.>G10DGH0DGHGH<-;A.;C/<GHHHHHHGGGGGGGGGG@A@-99;@F@@FFFFF/BB///;BF/9/;FFFF9/-;;BE9BBF-BF/BF/9BBFFFFFF//;BFEFFFFFFF/;F//B99B-;---;9AFF/;/;/
@M05620:37:000000000-D9766:1:1101:9243:4363 1:N:0:58
ACCACACGTTCTACAATGCGCTGCGTGCGGCTCCCGAGGAGCACCCCGTGCTGCTGACCGAGGCCCCCCTGAACCCCAAGGCCAACCGCTGCCCCTTTTGGCGGGGGCCTCCCTCCTTCCTTGCCTCCTGGCGCTGCGCCCTTTTTCCCTGGTTCTCTTTTCTGCCGTTTTCCTTAGGCCTCTCTTCTCTGCCCTGAGTCTCCTTTGGACCTCTGCCGGTTCTAGCTCGGACGAGCACACGTCTGGTCTCC
+
AAAAAAA1BBCAGGGGGGAEGAEGGEG00AEEE/BA/AEE?HHGHGGE>EFGFHFHHHG/>E?GGGGGGCAGHHHGGFGHGHHHHGGGGG?<?//<????C1>@---;AEFEFG/;BFGGG00/;F/;-;B-;B@?F?@F@@FF/;BB:BFEFFFBFF/BF/;FFF?BBFFFF/BFFFBFF-BFFFFF/:B/B9FFBBFFF/;BFFFFFFFFFFF;;@@@B?F/;/;FB--;9-;@@?-;99EFE///;;9
@M05620:37:000000000-D9766:1:1101:20301:4398 1:N:0:58
AGTGCCAGCTCTCAATCGCACAGGGGACCCAGGGCCTGGCCCCTCCATCCAGAAAACCTATGACCTCACCCGCTACCTGGAGCACCAACTCCGCAGCTTGGCTGGGACCTATGTGAGTATCCAGCGTAGGAATCTGGGAGTTGGGGAGGAGTGAGGAGTTGGGGAAAGACAGTCCTAACCGTGGAGGGTTCTGGTAAATGATGGGGTGAGGAGGGGCTCTTTGGCTCCCACCAGTCCCCCTGTCTGGTCTA
+
BBABBFFFBFFFGEGGGFFFGFHHGEEEEEH2FEEEEFHHCHGGGGHHHHHHHHHGFFHGHHFHHHHHHHHGGGGGHGGGHHHHHHGHGHHHGGCGGFGHEFHAEEFFGHHHHHHFFGHFHHHHHGGGGGHHHFHHHHFGGGHHGGFGCFGHHFGHH.C/DH?CGFGFGGHFFHHHHHHHGFGGGGFG99FGGGFGGGGEFBFFFGFFFFFFFFAFBFFFFFFFBFFFFFFFFFFFFFFFAFFFFFFFFFF
@M05620:37:000000000-D9766:1:1101:24202:4435 1:N:0:58
ACCACACCTTCTACAATGAGCTGCGTGTGGCTCCCGAGGAGCACCCCGTGCTGCTGACCGAGGCCCCCCTGAACCCCAAGGCCAACCGCTACCTCTTTTGGGGGCGGCCTCCCTCCTTCCTGGCCTCCCGGAGCTGCGCCCTTTCTCCCTGGTTCTCTCTTCTGCCGTTTTCCGTAGGACTCTCTTCTCTGCCCTGAGTCTCCTTTGGAACTCTGCCGGTTCTAGCTCGGAAGAGCACACGTCTGACCTCC
+
AAAAAAAA4FFFDGGGGGGBGGHHGEEAAEBF3FFB2EEEDGCGHGGGEFEFFHGHHHGGGGFFGGGGGGGHBGHGGGGHFHGHHGEE><?<B2BBF2>?B/<</-<<@AFHGHHGHHHFHFFGGGFG?DCGGGGGGGGGGFFFFFFFFFFFFFFFFFFFFFEFFFB;AFFFFFFFDF/BFFFFFFFFFFF/BAFFFFFFF99BFFFFFBFFFFFFFFA;;AFFFFFFFF9ED9ABF?FFFFEFF//;;/;
@M05620:37:000000000-D9766:1:1101:24195:4455 1:N:0:58
ACCACACCTTCTACAATGAGCTGCGTGTGGCTCCCGAGGAGCACCCCGTGCTGCTGACCGAGGCCCCCCTGAACCCCAAGGCCAACCGCTACCACTTCTGGAGGCCGCCTCCCTCCTTCCTGGCCTCCCGGAGCTGCGCCCTTTCTCCCTGGTTCTCTCTTCTGCCGTTTTCCGTAGGACTCTCTTCTCTGACCTGAGTCTCCTTTGGAACTCTGCCGGTTCTAGCTCGGAAGAGCACACGTCTGACCTCC
+
CCCCCCCCCFFFGGGGGGGGGGHGGFGEDGHHHGGGGGGGFHHHHGGGDFGGHHGHHHHGGGGGGGGGGEGHHHHGGGGHGGHHHGGGG/C<22B2B2?FG2?B//>>>/?FFHHGHHHHHHEHHHFEFGGG--GGCGGGGGHHHGG0;;C?FBFGGGGGGG0CFFGEGGGGGGFFDF0FFFFFFFFFFFF0BBF//BFFFFFFFFFBFFFFFFFFBF=9DFFFFFFFABDA..AFFFFF=:ABE00;BFE
@M05620:37:000000000-D9766:1:1101:11731:4478 1:N:0:58
ACCACACCTTCTACAATGCGCTGCGTGCGGCTCCCGAGGAGCACCCCGTGCTGCTGACCGAGGCCCCCCTGAACCCCAAGGCCAACCGCGCGAAGATTTGGCAGTGGCCTGCTCCCTCTTCTAGTGGAGGCCTCCCTCCTTCCTGGCCTCCCGACGCTGCGCGCTTTCTCACTTCTTCTCTCTTCTGGTGTTTTGCGTTGGGCTGTCTTCTCTGCTCTGAGTTTCCTCTGCCACTCCGCCGGTCCTGGCTC
+
AAAAAAA>>BCFG3FBAG1AE?GGGAA00AE/A/BA/EEGFHHHHGG/>?BFFHF1GHF>/E?EG?GEGEC<EEGGGC/G//FGHG/<BC/<<CC.1<1=11<C0<0FC<<./=<.///==G0=DC.0....;C.C//:/;0900/..0..;C.9;-.;-;9-9---//;B/F///9//BB9/B/9B//99;---/-;-9---9--;BFFB9BF//;BF//;//;/;9;///9/;;;-;-9>;-;///-B/
@M05620:37:000000000-D9766:1:1101:17816:4500 1:N:0:58
ACCACACCTTCTACAATGAGCTGCGTGTGGCTCCCGAGGAGCACCCCGTGCTGCTGACCGAGGCCCCCCTGAACCCCAAGGCCAACCGCGAGAAGATTGGTGAGTGGCCCGCTCCCTCTTCTGGTGGCCGCCTTCCTCCTTCCTGGCCTCCCGGCGCTGCGCCCTTTCTCACTGGTTCTCTCTTCTGCCGTTTTCCGTAGGACTCTCTTCTCTGCCCTGAGTCTCCTTTGGAACTCTGCAGGTTCTCGATC
+
AAA1AAAAFFFFGGGGFGGDGDHBG0AA00FGBFGA0EEECHHHHGGGCEGGFHFGHHHGCGCGG?EGGGGBGCHGGGCHACGHHG/<BCB</C<C>G1F?CFHHHGGH?<@CCGFHHHHHHHFDHGHGGGGFCGHHHFHGGHHHH?FGGGGG@AA@@GG@@-@@BFFBFFFFFBFFFFFFFFFFFF9;;;AFFBFFFFFFFFFEFFFFFFFFF9FEFFFFFFFFFFFFFFBFFFF/:F/;FFFFF99/;:
@M05620:37:000000000-D9766:1:1101:11034:4504 1:N:0:58
AGTGCCAGCTCTCAATCGCACAGGGGACCCAGGGCCTGGCCCCTCCATCCAGAAAACCTATGACCTCACCCGCTACCTGGAGCACCAACTCCGCAGCTTGGCTGGGACCTATGTGAGTATCCAGCGTAGGAATCTGGGAGTTGGGGAGGAGTGAGGAGTTGGGGAAAGACAGTCCTAACCGTGGAGGGTTCTGGTAAATGATGGGGTGAGGAGGGGCTCTTTGGCTCCCACCAGTCCCCCTGTCTGGTCTA
+
AAAAAFFFAFFFGGGGGGGAE0GBFEEFGGHHGEEGCGHH0FF/AAFHFGAD1F1BGEHFG12DFDFGHHFE/>/>0BBGH0FGHH0FEFHHGGGGEHHHGFHGGGHFCHHHHGGHHHHHHHHHHGG/@F11@GHDDG0?EHFFCC.@CEE>GHHHHGGHHBCC..;:CFEGHHHHHCGGAGGGACA@FGGGGGC;FFGGBFGGGGF@FFF9BB@??@FFFFFFFFFFFFFFFFFFFFFF@FFFFFFFFFF
@M05620:37:000000000-D9766:1:1101:14758:4518 1:N:0:58
ACCACACCTTCTACAATGAGCTGCGTGTGGCTCCCGAGGAGCACCCCGTGCTGCTGACCGAGGCCCCCCTGAACCCCAAGGCCAACCGCTACCGCTTCTGGGGGCCGCCTCCCTCCTTCCTGGCCTCCCGGAGCTGCGCCCTTTCTCCCTGGTTCTCTCTTCTGCCGTTTTCCATAGGACTCTCTTCTCTGCCCTGAGTCTCCTTTGGACCTCTGCCGGTTCTAGCTCGGAAGAGCACACGTCTGACCTCC
+
ABBBBBBBFFFFGGGGGGGGGDGFFAEBGDHHFGGEGGGFGHHHHGGGGEGGHHHHHHHGGGGGGDFGGGGEHCGGGGAECCGHEF/<B@DGF///?/??22>///<<-<CHGHEGFHHC<DGHGCHGCD?CG@.FFF?E-9CF;C00:9CE9CBFBFFBBF/9:BB;A/AFF/;//BFFFF/BFFFF/9B/BEFAFFFFFFFFFFFFF/.BFFF//99;AE/9B/9FD-A.9..;/.9A@:EFF/BF//A
@M05620:37:000000000-D9766:1:1101:13032:4519 1:N:0:58
ACCACACCTTCTACAATGAGCTGCGTGTGGCTCCCGAGGAGCACCCCGTGCTGCTGACCGAGGCCCCCCTGAACCCCAAGGCCAACCGCGAGAAGATTGGTGAGTGGCCCGCTCCCTCTTCTGGTGGCCGCCTCCCTCCTTCCTGGCCTCCCGGCGCTGCGCCCTTTCTCACTGGTTCTCTCTTCTGCCGTTTTCCGTAGGACTCTCTTCTCTGCCCTGAGTCTCCTTTGGAACTCTGCCGGTTCTCGCTC
+
CCCDDCCCFFFFGGGGGGGGGGHHGFGEEGHHHGGGGGGGGHHHHGGGGGGGGHGHHHHGGGGGGGGGGGGHHHHGGGGHGHHHHGGGGGDGGGHHHHGHGCFHHHGGH?<CCFGGHHHHHHDG=GGH<DGGGGHGHHGHHHHHGGGGGGGGGGGFGGCA@B;;BFFFFFFFF0/:;FFFFFFFFFF9BB;AFFBFFF.;DBFF/BFFFFFFFF;FEFFFFFB0FFFFFF/0;0BF0:00;@;DFF0;.AA
@M05620:37:000000000-D9766:1:1101:13051:4528 1:N:0:58
ACCACACCTTCTACAATGAGCTGCGTGTGGCTCCCGAGGAGCACCCCGTGCTGCTGACCGAGGCCCCCCTGAACCCCAAGGCCAACCGCGAGAAGATGGGCGCGTGACCCGCTACCTCTCTCGTCTGCCGGCTGCCTCCCTCCTTCCTGCCCTCACGGGCCCCCTTCCTTTCTGGCTCGCTCTCCCGCCTGCCGCCTTACGACGCTCTCCTCTGACTGGAGTCTGCTTCTGAACGATGCATGCTGGATATC
+
CCCCCCCAFFFFGGGGGGGGGGHHGGGGHGHHHGGG?EGFFHHHHGGGEFGGGHHHHHHGGGGGGGGGGGGHHHHGGGGHGHHHHGGGGGGGGGHFFG2/0//><@..1<>A-<-<DG0/00<...;0:;----;CFFF.CFDG00C000;A0.;...9:-:;;-./;;00;B000;0--9AE0//.-;.:..::-9:90E?D-:.;A0/0/;00;00./.;/0090;00;000:.:..;09090099;9;
@M05620:37:000000000-D9766:1:1101:22805:4587 1:N:0:58
ACCACACCTTCTACAATGAGCTGCGTGTGGCTCCCGAGGAGCACCCCGTGCTGCTGACCGAGGCCCCCCCGAACCCCAAGGCCAACCGCGAGAAGATTGGTGAGTGGCCCGCTCCCTCTTCTGGTGGCCGCCTCCCTCCTTCCTGGCCTCCCGGCGCTGCGCCCTTTCTCACTGGTTCTCTCTTCTGCCGTTTTCCGTAGGACTCTCTTCTCTGCCCTGAGTCTCCTTTGGAACTCTGCAGGTTCTCGATC
+
AAAAAAAAFFFFGGGGGGG1G1F1EAAEGCHHBFGGGGGGGHHHHGGGEEGGHHHHHHHGGGGGG>EGGGGGGCGGGGGH/CGHHGA<CGG@/C??FGDGFFFHHFGGC<<CCCGG<CF0GGHHFF.GC--A.CEGGGGGGGGGGGFFFAEGGGG@@?@F@?F@@BFBFFFBB/B/;FFFFF9/:BFBF@9AFFBFA;-9:BFFFFFFFFFFEF/FEFFFBFFBFFFFFFFBFFFF/FF/FF9BFF/9:/9
@M05620:37:000000000-D9766:1:1101:9405:4592 1:N:0:58
GAGGCTGCTTTGGACGAACATAAGACTGACCTGCAATACTATTCAGAAGACCCGGATGACGTCTTCGGCTTGCAAAACCCAAACTAGCACAACGTCAACCATCCAATTAGTATGCGAAGCAGGAAAAGAATACGACAACAAAAACACATCAATGCACCACACCCACTATGGTATGCTCATTAAACATAACGAAACGCACCGACCCCCATCATCTCAAACGAAACAAATGCATTCATGTGTAAGGCAAATAT
+
A?1A1AF@1@FFG11A10AABFGHBB1B110D0001DBA22ABDDD2D11BAAAEG//1BBAA0A2A/>BE>/11100//B/0/B1@01100/>///?10/11B1<11112222B<//<<1B//0000/0111////////00/..0<111<111110.......<./000000/;0000000000000/:..:-.------9:-A---9;////////-;-9-/--;/////9////////9//9-9/9/
@M05620:37:000000000-D9766:1:1101:13969:4621 1:N:0:58
AGTGCCAGCTCTCAATCGCACAGGGGACCCAGGGCCTGGCCCCTCCATCCAGAAAACCTATGACCTCACCCGCTACCTGGAGCACCAACTCCGCAGCTTGGCTGGGACCTATGTGAGTATCCAGCGTAGGAATCTGGGAGTTGGGGAGGAGTGAGGAGTTGGGGAAAGACAGTCCTAACCGTGGAGGGTTCTGGTAAATGATGGGGTGAGGAGGGGCTCTTTGGCTCCCACCAGTCCCCCTGTCTGGTCTA
+
ABAAAFFFCFFFG4GGGGFCGGHFGGGGGGHHGGGGGGHHHHGGGGHHHHHHHHHHHGHHHHHHHHGHHHHGGEEGHHHHFGHHHHGHGHHHEGGGGGGGA33FDD?GEGGFDBGHHHHHHHHHHG?ECF2GG2GHFFAFCGHHGGFGGGAFGGHHBEH/GHGCGGGHHHHFHHHHHHHHGGABAEFG;9CGGGBBFGGGGGGGGG.@EFAFFFAFFCFB9BFFEFFAEF?DAFF0FFFFFFFFFFFFFBB
@M05620:37:000000000-D9766:1:1101:15661:4632 1:N:0:58
AGTGCCAGCTCTCAATCGCACAGGGGACCCAGGGCCTGGCCCCTCCATCCAGAAAACCTATGACCTCACCCGCTACCTGGAGCACCAACTCCGCAGCTTGGCTGGGACCTATGTGAGTATCCAGCGTAGGAATCTGGGAGTTGGGGAGGAGTGAGGAGTTGGGGAAAGACAGTCCTAACCGTGGAGGGTTCTGGTAAATGATGGGGTGAGGAGGGGCTCTTTGGCTCCCACCAGTCCCCCTGTCTGGTCTA
+
3>>AAFFCAFFFGGGGGFFGEEFDFGGG2AGHGGEE2AGF2GGHGGGHDFHGDF3FH13BFGDGHHGHHHHGG@EEGHH1GHHHC?GHG?GHGEGG/BFHGHHFDGHHGBF1GG2FGGHBHHHHH??CDDHHHHHHHHACEC<GCGGGGGA>GGFHGACG<GCGFGHHHHHG0GGHHHHH?:EGGGGG9.;FFFFFFGGGGGGGFGFBFFFFFFBBB;FFF/BFFFBEFFFFFFFFFFFFBFFFFFFFFFF
@M05620:37:000000000-D9766:1:1101:12060:4638 1:N:0:58
ACCACACATTCTACAATGCGCTGCGTGTGGCTCCCGAGGAGCACCCCGTGCTGCTGACCGAGGCCCCCCTGAACCCCAAGGCCAACCGCGCGAAGATTGGTGAGTGGCCGGCTCTCTCTTCTAGTGGCCGCCTCCCTCCTTCCTGGCCTCCCGGCGATGGGTGCTTTCTCACTTTTTCTCTCTTCTGGCGTTTTCCGTCGGGCTCTCTTCTCTGTCCTGAGTCTCCTTTGTCAGTCGGCCGGTTCTTGCTC
+
BBBBBBB3BBDFGGGGFG4EECGGGEEBABGGGAAA2EEEDHHHHGG0EEEGFHGHHHH>>E?EGEGGGGGFHFHGGGEHEEGGHGACDG<BCGGF1F1??FGFHH.C<----</<<D<0=G0=0=;..;A-AECF/FA/;FB0;/.99:C.9-A9--;.9/;;B//B/;FFF//;99B9BF/BFFF;B9DBB.;99;.---;99BFFFFFB//;;:://.///;FB/;/:/F/;B.;-:;99AEF9;/B/
@M05620:37:000000000-D9766:1:1101:13231:4683 1:N:0:58
AGTGCCAGCTCTCAATCGCACAGGGGACCCAGGGCCTGGCCCCTCCATCCAGAAAACCTATGACCTCACCCGCTACCTGGAGCACCAACTCCGCAGCTTGGCTGGGACCTATGTGAGTATCCAGCGTAGGAATCTGGGAGTTGGGGAGGAGTGAGGAGTTGGGGAAAGACAGTCCTAACCGTGGAGGGTTCTGGTAAATGATGGGGTGAGGAGGGGCTCTTTGGCTCCCACCAGTCCCCCTGTCTGGTCTA
+
ACA?AFFFCFFFFGGGGGGAECGCFGGFGGHHFEGGGGHHHHFHGGHGHHGHGHHHHGHHHGFHHGHHHHHGGEEGHGHHGGHHHHHHGHHHEFFGGHHHGHHGGGHHGHHHHHHHHHHHHHHHHGEGGGHHHHHHHHHGGHHHGGGGGGEGHHHHHGHHHHGGGGHHHHHHHHHHHHHHGGFGGGGG;FGGGGGGGGGGGGGGGGFFFFFFFFFFFFFFFFFFFFFFEFFFFFFFFFFFFFFFFFFFFFB
@M05620:37:000000000-D9766:1:1101:23992:4771 1:N:0:58
AGTGCCAGCTCTCAATCGCACAGGGGACCCAGGGCCTGGCCCCTCCATCCAGAAAACCTATGACCTCACCCGCTACCTGGAGCACCAACTCCGCAGCTTGGCTGGGACCTATGTGAGTATCCAGCGTAGGAATCTGGGAGTTGGGGAGGAGTGAGGAGTTGGGGAAAGACAGTCCTAACCGTGGAGGGTTCTGGTAAATGATGGGGTGAGGAGGGGCTCTTTGGCTCCCACCAGTCCCCCTGTCTGGTCTA
+
ABAAAFFFBFFFGFGGGGGGGGHCGGGGGGHHGEEGGGHHHHGGGGGHHGHHHCGHHEHHHHHHHHHHHHHGGEFFHHHHGHHHHHHHGHFHEGGGGHHHGHHGGGHHGHCHHGDDGHHHHHHHHGDBGGFHHHHGHG0FEHHHGG<CGACFFFHHGDHHHGGGGGEHHHHGHHFGHHGGGFGGDFFGFGGGGGGFFGGGGGGFGGFFFFFFFFFFFFFFFFFFFFFFFFFFFFFFFFFDFFFFFFFFFFB
@M05620:37:000000000-D9766:1:1101:13078:4778 1:N:0:58
AGTGCCAGCTCTCAATCGCACAGGGGACCCAGGGCCTGGCCCCTCCATCCAGAAAACCTATGACCTCACCCGCTACCTGGAGCACCAACTCCGCAGCTTGGCTGGGACCTATGTGAATATCCAGCGTAGGAAACTGGGAGGTGGGGAAGAGTGAGGAGTTGGGGAAAACAAGTCCTAACCCTGGAGGGCTCTGGTAAATGATGGGGTGAAGAGGGGCTCTTTGGCTCCCACCAGTCCCCCTGTCTGGTCTA
+
AAAABFFFBFFFGGGGGGGCG?GHGEFEGEGEFFEGFGHHGHG1EGHHGGGHGHFHHGFHHHHHHHHHHHGFGGEGHGGHHHHHHHHHGHHHGGEEEC3FEEFF?E0BEFFFF??F22B2BB210/??/<F10@FHHA0//?FCD?..><.==00<0./=D/<C.C://../:<;CCCCF.;CEF..A.;ABF:;99CB900CFEDGBE/;/.;;;B-:9:9BFF/B.AF.9E.;99FAA-E;FB99;FB9
@M05620:37:000000000-D9766:1:1101:11668:4836 1:N:0:58
AGTGCCAGCTCTCAATCGCACAGGGGACCCAGGGCCTGGCCCCTCCATCCAGAAAACCTATGACCTCACCCGCTACCTGGAGCACCAACTCCGCAGCTTGGCTGGGACCTATGTGAGTATCCAGCGTAGGAATCTGGGAGTTGGGGAGGAGTGAGGAGTTGGGGAAAGACAGTCCTAACCGTGGAGGGTTCTGGTAAATGATGGGGTGAGGAGGGGCTCTTTGGCTCCCACCAGTCCCCCTGTCTGGTCTA
+
AAAAAFFFCFFFGGGGGGGCGGHGGGGGEGHHFEGGGGHHGHGHGGHHHHHHGHHHHGHHHHHHHHHHHHHGGEGGHHHHGGHHHHHHGHHHGGGGGHHHGHHGGDHHGFHHHHHHHHEHHHHHHGEGGGHHHHHHHHHGGHHHGGFGGGGHHHHHHGHHHHGGGGHHHHHHHHHHHHHHGGFGGGGGCFGGGGGGGGGGGGGGGGFFFFFFFFFFFFFFFFFFFFFFFFFFFFFFFFFFFFFFFFFFFFB
@M05620:37:000000000-D9766:1:1101:15946:4871 1:N:0:58
ACCACACCTTCTACAATGAGCTGCGTGTGGCTCCCGAGGAGCACCCCGTGCTGCTGACCGAGGCCCCCCTGAACCCCAAGGCCAACCGCGAGAAGATTGGTGAGTGGCCTGCTCCCTCTTCTCGTGGCCGCCTCCCTCCTTCCTGGCCTCCCGGCGCTGAGCCCTTTCTCACTTCTTCTCTCTTCTGCCGTTTTCCGTAGGACTCTCTTCTCTGCCCTGAGTCTCCTTTGGCACTCCGCCGGTTCTCGCTC
+
CCCCCCCCFFFFGGGGGGGGGGHHGGGEGGHHHGGGGGGGGHHHHGGGEGGGHHHHHHHGGGGGGGGGGGGHHHHGGGGHGHHHHGGGGGGGGGHHHHDA?/FGGHG/?1?0?FGAF00FGH1<F.>@.<@@DFFGFFGHHFHF0CGHHHFGG?GCGFD.CF/;//0BBF9:B:00090BFBBFFFB00::9:.09AF.;.099/;:FBFFFFFF9;FFFF:0;09:0;9/0:0;:/.9.;B;.AF0;...
@M05620:37:000000000-D9766:1:1101:13734:4910 1:N:0:58
ACCACACCTTCTACAATGAGCTGCGTGTGGCTCCCGAGGCGCACCCCGTGCGGCTGACCGAGACCCCCCTGAACCCCAAGGCCAACCGCTACCCAGTTTGGCGGGGGCCTCCCTCCTTCCTGGCCTCCGGGAGCTGCGCCCTTTGTCCCTGGTTCTCTCTTCTGCCGGTTTCCGTAGGCCGCTCTTCTCTGCCCTGAGTCTCCTTTGGACCTCTGCCGGTTCTGGATCGGACAGGCACACGTCTGGGCTCC
+
AAA?A11>BFFFBGG1FFG1B1B1AEFE00AAGAF00AE//EAEEGCG/BE////>>GC>>E/?FF?/E@<B1B/EGCA???GG/FGCG?CA00?/?11?F1/A@:@-AAA99F;;/C0/0099A/-A-;-;-A?FF;@-9@////9//;;:/://9////;/;FF@-9-;9B-/9--/;----9////;///9/-;9F9/B////9;9/--9///9-9@BE/////;------9A-FBF-----/;--;-
@M05620:37:000000000-D9766:1:1101:22933:4953 1:N:0:58
ACCACACCTTCTACAATGAGCTGCGTGTGGCTCCCGAGGAGCACCCCGTGCTGCTGACCGAGGCCCCCCTGAACCCCAAGGCCAACCGCGAGAAGATTGGTGAGTGGCCCGCTCCCTCTTCTGGTGGCCGCCTCCCTCCTTCCTGGCCTCCCGGCGCTGCGCCCTTTCTCACTGGTTCTCTCTTCTGCCGTTTTCCGTAGGACTCTCTTCTCTGCCCTGAGTCTCCTTTGGAACTCTGCAGGTTCTAGATC
+
AAABBBBBFFFFGGGGGGGGGGHHGGGGHFHHHGGDFGGCGHHHHGGGFEGGFGHHHHHGGGGGGGEGGGGHHHHGGGGHGHHGEGGGGGGGGGHHB2FGHCFG<1FFGHGGG->FHHHHHHHHH/.CGA-:DDHG/GGHHHHHE/CFGGGG?D-9BAGFFFFDFFFFFFFFFFF:BFFFBFFFFFFFB@;9FFFFFFFD.BFFFFFFFFFFFF/FEFFFFBBBBFFBFFFFFFFFFFFFFFFFFF/;BF/
@M05620:37:000000000-D9766:1:1101:6964:4977 1:N:0:58
ACCACACCTTCTACAATGAGCTGCGTGAGGCTCCCGAGGAGCACCCCGTGCTGCTGACCGAGGCCCCCCTGAACCCCAAGGCCAACCGCGCGAACTTGTGGTGGGTGCCTCCCTCCTTCCTGGCCTCCCGGAGCTGCGCCCTTTTTCCCTGGTTCTCTCTTCTGCCGTTTTCCTTAGGCCTCTCTTCTCTGCCCTGAGTCTCCTTTGGACCTCTGCCGGTTCTAGCTCGGAAGAGCACACGTCTGGGCTCC
+
AAAAAAA1BCB@GEGF3F1FB1BFEEF00FFHHBBEEEEEGCHHCEEAEAEEFEHHHF0A>>EGGGGGGEEHHHHGGGGHGHHHHGGGG///////?1?<?0/?<.>CFHCFGG>AGGGHD0<<<<.<.<;:@CFGHCGGGGGG;;CFGFFE/CFBFB0;9CFGGGG;;FFFF//:F//9;AFFBFFF99B/9EBF-FFFF9BFFF//B/:FFFF/B-@@AEF/9/FFB@F---;-FAF9@F-B9/--;:A
@M05620:37:000000000-D9766:1:1101:14127:4988 1:N:0:58
AGTGCCAGCTCTCAATCGCACAGGTGTGACCTCCCGTGACAGTCAGAAATCGCATACGCCGGCTCCCACTTGAAACAAAGAAAACAAAATCCTCAGCCTGGTGGGGACAAATGTGAATAAAAAGAGAAGGAATAAGGGAGTTGAGGAGGAGTGAGGAGTGGGGAAAAAAACGGACTAACAGTGGAGGGAGATGGCAAATGATGGGGGGAGGAGGGGATCTGAGGCTACCACCAGACTCCATGTCGGGTAGA
+
>AA>AFFFAFFFGGGGGGEFEGAA11AADFGH1AF0FA0B11BBFBGA111/A//B1AA/////?//0BB@BB1B1B/>BF0>BB//B011B11BE1BFG/10////</00112222B211>B//@0100@011111<///011101/.>.0<>101.0.<.-.../.::.-..--/9/;000/:..-.../0;/;9A099;/B---99-----9-;--///:---/-;9B-:---///9///;-----;9
@M05620:37:000000000-D9766:1:1101:6594:5012 1:N:0:58
ACCACACGTTCTACAATGCGCTGCGTGTGGCTCCCGAGGAGCACCCCGTGCTGCTGACCGAGGCCCCCCTGAACCCCAAGGCCAACCGCGCGAAGATGGGTGGGTGGCTGGCTCTTTTTTCTGGCGGCTGCCTCCTTCCTTCCTGGCCTCCCGTGCCTGCGTTCTCCCTCCTTCTCTCCTCTTCCGCTGTCCTCAGTAGGATTTTATCCTCTGTGCTGAGCCTTCGTCGGTCTTCAGCAGCTTGATGGTCG
+
BBBBBBB3BBCAGGGGGG4AEGGGGGG22BGGH2BE2EEEDHFHHGG0EFGGFHHHHHG0>@CGGGGGGGGHGHHGGGGHGHHHHGGGGG/CGGG/?11<?<->>>@C...<CG/00=<C/C000;;A9AEFGGG/CFGGG0F00/;C/.;......;/9-;DAE/B/...B//B////;9;BF/;.;-;/////;/;///:/;B/;//9;/9/9////./;BB/..:;--9.//99//..9//.99//9-
@M05620:37:000000000-D9766:1:1101:6585:5027 1:N:0:58
ACCACACGTTCTACAATGCGCTGCGTGAGGCTCTCGAGGAGCACCCCTTGCTGCTGACCAAGGCCCCCCTGAACCCCAAGGCCAACCGCGCGAAGATTGGTGAGTGGCCGGCTCACTTTTCTTGTGGCGGCCTCCCTCCTTCCTGGCCTCCCGGCGCTGTGGTCTTCTCCCTTTTTCTCTATTCTGCGGTTTTCGGTAGGAGTTTATTCTCTGCGCTGAGTCTGCTTGGGACCTGGGCAGGTTCTGGTTCG
+
ABBCABC3BBBAFFFGGGBEGGGGGEG22BFAB3BB3BAE?F1BFEEBABBFDHGHGHH3B1CFGGGGGEAF3GHGFGGHGHGHHGFEEE>>CGG/F>20?/2FFGEFC/><>C1>>1>FGH1FGHGG-<-AEHHEHHGHHGGGBBFFGC:EG-BAGFF.://;:BFFFFB9/;BFFFFF/;BFFFF-:;DFFF-:EE?E/9;/:/:;FFFFFF--;;.;/BB/;:F/...;:;/.../.;:BFF:;:;;-
@M05620:37:000000000-D9766:1:1101:18769:5088 1:N:0:58
AGTGCCAGCTCTCAATCGCACAGGGGACCCAGGGCCTGGCCCCTCCATCCAGAAAACCTATGACCTCACCCGCTACCTGGAGCACCAACTCCGCAGCTTGGCTGGGACCTATGTGAGTATCCAGCGTAGGAATCTGGGAGTTGGGGAGGAGTGAGGAGTTGGGGAAAGACAGTCCTAACCGTGGAGGGTTCTGGTAAATGATGGGGTGAGGAGGGGCTCTTTGGCTCCCACCAGTCCCCCTGTCTGGTCTA
+
AA3>AFFFAFFFGGGGGGGGGGHCGGGGGGGHGEGGGGHGGHGFGGHHHGHHGHGHHGHHHHHHHHHHHHHGGEGGHHHHHHHHHHHHGHHHGGGGGHHHGHGGGGHHGHHHGGGFFHHHHHHHGFGGGGHHHHGHHHHFCGGHGGFFGGE>GGHHHGHHHGGGGDHGHHGHHHHGHHHFGGFG?EDGEFGGFGBFGGGGGGGGGGDBEFFFFFFFFFFFFFFFEBFFEFFFFFFFFFFFAEBFFFFFFB/
@M05620:37:000000000-D9766:1:1101:19282:5116 1:N:0:58
ACCACACCTTCTACAATGAGCTGCGTGTGGCTCCCGAGGAGCACCCCGTGCTGCTGACCGAGGCCCCCCTGAACCCCAAGGCCAACCGCTACCACTTCTGGAGGTGGCCTCCCTCCTTCCTCTCCTCCCGGACCTGCGCCCTTTCTCCCTGGTTCTCTCTTCTGCCGTTTTCCTTATGACTCTCTTCTCTGCCCTGAGTCTCCTTTGGAACTCTGCTGGCTCTAGCTCGGAAGAGCACACGTCTGGTCTCC
+
CCCCCCCCFFFFGGGGGGGGGGHHGGGEFFHHHGGGGGGGGHHHHGGGGGGGHHHHHHHGGGGGGGGGGGGHHHHGGGGHGHHHHGGGGFG<G2?2B2222??E///0=10?F0?EH1GHH110>G00<CD---//.-AE@-/=00=0/:0:CBF00C0000;00C?9CFGGF0000=00;FGGG00CFFFFF.F9//0;0;0:900/00;F00:B0B0./99FF099:-....;/;A/;:9A/A/0099;
@M05620:37:000000000-D9766:1:1101:19182:5156 1:N:0:58
ACCACACCTTCTACAATGAGCTGCGTGTGGCTCCCGAGGAGCACCCCGTGCTGCTGACCGAGGCCCCCCTGAACCCCAAGGCCAACCGCGAGAAGATTGGTGAGTGGCCCGCTCCCTCTTCTGGTGGCCGCCTCCCTCCTTCCTGGCCTCCCGGCGCTGCGCCCTTTCTCACTGGTTCTCTCTTCTGCCGTTTTCCGTAGGACTCTCTTCTCTGCCCTGAGTCTCCTTTGGAACTCTGCAGGTTCTCGATC
+
CCCCCCCCFFFFGGGGGGGGGGHHGGGEHGHHHGGEGGGGGHHHHGGGGGGGHHHHGHHGGGGGGGGGGGGHGHHGGGGHGHHHHGGGGGGGGGHHHHFGGGHHHHGAGF@@C-AFFGHHHHBGHBECGFCCGGHGFFGGHHHFGBGGGGGGACACGGG?DFDF;BFFFFFFF0/;;FFFFFBFFFF0BCDDFABFFFFDABBBFFFFFFFFFFFFFFFFBFFF0BFBFBB:FBFB;FF0:A9FFF0A0/.
@M05620:37:000000000-D9766:1:1101:17924:5186 1:N:0:58
ACCACACCTTCTACAATGAGCTGCGTGTGGCTCCCGAGGAGCACCCCGTGCTGCTGACCGAGGCCCCCCTGAACCCCAAGGCCAACCGCGAGAAGATTGGTGAGTGGCCCGCTCCCTCTTCTGGTGGCCGCCTCCCTCCTTCCTGGCCTCCCGGCGCTGCGCCCTTTCTCACTGGTTCTCTCTTCTGCCGTTTTCCGTAGGACTCTCTTCTCTGCCCTGAGTCTCCTTTGGAACTCTGCAGGTTCTCGATC
+
CCCCCCCCFFFFGGGGGGGGGGHHGFGBEFHHHGGGGGGGGHHHHGGGGGGGHHHHHHHGGGGGGGGGGGGHGHHGGGGHGHHHHGGGGGCGGGHGHHHHHGHHHHGGHGFGG?EGHHHHHHHHHHGHHGGGGGHGHHGHHHHHHGGGGGGGGGAFGGGFFFA@DFFFFFFFFBFFFFFFFFFFFFF;F@;AFFFFFFFFFFFFFFFFFFFFFFBFFFFFFFFFFFFFFFF0FFFFFFF0;FFFFF0;0B.
@M05620:37:000000000-D9766:1:1101:16529:5204 1:N:0:58
ACCACACCTTCTACGATGAGCTGCGTGTGGCTCCCGAGGAGCACCCCGTGCTGCTGACCGAGGCCCCCCTGAACCCCAAGGCCAACCGCGAGAAGGTTGGTGAGTGGCCCGCTACCTCTTCTGGTGGCCTCCTCCCTCCTTCCTGGCCTCCCGGAGCTGCGCCCTTTCTCACTGGTTCTCTCTTCTGCCGGTTTCCGTAGGACTCTCTTCTCTGACCTGAGTCTCCTTTGGAACTCTGCAGGGTCTAGATC
+
AAAAAAAAFFFFGG1AAFAGDFGHGEGEAE0BGGCEEGGGFHHAFF///EFAGHHB1BG/>@CEFGGGGGGHBCEEAEGHGHHHHGGGGGGGGCG0<?0//???FD/??/<--A@<0G0DGD=<0<.<G0.=/;:C:C:/:<C:<CGF9FAG.---9F/C-@9-9BFFFF/FFFBBFFB/B/BFFFF/F@---;F/-B9--;B/BFFFFFFFF//B/BB/B;FFFFF//9BFB/FFBFFF/A-9:-/;9;F
@M05620:37:000000000-D9766:1:1101:23447:5225 1:N:0:58
AGTGCCAGCTCTCAATCGCACAGGGGACCCAGGGCCTGGCCCCTCCATCCAGAAAACCTATGACCTCACCCGCTACCTGGAGCACCAACTCCGCAGCTTGGCTGGGACCTATGTGAGTATCCAGCGTAGGAATCTGGGAGTTGGGGAGGAGTGAGGAGTTGGGGAAAGACAGTCCTAACCGTGGAGGGTTCTGGTAAATGATGGGGTGAGGAGGGGCTCTTTGGCTCCCACCAGTCCCCCTGTCTGGTCTA
+
>AAAAFFFCFFFGFGGGGGGGGHHGGGGGGHHGGGGGGHHHHGHGGGHHHHHHGHHHGHHHFGHHHHHHHHGGGGGHHHHHHHGGHFHGHHHGGGGGHHHGHHGGGHHGHHHHHHHHHHHHHHHHGGGGGHHHHHHHHHGGHHHGGGGGGGHHHHHHGHHHHGGGGHHHHHHHHHHHHHHGGGGGGGGCAFGGGFGFGGGGGGGGGFFFFFFFFFFFFFFFFFFFFFFFFFFFFFFFFFFFFFFFFFFBFF
@M05620:37:000000000-D9766:1:1101:15646:5237 1:N:0:58
ACCACACCTTCTACAATGAGCTGCGTGTGGCTCCCGAGGAGCACCCCGTGCTGCTGACCGAGGCCCCCCTGAACCCCAAGGCCAACCGCGAGAAGATTGGTGAGTGGCCCGCTACCTCTTCTGGTGGCCGCCTCCCTCCTTCCTGGCCTCCCGGCGCTGCGCCCTTTCTCACTGGTTCTCTCTTCTGCCGTTTTCCGTAGGACTCTCTTCTCTGACCTGAGTCTCCTTTGGAACTCTGCAGGTTCTCGATC
+
AABCCCCCFFFFGGGGGGGGGGHHGGGFEGHHHGGGGGGGGHHHHGGGGGGGHHGHHHHGGGGGGGGGGGGHHHHGGGGHGHHHHGGGGGCGGGHHHHHHHFBGHHGFHHGGG-CHHHHHHHHHGHGHHGGGGGHGHHGHHHHHHHGGGGGGGG-@FGGFFFFFFFFFFFFFFFFBFFFFFFFHFFFFFDADFFFFFFFFFFFFFFFFFFFFHF0;FFFFFFFFFFFFFFFFFFFFFFFEFFAFFF0;BF?
@M05620:37:000000000-D9766:1:1101:17254:5245 1:N:0:58
ACCACACCTTCTACAATGAGCTGCGTGTGGCTCCCGAGGAGCACCCCGTGCTGCTGACCGAGGCCCCCCTGAACCCCAAGGCCAACCGCTACCCCTTCTGGTGGCCGCCTCCCTCCTTCCTGGCCTCCCGGAGCTGCGCCCTTTCTCCCTGGTTCTCTCTTCTGCCGTTTTCCGTAGGACTCTCTTCTCTGACCTGAGTCTCCTTTGGAACTCTGCCGGTTCTAGCTCGGAAGAGCACACGTCTGACCTCC
+
CCCCCCCCFFFFGGGGGGGGGGHHGEGBAEHGHGGGDGGGFHHHHGGGCEGGGHFHHHGGGGFGGGGGGGGHGHHGGFGHGHHHHGGGGGGBH0??F=GGH>?D0?BCGGGHGHHGHHHHHHHHHHHHGGGGGGHHHGGGGGHHGGGBFGFGFGGGGGGGGGGGGGG;DFGGGBFFFFFFFFFFFFFFFFF0;FFFFFFFFFFFFFFFFFFFFFFFFFF@DFFFF0FFFFFFDFFFFFFFFAEFF00;BFE
@M05620:37:000000000-D9766:1:1101:16421:5322 1:N:0:58
ACCACACCTTCTACAATGAGCTGCGTGTGGCTCCCGAGGAGCACCCCGTGCTGCTGACCGAGGCCCCCCTGAACCCCAAGGCCAACCGCTACCCCTTCTGGTGGCCGCCTCCCTCCTTCCTGGCCTCCCGGAGCTGCGCCCTTTCTCCCTGGTTCTCTCTTCTGCCGTTTTCCGTAGGACTCTCTTCTCTGACCTGAGTCTCCTTTGGAACTCTGCCGGTTCTAGATCGGAAGAGCACACGTCTGACCTCC
+
ABBBBBBBFFFFGGGGGGGGGFHHEFGBGGHHHGGGGGGGGHHHHGGGEEGGFGHHGHHGGGGGGGGGGGEFHHHEEFGHGAHHHGFGDGGGH0?/GCDGH<GGHHGGGGGHGHHGHHHHF1GHHHHHGDGGGGGHGGGGCCHHGGG0;FFGCFFFGGGFGGGGGGGCAFGGGD0CDFFFFFFFFFFFFFFFFFFFFFFFFFFFBFFFF/BFFFFF/BF@DFFFF/9BFFFFDFFFFFFFFFFFFB/;BFF
@M05620:37:000000000-D9766:1:1101:17045:5326 1:N:0:58
AGTGCCAGCTCTCAATCGCACAGGGGACCCCGGGCCTGGCCCCCCCATCCAGAAAACCTATGACCTCCCCCGCTACCAGGAGCACCAACTCCGCAGCTTGGCGGGGACCTATGTGAGTATCTAGCGGAGGAATCTGGGAGTTGGGGAGGAGTGACGAGTTGGGCAAAGATAGCCCCAACCGCGGAGGTGTGGGGTAAATGATGGGGTTAGGAGCGGCTGTTTTGCTCCCACCAGTGCCCCGGTCAGGTCTA
+
>>AAA@5CAFBFFFGGGFFAE2BG2AEAEE2AAAEEBAB1BFG0EF@HFG3BBB3B3B3BF3BBBG31??1>EEEEH3B?FFF?B?GHGBFHGC/>B0?F/0/><<<-.;:00<0000:0=000C:--;9.90;00;/..;90/;-:-9;.;F//.;@D9/;-.;../;////;/....;B-----9.;B...-;.;FFB/9//;9A-...;B.9--;-;//../;BFFE9AE.//;BBA-B;@..9////
@M05620:37:000000000-D9766:1:1101:19976:5362 1:N:0:58
AGTGCCAGCTCTCAATCGCACAGGGGACCCAGGGCCTGGCCCCTCCATCCAGAAAACCTATGACCTCACCCGCTACCTGGAGCACCAACTCCGCAGCTTGGCTGGGACCTATGTGAGTATCCAGCGTAGGAATCTGGGAGTTGGGGAGGAGTGAGGAGTTGGGGAAAGACAGTCCTAACCGTGGAGGGTTCTGGTAAATGATGGGGTGAGGAGGGGCTCTTTGGCTCCCACCAGTCCCCCTGTCTGGTCTA
+
BCAABFFFCFFFGGGGGGGGGGHGGGGGGGHHGGGGGGHHHHGHGGHHHHHHHHHHHGHHHHHHHHHHHHHGGFGGHHHHHGHHHHHHGHHHFGGGGHHHGHHGGGHHGHHHHHHHHHHHHHHHHGGGGGHHHHHHHHHGGHHHGGGGGGGHHHHHHGHHHHGGGGHHHHHHHHHHHHHHGGFGGGGGCFGGGGFGGGGGGGGGGGFFFFFFFFFFFFFFFFFFFFFFFFFFFFFFFFFFFFFFFFFFFFF
@M05620:37:000000000-D9766:1:1101:24118:5413 1:N:0:58
AGTGCCAGCTCTCAATCGCACAGGGGACCCAGGGCCTGGCCCCTCCATCCAGAAAACCTATGACCTCACCCGCTACCTGGAGCACCAACTCCGCCGCTTGGCTGGGACCTATGTGAGTATCCAGCGTAGGAATCTGGGAGTTGGGGAGGAGTGAGGAGTTGGGGAAAGACAGTCCTAACCGTGGAGGGTTCTGGTAAATGATGGGGTGAGGAGGGGCTCTTTGGCTCCCACCAGTCCCCCTGTCTGGTCTA
+
AABBAFFFBFFFGDGGG2FFGG4FAAEEGGHHGGGGF2AGHHEHGGHHHHFGBFHGHGHHH3DGHG@FHHHEGGEGHHHBFGG?FGFHG3FGGE/EE>EFEGH///BGG2CGFHBGG?FGFHHFHG?C<AGHHHHHGHHGAFHHGGGGCGGHHHHGF.CHFHGGEDECFGHH00BFFGGG?9;BFGGG;CFGGGGGGGGGFBBBADDFEF?FFFF-@9EFFFFEB/BEFFFFF9;BFFF?BABFF;/9;/;
@M05620:37:000000000-D9766:1:1101:21065:5420 1:N:0:58
AGCGCCAGCTCTCAATCGCACAGGGGACCCAGGGCCTGGCCCCTCCATCCAGAAAACCTATGACCTCACCCGCTACCTGGAGCACCAACTCCGCAGCTTGGCTGGGACCTATGTGAGTATCCAGCGTAGGAATCTGGGAGTTGGGGAGGAGTGAGGAGTTGGGGAAAGACAGTCCTAACCGTGGAGGGTTCTGGTAAATGATGGGGTGAGGAGGGGCTCTTTGGCTCCCACCAGTCCCCCTGTCTGGTCTA
+
AA1>A1>DAFFFGFGF1FFAEEG0AEAE?0AGAEA/AAGAAHGCEGFHG0A1A0BFGEFHHHFHHHHFHGHEE>@EGGHFFFHHEFHAEBGFFCEEC0GEFHFEEAGHGBGHFHBHHHHGBDHGB/CCCFFHFHHHFBGA<GFFCCGGGGGGHHGGHGCCDHCCEGHCGHGHHHHGGGF9@FG@GGGG.AFGBF0;BFGFGGGFFFF@FFFFFF@@--AFF//FFBFEFFFFFF/FFFFF-EFFFFFBFF/
@M05620:37:000000000-D9766:1:1101:10037:5425 1:N:0:58
ACCACACCTTCTACAATGAGCTGCGTGTGGCTCCCGAGGAGCACCCCGTGCTGCTGACCGAGGCCCCCCTGAACCCCAAGGCCAACCGCGAGAAGATTGGTGAGTGGCCCGCTCCCTCTTCTGGTGGCCGCCTCCCTCCTTCCTCGCCTCCCGGCGCTGCGCCCTTTCTCACTATTTCTCTCTTCTGCCGTTTTCCGTAGGACTATCTTCTCTGCCCTGAGTATCCTTTGGAACTCTTCCGGTTCTCGATC
+
ABABBABBFFFFGGGGGGGGGGHHGGGGHGHHHGGGGGGCGHHHHGGGGGGGHHHHHHHGGGGGGGGGGGGHHHHGGGGHGHHHHGGGGGGGGGHHHGHH2?F?G1?CF/<ACDGG0>FHHHFD=GEH<@CDGGHGHHGHHHHH09@BFFGEGG-BF-;DCBDFFFFFFFFFF///;FFFFFFFFFFFFB99FF;BD99A?FBB//;;FFFFFFFBE/.:BFFFFFF9BB//;//;9/;/A--9AF9./9.
@M05620:37:000000000-D9766:1:1101:10043:5442 1:N:0:58
ACCACACCTTCTACAATGAGCTGCGTGTGGCTCCCGAGGAGCACCCCGTGCTGCTGACCGAGGCCCCCCTGAACCCCAAGGCCAACCGCGAGAAGATTGGTGAGTGGCCCGCTACCTCTTCTGGTTGCCGCCTCCCTCCTTCCTTGCCTCCCGGCGCTGCGCCCTTTCTCACTGGTTCTCTCTTCTGCCGTTTGCCTTAGGACTCTCTTCTCTGACCTGAGTCTCCTTTGGAACTCTGCATGTTCTATATC
+
BBCCCCCCFFFFGGGFGGGGGGHHGGGECFHHHGGGGGGGGHHHHGGGEGGGGHHHHHHGGGCGGGGGGGGHHHHGGGGHGHHHHGGGGGGGGGHGH2202=2?GHA=0/AD@-<FHHD111=000<CDC-A..=EHHG/GGHH00;000CE.---9-;9-::C;/9BF00;F0B0;90:BFF00000;:../.000;00;0F//;FFBB0:F00B/0/;/;9;0B9B00/0000;09000;000900:B;
@M05620:37:000000000-D9766:1:1101:14504:5443 1:N:0:58
ACCACACCTTCTACAATGAGCTGCGTGTGGCTCCCGAGGAGCACCCCGTGCTGCTGACCGAGGCCCCCCTGAACCCCAAGGCCAACCGCTACCGCTTCTGGTGGACGCCTCCCTCCTTCCTGGCCTCCCGGAGCTGCGCCCTTTCTCACTGGTTCTCTCTTCTGCCGTTTTCCGTAGGACTCTCTTCTCTGCCCTGAGTCTCCTTTGGAACTCTGCAGGTTCTAGCTCGGAAGAGCACACGACTGAACTCC
+
ABBABBBBFFFFEGGFFGFFGFFCEBEBFAHHEFFEFEEGGHGHHGGGEAFFHFHHHCGGEGGGFGEGGGGGFFGAFGDFEHHCC??<</B@2/><</??F??D/1>@C0DHGGHGFHHHB1<FHHHHGFGG@DAFHGGF@CHGBFF0;F0C0FGFG0FFBBBFGGG;EGGGGDFGFFFFFFFFFFFFFFF9FEFFFFFFFFFFFFFEFFFF/FFE/9;;/FFFF//BDDFF?AABFFFFF-;AD;;;/B9
@M05620:37:000000000-D9766:1:1101:10193:5455 1:N:0:58
AGTGCCAGCTCTCAATCGCACAGGGGACCCAGGGCCTGGCCCCTCCATCCAGAAACCCTATGACCTCACCCGCTACCTGGAGCACCCCCTCCGCAGCTTGGCTGGGACCTATGTGAGTATCCAGCGTAGGAATCTGGGAGTTGGGGAGGAGTGAGGAGTTGGGGAAAGACAGTCCTAACCGTGGAGGGTTCTGGTAAATGATGGGGTGAGGAGGGGCTCTTTGGCTCCCACCAGTCCCCCTGTCTGGTCTA
+
AA>AAFFFBFFFGAAGFFGCE?GDG22AEEEGAEEAFFHHHHGHGGHHHHGGHHH3FACGF3GHH5BFGHHEE/>EC@GH2BFGHH1/>EF?/E/E<G3FFHGGGGHGGHHHHGHHHHHHFH2FHGEGGGBGHHHHHH0FAGHHGGCDG<CCG=GH0CGHHFGGEDEH/G/CGFGGGGGGGGEG9CDGFAFGGGFFFGGGGFFFFFFFFFFFFFFFFFFFFFFFFEFEFFFFFFFFFFFFFFFFFFFFFFB
@M05620:37:000000000-D9766:1:1101:19053:5457 1:N:0:58
AGTGCCAGCTCTCAATCGCACAGGGGACCCAGGGCCTGGCCCCTCCATCCAGAAAACCTATGACCTCACCCGCTACCTGGAGCACCAACTCCGCAGCTTGGCTGGGACCTATGTGAGTATCCAGCGTAGGAATCTGGGAGTTGGGGAGGAGTGAGGAGTTGGGGAAAGACAGTCCTAACCGTGGAGGGTTCTGGTAAATGATGGGGTGAGGAGGGGCTCTTTGGCTCCCACCAGTCCCCCTGTCTGGTCTA
+
ABABBFFBAFFFGGGGGGGGGGHFFGGGGGHHGEGGDFHHFHGAEGHFGHFHHHGHHGHCHHHHHHHGHFFGGFGGHFHHHHHHHHHHGHBHGGGEFGHHG33FEGFFEBCFFFG3BGD??B3BGF<<<<2FFD<GFGCCCFGHGG.<CGD<<GF.GAGCG/@C:.CC/C/:;CGFCC/C99.@A.AD9;AFBFFBFF0;B9999ADFFA9FD?9---.99B9B/9B.A9AAEA/FFBAD=A9B/9F/9/;
@M05620:37:000000000-D9766:1:1101:23990:5482 1:N:0:58
ACCACACCTTCTACAATGAGCTGCGTGTGGCTCCCGAGGAGCACCCCGTGCTGCTGACCGAGGCCCCCCTGAACCCCAAGGCCAACCGCTACCGCTTCTGGTGGCCGCCTCCCTCCTTCCTGGCCTCCCGGAGCTGCGCCCTTTCTCCCTGGTTCTCTCTTCTGCCGTTTTCCGTAGGACTCTCTTCTCTGACCTGAGTCTCCTTTGGACCTCTGCCGGTTCTAGCTCGGAAGAGCACACGTCTGACCTCC
+
BBBBBBBBFFFFGGGFGGGDGFHHGEGECEHFHGGEDGGEFHGHHGGGGFGGHHHHHHHGGGGGGGFGGGGHHHFGGGGHFHHHHGEEDCGGF/>BD/?FG??C0?>ACGGHGHHGHHHHHFGHHHHHEGGGGGHHHGGGGGGGGGGGGGGGGGGGGGGGGGGGGGGGGGGGGFFFFFBFFFFFFFFFFFF/BBFFFFFFFFFFFFFEF/BFFFFFFDF@FFFFFBFFFFF.A.AFFFFFFFFFF/;;BFF
@M05620:37:000000000-D9766:1:1101:13580:5498 1:N:0:58
ACCACACCTTCTACAATGAGCTGCGTGTGGCTCCCGAGGAGCACCCCGTGCTGCTGACCGAGGCCCCCCTGAACCCCAAGGCCAACCGCGAGAAGATAGGTGAGACGCCAGCCCACTCGTATGGTGGCCGCCTCCCTCCATCCTAACCTCCCGGAGCAGCGCACTTTATAACGGCATCTATCTTCTGCAGTTTTCCGTAGGCCCCCCTTCTCTGCCATGAGAATAATTTGGAACACTTCTGGTTCTAGCTT
+
>A>>AAAAFFCDBGG1E1F111A1A0ABF0FF1F0AAAE?AHHHHG?E/AA/G11BG00E@EGGEA>EEGGCGFE/EE/>//GC/?//>/><//<?111?>1?F11<//?@<.>.>0>.<.0<C00...-<:.:.://:/00;000/9C/9:.---;.=F@---9BBB//9/----;//////99BBB//B9/9/9-B--9//----;AFFF//99:/:;//9///;/;//;/9--:///////;B/9/;/
@M05620:37:000000000-D9766:1:1101:11152:5520 1:N:0:58
ACCACACCTTCTACAATGAGCTGCGTGTGGCTCCCGAGGAGCACCCCGTGCTGCTGACCGAGGCCCCCCTGAACCCCAAGGCCAACCGCGAGAAGATTGGTGAGTGGCCCGCTCCCTCTTCTGGTGGCCGCCTCCCTCCTTCCTGGCCTCCCGGCGCTGCGCCCTTTCTCACTGGTTCTCTCTTCTGCCGTTTTCCGTAGGACTCTCTTCTCTGCCCTGAGTCTCCTTTGGAACTCTGCCGGTTCTTGCTC
+
DDDDDDDDFFFFGGGGGGGGGGHHGGGBGGHHHGGGGGGGGHHHHGGGGGGGHHHHHHHGGGGGGGGGGGGHFHHGGGGHGHHHHGGGGGGGGGHHHHHFFFHHHHGGG=>DFCGGHHHHHH0DDGGHGGGFGGHGHHGHHHHHHGGGGGGGGAACGGGA@F9<@FFFFFFFF0/:<FFFFFFFFFF0FCBAFEBFFF.9DFFB/<FFFFFFFFBFFFFFFFFFFFFFFF/0B0BF00:0<C@DEF0<0<<
@M05620:37:000000000-D9766:1:1101:8261:5584 1:N:0:58
ACCACACCTTCTACAATGAGCTGCGTGTGGCTCCCGAGGAGCACCCCGTGCTGCTGACCGAGGCCCCCCTGAACCCCAAGGCCAACCGCTACCGCTTATGGTGGCCGCCTCCCTCCTTCCTGGCCTCCCGGAGCTGCGCCCTTTCTCCCTGGTTCTCTCTTCTGCCGTTTTCCGTAGGCCTCTCTTCTCTGCCCTGAGTCTCCTTTGGACCTCTGCCGGTTCTAGCTCGGACGAGCACACGTCTGCCCTCC
+
BBBBB?ABFFFFFGGGGGFFGFHHGFGEGCHHHFGEGGGCGHHHHGGGG?EFFGFHHHHGGGGGGGGGGGGHHHHGGGGGFHHHEFE/B?BF2//BD/?FG2?C0?<@DACHGH0CHHFHH10<GFCC<ECCCCHHHCCDGGGG0;FFGGFFFFGGFG0CFGBFGFGGGGGGG.9A.D/BFFFFFFFFFBFFFFFFEFFFF;9FFBFFF/FBFFFBB=C-AEFFFFFFDFD-;9BCFFFFFFEF?/9;;AD
@M05620:37:000000000-D9766:1:1101:21359:5625 1:N:0:58
AGTGCCAGCTCTCAATCGCACAGGGGACCCAGGGCCTGGCCCCTCCATCCAGAAAACCTATGACCTCACCCGCTACCTGGAGCACCAACTCCGCAGCTTGGCTGGGACCTATGTGAGTATCCAGCGTAGGAATCTGGGAGTTGGGGAGGAGTGAGGAGTTGGGGAAAGACAGTCCTAACCGTGGAGGGTTCTGGTAAATGATGGGGTGAGGAGGGGCTCTTTGGCTCCCACCAGTCCCCCTGTCTGGTCTA
+
AAAAAFFFBFFFGGGGGGGGGGHGGGGGGGHHGGGGGGHHHHGHGGHHHGHHHGHHHGHHHHHHHHHHHHHGGEGGHHHHGHHHHHHHGHHHFGGGGHGHGHHGGGHHGHHHHHHHHHHHHHHHHGGGGGHHHHHHGHHGGHHHGGGGGGGHHHHHHGHHHHGGGGHHHHHHHHHHHHHHGGGGGGGGEGGGGGGGGGGGGGGGGGFFFFFFFFFFFFFFFFFFFFFFFFFFFFFFFFFFFFFFFFFFFFF
@M05620:37:000000000-D9766:1:1101:14417:5633 1:N:0:58
GAGGTTGCTATGGAAGAAACTCATAGATTACTGCAACAGTTGCCAGTGGATCTGGACAAGTTTCTTGCGTGGCTTAAAGAAGCTGAAAAAACTGCCACTGGACGATAACAGTAAAGAAGGGATAAAAGACGAATCAAAGAAAGTCAAAGAACTGATGCAACACAGGCAAATAAGGCAGACAGATCCAATGTAACACTCTTGAGCATCCAAAGGAACAATTGACAACATGTGTACATTTGACAGACACACCA
+
>1>>>BBB@3B1F11B1G1FGGHHHBBDF113D11A1FBDG11111B1011BAFBB010BAAD2DAD1/A/A/BB111DBBE1BB11110/BGFFB111@000/>/>?BB11BB2>B000>/0B11B>?0/<>C/1<<B00B<1@22@1<001@<2111?<<?/?//?<0>><>100..00001/00<0/00000<0/000000<:0/0=0////;/;:000;C0:9/9;000;0;0=00000/.;//...
@M05620:37:000000000-D9766:1:1101:18665:5637 1:N:0:58
CCTGCCCCTTTTGAATCGCACACGTCTGACCTCCCGTAACAATCAGAAATCTCCTATGCCGTCGGCGGCTTGAAACAAAAAAAAAAAAACGCTGCTACTTGTTACAACAACTATTAAGATAAAAAGAATAAATATAGAAAAGAGGGAGAAATAAAAAATAATAAAAAAACAAGACTAACAAAAAAAGAGTCTTGTCAAGGAAGGATTAGGAGAGAGCACATACGCTTAAACCCATCTTGATGTCTCCCATC
+
>A>AA1>>AF1BBABBFGFFEGBAB0ABGGHHBGFEG//AD1BBFGHGH11FG1BB21BEABFA////>>EEB1>1BCC0?/<<///>///<?//111<111>11111>..//00=00000=0<<.<;00000;000000//.;.....9/000000-:00000;;0------;-//;//:---9----9////9/////9/---;//////-----/9-///----:/9//-9///;9///:/BB9/-//
@M05620:37:000000000-D9766:1:1101:19200:5644 1:N:0:58
AGTGCCAGCTCTCAATCGCACAGGGGACCCAGGGCCTGGCCCCTCCATCCAGAAAACCTATGACCTCACCCGCTACCTGGAGCACCAACTCCGCAGCTTGGCTGCGACCTATGTGAGTATCCAGCGTAGGAATCTGGGAGTTGGGGAGGAGTGAGGAGTTGGGGAAAGACAGTCCTAACCGTGGAGGGTTCTGGTAAATGATGGGGTGAGGAGGGGCTCTTTGGCACCCACCAGTCCCCCTGTCTGGACTA
+
AA>>>FFCAFFFGGGFGGGGG2B4F22AAEGHFEGG2FGH2FFFGGHHFFHHHHHGGGHBBDDGHDGFGHH@>>>/B@FHB1FG1?B1E3B3E/EE>B?GDCHG/<EDCGHHHHHHHH2@FHGHHGBG@DHGHHHHHH0FGHHH@G.-<<<=GDHHHGHHHHC-:;CHFHHHHHGGGGGGGDFGEEGA;FF0;F;FFGGGGFFFFFDDFFFF.;DFFFFFFFFFF/;;AEFFFFFFFFFDF.;FFF//:;;
@M05620:37:000000000-D9766:1:1101:12594:5738 1:N:0:58
ACCACACCTTCTACAATGAGCTGCGTGTGGCTCCCGAGGAGCACCCCGTGCTGCTGACCGAGGCCCCCCTGAACCCCAAGGCCAACCGCTACCACTTCTGGTGGCCGCATCCCTCCTTCATGGCCTCCCGGAGCTGCGCCCTTTCTCCCTGGTTCTCCCTACCGCCGTTTTCCGTAGGACTCTCTTCTCTGCCCTGAGTCTCCTTTGGACCTCTGCAGGTTCCAGATCGGACGAGCACACGTCTGAACTCC
+
BBBAB4AAFFFFFGGCGGGGGGHHGGGA4EHCGFFGGGGGGHHHHGFGAEGFHFFHHHCFGGGGGGGGG?EHHHHGGCFHGHHHHGGGG/B@222BG2?FG?2/<0/</?CGHHGGGDG1F>1FGHGGFEGGGGHHGACGGGHHGGG0=;BEFBFFG0;/0=.9;DD;AFFFF.FFDF/9FFFFFFF/;FF/9E9FBBFFFFFF/9BBF/BFFFFF/999/;/9BFFFE.9--;9B9FFFF.AFFF/;BFF
@M05620:37:000000000-D9766:1:1101:14460:5742 1:N:0:58
ACCACACCTTCTACAATGAGCTGCGTGTGGCTCCCGAGGAGCACCCCGTGCTGCTGACCGAGGCCCCCCTGAACCCCAAGGCCCACCGCTACCCCTTCTGGTGGCCGCCTCCCTCCTTCCTGGCCTCCCGGAGCTGCGCCCTTTCTCACTGGTTCTCTCTTCTGCCGTTTTCCGTAGGACTCTCTTCTCTGACCTGAGTCTCCTTTGGAACTCTGCCGGTTCTAGGTCGGAAGAGCACACGTCTGACCTCC
+
BBBBBBBBFFFFGGGGGGGGGGHHGEGB4EHHHGGGGGGGGHHHHGGGEGGGGHGHHHHGGGFGGGGGGGGHGHHGGGGHGHH/?FE?EFFGH0?F02?FH2?E?G/>DEEHGHHGHHHHFFGHHHFGGG-CDGCCGGCD@-GFHF00;FFBGF00CFFGEGGGGGGDFBACFDFGGBFFFFFFFFBBFFF/9FFFFF/;FFFF/BB/9/9BFFFF/99BDEFBB/:BCFFFBF.9/FFFF9ABA//B/FE
@M05620:37:000000000-D9766:1:1101:14443:5752 1:N:0:58
ACCACACCTTCTACAATGAGCTGCGTGTGGCTCCCGAGGAGCACCCCGTGCTGCTGACCGAGGCCCCCCTGAACCCCAAGGCCAACCGCTAGCCCTTGCGGAGGTGGCCTCCCTCCTTCCTTTCCTCCCGGAGCTGCGCCCTTTCTCCCTGGTTCTCTCTTCTGCCGTTTTCCTTAGGCCTCTCTTCTCTGCCCTGAGTCTCCTTTGGACCTCTGCCGGTTCTAGCTCGGACGGGCACACGTCTGGTCTCC
+
BBBBBABAFFFFGGGGGGBFGGHHGEGAAEGFFFFF?EEGGHGHHGGGFGFGFHHHHHHFEECEGGGGGGGHFHHGGGGHGHHHHGGGC@@/B2?BB22>>/>>///<<FGGGC<CGFHHH11<>G0C<CD-@@CGGFGGGGHH0;FF9FBAFGGBFGBF90;BFGG:CFGGGCB00;/;BFFFFBFFFFFFF.FF:F9FB9BFFFFBFFFFFFFFB@9-9:BBB/9BD-.;--;-@DBA=;E.A;;/;;/
@M05620:37:000000000-D9766:1:1101:8615:5760 1:N:0:58
ACCACACCTTCTACAATGAGCTGCGTGTGGCTCCCGAGGAGCACCCCGTGCTGCTGACCGAGGCCCCCCTGAACCCCAAGGCCAACCGCTAGCAGTTGTGGCGGGCGCATCCCTCCTTCCTTGCCTCCCGGAGCTGCGCCCTTTCTCCCTGGTTCTCTCTTCTGCCGTTTTCCTTAGGCCTCTCTTCTCTGCCCTGAGTCTCCTTTGGACCTCTGCCGGTTCTAGATCGGAAGAGCACACGTCTGAGCTCC
+
BBBBBAABFFFFGGGGGG5FGGHHGEGEHGHHHGGGGGGFGHHHHGGGEFGGHHHHHHHGGGGGGGGGGGGHHHHGGGGHGHHHHGGGGGG/222BB2??B?//--<--<<GHHHDHHG/;00:C0CC:;DFCGGGGGGGGGGGGGGGFFFEFFFFF////;/BFFFD9FFFFBFFBF/:FFFFBFFF99FBFFFAFFFFFFFF//FFFFFBFFFBFFF@.E///;BFEF..;9;.BAFFFFFFE9//;BB
@M05620:37:000000000-D9766:1:1101:9133:5789 1:N:0:58
ACCACACCTTCTACAATGAGCTGCGTGTGGCTCCCGAGGAGCACCCCGTGCTGCTGACCGAGGCCCCCCTGAACCCCAAGGCCAACAGCTACCGCTTTTGGTGGCCGCCTCCCTCCTTCCTGGCCTCCCGGAGCTGCGACCTTTGTACCTGGTTCTCTCTTATGCCGTTTTCCATAGGACTCTCTTCTCTGCCCTGAGTCTCCTTTGGACCTCTGACGGTTCTAGCTCGGACGCGCACACGTCTGCCCTCC
+
AAAAA1AAFFFFFGFGDGGEE1FCEA0BGAGHBFGFGGGGGHHHHGGGGGGGHHH1GGHG/EGGG/EEGGG0F1?EGG/F//FFGF/0FGHH0/////B<//?/??////?GFHC.F11<<FGGCDGG.<-<A<<:C----.;C0;00;0:9;99B0090;000099.;9.;C0;099F/FF/9FFFF9:FFF-F-F-BFFBBFF/FFFF--BFF/9--9;;//9;FF?---9--;---9--9BE/;A9-A
@M05620:37:000000000-D9766:1:1101:20059:5791 1:N:0:58
ACCACACCTTCTACAATGAGCTGCGTGTGGCTCCCGAGGAGCACCCCGTGCTGCTGACCGAGGCCCCCCTGAACCCCAAGGCCAACCGCTACCACTTGTGGAGGTGACCTCCCTCCTTCCTCTCCTGCCGGCGCTGTGCCCTTTTTCCCTGGTTCCCTCTCCTGCCGTTTTCCCTCTGGCTCTCTTCTCTGCCGTGAGCCTTATTTGGATCTTTGCTGGTCTTAGCCCGGTTTGGAACTCGTCAGGTCTCA
+
AAAAAAAAFFFFGGGFAGFDGBGFGEAA0AFG1FFE?AGGCHHHHGGGCEGGEHFFHHGECG?EGEGGGGGCHFHGGGCHCEHHHG<<B/>/0B<111></??E<?11<11?F00?G1FHH?10>F1<0>A-----./;C///;00:0:09.;0F/099///0//;9.;CEF000/9:0;BFBFF//BFFFFF-A---/;/9////////;B//9;/B/////;;///------;/;B/9--;-A-;////
@M05620:37:000000000-D9766:1:1101:19590:5801 1:N:0:58
AGTGCCAGCTCTCAATCGCACAGGGGACCCAGGGCCTGGCCCCTCCATCCAGAAAACCTATGACCTCACCCGCTACCTGGAGCACCAACTCCGCAGCTTGGCTGGGACCTATGTGAGTATCCAGCGTAGGAATCTGGGAGTTGGGGAGGAGTGAGGAGTTGGGGAAAGACAGTCCTAACCGTGGAGGGTTCTGGTAAATGATGGGGTGAGGAGGGGCTCTTTGGCTCCCACCAGTCCCCCTGTCTGGTCTA
+
1>>>A@@FAF@BABFDGAFG1FCGAEFGG0AGFGG/FACFHHGHEGHHHHHGHHGHHGHHHHHHHHHHHHHGGE?EHHHFHHHEHFHHGHHHGGGGGFHHGHHGGGHHGFCGHHHHHHHHHHHHHGGGGGHHHHHHHHGGGHHHGGGGGGGHHHHHHGHHHHGGGGHHHHHHHHHHHHHHGGGGGGGGCFGGGGFFGGGGGGGGGGF@FFFFFF@@@@FFFFFFFFFFFFFFFFFFFFFF@FFFFFFFFFF
@M05620:37:000000000-D9766:1:1101:14445:5808 1:N:0:58
ACCACACCTTCTACAATGAGCTGCGTGTGGCTCCCGAGGAGCACCCCGTGCTGCTGACCGAGGCCCCCCTGAACCCCAAGGCCAACCGCTAGCGCCTGTGGCGCTCGACCCCCTCCTTCCGTCCCTCCCCGAGCTGCGCCCTTTCTCCATGGCTCTCCCTTCTGCCGTTTTCCTTATGGCTCTCTTCTCTGCACTGAGTCTCCTTTGGACCTCAGCCGGCTCTGGATCGGACGAGCATACATCTGCGATCC
+
BBBBBABAFFFFGGFGGGGGGGHHGEEEHGHHHGGFEGGGGHHHHGGGFEGGHHHHHHHGGGGGGGGGGGGHGHHGGGGHGHHGHGFGGBD/B///?<??F<//>?A/<--<<AE.CF0C.0.<.0/::.:;--:/;--CFGGFGGEGBBB/.;FFF/9/0;B0B/D99BEFFBFF/:/.9B/BBBFFF/B/99/99/FF/9//9/////BFB//9;@D-;AB/;:/99:.---9-9//9///://-;..;
@M05620:37:000000000-D9766:1:1101:12357:5811 1:N:0:58
ACCACACCTTCTACAATGAGCTGCGTGTGGCTCCCGAGGAGCACCCCGTGCTGCTGACCGAGGCCCCCCTGAACCCCAAGGCCAACCGCTACCCCTTCTGGCGGCCGCCTCCCTCCTTCCTGGCCTCCCGGAGCTGCGCCCTTTCTCCCTGGTTCTCTCTTCTGCCGTTTTCCTTAGGCCTCTCTTCTCTGCCCTGAGTCTCCTTTGGACCTCTGCCGGTTCTAGCTCGGACGAGCACACGTCTGCCCTCC
+
BBBBBBB>BCCFGFGGGG5BGGHHGFG24BGGHBAE2AEECGGGHGGEAEFGBGFHHHGAE@?EGGGGGECHFHHGGGGHGHHHHGGGCG//B???F2??F2>@//>>CGGHGHHGHHHHH0/;GH;G;EFGGGGGGGGGGGGG;=CFGGGGGGGGGGFGFFFFFFFDFFFFF/BFFF/BFFFFFFFFFFFBFFFFFFFFFBFFFFFFFFFFFFFBFCF;AEF/B;FFFA.-99;BD?FFFFFBA//.;;9
@M05620:37:000000000-D9766:1:1101:15833:5866 1:N:0:58
AGTGCCAGCTCTCAATCGCACAGGGGACCCAGGGCCTGGCCCCTCCATCCAGAAAACCTATGACCTCACCCGCTACCTGGAGCACCAACTCCGCAGCTTGGCTGGGACCTATGTGAGTATCCAGCGTAGGAATCTGGGAGTTGTGGAGGAGTGAGGAGTTGGGGAAAGACAGTCCTAACCGTGGAGGGTTCTGGTAAATGATGGGGTGAGGAGGGGCTCTTTGGCTCCCACCAGTCCCCCTGTCTGGTCTA
+
AA>AAFFFBFFFGGGGGFGGGCHDGGGGEGHHFGGGGFHGFHGHGGHHHHHHHHHHHGFHHFHHHGHHHHHGG>EGHHHHGHHHHHHHGHHHEGCGGGGGGGHGGGHHGHHHHHHHHHHHHHHHHGDGGGHHHHHHHHFGGHHGGGHHGGGGHHHHHGGHHHGGEGHHHHHHHHHHHHHHGGGGGGGGCFFFGGFGGGGGGGGGGGGGFFFFFFFFFFFFFFFFFFFFFFFFFFFFFFFFFFFFFFFFFFF
@M05620:37:000000000-D9766:1:1101:10994:5883 1:N:0:58
ACCACACCTTCTACAATGAGCTGCGTGTGGCTCCCGAGGAGCACCCCGTGCTGCTGACCGAGGCCCCCCTGAACCCCAAGGCCAACCGCTACCGCTTCTGGTGGCCGCCTCCCTCCTTCCTGGCCTCCCGGAGCTGCGCCCTTTCTCCCTGGTTCTCTCTTCTGCCGTTTTCCGTAGGACTCTCTTCTCTGCCCTGAGTCTCCTTTGGACCTCTGCCGGTTCTAGCTCGGAAGAGCACACGTCTGACCTCC
+
CCCCCBBCFFFFGGGGGGGGGGHHGGGEGFHFHGGGGGGGGHHHHGGGEFGGHHHHHHHGGGGGGGGGGGGHHHHGGGGHGHHHHGGGGGGFG/<<C/?FH?GF??<AFGGHGHHGHHHHHF0CHHGGEFGGGGHHHGGGGGGGCFGBFGGGGGGGGGEFFFGGGGGGGGGGG.BFFF0BFFFFFFFFFFFFFFFFFFFFFFFFFFFFFBFFFFFFFCFCFFFFFFFFFFDAA;AFFFFFFFEFE0:;;FF
@M05620:37:000000000-D9766:1:1101:19106:5908 1:N:0:58
AGTGCCAGCTCTCAATCGCACAGGGGACCCAGGGCCTGGCCCCTCCATCCAGAAAACCTATGACCTCACCCGCTACCTGGAGCACCAACTCCGCAGCTTGGCTGGGACCTATGTGAGTATCCAGCGTAGGAATCTGGGAGTTGGGGAGGAGTGAGGAGTTGGGGAAAGACAGTCCTAACCGTGGAGGGTTCTGGTAAATGATGGGGTGAGGAGGGGCTCTTTGGCTCCCACCAGTCCCCCTGTCTGGTCTA
+
AA>AAFFFBFFFGGGGFGGFGCHGGGGGGGHHGGGGE2BBGGGHGGHHHHHHFEHGHGHGHHFHHHHHHHHGGGGGHGHHHHHHHHHHGHHHGGGEGFGHGGHGCEHHGHHHHHHHHFHHHGGHHGFGGGHHHHHHHHHGGHHHGGGGGGGHHHHHHGHHHFGGGGHHHHHHHHGHHHHHGFECDGGGCFGGGGBFGGGGGGGGGGFFFFFFFFFFFFFFFFFFFFFFFFFFFFFFFFFFFFFFFFF/BF9
@M05620:37:000000000-D9766:1:1101:18086:5914 1:N:0:58
ACCACACCTTCTACAATGAGCTTCGTGTGGCTCCCGAGGAGCACCCCGTGCTGCTGACCGAGGCCCCCCTGAACCCCAAGGCCAACCGCTACCTCTTCTGGTGGCCGCCTCCCTCCTTCCTGGCCTCCCGGAGCTGCGCCCTTTCTCCCTGGTTCTCTCTTCTGCCGTTTTCCGTAGGACTCTCTTCTCTGCCCTGAGTCTCCTTTGGACCTCTGCCGGTTCTAGCTCGGAAGAGCACACGTCTGACCTCC
+
BBBBBBBBFFFFGGGGGGGGGGHHGHGBCEHHHGGEFGEGCGHHHGGGGGGGHHGHHGGEGGGGGGGGGGGHFHHGGGGHGHHHHGGGGGGDH2BFFBBGH??B0?>BDGGHGHHGHHHHHBFHHHHHGGGGGGHHHGGGGGHHHHHGHGGGGGGGGGGGGGGGGGGGGGGGG.CFDFBBFFFFFFFFFFF/BEFFFFFFFFFFFFFFF/BFFFFFFFF@DFFFF/BFFFFEDAFFFFBFFFFFF:9:;FE
@M05620:37:000000000-D9766:1:1101:22607:5963 1:N:0:58
ACCACACCTTCTACAATGAGCTGCGTGTGGCTCCCGAGGAGCACCCCGTGCTGCTGACCGAGGCCCCCCTGAACCCCAAGGCCAACCGCTACCACTTCTGGGGGCCGCCTCCCTCCTTCCTGGCCTCCCGGAGCTGCGCCCTTTCTCCCTGGTTCTCTCTTCTGCCGTTTTCCGTAGGACTCTCTTCTCTGACCTGAGTCTCCTTTGGAACTCTGCCGGTTCTAGCTCGGAAGAGCACACGTCTGACCTCC
+
DDDDCCCCFFFFGGGGGGGGGGHHGGGEDGHHHGGGGGGGGHHHHGGGGGGGHHGHHHHGGGGGGGGGGGGHGHHGGGGHGHHHHGGGGGGFH2BFG2?FG2>B<>>CGGGHGHHGHHHHHHFHHHHHGGCCDGHHHGGGGGGGGGG0FFGGGGGGGGGGGGGGGGFFFFFFFFFFFFBFFFFFFFHHFHF0FFFFFFFFFFFFFFFFFBFFFFFFFDF;DFFFFBFFFFF..AFFFFFFFFEFE;;FBFE
@M05620:37:000000000-D9766:1:1101:15799:5971 1:N:0:58
ACCACACCTTCTACAATGAGCTGCGTGTGGCTCCCGAGGAGCACCCCGTGCTGCTGACCGAGGCCCCCCTGAACCCCAAGGCCAACCGCTACCCCTTATGGTGGCCGCCTCCCTCCTTCCTGGCCTCCCGGAGCTGCGCCCTTTCTCCCTGGTTCTCTCTTCTGCCGTTTTCCGTAGGACTCTCTTCTCTGCCCTGAGTCTCCTTTGGACCTCTGCAGGTTCTAGCTCGGAAGAGCACACGTCTGACCTCC
+
BBBBBBBBFFFFGGGGGGGGGGHHGFGEHGHGHGGFGGGCGHGHHGGGGGGGHHHHHHHGGGGGGGGGGGGHGHHGGGGHGHHHHGGGGGGCG0??F2?FGGGFHHGGGGGHGHHGHHHHD=GHHHHHGGGGGGHHHGGGGGHHHGGGGGG?FFGGGGGGGGGGGGG.AFGGG.FFDF/BFFFFFFFFFFFBFFFFFFFFFFFFFFFFFBFFFFFFFFFAFFFBFBFFFFFA.9ABFF.FFFFFFF:FFFF
@M05620:37:000000000-D9766:1:1101:13341:5979 1:N:0:58
ACCACACCTTCTACAATGAGCTGCGTGTGGCTCCCGAGGAGCACCCCGTGCTGCTGAACGAGGCCCCCCTGAACCCCAAGGCCAACCGCGAGAAGATTGGTGAGTGGCCCGCTAACTCTTCTGGTGGCCACCTCCCTACTTCCTGACATCCCGGCGCTGCACACTTTCTCACTGGTTCTCTATTCTGCCGTTATCCGTAGGACTCTCTTCTCTGAACTGAGTCTCCTTTGGAAATCTGCAGGTTCTAGATC
+
1>>>A11AFF11AFG1AAFA1AB1ABEFH?GHCG00EEE/EHHHHGAEA/B/F11FG11BEGGG/E/EEGGHHF//?EE>/FH//<?/E<BC//BF11?F>?GGH1FEHHGGGC.FHHH1111>FCFFG/=C.<GGH0<GDC0;;0:00:/;A?--;;-9/;0./CBFF00;00;;99FFF/;FFFF:F@BF--;FFF-AFBFFBBFFF//BFFF/B/;;BBB//;B/BBB/F/;9FFFB/9;9FFF//;/
@M05620:37:000000000-D9766:1:1101:22343:5982 1:N:0:58
ACCACACCTTCTACAATGAGCTGCGTGTGGCTCCCGAGGAGCACCCCGTGCTGCTGACCGAGGCCCCCCTGAACCCCAAGGCCAACCGCTACCCCTTATGGAGGTCGCCTCCCTCCTTCCTGGCCTCCCGGAGCTGCGCCCTTTCTCCCTGGTTCTCTATTCTGCCGTTTTCCGTAGGCCTCTCTTCTCTGCCCTGAGTCTCCTTTGGACCTCTGCCGGTTCTAGCTCGGACGAGCACACGTCTGCCCTCC
+
BBBBBAAAFFFFGGGGGGFFGGHGGFFEGGHHHGGGGGG2EGEHHGGGEGGGEHHHHHHGGGGGGGGGGGGHHHHGGGGHGHHHHGGGGGG/B0/??2>??<?C/2<<CDFGFGFGGFHHH1<FGHFHGFGC@DCCFGGGGGGHGGFHGGGGGGGGGGBFBBGFFGGEGGGGG.9.CC/9BFFFFFFFFFFBF99FFFFFFFFFFFFBF/BFFFFF9>-9;AFFF9FFFF.-9-;-@FBFFF?FF/9;;AD
@M05620:37:000000000-D9766:1:1101:13592:5983 1:N:0:58
ACCACACCTTCTACAATGAGCTGCGTGTGGCTCCCGAGGAGCACCCCGTGCTGCTGACCGAGGCCCCCCTGAACCCCAAGGCCAACCGCGAGAAGATTGGTGAGTGGCCCGCTACCTCTTCTGGTGGCCGCCTCCCTCCTTCCTGGCCTCCCGGAGCTGCGCCCTTTCTCACTGGTTCTCTCTTCTGCCGTTTTCCGTAGGACTCTCTTCTCTGCCCTGAGTCTCCTTTGGAACTCTGCAGGGTCTCGATC
+
3A3AA?ABFFFDBGGBGGGGFGHHEGGGHGHHHGGEEEE2EHHHHGGGAEGCGGFHHHHGGGGGEG>EGGGHHHGGGGGCFHHF/FEGGCGG?<GGE1?01?1?11?FCGC?C->FFHGBHFFHG/.<C<<:AEGG/CECCHHB0CFGF9EA.B--;.CBBAAB=BBF///9:BB/BB/9BB/FFFF/FBAD/.B/.9A..//9BFFBFFFFFF/;ABFF./BF/BB9B/F//B//99BB/.-9;.9///.
@M05620:37:000000000-D9766:1:1101:23605:5986 1:N:0:58
ACCACACCTTCTACAATGAGCTGCGTGTGGCTCCCGAGGAGCACCCCGTGCTGCTGACCGAGGCCCCCCTGAACCCCAAGGCCAACCGCGAGAAGATGGGTGAGTGGCCCGCTACCTCTTCTGGTGGCCGCCTCCCTCCTTCCTGGCCTCCCGGAGCGGCGCCCTTTCTTACTGGATCGCTCTTCTGCCGTTTTCCGTACGACTCTCTTCTCTGACCTGAGTCTCCTTTGGAACTCTGCAGGGTCTAGACT
+
?ABAA4ABFFFFGGGGGGGGFGHHFGGGHCGHHGGCEEF2EGHHHGGGGGGGFHHHHHHGGGCGGGGGGGGHHHHGGGGHGHHHHGGGG/BCGGHHH22/<?FF<1?/0?@-->@<1>F1>D00=/..<---.;:E/;E/:;C00/=FG.9E.-9-;--99@;--99F/////;////..;..;FFB//9;././/.;9.-9..9///;FFFF/B/B:9F.9:/:/B/;////;//9;F9/.-:9.;////
@M05620:37:000000000-D9766:1:1101:22867:5997 1:N:0:58
AGTGCCAGCTCTCAATCGCACAGGGGACCCAGGGCCTGGCCCCTCCATCCAGAAAACCTATGACCTCACCCGCTACCTGGAGCACCAACTCCGCAGCTTGGCTGGGACCTATGTGAGTATCCAGCGTAGGAATCTGGGAGTTGGGGAGGAGTGAGGAGTTGGGGAAAGACAGTCCTAACCGTGGAGGGCTCTGGTAAATGATGGGGTGAGGAGGGGCTCTTTGGCTCCCACCAGTCCCCCTGTCTGGTCTA
+
AAAAAFFFBFFFGFGGGFFGGGFHFEGGGGGHGG?EEFGGHHGHGGHHHHHHHGFGHFFHHHHHHHHHHHHGGGGGHHHFGHGFGHCGGHHHGG@EGFHHGHHEAEHHGHHHHHGHHHHGHHHHHGGGGGHHHGHGHHHGGHHHGGGG?DEHGHHHGGHHHGGGGGHHHHHHHGHHHHHHGEEGGGGG.9CFGGGGGGGGGGGFEGFFFFFFFF=FFDFFFFFBBFFFFFFFFFFFFFFFAFFFFFFBFF/
@M05620:37:000000000-D9766:1:1101:11492:6017 1:N:0:58
AGTGCCAGCTCTCATCGCACAGGGGCCCCCGGGCCTGGCCCCTCCATCCCGAAAACCTCTGACCTCACCCGCTACCTGGAGCACCAACTCCGCAGCTTGGCTGGGCCCTCTGTGCGTATCCAGCGTAGGAATCTGGGCGTTGGGGAGGAGTGAGGAGCTGGGGAAAGACAGTCCTAACCGTGGAGGGTTCTGGTAAATGATGGGGTGAGGAGGGGCTCTTTGGCTCCCACCAGTCCCCCTGTCTGGTCTAT
+
AAAAAFF4AFFFGGGGGAFEGGGFG2AAEEAFEEGD1BFGFEHGGFDDFAEE0EEHGH3GGFDHBB@FHHGG?EEHHFHBBFGHHAEGHHHGGGGDFGHGHHE/?/?DH/GHGH1CFDDFFGHHG..>.1FGHHHHG.ACGCHG-.;CFFCG0;F0;.;FGDG.CEG9FFFFGFGGGGGGAADAEFF;;AFF/;BFFFFFFFFAD.@EFFFFF-;B-EFFFFFFF/.;FFFFFBFFFADF.9/;FBF/9B;
@M05620:37:000000000-D9766:1:1101:10177:6030 1:N:0:58
ACCACACCTTCTACAATGAGCTGCGTGTGGCTCCCGAGGAGCACCCCGTGCTGCTGACCGAGGCCCCCCTGAACCCCAAGGCCAACCGCGAGAAGATTGGTGAGTGGCCCGCTCCCTCTTCTGGTGGCCGCCTCCCTCCTTCCTGGCCTCCCGGCGCTGCGCCCTTTCTCACTGTTTCTCTCTTCTGCCGTTTTCCGTAGGACTCTCTTCTCTGCCCTGAGTCTCCTCTGGAATTCTGCCGGTTCTCGATC
+
BBBBBABBFFFFGGGGGGGGGGHHGGGEHGGGHGGGGGGCGHHHHGGGGGGGHHHHHHHGGGGGGGGGGGGHHHHGGGGHGHHHHGGGGGCGGGHHHGBFFFFGDDEAG/<@D@GGHGGGHHFHH/EF.DC@DGHGGFGHHHFHC/CFGGGGGA-@BDGD;DDBAFFFFFBBF//;9:F9FFFFFF//9;ADFABF?B..A/FF/BFFFFFFFE//;BFFF99BBFF.;9//:/:;/::/:=BDFF9E/;.
@M05620:37:000000000-D9766:1:1101:19327:6078 1:N:0:58
ACCACACCTTCTACAATGAGCTGCGTGTGGCTCCCGAGGAGCACCCCGTGCTGCTGACCGAGGCCCCCCTGAACCCCAAGGCCAACCGCGAGAAGATTGGCGAGTGGCCCGCTCCCTCTTCTTGTTGCCGCCTCCCTCCTTCCTGCCCTCCCTGCGCTGCGCCCTTTCTCACTGACTCTCTCTTCTGTCGGCCTCCGTAGGACTCTCTTCTCTGTCTTGACTCTCCTTTGGATCTCTGCAGGCTCTTGCTC
+
CCCDDDDDFFFFGGGGGGGGGGHHGGGEFGHHHGGGGGGGGHHHHGGGGGGGHHHHHHHGCGGGGGGGGGGHGHHGGGGHGHHHHGGGGGGGGGHHG2202//>CHF/0.>A--<EH//0000000=00;-A..;EHHG/CFGG00;90.CF/0;----.--9C-/0BF00;B000;000;FF00000;.--.....:..;0:::0;F0000;00;00:00;:00:0B00/0000000000;.../000;;
@M05620:37:000000000-D9766:1:1101:13038:6091 1:N:0:58
ACCACACCTTCTACAATGAGCTGCGTGTGGCTCCCGAGGAGCACCCCGTGCTGCTGACCGAGGCCCCCCTGAACCCCAAGGCCAACCGCGAGAAGATTGGTGAGTGGCCCGCTACCTCTTCTGGTGGCCGCCTCCCTCCTTCCTGGCCTCCCGGAGCTGCGCCCTTTCTCACTGGTTCTCTCTTCTGCCGTTTTCCGTAGGACTCTCTTCTCTGCCCTGAGTCTCCTTTGGAACTCTGCAGGTTCTAGATC
+
CCCCCCBCFFFFGGGGGGGGGGHHEEFEGGHHHGGGGGGFGHAGHGGGGGGGHHHHHHHGEGGGGGGGGGGHHGHGGGGGGHHHHGGGGGCGGGHHHHHHFFHHHHGGHHGGG@DHHHHEFHHHDGGHHCGGGGHGHHFHHHHHHHGGGGGGGG-@FFGGAGGFFFFFFFFFFFFFBFFFFFFFFFFFFFDFFFFFFFFFFFFFFFFFFFFFFF/BFFFFFFBFFFFFFFFFFFEFFFFBFFFFFF/:FFB
@M05620:37:000000000-D9766:1:1101:20103:6094 1:N:0:58
ACCACACCTTCTACAATGAGCTGCGTGTGGCTCCCGAGGAGCACCCCGTGCTGCTGACCGAGGCCCCCCTGAACCCCAAGGCCAACCGCGAGAAGATTGGTGAGTGGCCCGCTCCCTCTTCTGGTGGCCGCCTCCCTCCTTCCTGGCCTCCCGGCGCTGCGCCCTTTCTCACTGACTCTCTCTTCTGCCGTTTTCCGTAGGACTCTCTTCTCTGCCCTGAGTCTCCTTTGGAACTCTGCAGGTTCTCGCTC
+
CCCCCCCCFFFFGGGGGGGGGGHHGGGEEGHHHGGGGGGGGHHHHGGGFGGGHHHHHHHGGGGGGGGGGGGHGHHGGGGHGHHHHGGGGGGGGGHHH220>/2FHHE<0/>A<ADFHC0<=D000/<..<-;..CFHHGBHHHH0/;.CAEG?-@?@C-9--9@-//BF//;F///;//:;FF/B/:/;@../.;/.B..;B9B9/BF9:99F//;./:9/;//9BBF//:///99/9//9A./99/9.;9
@M05620:37:000000000-D9766:1:1101:24404:6126 1:N:0:58
ACCACCCCTTCTACAATGAGCTGCGTGTGGCTCCCGAGGAGCACCCCGTGCTGCTGACCGAGGCCCCCCTGAACCCCAAGGCCAACCGCTACCACTTCTGGCGGCCGCCTCCCTCCTTCCTGGCCTCCCGGAGCTGCGCCCTTTCTCACTGGTTCTCTCTTCTGCCGTTTTCCGTAGGACTCTCTTCTCTGACCTGAGTCTCCTTTGGAACTCTGCCGGTTCTAGATCGGAAGAGCACACGTCTGACCTCC
+
AAA3A3>A>FFFBGGGBGGGGDGHGGGGD?GHFEF?2EG2EGHGHGGG1AE1FBBBFGHGGF>EFEEEGEEFCHHGGFGH/GHH/FGEG/BC22B2?2?FF2/A//>@CDDHGGGC<GFH0=<CG0:CEA:A-AAFGGGGGAFFFFFGFCF/00;0F0CBFF/9FF>..9EF/9/:;DBF9BBFFBFBFB///9B.:.BBFBB///9:B99;/9BF/99;AA/999FB..9:AF9FBFBF-.A9.9/99/9
@M05620:37:000000000-D9766:1:1101:18562:6157 1:N:0:58
AGTGCCAGCTCTCAATCGCACAGGGGACCCAGGGCCTGGCCCCTCCATCCAGAAAACCTATGACCTCACCCGCTACCTGGAGCACCAACTCCGCAGCTTGGCTGGGACCTATGTGAGTATCCAGCGTAGGAATCTGGGAGTTGGGGAGGAGTGAGGAGTTGGGGAACGACAGTCCTAACCGTGGAGGGTTCTGGTAAATGATGGGGTGAGGAGGGGCTCTTTGGCTCCCACCAGTCCCCCTGTCTGGTCTA
+
>1>AAFF11FFFGFGGGGGGGGHGGGGAAEGEF0EF/BGH0FE/EGHFFH1G1B1GGGECGHBGHHH1F0BEG>>EHDGGGFHGHHHHGHDHGGG>EFG0/BC/?E0F/0<FB2>2BGGBB2GBGCC/>/111<<1F00/?011@C.-C.<0<<GA0.C/0<A-:A..C--A:;B00;;.A.9A9..-EGG0C0CB9C00;9BBEF9@-AA/-----@AB////9BF?FF-BF-B9/:-A@FBB/9/B99B
@M05620:37:000000000-D9766:1:1101:24319:6180 1:N:0:58
ACCACACCTTCTACAATGAGCTGCGTGTGGCTCCCGAGGACCACCCCGTGCTGCTGACCGAGGCCCCCCTGAACCCCAAGGCCAACCGCGAGAAGATTGGTGAGTGGCCCGCTACCTCTTCTGGTGGCCGCCTCCCTCCTTCCTGGCCTCCCGGAGCTGCGCCCTTTCTCACTGGTTCTCTCTTCTGCCGTTTTCCGTCGGACTCTCTTCTCTGACCTGAGTCTCCTTTGGCACTCTGCCGGTTCTAGATC
+
ABBBACCBFFFFGGGGGGFGGGHHGFGBFEHGHGGGGGGG2FHHGGGGGGGGHHGHHHHEEGGGGGGGGGGHHHHGGEGHGHHHHGGGGGBCDGHHHHFHHEGHHHGGHHGGG-CHHHHHHHHFHHGHHFGGGGHGHHGHHHHHHFGGGGGGGA-BFGGGGGGFFFFFFFBBFF.FFFFFFFFFFFFFFFADFFFFFF.;B-@DFFFFFFFFFFFFFFFFBFFFFFFFFFF//BFFFFE/;B@DFF/F/BB
@M05620:37:000000000-D9766:1:1101:24328:6198 1:N:0:58
ACCACACCTTCTACAATGAGCTGCGTGTGGCTCCCGAGGAACACCCCGTGCTGCTGACCGAGGCCCCCCTGAACCCCAAGGCCAACCGCGAGAAGATGGGTGGGTGACCCGCTACCTCCCTCGTCTGCCGGCTCCCTCCCTCCTTGCTTCCCTCACCGCCCTCCTCTCTTTCTGGCTCGCTCTTCTGCCGGCTGCCTTACGACTCTCTCTCCTCACTGTAGTCTGCCTCCGATCGCTGCATGCTCGATATC
+
CCCCCCCCFFFFGGGGGGGGGGHHGGGGHGHHHGGGGGGG2BBFEGGGEFGGGHHHHHHGGGGGGGGGGGGHHHHGGGGHGHHHGGGGGGGGFGHFH22/2//>CA/11>>D-@->GF..//<<<<E0::-;-.;CFGG.CFGGB0;000;F0/....----9;//0;F00;F000B0--;EF00000;:----..0;90A.A..0;F000/;/0;9:000;:0000;0..-.9-99../0;090.-/9@0
@M05620:37:000000000-D9766:1:1101:11099:6199 1:N:0:58
ACCACACCTTCTACAATGAGCTGCGTGTGGCTCCCGAGGAGCACCCCGTGCTGCTGACCGAGGCCCCCCTGAACCCCAAGGCCAACCGCGAGAAGATTGGTGAGTGGCCCGCTCCCTCTTCTGGTGGCCGCCTCCCTCCTTCCTCGCCTCCCGGCGCCGCGCCCTTTCTCCCTTGTTCTCTCTTCTGCCGTTTTCCGTCGGACTCCCTTCTCTGCCCTGAGTCTCCTTTGGCACTCTTCCGGTTCTCGCTC
+
BCCCCCCAFFFFGGGGGGGGGFHHGEGGHGHHHGGGGGGGGHHHHGGGEGGGHHHHHHHGGGGGGEGGGGGHCGHGGGGHGHHHHGGGGGGG?DC<FHFHHG>0FFF/GH?G@@<FFHHGHG0D=CACG--;..;EFHGGHHHF09:D.EEEDGGGG-;@;;BDBFFFFF/;B//:;BFFBFFBFBFFFFADFE9FDF.-@-:-//.;BBFFBFBFF/A/9BF/BBFFFBB/9FB/////:9;DEF/9EA.
@M05620:37:000000000-D9766:1:1101:21887:6200 1:N:0:58
ACCACACCTTCTACAATGAGCTGCGTGTGGCTCCCGAGGAGCACCCCGTGCTGCTGACCGAGGCCCCCCTGAACCCCAAGGCCAACCGCGAGAAGATTGGTGAGTGGCCCGCTCCCTCTTCTGGCTGCCGCCTCCCTCCTTCCTGGCCTCCCGGCGCTGCGCCCTTTCTCACTGGCTCTCTCTTCTGCCGTTTTCCGTCGGACTCTCTTCTCTGTCCTGAGTCTCCTTTGGAACTCTGCAGGTTCTCGATC
+
CCCCCCCCFFFFGGGGGGGGGGHHGGGGHGHHHGGGGGGGGHHHHGGGGGGGHHHHHHHGGGGGGGGGGGGHHHHGGGGHGHHHHGGGGGGGGGHHHF20>?>FHH/==?CDC-.FGFF1<0=00/<<<D-AA.CGHHGCHHHH0:C9::CF.---9999--;@@B9FFB0;F0;.;BB9FFF09090BB..9.:99F.-;-@AFFFF0:00B00;0090/;:90:9B09/009099000;;.:900.0;;
@M05620:37:000000000-D9766:1:1101:17720:6216 1:N:0:58
AGTGCCAGCTCTCAATCGCACAGGGGACCCAGGGCCTGGCCCCTCCATCCAGAAAACCTATGACCTCACCCGCTACCTGGAGCACCAACTCCGCAGCTTGGCTGGGACCTATGTGAGTATCCAGCGTAGGAATCTGGGAGTTGGGGAGGAGTGAGGAGTTGGGGAAAGACAGTCCTAACCGTGGAGGGTTCTGGTAAATGATGGGGTGAGGAGGGGCTCTTTGGCTCCCACCAGTCCCCCTGTCTGGTCTA
+
AA1AAFFB?FFFGGGGGFGAEG0GA?EGGGCHGGGE//AGHHGCGGHHHHEGFHEGHEGBGFDFHHHBGHFEGE>FHFGEGFHFHHFHFHHHGGEGGHGF?FHEEEHGGHGFHHF>FGBFGHFHHGGCGGB>FGFFBHHCEF11CGFGCGEG.D<GGGHFGH@C.CHAFHFHHHHHHHHHGGG-CEBGGGGGBFCFBFFFFGFGECF@?FFFFF?@@@FBBBBFBFFEFFFF-AFFFFFB;EFFFFFFBF/
@M05620:37:000000000-D9766:1:1101:10403:6226 1:N:0:58
ACCACACCTTCTACAATGAGCTGCGTGTGGCTCCCGCGGAGCACCCCGTGCTGCTGACCGAGGCCCCCCTGAACCCCAAGGCCAACCGCTACATCTTCTGCTGGCCGCCCCCCTCCTCCCTGGCTTCCCGTAGCTGCCCCCTTTCTCACTGGTTCCCCCTTCTTCCGCCTTTTGTAGTACTCTCTCCTCTCACCTGATCCTCCTTTGTCACTCTGCAGGTCCTAGATCGGAAGATCACACGTCTGAACTCC
+
>A33AA>>FFFFEGGBBDGGFGFHCGDG42BGHFG?2AE00AAGHGAE11EF@33BFGHG>E/E1EEEGGGBBGCEGGECAHHAGFDCG/<<1?>1@???1<11?<</>->-<-=<C/:CB0.:/CCCF:;-:CB0;9.=99FFCF9;C;09;00/;/;-;9//;FA..;A//;9/;////9/9F/9/;//99A9B///;/;/.B/B//9;;B//;9/../;;;F/F;...9.;///;9:-;...;;B9/:
@M05620:37:000000000-D9766:1:1101:24793:6253 1:N:0:58
AGTGCCAGCTCTCAATCGCACAGGGGACACAGGGCCTGGCCCCTCCATCCAGAAAACCTATGACCTCACCCGCTACCTGGAGCACCAACTCCGCAGCTTGGCTGGGACCTATGTGAGTATCCAGCGTAGGAATCTGGGAGTTGGGGAGGAGTGAGGAGTTGGGGAAAGACAGTCCTAACCGTGGAGGGTTCTGGTAAATGATGGGGTGAGGAGGGGCTCTTTGGCTCCCACCAGTCCCCCTGTCTGGTCTA
+
BBAABFF4AFFFGGFFFFGGGGHGFG2ECFGHAAEAFGHHHHGHGFH55FAGAFHHHEHEGH5GHHHHHHFGG0EEFDGHFFFGHHAFEHHGEFCGGHFHGHGGGGGHEHHGHGHHHFHFHHHHHGEDFGHFHHHHHH<FGHHHGG.CGADFH0DGCDHHHHGGG?GHFHEGHHFHHGHGGEEF.CFGEGGGGGFFGFGGGGGGGGDDFFFFFFFFFFFFFFFFFFFFFFFFFFFFFFFFFFFFFFFBBF9
@M05620:37:000000000-D9766:1:1101:11915:6297 1:N:0:58
ACCACACCTTCTACAATGAGCTGCGTGTGGCTCCCGAGGAGCACCCCGTGCTGCTGACCGAGGCCCCCCTGAACCCCAAGGCCAACCGCGAGAAGATTGGTGAGGTGCACGGTACCTCTACTGTTCCCCTGGCCCCCCCTCCCCCTCCTCGCCTCCCCGCACCCTTTCCCTTTGGATCTGTTTTCTCCTGTGTTCCTTACCACTATCTTCTCTTACCTGAACCTCATTTTGATTGCTGCACTGCCAGGTCT
+
ABCCCCCCFFFFGGGGGGGGGGHHGGGGHGHHHGGGEGGCEH2GHGGGEGGGHHHHHHHGGGGGGGGGGGGHHHHGGGGHGHHHHGGGGGGGFGHGH2202/200??C1<<//.>11<<>FH1=F1110<...<.<--:-..;..:AD//.;-...;.@D-;;..//:9/9//9/:////;//;BB/9//:/9/9/////////////:BFFFB//;//;//:/;/;/B//.////;:9/////;//.///
@M05620:37:000000000-D9766:1:1101:7999:6319 1:N:0:58
AGTGCCAGCTCTCAATCGCACAGGGGACCCAGGGCCTGGCCCCTCCATCCAGAAAACCTATGACCTCACCCGCTACCTGGAGCACCAACTCCGCAGCTTGGCTGGGACCTATGTGAGTATCCAGCGTAGGAATCTGGGAGTTGGGGAGGAGTGAGGAGTTGGGGAAAGACAGTCCTAACCGTGGAGGGTTCTGGTAAATGATGGGGTGAGGAGGGGCTCTTTGGCTCCCACCAGTCCCCCTGTCTGGTCTA
+
ABABBFBFBFFFGGGGGGCCEGGHGGGGGGGGFFGGGGHHHHGHGGFHHHHHGFHHHGHHHHFHHHHHHHHGGEGGHHHHHGFGHHGHGHHHGGGGGFHHGHHEEGHHGHHHHHHHHHHHHHHHHGEGGGHHHHHHHHHGGHHHGGGGGGGHHHHGHDHHHHGGGGGHHHHHHHHHHHHHGEGGGGGG;CGGGGGGGGGGGGGGGGFFFFFFFFFFFFFFFFFFFFFFFFFFFFFFFFFFFFFFFFFFFFF
@M05620:37:000000000-D9766:1:1101:16024:6347 1:N:0:58
ACCACACCTTCTACAATGAGCTGCGTGTGGCTCCCGAGGAGCACCCCGTGCTGCTGACCGAGGCCCCCCTGAACCCCAAGGCCAACCGCGACATCATCTGCTGGCCGCCTCCCTCCTTCCTGGCCTCCCGGCGCCGCCCCCTTTCTCACTGGTTCTCTCTTCTGCCGCTTTCCGTAGGATTCTCTTCTCTGACCTGTGTCTCCTTTGTAACTCTGCAGGTCCTAGATCGCAATAGCACACTTCTGAACTCC
+
BBBBBBABFFFFGGGCGGGGGGHGGGGGDEHHHGGGFGGCEHHHHGGGEGGGFFGFHHHGGGGGGGFGGGGHHHFGGGGHGHHFAGGGG?F//<22??>22?2?CF<//<.>F0<DFGHHHFE.CGG.C.<--:----;@--.:90;CC00/;0B/9/;///9//B---AEFF./9..//9;BB/B99/FFFFF/.///;BFFF/B///9///999/9.9/99BBBB/9.9..9B;BFB9//:99/BBF/:
@M05620:37:000000000-D9766:1:1101:24945:6351 1:N:0:58
ACCACACCTTCTACAATGAGCTGCGTGTGGCTCCCGAGGAGCACCCCGTGCTGCTGACCGAGGCCCCCCTGAACCCCAAGGCCAACCGCTACCGCTTATGGTGGCCGCCTCCCTCCTTCCTGGCCTCCCGGAGCTGCGCCCTTTCTCCCTGGTTCTCTCTTCTGCCGTTTTCCGTAGGACTCTCTTCTCTGACCTGAGTCTCCTTTGGAACTCTGCCGGTTCTAGCTCGGAAGAGCACACGTCTGAACTCC
+
?BABBAABFFFFEFG4AFFGFGHHEEGEG2GHHGG2EEG?FHHHHGEGF1EFHFGHHECEGGGGCF@EGGGHGHEEGGGHGHHACFGGGCCBF/>B</?FG??E0?>CGDGHGHHGHHHHHHHHHHHHGGGGGGGHHGGGGGGGFGG0FFFGFFGGGGGGGGBGGGGGGGGGGFFFDF9BFFFFFFFFFFF/BFFFFFFFFFFFFFFFF/FFFFFF/9B@DEFFF/BFFBD9D.AFFFFFBFFFF9/;;FF
@M05620:37:000000000-D9766:1:1101:12202:6360 1:N:0:58
ACCACACCTTCTACAATGCGCTGCGTGTGGCTCCCGAGGAGCACCCCGTGCTGCTGACCGAGGCCCCCCTGAACCCCAAGGCCAACCGCGCGAAGATTGGTGAGTGGCCCGCTCCCTCTTCTGGTGGCCGCCTCCCTCCTTCCTGGCCTCCCGGCGCTGCGCCCTTTCTCACTTCTTCTCTCTTCTGCCGTTTTCCGTAGGACTTTCTTCTCTGCCCTGAGTCTCCTTTGGAACTCTGCCGGTTCTCGCTC
+
AAA1AAAAFFFFGFGG3G11E0EAEA0A00BF1BFA/EGECGCGHGG?AAEGEHFFGHG//E?FG?EGGGF01BGGGEAG//GHHG//>B///<<?1FGHHEDFGHGGH>ACG??EHCGHHHDGCCAG:;CCCGEGGGGGGEGGGGFGGGGEG@;@?@?F@@-@@FFFFFFFF//;BFFFF/FFFFF//;-;FF;FBB-ABB/B/;FFFBFFFFFFEFE-FBBFBFF9BFB/;/;9//B/;@@-AF:;-A-
@M05620:37:000000000-D9766:1:1101:15212:6376 1:N:0:58
ACCACACCTTCTACAATGAGCTGCGTGTGGCTCCCGAGGAGCACCCCGTGCTGCTGACCGAGGCCCCCCTGAACCCCAAGGCCAACCGCTACCGCTTCTGGCGGCCGCCTCCCTCCTTCCTGGCCTCCCGGAGCTGCGCCCTTTCTCCCTGGTTCTCTCTTCTGCCGTTTTCCTTAGGACTCTCTTCTCTGCCCTGAGTCTCCTTTGGACCTCTGCCGGTTCTAGCTCGGAAGAGCACACGTCTGACCTCC
+
BBBBBBBBFFFFGGGGGGGFGBGBEBEEGGGGHGGGGGGGGHHHHGGGFDGGHHHHGHHGGGGGGGGGGGGHHHGGGGGHGHHHHGGGGGG@0<</C??FF1/><---<C?EEBGDEHHHH0/.:0;C;;-;9BFBF-BDGGGFBFFEBFGE/BFBFFF/BFFFFF?9.BFBF/9BB/;9BF/B/;FFFBB/;EFF..FF//9/FFFB//..9BB/BBB9;EF;9;BFF<A9D.;9B9FA=FEF./::;FA
@M05620:37:000000000-D9766:1:1101:17253:6386 1:N:0:58
ACCACACCTTCTACAATGAGCTGCGTGTGGCTCCCGAGGAGCACCCCGTGCTGCTGACCGAGGCCCCCCTGAACCCCAAGGCCAACCGCGAGAAGATTGGTGAGTGGCCCGCTCCCTCTTCTGGTGGCCGCCTCCCTCCTTCCTGGCCTCCCGGCGCTGCGCCCTTTCTCACTGGTTCTCTCTTCTGCCGTTTTCCGTAGGACTCTCTTCTCTGCCCTGAGTCTCCTTTGGAACTCTGCTGGTTCTTGATC
+
CCCCCCCCFFFFGFFGGGGGGGGHGGGEEFFHHGGGGGGGGHHHHGGGGGGGHHGGHGHCEGGGGGGGGGGHHHHGGGGHGHHHHGGGGGGGGGHGHB<F>F2?FGFEFA?C--CCFHCHHH00DFGAADGDAGHGFGGHHHFHG/9AFGGE.--;ABGFAFDF-/9:BB/9/:/;9/FBF/BFFFE:F@9./EB/D9.A.FFFFFB/BFFFB9//99.//:;BBFF/:///;/BBB/B/;/9/:F/F///
@M05620:37:000000000-D9766:1:1101:22955:6403 1:N:0:58
AGTGCCAGCTCTCAATCGCACAGGGGACCCAGGGCCTGGCCCCTCCATCCAGAAAACCTATGACCTCACCCGCTACCTGGAGCACCAACTCCGCAGCTTGGCTGGGACCTATGTGAGTATCCAGCGTAGGAATCTGGGAGTTGGGGAGGAGTGAGGAGTTGGGGAAAGACAGTCCTAACCGTGGAGGGTTCTGGTAAATGATGGGGTGAGGAGGGGCTCTTTGGCTCCCACCAGTCCCCCTGTCTGGTCTA
+
ABAAAFFFCFFFGGGGGGGGGGHGGG?EGGHHFFGFGGHHHHGHGGHHHHHHHHHHHGHHHHHHHHHHHHHGGEGGHHHHEFHHHHHHGHHFEFGGGHGHGHHGGGHHGHHHHHHHHGHHHHHHHGGGGGHHHHHHHHHGGHHHGGGGGGGHHHHHHGHHHHGGGGHHHHHHHHHHHHHHGGGGGGGGEGGGGGGGGGGGGGGGGGFFFFFFFFFFFFFFFFFFFFFFFFFFFFFFFFFFFFFFFFFFFFF
@M05620:37:000000000-D9766:1:1101:20695:6424 1:N:0:58
ACCACACCTTCTACAATGAGCTGCGTGTGGCTCCCGAGGAGCACCCCGTGCTGCTGATCGAGGCCCCCCTGAACCCCAAGGCCAACCGCGAGAAGATTGGTGAGTGGCCCGCTCCCTCTTCTGGTGTCCGCCTCCCTCCTTCCTGGCCTCCCGGCGCTGCGCCCTTTCTCACTGCTTCTCTCTTCTGCCGTTTTCCGTAGGACTCTCTTCTCTGCCCTGAGTCTCCTCTGGAACTCTGCAGGTTCTCGCTC
+
AAAAB?ABFFFFGGGFGGGGGDFFGAEAEAGGHGGEEAEAEFHHHFEGAEGEHFFHH3GGGE@0FE@FEEFHHHHGGGGHGHHHHGGGGGGGGGHHHGF<?/?F>1FGG/C?@@EFH00DGH11><.<<.<.AEAEH/EGG0C00/;GHF.CD-B@B-BBGG?9-;9F/99////;/:/9F/;BFFF//9:9/;/BDF...//;//F/BFFFFFF/AFFF.;/:F9B.;9////;B9/B/;.9/9//9.9.
@M05620:37:000000000-D9766:1:1101:10198:6483 1:N:0:58
AGTGCCAGCTCTCAATCGCACAGGGGACCCAGGGCCTGGCCCCTCCATCCAGAAAACCTATGACCTCACCCGCTACCTGGAGCACCAACTCCGCAGCTTGGCTGGGACCTATGTGAGTATCCAGCGTAGGAATCTGGGAGTTGGGGAGGAGTGAGGAGTTGGGGAAAGACAGTCCTAACCGTGGAGGGTTCTGGTAAATGATGGGGTGAGGAGGGGCTCTTTGGCTCCCACCAGTCCCCCTGTCTGGTCTA
+
A?>AAFFFAFFFGGGGFFGFEEHEFGFGGEGGFGGFFGHGAHGAEGFHHHGHFACGGFHHHHGHHHHHHHGEGE/EHHHHGGHHHHFEGHHHGGGGGGHFFHGGGGFGEFGHHHHHGHHHHHHGGGE?CGHHHHEGHHFEGGFHGGCCGFEGHFHFGGHGHHGGA?GHGHEFHHHHF0GHGGGG.CBG;FGGGGCCFGFGFGGGGGF>-FFFFF@?@@FFFFFFFFFFEFFFFFFFFFFF?FFFFFFFFF/
@M05620:37:000000000-D9766:1:1101:22806:6484 1:N:0:58
AGTGCCAGCTCTCAATCGCACAGGGGACCCAGGGCCTGGCCCCTCCATCCAGAAAACCTATGACCTCACCCGCTACCTGGAGCACCAACTCCGCAGCTTGGCTGGGACCTATGTGAGTATCCAGCGTAGGAATCTGGGAGTTGGGGAGGAGTGAGGAGTTGGGGAAAGACAGTCCTAACCGTGGAGGGTTCTGGTAAATGATGGGGTGAGGAGGGGCTCTTTGGCTCCCACCAGTCCCCCTGTCTGGTCTA
+
AB>AAFFFBFFFGAGGGGGGGCHGGFEGGGHH2EEGFGHHHHGHGGHHHGHHHHHHHGHHHFFHHHHHHHHGGEGGHHHHFGHHHHFHGGHFEGGGGHHHGHHGGGHHGHHHHHHHHHHHHHHHHGGGGGHHHHHHHHFGGHHHGGGGGDEGHHHHHGHHHHGGGGHHHHHHHHHHHHHHGGGGDGGGCFFGGGGGGGGGGGGGGGFFFFFFFFFFFFFFFFFFFFFFFFFFFFFFFFFFFFFFFFFFFFF
@M05620:37:000000000-D9766:1:1101:8255:6505 1:N:0:58
AGTGCCAGCTCTCAATCGCACAGGGGACCCAGGGCCTGGCCCCTCCATCCAGAAAACCTATGACCTCACCCGCTACCTGGAGCACCAACTCCGCAGCTTGGCTGGGACCTATGTGAGTATCCAGCGTAGGAATCTGGGAGTTGGGGAGGAGTGAGGAGTTGGGGAAAGACAGTCCTAACCGTGGAGGGTTCTGGTAAATGATGGGGTGAGGAGGGGCTCTTTGGCTCCCACCAGTCCCCCTGTCTGGTCTA
+
AAABBFFFCFFFGGGGGGGGGGHHGGGGGGHHGGGGGGHHHHGHGGHHHHHHHHHHHGHHHHGHHHHHHHHGGGGGHHHHHHHHHHHHGHHHGGGGGHHHGHHGGGHHGHHHHHHHHHHHHHHHHGGGGGHHHHHHHHGGGHHHGGGGGGEHHHHHHGHHHHGGGGHHHHHHHHHHHHHHGGGGGGGGCFGGGGFGGGGGGGGGGGFFFFFFFFFFFFFFFFFFFFFFFFFFFFFFFFFFFFFFFFFFFFF
@M05620:37:000000000-D9766:1:1101:14664:6522 1:N:0:58
ACCACACCTTCTACAATGAGCTGCGTGTGGCTCCCGAGGAGCACCCCGTGCTGCTGACCGAGGCCCCCCTGAACCCCAAGGCCAACCGCTACCGCTTCTGGTGGACGCCTCCCTCCTTCCTGGCCTCCCGGAGCTGCGCCCTTTCTCCCTGGTTCTCTCTTCTGCCGTTTTCCGTAGGACTCTCTTCTCTGCCCTGAGTCTCCTTTGGACCTCTGCCGGTTCTAGCTCGGAAGAGCACACGTCTGACCTCC
+
AAA1AAAAFFFFFFGFFG1AF1GCCEC0A0FAGGGGEEC/EH/FGAEGEAFGFGHCGHHE@EEEEEEGGGGBHHHGGGGHEHHHFGGEGCGGG/><<<?GHHHC/?>CGHGHEHHGHHHGGB0><DGHECGC-@.:G-CGGGFFCFG0CFB.9FGFGGGGFFGBFGGA?FGGG.;-AFFFFF/FFFFFFFFBFFFFBFFFFFFFFFFFF/BFFFE/9@@--E9:B/BFF@F?B-AFFFFF@FFFEFBFFFF
@M05620:37:000000000-D9766:1:1101:14901:6540 1:N:0:58
ACCACACCTTCTACAATGAGCTGCGTGTGGCTCCCGAGGAGCACCCCGTGCTGCTGACCGAGGCCCCCCTGAACCCCAAGGCCAACCGCGAGAAGATTGGTGAGTGGCCCGCTCCCTCTTCTGGTGGCCGCCTCCCTCCTTCCTGGCCTCCCGGCGCTGCGCCCTTTCTCACTGTTTCTCTCTTCTGCCGTTTTCCGTAGGACTCTCTTCTCTGCCCTGAGTCTCCTTTGGAACTCTGCCGGTTCTCGCTC
+
CCCDCCDBFFFFGGGGGGFGGGHHGGGBEFHHHGGGGGGGGHHHHGGGGGGGGHHHHHHEGGFGGGGGGGGHHHHGGGGHGHHHHGGGGGBFFGHHHFGHHGGHHHGEHFACG-CGHHHHFH0DG/.F<CGGGGHGHHGHHHHHEFFGGGGEDG-@FFGFFF.@DFFFFFFFF00;;FFFFFFFFFF0F@;DBFFFFF.ADFFFFFFFFFFFFF0FFFFFFFFFFFFBFFB0;BFF0FF0;@DFFF:E.;.
@M05620:37:000000000-D9766:1:1101:15126:6545 1:N:0:58
ACCACACCTTCTACAATGAGCTGCGTGTGGCTCCCGAGGAGCACCCCGTGCTGCTGACCGAGGCCCCCCTGAACCCCAAGGCCAACCGCGAGAAGATTGGTGAGTGGCCCGCTCCCTCTTCTGGTGGCCGCCTCCCTCCTTCCTGGCCTCCCGGCGCTGCGCCCTTTCTCACTGTTTCTCTCTTCTGCCGTTTTCCGTAGGACTCTCTTCTCTGCCCTGAGTCTCCTTTGGAACTCTGCCGGTTCTTGCTC
+
CCCCCCCCFFFFGGGGGGDGGGHHGGGBEEHHHGGGGGGGGHHHHGGGGFGGGHHHHHHGGGGGGGGGGGGHHHHGGGGHGHHHHGGGGG@DDGHHFHHHHGFHHHGGH=AGFGGGHHHHHHDGDGAFCDCCGGHGHHGHHHHHHGGGGGGGGGGGGGGFFFFFFFFFFFFFF00:BFFFFFFFFFF09;;DBE:FFF.DDBFF/BFFFFFFFFFBEFFFFBFFFFF:BFF0B0BB09B0;CFFFF0B0BB
@M05620:37:000000000-D9766:1:1101:12669:6579 1:N:0:58
ACCACACCTTCTACAATGAGCTGCGTGTGGCTCCCGAGGAGCACCCCGTGCTGCTGACCGAGGCCCCCCTGAACCCCAAGGCCAACCGCTACCTCTTCTGGTGGCCGCCTCCCTCCTTCCTGGCCTCCCGGAGCTGCGCCCTTTCTCCCTGGTTCTCTCTTCTGCCGTTTTCCTTAGGACTCTCTTCTCTGCCCTGAGTCTCCTTTGGACCTCTGCCGGTTCTAGCTCGGAAGAGCACACGTCTGACCTCC
+
AAABB?AAFFCDGGGBDGBGDGHHEEFAAEFFGFFAEEEGGEHHHGGGEFGGGHHHGHHGGGCCGGGGGEGHHHHDGGGHGHHHHEEGGG@CG?FGHHHHHHHG?0>CCGGHGHHGHHHHH10FHHHHFGGGGGHGHGGGGGHHCHHFGGGGGGGGGGGGGGGGGGGGGGGGG0CFGF0CFFFFFFFFFFFFFFFFFFFFFFFFFFFFF/FFFFFFBBB@DFFBF/FFFBF.A;AFFFFFBFFFF//;;FF
@M05620:37:000000000-D9766:1:1101:17549:6585 1:N:0:58
ACCACACCTTCTACAATGAGCTGCGTGTGGCTCCCGAGGAGCACCCCGTGCTGCTGACCGAGGCCCCCCTGAACCCCAAGGCCAACCGCTACCACTTCTGGGGGGCGCCTCCCTCCTTCCTTTCCTCCCGGAGCTTCGCCCTTTCTCCCTGTCTCTCTCTTCTGCCGTTTTCCGTAGGACTCTCTTCTCTGCCCTGAGTCTCCTTTGGACCTCTGCGGGTTCTAGCTCGGAAGAGCACACGTCTGTTCTCC
+
BBBBBBBBFFFFGGGGGGGFGGHHGGGEAFHHHGGGGGGGFHHHHGGGGGGGGHHHHHHEGECGGGGGGGGGHHHGGGGHGHHHHGGGG/B/?222B222?2>/-;;--.AEF.F.;:F////;////.A9-:@./;-A.A9FFF////9////;/:BB/BBFFFF-DFF./;./.;D//9////;/;/////.B9..9/BB/:F////9.;FF//-9--;.B///;F.9..;.:./;..;999E9:F;:;
@M05620:37:000000000-D9766:1:1101:14088:6606 1:N:0:58
AGTGCCAGCTCTCAATCGCACAGGGGACCCAGGGCCTGGCCCCTCCATCCAGAAAACCTATGACCTCACCCGCTACCTGGAGCACCAACTCCGCAGCTTGGCTGGGACCTATGTGAGTATCCAGCGTAGGAATCTGGGAGTTGGGGAGGAGTGAGGAGTTGGGGAAAGACAGTCCTAACCGTGGAGGGTTCTGGTAAATGATGGGGTGAGGAGGGGCTCTTTGGCTCCCACCAGTCCCCCTGTCTGGTCTA
+
AA>AAFFFAFFFGGGGGGGGG?GCGGGGGE0FFEFGFFHHGHGAEGGHHH1FBA1FGGGFGH2GHHH1GFGEGEEEHFFGHGHGHHHHGFHHGG@EEFHH/GHCAGHHGHFHHHHHHFGHHHHHHGCFGCFBCFGHHFHF?GGFGGGGGGGHHHFHGCHFBG?:EFHGHHHHHHHHHHGH@9C?FGGG;CFGFFF090CFFFGGEGF@EFFBBB@@@@EFFFBBFBBEFFFFFFFFFFFF@FFFFFFFFF/
@M05620:37:000000000-D9766:1:1101:23086:6641 1:N:0:58
ACCACACCTTCTACAATGAGCTGCGTGTGGCTCCCGAGGAGCACCCCGTGCTGCTGACCGAGGCCCCCCTGAACCCCAAGGCCAACCGCTACCGCTTATGGCGGCCGCCTCCATCCTTCCTGGCCTCCAGGAGCTGCGCCCTTTCTCACTGGTTATCTCTTCTGCCGATTTAAGTAGGACTCTCTTCTCTGACCTGAGTCTCCTTTGGAACTCTGCAGGTTCTAGCTCGGACGCGCACACGTCTGAACTCC
+
>111AA>AFFFDDAG13BF1B1B1A00BF0GH1BA00AE/AGGHHGGG/AEEFABAFF0A/E/EC/>EEEE0B1??EE/>//?F/F//</BC0/><//?GH/<>@-->C<AC/0=C0=GG00;CCC.C//;CEGHGB--9?-;B0000;9CBCF0:F00;B00CFGG--;E///9//B/;9:BFFFBFFFF//9B9FBFFFBBFFFFFFFFFF//;//9AFFFFFF/BB@----;@;>=-@:-BEB/9;BB
@M05620:37:000000000-D9766:1:1101:10682:6684 1:N:0:58
ACCACACCTTCTACAATGAGCTGCGTGCGGCTCCCGAGGAGCACCCCGTGCTGCTGACCGAGGCCCCCCTGAACCCCAAGGCCAACCGCGAGAAGATTGGAGAGTGGCCTGCTCGCTCTTCTTGTGGCGGCCTCCCTCCTTCCTGGCCTCCCGGCGCTGTGGGCTTTCTCCCTTCTTCTCTCTTCTGGTGTTCTTCGTCGGTCTATCTTCTCTGCACTGAGTGTCCTGTGTCAGTCCCCCGGTTCTAGCTC
+
AAAAAA@1>FFFGGGGGGBBGCFFEEE00EEEE/FB/EEECHHHHGGEEEEFFHHHHHHECECGFEEGG?/FFFEEE<EHGGHHHGGCCC>B</F1?F?F1?1/??ACC1.011.>...<DFDG00<.----:GCEF9E/=BB0B/F?FAAE.-99=@@-;-9;B-/BFB/99/-99/;FFF/9FEF//;9-/:9/:-------/9B/BFBFFF//9;//::/99/9/;B/;9/9;//99;-;AEF/:9/9
@M05620:37:000000000-D9766:1:1101:11671:6698 1:N:0:58
AGTGCCAGCTCTCAATCGCACAGGGGACCCAGGGCCTGGCCCCTCCATCCAGAAAACCTATGACCTCACCCGCTACCTGGAGCACCAACTCCGCAGCTTGGCTGGGACCTATGTGAGTATCCAGCGTAGGAATCTGGGAGTTGGGGAGGAGTGAGGAGTTGGGGAAAGACAGTCCTAACCGTGGAGGGTTCTGGTAAATGATGGGGTGAGGAGGGGCTCTTTGGCTCCCACCAGTCCCCCTGTCTGGTCTA
+
ABAAAFFFCFFFGDGGGGGCGGHGGGGGGGHHFEEGGGHHHHGHGGHGHGHHFFHHHGHGHGHHHHHHHHHGGEEFHHHHFGHHHH1?EHHHFGGGGHGHGHHGGGGHGHFHHHHFHHHHHHHHHGGFGGGGHHHHHH0FGHHHGGEFGAEHH0GH<DHHHHGGEAGH/GHHHHHHHFHHGGGG.CGGGGGGGGGGGGGGGGGGGGFFFFFFFFFFFFFFFFFFFFFFFFFFFFFFFFFFFFFFFFFFFF/
@M05620:37:000000000-D9766:1:1101:10975:6709 1:N:0:58
AGTGCCAGCTCTCAATCGCACAGGGGACCCAGGGCCTGGCCCCTCCATCCAGAAAACCTATGACCTCACCCGCTACCTGGAGCACCCACTCCGCAGCTTGGCTGGGACCTATGTGAGTATCCAGCGTAGGAATCTGGGAGTTGGGGAGGAGTGAGGAGTTGGGGAAAGACAGTCCTAACCGTGGAGGGTTCTGGTAAATGATGGGGTGAGGAGGGGCTCTTTGGCTCCCACCAGTCCCCCTGTCTGGTCTA
+
>A>>>DFFAFFFG1FFAAF1E?GCFEBAAAFG0AB/ABFHHHGHGGHHHBGGFCBBGGHHHEFGHDGHHHHEG>EEHHGFBBGHHH//?BFF>E?EEFFGGGHGGGHHGHHHHHHGGHHHHHGHHGGAGGHHHHHHHH0FGHGHGG.CG<<CH<GHBGFGHHGGECEH/CCGHHHHHGHGGGGGBEGGAFFGGGGFGGGGGGGGGFF@FFFFFF@@@<FFFFFFFFFFFFFFFFFFFFFF@FFFFFEFFFB
@M05620:37:000000000-D9766:1:1101:17928:6720 1:N:0:58
AGTGCCAGCTCTCAATCGCACAGGGGACCCAGGGCCTGGCCCCTCCATCCAGAAAACCTATGACCTCACCTGCTACCTGGAGCACCAACTCCGCAGCTTGGCTGGGACCTATGTGAGTATCCAGCGTAGGAATCTGGGAGTTGGGGAGGAGTGAGGAGTTGGGGAAAGACAGTCCTAACCGTGGAGGGTTCTGGTAAATGATGGGGTGAGGAGGGGCTCTTTGGCTCCCACCAGTCCCCCTGTCTGGTCTA
+
AAAABFFFBFFFGGGGGGGGGGHGGGGGGGHHGGGGDGHHHHGHGGHHHHHHFHHHHGHHHHGHHHHHHHHHHHHHHHHHHHHHHHHHGHHHGGGFGHHHGHHGGGHHGHEHHHHHHHHHHHHHHGFGGGHHHHHHHHHGGHHHGGGGGGGHHHHHHGHHHHGGGGHHHHHHHHHHHHGHGGGGEGGGCFGGGGFGGGGGGGGGGGGGFFFFFFFFFFFFFFFFFFFFFFFFFFFFFFFFFFFFFFFFFF0
@M05620:37:000000000-D9766:1:1101:20100:6727 1:N:0:58
AGTGCCAGCTCTCAATCGCACAGGGGACCCAGGGCCTGGCCCCTCCATCCAGAAAACCTATGACCTCACCCGCTACCTGGAGCACCAACTCCGCAGCTTGGCTGGGACCTATGTGAGTATCCAGCGTAGGAATCTGGGAGTTGGGGAGGAGTGAGGAGTTGGGGAAAGACAGTCCTAACCGTGGAGGGTTCTGGTAAATGATGGGGTGAGGAGGGGCTCTTTGGCTCCCACCAGTCCCCCTGTCTGGTCTA
+
AAABBFFFBFFFGGGGGAEEEABFAEFGGEFHGFGEFFGGFHGHGGGGHGFGFHHGHGHGHFDGHHHFHHHEGGFGHGGFHGG?GHFHGHHHGG?EGHHHGHHGAEGHGHHHHHHHHFHGHHHHHGEGGGHHHHHHHHGGEHHHGGGGGGGHHHHHHGHHGHGGGGHHHHHHHHHHHHHHGDEGGGGG;FGGGGFGGGGGGGGGGGFFFFFFFFFFFFFFFFFFFFFFFFFFFFFFFFFFFFFFFFFBBFB
@M05620:37:000000000-D9766:1:1101:21348:6744 1:N:0:58
ACCACACCTTCTACAATGAGCTGCGTGTGGCTCCCGAGGAGCACCCCGTGCTGCTGACCGAGGCCCCCCTGAACCCCAAGGCCAAACGCTACCTCTTCTGGTGGCCGCCTCCCTCCTTCCTGGCCTCCCGGAGCTGCGCCCTTTCTCACTGGTTCTCTCTTCTGCCGTTTTCCGTAGGACTCTCTTCTCTGACCTGAGTCTCCTTTGGAACTCTGCAGGTTCTAGATCGGAAGAGCACACGTCTGAACTCC
+
AABAAABAFFFFGGGGGGGGGGHHGGGGHGGHHGGGDGG?AG2GHGGGEGGGEHHGHHHGEGEFGGGGGGGF@GHEGGGHGHHHHFHGGGGGHHGHHGHHGHG?GHGGGGGHGHHGHHHHHHHHHHHHGC-CGGHHHGGGGGHHHHGGHHHGGGGGGGGGGGGGGGGDDGGGGGFFGFGGGGFFFFFFFFFFFFFFBFFFFFFFFFFBFFFFFFFFFFFFFFFFFFFFFFFFFFFFFFFFFFEFEF/BFFF
@M05620:37:000000000-D9766:1:1101:25697:6745 1:N:0:58
ACCACACCTTCTACAATGAGCTGCGTGTGGCTCCCGAGGAGCACCCCGTGCTGCTGACCGAGGCCCCCCTGAACCCCAAGGCCAACCGCGAGAAGATTGGTGAGTGGCCTGCTCCCTCTTCTGGTGGCCGCCTCCCTCCTTCCTGGCCTCCCGGCGCTGCGCCCTTTCTCACTTTTTCTCTCTTCTGCCGTTTTCCGTAGGCCTCTCTTCTCTGCCCTGAGTCTCCTTTGGCACTCTGCCGGTTCTCGCTC
+
BBBBBBBBFFFFGGGGGGBGGGHHGGGGHGHHGGGGGGGGGHHHHGGGGGGGHHHHHHHGGGGGGGGGGGGHHHHGGGGHGHHHHGGGGGBDCFGGHHGG>/?GHHGGF1?0?GHGFEGFHH1>G0<F0-ADAGFGBFGHGFHCFHHGHHEGDFGGGGG?BB:B@FBFBF/9:///;;FFFBBFFFF/9;AFFA9BDF.:9/::.BFFFFFFFFFBEFFF;/;;BBF9FBF/F/;B/BF/;:@.AF/A?E:
@M05620:37:000000000-D9766:1:1101:14918:6756 1:N:0:58
ACCACACCTTCTACAATGAGCTGCGGGCGGCTCCCGAGGAGCACCCCGTGCTGCTGACCGAGGCCCCCCTGAACCCCAAGGCCAACCGCGAGAAGATTGGTGAGTGGCCAGCTCCCTCTTCTGGTGGCCGCCTCCCTCCTTCCTGGCCTCCCGGCGCTGCGCCCTTTCTCACTGGTTCTCTCTTCTGCCGTTTTCCGTAGGACTCTCTTCTCTGCACTGAGTCTCCTTTGGCACTCTGCAGGTTCTCGATC
+
AAAAAAAAFFFFGGGCAG1FG1EGE0E0A/AAA/B/AE>>/F/F/B/>?/?FDGBFFHCE?EEEG/>EC<<011?CGGGG/<GHHGCCGG-<<CFB<D0G<CDG0<CCH/:CFGGFHF/CGHFG;GCF.;AAFGGEGG.CFGFFEFFEFGAEF?-@;-=????@@FF/BF/FF/-;BFBFFFFFFFF/9;;AFE;FFF?B?FBF/BBFFFFFFF//;;//BFBBB9F/99//9/9F//;/;AA//B/;/;-
@M05620:37:000000000-D9766:1:1101:7103:6778 1:N:0:58
ACCACACCTTCTACAATGAGCTGCGTGTGGCTCCCGAGGAGCACCCCGTGCTGCTGACCGAGGCCCCCCTGAACCCCAAGGCCAACCGCTACCCTTTTTGGTGGCGGCCTCCCTCCTTCCTGGCCTCCCGGCGCTGCGCCCTTTTTCCCTGGTTCTCTCTTCTGCCGTTTTCCGTAGGCCTCTCTTCTCTGCCCTGAGTCTCCTTTGGACCTCTGCCGGTTCTAGCTCGGAAGCGCACACGTCTGTATTCC
+
CCCCCCCAFFFFGGGGGG5FGGHHGGGBAEHHHFFGDGGGGHHHHGGGGGCFDGHHHHFAEEEGGGGGGCFHHHHGGGEHGHGH/FEECG//B?2BF>2>/=??0//>-<FGFCGDGGHHH0/C.G<C<CD-:C?-:-AEFGGF9CFG9CFEGF00CFBFFBBBFF;FFFFFF.;:9999B:BBFFFFBFFFF.9A9/0;009BFFF/BB//990B0@@:A:90:0;0;-.9..;--;-:-:;9.0;0;;B
@M05620:37:000000000-D9766:1:1101:23322:6795 1:N:0:58
ACCACACCTTCTACAATGAGCTGCGTGTGGCTCCCGAGGAGCACCCCGTGCTGCTGACCGAGGCCCCCCTGAACCCCAAGGCCAACCGCGAGAAGATTGGTGAGTGGCCCGCTCCCTCTTCTGGTGGCCGCCTCCCTCCTTCCTGGCCTCCCGGCGCTGCGCCCTTTCTCACTGGTTCTCTCTTCTGCCGTTTTCCGTAGGACTCTCTTCTCTGCCCTGAGTCTCCTTTGGCACTCTGCAGGTTCTCGCTC
+
BCCCBCCCFFFFGFGGGGFGGGHHGGGEEGHFGGGGGGGGGHGHHGGGGGGGHHHHHHHGGGGGGGGGGGGHGHHGGGGHGHHHHGGGGGGGGGHHHHHHHGHHHHGGHGCFFGGGHHHHHHFHHHGHHGGGGGHGHHGHHHHHHGGGGGGGGGGGGGGFFFFDFFFFFFBFF//;BFFFFFFFFFFBFC;DFFFFFF.AFFFFFFFFFFFFFFFFFFFEFFFFFFFFFFF/BFFFFFF/;FAFFF/A.A9
@M05620:37:000000000-D9766:1:1101:13435:6819 1:N:0:58
AGTGCCAGCTCTCAATCGCACAGGGGACCCAGGGCCTGGCCCCTCCATCCAGAAAACCTATGACCTCACCCGCTACCTGGAGCACCAACTCCGCAGCTTGGCTGGGACCTATGTGAGTATCAGGCGTAGGAATCTGGGGGTTGGGGGGGAGTACGGAGTTGGGGAAAGCAAGTCCTAACCGTGGAGGGTTCTGGAAAATGATGGGGTGAGAAGGGGCTCTTTGGCTCCAACAAGTCCCCCTGTCTGGCCTA
+
BCBBCFFFCFFFGGGGGGGGGGHHGGGGGGHHGGGGGGHHHHGHGGHHHHHHHHHHHGHHHHHHHHHHHHHGGGEGHHHHHHHHHHHHGHHHGGGGGHHHGHHGGGHHGHHHH?33?BDGH33?BD/<B/@2FDGHH0/<C->DG--:-9;;/0;..9;BFFF-:A../0/;BFFBF0FFFDE-.;DFDFFFFF0;FFB000;FF..-.;00;AF-=-9FFFF/00;E00B../0;FFFF=AB9BF/0.0/
@M05620:37:000000000-D9766:1:1101:13431:6837 1:N:0:58
AGTGCCAGCTCTCAATCGCACAGGGGACCCAGGGCCTGGCCCCTCCATCCAGAAAACCTATGACCTCACCCGCTACCTGGAGCACCCACTCCGCAGCTTGGCTGGGACCTATGTGAGTATCCAGCGTAGGAATCTGGGCGTTGGGGAGGCGTGCGGAGTTGGGGACAGCCAGTCCTAACCGTGGAGGGTTCTGGTAAATGATGGGGTGAGGAGGGGCTCTTTGGCTCCCACCAGTCCCCCTGTCTGGTCTA
+
>A>>>FFFAFFFG4FFGFGCEEHFGCEEEGGHFEEEAFHHFHGHGGCFGGFGF3FFGFHFGFGGHDFGHHGEF>>EHHGH2FGHHH1??GHGFGCEEHFGGGHGGGGHGHGHHHF3FGBGHHDGHGD/CF2>FHHHGF/>CCDC@C.<@.<C-.A@-=:GHFGG9-...=.;FGGGF0FGGGGG.9AF:AFFFFFFFFFFFFFFFFDA.AABDFFCFFFFFFFFFFFEE.FFAFFFFFFFFFFFFF/9FF/
@M05620:37:000000000-D9766:1:1101:7211:6845 1:N:0:58
ACCACACCTTCTACAATGAGCTGCGTGTGGCTCCCGAGGAGCACCCCGTGCTGCTGACCGAGGCCCCCCTGAACCCCAAGGCCAACCGCGAGAAGATTGGTGAGTGGCCCGCTCCCTCTTCTGGTGGCCGCCTCCCTCCTTCCTGGCCTCCCGGCGCTGCGCCCTTTCTCACTGGTTCTCTCTTCTGCCGTTTTCCGTAGGACTCTCTTCTCTGCCCTGAGTCTCCTTTGGCACTCTGCCGGTTCTAGCTC
+
BBBBBBBBFFFFGGGGGGFGGGHHGFGEGGHHHEFGEGGGGHHHHGGGAGGFFHGHHHGGGGCGGGGGGGGHHHHGGGEHFGHHHGGGGGBD/DGCHHHHHGEHHHGGH/<CG-CFHGGHHHFHDGFH.CCGGGHGHHGHHHHFHGGGGGFGGG-AGGF?BC9;@FFFFFFFF/.BFFFFFFFFFFF/;;;DBEBFFF.ADFFF/BFBFFFFFF/9AF?FFF9FFFF/;B//;9BF/9B/@FFFFF///BB
@M05620:37:000000000-D9766:1:1101:15204:6885 1:N:0:58
ACCACACCTTCTACAATGAGCTGCGTGTGGCTCCCGAGGAGCACCCCGTGCTGCTGACCGAGGCCCCCCTGAACCCCAAGGCCAACCGCGAGAAGATTGGTGAGTGGCCCGCTCCCTCTTCTGGTGGCCGCCTCCCTCCTTCCTGGCCTCCCGGCGCTGCGCCCTTTCTCACTGGTTCTCTCTTCTGCCGTTTTCCGTAGGACTCTCTTCTCTGCCCTGAGTCTCCTTTGGAACTCTGCAGGTTCTAGATC
+
DDDDDDDDFFFFGGGGGGGGGGHHGEGEHGHHHGGGGGGGGHHHHGGGGGFGHHHHHHHGEFCGGGGGGGGHHHHGGGGHGHHHHGGGGGGGGGHFHHHHGFHHHHAFHHGGG-CFHHFHHGFHGFAGG<DCGGHGHHDHHHFHHGGGFGGGGG-9@FFFFFFFFFFBFFFFFF/BFFFFFFFFFFEFBCADFFFFFFFDFFBB/<BFFFFFFF0BEFFBF0<FFFFFFFFFFBFBBFFB<.BFFF0B0B0
@M05620:37:000000000-D9766:1:1101:5613:6888 1:N:0:58
AGTGCCAGCTCTCAATCGCACAGGGGACCCAGGGCCTGGCCCCTCCATCCAGAAAACCTATGACCTCACCCGCTACCTGGAGCACCAACTCCGCAGCTTGGCTGGGACCTATGTGAGTATCCAGCGTAGGAATCTGGGAGTTGGGGAGGAGTGAGGAGTTGGGGAAAGACAGTCCTAACCGTGGAGGGTTCTGGTAAATGATGGGGTGAGGAGGGGCTCTTTGGCTCCCACCAGTCCCCCTGTCTGGTCTA
+
ABAAAFFFBFFFGGGGGGGAGCGDGGEGGFHHEGGDCFHHFHEHGGHGHFHHGHHHHGHHHHEHHHHHHHHGEEGGHHGHFFHEHHHEGFHFEEE@EFGHGHFFEGHGGGGHHHHHHHHHHHHHHGBDFGGHHFHHHHFGGHHHGGEGGFGHHHHHGGHGHHGGGGHHEHHHHHHHHHGHGGGGDGGGDF?FGGGGGGGGGGGGGGFFFFFFFFFFFAFFFFFFFFFFFFFFFFFFFFFFFFFFFFBFBF/
@M05620:37:000000000-D9766:1:1101:11687:6894 1:N:0:58
ACCACACCTTCTACAATGAGCTGCGTGTGGCTCCCGAGGAGCACCCCGTGCTGCTGACCGAGGCCCCCCTGAACCCCAAGGCCAACCGCGAGAAGATTGGTGAGTGGCCCGCTACCTCTTCTGGTGGCCGCCTCCCTCCTTCCTTGCCTCCCTGCGCTGCGCCCTTTCTCACTGGTTCTCTCTTCTGCCGTTTTCCGTAGGACTCTCTTCTCTGACCTGAGTCTCCTTTGGAACTTCTGCCGGTTCTCGAT
+
BCCCCCCCFFFFGGGGGGGGGGHHGGGGHGGGHGGGDGG?FG2GHGGGGGGGHHHHHHHGEEFFGGGGGGGBGHHGGGFAFHHAGFGEGGGGCAGBFHDCFF20F1?EGGCCC->GHGHFGHGBD<DFG-@CCACEHHGGHFHH0;;9FGFE/0.9::-;-9AFFFFFFB0:BFB0;BFFFFFFFF00;@DABFF0AF..;BFFF0BFFFFFFF0;/0B/;FFFFFFFE0/00;FFBB:B0;;>.AF0;0;
@M05620:37:000000000-D9766:1:1101:19470:6902 1:N:0:58
CCTGCCCCTTCTCAATCGCACAGGTATGCCCTCCCGTACCCGTCAGAACTCTCATAATCCGTCCGCCCCTTGAAACAAATAAAAACAAACAATAACGATAAACACCCTTATTAATATGTAGAACACCACCAAAACCGAGATAACGCGGTCAAGAAGACATAACCAAACACACCGAAACTTCCTGTATCGGCAGCTAGAGTAACCAATATAAGACTCACACACCATACTAATGGCAACTGAGCATCAACGAC
+
1>>>>>1>>C1B13BBBFFAEC00B1DB3BBGHGGGG0BB1/BBE/BFGHHHH1D12DDFEAF//A>/>BFCDHHH>GH11BB11//F0/0/1111////>1110>//01122222B2>222B100/?//////@///</?111///-.-<111<///<000//0........----;0000000000.----./0000000;00./////9;///:///----//-//////-//-/:////////;---
@M05620:37:000000000-D9766:1:1101:11085:6923 1:N:0:58
ACCACACCTTCTACAATGAGCTGCGTGTGGCTCCCGAGGAGCACCCCGTGCTGCTGACCGAGGCCCCCCTGAACCCCAAGGCCAACCGCGCGCACATGTGGCAGGTGCGTGCCTCCTTCCTTCCCTTGGGGAGCTGCGCCCTCTTTCCTTGCTTCCCTGTTCTGCGGTTTTCCTCAGTGCTTTCTTCTTCGCCCTGTTTCTGTTTTGCTCTCTTGTCTGATCTGGGTCTGCTTTGCACCTGTCTGGGTTCC
+
AAA1AAA1CFFFGGGGDG11B1FFG00000BBAABA0AEGCHHHHGG/AEEGBHGHHHG/>E?EG?EGGGGEHCHGGG?H/<GHHGG//////>//?<111?0?<FFG->..>1>.0>DG0D0//0=/<.=.-;./;-;CCG./;;BF00=/00;/C0090CFGG--9-;9/;F/:////;////:BF9/--;:--//;B/////9-//;///;9;B/;//;F:/-;B-/////;/;////;////-/;;/
@M05620:37:000000000-D9766:1:1101:15995:6970 1:N:0:58
ACCACACCTTCTACAATGAGCTGCGTGTGGCTCCCGAGGAGCACCCCGTGCTGCTGACCGAGGCCCCCCTGAACCCCAAGGCCAACCGCGAGAAGATTGGTGAGTGGCCCGCTACCTCTTCTGGTGGCCGCCTCCCTCCTTCCTGGCCTCCCGGAGCTGCGCCCTTTCTCACTGGTTCTCTCTTCTGCCGTTTTCCGTAGCACTCTCTTCTCTGACCTGAGTCTCCTTTGGAACTCTGCAGGTTCTAGATC
+
AAAABAAAFFFFGFGBDGGGFGHHCEGGAEGHHGGG2EE22FGHHGCGBAEC5AAFHHHGEE0EEGEEGGGFHHHGGGG/CHHFEFGGGCCG?/GC11?<?/FFGGEFHF@ACGGGHHEDGGD0=/.<<--:AEEEG:ECGGH:0/;FFGGGB--9BFBF--C@>FBB//9/9;9//9B;BBBFFFF/BBD.9:BB?FA..99/;/BBFFFFFBBBFFFFEBBBFFFFFE////9;:BFFF.9;FBFF9//
@M05620:37:000000000-D9766:1:1101:19404:6998 1:N:0:58
AGTGCCAGCTCTCAATCGCACAGGGGACCCAGGGCCTGGCCCCTCCATCCAGAAAACCTATGACCTCACCCGCTACCTGGAGCACCAACTCCGCAGCTTGGCTGGGACCTATGTGAGTATCCAGCGTAGGAATCTGGGAGTTGGGGAGGAGTGAGGAGTTGGGGAAAGACAGTCCTAACCGTGGAGGGTTCTGGTAAATGATGGGGTGAGGAGGGGCTCTTTGGCTCCCACCAGTCCCCCTGTCTGGTCTA
+
BCBBCFFFCFFFGGGGGGGGGGHHGGGGGGHHGGGGGGHHHHGHGGHHHHHHHHGHHGHHHHHHHHHHHHHGGGGGHHHHHHHHHHHHGHHHGGGGGHHHGHHGGGHHGHHHHHHHHHHHHHHHHGGGGGHHHHHHHHHGGHHHGGGGGGGHHHHHHGHHHHG?EFA.://;CHHHHHHHGGG?.EGGGGGGGGFFGGGB0FGGGDFCFF./DFFFFFFFFFFFFFFFEBF..FBFFFFFFFFFFFFFFB:
@M05620:37:000000000-D9766:1:1101:10203:7015 1:N:0:58
ACACCTTCTACAATGAGCTGCGTGTGGCTCCCGCGGAGCACCCCGTGCTGCTGACCGCGGCCCCCCTGAACCCCACGGCCAACCGCTACCTCTTCTGGTGGCCGCCTCCCTCCTTCCTTGCCTCCCGGAGCTGCGCCCTTTCTCACTGGTTCTCTCTTCTGCCGTTTTCCGTCGGACTCTCTTCTCTGCCCTGCGTCTCCTTTGGAACTCTGCCGGTTCTAGCTCGGAAGAGCACACGTCTGAACTCCAGT
+
ABBABC4BDFFBFGGGGABFGEAEE4ED4ABFB2AEFE0GFHGGEGEE1FGHHFFFE0EEEEEEEGEGHHHHGGG?DCG/B?FF<>/>>??F????GG?GGHHGCC<EHEGHGHHHHH0;GHHHHGGG-;BFGGGGGGGGGGGG;CFFFFFGGGGGGFFFFFFBFFFFFFFF.--@BBFFFFFFFFFF/BEFF.9DBFFFFFFFFFFFFFFFF/BB@DFF/:/9BF<DFFEFFFFFFBFFFF/BFFBF/;/
@M05620:37:000000000-D9766:1:1101:20218:7020 1:N:0:58
AGTGCCAGCTCTCAATCGCACAGGGGACCCAGGGCCTGGCCCCTCCATCCAGAAAACCTATGACCTCACCCGCTACCTGGAGCACCAACTCCGCAGCTTGGCTGGGACCTATGTGAGTATCCAGCGTAGGAATCTGGGAGTTGGGGAGGAGTGAGGAGTTGGGGAAAGACAGTCCTAACCGTGGAGGGTTCTGGTAAATGATGGGGTGAGGAGGGGCTCTTTGGCTCCCACCAGTCCCCCTGTCTGGTCTA
+
AAAABFFFBFFFGGGGGGGGGGHGGGGGGGHHGGGGFGHHHHGHGGHHHHGHHFHHHGHHHHHHHHHGHHHGGFGGHHHHHHHHHHHHGHHHGGGGGHGHCHHGDAHHGGHGFHFHHHFHHGHHHGDGGGHHHHHHHHHGGHHHGGGGGGGHHHHHHGHHHHGGEAGFFHHHHHHHHFHGGGGGGGGGFGFGGGFGGFFFGGGGGDFFFFFFFFFFFFFFFFFFFFFFEFFFEFFFFFFFFFFFFFEFBF;
@M05620:37:000000000-D9766:1:1101:9810:7036 1:N:0:58
ACCACACCTTCTACAATGCGCTGCGTGTGGCTCCCGAGGAGCACCCCGTGCTGCTGACCGAGGCCCCCCTGAACCCCAAGGCCAACCGCGCGAAGATTGGGGAGTGGCCCGCTCCCTATTCTCGTGGAGGCCTCCCTCCTTCCGGGCCTCCCGGCGCTGCGCTCTTTCTCGCTTTTTCTCTCTTCTGGCGTTTTCCGTCGGGCTTTCTTCTCTGCCCTGATTTTCCTATGTGACTCGGCCGGTTCTTGCTC
+
AAAAAAA1BFFFGGGGFGAEFEGGGEG0AEGGGBBE?EEECHHHHGG/BEFGFHHHHHH/>E?EGFGGGGGFHHHGGGGHGEHHHGACGG<CCGCCDG1?/<F<<G.>G.--<A=.<0::;C0.::...;../;.CBF./09C.--9;A9E?9--9-----;-;A9/F9B-9-9;F//B/BFFFBB/;B;B@-9:/:BF------/9//BB/FF/9;;-9//;;B/9/;9:9//99----9-@9AF/;//9
@M05620:37:000000000-D9766:1:1101:8062:7037 1:N:0:58
ACCACACCTTCTACAATGAGCTGCGTGTGGCTCCCGAGGAGCCCCCCGTGCTGCTGACCGAGGCCCCCCTGAACCCCAAGGCCAACCGCTACCTCCCCCGGGGGAGGCCCCCCTCATCCCTTCCCTTCGCCAGCTGCGCCCTTTCTGCCCGGTTCTATCTTCTGCCGTTTTCACTGGGCCTCTCTCCTCTGCCCTGAGTCTCCTCTGGACCTCTGGACGTTATAGCTCGTAGGAACTCACGACTTTCCACC
+
A11>AA1>CFFFFGGD3BG1B1BAEEGE0?EGFFF00AE//B/AEE/E/BE/111BFGHG/E/>FEGGGGGF1>EEGG?GACFE/FGCCGG/01?//?/<</-<<--.;.;C-;..;00:;099900;.9.;-CFFG=--@@FFFF//;-:----/9;BFFF9BFF-;9/;:F/;/B-9;AFFFF/;9-B///-;9--;9/9//-9//B---/9B/;99A-B9////BB-9--:BFBB//99---/;///9
@M05620:37:000000000-D9766:1:1101:21853:7083 1:N:0:58
AGTGCCAGCTCTCAATCGCACAGGGGACCCAGGGCCTGGCCCCTCCATCCAGAAAACCTATGACCTCACCCGCTACCTGGAGCACCAACTCCGCAGCTTGGCTGGGACCTATGTGAGTATCCAGCGTAGGAATCTGGGAGTTGGGGAGGAGTGAGGAGTTGGGGAAAGACAGTCCTAACCGTGGAGGGTTCTGGTAAATGATGGGGTGAGGAGGGGCTCTTTGGCTCCCACCAGTCCCCCTGTCTGGTCTA
+
AAAAAFFFBFFFGGGGGGGGGGHHGGGGGGHHGGGGFGHHFHGHGGHHHHHHHHGHHGHHHHHHHHHHHHHGGFFGHHHHGGHHFHHGGHHHFGGGFHHHGHHGGGHHGHHHHHHHHHHHHHHHHGGGGGHHHHHHHHHGGHHHGGGGGGGHHHHHHGHGHHGGGGHHHHHHHHHHHHHHGGGGDFGGEGGGGGGGGGGGGGGGGGFFFFFFFFFFFFFFFFFFFFFFFFFFFFFFFFFFFFFFFFFFFFF
@M05620:37:000000000-D9766:1:1101:11503:7089 1:N:0:58
AGTGCCAGCTCTCAATCGCACAGGGGACACCGGGCCTGGCCCCTCGATCCAGAAAACCTAGGACCTCACCCGCTACCTGGAGCACCAACTCCGCAGCTTGGCTGGGACCTATGTGAGTATCCAGCGTAGGAATCTGGGAGTTGGGGAGGAGTGAGGAGTTGGGGCAAGACAGTCCTAACCGTGGAGGGTTCTGGTAAATGATGGGGTGAGGAGGGGCTCTTTGGCTCCCACCAGTCCCCCTGTCTGGTCTA
+
1>AAAFB1>FFFGGGGGGGGGGGHA0000B00A/AEFEAG0//AA/B0BA1B1BBB0/B@1>1@?BBBFE>EE>>EEGGHHHHHHHC>EHHHGGGEGHGGFFHFCCFGGHHHHGFDBGHHHHBGHGG/AC11FGHFDH0.>FGFC?.<?<CHH00C:CGHHFCC.-:?/C/;FFGGBBFG-EG?.AEGGGGGFFFB/BFF/FFFFFF?FFFBFF@<@@FFFFFBFFFFFBFFEAFFFFFF@FFFFBFFFF;
@M05620:37:000000000-D9766:1:1101:15653:7099 1:N:0:58
GAGGCTGCTTTGGACGAAACTCATAGATTACTGCAACAGTTCCCCCTGGACCTGGAAAAGCTTCTTGCCTGGCTTAAAGAAGCTGAAACAACTGCCAATGATGTCAGCCACAATCCCGGAAGGACACCCGCAGAAACACAAGAACACACCGGACAACCCCTACGTCGAGATCAGTAGGAACCTACAAAAGAAAATCAGACTCCCCTGTAAATCTCCAGTTAAAAAATAGTAAGACTTTAGACCTCAACTCC
+
>3>>>>B>CBB4FAAA2A2AFBFFG55DD53DDB33AFADF5D3A2AA22BBFGEB332B1ABBB5D535BA12B35D@BBB@BB3333B1BF3B333B33B44B44@3B?B13BB3////?/B02B??//>//22220?/022@20<<////-<0..<.<<..<.---..0<;00;0:;../://0<C/..//0/;00//0;../;00;;9000:9/0000:;/:.////////////////;/:9////
@M05620:37:000000000-D9766:1:1101:14385:7127 1:N:0:58
AGTGCCAGCTCTCAATCGCACAGGGGACCCAGGGCCTGGCCCCTCCATCCAGAAAACCTATGACCTCACCCGCTACCTGGAGCACCAACTCCGCAGCTTGGCTGGGACCTATGTGAGTATCCAGCGTAGGAATCTGGGAGTTGGGGAGGAGTGAGGAGTTGGGGAAAGACAGTCCTAACCGTGGAGGGTTCTGGTAAATGATGGGGTGAGGAGGGGCTCTTTGGCTCCCACCAGTCCCCCTGTCTGGTCTA
+
AA>ABFDFBFFFGGGGGGGGFGHHGGGGGGHHGGGGGDHHHHGHGGHGBHHHGHBHHGFFHHGHHHHHHHHGGGGGHHHGHHHHFHHHGFGHGGGGGHHHGHHGGGHHGHHHHHHHHHHHHHHHHGGGGGHHHHHHHHHEGHHHGGGGGGGHHHHHHGHHGBFGGGHHHHHHHHHHHHHHGGGGGGGGEFGGGGGGGGGGGGGGGGFFFFFFFFFFFFFFFFFFFFFFFFFFFFFFFFFFFFFFFFFFFF9
@M05620:37:000000000-D9766:1:1101:27039:7134 1:N:0:58
ACCACACCTTCTACAATGAGCTGCGTGTGGCTCCCGAGGAGCACCCCGTGCTGCTGACCGAGGCCCCCCTGAACCCCAAGGCCAACCGCTAGCACTTCTGGTGGCCGCCTCCCTCCTTCCTGGCCTCCCGGAGCTGCGCCCTTTCTCCCTGGTTCTCTCTTCTGCCGTTTTCCGTAGGACTCTCTTCTCTGCCCTGAGTCTCCTTTGGACCTCTGCCGGTTCTAGATCGGAAGAGCACACGTCTGACCTCC
+
BCCCBBB>FCFFGGGGGGFGGGHHGGGBFEGFHAAEAEEGGGFHHGFGGGDGHGHHGHHGGGGGGGGGGGGHEHHGGGGHGHGHHGGG@>C/222?B2???2???0><AEAGFG0CGHHHHGFGHHHHEFG<ADHHHGGGGGFH0;G0:;FFBFGFGGCFGBFGGGGGEGGGGGGG.D00;FFFFFFF0BF0BEFF:B:BF0BFFFFF00;FFFF:0;A9;EFFF0;FED..;9:;F?F?@AEFF00/;;;
@M05620:37:000000000-D9766:1:1101:10917:7155 1:N:0:58
AGTGCCAGCTCTCAATCGCACAGGGGACCCAGGGCCTGGCCCCTCCATCCAGAAAACCTATGACCTCACCCGCTACCTGGAGCACCAACTCCGCAGCTTGGCTGGGACCTATGTGAGTATCCAGCGTAGGAATCTGGGAGTTGGGGAGGAGTGAGGAGTTGGGGAAAGACAGTCCTAACCGTGGAGGGTTCTGGTAAATGATGGGGTGAGGAGGGGCTCTTTGGCTCCCACCAGTCCCCCTGTCTGGTCTA
+
AA>AABFFAFFFFGGGFGGEGEHEGGFGEEHHAFGA/FGAEHEGGGHHHHHHFHHGHGHHHHGHHHHHHHHGEEGGHHHHFGHHGHHEGGHFEE?@EGHFCGHGCFHFGHGHGHFHHHHGFHHHHGECCFHFHHHHGHFGGHFHGGGGGGGGFFHHHGHHHHGGGGHHHGHGHHHGHHHHGEEGGGGG;CFFGGFGGGGGGGGGGGF@FFFFFF?@@?FFFFFFFFFFFFFFFFFFFFFF@FFFFFBFFFF
@M05620:37:000000000-D9766:1:1101:25845:7200 1:N:0:58
ACCACACCTTCTACAATGAGCTGCGTGTGGCTCCCGAGGAGCACCCCGTGCTGCTGACCGAGGCCCCCCTGAACCCCAAGGCCAACCGCTACCGCTTCTGGCGGAAGCCTCCCTCCTTCCTGGCCTCCCGGAGCTGCGCCCTTTCTCCCTGGTTCTCTCTTCTGCCGTTTTCCGTATGCCTCTCTTCTCTGCCCTGAGTCTCCTTTGGACCTCTGCCGGTTCTAGCTCGGCCGAGCACACGTCTGACCTCC
+
3AAABAABFFFFDGGF5BFGFGGHGEGEH?GHHGG2EEECGHHHHGGGEEGFHHHHGHHGGGGGGGEGGGGHHHHDFGGFGHHEHGGEG?@/B<//?/??11<>/>>.0>0<F>GACGGHF0/<<<<C<CD?-@EFFCGGGGBB0;FG9FGE/;FCFGGFFFFGGGBA9FFFF.:A.;//;;9BBBFFB/B;BEFFBFFFF9B9FF/9/B.FFFFBF?B-;AF;/9;F.@.9--;@=AFA-FE9./9;;BE
@M05620:37:000000000-D9766:1:1101:15312:7200 1:N:0:58
ACCACACCTTCTACAATGAGCTGCGTGTGGCTCCCGAGGAGCACCCCGTGCTGCTGACCGAGGCCCCCCTGAACCCCAAGGCCAACCGCTACCTCTTCTGGTGGCCGCCTCCCTCCTTCCTGGCCTCCCGGAGCTGCGCCCTTTCTCCCTGGTTCTCTCTTCTGCCGTTTTCCGTAGGACTCTCTTCTCTGCCCTGAGTCTCCTTTGGAACTCTGCCGGTTCTAGCTCGGAAGAGCACACGTCTGACCTCC
+
CCCCCCCCFFFFGGGGGGGGGGHHGGGGHGHHHGGGGGGGGHHHHGGGFGGGHHHHHHHGGGGGGGGGGGGHHHHGGGGHGHHHHGGGGGGCH2BFGBFGH?FB?F@DGGGHGHHGHHHHHHFHHHHHGGGGGGHHHGGGGGHHHHHBGGGGGGGGGGGGGGGFGGGEGGGGG.FGGFFFFFFFFFFFFFF/FFFFFFFFFFFFFFFFFBFFFFFFBFF@FFFBF/BFFFFFD;FFFFFFFFFFFB/;BFF
@M05620:37:000000000-D9766:1:1101:24546:7201 1:N:0:58
ACCACACCTTCTACAATGAGCTGCGTGTGGCTCCCGAGGAGCACCCCGTGCTGCTGAACGAGGCCCCCCTGAACCCCAAGGCCAACCGCGAGAAGATTGGTGAGTGGCCAGCTCACTCTTCTGGAGGCCGCCTCACTCCTTCATGGCCTCCCGGAGCTGCGCACTTTATAACTGGTTCTATCTTCTGCAGTTTTCCGTAGGACTCTCTTCTCTGCCCTGAGTCTCATTTGGAACTCTGCAGGTTCTAGATC
+
1>1>AA>AFFF1AFG13BFFDBB1AAAEF0FHCF0AAAEAAGHHHGEG//EAAAABG11BEEEGCA>FGGGCHCC/EGE//>GG//?<E/B</<B?1?<CGFDF11?FG1FFH11?GHBG11>F10.>>-<CC</C00<0=D0;00:;G.GG.::-;.CBAG-A@BF090;CBF/0;CF0/:BFFFFF/;BBBFBFFF--:/;/;/BFFFFF/B/B-/9BF/////;9BFFFFF//B/9//9;9BFF9/;/
@M05620:37:000000000-D9766:1:1101:16475:7243 1:N:0:58
ACCACACCTTCTACAATGAGCTGCGTGTGGCTCCCGAGGAGCACCCCGTGCTGCTGACCGAGGCCCCCCTGAACCCCAAGGCCAACCGCTACCCCTTCTGGTGGCCGCCTCCCTCCTTCCTGGCCTCCCGGAGCTGCGCCCTTTCTCCCTGGTTCTCTCTTCTGCCGTTTTCCGTAGGACTCTCTTCTCTGCCCTGAGTCTCCTTTGGAACTCTGCCGGTTCTAGATCGGAAGAGCACACGTCTGACCTCC
+
CCCCCDCDFFFFGGGGGGFGGGHHGGGFHGHHHGGGGGGGGHHHHGGGGGGGHHHHHHHGGGGGGGGGGGGHHHHGGGGHGHHHHGGGGGGGG0??G?FFG>FD??<C/EGHGHHGHHHHFHEHGGHHEGGGFGHHGGGGGGHHGGGBFGGGFGGGGGGGBFFFGGGGDGGGG.FF?DFFFFFFFFFFFFF0BAFFBFFFFFFFFFFFF0BFFFFFFFFDFFB;FBFFFFFA?.AFFFFFF.EFFFFFFFF
@M05620:37:000000000-D9766:1:1101:17451:7264 1:N:0:58
ACCACACCTTCTACAATGAGCTGCGTGTGGCTCCCGAGGAGCACCCCGTGCTGCTGACCGAGGCCCCCCTGAACCCCAAGGCCAACCGCTACCACTTCTGGTGGCCGCCTCCCTCCTTCCTCTCCTCCCGGAGCTGCGCCCTTTCTCCCTGGTTCTCTCTTCTGCCGTTTTCCGTAGGACTCTCTTCTCTGCCCTGAGTCTCCTTTGGAACTCTGCCGGTTCTAGCTCGGATGAGCACACGTCTGCCCTCC
+
BBBBBABBFFFFGGGGGGGFGGHHGEEEHGHHGGGGGGGGGHHHHGGGEGGGHHHHHHHGGGGGGGGGGGGHHHHGGGGHEFHHHGGEGCGCF2?2F22?22??00///?<FGCCEHGHHH11<>G<F.CD-<-.//:AE-::G:0;09B0.C0C0;F9B00;;9CA9EGGGE.0..;99BFFFFB9FFFFFF?FF..:BB9/9FB////;BB//B/B--;.BFF/999-..-/;/FFFA@;EBF//;9;A
@M05620:37:000000000-D9766:1:1101:5760:7278 1:N:0:58
AGTGCCAGCTCTCAATCGCACAGGGGACCCAGGGCCTGGCCCCTCCATCCAGAAAACCTATGACCTCACCCGCTACCTGGAGCACCAACTCCGCAGCTTGGCTGGGACCTATGTGAGTATCCAGCGTAGGAATCTGGGAGTTGGGGAGGAGTGAGGAGTTGGGGAAAGACAGTCCTAACCGTGGAGGGTTCTGGTAAATGATGGGGTGAGGAGGGGCTCTTTGGCTCCCACCAGTCCCCCTGTCTGGTCTA
+
3>>AAFFFBFFFGGGGGGGAAABGFFGEGFHFBEGGGGHGHHGHGGFHHHFHHGHHHGHHHHHHHHHHHHHGGE?EHHHHHGH?GHHHGHHHFEFGGFHHGHHFGGHHGHHHHHHHHHHHHHHHHGEGGGHHHHHHHHHGEHHHGGGGGDEHHHHHHGHHHHGGGGHHHHHHHHHHHHHHGGGGGGGG;CGGGGFFGGGGGGGGGGFFFFFFFFFFFFFFFFFFFFFFFFFFFFFFFFFFFFFFFFFFFFF
@M05620:37:000000000-D9766:1:1101:23603:7322 1:N:0:58
ACCACACCTTCTACAATGAGCTGCGTGTGGCTCCCGAGGAGCACCCCGTGCTGCTGACCGAGGCCCCCCTGAACCCCAAGGCCAACCGCGAGAAGATTGGTGAGTGGCCCGCTCCCTCTTCTGGTGGCCGCCTCCCTCCTTCCTGGCCTCCCGGCGCTGCGCCCTTTCTCACTGGTTCTCTCTTCTGTCGTTTTCCGTAGGACTCTCTTCTCTGCCCTGAGTCTCCTTTGGAACTCTGCAGGTTCTCGATC
+
CCCCCCCCFFFFGGGGGGGGGGHHGFGFHGHHHGGGGGGGGHHHHGGGGGGGHHGHHHHGGGGGGGGGGGGHHHHGGGGHGHHHHGGGGGGGGGHHHHHHFFFHHHGGHHCFG-CFHHHHHHHHGHAGG@DGGGHGHHGHHHHHHGGGFGGGGC9ADGCFFFFFFFFFFB0BFFFFFFFFFFFFFFFBFA;AEFFFFB.DA:B/B0FFFFFFHFFFFFFFFFFFFFFFFFFFFFFFFFFBBFFFFF0:0BA
@M05620:37:000000000-D9766:1:1101:6935:7324 1:N:0:58
ACCACACATTCTACAATGCGCTGCGTGGGGCTCCCGAGGAGCACCCCGTGCTGCTGACCTAGGCCCCCCTGAACCCCAAGGCCAACCGCTCACTATTCCGGGGGGCGCCTCCCTTCTTCCTTTCCTCCCGGCGCTGCGCCCTTTTTCCCTGGTTCTCTCTTCTGCCGTTTTCCTTAGGCCTCTCTTCTCTGCCCTGAGTCTCCTTTGGACCTCTGTCGGTTCTAGCTCGGCCGGGCACACGTCTGTTCTCC
+
ABBAAAB3BBDFGFFFGGBAEGGGGGG22AEAB2AB2AAEDGDGGFE0AEAFFHGHGHH5B3FGHGGGGGFHFHHGGGGHGHGHHFEG@F</B22BB2??</>---;;;;AAFB/;BFFFF99;FF9;;;@-;BD=FFFFFFFF/;BF;;BAFFFFFF9BB9;BFFAFFFFFFFFF/B/9;FFFFFFF9;BFFFFF.BBFF9;BFFFF/BFFFFF/;9=-;;B/;;;B.;..--;9@AF9BFFFE///;;;
@M05620:37:000000000-D9766:1:1101:10151:7331 1:N:0:58
ACCACACTTCTACAATGAGCTGCGTGTGGCTCCCGCGGAGCACCCCGTTCTGCTTACCGAGGCCCCCCTGAACCCCAAGGCCAACCGCGCGAAGATTGGTGAGTGGCCCGCTCCCTCTTCTGGTGGCCGCCTCCCTCCTTCCTGGCCTCCCGGAGCTGCGCCCTTTCTCCCTGTTTCTCTCTTCTGCCGTTTTCCGTAGGACTCTCTTCTCTGCCATGAGTCTCCTTTGGAACTCTGCAGGTTCTAGCTCG
+
ABBBBBAFFF5BEFGGG5BBAB4AAFEGGHHHFGG?AE0AAAGHGGEE1BFHFDBDFGFEGEEGGGGG>F?GGGGG?EHGFFGHGGGCG<>BA/?FGGH?FGH11.FGH-AC-CFHHH0DGHHHGAHHCGGGGGGGGGGGFGGGGGGFGG.EGGGBF/FBBFBBFFFFFFFFF/;FFFFFFFFFFFF9;ADFFFFFFFFDFFFBFFFFFFEFFFF/FFFFFFFBBFF9BFF/BFFFFFFFFFFFF//;;B?
@M05620:37:000000000-D9766:1:1101:25368:7341 1:N:0:58
ACCACACCTTCTACAATGAGCTGCGTGTGGCTCCCGAGGAGCACCCCGTGCTGCTGACCGAGGCCCCCCTGAACCCCAAGGCCAACCGCGAGAAGATTGGTGAGTGGCCCGCTCCCTCTTCTGGTGGCCGCCTCCCTCCTTCCTGGCCTCCCGGCGCTGCGCCCTTTCTCACTGGTTCTCTCTTCTGCCGTTTTCCGTAGGACTCTCTTCTCTGCCCTGAGTCTCCTTTGGAACTCTGCAGGTTCTCGATC
+
BBBBBBBBFFFFGGGGGGGGGGHHGFGEFGHGGGGDEGGGGHHHHGGGEEEGGFGHHHHGGGGGGGGGGGGHGHHGGGGHGHHHHGGGGCFGGGHGHFFHGFHHHHGGHGCGG@GGHHHHHHHHHHGHHGGGGGHGHHGHHHHHHGGGGGGGGGGGGGGFFFFFFFFFFFFFFFBBFFFFFFFFFFFFFBAAFFFFFF.DFFFFFFFFFFFFFFFFFFFFFFFFFFFFFFF/BFFFBFF/BF;FFF/A/;A
@M05620:37:000000000-D9766:1:1101:26823:7358 1:N:0:58
AGTGCCAGCTCTCAATCGCACAGGGGACCCAGGGCCTGGCCCCTCCATCCAGAAAACCTATGACCTCACCCGCTACCTGGAGCACCAACTCCGCAGCTTGGCTGGGACCTATGTGAGTATCTAGCGTAGGAATCTGGGAGTTGGGGAGGAGTGAGGAGTTGGGGAAAGACAGTCCTAACCGTGGAGGGTTCTGGTAAATGATGGGGTGAGGAGGGGCTCTTTGGCTCCCACCAGTCCCCCTGTCTGGTCTA
+
BCABCFFFCFFFGGGGGGGGGGHHGGGGGGHHGGGGGGHHHHGHGGHHHHHHHGHHHGHHHHHHHHHHHHHGGGGGHHHHHHHHHHHHGHHHGGGGGHHHGHHGGGHHGH2FHHHHHHHHH3FGHGCEGGFBHHHHHHHGEHHHGGGGGFEHHHHHHGHHHHGGEGHHHHHHHHHHHHHHGGGGGGGG;FFGGGGGGGGGGGGGGGFFFFFFFFFFFFFFFFFFFFFFFFFFFFFBFFFFFFFFFFFFFFF
@M05620:37:000000000-D9766:1:1101:8079:7362 1:N:0:58
AGTGCCAGCTCTCCATCGCACAGGGGACCCAGGGCCTGGCCCCTCCATCCAGAAAACCTATGACCTCACCCGCTACCTGGAGCACCCACTCCGCAGCTTGGCTGGGACCTATGTGAGTATCCAGCGTAGGAATCTGGGCGTTGGGGAGGAGTGAGGAGTTGGGGAAAGACAGTCCTAACCGTGGAGGGTTCTGGTAAATGATGGGGTGAGGAGGGGCTCTTTGGCTCCCACCAGTCCCCCTGTCTGGTCTA
+
>A>3>DFFBFFFGAGGFFE2E?GGG22AEBFH2EEAFFFHHHGHGGHHHFHHHHHBFEHHFEGHH5BGHHHEE>EEHHFGBFHHHH1??FGBEE?E>GBGFHHGGGHHGHHHHHHGHHHHHHGHHGG<BFFFGHHHHH/ADGGHGG.<C<=GH0DG0CGHHHGG.:.C/;:CGGGGGGGGGGGGAEGGGGGGGGFFGGGFFFFFFFFBFFFBDFBBBBFFFFFFFFFFFFFFEFFFFFFFBFFFFFFFFFB
@M05620:37:000000000-D9766:1:1101:26158:7434 1:N:0:58
ACCACACCTTCTACAATGAGCTGCGTGTGGCTCCCGAGGAGCACCCCGTGCTGCTGACCGAGGCCCCCCTGAACCCCAAGGCCAACCGCGAGAAGATTGGTGAGTGGCCCGCTCCCTCTTCTGGTGGCCGCCTCCCTCCTTCCTGGCCTCCCGGCGCTGCGCCCTTTCTCACTGGTTCTCTCTTCTGCCGCTTTCCGTAGGACTCTCTTCTCTGCCCTGATTCTCCTTTGGCACTCTGCCGGTTCTCGCTC
+
BBBABBBBBFFFGGGG5GGFGFHCGEDE42FAAEFAAEEE?GGFHGGG1AEFFHEFGHFE0E?FG1EFGC12G?GGGDAGEEHHHGAEGFG@/D<B>D2?>/2?GFAFH//-<<A<CCCGHD0DD<DA<AFDFGGEF/ACCFFFBF..CA?ADA?@---?D;9@-/:/9FFFF/.;BBFFFBFBFFF/:9-;AEFFFF.;9///9//;FBF/FFF/AFF./;BFFBBB////;/;F//9/;99.9;/;?EA
@M05620:37:000000000-D9766:1:1101:16711:7446 1:N:0:58
ACCACACCTTCTACAATGAGCTGCGTGTGGCTCCCGAGGAGCACCCCGTGCTGCTGACCGAGGCCCCCCTGAACCCCAAGGCCAACCGCGACATCTTCTGGTGGCCGCCTCCCTCCTTCCTGGCCTCCCGTAGCTGCGCCCTTTCTCACTGGTTCTCTCTTCTTCCGTCTTCCGTAGCACTCTCTTCTCTGACCTGAGTCTCCTTTGGAACTCTGCAGGGTCTAGATCGGAAGATCACACGTCTGAACTCC
+
CCCCCCCCFFFFGGGGGGGGGGHHGGGGHGHHHGGGGGGGGHHHHGGGGGGGHHHHHHHGGGGGGGGGGGGHHHHGGGGHGHHHHGGGG?F///22@>>>2>2<?0//>.<..0>E<11F00/C.DH.<E.-;E0;G--;D-C0=F00;FGG0000;90099;00;E0..;00.;.:.0099BFF0090;000BBF//;00B0FF0B;90BFFF0B00.-9;/0B090..:A..900/;B-..:.;09B0;
@M05620:37:000000000-D9766:1:1101:16282:7447 1:N:0:58
ACCACACCTTCTACAATGAGCTGCGTGTGGCTCCCGAGGAGCACCCCGTGCTGCTGACCGAGGCCCCCCTGAACCCCAAGGCCAACCGCTACCCCTTCTGGTGGCCGCCTCCCTCCTTCCTGGCCTCCCGGAGCTGCGCCCTTTCTCCCTGGTTCTCTCTTCTGCCGTTTTCCGTAGGACTCTCTTCTCTGCCCTGAGTCTCCTTTGGAACTCTGCCGGTTCTAGCTCGGAAGAGCACACGTCTGACCTCC
+
BBAABAABFFFFFGGGDGEEG5GFGBEBCAGHFGGEEEGCEHGHHGGGDEGGHHFHHHGECGCEG1EGGEGFFEGGGGFHFEHHGGGGGGCGF0?FC<GHH1?E0<>@DGGHGHHGHHHHHF0GHHHHGGGGGGGFHGGGGGHHGGFFGGGGGGGGGGGGGGGGGGGEGGGGGA9ADDBFFFFFFFFFFFFB9AFFFFFFFFFFFFFFF/FFFFFFEBB-DEFBFBFFDBF?A;AFFFFF>FFFF/99BFA
@M05620:37:000000000-D9766:1:1101:12824:7451 1:N:0:58
AGTGCCAGCTCTCAATCGCACAGGGGACCCAGGGCCTGGCCCCTCCATCCAGAAAACCTATGACCTCACCCGCTACCTGGAGCACCAACTCCGCAGCTTGGCTGGGACCTATGTGAGTATCCAGCGTAGGAATCTGGGAGTTGGGGAGGAGTGAGGAGTTGGGGAAAGACAGTCCTAACCGTGGAGGGTTCTGGTAAATGATGGGGTGAGGAGGGGCTCTTTGGCTCCCACCAGTCCCCCTGTCTGGTCTA
+
ABBABFFFCFFFGGGGGFGGGGHFFEGGGGHHGGGGGGHHHHGHGGHHHHHHHHHHHGHHHHHHHHHHHHHGGGGGHHHGHGGFGHGHGHHHGG?FGHHHFHHFGGGGGHHHHHDHHHHHHHHHGGEGGGHHHHHHHHGGGHFHGGGGGGGHHHGHGEHHFHGGGGHHGHHHHGHHHHHHG:EFAEGGCFGGGGBFGGGGFFFGGGFFFFFFFFFFFAFFFFFFFFFFFFFF.FFFFFFFFEFFFFFBBF/
@M05620:37:000000000-D9766:1:1101:12804:7454 1:N:0:58
AGTGCCAGCTCTCCATCGCACAGGGGACCCAGGGCCTGGCCCCTCCATCCAGAAAACCTATGACCTCACCCGCTACCTGGCGCACCCACTCCGCAGCTTGGCTGGGACCTATGTGAGTATCCAGCGTAGGAATCTGGGAGTTGGGGAGGAGTGAGGAGTTGGGGAAAGACAGTCCTAACCGTGGAGGGTTCTGGTAAATGATGGGGTGAGGAGGGGCTCTTTGGCTCCCACCAGTCCCCCTGTCTGGTCTA
+
>A>>>FFFBFFFG4FGGGGCFCHGGEEEFEHHBEEEGGHHHHGHGGFHHHHHHBHCGFHHHFHHHFGHHHHFE>>EHHGH1>EGGG//?GHFEFCGEHFGGHHGGGHHGHHHHHHGHHHHHHGHHGGFGGHHHHHHHH0FEHHHGG.CG?EGHDGHFGHHHHGGG?.GBGHGGGGGGGGGGGGGDEGGGGGGGGFFGFFFFFFFFFFFFFFFFFFFFFFFFFFFFFFFFFFFFFFFFFFFFFFFFFFFFFF
@M05620:37:000000000-D9766:1:1101:18333:7457 1:N:0:58
ACCACACCTTCTACAATGAGCTGCGTGTGGCTCCCGAGGAGCACCCCGTGCTGCTGACCGAGGCCCCCCTGAACCCCAAGGCCAACCGCTACCCCTTCTGGTGGCCGCCTCCCTCCTTCCTGGCCTCCCGGAGCTGCGCCCTTTCTCCCTGGTTCTCTCTTCTGCCGTTTTCCGTAGGACTCTCTTCTCTGCCCTGAGTCTCCTTTGGACCTCTGCCGGTTCTAGCTCGGAAGAGCACACGTCTGACCTCC
+
AAA1AAAAFFFFGGGFBGD1FEGFGAE000FGCFGGC?EAAF/0FEEG/BFE1F1F1FAE@E/>FECEG@>FHGHGGGGHEEHHEGGEGG/CF0?FH0?GF10?00/>CGGHGHHGHHHGH1<FGHCG.CCGGGHHHGCGGGHHFFF0FFFEGGFGGGFGGFGGGGGGGGGGG.999A/BFFFFFFFFFFF/9:FFFFFFFFFFFFFFF/BFFFFFF?@@FFFBF/BFF?--9;AFFFFF@FFFE9;;BFF
@M05620:37:000000000-D9766:1:1101:9207:7465 1:N:0:58
AGTGCCAGCTCTCAATCGCACAGGGGACCCAGGGCCTGGCCCCTCCATCCAGAAAACCTATGACCTCACCTGCTACCTGGAGCACCAACTCCGCAGCTTGGCTGGGACCTATGTGAGTATCCAGCGTAGGAATCTGGGAGTTGGGGAGGAGTGAGGAGTTGGGGAAAGACAGTCCTAACCGTGGAGGGTTCTGGTAAATGATGGGGTGAGGAGGGGCTCTTTGGCTCCCACCAGTCCCCCTGTCTGGTCTA
+
CCCCCFFFCFFFGGGGGGGGGGHHGGGGGGHHFGGGGGHHHHGHGGHHHHHHFHFHHGHHHFFHHHHHHH3BG@FGHFHHFHHHHHHFGHHHGGGGGHHHGHHGGGHHGHHHHHHHHHHHHHHHHGGGGGHHHHHHHHHGGHHHGGGGGGGHHHHHHGFHHHGGGGHHHHHHHHHHHHHHGGGGGGGGCFGGGGGFGGGGGGGGGGGGFFFFFFFFFFFFFFFFFFFFFFFFFFFFFFFFFFFFFFFFFFF
@M05620:37:000000000-D9766:1:1101:14715:7484 1:N:0:58
ACCACACCTTCTACAATGAGCTGCGTGTGGCTCCCGAGGAGCACCCCGTGCTGCTGACCGAGGCCCCCCTGAACCCCAAGGCCAACCGCTACCTCTTCTGGTGGCCGCCTCCCTCCTTCCTGGCCTCCCGGAGCTGCGCCCTTTCTCCCTGGTTCTCTCTTCTGCCGTTTTCCGTAGGACTCTCTTCTCTGACCTGAGTCTCCTTTGGACCTCTGCCGGTTCTAGCTCGGAAGAGCACACGTCTGACCTCC
+
CCCCCCCCFFFFGGGGGGEGGGHHGFGB4EHHGGGGGGGGDHHHHGGGGGGGGHGHHHHGGGGGGGGGGGGHGHHGGGGHGHHHHGGGGGGGH2BFFFGHHFGG?FCDGGGHGHHGHHHHHDCGHHHHGGGCGGHHHGGGGGHHHHHFGGGGGGGGGGGGFGGFGGGFGGGGG.FGGFFFFFFFFFFFFFF/BFFFFFFFFFFFFFFFF/BFFFFF/CFCFFFFF/BFFFFFD:AFFFFFFFFFF;/;BFF
@M05620:37:000000000-D9766:1:1101:12954:7486 1:N:0:58
AGTGCCAGCTCTCAATCGCACAGGGGACCCAGGGCCTGGCCCCTCCATCCAGAAAACCTATGACCTCACCCGCTACCTGGAGCACCAACTCCGCAGCTTGGCTGGGACCTATGTGAGTATCCAGCGTAGGAATCTGGGAGTTGGGGAGGAGTGAGGAGTTGGGGAAAGACAGTCCTAACCGTGGAGGGTTCTGGTAAATGATGGGGTGAGGAGGGGCTCTTTGGCTCCCACCAGTCCCCCTGTCTGGTCTA
+
AA>>AFFFAFFFG1GGGGGAECHCFEEEGCHGBEE/FFHHHHGHGGHHHGHHHHHGHGHHFHHHHHHHHHHGG>EGHHHHBFHHHHCFEHHFEECGEHFGGHHGGGHHGHHHHHHHHHHHHHHHHGGGGGHGHHHHHHFGGHHHGGFGGGGHHFHHHGHHHHGGGGHHHHHHHHHHHHHHGGGGGGGGEFGGGGCFGGGGGGGGGGF@FFFFFF@?@@FFFFFFFFFFFFFFFFFFFFFF?FFFFFFFFFB
@M05620:37:000000000-D9766:1:1101:18266:7497 1:N:0:58
ACCACACCTTCTACAATGAGCTGCGTGTGGCTCCCGAGGAGCACCCCGTGCTGCTGACCGAGGCCCCCCTGAACCCCAAGGCCAACCGCTACCTCTTCTGGTGGCCGCCTCCCTCCTTCCTGGCCTCCCGGAGCTGCGCCCTTTCTCACTGGTTCTCTCTTCTGCCGTTTTCCGTAGGACTCTCTTCTCTGACCTGAGTCTCCTTTGGAACTCTGCAGGTTCTAGATCGGAAGAGCACACGTCTGAACTCC
+
ABBBBABAFFFFGGGGGGGGGFHHGEFGHGHHHGGGCGGGEHGHHGGGEEGG5GHHHHHGFGEGGEGGGGGGHHHGGGGHGGHHHGGGGCGGBBBDFFGHEGHFGFC@D/CFGHHGGHHHGFFFHFHHGDCCCCFFHG@DCCHFHHFBFEFGGGGFBFFFFGGFFF;;.CEBFFGGG?FFFFFFFFFFFFFBFFBBBBFBFBB9BF///BFFFFFF/BFFFFFFF/BFFDFF?FABBFFFFFA9AF/FBFB
@M05620:37:000000000-D9766:1:1101:10138:7537 1:N:0:58
ACCACACCTTCTACAATGAGCTGCGTGTGGCTCCCGAGGAGCACCCCGTGCTGCTGACCGAGGCCCCCCTGAACCCCAAGGCCAACCGCGCGCAGATTGGTGTGTTGCCCGCTACCTCTTCTGGTGGCCTCCTCCCTCCTTCCTGGCCTCCCGGAGCTGCCCCCTTTCCCACTTGCTCTCTCTTCTGCCGTTTTCCGTAGGACTCTCTTCTCTGCCCTGCGGCTCCTTTGGAACTCGGCAGGTTCTCGGTC
+
BBBBBBBBFFFFGGGGGGDGGGHHGFG24AGFFGGFGGGGGHHHGGGGAFGGFHBGHHFAEC0EGGGGGGFHHHHGGGGHGHHHHGGGG</><<//??1?F//C00?1>FDG@-AH00000=00DGGHH0GG///;:C.;00C0;/..0.;C.--;-C//..;-:.C00;/.;/////;B9B/////;/9.;/;/B9/.9://9/9;FF/BBBF//;FF.---;.AF9/:/9//;/...-9;.//;/...9
@M05620:37:000000000-D9766:1:1101:13918:7543 1:N:0:58
ACCACACCTTCTACAATGCGCTGCGTGTGGCTCCCGAGGAGCACCCCGTGCTGCTGACCGAGGCCCCCCTGAACCCCAAGGCCAACCGCGAGAAGATTGGTGAGTGGCCCGCTCCCTCTTCTGGTGGCCGCCTCCCTCCTTCCTGGCCTCCCGGCGCTGCGCCCTTTCTCACTTTTTCTCTCTTCTGCCGTTTTCCGTAGGACTCTCTTCTCTGCCCTGAGTCTCCTTTGGAACTCTGCCGGTTCTCGCTC
+
AAA1AAAACFFFGFGFDF11E0FEGAA000BG1BAA/EEE?HHHHGGEAEEGBHFFHHG>>E?FG/EGGEE0GCHGGGAH//GHHG//>B/</CF11F<GFFHHHHGFH<@CGCGEHGHHHH0GDGGH=CCCGGHGHHGGGGGGGGFFGFEEG?AA;@@B@@:;>FBB9FFFF//;:FFFFFFFFFF/B;:AFF9FFF?BBBFF/BFFFFFFFF;BEFFBFFFFFFF9BFB/;BFF/9B/@@@FFF/;-AA
@M05620:37:000000000-D9766:1:1101:12579:7557 1:N:0:58
ACCACACCTTCTACAATGAGCTGCGTGTGGCTCCCGAGGAGCACCCCGTGCTGCTGACCGAGGCCCCCCTGAACCCCAAGGCCAACCGCGAGAAGATTGGTGAGTGGCCCGCTCCCTCTTCTGGTGGCCGCCTCCCTCCTTCCTGGCCTCCCGGCGCTGCGCCCTTTCTCACTGGTTCTCTCTTCTGCCGTTTTCCGTAGGACTCTCTTCTCTGCCCTGAGTCTCCTTTGGAACTCTGCAGGTTCTAGATC
+
CCDDDDCCFFFFGGGGGGGGGGHHGGGBEFHHHGGGGGGGGHHHHGGGGGGGGHHHHHHGGGGGGGGGGGGHHHHGGGGHGHHHHGGGGGDGGGHHHHHHHGGHHHGGHHGGG-CFHHHHHHFHHHGHHGGGGGHGHHGHHHHHHGGGGGGGGG-ADGGFFFFFFFFFFFFFFB/BFFFFFFFFFFFFFCDDFFFFFFFFFFFFBFFFFFFFFF0BEFFFFFFFFFFFFFE0BFFFFFFBFFFFFF0;0;B
@M05620:37:000000000-D9766:1:1101:21795:7562 1:N:0:58
ACCACACCTTCTACAATGAGCTGCGTGTGGCTCCCGAGGAGCACCCCGTGCTGCTGACCGAGGCCCCCCTGAACCCCAAGGCCAACCGCGAGAAGATTGGTGAGTGGCCTGCTCCCTCTTCTCGTGGCCGCCTCCCTCCTTCCTGGCCTCCCGGCGCTGCGCCCTTTCTCACTTCTTCTCTCTTCTGTCGTTTTCCGTCGGACTCTCTTCTCTGCCCTGAGTCTACTCTGGCACTCTGCCGGTTCTCGCTC
+
BBBBBBBBFFFFGGGGGGGGGCHFGEEEAEHHHGGGGGGFDHHHHGGGAFGGFHFHHHGGGGGGGGGGGGEHHHHGGGGHGHHHHGGGGGGGDDGHBG2??/?FG1F/?1?01FGGFC<DGH1.F..<.<<CDEGFFCEFGCHB0/;GHGEGECG?BCG.@DAB-:BFBB//9///9;FFF//FFFB/9;AFEA/BDF.----9/BBFFFFFFBFBEFFF./;B/9;/;/9/B/;F/B//99@..B/9.:9
@M05620:37:000000000-D9766:1:1101:9960:7616 1:N:0:58
ACCACACCTTCTACAATGAGCTGCGTGTGGCTCCCGAGGAGCACCCCGTGCTGCTGACCGAGGCCCCCCTGAACCCCAAGGCCAACCGCTACCTCTTCTGGTGGCCGCCTCCCTCCTTCCTGGCCTCCCGGAGCTGCGCCCTTTCTCCCTGGTTCTCTCTTCTGCCGTTTTCCGTAGGACTCTCTTCTCTGCCCTGAGTCTCCTTTGGACCTCTGCCGGTTCTAGCTCGGACGAGCACACGTCTGCACTCC
+
CCCCCCCAFFFFGGGGGG5GGGHHGGGBAFHHHFFFDGGGGHHHHGGEGGGGGHHHHHHFGGCGGGGGGGGHGHHGGGGHGHHHHGGGG?</B22BF2??D?FEFFCGGGGHGHHGHHHHH10FGHFGEGGFGGHHHGGGGGHH;CGFFGGGGGGGGGGGGGGGGGGGGGGGG.;FGF0:FFFFFFFFFFFFFFFFBFFFFFFFFFFFF0BFFFFBFBF9DFFFFBFFFFD-9-;:9FFFFFFFF00;;BF
@M05620:37:000000000-D9766:1:1101:21311:7625 1:N:0:58
ACCACACCTTCTACAATGAGCTGCGTGTGGCTCCCGAGGAGCACCCCGTGCTGCTGACCGAGGCCCCCCTGAACCCCAAGGCCAACCGCGAGAAGATTGGTGAGTGGCCCGCTACCTCTTCTGGTGGCCGCCTCCCTCCTTCCTGGCCTCCCGGCGCTGCGCCCTTTCTCACTGGTTCTCTCTTCTGCCGTTTTCCGTAGGACTCTCTTCTCTGCCCTGAGTCTCCTTTGGAACTCTGCAGGTTCTAGCTC
+
1>>1AA1AFFFFEGFDEGG1AAB1EAEFH0FGAFFAEEEE/EGFGGAE/AEEHFHGHHHGGEEEEEEEEEABG1>EGGGE/CGEEGGGGGB</??FFFHHHFHFDDEFF/<@--<FGHHHHHHH0C?GHGGGGCGGHHGHHCGFHEGGGGGGG@--A-AF@@F?@FFFFFFFFF-BFFFFFFFFFFF/;@:AFFFFFFFFFFFFFFFFFFFFFFFFFFFFFFFFFFFFFFFEFFFFFFF/;A;FFF/;/BB
@M05620:37:000000000-D9766:1:1101:22799:7637 1:N:0:58
ACCACACCTTCTACAATGAGCTGCGTGTGGCTCCCGAGGAGCACCCCGTGCTGCTGACCGAGGCCCCCCTGAACCCCAAGGCCAACCGCTACCCCTTCTGGAGGCCGCCTCCCTCCTTCCTGGCCTCCCGGAGCTGCGCCCTTTCTCCCTGGTTCTCTATTCTGCCGTTTTCCGTAGGCCTCTCTTCTCTGCCCTGAGTCTCCTTTGGACCTCTGCCGGTTCTAGCTCGGACGCGCACACGTCTGCCCTCC
+
BBCCCCCCFFFFGGGGGGGGGGHHGGGGHGHHHGGGGGGGGHHHHGGGGGGGGHHHHHHGGGGGGGGGGGGHHHHGGGGHGHHHHGGGGGF/B0???22??2?C//</<EAFGFCEHHHHH10<FGCG<DC-<?:;C-CGGCGGFBFBFFFAGFGBFG0;B0CBBFA;EGGGF.:..;/;;FFFFFFFFFFFFEFF/FFFF//BFBB/9/;FB//BBC-9::FFF/BFFA.--9;;DF-ADAEBE/;9:AD
@M05620:37:000000000-D9766:1:1101:26142:7654 1:N:0:58
GAGGCTGCTTTGGAAGAAACTCATAGATTACTGCAACAGTTCACCCTGGACCTGGAAAAGATTCTTGCCTGGCTTACAGAAGCTGAAACACCTGCCATTGGGAACAGGATGCTACCTGTACGGAAAGCCTCCTAGATGCTTCCACGGACGGAAAAGACGAGCTAAATCACACGAAATTACTCAACTGACGTCTTCTGTAGGACTCTTTTCGATCAACTTGAACAACTCTGAGCATTTGTAGGTTCAACTGC
+
>11>AAFAFF3BEFGG11GGEFB33FDA31FG3F11B0B12D2DFHE0AAF00A00FEA0/1AF221FHDDG000BGG1111F1BFG1GB0?000F111B1//B/>B/0@@G12FEEDF22/>/F/>0B1<F011B221<BG111C/////?//0</0<///.111111111--...0000=0//0/0/::./.C0;;CGC:C/:C09;9-.;.C0BF0000009.=0;090/0;0;00;00;///////;
@M05620:37:000000000-D9766:1:1101:22790:7654 1:N:0:58
ACCACACCTTCTACAATGAGCTGCGTGTGGCTCCCGAGGAGCACCCCGTGCTGCTGACCGAGGCCCCCCTGAACCCCAAGGCCAACCGCTACCTCTTCTGGTGGCCGCCTCCCTCCTTCCTGGCCTCCCGGAGCTGCGCCCTTTCTCACTGGTTCTCTCTTCTGCCGTTTTCCGTAGGACTCTCTTCTCTGACCTGAGTCTCCTTTGGAACTCTGCAGGTTCTAGATCGGAAGAGCACACGTCTGACCTCC
+
AAAAAAAAFFFDFGG45BGGFGCGEEGGH?GHHGG?EEG?FHHHHGGEB1EFEFFHHHHGFGCECFEGGGGHHHHGGGGEGGHEEGGGG?@DH1BGGHHHHHHEEH?CGGGHGHHGHHHHHHHHHHHHGD@DGGFEHCDGGGHGHHG0CFFGFFGGGGGGGGGEGGGDFGGGGGFGGAFFFFFFFFFFFFFFFFFFFFFFFFFFFFFFFFFFFFFF/FFFFFFFF/;FFFFFFFFFFFFFBFEFEF/;FFF
@M05620:37:000000000-D9766:1:1101:18156:7657 1:N:0:58
AGTGCCAGCTCTCAATCGCACAGGGGACCCAGGGCCTGGCCCCTCCATCCAGAAAACCTATGACCTCACCCGCTACCTGGAGCACCAACTCCGCAGCTTGGCTGGGACCTATGTGAGTATCCAGCGTAGGAATCTGGGAGTTGGGGAGGAGTGAGGAGTTGGGGAAAGACAGTCCTAACCGTGGAGGGTTCTGGTAAATGATGGGGTGAGGAGGGGCTCTTTGGCTCCCACCAGTCCCCCTGTCTGGTCTA
+
AA>AAFBFBFFFGGGGGGGGGCHCGGGGGGEHGDEGFGHHCGGHGGGHHHBGHHFGHGHHHHHHHHHFHHHGGEEGHHHHHGHGHHHHGHHHGG?EGGHHGHHGGGHHGHHHHHGHHHHHHHHHHGGGGGGHHHHHHHGGGHHHGGGGGGGHHHHHHGHHHHGGGGHHHHHHHHHGHGHHGGGGGGGGGGGGGGFGGGGGFGGGGGFBFFFFFFBBBBFFFFFFFFFFFFFFFFFFFFFFBFFFFFFFFFB
@M05620:37:000000000-D9766:1:1101:25323:7662 1:N:0:58
ACCACACCTTCTACAATGAGCTGCGTGTGGCTCCCGAGGAGCACCCCGTGCTGCTGACCGAGGCCCCCCTGAACCCCAAGGCCAACCGCGAGCAGTTCTGGTGGCCGCCTCCCTCCTTCCTGGCCTCCCGGAGCTGCGCCCTTTCTCCCTGGTTCTCTCCTCTGCCGTTTTCCGTAGGACTCTCTTCTCTGCCCTTAGTCTCCTTTGGAACTCTGCGGGTTCTAGATCGGAAGAGCAGACGTCTGACCTCC
+
CCCDDCCCFFFFGGGGGGGGGGHHGGGEEGHHHGGGGGGGGHGHHGGGGGGGHHHHHHHGGGGGGGGGGGGHGHHGGGGHGHHHHGGGG/>///2>?22?F??CGGAG-<EHF00<FGDGHHHHHFHH.C--<A.00:A<BFB<00C0::BE0<:0<0</</=:BFB.CBEF09FA?900<:<F0:BF0B0009:B0<:<<0BFF0</00<:FFFF--9@.FFB:0<BE9<...::0/<.9B?FE00/<B.
@M05620:37:000000000-D9766:1:1101:11746:7665 1:N:0:58
AGTGCCAGCTCTCAATCGCACAGGGGACCCCGGGCCTGGCCCCTCCATCCAGAAAAACTATTACCTCCCCCGCTACCTGGAGCACCAACTCCGCCGCTTGGCTGGTACTTATGTGAGTATCCAGCGTGGGAAGGTGGGAGTTGGGGAGGAGTGGGGAGTTGGGGAAAGACAGCCCTAACCGCGGAGGGCCCTCGTTAATGATTTGGTGAGGAGGTGCTCTTCGTTGCCCACTAGTCACCCTTTGTGGTTGT
+
>1>AABB1>CBDBFGGGAFFE0BBAAEEGG00A/EFEBBBBFE/EFCFEG1BB01B0B1@D2@DBF@/B//>EE>EH1BBFFH?BFGHGBBGE?/>>>?F/FG???1?1?22?222@121?G1?0///>-FG..11.-..</0<<-.--;./:..;.;;:9C9A...9//;9.;.////;9-;-9-@-------;---/;/;///;9-/--/-;-;//9///--/-;BFFA-/;;B//;AE/B/;--;--9
@M05620:37:000000000-D9766:1:1101:21964:7682 1:N:0:58
ACCACACCTTCTACAATGAGCTGCGTGTGGCTCCCGAGGAGCACCCCGTGCTGCTGACCGAGGCCCCCCTGAACCCCAAGGCCAACCGCTACCGCTTCTGGTGGCAGCCTCCCTCCTTCCTGGACTCCCGGAGATGCGCCCTTTCTCCCTGGTTATCTCTTCTGCCGTTTTCCGTAGGACTCTATTCTCTGACCTGAGTCTCCTTTGGAACTCTGCAGGTTATAGATCGGAAGAGCACACGTCTGAACTCC
+
>>>>A?1AFFFBAGG1AAF1A111AAAEG0GHCF0AEAECEHHHHGGGA/EA1ABBG0BFGG/ECA/EGGGGHFC>EG///?GC////>/>C0/><//?GGFG?G0<C/FGHE0GEHBGB1FG00<FGHGCCC-C00:ACGGH0;GB0/CF./;0;CFFGG0CFFGGGB/CGF?CGGAF/CFF/BFF/BFFFFBFFFFBFF/BFFFFFF/FFFFB/:FFFF/9;//;BEFF-9FFEBAFF@AFFFF/BFFF
@M05620:37:000000000-D9766:1:1101:22389:7746 1:N:0:58
ACCACACCTTCTACAATGAGCTGCGTGTGGCTCCCGAGGAGCACCCCGTGCTGCTGACCGAGGCCCCCCTGAACCCCAAGGCCAACCGCTACCTCTTCTGGTGGCCGCCTCCCTCCTTCCTGGCCTCCCGGAGCTGCGCCCTTTCTCCCTGGTTCTCTCTTCTGCCGTTTTCCGTAGGACTCTCTTCTCTGACCTGAGTCTCCTTTGGAACTCTGCCGGTTCTAGCTCGGAAGAGCACACGTCTGACCTCC
+
CDDDDDCDFFFFGGGGGGGGGGHHGGGFHGHHHGGGGGGGGHHHHGGGGGGGHHHHHHHGGGGGGGGGGGGGGHHGGGGHGHHHHGGGGGGGH2BFHFGGH?GFFGCGGGGHGHHGHHHHHHHHHHHHGGGGCFHHHGGGGGHHHHH0FGGGGGGGGGGGGGGGGGGFGGGGGGGFGDFFFFFFFHHHFFFFFFFFFFFFFFFFFHFFFFFFFFFF0DFCDFFFF0BFFFDE?FFFFFFFFFEFF9:BFFF
@M05620:37:000000000-D9766:1:1101:15458:7752 1:N:0:58
AGTGCCAGCTCTCAATCGCACAGGGGACCCAGGGCCTGGCCCCTCCATCCAGAAAACCTATGACCTCACCCGCTACCTGGAGCACCAACTCCGCAGCTTGGCTGGGACCTATGTGAGTATCCAGCGTAGGAATCTGGGAGTTGGGGAGGAGTGAGGAGTTGGGGAAAGACAGTCCTAACCGTGGAGGGTTCTGGTAAATGATGGGGTGAGGAGGGGCTCTTTGGCTCCCACCAGTCCCCCTGTCTGGTCTA
+
AA1>AF1FAFFFGGGGGGGGG?H0FGEGGGCHCEGFCGHHGHGHGGCFHHCFFGCGHGHHHHFHHHHCHHHEEEEGHHGHHFHHHHHFGHHHGC?@EGHHGHHGGGHHGHHHHHHHHHHHHHHHHGGGGGHHHHHHHGHGFHHHGGGGGGGHHHHHHGHHHHGGGGFHGHHHHHHHHHHHGGGGFGGGGGGGGGFGGGGGFFFGGGF@FFFFFF@<@@FFFFFFFFFFFFFFFFFFFFFF@FFFFFFFFF/
@M05620:37:000000000-D9766:1:1101:17765:7794 1:N:0:58
AGTGCCAGCTCTCAATCGCACAGGGGACCCAGGGCCTGGCCCCTCCATCCAGAAAACCTATGACCTCACCCGCTACCTGGAGCACCAACTCCGCAGCTTGGCTGGGACCTATGTGAGTATCCAGCGTAGGAATCTGGGAGTTGGGGAGGAGTGAGGAGTTGGGGAAAGACAGTCCTAACCGTGGAGGGTTCTGGTAAATGATGGGGTGAGGAGGGGCTCTTTGGCTCCCACCAGTCCCCCTGTCTGGTCTA
+
A>>AAFBFBFFFGFGGGFFGGCHGGGGGGECGFAEEFFHHGHGHGGHHGGFGGHFFGGHFGGFGHHF3GGHEEEEGHHGHHGFF1FEGG3GHGA/EEBGGEHH//?BGFHHHEHHHGHHFHHHHHGDGGGHHCFHHGGHG?FDHGGGCGGGHHHFHFDGFBHG?EGHHHHHHHFHFHGHHGFGGGGGG;;F0BF009FGFGGGGGGFBFFFFFF?BBBFFFFFFF/BEFFFFFFFFFFFFBFFFFB/9;F/
@M05620:37:000000000-D9766:1:1101:14686:7802 1:N:0:58
AGTGCCAGCTCTCAATCGCACAGGGGACCCAGGGCCTGGCCCCTCCATCCAGAAAACCTATGACCTCACCCGCTACCTGGAGCACCAACTCCGCAGCTTGGCTGGGACCTATGTGAGTATCCAGCGTAGGAATCTGGGAGTTGGGGAGGAGTGAGGAGTTGGGGAAAGACAGTCCTAACCGTGGAGGGTTCTGGTAAATGATGGGGTGAGGAGGGGCTCTTTGGCTCCCACCAGTCCCCCTGTCTGGTCTA
+
BBCCCFFFCFFFGGGGGFGGGGHHGGGGGGGHGGGGGGHHHHGHGGHHHHGHBGBGHGHHHEBHHHHHHHHGGGGGHHHHHHHGHHHHGHHHGG?EFGHHEHHGGGHHGHHHHHHHHGHHHGHHHGEGGGHHHHHHHHHGGHHHGGGGGGGHHGHHHGHHFHGGGGHHHHGHGHHGHHHHG;CGGGGGEFGGGGGFGGGGGGGGGGFAEFFFFFFFFCFFFFFFFFFFFFFFFFFFFFFFFFFFFFFFFFB
@M05620:37:000000000-D9766:1:1101:13079:7826 1:N:0:58
ACCACACCTTCTACAATGAGCTGCGTGTGGCTCCCGAGGAGCACCCCGTGCTGCTGACCGAGGCCCCCCTGAACCCCAAGGCCAACCGCTACCTCTTCTGGTGGCCGCCTCCCTCCTTCCTGGCCTCCCGGAGCTGCGCCCTTTCTCACTGGTTCTCTCTTCTGCCGTTTTCCGTAGGACTCTCTTCTCTGACCTGAGTCTCCTTTGGAACTCTGCAGGTTCTAGATCGGAAGAGCACACGTCTGAACTCC
+
BBCCCCCCFFFFGGGGGGGGGGHHGGGGHGHHHGGGGGGGGHHHHGGGFGGGHHHHHHHGGGGGGGGGGGGHHHHGGGGHGHHHHGGGGGGGHHHHHHHHFHHDHHCGGGGHGHHGHHHHHHHHHHHHGE?DDGHHHGGGGGHHHHHFGGGGGGGGGGGFGGGFGGGFDGGGGFFGGAFFFFFFFFFFFFFFFFFFFFFFFFFFFFFFFFFFFFFFFFFFFFFFF0FFFFFFFFFFFFFFFFEFFFFFFFF
@M05620:37:000000000-D9766:1:1101:21913:7844 1:N:0:58
ACCACACCTTCTACAATGAGCTGCGTGTGGCTCCCGAGGAGCACCCCGTGCTGCTGACCGAGGCCCCCCTGAACCCCAAGGCCAACCGCTACCCCTTCTGGTGGCCGCCTCCCTCCTTCCTGGCCTCCCGGAGCTGCGCCCTTTCTCCCTGGTTCTCTCTTCTGCCGTTTTCCGTAGGACTCTCTTCTCTGCCCTGAGTCTCCTTTGGACCTCTGCAGGTTCTAGCTCGGACGCGCACACGTCTGACCTCC
+
CCCCCCCCFFFFGGGGGGGGGGHHGGGFGGHHHGGGGGEGGHHHHGGGGGGGHHHHHHHGGGGGGGGGGGGHHHHGGGGHGHHHHGGGGGG>F???F???G2?E0<<@CDGGGGHGHHHHH10<FHGHAEG-@CCFHGGGGGHHGGG0CFFEGFGBFGFFFBFGGGGGGGGGG.;.:D/9BFFFFFFFFFF/BEFFBFFFFFFFFFF/:/;FFFFF/;:.;FFFF/FBDF.-:-;>FFFADAEFF;;BBFF
@M05620:37:000000000-D9766:1:1101:25108:7846 1:N:0:58
ACCACACCTTCTACAATGAGCTGCGTGTGGCTCCCGAGGAGCACCCCGTGCTGCTGACCGAGGCCCCCCTGAACCCCAAGGCCAACCGCGAGAAGATTGGTGAGTGGCCCGCTCCCTCTTCTGGTGGCCGCCTCCCTCCTTCCTGGCCTCCCGGCGCTGCGCCCTTTCTCACTGGTTCTCTCTTCTGCCGTTTTCCGTCGGACTCTCTTCTCTGCCCTGAGTCTCCTTTGGCACTCTGCAGGTTCTCGCTC
+
?BABBAABFFFFGGGGFGGGGGHCGGGGHCGHHGGGGGGCFHHHHGFGEAEGFFGHHHHGGGCGGGEGGGGHHHFGGGGHGHHGGGGGGDGGGGHH2DGFGGHHHHGGH<>@DCGGHHHHHHHGHBGHCCFGGGHGHHGHHHHGGBFGGGGGGGGGGGGDFADCFFFFFF/BB/./9BF/BFFFFFFBF@DFFEBFFF.9=-;@9FFFFFFFFFFBEFFFFB/F9FFFFFB/BFFFBFF/:9AFFF9A.AA
@M05620:37:000000000-D9766:1:1101:24088:7856 1:N:0:58
ACCACACCTTCTACAATGAGCTGCGTGTGGCTCCCGAGGAGCACCCCGTGCTGCTGACCGAGGCCCCCCTGAACCCCAAGGCCAACCGCTACCCCTTCTGGCGGCAGCCTCCCTCCTTCCTGGCCTCCCGGAGCTGCGCCCTTTCTCCCTGGTTCTCTCTTCTGCCGTTTTCCGTAGGACTCTCTTCTCTGACCTGAGTCTCCTTTGGACCTCTGCCGGTTCTAGCTCGGCAGCGCACACGTCTGACCTCC
+
ABBABBBBFFFFGGGGGGGGGGHHGGGGHGHHHGGGGGGGGHHHHGGGFGGGFHHHHHHGGGGGGGGGGGGHHHHGGGGHGHHHHGGEGDG>F0??F2??D2<<//><<G0.>FHG/GGHF0CFGFHGEG?F-CHFHGFGGGF9FGFGGGGGBFGFFFGFGGGGGGG9.FEFF.BF../;BBFFFFFFFFF/;BBFBBFFFFFFFFFFE/9FFFFFFAA-AEF/:;BFF;.--.;>CFF?-;EFA/;BBFE
@M05620:37:000000000-D9766:1:1101:11838:7859 1:N:0:58
AGTGCCAGCTCTCAATCGCACAGGGGACCCAGGGCCTGGCCCCTCCATCCAGAAAACCTATGACCTCACCCGCTACCTGGAGCACCAACTCCGCAGCTTGGCTGGGACCTATGTGAGTATCCAGCGTAGGAATCTGGGAGTTGGGGAGGAGTGAGGAGTTGGGGAAAGACAGTCCTAACCGTGGAGGGTTCTGGTAAATGATGGGGTGAGGAGGGGCTCTTTGGCTCCCACCAGTCCCCCTGTCTGGTCTA
+
BCAABFFFBFFFGGFFGGGGGGHHGGGGGGHHGGGGGGHHHHGHGGHGHHHHHHFHHGHHHHHHHHHHHHHGGEFGHGHHHHHHHHHHGHHHGGGGGHHHGHHGGGHHGHHHHHHHHHHHHHHHHGGGGGFFHHHHHHGGGFHHGGGGG.CGHFHHHGHHHHGGGGHHGHHHHHHGHGHHGGGG.EGGAFGGGGFEFGFGGGGGGGFFFFFFFFFFFFFFFFFFFFFFFFFFFFFFFFFFFFFFFFFFFFB
@M05620:37:000000000-D9766:1:1101:13951:7906 1:N:0:58
ACCACACCTTCTACAATGAGCTGCGTGTGGCTCCCGAGGAGCACCCCGTGCTGCTGACCGAGGCCCCCCTGAACCCCAAGGCCAACCGCGAGAAGATTGGTGCGTGGCCCGCTCCCTCTTCTGGTGGCCGCCTCCCTCCTTCCTGGCCTCCCGGCGCTGCGCCCTTTCTCACTGGCTCTCTCTTCTGCCGTTTTCCGTAGGACTCTCTTCTCTGCCCTGAGTCTCCTTTGGAACTCTGCAGGTTCTCGATC
+
BBBBBBBBFFFFGGGGGGGGGGHFGEGGHGHHHGGGGGGGGHHHHGGGEGGGHHHHHHHGGGGGGEFGGGGHHHGGGGGHGHHHHGGGGGGGFGHHH220?/2>FG>/</>D@-<FHHFDD<=D0<..<<-;:.CEHHGCFGGG0/C.B9CE????--;.-=:B=BBFFB9FF/B.;9:BFFF/9::/FC../.:/.;9:DFF/9FFFB///BB/B99...;:9//BF//B/9://B////;.;/9/;/;:
@M05620:37:000000000-D9766:1:1101:21340:7944 1:N:0:58
AGCGCCAGCTCTCAATCGCACAGGGGACCCAGGGCCTGGCACCTCCATACAGAAAACCTATGACCTCACCCGCTACCTGGAGCACCCACTCCGCAGCTTGGCTGGGACCTATGTGAGTATCCAGCGTAGGAATCTGGGCGTTGGGGAGGAGTGAGGAGTTGGGGAAAGACAGTCCTAACCGTGGAGGGTTCTGGTAAATGATGGGGTGAGGAGGGGCTCTTTGGCTCCCACCAGTCCCCCTGTCTGGTCTA
+
>A3>ADBDAFFFGFGGBFFFE2G4F22AEE2BA2A2ABAC2BF3AB2F5BF5DAB2AEAFFAADGDFCFG1>>/>>BFFG?1FHHC1?EFHHDGEEEFDEAFEFF?FG?FFGBGFFGHHFH2>1</E/CDBHCGHFE0/<<>@0--.<-CC<C0<<0C;CGF@D.;../:CBCFGG09BA?EA?.9.-EAAFFBFB9;F9BFFEFFA=.9./9.B;BBE/9B9FFFFF..FA.AFFEFFFBFFFFFFFFF/
@M05620:37:000000000-D9766:1:1101:19261:7950 1:N:0:58
ACCACACCTTCTACAATGAGCTGCGTGTGGCTCCCGAGGAGCACCCCGTGCTGCTGACCGAGGCCCCCCTGAACCCCAAGGCCAACCGCGAGAAGATTGGTGAGTGGCCCGCTCCCTCTTCTGGTGGCCGCCTCCCTCCTTCCTGGCCTCCCGGCGCTGCGCCCTTTCTCACTGGTTCTCTCTTCTGCCGTTTTCCGTAGGACTCTCTTCTCTGCCCTGAGTCTCCTTTGGCACTCTGCCGGTTCTCGCTC
+
CCCCCCCCFFFFGGFGGGEGGGHHGEGBAFHFGGGGDGEGGHHHHGGGGFFGGHGHHHHGGCCGGGGGGGGHGHHGGGGHGHHHHGGGGG@CDGHFHHHFFFFHHFGGH=@CGGGGHHHHHHGHHHGHHGGGGGHGHHGHHHHHHGGGGGGGGGGGGGGFFFFFFFFFFF0FF0/;BFFFFFFFFFFFF@;DFFFFFFADFFFFFFFFFFFFFF:FFFFB/BFFFFFFFFF0BBFFBFF0;>@DFF;A.A9
@M05620:37:000000000-D9766:1:1101:19265:7974 1:N:0:58
ACCACACCTTCTACAATGAGCTGCGTGTGGCTCCCGAGGAGCACCCCGTGCTGCTGACCGAGGCCCCCCTGAACCCCAAGGCCAACCGCGAGAAGATTGGTGAGTGGCCCGCTACCTCTTCTGGTGGCCGCCTCCCTCCTTCCTGGCCTCCCGGAGCTGCGCCCTTTCTCACTGGTTCTCTCTTCTGCCGTTTTCCGTAGGACTCTCTTCTCTGACCTGAGTCTCCTTTGGAACTCTGCAGGTTCTAGATC
+
>AAAA>>>FFFFGGGFFGGGGFHHGGGGEFGHGFGG2EE22F2FGGFEBEEF5FGHFHHG>>0EFGGGGGGGHHHGGGEGGFGH/FGGGGGG@DG2?GGHH<F0GFEFHGADGFGHHHHHHHHH=CEHG<DGGGGGHHDHHHHHHHGGGGGGGGGGGGFGGGC@DFFFBFFFFFF;BFFFFFFFFFFFFD:AFFFFFFAA.BFFFFFFFFFFFFFFFFBFFFFFFFFFFFFFFFFFFBBFFFAFFFFFFBB
@M05620:37:000000000-D9766:1:1101:23784:7991 1:N:0:58
ACCACACCTTCTACAATGAGCTGCGTGTGGCTCCCGAGGAGCACCCCGTGCTGCTGACCGAGGCCCCCCTGAACCCCAAGGCCAACCGCGAGAAGATTGGTGAGTGGCCCGCTCCCTCTTCTGGTGGCCGCCTCCCTCCTTCCTGGCCTCCCGGCGCTGCGCCCTTTCTCACTGGTTCTCTCTTCTGCCGTTTTCCGTAGGACTCTCTTCTCTGCCCTGAGTCTCCTTTGGAACTCTGCAGGTTCTCGATC
+
CCCCCCCCFFFFGGGGGGFGGGHHGFGEEGHHHGGGGGGGGHHHHGGGGGGGHHGHHHHGGGGGGGGGGGGHHHHGGGGHGHHHHGGGGGGGGGHHHHHHHGHHHHGGHHGGG-EGHHHHHHHHHHGHHGGGGGHGHHGHHHHHHGGGGGGGGG?GGGGFFFFFFFFFFFFFFFFBFFFFFFFFFFHFFD;DFFFFFFFDFFFFFFFFHHHFHH0FEFFFFFFFHFFFFFF0BFFFFFF0FFFFFF0A0FF
@M05620:37:000000000-D9766:1:1101:24165:7997 1:N:0:58
AGTGCCAGCTCTCAATCGCACAGGGGACCCAGGGCCTGGCCCCTCCATCCAGAAAACCTATGACCTCACCCGCTACCTGGAGCACCAACTCCGCAGCTTGGCTGGGACCTATGTGAGTATCCAGCGTAGGAATCTGGGAGTTGGGGAGGAGTGAGGAGTTGGGGAAAGACAGTCCTAACCGTGGAGGGTTCTGGTAAATGATGGGGTGAGGAGGGGCTCTTTGGCTCCCACCAGTCCCCCTGTCTGGTCTA
+
CCBBCFFFCFFFGGGGGGGGGGHGGGGGGGHHGGGGGGHHHHGHGGHHHHHHHHHHHGHHHHHHHHHHHHHGGGGGHHHHHHHHHHHHGHHHGGGGGHHHGHHGGGHHGHHHHHHHHHHHHHHHHGGGGGHHHHHHHHHGGHHHGGGGGGGHHHHHHGHHHHGGGGHHGHHHHHHHHHHHGGGGGGGGGGGGGGGGGGGGGGGGGGFFFFFFFFFFFFFFFFFFFFFFFFFFFFFFFFFFFFFFFFFFFFF
@M05620:37:000000000-D9766:1:1101:10453:8021 1:N:0:58
ACCACACCTTCTACAATGAGCTGCGTGTGGCTCCCGAGGAGCACCCCGTGCTGCTGACCGAGGCCCCCCTGAACCCCAAGGCCAACCGCTAGCTGTTCCGGCGGTTGCCTCCCTCCTTCCTGGCCTCCCGGAGCTGCGCCCTTTCTCCCTGGTTCTCTCTTCTGCCGTTTTCCTTAGGCCTCTCTTCTCTGCCCTGAGTCTCCTTTGGACCTCTGCCGGTTCTAGCTCGGACGAGCACACGTCTGAACTCC
+
ABBBAAB>BCCFGFFGGGBBGGHHGGGAAEFBFABB2EEEEHDHHGGEGFEGGHHHGHHEFCCEGGGGGGGHFHHFGGGHGHGHEFFG@/>?FBBBD22/>/<>--<0>F1FECGGHHHHH0/<.GC:CDC-AC./9-@FGGGG;;CB:FFEGGGBFGGGGGGGGFCADFFFF/BBFF//;AFFFFFFFFF/FFFA.9FFF;FFFFF/BFFFFFFF/;B:.AFBF/;FDF.-;-;-@9FFFFFFE//;;BF
@M05620:37:000000000-D9766:1:1101:22225:8032 1:N:0:58
ACCACACCTTCTACAATGAGCTGCGTGTGGCTCCCGAGGAGCACCCCGTGCTGCTGACCGAGGCCCCCCTGAACCCCAAGGCCAACCGCGAGAAGATTGGTGAGTGGCCCGCTCCCTCTTCTGGTGGCCGCCTCCCTCCTTCCTGGCCTCCCGGCGCTGCGCCCTTTCTCACTGGTTCTCTCTTCTGCCGTTTTCCGTAGGACTCTCTTCTCTGCCCTGAGTCTCCTTTGGAACTCTGCAGGTTCTAGATC
+
BCCCCCBCFFFFGGGGGGGGGGHHGGGFHGHHHGGGGGGCGHHHHGGGGGGGHHHHHHHGGGGGGGGGGGGHHHHGGGGHGHHHGGGGGGDGGGHHHFFGGEHHH1FGHHGGG-CFHHHFHHFDH/.<G<<@EGHGHGGFHHHH0/CFGGFG??-:CBGFFFFFAFFFFFBF//:;9BFFFFFFFFFB9@AABEFFDFF..:FFFFFFFFFFFF/;EFFFBFFFFFF/FB//9BFFFFF/BA.BFF//;B/
@M05620:37:000000000-D9766:1:1101:23412:8038 1:N:0:58
ACCACACCTTCTACAATGAGCTGCGTGTGGCTCCCGAGGAGCACCCCGTGCTGCTGACCGAGGCCCCCCTGAACCCCAAGGCCAACCGCTACCTCTTCTGGTGGCCGCCTCCCTCCTTCCTGGCCTCCCGGAGCTGCGCCCTTTCTCCCTGGTTCTCTCTTCTGGCGTTTTCCGTAGGACTCTCTTCTCTGACCTGAGTCTCCTTTGGAACTCTGCCGGTTCTAGCTCGGAAGAGCACACGTCTGACCTCC
+
CCDDCCCCFFFFGGGGGGGGGGHHGGGFFGHHHGGGGGGGGHHHHGGGGGGGHHHHHHHGGGGGGGGGGGGHGHHGGGGHGHHHHGGGGGGGHBBGHFGHH?FE0?BCGGGHGHHGHHHHHHGHHHHHGGGGFGHHHGGGGGHHHHHBFGGGGGGGGGGGGGGGGGGGGGGGGDGFFFBFFFFFFHFHFFH0FFFFFFFFFFFFFFFFF0BFFFFFFFF@FFFFF0FFFFA<.<FFFFFFFFFFF<:<BFF
@M05620:37:000000000-D9766:1:1101:7733:8041 1:N:0:58
ACCACACCTTCTACAATGAGCTGCGTGTGGCTCCCGAGGAGCACCCCGTGCTGCTGACCGAGGCCCCCCTGAACCCCAAGGCCAACCGCGAGAAGATTGGTGCGTGGACCGCTCCCTCTTCTGGTCGCCGCCTCCCTCCTTCCTGGCCTCCCGGCGCTGAGCCCTTTCTCACTGGTTCTCTCTTCTGCCGTTTTCCGTCGGACTCTCTTCTCTGCCCTGAGTCTACTTTGGAACTCTGCAGGTTCTAGATC
+
>AAAB?AAFFFFGGGGGGGFGFHHGFGGGGGHHFGG2EFEEHEGHGGEEEGG5GHHGHHG>E0EFGGGGGGFGHHGGGGHFHHHHGGGGGCC<CG2GHHF?F2>F/</?FDFG->FCGFHHHB0D0<@.@CCGGHGHHFGGGGG09FGGGGGE?-;@BC.;B;ABFFF/F/;99.99BFBFFFFFFB/;BDAFEFBDF.9>=@-9BFFFFFFFFBFFFFFFFFF/FFFFF//9/B///F/B.99FF9F/9B
@M05620:37:000000000-D9766:1:1101:4047:8050 1:N:0:58
ACCACACCTTCTACAATGAGCTGCGTGCGGCTCCCGAGGAGCACCCCGTGCTGCTGACCGAGGCCCCCCTGAACCCCAAGGCCAACCGCGCCAACATCTGGTAGGCGCCTCCCTCCGTCCCGGCCGCCGGGACCTGCGCCCTTGTTCACGGCCTCCCGCTGCTGCCGGCTTCCGCAGTACTTGGCTCTTTTGCCTTATTCTCCAGGTGAAGTCTGCATGTTCTGCGTCTGAATAGCAAACTTGTAGGCTCC
+
AAAAABB3CFFFGGGGFGEAGBHEEEE22AA2A2BAAEEGCHHFHGGG?EE1@@3FGHB0/E@EGAGEEECFG?/EFDEFAFHHHGF@D?//////0111111?/1>@<A..<<0<.<.<.<--------;--;/9;9BABG/./:;//.;--;..;.-;-.9BF.9--;@.:..9-9/9/////99//////9////;//////////////9B///://;///-;@..////;/://.///9////;F.
@M05620:37:000000000-D9766:1:1101:22385:8102 1:N:0:58
ACCACACCTTCTACAATGAGCTGCGTGTGGCTCCCGAGGAGCACCCCGTGCTGCTGACCGAGGCCCCCCTGAACCCCAAGGCCAACCGCGAGAAGATTGGTGAGTGGCCCGCTACCTCTTCTGGTGGCCGCCTCCCTCCTTCCTGGCCTCCCGGAGCTGCGCCCTTTCTCACTGGTTCTCTCTTCTGCCGTTTTCCGTAGGACTCTCTTCTCTGCCCTGAGTCTCCTTTGGAACTCTGCAGGTTCTAGATC
+
BBBBBBAAFFFFGGGGGGGGGDGBEEGGH?GHHGGGDGGGGHHHHGGGFEGFGHHHHHHGGGGGGGGGGGGGHHHGGGGHGHHHHGGGGGGGCDH1FHHCGFDGHGEGHHGGG-CHHHHGHGHHFBDFHGGGFGHGHHGGHHHGHEGGGGGGG@-@GGGGGGGB?FF/BFFFFFF;BFFFFFFFFFFFF;;DFEFFFFFD?FFFFFFFFFFFFF/FEFFFFFFFFFFBFFEBFFFFFFBBBAAFFF/BBBB
@M05620:37:000000000-D9766:1:1101:7506:8113 1:N:0:58
ACCACACCTTCTACAATGAGCTGCGTGTGGCTCCCGAGGAGCACCCCGTGCTGCTGACCGAGGCCCCCCTGAACCCCAAGGCCAACCGCTAGCAGTTGTGGCGGCCGCCTCCCTCCTTCCTTGCCTCCCGGAGCTGCGCCCTTTTTCCCTGGTTCTCTCTTCTGCCGTTTTCCTTAGGCCTCTCTTCTCTGCCCTGAGTCTCCTTTGGACCTCTGCCGGTTCTAGCTCGGACGGGCACACGTCTGGGCTCC
+
CCCCCCC>CFFFGGGGGG5FGGHHGGGBAEHGHBFE?EFGGHGHHGGAEEEGGHHHHHHAEEGGGGGGGGGHFHHGGGGHGHHHHGGGFC</BB2BB22<?/<@//><@EAHGF<CHHHHG00<CG0C:CC-ADCFFGGGGGGF0;CF9BFFFGGBFG:FFCFFFFFDAFFFFFFBFE0BFFBFFFFFFBFFFFFFBFFFF:;FFFFF0FFFFFF0B=D;9EF0B:FFFA.---;-@.9:@FEFE//.;:.
@M05620:37:000000000-D9766:1:1101:7536:8119 1:N:0:58
ACCACACCTTCTACAATGAGCTGCGTGTGGCTCCCGCGGAGCACCCCGTGCTTCTGACCGCGGCCCCCCTGAACCCCAAGGCCAACCGCGACATCTTCTGGTGTCCGCCCCCCTCCTTCCTGGCCTCCCGTAGCTGCGCCCTTTCTCACTGGTTCTCTCTTCTGCCGTCTTCCGTAGGACTCTCTTCCCTGACCTGAGTCTCCTTTGGAACTCTCCAGGTTCTAGATCGGAAGAGCACAAGTCTGAACTCC
+
AABBBBB>CBBBGGGGGG5FGGHHEE?E4BGHHFBB2AAE0AGHHGGABBEF5FGGHBG>///>>EFGGG/FBGFFED??FHHHHCFFCC/</?<1>=>F1><.>F.>>-<-:;=:/00;C<CA;0;;E9.;..00;--.--;C=;;;C0/;;///9/;/;;//99-;-9./:;;.:.;//9BFFFF/;//./;9././//;;/;//999///;/;/99999/:/9;/;.99;;.9/:9..//;/;9F/;9
@M05620:37:000000000-D9766:1:1101:13480:8142 1:N:0:58
ACCACACCTTCTACAATGAGCTGCGTGTGGCTCCCGAGGAGCACCCCGTGCTGCTGACCGAGGCCCCCCTGAACCCCAAGGCCAACCGCTACCTCTTCTGGTGGCCGCCTCCCTCCTTCCTGGCCTCCCGGAGCTGCGCCCTTTCTCACTGGTTCTCTCTTCTGCCGTTTTCCGTAGGACTCTCTTCTCTGACCTGAGTCTCCTTTGGAACTCTGCAGGTTCTAGATCGGAAGAGCACACGTCTGAACTCC
+
AAAABAAAFFFFFGG4AFBFDDCCEBEEHEHHHGGAEEG?EHHHHGAF1BEAGFCGHHHGGGGGFF>EGGGHHGEFGGGGFHHECFGCC<CDC1BDF1FHH?FDG<@CDGGHGHHGHHHHHGFHFBGHGGGGD@F/CDGGGGHG:GH0;FGF9FFGGGGGGBGGGGGEEGGGGDGGGGFFFFFFFFFFFFFFFFFFFFFFFFFFFFFFFBFFFFFB/FF9F/;BF/;FFFFFFFFFFFFFBFFFFFFFFFF
@M05620:37:000000000-D9766:1:1101:24098:8201 1:N:0:58
ACCACACCTTCTACAATGAGCTGCGTGTGGCTCCCGAGGAGCACCCCGTGCTGCTGACCGAGGCCCCCCTGAACCCCAAGGCCAACCGCTACCCCTTCTGGTGGCCGCCTCCCTCCTTCCTGGCCTCCCGGAGCTGCGCCCTTTCTCCCTGGTTCTCTCTTCTGCCGTTTTCCGTAGGACTCTCTTCTCTGACCTGAGTCTCCTTTGGAACTCTGCCGGTTCTAGCTCGGAAGAGCACACGTCTGACCTCC
+
BBBBBBBAFFFFGGGGGGGFGFHHGEGA4EHGHGGGEGGCEHHHHGGG?EEEHHFHHHGGGGCGGGGGGGGHHHHGGGGHGHHHGGGGGGGGH0?FG?FGH<FF<?BFGGGGGHHGHHHHGFHHHHHHGGGGGGHHHGGGGGHHGGG0CFGGGGGGGGGGGGGGGGGDGFGGFFFFDFBFFFFFFFFFFFFBFFFFFFFFFFFFFFFFFEFFFFFF/DF;DFFFF/BFFFD.AFFFFFFFFFFFFB/BFFF
@M05620:37:000000000-D9766:1:1101:15322:8218 1:N:0:58
AGTGCCAGCTCTCAATCGCACAGGGGACCCAGGGCCTGGCCCCTCCATCCAGAAAACCTATGACCTCACCCGCTACCTGGAGCACCAACTCCGCAGCTTGGCTGGGACCTATGTGAGTATCCAGCGTAGGAATCTGGGAGTTGGGGAGGAGTGAGGAGTTGGGGAAAGACAGTCCTAACCGTGGAGGGTTCTGGTAAATGATGGGGTGAGGAGGGGCTCTTTGGCTCCCACCAGTCCCCCTGTCTGGTCTA
+
AAAAAFFFAFFFGGGGGGGGG2BAFEEFGGGHFFEFFGHHGFEFEGHHHHHHDGBGGFHFFAAFGDEGHHHEE/>>CGHHHHHHHGFHGHHHEGGGGHHHGHHGGGHHGHHHHHHHHHHHHHHHHGGGGGHHHHHHHHHGGHHHGGGGGGEGHHHHHGHGHHGGGGHHHHHHHHHHHHHHGGGGGGGGEFGGGGFGGGGGGGGGGGFFFFFFFFFFFFFFFFFFFFFFFFFFFFFFFFFFFFFFFFFFFFF
@M05620:37:000000000-D9766:1:1101:8401:8234 1:N:0:58
ACCACACCTTCTACAATGAGCTGCGTGTGGCTCCCGAGGAGCACCCCGTGCTGCTGACCGAGGCCCCCCTGAACCCCAAGGCCAACCGCGCGAAGATTGGTGAGTGGCCCGCTCCCTCTTCTGGTGGCAGCCTCCCTCCTTCCTGGCCTCCCGGCGCTGCGCACTTTCTCCCTGGTTCTCTCTTCTGCCGTTTTCCGTCGGACTCTCTTCTCTGCCCTGAGTCTCCTTTGGCACTCTGCCGGTTCTCGCTC
+
AAAAAAA1BCCFGGGGGG1AF1FGEEF0ABGGFAFECEEECGHHHGG/EEEGFHHHHHH/>>?EGGGGGGGHFHHGGGGHGHHHHGGGGG/>@BCCGGFFFFGFGHGGG<>@C?EECCFFDD0<GFGH/.:CGHHGFHGHFHHHB/FFGGGGGG-AA@G9@@-;;FF9BB/9B/-;BFFFBFFFFFF//;;AFE/BBF-@@9@@/;FFFFFFFF/9;FFFFFBFFFF/;B/99/BF/9;/@@@BFF9A-A9
@M05620:37:000000000-D9766:1:1101:26606:8262 1:N:0:58
AGTGCCAGCTCTCAATCGCACAGGGGACCCAGGGCCTGGCCCCTCCATCCAGAAAACCTATGACCTCACCCGCTACCTGGAGCACCAACTCCGCAGCTTGGCTGGGACCTATGTGAGTATCCAGCGTAGGAATCTGGGAGTTGGGGAGGAGTGAGGAGTTGGGGAAAGACAGTCCTAACCGTGGAGGGTTCTGGTAAATGATGGGGTGAGGAGGGGCTCTTTGGCTCCCACCAGTCCCCCTGTCTGGTCTA
+
ABAABFFFBFFFGGGGGGGGGFHHGGGGGGHHGGGGGGHHHHGHGGHHHHHHHHHHHGHHHHHHHHHGHHHGGGGGHHHHHHHHHHGHGHHHGGCGGHHHGHFGGGHHGHHHHHHHHHHHHHHHHGEGGGHHHHHHHHHGFHHHGGGGGGGHHHHHHGHHHHGGGGHHHHHHGHHHHHHHGGGGGGGGCFGGGGFGGGGGGGGGGGFFFFFFFFFFFFFFFFFFFFFFFFFFFFFFFFFFFFFFFFFFFFF
@M05620:37:000000000-D9766:1:1101:14601:8272 1:N:0:58
ACCACACCTTCTACAATGAGCTGCGTGTGGCTCCCGAGGAGCACCCCGTGCTGCTGACCGAGGCCCCCCTGAACCCCAAGGCCAACCGCTACCTCTTCTGGTGGCCGCCTCCCTCCTTCCTGGCCTCCCGGAGCTGCGCCCTTTCTCACTGGTTCTCTCTTCTGCCGTTTTCCGTAGGACTCTCTTCTCTGACCTGAGTCTCCTTTGGAACTCTGCAGGTTCTAGATCGGAAGAGCACACGTCTGAACTCC
+
CCCCCBCBFFFFGGGGGGGGGGHHGGGGHGHHHGGGGGGGGHHHHGGGEGGGHHHHHHHGGGGGGGGGGGGHHHHGGGGHGHHHHGGGGGGGHHHHHHHHHHHGHHGGGGGHGHHGHHHHHHHHHHHHGGCGGGHHHGGGGGHHHHHGGGGGGGGGGGGFGGGGGGGGGGGGGGGGGGFFFFFFFFFFFFFFFFFFFFFFFFFFFFFFFFFFFFFFFFFFFFFFF0FFFFFFFFFFFFFFFFFFFF0;BFF
@M05620:37:000000000-D9766:1:1101:9359:8293 1:N:0:58
ACCACACCTTCTACAATGAGCTGCGTGTGGCTCCCGAGGAGCACCCCGTGCTGCTGACCGAGGCCCCCCTGAACCCCAAGGCCAACCGCTACCTCTTCTGGTGGCCGCCTCCCTCCTTCCTGGCCTCCCGGAGCTGCGCCCTTTCTCCCTGGTTCTCTCTTCTGCCGTTTTCCGTAGGACTCTCTTCTCTGACCTGAGTCTCCTTTGGACCTCTGCCGGTTCTAGATCGGAAGAGCACACGTCTGAACTCC
+
BBBBBBBBFFFFGGGGGGFGGGHHGFGBGGHHHGGGGGGGGHHHHGGGGEGGHHHHHHHGGGGGGGGGGGGHHHGGGGGHGHHHHGGGGGC<F2BFGG2GH<FDHFCGAEGHGGHGHHHHHEBGFHFHGGG?ADHGHCGGGGHHBGH0;FGGFGGGGGGGGGGGGGGD?GGGG?CFDF/BFFFFFFFFFFF/;FFFFFFFFFFFFFFFF/;FFFFF/@D;AEFFF/FFFFD9A?FFFFFFFAFFFF9FBFF
@M05620:37:000000000-D9766:1:1101:19160:8310 1:N:0:58
TCTGCGTCTTTTTAATCCACTCCTCGATTCCTGCCCCAGCTCCCCCTGTCCCTATAACCGTTTCTTACCTGGCTTCCAGAAGCTGCAACCACCCGTCCGGTCCTCCAGGCTGCTCCCCGTCAGGCCCGGCTCCTCGCCGCCTCCCCGGGAGTCACCGCGCTGCTGAACCAATGGCAAGTCCGTCAGGCCTTTCCGCTTTAGCACTCTTGTGGATCCCCTTGCCCACTTCTCAGCATTTGTCCTTGTCCCTG
+
1>>>A1>>>A3BBABFG3BG1B0A0BBFAFGHHHHHG0B0BBFFGG/BBBG1B1BBFHHEGGBF2D2DBGHHHH0BFFG1BFG11@BFGBBFFGEFG/>EEGGH1BBGH/BGGHDGGG?C//CG0F/<CGGGGHGGGG?-CCGHGGCGGGGGHHFG.-CGGGBGGGG/;9EGGGGGGGF00CEGFFFF?FFFFFFFFFFFFFFFFFFFFFFF/BFF-:FFF/BFFEFFFFFFFF/BFFFFBFFFFF/9;FB
@M05620:37:000000000-D9766:1:1101:14854:8318 1:N:0:58
AGTGCCAGCTCTCAATCGCACAGGGGACCCAGGGCCTGGCCCCTCCATCCAGAAAACCTATGACCTCACCCGCTACCTGGAGCACCAACTCCGCAGCTTGGCTGGGACCTATGTGAGTATCCAGCGTAGGAATCTGGGAGTTGGGGAGGAGTGAGGAGTTGGGGAAAGACAGTCCTAACCGTGGAGGGTTCTGGTAAATGATGGGGTGAGGAGGGGCTCTTTGGCTCCCACCAGTCCCCCTGTCTGGTCTA
+
BCCBAFFFCFFFGGGGGGGGGGHHGGGGGGHHGGGGGGHHHHGHGGHHHHHHHHGHHGHHHHHHHHHHHHHGGFGGHGHHHHHHHHHHGHHHGGGGGHHHGHHGGGHHGHHHHHHHHHHHHHHHHGGGGGHHHHHHHHHGGHHHGGGGGGGHHHHHHGHHHHGGGGHHHHHHHHHHHHHHGGFGGGGGCFGGGGFGGGGGGGGGGGFFFFFFFFFFFFFFFFFFFFFFFFFFFFFFFFFFFFFFFFFFFFF
@M05620:37:000000000-D9766:1:1101:15150:8323 1:N:0:58
ACCCACCTTCTACAATGAGCTGCGTGTGGCTCCCGAGGAGCACCCCGTTCTGCTGACCGAGGCCCCCCTGAACCCCAAGGCCAACCGCTACCTCTTCTGGTGGCCGCCTCCCTCCTTCCTGGCCTCCCGGAGCTGCGCCCTTTCTCACTGGTTCTCTCTTCTGCCGTTTTCCGTAGGACTCTCTTCTCTGACCTGAGTCTCCTTTGGAACTCTGCAGGTTCTCGATCGGAAGAGCACACGTCTGAACTCCA
+
ABAABAAFFFDBDBFFF5BGFG4EEEFHDAGGGGE2EE2EHEHHFGEE1BFGH53DFGGGGGGGGGGGEFGHHHGGGGHGHHGHGGGED<BGFGHHHHHHHHGH<BCGGDHGHHGHHHHHFEHHHHHGGGGGGHHHGGGGGHHHHHGHHGGGGGGGGGGGGGGGGGEGGGGGGGGGGFGFFFFFFFFFFF/FFFFFFFFFFFFFFFFFFFFFFFF/;AAFFF/;FFFBFFFFFFFFFFFBFFFFF/FFFF/
@M05620:37:000000000-D9766:1:1101:14870:8325 1:N:0:58
AGTGCCAGCTCTCAATCGCCCCGGGGACCCAGGGCCTGGCCCCTCCATCCAGACAACCTATGACCTCACCCGCTACCTGGAGCACCAACTCCGCCGCTTGGCTGGGACCTATGTGAGTATCCAGCGTAGGAATCTGGGAGTTGGGGAGGAGTGAGGAGTTGGGGAAAGACAGTCCTAACCGTGGAGGGTTCTGGTAAATGATGGGGTGAGGAGGGGCTCTTTGGCTCCCACCAGTCCCCCTGTCTGGTCTA
+
1>>>ADDFAFFFF1FGGFG?EAA00AEABEAABABEBBFGAFEAEGFHHH1B1/>BBEH1F12BGHH1FHHEEE>EGFFBFGF?FG>GEFHH/?/EC<CGCGHF/BGHGFFHHHBGB?DGH1BGFCEGCFFGBGHGHHHFAGGHGGCC?CGHGH0CFCHHHEC-ACGEGFGF0BFFGFFAA;9?BEB@-9-BFFFBBBF/;BFFFFB;--ABAB@??@FFFFFFFFBAFFF-EFFFFFFF;EFFFFFB;/;
@M05620:37:000000000-D9766:1:1101:19170:8326 1:N:0:58
GAGGCTGCTTTGGAAGAAACTCATAGATTACTGCAACAGTTCCCCCTGGACCTGGAAAAGTTTCTTGCCTGGCTTACAGAAGCTGAAACAACCCGTAAGGTCCTACAGGATGCTACCCGTAAGGAAATGCTCCTAGAAGACTCCAAGGGAGTAAAAGAGCTGATGAAACAATGGCAAGTAAGTCAGGCATTTCCGCTTTAGCACTCTTGTGGATCCAATTGAACAATTCTCAGCATTTGTACTTGTAACTG
+
A?AA>ACACBB@GABA4FBBGFHFHGGDG5BAFB4AFGAFHDDFGGABA2BBGGFBB32ABDGFGFFBBFGGFAB3BBFFFBEFGB3DBB?B1?>E/BBBBBGGBGBBBBBB?E??BF?/>>BB??F3BBBBGHBBBFFF?32BBBB//?/?@@>22?@@@???1???<C<1DG?CFCG<=><1=10><<>>==<<A.E=0<DGCGGCG0::::</:<:;::CCCBC;9;;99FB;CFG0;;;C0;=F;;0
@M05620:37:000000000-D9766:1:1101:6072:8348 1:N:0:58
ACCACACCTTCTACAATGAGCTACGTGTGGCTCCCGAGGAGCACCCCGTGCTGCTGACCGAGGCCCCCCTGAACCCCAAGGCCAACCGCTACCCCTTATGGGGGAAGCCTCCCTCCTTCCTTTACTCCCGGAGCTGCGCCCTTTCTACATGGTTCTCTCTTCTGCCGTTTTCCTTAGGACTCTCTTCTCTGCCCTGAGTCTACTTTGGACCTCTGCCGGTTCTGGCTCGGACAAGCACACGTCTGAAGTCC
+
AAAAAAAAFFFDG3FD3AGGGDBFF000AAGFFFFEEGGGCCHHAEG/EAEGHFH1G00A>EEGG/EGGGFFHHHGGGCHF>GEHG/>EE//B0?/01111</<>/?/?GHHC0F.<1FGH111=1<>.<ACC?GHFCCC-@G00;0<;0;;0;9CFF00;9CBFF@BGGGGG0CGFFF9CCFFFFFF;9BFFEF-BFFF//;9BFFFFFF-BFB/;@@-9AB//;;F@@F@--;-B-BF@FFFA///;;F
@M05620:37:000000000-D9766:1:1101:6395:8370 1:N:0:58
ACCACACCTTCTACAATGAGCTGCGTGTGGCTCCCGAGGAGCACCCCGTGCTGCTGACCGAGGCCCCCCTGAACCCCAAGGCCAACCGCTAACGTTTCTGGTGGCCGCCTCCCTCCTTCCTTTCCTCCCGGAGCTGCGCCCTTTCTCCCTGGTTCTCTATTCTGCCGTTTTCCTTAGGCCTCTCTTCTCTGCCCTGAGTCTCCTTTGGACCTCTGCCGGTTCTAGCTCGGACGCGCACACGTCTGACATCC
+
CCCCCCCCFFFFGGGGGGGGGGHHGGGEGGHHHGGGDGGGGHHHHGGGGGGGHHHHHHHGGGGGGGGGGGGHGHHGGGGHGHHHHGGGDGD<?<22??2>>2=/0?><AEDGFF<CGHHHH11>FFGH<.<-<ACCFFGGGG/GGFHG;CF?FGGFGF0;;0;BBFCDGGGGGF0;0F0CCFFFFFBFF0BFFEFFBFBFF9;B99BBFFFFFBFBFDC-.;FBB:FFFF.--:99@-@AF..BE009;BF
@M05620:37:000000000-D9766:1:1101:19464:8382 1:N:0:58
ACCACACCTTCTACAATGAGCTGCGTGTGGCTCCCGAGGAGCACCCCGTGCTGCTGACCGAGGCCCCCCTGAACCCCAAGGCCAACCGCTACCTCTTCTGGTGGCCGCCTCCCTCCTTCCTGGCCTCCCGGAGCTGCGCCCTTTCTCACTGGTTCTCTCTTCTGCCGTTTTCCGTAGGACTCTCTTCTCTGACCTGAGTCTCCTTTGGAACTCTGCAGGTTCTAGATCGGAAGAGCACACGTCTGAACTCC
+
ABBCCBBBFFFFGGGGGGGGGGHHGGGGHGHHHGGGDGGGGHHHHGGGEGGGGHHHHHHGGGCEFGGGGGGHHHHGGGGHGHHHHGGGG@DFFFGGHFGHBGCAGHB@@EDHGHHGHHHHHHHGHHGGGD?C@DFHHGGGGGFHGGHGGGGGFFGBFFF0FGGGGGD99FGFGF:FFFFFFFFFFFFFFFFBFFFFFFFFFFFFFFFBFFFFFFFFFBFAFFFFFFFFFFFFFFFFFFF?BAEFEFFFFFF
@M05620:37:000000000-D9766:1:1101:25776:8390 1:N:0:58
AGTGCCAGCTCTCAATCGCACAGGGGACCCAGGGCCTGGCCCCTCCATCCAGAAAACCTATGACCTCACCCGCTACCTGGAGCACCAACTCCGCAGCTTGGCTGGGACCTATGTGAGTATCCAGCGTAGGAATCTGGGAGTTGGGGAGGAGTGAGGAGTTGGGGAAAGACAGTCCTAACCGTGGAGGGTTCTGGTAAATGATGGGGTGAGGAGGGGCTCTTTGGCTCCCACCAGTCCCCCTGTCTGGTCTA
+
>>3>>DFFBFFFFDADBAFEEEB4AEEEEEFGEEEA2BFFAG2FEGHHHCFGBGEABEGGHGEHHFHHHHHGEEEGHHBBBBBFFH???3BBEE//E3BFEGGGEEFFEGFGFHHFGFGHHHBGHG/<>CDGGFHFHGGEEBFHGGFG?AEFHFGGHECGHHGCCDEFCGFGGFHHFF:GA;E?AEGG99FGBF;FFFFFB;BFEDFBEFFFDFBB?>EFFFFFFFFFFF?DAABFFFFFBFFFBBFF;/;
@M05620:37:000000000-D9766:1:1101:6791:8435 1:N:0:58
AGTGCCAGCTCTCCATCGCACAGGGTACCCATCCCCTGGCCCCTCCAGCCAGAAAACCTATGACCTCACCCGCCCCCTGGCGCACCCCCTCCGCAGCTTGACTGGAACCTCTGTGAACATCCAGCGTAGGAATCTGGGCGTTGGCGCGGCGTGCGGCGTCGGCGCCAGCCCGTACTAACCCTGGCGGCTTCTGGTAAATGAAGGGCTGAGGAGGCGCACTTTGGCCCCCTCCAGACCCCCTCACTGGCCTA
+
>>>>>BD11BFFGGGBBAA1E0F0FA011110A0BA0BBG0FE/EE01BA0000B0BEA1AB2FHAB1B00>>//>E//B0>?>EEC/>E//<?//>B1B01BFG0B<FHBGHF2221@@GF@<GGG/>A11?GGGFF.-ACC0/<.<CCGGG.A@--;-9@-;-----A9>@-AE//;F-AFEA@;-;@FFFFFBF9FF//;B--;99AE:-9-9@-@@FF/;B/;@@-BF-;/:;-;@@--9;BB-:99
@M05620:37:000000000-D9766:1:1101:27190:8444 1:N:0:58
AGTGCCAGCTCTCAATCGCACAGGGGACACAGGGCCTGGCCCCTCCATACAGAAAACCTATGACCTCACCCGCTACCTGGAGCACCAACTCCGCAGCTTGGCTGGGACCTATGTGAGTATCCAGCGTAGGAATCTGGGAGTTGGGGAGGAGTGAGGAGTGGGGGAAAGACAGTCCTAACCGTGGAGGGTTCTGGTAAATGATGGGGTGAGGAGGGGCTCTTTGGCTCCCACCAGTCCCCCTGGCTGGTCTA
+
AAAABFFFBFFFGGGGGGGGGGGCBAAE2BF2AFEEFGFGFHGAEFHH5BGHHGBH3E3FGFHHHHHHHC1EG>EFHBGFFGHHHHCGFGHCEEEFFGGG/F3?EE0B/2BF23BGGHHHF3HFHG/?/C<2@2>>F<0/<0<?CD<@D.<><0DC0<G.<CFCGDCCG//C0CCFBFF.-9.AC?.-EGG0F9F00;0/BB/BA..;.;;/.9@D-9.////;/;BEEF?DF.B9/9:AF....ADB//;
@M05620:37:000000000-D9766:1:1101:13344:8449 1:N:0:58
AGTGCCAGCTCTCAATCGCACAGGGGACCCAGGGCCTGGCCCCTCCATCCAGAAAACCTATGACCTCACCCGCTACCTGGAGCACCAACTCCGCAGCTTGGCTGGGACCTATGTGAGTATCCAGCGTAGGAATCTGGGAGTTGGGGAGGAGTGAGGAGTTGGGGAAAGACAGTCCTAACCGTGGAGGGTTCTGGTAAATGATGGGGTGAGGAGGGGCTCTTTGGCTCCCACCAGTCCCCCTGTCTGGTCTA
+
>>AABFFFBFFFGGGGGGGGCGGHAEGGGGHHGGGGGCGFFHGEGGFHFHGEECEHHGGHHHGHHHFGHGGGGGCGHFHEGHHECHHHGFHHGGEEGFHCECE/<??G?GHHGGHHHHHGHFHHFG?ECG1FF1<FGH0F/?GFGGECGADGHHFGCAGHHHCGGGFHHFHHFFFHHHHHGC9BEEDGGGFFGFGB9FFBFFFFEDFBEFFFDDBBBBEB/BFFBFFEFFFFFFFFB/ADBEBFE/BFBF/
@M05620:37:000000000-D9766:1:1101:7968:8457 1:N:0:58
GAGGCTGCTTTGGAAGAAACTCATAGATTACTGCAACAGTTCCCCCTGGACCTGGAAAAGTTTCTTGCCTTGCTTACAGAAGCTGAAACAACCCGTAAGGTCCTACAGGATGCTACCCGTAAGGAAAGGCTCCTAGAAGACTCCAAGGGAGTAAAAGAGCTGATGAAACAATGGCAAGTAAGTCAGGCATTTCCGCTTTAGCACTCTTGTGGATCCAATTGAACAATTCTCAGCATTTGTACTTGTAACTG
+
BBBBABFAFDFBGBBFGGFGGGHHHGFHHHGHHHBGFHGHHBDBFEECEGFGHHFB332FBFHDGFGBBG5BGHHBB5FGGHFGHBBFBFAF>?>1>EGGGBBFHHF33FGE2FBBEBE>E?G?FGG0B?BFCFGFGHHH2B2?BFGE?F?AFGGB2?@@1<FDFFGGGHF<?G<CF<>=FF==FGCFG1>D=<.<.<C=0==<0;CCG:CDG0<CFH0CGCGHFF0;0C900;FGGGG;CF9F;0;C;9F
@M05620:37:000000000-D9766:1:1101:10027:8471 1:N:0:58
GAGGCTGCTTTGGAAGAAACTGACAAGCCAGGGACACAAGATCGGAAGACCACACGTCTGTACTCTAGTCACCTTCAGGAATCTCGTATGCCGTCTCCTGCTTGAAAAAAAAATAACAATCTAGCAGAGCAACCTGGGAGTTGGGGACGACTGAGGAGTTCGTCAAAGATAGCCTCTATCGCCGAGGTGTGGCTTCAATTACACGATGCTCAGCGTTTGTCATTGTCCCACCCCCGCCCCGGCCACAACAT
+
A?ABBACAFFFFGGGFCGGGG5B4BA4BFAFHGGGGGHGHHFHHEECEA3FAA1B0BGHF5BDAD55BBFF5AFFHHH3FG3GGFB1B334B>1>12BGHBFFEGBGDCEE/>0232B2223333222/2220@200/0/?<11<//----C./0<<.G/<<.<<.00;000;<0//00<...----9.;...;./;0C0000/.-;../9/9/...-.;///;;9BBF/.;.---;;B--9-;-...../
@M05620:37:000000000-D9766:1:1101:4017:8493 1:N:0:58
ACCACACCTTCTACAATGAGCTGCGTGTGGCTCCCGAGGAGCACCCCGTGCTGCTGACCGAGGCCCCCCTGAACCCCAAGGCCAACCGCTAACGTCTTCGGTGGCCCCCTCCCTCCTTCCGTGCCCCCCGGCGCCGCGCCCTTTCTCCCTGATTCTCTCCTCTGCCGATTTCCTTAGGCCTCTCTTCTCTGCCCTGAGACTCCTTTGGCCCTCTGCAGGTTCCAGCTCGATCGTGCAGGCGCCTGATCTCC
+
BCCCCBBCFFFFGGGGGGGGGGHHGGGGHGHHHGGGGGGGGHHHHGGGGGGGHHHHHHHGGGEGGGGGGGGHHHHGGGGHGHHHHGGGGGG/B/2/?=?/?FDDHH//>@/?FHHGH1=0.>>CG/<<C@-::--;;-ADG-:BFFFFFFF/:09:BFF/0;;0F0--9;ABBBB00;F0BFFFFF9B09;BFEF?:90;BB00:BB/0:A.;BB9:BA.BF00:/90.-/:-/:;A0.9@-@AEF0;BBF
@M05620:37:000000000-D9766:1:1101:16116:8530 1:N:0:58
AGTGCCAGCTCTCAATCGCACAGGGGACCCAGGGCCTGGCCCCTCCATCCAGAAAACCTATGACCTCACCCGCTACCTGGAGCACCAACTCCGCAGCTTGGCTGGGACCTATGTGAGTATCCAGCGTAGGAATCTGGGAGTTGGGGAGGAGTGAGGAGTTGGGGAAAGACAGTCCTAACCGTGGAGGGTTCTGGTAAATGATGGGGTGAGGAGGGGCTCTTTGGCTCCCACCAGTCCCCCTGTCCGGTCTA
+
AA1>A11CAC@FBGGFGCFAEEGA0EFGGEHHGGGCFAG0FHGHGGEFAGFGF0AFHGFHHGFHGHHHHHHEGG?FHBFFHGG>AGFHGFHHGGGGG0GHGHHGCGHHGFHHHHHHHHHHHHHHHGCGGGHHHHHHHGHGGHHHCCGGGGGHHHHHHGHHHH?GGGHHHHHHFHHHHHHHGEAAGGGGCFGGGGCFGGGGGGGGGGF@FFFFFF?@@@FFFFFFFFFFFFFFFFFFFFFF@FFFFF?@@FF
@M05620:37:000000000-D9766:1:1101:15471:8538 1:N:0:58
ACCACACCTTCTACAATGAGCTGCGTGTGGCTCCCGAGGAGCACCCCGTGCTGCTGACCGAGGCCCCCCTGAACCCCAAGGCCAACCGCTACCTCTTCTGGTGGCCGCCTCCCTCCTTCCTGGCCTCCCGGAGCTGCGCCCTTTCTCACTGGTTCTCTCTTCTGCCGTTTTCCGTAGGACTCTCTTCTCTGACCTGAGTCTCCTTTGGAACTCTGCAGGTTCTAGATCGGAAGAGCACACGTCTGAACTCC
+
BBCDCCCCFFFFGGGGGGGGGGHHGGGGHGHHHGGGGGGGGHHHHGGGFGGGHHHHHHHGGGGGGGGGGGGHGHHGGGGHGHHHHGGGGGGGHHHHHHHHHHHGHHGGGGGHGHHGHHHHHHHHHHHHGFCGGGHHHGGGGGHHHHHBFGGGGGGGGGGFGGGFGGGCDGGGGGFGGGFFFFFFFFFFFFHFFFFFFFFFFFFFFFFFFFFFFFFFFFFFFFFFFBFFFFFFFFFFFFFFFFFFEF0BFFF
@M05620:37:000000000-D9766:1:1101:21023:8543 1:N:0:58
ACCACACCTTCTACAATGAGCTGCGTGTGGCTCCCGAGGAGCACCCCGTGCTGCTGACCGAGGCCCCCCTGAACCCCAAGGCCAACCGCGAGAAGATTGGTGAGTGGCCCGCTACCTCTTCTGGTGGCCGCCTCCCTCCTTCCTGGCCTCCCGGCGCTGCGCCCTTTCTCACTGGTTCTCTCTTCTGCCGTTTTCCGTAGGACTCTCTTCTCTGACCTGAGTCTCCTTTGGAACTCTGCAGGTTCTAGATC
+
BBBBBBBBFFFFGGGGGGGGGGHHGFGEHGHHHGGGGGGGGHHHHGGGGGGGHHHHHHHGGGGGGGGGGGGHHHHGGGGHGHHHHGGGGGFGGGHHHHHHHGFHHHGGHHGGG-AGHHHHHHHHGHGHHGGGGGHGHHGHHHHFHHGGGGGGGG-ADGGFFFFFFFFFFFFFFFFFFFFFFFFFFFFFF@AAFFFFFFFFBFFFFFFFFFFFFF/BFFFFFFFFFFFBFFFFFFFFFFF/BAFFFF/;/FB
@M05620:37:000000000-D9766:1:1101:11659:8550 1:N:0:58
ACCACACCTTCTACAATGAGCTGCGTGTGGCTCCCGAGGAGCACCCCGTGCTGCTGACCGAGGCCCCCCTGAACCCCAAGGCCAACCGCTACCTCTTCTGGTGGCCGCCTCCCTCCTTCCTGGCCTCCCGGAGCTGCGCCCTTTCTCCCTGGTTCTCTCTTCTGCCGTTTTCCGTAGGACTCTCTTCTCTACCCTGAGTCTCCTTTGGACCTCTGCCGGTTCTAGCTCGGAAGAGCACACGTCTGAACTCC
+
DDDDDDCBFFFFGGGGGGGGGGHHGGGBCFHHHGGGGGGGGHHHHGGGGGGGGHHHHHHGGGGGGGGGGGGHHHHGGGGHGHHHHGGGGGGCGBBFHBGGH?FF0?BDGGGHGHHGHHHHHFFGHHHHGGGGGGHHHGGGGGHHGHH0FFGGFGGGGGGGGGGGGGGFGGGGG.CFFD0FFFFFFFFFFF00<FFFFFFFFFFFFFFFFBFFFFFFBAF@DFFFF0BFFFD?DAFFFFFFFFFFE00<BFF
@M05620:37:000000000-D9766:1:1101:14788:8563 1:N:0:58
ACCACACCTTCTACAATGAGCTGCGTGTGGCTCCCGAGGAGCACCCCGTGCTGCTGACCGAGGCCCCCCTGAACCCCAAGGCCAACCGCGAGAAGATTGGTGAGTGGCCCGCTCCCTCTTCTGGTGGCCGCCTCCCTCCTTCCTGGCCTCCCGGCGCTGCGCCCTTTCTCACTGTTTCTCTCTTCTGCCGTTTTCCGTAGGACTCTCTTCTCTGCCCTGAGTCTCCTTTGGAACTCTGCCGGTTCTCGCTC
+
BBBBBBAAFFFFGGGGGGGFGFHHGGGBAEHFHFGGGGGGDHHHHGGGDEGGFHHHHHHCGGCEGGGGGGGHGHHGGGGHGHHHHGGCFGBD?DHHHHHHHGHHHHEFH?/@D-CGHHBGHHBGGHGHGGGGGGHGHGGHHHHHHEFGGGGGGGBGDGGFFFFFFFFFBF:FF//9;BFFFFFFFFF9B@;AFFFFFB.DFFFFFFFFEFFFFF/BFFFFFFFFFFFFFFF/BFFFBFF/;B;AEF/A.;.
@M05620:37:000000000-D9766:1:1101:4551:8568 1:N:0:58
ACCACACCTTCTACAATGCGCTGCGTGTGGCTCTCGAGGAGCACCCCGTGCTGCTGACCGAGGCCCCCCTGAACCCCAAGGCCAACCGCTCACTCTTCTGGTGGCCGCCTCCCTCCTTCCTGGCCTCCCGGAGCTGCGCCCTTTTTCCCTGGTTCTCTCTTCTGCCGTTTTCCTTAGGCCTCTCTTCTCTGCCCTGAGTCTCCTTTGGACCTCTGCCGGTTCTAGCTCGGACGAGCACACGTCTGGACTCC
+
AAAAAAA1BCFFGGGGGG1EFGGGGGGAAEGGG0BE1EEECHHHHGG/AEFGGHGHHHH>E@CGGGGGGGEHHHHGGGGHGHHHHGGGGG@<B11??12?F??C00>>CGGHGH<>GHHHH10FGH<<<<CGGGHHHGGGGGHH0;CF9FFGGGGFGG9FF9;FGGGGGGGGGBFFGGBFFFFFFFFF;BFFFFFFFFFFF;BFFFFFFFFFFFF9;@@@BFF/B;BBB<?@9-;-=AB;@AFFE//9;;B
@M05620:37:000000000-D9766:1:1101:19740:8569 1:N:0:58
AGTGCCAGCTCTCAATCGCACAGGGGACCCAGGGCCTGGCCCCTCCATCCAGAAAACCTATGACCTCACCCGCTACCTGGAGCACCAACTCCGCAGCTTGGCTGGGACCTATGTGAGTATCCAGCGTAGGAATCTGGGAGTTGGGGAGGAGTGAGGAGTTGGGGAAAGACAGTCCTAACCGTGGAGGGTTCTGGTAAATGATGGGGTGAGGAGGGGCTCTTTGGCTCCCACCAGTCCCCCTGTCTGGTCTA
+
AAAAAFFFBFFFGGGGGGGGGGHHGGGGGGGHGGGGGGHHHHGHGGHHHHHHHHHHHGHHHHHHHHHGHHHGGEEGHGHHHHHHHHHHGHHHGGGGGHHHGHHGGGHHGHHHGHGHGHHHHHHHHGGGGGHHHHHHHHHGGHHHGGGGGGGGHHHHHGHHHHGGGGHHHHHHHHHHHHHHGGGGGGGGCFGGGGGGGGGGGGGGGGFFFFFFFFFFFFFFFFFFFFFFFFFFFFFFFFFFFFFFFFFFFFB
@M05620:37:000000000-D9766:1:1101:4545:8586 1:N:0:58
ACCACACTTTCTACAATGAGCTGCGTGAGGCTCACGAGGAGCACCCCTTGCTGCTGACCGAGGCCCCCCTGAACCCCAAGGCCAACCGCTCACATTTTCCGAGGGCGCCTTCCTCCTTCCTTTCCTGCAGGCGCTGCTCCCTTTTTCCTTGGTTCTCTCTTCTGCCGTTTTCCTTATGCGTCTCTTCTCTGCCCTGTGTCTTCTTTGGCCCTCTGCCGGATCTAGGTCGGCCGTGCACACGTCTGTGCTCC
+
AAAA>>A11BBBFF1AGGBBBFGHGGG00BB0B1BB0AAAAA/BBEE/BBBFFHGHGHG/A/E>FEGFEEAF1FFEEEEFGH?FHEGG/></B122B2B1//<<//></?/??1??>GHHHF>>FF1<0<><AC--<0=CGGCG0;CG0<:/;CH0CC:;C;;CFF9CCFGGGGG0090.;=AFGGGG99BFFFFF/9;B//;;FFB//;AFAF///;>-9;B/;/;B@-----;-A//:@FE;A;//;;;
@M05620:37:000000000-D9766:1:1101:23507:8597 1:N:0:58
ACCACACCTTCTACAATGAGCTGCGTGTGGCTCCCGAGGAGCACCCCGTGCTGCTGACCGAGGCCCCCCTGAACCCCAAGGCCAACCGCTACCTCTTCTGGTGGCCGCCTCCCTCCTTCCTGGCCTCCCGGAGCTGCGCCCTTTCTCCCTGGTTCTCTCTTCTGCCGTTTTCCGTAGGACTCTCTTCTCTGACCTGAGTCTCCTTTGGAACTCTGCCGGTTCTAGCTCGGAAGAGCACACGTCTGACCTCC
+
CCCCCCCCFFFFGGGGGGFGGGHHGEGBCEHGGGGGGGEEFHGHHGGGGGGGGHGHHHHGGGGGGGGGGGGHGHHGGGGHGHHHHGGGCDFBG2BFGB?FG??D0?>CGGGHGHHGHHHHHB<GGHHHGGGGGGHHHGGGGGHHHHHGGGGGGFGGGGGGGGGGGGGDGGGGG.FA?F9BFFFFFFFFFFF0BFFFFFFFFFFFFFFFF0BFFFFFFDF9AEFFFBFFFFA.::AFFFFFFFFFF:;BBFF
@M05620:37:000000000-D9766:1:1101:11149:8613 1:N:0:58
ACCACACCTTCTACAATGAGCTGCGTGTGGCTCCCGAGGAGCACCCCGTGCTGCTGACCGAGGCCCCCCTGAACCCCAAGGCCAACCGCTACCTCTTCTGGTGGCCGCCTCCCTCCTTCCTGGCCTCCCGGAGCTGCGCCCTTTCTCCCTGGTTCTCTCTTCTGCCGTTTTCCTTAGGACTCTCTTCTCTGCCCTGAGTCTCCTTTGGAACTCTGCCGGTTCTAGCTCGGAAGAGCACACGTCTGCACTCC
+
CCCDCDCDFFFFGGGGGGGGGGHHGGGGHGHHHGGGGGGGGHHHHGGGGGGGHHHHHHHGGGGGGGGGGGGHHHHGGGGHGHHHHGGGGGGBG2BBGBFGH?FG??>CGGGHGHHGHHHHHF0FGHHHGGGGGGHHHGGGGGHHGHHEGGGGGGGGGGBGFFGGGGGGGGGGG0CFGFCFFFFFFFFFFHHBFFFFFFFFFFFFFFFFFBFFFFFFEBA;DFFFFFFFDFD.A;FFFFFFFFFFF00;;BF
@M05620:37:000000000-D9766:1:1101:26794:8613 1:N:0:58
ACCACACCTTCTACAATGAGCTGCGTGTGGCTCCCGAGGAGCACCCCGTGCTGCTGACCGAGGCCCCCCTGAACCCCAAGGCCAACCGCGAGAAGATTGGTGAGTGGCCCGCTACCTCTTCTGGTGGCCGCCTCCCTCCTTCCTGGCCTCCCGGCGCTGCGCCCTTTCTCACTGGTTCTCTCTTCTGCCGTTTTCCGTAGGACTCTCTTCTCTGCCCTGAGTCTCCTTTGGAACTCTGCAGGCTCTCGATC
+
ABBCCCCCFFFFGGGGGGGGGGHHGGGGHGHHHGGGGGGGGHHHHGGGGGGGFHHHHHHGEGGGGGGGGEGHHHHGGGGHGHHHHGEEGGGGGGHHHDGFGFFFG1F/F/<DC->FFDGBGHGHDGGHFCGG.DGGGHGHHHHFHFGFGFGE.CGGGA?.-;ADFFFFFFFFBFF9/:FFFFBFFFFB/;:.9A9B.;99./9FFFF/FFFFFFBFEBAB9FFFFFF/FBF/BBFFFFB/BF.:FF/D/;:
@M05620:37:000000000-D9766:1:1101:21220:8616 1:N:0:58
ACCACACCTTCTACAATGAGCTGCGTGTGGCTCCCGAGGAGCACCCCGTGCTGCTGACCGAGGCCCCCCTGAACCCCAAGGCCAACCGCTACCTCTTCTGGTGGCCGCCTCCCTCCTTCCTGGCCTCCCGGAGCTGCGCCCTTTCTCCCTGGTTCTCTCTTCTGCCGTTTTCCGTAGGACTCTCTTCTCTGACCTGAGTCTCCTTTGGAACTCTGCCGGTTCTAGCTCGGAAGAGCACACGTCTGACCTCC
+
BBCCCCCDFFFFGGGGGGGGGGHHGGGEEGHHHGGGGGGGGHHHHGGGFGGGHHHHHGHGGGGGGGGGGGGHGHHGGGGHGHHHHGGGDGGDH?BGHBGHHFGEFFBFGGGHGHHGHHHHHHHHHHHHGGGGGGHHHGGGGGHHHHHBFGGGGGGGGGGGGGGGGGGGGGGGGGGF.DFFFFFFFFFHFHHBFFFFFFFFFFFFFFFFF1BFFFFFBDF<DFFFF1FFFFDFDFFFFFFFFFFFF<<BBFF
@M05620:37:000000000-D9766:1:1101:5092:8664 1:N:0:58
AGCCCCCGCTCTCCAGGGCACAGGGTTCCTAGTGCATGGCCCCTCCCTCAAGACACCCTACGACCGCACCCACCCCCTCGGCCACCCGCTCGGCAGTTCAGCTGGGACGTATGTGCGTATCCCGCGTCGGGCTCTGGTCGTTGGGGCGGCGTGCGGCGTTGGGGCCCGCCCGTCCTCACCGTGGCGGGTTCTGGTAAATTCTGGGGTGCGTCGGGGCTCGTTGGCTCCCCCCAGTCCCCCTGTCTGGTCTA
+
>111>>1>>1>AGFB10AA0A0B0BB0AA2DD1DD22DFG0BABBEFF001A1B00BEAG0//B>/>>>>?/?/?>EE/>>/?>FHE/>BB//?/>0??22?1?FF?C/?/?01?>.>.<FG1.>@C-;:-:;;/<00C-AC9.--9@=-9;9A@@?@-@@-;@?@@-@;--;;A9B/:-9AE@?@-@@FFFFF;///9B/;9BF@:@-;->-----99-;-9A/;BEE-A?;AF/FFFF@EBB:FFFBB/
@M05620:37:000000000-D9766:1:1101:26818:8684 1:N:0:58
ACCACACCTTCTACAATGAGCTGCGTGTGGCTCCCGAGGAGCACCCCGTGCTGCTGACCGAGGCCCCCCTGAACCCCAAGGCCAACCGCGAGAAGATTGGTGAGTGGCCCGCTCCCTCTTCTGGTGGCCGCCTCCCTCCTTCCTGGACTCCCGGCGCTGCGCCCTTTCTCACTGGTTCTCTCTTCTGCCGTTTTCCGTAGGACTCTCTTCTCTGACCTGAGTCTCCTTTGGCACTCTGCAGGTTCTAGATC
+
AAAAAAAAFFFFG3FE3G1AGCHHAAA00AAFAAAA0EEEFCHHHG?E/ABAFHF1GGFE@EGGGCG?GGFCFFFAGGEH/<GC<F/<>C<<B/FB>11?1??G1?/?F</-<-.<0FGGHG0DGGG.<A--;AGCCG./;CF00;/;C//9A--:-AA?@-;@-//B/B9FFFF//:BB9BFF/;BB/@-ABEFFBF-AB9/B;/B9BFFFFF/9999BFFFF/BF/9/B//;B9::F//9AFFF/B/;B
@M05620:37:000000000-D9766:1:1101:15633:8687 1:N:0:58
ACCACACCTTCTACAATGAGCTGCGTGTGGCTCCCGAGGAGCACCCCGTGCTGCTGACCGAGGCCCCCCTGAACCCCAAGGCCAACCGCGAGAAGATTGGTGAGTGGCCCGCTCCCTCTTCTGGTGGCCGCCTCCCTCCTTCCTGGCCTCCCGGCGCTGCGCCCTTTCTCACTGGTTCTCTCTTCTGCCGTTTTCCGTAGGACTCTCTTCTCTGCCCTGAGTCTCCTTTGGAACTCTGCAGGTTCTCGCTC
+
CCCCCCCCFFFFGGGGGGGGGGHHGGGBAEHHHGGGGGGGGHHHHGGGGGGGHHHHHHHGGGGGGGGGGGGHHHHGGGGHGHHHHGGGGGGGGGHHHHHHHGFHHHGGHHGGG-EGHHHHHHEHHHGHHGGGGGHGHHGHHHHHHEFGGGGGGAAGGGGFFFFFFFFFFFFFF0/;BFFFFFFFFFFFFFDFFFFFFFFDFFFFFFFFFFFFFFBFFFFFFFFFFFFFFFFBFFFFFFF0FFFFFF0E.;.
@M05620:37:000000000-D9766:1:1101:16002:8690 1:N:0:58
ACCACACCTTCTACAATGAGCTGCGTGTGGCTCCCGAGGAGCACCCCGTGCTGCTGACCGAGGCCCCCCTGAACCCCAAGGCCAACCGCTACCCCTTCTGGTGGCCGCCTCCCTCCTTCCTGGCCTCCCGGAGCTGCGCCCTTTCTCCCTGGTTCTCTCTTCTGCCGTTTTCCGTAGGACTCTCTTCTCTGCCCTGAGTCTCCTTTGGACCTCTGCAGGTTCTAGTTCGGAAGAGCACACGTCTGACCTCC
+
CCCCCBBCFFFFGGGGGGGGGGHHGEGFFGHHHGGGGGGCGHHHHGGGGGGGHHHHHGHFGGGGGGGGGGGHHHHGGGGHGHEG/F<ECDDGH0/?F2DGF<GA?0<</?CGF0GAHDGHHHEHFHHHEFD?-:.//-AE:AGH90;0/:F?F0B09;BFF9B0CFCDGGFGF.9.A;B/:BBBF/9BB:F/B.BAB//:BFFFFFFBF/:BB/BF/B.A/BFBF/;9EBDEA9A//.BF;9EFA///9B:
@M05620:37:000000000-D9766:1:1101:13821:8726 1:N:0:58
ACCACACCTTCTACAATGAGCTGCGTGTGGCTCCCGAGGAGCACCCCGTGCTGCTGACCGAGGCCCCCCTGAACCCCAAGGCCAACCGCTACCTCTTCTGGTGGCCGCCTCCCTCCTTCCTGGCCTCCCGGAGCTGCGCCCTTTCTCCCTGGTTCTCTCTTCTGCCGTTTTCCGTAGGACTCTCTTCTCTGCCCTGAGTCTCCTTTGGACCTCTGCCGGTTCTAGCTCGGAAGAGCACACGTCTGACCTCC
+
CCCCCCCBFFFFGGGGGGGGGGHHGGGB4EHHHGGGDFGGGHHHHGGGDEGGGHFHHHHGGGFGGGGGGGGHHHHGGGGHGHHHHGFGGGGDH2BFDBGHHGGGCFCCGGGHGHHGHHHHHDFGHHHHGGGGGGHHHGGGGGHHHHHFGGGGGGGGGGGGGFGGGGGGGGGGG.CFGDBFFFFFFFFFFFFFFFFFFFFFFFFFFFFFF0BFFFFFFFFCFFF;FFFFFFD.A;FFFFFFFFFFE:0;BFF
@M05620:37:000000000-D9766:1:1101:19481:8734 1:N:0:58
ACCACACCTTCTACAATGAGCTGCGTGTGGCTCCCGAGGAGCACCCCGTGCTGCTGACCGAGGCCCCCCTGAACCCCAAGGCCAACCGCGAGAAGATTGGTGAGTGGCCCGCTACCTCTTCTGGTGGCCGCCTCCCTCCTTCCTGGCCTCCCGGAGCTGCGCCCTTTCTCACTGGTTCTCTCTTCTGCCGTTTTCCGTAGGACTCTCTTCTCTGACCTGAGTCTCCTTTGGAACTCTGCAGGTTCTAGATC
+
ABCCCCCCFFFFGGGGGGGGGGHHGGGGHGGHHGGGGGGGGHHHHGGGGGGGDGHHHHHGGGCGGGGGGGGHHHHGGGGHGHHHHGGGGGGGFGHHHHHHHEHFHGGFHHFGGGGHHHHHHHHH=GGGHDGGGGHGHHGHHHHHHHGGGGGGGGAGGGGGGGGFFFFFFFFFFFF:BFFFFFFFFFHHF@;AFFFFFFFA.FFFFFFFHHHFFFFFFHFFFFFFFFFFFFFFFFFFFFFFFFFFFFFFFFE
@M05620:37:000000000-D9766:1:1101:3603:8745 1:N:0:58
ACCACACCTTCTACAATGAGCTGCGTGTGGCTCCCGAGGAGCACCCCGTGCTGCTGACCGAGGCCCCCCTGAACCCCAAGGCCAACCGCTACCTCATCTGGTGGCCGCCTCCCTCCTTCCTGGCCTCCCGGACCTGCGCCCCTTTCCACTGGTTCTCTCTTCTGCCGTTTTCCGTAGGACTCTCTTCTCTGCCCTTATCCTCCTTTCGAACTCTGCAGGCTCTAGATCGCAAGAGCACACTTCTGGACTCC
+
AAAAAAAAFFFFFGGG3GG1F1FFGE0EG0FGCFF?EEG?EH/GHGGGECFGGGHFHHHG/EEEG/EGGGGCCEHGGG?HAEHHCFG/C/B/0111B12111?C00/////FF<0CHDGHHB00>GCC.E@---//.-;E--.;00=0C00/;0=000=000009;-.;BEG0.0--9/BFFFFF//;FFFBF-B////;99B9///-9-;EB//;/;--9;/;F/9F?-----9-/A-A//:/9//-9/9
@M05620:37:000000000-D9766:1:1101:21129:8749 1:N:0:58
ACCACACCTTCTACAATGAGCTGCGTGTGGCTCCCGAGGAGCACCCCGTGCTGCTGACCGAGGCCCCCCTGAACCCCAAGGCCAACCGCGAGAAGATTGGTGAGTGGCCCGCTCCCTCTTCTGGTGGCCGCCTCCCTCCTTCCTGGCCTCCCGGCGCTGCGCCCTTTCTCACTGGTTCTCTCTTCTGCCGTTTTCCGTAGGACTCTCTTCTCTGCCCTGAGTCTCCTTTGGAACTCTGCAGGTTCTCGATC
+
AAAAAAAAFFFFGGGGFGG1G1F1EAEEAEFGCFGEEGGGGHHHHGGGEGGGHHHHHHHGGGEGGEGGGGGFHFHGGGFHCEGHHG<<BCC@/C0FGHHHHGHHHHGGHHCGGCFGHHHHHGHHGHGHHGGGGGHGHHGHHHHHHGFGGGGGG?-AGGGF@@F@@FFFFFFFFFEBFFFFFFFFFFFFF@BBFFFFFFFBFFFFFFFFFFFFFF/FFFFFFFFFFFFFFFFBFFFFFFF/BFFFFFBE/;-
@M05620:37:000000000-D9766:1:1101:4948:8751 1:N:0:58
AGTGCCAGCTCTCCATCGCACAGGGTACCCAGTGCCTGGCCCCTCCATCCAGAAAACCTATGACCGCACCCGCAACCTGGAGCACCCTCTCAGCAGCTTGGCTGGGACCTATGTGAGTATCCAGCGTCGGAATCTGGGCGTTGGGGCGGCGTGCGGCGTTGGGGCCCGCCCGTCCTAACCGTGGCGGGTTCTGGTAAATGATGGGGTGAGGAGGGGCTCTTTGGCTCCCACCAGTCCCCCTGTCTGGTCTA
+
>>11>BFBAFFFGGGGBAE1E0GCG00BBBBF11B11BFHGHGHGGHHHAFGFHH0BEGH1AFGH/AEFEG>>/>>GH>B0BBFGHG/?FB12B1>BBBB?F>FGGHHGHFHHHFBFHHHHH2FH@E/>B</?GHHHH/ACGGFCC.<C;AA@AAG-@@@@?@@---9-@-9@BFFFFFF?FF@-@@@@FFFFFFFFFBF/FFFFFF@FFF/AB;@@@FFFFFFFFFFFFFFAFFFFFFF@FFFFFFFFFB
@M05620:37:000000000-D9766:1:1101:11003:8757 1:N:0:58
ACCACACCTTCTACAATGAGCTGCGTGTGGCTCCCGAGGAGCACCCCGTGCTGCTGACCGAGGCCCCCCTGAACCCCAAGGCCAACCGCTACCGCTTCTGGTGGCCGCCTCCCTCCTTCCTGGCCTCCCGGAGCTGCGCCCTTTCTCCCTGGTTCTCTCTTCTGCCGTTTTCCGTAGGACTCTCTTCTCTGCCCTGAGTCTCCTTTGGAACTCTGCAGGTTCTAGCTCGGAAGAGCACACGTCTGACCTCC
+
1>>>AA1AFFFDFGG1EFGBAABEABEBGEHHCFFEEEE?FHHHHGEGA/EEHEAGHFCEGGGGEG>EGGGHHGF?EGGE/EHE<FE<B/BCC/BC?/1FB?FFH0@CG/EHGHHGHHHHEG0.CGHHEGGCC?CCG-;EGG/0C009CFGG/B;0;FFGG00CFF@.AFGG0-;FBB;/BFFFF//:/B//BAFF9FFFFFFFFFF/B/9FFFFFFFFABFFFF//:B@F-::9BFFFF@-AFF//;BFF
@M05620:37:000000000-D9766:1:1101:23389:8764 1:N:0:58
ACCACACCTTCTACAATGAGCTGCGTGTGGCTCCCGAGGAGCACCCCGTGCTGCTGACCGAGGCCCCCCTGAACCCCAAGGCCAACCGCGAGAAGATTGGTGAGTGGCCCGCTACCTCTTCTGGTGGCCGCCTCCCTCCTTCCTGGCCTCCCGGAGCTGCGCCCTTTCTCACTGGTTCTCTCTTCTGCCGTTTTCCGTAGGACTCTCTTCTCTGACCTGAGTCTCCTTTGGGACTCTGCAGGTTCTAGATC
+
AABAAABBFFFFGGGFGGGGFGFHEEEEHCFGHGGGEFG2EGFHHGGGGGGGDGHCFGHGGG0FFGGGGGGHHHHGGGGHGHHHHGGEG>C?CDHGHHHHHGHCGGAFHGDGGGGHHHHHHHHHDHGHHGGGGGHGHHEHHHHHHHGGGGGGGGFGGGGGGFEDFFFFFFFFFFF;FFFFFFFFFFFFF@9AFFFFFFFDFFFFFFFFFFFFFFFFFFFFFFFFFFF9;F/DEFFFFBBFFFAFFFFFFFF
@M05620:37:000000000-D9766:1:1101:22014:8780 1:N:0:58
ACCACACCTTCTACAATGAGCTGCGTGCGGCTCCCGAGGAGCACCCCGTGCTGCTGACCGAGGCCCCCCTGAACCCCAAGGCCAACCGCGAGAAGATTGGTGAGTGGCCCGCTCCCTCTTCTGGTGGCCGCCTCCCTCCTTCCTGGCCTCCCGGCGCTGCGCCCTTTCTCACTGGTTCTCTCTTCTGCCGTTTTCCGTAGGACTCTCTTCTCTGCCCTGAGTCTCCTTTGGCACTCTGCAGGTTCTCGATC
+
ABAABBBBFFFFDGGFBGGGFFEHEAE2A2EE?FGEFGEGGDAF1EGCEFGGGGFGHHHGGECEG?EEGEEHFGHGGDGEEHGEHFGC@DDGCAGFGGGFHGGGHHGGH<@DG?EGHHHHHHFHHHGHHGGGGGHGHGGGGGGGGGGGGGGGGG-BBBBFBBFBBFFFFFBFFFBFFFFFFFFFFFFFFB9AFEFFFB?DFFFFFFFFFFFFFFFFFFFFFFFFFFFFFFF/FFFFFFF/BFAFFFFF/99
@M05620:37:000000000-D9766:1:1101:16931:8794 1:N:0:58
AGTGCCAGCTCTCAATCGCACAGGGGACCCAGGGCCTGGCCCCTCCATCCAGAAAACCTATGACCTCACCCGCTACCTGGAGCACCAACTCCGCAGCTTGGCTGGGACCTATGTGAGTATCCAGCGTAGGAATCTGGGAGTTGGGGAGGAGTGAGGAGTTGGGGAAAGACAGTCCTAACCGTGGAGGGTTCTGGTAAATGATGGGGTGAGGAGGGGCTCTTTGGCTCCCACCAGTCCCCCTGTCTGGTCTA
+
AA3>AFFFBFFFGGGFFGGAG?HCGEEGGGHH2EFEGFHHGHGHGGHGHHHHHHHGHGHHHHHHHHHHHHHGGEEGHHHHBGHHHHHHGHHHEGCGGHGGGHHGGGHHGHHHHHHHHHHHHHHHHGGGGGHHHHHHHHHGGHHHGGGGGGFHGHHHHGHHHGGGGGHFHHHHHHHHHHHHGGGGDGGGAFGGGGGGGGGGGGGGGGFBFFFFFFBBBBFFFFFFFFFFFFFFFFFFFFFFBFFFFFFFFFB
@M05620:37:000000000-D9766:1:1101:11651:8816 1:N:0:58
ACCACACCTTCTACAATGAGCTGCGTGTGGCTCCCGAGGAGCACCCCGTGCTGCTGACCGAGGCCCCCCTGAACCCCAAGGCCAACCGCGAGAACATGTCCCAGCCGCCTGCCTCCCTCCCGCCTCCCCTGGCCGCCTCCCTTCTTCCCTGCCTCCCGCTTCTGCCGCCTTTCTCAGTGGTTCTCTCTTCTGCCGTTTTCTGCTTGGCTCTCTTCTCTGACCTGCGTCGCCTTTGGAACTCTGCAGGCTCT
+
BBBABBBBFFFFGGGGGGGAGAEGGEFBFEHHFFGFGGGGGHHHHGGGGFGGHHHHHHHGGGGGGGGGGGGHHHHGGGGHAGHHHGG/B?C///10?122211?0/>>/?.0>1>..>0>..--...../=..;--;.;EFG0/0;C0/0;..;C.C.--.;CFG0--9:A/B//;/9//;.///:BF////BF-9./;F//////.//////;////;//;F..-;B--.../;/;////;////..;F/
@M05620:37:000000000-D9766:1:1101:14496:8849 1:N:0:58
AGTGCCAGCTCTCAATCGCACAGGGGACCCAGGGCCTGGCCCCTCCATCCAGAAAACCTATGACCTCACCCGCTACCTGGAGCACCAACTCCGCAGCTTGGCTGGGACCTATGTGAGTATCCAGCGTAGGAATCTGGGAGTTGGGGAGGAGTGAGGAGTTGGGGAAAGACAGTCCTAACCGTGGAGGGTTCTGGTAAATGATGGGGTGAGGAGGGGCTCTTTGGCTCCCACCAGTCCCCCTGTCTGGTCTA
+
AAAAAFFFBFFFGGGGGGGGGGHGGGGGEGHHFFGG2FHHCHGGGGHHHHHHFHHHHGHGHHEHHHHHHHHGGEEGHHHHHHHHHHHHGHHHGGGFGHHHGHHGGGHHGHHHHHHGHHHHHHHHHGGGGGHHHHHHHHHGGHHHGGGGGGGHHFHGHG/CGHGGGGHHHHHHHFHHHHHHGDEGGGGG;AGGGGGGGGGGGGGGGGFFFFFFFFFFFFFFFFFFFFFFFFFFFFFFFFFFFFFFFFFFFF/
@M05620:37:000000000-D9766:1:1101:16396:8859 1:N:0:58
ACCACACCTTCTACAATGAGCTGCGTGTGGCTCCCGAGGAGCACCCCGTGCTGCTGACCGAGGCCCCCCTGAACCCCAAGGCCAACCGCGAGAAGATTGGTGAGTGGCCCGCTACCTCTTCTGGTGGCCGCCTCCCTCCTTCCTGGCCTCCCGGAGCTGCGCCCTTTCTCACTGGTTCTCTCTTCTGCCGTTTTCCGTAGGACTCTCTTCTCTGACCTGAGTCTCCTTTGGAACTCTGCAGGTTCTAGATC
+
CCCCCCCCFFFFGGGGGGGGGGHHGGGGHGHHHGGGCGGGGHHHHGGGGGGGHHHHHHHGGGFGGGGGGGGHHHHGGGGHGHHHHGGGGGGGFDGCHHHHHEHFHHFGHHGGG@DHHHHHHHHHHHGHHCFGGGHGHHGHHHHHHFGGGGGGGC9ADGGGGGGFFFFFFFFFBFB;BBFFFFFFFFFFFBDFFFFFFFFD?FFFFFFFFFHFHF0BFFFFFFFFFFFFFFFBBFFFFBFFBFAFFF0;:FB
@M05620:37:000000000-D9766:1:1101:15954:8861 1:N:0:58
AGTGCCAGCTCTCAATCGCACAGGGGACCCAGGGCCTGGCCCCTCCATCCAGAAAACCTATGACCTCACCCGCTACCTGGAGCACCAACTCCGCAGCTTGGCTGGGACCTATGTGAGTATCCAGCGTAGGAATCTGGGAGTTGGGGAGGAGTGAGGAGTTGGGGAAAGACAGTCCTAACCGTGGAGGGTTCTGGTAAATGATGGGGTGAGGAGGGGCTCTTTGGCTCCCACCAGTCCCCCTGTCTGGTCTA
+
>ABABFFFBFFFGGGGGGGGGGHHGEGGGGHHGGGGGGHHHHGHGGHHHHHHHHHHHGHHHHHHHHHHHHHGGGGGHHHHHHHGHHGHGHHHGGCGGFHHGHHGGGHHGHHHHHHHHHHHHHHHHGGGGGHHHHHHHHHGGHHHGGGGGGGHHHHHHFHHGHGGGGHHHHHHHGHHHHHHGGGGGGGGCFGGGGFGFGGGGGGGGGFFFFFFFFFFFCFFFFFFFFFFFFFFFFFFFFFFFFFFFFFFFFF
@M05620:37:000000000-D9766:1:1101:18556:8865 1:N:0:58
ACCACACCTTCTACAATGAGCTGCGTGTGGCTCCCGAGGAGCACCCCGTGCTGCTGACCGAGGCCCCCCTGAACCCCAAGGCCAACCGCTACCGCTTCTGGTGGCCGCCTCCCTCCTTCCTGGCCTCCCGGAGCTGCGCCCTTTCTCCCTGGTTCTCTCTTCTGCCGTTTTCCGTAGGACTCTCTTCTCTGCCCTGAGTCTCCTTTGGAACTCTGCCGGTTCTAGCTCGGAAGAGCACACGTCTGACCTCC
+
ABABBA3AFFCDFGGFEFGFD5FAEEEFH?GHHGEEEEEAGHHHHGCGEAECFAFGHHFGGGGGCE>EGGGHHF?EFGGEFHHC?FEECCGGH/>CDBHHHFGA0?<>D/EGGGFGHHHHHEGFHBCHEDCGGGHHHGGGG?BFFFGBFGBGFGBFFFFGBFFGGGGDFGGFGDFFDFFF/9FFFFFFFBF/BAFFFFFFFFFFFFFFF/BFFFFFF;B9A.B;B/BFFBF.D.AFFFF.?FFFFFFFFFF
@M05620:37:000000000-D9766:1:1101:16259:8869 1:N:0:58
ACCACACCTTCTACAATGAGCTGCGTGTGGCTCCCGAGGAGCACCCCGTGCTGCTGACCGAGGCCCCCCTGAACCCCAAGGCCAACCGCTACCTCTTCTGGCGGCCGCCTCCCTCCTTCCTGGCCTCCCGGAGCTGCGCCCTTTCTCCCTGGTTCTCTCTTCTGCCGTTTTCCGTAGGACTCTCTTCTCTGCCCTGAGTCTCCTTTGGACCTCTGCCGGTTCTAGCTCGGACGAGCACACGTCTGACCTCC
+
BBBBBBBBFFFFGGGGGGGFGFHGGFGFGDHHHGGEGGGGGHHHHGGGGGGGHHGHHHHGGGGGGGGGGGGHHGHGGGGHGHHHHGGGGGGCG2B?FBF2<2<//<--<.CCECGGFF0/=0/<CGHHCDC@;DCFF??FG?FFGG0BGGGGBB90CBFFBF0BFFFDAFFFF.B.;A/;BFFFFFFFFFF//EFF9BFFFFBFFFF///;FFFFF99D-9EB/;/9BDA.--99@BFFFC9AF9//;;FF
@M05620:37:000000000-D9766:1:1101:26666:8874 1:N:0:58
GAGGCTGCTTTGGAAGAACCTGATAATTTAGTGAAACAAGACCGGATAAACCTGGCTAATCATCTAGGTTACGCTACCTAATCTGACACACCTTCCACTGCTTTAAAGAAAAAAACTACCACTTAATCTGTCCTAAAACATAATAACTGGAATCCACAATAAACGCCACCTCTCACCGCATCTCTCTTATCACGTTTTCCTTAGGACTCTATTCTCATACCTGAGTCGCCTCACTACCTCTGCCGGATCTA
+
11>>>>CAF1B@FA1ABG1AB0B1DD333B3DD33A1F0000B0/A//11BA00000B111122A1A1A111//A>/>1DBDBBD21B10B?01@B1B@11111@@B11B0BFE/?FBF01B11B1222BBB12BB11B/BGG22@<110011@1111/11111?<<..00>10F10.--.<0<<0000<<0=;C./:000;0C;0/CC:0<B0000;;0/09//0;-99../.009:;09000---9-/9
@M05620:37:000000000-D9766:1:1101:8157:8905 1:N:0:58
AGTGCCAGCTCTCAATCGCACAGGGGACCCAGGGCCTGGCCCCTCCATCCAGAAAACCTATGACCTCACCCGCTACCTGGAGCACCAACTCCGCAGCTTGGCTGGGACCTATGTGAGTATCCAGCGTAGGAATCTGGGAGTTGGGGAGGAGTGAGGAGTTGGGGAAAGACAGTCCTAACCGTGGAGGGTTCTGGTAAATGATGGGGTGAGGAGGGGCTCTTTGGCTCCCACCAGTCCCCCTGTCTGGTCTA
+
AA>AAFFFBFFFG4GGGGGCGFHGGGGGGFHHAEEEGGHHHHGHGGHHHHHHGHHHHGHHHHHHHFGHHHHGGEEGHHHHBGHHHHC?EHHFEGFGGHGHGHHGGGHHGHHHHHHHHHHHHHHHHGGGFGHHHHHHHHFGGHHHGGEGGAEGHFHHFGHHHHGGFFHHGHGHHHHHHHHHGGGGGGGGGGGGGGFGGGGGGGGGGGFFFFFFFFFFFFFFFFFFFFFFFFFFFFFFFFFFFFFFFFFFFFF
@M05620:37:000000000-D9766:1:1101:9596:8910 1:N:0:58
ACCACACGTTCTACAATGCGCTGCGTGCGGCTCGCGAGGAGCACCCCTCGCTGCTGACCAAGGCCCCCCCGAACCCCAAGGCCAACCGCGCGAAGATTTGGGAGTGGCCTGCTCGCTTTTCTAGTGGAGGAATCCCTCCTTCCTGGCCTACCGACGCTGTGGGCTTTCTCACTTTTTCTCTCTTCTGGCGCTTTTCGTCGGTCTGTCTTCTCTGCGCTGAGTGTCCTCTGTCAGTCCGCCGGTTCTTGCTC
+
A?AAAAA>1CCAGEFA3FF1F0FEGA0B00A/A/AA/AAE/FG0FFEF//>?/?1BFH01/B/?G/E>E//<<BBGG/<GFAFGHG/<CCA<-<@.0=0=0..=:C.EH:../0.-:..;FF0C0C.0.;./;F0909./=990;F..//--@--;--;9;-99--///;;9B//://9BB;////;;/9-;-://--9;--9-/:B//99//F/9;@---B/;B/9/;//;;/;B/-99@@@-9B/;9F9
@M05620:37:000000000-D9766:1:1101:16172:8932 1:N:0:58
AGTGCCAGCTCTCAATCGCACAGGGGACCCAGGGCCTGGCCCCTCCATCCAGAAAACCTATGACCTCACCCGCTACCTGGAGCACCAACTCCGCAGCTTGGCTGGGACCTATGTGAGTATCCAGCGTAGGAATCTGGGAGTTGGGGAGGAGTGAGGAGTTGGGGAAAGACAGTCCTAACCGTGGAGGGTTCTGGTAAATGATGGGGTGAGGAGGGGCTCTTTGGCTCCCACCAGTCCCCCTGTCTGGTCTA
+
ABBBBFFFBFFFGGGGGGGEGEHHGGGGGGEHGGGGDGHHHHGHGGFHHHFHHFHHHGHHHHEHHHHHHHHGGGCGHHHHHHHHHHHHGHHHGGCGGHHHGHHGEEGGGHHHHHBGHHGFBG3GFGADGGFHHHGFHHGEGHGHGGGFGA?GFGFHHGCHDGGGGGGACHHHHHHHHHHHGGGGGGGGGGGFGF;FFFFBGGBFGGFFFFFFFFFFFFFFFFFFFFFFFFFF?FFFFFFFFFFFF/FFFF/
@M05620:37:000000000-D9766:1:1101:17864:8936 1:N:0:58
ACCACACCTTCTACAATGAGCTGCGTGTGGCTCCCGAGGAGCACCCCGTGCTGCTGACCGAGGCCCCCCTGAACCCCAAGGCCAACCGCGAGAAGATTGGTGAGTGGCCCGCTCCCTCTTCTGGTGGCCGCCTCCCTCCTTCCTGGCCTCCCGGCGCTGCGCCCTTTCTCACTGGTTCTCTCTTCTGCCGTTTTCCGTAGGACTCTCTTCTCTGCCCTGAGTCTCCTTTGGAACTCTGCAGGTTCTCGATC
+
DDDDCDDCFFFFGGGGGGGGGGHHGFGGHGHHHGGGGGGGGHHHHGGGGGGGHHHHHHHGGGGGGGGGGGGHHHHGGGGHGHHHHGGGGGGGGGHHHHHHHGHHHHGGHGFGG-EGHHHHHHHHGHGHHGGGDGHGHHGHHHHHHGGGGGGGGG?DGGFFFFFFFFFFFFFFFFBFFFFFFFFFFFFFFC<DFFFFFFFDFFFFFFFFFFFFFF0FFFFFFFFFFFFFFFFEFFFFEFB0<BFFFF0E0F?
@M05620:37:000000000-D9766:1:1101:7690:8940 1:N:0:58
AGCGCCAGCTCTCAATCGCACAGGGGACCCAGGGCCTGGCCCCTCCATCCAGAAAACCTATGACCTCACCCGCTACCTGGAGCACCAACTCCGCAGCTTGGCTGGGACCTATGTGAGTATCCAGCGTAGGAATCTGGGAGTTGGGGAGGAGTGAGGAGCTGGGGAAAGACAGTCCTAACCGTGGAGGGTTCTGGTAAATGATGGGGTGAGGAGGGGCTCTTTGGCTCCCACCAGTCCCCCTGTCTGGTCTA
+
A11>A>A1>FFFBGGFEFE0E0FAFG?A?AHH//E//FHA0GE/EGHFGAFFEHCEGGHCEGEHHFHHHFHE>/EFHHGHGBGG0GHAF0FEE//EC0BBECF///BGFBBGHHFBDG2GGEFGHG/?C/<FHHHHGGHGCGGFCCF?ACEGFFHAG...<C.CFGHGHHFHGFHFFGFF?CE@GGGGEGGGGG9CFGGGGGFFF-A9-FFFFF@-@@EFFBFFF/BEFFFF?-;B//;A@FBFFF/;9B;
@M05620:37:000000000-D9766:1:1101:4811:8944 1:N:0:58
ACCACACCTTCTACAATGAGCTGCGTGTGGCTCCCGAGGAGCACCCCGTGCTGCTGACCGAGGCCCCCCTGAACCCCAAGGCCAACCGCGAGAACATCTGCTGGCCGGCGCCCTCCTTCCTGGCCTCCCGGAGCCGCGCCCCTTCTCACTGGTCCCCTCGTCTCGCGCTTTCTGTCGGACTCTCTCTTCTGACCTGATTCTCCTTTCGAACTCTGCAGGCTCTAGATCCCAATAGGACACTTCTGAACTTC
+
CCCCCDDDFFFFGGGGGGGGGGHHGGGEGGHHHGGGGGGGGHHHHGGGGGGGHHHHHHHGGGGGGGGGGGGHHHHGGGGHGHHHHGGGGGG/</22?2222222/0///<----<EC<=GD0/.:GFE.E:---.-9-;A--.:/0:0C00/:0:.;/.-..://;:-;DFB00;0;----:FFF00;;F0:0:://::;0BBF000...;A000;00...;/;BF0;0/0//00000:;:0;00000:00
@M05620:37:000000000-D9766:1:1101:4801:8959 1:N:0:58
ACCACACCTTCTACAATGAGCTGCGTGTGGCTCCCGAGGATCACCCCGTGCTGCTGACCGAGGCCCCCCTGAACCCCAAGGCCAACCGCTACCTCTTCTGGTGGCCGCCTCCCTCCTTCCTGGCCTCCCGGAGCTGCGCCCTTTCTCCCTGGTTCTCTCTTCTGCCGTTTTCCGTAGGCCTCTCTTCTCTGCCCTGAGTCTCCTTTGGACCTCTGCCGGTTCTAGCTCGGACGGGCACACGTCTGAACTCC
+
ABA?ABB>FFFFGGGGDGBBGFHHGEEAA2FFBAFA2EFG3BGHHHGEEEEGHHGHHHHECEGGGAGGGGGFFFHGGGGHFEHHHGE@E@B/B??BB??BG??C?<>BDGGHGFHGHHHHH<0>GHFF>EGGDGHFHGGGGGHG;<CGGFGGGFGBFGGGGGGGGGGDAF.FG.CFFGBFFFFFFFFFFFFFFFFFFFFFFBFFFFFFFFFFFFFB/@B;DEFBF/:BDBAB;-;-B9BABFFF?//9;BF
@M05620:37:000000000-D9766:1:1101:20827:8962 1:N:0:58
ACCACACCTTCTACAATGAGCTGCGTGTGGCTCCCGAGGAGCACCCCGTGCTGCTGACCGAGGCCCCCCTGAACCCCAAGGCCAACCGCGAGAAGATTGGCGAGTGGCCCGCTACCTCTTCTGGCGGCCGCCTCCCTCCTTCCTGGCCTCCCGGCGCTGCGCCCTTTCTCACTGGCTCTCTCTTCTGCCGTTTTCCGTAGGACTCTCTTCTCTGACCTGAGTCTCCTTTGGAACTCTGCAGGCTCTAGATC
+
DDDCCCCDFFFFGGGGGGGGGGHHGGGEHGHHHGGGGGGGGHGHHGGGGGGGHHGHHHHGGGGGGGGGGGGHHHHGGGGHGHHHHGGGGGGGGGHHH2202//>DHF/0<>D--<GHHB000=00-=-:D-C..;EGGG/FGGG0/C.:..A.---9-9.--:@-/0BF00;F0B.BB/:BFF000:0B@../.:09BF.;0B//BBFB000;B0B/0::/;:;0:0B0::00:0:0:00:F.:::00:B:
@M05620:37:000000000-D9766:1:1101:27276:8979 1:N:0:58
AGTGCCAGCTCTCAATCGCACAGGGGACACAGGGCGTGGCCCCTCCATACAGAAAACCTATGACCTCACCCGCTACCTGGAGCACCAACTCCGCAGCTTGGCTGGGACCTATGTGAGTATCCAGCGTAGGAATCTGGGAGTTGGGGAGGAGTGAGGAGTTGGGGAAAGACAGTCCTAACCGTGGAGGGTTTTGGTAAATGATGGGGTGAGGAGGGGCTCTTTGGCTCCCACCAGTCCCCCTGTCTGGTCTA
+
>11>AFF@AFFFFGG31AF1E?EA000A00FG00E/AA/EBEEGEEEG20FEDCFCFFHHFGHFHFFEHGGEG>EGFHHC0EGHHHC/?FHFEGCEGHBFEHHA?CAG/CBGFFGHHFGBHHBDBC?ACGHHFHHHFG<FEHHH<CFC@<C<G0DGG<CC0:ACE.:GEHHHHHHGGGGGGGGGBGG@CF.EGG.BCFFFFFFFFAB-AFFFFF;=?;FFFF/FF/BAEFFFFFFFFFEB@EFFF/FFFFB
@M05620:37:000000000-D9766:1:1101:11181:8986 1:N:0:58
ACCACACCTTCTACAATGAGCTGCGTGTGGCTCCCGAGGAGCACCCCGTGCTGCTGACCGAGGCCCCCCTGAACCCCAAGGCCAACCGCTACCTCTTCTGGTGGCCGCCTCCCTCCTTCCTGGCCTCCCGGAGCTGCGCCCTTTCTCCCTGGTTCTCTCTTCTGCCGTTTTCCGTAGGACTCTCTTCTCTGCCCTGAGTCTCCTTTGGAACTCTGCCGGTTCTAGCTCGGAAGAGCACACGTCTGCCCTCC
+
AAA1AAAAFFFFGGGGGG1BFAGFG0BBFAHH1FFE?EEEGHHHHGGGEEGFHGHHHHHEEGGGGEEGGGG>GCGGGGCH/<GFHG//>B/BFBBGFFGGH?FG??BGGGGHGGHGHHHHHFFFGHHH<CCGGGHHHGCGGGHHFGG0FFFECFFGFGGGGGGGGGGCAFFGG.9CG?/FFFFFFFFFBFF:BEFFFFFFFFFFFFFEF/BFFFF/9=@@BFF;F/BFB?9--:AFFFFF@FFFF/;9;EB
@M05620:37:000000000-D9766:1:1101:14807:8999 1:N:0:58
AGTGCCAGCTCTCAATCGCACAGGGGACCCAGGGCCTGGCCCCTCCATCCATAAAACCTATGACCTCACCCGCTACCTGGAGCACCAACTCCGCAGCTTGGCTGGGACCTATGTGAGTATCCAGCGTAGGAATCTGGGAGTTGGGGAGGAGTGCGGAGTTGGGGAAAGACAGTCCTAACCGTGGAGGGTTCTGGTAAATGATGGGGTGAGGAGGGGCTCTTTGGCTCCCACCAGTCCCCCTGTCTGGTCTA
+
AA3AAFFFBFFFGFGFFFFFEEHGGEEGGGHHFGGGGFHFGHGHGGEHFFGFG3AFGGHHHGEHHGGGHHHGGE?GHHHHFGHGGH1FEFHFEECGEFFFGHHGGGFHGHFHHGGHHHHHHHFHH@DADGHHHHHHHGFFEGFHFCCGGGEGF0-<-ADFHGGGC.CHCGC:GGGGGBFGGGGGCEABFGGGGGCCFFGGFFFFFFDF??FFFB->@BABFFFFFFFFFFFFAFFFFFFFFFFFFFFFFF/
@M05620:37:000000000-D9766:1:1101:3492:9009 1:N:0:58
ACCACACCTTCTACAATGAGCTGCGTGTGGCTCCCGAGGAGCACCCCGTGCTGCTGACCGAGGCCCCCCTGAACCCCAAGGCCAACCGCGAGAAGATTGGTGAGTGGCCCGCTCCCTCTTCTGGTGCCCGCCTCCCTCCTTCCTGGCCTCCCGGCGCTGCGCCCTTTCTCACTGTTTCTCTCTTCTGCCGTTTTCCGTCGGCCTCTCTTCTCTGACCCGAGTCTCCTTTGTCATTCTGCCGGTTCTGGCTC
+
AAAABBB>FFFFGGGGGFGGGFGGGFGAGEGHHFFADGGGGHHHHGGGGGGGHHHHFGHGEEFGGGGGGGGFHHHGGGGHGHHHHGGGGGCGGGGFEHGGD??0FHFG0/>@C?AFHHH1>G<0GF0</<ACFGHGHHCGHHHF0GFHBAAAA--;--:.--9;BFFBFF/;B9//9BB9FFFFFFB//;;AB99;DFF-@-.A.;BFFFFFFF9;/.;=;ABBF/9/;B/://;//9B/9-@.EF/;B9/
@M05620:37:000000000-D9766:1:1101:12552:9023 1:N:0:58
AGTGCCAGCTCTCCATCGCACAGGGGACCCAGGGCCTGGCCCCTCCATCCAGAAAACCTATGACCTCACCCGCTACCTGGAGCACCAACTCCGCAGCTTGGCTGGGACCTATGTGAGTATCCAGCGTAGGAATCTGGGAGTTGGGGAGGAGTGAGGAGTTGGGGAAAGACAGTCCTAACCGTGGAGGGTTCTGGTAAATGATGGGGTGAGGAGGGGCTCTTTGGCTCCCACCAGTCCCCCTGTCTGGTCTA
+
>A>>>DFFAFFFGBGGFGGFGEHCGCEGFGEHAEEEFFHFGHGCEEGHFFGHGGFGHFFFGHHHHGHHHHGGG>EEGGGH>BGHHG0>?FGBAECGGHHH/GHFFG0EEH11<>>B1FD1GDFFGG<?B/<@FGD<<G0<C<1<CC.@@.>/.=0CCFCHHF?CECA.CF/GHHGFFGHGGGE-:C9AGGGBBF;0000C0C00C.B@-FF/AA@@@@F///BFFFFE9-AA?FFFFFEB?-B/FFFF9/9
@M05620:37:000000000-D9766:1:1101:12167:9031 1:N:0:58
ACCACACCTTCTACAATGAGCTGCGTGTGGCTCCCGAGGAGCACCCCGTGCTGCTGACCGAGGCCCCCCTGAACCCCAAGGCCAACCGCGAGAAGATTGGTGAGTGGCCCGCTCCCTCTTCTGGTGGCCGCCTCCCTCCTTCCTGGCCTCCCGGCGCTGCGCCCTTTCTCACTGTTTCTCTCTTCTGCCGTTTTCCGTAGGACTCTCTTCTCTGCCCTGAGTCTCCTTTGGAACTCTGCAGGTTCTTGCTC
+
AACCCCBAFFFFGGGGGGFGGGHHGGGBAEHHHFGGDGEGGHGHHGGGGGGGGHGHHHHEGGCFGGGGGGGGHHHGGGGHGHHHHGGGGGBDGGHFFGD<?FFGHHGEF<AF@-CFHGCFGH0DDGGF.A@DGGHGHHGHHHHH0BFFGGGGDC?-CGGFFC?CFFFFFB/FF///;BFFFFFFFBF/B@;.9A:9DF.9DFFF/FFFFF9BFF/;AFFBBFFFFFFFFB9/;BFFBBB/;F:FFF/B/FB
@M05620:37:000000000-D9766:1:1101:12583:9047 1:N:0:58
AAGAGCACACGTCTGAACTCCAGTCACATTCAGAAATCTCGTATGCCGTCTTCTGCTTGAAAAACACCCAAAACCACCAGGCCAACCGCGCGAAGATGCCCCGGTTAGTGGCCCGCTTCCTCTTCTGGTGGCCGCATCCCTCCATCCTAGCCACCCGTCGCTGCGCCCTTTCTCCCTGGTTCTCTCTTCTGCCGTTTTCCGTATGACTCTCTTCTCTGCCCTGCGTCTCCTTTGGCCCTCTGCCGGTTCTT
+
>>>>A11BCF>B11A13B3BF1FDBADFH3D3FGFC11F1CA0BBFFGAEAAA2D1FGFBB110//0////0AC/?B>/0BCE/>FEEC//>EEE>11B10/<////<B10CG//>C/?GFHFD<1?1?</FG<--.-<CGH./00<D00<<0<.:-..-:...--999/;BFF0//099B0:090:90;9/B@:AFEFB9/--//9:;;B/99B///BBE/9--;9;BB//9////;-;-/9/---:A9/
@M05620:37:000000000-D9766:1:1101:14677:9048 1:N:0:58
ACCACACCTTCTACAATGAGCTGCGTGTGGCTCCCGAGGAGCACCCCGTGCTGCTGACCGAGGCCCCCCTGAACCCGAAGGCCAACCGCGAGAAGATTGGTGAGTGGCCCGCTCCCTCTTCTGGTGCCCGCCTCCCTCCTTCCTGGCCTCCCGGAGCTGCGCCCTTTCTCACTGGTTCTATCTTCTACCGTTTTCCGTAGGACTCTCTTCTCTGCCCTGAGTCTCCTTTGGAACTCTGCAGGTTCTCGATC
+
ABBBBBBBFFFFGGGGGGGGGFHHGEEBFAGHFGGGGGGGGHHHHGGGFEFGGHHHHHGFFGCGGEGGGGGFHHHGEG?FEHHHHGF?DGBCFGHHHFHGFF10?GEFGC@CF-><GHBG0DGF0C0<C.-:A.CFHH?GFC:CGFFFFFF.:?-9@ABF-DGFAFF/BBFF/B.9;9B/9FFFFFFFF@;DBAFFFFF?.BFF/BFFFFEBFF/;EF?.BFBFBBFFFFFF/FBBFFF/F?FFFE/A/B?
@M05620:37:000000000-D9766:1:1101:10204:9054 1:N:0:58
AGTGCCAGCTCTCAATCGCACAGGGGACCCAGGGCCTGGCCCCTCCATCCAGAAAACCTATGACCTCACCCGCTACCTGGAGCACCAACTCCGCAGCTTGGCTGGGACCTATGTGAGTATCCAGCGTAGGAATCTGGGAGTTGGGGAGGAGTGAGGAGTTGGGGAAAGACAGTCCTAACCGTGGAGGGTTCTGGTAAATGATGGGGTGAGGAGGGGCTCTTTGGCTCCCACCAGTCCCCCTGTCTGGTCTA
+
>>>AAFFFAFFFGGGGGGGGGGHHGGGGGGEHFEGGGGGGGHG1EGFHFHCGHHFFEECGHHHHHHHFHF?EF>EFHBGGHHHFFH1GFGHHGGGGGHHHGHHEE/BF/BB3F?F3FB?BGHDG2BC/CDHHB21@??0<C??GG-.<-.<<CDDGBECC0GFG...:/:C/:CCF0::CA9=BAAFF99.00:F00;0C9F00;E.9.9./:DBF-;9//;:///;EFFF..;BF/9ADFAF/B;9B///
@M05620:37:000000000-D9766:1:1101:24613:9097 1:N:0:58
AGGGCCAGCTCTCAATCGCACAGGGGACCCAGGGCCTGGCCCCTCCATCCAGAAAACCTATGACCTCACCCGCTACCTGGAGCACCAACTCCGCAGCTTGGCTGGGACCTATGTGAGTATCCAGCGTAGGAATCTGGGAGTTGGGGAGGAGTGAGGAGTTGGGGAAAGACAGTCCTAACCGTGGAGGGTTCTGGTAAATGATGGGGTGAGGAGGGGCTCTCTGGCTCCCACCAGTCCCCCTGTCTGGTCTA
+
1>1>AA1>>FC3A1FA1AFCAEFHCCEE0AAGF0EA/AF00BE/EE0D1BFA101AAABBGH2GCF@BG0>EEE/EGBGF>FG/0F0?E0FGG?E>?0<B/01/?/BG/0BF1>2BG>FDGB><<<??B?GB11FGH00</?11AC.-A../<0<.0<CBG/<@.;..///;GCGG00CA9BAAG..-.;A0;0;0;FGE0090E-A@-A-/9B---9-9//:FFFF-9FA-AA:9/;-99E///9/;B//
@M05620:37:000000000-D9766:1:1101:6678:9110 1:N:0:58
AGTGCCAGCTCTCAATCGCACAGGGGACACAGGGCCTGGCCCCTCCATACAGAAAACCTATGACCTCACCCGCTACCTGGAGCACCAACTCCGCAGCTTGGCTGGGACCTATGTGAGTATCCAGCGTAGGAATCTGGGAGTTGGGGAGGAGTGAGGAGTTGGGGAAAGACAGTCCTAACCGTGGAGGGTTCTGGTAAATGATGGGGTGAGGAGGGGCTCTTTGGCTCCCACCAGTCCCCCTGTCTGGTCTA
+
BBBBBFFFBFFFGGGGGGGCGE4AFEFG2BFGBFEGGAAGAGFGGGGH5FGGHBHHHGHHHHHHHHGFHHHGG>FGHHHHGHHHHHCFEHHHEGGGEHGFFHHGGGHHGHHHHHHHHHFHHHHHFGGGGGGDGHHHHHGGGHHGGG<DGAC>F<GFHGHHHHGGCGECHHHHHHGF:GHGCAEA9AEG;;FGGGCFGGGFGFGGGGDAEFFFFFFFFFFFFFFFFFF.AFFFFFFFFFFFFFFFFFFFBF9
@M05620:37:000000000-D9766:1:1101:18440:9142 1:N:0:58
AGTGCCAGCTCTCAATCGCACAGGGGACCCAGGGCCTGGCCCCTCCATCCAGAAAACCTATGACCTCACCCGCTACCTGGAGCACCAACTCCGCAGCTTGGCTGGGACCTATGTGAGTATCCAGCGTAGGAATCTGGGAGTTGGGGAGGAGTGAGGAGTTGGGGAAAGACAGTCCTAACCGTGGAGGGTTCTGGTAAATGATGGGGTGAGGAGGGGCTCTTTGGCTCCCACCAGTCCCCCTGTCTGGTCTA
+
BCABAFFFCFFFGGGGGGGGGGHHGGGGGGHHGGGGGGHHHHGHGGHHHHHHHHHHHGHFHHHHHHHHHHHGGGGGHHHHHHHHHHHHGHHHGGGGGHHHGHHGGGHHGHHHHHGHHHHHHHHHHGGGGGHHHHHHHHHGGHHHGGFGGGGHGHHHHGHHHHGGGGHHGHGHHHHHHHHHGGGGDGGGEGFGGGGGGGGGGGGGGGFFFFFFFFFFFFFFFFFFFFFFFFFFFFFFFFFFFFFFFFFFFFB
@M05620:37:000000000-D9766:1:1101:11945:9143 1:N:0:58
AGTGCCAGCTCTCAATCGCACAGGGGACCCAGGGCCTGGCCCCTCCATCCAGAAAACCTATGACCTCACCCGCTACCTGGAGCACCAACTCCGCAGCTTGGCTGGGACCTATGTGAGTATCCAGCGTAGGAATCTGGGAGTTGGGGAGGAGTGAGGAGTTGGGGAAAGACAGTCCTAACCGTGGAGGGTTCTGGTAAATGATGGGGTGAGGAGGGGCTCTTTGGCTCCCACCAGTCCCCCTGTCTGGTCTA
+
AAAAA11FAFFFGGGFGGGG10E0AEFG0EGHGGGGFFH0BGGGGGCG1BF1AB1GHG0BGH2GHHGHHHHGGG/>GHHAHHHEFGHHGEHHGGEEGCHH?HHA/EGHGFEFHHHGH1GDF2DFGC/CCAFBGBGGHHCE/?FFCGECGGGHHHHGGGHG0FC-CEHFHGHECGHHHHGG@.C?EE?9;9FGGGF0CFGGGFGGGGF;AFFFBF<??;AFFB//9/:AEFFBEABB99EF@EFBBF//BF/
@M05620:37:000000000-D9766:1:1101:7028:9168 1:N:0:58
ACCACACCTTCTACAATGAGCTGCGTGTGGCTCCCGAGGAGCACCCCGTGCTGCTGACCGAGGCCCCCCTGAACCCCAAGGCCAACCGCGAGAAGATTGGTGAGTGGCCCGCTCCCTCTTCTGGTGGCCGCCTCCCTCCTTCCTGGCCTCCCGGCGCTGCGCCCTTTCTAACTGGTTCTCTCTTCTGCCGTTTTCCGTCGGACTCTCTTCTCTGACCTGAGTCTCCTTTGGAACTCTGCCGGTTCTAGATC
+
AAAAAAA>FFFFGGGGGGF1F1FFGFGBEEGFEFF?CEGGGHHHHGGGEGGGHHHHHHHEEGGGGGGGGGGHHFFGGGGHFHHHHGGEGG>B?CGFGHHHHGGHHHGGHACGGC.>GHHHHBD<DGCHG-<ACCGGHGCHHHHHG/FFFGGG.@--AAGF@@F@@FF/F//;B//;;FFFFFFFFFF;B;;:FFFFBF--@9@@9FFFFFFFFF/BFFFFFF;9FFF;BF/;FF:F9FFB@@@FFF/99B/
@M05620:37:000000000-D9766:1:1101:24006:9187 1:N:0:58
ACCACACCTTCTACAATGAGCTGCGTGTGGCTCCCGAGGAGCACCCCGTGCTGCTGACCGAGGCCCCCCTGAACCCCAAGGCCAACCGCGAGAAGATTCGCGAGTGGCCCGCTCCCTCCCCTTTCGGCCGGCTCCCTCCTTCCTGCCCTCCCGCCCCTGCGCCCTTCCTTTCTGCTTCTCTCTTCTTTCGTCTTCCGTCCGACTCTCTTCTCTGTCTTGACTCTCCCTTGGCACTCCCCCGGCACTTGCTC
+
AAAAAA1AFCB@BGF1FDFDBFFHEEEBC0GFGGGCECAAA/GCEEEEEFGGHHGHGHHEEEE/FEGCEEFFHFGAEECFGHHEGCEECCBCC?FGG12////<@.>.0.<>-@.<CF.../.00.;-.;-;-;CEGGG/CFFF0/;AFC9E.-;-99-;---;;/-;B//;9///;/;/;F/9FF//:;9---99;FA-9-@--/9/9;//9//;/99/;F/:/9/99-////-;---99=----/99FF
@M05620:37:000000000-D9766:1:1101:21837:9192 1:N:0:58
ACCACACCTTCTACAATGAGCTGCGTGTGGCTCCCGAGGAGCACCCCGTGCTGCTGACCGAGGCCCCCCTGAACCCCAAGGCCAACCGCTACCGCTTCTGGTGGCTGCCTCCCTCCTTCCTGGCCTCCAGGAGCTGCGACCTTTCTCACTGGTTCTCTCTTCTGCCGTTTTACGTAGGACTCTCTTCTCTGACCTGAGTCTCCTTTGGAACTCTGCCGGTTCTAGCTCGGAAGAGCACACGTATGACCTCC
+
?AA1AA>AFFFFFGGCFFGAF1BAA0AEGCHH1FFEECG?EHHHHGEEBEFCFAGEGGHE@ECGE>@EGGGBHC>EFGAE//GA<FE/<<<BB/>/<?GHG1?/?0/?0FGHCCF?01>F110<<FGC0<G.CH<<CC-;:.:GHH00;CGFCG:G00C0CBFG09A../900.9;A9FFFFFBFGGFFF9////9BBFFF/;/9/;9B/:FFFB9/--;;AFF/;/9;---9AFFF-B9@A-/B//9//;
@M05620:37:000000000-D9766:1:1101:14545:9198 1:N:0:58
ACACACCTTCTACAATGAGCTGCGTGTGGCTCCCGCGGAGCACCCCGTGCTGCTGACCGAGGCCCCCCTGAACCCCAAGGCCAACCGCTACCTCTTCTGGTGGCCGCCTCCCTCCTTCCTGGCCTCCCGGAGCTGCGCCCTTTCTCACTGGTTCTCTCTTCTGCCGTTTTCCGTAGGACTCTCTTCTCTGACCTGAGTCTCCTTTGGAACTCTGCCGGTTCTAGATCGGAAGAGCACACGTCTGACCTCCA
+
BBBBBBBFFFBFGBGGG5BGFF4EEFGHGHHHGGG2AE0AEFHHGGEEAEFFHB@FGHFGGGGGGGGG>FGGHHGGGGHGHHHHGGGCD/>GFGHHHHHHHGGHHFGGGFHGHHGHHHHF0CGHHHHGGFGGGHHHGGGGGGGGGGFGGGGGGGGGGGGGGGFGGGDFFFFFFFFFFEFFFFFFFFFFFF/FFFFBFFFFFFFFFFFFFFFFFFF/;@BDFF/B/FFFFFFFFFFFFFFFFFFFF/BFFF.
@M05620:37:000000000-D9766:1:1101:18352:9226 1:N:0:58
ACCACACCTTCTACAATGAGCTGCGTGTGGCTCCCGAGGAGCACCCCGTGCTGCTGACCGAGGCCCCCCTGAACCCCAAGGCCAACCGCGAGAAGATTGGTGAGTGGCCCGCTACCTCTTCTGGTGGCCGCCTCCCTCCTTCCTGGCCTCCCGGAGCTGCGCCCTTTCTCACTGGTTCTCTCTTCTGCCGTTTTCCGTAGGACTCTCTTCTCTGACCTGAGTCTCCTTTGGAACTCTGCAGGTTCTAGATC
+
CCCBCCCCFFFFGGGGGGGGGGHHGGGGHCHHHGGGGGGGGHHHHGGGGGGGHHHHHHHGGGGGGGGGGGGHHHHGGGGHGHHHHGGGGGGGGGHHHHHHHCGHHHGGHHGGGGGHHHHHHHHHDGGHHGGGGGHGHHGHHHHHHHGGGGGGGFCGGGGGGGGFFFFFFFFFFFFFFFFFFFFFFFFFFFADFFFFFFFFFFFFFFFFFFFFFFFFFFFFFFFFFFFFFFFFFFFFFFFFFFFFFFFFFF/
@M05620:37:000000000-D9766:1:1101:13643:9232 1:N:0:58
ACCACACCTTCTACAATGAGCTGCGTGTGGCTCCCGAGGAGCACCCCGTGCTGCTGACCGAGGCCCCCCTGAACCCCAAGGCCAACCGCGAGAAGATTGGTGAGTGGCCCGCTACCTCTTCTGGTGGCCGCCTCCCTCCTTCCTGGCCTCCCGGAGCTGCGCCCTTTCTCACTGGTTCTCTCTTCTGCCGTTTTCCGTAGGACTCTCTTCTCTGACCTGAGTCTCCTTTGGAACTCTGCAGGTTCTAGATC
+
BBC@BBBBFFFFGGGGGGGGGGHHGGGGHGHHHGGG?FGCGHHHHGGGEAEFFHHGHHHGGGGGGGGGGGGHHHHGGGGHGHHHHGGGGGGGGGHHHEGHHFFGGDAFHHGGGFGHHHHFHHHHHGDCHCCGGGHGHHGHHHHHHGGGGGGGGG-?DFGGFGGFFFFFFFFFFFFFFFFFFFFFFFFFF@;ABEFFFFFFFFFFFFFFFFFFFHBFFFFFFFFFFFFFFEFFFFFFFFFFFF:BFFFFFFB
@M05620:37:000000000-D9766:1:1101:16245:9240 1:N:0:58
ACCACACCTTCTACAATGAGCTGCGTGTGGCTCCCGAGGAGCACCCCGTGCTGCTGACCGAGGCCCCCCTGAACCCCAAGGCCAACCGCGAGAAGATTGGTGAGTGGCCCGCTACCTCTTCTGGTGGCCGCCTCCCTCCTTCCTGGCCTCCCGGAGCTGCGCCCTTTCTCACTGGTTCTCTCTTCTGCCGTTTTCCGTAGGACTCTCTTCTCTGACCTGAGTCTCCTTTGGAACTCTGCAGGTTCTCGATC
+
CCCCCCCCFFFFGGGGGGGGGGHHGEGFEGHHHGGGGGGGGHHHHGGGEGGGHHHHGHHGGGGGGGGGGGGHGHHGGGGHGHHHHGGGGGGGGGHHHHHHHGHHHHGGHGGGG-CHHHHHHHHHDFDHHGGGGGHGHHGHHHHHHHGGGGGFGG-AFGGGGGGFFFFFFFFFFFBBFFFFFFFFFFFFFC;AFFFFFFFFFFFFFFFFFFFFFF0BFFFFFFFFFFFFFFFFFFFFFFFBFFFFFFBEFF?
@M05620:37:000000000-D9766:1:1101:4671:9263 1:N:0:58
ACCACACCTTCTACAATGAGCTGCGTGTGGCTCCCGAGGAGCACCCCGTGCTGCTGACCGAGGCCCCCCTGAACCCCAAGGCCAACCGCGAGAAGATGGCAGAGTGGACGGCCCCCTCTTCTCGTCGCGGCCCCCCCCCTTCCTCGCCTCCCGGCGCCGAGCCCTTTCTCCCTTTATCTTTCTTCTCCCGTTTTCCGTCGGCCTTTCTTCTCTGCTCTGAGTCTCCTCTGCCATTCCGCTGGTTCTGGTTC
+
ABBCCCCCFFFFGGGGGGGGGGHHGFGGHGHHHGGGGGGGGHHHHGGGGGGGHHHHHHHGGGGGGGGGGGGHHHHGGGGHGHHHHGGGGGGGG/F=G2222//?1?FB1/>-->>--./0=D0.=.-:::---;@D-:@@.:FF0.;@AA9E.-;-;-;-;C=A/:0;00;//;0000;0;00BFF00/:A.9.00.:.---..00;:BFFFFEF0;9BF000:0;;/;00000;00/:.--90;B0;000
@M05620:37:000000000-D9766:1:1101:16128:9269 1:N:0:58
ACCACACCTTCTACAATGAGCTGCGTGTGGCTCCCGAGGAGCACCCCGTGCTGCTGACCGAGGCCCCCCTGAACCCCAAGGCCAACCGCGAGAAGATTGGTGAGTGGCCCGCTACCTCTTCTGGTGGCCGCCTCCCTCCTTCCTGGCCTCCCGGAGCTGCGCCCTTTCTCACTGGTTCTCTCTTCTGCCGTTTTCCGTAGGACTCTCTTCTCTGACCTGAGTCTCCTTTGGAACTCTGCAGGTTCTCGATC
+
BCCCCCCCFFFFGGGGGGFGGGHHGGGFHGHHHGGGGGGGGHHHHGGGEGGGHHHHHHHGGGGGGGGGGGGHHHHGGGGHGHHHHGGGGGGGGGHHHHHHHGHHHHGGHHGGG-CHHHHHHHHHHHGHHGGGGGHGHHGHHHHHHHGGGGGGGG-AFGGGGGGFFFFFFFFFFFFBFFFFFFFFFFFFF@;AFFFFFFFFFFFFFFFFFFFFFF0BFFFFFFFFFFFFFFFFFFFFFFF0BFFFFF0ABF?
@M05620:37:000000000-D9766:1:1101:12497:9276 1:N:0:58
AGTTCCAGCTCTCAATCGCACAGGGGACCCAGGGCCTGGCCCCTCCATCCAGAAAACCTATGACCTCACCCGCTACCTGGCGCACCCACTCCGCAGCTTGGCTGGGACCTATGTGAGTATCCAGCGTAGGAATCTGGGAGTTGGGGAGGAGTGAGGAGTTGGGGAAAGACAGTCCTAACCGTGGAGGGCTCTGGTAAATGATGGGGTGAGGAGGGGCTCTTTGGCTCCCACCAGTCCCCCTGTCTGGTCTA
+
>A>1>DFBFFFFG1FFGGGAG?FCG0AAEAGH0AAA/FHHFHGEGGHHHGHHFHHHHGFFGHBHHGHHHGGEE>EEHHHH0>EGGG//?FHGEECEEFDFEHHGGGHHGHHGHHFHHFHHHHHHHGCCGGHHHHGHHB0FGHHHGC.CGCCGFDHCCC<CFHCCECHAGFHHHGFFGGGGGAEAC9EG.;EGFGFFGGGFFFFFFFB@FF?FBB@??@FFFFFEFFFEFFFFFFFFFFFF<FFFFFEBFFB
@M05620:37:000000000-D9766:1:1101:17509:9284 1:N:0:58
ACCACACCTTCTACAATGAGCTGCGTGTGGCTCCCGGGGAGCACCCCGTGCTGCTGACCGAGGCCCCCCTGAACCCCAAGGCCAACCGCTACCTCTTCTGGTGGCCGCCTCCCTCCTTCCTGGCCTCCCGGAGCTGCGCCCTTTCTCACTGGTTCTCTCTTCTGCCGTTTTCCGTAGGACTCTCTTCTCTGACCTGAGTCTCCTTTGGAACTCTGCAGGTTCTAGATCGGAAGAGCACACGTCTGACCTCC
+
BBBBBAAAFFFFGGGFFGGGFGHHGEGGHGHHHGGGCEG?EGHHHGGGBEGFBGGHHHHEEGCGGGGGGGGHGHHGGGGHFHHHHGGGGGFGGBHFGGGHHGHFHHGGGGGHGHHGHHHHHHHHHHHHGGCGGGGHHGGGGGGGGGGFGFGGGGFGGGGGGFGGGGGGFGGGFFFFFFFFFFFFFFFFFFFFFFFFEFFFFFFFFFFFFFFFFFFFFFFFFFFFFFFFFFFFFFFFFFFFFFEBEF/BFFF
@M05620:37:000000000-D9766:1:1101:22357:9298 1:N:0:58
AGTGCCAGCTCTCAATCGCACAGGGGACCCAGGGCCTGGCCCCTCCATCCAGAAAACCTATGACCTCACCCGCTACCTGGAGCACCAACTCCGCAGCTTGGCTGGGACCTATGTGAGTATCCAGCGTAGGAATCTGGGAGTTGGGGAGGAGTGAGGAGTTGGGGAAAGACAGTCCTAACCGTGGAGGGTTCTGGTAAATGATGGGGTGAGGAGGGGCTCTTTGGCTCCCACCAGTCCCCCTGTCTGGTCTA
+
BBABBFFFBFFFGGGGGGGGGGHHGGGGGGHHGGGGGGHHHHGHGGHHHHHHHHHHHGHHHHHHHHHHHHHGGEGGHGHHGHHHHHHHGHHHGGGGGHHHGHHGGGHHGHHHHHHHHHHHHHHHHGGGGGHHHGHHHHGGGHHHGGGGGGFHHHHHHGHHHHGGGGHHHHHHHHHHHHHHGGGGGGGGCFGGGGGFGGGGGGGGGGFFFFFFFFFFFFFFFFFFFFFFFFFFFFFFFFFFFFFFFFFFFFB
@M05620:37:000000000-D9766:1:1101:23514:9298 1:N:0:58
AGTGCCAGCTCTCAATCGCACAGGGGACCCAGGGCCTGGCCCCTCCATCCAGAAAACCTATGACCTCACCCGCTACCTGGAGCACCCACTCCGCAGCTTGGCTGGGACCTATGTGAGTATCCAGCGTAGGAATCTGGGAGTTGGGGAGGAGTGAGGAGTTGGGGAAAGACAGTCCTAACCGTGGAGGGTTCTGGTAAATGATGGGGTGAGGAGGGGCTCTTTGGCTCCCACCAGTCCCCCTGTCTGGTCTA
+
>A>1>DFFAFFFG1FGGGGCGGHGGEAEEFHHBEFEEFHHHHGHGGHHHHHHHHH0FEHHHHGHHDFHHHHEE>EEHFBFBBGHHH/?EGHFEEEEEHDGGHGGGGHHGHHHHHGGHHHHHHHHHGGGGGGHHHHHHH0FGHHHGGEGGCEGH0GHCFHHHHGGECGHFHHHHHHHHHHGGGGGBFGGCFFGGGFGGGGGGGGGGFF@FFFFFF@@@@FFFFFFFFFFFFFFFFFFFFFF@FFFFFFFFFF
@M05620:37:000000000-D9766:1:1101:23722:9307 1:N:0:58
ACCACACCTTCTACAATGAGCTGCGTGTGGCTCCCGAGGAGCACCCCGTGCTGCTGACCGAGGCCCCCCTGAACCCCAAGGCCAACCGCTACCTCTTCTGGTGGCCGCCTCCCTCCTTCCTGGCCTCCCGGAGCTGCGCCCTTTCTCCCTGGTTCTCTCTTCTGCCGTTTTCCGTAGGACTCTCTTCTCTGCCCTGAGTCTCCTTTGGACCTCTGCCGGTTCTAGCTCGGAAGAGCACACGTCTGACCTCC
+
ABABBAAAFFFFGGGFGGGGGDFFGEGGHGHHHGGGGGGGGHHHHGGGEGGGHHHHHHHGGGGGGGGFGGGHGHHGGGGHGHHHGGFGGBDBG?B2F2?>??2?FF@<@EFHG<GFFHHHHG0>G<CEEGC-<CGFFDGGGGFECGHBBFGG/BFBGGGBFGGGGG?9CFGGG.9F?B;/BFBF/BFF9/B/;AFF.9FF/;F/FFFBB/;FFFB//;D9:EFF9/;FFC..9.;BFFF.@AEFE;/9;BE
@M05620:37:000000000-D9766:1:1101:3991:9318 1:N:0:58
AGTGCCAGCTCTCCATCGCACAGGGGACCCAGTGCCTGGCCCCTCCATCCAGAAAACCTATGACCTCACCCGCTACCTGGCGCACCCCCTCCGCAGCTTGGCTGGCACCTATGTGAGTATCCAGCGTAGGAATCTGGGCGTTGGGGCGGCGTGCGGAGTTGGGGAAAGCCAGTCCTAACCGTGGAGGGTTCTGGTAAATGATGGGGTGAGGAGGGGCTCTTTGGCTCCCACCAGTCCCCCTGTCTGGTCTA
+
>>>3>BFFBFFFGFGGBEE2E2FDF2BAEBBG3BFADFHHHHGHGGHHHBFGHHH2BEHHBEGHH5BGHHH>E0>EGH3B1>EEGGE/>EF/>E/E<B3BEGHGGAGGGHHHHHH2GHHHHHFHHGG<AEF1FGHHHH/ADFGHGG.CG-;AD.BD-@DFFFFF..9A/;.;FFFFFFFFFFFF9EFFAFFFFFFFFFFFFFFFFFFFFFFFFFFFFFFFFFFFFFFFFFFFFFFFFFFFFFFFFFFFFFF
@M05620:37:000000000-D9766:1:1101:23262:9323 1:N:0:58
AGTGCCAGCTCTCAATCGCACAGGGGACCCAGGGCCTGGCCCCTCCATCCAGAAAACCTATGACCTCACCCGCTACCTGGAGCACCAACTACGCAGCTTGGCTGGGACCTATGTGAGTATCCAGCGTAGGAATCTGGGAGTTGGGGAGGAGTGAGGAGTTGGGGAAAGACAGTCCTAACCGTGGAGGGTTCTGGTAAATGATGGGGTGAGGAGGGGCTCTTTGGCTCCCACCAGTCCCCCTGTCTGGTCTA
+
1AAAAFF1AFFFGGGGGGCEEGBFFEEEGAFGGCEECFAGHHGFEFCFDHHGHHHHBABFGGHFFGGFHHHGG/>EGHHG>FGHHF0??G1B?EFEEHBGGHHGGGHHGHHHHH2FH1BGHHHHHGGCGGHHGHHHHGCFGHHHGGFGCAEGHDGGGG/CH/CCECAGGFBGHHHHHHHHGGGGGGGGEEFGGGFGGGGGGGGFEGB@FFFFFF@@@@FFFFFFFFFFFFFFFFFFFFFF@FFFFFFFFFF
@M05620:37:000000000-D9766:1:1101:25906:9329 1:N:0:58
ACCACACCTTCTACAATGAGCTGCGTGTGGCTCCCGAGGAGCACCCCGTGCTGCTGACCGAGGCCCCCCTGAACCCCAAGGCCAACCGCTACCGCTTCTGGGGGCAGCCTCCCTCCTTCCTGGCCTCCCGGAGCTGCGCCCTTTCTCCCTGGTTCTCTCTTCTGCCGTTTTCCATAGGCCTCTCTTCTCTGCCCTGAGTCTACTTTGGACCTCTGCCGGTTCTAGCTCGGACGCGCACACGTATGATCTCC
+
CCCCCCCCFFFFGGGGGGGGGGHHGFGEHGHHHGGGGGGGGHHHHGGGGGGGHHHHHHHGGGGGGGGGGGGHGHHGGGGHGHHHHGGGCDG/B//<?/??22<>//>.FFHHG0GD0<=<D0/CCG<CCE--=CC:GGGGGGGGGGGB99BABFGFG0;0C00;FGGGGFEFF/::BF/;/;BFFFF/;BB/9AFFFBB9FFBF/9::BBFFFFF:9-9-;ABBBFFFF;.-;--;;-:AB./:B//9;//
@M05620:37:000000000-D9766:1:1101:25891:9341 1:N:0:58
ACCACACCTTCTACAATGAGCTGCGTGTGGCTCCCGAGGAGCACCCCGTGCTGCTGACCGAGGCCCCCCTGAACCCCAAGGCCAACCGCTAGCACTTGTGGCAGGCGCCTCCCTCCTTCCTGGCCTCCCGGACCGGCGCCCTCTCTCCCTGGCTCTCTCTTCTGCCGCCTTTCGCACTACTCTCTTCTCCTACCTGATTCTCCTTTGGAACTCTGCCTGTTCTAGCTCGGAATAGCACATGTGTGACCTCT
+
CCCCCCCCFFFFGGGGGGGGGGHHGGGGGGHHHGGGGGGGGHHHHGGGEGGGHHGHHHHGGGGGGGGGGGGHGHHGGGGHGHHHHGGGG/</?B22B?22//2?//>A/C//?0>.0>FH11000>0.<.<--=--=-;CGG./:CFFB/C..CF/C9C;;BFFF0---;D0;..;--0/;0000;BF9000;A90/0:B0000090/00009;F0:0B00;FBB0;F.-...0;0;9/00;00.00:;F0
@M05620:37:000000000-D9766:1:1101:17489:9384 1:N:0:58
ACCACACCTTCTACAATGAGCTGCGTGTGGCTCCCGAGGAGCACCCCGTGCTGCTGACCGAGGCCCCCCTGAACCCCAAGGCCAACCGCTACCTCTTCTGGTGGCCGCCTCCCTCCTTCCTGGCCTCCCGGAGCTGCGCCCTTTCTCACTGGTTCTCTCTTCTGCCGTTTTCCGTAGGACTCTCTTCTCTGACCTGAGTCTCCTTTGGAACTCTGCAGGTTCTAGATCGGAAGAGCACACGTCTGACCTCC
+
CCCCCBCCFFFFGGGGGGGGGGHHGGGGHGHHHGGGGGGGGHHHHGGGGGGGFHHHHHHGGGGGGGGGGGGHHHHGGGGHGHHHHGGGGGGGHFHHHHHHHHHDHHGGGGGHGHHGHHGHHHHHHHHHGD?DGGHHHGGGGGHHHGH0FGGGGGGGGFGGGFGFFGGFGGFGGGGGGGFFFFFFFFFFFFFFFFFFFFFFFFFFFFFFFFFFFFFFFFFFFFFFFFFFFFFFFFFFFFFFFFFFFF0BFFF
@M05620:37:000000000-D9766:1:1101:11252:9386 1:N:0:58
ACCACACCTTCTACAATGAGCTGCGTGTGGCTCCCGAGGAGCACCCCGTGCTGCTGACCGAGGCCCCCCTGAACCCCAAGGCCAACCGCTACCTCTTCTGGTGGCCGCCTCCCTCCTTCCTGGCCTCCCGGAGCTGCGCCCTTTCTCACTGGTTCTCTCTTCTGCCGTTTTCCGTAGGACTCTCTTCTCTGCCCTGAGTCTCCTTTGGAACTCTGCCGGTTCTAGCTCGGAAGAGCACACGTCTGACCTCC
+
AABCBBCCFFFFGGGGGGGGGGHHGGGFHGHHHGGGGGGGGHHHHGGGGGGGHHGHHHHGGGGGGGGGGGGHHHHGGGGHGHHHHGGGGGGGF2FFFGHHHFGDHHGGGGGHGHHGHHHHHHGHHHHHGD?FGGHHHGGGGGHHHHH0CFGGGGGGGGGFGGGGGGGFDGGGG?CGGDBFFFFFFFFFFEF0BEFFFFFFFFFFFFFFFBFFFFFF0BF@DFF0BBBFFFDFFFFFFFFFFAEFF0;BFFF
@M05620:37:000000000-D9766:1:1101:16031:9397 1:N:0:58
ACCACACCTTCTACAATGAGCTGCGTGTGGCTCCCGAGGAGCACCCCGTGCTGCTGACCGAGGCCCCCCTGAACCCCAAGGCCAACCGCGAGAAGATTGGTGAGTGGCCCGCTACCTCTTCTGGTGGCCGCCTCCCTCCTTCCTGGCCTCCCGGAGCTGCGCCCTTTCTCACTGGTTCTCTCTTCTGCCGTTTTCCGTAGGACTCTCTTCTCTGACCTGAGCCTCCTTTGGAACTCTGCAGGTTCTAGATC
+
CCCBCCCCFFFFGGGGGGGGGGHHGGGGHGHHHGGGGGGGGHHHHGGGGGGGHHGGHHHGGGGGGGGGGGGHHHHGGGGHGHHHHGGGGGGGGGHHHHHGHFGHHHGGHHGGGCGHHHHGHHHHBGGHHGGGGGHGHHGHHHHHHHGGGGGGGGABGGGGGGGFFEFFFFFFFFF;FFFFFFFFFFFFFD;AFFFFFBF?DFFFFFFFFFFFFFFFFFFFFFFFFFFFFFFFFFFFFFFFFFAFFFBFFFB
@M05620:37:000000000-D9766:1:1101:27822:9405 1:N:0:58
ACCACACCTTCTACAATGAGCTGCGTGTGGCTCCCGAGGAGCACCCCGTGCTGCTGACCGAGGCCCCCCTGAACCCCAAGGCCAACCGCGAGAAGATTGGTGAGTGACCCGCTCCCTCTTCTGGCGGCCGGCTCCCTCCTTCCTGGCCTCCCGGCGCTACGCCCTTTCTCACTGGCTCTCTCTTCTGCCGTCTTCCGTCCGTATCCCTTCTCTGCCCTAAGTCACCCTTGGTACTCTGTCGGCTCTAGCTC
+
AAAABAAAFFFFGGGGGGGGGGHHGEGGHDGHHGGG?GGCEGAGHGEGEAGGFHFBGHHGFGEFFGFGGGGHHHHGGGGHGHHHHGGGGF@BCGHHHG20><2?1F1110>A--<FGB0<11110-A--A-;-.;AFGGBFGGG0/;90.;E.-9-----.--;-/:BF9/;B/..;99/BFF///9/;9.-../99B..9..../;B/./:F//B./../;///9.;/.////;9////.9-..///:;;
@M05620:37:000000000-D9766:1:1101:27249:9448 1:N:0:58
ACCACACCTTCTACAATGAGCTGCGTGTGGCTCCCGAGGAGCACCCCGTGCTGCTGACCGAGGCCCCCCTGAACCCCAAGGCCAACCGCGAGAAGATTGGTGAGTGGCCCGCTCCCTCTTCTGGTGGCCGCCTCCCTCCTTCCTGGCCTCCCGGCGCTGCGCCCTTTCTCACTGGTTCTCTCTTCTGCCGTTTTCCGTAGGACTCTCTTCTCTGCCCTGAGTCTCCTTTGGCACTCTGCAGGTTCTCGCTC
+
BCCCBCCAFFCFGGFGGGBGGGHHGFGBCEHFGFGEDGEGGHGHHGGGGFGGHHHHHHHGGCGGGGGGGGGHEHHGGGGHGHHHHGGGGGBCDGHFHFFFFFFHHHGGGG@DFCGGHHFHHHGHHGGHGGGGGGHGHHGHHHHHHGGGGGGGGAD?GGGFFDFFFFFFFF0;FFFFFFFFFFFFFFFFFFFFFFFFFF..D0BFFFFFFFFFFF0BEFF/9BFFFFFFFEF0FFFFBFF0;AAFFF0;.;?
@M05620:37:000000000-D9766:1:1101:7185:9454 1:N:0:58
ACCACACCTTCTACAATGAGCTGCGTGTGGCTCCCGAGGAGCACCCCGTGCTGCTGACCGAGGCCCCCCTGAACCCCAAGGCCAACCGCTACCTCTTCTGGTGGCCGCCTCCCTCCTTCCTGGCCTCCCGGAGCTGCGCCCTTTCTCCCTGGTTCTCTCTTCTGCCGTTTTCCTTAGGCCTCTCTTCTCTGCCCTGAGTCTCCTTTGGACCTCTGCCGGTTCTAGCTCGGACGCGCACACGTCTGCCCTCC
+
BBCCCCCCFFFFGGGGGGGGGGHHGGGFHGHHHGGGGGGGGHHHHGGGGGGGHHGHHHHGGGGGGGGGGGGHHHHGGGGHGHHHHGGGGGG/B222BB22?22?0?</>CEGGHHGHHHHH10>G1<><EF-<CHHGGGGGGHH;<GGFFGGFGGBFGG0CFGGGGGGGGGGG0CF0F/:BFFFFFFFFFFFFFFFFFFFFFF/FFFBFFFFFF/9:CF-;AF:/;BBDF.-9-;;CCFFFFFFF;/;;AA
@M05620:37:000000000-D9766:1:1101:27264:9464 1:N:0:58
ACCACACCTTCTACAATGAGCTGCGTGTGGCTCCCGAGGAGCACCCCGTGCTGCTGACCGAGGCCCCCCTGAACCCCAAGGCCAACCGCGAGAAGATTGGTGAGTGGCCCACTATTCTTTCTGGCGGCCGCCTCCCTCCTTCCCGGCCGGCCGGAGACCCGGTCTTACTCACTGGCTCTCCCGCCGGCTGCTGTACGACGCACTTCTTTGTCCGACCTCAGTCTCCTATGTCAGTCTGCTGGATCTAGATA
+
AAAAAAAAFFFFGGGG3GDEGDGFGA0BA0ABAEFEEGGEEHHHHGAEEEEFBEF1FGFEEG?EGCGEGGGCHHHGGGAH/<GHHG//B/B<<CG<111??F10?1<??F/?G0111==1<111<>----::CGH.CFAF009/9--:--9--------;---;-//:/;/9F/---9:///--9-9-;--//9//9-----;@////;////--9-://:9/;9/B///9/////;;////-///B9///
@M05620:37:000000000-D9766:1:1101:25147:9537 1:N:0:58
AGTGCCAGCTCTCAATCGCACAGGGGACCCAGGGCCTGGCCCCTCCATCCAGAAAACCTATGACCTCACCCGCTACCTGGAGCACCAACTCCGCAGCTTGGCTGGGACCTATGTGAGTATCCAGCGTAGGAATCTGGGAGTTGGGGAGGAGTGAGGAGTTGGGGAAAGACAGTCCTAACCGTGGAGGGTTCTGGTAAATGATGGGGTGAGGAGGGGCTCTTTGGCTCCCACCAGTCCCCCTGTCTGGTCTA
+
AAAAA1BFAF1FDGGGG1FG?EFHEEEGGGGHFEGGGAGHHHGHGGEGHHHHHEHHHGHHHHHHHHBGHHHGGG?EHHHF>FG>>GHFGHHHFEE/E0BFFGHE<<GHF0FGHHFHHHHHHHEFFG?BCAGHEHHHHHHGGEHGGGGGGG?>CGHHGG<CGHGGGGGGHHHHCHHHHHHF@:CAGGGG.AAFFF;BBFGGGBFFG.A@EFFFFF--9;ABFFFFFFFFFFFB?FFFBFFF?EFFFFF9;B;
@M05620:37:000000000-D9766:1:1101:6916:9552 1:N:0:58
GAGGCTGCTTTGGAAGAAACTGATAAACCAGTGAAACAAGATCGGATGGACCCGGATAAGTATTCTGGTCAGCTTAAGGAAGCTGGAATACCTGCCACTGGTTGAAAAACAAAAGAACAGGCCCCGAAAAGAATAAAAGGGAGTAAAAGAGTGCAGCAAAGAAGGCCAAGCAAGCTAGAAATTTCGGCTTAAGGACGCTGCTGGGGGAAATGGAACAACTTTCGCTACGTGAACTTTTCATGACTAATCTA
+
A3ABA?CAFFDFFCBFGFFGG5BDD5DA4BABBADDAF222BBA2B2A23B2200A1B3BB55B5D53BB5BFFGBF5BBF1BB321B3B3BB3F1B3FG1BB13B3FF1?/?03/0?3B//////////0/011111>?//</@1?11<<11111?00<00000<....<0//</00000000=/<:.A/000;;-;...0;F.-=9;.;000;9//.;/99...9-.;.;;9/9//9;;;/;////999
@M05620:37:000000000-D9766:1:1101:14145:9553 1:N:0:58
ACACACCTTCTACAATGAGCTGCGTGTGGCTCCCGAGGAGCACCCCGTGCTGCTGACCGAGGCCCCCCTGAACCCCAAGGCCAACCGCTACCTCTTCTGGTGGCCGCCTCCCTCCTTCCTGGCCTCCCGGAGCTGCGCCCTTTCTCACTGGTTCTCTCTTCTGCCGTTTTCCGTAGGACTCTCTTCTCTGACCTGAGTCTCCTTTGGAACTCTGCAGGTTCTAGATCGGAAGAGCACACGTCTGAACTCCA
+
CCCCBBCFFFFDGGGGGFFGGGGGGGGHGHHHGGG2EE2EGEGHGGGEDFGHHHBGHHGGGGGGGGGGGFFHHHGGGGHGHHHHGGGGGGGHHHHHHHHHHHGHHGGGGGHGHHGHHHHGGHHHHHHGGCGGGHHHGGGGGHHHHHHGGGGGGGGGGGGGGGGGGGDGGGGGGGGGGGFFFFFFFHHFFFFFFFFFFFFFFFFFFFFFFFFFHHFEFFAFFF0FFFFFFFFFFFFFFFFDFFFFFFFFFFF
@M05620:37:000000000-D9766:1:1101:5542:9588 1:N:0:58
GAGGCTGCTTTGGAAGAAACTCATAGATTACTGCAACAGTTCCCCCTGGACCTGGAAAAGTTTCTTGCCTGGCTTACAGAAGCTGAAACAACCCATAAGGTCCTACAGGATGCTACCCGTAAGGAAAGGCTCCTAGAAGACTCCAAGGGAGTAAAAGATCTGATGAAACAATGGCAAGTAAGTCAGGCATTTCCGCTTTACCACTCTTGTGGATCCAATTGAACAATTCTCAGCATTTGTACTTTGAACTG
+
AABBB?FBFFFFFFGGGFGGGGFHAGGHHHHHHHHHFCHAGHHHHGGGGHHFHGFH3FCGGEHHFHEFGGFGHHHHHGH5GHHBBGFHHFHH1B13B@GHF@B3BEG33BB31BFHGFE/EFHHHGFBB?3BFFHGEHHHFH11B1GECHDGHFG2@<1@2FG21?<BGGH<GGFFB?1==G1><>CGF<1>=1.<..<00<0<//0=C;;.G0:CHG0;C0<:CG0;BFB9;9CFFGGB;FFB;0;CFC0
@M05620:37:000000000-D9766:1:1101:17645:9589 1:N:0:58
ACCACACCTTCTACAATGAGCTGCGTGTGGCTCCCGAGGAGCACCCCGTGCTGCTGACCGAGGCCCCCCTGAACCCCAAGGCCAACCGCTACCTCTTCTGGTGGCCGCCTCCCTCCTTCCTGGCCTCCCGGAGCTGCGCCCTTTCTCACTGGTTCTCTCTTCTGCCGTTTTCCGTAGGACTCTCTTCTCTGACCTGAGTCTCCTTTGGAACTCTGCAGGTTCTAGCTCGGAAGAGCACACGTCTGACCTCC
+
CBCCCCCDFFFFGGGGGGGGGGHHGGGGFGHHHGGGGGGGGHHHHGGGGGGGHHGHHHHGGGGGGGGGGGGHGHHGGGGHGHHHHGGGGGGGHBFHHHHHHGHGHHGGGGGHGHHGHHHHHHHHHHHHGGGGGGHHHGGGGGHHHHH1FFGGGGGGGGGGGGGGGGGEGGGGGGGGGGFFFFFFFFFFFHFBFFFFFFFFFHFFFHFFFFFFFHHF1BFBFFFFF1BFFFFFFFFFFFFFFFFFFF1FFFF
@M05620:37:000000000-D9766:1:1101:9291:9591 1:N:0:58
ACCACACCTTCTACAATGAGCTGCGTGTGGCTCCCGAGGAGCACCCCGTGCTGCTGACCGAGGCCCCCCTGAACCCCAAGGCCAACCGCGAGAAGATTGGTGAGTGGCCCGCTCCCTCTTCTTGTCGCCGCCTCCCTCCTTCCTGGCCTCCCGGCGCTGAGCTCTTTCTCCCTTTTTCTCTCTTCTGTCGTTTTCCGTCGGACTGTCTTCTCTGCCCTGAGTTTCCTCTGGCATTCGGCCGGTTCTTGCTC
+
AAAAAAAAFFFFGGGGDGF1F1GHG0EBA0BF1FF0AEECFHHHGGGGGGGGFHHGHHHEEGGGGCGGGGGCGFHGGGGH/AHHHGE/BCG<@C<FFF1???FGHHF/C<>><CFEG<CGHH0=D0<..-:;AEEGFCFHHEGE0/9FGF?GC-A?AA@-AF;;BBFFFF/B-///99B/F99FFF///;AAA9/;BF-@=--9-;BFFFFFFFF/;FFF9//;/;;9;B/9-/;//-;-;-@-AF/;/B/
@M05620:37:000000000-D9766:1:1101:11996:9598 1:N:0:58
ACCACACCTTCTACAATGAGCTGCGTGTGGCTCCCGAGGAGCACCCCGTGCTGCTGACCGAGGCCCCCCTGAACCCCAAGGCCAACCGCTACCAGTTGTTGTGGGCGCCTCCCTCCTTCCTGGCCTCCCGGCGCTTCCCCCTTTCTCCCTGGTTCTCTCTTCTGCCGTTTTCCGTAGGCCTCTCTTCTCTGCCCTGAGTCTCCTTTGTCCCTCTGCCGGTTCTAGCTCGGAAGTGCACACGTCTGACCTCC
+
CCCCCCCBFFFFGGGGGGGGGGHHGGGGHGGGHGGGEGGGGHGHHGGGEGGGHHHGHHHGGGGGGGGGGGGGHHHGGGGHGHHHHGGGG/B/BB22B22/?2?////>A/CF/0FAFH1FHD00<<GG..---;-.;///;-FF00;0;/0;C000000B0B0000-;.9.0/.:...;//:BFFFF//F///:/A9;/:FF//B/////;BF//B;:--;AF/9/;/:@D..////;/:DF9/.//;;FA
@M05620:37:000000000-D9766:1:1101:11302:9621 1:N:0:58
ACCACACCTTCTACAATGAGCTGCGTGTGGCTCCCGAGGAGCACCCCGTGCTGCTGACCGAGGCCCCCCTGAACCCCAAGGCCAACCGCTACCTCTTCTGGTGGCCGCCTCCCTCCTTCCTGGCCTCCCGGAGCTGCGCCCTTTCTCCCTGGTTCTCTCTTCTGCCGTTTTCCTTAGGCCTCTCTTCTCTGCCCTGAGTCTCCTTTGGACCTCTGCCGGTTCTAGCTCGGACGAGCACACGTCTGACCTCC
+
BBBBBBBBFFCFEFFFFG5FFFGHGEEBEEHFGGGGGFE2EGGHHGGEAEEGHHHHHGH?FEFGGGEFGGGGFHHGGGGHGHHHHGGGFGB>B2?BF2>?G??D00>CGGGHGHHGHHHHH10<GHFG<EG-ACGFHFGGGGHG:;GFGGGGGGGGGGFFGGGGGGGGGGGGG0C0CF/BFFFFFFFFFFFFFFFFBFFFFFFFFFFFFBFFFFFFFFF;AFFFF/BFFF.-9-;@FFFFFAEFF//;;BE
@M05620:37:000000000-D9766:1:1101:24357:9624 1:N:0:58
AGTGCCAGCTCTCAATCGCACAGGGGACCCAGGGCCTGGCCCCTCCATCCAGAAAACCTATGACCTCACCCGCTACCTGGAGCACCAACTCCGCAGCTTGGCTGGGACCTATGTGAGTATCCAGCGTAGGAATCTGGGAGTTGGGGAGGAGTGAGGAGTTGGGGAAAGACAGTCCTAACCGTGGAGGGTTCTGGTAAATGATGGGGTGAGGAGGGGCTCTTTGGCTCCCACCAGTCCCCCTGTCTGGTCTA
+
>A>>A@D@AFCFFGGGFCFGAEFHEGDEEAGHFEEAAFHHHHGHGGGHFHHHHHGHHGHHHHGHHHHHHHHGG>EGHHHH?GHHFHH1EHHGEGGGEHHHGHEF</GHG0FHHHHHHHHHHHHHHGGGGFHHHHHHHHGGGHHHGGGGGD.FGFHHHGFHHBDGGGHHHHFHHHHHHHHHGGGGGGGGDFGGGGFGGGGGGGGGG?FBFFFFFFB-BBFFFFFFFFFFFFFFFFFFFFFFBFFFFFFFFFB
@M05620:37:000000000-D9766:1:1101:9390:9625 1:N:0:58
ACCACACCTTCTACAATGAGCTGCGTGTGGCTCCCGAGGAGCACCCCGTGCTGCTGACCGAGGCCCCCCTGAACCCCAAGGCCAACCGCTACCTCTTCTGGTGGCCGCCTCCCTCCTTCCTGGCCTCCCGGAGCTGCGCCCTTTCTCACTGGTTCTCTCTTCTGCCGTTTTCCGTAGGACTCTCTTCTCTGACCTGAGTCTCCTTTGGAACTCTGCAGGTTCTAGCTCGGAAGAGCACACGTCTGAACTCC
+
BBBBBBABFFFFGGGFGGGFGAGFEEGFGEGHHGGGGGGCGHHHHGGGGFGFHFHHHHHGGGGGGGGGGGGHHGEGGGGHGHHHHGGGGGGGH2GGHHHHHHHGHHGGGGGHGHHGHHHHHGBGHHHHGFGC@CGHG-CGGGGCGFH0;FGGGGFFGGGGGFBFGGAAEFGGG?FGF.9BFFFFFFFFFFF/;BFFBBFFFFFFFFFFF/:FFFFFFFF.9FFFF/BFFFF.DFFFFFFFFFFFF/;FFFF
@M05620:37:000000000-D9766:1:1101:24077:9627 1:N:0:58
AGGGCCAGCTCTCAATCGCACAGGGGACCCAGGGCCTGGCCCCTCCATCCAGAAAACCTATGACCTCACCCGCTACCTGGAGCACCAACTCCGCAGCTTGGCTGGGACCTATGTGAGTATCCAGCGTAGGAATCTGGGAGTTGGGGAGGAGTGAGGAGTTGGGGAAAGACAGTACTAAACGTGGAGGGTTCTGGTAAATGATGGGGTGAGGAGGGGCTCTATGGCTCCCACCAGTCCCCCTGTCTGGTCTA
+
>>1>AAAA@FFFGGGGFFFFEECA0EGA0AGGGGGG/AGHCGGEGGHHDGHF10AFHCFHHH2GGHGGHHGGGGCEHHGCGHHHG>GHGEDHGEE//EGHE0B//EGCGHHH1B2BFHH1>2B10>EAC/@F1?11?00F?G1<@C.-<<./<DGA0.<G0<@-CC..;G/GCCFGHHFGGG.;.C.9CFFFGGCFFGGGG0FBEGF@FF-9;B--@@FF/;/9AFFEFFFFFFFFFFEF@FFFF//;BFB
@M05620:37:000000000-D9766:1:1101:11038:9674 1:N:0:58
ACCACACCTTCTACAATGAGCTGCGTGTGGCTCCCGAGGAGCACCCCGTGCTGCTGACCGAGGCCCCCCTGAACCCCAAGGCCAACCGCTACCCCTTCTGGTGGCCGCCTCCCTCCTTCCTGGCCTCCCGGAGCTGCGCCCTTTCTCCCTGGTTCTCTCTTCTGCCGTTTTCCTTAGGACTCTCTTCTCTGCCCTGAGTCTCCTTTGGACCTCTGCCGGTTCTAGCTCGGAAGAGCACACGTCTGTACTCC
+
BBBABBBAFFFFGGGGG4GFGFHHG2ABA22AFFGGCG2EEHGHHGAAE1AA5GFFHF3A>00E1FGGGGGHFHHGGGGEGHHHHGGGC//>B0?????GHHHG00/>C/<GFFBDHHHHH10FGH.GEAC?@CGFH-@EGGHH;;CB/FGGFGGFGGGGGGGEGGGA./EGG0CBFF/;FFFFFFFFFFFFFFFFFFFFFBBFFFFFFBBFFFFFFFFBFFF/;BFFFF..9:9BFFFFFFFFF//;;BF
@M05620:37:000000000-D9766:1:1101:12522:9677 1:N:0:58
ACCACACCTTCTACAATGAGCTGCGTGTGGCTCCCGAGGAGCACCCCGTGCTGCTGACCGAGGCCCCCCTGAACCCCAAGGCCAACCGCTACCTCTTCTGGTGGCCGCCTCCCTCCTTCCTGGCCTCCCGGAGCTGCGCCCTTTCTCACTGGTTCTCTCTTCTGCCGTTTTCCGTAGGACTCTCTTCTCTGACCTGAGTCTCCTTTGGAACTCTGCCTGTTCTAGCTCGGAAGAGCACACGTCTGACCTCC
+
AAAAAAAAFFFFGFGGGGGGGGHHGGDGHGGHFFFFGGEEEG2GHGGGGGFGHHHHHHHGEFGGGGGFGGGB3FHEGGDHGHHHHFF@DDGDHBFGHHHGFFGB0F<@FDDHGHHGBGFFGFBGAGCHED-<CGFBCDFDCGHHHBH0CBFFFGFFGFFFBGGGGGGAAFEGG.:CDF/BFFFF/BFFFF//;BB9BFF/B9BFFFFBB//FFFFF//;:BFF///;B.B:.9../;.BABAE/.//;/BA
@M05620:37:000000000-D9766:1:1101:11212:9677 1:N:0:58
ACCACACTTCTACAATGAGCTGCGTGTGGCTCCCGAGGAGCACCCCGTGCTGCTGACCGAGGCCCCCCTGAACCCCAAGGCCAACCGCTACCTCTTCTGGTGGCCGCCTCCCTCCTTCCTGGCCTCCCGGAGCTGCGCCCTTTCTCACTGGTTCTCTCTTCTGCCGTTTTCCGTAGGACTCTCTTCTCTGACCTGAGTCTCCTTTGGAACTCTGCAGGTTCTAGATCGGAAGAGCACACGTCTGAACTCCA
+
ABBABABFFFFFFFFGGGGGGEBFAEBBAFGHEFFDGEEGHHHHGGGEGGGGHFHHHHEEGEEGGEEFGGHGGGEGEGH/GFGHGGGGGGGHHFFHHHHHHHAHHCGGGGHFHHGHHHHHHHHHHHHGE@DCFHHEGFGGGHHHCFGHGBFGGGGFFGGFGGGGGGGGBEC0EC?EGGGFFFFFFFFFFFFFFFBFFFBFFFFFFFFFFFFFFFFFFAAFFFFFFFFEFFFFFFFFFFF>AEFAF/FBFF/
@M05620:37:000000000-D9766:1:1101:5652:9697 1:N:0:58
ACCACACCTTCTACAATGAGCTGCGTGTGGCTCCCGAGGAGCACCCCGTGCTGCTGACCGAGGCCCCCCTGAACCCCAAGGCCAACCGCTCGCAGTTGACGCGGGTGCCTCCCTCCTTCCTTCCCTTCCGGAGCTGCGCCCTTTTTCCTTGGTTCTCTCTTCTGCCGTTTTCCTTAGGCCTCTCTTCTTCGCCCTGAGTCTGCTTTGGACCTCTGTCGGTTCTAGGTCGGCCGTGCAAACGTCTGGTTTCC
+
BBBBBBB3CFFFGGFGGG5BGGHHGFGBAFHGHAFE?EEEGHGHHGGEEEGGHHHHHHHAECGGGGGGGGGHFHHGGGGHGHHHHGGGF////</<??22///>-<>>/=0.C//<<DHHFG0//:0:/.;.-;9/C-AFGGB09;FG00C/0;F0CB0:;CBFFB-9.BF/FFBF////;9/9/BFF:/:.ADAA.:FFB//9BFE9/B9./;B/9:B-.;B/;/;B---.-;;.A//..A...///;;9
@M05620:37:000000000-D9766:1:1101:5747:9700 1:N:0:58
ACCACACCTTCTACAATGAGCTGCGTGTGGCTCCCGAGGAGCACCCCGTGCTGCTGACCGAGGCCCCCCTGAACCCCAAGGCCAACCGCTAACCCTTCTGGTGGTCGCCTCCCTCCTTCCTGGCCTCCCGGAGCTGCGCCCTTTCTCCCTGGTTCTCTCTTCTGCCGTTTTCCTTAGGCCTCTCTTCTCTGCCCTGAGTCTCCTTTGGACCTCTGCCGGTTCTAGCTCGGACGAGCACACGTCTGCACTCC
+
CCBCCCCCFFFFGFGGGGGGGGHHGEGFHGHHHGGGGGGGGHHHHGGGGGGGHHHGHHHGGGGGGGGGGGGHHHHGGGGHGHHHHGGGGGC?B0/0??2????C/?/>CEGHGHHGHHHHHF0FF1<><.<-<DGFHGCDGFHH0;CCFBFGGGGGGGFGGGGGGGCFGGFFG0CFFFFFGFFFFFFFBFFFFFFFFFFFFFFBFFFFFFFFFFEFBFF;DEF9B/BBFFDBD--;@FFFFFFFF//;;BB
@M05620:37:000000000-D9766:1:1101:10396:9704 1:N:0:58
AGTGCCAGCTCTCAATCGCACACGTCTGAACTCCAGTCACATTCAGAAATCTCGTATGCCGTCTTCCGCTTGAAAAAAGAAGCACAAACACCTCCGTTTCCTGAGGAGTGGCCCGAAGCAGATTCTTAGGGACTAAAAGCGCCTTCGTAACAACCCAGAGCAGGGCACTTTCTCCCTAGTTATCACTTTTGCCGTTTTAAATGGACCACTCTTATCAGCCCTGCGTCCCCTTTAGCCCCCTGCCTCATATT
+
AA>AAFFFAFFFGGGGFGGGG?A0000BDDGH1FGFF1AFD2FHHG2E1BD2GABECFEFE/A0/21AEEGFA11BGE//B0110>B0?00/00///10121>10/1/00/?0/>////1B0<1>F22110<<0@B1110//<//1/000<11......<///.-...//00=0C//0/;<0000000;;000;../.;0000000;.9//;;00900;;9C;.-;>-;--;/////:---;-9////9;/
@M05620:37:000000000-D9766:1:1101:10367:9708 1:N:0:58
ACCACACCTTCTACAATGAGCTGCGTGTGGCTCCCGAGGAGCACCCCGTGCTGCTGACCGAGGCCCCCCTGAACCCCAAGGCCAACCGCGAGACGCTTGGTGACCGGCCAGCTCCCTCGTCGGGCGCCCGCCTCCCTCCTTCCTGGCCTCACGGAGCCCCGCCCTTTCTCACTGGTTCTCTCTTCTGCCGCTTTCCGTAGGACTCTCTTCTCTGAACTGAGTCTCCTTTGGAACTCTGCAGGTTCTCGCTC
+
AAAAA4AAFFFFDGGEBGGGGDGGGGGED2FHGFGG2EG2EG2FGGGGAEFFHHHGHHHGEGEEGEGGGGGF3FHFGGGHFHGH/FGEGBDC//?/?FFGHED11/<>@?.FH1>FCC-.C-<--;-A9-;BGGGEGGEGFFBBB/FGGG/AA?-;B..:9;@>B/FFFF/:F/.99BFF/;FBFFF/9;-9AE9FF9..9/BF///9BF/B/9/9:F//B;BFBBF9BBB/;B/BFBF/9F./:BFF.99
@M05620:37:000000000-D9766:1:1101:14297:9710 1:N:0:58
AGTGCCAGCTCTCAATCGCACAGGGGACCCAGGGCCTGGCCCCTCCATCCAGAAAACCTATGACCTCACCCGCTACCTGGAGCACCAACTCCGCAGCTTGGCTGGGACCTATGTGAGTATCCAGCGTAGGAATCTGGGAGTTGGGGAGGAGTGAGGAGTTGGGGAAAGACAGTCCTAACCGTGGAGGGTTCTGGTAAATGATGGGGTGAGGAGGGGCTCTTTGGCTCCCACCAGTCCCCCTGTCTGGTCTA
+
ABAAAFFFCFFFGGGGGGGFGGHGGGGGGGHHGGGGGGHHHHGHGGHHHHHHHHHHHGHHHHHHHHHHHHHGGEEGHGHHGHHHHHHEFHHHGGGGGHHHGHHGGGHHGHHHHHHHHHHHHHHHHGGGGGHHHHHHGHHFGHHHGGFFGGEGHFHHHGHHHHGGFGHHGHGHHHHHGHHHGGGGDEGGDGGGGGFGGGGGGGGGGGFFFFFFFFFFFFFFFFFFFFFFFFFFFFFFFFFFFFFFFFFFFFF
@M05620:37:000000000-D9766:1:1101:9674:9713 1:N:0:58
GAGGCTGCTTTGGAAGAAACTGACAAGCCAGGGACAAAAGATCGGAAGAGCACACGTCTGAACTCCAGTCACTTTCGGGCATCTCGTATGCCGTCTTCTGCTTGAAAAAAAAAAATATCCGTCCTAGGAATACTGCATGTGAGTAAAATAGCGGATTACAAAAACGCCATTAATCACTGTATCTCAGTCTGACAACTTATGGTTATCCTATCGACTAATCCGCCGCATTCATACCTTCCACCTCGCCTACC
+
>>1>A11AFFDDFGGF1FFG1AA1BFAFF0BGGFG00B0FFHHGEEEGABF1GFHABGGGAAFFG1BBBFGA21BD//?>>FGFHH>EFCGHG/>G/FGH1BGG0BFF0/</B@/0<2>>/?@/?11<?D11<111<1>1>111111111>1--<<.00000..:-:-..;00000/000;900C0000000;009F00009;000000990..---///9--:-;9--//9/9//////9-;----;---
@M05620:37:000000000-D9766:1:1101:18674:9723 1:N:0:58
ACCACACCTTCTACAATGAGCTGCGTGTGGCTCCCGAGGAGCACCCCGTGCTGCTGACCGAGGCCCCCCTGAACCCCAAGGCCAACCGCGAGATCTTCTGGTGGCCGCCTCCCTCCTTCCCGGCCGCCCGGAGCTGCGCCCTTTCTCACTGGCTCTCTCCTGTGCCGTTTTCCGCAGGATTTCCCTCCTTGACCTGTGTCTCCTTTGCTATTCTCTAGGCTCTAGATCGGAAGAGCCCATGTCTGAACTCC
+
BBBBBBBBFFFFGGGGGGGGGGHHGEGABAGFHGGDGGGGGHHHHGGGEEFFHGHHHHHGGGGGFGGGGGGEEGHGGGGHGHHHGGGGG?B///22??222??A0FC?//>GGBH.01>00.-<----:C:-;B9/C-B.A-:CBB0B000/9/;//;//;/9;FF-;.F./;A.-;@.//////;9..//;//;.:///;;/B9//////:;B//////;.://;BF?.9.:.9..../;://;/9BFF/
@M05620:37:000000000-D9766:1:1101:15814:9729 1:N:0:58
ACCACACCTTCTACAATGAGCTGCGTGTGGCTCCCGAGGAGCACCCCGTGCTGCTGACCGAGGCCCCCCTGAACCCCAAGGCCAACCGCGAGAAGATTGGTGAGTGGCCCGCTACCTCTTCTGGTGGCCGCCTCCCTCCTTCCTGGCCTCCCGGAGCTGCGCCCTTTCTCACTGGTTCTCTCTTCTGCCGTTTTCCGTAGGACTCTCTTCTCTGACCTGAGTCTCCTTTGGAACTCTGCAGGTTCTCGATC
+
BBBBBBBBFFFFGGGGGGGFGFHGGEEFHGHHHGGGGGGFGHHHHGGGGGGFGHHHHHHGGGFGGGGGGGGHHHFGGGGHGHHHHGGEGGGFCFGGHHHHH/GCFDFGHHGGG-CHHHHHHHGHHHGHHGGGGFHGHHGHHHHHHHGGGGGGGG-?DFGGGGGFFFFFFFFFFFE;FFFFFFFFFFFFFDAAFFFFFFFFFFFFFFFFFFFFFF/FFFFFFFFFFFFFFFFFFFFFFFF/FFFFFF/E/FA
@M05620:37:000000000-D9766:1:1101:14671:9738 1:N:0:58
AGTGCCAGCTCTCAATCGCACAGGGGACCCAGGGCCTGGCCCCTCCATCCAGAAAACCTATGACCTCACCCGCTACCTGGAGCACCAACTCCGCAGCTTGGCTGGGACCTATGTGAGTATCCAGCGTAGGAATCTGGGAGTTGGGGAGGAGTGAGGAGTTGGGGAAAGACAGTCCTAACCGTGGAGGGTTCTGGTAAATGATGGGGTGAGGAGGGGCTCTTTGGCTCCCACCAGTCCCCCTGTCTGGTCTA
+
AA3AAFFFBFFFGGGGGGGGGFHHGGGGGGHHGGGFEGHHHHGHGGHHHHHHFHHHHGHHHHGHHHHHHHHGGFGGHHGHHHHHHHHGGHHHGGGGGHHHGHHGGGHFGHHHHHHHHHHHHHHHHGGGGGHHHHHHHHHGGHGHGGGGGGGHHHHHHGHHHHGGGGHHHHHHHHHHHHHHGGGGGGGG;AFGGGGGGGGGGGGGGGDFEFFFFFFFFFFFFFFFFFFFFFFFFFFFFFFFFFFFFFFFFFB
@M05620:37:000000000-D9766:1:1101:13854:9742 1:N:0:58
AGTGCCAGCTCTCAATCGCACAGGGGACCCAGGGCCTGGCCCCTCCATCCAGAAAACCTATGACCTCACCCGCTACCTGGAGCACCAACTCCGCAGCTTGGCTGGGACCTATGTGAGTATCCAGCGTAGGAATCTGGGAGTTGGGGAGGAGTGAGGAGTTGGGGAAAGACAGTCCTAACCGTGGAGGGTTCTGGTAAATGATGGGGTGAGGAGGGGCTCTTTGGCTCCCACCAGTCCCCCTGTCTGGTCTA
+
>11>AD@FAFFFFGGBFAFGAEFGCEGGGGGHGGE?FAGABGGHGGEH1BGEF01BGEBGHHHHHHBGHHHGGGGCHHHHHHHHFGHHGBGHGGGGGBGHGHHGGGHHGHHHHHHHHHHHHFHHHCCEGGGHHHHEHBGGCHHHGGGGGGCHHHFFHGHHHHGGGGHFFHHFHGHHHHHHG?EGFEGGEEGGGGFGGGGGGGGGGGF@FFFFFF@@@;FFFF/BFBFEEFFFFFFFFFFF@FFFFFFFFFB
@M05620:37:000000000-D9766:1:1101:11561:9748 1:N:0:58
ACCACACCTTCTACAATGAGCTGCGTGTGGCTCCCGAGGAGCACCCCGTGCTGCTGACCGAGGCCCCCCTGAACCCCAAGGCCAACCGCGAGAAGATTGGTGAGTGGCCCGCTCCCTCTTCTGGTCGCCGCCTCCCTCCTTCCTCGCCTCCCGGCGCTGCGCCCTTTCTCCCTCTTTCTCTCTTCTGCCGTTTTCCGTCGGACTCTCTTCTCTGCCCTGAGTCTCCTCTGGCCATCTGCCGGTTCTTGATC
+
BBBBBBBBFFFFGGGGGGGFGGHHGGGAFEHHHGGGEGGGGHHHHGGGEEGGHHGHHHHGGGGGGGGGGGGHHHHGGGGHGHHHGGGGGGGGGFGGHHFE2?20?<//FGCGG-EFF0F11=0<<0<@E-:AFACFHHGHGGFG0;?B9EF.A9:@B-9.9@9@9BF//F/;F../;B99FFFFFFF/BB;A/;;:AF.---9-//9/9FFFF/:9;F...;/BF/9.;;//./;9//;/;9-;AF/9/99
@M05620:37:000000000-D9766:1:1101:13190:9765 1:N:0:58
ACCACACCTTCTACAATGAGCTGCGTGTGGCTCCCGAGGAGCACCCCGTGCTGCTGACCGAGGCCCCCCTGAACCCCAAGGCCAACCGCTACCTCTTCTGGTGGCCGCCTCCCTCCTTCCTGGCCTCCCGGAGCTGCGCCCTTTCTCACTGGTTCTCTCTTCTGCCGTTTTCCGTAGGACTCTCTTCTCTGACCTGAGTCTCCTTTGGAACTCTGCAGGTTCTAGATCGGAAGAGCACACGTCTGAACTCC
+
CCCCCCCCFFFFGGGGGGGGGGHHGGGGHGHHGGGGGGGGGHHHHGGGGGGGHHHHGHHGGGGGGGGGGGGHHHHGGGGHGHHHHGGGGGGDHHHHHHHHGHHGHHGGGGGHGHHGHHHHHHHHHHHHGGGGDGHFHGGGGGHHHHHBFGGGGGGGGFGGGGGGGGGFGGGGGGGGGGFFFFFFFHFFFFFFFFFFFFFFFFFFFHHFFFFFFFFFFFFAFFFFFFFFFFAFFFFFFFFFFFFFFFFFFFF
@M05620:37:000000000-D9766:1:1101:11773:9774 1:N:0:58
ACCACACCTTCTACAATGAGCTGCGTGTGGCTCCCGAGGAGCACCCCGTGCTGCTGACCGAGGCCCCCCTGAACCCCAAGGCCAACCGCGAGCAGATCAGCCGGCCGCCTCCCCCCTTCCTGGCCTCCCCGCGCCTCTCCCTCTCTCCCGGGCTCCCCCCTCTGCCGCTTTTCGCAGTGCTTCCCTCTTTGGCCTGTTTCCCCTTCTCTCTCCTGACTGTCCTAGATCGCCTTAGCACCCGTCCGGATTCC
+
CCCCCCCCFFFFGGGGGGGGGGHHGGGGHGHHHGGGGGGGGHHHHGGGGGGGHHGHHHHGGGGGGGGGGGGHHHHGGGGHGHHHGGGGGCG@//?2?22220</</@D-..<<<.--;/:00/.:0.:..---:-.;0;:FF///9;//.:--:A.:.9--:/099---9:00-....:00000/0:F000/990.009:00/;./9009009;00/0:00;B;00;B..:.90:BFF..-;9.--..900
@M05620:37:000000000-D9766:1:1101:16596:9795 1:N:0:58
ACCACACCTTCTACAATGAGCTGCGTGTGGCTCCCGAGGAGCACCCCGTGCTGCTGACCGAGGCCCCCCTGAACCCCAAGGCCAACCGCGAGAAGATTGGTGAGTGGCCCGCTACCTCTTCTGGTGGCCGCCTCCCTCCTTCCTGGCCTCCCGGAGCTGCGCCCTTTCTCACTGGTTCTCTCTTCTGCCGTTTTCCGTAGGACTCTCTTCTCTGACCTGAGTCTCCTTTGGAACTCTGCAGGTTCTCGATC
+
CDDCCCCCFFFFGGGGGGGGGGHHGGGGHGHHHGGGGGGGGHHHHGGGEGGGHHHHHHHGGGGGGGGGGGGHHHHGGGGHGHHHHGGGGGGGCFGGHHHHHEGGHHEFHHGGGFGHHHHHHHHHHHGHHGGGGGHGHHGHHHHHHHGGGGGGGGGGGGGGGGGFFFFFFFFFFFFFFFFFHFFFFHHHFFADFFFFFFFDDFFFFFFFHHHFHHBFFFFFFFFFFFFFFFFFFFFFFFFFFFFFFF0;FFE
@M05620:37:000000000-D9766:1:1101:18699:9804 1:N:0:58
ACCACACCTTCTACAATGAGCTGCGTGTGGCTCCCGAGGAGCACCCCGTGCTGCTGACCGAGGCCCCCCTGAACCCCAAGGCCAACCGCTACCTCTTCTGGTGGCCGCCTCCCTCCTTCCTGGCCTCCCGGAGCTGCGCCCTTTCTCACTGGTTCTCTCTTCTGCCGTTTTCCGTAGGACTCTCTTCTCTGACCTGAGTCTCCTTTGGAACTCTGCAGGTTCTAGATCGGAAGAGCACACGTCTGAACTCC
+
>AAAAAAAFFFFGGGGFGFBGGCFFEEEEDGHHFGGGCGAEH2FHGGGAEGF5FAGHHHGGE0EFGGGGGE2@GHGGGD/FFHF/FFEF?CFHEGGHHHHDGGDHHGGGGGHGHHGHHHFHHHGHHHHGDCCGGFHGFGGGGHHHHHEFGGGFGGGGBFFFFBFGGFCAFGGGGFGGGFFFFFFFFFFFFFFFFFFFFFFFFFFFFFFFFFFFFFFFFFFFFFFFFFFFFBFFFFFFFFFFAFFFFFFEFF
@M05620:37:000000000-D9766:1:1101:11367:9805 1:N:0:58
ACCACACCTTCTACAATGAGCTGCGTGTGGCTCCCGAGGAGCACCCCGTGCTGCTGACCGAGGCCCCCCTGAACCCCAAGGCCAACCGCTACCTCTTCTGGTGGCCGCCTCCCTCCTTCCTGGCCTCCCGGAGCTGCGCCCTTTCTCACTGGTTCTCTCTTCTGCCGTTTTCCGTAGGACTCTCTTCTCTGACCTGAGTCTCCTTTGGAACTCTGCAGGTTCTAGATCGGAAGAGCACACGTCTGAACTCC
+
ABBBBBBBFFFFGGGGGGGGGFHHGFGBCEHHHGGGGGGGGHHHHGGGFGGGHHHHHHHGGGGGGGGGGGGHHHHGGGGHGHHHHGGGGGGFH2FGFGFFFDGFFG@CGGGHGHHGHHHHHFBFGHHHAGG-ADFCCCGGGGGHCGH0CFFFGGGFFGGGFFGGGGGDGGGGGGFFEDBFFFFFFFFFFFF/BBFF/B:BFBFFFFF///;BFFFF/FF.;FFFF/;BEDAAFFFEFFFFFAEFFB9BBFF
@M05620:37:000000000-D9766:1:1101:5446:9810 1:N:0:58
AGTGCCAGCTCTCAATCGCACAGGGGACCCAGGGCCTGGCCCCTCCATCCAGAAAACCTATGACCTCACCCGCTACCTGGAGCACCAACTCCGCAGCTTGGCTGGGACCTATGTGAGTATCCAGCGTAGGAATCTGGGAGTTGGGGAGGAGTGAGGAGTTGGGGAAAGACAGTCCTAACCGTGGAGGGTTCTGGTAAATGATGGGGTGAGGAGGGGCTCTTTGGCTCCCACCAGTCCCCCTGTCTGGTCTA
+
AABABFFFBFFFGFEGGFFFGGHHGEGGGGHHGGGFGGHHHHGHGGHHHHHHHHHHHGHHHGGHHHFHHHHGGGGGHHHHHHHGHHFHGHHHGG?EGGHHGHHGEFHHGHHHHHHHHGHHHHHHHGGGGGHHHHHHHHHGEHHHGGGGGGGHHHHHHDHHHHGGGGHHHHHHHHHHHHHHGEFGGGGG;FGGGGFGGGGGGGGGGGFFFFFFFFFFFFFFFFFFFFFFFFFFFFFFFFFFFFFFFFFFFFB
@M05620:37:000000000-D9766:1:1101:24171:9836 1:N:0:58
ACCACACCTTCTACAATGAGCTGCGTGTGGCTCCCGAGGAGCACCCCGTGCTGCTGACCGAGGCCCCCCTGAACCCCAAGGCCAACCGCTACCTCTTCTGGTGGCCGCCTCCCTCCTTCCTGGCCTCCCGGAGCTGCGCCCTTTCTCACTGGTTCTCTCTTCTGCCGTTTTCCGTAGGACTCTCTTCTCTGACCTGAGTCTCCTTTGGAACTCTGCAGGTTCTAGATCGGAAGAGCACACGTCTGACCTCC
+
BBBBBBBBFFFFGGGGGGGFGBGHGEEFHGHHEFGGGGGGGHHHHGGGFGGGGHHHHHHGGGGGGFFGGGGHGHHGGGGHEHHHHGG?CGGGH2FHHGFHB?<??FCC/AFHGHHGHHHHFHHHHHHHAEGGGGHHHGGGGGHHHHHFFGGGFGGGGGGGFFFFFGGEFEEGG?FGDGFFFFBFFFFFFFFFFFFFFFFFFFFFFFFFFFEFFFFFFFF;FFFFF/FFFFD.99.BFFFFA9.FFF/F/FF
@M05620:37:000000000-D9766:1:1101:14002:9863 1:N:0:58
ACCACACCTTCTACAATGAGCTGCGTGTGGCTCCCGAGGAGCACCCCGTGCTGCTGACCGAGGCCCCCCTGAACCCCAAGGCCAACCGCGAGAAGATTGGTGAGTGGCCCGCTACCTCTTCTGGTGGCCGCCTCCCTCCTTCCTGGCCTCCCGGAGCTGCGCCCTTTCTCACTGGTTCTCTCTTCTGCCGTTTTCCGTAGGACTCTCTTCTCTGACCTGAGTCTCCTTTGGAACTCTGCAGGTTCTAGATC
+
BBBCCCBBFFFFGGGGGGFGGGHHGEGFHGHHHGGGGGGGGHHHHGGGEGGGHHHHFHHGGGGGGGGGGGGHHHHGGGGHGGH/GEEGGGGGGGHHGHHHHFFGHFGFHHGGGGGHHHHHHHHHHHGHHFGGGGHGHHGHHHHHHGGGGGGGGG?DGGGGGGGFFFFFFFFFFFF;BFFFFFFFFFFFF@A;FFFFFFFBFFFFFFFFFFFFFFFFFFFFFFFFFFFFFFFFFFFFFFFFFFFFFFFFFFB
@M05620:37:000000000-D9766:1:1101:9560:9874 1:N:0:58
AGTGCCAGCTCTCAATCGCACAGGGGACCCAGGGCCTGGCCCCTCCATCCAGAAAACCTATGACCTCACCCGCTACCTGGAGCACCAACTCCGCAGCTTGGCTGGGACCTATGTGAGTATCCAGCGTAGGAATCTGGGAGTTGGGGAGGAGTGAGGAGTTGGGGAAAGACAGTCCTAACCGTGGAGGGTTCTGGTAAATGATGGGGTGAGGAGGGGCTCTTTGGCTCCCACCAGTCCCCCTGTCTGGTCTA
+
>AAABFFFBFFFGFGGGFFGGGHHDEGGGGHHGGGGGEHHHHGEGGGGFFFGHFFHHGHGHHHHHHHHHHHFGGFGHEGGHHHHFHHHGHHHGGECE3GGEHHFFGHHGFFHHFGFFGHHHGHHHGEGGGHHHHHHHHHFA0GFFGGGGGGHGHHGGGCGHH?CGGHHHHHHHHHHHHFHGGGGGGGGCFGGGGGFFFGGGGGGGGDFFFFFFFFFDBFFEFF/FFFFFFFFFFFFFFFF;FFFFBB9BB/
@M05620:37:000000000-D9766:1:1101:15466:9882 1:N:0:58
AGTGCCAGCTCTCAATCGCACAGGGGACCCAGGGCCTGGCCCCTCCATCCAGAAAACCTATGACCTCACCCGCTACCTGGAGCACCAACTCCGCAGCTTGGCTGGGACCTATGTGAGTATCCAGCGTAGGAATCTGGGAGTTGGGGAGGAGTGAGGAGTTGGGGAAAGACAGTCCTAACCGTGGAGGGTTCTGGTAAATGATGGGGTGAGGAGGGGCTCTTTGGCTCCCACCAGTCCCCCTGTCTGGTCTA
+
CCABCFFFCFFFGGGGGGGGGGHHGGGGGGHHGGGGGGHHHHGHGGHHHHHHHGHHHGHHHHHHHHHHHHHGGGGFHHHHGHHHHHHFGHHHGGGGGHHHGHHGGGHHGHHHHHHGHHHHHHHHHGGGGGHHHHHHGHHGGHHHGGGGGGEGHHHHFGHHHHGGGGGHHHHGHHHHHHHHGGEGGGGGEGGGGGFFGGGGGGGGGGFFFFFFFFFFFFFFFFFFFFFFFFFFFFFFFFFFFFFFFFFFFFB
@M05620:37:000000000-D9766:1:1101:18348:9884 1:N:0:58
ACCACACCTTCTACAATGAGCTGCGTGTGGCTCCCGAGGAGCACCCCGTGCTGCTGACCGAGGCCCCCCTGAACCCCAAGGCCAACCGCTACCTCTTCTGGTGGCCGCCTCCCTCCTTCCTGGCCTCCCGGAGCTGCGCCCTTTCTCACTGGTTCTCTCTTCTGCCGTTTTCCGTAGGACTCTCTTCTCTGACCTGAGTCTCCTTTGGAACTCTGCAGGTTCTAGATCGGAAGAGCACACGTCTGAACTCC
+
DCCDDCCCFFFFGGGGGGGGGGHHGGGFHGHGHGGGGGGGGHHHHGGGFGGGHHHHHHHGGGGGGGGGGGGHHHHGGGGHGHHHHGGGGGGGHHHHHHHHHHHGHHGGGGGHGHHGHHHHHHHHHHHHGGGGGGHHHGGGGGHHHHHFGGGGGGGGGGGGGGGGGGGFGGGGGGGGGGFFFFFFFFFFFFFFFFFFFFFFFFFFFHFFFFFFFFFFFFFAFFFFFFFFFFFFFFFFFFFFFFFFFFBFFFF
@M05620:37:000000000-D9766:1:1101:26038:9887 1:N:0:58
ACCACACCTTCTACAATGAGCTGCGGGTGGCTCCCGAGGAGCACCCCGTGCTGCTGACCGAGGCCCCCCTGAACCCCAAGGCCAACAGCGAGAAGATTGGTGAGTGGCCCGCTCCCTCTTCTGGTGGCCGCCTCCCTCCTTCCTGGCCTCCCGGCGCTGCGCCCTTTCTCACTGGTTCTCTCTTCTGCCGTTTTCCGTAGGACTCTCTTCTCTGCCCTGAGTCTCCTTTGGAACTCTGCAGGTTCTCGATC
+
AAA1AAAAFFFFGFGF3GFDGFHGG00AAAGG1FF/AEGGGHHHHGGGFAFGGHG1GHGG?FCGG/EGGGGBG>GGFG/G//FGHG/0F</</C011FDHHGGGHHGFHF@CC-EEHGHHHHGHHHGFGC-@EGHGHHAGHHGGGGGFG?EGG-9;-A?F@@F@;9/B/;FFFFBBBFFFFFFFFFFFF@ABFFFFFFFF?/BBFFFFFFFFFFBFFFFFFFFFFFF:FFE/BFFFBBF/BFFFFF/;/;A
@M05620:37:000000000-D9766:1:1101:5719:9890 1:N:0:58
AGTCCCAGCTCTCCATCGCACAGGGTCCCCAGTGCCTGGCCCCTCCATCCAGAAAACCTATGACCTCACCCTCAACCTCGGGCACCCACTCTGCAGCTTGGCTGGGACCTATGTGAGTATCCAGCGTAGGAATCTGGGCGTTGGGGCGGCGTGCGGCGTTGGGGACAGCCAGTCCTAACCGTGGCGGGTTCTGGTAAATGATGGGGTGAGGAGGGGCTCTTTGGCTCCCACCAGTCCCCCTGTCTGGTCTA
+
>>33>BFFFFFFGGGGBEE2E2GDGA4BFBBE3BF5DFGHGHGHGGHHHBFGHHH2BEGHBAFHHDBFHHH1B1BBGH3B1>>>EFG1?FG34B4FBBBBEGHGGGHHGHHHHHHDGHHHHH4GHGG/>CB3FGHHHH/BDGGHGG/AF-;AD.AF-BFGGGGF9-.;9A.;FFFFFFFFFFFF-;BFDFFFFFFBFFFFBBFFFFFFFFF/DFFFFFFFFFFFFFFFE.FFFFFFFFFFFFBFFFFFFF/
@M05620:37:000000000-D9766:1:1101:16798:9904 1:N:0:58
ACCACACCTTCTACAATGAGCTGCGTGTGGCTCCCGAGGAGCACCCCGTGCTGCTGACCGAGGCCCCCCTGAACCCCAAGGCCAACCGCTACCTCTTCTGGTGGCCGCCTCCCTCCTTCCTGGCCTCCCGGAGCTGCGCCCTTTCTCCCTGGTTCTCTCTTCTGCCGTTTTCCGTAGGACTCTCTTCTCTGACCTGAGTCTCCTTTGGAACTCTGCCGGTTCTAGATCGGAAGAGCACACGTCTGACCTCC
+
BBBBBBBBFFFFGGGGGGGGGGHHGEFEFEHHHGGGGGGGGHHHHGGGFGGGHHHHHHHGGGGGGGGGGGGHHHHGGGGHGHHHHGGGGGGGH2BGHHHHHHHGHHGGGGGHGHHGHHHHHGFHHHHHFGGGGGHHHGGGGGHHHHH0CFGGGGGGGGGGGGGGGGGGGGGGGFGGGFFFFFFFFFFFFFFBFFFFFFFFFFFFFFFFFBFFFFFFBBF@FFFFF/BFFFFAAAFFFFFFFFFFFFBFFFF
@M05620:37:000000000-D9766:1:1101:22443:9961 1:N:0:58
ACCACACCTTCTACAATGAGCTGCGTGTGGCTCCCGAGGAGCACCCCGTGCTGCTGACCGAGGCCCCCCTGAACCCCAAGGCCAACCGCTACCTCTTCTGGTGGCCGCCTCCCTCCTTCCTGGCCTCCCGGAGCTGCGCCCTTTCTCCCTGGTTCTCTCTTCTGCCGTTTTCCGTAGGACTCTCTTCTCTGACCTGAGTCTCCTTTGGAACTCTGCCGGTTCTAGCTCGGAAGAGCACACGTCTGACCTCC
+
CCCCCCDDFFFFGGGGGGGGGGHHGFGFFGHHHGGGGGGGGHHHHGGGEGGGHHGHHHHGGGGGGGGGGGGHGHHGGGGHGHHHHGGGGGGBGBFHHGHHH?GGFGCFGGGHGHHGHHHHHHHHHHHHGGGGGGHHHGGGGGHHHHH0FGGGGGGGGGGGGGGGGGGFGGGGGGGGGFBFFFFFFFFHFHFFFFFFFFFFFFFFFHFFFBFFFFFF0@D;DFFFF0BFFFF.A:FFFFFFFFFFFB0BFFF
@M05620:37:000000000-D9766:1:1101:14650:9974 1:N:0:58
AGTGCCAGCTCTCAATCGCACAGGGGACCCAGGGCCTGGCCCCTCCATCCAGAAAACCTATGACCTCACCCGCTACCTGGAGCACCAACTCCGCAGCTTGGCTGGGACCTATGTGAGTATCCAGCGTAGGAATCTGGGAGTTGGGGAGGAGTGAGGAGTTGGGGAAAGACAGTCCTAACCGTGGAGGGTTCTGGTAAATGATGGGGTGAGGAGGGGCTCTTTGGCTCCCACCAGTCCCCCTGTCTGGTCTA
+
BAABBFFFCFFFGGGGGGGGGGHHGGGGGGHHGGGGGGHHHHGHGGHHHHHHHHFHHGGHHHHHHHHHHHHGGEFGHHHHHHHHHHHHGHHHGGGGGHHHGHHGGGHHGHHHHHHHHHHHHHHHHGGGGGHHHHHHGHGEGHHHGGFGGGGHGFHHHGHHHGGGGGHHHHHHHHHHHHHHGGGGGGGGEGGGGGFFGGGGGGGGGGFFFFFFFFFFFFFFFFFFFFFFFFFFFFFFFFFFFFFFFFFFFFB
@M05620:37:000000000-D9766:1:1101:14720:9976 1:N:0:58
AGTGCCAGCTCTCCATCGCACAGGGGACCCAGGGCCTGGCCCCTCCATCCAGAAAACCTATGACCTCACCCGCTACCTGGAGCACCCACTCCGCAGCTTGGCTGGGACCTATGTGAGTATCCAGCGTAGGAATCTGGGAGTTGGGGAGGAGTGAGGAGTTGGGGAAAGACAGTCCTAACCGTGGAGGGTTCTGGTAAATGATGGGGTGAGGAGGGGCTCTTTGGCTCCCACCAGTCCCCCTGTCTGGTCTA
+
>A>>>DFFBFFFG4FGGGGCFFHDG22AEEHH2BEEFGHHHHGHGGHHHHHHHHH2GEHHHFHHHFGHHHHGG>>EHHFGBFGHHH1??GH?EFEGEHFGGHHGGGHHGHFHHHHHHHHHHHHHHGGFFGHHHHHHHH0FGHHHGG.DGDCCHDGHFGHHHHGG.EHHFGFHHHHHGGGGGGGGDEGGGGGGGGFFGGGGGGGGGFDFEAFBDFFFFFFFFFFFFFFFFFFFFFFFFFFFFFFFFFFFFFB
@M05620:37:000000000-D9766:1:1101:23786:9976 1:N:0:58
AGCGCCAGCTCTCAATCGCACAGGGGACCCAGGGCCTGGCCCCTCCATCCAGAAAACCTATGACCTCACCCGCTACCTGGAGCACCAACTCCGCAGCTTGGCTGGGACCTATGTGAGTATCCAGCGTAGGAATCTGGGCGTTGGGGCGGAGTGAGGCGTTGGGGAAAGCAAGTCCTAACCGTGGAGGGTTCTGGTAAATGATGGGGTGAGGAGGGGCTCTTTGGATCCCACAAGTCCCCCTGTCTGGTCTA
+
>>1>AAAA>FCFDFGF1AAFA0B00AAA00AG//A//AFF0GGAEGEGB0BA101EGA0FBB2GFEBFHFFEG@/EGFF>BBGCGG0CFBFGGEE@EBG<?G1FG/0BCF1DGD>BDFD1222@0<C?C/1111<FFH//>CCFC-.<@;@:.099.9;-;F@G.;A-//;9BBFFFF--9BE@FFF@-;FFBFBB/BB/;BF/EA:>EFE/9A>;-99B//;///99BFF--9//9/:A-:;FFFFBFFB
@M05620:37:000000000-D9766:1:1101:15738:9995 1:N:0:58
AGTGCCAGCTCTCAATCGCACAGGGGACCCAGGGCCTGGCCCCTCCATCCAGAAAACCTATGACCTCACCCGCTACCTGGAGCACCAACTCCGCAGCTTGGCTGGGACCTATGTGAGTATCCAGCGTAGGAATCTGGGAGTTGGGGAGGAGTGAGGAGTTGGGGAAAGACAGTCCTAACCGTGGAGGGTTCTGGTAAATGATGGGGTGAGGAGGGGCTCTTTGGCTCCCACCAGTCCCCCTGTCTGGTCTA
+
BCBBBFFFCFFFGGGGGGGGGGHHGGGGGGHHGGGGGGHHHHGHGGHHHHHHHHHHHGHHHHHHHHHHHHHGGEGGHGHHGHHHHHHHGHHHGGGGGHHHGHHG??GHGFGFHHHGHHEGHHHHHGBEGGHFHHHHHHHGGHHHGGGGGGAFHHHHHGHFFFGGGGHHHHHHHHHHHHHHGGGGGGGGFFGGGGFFGGGGGGGGGGFFFFFFFFF-BFFFFFFFFFFFFFFFFFFFFFFFFFFFFFBFFFF
@M05620:37:000000000-D9766:1:1101:24845:9998 1:N:0:58
ACCACACCTTCTACAATGAGCTGCGGGTGGCTCCCGAGGAGCACCCCGTGCTGCTGACCGAGGCCCCCCTGAACCCCAAGGCCAACAGCGAGAAGATTGGTGAGTGGCCCGCTTCCTCTTCTAGTGGCCGACTCCCTCCTTCCTGGCCTCCCGGCGATGCGCCCTTTCTCACTGGTTCTCTCTTCTGCCGTTTTCCGTCGGACTCTCTTCTCTGCCCTGAGTCTCCTTTGGCACTCCGCCGGTTCTTGCTC
+
AAA1AAAAFFFFGFGD3FGFGCHGG00A00BB1BFAAEGGCHHGHGGGAEFGFFF@GHFG/ECGG/EEGEA0B1FEGG/F//?FHG/0BBC</C<C1?<F1<1?FFFFG?--<.>1F<1GHF0=<0G.<C-:@ECGCF./=:GCCH.99.9;9--9--;.;-A@;//9/;BBB/-;//9BFBBF/;F/;@;BFF/:9;-9----//9/9BBBFF/;;/;--9//9;99F/F/B/9/-;9-9;9BEB/9//:
@M05620:37:000000000-D9766:1:1101:25544:10025 1:N:0:58
AGCGCCAGCTCTCAATCGCACAGGGGACCCAGGGCCTGGCCCCTCCATCCAGAAAACCTATGACCTCACCCGCTACCTGGAGCACCAACTCCGCAGCTTGGCTGGGACCTATGTGAGTATCCAGCGTAGGAATCTGGGAGTTGGGGAGGAGTGAGGAGTTGGGGAAAGACAGTCCTAACCGTGGAGGGTTCTGGTAAATGATGGGGTGAGGAGGGGCTCTTTGGCTCCCACCAGTCCCCCTGTCTGGTCTA
+
AA1>A@ADAFFFDGGB1FGCE0G0FECG00FG/BF//FG00B/ABEEGFAFG1B1ABE0FFH2GH1GFHGHE//>EHFFHB0BGCGH/E>G1?/>/<01<EFHGGGHHGGFHDBFGHGGDGHFHHGGGGGHHHHHFHHH/CG1FCGGGGGCCGHHCGGHHF/C@EAHHHF:CCHHEGFF.AAE@GAB@GEFFBFGFFBFBFGGFFFA?FAABAB@?@9EF/FFFFFFFFF?F9FBF/BFB?EFFFFFFFF9
@M05620:37:000000000-D9766:1:1101:24697:10027 1:N:0:58
ACCACACATTCTACAATGCGCTGCGTGCGGCTCCCGAGGAGCACCCCTTGCTGCTGACCGAGGCCCCCCTGAACCCCAAGGCCAACCGCGCGAAGATTGGTGAGTGGCCCGCTCCCTATTCTTGTGGCCGCCTCCCTCCTTCCTGGCCTCCCGGCGCTGCGCCCTTTCTCACTGTTTCTCTCTTCTGCCGTTTTCCGTCGGACTCTCTTCTCTGCCCTGAGTCTCCTCTGTCACTCTGCCGGTTCTTGCTC
+
BBBBBBB3BBDFGGGFFGFEGFGDGEE22AEAE2BA1EEEDHHFHGG11BGHBHFGHHF>>ECGGEGGGEEFHGHGGGGHFGHHHGGGGGGB@AC/<G1?<.1>FGEFH.<<@@.<C0<=GH0=;GGF:CCDGGGGGGGGGGGGGGEGFFEGD-?FAFF.--9;9FFFFFFFF//;;BFFFFFFFFF:9;9AFE/9AB.---;9/:FFFFFFFF//;B?..;9;B:9;;/99:9;F/;9/@=;9EF/B/;/
@M05620:37:000000000-D9766:1:1101:9508:10039 1:N:0:58
ACCACACCTTCTACAATGAGCTGCGTGTGGCTCCCGAGGAGCACCCCGTGCTGCTGACCGAGGCCCCCCTGAACCCCAAGGCCAACCGCTACCTCTTCTGGTGGCCGCCTCCCTCCTTCCTGGCCTCCCGGAGCTGCGCCCTTTCTCACTGGTTCTCTCTTCTGCCGTTTTCCGTAGGACTCTCTTCTCTGACCTGAGTCTCCTTTGGAACTCTGCAGGTTCTAGATCGGAAGAGCACACGTCTGAACTCC
+
DCDCCCCDFFFFGGGGGGGGGGHHGGGEGGHHHGGGGGGGGHHHHGGGFGGGHHHHHHHGGGGGGGGGGGGHHHHGGGGHGGHHHGGGGGGFHFHHHHHHHHHGHHCGGGGHGHHGHHHHHHFHHHHHGGGCFGHHHGGGGGHHHHH0FGGGGGGGGGGGGGGGGGGGGGGGGDFGGGFFFFFFFFFHFHF0FFFFFFFFFFFFFFFFFFFFFFFE0BFAFFFFF0BFFFFEFFFFFFFFFFEFF0:FFFF
@M05620:37:000000000-D9766:1:1101:27682:10071 1:N:0:58
ACCACACCTTCTACAATGAGCTGCGTGTGGCTCCCGAGGAGCACCCCGTGCTGCTGACCGAGGCCCCCCTGAACCCCAAGGCCAACCGCTAGCTGTTCTGGTCGGCGCCACCCAACTTAACGCCACCCCCGGGCTACGCCCTTTCTCCCTGGCTCTCTGTTCTGCCGTCTTCCTCAGGGCTCTCTTCTTTGGCCTGAGTCTCCTTTGGACCTCTGTCCGTTCTAGGTCGGCTGCGCACACGTCTGGGCTCC
+
CCCCCBBBFFFFGGGGGGGFGGHHGGGGHDFGHGGGGGGCEGFHHGGGGGGGBGHHHHHGGG0EGGGGGGGHHHHGGGGHGHHHHGG<C<B/2222B?2>222///<//..0>.F.0<111<--<..<--:--=-.;.:DGGB00;FB//;..;F/C000/;/FFB-.-;A/B//;//..;./;/:BF:////;9./:BFF////////://:B/9//:9/;A///;B---.-.;-@--.-.9/.//.;E:
@M05620:37:000000000-D9766:1:1101:24402:10077 1:N:0:58
ACCACACCTTCTACAATGAGCTGCGTGTGGCTCCCGAGGAGCACCCCGTGCTGCTGACCGAGGCCCCCCTGAACCCCAAGGCCAACCGCGAGAAGATTGGTGAGTGGCCCGCTACCTCTTCTGGTGGCCGCCTCCCTCCTTCCTGGCCTCCCGGAGCTGCGCCCTTTCTCACTGGTTCTCTCTTCTGCCGTTTTCCGTAGGACTCTCTTCTCTGACCTGAGTCTCCTTTGGAACTCTGCAGGTTCTAGATC
+
AAAAA?AAFFFFFGGCDG1EA1BEABEAF?GHFFGGFGG/EGEGHGGEAEE/DBGGGHEEEGCGFEEGGGEFGFFFGGEE/FGGAGEEG//>BCGFGFGHHGHHHHGGHHGGGCGHHHHHHHHH=GFHHGGGGGHGGHGHHHHHHFFGGGGGGG-AAGGFA-;@@FFFFFFFFFFFFFFFFFFFFFFFF;9AFFFFFBAFFFFFFFFFFFFFFFFFFFFFFFFFFFF/;BBBFFFFFBF/FFFFFF/FBFF
@M05620:37:000000000-D9766:1:1101:16686:10092 1:N:0:58
ACCACACCTTCTACAATGAGCTGCGTGTGGCTCCCGAGGAGCACCCCGTGCTGCTGACCGAGGCCCCCCTGAACCCCAAGGCCAACCGCGAGAAGATTGGTGAGTGGCCCGCTACCTCTTCTGGTGGCCGCCTCCCTCCTTCCTGGCCTCCCGGAGCTGCGCCCTTTCTCACTGGTTCTCTCTTCTGCCGTTTTCCGTAGGACTCTCTTCTCTGACCTGAGTCTCCTTTGGAACTCTGCAGGTTCTAGATC
+
CCCCCCCCFFFFGGGGGGGGGGHHGGGEHGHHHGGGGGGGGHHHHGGGGGGGFHHHHHHGGGGGGGGGGGGGHHHGGGGHGHHHHGGGGGDGFGHHH2>FFC20?F/FHE/<<-CC<DFD1FHH0C.<C<A@CDGECG.CFHBGHCFA9CE:D:B?-C:0-AE=DFF00;BBFFFF0000:0B90BBF9@AFF?F0D9.ADFF//00;:000;:0F/0;/:;00;9FFBFFFF00000;BB.A99::9900
@M05620:37:000000000-D9766:1:1101:27806:10097 1:N:0:58
ACCACACCTTCTACAATGCGCTGCGTGTGGCTCCCGAGGAGCACCCCGTGCTGCTGACCGAGGCCCCCCTGAACCCCAAGGCCAACCGCGCGAAGATTGGTGAGTGGCCCGCTCCCTCTTCTGGTGGCCGCCTCCCTCCTTCCTGGCCTCCCGGCGCTGCGCCCTTTCTCACTGGTTCTCTCTTCTGCCGTTTTCCGTAGGACTCTCTTCTCTGACCTGAGTCTCCTTTGGCACTCTGCAGGTTCTCGCTC
+
BBAABBBAFFFFGGGGGG4EEEE?GAEAAAGHFFFE?FGCFHHHHGGEEEGGGHHHHHHE@EEGGEGGGGGGHHHGGGGHFEHHHGGCGCB</<<?DGHHHGEGGGGEHGDGGCCCHGGHHHHGFHGGFDGGFDGGGGGGGGGGGGGGGGEGG@;B?BBFB=DBBFFFFFFFFFFFFFFFFFFFFFFBB@;DFEFFFF.AF;BFFFFFFFFFFF/9;FFFFFFFFFF/;F//BFFFFFF/BAABFF/;.99
@M05620:37:000000000-D9766:1:1101:8350:10100 1:N:0:58
ACCACACCTTCTACAATGAGCTGCGTGTGGCTCCCGAGGAGCACCCCGTGCTGCTGACCGAGGCCCCCCTGAACCCCAAGGCCAACCGCGAGAAGATTGGTGAGTGGCCCGCTACCTCTTCTGGTGGCCGCCTCCCTCCTTCCTGGCCTCCCGGAGCTGCGCCCTTTCTCACTGGTTCTCTCTTCTGCCGTTTTCCGTAGGACTCTCTTCTCTGACCTGAGTCTCCTTTGGAACTCTGCAGGTTCCAGATC
+
BBBBBBBBFFFFGG5FGGGGGFHHGFGAFEHHHGGGEEGGGHHHHGGGDFGGHHHHGHHGGGGGGGGGGGGHHHHGGGGHGHHHHGGGGGGGGGHGHHHHHGHHHHGGHHGGG@GHHHHHHHHHGHGHHGGGGGHGHHGHHHHHHHGGGGGGGGAGGGGGGGGFFFFFFFFFFFFBFFFFFFFFFFFFF@;AFFFFFFFFFFFFFFFFFFFFFFFFFFFFFFFFFFFFFFFFFFFFFFFEFFFFFFFFFFE
@M05620:37:000000000-D9766:1:1101:16839:10110 1:N:0:58
AGTGCCAGCTCTCAATCGCACAGGGGACCCAGGGCCTGGCCCCTCCATCCAGAAAACCTATGACCTCACCCGCTACCTGGAGCACCAACTCCGCAGCTTGGCTGGGACCTATGTGAGTATCCAGCGTAGGAATCTGGGAGTTGGGGAGGAGTGAGGAGTTGGGGAAAGACAGTCCTAACCGTGGAGGGTTCTGGTAAATGATGGGGTGAGGAGGGGCTCTTTGGCTCCCACCAGTCCCCCTGTCTGGTCTA
+
AAAABFFFCFFFGGGGGGGGGGHGGGGGGGHHGGGGGGHHHHGEGGHHGHHHHHHHHGFFHHHHHHHHHHGGGEGGHEHHHHHHHHHHGHHHGGGGGFHHGHHGGGHHGHHHHFHGHFHHHHHHHGBEGGHHHHHGHGHGDGHHFFFGGGGHHGFFHGFHHHGGGGHFHHHGHHHGHGHHGFGGGGGGAFGGGGFFGGGGGGGGGGFFFFFFFFFFFFFFFFFFFFFFFFFFFFFFFFFFFFFFFFFFFFB
@M05620:37:000000000-D9766:1:1101:13582:10120 1:N:0:58
GAGGCTGCTTTGGAAGAAACTGACAAGCCAGGGACACAAGATCGGAAGAGCACACGTCTGCACTCCAGTCACCTTCAGAAATCTCGTATGCCGTCTTCTGTTTTAAAGAAAACTCCCCTTCCTGCCCGGCTCCTCGCCTCCTCCCCTGGCGTCACCGCGCTGCTGCACCCATTTCACGTCCGTCAGGCCTTTCCGCTTTCGCACTCTTGTGGCTCCCCTTGCCCACTTCTCAGCCTTTGTCCTTGTACCTG
+
>1AAAAFAFFFFGGGG1EGGGFGBFFBEF0AAFAFFCG0FF1FA///E0BBGHECA0B0F1DB1BA112B1DBGHHF12DFGHGF0/B0B2BEBE0>BGH2@1>21B11000011BFF0BFG1BBGHGCGCGGGHACGCEGHHH?C?/G0>CC.<FAACGGGFHH0<CHC.:00=G0;GGEGEG.C/;EFGGGGGGGGE9EG?@GGGFBFF-9;FFEAFABB/B/-;;FBF//9/BB//;9BFFFF;/;F/
@M05620:37:000000000-D9766:1:1101:23172:10136 1:N:0:58
ACCACACCTTCTACAATGAGCTGCGTGTGGCTCCCGAGGAGCACCCCGTGCTGCTGACCGAGGCCCCCCTGAACCCCAAGGCCAACCGCGAGAAGATTGGTGAGTGGCCCGCTCCCTCTTCTGGTGGCCGCCTCCCTCCTTCCTGGCCTCCCGGCGCTGCGCCCTTTCTCACTGGTTCTCTCTTCTGCCGTTTTCCGTCGGACTCTCTTCTCTGCCCTGAGTCTCCTCTGGCACTCTGCCGGTTCTCGCTC
+
CCCCCBCCFFFFGGGGGGDGGGHHGFGFHGHHHGGGGGGGGHHHHGGGGGGGHHHHHHHGGGGGGGGGGGGHHHHGGGGHGHHHHGGGGGDGGGHHHHHADFFFG<FFG<>DFCGGGHFHHH0<GCGHGCGGGGHGGHGHHHHEGGGGGGGGFGGGGADADFDFFFFFFF:BFB/:9:FFFFFFFFFBF@A.BA;BDF.@@CFFFFFFFFFFFFE;EFEFBB/B/BF/;99//9BFBFF/:;@DFF/;.;A
@M05620:37:000000000-D9766:1:1101:25288:10149 1:N:0:58
ACCACACCTTCTACAATGAGCTGCGTGTGGCTCCCGAGGAGCACCCCGTGCTGCTGACCGAGGCCCCCCTGAACCCCAAGGCCAACCGCTACCTCTTCTGGTGGCCGCCTCCCTCCTTCCTGGCCTCCCGGAGCTGCGCCCTTTCTCCCTGGTTCTCTCTTCTGCCGTTTTCCGTAGGCCTCTCTTCTCTGCCCTGAGTCTCCTTTGGACCTCTGCCGGTTCTAGCTCGGACGAGCACACGTCTGACCTCC
+
1A>AA11AFF@@AFG13BBGGGAFE0E000BGHG0FC/AEFAH0FE/EAEGGG1EGB0BEEGC?/E>>EGGGHHHGGGGHGHHHHGGGCCG>F1BBF1??F1??0?>AC/AGGGHGHHHHG1>GAHFHGEGGGGFHHGGGGGHHHHHGGGBEFFGFGGGGGGGGGGGCFGGGG.CF.A/:BFFFFFFFFFF/BEFFFFFFFFFFFFBFF/BBFFFFF?@;AEFBF/;BB@-9@-9=@FFF@FFBE;9;BFF
@M05620:37:000000000-D9766:1:1101:10103:10167 1:N:0:58
ACCACACCTTCTACAATGAGCTGCGTGTGGCTCCCGAGGAGCACCCCGTGCTGCTGACCGAGGCCCCCCTGAACCCCAAGGCCAACCGCTACCTCTTCTGGTGGCCGCCTCCCTCCTTCCTGGCCTCCCGGAGCTGCGCCCTTTCTCCCTGGTTCTCTCTTCTGCCGTTTTCCTTAGGCCTCTCTTCTCTGCCCTGAGTCTCCTTTGGACCTCTGCCGGTTCTAGCTCGGACGAGCACACGTCTGAACTCC
+
CCDDCCCBFFFFGGGGGGGGGGHHGFGBAFHGHGGGGGFGGHHHHGGGFEGGGHGHHHHEGFFGGGGGGGGHFHHGGGGHGHHHHGGGGGG/B2BFGG?GH?FE?GCCGGGHGHHGHHHHHDBGHHHHGGGGGGHHFCGGGGHHCGH0FGGGGGGGGGGGGGGGGGGGGGGGG0CFFG0<BFFFFFFFFFF:BEFFFFFFFFFFFFFFE0BFFFFF0@F9<EFBF0<FFF.-<<@DFFFFFFFFF0<<BFF
@M05620:37:000000000-D9766:1:1101:18304:10174 1:N:0:58
ACCACACCTTCTACAATGAGCTGCGTGTGGCTCCCGAGGAGCACCCCGTGCTGCTGACCGAGGCCCCCCTGAACCCCAAGGCCAACCGCGACCACTTCTGGTGGCCGCCTCCCTCCTTCCTGGCCTCCCGGAGCTGCGCCCTTTCTCACTGGTTCTCTCTTTTGCCGTTTTCCGTAGGACTCTCTTCTCTGACCTGAGTCTCCTTTGGAACTCTGCAGGTTCTAGATCGGAAGAGCACACGTCTGAATTCC
+
BBBBBBBBFFFFGGGGGGGFGGHGGEEECEHGHGGGGGGGGHHHHGGGFFGGHHGHHHGGFGGGGGGGGGGHHHHGGGGHGHHHHGGGG/>////2?22211?E00//<A<FF0<>GFHHH0/.<DAC.CG@-:.//:AE--/C0;C0099/;0F090CB0090CF-.;FFF/./..;/9FFFFFF/FFFF/B/F./.9;B/:9/9////;F/9/B/;9.//9FB///......A9BFFF-9;.E//////
@M05620:37:000000000-D9766:1:1101:16840:10174 1:N:0:58
AGTGCCAGCTCTCAATCGCACAGGGGACCCAGGGCCTGGCCCCTCCATCCAGAAAACCTATGACCTCACCCGCTACCTGGAGCACCAACTCCGCAGCTTGGCTGGGACCTATGTGAGTATCCAGCGTAGGAATCTGGGAGTTGGGGAGGAGTGAGGAGTTGGGGAAAGACAGTCCTAACCGTGGAGGGTTCTGGTAAATGATGGGGTGAGGAGGGGCTCTTTGGCTCCCACCAGTCCCCCTGTCTGGTCTA
+
AAABBFFFCFFFGGGGGGGGGGHHGGGGGGHHGGGGGGHHGHGHGGHHHHHHHHHHHGHHHHHHHHHHHHHGGFGGHGHHHHHHHHHHGHHHGGGGGHHHGHHGGGHHGHHHHHGHHHHHHHHHHGEDGGHHHHHHHHHGGHHHGGGGGGGHHHHHHGHGHHGGGGHHHHHHHHHHHHHHGGEGGGGGGGGGGGGGGGGGGGGGGGFFFFFFFFFFFFFFFFFFFFFFFFFFFFFFFFFFFFFFFFFFFFB
@M05620:37:000000000-D9766:1:1101:21263:10179 1:N:0:58
ACCACACCTTCTACAATGAGCTGCGTGTGGCTCCCGAGGAGCACCCCGTGCTGCTGACCGAGGCCCCCCTGAACCCCAAGGCCAACCGCTACCTCTTCTGGTGGCCGCCTCCCTCCTTCCTGGCCTCCCGGAGCTGCGCCCTTTCTCCCTGGTTCTCTCTTCTGCCGTTTTCCGTAGGACTCTCTTCTCTGACCTGAGTCTCCTTTGGAACTCTGCCGGTTCTAGATCGGAAGAGCACACGTCTGACCTCC
+
CCCCCCCCFFFFGGGGGGGGGGHHGFGGHGHHHGGGGGGGGHHHHGGGEGGGHHHHHHHGGGGGGGGGGGGHHHHGGGGHGHHHHGGGGGGGHBFHHHHHHGGGHHGGGGGHGHHGHHHHHHHHHHHHGGGGGGHHHGGGGGHHHHH0CFGGGGGGGGGGGGGGGGGFGGGGGGGGFFFFFFFFFFFFFFFFFFFFFFFFFFFFFFFFFEFFFFFF0@F9DFFFF0BFFFFFFFFFFFFFFFFFFF0BFFF
@M05620:37:000000000-D9766:1:1101:16954:10212 1:N:0:58
ACCACACCTTCTACAATGAGCTGCGTGTGGCTCCCGAGGAGCACCCCGTGCTGCTGACCGAGGCCCCCCTGAACCCCAAGGCCAACCGCTACCTCTTCTGGTGGCCGCCTCCCTCCTTCCTGGCCTCCCGGAGCTGCGCCCTTTCTCCCTGGTTCTCTCTTCTGCCGTTTTCCGTAGGACTCTCTTCTCTGACCTGAGTCTCCTTTGGAACTCTGCCGGTTCTAGATCGGAAGAGCACACGTCTGACCTCC
+
CCCCCCCCFFFFGGGGGGGGGGHHGEGFHGHHHGGGGGGGGHHHHGGGGGGGHHHHHHHGGGGGGGGGGGGHHHHGGGGHGHHHHGGGGGGCG2B?GF2FGGGFAHCGGGDHGGHGHHHHHHFHFHHHGGGGCGHHHGGGGGHHHHH0FFGGFGGGGGGGFGGGFGGEGGGGGGGF9DFFFFFFFFFFFFF0BFFFFFFFFFFFFFFFF0BFFFFF0@D;DFFFF0BFFFFFDFFFFFFFFFFFFB0BBFF
@M05620:37:000000000-D9766:1:1101:6547:10245 1:N:0:58
ACCACACCTTCTACAATGAGCTGCGTGTGGCTCCCGAGGAGCACCCCGTGCTGCTGACCGAGGCCCCCCTGAACCCCAAGGCCAACCGCGAGAAGATTGGTGAGTGGCCCGCTCCCTCTTCTGGTGGCCGCCTCCCTCCTTCCTGGCCTCCCGGCGCTGCGCCCTTTCTCCCTGTTTCTCTCTTCTGCCGTTTTCCGTCGGCCTCTCTTCTCTGCCCTGAGTCTCCTTTGGAACTCTGCCGGTTCTTGCTC
+
BBBABBBBFFFFGGGGGGG5G5GHGFGEGGEFFCFEGGGGGHHHHGGEEGGGFHHHHHHEEGGGGGGGGGGHHHHGGGGHFHHHHGGEGG>B@DFGGHG0?FFFHHAFH/>@-<DGHHFGHHBDGF.<.<@@DGHGFHDFHHEF09FF0CACEG-@B??A=;D?BFFFF//9.9/;BBFBBFFFFFFFF;;AF?FFDF.@B-.;.9FFFFFFFF/;A9FFFBBFFFFFFF////;99BB/@@BFFF/;/B/
@M05620:37:000000000-D9766:1:1101:27933:10247 1:N:0:58
AGTGCCAGCTCTCAATCGCACAGGGGACCCAGGGCCTGGCCCCTCCATCCAGAAAACCTATGACCTCACCCGCTACCTGGAGCACCAACTCCGCAGCTTGGCTGGGACCTATGTGAGTATCCAGCGGAGGAATCTGGGAGTTGGGGAGGAGTGAGGAGTTGGGGAAAGACAGTCCTAACCGTGGAGGGTTCTGGTAAATGATGGGGTGAGGAGGGGCTCTTTGGCTCCCACCAGTCCCCCTGTCTGGTCTA
+
>AA@ABDFAFFFGGGGGFFFEG4FAAFEFGHHG2FGGBBAFHGEGGEDFHHFGFCGFGGBHEFGGHHCGFFGGE?EHHHBBFGFFGHHGEEHEEEGGGHHFHE//?FGG0GHHFHHGGHHHFHG0B/>BDGHHHHHGHHGAFGGGCFCADDHHHEGH?;GHF-CCEHFB:CBFFGGEBGG@GFBDFFGGGFGFF99C9FFF/F9.DA=EFFFFFB<BBFBFB/FFFBE.::DF.F/B/AABEFFF;FFBF:
@M05620:37:000000000-D9766:1:1101:8113:10275 1:N:0:58
ACCACACCTTCTACAATGAGCTGCGTGTGGCTCCCGAGGAGCACCCCGTGCTGCTGACCGAGGCCCCCCTGAACCCCAAGGCCAACCGCGAGAAGATTGGTGAGTGGCCCGCTCCCTCTTCTGGTGGCCGCCTCCCTCCTTCCTGGCCTCCCGGCGCTGCGCCCTTTCTCACTGGTTCTCTCTTCTGCCGTTTTCCGTAGGACTCTCTTCTCTGACCTGAGTCTCCTTTGGAACTCTGCAGGTTCTAGATC
+
BBBBBBBBFFFFGGGGGGDDGDGHGEFBC2GGEFFEDGFGGHHHHGGGGFGGHHHHHHHEGGGGGGGGGGGHHHHGGGGHEHHHHGG@CG>CDGGFGHHGHGEHHHGGHHDGG-CFHHHHHHHHHHGHHGGGGGHGHHGHHHHHHGGGGGGGGG-;DGGFFFFFFFFFFFFFFF.BBFFFFFFFFFF9F@;9BFFFFF.DDFFFFFFFFFFFFFBFFFFFFFFFFFFFFFB9FFFFFFF/;FFFFF/B/BB
@M05620:37:000000000-D9766:1:1101:14665:10280 1:N:0:58
AGTGCCAGCTCTCAATCGCACAGGGGACCCAGGGCCTGGCCCCTCCATCCAGAAAACCTATGACCTCACCCGCTACCTGGAGCACCAACTCCGCAGCTTGGCTGGGACCTATGTGAGTATCCAGCGTAGGAATCTGGGAGTTGGGGAGGAGTGAGGAGTTGGGGAAAGACAGTCCTAACCGTGGAGGGTTCTGGTAAATGATGGGGTGAGGAGGGGCTCTTTGGCTCCCACCAGTCCCCCTGTCTGGTCTA
+
BBABAFFFBFFFGFGGGGGGGGHGGGGGGGHHCFEFGGHHHHGGGGHHHHFHHFHHHGHHHHHHHFHHHHHGGEEGHHHHGGHHHHFEFHHHGGGGFHHHGHHGGGHHGHFHHHHGHHHGHHHHHG<BDDHHHHHHGFFGGHHHGGEDGGEGGFHFGDGFEHCCG.CGFHHHHHHHHBGHGGGGFFGGGGGGGGFFGGGGFGFGGGFFFFFFFFFFFFFFFFFBFFFFFFFFFFFFFFFFFFFFFFFFFFF
@M05620:37:000000000-D9766:1:1101:10162:10283 1:N:0:58
AGTGCCAGCTCTCAATCGCACAGGGGACCCAGGGCCTGGCCCCTCCATCCAGAAAACCTATGACCTCACCCGCTACCTGGAGCACCAACTCCGCAGCTTGGCTGGGACCTATGTGAGTATCCAGCGTAGGAATCTGGGAGTTGGGGAGGAGTGAGGAGTTGGGGAAAGACAGTCCTAACCGTGGAGGGTTCTGGTAAATGATGGGGTGAGGAGGGGCTCTTTGGCTCCCACCAGTCCCCCTGTCTGGTCTA
+
AB3AAFFFBFFFGFGGGGGGGGHHGGGGGGHHAEGGGGHHHHGHGGHHHHHHHHHHHGHHHHHHHGHHHHHGG@EGHHHHGGHHHHHHGHHHGGGGGHHHGHHGGGHHGHHHHGHFHHHHHHHHHGGFGGHHHHHHHHHGGHHHGGAFGGEGHFHHGGHHHHGGGGHHFHHHHHHHHHHHGGEFDEGGEGGGGGFGGGGGGGGGGGFFFFFFFFFFFFFFFFFFFFFFFFFFFFFFFFFFFFFFFFFFFFB
@M05620:37:000000000-D9766:1:1101:11243:10288 1:N:0:58
AGGGCCAGCTCTCAATCGCACAGGGGACCCAGGGCCTGGCCCCTCCATCCAGAAAACCTATGACCTCACCCGCTACCTGGAGCACCAACTCCGCAGCTTGGCTGGGACCTATGTGAGTATCCAGCGTAGGAATCTGGGAGTTGGGGAGGAGTGAGGAGTTGGGGAAAGAAAGTCCTAAACGTGGAGGGTTCTGGTAAATGATGGGGTGAGGAGGGGCTCTTTGGCTCCCACCAGTCCCCCTGTCTGGTCTA
+
>11>AA1AAFFDAFG3FAFEAAB00EGGAEEHGGFEF/FEBGGGGGEH1BB1101BG/0BDFAGHHBGHHHGGG?EHHHFHHHC0FGHGFHHGAEE/0GHEHHGFA<FGHH1FF2F1>2FGHHH0B<CC/1@FF11FG0//?11<-<-><EG.0D.=.<<0<AGEGHHB.GGHGHFFF0;EFGGBEGGE.;F0CC9;FGGGGGGGGF?FFFF-;--@@FFF/;/9FFE?BAFFFFFFFFF@-;FFF///;;
@M05620:37:000000000-D9766:1:1101:8530:10315 1:N:0:58
ACCACACCTTCTACAATGAGCTGCGTGTGGCTCCCGAGGAGCACCCCGTGCTGCTGACCGAGGCCCCCCTGAACCCCAAGGCCAACCGCTAACCCTTCTGGTGGCCGCCTCCCTCCTTCCTGGCCTCCCGGCGCTGCGCCCTTTCTCCCTGGTTCTCTCTTCTGCCGTTTTCCTTAGGCCTCTCTTCTCTGCCCTGAGTCTCCTTTGGACCTCTGCCGGTTCTAGCTCGGACGCGCACACGTCTGCTCTCC
+
DDDDDDDDFFFFGGGGGGGGGGHHGFGFHGHHHGGGGGGGGHHHHGGGGFGGHHHHHHHGGGGGGGGGGGGHHHHGGGGHGHHHHGGGGGG/B0/0??2??2?C00//<C?GFCFCGBHHH10<FG<<.<D-@@::.@DGGCFF09C0CFBCGFGBBF0;9;FFFF?CDFFFF0:99F;;BFFFFBFFFFFFF?FF/9:FB090F0BB99FFFBFF0;9-;:BFF;B9DF.-;-:;DCFFFAAFE000:;B
@M05620:37:000000000-D9766:1:1101:19929:10326 1:N:0:58
ACCACACCTTCTACAATGAGCTGCGTGTGGCTCCCGAGGAGCACCCCGTGCTGCTGACCGAGGCCCCCCTGAACCCCAAGGCCAACCGCTACCTCTTCTGGTGGCCGCCTCCCTCCTTCCTGGCCTCCCGGAGCTGCGCCCTTTCTCACTGGTTCTCTCTTCTGCCGTTTTCCGTAGGACTCTCTTCTCTGACCTGAGTCTCCTTTGGAACTCTGCAGGTTCTAGATCGGAAGAGCACACGTCTGAACTCC
+
BBBBBBABFFFFGGGGGGFEFEGEFEEBFDHHHGGEFFGCGHHHHGGGEFGFHHHGHHHGGGGGGAEEGGGGHCFGGGGGFFHFEGFCGCCGBBBGFHHHHFFDCF/ACGGHGFHDGHHHGGFFHFHHGFGGGGHGGGCGGFHHHHEBBFFF;CBBFGFFG0BFBFAAA/C9BA9;EDFFFBFFFFFFBFFEFFFFEBBFFBBFFFFFBFFFFFFFBBFFFFFFE/FFFDDEFFFFFFFFAFEFEFFFFFF
@M05620:37:000000000-D9766:1:1101:16987:10334 1:N:0:58
ACCACACCTTCTACAATGAGCTGCGTGTGGCTCCCGAGGAGCACCCCGTGCTGCTGACCGAGGCCCCCCTGAACCCCAAGGCCAACCGCGAGAAGATTGGTGAGTGGCCCGCTACCTCTTCTGGTGGCCGCCTCCCTCCTTCCTGGCCTCCCGGAGCTGCGCCCTTTCTCACTGGTTCTCTCTTCTGCCGTTTTCCGTAGGACTCTCTTCTCTGACCTGAGTCTCCTTTGGAACTCTGCAGGTTCTAGATC
+
BBCCCCCCFFFFGFGGGGGGGGHHGEGEHGHHHGGGGGGGGHHHHGGGGGGGHHHHHHHGGGGGGGGGGGGGHHHGGGGHGHHHHGGEGGGGGGHHHGHHFGHHHHGGHHGGGCGHHHHHHHHH0GDFHGGGGGHGHHGHHHHHHHGGGGGGG??BDGFGGGGFFFFFFFFFFFFBFFFFFFFFFFFFF@:AFFFFFFFDFFFFFFFFFFFFFFEFFFFFFFFFFFFFFFFFFFFFFFFFFFFFFF0FFFB
@M05620:37:000000000-D9766:1:1101:4250:10359 1:N:0:58
ACCACACCTTCTACAATGAGCTGCGTGTGGCTCCCGAGGAGCACCCCGTGCTGCTGACCGAGGCCCCCCTGAACCCCAAGGCCAACCGCGAGAAGATTGGTGAGTGGCCCGCTACCTCTTCTGGTGGCCGCCTCCCTCCTTCCTGGCCTCCCGGAGCTGCGCCCTTTCTCACTGGTTCTCTCTTCTGCCGTTTTCCGTAGGACTCTCTTCTCTGACCTGAGTCTCCTTTGGCACTCTGCCGGTTCTAGATC
+
BBBBBBBAFFFFGGGGGGEGGGHHGEGEGEHHHFFGFGGGGHHHHGGGFGGGHHHHFHHGGGGGGGGGGGGHHHHGGGGHGHHHHGGGGG@FGGHFHHHHGFHHHHGGHHGGG-CGHHHHHHHHHHGHGGGGGGHGHHGHHHHHHHGGGGGGGG?BGGGGGGEBFFFFFFFFFFFFFFFFFFFFFFF;B@ADFFFFFFFFDFFFBFFFFFFFFFBBFFFFFFFFFFFFFFF/BBFFFFF/;DFFFFBF/B/
@M05620:37:000000000-D9766:1:1101:4037:10394 1:N:0:58
ACCACACCTTCTACAATGAGCTGCGTGTGGCTCCCGAGGAGCACCCCGTGCTGCTGACCGAGGCCCCCCTGAACCCCAAGGCCAACCGCGACATCTTCTGGTGGCCGCCGCCCTCCTTCCTGGCCTCCCGGAGCTGCGCCCTTTCTCACTGGTTCTCTCTTCTGCCGTTTTCCGTAGGACTCTCTTCTCTGACCTTAGTCTCCTTTGGAACTCTGCAGGTTCTAGATCGGAAGAGCACACGTCTGAACTCC
+
CBCCCCCCFFFFGGGGGGGGGGHHGGGEHGHHHGGGGGGGGHHHHGGGGGGGHHHHHHHGGGGGGGGGGGGHHHHGGGGHGHHHHGGGG?F///22@>2222?CGC</<-->A@GGHFHHHHBCHHACC.?C?-:99@GGC?/F9;FBF009CBF99;C0CB09:FC9DFFFBDBFAF/BFFFFFFFFFFFFFBF///9;9BFFBB/:F9FFB;BF/F9;9BBFFBFFFB?A.99/BFFF-.;BE9B:FFF
@M05620:37:000000000-D9766:1:1101:11617:10395 1:N:0:58
ACCACACCTTCTACAATGAGCTGCGTGTGGCTCCCGAGGAGCACCCCGTGCTGCTGACCGAGGCCCCCCTGAACCCCAAGGCCAACCGCTACCTCTTCTGGTGGCCGCCTCCCTCCTTCCTGGCCTCCCGGAGCTGCGCCCTTTCTCACTGGTTCTCTCTTCTGCCGTTTTCCGTAGGACTCTCTTCTCTGACCTGAGTCTCCTTTGGAACTCTGCAGGTTCTAGCTCGGAAGAGCACACGTCTGAACTCC
+
ABB?AABBFFFFGGGGFGFFGBHGG2ABA2FHAFGEEGGGGHHHHGGGGGGGGHGHHHHGCGGGGDGGGGGCHGHGGG/G/?FHHGA/BD@GH1FHDGHHGGFFFFDGGGGFGHHGFHHHHGFGHHHGFGGGGGHHHGDGGGHHHHB0CBFFFBFBBGGGGGGGFF@C.BAFGFGGD./FFFFFFFFFFFF/9BFFFFFFFFFFFFFFF/FBFFFF/FFFFFFFF/BFF<A.AFFFFFFFBAEFE/;BFFF
@M05620:37:000000000-D9766:1:1101:18021:10397 1:N:0:58
AGTGCCAGCTCTCAATCGCACAGGGGACCCAGGGCCTGGCCCCTCCATCCAGAAAACCTATGACCTCACCCGCTACCTGGAGCACCAACTCCGCAGCTTGGCTGGGACCTATGTGAGTATCCAGCGTAGGAATCTGGGAGTTGGGGAGGAGTGAGGAGTTGGGGAAAGACAGTCCTAACCGTGGAGGGTTCTGGTAAATGATGGGGTGAGGAGGGGCTCTTTGGCTCCCACCAGTCCCCCTGTCTGGTCTA
+
A3AAAFFCAFFFGGGGGFGGGGGCAAEEGGGHGDEG2FGFHHEHGGHHHFGHGHFAFFHHFHFHGFHHHHHEFEGGHEGHHHHGHHGHGGHHGFEGEFHHGHHGGGHHGHHHHHHHHHFGHHHHHC?EGGHHHHHHHHGGGHHHGGGGGGGHHHHHGGHHHHGGGGHHHHHHHHHHGFGHGGCBGGGG9CFGGGFGGGGGGGGGGGFBFFFFFFBBBBFFFFFFFFFEFFFFFFFFFFFFBFFFFFFFBFF
@M05620:37:000000000-D9766:1:1101:5524:10424 1:N:0:58
ACCACACCTTCTACAATGAGCTGCGTTTTGCTCCCGCGGCTCCCCCCGTTCTTCTTACCGAGGCCCCCCTGAAACCCAAGGCCCACCGCGAGAAGCTTACCCCGGTTAGGTGCCCGCTACCTCCTCTTGTTGCCGCCTCCCTCCTTCCTGGCCTCCCGGAGCTGCGCCCTTTCTCACTTGTTCTCTCTTCTGCCGGTTTCCGTAGGACTCTCTTCTCTTACCTGAGTCTCCTTTTGAACTCTGCAGGTTCT
+
AAAAAAAAFFFFGGGGGG11B11BAA0E0BG1BBF00/A//ABAEFGEB00/1D21@FGE?/>/FEGGGGF0B1BGGCG?F/?/CFF?/////?0?11?1?G//>-..<01><<C<CC-@H0:.;:<0;;0:0;--A.9EG/9;/;0C90;.=09;E.9--@99B-@B@;9F///BFB/;:FB//99/;99/9;9-;ABBB9/--;/F/9///9;;9B//9;/99-/;/FF/BF/9-9B;99//99A-;:/
@M05620:37:000000000-D9766:1:1101:4259:10432 1:N:0:58
AGTGCCAGCTCTCAATCGCACAGGGGACCCAGGGCCTGGCCCCTCCATCCAGAAAACCTATGACCTCACCCGCTACCTGGAGCACCAACTCCGCAGCTTGGCTGGGACCTATGTGAGTATCCAGCGTAGGAATCTGGGAGTTGGGGAGGAGTGAGGAGTTGGGGAAAGACAGTCCTAACCGTGGAGGGTTCTGGTAAATGATGGGGTGAGGAGGGGCTCTTTGGCTCCCACCAGTCCCCCTGTCTGGTCTA
+
>AAAAFF@AFFFGGGGGGG2E2FGFFGEEFGH2AEEFFHHGGFHEGFHHHGHHGHHHGHHHHHHHHHFGHHGGE@EGGHH2BFFGHH1EGGHEEFEFHHHGHHGFGHHGHHHHHHHH3GHHHFHHGEDGGHHHHHHHHHGEHHHGGFGGGGHHHHHHD/CHGGGGGHHHHHHHHHHHHHHGEFCDGGG.9FGGG;FGGGGGGGGGADFFFFFFFFFFBFFFFFFFFF?EFFFFFFFFFFFFFFFFFF9BFB
@M05620:37:000000000-D9766:1:1101:25956:10438 1:N:0:58
ACCACACCTTCTACAATGAGCTGCGTGTGGCTCCCGAGGAGCACCCCGTGCTGCTGACCGAGGCCCCCCTGAACCCCAAGGCCAACCGCTACCCCTTCTGGCGGCCGCCTCCCTCCTTCCTGGCCTCCCGGAGCTGCGCCCTTTCTCCCTGGTTCTCTCTTCTGCCGTTTTCCGTAGGCCTCTCTTCTCTGTCCTGAGTCTCCTTTGGACCTCTGCCGGTTCTAGATCGGACGAGCACACGTCTGAGCTCC
+
BBBBBBBBBFFFGGGFGGBFGFHHGEEA4EHFGFFG?FGC?GHCHGGE1EEEFHFHHHCC@E?GGDGGG/1FHFHGGCAHGEHHHGEEGC//?0?/<0?FG1/A//<>CGCACG<CGGHFD<<.GGFECECG?BGGGG?ABGGBBBF0/FCE/:BB0CBFF/FFFFBADB9/BA9A.:/;BABFFFFBBBB//9FFFFFFF//9BFFFF/.99FFBB--@FFEB9/:BFD.--;-@?FFF?FEBE///9;B
@M05620:37:000000000-D9766:1:1101:4250:10447 1:N:0:58
AGTGCCAGCTCTCAATCGCACAGGGGCCCCAGGGCCTGGCCCCTCCATCCAGAAACCCTATGACCTCACCCGCCACCTGGGGCACCACCTCCGCAGCTTGGCTGGGACCTATGTGAGTATCCAGCGTAGGAATCTGGGAGTTGGGGAGGAGTGAGGAGTTGGGGAAAGACAGTCCTAACCGTGGAGGGTTCTGGTAAATGATGGGGTGAGGAGGGGCTCTTTGGCTCCCACCAGTCCCCCTGTCTGGTCTA
+
ABABBFFFBFFFG4FFAAAFE?GGF22EEAEFEEGABFGHHHGHGGGHHGHHHHH3BE1FFAGHH5BFHHH>>/>BFGGG1>?EGG1??FH/>E/E/BBGGFHGGGHHGHHHHHHHHHHHHHFFHGGGFGDGHHHHHH0FGHHHGG.AG?CGHBGHBGHHHFGG..;G/GHHGGGGBFGGGGGG.EDGGGGGGGFGGGGFFFFFFFDDFFFFFFFFFFFF:FFFFFFFFFFFFFFFFFFFFFFFFFFFFF/
@M05620:37:000000000-D9766:1:1101:15842:10454 1:N:0:58
ACCACACCTTCTACAATGAGCTGCGTGTGGCTCCCGAGGAGCACCCCGTGCTGCTGACCGAGGCCCCCCTGAACCCCAAGGCCAACCGCGAGAAGATTGGTGAGTGGCCCGCTACCTCTTCTGGTGGCCGCCTCCCTCCTTCCTGGCCTCCCGGAGCTGCGCCCTTTCTCACTGGTTCTCTCTTCTGCCGTTTTCCGTAGGACTCTCTTCTCTGACCTGAGTCTCCTTTGGAACTCTGCAGGTTCTTGATC
+
A>AAA?AACFFFCGGCFG1BFAGFEEEAEEGGHGGGCEG/AGGGHGGG/BFGFFFGGHBECE?FFBEEG/>FFGEGGCFGEGHH/FGGG?/@</F<FDHHD/DGFGFGHGGC-?CGBGHHHHHH0/.<CCGGGGHEEHGHHCC00BFFGGEAE?AAG.B/?9C@@FFBFFFFFF-BFFBFFFFFFFFFF@-AFAFFFBABBFBFBBFEBFFFFFBBFFBBFFFFFB//9BF/BFFF/BF/9-99FF/9///
@M05620:37:000000000-D9766:1:1101:3334:10456 1:N:0:58
ACCACACCTTCTACAATGAGCTGCGTGTGGCTCCCGAGGAGCACCCCGTGCTGCTGACCGAGGCCCCCCTGAACCCCAAGGCCAACCGCGAGAAGATTGGTGAGTGGCCCGCTCCCTCTTCTGGTGGCCGCCTCCCTCCTTCCTGGCCTCCCGGCGCTGCGCGCTTTCTCACTTTTTCTCTCTTCTGCCGTTTTCCGTCGGACTCTCTTCTCTGCCCTGAGTCTCCTCTGTCACTCTGCCGGTTCTAGCTC
+
AAA1AAA>FFFFGGGGDG11B1FGGEEBA0FF1ABB0EGEGHHHHGGGFGGGHHHHGHHE@EGGGAGGGGGHHCHGGGGHAEHHHGE?CG/<@C?CDH?FFFGHHHGGH/>@CCEFH0GHHG0DGCCG.<ACFGHGHHGHHHHHFBFFGFEGG--@AGG-;;-;99EFF//;:/9;BFFBFFFFFFF//;;:FA9;;BF<@-9@/;BFFFFFFF/:;;FFFF9B9FF-;B:/9;;B:9B/;@@FFF/;/B/
@M05620:37:000000000-D9766:1:1101:23252:10456 1:N:0:58
ACCACACCTTCTACAATGAGCTGCGTGTGGCTCCCGAGGAGCACCCCGTGCTGCTGACCGAGGCCCCCCTGAACCCCAAGGCCAACCGCTACCTCTTCTGGTGGCCGCCTCCCTCCTTCCTGGCCTCCCGGAGCTGCGCCCTTTCTCCCTGGTTCTCTCTTCTGCCGTTTTCCGTAGGACTCTCTTCTCTGACCTGAGTCTCCTTTGGAACTCTGCAGGTTCTAGATCGGAAGAGCACACGTCTGAACTCC
+
BBBAB@BBFFFFGFGBEGFGFGGHFFGGHEHHHGG2AEF2EHGHHGGGEDGGHGGHHHHGGGEGGGGGGGGHHHHGGGGHGHHHGGGGGGGGF2FDGHHGHGCE?C@DGGGHGHHGHHHHHHHFHHHHGGGGGGGHHGGGGGHHHFH0CCGGGGGGGGEFGFGGGGGEGGGGGGGGGFFFFFFFFFFFFFFFFFFFFFFFFFFFFFFFFEFFFFFF/BFAFFFFFBFFFFDAFFFFFFFFFFEFF//:BFF
@M05620:37:000000000-D9766:1:1101:7339:10465 1:N:0:58
ACCACACCTTCTACAATGAGCTGCGTGTGGCTCCCGAGGAGCACCCCGTGCTGCTGACCGAGGCCCCCCTGAACCCCAAGGCCAACCGCGAGAAGATTGGTGAGTTGCCCGGTACCTCTTCTGGTGGCCGGCTCCCCCCTTTCCGGCCTCCCGGAGCTGCGCCCCTTCCCACCTGTTCTCTCCTCTGTCGTTTTCCGTACGACTCTCCTCTCTGACCTGAGTCTCCTTTGGAACTCTGCCGGGTCTTGATC
+
ABB3AAAAFFFFGGGGFGGAGGHHGEGA4AAFABFEEGGGGHHHHGGGAEGGHHHHHHHEEEGGGGGGGGGHGHHGGGGHAFHHHFG/CGBBCGG?>11??/1G11?<<<C//->F1111=FB1F0<..<-<-;:E..;-90;0.-;AD?AG.9--;9999B.@-;A9/./;../;////;//;9B//9.9..9/9.9..9....9//;;9FF/99BF.9.//;;9B/;BB/9/99/9B/---;-./9///
@M05620:37:000000000-D9766:1:1101:12180:10477 1:N:0:58
ACCACACCTTCTACAATGAGCTGCGTGTGGCTCCCGAGGAGCACCCCGTGCTGCTGACCGAGGCCCCCCTGAACCCCAAGGCCAACCGCTAGCCCTTCCCGAGGTGACCTCCCCCCTTCCTCTCCTCCCGGCGCCCCCCCCTTTCTCCCTGGTTCCCTCTTCTGCCGTTTTCCCTCGGCCTCTCTTCTCTGCCCTGTGTCTCCTTTGTCCCTCTGCTGGCTCTAGTTCGGTTGGGCACACGTCTGGTCTCC
+
CCCCDDDDFFFFGGGGGGGGGGHHGGGGHGHHHGGGGGGGGHHHHGGGGGGGHHHHHHHGGGGGGGGGGGGHHHHGGGGHGHHHHGGGGDG?B222B2?2//>>?/111?1?F//>D0GHH00/<G//.<@@------=B--.;00;0/;0.;0B00://00000;-.;FFF000/-;..;AFFF00BFFFFF.F.000;:0:::00000;B//0;0;0./0:;B00099..-;;.BD/;9.A/A;:00::
@M05620:37:000000000-D9766:1:1101:11222:10486 1:N:0:58
ACCACACCTTCTACAATGAGCTGCGTGTGGCTCCCGAGGAGCACCCCGTGCTGCTGACCGAGGCCCCCCTGAACCCCAAGGCCAACCGCGAGAAGATTGGTGAGTGGCCCGCTCCCTCTTCTGGTGGCCGCCTCCCTCCTTCCTGGCCTCCCGGCGCTGCGCCCTTTCTCACTGGTTCTCTCTTCTGCCGTTTTCCGTCGGACTCTCTTCTCTGCCCTGAGTCTCCTTTGGCACTCTCAGGTTCTAGCTCG
+
CDDDDCCCFFFFGGGGGGGGGGHHGGGGHGHHHGGGGGGGGHHHHGGGGGGGHHHHHHHGGGGGGGGGGGGHHHHGGGGHGHHHHGGGGGGGGGHHHHF0FCGHHHGACGCGC-CFFHHFHH000/CCCC?C:EGGHHGHHHGHF/CFGGGGA???DAG.@DBBDFBFFB0<B0/<<BFBBFFFFFFBFBDD/AFBDF.@D<==<BFFBFFFFFBFFFFFBFFF0<:<FB/000</0<00<BFFF0<0:<A
@M05620:37:000000000-D9766:1:1101:15006:10493 1:N:0:58
ACCACACCTTCTACAATGAGCTGCGTGTGGCTCCCGAGGAGCACCCCGTGCTGCTGACCGAGGCCCCCCTGAACCCCAAGGCCAACCGCTACCTCTTCTGGTGGCCGCCTCCCTCCTTCCCGGCCTCCCGGAGCTGCGCCCTTTCTCACTGGTTCTCTCTTCTGCCGTTTTCCGTAGGACTCTCTTCTCTGACCTGAGTCTCCTTTGGAACTCTGCAGGTTCTAGATCGGAAGAGCACACGTCTGAACTCC
+
BBBBBBBBFFFFGGGFGGGGGFHHGFGFHGHHGGFGGGGGGHHHHGGGEFGGHHHHHHHGGGGGGGGGGGGHHHHGGGGHEHHHHGGEG/B<2222BBDDD<2CCC@FFGGEFFGE0GGHH?-?-.<<C.C@@FHHHCCGGGE0BFG0;BFB9;FBFBFBFGGGGGB.9CEFG./;A.:BFB/9/BFFB/B/BFBF/.FF/:9/BFF///99BF///9A;9FFFF/BFA9AA?.FBF.9.>A..999:BF9
@M05620:37:000000000-D9766:1:1101:25965:10496 1:N:0:58
ACCACACCTTCTACAATGAGCTGCGTGTGGCGCCCGAGGAGCACCCCGTGCTGCTGACCGAGGCCCCCCTGAACCCCAAGGCCAACCGCGAGAAGATTGGGGAGTGGCCCGCTCTCTCTTCTGGTGGCCGCCTCCCTCCTTCCTGGCCTCCCGGCGCTGCGCCCTTTCTCACTGTTTCTCTCTTCTGCCGTTTTCCGTCGGTCTCTCTTCTCTGCCCTGAGTCTCCTGTGGCACTCCGCCGGTCCTTGCTC
+
AAAAAAA1>1BDGFFGGGBEGGHHGGGA0E00B0AEAFEE?FC0FCFAAEAFBFFHHHG/E/?EFGGEGE/GCHHGGFGHGHHHHGGGCC/>BAF1GH1?///@CGFGC.<<-<.<D0<GGG0DDHGG.;--CC:EFGGFGGGGBBFFF99EB-@@@@@-9--;;FFFFB9;B//9;;FBBBFFFFF//;-;9A/:;BA--9-;/9B/;FFFFF//;9---;/;B;//;/-;F/;9--;9@@@-;B/:;B9
@M05620:37:000000000-D9766:1:1101:5175:10517 1:N:0:58
AGTGCCAGCTCTCAATCGCACAGGGGACCCAGGGCCTGGCCCCTCCATCCAGAAAACCTATGACCTCACCCGCTACCTGGAGCACCAACGCCGCAGCTTGGCTGGGACCTATGTGAGTATCCAGCGTAGGAATCTGGGAGTTGGGGAGGAGTGAGGAGTTGGGGAAAGACAGTCCTAACCGTGGAGGGTTCTGGTAAATGATGGGGTGAGGAGGGGCTCTTTGGCTCCCACCAGTCCCCCTGTCTGGTCTA
+
>A>>>@DFAFFFB1BBEACAEEFF0EAEEAFHCGGA/AB00A/BEEGHHEEEBGEEAECFFFBGGFFGHHH?/>>EGHFFFFBF0F>>?/>>E>//<0BEE0GFECGGF0BGHHHHHFGHHHBGHG?ACFFHHEGHHHGFGHFHGGGGCCFGHHGGHGHHHHGCEGHHFGEFFGGGGGFGG9E@BFGG;CFGGGC9BFFFFFFFFFB@EFFFFF?@<-AFFFFEFFFFFFFFFA:F/BFB@FFFFFFFFF;
@M05620:37:000000000-D9766:1:1101:11420:10520 1:N:0:58
ACCACACCTTCTACAATGAGCTGCGTGTGGCTCCCGAGGAGCACCCCGTGCTGCTGACCGAGGCCCCCCTGAACCCCAAGGCCAACCGCTACCTCTTCTGGTGGCCGCCTCCCTCCTTCCTGGCCTCCCGGAGCTGCGCCCTTTCTCACTGGTTCTCTCTTCTGCCGTTTTCCGTAGGCCTCTCTTCTCTGCCCTGAGTCTCCTTTGGAACTCTGCAGGTTCTAGATCGGAAGAGCACACGTCTGAACTCC
+
AAA1A11AFFB@AFG1DFG111B1A0AEE?GH1FFEGEG?EHHHHG?EAAEAGDAFHCCFEGCGC/>EGGGFH1/?EGAC//GC/F//>/BC01B1B>GHBHH/0G<@GGCEFBGACFFFGFBGGFHE.CC-<CCCF@@CC-GFHF:0;FF/;0;00;000;BFGG@A.F9;F.9CFC/9BAFFFFFFFFF/;ABF-BFFFFFFFBFFF/;9BFF///99BFFFF/BBEF;E-99FBFFF?FAFEFFFFFF
@M05620:37:000000000-D9766:1:1101:26118:10542 1:N:0:58
ACCACACCTTCTACAATGAGCTGCGTGTGGCTCCCGAGGAGCACCCCGTGCTGCTGACCGAGGCCCCCCTGAACCCCAAGGCCAACCGCTACCTCTTCTGGTGGCCGCCTCCCTCCTTCCTGGCCTCCCGGAGCTGCGCCCTTTCTCCCTGGTTCTCTCTTCTGCCGTTTTCCGTAGGACTCTCTTCTCTGACCTGAGTCTCCTTTGGAACTCTGCAGGTTCTAGATCGGAAGAGCACACGTCTGAACTCC
+
BBBBBBBBFFFFGGGGGGGGGFHFGEGFHGHHHGGGGGGGGHHHHGGGGGGGHGHGHHHGGGGGGGGGGGGHHHHGGGGHGHHHHGGEC///22?2B2??F<?E0?BFGGDHGHGFHHHHHHHCGHFGFEGGGGHHHCGGGGGHFHH0BFGACFGGGGGGFFGGGGGCCG?BFDCFGD/FFFFFFFFFBBFFFFFFFFFFFFFFFFFBB/BFFFFF/9A9BFFEE/BFFFD.AFFEFFFFFFEFE/;BFFF
@M05620:37:000000000-D9766:1:1101:25059:10543 1:N:0:58
ACCACACCTTCTACAATGAGCTGCGTGTGGCTCCCGAGGAGCACCCCGTGCTGCTGACCGAGGCCCCCCTGAACCCCAAGGCCAACCGCGAGAAGATTAGTGAGTGGACCGCTCCCTCTTCTCGTCGCCGCCTCCCTCCTTCCTCGCCTCCCGGCGCTGAGCTCTTTCTCCCTTCTTCTCTCTTCTGTTGTTTTCCGTCGGGCCTTCTTCTCTGCCCTGAGTCTACTTTGCCACTCTACCGGTTCTCGCTC
+
>AA1A11AFFFFFGGB3BAF1FCHCE0EG0ABGFG0A/AAEAF0AEEEEBEFGHHFFHHGEEEEGGGEGGGGHHEGGGGACHHGHEEEC>@BB?GFGD11??2?<1?<10><-<><0><DGH1<C<@-.<:;:EHFCFCC90F0099AE.9C.--9@-99AB/99/9FFB/9-/-/9/B9B/:BFFB//;:--99/;F--@----/;/BFFFF/B/;BFFB99/;BF/;9/9//;///;/;=@-EF/9---
@M05620:37:000000000-D9766:1:1101:25037:10551 1:N:0:58
ACCACACCTTCTACAATGAGCTGCGTGTGGCTCCCGAGGAGCACCCCGTGCTGCTGACCGAGGCCCCCCTGAACCCCAAGGCCAACCGCGAGAAGATTGGTGAGTGGCCCGCTACCTCTTCTGGTGGCCGCCTCCCTCCTTCCTGGCCTCCCGGCGCTGCGCCCTTTCTCACTGGTTCTCTCTTCTGCCGTTTTCCGTAGGACTCTCTTCTCTGCCCTGAGTCTCCTTTGGCACTCTGCAGGTTCTCGATC
+
AAAAAAAAFFFBEGD13BF11ACEAAEE0A0BBAFEGE?//AFEA/EF/BEAGHFHHEGGG@?EGFGCEG/BGGGGEEA//FGHH/E<CGGC/C<CF1FGGE1GF1CC0/<CC-@GHHHHHHHHDGGHHGGGGGHGHHCHHHHHHHGGGGGGGG-A@GGF@@F@@FFFFFFFFFB//BFFFFFFFFFFF@;BFFFFF/ABFFFFFFFFFFFFFFBFFFFFFFFFFFFFFFF/;FFFFFFBBFAFFFBF/9A
@M05620:37:000000000-D9766:1:1101:16334:10557 1:N:0:58
AGTGCCAGCTCTCAATCGCACAGGGGACCCAGGGCCTGGCCCCTCCATCCAGAAAACCTATGACCTCACCCGCTACCTGGAGCACCAACTCCGCAGCTTGGCTGGGACCTATGTGAGTATCCAGCGTAGGAATCTGGGAGTTGGGGAGGAGTGAGGAGTTGGGGAAAGACAGTCCTAACCGTGGAGGGTTCTGGTAAATGATGGGGTGAGGAGGGGCTCTTTGGCTCCCACCAGTCCCCCTGTCTGGTCTA
+
ABAAAFFFCFFFGGGGGGGGGGHGGGGGGGHHFGGGGGHHHHGHGGHGHHHHHGHHHGHHHHHHHHHHHHHGGEGGHHHHGHHHHHFHGHHHGGGGGHHHGHHGGGHHGHHHHHHHHHHHHHHHHGGGGGHHHHHHHHHGGHHHGGGGGGGHHHHHHGHHHHGGGGHHHHHHHHHHFHHHGGGGGGGGGGGGGGGGGGGGGGGGGGFFFFFFFFFFFFFFFFFFFFFFFFFFFFFFFFFFFFFFFFFFFFB
@M05620:37:000000000-D9766:1:1101:25620:10562 1:N:0:58
ACCACACCTTCTACAATGAGCTGCGTGTGGCTCCCGAGGAGCACCCCGTGCTGCTGACCGAGGCCCCCCTGAACCCCAAGGCCAACCGCTACCTCTTCTGGTGGCCGCCTCCCTCCTTCCTGGCCTCCCGGAGCTGCGCCCTTTCTCCCTGGTTCTCTCTTCTGCCGTTTTCCGTAGGCCTCTCTTCTCTGACCTGAGTCTCCTTTGGACCTCTGCCGGTTCTAGCTCGGACGAGCACACGTCTGACCTCC
+
BBCCACCCFFCFGGFGGGFGGGHFGEFBCEGBFFFFDGGGGHDHHGGGDGEGFHGHHHHGGGCEGGGGGFGHEHHGGGGHGHHHHGGGCGG/B2?BB22?F2?B?=>@DGGHGGHGHHHHH1FGFHHHGGGDGGHHHGGGGGHHHHHGGGGGGGGFFGGGGGGGGGGDFGGGGAFF.A0BFFFFFFFFFFF0;FFFFFFFFFFFFFFBFFFFFFFFFFF@DFFFF;FFD9.:--;@DFFFFFEFE;BB;FF
@M05620:37:000000000-D9766:1:1101:21269:10566 1:N:0:58
ACCACACCTTCTACAATGAGCTGCGTGTGGCTCCCGAGGAGCACCCCGTGCTGCTGACCGAGGCCCCCCTGAACCCCAAGGCCAACCGCTACCTCTTCTGGTGGCCGCCTCCCTCCTTCCTGGCCTCCCGGAGCTGCGCCCTTTCTCACTGGTTCTCTCTTCTGCCGTTTTCCGTAGGACTCTCTTCTCTGACCTGAGTCTCCTTTGGAACTCTGCAGGTTCTAGATCGGAAGAGCACACGTCTGAACTCC
+
BBBBBBBBFFFFGGGGFGG5GGHGGEEBGEHHFGGGGGGGGHHHHGGGGGGGHHHGHHHEGGGGGEGGGGGHHFHGGGGHGFHHHGGEGGCGHBFHGGGHHGHGGHGGGGGHGHHFHHHHHHGHHHHHGGGGGGHHHGCGGGHHHHH0CFGGFBGGGGGGGGGGGGBE?FEGGGGG?DBFFFFFFFFFFFFFFFFFFFFFFFFFFFFFFFFFFFFF/;FFFFFFF/BFFFDF.FFFFFFFBFFFFF9FFFF
@M05620:37:000000000-D9766:1:1101:3736:10566 1:N:0:58
ACCACACCTTCTACAATGAGCTGCGTGTGGCTCCCGAGGAGCACCCCGTGCTGCTGACCGAGGCCCCCCTGAACCCCAAGGCCAACCGCGAGAAGTTCAGCTAGCCGCCTGGCTCGTTCCCGGCTCCCCTGGCCGGCGCCCTTCCTCACGGGCTCCCGCTTCTGCGGCCTTCCGTAGTGGTCCCCTCTTCTGCCGTATTCTCCAGTACAATCCTGTATGATCTATGTCTCAATAGGAAATCTGTAAACTCC
+
CCCCCCCCFFFFGGGGGGGGGGHHGGGGHGHHHGGGGGGGGHHHHGGGGGGGHHHHHHHGGGGGGGGGGGGHHHHGGGGHGHHHHGGGGGG///22?222222?2?ED/?//>0F--><F<.---....:;.:;--;-AGGG/9/;B0.;:--;E.;.-;.::BF-9--AF0B.0;.:/.;00..;AB0090:B@A.;BF000000000000/;;0;;F00;B000;;00;000:0:B/0090;0009BF0
@M05620:37:000000000-D9766:1:1101:22795:10567 1:N:0:58
ACCACACCTTCTACAATGAGCTGCGTGTGGCTCCCGAGGAGCACCCCGTGCTGCTGACCGAGGCCCCCCTGAACCCCAAGGCCAACCGCGACCTCTTCTGGTCGCCGACTCCCTCCTTCCTGGCCTCCCGGAGCTGCGCCCTTTCTCACTGGTTCTCTCTTCTGCCGTTTTCCGTAGGACTCTCTTCTCTGACCTTAGTCTCCTTTGGAACTCTGCAGGCTCTAGATCGGAAGAGCACACGTCTGAACTCC
+
CCCCCCCBFFFFGGGGGGGGGGHHGGGGHGGHHGGGGGGGGHHHHGGGFGGGFGHHHHHGGGGGGGGGGGGHHHHGGGGHGHHHHGGGG/B///22?>22221><<>---<FG<GEHFHHHB/.<0<<CFGG--.00-AE?-/;00;;;B0/;0C0;0;000;0;F-.;FFF0A99AD00BFFFF0:FFFFFFFF0090;90;09:0/9:BFBF0;9F9..;9FFB0BA..9..A/BFBFA::9A0B0;:0
@M05620:37:000000000-D9766:1:1101:3720:10574 1:N:0:58
ACCACACCTTCTACAATGAGCTGCGTGTGGCTCCCGAGGAGCACCCCGTGCTGCTGACCGAGGCCCCCCTGAACCCCAAGGCCAACCGCTAACCTCTTCGATGGGAGCCTCCCTCCACCCTTTCCTTCGGGCGCTTCGCCCTTTCTCCCTGGTTCTCTCCTCCGCCGTTTTCCATAGGCCCCTCTTCCCTGCCCTGAGTCTACTACGGACCTCTCCCGGTTCTAGCTCGTCCGGACATACGCATGTTCTCC
+
CCCCCCCCFFFFGGGGGGGGGGHHGFFFHGHHHGGGGGGGGHHHHGGGEFGGHHHHHHHGGGGGGGGGGGGHGHHGGGGHGHHHHGGG@DG/B022B22//2??/?F//?FHG0G?00?<>01>=F1><>.<AG:.;;EAECHHGGFB//9.:9C0000/;//;CE?DFG.;F/9/;F9/.;:AFFF//;:EFEFF//9;BBBB//;:.;@FFF/;/.;-;;//:;FFD9..--.;;//:A...9//;;//
@M05620:37:000000000-D9766:1:1101:25633:10575 1:N:0:58
ACCACACCTTCTACAATGAGCTGCGTGTGGCTCCCGAGGAGCACCCCGTGCTGCTGACCGAGGCCCCCCTGAACCCCAAGGCCAACCGCTACCTCTTCTGGTGGCCGCCTCCCTCCTTCCTGGCCTCCCGGAGCTGCGCCCTTTCTCACTGGTTCTCTCTTCTGCCGTTTTCCGTAGGACTCTCTTCTCTGACCTGAGTCTCCTTTGGAACTCTGCAGGTTCTAGATCGGAAGAGCACACGTCTGAACTCC
+
BBBAAABAFFFFGGGGGGFGGGHHGGDAFEGHHFFFGGGCFHHHHGGEEEGGHHHEHHH?EGGGGGGGGGGGHHHGGGGHEHHHHGG?DG/BGHHHHHHHHHHGHHGGGGGHGHFEHHHHHHEGHHHGGGGGGGHHHGGGGGHHHHG0FFFGCFGGGGFGF;FGGGG;.F?FGGGGGGFFFFFFFFFFFFF/BFFFFFFFFFFFFFFFFFFFFFFB/FFAFFFFFBFFFFD..9AFFFFFFFFFFFFFFFF
@M05620:37:000000000-D9766:1:1101:11997:10596 1:N:0:58
ACCACACCTTCTACAATGAGCTGCGGGTGGCTCCCGAGGAGCACCCCGTGCTGCTGACCGAGGCCCCCCTGAACCCCAAGGCCAACCGCGAGAAGATTGGTGAGTGGCCCGCTACCTCTTATGGTGGCCGCCTACCTCCTTCCTGGCCTCCCGGAGCTGCGCCCTTTCTCACTGGTTCTATCTTCTGCCGTTTTCCGTAGGACTCTCTTCTCTGACCTGAGTCTCCTTTGGAACTCTGCAGGTTCTAGATC
+
AAA1AAAAFFFFGFGB3GGBGBGFG00AA0GH1FF/AEEGCHHHHGGGFEFFFFFFHHGE?GGGGAEGGGG0GCGGGG/G//FGHG//>CCBBCFG<GGH<CGHHHGGHHCCC?CHHH0D0=G/0=.CC-;:..:CFF.990CFGG.99AEAEG--;C/B@@B@<FB//;BF/B-;BB//9BFFFFBBB;;BFFFBFFF--/BFFFFFFF//;//9BFFFEFFFFFFFFFFFBF/9FFF/F?FBF//;9FE
@M05620:37:000000000-D9766:1:1101:14780:10614 1:N:0:58
ACCACACCTTCTACAATGAGCTGCGTGTGGCTCCCGAGGAGCACCCCGTGCTGCTGACCGAGGCCCCCCTGAACCCCAAGGCCAACCGCTACCTCTTCTGGTGGCCGCCTCCCTCCTTCCTGGCCTCCCGGAGCTGCGCCCTTTCTCACTGGTTCTCTCTTCTGCCGTTTTCCGTAGGACTCTCTTCTCTGACCTGAGTCTCCTTTGGAACTCTGCAGGTTCTAGATCGGAAGAGCACACGTCTGAACTCC
+
DCDDDDDDFFFFGGGGGGGGGGHHGFGEEGHHHGGGGGGGGHHHHGGGGGGGHHGHHHHGGGGGGGGGGGGHHHHGGGGHGHHHHGGGGGGDG?GGHGGHHFGGGFDGGGGHGHHGHHHHHHHHHHHHGGGGGGHHHGGGGGHHHHH0CFGGGGGGGGGGGGGGGGGFGGGGGDFGGG0FFFFFFFHHFHF0FFFFFFFFFFFFFFFFF0BFFFFF0BFBFFFFF0BFFFFADFFFFFFFFFFFFF:BFFF
@M05620:37:000000000-D9766:1:1101:18927:10655 1:N:0:58
AGTGCCAGCTCTCAATCGCACAGGGGACCCAGGGCCTGGCCCCTCCATCCAGAAAACCTATGACCTCACCCGCTACCTGGAGCACCAACTCCGCAGCTTGGCTGGGACCTATGTGAGTATCCAGCGTAGGAATCTGGGAGTTGGGGAGGAGTGAGGAGTTGGGGAAAGACAGTCCTAACCGTGGAGGGTTCTGGTAAATGATGGGGTGAGGAGGGGCTCTTTGGCTCCCACCAGTCCCCCTGTCTGGTCTA
+
>A>>AFFFAFFFGAGBGFFFEEHGF?EEFGHHGFGGAFHGFHGHGGEGGFHFHBFEHGFHHGHHHGGFHHGEGE?FHHHGBFHHGH1?EGHHGGGEEHGFGGFGGGHHCHGHHHFFHHHHHFDHHGDDGGHHHHFHBF0FEHHHC?.A?<EGGEGH0<CGHF?GCA.;:GFHFGHHFGHHGGGG.EDGGGGGGGFGGGGGFGGFGGFBFFFBFF?BBBFFFFFFEFFFFFFFEFFFFFFFBFFFFFFFFFB
@M05620:37:000000000-D9766:1:1101:20312:10657 1:N:0:58
AGTGCCAGCTCTCAATCGCACAGGGGACCCAGGGCCTGGCCCCTCCATCCAGAAAACCTATGACCTCACCCGCTACCTGGAGCACCAACTCCGCAGCTTGGCTGGGACCTATGTGAGTATCCAGCGTAGGAATCTGGGAGTTGGGGAGGAGTGAGGAGTTGGGGAAAGACAGTCCTAACCGTGGAGGGTTCTGGTAAATGATGGGGTGAGGAGGGGCTCTTTGGCTCCCACCAGTCCCCCTGTCTGGTCTA
+
ABA>AFFFBFFFG4GGGGGCGGHGGGGGGGHHFFGGGGHHHHGHGGHGHHHHHHHFGGHGHHHHHHHHHHHEF>EEHHHH2EGHHH11EGHFEGGGGHHHGHHGGGHHGHHHHHHGHHHHHHHHHGGGGGHHHHHHHHGFGHHHGGFGGGGHHHHHGGHHHHGGGGHHHHHHHHHHFHHHGGGGGGGGGGGGGGGGGGGGGGGGGGFFFFFFFFFFFFFFFFFFFFFFFFFFFFFFFFFFFFFFFFFFFFB
@M05620:37:000000000-D9766:1:1101:22770:10660 1:N:0:58
ACCACACCTTCTACAATGAGCTGCGTGTGGCTCCCGAGGAGCACCCCGTGCTGCTGACCGAGGCCCCCCTGAACCACAAGGCCAACCGCGAGAAGATTGGCGAGTGGACCGCCCCCTCTTCTCGTCGCCGCCCCCCTCCTTCCTGGCCTCCCCGCGCTGAGCCCTTTCTCTCTTCATTTCTCTTCTGCCGTTTTCCGTCGGGCTCTCTTCTCTGCCCTGACTCTACTCTGCTACTTTGCAGGTTCTCGCTC
+
ABBBBBBBFFFFGGGGGGGGGGHHGGGGHGHHHGGGGGGGGHHHHGGGEGGGFHHHGHHGGGGGGGGGGGGHHHHCFHGHHHHHHGG?GGGGFGH2GF202/>A<FF110>--<@<-</0=D0<C.::.----;-A-:E/;0F00/.:9.9A.-;-@B;.AFB../9FB:/9////9/;9::9BFF///9A./99/.F.-9---.///;/9FFFFBFFFF////;:;/;///:/:/99B//..////....
@M05620:37:000000000-D9766:1:1101:12886:10679 1:N:0:58
ACCACACCTTCTACAATGAGCTGCGTGTGGCTCCCGAGGAGCACCCCGTGCTGCTGACCGAGGCCCCCCTGAACCCCAAGGCCAACCGCTACCTCTTCTGGTGGCCGCCTCCCTCCTTCCTGGCCTCCCGGAGCTGCGCCCTTTCTCACTGGTTCTCTCCTCTGCCGTTTTCCGTAGGACTCTCTTCTCTGACCTGAGTCTCCTTTGGAACTCTGCAGGTTCTAGATCGGAAGAGCACACGTCTGAACTCC
+
BCCCCCCCFFFFGGGGGGGGGGHHGEGBEEHHHGGGGGGGGHHHHGGGGFGGHHGHHHHGGGGGGGGGGGGHHHHGGGGHGHHHHGGGGCGCHFGFFGGFFFGGHFGCGGGHGHHGHHHHHHHHHHHHGGGGGGHHHGGGGGHHHHHGGGGFGGGGGGG/CFGGGGGDGGGGGGFGGFBFFFFFFFFFFFFBFFFFBFFFFFFFFFFFFFFFFFFFEFFAFFFFFBFFFFFFFFFFFFFFFFFFFBFFFFB
@M05620:37:000000000-D9766:1:1101:10975:10681 1:N:0:58
GAGGCTGCTTTGGAAGAAACTGACAAGCCAGGGACAAAAGATCGGAAGAGCACACGTCTGAACTCCAGTCACATTCAGAAATCTCGTATGCCGTCTTCTGCTTGAAAAAAAAAAAAAAAATAACCAACATAATCTTATATTTCACAATTATCTAGTATATACATATAATCAGTATCTACCTGTCTCTTATCTAAACCCTCAAGATTCAACCCAAGATACACGTATCCCCCCCCATGCCACATACATTGCCC
+
BBABBBFBFFFFGGGGGGGGGGGHHHGHGHGHGGGGFHHHGHHGGEGGHHHHHGHGHHHGFFGHHGCHGHHHDGHHGH@GHHGHHGFGHGHHGFGHCGHHGGHFGGHHHGGGGG/><///011111<..0=1111110000000000000000000<0;00000000000:000000:0000</00900009009//.99.00000;000.;..9.00///..././9..;---.////9.;/9/////;/
@M05620:37:000000000-D9766:1:1101:14841:10694 1:N:0:58
ACCACACCTTCTACAATGAGCTGCGTGTGGCTCCCGAGGAGCACCCCGTGCTGCTGACCGAGGCCCCCCTGAACCCCAAGGCCAACCGCTACCTCTTCTGGTGGCCGCCTCCCTCCTTCCTGGCCTCCCGGAGCTGCGCCCTTTCTCACTGGTTCTCTCTTCTGCCGTTTTCCGTAGGACTCTCTTCTCTGACCTGAGTCTCCTTTGGAACTCTGCAGGTTCTAGATCGGAAGAGCACACGTCTGAACTCC
+
BBBBBAABFFFFFFGGFGGGGGHGGEFFHGHHGGG?EEFEFHHHHGFGEAFCGGEHHHHGGGGGGGEGGGGHHHGGGGGHGHHHHGGGGFGGHHHHHHHDGGFGHHGGGGGHGHHGHHHHHGFGHHFHGDG?DGFGG-CGGGHHHFHFGGGFFFGGGGGFFGGGGG@;9FGFGG0FDDBFFFFFFFFFFFFFFFFFFFFFFFFFFFFFFFBBFFFEFEF;/FBFFFFFFFFEFFFFFAFFAFEFEFFFBFF
@M05620:37:000000000-D9766:1:1101:27465:10695 1:N:0:58
ACCACACCTTCTACAATGCGCTGCGTGTGGCTCCCGAGGAGCACCCCGTGCTGCTGACCGAGGCCCCCCTGAACCCCAAGGCCAACCGCTCCCTCTTCTGGTGGCCGCCTCCCTCCTTCCTGGCCTCCCGGAGCTGCGCCCTTTCTCCCTGGTTCTCTCTTCTGCCGTTTTCCGTAGGACTCTCTTCTCTGACCTGAGTCTCCTTTGGACCTCTGCCGGTTCTAGCTCGGACGAGCACACGTCTGACCTCC
+
AAA1>AA>>FFFGFGB3G1AE?ECG00000AB1BBA/FEGCHHGHGGC/AECBHF1GHFE?E?EGCGGGEE0GBGGGGAG//FGHG//>B/?<???<??GH1?E?0>ACGAGGHGCHHHHHG/.CGGCCECGGGHHHGCAGGGGFG00B/;EB0;C0FFGG0FGB0-..;.;BFFF-;/;BFFB/;9BFFF/9BFFFFFBBFBFFFFFF/;-FFFFF@?@FFFFF/BFF=A---;@@FFF@FFFF99;BFF
@M05620:37:000000000-D9766:1:1101:15436:10698 1:N:0:58
ACCACACCTTCTACAATGAGCTGCGTGTGGCTCCCGAGGAGCACCCCGTGCTGCTGACCGAGGCCCCCCTGAACCCCAAGGCCAACCGCGAGAAGATTGGTGAGTGGCCCGCTACCTCTTCTGGTGGCCGCCTCCCTCCTTCCTGGCCTCCCGGAGCTGCGCCCTTTCTCACTGGATCTCTCTTCTGCCGTTTTCCGTAGGACTCTCTTCTCTGACCTGAGTCTCCTTTGGAACTCTGCAGGGTCTAGATC
+
BBBBBBBBFFFFGGGGGGGFGDHHGEGFHGHGGGGGGGGGGHHHHGGGGGGGHHHHHHHGGGGGGGGGGGGHHHGGGGGHEHHHHGGGGGGGGGFHH220>?GG?1?/FFF@--AGFDD1FFD0D/...<-:.CCFC/CC0:G00/;FG?AGA-9-=.BBDGA;=B/9B///99./9/99FB9FFFF//9A./:/9.99../9/////;FFFF///;FFF.///;9F/B/9//////9B/9.-;9./9///
@M05620:37:000000000-D9766:1:1101:9622:10708 1:N:0:58
AGTGCCAGCTCTCAATCGCACAGGGGACCCAGGGCCTGGCCCCTCCATCCAGAAAACCTATGACCTCACCCGCTACCTGGCGCACCAACTCCGCAGCTTGGCTGGGACCTATGTGAGTATCCAGCGTAGGAATCTGGGAGTTGGGGAGGAGTGAGGAGTTGGGGAAAGACAGTCCTAACCGTGGAGGGTTCTGGTAAATGATGGGGTGAGGAGGGGCTCTTTGGCTCCCACCAGTCCCCCTGTCTGGTCTA
+
AA>AAFFFAFFFG1GGGGGGGGHGGAEGGGHHABEEFFHHHHGHGGHHHHHHHHHHHGHHHGHHHDGGHHHGG>EEHHHH0EEGGG0/?GHFEGCGGHGHGHHGGGHHGHHHHHHGHHHHHHHHHGGFGGHHHHHHHHFGGHHHGGFGGAEGH0DHHGHHHHGGFFHHFHHHHGGGGGGGGFGGGGGGCFGGGGGGGGGGFFFFFFF@FFFFFF@@@@FFFFFFFFFFFFFFFFFFFFFF@FFFFFFFFF9
@M05620:37:000000000-D9766:1:1101:17026:10710 1:N:0:58
ACCACACCTTCTACAATGAGCTGCGTGTGGCTCACGAGGTGCACCCCGAGCTGCTGACCGAGGCCCCCCTGAACCCCAAGGCCAACCGCTACCGCTTCTGGTGGCCGCCTCCCTCCTTCCTGGCCTCCCGGAGCTGCGCCCTTTCTCCCTGGTTCTCTCTTCTGCCGTTTTCCGTAGGACTCTCTTCTCTGACCTGAGTCTCCTTTGGAACTCTGCCGGTTCTAGATCGGAAGAGCACACGTCTGAACTCC
+
AABABBBBFFFFGGGGFGGAGGHBGEEEGGCEB3BAE222BFGHFEEG0AEFFGFHH2FEGC>?1E//>EFFHHH?EFG/FHH//?AE>DGDH/CCGDHHHHHGFHGGGGGHEG0EGHHHFBFGHHHHGGGGGGHGHGGGGGHGFGG0CGGGFFGFGGGGGGGGGGBDDGGGGGFF.DFFFFFFFFFFFFF9FFFFFFFFFFFFFFFFF/9BFFFB/@BBFFFFF/;FFFFEFFFFFFFABFFFF//;;FF
@M05620:37:000000000-D9766:1:1101:12962:10713 1:N:0:58
ACCACACCTTCTACAATGAGCTGCGTGTGGCTCCCGAGGAGCACCCCGTGCTGCTGACCGAGGCCCCCCTGAACCCCAAGGCCAACCGCGAGAAGATTGGTGAGTGGCCCGCTACCTCTTCTGGTGGCCGCCTCCCTCCTTCCTGGCCTCCCGGAGCTGCGCCCTTTCTCACTGGTTCTCTCTTCTGCCGTTTTCCGTAGGACTCTCTTCTCTGACCTGAGTCTCCTTTGGAACTCTGCAGGTTCTAGATC
+
CCCCCCCCFFFFGGGGGGGGGGHHGFGEGEHHHGGGGGGGFHHHHGGGAEGGHHHHHHHGGGGGGGGGGGEHHHHGGGGHGHHHHGGGGGCGDGGGHHHHGFHHHHGGHHGGGCGHHHHHHHHHFHCHHGGGGGHGHHGHHHHGHHGGGGGGGGBGGGGGGGGFFFFFFFFFFFBFFFFFFFFFFFFFFD;AFFFFFFFDFFFFFFFFFFFFFF/BFFFFFFFFFFFFFFFBFFFFFFFBFFAFFF/B/FE
@M05620:37:000000000-D9766:1:1101:13668:10717 1:N:0:58
AGTGCCAGCTCTCAATCGCACAGGGGACCCAGGGCCTGGCCCCTCCATCCAGAAAACCTATGACCTCACCCGCTACCTGGAGCACCAACTCCGCAGCTTGGCTGGGACCTATGTGAGTATCCAGCGTAGGAATCTGGGAGTTGGGGAGGAGTGAGGAGTTGGGGAAAGACAGTCCTAACCGTGGAGGGTTCTGGTAAATGATGGGGTGAGGAGGGGCTCTTTGGCTCCCACCAGTCCCCCTGTCTGGTCTA
+
AA1>A11FAFCB1GGBD1FAACE00EEGGGGHFFEEFCG0EHGHGGEHAFG1G01BGE0BGHHHFHCBGHHEGE?>GGG0GGHA0FHEG0GHG?/EE0FCGHHGGEHHGHHGHHGHFGHGHGHGB@GGCAFFFHB1D0<F?FGCCCECCGCGFFGGHCBG0CCCGCGAGHFF<0CGHHBHGGGGGGGGEGEFFFBFGFGGEGGGGGF@FFEFBB@-=@AFFF/;F/FFEFFBAFFFFFFB??BFFBFFFF/
@M05620:37:000000000-D9766:1:1101:20589:10746 1:N:0:58
ACCACACCTTCTACAATGAGCTGCGTGTGGCTCCCGAGGAGCACCCCGTGCTGCTGACCGAGGCCCCCCTGAACCCCAAGGCCAACCGCGAGAAGATTGGTGAGTGGCCCGCTAACTCTTCTGGTGGCCGCCTCCCTCCTTCCTGGCCTCCCGGCGCTGCGCCCTTTCTCACTGGTTCTCTCTTCTGCCGTTTTCCGTAGGACTCTCTTCTCTGCCCTGAGTCTCCTTTGGAACTCTGCAGGTTCTAGATC
+
DDDDDDCDFFFFGGGGGGFGGGHHGFGFHGHHHGGGGGGGGHHHHGGGGGGGHHHHHHHGGGGGGGGGGGGHHHHGGGGHGHHHHGGGGGFGGGHHHHHHHGBCFGGGHHGCC-.>GGHHHHHHGHDHH?CGGDHGFHGHHHHFHHFGGGGGDG--AFGFFFFFFFFFFFFF0BF<BFFFFFFFFFFFF<<BFFFFFFFD?BFFFFFFFFFFFF00<BFFFFFFFFF0FFFFFFFFFFF0<ABFFF0:0<0
@M05620:37:000000000-D9766:1:1101:19560:10750 1:N:0:58
AGTGCCAGCTCTCAATCGCACAGGGGACCCAGGGCCTGGCCCCTCCATCCAGAAAACCTATGACCTCACCCGCTACCTGGAGCACCAACTCCGCAGCTTGGCTGGGACCTATGTGAGTATCCAGCGTAGGAATCTGGGAGTTGGGGAGGAGTGAGGAGTTGGGGAAAGACAGTCCTAACCGTGGAGGGTTCTGGTAAATGATGGGGTGAGGAGGGGCTCTTTGGCTCCCACCAGTCCCCCTGTCTGGTCTA
+
BBBBCFFFCFFFGGGGGGGGGGHHGEGGGGHHGGGGGGHHHHGHGGHHHHHHHHHHHGHHHHHHHHHHHHHGGEGGHHHHHHHHHHHHGHHHGGFCFHHHGHHGGGHHGHHHHHHHGHHHHHHHHGGGGGHHHHHHHHHGGHHHGGGGGGGHHHHGHGHHHHGGGGHHHHHHHHHHHHHHGGGGGGGGEFFGGGGGGGGGGGGGGGFFFFFFFFFFFFFFFFFFFFFFFFFFFFFFFFFFFFFFFFFFFFF
@M05620:37:000000000-D9766:1:1101:19690:10776 1:N:0:58
ACCACACCTTCTACAATGAGCTGCGTGTGGCTCCCGAGGAGCACCCCGTGCTGCTGACCGAGGCCCCCCTGAACCCCAAGGCCAACCGCGAGAAGATTGGTGAGTGGCCCGCTCCCTCTTCTGGTGGCCGCCTCCCTCCTTCCTGGCCTCCCGGCGCTGCGCCCTTTCTCACTGGTTCTCTCTTCTGCCGTTTTCCGTAGGACTCTCTTCTCTGCCCTGAGTCTCCTTTGGAACTCTGCAGGTTCTCGATC
+
AAA?AAAAFFFFGGGGCGG1B1F1E0ABC?HGAFGEEGGGGHHHHGGGCEEFGHHFHHHGCGGGGEGGGGGEGCGGGGGH/EGHHGA<BCC@/CFGGHFHFF1GHHGGH?@CG?CFHHHHHHHHGHGHHGGGGGHGHHFHHHHHHEFGGGGGG?-@@AGF@@F@@FFF9FFFFFFFFFFFFFFFFFFFF@ABFFFFFFA?BBFFFFFFFFFFFF/BFFFB9FFFFFFFBBF/;FFFFFF/BAFFFF/A/;-
@M05620:37:000000000-D9766:1:1101:16841:10794 1:N:0:58
ACCACACCTTCTACAATGAGCTGCGTGTGGCTCCCGAGGAGCACCCCGTGCTGCTGACCGAGGCCCCCCTGAACCCCAAGGCCAACCGCGAGAAGATTGGTGAGTGGCCCGCTACCTCTTCTGGTGGCCGCCTCCCTCCTTCCTGGCCTCCCGGAGCTGCGCCCTTTCTCACTGGTTCTCTCTTCTGCCGTTTTCCGTAGGACTCTCTTCTCTGACCTGAGTCTCCTTTGGAACTCTGCAGGTTCTAGATC
+
CCDDDCDCFFFFGGGGGGGGGGHHGFGGHGHHHGGGGGGGGHHHHGGGGGGGHHHHHHHGGGGGGGGGGGGHHHHGGGGHGHHHHGGGGGGGGGHHHHHHHGHHHHGGHHGGGCFHHHHHHHHHHHGHHGGGGGHGHHGHHHHHHHGGGGGGGG?DGGGGGGGFFFFFFFFFFFFFFFFFFFFFFFFFFFDFFFFFFFFFFFFFFFFFFFHFHFFFFFFFFFFFFFFFFFFEFFFFFFFFFFFFFF0FFFE
@M05620:37:000000000-D9766:1:1101:20364:10799 1:N:0:58
ACCACACCTTCTACAATGAGCTGCGTGTGGCTCCCGAGGAGCACCCCGTGCTGCTGACCGAGGCCCCCCTGAACCCCAAGGCCAACCGCTACCTCTTCTGGTGGCCGCCTCCCTCCTTCCTGGCCTCCCGGAGCTGCGCCCTTTCTCCCTGGTTCTCTCTTCTGCCGTTTTCCGTAGGACTCTCTTCTCTGACCTGAGTCTCCTTTGGACCTCTGCCGGTTCTAGATCGGAAGAGCACACGTCTGAACTCC
+
BCCCCCCCFFFFGGGGGGGGGGHHGGGFHGHHHGGGGGGGGHHHHGGGGGGGHHHHHHHGGGGGGGGGGGGGHHHGGGGHGHHHHGGGGGGCGBDDGHHHHG2?FGC?FGGHGHHGHHHHHHHHHFGHGGGGGGHFGFGGGGHHHHH0FGGGGGGGGGGEGGGGGGGEDGGGGDGG?D;FFFFFFFFFFFFEFFFFFFFFFFFFFFFFF0;FFF000;B@DFFF00;BEFDADFFFFFFFFFFFFF0BBFF
@M05620:37:000000000-D9766:1:1101:20628:10813 1:N:0:58
ACCACACCTTCTACAATGAGCTGCGTGTGGCTCCCGAGGAGCACCCCGTGCTGCTGACCGAGGCCCCCCTGAACCCCAAGGCCAACCGCTACCCCTTCTGGTGGCCGCCTCCCTCCTTCCTGGCCTCCCGGAGCTGCGCCCTTTCTCCCTGGTTCTCTCTTCTGCCGTTTTCCGTATGACTCTCTTCTCTGACCTGAGTCTCCTTTGGAACTCTGCCGGTTCTAGCTCGGAAGAGCACACGTCTGACCTCC
+
CCCCCCCDFFFFGGGGGGGGGGHHGGGFHGHHHGGGGGGGGHHHHGGGFGGGHHHHHHHGGGGGGGGGGGGHHHHGGEGHGGHHHGGGGGG?G0?FF2?>G??C0?<ACGGGFBGACHHHDGFHFFHHGGC?DGH0CGGGGGCGGGG0FFBEFFGGGGGGFFGFFF@9AFGFFF:F.;;BFFFFFFFFFFFBFFFFBFBFFFBFFFFEFBFFFFFB0;C-AFFBB0:B.9A.A.AFFFFFAFFFE0;BBFE
@M05620:37:000000000-D9766:1:1101:15716:10828 1:N:0:58
ACCACACCTTCTACAATGAGCTGCGTGTGGCTCCCGAGGAGCACCCCGTGCTGCTGACCGAGGCCCCCCTGAACCCCAAGGCCAACCGCGAGAAGATTGGTGAGTGGCCCGCTACCTCTTCTGGTGGCCGCCTCCCTCCTTCCTGGCCTCCCGGAGCTGCGCCCTTTCTCACTGGTTCTCTCTTCTGCCGTTTTCCGTAGGACTCTCTTCTCTGACCTGAGTCTCCTTTGGAACTCTGCAGGTTCTAGATC
+
AAAABBABFFF4BGGGDFFGFGGFEBEEGEGHHGGEEEGCGHHHHGGGEEEFHFAGHGAEGGGGEFEGGGGHHHGEGGGFGHHFGFGGG<>CCDHHF1FHHGHHHHGGHHGGGCGHGHHHHHHGHFDHHGGGGGHGFFFHHGHGC/CCFGGGGGGGGFGGG@GBBFFFFFFFFFFFFFFFFFFFFFFFFB;AFFFFFFFFFFFFFFFFFFFFFFFFFFFFFFFFFFFFFFFFFFFFFFFEFFFFFFFFFFE
@M05620:37:000000000-D9766:1:1101:16657:10841 1:N:0:58
ACCACACCTTCTACAATGAGCTGCGTGTGGCTCCCGAGGAGCACCCCGTGCTGCTGACCGAGGCCCCCCTGAACCCCAAGGCCAACCGCGACCTCTTCTGGTGGCCGCCTCCCTCCTTCCCGGCTTCCCGGAGCTCTGCTTCTTCTCACTCGTTCTCTCTTCTGCCGTTTTCCGTAGCACTCTCTTCTCTGACTTGAGTCTCCTTTCGTACTCTGCAGGTTTTAGATCGGAAGATCACACGGCTCAACTCC
+
BBBBBBABFFFFGGGFGFGGGGHHGEGFHAGHHGGDEFGGGHHHHGGG?AEFGBFHFHHGGGCGFGFGGGGHHHHGGGGGGHHHHGGGG/B///22<2>F2?0C0<AFG..>.0FEH11//<A@--/;GD---;.000<0000;00=9000...9.CF000C9000-.;/9;/;B9../;BFF//;9/;/9///9////9/;FF/F/..:..///;B/A.//.//;B/.;.A.;/B9/9:---;./;9:/B
@M05620:37:000000000-D9766:1:1101:6183:10845 1:N:0:58
AGTGCCAGCTCTCCATCGCACAGGGGACCCAGGGCCTGGCCCCTCCATCCAGAAAACCTATGACCTCACCCGCTACCTGGAGCACCAACTCCGCAGCTTGGCTGGGACCTATGTGCGTATCCAGCGTAGGAATCTGGGCGTTGGCGCGGAGTGAGGAGTTGGGGCAAGCCAGTCCTAACCGTGGAGGGTTCTGGTAAATGATGGGGTGAGGAGGGGCTCTTTGGCTCCCACCAGTCCCCCTGTCTGGTCTA
+
>>>1>BB1AFFFG1FB1AA1EEHEFG?00AAF00B//BFHAGGHGGHFGFGF1GFFGGHFFGEHH@FGHFCEF>EFHHHHFGHHHHA/?GFGEFG@/FFH/FGGG/FHGHCHHHE2//??<F2FC@B/><<1?GBHFH/<ACGH1-.=A-AECFFF0.;/;G-A.;EE.C/AB9FGFCF.-;EGGGG-9AFFFFFBFFFFFFFF--A@?FF/BF-@>-9F/9/BFFFFF-A-99/;B/AB>-/BFFF/;F9
@M05620:37:000000000-D9766:1:1101:17629:10857 1:N:0:58
ACCACACCTTCTACAATGAGCTGCGTGTGGCTCCCGAGGAGCACCCCGTGCTGCTGACCGAGGCCCCCCTGAACCCCAAGGCCAACCGCTACCTCTTCTGGTGGCCGCCTCCCTCCTTCCTGGCCTCCCGGAGCTGCGCCCTTTCTCACTGGTTCTCTCTTCTGCCGTTTTCCGTAGGACTCTCTTCTCTGACCTGAGTCTCCTTTGGAACTCTGCAGGTTCTAGATCGGAAGAGCACACGTCTGAACTCC
+
CCDCCCCDFFFFGGGGGGGGGGHHGFGEGGHHHGGGGGGGGHHHHGGGGGGGHHGHHHHGGGGGGGGGGGGHGHHGGGGHGHHHHGGGGGGGHGGHHHHHHHHGHHGGGGGHGHHGHHHHHHHHHHHHGGGGGGHHHGGGGGHHHHHEGGGGGGGGGGGGGGGGGGGEGGGGGGGGGGFFFFFFFHHHFFFFFFFFFFFFFFFFFHHFFFFFFHFFFFFFFFFFFFFFFFFFFFFFFFFFFFFFFF:FFFF
@M05620:37:000000000-D9766:1:1101:3444:10866 1:N:0:58
GAGGCTGCTTTGGAAGAAACTCATAGATTACTGCAACAGTTCCCCCTGGACCTGGAAAAGTTTCTTGCCTGGCTTACAGAAGCTGAAACAACCCCTAAGGTCATACAGGATGCTACCCGTAAGGAAAGGCTCCTAGAAGACTCCAAGGGAGTAAAAGAGGTGATGAAACAATGGCAAGTAAGTCAGGTATTCCCGCTTTAGCACTTTTGTGGACCCAATTGCAAACTTCTCAGCTTTTGTACTTGTATCTG
+
A1AAAACAFFFFGGGC1GFGGGFHHGHGGHHFHGHGGFHFGHHHHG?FHHFH0GFHHGFGGHBHHHHHHGHHHHEHHHHHHHHHHFGHHHHH/>/>?C0G1B1B2B1B001B0@GHBB??@EG1F0000F10<<F>B<<1G1B<1FFAE//?FGFBFFF/1?11FGH1?0/?1?0<1.<<111<<1011<111>.-A.<<=DDGH/<CGC/E0//=../000;;0.;CF0;B0/0;09B900;C0;;0B00
@M05620:37:000000000-D9766:1:1101:25843:10875 1:N:0:58
ACCACACCTTCTACAATGAGCTGCGTGTGGCTCCCGAGGAGCACCCCGTGCTGCTGACCGAGGCCCCCCTGAACCCCAAGGCCAACCGCCACCTCTTTTGGGGGCCGCCCCCCTCCTTCCTTGCCTCCAGCAGCTCCGCCCTTTATCCCTGGTTCTCTCTTCTGCCGTTTTCAGTATGCCTCTCTTCTATGTCATGCGTCTCCTTTGGTCCGCAGCCGGTTCAAGCTCGGAGCAGCACACGTCTGACCTCC
+
CBCCDDDDFFFFGGGGGGGGGGHHGGGGHGHHHGGGGGGGGHHHHGGGGGGGHHHHHHHGGGGGGGGGGGGHHHHGGGGHGHHH/?/<<//?0B?DH2??C//>@CFCG--<@CDGGG0<:00<C0:C/<//<FB0<...--<:CB000B0.C0:<0CCFFF0:00-<</.B0<<F0F0:<BFFBB0:B00000<F0<.<AB0:BB0/.<0-9-<<<>CC..0000<0.CA--.//AFBADB.B.0<B0:<
@M05620:37:000000000-D9766:1:1101:11290:10892 1:N:0:58
ACCACACCTTCTACAATGAGCTGCGTGTGGCTCCCGAGGAGCACCCCGTGCTGCTGACCGAGGCCCCCCTGAACCCCAAGGCCAACCGCGAGAAGATTGGAGAGTGGCCCGCTCCCTCTTCTGGTGGCCGCCTCCCTCCTTCCTCGCCTCCCGGCGCTGCGCCCTTTCTCCCTAGTTCTCTCTTCTGCCGTTTTCCGTAGGACTCTCTTCTCTGCCCTGAGTCTCCTTTGGAACTCTGCAGGTTCTTGATC
+
BBBCCCBCFFFFGGGGGGGGGGHHGGGGHGHHHGGGGGGGGHHHHGGGGGGGHHHHHHHGGGGGGGGGGGGHHHHGGGGHGHHHHGGGGGGGGGHHHHE?2?=?G1F/=/<A@->F0>0FHHF0=GGGCDGGDGHEFGGHHHFH0:-9AEG?:?9DA-@DABFFCBF:FF0::0/;0;B0:BFFFFFFB;99:E::A:.;.BFF/0:BFFFFBF0:.0:;FB0BBFF:B0/00:0:00:0;..0;F0:000
@M05620:37:000000000-D9766:1:1101:17334:10913 1:N:0:58
AGTGCCAGCTCTCAATCGCACAGGGGACCCAGGGCCTGGCCCCTCCATCCAGAAAACCTATGACCTCACCCGCTACCTGGAGCACCAACTCCGCAGCTTGGCTGGGACCTATGTGAGTATCCAGCGTAGGAATCTGGGAGTTGGGGAGGAGTGAGGAGTTGGGGAAAGACAGTCCTAACCGTGGAGGGTTCTGGTAAATGATGGGGTGAGGAGGGGCTCTTTGGCTCCCACCAGTCCCCCTGTCTGGTCTA
+
CCBBCFFFCFFFGGGGGGGGGGHHGGGGGGHHGGGGGGHHHHGHGGHHHHHHHHHHHGHHHHHHHHHHHHHGGEGGHGHHHHGHFHHHGHHHGGGGGHHHGHHGGGHHGHHHHHHHHHHHHHHHHGGGGGHHHHHHHHHGGHHHGGGGGGGHHHHHHGHHHHGGGGHHHHHHHHHHHHHHGGGGGGGGEFGGGGGGGGGGGGGGGGFFFFFFFFFFFFFFFFFFFFFFFFFFFFFFFFFFFFFFHFFFFFF
@M05620:37:000000000-D9766:1:1101:4431:10914 1:N:0:58
GAGGCTGCTTTGGAAGAAACTCATAGATTACTGCAACAGTTCCCCCTGGACCTGGAAAAGTTTCTTGCCTGGCTTACAGAAGCTGAAACAACCCGTAAGGTCTTAAAGGATGCTCCCCTGAAGGCACGGATCCACGAAAACTCCACAGGAGTCAACGAGATGCTGCACACCTATCAAGTCAGTACGGCATTTCCGCTTTCGCACTCTTGAGGCTCACCTTGCAAACTTCTCAGCCTCTTTCCTTGTACATG
+
>11>AAFAFFFFFGGF1EGFGGGGHHHHF1FHHGE1AGHHHHGHHGGGGEHHHHGHH10GHHHHHHHHHHHHHHHCGGFHHHHHHHHHHGHH////>B>@BB1BFFGG1>1BEG1BF>0/0BG1FBB//>?EF1BCCC//011@101@FG/0??1<C////??11>0>FF.>11><1<=D0<=D0C.<-;CGHHG..EFC:.=-9CFGB00/;EFGBFBG0C00;;FFGG0F09/--/9;9B/9BFFFFFB
@M05620:37:000000000-D9766:1:1101:21756:10938 1:N:0:58
GAGGCTGCTTTGGAAGAAACTGACAAGCCAGGGACAAAAGATCGGAAGAGCACACGTCTGAACTCCAGTCACATTCAGAAATCTCGTATGCCGTCTTCTGATTGAAAAAAAAAACTACTCTTCTGATGGCCGCCTAACTCCTTAATTGACTCCCGGCACCGACCCCTTTCCCCATTTTTTTCTCTTCCGCCGTTTTCCCTAATACCCTCTTCTCTAACCTTCATCTCCTTTTTCACTCTGCCGTTTCTCGA
+
AAAAAAFBFFFFGFGFAGBFFGFGHEF4EAFFEFF2ABGFAGHCEAAA22BEGFFAGHBFHGFFAG3FDGFGFHHGD@DDF@GG5F?EE3BGGEEE144B@BF3BBBBBE/<>//2BB3BB3B?3222222//>A<1F1<11?111111>1>C..---<.-<-;@D.::000/;/09;;--9;F0900.;.-:.;ABF///.//;;B/99BFF////9A9/////////;;/;//9////;9-..::/9;/
@M05620:37:000000000-D9766:1:1101:2564:10938 1:N:0:58
ACCACACCTTCTACAATGAGCTGCGTGTGGCTCCCGAGGAGCACCCCGTGCTGCTGACCGAGGCCCCCCTGAACCCCAAGGCCAACCGCTAACTCTTCTGGTGGCCGCCTCCCTCCTTCCTGGCCTCCCGGAGCTGCGCCCTTTCTCACTGGTTCTCTCTTCTGCCGTTTTCCGTAGGACTCTCTTCTCTGCCCTGAGTCTCCTTTGGACCTCTGCAGGTTCTAGCTCGGAAGAGCACACGTCTGAACTCC
+
CCCCCCCCFFFFGFGGGGGGGGHHGFGBGGHHHGGGGGGGGHHHHGGGGGGGHHHHHHHGGGGGGGGGGGGGGHHGGGGHGHHHHGGGGGG/BBBBFB?FG??E=?BCGGGHGHHGHHHHHHFHHHFGCEGCFGHHHGGGGGHH<CH0CFGGGGGGGGFGGGGGGGGGGGGGG?FGFG0;FFFFFFFFFFF0FFFFFFFFF;FFFFFFF0FFFFFFBFFFFFFFF0;FFF..;;AFFFFFFFEFF::;;FF
@M05620:37:000000000-D9766:1:1101:19913:10960 1:N:0:58
ACCACACCTTCTACAATGAGCTGCGTGTGGCTCCCGAGGAGCACCCCGTGCTGCTGACCGAGGCCCCCCTGAACCCCAAGGCCAACCGCTACCGCTTCTGGTGGCCGCCTCCCTCCTTCCTGGCCTCCCGGAGCTGCGACCTTTCTCCCTGGTTCTCTCTTCTGCCGTTTTCCGTATGACTCTCTTCTCTGACCTGAGTCTCCTTTGGAACTCTGCCGGTTCTAGCTCGGACGAGCACACGTCTGACCTCC
+
AAA?AAAAFFFFGGGB3FG1F1B1E00BA0FG1BFAEEEGEHHGHGGGA/EFGHGBGHFE/EEGG/EEGEE0F1FGGE/G//FFHG?/BBCGF/></??GH?0?0?<ACFGFEGHCFDGFBG0CC0<<<<-CCCHHGG-:@CGGGG00=FFGCBBGEFGEFFFFBB@C./EE/A/A-//;BFFFFFFFFFF/9B99BFFFFFFFF/BBFF9FFFFEF@<@FFF/9///:-9--999@?F-@99:A//;BFF
@M05620:37:000000000-D9766:1:1101:16249:10962 1:N:0:58
AGTGCCAGCTCTCAATCGCACAGGGGACCCAGGGCCTGGCCCCTCCATCCAGAAAACCTATGACCTCACCCGCTACCTGGAGCACCAACTCCGCAGCTTGGCTGGGACCTATGTGAGTATCCAGCGTAGGAATCTGGGAGTTGGGGAGGAGTGAGGAGTTGGGGAAAGACAGTCCTAACCGTGGAGGGTTCTGGTAAATGATGGGGTGAGGAGGGGCTCTTTGGCTCCCACCAGTCCCCCTGTCTGGTCTA
+
AA>3AFFFBFFFGGGGGGGCGGHGGGGGGGHHGGGGGGHHHHGHGGHGHHHHHHHHHGHHFFHHHGHHHHHGG>EEHGHHGGHHHHHHGHHHEGGGGHHHGHHGGGHHGHHHHHHHHHHHHHHHHGGGGGHHHHHHHHHGGHHHGGGGGGGHHHHHHGHHHHGGGGHHHHHHHHHHHHHHGGGGGGGGGGGGGGGGGGGGGGGGGGFFFFFFFFFFFFFFFFFFFFFFFFFFFFFFFFFFFFFFFFFFFFF
@M05620:37:000000000-D9766:1:1101:17050:10980 1:N:0:58
ACCACACCTTCTACAATGAGCTGCGTGTGGCTCCCGAGGAGCACCCCGTGCTGCTGACCGAGGCCCCCCTGAACCCCAAGGCCAACCGCTACCTCTTCTGGTGGCCGCCTCCCTCCTTCCTGGCCTCCCGGAGCTGCGCCCTTTCTCACTGGTTCTCTCTTCTGCCGTTTTCCGTAGGACTCTCTTCTCTGACCTGAGTCTCCTTTGGAACTCTGCAGGTTCTAGATCGGAAGAGCACACGTCTGAACTCC
+
DCCCDDCDFFFFGGGGGGGGGGHHGGGEGGHHHGGGGGGGGHHHHGGGEGGGHHHHHHHGGGGGGGGGGGGHHHHGGGGHGHHHHGGGGGGGH2GHHHHHH>GGFHCGGGGHGHHGHHHHHHHGHHHHGGGGGGHHGGGGGGHHHHHEGGGGGGGGGGGGGGGGGGD;AFGGGGFGDGFFFFFFFFHHFHFFFFFFFFFFFFFFFFFFFFFFFFFFEFFAFFFFFFFFFFFFFFFFFFFFFFFFFFBFFFF
@M05620:37:000000000-D9766:1:1101:21471:10986 1:N:0:58
ACCACACCTTCTACAATGAGCTGCGTGTGGCTCCCGAGGAGCACCCCGTGCTGCTGACCGAGGCCCCCCTGAACCCCAAGGCCAACCGCTACCTCTTCTGGTGGCCGCCTCCCTCCTTCCTGGCCTCCCGGAGCTGCGCCCTTTCTCACTGGTTCTCTCTTCTGCCGTTTTCCGTAGGACTCTCTTCTCTGACCTTAGTCTCCTTTGGAACTCTGCAGGCTCTAGATCGGAAGAGCACACGTCTGAACTCC
+
CCCCCCCCFFFFGGGGGGGGGGHHGGGGHGHHHGGGGGGGGHHHHGGGGGGGHHHHHHHGGGGGGGGGGGGHHHHGGGGHGHHHHGGGG@F@F2DDGH2222?E0=///?<FFFFGH1FHH100<GCCCDG---.00-@E--/<:0<9CB0/=0=999FB99;00C-.;FGG099..;0BFFFFFB9FFFFFFBF0000;0:99000/90;FB0;F0BA..9/FFB:FE9.99.A/BF/AB.A9E900::B
@M05620:37:000000000-D9766:1:1101:17551:11001 1:N:0:58
AGTGCCAGCTCTCAATCGCACAGGGGACCCAGGGCCTGGCCCCTCCATCCAGAAAACCTATGACCTCACCCGCTACCTGGAGCACCAACTCCGCAGCTTGGCTGGGACCTATGTGAGTATCCAGCGTAGGAATCTGGGAGTTGGGGAGGAGTGAGGAGTTGGGGAAAGACAGTCCTAACCGTGGAGGGTTCTGGTAAATGATGGGGTGAGGAGGGGCTCTTTGGCTCCCACCAGTCCCCCTGTCTGGTCTA
+
ABAAAFFFBFFFGGGGGGGGGGHHGGGGGGHHGGGGGGHHFHGHGGHHHGHHHHHHHGHHHHHHHHHHHHGGGEFGHFFHGHHHFHHHGHHHEGGGGHGHGHHGGGHHGHHHHHHHHHGHHHHHHGEDGGHHHHHHHHHGGHHGGGGGGGGHHHHHHGHHHHGGGGHHHHHHHHHHHHHHGGGGGGGGCFGGGGGGGGGGGGGGGGFFFFFFFFFFFFFFFFFFFFFFFFFFFFFFFFFFFFFFFFFFFFF
@M05620:37:000000000-D9766:1:1101:6126:11072 1:N:0:58
ACCACACCTTCTACAATGAGCTGCGTGTGGCTCCCGAGGAGCACCCCGTGCTGCTGACCGAGGCCCCCCTGAACCCCAAGGCCAACCGCTACCTCTTCTGGTGGCCGCCTCCCTCCTTCCTGGCCTCCCGGAGCTGCGCCCTTTCTCACTGGTTCTCTCTTCTGCCGTTTTCCGTAGGACTCTCTTCTCTGACCTGAGTCTCCTTTGGAACTCTGCAGGTTCTAGATCGGAAGAGCACACGTCTGAACTCC
+
BBBBBBBBFFFFGGGGGGGDGFHHGFGF4BGHHGGGGFGGGHHHHGGG1BEFHHHHHHHGGGGGGGGGGGGHHHHGGGGHGHHHHGGGGGGDGGHHHHHHHHHGHHGGGGGHGHHGHHHHHHHHHHHHGGGGGGHHHGGGGGHHHHHFGGGGGGGGGGGGGGGGGGGGGGGGGGGGGGFFFFFFFFFFFFF/FFFFFFFFFFFFFFFFFFFFFFFFFFFFFFFFFFFFFFFFFFFFFFFFFFFFFFFFFFF
@M05620:37:000000000-D9766:1:1101:16741:11077 1:N:0:58
ACCACACCTTCTACAATGAGCTGCGTGTGGCTCCCGAGGAGCACCCCGTGCTGCTGACCGAGGCCCCCCTGAACCCCAAGGCCAACCGCGAGAAGATTGGTGAGTGGCCCGCTCCCTCTTCTGGTGGCCGCCTCCCTCCTTCCTGGCCTCCCGGCGCTGCGCCCTTTCTCACTGGTTCTCTCTTCTGCCGTTTTCCGTAGGACTCTCTTCTCTGCCCTGAGTCTCCTTTGGAACTCTGCAGGTTCTCGATC
+
CCCCCCCCFFFFGGGGGGGGGGHHGGGGHGHHHGGGGGGGGHHHHGGGGGGGHHHHHHHGGGGGGGGGGGGHHHHGGGGHGHHHHGGGGGGGGGHHHHHHHGGHFGGGHCCGG->FHHHHHHHHHHGHHGGGGGHGHHGHHHHHHGGGGGGGGG-CFGGFFFFFFFFFFFFFFF/FFFFFFFFFFFFFFCADFFFFFFEDFFFFFFFFFFFFFF0BEFFFFFFFFFFFFFF0BFFFFFF0BFFFFF0E0FA
@M05620:37:000000000-D9766:1:1101:28067:11114 1:N:0:58
ACCACACCTTCTACAATGCGCTGCGTGTGGCTCCCGAGGAGCACCCCGTGCTGCTGACCGAGGCCCCCCTGAACCCCAAGGCCAACCGCGCGAAGATTGGTGAGTGGCCCGCTCCCTCTTCTGGTGGCCGCCTCCCTCCTTCCTGGCCTCCCGGCGCTGCGCCCTTTCTCACTGGTTCTCTCTTCTGCCGTTTTCCGTCGGACTCTCTTCTCTGACCTGAGTCTCCTCTGTCACTCTGCCGGTTCTAGCTC
+
>AA1AAA1CFFFGGGFDG1AE?EFGAE0A0FF1AF//AEACHHHHGG/AEFGEHGFHHH>/E?EG/EGGCE>FBFEGG?G//FHHGC/CC/</<//1GGGGGBFHFCFH.>@G-.<</<DGH0D:CCG;C-CEGGGGGBFFGGGGGGGGFEEG?9@;-99=-9;9B/;/BFFF/-9B/BFFFFFFFF/;;;ABE/;AFF@@9;@/BBFFFFFFF/;;BFE-B/;B9B-;/;9B;BF9;//;@@?FF/99FF
@M05620:37:000000000-D9766:1:1101:15140:11115 1:N:0:58
ACCACACCTTCTACAATGAGCTGCGTGTGGCTCCCGAGGAGCACCCCGTGCTGCTGACCGAGGCCCCCCTGAACCCCAAGGCCAACCGCTACCTCTTCTGGTGGCCGCCTCCCTCCTTCCTGGCCTCCCGGAGCTGCGCCCTTTCTCACTGGTTCTCTCTTCTGCCGTTTTCCGTAGGACTCTCTTCTCTGACCTGAGTCTCCTTTGGAACTCTGCAGGTTCTAGATCGGAAGAGCACACGTCTGAACTCC
+
CCDCCCCCFFFFGGGGGGGGGGHHGGGFHGHHHGGGGGGGGHHHHGGGGGGGHHHHHHHGGGGGGGGGGGGHGHHGGGGHGHHHHGGGGGGGHFHHHHHHHFHGHHGGGGGHGHHGHHHHHHHHHHHHGGGGGGHHHGGGGGHHHHHGGGGGGGGGGGGGGGGGGGD;EGGGGGGGGGFFFFFFFFHHFHHFHFHFFFFFFHFFFHHFFFFFFHFFFFFFFFFFFFFFFFFFFFFFFFFFFFFFFFFFFFF
@M05620:37:000000000-D9766:1:1101:28049:11117 1:N:0:58
ACCACACCTTCTACAATGAGCTGCGTGTGGCTCCCGAGGAGCACCCCGTGCTGCTGACCGAGGCCCCCCTGAACCCCAAGGCCAACCGCGAGAAGATTGGTGAGTGGCCCGCTCCCTCTTCTGGTGGCCGCCTCCCTCCTTCCTGGCCTCCCGGCGCTGCGCCCTTTCTCACTGGTTCTCTCTTCTGCCGTTTTCCGTAGGACTCTCTTCTCTGTCCTGAGTCTCCTTTGGCACTCTGCAGGTTCTCGCTC
+
AAB3AAABFFFFGFGGFGGFGDGFGAABAAGGAFGAAEGGGHHHHGGGGEGGHHH3GGHGCGGGG1EGGGGFHFGGGGEH/?FHHG//>D<B@FFFG1<0F<1FGHF<</>CCDGFHGHHDDFG=/<.<D-DA:GFGHDFHHHHBBAAF?CFA----:?99>AB;BFF/99FFFF:BF/9FFFFFEFEFB.A99BBAF.9D/FFFFFFFFFFFF/;B/;99FFF9FFFFBB/9:.9BF//;F9;:B/..;;
@M05620:37:000000000-D9766:1:1101:13689:11144 1:N:0:58
ACCACACCTTCTACAATGAGCTGCGTGTGGCTCCCGAGGAGCACCCCGTGCTGCTGACCGAGGCCCCCCTGAACCCCAAGGCCAACCGCGAGAAGATTGGTGAGTGGCCCGCTACCTCTTCTGGTGGCCGCCTCCCTCCTTCCTGGCCTCCCGGCGCTGCGCCCTTTCTCACTGGTTCTCTCTTCTGCCGTTTTCCGTAGGACTCTCTTCTCTGCCCTGAGTCTCCTTTGGAACTCTGCAGGTTCTAGATC
+
AAAAAAAAFFFFGGGGDGGFGCHHGEEEF0FHAFG0EEGCGHHHHGGGCEGGHHGHHHHG?GGGG?GGGGG0GCHGGGFHCAHHHG//BCC<<CFH1D1FFFHHHHGGHC@<@?CFFFFHHHGHFHFA.@?@EGHGEH?GGFHHHGEFGEGGG--999AF@@F?@FBF9BBBBB9FFFFFFFFFFFFBF@ABFFFFFFFBBFFFB/9BFFEFFF/;ABFFFFFFFFF/BFFBFFFFFFFBFFFFFF/9///
@M05620:37:000000000-D9766:1:1101:18768:11160 1:N:0:58
ACCACACCTTCTACAATGAGCTGCGTGTGGCTCCCGAGGAGCACCCCGTGCTGCTGACCGAGGCCCCCCTGAACCCCAAGGCCAACCGCTACCTCTTCTGGTGGCCGCCTCCCTCCTTCCTGGCCTCCCGGAGCTGCGCCCTTTCTCACTGGTTCTCTCTTCTGCCGTTTTCCGTAGGACTCTCTTCTCTGACCTGAGTCTCCTTTGGAACTCTGCAGGTTCTAGATCGGAAGAGCACACGTCTGAACTCC
+
ABBBB?ABFFFFGGGGGGFGGGGFGEF2FEGHHGGFEGGCGHHHHGGGAEGFGGHHHHHGGGGGEGEGGGGHHHHGGGGHGHHHHGGGGCDGHBHHHHHHHGGDAGGGGGGGGHHGHHHHHHFGHHHHGGGGGGGFHCCGGGGFHHHGGGGGFGGGGGGFFGGGGGB;AFGFGGBFGGFFFFFFFFFFFFFFFFFFFFFFFFFFFFFFFFFFFFFF9FF.BFBFFFFFFDFFFFFFFFFFFFEFFFFFFFF
@M05620:37:000000000-D9766:1:1101:3760:11236 1:N:0:58
ACCACACCTTCTACAATGAGCTGCGTGTGGCTCCCGAGGAGCACCCCGTGCTGCTGACCGAGGCCCCCCTGAACCCCAAGGCCAACCGCGAGAAGATTGGTGAGTGGCCCGCTCCCTCTTCTGGTGGCCGCCTCCCTCCTTCCTGGCCTCCCGGCGCTGCGCCCTTTCTCCCTGTTTCTCTCTTCTGCCGTTTTCCGTCGGACTCTCTTCTCTGACCTGAGTCTCCTTTGGCACTCTGCCGGTTCTAGCTC
+
CCCCCCC>FFFFGGGGGGAFGGHHGGGBAEHHHBFF?EEGGHHHHGGGEGGGHHHHHHHEGCGGGGGGGGGHGHHGGGGHGHHHHGGGGG<BDGGFHHFF?FDGHHGGHFADG-CFHFGHHHFDHHGH.ADGGGHGHHGHHHHHBFGGGGGGGA-ADGGABF;;@FFFFF/;F//:;FFFFFFFFFF;B;;AFF:BDF.@D;@F9BFFFFFFFF9:;FFFFF;BFBF/;9/:B/;F/9//CFDFFF9F/BB
@M05620:37:000000000-D9766:1:1101:15814:11247 1:N:0:58
ACCACACCTTCTACAATGAGCTGCGTGTGGCTCCCGAGGAGCACCCCGTGCTGCTGACCGAGGCCCCCCTGAACCCCAAGGCCAACCGCGCGAAGATTGGTGAGTGGCCCGCTACCTCTTCTGGTGGCCGCCTCCCTCCTTCCTGGCCTCCCGGAGCTGCGCCCTTTCTCACTGGTTCTCTCTTCTGCCGTTTTCCGTAGGACTCTCTTCTCTGACCTGAGTCTCCTTTGGAACTCTGCAGGTTCTAGATC
+
>A1>A1>AFFFFFEGFBG1FGFHHGGGECFBFBFAEEEGA/ABCGFGEEFEFFGHFGGHFEG/EFEGEGGGEFHHEGGGHEGHHHGGEGC/>CGGGHHHHFFEGGHFGGHCCA@CGG0GHHGDG=CGHHCGGCGGGGHGGGGGFGEGGGGGGG@-;AFF/9@F@@FFFEFFF/BB;FFFBFFFFFFFBB@AABE/FBFFB-BFBFFB9FFFFFF/;;BBFFFB/;B//;9/;FFFFB/B/BFFBFF;B/F/
@M05620:37:000000000-D9766:1:1101:15797:11257 1:N:0:58
ACCACACCTTCTACAATGAGCTGCGTGTGGCTCCCGAGGAGCACCCCGTGCTGCTGACCGAGGCCCCCCTGAACCCCAAGGCCAACCGCGAGAAGATTGGTGAGTGGCCCGCTACCTCTTCTGGTGGCCGCCTCCCTCCTTCCTGGCCTCCCGGAGCTGCGCCCTTTCTCACTGGTTCTCTCTTCTGCCGTTTTCCGTAGGACTCTCTTCTCTGACCTGAGTCTCCTTTGGAACTCTGCAGGTTCTAGATC
+
DDDDCDDCFFFFGGGGGGGGGGHHGGGGGGHHHGGGGGGGGHHHHGGGGFGGHHHHHHHGGGGGGGGGGGGHHHHGGGGHGHHHHGGGGGGGGGHHHHHHHGHHHHGGHHGGGGGHHHHHHHHHHHGHHGGGGGHGHHGHHHHHHHGGGGGGGG?DGGGGGGGFFFFFFFFFFFFBFFFFFFFFFHHFFF;AFFFFFFFFFFFFFFFFFFFFFH0FFFFBFFFFFFFFHFFFFFFFFFFFFFFFFFFFFFF
@M05620:37:000000000-D9766:1:1101:8203:11270 1:N:0:58
ACCACACCTTCTACAATGAGCTGCGTGTGGCTCCCGAGGAGCACCCCGTGCTGCTGACCGAGGCCCCCCTGAACCCCAAGGCCAACCGCTACCTCTTCTGGTGGCCGCCTCCCTCCTTCCTGGCCTCCCGGAGCTGCGCCCTTTCTCCCTGGTTCTCTCTTCTGCCGTTTTCCGTAGGACTCTCTTCTCTGCCCTGAGTCTCCTTTGGACCTCTGCCGGTTCTAGATCGGAAGAGCACACGTCTGAACTCC
+
BBBBBBBAFFFFGGGGGGFGGFHHGGGBFEGFHFFFGGGGGHHHHGGEEFGGHHGHHHHAEGGGGGGGGGGHHHHGGGGHGHHHHGGGGG@>BBFGGGGHHHGGFFBDGGGHGHHGHHHHHHEHHHHHGFCFFGGHHGGGGGHHHHH0CFFGGGGGGGGGGGGGGGGGGGGGG.;9AD/;FFFFFFFFFFF/BEFF9BFFFFFFFFFF//BFFFFF/@DBFFFFF/BFFF....:BFFFFFFFFE/;;BFF
@M05620:37:000000000-D9766:1:1101:24506:11276 1:N:0:58
ACCACACCTTCTACAATGAGCTGCGTGTGGCTCCCGAGGAGCACCCCGTGCTGCTGACCGAGGCCCCCCTGAACCCCAAGGCCAACCGCTACCTCTTCTGGTGGCCGACTCCCTCCTTCCTTGCCTCCCGGAGCTGCGCCCTTTCTCCCTGGTTCTCTCTTCTGCCGTTTTCCGTAGGCCTCTCTTCTCTGCCCTGAGTCTCCTTTGGACCTCTGCCGGTTCTAGCTCGGACGAGCACACGTCTGAACTCC
+
BBBBBBBBFFFFGGGGGGGGGGHHGEGFHGHHHGGGGGGFGHHHHGGGGGGGHHHHHHHGGGGGGGGGGGGHGHGGGGGHGHHHHGGGGGG/BBB2B2?2<22??0>/>CCFHFHGFHHHH11><1<C<EF?@DHGG?FGGGGFHHHHFHGE9FGBFG:0;FFGGGF:9FGGG.:C.C0;BABFBFFF/9B9;EFFFFFFFBB/FFFFB9BFFF//9;D:;AFB/:;FFA.-9-:-@FFA=AEFE//;;BB
@M05620:37:000000000-D9766:1:1101:18451:11280 1:N:0:58
GATGCTGCTTTGGAAGAAACTGACAAGCCAGGGACAAAAGATCGGAAGAGCACACGTCTGAACTCCAGTCACATTCAGAAATCTCGTATGCCGTCTTCTGCTTGAAAAAAAAAAAAACCCATTTTACTTTTTCCTCTTCCTCTCTTTCCCCCTTTGCTCCACTCCTTTCTTCTTACCCCTATCCACTATCTCTCCTATTCCTTCTCCTCCCCCCCGCTGCCCTGCTGGGCTTTTCACCTTTGCCGTTTCCC
+
AABBBFFFFFFFGGGGGGFGGGHHHHHHGHGGGGGGHHHHGHHHGFFGGHHHHHHGHHGGHHHHHHFHHHGHFH5GFGF@GFFGHBBEHHHHGGGHGHHHHHFEFHHGFFEGE/B////?/01111111111<11111><1110<11<110A<.000=DF/<0</<000;00000;:/...00;0/0/0;0;0;/0000;00000000//...------.;.9.9///;:../9///;//////-..////
@M05620:37:000000000-D9766:1:1101:15842:11288 1:N:0:58
ACCACACCTTCTACAATGAGCTGCGTGTGGCTCCCGAGGAGCACCCCGTGCTGCTGACCGAGGCCCCCCTGAACCCCAAGGCCAACCGCTACCTCTTCTGGTGGCCGCCTCCCTCCTTCCTGGCCTCCCGGAGCTGCGCCCTTTCTCACTGGTTCTCTCTTCTGCCGTTTTCCGTAGGACTCTCTTCTCTGACCTGAGTCTCCTTTGGAACTCTGCAGGTTCTAGATCGGAAGAGCACACGTCTGAACTCC
+
BBBBBBBBFFFFGGGGGGGGGGHHGFGAGFHHHGGGFGGGGHHHHGGGEGGGHGHHHHHGGGGGGEEGGFFHHHGGGGGHGHHHEGGGGF@GG2GHGFHGHFHGHHCGGGGHGHHGHHHHHGCFHHHHGGCGGGHHHGGGGGHHHHHFGFGGFFGGGGFGGGGGGGGDFFGGGFBFGFFFFFFFFFFFFFFFFFFFFFFFFFFFFFFFFFFFFFFF/BFFFFFFFBFFFFFFDFFFFFFFFFFFFB/;BFF
@M05620:37:000000000-D9766:1:1101:6682:11296 1:N:0:58
ACCACACCTTCTACAATGAGCTGCGTGTGGCTCCCGAGGAGCACCCCGTGCTGCTGACCGAGGCCCCCCTGAACCCCAAGGCCAACCGCGAGAAGATTGGTGCGTGGCCCGCTACCTCTTCTGGTGGCCGCCTCCCTCCTTCCTGGCCTCCCGGAGCTGCGCCCTTTCTCACTGGTTCTCTCTTCTGCCGTTTTCCGTAGGACTCTCTTCTCTGACCTGAGTCTCCTTTGGAACTCTGCAGGTTCTAGATC
+
ABCBBABAFFFFGGGGGGGGGGHHGGGGHGHHFFGGDGGEDHFHHGGGEGGFGHHHHHHGEG?EGGGGGGGF@GHFGEEHGHHHEFGGGGGGDGH2FFHHHF2>FGCCHHFGGGGHHHHHHHHHDGACHDGGGGHGHHEHHGGGGGGGGFEEGGGGGGGFFFFFFFFFFFFFFFFFFFFFFFFFFFFFFF;DFFFFFBFADFFFFFFFFFFFFFFFFFBBFFFFFFFFFFFFFFFFFFFFFFFFFFFFFFB
@M05620:37:000000000-D9766:1:1101:6663:11298 1:N:0:58
ACCACACCTTCTACAATGAGCTGCGTGTGGCTCCCGAGGAGCACCCCGTGCTGCTGACCGAGGCCCCCCTGAACCCCAAGGCCAACCGCGAGAAGATTGCCGAGTGGCCTGCTCCCTCTTCTCTTCGCCGCCTCCCTCCTTCCTGTCCTCCCGTCCCTGAGCTCCTTCTCCCTTTTTCTCTCTTCTCTCGTTTTCCGTCGGGCTTTCTTCTCTTCTCTGACCTTCCTCTGTCTTTCGACCGGTTCTGGTCC
+
DCDCCDCCFFFFGGFGGGFGGGHHGFGEFGHHHGGGGGGGGHHHHGGGGGGGHHHGHHHFGCGGGGGGGGGGHHHGGGGHGHHHGGGGGG<B@DHHHG2?2//>FCE/01><1>GC0001>F11>0...---.;CE/:D/:;G00:;FGBFG..;.;:9/9C;:099C900//;009/:0;00;FF090.;...00.;9-----.;;0;FFFF0;0;BF09/090/;:;000009;.;:---:.:B00000
@M05620:37:000000000-D9766:1:1101:23587:11327 1:N:0:58
AGTGCCAGCTCTCAATCGCACAGGGGACCCAGGGCCTGGCCCCTCCATCCAGAAAACCTATGACCTCACCCGCTACCTGGAGCACCAACTCCGCAGCTTGGCTGGGACCTATGTGAGTATCCAGCGTAGGAATCTGGGAGTTGGGGAGGAGTGAGGAGTTGGGGAAAGACAGTCCTAACCGTGGAGGGTTCTGGTAAATGATGGGGTGAGGAGGGGCTCTTTGGCTCCCACCAGTCCCCCTGTCTGGTCTA
+
AA>AAFB11CFFGGGG1FFEEEHFGGEA0EAAE0EAEFF00FE/EGE11A1B1B1GCEFFFGBGGFGHHC0EG//EHDGF0FGFFHA/EFGFEEEE?CBB<E1?//<BE0BFG>BGDB2GHGHDFC<<BCDDCGGHDBGFFBGECCGGG?>><=DF0CCB0C-@..:CCHBGHH0C:CHG@EG?AAE@C9FGFG;BFFFGFFBBEGF<EFEF9A=-;>EFF9FFFFE?-FFFFFFFFF?A@EFF/FFFFE9
@M05620:37:000000000-D9766:1:1101:13456:11331 1:N:0:58
AGTGCCAGCTCTCAATCGCACAGGGGACCCAGGGCCTGGCCCCTCCATCCAGAAAACCTATGACCTCACCCGCTACCTGGAGCACCAACTCCGCAGCTTGGCTGGGACCTATGTGAGTATCCAGCGTAGGAATCTGGGAGTTGGGGAGGAGTGAGGAGTTGGGGAAAGACAGTCCTAACCGTGGAGGGTTCTGGTAAATGATGGGGTGAGGAGGGGCTCTTTGGCTCCCACCAGTCCCCCTGTCTGGTCTA
+
BCABBFFFCFFFGGGGGGGGGGHHGGGGGGHHGGGGGGHHHHGHGGHGHHHHHHHHHGHHHHHHHHHHHHHGGEEGHHHHFHHHHHHEGHHHGGGGGHHHGHHGGGHHGHHHHHHHHHHHHHHHHGGGGGHHHHHHHHGGGHHHGGGGGGGHHFHHGGHHHHGGGGHHHHHHHHHHHEHHGGGGGGGGGGGGGGGGGGGGGGGGGGFFFFFFFFFFFFFFFFFFFFFFFFFFFFFFFFFFFFFFFFFFFF0
@M05620:37:000000000-D9766:1:1101:11006:11342 1:N:0:58
ACCACACCTTCTACAATGAGCTGCGTGTGGCTCCCGAGGAGCACCCCGTGCTGCTGACCGAGGCCCCCCTGAACCCCAAGGCCAACCGCTACCTCTTCTGGTGGCCGCCTCCCTCCTTCCTGGCCTCCCGGAGCTGCGCCCTTTCTCACTGGTTCTCTCTTCTGCCGTTTTCCGTAGGACTCTCTTCTCTGACCTGAGTCTCCTTTGGAACTCTGCAGGTTCTAGCTCGGAAGCGCACACGTCTGAACTCC
+
?AA1A>AAFFFFGGGBFFB1F1FB?A0E00FFCFFE?EE?/FGHHGEG/EGEAAAFHHHGGGCGF?/EGGGCH1>EGGCE/CHAFF/<B/CG0BFHFHGHHGHGHGCGG/CGFFHGBGHHGGFGHHHH..ACGCGHF?-EC?GHHH0CFFGGGGGGGFFFGBBFGGG..FG09CFGGGFFFFFFFFFFFFFFFFFBFBFFFFFFFFFFFFFFF/BFFFFFFFFBF//;A=AE--@?>;@?@FFFFF/FFFF
@M05620:37:000000000-D9766:1:1101:10240:11343 1:N:0:58
AGTGCCAGCTCTCAATCGCACAGGGGACCCAGGGCCTGGCCCCTCCATCCAGAAAACCTATGACCTCACCCGCTACCTGGAGCACCAACTCCGCAGCTTGGCTGGGACCTATGTGAGTATCCAGCGTAGGAATCTGGGAGTTGGGGAGGAGTGAGGAGTTGGGGAAAGACAGTCCTAACCGTGGAGGGTTCTGGTAAATGATGGGGTGAGGAGGGGCTCTTTGGCTCCCACCAGTCCCCCTGTCTGGTCTA
+
AAA?AFFFBFFFGFGGGGGCGGHHGGGGGGHHFFGGGGHHHHGHGGHGHHHHHHHHHGHGHHHHHHHHHHHGGEEFHHGH2FHHHHA1EHHFFGGGGHHHGHHGGGHHGHHHHHHHHHHHHHHHHGGDGGHFHHHHHHFFGHHHGGGGGDGHHFHHHGHHHHGGGGHHHHHHHHHHHHHHGGGGGGGGGGGGGGGGGGGGGGGGGGFFFFFFFFFFFFFFFFFFFFFFFFFFFFFFFFFFFFFFFFFFFF/
@M05620:37:000000000-D9766:1:1101:19642:11369 1:N:0:58
ACCACACCTTCTACAACGAGCTGCGTGTGGCTCCCGAGGAGCACCCCGTGCTGCTGACCGAGGCCCCCCTGAACCCCAAGGCCAACCGCGAGAAGATTGGTGAGTGGCCCGCTCCCTCTTCTGGTGGCCGCCTCCCTCCTTCCTGGCCTCCCGGAGCTGCGCCCTTTCTCACTGGTTCTCTCTTCTGCCGTTTTCCGTAGGACTCTCTTCTCTGACCTGAGTCTCCTTTGGAACTCTGCAGGTTCTAGATC
+
BBBBBBBBFFFFGGGFFEAEGGHHGEGBGFHHHGGGGFEEGHHHHGFEEEGFHHHHHHHGGGGGGGGGGGGHGHEGGGGHGHHHHGGGGG/C?DHFHHHF?CGHHHGGFHCFG-CEHHHHHHHGGFGHHDGGGGHGHHGGFGGGFFFGGGGGD--;BGGGFFFFFFFFFF:;BF9;FFFFFFFFFFF/B;;:FFFFFFF?ABFFFFFFFFFFFF/BFFFFFFFFFFBBFFF/;FFFBBF/BA.BFF/;/;9
@M05620:37:000000000-D9766:1:1101:13769:11395 1:N:0:58
AGTGCCAGCTCTCAATCGCACAGGGGACCCAGGGCCTGGCCCCTCCATCCAGAAAACCTATGACCTCACCCGCTACCTGGAGCACCAACTCCGCAGCTTGGCTGGGACCTATGTGAGTATCCAGCGTAGGAATCTGGGAGTTGGGGAGGAGTGAGGAGTTGGGGAAAGACAGTCCTAACCGTGGAGGGTTCTGGTAAATGATGGGGTGAGGAGGGGCTCTTTGGCTCCCACCAGTCCCCCTGTCTGGTCTA
+
CCCBBFFFBFFFGGGGGGGGGGHHGGGGGGHHGGGGGGHHHHGHGGHHHHHHHHHHHGHHHHHHHHHHHHHGGGGGHHHHHHHHHHHHGHHHGGGGGHHHGGHGGGHHGHHHHHHHHHHHHHHHHGGGGGHHHHHHHHHGGHHHGGGGGGGHHHHHHGHHHHGGGGHHHHHHHHHHHHHHGGGGGGGGGGGGGGGGGGGGGGGGGGFFFFFFFFFFFFFFFFFFFFFFFFFFFFFFFFFFFFFFFFFFFFB
@M05620:37:000000000-D9766:1:1101:13160:11407 1:N:0:58
ACCACACCTTCTACAATGAGCTGCGTGTGGCTCCCGAGGAGCACCCCGTGCTGCTGACCGAGGCCCCCCTGAACCCCAAGGCCAACCGCTACCTCTTCTGGTGGCCGCCTCCCTCCTTCCTGGCCTCCCGGAGCTGCGCCCTTTCTCACTGGTTCTCTCTTCTGCCGTTTTCCGTAGGACTCTCTTCTCTGACCTGAGTCTCCTTTGGAACTCTGCCGGTTCTAGATCGGAAGAGCACACGTCTGAACTCC
+
AAA1AAAABFFFGGGF3F11GBHGGAAA00FG1BFEAEGGCGHGHGGG/AEFFHFFHHGE/ECGG/EGGEF0F1FFGE/GA/GHHGA<CG@GF1BG1BFHH<FECFCCGGGAFGHGHHHHFDFGGGHFEGCGCCHHHGCCGGHGGH:0;BFFFFGGFGFGGGGGFGGAABAFGG9AEB/BFFFFFFFFFFF/BFFBFFFFFFFFFFFFFFFFFFFF/@?@FFFBF/;BEFB-9;AFFF-A@FFFF;;B9FF
@M05620:37:000000000-D9766:1:1101:23740:11425 1:N:0:58
AGTGCCAGCTCTCAATCGCACAGGGGACCCAGGGCCTGGCCCCTCCATCCAGAAAACCTATGACCTCACCCGCTACCTGGAGCACCAACTCCGCAGCTTGGCTGGGACCTATGTGAGTATCCAGCGTAGGAATCTGGGAGTTGGGGAGGAGTGAGGAGTTGGGGAAAGACAGTCCTAACCGTGGAGGGTTCTGGTAAATGATGGGGTGAGGAGGGGCTCTTTGGCTCCCACCAGTCCCCCTGTCTGGTCTA
+
AA>AAFFFBFFFGCDGGGGGGGHHGGCAEEHHFFGGEGHHHHGDGGHHHHHHFHHFGGHHHHFHHHHHHHHGGEEGHHEHBFHHHH11?GHEEEEEEHGHGHGGGGHGGHHHGGFHHHHHHHHHHGGGGGHHHHHHHH0FEHHHGGEFGDEGHGHHGGHHHHGGGGHHFHEHHHHHHHHHGGEGDGGGCFGGGGCFGGGGGGGFGGFFFFFFFFFFFFFFFFFFEFFFFFFFFFFFFFFFFFFFFFFFFFF
@M05620:37:000000000-D9766:1:1101:14354:11444 1:N:0:58
AGTGCCAGCTCTCAATCGCACAGGGGACCCAGGGCCTGGCCCCTCCATCCAGAAAACCTATGACCTCACCCGCTACCTGGAGCACCAACTCCGCAGCTTGGCTGGGACCTATGTGAGTATCCAGCGTAGGAATCTGGGAGTTGGGGAGGAGTGAGGAGTTGGGGAAAGACAGTCCTAACCGTGGAGGGTTCTGGTAAATGATGGGGTGAGGAGGGGCTCTTTGGCTCCCACCAGTCCCCCTGTCTGGTCTA
+
AA>AAFFFCFFFGGGGGGGGGGHGGGGGGGHHGCGGGGFHHFGHEGHGHHHHHGHHFGHGHGHHHHHHHHHGGEGGHGHHGHHHHGHHGHHHGGGGGHHHGHHGGGHHGHHHHHHHHHHHHHHHHGGGGGHHHHHHHHHGGHHHGGGGGGGHHHHHHGHHHHGGGGHHHHHHHHHHHHHHGGGGGGGGGGGGGGGGGGGGGGGGGGFFFFFFFFFFFFFFFFFFFFFFFFFFFFFFFFFFFFFFFFFFFFF
@M05620:37:000000000-D9766:1:1101:21869:11476 1:N:0:58
AGTGCCAGCTCTCAATCGCACAGGGGACCCAGGGCCTGGCCCCTCCATCCAGAAAACCTATGACCTCACCCGCTACCTGGAGCACCAACTCCGCAGCTTGGCTGGGACCTATGTGAGTATCCAGCGTAGGAATCTGGGAGTTGGGGAGGAGTGAGGAGTTGGGGAAAGACAGTCCTAACCGTGGAGGGTTCTGGTAAATGATGGGGTGAGGAGGGGCTCTTTGGCTCCCACCAGTCCCCCTGTCTGGTCTA
+
AAABBFF4AFFFGGGGGFEGGGHH2EGEGGFHG?EGEFHFHHGHGGHFFGGHHHEHHGF3GHHHGHHHHHHGGFGGHHHHHHHHHHHHGG3GEG/>@H3?EF3F/EGHGHHFHH3GHHHHHHGGFCA/BEHHFHFFHFHEEHHHGGGGCGGHHGFHHC<CFC@?EDEHHHHHHHHHFFHHGACD?EDC:AFFGGFGGGGFFGGBGGDCEFFFFDD;D@EFFFB/BB/9ABAAEFFFFFFF>EFFBFFFBF/
@M05620:37:000000000-D9766:1:1101:17384:11489 1:N:0:58
ACCACACCTTCTACAATGAGCTGCGTGTGGCTCCCGAGGAGCACCCCGTGCTGCTGACCGAGGCCCCCCTGAACCCCAAGGCCAACCGCGAGAAGATTGGTGAGTGGCCCGCTACCTCTTCTGGTGGCCGCCTCCCTCCTTCCTGGCCTCCCGGCGCTGCGCCCTTTCTCACTGGTTCTCTCTTCTGCCGTTTTCCGTAGGACTCTCTTCTCTGCCCTGAGTCTCCTTTGGAACTCTGCAGGTTCTAGATC
+
BBBBBBBBFFFFGGGGGGGGGGHHGEEEFEHHHGGGGGGGGHHHHGGGGGGGHHHHHHHGGGGGGGGGGGGHHHHGGGGHGHHHHGGGGGFDCGFFGHFHHGHHHHGGHGGGG-CGHHHHHHHHHHGHGGGGGGHGHHGHHHHHHHGGGGGGGG-ABGGFFFFFFFFFFFFFFFFFFFFFFFFFFFFFFBADFFFFFFFFFFFFBFFFFFFFFF/;EFFFFFFFFFFFFFFFFFFFFFFBFFFFFF/B/BB
@M05620:37:000000000-D9766:1:1101:21560:11493 1:N:0:58
ACCACACCTTCTACAATGAGCTGCGTGTGGCTCCCGCGGAGCACCCCGTGCTGCTGACCGAGGCCCCCCTGAACCCCAAGGCCAACCGCGAGAAGATTGGTGCGTGGCCCGCTACCTCTTCTGGTGGCCGCCTCCCTCCTTCCTGGCCTCCCGGAGCTGCGCCCTTTCTCACTGGTTCTCTCTTCTGCCGTTTTCCGTAGGACTCTCTTCTCTGACCCGAGTCTCCTTTGGAACTCTGCAGGTTCTAGATC
+
ABB3AAAAFFFFGGGGDFGFFDGBEEEGCEGFGGEE2AFAEEEHHGCEB1EC5EGGGGHGE@/EEE@EGGGFG3EEGGGFEHHGECFGGGC@/<F<FGGHHG1>><C@HF?AC@DHHHHHHHHG;::GG-@BGDEGGGEGGFFFFFFFGFEEDGG<BFFF;BD--BFFFFFFFFF;BFFFFFFFFFFFFBDFFFFFDBAA?/F/B/BFFB/FFFFFF.-9;EFBFFFFB/BFFFFFFFF9B..B:BFFFF/
@M05620:37:000000000-D9766:1:1101:17963:11503 1:N:0:58
ACCACACCTTCTACAATGAGCTGCGTGTGGCTCCCGAGGAGCACCCCGTGCTGCTGACCGAGGCCCCCCTGAACCCCAAGGCCAACCGCTACCCCTTCTGGTGGCCGCCTCCCTCCTTCCTGGCCTCCCGGAGCTGCGCCCTTTCTCCCTGGTTCTCTCTTCTGCCGTTTTCCGTAGGACTCTCTTCTCTGACCTGAGTCTCCTTTGGACCTCTGCCGGTTCTAGATCGGAAGAGCACACGTCTGACCTCC
+
CCCCCCCDFFFFGGGGGGGGGGHHGGGGHGHHHGGGGGGGGHHHHGGGFGGGHHHHHHHGGGGGGGGGGGGHHHHGGGGHGHHHHGGGGGG/F0??G2?FF2?C00>ACEDGGGGDFHHHF100FDCGEGGC<CHGG?FGGGGFBFGB:FGEBFGFGGGGGGGGGGCA9FGFG.<C..<<FBBFBFFFFFF0FFFFEFFFFF0:FFFFB0<BFFF0BBF<DEFF00<FE.....<FFFF:@FFBA<0:<BE
@M05620:37:000000000-D9766:1:1101:24498:11505 1:N:0:58
ACCACACCTTCTACAATGAGCTGCGTGTGGCTCCCGAGGAGCACCCCGTGCTGCTGACCGAGGCCCCCCTGAACCCCAAGGCCAACCGCTAGCTCTTCTGGTGCCCGCCACCTTTCTTGGTGGCCTCCCCCCGCTTCGCCGGTTCTCCCTAGTTCTCCCCTTTGCCGTTTTCCTTAGGTCCCTCTTCTCTGCCCAGAGTCTCCTTTGGACATCTGACGGTTCTAGCTAGGTCGACCAGACGTATGTCGTAC
+
ABBABAABFFFFGGGGBFGGBGHHGGGEHDGHHGG?EEG?AEGHHGGGGGGFHHHHGHHGGGGGGGGGGGGHGHHGGGGHGHHHHGGGGBC/?211B?2?11?1?GDG//CG0<?11F11>FEHHDGH.<.-<A-.:-C.---..0;0//0;0;9900;.;.;00;-.;/.;99;//////;/;99BF/;;F/9/;.9//9/;FF/////99BFFF/;9DF?F///;;/./999---9..-;9///9.9..
@M05620:37:000000000-D9766:1:1101:12812:11513 1:N:0:58
ACCACACCTTCTACAATGAGCTGCGTGTGGCTCCCGAGGAGCACCCCGTGCTGCTGACCGAGGCCCCCCTGAACCCCAAGGCCAACCGCTACCTCTTCTGGTGGCCGCCTCCCTCCTTCCTGGCCTCCCGGAGCTGCGCCCTTTCTCACTGGTTCTCTCTTCTGCCGTTTTCCGTAGGACTCTCTTCTCTGACCTGAGTCTCCTTTGGACCTCTGCAGGTTCTAGATCGGAAGAGCACACGTCTGAACTCC
+
BCCCCCBCFFFFGGGGGGGGGGHHGEEFHGHHGGGGGGGGGHHHHGGGGGGGHHHHHHHGGGGGGGGGGGGHHHHGGGGHGHHHHGGGGGG>F?GFGGDGE?GGAGDGGFGHGHHGHHHHHFFHHHHHGGGGGGHHGFGGGGHHHHG0CBFGGGGGGGGGGGGGGGGGGGGGGBGGDF/FFFFFFFFFFFFBFFFFFFFFFFFFFFFBF/;BFFFF/FFFFFFBB/;BEFF.AAAFFFBFFFFFFBBFFFF
@M05620:37:000000000-D9766:1:1101:12748:11523 1:N:0:58
ACCACACCTTCTACAATGAGCTGCGTGTGGCTCCCGAGGAGCACCCCGTGCTGCTGACCGAGGCCCCCCTGAACCCCAAGGCCAACCGCGAGAAGATTGGTGAGTGGCCCGCTCCCTCTTCTGGTGGCCGCCTCCCTCCTTCCTGGCCTCCCGGCGCTGCGCCCTTTCTCACTGGTTCTCTCTTCTGCCGTTTTCCGTCGGACTCTCTTCTCTGCCCTGAGTCTCCTTTGGCACTCTGCCGGTTCTTGCTC
+
BBBBBBBBFFFFGGGGGGGFGGHHGGGGHGGHHGGGGGGGGH2GHGGGEFGGHGHHHHHGGGFGGGGGGGGFFHHGGGGHGHHHEGGGGGCDB<FGHHGHHE>GGH/?F/>DG?<FGCCGHG000/CF.@CADDHGHHDHGHHG09AA0FGG.--A@?-.;-.@9BFFFF/BF/.9;BFFFFFFFF//B9;9FEBFDF.9@-9-/9BF/;BFFF/;.B...;//;B/BBB/9//;/9///9@BFEF///;;
@M05620:37:000000000-D9766:1:1101:10902:11528 1:N:0:58
AGTGCCAGCTCTCAATCGCACAGGGGACCCAGGGCCTGGCCCCTCCATCCAGAAAACCTATGACCTCACCCGCTACCTGGAGCACCAACTCCGCAGCTTGGCTGGGACCTATGTGAGTATCCAGCGTCGGAATCTGGGAGTTGGGGAGGAGTGAGGAGTTGGGGAAAGACAGTCCTAAACGTGGAGGGTTCTGGTAAATGATGGGGTGAGGAGGGGCTCTTTGGCTCCCACCAGTCCCCCTGTCTGGTCTA
+
111>AD@FAFCDEGG3B1FFAAEA0EGG0EGHGGGA/AGA0FEGFGFH1FGA101BFE0BGH2GGH1FHHHGGG/EHFGFHHHF0?GHGCHHGCEE?BGGGBGF?EFHGH1G1BBDGHH12>B1<CC/B<@A/?11?0<?CG11AC.-<../.=G.<AHH0CG-EC..;C/CG0FBFF0CBF.9;C.;;AFGGGGGGGGGGGFFFFF@FF-BAF--@@FF/FBBBFFEFFFFFFFFFBEF@FFFF//BFF/
@M05620:37:000000000-D9766:1:1101:20182:11531 1:N:0:58
AGTGCCAGCTCTCAATCGCACAGGGGACCCAGGGCCTGGCCCCTCCATCCAGAAAACCTATGACCTCACCCGCTACCTGGAGCACCAACTCCGCAGCTTGGCTGGGACCTATGTGAGTATCCAGCGTAGGAATCTGGGAGTTGGGGAGGAGTGAGGAGTTGGGGAAAGACAGTCCTAACCGTGGAGGGTTCTGGTAAATGATGGGGTGAGGAGGGGCTCTTTGGCTCCCACCAGTCCCCCTGTCTGGTCTA
+
>A3AAFFFBFFFGGGGGGGGGGHFG?EGGGFHGGGGGGDAFFFCEGHHGFCBGFFGGEGFHEDGHGHHGH?FFEGEHHGHHHHHHE1GEHHHGGGGGGHHAFHFG/BFEEHHHHHHFGFHHHGHGGGGGGHGHHHHHHAFDFHGGGEGGGFHHHHHHGHHHFGGGGHGHHHHHHGHHHHFGGGGDFGGGGGGGGGGGFGGGGGGGGFFFFFFFFFFFDFFFFFFFFFFFFFFFFFFFFFFFFFFFF/FFB/
@M05620:37:000000000-D9766:1:1101:12669:11542 1:N:0:58
ACCACACCTTCTACAATGAGCTGCGTGTGGCTCCCGAGGAGCACCCCGTGCTGCTGACCGAGGCCCCCCTGAACCCCAAGGCCAACCGCTACCTCTTCTGGTGGCCGCCTCCCTCCTTCCTGGCCTCCCGGAGCTGCGCCCTTTCTCACTGGTTCTCTCTTCTGCCGTTTTCCGTAGGACTCTCTTCTCTGACCTGAGTCTCCTTTGGAACTCTGCAGGTTCTAGATCGGAAGAGCACACGTCTGAACTCC
+
CCCCCCBCFFFFGGGGGGGCGGHHGGGGHGHHHGGGGGGGGHHHHGGGGGGGHHHHHHHGGGGGGGGGGGGHHHHGGGGHGHHHHGGGGGGGHHHHHHHHHHHGHHGGGGGHGHHGHHHHHHHHHHHHGGDGGGHHHGGGGGHHHHHGGGGGGGGGGGGGGGGGGGGDGGGGGGFGGGFFFFFFFFFFFFFFFFFFFFFFFFFFFFFFFFFFFFFFFFFFFFFFFFFFFFFFFFFFFFFFFFFFFFFFFFF
@M05620:37:000000000-D9766:1:1101:22375:11543 1:N:0:58
GAGGCTGCTTTGGAAGAAACTCATAGATTACTGCAACAGTTCCCCCTGGACCTGGAAAAGTTTCTTGCCTGGCTTACAGAAGCTGAAACAACTGGTAATTTCCTTAAGACTGCTCCCCGTCCGACCCGACTCCTCGCAGCATCCCCAGGAGTAACCGAGCAGCTGAACACATAACAAGTCAATAAGACATTTCCGCTTTCGCACTCTTGTGGCTCACCTTGCACACTTCTCCGCCTTTGTAATTGTAACTG
+
BABCCCFCFFFFGGGGGGGGGGHHHGHHHHHGHHHHHHHHHHHHHGGGHHHHHHHHHHHHHHHHHHHHHHHHHHHHHHHHHHHHHGHHHHHH333@BF4@4G4F4F@@4BFF3F@311/??E//><///>/??FG/BBEBGH==??2??/?FGHG1<AA--<>C111<0/C0000<0<=0G0<<000<CCCHG0C:.:E0D..;-:;F9F0D?9C9;AFFG00CFFFBFFF09A.:AFF9F00;B0::0:0
@M05620:37:000000000-D9766:1:1101:14836:11545 1:N:0:58
ACCACACCTTCTACAATGAGCTGCGTGTGGCTCCCGAGGAGCACCCCGTGCTGCTGACCGAGGCCCCCCTGAACCCCAAGGCCAACCGCGAGAAGATTGGTGAGTGGCCCGCTACCTCTTCTGGTGGCCGCCTCCCTCCTTCCTGGCCTCCCGGAGCTGCGCCCTTTCTCACTGGTTCTCTCTTCTGCCGTTTTCCGTAGGACTCTCTTCTCTGACCTGAGTCTCCTTTGGAACTCTGCAGGTTCTAGATC
+
CCCCCCCDFFFFGGGGGGGGGGHHGGGEHGHHHGGGGGGGGHHHHGGGEGGGHHHHHHHGGGGGGGGGGGGHHHHGGGGHGHHHHGGGGGGGGGHHHHHHHGHHHHGGHHGGGGGHHHHHHHHGHHGHHFGGGGHGHHGHHHHHHHGGGGGGGGGGGGGGGGGFFFFFFFFFFFFFFFFFFFFFFFFFFFDFFFFFFFFFFFFFFFFFFFFFFHEFFFFFFFFFFFFFFFFFFFFFFFFFFFFFFFFFFFE
@M05620:37:000000000-D9766:1:1101:24721:11568 1:N:0:58
AGTGCCAGCTCTCAATCGCACAGGGGACCCAGGGCCTGGCCCCTCCATCCAGAAAACCTATGACCTCACCCGCTACCTGGAGCACCAACTACGCAGCTTGGCTGGGAACTATGTGAGTATCCAGCGTAGGAATCTGGGAGTTGGGGAGGAGTGAGGAGTTGGGGAAAGACAGTCCTAACCGTGGAGGGCTCTGGTAAATGATGGGGTGAGGAGGGGCTCTTTGGATCCCTCCAGTCCCCATGTCTGGTCTA
+
AA>AAFF1AFFFGGGGGG1FEGHHGGGAEFHHG0EE/BGHFHGHGGH1FGHHFHHHHGH1BGGHHHHHHHFGGEGGHHHHGHHHHHHHGHHHFGG>>FBGGH1?EEG1FGGHHB>FH1F1>DGHH<?CCCHHFHHHHHHGGHHHGGGC<CEGH<GH0CC/</-<C..CGFFHCC0C;GHH@CEGAFGG..CF0F0;FGGGGGGGGBB@?9?FFF?-@?FFFFF/9BFFF/9AF99///;-;9FFFBFFFFB
@M05620:37:000000000-D9766:1:1101:3971:11575 1:N:0:58
ACCACACCTTCTACAATGAGCTGCGTGTGGCTCCCGAGGAGCACCCCGTGCTGCTGACCGAGGCCCCCCTGAACCCCAAGGCCAACCGCGAGAAGATTGGTGAGTGGCCCGCTCCCTCTTCTGGTGGCCGCCTCCCTCCTTCCTGGCCTCCCGGCGCTGCGCCCTTTCTCTCTGGTTCTCTCTTCTGTCGTTTTCCGTCGGACTCTCTTCTCTGACCTGAGTCTCCTTTGGTATTCTGCCGGTTCTAGTTC
+
BBBBBBBBFFFFGGGGGGGFGEHHGGGEAEGHHFGGGGGGGHHHHGGFEGGGHHHGHHHGEEGGGGGGGGGFHHHGGGGHGHHHHGGGGGBCGGHHHB20>?GHGDFGACDC--EFG<G<GHB0DC...<-::EGGFGGCCCHC0/;FGFEG?---A9@DFF.99BBFB//99//;;99/BFFFFFB/9:;..9//.B.---;9/;FBFFFFFF:/;FFF.9//;9F/B/;.///9//9/--9;E9///;/
@M05620:37:000000000-D9766:1:1101:16084:11579 1:N:0:58
ACCACACCTTCTACAATGAGCTGCGTGTGGCTCCCGAGGAGCACCCCGTGCTGCTGACCGAGGCCCCCCTGAACCCCAAGGCCAACCGCGAGAAGATTGGTGAGTGGCCCGCTACCTCTTCTGGTGGCCGCCTCCCTCCTTCCTGGCCTCCCGGAGCTGCGCCCTTTCTCACTGGTTCTCTCTTCTGCCGTTTTCCGTAGGACTCTCTTCTCTGACCTGAGTCTCCTTTGGAACTCTGCAGGTTCTAGATC
+
?A>AA11AFF1@DGGBFFGE1ECFAEEA0EHHFFGEGEE/EHCGHGCG/AE/A11BGG0EEECGFF?EGEEEHE>EGGGEFFHA/<EEC//>/CF1GHHHFGFGD1FFHHGGGG-GHHHHHHH00/<<.<ACG.:EHHAGH0/00;CFGGG.AAA-@FFGGGG@@FFFF/BFF/B/;FFFFFFFFFFF/;A-FFFFFFFFFFFFFFFFFFEFFBFFFFFFFFFFFFFFFFFFFFFFFFFFFFFFFFB/BFB
@M05620:37:000000000-D9766:1:1101:24873:11580 1:N:0:58
ACCACACCTTCTACAATGCGCTGCGTGTGGCTCCCGAGGAGCACCCCGTGCTGCTGACCGAGGCCCCCCTGAACCCCAAGGCCAACCGCTACCTCTTCTGGTGGCCGCCTCCCTCCTTCCTGGCCTCCCGGAGCTGCGCCCTTTCTCCCTGGTTCTCTCTTCTGCCGTTTTCCGTAGGACTCTCTTCTCTGACCTGAGTCTCCTTTGGAACTCTGCCGGTTCTAGATCGGAAGAGCACACGTCTGAACTCC
+
AAAAAAAAFFFFGGGGDG1AEAFFEE0AAAFFBFFE?EEEGHCHHGGGGEEGGHHFHHGEEGCGGCGGGGGGHFHGGGGHGHHHHGC@BCBGG<GHGGFHH?FEFGCCGGGHGHHGHGHHHFEGHHHGGGGGGGHHHGCGGGGGGGF0CFGGFBFGBFGGGGGGGB@;.C.FF-BFBBBFFFFFFFFFEFF/BFFFFFFFFFFFFFFFF/FFFFFF/@@;BFFFF/BFEB;9BFFFFFFF@FFFF:;FFFF
@M05620:37:000000000-D9766:1:1101:18260:11609 1:N:0:58
ACCACACCTTCTACAATGAGCTGCGTGTGGCTCCCGAGGAGCACCCCGTGCTGCTGACCGAGGCCCCCCTGAACCCCAAGGCCAACCGCTACCTCTTCTGGTGGCCGCCTCCCTCCTTCCTGGCCTCCCGGAGCTGCGCCCTTTCTCACTGGTTCTCTCTTCTGCCGTTTTCCGTAGGACTCTCTTCTCTGACCTGAGTCTCCTTTGGAACTCTGCAGGTTCTAGATCGGAAGAGCACACGTCTGAACTCC
+
?AABB4AAFFFFFGGFFFGGFGFFCFGGHCHHHGG?EEGCFHHHHGGGEEGAFFCGHHHGGGCGEGEGGGGHHHFGGGGHGHHHHGGGGCGGFHHHHHHHHHHFHHGGGGGHGHHGHHHHHHHHHHHHGGDCCGHHHCDGGGHHHGHGEFFFGGGGGGGFFBBFGGGGGGGGGGGGGDFFFFFFFFFFFFFFFFFFFFFFFFFFFEFFFFFFFFFFFFFFFFFFFFFFFFFEFFFFFFFF<FFFFFFFFFF
@M05620:37:000000000-D9766:1:1101:3704:11615 1:N:0:58
ACCACACCTTCTACAATGAGCTGCGTGTGGCTCCCGAGGAGCACCCCGTGCTGCTGACCGAGGCCCCCCTGAACCCCAAGGCCAACCGCGAGAAGATTGGTGAGTGGCCCGCTCCCTCTTCTTGTGGCCGCCTCCCTCCTTCCTGGCCTCCCGGCGCTGCGCCCTTTCTCCCTGTTTCTCTCTTCTGCCGTTTTCCGTCGGACTCTCTTCTCTGACCTGAGTCTCCTTTGTCACTCTGCCGGTTCTTGCTC
+
AAAAAAA>CFFFGGGGFG11B1FHGEE0AAFEAABA0EAEGHGHHGGEEEEGHHGHHHHAEEGGGGGGGGGHGFHGGGGHCFFHHGE/BC/><C<FGH????1GHHGGF?>A<@>>FFFHHH0=DGGC.<<AECHGHHGHGHHHC9FGGCEGB-A@@GGA@9;;;FFFF/;;B/:/;BF:BFFFFF//;;;AFA99;FF->9;@/;BFFFFFFF9;BFFFBF99:;;9;B9;99;B/99/9=;AEF/:9FB
@M05620:37:000000000-D9766:1:1101:16711:11623 1:N:0:58
AGTGCCAGCTCTCAATCGCACAGGGGACCCAGGGCCTGGCCCCTCCATCCAGAAAACCTATGACCTCACCCGCTACCTGGAGCACCAACTCCGCAGCTTGGCTGGGACCTATGTGAGTATCCAGCGTAGGAATCTGGGAGTTGGGGAGGAGTGAGGAGTTGGGGAAAGACAGTCCTAACCGTGGAGGGTTCTGGTAAATGATGGGGTGAGGAGGGGCTCTTTGGCTCCCACCAGTCCCCCTGTCTGGTCTA
+
ABABBFFFCFFFGGGGGGGGGGHHGGGGGGHHGGGGGGHHHHGHGGHHHHHHHHHHHGHHHHHHHHHHHHHGGGGGHHHHHHHHHHHHGHHHGGGGGHHHGHHGGGHHGHHHHHHHHHHHHHHHHGGGGGHHHHHHHHHGGHHHGGGGGGGHHHHHHGHHHHGGGGHHHHHHHHHHHHHHGGGGGGGGEGGGGGGGGGGGGGGGGGFFFFFFFFFFFFFFFFFFFFFFFFFFFFFFFFFFFFFFFFFFFFF
@M05620:37:000000000-D9766:1:1101:9389:11641 1:N:0:58
ACCACACCTTCTACAATGAGCTGCGTGTGGCTCCCGAGGAGCACCCCGTGCTGCTGACCGAGGCCCCCCTGAACCCCAAGGCCAACCGCTACCTCTTCTGGTGGCCGCCTCCCTCCTTCCTGGCCTCCCGGAGCTGCGCCCTTTCTCACTGGTTCTCTCTTCTGCCGTTTTCCGTAGGACTCTCTTCTCTGACCTGAGTCTCCTTTGGAACTCTGCAGGTTCTAGATCGGAAGAGCACACGTCTGAACTCC
+
CCCCCCCCFFFFGGGGGGGGGGHHGEGBGGHGHGGGGGGGGHHHHGGGFGGGHHHHHHHGGGGGGGGGGGGHHHHGGGGHGHHHHGGGGGGGHGHHHHHHHHHGHHFGGGGHGHHGHHHHHHEHHHHHGGGGGGHHHGGGGGHHGHHFGGGGGGGGGGGGGGGGGGGGGGGFGGGGGGFFFFFFFFFFFFFFFFFFFFFFFFFFFFFFFFFFFFFFFFFAFFFFFFFFFFFADFFFFFFFFFFFFFFFFFF
@M05620:37:000000000-D9766:1:1101:15445:11643 1:N:0:58
ACCACACCTTCTACAATGAGCTGCGTGTGGCTCCCGAGGAGCACCCCGTGCTGCTGACCGAGGCCCCCCTGAACCCCAAGGCCAACCGCTACCCCTTCTGGCGGCCGCCTCCCTCCTTCCTCGCCTCCCGGAGCTGCGCCCTTTCTCCCTGGTTCTCTCTTCTGCCGTTTTCCGTAGGCCTCTCTTCTCTGTCCTGAGTCTCCTTTGGACCTCTGCCGGTTCTAGCTCGGCCGGGCACACGTCTGGGCTCC
+
BABABBBBFFFFGGGBAG5FGFHGGAEAA2ABBCF22AEEEHHCGGGG1AEFEGGFGGFEEGEGGDGGG@11FEGGGE?G/?GHHG?@DGCCFB?/<01??1/A//-<>D.CAGFDCGHGG0.-;::..;@C-AFG/B@99BB00;00//:.90/:/B/FFB9FB9-.;;.99./.../;9FBBB////BB/9/B/9BFF//;99/B/B/9:9/:B/B;@D?B9B/99.-.9-99;9D.;-:;.A/..999
@M05620:37:000000000-D9766:1:1101:12071:11668 1:N:0:58
ACCACACCTTCTACAATGAGCTGCGTGTGGCTCCCGAGGAGCACCCCGTGCTGCTGACCGAGGCCCCCCTGAACCCCAAGGCCAACCGCTACCTCTTCTGGTGGCCGCCTCCCTCCTTCCTGGCCTCCCGGAGCTGCGCCCTTTCTCACTGGTTCTCTCTTCTGCCGTTTTCCGTAGGACTCTCTTCTCTGACCTGAGTCTCCTTTGGAACTCTGCAGGTTCTAGATCGGAAGAGCACACGTCTGAACTCC
+
CCCCCCCCFFFFGGGGGGGGGGHHGGGGHGHHHGGGGGGGGHHHHGGGGFGFHHHHHHHGGGGGGGGGGGGGHHHGGGGHGHHHHGGGGGGGHHHHHHHHHHHGHHCDGGGHGHHGHHHHHHHHHHHHGGGGGGHGHGGGGGHHHHHGGGGGFGGGGGGGGGGGFGGADGGGGGGGGGFFFFFFFFFFFFFFFFFFFFFFFFFFFFBF9FFFFFFFFFFFFFFFFFFFFFDFFFFFFFFFCFFFFBFFFFF
@M05620:37:000000000-D9766:1:1101:19229:11673 1:N:0:58
AGTGCCAGCTCTCAATCGCACAGGGGACCCAGGGCCTGGCCCCTCCATCCAGAAAACCTATGACCTCACCCGCTACCTGGAGCACCAACTCCGCAGCTTGGCTGGGACCTATGTGAGTATCCAGCGTAGGAATCTGGGAGTTGGGGAGGAGTGAGGAGTTGGGGAAAGACAGTCCTAACCGTGGAGGGTTCTGGTAAATGATGGGGTGAGGAGGGGCTCTTTGGCTCCCACCAGTCCCCCTGTCTGGTCTA
+
ABBABFFFCFFFGGGGGGGGGGHHGGGGGGHHGGGGGGHHHHGHGGHHHHGHHHHHHGHHHHHHHHHHHHHGGGGGHHHHHHGGHHGHGHHHGGGGGHHHGHHGCGHHGHHHHHHHHHHHHHHHGGGGGGHHHHHHHHHGGHHHGGGGGGGHHHHHHGHHHHGGGGHHHHHHHGHHHHHHGGGGGGGGDFGGGGGGGGGGGGGGGGFFFFFFFFFFFFFFFFFFFFFFFFFFFFFFFFFFFFFFFFFFFFB
@M05620:37:000000000-D9766:1:1101:19983:11703 1:N:0:58
ACCACACCTTCTACAATGAGCTGCGTGTGGCTCCCGAGGAGCACCCCGTGCTGCTGACCGAGGCCCCCCTGAACCCCAAGGCCAACCGCTACCGCCTCTGGCGGCCGACTCCCTCCTTCCTTGCCTCCCGGAGCTGCGCCCTTTCTCCCTGGTTCTCTCTTCTGCCGTTTTCCGTAGGACTCTCTTCTCTGACCTGAGTCTCCTTTGGAACTCTGCCGGTTCTAGCTCGTCAGAGCACACGTCTGAACTCC
+
BBBBBBBBFFFFGGGGFGGGGGHHGFGGHGHHHGGGEGGGGHHHHGGGEFGGFHHHHHHGGGFGGGGGGGGHHHHGGGGHGHHHHGGGGGG>G/</?/?FF2/<-->-<<./</CD/GGH000:CCCH..-@-@.9C-BGFBB0BGGF/FGG/CF0FFBBBBBFFF;9.BE/F./;../99///9;FF99B9BFFB/;FFBBB/9BF//////;B99-D9;AF9B/;B?-.../99/...9A...;//;BB
@M05620:37:000000000-D9766:1:1101:6545:11704 1:N:0:58
ACCACACCTTCTACAATGAGCTGCGTGTGGCTCCCGAGGAGCACCCCGTGCTGCTGACCGAGGCCCCCCTGAACCCCAAGGCCAACCGCTACCTCTTCTGGTGGCCGCCTCCCTCCTTCCTGGCCTCCCGGAGCTGCGCCCTTTCTCACTGGTTCTCTCTTCTGCCGTTTTCCGTAGGACTCTCTTCTCTGACCTGAGTCTCCTTTGGAACTCTGCAGGTTCTAGATCGGAAGAGCACACGTCTGAACTCC
+
AAA?AAAAFFFFGGGGGGG1B1FGGEEEHEHHAFGGGGGGGHHHHGGGGFGGHHHHHHHGGGGGGGGGGGGHHGHGGGGHGFHHHGG/CCGGGFGGHGDFGGHGHGCGGGGHGHHGHHHHHHEHHHHHEGGCCGHHGGGGGGHHHHH0FGGGGGGGGGGGGGGGGGGEFGGGGBFGBG/FFFFFFFFFFFFBFFFFFFFFFFFFFFFFFFFFFFFFBFFFFFFFFFFFFF?AFFFFFFFF@FFFF/BFFFF
@M05620:37:000000000-D9766:1:1101:22935:11717 1:N:0:58
AGTGCCAGCTCTCAATCGCACACGTGTGCCCTCCCGTCTCCCTCAGAGCTCTCGTATGCCGTCTTCCGCTTGAAACCAGTAGCACAAAAGACTGCTCCTGGCTGTCACCCATTTCAGCAAACAGACAAAAAATATGGGAGGTGGCGAGAAATGATTACTCGCCAAAAGAAAGGAGTAAACCGGAAGACCAATTGACCCAAACCCACTGAGAGGACACCTTTTCCCAATGTAAACCTTGCATCATTCCCAGC
+
>A>ABDDB3FCFFGGFGGGGGGGEG444DEHF2EEA2B2B33BBF3B3B3AFG1AAA35BAAEB155AB?11?3B@1?13B444BB2B?31B@3BBB@B331?/0344B0?33FEB?F30B0?0300B00?<01@2100/////0<///>1=11111>1<<--.</./..</././/000/-::-..99/./;9900/.....;.;.0000/..;..:/;/9/9///:////9/://;///9//:9/;;9.
@M05620:37:000000000-D9766:1:1101:24305:11730 1:N:0:58
ACCACACCTTCTACAATGAGCTGCGTGTGGCTCCCGAGGAGCACCCCGTGCTGCTGACCGAGGCCCCCCTGAACCCCAAGGCCAACCGCTCCCCCTTCTGGTGGCCGCCTCCCTCCTTCCTGGCCTCCCGGAGCTGCGCCCTTTCTCCCTGGTTCTCTCTTCTGCCGTTTTCCGTAGGCCTCTCTTCTCTGCCCTGAGTCTCCTTTGGACCTCTGCCGGTTCTAGCTCGGACGAGCACACGTCTGACCTCC
+
BBBABBBAFFFFGGGGFG5BGCHGGAAAAAFFCFFA?EECDHHFHGGAAAEFFHGCHHGEEGCGGAFGGGGCGFHGGGEHEEHHHGFE@G/<?/?>???FH2?C0?>ADGGHGHHGFHHHH=0FGHGGEGFGGGHHHGCDGGGGGGFFGBGGF0FFFGGGGGGGGGGE.FEGG?BF.9/;FFFFFFFFFFF/9EFFFFFFFFFFFFFFFFFFFFFFFFFDFFFFF/FFF-.;--99DFFFFFFFF;9B;FF
@M05620:37:000000000-D9766:1:1101:18656:11742 1:N:0:58
ACCACACCTTCTACAATGAGCTGCGTGTGGCTCCCGAGGAGCACCCCGTGCTGCTGACCGAGGCCCCCCTGAACCCCAAGGCCAACCGCGAGAAGATTGGTGAGTGGCCCGCTACCTCTTCTGGTGGCCGCCTCCCTCCTTCCTGGCCTCCCGGAGCTGCGCCCTTTCTCACTGGTTCTCTCTTCTGCCGTTTTCCGTAGGACTCTCTTCTCTGCCCTGAGTCTCCTTTGGAACTCTGCAGGTTCTAGATC
+
BBAABBBBFFFFFGGGGGGFGFHHGDGA4A2BFFFGGGE22AG11AFE1FG1AGFHFHFGG>0@FGGGEE1EGFGG/EEGGEHHH/AE@F<BBA?FGFFHGEHHHBFE0/@@@<CHHHHHHHHGHHGHHGGGGGHGHHGHHHHHHFGGGGGGGG-;BGGGGGGFFFFFFFFFFF.BFFFFFFFFFFFFFFDFFFFFFFFDFFFFFFFFFFFFFF/BEFFFFFFFFFFFFFF/9BFFFFF/BFFFFF/;/B/
@M05620:37:000000000-D9766:1:1101:11489:11749 1:N:0:58
ACCACACCTTCTACAATGAGCTGCGTGTGGCTCCCGAGGAGCACCCCGTGCTGCTGACCGAGGCCCCCCTGAACCCCAAGGCCAACCGCTACCTCTTCTGGTGGCCGCCTCCCTCCTTCCTGGCCTCCCGGAGCTGCGCCCTTTCTCACTGGTTCTCTCTTCTGCCGTTTTCCGTAGGACTCTCTTCTCTGACCTGAGTCTCCTTTGGAACTCTGCAGGTTCTAGATCGGAAGAGCACACGTCTGAACTCC
+
CCCCDCCCFFFFGGGGGGGGGGHHGGGGHGHHHGGGGGGGGHHHHGGGFGGGHHHHHHHGGGGGGGGGGGGHHHHGGGGHGHHHHGGGGGGCHBFGHHHHHFFGGFDCGGGHGHHGHHHHHFCGGGHHGGGGCGHHHGGGGGHGFHH0CFGFFFGFGGFFGGGGGGGDFGGGG?BFF?BFFFFFFFFFFFFBFFFBFFFFFFFFFFFFE0<BFFFE0BF<FFFF:<BFFFFEDFFFFFBFCFFFFBBFFFF
@M05620:37:000000000-D9766:1:1101:26953:11758 1:N:0:58
GAGGCTGGTTTGGACGAACCTCATAGACTACTGAAACAGTTCCCCCTTGACCTGGAAAATTTTCTTGCCTGGATTACAGAAGCTGAAACACCTGCTAATGGTTCCAGCCTCAATACATGCTGTCCACAAGACGCTAAGGCAGTAAAAAATGGAACTAAATAATGCCTATTAAGTTAGGAATCGCTTCTATACCATGCGTCTACTTTTGACCGAAGAAGTTTCACCATCGGCAGAGCTCACTACTTAACTCC
+
111>>>1>>B>>CB1110AABA1BFDD1D1BDB2111BAADDDBFEA0B1BBDB0AB10111DDD1D1111B01B1B@BBB@@BFBB@B>0BBCF11BBF@B111B1B?BF>FB2B1B2111>1B2<1<<00<///<B00B/B122@@/0111111?1111111?111111?1<>=F<1=1<0<>..00=0<00=0/<<-:.;0;000:0;-;-9.;/0;;;0009;/..---..;00;F//;;//9;/9;
@M05620:37:000000000-D9766:1:1101:11939:11769 1:N:0:58
ACCACACCTTCTACAATGAGCTGCGTGTGGCTCCCGAGGAGCACCCCGTGCTGCTGACCGAGGCCCCCCTGAACCCCAAGGCCAACCGCTACCTCTTCTGGTGGCCGCCTCCCTCCTTCCTGGCCTCCCGGAGCTGCGCCCTTTCTCACTGGTTCTCTCTTCTGCCGTTTTCCGTAGGACTCTCTTCTCTGACCTGAGTCTCCTTTGGAACTCTGCCGGTTCTAGATCGGAAGGGCACACGTCTGAACTCC
+
BBB3AABAFFFFGGGGFGGFGGHHGEFEEAHH3FFGEGGGFHHHHGGGEAEFHHGHHHGGFGGGGFGGGGGHHHHGGGGHEEHHHGGCGGGGH2GHGDGGH2FG00@CDGDHGHFDHHHHH10<FGFGEGCCCDHGGGCDCCHF0CG0;FFFGFF0BFBFFFGGFFGAAF?F0ABF?A/;FFFFFFFFFFF/;BFBFFFFF9FFFFFFF9BFFFFF/@A@DEFFF/9;E?....:;AF.A@FEFF/99/:B
@M05620:37:000000000-D9766:1:1101:24236:11776 1:N:0:58
ACCACACCTTCTACAATGAGCTGCGTGTGGCTCCCGAGGAGCACCCCGTGCTGCTGACCGAGGCCCCCCTGAACCCCAAGGCCAACCGCGACATCTCCTGGTGGCCGCCTCCCTCCTTCCTGGCCTCCCGGAGCTGCGCCCTTTCTCACTGGTTCTCTCTTCTGCCGTTTTCCGTAGGACTCTCTTCTCTGACCTGAGTCTCCTTTGGAACTCTGCAGGTTCTAGATCGGAAGAGCACACGTCTGAACTCC
+
AAAAAAAAFFFFGGGGDGFAG1GFGEEEG?GHFFGEGGGGGHGHHGGGGGGGHHHHHHHGEGGGGCGGGGGHHFHGGGGHEAGHHGG?G////?111?1?G10?F0//<.CG.<0>01<CH0/.<0<.<<--:AHCG--;AGGBFG;0C00/009900CF0000;CAFG/AFFBFFFB/BFFFFFFFF9/9/;9B-/-;99/9/9B//://9//////-;BF/B//9BA?-9AFAF/FFF=--9A/:/;BB
@M05620:37:000000000-D9766:1:1101:13532:11781 1:N:0:58
ACCACACCTTCTACAATGAGCTGCGTGTGGCTCCCGAGGAGCACCCCGTGCTGCTGACCGAGGCCCCCCTGAACCCCAAGGCCAACCGCTACCTCTTCTGGTGGCCGCCTCCCTCCTTCCTGGCCTCCCGGAGCTGCGCCCTTTCTCACTGGTTCTCTCTTCTGCCGTTTTCCGTAGGACTCTCTTCTCTGACCTGAGTCTCCTTTGGAACTCTGCAGGTTCTAGATCGGAAGAGCACACGTCTGAACTCC
+
DDDDDDCDFFFFGGGGGGGGGGHHGEGFHGHHHGGGGGGGGHHHHGGGGGGGHHHHHHHGGGGGGGGGGGGHHHHGGGGHGHHHHGGGGGGGHHHHHHHHHHHGHHGGGGGHGHHGHHHHHHHHHHHHGGGGGGHHHGGGGGHHHHHGGGGGGGGGGGGGGGGGGGGGGGGGGGGGGGFFFFFFFHHHFHHFFFFFFFFFFHFFFHHFFFFFFFFFFFF:FFFFFFFFFFFFFFFFFFFFFFFFFFFFFFF
@M05620:37:000000000-D9766:1:1101:11040:11803 1:N:0:58
AGTGCCAGCTCTCAATCGCACAGGGGACCCAGGGCCTGGCCCCTCCATCCAGAAAACCTATGACCTCACCCGCTACCTGGAGCACCAACTCCGCAGCTTGGCTGGGACCTATGTGAGTATCCAGCGTAGGAATCTGGGAGTTGGGGAGGAGTGAGGAGTTGGGGAAAGACAGTCCTAACCGTGGAGGGTTCTGGTAAATGATGGGGTGAGGAGGGGCTCTTTGGCTCCCACCAGTCCCCCTGTCTGGTCTA
+
BBABBFFFBFFFGGGFGGGGGFHHGGGGGGHHGGGGGGHHHHGHGGHHHHHHHHGHHGGHHHHHHHHHHHHGGGGGHGHHHHHHHHFHGHHHGGGGGHHHGGHGGGHHGHHHGHHHHHHGHHHHGGEDGGHHFHGFHHGGGHGHGGFFGFDGFHHFCGHHFHGGGGHFHHHHHFHHHHCHGG?DDG?GCFGGGGFGGGGGGGGGGGFFFFFFFFFFFFFFFFFFFFFFFFFFFFFFFFFFFFFFFFFFFFF
@M05620:37:000000000-D9766:1:1101:7972:11805 1:N:0:58
AGTGCCAGCTCTCAATCGCACAGGGGACCCAGGGCCTGGCCCCTCCATCCAGAAAACCTATGACCTCACCCGCTACCTGGAGCACCAACTCCGCAGCTTGGCTGGGACCTATGTGAGTATCCAGCGTAGGAATCTGGGAGTTGGGGAGGAGTGAGGAGTTGGGGAAAGACAGTCCTAACCGTGGAGGGCTCTGGTAAATGATGGGGTGAGGAGGGGCTCTTTGGCTCCCACCAGTCCCCCTGTCTGGTCTA
+
>AAABFBCAFFFFGGGGEFGGEEGAEFGFGHHGEGGC2FGGHGEGGEGFHHGG3BGHGHFHFFHHHFGGGHGGF?EHHHCGFG??GHHGFHHGF//E?33EBF?EEECEFCGHHFDH?FFDFGHHCEGGAHDFHHEEFHGEGFHGCGF?AA<<0DGBG</D/<:.:CCGHBHGF0GGHHHA.9B??AF.CCFFG9FFF9;00CFGGF=EEF/AF=BD-9FFB/999BAAF.:E9999999@9F/99/99//
@M05620:37:000000000-D9766:1:1101:15411:11837 1:N:0:58
ACCACACCTTCTACAATGAGCTGCGTGTGGCTCCCGAGGAGCACCCCGTGCTGCTGACCGAGGCCCCCCTGAACCCCAAGGCCAACCGCTACCTCTTCTGGTGGCCGCCTCCCTCCTTCCTGGCCTCCCGGAGCTGCGCCCTTTCTCACTGGTTCTCTCTTCTGCCGTTTTCCGTAGGACTCTCTTCTCTGACCTGAGTCTCCTTTGGAACTCTGCAGGTTCTAGATCGGAAGAGCACACGTCTGAACTCC
+
AAAAAAAAFFFFGGGFFGAAG1GCEAAAFAGHAFFEEGGGGHHHHGGGCEGGHHHGHHHGEGEGGCEGGGGEFCGGGGEHFEHHGGE@CGCGGFGHFFHHHFGFGGCGGGGHGHHGHHHGHHHHHHHHGGGGGGHHHGCGGGHHHHFEFFGEFGGGFGFGGGGGGGGBCGFGFGFFGFFFFFFFFFFFFFFBFFFFFFFFFFFFFFFFFFFFFFFFBFFFFFFFF/FFFFB?BFFFFFFF@FFFFFBFFFF
@M05620:37:000000000-D9766:1:1101:22263:11880 1:N:0:58
GCGGCTGCTTTGGAAGAGCACAAGTATGCCCTCCCGTAACATTGAGAACTCTCATATTCCGTCTTCAGCTTGAAACAAACAAATAGTATCCCTTCTCCTGTTTTAAACAAAAAACAGCAACAAGAGCAACAAACTGGGAGAAAGCGAAAAATCAGTACTCAAGAAAAGAAAGGAGTGAACCAAGAAAGCAAAGTAAAAAGACGCCCTGAGAAAGGCACACAGCCACATATAAAAATTGAATAAATCAAAGC
+
>1>AA>DAFFFFGGG11BFGA00BAADD310A00FABA/ADAF111A11DB1F1ADDAADF1BF/B2D1D1F01B1B?0BF/BB1B2DD22B11B@BFHB@B1>BB111/B>//?/0B0000?000BB00B?0/110/0?/01<0?////001111111?11110000.<<100.00<00....<///</<</00;;00.:/:;-:-.;/00//...99..:...9.;000000;-9:///9/9/;////-
@M05620:37:000000000-D9766:1:1101:7114:11895 1:N:0:58
AGGGCCACCTCTCCATAGCACAGGGGCCACAGTGCACGGCCCCTCCATCCCGAAAACCTATGACCTCACCCGCTACCTGGCGCACCCCCTCCGCAGCTGGGCTGGGACCTATGTGAGTATCCCGCGTCGGCATCTGGGCGTTGGGGCGGCGTGCGGCGTTGGGGCCCGCCCGTCCTAACCGTGGCGGGTTCTGGTAAATGATGGGGTGAGGCGGGGCTCTTTGGCTCCCCCCAGTCCCCCTGTCTGGTCTA
+
>>11>>11>BFFGEGAABB1BBFAF0AA0B00A1B21AAF/EEAEE011B/AA//AB?B11B2DG1B@F>E/>/>>FF1B0>?EEEE>>EE/?E?@>F1B??0?CFF0<?1?F@21?FGGHG1<C@C->A--<CGGFF.@CCCF?C?AA?@@=B@@;@@-@-@@A--;@@=@@FF?/9;9@FF;-9@>@FFFFFFBBF;F/;9BEFB@-A--999>@@FBFFFFBFFFF-A@-AFFFFFF@FFFFFFFFF9
@M05620:37:000000000-D9766:1:1101:18796:11907 1:N:0:58
ACCACACCTTCTACAATGAGCACACGTCTGAACTCCAGTCACATTCAGCCATCTCGCCTGCCGCCTTCTGCTTGACAAAAAAAAGCAACACCTCCTCATGTCCTACATCATTCTACCTATCCAGCAAAGTTCCTTGAAAACTCCACAGTATTAACACATTTCATCACACCATGCCCAACCAGTCAAGTATCTCTTCACTTCCACTGTTGTTGATCTCATTTTACCATCCACAACTCCCTCTCTCTTATCTC
+
BBBBBBBBFFFFGGGGGGEBFGBA4ABGGAFDEGHHFGGGFGHHEGFHAGHFFDDB2ABGFEE0AE1B3DFEB3?@FH21?//>1BBFFB?EC0?2B3B4BB4?4B34B3444B4433B3334B22222333B3332222222@22202@2@@1111/?111111?1<1.<111<01.....0000<00=0<000000=00000;<;;0:..;::0:0000000;00;:0:/../00./9//;0;000000
@M05620:37:000000000-D9766:1:1101:16509:11937 1:N:0:58
ACCACACCTTCAACAATGAGCTGCGTGTGGCTCCCGAGGAGCACCCCGTGCTGCTGACCGAGGCCCCCCTGAACCCCAAGGCCAACCGCTACCTCTTCTGGTGGCCGCCTCCCTCCTTCCTGGCCTCCCGGAGCTGCGCCCTTTCTCACTGGTTCTCTCTTCTGCCGTTTTCCGTAGGACTCTCTTCTCTGACCTGAGTCTCCTTTGGAACTCTGCAGGTTCTAGATCGGAAGAGCACACGTCTGAACTCC
+
CCCCCCCCFFFFGGGGGGGGGGHHGGGBFGHHHGGGGGGGGHHHHGGGGGGGHHHHHHHGGGGGGGGGGGGHHHHGGGGHGHHHHGGGGG/DHHHHHHHHHHHGHHGGGGGHGHHGHHHHHHHHHHHHGGGGGGHHHGGGGGHHHHGGGGGGGGGGGGGGGGGGGGGGGGGGGGGGGFFFFFFFFFFFFFFFFFFFFFFFFFFFFFFFFFFFFFFFFFFFFFFFFFFFFFFFFFFFFFFFFFFFFFFFFFF
@M05620:37:000000000-D9766:1:1101:12781:11972 1:N:0:58
ACCACACCTTCTACAATGAGCTGCGTGTGGCTCCCGAGGAGCACCCCGTGCTGCTGACCGAGGCCCCCCTGAACCCCAAGGCCAACCGCTACCTCTTCTGGTGGCCGCCTCCCTCCTTCCTGGCCTCCCGGAGCTGCGCCCTTTCTCACTGGTTCTCTCTTCTGCCGTTTTCCGTAGGACTCTCTTCTCTGACCTGAGTCTCCTTTGGAACTCTGCAGGTTCTAGATCGGAAGAGCACACGTCTGAACTCC
+
ABAABBBBFFFFGGGGGGGDGFGFGGGGHGGHFGGGEEGEAGEHHGEGEEFCFGHHHHHGGGCFFAEFGGGGHCEFGGGHGGHFGGGGGGGGFHGHGHHFFHH?FHGGGGGHGHHGHHHHGHHHGHHHGD@CCGHHHGGGGGHHHHHGGGGGFGGGGFFGFFGGGGGAEGGGGGFGGGFFFFFFFFFFFFFFFFFBBFFFFFFFFFFFEFFFFFFFFFFAFFFFFFFFFFFFFFFFFFFFFFFFFFFFFFF
@M05620:37:000000000-D9766:1:1101:18576:11987 1:N:0:58
ACCACACCTTCTACAATGAGCTGCGTGTGGCTCCCGAGGAGCACCCCGTGCTGCTGACCGAGGCCCCCCTGAACCCCAAGGCCAACCGCTACCTCTTCTGGTGGCCGCCTCCCTCCTTCCTTGCCTCCCGGAGCTGCGCCCTTTCTCCCTGGTTCTCTCTTCTGCCGTTTTCCGTAGGACTCTCTTCTCTGACCTGAGTCTCCTTTGGACCTCTGCAGGTTCTAGCTCGGGAGAGCACACGTCTGTACTCC
+
CCCCCBBCFFFFGGGGGGGGGGHHGGGGHGHHHGGGGGGGGHHHHGGGGGGGHHHGHHHGGGGGGGGGGGGHHHHGGGGHGHHHHGGGG?F@C2?DHBGG2?2E0?CCG/AGCCGGH1<011><FDCGGG---A<0::DA@@CHCBG0//0.0:0CFGB0;F09;:-:C:AFFG0A:.0;FFFFBFF0FB90099/:B09:0FFBF0/00/:BBFF00A.0;0000;09:-;-..;0./.;.AF.0;90BF
@M05620:37:000000000-D9766:1:1101:17820:12008 1:N:0:58
ACCACACCTTCTACAATGAGCTGCGTGTGGCTCCCGAGGAGCACCCCGTGCTGCTGACCGAGGCCCCCCTGAACCCCAAGGCCAACCGCTACCTCTTCTGGTGGCCGCCTCCCTCCTTCCTGGCCTCCCGGAGCTGCGCCCTTTCTCACTGGTTCTCTCTTCTGCCGTTTTCCGTAGGACTCTCTTCTCTGACCTGAGTCTCCTTTGGAACTCTGCAGGTTCTAGATCGGAAGAGCACACGTCTGAACTCC
+
ABBABBBBFFFFGGGGGGCGGGHHGGGGHGGHHGGGGGGGGHHHHGGGGFGGFFHHHHHGGGFGGGGGGGGEGHHGGGGHGHHHEGGGGC@C2FFFHGFF2?2/FF@?/CDHG0CEHFHFHB00FGHGEG?DCGACB-@GF-CGBGGFGGFBF0CBFBCFF000BC-9.CEGB.CAE./;BFFFFFB/:BFFFFF.9.BBFFFFFFB999FFFF9F/::.;BBFBBB/9;9AAFFBFFFF-.;FEFE/FBF
@M05620:37:000000000-D9766:1:1101:8351:12012 1:N:0:58
AGTGCCAGCTCTCAATCGCACAGGGGACCCAGGGCCTGGCCCCTCCATCCAGAAAACCTATGACCTCACCCGCTACCTGGAGCACCAACTCCGCAGCTTGGCTGGGACCTATGTGAGTATCCAGCGTAGGAATCTGGGAGTTGGGGAGGAGTGAGGAGTTGGGGAAAGACAGTCCTAACCGTGGAGGGTTCTGGTAAATGATGGGGTGAGGAGGGGCTCTTTGGCTCCCACCAGTCCCCCTGTCTGGTCTA
+
BBAABFFFBFFFGGGGGGGGGGHHGGGGGGHHGGGGFGHHGHGHGGGHHHHHHHHHHGHHHGHHHHHHHHGGGFCGHEHHHGHHHHHGFFHHGGGGGHHHGHHGGDHHGHHHHHHHFHGHEBHHHGDGFDGHHHHGHHHGGHHGFGFGGAFHFGHHHGHHHGGGGGHHHHHHHHHHHHHHGGGGFFFGDGGGGGFFGGGGGFGGGGFFFFFFFFFFFFFFFFF/BFFFAFFFFFFFFFFFFFFFFFE:FFF
@M05620:37:000000000-D9766:1:1101:26728:12035 1:N:0:58
ACCACACCTTCTACAATGAGCTGCGTGTGGCTCCCGAGGAGCACCCCGTGCTGCTGACCGAGGCCCCCCTGAACCCCAAGGCCAACCGCGAGAAGATTGGTGAGTGGACCGCTCCCTCTTCTGGTGGCCGCCTCCCTCCTTCCTGGCCTCCCGGCGCTGAGCCCTTTCTCCCTGTATCTCTCTTCTGCCGTTTTCCGTCGGCCTCTCTTCTCTGCCCTGAGTCTACTTTGGCACTCTGCCGGTTCTCGCTC
+
CDDDDDDDFFFFGGGGGGGGGGHHGGGGHGHHHGGGGGGGGHHHHGGGGFGGHHHHGHHGGGGGGGGGGGGHGHHGGGGHGHHHHGGGGGFGGDHHHHF???DGFGFG?FA@CCGGFGFFHH0GH/<C<CCCGGHGFHGHHHHECHGGGGGGGGGGGGG.BFBEBBFFFF0</:00<<FFFFFFFFF0:9<BB<<BDFFDF-9.<BFFFFFFFFF0EFFFFFFF0BF0<0/0<BB:BFE09<<A?F0<.<.
@M05620:37:000000000-D9766:1:1101:13722:12038 1:N:0:58
ACCACACCTTCTACAATGAGCTGCGTGTGGCTCCCGAGGAGCACCCCGTGCTGCTGACCGAGGCCCCCCTGAACCCCAAGGCCAACCGCGAGAAGATTGGTGAGTGGCCCGCTACCTCTTCTGGTGGCCGCCTCCCTCCTTCCTGGCCTCCCGGAGCTGCGCCCTTTCTCACTGGTTCTCTCTTCTGCCGTTTTCCGTAGGACTCTCTTCTCTGACCTGAGTCTCCTTTGGAACTCTGCAGGTTCTAGATC
+
BCCBCCBBFFFFGGGGGGGGGGHHGFGFHGHHHGGGGGGGGHHHHGGGEFGGHHHHHHHGGGGGGGGGGGGHHHHGGGGHGHHHHGGGGGGGGGHHHHHHHGHHHHGGHHGGGGGHHHHHHHHGGHGHHGGGGGHGHHGHHHHHHHGGGGGGGGCGGGGGGGGFFFFFFFFFFFFBFFFFFFFFFFFFFFADFFFFFFFDFFFFFFFFFFFFFFFFFFFFFFFFFFFFFFFFFFFFFFFFFFFFFFFFFFE
@M05620:37:000000000-D9766:1:1101:4284:12086 1:N:0:58
GAGGCTGCTTTGGAAGAAACTGACAACCCAGGGACACAAGATCGGAAGCGCACACCTCTGCACTCCAGTCACCTTCAGCAATCTCGTATCCCGTCTGCTGCTTGAAAAAAAAAACACACATCTCCTCGAAGCCGCCCCGCCCGTCCCCCCACTCCTGCACCCCTGGCCCTTCCTGCCGGTCTTTCCTTCTTACCATTCTCGTCGCCCCCCTTGCCCTATACCCCGATATGTTCTTGGACTATGAACCGACC
+
AAB>AAFAFFFFGGFGFGGGGFG4BB4ABFFFAFFFHHGHHHHAEB2EA0AEE0F1ABBG3DBGBB3BDB3DBBGHHD4B2@BGFB?1B1B@EFEH1BFG@BG3B3FFHG/<<///0///<2@@22<<?0?/F/><A---<<--;.::.--;;/;0;;//;.@...;F.CCFFB0;ABA--9/9BFB/////;;///9//;A.-9AA;A--../;//.9/;/;.;9--;/:;/;;///:///99/9A--9-
@M05620:37:000000000-D9766:1:1101:18154:12112 1:N:0:58
ACCACACCTTCTACAATGAGCTGCGTGTGGCTCCCGAGGAGCACCCCGTGCTGCTGACCGAGGCCCCCCTGAACCCCAAGGCCAACCGCGAGAAGATTGGTGAGTGGCCCGCTACCTCTTCTGGTGGCCGCCTCCCTCCTTCCTGGCCTCCCGGAGCTGCGCCCTTTCTCACTGGTTCTCTCTTCTGCCGTTTTCCGTAGGACTCTCTTCTCTGCCCTGAGTCTCCTTTGGAACTCTGCAGGTTCTAGATC
+
CCCCCCCCFFFFGGGGGGGGGGHHGGGFEGHHHGGGGGGGGHHHHGGGAEGGHHGHHHGGFGGGGGGGGGGGHHHGGGGHGHHHHGGGGGGGFDGGHHHHHGHHHHGGHHCCGCCHHHGHHHHHHHGHHGGGGGHGHHGHHHHHHHGGGGGGGG-ADGGGGGGFFFFFFFFFFFBFFFFFFFFFFFFFFF9AFFFFFFFFFFFFFFFFFFFFFF/FEFFFFFFFFFFF/:B/BBFFFFFEFFFFFF;;/B/
@M05620:37:000000000-D9766:1:1101:22515:12121 1:N:0:58
GAGGCTGCTTTGGAAGAAACTGATAAACCAGGGAAACAAGATCGGATGAACACGCGTATGTACTTTAGTCACCTTAAGGAATCTGGTATACCTTCTACTGCTTCAAAAAAAAAAAAAAGGCTCATAGAAGACTACAAGGGAGTAAAAGAGCTGATGAAACAATAGCAAGTAAGTCAGGCATTTCCGCTATAGCACTCTTGTGGATACAATTGAACAATTCTCAGCATTTGTACTTGTAACTGACACGCCAG
+
AABBAAFAFFFDGBBFGGGGGBG5FBDB4BA2BABFGHGG23BAEA2A3ABFB100AA1B555BAA5@D5553BF5553BF@BB@B3B@@BF44BB@@FG3B343B4BG@/>E//><B///1??1G1G<11?11<F11...<<>FF==</<</<D0=0=DCC00;0C0G:C0;0;CG/;CC::CF.9.-:;90FF9FG00C9.:00;CBF0C;BFFBBBFFFB;9BF9BFBBF/B9FF:/B///;/.-:;B
@M05620:37:000000000-D9766:1:1101:16732:12123 1:N:0:58
AGTGCCAGCTCTCAATCGCACAGGGGACCCAGGGCCTGGCCCCTCCATCCAGAAAACCTATGACCTCACCCGCTACCTGGAGCACCAACTCCGCAGCTTGGCTGGGACCTATGTGAGTATCCAGCGTAGGAATCTGGGAGTTGGGGAGGAGTGAGGAGTTGGGGAAAGACAGTCCTAACCGTGGAGGGTTCTGGTAAATGATGGGGTGAGGAGGGGCTCTTTGGCTCCCACCAGTCCCCCTGTCTGGTCTA
+
>11>>DFF1FFFGCGGGAFFEEGCFA0AEE0A0EEC/AGGAGGCEGFFEF1BBFFB0BC1FH2GHGG1F>0>E>>EG11B0BGHGH0/ECGHGGGGGHFFEGGGF?0GAGF1GGF2DGHGHFDGFCFGGCFH<GHFFBCCCGFCCCFCCACGFDDFFGHCGHCGE.CC/:GC:CH0C0:G?GE?.9A@FAFFBB9CFGGFFBFBEGF@FF-BB?>;@@F/B9FF/BFFABFBEFFFFFEB99BF/BFFFB/
@M05620:37:000000000-D9766:1:1101:19682:12126 1:N:0:58
ACCACACCTTCTACAATGAGCTGCGGGTGGCTCCCGAGGAGCACCCCGTGCTGCTGACCGAGGCCCCCCTGAACCCCAAGGCCAACCGCTACCGCCTCGGATGGCAGCCTCCCTCCTTCCTGCACTCCCGGAGATGCGCCCTTTCTAACTGGATCTCTCTTCCGCCGTTTTCCGTAGGACTCTCTACTCTGACCTGAGACTACTCTGGAAATCTGCAGGTACTAGATCGGAAGAGCACACGCCTGATCTCC
+
>A>>AA>AFFF1FGGDDFFD11B1A0AEE?GH1FAA/AE?EHHHHGGGAAE/11@BGBFEE>/EC//EEGG0G1<?EE////F///<<>/<B</////////>.>0E.F00../C</G0/0=//<GH/.C--;-;CG-..-9/0;0000099/9C00;0;C;0...@--9A//::AB-//;99/////99//;;B-FF/9//B//;9////;BF/BFFE-/;9////;A9A9-9--99;-9-;A--/;FBF
@M05620:37:000000000-D9766:1:1101:10444:12129 1:N:0:58
AGTGCCAGCTCTCAATCGCACAGGGGACCCAGGGCCTGGCCCCTCCATCCAGAAAACCTATGACCTCACCCGCTACCTGGAGCACCAACTCCGCAGCTTGGCTGGGACCTATGTGAGTATCCAGCGTAGGAATCTGGGAGTTGGGGAGGAGTGAGGAGTTGGGGAAAGACAGTCCTAACCGTGGAGGGTTCTGGTAAATGATGGGGTGAGGAGGGGCTCTTTGGCTCCCACCAGTCCCCCTGTCTGGTCTA
+
ABACBFFFCFFFGGGGGGGGGGHHGGGGGGHHFFGGGGHHHHGHGGHHHHHHHHHHHGHHHHHHHHHHHHHGGGGGHHHHHHHHHHHHGHHHGGGGGHHHGHHGGGHHGHHHHHHHHHHHHHHHHGEGGGHHHHHHHHHGGHHHGGGGGGGHHHHHHGHHHHGGGGHHHHHHHHHHHHHHGGGGGGGGCFGGGGGGGGGGGGGGGGFFFFFFFFFFFFFFFFFFFFFFFFFFFFFFFFFFFFFFFFFFFFB
@M05620:37:000000000-D9766:1:1101:11978:12155 1:N:0:58
AGTGCCAGCTCTCAATCGCACAGGGGACCCAGGGCCTGGCCCCTCCATCCAGAAAACCTATGACCTCACCCGCTACCTGGAGCACCAACTCCGCAGCTTGGCTGGGACCTATGTGAGTATCCAGCGTAGGAATCTGGGAGTTGGGGAGGAGTGAGGAGTTGGGGAAAGACAGTCCTAACCGTGGAGGGTTCTGGTAAATGATGGGGTGAGGAGGGGCTCTTTGGCTCCCACCAGTCCCCCTGTCTGGTCTA
+
ABABAFFFBFFFGGGGGGGGGGFHG2AAAEGH2BEEFFHHHHAGGGHFHHHHGFHHFEGFFGGHHGHHHHHGE>EEHF3FBFGHFH1??GHFEFCGEHGHGGHGGGHHGHGHHHHHHHHHHHFHHGG/CGGDGHHHHG0FGHHHGG.AC.>GH0GHCFGHHHGGA.CH/GCGHHHGFFHHGGGGGFDGGGGGGGGGGGGGEFGGGGFFFFFFFFFFFFFFFFFFFFFFFFFFAFFFFFFFFFFFFFFFFFB
@M05620:37:000000000-D9766:1:1101:21132:12174 1:N:0:58
ACCACACCTTCTACAATGAGCTGCGTGTGGCTCCCGAGGAGCACCCCGTGCTGCTGACCGAGGCCCCCCTGAACCCCAAGGCCAACCGCGAGAAGATTGGTGAGTGGCCCGCTCCCTCTTCTTGTGGCCGCCTCCCTCCTTCCTGGCCTCCCGGCGCTGCGCCCTTTCTCACTAGTTCTCTCTTCTGCCGTTTTCCGTCGGACTCTCTTCTCTGACCTGAGTCTCCTTTGGCACTCTGCAGGTTCTCGCTC
+
AABBABA>CFCFGGGGGG5BFGHHGEGEGGHGGFGEFGEEGHGHHGFAEEEFHHHHHHHAEGGGGGGGGGGHFGHEEGGEGHHFHFGFDD>BBDGHHGF0??F0?DFGH/<>--EGHGH1==0<=GGHC-DG.;..GFFHGHCGC9C.FFAA.-9-A@D;@@D=DFFFFF/;B//;;FBBFFFFFF/;9;;;FFFFFFABC-;-9FFFFFBFFF//;BF/.;9FFBF;BB/9FBBB;/;/;AA/FB9E.;9
@M05620:37:000000000-D9766:1:1101:21129:12192 1:N:0:58
ACCACACCTTCTACAATGAGCTGCGTGTGGCTCCCGAGGAGCACCCCGTGCTGCTGACCGAGGCCCCCCTGAACCCCAAGGCCAACCGCGAGAAGATTGGTGAGTGGCCCGCTACCTCTTCTGGTGGCCGCCTCCCTCCTTCCTGGCCTCCCGGAGCTGCGCCCTTTCTCACTGGTTCTCTCTTCTGCCGTTTTCCGTAGGACTCTCTTCTCTGACCTGAGTCTCCTTTGGAACTCTGCAGGTTCTAGATC
+
BCCCCCCCFFFFGGGGGGGGGGHHGGGEHGHHHGGGGGGGGHHHHGGGGGGGHHGHHHHGGGGGGGGGGGGHHHHGGGGHGHHHHGGGGGCGGGHHGHHHHGGHHHGGHHGGGGGHHHHHHHHHHHGHHGGGGGHGHHGHHHHHHHGGGGGGGGFGGGGGGGGFFFFFFFFFFFFBFFFFFFFFFFFFF@<BFFFFFFFFFFFFFFFFFFHFFFFFFFFFFFFFFFFFFFFFFFFFFFFFFFFFFFFFFFF
@M05620:37:000000000-D9766:1:1101:14726:12209 1:N:0:58
ACCACACCTTCTACAATGAGCTGCGTGTGGCTCCCGAGGAGCACCCCGTGCTGCTGACCGAGGCCCCCCTGAACCCCAAGGCCAACCGCTACCTCTTCTGGTGGCCGCCTCCCTCCTTCCTGGCCTCCCGGAGCTGCGCCCTTTCTCACTGGTTCTCTCTTCTGCCGTTTTCCGTAGGACTCTCTTCTCTGACCTGAGTCTCCTTTGGAACTCTGCAGGTTCTAGATCGGAAGAGCACACGTCTGAACTCC
+
BCDCCCCCFFFFGGGGGGGGGGHHGGGFHGHHHGGGGGGGGHHHHGGGGGGGHHHHHHHGGGGGGGGGGGGGHHHGGGGHGHHHHGGGGGGGHFHHHHHHHGGGHHGGGGGHGGHGHHHHHHBGHHHHGGGGDGHHHGGGGGHHHHHBFGGGGFGGGGGGGGGGGGGDDGGGGGFGFAFFFFFFFFFFFFFFFFFFFFFFFFFFFFFEFFFFFFFFFFFAFFFFFFFFFFFFFFFFFFFFFFFFFFFFFFF
@M05620:37:000000000-D9766:1:1101:22337:12216 1:N:0:58
AGTGCCAGCTCTCAATCGCACAGGGGACCCAGGGCCTGGCCCCTCCATCCAGAAAACCTATGACCTCACCCGCTACCTGGAGCACCAACTCCGCAGCTTGGCTGGGACCTATGTGAGTATCCAGCGTAGGAATCTGGGAGTTGGGGAGGAGTGAGGAGTTGGGGAAAGACAGTCCTAACCGTGGAGGGTTCTGGTAAATGATGGGGTGAGGAGGGGCTCTTTGGCTCCCACCAGTCCCCCTGTCTGGTCTA
+
BCABBFFFCFFFGGGGGGGGGGHHGGGGGGHHGGGGGGHHHHGHGGHHHHHHHHHHHGHHHHHHHHHHHHHGGGGGHHHHHHHHHHHHGHHHGGGGGHHHGHHGGGHHGHHHHHHHHHHHHHHHHGGGGGHHHHHHHHHGGHHHGGGGGGGHHHHHHGHHHHGGGGHHHHHHHHHHHHHHGGGGGGGGEFGGGGGGGGGGGGGGGGFFFFFFFFFFFAFFFFFFFFFFFFFFFFFFFFFFFFFFFFFFFFB
@M05620:37:000000000-D9766:1:1101:14966:12238 1:N:0:58
ACCACACCTTCTACAATGAGCTGCGTGTGGCTCCCGAGGAGCACCCCGTGCTGCTGACCGAGGCCCCCCTGAACCCCAAGGCCAACCGCTACCCCTTCTGGCGGCTGCCTCCCTCCTTCCTTCTCTCCCGGAGCTCCGCCCTTTCTCCCTGGTTCTCTCTTCTGCCGTTTTCCTTATGGCTCTCTTCTCTGACCTGAGTCTCCTTTGGACCTCTGCCGGTTCTAGCTCGGCTGTGCACACGTCCGAGCTCC
+
BCCBCCCCFFFFGGGGGGGGGGHHGGGFHGHHHGGGGGGGGHHHHGGGGGGGHHGHHHHGGGGGGGGGGGGHHHHGGGGHGHHHHGGGG?D<F0?/?2>222/A//>.<GC.F0><<GDG0000<00</<A--;.0;.=EDD/90;F0//B.9CF0CFBBB;FFGE-.9BEFB00;090.;0/09BFF0:00;FB///;B0090090/00/90;009:=-.;B000:;.-9:-.;0B009-A..-.--9;0
@M05620:37:000000000-D9766:1:1101:5734:12251 1:N:0:58
GAGGCTGCTTTGGAAGACCACACGTCTGAACTCCACTCACATTCAGAAACCTCGTATGCCGTCTTATGCTTGCAAAACCAGTCAAGCACCTTTACTCGTACGGTCCGGCTCCTCGCCTACTCCCCGGGCGTCCCCGCGCTTCTGACCCACTGGCCCGTCCGTTCGGCCTTTCCTCTTTCGACCTCTTGTGGCTCCCATTGCCCACTTCTCCTCCTTTGTACTTGTCCCTGCCCCGCCATTGCCAACCGCTC
+
AAAAAAFAFFFFGCFGG1BG1AEEBA0BBDGH1BG0DB01BA2DDD2110B0BBBB0F21AAEG/2FA1D2F/1DB0BEF/1BBF110B/B1@1@1@BB?>/E0/>>E/>??E0/EE?EGFFG</<<//>A/<?G@--<-<CHF<0<C.<C</..:CCC;;C0;:--;C/0=CCFFFFB..9AE0BFBFFFEAF---;/9/:;/-9BFFFF/-BFBFFFFFBFBF/9BFBEF-9-@@@-B9/9;F----99
@M05620:37:000000000-D9766:1:1101:6975:12265 1:N:0:58
ACCACACCTTCTACAATGAGCTGCGTGTGGCTCCCGAGGAGCACCCCGTGCTGCTGACCGAGGCCCCCCTGAACCCCAAGGCCAACCGCTACCTCTTCTGGTGGCCGCCTCCCTCCTTCCTGGCCTCCCGGAGCTGCGCCCTTTCTCACTGGTTCTCTCTTCTGCCGTTTTCCGTAGGACTCTCTTCTCTGACCTGAGTCTCCTTTGGAACTCTGCAGGTTCTAGATCGGAAGAGCACACGTCTGAACTCC
+
AAA1AAAAFFFFFGGGBGE1B1FHGGGF00BGFFFEGGGECGFHHGGG/EFGHGHHHHHEGGGEGEGGGGGEHFHGGGGHAGHHGGGCGGGGHHHGGHHGHHHGHHGGGGGHGGHGGHHHHHHHHGHHE?-ACGHHHGGGGGHHHHHGGGGGGGGFGGGGGGGGGGGGGGGFFBGGGCBFFFFFFFFFFFF/FFFFFFFFFFFFFFFFFFFFFFFFFFFFFFFFFEFFFFF-AAFF/FFF@AEFEBBBFFF
@M05620:37:000000000-D9766:1:1101:20844:12279 1:N:0:58
ACCACACCTTCTACAATGAGCTGCGTGTGGCTCCCGAGGAGCACCCCGTGCTGCTGACCGAGGCCCCCCTGAACCCCAAGGCCAACCGCTACCTCTTCTGGTGGCCGCCTCCCTCCTTCCTGGCCTCCCGGAGCTGCGCCCTTTCTCACTGGTTCTCTCTTCTGCCGTTTTCCGTAGGACTCTCTTCTCTGACCTGAGTCTCCTTTGGAACTCTGCAGGTTCTAGATCGGAAGAGCACACGTCTGAACTCC
+
CCCDCCCCFFFFGGGGGGGGGGHHGEGFGGHHHGGGGGGGGHHHHGGGGGGGHHHHHHHGGGGGGGGGGGGHGHHGGGGHGHHHHGGGFGGCGGHGHHHHHFGGHHGGGGGHGHHGHHHHHHHHHHHHGGGGGGHHHGGGGGHHHHHBGGGGGGGGGGGGGGGGGGGDGGGGGGGGGFFFFFFFFFFHFFFFFFHFFFFFFFFFFFFFFFFFFFFFBFFBFFFFF0BFFFF.9:FFFFFFFFFFFF0BFFF
@M05620:37:000000000-D9766:1:1101:18901:12281 1:N:0:58
ACCACACCTTCTACAATGCGCTGCGTGTGGCTCCCGAGGAGCACCCCGTGCTGCTGACCGAGGCCCCCCTGAACCCCAAGGCCAACCGCTCCCTCTTCTGGTGGCCGCCTCCCTCCTTCCTGGCCTCCCGGAGCTGCGCCCTTTCTCACTGGTTCTCTCTTATGCCGTTTTCCGTAGGACTCTCTTCTCTGACCTGAGTCTCCTTTGGAACTCTGCAGGTTCTAGATCGGAAGAGCACACGTCTGAACTCC
+
BBBBBAA>FFFFGGGGGG4AEEFGGBEAFEGHGBFEDGGGGHHHHGGAEEEFGGHHHHHECGGGGEEGGGEFF3FFGGGHGHHHHGGGGG/DC2GHFHHHHGHGAF<CGGGHGH>CHHHHGHEHHHHHGGCFGGFGHCFGGGGGFGGBFFGGGBBFGGBFF0;CFFDEDFGGFDFFF?FFFFFFFFFFBBFBBFFFFBFFF/;FFFFBBBFFBFF//B?;FBFB9/BFFBA9D?AFFFFFF?EFFBFFFFF
@M05620:37:000000000-D9766:1:1101:12538:12325 1:N:0:58
ACCACACCTTCTACAATGAGCTGCGTGTGGCTCCCGAGGAGCACCCCGTGCTGCTGACCGAGGCCCCCCTGAACCCCAAGGCCAACCGCTACCTCTTCTGGTGGCCGCCTCCCTCCTTCCTGGCCTCCCGGAGCTGCGCCCTTTCTCACTGGTTCTCTCTTCTGCCGTTTTCCGTAGGACTCTCTTCTCTGACCTGAGTCTCCTTTGGAACTCTGCAGGCTCTAGATCGGAAGAGCACACGTCTGAACTCC
+
CCCCCCCCFFFFGGGGGGGGGGHHGGGFHGHHHGGGGGGGGHHHHGGGGGGGHHHHHHHGGGGGGGGGGGGHHHHGGGGHGHHHHGGGG/C/2222B22222?E0?@/</<FFCGEHEHHHD00>G<C<EG--<.00-AEC-/C00<09B0/;0C0;BBF09C00F?.;FGGF?9..C00BFFFFFFFFFF0FBF//9:B9::FFB0/0:BFB0;F0BA..;BFF9BB.....9;BFF/;CAEBE009;BF
@M05620:37:000000000-D9766:1:1101:8291:12330 1:N:0:58
ACCACACCTTCTACAATGAGCTGCGTGTGGCTCCCGAGGAGCACCCCGTGCTGCTGACCGAGGCCCCCCTGAACCCCAAGGCCAACCGCTACCTCTTCTGGCGGCCGCCTCCCTCCTTCCTGCCCTCCGGGAGCTGCGCCCTTTCTCCCTGGTTCTCTCTTCTGCCGTTTTCCTTAGGCCTCTCTTCTCTGCCCTGAGTCTCCTTTGGACCTCTGCCGGTTCTAGATCGGCCGTGCACACGTCTGAACTCC
+
BBBABBBBFFFFGGGGFGGFGGHHGEEBFEGHAFGEEGGGGHHHHGGG1BEFHHHHHHHGGGGGGGGGGGGHHHHGGGGHCEHHHGG/BCD>F1B?B?2?F1<A//>->C><ECC<GG0CD0/<C/::.;@-@E.;C-AEGGBF0FFFBBFE99F9FFF9BFFFFFB.9F?FF//;9/9/BAFFFFFFFFF/BEFF:BFFFBBBB/F/BFEFFF/:/@B9;EF//:;FAA-;--;;EFFFBFFBA9//;B/
@M05620:37:000000000-D9766:1:1101:6213:12332 1:N:0:58
GAGGCTGCTTTGGAAGAGCACACGTCTGAACTCCAGTCCTTACAAGCCCGGGACAACAGATCGGAAGAGCACCCGTCTGAACTCCAGTCACATTCCGAAATCTCGTATGCCGTCTTCTGCTTGAAAAAGGAAACTATTCTTTGTTTCTGCGTTCGGCGTTGTGGCCCTCCCGTCCTCCCCGTGTCTTGTTCTGGTCACTGCTGGGGTGCTTCTTGTCTCTTTGGCTCCCCCCCGTCCCCCTGTCTGGTCTA
+
AAA?A1BAFFDF1BGGGGGFGGFGBFAB1FGHBFG1DBGE2BBBGFGE//AEEEGFCEFFF1/A//>FFHF0FB>>EGG1B1B1BFB@B@FGG2@2>/?/>GHBG/ECB>F<E></BFB111<0111<//@00@1122222@1200111</?CF/-->>CC..<.CGAC:C.;AFCG/;.-;../000;;B900BF0/;;900:B@.-9/:://///BBB9//BFFFF-9B@@;FBBFFF@F;FFFFFBB/
@M05620:37:000000000-D9766:1:1101:7977:12336 1:N:0:58
GAGGCTGCTTTGGAAGAAACTGATAAGCCAGGGACACAAGATCGGAAGAGCACACCTCTGAACTTCAGTCACCTTCAGAAATCTCGTATACCGTCTACTGTTTTAAAGGATACTACCCTTCCGGCAAGGCTCCTCGCCTCCTCCACTTGCGTCCCCGCGCTGATGCCCCCCTGTCACGTAAGTCCGTCATTTCCGCTTTCGCACTCTTTTGTCTCCCCTTGCACCCTTCTCCGCCTTTTTCCTTGTAACTG
+
CCCCCCFCFFFFGGGGGGGGGGH5DABABFA4BBFFHH2GCAG2AB2EC2BFG2113B3F5AAA555BA53ABBGGH55DBGHH5B?B334B??E11BFG@44BD@G43B33344?FF3B?3////<?//BFFF2//<??FHHH2=22DGFGCG/FE->@G?.<GGCGGACE.:;CCEH/.9;=B..;.;CFFGGDGGEFGGDAFFFF0F0:;BFF/.;.;:;9/.;;B:F0.;.9.00;/;BFFF:0;B:
@M05620:37:000000000-D9766:1:1101:16962:12336 1:N:0:58
AGTGCCAGCTCTCAATCGCACAGGGGACCCAGGGCCTGGCCCCTCCATCCAGAAAACCTATGACCTCACCCGCTACCTGGAGCACCAACTCCGCAGCTTGGCTGGGACCTATGTGAGTATCCAGCGTAGGAATCTGGGAGTTGGGGAGGAGTGAGGAGTTGGGGAAAGACAGTCCTAACCGTGGAGGGTTCTGGTAAATGATGGGGTGAGGAGGGGCTCTTTGGCTCCCACCAGTCCCCCTGTCTGGTCTA
+
BBABBFFFCFFFGGGGGGGGGGHGGGGGGGHHFGGGGGHHHHGHGGHHHHHHGHHHHGHHHHGHHBGHHHHGGGGGHHHHCGHHHHGHGHHHGGGGGHHHGHHGGGHHGHHHHHHHHHHHHHHHHGGGGGHHHHHHHHHGGHHHGGGGGGGHHGHHHGHHHHGGGGHHHHHHHHHHHHHHGGGGGGGGGGGGHGGGGGGGGHGGGGFFFFFFFFFFFFFFFHHFFFFFFFFFFFFFFFFFFFFFFFFFFFF
@M05620:37:000000000-D9766:1:1101:6293:12352 1:N:0:58
ACCACACCTTCTACAATGAGCTGCGTGCGGCTCCCGAGGAGCACCCCGTGCTGCTGACCGAGGCCCCCCTGAACCCCAAGGCCAACCGCTAACTTTTCTGGTGGCCGCCTCCCTCCTTCCTGGCCTCCCGGCGCTGCGCCCTTTCTCCCTGGTTCTCTCTTCTGCCGTTTTCCGTAGGCCTCTCTTCTCTGCCCTGAGTCTCCTTTGGACCTCTGCCGGTTCTAGATCGGCCGGGCACACGTCTGAATTCC
+
CCCCCCC>CFFFGGGGGG5FGGHHGEG22AEEGBFE?EEGDHHHHGGEDEGGGHFHHHH>FCCGGGGGGGGHGHHGGGGHGHHHHGGGDG/<?22@??2?F??D0=>DCGGHGHHGHHHHH0/<CH<G.CC-;DGGGCGGGGGG0CFBCFGEGGGFGGGGGGGGFFFFFFFFF.;A?DB9;FFFFFFFFFFBFFFFBFFFF9BFFFFB9BFFFFF:0:=;AEF9B0:FA?-;@-;@DFFAFFFFF900;;:
@M05620:37:000000000-D9766:1:1101:28603:12355 1:N:0:58
ACCACACCTTCTACAATGCGCTGCGTGCGGCGCCCGAGGAGCACCCCGTGCTGCTGACCGAGGCCCCCATGAACCCCAAGGCCAACCGCTCCCTCTTCTGGTGGCCGCCTCCCTCCTTCCTGGCCTCCCGGAGCTGCGCCCTTTCTCCCTGGTTCTCTCTTCTGCCGTTTTCCGTAGGCCTCTCTTCTCTGCCCTGAGTCTCCTTTGGACCTCTGCCGGTTCTAGGTCGGACGTGCACACGTCTGATCTCC
+
AA@>AAA>FFFFFGGBFF1AA0AEEEE00AA/A/AEAEE??CGCGGE>EFGF1@@@BGB>E//>FE//<00F1<?EGCCH/CHEHE?//B@?/00?FFFH11?E>0><-<<GG//<GGGHH0:GHHGC.;--=@FFGGGGGGGGCCFF9FFE90F0FF99F/;FBB@9AFAFF?FF9B/99FFFFFFFBFF/:9FFFFFFE;BBFBFB/;;9FFFB/@@;;AF/F/;F@;----;-A/9A@FAF?/9;;;B
@M05620:37:000000000-D9766:1:1101:5735:12361 1:N:0:58
ACCACACCTTCTACAATGAGCTGCGTGTGGCTCCCGAGGAGCACCCCGTGCTGCTGACCGAGGCCCCCCTGAACCCCAAGGCCAACCGCTACCTCTTCTGGTGGCCGCCTCCCTCCTTCCTGGCCTCCCGGAGCTGCGCCCTTTCTCCCTGGTTCTCTCTTCTGCCGTTTTCCGTAGGCCTCTCTTCTCTGCCCTGAGTCTCCTTTGGACCTCTGCAGGTTCTAGATCGGACGCGCACACGTCTGAACTCC
+
AAAABBBBFFFFFGGFGGGGGGGHEAEAAE2BFAFEGGCGEDH1ABEGDGGEFFCHFHFGG@E@GGF@EE1G@GHFEGDHGHHHHCEFCG</?BBBGHDGGHGBGCDC@/?GFHGGHHFHHFGHHHHHEAC-<DHHHGGGFGHHCGH0FGGGGGGGGFGGGGGGGGGFGGGGG.CFFFBFFFFFFFFFFFFBFFBF;FFFFFFFFFFFFFBFFFFB/BFAFFFFF/;BEF.@B-;BDFCAFF.BE;/;;BF
@M05620:37:000000000-D9766:1:1101:3336:12364 1:N:0:58
ACCACACCTTCTAAAATGAGCTGCGTGAGGCTCGCGAGGAGCACCCCGTGCTGCTGACCGAGGCCCCCCTGAACCCCAAGGCCAACCGCGAGAAGATTGTTGAGTGGCGAGCTCCCTCGTCTGGTGGCGGCCTCCCTCCTTCCTCGCCTCCCGGCGCTGCGGCCTTTATAACTGTTTCTCTCTTATGCCGTTTTCCGTCGGCCTTTCTTCTCTGCCCTGAGTCTAATTTGTAACTCTTCCGGTTCTCGCTC
+
>>>1>11AFFCDA3BAGFB1FF1GGEG00FFA00AAAAECGFHHHGG/AEE/11CGDBF>@EC?F/>>EEF01GEA??EH/??G/C///<>/>/FG1???10?F<1..--<-.0/<GH-C.<.C0/..:--;;.99//./;9F;0.--.-99------@B>--99///;F/;9/9;9/B/BFFF/:FB/;ABFE/;-99-@---;/;9BF/B/999-9A-;:99/9;//9///9/9;/9/99@B-B/99;-
@M05620:37:000000000-D9766:1:1101:23175:12380 1:N:0:58
GAGGCTGCTTTGGAAGAACCTCATAGATTACTGAAACAGTTCCCCCTGGACCTGGAAAAGTTTCTTGCCTGGCTTACAGAAGCTGAAACACCTGCCAATGATGCTACCCGTAAGGAAAGGCTCCTAGAAGACTCCAAGGGAGTAAAAGAGCTGATGAAACAATGGCAAGTAAGTCAGTCATTTCCGCTTTAGCACTCTTGTGGATCCAATTGAACAATTCTCAGCATTTGTACTTTTAACTGACAAGCCAG
+
A?AAAAF>CFBDGBBBFG4AGGHHHFGFGGFFG54BAGBGGFDBGGEB2FAFGGFGB32BBFGFHHGBBBEFBFF3BBFGHG@FG33GBF?BGGHFGHHHHH4DDFGFG?E/EF3BF3BFGFGECB?BF?FGFF3BFBFAHGBFFFF?CB2D2>>2@@B@CE22@?=1=1?DD?@DD1=?@1=11.A<.<11>1<<<==<D<<B0<C<CFC;CF;:C:;0<;<0;C;:;C<:;;;0;09;0090;C.;.9;
@M05620:37:000000000-D9766:1:1101:19586:12381 1:N:0:58
AGTGCCAGCTCTCAATCGCACAGGGGACCCAGGGCCTGGCCCCTCCATCCAGAAAACCTATGACCTCACCCGCTACCTGGAGCACCAACTCCGCAGCTTGGCTGGGACCTATGTGAGTATCCAGCGTAGGAATCTGGGAGTTGGGGAGGAGTGAGGAGTTGGGGAAAGACAGTCCTAACCGTGGAGGGTTCTGGTAAATGATGGGGTGAGGAGGGGCTCTTTGGCTCCCACCAGTCCCCCTGTCTGGTCTA
+
ACAABFFFCFFFGGGGGGGGGGHHGFGGGGHHGGGGGGHHHHGHGGHHHHHHHHHHHGHHGHHHHHHHHHHGGGGGHEHHHHHHGHHHGHHHGGGGGHHHGHHGGGHHGHHHHHHHHHHHHHHHGGEGGGHHHHHHHHHGGHHHGGGGGGGHHHHHHGHHHHGGGGHHHHHHGHHHHHHHGGGGGGGGEFGGGGGGGGGGGGGGGGFFFFFFFFFFFFFFFFFFFFFFFFFFFFFFFFFFFFFFFFFFFFF
@M05620:37:000000000-D9766:1:1101:8175:12401 1:N:0:58
GAGGCTGCTTTGGAAGAAACTGACAAACCAGGGACACAAGATCGGAAGCCCACACATCTGTACTCTAGTCACCTTCAGGAATCTCGTATTCCGTCTCCTGGTTGAAAAAAAAAAAAGTATCCAGCGTAGGAATCTTGGAGTTGGGGAGGAGTGAGGAGTTGGGGCAAGACAGTCCTAACCGTGGAGTGTTCTGGTAACTGCTGTGGTGAGGCGGGGCTCTTTGGCTCCCCCCAGTCCCCCTGTCTGGTCTA
+
?1AAA1CA1F3FAFGGEACG1111A10BFAABB0FA00AAGGHHEEFA/0BAEEG/AFHF2ADFG2DDDGH1BGCHHF11BFG2FB?EC1FGH1BB0@FH0@FE>@GE0/E////>/@@FGHE1@@E/</FFHHG111FBGF11--.--<.CGG0.0.CFB/--.@../GHFGGFG00;C-C:@../:9;C000;0;B090000;---/---;---99EBFFFFBBFEF?B@--9BFFFF@-BFF/BFFF/
@M05620:37:000000000-D9766:1:1101:12390:12402 1:N:0:58
ACCACACCTTCTACAATGAGCTGCGTGTGGCTCCCGAGGAGCACCCCGTGCTGCTGACCGAGGCCCCCCTGAACCCCAAGGCCAACCGCGAGAAGATTGGTGAGTGGCCCGCTACCTCTTCTGGTGGCCGCCTCCCTCCTTCCTGGCCTCCCGGAGCTGCGCCCTTTCTCACTGGTTCTCTCTTCTGCCGTTTTCCGTAGGACTCTCTTCTCTGACCTGAGTCTCCTTTGGAACTCTGCAGGTTCTAGATC
+
BCCDCCDDFFFFGGGGGGGGGGHHGGGFHGHHHGGGGGGGGHHHHGGGGGGGHHHHHHHGGGGGGGGGGGGHGHHGGGGHGHHHHGGGGGGGGGHHHHHHHGHHHHGGHHGGGGGHHHHHHHHHHHGHHGGGGGHGHHGHHHHHHHGGGGGGGGGGGGGGGGGFFFFFFFFFFFFBFFFFFFFHHFFFFDADFFFFFFFFFFFFFFFFFHHFHFFFFFFFFFFFHFFFFFFFFFFFFFFFFFFFFFFFFFB
@M05620:37:000000000-D9766:1:1101:18160:12413 1:N:0:58
ACCACACCTTCTACAATGCGCTGCGTGTGGCTCCCGAGGAGCACCCCGTGCTGCTGACCGAGGCCCCCCTGAACCCCAAGGCCAACCGCTCCCTCTTCTGGTGGCCGCCTCCCTCCTTCCTGGCCTCCCGGAGCTGCGCCCTTTCTCACTGGTTCTCTATTATGCCGTTTTCCGTAGGACTCTCTTCTCTGACCTGAGTCTCCTTTGGAACTCTGCAGGTTCTAGATCGGAAGAGCACACGTCTGAACTCC
+
AAAAA?AAFFBFCGG1BB1AAEEAEEEBF0FGHFFAAEE?EGGHHGG/AAE/FBFGHHFEGE/EEEEEGGFHHHGGGGGHFHHCAFGGG@<CF0FGGFHHHHFG0FCCGGGHGH<AHHHHHHCGFFFGGA@CCGHHHG?AA-B0CFC0CFFFFFGGFG09C;BCFGG.CFGGG-9AA;BFFFB/B/BFFFFFFFFFFFFFFBFFFFFFFFFFFFF/;BFFFFBBBFFFF?AEBFEFBFFF?AEFFFFBBFF
@M05620:37:000000000-D9766:1:1101:2174:12435 1:N:0:58
ACCACACCTTCTACAATGAGCTGCGTGTGGCTCCCGAGGAGCACCCCGTGCTGCTGACCGAGGCCCCCCTGAACCCCAAGGCCAACCGCGAGAAGATGGGTGGTGGGTCCACTACTCCCTCTGGTGGCCGCCGCCTCCCTCCTTGCTGGCCTCGAGGTGCTCCCTTTTTCATCGGTGGTCTTCTCTGCTGCCTTTCTCAGTACGCTTCTCTTCTATGTCCTGCGCCTTCTGAACTATGCAGGCGGTTGTAG
+
BBBBBABBFFFFGGGGFGFGGDHHGEE2A2FGHGFCFEGCGHHHHGGGE?EGFHHFHHGE?GEGGAEGGGGFHGHGGG?HE?GHGGDEGGCCDGHHF<1??D//<</.0.1>10>111.>FG00=GGA.AC?-;C..;.C/C9C;/00/;C0..9;-9;FB0C../////;///.A..;/9//;9F/B/;/./;//;9:FBF/.:..9BFFB;/;//;9;99F--;D./9///////:9/;..--9--.//
@M05620:37:000000000-D9766:1:1101:4116:12444 1:N:0:58
ACCACACCTTCTACAATGAGCTGCGTGTGGCTCCCGAGGAGCACCCCGTGCTGCTGACCGAGGCCCCCCTGAACCCCAAGGCCAACCGCGAGAAGATTGCTGAGTGGCCCGCTACCTCTTCTGGTGGCCACCTCCCTCCTTCCTGGCCTCCCGGCGCTGCGCCCTTTCTATCTGGTTCTCTCTTCTGCCGTTTTCCGTAGGACTCTCTTCTCTGACCTGAGTCTCCTTTGGTACTCTGCAGGTTCTAGATC
+
AAAAAAAAFFFFGGGGGGG1FAGHGFFEHEHGCFGGGGGGGHHHHGGGGGGGGGHHHHHGGGGGGFGGGGGHHFHGGGGH/EHHHGG/BCCCCCFGHD11211FF1FC<FC?<-<FFGH1=G<0D/.../.<<CCEGFC/:;F00/;;GFCGA---;9-C-AF;-:BFF//;9/99;/9/9/:FFF//B@B-9AF/-B---/;9//BBF/9FF/:/BFFF-;B/BFFFF/:-9//:B/F/B?9:B//////
@M05620:37:000000000-D9766:1:1101:2158:12446 1:N:0:58
ACCACACCTTCTACAATGAGCTGCGTGTGGCTCCCGAGGAGCACCCCGTGCTGCTGACCGAGGCCCCCCTGAACCCCAAGGCCAACCGCGAGAAGATTGGGGCGTGGCATGCGCCCTCTACTGGTGCCGGACTCCCTCCTTCCTCGCCCCCCGGGGCCGTGGCCTTTCTCCCTCTTTCTCGCTTCTGCTGCTGTCAGTCGGCGTATCGTCTCTGGCCTGAATCTCATTTGCCACTCTCCCGGTTCTAGCTC
+
A?AAAA11>CFFGGGFGG1AGDHBEBEEAAF0AAFE?EGEEHFFHGGGEEE/1BAFFGCA>E/EFCG?EEEFFFCEGEEHFEHHFGG/CC@C//?1?G??///-<A-@00<0...<-<<0<:0:;C0;::-9;FF.9/:/;;/099;-.9--@9-;>-9--9999/B//F//;--;/;9/-:--;/B9/9/;/:B99//:->-9----9-9-/B99;/--/;;:;/;////;9/;/9/9/:-;9-//9BB9
@M05620:37:000000000-D9766:1:1101:10989:12450 1:N:0:58
ACCACACCTTCTACAATGAGCTGCGTGTGGCTCCCGAGGAGCACCCCGTGCTGCTGACCGAGGCCCCCCTGAACCCCAAGGCCAACCGCTACCTCTTCTGGTGGCCGCCTCCCTCCTTCCTGGCCTCCCGGAGCTGCGCCCTTTCTCACTGGTTCTCTCTTCTGCCGTTTTCCGTAGGACTCTCTTCTCTGACCTGAGTCTCCTTTGGAACTCTGCAGGTTCTAGATCGGAAGAGCACACGTCTGAACTCC
+
DCDCDECDFFFFGGGGGGGGGGHHGGGFHGHHHGGGGGGGGHHHHGGGGGGGHHHGHHHGGGGGGGGGGGGHHHHGGGGHGHHHHGGGGGGCHFHHHHHHHGHGHHGGGGGHGHHGHHHHHHHHHHHHGGGGGGHHHGGGGGHHHHHFGGGGGGGGGGGGGGGGGGGGGGGGGGGGGGBFFFFFFFFFFFHEFFFFFFFFFFFFFHFFFEFFFHFFFFF<FFFFFBFFFFDEFFFFFFFFFFFFFFFFFFF
@M05620:37:000000000-D9766:1:1101:11255:12475 1:N:0:58
GAGGCTGCTTTGGAAGAGCACACGTCTGAACTCCAGTCACATTCAGAAATCTCGTATGCCGTCTTCTGCTTGAAAAAAAAACCAACAACTCCACCATGCCCCTTTTCTTGGCCCGCTCCCTCTTCTTATTGCCTCCTCCCTCCTTCCTGTCCTCCCATCTCTTCACCCTTTCTCCCTTTTTCTCTCTTCTTCCTTTTTCCTTCTTCCTCTCTTCTCTGCCCTGCGTCTCCTTTTGCCCTCTGCCGTTTCTC
+
AA>AAA>AFF3FBFFFCGGGGBF0BFGBAEHHDHHCAA1FDEGHGG2A1AFHGBFAGFHEEBABAF2DDGGF0A1FGG//@////?//?111100?111BFA/0B121111BBG/>C/CFHHHGHH@2@21@@@@FGHFGHHGHHHHH11>GF1FG01>1>>1=11<GC/0DGHGFB=0<DGFFFFHHFBC:C::CFGHH0CGG0;FFFFGBFGGG000;EB..-.;9BFB0F00//;B99/9/--9:FF/
@M05620:37:000000000-D9766:1:1101:23080:12477 1:N:0:58
AGTGCCAGCTCTCAATCGCACAGGGGACCCAGGGCCTGGCCCCTCCATCCAGAAAACCTATGACCTCACCCGCTACCTGGAGCACCAACTCCGCAGCTTGGCTGGGACCTATGTGAGTATCCAGCGTAGGAATCTGGGAGTTGGGGAGGAGTGAGGAGTTGGGGAAAGACAGTCCTAACCGTGGAGGGTTCTGGTAAATGATGGGGTGAGGAGGGGCTCTTTGGCTCCCACCAGTCCCCCTGTCTGGTCTA
+
AAAAAFFFBFFFGGGGGGGGGGHHDGGGGGHHGDGGFGHHHHFHGGGHHHHHFHHGHGHGHHGHHHHHHHHGGEFGHHHHHHHHGHHHGHHGFGGGGHHHGHHGGGHHGHHHHHHHHFHHHHHHHGGGGDHHHHHHHHHGEHHHGGGGGGGHHHHGHGHHHHCGGGHHHHHGHHHHHHHHGGEGGGGG.AFGGGFGGGGGGGGGGGFFFFFFFFFFFFFFFFFFFFFEEFFFFFFFFFFF-AFFFFFFFFB
@M05620:37:000000000-D9766:1:1101:15821:12494 1:N:0:58
ACCACACCTTCTACAATGAGCTGCGTGTGGCTCCCGAGGAGCACCCCGTGCTGCTGACCGAGGCCCCCCTGAACCCCAAGGCCAACCGCGAGAAGATTGGTGAGTGGCCCGCTACCTCTTCTGGTGGCCGCCTCCCTCCTTCCTGGCCTCCCGGAGCTGCGCCCTTTCTCACTGGTTCTCTCTTCTGCCGTTTTCCGTAGGACTCTCTTCTCTGACCTGAGTCTCCTTTGGAACTCTGCAGGTTCTAGATC
+
BBBBBBBBFFFFGGGGFGGGGGHGGEGGHGHHHGGFGGGGGHHHHGGGEEFFHGGHHHHGGGGGGGGGGGGHHHGGGGGHGHHHHGGGGCCGCGGGHHHHHGHHHHGGHHGGGGGHHHHHHHHHHBDHHGGGGGHGHHGHHHHHHFGGGGGGGGGAGGGGGGGFFFFFFFFFFFFBFFFFFFFFFFFFFBADFFFFFFFDFFFFFFFFFFFFFFFFFFFFFFFFFFFFFFFFFFFFFFFFFF;BFFFFFFF
@M05620:37:000000000-D9766:1:1101:19239:12495 1:N:0:58
AGTGCCAGCTCTCAATCGCACAGGGGACCCAGGGCCTGGCCCCTCCATCCAGAAAACCTATGACCTCACCCGCTACCTGGAGCACCAACTCCGCAGCTTGGCTGGGACCTATGTGAGTATCCAGCGTAGGAATCTGGGAGTTGGGGAGGAGTGAGGAGTTGGGGAAAGACAGTCCTAACCGTGGAGGGTTCTGGTAAATGATGTGGTGAGGAGGGGCTCTTTGGCTCCCACCAGTCCCCCTGTCTGGTCTA
+
AA>AAFFCAFFFGGGGGGGGGEHHGGGGGGGHGGGGGGHGHHGHGGFHHHHHHHHHHGHHHHHHHHHHHHFFG@EGHHHHHHHHHHHHGHHHGGGGGHHHGH3?EGHGEHHHHH3GH?GGHHHHHGADGGHHHHHHHHFGGHHH@GGGCDGGHHHHHDHHHHCGGGHHHHHHHHHHHHHHGGGGGGGFEGGGGGFGGGGGGFGFGGGFFFFFFFFAFAFFFF/FFFFAF.FFFFFFFFFFFEFFFFFFFF/
@M05620:37:000000000-D9766:1:1101:15091:12527 1:N:0:58
GAGGCTGCTTTGGAAGAAACTGACAAGCCAGGGACAAAAGATCGGAAGAGCACACGTCTGAACTCCAGTCACATTCAGAAATCTCGTATGCCGTCTTCTGCTTGAAAAAAAAAAAAATAACCAACATATTCATCTTTTCGTTGTTTATTCGATCTGCGTTGTGGCCCGACCTTCCTAACCGTGTAGGGTTCTGTTACCTCCTTGGGGTCTGCGGTGCTCTTTGGCTCCCAGCAGTCCCCCTGTCTGGTCTA
+
A@AAA?CACFFFCGGGGGCGEGDBEDFGGHGGGAFGFFFFGHHHGEFEHHHGHHHGGHHGGAFHHFEGFGFGGHHHHHFDGHGFHBBFGFHHGEEHFGHHGHHHFFHHHGGGGC/>/0<1111/?/0111?1@1F111<-<>0..01>11000<.00-..-......-;::.0;9F00:F-;.;/00;9.90000000;0.;//9----;//9;-;>/;/BBBB///-9-/9--/;BBEB>-:/;9//;B/
@M05620:37:000000000-D9766:1:1101:16580:12572 1:N:0:58
ACCACACCTTCTACAATGAGCTGCGTGTGGCTCCCGAGGAGCACCCCGTGCTGCTGACCGAGGCCCCCCTGAACCCCAAGGCCAACCGCTCCCTCTTCTGGTGGCCGCCTCCCTCCTTCCTGGCCTCCCGGAGCTGCGCCCTTTCTCACTGGTTCTCTCTTCTGCCGTTTTCCGTAGGACTCTCTTCTCTGACCTGAGTCTCCTTTGGAACTCTGCAGGTTCTAGATCGGAAGAGCACACGTCTGAACTCC
+
A?A1A1AA>CFFFGGB3F1BFDGFEAE0A0BBEFFAAFG/EGAEGGGAAAEAFGFA1F0A/>>EGAEGGECB@FGEG>?FC/GH/FEEGG/C/<FF1?GHHF0C0?<CGGC</FGAFHG01<<0>FFE<C-C?CHHGGCACCB::C00;9F/0:BB9FBFF;FFFFG.A99CBE9.;-;BBFBF/9BBBFB/9BF-FFFBFF9BBB9FFBBFBBFB/::FFFF/9/9FEB-----;BFBF--99-//99BB
@M05620:37:000000000-D9766:1:1101:29445:12573 1:N:0:58
ACCACACCTTCTACAATGAGCTGCGTGTGGCTCCCGAGGAGCACCCCGTGCTGCTGACCGAGGCCCCCCTGAACCCCAAGGCCAACCGCGAGAAGATTGGTGAGTGGCCTGCTCCCTCTTCTGGTGGCCGCCTCCCTCCTTCCTGGCCTCCCGGCGCTGCGCCCTTTCTCACTGGTTCTCTCTTCTGCCGTTTTCCGTCGGACTCTCTTCTCTGCCCTGAGTCTACTTTGGAACTCTGCCGGTTCTGGATC
+
>>>AAA?ACFBD5GGAFGFGFFECEBEBF22ABAAEEEEEEHFGHGEG1EAEFG3FGGGEGE@EFE>>EEEGFGEEGEGGAGHFGFF?C/BCC?GFDH?F1<1?1?FFC1?C?B1FC<BGFHHHF0.00<--CDHFBGDBGFGCF/.CC;.CA--;B-A?BB.9;BF/F/BFFFBFFFFB/9/;BFFB/@AF/9/9DF.9--9-//;BBFBFFFF9ABAB.;///9;/99//B//9;;B/---.;B///;/
@M05620:37:000000000-D9766:1:1101:14041:12594 1:N:0:58
ACCACACCTTCTACAATGAGCTGCGTGTGGCTCCCGAGGAGCACCCCGTGCTGCTGACCGAGGCCCCCCTGAACCCCAAGGCCAACCGCGAGAAGATTGGTGAGTGGCCCGCTACCTCTTCTGGTGGCCGCCTCCCTCCTTCCTGGCCTCCCGGAGCTGCGCCCTTTCTCACTGGTTCTCTCTTCTGCCGTTTTCCGTAGGACTCTCTTCTCTGACCTGAGTCTCCTTTGGAACTCTGCAGGTTCTAGATC
+
AAAABAAAFFFFGGGFFGFGGGFGCEEFHEGHHGGGEFGEGHHHHGGGAEGGEHHHFHHGEGGGGGGGGGGGHHHGGGGHGHHHHGGGGGGGGGHHHHHHHGHHHHGGHHGGGGGHHHHHHHHHDGGHHCGGGGHGHHEHHHHHHHGGGGGGGGGGGGGGGGGFFFFFFFFFFFF;FFFFFFFFFFFFFDDFFFFFFBFFFFFFFFFFFFFFFFFFFFFFFFFFFFFFFFFFFFFFFFFFFFFFFFFFFFB
@M05620:37:000000000-D9766:1:1101:12566:12610 1:N:0:58
GAGGCTGCTTTGGAAGAAACTCATAGATTACTGCAACAGTTCCCCCTGGACCTGGAAAAGTTTCTTGCCTGGCTTACAGAAGCTGAAACAACTGCCAATGGATGCTACCCGTAAGGAAAGGCTCCTAGAAGACTCCAAGGGAGTAAAAGAGCTGATGAAACAATGGCAAGTAAGTCAGGCATTTCCGCTTTAGCACTCTTGTGGATCCAATTGAACAATTCTCAGCATTTGTACTTGTAACTGACAAGCCC
+
AAAAABFBFFFBGBFFGGGGGGGHF5AFFG4DG5FFCFFED5A32AEEAEGFFHG2ADGF35F5FHB53B311GHBAEFBHGGEH33GFHHHGFHHHCHHH3GGEDF3GFF1>EFGFHHFGHHHFHHHHGHGBGGHGHFFCED/FGFFDFFFFFHHHHHHHHHGHHHHGGFFGGGHHHHHFFFGHGGDGEGHDFFHGGFFHDBAFHHFHHHFFGHHHHGHGHHGBCC;:GHFGGFGFFGBFGGFFFGEEE.
@M05620:37:000000000-D9766:1:1101:9144:12616 1:N:0:58
AGTGCCAGCTCTCAATCGCACAGGGGACCCAGGGCCTGGCCCCTCCATCCAGAAAACCTATGACCTCACCCGCTACCTGGAGCACCAACTCCGCAGCTTGGCTGGGACCTATGTGAGTATCCAGCGTAGGAATCTGGGAGTTGGGGAGGAGTGAGGAGTTGGGGAAAGACAGTCCTAACCGTGGAGGGTTCTGGTAAATGATGGGGTGAGGAGGGGCTCTTTGGCTCCCACCAGTCCCCCTGTCTGGTCTA
+
AAAAAFFFAFFFGDGGGGGGE0BGFGGGGGHH0BEFEFHCHHGHGGHHHHHGFHHBFEFHHHHHHHHHHHHGEGGGHHFHHHHHGH0/EGHHGGGGGHHHGHHGGGHHGHHHHHHHHHHHHHHHHGGACGHHHHHHHHGGGHHHGGECGCGHHHHHHGHHHHGGGGHHFH/CGHHHGHHFGGGGBFGGGGGGGGGGGGGGGGGGGGF@FFFFFF@@@@FFFFFFFFFFFFFFFFFFFFFF@FFFFFFFFFB
@M05620:37:000000000-D9766:1:1101:17447:12633 1:N:0:58
ACCACACCTTCTACAATGAGCTGCGTGTGGCTCCCGAGGAGCACCCCGTGCTGCTGACCGAGGCCCCCCTGAACCCCAAGGCCAACCGCTACCTCTTCTGGTGGCCGCCTCCCTCCTTCCTGGCCTCCCGGAGCTGCGCCCTTTCTCACTGGTTCTCTCTTCTGCCGTTTTCCGTAGGACTCTCTTCTCTGACCTGAGTCTCCTTTGGACCTCTGCCGGTTCTAGATCGGAAGAGCACACGTCTGACCTCC
+
BBBBBBBBFFFFGFGGFGGGGGHHGEGAFEHHFGGGGGGFGHHHHGFAEFGGGGGHFHH0EEEGGGGGGGGHHHHGGFGEFHHEHFFGFG/>BBBBGFFGHGHGGHGGGGGHGHHGHHHHH<<GHHHHEGGGGGHHHGGGGGHHGHH0CFGGGGGGGGFGGBFGGGGGGGGGGDGGGG/FFFFFFFFFFFF/FFFFFFFFF;FFFFFFF/BFFFFF/@F=DFFFF/BF....9.ABFFFFFFFFFB/9;FF
@M05620:37:000000000-D9766:1:1101:19872:12652 1:N:0:58
AGTGCCAGCTCTCAGTCGCACAGGGGACCCAGGGCCTGGCCCCTCCATCCAGAAAACCTATGACCTCACCCGCTACCTGGAGCACCAACTCCGCAGCTTGGCTGGGACCTATGTGAGTATCCAGCGTAGGAATCTGGGAGTTGGGAGGAGTGAGGAGTTGGGGAAAGACAGTCCTAACCGTGGAGGGTTCTGGTAAATGATGGGGTGAGGAGGGGCTCTTTGGCTCCCACCAGTCCCCCTGTCTGGTCTAT
+
BBAABFFFBFFFGGCGGA2AEEFHGEGGGGHGGDGE2FHHGEEHGGHHHHHHEFFHHGHHHGFHHHHHHHHGGGGGHHHFHHFFCGFHGGHHGGCGGHHHGHFEEDHHGHHHHHHHHHHHHHHHGGFGGGHHHHHHHHHGGHHHGEFCGDCCDDH0CCGHHGG.EHGBGHF0:FF0GFH@.;@DEFG;C9BBF9FBFBFBC0CEF9B?FFBAABBB@AFFFFFFFBEFFFFFF;BBFFF;EBFBF/BBFF/
@M05620:37:000000000-D9766:1:1101:6701:12664 1:N:0:58
ACCACACCTTCTACAATGAGCTGCGTGTGGCTCCCGAGGAGCCCCCCGTGCTGCTGACCGAGGCCCCCCTGACCCCCAAGGCCAACCGCTACCTCTTCTGGTAGCCGCCTCCCTCCTTCCCGGCCTCCCTGAGCGGCGCCCTTTCTCACGGGTCCTCTCTTCTGCCGTCTTCCGTAGTACTCTCTTCTCTGACCTTAGTCTCCTTTGGAACCCTGCATGTTCTAGATCGGAAGAGCCCACCTCTGAACTCC
+
>A>>>>>>FFFFDFGB5BG5GEEGEF2E42BFBFFA2AE22B2FEGEGGEEF5FFEGGHG/>>>F?EEEGG2BBF?EG/F?F?F/?B<<<CF?2F22?FG1?1??FGCDD..>0F.FGBG/.--<..CC/:;/=-:@@?BB?/099090..:9-;/;/BFBFB9F/@.-.AFFFBA.9//;FFFFFFFF//9;BF///;B9BFB//F//99.;;...///9;;///9F?........9;A.99B/9BBFFE
@M05620:37:000000000-D9766:1:1101:16414:12669 1:N:0:58
ACCACACCTTCTACAATGAGCTGCGTGTGGCTCCCGAGGAGCACCCCGTGCTGCTGACCGAGGCCCCCCTGAACCCCAAGGCCAACCGCTACCTCTTCTGGTGGCCGCCTCCCTCCTTCCTGGCCTCCCGGAGCTGCGCCCTTTCTCACTGGTTCTCTCTTCTGCCGTTTTCCGTAGGACTCTCTTCTCTGACCTGAGTCTCCTTTGGAACTCTGCAGGTTCTAGATCGGAAGAGCACACGTCTGAACTCC
+
DCCCCCCCFFFFGGGGGGGGGGHHGGGEGGHHHGGGGGFGGHHHHGGGGGGGHHGHHHHGGGGGGGGGGGGGGHHGGGGHGHGHHGGGDGGGHFHGFGHHGHHGHHGCGGGHGHHGHHHHHHGHHHHHGGGGGGHHHGGGGGHHHHG0FGGGGGGGGGGGGGGGGGGGGGGGGDFGGGFFFFFFFFFFFFFFFFFFFFFFFFFFFFFFFFFFFFFFFFFFFFFFFBFFFBFFFFFFFFFFFFFFFFFFFFF
@M05620:37:000000000-D9766:1:1101:4024:12710 1:N:0:58
AGTGCCAGCTCTCAATCGCACAGGGGACCCAGGGCCTGGCCCCTCCATCCAGAAAACCTATGACCTCACCCGCTACCTGGAGCACCAACTCCGCAGCTTGGCTGGGACCTATGTGAGTATCCAGCGTAGGAATCTGGGAGTTGGGGAGGAGTGAGGAGTTGGGGAAAGACAGTCCTAACCGTGGAGGGTTCTGGTAAATGATGGGGTGAGGAGGGGCTCTTTGGCTCCCACCAGTCCCCCTGTCTGGTCTA
+
ABABBFFFCFFFGGGGGGFFGGHHGGGGGGHHFGGGGGHHHHGHGGHGHHGHHHHHHGHHHHHHHHHHHHHGGEGGHHHHHHHHHHHHGHHHGGGGGHHHGHHGGGHHGHHHHHHHHHHHHHHHHGGGGGHHHHHHHHHGGHHHCGFGGAFHHHHHHGHHGHGGGGHHHHGHHHHHHHHHGGGGGGGGEFGGGGFGGGGGGGGGGGFFFFFFFFFFFFFFFFFFFFFFFFFFFFFFFFFFFFFFFFFFFFB
@M05620:37:000000000-D9766:1:1101:16829:12712 1:N:0:58
GAGGCTGCTTTGGAAGAAACTCATAGATTACTGCAACAGTTCCCCCTGGACCTGGAAAAGTTTCTTGCCTGGCTTACAGAAGCTGACCCAACTGCCAATGTAGGATGCTACCCGTAAGGAAAGGCTCCTCGAAGCCTCCAAGGACGTAAAAGAGCTGATGACCCAATGGCAAGTAAGTCAGGCATTTCCGCTTTAGCACTCTTGTGGATCCAATTGAACAATTCTCAGCATTTGTACTTGTAACTGACAAG
+
11A1>AF>CDFFF11FF11BFGBF3F1DFGFFFBBFFAGHHGFHHGGABBEGHHHBFFHBAAFHHGGGHGBAABFFHEF11BFCGH00B//?>FGGFFFGH2F11BFFFHFHAEAEEHHGHHHF/1BEH0E/0//BGCF01B/00/?/0?2@/@01GDHFB110//F1?CF1<FHEHHHFHHB.GHHBDF<AEEDHHHHHHHHHGHGGHH/0;CFBG0:FFGBFFFG0B00BFGFFFFFBC0CBFBBFGF9
@M05620:37:000000000-D9766:1:1101:14029:12727 1:N:0:58
ACCACACCTTCTACAATGAGCTGCGTGTGGCTCCCGAGGAGCACCCCGTGCTGCTGACCGAGGCCCCCCTGAACCCCAAGGCCAACCGCTACCTCTTCTGGTGGCCGCCTCCCTCCTTCCTGGCCTCCCGGAGCTGCGCCCTTTCTCACTGGTTCTCTCTTCTGCCGTTTTCCGTAGGACTCTCTTCTCTGACCTGAGTCTCCTTTGGAACTCTGCAGGTTCTAGATCGGAAGAGCACACGTCTGAACTCC
+
CCCCCCCCFFFFGGGGGGGGGGHHGFGEGEHGHGGGGGGGGHHHHGGGGGGGHHHHHHHGGGGGGGGGGGGGHHHGGGGHGHHHHGGGGGGGHHHHHHHFHGHGHHGGGGGHGHHGHHHHHHFHHHHHGGGGGGGHHGGGGGHHHHHBFGGGGGGGGGGGGGGGGGGGGGGGGGGGGGFFFFFFFFFFFFFFFFFFFFFFFFFFFFFFFFFFFFFFFFFAFFFFFBFFFFFF?FFFFFFFFFFFFFFFFFF
@M05620:37:000000000-D9766:1:1101:24791:12729 1:N:0:58
ACCACACCTTCTACAATGCGCTGCGTGTGGCTCCCGAGGAGCACCCCGTGCTGCTGACCGAGGCCCCCCTGAACCCCAAGGCCAACCGCTCCCTCTTCTGGTGGCCGCCTCCCTCCTTCCTTGCCTCCCGGAGCTGCGCCCTTTCTCCCTGGTTCTCTCTTCTGCCGTTTTCCTTAGGCCTCTCTTCTCTGCCCTGAGTCTCCTTTGGACCTCTGCCGGTTCTAGCTCGGACGAGCACACGTCTGAACTCC
+
BBBBBBB>CFFFGGGGGG4AEGGGGEEAAEGGGAFE2EEFGHFHHGGAEEEFFHHHHHH>ECCEGGGGGGEFFHHGGGGHGHHHHGGGDD</?2?FGFDDG??C<0>CGGGHGHFEHHHHH10<CG<<.CD@CGFGHGGGGGGG;CFB;CFGGGGGGG;FFBFGGGGCEGGGF/:BFF/;9FFFFFFF/;F/FFFFFFFFF9;FFFFFFBFFFFF//9@;AEFEF/BFDC.-;;;AFFFFFFEFF;/;;BF
@M05620:37:000000000-D9766:1:1101:18198:12736 1:N:0:58
GAGGCTGCTTTGGAAGAAACTCATAGATTACTGCAACAGTTCCCCCTGGACCTGGAAAAGTTTCTTGCCTGGCTTACAGAAGCTGAAACAACCCGTAAGGTCCTACAGGATGCTACCCGTAAGGAAAGGCTCCTAGAAGACTCCAAGGGAGTAAAAGAGCTGATGAAACAATGGCAAGTAAGTCAGGCATTTCCGCTTTAGCACTCTTGTGGATCCAATTGAACAATTCTCAGCATTTGTACTTGTAACTG
+
AAABAAF>FFDDGBABFGAFGGHHHGHGGHGFHB4GFHGHHFFHHGEFEGCGHGGGE32BBHHGHHHGFHHGHHHEFAFGHHBFHFBHGGFHB?EEEGFHGHHHGHHHGHHHGHGGGHGAEDHFHHHB0GHGGHHHHHHH23FGFHHFCGDGFFFH@F@?GGGHHHGDFGHHFGGHFG1=FFG<GFCGC<DGDDEEFGE<=DGGFG<CG;CDHCC:;CGHHHGFGGG9BFFBFFGGGGGFFGGGBCFFFGG
@M05620:37:000000000-D9766:1:1101:13305:12741 1:N:0:58
ACCACACCTTCTACAATGAGCTGCGTGTGGCTCCCGAGGAGCACCCCGTGCTGCTGACCGAGGCCCCCCTGAACCCCAAGGCCAACCGCGAGAAGATTGGTGAGTGGCCCGCTACCTCTTCTGGTGGCCGCCTCCCTCCTTCCTGGCCTCCCGGAGCTGCGCCCTTTCTCACTGGTTCTCTCTTCTGCCGTTTTCCGTAGGACTCTCTTCTCTGACCTGAGTCTCCTTTGGAACTCTGCAGGTTCTAGATC
+
BBBBBBBBFFFFGGGGFGGAGGHHGEEBFEGHGGGEGGEGGHHHHGGG1EEGHHHHHHGGGGGGGGGGGGGHHHHGGGGHGGHHHGGGGGCDCGGHHHHHHGHHHHGGHGDCGGGHHHHHHHHHHHGHHGGGGGHGHHGHHHHHHHGGGGGGGGCGGGGGGGGFFFFFFFFFFFFFFFFFFFFFFFFFFF;AFFFFFF?DFBFFFFFFFFFFFFFFFFFFFFFFFFFFFFFFFFFFFFFBFFFFFFBFFFE
@M05620:37:000000000-D9766:1:1101:16370:12741 1:N:0:58
ACCACACCTTCTACAATGAGCTGCGTGTGGCTCCCGAGGAGCACCCCGTGCTGCTGACCGAGGCCCCCCTGAACCCCAAGGCCAACCGCTACCTCTTCTGGTGGCCGCCTCCCTCCTTCCTGGCCTCCCGGAGCTGCGCCCTTTCTCACTGGTTCTCTCTTCTGCCGTTTTCCGTAGGACTCTCTTCTCTGACCTGAGTCTCCTTTGGAACTCTGCAGGTTCTAGATCGGAAGAGCACACGTCTGAACTCC
+
DDDDDDDDFFFFGGGGGGGGGGHHGGGFHGHHHGGGGGGGGHHHHGGGEGGGHHHHHHHGGGGGGGGGGGGHGHHGGGGHGHHHHGGGCGFDHHHHHHHHHHHGHHGGGGGHGHHGHHHHHHHHHHHHGGGGGGHHHGGGGGHHHHHBFGGGGGGGGGGGGGGGGGGGGGGGGGGGGGFFFFFFFFFFFFFFFFFFFFFFFFFFFFFFFFFFFFFFFFFFFFFFFFFFFFDFFFFFFFFFFFEFFFFFFFF
@M05620:37:000000000-D9766:1:1101:12119:12746 1:N:0:58
ACCACACCTTCTACAATGAGCTGCGTGTGGCTCCCGAGGAGCACCCCGTGCTGCTGACCGAGGCCCCCCTGAACCCCAAGGCCAACCGCTACCTCTTCTGGTGGCCGCCTCCCTCCTTCCTGGCCTCCCCGAGCTGCGCCCTTTCTCACTGGTTCTCTCTTCTGCCGTTTTCCGTAGGACTCTCTTCTCTGACCTGAGTCTCCTTTGGAACTCTGCAGGTTCTAGATCGGAAGAGCACACGTCTGAACTCC
+
ABBBBAAAFFFFFGGGGGGGGGGGGGGGHGGHHGGFAEFCEHHHHGCGFEGEFGHHHHHGGGEGEFGEGGGHHHEGGGGGGHHGFGGGGFGGFDHFBGHHHFFDFH@?<AEHGGHGHHHHHD00FDGHG.@--@.CGGGGGGFC:GHHGGGFGGFFGFFEFBGBFGGGBFGGGBFG?DB/;FFFFFFFFBFFFFF./BFFFFF//:B//;FBFFFF/9F:BFBBB/;/ADD..9A9FF.F@..;E/:BBFF
@M05620:37:000000000-D9766:1:1101:16823:12759 1:N:0:58
ACCACACCTTCTACAATGAGCTGCGTGTGGCTCCCGAGGAGCACCCCGTGCTGCTGACCGAGGCCCCCCTGAACCCCAAGGCCAACCGCGAGAAGATTGGTGAGTGGCCCGCTACCTCTTCTGGTGGCCGCCTCCCTCCTTCCTGGCCTCCCGGAGCTGCGCCCTTTCTCACTGGTTCTCTCTTCTGCCGTTTTCCGTAGGACTCTCTTCTCTGCCCTGAGTCTCCTTTGGAACTCTGCAGGTTCTAGATC
+
BBBBBBBBFFFFGGFGGGGGGGHHGEEBEFHHHGGGGGGGGHGHHGGGEGGGHHHHHHHGGGGGGGGGGGGHGHHGGGGHGHHHHGGGGGGGGGHHHHHHHGDHHHGGHHGGG?CHHHHFHHGHHGGHHGGGGGHGHHGHHHHHHHGGGGGGGG-AGGGGGGGFFFFFFFFFFFF9BFFFFFFFFFFFFBDDFFFFFFFFFFFFFFFFFFFFFF/BEFFFFFFFFFFFFFFBBFFFFFFFEFAFFF/FBBB
@M05620:37:000000000-D9766:1:1101:16570:12760 1:N:0:58
GAGGCTGCTTTGGAAGAAACTCATAGAATACTCCAAGGGAGTCAAAGAGCTGATGAAACAATGGCAAGTAAGTCAGGCATTTCCGCTTTAGCACTCTTGTGGATCCAATTGAACAATTCTCAGCATTTGTACTTGTAACTGACAAGCCAGGGACAAAAGATCGGAAGAGCACACGTCTGAACTCCAGTCACATTCAGAAATCTCGTATGCCGTCTTCTGCTTGAAAAAAAAACAAAAAATAACTCAAATCC
+
A?AAAAF>B@B4G4BBCGBBGGHHHHHF5AFGBF4BF2BB2E3DFBFHFEBBABBD55BBBF3ABE3BFF5FG5BDFFFFFFD5BBE?FG@FDFFG3G@GC1FHGHHFHHGFFBF2BGGHH?FGGFBF4BBFGGBGBGBFFGFFBB??20/??FCGBF2FG2F?CF?FFCCC?CC?FGF<FGGFHFF111>=>FD1F1<CDD=G.<CGGBGC.:;CFHEFFF0CGC0.9-99..;9..-.///////9/;/
@M05620:37:000000000-D9766:1:1101:17011:12764 1:N:0:58
ACCACACCTTCTACAATGAGCTGCGTGTGGCTCCCGAGGAGCACCCCGTGCTGCTGACCGAGGCCCCCCTGAACCCCAAGGCCAACCGCGAGAAGATTGGTGAGTGGCCCGCTACCTCTTCTGGTGGCCGCCTCCCTCCTTCCTGGCCTCCCGGAGCTGCGCCCTTTCTCACTGGTTCTCTCTTCTGCCGTTTTCCGTAGGACTCTCTTCTCTGACCTGAGTCTCCTTTGGAACTCTGCAGGTTCTAGATC
+
CCCCCCCCFFFFGGGGGGGGGGHHGGGGHGHHHGGGGGGGGHEHHGGGGGGGGGHHHHHGEGEEGGGGGGGHHHHGGGGHGHHHHGGGGGGGGGHHHHHHHGHGHHGGHHGGGGGHHHHHHHHHHHGHHGGGGGHGHHDHHHHHHHGGGGGGGGGGGGGGGGGFFFFFFFFFFFFFFFFFFFFHHHHHFFFFFFFFFFFFFFFFFFFFHFFFFFFFFFFFFFFFFFFFFFFFFFFFFFFFFFFFFFFFFFF
@M05620:37:000000000-D9766:1:1101:7917:12788 1:N:0:58
ACCACACCTTCTACAATGAGCTGCGTGTGGCTCCCGAGGAGCACCCCGTGCTGCTGACCGAGGCCCCCCTGAACCCCAAGGCCAACCGCGACATCTTCTGGTGGCCGCCTCCCTCCTTCCCGGCCTCCCGCAGCTGCGCCCCTTCTCACCCGCCCTCTCTTCTGCCGTTTTCCGTAGGACTCTCCTCTCGCACCTTACCCTCCTTTGCAACTCTGCAGCCTCTATATCGGAAGACCCCACGTCTGAACTCC
+
ABBBBABBFFFFGGGGGGGGGGHHGGGGD?GHHGGGGGGGGHHHHGGGEGGGHGHFHHHGGGGGGGGGGGGGHHHGGGGHGHHHGGGGG?F/</22?2>22?F/0?//<.>FFBG.<<F0/<-<-.<<.E-;AG//C-B.A-;FG00;;..---;-9.:9BB/;FF-ADF./;A/.;;///////;.:/..:--;/////;A.:::///;/;FFF////.;.///:BF.-..;./..;9.;.:.;B/;F/;
@M05620:37:000000000-D9766:1:1101:8198:12803 1:N:0:58
ACCGCACCTTCTAAAATGACCTGCGAGCCCGTGCCGAGGAGCACCACGAGCTGCTGACCGAGGCCCCCCTGAACCCCAAGGCCAACCGCGCGAAGATTGGTGAGTGGCCCGCTACCTCTTCTGGTGGCCGCCTCCCTCCTTCCTGGCCTCCCGGAGCTGCGCCCTTTCTCCCTGGTTCTCTCTTCTGCCGTTTTCCGTAGGACTCTCTTCTCTGACCTGAGTCTCCTTTGGCACTCTGCAGGTTCTAGATC
+
1111A1>DFFFDAFGB3BA1A10F00A00000/AB/AEE///A0ABE///>/1@11DE0>E///?EC/>>/>11EEC//?//?CC////>///<//111<=.1FG<>CCC-<A-AGHHHHHHFH;GGHCCCGGGGGGGGGGGGGGGGGGFGGGG;@@FFF??9@@FFFFF/FFFEBFFFFFFFFFFF9B;;;BFFBBF--AFFFFFFFBFFFFFBFFFF/-FBFFFFFFBF/9/9F/FF/;A;FFFBF/BB
@M05620:37:000000000-D9766:1:1101:15417:12836 1:N:0:58
GAGGCTGCTTTGGAAGAAACTGACAAGCCAGGGACAAAAGATCGGAAGAGCACACGTCTGAACTCCAGTCACATTCAGAAATCTCGTATGCCGTCTTCTGCTTGAAAAAAAAAAAAAAAACCTCACCCCTCCACAATGCATAGCCGCACTACTTACCCCCTTGCCCGTCCCTCCGTCCTTACCTCTTCCACAATCTCAGTTCTCCCCATTCCCCCTTCTCCTCCTTGTACCTTGCTACGTACAATCCCTTT
+
A>AABAFAFFFFGGFGCFGGGGBGHFHHGCFGEFGFFABGFFGHGGGGAGHHHGHGCGHGHFHGHHCGGHHHHHHHHHHDFGFFFG?EHHHHF?EGGGHHHHHHBFGHHEFGG@/<>////.0>1<0<<...</<.00/0000/0.;--;:/0000;/;-9.///9.-...0;.A.;.;;0////////9//.99//////;;;;B.../;//;;-:BB9/9;/;//9//9///////../;:/9;.9///
@M05620:37:000000000-D9766:1:1101:10222:12839 1:N:0:58
ACCACACCTTCTACAATGAGCTGCGTGTGGCTCCCGAGGAGCACCCCGTGCTGCTGACCGAGGCCCCCCTGAACCCCAAGGCCAACCGCGAGAAGATGGGCAGGTGACTCGCTACCTCTCTCGGCGGCCGGCTGCCTCCCTCCTGGCTTCCCGGACGTGGGCCCTTTCTTACTGGCTCTCTCTCTCGCCGGCCTCTTTACGACTCTCTCTCTTGACTGGCGTCTGCTTCGGAACGATCTAGGCTCTTGATC
+
BBBABBBBFFFFGGGGFGGFGGHHGFFEH2GGAFGEGGGGGHHHHGGGGGGGHHHHHHHGGGGGGGGGGGGFHHHGGGGHEHHHHGG@FGGGGGHHH22/02/>GH1111?C..->G11011..<-;--;-;--;FGGG.CFGG//9/..;F.----...-..;.//;B//;B//.;//9;FF///9.;----..//;;/;..../BF////;//;//..-;-..//;/-...-.....//;//.////;;
@M05620:37:000000000-D9766:1:1101:18378:12863 1:N:0:58
ACCACACCTTCTACAATGAGCTGCGTGTGGCTCCCGAGGAGCACCCCGTGCTGCTGACCGAGGCCCCCCTGAACCCCAAGGCCAACCGCTACCTCTTCTGGTGGCCGCCTCCCTCCTTCCTGGCCTCCCGGAGCTGCGCCCTTTCTCACTGGTTCTCTCTTCTGCCGTTTTCCGTAGGACTCTCTTCTCTGACCTGAGTCTCCTTTGGAACTCTGCAGGTTCTAGATCGGAAGAGCACACGTCTGAACTCC
+
BBABB@AAFFFFFGGBGFBGFGHFEEGEG2GHHGGAEEGGGHHHHGGGE1EEGFFHHHH?EGGGEG@EGGGHHHEFGGGHGHHGEFGGGCCGHDHHFGHHGGHGFFCGGGGHGHGGGHHHHHHHHBHHGGGGGGA/G?CGGGFHHEHGGGEGGGGGGGGGGFGGGGGGGGGGGGGGGFFFFFFFFFFFFFFFFFFFFFFFFFFFFFFFFFFFFFFFFFFFFFFFFFFFFFFFFFFFFFFFBFEFFFFFFFF
@M05620:37:000000000-D9766:1:1101:17017:12866 1:N:0:58
ACCACACCTTCTACAATGAGCTGCGTGTGGCTCCCGAGGAGCACCCCGTGCTGCTGACCGAGGCCCCCCTGAACCCCAAGGCCAACCGCTACCTCTTCTGGTGGCCGCCTCCCTCCTTCCTGGCCTCCCGGAGCTGCGCCCTTTCTCACTGGTTCTCTCTTCTGCCGTTTTCCGTAGGACTCTCTTCTCTGACCTGAGTCTCCTTTGGAACTCTGCAGGTTCTAGATCGGAAGAGCACACGTCTGAACTCC
+
AABCCCCDFFFFGGGGGGGGGGHHGFGFHGHHHGGGGGGGGHHHHGGGEGGGHHHHHHHGGGGGGGGGGGGGHHHGGFDHGHHHFGGGGGGGHHHHHHHHGFFGHHGGGGGHGHHGHHHHHHHHHHHHGFCGGGHHHCGGGGHHHHHFGGGGGGGGGGGGGGGGGGGGGGGGGGFFD?FFFFFFFFHFFFFFFFHFBFFFFFFFFFFBF:FFFFFFFFFFFFFBFFFFFFDED?FFFFFF@FFFEFFFFFF
@M05620:37:000000000-D9766:1:1101:18029:12870 1:N:0:58
ACCACACCTTCTACAATGAGCTGCGTGTGGCTCCCGAGGAGCACCCCGTGCTGCTGACCGAGGCCCCCCTGAACCCCAAGGCCAACCGCTACCCCTTCTGGTGGCCGCCTCCCTCCTTCCTGGCCTCCCGGAGCTGCGCCCTTTCTCCCTGGTTCTCTCTTCTGCCGTTTTCCGTAGGCCTCTCTTCTCTGACCTGAGTCTCCTTTGGAACTCTGCCGGTTCTAGATCGGACGAGCACACGTCTGAACTCC
+
BBBABBBBFFFFGGGGGGGGGGHHGFE242FBAFFEAEEFAGHFHGGG1ABFBHEFFGFECECFFEEGG>FCHFHGGEEHEEHHHGEECFCGG0?F02?GH??EGCDCGGGFGHHGHHHHG1BGGHHHCG-CCDHHHGDGGGHHFFB0;BF?C09CFGFGGGGGGFGDGFA0F.9:D./;FAFFEBFBFFF/:BFFFFFFFFBFFFFFF/B/BFFF/@>@DEFFB/;FF..---;@DF.FAFFB?//:;FF
@M05620:37:000000000-D9766:1:1101:16991:12880 1:N:0:58
AGTGCCAGCTCTCAATCGCACAGGGGACCCAGGGCCTGGCCCCTCCATCCAGAAAACCTATGACCTCACCCGCTACCTGGAGCACCAACTCCGCAGCTTGGCTGGGACCTATGTGAGTATCCAGCGTAGGAATCTGGGAGTTGGGGAGGAGTGAGGAGTTGGGGAAAGACAGTCCTAACCGTGGAGGGTTCTGGTAAATGATGGGGTGAGGAGGGGCTCTTTGGCTCCCACCAGTCCCCCTGTCTGGTCTA
+
>1>>AFF11FFFGGGGFGCEGEHGGGGAEEGHE0EACFHGFGG/EGHBAEFGFFBFHE0FGHHHHHH1F>CEF>/>G@GH0BGGHH0/EGFHEF>@EHF0?F1?</FGGHGH122B1F2BGF2FF/E/@/1D<GHD100/?F11/-.-<CCG.00.0<GFH/-@.C..;::BC:GC00CG@G.-..9-E.CFB0FF0BFB0FB0C?B;---/----@@EF/9//99BEE-AA--BBFFFB--BBFFBFFF/
@M05620:37:000000000-D9766:1:1101:18035:12890 1:N:0:58
ACCACACCTTCTACAATGAGCTGCGTGTGGCTCCCGAGGAGCACCCCGTGCTGCTGACCGAGGCCCCCCTGAACCCCAAGGCCAACCGCTACCTCTTCTGGTGGCCGCCTCCCTCCTTCCTGGCCTCCCGGAGCTGCGCCCTTTCTCACTGGTTCTCTCTTCTGCCGTTTTCCGTAGGACTCTCTTCTCTGACCTGAGTCTCCTTTGGAACTCTGCAGGTTCTAGATCGGAAGAGCACACGTCTGAACTCC
+
CCCCCCCCFFFFGGGGGGGGGGHHGGGFHGHHHGGGGGGGGHHHHGGGGGGGHHHHHHHGGGGGGGGGGGGHHHHGGGGHGHHHHGGGGGGGHHHHHHHHHHHGHHGGGGGHGHHGHHHHHHHHHHHHGGGGGGHHHGGGGGHHHHHGGGGGGGGGGGGGGGGGGGGGGGGGGGGGGDFFFFFFFFFFFFFFFFFFFFFFFFFFFFFFFFFFFFFFFFFAFFFFFFFFFFFFFFFFFFFFFFFFFFFFFFF
@M05620:37:000000000-D9766:1:1101:21805:12894 1:N:0:58
AGTGCCAGCTCTCAATCGCACAGGGGACCCAGGGCCTGGCCCCTCCATCCAGAAAACCTATGACCTCACCCGCTACCTGGAGCACCAACTCCGCAGCTTGGCTGGGACCTATGTGAGTATCCAGCGTAGGAATCTGGGAGTTGGGGAGGAGTGAGGAGTTGGGGAAAGACAGTCCTAACCGTGGAGGGTTCTGGTAAATGATGGGGTGAGGAGGGGCTCTTTGGCTCCCACCAGTCCCCCTGTCTGGTCTA
+
AA>>AFFFAFFFGGGGGGGAECHGGEEEEFHHEEFE2FHHFHGHGGHHHGHHGHHCHGHH5BEGHGHHHHHGG>EEHHHH?FGHGHC1?GGFEECFFHFGGHFGGGHHGHHHHH?HHHHHHHHHHCEFGGHHHHHHHHAFGHHHGGAFGEGHHFHHFGHFHFGGFGHHHHHHHHHHHHHHGGGGGGGGEGGGGGGGGGGGGGGF?DDFFFFFFFFFFFFFFFFFBFFFFFFFFFFFFFFFFFFFFFFFFFF
@M05620:37:000000000-D9766:1:1101:19522:12904 1:N:0:58
ACCACACCTTCTACAATGCGCTGCGTGTGGCTCCCGAGGAGCACCCCGTGCTGCTGACCGAGGCCCCCCTGAACCCCAAGGCCAACCGCGCGAAGATTGGTGAGTGGCCCGCTCCCTCTTCTGGTGGCCGCCTCCCTCCTTCCTGGCCTCCCGGCGCTGCGCCCTTTCTCACTGGTTCTCTCTTCTGCCGTTTTCCGTAGGACTCTCTTCTCTGACCTGAGTCTCCTTTGCCACTCTCCCGGTTCTAGCTC
+
AAA1AAAAFFFFGFGB3F11A0E?E0AAF0GH1AF/EEE/EGEHHGE/B/F/FGH1GHH//EEEE/>EGGG0>1/EFE/F//???FC/CC///>/A1?1F1C1FFD.CGFAC@-.</CCDGHBF;/;CGCC:EGE.FF.BCFF0BF..;.C.C--;-@@-@9:->///BFFBF/-99BFFF/BFBBF/;9-9BE//9/-9?/9BBB//9/;BFF9BBFF/-B/9BF9//;//;9BFB/;/;>@A-B/;/;;
@M05620:37:000000000-D9766:1:1101:21791:12906 1:N:0:58
AGTGCCAGCTCTCAATCGCACAGGGGACCCAGGGCCTGGCCCCTCCATCCAGAAAACCTATGACCTCACCCGCTACCTGGAGCACCAACTCCGCAGCTTGGCTGGGACCTATGTGAGTATCCAGCGTAGGAATCTGGGAGTTGGGGAGGAGTGAGGAGTTGGGGAAAGACAGTCCTAACCGTGGAGGGTTCTGGTAAATGATGGGGTGAGGAGGGGCTCTTTGGCTCCCACCAGTCCCCCTGTCTGGTCTA
+
3AAAAFFFBFFFGGGGGFFFGCHHGFGGGGHHGGGECFHFGHGHGGGHHHGHHHHFGFGHHHGHHHHHHHHGGCGGHHGHHHGGHHAGEGHHGG@EEEGHCGHGGEHHGHHHHHHGHDHFHFFHHGFFDGHFHHHGHGHGAGHHGGFGGFGHHHHHHGHHGHGGGGFHGHHHHFGHHHHHGEGGGGGGCAFGGFFFGGGGGGGGGDFFFFFFFFFFF;EFFFFFFFFAFBAAFFFBFFFDFEFFFFFFFFB
@M05620:37:000000000-D9766:1:1101:7481:12913 1:N:0:58
ACCACACCTTCTACAATGAGCTGCGTGTGGCTCCCGAGGAGCACCCCGTGCTGCTGACCGAGGCCCCCCTGAACCCCAAGGCCAACCGCTACCTCTTCTGGTGGCCGCCTCCCTCCTTCCTGGCCTCCCGGAGCTGCGCCCTTTCTCACTGGTTCTCTCTTCTGCCGTTTTCCGTAGGACTCTCTTCTCTGACCTGAGTCTCCTTTGGAACTCTGCAGGTTCTAGATCGGAAGAGCACACGTCTGAACTCC
+
AAAAAAA>CFFFFGGF3FD1B1B1EEEG00FG1BF?0AEA/FGHHGGEAEEF1FGGHHFG/E/EFFGGGGEB1BEEEFEG//FE/FE/@@@CFHHH1FHHHHF/FG/CCGGHGGHGHBFGBFFHHHGHGC-CGGHHHGCFCGGHGC<FGBFGGGGFFFFFGGFFGGGB.C?BFC9CCAFFFFFFFFFFFFFB;FFFFBFFFFFFFFFFFFBFFFFFF/-AFFBFFFFFFFBEBF-FFFBF@9EFEFEFBBF
@M05620:37:000000000-D9766:1:1101:20265:12928 1:N:0:58
ACCACACCTTCTACAATGAGCTGCGTGTGGCTCCCGAGGAGCACCCCGTGCTGCTGACCGAGGCCCCCCTGAACCCCAAGGCCAACCGCGAGCAGTTGCGGAGGCCGCCTCCCTGCTTCCTGTCCTCCCGGCGCTGCGCCCTTTCCCTCTGGTCCTCTCTTTTGCCGCTTTCCGTCGGGCTCTCTTCTCTGCCCTGTGCCTCCTTTGGATCTCTGCTGGCTCTAGTTTGGTTGGGCACACTGCTGGCTTCC
+
CCCCCCCCFFFFGGGGGGGGGGHHGGGGHGHHHGGGGGGGGHHHHGGGGGGGHHHHHHHGGGGGGGGGGGGHHHHGGGGHGHHHHGGGG/B///22?22///>/..---..<C/0=G0DGH000<G0/.:A-----.-;C--/=00;0//00;0;000;090000;--;DFF0.0.-;--:AFFF00;FFF0F.:.000;909/000/00:B900;0B0./0/;90900....-;.;A/;/0:0B0.9./9
@M05620:37:000000000-D9766:1:1101:14373:12937 1:N:0:58
ACCACACCTTCTACAATGAGCTGCGTGTGGCTCCCGAGGAGCACCCCGTGCTGCTGACCGAGGCCCCCCTGAACCCCAAGGCCAACCGCTACCCCTTCTGGTGGCCGCCTCCCTCCTTCCTGGCCTCCCGGAGCTGCGCCCTTTCTCACTGGTTCTCTCTTCTGCCGTTTTCCGTAGGACTCTCTTCTCTGTCCTGAGTCTCCTTTGGAACTCTGCCGGTTCTAGATCGGAAGAGCACACGTCTGAACTCC
+
ABBAAABBFFFFGGGGDGFGGGHHGEE2AAGHHGFEEFGEEHCEGGGG1EFFFGFGHHCEEGCFGEGGG@FGGCHGGGFHGGHHEGGGGGCGH0FF?2GHH22E00<CGGEFEHHGHHG01<<0><<GEG?-<CGGBDGC-::C0;C090CF90C9CFBFFFFGEGGAD/9C0;0.9./;BBFB/B/BFBB///:/;FF/B/9FFFBBFBBBB/FF/;@BD.B99/9B.D...99BBF.9B99.:/B/9/B
@M05620:37:000000000-D9766:1:1101:5722:12939 1:N:0:58
ACCACACCTTCTACAATGAGCTGCGTGTGGCTCCCGAGGAGCACCCCGTGCTGCTGACCGAGGCCCCCCTGAACCCCAAGGCCAACCGCGAGAAGATTGGTGAGTGGCCCGCTCCCTCTTCTCTTCGCGGCCTCCCTCCTTCCTGTCCTCCCGGCGCTGCGCCCTTTCTCCCTTTTTCTCTCTTCTCCCGTTTTCCGTCGGCCTCTCTTCTCTGCCCTGAGTCTCCTCTGCCCCTCTGCCGGTTCTAGCTC
+
AAA1AAAAFFFFGGGG3GFAGAGHGEAAF0FG1BFAEEEGGHHHHGGGFEGGHHHFHHGECGGGG?GGGGGFHCHGGGGH/EGHHGE/>C>BBFFHDG?0?/?FG1F/?/>--<EF<0<=>G00=0<.-<;@.=CECCC9C0F0009;F9BE.-;9;9@-@@-99/;FB9/9-////9BBFFFFFF///9A-B:9:9FA9-----/;/;FFFFB/9;FFF;9/B9;B-;//9--;9-99/9-9-;F/;/9/
@M05620:37:000000000-D9766:1:1101:18124:12954 1:N:0:58
AGTGCCAGCTCTCAATCGCACAGGGGACCCAGGGCCTGGCCCCTCCATCCAGAAAACCTATGACCTCACCCGCTACCTGGAGCACCAACTCCGCAGCTTGGCTGGGACCTATGTGAGTATCCAGCGTAGGAATCTGGGAGTTGGGGAGGAGTGAGGAGTTGGGGAAAGACAGTCCTAACCGTGGAGGGTTCTGGTAAATGATGGGGTGAGGAGGGGCTCTTTGGCTCCCACCAGTCCCCCTGTCTGGTCTA
+
A1>AAFDBAFFFGGGGGFGAE?GAFEEGGGGHG?FEFFHHHHGHGGFHHHCGHHEFHGHHHHGHHHHFHHHEGEEGHGGHHHGFHHFFGHHHGG/EEGHHEHHGAGHHGHHHHGHHHHHHHGHHHGGGGGHHHHHHHHHGGHHHGGGGGGGHHGHHHGGHHHGGGGHHHHHGGHHHHHHHGGGGGGGGGGGGGGGGGGGGGGGGGGF@FFFFFF@?@@FFFFFFFFFFFFFFFFFFFFFF@FFFFFFFFFB
@M05620:37:000000000-D9766:1:1101:27312:12961 1:N:0:58
ACCACCCCTTCTACAATGAGCTGCGTGTTGCTCCCGCGGCTCCCCCCGTGCTTCTGACCGAGTCCCCCCTGACCCCCAAGGCCAACCGCGAGAAGCTTGGTGCAAGGCACGCTACCTCTACTGGTGCCCGCCTCACTCCTTCCTCGCCCCCGGGAGCCGCGGCCTTTCTCACTCGTACTCTCTTCTGCTGTTTTCCGTAGGCCTATCATCTCTGACCCTAATCTCATTTGTCACTCTTACGCTTCACGATC
+
AAAAA1>>AFFFGGGFFEF1B1BFEEEE0ADFBFFB0EEAEFCFGGEEBBB/@FDBBGGEE//FGGGGGGGF0BBEEE?F?/?F/FC/>/</>?01??0/?<F11<..0>.-<.-=0<D0=<0/=<<<C.ACCC/.;</<;C/0;9-;9;9-;--;B9;--;;;-//;/B;BF/---;;;/BFBFBFB/;/999;BA;--9//9;/B/9:;B/;/;/:/9-9/9;/;B9///9/B/:/;/-9;9A//:-:A
@M05620:37:000000000-D9766:1:1101:14120:12962 1:N:0:58
ACCACACCTTCTACAATGAGCTGCGTGTGGCTCCCGAGGAGCACCCCGTGCTGCTGACCGAGGCCCCCCTGAACCCCAAGGCCAACCGCGAGAAGATTGGTGAGTGGCCCGCTACCTCTTCTGGTGGCCGCCTCCCTCCTTCCTGGCCTCCCGGAGCTGCGCCCTTTCTCACTGGTTCTCTCTTCTGCCGTTTTCCGTAGGACTCTCTTCTCTGACCTGAGTCTCCTTTGGAACTCTGCAGGTTCTAGATC
+
CCCCCCCCFFFFGGGGGGGGGGHHGGGGHGHHHGGGGGGGGHHHHGGGEGGGHHHHGHHGGGGGGGGGGGGHHHHGGGGHGHHHHGGGGGGGGGHHHHHHGGHHHHGGHHGGGGGHHHHHHHGGDGGHHGGGGGHGHHGHHHHHHFGGGGGGGGFDGGGGGGGFFFFFFFFFFFF;FFFFFFFFFFFFFFDDFFFFFFFFFFFFFFFFFFFFFFFFFFFFFFFFFFFFFFFFFFFFFFFFFF:FFFFFFFB
@M05620:37:000000000-D9766:1:1101:15347:12963 1:N:0:58
ACCACACCTTCTACAATGAGCTGCGTGTGGCTCCCGAGGAGCACCCCGTGCTGCTGACCGAGGCCCCCCTGAACCCCAAGGCCAACCGCGAGAAGATTGGTGAGTGGCCCGCTACCTCTTCTGGTGGCCGCCTCCCTCCTTCCTGGCCTCCCGGAGCTGCGCCCTTTCTCACTGGGTCTCTCTTCTGCCGTTTTCCGTAGGACTCTCTTCTCTGACCTGAGTCTCCTTTGGAACTCTGCAGGGTCTAGATC
+
>AA1A?AA>CFDDGGGBD1BDGG1ABE0BE001FEE0EG?AAFFHGG?EEAFGGBFBGHE/>F/EFGGG?CBE1GEG?EFGHHGHGGC@@/</CFCGGFG>CFCFFFFHHCCCCGH1GFHGF0G0<FCG--C:CGGCGFFGGHBCG.FFFGG?A-@@./99?E@?FF/BB/;/BB-;;B/9//BBBBFF>-9FFBF?/9AFBF/9/99FB9B/B9BF/99B/B/9FBFF/B9BB9B////BF-B9-/9/;/
@M05620:37:000000000-D9766:1:1101:15381:12967 1:N:0:58
ACCACACCTTCTACAATGAGCTGCGTGTGGCTCCCGAGGAGCACCCCGTGCTGCTGACCGAGGCCCCCCTGAACCCCAAGGCCAACCGCTACCTCTTCTGGTGGCCGCCTCCCTCCTTCCTGGCCTCCCGGAGCTGCGCCCTTTCTCACTGGTTCTCTCTTCTGCCGTTTTCCGTAGGACTCTCTTCTCTGACCTGAGTCTCCTTTGGAACTCTGCAGGTTCTAGATCGGAAGAGCACACGTCTGAACTCC
+
CCCDDDCCFFFFGGGGGGGGGGHHGGGFHGHHHGGGGGGGGHHHHGGGGGGGHHHHHHHGGGGGGGGGGGGHHHHGGGGHGHHHHGGGGGGGHHHHHHHHHHHGHHGGGGGHGHHGHHHHHHGHHHHHGGGGFGHHHGGGGGHHHHFFGGGFGGGGGGGGGGGGGGGGGGGGGGFGGGFFFFFFFFFFFFHFFFFFFFFFFHFFFHFFFFFFFHFFFFFFFFFFFFFFFFFFDFFFFFFFFFFFFFFFFFF
@M05620:37:000000000-D9766:1:1101:9154:12971 1:N:0:58
ACCACACCTTCTACAATGAGCTGCGTGTGGCTCCCGAGGAGCACCCCGTGCTGCTGACCGAGGCCCCCCTGAACCCCAAGGCCAACCGCGAGAAGATTGGTGAGTGGCCCGCTACCTCTTCTGGTGGCCGCCTCCTCCTTCCTGGCCTCCCGGAGCTGCGCCCTTTCTCCCTGGTTCTCTCTTCTGCCGTTTTCCGTAGGACTCTCTTCTCTGACCTGAGTCTCCTTTGGAACTCTGCAGGTTCTAGATCG
+
DDDCDCCCFFFFGGGGGGGGGGHHGGGFHGHHHGGGGGGGGHHHHGGGGGGGHHHHHHHGGGGGGGGGGGGHHHHGGGGHGHHHHGGGGGDGFGGHHHHHGGHHHHGGHHGGGGGHHHHHHHHHHHGHHGGGGGHHHHHHHHHHHHGGGGGGGAGGGGGGGGGFFFFFFBFFFFFFFFFFFFHFFFFFFDFFFFFFFFFFFFFFFFFFFFFFFFFFFFFFFFFFFFFFFFF0FFFFFFFFFFFFFFFEFFE
@M05620:37:000000000-D9766:1:1101:14443:12976 1:N:0:58
AGTGCCAGCTCTCAATCGCACAGGGGACCCAGGGCCTGGCCCCTCCATCCAGAAAACCTATGACCTCACCCGCTACCTGGAGCACCAACTCCGCAGCTTGGCTGGGACCTATGTGAGTATCCAGCGTAGGAATCTGGGAGTTGGGGAGGAGTGAGGAGTTGGGGAAAGACAGTCCTAACCGTGGAGGGTTCTGGTAAATGATGGGGTGAGGAGGGGCTCTTTGGCTCCCACCAGTCCCCCTGTCTGGTCTA
+
AABBAFFFBFFFGGGGGGGGGGHEFCGGGGDHGGGGGGHGHHGHGGHHHGFHHGHGHGHHHHHHHHHHHHHGGEEFHHHHHHHHHHHHGHHHGGGGGHHHGHHGGGHHGHHHHHHHHHHHHHHHHGGGGGHHHHHHHHHGGHHHGGGGGGGHHHHHHGHHHHGGGGHHHHHHHHHHHHHHGGGGGGGGEGGGGGGGGGGGGGGGGGFFFFFFFFFFFFFFFFFFFFFFFFFFFFFFFFFFFFFFFFFFFFF
@M05620:37:000000000-D9766:1:1101:17069:12986 1:N:0:58
ACCACACCTTCTACAATGAGCTGCGTGTGGCTCCCGAGGAGCACCCCGTGCTGCTGACCGAGGCCCCCCTGAACCCCAAGGCCAACCGCGAGAAGATTGGTGAGTGGCCCGCTACCTCTTCTGGTGGCCGCCTCCCTCCTTCCTGGCCTCCCGGAGCTGCGCCCTTTCTCACTGGTTCTCTCTTCTGCCGTTTTCCGTAGGACTCTCTTCTCTGACCTGAGTCTCCTTTGGAACTCTGCAGGTTCTAGATC
+
CCCCCCCBFFFFGFGGGGGGGGHHGGGEGGHHHEFGGGGGGHHHHGGGGGGGHHHHGHHFGGGGGGGGGGGHHHHGGGGHGHHHHGGGGGBDCFGHHHHHHGFHHHGGHHGGG?CGHGFHHHHGGHGHHGGGGGHGHHGHHHHHHHGGGGGGGGGGGGGGGGGFFFFFFFFFFFFBFFFFFFFFFFFFF@ADFFFFFFFFFFFFFFFFFFFFFFFFFFFFFFFFFFF;BFB0FFFFFFFBFFFFFFFFFFF
@M05620:37:000000000-D9766:1:1101:24711:12989 1:N:0:58
ACCACACCTTCTACAATGAGCTGCGTGTGGCTCCCGAGGAGCACCCCGTGCTGCTGACCGAGGCCCCCCTGAACCCCAAGGCCAACCGCTACCTCTTCTGGTGGCCGCCTCCCTCCTTCCTGGCCTCCCGGAGCTGCGCCCTTTCTCCCTGGTTCTCTCTTCTGCCGTTTTCCGTAGGCCTCTCTTCTCTGCCCTGAGTCTCCTTTGGACCTCTGCCGGTTCTAGCTCGGAAGAGCACACGTCTGAACTCC
+
CCCCCCCCFFFFGGGGGGGGGGHHGGGFHGHHHGGGGGGGGHHHHGGGGGGGHHHHHHHGGGGGGGGGGGGHHHHGGGGHGHHHHGGGGGG>F??2BB2>F??E0<<<DGGHGHFEH1GHH10<FHFG<EC-ADHHHGGGGGHH;CHBCCFGGGGGGGBFF0;FFFGAFGGGG.CAAD/;BFFFFFFFFFFBFFFFBFFFF;BFF/BFB/BFFFFF/::9;EFFF/B/;@..::;FFFFFFFEFF9/;;FF
@M05620:37:000000000-D9766:1:1101:10981:12998 1:N:0:58
ACCACACCTTCTACAATGAGCTGCGTGTGGCTCCCGAGGAGCACCCCGTGCTGCTGACCGAGGCCCCCCTGAACCCCAAGGCCAACCGCTACCTCTTCTGGTGGCCGCCTCCCTCCTTCCTGGCCTCCCGGAGCTGCGCCCTTTCTCACTGGTTCTCTCTTCTGCCGTTTTCCGTAGGACTCTCTTCTCTGACCTGAGTCTCCTTTGGAACTCTGCAGGTTCTAGATCGGAAGAGCACACGTCTGAACTCC
+
BBBBBBBBFFFFGGGGGGGFGFHHGEEEHGHHFGGGGGGGGHHHHGGGFEGFHGHHHHHGGGGGGDFGGGGGHFHGGGFHEFHGHGFEDFGGC2GFDHFHHFBAGHGGGGGHEHHGHHGHHHHHHHHHGGCCDCHHHG?EFGHHHGFBFGGGG0CFBFFGGFGG0BDA.:EBBAFGGGFFFFFEFFFFFFFFFFFFFFFBFBFFFFFFFFF/FFFFFFFFFFFFF/BFFFF..AFFFFFFFFEFFFFFFFF
@M05620:37:000000000-D9766:1:1101:2639:13035 1:N:0:58
ACCACACCTTCTACAATGAGCTGCGTGTGGCTCCCGAGGAGCACCCCGTGCTGCTGACCGAGGCCCCCCTGAACCCCAAGGCCAACCGCTAGCTGTTCCGGTGGCCGCCTCCCTCCTTCCTGGCCTCCCGCAGCTGCGCCCTTCCTCACTGGCTCTCTCTTCTGCCGTTTTCCGTAGGTCTCTCTTCTCTGCCCTGAGTCTCCTTTGGATCTCTGCAGGTTCTAGTTCGGACGAGCACACGTCTGTATTCC
+
BBBBBBBBFFFFGGGGGGGGGGHHGGGEHEHHHGGEGGGGGHHHHGGGGGGGHHHHHHHGGGGGGGGGGGGHHHHGGGGHGHHHHGGGG?D<2F2B2F2/B<>EF<//<?EGF00>0<<FH1<0<G<...---;G/C--CDGG/;F;;C0;/./;;FFFGGGG0FGAGG/EGG.FAD./BFFFFFFFF:/9/9.;.99BBBFBB9B//9//99/;/9/.;FFF9//9;AB.---;;9F9.-9..A/;/;9/
@M05620:37:000000000-D9766:1:1101:22518:13035 1:N:0:58
AGTGCCAGCTCTCAATCGCACAGGGGACCCAGGGCCTGGCCCCTCCATCCAGAAAACCTATGACCTCACCCGCTACCTGGAGCACCAACTCCGCAGCTTGGCTGGGACCTATGTGAGTATCCAGCGTAGGAATCTGGGAGTTGGGGAGGAGTGAGGAGTTGGGGAAAGACAGTCCTAACCGTGGAGGGTTCTGGTAAATGATGGGGTGAGGAGGGGCTCTTTGGCTCCCACCAGTCCCCCTGTCTGGTCTA
+
CCBBBFFFCFFFGGGGGGGGGGHHGGGGGGHHGGGGGGHHHHGHGGHHHHHHHHHHHGHHHHHHHHHHHHHGGEFGHHHHHGHHHHHHGHHGGGGGGHHHGHHGGGHHGHHHHHHHHHHHHHHHHGDGGGHHHHHHHHHGFHHHGGGGGGGHHHHHHGHHHHGGGGHHHHHHHHHHHHHHGGGGGGGGEFGGGGGGGGGGGGGGGGFFFFFFFFFFFFFFFFFFFFFFFFFFFFFFFFFFFFFFFFFFFFB
@M05620:37:000000000-D9766:1:1101:9241:13066 1:N:0:58
AGTGCCAGCTCTCAATCGCACAGGGGACCCAGGGCCTGGCCCCTCCATCCAGAAAACCTATGACCTCACCCGCTACCTGGCGCACCCACTCCGCAGCTTGGCTGGGACCTATGTGAGTATCCAGCGTAGGAATCTGGGAGTTGGGGAGGAGTGAGGAGTTGGGGAAAGACAGTCCTAACCGTGGAGGGTTCTGGTAAATGATGGGGTGAGGAGGGGCTCTTTGGCTCCCACCAGTCCCCCTGTCTGGTCTA
+
>A>3>BFFBFFFGEGFGGFAECHHG?AEEAGH2BEA2FHHHHGCEGHGHFHHHHGBGEGGBGFHHFHHHGHEE>>EHFFG1>EEGG//?FG0EEEEEGEGEHHGGGHHGHHHFFGHFGHHHHFHHGGFGGFHGHHFFHAFGHHHGG.<DCECH0DHBFGHGGGGCEEF:GCGFGGFGGGGGGGGGGGGGGGGGFFGFGGFFFFFFFA>AAFBFFBBBBFFFFFFFFFFEFFFFFFFFFFFBFFFFFFFFEB
@M05620:37:000000000-D9766:1:1101:21701:13069 1:N:0:58
ACCACACCTTCTACAATGAGCTGCGTGTGGCTCCCGAGGAGCACCCCGTGCTGCTGACCGAGGCCCCCCTGAACCCCAAGGCCAACCGCTACCGCCTATGGTGGTACCCTACCCCCTTCCTAGGCTAACGGACCTACAACCCTTCTCCGTGGTTCTATATCTTGCCATTTTCTGTCAGGTTCTCTACTCTGCCCTGCGTCTCCTTTGTACCTCTGCCGATTCTAGATTGCTCAGGAACTCGACTGGTATCC
+
>AAAA11AFFB13GGDFFGA11B1E0AE00FGBFCE0AE/AFFHHG/EAAE/111AFEFE?//>///EEGGBF1/?EG?//<G///<<C/BB0<<//?<F1?1/<?11110<00/--0>0F110<111/<-.-<<0//0/:.;/:000...:9.0000;00;000/00000009;000/0000;0009;9000;99--99--;/9;////;////;B---;//;///////;/;//9-/;--;AA:9//;/
@M05620:37:000000000-D9766:1:1101:18519:13070 1:N:0:58
ACCACACCTTCTACAATGAGCTGCGTGTGGCTCCCGAGGAGCACCCCGTGCTGCTGACCGAGGCCCCCCTGAACCCCAAGGCCAACCGCGAGAAGATTGGTGAGTGGCCCGCTACCTCTTCTGGTGGCCGCCTCCCTCCTTCCTGGCCTCCCGGAGCTGCGCCCTTTCTCACTGGTTCTCTCTTCTGCCGTTTTCCGTAGGACTCTCTTCTCTGACCTGAGTCTCCTTTGGAACTCTGCAGGTTCTAGATC
+
ABBBCBCCFFFFGGGGGGGGGGHHGGGFGGHHHGGGGGGGGHHHHGGGGGGGHHHHHHHGGGGGGGGGGGGHHHHGGGGHGHHHHGGGGGDGGGHHHHHHHGHHHHGGHHGGGCGHHHHHHHHHHHGHHGGGGGHGHHGHHHHHHHGGGGGGGGCGGGGGGGGFFFFFFFFFFFFFFFFFFFFFFFFFFFDFFFFFFFFFFFFFFFFFFFFFFFFFFFFFFFFFFFFBFFFFFFFFFFFEFFFFFFBFFFF
@M05620:37:000000000-D9766:1:1101:7768:13072 1:N:0:58
AGTGCCAGCTCTCAATCGCACAGGGGACCCAGGGCCTGGCCCCTCCATCCAGAAAACCTATGACCTCACCCGCTACCTGGAGCACCAACTCCGCAGCTTGGCTGGGACCTATGTGAGTATCCAGCGTAGGAATCTGGGAGTTGGGGAGGAGTGAGGAGTTGGGGAAAGACAGTCCTAACCGTGGAGGGTTCTGGTAAATGATGGGGTGAGGAGGGGCTCTTTGGCTCCCACCAGTCCCCCTGTCTGGTCTA
+
AAABBFFFCFFFGGGGGFFFFEGHFFGGGGHHEGGGGFHHHHGHGGGGHGHHHFFHHGHHHHHHHHHHHHHGGECGHGHHHGGHHHHHGHHHEFGGGFHHGGHGGGFHGHHHHBFHHGHFHFHHHGGGGGHFGHHHGHCFFHGHGFF@DDFHFFHFHGHFDGGCEGHHHHGHGHHHHHHHG.CGGGDG;CFGFGFFGGGGGFGGGGF@EFAFFFFFFBFFFFFFFFFFFFFFFAFFFFFF;EFFFFFFFFF
@M05620:37:000000000-D9766:1:1101:10684:13084 1:N:0:58
AGTGCCAGCTCTCAATCGCACAGGGGACCCAGGGCCTGGCCCCTCCATCCAGAAAACCTATGACCTCACCCGCTACCTGGAGCACCAACTCCGCAGCTTGGCTGGGACCTATGTGAGTATCCAGCGTAGGAATCTGGGAGTTGGGGAGGAGTGAGGAGTTGGGGAAAGACAGTCCTAACCGTGGAGGGTTCTGGTAAATGATTGGGTGAGGAGGGGCTCTTTGGCTCCCACCAGTCCCCCTGTCTGGTCTA
+
>>AAAD5FBFBDD4BGGAFFEFFGBAEGGGCFGGFGGEDHGGEHFG2FHGBFHEHHFGHHHFHHGGBGHHHGFGCFHHGFGGF?EG1FFGHHGE@GGGHHGHHFFGHHGHHHHHHGHGFHHHFHHGED@BGFHGHHGGGGCGHHGGGGCGDHHHHHGDGHHHGGEDEHFHHGCGGHFGHHGCEGGGGG:;FGGGGBFGFGFCCFFGFDEFFFFFFFFFFFFFFFFFFEFFFFFFFFFFFFFFFFFFFFBF9
@M05620:37:000000000-D9766:1:1101:6802:13093 1:N:0:58
ACCACACCTTCTACAATGAGCTGCGTGTGGCTCCCGAGGAGCACCCCGTGCTGCTGACCGAGGCCCCCCTGAACCCCAAGGCCAACCGCGAGAAGATTGGTGAGTGGCCCGCTACCTCTTCTGGTGGCCGCCTCCCTCCTTCCTGGCCTCCCGGAGCTGCGCCCTTTCTCACTGGTTCTCTCTTCTGCCGTTTTCCGTAGGACTCTCTTCTCTGACCTGAGTCTCCTTTGGAACTCTGCAGGTTCTAGATC
+
CCCCCBBCFFFFGGGGGGGGGGHHGEGGHGHHHGFGGGGCGHHHHGGGEGGGHHHHHHHGGGGGGGGGGGGHHHHGGGGHGHHHGGGGGGGGGGHFHGHHHGHGGHEGHHGGGGGHHHHHHHHHDGFGHGGGGGHGHHGHHHHHHHGGGFFEGGGGGGGGGGGFFFFFFFBFFFFFFFFFFFFFFFFFF@9;FFFFFFFFFFFFFFFFFFFFFFFFFFFFFFFFFFFFFFFFFFFFFFFFFFFFFFFFFFF
@M05620:37:000000000-D9766:1:1101:10672:13102 1:N:0:58
AGTGCCAGCTCTCAATCGCACAGGGGACCCAGGGCCTGGCCCCTCCATCCAGAAAACCTATGACCTCACCCGCTACCTGGAGCACCAACTCCGCAGCTTGGCTGGGACCTATGTGAGTATCCAGCGTAGGAATCTGGGAGTTGGGGAGGAGTGAGGAGTTGGGGAAAGACAGTCCTAACCGTGGAGGGTTCTGGTAAATGATTGGGTGAGGAGGGGCTCTTTGGCTCCCACCAGTCCCCCTGTCTGGTCTA
+
ABAAAFFFBFFFGGGGGGGGGGHHGGGGGGHHGGGGGGHHHHGHGGHHHHHHHHHHHGHGHHHHHHHHHHHGGEGGHHHHHHHHHHHGGHHHGGGGGHHHGHHGGGHHGHHHHHHHHHHHHHHHHGGGGGHHHHHHHHHGGHHHGGFGGGGHHHHHHGHHHHGGGGGGBGFGHHHHHFHHGGGGFEGGGGGGGGFGGGGGGGGGGGFFFFFFFFFFFFFFFFFFFFFFFFFFFFFFFFFFFFFFFFFFFFB
@M05620:37:000000000-D9766:1:1101:15817:13118 1:N:0:58
ACCACACCTTCTACAATGAGCTGCGTGTGGCTCCCGAGGAGCACCCCGTGCTGCTGACCGAGGCCCCCCTGAACCCCAAGGCCAACCGCGAGAAGATTGGTGAGTGGCCCGCTACCTCTTCTGGTGGCCGCCTCCCTCCTTCCTGGCCTCCCGGAGCTGCGCCCTTTCTCACTGGTTCTCTCTTCTGCCGTTTTCCTTAGGACTCTCTTCTCTGACCTGAGTCTCCTTTGGAACTCTGCAGGTTCTAGATC
+
CCCCCCCCFFFFGGGGGGGFGGHHGGGGHGHHHGGGGGGGGHHHHGGGEGGGHHHHHHHGGGGGGGGGGGGHHHHGGGGHGHHHHGGGGGDGGGHHHFHHHGGHHHGGHHCGGF?FF<1GGHGHDGDHHFGGGGHGHHGHHHHHGHGGGGGGGGG?DFFGGAADFFFFFFFFFFF0FFFFFFFFFFF09;9:FFFFFFFFB0BF/99:FFFFFFFFFFFFB99FFFF0BBBBFFFF0BFBF?;BFFBFFFF
@M05620:37:000000000-D9766:1:1101:10689:13126 1:N:0:58
ACCACACCTTCTACAATGAGCTGCGTGTGGCTCCCGAGGAGCACCCCGTGCTGCTGACCGAGGCCCCCCTGAACCCCAAGGCCAACCGCGAGAAGATTGGTGAGTGGCCCGCTACCTCTTCTGGTGGCCGCCTCCCTCCTTCCTGGCCTCCCGGAGCTGCGCCCTTTCTCACTGGTTCTCTCTTCTGCCGTTTTCCGTAGGACTCTCTTCTCTGACCTGAGTCTCCTTTGGAACTCTGCAGGTTCTAGATC
+
CCCCCCBCFFFFGFGGGGGGGGHHGGGEHGHHHGGGGGGGGHHHHGGGGGGGHHHHHHHGGGGGGGGGGGGHHHHGGGGHGHHHHGGGGGDGGGHHHHGHHGHHHHGGHHGGGGGHHHHHHHHHHHGHHGGGGGHGHHFHHHHHHGGGGGGGGG?@DGGGGGGFFFFFFF0FFFBFFFFFFFFFFFFFFFFFFFFFFFEFFFFFBBFFFFFFFFEFFFFBFBFFFFFFFFFFFFFFFFFFFFFFFFFFFFB
@M05620:37:000000000-D9766:1:1101:16514:13185 1:N:0:58
GAGGCTGCTTTGGAAGAGCACACGGCTGAACTCCAGTCACATTCAGAAACCTCGTATGCCGTCTTCTGCTCGCAAAAAAAAACACCCCCTCCGCAGCTTGGCTGGGCCCTCTGTGAGTATCCAGCGTCGGCATCTGGGAGTTGGGGAGGAGTGAGGAGTTGGGTAAAGACCGTCCTAACCGTGGCGGGTTCTGGTAACTGATGGGGTGAGGAGGGTCTCTTTGGCTCCCACCAGTCCCCCTGTCTTGTCTA
+
A1AAAAF1@FBFEFGGGGF1F0BA0A0AFGFHBAB1DB1FGF21DBD1B0A0AA/B0A21A/AAAA2DF11B>/>E0//>//?/BE//>EFE<EE/BFB0<BCC/AC?BG/F12221?1FGH11?CC/<--><GF0=/..<<0/<-.--..=.0:99.FG0B?.0/000;/-;CEG00;F9BA---9;@FFFBBFFF/:BFFBF--B-AF-/9-@-;-BFFFE/BFFFF-AB--;FFFFB@-BFF/9;:B9
@M05620:37:000000000-D9766:1:1101:6819:13206 1:N:0:58
AGTGCCAGCTCTCAATCGCACAGGGGACCCAGGGCCTGGCCCCTCCATCCAGAAAACCTATGACCTCACCCGCTACCTGGAGCACCAACTCCGCAGCTTGGCTGGGACCTATGTGAGTATCCAGCGTAGGAATCTGGGAGTTGGGGAGGAGTGAGGAGTTGGGGAAAGACAGTCCTAACCGTGGAGGGTTCTGGTAAATGATGGGGTGAGGAGGGGCTCTTTGGCTCCCACCAGTCCCCCTGTCTGGTCTA
+
ABAAAFFFBFFFGGGGGGGGGGHHGGGGGGHHFGEGGGHHHHGHGGHHHHHHGHHHHGHHHHHHHHHHHHHGGEFGHHHHFGHGHHGGFHHHGGGGGHHHGHHGGGHHGHHHHHHHHHHHHHHHHGGGGGHHHHHHHHFGGHHHGGFDG.CHHDGHFGHGHGGGGDHHBGFHHHHHFFHHGEGGDGGGGGGGGGGGGGGGGGGGGGFFFFFFFFFFFFFFFFFFFFFFFFFFFFFFFFFFFFFFFFFFFF/
@M05620:37:000000000-D9766:1:1101:7712:13218 1:N:0:58
AGTGCCAGCTCTCAATCGCACAGGGGACCCAGGGCCTGGCCCCTCCATCCAGAAAACCTATGACCTCACCCGCTACCTGGAGCACCAACTCCGCAGCTTGGCTGGGACCTATGTGAGTATCCAGCGTAGGAATCTGGGAGTTGGGGAGGAGTGAGGAGTTGGGGAAAGACAGTCCTAACCGTGGAGGGTTCTGGTAAATGATGGGGTGAGGAGGGGCTCTTTGGCTCCCACCAGTCCCCCTGTCTGGTCTA
+
ABA?AFFFBFFFGEGGGGGGGGHHGGGGGGHHFGGGGGHHHHGHGGHGHHHHHHHHHGHGHHHHHHHHHHGGGEFGHGHH?GHHHHGAEHHHGGGGGHHHGHHGGGHHGHGHHHHHHHHHHHHHHGGGDDFHHHHHHHCGGHHHGGCFG?EHHFHHHGHHHHGGGGHHFHGHHHHHHHHHGGGGDEGGFGGGGGGGGGGGGGGGGGFFFFFFFFFFFFFFFFFFFFFFFFFFFFFFFFFFFFFFFFFFFFF
@M05620:37:000000000-D9766:1:1101:23589:13258 1:N:0:58
AGTGCCAGCTCTCAATCGCACAGGGGACCCAGGGCCTGGCCCCTCCATCCAGAAAACCTATGACCTCACCCGCTACCTGGAGCACCAACTCCGCAGCTTGGCTGGGACCTATGTGAGTATCCAGCGTAGGAATCTGGGAGTTGGGGAGGAGTGAGGAGTTGGGGAAAGACAGTCCTAACCGTGGAGGGTTCTGGTAAATGATGGTGTGAGGAGGGGCTCTTTGGCTCCCACCAGTCCCCCTGTCTGGTCTA
+
ABAAAFFFCFFFGGGGGGGGGGHHGGGGGGHHFGGGGGHHHHGHGGHHHHHHHHHHHGHHHHHHHHHHHHHGGFGGHHHHHHHHHHHHGHHGEGGGGHHHGGGGGGHHGHHHHHHHHHHHHHHHHGGGGGHHHHHHHHHGGHHHGGEGGGGHHHHHHGHHHHGGGGHHHHHHHHHHHHHHGGGGGGGGAFGGGGFGGGGGGGGGBFGFFFFFFFFFFFFFFFFFFFFFFFFFFFFFFFFFFFFFFFFFFFB
@M05620:37:000000000-D9766:1:1101:11079:13297 1:N:0:58
ACCACACCTTCTACAATGAGCTGCGTGTGGCTCCCGAGGAGCACCCCGTGCTGCTGACCGAGGCCCCCCTGAACCCCAAGGCCAACCGCTACCTCTTCTGGTGGCCGCCTCCCTCCTTCCTGGCCTCCCGGAGCTGCGCCCTTTCTCACTGGTTCTCTCTTCTGCCGTTTTCCGTAGGACTCTCTTCTCTGACCTGAGTCTCCTTTGGAACTCTGCAGGTTCTAGATCGGAAGAGCACACGTCTGAACTCC
+
DCDCCDDDFFFFGGGGGGGGGGHHGGGGHGHHHGGGGGGGGHHHHGGGGGGGHHGHHHHGGGGGGGGGGGGHHHHGGGGHGHHHHGGGGGGGHDHHHHHHHGHGHHGGGGGHGHHGHHHHHHHHHHHHGGGGGGHHHGGGGGHHHHHGGGGGGGGGGGGGGGGGGGGDGGGGGGGGGG9FFFFFFFFFFHFFFFFFFFFFFFFFFFFFFFFFFFFFFFFFFFFFFFFFFFFE?FFFFFFFFFFFFFFFFFF
@M05620:37:000000000-D9766:1:1101:20950:13301 1:N:0:58
ACCACACCTTCTACAATGAGCTGCGTGTGGCTCCCGAGGAGCACCCCGTGCTGCTGACCGAGGCCCCCCTGAACCCCAAGGCCAACCGCTCCCTCTTCTGGTGGCCGCCTCCCTCCTTCCTGGCCTCCCGGAGCTGCGCCCTTTCTCCCTGGTTCTCTATTCTGCCGTTTTCCGTAGGACTCTCTTCTCTGACCTGAGTCTCCTTTGGAACTCTGCCGGTTCTAGATCGGACGAGCACACGTCTGAACTCC
+
BBBCBABAFFFFGGGGGGFGGGHHGGGAFEGHHGGGGGGGDHHHHGGGEEGGHHHHHHHGGGGGGGGGGGEBHHHGGGGHGHHGHGGGGGGFGFFFHDFGH?GGGG//>EDGFHFCGHHHH10<GFFGCAC@@CCHHFCGGGHH;:C0=CFGGGGGGG0CC0=CFFFCEGGGG.CFFF:FFFFFFFFFFFF0FFFFFFFFFBBFFFFBF0BFFFF90;=;DFFFB0;BEB?-::;-BA:ABAEFF090;BF
@M05620:37:000000000-D9766:1:1101:18819:13306 1:N:0:58
ACCACACCTTCTACAATGAGCTGCGTGTGGCTCCCGAGGAGCACCCCGTGCTGCTGACCGAGGCCCCCCTGAACCCCAAGGCCAACCGCTACCTCTTCTGGTGGCCGCCTCCCTCCTTCCTGGCCTCCCGGAGCTGCGCCCTTTCTCCCTGGTTCTCTCTTCTGCCGTTTTCCGTAGGACTCTCTTCTCTGCCCTGAGTCTCCTTTGGACCTCTGCAGGTTCTAGATCGGAAGAGCACACGTCTGAACTCC
+
CCDDCCCCFFFFGGGGGGFGGGHHGGGGHGHHHGGGGGGGGHHHHGGGGGGGHHHHHHHGGGGGGGGGGGGHHHHGGGGHGHHHHGGGGGF/F?B?FFFDD?GFCF@C@EFHGFHGHGHHH10<GHHHCGGC<C<CCCGGGFFHFGH0FFBAFBFBFGEGF:FFFFA<EGGGGDF?AD:BBFFFFFFFFFH0FFFF/B<BFFFFFFF/F0<FFBFF0BF<<FFFF0<0B9....<FFFFF=BEFF<0:<FF
@M05620:37:000000000-D9766:1:1101:25855:13320 1:N:0:58
ACCACACCTTCTACAATGAGCTGCGTGTGGCTCCCGAGGAGCACCCCGTGCTGCTGACCGAGGCCCCCCTGAACCCCAAGGCCAACCGCTACCCCCTCTGGCGGTTGCCTCCCTCCTCCCTTGCCTCCCGGAGCTGCGCCCTTTCTCCCTGGTTCTCTATTCTGCCGTTTTCCTTATGCCTCTCTTCTCTGCCCTGAGTCTCCTTCGGACCTCTGCCGGTTCTAGCTCGGCCGAGCACACGTCTGTTCTCC
+
BBBBBBBBFFFFGGGGEGFFGFHHGEEEEAGFFFFEEGFGGHHHHGGGEEGGHHGHHHGGCGFGGEGGGGGGHFHGGGDHEEHHHGEE@DC>B0?/</22??>A</<>FGFCFGFGH0<EG0//<G<<.CC?@DHGHDCFGGGGFFFG9CFAFBF9BF0CB9FGFFGAEF.FFBF//;/;FFFFFFFFFFFFFFFFFFFFF/;9F/;.;@FFFFBF9B;;AEFFF/9/;-.;--;9BF.9D.9.A///;;F
@M05620:37:000000000-D9766:1:1101:18417:13330 1:N:0:58
ACCACACCTTCTACAATGAGCTGCGTGTGGCTCCCGAGGAGCACCCCGTGCTGCTGACCGAGGCCCCCCTGAACCCCAAGGCCAACCGCTACCTCTTCTGGTGGCCGCCTCCCTCCTTCCTGGCCTCCCGGAGCTGCGCCCTTTCTCACTGGTTCTCTCTTCTGCCGTTTTCCGTAGGACTCTCTTCTCTGACCTGAGTCTCCTTTGGAACTCTGCAGGTTCTAGATCGGAAGAGCACACGTCTGAACTCC
+
CCCCCCCCFFFFGGGGGGGGGGHHGGGGHGHHHGGGGGGGGHHHHGGGGGGGHHHHHHHGGGGGGGGGGGGHHHHGGGGHGHHHHGGGGGGGHHHHHHHHHHHGHHGGGGGHGHHGHHHHHHHHHHHHGGGGGGHGHGGGGGHHHHHFGGGGGGGGGGGGGGGGGGGGGGGGGGGGGGFFFFFFFFFFFFFFFFFFFFFFFFFFFFFFFFFFFFFFFFFFFFFFFFFFFFFFFFFFFFFFFFFFFFFFFFF
@M05620:37:000000000-D9766:1:1101:21272:13337 1:N:0:58
ACCACACCTTCTACAATGCGCTGCGTGTGGCTCCCGAGGAGCACCCCGTGCTGCTGACCGAGGCCCCCCTGAACCCCAAGGCCAACCGCGCGAAGATTGGTGAGTGGCCCGCTCCCTCTTCTGGTGGCCGCCTCCCTCCTTCCTGGCCTCCCGGCGCTGCGCCCTTTCTCACTGGTTCTCTCTTCTGCCGTTTTCCGTAGGACTCTCTTCTCTGACCTGAGTCTCCTTTGGCACTCTGCAGGTTCTCGATC
+
AAAAAAA>CFFFGFGGBG1AE0EAE0A0A0FGCAFA/EEGGHHHHGG/AAEGHHGCHHH//>EGG/EEG@E0GFHGGG?HACGHHG<<BC</<@//<??FGA1>FG.FG<-A@C<<G<CGGHDGHHGE:A@?CGGGGG.CFGGGGF?GG?FGG-9@-@@-9-;;@BBB/BBFFB-;BFFFFFFFFFFBB;:AFF;BAB-;ABFF/99FFFFFFF/9;BF9-B;BBFF/;B//;BFF/;F/;AAFFF/;/BA
@M05620:37:000000000-D9766:1:1101:15317:13347 1:N:0:58
ACCACACCTTCTACAATGAGCTGCGTGTGGCTCCCGAGGAGCACCCCGTGCTGCTGACCGAGGCCCCCCTGAACCCCAAGGCCAACCGCTACCTCTTCTGGTGGCCGCCTCCCTCCTTCCTGGCCTCCCGGAGCTGCGCCCTTTCTCCCTGGTTCTCTCTTCTGCCGTTTTCCGTAGGACTCTCTTCTCTGACCTGAGTCTCCTTTGGAACTCTGCAGGTTCTAGATCGGAAGAGCACACGTCTGAACTCC
+
BBBBBAABFFFFGGGGFGGGGFHHGEEAAEGHHGGGDEFEEHHHHGGGEAGGHGFHHHFEGGGGGEGGGCEGHHHGGFGHGGHHHGGGGGGGF1B11BFFH10?0<@@DGGEFH<C0GHHF10<FBGHAA-@CGHHBCCGCGHHHGH09BF?FFBBFFG0C;BFFGG.99ABF?B?ADBBF//BFBFFBB9/9/9BFFFFF/://BBFFFFFFEF//;A9FFF9F99;AD9...ABFFFFBAA.9//;/BF
@M05620:37:000000000-D9766:1:1101:18413:13348 1:N:0:58
ACCACACCTTCTACAATGAGCTGCGTGTTGCTCCCGCGGAGCACCCCGTGCTTCTGACCGAGTCCCCCCTGAACCCCAAGGCCAACCGCTACCTCTTCTGGTGGCCGCCTCCCTCCTTCCTGGCCTCCCGGAGCTGCGCCCTTTCTCACTGGTTCTCTCTTCTGCCGTTTTCCGTAGGACTCTCTTCTCTGACCTGAGTCTCCTTTGGAACTCTGCAGGTTCTAGATCGGAAGAGCACACGTCTGAACTCC
+
AAAAA11>CFB1A3ADG1FEA1ABAEAE00DBFGEA0AE//AAGHGCEEEEF11EGB1EE?/?BBB/?EEFFGFGEFEFHEAGFHFA/CC@CGFHH???F1F???G>>CCEHAGHFFHHHF>FH<F<CE<<@@CHHH@AC?@GFGFC;CFBBBGFC0;B;CFFBFGGG?BFGEBCFC-9BFFFFFFFFFFF9;:FFBFFBFFFFFFFEB:;BFFFF/9-;//9//;B;E??-;F;BBAB9>--:;BFF/BB
@M05620:37:000000000-D9766:1:1101:14522:13372 1:N:0:58
AGTGCCAGCTCTCAATCGCACAGGGGACCCAGGGCCTGGCCCCTCCATCCAGAAAACCTATGACCTCACCCGCTACCTGGAGCACCAACTCCGCAGCTTGGCTGGGACCTATGTGAGTATCCAGCGTAGGAATCTGGGAGTTGGGGAGGAGTGAGGAGTTGGGGAAAGACAGTCCTAACCGTGGAGGGCTCTGGTAAATGATGGGGTGAGGAGGGGCTCTTTGGCTCCCACCAGTCCCCCTGTCTGGTCTA
+
BBBCBFFFCFFFGGGGGGGGGGHHGGGGGGGHGGGGGGHHHHGHGGHHHHHHGHGHHGHHHHHHHHHHHHHGGGGGHHHHHHHHHHHHGHHHGGGGGHHHGHHGGGHHGHHHHHHHHHGHHHHHHCEDCDBHHFGHGHGGGHHHGGGGGFGGHGHHGGGHHHGGGGHHHHGHHHHHGHHHGEEGGGGG.=.BGGCFFGGFFFGGGGFFFFFFFFFAFFEFFFFBFFFFFFFFEFFFFFFFFEFFFFFFFF0
@M05620:37:000000000-D9766:1:1101:10792:13377 1:N:0:58
ACCACACCTTCTACAATAAGCTGCGTGTGGCTCCCGAGGAGCACCCCGTGCTGCTGACCGAGGCCCCCCTGAACCCCAAGGCCAACCGCTACCTCTTCTGGTGGCCGCCTCCCTCCTTCCTGGCCTCCCGGAGCTGCGCCCTTTCTCACTGGTTCTCTCTTCTGCCGTTTTCCGTAGGACTCTCTTCTCTGACCTGAGTCTCCTTTGGAACTCTGCAGGTTCTAGATCGGAAGAGCACACGTCTGAACTCC
+
BBBBBBBBFFFFGGGGGFGGGGHHGGGFHFHHHGGGGGGGGHHHHGGGGGGGHHHHHHHGGGGGGGGGGGGHHHHGGGGHGHHHHGGGGGGGHHHHHHHHHHHGHHGGGGGHGHHGHHHHHHHHHHHHGGGGGGHHHGGGGGHHHHHFGGGGGGGGGGGGGGGGGGGGGGGGGGGGGFBFFFFFFFFFFFFFFFFFFFFFFFFFFFFFFFFFFFFFFFFFFFFFFFFFFFF?.FFFFFFFFFFFFFFFFFF
@M05620:37:000000000-D9766:1:1101:8560:13382 1:N:0:58
ACCACACCTTCTACAATGAGCTGCGTGTGGCTCCCGAGGAGCACCCCGTGCTGCTGACCGAGGCCCCCCTGAACCCCAAGGCCAACCGCTACCTCTTCTGGTGGCCGCCTCCCTCCTTCCTGGCCTCCCGGAGCTGCGCCCTTTCTCCCTGGTTCTCTCTTCTGCCGTTTTCCTTAGGCCTCTCTTCTCTGCCCTGAGTCTCCTTTGGACCTCTGCCGGTTCTAGATCGGCCGCGCACACGTCTGAACTCC
+
CCCCCCCCFFFFGGGGGGGGGGHHG2EAFE2BFFGGGGGFEHHHHGGGGGGGHHHHHHHFE@EGGGGGGGGGHHHGGGGHGHHHHGGGGGF/B222BB2>F2<???C@DDEHGHHGHHHHFG0>GGGHCFGADCFFGAGGGGHHFHH0FFFGGGGGGFFGGGGGGGGDGFGGG0B0:FBBBFFFFFFFFFFBFFFF;;FFFFFFFFF/9BFFFF0B0@F;AEF;90;FFD-9=-;;DFFFFFFBFBBFBFF
@M05620:37:000000000-D9766:1:1101:11551:13389 1:N:0:58
ACCACACCTTCTACAATGAGCTGCGTGTGGCTCCCGAGGAGCACCCCGTGCTGCTGACCGAGGCCCCCCTGAACCCCAAGGCCAACCGCTACCTCTTCTGGTGGCCGCCTCCCTCCTTCCTGGCCTCCCGGAGCTGCGCCCTTTCTCACTGGTTCTCTCTTCTGCCGTTTTCCGTAGGACTCTCTTCTCTGACCTGAGTCTCCTTTGGAACTCTGCAGGTTCTAGATAGGAAGAGCACACGTCTGAACTCC
+
CCCCCCBCFFFFGGGGGGGGGGHHGGGGHGHGHGGGGGGGGHHHHGGGGGGGHHHHHHHGGGGGGGGGGGGHHHHGGGGHGHHHHGGGGGGGHHHHHHHHHHHGHHGGGGGHGHHGHHHHHHHHHHHHGDFGGGHHHGGGGGHHHHHGGGGGGGGGGGGGGGGGGGGGGGGGGGFGGGFFFFFFFFFFFFFFFFFFFFFFFFFFFFFFBFFFFFFFFFFFFFFFFFFFFFFFFFFFFFFFFFFFFFFFFFF
@M05620:37:000000000-D9766:1:1101:24181:13396 1:N:0:58
ACCACACCTTCTACAATGAGCTGCGTGTGGCTCCCGAGGAGCACCCCGTGCTGCTGACCGAGGCCCCCCTGAACCCCAAGGCCAACCGCGAGAAGATTGGTGAGTGGCCCGCTACCTCTTCTGGTGGCCGCCTCCCTCCTTCCTGGCCTCCCGGAGCTGCGCCCTTTCTCACTGGTTCTCTCTTCTGCCGTTTTCCGTAGGACTCTCTTCTCTGACCTGAGTCTCCTTTGGAACTCTGCAGGTTCTAGATC
+
BCCBBBCCFFFFGGGGGGGGGGHHGGGEHGHHHGGGGGGGGHHHHGGGGGGGHHHHHHHGGGGGGGGGGGGHFHHGGGGHGHHHHGGGGGGGGGHHHHHHHGDGHFFFHHGGGCGHHHHHHHHHDGGHHGGGGGHGHHGHHHHHHHGGGGGGGG-ACGGGGGGFFFFFFFFFFFFFFFFFFFFFFFFFFFADFFFFFFFFFFFFFFFFFFFFFFEFFFFFFFFFFFFFFFF0FFFFFFFFFFFFFFFFFFF
@M05620:37:000000000-D9766:1:1101:17137:13401 1:N:0:58
AGTGCCAGCTCTCAATGCACAGGGGACCCAGGGCCTGGCCCCTCCATCCAGAAAACCTATGACCTCACCCGCTACCTGGAGCACCAACTCCGCAGCTTGGCTGGGACCTATGTGAGTATCCAGCGTAGGAATCTGGGAGTTGGGGAGGAGTGAGGAGTTGGGGAAAGACAGTCCTAACCGTGGAGGGTTCTGGTAAATGATGGGGTGAGGAGGTGCTCTTTGGCTCCCACCAGTCCCCCTGTCTGGTCTAT
+
BCABBFFFCFFFGGGGGGGGGGHGGGGGGHHGGGGGGHGHHGHGGHHHHHHHHHHHGHHGGFHHHHHHHHGGGGGHHHHGHHHHHHHGHHHGGGGGHHHGHHGGGHHGHHHHHHHHHGHHHHHHGGDGGHHHHHHHHFGGHHHGGFGGGGHHHHHFGHHHHGGEEHHHHHHHHHGHHHHGGHGGGGGCFFGGGGFFGGGGGGGGGGDFFFFFFDEFFFFFFFFFFFFFFFFFFFFFFFFFFFFFFFFFFFF
@M05620:37:000000000-D9766:1:1101:14448:13411 1:N:0:58
ACCACACCTTCTACAATGAGCTGTGTGTGGCTCCCGAGGAGCACCCCGTGCTGCTGACCGAGGCCCCCCTGAACCCCAAGGCCAACCGCGAGAAGATTGGTGAGTGGCCCGCTACCTCTTCTGGTGGCCGCCTCCCTCCTTCCTGGCCTCCCGGAGCTGCGCCCTTTCTCACTGGTTCTCTCTTCTGCCGTTTTCCGTAGGACTCTCTTCTCTGACCTGAGTCTCCTTTGGAACTCTGCAGGTTCTAGATC
+
DDDCCCCCFFFFGGGGGGGGGGHHHHHHHGHHHGGGGGGGGHHHHGGGGGGGHHHHHHHGGGGGGGGGGGGHHHHGGGGHGHHHHGGGGGGGGGHHHHHHHGHHHHGGHHGGGGGHHHHHHHHHGHGHHGGGGGHGHHGHHHHHHHHHHHGGGGGGGGGGGGGGGGFFFFFFFFFFFFFFFFFFFFFFFFFFFFFFFFFFFFFFFFFFFFFFHFFFFFFFFFFFFFFFFFFFFFFFFFFFFFFFFFFFFFE
@M05620:37:000000000-D9766:1:1101:17972:13432 1:N:0:58
ACCACACCTTCTACAATGAGCTGCGTGTGGCTCCCGAGGAGCACCCCGTGCTGCTGACCGAGGCCCCCCTGAACCCCAAGGCCAACCGCTACCTCTTCTGGTGGCCGCCTCCCTCCTTCCTGGCCTCCCGGAGCTGCGCCCTTTCTCACTGGTTCTCTCTTCTGCCGTTTTCCGTAGAACTCTCTTCCCTTACCTGGGTCTCCTTTGGAACTCTCCAGTTTCTAGATCGGAAGACCAAAGGCTTGAACTCC
+
ABAAAAAAFFFFGGGGGGGFGGHHGGGGGFGHHGGGFGGF?G2GHGGGGGGGDGHHHHHGEGCFGGGGGGGGFHHGGGGHGHHHHGGGGGGGGHHHHHHHFHGDGHDGGGGHGHHGHHHHHHHGHHHHGDCGGGHHHGCGGGHGHHFFGGGG;BFGGGGGGGGFGGGEFGGGGGFGG.;9//99B9B/.//;BB//..99.B/BF/9/;B//9//999/B/////9;/;.DA../...;/../9-;BFBFB
@M05620:37:000000000-D9766:1:1101:9330:13500 1:N:0:58
AGTGCCAGCTCTCAATCGCACAGGGGACCCAGGGCCTGGCCCCTCCATCCAGAAAACCTATGACCTCACCCGCTACCTGGAGCACCAACTCCGCAGCTTGGCTGGGACCTATGTGAGTATCCAGCGTAGGAATCTGGGAGTTGGGGAGGAGTGAGGAGTTGGGGAAAGACAGTCCTAACCGTGGAGGGTTCTGGTAAATGATGGGGTGAGGAGGGGCTCTTTGGCTCCCACCAGTCCCCCTGTCTGGTCTA
+
AA>AAFFFBFFFGGGGGGGGGGHHGGGGGGHHCEEGGGHHHHGHGGHHHHHHHHHHHGHGHHHHHHHHHHHGGEEGHHHHEGHHHHFFEHHGGGGGGHHHGHHGGGHHGHHHHHHHHHHHHGHHHGGGGFHHHHHHHHFGEHGHGGFCFGGHHHHHGGHHHHGGGGHHHHGHHHHHHFGHGGGGGGGGGGGGGGGGGGGGGGGGGGFFFFFFFFFFFFFFFFFFFFFFFFFFFFFFFFFFFFFFFFFFFFF
@M05620:37:000000000-D9766:1:1101:27738:13507 1:N:0:58
GAGGCTGCTTTGGAAGAAACTCATAAATTACTGCAACAGTTCCCCATGAACCTGGAAAAGAATCTTGCCTGGATTACAAAACCTGAAACAACTGCCAAGGTGCGAAGACAGATACCTCTTATGGAAACCCCCTCACAACTTCCTAGCCTCCCAGAACACCGCCCTTTATCACTGGTTCTATCTTCTGCCGTTTTCCGTAGGACTCTCTTCGCTGACATGAGTCTCCTTTTGAACTCTGCAGGTTCTAGATC
+
1A11>>BAFF3FABFA1AE1A113331D311DDDH1FC012D2BB00B11BB0BF0BAFF/0BBA221BF1/0111AF1100BAB011B0FGECGHB1/BGC1>//>/0000B@1B1B>F12BF111BF//EE/GH11/1BB1D211B1@F?0<?0<00?>A/>A0<FG1=GDGF=>>111>=00DDG0<<<CEGH.;:..<C/C00<0<.;.;.;0000;0000;;;00;A0B90;00C/.;;=/;/;9B
@M05620:37:000000000-D9766:1:1101:25624:13508 1:N:0:58
ACCACACCTTCTACAATGAGCTGCGTGTGGCTCCCGAGGAGCACCCCGTGCTGCTGACCGAGGCCCCCCTGAACCCCAAGGCCAACCGCGAGAAGATTGGTGAGTGGCCCGCTCCCTATTCTGGTGGCCGCCTCCCTCCTTCCTGGCCTCCCGGCGCTGAGCCCTTTCTCACTGTTTCTCTCTTCTGCCGTTTTCCGTCGGACTCTCTTCTCTGCCCTGAGTCTCCTGTGTCACTCTGCCGGTTCTTGCTC
+
AAA1A@AAFFFFFGGFBG11B1BAEBEEH0GHCFGEEEGCGHHHHGGEEEFGHHHFFHHG@EGGG/EGGGG0G1FFGGCHAAHHFGG/CC<><ACGGHDA??1GGHGEH<AC<-CFH1>DGH0<D/CG<C?CGCGGGHCGHHHHHC.F09CFB?-A?GG-AB/;9BFFEBBBF///:9BBFFFFFF//;;;AFF;BF/:@?-@9//;BFFFFFF//;999;BFFBBB/;9//;/BB;;//9;;-AF/;/9B
@M05620:37:000000000-D9766:1:1101:4499:13510 1:N:0:58
AGTGCCAGCTCTCAATCGCACAGGGGACCCAGGGCCTGGCCCCTCCATCCAGAAAACCTATGACCTCACCCGCTACCTGGAGCACCAACTCCGCAGCTTGGCTGGGACCTATGTGAGTATCCAGCGTAGGAATCTGGGGGTTGGGGAGGCGTGAGGAGTTGGGGAAAGACCGTCCTAACCGTGGAGGGTTCTGGTAAATGATGGGGTGAGGAGGGGCTCTTTGGCTCCCACCAGTCCCCCTGTCTGGTCTA
+
AA>AADFFBFFFFFGFGGFEE2FEFGFG2EHHGGGGCFHHHHGHGGHHFFHFBGFFGGBFHFFHHHHHHHHGGGGGHHGHHHHHFGHHGFGHGGGGCHHHGHGFEEHHGHBHFDGFHHHHHHHHGGGGDG2>2@GHHE/><@--DC.<C.:EGGF.:;:GHGA?E.9.;C/;.;9EFFGGCFFF.EFFAF.BFFFFFFFFFFFFFFFFF..9.:BCFFFFFFFFFFFFFFFFEF/FFFF?FEBFFBBFFFB
@M05620:37:000000000-D9766:1:1101:24199:13512 1:N:0:58
ACCACACCTTCTACAATGAGCTGCGTGTGGCTCCCGAGGAGCACCCCGTGCTGCTGACCGAGGCCCCCCTGAACCCCAAGGCCAACCGCGACATCTTCTGGTTGCCGCCTCCCTCCCTCCCGGCCTCCCGGAGCTGCGCCCTTGCTCACTGGCTCTCTCTTCTGCCGCCTTCCGCAGTACTCTCTTCTCTGACCTTAGTCTCCTTTGGAATCCTGCATGTTCTACATCGGAATAGCACATGTGTGAACTCC
+
AAAAAAAAFFFFGGGB3FDDFFHFGEEE00BGEFGC0EG/AFFGHGGGE/EFBGHGHHFGEE?EGEGGGGGCGEHGGGGHECHGHGFCG@C///<1??>1111??<>C/E..><F..>0<.<---.<<;:;--;::C--9AG//90;CB0;/.;B/90;C0CFFG09--;9/9A-9-999B////9;:////;;////;99B////;//;/99;F/B9B//BF///BF--;--99/;/9//;/9-:9:FF/
@M05620:37:000000000-D9766:1:1101:13040:13540 1:N:0:58
ACCACACCTTCTACAATGAGCTGCGTGTGGCTCCCGAGGAGCACCCCGTGCTGCTGACCGAGGCCCCCCTGAACCCCAAGGCCAACCGCGAGAAGATTGGTGAGTGGCCCGCTACCTCTTCTGGTGGCCGCCTCCCTCCTTCCTGGCCTCCCGGAGCTGCGCCCTTTCTCACTGGTTCTCTCTTCTGCCGTTTTCCGTAGGACTCTCTTCTCTGACCTGAGTCTCCTTTGGAACTCTGCAGGTTCTAGATC
+
BBBABBBBFFFFGGGGGGGGGGHHGFGEHGHHFGGGGGGGGHHHHGGG1EGGHHHHHHHGGGGGGGGGGGGHHHHGGGGHAHHHHGGCGGGGGGHHHHHHHGHHHGGGHHGGGGGHHGHHHHHGGHGHHGGGGGHGHHGHHHHHHHGGGGGGGCGGGGGGGGGFFFFBFFFFFFFFFBBBFFFFFFFFFBADFFFFFBFDFFF/BBFFFFFFFFFFFFFFFFFFFFFFFFFFFFFFFFFFFFFFFFFFF//
@M05620:37:000000000-D9766:1:1101:12103:13601 1:N:0:58
ACCACACCTTCTACAATGAGCTGCGTGTGGCTCCCGAGGAGCACCCCGTGCTGCTGACCGAGGCCCCCCTGAACCCCAAGGCCAACCGCTACCTCTTCTGGTGGCCGCCTCCCTCCTTCCTGGCCTCCCGGAGCTGCGCCCTTTCTCACTGGTTCTCTCTTCTGCCGTTTTCCGTAGGACTCTCTTCTCTGACCTGAGTCTCCTTTGGAACTCTGCAGGTTCTAGATCGGAAGAGCACACGTCTGAACTCC
+
CCDDCDBCFFFFGGGGGGGGGGHHGGGEHGGGHGGGGGGGGHHHHGGGEGGGHHHHGHHGGGGGGGGGGGGHHHHGGGGHGHHHHGGGGGG<FGHHHHHHHHHGHHGGGGGHGHHGHHHHHHHHHHHHGGGFGGHHHDGGGGHHGHHGGGGGGGGGGGGGGGGGGGGGGGGGGGGGGGFFFFFFFFFFFFFHHFFF/FFFFFFFFFFFB0FFFFFFFFFBFFFFFFFFFFFFFFFFFFFFFFFFFFFFFFF
@M05620:37:000000000-D9766:1:1101:10915:13638 1:N:0:58
GAGGCTGCTTTGGAAGAAACTGACAAGCCAGGGACAAAAGATCGGAAGAGCACACGTCTGAACTCCAGTCACATTCAGAAATCTCGTATGCCGTCTTCTGCTTGAAAAAAAAAAACATCACACTCATCAACGTCTATTCTTTTTTGCTTCATTCTACGTAGTTGCCCTCCCTTCCTCCCCGTTCCTTATTCGGGTCCCGGCTTTGTGTCTTCATCTCTCATTTTCTCCCCCCCGTCCCCCTTTCTGTTCTT
+
BBBBBAFBFFFFGCGGGGGGGGGFGFHGGHFFEAFGHGHHGHHHGBFG2FGHHHHGHHHGGHHHHHHHHHHHHHHHHHHHHHFFFFFEHHHHGEFHGHHHHHHHGHHHHGGGGGB//<2222@2222222</?/0/11111?11--1111111>11=..0..<0=<0/..:/:CC00;;.-.://000;09/..;-..--:;-/09//;//;//9;/;//9/;//9/9/.D--;9.:A?.9.99//9////
@M05620:37:000000000-D9766:1:1101:13143:13642 1:N:0:58
ACCACACCTTCTACAATGAGCTGCGTGTGGCTCCCGAGGAGCACCCCGTGCTGCTGACCGAGGCCCCCCTGAACCCCAAGGCCAACCGCTACCTCTTCTGGTGGCCGCCTCCCTCCTTCCTGGCCTCCCGGAGCTGCGCCCTTTCTCACTGGTTCTCTCTTCTGCCGTTTTCCGTAGGACTCTCTTCTCTGACCTGAGTCTCCTTTGGAACTCTGCAGGTTCTAGATCGGAAGAGCACACGTCTGAACTCC
+
DCDDDDCCFFFFGGGGGGGGGGHHGFGGHGHHHGGGGGGGGHHHHGGGGGGGHHHHHHHGGGGGGGGGGGGHHHHGGGGHGHHHHGGGGGGGHHHHHHHHHHHGHHGGGGGHGHHGHGHHHHHHHHHHGGGGGGHHHGGGGGHHHHHGGGGGGGGGGGGGGGGGGGGGGGGGGGFGGGFFFFFFFFFFFHFFFFHFFFFFFFFFFFFFFFFFFHHFHFFFFFFFFFFFFFFFFFFFFFFFFFFFFFFFFFF
@M05620:37:000000000-D9766:1:1101:18890:13668 1:N:0:58
AGTGCCAGCTCTCAATCGCACAGGGGACCCAGGGCCTGGCCCCTCCATCCAGAAAACCTATGACCTCACCCGCTACCTGGAGCACCAACTCCGCAGCTTGGCTGGGACCTATGTGAGTATCCAGCGTAGGAATCTGGGAGTTGGGGAGGAGTGAGGAGTTGGGGAAAGACAGTCCTAACCGTGGAGGGTTCTGGTAAATGATGGGGTGAGGAGGGGCTCTTTGGCTCCCACCAGTCCCCCTGTCTGGTCTA
+
A>AAAFFFBFFFGGGGGGGFGFHEFGGGGGAGGGGGFFHHGHGCEEGFHH3GF3AGHGFBGHHHHHHFHGHGGEGGHGHGEGHHHHFHGHHHGGGGGHHHGHHGGGHHGHHHFGHHHFHHHHBGHF?DFGHHFHHFDGGGGFHFGGGCGGGGCGGFFGHHFHGCGG.CGHHFGHFCHGHHGGGGDEGGGGG0FBFFFFFFGGGGGGD@E?FFFFDFDDEFFFFFFFFFFFFFFFFFFFFFFEFFFFFFFFB
@M05620:37:000000000-D9766:1:1101:21158:13706 1:N:0:58
ACCACACCTTCTACAATGCGCTGCGTGTGGCTCCCGAGGAGCACCCCTTGCTGCTGACCGAGGCCCCCCTGAACCCCAAGGCCAACCGCGCGAAGATTGGTGAGTGGCCCGCTCCCTCTTCTGGTGGCCGCCTCCCTCCTTCCTGGCCTCCCGGCGCTGCGCCCTTTCTCACTGGTTCTCTCTTCTGCCGTTTTCCGTAGGACTCTCTTCTCTGACCTGAGTCTCCTGTGTAACTCTGCAGGTTCTTGATC
+
BBBABAB>>CFFGGGCGG4AEEGFGFF2AEGHHAFE?EEEEHHHHGG1AFGHGHHHHHG>EEGGGGGGGGEHHHHGGGGHGHHHHGGGGGBDDGDDGHHHHE1GGGFFGFDGG-<<G<GHHHFHHHGGHGGGGGHGGGGGGGGGGGGGGGGGD@-ABBBDB-ABBFFBFFBFFFBBBFFFFFFFFFFFF;;9BEBFDF.9DFFFFFFFFFFFFF9:BFFFFFFFFFF/;B/9:;9FF/;/;AAFFF/B//B
@M05620:37:000000000-D9766:1:1101:12015:13706 1:N:0:58
ACCACACCTTCTACAATGAGCTGCGTGTGGCTCCCGAGGAGCACCCCGTGCTGCTGACCGAGGCCCCCCTGAACCCCAAGGCCAACCGCGAGAAGATTGGTGAGTGGCCCGCTACCTCTTCTGGTGGCCGCCTCCCTCCTTCCTGGCCTCCCGGAGCTGCGCCCTTTCTCACTGGTTCTCTCTTCTGCCGTTTTCCGTAGGACTCTCTTCTCTGACCTGAGTCTCCTTTGGAACTCTGCAGGTTCTAGATC
+
DCDDDDCDFFFFGGGGGGGGGGHHGGGFHGHHHGGGGGGGGHHHHGGGGGGGHHHHGHHGGGGGGGGGGGGHGHHGGGGHGHHHHGGGGGGGGGHHHHHHHGHHHHGGHHGGGGGHHHHHHHHHHHGHHGGGGGHGHHGHHHHHHHGGGGGGGGGGGGGGGGGFFFFFFFFFFFFFFFFFFFFFHHHFFDDFFFFFFFFFFFFFFFFFHHHFHHFFFHFFFHHHFFFFFHFFFFFFFHFFFFFFFFFFFFF
@M05620:37:000000000-D9766:1:1101:17284:13707 1:N:0:58
ACCACACCTTCTACAATGAGCTGCGTGTGGCTCCCGAGGAGCACCCCGTGCTGCTGACCGAGGCCCCCCTGAACCCCAAGGCCAACCGCTACCTCTTCTGGTGGCCGCCTCCCTCCTTCCTGGCCTCCCGGAGCTGCGCCCTTTCTCACTGGTTCTCTCTTCTGCCGTTTTCCGTAGGACTCTCTTCTCTGACCTGAGTCTCCTTTGGAACTCTGCAGGTTCTAGATCGGAAGAGCACACGTCTGAACTCC
+
DDCCCCCCFFFFGGGGGGGGGGHHGEGEFFHHHGGGGGGGGHHHHGGGEFGGHHHHHHHGGGGGGGGGGGGHHHHGGGGHGHHHHGGGGGGGHGHHHHHHHGHGHGFGGGGHGHHGHHHHHHHHHHHHEGGGGGHHHGGGGGHHHHHBGGGGGGGGGGGGGGGGGGGGGGGGGGGGGGFFFFFFFHHHFFFFFFFFFFFFFFFFFFFFFFFFFFFFFFFFFFFFFBFFFFF..:FFFFFFFFFFFFFFFFF
@M05620:37:000000000-D9766:1:1101:6807:13707 1:N:0:58
ACCACACCTTCTACAATGAGCTGCGTGTGGCTCCCGAGGAGCACCCCGTGCTGCTGACCGAGGCCCCCCTGAACCCCAAGGCCAACCGCGAGAAGATTGGAGAGTGGCCCGATCCCTCTTCTGGTGGCCGCCTCCCTCCTTCCTCGCCTCCCGGCGCTGCGCCCTTTCTCCCTACTTCTCTCTTCTTCCGTTTTCCGTCGGACTCTTTTCTCTGCCCTGAGTCTCCTTTGGCACTCTGCCGGATCTAGCTC
+
BCCCCCCCFFFFGFGGGGGGGGHHGGGGHGHHHGGGGGGGGHHHHGGGGGGGHHHGHHHGGGGGGGGGGGGGHHHGGGGHGGHHHGGGGGGGGGHBHH2F2F2CG1/C0F/--->>1<0>1D000<.<A-<A:ECE/CACCC/<C.-<.=C..<----CD-DD=-/<::BFB/0.00BFF000<BF0:0<:B/A00<0.--<BF/000<FF:0000.0:</<:0BBF0::/<<</:00<0<--9<FB00:0
@M05620:37:000000000-D9766:1:1101:19664:13719 1:N:0:58
AGTGCCAGCTCTCAATCGCACAGGGGACCCAGGGCCTGGCCCCTCCATCCAGAAAACCTATGACCTCACCCGCTACCTGGAGCACCAACTCCGCAGCTTGGCTGGGACCTATGTGAGTATCCAGCGTAGGAATCTGGGAGTTGGGGAGGAGTGAGGAGTTGGGGAAAGACAGTCCTAACCGTGGAGGGTTCTGGTAAATGATGGGGTGAGGAGGGGCTCTTTGGCTCCCACCAGTCCCCCTGTCTGGTCTA
+
BCABCFFFCFFFGGGGGGGGGGHHGGGGGGHHGGGGGGHHHHGHGGHHHHHHHHHHHGHHHHHHHHHHHHHGGGGGHHHHHHHHHHHHGHHHGGGGGHHHGHHGGGHHGHHHHHHHHHHHHHHHHGEGGGHHHHHHHHHGGHHHGGGGGGGHHHHHHGHHHHGGGGHHHHHHHHHHHHHHGGGGGGGGDGGGGGGGGGGGGGGGGGFFFFFFFFFFFFFFFFFFFFFFFFFFFFFFFFFFFFFFFFFFFFF
@M05620:37:000000000-D9766:1:1101:20853:13726 1:N:0:58
ACCACACCTTCTACAATGAGCTGCGTGTGGCTCCCGAGGAGCACCCCGTGCTGCTGACCGAGGCCCCCCTGAACCCCAAGGCCAACCGCGAGAAGATTGGTGAGTGGCCCGCTACCTCTTCTGGTGGCCGCCTCCCTCCTTCCTGGCCTCCCGGCGCTGCGCCCTTTCTCACTGGTTCTCTCTTCTGCCGTTTTCCGTAGGACTCTCTTCTCTGACCTGAGTCTCCTTTGGAACTCTGCAGGTTCTAGATC
+
CCDDCCCCFFFFGGGGGGGGGGHHGEGEGGHGHGGGGGGGGHGHHGGGGGGGHHHHFGHGGGGGGGGGGGGHFHHGGGGHGHHHHGGGGGBDDGHHHHHHFFFHHHGGHGGGG-CGHHHHHGHHHHGHGGGGGGHGHHGHHHHHHHGGGGGGGG-ADGGFFFFFFFFFFFFFFFFBFFFFFFFHHFFFF@AAFFFFFFFFFFFFFFFFFFFFFF9FFFFFFFFFFFFBFFB0BFFFFFF0BFFFFF0;:BB
@M05620:37:000000000-D9766:1:1101:18050:13740 1:N:0:58
ACCACACCTTCTACAATGAGCTGCGTGTGGCTCCCGAGGAGCACCCCGTGCTGCTGACCGAGGCCCCCCTGAACCCCAAGGCCAACCGCTACCTCTTCTGGTGGCCGCCTCCCTCCTTCCTGGCCTCCCGGAGCTGCGCCCTTTCTCACTGGTTCTCTCTTCTGCCGTTTTCCGTAGGACTCTCTTCTCTGACCTGAGTCTCCTTTGGAACTCTGCAGGTTCTAGATCGGAAGAGCACACGTCTGAACTCC
+
BBBBBBBBFFFFGGGGGGGGGGHHGFGEHGHHHGGGGGGGGHHHHGGGEGGGHHHHHHHGGGGGGGGGGGGHHHHGGGGHGHHHHGGGGGGGHGHHHHHHHHGGHHGGGGGHGHHGHHHHHHHHHHHHGGGGGGHGHGFGGGHHHHHGGGGGGGGGGGGGGGGGGGGGGGGGGGGGGGFFFFFFFFFFFFFFFFFFFFFFFFFFFFFFFFFFFFFFFFFFFFFFFFFFFFFFFFFFFFFFFFFFFFFFFFF
@M05620:37:000000000-D9766:1:1101:25470:13749 1:N:0:58
ACCACACCTTCTACAATGCGCTGCGTGTGGCTCCCGAGGAGCACCCCTTGCTGCTGACCGAGGCCCCCCTGAACCCCAAGGCCAACCGCGCGAAGATTGGTGAGTGGCCCGCTCCCTCTTCTGGTGGCCGCCTCCCTCCTTCCTGGCCTCCCGGCGCTGCGCCCTTTCTCACTGGTTCTCTCTTCTGCCGTTTTCCGTAGGACTCTCTTCTCTGACCTGAGTCTCCTGTGTAACTCTGCAGGTTCTAGATC
+
[truncated: 1,207,716 more chars]
