# Supplementary material for: Fast but not furious: a streamlined selection method for genome-edited cells
Source: Life Sci Alliance. 2021 Apr 26;4(6):e202101051. doi: 10.26508/lsa.202101051 (PMC8127327; doi:10.26508/lsa.202101051)
Supplement: Supplementary file 1 [file LSA-2021-01051_Supplemental_Data_1.zip › SANGER and Deep Sequencing/ACTB/59_S59_L001_R1_001.fastq]

@M05620:37:000000000-D9766:1:1101:19580:1907 1:N:0:59
TAGGCTGCTTTGGAAGAAACTCACAGGTCACTGACACAGGATCCGCCGTGCACATGTCCGTTCCCTCCCTGCCTTACAGTATCTCCCCCGCCTTCCCCTGCTTCTTTTCATGCCCTTCTCCTATCCGACTCCCCGTTCGTCCCCTCGCTGCTTACCCCCTGGCCAGTCATTCCGTCATTTCCTCTTTCTCCCTCTTGTGTATCCTATTGCCCCCTTCTCAGCCTTTTTACTTTTCACTTACCAGCCCTTTT
+
1>AAAFFAFFFFG1GG1C1GGGHFF1011B1AD1BG1C0001B00B/A//B/11112D2A/B00A10//A1/B111B11222D@210/?//>/>B00BB//F11111122221101001<1112B0///>?B/?//0</?///?0///?..>11<<0<-<...</.CDD0==0/0:.:GG0:0;<C;0000::;GF0;0/0;0900;C0009.9@FGBB009/:BF09.9;B/;///9//9///----///
@M05620:37:000000000-D9766:1:1101:12016:1929 1:N:0:59
GAGGCTGCTTTGGAAGAAACTCATAGATTACTGCAACAGTTCCCCCTGGACCTGGAAAAGTTTCTTGCCTGGCTTACTGAAGCTGAAACAACTGCCAATGTTCTACGTTATGCCAGGCGCATAGAAGACTCCCTAGGAGTCCCCGAGCTTCTAAAACATTGGACAGTAAGTTCGTCATTTACGCTTTCATCCTCTTTTGGATTCTTTTGAACACCTATCTGAATTTCTACTTGTATTTGCTCATCCATGGT
+
33AA>AFBCFBFGFBBGGFGGGHHHFGHHHHFGF4BGGHGHFDFGGEFHBEFHHHHBEAFGFHGHGHEFG31FFF3B55533AB@333B31?B3@?33B3@B44441B3B13333311///>/343333333/2323332222/////?@2@22@<2/2211111/?<D1@11?/..<=111..FCF00000<<=D0<0-/00:00;;::000/./:0000000000;00;900000;90000000000/0
@M05620:37:000000000-D9766:1:1101:19404:1943 1:N:0:59
GAGGCTGCTTTGGAAGAAACTCATAGATTACTGCCACAGTTCCCCCTGTACCTGGAACCGTTTCTTGCCTGGCTTCCAGCAGCTTCAACCACTTCCCCTGCTACTCGTACTGCCAGGCTCCTATCCCTCTCCCAGGGCGTCCCCGCGCTGCTGACCCCCTAGCAAGTCAGTCCGTCATTTCCTCTTTCTCTCTCTTTTGTATCCAATTGAACACTTCTCAGCCTTTGTACTTTTAACTGACCAGCCCGGGC
+
11AAA@FAFFFFFGGGCGGGGFGFHGFHFG1DGG01FGF1A2D10BAF12D2FB0B11/AAEF1BD11AFF/ABA0B1B0C0BF111DD0/?E1@@>>G//B1111/B/?/B1011/?B0/1121011<BBE001////<>///////</.>110><.-@./<0=/D000=<0..<::CHBC00;CC:0000;0CG0;0;0;;000;B00;00/C9009;0:CGG00;00;C0;000;9////-9-;----
@M05620:37:000000000-D9766:1:1101:12082:2058 1:N:0:59
ACCACACCTTCTACAATGAGCTGCGTGTGGCTCCCGAGGAGCACCCCGTGCTGCTGACCGAGGCCCCCCTGAACCCCAAGGCCAACCGCGCGAAGATGAGCGTTTTCCTGTCCCTCTTCTTGTGGCTGTCTCCCTCCTTCCTCGTCTCCCTGCGCTGTGCCCTTTCTCTCTGGTTCTCTCTTCTGCCTTTTTCCTTAGGCCTCTCTTCTCTGCCCTGTGTCTCGTTTGTATCTTGGCAGGTTCTAGCTCGG
+
BBBBBBB>BFFFGGGGGGFGGGHHGFGBAEHGHBFE?EEGAGHHHGGEEGGGFHGHHHHEEC?EGGGGGGGHFHHGGFGGGHHGHFGGGG/>@CGCGFBGBFG//<1<11>>BFG0FFGFB1G0.<<.<0=0<C/<./:C/C0:;;;C://0.9@--./0;:C/00CF0:0009;FB009BBB//9//;://:9/;;///;BFF/;9;FBF;/B.;;/;;B///;:AA;//9;////:.-:BFFB//;9:-
@M05620:37:000000000-D9766:1:1101:17959:2148 1:N:0:59
GAGGCTGCTTTGGAAGCAACTCATAGATTACTGCACCAGTTCCCCCTGGACCTGGAAAAGTTTCTTGCCTGGCTTACAGAAGCTGAAACAACTGCCAATGCTACCCGTAAGGAAAGGCTCCTAGAAGACTCCAAGGGAGTAAAAGAGCTGATGAAACAATGGCAAGTAAGTCAGGCATTTCCGCTTTAGCACTCTTGTGGATCCAATTGAACAATTCTCAGCATTTGTACTTGTAACTGACAAGCCAGGGA
+
>33>>AFAFFFFGFGG4BFBBFBFFFGHHBGFFGF4FGHGHHHGHGGABFGHHHHHFHHGFGHHHHHGGHHGHHHFGHGHHHGHHBDGBFCHHHHHHHHGEFFGHHGEE11BFGG00F3F?3FFF3BGGFHGFCB?????GFHHDFHB11<F>GDF@@G1@1@@GF?<FF????F0???1>FED<.F=<=1>0<GGF=<.D0<=G0DGHFG:CG:<0;0;CF0;:CGGHCGFFB;;0;;B;BB.9CB.9..
@M05620:37:000000000-D9766:1:1101:17747:2252 1:N:0:59
ACCACACCTTCTACAATGAGCTGCGTGTGGCTCCCGAGGAGCACCCCGTGCTGCTGACCGAGGCCCCCCTGAACCCCAAGGCCAACCGCGAGAAGATGCCCAGGTGAGTCGCCCGCTACCTCTTCTCGTGGCCGCCTCCCTCCTTCCTGGCCTCCCGGCGCTGCGCCCTTTCTCACTGGTTCTCTCTTCTGCCGTTTTCCGTAGGACTCTATTCTATGACCTGGGTCACCTTTGGAACTCTGCAGGCTCTA
+
AAAAA1AAFFFF3GGB3BGFG1B1EBEAGAAG1FFA0AAAAGGFHGGEB/EEFBHHHHFEEEEEFGEGGGGF1EG/EGGGEGHH/AEEG@@C</GHHHHB01F/11<C11<>?C@CC--0<00=DB0<.<<CG-CCFGH.//EBGGG09F?.099EG??------;B@@B/BFF/BFFFFB9/;9/BF/BBF/9:99AFFFFFFFB/9BB///99//;9BFBF-9/--/BBFFFBBB//9///9B?---9;
@M05620:37:000000000-D9766:1:1101:20454:2366 1:N:0:59
ACCACACCTTCTACAATGAGCTGCGTGTGGCTCCCGAGGAGCACCCCGTGCTGCTGACCGAGGCCCCCCTGAACCCCAAGGCCAACCGCGAGAAGATGAGCGTGGGCCGGTCCCTCTTCTTGTGGCCGCCTCCCTCCTTCCTGGTCTCCCGGAGCTGGGCCCTTTCTCACTGGTTCTCTCTTCTGCCGTTTTCCGTAGGACTCTCTTCTCTGACCTGGGTCTGCGTTGGAACTCTGCAGGTTCTAGCTCGG
+
A>>>AA>>BFC@EGG1EGBGDFGBEBEBAAGGGFFE?EG?EFFHHGEEEAEFHFGGHAGEGEGGGGGGGGGHHHFFGGGHGHHHEGGEG@/>BCHEGH1?1//?//?/--<->C0<GFHB00D0...;@:.EEEFH./9F/;;//;0;BFF?-;;.F/99C@-FFFFB9/BBB9BFFBB/9FFFFFF@BB/;F/9B-9:9/FFB/;BFFFFF/BBF---;;B/9-;A@A/;BF//;//;9A/BFBF/;F-;
@M05620:37:000000000-D9766:1:1101:10663:2476 1:N:0:59
ACCACACCTTCTACAATGAGCTGCGTGTGGCTCCCGAGGAGCACCCCGTGCTGCTGACCGAGGCCCCCCTGAACCCCAAGGCCAACCGCGAGAAGATGAGAGTGGACCGCTCCCTCTCCTCGTGGCCGCCTCCCTCCTTCCTGGCCTCCCGGCGCTGAGCCCCTTCTCACTGGATCGCTCTTCTGCCGTTTTCCGTAGGACTCTATTCTCTGCCCTGCGTCTCCTTTGGAACTCTGCTGGTCCTAGCCCGG
+
AABBBBBBFFFFGGGGGGGGGGHHGGGGHGHHHGGGEGGEGHEGHGGEEGGGHGHHHHHGEGGGGGGGGGGHGHHGGGGHGHHEHGGGGGGGGGHEFHFBGC?2?GB0D/<-<.0F00<>0<<.<<.---:;.;:CC/GCH009F?FFGEGAG-@--9AFFA.;AFFFBFBFF/;;.;F?.BB/BBB-A:9ABF.:9.A/F//B//;BB/BBFBA9A.-;9../;/;BB/;BB/9;B//;;//9/9///9@
@M05620:37:000000000-D9766:1:1101:15439:2503 1:N:0:59
ACCACACCTTCTACAATGAGCTGCGTGTGGCTCCCGAGGAGCACCCCGTGCTGCTGACCGAGGCCCCCCTGAACCCCAAGGCCAACCGCGAGAAGATGCCCAGGGGAGTGGCCCGCTACCTCTTCTGGTGGCCGCCTCCCTCCTTCCTGGCCTCCCGGGGCTTCGCCCTTTCTCACTGGTTCTCTCTTCTGCCGTTTTCCGTAGGACTCTCTTCTCTGACCTGAGTCTCCTTTTGAACTCTGCAGGGTCTA
+
CCCCCCCCFFFFGGGGGGGGGGHHGGGBCFHHHFGEEGGGGHHHHGGGGGGGGHHHHHHGGGGGGGGGGGGHGHHGGGGHGHHHHGGGGGBDGGHGHH2GHCCF///>/<FCHHA-<ADHFGBGBGFHD/C.C@-CDAHGFFGFGFGB0CAFFFGG9C-;9;.:9:DFAFFFFBFFFFF9FFBBBBBFB0B0FB.AFFBFDBA9DFFFFFFFFFFFF00BFF//;0:0:BFFF0;.;9:9BB0BFF-;:B0
@M05620:37:000000000-D9766:1:1101:18187:2548 1:N:0:59
ACCACACCTTCTACAATGAGCTGCGTGTGGCTCCCGAGGAGCACCCCGTGCTGCTGACCGAGGCCCCCCTGAACCCCAAGGCCAACCGCGAGCAGCCAGCTACCTCTACTGGTGGCCTCCTCCCTCTTTCCTGGCCTCCCTGCGCTGCGCCCTTTCTCCATGGTTCTCTCTTCTTCCGTTTTCCGTCGGCCTCTCTTCTCTGACCTGCGTCTCCTTTGGACCTCTGCCGGTTCTCGATCGGCAGAGCCCAC
+
BCCCCCCBFFFFGGGGGGFGGGHHGEEBGEHHHFGEFGGCGHHHHGGGFEGGHGHHHHHGGGGGGGGGGGGHHHGGGGGHGHHHHGGEGGFF//???0<??FG<?1?1?FGHFF?FH1<GHHHGHH0=D0==GEHHHHHG/<.@-;-:-:EDFGGGB;;009BBBFFGFFGGGG9;FF;FGGGFDFFFAFFFFFBBFFFFFFBB9BF.:;@AFF/FFFFFBFF//::/;-;DFF9AF/9-:-9:EF/.;;;
@M05620:37:000000000-D9766:1:1101:18977:2561 1:N:0:59
ACCACACCTTCTACAATGAGCTGCGTGTGGCTCCCGAGGAGCACCCCGTGCTGCTGACCGAGGCCCCCCTGAACCCCAAGGCCAACCGCGAGAAGATGAGCGTGGGCCGCTCCCTCTTCTGGTGGCCGCCTCCCTCCTTCCTGGCTTCCCGGCGCTGCGCCCTTTCTCACTGGTTCTCTCTTCTGCCGTTTTCCGTAGGCCTCTCTTCTCTGCCCTGCGTCTCCTTTGGAACTCTGAAGGTTCTAGATCGG
+
AABBBBBBFFFFGGGGGGGBGEGHGGFBEEHHHGGGGEGGGHHHHGGGGGGGHHGHFHHGGGGEFEGFGGGHHGHGGGGHGHHHHGGGGGGGGGFFDHH22//?C/<FD--->EGCCGF00<0/.<.@--.:;ECGGGFFB00/9/9CCBA---:--9@-AFFBBFBBB9F/;B/FFFFBFFFFB/9>DA/ABFDF..D/9BA9BB/BFFFF/99B9.-;DDFFB/B999B/9:BF/;/:/9/9BB;;9AA
@M05620:37:000000000-D9766:1:1101:15298:2605 1:N:0:59
ACCACACCTTCTACAATGCGCTGCGTGTGGCTCCCGAGGAGCACCCCGTGCTGCTGACCGAGGCCCCCCTGAACCCCAAGGCCAACCGCGAGGCGCCGGCTACCTTTTCTGGTGGCCGCCTCCCTCCTTCCTGGCCTCCCGGCGCTGCGCCCTTTCTCCCTGGTTCTCTCTTCTTCCGTTTTCCGTCGGCCTCTCTTCTCTGACCTGAGTCTCCTTTGGACCTCTGCAGGTTCTCGATCGGCAGAGTCCAC
+
BBBBBBB3BCFFGGGGGG4EFGGGGGGA2EGFGEFF2EEFCGHHHGGCAEFGBHFHHHG>EC?EGGGGGGEHFHHGGGGHGHHHHGGGGG/><>><<<<>@DC/<0=<GHHHGHGHH@DGGGHGGG;FF0;BFFGGGGGG??CC-9-;DFFFFFFFF99BBFFFFFFFFFFFFF/FFFBFFFFFFFFFFFFFFF9BFFFFFFF;/;B9FFFFFFFFFFFFFFF/9FF/;AABFF/9B;.-;;-9AF//;;F
@M05620:37:000000000-D9766:1:1101:15053:2622 1:N:0:59
ACCACACCTTCTACAATGAGCTGCGTGTGGCTCCCGAGGAGCACCCCGTGCTGCTGACCGAGGCCCCCCTGAACCCCAAGGCCAACCGCGAGAAGATGAGCGGGGGCGGCGCCCTCTTCTTGTGGCGGTCTCCCACCTCCCTGGCCCCCCGCTGCTGCACCTTTTCCCTCTGGTACTCTCTTCCGCCGCTGTCCGTTGGCCTCTCTTCTCTGCCTCGTGCCTCATTTGGAACTCTGCATGTTCTAGCTCGG
+
ABBBBBBBFFFFFGGGGGGGGGHGGFGEHFHHHGGEEGFGGHGHHGGGEEFGHHHHGGHGGGGGGGCGGGGHGHEEEGGHGHHEGFGEDDDGGDHHFFD22</<----:--;9B-AF/F//;:/..-9--.;B/.9...;:./..;.-------;/////:////;/:/.;////;B//9;///.;.--;-.;/.;/..:/;.//////////;//.:..;F/9/FB////9;/://///;9B9://;;9-
@M05620:37:000000000-D9766:1:1101:15265:2694 1:N:0:59
ACCACACCTTCTACAATGAGCTGCGTGTGGCTCCCGAGGAGCACCCCGTGCTGCTGACCGAGGCCCCCCTGAACCCCAAGGCCAACCGCGAGAAGATGAGAGTGGCCCGCTCCCTCTTCTGGTGGCCGCCTCCCTCCTTCCTGGCCTCCCGGCGCTGCGCCCTTTCTCACTGGTTCTCTCTTCTGCCGTTTTCCGTAGGACTCTCTTCTCTGCCCTGCGTCTTCTTTGGAACTTTGCAGGTTCTAGGTCGG
+
BBBABBBAFFFFGGGGGGAFGFHCFEEBAEHHEFGEDFGGFHHHHGGGGEFGGHHHHHHGGGGGGGEGGGGHHGFFGGGHFGHHFGGFGGBB@DGFGHHH2<?FF/?FD<A-CFCGFHF111=<.C<-<A.AGGEHFFH0C0:GAF09EEAC-9--9.@AADFFFB//9BBFEFFF/BBBFFFBBBFDDDFFBFA/9AF/FF/B/;B////B;;ABF.9;-9.;/;FFF9FF///B///;9;999F/;/;B
@M05620:37:000000000-D9766:1:1101:19736:2770 1:N:0:59
ACCACACCTTCTACAATGAGCTGCGTGTGGCTCCCGAGGAGCACCCCGTGCTGCTGACCGAGGCCCCCCTGAACCCCAAGGCCAACCGCGAGTCGCCGGCTACATCTTCTGGTGGCCGCCTCCCTCCTTCCTGGCCTCCCGGCGCTGCGCCCTTTATCCCTGGTTCTCTCTTCTGCCGTTTTCCGTCGGCCTCTCTTCTCTGACCTGAGTCTCCTTTGGAACTCTGCAGGTTCTCGATCTGCAGACCACAC
+
CDDDDDCDFFFFGGGGGGGGGGHHGGGEHGHHHGGGGGGGGHGHHGGGGGGGHHHHHHHGGGGGGGGGGGGHGHHGGGGHGHHHHGGGGGCG/?>>?/>/</<1>1>=G1>F>F.>F-ADGGHGHHAG0GHHGCHHHHHGA?DA@CFGAGFFFFF0BF<B<F.<:FFFFFB0<FF0FCDFBFFFFBFF-DDFFFFFFFF0BFFFB:F/<FFFFFF0<:B<0FFFFFF0<..<B0<AFF..000:<../9BD
@M05620:37:000000000-D9766:1:1101:19890:2940 1:N:0:59
GAGGCTGCTTTGGAAGAAACTCATAGATTACTGCAACAGTTCCCCCTGGACCTGGAAAAGTTTCTTGCCTGGCTTACAGAAGCTGAAACAACTACCACTGCTAAAAGTACGGCACGGCTCATAGCCGACTCCCCGAGCGACCCCGCGCTGATGACCCCCTGGCAAGTAAGTCAATCATTTCCGCTATCGCCATCTTGTGGATCCAATTGACCCATTAACAGCCTTTGTACTTGTCACTTCAACGCCAGGGA
+
ABAABCFCFFFFGGGGFGGGGGHHHHHHHGHHHHHGHHHGHHHHHGGGHHHHHHHFGHHHFHHHHHHHHHHHHHHHHHHHHHHHHHHHHHHHHBBFF3BB3BGDGHHEGB?EE@EF//>EF4DDFG/>>>CFG<B/>></<>AE/D?DGGGHHHHHFA-<CG./<EGBGHHHF00:CGHH<F.;:-;9;C;.CFGGGGFEGGGGGGGFFFFEF9:///:;/;EBF//::BFBB/;B9;///:/.@DFFFF?
@M05620:37:000000000-D9766:1:1101:13813:2942 1:N:0:59
GCGGCTGCTTTGGAAGCAACTCATAGATTCCTGCCCCAGTTCCCCCTGGCCCTGGAAACGTTTCTTGCCTGGCTTACAGAAGCTGAAACAACTGCCAATGCTACACGTCCGGACCGGCTCCTAGACGACTCCACGGGAGTCCCCGCGCTGATGACCCCCTGGCAAGTAAGTCCGGCATTTCCGCTTTCGCACTCTTGTGGATCCAATTGAACCCTTCTCAGCATTTGTACTTGTCACTGACCAGCACGGGA
+
>33>A3>>FFDFGFGBABBBBBBBDDFF6BFGHH22BAB3DFGHHGEF22BBFF1BC33BFGBGDFFGHHHHGHGBGGGFGHH@BBFFH?FGHGGHF3BFFH4GB1??1/>E//EEGGG/?1F1?BEGGAEHF0//>/<CFH1.<@D-ADA<0D</:E-A.CG/;EGBGHCF0.99@BFGGG.CCD.0;CEBBFFFFFFFFEFFFFFFFBFF9D./;;FF9F/:FFFFFFFBFB/BBF/FFFFFF.;>BB?
@M05620:37:000000000-D9766:1:1101:20305:2960 1:N:0:59
ACCACACCTTCTACAATGAGCTGCGTGTGGCTCCCGAGGAGCACCCCGTGCTGCTGACCGAGGCCCCCCTGAACCCCAAGGCCAACCGCGAGAAGATGCCCAGGTCAGTAGCCCACTAGCTAGTATGGTCGCCGACTACATCCTTACTGGCCTCCCGGGGCTGCGCCATTTCGGCCTGGATGTCTCTTATGCCGTTTTCCGCAGGACTCTCTTCTCTGTCCAGCAACTCCTTTGGTATGCAGCAGGTTCTG
+
1>1>AAAAFFFDEGGB3BGFBAE1AABEF0GHFGF0EEG?EGHHHGCG//E/11ABG0BEEE/E/E/EEGGFHF//?E?/><F////<B@CC//<?111<?1//11??<1?1?F/?0<1>111>111><1<@E--@--//0:C000/;=G.C0;..9---9-.9:9A--/9/----9;9-//:BBBB/999/F-99FFB/9-9-;--9/:B//;/;///////;---;;9//9//-//://9/-;A-9BB/
@M05620:37:000000000-D9766:1:1101:20939:3041 1:N:0:59
ACCACACCTTCTACAATGAGCTGCGTGTGGCTCCCGAGGAGCACCCCGTGCTGCTGACCGAGGCCCCCCTGAACCCCAAGGCCAACCGCGAGAAGATGAGAGAGGCGCGCTACCTCTTCTGGGGGCCGCCTCCCCCCTTCCTCGCCCCCCGCCGCCGCGCCCTTTCTCACTTGTTCTCTCTTCTCCCGTTTTCCGTGTGACTCTCTTCTCTGACCTGTGTCTCCTTTGTCACTCTGCAGGCTCTAGCTCGG
+
CCCDDDDDFFFFGGGGGGGGGGHHGGGFGGHHHGGGGGGGGHHHHGGGGGGGHHHHHHHGGGGGGGGGGGGHGHHGGGGHGHHHHGGGGGGGGGHHHHHFDF/?///><A--<C<DGH0=00/--<--@?..<E.<A@.:<B0.--.<-<---9<---@F-CB/<0BF00B00BBFFFFBFFFF00/.<.<.:0<<..<<:0BFFFBBFFF000<B/0<0<<:0:0<000:0<BBB0:0..<<B:0000<9
@M05620:37:000000000-D9766:1:1101:21381:3106 1:N:0:59
ACCACACCTTCTACAATGAGCTGCGTGTGGCTCCCGAGGAGCACCCCGTGCTGCTGACCGAGGCCCCCCTGAACCCCAAGGCCAACCGCGAGTAGCCCGCTACCTCTTCTGGTGGCCGCCTCCCTCCTTCCTCGCCTCCCGGCGCTGCGCCCTTTCTCCCTGGTTCTCTCTTCTGCCGTTTTCCGTCGGTCTCTCTTCTCTGACCTGAGTCTCCTCTGGCCCTCTGCAGGTTCTAGATCGGCAGGGCCCAC
+
AAAAAABBFFFFGGGFDGGFGFHHGGGGGGHHHFFGGGGEEHGHHGGGEFGGGHGGHHHGFEFEFGGGGGGGEHHEGGEEEHHEHFGGGGGG/???<2<><C/0G1<111?<10>F<-AFGG.</<<<DDC00;AFGGHG.-;-:--.;@ADF//B/B/9./;9/;BFF/FFBB/B/;.AF./;./.---.9;99FF/BFB/BBB/./.;FFFFF.;B//.9.AB/;//.;F////9;/..9---9..;.9
@M05620:37:000000000-D9766:1:1101:17566:3108 1:N:0:59
ACCACACCTTCTACAATGAGCTGCGTGTGGCTCCCGAGGAGCACCCCGTGCTGCTGACCGAGGCCCCCCTGAACCCCAAGGCCAACCGCGAGAAGATGAGCGTGGTCAGCTCCCTCTTCTTTTGGCCGCCTCCCTCCTTCCTGGCCTCCCGGCGCTGCGACCTTTCTCACTGGTTCTCTCTTCTGCCGTTTTCCGTAGGCCTCTCTTCTCTGCCCTGCGTCTCCTTTGGAACTCTGCATGTTCTAGGTCGG
+
CCCDDDCDFFFFGGGGGGGGGGHHGFGFHGHHHGGGGGGGGHGHHGGGGGGGHHHHHHHGGGGGGGGGGGGHHHHGGGGHGHHHHGGGGGGGGGHHHHHFF?/DG??1???=FF0CFHHHG1=FCG0<<-<<CEFHGHGHHHHB.;:C;ED?GGGCA.CBFFFFF:FFBBFF/BFBFFFFFFFFFFFFDAF.FFFFFDFBFB.0:;BFFFFF0;EF?.;;C?/00:;B/:0:B;;B:F0;:FFFFF0;:@-
@M05620:37:000000000-D9766:1:1101:10131:3125 1:N:0:59
GCTCTGCTTTGTAAGACACTCATAGTTTGCTGCCCCAGTACCCCCTGGCCCTGTAAACGTTTCGCGCCTGGCTTACAGATGCTGACACAACTGCCACTGCTACCCGTACGGCCCGGCTCCTCGCCGTCTCCACGGGCGTCCCCGAGCTGATGCACCACTGGCCCGTACGTCCGGCATTTCCGCTTTCGCCCTCTTGTGGATCCAATTGACCACTTCTCAGCCTTTGTCCTTGTACCTGACCAGCCAGGGAC
+
>>>AABBDFF1B33BFGBBBGBDFH3DD3DBFG0BF0BF11D1BFEAF0GEEFADFGHGBBF1AAAAE/BAFB0BG1BF11BB1BFH10/>B0F011FGHHHFF0?EE/>E>EGEGCCGGHF/<C@//F0?GGCGGGGG@CFHC-<AFHHFHHHGFG;;GEH;.=AAG@CF.--;A@GFGCEBFBFFBFFF@FFFFFFB/;BFF/BBFFFFFEFFFFFFBFFFFFFF/;;;F9B/B/BFFF9;EF;;AAEA
@M05620:37:000000000-D9766:1:1101:19306:3201 1:N:0:59
ACCACACCTTCTACAATGAGCTGCGTGTGGCTCCCGAGGAGCACCCCGTGCTGCTGACCGAGGCCCCCCTGAACCCCAAGGCCAACCGCGAGGAGCCGGCTACGTGTTCCGGTGGCCGGCTCCCTCCTTCCTGGCCTCGCGGCGCTGCGCCCTTTCTCCCTGCTTCTATCTTCGTCCGTTTTCAGTCGGCCTCTCTTCTCTGACCTGCGTCTCCTTTGGACCCCTGCAGGTTCTCGTCCTGCCGAACCCAC
+
BBABCCCCFFFFGGGGGGGGGGHHGFGEHGHHHGGGGGGGGHHHHGGGEFGGHHHHHHHGGGGGGGGGGGGHHHHGGGGHGHHHHGGGGGFG//??////>/?/>0><F1<A>AEF<---;;EEHF.:00;C;CCGFG.;999:@B-;-9ADFFFFF;9B.9./;////BFFF.9;D>EF/AF//BBDAAFFFFFFFFFFF/://;..-:@.;B//://99B..;;?FFFFFFF:E....;/.-;-@9A:.
@M05620:37:000000000-D9766:1:1101:10199:3240 1:N:0:59
GAGGCTGCTTTGGAAGAAACTCATAGATTACTGCAACAGTTCCCCCTGGACCTGGAAAAGTTTCTTGCCTGGCTTACAGAAGCTGAAACAACTGCCACTGCTACCCGTAAGGAAAGGCTCCTAGAAGACTCCAAGGGAGTAAAAGAGCTGATGAAACAATGGCAAGTAAGTCAGGCATTTCCGCTGGAGCACTCTTGTGGATCCAATTGAACAATTCTCAGCCTTTGTACTTGTAACTGACAAGCCAGGGA
+
AABBAAFBFFFBGBBFGFFGGGHFG5DDAFBFG5BBFH2DD5DB2BAB22FFGFHE3GGFFFG5DDG53BFGFHFFBFF5FGAGHB3FB3?GH3GH@@GHFB4B????>EF3FGFFBCHFFHHGHBFGGHHFGHFA</??2GHHDFG2D2BGGHHHGFFF2GFGFC=GHD1=FGHBGHHGHB.C.--><B.<<GHHEDG.<CGGH0CGHGGCGCGFH:BGHG/;CFHGG0FFGB9B0CFGG0;.:A/9:..
@M05620:37:000000000-D9766:1:1101:20513:3274 1:N:0:59
ACCACACCTTCTACAATGAGCTGCGTGTGGCTCCCGAGGAGCACCCCGTGCTGCTGACCGAGGCCCCCCTGAACCCCAAGGCCAACCGCGAGAAGATGAGCGTGGCCCGCTCCCTCTTCTGGTGGCCGCCTCCCTCCTTCCTGGCCTCCCGGCGCTGCGCCCTTTCTCACTGGTTCTCTCTTCTGCCGTTTTCCGTAGGACTCTCTTCTCTGACCTGCGTCTCCTTTGGAACTCTGCAGGTTCTAGATCGG
+
1AAAAAAAFFFFBGA13FDGFGGFEEGAG0FGHGG0AEF/EHCHHGEE/E/FFA1FHFHGCEEGEG/EGEGFFH>EE/ECFHGA/FGGG?>B@CHHFD1F1><ECGHH?->->CFGHHFF0<DCC.CC@CGFHG/GCGFHFFGG.CFFGGGG?A@@@B?9B@;FFFFFBFFFFFFFFFFB9B9BFFF@F-FEBFBFFABFFFFBFFFFFFFF;FFFB-@B@?BFFFFFF9BFFFFFFFBA-BFFBF/;/A-
@M05620:37:000000000-D9766:1:1101:20597:3294 1:N:0:59
ACCACACCTTCTACAATGAGCTGCGTGTGGCTCCCGAGGAGCACCCCGTGCTGCTGACCGAGGCCCCCCTGAACCCCAAGGCCAACCGCGAGAAGATGAGAGTGGCCCGCTGCCTCTTCTGGTGGCCGCCTCCCTCCTTCCTGGCCTCCCGGCGCTGCGCCCTTTCTCACTGGTTCTCTCTTCTGCCGTTTTCCGTAGGACTCTCTTCTCTGACCTGCGTCTCCTTTGGAACTCTGCAGGTTCTAGCTCGG
+
BBBBBBBBFFFFGGGGGGGGGFHHGGGGHGHHFGGGGGGGGHHHHGGGGGGGHHGHHHHGFGGGGDGGGGGHHFHGGGGHGHHGHGGCGGGGGGHFBFGF2??2/FC/ACG-CFFHFHHH1D=<AHHG-AEGHEFHGFFHHG;CGGEFEGF?DFG?GGFFDDDF/BFFF/B9FFBFFBFFFFFFFFFFDFFFFFFB.9.B9BFFB9BBB9BF/BFFFF-D=DFFF/FFB/9BBFFFFFFF.:9B/9:FFDD
@M05620:37:000000000-D9766:1:1101:13532:3310 1:N:0:59
ACCACACCTTCTACAATGAGCTGCGTGTGGCTCCCGAGGAGCACCCCGTGCTGCTGACCGAGGCCCCCCTGAACCCCAAGGCCAACCGCGAGAAGCCGGCTACTTTTACTGGTGCCCGCCTCCCTCTTTTCTGGCCTCCCGGCGCTGCGCCCTTTCTCCATCGTTCTCTCTTCTCCCGTTTTCCGTCGGCCTCTCTTCTCTGACGTGCGTCTCCCTTGGACCTCTGCAGGTTCTCGAACTGTAGAGGTCCC
+
CCCCCCCCFFFFGGGGGGGGGGHHGGGFHGHHHGGGGGGGGHHHHGGGGGGGHHHHHHHGGGGGGGGGGGGHHHHGGGGHGHHHHGGGGGGG/<???</>/?F1???11>GH<<1<>.<C<ACCGH/<D0<<<0CHB:GG.-;--;-;;9.C?FBF0099B0;;...B00;FFF09BA:.FFFF.FFF;F?.A0/;F0FFFF99..9.-.9.99/;0/BFFFF00;900.;BBF0.B9;.0009BB/0909
@M05620:37:000000000-D9766:1:1101:20139:3351 1:N:0:59
ACCACACCTTCTACAATGAGCTGCGTGTGGCTCCCGAGGAGCACCCCGTGCTGCTGACCGAGGCCCCCCTGAACCCCAAGGCCAACCGCGAGGCGCCTGCTACCTGTTCTGGTGGCCGCCTCCCTCCTTCCTGGCCTCCCGGCGCTGCGCCCTTTCTCCCTGGTTCTCTCTTCTTCCGTTTTCCGTCGGCCTCTCTTCTCTGACCTGAGTCTCCTTTGGACCTCTGCAGGTTCTCGATCGGCAGAGCCCAC
+
BBBABBBBFFFFGGGGFG5EGCHGGAE24AFF3EFE2EGECHHGHGGGEAEFEHFFHHFE0F?FG1FGGEE2G3FFGEDHE/GHHG/<CF<</<<<>//01FG<F1>=FHHH<<EFFCFGDGHEGF:CG0;GCGFFGHGGFGAF99-ADAADAFFFFFBFFFFFFFFB/BBBFF/;BA9BFFBFDFFDAAFFFFBFFFFFF/B//BFFBFFF/9//;BF//9B/BBF/BA.;FF/AF9:-;-=@EF/.;A;
@M05620:37:000000000-D9766:1:1101:19780:3383 1:N:0:59
ACCACACCTTCTACAATGAGCTGCGTGTGGCTCCCGAGGAGCACCCCGTGCTGCTGACCGAGGCCCCCCTGAACCCCAAGGCCAACCGCGAGAAGATGAGAGTGGCCCGCTCCCTCTTCTTGTGGCCGCCTCCCTCCTTCCTGGCCTCCCGGCGCTGCGCCCTTTCTCACTGGTTCTCTCTTCTGCCGTTTTCCGTAGGACTCTCTTCTCTGCCCTGCGTCTCCTTTGGAACTCTGCAGGTTCTAGCTCGG
+
BBBBBBBBFFFFGGGGGGGGFGFHGEGEFFHHHGGEGGGGGHHHHGGGGEGGHHHHHHHGGGGGGGGGGGGHGHHGGGGHGHHHHGGGGGDGGGHHHHHF2<2?/<??</@@EFHHHHHB1<DCA.A@-;.EHG/G?GCGFB0/.CB?EED?-BD-BFAADAFFFFBFBBFB.9BFFFFBFFFFFFF>ADBAFFAFFDA/9FFFFFFFB/9B/;.9..9;BFFBBFFFB/99FB/BBBBFFFFF///9BDB
@M05620:37:000000000-D9766:1:1101:8825:3388 1:N:0:59
ACCACACCTTCTACAATGCGCTGCGTGTGGCTCCCGAGGAGCACCCCGTGCTGCTGACCGAGGCCCCCCTGAACCCCAAGGCCAACCGCGAGAAGATGCCCCGGTGAGTGGCCCGCTACCTCTTCTGGTGGCCGCCTTCCTCCTTCCTGGCCTCCCGGGGCTGCGGCCCTTCTCACCTGTTCCCCCCTTCGCCGGTTTCCGTAAGACTCCCTTCTTTGACCTGAGTCCCCTTTTGAACTCCGCCGGTTCTT
+
AAAAAAAAFFFFGGGGFG1AE0FEGEEA0AGGCBFE?EGGCHHHHGGEEEGGGHHHHHH>EGCEGAGGGGGHHFHGGGGHEEHHHGFBCG/>/CGFDH1FG//><<<011<.>G@----<000<000:0/;.C:-;..;F00C/C0900;.90.;E.9--9--9--9@-:B-////-///;///---;----;--;BF/F-9--;/////--;-9/////;/-/-;///;-;F/;-;////----;@B-//
@M05620:37:000000000-D9766:1:1101:16074:3394 1:N:0:59
ACCACACCTTCTACAATGAGCTGCGTGTGGCTCCCGAGGAGCACCCCGTGCTGCTGACCGAGGCCCCCCTGAACCCCAAGGCCAACCGCGAGAAGATGCCCAGGCGAGTGGCCCGCTACCTCTTCTGGTGGCCGCCTCCCTCCTTCCTGGCCTCCCGGCGCTGCGCCCTTTCTCACTGGTTCTCTCTTCTGCCGTTTTCCGTAGGACTCTCTTCTCTGACCTGAGTCTCCTTTGGAACTCTGCAGGTTCTA
+
CCCDDDDDFFFFGGGGGGGGGGHHGFGEHGHHHGGGGGGGGHHHHGGGGGGGHHHHHHHGGGGGGGGGGGGHHHHGGGGHGHHHHGGGGGGGGGHHHHHHHGHA//>@CCEGHHGGGG-CG0<GHHFGH/DHGCGGGGGGGFGGGGGGGG.CGGGGG?-<CFFFFFFFFFFFFFHFFFFFFFFFFFFFFFFFFFDDFFFFFFFFFFFFFFFFFFF0FFFFFFFFFFFBFFFFFFFFFFFFFFFFFF:FFFF
@M05620:37:000000000-D9766:1:1101:17248:3422 1:N:0:59
ACCACACCTTCTACAATGAGCTGCGTGTGGCTCCCGAGGAGCACCCCGTGCTGCTGACCGAGGCCCCCCTGAACCCCAAGGCCAACCGCGAGAAGATGAGCGTGGCCCGCTCCCTCTTCTTGTGGCCGCCTCCCTCCTTCCTGGCCTCCCGGCGCTGCGCCCTTTCTCACTGGTTCTCTCTTCTGCCGTTTTCCGTAGGACTCTCTTCTCTGCCCTGCGTCTCCTTTGGAACTCTGCAGGTTCTAGTTCGG
+
BBBBBBAAFFFDGFGGGGGGFGBGAEFBAEGGHFFE?2EEEHHHHGGGE1EFFHHHGHHAECCGFGGGGGGHGHHGGGGHGHHHHGGGGGBDGGHEGHHG1<AEG>?GC<CGFGHHHHHH<0DGFH<@A:;EHGHHGHHHGGGG;;FFFGGGGGGGBAB?F?BFFFFFBFFF.FFFFFFFFFFFFFFBFFFFFFFFFFF/BFFFBFFFFFFF;BEFFABDBFB9BBFFFFFFFBFFEB/;.BFFFF/;BE@
@M05620:37:000000000-D9766:1:1101:17272:3426 1:N:0:59
ACCACACCTTCTACAATGAGCTGCGTGTGGCTCCCGAGGAGCACCCCGCGCTACTGACCGAGACCCCCCTGAACCCCAAGGCCAACCGCGAGAAGGTGCGAGTGGCACGCGACCGCTTCTGGAGGCCGCCGCCCTCCGCCTTGGCCCGCCGGACGCGCTCCCGGTCTCACTGGCCCTCCCTTGCGCGGTTCTGGTTAATACTCGCGTCTGCGACCGTACTCTCCTTCGCAACTCTCCCGGTGCTAGATCTG
+
AAAAA@AACFFFDGGGFGGBG1BAEEFE0A00GAFF0EE/AG/BGGGG/A///>1BFH0@/>/BF?E/EE>FFHEGGC?F?<GH/FGGG@CC//00?11<///>F<0<.<-----:-;.;;00:..;--9-9---.------/;9/--99------;--9----;9-///9/-------9-99/----;@-///:/9////;/---;---9--;------9;9:/;/---999////99-;;-////;F//
@M05620:37:000000000-D9766:1:1101:22225:3465 1:N:0:59
AACACACCTTCTACAATGAGCTGCGTGTGGCTCCCGAGGAGCACCCCGTGCTGCTGACCGAGGCCCCCCTGAACCCCAAGGCCAACCGCGAGAAGATGAGAGTGGACCGATCCCTCTTCTTTTGGCCGCCTCCCTCCTTCCTGGCCTCCCGGCGCTGCGCCCTTTCTCACTGTTTCTCTCTTCTGCCGTTTTCCGTAGGCCTCTCTTCTCTGCCCTGCGTCTCCTTTGGAACTCTGCATGTTCTAGCTCGG
+
1>>>A11>BC@1ABF131ABAB1F0ABBA0BBBBB00AA/AFEGEEGEEEGCFHHHHHH>EECEFGGEEEGGCGEEEFGGGHGFGFGGCCBCGGHGHGHF1FHGE1FGC/<>EHHHHHHHG0DGCH0A-=;EHGHHGGHHGHHH9CFGGGE9A?@@GF@@F@@FFFFF/BFB/;BFFFFFFFFFFEF@F?;EFFFFFFFBFFFFBFFFFFFFBFFFF;@A@F;:;:FFFFFFFBBFFF//9/;FFB/:BA-
@M05620:37:000000000-D9766:1:1101:12137:3477 1:N:0:59
ACCACACCTTCTACAATGAGCTGCGTGTGGCTCCCGCGGAGCACCCCGTGCTGCTGACCGAGGCCCCCCTGGCCCCCAGGGGCAACCGCGAGAAGCCGAGCGACTTGACTGGCCCGGTTCCTAGCCGACTCCCCGGCCCCCCCCGCGCTGCTGTCCCCCAGCTCAGTCCGTCCTTCATTTGCGCTTTTGCCCTCTTGTGGCTCCGATTGCCCCCCTCTCACCTTATGCACTTGTCACTTTCTCGCGGGGGA
+
>>>>AAA>FFBFFGG13BFGGFHGG?EF00BGFFFA0AAAAA/BGGAEE/B?@FF1FHHG//>>?/>>EGG/00/>EE/?//><?FF/BBC//?010<-->-<--.<00==..CGC--.;GH00/;.--;9/9E@---9-;-9@---;-@-///;99---;-99BF;:/-9-9-///;/9//-----//://9::B/:/---;--9---:B/---99FBB/;/;//://;BF///9;///;//;------9
@M05620:37:000000000-D9766:1:1101:22240:3477 1:N:0:59
ACCACACCTTCTACAATGAGCTGCGTGTGGCTCCCGAGGAGCACCCCGTGCTGCTGACCGAGGCCCCCCTGAACCCCAAGGCCAACCGCGAGAAGATGAGAGTGGCCCGCTACCTCTTCTGGTGGCCGCCTCCCTCCTTCCTGGCCTCCCGGCGCTGCGCCCTTTCTCACTGGCTCTCTCTTCTGCCGTTTTCCGTAGGACTCTCTTCTCTGACCTGCGTCTCCTTTGGAACTCTGCAGGTTCTAGATCGG
+
BBBBBBBBFFFFGGGGGGGGGGHHGFGGHEHHHGGGEGGFGHHHHGGGGGGGFHHHHHHGGGGGGGGGGGGFHHHGGGGHGHHHEFGGGGGGCFHCHFH?GG?2??FE@@DCCHDGFF<1=1>/..G-<@EDEGCCECGHH00:;:FGGEDG-99--;9;D=-;FFFFFFF/B.;FBFFBBFF/9FBAFFBE/B;/.:./:99BFBBBFF/9/BB/..-9;ABBB/9B//;FFFFFFFB.A9/;9////;:
@M05620:37:000000000-D9766:1:1101:8292:3496 1:N:0:59
ACCACACCTTCTACAATGCGCTGCGTGTGGCTCCCGAGGAGCACCCCGTGCTGCTGACCGAGGCCCCCCTGAACCCCAAGGCCAACCGCGCGAAGATGACCAAGTTAGGGGCCCGGCAACTCTTCTTGTGGCCGCCCTCCTCCTTTCCGGGCTTCCGGGGCTGCGGCCCTTCCTACCGGGTTTTCCCTTCTCCGTTTTTCGTAGGACCCCTTTCTTTGGACTTAGTCCTCTTTGGGAATCCTGAGGTTCCA
+
AAAAAA11BCFFGGGBFG1EEEGGGGGBBEGGHBFEAEG?EHHHHGEEECGGHHHHHHH>>EFGGGGGGGEGHHHGGGGHGHHHHGGGGG/@C@C/<?1FG1/?=11100>->@C@---;/00;000:00;.;--A--;A/9C/;0=0.=-A--;B9;--;-----;@-:F-////-9@-AA9-///;:-//;--;:A-;-;---/9-----;///////;////9/;/:/;F//-9/-////9--/-///
@M05620:37:000000000-D9766:1:1101:8277:3506 1:N:0:59
ACCACACCTTCTACAATGAGCTGCGTGTGGCTCCCGAGGAGCACCCCGTGCTGCTGACCGAGGCCCCCCTGAACCCCAAGGCCAACCGCGAGAAGATACCCAGGTGAGTGGCCCGCTACCTCTTCTGGTGGCCGCCTCCCTCCTTCCTGGCCTCCCGGGGCTGCGCCCTTTCTCACTGGTTCTCTCTTTTGCCGTTTTCCGTAGGACTCTCTTCCCTGCCCTGAGTCCCCTTTGGAACTCTGCAGGTTCTA
+
A>>AAAA3BBBDFF5FGG5AFGHHGEGAAEGBFBFE?EGCFFAFGEFEABBFGHFHGHHEEEGEFGGGGCEHBGHGEFGHGHFGGFGGBD>>@DHBF2?FGFAE?G10<?C/FG--<-<FGBGH00=G=CD<GC-CA.CEFGGGF0CBFF.FFFGGDA--;-;9B-AFFFF/B////BFBF/;BBBFF//;9FB9AFFBFA9..A/9/;BFFF//.9;..;;:..;///;:AFFF/B///;9/BBF.F9//
@M05620:37:000000000-D9766:1:1101:14483:3528 1:N:0:59
GAGACTGCTTTGGCAGAAAGTTACAAGTGACTCCCACAGAGCCCCCCGTGCCTCTGACCGAGGCCCCCCTGACCCCCAAAGCCTACCGCGAGTGGCCCGCTGCCTCTTCTCGGGGCGGACTCCCTCCTTCCTGGCTCCCCGGAGCTGCCCGCGCTGTCACTGGCTCTGCCTGTCGCCGCGGCCTTTAGGATTTCCTACTCTTGCCTGAGTCACCGTTGAAACCCTCGAGTTTCTATATCGCAATGGCACAC
+
1>11>BBFFFDFFGG111BBBB3D31BDA3DDABG0B0A10B0B0EAEAAB/1BFAAGGG/>>/B?>>>EG00BB?EG>0B0B1>0F@EEE/BG/FGF/>///?<11?G11///---;:A-:/;9CEC;;/0;/;/0;9CA@--9;/;---;--;-9:/B//;--////;////--------;-/;;;BB/;//9//;BFFB/99//--/:/9/-9--9://-----;9/:F/;9//;/:-;B-/9;//-;
@M05620:37:000000000-D9766:1:1101:14459:3531 1:N:0:59
ACCACACCTTCTACAATGAGCTGCGTGTGGCTCCCGAGGAGCACCCCGTGCTGCTGACCGAGGCCCCCCTGAACCCCAAGGCCAACCGCGAGTGGCCCGCTACCTATTCTGGTGGCCGCCTCCCTCCTTCCTGGCCTCCCGGCGCTGCGCCCTTTCTCCCTGGTTCTCTCTTCTTCCGTTTTCCGTCGGCCTCTCTTCTCTGACCTGAGTCTCCTTTGGACCTCTGCCGGTTCTCGATCGGCAGAGCCCAC
+
AAAAAAAAFFFDFGGFFGFAFGGHEAEAAAFG10BEEEEG/FGCGEEG/EEEFHHHGHHGGECGGGGGGGEHFHHGGGGC/EHHHGG@CC/<>/??0</</<A0<1??1=FD=GCHH<CGGGHGHC.CGCHHHGGHHHHG:C@G9A;EGGGG?FFFF//BBBFFFFFFFFFFFF/FFFFFFFFFFFF?;@FFFFFFFFFFFFF9:BF/BFFFBFFF/BFFFFBBFFF/;@@BFF/;F;;>B--9AE/-;AE
@M05620:37:000000000-D9766:1:1101:20961:3543 1:N:0:59
ACCACACCTTCTACAATGAGCTGCGTGTGGCTCCCGAGGAGCACCCCGTGCTGCTGACCGAGGCCCCCCTGAACCCCAAGGCCAACCGCGAGAAGATGCCCAGGTGAGTGGCCCGCTACCTCTTCTGGTGGCCGCCTCCCTCCTTCCTGGCCTCCCGGAGCTGCGCCCTTTCTCACTGGTTCTCTCTTCTGCCGTTTTCCGTAGGACTCTCTTCTCTGACCTGAGTCTCCTTTGGAACTCTGCAGGTTCTA
+
AA1AA>A>CFFFFGFFGGGGG1CBEEE000BAFEFACFG//F/0BFEE/EEEFD1GHH0E/E/EGGC/E//B@CGFG/EF//GE/<ECGC<///<FDF11FC/F1?10<?/?GEGGGGGHFFDGFHGEGHCHECGGCEHEFFAGHGGGGG?FFGEEG@GGGGGF@GF?-BBFFFFFBBBBF/9FB/FFFFFBF@BBFEFFFFFFFFFFFFBFFFFFFFFFFFFBBBFFFF/B9FF//FBFFFFEFFAFFF;
@M05620:37:000000000-D9766:1:1101:20367:3611 1:N:0:59
GAGGCTGCTTTGGAAGAAACTCATAGATTACTGCAACAGTTCCCCCTGGACCTGGAAAAGTTTCTTGCCTGGCTTACAGAAGCTGAAACAACTGCCAATGCTACACGTCAGGCCAGGCGCATAGACGACTCCCCGGGAGTCCCCGAGCTGCTGAACCCCTGGCCAGTACGTCCGTCATTTACGCTTTCGCCCTCTTGTGGATCCAATTGACCACTTATCAGAATTTGTACTTGTAACTGCACAGCCAGGGA
+
>>AABAFBFFFFGFGFGGGG5GGHGHHHHBHHHHHFGFFDFHHHHGFF2ABGHH2FE32BBFHHFH5FGHGHHHAAFGHGHHHCB@GGHHFFFHHHHGHHH@@B32BB1??GHG1?G//>E//G43///<CFGA/>////@FGF//<DDFHH1<11<..>FA.CGG<D0.<<.@..:GF00;;AECC:.9;C9EGGF;0.C09F9CFGGBFFFGGGGBBF///9//9;/FFBFF/B9FFBB9/.?;..;A.
@M05620:37:000000000-D9766:1:1101:16820:3633 1:N:0:59
ACCACACCTTCTACAATGAGCTGCGTGTGGCTCCCGAGGAGCACCCCGTGCTGCTGACCGAGGCCCCCCTGAACCCCAAGGCCAACCGCGAGAAGATGCCCAGGTGAGTGGCCCGCTACCTCTTCTGGTGGCCGCCTCCCTCCTTCCTGGCCTCCCGGCGCTGCGCCCTTTCTCACTGGTTCTCTCTTCTGCCGTTTTCCGTAGGACTCTCTTCTCTGACCTGAGTCTCCTTTGGAACTCTGCAGGTTCTA
+
CCCCCCC>CFFFGGGGGG5BGGHHGFGB4EGFFFFF2EEE?GHHHGGEEEFGEHFHHHGAF@CFGGGGGGGHHHHGGGGHGHHHHGGGGGBDCGHBFDHHHHHGHHHHGHGGHHGGGGGHHHHHHHHHHHGHHGGGGGHGHHGHHGGGGGGGGGGGGG;ADFFFFFFFFFFFFFFFFFFFFFFFFFFFFFFFFFDDFFFFFFFFFEFFFFFFFFFFFFBFFFF:BFFBFFFFFFFFFFFFFFFFFFFFFFF
@M05620:37:000000000-D9766:1:1101:20325:3659 1:N:0:59
ACCACACCTTCTACAATGAGCGGCGTGTGGCTCCCGAGGGGCACCCCGTGCTGCTGACCGAGGCCCCCCTGAGCGCCAAGGCCAACCGCGAGAAGATGCCCAGGTGAGTGGCCCGCTACCTCTTCTGGTGGCCGCCTCCCTCCTTCCTGGCCTCCCGGAGCTGCGCCCTTTCTCACTGGTTCTCTCTTCTGCCGTTTTCCGTAGGACTCTCTTCTCTGACCTGAGTCTCCTTTGGAACTCTGCAGGGTCTA
+
>AAAA>AAFFFFFFGGGGG5FEEGGGGECE2B3BFEAEE000011?>>?EE1@FGHBHFFE/>/FG/E@</00B/><C?C//FFF/<//<<--C0<G111F1><</DC<0<<GCDGGGGGHHHH0GHHFGDGFBGGGDGGGGFFGGGFFGFFFFEAD=-;@F//@BFBBFFFFF9FFFFBF/FFFFFFFFB/BB;DFFFFB/9DAFFFBFFFFFFFF/9FFFF/;BBFFEF/F///;/:BFFFFFF-BFF;
@M05620:37:000000000-D9766:1:1101:19802:3662 1:N:0:59
ACCACACCTTCTACAATGAGCTGCGTGTGGCTCCCGAGGAGCACCCCGTGCTGCTGACCGAGGCCCCCCTGAACCCCAAGGCCAACCGCGAGAAGATGAGCGGGGCCCGCGCCCACTTCTGGTTGCCGCAGCCCTCCTTCCTAGCCTAACGGCGCTGCGCACTTTCTCATTGATTCTCTCTTCTGCCGTTTTCCGTTTGCCTCTCTTCTCTGTCATGAGCCTCCTTTGGAACTATGCATGTTCTAGATCGG
+
A>>>AAAAFFFDFGG13AFFDAB1ABEEH0BFFG00EEE?FHHHHGGGA/BAFEFGHCAFGGCGCE>FGGGHHHEAFGGAFHHFF<EEG@BC@AGH11>1?//>--<--<-;A-.;C:G000;0..0;---;../;A/0=/000/////-----;-;----9-//;/B9/;///;;B///;////;9--;/-//-;//-//;////99/////;///;//;B-;-;/9//9/;//;/9/9//;///99B-9
@M05620:37:000000000-D9766:1:1101:14986:3696 1:N:0:59
ACCACACCTTCTACAATGAGCTGCGTGTGGCTCCCGAGGAGCACCCCGTGCTGCTGACCGAGGCCCCCCTGAACCCCAAGGCCAACCGCGAGAAGATGCCCAGGTGAGTGGCCCGCTACCTCTTCTGGTGGCCGCCTCCCTCCTTCCTGGCCTCCCGGAGCTGCGCCCTTTCTCACTGGTTCTCTCTTCTGCCGTTTTCCGTAGGACTCTCTTCTCTGACCTGAGTCTCCTTTGGAACTCTGCAGGTTCTA
+
CCCDCCCBFFFFGGGGGGGGGGHHGEGBEEHGHGGEEGGGGHGHHGGGGGGGGHHHHHHFGGFGGGGGGGGHGHHGGGGHGHHHHGGGGGCFGGHGHHBGHHAF=1=F?GGGHHGGDFGHHHHHFHGHGGE.GG@FDDHGHHGGHFGFFGGGGGGGGD-A?FBFFCFFAFFFEBFFFFF:FFFFFFBFFFFFFD:DFFFFFFFBFFFFFFFFFFFFFFFFFFFFFBF0BFFFFFFBF0BFFFFFFFAFFFB
@M05620:37:000000000-D9766:1:1101:11648:3794 1:N:0:59
ACCACACCTTCTACAATGAGCTGCGTGTGGCTCCCGAGGAGCACCCCGTGCTGCTGACCGAGGCCCCCCTGAACCCCAAGGCCAACCGCGAGAAGATGCCCAGGTGAGTGGCCCGCTACCTCTTCTGGTGGCCGCCTCCCTCCTTCCTGGCCTCCCGGAGCTGCGCCCTTTCTCACTGGTTCTCTCTTCTGCCGTTTTCCGTAGGACTCTCTTCTCTGACCTGAGTCTCCTTTGGAACTCTGCAGGTTCTA
+
CCCCCCCCFFFFGGGGGGGGGGHHGGGBEFHHHGGGGGGGGHHHHGGGGGGGHHHHHHHGGGGGGGGGGGGGHHHGGGGHGHHHHGGGGG/CFGHHHHHHHHHGHHHHHHGGHHGGGGGHHHHHHHHHHHGHHGGGGGHGHHGHHGGGGGGGGGGGGG-CDFGGGGFFFFFFFFFFFFFFFFFFFFFFFFFFFDADFFFFFFFFDFFFFFFFFFFFFFFFFFFFEFFFFFFFFFFFFFFFFFFFFFFFFFB
@M05620:37:000000000-D9766:1:1101:20674:3796 1:N:0:59
ACCACACCTTCTACAATGAGCTGCGTGTGGCTCCCGAGGAGCACCCCGTGCTGCTGACCGAGGCCCCCCTGAACCCCAAGGCCAACCGCGAGAAGATGAGAGTGGCCCGCTCCCTCTTCTTGTGGCCGCCTCCCTCCTTCCTGGCCTCCCGGCGCTGCGCCCTTTCTCACTGGTTCTCTCTTCTGCCGTTTTCCGTAGGACTCTCTTCTCTGACCTGCGTCTCCTTTGGCACTCTGCAGGTTCTAGCTCGG
+
CCCCCCCCFFFFGGGGGGGGGGHHGGGGHGHHHGGGGGGGGHHHHGGGGGGGHHHHHHHGGGGGGGGGGGGHGHHGGGGHGHHHHGGGGGGGGGHHHHFB222D//=//<<@EGHHHGH111=0..<C?;.EHC/C:/0C:00/.C0.AA.--9;-AA-9;>-BBF0FB0B0/99FF0:0BBB00B99.A/.;0.F..9:0F90B0:BB0000;90/.-9;DFBBFBB/000BFB:0909A9FB9B0;FA-
@M05620:37:000000000-D9766:1:1101:19653:3797 1:N:0:59
GAGACTGCTTTGGAAGAAACTGATAGATTACTGCAACAGTTCCCCCTGGACCTGGAAAAGTTTCTTGCCTGGCTTACAGAAGCTGACACAACTGCCAATGCTACACGTCAGGCCAGGTTCATAGAAGACTCCCCGGAAGTCCCCAAGCTGCTAAAACACTGGACAGTAAGTCCGTCATTTACGCTTTCACCCTCTTGTGGATCCAATTGCCCCCTTATCAGCATTTGTACTTGTAACTGCACAGCCAGGGA
+
A1A1ADFFFFFFGFGGGCFGG1B3DG13DF1DFHHFFHG122F10BEFEBE0BBGA1BCBB2AAD1BECF1BGH0BC1ABFFHHFB0B1>/EFHHFHEHHHHH1EGE0/?ECBF/GEH1F1>>G>G1BBFHHH?/<///11BBG0</FGHGG121@@GGFGHHHHGG1?<GHH..>AGH1<FFGGGG=0<<<<CHHHHHGBFGFCCGGH00:.=CH/0;CB0;BG0;;;BFGEG0C00900CFFGE?.9C:
@M05620:37:000000000-D9766:1:1101:11774:3812 1:N:0:59
ACCACACCTTCTACAATGAGCTGCGTGTGGCTCCCGAGGAGCACCCCGTGCTGCTGACCGAGGCCCCCCTGAACCCCAAGGCCAACCGCGAGAAGCCGGCTACCTCTTCTGGTGGCCGCCTCCCTCCTTCCTGGCCTCCCGGCGCTGCGCCCTTTCTCCCTGGTTCTCTCTTCTTCCGTTTTCCGTCGGCCTCTCTTCTCTGACCTGAGTCTCCTTTGGACCTCTGCAGGTTCTCGATCGGCAGAGCCCAC
+
ABBBCCC>CFFFGGGGGG5FGGHHGEFB4EGGHBFE2EEEDHHHHGGAEEFGFHHHHHH0EECGGGGGGGGHGHHGGGGHGHHHHGGGGG/B//?2?/<>@FF<?1??FGHHGHDHH?FGGGHGHHAGH;CGHHHHHHHG?DGA9=-;@DGGGFFFF/;;9BEFFFFFFFFFFF/BFDFFFFFFDFFFFFFFFFBFFFFFFFF:9;F/9BFFFFFFFFFFFFF:;FF/:?FFFF/:F/.9A;-@EE:.;9A
@M05620:37:000000000-D9766:1:1101:18973:3827 1:N:0:59
GAGCCTGCTTTGGACGAAAGTCATATTTTAGTTCAACAGTTTCCACTGGACCTGGTAAAGCGTCTCGCCTGCCCTACCCAACTTGACACAACTGTCCCGCTTCCTCTTAAGATGACCGGCACCCACCTACCTAGACAACAGGAACAGAACAATTAATCACAAAATCTAGAGTAGGCCGTAAAACGTACGAAACACTTCACTGACCTGAGTCTCCTAAACAAAACTAAAGGTTCCATTTGGAAAGAACAAAC
+
>A111BBCB1B1F1111A00B3DAD33DD30B2D22AF0DD2D221D1000BBBA112121/B/B0B////00/B00>0B//0BD1111B//BB2@1B>/>/?B1BB>1211211B1////<??//?01B0111111@/?0/@0<000<C0F11111??F11>0>1111>1111<<<<-...0<-...-...:/;0;<00;09;F099/009090000/;...;09000000099/9;///;;-/99;-99
@M05620:37:000000000-D9766:1:1101:17596:3831 1:N:0:59
GAGGCTGCTTTGGAAGAAACTCATAGATTACTGCAACAGTTCCCCCTGGACCTGGAAAAGTTTCTTGCCTGGCTTACAGAAGCTGAAACAACTGCCAATGCTACACGTAAGGAAAGGCTCCTAGAAGACTCCAAGGGAGTCAACGAGCTGATGAAACAATGGCCAGTAAGTCAGGCATTTCCGCTTTCGCACTCTTGTGGATCCAATTGAACACTTATCAGAATTTGTACTTGTAACTGAAAAGCCAGGGA
+
BABBBAFBFFFFGGGGGGGGGGHGHHHHFHGHFHHHFHHFGHHHHGGGHGHHHHHHFHFHGHFHHHGFHHHHHHGGHGGGHHHHHHFHHHGHHHHGHHHHGHHHHHFF2FAG3BFGFHBG/3BFGF3BFGFFC33?/??/2332/??BFF2F2FGFFG/FHH20?GCGHF@FFHHHHHH11>>E?AF1.<<A?/DGGDG?GGFHFFGHGH0CC/CG00=CH0;CF0CFFFFFGFGGFGGB00;FFGG.;E.
@M05620:37:000000000-D9766:1:1101:14000:3861 1:N:0:59
ACCACACCTTCTACAATGAGCTGCGTGTGGCTCCCGAGGAGCACCCCGTGCTGCTGACCGAGGCCCCCCTGAACCCCAAGGCCAACCGCGAGAAGATGAGAGCGGCCCGCTCCCTCTTCTTGTGGCCGCCTCCCTCCTTCCTGGCCTCCCGGCGCTGCGCCCTTTCTCACTGGTTCTCTCTTCTGCCGTTTTCCGTAGGACTCTCTTCTCTGCCCTGCGTCTCCTTTGGAACTCTGCAGGTTCTAGGTCGG
+
AAAABBBBFFFFGGGGGFGGGGHHGEGBGFHAGGFEDEEFGHHHHGGGAFGGHHGHHHHGGGEEGGGGGGECHHHGGGGHGGHHHGFGGGCFGFHHHFH22F/////<-><-<E/CGDG0<0DCDFFF--:CCECFEGGGGFGFFGGGGGGGGGFB@DF@.>-BBF/F/BFF.BFFFFFFFFFFBFF9DFFFFF?99DF/BBFF//BBFFFF/BEB?E;.-;;FF/BFF/BFFFFFFF/A9/BBF//;BBF
@M05620:37:000000000-D9766:1:1101:11762:3902 1:N:0:59
GAGGCTGCTTTGGAAGAAACTCATAGGTTACGGCAAAAGTTCCTCCTGGACCTGGGAAAGATTCCCGCCCCCATTACGAAAGCTGAAATAACTGCCAATGCGCGACAACAACCCACACGCAAGGAAACGCCCCTAGAAGAACCAAAGTGAATAAAAGAGCTTATGAAACAATGGCAAGGAAGTCAGGCATTTAGCCTTCAGCACCCTTGTGGATCCAATTGAACAAGTCTAAGCATTTGTACTTTGAAATG
+
ABBBBBFBFFFFGBGGGFGGGCF5DA4A5D42BEGGFH3F55D5BB2B32BB221ABB1BBA5D5310A000>FGHF11BE1BB333B44BF4BF33BBF3///>EG//?//</??/?</<<</<??0/</>-<.0<<=C>0.><</00<00<<000</<</;000000::0<//;0...;.09009:::00000;0900090;.;./990;;/;:/9///9/B/B.;/;//;9;BFFB//9///9;;/;/
@M05620:37:000000000-D9766:1:1101:14429:3904 1:N:0:59
ACCACACCTTCTACAATGAGCTGCGTGTGGCTCCCGAGGAGCACCCCGTGCTGCTGACCGAGGCCCCCCTGAACCCCAAGGCCAACCGCGAGTGGCCCGCTACCTCTTCTGGTGGCCGCCTCCCTCCTTCCTGGCCTCCCGGCGCTGCGCCCTTTCTCACTGGTTCTCTCTTCTGCCGTTTTCCGTCGGACTCTCTTCTCTGACCTGAGTCTCCTTTGGAACTCTGCAGGTTCTAGATCGGCAGAGCCCAC
+
>AABBBCBFFFFGGGGGGGGGGHHGEEFHGHHHGGGGGGCGHHHHGGGGGGGHGHHHHHGGGGGGGGGGGGHHHHGGGGHGHHHGFGFGGGGCFEFG?B@FGGHHFHHHHHHFHDHFGGGGGHFHHGHHHHHHHHHHHGGGG-DDDGGGGGFFFFEFF/BFFFBFFFFFFFFFFFFFFDFFFFFFF.;D-@DFFFFFFFFFFFFFEFFFFFFFFFBFFFFFFFFFFFFFF9FFFBFFFFE.-;BF.B.AEF
@M05620:37:000000000-D9766:1:1101:19437:3921 1:N:0:59
ACCACACCTTCTACAATGAGCTGCGTGTGGCTCCCGAGGAGCACCCCGTGCTGCTGACCGAGGCCCCCCTGAACCCCAAGGCCAACCGCGAGAAGATGAGCTTGGCCCGCTCCCTCTTCTTTTGGACGCCTCCCTCCTTCCTGGCCTCCCGGCGCTGCGCCCTTTCTCCCTGTTTCTCTCTTCTTCCGTTTTCCGTAGGACTCTCTTCTCTGCACTGCGTCTACTTTGGATCTCTGCAGGTTCTAGATCGG
+
1>AAAA>ABF@DGGGGGGGG1FHFEAEB00GFGFGGG?EEC/F0GGGG/BEEFH1GDGHEGGGG/E/EE@AGHFHEEGGHGHHHHGGGG@BCGGHGFBFGF110/01?<//<C.<FGGHF11>D-//<<<.;GE/CCF0CCC0/:.:=EA?-AG--9.--;@-//:B;/:-//:;9FFFFFFFB/:9:9//A//-;--9/;B////:BFFF/9/;;/BA9>B-BF/9B///9B/9/F//-;/BF9/;;/--
@M05620:37:000000000-D9766:1:1101:16995:3935 1:N:0:59
ACCACACCTTCTACAATGAGCTGCGTGTGGCTCCCGAGGAGCACCCCGTGCTGCTGACCGAGGCCCCCCTGAACCCCAAGGCCAACCGCGAGAAGATGAGAGTGGCCCGCTCCCTCTTCTTGTGGCGGCCTCCCTCCTTCCTGGCCTCCCGGCGCTGCGCCCTTTCTCACTGGTTCTCTCTTCTGCCGTTTTCCGTAGGACTCTCTTCTCTGCCCTGCGTCTCCTTTGGAACTCTGCAGGTTCTAGCTCGG
+
CBCCDDDDFFFFGGGGGGGGGGHHGFGBAEHHHGGGGGFGGHHHHGGGGGGGGHHHHHHFGGFGGGGGGGGHHHHGGGGHGHHHHGGGGGBDGGHGFGHH2GGHG/?GFCF@EGHHHHHH1<=GGHGGGGGHHGFHGGGGGGGGFCBFGGGGGGFFFFFFFFFFFFFFFFFFFFFFFHFFFFHHFFFFDFFFFFFFFFF0FFFFFFFFFFFF0BEFFEFDFDFFFFFFFFFFFFFFFFBFFFFFFF0;BFD
@M05620:37:000000000-D9766:1:1101:12820:3981 1:N:0:59
ACCACACCTTCTACAATGAGCTGCGTGTGGCTCCCGAGGAGCACCCCGTGCTGCTGACCGAGGCCCCCCTGAACCCCAAGGCCAACCGCGAGGGGCTAGCTACGTTTACTGGTGCCCGCCTCCCTCTTTTCTGGCCTCCCCGCGATTCGCCCTTTCTCAATCGTTCTCTCTTCTGCCGTTTTCCGTCGGCCTCTCTTCTCTGACCTGCGTCTCCCTTGGACCTCTGCCGGTTCTGGATCTGCCGAGACCAC
+
ABBBBBABFFFFFGGGGGGGFGGHGEFEAEHCHFGGGGGE?GHGHGCG1AEAG3FGHH3EGGFGEG?FGEEHHHHFGGGHGHHHGGGGGGFG?/>>/0<?1<1/?0>.=FGH1<1<>.-<EDHGCG/=D0=:CEHHF.GG.-:--;.;;AADCFFG0000;09:A9.FFBFFFF//;-;AFFFFDFFF-BDDF//BFBFFFFBB//;.-;@DF//:/.FFBFF//9//;-9DAF////;/9//-@B-.;.;
@M05620:37:000000000-D9766:1:1101:23316:3994 1:N:0:59
ACCACACCTTCTACAATGAGCTGCGTGTGGCTCCCGAGGAGCACCCCGTGCTGCTGACCGAGGCCCCCCTGAACCCCAAGGCCAACCGCGAGAAGATGCCCAGGTGAGTGGCCCGCTACCTCTTCTGGTGGCCGCCTCCCTCCTTCCTGGCCTCCCGGCGCTGCGCCCTTTCTCACTGGTTCTCTCTTCTGCCGTTTTCCGTAGGACTCTCTTCTCTGACCTGAGTCTCCTTTGGAACTCTGCAGGTTCTA
+
BBBBBBBBFFFFGFGGGG5DGFHHGFGB4EGFGGGGFGGC?HHHHGGGEGGGGHFHHHGGGGCGGGGGGGGHHHHGGGGHGHHHHGGGGGFGGDGHGHHHHHHGHHHHHEFGHHGGGFGHHHHHHHHHHHGHHGGGGGHGHHGHHGGGGGFGGGGGDC?BDFFFFFFFFFFFFF/FFFFFFFFFFFFFFFFFFFDFFFFFFFADF/FFFFFFFFFFFF/FFFF/;FFFFFFFFFFFFFFFFFFFFFFFFFF
@M05620:37:000000000-D9766:1:1101:22165:3998 1:N:0:59
ACCACACCTTCTACAATGAGCTGCGTGTGGCTCCCGAGGAGCACCCCGTGCTGCTGACCGAGGCCCCCCTGAACCCCAAGGCCAACCGCGAGAAGATGCCCAGGTGAGTGGCCCGCTACCTCTTCTTTTTGCCGCCTCCCTCCTTCCTGGCCTCCCGGCGCTGCGCCCTTTCTCACTGGTTCTCTCTTCTGCCGTTTTCCGTAGTACTCTCTTCTCTGACCTGAGTCTCCTTTGGAACTCTGCAGGTTCTA
+
CCCCCCCCFFFFGGGGGGGGGGHGGGGECEHHHGGGGGGGCHHHHGGGGGGGHHHHHHHGGGGGGGGGGGGHHHHGGGGHGHHHHGGGGGDGGGHHHH2FGHH?=?1??F//FC-A-C?GHDHHHG00=0-0<@GCDACEHCGC0CCC9B.FF9EG.---;9;A-9DDFFBBFFFFBFBB9BF9:9::BBFFFFA./.;9:0...009B0FFFFFFF09BFF///;90BB0:FBFB0;BBFBF009:B;90
@M05620:37:000000000-D9766:1:1101:11979:4019 1:N:0:59
ACCACACCTTCTACAATGAGCTGCGTGTGGCTCCCGAGGAGCACCCCGTGCTGCTGACCGAGGCCCCCCTGAACCCCAAGGCCAACCGCGAGAAGATGCCCAGGTGAGTGGCCCGCTACCTCTTCTGGTGGCCGCCTCCCTCCTTCCTGGCCTCCCGGCGCTGCGCCCTTTCTCACTGGTTCTCTCTTCTGCCGTTTTCCGTAGGACTCTCTTCTCTGACCTGAGTCTCCTTTGGAACTCTGCAGGTTCTA
+
BCCCCCCCFFFFGGGGGGGGGGGHGGGGHGHHHGGGGGGGGHHHHGGGGGGGHHHHGHHGGGGGGGGGGGGHHHHGGGGHGHHHHGGGGGGGGGHHHGHHHH/FFCF0?FGGHH-@@CGHHHHHH0DHGGDEHGGGGGHGHHGHHGGGFGGGGGGG?A--;-;DF=FF-FFFFFFFFFFFFFFFFFFFFFFFFFFFFFFFFFF.;FFFFFFFFF0BFFFFFFBF/;;9:FFFFEFFFFFFFEFFFFFFFF0
@M05620:37:000000000-D9766:1:1101:18458:4034 1:N:0:59
GAGGCTGCTTTGGAAGAAACTCATAGATTACTGCAACAGTTCCCCCTGGACCTGGAAAAGTTTCTTGCCTGGCTTACAGAAGCTGAAACAACTGCCAATGCTACCCGTAAGGAAAGGCTCCTAGACGACTCCAAGGGAGTAAACGAGCTGATGAAACAATGGCAAGTAAGTCAGGCAGTTCCGCTGTAGCAGTCTTGTGGAGCCAATTGAACAATTCTCAGCAGTTGTAGTTGTAGCTGATAAGCCAGGGA
+
A3AABBFBFFFFGGGGGGGGGGHHFHHHHHHHHHHHHHHDGGHHHGGGHHHHHHHHHHHHBFHHHHHHHHHHHHHHHHGHHHHHHHHHHHHHHHHGHHHHHH4FGHE>E113B?300?GBF33433?>E//F3BB//?C/B3?3////?@GHGHB1<FG?<10<1/??111><FB0..<>11<C.-.0<0=00<=D0C:D0.::CGG000:0;G000;0BFF0.000;00;09C000;0;00;00;/....
@M05620:37:000000000-D9766:1:1101:8619:4035 1:N:0:59
AGTGCCAGCTCTCCATCGCACAGGGTACCCAGGGCCTGGCCCCCCCATCCCGAAACACCATGACCTCCCCGGCTACCAGGGGCAACCACTCCGCAGCTTGCCAGGGGCCTGTGCGGGTACCTAGCGGAGTACTCGGGCAGCTCGGGACTGGTGCGGCGTTGGGGAGAGCGTGTCCCATTTGCGCTTGGTTCCGGTTGATGATGGGATGAGGCGGTTCTCATCGGTTGCCCTTGGTACCCCTGCCCGGGGTA
+
>111>BDFAFFFFFGDBEECECHFG00BFG100AB00FFA0BE/EEE00A/B/>//BB//1B@FGBF/B///>/?FG11?/>>E/F</?1<B?/<<>01B/111////>F/111?/><-1>11FCC--<./00<.CC--:.//.;---99.CF0--99-;@F;--9--------//;//:;/;---9A/-;/--9--//;BF/99-;-///-----:BF9//:--;-;//9/-///B;/;-:---;9--@B
@M05620:37:000000000-D9766:1:1101:15483:4060 1:N:0:59
ACCACACCTTCTACAATGAGCTGCGTGTGGCTCCCGAGGAGCACCCCGTGCTGCTGACCGAGGCCCCCCTGAACCCCAAGGCCAACCGCGAGAAGAAGAGCGGGGTCCGCTCCCTCTTCTTGTGAACGTATCCCTCCTTCCTGGCCTCCCGGCGCTGCGCCCCATCTCACTGTTTCTCTCTTCTGCCGTTTTCCGTAGGCCTCGACTCTCTGCCCAGAGTCTGCTTTGGAACTGTGCATGTGCTAGATCGG
+
AA1AAA1AFFF1AGGFEFGFFBAAEAAB00BGCFAA0AE//GHHHGGG//EAE11BGGCEGG?EEAEEGGGFHGC/EEC>>EHFE<EEC/BCCAF100??0///-><<<C.CACCF/:;;00<<0:;...0.</:F./0=/;C/:.;;9A.A-A@?@A--A;---;B//;B//;FFFF/B/BF//99-;-/;B/;9--9;/BA-----;F//FF-/---;/;//9//B/:BBF///;9/;B/;//B//999
@M05620:37:000000000-D9766:1:1101:13142:4069 1:N:0:59
ACCACACCTTCTACAATGAGCTGCGTGTGGCTCCCGAGGAGCACCCCGTGCTGCTGACCGAGGCCCCCCTGAACCCCAAGGCCAACCGCGAGAAGCCGTCTACCTCTTCTGGGCGCCGCCTCCCTCCTTGCTGGCCTCCCGGCCCTACGCCCTTTCTCACCGGTTCTCTCTTCGGCCGTTTTCCGCCGCCCTCTCTTCTCTGACCCGCGTCTCCTCTCGACCTATGCTGGTTCTCGATCGGCAGAGGCCAC
+
AAAAAAAAFFFFGFGFAGEGGFHHG0ABF0FGFFGAEGGGGHHHHGGGG/FFHHHGHHHG?ECGG/FGGGGBHCGGGGEHE/GGHGA@GG@</?<1?>//0<F??1<1<1<10.-><---.C..//./0;;00/.:0;.:.---9./.;;;--/0;9090.9;-9A/F/:9//--;---:/-/9---;---;--;/:/;/9////-;--9--;/F-//-9--9///;///;////-/9---;---A--:--
@M05620:37:000000000-D9766:1:1101:7390:4109 1:N:0:59
ACCACACCTTCTACAATGAGCTGCGTGTGGCTCCCGAGGAGCACCCCGTGCTGCTGACCGAGGCCCCCCTGAACCCCAAGGCCAACCGCGAGAAGATGAGCGTGGGCCGCTCCCTCTTCTTGTGGCCGCGTCCCTCCTTCCTGGGCTCCCGGCGCTGCGCCCTTTCTCCCTGGTTCTCTCTTCTGCCGTTTTCCGTAGGGCTCTGTTCTCTGCCCTGGGTCTGCTTTGGAACTGTGCAGGTTCTAGGTCGG
+
BBABBBA>BFCFGGGFFG5FGFGGEEGAA2GAG2FA2EE2EGHHHGGEAEFE5FBGHHG0EE0EFGGEGGEGHHHGGGGHGHHHHGGGGG/><DF2FGDG2<?CD/??--<-<E/</GHH0<<<DC.;---;@AFFG/FBFFGG.;;A.CEA9;-9;.9-;--9BFFF/;BF.9;BFFBFFFF//9/@ADBFB/.9;....;://:;//B///;./..9BFF////9//BBBB/9;F//9;/;B/F/:B-9
@M05620:37:000000000-D9766:1:1101:15565:4120 1:N:0:59
ACCACACCTTCTACAATGAGCTGCGTGTGGCTCCCGAGGAGCACCCCGTGCTGCTGACCGAGGCCCCCCTGAACCCCAAGGCCAACCGCGAGAAGATGCCCAGGTGAGTGGCCCGCTACCTCTTCTGGTGGCCGCCTCCCTCCTTCCTGGCCTCCCGGCGCTGCGCCCTTTCTCACTGGTTCTCTCTTCTGCCGTTTTCCGTAGGACTCTCTTCTCTGACCTGAGTCTCCTTTGGAACTCTGCAGGTTCTA
+
CCDDDDDAFFFFGGGGGGGGGGHHGGGBAEHHHFGGFGGGGHHHHGGGGFGGGHGHHHHEGGGGGGGGGGGHFHHGFGGHGHHE//EEBC/BDGHFGHHHHGHGGHHHHBFGHHGGGGGHHHHHHHFHD<DHHFGGGGHGHHGHHGGGGGGGGGGGGGDGGFFFFFFFFFFFFFFFFHFF0BFFFFFHFFFFFBADFFFFFFFFAFFFFFFFFFHFFFBFFFFFFBF0FFFFFFFFFFFF0BFFFFF0:FF
@M05620:37:000000000-D9766:1:1101:15482:4132 1:N:0:59
ACCACACCTTCTACAATGAGCTGCGTGTGGCTCCCGAGGAGCACCCCGTGCTGCTGACCGAGGCCCCCCTGAACCCCAAGGCCAACCGCGAGAAGATGAGAGAGGCCCGCGACCACTTATGGCGGCCGCCGGCCGCCTTCCTAGCTTCCCGGCGCAGCGCCCTGTCTCATTTGTCCCCGGTTCTGCCGTCTGCCGTTGGACGCTCGTCTCTGACCTGTGTCTCCTGTGGCATTCGGAAGGTTGTAGATTGG
+
>A1AAAAAFFFDAGF13BFGFGGBEBEEG0FGHG00AAE/EHGHHGAE//BAGA1FH0BEEGGG/E/EEGGHGHC/EEG/FHHE</?EC<>CCAGH1111?1/?/A/?</--<<-./=00=<.----;-@--:9-9@--;B//////;;-----;---9@-@?-///:9/;//B/9/---;AFF//B-;---BF@B---9B;-9--9;EFF///;F;/:9:9//9/;/:-9/;9/A9A-A//-9;B/://9
@M05620:37:000000000-D9766:1:1101:23800:4149 1:N:0:59
ACCACACCTTCTACAATGAGCTGCGTGTGGCTCCCGAGGAGCACCCCGTGCTGCTGACCGAGGCCCCCCTGAACCCCAAGGCCAACCGCGAGTAGCCAGCTACCTATTCTGGTGGCCGCCTCCCTACTTCCTGGCCTCCCGGCGCTGCGCCCTTTCTCACTGGTTCTATCTTCTGCCGTTTTCCGTAGGCGTCTCTTCTCTGACCTGAGTCTCCTATGGAACTCTGCAGGTTCTCGATCGGCAGAGCCCAC
+
AAAABAABFFFFDGGB5BFGFE4AABEEH2FHHG22BAE?EHHHHGEGE1ECFFGHHFAEEGGGFGEGGGGHHHGEGGGCFHHGH?EEGCGC/0?>11?/<11?1111FF111?/?<-CCEG.</0.0<D<<=/<C0<GG.;@---:C--CB@/9FB9B000/99;B/999/:FF9B9../;FB.9.;./-;9.9;;/B99FFFFF.9.BFFF/9//9//9//BF/B/9A9/;//.9B9@A-9@../9.;;
@M05620:37:000000000-D9766:1:1101:10468:4228 1:N:0:59
ACCACACCTTCTACAATGAGCTGCGTGTGGCTCCCGCGGAGCACCCCGTGCTGCTGACCGAGGCCCCCCTGAACCCCAAGGCCAACCGCGAGAAGATGAGAGGGGCCCGCTACCTCTTCTGGTGGCCGCCTCCCTCCTTCCTGGCCTCCCGGAGCTGCGCCCTTTCTCACTGGTTCTCTCTTCTGCCGTTTTCCGTAGGACTCTCTTCTCTGACCTGAGTCTCCTTTGGAACTCTTCCGGTTCTAGATCGG
+
>AABBABAFCFDGGGBFGFGGGHHFEFGGGHHHFGE2AEEGGHHHGGEEFGEHHHHHHHEEECGGGGGGGEHHHHGGGGHGHHGHFGDCC@C/AF1?<1?<1/.-><>-<-<-<<<DCCG<C;:ACG:;B.CA;//9990;90;;;0.;9.9;--./;9;;@9/BFFF/:9;;/:FFFF//9//;B/-:DB.;;./.9./;/B/B/999;/;BFF/./9;;9;B9//////;;B////;9-9;9//9/;EA
@M05620:37:000000000-D9766:1:1101:10445:4234 1:N:0:59
ACCACACCTTCTACAATGAGCTGCGTGTGGCTCCCGAGGAGCACCCCGTGCTGCTGACCGAGGCCCCCCTGAACCCCAAGGCCAACCGCGAGAAGATGAGAGTGGACCGATCCCTCTTCTTGTGGCCGCCTCCCTCCTTCCTGGGCTCCCGGCGCTGCGCCCTTTCTCACTGGTTCTCTCTTCTGCCGTTTTCCGTAGGACTCTCTTCTCTGCCCTGCGTCTCCTTTGGAACTCTGCATGTTCTAGTTCGG
+
1>>>AAAAFFC@BGG1AFF11AFGA0BBAA0B10BAEEGECCHFEFGGEEGGGHHHGHHGEGG?FCGEEGFGHFHCGGFHCEHCGEE<BC<<<CCFF11F1?<<<1?FC/C-CFCHHHHG00=CEHFC-@CEHGHHGHHHHHHG.;CEGGG@AGGGGF@@A;@FFFFFFFFFEFFFFFFFFFFFFFF@FFFFFFFFFFBBFBFF/;BFFFFF/B;9AE@B@B;9;BFFBFEFFFBFFFBB;FFFFF/:BE=
@M05620:37:000000000-D9766:1:1101:21616:4247 1:N:0:59
ACCACACCTTCTACAATGAGCTGCGTGTGGCTCCCGAGGAGCACCCCGTGCTGCTGACCGAGGCCCCCCTGAACCCCAAGGCCAACCGCGAGAAGATGAGCGAGGTCCGTGCCCTCTTCTTTTGTCTGCTTCCCTCCTTCCTGGTTTCCCGGCTCTCGGCCCTTCCTCATTGCTTCCTTGTTCTCCCGTTTTCCGTAGGCCGTTTTTCTCTGCCCTGTGCCTTGTTTGGACTTTTGCACTTTGTAGGTCGT
+
ABBBBBBABFFFGGGGGGAFGGHGGBEBAEGFGFGE?EEEDGDFHGGEEEEGFHHHHHHGGGGGGGGGGEFFCGHGEGGHGHFGGGEGDF>CGGHEGHH22//>A?0<@>..>G1.FF111=00<DDD0000<G0GGH0GHHB//0.=00;-;-C/0.9E9DGF//9;00;00;00/000;CFF//;.;.;.;FDB...;B--./..:9FF///;B./;/;///9/././//9//;////;;//;F/B/-9
@M05620:37:000000000-D9766:1:1101:19011:4275 1:N:0:59
ACCACACCTTCTACAATGAGCTGCGTGTGGCTCCCGAGGAGCACCCCGTGCTGCTGACCGAGGCCCCCCTGAACCCCAAGGCCAACCGCGAGAAGATGAGCGTGGCCCGCTCCCTCTTCTTGTGGCCGCCTCCCTCCTTCCTGGCCTCCCGGCGCTGCGCCCTTTCTCACTGGTTCTCTCTTCTGCCGTTTTCCGTAGGCCTCTCTTCTCTGCCCTGCGTCTCCTTTGGAACTCTGCAGGCTCTAGCTCGG
+
CCCCCCBCFFFFGGGGGGGGGGHHGGGGHGHHHGGGGGGGGHHHHGGGGGGGHHHHGHHGGGGGGGGGGGGHHHHGGGGHGHHHHGGGGGGGGGHHHHHF2<?EG/==><@@EGFHHHHG<0=CAG<@::;CGGHHGHFHGGGFCFFGGGGCGGGACD--AFFFFFFF0BFF/BFFFFFFFFFFFFFFFDFEFFFFFDF0BFAF;BFFFFFFFFFFF.9;CD/9;FFFBBBBF:FFFF0..;AFFF;;BD-
@M05620:37:000000000-D9766:1:1101:14726:4277 1:N:0:59
ACCACACCTTCTACAATGAGCTGCGTGTGGCTCCCGAGGAGCACCCCGTGCTGCTGACCGAGGCCCCCCTGAACCCCAAGGCCAACCGCGAGAAGATGAGCGTGGACCGCTCCCTCTTGTCGCGGCCGCCGCCCTCCTTCCTGGGCACCCGGCGCCGCGCCCTTTGTCACTGGTTCTCTCTTCTGCCGTTTGCCGTAGGCCTTTTTTCTCTGCCCTCCGTCTCCACTGGACATCTGAAGGTTCTAGCTAGG
+
BBBAB?AAFFFFGGGGGGGFGDGGGAABFEHHCFGGGGGCGHHHHGGGGGGGGHHHHHHGEGGGGGGGGGGGHHHGGGGHCGHHHG//DC/</B01?GB1?/////1?CC->C<>0>=00<..<-;@--;--AB-;CB0CFF0/...:A.;-;9B-;--@;B;B//9;9/;B.;/////9/9;F9/;-A./.9:9A..;///////-;BB////;B.9A99..//.;/.9./;//////;/;/9FB///9.
@M05620:37:000000000-D9766:1:1101:18873:4285 1:N:0:59
GAGGCTGCTTTGGAAGAAACTCATAGATTAGTGCCACAGGACCGCCTGACCATGTAACCGTTTCTTGGCTGGCTTCCAGAAGCTGGAACCACTGCCCCTGCTACAAGTAAGGACCGGCTCCTAGCCGACTCCACGGGCGTCCCCGCGCTGCTGACCCCCTGGCCAGTCAGTCCGGCATTTCCGCTTTCGCCCTCTTGTGGATCCAATTGAACCCTTCTCAGCCTTTGTACTTGTCACTGACCAGCCCGGGA
+
BAAABAFAFFFFGGGGGFGGG4BAB5DFFD4DD5BDF22A22B22ABB2BBFB55B5DFEB1B3DD533B1AEHH2BFGFHGHHB21FF?BFG3BGFFHGHHHGF@F34BB330?EGGGD/BGF?GGGGDGF2@?<CC<CGGDEGGGCGG.:CGHFHG@CCHGFGFF0FF0FF.--ADFGFG?EGGE;CD.;BFFFFFFFFFFFBFFFF//9;DFFFFFFFFB9FFFFFFFFFFF9B9//;9BFFADFFF;
@M05620:37:000000000-D9766:1:1101:20939:4304 1:N:0:59
ACCACACCTTCTACAATGAGCTGCGTGTGGCTCCCGAGGAGCACCCCGTGCTGCTGACCGAGGCCCCCCTGAACCCCAAGGCCAACCGCGAGTAGCCCGCTACCTCTTCTGGTGGCCGCCTCCCTCCTTCCTGGCCTCCCGGCGCTGCGCCCTTTCTCACTGGTTCTCTCTTCTGCCGTTTTCCGTCGGCCTCTCTTCTCTGACCTGAGTCTCCTTTGGAACTCTGCAGGTTCTAGATCGGCAGAGCCCAC
+
BBBBBBBBFFFFGGGGGGGGG5GCGEE24AGFHGGEEGCGGHHHHGGGFGGGGHHHGHHGGGGGGGGGGGGHGHHGGGGHGHHHHGGGGGFF>??>?2>BDGGFH?FGHHHGHHGFGGGFGGHGHHGHHHGFFFHHHHHGGGCDGGGGGFGGGGGFFF/BFFFFFFFFFFFFFF/FFCADFFFFFF?>C-9DFFFFFFFFFFBFFFFFFFFFFFFFFFFFFFFFFFFFFFFFFFBFFFF.A9@AFFFFFEA
@M05620:37:000000000-D9766:1:1101:18854:4379 1:N:0:59
ACCACACCTTCTACAATGAGCTGCGTGTGGCTCCCGAGGAGCACCCCGTGCTGCTGACCGAGGCCCCCCTGAACCCCAAGGCCAACCGCGAGTCGCCAGCTACTTCTTCTGGTGGCCGCCTCCCTCCTTCCTGGCCTCCCGGCGCTGCGCCCTTTCTCCCTGGTTCTCTCTTCTGCCGTTTTCCGTCGGCCTCTCTTCTCTGACCTGAGTCTCCTTTGGACCTCTGCAGGTTCTCGATCTGCAGAGCCCAC
+
ABBBBBBAFFFFGGGGGGAAF5FFGFEBAEHHCGGEDEEGGHHHHGGGGGGGHHHHHHHCEGGGGDGEGGGFHGHGGGGHFHHHFGGGGGB@/0<>C//<??G1<??11<FG?0.FH-<@DGFEHHGFGGC0<:GFFHGG.-;9BBGDG@.@@FFFFB9BFFAF/BBFBFEFBF//BBDDFA/FDFFB<-9DFF/9F9FFFBBF//9/;BBBF///:FF//BBFFF/;/;.9/9/;BBF./;9/9.;A;9.
@M05620:37:000000000-D9766:1:1101:7924:4412 1:N:0:59
ACCACACATTCTACAATGCGCTGCGTGTGGCTCCCGAGGAGCACCCCGTGCTGCTGACCGAGGCCCCCCTGAACCCCAAGGCCAACCGCGCGAAGATGAGCGTGGGCCGCTCCCTCTTCTTTTGGCCGCCTCCCTCCTTCCTGGTCTCCCGGCGCTGCGCCCTTTCTCACTGTTTCTCTCTTCTGCCGTTTTCCGTAGGCCTCTCTTCTCTGCCCTGCGTCTTCTTTGGAACTTTGCATGTTCTAGTTCGG
+
CCCCCCC>BDDFGGGGGGAEGGGGGEG22BGFG2BE2EEEDHDHHGGAAEEGFHGHHHH>E?CEGGGGGGEHFHHGGGGHGHHHHGGGGG>CGGG?GHFBF@<EF->FC-<AEGHHHHHHG0CHGC0;:-;;EGGGGGGGGGGG/;BF;CD@DFFAF9;-;-;BFFFF/BFF/;FFFFFFFFFFFFFFDDFFFFFFFFFFFFFF/;BFFFFFFF.;A.9;CD.;/;F/://9F/;B/BFFBFFFFF/;BEB
@M05620:37:000000000-D9766:1:1101:22632:4414 1:N:0:59
ACCACACCTTCTACAATGAGCTGCGTGTGGCTCCCGAGGAGCACCCCGTGCTGCTGACCGAGGCCCCCCTGAACCCCAAGGCCAACCGCGAGAAGATGCCCAGGTGAATGGCCCGCTACCTCTTCCGGTGGCCGCCTCCCTCCTTCCCGGCCTCCCGGCACTGCGCCCTTTCTCAATGGTTCCCTCTTCTGCCGTTTTCCGTTGGACTCTCTTCTTTGTACTGGATCTCCCTTGGAACTCTGCAGGTTCTT
+
CCCCCCCCFFFFGGGGGGGGGGHHGGGEFGHHHGGGGGGGGHHHHGGGEGGGHHHHHHHGGGGGGGGGGGGHHHHGGGGHGHHHHGGGGGGGGGHHHHFHHC=F?FB111?0?G----<F111=00<<<<..GC-A..:C:/E/;0C/.9-A..CE.:--9/;F.-;@-9FB000000;9B0000//;00;0;-;;FABF.00.;000/009B0000:00;000/:000;/:FBF0F90009000:;B090
@M05620:37:000000000-D9766:1:1101:14981:4419 1:N:0:59
ACCACACCTTCTACAATGAGCTGCGTGTGGCTCCCGAGGAGCACCCCGTGCTGCTGACCGAGGCCCCCCTGAACCCCAAGGCCAACCGCGAGAAGATGAGCGTGGCCCGCTCCCTCTTCTTGTGGCCGCCTCCCTCCTTCCTGGCCTCCCGGCGCTGCGCCCTTTCTCACTGGTTCTCTCTTCTGCCGCTTTCCGTAGGCCTCTCTTCTCTGCCCTGCGTCTCATTTGGAACTCTGCATGTTCTAGTTCGG
+
DDDDDCCCFFFFGGGGFGGGGGHHGGGEHGHHHGGGGGGGGHHHHGGGGGGGHHHHHHHGGGGGGGGGGGGHGHHGGGGHGHHHHGGGGGCGGGHHHHHB2<?EG/??C<>@GGGHHFHFG0=CEH.<-:;CHE:GDC0CFBFB.;:CCE9??@G?D;-:;;@/:FFF0:B0/::FFFFFFFF:BBBD-;AAFBFFFFAB0FFF/0::FFFB0;.0;:-.;A:0;BFFFB00F::BFFBFFFFFFF0;BA@
@M05620:37:000000000-D9766:1:1101:21920:4468 1:N:0:59
ACCACACCTTCTACAATGAGCTGCGTGTGGCTCCCGAGGAGCACCCCGTGCTGCTGACCGAGGCCCCCCTGAACCCCAAGGCCAACCGCGAGAAGATGAGAGTGGACCGCTACCTCTTCTGGTGGCCGCCTCCCTCCTTCCTGGCCTCCCGGCGCTGCGCCCTTTCTCACTGGTTCTCTCTTCTGCCGTTTTCCGTAGGACTCTCTTCTCTGCCCTGCGTCTCCTTTGGAACTCTGCAGGTTCTAGCTCGG
+
A>>ABBBBFFFFEGFGFGGGGBGHGEFBEA2EF2FEFGGEECE1AEEGEEGFHHHHEHHGGGGCGGG?EEFHGHHEGGGHGHHFH/<EBDDGGDHHHFFH11?GE1?G//<>@GFHHHHH1GHHGHHGGGFGHGHHGHHHHHHHHHHGGGGGBBGGGGGBFBBFFFFFFFFFFFFFFFFFFFFFFFFBDFFFFFFFFFFFFFFFFFFFFFFF/FFFF.@DBFFFFFFFFFFFFFFFFEFA;BFFFF/BFFB
@M05620:37:000000000-D9766:1:1101:14138:4488 1:N:0:59
ACCACACCTTCTACAATGCGCTGCGTGTGGCTCCCGAGGAGCACCCCGTGCTGCTGACCGAGGCCCCCCTGAACCCCAAGGCCAACCGCGAGGGGCCTGCTACCTCTTCTGGTGGCCGCCTCCCTACTTCCTGGCCTCCCGGCGATGCGCCCTTTCTCCCTGGTTCTCTCTTCTTCCGTTTTCCGTCGGCCTCTCTTCTCTGACCTGAGTCTCCTTTGGACCTCTGCAGGTTCTCGATCGGCAGAGCCCAC
+
BBBBBBB>BCCFGGGGGG4AE2EEGFE222ABFFGE?FEE?HHHHGGEAABFBGFHHHC0>@?EEGGGGGGHFGHGGGGHFGHHHFGGGG<<//>>>/?FFGF0<<><1GGHF0CH.-ADDCHGF0;C:0;:CHHHFHHGGGBG;-DABGD?BF/BFFB/;FE/;BFFFFFFFF/;FFBFFFFFDFFBBBFFFB9BFFFFFFF9;;9BFFFFFFFFFFFFFFF9BFF/FFAFFFF:F/99A;=9EA9.;9A
@M05620:37:000000000-D9766:1:1101:8990:4494 1:N:0:59
ACTGCCAGTTCTCCATCGAACAGGGGATCCCTGCCCTGGCTCCCCCAGTCCGACAAACCGTGACCTCCCTGGCTACCAGGAGCACCAACTACGCAGCTTGCTACGGGTCTGGCCGGGCTCCTAGCGGACTCCCCGGGCGTCCCCGCGCTGGTGACCCGTTGGGCAGTCAGTCCGGCATTTCCGCTTTGGCCCTCTTGTGGATCCGATTGCACCCTTCTCAGCGTTTGCACTTGTCACTGCCGAGCCGTGGA
+
>1>>>C@1BB@BA1BABE1BFEA000A00B0BB0BB1BBB0BFAEG/A11AA///ABF//BF/BFBB/BB@BFB@BG1FFBFG/>G0??F@@EE//>BFG/121///</0F010/<B/</FFHHC//>--FF.<<AC@-;--:CCC-@-=-=FB00;-.=CF--;AB///9;/-9-@@FF/9B9:-9//9/9--;//9/;/B9--9;--//9/--/;FFFB9--9@9/;FFBF///B///9---;---9-A
@M05620:37:000000000-D9766:1:1101:13971:4496 1:N:0:59
GAGGCTGCTTTGGAAGAAACTCATAGATTACTGCAACAGTTCCCCCTGGACCTGGAAAAGTTTCTTGCCTGGCTTACAGAAGCTGAAACAACTGCCAATGCTACCCGTAAGGAAAGGCTCCTAGAAGACTCCAAGGGAGTAAAAGAGCTGATGAAACAATGGCAAGTAAGTCAGGCATTTCCGCTTTAGCACTCTTGTGGATCCAATTGAACAATTCTCAGCATTTGTACTTGTAACTGACAAGCCAGGGA
+
1>AAA1CAFFDF1GGGC1GGDGAGEGHHHHHHHHHHC0G1DGHHHGGGHHHGHHHHCHFGFGHHDHDBGHFHHHHHHGHFHHHBEHHHHHHHHFHFHHHHFG2BG0>?EE0BBGG0EEFGGFHH1DG1G<FGB<G//FBEGEDFFFHHFG11FGG1@@?1@F@GHG?FGHFFGFB<?11<?GACCCEFGB11>C0=00<<0<<CG0<<DGG<C;0;CCGHHFCF0;;:CGGCGFC0;;C0BFFF9EF..C.
@M05620:37:000000000-D9766:1:1101:23152:4509 1:N:0:59
ACCACACCTTCTACAATGAGCTGCGTGTGGCTCCCGAGGAGCACCCCGTGCTGCTGACCGAGGCCCCCCTGAACCCCAAGGCCAACCGCGAGAAGATGCCCAGGTGAGTGGCCCGCTACCTCTTCTGGTGGCCGCCTCCCTCCTTCCTGGCCTCCCGGAGCTGCGCCCTTTCTCACTGGTTCTCTCTTCTGCCGTTTTCCGTAGGACTCTCTTCTCTGACCTGAGTCTCCTTTGGAACTCTGCAGGTTCTA
+
ABBBBAABFFFFGGGBGGGGGFHFFEEGGDGHHGGEEEG?EHHHHGGGE1EFFGHHHGHGGGGGEFEGGGGHHHGGGGGHEHHHHGGGGGGGGGHHFD?GHBF<?FGGHHAFHF-AGGCFHGF0=DD0DCACCDGCGEG.GHGHHGGBFB.;FC9AA--;:F9999D;@BFB//9//;.;;BFFFBFFF9B/9-;:;ABB99:..9BFBFFBFFFBFB/FFF.9FBFFFFFFFF/9:;;BF99FF..9BB;
@M05620:37:000000000-D9766:1:1101:13950:4514 1:N:0:59
GCGGCTGCTTTGGAAGCAACTCATAGATTCCTGCCCCAGTTCCCCCTGGACCTGGAAAAGTTTCTTGCCTGGCTTCCAGAAGCTGAAACAACTGCCAATGCTACCCGTAAGGAAAGGCTCCTAGACGACTCCAAGGGAGTAAAAGAGCTGATGAAACAATGGCAAGTAAGTCAGGCATTTCCGCTTTAGCACTCTTGTGGATCCAATTGAACACTTCTCAGCATTTGTACTTGTAACTGACAAGCCAGGGA
+
>>1>A>>>CF@1BFG11BBFBFBFFDGHH3DGHH00BAB1BFGHHGAF/0BBFG0BFB0BBFFHDFFGHHHHHH00BFGGGHHBB@FGHGGHHGHHBFGHHHBHHHGEGGHHFGCHGHHHGHHHF1EGGGGHHHHGG/EF0122@/FHHHFHHHD1GGHHHHGCHGGFHHFGGHHHHHHHHHGGGGGHHHGHGHHGHHHEHHHHHGHHHHHHH/GHGGGGGG0CFGGFFGGGGFFGFGFGGGGGGGCFGGE
@M05620:37:000000000-D9766:1:1101:7708:4518 1:N:0:59
GAGGCTGCTTTGGAAGATCCCCCTTCTGAACTCCATACACTCCGCGAAAGCTCGTAAGCCGTCTTCTGCTGGCCAAAAAAACCAACCTCACTGAGAAGGATGTTCACCGTACGGCCCTTCTCCTCGGAGACTCCCCGGTCTTCCTCTCGCTGCTGCCACCCTGGCCCGTCCGTCAGGCCTTTCCGCTTTCGCCCTCTTGCGGATCAACTTGCCCATTTCTCCGTCTTGGGCCTTGCAACTGACAAGTGCGG
+
AAAAAAFAFFFFGFGGG1BF1ABA0A1DAFGF1BB12B1BDBF0B////BBAABA/00AB/>>0BDD1BG1B?01BBF/>//?//?E0B1>11B111B0<111B22BB?B<CCC//><@@FHDG?A//>/??GGHC?C>@CGGH0=0<.C.AFHFHF/:..;CEHC.9A;.;EFG./;9;FFGG.CABFFBFFB?;;FB/9;9@--;;BF9/;///;/;;BB99;9A//--9;BB/9;FFF/:B9F///--
@M05620:37:000000000-D9766:1:1101:9756:4525 1:N:0:59
ACCACACCTTCTACAATGAGCTGCGTGTGGCTCCCGAGGAGCACCCCGTGCTGCTGACCGAGGCCCCCCTGAACCCCAAGGCCAACCGCGAGAAGATGAGAGTGGCCCGCTCCCTCTTCTGGTGGCCGCCTCCCTCCTTCCTGGCCTCCCGGCGCTGCGCCCTTTCTCACTGGTTCTCTCTTCTGCCGTTTTCCGTAGGCCTCTCTTCTCTGCCCTGCGTCTACTTTGGAACTCTGCAGGTTCTAGCTCGG
+
AAA1A1>ACFFFFGGBFG1FEAFFEAEBFCHHFFGGFEE/EGGHHGGEEEGEHGBFHHHGCEEGFEEFGGGFHFGGGGGGEEHGAFG/C?<@CCHFGBGH>GCFE/?F@<>AAFHHBDDG1<=<CFGC--;CGGFBEFHHHHBC.;FGGGG@??@?AC<;A-@FFFFFBFFF-9BFFFFFFFFFBBF@BFFFFF9:ABA/BFFE/9BBFFFFFF-9A-9A>B-;99FF/B/BFBBBFB/9AFFFFF/;BA@
@M05620:37:000000000-D9766:1:1101:18546:4552 1:N:0:59
ACCACACCTTCTACAATGAGCTGCGTGTGGCTCCCGAGGAGCACCCCGTGCTGCTGACCGAGGCCCCCCTGAACCCCAAGGCCAACCGCGAGAAGATGAGAGTGGCCCGCTCCCTCTTCTGGTGGCCGCCTCCCTCCTTCCTGGCCTCCCGGCGCTGCGCCCTTTCTCACTGGTTCTCTCTTCTGCCGTTTTCCGTAGGACTCTCTTCTCTGCCCTGCGTCTCCTTTGGAACTCTGCAGGTTCTAGCTCGG
+
3AABBAABFFFFFGGCDGGGFFGHEEEEH2GHHGFAEEGCGHHHHGEGE1EFGEEGHEFGGGGGEG/FGGGGHHEEGGGGGHHE??EEGCGGGDHHBDGH1FFD/??GD>@@<FFHHHHGEFDFDHHCCGGG.ECGGFCHHHFE.FFFEGAB-;@9BFBBDBBEFFFFFFFFFFFFFFFFFFFFFFFBFFFFFFFFFFFFFFFFFFFFFFFF/BEBFABA@DBFFFFFFFFFFFFFFF9:;FFFFFFFFFB
@M05620:37:000000000-D9766:1:1101:20791:4557 1:N:0:59
ACCACACCTTCTACAATGAGCTGCGTGTGGCTCCCGAGGAGCACCACGTGCTGCTGACCGAGGCCCCCCTGAACCCCAAGGCCAACCGCGAGTCGCCCGCTACCTCTTCTGGTGGCCGCCTCCCTCCTTCCTGGCCTCCCGGCGCTGCGCCCTTTCTCCCTGGTTCTCTCTTCTGCCGTTTTCCGTCGGCCTCTCTTCTCTGACCTGAGTCTCCTTTGGAACTCTGCAGGTTCTCGATCGGCAGAGCCCAC
+
AAAAA?ABFFFFGGGFFGDEF5FFEAAA42GHAFGD?EGCAGGFH1FE1AGFFHFFHHFGCGFGGDGGGEFBHFCGGGDH/CGGHG?<EGB/<2<<D?<<CGC?F???GHHHFGGHHGGGGGGGHHGGHDFGHHHHHHFGGGDDGGAGGADGGGGFFF/9FFFFFFFFFFFFFFBFFB;AFFFFFFFFF;DFFFFFFFFFFFFFFFFFFFFFFFFFBFFF/BFFFFFFFF;BFF/AF:AAD@DFFEBFAE9
@M05620:37:000000000-D9766:1:1101:16154:4582 1:N:0:59
ACCACACCTTCTACAATGAGCTGCGTGTGGCTCCCGAGGAGCACCCCGTGCTGCTGACCGAGGCCCCCCTGAACCCCAAGGCCAACCGCGAGAAGATGAGCGTGGTCAGCTCCCTCTTCTTTTGGCCGCCTCCCTCCTTCCTGGCCTCCCGGCGCTGCGACCTTTCTCACTGTTTCTCTCTTCTGCCGTTTTCCGTAGGCCTCTGTTCTCTGCCCTGCGTCTCCTTTGGACCTCTGCATGTTCTAGGTCGG
+
>3>>AA>ABFFFBFGFFEABEDFGEBAAFAGGBFFAEEGCGHHHHGGEBAEFH3FGHGEEEGGGGGEGGGGHFGGEGGFEEFHCEFEED@>BCDFFFH1C1/?DC/?1?11<<FCFFGFH111F@C0<--<<GGHGGGCHHHHB;::C:.;;B-A-?.A-@-ABF/9BBBFF;BBFBFFFFFEFFEFBFFFFFFFFFF?FBFAF/;BFFFB//BEFA.@ABD.//;B/BF/BF/9:FF//BFBBFF;:B99
@M05620:37:000000000-D9766:1:1101:12562:4593 1:N:0:59
ACCACACCTTCTACAATGAGCTGCGTGTGGCTCCCGAGGAGCACCCCGTGCTGCTGACCGAGGCCCCCCTGAACCCCAAGGCCAACCGCGAGAAGATGCCCAGGTGAGTGGCCCGCTACCTCTTCTGGTGGCCGCCTCCCTCCTTCCTGGCCTCCCCGAGCTGCGCCCTTTCTCACTGGTTCTCTCTTCTGCCGTTTTCCGTAGGACTCTCTTCGCTGACCTGAGTCTCCTTTGGAACTCTGCAGGTTCTA
+
BCCCCCCCFFFFGGGGGGGGGGHHGEGEGGHHHGGGGGGGGHHHHGGGGGGGHHHHHHHGGGGGGGGGGGGHHHHGGGGHGHHHHGGGGCCF/CGBGGDG2=?F??1??1=?GE>CG-AHHFDDGHG0=CDFG-:@..GG/::CC0C0;/.;C.CA.-:-9:00-;:@@FFF00::FFF0BFFFFB0BFFFFF-D./.9F.9:..00//0;BFB.;.:.;;0/;F0:0900:FBFBF00F00:0BA9;000
@M05620:37:000000000-D9766:1:1101:11019:4619 1:N:0:59
ACCACACCTTCTACAATGCGCTGCGTGTGGCTCCCGAGGAGCACCCCGTGCTGCTGACCGAGGCCCCCCTGAACCCCAAGGCCAACCGCGAGAAGATGCCCAGGTGAGTGGCCCGCTACCTCTTCTGGTGGCCGCCTCCCTCCTTCCTGGCCTCCCGGAGCTGCGCCCTTTCTCACTGGTTCTCTCTTCTGCCGTTTTCCGTAGGACTCTCTTCTATGACCTGAGTCTCCTTTGGAACTCTGCAGGTTCTA
+
AAAABAA3BCBDEGF4AF4AEAEECBEBAAGBBBBA2EA0EHGHHGEABAEAGEGHHFE>EEGGEGCGGGGHFHC?EGGHEHHCCFDBDC/>BAG1F<FHHHHGHFGHHFGGHE-ADCGHDGHHHHHHHBDGFGGGG.CGGF?GG0FB0CAFGGGGGG-;9F/9@BDBBBFFFFFFFFFFF/BFFFFFFFFFFBAFFFFFFFFFFFFFFFFFFFF/;/9;FFF/FFF/;FFFFFFFFFFFFFFFFFF/FFB
@M05620:37:000000000-D9766:1:1101:17090:4623 1:N:0:59
ACCACACCTTCTACAATGAGCTGCGTGTGGCTCCCGAGGAGCACCCCGTGCTGCTGACCGAGGCCCCCCTGAACCCCAAGGCCAACCGCGAGAAGATGCCCAGGTGAGTGGCCCGCTACCTCTTCTGGTGGCCGCCTCCCTCCTTCCTGGCCTCCCGGCGCTGCGCCCTTTCTCACTGGTTCTCTCTTCTGCCGTTTTCCGTAGGACTCTCTTCTCTGACCTGAGTCTCCTTTGGAACTCTGCAGGTTCTA
+
AAABBBBBFFFFDFGG5GBGFGHFFEEBAEGGHGGEEFGCFHGHHGGGGEECGFHHGGGGGGGGGGEGGGGHHHEEGGGCFHHEEFGGGCCGFDHHFFHHHHHGFCGGGGGGHHFGGGFHFFBHHHFHGGGHHGCG?DEFHHGHFFGGGGGGGGEEGA-;BDFFFFFFFFFFFFFFFFFB/FFFFFFFFFFFFFDFFFFFFBFDFFFFFFFFFFFFFFFFFFFFFFFFFFFFFFFFFFFFFFFFFFFFFFB
@M05620:37:000000000-D9766:1:1101:14685:4653 1:N:0:59
ACCACACCTTCTACAATGAGCTGCGTGTGGCTCCCGCGGAGCACCCCGTGCTGCTGACCGAGGCCCCCCTGAACCCCAAGGCCAACCGCGAGTGGCCCGCTACCTCTTCTGGTGGCCGCCTCCCTCCTTCCTGGCCTCCCGGAGCTGCGCCCTTTCTCACTGGTTCTCTCTTCTGCCGTTTTCCGTAGGACTCTCTTCTCTGACCTGAGTCTCCTCTGGAACTCTGCAGGTTCTAGATCGGAAGAGCCCAC
+
>A>AAAB>FFFFGGGGFGFGFGHFGEEF4BGHGFFE2AFE?EHHHGGABEEF5FHHHHHE>>>EFAEEEGGFFGHGGGFHGGGGHGGFGGC@>?F?GGGACCDHGHHGHDGHHHAGH-<@ECHECGGCGGHHGGGGFF9CFG-;A.;B9DEFCFFFFFFFF:/;BFFFFFFFFEFFFC;AB.BFF/9;./;BF/BFFFFFFBFFF/9BFBFBFFB/BF/BFF/;B/B/B..;B:///B9:9.;??9BA.;.
@M05620:37:000000000-D9766:1:1101:16174:4706 1:N:0:59
ACCACACCTTCTACAATGAGCTGCGTGTGGCTCCCGAGGAGCACCCCGTGCTGCTGACCGAGGCCCCCCTGAACCCCAAGGCCAACCGCGAGTCGCCCGCTACCTCTTCTGGTGGCCGCCTCCCTCCTTCCTGGCCTCCCGGCGCTGCGCCCTTTCTCCCTGGTTCTCTCTTCTGCCGTTTTCCGTCGGCCTCTCTTCTCTGACCTGAGTCTCCTTTGGAACTCTGCAGGTTCTAGATCGGCAGAGCCCAC
+
AAAAAAAAFFFFGFGF3G1AF1GFG0AAA0BBABFA0EGGFHHGHGGGCAEFFHFBHHGC/ECGG/EEGEE0G>GGGCEHA/FGHG//BCC//?<>?/<//CCFG1?DGHGG1FFF0-<@EGEEFFAFHCGGFFFGGFEEGG-A@-9.A?BA@FFBBF/;FFFFFFFFBFFBFFBBB@9:FFBFBB-@@-ABFFFFFFFFFFFFBBFFFFF/BFFB/FFF/BBBBFFFFF;BFF/BF/:AB-9@EE/AAE9
@M05620:37:000000000-D9766:1:1101:19628:4707 1:N:0:59
ACCACACCTTCTACAATGAGCTGCGTGTGGCTCCCGAGGAGCACCCCGTGCTGCTGACCGAGGCCCCCCTGAACCCCAAGGCCAACCGCGAGAAGATGCCCAGGTGAGTGGCCCGCTACCTCTTCTGGTGGCCGCCTCCCTCCTTCCTGGCCTCCCGGAGCTGCGCCCTTTCTCACTGGTTCTCTCTTCTGCCGTTTTCCGTAGGACTCTCTTCTCTGACCTGAGTCTCCTTTGGAACTCTGCAGGTTCTA
+
BBBBBBBBFFFFFFGGGGGFGGHHGGGECFHHHGEGGGGCDHHHHGGGDGGGGHFFHGGGGGGGGGGGGGGFHHHGGGGHGHHHGFGGGGGGGDEFDDGHGHHGFEGGFFGFHHGGGGGHGHHGHHHHHHGGHGGGGGHGHHGFHGGGGGFGGGGGGA-:BFGGGGFFFFFFFFFFFFFBFBFFFFFFFFFFFFDDFFFFFFFFFFFFFFFFFFFFFFFFFFFFFFFEFFFFFFFFFFFFFFFFFF.FFF9
@M05620:37:000000000-D9766:1:1101:6651:4715 1:N:0:59
ACCACACCTTCTACAATGAGCTGCGTGTGGCTCCCGAGGAGCACCCCGTGCTGCTGACCGAGGCCCCCCTGAACCCCAAGGCCAACAGCGAGAGGACCCCCAGCTCAGCGACCCGCTACCTCTTCTCGTCGCCTCCTCCCTCATTCCTGCCCTCCCTCACCTGCGCCCTTTCTCGCTGGTTCTCTCTTCAGCCGCTTTCCGTAGCACACTCTTCTCTGACATGCGCCGCCTTTGGAACTCTACAGGCTCTA
+
>AAABBBBFFFFGGGGEGGGGCHHGAEBFDHHFGGEDEGGGHHHHGGGGGGFFHHHGHHG0EEFG1EEGGG2GCHGGG/FF/?FGG/?GEC@///B///////0?11?1?//<@->>-<GDD00D00.<<--;.:GCCCE/;.90;9FF/;9C.DE//..9FBABAE-9//BFF.;EDFBFB/;FF/9//9//9-9:.B/./9../;../:F/FFBB/FF/:/9A..---.;F9/9B///9//;9B..999
@M05620:37:000000000-D9766:1:1101:19207:4740 1:N:0:59
ACCACACCTTCTACAATGAGCTGCGTGTGGCTCCCGAGGAGCACCCCGTGCTGCTGACCGAGGCCCCCCTGAACCCCAAGGCCAACCGCGAGAAGATGCCCAGGTGAGTGGCCCGCTACCTCTTCTGGTGGCCGCCTCCCTCCTTCCTGGCCTCACGGCGCTGAGCCCTTTCTCACTGGTTCTCTCTTCTGCCGTTTTCCGTAGGACTCTCTTCTCTGACCTGAGTCTCCTTTGGAACTCTGCAGGTTCTA
+
BBBBBBBAFFFFGGGGGGGGGDHBEAEBAEGFEFFEDEEEFHHHHGGGDEGGHHFFHHHCEGGGGGGGGGG?CEHEGGEHGFHFHGEEDCCB?DGFHFHHHHHFGHHHHGGGH/@D-DGH10<GH0=<=<EFHGGG.CGGHGGH0CF0;BF.CF/;CA-;BG-.;BF.B/FFFFFFFFF/FF/BFFFFFFFFF=;DFFFFFFFDFFFFF/FFFFFFFFFFFFFBB9FFFFFFFFFFFFEFFFFFFF.F/9;
@M05620:37:000000000-D9766:1:1101:21731:4747 1:N:0:59
ACCACACCTTCTACAATGAGCTGCGTGTGGCTCCCGAGGAGCACCCCGTGCTGCTGACCGAGGCCCCCCTGAACCCCAAGGCCAACCGCGAGAAGATGAGCGTGGCCCGCTCCCTCTTCTTGTGGCCGCCTCCCTCCTTCCTGGCCTCCCGGCGCTGCGCCCTTTCTCACTGGTTCTCTCTTCTGCCGTTTTCCGTAGGCCTCTCTTCTCTGCCCTGCGTCTCCTTTGGAACTCTGCAGGTTCTAGCTCGG
+
CBCCBBCABCCFGFFGGGBFGGHHGEGB4EGBFFFE?FAEAGAFGGFGFFFGFHGHHHHEGCCEGGGGGEGHBGHGFGGHGHHHHGGGDG>CGGHEGHH?2<CEG/?FD>ACEGHHHHHHD0DGFHGDA:;EHGHHGHHHGGGGFFGGGGGDGGGGFFFFFFFFFFFFFFFF/;FFFFFFFFFFFFFFFFFFFFFFFFF09FFF9FFFFFFFFFFFFABAFFBBBFFFFFFFFBFFFF9;9BFFFF0BFD:
@M05620:37:000000000-D9766:1:1101:10486:4755 1:N:0:59
ACCACACATTCTACAATGCGCTGCGTGTGGCTCCCGAGGAGCACCCCGTGCTGCTGACCTAGGCCCCCCTGAACCCCAAGGCCAACCGCGCGTAGCCCGCTACCTCTTCTGGTGGCCGCCTCCCTCCTTCCTGGCCTCCCGGCGGTGCGCCCTTTCTCCCTGGTTCTCTCTTCTTCCGTTTTCCGTCGGCCTCTCTTCTCTGACCTGAGTCTCCTTTGGACCTCTGCCGGTTCTCGAACGGCCGAGTCCAC
+
BBBABBB3BBDFGGGGFG4EF?EGGEE22AGGFBBA2AAE?HHHHGG0AEFGBHGHHHH5BE3GHGGGGGEGHHHGGGGHFHHHHGEEGG<B/<>/?0/><CA<?1?1FHHHHHGHH?DGGGHGHG.<G0<DGHHHHHHG.@CG-;-;@@CBBFFFF/;99BFFFFFFFFFFFF9FFDBFFFFFFFFBBBF?FF;BFFFFFFF//;B9BFFFFFFFFFFFFFF/9FF/;;@FFF99F.99D---@B9.;;9
@M05620:37:000000000-D9766:1:1101:21732:4765 1:N:0:59
ACCACACCTTCTACAATGAGCTGCGTGTGGCTCCCGAGGAGCACCCCGTGCTGCTGACCGAGGCCCCCCTGAACCCCAAGGCCAACCGCGAGAAGATTAGAGTGGCCCGCTACCTCTTCTGGTGGCCGCCTCCCTCCTTCCTGGCCTCCCGGCGCTGCGCCCTTTCTCACTGGTTCTCTCTTCTGCCGTTTTCCGTAGGACTCTCTTCTCTGACCTGCGTCTCCTTTGGAACTCTGCAGGTTCTAGCTCGG
+
AA>AA>AAFFFFGGGGDDFDGBGHGGG24EBGGFFE2EF2BF2FHGEGDEEAFFEBFGHG>E0EFEGGGFGG3BGEEGEGFHGHCFFEC@C///?222??DGFGGCGHCGCDGHGHHHF<=D<<<C<<<@DDGGHHGGHFFHEHEHFGGG?BBG??B9-9DF@BFFFFFFFFE/;BFFFFEFFFFFFF.ABFF/./.../BFF/9BFFFFFFB9FFF?>DBFFF9B/99BBFBFFFF/B.;/BFFF/FFF9
@M05620:37:000000000-D9766:1:1101:16299:4771 1:N:0:59
ACCACACCTTCTACAATGAGCTGCGTGTGGCTCCCGAGGAGCACCCCGTGCTGCTGACCGAGGCCCCCCTGAACCCCAAGGCCAACCGCGAGAAGATGAGAGTGGGCCGGTCCCTCTTCTTGTGGCGGCCTCCCTCCCTCCTGGCCTCCCGGCGCTGCACCCTTTCTCACTGTTTCTCTCTTCTGCCGTTTTCCGTAGGCCTCTCCTCTCTGCCCTGCACCTCATTTGGAACTCTGCCTGTTCTAGTTCGG
+
BBBBBBBBFFFFGGGGGGGGGGHFGEGGHGHHHGGGGGGFGHHHHGGGEFGGHHHHHHHGEGGGGGGGGGGGHHHGGGGHGFHHGGGGGGGGGGHHHHHB222?C/?<C-->CGDC<1GG<0=<DA-:--.;CE/CD.//C/;/.;;9:C.;?-;;@./9B;9B/F/9///9///;B/B/B/B/BF/;.;/.F/.B9..//9.///;99////9A/.../;B.///9////////////99/9;/B//;.;
@M05620:37:000000000-D9766:1:1101:10219:4775 1:N:0:59
ACCACACCTTCTACAATGAGCTGCGTGTGGCTCCCGAGGAGCACCCCGTGCTGCTGACCGAGGCCCCCCTGAACCCCAAGGCCAACCGCGAGAAGATGCCCAGGTGAGTGGCCCGCTACCTCTTCTGGTGGCCGCCTCCCTCCTTCCTGGCCTCCCGGAGCTGCGCCCTTTCTCACTGGTTCTCTCTTCTGCCGTTTTCCGTAGGACTCTCTTCTCTGACCTGAGTCTCCTTTGGAACTCTGCAGGTTCTA
+
CCCCDDDDFFFFGGGGGGGGGGHHGGGFFGHHHGGGGGGGGHHHHGGGGGGGGHHHGHHGGGGGGGGGGGGHHHHGGGGHGHHHHGGGGGGGGGHHHHHHHHHGHHHHHHGGHHGGGGGHHHHHHHHHHHGHHGGGGGHGHHGHHGGGGGGGGGGGGG-ACFGGGGFFFFFFFFFFFFFFFHFFFFFFFHHHFFDFFFFFFFFFFFFFFFFFHFFFHFFFFFFFFFFFFFFFHFFFFFFFFFFFFFFFFFF
@M05620:37:000000000-D9766:1:1101:13917:4775 1:N:0:59
ACCACACCTTCTACAATGAGCTGCGTGTGGCTCCCGAGGAGCACCCCGTGCTGCTGACCGAGGCCCCCCTGAACCCCAAGGCCAACCGCGAGAAGATGAGAGTGGACCGCTCCCTCTTCTTGTGGCCGCCTCCCTCCTTCCTGGCCTCCCGGCGCTGCGCCCTTTCTCACTGGTTCTCTCTTCTGCCGTTTTCCGTAGGACTCTCTTCTCTGCCCTGCGTCTCCTTTGGAACTCTGCATGTTCTAGCTCGG
+
BCCCCCCBFFFFFGGGGGGGGFGHGEFBCEHHHGGGGGGGGHHHHGGGGGGGGHHHHHHGGGGGGGGGGGGGHHHGGGGHGFHHHGGGGGGGGGGHHHHHEF?2F1?FD/>-EFHHHHHHD1>GDHGCA@CEGGHHGHGHHCHBCGFGGGDGAGGFCEA-;@BFFFFF/FFF/BFFFFFFFFFFFFFFAAFFFFDFFFF/BFFFFFBFFFFFFF99A9-ABD//99BFFFFFB9:FFF/;;/FFFF//BDF
@M05620:37:000000000-D9766:1:1101:12189:4782 1:N:0:59
ACCACACCTTCTACAATGAGCTGCGTGTGGCTCCCGAGGAGCACCCCGTGCTGCTGACCGAGGCCCCCCTGAACCCCAAGGCCAACCGCGAGAAGATGAGCACCGCTCGTTCCCTCTTCTTCTGGCCGTCTCCCTCCTCCCTGGCCTCGCGCTGCTGCGCCCTTTCTCTCTGCTTCTCTTTTCTGCCGTTTTCCGTAGGCCTCCCTTCTCTTCCTTGGGACCTCTTTGGAACTTTGCATGTTCTAGCTCGG
+
CCCCCCCCFFFFGGGGGGGGGGHHGGGBGGHHHGGEGGGCGHHHHGGGGGGGHHHHHHHGGGGGGGGGGGGHFHHGGGGHGHHHHGGGGGGG@?G222>222</<////<.0011>0FG1=1100<<-<<./0//;.//;;:0;;.0;.;----.00;-;A-;9FFFF/BF9//9F//;/;FF/B//@A./AF/.B.9AB//..:;B/////;F/://;...//;9//:9////9;///;////;FFFF.-
@M05620:37:000000000-D9766:1:1101:6525:4816 1:N:0:59
GAGGCTGCTTTGGAAGAAACTCATAGATTACTGCAACAGTTCCCCCTGGACCTGGAAAAGTTTCTTGCCTGGCTTACAGAAGCTGAAACAACTGCCCCTGATAAAAGTCAGGCACGACTCCTCAACGAATCCAAAGACTTGACCAAACAGCTGCAACAAAGGCACGTACGTCCGTCATTTCAGCTTTAGCCATCCTGTGGATCCAATTGCACCATTCTCAGCATTAATACTTGACACTGGCAAGCAAGAGA
+
AAABBCFBFFFFGGGGGGGGGGHHHHHHHHHHHHHHHHHGHHHHHGGGHHHGHHHGGHHGFGHHHHHHFHHHHHHGHHHHHGHHHGHHHHGHHHHHHBB?23F4FGB@443B3?1>1/??FH23BB?/?FEFFF3B2B3B2BBB2F/?020@@=FF==?02?FF0??F?/=><@<><>1>GF1=D0G00=00=G.<<D0/00;:GFHHH0:0CGHFHBFHCG0;C000000;00;;F09/;B0..CBC/./
@M05620:37:000000000-D9766:1:1101:10568:4817 1:N:0:59
ACCACACCTTCTACAATGAGCTGCGTGTGGCTCCCGAGGAGCACCCCGTGCTGCTGACCGAGGCCCCCCTGAACCCCAAGGCCAACCGCGAGAAGATGAGCGTGGGACGGTCCCTCTTCTTTTGGCCGCGTCCCCCCTTCCTGTCCTCCCGGCGCTGCGGCTTTTCTCACTGTTTCTCTCTTCTTCCGTTTTCCGTTGGCCTCTATTCTCTGCCCTGCGCCTCCTTTGGACTTGTGCATGTTCTAGTTCGG
+
BBBBBBBBFFFFGGGGGGGEGFHGGEEBFEHHHFGFEGGGGHHHHGGGGGGGHHHHHHHGGGGGGFGGGGGHHFFGGGGHGGHHHGGGGG>BCGHFHHGB2//////0-><>CHDGF0G000=0-/0<-:=;@..;9-.C/0009C00/..9--;9@.9-9--9/B9F//;/9//BFBFBF////;/./;9.;/.;/..;/F./////////9;./99--.;...99B////;/:///BBF/BB/9/;B.-
@M05620:37:000000000-D9766:1:1101:22558:4832 1:N:0:59
ACCACACCTTCTACAATGAGCTGCGTGTGGCTCCCGAGGAGCACCCCGTGCTGCTGACCGAGGCCCCCCTGAACCCCAAGGCCAACCGCGAGAAGATGCCCAGGTGAGTGGCCCGCTACCTCTTCTGGTGGCCGCCTCCCTCCTTCCTGGCCTCCCGGCGCTGCGCCCTTTCTCACTGGTTCTCTCTTCTGCCGTTTTCCGTAGGACTCTCTTCTCTGACCTGAGTCTCCTTTGGAACTCTGCAGGTTCTA
+
CCCCCCCCFFFFGGGGGGGGGGHHGFGFHGHHHGGGGGGCGHHHHGGGGGGGHHHHHHHGGGGGGGGGGGGHGHHGGGGHGHHHHGGGGGGGGGHHH2FHHHCF?FD<?FF/GHC@<-AGGFBGFDDFDGFEG@:C?AGGHHGEHFFB9F.FFFGG.BD-;@@D==AFAFFFB///:/;:F//9/B9F//;BF=;AFFFFD/..AB/9:FFBFFBFFF/9F////;::9B/BFBFFFFFB:/99:FFFFB/
@M05620:37:000000000-D9766:1:1101:17962:4837 1:N:0:59
ACCACACCTTCTACAATGAGCTGCGTGTGGCTCCCGAGGAGCACCCCGTGCTGCTGACCGAGGCCCCCCTGAACCCCAAGGCCAACCGCGAGAAGCCCGCTACCTCTTCTGGTGGCCGCCTCCCTCCTTCCTGGCCTCCCGGAGCTGCGCCCTTTCTCACTGGTTCTCTCTTCTGCCGTTTTCCGTAGGACGCTCTTCTCTGACCTGAGTCTCCTTTGGAACTCTGCAGGTTCTAGATCGGAAGACACACG
+
CDDDDDCDFFFFGGGGGGGGGGHHGGGEGGHHHGGGGGGGGHHHHGGGGGGGHHHHGHHGGGGGGGGGGGGHHHHGGGGHGHHHHGGGGGGG//?2=/<<@CGHHFGFGGB<=<<FHC?DGAHEGCD<CHH0CGHHFGCF?C-9AFGGCGGGB:B:FBFFFFGB0FFFFFFFFFFFFCFDFEBF?F..90B-;DDFBFFFFFFFFFBB:BB0:FFB:FBFFFFFFBFFFFFFEFFFF00;:.:AFF/:BA9
@M05620:37:000000000-D9766:1:1101:8757:4845 1:N:0:59
ACCACACCTTCTACAATGAGCTGCGTGTGGCTCCCGAGGAGCACCCCGTGCTGCTGACCGAGGCCCCCCTGAACCCCAAGGCCAACCGCGAGAAGATGCGCGGGGGCCGGTCCCTCTTCTTGTGGCGGCCTCCCTCCTTCCTGGTCTCCCGGCGCTGCGGCCTTTCTCACTGGTTCTCTCTTCTGCCGTTTTCCTTAGGCCTCTCTTCTCTGCCTTGCGTCTGCTTTGGAACTCTGCATGTTCTAGTTCGG
+
BBBBBBBAFFFFGGGGGG5FGDGGGEEBFEHHGFFEDGGGGHHHHGGGGGGGHHHHHHHEEGGGGEGGGGGHHGHGGGGHGEHHHGGGGGCCCGHHGH1////>-::---9;BGBGFBGBF;F09.-;--9;E..B99BF//9/;;999B9--9B9B9--;-;//B9F//B/./:BFB99FF9//B/-9;/.B//;//9//;A///9/9/B//;////-9;A.//:9F//9/;9/////9FBFB/9/;B9-
@M05620:37:000000000-D9766:1:1101:11844:4854 1:N:0:59
ACCACACCTTCTACAATGAGCTGCGTGTGGCTCCCGAGGAGCACCCCGTGCTGCTGACCGAGGCCCCCCTGAACCCCAAGGCCAACCGCGAGTGGCCCGCTACCTGTTCTGGTGGCCGCCTCACTCCTTCCTGGCCTCCCGGCGGTGCGCCCTTTCTCTCTGGCTCTCTCTTCTACCGTTTTCCGTCGGCCTCTCTTATCTGACTTGAGTCTCCTTTGGACCTATGCAGGTTCTTGATCGGCCGAGCTCAC
+
AAAAA1A>CFFFCDGE3FABF1GFC00B00BBFBFEAEG/AG/GHGEAE/EGHHH1FHHA/EEEF>EGGGG0F1GGGG?G//GHEG?/>@/////??////>/?G??1111110.>0--<<</<<0/0=;=G:GHH0GH..-;-;99AG-A@?//FBF9/9/;/-/;B/;/9BB//;--9B-B/;/A---;:-9/;F//B///;/;F/;9:FFFFBF/BF/B-/;/;:9--/9;//:;/-----;99-/;B
@M05620:37:000000000-D9766:1:1101:8241:4876 1:N:0:59
ACCACACCTTCTACAATGAGCTGCGTGTGGCTCCCGAGGAGCACCCCGTGCTGCTGACCGAGGCCCCCCTGAACCCCAAGGCCAACCGCGAGAAGATGAGCGTGGGCCGGTCCCTCTTCTTTTGGCGGCATCCCTCCTTCCTGGGCTCCCGGCGCTGGGGCCTTTCTCCCTGTTTCTCTCTTCTGCCGTTTTCCGTAGGCCTCTTTTCTCTGCCCTGCGTCTTCTTTGGACCTTTGCATGTTCTAGTTCGG
+
AAA1AAA>FFFFGBGGBGA1F1FCFAAB00FG1BFA0EGGGHHHHGGGFEFGHHHFHHHE/EGGG?EGGGGFHCHGGGGHCAGHHG/<BC<<<CGB>F1<G?/EC/?FC-><AGHGHHHED=GHGH<:--;;BABFGGFGGGGF.;=E;9;AG@@?@9;-;;AB/:BF/9BF/9BFFFFFFFFFFFF?9AFFFFFFFFFFFFAF/;;FFFF/9B-/;-9:@9-/999B/B/;B/;BFEFFB/FFFF/;;-;
@M05620:37:000000000-D9766:1:1101:15173:4889 1:N:0:59
ACCACACCTTCTACAATGAGCTGCGTGTGGCTCCCGAGGAGCACCCCGTGCTGCTGACCGAGGCCCCCCTGAACCCCAAGGCCAACCGCGAGAAGATGCCCAGGTGAGTGGCCCGCTACCTCTTCTGGTGGCCGCCTCCCTCCTTCCTGGCCTCCCGGAGCTGCGCCCTTTCTCACTGGTTCTCTCTTCTGCCGTTTTCCGTAGGACTCTCTTCTCTGACCTGAGTCTCCTTTGGAACTCTGCAGGTTCTA
+
>>1>AA>AFFC1AFF13ABBEFACABEBF0BFGF00AAEAFHGHHGEGE/BAGEFHHGGGGGGGEGEGGGGHGHE/EGGCFHHFGFEEC/>BCCHHB1FGFFHEFFGHBFFGHH-CGGGHFHHHHHHHDGGHHCGGGGHFHHGBGGGF0FFFGGGGGG-;-.//AAF@@FFFFFFFFFFFFFFFFFFFFFFFF?ABFFFFFFFFFFFFFFFFFFF//;BFFFFFF/B;BFFFFFFFFFFFB/FFFFA/:FB
@M05620:37:000000000-D9766:1:1101:15290:4931 1:N:0:59
ACCACACCTTCTACAATGAGCTGCGTGTGGCTCCCGAGGAGCACCCCGTGCTGCTGACCGAGGCCCCCCTGAACCCCAAGGCCAACCGCGAGAAGATGCCCAGGTGAGTGGCCCGCTACCTCTTCTGGTGGCCGCCTCCCTCCTTCCTGGCCTCCCGGAGCTGCGCCCTTTCTCACTGGTTCTCTCTTCTGCCGTTTTCCGTAGGACTCTCTTCTCTGACCTGAGTCTCCTTTGGAACTCTGCAGGTTCTA
+
CCDDDDCCFFFFGGGGGGGGGGHHGGGFHGHHHGGGGGGGGHHHHGGGGGGGHHHHHHHGGGGGGGGGGGGHHHHGGGGHGHHHHGGGGGGGGGHHHGHHHHGGGHHHHHGGHHGGGGGHHHHHHHHHHHGHHGGGGGHGHHGHHGGGGGGGGGGGGGGGGGFGGGFFFFFFFFFFFFFFFFFFFFFFFFFFFFDFFFFFFBFFFFFFFFFFFFFFFFFFFFFFFFFFFFFFFFFFFFFFFFFFFFFFFFB
@M05620:37:000000000-D9766:1:1101:24248:4938 1:N:0:59
ACCACACCTTCTACAATGAGCTGCGTGTGGCTCCCGAGGAGCACCCCGTGCTGCTGACCGAGGCCCCCCTGAACCCCAAGGCCAACCGCGAGAAGATGAGAGTGGCCCGCTCCCTCTTCTTGTGGCCGCCTCCCTCCTTCCTGGCCTCCCGGCGCTGCGCCCTTTCTCACTGGTTCTCTCTTCTGCCGTTTTCCGTAGGACTCTCTTCTCTGCCCTGCGTCTCCTTTGGAACTCTGCAGGTTCTAGCTCGG
+
BBBBBBBBFFFFGGGGGGGGGFHHGGGEHFHHHGGGGGGGGHHHHGGGGGGGHHHHHHHGGGGGGGGGGGGHHHHGGGGHEHHHHGGEGGGGGGHHHHHHHFGGG<?FC>A@EGHHHHHH11=GFGHGGGEGHGHHGHHHHHHHHGGGGGGCFFGCFGFFFFFFFFFFFFFFFFFFFFFFFFFFFFFDDFFFFFFFFFFFFFFFFFFFFFFF/BEFFFFFFFFFFFFFFF/FFFFFFFFFAFFFFF9BFDF
@M05620:37:000000000-D9766:1:1101:18490:4950 1:N:0:59
ACCACACCTTCTACAATGAGCTGCGTGTGGCTCCCGAGGAGCACCCCGTGCTGCTGACCGAGGCCCCCCTGAACCCCAAGGCCAACCGCGAGAAGATGCCCAGGTGAGTGGCCCGCTACCTCTTCTGGTGGCCGCCTCCCTCCTTCCTGGCCTCCCGGCGCTGCGCCCTTTCTCACTGGTTCTCTCTTCTGCCGTTTTCCGTAGGACTCTCTTCTCTGACCTGAGTCTCCTTTGGAACTCTGCAGGTTCTA
+
BBABBBBBFFFFGFGGGGGGGGHHGGGEFGFGHGGCEGGGGHHHHGGGGGGGHGHFGHHGGGFFGGGGGGGHHGHGGGGHGHHHHGGGGGGGGGHGHHGHHGEF?G<GHHGFGHGGGGGHHHHHHHHHGHGHHGCFDGHGHHGHFGGGFGGGGGGGDA--:@DFFFFFFFFFFFFFFFFFFFFFFFFFFFFFFFFFFFFFFFFFFFFFFFFFFFFFFFEFFFFFBFFFFFFFFFBFFFFFFFFFFFF/:FF
@M05620:37:000000000-D9766:1:1101:19547:4971 1:N:0:59
GAGGCTGCTTTGGAAGAAACTCCTAGATTACTGCACCAGTTCCCCCTGGACCTGGAAAAGTTTCTTGCCTGGCTTACAGAAGCTGAAACCACTGCCACTGCTACCCGTAAGGAACGGCTCATAGACGACTCCAAGGGCGTCAAAGAGCTGATGAAACCATAGCAAGTAAGTCAGGCATTTCCGCTTTAGCACTCTTGTGGATCCAATTGAACACTTCTCAGCATTTGTACTTGTAACTGACAAGCCAGGGA
+
>1>>A>B>FFB@FGFB1BBFAB1A1DFGG1FGHHDFG0BBDFGHHGAF/0BBFF0FG10BBFHH2DDFHHHHHHB1FGHFGHHB@FGHH0FFHHHH1@EGFFHFGHG?//BF1>0?EEGG1>F>11/>>EGFBGBFC/>C//?110<FGC1?<F111<?F11>1>FGGHHHHGFGCAGH0=0ECE..00=::0GFHFC;:C0<GGFHHGFGCC/;0090CB/CBFFFFFGEFGGBF0;FFF0;.CEB.---
@M05620:37:000000000-D9766:1:1101:19613:4975 1:N:0:59
GAGGCTGCTTTGGAAGAAACTCATAGATTACTGCAACAGTTCCCCCTGGACCTGGAAAAGTTTCTTGCCTGGCTTACAGAAGCTGAAACAACTGCCAATGCAACAAGTCAGGCCCGACGAATGGCCCACTCCACAGGCTAACCCACGAAGATAACCCACTAAACAGTCAGTAGGACATTACCGATTTCGCCCTCTTGTGGATCCAATTGACCACTTAACAACCTTTATACTTGTCACTTGCAAGCCAGAGA
+
CCBBCCFBFFFFGGGGFGGGGGHHHHHHHFHHHHGFHGHGHHHHHGGGHFGHHHHFFFFHBGHHHGGHHHHHHHHGHHHHHHHHHHHHHHHHHHHHGHHHH4BBB1B3BDBFFC1E//>/>/3BB3/??0B2BB2?/?02@2@////>/?<?11???FCCF1>>GBGG1FGD110</=G0=0<<CFGHED.CFH/CGCFDGGGGGFG0F000;;BFF0;C0;./;000;;BFGB0;BF00;;FFF;B.../
@M05620:37:000000000-D9766:1:1101:12987:4978 1:N:0:59
GAGGCTGCTTTGGAAGAAACTCATAGATTACTGCAACAGTTCCCCCTGGACCTGGAAAAGTTTCTTGCCTGGCTTACAGAAGCTGAAACAACTGCCAATGCTCCCCGCAAGGAAACGCTTCCAGAAGACTCCAAGGGAGTAAAAGAGAGGATGAAACAATGGCAAGTAAGCCAGGCAGTTCCGCCTGAGCATTCGTGTGGATCCACTTGAACAATTCTCAGAATCTCTACTCGTACCTGACAATGCATGGA
+
A?AAABFBCFDDGBBBFGGGGGHHHHFHHGGFGH4GFHGFHGGGHGGGCCBFGGFB332BBFGFGFDBFBBGHHHEBBFFGFGGGDFGFFFGHHGFBGBFBB@BFG///>/?B?33/>//<BBF?FB3B32B?F2/<??<@2>F2?<2</0@1??11?/111?01/1=11110>..>.<===.....<//00:;0:.;..000;C/;G00009/;0;;;090;90;00;B00::;..;9//;000:;//./
@M05620:37:000000000-D9766:1:1101:15718:4984 1:N:0:59
ACCACACCTTCTACAATGAGCTGCGTGTGGCTCCCGAGGAGCACCCCGTGCTGCTGACCGAGGCCCCCCTGAACCCCAAGGCCAACCGCGAGTGGCCAGCTACCTCTTCTGGTGGCCGCCTCCCTCCTTCCTGGCCTCCCGGCGCTGCGCCCTTTCTCCCTGGTTCTCTCTTCTGCCGTTTTCCGTCGGCCTCTCTTCTCTGACCTGAGTCTCCTTTGGAACTCTGCAGGTTCTCGATCGGCAGAGCCCAC
+
ABBABBAAFFFFGGGFGGGFGFHFEBEBAEHHEFGGGGGGFHHHHGGGFFGGFHHHHHHGGGCGGGGGGGGGHHHGGGGHCGHHHGA/B@BD</??G2?FGHHHH1FGHHGHHHGHHGGGGGHGHHGHHFHHHGHHHHHGGG@FGFGGGGGGGGGGGGBFGFFFFFFFFFFFFFFFFFADFFFFFF.DF;FFFFFFFFFFFFFFFFFFFFFFFFFFFFFF/BFFFFFFFF.BFF/.BBFFFBDFEAEFFE?
@M05620:37:000000000-D9766:1:1101:16063:4990 1:N:0:59
GAGGCTGCTTTGGAAGAAACTCATAGATTACTGCAACAGTTCCCCCTGGACCTGGAAAAGTTTCTTGCCTGGCTTACAGAAGCTGAAACAACTGCCAATGCTACCAGTACGGCACGGCTCCTAGAAGACTCCCAGGGCGTCCCCGCGCTGCTGACCCCATGGCCAGTCAGTCCGGCATTTCCGCTTTAGCACTCTTGTGGATCCAATTGAACCCTTCTCAGCCTTTGTACTTGTAACTGACCAGCCAGGGA
+
>>AAAAFAFFFFGFGFGFGGGGFHCGHHHHGHHH44FFFADGHHHGFGEGGHHHGHH32BBGHHFHGHHHHHHGF3FGHHHHHCFDGGHGHHHH3FFGHHH4@BG3BB@B?E///EEEGGGHHH33FFHHHB/BF//?BDCCD//>>C-DDGFH0><../C/C/GHG0DHHH0;CCCCHFGHDGGAEFGGFGF9CFGFFGGGGFFFGGGF0C.9F///;FB//:BFFFFFFFFF/BBB9FF/:FF.9AEF.
@M05620:37:000000000-D9766:1:1101:21888:5004 1:N:0:59
AGTGCCAGCTCTCAATCGCACAGGTCTGACCTCCCGTGCCACTCAGAAATCTCCTAATCCGTCCCCCCCTTGAAACAAAGAACAACCGCGAGAAGATGCCCAGGTGCGTGGCCCGCTACCTCTTATGGTGGCCGCCTCCCTCCTTCCTGGCCTCCCGGAGCTGCGCCCTTTCTCACTGGTTCTCTCTTCTGCCGTTTTCCGTAGGACTCTCTTCTCTGACCTGAGTCTCCTTTGGAACTCTGCAGGTTCTA
+
AB?AADBFAFFFGGFBFFGCGF44B4DB5AGHHHGGC2AAD3ABFEFHF5FHFBFD55B5AA11ABA0>>FFFFBGHGH3312BF1?E/E>EFGFF333F3FH/?22<F//B0//?CC<0D1GB1?FFGFF0GG-<<.<<GB.<D<CDB/C.CG.CD-;:-CBBADFDCGGGEBFFGGFGGEGGGB:B/BFFB@9?;ABFFF.A.9BFFFFFFF/9F/:BB9.;.///;BBFFFFF/FB/9//9B99B/F/
@M05620:37:000000000-D9766:1:1101:23990:5035 1:N:0:59
ACCACACCTTCTACAATGAGCTGCGTGTGGCTCCCGAGGAGCACCCCGTGCTGCTGACCGAGGCCCCCCTGAACCCCAAGGCCAACCGCGAGTTGCCAGCTGCATGTTATGGTGGCCAGCTCCCTCCTTGCTGGCCTCCCAGCGCTTCGCCCTTTCTCACTGGAGCTCTCTTCTTCCGTTTTCCGACGGCCTCTCTTCTCTGACCTGAGTCTCCTTTGGTCCTATGCGGGATCTCGAACGGCAGAGCCCAC
+
ABAABBBBFFFFGGGGGGGGGFHBEAAEGEHHCFGEFGGCGHHHHGGGEEGGHHHHHHHGGGCGGEEGGGGEHCGGGGEHCFHHHGFEGCCC>/?F2?2?22<?F1?@11FG1<?G01..11<>FHGGH<1<0<<CDG.</<G:-..:-;.C?BGB0;009B//./.000099C9CFE0;BG09..;9--99A99BFF////////.;9BBB/;/////.//;//9/.-9-99//.B;.-.--;;.;9.9.
@M05620:37:000000000-D9766:1:1101:11879:5066 1:N:0:59
ACCACACCTTCTACAATGAGCTGCGTGTGGCTCCCGAGGAGCACCCCGTGCTGCTGACCGAGGCCCCCCTGAACCCCAAGGCCAACCGCGAGAAGATGCCCAGGTGAGTGGCCCGCTACCTCTTCTGGTGGCCGCCTCCCTCCTTCCTGGCCTCCCGGCGCTGCGCCCTTTCTCACTGGTTCTCTCTTCTGCCGTTTTCCGTAGGACTCTCTTCTCTGACCTGAGTCTCCTTTGGAACTCTGCAGGTTCTA
+
BBBBBBBAFFFFGGGGGGDGGGHHGGGBFAHHHGGFDFGGGHGHHGGGGEGGGHHHHHHFGGGGGGGGGGGGHHHGGGGHGHHHGGGGGG<BGGGFHFGHHHGGHHHHHHGGHHGGGGGFHHHHHHGHHHGHHGGGGGHGHHGHFGGGFFFFGGGGGC-A?FFFAFFFFFFFFFFFFFFFFFFFFFFFBFFFFF;DFFFFF/ADFFFFFFFFFFFFFFFFFFF/BBF/;FFFFFFFFFFFFFFFFFABFF9
@M05620:37:000000000-D9766:1:1101:9973:5068 1:N:0:59
ACCACACCTTCTACAATGAGCTGCGGGTGGCTCCCGAGGAGCACCCCGTGCTGCTGACCGAGGCCCCCCTGAACCCCAAGGCCAACAGCGAGAAGACGTCTACTTCTGCTGGTTGCCCCCTCCCTCCTTCCCGTCCTCCCTGCGTTGCGACCTTTCTACCTGGTTCTCTCTTCTTCCGTTTTCCATCGGCCTCTCTTCTCTCACTTTTGTCTCCTCTGTACCTCAGCCGGTTCTCTATCGGCCTGGCCCAC
+
AAAAAAA>BFFFGBGFDG1AB1FCE0AAA0GHABFE?EGEGHHHHGGEFAEFHHH1GGHE/EEGG/>EGGGBH1GFGG/G/<FGGG/0FC/<//0<<///<?1<?111111<01.FG1.<-<..//./=<//..<:.G/:/0;-..-.A--:C00;000;;CCF0000;00;000//;//9-/;///----9A//9;/9///;//9//;B9//9/-9///9/;F////--9--////9/------;99;--
@M05620:37:000000000-D9766:1:1101:8302:5070 1:N:0:59
ACCACACCTTCTACAATGAGCTGCGTGTGGCTCCCGAGGAGCACCCCGTGCTGCTGACCGAGGCCCCCCTGAACCCCAAGGCCAACCGCGAGAAGATGAGCGCGGCCAGCTCCCTCTTCTGTTGGCCGCATCCCTCCTTCCTGGTCTCCCGGCGCTGCGACCTTTCTCACTGGTTCTCTCTTCTGCCGTTTTCCGTAGGCCTCTTTTCTCTGCCCTGAGTCTTCATTGGAACTTTGCATGTTCTAGATCGG
+
ABAAB?AAFFFFFGGFGGGGFB4CEBEFHGHHHGGAEEE?EHHHHGGG1AEFFDBEHGFGGGGGFG@EGGGHHHEEGGGFFHHGAFGGGCCGGAHG11F1F@/@D---><</CC/</DGB0<0<CG0;--:;:GFHG/BFGGF//0;;0;9-?9B<-.-9-@?F/B/B/99F.;///9BBFFFFF/BBD9FEFFDFADDFFF./;;;FFFFF/99B..;:B////;B//;99B/9BBF///:99FF/;/A.
@M05620:37:000000000-D9766:1:1101:9037:5078 1:N:0:59
GAGGCTGCTTTGGAAGAAACTCATAGATTACTGCAACAGTTCCCCCTGGACCTGGAAAAGTTTCTTGCCTGGCTTACAGAAGCTGAAACAACTGCCAATGCTACCAGTAAGGCACGGCTCATAGACGACTCCAAGGGAGTCCAACAGCTGCTAAAACAATGACCAGTAAGTCAGGCATTTCCGCTTTAACACTCTTGTGGATCCAATTGAACACTTATCAGCATTTGTACTTGTAACTGACCAGCCAGGGA
+
BABABBFCFFFFGFGGFGFGGGHHHHHHHHHHHHFHFHFGHGGHHGGGHGGGGHGFBDCHFGHHHHHFGHGHHHHGHHHHHHHHHGHHHHHHHHFFHHGH3F4BB@3B3B4B311?EGCGC4E443/>EGGH3F3FAF/?22BF2F2AFG2F222@F//?G1?1?GHHHHGGHH0FGFH1<FD.D..00==CFGDDGDCDHBGG0:GHH0CC0/000<GG0;0;FF0;CCF9CC0;0;BCFBCAEE..:A.
@M05620:37:000000000-D9766:1:1101:13503:5093 1:N:0:59
ACCACACCTTCTACAATGAGCTGCGTGTGGCTCCCGAGGAGCACCCCGTGCTGCTGACCGAGGCCCCCCTGAACCCCAAGGCCAACCGCGAGAAGATGAGAGTGGCCCGCTCCCTCTTCTTGTGGCCGCCTCCCTCCTTCCTGGCCTCCCGGCGCTGCGCCCTTTCTCACTGGTTCTCTCTTCTGCCGTTTTCCGTAGGACTCTCTTCTCTGCCCTGCGTCTCCTTTGGAACTCTGCAGGTTCTAGCTCGG
+
BBBBBBBBFFFFGGGGGGFGGGHGGEEAAEGGGFFEDFFGDHHHHGGGFEGGFHGHHHHFFGCGGGGGGGGHFGHGGGGHGGHHHGGGGG<BDGHE>GHG2??GG??GC<A?EGHHHHHH11=CEH<C@;;AHGGHGHHHHHHH;CFGGGGGG?DCGFFAADFFFFFFFFFFFFFFFFFFFFFFFFFFDFFFFFFFFFF/BFFF/BFFFFFF/FEFFABDBFBBBFFFEFFFF9:FFFBFAFFFFF/;BDF
@M05620:37:000000000-D9766:1:1101:11304:5096 1:N:0:59
ACCACACCTTCTACAATGAGCTGCGTGTGGCTCCCGAGGAGCACCCCGTGCTGCTGACCGAGGCCCCCCTGAACCCCAAGGCCAACCGCGAGTGGCCCGCTACCTCTTCTGGTGGCCGCCTCCCTCCTTCCTGGCCTCCCGGCGCTGCGCCCTTTCTCCCTGGTTCTCTCTTCTGCCGTTTTCCGTCGGCCTCTCTTCTCTGACCTGAGTCTCCTTTGGACCTCTGCAGGTTCTCGATCGGCAGAGCCCAC
+
CCBCCCCBFFFFGGGGGGGGGGHHGFGBAEHGHGGFCEGGGHHHHGGGGGGGGHHHHHHEGGCGGGGGGGGHHHHGGGGHGHHHHGGGGG@F<??FH/<ADGGGG=?GHHHHGHGHHGGGGGHGHHGHHCGHHHHHHHHGGGADAB-CDGGGFFFFFF0BBFFFFFFFFFFFFFBFFFDFFFFFFF?DF;DFFFFFFFFFFFFFFFFFFFFFFFFFFFFF0BFBFFFFFFFFFF0:F9.9D---AA:;;AE
@M05620:37:000000000-D9766:1:1101:16423:5098 1:N:0:59
ACCACACCTTCTACAATGAGCTGCGTGTGGCTCCCGAGGAGCACCCCGTGCTGCTGACCGAGGCCCCCCTGAACCCCAAGGCCAACCGCGAGAAGATGCCCAGGTGAGTGGCCCGCTACCTCTTCTGGTGGCCGCCTCCCTCCTTCCTGGCCTCCCGGAGCTGCGCCCTTTCTCACTGGTTCTCTCTTCTGCCGTTTTCCGTAGGACTCTCTTCTCTGACCTGAGTCTCCTTTGGAACTCTGCAGGTTCTA
+
CCCCDDCDFFFFFGGGGGGGGGHHGEGEHGHHHGGGGGEGGHHHHGGGGGGGHHHHHHHGGGGGGGGGGGGHHHHGGGGHGHHHHGGGGGCGGGHGHGHHHHHGGHHHHHGGHHGGGGGHHHHHHHHHHHGHHGGGGGHGHHGHHGGGGGGGGGGGGG-DGGGGGGFFFFFFFFHFFFFFFFFFHFFHHHFFFFFFFFFFFFFFFFFFFFFFFHHFFFFFFFFFFFFFFFFFFFFFFFFFHHFHFFFFFFB
@M05620:37:000000000-D9766:1:1101:7512:5119 1:N:0:59
ACCACACCTTCTACAATGAGCTGCGTGTGGCGCCCGAGGAGCACCCCGTGCTGCTGACCGAGGCCCCCCTGAACCCCAAGGCCAACCGCGAGAAGATGCCCAGCTAAGTGGCCCGCTAGCTCTGCTGGTCGCCGCCTCCCTCCGTCATGGCCTCCCGGAGCTGCGACCTTTCTCACTGGTTCTCTCTCCTGCCGTTTTCCGTAGGACTCTCTTCTCTGACCTGAGTCTCCTTTGGAACTCTGCAGGTTCTA
+
AA1AAA@1CFFFGGGGGGF1F11FEEE00AE0BAEE/AEC?HHCGGGG/BA/1B1GHHC//>@EGGG/EE>EGHAEGAEGG/?GH/?/>//>//01?1<?<1/011<?<11.0.>--<.<=000<<0/<0--.:A-..;.CF9.....00.;0999.---;-/99---9///BFFB9/9///99/;//;;/9----/9B9-/--9;F//9//////;9/99FFFB/B/9;9//BFBF//B/;FFE-9//;;
@M05620:37:000000000-D9766:1:1101:20517:5122 1:N:0:59
GAGGCTGCTTTGGAAGAAACTCATAGGTTACGGCACAAGTTCCCCCAGGGCCTGGGAATGATTCCTGCCTGGATTACAGAAGCTCAAACGACGGCCAATGATCCTACAGGATCCTACCCGTAAGGAAAGGCTCCTAGAAGACTCCAAGGGAGTAAAACAGCTGATGAAAAAATGGCAAGTAAGTCAGGCATTTCCGCTTTAGCCCTCTTGTGGATCCAATTGAACAATTCTAAGCATTTGTACTTTTAACT
+
AAAABAFAFFFFGGGGCFFGB4455A455DA2BEEAF2FDBDD3AE2E21BBA111B32B3ABB555AB331BFB3G53DFFHF333FB11>/>E//?FGGG44BB3B33B33B4BGH0?/<?BBDFF<0?FG/1@1@1@F??F?G1?<?/?<<FBD1.<><1>>=F<D0C<=<C/<<.;;C;0::;:;.;=:CG:CDE9C0;/:/;FFGG;9;;;;;0;0B;F9;/;;/;/;/:/;F9B/;/B;///99/
@M05620:37:000000000-D9766:1:1101:7919:5124 1:N:0:59
ACCACACCTTCTACAATGAGCTGCGTGTGGCTCCCGAGGAGCACCCCGTGCTGCTGACCGAGGCCCCCCTGAACCCCAAGGCCAACCGCGAGAAGATGAGCGTGGCCCGCTCCCTCTTCTTTTGGCCGCCTCCCTCCTTCCTGCTCTCCCGGCGCTGCGCCCTTTCTCCCTGGTTCTCTCTTCTGCCGTTTTCCGTAGGCCTCTTTTCTCTGCCCTGCGTCTCCTTTGGAACTCTGCAGGTTCTAGTTCGG
+
AAAAAAA1BCFFGGGGGG1BG1GBEFFBAAGFEAFECEGGGHHHHGGGGGGGHHHHHHHEGGGGGGGGGGGHHHHGGGGHGHHHHGGGGG>@@CFGHHGG1@<<</<?A->-CFHHHFGHD0DGGG0<-:;CGECGGGHHGGB//;;C/CE@@AG?@;;;A-;B/BFF/BBF-;FFFFFFFFBBFFF@ABFFFFFB--99/B-B/9;9BBB//:-/99-A@B-/;9FFB//BFFFFFF/;9/FFF//;B9@
@M05620:37:000000000-D9766:1:1101:22951:5135 1:N:0:59
ACCACACCTTCTACAATGAGCTGCGTGTGGCTCCCGAGGAGCACCCCGTGCTGCTGACAGAGGCCCCCCTGAACCCCAAGGCCAACCGCGAGACGCCGGCTACCTATTCTGGTGGCCACCTCCCTCATTCCTGGCCTACCGGCGCTGCGCCCTTTCTCCCTGGTTCTCTCTTCTGCCGTTTTCCGTCGGCCTCTCTTCTCTGACCTGAGTCTCCTTTGGACCTCTGCAGGTTCTCGATCGGCAGAGCTCAC
+
AAAAAA1>>B@BFBFGFABBGBHGG0EA00A01AFB0E/AAFCBFF/AA/B/AGFGGHFFGFEG/EEEGEFBBGGFGFG>FHGHH/EEEE>B//?/>//>/<F0?1?FH1FGFG.0<1<FGHA.<C<=G0==DFHFG/=G--AC:--9-99A-CF0;FFFGGG/CFFFBBBFFF//B@ABFFFFFFF??-ABFFFFFFFFFFBB9BF/9FFBBFFFFFE;BFF;;FF/;?-;/9;EF/9-9--9-A//;99
@M05620:37:000000000-D9766:1:1101:11764:5142 1:N:0:59
GAGGCTGCTTTGGAAGAAACTCATAGATTACTGCAACAGTTCACCCTGGACCTGGAAAAGTTTCTTGCCTGGATTACAGAAGCTGAAACAACTGCCAATGCTCCCCGTAAGGAAAGGCTCCTAGAAGACTCCAAGGGAGTAAAACAGCTGATGAAACAATTTCAAGTAAGTCAGGCATTTCCGCTTTAGAACTCTTGTGAATCCACTTGAACAATAATCAGAATTGGTACTTGCAGGTGAAAAGCCAGGGA
+
>11111BA@BB@B1B11B1CGBFDGF1GH1A3BF11BFBAFAD1BBB0E0BBFFF0B10B1DFDF1DABB1/BBB11BBDAABBB111@0//@>1F1E@B1B1FFG>?/?01@BF00?10/11>>B1BB1B<1B1//??/B1DG1?<0<B1B1>>11@F112@>@@2>21?1<?F0/111?</<...>>1111=11<=00=0=<</=0<0<0=F<000;;00;:0::;C000;0<<.;;00;99.;C9..9
@M05620:37:000000000-D9766:1:1101:10037:5149 1:N:0:59
ACCACACCTTCTACAATGCGCTGCGTGTGGCTCCCGAGGAGCACCCCGTGCTGCTGACCGAGGCCCCCCTGAACCCCAAGGCCAACCGCGCGAAGATGAGAGTGGGCCGCTCCCTCTTCTTGTGGCCGCCTCCCTCCTTCCTGGGCTCCCGGCGCTGCGCCCTTTCTCACTGGTTCTCTCTTCTGCCGTTTTCCGTAGGCCTCTTTTCTCTGCCCTGCGTCTCCTTTGGAACTCTGCATGTTCTAGCTCGG
+
AAAAAAA>CFFFGGGG3G1AE0FEGAEB00FFEBFA/EEECHHHHGGAEEEGEHFFHHH/>E?FGAEGGGGFHCHGGGGHEFHHHGC@CG/<<CGCGGGG1?FGG.>>C><@EGHGHGHH00;CFHCC-;;CEGGGGGBFFFGF.;9ECACA@=@??-;;;9;FFFFFFFBF-;FBFFFFFFFFFFF@BFFFFFFFFFFFFFFF/;BFFFFEBF;BAA=B?B:9/BFBFFBFF9;FFF/BFFFFFF:9FB@
@M05620:37:000000000-D9766:1:1101:12053:5214 1:N:0:59
ACCACACCTTCTACAATGAGCTGCGTGTGGCTCCCGAGGAGCACCCCGTGCTGCTGACCGAGGCCCCCCTGAACCCCAAGGCCAACCGCGAGAAGACGGCTACCTCTTCTGGTGGCCGCCTCCCTCCTTCCTGGCCTCCCGGCGCTGCGCCCTTTCTCACTGGTTCTCTCTTCTGCCGTTTTCCGTCGGCCTCTCTTCTCTGACCTGAGTCTCCTTTGGACCTCTGCAGGTTCTAGATCGGCAGAGCCCAC
+
DCCDEDCCFFFFGGGGGGGGGGHHGGGBCFHHHGGGGGGGGHHHHGGGGGGGGHHHHHHFGGCGGGGGGGGHHHHGGGGHGHHHHGGGGGGG//F=2//><D00F1?1==FD<0EHC@FGGG.<<C./D1:<1CHHHHHGG-:----.B-AFGF:F1B1<:<F10FBFF0FB1<FFBD.<FEFF?:.9@-.9B0<FFB1FB:FFBF/:/BFFBFFFFFFF0:/<00<B0:BF0011<1:..-<-9B/:<A<
@M05620:37:000000000-D9766:1:1101:9802:5216 1:N:0:59
GCGGCTGCTTTTGAATCAACTCATAGATTCCTGCCACAGTTCCCCCTGTCCCTGGAACCGTTTCTTGCCTGGCTTCCAGAAGCTGCAACAACTGCCCATGCTACCCGTCAGGCCCGGCTCCTAGCCGACTCCCCGGGCGTCCCCGCGCTGCTGACCCCCTGGCCAGTCAGTCCGTCATTTCCGCTTTCGCCCTCTTGTGGATCCAATTGCCCCCTTCTCAGCCTTTGTACTTGTCACTTCCCAGCACGGGA
+
1>11>>>>CFB@A1B3ABBBBFBA3BFGF3DFBFG1BBBADDGHHGAFABBBBF/BBBCEBEGFDDABFHHGGBBBFHHBBFGB@B0BBBBBBBFF>BFGG1@1BB?/?/?FBCEEEEEGGHDGBGGG@CCHC/BCCC/>@@CECC-ACGGGHCGH:.:-:.9;BCFFGG0F9.9.9CFG0CEGBGG0=EAB@FFFFFFFFFFF/BFFFB/BA@?FFFFFFF/;/;F::FFFFFBBF9//;;/;A--;;@9
@M05620:37:000000000-D9766:1:1101:19689:5260 1:N:0:59
ACCACACCTTCTACAATGAGCTGCGTGTGGCTCCCGAGGAGCACCCCGTGCTGCTGACCGAGGCCCCCCTGAACCCCAAGGCCAACCGCGAGAAGATGAGAGTGGCCCGCTACCTCTTCTGGTGGCCGCCTCCCTCCTTCCTGGCCTCCCGGCGCTGCGCCCTTTCTCACTGGTTCTCTCTTCTGCCGTTTTCCGTAGGACTCTCTTCTCTGACCTGCGTCTCCTTTGGAACTCTGCAGGTTCTAGGTCGG
+
CCCDDDDDFFFFGGGGGGGGGGHHGGGBEFHHHGGGGGGGGHGHHGGGGGGGHHHHHHHGGGGGGGGGGGGHGHHGGGGHGHHHHGGGGGDGGGHGHHHG2??DFCFGC@FCCHFHHHG11<G/<.G-<@D.CE/GFFHHH00:CCFGGGGGAAB--EF>FFCFFFFFBFF0B:BFFFFFFFFBFFBDFFFFBFA0:<A0FFBFF0BFFB0BBBBBB.-9@DFF:0BFF<FFFFFFBFB.<<FFB<0<099
@M05620:37:000000000-D9766:1:1101:23681:5314 1:N:0:59
ACCACACCTTCTACAATGAGCTGCGTGTGGCTCCAGAGGAGCACCCCGGGCTGCGGACCGAGGCCCCCCTGAACCCCAAGGCCAACCGCGAGTGGCAAGCTACCTATTCTGGTGGCCGCCTCCCTACTTCCTGGCCTCCCGGCGATGCGCCCTTTCTCACTGGTTCTCTCTTCTGCCGTTTTCCGTCGGCCTCTCTTCTCTGACCTGAGTCTCATTTGGACCTCTGCAGGTTCTCGATCGGCAGAGCCCAC
+
1>1AAA1AFF@1AFF13ABG1FACABFBG0BBGG11BAA0EGGHHG/E//A/E//AE>/EEGGG/E/>EEFGFH//?EG/FHH//??CG/>B/??F?1<GF<F>F>FGHHHF<FCHH--AFGHGH0:CH;GFHHH.0;GF.9A---.;-;CG@FFFF//;9/BFBFFFFFFFFF9FF@--;EFFBFF@;@FFFFFFFFFFFFFFFFFFFFFFF/9/9BFF/B-;B/9/BF;FFF99F/-9B?@?FF/;9EE
@M05620:37:000000000-D9766:1:1101:19690:5320 1:N:0:59
GAGGCTGCTTTGGAAGAAACTCATAGATTACTGCCACAGGTCCCCCTGTCCATGTAACCGTTTCCTCCCTGGCTTCCAGCAGCTAGAACAACTGCCCCTGATAAAAGTACGGCCAGGGTAATAGCCGTATAACAGGGCATGCCCGCACTGCTGACCACCAGGCCAGTCCAACCAACATTTCCGCTTTCGCCCTATTGTGGATCCAATTGCAACCTTCCAAGCCTTTGTACTTGTAACTGTCACGCACGAGA
+
ABBCCBFCFFFFGGGGGGGGGGHEG5FGFG4DF5BFGH2A33B22BAB33B5DA5D5BFFEEA35D53ABGHHH12ABG3GHHH53BFG3BFG3BG?FGG234B333BF411////?/B334443B//?B344B2//?/202??C////011?100<///0/>.F.11<111...../0=<=..AE.;EG..A/;000;.0=0/0:0;00;09./0//0;0.CF00;0;9FGGFBB0;B/://.:-;-.@.
@M05620:37:000000000-D9766:1:1101:23004:5400 1:N:0:59
ACCACACCTTCTACAATGAGCTGCGTGTGGCTCCCGAGGAGCACCCCGTGCTGCTGACCGAGGCCCCCCTGAACCCCAAGGCCAACCGCGAGAAGATGCCCAGGTTAGTGGCCCGCTACCTCTTCTGGTGGCCGCCTCCCTCCTTCCTGGCCTCCCGGAGCTGCGCCCTTTCTCACTGGTTCTCTCTTCTGCCGTTTTCCGTAGGACTCTCTTCTCTGACCTGAGTCTCCTTTGGAACTCTGCAGGTTCTA
+
CCCCCCCCFFFFGGGGGGGGGGHGGGGEFGHHHGGGGGGGGHHHHGGGGEGGHHGHHHHGGGGGGGGGGGGGHHHGGGGHGHHHHGGGGGGGGGHHHHHHHHHEH1?GHHHFHHGGGGGHHHHHHHHHHHGHHGGGGGHGHHGHHHGGGGGGGGGGDGGGGGGGGGFFFFFFFFFFFFFFFFFFFFFFFFFFFFFFFFFFFFFFFFFFFFFFFFFFFFFFFFFFFFFFFFFFFFFFFFFFFFFFFFFFFFB
@M05620:37:000000000-D9766:1:1101:8878:5458 1:N:0:59
GAGGCTGCTTTGGAAGAAACTGACAAGTCAGGGAAACAAGATAGGATGAACACGGGTATGAACTTCGGTCAAATTAAGAAATCTGGTATACCTTCAACTGCTTCAACAAAAAAAACACCCTCTACTAGAGTCCGCCACCATACTCCCATGCATCAACAAACTGCGCCCTTTATCACTGGTTAACTCTTCTGCCGCTTTCCGCACACCTCTCTTCACTTACCTTAGTACCCTTTGTAATTCTGCAGGTTATA
+
>AAA>>CACB@BGB5BBGBGFFH4BB455DD4BABAFG2F2B55B35A35BA222AAA3B555A5D1AA1135DDBB5@DB5DD5@B@B44B44B33@B3BB343B431B1?>//?/0?///B1B211111BB<<//?@<11<>1@<010?1@FFH0?/0<111.<<--<G000<DD=/=D00==D0:;00<:---.;GC..9;9;.9A0;0;90=00;9900;0090;CF/;9;B//:9:B/;/.9///9
@M05620:37:000000000-D9766:1:1101:8701:5467 1:N:0:59
ACCACACCTTCTACAATGAGCTGCGTGTGGCTCCCGAGGAGCACCCCGTGCTGCTGACCGAGGCCCCCCTGAACCCCAAGGCCAACCGCGAGAAGATGAGCGCGACCCGCTCCCTCTTCTGTTGGCCGCCTCCCTCCTTCCTGGGATCCCGGCGCTGCCCCACTTCTCCCTGTTTCTCTCTTCTGCCGTATTACGTAGGCCTCTTCTCTCTGCCTCGCGTCTAATTTGGAACTTTGTAGATCCTAAGTCGG
+
CDCBCCCDFFFFGGGGGGGGGGHHGGGGHGHHHGGGGGGGGHHHHGGGGGGGHHHHHHHGGGGGGGGGGGGHHHHGGGGHGHHHHGGGGGGGGGH2?>G=G@/A/>C-@<<C<CGHHBGFD=CFHHHFGGGDGGGGGBCBFFFF..0;:C9BGDFFA...;;.ABBFF0:/F0BBFFFFFFFFFEFFFF.:;0B?:BADFFFFF00;BFF0;0B00;9:@;DFBBFFFF0B:F0;:0;:0;0;BF0/0:;;
@M05620:37:000000000-D9766:1:1101:6117:5474 1:N:0:59
CCCACACCTTCTACCATTCTCTTCTTTTCTCTCCCTATTAGCACCCCTTTCTTCTTACCTATCCCCCCCTTAACCCCAATTCCAACCTCTCTAATCCTCCCACCTTTTCTTTTCCCCTCCTCCCTCTTTTCTCCCCTCCCTTCTTTTCTCCCTTTCTCCCTCTTTCTCTCTTCTTCCTTTTTCCTTCTTCCTCTCTTCTCTTAATTTCTTCTCCTTTGGACCTTTGCCTCTTCTCGAACTGTCGAGGGCAC
+
AACCCCC>BFFFGGGGGFGGGGFFDFFA5DDDGBFB435D5BDGHGGBFGGH5DFDGHH5D53BFFEGGG1BFHHHGGG?BBGHHGGBFFGFB4B3443B1B?1BBD??GGB443BBF/?FGGFHH2DF3BF33B?FCDG2DG2DD2DDFDHFHFG<11??0?FFFDGFFGHHH1FGGHHHHHF<FGDGGDDGD<<G0DGG0<00=00;;;FCCCGCCHHHHH00<00;09;0C0;F/.90009;---;.;
@M05620:37:000000000-D9766:1:1101:8716:5480 1:N:0:59
ACCACACCTTCTACAATGAGCTGCGTGTGGCTCCCGAGGAGCACCCCGTGCTGCTGACCGAGGCCCCCCTGAACCCCAAGGCCAACCGCGAGAAGATGAGAGTGGCCCGCTACCTCTTCTGGTGGCCGCCTCCCTCCTTCCTGGCCTCCCGGAGCTGCGCCCTTTCTCACTGGTTCTCTCTTCTGCCGTTTTCCGTAGGACTCTCTTCTCTGACCTGAGTCTCCTTTGGAACTCTGCAGGTTCTAGATCGG
+
ABBABBABFFFFGGGCGGFFGGHHCAAEHGHHHGGEEEG?EHHHHGGGE?EGGFGHHHHGCGGGGFEGGGGHGHGGGGGEFHHGCGGGGGGGGDGHFGHGHE2FEEFHGGG-AHGFHHGH1FDGGGF<<DCGHFHHGFGHHGC/;CFGFE.:--A9BB?B?FCFFFFFFFF/BFFFFFF//FB/99B-9;BFFFA;..9/;BFBBBFFFFF/9BFFF/99;B/BFFFFB/:B9BBFB9BA.9BF////BEA
@M05620:37:000000000-D9766:1:1101:14091:5508 1:N:0:59
ACCACACCTTCTACAATGAGCTGCGTGTGGCTCCCGAGGAGCACCCCGTGCTGCTGACCGAGGCCCCCCTGAACCCCAAGGCCAACCGCGAGGCGCCGGCTACCTCTTCTGGTGGCCGCCTCCCTCCTTCCTGGCCTCCCGGCGCTGCGCCCTTTCTCCCTGGTTCTCTCTTCTGCCGTTTTCCGTCGGCCTCTCTTCTCTGACCTGAGTCTCCTTTGGACCTCTGCAGGTTCTCGATCGGCAGAGCCCAC
+
CBCCCCCAFFFFGGGGGGGGGGHHGFGBAEHHHGFFCEFGDHHHHGGGGFGGFHGHHGHAECCGGGGGGGGGHHHGGGGHGHHHHGGGGGCD/<>></-<@DF<G0<DGHHHGHGHHCGGGGHGHHFHH;BBFGGGGGGGGGGFDF;DFFFFFFFFFF0FFFFFFFFFFFFFFF0BFFADFFFFFFFFFFFFFFFFFBFFFFFFBFFFEFFFFFFFFFFF0FFBBFFFFFABBF09B;9::-9-AA9;;EA
@M05620:37:000000000-D9766:1:1101:7421:5543 1:N:0:59
ACCACACCTTCTACAATGAGCTGCGTGTGGCTCCCGAGGAGCACCCCGTGCTGCTGACCGAGGCCCCCCTGAACCCCAAGGCCAACCGCGAGGGGCCCGCTACCTCTTCTGGTGGCCGCCTCCCTCCTTCCTGGCCTCCCGGCGCTTCGCCCTTTCTCACTGGTTCTCTCTTCTGCCGTTTTCCGTCGGCCTCTCTTCTCTGACCTGAGTCTCCTTTGGACCTCTGCCGGTTCTAGATCGGAAGAGCCCAC
+
BBBBBBBBFFFFGGGGFGGFGGHGGFGEGGHHHGFEDCGGGHHHHGGGGGGGHHGHGHFEEGGGGGGGGGGHGHHGGGGHGHHHHGGGGGCG/>>ADADDGF@<F<>FHHGHFHGHG--<EGHGHH;CG;CGHHHGGGGG.;-;99.;ADDFFFFFFFFFFFFFFFFFFFFFFF/;FDADFFFFDF?F;-AFFFFFFFFFFFFBB/B/.BFFFFFEFFFF/BFBFFF/@DBDEF/BF9BED..:F99.;;E
@M05620:37:000000000-D9766:1:1101:15998:5560 1:N:0:59
ACCACACCTTCTACAATGAGCTGCGTGTGGCTCCCGAGGAGCACCCCGTGCTGCTGACCGAGGCCCCCCTGAACCCCAAGGCCAACCGCGAGTGGCCCGCTACCTCTTCTGGTGGCCGCCTCCCTCCTTCCTGGCCTCCCGGCGCTGCGCCCTTTCTCACTGGTTCTCTCTTCTGCCGTTTTCCGTAGGACTCTCTTCTCTGACCTGAGTCTCCTTTGGAACTCTGCAGGTTCTAGATCGGAAGAGCCCAC
+
1AAAA?AAFFCFGFGFBFGGBBFHEEGEFAAGHGG?EEGGGGHFGGGGEFGGHHGHFHHGGGGCGGGEGGGHHHHAEEFGGHHHHEFGGGGG>?FFFHGGCCGHHHHHFFFH>FCGGCGGGGHGGGGGHHGFHHHHHHHGGG-A@G-CGGGG@EFFFF/FBFFB9FBFFFFFFFFFF@9BFFBFBB-ABFFFFFFFFFFFFFFFFFFFFFFFFFFFFFFFFFFFFFFFFFAFFFFFFBBAB-ABFAF-;A;
@M05620:37:000000000-D9766:1:1101:7675:5588 1:N:0:59
GAGGCTGCTTTGGAAGAAACTCATAGATTACTGCAACAGTTCCCCCTGGACCTGGAAAAGTTTCTTGCCTGGCTTACAGAAGCTGAAACAACTGCCAATGGTCCCATTAACGAAAGGCTCCAAGAAAACTCGAATAGAGTAAAGCAGCTGATGAAACAATCGCAAGGAACGAAGGCAAGGCCGTTATGCAATTCCACTGTAGCCAATTGAATAATCCAAAGCAACAATACTGGTCATTGACAAGCCAGGGA
+
CCCCCBFAFFFFGFFGGGFGGGHHHHGHHHHHHHGHFGHGHHGHHGGFGHHHHHHHGHHGFHHHHHHHHHHHHGHHHHGHHHHHHHHHHHHHHHHGHHGH@B@F1333@B3>1?1?1F30/3B3BF3F3?B<?23/3D34BB?3?B2FBBG2?33>22?@<?FF/A/?F0/?/<<.<0....--<.<0<00000<00=0000<00=;<:CG00:;;G;00/;9/...:0/;0/;09;;00BB0..;:....
@M05620:37:000000000-D9766:1:1101:22744:5628 1:N:0:59
ACCACACCTTCTACAATGAGCTGCGTGTGGCTCCCGAGGAGCACCCCGTGCTGCTGACCGAGGCCCCCCTGAACCCCAAGGCCAACCGCGAGTTGCCCGCTACCTCTTCTGGTGGCCGCCTCCCTCCTTCCTGGCCTCCCGGCGCCGCGCCCTTTCTCCCTGGTTCTCTCTTCTGCCGTTTTCCGTCGGCCTCTCTTCTCTGACCTGAGTCTCCTTTGGAACTCTGCAGGTTCTCGATCGGCAGAGCCCAC
+
CCCCCCCCFFFFGGGGGGGFGGHHGEGEAEHHHGGGGGGGFHHHHGGGDEGGHHGHHHHGGGGGGGGGGGGHGHHGGGGHGHHHHGGGGGGG//??F??CDGGGH??FHHHHHHGHHCGGGGGGHHGHHHHHHHHHHHHGGGGGGGGGGGFFFFFFFF0FFFFFFFFFFFFFFFBFFFDFFFFFFFFFF;DFFFFFFFFFFFFFFFFFFFFFFFFFFFFFFFFFFFFFFF:BFF0AFBADFCDFFFFFEFE
@M05620:37:000000000-D9766:1:1101:22678:5645 1:N:0:59
ACCACACCTTCTACAATGAGCTGCGTGTGGCTCCCGAGGAGCACCCCGTGCTGCTGACCGAGGCCCCCCTGAACCCCAAGGCCAACCGCGAGTAGCCCGCTACCTTTTCCGGTGGCCCCCTCCCTCCTTCCTGGCCTCCCGGCGCTGCGCCCTTTCTCCCTGGTTCTCTCTTCTTCCGTTTTCCGTCGGCCTCTCTTCTCTGACCTGAGTCTCCTTTGGAGCTCTGCAGGTTCTAGATCGGCAGAGCCAAC
+
BBBBBBBBFFFFGGGGGGGGGGHFGEGGFGHHHGGGGGGGGHHHHGGGFFGGHHGHHHHGGGGGGGGGGGGHHHHGGGGHGHHHHGGGGGGG<0?2?F//<//0<1?1<1.-><.0>.-<ACECCC<CGHHHFCCHCH.E.--9;AB.-A9D-/B//;BBF/A99BF/BFFF/9///;BFFE/F?FFAFFFFAFBF/F/;9F99BFF/.;/9/BFF//9//.;//;F/;.A///9:///;9-9@..B./..
@M05620:37:000000000-D9766:1:1101:16866:5686 1:N:0:59
ACCACACCTTCTACAATGAGCTGCGTGTGGCTCCCGAGGAGCACCCCGTGCTGCTGACCGAGGCCCCCCTGAACCCCAGAGCCTGACACGATAGCCACGCTACCGCTCCCGGCGGCCGCTGCTCTCCTTCCGGGCCTACGGGATCTGAGCCCTGTTCCACATATTGCCTTTTATGCCGGGTTCCGCATGACTGCCCTCTGTGACCTGAGACTCCATGAGGATTCTCGAGGTTCCAGGTCGCAGGATCACAC
+
1A>AAA1AFFF1AGG13BGFBBECABEFF0FHFG0AAAEAEHHHHGCEA/EAFA1BG00EEG?GCE/EGGGGHHE/EA//?0000B<1B<E///1<10<<CA/?/<///////---<----;0;0;CB0099---;A/C..-:..0///99-:-:///;////////99/;B//9:/99----/-----/9;//9-;--/:9/;BF-/;//9F///9/9/;//9//-/---9/////;/------//99/;
@M05620:37:000000000-D9766:1:1101:22847:5703 1:N:0:59
ACCACACCTTCTACAATGAGCTGCGTGTGGCTCCCGAGGAGCACCCCGTGCTGCTGACCGAGGCCCCCCTGAACCCCAAGGCCAACCGCGAGAAGATGAGAGTGGCCCGCTCCCTCTTCTTGTGGCCGCCTCCCTCCTTCCTGGCCTCCCGGCGCTGCGCCCTTTCTCACTGGTTCTCTCTTCTGCCGTTTTCCGTAGGACTCTCTTCTCTGCCCTGCGTCTCCTTTGGAACTCTGCAGGTTCTAGCTCGG
+
BBBBBBBBFFFFGGGGGGGGGGHHGEGBC?GGHGGEEGGCDHGHHGGGGEEFHHHHGHHGGGGGGGGGGGGHFHHGGGGHGHHHHGGGGGDGGGHHHHHGFGGHG?FGFADDGGHHHHHH1<DGDHHGGGFGHGHHGHHHHHHHHGGGGGGGAFGGGGFFFFFFFFFFFFFF.FFFFFFFFFFFFFFFFFFFFFFFFFFFFFFFFFFFFFFFBFFFFEFDFFFFFFFFFFFFFFFFFFBA;FFFFF;BFFC
@M05620:37:000000000-D9766:1:1101:25830:5714 1:N:0:59
ACCACACCGTCTACAATGAGCTGCGTGAGGCGCCCGAGGAGCACCCCGTGCTGCTGACCGAGGCCCCCCGGAACCCCAAGGCCAACCGCGAGAAGATGACTAGATCTTTTGGTGGCCCCCTCCCTCTTTTCGGGCCTCCCTGCGTCCCGCCCTTCCTCCCCCGTCCTCTCTTCTGCCGTTTTCCGCAGTCGTCTTTTTTTGGACCTGATTCTCTCTTGGCTCGCTGCCGGCTCTATAGACGTTGAGTGTAT
+
>>AA>>A>24>BA55AAE5FEGBGEAAA2B22AA2A0AAA1A1BBBAA1E?1@FEGFBF@E?E>FEG///>>/>F?//<?FF/?CFBB/A/AAFHF1>111=11>1>>=00A.CDGF.-:;CD.CGGF0C0--A-BA.EC/09-9--.--;-;B.9///A..-...:;BF9//;/B/9.9BE//..--./.;;:.://----/:...9///;//9;BB///;-9.9..;@-;.//9////;...99////9
@M05620:37:000000000-D9766:1:1101:25808:5722 1:N:0:59
ACCACACCTTCTACAATGAGCTGCGTGTGGCTCCCGAGGAGCACCCCGTGCTGCTGACCGAGGCCCCCCTGAACCCCAAGGCCAACCGCGAGGGGCCAGCTACCTCTTCTGGTGGCCGCCTCCCTCCTTCCTGGCCTCCCGGCGCTGCGCCCTTTCTCCCTGGTTCTCTCTTCTGCCGTTTTCCGTCGGCCTCTCTTCTCTGACCTGAGTCTCCTTTGGACCTCTGCAGGTTCTCGATCGGCAGAGCCCAC
+
BBCCCCBBFFFFGGGGGGGGGGHHGEGBEFHGGFGFFGGGGHGHHGGGGGEGHHHHGHHGGGGGGGGGGGGHGHHGGGGHGHHHHGGGG?BC//>><?=?FHHHF?>GGHHHGHGHH-ADGGHGHHGHH<CHFHHHHHHGDAFGGG?FGGDGFFFFFF0BFFEFFFFFFFFFFEBFFDADFFFFFFFFFFDFFFFFFFFFFFF;FFF/FFFFFFFFFFFFBFFBFFF0BFFFFF99:9;-:--::A9;AEE
@M05620:37:000000000-D9766:1:1101:16188:5745 1:N:0:59
ACCACACCTTCTACAATGAGCTGCGTGTGGCTCCCGAGGAGCACCCCGTGCTGCTGACCGAGGCCCCCCTGAACCCCAAGGCCAACCGCGAGAAGATGAGAGTGGCCCGCTCCCTCTTCTGGTGGCCGCCTCCCTCCTTCCTGGCCTCCCGGCGCTGCGCCCTTTCTCACTGGTTCTCTCTTCTGCCGTTTTCCGTAGGACTCTCTTCTCTGACCTGCGTCTCCTTTGGAACTCTGCAGGTTCTAGCTCGG
+
BBBBBBBBFFFFGGGFGGGGGGHHGFGBEFHHHGGGGGGGGHGHHGGGGEGGHHHHFHHGGGGGGGGGGGGHGHHGGGGHGHHHHGGGGGGGGGHHHHHHHHGHGEGHGGG-EGHHHHHH1GGHGHHGGGGGHGHHGHHHHHHHHGGGGGGGAFGGGGFFFFFFFFFFFFFFFFFFFFFFFFFFFFFFDFFFFFFFFFFFFFFFFFFFFFFFBFFFF?;ADFFFFFFFFFFFFFFFFFFFAFFFFF/BFFF
@M05620:37:000000000-D9766:1:1101:19955:5749 1:N:0:59
ACCACACCTTCTACAATGAGCTGCGTGTGACTCACGAGGAGCACGCCGTGCTGCGGACAGAGGCCCCCCTGAACCCCAAAGCCAGCCGCGAGTTGCCAGCTACCTCTTCTGGTGGCCGCCTCCCTCCTTCCTGGACTCCCGGCGCTGCGCCCATTCTCACTGGTTCTCTCTTCTGCCGTTTTCCGTCGACCTCTCTTCTCTGACCTGAGTCTCCTTTGGAACTCTGCAGGTTCTAGATCGGCAGAGCCCAC
+
ABBBBBABFFFFGGGGG4BFGGHBE2BBE55BD3BFFGG?E2GH2A1EAEG1F3AEA0>FHHF?1EEGGGGHGF/?EFG0BFG00/?>>DCG>?GHHHHGHFHHHFFHHHFHG0?GFGGGDFHGHHGHHHHHHHFHHHHHGGDGGGGGGGGG./;CGG0CFFBFGGG/9FFFB/BFFBAD/;BFFFF--;;;FBFFFFFFFFFFFFFFFFFFFF/9FFFFBFFFFFFFFF.BFFFFFFFF?-@?FEF.EEE
@M05620:37:000000000-D9766:1:1101:12859:5753 1:N:0:59
GAGGCTGCTTTGGAAGAAACTCATAGATTACTGCAACAGTTCCCCCTGGACCTGGAAAAGTTGCCTCCCTGGCTCCCAGAAGCGAAAACCACTTCCAATGCTACAAGTAAGGAAAGGCGCCTAGCAGACTCCCCGAGCGAACCCACGCTGCTGACCCCCTGGACAGTCAGTCAGGCATTTCAGCTATCGCAATCTTGTGGATCCAATTGAACCATTCTCAGCATTTGTACTTGTAACTGCACAGCCCGGGA
+
AAAABBFBFFFFGFGG4FGGGGGGHHHHHGHHHHHHHHHDGHHHHGGGHHHHHHHFHHHHHFA53B31ABFGHH3BFHH1BBEE1>EEHGHG3BFFGFDGHHFHB3FF4FGHHFHHFH/EE/EGCF3BF1BF//B//></><<A/<>E.>>FHHHHG.--<CCGHGHFHFGGH0/:GHHHH00<;0</;C..;CBFGFFGGGGFCCFFG90;.;0;CBFGGFFB///;;BFFFFFFFBB///;BF9A?BBB
@M05620:37:000000000-D9766:1:1101:21372:5771 1:N:0:59
ACCACACCTTCTACAATGAGCTGCGTGTGGCTCCCGAGGAGCACCCCGTGCTGCTGACCGAGGCCCCCCTGAACCCCAAGGCCAACCGCGAGAAGATGAGAGTGGCCCGCTCCCTCTTCTTGTGGCCGCCTCCCTCCTTCCTGGCCTCCCGGCGCTGCGCCCTTTCTCACTGGTTCTCTCTTCTGCCGTTTTCCGTAGGACTCTCTTCTCTGCCCTGCGTCTCCTTTGGAACTCTGCAGGTTCTAGCTCGG
+
BBBABBBBCFFFGGGGEGGGGFHFGAEB4AGHFGGEEFGCDHHHHGGGFEGGFHGHHHGGCGCGGDGGGGGCHFHGGEEHEEHHHGE<CGB@BGGGBG2G2?GHG??FCADCEFHHHHHH11=CDHGGC;;DHGHHGHGHHHHHGGBFGGGCC?DGGGFFFFFFFFFFFFFFFFFFFFFFFFFFFFFFFFFFFFFF?FFFFFFFFFFFFFFF/BFFFEFFFFFFFFFFFFFFFFFFFFFFAFFFFFBBFD@
@M05620:37:000000000-D9766:1:1101:9017:5773 1:N:0:59
GAGGCTGCTTTGGAAGCAACTCCTAGATTCCTGCACCAGTTACGCCTGGCCCCGGAGAAGTTTCTTGCCTGGCTTAGAGCAGCTGAAAACACTGCCCATGCTCCCCGTAATGAACGGCTAGTAGAAAACTCCAAGGGAGTAAAAGAGATGATGAAACAATGGCAAGTAAGTCAGGCATTTCCGCTTGAGCACTCTGGTGGAACCAATTGAACAATCCCCAGACTTTGTATTGGAAATTGACCATCCCGGGA
+
A1>?AAF>CBDFGGF1111BAF1F11A333DDGGCBG0A112D0AEEAABAA/A/A/A0AFE222DFB111B0BB11@B1FFFFH11B1>/BG@FG/@FG1B1B/>//>//22110?>E/01B2B21BB1B<<<1//?E?FDFH1FF0111?F1111??1<1>GB.111>>1<>C<.<00=0<..<.<000;;/:0;0:..0;;C.C9B0B0;/0//0./9.9/00BFB000900;0;;C0/9//9--9--
@M05620:37:000000000-D9766:1:1101:17661:5789 1:N:0:59
ACCACACCTTCTACAATGAGCTGCGTGTGGCTCCCGAGGAGCACCCCGTGCTGCTGACCGAGGCCCCCCTGAACCCCAAGGCCAACCGCGAGAAGATGCCCAGGTGAGTGGCCCGCTACCTCTTCTGGTGGCCGCCTCCCTCCTTCCTGGCCTCCCGGAGCTGCGCCCTTTCTCACTGGTTCTCTCTTCTGCCGTTTTCCGTAGGACTCTCTTCTCTGACCTGAGTCTCCTTTGGAACTCTGCAGGTTCTA
+
>AAAA4AAFFFFGFGFGGGGGGHHGGCGGGGFHGGGFGGGGHHHHGGGGGGGHHGHHHHGGGCGGGGGGGGHHHHGGGGHGHHHHGGGGGGGGGHHHGFFHHHGGHHHHHGGHHGGGGGHGHHHHHHHHHGHHGGGGGHGHHGHHGGGGGGGGGGGGG?D?FFGGGFFFFFFFFFFFFFFFFFFFFFFFFFFFFDFFFFFFFFFDFFFFFFFFFFFFFFFFFFFFFFFFFFFFFFFFFFFFFFFFFAFFFF
@M05620:37:000000000-D9766:1:1101:10403:5790 1:N:0:59
ACCACACCTTCTACAATGAGCTGCGTGTGGCTCCCGAGGAGCACCCCGTGCTGCTGACCGAGGCCCCCCTGAACCCCAAGGCCAACCGCGAGTGGCCAGCTACCTTTTCTGGTGGCCGCCTCCCTCATTACTGGCCTCCCGGCGATGCGCCCTTTCTACATGGTTCTCTCTTCTTCCGTTTTCCGTCGGCCTCTCTTCTCTGACCTGAGTCTCCTTTGGACCTATGCCGGTTCTCGATCGGGCGAGCCCAC
+
AAAAA@A>CFCFGGGGGG11B1BAEAEABEHGABFE?EE?GHHHHGGAEAEFHHHHHHHA>EGGFE>FGEFFHFEFGGGGCEHCFGE/BC/<>//??1/??G?0?<??FDGH<0CF0->@<EHGH<.=00=DGCHHBC:E.-:@-9.9A.:AAFBFF0009;;FGGFB9BF//B;FFFBF/EFFFFF@;?F?FF/9FFFFFFF//;-/;/BFBFB9/;FFFFF/;BB9@@9BFF/9B99-;---9@--;9;
@M05620:37:000000000-D9766:1:1101:8996:5792 1:N:0:59
GAGGCTGCTTTGGCAGCAACTCACAGATGACTGACACAGTACCCCCGGTCCCGGTAACCGTTTCTTGCCTGGCTTACAGCAGCTGCAACAACTTCCCCTGCTACAAGTAAGGCCCGGCTCCTAGCCGACTCCCCGGGCGTCCCCGCGCTGCTGACCCACTGGCCAGTCAGTCCGTCATTTCCGCTTTAGCCCTCTTGTGGATCCAATTGCCCCCTTCTCAGCATTTGTACTTGTCACTTCCAAGCCAGGGA
+
AA>>AAFAFFFFGFGGEGBAGBF1B1BBBDBFB1B1BF012ADFAE/A//AF//A/BFHGAB0B2D@BBFG>BB01BFFGGGHH@@0BB>/?@1FF>FCFGHHB1>BF2GGF0?/>ECCGGHHHHBECCCGHA<ACGG-ACGGH?C:CGGCHH0CGH..;CF.9CGGGFGGFB..;EGGG9FGGGFF/;B/FFFFFFFFFFFF-;:BFE999A@@FFFFFFF9/BFF9/9FFFFFFF//9;9/9;;-;9BE
@M05620:37:000000000-D9766:1:1101:20394:5796 1:N:0:59
ACCACACCTTCTACAATGAGCTGCGTGTGGCTCCCGAGGAGCACCCCGTGCTGCTGACCGAGGCCCCCCTGAACCCCAAGGCCAACCGCGAGTAGCCGGCTACCTCTTCTGGTGGCCGCCTCCCTCCTTCCTGGCCTCCCGGCGCTGCGCCCTTTCTCACTGGTTCTCTCTTCTGCCGTTTTCCGTCGGCCTCTCTTCTCTGACCTGAGTCTCCTTTGGAACTCTGCAGGTTCTAGATCGGCAGAGCCCAC
+
BBBBBBBBFFFFGGGGGGGGGGHFGFGEEFHHHGGGGGGGGHHHHGGGGEGGHHHHHHHGGGGGGGGGGGGHHHHGGGGHGHHHHGGGGGGG/??2?//</CCFH1FB1?GF>CEHC@FGGGEEC<A<GFGC:GHHHHHGD@C??A-9DFGGGGFFFF/:B/F99FFFF/FFFFFFFFADFFBFDB.---.9;9BFFFBFFFFFFFB/.FFF/BF/;FBB/99FBBFFFAAFBF//B9/.9;@-9EFAEFE
@M05620:37:000000000-D9766:1:1101:15907:5807 1:N:0:59
ACCACACCTTCTACAATGAGCTGCGTGTGGCTCCCGAGGAGCACCCCGTGCTGCTGACCGAGGCCCCCCTGAACCCCAAGGCCAACCGCGAGAAGATGAGCGTGGTCCGCTCCCTCTTCTTTTGGCCGCCTCCCTCCTTCCTGGCCTCCCGGCGCTGCGCCCTTTCTCACTGCTTCTCTCTTCTGCCGTTTTCCGTAGGCCTCTCTTCTCTGCCCTGCGTCTCCTTTGGAACTCTGCAGGCTCTAGTTCGG
+
ABB3AABBFFFFGGFDGGGGGGHHGGGBCEHHHGGGDGGGGHGHHGGGGGGGHHHHGHHEGGGGGGGGGGGHFHHGGGGHGHHHHGGGGGCGGGHGGHHE2/??D/??C/C@CGFHFHH1000=<C0<<-:CGGFHGH;GHHC/.99=9AE-D-A-9;;-;DFF/BBFB9FF/BBB/FFFFFFF//FFF.BEFFFFFD?/BB9B/FFBFFFB/:AFA.;.@../9;FBB///;/9FFF/..;ABBF/;BA9
@M05620:37:000000000-D9766:1:1101:20019:5808 1:N:0:59
ACCACACCTTCTACAATGAGCTGCGTGTGGCTCCCGAGGAGCACCCCGTGCTGCTGACCGAGGCCCCCCTGAACCCCAAGGCCAACCGCGAGAAGATGAGAGTGGCCCGCTACCTCTTCTGGTGGCCGCCTCCCTCCTTCCTGGCCTCCCGGAGCTGCGCCCTTTCTCACTGGTTCTCTCTTCTGCCGTTTTCCGTAGGACTCTCTTCTCTGACCTGAGTCTCCTTTGGAACTCTGCAGGTTCTAGATCGG
+
AAA@A1AAFF1BFGFBFFGG1GFHGEGGH0GHHGGFFGGGEGHHHGGGEEGFGFHFFGGGCGGGEGGGGGGHHHFGGGFHGHHHHGGGGGGGGGHHHHHHGF?F/?<F@C@CAFFGHBGHFH>CCGG-CCAGHGCGCC00:0:/;C0FEG.-@AGAFCAGGG?/FBFF/FB/;:FFFFFFFFBFF/F@;AFFFFA9A9A9/;BFFFFBFFFF/BFFFFF9BFFBB/BFB;/B;BF/;B99-9;BF/B:FEB
@M05620:37:000000000-D9766:1:1101:9643:5816 1:N:0:59
GAGGCTGCTTTGGAAGAAACTCATAGATTACTGCAACAGTTCCCCCTGGACCTGGAAAAGTTTCTTGCCTGGCTTAAAGAAGCTGAAACAACTGCCAATGCTCCCCGTAATGAAAGGCTCCTAGAAGACTCCAAAGGAGTAAAAAAGCTGATGAAACAATGGCAAGTAAGTAAGGCATTTCCGCTCTAGAAATCCGGCGGAACCACTTGAACAAATCCGAGACTGTGTATTTGTAGTTGAAAAGCCAAGGA
+
>3AB>>FBCBB4E4ABFGBGGGHHHGHHHHA5DG4FFH2DGDBB2AA22FABGGEBB32BBFG5DFGB3B3BBBF35DDFGGBBF33FBB1?BGHGGHHH@B3BFG/?>?14B3FB0?30/3B4?F33?33B333B2BF223B32>C0222222222@?221??1?F<F11<??F?0<<1>1<..-.<000000/.--:---;;;CC900;0;B.0;9..--.//9/;B///9/;//;;B9/9/.;..;.:
@M05620:37:000000000-D9766:1:1101:10441:5819 1:N:0:59
GCTGCTGCTTTGGAATCAACTCATAGATTACTGCAACAGTTCCCCCTGGACCTGGAAAAGTTTCTTGCCTGGCTTCCAGAAGCTGAAACAACTGCCAATGCTACCCGTAAGGAAAGGCTCCTAGAAGACTCCAAGGGAGTAAAAGAGCTGATGAAACAATGGCAAGTAAGTCAGGCATTTCCGCTTTAGCACTCTTGTGGATCCAATTGAACAATTCTCAGCATTTGTACTTGTAACTGACAAGCCAGGGA
+
>>1>AB@BCFDDFGG1BEGGBF1FFFGFA1BGHH11BFBDADGGHG0F/0B0BGAGH10BGHGHDDEGHHHHHH00BEGFHHHFG1FGHFHHFHHG1BFGFHFHHHGE@ECGG0BAHHHHGHHHE1GHHHGFE1GGG//?0122F/0FGF1FHHE11@/GGHH0GC11FG1<1GFHHHHHFHGG?.<FGHHGHCGD0=GCHHFHHHHHF<DGF/:GGHHFHHGHHHHHHFHHFHCGGGG0FBFGGGBFGGF
@M05620:37:000000000-D9766:1:1101:10617:5821 1:N:0:59
ACCACACCTTCTACAATGAGCTGCGTGTGGCTCCCGAGGAGCACCCCGTGCTGCTGACCGAGGCCCCCCTGAACCCCAAGGCCAACCGCGAGTGGCCCGCTACCTCTTCTGGTGGCCGCCTCCCTCCTTCCTGGCCTCCCGGCGCTGCGCCCTTTCTCCCTGGTTCTCTCTTCTTCCGTTTTCCGTCGGCCTCTCTTCTCTGACCTGAGTCTCCTTTGGACCTCTGCCGGTTCTAGATCGGCAGAGCCCAC
+
BBBBBBBAFFFFGGGFGGBFGGHHGFGBAEHGGFFE?EGGGHHHHGGGGEGGGHHHHHHGGGGGGGGGGGGHHHHGGGGHGHHHHGGGGGBD>??FC/>ADGGFF??GHFFHGHDHHC@DFGHGFC<CGCGHHHHHGHHGACGG-9-EGGGGFFFFF9;FFFEFFFFFFFFFFF/FFFFFFFFFFFFFACFFFFFFFFFFFFFFBFFFFFFFFFFFFFFFBFFBFBF/@CBFFF/BF;F9D--9AE/.;AA
@M05620:37:000000000-D9766:1:1101:9618:5824 1:N:0:59
GAGGCTGCTTTGGAAGAAACTCATAGATTACTGCAACAGTTCCCCCTGGACCTGGAAAAGTTTCTTGCCTGGCTTACAGAAGCTGAAACAACTGCCAATGCTAAACGTCCGGCCAGGGGCCTAGACGACTCCCCGAGCGAGCAAAAGATGCTGCCACACAAGCCAGTCCATCCTACATTTGCGCTTTCGACCTCTTGTGGTTCCCATTGCCCACATCTCAGACTTTGTACTTGTCACTTCCAAGCACGAGA
+
BABBBBFBFFFFGAFGGGGGGGHHHHHHHHHGHHHHGHHHHHHHHGGGHHHHHHHGHHHHHHHHHHHHHHHHHHHHHHHHHHHHHHHHHHHHHHGHHFFGB4@4BB1B??>//>>////<>E33BB/////2/<///>////<?1?0<111<11<<1>C....<CC00<000<000/00<0;:-CF.0;CA?.;C090;9/;F/;0;0;B90;9.0;00;//;///B;B/9BFF//9//9;9/9A.;-.;.
@M05620:37:000000000-D9766:1:1101:21125:5834 1:N:0:59
GCGGCTGCTTTGGAAGAAACTCATAGATTACTGCAACAGTTCCCCCTGGACCTGGAAAAGTTTCTTGCCTGGCTTACAGAAGCTGAAACAACTGCCAATGCTACACGTAAGGCAAGGCTCATAGAAGACTCCAAGGGAGTCCACGAGCTGCTGAAACAATGGCCAGTAAGTCAGGCATTTACGCTTTCGCACTCTTGTGGATCCAATTGAACACTTATCAGCATTTGTACTTGTAACTGACAAGCCAGGGA
+
A?AAADDAFFFFGCGGFGGGGGHHHHHHHHHHHHFHHHGFHHHHHGGGHHHHHHHGHHFGGHHHHHHHHHHHHHHHHHHHHHHHHHHHHHHHHHHHHHH1GFHH10EF>BEG00F/FA1F11GFGF1BFGH<111<//</<11</>>C/<1@1@@G1<<1?100?F<GGF1F1>F<CGD11>F.F<<0.<=A-<GH00<.<<:GGC0GHFH0;/:;000;90;;F0;CFCF9BFBFBFFGB09:.CF.;..
@M05620:37:000000000-D9766:1:1101:12835:5840 1:N:0:59
GAGGCTGCTTTGGAAGAAACTCATAGATTACTGCAACAGTTCCCCCTGGACCTGGAAAAGTTTCTTGCCTGGCTTACAGAAGCTGAAACAACTGCCAATGCTACCCGTAAGGAAAGGCTCCTAGAAGACTCCAAGGGAGTAAAAGAGCTGATGAAACAATGGCAAGTAAGTCAGGCATTTCCGCTTTAGCACTCTTGTGGATCCAATTGAACAATTCTCAGCATTTGTACTTGTAACTGACAAGCCAGGGA
+
AAABBBFBFFFFGGGGGGGGGGHHCHHHHHHHHHHHGHHFHHHHHGGGHHHHHHHHHHHHFHHHHHHHHHHHHHHGHHHHHHHHHHGHHHHHHHHHHCHHHG4GFGGGGGHHHHHHHHHHGHHHH3BGHHHHHHHEG/CDBGHDG/GFHHGHHHHHHHFHHHGGHGHHHHFGGHHHHHHHHHDGFGGGHHHHGGHFHGGEHHHHHCGHHHHFFHHF00GHHGGHHHHHHHHHHGFFGGGGGGGFFGGFGD?
@M05620:37:000000000-D9766:1:1101:21118:5851 1:N:0:59
GAGGCTGCTTTGGAAGCAACTCATAGATTACTGCAACAGTTCCCCCTGGACCTGGAAAAGTTTCTTGCCTGGCTTACAGAAGCTGAAACAACTGCCAATGCTACCCGTAAGGAAAGGCTCCTAGAAGACTCCAAGGGAGTAAAAGAGCTGATGAAACAATGGCAAGTAAGTCAGGCATTGCCGCTTTAGCACTCTTGAGGATCCAATTGAACAACTCTCAGCATTTGTACTTGTAACTGACAAGCCATGGC
+
1AAAAAFAFFFFGBGG1FGGAFGHDGHHFGHGHHFBGHHFGHHHHGGGHHHHHHHHHFFHGGHHGHGGGFGGGHECFFFGFGFFGEBGBGHHHHHHHGHHGHHHBF/?>E01BBG0>>1>/BB1BF>FGBG1B11//?A?CDHD1?GG11111>>B1@/111@@G/1?F11<@100/1?11>---..>11<<0<=G00</=/<=D0=CH0;0C:./0;0:0CHCCC:GF0000;990;;F;:0..;;0;/.
@M05620:37:000000000-D9766:1:1101:21503:5860 1:N:0:59
TCTGCGACTTATCAATCGCACATGTGTGACCTCCCGTATCCGTCATAACTCTCATAGTCCGTCGACATCTTGAAACAAATAAAAACCTAGAGAATACGGAAAAAGATGTGGGACCAAAAATCAGGCCAAGATATTCTGACCTGCGTATTTCCCTGCAGTACCCCTGTCATGAGTGCGAGAGCAGACGTCCGACAAAAGTGACAAAACAACCTGGTCCGAGGCGACAAGAGGAAAATGAAGAAGGACACGCG
+
3>>>A33>>>5@5BBAEAFAE?54D5DB5DGHHHGFG2BBD2BBF2DFCHHHH3DD5BDFEBG00A11BDFGHHHGGHH34B@BB?1?3333433@311>1/?0//33B?3//B//////011110////011@@2@2210100////1<11111?0?11111...1111=1<<1=-.---<///:-:..-:---/./000000/....../../00-9--------.....././////99/......9-
@M05620:37:000000000-D9766:1:1101:14887:5877 1:N:0:59
ACTTCCAGCTCTCCATCGCACAGGGGACCCCTCCCCTGGCCCCCCCCGCCCGAATACCCATGACCTCCCTGGCTACCAGGAGCACCCCCTCCGCAGCTTGCCAGGGGTCTGGCCGGGCTCCTAGCCGAGTCCCCGGGGTTCCCCGCTCTGCTGACCCGCTGGGCAGTCAGTCCTTCATTTGCGCTTTGGCCCGCTTGTGGATCGGATTGCCCGCTTCTCAGCGTTTGCACTTGTCACCTCCGCGCGGGGGA
+
>1>1>B@11CFFGGGCGFC1E0B0B0B0BE0A00AA0AFG0FE/EE///>/>>//?1B11BB1BF1B/?01/CBB<F11?/<FGFFB<>/<?//</@0<F/??1FC</?<><1F-<A--.C<GHH/.;-:;:/C-AA---;/09?--99:/BFB-/9;-@@@---;9/;/:/9//9/9B/9/;99--999B---;-9-99FF/---;--///--9-;FFF/B---9-//9/9;///9;/9-----9-9--;
@M05620:37:000000000-D9766:1:1101:15717:5897 1:N:0:59
GCGGCTGCTTTGGAAGCAACTCATAGATTACTGCACCAGTTCCCCCTGGACCTGGAAAAGTTTCTTGCCTGGCTTACAGAAGCTGAAACAACTGCCAATGCTGCCCGCAATGAAAGGCTCCTAGAAGACTCCAAGGGAGTAAACGAGCTGATGAAACAATGGCAAGTAAGTCAGGCAGTTCCGCTGCAGCAGTCTTGTGGAGCCAATTGAACAATTCTCAGCAGTTGTACTTGTAGCTGACAAGACAGGGA
+
>>>>A>>>FFDDCGG111BFBB1D3DGHG1FGHHA1BBFBDGHHHGAF/AFFGHFHHE0BBGHHDFGHHHHHHHEFGHHEHHHGHHHHH>FHHHHH1BFGGH1B0G//>//>>>110/FBFF1111BGH1<F1<1///??01B1?//<?@@GHHD1?0F111?01/1>1=1>FFB0..<1=1.<.-./</<.0;<C0C0A:./:C//00000;/9;;F0;BF0.0;9;00;00;;0;09C/9C./;/;.--
@M05620:37:000000000-D9766:1:1101:24837:5980 1:N:0:59
ACCACACCTTCTACAATGAGCTGCGTGTGGCTCCCGAGGAGCACCCCGTGCTGCTGACCGAGGCCCCCCTGAACCCCAAGGCCAACCGCGAGAAGATGAGAGTGGCCCGCTCCCTCTTCTGGTGGCCGCCTCCCTCCTTCCTGGCCTCCCGGCGCTGCGCCCTTTCTCACTGGTTCTCTCTTCTGCCGTTTTCCGTAGGACTCTCTTCTCTGACCTGCGTCTCCTTTGGAACTCTGCAGGTTCTAGCTCGG
+
CCCCCCCCFFFFGGGGGGGGGGHHGGGEDGHHHGGEFGGGFHFHHGGGDGGGHHGHHHHGGGGGGGGGGGGHGHHGGGGHGHHHHGGGGGGGGGHHHGHHGFFHG?FGGAD-CGHHHHHH1GHHGHHGGGGGHGHHGHHHHHHHHGGGGGGFGGGGGGFFFFFFFFFFFFFFFFFFFFFFFFFFFFFFFDFFFFFFFFFFFFFFFFFFFFFFBFFFFFFFFFFFFFFFFFBFFFFFFFFFAFFFFFBFFFF
@M05620:37:000000000-D9766:1:1101:7502:6036 1:N:0:59
ACCACACCTTCTACAATGAGCTGCGTGTGGCTCCCGAGGAGCACCCCGTGCTGCTGACCGAGGCCCCCCTGAACCCCAAGGCCAACCGCGAGAAGATGCCCAGGTGAGTGGCCCGCAACCTCTTCTGGTGGCCGCCTCCCTCCTTCCTGGCCTCCCGGGGCTGCGCCCTTTCTCATTGGTTCTCTCTTTTGCCGTTTTCCGAAGGACTCTCTTCTCTGACCTGAGTCCCTTTGGGAACTCTGAAGGTTCTA
+
AAAAAAA>CFFFGGGGFG5BGEFFFAEEDAFHGFGGF222AF2BGEGG?FGGFFGGFHHEEGEEEEGGGGGHHHHGGFEGFHHHHGGGGGBDDGHFGFGH01?F111?1?/?G/-<-<A<<FG0D0GH0C.CCCG?.EHAFH?F0CB0C/:.;CE.E-----.9-@F;BF//9/;//;BF.:;/9BF///9B/@DFF.B/9..;.A./99FF/9//;/9F/9././//;/;F//.EF./BF///;9B/9//
@M05620:37:000000000-D9766:1:1101:11907:6039 1:N:0:59
ACCACACCTTCTACAATGAGCTGCGTGTGGCTCCCGAGGAGCACCCCGTGCTGCTGACCGAGGCCCCCCTGAACCCCAAGGCCAACCGCGAGTGGCCCGCTACCTCTTCTGGTGGCCGCCTCCCTCCTTCCTGGCCTCCCGGAGCTGCGCCCTTTCTCACTGGTTCTCTCTTCTGCCGTTTTCCGTCGGACTCTCTTCTCTGACCTGAGTCTCCTTTGGAACTCTGCAGGTTCTAGATCGGAAGAGCACAC
+
BBBCCCCCFFFFGGGGGGGGGGHHGGGEEEHHHFGGGGGGGHHHHGGGGGGGHHGHHHHGGGGGGGGGGGGHFHHGGGGHGHHHHGGGGGGGBFFFHHCCGCGHHHHHGHHHGHGHHGGGGGHGHHGHHGHFHHHHHHHGGG-;CFFFDGEGGGGGGG0CFFFGFFFFFFFFFFBFFFDFFFFFFF.>F-@FFFFFFFFFFFFFFFFFFFFFFFFFFFFFBFFFFFFFFFFFFFFFFBFFF.9AFAF0;FA
@M05620:37:000000000-D9766:1:1101:12900:6042 1:N:0:59
ACCACACCTTCTACAATGAGCTGCGTGTGGCTCCCGAGGAGCACCCCGTGCTGCTGACCGAGGCCCCCCTGAACCCCAAGGCCAACCGCGAGAAGATGCCCAGGTGAGTGGCCCGCTACCTCTTCTGGTGGCCGCCTCCCTCCTTCCTGGCCTCCCGGAGCTGCGCCCTTTCTCACTGGTTCTCTCTTCTGCCGTTTTCCGTAGGACTCTCTTCTCTGACCTGAGTCTCCTTTGGAACTCTGCAGGTTCTA
+
ABAAAABAFFFFGFGGGGGGGGFHGGGGHGFGHFGE2EF2BF2GHGGGEGGGGHGEHHHGEEFGGDEGGGGHFFHFGGFEFHGHCFGGGCGGGGH2GBFHHHHGHHGHHHEEHHGGG?FHHHGHHHHHHHGHHGGGGGHGHHGHHFFGGEGGGGGGGB?DBGFGGGFFFFFFFFFFFFFFFFFFFFFFFFFFFFFFFFFFFFFFD9BFFFFFFFFFFBFFFFFFFFFFFFFFFFFF/BFFFFFFFFABFFB
@M05620:37:000000000-D9766:1:1101:25508:6051 1:N:0:59
GAGGCTGCTTTGGAAGAAACTCATAGAGTAGTGCAACAGGTCCGGCTGGACCCGGAAAAGGTTCTTGGCTGGCTTACAGAAGCTGGAACAACTGCCAATGCTACCAGTAAGGACAGGCTCCTAGCCGACTCCCAGGGAGTCCCAGAGCTGCTGACACCATGGCCAGTCAGTCCGGCATTTCCGCTTTAGCACTCTTGTGGATCCAATTGAACACTTCTCAGCCTTTGTACTTGTAACTGACCAGCCCGGGA
+
AAA3AACAFFFFGGGG4BF4FGGBD555D55D4555BGGD33B2222A2BF2100A0ACG1333BDD33B1BEHHFGHHGFHHGF21@@1F?@3BGHCHGHHHH0FGGHHH3300?EFFHAFF4?BCDGGGF/0@FDEFEHF11FCHHEHHH1?<1<.<GG0>GGHG1DFDG0<CGC?G0CGEGGGE00C0:GGGGFFFDGGGGGFGGGB0CFGGGFGGGGGFBFFFGGGGFFF/BFFFFFBFFEE.@B?;
@M05620:37:000000000-D9766:1:1101:19045:6087 1:N:0:59
ACCACACCTTCTACAATGAGCTGCGTGTGGCTCCCGAGGAGCACCCCGTGCTGCTGACCGAGGCCCCCCTGAACCCCAAGGCCAACCGCGAGTCGCCAGCTACCTCTTCTGGTGGCCGCCTCCCTCCTTCCTGGCCTCCCGGCGCTGCGCCCTTTCTCCCTGGTTCTCTCTTCTGCCGTTTTCCGTCGGCCTCTCTTCTCTGACCTGAGTCTCCTTTGGACCTCTGCAGGTTCTAGATCGGCAGAGCCCAC
+
BBBBBBBBFFFFGGGGGGFGGGHHGEFEHGHHFGGGGGGCGHHHHGGGEGGGHHHHHHHGGGGGGFGGGGGHHFHGGGGHGHHHHGGGGGDG<2>><//?CHH?F??FGBGHGHDHH?CGDGHGHFDHHDGHHHFHHGHGDGGGAB?EGGGGGGGGGF/:FFFFFFFFFFFFFF/BFFDDFFFFFFFFAFFFFFFFFFFFFFFFFFFFFFFFFFFF9FFF/FBFFBF/BF9;BF/BF;BAA@DFFF/.:AA
@M05620:37:000000000-D9766:1:1101:19435:6088 1:N:0:59
ACCACACCTTCTACAATGAGCTGCGTGCGGCGCCCGAGGAGCACCCCGTGCTGCTGACCGAGGCCCCCCTGAACCCCAAGGCCAACCGCGAGAAGATGCCCAGGTGAGTGGCCCGCTACCTCTTCTGGTGGCCGCCTCCCTCCTTCCTGGCCTCCCGGCGCTGCGCCCTTTCTCACTGGTTCTCTCTTCTGCCGTTTTCCGTAGGACTCTCTTCTCTGACCTGAGTCTCCTTTGGAACTCTGCAGGTTCTA
+
A>>AAAAAFFFFFGGFGDAFG1FGEAE000A/AAAEEE/A/AAC>FGE/EFF1B1FGG0>E//>FGEGG//<FFHCG/CHAGHHGFGCGG/@/AG1GFGGHHEG1FGFDGEEHHGGGGGHHHHHHEHHHHGHG@GGGFGGGGGGGFGGGGFGGGFFF@-@@@@F-@B@@FFFFFBFFFFFFBBFFFFFFFBFF@BFFFFFFFFBFEFFBFFFFFFFFFBFFFF9;FFFFF/BFBFBFFFFFFFFFFFFFFB
@M05620:37:000000000-D9766:1:1101:21103:6141 1:N:0:59
ACCACACCTTCTACAATGAGCTGCGTGTGGCTCCCGAGGAGCACCCCGTGCTGCTGACCGAGGCCCCCCTGAACCCCAAGGCCAACCGCGAGAAGATGCCCAGGTGAGTGGCCCGCTACCTCTTCTGGTGGCCGGCTCCCTCCTTCCTGGCCTCCCGGAGCTGCGCCCTTTCTCACTGGTTCTCTCTTCTGCCGTTTTCCGTAGGACTCTCTTCTCTGACCTGAGTCTCCTTTGGAACTCTGCAGGTTCTA
+
BBBBBBBBFFFFGGGGGGGGGGHGGEFGHEHHHGGGGGGGGHHHHGGGEEGGGHHHHHHGGGCGGGGGGGGHHHHGGGGHGHHHHFGEGGGGGGHHHHHHHHHGHCHHFHGGHEGGG-DHBGHFFDGHHHGHHCFCCGGGHHGGGGGGGGGFFGEGGBDGFFFGGFFFFFFFFFFFFFFFFFFFFFFFFFFFFFDFFFFFFFFFFFFFFFFFFFFFFFFFFFFFFFFFFFFFFFFFFFFFFFFFFFFFFFF
@M05620:37:000000000-D9766:1:1101:24132:6163 1:N:0:59
ACCACACCTTCTACAATGAGCTGCGTGTGGCTCCCGAGGAGCACCCCGTGCTGCTGACCGAGGCCCCCCTGAACCCCAAGGCCAACCGCGAGAAGATGCCCAGGTGAGTGGCCCGCTACCTCTTCTGGTGGCCGCCTCCCTCCTTCCTGGCCTCCCGGAGCTGCGCCCTTTCTCACTGGTTCTCTCTTCTGCCGTTTTCCGTAGGACTCTCTTCTCTGACCTGAGTCTCCTTTGGAACTCTGCAGGTTCTA
+
BBCCCCCCFFFFGGGGGGGGGGHHGGGGHGHHHGGGGGGGGHHHHGGGEGGGHHGHHHGGGGGGGGGGGGGHHHHGGGGHGHHHGGGGGGGGGGHHHFHHHGHGH1GHHHGGHHGGGGGHHHHHHHHHHHGHHGGGGGHGHHGHHGGGGGGGGGGGG--=CGGGGGFFFFFFFFFFFFFFFFFFFFFFFFFFFFFFFFFFFFFFFEFFFFFFFFFFFEFFFFFBFFFFFFFFFFFFFFFFFFFFFFFFFFB
@M05620:37:000000000-D9766:1:1101:23370:6166 1:N:0:59
ACCACACCTTCTACAATGAGCTGCGTGTGGCTCCCGAGGATCACCCCGTGCTGCTGACCGAGTCCCCCCTGAACCCCAAGGCCAACCGCGAGTGGCCCGCTACCTCTTCTGGTGGCCGCCTCCCTCCTTCCTGGCCTCCCGGAGCTGCGCCCTTTCTCACTGGTTCTCTCTTCTGCCGTTTTCCGTAGGACTCTCTTCTCTGACCTGAGTCTCCTTTGTAACTCTGCAGGTTCTAGATCGGCAGAGCCCAC
+
AA>3A>AAFFFFGGGGBGF5FBFCEEGG4AAGGFF22EE23BAFHHGEA1EC5BEGGHHG>E1FHBGGGGGF3GHGGGEG/FFG/FF/E/>/<//?B?C/B?CHEFHHHHDFFHAGGGGGGDHGGGECDGHDD/FGEGHGGGCGA.B/@DGB?FF0;CCFFFBFFGGFBF;FFGGGFFDD/EFFFFFFDBFFBFF/;BFFFFFFFFBFFFFFFFFBBB/;BF/;F/BFFF::BB//9BFFD-9@9.;AEEA
@M05620:37:000000000-D9766:1:1101:17707:6168 1:N:0:59
ACCACACCTTCTACAATGAGCTGCGTGTGGCTCCCGAGGAGCACCCCGTGCTGCTGACCGAGGCCCCCCTGAACCCCAAGGCCACCCGCGAGAAGATGCCCAGGTGAGTGGCCCGCTACCTCTTCTGGTGGCCGCCTCCCTCCTTCCTGGCCTCCCGGTGCTGCGCCCTTTCTCACTGGTTCTCTCTTCTGCCGTTTTCCGTACGACTCTCTTCTCTGACCTGAGTCTCCTTGGGAACTCTGCAGGTTCTA
+
BCCCCDDDFFFFGGGGGGGGGGHHGGGEHGHHHGGGGGGGGHHHHGGGFGGGHHGHHHHGGGGGGGGGGGGGHHHGGDAHGHHH/FEEGG/B/<?=GHHHH2F=GGB0G1CEGFG@D->FDFGD<<<<D<.<<-A@DFHGHHGCBFGB0:.CFGGGE--9;::C?@DFFBFFFF0B0:F:;0BFFB0:0FBBBB:DBEFFA0..-.9:AFFBFF::F00;BFFFB000:B0:0;..0;B0B:F0FFABBB;
@M05620:37:000000000-D9766:1:1101:11568:6178 1:N:0:59
CCTGCCGCTTTTGAATCGCACAAGTGTGCCCTCCCGTAGCCCTCAGAACTCTCGTAAGCCGTCCTCGCCTTGAAACCAAAAGCAGCAACAACTGCCCATAAGTCTCACAGATCTGCAACTCCCTCATACGACTATTGCAATTAACGCGTACAGTGCCGCTGTAGAACGATTTTGGATCCCGTTGACCAATTCGCAGCCTTTTTACTTTTCACGGACAACCCAAGCACCACACCTCCTCACTGCACACGTCT
+
1>1>>1>>>A1B1ABAFBFEEGABD3AD1AFGCEFEA/AB1AABG1FFFDHGF/FEA0BBAAA>/1/>>B/F1B1GFFE//001000BG0/?1010/>00>12B>B2B1111121B211011/00<F110////@21@112<111////->.<1111--<-<0<00<.<...00-/00;/.....00/9/00....-9;0:90.0;B00;90..99@-;----;-99------:9-9;/-////:9---9-
@M05620:37:000000000-D9766:1:1101:6360:6244 1:N:0:59
ACCACACCTTCTACAATGAGCTGCGTGTGGCTCCCGAGGAGCACCCCGTGCTGCTGACCGAGGCCCCCCTGAACCCCAAGGCCAACCGCGAGAAGATGAGCGTGGACCGCTCCCTCTTCTTTTGGCCGCCTCCCTCCTTCCTGGCCTCCCGGCGCTGAGCCCTTTCTCACTGGTTCTCTCTTCTGCCGTTTTCCGTAGGCCTCTCTTCTCTGCCCTGCGTCTCCTTTGGAACTCTGCATGTTCTAGATCGG
+
BBBBBBBAFFFFGGGGGGFGGGHHGGGA4EEFEAFEFGGGEEHCEEGGFGGEGHFHGHHEG@EEGGGGGG1BGFHGGFAHGFHHFEEE@G/<@CCBGHBC2<?CA/?FC>>-CGFHFGHG<0=DCG0<@-:;GGHHGHHHHHEB.;BFFGGAGFGA-..BF99FFFFF/9BF./:FFFFFFFFFFFFFFDFFFFDF.;DFFFFF/BBFFFFFFFFFF.9AFA./;:BBB//9;/9:B//;::BFFB//9:A
@M05620:37:000000000-D9766:1:1101:10954:6261 1:N:0:59
ACCACACCTTCTACAATGAGCTGCGTGTGGCTCCCGAGGAGCACCCCGTGCTGCTGACCGAGGCCCCCCTGAACCCCAAGGCCAACCGCGCGAAGCTGCCCACGTTTTCTGGTGGCCGCCTCCCTCCTTTCTGGCCTCCCTTCGTTCCGCCCTTTCTGCATGGTTCTCTCTTCTTCCGTTTTCCGTCGGCCTCTCTTCTCTGACCTGCGTCTCCTTTGGACCTCTGCCGGTTCTGGACCTGTCGAGGTCCC
+
CCCCCCCCFFFFGGGGGGFGGGHHGGGBEFHHHGGGGGGGGHGHHGGGGGGGGHHHHHHEGGGGGGGGGGGHHHHGGGFHGHHHEFGGGG/B//>/1=1?/?//?0>.1>=110.<<-<CCD<.<:.:<0000;CGHCHG/0=.::.:..:CDF0B00;000.0090;C0C9BF9;BA0BFEFF.:;--:..:0/;B09B000:/;/.-:;A/::B9F/0FBF::090--;A.B90:.//90;..;-.;0.
@M05620:37:000000000-D9766:1:1101:21477:6270 1:N:0:59
ACCACACCTTCTACAATGAGCTGCGTGTGGCTCCCGAGGAGCACCCCGTGCTGCTGACCGAGGCCCCCCTGAACCCCAAGGCCAACCGCGAGTGGCCCGCTACCTCTTCTGGTGGCCGCCTCCCTCCTTCCTGGCCTCCCGGAGCTGCGCCCTTTCTCACTGGTTCTCTCTTCTGCCGTTTTCCGTAGGACTCTCTTCTCTGACCTGAGTCTCCTTTGGAACTCTGCAGGTTCTAGATCGGAAGAGCACAC
+
AAAAA1>>BFFF3GGFFG11F1GGFFGEAAFFFFFE?EG/AG/BGGGGEEGC1GEGHHFCEG/EGGGGGGGHCGHGGGFHGHHHEGGECC@CB//?FGCC/CCGHHHHHHEEDGCGFGCGGGGEGHGHHHHFCCGHFGEGGG-AGEFG@GB@GGGEFGFFGGG0:BFFFFFBBFFFF@AAFFFFFFFFFFFFFFFFFFFFF/FFFFBBFFFFFFFFFFFFFBFFFBF:9FABFBFFFF/AA;EAAFBBAFF
@M05620:37:000000000-D9766:1:1101:7140:6291 1:N:0:59
ACCACACCTTCTACAATGAGCTGCGTGTGGCTCCCGAGGAGCACCCCGTGCTGCTGACCGAGGCCCCCCTGAACCCCAAGGCCAACCGCGAGAAGATGCCCAGGTGAGTGGCCCGCTACCTCTTCTGGTGGCCGCCTCCCTCCTTCCTGGCCTCCCGGTGCTGCGCCCTTTCTCACTGGTTCTCTCTTCTGCCGTTTTCCGTAGGACTCTCTTCTCTGACCTGAGTCTCCTTTGGAACTCTGCAGGTTCTA
+
BABBBAB?CFFFGGGGGGF5GDGFGGG2AFGEHEGGGGGGGHHFHGGGAEEE5GEGHHFE@GCGGGGGGGEHHHHGGDEHGCHHHGGGGGCG/?GCGBGHFH/FGHH0?</<0?-<--<CFHFDH0D0=GDEC@-:A:G.GCA/;;CFFGEGFGEEAB--90CFBBD9@BF9FF/9BFBBFBF/9B9BBFF/B@DAFA/BAF..A/BBFB9BF////9/BBFF:.;B/:BBBBF//BFFFFFBBBFAFFFB
@M05620:37:000000000-D9766:1:1101:19162:6293 1:N:0:59
ACCACACCTTCTACAATGAGCTGCGTGTGGCTCCCGAGGAGCACCCCGTGCTGCTGACCGAGGCCCCCCTGAACCCCAAGGCCAACCGCGAGAAGATGAGCGTGGCCCGCTCCCTCTTCTTGTGGCCGCCTCCCTCCTTCCTGGCCTCCCGGCGCTGCGCCCTTTCTCACTGTTTCTCTCTTCTGCCGTTTTCCGTAGGCCTCTCTTCTCTGCCCTGCGTCTCCTTTGGAACTCTGCATGTTCTAGCTCGG
+
ABABBBBBFFFFGGGGFGGGGGHHGGGEHGHHHGGEFGFEGHHHHGGGGEGGHGFHHHHGGGGGGGGGGGGHHHHGGGGHGHHEFGGGGGBFGGHHGFBC2CGGG?GGF-ADEGHHHHHH00DGC<=@@@AEHGHHFHFHGGGF:CFFGGFGFGGGFFFFFFFFFFFFBFFF/;BFFFBFFFFFFFFFDFFFFF?FFFF/BFFFBBFFFFFF/BEFFE@ADF.;FFFFFB/BF/FFFB/;9BFFFF9;BA9
@M05620:37:000000000-D9766:1:1101:6830:6294 1:N:0:59
ACCACACCTTCTACAATGAGCTGCGTGTGGCTCCCGAGGAGCACCCCGTGCTGCTGACCGAGGCCCCCCTGAACCCCAAGGCCAACCGCGAGAAGATGCCCAGGTGAGTGGCCCGCTACCTCTTCTGGTGGCCGCCTCCCTCCTTCCTGGCCTCCCGCGGCTGCGCCCTTTCTCACTGGTTCTCTCTTCTGCCGTTTTCCGCAGGACTCTCTTCTCTGTCCTGAGTCTCCTTTGGAACTCTGCAGGTTCTA
+
ABBCCCCCFFFFGGGGGGGGGGHHGGGEGEHHHGGGGGGCGHHHHGGGGGGGHHGHHHHGGGGGGGGGGGGHHHHGGGGHFGHGHGGGGGBDCGHGHHGBGH//?FGG<G/<?<-A---0<GF0DH0<0<.CCDG-:C.EFHDCCC/00/..;AAFD--;---.@=.CD/9BFF/F//;;9/BFBFB/:;:/9@..FFFBD.:--../:BFF/9FFF//:/;//;//;F9:/B///9F/BF////9:BFF9
@M05620:37:000000000-D9766:1:1101:15046:6315 1:N:0:59
ACCACACCTTCTACAATGAGCTGCGTGTGGCTCCCGAGGAGCACCCCGTGCTGCTGACCGAGGCCCCCCTGAACCCCAAGGCCAACCGCGAGTGGCCCGCTACCTCTTCTGGTGGCCGCCTCCCTCCTTCCTGGCCTCCCGGCGCTGCGCCCTTTCTCACTGGTTCTCTCTTCTGCCGTTTTCCGTCGGCCTCTCTTCTCTGACCTGAGTCTCCTTTGGAACTCTGCAGGTTCTAGATCGGAAGAGCACAC
+
CCCCCCCCFFFFGGGGGGGGGGHHGEGFHGHHHGGGGGGGGHHHHGGGGGGGHHHHHHHGGGGGGGGGGGGHHHHGGGGHGHHHHGGGGGCG>?FFGG@DDGGHH1GGGHHHGHGHHGGGGGHGHHDHHHHHHHGHHHHGGF-;@GAGGGGGFFFFFFFFFFFFBFFFFFFFFFEFFFDFFFFFFF.;D-;DFFFFFFFFFFFFFFFFFFFFFFFFFFFFFFFFFFFFFF;FFFFFFFFEF.ADFFF0:FF
@M05620:37:000000000-D9766:1:1101:18611:6326 1:N:0:59
GCGGCTGCTTTGGAAGAAACTCATAGATTACTGCAACAGTTCCCCCTGGACCTGGAAAAGTTTCTTGCCTGGCTTACAGAAGCTGAAACAACTGCCAATGCCATACGTCAGGCCAGGCGCATGGAAGACTCCCCGGAAGACCCCAAGCTGCTAAAACACTGGACAGAACATCGGCAATTAAGGCTTTCACCCTCTTGTGAATCCACTTGCCCATTTAACAGAATTAGTACTTGTAATTGCACATCTAGGGG
+
A3>ABDBBFFFFGGGGFGGGGGHHGHHHHFGDHHHFGHGDFHHHHGGGHCGHHHGHHFCGFGHHHHHHHHHHHHHCHHHHHHHHHHHHHHHHHHHHCGHH3334BBF@?FEGHCEE/F/><//BBB3B?3?BG//>/>B0F@GF/CGC111?1?<<1?<1<F001.0<0011.<--<<G0=0::/:/C000..;C0:C:0000;0/=CB0/0:/00;009://0000;00;0;0;00;F00;///////..
@M05620:37:000000000-D9766:1:1101:9054:6329 1:N:0:59
ACCACACCTTCTACAATGAGCTGCGTGTGGCTCCCGAGGAGCACCCCGTGCTGCTGACCGAGGCCCCCCTGAACCCCAAGGCCAACCGCGAGATGCCCCCTAGGTCTTTTGGTGGCCACCTCCCTCCTTGCTGGCCTCCCTCCGCTCCGCCCTTTCTCAGTGGTTCTCTCTTCTTCCGTTTTCCTCCTCCCTCGCTTCTCTGAGCTGTGTCTCCTCTGGACCTATGCTGGTTCTGGACCGGCCGAGATCAC
+
CCCCCCCCFFFFGGGGGGFGGGHHGEGFHGHHHGGGGGGGGHHHHGGGGGGGHHGHHHHGGGGGGGGGGGGHHHHGGGGHGHHHHGGGGGCG</?222/>/?00?11111?/?.>G01>FGHC.//.<==000<CHHHHGF/E...-.;.;CF/0C000000;0.=0FF0C90;0;9C0=FA0B00////./;--;A.9BB9000000/;BF0BF/BF09A//090;090BF0000F./-----:;-.;0:
@M05620:37:000000000-D9766:1:1101:24163:6373 1:N:0:59
ACCACACCTTCTACAATGAGCTGCGTGTGGCTCCCGAGGAGCACCCCGTGCTGCTGACCGAGGCCCCCCTGAACCCCAAGGCCAACCGCGAGAAGATGAGAGTGGCCCGCTCCCTCTTCTTGTGGCCGCCTCCCTCCTTCCTGGCCTCCCGGCGCTGCGCCCTTTCTCACTGGTTCTCTCTTCTGCCGTTTTCCGTAGGACTCTCTTCTCTGCCCTGCGTCTCCTTTGGAACTCTGCAGGTTCTAGCTCGG
+
BBBBBBBBFFFFGGGGGGEFGGHHGFGEDDHHHGGGFGG?EHHHHGGGEFGGGHGHHHHGGGGGGGGGGGGHHHHGGGGHGHHHGFGGG?DFCDFFHFHH2FGHG/?FG@D-EGHHHHHH11DGEHGGG@CDHGHHGHHHHHHGHGGGGGGGAGGGGGFFFFFFFFFFBFFFEFFFFFFFFFFFFFFFFFFFFFFFFFF/BFFFFFFFFFFF/BEFF?@DFFFFFFFFF/BFFFFFFFFFABFFFF/;BD@
@M05620:37:000000000-D9766:1:1101:25251:6383 1:N:0:59
ACCACACCTTCTACAATGAGCTGCGTGTGGCTCCAGAGGAGCACCCCGTGCTGCTGACAGAGGCCCCCCTGAACCCCAAGGCAACCGCGAGGAGATGACCCAGGTGAGTGGCCCGCTACCTCTTCTGGTGGCCGCCTCCCTCCTTACTGGCCTCCCGGAGCTGCGCCCTTTCTCACTGGTTCTCTCTTCTGCCGTTTTCCGTAGGACTCTCTTCTCTGACCTGAGTCTCCTTTGGAACTCTGCAGGTTCTA
+
>1>AAA>AFF@1AEG131BFDG1AABEEH0BFGG11B0BAEHHHHGGG//BAF1FGH01BGHGGCG@EGGGHHHE>?E/>??0B>>//////>//011BFHHFFHHHHHHGGHE@CGGGHHHHHHHHGHHGHHGGGG.GGHH.GH0CC0:CHHHHEGC@@-;//;AFGGGGGGGGGGGGFF/FFFFFFFFFFF@BFFFFFFFFFFFFFFFFFFFEBF/BFFFFFFFFFFFFFFFFFFFFF/FFFFF-/FFF
@M05620:37:000000000-D9766:1:1101:18746:6413 1:N:0:59
ACCACACCTTCTACAATGAGCTGCGTGTGGCTCCCGAGGAGCACCCCGTGCTGCTGACCGAGGCCCCCCTGAACCCCAAGGCCAACCGCGAGTTGCCCGCTACCTCTTCTGGTGGCCGCCTCCCTCCTTCCTGGCCTCCCGGCGCTGCGCCCTTTCTCCCTGGTTCTCTCTTCTGCCGTTTTCCGTCGGCCTCTCTTCTCTGACCTGAGTCTCCTTTGGAACTCTGCAGGTTCTAGATCGGCAGAGCCCAC
+
CCCCCDCCFFFFGGGGGGGGGGHHGGGFHGHHHGGGGGGGGHHHHGGGGGGGHHHHHHHGGGGGGGGGGGGHHHHGGGGHGHHHHGGGGGGG//??F??BDGGFG=FGHHHHHHGHHGGGGGHGHHGHHGHHHHHHHHHGFGGGGGGGGGGGGGGGFFBFFFFFFFFFFFFFFF0BFFFFFFFFFFFFFFFFFFFFHHHFFFFFFFFFFFFFFFFFFFFF0BFFFFF0FF:FFF0;BFFEFCDCFFFFFEF
@M05620:37:000000000-D9766:1:1101:8236:6431 1:N:0:59
GAGGCTGCTTTGGAAGAAACTCATAGATTACTGCAACAGTTCCCCCTGGACCTGGAAAAGTTTCTTGCCTGGCTTCCAGCAGCCTGCAACCCTTCCCTTGATACCCGTACGACACGGCTACTAGCCAAATCCCCGGGCGAAACAACGCTGATGAACCCATGGACAGTCAGTCCAGCATTTCCGCTTACGCAATCTTGTGGATCCCATTGCCCCCACCTCAAACTTTGAACTTGTCACCTAAACGCCTGAGA
+
AABBBBFBFFFFGGGF4GGGGGHHHHHGHHHHHHHHFHHFGHHHHGGGHCHFHGHHHHHGHHHHHHHHHHHHHAEGHBHHHHB1B1123BBF1FFHH3B2B44F3B1E>?/1>>E//EE?2344B33BB2B2B?<C////>@AC.>--..>>GHFB.CEHH/<<<.0;0:0;C0CGHHHE;;CD...0.:;AEFB0000.0=C/;0CC0;90.9-.;AFB/;BFF/9/;9BBFFB:F//;/B/.;B.9.9/
@M05620:37:000000000-D9766:1:1101:11345:6437 1:N:0:59
ACCACACCTTCTACAATGCGCTGCGTGTGGCTCCCGAGGAGCACCCCGTGCTGCTGACCGAGGCCCCCCTGAACCCCAAGGCCAACCGCGCGAAGATGCCCAGGTGAGTGGCCCGCTACCTCTTCTGGTGGCCGCCTCCCTCCTTCCTGGCCTCCCGGCGCTGCGCCCTTTCTCACTGGTTCTCTCTTCTGCCGTTTTCCGTAGGACTCTCTTCTCTGCCCTGAGTCTCCTTTGGAACTCTGCAGGTTCTA
+
BBBBBBB>BFCFGGGGGG4AFFGGGGG22EGFGAFF?EFGDHHHHGGEEEGGFHGHHHH>ECCGGGGGGGGHGHHGGGGHGHHHHGGGGG/BDGGCFGHHHFHGHHHHHHGGHHGGGGGHHHHHHHGHHFGHHGGGGGGGGGGGGGGGGGGGGGGGGG9>BFFFFFFFFFFFFFFFFFFFFFFFFFFFBFFFFFDFFFFFFFADDFFFFFFFFFFBFF/;EFF.;FF/FFFFFFFFBBFFFFFFFFFFFF/
@M05620:37:000000000-D9766:1:1101:10001:6470 1:N:0:59
ACCACACCTTCTACAATGAGCTGCGTGTGGCTCCCGAGGAGCACCCCGTGCTGCTGACCGAGGCCCCCCTGAACCCCAAGGCCAACCGCGCGAAGATGCCCAGGTGAGTGGCCCGCTACCTCTTCTGGTGGCCGCCTCCCTCCTTCCTGGCCTCCCGGCGCTGCGCCCTTTCTCACTGGTTCTCTCTTCTGCCGTTTTCCGTAGGACTCTCTTCTCTGACCTGAGTCTCCTTTGGAACTCTGCAGGTTCTA
+
BBBBBBBBFFFFGGGGGG5FGFHHGEGBAEGHHFFGDGGGGHHHHGGEEEGGHHGHHHHAEGGGGGGGGGGHHHHGGGGHGHHHHGGGGG/>BGGGHH1GHHHGHHHFGHGGHHCGGCGHHHGHHFHHHHGHHGGGGGHGGGGGGGGGFGGGGGGGGG9-@DFFFFFFFFFFFF/FFFFFFFFFFFFFFFFEFFFFFFFFFFFFFEFFFFFFFFFBBFBFFFF/.;B/;FFFFFEFFFFFFFFFFFFFFF9
@M05620:37:000000000-D9766:1:1101:9832:6505 1:N:0:59
ACCACACCTTCTACAATGAGCTGCGTGTGGCTCCCGAGGAGCACCCCGTGCTGCTGACCGAGGCCCCCCTGAACCCCAAGGCCAACCGCGAGTGGCCCGCTACCTCTTCTGGTGGCCGCCTCCCTCCTTCCTGGCCTCCCGGCGCTGCGCCCTTTCTCACTGGTTCTCTCTTCTGCCGTTTTCCGTCGGCCTCTCTTCTCTGACCTGCGTCTCCTTTGGACCTCTGCAGGTTCTAGATCGGAAGAGCCCAC
+
3AAABBBACCFFFGGFGG5FGGHHGEGBFEHHGFGGGGGCGHGHHGGFFEGGHGHHGHHEGGGGGGGGGGGHHHHGGGGHGHHGFGGGGD<B</?/?/>@@C/?F<?GHHHHHH?GHGGGCGHGHHGGHHFHHFFHHFHGGCB@9A?EBBFGBFFFFF/;BFFFFFFFFFFFFFEFF?ADFFFFDB.@B;FFFFFFFFFFFFBB;FF.;DBFFFFFFFFFFFFFBFF/BF.;FF/BFBBEF..;AA..;AE
@M05620:37:000000000-D9766:1:1101:9338:6605 1:N:0:59
GAGGCTGCTTTGGAAGAAACTGACAAGTAAGTGACACAGGATCGGAGGACCACGTCACCGCACCCGAGCTGCCCCGCAGAATCTCGCACTCCTTCCCCTGCTACAAGTAAGGCCCGGCTCCTAGCCGACTCCCCGGGCTTCCCCGCTCTGCTGCCCCCCTGGCCAGTCAGTCCTTCATTTCCGCTTTCGCCCTCTTGTGGATCAAATTGCCCCCTTCTCAGCATTTGCACTTGTCACTTCCCAGCTGGGGA
+
BBBBBBFAFFFFGFGGGGGGGGG4B54B5D5DD5FFHH2A23B22A2A22BA11B11BBE000010>00B33111//>>>F4BF40/>>/3BB3F3BBBFAFD3BBB3BBF22/<</BCGGHBGF??<<>CGHGA>@F<GHHHHGG:DGHHHE0CGE-:-;C;A/;BF0;CFGF;B0;FG99ADFFE9ADFFFFFFFFFD/FF;/;BF/FF/EDCFFFFFBF/:BFF//;FFFF;BF/9/B9/;A/9;:@:
@M05620:37:000000000-D9766:1:1101:15283:6619 1:N:0:59
ACCACACCTTCTACAATGAGCTGCGTGTGGCTCCCGAGGAGCACCCCGTGCTGCTGACCGAGGCCCCCCTGAACCCCAAGGTCAACCGCGAGAAGATGAGAGTGGCCCGCTACCTCTTCTTGTGGCCGCCTCCCTCCTTCCTGGCCTCCCGGCGCTGCGCCCTTTCTCACTGGTTCTCTCTTCTGCCGTTTTCCGTAGGACTCTCTTCTCTGACCTGCGTCTCCTTTGGAACTCTGCAGGTTCTAGATCGG
+
CCCCCCCCFFFFGGGGGGGGGGHHGGGFGGHHHGGGGGGGGHHHHGGGGGGGHHGHHHHGGGGGGGGGGGGHHHHGGGGHG3FGHHHGGGGGGGHHHHGFHFFHFEGGGCG-AHHHHHHF1<GCAGGGCGEGHGFHFHHHHFB/:GFGGGGA-;A-CDAFFFFFFFFFFBFBBFFFFFFFFFFFBFFBADFEFFAFFDF/FFFFEFFFFFFF/FFFF:@.@FFFFFFFF/BBFFFFFE/;AFFFFF/;FAA
@M05620:37:000000000-D9766:1:1101:16312:6681 1:N:0:59
ACCACACCTTCTACAATGAGCTGCGTGTGGCTCCCGAGGAGCACCCCGTGCTGCTGACCGAGGCCCCCCTGAACCCCAAGGCCAACCGCGAGTCGCCCGCTACCTCTTCTGGTGGCCGCCTCCCTCCTTCCTGGCCTCCCGGCGCTGCGCCCTTTCTCCCTGGTTCTCTCTTCTTCCGTTTTCCGTCGGCCTCTCTTCTCTGACCTGAGTCTCCTTTGGAACTCTGCAGGTTCTAGATCGGCAGAGCCCAC
+
BBBBBBBBFFFFGGGGGGGDG5GBFFGBCEHHHGGEEGECDHHHHGGGEEEGHHGHHHHEEGGGGGGGGGGGHFHGGGGHGHHHHGGGGG/>>0>>C/>ACGGHGFFFHHHHHHGHHGGGGGHFHHDGHGGFHHHHHGHGGG-@GB?F@BDGBFFFFF:FFFEFBB/BFFBFFF/;FB;FFFFFBF.BBBFFFFFFFFFFFF/;BBFFFFFFFFFFFFFF/BBFFFFFFFABFF/BFF:?D-@BF?FFAEF
@M05620:37:000000000-D9766:1:1101:17454:6707 1:N:0:59
ACCACACCTTCTACAATGAGCTGCGTGTGGCTCCCGAGGAGCACCCCGTGCTGCTGACCGAGGCCCCCCTGAACCCCAAGGCCAACCGCGAGTGGCCCGCTACCTCTTCTGGTGGCCGCCTCCCTCCTTTCTGGCCTCCCGGCGCTGCGCCCTTTCTCCCTGGTTCTCTCTTCTGCCGTTTTCCGTCGGACTCTCTTCTCTGACCTGAGTCTCCTTTGGAACTCTGCAGGTTCTAGATCGGCAGAGCCCAC
+
>AAAAAAAFFFFGGG4FGGGFGHFGGGGHCFGHGG?EEGAGHHHHGCGFDGEBEGGHHHGGGGGGGCGGGGHHHEGGGGHGHHAEFGGGGDG>/?FH/BCCDGHFDGHGHBFGHDGHGGGGGEGHHGHH0CGHBGHFHHGFC?BBG?EBBGGGFFFFF/BFFFFFFFFFFFFFFEFF<FFFFFFFF.@?-;BFFFFFFFFFFBFFFFFFFFFFFFFFFEF/;FFFFFBFFAFFF/9BFFED-99E;FFF?F
@M05620:37:000000000-D9766:1:1101:21299:6748 1:N:0:59
ACCACACCTTCTACAATGAGCTGCGTGTGGCTCCCGAGGAGCACCCCGTGCTGCTGACCGAGGCCCCCCTGAACCCCAAGGCCAACCGCGAGAAGCCGGCTCCCTCTTCTGGTGGCCGCCTCCCTCCTTCCTGGCCTCCCGGCGCTGCTCCCTTTCTCACTGTTTCTCTCTTCTGCCTTTTTCCGTCTGCCTCTCTTCTCTGACCTGCGCCTCCCTCTGAACTCTGCAGGCTCTAGATCTGTACAGCCCAC
+
CCCCCCDDFFFFGGGGGGGGGGHHGGGEHGHHHGGGGGGGFHHHHGGGEGGGHHGHHHHGGGGGGGGGGGGHHHHGGGGHGHHHHGGGGGGG/?F20//>//=/=0<<1FGH<0.0>--A..C.CG./;0/00/:;0.;E.-;--A-C000;/;0B900;0000000;00;BFF0BF000;FF0.B...900;0/BF0FF0B0;/0/.--.....;/9BB0FFBBFB09..;.;0BF0F00000;F0....
@M05620:37:000000000-D9766:1:1101:12890:6757 1:N:0:59
ACCACACCTTCTACAATGAGCTGCGTGTGGCTCCCGAGGAGCACCCCGTGCTGCTGACCGAGGCCCCCCTGAACCCCAAGGCCAACCGCGAGAAGATGAGCGTGGCCCGCTCCCTCTTCTTTTGGCCGCCTCCCTCCTTCCTGGCCTCCCGGCGCTGCGCCCTTTCTCACTGGTTCTCTCTTCTGCCGTTTTCCGTAGGCCTCTCTTCTCTGCCCTGCGTCTCCTTTGGAACTCTGCATGTTCTAGCTCGG
+
BBBBBBBAFFFFGGGGGGGGGFHHGGGAAEGFFFFGDGFCEHHHHGGEFGGGGHHHHGHEFGCGGGGGGGGHHHHGGGGHGHHHHGGCGG/CGGHFHHGH2BADG/?FF-A@GGHHHHHH<0=DCHGF?@;EHGHHGHHHGGGG;CFGGGGGGGGGFAADDFFFFFFF/FFFBFFFFFFFFFFFFFFFFFFFFFFFFFF/BFFF/FFFFFFF9FFFF;>FFFFFFFFFFFBFF9;FFB/;;FFFFB;;BD@
@M05620:37:000000000-D9766:1:1101:12894:6776 1:N:0:59
ACCACACCTTCTACAATGAGCTGCGTGTGGCTCCCGAGGAGCACCCCGTGCTGCTGACCGAGGCCCCCCTGAACCCCAAGGCCAACCGCGAGAAGACGAGAGTGGCCCGTTCCCTCTTCGGGTCGCCGCCTCCCTCCTTCCTGGCCTCCCGGTGCTGCGCCCTTTCTCACTTGTTCTCTCTTCTGCCGTTTTCCGTTGGCCTCTCTTCTCTTCCCTGCGTCTCCTTTGGGACTCTGCAGGGTCTAGCTCGG
+
BBAABBBBFFFFGGGGDGAFGFHGG2AA42FGCFFEAEGCDHHHHGGEAAFGGHGFHHHE0ECGG1FGGEGEG?GGGGDHECHHHGA<CG/</CCC0?/>//11/F0<--0001<>CF=..<.--;E@-;...9/;.90;/00;A?BA9E.----00;9@?BBFFFFF/99//9BF/;B/BFFBF/BB9.9AFB.:/..9//A/;/;FF///;BF/B;9AB..9FBF/B.99./;BFB/.-;/BFF/999-
@M05620:37:000000000-D9766:1:1101:25302:6806 1:N:0:59
GAGGCTGCTTTGGAAGAAACTCATAGATTACTGCAACAGTTCCCCCTGGACCTGGAAAAGTTTCTTGCCTGGCTTACAGAAGCTGAAACAACTGCCAATGCTACACGTCAGGCGTGAGGAAAGGCTCCCTCCACAGGCGAAGCCACGAAGATAACCCAATAAACAGTAAGAAGGAAGTTACCGATTTCGCCCTCATGTGGATCCAATTGCCAACTTAACAGCCTTCAGACTTGTAACTGGCAAGCCACAGG
+
BBBBBBFBFFFFGGGGGGCGGGHHHHHHHHHHHHHHGHHGHHGHHGGGHHHHHHHFGHHHHHHHHHHHHHHHHHHGHHHHGHHHHGHHHH1GHHHGHHHH344BB2??1?12?/1///0?B30B/30?/2B/BB30??//>//<22/</<C?11?1<?.011=<G0F1111100./.==00<<<AEGHF?.:AE.<00000;9;00;0990;;.;9:0;F0../;00;0/:CFF0CFF//.;BA.;;....
@M05620:37:000000000-D9766:1:1101:25288:6821 1:N:0:59
GAGGCTGCTTTGGAAGAAACTCATAGATTACTGCAACAGTTCCCCCTGGACCTGGAAAAGTTTCTTGCCTGGCTTACAGAAGCTGAAACAACTGCCAATGCTACCCGTAAGGAAAGGCTCCTAGAAGACTCCAAGGGAGTAAAAGAGAAGATGAAACAATGACAAGTAAGTCAGGCATTACCGCTTTAGCACTCTTGTGGATCCAATTGAACAATTATCAGCATTTGTACTTGTAACTGACAAGCCAGGGA
+
>3AA>AFCFFFBGBBGGGGGGGHHHGHHHHGHGG4GFHFGHDGGHGEGEHFHHHEHB32FGFHFHHH5BBABBFHBBBBGHH3FG33FB??FHHHFHHHH3F4D?G>?>E13BFF?0???/3BFG33BF3BFEF3/?FE/FGHF3FG2222D2>@D@@G>22>@D??FFF==@GHHEFG1?1.->><1=D1><C=<D0<C0<CGHHHHHFFB;:;:00;;C00<<00CC<0:9;=00;BBBFF..;:..:.
@M05620:37:000000000-D9766:1:1101:19506:6824 1:N:0:59
ACCACACCTTCTACAATGAGCTGCGTGTGGCTCCCGAGGAGCACCCCGTGCTGCTGACCGAGGCCCCCCTGAACCCCAAGGCCAACCGCGAGAAGATGAGAGTGGCCCGCTCCCTCTTCTGGTGGCCGCCTCCCTCCTTCCTGGCCTCCCGGCGCTGCGCCCTTTCTCACTGGTTCTCTCTTCTGCCGTTTTCCGTAGGACTCTCTTCTCTGACCTGCGTCTCCTTTGGAACTCTGCAGGTTCTAGCTCGG
+
BBBBBBBBFFFFGGGGGFGGFFHFF2EBF2BFGGGGGGGGGHHHHGEGE1BCGGHHHH3EFGGG1EEGGGGHHHHGGGGEGHHHHFGGGGGGGGHHHDGHHHHGG/?GG/>-CGFHHHHH11=GDHGDFGEGHGHHGGHHHHHFHFGG.CD--;B??EFFFFFFFFFFFFFFFFFFFFFFFFFFFFFFFFFFFFFFFFFFFFFFBFFFFFFF/BFFF.@DFFFFFFFFFFBFFFFFFFFFFFFFFF9BF?@
@M05620:37:000000000-D9766:1:1101:9602:6832 1:N:0:59
ACCACACCTTCTACAATGAGCTGCGTGTGGCTCCCGAGGAGCACCCCGTGCTGCTGACCGAGGCCCCCCTGAACCCCAAGGCCAACCGCGAGAAGATGAGAGTGGCCCGCTCCCTCTTCTTGTGGCCGCCTCCCTCCTTCCTGGCCTCCCGGCGCTGCGCCCTTTCTCACTGGTTCTCTCTTCTGCCGTTTTCCGTAGGCCTCTCTTCTCTGCCCTGCGTCTCCTTTGGAACTCTGCAGGTTCTAGATCGG
+
BBBBBBBAFFFFGGGGGGAFGFHHGGGBAAGHGEFECFGGGHHHHGGEEFGGGHHHHHGAEGCGGGGGGGGHHHHGGGGHGHHHHGGGGG<CGGHGFHHH2?FHGCFGC@C-CGHHHHHH11=GEH<@C-;EHGHHGHHHHHFF.;FGGGGGCGGGGFFFDFFFFFFFBFFFFFFFFFFFFFFFFFFFFFFFFFDFFDF/FFFFBFFFFFFF/;.BF.@DFD:BBFFFFFFFFFFFFBBAAFFFFF9;FFF
@M05620:37:000000000-D9766:1:1101:23881:6872 1:N:0:59
ACCACACCTTCTACAATGAGCTGCGTGTGGCTCCCGAGGAGCACCCCGTGCTGCTGACCGAGGCCCCCCTGAACCCCAAGGCCAACCGCGAGAAGATGCCCAGGTGAGTGGCCCGCTACCTCTTCTGGTGGCCGCCTCCCTCCTTCCTGGCCTCCCGGAGCTGCGCCCTTTCTCACTGGTTCTCTCTTCTGCCGTTTTCCGTAGGACTCTCTTCTCTGACCTGAGTCTCCTTTGGAACTCTGCAGGTTCTA
+
ABBABABBFFFFGGGGGGFGGFHGGGEEFGHHFGGGCGG2EGEHHGGGEEGGHHFHHHHGCGGGGGGGGGGGHGHGGGDHFFHHFGGEG?<BC<GHFGDGHHHGHHHHHGGGHHGGGGGGHHHHHEDGGHGHHGGGDGHGHHGHFGGGGFF.FGEEDF--BGFFGGFFFFFFFFBFFFFFFFBFFFFFFFFFFADFFFFFFFFFFFFFFFFFFFFFFF/FFFF9BFFFFFFFFFFF/FFFFFFFFFFFFFB
@M05620:37:000000000-D9766:1:1101:12064:6872 1:N:0:59
ACCACACCTTCTACAATGAGCTGCGTGTGGCTCCCGAGGAGCACCCCGTGCTGCTGACCGAGGCCCCCCTGAACCCCAAGGCCAACCGCGAGAAGATGCCCAGGTGAGTGGCCCGCTACCTCTTCTGGTGGCCGCCTCCCTCCTTCCTGGCCTCCCGGCGCTGCGCCCTTTCTCACTGGTTCTCTCTTCTGCCGTTTTCCGTAGGACTCTCTTCTCTGACCTGAGTCTCCTTTGGAACTCTGCAGGTTCTA
+
AA>ABAAAFFFFEGGB5GBAGFEGGEGB42FGHFEED2ECFHHHHGGEEFGGGGHHGHHEGECGEGGGGGGHHHHGGGGHGHHHHGGGGG/DGGHFHHHHHHHGHHHHHHGGHHGGGGGHHHHHHHHHHHGHHGGGGGHGHHGHHGGGGGGGGGGGGG-ABBBFBBFBBFFFFFFFFFFFFFFFFFFFFFFFFBFFFFFFFFFDFFFFFFFFFFFFFF/BFFFFFFFBFFFFFFFFFFFFFFFFFFFFFFB
@M05620:37:000000000-D9766:1:1101:24696:6879 1:N:0:59
GAGGCTGCTTTGGAAGAAACTCATAGATTACTGCAACAGTTCCCCCTGGACCTGGAAAAGTTTCTTGCCTGGCTTACAGAAGCTGAAACAACTGCCAATGCTACCCGTAAGGAAAGGCTCCTAGAAGACTCCAAGGGAGTAAAAGAGCTGATGAAACAATGGCAAGTAAGACAGGCATTTCCGCTTTAGCACTCTTGAGGATCGAATTGAACAATGCTCAGCATTTGTACTTGGAACTGACAAGCCAGGGA
+
A3AABAFBFFFFFGGGGFGBGFEHFHHFHHHHHFGHCEHAGHHFHGGGHFHEGGFBBFFGGDEHGGFBGGFHHHFHHEHFHHHFFEGHHGFGFB3EECGHBF4@BB>1>?B3B?300/?0??FGFF33B3333F3/<F//F1?BBFGF11?<1FD1@</@G1@<G/<?<<1?<<</?<<111>.>.C<11>00/00<00/<C/.</:.CCHECC00;;G://00<;;;900;;000;BFB/:B...;9.9.
@M05620:37:000000000-D9766:1:1101:18415:6903 1:N:0:59
ACCACACCTTCTACAATGAGCTGCGTGTGGCTCCCGAGGAGCACCCCGTGCTGCTGACCGAGGCCCCCCTGAACCCCAAGGCCAACCGCGAGAAGATGAGAGTGGCCCGCTACCTCTTCTGGTGGCCGCCTCCCTCCTTCCTGGCCTCCCGGCGCTGCGCCCTTTCTCACTGGTTCTCTCTTCTGCCGTTTTCCGTAGGACTCTCTTCTCTGACCTGCGTCTCCTTTGGAACTCTGCAGGTTCTAGCTCGG
+
CCCCCCCCFFFFGGGGGGGGGGHHGGGGGGHHHGGGGGGFGHHHHGGGGGGGHHHHHHHGGGGGGGGGGGGHHHHGGGGHGHHHHGGGGGGGGGHHHHGHBGHHGGGHGGG-AHHHHHHHDBGHEHHGGGGGHGHHGHHHHHHHHHGGGGGG?BGGGGFFFFFFFFFFFFFFFFFFFFFFFFFFFFFFFFFFFFFFFFFFFFFFFFFFFFFF0BFFFAAFFFFFFFFFFFFFFFFFFBFFFFFFBB0BFFA
@M05620:37:000000000-D9766:1:1101:16157:6904 1:N:0:59
GAGGCTGCTTTGGAAGAAACTCATAGATTACTGCAACAGTTCCCCCTGGACCTGGAAAAGTTTCTTGCCTGGCTTCCAGCAGCTTGAACCACTTCCCATGCTACCCGTAAGGCACGGCTCCTAGCCGACTCCAAGGACGTAACAACGCTGATGAACCCATGGACAGTAAGTCAGGCATTTCCGCTTTCGCACTCTTGTGGATCCAATTGAACACTTCTCAGACTTTGTACTTGTAACTGACAAGCCCGGGA
+
BBBBBBFBFFFFFGGGGGGGGGHHHHHHHHHHFHHHHHHEGHHHHGGGHHHHHHHGHHHHFHHHHHHHHHHHHHHFHHHGHHH3@3BGHHHGH3GG?3BF3FGHEGEFG1133B0?EFG/?FF43B/>/<EHC2GF0B</?F/F2<>DGGGHHHHGHDGHHH1<FFH1FHGH00CHHHHHHHGGGG.0;ED-AGHHHHH?CFGGFFFGGGGGF/0;:FGGG0/FG0;CFGGGGGBFFGFFBBF?FF.@-@-
@M05620:37:000000000-D9766:1:1101:21618:6913 1:N:0:59
ACCACACCTTCTACAATGAGCTGCGTGTGGCTCCCGAGGAGCACCCCGTGCTGCTGACCGAGGCCCCCCTGAACCCCAAGGCCAACCGCGAGTGGCCCGCTACCTCTTCTGGTGGCCGCCTCCCTCCTTCCTGGCCTCCCGGCGCTGCGCCCTTTCTCACTGGTTCTCTCTTCTGCCGTTTTCCGTCGGCCTCTCTTCTCTGACCTGAGTCTCCTTTGGAACTCTGCAGGTTCTCGATCGGCAGAGCCCAC
+
BBBABAABFFFFEGGGGFGGFEGGEEEFHEHHHGFEDEGEGHHHHGGGEEGFHHHHHHHGGGGGGGGGGGGHHHHGGGGFGHHHHGGGGFGG>/?FG/><CGGHH1<FHHHHGHGHHCGGGGHGHHGHFCHGHHHHHHHGGGGGGGGGGGGGFFFFFF/BFFFFFFFFFFFBFF/BFFFFFFFFFFFFF-.AFBFFFFFFFFFFFBFFFFFFFFFFFFFFBFFFFFF/BA99FF/9BBAAD-@9EAFFFFF
@M05620:37:000000000-D9766:1:1101:11282:6915 1:N:0:59
ACCACACCTTCTACAATGAGCTGCGTGTGGCTCCCGAGGAGCACCCCGTGCTGCTGACCGAGGCCCCCCTGAACCCCAAGGCCAACCGCGAGAAGATGCCCCGGTGAGTGGCCCGCTACCTCTTCTGGTGGCCGCCTCCCTCCTTCCTGGCCTCCCGGGGCTGCGCCCTTTCTCCCTGGTTCTCTCTTCTGCCGTTTTCCGTAGGACTCTCTTTCCCGCCCTGAGTCCCCTTTGGAACTCTGCAGGTTCTA
+
ABBBBABBFFFFGGGGGGDGGGHHGGFEGGHHHGFGGGGCGH2FGGGGEGGGHHGHHHHEGGGGGGGGGEFH3GHFGGGHGHHHHGGGGG@DGGHHFHGHH//<>//0=GA.FG--<--C0<0GF0<0:/.CG---.:CEB/CCFFFF0/.99CEG.?----..-9AD-///:9/9.B./F/9///://;//99:AFF/B.;.;9/;/BB//:////.-99-...;//9A../////;/9////;.9BBF/
@M05620:37:000000000-D9766:1:1101:17144:6939 1:N:0:59
ACCACACCTTCTACAATGAGCTGCGTGTGGCTCCCGAGGAGCACCCCGTGCTGCTGACCGAGGCCCCCCTGAACCCCAAGGCCAACCGCGAGTGGCCCGCTACCTCTTCTGGTGGCCGCCTCCCTACTTCCTGGCCTCCCGGCGCTGCGCCCTTTCTCCCTGGTTCTATCTTCTGCCGTTTTCCGTCGGCCTCTCTTCTCTGACCTGAGTCTCCTTTGGAACTCTGCAGGTTCTAGATCGGCAGAGCACAC
+
1A>AAAAAFFFDFGG1AGG1D1B1A0AEFAGHBGFEEEGAEHHHHGCEBAECAAEGHFGFGG/ECE/EGGGGHF/?EGGECEHC??E<CCGCCH/F</<CCGGC<FHHHDBGGH.>G@-A.<<C/0<CGHHHHF.G0::.;@?A-99AAGG@9F//://;FF-:BFF///:B///BF@B-/;BFFF-9--;AFFFFFFF/FFFFFFFFFFFE/BBB/9/B///BB/:/BA;99BFF/BB?-99-9AB/;99
@M05620:37:000000000-D9766:1:1101:15863:6961 1:N:0:59
ACCACACCTTCTACAATGAGCTGCGTGTGGCTCCCGAGGAGCACCCCGTGCTGCTGACCGAGGCCCCCCTGAACCCCAAGGCCAACCGCGAGTGGCCCGCTTCCTATTCTGGTGGCCCCCTCCCTCCTTCCTGGCCTCCCGGCGCTGCGCCCTTTCTACCTGGTTCTCTCTTCTGCCGTTTTCCGTCGGCCTCTCTTCTCTGCCCTGATTCTCCTTTAGACCTCTGCTGGTTCTAGTTCGGCATAGCCACC
+
ABBABAABFFFFGGGGGGFDE5FCEAAEGFHHFGGGEGGCEHHHHGGGFGGEFGHFHHHGCE0EF1EEGGGFHCEFGGGGC?GGHGEEDCG@>?<?G?////CGGD1<DGFF<<.G0.>-A<CC/CECH<CF</:CFG...---;;9.;@D?BBB00;BB/9.;B//B/BB////;99AFBABB./.;--.;9/;///;//:/BE/A./;//9BF///9/////////9;B/9B///;/;99--;B/;/..
@M05620:37:000000000-D9766:1:1101:19677:6963 1:N:0:59
ACCACACCTTCTACAATGAGCTGCGTGTGGCTCCCGAGGAGCACCCCGTGCTGCTGACCGAGGCCCCCCTGAACCCCAAGGCCAACCGCGAGAAGATGAGAGTGGCCCGCTCCCTCTTCTGGTGGCCGCCTCCCTCCTTCCTGGCCTCCCGGCGCTGCGCCCTTTCTCACTGGTTCTCTCTTCTGCCGTTTTCCGTAGGACTCTCTTCTCTGCCCTGCGTCTCCTTTGGAACTCTGCAGGTTCTAGCTCGG
+
?AAAAAAAFFFFDGGFGGGFGFAFE0EBEEHHHGGGC/AEEEHHEGAEEFGGHFFHBAFEEGE?>E>@EGGHHHHGGGGHGHHHHGGGGGGGGGHHHHFFFFFGEGGHGGG-CGFHHHHFBGHFCCG?CGGGHGEGGHHHH0;CHGGGGGGGGGG@@G@@F@@FFFFFFFFFEFFFFFFFFFFFFEF@FFFFFFBF?BFBFFFFFFFFFEBB//;BAE<A@BFFFFFFFFFFFBFFFFFF-FFFFB/;/B;
@M05620:37:000000000-D9766:1:1101:16708:6964 1:N:0:59
ACCACACCTTCTACAATGAGCTGCGTGTGGCTCCCGAGGAGCACCCCGTGCTGCTGACCGAGGCCCCCCTGAACCCCAAGGCCAACCGCGAGAAGATGCCCAGGTGAGTGGCCCGCTACCTCTTCTGGTGGCCGCCTCCCTCCTTCCTGGCCTCCCGGCGCTGCGCCCTTTCTCACTGGTTCTCTCTTCTGCCGTTTTCCGTAGGACTCTCTTCTCTGACCTGAGTCTCCTTTGGAACTCTGCAGGTTCTA
+
BBBABBBBFFFFGGGGDGBAGBHFGAAA42FG3FFAAEGGDHGHHGGGDEGFFHFFHHFE@GCGG1FGGEFCGCGGGGGHEEHHHGEEGG?<<DCF1?DGHHHGHHHFHHGGHHGGGGGHHHHHHHHHHHGHHGGGGGHGHHGHHGGGGGGGGGGGGG-;BBBFBBFBBFFFFFBFFFFFFFFFFFFFFFFEFBFDFFFFFFFFFFFFFFFFFFFFFFFFFFFFBFFFFFFFFFFFFFFFFFFBFFFFFF/
@M05620:37:000000000-D9766:1:1101:24671:6984 1:N:0:59
ACCACACCTTCTACAATGAGCTGCGTGTGGCTCCCGAGGAGCACCCCGTGCTGCTGACCGAGGCCCCCCTGAACCCCAAGGCCAACCGCGAGGTGCCCGCTACCTCTTCTGGTGGCCGCCTCCCTCCTTCCTGGCCTCCCGGCGCTGCGCCCTTTCTCACTGGTTCTCTCTTCTGCCGTTTTCCGTCGGCCTCTCTTCTCTGACCTGAGTCTCCTTTGGAACTCTGCAGGTTCTCGATCGGCAGAGCCCAC
+
BBBBBBBBFFFFGGGGGGGGGGHHGFGEHGHHHGGGGGGGGHHHHGGGGGGGHHHHHHHGGGGGGGGGGGGHHHHGGGGHGHHHHGGGGGGG//??G??ADGG0G1?FHHHHHHGHH@FGGGHGHHGHHGHHHHHHHHHGGGGGGGGGGGGGGFFFFF/FFFFFFFFFFFFFFF/FFFFFFFFFFFFFFADFFFFFFFFFFFFFFFFFFFFFFFFFFFFFBFFFFFFBFF;FFF/;FB.=D->DEEFFAEF
@M05620:37:000000000-D9766:1:1101:10365:6987 1:N:0:59
ACCACACCTTCTACAATGAGCTGCGTGTGGCTCCCGAGGAGCACCCCGTGCTGCTGACCGAGGCCCCCCTGAACCCCAAGGCCAACCGCGAGAAGATGAGCGCGGTCCGTTCCCTCTTCTTTCGGCTGGTTCCCTCCTTCCTGGGCTCCCGGCGCTGCGACCTTTCTCCCTGCTTCTCTCTTCTGCCGTTTTCCGTAGGCCTTTGTTCTCTGCCCTGTGTCTTCTTTGGCCCTTTGCACGCTCTAGGTCGT
+
ABAABAAAFFFFGGGGGGGGGGFFGAFEGFHHHGGGGEE?EEGHHGGE1FGGHEGHHHFGGGGGGGGGGGEHHHHGGGGHGHHHHGGGGGGGGGHFHGG2?//>C><->>>0>G1/<=000=0.<A.:./:<=C0CEHFHHH0/..9C..;9B-B-9.----A//99BBFF/.;9/9/9/BFFFB/9@A9FEBFFFF?.BF////:;FFFF///;F.//;/99///B///:99/;BFF/9-A.9FF/B/--
@M05620:37:000000000-D9766:1:1101:19629:6993 1:N:0:59
ACCACACCTTCTACAATGAGCTGCGTGTGGCTCCCGAGGAGCACCCCGTGCTGCTGACCGAGGCCCCCCTGAACCCCAAGGCCAACCGCGAGTGGCCCGCTACCTCTTCTGGTGGCCGCCTCCCTCCTTCCTGGCCTCCCGGCGCTGCGCCCTTTCTCCCTGGTTCTCTCTTCTGCCGTTTTCCGTCGGACTCTCTTCTCTGACCTGAGTCTCCTTTGGAACTCTGCAGGTTCTAGATCGGCAGAGCCCAC
+
CCCCCCBCFFFFGGGGGGGGGGHGGEGECEHFHGGGGFGGGHHHHGGGGGGGHHHHGHHGGGGGGGGGGGGHHHHGGGGHGHHHHGGGGGGG//?FFG<CDCGHHGGHHHHHHHGHHGGGGGHGHHGHHHHHHFHHHHHGGG?DGGGGGGGGFFFFFF/FFFEFFFFFFFFFFFFFFFFFFFFFFF?DF-@DFFFFFFFFFFFFFFFFFFFFFFFFFFFFFFFFFFFFFFAFFF/FFFF?D-9@FFF?AEE
@M05620:37:000000000-D9766:1:1101:14281:6995 1:N:0:59
GAGGCTGCTTTGGAAGAAACTGACAAGCCAGGGACACAAGATCGGAAGAGCACACGTCTGAACTCCAGTCACTTTGGGGAATCTCGTATGCCTTCTTCTGCTTTAAAAAAAAAAAAACCAAATAGCAGGATCAGCAACTCCACAACTTACGAACCCGTGACTGTGCCCCACCTAACCGGTCGATCCAAGGTACCGATTGAGCAATTCTTATTCTTGCGTTCTTACCTATCCTGACAGAATGTTAGTCTCAT
+
CBCCBCFBFFFFGCGGGGGGGFH4BFBAABB4BCFFHHGGBGBAF?AA2BABBBBABBBB5DBDB33BFB3B5DG331>BEH3FBBFEG3BB4FGFBBFEBBB4DF34@E/>>></>??///11111?/?1?01110>011101.>100=...--<-.;..000000:..:.;00/.:-----...000.00009.:..0:00/00;:00000:000-;...0;;B;000/000/;:/;;00000;00:00
@M05620:37:000000000-D9766:1:1101:5566:6996 1:N:0:59
ACCACACCTTCTACAATGAGCTGCGTGTGGCTCCCGAGGAGCACCCCGTGCTGCTGACCGAGGCCCCCCTGAACCCCAAGGCCAACCGCGAGTGGCCCGCTACCTCTTCTGGTGGCCGCCTCCCTCCTTTCTGGCCTCCCGGCGCTTCGCCCTTTCTCCCTGGTTCTCTCTTCTGCCGTTTTCCGTCGGCCTCTCTTCTCTGACCTGAGTCTCCTTTGGACCTCTGCCGGTTCTCGATCGGTAGAGGTCAC
+
ABB>AAB>CFFFGGGGGGGEG5GFGAABFEGGABFE?EG?FHHHHGGGGGGGHGHHHHHEEGGGFAEGGGGFHCFGGGEH/CHGEGE/CC/<</<<F/CD<</0?1?<FGGHFF.FG--<DAHEHH./:0;CG:CGFGHGF----;.=-99E@FFGF//:;/.;BFBFBBBBBF/;F?ADFFFF.F.--99.AB/;FFBFFF/99:B9./9/9FFFB/BF/FF99BB/9-;;AF/;F/:-.;.9BF.9;9B
@M05620:37:000000000-D9766:1:1101:26524:7012 1:N:0:59
ACCACACCTTCTACAATGAGCTGCGTGTGGCTCCCGAGGAGCACCCCGTGCTGCTGACCGAGGCCCCCCTGAACCCCAAGGCCAACCGCGAGAAGATGAGCGTGGCCCGCTCCCTCTTCTGGTGGCCGCCTCCCTCCTTCCTGGCCTCCCGGCGCTGCGCCCTTTCTCACTGGTTCTCTCTTCTGCCGTTTTCCGTAGGCCTCTCTTCTCTGCCCTGCGTCTCCTTTGGAACTCTGCAGGTTCTAGCTCGG
+
AAAABAABFFFFGGGGFFAFFAFCEAEECAGFHGGGGGGCGDHHEGGGGGGGHEGHHHHGGGGGGEGGGGGGHGHGGGGHGGHHHGGGGG@@?DGHHHFH1CFFGCFGGCG@FGHHHHHH00GGDHHCGGFGHGHHGHHHGGGGGGGGEGGGG@GGBFBBFBBFFFFFBFFFFFFFFFFFFFFFFFFBFFFFFFDFFDF/BFFFFFFFFFFF/BEFFEBFBFFFFFFFFBFFFFFFFFFFFFFFFF;FBFB
@M05620:37:000000000-D9766:1:1101:26786:7027 1:N:0:59
ACCACACCTTCTACAATGAGCTGCGTGTGGCTCCCGAGGAGCACCCCGTGCTGCTGACCGAGGCCCCCCTGAACCCCAAGGCCAACCGCGAGAAGATGCCCAGGTGAGTGGCCCGCTACCTCTTCTGGTGGCCGCCTCCCTCCTTCCTGGCCTCCCGGCGCTGCGCCCTTTCTCACTGGTTCTCTCTTCTGCCGTTTTCCGTAGGACTCTCTTCTCTGTCCTGAGTCTCCTTTGGAACTCTGCAGGTTCTA
+
AAA1AAAAFFFFFFGGFFG1B1FEEE0BGAHHCFGEFGGEGHHHHGGGGFGGHHHGHHHGGGGGGCEGGGGHHGHGGGGHAEHHHGE/BCGCCGCGHFFHHHGFCGD?GHGFHHCCCACGHHDHDDHBDCECGCCGCCCEHGGFHFF0;B?FFCEGB-;9;-@B?@F@@FFF9B//9BFFFB/9BF/F9/:9F@;BFFFFBB9-9/;9/9BFFFFF9F/9BBF/-;;BBFBFFEFBFFF//;FFBFFFFB/
@M05620:37:000000000-D9766:1:1101:6194:7039 1:N:0:59
ACCACACCTTCTACAATGAGCTGCGTGTGGCTCCCGAGGAGCACCCCGTGCTGCTGACCGAGGCCCCCCTGAACCCCAAGGCCAACCGCGAGAAGATGAGCGCGGTCCGCTCCCTCTTCTCTTTGCCGCCTCCCTCCTTCCTGCGCTCCCGGCGCTGCGCCCTTTCTCCCTTCTTCTCTCTTCTCCCGTTTTCCGTCGGCCTCTCTTCTCTCCCCTGCGTCTTCTTTGGCCATCTGCACGTTCTAGGTCGG
+
BBBBBBB>FFFFGGGGGG5BGAGHGGGBAEHGHFFE?EGGGHHHHGGEEGGGHHHHHHHAEEGGGGGGGGGHHHHGGGGHGHHHHGGGGG<CGGHGHHH<B@/>C<->C-CDEE/CCGD<0<00<D0:--;:CG/CFH;CFG0/-9-;.;;-;-@9-.;99;@FBBFFF/B/.9/9:/F;BFFF//;.A.;9BFDF.--;A..B/;9BFFF//999..;.;..///;/////;/;FFB/..;;.FF/;/--
@M05620:37:000000000-D9766:1:1101:26587:7047 1:N:0:59
ACCACACCTTCTACAATGAGCTGCGTGTGGCTCCCGAGGAGCACCCCGTGCTGCTGACCGAGGCCCCCCTGAACCCCAAGGCCAACCGCGAGAAGCCCGCTACCTCTTCTGGTGGCCTCCTCCCTCCTTCCTGGCCTCCCGGCGCTGCGCCCTTTCTCACTGGTTCTCTCTTCTGCCGTTTTCCGTCGGCCTCTCTTCTCTGACCTGAGTCTCCTCTGGAACTCTGCAGGTTCTCGATCTGCCGAGCCCAC
+
BBBBBBBBFFCFGGGGGFFGDGGHGEGFHGHHHGG?EFGCGHHHHGGGGGGGHGHHHHHGGGGGGGGGGGGHHHHGGGGHGHHHHGGGGGGG/<??<//><@A0?1???GHB>0<FF1<.FH0EGFDHG0<0=GHHHHHGDADGG--:B?EBGFFGFF0C0CB/;FFFFFFFFF/B/@DFFF/FA9.99-:.9FFFFFFFFBF9/99/.FFFFFF.;B/9/;F/;FF/;.;FFF/;B;..;//;@B--9;A
@M05620:37:000000000-D9766:1:1101:18277:7049 1:N:0:59
ACCACACCTTCTACAATGAGCTGCGTGTGGCTCCCGAGGAGCACCCCGTGCTGCTGACCGAGGCCCCCCTGAACCCCAAGGCCAACCGCGAGAAGATGCCCAGGTGAGTGGCCCGCTACCTCTTCTGGTGGCCGCCTCCCTCCTTCCTGGCCTCCCCGCGCTGCGCCCTTTCTTACTGGTTCTCCCCTCCGCCGTTTTCCGTAGGACTCTCCTCTCTTACCTTAGTCTTCTTTTGAACTCTGCAGGTTCTT
+
AABBBAABFFFFGFGFGGEGGGHHGGGGHGHHHGGGGGGGGHHHHGGGGGGGHGHHHHHGGGGGGGGGGGGGHHHGGGGHGHHHHGGGGGGGGCHHHHBHHF/F1?10<1F<GG----<F100=00<D</A.C--A..CGCCG/G9F00/9CB.EG.9--9--9--;B-B/9///9////;9////.;...9;-9DFFBF./.;9B://///;9/////9B////;///;9BF/B;FF///////99B///
@M05620:37:000000000-D9766:1:1101:25927:7061 1:N:0:59
ACCACACCTTCTACAATGAGCTGCGTGTGGCTCCCGAGGAGCACCCCGTGCTGCTGACCGAGGCCCCCCTGAACCCCAAGGCCAACCGCGAGAAGATGCCCGCGGGCCGCTCCCTCTCCTGGTTGTCGCGTCCCTCCTTCCTGTCCTCCCGGCGCCGCGCCCTTTCTCTCTGGCTCTCTCTTCTGCCGCTTTCCGTTGGCCTCTCTTCTCTGTCTCGCGTCTCCTTTGGCACTCTGCCGGTTCTAGTTCGG
+
CCCCCCCCFFFFGGGGGGGGGGHHGEGEEGHHHGGGGGGGGHHHHGGGGGGGGHHHHHHGGGGGGGGGGGGGFHHGGGGHGHHHHGGGGGGGGGHHHH22?</<<-<<A---;E/CG/;00/;0;.9C.-9;AA:F.90C/0009=09/..---;-;9--;--;0F0F00;000;BFB00;FB00B0--;..:0.;0..:00;0/00:09000;:9/.;-;A/B0;00/0;0;/0900--;.AF0B9;B.;
@M05620:37:000000000-D9766:1:1101:6682:7070 1:N:0:59
GAGGCTGCTTTGGAAGAAACTCATAGATTACTGCAACAGTTCCCCCTGGACCTGGAAAAGTTTCTTGCCTGGCTTACAGAAGCTGAAACAACTGCCCATGCTAAACGACCGGCAAGGCTAGGAGCCGACTCCACGGGAATGCACGAAAAGATGACACTAAGGAAAGTCAGTCAGGCATTTCAGCTTTTGCCCTCTTGTGGATCAAATTGAACCCTACACAGCTTTTGTATTTGACACGGAACAGCCAGGGC
+
>1>AAAFAFFFFGGGG1EFFGAB3DF1GFGHHFHDGFGG1FGHHHGAFC0FBG0A0BAGF1FGH2AAGHHHGHF0AGFHGHGHHGGHGH0FFFHGH/@00B122B1//>>///>>FCHF1001F/FC@///@@0?B?//?1111/?//->.<G1<<11>11/0</<==00<=D0/<<C:0C0C0::G0000:/:/0:<F?FFF.:0=0CBF0E.9/.//99.00090/90;0B////--;-@-/-;F-9A-
@M05620:37:000000000-D9766:1:1101:22060:7074 1:N:0:59
ACCACACCTTCTACAATGAGCTGCGTGTGGCTCCCGAGGAGCACCCCGTGCTGCTGACCGAGGCCCCCCTGAACCCCAAGGCCAACCGCGAGTAGACCGCTCACTCTTCTGGCGCGCGACCTCCTCCGTCCGCCGCCCCCGGCCCTGCTCGCCTTCTCACTCTGTGTCCTTTCTGCCTGGTTCTCTATTATGCCGTTCTCTGACCGAATCTCCTCTCTGAACTCTGTCGGCTTTAGATCGCTACAGCATAT
+
BBBBBBBBFFFFGGGEGGGGGGHHGGGGHGHHHGGGGGGGGHHHHGGGGGGGHHHHHHHGGGGGGGGGGGGHHHHGGGGHGHHHHGGGGGGG/0F222/><//111111?FG1-.-=<-A-.<.CG/..:.--.-;--;A----9;.A9/.;-A.;///9//9////;9/;BFF//;//.;BF//;//////;/-;A.;F/B///---..////9;BFFFBFF//;9/.--A-;/99/B....-;;/.///
@M05620:37:000000000-D9766:1:1101:25908:7079 1:N:0:59
ACCACACCTTCTACAATGAGCTGCGTGTGGCTCCCGAGGAGCACCCCGTGCTGCTGACCGAGGCCCCCCTGAACCCCAAGGCCAACCGCGAGAAGATGAGAGGGGCCCGCTCCCTCTTCTGGTGGCCGCCTCCCTCCTTCCTGGCCTCCCGGCGCTGCGCCCTTTCTCACTGGTTCTCTCTTCTGCCGTTTTCCGTATGACTCTCTTCTCTGACCTGCGTCTCCTTTGGAACTCTGCAGGTTCTAGCTCGG
+
BBBBBBBBFFFFGGGGGGGFGGHFGGGGHGHHHGGGGGGGGHHHHGGGGGGGHHHHHHHGGGGGGGGGGGGHGHHGGGGHGGHHHGGGGGGGFGHHHH2222/?//>/---->FCGHBF00<D/C..<-:.CG.:C:90B/00/.C0.;A.---9-@D99D>99/B9F//;/.9;FF//9BB//9B/99;/9;9.B..99/;9BFFB////9/:B9..-9;DFF/:BB/9//BB///999F/BB/;/BFA9
@M05620:37:000000000-D9766:1:1101:19049:7091 1:N:0:59
ACCACACCTTCTACAATGAGCTGCGTGTGGCTCCCGAGGAGCACCCCGTGCTGCTGACCGAGGCCCCCCTGAACCCCAAGGCCAACCGCGAGAAGCCCGCTCCCTCTTCTGGTGGCCGCCTCCCTCCTTCCTGGCCTCCCGGCGCTGCGCCCTTTCTCACTGGTTCTCTCTTCTGCCGTTTTCCGTCGGCCTCTCTTCTCTGACCTGAGTCTCCTTTGGAACTCTGCCGGTTCTCGATCTGCAGAGCCCAC
+
CCCCCCCCFFFFGGGGGGGGGGHHGGGEGGHHHGGGGGGGGHHHHGGGGGGGHHHHHHHGGGGGGGGGGGGHHHHGGGGHGHHHHGGGGGGG//?2<//A</<??0?1FGHH=F.<G--CADHEHH<GH0CB:/CGFCHG?-:--A-C-:9D=FFFFF0:F0/99BBFF0FFFF09B=AAFFF09FFB-BAAFB9FFFFFBF009BB//900990;09FF0BFFBFB0@>:AAF0;F/A.:000BE/;:.:
@M05620:37:000000000-D9766:1:1101:16188:7092 1:N:0:59
ACCACACCTTCTACAATGAGCTGCGTGTGGCTCCCGAGGAGCACCCCGTGCTGCTGACCGAGGCCCCCCTGAACCCCAAGGCCAACCGCGAGAAGATGCGAGTGGCCCGCTACCTCTTCTGGTGGCCGCCTCCCTCCTTCCTGGCCTCCCGGAGCTGCGCCCTTTCTCACTGGCTCTCTCTTCTGCCGTTTTCCGTAGGACTCTCTTCTCTGACCTGAGTCTCCTTTGGAATTCTGCCGGTTCTAGATCGG
+
ABABB?ABFFFFFGGFFGGGFGFFEEFFHAGHHGGEEEG?EHHHHGEGEAEFHGGHHHHGGGGGEGEGGGGHHHEGGGGGGHHEGGGGGGFGGGHHFF2<?@/?/<?<<<-CGHBHHHH0<<G/<..A-:.CGA:G.;0</00/.;0.;9.---;.F/-9A@-9;F/B//;/;.9BFB//BB/9/B9-9;/.B/.;.../9BF//B99///9/B/9././;B/B/;/B//;/;9/;//;9;.;B/B/BF.9
@M05620:37:000000000-D9766:1:1101:26464:7097 1:N:0:59
ACCACACCTTCTACAATGGAACTCTGCAGGTTCTCGATCCGAATACCACCCGTCTGACCTCCAGTCACATTCATACATCTCGTACACCGTCTTCTGCTTGCAAACCAACCACCTCCCCAACACAAATTTTTCCAAACACACCACCACCACTCACTAACAAACTATCAACCCCCGAACCAAAACTCACAACTACCGCTCGTCATCTCATGAAGATACATTAGCACAATGTAAACCATCTCTACTTATAACAC
+
BBBBBBBBFFFFGGGGFFFBGBBADDABFA4BGHHGHHB2BBFAF3BBFBEFEEHFGHHHHEHB5BBFHHHHH5DFFHHHHH?B11DB/BEF?FFD4GHH1F4311??>>///00/?/2///?/?03433?2B33B/00///?//?///?200?1111110/11111<>0..----<-.....:00/0;./://---9--.9.000000000000;00090/00/.///////9.///99/9////////;
@M05620:37:000000000-D9766:1:1101:11288:7125 1:N:0:59
ACCACACCTTCTACAATGAGCTGCGTGTGGCTCCCGAGGAGCACCCCGTGCTGCTGACCGAGGCCCCCCTGAACCCCAAGGCCAACCGCGAGAAGATGAGAGTGGCCCGCTCCCTCTTCTTGTGGCCGCCTCCCTCCTTCCTGGCCTCCCGGAGCTGCGCCCTTTCTCACTGGTTCTCTCTTCTGCCGTTTTCCGTAGGACTCTCTTCTCTGACCTGAGTCTCCTTTGGAACTCTGCAGGTTCTAGATCGG
+
ABA3AAAAFFFFGGGFGFFFGDCGCEEBGDHC3FFGAEG?GHHHHGGGEEGFHDGHHHHFEGGGGFEGGGGGHFFGGGGFFGHHFGG?DC<B/BFFFDGGFGHHGEGHG@D-CGHHHHHF11=CAEC@CGDGHGGHGFHHHHGF.CFGGGGG-:@FFBBGGGBFFFFFFFFFFFFFFFFFFFFFFFFBF?FFFFFFFDFFFFFFBFFFFFFF/BFFF/;BFF9BFFFFFFFFFFFBFBB;.BFFFF/;FEA
@M05620:37:000000000-D9766:1:1101:21237:7126 1:N:0:59
ACCACACCTTCTACAATGAGCTGCGTGTGGCTCCCGAGGAGCACCCCGTGCTGCTGACCGAGGCCCCCCTGAACCCCAAGGCCAACCGCGAGAAGATGCCCAGGTGAGTGGCCCGCTACCTCTTCTGGTGGCCGCCTCCCTCCTTCCTGGCCTCCCGGCGCTGCGCCCTTTCTCCCTGGTTCTCTCTTCTGCCGTTTTCCGTAGGACTCTCTTCTCTGACCTGAGTCTCCTTTGGAACTCTGCAGGTTCTA
+
BCCCCCCCFFFFGGGGGGGGGGHHGGGGHGHHHGGGGGGGGHHHHGGGGGGGHHHHHHHGGGGGGGGGGGGHHHHGGGGHGHHHHGGGGGGGGGHHHHHHHB<FHGBAGGGCGH@<<-AGFFBGB0<GD/EAF<-CA:GGFBG/GFGB9FEGB.CFCD--AA-D--AFFFFF//////:9B/9:9//;////;9;DFFBF9B.9A/////9/B99:/B//;9///;9B/B:FFBF/FFF/99;/;FFFF//
@M05620:37:000000000-D9766:1:1101:10515:7131 1:N:0:59
ACCACACCTTCTACAATGAGCTGCGTGTGGCTCCCGAGGAGCACCCCGTGCTGCTGACCGAGGCCCCCCTGAACCCCAAGGCCAACCGCGAGTGGCCCGCTACCTCTTCTGGTGGCCGCCTCCCTCCTTCCTGGCCTCCCGGAGCTGCGCCCTTTCTCACTGGTTCTCTCTTCTGCCGTTTTCCGTAGGACTCTCTTCTCTGACCTGAGTCTCCTTTGGAACTCTGCAGGTTCTAGATCGGAAGAGCACAC
+
CCCCDDCCFFFFGGGGGGGGGGHHGGGEHGHHHGGGGGGGGHHHHGGGGGGGHHHHHHHGGGGGGGGGGGGHHHHGGGGHGHHHHGGGGGGG//?/0//><C/FHGHHD1=<=<EHC@CGGGA<<<A/CGCCCFHHHHHGGC@?9:00;9EGG/BFFFBFB0F;BFFFF0FFFBFFFF.AFE:F?::.AB0:BBBFF0:FFBFFFF/B/FFFFFFFFF/:;BBFF:FBFF:B0:00;FBA..A..:F0;B;
@M05620:37:000000000-D9766:1:1101:11561:7133 1:N:0:59
GAGGCTGCTTTGGAAGAAACTCATAGATTACTGCAACAGTTCCCCCTGGACCTGGAAAAGTTTCTTGCCTGGCTTACAGAAGCTGAAACAACTGCCAATGATACTAGTCCGAACCGACGCCTAGCAGAATCCCCGAACGTAGCAAAACTGCTGACCAAACAACCAGTAGGTAGTTCATTACCGCTTTCGCACTATTGTGGATCCAATTGCCCAATAATCAGCATTAGTACTTGTCATTTACCAGCACGGGA
+
BBBBBBFBFFFFGGGGGGGBFG4FFG5GFGHFHHHF42GAFGHHHGGGHGFHHHHFFHHHAGHHHHHHHHHAGHHHHHHHHHHHHFHGHGHFHHFFHHHH3BFG4B4@@411?/>//>>/>F/B3B2GHFFF2?B///>?@0?F1F001??FGF<F1>G.0.<<<F1=0<0=00000=D0==<@DA.0:::@-G0<:CFG00BB;0;0:0000;/0099CFGBFB0;CB0F00;09////:/;B?F.-9-.
@M05620:37:000000000-D9766:1:1101:15803:7189 1:N:0:59
ACCACACCTTCTACAATGAGCTGCGTGTGGCTCCCGAGGAGCACCCCGTGCTGCTGACCGAGGCCCCCCTGAACCCCAAGGCCAACCGCGAGAAGACGCCTACCTCTTCTGGTGGCCGCCTCCCTCCTTCCTGGCCTCCCGGCTCTGCGCCCTCTCTCACTGGCTCTCTCTTCTGCCGGTCTCCGTTTGAGTCGCTTCTCTGACCTGACTCTCCTTTGTAACGCGGCAGGTTCTGGATCGTGAGGGCCCAC
+
DDDDDDCDFFFFGGGGGGGGGGHHGGGEHGHHHGGGGGGGGHHHHGGGGGGGHHHHHHHGGGGGGGGGGGGHHHHGGGGHGHHHHGGGGGGG/<F22//>0?00F1==11?110>F0-AFGG..//</=0/00;GHHHHG.---./00;-;AF./;000000;./;/;F0;000:;0;-;-90;..0/.0.0;--AE.0;00::/:///;BF0BF0;F0000.;--;---;F0000;009/.;..;..;..
@M05620:37:000000000-D9766:1:1101:17863:7197 1:N:0:59
ACCACACCTTCTACAATGAGCTGCGTGTGGCTCCCGAGGAGCACCCCGTGCTGCTGACCGAGGCCCCCCTGAACCCCAAGGCCAACCGCGAGTCGCCCGCTACCTCTTCTGGTGGCCGCCTCCCTCCTTCCTGGCCTCCCGGCGCTGCGCCCTTTCTCCCTGGTTCTCTCTTCTGCCGTTTTCCGTCGGCCTCTCTTCTCTGACCTGAGTCTCCTTTGGACCTCTGCCGGTTCTCGATCGGCAGAGCCCAC
+
CCCCCBBCFFFFGGGGGGGGGGHHGGGEFGHHHGGGGGGGGHHHHGGGEGGGHHHHHHHGGGGGGGGGGGGHHHHGGGGHGHHHHGGGGG@D/2>BD?<>@/@?F1FBHHHGGHGHHCGGDGHGFHAGH:GHHFFHHHHG.-@BGF;EDGGGFFFFFF//BBEFFFFFFFFFFF/BFFFFFFFBAFFFA=DFFFFFFFFFFFBFFFFFFFFFFFBFBBFF/BFFBFF/@D-AAF/;B/A-;-;-AEB;;.;
@M05620:37:000000000-D9766:1:1101:9773:7198 1:N:0:59
ACCACACCTTCTACAATGAGCTGCGTGTGGCTCCCGAGGAGCACCCCGTGCTGCTGACCGAGGCCCCCCTGAACCCCAAGGCCAACCGCGAGAAGATGAGAGTGGCCCGCTACCTCTTCTGGTGGCCGCCTCCCTCCTTCCTGGCCTCCCGGAGCTGCGCCCTTTCTCACTGGTTCTCTCTTCTGCCGTTTTCCGTAGGACTCTCTTCTCTGCCCTGCGTCTCCTTTGGAACTCTGCAGGTTCTAGCTCGG
+
1AA>A1>AFFCDAGG1ABGADAECEAEFE0FG1FG?0AF/EHAGHGEGEAFCDFCGHGHFEEEGF>/EEGGEF1>EGGEA/<G//?E/>@C@//<<11>F111</?</AAC-->1>GHHBGF</.C<<<CCC.E/:CBCGHH0/.C0.CE.---A./CA@.AA/B/:/F/FF-/;//BBFFFFFBB/@BBFFFFFFFBF/FF9/9BFFEFFF/;9/A-@:-9-B/FFFBFB9FFF/BBBA9B/;F//FFF=
@M05620:37:000000000-D9766:1:1101:24908:7228 1:N:0:59
ACCACACCTTCTACAATGAGCTGCGTGTGGCTCCCGAGGAGCACCCCGTGCTGCTGACCGAGGCCCCCCTGAACCCCAAGGCCAACCGCGAGAAGATGAGAGTGGCCCGCTACCTCTTCTGGTTGCCGCCGCCCTCCTTCCTCGCCTCCCGGCGCTGCGCCCTTTCTCACTGGTTCTCGCTTCTGCCGTTTTCCGTAGGACTCTCTTCTCTGACCTGTGTCTCCTGTGGCACTCGGCAGGTTCTAGGTCGG
+
CCCCCCCCFFFFGGGGGGGGGGHHGGGGHGHHHGGGGGGGGHHHHGGGGGGGHHHHHHHGGGGGGGGGGGGHHHHGGGGHGHHHHGGGGGGGGGHHHHH22=2DFA0?CC--AHG1<DF1=110.<0A-<--=D-CFHBFGG0.--.;.9E--:C--.9;ADFB090B90;0:;0;90..:ADFB0;-A.;.;FFF...0;/9000;BFFFB00;:90:9FBB0:0;099F0B/.;.:99.;0:BB0;0;-
@M05620:37:000000000-D9766:1:1101:24391:7228 1:N:0:59
ACCACACCTTCTACAATGAGCTGCGTGTGGCTCCCGAGGAGCACCCCGTGCTGCTGACCGAGGCCCCCCTAAACCCAAAGGCCAACCGCAAGAGGATCAGAGTGGACCGCCCCCTCATCTCTTCGCTGCTCCCCTCCTCCCTGGCCTCACGGCGCTGAGCCCTTTCTCCCTGCATCGCTCTTCTGCCGTCTCCCGTAGGCCACTATTCTCTTCACTGAGCCTACTTTGGCCCTCAGCACGTTCTAGTTCGG
+
1AAAAAAAFFF@FGGBDGGGBGFCEBFA0AGFHGFEGGE?EHHHHG?G/AEA111FGF0EGE/E>F/F/>/BBG0?/?0B0?F</?////</B0/000?1<F?DFG1<///>A@-.0>111111.<.<.00<.C<.;C/::/0.::CF/;..A-A--CFG/.//0;/9;/-/;-//--A--;FF//9-;-;-//9A--9;/--;//;FFFF/:/9BBB//9/9-;9B/B//----9;/---:--9B///-9
@M05620:37:000000000-D9766:1:1101:20392:7233 1:N:0:59
ACCACACCTTCTACAATGAGCTGCGTGTGGCTCCCGAGGAGCACCCCGTGCTGCTGACCGAGGCCCCCCTGAACCCCAAGGCCAACCGCGAGTAGACGCCTAGCTCTTCTGGTGGCTGCCTCCCTTCTTGCTCGCCTCCCTGCTCTCCGCCCTCTCTCACTTGCTCTCTTTTTTGCTGGTTTTCGTTTCTGCCGCTTCCCTTACCTCTGTCTCCTCTGGCCCTCTTCTGGTTCTGAATTCGGCAGGCTCTC
+
ABBBBBBBFFFFGGGGGGFFGFHGGFGFEGHHHGGGGGGCGHHHHGGGGGGGHHHHHHHGGGGGGGGGGGGHHHHGGGGHGHHHGGGCGGGG/??22//>0?01?11111?110>F0..FFC..01/0=0000<<DGGHE/0C/000/;.;-9./;000000;00=0;F0C00-9;0;/;F..;-././;//;--@D./;//://////;BF/BF.FF//...;./;///;B////:///.;---;..;//
@M05620:37:000000000-D9766:1:1101:16132:7253 1:N:0:59
ACCACACCTTCTACAATGAGCTGCGTGTGGCTCCCGAGGAGCACCCCGTGCTGCTGACCGAGGCCCCCCTGAACCCCAAGGCCAACCGCGAGTGGCCCGCTACCTCTTCTGGTGGCCGCCTCCCTCCTTCCTGGCCTCCCGGAGCTGCGCCCTTTCTCACTGGTTCTCTCTTCTGCCGTTTTCCGTAGGACTCTCTTCTCTGACCTGAGTCTCCTTTGGAACTCTGCAGGTTCTAGATCGGAAGAGCCCAC
+
CCCDEDCCFFFFGGGGGGGGGGHHGEGFHGHHHGGGGGGGGHHHHGGGGGGGHHGHHHHGGGGGGGGGGGGHHHHGGGGHGHHHHGGGGGGG</?CCCCGCCFHHHHHHHHHFGFHHGGGGGHGHHGHHHHHHGHHHHHGGG-<@GGGCDGGGGGGGG1FGFFGFFFFFBFFFFEFFFDFFFFFFF.AF0FFFFFFFFFFFFFFFFFFFFFFFFFFFFFFFFFFFFFFFF<FFFFFFFFEF.BAFFF.9EA
@M05620:37:000000000-D9766:1:1101:21952:7293 1:N:0:59
GCGGCTGCTTTGGAAGCAACTCATAGATTCCTGCCCCAGTTCCCCCTGGCCCTGGAACCGTTTCTTGCCTGGCTTCCAGAAGCTGAAACAACTGCCCATGCTACCCGTAAGGAACGGCTCCTAGACGACTCCAAGGGCGTCACCGCGCTGATGACCCCATGGCAAGTAAGTCAGGCATTTCCGCTTTAGCACTCTTGTGGATCCAATTGAACAATTCTCAGCCTTTGTACTTGTAACTGACAAGCCAGGGA
+
1>1>A>>>CF3@1BB1AABFBB1D3DFGGGHHHH0AFAB1DDGHHGAB/ABBBB/BF1EABEGH2DBFGHHHHHB0BFGBFGH1B1BFG0>FFBFH/1BFGHHHHHGGC/BG100EEGGGGHHH1FFGGGGHFFHGG/CG/</1?/>CGG.DHH0<<.<GHHH/CEHGHHGHBGFHHHHHHHGGGGG0CGGGGGGGGFFCGFGGGGGGGGGGFBFGGGFFFF/FFFFFFFFFFFBFFFFFFFFFFF-A-B-
@M05620:37:000000000-D9766:1:1101:10610:7296 1:N:0:59
ACCACACCTTCTACAATGAGCTGCGTGTGGCTCCCGAGGAGCACCCCGTGCTGCTGACCGAGGCCCCCCTGAACCCCAAGGCCAACCGCGAGAAGATGAGAGTGGCCCGCTACCTCTTCTGGTGGCCGCCTCCCTCCTTCCTGGCCTCCCGGAGCTGCGCCCTTTCTCACTGGTTCTCTCTTCTGCCGTTTTCCGTAGGACTCTCTTCTCTGACCTGAGTCTCCTTTGGAACTCTGCAGGTTCTAGATCGG
+
AA>AAA>AFFFFDGGBFGGFFFGFEEEEGFHHHGGEGGGEGHHHHGEGEEFFHFEGHCGGGGGGGGEEGGGHGHEFGGGFGHHEEFGEGCBBCDGGFFGF1GFHFGHHG<C-AGDGHHFG11=GAC<@DGGGHG/GA/:CHHHH.CFGGGGG-BBAF/BGGGBFFFFF//;BBFFFFFFBBFFFFFFBDDFFFFFFFFFBFFFFBFFFFFFFBFFFF;FFFFEFFEFFFFFFFFFFFFFF.:BFFFF9FFF
@M05620:37:000000000-D9766:1:1101:16150:7302 1:N:0:59
ACCACACCTTCTACAATGAGCTGCGTGTGGCTCCCGAGGAGCACCCCGTGCTGCTGACCGAGGCCCCCCTGAACCCCAAGGCCAACCGCGAGTCGCCGGCTACCTTTTCTGGTGGCCGCCTCCCTCCTTCCTGGCCTCCCGGCGCTGCGCCCTTTCTCCCTGGTTCTCTCTTCTTCCGTTTTCCGTCGGCCTCTCTTCTCTGACCTGAGTCTCCTTTGGACCTCAGCCGGTTCTCGATCTGCAGAGCCCAC
+
CCCCCCCCFFFFGGGGGGGGGGHHGGGGHGHHHGGGGGGGGHHHHGGGGGGGHHHHHHHGGGGGGGGGGGGHHHHGGGGHGHHHHGGGGGGG<2>>?//>/?F<>1=11FGH10.<G-ACGFHEHH:CH0/:0GHHBGHG.-B-@C-;:?ADFFFFBB9/;9AFB9BFB9FFFF00;ABFFFFF.FFF-D.AF0/BFBFFFF00/:///9009:0;0BFF0FFB0;0/9::A.F:;B/;.000;B9/:9.:
@M05620:37:000000000-D9766:1:1101:16165:7311 1:N:0:59
ACCACACCTTCTACAATGAGCTGCGTGTGGCTCCCGAGGAGCACCCCGTGCTGCTGACCGAGGCCCCCCTGAACCCCAAGGCCAACCGCGAGTGGCCCGCTACCTCTTCTGGTGGCCGCCTCCCTCCTTCCTGGCCTCCCGGAGCTGCGCCCTTTCTCACTGGTTCTCTCTTCTGCCGTTTTCCGTAGGACTCTCTTCTCTGACCTGAGTCTCCTTTGGAACTCTGCAGGTTCTAGATCGGAAGAGCACAC
+
CCCCCCCCFFFFGGGGGGGGGGHHGGGGHGHHHGGGGGGGGHHHHGGGEGGGHHHHHHHGGGCGGGGGGGGHHHHGGGGHGHHHHGGGGGGGFFGGFGCDCCFHHHHHHHHHGCAFHGGGGFHGHHGGGGHGF/GHHGHGDGG@BGEG?CDGGFFGFGGGGFFB9FBFB0FFFFFFFFDDFFFFBFFB.BFFFFFFFFFFFFFFFFFFB:B0BFFF09FFFFFFFFFFFF.FEFFFFFFFDDE.AFFF.FF
@M05620:37:000000000-D9766:1:1101:11265:7334 1:N:0:59
ACCACACCTTCTACAATGAGCTGCGTGTGGCTCCCGAGGAGCACCCCGTGCTGCTGACCGAGGCCCCCCTGAACCCCAAGGCCAACCGCGAGAAGATGAGAGTGGCCCGCTCCCTCTTCTTGTGGCCGCCTCCCTCCTTCCTGGCCTCCCGGCGCTGCGCCCTTTCTCACTGGTTCTCTCTTCTGCCGTTTTCCGTAGGCCTCTCTTCTCTGCCCTGCGTCTCCTTTGGAACTCTGCAGGTTCTAGATCGG
+
CCCCCCCBFFFFGGGGGGAFGGHHGEGBCEHHHGGGDGGFGHHHHGGGGGGGGHHHHHHEFGCGGGGGGGGHHHHGGGGHGHHHHGGGGGBCGGHGHHGFDGGHGEGHGFG-CGHHHHHH11DGGHHFCA;EHGHHGHHHHHHF;CFGGGGGGGGGGABFFFFFFFFF/BFFBFFFFFFFFFFFFFFFFFFFFFFFFFF/FFFFBFFFFFFFBFFFF;@AFDBBBFFFFFFFFBBFFE/;;FFFFF/;BEF
@M05620:37:000000000-D9766:1:1101:23078:7344 1:N:0:59
ACCACACCTTCTACAATGAGCTGCGTGTGGCTCCCGAGGAGCACCCCGTGCTGCTGACCGAGGCCCCCCTGAACCCCAAGGCCAACCGCGAGAAGATGCCCAGGTGAGTGGCCCGCTACCTCTTCTGGTGGCCGCCTCCCTCCTTCCTGGCCTCCCGGAGCTGCGCCCTTTCTCACTGGTTCTCTCTTCTGCCGTTTTCCGTAGGACTCTCTTCTCTGACCTGAGTCTCCTTTGGAACTCTGCTGGTTCTA
+
DCCCDDDCFFFFGGGGGGFGGGHHGGGEFGHHHGGGGGGGGHGHHGGGGGGGHHHHHHHGGGGGGGGGGGGHGHHGGGGHGHHHHGGGGGDGGGHHHHHHHHHGHHHHHHGGHHGGGGGHHHHHHHHHHHGHHGGGGGHGHHGHHGGGGGGGGGGGGG-DFGGGGGFFFFFFFFFFFHFFFFFFFFFFFFHHFFFFFFHFFFFFFFFFFFFFHFFFFFFFFFFFFFFFHFFFHHFFFFFFFFFFFFFFFFF
@M05620:37:000000000-D9766:1:1101:18636:7363 1:N:0:59
ACCACACCTTCTACAATGAGCTGCGTGTGGCTCCCGAGGAGCACCCCGTGCTGCTGACCGAGGCCCCCCTGAACCCCAAGGCCAACCGCGAGAAGATGCCCAGGTGAGTGGCCCGCTACCTCTTCTGGTGGCCGCCTCCCTCCTTCCTGGCCTCCCGGCGCTGCGCCCTTTCTCACTGGTTCTCTCTTCTGCCGTTTTCCGTAGGACTCTCTTCTCTGACCTGAGTCTCCTTTGGAACTCTGCAGGTTCTA
+
CCCCDDDDFFFFGGGGGGGGGGHHGGGFDFHHHGGGGGGGGHHHHGGGGGGGHHGHHGGGGGGGGGGGGGGHHHHGGGGHGHHHHGGGGGGGGGHHFHHHHHHGHHBGGHGGHHGGGGGHHHHHHHHHHHGHHGGGGGHGHHGHHGGGFGGGGGGGGG-@DBFFFFFFFFFFFFFFFFFFFFFFFFFFFFFFFFDFFFFFFFFFFFFFFFFFFFFFFFFFFFFFFFFFFFFFFFFFFFFFFFFFFFFFFFB
@M05620:37:000000000-D9766:1:1101:25068:7372 1:N:0:59
AGTGCCAGCTCTCAATCGCACAGGGGACCCAGGGCCTGGCCCCTCCATCCAGAAAACCTATGACCTCACCCGCTACCTGGAGCACCAACTCCGCAGCTTGGCTGGGACCTATGTGAGTATCCAGCGTAGGAATCTGGGAGTTGGGGAGGAGTGAGGAGTTGGGGAAAGACAGTCCTAACCGTGGAGGGTTCTGGTAAATGATGGGGTGAGGAGGGGCTCTTTGGCTCCCACCAGTCCCCCTGTCTGGTCTA
+
ABABAFFFB4BDF4EAEFG2EA442AEEGDDA2BE2AAABFFEGEDHHHFEHHHHHHGHHGGHHHGHF?GG0>>>>2FHFFEFGHGGEG3FFDFCEEBF3EHHEEFFGEHGGHHHHHHFHGHGHHGCE>DHHFHHHGFGFEHFGCGGG?EAFGHHGFFGGH/A@EGHHGHHHHHBGHHHHGDEGGGGG.:9BFG;FGGFFF;FGGF.BAFFFFFFFFBFFEFFFFFFFFFFDEFFFBFEAAFFFBBBFBFF
@M05620:37:000000000-D9766:1:1101:10210:7379 1:N:0:59
ACCACACCTTCTACAATGAGCTGCGTGTGGCTCCCGAGGAGCACCCCGTGCTGCTGACCGAGGCCCCCCTGAACCCCAAGGCCAACCGCGAGAAGATGCCCAGGTGAGTGGCCCGCTACCTCTTCTGGTGGCCGCCTCCCTCCTTCCTGGCCTCCCGGCGCTGCGCCCTTTCTCACTGGTTCTCTCTTCTGCCGTTTTCCGTAGGACTCTCTTCTCTGACCTGAGTCTCCTTTGGAACTCTGCAGGTTCTA
+
BBBBBBB>BCFFGGGGGG5FGBHHGEFA4AFGEFFE?EGGFHHHHGGGFEGGGHGHHHHA@ECGGFGGGGGGHFHGGGGHAEHHHGF@GG/<CGHBDGFHHHHGHHHFHHGGHHGGGGCHHHHHGHHHHHGHHGGGGFHGHGGHHGGGGGGGGGGGGG9@B?BFBBFBBFFFFFFFFFFFFBFFFFFFFFFFFBDFFFFFFFFFFBFFFFFFFFFBBFBFFFF9;FF/:FBFFFFFFFFFFFFFFFFFFFB
@M05620:37:000000000-D9766:1:1101:8594:7379 1:N:0:59
ACCACACCTTCTACAATGAGCTGCGTGTGGCTCCCGAGGAGCACCCCGTGCTGCTGACCGAGGCCCCCCTGAACCCCAAGGCCAACCGCGAGAAGATGCCCAGGTGAGTGGCCCGCTACCTCTTCTGGTGGCCGCCTCCCTCCTTCCTGGCCTCCCGGCGCTGCGCCCTTTCTCACTGGTTCTCTCTTCTGCCGTTTTCCGTAGGACTCTCTTCTCTGACCTGAGTCTCCTTTGGAACTCTGCAGGTTCTA
+
BBABBBBBFFFFFGGGGGGGGGHHGEFEHEHHHGFEEEFGGHGHHGGGEEEFHHGHHGHGGGGGGGGGGGGGGHGGGGGHGHHFEFGGGCCGGDHHGDGHHHHGFCHHHFGGHHGGGGCG1GFHHHFHHHGHHGCGGGHGGHGHFGGFGGGGFGGGGG-;@CDFFFFFFFFFFFFFFFFEFFFFFFFFFFFFFFDFFFFFFFFFFFFFFFFFFFFF/9BFFFFFFFFFFFFFFFFFFFFFFFFFFF?B/9/
@M05620:37:000000000-D9766:1:1101:18706:7393 1:N:0:59
ACCACACCTTCTACAATGAGCTGCGTGTGGCTCCCGAGGAGCACCCCGTGCTGCTGACCGAGGCCCCCCTGAACCCCAAGGCCAACCGCGAGAAGATCATCTTCTGCCGGCCCCTCTTCTTCTGGCCGCCTCCCTCCTTCCTGGCCTCCCGTCACTGCGCCCTTTCTCACTCGTTCTCTCTTCTGCCGTTTTCCGTAGGCCTCTCTTCTCTTCCCTGCGTCTCCTTTGGAGATCTGCAGATTCTAGCTCGG
+
BBCCCCCCFFFFGGGGGGGGGGHHGGGFHGHHHGGGGGGGGHHHHGGGGGGGHHHHHHHGGGGGGGGGGGGHHHHGGGGHGHHHHGGGGG/<<?=22222?2F22?11>//>-A..<<FG10=0<C.<-<..;E/:./0;:00:CF9.....;.;FG0.-;--;00;F0000;AE?EFB0F00:0;0-;.BEF0.;.9.;0:.9/0;B09B000/00.-;-.:00;F0/;/0;FFFFFF00000;00;B.:
@M05620:37:000000000-D9766:1:1101:13166:7399 1:N:0:59
GAGGCTGCTTTGGAAGAAACTCATAGATTACTGCAACAGTTCCCCCTGGACCTGGAAAAGTTTCTTGCCTGGCTTACAGAAGCTGAAACAACTGCCAATGCTCCACGTCAGGCCAGGCGCAAGGAAAACTCCCCAGAAGACCCCAAGCTGCTAAAACACTGGACAGTACATCGGCCATTAACGCTTTCACCCTCTTGTGAATCCCCTTGCCCACTCATCAGAACAAGTACTAGCATTTGCACATCCAAGGA
+
BBBBBAFBFFFFGGGGGFGGGFFFFFFBDGHHHH4GHFG5BBG3AEAFBBGFEFFF332BBBFFAGFFFFFFAGFGFHFFHHHFFEFGGGCGGHHGF3GH3B33B211??1B?1?1??E/>//?FF3B33BFC/2?/BF222<</?G/<22@2@?FDG01<FF0F/<>1111.>-.>CG0=0<C...D00<..CG0C;:0<0;<:.;CF//0:9./9090;C0///;;0000;/C00;F0FF00;////..
@M05620:37:000000000-D9766:1:1101:9334:7416 1:N:0:59
GAGGCTGCTTTGGAAGAAACTGAGAAGCCAGTGACACAAGATCGGAAGAGCACACGTCCGCACTCCAGTCACCTTAAAAAATCTAGTATGCCTTCTTCTGCTTGAAGAAAAAAAAGTCCCTCCTTTGGTGTTCCGCCCTCTCCTTCCTGCCCTTCCCGCGCTACCCTCCTTTTTACTTGTTCCTTCCTCGCCCGGGTTCCGTAATACTCCCTTCTCTGGCCTGACTTCCCTTCTGAGCTCCTCAGGTTGTA
+
ABBAAAFBFFFFGF5B4GCGGGH4DBB44AB4BFD5FFCG2AB2AAAA2BBB2A1A1B1A000ABB3BB335@BF5@5@B>FGH4B4B4@4B4BF3BBBBG4@3?333?B0B>/>/12111B/BFG10???/22/</</??00??1FG11><GC0>0.---<--/:0;.;C0:0;CGFHH;;009C/00.-=C?--.9=C.0...///;/..;;;////9;B.9////;.FF.////;BF//.;//;;.9;
@M05620:37:000000000-D9766:1:1101:8941:7445 1:N:0:59
GAGGCTGCTTTGGAAGAAACTCATAGATTACTGCAACAGTTCCCCCTGGACCTGGAAAAGTTTCTTGCCTGGCTTACAGAAGCTGAAACAACTGCCAATGCTCCCCGTAAGGAAAGGCTCCTAGAAGACTCCAAGGGAGTAAAAGAGCTGATGAAACAATGGCAAGTAAGTCAGGCATTTCCGCTTTAGCACTCTTGTGGATCCACTTGAACAATTCTCAGCATTTGTACTTGTAACTGACAAGCCAGGGA
+
AAAA>>FBFDDDFBBBABFFFG4DFBFG6DBFFHB4GAFBD5ABG2AF2BBFGFFFA3AGFHH5DFGABFDA1BF33BBFGGB@FBD3B?C?BFEFGFHGBB3GGG>1>A13BEGBB?FF?B?FGHBFGBCGCC3?/?D/?DGFBFF01@<GFHFB1@F@@F@FC/?FB1?<<?C</<1>>F?D...>111<0/=0D<CA00C<G/DCC0G0;G0:;00;C/0;0CB;G0;;F9;00;CB;CF.9;F9;E.
@M05620:37:000000000-D9766:1:1101:8382:7447 1:N:0:59
ACCACACCTTCTACAATGAGCTGCGTGTGGCTCCCGAGGAGCACCCCGTGCTGCTGACCGAGGCCCCCCTGAACCCCAAGGCCAACCGCGAGAAGATGAACCCGGGCAGGTCCCCCTTCCCTTCTCCGGGTGCCTCCTTCCTTCCCTCCCGGCGCCCCGACCTTTCTCCCTTTTTCTCTGTTCTTCCGTTTTCCGTTTTTCTCTCTGCTCTTCTCTGCGGCCTTATTGGCCCTTTGCACGTTCTAGGTCGG
+
CDCCDCCCFFFFGGGGGGGGGGHHGGGEGGHHHGGFGGGGGHGHHGGGGGGGHHHHHHHGGGGGGGGGGGGHFHHGGGGHGHHHHGGGGGBDGGHHHHH2?/?<@//-<->1<F.A-C///0</0<0.--;-:C0;CGGHH0;C//;C..;;A-----;:@9DF0BBFFBFB:0BB0:F0;B0:0::.;B/A0B:B0/..;:00000;::00:0::00--;-.000:00/;.::FF0B:.:A/;B0;:0--
@M05620:37:000000000-D9766:1:1101:23722:7466 1:N:0:59
ACCACACCTTCTACAATGAGCTGCGTGTGGCTCCCGAGGAGCACCCCGTGCTGCTGACCGAGGCCCCCCTGAACCCCAAGGCCAACCGCGAGTGGCCCGCTACCTCTTCTGGTGGCCGCCTCCCTCCTTCCTGGCCTCCCGGCGCTGCGCCCTTTCTCACTGGTTCTCTCTTCTGCCGTTTTCCGTAGGACTCTCTTCTCTGACCTGAGTCTCCTTTGGAACTCTGCAGGTTCTAGATCGGAAGAGCCCAC
+
CCCCDCDDFFFFGGGGGGGGGGHHGGGGGGHHHGGGGGGGGHHHHGGGFGGGHHHHHHHGGGGGGGGGGGGHHHHGGGGHGHHHHGGGGGGG>??FFHFGGGGHHGGHHHHHHHGHHGGGGGHGHHGHHHHHHHHHHHHGGG?GGGGGGGGGFFFFFFBFFFFFFFFFFFFFFFFHFFFFFFFFFF.AFBFFFFFFFFFFHFFFFFFFFFFHHFFFFFFFFFFFFFFFFFAFFFBFFFEFF.;DFFF.AEE
@M05620:37:000000000-D9766:1:1101:6657:7486 1:N:0:59
ACCACACCTTCTACAATGAGCTGCGTGTGGCTCCCGAGGAGCACCCCGTGCTGCTGACCGAGGCCCCCCTGAACCCCAAGGCCAACCGCGAGAAGATGCCCAGGCGTGTGGCCCGCTACCTCTTCTGGTGGCCGCCTCCCTCCTTCCTGGCCTCCCGCCGCTGCGCCCTTTCTCACTGGTTCTCTCTTCTGCCGTTTTCCGTAGGACTCTCTTCTATGACCTGAGTCTCCTTTGGAACTCTGCAGGCTCTA
+
CCDDDDCCFFFFGGGGGGGGGGHHGGGFHGHHHGGGGGGGGHHHHGGGGGGGHHHHHHHGGGGGGGGGGGGHHHHGGGGHGHHHHGGGGGGGGGHHHHBFHFH////>?/<<FGGGGG-<<0DDGH00=/.:CFGGGGGGGGDFBBFFF/.;;FEGF---ACFFFFFFFFFFFFFFFF/:0;FFFFFFFFFFFD.9FFFFFFFFB0;BFFBFFFF0FFF0FFF/BBF0FFFFFFB0:9;BFF0FFF.AFF;
@M05620:37:000000000-D9766:1:1101:12895:7493 1:N:0:59
ACCACACCTTCTACAATGAGCTGCGTGTGGCTCCCGAGGAGCACCCCGTGCTGCTGACCGAGGCCCCCCTGAACCCCAAGGCCAACCGCGAGAAGATGATCGCGGCCCGTTCCCCCTTCTTTCTGCAGGATCCCACCTGCCTAACCGCTCGGATCTGAGACCTTCGTCCATGCTTCCCTCTTCTGCCGTTTGCCGTCGGCCGCTCCTCTCTCCCCTGTGTCTTCTTTCGCCCTTTGCACTCTCTAGCTAGG
+
AAA>AAAAFFFFGGGGFGAAA1B1A0AA0AGH1FGGGGG?AHHHHGCG/BEA1FBGHH0EEC/EF>EGGEA0B1>?EGCG/AHC/F/<B@B//<01>GD21?/<@/<-><>/<D/.-./00=<00;0:..0/;G0.:C/..;0//.---99-..;00;090;F//--;A-B//;///-/-;;FF//B-A-;-/;@A-9--;-----/9;FF///9--;;99//;/9;/----9/:99B9//;/9BB9/9/9
@M05620:37:000000000-D9766:1:1101:16419:7504 1:N:0:59
ACCACACCTTCTACAATGAGCTGCGTGTGGCTCCCGAGGAGCACCCCGTGCTGCTGACCGAGGCCCCCCTGAACCCCAAGGCCAACCGCGAGAAGATGAGAGTGGCCCGCTACCTCTTCTGGTGGCCGCCTCCCTCCTTCCTGGCCTCCCGGAGCTGCGCCCTTTCTCACTGGTTCTCTCTTCTGCCGTTTTCCGTAGGACTCTCTTCTCTGACCTGCGTCTCCTTTGGAACTCTGCAGGTTCTAGATCGG
+
AAA3AABBFFFFGGGGDGGFGBHGGEAEF2FHCFGEFGGGGHFHHGGGDFGGHHGBGHHGCGGGG?FGGGGBG3GGGGDHCAHHHGGEDGG@?DHH>GDF?GHGFGGHDGGGGHHHHHHHDHGHAGGCGGGGHGHHGHHHHHHHHGGGGGGG--AFFGBGGGGFFFFFFFFFF9BFFFFFFFFFFFFBAFFFFFDBFFFFFFFFFFFFFFFFFFFFF.@FBFFFFFFFFFFFFFFEF/BFAFFFFF/BFFD
@M05620:37:000000000-D9766:1:1101:16038:7538 1:N:0:59
ACCACACCTTCTACAATGAGCTGCGTGTGGCTCCCGAGGAGCACCCCGTGCTGCTGACCGAGGCCCCCCTGAACCCCAAGGCCAACCGCGAGTGGCCCGCTACCTCTTCTGGTGGCCGCCTCCCTCCTTCCTGGCCTCCCGGCGCTGCGCCCTTTCTCCCTGGTTCTCTCTTCTGCCGTTTTCCGTCGGACTCTCTTCTCTGACCTGAGTCTCCTTTGGAACTCTGCAGGTTCTAGATCGGCAGAGCCCAC
+
DDDEEECDFFFFGGGGGGGGGGHHGGGGHGHHHGGGGGGGGHHHHGGGGGGGHHHHHHHGGGGGGGGGGGGHHHHGGGGHGHHHHGGGGGGG>??FGF@CDCGHFGHHGFGFHGGFHG@@EDGGHHGFHHHFHHHHHHHGGG?BGGAGGGGGFFFFFF1BFBEFFFFFFFFFFFBFFFFFFFFFFF.<D-<BFFFFFFFFFFFFFFFFEFFFFFFFFFFFBFFFFFFFFFFFFFBFFB:AD-<>FEF.BEE
@M05620:37:000000000-D9766:1:1101:19571:7539 1:N:0:59
ACCACACCTTCTACAATGAGCTGCGTGTGGCTCCCGAGGAGCACCCCGGGCTGCTGACCGAGGCCCCCCTGAACCCCAAGGCCAACCGCGAGAAGATGCCCAGGCGAGTGGCCCGCTACCTCTTCTGGTGGCCGCCTCCCTACTTCCTGGCCTCCCGGCGCTGCGCCCTTTCTCACTGGTTCTCTATTCTGCCGTTTTCCGTAGGACTCTCTTCTCTGACCTGAGTCTCCTTTGGAACTCTGCAGGTTCTA
+
BBBBBBBBFFFFGGGGGFGA4A4AEAF2FECFHGG2EE22AGGHHG0A0EEGG13BFHHGGGGGGGGG?E/EGHHGFGEHCHHHHGGCC<BDC/?GGGHH0CGG/<@CGHGGHHGGGCGHHHHHHHGHC/CHHGGGGGGGG0CGGGGGGFGGGGGGG--;BBBFBBFBBFFFFBBFFFFFFFFFF/BF/;FFFBFFFFFFFB.;DBFFFFFFFFFFFFFFFFF/9B/9FFFFFBFFFF/B//BFFA.:/;:
@M05620:37:000000000-D9766:1:1101:14915:7546 1:N:0:59
ACCACACCTTCTACAATGAGCTGCGTGTGGCTCCCGAGGAGCACCCCGTGCTGCTGACCGAGGCCCCCCTGAACCCCAAGGCCAACCGCGAGTTGCCCGCTACCTCTTCTGGTGGCCGCCTCCCTCCTTCCTGGCCTCCCGGCGCTGCGCCCTTTCTCCCTGGTTCTCTCTTCTGCCGTTTTCCGTCGGCCTCTCTTCTCTGACCTGAGTCTCCTTTGGAACTCTGCAGGTTCTAGACGGCCGAGCCCACG
+
>AAAA4AAFFFFGFGBGGGGGGHGGGGGHGGHGGGGGGGGGHEHHGGGFGGFHHHFHGHGGGEGGGGGGGG23GHGGGDGGHHEHGGGGGFFC/??F?CCC@FFHGHHHHBHHH.GHGGGGGHGHHGHHHHHHEHHHHHGGG-BDGGGGGGGGGGGFF/FFFEFFFFFFFFFFF/BFFFFFFFFFF.@A-;DFFFFFFFFFF/FFFFFFFFFFFFFFFFFFFFFFEFFFF9BFF///:.;-99BFF;A.E-
@M05620:37:000000000-D9766:1:1101:9411:7550 1:N:0:59
ACCACACCTTCTACAATGAGCTGCGTGTGGCTCCCGAGGAGCACCCCGTGCTGCTGACCGAGGCCCCCCTGAACCCCAAGGCCAACCGCGAGAAGATGAGAGTGGCCCGCTACCTCTTCTGGTGGCCGCCTCCCTCCTTCCTGGCCTCCCGGCGCTGCGCCCTTTCTCACTGGTTCTCTCTTCTGCCGTTTTCCGTAGGACTCTCTTCTCTGACCTGAGTCTCCTTTGGAACTCTGCAGGTTCTAGATCGG
+
AABCBCCCFFFFGGGGGGGGGGHHGEGFHGHHHGGGGGGGGHHHHGGGGGGGHHHHGHHGFFGGGGGGGGGFHHHGGGDHGHHHHGGGGGGGGGHHHHHHHH?DFGGHGFG-DHHHHHHHBDGHDHGDGFEGHGHHGHHHHHCGHGGGGGGG-BGGAGFFFFFFFFFF/BFFFFFFFFFFFFFFFFFFFDFFFFDFADF/FFFFFBFFFFFF/;FFF//;BFFFFFFFFFFFFEFFFFFF;FFFFB/BFFF
@M05620:37:000000000-D9766:1:1101:14904:7560 1:N:0:59
ACCACACCTTCTACAATGAGCTGCGTGTGGCTCCCGAGGAGCACCCCGTGCTGCTGACCGAGGCCCCCCTGAACCCCAAGGCCAACCGCGAGTGGCCCGCTACCTCTTCTGGTGGCCGCCTCCCTCCTTCCTGGCCTCCCGGCGCTGCGCCCTTTCTCACTGGTTCTCTCTTCTTCCGTTTTCCGTCGGCCTCTCTTCTCTGACCTGAGTCTCCTTTGGAACTCTGCAGGTTCTAGACGGCCGAGCCCCCG
+
CDDDDCCDFFFFGGGGGGGGGGHHGGGFHGHHHGGGGGGGGHHHHGGGGGGGHHHHHHHGGGGGGGGGGGGHHHHGGGGHGHHHHGGGGGGG</??F=<ACGGGG??GGHHHGFGHHCGGGGGGHHGHHCHFHHHHHHHGC@BCGF-DGGGGFFFFFF0BBFFFFFFFFFFFFF0BFFFFFFFFFF.9>@DDFFFFFFFFFFFFFFFFEFFFFFFFFFFF0BFFFFFEFFFFFF0BFFADB;=FFB-9.;9
@M05620:37:000000000-D9766:1:1101:18671:7570 1:N:0:59
ACCACACCTTCTACAATGAGCTGCGTGTGGCTCCCGAGGAGCACCCCGTGCTGCTGACCGAGGCCCCCCTGAACCCCAAGGCCAACCGCGAGAAGCCCGCTACCTCTTCTGGTGGCCGCCTCCCTCCTTCCTGGCCTCCCGGCGCTGCGCCCTTTCTCCCTGGTTCTCTCTTCTGCCGTTTTCCGTCGGCCTCTCTTCTCTGACCTGAGTCTCCTTTGGACCTCTGCCGGTTCTAGATCGGCAGAGCCCCC
+
CCCCCCCCFFFFGGGGGGGGGGHHGGGEDGHHHGGGGGGGGHHHHGGGFGGGHHGGHHHGGGGGGGGGGGGGHGHGGGGHGGHHHGGGGGGG//??0//A<AD?F=FFFHHHFF.FHCGGDFHGHHAGHBCHCCFHHFHGA-?@BG-CBCAGFFFFFF0:F9EF0FFFBBFFFF0BFAADFFFFDFFF;>DFFFFFFFFFFFBFBBBF/BB0900B0BFF0BFFFFFBBB-AAF0;F0B.;-;-:E/.;.;
@M05620:37:000000000-D9766:1:1101:11729:7571 1:N:0:59
GCGGCTGCTTTGGAAGAAACTCATAGATTACTGCAACAGTTCCCCCTGGACCTGGAAAAGTTTCTTGCCTGGCTTACAGAAGCTGAAACAACTGCCAATGCTACCCGTAAGGAAAGGCTCCTAGACGACTCCAAGGGCGTAAAAGAGCTGATGAAACAATGGCAAGTAAGTCAGGCATTTCCGCTTTAGCACTCTTGTGGATCCAATTGAACAATTCTCAGCATTTGTACTTGTAACTGACAAGCCAGGGA
+
>33AA>A>FFDBGGGGGGGGGGFHGGFGGDBGGG3BBBFBFGHHHGEF2ABFGFAFG32BBFGHFHHHHHHHHHG3BGHGHHHGG3@FFBGHHHHHCFGHHHFHHHGGGAGHFE3BFGHHGHHHD3EEGGGHEHHGG/<B/C<>F/@FHHGHHH11F<FHHHH0GFHBGHHH1FBGHHHHHHGGGGGGHHHHGHHHGGHDHHHHHBGHHFGG0/=FGGGGGGBFFGGGGGGGGGFGGGGGGGGGGG/CEF.
@M05620:37:000000000-D9766:1:1101:24514:7572 1:N:0:59
ACCACACCTTCTACAATGCGCTGCGTGTGGCTCCCGAGGAGCACCCCGTGCTGCTGACCGAGGCCCCCCTGAACCCCAAGGCCAACCGCGCGTGGCCCGCTACCTCTTCTGGTGGCCGCCTCCCTACTTCCTGGCCTCCCGGAGATGCGCCATTTCTCACTGATTCTCTCTTCTGCCGTTTTACGTAGGACTCTCTTCTCTGACCTGAGTCTCCTTTGGAACTCTGCAGGTTCTAGATCGGAAGAGCACAC
+
AAA1A1AACFFFGGGFEGBEGEE?EGGFHGGHHFFEEGGG/FGGHGEGGGGGDFGGGHHEE>/EFFEEEGECGFGGGGGFFEGHHGGGC//<CGCGHGG@CC<>FHGHHHBGH/.CCCCG.:CFHFFHHEHHHHHH0=AEFG?-9/B0;CC.9B0;FFFFFF//;;FFFFFFFFFFF@FFFF/;AFBFFEFFF/9BFFFFFFF;BFFBFBFFFFFFFF/BBFFFFFFFFFAFFBBBFF/AB-9AF:BF?-A
@M05620:37:000000000-D9766:1:1101:24494:7573 1:N:0:59
ACCACACCTTCTACAATGAGCTGCGTGTGGCTCCCGAGGAGCACCCCGTGCTGCTGACCGAGGCCCCCCTGAACCCCAAGGCCAACCGCGAGTAGCCGGCTACCTCTTCTGGTGGCCGCCTCCCTCCTTACTGGCCTCCCGGCGCTGCGCCCTTTCTCACTGGATCTCTCTTCTGCCGTTTTACGTCGGTCTCTCTTCTCTGACCTGAGTCTCCTTTGGAACTCTGCAGGTTCTCGATCGGCAGAGCCGAC
+
BBB?ABBBFFFFGGGGDGGDGAGHGAAB4AGGAFGEEGGCDHHHHGGGDEGGFHF3GHHGCGEGGDGGGGGEHFHGGGEH/?GHHG//BCGC/??1</>/><<FGF?1<?F<G0.00-<<..<CC/E/00;00/C.:GH.CDD---:.A-C--=0:9F/BF9./;FBFB//;9B/:/9ADBE/;99.---;.//9//;/9//9//99/9/;/B////////;9/BF/BF9.////.//.-9-@BF.B.-9-
@M05620:37:000000000-D9766:1:1101:8085:7588 1:N:0:59
ACCACACCTTCTACAATGAGCTGCGTGTGGCTCCCGAGGAGCACCCCGTGCTGCTGACCGAGGCCCCCCTGAACCCCAAGGCCAACCGCGAGAAGATGCCCAGGTGAGTGGCCCGCTACCTCTTCTGGTGGCCGCCTCCCTCCTTCCTGGCCTCCCGGCGCTGCGCCCTTTCTCACTGGTTCTCTCTTCTGCCGTTTTCCGTAGGACTCTCTTCTATGACCTGAGTCTCCTTTGGAACTCTGCAGGTTCTA
+
BBBBBBBBFFFFGGGGGGGFGFHHGEEFHDHHGGGGGGGGGHHHHGGGGGGGHHHHHHHGGGGGGGGGGGGHHHHGGGGHGGHHHGGFGGGCFGHHHHHHGFH/11?FG1?CHHGGGG-<F0<DHH0DD/<GHGGGGGHGHHGHHGGGGG.FFFGGF-@-ADAFFFFFFFFFFFFFFFFFBFFFFFFFFFFFFFADFFFFFFFFF/;FFFBFFFF/BBBFFFFFFFF/;BFFFFEF/9BFFFBFFF.BFF;
@M05620:37:000000000-D9766:1:1101:4281:7589 1:N:0:59
ACCACACCTTCTACAATGAGCTGCGTGTGGCTCCCGAGGAGCACCCCGTGCTGCTGACCGAGGCCCCCCTGAACCCCAAGGCCAACCGCGAGAAGATGCCCAGGTGAGTGGCCCGCTACCTCTTCTGGTGGCCGCCTCCCTCCTTCCTGGCCTCCCGGAGCTGCGCCCTTTCTCACTGGTTCTCTCTTCTGCCGTTTTCCGTAGGACTCTCTTCTCTGACCTGAGTCTCCTTTGGAACTCTGCAGGTTCTA
+
>AAAA1AAFFFFGGGFFGGFGG1GGGGGCFBGHGF0EGG?EGEGHGGGGEEFDDGGGHHG@EEEGGGEGGGB@FGGGFEHFHHEEFGEGGGGCCHHHDHHGGHGHHHHHHEGHHGGC@CGHHHHHHHHHHGHHGGGGGHGHHGH0;FGFFGGGGGGG?--;F/F@GF@@FFFFFFFFFFFFFFFFFFFFFFFF@FFFFFFFFFFBBFFFFFFFFFFF/FFFFFFFFFFFFFFFF/BFBFFFFFFFFFBFFB
@M05620:37:000000000-D9766:1:1101:26828:7597 1:N:0:59
ACCACACCTTCTACAATGAGCTGCGTGTGGCTCCCGAGGAGCACCCCGTGCTGCTGACCGAGGCCCCCCTGAACCCCAAGGCCAACCGCGAGAAGATGAGAGTGGCCCGCTACCTCTTCTGGTGGCCGCCTCCCTCCTTCCTGGCCTCCCGGAGCTGCGCCCTTTCTCACTGGTTCTCTCTTCTGCCGTTTTCCGTAGGACTCTCTTCTCTGACCTGAGTCTCCTTTGGAACTCTGCAGGTTCTAGATCGG
+
AAAABBBBFFFFGGGFGGGFGGGHGGFGC2BGGFGCEFGEEHCGHGGGGGGG5GGFGHHGGG0EGGGGGGGBGHHGGGGHGHHHHGGEGC/@GGGCGFBFGFFF?FGGDCCCFHHHHGHGHHHHGHHGGGGGHGHGGGHFHGFHHGFGGGGG?AFFGGGFEABFFFFFFFFFFBFFFFFFFFFFFFFFADFFFFFFFFAFFFFFFFFFFFFFFFFFFF.FFFFFFFFFF:9BFFFFFFFF;BFFF9BFFFF
@M05620:37:000000000-D9766:1:1101:23198:7599 1:N:0:59
ACCACACCTTCTACAATGAGCTGCGTGTGGCTCCCGAGGAGCACCCCGTGCTGCTGACCGAGGCCCCCCTGAACCCCAAGGCCAACCGCGAGAAGATGCGAGTGTCCCGCTACCTCTTCTGGTGGCCGCCTCCCTCCTTCCTGGCCTCCCGGAGCTGCGCCCTTTCTCACTGGTTCTCTCTTCTGCCGTTTTCCGTAGGACTCTCTTCTCTGACCTTAGCCTCCTTTGGAACTCGGCAGGTTCTAGATCGG
+
CCCDDDDDFFFFGGGGGGGGGGHHGGGGHGHHHGGGGGGGGHHHHGGGGGGGHHHHHHHGGGFGGGGGGGGHHHHGGGGHGHHHHGGGGGGGGGHHHH2/C@/?1??1//-<AG1GHDG1<1D/..<A@C.CH.:C.:0C/00/.;0.;:.--9;.CB-9;--::F:F00;0:0;BFB00;:000;:-.;/.;09B...;0BF0:::0000:0;/:00:0;BBE/B:FB000;:...-9-;0B:0B0BF?:
@M05620:37:000000000-D9766:1:1101:22281:7603 1:N:0:59
ACCACACCTTCTACAATGAGCTGCGTGTGGCTCCCGAGGAGCACCCCGTGCTGCTGACCGAGGCCCCCCTGAACCCCAAGGCCAACCGCGAGTAGCCCGCTACCTCTTCTGGTGGCCGCCTCCCTCCTTCCTGGCCTCCCGGCGCTGCGCCCTTTCTCACTGGTTCTCTCTTCTGCCGTTTTCCGTCGGCCTCTCTTCTCTGACCTGAGTCTCCTTTGGAACTCTGCAGGTTCTCGATCGGCAGAGCCCAC
+
BBBBBBBBFFFFGGGGGGGGGGHHGEGECFHHHGGGGGGGGHHHHGGGGGGGHHHHHHHGGGGGGGGGGGGHGHHGGGGHGHHHHGGGGG@D/<??F2>BDCG?F???GHHGHHGHHGGGGGHGHHGHHGHHHFHHHHHGGFGGGGAEDGGGGGGFFF/BFFFFFFFFFFFFFF9FFFFFFFFFDFFFF;ADFFFFFFFFFFBBBFFFFFFFFFFFFFFF/FFFFFE/BFAFFF/EFFA>A--99.BFAEF
@M05620:37:000000000-D9766:1:1101:17018:7604 1:N:0:59
ACCACACCTTCTACATGCGCCGCGTTTGGCTCCCGCGGCGCACCCCCTTCTGCCTACCGAGGCCCCCCCGAACCCCAAGGCCAACCGCGCGAAAATGCGAGTGGACCGCCCCCTCTTCTGTTGGCCGCCTCCCTCCTTCCTGGCCTCCCGGCGCTGCGCCCTTTCTCCCTGGTTCTCTCTTCTGCCGTTTTCCGTAGGCCTCTCTTCTCTGCCCTGAGTCTCCTTTGGAACTCTGCAGGTTCTAGTTCGGA
+
AAAAAAAAFFFFGFGFG1A10A0AA0A/FC1BFFGAAE/>/>EGGG/>BFBGB1BBBG@AEEEGGGGG/<>BCGGG/C?F?FGHGG?@@<<<A;:0;G.CC-CEB9/A@--:;9AFFFF/;F/;/B@@@-;AE-9BBBBFF//FFFFFF-@@-@@@F@@F@?FFF/99BFB?/9/9BF/BFFFFB/9ABFAFBBFA9-/999FB/BFFFF///AFF--99///9/BBB//99///9/9--9/;9;//9--9
@M05620:37:000000000-D9766:1:1101:8852:7618 1:N:0:59
ACCACACCTTCTACAATGAGCTGCGTGTGGCTCCCGAGGAGCACCCCGTGCTGCTGACCGAGGCCCCCCTGAACCCCAAGGCCAACCGCGCGTGGCCCGCTACCTCTTCTGGTGGCCGCCTCCCTCCTTCCTGGCCTCCCGGCGCTGCGCCCTTTCTCACTGGTTCTCTCTTCTGCCGTTTTCCGTCGGCCTCTCTTCTCTGACCTGAGTCTCCTTTGGACCTCTGCAGGTTCTCGATCGGAAGAGCACAC
+
BBABBAA>BFFFFGGGGG5FGGHHGFGAEEHHHFGGEEF?EHGHHGG0BEGGHHHHHHHEFFGGGGGGGEFHHHHGGGGHGHHHHGGGGG/B//>>F/>CGCFCF1>FGHFFGHGHHCGGFGHGHH.CG0CGHFHHHGHGFAFGAD-DGGFFFFFFF99;BFFFFFFFFFFFFF/BFFFFFFFEDF.;D-ADFFFFFFFFFFBFFBFFFFFFFFFFFBFF/FB/:/F/BF.9FF/AF/A;D..;FF./;9A
@M05620:37:000000000-D9766:1:1101:14222:7654 1:N:0:59
ACCACACCTTCTACAATGAGCTGCGTGTGGCTCCCGAGGAGCACCCCGTGCTGCTGACCGAGGCCCCCCTGAACCCCAAGGCCAACCGCGAGAAGATGAGAGTGGCCCGCTACCTCTTCTGGTGGCCGCCTCCCTCCTTCCTGGCCTCCCGGCGCTGCGCCCTTTCTCACTGGTTCTCTCTTCTGCCGTTTTCCGTAGGACTCTCTTCTCTGCCCTGCGTCTCCTTTGGAACTCTGCAGGTTCTAGCTCGG
+
CCDDDDCCFFFFGGGGGGGGGGHHGEGEGGHHHGGGGGGGGHHHHGGGGGGGHHHHHHHGGGGGGGGGGGGHHHHGGGGHGHHHGGGGGGDGGGHHHHHGHHHHGGGHGGG-AHHHHHHH1<FGEHHFGGEGHGHHGHHHHHHHHHGGGGGG-CGGGGFFFFFFFFFFFFFFFFFFFFFFFHHHHHFFDFFFFFFFFFFFFFFFFFFFFFHH0BEFFABFFFFFFFFFFFFFFFFFFFBBBFFFFF0BFFD
@M05620:37:000000000-D9766:1:1101:13474:7668 1:N:0:59
ACCACACCTTCCTACACTGAGCTGCGTGTGGCTCCCGAGGAGCACCCCGTGCTGCTGACCGAGGCCCCCCTGAACCCCAAGGCCACCCGCGAGTGGCCCGCTACCTCTTCTGGTGGCCGCCTCCCTCCTTCCTGGCCTCCCGGAGCTGCGCCCTTTCTCACTGGTTCTCTCTTCTGCCGTTTTCCGTCGGACTCTCTTCTCTGACCTGAGTCTCCTTTGGACCTCTGCAGGTTCTAGATCGGAAGAGCACA
+
AAAAAAAAFFFFABBG1AGG1BFHBEEFAB0BBFGGE/EA/BFHHHGG/BFEFFBFG1BGGGGGGGGGGGGGGHHHGGG?FFHHH/GGG@CGG/?FFFGCGGCGFFHHHHHHHHHGHH-@CGGHGHHGHHHHFHHHHHHHGBA-@AGGGGGGGGGGGGGFGFFFFFFFFFFFFFFFFF@FFFFFFFF-@@-@@FFFFFFFFFFFFFFFFFFFFFFFFFFFF/BFFFFFFFFFBFFFFFFFFFFFFFFF/A-
@M05620:37:000000000-D9766:1:1101:17326:7682 1:N:0:59
ACCACACCTTCTACAATGAGCTGCGTGTGGCTCCCGAGGAGCACCCCGTGCTGCTGACCGAGGCCCCCCTGAACCCCAAGGCCAACCGCGAGTTGCCCGCTACCTCTTCTGGTGGCCGCCTCCCTCCTTCCTGGCCTCCCGGCGCTGCGCCCTTTCTCCCTGGTTCTCTCTTCTTCCGTTTTCCGTCGGCCTCTCTTCTCTGACCTGAGTCTCATTTGGACCTCTGCAGGTTCTCGATCGGCAGAGCACAC
+
BCCDDDCDFFFFGGGGGGGGGGHHGGGFHGHHHGGGGGGGGHHHHGGGGGGGHHHHHHHGGGGGGGGGGGGHHHHGGGGHGHHHHGGGGGGG</???2?<CDGHHHHHH1DGHFFHHGGC.EHGHHEFDHHFG/GCFHEG.ADGCF?G-<EGGGGGFFBFFFFFFFFFFFFFFF1BFDBFFFFFFFFFADFF.BFFFFFFFFFFFBFFFFFFF1BFFFFF0FFBF001<B<FFB1<0BF-.-9-<AFB./<
@M05620:37:000000000-D9766:1:1101:9074:7745 1:N:0:59
ACCACACCTTCTACAATGAGCTGCGTGTGGCTCCCGAGGAGCACCCCGTGCTGCTGACCGAGGCCCCCCTGAACCCCAAGGCCAACCGCGAGAAGATGAGCGTGGCCCGCTCCCTCTTCTTGTGGCCGCCTCCCTCCTTCCTGGCCTCCCGGCGCTGCGCCCTTTCTCCCTGTTTCTCTCTTCTGCCGTTTTCCGTAGGCCTCTCTTCTCTGCCCTGCGTCTCCTTTGGAACTCTGCAGGTTCTAGATCGG
+
ABAABBABFFFFGFFGGGFGGGHHGEFA4EGHHFAE?EEEDGFGFGGGEFFGEHFHHHGFGC?EFGGGGGGCCGHGGGGHGHHHHGGGGG<CGGHBGGHF2DDGG>FGG-A-CFHHHHHG00DGDG<CC@CEHGHHGHHHGGF/.;CFFGGDAGGGFDFFDDFFFFFF/:BB/;FFFFFFFFFFFFFFFFFFFFFFFDDFFFFF9FFFFFF:/;;BA;;ADF99;FFFF//9F9BFF/;;.BFFFF/;FF.
@M05620:37:000000000-D9766:1:1101:14477:7748 1:N:0:59
GAGGCTGCTTTGGAAGAAACTCATAGATTACTGCAACAGTTCCCCCTGGACCTGGAAAAGTTTCTTGCCTGGCTTACAGAAGCTGAAACAACTGCCACTGCTCCCCGGAAAAAACTGCTCCTAGACTACTCCAAGGGAGTAAAGGTGCTGATGAAACAATGGCAAGGAAGTCAGGCATTTCTGCAGCAGTATTGTTGTGGAACCAGTTGAACACTCATCAGTATTTCTACTAGCTCCTGACCAGCCAGGGA
+
>>AAAAFAFFDFGGGGFFGGFGFHHHHHGHHHHHGFAEG1DGHFHGGGEFHFGFHHG1CBFGGH2H1GHHHHHHGFHFHGHHHHFFHHHFHHHG@011F11111/////>/00>/11<B111BF<111B111111F/</<<1@211@1@G>112@F10/11100?//000111100.111>1<11//..<0000=0</..00/...:00<;00/://0;C0000;00;0;C00/00///;//;.......9
@M05620:37:000000000-D9766:1:1101:21078:7756 1:N:0:59
ACCACACCTTCTACAATGAGCTGCGTGTGGCTCCCGAGGAGCACCCCGTGCTGCTGACCGAGGCCCCCCTGAACCCCAAGGCCAACCGCGAGAAGATGAGAGTGGCCCGCTACCTCTTCTGGTGGCCGCCTCCCTCCTTCCTGGCCTCCCGGCGCTGCGCCCTTTCTCACTGGTTCTCTCTTCTGCCGTTTTCCGTAGGACTCTCTTCTCTGACCTGCGTCTCCTTTGGAACTCTGCAGGTTCTAGCTCGG
+
CCCCDDDDFFFFGGGGGGGGGGHHGEGEEEHHHGGGGGGGGHHHHGGGGGGGHHHHHHHGGGGGGGGGGGGHHHHGGGGHGHHHHGGGGGBGGGHHHHHHHHHHA/CGCGG->GDHHHHHEFGHEFHCDCDGGGFHDHHFFCCCGHFGGGD?9BDCADCFFFFFFFFFFFFFEFFFFFFFFHFFFBFFADFFFFAFFFDFFFFFFFFFFFHB0BFFF.;ADFFFFBFFF0BFFFFBB:BF.;FFF0:FFFA
@M05620:37:000000000-D9766:1:1101:14549:7766 1:N:0:59
GAGGCTGCTTTGGAAGAAACTCATAGATTACTGCAACAGTTCCCCCTGGACCTGGAAAAGTTTCTTGCCTGGCTTACAGAAGCTGAAACAACTGCCAATGCTACCCGTAAGGAAAGGCTCCTAGAAGACTCCAAGGGAGTAAAAGAGCTGATGAAACAATGGCAAGTAAGTCAGGCATTTCCGCTTTAGCACTCTTGTGGATCCACTTGAACAATTCTCAGCATTTGTACTTGTAACTGACAAGCCAGGGA
+
AAABAAFCFFFFGFFFFGFGGGHHHGHHHGGHGHCFFHHHHFGHHGEFFFGHHHGCBEGHBFHGHHGBBGHHHHHEBFGHHHHGHEBGFGEHHHHHGHHHFB4DGH??>E?BFGH0BFCGFHHHGHFGGHHHGFB?EFFEGFHH?FG2BFFGFHFD<GH@D<@F@<?FGHFGFGFGC<GFGB.DDDEGF11>>CGGFHF.0CCGH/=GFFG0CG;0000CC/;0CFHHHFFBFFC00;CFBFG:AEFCEG.
@M05620:37:000000000-D9766:1:1101:13355:7766 1:N:0:59
ACCACACCTTCTACAATGAGCTGCGTGTGGCTCCCGAGGAGCACCCCGTGCTGCTGACCGAGGCCCCCCTGAACCCCAAGGCCAACCGCGAGCAGCCCGCTACCTCTTCTGGTGGCCGCCTCCCTCCTTCCTGGCCTCCCGGCGCTGCGCCCTTTCTCCCTGGTTCTCTCTTCTGCCGTTTTCCGTCGGCCTCTCTTCTCTGACCTGAGTCTCCTTTGGAACTCTGCAGGTTCTTGATCGGCAGAGCCCAC
+
CCCDDDDCFFFFGGGGGGGGGGHHGGGBEFHHHGGGDGFGGHGHHGGGGGGGGHHHHHHGGGGGGGGGGGGHHHHGGGGHGHHHHGGGGGDG//??///<<@D?F1?FGHFHHFDHHCGGGGEGHHGHHFFHGCHHHHHG?@-9DG-C@?DDAFFFFF0<BFEFFFFFFFFFFF0BFFFFFFFFFB.---BDFFFFFFFFFF0BBFFBBFFFFFFFFFFF0BFBFFF0BF<B:F0BB:0.A<@DAE:.<BF
@M05620:37:000000000-D9766:1:1101:21032:7792 1:N:0:59
ACCACACCTTCTACAATGAGCTGCGTGTGGCTCCCGAGGAGCACCCCGTGCTGCTGACCGAGGCCCCCCTGAACCCCAAGGCCAACCGCGAGAAGATGAGAGTGGCCCGCTCCCTCTTCTGGTGGCCGCCTCCCTCCTTCCTGGCCTCCCGGCGCTGCGCCCTTTCTCACTGGTTCTCTCTTCTGCCGTTTTCCGTAGGACTCTCTTCTCTGACCTGCGTCTCCTTTGGAACTCTGCAGGTTCTAGCTCGG
+
CCCDDDDDFFFFGGGGGGGGGGHHGGGEDGHHHGGGGGGGGHHHHGGGGGGGHHGHHHHGGGGGGGGGGGGHHHHGGGGHGHHHEFGGGGGGGGHHGHHHFHHHGGGHGGG?EGHHHHHHDHHHEHHGGGGGHGHHGHHHHHHHHGGGGGGGGGGGGGFFFFFFFFFFFFFFFFFFFFHFFFHFFFFFFFFFFFFFFFFBFFFFFFFFHFHF0BFFF?DDFFFFFFFFFFFFFFFFFFFF;FFFFFBFFFA
@M05620:37:000000000-D9766:1:1101:20655:7808 1:N:0:59
ACCACACCTTCTACAATGAGCTGCGTGTGGCTCCCGAGGAGCACCCCGTGCTGCTGACCGAGGCCCCCCTGAACCCCAAGGCCAACCGCGAGAAGATGCCCAGGTGAGTGGCCCGCTCCCTCTTCTGGTGGCCGCCTCCCTCCTTCCTGGCCTCCCGGCGCTGCGCCCTTTCTCACTGGTTCTCTCTTCTGCCGTTTTCCGTAGGACTCTCTTCTCTGACCTGAGTCTCCTTTGGAACTCTGCAGGTTCTA
+
BBBBCCCCFFFFGGGGGGGGGGHHGAEFDDFFHGGGGGGGGHHHHGGGFEGAGHHHHHHGGGGGGGGGGGGHHHHGGGGHGHHHHGGGGGGGGGHHEGGHH2<<FFGH<1/<FG@F-->FBGBGG00DDG?FH-DGDDHG/:E:BFGFEGEFBCFG?B--9-;?-DDF-FFBFB/B/:B9F/BF9BFFFFFBF>:AFF/BABFA.//BB:;9F/9B//9FFB/;BB:BFF/;F/;/BFF/////FFABBF/
@M05620:37:000000000-D9766:1:1101:16853:7815 1:N:0:59
GAGGCTGCTTTGGAAGAAACTGATAAATTAGTGACACAAGATCGGACGACCATATATCCGTACTCTAGTTGGCTGGGAGAAGCTAGTACCACTTCCCCTGCTACAAGTAAGGACCGGCTCCTAGCCGACTCCCCGGGCGTCCCCGCGCTGCTGACCCCCTGGCCAGTCAGTCCGGCATTTCCGCTTTCGCCCTCTTGTGGATCCAATTGAACCCTTCTCAGCCTTTGTACTTGTCACTGACCAGCCCGGGA
+
AAAAAAFAFFFFGGGGGGGGG1B3D3DD3B1DDFGHHG0F01B000/A/AAE11AD2DBEB0//DD112D1B1B///BBBG0GG111B21BBBBFFGHHGHGFB1>B>FFH110//<EGGGHHHFHGGGGGHC/BCGG-CCGGHGGCCGGGHHHHHBE-AEGGGGGFGGGGGE.-;AAGGGGGGFFF/AB-A@FFFFFFFFFFFFFBFF//;-;FFFFFFFF9FFFFFFFFFFFEFFFB/B/BFFAA@@?;
@M05620:37:000000000-D9766:1:1101:4130:7824 1:N:0:59
GAGGCTGCTTTGGAAGAAACTCATAGATTACTGCAACAGTTCCCCCTGGACCTGGAAAAGTTTCTTGCCTGGCTTACAGAAGCTGAAACAACTGCCAATGTTCTACTGGATGCTAGGCGCATAGAAAAGCTCCTAGGAGACTCCGAGCGAGTGAAAGAGCGGACATTACAATTTCAAGTTATGCCGTCGCTGTCGCGTGCATCCTCTTGCTCATCCAATAGAACAAGTATTTGCAATTGCACATGTAACGA
+
A>ABBBFBFFFFGGGGFGGGGGGHGHEGFHHHHG4GEGGFGHHHHGGGHHHFFFFFGF2BBHGHHHHHHHHHHGF3GHHHHHHHH3@FFHHHFHHGFFGC@4BB4F4333@F2B4B1B/E///B4B42B0?33B3B3B3//3B2///>///</2>22?0</<<--1<=1111=111<==00=0=<-<A--:.:G..-;-..00;00;FG0000;;00009;0C99//;000/;9B/;9B/9F///;9//9;
@M05620:37:000000000-D9766:1:1101:9817:7827 1:N:0:59
ACCACACCTTCTACAATGAGCTGCGTGTGGCTCCCGAGGAGCACCCCGTGCTGCTGACCGAGGCCCCCCTGAACCCCAAGGCCAACCGCGCGAAGATGCCCAGGTGAGTGGCCCGCTACCTCTTCTGGTGGCCGCCTCCCTCCTTCCTGGCCTCCCGGCGCTGCGCCCTTTCTCACTGGTTCTCTCTTCTGCCGTTTTCCGTAGGACTCTCTTCTCTGACCTGAGTCTCCTTTGGAACTCTGCAGGTTCTA
+
BBBBBCC>CFCFGGGGGG5BGGHHGEGB4BGBFBBE2EAEDGDGHGG0AEEFFHHHGHHA>ECEGGGGGGGHFHHGGGGHGHHHHGGGGG/>CGGCGHHHGHHFHHHGHHGGHHGGGCFHHHHHHHHHHGGHHGGGGGHGGGGGGGGGFFGGGGGGGG:AFFFFFFFFFFFFFFFFFFFFFFFFFFFF;BFFFFFFFFFFFFFDFEFFFFFFFFFBBF0FFFF/;FF0:BFFFFFFFFFFFFFFFFFFFFB
@M05620:37:000000000-D9766:1:1101:7644:7842 1:N:0:59
ACCACACCTTCTACAATGAGCTGCGTGTGGCTCCCGAGGAGCACCCCGTGCTGCTGACCGAGGCCCCCCTGAACCCCAAGGCCAACCGCGAGAAGATGCCCAGGTGAGTGGCCCGCTACCTCTTCTGGTGGCCGCCTCCCTCCTTCCTGGCCTCCCGGCGCTGCGCCCTTTCTCACTGGTTCTCTCTTCTGCCGTTTTCCGTAGGACTCTCTTCTCTGACCTGAGTCTCCTTTGGAACTCTGCAGGTTCTA
+
CCCCCCCCFFFFGGGGGGGGGGHHGGGFHGHHHGGGGGGGGHHHHGGGGGGGGHHHHHHGGGGGGGGGGGGHHHHGGGGHGHHHHGGGGGGGGGHHHHHHHHAFGHH0?GGGHH?DGGGHHHHHHDGHGHGHHGGGGGHGHHGHHGGGGGGGGGGGGC--=-@FFFFFFFFFFFFFFFFFFFFFFFFFFFFFFFFFFFFFFFF?DFFFFFFFFF0;FFFFFFE//;B;BFFFFFFEFFFFFFFFFFFFFFB
@M05620:37:000000000-D9766:1:1101:20882:7843 1:N:0:59
ACCACACCTTCTACAATGAGCTGCGTGTGGCTCCCGAGGAGCACCCCGTGCTGCTGACCGAGGCCCCCCTGAACCCCAAGGCCAACCGCGAGAAGATGCCCAGGTGAGTGGCCCGCTACCTCTTCTGGTGGCCGCCTCCCTCCTTCCTGGCCTCCCGGCGCTGCGCCCTTTCTCACTGGTTCTCTCTTCTGCCGTTTTCCGTAGGACTCTCTTCTCTGACCTGAGTCTCCTTTGGAACTCTGCAGGTTCTA
+
AAA@AAAAFFFFGGGGDGGBG1F1FEFGFEFGFGGGGGGEGHCGHGGGEGGGGHGGHHHGGGGGGCGGGGGFGCHGGGGHAEHHHGGGGGGC?C?GGHGHHHHGHHGGHHFGHHGGGCGHHHHHHHHHHHGHHGGGGGHGHHGHHGGGGGGGGGGGG@-;A@@F?@F@?FFFFFFFFFFFFFFFFFFFFFFFF@FBFFFFFF?B?FFFFFFFFFFFFFFFFFFFFFFFFFFFFFFFFFFFFFFEFFFFFFF
@M05620:37:000000000-D9766:1:1101:22231:7845 1:N:0:59
ACCACACCTTCTACAATGAGCTGCGTGTGGCTCCCGAGGAGCACCCCGTGCTGCTGACCGAGGCCCCCCTGAACCCCAAGGCCAACCGCGAGAAGATGAGAGTGGCCCGCTCCCTCTTCTGGTGGCCGCCTCCCTCCTTCCTGGCCTCCCGGCGCTGCGCCCTTTCTCACTGGTTCTCTCTTCTGCCGTTTTCCGTAGGCCTCTCTTCTCTGCCCTGCGTCTCCTTTGGAACTCTGCAGGTTCTAGCTCGG
+
BBAABBBBFFFFGGGGFGGGGGHHGFFEHEHHFGGGGGGGGHHHHGGGEFGGHHHHHHHGGGGGGGGGGGGHHHHGGGGHGHHHHGGFGGGGGGGGHHHH2FGHG??GDCGFGGHHHHHHB1DGGHHGFGEGHGHHGHHHHGHGHGGGGGGGGGGGGGAFFFFFFFFFFFFFEFFFFFFFFFFFFFFFDFFFFFFFFFF/BFFFFFFFFFFB/BEFFA-9DFFFFFFFFFFFFFFFFFBAAFFFFFBFFFF
@M05620:37:000000000-D9766:1:1101:10988:7848 1:N:0:59
GAGGCTGCTTTGGAAGAAACTGATAAGCCAGGGAGACAAGATCGGAAGAACACACCTATGGACTGGAGTCACCTTAAGTAATTTCGTATACCTTCTACTGTTTAAAAAAAAAAAAAAGAAAAGAAAAAAACAAAAAAAGTAAAACAGAATAAAGAATCAAAAAAGTTAGACAAGGGTTATAAAAGAACAAAATAAGAACTTATCACTAGTATGAAAAATGAACCAAAAGTTACCACTTGAAACACAACAGC
+
>3>A>>CACBB4F45BGGCGGBBADDBB4BBBBB2AAGFFBG5AB22A23ABA1A1B35B3AAB113BB355ABB55D55DF5D5BBGF34B4BFB4BBF4BB44B@3>>/<//</<//022=?00??@C...00.--.000000.//;000000.00:;:0.-.0000000/......000;00..///..000000/090000;B0000000000;.;009...../00000000000000/..9.:/9
@M05620:37:000000000-D9766:1:1101:17864:7852 1:N:0:59
ACCACACCTTCTACAATGAGCTGCGTGTGGCTCCCGAGGAGCACCCCGTGCTGCTGACCGAGGCCCCCCTGAACCCCAAGGCCAACCGCGAGAAGATCAGCTGGCCGCGTCCCCCCTTCCTGCTCCCGCTGCCCTCCTCCCTCTCTCACTGCCTCCCGCCCCTGCCCCCTTCCGTACTACTTCTTTCTTTTACCGTTTTCCCCTGTTCTATTTTCTATGCCCTACATCGCATTAGGACATCTCTGGATTCT
+
CCCCCCCCFFFFGGGGGGGGGGHHGGGFHGHHHGGGGGGGGHHHHGGGGGGGHHHHHHHGGGGGGGGGGGGHHHHGGGGHGHHHHGGGGGG@C/22?222=22?/0>>-<-<><A?-CFG000000..---;:C09CBFFFF///0900090/0=...-;-;A.....-9A//.0...00;00000:000:0;B.:./:B00/:.:0000000000:0;00:B/.0:0.9...00000/00:900000009
@M05620:37:000000000-D9766:1:1101:12265:7854 1:N:0:59
ACCACACCTTCTACAATGAGCTGCGTGTGGCTCCCGAGGAGCACCCCGTGCTGCTGACCGAGGCCCCCCTGAACCCCAAGGCCAACCGCGAGAAGATGCCCAGGTGAGTGGCCCGCTACCTCTTCTGGTGGCCGCCTCCCTCCTTCCTGGCCTCCCGGAGCTGCGCCCTTTCTCACTGGTTCTCTCTTCTGCCGTTTTCCGTAGGACTCTCTTCTCTTACCTGAGTCTCCTTTGGAACTCTGCAGGTTCTA
+
BBBBBBBBFFFFGGGGGGFFGFHHGEEACEHHHGGEDGGGGHHHHGGGGFGGGHGHHHHGGGGGGFGGGGGHHHHGGGGHGHHHHGGGGGDFGGHGFHBGH2/F<11?<?FFHHGCG-@GGDDG0D0DD/CAG?@DD:GGF:ECHBGF0;AFF.EG.D-99C//-:DF@FFFBB/FB/B9FBBBF99F/99/BB9AFFBF?99.D/B/BB99B9B9B//9B9/9:99/;F/FF/B/B///9///;F.;99/
@M05620:37:000000000-D9766:1:1101:21090:7870 1:N:0:59
ACCACACCTTCTACAATGAGCTGCGTGTGGCTCCCGAGGAGCACCCCGTGCTGCTGACCGAGGCCCCCCTGAACCCCAAGGCCAACCGCGAGAAGATGAGAGTGGCCCGCTCCCTCTTCTGGTGGCCGCCTCCCTCCTTCCTGGCCTCCCGGCGCTGCGCCCTTTCTCCCTGGTTCTCTCTTCTGCCGTTTTCCGTAGGACTCTCTTCTCTGCCCTGCGTCTCCTTTGGCACTCTGCAGGTTCTAGATCGG
+
AAAAA?ABFFFBDG5A5FGGGGHGCEABA2FGHDG?EF2AEGHHHGGGEAEGGGFGFGHEEG?@FGGGGGGHHHHFGEGH/FHG/FEGG/@DGGHGFGGE2F?2/?FG/?D-AFFHHHFGB<0/<CG-CGFGGGHHGHFFHB0:C;FFEEBA--B-;E-@A-;BFFFF/BFBE9BFFFFFFFFFFFFFDF/ABFAB.;9BFFFF9/;FFF/B/:.BF.-9@DF9FFB/B//BF/BB///;.;BFF//9/AA
@M05620:37:000000000-D9766:1:1101:21073:7879 1:N:0:59
ACCACACCTTCTACAATGAGCTGCGTGTGGCTCCCGAGGAGCACCCCGTGCTGCTGACCGAGGCCCCCCTGAACCCCAAGGCCAACCGCGAGAAGATGAGAGTGGCCCGCTCCCTCTTCTGGTGGCCGCCTCCCTCCTTCCTGGCCTCCCGGCGCTGCGCCCTTTCTCACTGGTTCTCTCTTCTGCCGTTTTCCGTAGGACTCTCTTCTCTGACCTGCGTCTCCTTTGGAACTCTGCAGGTTCTAGCTCGG
+
DDDDDDDDFFFFGGGGGGGGGGHHGFGECEHHHGGGGGGGGHHHHGGGGGGGHHHHHHHGGGGGGGGGGGGHHHHGGGGHGHHHHGGGGGGGGGHHHHHHHHHHGGGHGGG-CGHHHHHH1DGGCHHGGGGGHGHHGHHHHHHHHGGGGGGGGGGGCGFFFFFFFFFFFFFFFFFFFHHFFHFFFFFFFFFFFFFFFFFFFFFFFFFFFFHF0FFFFFDFFFFFFFFFFBFFFFFFFBFFBFFFFFBFFFC
@M05620:37:000000000-D9766:1:1101:9651:7881 1:N:0:59
ACCACACCTTCTACAATGAGCTGCGTGTGGCTCCCGAGGAGCACCCCGTGCTGCTGACCGAGGCCCCCCTGAACCCCAAGGCCAACCGCGAGAAGATGAGCGTGGTCCGCTCCCTCTTCTTTTGGCCGCCTCCCTCCTTCCTGGTCTCCCGGCGCTGGGCCCTTTCTCCCTGGTTCTCTCTTCTGCCGTTTTCCGTAGGCCTCTTTTCTCTTTCATGCGTCTTCTTTGGAACTCTGCATGTTCTAGTTCGG
+
AAAAAAA1BFFFGGGGGG1BF1BCEFFBFAGFCAFE0EEEGHHHHGGAEEEEHHGHHHH/EEEGEG@EGGGHHHGGGGGEGHHGHGGGGG/BCCHCBFG11>/?C/1?<<<->FGFHHH10000<<0<<-;:CECG?G0CCC;B990=0/;9@---A-9;9;;BFBFFBBB/9:;F/BB/BF9F//B@ABFFFBAB---/BB-;/;BF/9B////;9;:;9--//9;/////;/;;BB/B/9//;9/;/A-
@M05620:37:000000000-D9766:1:1101:27212:7898 1:N:0:59
GCGGCTGCTTTTGAATCAACTCATAGATTCCTGCCCCAGTTCCCCCTGGCCCTGGAAACGTTTCTTGCCTGGCTTACAGAAGCTGAAACCACTGCCCATGCTACCCGTACGGCAAGGCTCCTAGCCGACTCCACGGGAGTCCACGAGCTGATGACACCATGGCAAGTAAGTCAGGCATTTCAGCTTTCGCACTCTTGTGGATCCAATTGAACACTTCTCAGCCTTTGTACTTGTAACTGACAAGCCAGGGA
+
1>1>A>>>CFB@BAF3A1BFBBBD3DFGGDHHHHAAFAB1DFGHHGAB/0BBFB/BF10BBGGH2D1BGHHHHH>1BGGDFGH1B1BFGHHGHFGHH1BGHFDHFGG//?EGCE/?FHHAFGHFGFGCGCGHH0CGG/<EC11FG?C-.>1>FHG1FCHH0<./C.G0D0DGFEHHHHFHH0;FGHHGGG.A-CGGG9FGGGGGGGGGGGGGB/;0C0CFBFGGGGGGFFFFFF/BFFFFF/BFFF--ABA
@M05620:37:000000000-D9766:1:1101:13368:7906 1:N:0:59
ACCACACCTTCTACAATGAGCTGCGTGTGGCTCCCGAGGAGCACCCCGTGCTGCTGACCGAGGCCCCCCTGAACCCCAAGGCCAACCGCGAGAAGCCGGCTACCTTTTCTGGTGGCCGCCTCCCTCCTTCCTGGCCTCCCGGCGCTGCGCCCTTTCTCCCTGGTTCTCTCTTCTGCCGTTTTCCGTCGGCCTCTCTTCTCTGACCTGAGTCTCCTTTGGACCTCTGCCGGTTCTCGAACGGTAGAGCCCAC
+
CCCCCCCBFFFFGGGGGGAGGGHHGGGBCFHGHGGGDGEGFHHHHGGGEGGGGHGHHHHEEECGGGGGGGGHHHHGGGGHGHHHHGGGGG<D/??20//>//=??1??BGHH1<ACH@DGA<GAGH.CG0;CC/CGFCHG.-A--;-;9:AG?FFFB00BF9.BBFBFF0FFFF0;F-;AFFFFDFFC;DD?FB:FFFFFFF09/FF/99009:0B00BFBFF0BFB0@=-A.F;;F/:-9..9BF0.9::
@M05620:37:000000000-D9766:1:1101:26172:7910 1:N:0:59
ACCACACCTTCTACAATGAGCTGCGTGTGGCTCCCGAGGAGCACCCCGTGCTGCTGACCGAGGCCCCCCTGAACCCCAAGGCCAACCGCGAGTGGCCCGCTACCTCTTCTGGTGGCCGCCTCCCTCCTTCCTGGCCTCCCGGCGCTGCGCCCTTTCTCACTGGTTCTCTATTCTGCCGTTTTCCGTCGGCCTCTCTTCTCTGACCTGAGTCTCCTTTGGAACTCTGCAGGTTCTAGATCGGCAGAGCCCAC
+
1A>1AA>AFFCDDFGBDEG111B1AAAEG?GHAFFEAEE?CGHHHGCGE/ECFAF1GGHGGGCGCA>EGGGEHFEFGGGH/EHEAGC/B/BB<?<?0/><CCGGHFGHHFGHHHCHH?@C?EHGHHGHHHHHHHHHHFEECG?@A-9BA?EG?/FBFF/BFFFFFBB/B/9BFFBFF@BBFFFF?F-9@-;BFFFFFFF/FBFFFBFBFFFFBFB/9;FF/BBF/;F/BA;/:BBFFFFEB?@?FFF?EEF
@M05620:37:000000000-D9766:1:1101:6806:7924 1:N:0:59
ACCACACCTTCTACAATGAGCTGCGTGTGGCTCCCGAGGAGCACCCCGTGCTGCTGACCGAGGCCCCCCTGAACCCCAAGGCCAACCGCGAGAAGATGCCCAGGTGAGTGGCCCGCCACCCCTTCCTGTGGCCGCCTTCCTTCCTTCCGGCCTTCCCGGGCCGCCCCCCTTTCCCACGGTTTTTCTCTTCGCCGTTTTCCGTAGGACCTCTCTTTTTGACCTGGGTCCTCTTTGGAACTCCGCCGGTTCTT
+
AAAAAAAAFFFFGGGGFGA1F1BFFEGBEAGFFFFEEGGGGHHHHGGEEGGGHGGHHHHEEGGGGGGGGGGHHHHGGGGH/FHHGGG?CG@CCGHFFG1GH1/F?1101?F/?G----<>.-.<//0==0<.<--;..;G00=/;0C/.;-;./=C/;--------;@-;F/////--;-;---///;//--;--;BE/;-9--;//--///;////--/;/999/--/;/;F/F/9////----;9B-//
@M05620:37:000000000-D9766:1:1101:15772:7926 1:N:0:59
ACCACACCTTCTACAATGAGCTGCGTGTGGCTCCCGAGGAGCACCCCGTGCTGCTGACCGAGGCCCCCCTGAACCCCAAGGCCAACCGCGAGTCGCCCGCTACCTCTTCTGGTGGCCGCCTCCCTCCTTCCTGGCCTCCCGGCGCTGCGCCCTTTCTCACTGGTTCTCTCTTCTGCCGTTTTCCGTCGGCCTCTCTTCTCTGACCTGAGTCTCCTTTGCTCTGCAGGTTCTAGATCGGAAGAGCACCCGTC
+
BCACCBCCFFFFGGGGGGGCGGHHGFGEDGHHHGGGGGGGGHHHHGGGDGGGHHGHHHHGGCEGGGGGGGGEHHHGGGGHGHHHHGGGGGGG>2/>A/<DGCGHHFGGHHHHGHGHHCGGGGHGHHGHHHHHHHHHHHHGGG-ADGAGGGGGFFFFFF/BFFFFFFFFFFFFFF/FFFFFFFFFFF.:B-;DFFFFFFFFFFFFFFFFFFFFFFFFFFFFFFFFFFF.:FFFFFFFFFF.A.;FFF.;CF.
@M05620:37:000000000-D9766:1:1101:23326:7940 1:N:0:59
GAGGCTGCTTTGGAAGAAACTCATAGATTACTGCAACAGTTCCCCCTGGACCTGGAAAAGTTTCTTGCCTGGCTTACAGAAGCTGAAACCACTGCCAATGCTACCCGTAAGGAAAGGCTCCTAGAAGACTCCAAGGGAGTAAAAGAGCTGATGAAACAATGGCAAGTAAGTCAGGCATTTCCGCTTTAGCACTCTTGTGGATCCAATTGAACAATTCTCAGCATTTGTACTTGTAACTGACAAGCCAGGGA
+
AAAAAABAFFBD1ABGG11BFGBGDBGGHAGDGBFFFBGGGGFHHGGGFFHHHHFGFGHHHGHHGHHGHHFHHHHEGHGHHHGGHBBGB0?FGHHGH1GH1BBFHHEEEE0BBGHB>FGGGHHHHHFGGFHHHHEFEFFEGGHHFFHBF<FGHHHFFHEF<C@GHE<GHH@FFHGGHGHHHHCFGEGHHF1>CGGGH=CAHBGHHHHHHHHFHH;0CGFHHHC:GFH0;;G0BCF;CCFGGGGFEF/9CA.
@M05620:37:000000000-D9766:1:1101:17210:7958 1:N:0:59
ACCACACCTTCTACAATGAGCTGCGTGTGGCTCCCGAGGAGCACCCCGTGCTGCTGACCGAGGCCCCCCTGAACCCCAAGGCCAACCGCGAGAAGATGCCCAGGTGAGTGGCCCGCTACCTCTTCTGGTGGCCGCCTCCCTCCTTCCTGGCCTCCCGGCGCTGCGCCCTTTCTCACTGGTTCTCTCTTCTGCCGTTTTCCGTAGGACTCTCTTCTCTGACCTGAGTCTCCTTTGGAACTCTGCAGGTTCTA
+
CCCCCCCCFFFFGGGGFGGGGGHHGGGEHGHHHGGGGGGGGHHHHGGGGGGGHHHGHHHGGGGGGGGGGGGHHHHGGGGHGHHHHGGGGGCGGGHHHHGFHHHGHHHHHDEGHACFGFGHHHBHGHHFGFAGHCGGGGHGHHGHHGGGFBFGGGAEA?--;B-D;;DFFFFFFEBFFFB:FFFFFFFBFEFFFCA9BFFFDF.9.;BFFBFFFFBBFFFFFF/9/;BBFFBBFB/BBBFFFFF/BFAFFF:
@M05620:37:000000000-D9766:1:1101:16578:7977 1:N:0:59
ACCACACCTTCTACAATGAGCTGCGTGTGGCTCCCGAGGAGCACCCCGTGCTGCTGACCGAGGCCCCCCTGAACCCCAAGGCCAACCGCGAGAAGCTGCCCAGGTGAGTGGCCCGCTACCTCTTCTGGTGGCCGCCTCCCTCCTTCCTGGCCTCCCGGAGCTGCGCCCTTTCTCACTGGTTCTCTCTTCTGCCGTTTTCCGTAGGACTCTCTTCTCTGACCTGAGTCTCCTTTGGAACTCTGCAGGTTCTA
+
>AAAAABAFFFFGGGGGGGCGFFHGGGGAABGGGGG2AF22B2FGGGGFFFF5FHGGHHGEE0>FGGEGGGB3BGGGG/FFGGGEFGEFBF@//<2?2C<CF//F?10<F/FFH@C@-AGHHHH00=<=C.<G?@DDECEGGA/0CFFGGG?FFGGFGGGGGGG-;DFA/BBFFFFFFFFFFFB9BFFFFB9B;999EFFFF.9./;FBB/BBFFFF/FFBB9B.99BFFF//:/B/9BBFBF//AFBBB/
@M05620:37:000000000-D9766:1:1101:25491:7987 1:N:0:59
ACCACACCTTCTAAAATGCGCTGCGTGTGGCTCCCGAGGAGCACCCCGTGCTGCTGACCGAGGCCCCCCTGAACCCCAAGGCCAACCGCGAGAAGATGAGCGTGGCCCGCTCCCTCTTCTGGTGGCCGCCTCCCTCCTTCCTGGCCTCCCGGCGCTGCGCCCTTTCTCACTGGTTCTCTCTTCTGCCGTTTTCCGTAGGCCTCTCTTCTCTGACCTGCGTCTCCTTTGGAACTCTGCAGGTTCTAGCTCGG
+
1111>>1>BFF@E3FB3GE1E0E?EAE0B0GHCAAA/EE/EHHFFEECEAEGH1F1FGH@?EEGCE>EGGG0GFEAEGFG/<G//</<>B/>BCFFBGDG1/?EG/<FCC?-CEFFGHHG00<C?.::AAAACEHGGGEGGGGG9CBFE.;AA-@==-@=A->FFB9FFFBFFFFFFFFF/BFFFEF@FFFFFFFFF?A//BFFBFBFFFFF/;BBB-@B@F9B9/BBBF/FFBFFBFFA-BFFFF//9A@
@M05620:37:000000000-D9766:1:1101:6868:7990 1:N:0:59
GAGGCTGCTTTGGAAGAAACTCATAGATTACTGCAACAGTTCCCCCTGGACCTGGAAAAGTTTCTTGCCTGGCTTACAGAAGCTGAAACAACTGCCAATGCTCCCCGTAAGGAAAGGCTCCTAGAAGACTCCAAGGGAGTAAAAGAGCTGATGAAACAATGGCAAGTAAGTCAGGCATTTCCGCTTTAGCACTCTTGTGGATCCAATTGAACAATTCTCAGCATTTATACTTGTAACTGACAAGCCAGGGA
+
BBBBBBFBFFFFGGGGFGGGGGHHHHHHGHGHHHHHHHHGHHHGHGGGHGHHGGHFGHHGBHHHHHHGHHHHHHHHHGHHHHHHHHHHHHHHGHHHHHHHGG3FFA??>EFCDFG0?G3F?33F3E33B3BEGF3FA/?BG333?/B22<<D2>2@GHHH22@?GEG1FHF11?CFGC11>FE..>F1GGB0CHEH0=CAGFGHH0DFHBGCC/CG00;CBGFGH000<GCF9;C00;CCBBF.9EG..;9
@M05620:37:000000000-D9766:1:1101:10526:7994 1:N:0:59
ACCACACCTTCTACAATGAGCTGCGTGTGGCTCCCGAGGAGCACCCCGTGCTGCTGACCGAGGCCCCCCTGAACCCCAAGGCCAACCGCGAGGTGCCCGCTACCTCTTCTGGTGGCCGCCTCCCTCCTTCCTGGCCTCCCGGCGCTGCGCCCTTTCTCCCTGGTTCTCTCTTCTGCCGTTTTCCGTCGGCCTCTCTTCTCTGACCTGAGTCTCATTTGGAACTCTGCAGGTTCTAGATCGGCAGAGCCCAC
+
CCCCCCCCFFFFGGGGGGGGGGHHGGGEHFHHHGGGGGGGGHHHHGGGGGGGHHHHHHHGGGGGGGGGGGGHHHHGGGGHGHHHHGGGG?/>/?=?G???ADG?F??FHGHHHHAHHCGGGGHGGHCGC;CGHHH.GHHG.D@BGG?FFGG-AFFFFBFFFF.BFFFFFFFFFF0BFFFAFF0:DFA9DADFFFFFFFFFFFBFB9F/BFFF009;FFFF0FF:BFFFFFAFFFFFF;BE.-;@EFFAAEE
@M05620:37:000000000-D9766:1:1101:19174:8002 1:N:0:59
ACCACACCTTCTACAATGAGCTGCGTGTGGCTCCCGAGGAGCACCCCGTGCTGCTGACCGAGGCCCCCCTGAACCCCAAGGCCAACCGCGAGAAGATGAAAGCAGCCCACTCCCTCTTCATGTCGCCGCCTCCCCCCTTCCTGCCCTCCCGGCGCTGCGCACCTTCTCCCTGTCTCTCTCTTCTGCCGTTTTCCCGAGGTCTCTATTCTCTGCTCCGCGTATCTTTTGGTACTCTGGAAGTTCTCACTCGC
+
CCCCCCCCFFFFGGGGGGGGGGHHGGGGHGHHHGGGGGGCGHHHHGGGGFGGFGHHHHHGGGGGGGGGGGGHHHHGGGGHGHHHHGGGGGGGGGHHEFG22<22<?////??0?<FCD11><=<F<>--<<<.<..:-;CFB;/;:CFG.CGG---9;;@---;:F/F/;B///;FBFF/9B///B/-AF/:/;/99@-.B//B////9///;///.A---.;/://9-./;F/;9/;/;;//;//:/9.-
@M05620:37:000000000-D9766:1:1101:5022:8031 1:N:0:59
ACCACACCTTCTACAATGAGCTGCGTGTGGCTCCCGAGGAGCACCCCGTGCTGCTGACCGAGGCCCCCCTGAACCCCAAGGCCAACCGCGAGAAGATGACCCAGTGAGTGGCCCGCTCCCTCTTCTGGTGGCCTCCTCCCTCCTTCCTGGCCTCCCGGAGCTGCGCCCTTTCTCACTGGGTCTCTCTTCTGCCGTTTTCCGTAGGCCTCTCTTCTCTTACCTGAGGCTCCTTTTGAAATCTTCAGGTTCTA
+
AABBBAAAFFFFGGGFGGFGGGGHGGGGFGHHHFGF2EEA2GHHHGGEBFGG5GFHHHHG>>0EGGEEFGAGHHHGGAEHGHHHHGGGGGGGBDH2FG2FC2/<?<11<1<FGH--C-EGFB/DDD0<=/C.<0.<G:GEGHGGF0CC0;CHGFGG.;--:9/9-?EGAFFFE/FFFBF.;BFFB9;B;;//;9.;FFFF.9.9:/;:ABB/FB;;9/9;FB/9..;:;ABFF/:.////;////;9:///
@M05620:37:000000000-D9766:1:1101:5004:8040 1:N:0:59
ACCACACCTTCTACAATGAGCTGCGTGTGGCTCCCGAGGAGCACCCCGTGCTGCTGACCGAGGCCCCCCTGAACCCCAAGGCCAACCGCGAGAAGATGCCCAGGTGAGTGGCCCGCTACCTCTTCTGGTGGCCGCCTCCCTCCTTCCTGGCCTCCCGGGGCTGCGCCCTTTCTCACTGGTTCTCTCTTCTGCCGTTTTCCGTAGGACTCTCTTCTCTGACCTGAGTCTCCTTTGGAACTCTGCAGGTTCTA
+
ABBBBBBAFFFFGGGGGGGGGGHHGGGBAEHHHBFGDGGGGHHHHGGGGGGGHHBHHHHEEEGGGGGGGGGHGHHGGGGHGHHHHGGGGGBDGGHGHHHHHHGFHF??FHGGHHCDDGGFHHHHHHHE=<EFGCGGGGHGHHGHHGGGBFFGGGGGDB--:;:A@BFFFFFFFFFFBFFFFFFFFFFFB/BBFCDFFFFFF/ADDBFFFFFFFFFBBFBFFFFBFF//:BFFFFFEFFFEF/BFFFAFFF/
@M05620:37:000000000-D9766:1:1101:20130:8054 1:N:0:59
ACCACACCTTCTACAATGAGCTGCGTGTGGCTCCCGAGGAGCACCCCGTGCTGCTGACCGAGGCCCCCCTGAACCCCAAGGCCAACCGCGAGAAGATGAGAGTGGCCCGCTACCTCTTCTGGTGGCCGCCTCCCTCCTTCCTGGCCTCCCGGAGCTGCGCCCTTTCTCACTGGTTCTCTCTTCTGCCGTTTTCCGTAGGACTCTCTTCTCTGACCTGCGTCTCCTTTGGAACTCTGCAGGTTCTAGCTCGG
+
AAAAB?>AFFFDFGGD5EGFB5C4EEEGH?GHHGFEEAE2EHHHHGAEAAECEABGHGGGGGCGAE>EGGGHHHEEGGGGGHHCEFGGGCGGCFHBBDGGHHHHAEGHGGG-CHHHHHHHBHD/<GHGGGGGHGHHGFHHHHGBG:FGGGGG-BGFFGGGG@BFFFFEBFFFFFFFFFFFFFFFFFFBADFFFFFBFDFFFFFFFFFFFFFFFFFFF.BDBFFFFFFFFFFFFFFFFFFFAFFFFF/BFFB
@M05620:37:000000000-D9766:1:1101:24252:8072 1:N:0:59
ACCACACCTTCTACAATGAGCTGCGTGTGGCTCCCGAGGAGCACCCCGTGCTGCTGACCGAGGCCCCCCTGAACCCCAAGGCCAACCGCGAGTGGCCCGCTACCTCTTCTGGTGGCCGCCTCCCTCCTTCCTGGCCTCCCGGAGCTGCGCCCTTTCTCACTGGTTCTCTCTTCTGCCGTTTTCCGTAGGACTCTCTTCTCTGACCTGAGTCTCCTTTGGAACTCTGCAGGTTCTAGATCGGAAGAGCACAC
+
BBBBBABBFFFFGGGGGGGGGCHHGGGGHGHHHGGGGGGGGHHHHGGGEGGGHHHHHHHGGGCGGGGGGGGHHHHGGGGHGHHHGGGGGCDG<?FFHHFFGGGHHHHHHHHHHHGHHGGGGGHGHHGHHHHHHHHHHHHGGG-BGGGGGGGGGGGGGGFGGGGGFFFFFFFFFFFFFFFFFFFFFF.AFFFFFFFFFFFFFFFFFFFFFFFFFFFFFFFFFFFFFFFFFF;FFFEFFFFFF.;DFFF/AFF
@M05620:37:000000000-D9766:1:1101:16680:8087 1:N:0:59
ACCACACCTTCTACAATGAGCTGCGTGTTGCTCCCGCGGATCCCCCCGTGCTTCTGACCGAGTCCCCCCTGACCCCCAAGGCCAACCGCGAGAAGCTGAGAGTGGCCCGCTACCTCTTCTGGCGGCCGCCTCCCTCCTTCCTGGCCTCCCGGAGCTGCGCCCTTTCTCACTGGTTCTCTCTTCTGCCGTTTTCCGTAGGACTCTCTTCTCTGACCTGAGTCTCCTTTGGAACTCTGCAGGTTCTAGATCGG
+
>>>3A4AAFFFFFGG4FGGBG5FHGGGG4FFGAGGD2EE00A2BFGGGEEEF5FF3FGHG//1BFFHGGGG03BGFGG?CFGFF/FDBB<DB>/C1??FFG11<F>CGDD?-@HBG<DGB0D0<CCC:ABEEFGGGDFFGGGB/;;BFEFFBBBB?/B->AB?F/9:F//9/.;/9/9/B/BFFB/FBFA9AFFDFFAABFFE/FFFFFFFB/9FF./.;;BBF/FFB//;9BBF///99.;B////B/E.
@M05620:37:000000000-D9766:1:1101:18289:8096 1:N:0:59
ACCACACCTTCTACAATGAGCTGCGTGTGGCTCCCGAGGAGCACCCCGTGCTGCTGACCGAGGCCCCCCTGAACCCCAAGGCCAACCGCGAGAAGATGAGAGTGGCCCGCTACCTCTTCTGGTGGCCGCCTCCCTCCTTCCTGGCCTCCCGGCGCTGCGCCCTTTCTCACTGGTTCTCTCTTCTGCCGTTTTCCGTAGGACTCTCTTCTCTGACCTGCGTCTCCTTTGGAACTCTGCAGGTTCTAGCTCGG
+
BBBBBABBFFFFGGGGGGGGGGHHGEGB4EGHHGGGEGGFGHHHHGGGDGGGHHGHHHHGGGGGGGGGGGGHHHHGGGGHGHHHHGGGGGFDGDHHFGHG2<FHGGHHGCCADHHHGHHF1D<<CGCC?@DGHGGHGHGHHHFEFFFGGGGF-:?@-9=DFFFFBFBFFBFFFF/B//BFFFFFFBFDFDFFFF?BAFFFFFFFEFBFFFFF//FF9.;:@DFF/BF/:/99BBFBF9/9;FEBBB/;BD>
@M05620:37:000000000-D9766:1:1101:23592:8105 1:N:0:59
ACCACACCTTCTACAATGAGCTGCGTGTGGCTCCCGAGGAGCACCCCGTGCTGCTGACCGAGGCCCCCCTGAACCCCAAGGCCAACCGCGAGGCGCCTGCTACCTCTTCTGGTGGCCCCCTCCCTCCTTCCTGGCCTCCCGGCGCTGCGCCCTTTCTCCCTGGTTCTCTCTTCTGCCGTTTTCCGTCGGTCTCTCTTCTCTGACCTGAGTCTCCTTTGGTCCTCTGCCGGTTCTCGATCGGCAGAGCCCAC
+
CCBCCCCCFFFFGGGGGGGGGGHHGGGEAEHHHGGGEGGGGHHGHGGG?EGGGHFHHHFE?GCGGFGGGE1EGGHGGFGHGGHHHGGGGFGG//><C??01FF<F111FGGB<0CFF.A--C.</<EFHGFHHF..CGCE.-;@B?-:DFDGFFBFB//:BBFBFFFBFFBFFF//;B../A/9AFFF--;D/B/B/BFFF//;F/BFF//99BF/9B/.//::/:B/9:-.;//./BA-.--:.9/;:.9
@M05620:37:000000000-D9766:1:1101:11133:8110 1:N:0:59
ACCACACCTTCTACAATGAGCTGCGGGTGGCTCCCGAGGAGCACCCCGTGCTGCTGACCGAGGCCCCCCTGAACCCCAAGGCCAACAGCGAGGGGCCCGCTACCTCTTCTGGTGGCCGCCTCCCTCCTTCCTGGCCTCCCGGCGCTGCGCCCTTTCTCCCTGGTTCTCTCTTCTGCCGTTTTCCGTCGGCCTCTCTTCTCTGACCTGAGTCTCCTTTGGAACTCTGCAGGTTCTCGATCGGCAGAGCCCAC
+
AAA1>AAAFFFFG3FA3GFBGBHFG0A0A0BA1AFAEFGGGHHHHGGGCABFDGH1GHHE/ECGG/EEGGG0F1FFGG/F//FHHG/0BC<///<<>><->C@FG>>GHHGF0CE.C@CGGGE.CCECH<:0CFFFFA99AA-@-A-9@-A@@/BBBB/;BFFFB//;/;/BBF/BF;ABFFFB-9-;@=BFFFFFFFFFFFFF;BFB-BB/:BFFFFFF/BFBBFFBFF:BBF/AF;;@B-99EE9AAEE
@M05620:37:000000000-D9766:1:1101:15347:8117 1:N:0:59
ACCACACCTTCTACAATGAGCTGCGTGTGGCTCCCGAGGAGCACCCCGTGCTGCTGACCGAGGCCCCCCTGAACCCCAAGGCCAACCGCGAGAAGATGAGAGTGGCCCGCTACCTCTTCTGGTGGCCGCCTCCCTCCTTCCTGGCCTCCCGGCGCTGCGCCCTTTCTCACTGGTTCTCTCTTCTGCCGTTTTCCGTAGGACTCTCTTCTCTGACCTGCGTCTCCTTTGGAACTCTGCAGGTTCTAGATCGG
+
CCCDDDDDFFFFGGGGGGGGGGHHGGGEGGHHHGGGGGGGGHHHHGGGGGGGGHHHHHHGGGGGGGGGGGGHHHHGGGGHGHHHHGGGGGGGGGHHHHHHHHHHGGHHGFD@GHHHHHHHBGGHGHHGGGGGHGHHGHHHHHHGHHGGGGGG-DGGGGFFFFFFFFFFFFFFFFFFFFFFFFFFFFFFDFFFFFFFFFFBFFFFFFFFFFFH0FFFF.@ADFFFFFFHFFFFFFFFFFFFAFFFFF0BFFF
@M05620:37:000000000-D9766:1:1101:23057:8119 1:N:0:59
ACCACACCTTCTACAATGAGCTGCGTGTGGCTCCCGAGGAGCACCCCGTGCTGCTGACCGAGGCCCCCCTGAACCCCAAGGCCAACCGCGAGAAGATGCCCAGGTGAGTGGCCCGCTACCTCTTCTGGTGGCCGCCTCCCTCCTTCCTGGCCTCCCGGCGCTGCGCCCTTTCTCACTGGTTCTCTCTTCTGCCGTTTTCCGTAGGACTCTCTTCTCTGACCTGAGTCTCCTTTGGAACTCTGCAGGTTCTA
+
CCCCCCCCFFFFGGGGGGGGGGHHGEGBCEHFGGFGCGGGDHHGHGGGGGGGGHGHHHHGGGGGGGGGGGGHHHHGGGGHGHHHHGGGGGBDGGHFFHHHHHHGHHHFHHGGHHGGGGGHHHHHHHHGHHGGHGGGGGHGHHGHHGGGGGGGGGGGGG-ADFFFFFFFFFFFFF0FFFFFFFFFFFFFFFFFFFFFFFFFFFFFFFFFFFFFFFFFFF0BFFF/BFFFFFEFFFFFFFFFFFFFFFFFFFB
@M05620:37:000000000-D9766:1:1101:22702:8122 1:N:0:59
ACCACACCTTCTACAATGAGCTGCGTGTGGCTCCCGAGGAGCACCCCGTGCTGCTGACCGAGGCCCCCCTGAACCCCAAGGCCAACCGCGAGTGGCCCGCTACCTCTTCTGGTGGCCGCCTCCCTCCTTCCTGGCCTCCCGGCGCTGCGCCCTTTCTCACTGGTTCTCTCTTCTGCCGTTTTCCGTAGGACTCTCTTCTCTGACCTGAGTCTCCTTTGGAACTCTGCAGGTTCTAGATCGGCAGAGCCCAC
+
BBBBBBBBFFFFGGGGGGGBG5GFGEEFEFHHHGGGGGGGGHHHHGGEEEGGHHHHHHHGGGGGGGGGGGGHGHHGGGGHFHHHHGFGGGGGC??FGFCCGGGHHGHHHHHHHHGHHGGGGGHGHHGHHHHHHGHHHHHGGG-ABGGGGGGGBFFFFF/FFFFFFFFFFFFFFFFFFBADFFFFFF.DFEFFFFFFFFFFFFFFFFFFFFFFFFFFFFFFFFFFFFFFFF.;FF/BFFFFF-@@FEF?EAE
@M05620:37:000000000-D9766:1:1101:13130:8165 1:N:0:59
ACCACACCTTCTACAATGAGCTGCGTGTGGCTCCCGAGGAGCACCCCGTGCTGCTGACCGAGGCCCCCCTGAACCCCAAGGCCAACCGCGAGAAGATGAGCGTGGTCCGCTCCCTCTTCTTTTGGCCGCCTCCCTCCTTCCTGGCCTCCCGGCGCTGCGCCCTTTCTCACTGCTTCTCTCTTCTGCCGTTTTCCGTAGGCCTCTCTTCTCTGCCCTGCGTCTCCTTTGGAACTCTGCATGTTCTAGTTCGG
+
AAAAAABBFFFFGGGFGGGGFFHHGEGGHGGHHGGGCGG?FGEHHGGGFGGGHHHGHHHGEGGGGGGGGGGHGHHGGGGHGHHHHGGGGGGGGGHHHGH22/?C<<<?C/>AEFBGFFHB000<-C0@--:CGGBGFC;GC00/.;9F..C--BF--9-;A@FB/B/B//;////B9/B/FFFFB/BA999EFF?F.AABFFFF//9B/BF//;A/A99.9.9/;FF/////9/;9FFB//BF/:F/;9.-
@M05620:37:000000000-D9766:1:1101:9624:8177 1:N:0:59
GAGGCTGCTTTGGAAGAAACTCATAGATTACTGCAACAGTTCACCCTGGAACTGGAAAAGTTTCTTGCCTGGATTAAAGAAGCTGAAACAACTGCCAATGCTCCCCGTAAGGAAAGGCTCCTAGAAGACTCCAAGGGAGTAAAAGAGATGATGAAACAATGGCAAGTAAGTCAGGCATTTCCGCTTTAGCACTCTTGTGGATCCACTTGAACAATACTCAGAATTTGTATTTGAACTTGACAAGCCAGGGA
+
>3AA>>CAC@B4G4AAAGBEGFHFHFGGHHA5DF4EFHFGH5DAB2B2C2BBFFFB332FBFGDDFGAABAB2DB3AADBEFABF33@BB1BFHGHFGGF@B3BFG/>>?13B?FBB?30/33B?F3BB3BF333/<?E?B3DF3?C2?B3BBBB2<@F222@22?>>1<?@1?C0/1<1@1<.<>.>1>11<011<D0<00<<D/=<00<0:C;0/00000<00;0;;00;;0<00;;B0;;.:;C99..
@M05620:37:000000000-D9766:1:1101:9604:8180 1:N:0:59
GAGGCTGCTTTGGAAGAAACTCATAGATTACTGCAACAGTTCCCCCTGGAACTGGAAAAGTTTCTTGCCTGGCTTACAGAAGCTGAAACAACTGCCAATGCTACCCGTAAGGAAAGGCTCCTAGAAGACTCCAAGGGCGTAAAAGAGCTGATGAAACAATGGCAAGTAAGTCAGGCATTTCCGCTTTAGCACTCTTGTGGATCCAATTGAACAATTCTCAGCATTTGTACTTGTAACTGACAAGCCAGGGA
+
BABBBBFBFFFFGGGGGGGGGGHHHHHHHHFFHHFHGHGDDGHGHGFF2BBFGHHHBGBFFGHHGHHFHHHHHHHHHHHFHHHHHEHHHHHHHGHHFGHHHHBHHHGGGFHHHHCHHHHHGHHHF3GHHHHHHGHGG/>C@GFDH<GHHHHHHHGFHGGHHHHGHGHEHHFGHGHHHHHHHHGGGGGHHHHHHHHHHGHGHHHHHHHHHHHHBCHHFHHHHHCHHGGGGGGGGFFGGGGGGGGGGGGGGGE
@M05620:37:000000000-D9766:1:1101:22351:8187 1:N:0:59
ACCACACCTTCTACAATGAGCTGCGTGTGGCTCCCGAGGAGCACCCCGTGCTGCTGACCGAGGCCCCCCTGAACCCCAAGGCCAACCGCGAGAAGCCGGCTACCTCTTCTGGTGGCCGCCTCCCTCCTTCCTGGCCTCCCGGCGCTGCGCCCTTTCTCACTGGTTCTCTCTTCTGCCGTTTTCCGTCGGCCTCTCTTCTCTGACCTGAGTCTCCTTTGGAACTCTGCAGGTTCTAGATCGGCAGAGCCCAC
+
CCDDDDCDFFFFGGGGGGGGGGHHGGGGHGHHHGGGGGGGGHHHHGGGGGGGGHHHHHHGGGGGGGGGGGGHHHHGGGGHGHHHHGGGGGGG//?=C//><DFHGFGHFFHF=CDHF?CGGGFGHFFHHGGGCGHHHHHGG@BBFG-CGGGGGFFFFFBFFFFFFFFFFBFFFFFFFFADFFFFBB.@;-9AFFFFFFFFFFFFFFFBBFFFFFFEFFF00<FFFFF0BFBFFF0<FB0AD99<9EF.<EF
@M05620:37:000000000-D9766:1:1101:15133:8187 1:N:0:59
ACCACACCTTCTACAATGAGCTGCGTGTGGCTCCCGAGGAGCACCCCGTGCTGCTGACCGAGGCCCCCCTGAACCCCAAGGCCAACCGCGAGTCGCCCGCTACCTCTTCTGGTGGCCGCCTCCCTCCTTCCTGGCCTCCCGGCGCTGCGCCCTTTCTCACTGGTTCTCTCTTCTGCCGTTTTCCGTCGGCCTCTCTTCTCTGACCTGAGTCTCCTTTGGAACTCTGCAGGTTCTAGATCGGCAGAGCCCAC
+
CCCCCCCCFFFFGGGGGGGGGGHHGGGGHGHHHGGGGGGGGHHHHGGGGGGGHHHHHHHGGGGGGGGGGGGHHHHGGGGHGHHHHGGGGGGG<2>>C?<CCGG0G=?GGHHFHHGHHCFGGGHGHHGHHGHGHHHHHHHGFFAGGA-DGGFGFFFFFFFFBFFFFFFFFFFFFF0BFFDFFFFFFF:@=@DFFFFFFFFFFFFFFFFF/FFFFFFBFFFF0:F0FFF0BFFFFF00BF0ADD=-AEFFEEE
@M05620:37:000000000-D9766:1:1101:7794:8187 1:N:0:59
GAGGCTGCTTTGGAAGAAACTCATAGATTACTGCAACAGTTCCCCCTGGACCTGGAAAAGTTTCTTGCCTGGCTTACAGAAGCTGAAACAACTGCCAATGCTCCCCGTAAGGAAAGGCTCCTAGAAGACTCCAAGGGAGTAAAAGAGCTGATGAAACAATGGCAAGTAAGTCAGGCATTTCCGCTTTAGCACTCTTGTGGATCCAATTGAACAATTCTCAGCATTTGTACTTGTAACTGACAAGCCAGGGA
+
BBBBBBFBFFFFGGGGGGGGGGHHHGHHHHHHHHHFFHHFGHHHHGGGHGHHHHHHGHHHHHHHHHHHHHHHHHHHHHGHHHHHHHGGHGHHHHHHFHHHFG3BFGGGEGHHHHHHHHHGGGHHFHHHHHHHHHHGGAGGHHHHGGHFHHGHHHHGHHEHHHHHHGHHHH?FGHHHHHHHHHFDEGGHHHHHHHHHHDCGHHHHHFGHHHHHHHHHGGHHHHFHHHHHGGCBFF9BFFGGGGGEFGGGEG.
@M05620:37:000000000-D9766:1:1101:14269:8202 1:N:0:59
ACCACACCTTCTACAATGAGCTGCGTGTGGCTCCCGAGGAGCACCCCGTGCTGCTGACCGAGGCCCCCCTGAACCCCAAGGCCAACCGCGAGTGGCCCGCTACCTCTTCTGGTGGCCGCCTCCCTCCTTCCTGGCCTCCCGGCGCTGCGCCCTTTCTCCCTGGTTCTCTCTTCTGCCGTTTTCCGTAGGCCTCTCTTCTCTGACCTGAGTCTCCTTTGGAACTCTGCAGGTTCTAGATCGGCAGAGCCCAC
+
CCCDDDCDFFFFGGGGGGGGGGHHGFGFEGHHHGGGGGGGGHHHHGGGGGGGHHGHHHHGGGGGGGGGGGGHHHHGGGGHGHHHHGGGGGGG>??FG?<CDGGHHFGGHHHHHHGHHGGGGGHGHHGHHGHHHHHHHHHGGGCGGGAGGGGGFFFFFF0BFFFFFFFFFFFFFF0FFFFFFFFFFF.BD0BFFFFFFFFFFFFFFFFFFFFHHFFFFHFF0BFFFFFFFFBFFF0<FFFED-<BFEFFEFF
@M05620:37:000000000-D9766:1:1101:14116:8220 1:N:0:59
GAGGATGCTGTGGAAGAAACTCATAGATTACTGCAACAGTTTCCGCTGGACCTGGAAAAGTTTCTTGCTTGGGTTAAAGAAGTTGAAATAACTGCCAATGATCCCCGTAATGAAAGGCTAATAGAAAACTCCAAGGGAGAAAAAAAGCTCATAAAACAACAGCAAGCACGCCAGGCATGACCAACTAAGCACTCCTTTGGAACCACTTGAACAACTAAGAGAACTCATACTTGCAGTTGACAACCCATGCC
+
>3>>>BBB@5B4BAA44B4BFBGHGBDDD54AD5444BBDF55D22B2222BBFA2332BBAD5DDD55D3B1BB1BDDBBB5DD555DD5BDDB?3BB33B4BBF/?/?1@B@D30?33B4B43?42?333?33///?/B2?F/<<0222>2>@21?/<?0?<0?/<0--.>>A..<.0<//../<<//0:0:/<0:0//0;;C:/00:009B.//0/90/:/0000009090900;;009;..;9////
@M05620:37:000000000-D9766:1:1101:23642:8229 1:N:0:59
GAGGCTGCTTTGGAAGAAACTCATAGATTACTGCAACAGTTCCCCCTGGACCTGGAAACGTTTCTTGCCTGGTTTACAGAAGCTGAAACCACTGCCCCTGCTACCCGTAAGGAACGGCTCCTAGACGACTCCAAGGGAGTAAACGCGCTGATGAAACCATGGCCAGTAAGTCAGGCATTTCCGCTTTAGCACTCTTGTGGATCCAATTGAACAATTCTCAGCCTTTGTACTTGTAACTGACAAGCCCGGGA
+
?ABBBBFBFFFFGGGGGGGGGGGHHFHHHHHFHH4FEFGDFFGHBEAFC2BAGHAHB33BBGHGDGGFGHHHFHHCGHHGHHHFG3GHH1BFHHHHCFHGHHGFB1?E@?GG330?EFGGGGHH3BGGGGGHF2FFG/?CC222E/C@FG.<=F<<F0<GD0G0FGH0DGGG0<CHHHHHHHGGGGG0GHHHHHGHHCGFGGGGGGGGGEFF0/;F0FFGGGFFFFGCFFGGGG0CFFFFF/BFFF.:BD;
@M05620:37:000000000-D9766:1:1101:19747:8231 1:N:0:59
ACCACACCTTCTACAATGAGCTGCGTGTGGCTCCCGAGGAGCACCCCGTGCTGCTGACCGAGGCCCCCCTGAACCCCAAGGCCAACCGCGAGTGGCCCGCTACCTCTTCTGGTGGCCGCCTCCCTCCTTCCTGGCCTCCCGGAGCTGCGCCCTTTCTCACTGGTTCTCTCTTCTGCCGTTTTCCGTAGGACTCTCTTCTCTGACCTGAGTCTCCTTTGGAACTCTGCAGGTTCTAGATCGGAAGAGCACAC
+
DCDDDDDDFFFFGGGGGGGGGGHHGFGFHGHHHGGGGGGGGHHHHGGGGGGGHHHHHHHGGGGGGGGGGGGHHHHGGGGHGHHHHGGGGGGG<FFGHHCDGGGHHHHGHHHHHHGHHGGGGGHGHHGHHHHHHHHHHHHGGG-ADGGGGGGGGGGGGGFGGGGGFFFFFFFFFFFHFFFFFFHFFFFFFFFFFFFFHHHFFFFFFFFFFFFHHFFFFFFFFFFFFFFFFF<BFFFFFFFFF.BDFFF0BFF
@M05620:37:000000000-D9766:1:1101:12841:8249 1:N:0:59
ACCACACCTTCTACAATGCGCTGCGTGCGGCGCCCGAGGAGCACCCCCTGCTGCTGACCAAGGCCCCCCTGAACCCCAAGGCCAACCGCGCGAAGATGAGCGTGGGCCGCTCCCTCTTCTTTTGGCTGCCTCCCTCCTTCCTGGGCTCCCGGCGCTGCGCCCTTTCTCACTGTTTCTCTCTTCTGCCGTTTTCCGTAGGCCTCTTTTCTCTGGCCTGCGTCTCCTTTGGACCTGTGCACGTTCTAGTTCGG
+
BB?ABBB3BBBDGGGGFGGEGCGGGEEE2222AAAA0AA>?GC1FEE//?1B3BBFFF33?11FGGGEG//BFGHGG?AHEG?GHGGGCG<ADCG.1<>11-<DG-.<---;AEFBGHFC00;C-//;..;9CEGFDGBBFF0/:.9:A.;--9--9.;-ADCFFFBF/BFFBFFFF//FFFFFEBFCFAFEFFF/AADEBFAF/;BFFFEB/:9;9.9;=..99;//B//BF.;BBF/..;B9/F/;BA;
@M05620:37:000000000-D9766:1:1101:17220:8251 1:N:0:59
GAGGCTGCTTTGGAAGAAACTCATAGATTACTGCAACAGTTCCCCCTGGACCTGGAAAAGTTTCTTGCCTGGCTTACAGAAGCTGAAACAACTGCCAATGCTACCCGTAAGGAAAGGCTCCTAGAAGACTCCAAGGGAGTAAAAGAGCTGATGAAACAATGGCAAGTAAGTCAGGCATTTCCGCTTTAGCACTCTTGTGGATCCAATTGAACAATTCTCAGCATTTGTACTTGTAACTGACAAGCCAGGGA
+
BBBBBBFBFFFFGGGGGGGG5BGHGHBGDHHGEGHB4GE5AD5FFEAE22BFEGHAB3EABFEFGDGBGHHHHHFFFGHGHHHHHFFHGGGHHHHFFHHHEB@FGH>?EE?BBFFBB?GFFHHHBGBBFGHHEGB?EFFCG3FGBFF2BF2FGH>2@FE@@FFC@FF<@F?F?FFFGGHHHGGGGGG=>=1>1<GDGGG<GFHGHHHHHFFCCH0;;;:CH/C=GFHCGGHCGC;99;BFF9;.;;F.9E.
@M05620:37:000000000-D9766:1:1101:6537:8259 1:N:0:59
GAGGCTGCTTTGGAAGAACCTCATAGATTACTGCAACAGTTCCCCCTGGACCTGGAAAAGTTTCTTGCCTGGCTTACAGAAGCTGAAACAACTGCCAATGCTACCAGTCCGGCCCGGCTCCTAGCAGACTCCCCGAGATTACCCCAACTGATGAAACGATGGCACGTAAGTACGGCATTTAAGCTTTCGACCTCTTGTGGATCCCATTGCCCCATTCTCAGCATTTGTACTTGTCACTTCCACGCCCGGGA
+
BBBBBBFBCDDFFCGGGF4FGGFHHHHHHFHGHGHHGHHFGHHHHGG2CCFFHHHHHBBGHHHHHHHHHHHHHHHFHHGGFFHHHHHHHH1FHGGHBGHHHHHHBBB3B3?>EG/>>EG/?33BBD330BB2?CC/></222FG/?/?FC1FFB<1F/>>.E001<F0FGGDG?AFCFHFHCGHH0=<:;CDDG0GG;C?9FFFGFGGB0FFAAG000;;;CF0F0000;9C0BBF/;/9BBB?F;----;
@M05620:37:000000000-D9766:1:1101:13798:8263 1:N:0:59
ACCACACCTTCTACAATGAGCTGCGTGTGGCTCCCGAGGAGCACCCCGTGCTGCTGACCGAGGCCCCCCTGAACCCCAAGGCCAACCGCGAGAAGATGAGCGTGGGCCGCTCCCTCTTCTTGTGGCCGCCTCCCTCCTTCCTCGCCTCCCGGCGCTGCGCCCTTTCTCACTGGTTCTCTCTTCTGCCGTTTTCGTTAGGACTCTCTTCTCTGTCCTGCGTCTCCTTTGGAACTCTGACGGTTCTAGCTCGG
+
BBBCCCCCFFFFGGGGGGGGGGHHGFGEFGHHHGGGGGGGGHHHHGGGGGGGHHGHHHHGGGGGGGGGGGGHHHHGGGGHGHHHHGGGGGDGGGHHHG222//C//?/---->ECGHFH000=0...;--.;GCCGA/9C/00.-;.9:.9---;-;.;-A9-9/B/F//B///9BFB//B////B/-.:/9B-.;..//9B/:/::////9/;//9/-.;:/B/B/9/9//;/////.:;.AF9F/;F.9
@M05620:37:000000000-D9766:1:1101:7494:8266 1:N:0:59
ACCACACCTTCTACAATGAGCTGCGTGTGGCTCCCGAGGAGCACCCCGTGCTGCTGACCGAGGCCCCCCTGAACCCCAAGGCCAACCGCGAGTGGCCCGCTATCTCTTCTGGTGGCCGCCTCCCTCCTTCCTGGCCTCCCGGCGCTGCGCCCTTTCTCACTGGTTCTCTCTTCTTCCGTTTTCCGTCGGCCTCTCTTCTCTGACCTGAGTCTCCTCTGGACCTCTGCTGGTTCTCGATCGGCAGAGCCCAC
+
CCCCCCBAFFFFGGGGFGGGGGHHGEEBGEHHHGGEGCEGGHHHHGGGGEGGFHHHHHHGFECGGEGGGGGGHHGGGGGHGEHHHGEEGFC@>?/???//>A/0?1??GHHGHGACFCCCEGHEFH</;0;;C/GFHHHGD;-A9:9CA-CAFFFFF//;:;BFFFFBFFBFFF/BBDBFFFFF./.99@AFFF/;BF/;FBB///:/.BFFFFF.;BEB.BFBFFF/;B;B/BFEF9:9A---9./;;E.
@M05620:37:000000000-D9766:1:1101:5911:8266 1:N:0:59
ACCACACCTTCTACAATGAGCTGCGGGTGGCTCCCGAGGAGCACCCCGTGCTGCTGACCGAGGCCCCCCTGAACCCCAAGGCCAACAGCGCGGGGCCAGCTACTTCTTCTGGTGGCCGCCTCCCTCTTTCCTGGCCTCCCGGCGATGCGCCCTTTCTCCCTGGTTATCTCTTCTTCCGTTTTCCGTCGGCCTCTCTTCTCTGACTTGCGTCTCCTTTGGACCTCTGCCGGTTCTCGATCGGCCGAGACCAC
+
AAAAAAAAFFFFGGGGFG1BG1GFG0AAEAGHFGGEGGGGGHHHHGGEFEGGHHHBHFG?EFEGG?EGG/E>B>FFGG/?//?FFG/0B@///<-><...<=G0=0=<0=DCCC.GG-:::AE9BF/;BC0CFFF?FGEE.-999---9-;9-/;/9/;/;BEFF///9//:9//9/AFBFEFB-9-;-@A9A//9;BB/9/9;/9B/9:9-B:/9/:BFB-9/;/F/;@@-:9;-//-99;--999;;9-
@M05620:37:000000000-D9766:1:1101:18280:8292 1:N:0:59
ACCACACCTTCTACAATGAGCTGCGTGTGGCTCCCGAGGAGCACCCCGTGCTGCTGACCGAGGCCCCCCTGAACCCCAAGGCCAACCGCGAGTGGCCCGCTACCTCTTCTGGTGGCCGCCTCCCTCCTTCCTGGCCTCCCGGCGCTGCGCCCTTTCTCACTGGTTCTCTCTTCTGCCGTTTTCCGTCGGACTCTCTTCTCTGACCTGAGTCTCCTTTGGAACTCTGCAGGTTCTAGATCGGCAGAGCCCAC
+
ABABBBABFFFFGGGFFGGGGGHHGEGEG?GHHGGAEEGCGHGHHGGGFEEGHHHHHHHGGGGGGGGGGGGHFHHGGGGHGHHHHGGGGGGG>/?FC<>DGGGHHGGHHHHHHHGHHGGGGGHGHHGHHHHHHHHHGGHGGG-DFA?FGGGGFFFFFF/BFFFFFFFFFFFFFFFFFFFFFFFFFF.BF-;BFFFFFFFFFFFFFFFFFFFFFFFFFFFFBFFFFFF/FF;FFF9FFFFFF9@DFFF.;AE
@M05620:37:000000000-D9766:1:1101:4547:8312 1:N:0:59
ACCACACCTTCTACAATGAGCTGCGTGTGGCTCCCGAGGAGCACCCCGTGCTGCTGACCGAGGCCCCCCTGAACCCCAAGGCCAACCGCGCGAAGATGACCCGGGTAGTGGCCCGCTACCTCTTCTTGGGGCCGCCTCCCTCCTTCCTGGCCTCCCGGGGCTGCGCCCTTTCTCACTTGGTCTCTCTTCTGCCGTTTTCCGTAGGACTCGCTTCTCTTACCTTACGCGCCTTTGGAAATCTTCATGTTCTA
+
AAAAAAA1BCFFGGGGFG1BGFHHGGGBA0FGHAFA?AEGG/FGHGG/EEEGHHHHHHHEEEGGGGGGGGGHHHHGGGGHGHHHHGGGGG/BCGGC1G1?G0/>-<-.10<.>G----<G000<:;0;0.:.;--;.9CF/CF/F0CBBB9;0.EE---;-@---9;--9BFF//BF/B/F//9;:/://///--9;AB/-/;-B////-9:EBFF////B////-9-----B/9/;//////9/;/;;99
@M05620:37:000000000-D9766:1:1101:14102:8317 1:N:0:59
ACCACACCTTCTACAATGAGCTGCGTGTGGCTCCCGAGGAGCACCCCGTGCTGCTGACCGAGGCCCCCCTGAACCCCAAGGCCAACCGCGAGAAGATGAGCGTGGCCCGCTCCCTCTTCTTGTGGCCGCCTCCCTCCTTCCTGGCCTCCCGGCGCTGCGCCCTTTCTCACTGGTTCTCTCTTCTGCCGTTTTCCGTAGGACTCTCTTCTCTGACCTGCGTCTCCTTTGGAACTCTGCAGGTTCTAGATCGG
+
?AAABAABFFFFGGGCGFGGFFGFEBEFH?GHFGFEFEGCGHHHHGGGA1EEHAAGHGGGGGGGFG@EGGGGHHFEGGGFFHHECFGEG?BDC?GHBD1<1/<?/<F/--<-<<0GHFH000DC?..<-:.EC./CA/0C/00/.:0:EAA---9-@.-9ABBBFFFB//B/.//BFFF9BBB/BF/99A/9:;.F.9A//BFF:/B////9BBBBF.9.9D.9;FFBB9:/BB/;//99F/9F9B9BFE9
@M05620:37:000000000-D9766:1:1101:14112:8331 1:N:0:59
ACCACACCTTCTACAATGAGCTGCGTGTGGCTCCCGCGGAGCACCCCGTGCTGCTGACCGAGGCCCCCCTGACCCCCAAGGCCAACCGCGAGAAGCTGCGAGCGGCCCGCTACCCCTTCCGGTGGCCGCCTCCCTCCCTCCTTGCCTCCCGGAGCCGCGCCCCTTCTCACTTGCTCTCTCTTCTGCCGTTTTCCCTCTGACTCTCTTCTCCGACCCGATTCTCCTTTGGTACTCTGCAGGTCCTAGATCGG
+
>A>AA>A>FFFFGGGFGGGGGGHHGGGF42BFFFGG2EEE0A1FHEEEEFEF5GHHHHHG/>/EFEGEGGG23BGEGC<FFHGCGFGCGGGG/CG1?F1/>---<<-<-:-:;;.;..//;;9-9.;--AE.EG9FF..;A.//:;9FE..@@--.-;-;BF-9FFBF/BFB9/;FBFF////9/:9-;A9EFF//..//://:B/BF/:/.-9@----.//;9//9//.;9FFF///;.9//9:/9//..
@M05620:37:000000000-D9766:1:1101:22842:8345 1:N:0:59
GAGGCTGCTTTGGAAGAAACTCATAGATTACTGCAACAGTTCCCCCTGGACCTGGAAAAGTTTCTTGCCTGGCTTACAGAAGCTGAAACAACTGCCAATGCTACCCGTAAGGAAAGGCTCCTAGAAGACTCCAAGGGAGTAAAAGAGCTGATGAAACAATGGCAAGTAAGTCAGGCATTTCCGCTTTAGCACTCTTGTGGATCCAATTGAACAATTCTCAGCATTTGTACTTGTAACTGACAAGCCAGGGA
+
AA>AAABAFFDFGGGC4BBABBE5FFDF65FGAFG4BEGEFA5BFF2FGCG2AAE2FHHHBHGF5B55BGHGF21BGHFFGCGFEFG@G?FEBGD3@3BBGGGGHHGFEGHGHFGA0GBHEGFGF3GFHHHHHHHED/???GBDD/B0GHHHHHFHGHHGHHHHGFFD1GHHGHFHFHHHFHDGGAFDD11F<CHHHHBAGFHHHHFHF:GCGHHGHHHHFFGHHHGHHHHHHGGGGFGGFFFFGGE.AD.
@M05620:37:000000000-D9766:1:1101:10806:8354 1:N:0:59
GAGGCTGCTTTGGAAGAAACTCATAGATTACTGCAACAGTTCCCCCTGGACCTGGAAAAGTTTCTTGCCTGGCTTACAGAAGCTGAAACAACTGCCAATGCTCCCCGTAAGGAAAGGCTCCTAGAAGACTCCAAGGGAGTAAAAGAGCTGATGAAACAATGGCAAGTAAGTCAGGCATTTCCGCTTTAGCACTCTTGTGGATCCAATTGAACAATTCTCAGCATTTGTACTTGTAACTGACAAGCCAGGGA
+
AAAAAAFBFFFDGCFGFGFGGGHHHGHHHGHGHHGHHHHGHG5FGGEEEFFGHGGBB3EGBFHHHHGFFHFHHHHEBBGGHHHHHBDHGGEHHHHGGHHHFF3FFG/?EE1BBFGBBEGFFEGHHHBGGGHHGFF?EGGFGDGH3FG2FFDHFHGB@GHF@2@FFFGGHH@FFGHGGFGHGFDGDCFFD=1<CGHHHGG.DGFGH0DFFGH:CH;0:::CGFHCCFHGHC00C0;09;FFCCF.;EG;AD.
@M05620:37:000000000-D9766:1:1101:8889:8354 1:N:0:59
ACCACACCTTCTACAATGAGCTGCGTGTGGCTCCCGAGGAGCACCCCGTGCTGCTGACCGAGGCCCCCCTGAACCCCAAGGCCAACCGCGAGAAGATGCCCAGGTGAGTGGCCCGCTACCTCTTCTGGTGGCCGCCTCCCTCCTTCCTGGCCTCCCGGCGCTGCGCCCTTTCTCACTGGTTCTCTCTTCTGCCGTTTTCCGTAGGACTCTCTTCTCTGACCTGAGTCTCCTTTGGAACTCTGCAGGTTCTA
+
AAA@AAAAFFFFGGGFFGF1A1BEEAABGCHG1FEGGGGCGHHHHGEGEEGEHFGCHGFGGGGGFAEEGGGFH>CEFGCHE/GHEGGEGGCCC?HHHGFHHFHFHBFG<GFGHHGC@@CGFGHD0GFF0<AGH?CGCACGCGGHHGGBFF?AFGG?B@-@A@@F@@F@@FFFFB9BFFFFFFFFEFFFBFFF/@9BFFFFFFFB-BFFFFFFFFFFFEFFFFF/9BFFFFFFFFFFFFFFFFFFFFFFFFB
@M05620:37:000000000-D9766:1:1101:20780:8364 1:N:0:59
ACCACACCTTCTACAATGAGCTGCGTGTGGCTCCCGAGGAGCACCCCGTGCTGCTGACCGAGGCCCCCCTGAACCCCAAGGCCAACCGCGAGTGGCCCGCTACCTCTTCTGGTGGCCGCCTCCCTCCTTCCTGGCCTCCCGGAGCTGCGCCCTTTCTCACTGGTTCTCTCTTCTGCCGTTTTCCGTAGGACTCTCTTCTCTGACCTGAGTCTCCTTTGGAACTCTGCAGGTTCTAGATCGGAAGAGCACAC
+
AAAAAAAAFFFFGGGGGGBGG1GHGEGAFEGHHGGFGGGGGHHHHGGGGGGGHGHHHHGGGEGGGGGGGGEFHHHGGGGHGHHHHGGGGG/B</F/?CCGC<<FFGH<GHGH=CCFHGCGCCGEHHGFHFHHGBGHHCHGCG?A@GBF9@FG@FGGBFFGGBBFBFFFB/BFFFFFF?ABFFFEAFFBFFFFFFFFFFFF/BFFFFFFFBB///9B//BFFFFFBFFFFF-;BFFFFFFEB-A-AAFF-B;
@M05620:37:000000000-D9766:1:1101:10564:8376 1:N:0:59
GCGGCTGCTTTGGAAGAAACTCATAGATTACTGCAACAGTTCCCCCTGGACCTGGAAAAGTTTCTTGCCTGGCTTACAGAAGCTGAAACAACTGCCAATGCTACACGTCAGGCTAGGCTCCTGGACGACTCCCTGGGCGTCCCCGAGCTGCTGAACCACTGGCCAGTACGTCCGTCATTTACGCTTTCGCACTCTTGTGAATCCAATTGCCCACTTCTCAGCATTTGTACTTGTAACTGACCAGCCAGGGA
+
>11>A>A>FFDFGGGC11FGBGAG3DGHH1BGGH11BFFDDFGHHGEF/0BBFG0FG10BFFGHFHHGHHHHHHF1BGHGHHHGH1FGHGHHHHHH1@FG1B211B>>/>>F00>B0F>F/11B<0<<</<FC0<F//</</?<//>@C1?F1G11><.1<F.01.10=./<.-..<CG:00:C...0:..:-CB0CFF0;0;B00=FG00009900999C90000;F09B/;/9//;9//:/-A-9-;--
@M05620:37:000000000-D9766:1:1101:21080:8378 1:N:0:59
GAGGCTGCTTTGGAAGAAACTCATAGATTACTGCAACAGTTCCCCCTGGACCTGGAAAAGTTTCTTGCCTGGCTTACAGAAGCTGAAACAACTGCCAATGCTACCCGTAAGGAAAGGCTCCTAGAAGACTCCAAGGGAGTAAAAGAGCTGATGAAACAATGGCAAGTAAGTCAGGCATTTCCGCTTTAGCACTCTTGCGGATCCAATTGAACAATTCTCAGCATTTGTACTTGTAACTGACAAGCCAGGGA
+
A?AAA1C>@DBF1CFGGG1FFGHHHHHDEHGHHBFGBGHDDFGFHGG//BBFGGEFBFBBBGGHDHFBFGFHHHHGHGHGHHHHCFGHHH/FGED0GHHH1B2BFG?/>E01BE0>B/B>F1BFFB1BGFGFGG1?EFEA<1>FBFCB111@1GD1<F/F@CFCFC1?FF?F?FGGHFGDD1.CA..<>11<1/D0<0<-@CC/C0CC0CC::G00;:00C/;0;90;;;C000000;9CB00.;AFF.C.
@M05620:37:000000000-D9766:1:1101:26711:8380 1:N:0:59
ACCACACCTTCTACAATGAGCTGCGTGTGGCTCCCGAGGAGCACCCCGTGCTGCTGACCGAGGCCCCCCTGAACCCCAAGGCCAACCGCGAGAAGATGAACGCGGGCCGATCCCCCTCCAGATGGCCGCATCCCTCCTTCCTGGCCTCCAGGCGCTGCGCCCCTTCTCCCTGGTTCTCTCTTCTGCCGTTCTCCGTAGGTCCCTATTATCTTCCCTGCGTATCCTTAGGTCCTCTGCAAGTCTTCGGTAGG
+
BBBBBBBBFFFFGGGGGGGGGGHHGEEEHEHHEFGEGGGGGHGHHGGGEEGGHHGHHHHGGGGGGGGGGGGFCGHGGGGHAFGHHGE<BBCCGGHGGGG2?A//<--<<-<-:C.:-..//000//=9-9;-/;09C9FGG00/=.FFG.;FE9--9AB-9--;.:/;/BB/./;B/FF//B///B/-;:.;/B.:.99/F/.9///9/9////.//;9;A.AB///////;B/;FB9/9B////......
@M05620:37:000000000-D9766:1:1101:10581:8384 1:N:0:59
GAGGCTGCTTTGGAAGAAACTCATAGATTACTGCAACAGTTCCCCCTGGACCTGGAAAAGTTTCTTGCCTGGCTTACAGAAGCTGAAACAACTGCCAATGCTCCCCGTAAGGAAAGGCGCCTAGAAGACTCCAAGGGAGTAAAAGAGCTGATGAAACAATGGCAAGTAAGACAGGCATTTCCGCTGTAGTATTCTTGTGGATCCACTTGAACAATTCTCAGAATTTGTACTTGCACCTGATAACCCAAGGA
+
A1AAAAFACFBFCFGGFGGGEFFBGHEEFHDFGFHHFFHDFGH1GGCGABAACA001B0BB2AG2BA1B11AGECHHFBDGHHF@GHFHEHHFFE0EGGH1D11EE//>>B1B>FBFF/////BGE1BB1FE1B1?/FE/B1BD1CC<111@1FD1@FCFGHE0FF1<111<0<..<<>11>C<.-.0<0=000=0=00.=:0CC/C000:CCC000:<0C0;0900;909;90:09;9C0;00/;9....
@M05620:37:000000000-D9766:1:1101:21571:8389 1:N:0:59
ACCACACCTTCTACAATGAGCTGCGTGTGGCTCCCGAGGAGCACCCCGTGCTGCTGACCGAGGCCCCCCTGAACCCCAAGGCCAACCGCGAGTTGCCCGCTACCTTTTCTGGTGGCCGCCTCCCTCCTTCCTGGCCTCCCGGCGCTGCGCCCTTTCTCCCTGGTTCTCTCTTCTGCCGTTTTCCGTCGGCCTCTCTTCTCTGACCTGAGTCTCCTTTGGACCTCTGCAGGTTCTAGATCGGCAGAGCCCAC
+
ABCCCCCCFFFFGGGGGGGGGGHGGFGFGGHHHGGGGGEGGHHHHGGGGGGGHHHHHHHGGGGGGGGGGGGHHHHGGGGHGHHHHGGGGGDG</??F??BCCC0?1?FHHFHHHGHH-<CDGHFFHGHH<GC0CHHHHEGACGDGG-CBGGGGGFFFF0FFFE0:B0FFFFBFF0BFFFFFFFFDFADA-:AAFFFFFFFFFFBFFFBFFFFFFFFFFFF0;FFFFF0BF:BFF0;B;0ED-9=EFF.AEF
@M05620:37:000000000-D9766:1:1101:14483:8400 1:N:0:59
GAGGCTGGCATGGACGAAACTCATAGACTAAGGGAACAGTTCCTCCTTGAACTGGACAAGTTTCTTGACCCGCTTACTGAAGCTGAAACACCTCCGACTGGCTTCGCCCCATAAGAATAGGCAGCGAAAAAATTTGAAGGGAGGAAAAAAGAGAAGAAAAAAATAAAAACCAAGCTAACCAAGGAGGCTTCAGGAAAAATATGGATCGAAGAGAACAACTTTCACCATTTCCACTTTTCATGTCTAATCTC
+
>1>>>>B1>1B1B11AAE0AFGHHHCG11FBABB0B0B0A2DADAB011BAA1A0B0100DD2DDFB21B0A/>B/@B2DED1BB11G@BBEG0F/>>>>//BBB//??E/B011111>1111/?>///>0<011111<1///-.0<00-..////////.--.:000;......:90/;0.9......9/000//;/..9///://-;/--;-//:--;/9/;//;////;/;///9/;/////9//:/;
@M05620:37:000000000-D9766:1:1101:16095:8410 1:N:0:59
GCGGCTGCTTTGGAAGAAACTCATAGATTACTGCAACAGTTCCCCCTGGACCTGGAAACGTTTCTTGCCTGGCTTACAGAAGCTGAAACAACTGCCAATGCTACACGTCAGGCCAGGCTCCTAGCAGACTCCCCGGACGACCCCACGCTGCTGAACCACTGGACAGTACGTCCGTCATTTACGCTTTCACCCTCTTGTGGATCCAATTGCCCACTTCTCAGACTTTGTCCTTGTAACTGCCCAGCCAGGGA
+
A1>AADDAFFFFFFGF11BGGGFHGGHHH1FGHH11BFFDFGHHHGGGEFGFHHAGFD0BBGHHHHHHHHHHHHHFHHHHHHHHH1FGHFGHHGGH11FG1221@FEF/F?GHF/??F0B/11B111BB<BFG//>//</><CG//<CCA>G1>11>0.<<G/<0<<00.<<.-..;CH00;;E.CEG00099CFFFGG.;00F00;FB0009C9B009;B//99//;/9;/;/9//BB//;;-A------
@M05620:37:000000000-D9766:1:1101:7582:8412 1:N:0:59
GAGGCTGCTTTGGAAGAAACTCATAGATTACTGCAACAGTTCCCCCTGGACCTGGAAAAGTTTCTTGCCTGGCTTACAGAAGCTGAAACAACTGCCAATGCTCCCCGTAAGGAAAGGCTCCTAGAAGACTCCAAGGGAGTAAAAGAGCTGATGAAACAATGGCAAGTAAGTCAGGCATTTCCGCTTTAGCACTCTTGTGGATCCAATTGAACAATTCTCAGCATTTGTACTTGTAACTGACAAGCCAGGGA
+
AABBBBFBFFFFGGGGGGGGGGHHHHHHHHHGHHHHGGHAGHHHHGGGFHHFFGHHFHGHGGFHFHEFGHGHHHGHHGHEHHHBGHHHHGHHHHHFHGHHCG@GFG/?EE1BBGGBEGH?F3FGHGBFGEGHHH?FFHDGHHGHHGF2BG<GHHHEGFHFHGFGHFFGHF@@?FGFH1<FFDGD.<C=GFF<0CG0D0<AHFFFH0=CHFFCCHC:CFHEHEGF0GFHFHG0;0;9;CFFBFF.9;/..C:
@M05620:37:000000000-D9766:1:1101:16581:8439 1:N:0:59
ACCACACCTTCTACAATGAGCTGCGTGTGGCTCCCGAGGAGCACCCCGTGCTGCTGACCGAGGCCCCCCTGAACCCCAAGGCCAACCGCGAGAAGATGAGCTTAGTCCGCTGCCACTTCTTTTGGCTGCCTCCCTCCTTCCTCCCCTCCCGCCGCAGCGCCCTTTCTCCCTACTGCTCTCTTCTGCCGTTTTCCGTCGTACTCTCTTCTCTGCTCAGCGTCTCCTTTGTTCCTATGCTGGATCTAGCACGT
+
CCCCCDBCFFFFGGGGGGGGGGHHGGGGHGHHHGGGGGGGGHHHHGGGGGGGFGHHHHHGGGGGGGG/EGGHHHHGGGGHGHHHHGGGGGGGGGHHHHGF22=2?11??A//?F1>1>F111<1>C1<CGBBGC<CDH0GHH0:../;;.A-;-@--:A?FG-/000:0//0.;0000:00;FF00;9:.;A:B.0.--::.:000;BFFB000;0/0.9../;B0;00/00;0::B0;0:;0:;0000-.
@M05620:37:000000000-D9766:1:1101:12719:8456 1:N:0:59
ACCACACCTTCTACAATGGAACTCTGCAGGTTCTCGATCGGAAGAGCACCCGTCTGACCTCCAGTCACATTCAGACATCTCGTATGCCGTCTTCTGCTTGAAAAAAAAACAAAAATAACATATTTAGGAAATAAACTAGTGCTATCCTTGTATCAATAACCTACGCCTGACAAGTCCCGTAACTCATTGCAAAACGGTCTGAATCACCTACAAATAGACGGAAAGATAAGATCAAAAGGTGACAGCTAAGC
+
BBBBBBBBFFFFGGGFGGGGFAFGFFGHCGBFGHGFHHGEAEG2GCFGF2EE1BGGHFGHHHHF5BFGHHHHHHFFHFEFHHEG33BFEBEHFHHHHHGHEFFH1>>>>/?/00/02322B3333?3B222222222@2222222001111111111@111110.--0.0010.0<0/-.-..0=;00000;0/.-.:../00000//0/;/900;000....-./0000000;////.://///./////
@M05620:37:000000000-D9766:1:1101:20276:8457 1:N:0:59
ACCACACCTTCTACAATGAGCTGCGTGTGGCTCCCGAGGAGCACCCCGTGCTGCTGACCGAGGCCCCCCTGAACCCCAAGGCCAACCGCGAGTGGCCCGCTACCTCTTCTGGTGGCCGCCTCCCTCCTTCCTGGCCTCCCGGAGCTGCGCCCTTTCTCACTGGTTCTCTCTTCTGCCGTTTTCCGTAGGACTCTCTTCTCTGACCTGAGTCTCCTTTGGAACTCTGCAGGTTCTAGATCGGAAGAGCACAC
+
BBBBBABBFFFFGGGGDGGGGFHGGAAAAAGHFGGEEGGCGHFFHGGG?EFGHHGGHHFF?F@EG1FGGEFCE?GFGEEHEEHHFGE@CC//</?FGFC?D@<GHGH1GHGGHFDGFGGCDGHGFHDFHGHGGCCFGHGGGF-AAFFFGGFGGFGFFG0;FFGFFFFFFFBFFFFBFF99FFFFFFFFFBFFFFFFFFFFFBBFFFFFFFFFFFFF////FBFF99FBBF9/;F//;9F?A.;.9FF/;BF
@M05620:37:000000000-D9766:1:1101:17819:8461 1:N:0:59
GAGGCTGCTTTGGAAGAAACTCATAGATTACTGCAACAGTTCCCCCTGGACCTGGAAAAGTTTCTTGCCTGGCTTACAGAAGCTGAAACAACTGCCAATGCTACCCGTAAGGAAAGGCTCCTAGAAGACTCCAAGGGAGTAAAAGAGCTGATGAAACAATGGCAAGTAAGTCAGGCATTTCCGCTTTAGCACTCTTGTGGATCCAATTGAACAATTCTCAGCATTTGTACTTGTAACTGACAAGCCAGGGA
+
>11>AAFAFFFFGGGGCBGGFGBFBFGHHGHHGHF1GFFDDGGHHGCGGHHFGBFFHFCGFGHHGHGHHHHHHHFEHHGGFGGCCGHFHBHHFFGHFHHHGGEHHHGFGGHGHGCEGHHHEFFHHBGHHHHHFHHG?FAECGFH1/CBGGFGHHHGFF/@F1GGFA<GDDFFGGEFCGHHHFC?GGGGBFFD<GGHHHG.DGHCHGGDDGHGHGHHHFBCHF0GHHH0CFHFHBC99CFFGGGEGGFGGG?
@M05620:37:000000000-D9766:1:1101:7995:8462 1:N:0:59
ACCACACCTTCTACAATGCGCTGCGTGTGGCTCCCGAGGAGCACCCCGTGCTGCTGACCGAGGCCCCCCTGAACCCCAAGGCCAACCGCGAGAGGCCCGCTACCTCTTCTGGTGGCCGCCTCCCTCCTTCCTGGCCTCCCGGCGCTTCGCCCTTTCTCCCTGGTTCTCTCTTCTTCCGTTTTCCGTCGGCCTCTCTTCTCTGACCTGAGTCTCCTTTGGACCTCTGCCGGTCCTCGATCGGACGAGCCCAC
+
BBBBBBB>BFFFGGGGGG4EGFGGGGG22EGHHBFE2EEEGHGHHGGAEEGGGHHHHHH>E@EGGGGGGGGHHHHGGGGHGHHHHGGGGG/B//???<<ACFFG><>GGHHHGHGHH-CDGGHGHHFHH:GHHHHHHGGG.:AA?A.;BGFFFFFFFB:BBFFFFFFFFFFFFF/BFFFFFFFFFFFFFFFFFFBFFFFFFFFB/FF/9BFFFFFFFFFFFFF9BFF/;A@-@F99D9.99.--;@9-:9A
@M05620:37:000000000-D9766:1:1101:24479:8472 1:N:0:59
ACCACACCTTCTACAATGAGCTGCGTGTGGCTCCCGAGGAGCACCCCGTGCTGCTGACCGAGGCCCCCCTGAACCCCAAGGCCAACCGCGAGAAGATGCCCAGGTGAGTGGCCCGCTACCTCTTCTGGTGGCCGCCTCCCTCCTTCCTGGCCTCCCGGCGCTGCGCCCTTTCTCACTGGTTCTCTCTTCTGCCGTTTTCCGTAGGCCTCTCTTCTCTGACCTGAGTCTCCGTTGGAACTCTGCAGGTTCTA
+
AAA1AAAAFFFFGGGGGGC1GDGHGEEEFCHG1FFAEGGGGHGHHGGEEEEGHHHHHHHGGGGGGEGGGGGHGFHGGGGH/F?GHG/<>B@BCFFHHHHHCHHGGGHHHFGGHE?C-->0GHFHHFHHH/CGF@CGGGCGHHGHHGBB0/;FFGGGGG--;@@F<@F@?FFFFFFFFFFFFFFFFFFFFFFFF@9-BEFFF/;--/;FFFFFFFBFFFFF/9FBBF//BB-9:-:BFFFFFFBBF?9FFFF
@M05620:37:000000000-D9766:1:1101:22941:8481 1:N:0:59
ACCACACCTTCTACAATGCGCTGCGTGTGGCTCCCGAGGAGCACCCCGTGCTGCTGACCGAGGCCCCCCTGAACCCCAAGGCCAACCGCGCGAAGATGCCCAGGTGAGTGGCCCGCTACCTCTTCTGGTGGCCGCCTCCCTCCTTCCTGGCCTCCCGGAGCTGCGCCCTTTCTCACTGGTTCTCTCTTCTGCCGTTTTCCGTAGGACTCTCTTCTCTGACCTGAGTCTCCTTTGGAACTCTGCAGGTTCTA
+
ABBBAAAAFFFFFGGBED4AEEFEEEFGH2BGGBF?E2EAEEHHHGGEFGGE5GHFDGHGGE@EFGGGGGGCFHGGGGDEFHHHHFGCGG/B?CCGHDFHHGFFGFGFHHGGHHCGGCDHHHHHHHHHHHGHHGGGGGFGGGGGGGGGFGGGGGGGG@GBBFFFBBFBBFFFFFFFFFFFFFFFFFFFFFFFFBDFFFFFFFFFD/BFFFFFFFFBFFFFFFFFEFF/9BFFFFBFFFFFF/BFF9AFFFF
@M05620:37:000000000-D9766:1:1101:9356:8488 1:N:0:59
ACCACACCTTCTACAATGAGCTGCGTGTGGCTCCCGAGGAGCACCCAGTGCTGCTGACCGAGGCCCCCCTGAACCCCAAGGCCAACCGCGAGTAGCCGGCTACCTCTTCTGGTGGCCGCCTCCCTCCTTCCTGGCCTCCCGGCGCTGCGCCCTTTCTCCATGGTTCTCTCTTCTTCCGTTTTCCGTCGGCCTCTCTTCTCTGACCTGCGTCTCCTTTGGACCTCTGCCGGTTCTTGATCGGCAGAGCCCAC
+
BBBBBBBBFFFFGGGGDGGFGFHHGEEBGEHHCFGEEGGGGHHHHGEHFFGHGHHHHHHGGGGGG>FGGGGEHFHGGGGHEEHHHGGEGGGC/0BB2?<</?C<?1?1FGHHFG/FH--CDGHGHH<<G0<=GFGHHHHF.-;999-;9-9BFGFFF9;CB/BFFFFFFFFFFF/BFFFFFFFF?FFFFFFFFB9BF/BFFFBF//B.9A9DFF/B9FFFEFF//;99@A@AEF/;B/9.A--9AE/.:.;
@M05620:37:000000000-D9766:1:1101:21065:8492 1:N:0:59
GAGGCTGCTTTGGAAGAAACTCATAGATTACTGCAACAGTTCCCCCTGGACCTGGAAAAGTTTCTTGCCTGGCTTACAGAAGCTGAAACAACTGCCAATGCTACCCGTAAGGAAAGGCTCCTAGACGACTCCAAGGGAGTCACCGAGCTGATGAAACAATGGCCAGTAAGTCAGGCATTTCCGCTTTAGCACTCTTGTGGATCCAATTGAACAATTCTCAGCATTTGTACTTGTAACTGACAAGCCAGGGA
+
AAABBBFBFFFFGGGGGGGGGGHHHHHHHGHHHHHHHHGDGHHHHGGGGFHHHHHGHHEGFHHHHHHHHHHHHHHHHHHHHHHHHHHHHHHHHHHHHHHHHHHH2FFFGGHH3?BGHHHHFFHHG3>EGFGH332?//?<2?32//>BFH2FBFD1G<?GHHF0FGHHHHHH1FFHHHHE=GFGGGG00GGHHHHHHGHDHHHHHHHHHGHHH/GHEFGGGGFGGGGCFGGGGGGGGGGGG0FFGGB;EG?
@M05620:37:000000000-D9766:1:1101:21070:8512 1:N:0:59
GAGGCTGCTTTGGAAGAAACTCATAGATTACTGCAACAGTTCCCCCTGGACCTGGAAAAGTTTCTTGCCTGGCTTACAGAAGCTGAAACAACTGCCAATGCTACCCGTAATGAAAGGCTCCTAGAAGACTCCAAGGGAGTAAAAGAGCTGATGAAACAATGGCAAGTAAGTCAGGCATTTCCGCTTTAGCACTCTTGTGGATCCAATTGAACAATTCTCAGCATTTGTACTTGTAACTGACAAGCCAGGGC
+
A?AA>AFAFDD@G45BAGBBGGHHHGHGGFBAFA4BCG2DFBBBFFABA2BFGHFFA32BBDGDFGGBBFGGGHH3BBBFGGBFG33EBBBBFGHFFHGHBBBBFH1?>E1BB@B3??B0?3FG?BBBBBGG??????E?B3FFB?F2BB2B>D@2@<C@22@<@/1<@????FFFCFDFFFA..<F=><1>>0==<=<.<0CGHHFHGH00CF:0::;;G/<;;:000;0<B;;;9;BBC:;.;;C9999
@M05620:37:000000000-D9766:1:1101:21588:8520 1:N:0:59
ACCACACCTTCTACAATGAGCTGCGTGTGGCTCCCGAGGAGCACCCCGTGCTGCTGACCGAGGCCCCCCTGAACCCCAAGGCCAACCGCGAGAAGATGAGAGTGGCCCGCTCCCTCTTCTGGTGGCCGCCTCCCTCCTTCCTGGCCTCCCGGCGCTGCGCCCTTTCTCACTGGTTCTCTCTTCTGCCGTTTTCCGTAGGACTCTCTTCTCTGACCTGCGTCTCCTTTGGAACTCTGCAGGTTCTAGCTCGG
+
CCCCCCCCFFFFGGGGGGGGGGHHGGGGHGHHHGGGGGGGGHHHHGGGGGGGGHHHHHHGGGGGGGGGGGGHHHHGGGGHGHHHHGGGGGGGGGHHHHHHGHHHGGHHGGG-EGHHHHHHGHHHGHHGGGGGHGHHGHHHHHHHHGGGGGGGAGGGGGFFFFFFFFFFFFFFFFFFFFFFFFFFFFFFFFFFFFFFFFFFFFFFFFFFFFFF9FFFF.>DFFFFFFFFFFFFFFFFFFFA;FFFFFBFFFF
@M05620:37:000000000-D9766:1:1101:25119:8559 1:N:0:59
ACCACACCTTCTACAATGAGCTGCGTGTGGCTCCCGAGGAGCACCCCGTGCTGCTGACCGAGGCCCCCCTGAACCCCAAGGCCAACCGCGAGAAGATGAGCAGGTTAGTGCCCCCCTACCTCTTCTGGTCGCCGCCTCCCTCCTTCCCGTCCTCCCGCAGCTGCCCCCTTTCCCACTGCTTCTCTCTTCTGCTGTTTTCCGCACTACTCTCTTCTCTCAGCTTATTCTCCTTTGTAACTCTGGAGGTTCTA
+
ABBBBBBBFFFFGGGGGGGGGGHHGEGGHGHHHGGGGGGGGHHHHGGGGGGGHHHHHHHGGGGGGGGGGGGHHGHGGGGHGFHHHGGGGGGGCGHHHH22?DC<011?1?1<?F/A<.F0>DH=GHHHG0<<ECFG:.GGH/E/C99/=9;E.;/CE?-9;B;B...--;/;//:.A/9;F9/:BFFFF/:B//;;/./;D.---9///BFF///;///////:/BBFF/9//////99;99//..;./:/
@M05620:37:000000000-D9766:1:1101:23020:8561 1:N:0:59
GAGGCTGCTTTGGAAGAAACTCATAGATTACTGCCACAGTTCCCCCTGGCCATGTAACCGTTTCTTGCCTGGCTTGCAGAAGCTGGAACAACTGCCCCTGCTACCCGTAAGGAAAGGCTCCTAGCCGACTCCAAGGGCGTAACCGCGCTGATGAACCCATGGCAAGTAAGTCAGGCATTTCCGCTTTCGCACTCTTGTGGATCCAATTGAACAATTCTCAGCCTTTGTACTTGTAACTGACAAGCCCGGGA
+
BAABBAFBFFFFGFGGGGGGGGGAE5DGHGFGHGFGGFF3AAF32BAB22B3BB5DBBFFBEHA5DA5BFGHHC10BGGDGGHFB21FF2BGH3FG1?FFHHHHBCAEFAGG333BFGFHGHHH3?EGGGGHBCGGGAFG///2>/ADGG.>GH11>.FHHGH/CEH0GHGH0GFHHHHHHHGGGGG0CDDGGGGGGGFDGGGGGGGGGBFG0/CFGGGGGGBFFFFFFFFFFFFFFFFFFBFFFF.@FF;
@M05620:37:000000000-D9766:1:1101:9554:8568 1:N:0:59
ACCACACCTTCTACAATGAGCTGCGTGTGGCTCCCGAGGAGCACCCCGTGCTGCTGACCGAGGCCCCCCTGAACCCCAAGGCCAACCGCGAGAAGATGAGAGTGGCCCGCTACCTCTTCTGGTGGCCGCCTCCCTCCTTCCTGGCCTCCCGGCGCTGCGCCCTTTCTCACTGGTTCTCTCTTCTGCCGTTTTCCGTAGGACTCTCTTCTCTGACCTGAGTCTCCTTTGGAACTCTGCAGGTTCTAGATCGG
+
AAAAAAAAFFFFGGFBFBG1B1BEEAEBGCFFCFGGGGGGGGHHHGGGEEGEFGGHFFHGGGGGGCEEGGGHGFEEGGGHEGHGEGG@CCGC?B0GFFGHGF??EFFGGGGCCHHHHHGHGEGHFHHCGGGGGGHGFHHHGHHHHHGGGGGG-A@@GG@@F@@FFFFFFFF/FB9FFFFFFFFFFBF@FFFFFFBBAA?BFFFFFFFFFFFF/BFFFBFBFFFFFFFFF9BFFFFEBBBA99BFF///BEB
@M05620:37:000000000-D9766:1:1101:13177:8573 1:N:0:59
ACCACACCTTCTACAATGAGCTGCGTGTGGCTCCCGAGGAGCACCCCGTGCTGCTGACCGAGGCCCCCCTGAACCCCAAGGCCAACCGCGAGAGGCCCCCTCCATCTTCTGGTGGCCGCCTCCCTCCTTTCTGGCCTCCCCGCGCTCCGCCCTTTCTCCCTGGTTCTCTCTTCTCCCGTTTTCCGTCGGCCTCTCTTCTCTGTCCCGAGTCTCCCTTGGACCTCTGCCGGGTCTCGATCTGGAGAGACCAC
+
CCCCCCCCFFFFGGGGGGGGGGHHGGGEHGHHHGGGGGGGGHHHHGGGFGGGHHGHHHHFEGGGGGGGGGGHHHHGGGGHGHHHHGGGGGFG><<//?/>//?<<?F11?1<<FD0<-><.C.E/G./000000::0;.E.-::-:.9;EBG-/C0BF0F//.;//BFFFFB9F/9/...BEB/.999--9.;FFFF/FFF//;//-.9;BBF//9B////:9BB///;@-:-BB/;/..///.;A./:BE
@M05620:37:000000000-D9766:1:1101:13191:8585 1:N:0:59
ACCACACCTTCTACAATGAGCTGCGTGTGGCTCCCGAGGAGCCCCCCGCGCTGCTGACCGAGCCCCCCCTGCCCCCCACGGCCACCCGCGAGTGGCCCGCTACCTCTTCTGGTGGCCGCCTCCCTCCTTCCTGGCCTCCCGGAGCTGCGCCCTTTCTCACTGGTTCTCTCTTCTGCCGTTTTCCGTAGGACTCTCTTCTCTGACCTGAGTCTCCTTTGGAACTCTGCAGGTTCTAGATCGGAAGAGCACAC
+
>>>>>>>>FFCFBFGBBBFBFGGFABBA4BBFBBFBEAEE2AAFEEEF0>E>/?3BBF3EF>/>FEEEF/??0/?CFC/<<A><??A/@><<<C<..<A:-::/<GGCHC;::9.CFC;@DGGGFFGFFGGGG/FFFFFFDFFCDAFFDFFCFFFFFFFFFFFFFFFFFFFFFFFBFFDFFFFFFFFFFFFFFFFFFFFFFFFFFFFFFBBFFFBFFFFFBFFFFFBBFF9;BFB//;BADDF?FABB;FA
@M05620:37:000000000-D9766:1:1101:22432:8587 1:N:0:59
ACCACACCTTCTACAATGAGCTGCGTGTGGCTCCCGAGGAGCACCCCGTGCTGCTGACCGAGGCCCCCCTGAACCCCAAGGCCAACCGCGAGAAGATGCGAGGGTCCCTCTACCTCTTCCGGTTGTCGCCGCCCCCCCTCTCCTTCCTCCCCAGCCGCCGCTGTTCTCTTTCGCTCTCTCTTCCGCCTCTGCCCTTTGCACTCTCTTCCCCGACTCTACCCTCCTTTGGCACTCTAACGGTGCTGGATCGG
+
BBCCDCCCFFFFGGGGGGGGGGHHGGGGHGHHHGGGGGGGGHHHHGGGGGGGHHHHHHHGGGGGGGGGGGGHHHHGGGGHGHHHHGGGGGGGGGHHHHE////>?1/01<01>G1FG1F1.-<.-.0<..-<C--=---</:/:0</00/../.<.<---<<-.:<0B00<09.9BE000<000.<..9<00<.0<00000<B000000//--<990000<B.</<0</<00</000<.-<.<<0<.<F.?
@M05620:37:000000000-D9766:1:1101:23732:8593 1:N:0:59
GAGGCTGCTTTGGAAGAAACTCATAGATTACTGCAACAGTTCCCCCTGGACCTGGAAAAGTTTCTTGCCTGGCTTACAGAAGCTGAAACAACTGCCAATGCTACCCGTAAGGAAAGGCTCCTAGACGACTCCAAGGGCGTAAACGAGCTGATGAAACCATGGCAAGTAAGTCAGGCATTTCCGCTTTAGCACTCTTGTGGATCCAATTGAACAATTCTCAGCCTTTGTACTTGTAACTGACAAGCCCTGGA
+
>1>>AAFAFFFFGGGG1EAGGGGHHGHHH1GGHHF1BFGFHHHHHGGFHCGHHHHHFHHFFHHHHHHHHHHHHHHEGFFGHHHHHFFGHEEHHHHH@FH@FHGH0F/EE?011F00>FGHGGHG1>EGEEGGGE1F//<B/?/1?/CCA1GD?GFGF0<<<0>0F<<FG<>FD=FBE<D000<CEC.=0<CFBGHHF0C:G::CGGFHHGGBFB;;9F0FFGB=FG0FFF009FFBCFBFBB0.;C.--9-
@M05620:37:000000000-D9766:1:1101:13171:8596 1:N:0:59
ACCACACCTTCTACAATGAGCTGCGTGTGGCTCCCGAGGAGCACCCCGTGCTGCTGACCCAGGCCCCCCTGAACCCCAAGGCCAACCGCGAGACGCCGGCTACCTCTTCTGGTGGCCGCCTCCCTCCTTCCTGGCCTCCCTTCTCTTCGCCCTTTCTCCCTGGTTCTCTCTTCTTCCGTTTTCCGTCGGCCTCTCTTCTCTGACCTGCGTCTCCTTTGGACCTTTGCCGGTTCTAGACCTGCAGAGCTCAC
+
>AA1>>A1BBB@BBBFGG1BGGFHGEG00AF0BAAB0EAE?FAFBAE/AE/FBGFHHGG0B//FFGCEEEFFBGHEEFGHGH?FHEFGEG/>//?<>//><CF0F1???FFF>0.FG->CEGHGHH.<G0:CHEHHHHHG/0:00<0<;EAFGGGFB;9FC0.:B9CBFBFGGG;FFCGFFFFF-:A--@ABFF;FFBFFFFBF//9--:@BF/FFFFFFFFF/9B//-9;9-9/999;/;--9:-//;/;
@M05620:37:000000000-D9766:1:1101:18804:8640 1:N:0:59
ACCACACCTTCTACAATGAGCTGCGTGTGGCTCCCGAGGAGCACCCCGTGCTGCTGACCGAGGCCCCCCTGAACCCCAAGGCCAACCGCGAGAAGATGAGCGTGGCCCGCTCCCTCTTCTTGTGGCCGCCTCCCTCCTTCCTGGCCTCCCGGCGCTGCGCCCTTTCTCACTGGTTCTCTCTTCTGCCGTTTTCCGTAGGACTCTCTTCTCTGCCCTGCGTCTCCTTTGGAACTCTGCAGGTTCTAGCTCGG
+
BBBBBBBBFFFFGGGGGGGGGFHHGDGBFGFCGGGGGGGGGGGHHGGGFFGGFFHHHHHGGGGGGGGGGGGHGHGGGGGHGHHHHGGGGGCFGDHHHBFG2/?E/<?GFGG@EGHHHHHG0=DGEHHCDGDGHGHHGHHHGGGGGGGGGGGGGGGGFFFFFFFFFFFFBFFFFFFFFFFFFFFFFFFDFFFFFFFFEDFBBFFFFFFFFFFF/BEFF9>AFDFFFFFFFFFFFFFFFBBFFBFFFFFFF?-
@M05620:37:000000000-D9766:1:1101:13287:8656 1:N:0:59
ACCACACCTTCTACAATGAGCTGCGTGTGGCTCCCGAGGAGCACCCCGTGCTGCTGACCGAGGCCCCCCTGAACCCCAAGGCCAACCGCGAGAAGATGCCCAGGTGAGTGGCCCGCTACCTCTTCTGGTGGCCGCCTCCCTCCTTCCTGGCCTCCCGGCGCTGCGCCCTTTCTCACTGGTTCTCTCTTCTGCCGTTTTCCGTAGGACTCTCTTCTCTGACCTGAGTCTCCTTTGGAACTCTGCAGGTTCTA
+
ABBCAABAFFFFFFFGGGFGGGHHGGGAAEGFGFFEAEEFDGAGGGFGFEEGFHGHGHHAECCEFGGGGGGHEHHGGGGHGHFHHGGGBB>BDGHFHHHHHHGGHHHHHHGGHHGGGFGHHHHGHHHHHFGHHGGGGGHGHHGHHGGGCFFGGGGGGG-;CF;FFFFFFFFFFFFFFFFFFFFFFFFFFFFFFFFFFFFFFFFDFFFFFFFFFFFFFF9FFFFFFFFFFFFFFBFFFFFFFFFFFFFFFFF
@M05620:37:000000000-D9766:1:1101:22315:8663 1:N:0:59
ACCACACCTTCTACAATGAGCTGCGTGTGGCTCCCGAGGAGCACCCCGTGCTGCTGACCGAGGCCCCCCTGAACCCCAAGGCCAACCGCGAGTGGCCAGCTACCTTTTCTGGTGGCACCCTCCCTCCTTCCTGGCCTCCCGACGCTACGCCCTTTCTCCCTCGTTCTCTATTCTGCCGTTTTCCGTAGGCATCTCTTCTCTATCCTGAGTCTCCTTTGGACCTCTGAAGGTTCTCGATCGGCAGAGCCCAC
+
AAA1>AAAFFFFG3GGFGF1B1BAF0ABGCHH1FFAAFGGGHHHHGGGEEGGGGH1GHHGCEEGG/EEGGE>G1FEGGAG/<FHHG//>B@/>//??1<?<FGHF?F11?G1FH/<01FE.F..<GC<0=<=DCGFFC.<A.;-;C.9;??9-FBF0;;/;/9..99000000;;BF--9BABF-:-AAFBFBFFBFFFBF//;//;9-;FFFF/B9//9/9BF///;B/;B9/99;F-9;-@--;/:-;A
@M05620:37:000000000-D9766:1:1101:11277:8688 1:N:0:59
GAGGCTGCTTTGGAAGAAACTCATAGATTACTGCAACAGTTCCCCCTGGACCTGGAAAAGTTTCTTGCCTGGCTTACAGAAGCTGAAACAACTGCCAATGCTACCCGTAAGGAAAGGCTCCTAGAAGACTCCAAGGGAGTAAAAGAGCTGATGAAACAATGGCAAGTAAGTCAGGCATTTCCGCTTTAGCACTCTTGTGGATCCAATTGAACAATTCTCAGCATTTGTACTTGTAACTGACAAGCCAGGGA
+
BBBBBBFBFFFFGGGGGGGGGGHHHHHHHHHGHHHHHHHFHHHHHGGGHGHHHGHGGHHHFHHHHHGGHHHHHHGGHHHHHHHHHHGHHHGHHHHHHHHHHG4FGHGGGGGGHGHH0FGFEBHHH3GHHBHHHHHFGADDHHHG3?GBFGHHFHHGHHHG<2FGHGHGHH<FGHHHFHGFHGGCDGGHHHBGHHHGHGGDFCGHH0GHHHHGHHCCCBGHHFFHHHFHHB0CGBC09CFGFGGFGGGGEG.
@M05620:37:000000000-D9766:1:1101:5254:8705 1:N:0:59
ACCACACCTTCTACAATGAGCTGCGGGTGGCTCCCGAGGAGCACCCCGTGCTGCTGACCGAGGCCCCCCTGAACCCCAAGGCCAACCGCGAGTGGCCAGCTACCTCTTCTGGTGGCCGCCTCCCTCCTTCCTGGCCTCCCGGCGATGCGACCTTTCTAACTGGTTCTCTCTTCTTCCGTTTTCCGTCGGCCTCTCTTCTCTGACCTGAGTCTCCTTTGGACCTCTGCAGGTTCTCGATCGGCCGAGCACAC
+
AAA1AAAAFFFDFGGGFGBAA1F1E00AAAGHABFEEEGCGHHHHGGEGEGEHGHCHCEE>EEGF/>EGGGBH1EEGG?E//FCFF//>B>/<?//?1//1?G0F<>>1FHHHHGH<CG?.<CFHH./C0;CHFF.0GCEE?@A:;C9-.A--;FFF//;;//;FFEFFF/BFF/BFFBFFEFF-;-@@@BBFF9BBF/9BFB:/;BFFFFFFFFFFFEFFFFFFFF/9AAFF/9AF/9----9@---;;A
@M05620:37:000000000-D9766:1:1101:8531:8714 1:N:0:59
ACCACACCTTCTACAATGAGCTGCGTGTGGCTCCCGAGGAGCACCCCGTGCTGCTGACCGAGGCCCCCCTGAACCCCAAGGCCAACCGCGAGTGGCCCGCTACCTCTTCTGGTGGCCGCCTCCCTCCTTCCTGGCCTCCCGGCGCTGCGCCCTTTCTCCCTGGTTCTCTCTTCTTCCGTTTTCCGTCGGCCTCTCTTCTCTGACCTGAGTCTCCTTTGGACCTCTGCAGGTTCTCGATCGGAAGAGCACAC
+
CCCCCCCBFFFFFFGGGGFGGGHHGGGBAEHGHGGGDFGGGHHHHGGGGGGGGHHHHHHEEECGGGGGGGGHHHHGGGGHGHHHHGGGGG/C>???FC@DCGCGF?FGGHHHHHGHHGGGGGHGHHAGH0;GHHHHHHHGDDCG;A-CBGGGFFFFF0;FFFFFFFFFFFFFFF0BFFFFFFFFFFFFFADFFFBFFFFFFFFF/BF/BFFFFFFFFFFFFFF0;FFBBFAFFF0:B/.:A..9;A;0;;A
@M05620:37:000000000-D9766:1:1101:11474:8734 1:N:0:59
ACCACACCTTCTACAATGAGCTGCGTGTGGCTCCCGAGGAGCACCCCGTGCTGCTGACCGAGGCCCCCCTGAACCCCAAGGCCAACCGCGAGAAGATGCCCAGGTGAGTGGCCCGCTACCTCTTCTGGTGGCCGCCTCCCTCCTTCCTGGCCTCCCGGAGCTGCGCCCTTTCTCACTGGTTCTCTCTTCTGCCGTTTTCCGTAGGACTCTCTTCTCTGACCTGAGTCTCCTTTGGAACTCTGCAGGTTCTA
+
DCCDDDCCFFFFGGGGGGGGGGHHGGGBGGHHHGGGGGGGGHHHHGGGGGGGHHHHHHHGGGGGGGGGGGGHHHHGGGGHGHHHEGGGGGDGGFHHHHGHHHHGHHBGHHGGGHGGGGFHHHHHHHHF0C.C.<A;EFHFFHGHBFFFGGFC0CFAG?-;@.0BBDFBFFFBFFFFBF/;FBBB09FF0:0;9-ADFAF:.0.;.00/9:FFB0::0;0BBB///;00BFFFFFBF00;00:90;.AF0B0
@M05620:37:000000000-D9766:1:1101:26627:8757 1:N:0:59
ACCACACCTTCTACAATGAGCTGCGTGTGGCTCCCGAGGAGCACCCCGTGCTGCTGACCGAGGCCCCCCTGAACCCCAAGGCCAACCGCGAGAAGATGAGCGTGGCCCGCTCCCTCTTCTTGTGGCCGCCTCCCTCCTTCCTGGCCTCCCGGCGCTGCGCCCTTTCTCACTGGTTCTCTCTTCTGCCGTTTTCCGTAGGCCTCTCTTCTCTGCCCTGCGTCTCCTTTGGAACTCTGCAGGTTCTAGCTCGG
+
BBBBBBBBFFFFGGGGGGGGFGFFGAEEEFHHHGGEEGGFGHHHHGCGEEGGHGGHHHHGGGGGGGGGGGGFHHHGGGFHGHHHHGGGGGGFFGHHHHFH2<?EG<?FDDCCEGCFHHHH<=DGFHGFFCCGHGHHGHHHGGGGGFFGGGGGG-?D@FFFFFAFFFFFFFBF./;FFFFFFFFFFFFBADFFFFFFFF./;FFFFFFFFFFE/BAFFEDFFFFFFFFFEF/BFFFFFFFFAFFFFFFFF.>
@M05620:37:000000000-D9766:1:1101:11923:8764 1:N:0:59
ACCACACCTTCTACAATGAGCTGCGTGTGGCTCCCGAGGAGCACCCCGTGCTGCTGACCGAGGCCCCCCTGAACCCCAAGGCCAACCGCGAGAAGATGAGAGTGGCCCGCTCCCTCTTCTTGTGGCCGCCTCCCTCCTTCCTGGCCTCCCGGCGCTGCGCCCTTTCTCACTGGTTCTCTCTTCTGCCGTTTTCCGTAGGCCTCTCTTCTCTGCCCTGCGTCTCCTTTGGAACTCTGCATGTTCTAGCTCGG
+
BBBABBBAFFFFGGGGAGABGBHHG2AB42FGABFA?EEGDHHHHGGGEEFGFHHHHHHAEECGG1FGGGGCGEHGGGGHCCHHHGE/BD/<BDFF1?1F1?GHG??GD>A<DGHHHHHH11=CDH<@C@CEHGHHGH0GHHHFFABFGGGB@-BB?ABBFBBFFFFFFFFFBBFFFFFFFFFFFFFBFFFFFFFFFF?/:BFFFFFFFFFB;BEFF.9DBDFFFFFEFF/FF;;BFF/;9FFFFE/;FFB
@M05620:37:000000000-D9766:1:1101:16181:8772 1:N:0:59
ACCACACCTTCTACAATGAGCTGCGTGTGGCTCCCGAGGAGCACCCCGTGCTGCTGACCGAGGCCCCCCTGAACCCCAAGGCCAACCGCGAGAAGATGCCCAGGTGAGTGGCCCGCTACCTCTTCTGGTGGCCGCCTCCCTCCTTCCTGGCCTCCCGGCGCTGCGCCCTTTCTCACTGGTTCTCTCTTCTGCCGTTTTCCGTAGGACTCTCTTCTCTGACCTGAGTCTCCTTTGGAACTCTGCAGGTCTAG
+
DCCDCDBBFFFFGGGGGGGGGGHHGEFBEFHGHGGGGGGGGHHHHGGGEGGGHHHGHHHGGGGGGGGGGGGHFHHGGGGHGHHHHGGGGGCGFGHGHHGGHHHGHHHHHHGGHHGGGGGHHHHHHHHGHHGHHGGGGGHGHHGHHGGGFGGGGGGGGC-ADFCFFFFFFFFFFFFFFFFFFFFFFFFFFFFFFFFFFFFFFFFFFFFFFFFFFHHFFFFFFFFFFFFFFFFFFFFFFFFFFFFFFFFFFFB
@M05620:37:000000000-D9766:1:1101:22037:8773 1:N:0:59
ACCACACCTTCTACAATGAGCTGCGTGTGGCTCCCGAGGAGCACCCCGTGCTGCTGACCGAGGCCCCCCTGAACCCCAAGGCCAACCGCGAGAAGATGCCCAGGTGAGTGGCCCGCTACCTCTTCTGGTGGCCGCCTCCCTCCTTCCTGGCCTCCCGGAGCTGCGCCCTTTCTCACTGGTTCTCTCTTCTGCCGTTTTCCGTAGGACTCTCTTCTCTGACCTGAGTCTCCTTTGGAACTCTGCAGGTTCTA
+
DDDDDDCCFFFFGGGGGGGGGGHHGGGEGGHHHGGGGGGCGHHHHGGGEGGGHHGHHHHGGGGGGGGGGGGHHHHGGGGHGHHHHGGGGGGGGGHHHHHHHHHGCGHHHHGGHHGGGGGHHHHHHHHFHHGHHGGGGGHGHHGHHGGGGGFGGGGGGG?BCGGGGGFFFFFFFFFFFFEFFFFFFFFFFFFFFFFFFFFFFFFFFFFFFFFFFFFFFFFFFFFFFFFFFFFFFFFFFFFFFFFFFFFFFFB
@M05620:37:000000000-D9766:1:1101:5962:8777 1:N:0:59
GAGGCTGCTTTGGAAGAAACTCATAGATTACTGCAACAGTTCCCCCTGGAACTGGACAAGTTTCTTGACTTGCTTACAGAAGCTGAAACAACTGCCAATGGTCCCCGTAATGAAAGGCGTAAAGAAAACCCCAAAGGAGTAAAAGAGCTGATGAAACAACGGCAAGTAAGCCAGGCATTACCGCAGGCGTACTCTCGAGGACCCACTTGAACAACCAACAGAACAAGTATCAGCATTTGAACAGCCAAGGA
+
A3AAABFABDFFGFFGGGGGGGGHHHHFGH4DFFFGCGGFFDF3BFAFAG3BBF3F2A1BDHGFGHH5B55BDGFFB5BFGHFGHEBGFHGHFHHFHHHH3BF@1?/?>?14B3@31?/>///BFF?FB/EED/0B0BF0B1B?1?F0111@>D11@@///>///<11>11<0>..<><110<----.-::-.0<0.0:--..;99F;0000;/9...;.;9:///9;///:99;//;B9B///.....9.
@M05620:37:000000000-D9766:1:1101:26343:8780 1:N:0:59
ACCACACCTTCTACAATGAGCTGCGTGTGGCTCCCGAGGAGCACCCCGTGCTGCTGACCGAGGCCCCCCTGAACCCCAAGGCCAACCGCGAGAAGATGAGCGTGGACCGCTCCCTCTTCTGGTGGCCGCCTCCCTCCTTCCTGGCCTCCCGGAGCTGCGCCCTTTCTCACTGGTTCTCTCTTCTGCCGTTTTCCGTAGGCCTCTCTTCTCTGCCCTGCGTCTCCTTTGGAACTCTGCAGGTTCTAGATCGG
+
AAAABAABFFCDEGG4AFFGFFGFEEEBG2GGGG22AEEAFHHHHGGGG?EEGGHHHGCEGEGGGG@EGGGHFHHEGGGACHHGHGGGG//>CFHFDGHH1B?A@/?GG>C@EFHHHHHG0<=/..<CCDEGHGHH?CHHHGGE.;FFEGGG-B?FGGGGD-9FFFFF/BBFBFFFFFF/FFFFFFFBDFFFFFFFFFF/9FFFFFFFFFFF/BAFA.9DBD;FBFFFFFFFFFFFFFBA9BFFFFBBFEA
@M05620:37:000000000-D9766:1:1101:5945:8785 1:N:0:59
GCGGCTGCTTTGGAAGAAACTCATAGATTACTGCAACAGTTCCCCCTGGACCTGGAAACGTTTCTTGCCTGGCTTCCAGAAGCTGCCACAACTGCCAATGCTATACGTAAGGCAAGGCTCCTAGCAGACTCCCCGGGCGTCACCGCGCTGCTGAACCACTGGCCAGTCAGTCCGCCATTTCCGCTTTCGCCCTCTTGTGGATCCAATTGCCCCCTTCTCAGCATTTGTACTTGTAACTGTCCAGCCAGGGA
+
>1A1>1>AFFDDG1B1BEFFGGFHHGHHHHFGDG1FGGGDDGHHHGFGCCFBFHAGG10BBFGFF1GGHHHGGBB0BFGF0FF@F101BBBEFHHHHHHHB2222BFG1B>F000?/F1FFHFH11<<0BBFF/>B?//></<1?//ACC.>C111>>./<C..<<<<0D=<0:-.;:GH0CCE:EF0;A.9-CFBFFGBF0BB00=FF00;.--9-/:BFBB9/9BB/9;BFB9//;//9//9B-;--;-
@M05620:37:000000000-D9766:1:1101:22783:8786 1:N:0:59
GAGGCTGCTTTGGAAGAAACTCATAGATTACTGCAACAGTTCCCCCTGGACCTGGAAAAGTTTCTTGCCTGGCTTACAGAAGCTGAAACAACTGCCAATGCTACCCGTAAGGAAAGGCTCCTAGACGACTCCAAGGGAGTAAAAGAGCTGATGAAACAATGGCAAGTAAGTCAGGCATTTCCGCTTTAGCACTCTTGTGGATCCAATTGAACAATTCTCAGCATTTGTACTTGTAACTGACAAGCCAGGGA
+
BBBBBAFBFFFFCGGGGGGGGGHHHHHHHHHHHGHHFHHFGHHHHGGGHHHHHHHHFFFHGHHHHHHHHHHHHHHHHHHHHHHHHHHHHHGHHHHHHGHHFFFG2FEEE1CFGHBGFHHFFHH4B3?EEEGHHG2/?FDFHFHHG/F2FHH22@@FH2GG1FGHHGHHHHFHFDFGHGHHHH.>>A.<DGFHHGHFFDGDHHGHHHHHGHHHHGB0CGHHHFHEGEF0CFGGFFFGBFGGGGGGGG/;9E.
@M05620:37:000000000-D9766:1:1101:9275:8790 1:N:0:59
ACCACACCTTCTACAATGCGCTGCGTGTGGCTCCCGAGGAGCCCCCCTTGCTGCTGACCTAGGCCCCCCTGACCCCCAAGGCCAACCGCGCGGCGCCTGCTCCTTCTGCTTGCGGCCGCCTCCCTCCGTCCTCGCCTCCCCTCGGTTCGCCCTTTCTCGCTGGTTCTCTCTTCTCCCGTTTTCCGTCGGCCTCTGTTTTCGGATTTGTGTCTCCTTTGTACCTCTGCCGGCTCTCGACCTGTTGGTTCCAC
+
AAAAA4AAFFFFGEGEFFG?EEAFGEE22ABFFFF2AEA0AB1BEFF0BBFFFHFBGGH53B3BFEEEGFF?3?FEEG>?/?FF/?E/>///////<..0<1<1=1<11=0C.-<<D:-:.;9./;9.;9..09;-9C9E./C-99.9;D.9-99://..:A-B/;/:/99BBF//BDFAFF/B9;ABD-.DF//;B/;F--:..;F/9B/FF/BF/99/:BB/////----.;/./--..9/9.../;//
@M05620:37:000000000-D9766:1:1101:16864:8796 1:N:0:59
GAGGCTGCTTTGGAAGAAACTCATAGATTACTGCAACAGTTCCCCCTGGACCTGGAAAAGTTTCTTGCCTGGCTTACAGAAGCTGAAACAACTGCCACTGCTACCCGTAAGGAAAGGCTCCTAGAAGACTCCAAGGGAGTAAAAAAGATGATGAAACAATGGCAAGTAAGTCAGGCATTTACGCTTTAGCACTCTTGTGGATCCAATTGAACAATTAACAGCATTTGTACTTGTAACTGACAAGCCAGGGA
+
BBBBABFBFFFFGGGGFGGGGGHHHHHHHGHHHHGFFHHHHGHHHGFGHHFGHHHFGFHHFGHHHHHHGHHHHHHEFHHHHHHHHFFHGHHHHGHGHEFHGHFHGFFEE1FGFHFGEHFHEHHHGE3B3BGHHHHG/?FE23B?2>?/@FGHHHHFHGHGG10??FGHHHF1?GGHHHHH1FCGGGGEHFF0GGHHHFHGHFHHHHHHHHGGHH0;00;CGF/;GB0;FFGFFFFFFFGGGFGGGEFFGG.
@M05620:37:000000000-D9766:1:1101:27007:8800 1:N:0:59
ACCACACCTTCTACAATGAGCTGCGTGTGGCTCCCGAGGAGCACCCCGTGCTGCTGACCGAGGCCCCCCTGAACCCCAAGGCCAACCGCGAGGCGCCTGCTACCTCTTCTGGTGGCCGCCTCCCTCCTTCCTGGCCTCCCGGCGCTGCGCCCTTTCTCCCTGGTTCTCTCTTCTGCCGTTTTCCGTCGGCCTCTCTTCTCTGACCTGAGTCTCCTTTGGAACTCTGCAGGTTCTCGATCGGCAGAGCCCAC
+
BAAAABBBFFFFGGGGBGGGGFHFGEFE42ABFEEE?EGG?GHFHGGG1EAE5FBFFGFEEC0EGGG@E@FHHHHGGGEHEFGHHG?EG@D@B/><@/??CBG<F1>FHHDDFGFFF<ADDGEEFGDGF::0CBCCFFHEG-9AB@-9?-9@=BFBBF/99FF/9B/B/F/BFFFFF-:9BEFF.B9B?9AFFFFFBBFBBF9BFBB/./9/9B//9/;9/BFFFEF/F..;9:/;FFFBDBBBFF/;;EE
@M05620:37:000000000-D9766:1:1101:16635:8800 1:N:0:59
ACCACACCTTCTACAATGAGCTGCGTGTGGCTCCCGAGGAGCACCCCGTGCTGCTGACCGAGGCCCCCCTGAACCCCAAGGCCAACCGCGAGAAGATGCCCAGGTGAGTGGCCCGCTACCTCTTCTGGTGGCCGCCTCCCTCCTTCCTGGCCTCCCGGCGCTGCGCCCTTTCTCACTGGTTCTCTCTTCTGCCGTTTTCCGTAGGACTCTCTTCTCTGACCTGAGTCTCCTTTGGAACTCTGCAGGTTCTA
+
AAAAAAAAFFFFGGGFAGGFGBHFG0ABC0FH1FG0EEGECHHHHGGGGGGGHHGFHHHGGGGGGAGGGGGHHFHGGGGHEEHHHGE<CGB@CGGHFHGHHGHGHHHHHHGGHHGGGCGHHHHHHHHFHGGHHGGGGGEGHHGHHGGGGFGGGGGGBG?@A@@F?@F@?FFFFFFFFFFFFFFFFFFFFFFFF@BFFFFFFFFFFFFFFFFFFFFFFFBFFFF/;FFFFFFFFFFFFFFFFFFFFFFFFFB
@M05620:37:000000000-D9766:1:1101:9273:8812 1:N:0:59
ACCACACATTCTACAATGCGCTGCGTGAGGCTCCCGAGTAGCACCCCTTGCTGCTGACCTAGGCCCCCCTGAACCCCAAGGCCAACCGCGCGGAGTCGCCCACCTTTTCTGGTGGCCTCCTCCCTCCTTTCTGGCCTCCCTGCCTTTCGCCCTTTCTTCCTGGTTCTCTTTTCTTCCGTTTTCCGTCGGCCTCTCTTCTCTGAATTGCTTCTCCTTTGGACCTTTGCCGGTTCTGGACCTGGCGAGTTCCC
+
AABB>AB3B@B@EBBFGG4AEEGGGDE22BB2B2AB2A2B5D5BBAEB1BAF5GFHGFG5B33BFFGGG>?B3GHFEGDHGHFGGEEE>E/>/<>/0/>?/?/??1??1????</?C1GGHGHFG>.>F1=DFFHHHHGG/0<.0;0<..:;CHCF00;000/:F;FGF0;BGGFGFDGFGGGG.;F--;9.:B9;B;BBFF///:///;BFBFFFFFFFFFF/9BFBB-9D9F9/;.9;B.;--;;.9/;
@M05620:37:000000000-D9766:1:1101:14434:8823 1:N:0:59
ACCACACCTTCTACAATGAGCTGCGTGTGGCTCCCGAGGAGCACCCCGTGCTGCTGACCGAGGCCCCCCTGAACCCCAAGGCCAACCGCGAGAAGATGAGAGTGGCCCGCTACCTCTTCTGGTGGCCGCCTCCCTCCTTCCTGGCCTCCCGGAGCTGCGCCCTTTCTCACTGGTTCTCTCTTCTGCCGTTTTCCGTAGGACTCTCTTCTCTGACCTGAGTCTCCTTTGGAACTCTGCAGGTTCTAGATCGG
+
ABAABBCAFFFFGGGGGGGGGGHHGGGGHGHHHGGGGGGGGHHHHGGGGGGGHGHHHHHGEGGGGGGGGGGHHHHGGGGHGHHHGGGGGGGGGGHGHHHHHHGFFFHHGGGFFFHHHHHHHHFGGGHCGGGGHGHHGHHHHFHHHHGGGGGGAFGGGF?DFGGFFFFFFFFFFFFFFFFFFFFFFEFFFFFFFFDFFFFFFFFFFFFFFFFFFFFFFBFBFFFFFFFFFBFFFFFFFFBF:BFFFBFFFFF
@M05620:37:000000000-D9766:1:1101:6898:8835 1:N:0:59
ACCACACCTTCTACAATGAGCTGCGTGTGGCTCCCGAGGAGCACCCCGTGCTGCTGACCGAGGCCCCCCTGAACCCCAAGGCCAACCGCGAGAAGCCGGCTACCTTTTCTGGTGGCCGCCTCCCTCCTTTCTGGCCTCCCGGCGTTCCGCCCTTTCTCCATCGTTCTCCCTTCTGCCGTTTTCCGTCGGCCTCTCTTCTCTGACCTGCGTCTCCCTTTGACCTCTGCAGGTTCTCGAACGGTAGAGGCCAC
+
BBBBBAABFFFFGGGFGGGGGGHHFFGFHGHFHGGGGGG?EHHHHGGGFGGGEGHHHHFGEE0EGGGGGGGGFHHGGGGHGHHHAFDFGGGF>/?20//<@/?0?11<<GBH<C.<F-<CA?GCCG./;0;0:0::::CC.----;.;.99D?FFG9000//.;99.//9.BFF/9B-.9BEBB.BF-==.9A//:FBFFBF/;/;9.-;-..//;//;9/BF//;//99999F/9B.9-99..;B....9
@M05620:37:000000000-D9766:1:1101:15528:8894 1:N:0:59
GAGGCTGCTTTGGAAGAAACTCATAGATTACTGCAACAGTTCCCCCTGGACCTGGAAAAGTTTCTTGCCTGGCTTACAGAAGCTGAAACAACTGCCAATGCTACCCGTAAGGAAAGGCTCCTAGAAGACTCCAAGGGCGTAAAAGAGCTGATGAAACAATGGCAAGTAAGTCAGGCATTTCCGCTTTAGCACTCTTGTGGATCCAATTGAACAATTCTCAGCATTTGTACTTGTAACTGACAAGCCAGGGA
+
AAAAAAFAFFFFGFGGCFGGDG4F5FGHGFHHHHFBFFGDGGFHHGEGGBFGHHHHHHFGFGHHHHHHGHHHGHGBGHHGHHHGBGGGG3FGHHHHB3FGHHDHHHGGGEHGFF3FGHHHGHGHE3FGHHHHBGHGG/BGCB/??/@GHHFHHH22DFHHFHG0GGHHHHGGDGFGHHHHHHGGGGGDGHHHHHHHHDGDGCHHHFGHHHHFHCCGFGGHFH0CFGGGGGGGGGGFFFFGGEGGGGBFGG.
@M05620:37:000000000-D9766:1:1101:15593:8898 1:N:0:59
ACCACACCTTCTACAATGAGCTGCGTGTGGCTCCCGAGGAGCACCCCGTGCTGCTGACCGAGGCCCCCCTGAACCCCAAGGCCAACCGCGAGTAGCCCGCTACCTCTTCTGGTGGCCGCCTCCCTCCTTCCTGGCCTCCCGTCGCTGCGCCCTTTCTCCCTGGTTCTCTCTTCTCCCGTTTTCCGTCGGCCTCTCTTCTCTGACCTGAGTCTCCTTCGGAACTCTGCCGGCTCTAGATCGGCACAGCACAC
+
AAAAAAAA4FFFGGGFFGDFGCGHG2A2AAEE3FFAAAEEDGHEHGGG?AEEFGFEGGFE0E?EG1EGGEE1FEGGGE/GECGHFG/<DG<</0??<0</<//0?1?1FGHD<0DEC--<.<G.<C.<=0B00/.:C.CC..::-:9;9-.;-/00990//;9/0//99/9BFF/BB.9.9EF/.B.@--;DA///BBFFF9;B//./.9/////9/.9..99//99/-@-9.:/:B/;.;---9;..;9A
@M05620:37:000000000-D9766:1:1101:18847:8903 1:N:0:59
GAGGGTGCTATGGACGAAACTCATAGATTACTGAAACACTTTTAGGTAGACCTGGATAACTTTGTTGTTTGGTTTATAGAAGTTGAAATAGCTGCCAATGCTACCCGTAAGGAAAGGCTCAGAGAAGACTCCAAGAGAGTAAAAAAGATCATGAAACAATAACAAGTAAGGCAGGCATTACCGCTATAGAACACTTGCGATACCAATTGAACAAAAAACAGAATTTGAACTAGTATTTGACAAGCCAAGGG
+
11>1>>>1@3B1B11A1E0ABAGHH3A3D112D2111B0BB112B1D2A11BFFAB1211A2D1DBB0/A0B/AB112ADD1DDD22B2D1BDBF01BBB1B2BBG/?>?01@0000/1010>1>>0B01B111100B?<B1>D1<?/111@1@111</1@1??10111110??<..11111.-<-.=000<//0000--..;:0CF0:G:0;C..;9;://900090000090;00;;9000..9;-:--
@M05620:37:000000000-D9766:1:1101:6583:8909 1:N:0:59
ACCACACCTTCTACAATGAGCTGCGTGTGGCTCCCGAGGAGCACCCCGTGCTGCTGACCGAGGCCCCCCTGAACCCCAAGGCCAACCGCGAGAAGATGAGTGTCCCCCGATCCCTCTTGGTGGCGCCCCCTCCCTCCTTCGGGGCCTCCCGGCGCTGCCCCCTTTCTCCCTGTTTCTCTCCTCTGCCGTTTTCCATAGGCCTCTTCTCTCAGCCCAGCGTCTCCTTTGGCCCTCTGTGTGTTATAGCTCGG
+
BBAABBBBFFFFGGGGGGGFGDHFEEGFHGHGHGGGGGGCFHHHHGGGEEFFFGHHHHHGGGCEFGGGGGGHHHEGGGGGGHHHHGGGGGGGGGHHFFHF22?21?/?CD->.FHBBG1<>F..A<A--;-;CE/:D/;0...-;=9FCE.;;----;.;99@FFFB/B9.//;BFFFF//;BB//;@DFFEB////:;/FFFB//;BFF//;/:.;.;;D9./;BF////;A..;//99.99/BBFF/9B
@M05620:37:000000000-D9766:1:1101:19950:8915 1:N:0:59
ACCACACCTTCTACAATGAGCTGCGTGTGGCTCCCGAGGAGCACCCCGTGCTGCTGACCGAGGCCCCCCTGAACCCCAAGGCCAACCGCGAGAAGATGAGAGTGGCCCGCTACCTCTTCTGGTGGCCGCCTCCCTCCTTCCTGGCCTCCCGGCGCTGCGCCCTTTCTCACTGGTTCTCTCTTCTGCCGTTTTCCGTAGGACTCTCTTCTCTGACCTGCGTCTCCTTTGGAACTCTGCAGGTTCTAGCTCGG
+
ABAABBBBBFFFGGFGGGFGGGHFGEEEFFHFHFCEEGEGGHDHHGGGAEGGHHFHHHHGGGGGGGGGGGGHFHHGGGGHGHHHHGGGFGGGGGHHHHHHHGGHGEFGGGG-@HHGHHHH1F=C<FFCCCFGHGHHGHHHHHHHHHGGGGGF-ADGFDFFDDFFFFFFFFFFFFFEFFFFFFFFFFFD;AFFFFF9FFFFFFFFFBFFFFFFBFFFFFB.@AFFFFFEFBBFFFFFFFFF.B/BFF/BFFF
@M05620:37:000000000-D9766:1:1101:18129:8931 1:N:0:59
ACCACACCTTCTACAATGAGCTGCGTGTGGCTCCCGAGGAGCACCCCGTGCTGCTGACCGAGGCCCCCCTGAACCCCAAGGCCAACCGCGAGTGGCCAGCTACCTCTTCTGGTGGCCGCCTCCCTCATTCCTGGCCTCCCTTCGCTGCGCCCTTTCTCCCTGGTTCTCTCTTCTTCCGTTTTCCGTCGACCTCTCTTCTCTGACCTGTGTCTCCTTTGGACCTCTGCAGGTTCTAGATCTGCAGAGCACAC
+
>AAAAA1AFFF1AGGEAFGDD1F1EAAEGAGHFGGEFEG?CHHHHGCG/AECAB1BGAEFGG/ECE>EGGGHHFC>EGEC><G/?FE<CCGC>//?01/<?FH0<?1111?F10/?>-->.<..//.=DDB00/.<0:::/0;.....AABG-/00900;BFAC0CF0;0;B000;;CB//99B-;-----;FF/BF/99//FF//-/9BF//:B//9///--9B///9-;///;//9///;///;//;-9
@M05620:37:000000000-D9766:1:1101:6782:8945 1:N:0:59
ACTGCCCATTCTCCATCGCACGGCGGGCCCTGGGCCAGACCTCTGCAGCGCACACGCCTGACCGCCACCCCCATCCCGAGAGCACCTATGCCGCCTTTTGCCTGGGACCTACCTGACTCTCCAGCTTAGGAATCTGGGAGTTGGTGACGAGTGATTAGTTTTGGAAAGACAGTCCTAACCTTTGAGCTTTCTCGTAAATGATGTGTTGATGAGGGGCTCTTTGGCTCCCACCAGTCCCCCTGTCTGGTCTC
+
>>>1>B>1BBBDEEFFBA1AEEEEE/AEGE/B//??//0/>1B11BB1B>E/>EH?/?G/00B/>>>/B?/<C<BBFCA>//???/0111?<</->.>>F11>F..<<E/CC<0<//00<CCH:C0000;:C0G:00:.:.:0/..99.9-C.000;CF0009-/;F.9-B9;9///;9:/99/B-//9;B//;9BF-///;//;//-9//;/9--;@AFB///B/9--99AE?FBFF-;;AFBF99BB//
@M05620:37:000000000-D9766:1:1101:4754:8948 1:N:0:59
ACCACACCTTCTACAATGCGCTGCGTGTGGCTCCCGAGGAGCACCCCGTGCTGCTGACCGAGGCCCCCCTGAACCCCAAGGCCAACCGCGCGAAGATGAGCGTGGTCCGTTCCCTCTTCTCCTGGCTGGCTCCCTCCTTCCTGGGCTCCCGGCGCTGCGTCCTTTCTCCCTGTTTCTCTCTTCTGCCGTTTTCCGTAGGCCTCTCTTCTCTGCCTTGCGTCTGCTTTGGACCTCTGCATGTTCTAGTTCGG
+
BBAABAB>>CFFFGGDDGBEGCGGGFG22AFHHABA2EG0AGGGHGG01AFFFHEFHHG0>ECEGEGGG@CCGGHFGGGHGFHHGGGGGG/BCDGCDF1G1/CA@<1>-.>0<<GCGHGH000</./...:;CEHHDHHHGHHF9;FF9;A:99B@B.9.;9;FFFFF/F.B//9;BFFFFFFFFFBBDFBEEBDBF?./BBFF/;BBFFF//;/99/-;-A.;9;/99B/;B/;9F//9;FFFBF/;BA@
@M05620:37:000000000-D9766:1:1101:27396:8957 1:N:0:59
ACCACACCTTCTACAATGAGCTGCGTGTGGCTCCCGAGGAGCACCCCGTGCTGCTGACCGAGGCCCCCCTGAACCCCAAGGCCAACCGCGAGAAGCCCGCTACCTCTTCTGGTGGCCGCCTCCCTCCTTCCTGGCCTCCCGGCGCTGCGCCCTTTCTCACTGGTTCTCTCTTCTGCCGTTTTCCGTCGGCCTCTCTTCTCTGACCTGAGTCTCCTTTGGAACTCTGCAGGTTCTAGATCGGCAGAGCCCAC
+
ABBCCCBCFFFFGGGGGGGGGGHHGFGFHCHHHGGGGGGGGGHHHGGGFGGGHHHHGHHGGGGGGGGGGGGHHHHGGGGGGHHHHGGGGGGG/???<//><CGCG??11DGF1<EGG-@DGG.EHGDFHCF00GHHHHHGDACAC9-9DFFGGBBFFFFFBFFBBFFFFFFFFFFFED;DFFFFDB.->-.AFFFFFFFFFFFFFF///BFFFFFFFFBF/BFFBFF9BAFFFF9:FF/9A;-99EF9;AA
@M05620:37:000000000-D9766:1:1101:6262:8982 1:N:0:59
ACCACACCTTCTACAATGAGCTGCGTGTGGCTCCCGAGGAGCACCCCGTGCTGCTGACCGAGGCCCCCCTGAACCCCAAGGCCAACCGCGAGAAGATGATTGGTGGGCTGCCACCTCTTCTGGCGGCCTACTCCCTCCTTCCCCTCCTCGCGCTGCGTCGCCTTTTCTTGCTTGTCTTTTCTTCTGCTTTTCGCCGGACTCCTTTCTCCTCCGTCCGTAGCCTTCGTTGCTCTTCTGCAGGTTGATGGTCG
+
AAAAAAA>FFFFG3FFAGA1F1FGGAEAA0AAABFA?EEGGHCHHEEFEEEFHHGHHHHE@EGGGFGGGGGHFFHGGGGHEFHHHGE?CC>>@CCFFHH221<><//??/?01>0>GHF1G111-<@C?/;00;CH/=/<;///9CF//.:A-9AC-.;;----;/9//;/;//;///9;;F/;/9//9;//--;;---@F///;9B//9;/---;-----9B//;-/:-////;/;9//-;/-/9;//:9
@M05620:37:000000000-D9766:1:1101:14682:9010 1:N:0:59
GAGGCTGCTTTGGAAGAAACTGACAAGCCAGGGACACAAGATCGGAAGACCACACGTCTGTACTCCAGTCACCTTCAGAAATCTCGTATGCCGTCTCCTGCTTGATAAAAAAAGTACGTCCCTGCTTCTCGACGCCTCCCCTGGCGTCCACCCGCTGCTGCCCCCATGGCACGTAAGTCCGTCCTTTCCGCTTTAGCACTCTTTTGGCTCCACTTGCCCACTTCTCCGCATTTGTACCTTTCCCTGGCCAA
+
>AAABAFAFFFFCGGGA4BGGBGBBB4A2BB4BFGFHBAF2BG2AB2E23BGF1A0BBAF5BDADB335335BFHHHBDDGDHGF1?E3BBB/BEG1BGHGF@GF4443B3///34B/BB/C1?GH1FG???BCCGGFHGG0/FF/>C-<<0><A--.<CGH.<--CCBGCF.:/..;CFD9:.:F00=;CEBE0;BFF0CCF0CF-99BE/.9;BF/BFEFF/BFBDF-.AF/B//9//9B99BF..;/.
@M05620:37:000000000-D9766:1:1101:23163:9033 1:N:0:59
GAGGCTGCTTTGGAAGAAACTCATAGATTACTGCAACAGTTCCCCCTGGACCTGGAAAAGTTTCTTGCCTGGCTTACAGAAGCTGAAACAACTGCCAATGCTACCCGTAAGGAAAGGCTCCTAGAAGACTCCAAGGGAGTAAAAGAGCTGATGAAACAATGGCAAGTAAGTCAGGCATTTCCGCTTTAGCACTCTTGTGGATCCAATTGAACAATTCTCAGCATTTGTACTTGTAACTGACAAGCCCGGGA
+
AABABBFCFFFFGGGGGGGGGGHHHHHHHGHHHHHHFGHFHHHHHGGGHEHHHHHHHHHGGHHHHHHHHHHHHHHHHHHHHHHHHHFHHCGHHHHH3FGHGHHHHHGGGGHHHGFHHHHHGHHHH3FHHHHHHHHGGEGGFHHHH/GHHHHHHHHHHGHHHHHHHGHHHHFHHHHHHHHHHHGGGFGHHHEGHGGGHGGDHGHHHHHHHHHHHHGHGHHHHHFHHGHFCGHHHFFGGGGGGGGGGG.ADG?
@M05620:37:000000000-D9766:1:1101:16082:9040 1:N:0:59
ACCACACCTTCTACAATGAGCTGCGTGTGGCTCCCGAGGAGCACCCCGTGCTGCTGACCGAGGCCCCCCTGAACCCCAAGGCCAACCGCGAGTCGCCCGCTACCTCTTCTGGTGGCCGCCTCCCTCCTTCCTGGCCTCCCGGCGCTGCGCCCTTTCTCACTGGTTCTCTCTTCTGCCGTTTTCCGTCGGCCTCTCTTCTCTGACCTGAGTCTCCTTTGGAACTCTGCAGGTTCTAGATCGGAAGAGCCCAC
+
BBBBBBBBFFFFGGGGGGGGGGHHGFEA4AGGHGGE?FEGDHHHHGGG?EGGGHGHGHGECGCGGGGGGEFHHHHGGGGHGHHHHGGGGGBC<2><D?CFGCDGHDGDHHHGHHGHH?FGDGHGFHDHH:GGGFGHHHHGF?-?BDDGGGGFFFFFFF/;FFFFFFFFFFFFFF/BFFADFFFFFFAD=-;DFFFFFFFFFFFFFFFFFFFFFFFFFFFF/9FFBFF/BF.9FF/;B/;.D.;9FFF.;AE
@M05620:37:000000000-D9766:1:1101:10363:9047 1:N:0:59
ACCACACCTTCTACAATGAGCTGCGTGTTGCTCCCGCGGAGCCCCCCGTGCTGCTGACCGAGGCCCCCCTGAACCCCAAGGCCAACCGCGAGAAGCTGAGAGTGGCCCGCTACCTCTTCTGGTGGCCGCCTCCCTCCTTCCTGGCCTCCCGGAGCTGCGCCCTTTCTCACTGGTTCTCTCTTCTGCCGTTTTCCGTAGGACTCTCTTCTCTGACCTGAGTCTCCTTTGGAACTCTTCAGGTTCTAGATCGG
+
>AAAA>A>CFCFGGGFBGFBGGHHGGGE4BFGGGGE2EF0AE1BEGGE?BBF3BEFGHFE>>/EFEGGGGG?3FGGGGDHEFFH/FF/CB<>>/G11CD>FCG=>FGHCDFD<<DHHHHHGH<CDFH;AGDGG?FGGGGFGGGGFCFFEFGGFFDFFF-@DF@FFFFFFF/BB;9BFFFFFFFFFFF@;AFFFF.BAFDFBBFBFFFFFFFFFFFFFFBBBFBFFFFFFFFF/BF/;;;B;;BFFBFBFFF
@M05620:37:000000000-D9766:1:1101:10345:9049 1:N:0:59
ACCACACCTTCTACAATGAGCTGCGTGTGGCTCCCGAGGAGCACCCCGTGCTGCTGACCGAGGCCCCCCTGAACCCCAAGGCCAACCGCGAGAAGATGAGCGTGGCCCGCTCCCTCTTCTTTTGGCCGCCTCCCTCCTTCCTGGCCTCCCGGCGCTGCGACCTTTCTCCCTGTTTCTCTCTTCTGCCGTTTTCCGTAGGCCTCTCTTCTCTGCCCTGCGTCTCCTTTGGACCTCTGCATGTTCTAGGTCGG
+
DCDDDDDCFFFFGGGGGGGGGGHHGGGFHGHHHGGGGGGGGHHHHGGGGGGGHHHHHHHGGGGGGGGGGGGHHHHGGGGHGHHHHGGGGGGGGGHHHHH22B/?D/?/A-><EGBFGHGB=0=0<G0<-:<<GGHHGHGHGG</.<BFAEC9D?D?=.<-<@FFFFFF0BFF0<00BBFBFFFFBFFFDDFFFFFFBDDBFFF0/0BFFFF0:<EFF.<<<9/<:<FFF:0:F0<BFF0<0<FBFF0<B>-
@M05620:37:000000000-D9766:1:1101:13580:9049 1:N:0:59
ACCACACCTTCTACAATGAGCTGCGTGTGGCTCCCGAGGAGCACCCCGTGCTGCTGACCGAGGCCCCCCTGAACCCCAAGGCCAACCGCGAGCCGCCCGCTACCTCTTCTGGTGGCCGGCTCCCTCCTTCCTGGCCTCCCGGCGCTCCGCACTTTCTCCCTGGTTCTCTCTTCTTCCGTTTTCCGTCGGCCTCTCTTCTCTGCCCTGAGTATCCTATGGACCTCTGCAGGTTCTCGATCGGCAGAGCGCAC
+
CCCDDDCDFFFFGGGGGGGGGGHHGGGFHGHHHGGGGGGGGHHHHGGGGGGGH3BGHHHGGGGGGGGGGGGHHHHGGGGHGHHHHGGGGGGG//>><///>-AG1>G<11<<F0ACG---<..=CGGFHHHFHGHCHGGEFGG-:-.;C?--:FFFFFFFFB.:FFFFF0BFFF0BFDFF/AFF?FF=BCD.AF/:BFFFFB0:.0.//;0:B:B0;;BFBFF:;FFFBFFFBFBA0/.-.-;@EEF--;@
@M05620:37:000000000-D9766:1:1101:19239:9065 1:N:0:59
ACCACACCTTCTACAATGAGCTGCGTGTGGCTCCCGAGGAGCACCCCGTGCTGCTGACCGAGGCCCCCCTGAACCCCAAGGCCAACCGCGAGTCGCCCGCTACCTCTTCTGGTGGCCGCCTCCCTCCTTCCTGGCCTCCCGGCGCTGCGCCCTTTCTCCCTGGTTCTCTCTTCTGCCGTTTTCCGTCGGCCTCTCTTCTCTGACCTGAGTCTCCTTTGGAACTCTGCAGGTTCTAGATCGGCAGAGCCCAC
+
BBBABBBBFFFFGGGGGGGFGGHHGGFA4EGGGFGEDGGGFHHHHGGGCEGGGHGHHHFGFGGGGFGGGEFFHFHGGGGHFHHHHGGEGGGC>?>>D?<CGGGGG?FFGHHHHHGHHCGGFGHGHHGGHFFHHGHHHHHGFGCGGGGGGGGGFFFFFF/BFFFFFFFFFFFFFFEFFFDFFFFFFF?DF-ADFFFFFFFFFFFFFFFFFFFFFFFFEFFFBFFFFFFBFF;BFF/BF9F.;9;9EEE.;AE
@M05620:37:000000000-D9766:1:1101:11423:9076 1:N:0:59
ACCACACCTTCTACAATGAGCTGCGTGTGGCTCCCGAGGAGCACCCCGTGCTGCTGACCGAGGCCCCCCTGAACCCCAAGGCCAACCGCGAGAAGATGAGAGTGGCCCGCTCCCTCTTCTGGTGGCCGCCTCCCTCCTTCCTGGCCTCCCGGCGCTGCGCCCTTTCTCACTGGTTCTCTCTTCTGCCGTTTTCCGTAGGACTCTCTTCTCTGCCCTGCGTCTCCTTTGGAACTCTGCAGGTTCTAGCTCGG
+
BBBABBBAFFFFGGGGGGGFGFHHGEEBAEGFCFGEDEGCGHHHHGGGFEGGGHGHHHHEEFCGGGGGGGGGHHHGGGGHEFHHHGG?GG/>BGFFFGGH2FFHGFHHGAC-CFHHHHHH11=CGHGCC@CEHGGHGHHHHHHHGFGGEGGGGGGGGGFFFFFFFFFF/FFFFFFFFFFFFFFFFFFFFFFFFFFFFDF/BFFF/BFFFFFF/FFFF.BDFFFFFFFFFFFFFFFFFF/A;FFFFF/;BFD
@M05620:37:000000000-D9766:1:1101:6728:9088 1:N:0:59
ACCACACCTTCTACAATGAGCTGCGTGTGGCTCCCGAGGAGCACCCCGTGCTGCTGACCGAGGCCCCCCTGAACCCCAAGGCCAACCGCGAGTGGCCCGCTACCTCTTCTGGTGGCCGCCTCCCTCCTTCCTGGCCTCCCGGCGCTGCGCCCTTTCTCCCTGGTTCTCTCTTCTGCCGTTTTCCGTCGGCCTCTCTTCTCTGACCTGAGTCTCCTTTGGACCTCTGCAGGTTCTCGATCGGCAGAGCCCAC
+
CCCDCDDBFFFFGGGGGGFGGGHHGGGBEFHHHFGGGGGGGHHHHGGGGGGGHHHHHHHEGGGGGGGGGGGHHHHGGGGHGHHHHGGGGGBD/??F??<ACFGCF??GGHHHFHGHH@FGGGHGHHEHH<GHHHHHHHHG.D?B;;-=CGGGFFFFFF0BBBFFFFFFFFFFFF0BFFFFFFFFDFAFF;ADFFFFFFFFFFFFFFF/FFFFFFFFFFFFBFF0BFF0BFFFFF0:B::>D-9;EE;.;;E
@M05620:37:000000000-D9766:1:1101:5493:9112 1:N:0:59
GAGGCTGCTTTGGAAGAAACTCATAGATTACTGCAACAGTTCCCCCTGGACCTGGAAAAGTTTCTTGCCTGGCTTACAGAAGCTGAAACAACTGCCAATGCTCCCCGTAACGAAAGGCTCCTAGAAGACTCCAAGGGAGTAAAAGAGCTGATGAAACAATGGCAAGTAAGTCAGGCATTTCCGCTTTAGCACTCTTGTGGATCCAATTGAACAATTCTCAGCATTTGTACTTGTAACTGACAAGCCAGGGA
+
BABBBBFAFFFFGGGGGGFGGGHHHGGHFHHHHHGHCGHDGGHHHGGFGHHHHHFHBGFHFHHHHHHHHHFGHHHHHGFFHHHHHHFHHHHHHHHGHHHH@F@GGG/1>E1??FGAFHHFFGGGHHBFGFGHHH3FFHGFHHHH3FH@GF<GHHGEGHHHHHFGHEFGDF1@FGHBGCFG>FE.<CFGGHFDG/D0<=<?GFHHH0C:FGFGHG<;C0CCCBGCFFBFF9C0;;;09CFGFFF.CEGCEG.
@M05620:37:000000000-D9766:1:1101:16918:9119 1:N:0:59
GAGGCTGCTTTGGAAGAAACTCATAGATTACTGCAACAGTTCCCCCTGGACCTGGAAAAGTTTCTTGCCTGGCTTCCAGAAGCTGAAACAACTGCCAATGCTACCCGTAAGGAAAGGCTCCTAGAAGACTCCAAGGGAGTAAAAGAGCTGATGAAACCATGGCAAGTAAGTCAGGCATTTCCGCTTTAGCACTCTTGTGGATCCAATTGAACACTTCTCAGCCTTTGTACTTGTAACTGACAAGCCCGGGA
+
CBCCCCFCFFFFGGGGGGGGGGGHHHGHHHHHHHHHHHHFHHHHHGGGHHHHHHHHHHGHHHHHHHHHHHHHHHH2FHHHHHHHHHHHHHHHHHHHFHHHHHHHHCEGFGHHF3BEHHHHFHHF?3DGHHHHBGHGGHGG2BFGFFFHHH2F2F>GH0/@G2F2FFHFHHGHDFHHHHHBGHGDG?CG1GGHHHHHHFHDHHHHHGHHHHHHF/CG0GHHHH/CGHHGHHGGGGGGGGGGG0FGGG.CGG?
@M05620:37:000000000-D9766:1:1101:13987:9123 1:N:0:59
GAGGCTGCTTTGGAAGAAACTCATAGATTACTGCAACAGTTCCCCCTGGACCTGGAAAAGTTTCTTGCCTGGCTTACAGAAGCTGAAACAACTGCCAATGCTACCCGTAAGGAAAGGCTCCTAGAAGACTCCAAGGGAGTAAAAGAGCTGATGAAACAATGGCAAGTAAGTCAGGCATTTCCGCTTTAGCACTCTTGTGGATCCAATTGAACAATTCTCAGCATTTGTACTTGTAACTGACAAGCCAGGGA
+
>1>AAA1AFFFFGGGG1GGGGG1FAGHHHBGHHHG1FCFAFHHHHGCFFBGGHFEHHHGGHHHHFHHHHHHHHHFFHHHGHHH1GGHHHGHHHHHHFGHHBGEGHHGEEEFHHGBHHHHHGHHHF1FHHHHHHHHGG/CFFHFDG/GFHHGHHHGHHGHHHHHHHGHHHHFGHHHHHGHHHGGGGGGHHHHHHHHHHDGCHHHHHFGHHHHHHFHHHHHHHHBHHHHGHHHHHGGFGGGGGGGGGGGGGG.
@M05620:37:000000000-D9766:1:1101:27313:9139 1:N:0:59
ACCACACCTTCTACAATGAGCTGCGTGTGGCTCCCGAGGAGCACCCCGTGCTGCTGACCGAGGCCCCCCTGAACCCCAAGGCCAACCGCGAGGCGCCTGCTACATGTTATGGGGGCGCCATCCCTCCTTGCTGGCCTCCCTTCGCTTCGCCCTTTCTCCCAGGTTCGCTCTTCTTCCGTTTTCCGTCGGCCTCTCTTCTCTGGCATGAGTCTCCTTTGGAACTCTGCCGTCTCTTGATACGCTGAGGGCAC
+
CCCCCCCCFFFFGGGGGGGGGGHHGEGFHGHHHGGGGGGGGHHHHGGGEGGGGHGHHHHGGGGGGGGGGGGHGHHGGGGHGHHHHGGGGGGG//>>>//0?1?11=>1<FGH0<-<---::GCEGBEGB;0;C0C.9CAE/0/9;C.C-..9-9BFBF9:/;.;9B-@AEFFFF0:0:;F/ABF9B?---;A.9FFFFFB0009/0AF:9BFFEF0B090BF00;0:0:.-.:90;0000.;.;......A
@M05620:37:000000000-D9766:1:1101:28236:9142 1:N:0:59
GAGGCTGCTTTGGCAGAAACTCATAAATTACTGCCACAGTTCCCCCTGGACCTGTAACCGTTTCTTGCCTGGCTTCCAGAAGCTGCCACAACTGCAGGTGCTACACCTAATGACACGCCCCCAGAAGGCGCCCCTCGCCGACACCCGGGGATTACCCAAGCTGCAGCCCGTCAGGCAAGTCCGCCCTACCACTCCTGTGTATCCCACTGGACACTCCCAAGGAATTCTACTTGGAAATTACACGCCTCGGT
+
>AA1>AFAFFFFG1FE1GGBF1BDG31DD1AFDG01BGFB2ADAAEAF/BB0BB12B2AAAABBDDGABGBFG0F0FG1B0BFGC10@B0B?B0B110>B1B2B10B011112111/>///</?/010///<///////////-..---<-.<00<<0:.:/::/:/..--;.;/C...=0CA-.-9/.90;9B-//;////9//9-;/-/-/-;/---/---;;9/:/;F9/B/B/////9/------9-
@M05620:37:000000000-D9766:1:1101:17639:9144 1:N:0:59
GAGGCTGCTTTGGAAGAAACTCATAGATTACTGCAACAGTTCACCCTGGACCTGGAAAAGTTTCTTGCCTGGCTTACAGAAGCTGAAACAACTGCCAATGCTACCCGTAAGGAAAGGCTCCTAGAAGACTCCAAGGGAGTAAAAGAGCTGATGAAACAATGGCAAGTAAGTCAGGCATTTCCGCTTTAGCACTCTTGTGGATCCAATTGAACAATTCTCAGCATTTGCACTTGTAACTGACAAGCCAGGGA
+
AA1>AA>AFF@FCGG11BF1F1B3BGBGFDGHAFGBGGHAAG2FGH0FHBGBE0F0FFHH1GFHDDBEGHHE0A0FGHGGFCGFEGH1F0FE@>DB@1B@FFFHHHCEEEFHHHHGB>EHGHHFDG1>GHFFGGG?E<<<B1FGB/<GHHFFFDGHGHE1GF@FBF1FD<GBGGFGCGFFFHG?AEC=GH1><GGHFFHA00GHHHHHHGDHFC:CGHFHFGC;GFB0:CCHHFB00;BBFF;.;AB....
@M05620:37:000000000-D9766:1:1101:11653:9146 1:N:0:59
ACCACACCTTCTACAATGAGCTGCGTGTGGCTCCCGAGGAGCACCCCGTGCTGCTGACCGAGGCCCCCCTGAACCCCAAGGCCAACCGCGAGAAGCTGGCTAGCTCTTCTGGTGGCCCCCTCCCTCGTTGCTGGCCTCCCTCCGCTTCGCCCTCTCTCACTGGTTCTCTCTTCTACCGTTTTCCGTCGGCCTCTCTTCTCTGACCCGTGTCTCCTCTGGCCCTATGCTGGTTCTCGATCTGCCGGGTCCAC
+
AACCCCCCFFFFGGGGGGGGGGHHGFGEHGHHHGGGGGGGGHHHHGGGEGGGHHHHHHHGGGGGGGGGGGGFHHHGGGGHGHHHHGGGGGGG<<??2?2?2<01?1??<?G110?F<.>DGGCF0/-<C/<0</CGHHHG/:C.....;ADGG./:B0:B0;B90;09F0;0000;9BAFFEBF./.:--..;B/BFB/;B/////-..;BFBFF/;B//9.:/;/;///BFBB;.//.:;/9--99-;/;
@M05620:37:000000000-D9766:1:1101:4661:9152 1:N:0:59
ACCACACCTTCTACAATGAGCTGCGTGTGGCTCCCGAGGAGCACCCCGTGCTGCTGACCGAGGCCCCCCTGAACCCCAAGGCCAACCGCGAGAAGATCCCCACCTGTGTGGCCCGCTACCTCTCTCGGTGCTCGCCTCCCTCCTCTCCGCCCTCCCGCCCTTGCGCTCTTTTCAGCCGGTTTTCTCTTGTGCCGCTTTCCTTACCTCACTCTCCTTTGCCCCGCGTCACCTTTGGAATCGTCAAGGTTCAC
+
AAAAAAAAFFFFG3F1GEBEDFFFG0EAF0CFHGGE?FAA?GAGHGAABABFDEFAFHFEEE/EGGGGCG>FHHHGAF/G>GHHHGG@C@><>/?<111?/<//?0<11<?/<.<A-->CGH0/00..<.-00;ACGGHGCCBB/0//;.;AG..9.----/-/-;-;E/9////;/;-@9--;9///////;--;B-/;//://///-;BF/FF/;9///-----;--/;B////;9/-----/;//;//
@M05620:37:000000000-D9766:1:1101:16974:9192 1:N:0:59
ACCACACCTTCTACAATGAGCTGCGTGTGGCTCCCGAGGAGCACCCCGTGCTGCTGACCGAGGCCCCCCTGAACCCCAAGGCCAACCGCGAGAAGATGAGCGTGGTCCGCTCCCTCTTCTTGTGGCCGCCTCCCTCCTTCCTGGCCTCCCGGCGCTGCGCCCTTTCTCACTGGTTCTCTCTTCTGCCGTTTTCCGTAGGCCTCTCTTCTCTGTCCTGCGTCTCCTTTGGAACTCTGCAGGTTCTAGCTCGG
+
CCCCDCCCFFFFGGGGGGGGGGHHGFGFHGHHHGGGGGGGGHHHHGGGGGGGHHHHHHHGGGGGGGGGGGGHHHHGGGGHGHHHHGGGGGGGGGHHHHG22//?C/==ADD->F00<GB1000<<C.---<AGGBGFH0GHH0/..0C.9C-<-<--.@>ADFF000<00<0/<000:00FFFF00<-D.BAFFFF.<.:<B.:/0BFFFF000<BB0@<C./:0:B0/000<0FFFF0..<:0BF0<:.-
@M05620:37:000000000-D9766:1:1101:27422:9198 1:N:0:59
ACCACACCTTCTACAATGAGCTGCGTGTGGCTCCCGAGGAGCACCCCGTGCTGCTGACCGAGGCCCCCCTGAACCCCAAGGCCAACCGCGAGTGGCCCGCTACCTCTTCTGGTGGCCGCCTCCCTCCTTCCTGGCCTCCCGGCGCTGCGCCCTTTCTCACTGGTTCTCTCTTCTGCCGTTTTCCGTCGGACTCTCTTCTCTGACCTGAGTCTCCTTTGGAACTCTGCAGGTTCTAGATCGGAAGAGCACAC
+
CCCCCCCCFFFFGGGGGGFFGGHHGFGEFGHHHGGFEGGFGHHHHGGGGGGGHHGHHHHGGGGGGGGGGGGHGHHGGGGHGHHGHGGGGGCG/=??GGBDFGGFHFGHHHHHGHGHHGGGGGHGHHGHHGHHHHHHHHHGGC-BGGGGGGDGFFFFFFFFFFFFFFFFFFFFFFFFFFADFFFFFF?DDBDFFFFFFFFFFFFFFFFFFFFFFFFFFFFFFFFFFFFFFFAFFFFFFFFFF.ADFFF0;FA
@M05620:37:000000000-D9766:1:1101:11850:9210 1:N:0:59
ACCACACCTTCTACAATGAGCTGCGTGTGGCTCCCGAGGAGCACCCCGTGCTGCTGACCGAGGCCCCCCTGAACCCCAAGGCCAACCGCGAGAAGATGAGAGTGGCCCGCTACCTCTTCTGGTGGCCGCCTCCCTCCTTCCTGGCCTCCCGGCGCTGCGCCCTTTCTCACTGGTTCTCTCTTCTGCCGTTTTCCGTAGGACTCTCTTCTCTGCCCTGCGTCTCCTTTGGAACTCTGCAGGTTCTAGATCGG
+
CDCDDDCCFFFFGGGGGGGGGGHHGGGEHGHHHGGGGGGGGHHHHGGGGGGGHHHHHHHGGGGGGGGGGGGHHHHGGGGHGHHHHGGGGGGGGGHHHHHHBGGHGFGHGGF-AHHHHHHH11=GDHHGCFCFHGHHGHHHHHHHHHGGGGGGAGGGGGFFFFFFFFFF0BFFFFFFFFFFFFFFFFFFFFFFFFFFFFF0BFFFFBFFFFFFBFFFF.CAFFFFFFFFFFFFFFFFFFFFABFFFF0;FFD
@M05620:37:000000000-D9766:1:1101:12455:9213 1:N:0:59
ACCACACCTTCTACAATGAGCTGCGTGTGGCTCCCGAGGAGCACCCCGTGCTGCTGACCGAGGCCCCCCTGAACCCCAAGGCCAACCGCGAGAAGATGACCCAGTTGGGTGCCCCCTACCTCCTCCTGTGGCCGCCTCCCTCCTTCCCTGCCTCCCGGAGCTGCCCCCCTTCTTACCTGGTCTCTCCTCTTGCGTTTTCCGGAGGCATCCTCTCCCCTACCCTACTCCCCTTTTGGAATTTGGCGGGTCCT
+
BBCBCBCCFFFFGGGGGGGGGGHHGEGGHGHHHGGGGGGCGHHGHGGGEFGGHHHHHHHGGGGGGGGGGGGGHHHGGGGHGHHHHGGGGGGGGGHHHH2FGC/G1111//?/?F.--.0>11.=///<=0<.<--;..;E//;/;0G/09.;00;E.;---.//..=A-@F///////;.;//////;////:-.;DE/B.-.-:../////;///./..;.//.///.;/;F/;-B///////-;-;-./
@M05620:37:000000000-D9766:1:1101:12436:9215 1:N:0:59
ACCACACCTTCTACAATGAGCTGCGTGTGGCTCCCGAGGAGCACCCCGTGCTGCTGACCGAGGCCCCCCTGAACCCCAAGGCCAACCGCGAGAAGATGCCCAGGTGAGTGGCCCGCTACCTCTTCTGGTGGCCGCCTCCCTCCTTCCTGGCCTCCCGGCGCTGCGCCCTTTCTCACTGGTTCTCTCTTCTGCCGTTTTCCGTAGGACTCTCTTCTCTGACCTGCGTCTCCTTTGGAACTCTGCAGGTTCTA
+
AAAABAABFFFFGGGDFFGFEAF4EBEBGEHHCFFFGEGCGHHHHGGGEEEEHHCGHAFEEGGGEA>EGGGFHFEEGGGFFGHECFE<DC>B@DGHHFFHHHHGGBGHHFEGHH-CD-<G1<DG<<0GGHGHHG?D..:CGHGHFBFGGGGG0FA.A--9;B=DBBF-=/;FBFBFFFF//BFFFFFF/BFFFBDDFFFFFFADD/BFFFFFFFFFF9/BF/..9;B.FBFFFFFF//:B//BFFFABFF:
@M05620:37:000000000-D9766:1:1101:7888:9231 1:N:0:59
GAGGCTGCTTTGGAAGAAACTCATAGATTACTGCAACAGTTCCCCCTGGACCTGGAAAAGTTTCTTGCCTGGCTTACAGAAGCTGAAACAACTGCCAATGCTACCCGTAAGGAAAGGCTCCTAGAAGACTCCAAGGGAGTAAAAGAGCTGATGAAACAATGGCAAGTAAGTCAGGCATTTCCGCTTTAGCACTCTTGTGGATCCAATTGAACAATTCTCAGCATTTGTACTTGTAACTGACAAGCCAGGGA
+
BAB@BBFBFFFFGGGGGGGGGGGHFHHHHHHHHHHHFHHFHHHHHGGGHHHHHHHGGHHGFGHHHHHHHHHHHHHHHHHHHGHHHHHHHHHHHHHFHHHHHG4BGHGGGGHHHHHHHHHHGHHHGHHHHHHHHHHGGE?FGEGHHCFFHHHHHHHHHHHHHHHFHGHHGH?GFHHHHHHHHHGGDGGHHHHHHHHHHGGDHHHHH0GGHFHHFFHHFHGHHGHHHHHHHGHBHGFFFGFFGGGFGGGGGG?
@M05620:37:000000000-D9766:1:1101:9626:9237 1:N:0:59
ACCACACCTTCTACAATGAGCTGCGTGTGGCTCCCGAGGAGCACCCCGTGCTGCTGACCGAGGCCCCCCTGAACCCCAAGGCCAACCGCGAGAAGATGAGAGTGGCCCGCTACCTCTTCTGGTGGCCGCCTCCCTCCTTCCTGGCCTCCCGGCGCTGCGCCCTTTCTCACTGGTTCTCTCTTCTGCCGTTTTCCGTAGGACTCTCTTCTCTGACCTGAGTCTCCTTTGGAACTCTGCAGGTTCTAGATCGG
+
ABAABBABFFFFFGGFFGGFFFGHGEEEHGGHFGGGGGGGGGHHHGGG1EEFHHHHFHHGGGGGGGGGGGGHHHHGGGGHGFHCEFFFGGGGGGHHFFHGGFFHEGHHGGGCGHHHHHHHFHGGDFHCCGGGHGHHGHHHHHHHHHFGGGGG-AFGGGFFFFFFFFFFFFFFFFFFFFFFFFFFFFFFFFFFFFDBFDFFFFFFFFFFFFFF/BFFF/;BFFFFFFFFFFFFFFFEFFFA;FFFFF9BFFD
@M05620:37:000000000-D9766:1:1101:13861:9250 1:N:0:59
ACCACACCTTCTACAATGAGCTGCGTGTGGCTCCCGAGGAGCACCCCGTGCTGCTGACCGAGGCCCCCCTGAACCCCAAGGCCAACCGCGAGAAGATGCCCAGGTGAGTGGCCCGCTACCTCTTCTGGTGGCCGCCTCCCTCCTTCCTGGCCTCCCGGAGCTGCGCCCTTTCTCACTGGTTCTCTCTTCTGCCGTTTTCCGTAGGACTCTCTTCTCTGACCTGAGTCTCCTTTGGAACTCTGCAGGTTCTA
+
CCCCCCCCFFFFGGGGGGGGGGHHGFGBFGHHHGGGGGGGGHHHHGGGGGGGGHHHHHHGGGGGGGGGGGGHHHHGGGGHGHHHHGGGGGDGGGHHHHGHHGGGHHHGHHGGHHGGGGGHHHHHGHHHHHGHHGGGGGHGHHGHHGGGGGGGGGGGGG-ADGFGGGFFFFFFFFFFFFFFFFFFFFFFFFFFFFFFFFFFDFFFFFFFFFFFFFFFFFFFFFFBBFFBFFFFFFFFFFFFFFFFFFFFBF:
@M05620:37:000000000-D9766:1:1101:18254:9266 1:N:0:59
GAGGCTGCTTTGGAAGAAACTCATAGATTACTGCAACAGTTCCCCCTGGACCTGGAAAAGTTTCTTGCCTGGCTTACAGAAGCTGAAACAACTGCCAATGCTACCCGTAAGGAAAGGCTCCTAGAAGACTCCAAGGGAGTAAAAGAGCTGATGAAACAATGGCAAGTAAGTCAGGCATTTCCGCTTTAGCACTCTTGTGGATCCAATTGAACAATTCTCAGCATTTGTACTTGTAACTGACAAGCCAGGGA
+
>3AABAFAFFFFFGGGGGGGGGGHHHHHHDHHHH4FFGGDGHHHHGGGFCGHHHHHHFGFBGHHFHHHHHHHHHHHHGHHHHHHHHHHHGHHHHHHCFGHHHGHHHGGFGHHHHHHHEHFGHHHGHHHHHHHHHGFGEAGFBFGGF?2GGFHGHHGHHFHHHHHHGHHHHHHGGGCHHHHHGGGEDGHHGHGHHHGHDCDHHHHHHHHHGHHHHGGGHFHFHFHHHHCGGHHFFF0;CBFGGGFFGFGGGE
@M05620:37:000000000-D9766:1:1101:27842:9269 1:N:0:59
ACCACACCTTCTACAATGAGCTGCGTGTGGCTCCCGAGGAGCACCCCGTGCTGCTGACCGAGGCCCCCCTGAACCCCAAGGCCAACCGCGAGTGGCCCGCTACCTCTTCTGGTGGCCCCCTCCCTCCTTCCTGGCCTCCCGGAGCTGCCCCCTTTCTCACTCGTTCTCTCTTCTGCCGTTTTCCGTAGGACTCTCTTCTCTGACCTGAGTCTCCTTTCGAACTCTGCAGTGTCTAGATCGGAAGAGCACAC
+
AAABBBBABBCFGFGGGGDGGFGHG2AEHGHHHBAE2E2EEHHHHEEEBEEF5GBGFGFE?>0EFG?EFE1GFBFFGGGHEGHCFFE@D//<//??GFB/>C/??GBGEFFGBG.0<.><<<EE/CD/=DG0;/CA0GEE.-:@=.;;.:.9-;FBFF0C00;.;CEBBFFFFFB/9@D.:AFFFFFA?BF/;BFF9FBFBBBBF/;BB999BF//B/;.9A9B///9F9:;BB;//;9A;..9;.;/;F9
@M05620:37:000000000-D9766:1:1101:26843:9273 1:N:0:59
ACCACACCTTCTACAATGAGCTGCGTGTGGCTCCCGAGGAGCACCCCGTGCTGCTGACCGAGGCCCCCCTGAACCCCAAGGCCAACCGCGAGAAGATGAGCGTGGGCCGGTCCCTCTTCTTGTGGCCGCCTCCCTCCTTCCTGGCCTCCCGGCGCTGCGCCCTTTCTCACTGGTTCTCTCTTCTGCCGTTTTCCGTAGGCCTCTCTTCTCTGCCCTGCGTCTCCTTTGGAACTCTGCAGGTTCTAGCTCGG
+
CCCCCCCAFFFFGGGGGG5FGGHHGGGBAEHGHFFGFGGGGHHHHGGGDGGGGHGHHHHGGGGGGGGGGGGHHHHGGGGHGHHHHGGGGCBDGGHEGHHB2/CDG/<?-<A-AGHHGHHD00=<A.CD-::AEECGGFGGG09BFFGFE.CBA?C-9AB-;;@F/FFF/:FF/9;FFFFFFFFFBFBDFF/A/F9F.;A/:F?F/BBFFFB/;BEFE.BA@?F//B/F//::F/;B/B9.;FFB///::.:
@M05620:37:000000000-D9766:1:1101:12775:9303 1:N:0:59
ACCACACCTTCTACAATGAGCTGCGTGTGGCTCCCGAGGAGCACCCCGTGCTGCTGACCGAGGCCCCCCTGAACCCCAAGGCCAACCGCGAGTGGCCCGCTACCTCTTCTGGTGGCCGCCTCCCTCCTTCCTGGCCTCCCGGCGCTGCGCCCTTTCTCCCTGGTTCTCTCTTCTGCCGTTTTCCGTCGGCCTCTCTTCTCTGACCTGAGTCTCCTTTGGAACTCTGCAGGTTCTAGATCGGCAGAGCCCAC
+
CCCCCCCCFFFFGGGGGGGGGGHHGGGGHGHHHGGGGGGGGHHHHGGGGGGGHHHHHHHGGGGGGGGGGGGHHHHGGGGHGHHHHGGGGGGGB?FFHFFGDCGHHFGHHHHHHHGHHGGGGGHGHHGHHHHHHFHHHHHGGG-BGGAGGGGGFFFFFF0BFFFFFFFFFFFFFF0BFFFFFFFFFF.CF-ADFFFFFFFFFF0FFFFFFFFFFFFFFFFF0FFFFFFBFFAFFF09BFFEF-:@EEF.A?E
@M05620:37:000000000-D9766:1:1101:13047:9304 1:N:0:59
ACCACACCTTCTACAATGAGCTGCGTGTGGCTCCCGAGGAGCACCCCGTGCTGCTGACCGAGGCCCCCCTGAACCCCAAGGCCAACCGCGAGAAGATCCCCAGGTGAGTGGCCCGCTACCTCTTCTGGTGGCCGCCTCCCTCCTTCCTGGCCTCCCGGCGCTGCGCCCTTTCTCACTGGTTCTCTCTTCTGCCGTTTTCCGTAGGACTCTCTTCTCTGACCTGAGTCTCCTTTGGAACTCTGCAGGTTCTA
+
AA1>A1>AFFFF3GGB3BFFEFFGEEEEHCFFHGF?AEE/EGAGGGGGEEGEHGGGHHHGGEEEGEEGGGGHCHHEGGGHFHHH/?E@CCGCC/FGH1?GGEGGGFHHHE/FFGGGGGGHHHGHHHFDGHFGGCGGGGHGHGGHFFGGGFFFFGGG?A-@@@?F@@F@@FFFFFFFFFFFBFFFFFFFFFFFF@FBFEFFFFFFFFFFFFFFFFFFFFFFFFFFFFF/FFFFFF//:FBFFFFEFFFFFFF
@M05620:37:000000000-D9766:1:1101:13997:9306 1:N:0:59
ACCACACCTTCTACAATGAGCTGCGTGTGGCTCCCGAGGAGCACCCCGTGCTGCTGACCGAGGCCCCCCTGAACCCCAAGGCCAACCGCGAGTCGCCCGCTACCTCTTCTGGTGGCCGCCTCCCTCCTTCCTGGCCTCCCGGCCCTGCGCCCTTTCTCCCTGGTTCTCTCTTCTGCCGTTTTCCGTCGGCCTCTCTTCTCTGACCTGAGTCTCCTTTGGACCTCTGCAGGTTCTAGATCGGTAGAGCTCAC
+
CCCCCCCCFFFFGGGGGGGGGGHHGGGBGGHHHGGGGGGGGHHHHGGGGGGGHHGHHHHFGGGGGGGGGGGHHHHGGGGHGHHHHGGGGGFG/2><///A//@<G1?1<GHH10<0F-<A..C<GH.CG0:C::CGC:GG.-:--;.=-9.D-F0F009;C0.;000BB0BFFF0;F9:AFFF0.BA---.9A0:FF0FFBF9FBFB//000000;0:FF0BF00F00;9.;9B;BF0;...:.FFB009;
@M05620:37:000000000-D9766:1:1101:10599:9308 1:N:0:59
ACCACACCTTCTACAATGAGCTGCGTGTGGCTCCCGAGGAGCACCCCGTGCTGCTGACCGAGGCCCCCCTGAACCCCAAGGCCAACCGCGAGTGGCCCGCTACCTCTTCTGGTGGCCGCCTCCCTCCTTCCTGGCCTCCCGGCGCTGCGCCCTTTCTCACTGGTTCTCTCTTCTGCCGTTTTCCGTAGGACTCTCTTCTCTGACCTGAGTCTCCTTTGGAACTCTGCAGGTTCTAGATCGGAAGAGCCCAC
+
BBBBBBAAFFFFGFGFGGGGGGHHGFGEHGHGHGGGGGGGGHGHHGGGGGGGHHHHHHHGGGGGGGGGGGGHHHGGGGGHGHHHHGGGGGGG>FFFFGCGGGGHHGHHHHHHHHGHHGGGGGHGHHGGHFHHHHHHHHHGGG-;DG?FFGGGFFFFFF/BFFFFFFFFFFFFFFFFFFDFFFFFFF.DF/:FFFFFFFFFFFEFFFFBFFFFFFFFFFFF/FFFFFFFFF;FFF/BFFFED..AFFF.;EF
@M05620:37:000000000-D9766:1:1101:28271:9313 1:N:0:59
ACCACACCTTCTACAATGAGCTGCGTGTGGCTCCCGAGGAGCACCCCGTGCTGCTGACCGAGGCCCCCCTGAACCCCAAGGCCAACCGCGAGTAGCCCGCTACCTCTTCTGGTGGCCTCCTCCCTCCTTCCTGGCCTCCCGGCGCTGCGCCCTTTCTCCCTGGTTCTCTCTTCTGCCGTTTTCCGTCGGCCTCTCTTCTCTGACCTGAGTCTCCTTTGGAACTCTGCAGGTTCTCGATCGGCAGAGCCCAC
+
BBBBBBBAFFFFGGGDFG5BGGHGGAE24AGABEFE?FEG?HHFHGGGAEEGGHFHHHFGCG?FGAGGGGE?FEGGGGAHEEHHHGGGGG/>/??2?2></D?FG<??GHGGGFGHF1>FHHHEHHDHH0CGFEFHHHHGGFGFGGAD-@AFAFGGGG0:FGG/FFFFFFFFFFFFFF.AFFFFFFFF;@DFFFFFFFFFFF//BFF/B/BFFFFFBFFF/;FFBFF/BA99FF/9F/A=D-;BEE9.;AE
@M05620:37:000000000-D9766:1:1101:20210:9319 1:N:0:59
GAGGCTGCTTTGGAAGAAACTCATAGATTACTGCAACAGTTCCCCCTGGACCTGGAAAAGTTTCTTGCCTGGCTTACAGAAGCTGAAACAACTGCCAATGCTACCCGTAAGGAAAGGCTCCTAGAAGACTCCAAGGGAGTAAAAGAGCTGATGAAACAATGGCAAGTAAGTCAGGCATTTCCGCTTTAGCACTCTTGTGGATCCAATTGAACAATTCTCAGCATTTGTACTTGTAACTGACAAGCCAGGGA
+
A1AAA@FA1F@FBFFGFBAA1BAFAGGDFGGHHBGFFAGBGHHFHGCFAEFCFEFFBGBGGDFHEGABFFGGHGGFHFGDGHHFFHHFGF/BFEFEFFHHBB@FGH?/>EB@@GB>B/BBFHGHHFBBGFGF1G1?EEBCC1BGBFFF1G1GHF1D@CFFDFGFG/??GD@??<FFG1GHFBACA.>1>1<>1<D0<0<AGHFFFHHFH0CGFF0<0CHBGBCCCGF:CGH0<0;0;9BFF0B.9CFGEG.
@M05620:37:000000000-D9766:1:1101:12349:9332 1:N:0:59
ACCACACCTTCTACAATGAGCTGCGTGTGGCTCCCGAGGAGCACCCCGTGCTGCTGACCGAGGCCCCCCTGAACCCCAAGGCCAACCGCGAGAAGATGAGAGTGGCCCGCTACCTCTTCTGGTGGCCGCCTCCCTCCTTCCTGGCCTCCCGGCGCTGCGCCCTTTCTCACTGGTTCTCTCTTCTGCCGTTTTCCGTAGGACTCTCTTCTCTGACCTGCGTCTCCTTTGGAACTCTGCAGGTTCTAGCTCGG
+
BBBBBBBBFFFFGGGGGGGGGFHHGFGBAEHHHGGEDGGGGHHHHGGGFFGGFHGHHHHGGGCGGGGGGGGHHHHGGGGHGHHHHGGGGGFGGGHGGHHGDG2GFC?GGDF?DHHHHHHH11=CAHHGD@?EHGGHGHHHHHEFACFGEGGG?DG?BDFFFFFFFFFFFBFFFFFFEFFFFFFFFBFFFDFFFFFFFDFFFFBFBFFFFFFF/;FFF.BAFDBFFFFFF9FBF/BFFE/;9B/BFF/;/A@
@M05620:37:000000000-D9766:1:1101:14009:9338 1:N:0:59
ACCACACCTTCTACAATGAGCTGCGTGTGGCTCCCGAGGAGCACCCCGTGCTGCTGACCGAGGCCCCCCTGAACCCCAAGGCCAACCGCGAGAAGATGCCCAGGTGAGTGGCCCGCTACCTCTTCTGGTGGCCGCCTCCCTCCTTCCTGGCCTCCCGGAGCTGCGCCCTTTCTCACTGGTTCTCTCTTCTGCCGTTTTCCGTAGGACTCTCTTCTCTGACCTGAGTCTCCTTTGGAACTCTGCAGGTTCTA
+
CCCCCCCCFFFFGGGGGGGGGGHHGFGEFEHHHGGGGGGGGHHHHGGGFGGGGHHHHHHGGGGGGGGGGGGHHHHGGGGHGHHHHGGGGGGGGGHGHHHHHHHGHHHHHHGGHHGGGGGHHHHHHHHHHHGHHGGGGGHGHHGHHGGGGGGGGGGGGG-CFGGGGGFFFFFFFFFFFFFFFFFFFFFFFFFFFFDDFFFFFFFFFFFFFFFFFFFFFFFFFFFFFFFFFFFFFFFFFFFFFFFFFFFFFFF
@M05620:37:000000000-D9766:1:1101:9774:9347 1:N:0:59
ACCACACCTTCTACAATGAGCTGCGTGTGGCTCCCGAGGAGCACCCCGTGCTGCTGACCGAGGCCCCCCTGAACCCCAAGGCCAACCGCGAGTGGCCCGCTACCTCTTCTGGTGGCCGCCTCCCTCCTTCCTGGCCTCCCGGCGCTGCGCCCTTTCTCCCTGGTTCTCTATTCTGCCGTTTTCCGTCGGCCTCTCTTCTCTGACCTGAGTCTCCTTTGGACCTCTGCAGGTTCTAGATCGGACGAGCCCAC
+
AAA>AAAAFFFFGGGCGGG1AAAFEAABGEHFAFFGGGGGGHHHHGGGEEEEHFHHHHFGGGGGGEEEGGGFHCCEGGGH/?GGGFG/BCCCCGGGH?<CCGGFG?FGDFFHGH?HHGG-.<GGHHGH0;;GHBHHHHHEGG--;A-.-9C?@FFFFF9/9/-/;FFFF/BFF//;B?-BFF/FBF-9@?FFFFFFFFFFFF9F/FF9-FBFFFFFBFBF/B99BBF/:A;FEF99/BFA-9--9-@---;
@M05620:37:000000000-D9766:1:1101:8131:9351 1:N:0:59
ACCACACCTTCTACAATGAGCTGCGTGTGGCTCCCGAGGAGCACCCCGTGCTGCTGACCGAGGCCCCCCTGAACCCCAAGGCCAACCGCGAGCCGCCCGCTACCTTTACTGGTGCCCTACTCCCTCCTTTCTGGCCTCCCCTCCCTCCGCCCTTTCTCCATCGTTCTCTCTTCTCCCGTTTTCCCTCGTCCTCTCTTCTCTGACCTGCTTCTCCCTTGGACCTCTGCCGGTTCTCGACCTGTCGAGGTCAC
+
DCDDDDDDFFFFGGGGGGGGGGHHGGGFHGHHHGGGGGGGGHHHHGGGGGGGHHHHHHGGGGGGGGGGGGGHHHHGGGGHGHHHHGGGGGDG/<>B///>/>A0>1>11>GH1010<0/<0<C<GH.<0<:C000C0.GG./;..;/;.:.;-FBF000000:9..9F00CFFF0:BAAFFFFB0;F-9;.9F0/BF0BF0B0B/0:.00000:/;0:BFFFF00;0::99;.B0:B-;.::0.;D-./0:
@M05620:37:000000000-D9766:1:1101:16448:9355 1:N:0:59
ACCACACCTTCTACAATGAGCTGCGTGTGGCTCCCGAGGAGCACCCCGTGCTGCTGACCGAGGCCCCCCTGAACCCCAAGGCCAACCGCGAGAAGATGAGAGTGGCCCGCTACCTCTTCTGGTGGCCGCCTCCCTCCTTCCTGGCCTCCCGGCGCTGCGCCCTTTCTCACTGGTTCTCTCTTCTGCCGTTTTCCGTAGGACTCTCTTCTCTGACCTGCGTCTCCTTTGGAACTCTGCAGGTTCTAGATCGG
+
BBBBBBBBFFFFGGGGFGGGGGHHGEEEEEHHFFGGGGGGGHHHHGGGAEGGHHHHHHGGFGGGGDGGGGGGHFHGGGGHGEHHHGGGGGFCFGHHGHGGGFHHGGHHGGG-DHHHHHHHBGGHDHHGGGDGHGHHGHHHHHHHHHGGGGGA-9AFGGFFFFFFFFFFFFFFFFFFFFFFFFFFFFFFDFFFFFFFFFFFFFFFFFFFFFFFBFFFF.@F=DFFFFFFFFFFFFFFFFFFFFFFFB/;FF?
@M05620:37:000000000-D9766:1:1101:4275:9375 1:N:0:59
GAGGCTGCTTTGGAAGAAACTCATAGATTACTGCAACAGTTCCCCCTGGACCTGGAAAAGTTTCTTGCCTGGCTTACAGAAGCTGAAACAACTGCCAATGCTCCCCGTAAGGAAAGGCTCCTAGAAGACTCCAAGGGAGTAAAAGAGCTGATGAAACAATGGCAAGTAAGTCAGGCATTTCCGCTTTAGCACTCTTGTGGATCCAATTGAACAATTCTCAGCATTTGTACTTGTAACTGACAAGCCAGGGA
+
BABBBBFBFFFFGGGGGGGFGGHHFHHHHGHHHHHHGHHFHHHHHGGGGHHHHGGG3FHGGHHHHHHHHHHHHHHHHHGHGGHHHHHHHHHHHHHHHGHHHG3FFG/EEF1FGHHGHHHHGHHHFHFHHHHHHHFGGHFGHHHHHGHGHHHGFHHGHHHHHHHHHGHGHH<FFHHHGFGHHHGGEGGHHGHHHHHGHGGGFGHHHFGHHHHHF/GCGCGHHHGHHHHHHHGCGFFFFGGGGGGFGGGGGGA
@M05620:37:000000000-D9766:1:1101:25079:9394 1:N:0:59
GAGGCTGCTTTGGAAGAAACTCATAGATTACTGCAACAGTTCCCCCTGGACCTGGAAAAGTTTCTTGCCTGGCTTACAGAAGCTGAAACAACTGCCAATGCTACCCGTAAGGAAAGGCTCCTAGAAGACTCCAAGGGAGTAAAAGAGTGGAGGAAACAAGGCCAAGTAAGCCAGGATTTTCCGTTTAAGCACTCTGGGGGACCCAATTGAAAAATCCCAAGCATTGTTATTGGTACTTGACAACCCAGGGC
+
BBCCBCFCFFFFGGFGGGGGGGHHHHHHHHHHHHGHGHHHHHHHHGGGEHHHHHGFFFFHHHHHHHHHGHHHHHHGHHHHHHHHHGGHHHHHHHHGHHHHHG@G2F?EEGFHHHHHHHHHGHHHHBGHHHHHHHHCFGGGHHHB3/23??2//?FF2F/2</?G//1?1?1<<G..11>1>1.1<<.10<=/0/=00<<---;.;.;00;C0;..//00/.;/0;90000;000;0090:BC0.;;.AF..
@M05620:37:000000000-D9766:1:1101:11226:9399 1:N:0:59
ACCACACCTTCTACAATGAGCTGCGTGTGGCTCCCGAGGAGCACCCCGTGCTGCTGACCGAGGCCCCCCTGAACCCCAAGGCCAACCGCGAGTGGCCCGCTACCTCTTCTGGTGGCCGCCTCCCTCCTTCCTGGCCTCCCGGAGCTGCGCCCTTTCTCACTGGTTCTCTCTTCTGCCGTTTTCCGTAGGACTCTCTTCTCTGACCTGAGTCTCCTTTGGAACTCTGCAGGTTCTAGATCGGAAGAGCACAC
+
ABBBBABBFFFFGGGGGGGFGFHFGEGAAEHHHGGEGGGGGHHHHGGGFEGGHHGHHHHGGGGGGGGGGGGGGHHGGGGHGGHHHGGGGGGGBGFGFHG?CCDHHFHHHHHGGFEHHGGGGGHGGHGHHHHGHHHHHHHGGGGGGFFGGGGGGGGFFGGGGGGFFFFFFFFFFFFFFFFFFFFFFFFFFFFFFFFFFFFFFFFFFFFFFFFFFFFFFFFFFFFFFFEFFF9BFFFFBFFEFFFFFAFFFFF
@M05620:37:000000000-D9766:1:1101:7548:9407 1:N:0:59
GAGGCTGCTTTGGAAGAAACTCATAGATTACTGCAACAGTTCCCCCTGGACCTGGAAAAGTTTCTTGCCTGGCTTACAGAAGCTGAAACAACTGCCAATGCTACCAGTCAGGACCGACTCCTAGCAGAATCCCCGGGCGTACCAGAACTGCTGACCCAATGGCCAGTACGTACGTCATTTCCGCTTTAGCACTATTGTGGATCCAATTGCCCAATTCTCAGCATTTGTACTTGTCACTTCCAAGCAAGGGA
+
A>AABAFBFFFFGGGGGGGGGGHHHHHHHHGFHHDHHHHDGHHHHGGGFHHHHHHHHFCGFHHHHHHHHHHHHHHFHHHHHHHHHDGGHHHHHHHHHHHH3GHH23@BBBB2@?1>/>//FG3?FHHHHF3FC/>//<>>///1100?1FFGHHBG0FG011>>1>110</<.-<<.CG0==AEEGG0<CGFG0;CGCGG0FGF0:;B0;00::/00;CFBFFGGBFFFFG09C0;90//;9:;EB:/:9.
@M05620:37:000000000-D9766:1:1101:10361:9411 1:N:0:59
GAGGCTGCTTTGGAAGAAACTCATAGATTACTGCAACAGTTCACCCTGGACCTGGAAAAGTTTCTTGCCTGGATTACAGAAGCTGAAACAACTGCCAATGCTCCCCGTAAGGAAAGGCTCCTAGAAGACTCCAAGGGAGTAAAAGAGCTGATGAAACAATGGCAAGTAAGTCAGGCATTTCCGCTTTAGCACTCTTGTGGATCCAATTGAACAATTCTCAGCATTTGTACTTGTAACTGACAAGCCAGGGA
+
AA11>1BAFF3FABB11AFABAA3AG1FDAFF3FD1F0G1AF2GHHAFHBF0AAF0BAFH1DFHA1BBBFH/011BFGDA11BAAFF1F0>?FGDHFFHE1B1FFG/?ECFH@CGBB?1FFGGH1GB1BBFB1<1/<??/B1FG1<FF1B<BF2>D@FF@<@@<CFGGBFG1@FHGFFFGG1<E<E.<=F1110=D<0<<<0GCG0==D<D0CG=;;:0C0C;;C00;0::C:C;00;9099C..:F.;..
@M05620:37:000000000-D9766:1:1101:16413:9417 1:N:0:59
ACCACACCTTCTACAATGAGCTGCGTGTGGCTCCCGAGGAGCACCCCGTGCTGCTGACCGAGGCCCCCCTGAACCCCAAGGCCAACCGCGAGTGGCCCGCTACCTCTTCTGGTGGCCGCCTCCCTCCTTCCTGGCCTCCCGGCGCTGCGCCCTTTCTCCCTGGTTCTCTCTTCTGCCGTTTTCCGTCGGACTCTCTTCTCTGACCTGAGTCTCCTTTGGACCTCTGCAGGTTCTAGATCGGCAGAGCCCAC
+
CCCCCCCCFFFFGGFGGGGGGGHHGEFBEEHHHGGGFGGGGHHHHGGGGGGGHHHHHHHGGGGGGGGGGGGHFHHGGGGHGHHHHGGGGGCG>/?FF?@CGGGFGFGHHHHHHHGHHFCGGGHGHHGHHHHHHGHHHHHGADAGGG?GGGGGFFFFFF0FFFFFFFFFFFFFFF0BFFDFFFFFFF.CF-;@FFFFFFFFFFFFFFFFFFFFFFFFFFFF0BBFFFF0FF9BFF0BFFF?A9->FFF.;:E
@M05620:37:000000000-D9766:1:1101:17177:9418 1:N:0:59
ACCACACCTTCTACAATGAGCTGCGTGTGGCTCCCGAGGAGCACCCCGTGCTGCTGACCGAGGCCCCCCTGAACCCCAAGGCCAACCGCGAGAAGATGAGAGTGGCCCGCTACCTCTTCTGGTGGCCGCCTCCCTCCTTCCTGGCCTCCCGGAGCTGCGCCCTTTCTCACTGGTTCTCTCTTCTGCCGTTTTCCGTAGGACTCTCTTCTCTGACCTGAGTCTCCTTTGGAACTCTGCAGGTTCTAGATCGG
+
BCCCCCCCFFFFGGGGGGGGGGHHGGGEEGHHHGGGGGGGGHHHHGGGFGGGHHHHHHHGGGGGGGGGGGGHHHHGGGGHGHHHHGGGGGGGGGHHGHHHHHHHGGHHGG?CGHHHHHHHHHHHDGHCGGGGHGHGGHHHHHHHHHGGGGGG?CGGGGGGGGGFFFFFFFFFFFFFFFFFFFFFFFFFDFFFFEFBFFFFFFFFFFFFFFFFFFFFF/BBFFFFFFFFFFFFFFFFFFFFFFFFFF0FFFF
@M05620:37:000000000-D9766:1:1101:17745:9445 1:N:0:59
ACCACACCTTCTACAATGAGCTGCGTGTGGCTCCCGAGGAGCACCCCGTGCTGCTGACCGAGGCCCCCCTGAACCCCAAGGCCAACCGCGAGAAGATGAGAGTGGCCCGCTACCTCTTCTTGTGGCCGCCTCCCTCCTTCCTGGCCTCCCGGAGCTGCGCCATTTCTCACTGGTTCTCTCTTCTGCCGTTTTCCGTAGGACTCTCTTCTCTGACCTGCGTCTCCTTTGGAACTCTGCAGGTTCTAGATCGG
+
>1>AAA>AFFF13GG131FGDFAAABEEH0FGFGCA0AE/FGHHHGEG/AEAFAAFHG0ECGCGC>>EGGGGHHC?EGGCEGHF/FFGG/BCC?HH11?F?1FD/<FGC?<->CFHGHHH1>=G<<G@CGGGHG/CGHHF/CGF.GFFAEC@-AAGGF@@B..;BFF/9F//9:BFFF//;FFFFFF@BBFFBF-/;ABFFFF//9BFFFFFFFFF9-9A-BFFFFFBF/BFBBBFF/B9;/:BBB//BFB
@M05620:37:000000000-D9766:1:1101:9781:9447 1:N:0:59
ACCACACCTTCTACAATGAGCTGCGTGTGGCTCCCGAGGAGCACCCCGTGCTGCTGACCGAGGCCCCCCTGAACCCCAAGGCCAACCGCGAGAGGCCCGCTACCTCTTCTGGTGGCCGCCTCCCTCCTTCCTGGCCTCCCGGCGCTGCGCCCTTTCTCACTGGTTCTCTCTTCTGCCGTTTTCCGTCGGCCTCTCTTCTCTGACCTGATTCTCCTTTGGACCTCTGCCGGTTCTAGATCGGAAGAGCACAC
+
BBCCCCCCFFFFGGGGGGGGGGHHGGGEEEHHHGGGGGGGGHHHHGGGGGGGGHGHHHHGGGGGGGGGGGGHHHHGGGGHGHHHHGGGGGBG//??///A/<>CG1FDDGHH10<0F--<.<GCGH.CG0CGC:CHFCHG.----;-;-9.B9FFF99/BBB.//:;F99BFFF/FFAADFFF/.B.--9:.A/9FFBFFBF/B/9:///9//::F/:FF/BF/9B//:9-;9F;BF/B...;.;F./..:
@M05620:37:000000000-D9766:1:1101:12670:9451 1:N:0:59
ACCACACCTTCTACAATGAGCTGCGTGTGGCTCCCGAGGAGCACCCCGTGCTGCTGACCGAGGCCCCCCTGAACCCCAAGGCCAACCGCGAGAAGATGCCCAGGTGAGTGGCCCGCTACCTCTTCTGGTGGCCGCCTCCCTCCTTCCTGGCCTCCCGGCGCTGCGCCCTTTCTCACTGGTTCTCTCTTCTGCCGTTTTCCGTAGGACTCTCTTCTCTGACCTGAGTCTCCTTTGGAACTCTGCAGGTTCTA
+
BCCCCCCCFFFFGGGGGGGGGGHHGGGFHFHHHGGGGGGGGHHHHGGGGGGGHHHHHHHGGGGGGGGGGGGHHHHGGGGHGHHHGGGGGGCFGGHHGHHHHHHEGFHHHHGGHHGGGCGHHHHHHHHHHHGHHCGGGGHGHHGHHGGGGGGGGGGGGG-ADFFFFFFFFFFFFFFFFFFFFFFFEFFFFFFFFFFFFFFFFFFFFFFFFFFFFFFFFFEFFFB9FFFFFFFFFEFFFFFFFFFFFFFFFFB
@M05620:37:000000000-D9766:1:1101:7779:9456 1:N:0:59
GAGGCTGCTTTGGAAGAAACTCATAGATTACTGCAACAGTTCCCCCTGGACCTGGAAAAGTTTCTTGCCTGGCTTACAGAAGCTGAAACAACTGCCAATGCTACCCGTAAGGAAAGGCTCCTAGAAGACTCCAAGGGAGTAAAAGAGCTGATGAAACAATGGCAAGTAAGTCAGGCATTTCCGCTTTAGCACTCTTGTGGATCCAATTGAACAATTCTCAGCATTTGTACTTGTAACTGACAAGCCAGGGA
+
AABBBBFAFFFFGGGGGGGGGGGHFHHHHHHHHHHHFHHGHHHHHGGGHFHHHHHHHHHHGHHHHHHHHHHHHHHHHHHHGHHHHHHHHHHHHHHHHFHHHH4FHHGGGGGHHFHHHHHHGHHHHHHHHHHHHHHGGEDGGFFDGCGHHHHGHHHHHHGHHHHFHGHFHHGGFFFHHHHHHHGGFGGHHHHHHHHHHDGFHHHHHCGHHHGHEBGFFHHHHHHHHHHHHHGHHGGGGGGGGGGFGGGGGGE
@M05620:37:000000000-D9766:1:1101:19195:9459 1:N:0:59
ACCACACCTTCTACAATGAGCTGCGTGTGGCTCCCGAGGAGCACCCCGTGCTGCTGACCGAGGCCCCCCTGAACCCCAAGGCCAACCGCGAGAAGATGCCCAGGTGAGTGGCCCGCTACCTCTTCTGGTGGCCGCCTCCCTCCTTCCTGGCCTCCCGGAGCTGCGCCCTTTCTCACTGGTTCTCTCTTCTGCCGTTTTCCGTAGGACTCTCTTCTCTGACCTGAGTCTCCTTTGGAACTCTGCAGGTTCTA
+
CCCCDDCCFFFFGGGGGGGGGGHHGGGECGHHHGGGGGGGGHHHHGGGDFGGGHHHHHHGGGGGGGGGGGGHFHHGGGGHGHHHHGGGGGGGGGHGHHHHHHHGHHHHHHGGHHGGGGGHHHHHHHHHHHGHHGGGGGHGHHGHHGGGGGGGGGGGFD-;CGGGGGFFFFFFFFFFFFFFFFFHHFFFHHHHFFFFFFHFFFFFFFFFFFFFHHHFHFFFFFFBFFFFFFFFFFFBFFFFFFFFFFFFFFF
@M05620:37:000000000-D9766:1:1101:12727:9469 1:N:0:59
ACCACACCTTCTACAATGAGCTGCGTGTGGCTCCCGAGGAGCACCCCGTGCTGCTGACCGAGGCCCCCCTGAACCCCAAGGCCAACCGCGAGAAGCTGAGAGTGGACCGCTACCTCTTCTGGTGGCCGCCTCCCTCCTTCCTGGCCTCCCGGAGCTGAGCCCCTTCTCACTGGATCGCTCTTCTGCCGTTTTCCGTAGGACACTCTTCTCTGCCCTGAGTCTACTTTGGAACTCAGCTGGTTATAGCCCGG
+
>AAAAABBFFFFFFGAFGDFGGHHGEEE4EGHFFFGEGG?2FAEHEGGAEFFBFFFFHFE?@0@FEGGGGECFGHGGEEHEHHGAFGCGGGGCDH2FG2F?CF1?11<CF?-AC1F11=F>B><AFH-@DAFHGFFFGHFFGGH;CF;EGAA-9BGB0;C:E.;CFGFGF/BF//:.;AE.FFFFFF-;999BB.9;ADFB.;9//;;FFFF/FA9AF99/:/9BBFFF/FF/B//;9;B9//9;;///9@
@M05620:37:000000000-D9766:1:1101:15686:9481 1:N:0:59
ACCACACCTTCTACAATGAGCTGCGTGTGGCTCCCGAGGAGCACCCCGTGCTGCTGACCGAGGCCCCCCTGAACCCCAAGGCCAACCGCGAGAAGATGCCCAGGTGAGTGGCCCGCTACCTCTTCTGGTGGCCGCCTCCCTCCTTCCTGGCCTCCCGGAGCTGCGCCCTTTCTCACTGGTTCTCTCTTCTGCCGTTTTCCGTAGGACTCTCTTCTCTGACCTGAGTCTCCTTTGGAACTCTGCAGGTTCTA
+
CCDDDDCCFFFFGGGGGGGGGGHHGGGGHGHHHGGGGGGGGHHHHGGGGGGGHHHHHHHGGGGGGGGGGGGHHHHGGGGHGHHHHGGGGGGGGGHHHHHHHHHFHHHHHHGGHHGGGCGHHHHHHHHGHHGHHGGGGGHGHHGHHGGGGGGGGGGGGGAGGGGGGGFFFFFFFFFFHFFFFFFHFFFFHHHHFFDFFFFFFFFFFFFFFFFFHHHFHFFFBFFFFFFHHFFFFFFFFFFFFFFFFFFFFFB
@M05620:37:000000000-D9766:1:1101:16192:9483 1:N:0:59
ACCACACCTTCTACAATGAGCTGCGTGTGGCTCCCGAGGAGCACCCCGTGCTGCTGACCGAGGCCCCCCTGAACCCCAAGGCCAACCGCGAGAGGCCCGCTACCTCTTCTGGCGGCCGCCTCCCTCCTTCCTGGCCTCCCGGAGCTGCGCCCTTTCTCACTGGTTCCCTTTTCTGCCGTTTTCCGCAGGACCCTCTTCTCTGACCTGAGTCTCCTCTGGAACTCTTCAGGTTCTAGATCGGAAGAGCTCAC
+
CCDCDDCDFFFFGGGGGGGGGGHHGGGFHGHHHGGGGGGGGHHHHGGGGGGGHHHHHHHGGGGGGGGGGGGHHHHGGGGHGHHHHGGGGGGG//?////>/>/?FBG111>11-<C--AGGG..//9/CB/00;CGGGGGB----.00;-;DF/0;0:BB00;00;0;B0B000:B0@.;F.0;..---...;/.;F00;00;::0///;BF0BF/BF:0:00:00;000;B0000;00......;/0;0:
@M05620:37:000000000-D9766:1:1101:18367:9487 1:N:0:59
ACCACACCTTCTACAATGAGCTGCGTGTGGCTCCCGAGGAGCACCCCGTGCTGCTGACCGAGGCCCCCCTGAACCCCAAGGCCAACCGCGAGAAGATGAGAGTGGCCCGCTACCTCTTCTGGTGGCCGCCTCCCTCCTTCCTGGCCTCCCGGAGCTGCGCCCTTTCTCACTGGTTCTCTCTTCTGCCGTTTTCCGTAGGACTCTCTTCTCTGACCTGAGTCTCCTTTGGAACTCTGCAGGTTCTAGATCGG
+
AAAAA?AAFFFF3FGDFGGGGFGHGEGEFEHHHGGGCEF/EGGGHGGGEEGGEGCGHHHGGG?EGFGGGGGGHHHGGGGHFHHHEGGGGC@CCCCGHEHGFGHHGGHHGGGCCHFHHHHHHHHHC.G@CCGGHGHHGGHHFHHHHHGGGGGGGGGEFF??CA@FFFFFFFFFF9FBFFFFFFFFFFF@BF/EBFABFBFFFFFFFFFFFFFFEFFFF/:9BFFFBFFFFFFFFFFBF/;9;BFFFF:BFFB
@M05620:37:000000000-D9766:1:1101:27221:9512 1:N:0:59
ACCACACCTTCTACAATGAGCTGCGTGTGGCTCCCGAGGAGCACCCCGTGCTGCTGACCGAGGCCCCCCTGAACCCCAAGGCCAACCGCGAGAAGATGAGAGTGGCCCGCTACCTCTTCTGGTGGCCGCCTCCCTCCTTCCTGGCCTCCCGGCGCTGCGCCCTTTCTCACTGGTTCTCTCTTCTGCCGTTTTCCGTAGGACTCTCTTCTCTGACCTGCGTCTCCTTTGGAACTCTGCAGGTTCTAGCTCGG
+
BCCCCCCCFFFFGGGGGGGGGGHHGGGGHFGHHGGGGGGGGHHHHGGGGGGGHHHHHHHGGGGGGGGGGGGHHHHGGGGHGHHHHGGGGGGGGGHHHGHHFHFGFGHCDCG-AHHHHHHHHHHHGHHGGGGGHGHHGFHHHHFHHHGGGGGGAAFAGGFAFDFFBFFFFFFFFBFFFFFFFFFFEFFFADFFFFFFADBF/FBFFFFFFFFF/BFFF?-AFFFFFFFFFFFFFFFFFFFF;FFFFF/BFAA
@M05620:37:000000000-D9766:1:1101:8204:9543 1:N:0:59
ACCACACCTTCTACAATGAGCTGCGTGTGGCTCCCGAGGAGCACCCCGTGCTGCTGACCGAGGCCCCCCTGAACCCCAAGGCCAACCGCGAGTGGCCCGCTACCTCTTCTGGTGGCCGCCTCCCTCCTTCCTGGCCTCCCGGAGCTGCGCCCTTTCTCACTGGTTCTCTCTTCTGCCGTTTTCCGTAGGACTCTCTTCTCTGACCTGAGTCTCCTTTGGAACTCTGCAGGTTCTAGATCGGAAGAGCACAC
+
ABAABBAAFFFFGFG4AGGGFGHFEEGGCEHHHGGE2EGCAHHHHGFGAEEE5BFGHHHGGG0FFGGGGGGHHHGGGGGEFHHHHGGGGFGGGHGGHHGFGGGHHHHHHHHHHHGHFCCGGGHGHGGF0GHHHBHFFHHFFGGAFFFGGGGGGGGGGGGGB0CFFFFBBF/9FFFFFFDDFFFFFFFFFFFFFFFFFFFFFFFFFBFFFFFFF/9//BFFFFFFFBFFFF9;FFFFBFFEDFFAA.BBFFF
@M05620:37:000000000-D9766:1:1101:10458:9555 1:N:0:59
ACCACACCTTCTACAATGAGCTGCGTGTGGCTCCCGAGGAGCACCCCGTGCTGCTGACCGAGGCCCCCCTGAACCCCAAGGCCAACCGCGAGAAGATGCCCAGGTGAGTGGCCCGCTACCTCTTCTGGTGGCCGCCTCCCTCCTTCCTGGCCTCCCGGAGCTGCGCCCTTTCTCACTGGTTCTCTCTTCTGCCGTTTTCCGTAGGACTCTCTTCTCTGACCTGAGTCTCCTTTGGAACTCTGCAGGTTCTA
+
CCCCDDDCFFFFGGGGGGGGGGHHGGGEEGHHHGGGGGGGGHHHHGGGGGGGHHHHHHHGGGGGGGGGGGGHHHHGGGGHGHHHHGGGGGFGGGHGHHHHHHHGHHHHHHGGHHGGGGGHHHHHHHHHHHGHHGGGGGHGHHGHHGGGGGGGGGGGGG-CDGGGGGFFFFFFFFFHHHFFFFFFFFFHHHFFFFFFFFHFFFFFFFFFFFFFHHHFFFFFFHFFFFHFFFFFHFFFFFFFFFFFFFFFFFF
@M05620:37:000000000-D9766:1:1101:22491:9569 1:N:0:59
ACCACACCTTCTACAATGAGCTGCGTGTGGCTCCCGAGGAGCACCCCGTGCTGCTGACCGAGGCCCCCCTGAACCCCAAGGCCAACCGCGAGAAGATGCCCAGGTGAGTGGCCCGCTACCTCTTCTGGTGGCCGCCTCCCTCCTTCCTGGCCTCCCGGAGCTGCGCCCTTTCTCACTGGTTCTCTCTTCTGCCGTTTTCCGTAGGACTCTCTTCTCTGACCTGAGTCTCCTTTGGAACTCTGCAGGTTCTA
+
BBBBBBBBFFFFGGGGGGGGGGHHGGGGHGHHHGGGGGGGGHHHHGGGFGGGGHHHHHHGGGGGGGGGGGGHHHHGGGGHEHHHHGGCFDFGFGGHHHHHHH/FGGHHHHGGHHGGGCGHHHHHHHGHHGGHHCGGGGHGHHGHFGGGGGGGGGGGGA@9BGFGGGFFFFFFFFFFFFFFFFFFFFFFFFFFFFDDFFFFF9F.;:FFFFFFFFFFFFFFFFB/.;BFFFBBFBF/BFFFFFFFFFFFFFF
@M05620:37:000000000-D9766:1:1101:4813:9597 1:N:0:59
AGCACACCTTCTACAATGAGCTGCGTGTGGCGCCCGAGGAGCACCCCGCGATGCAGACTGAGGCCCCACTGAACCCCAAGGCCAACCGCGAGAAGATGACGCGGCGACTAGCGCGCGCATTCAGCGCAGGGCTACGTACGTCAGCACGGGCTGCGGGGATCGCCTCCGTTTCTCTCTCTTGTGGCGGGCTACGGTTATCGATGGGCTGTGGCGCGCATATCTGATGATCCTCTGCAGCTCTGCATGGTCTA
+
>11>A11>1BBBBEDF3BF111B1A0AA00000AAA//A//GA0GG/E/>////1@B01@1B/B?/>/?>11B1/?E//>//?//?//>BC<//<11?11///A/-----//-------..900;.---;-.../9-/--;---//9-;-------;-------9;A-9/;//;///9/9://------;;-9----//--9/------/-----9-:-//9///9//;/99/F/;9///;/////9/99:
@M05620:37:000000000-D9766:1:1101:14310:9612 1:N:0:59
GAGGCTGCTTTGGAAGAAACTCATAGATTACTGCAACAGTTCCCCCTGGACCTGGAAAAGTTTCTTGCCTGGCTTACAGAAGCTGAAACAACTGCCAATGCTACCCGTAAGGAAAGGCTCCTAGAAGACTCCAAGGGAGTAAAAGAGCTGATGAAACAATGGCAAGTAAGTCAGGCATTTCCGCTTTAGCACTCTTGTGGATCCAATTGAACAATTCTCAGCATTTGTACTTGTAACTGACAAGCCAGGGA
+
AABBCCFCFFFFGGGGGGGGGGHHHHHHHGHGHHHHHHHGHHHHHGGGHHHHHHHHHHHHHHHHHHHHHHHHHHHHHHGHHHHHHGGHHHHHHHHHHHHHGG@GHHFEEGFHHHHHHHHHGHHHHHHHHHHHHHHGGGGGHHHHGEHHHHFHHHHGHHHHHHGHHGHHHHFGHHHHHHHHHFDGGGGHHHFHHHGGHGGDHHHHHCGGHHHHHFFFFGGHHGGHHHHHGHGGHFC;CFFGGGGFGGFGGG.
@M05620:37:000000000-D9766:1:1101:11384:9617 1:N:0:59
GAGGCTGCTTTGGAAGAGCACACGTCTGAACTCCAGTCACATTCAGAACTCTCGTATGCCGTCTTCTGCTTGCAAAAAAAAAAGTAAAAAAACTCTGAACCTAACTGTTCAACACCACGCTTACTAGATATTCGCATGCACACCAATCATACCCAAGCGGTACGCCTTCTTACGGATCAGCACCTCCTTGCCACATTCACCATACTGAGACTCCATTTGACCACTCTGGGTAACTGGACATTGAAAATACA
+
>11>AACAFFBFFAG11FFCBEBEBGFBF3FG1BFGHHFFHHGFFGDH0DBDBEFEBFHHGEEGG2F1FHHG/11BAF//////122221///>B1112<?0110>B>>>221</?///<///1121<222210////11110<..<>1=11<11....-....:-..00000;.;.:.900F./9./00//09.;000;;000/000;0C0//////;B///-9////-////99//9///////:;///
@M05620:37:000000000-D9766:1:1101:24026:9647 1:N:0:59
ACCACACCTTCTACAATGAGCTGCGTGTGGCTCCCGAGGAGCACCCCGTGCTGCTGACCGAGGCCCCCCTGAACCCCAAGGCCAACCGCGAGAAGATGCCCAGGTGAGTGGCCCGCTACCTCTTCTGGTGGCCGCCTCCCTCCTTCCTGGCCTCCCGGCGCTGCGCCCTTTCTCACTGGTTCTCTCTTCTGCCGTTTTCCGTAGGACTCTCTTCTCTGACCTGAGTCTCCTTTGGAACTCTGCAGGTTCTA
+
>AA>AAAAFFFFGGGGDG1BGDGFGEEFHCGHAFGCGGGCGHGHHGGGGGGGHHHHHHHGEEGEGCGEGGGC1BGGGGCHECGF?FE@CBCC?FCG1FG<GHH/<1?011/?F/>A@-@GGGHHHF00=/<CC<-=.CGC:GGFHGGB09CGFFAEGG-;?;@B-@?@-BFBFFFFFB-;BF/BFFFFF/9FF@BBFE/9-F;ABF99BFFFFBFFFF/BFFFFFBFFFFFFFFFFFFFF/9FFFFF/BB;
@M05620:37:000000000-D9766:1:1101:6723:9664 1:N:0:59
ACCACACCTTCTACAATGAGCTGCGTGTGGCTCCCGAGGAGCACCCCGTGCTGCTGACCGAGGCCCCCCTGAACCCCAAGGCCAACCGCGAGAGGCTCGCAACTTATTCTGGTGCCACCCTCCCTCTTTCCTGGCCTCCCGGCGCTTCGCCCTTTCTACCTGCTTCTCTCTTCATCCGTTCTCCGTCCGCCTCTCTTCTCTGATATGAGTCTCCTTTGGACCTCTGCTGGTTCTAGATCGGCAGAGTCCAC
+
BCBCCCBBFFFFGGGGGGGGGGHHGGGGHGGHHGGD?EGGGHHHHGGGEFGEAGGHHHHGFG?EFGGGGGGHHHHGGGGHGHHHHGGGGGGG//?//0/>/<@0>>GH1G11>F1011<EEHGGHH/0<<==GHHFHHHG.;;:;:.;:ADGA/0CFF;;0;.;BFFBBB/FF//:/:.B/;/9;AF.--;DDF/;FFFFF/;///://9BFBF//://:;9//;/:/;/;FFFFFEFB.:B--:A/;BF/
@M05620:37:000000000-D9766:1:1101:6605:9691 1:N:0:59
GAGGCTGCTTTGGAAGAAACTCATAGATTACTGCAACAGTTCCCCCTGGACCTGGAAAAGTTTCTTGCCTGGCTTACAGAAGCTGAAACAACTGCCAATGCTACCCGTAAGGAAAGGCTCCTAGAAGACTCCAAGGGAGTAAAAGAGCTGATGAAACAATGGCAAGTAAGTCAGGCATTTCCGCTTTAGCACTCTTGTGGATCCAATTGAACAATTCTCAGCATTTGTACTTGTAACTGACAAGCCAGGGA
+
BBBCCCFCFFFFGGGGGGGGGGHHHGHHHHHHHHHHGHHFGHHHHGGGHHHHHHHHHHHHHHHHHHHHHHHHHHHHHHGHHHGHHHFHHHHHHHHHFHHHFG4FGHEGFGCGHHHHGHHHGGHHHHGHHHHHHHHGGEGGHHHHHGHHHHGHHHHGHHEHHHHHHGHHHH=GGHHHFHHHHHGGDGGHHHHHHHHHHGGGHGHHF0DGHHHHHCGFGGHHHHHHHGHHGGG0CBCFFFGGGGGFGGGGEG.
@M05620:37:000000000-D9766:1:1101:13736:9694 1:N:0:59
ACCACACCTTCTACAATGAGCTGCGTGTGGCTCCCGAGGAGCACCCCGTGCTGCTGACCGAGGCCCCCCTGAACCCCAAGGCCAACCGCGAGAAGCTGGCTCCCTTTTCTGGCGCCCTCCTCCCTCCTTTCTGGCCTCCCCTCCCTCCGCCCTTTCTCACTCGTTCTCTCTTCTTCCTTTTTCCCTCGTCCTCTCTTCTCTGACCTGCTTCTCCCTTGGACCTCTGCCGGTTTTGGAACTCTCGAGGCCCC
+
DCDDDDDDFFFFGGGGGGGGGGHHGGGGHGHHHGGGGGGGGHHHHGGGGGGGHHHHHHHGGGGGGGGGGGGHHHHGGGGHGHHHHGGGGGGG/???2=2?22//?1111?DG1-.<A-<E0/C.CG.<D00<000=0:<E<:C:.</<...A-<0C0000<0.....<00<FGG00C00:BFF00<F-.<..<0/<F0<F0<00/0/.000000/<0/<BBFF00BBB9-<A.<.<B0<B00:.<B--..<
@M05620:37:000000000-D9766:1:1101:6583:9698 1:N:0:59
GAGGCTGCTTTGGAAGAAACTCATAGATTACTGCAACAGTTCCCCCTGGACCTGGAAAAGTTTCTTGCCTGGCTTACAGAAGCTGAAACAACTGCCAATGCCATCTGTCCGGAAGGACTGGTCCCTACAACACTGGAAGGGACCAAAATACTGGACCAAAGAACCGTAAGTAAGTCATTTACGCTTTCGCCATCACGCGGATCGAATTAACCGAACAACAGCCATCATCTGTACTTCTTACTCGCAAGGGA
+
BBBBBBFBFFFFGGGGFBGGGGHHHHHHHGHHHHHFFHHGHHHHHGGGHEHHHHHHGHHHHHHHHHHHHHHHHHHHHHHHHHHHHHGHHHHHHHHHHHHH3334B@44BFE?EE??0B3//??3BB3BB3B???3?3??//?/??F//@22@22@02?G/00?<?A/?EHGFGG>GHHH1G>.A<..=...C.G00<.;--;-.;9BE0=9;-;--A/..:9;.://;//;;/9///;/;;;;9;DFF...
@M05620:37:000000000-D9766:1:1101:14914:9698 1:N:0:59
GAGGCTGCTTTGGAAGAAACTCATAGATTACTGCAACAGTTCCCCCTGGACCTGGAAAAGTTTCTTGCCTGGCTTACAGAAGCTGAAACAACTGCCACGGCTACACGTGTGACCAGACGCCTAGACAACTCCCCAAGCGACCAAAAGATGTTAACAAACAAGCCAGTCAATCCTACGTTTCCGCTTTCGACCACTTGTGGATCCCCTTGCACACAACTCAGACTTTGTACATGTCACTGTCAAGCCCGAGG
+
BBBBBAFBFFFFGGGGGGGGGGHHHHHHHHHGHHHHHHHDGHHHHGGGHHHHHHGHHHHHFHHHHHHHHHHGHHHHHHHHHHHHHHHGHHHHHHHHH3////12BF1113?4B3??0//><F/?FB4?/3B??<2/??C///<///F/?11<11??1??0/0>>0<11111<<110.</=/<<C..C0::;A-=G:CGH.09:/B.9.//00;C..;;FF099/0;9F00099F//;/9/99/:/9;--9-
@M05620:37:000000000-D9766:1:1101:13753:9701 1:N:0:59
ACCACACCTTCTACAATGAGCTGCGTGTGGCTCCCGAGGAGCACCCCGTGCTGCTGACCGAGGCCCCCCTGAACCCCAAGGCCAACCGCGAGTGGCCCGCTACCTCTTCTGGTGGCCGCCTCCCTCCTTCCTGGCCTCCCGGAGCTGCGCCCTTTCTCACTGGTTCTCTCTTCTGCCGTTTTCCGTAGGACTCTCTTCTCTGACCTGAGTCTCCTTTGGAACCCTGCAGGTTCTAGATCGGAAGAGCACAC
+
AAAABABAFFFFGGGBGGGGGFFHGGGGHGHHGFGGAEGGGHHHHGGFEEGFHHHHHHHG@FCFGFGGGGGFFGHGGGGFFHHHHGGGGGGCGHGGHHG@CGGHGFHGHHHGHHGHHGCCFGHGFGEGHHHHH/GHHHCED?DBACFGGGGGGFGBFFCFGC/FFFFFFFFFFFFFFFDDBFFFDBAADEFFFFFBFFFFFFBFFFFFF;/FFFFFBB/:BF.;F.A.BF.;FBF//BFFFFEA.9F/AB.
@M05620:37:000000000-D9766:1:1101:13966:9709 1:N:0:59
ACCACACCTTCTACAATGAGCTGCGTGTGGCTCCCGAGGAGCACCCCGTGCTGCTGACCGAGGCCCCCCTGAACCCCAAGGCCAACCGCGAGAAGATGCCCAGGTGAGTGGCCCGCTACCTCTTCTGGTGGCCGCCTCCCTCCTTCCTGGCCTCCCGGAGCTGCGCCCTTTCTCACTGGTTCTCTCTTCTGCCGTTTTCCGTAGGACTCTCTTCTCTGACCTGAGTCTCCTTTGGAACTCTGCAGGTTCTA
+
AA>ABAAAFFFFDGGBAFGEFEFCABFEH?GHFGE2EEGCGHHHHGCGAEECHFFHHHHGGGGGGG@EGGGHHHGGGGGEEHHHEFGCGCCGGDFHFDHHHHHGHEGHHHGGHHGGGGGHHFHHHFGFHHGHHGG?EDHGFHGHFFGGGGGGGGEEGB?GBGGFGGF?BFFFFFFFFFFFF/FFFFFFFEFFFBFFFFFFFFFFFFFFFFFFFFFFFB/FFFEBFBBFFFFFFFFFFFFFFFFFFFFFFF:
@M05620:37:000000000-D9766:1:1101:5051:9712 1:N:0:59
GAGGCTGCTTTGGAAGAAACTCATAGATTACTGCAACAGTTCCCCCTGGACCTGGAAAAGTTTCTTGCCTTGCTTAACGAAGCTGAAACAACTGCCAATGATCCCCGTAATGAAAGGCTACTAGAAGACTCCAAGGGAGTAAAAGAGATGATGAAACAATGGCAAGTAAGCCAGGCACTACCGCTTTAGAACTCTTGAGGATCCACTTGAACAATGCTCAGCATTTGTATGAGTATTTGACAATCCAGGGA
+
>3AA>>FBCDD4F45BBGBFDGGHHFHDF5BDDB4ACGBFG5AABAAEAABGHHEH332BFGHDDFG5A55BBDF555BBFF>BG33B@B1FGHHFGHHH@BBFHG/?>?14@3F3??F32344BG3BFBF3333?/?ECCDBF3FG2322@>2>22@?@22@22?1111?1??E//001>0---..=000<00<0000/0/<CGCGCCC0:=G<0:000:/<0000;;900;0;00;C0;900;=;0/9.
@M05620:37:000000000-D9766:1:1101:6747:9724 1:N:0:59
GAGGCTGCTTTGGAAGAAACTCATAGATTACTGCAACAGTTCCCCCTGGACCTGGAAAAGTTTCTTGCCTGGCTTACAGAAGCTGAAACAACTGCCAATGCTCCCCGTAAGGAAAGGCTCCTAGAAGACTCCAAGGGAGTAAAAGAGCTGATGAAACAATGGCAAGTAAGTCAGGCATTTCCGCTTTAGCACTCTTGTGGATCCAATTGAACAATTCTCAGCATTTGTACTTGTAACTGACAAGCCAGGGA
+
BABBBBFAFFFFFFGGGGFGGGHHGGGHHHGGHHGGFGHFGGFHHGGFFHGHHHGHAECGGHHHHHHHHH3FGHHGHHFGCGGHHEEDFHFHHHHGHHHH@F@GGG/1>>1BFGFHFHH0/?FFHHFGHDHHHHHGGEGGHHHH3FH2?FDGHGHE@@/@GFFHGFGHHH<FFHHCF?D<>FAA<CFGF=FG0<D=D<<AGGHH00=CGHHGHH:<C0CFGCGCGC0;C0;0C0;09=FF/CF.CEB..;.
@M05620:37:000000000-D9766:1:1101:4068:9731 1:N:0:59
ACCACACCTTCTACAATGAGCTGCGTGTGGCTCCCGAGGAGCACCCCGTGCTGCTGACCGAGGCCCCCCTGAACCCCAAGGCCAACCGCGAGAAGATGAACGCAGCCCACTCCCCCTTCATTTCGCCGCATCCCTCCTTCCTTCCCTCCCGGCGCTGCGGCCCTTCTCCCTTTTTCTCTCTTCTGCCCTTTTCCCTAGGCCCCTATTCTCTTCCCTGCGTATCTTTTGGTCCTCTGCATGTTCTAGCTCGG
+
AAAABBBBFFFFGGGGGGGGGFGHGGGGHGGHHGGGEGGGGGHHHGGGGGGGFGHHHHHGFGFGGGGGGGG2GHHGGGCHGGHHEFGGGGCGFFHHHHF2<C?/></????<GH.C@0<111>0/.=<--;-CG:CEFHHHB00;CFGGEFDF---9;;--9-;;F/FFFF//;BFFFF/;FFF/B9.;BBFFF/B9;B/;.-9;99/9BFBFF9//;9;..;9;/99@.;BF/;99B//;/9;B//;;A-
@M05620:37:000000000-D9766:1:1101:3596:9746 1:N:0:59
GCGGCTGCTTTGGAAGAAACTCATAGATTACTGCAACAGTTCCCCCTGGACCTGGAAAAGTTTCTTGCCTGGCTTACAGAAGCTGAACCAACTGCCAATGCTACCCGTAAGGAAAGGCTCCTAGAAGACTCCCAGGGAGTCAAAGAGCTGATGAAACAATGGCAAGTCAGTCCGGCATTTCCGCTTTAGCACTCTTGTGGATCCAATTGAACCCTTCTCAGCATTTGTACTTGTAACTGACAAGCCAGGGA
+
A1>AA>A>FFDFC1F1AABBBBBFHG1DFGBGGG11FBB1DFFHHGEFFBFABFFAF10BBDFHF1DFGHHHE0B1BEGG@BGBF1FEBBF?0BBBBB1BGHEFB0>E/E0F100FGGHHGHFH1B<GHGFH/0BFG/?E0121B0<FFG1@G2@1@@GHHHG0GFH1?G?G1.@CGGHHHHGGAEE0<G0DGHHDH;C?GFHCG0CGH00:..C/BFGGGGB0FFFGFFFFGG0;FFB0C0;9E;9.CC-
@M05620:37:000000000-D9766:1:1101:11475:9747 1:N:0:59
ACCACACCTTCTACAATGAGCTGCGTGTGGCTCCCGAGGAGCACCCCGTGCTGCTGACCGAGGCCCCCCTGAACCCCAAGGCCAACCGCGAGAAGATGAGAGTGGCCCGCTCCCTCTTCTGGTGGCCGCCTCCCTCCTTCCTGGCCTCCCGGCGCTGCGCCCTTTCTCACTGGTTCTCTCTTCTGCCGTTTTCCGTAGGACTCTCTTCTCTGCCCTGCGTCTCCTTTGGAACTCTGCAGGTTCTAGCTCGG
+
BBBABBBBFFFFGGGGGGGEGFHHGGGBCEHHFGGGDGGGGHHHHGGGGGGGGHHHHHHFGGGGGGGGGGGHHHHGGGGHEFHHHGGGGGCGGGHHDFHGGHHHFFGHGGC-EGHHHHHH11=CDHHGCGAEHGHHGHHHHH0:GFGGGGGF?DGGGGCFFFFFFFFF9FFFFFFFFFFFFFFFFFFFFFFFFFFF.9A/;FFFFFFFFFFF/BEFF.BFFFFFBFFFF/BFFFFFFF/A;BFFFF/;FF@
@M05620:37:000000000-D9766:1:1101:14747:9748 1:N:0:59
ACCACACCTTCTACAATGAGCTGCGTGTGGCTCCCGAGGAGCACCCCGTGCTGCTGACCGAGGCCCCCCTGAACCCCAAGGCCAACCGCGAGAAGATGCCCAGGTGAGTGGCCCGCTACCTCTTCTGGTGGCCGCCTCCCTCCTTCCTGGCCTCCCGGCGCTGCGCCCTTTCTCACTGGTTCTCTCTTCTGCCGTTTTCCGTAGGACTCTCTTCTCTGACCTGAGTCTCCTTTGGAACTCTGCAGGTTCTA
+
BBBBBBBBFFFFGGGGGGGGGGHHGEFEHGHHGGGGGGGGGHHHHGGGFGGGHHHHHHHGGGGGGGGGGGGHHHHGGGGHGHHHHGGGGGGGGGHHHHHHHGFFHHHHHHGGHHCGF-ACGHHHGF0GGFGHHGGGGGHGHHGFCCGFBFFGGGGGD--;DCADFFFFFFFFFFBFFFFFFFFFFFFFFFFFFF:DFFFEDB.;DBBFFFFFFFFFFF/FFF./;BFFFFFFF/BBFFFFFBFFFFFFFF/
@M05620:37:000000000-D9766:1:1101:19203:9749 1:N:0:59
ACCACACCTTCTACAATGAGCTGCGTGTGGCTCCCGAGGAGCACCCCGTGCTGCTGACCGAGGCCCCCCTGAACCCCAAGGCTAACCGCGAGAAGATGCCCAGGTGAGTGGCCCGCTACCTCTTCTGGTGGCCGCCTCCCTCCTTCCTGGCCTCCCGGAGCTGCGCCCTTTCTCACTGGTTCTCTCTTCTGCCGTTTTCCGTAGGACTCTCTTCTCTGACCTGAGTCTCCTTTGGAACTCTGCAGGTTCTA
+
CCDDDDDDFFFFGGGGGGGGGGHHGGGEFGHHHGGGGGGGGHHHHGGGGGGGHHHHHHHGGGGGGGGGGGGHHHHGGGGHGHHHHHHGGGFGGGHHHHHHHHEFHGHHHHGGHHGGGGGHHHHHHHHHHHGHHGGGGGHGHHGHHHHHGGGGGGGGGG-ABGGGGGGFFFFFFFFFFFFFFFFFFFFFFFFFFFFFFFHFFFFFFFFFFFFFHHFFFFFFFHFFFFFFFFFFFHFFFFFFFFFFFFFFFFB
@M05620:37:000000000-D9766:1:1101:10066:9776 1:N:0:59
ACCACACCTTCTACAATGAGCTGCGTGTGGCTCCCGAGGAGCACCCCGTGCTGCTGACCGAGGCCCCCCTGAACCCCAAGGCCAACCGCGAGAAGATGCCCAGGTGAGTGGCCCGCTACCTCTTCTGGTGGCCGCCTCCCTCCTTCCTGGCCTCCCGGAGCTGCGCCCTTTCTCACTGGTTCTCTCTTCTGCCGTTTTCCGTAGGACTCTCTTCTCTGACCTGAGTCTCCTTTGGAACTCTGCAGGTTCTA
+
BBBABBBBFFFFGFGFBGFFGCHGGEE24AFEAAFE?EGGFHHHHGGGAAFGFHHFHHGE>ECGGDFGGGFCHEHGGGGHECGHHGFEGGB@CGHFBGFHHHHGHHHHHHGGHHGGGGGHHHGHHHHHFHGHHGGGGFHGHHGHHGGGGGGGGGGGDG-@DGGGF?DC-B9BFFFFFFFFFFFFFFFFFFFFFFDFFFFFFFFFFFFFFFFFFFFFFFEFFFFFFFFFFFFFFFFFFFFFFFFFFFFFFF;
@M05620:37:000000000-D9766:1:1101:9714:9778 1:N:0:59
GAGGCTGCTTTGGAAGAAACTCATAGATTACTGCAACAGTTCCCCCTGGACCTGGAAAAGTTTCTTGCCTGGCTTACAGAAGCTGAAACAACTGCCAATGCTCCCCGTAAGGAAAGGCTCCTAGAAGACTCCAAGGGAGTAAAAGAGCTGATGAAACAATGGCAAGTAAGCCAGGCATTTCCGCTTTAGCACTCTTGTGGATCCAATTGAACAATTCTCAGCATTTGTACTTGTACCTGACAAGCCAGGGA
+
A?ABAAFBCFDFGGGGGFGGFGGHHHHHGHHHHHFHFFHDGGHFHGEGAGGGHGEF3B2FFEGHFHFFFGBFHHHGHBFEHHHGFFFHGHGHHHHGHHHH@B3FFG>>EE1B@CFBFGH?FEGGHH3GGBGH?G?FEHGEF3DFBFG2B@2FGHF2@FGFFHFCFFFDGD1?<?C/>>>=>>CA.AA==<<<0<G=D<<.DCGCG0GGC:FCGHC:CCFBC/CCGHFHGFF0;0;0;;CF/:;.;CF9A?.
@M05620:37:000000000-D9766:1:1101:16774:9783 1:N:0:59
ACCACACCTTCTACAATGAGCTGCGTGTGGCTCCCGAGGAGCACCCCGTGCTGCTGACCGAGGCCCCCCTGAACCCCAAGGCCAACCGCGAGTGGCCCGCTACCTCTTCTGGTGGCCGCCTCCCTCCTTCCTGGCCTCCCGGCGCTGCGCCCTTTCTCCCTGGTTCTCTCTTCTGCCGTTTTCCGTCGGCCTCTCTTCTCTGACCTGAGTCTCCTTTGGAACTCTGCAGGTTCTAGATCGGCAGAGCACAC
+
AAAABAABFFFFFGGFFGGGF5FCEAEEGGHHFGGGDEGCGHHHHGEGAEFFGFGGHHHGGG?EFEEEGGGHHGEFGGGFCEHFHGGEGGGCB?<FF<@<A@D0<GHHHFFHFB.GH@<DDDGGFGDHHHFFBCCGFFHE.-99A@-CBGGGBFFFFF/BFFEFFFFEB/BFFB/;FBFDBEFFFFF;--9AFFFFFFFFFFFFFFFFFFFBBB9F/B/B/:BFF/B/;.9:BFBF/BF..999.AF/;99
@M05620:37:000000000-D9766:1:1101:10643:9785 1:N:0:59
GAGGCTGCTTTGGAAGAAACTCATAGATTACTGCAACAGTTCCCCCTGGACCTGGAAAAGTTTCTTGCCTGGCTTACAGAAGCTGAAACAACTGCCAATGCTACCCGTAAGGAAAGGCTCCTAGAAGACTCCAAGGGAGTAAAAGAGCTGATGAAACAATGGCAAGTAAGTCAGGCATTTCCGCTTTAGCACTCTTGTGGATCCAATTGAACAATTCTCAGCATTTGTACTTGTAACTGACAAGCCAGGGA
+
BBCCBCFCFFFFGCFGGGGGGGHHHGHHHHHHHHGHFHHGHGHHHGGGGHHHHHGHFDFHHHHHHHHHGHHFHHHFGDFGHHGHHGFHGHHHHHHFHHHHFF4FHHGEEE1GFHHFFHHGFHHHHHGHGGHCGGGFFHGDHGFHBFHFGFFHHHHBFGGGHFFGHGHHHH?GFHHHHGGGGDDD>E.FHBDFBHFGH0C.DGFHHEHHHHHGGH:GGCCFGFHFHGHHFGEBC0;0;CFFGGGFGGGFGG.
@M05620:37:000000000-D9766:1:1101:21223:9792 1:N:0:59
ACCACACCTTCTACAATGAGCTGCGTGTGGCTCCCGAGGAGCACCCCGTGCTGCTGACCGAGGCCCCCCTGAACCCCAAGGCCAACCGCGAGAAGATGAGAGTGGCCCGCTCCCTCTTCTGGTGGCCGCCTCCCTCCTTCCTGGCCTCCCGGCGCTGCGCCCTTTCTCACTGGTTCTCTCTTCTGCCGTTTTCCGTAGGACTCTCTTCTCTGACCTGCGTCTCCTTTGGAACTCTGCAGGTTCTAGCTCGG
+
BBBBBBBBFFFFGGGGGGGGGGHHGGGGHGHHGGGGGGGGGHHHHGGGGGGGHHHHHHHGGGGGGGGGGGGHHHHGGGGHGHHHHGGGGGGGGGGHHHHHHHHHGGGHGGG->FHHHHHHFHHHCGHCFGFGHGHHGHHHHHHHHGGGGGGGCGGGGGFFFFFFFFFFFFFFFFFFFFFFFFFFFFFFDFFFFFFFFDFEFFFFFFFFFFFFBFFFFABAFFFFFFFFFFFFFFFFFFFFFFFFFF/;FFC
@M05620:37:000000000-D9766:1:1101:19375:9796 1:N:0:59
ACCACACCTTCTACAATGAGCTGCGTGTGGCTCCCGAGGAGCACCCCGTGCTGCTGACCGAGGCCCCCCTGAACCCCAAGGCCAACCGCGAGAAGATGCCCAGGTGAGTGGCCCGCTACCTCTTCTGGTGGCCGCCTCCCTCCTTCCTGGCCTCCCGGAGCTGCGCCCTTTCTCACTGGTTCTCTCTTCTGCCGTTTTCCGTAGGACTCTCTTCTCTGACCTGAGTCTCCTTTGGAACTCTGCAGGTTCTA
+
CCCCDDCCFFFFGGGGGGGGGGHHGGGEGGHHHGGGGGGGGHHHHGGGGGGGHHHHHHHGGGGGGGGGGGGHHHHGGGGHGHHHHGGGGGGGGGHHHHHHHGHGHGHHHHGGHHGGGGGHHHHHHHHGHGDHHCGGGGHGHHGHHGGGFGGGGGGGGD-;CGFGFGFFFFFFFFFFFEFFFFFFFFFFFFFFFFFFFFFFFFFADFFFFFFFFFFFFFFFFFFFFFFHFFFFFFFFFFFFFFFFFFFFFF0
@M05620:37:000000000-D9766:1:1101:13712:9802 1:N:0:59
ACCACACCTTCTACAATGAGCTGCGTGTGGCTCCCGAGGAGCACCCCGTGCTGCTGACCGAGGCCCCCCTGAACCCCAAGGCCAACCGCGAGAAGATGCCCAGGTGAGTGGCCCGCTACCTCTTCTGGTGGCCGCCTCCCTCCTTCCTGGCCTCCCGGAGCTGCGCCCTTTCTCACTGGTTCTCTCTTCTGCCGTTTTCCGTAGGACTCTCTTCTCTGACCTGAGTCTCCTTTGGAACTCTGCAGGTTCTA
+
DDDDDDCDFFFFGGGGGGGGGGHHGGGEHGHHHGGGGGGGGHHHHGGGGGGGHHHHHHHGGGGGGGGGGGGHGHHGGGGHGHHHHGGGGGGGGGHHHHGHHHHGHHGHHHEFHHGGGGGHHHHHHHHGHHGHHGGGGGHGHHGHHGGGGGGGGGGGGD-CDGGGGGFFFFFFFFFFFFFFFFFFFFFFFHFFFFDFFFFFBFFDDFFFFFFFFFFFFFFFFFFFFFFFFFFFHFFFFFFFFFFFFEFFFFF
@M05620:37:000000000-D9766:1:1101:7481:9807 1:N:0:59
GAGGCTGCTTTGGAAGAAACTCATAGATTACTGCAACAGTTCCCCCTGGACCTGGAAAAGTTTCTTGCCTGGCTTACAGAAGCTGAAACAACTGCCAATGCTCCCCGTAATCAAAGGCTCCTAGAAGACTCCAACGGAGTAAAAGAGCTGATGAAACAAGGGCAAGTAAGTCAGGCATTTCCGCTTTAGCACTCTGGTGGATTCACTTGAACAATTCTCAGCATTTGTACTTGTAACTGACAACTCAGGGA
+
AAAABAFAF@FFGGFGGGGGGGHGFHFAFGHBFGGHFHHBGFHHHGGGHHFEFGHFHHHGBFHHHHGGHHHHHHHHHHHHHHHGHGGHHHHHHHHFGHHFH43BFEE1/E14B@F?0FGGG33FHDBB??3BF33//??/BDDF1?FG<1@F12F11@?0/??FG/FB111@?DB<.>1=>>.CEGGHD0=<C/=0<0/.<<GFF0C0CGHGHCC;C;CG0/0;=;0;BBFG009;;FFB9CF./:C9/..
@M05620:37:000000000-D9766:1:1101:14654:9812 1:N:0:59
GAGGCTGCTTTGGAAGAAACTCATAGATTACTGCAACAGTTCCCCCTGGACCTGGAAAAGTTTCTTGCCTGGCTTACAGAAGCTGAAACAACTGCCAATGCTACCCGTAAGGAAAGGCTCCTAGACGACTCCAAGGGAGTAACAGAGCTGATGAAACAATGGCAAGTAAGTCAGGCATTTCCGCTTTAGCACTCTTGTGGATCCAATTGAACAATTCTCAGCCTTTGTACTTGTAACTGACAAGCCAGGGA
+
11>>A?1AFFFFGGG111FGFGAG3DGHH1GHHH11B0FDFGHHHGGGH0FGGHHHFHHGHHFHGGGHHHHHHHFGHHGGHGHHFHHHHFHHHGHGB@GHFFDGHHFGEFHHHHCFHHHHGHHH11?EGGGHHHHGG/?EFH2BF0<FHHHHHHFGGCHHHHHCHFGDGHFGFHHHHHHHHGGGFGGDHHHHHGHHHGGEHEHHHBGHHGHHFCHHGHHHHH/GGGGFFGGFGG0FFGGGGGGFGG/;EF?
@M05620:37:000000000-D9766:1:1101:19596:9823 1:N:0:59
GAGGCTGCTTTGGACGAAACTCATAGATTACTGCAACAGTTCCCCCTGGACCTGGAAAAGTTTCTTGCCTGGCTTACAGAAGCTGAAACAACTGCCAATGCTACCCGTAATGAAAGGCTCCTAGAAGACTCCAAGGGAGTAAAAGAGCTGATGAAACAATAGCAAGTAAGTCAGGCATTTCCGCTTTAGCACTCTTGTGGATCCAATTGAACAATTATCAGCACTTGTACTTGTATCTGACAATCCAGGGC
+
>AA>>>FAFBB@G44A2EAEGFGDGFEGH5B5GG33BFBFGDDBBEAB22ABFB1A332B3DFBDADBBA3ABGA3B@BDBEFFE3BBBBBB@FFG3FBB3BBBFG1?>E/BBDB3B?B0/BGBBB3?BBGFFC??/???B1DG1?@0@@1@1@>1@0<<1??1??1???<<<?F?<>G11><AAD.1000<</==DGHGGBGGHEG;CF00;C:0000;00;.::;;09;09;900;C009;0/9;09;.
@M05620:37:000000000-D9766:1:1101:21615:9825 1:N:0:59
GAGGCTGCTTTGGAAGAAACTCATAGATTACTGCAACAGTTCCCCCTGGACCTGGAAAAGTTTCTTGCCTGGCTTACAGAAGCTGAAACAACTGCCAATGCTACAAGTACGGACAGGCTCCTAGAAGACTCCAAGGGAGTCCACGAGCTGATGACACCATGGCCAGTCAGTCCGGCATTTCCGCTTTCGCACTCTTGTGGATCCAATTGAACACTTCTCAGCCTTTGTACTTGTAACTGACCAGCCAGGGA
+
CBBCCCFBFFFFGGGGGGGGGGHHHHHHHHHHHHHHFHHGGHHHHGGGHHHHHHHGHHHHFHHHHHHHHHHHHHHHHHHHHHHHHDGHHHHHHHHHHHHHBGGH33BG4BEG1>/F/FAGGHHHF3GHHHHHFC3/?/?EC2BFGCF/<GGHHHGBHF/F1?GFHHH1FHHHB?FGGGH1FG.==AEDEGDGGHHHHCHFHFHHHFGHGF9F0/0;BFGGFFGGGGBFFGGGFBFGGGGGG/FFGEA..AE
@M05620:37:000000000-D9766:1:1101:14661:9829 1:N:0:59
GAGGCTGCTTTGGAAGAAACTCATAGATTACTGCAACAGTTCCCCCTGGACCTGGAAAAGTTTCTTGCCTGGCTTACAGAAGCTGAAACAACTGCCAATGCTACCCGTAAGGAAAGGCTCCTAGAAGACTCCAAGGGAGTAAAAGAGCTGATGAAACAATGGCAAGTAAGTCAGGCATTTCCGCTTTAGCACTCTTGTGGATCCAATTGAACAATTCTCAGCATTTGTACTTGTAACTGACAAGCCAGGGA
+
AAAAAAFBFFDFGFBA4FBFGGHFHHGHHCFFGFDFGHHHHHFGHGEFFBFFGFHABAEHBGHHHHFFFGGFFEECFEGGGGGGGEFDFGFGGHGHFGGGGF4FGHE>>FFFFHHC?FGHEH3DFGBBFGHHGHF?<???BDGHB?BFFGD@@2@BFGE@2<@F2????F@D@GHG?GFEGFFF<CF=FB1<>C<DD<C<00CGHCGFFHCBCG:;CCCCCBG0CGHCGHHHHG;99;CBC90.9CF9A?.
@M05620:37:000000000-D9766:1:1101:8917:9830 1:N:0:59
ACCACACCTTCTACAATGAGCTGCGTGTGGCTCCCGAGGAGCACCCCGTGCTGCTGACCGAGGCCCCCCTGAACCCCAAGGCCAACCGCGAGTGGCCCGCTACCTCTTCTGGTGGCCGCCTCCCTCCTTCCTGGCCTCCCGGCGCTGCGCCCTTTCTCACTGGTTCTCTCTTCTGCCGTTTTCCGTCGGCCTCTCTTCTCTGACCTGAGTCTCCTTTGGAACTCTGCAGGTTCTAGATCGGAAGAGCCCAC
+
AAAAAAAAFFFFGGGGFGGAG1GHGEEACAGH1FFAEGGGGHHHHGGGFGGGHHHHHHHEEGGGGEGGGGGGHFHGGGFH/FHHHGG/CGBB>??FHHGGGGGHHGGHHHGHHHGHHGGGGGHGHHGHHCGHHHHHHHHGGG-AAA@GAAGG@FFFFF/;FFFFFFFFFFFFFFBFF@BFFFFFFF-@@-AFFFFFFFFFFFFFFFFBBFFFFFFFFFFF/BFFFFFFFF;FFF/;FFFAF-9BFFF-AEF
@M05620:37:000000000-D9766:1:1101:18428:9832 1:N:0:59
ACCACACCTTCTACAATGAGCTGCGTGTGGCTCCCGAGGAGCACCCCGTGCTGCTGACCGAGGCCCCCCTGAACCCCAAGGCCAACCGCGAGTGGCCCGCTACCTCTTCTGGTGGCCGCCTCCCTCCTTCCTGGCCTCCCGGCGCTGCGCCCTTTCTCCCTGGTTCTCTCTTCTGCCGTTTTCCGTCGGCCTCTCTTCTCTGACCTGAGTCTCCTTTGGAACTCTGCAGGTTCTAGATCGGCAGAGCCCAC
+
BBBBBBBBFFFFGGGGGGGFFFHGGEEECEHHFGGGGGGGGHHHHGGGFGGGHHHHHHHGGGGGGEGGGGGGHHHGGGGHFHHHHGGEGGDG>/??F?<DCCGFG?FGGHHHHFGHGC<C?A<EFHGHGCGFFH.CHHHG.-;9BGFG?FGGFFFFFF/;9/:BFFFFFFFFFFFFFFDFFFFFFF?BC-ADF/BFFFFFFFFFFFFBBFFFFF9BFFF9/BFFFFBBFFFFFFFFFFF?.9;>EEF.9AE
@M05620:37:000000000-D9766:1:1101:22178:9857 1:N:0:59
ACCACACCTTCTACAATGAGCTGCGTGTGGCTCCCGAGGAGCACCCCGTGCTGCTGACCGAGGCCCCCCTGAACCCCAAGGCCAACCGCGCGAAGATGCGAGGGTCCCTCTACCTCTTCCGGTGGTCGCCTCCCTCCCTCCCCTCCTCCCCGACCCGCGCCTGTTCTCACTCGCTCTCTCTCCTGCCGCTTTCCTTTGGACTCTCTTCTCTGACTTTACTCTCCTTTGGCACTCTGACGGTTCTAGATCGG
+
ABBBBBBBFFFFGFGGGG5BGFGHGGGBAEHHHGGGGGEGGHHHHGG?EEFGFGHHHHHAEGGGGGGGGGGHHHHGGGGHEHHHHGGGGG/CGCGGHHG////>.<>01<0<GH1DG0D0<-<-..:;-..=G./;../;.../.;///9.---;-;---;..//;9F//B/9-9;E9/9B////:.--;..;//;/////BFB/999/9///B///9//;BFF/:BB/9//;9////.-;.:B/9/FFED
@M05620:37:000000000-D9766:1:1101:16138:9864 1:N:0:59
ACCACACCTTCTACAATGAGCTGCGTGTGGCTCCCGAGGAGCACCCCGTGCTGCTGACCGAGGCCCCCCTGAACCCCAAGGCCAACCGCGAGTGGCCCGCTACCTCTTCTGGTGGCCGCCTCCCTCCTTCCTGGCCTCCCGGAGCTGCGCCCTTTCTCATTGGTTCTCTCTTCTGCCGTTTTCCGTAGGACTCTCTTCTCTGACCTGAGTCTCCTTTGGAACTCTGCAGGTTCTAGATCGGAAGAGCACAC
+
AAABAAAAFFFFGGGGGGGGGGHHGGCGHGFHFFGG2EFEDGCGHGGGFFEF5FHHHHHGFG0E?EGEGGGEFHHGGGGHGHHGHGG?DFGGGHFFHHGG@@CHHHGHHHHH=F.CH@-CDAHGHHGHGCHFF/.CHHHGCC?-AFFGACGFGFFFBFFBFGFFAFFFFBFFFFFFFAFFFFFFDFF?FFFFFFFFFFFFFFBFFFFFF9FBFFFFBB/9BFFBF/:BFFFFFFF;;FFE.DFDA9BBFFF
@M05620:37:000000000-D9766:1:1101:16315:9873 1:N:0:59
ACCACACCTTCTACAATGAGCTGCGTGTGGCTCCCGAGGAGCACCCCGTGCTGCTGACCGAGGCCCCCCTGAACCCCAAGGCCAACCGCGAGTGGCCCGCTACCTCTTCTGGTGGCCGCCTCCCTCCTTCCTGGCCTCCCGGAGCTGCGCCCTTTCTCACTGGTTCTCTCTTCTGCCGTTTTCCGTAGGACTCTCTTCTCTGACCTGAGTCTCCTTTGGAACTCTGCAGGTTCTAGATCGGAAGAGCACAC
+
BBBBBBBBFFFFFGGGFGGGGGHHGEGFHGHHHGGGGGGGGHHHHGGGFEGGHHHHHHHGGGGGGGGGGGGHHHHGGGGHGHHHGGGGGGGG>FFFHHGGGGGHHHHHHHHHHHGHHGGGGGHGHHGHHHHHHHHHHHHGGG?BFGEGGGGGGGGGGG0FGGGGFFFFFFFFFFEFFFDFFFFFFF?DF/BFFFFFFFFFFFFFFFFFFFFFFFFFFFFFFFFFFFFFFFFFFFFFFFFFF.:AFFF/AFF
@M05620:37:000000000-D9766:1:1101:8819:9877 1:N:0:59
GAGGCTGCTTTGGAAGAAACTCATAGATAACTGCAACAGTTCCCCCTGGACCTGGAAAAGTTTCTGGCCTGGCTTACAGAAGCTGAAACAACTGCCAATGCTCCCCGTAAGGAAAGGCTCCTAGAAGACTCCAAGGGAGTAAAAGAGCTGATGAAACAATGGCAAGTAAGTCAGGCATTTCCGCTTTAGCACTCTTGTGGATCCAATTGAACAATTCTCAGCATTTGTACTTGTAACTGACAAGCCAGGGA
+
AAA>A11AFFBF1FFGGGGGCGFGF3FG31ADDDG1BFGDGHHHHE0F/0BBFFGHGG0FHHHFG2AFAFFHAGGF11FFBGCBBGF11BGGHHGHHGFHFG1FFG>EEG0FGHHHHHFHC11FHH1FHFHHHEBF/CCAGFHHDFHFHBGG1GHGHHGGHHFHHGHHH11?1GHFHFF1>=CF?CFFGDGHHHHFHGG.<CHHHFGHFFHFFHH00:BFH/;:CCCGF9C0;0;00=FFBBF.EGGFGG.
@M05620:37:000000000-D9766:1:1101:18191:9884 1:N:0:59
ACCACACCTTCTACAATGAGCTGCGTGTGGCTCCCGAGGAGCACCCCGTGCTGCTGACCGAGGCCCCCCTGAACCCCAAGGCCAACCGCGAGTGGCCCGCTACCTCTTCTGGTGGCCGCCTCCCTCCTTCCTGGCCTCCCGGAGCTGCGCCCTTTCTCACTGGTTCTCTCTTCTGCCGTTTTCCGTAGGACTCTCTTCTCTGACCTGAGTCTCCTTTGGAACTCTGCAGGTTCTAGATCGGAAGAGCACAC
+
BBABCCCCFFFFGGGGGGGGGGHHGGGGHGHHHGGGGGGGGHHHHGGGGGGGEGHHHHHGGGGGGGGGGGGHHHHGGGFHGHHHGGGEGGGGGHGGHHGGGFGHHHHHHHGHHHGHHGGGGGHGHHGHHHHHHHHHHHHGGGAGDGGGGGGGGGGGGGFGFGGGFFFFFFFFFFFFFFDFFFFFFFFFFFFFFFFFFFFFFFFFFFFFFFFFFFFFFFFFFFFFFFFFFF:FFFFFFFFFFDEFFABFFFF
@M05620:37:000000000-D9766:1:1101:12765:9887 1:N:0:59
ACCACACCTTCTACAATGAGCTGCGTGTGGCTCCCGAGGAGCACCCCGTGCTGCTGACCGAGGCCCCCCTGAACCCCAAGGCCAACCGCGAGAAGATGCCCAGGTGAGTGGCCCGCTACCTCTTCTGGTGGCCGCCTCCCTCCTTCCTGGCCTCCCGGAGCTGCGCCCTTTCTCACTGGTTCTCTCTTCTGCCGTTTTCCGTAGGACTCTCTTCTCTGACCTGAGTCTCCTTTGGAACTCTGCAGGTTCTA
+
CCCCDDCDFFFFGFGGGGGGGGHHGGGGHGHHHGGGGGGGGHHHHGGGGGGGHHHHHHHGGGGGGGGGGGGHHHHGGGGHGHHHHGGGGGDGGGHHHHHGHHHGHHHHFGGGHHGGG?DHHHHHHHHHHGGHHGGGGGHGHHGHGGGGFGGGGGGGD@-;@FFGAAFFFFFFFFFFFFFFFFFFFFFFFFFFFFDFFFFFFFAD.0BBFFFFFFFFFFFFFFB/BBFFFFFFHFFFFFFFFFFFF?FFFF;
@M05620:37:000000000-D9766:1:1101:22612:9888 1:N:0:59
ACCACACCTTCTACAATGAGCTGCGTGTGGCTCCCGAGGAGCACCCCGTGCTGCTGACCGAGGCCCCCCTGAACCCCAAGGCCAACCGCGAGTTGCCCGCTACCTCTTCTGGTGGCCCCCTCCCTCCTTACTGGCCTCCCGGCGCTACGCCCTTTCTCCCTCGTTCTCTCTTCTGCCGTTTTCCGTCGCCCTCTCTTCTCTGACCTGAGTCTCCTTTGGACCTCTGCAGTTTCTCGATCAGCAGAGCCCAC
+
ABB3AABBFFFFGGGGFGFEGDHHGAAEFAGG3FFEEGGGGHHHHGGEAEEFHHGGGHHGGGGGGDGGGGGEFFHGGG/G/?GHHG</>B/<</???2<<<@C?F1?1?FDHHF.G0.A-<.EEGGACH0/DDGFHHHCEFGGGGG-A.;A@DFGGGG0/;/9;AFEF/9FFFFFFFADF/EFF?FFF-;;DEFFFFFFFFF/BF/B/.//;;B//B99//BFF/BF/B9/;BBF.//;.;FBFF.F?AFF
@M05620:37:000000000-D9766:1:1101:11455:9907 1:N:0:59
ACCACACCTTCTACAATGAGCTGCGTGTGGCTCCCGAGGAGCACCCCGTGCTGCTGACCGAGGCCCCCCTGAACCCCAAGGCCAACCGCGAGTGGCCCGCTACCTCTTCTGGTGGCCGCCTCCCTCCTTCCTGGCCTCCCGGAGCTGCGCCCTTTCTCACTGGTTCTCTCTTCTGCCGTTTTCCGTAGGACTCTCTTCTCTGACCTGAGTCTCCTTTGGAACTCTGCAGGTTCTAGATCGGAAGAGCCCAC
+
CCCDEEDDFFFFGGGGGGGGGGHHGGGFFGHHHGGGGGGGGHHHHGGGGGGGHHHHHHHGGGGGGGGGGGGHHHHGGGGHGHHHHGGGGGGG>?FFGHGGGGGHHHHHHHHHHHGHHGGGGGHGHHGHHHHHHHHHHHHGGG-BGGBFGGGGGGGGGG1FGGGGFFFFFFFFFFFFFFFFFFHFFFADF0BFFFFFFFFFFFBFFFFFFFFFFFFFHFFFFFFFFFFFFFBFFF1BFFFFF.ADFFF.<EE
@M05620:37:000000000-D9766:1:1101:27729:9921 1:N:0:59
ACCACACATTCTACAATGCGCTGCGTGTGGCTCCCGAGGAGCACCCCGTGCTGCTGACCGAGGCCCCCCTGAACCCCAAGGCCAACCGCGCGAAGATGCCCAGGTGAGTGGCCCGCTACCTCTTCTGGTGGCCGCCTCCCTCCTTCCTGGCCTCCCGGAGCTGCGCCCTTTCTCACTGGTTCTCTCTTCTGCCGTTTTCCGTAGGACTCTCTTCTCTGACCTGAGTCGCCTTTGGAACTCTGCAGGTTCTA
+
BBBBB?A>BD@DFFFBGGAAAEGGGGGAA2FGH2BA2EE?EHHHHGGAEAEEGHHHGHH>EEEGGGGGGGEFCHHGGGFHGHHGEGGCC?>CGGG?HHHHHHHGHHHGHHGGHHGGG-CHHHHHHHHHHHGHHGGGGGGGGGGGGGGGGGGGGGGGGG9@BF/FBBFBBFFFFFFFFFFFFFFFFFFF:9BFFBDFFFFFFFFBF/FFFFFFFFF;BBBFFFFEBFF9-9DFFFFFFFFFFFFFFAAFFFB
@M05620:37:000000000-D9766:1:1101:16713:9921 1:N:0:59
GAGGCTGCTTTGGAAGAAACTCATAGATTACTGCAACAGTTCCCCCTGGACCTGGAAAAGTTTCTTGCCTGGCTTACAGAAGCTGAAACAACTGCCAATGCTACCCGTACGGAAAGGCTCCTAGAAGACTCCAAGGGAGTAAACGAGCTGATGAAACAATGGAAAGTAAGTCAGGCATTTCAGCTTTAGCACTCTTGTGGATCCAATTGAACAATACACAGCATTTGTACTTGTAACTGACAAGCCAGGGA
+
A@BBBBFBFFFFGFFFGG4FGGHHHGFGHHGFHFAGFHHHHFEGHGGBGGGHHHGABAF3FFHHHHHGFGDGHHHFGEGGHEGGHGHHHH1FGHHFHHHHGFFGHHFE>1>A>EEFGGFFCFHHHHFHHFHGHHGEGGCE23F3??C//@@FDH2FGFHH1<1?GGHHHGGFGFFHHHHHH1GHGHG10DDH0CG<GGH.DGGFHHGHHHHFB/00;0<;::/;GFF=FFGEGFB00FFF/00.CEF..;.
@M05620:37:000000000-D9766:1:1101:21315:9923 1:N:0:59
GAGGCTGCTTTGGAAGAAACTCATAGATTACTGCAACAGTTCCCCCTGGACCTGGAAAAGTTTCTTGCCTGGCTTACAGAAGCTGAAACAACTGCAAATGCTACCCGTAAGGAAAGGGTCCTAGACGACTCGAAGGGAGTAAAAGAGCTGATTAAACAATTGCAAGTATGTCAGGCTTTTCCGCTTTAGCACTCTTGTGTATCCAATTGAACAAGTCCCAGCATTTGCACTTGTAACTGACAGGCCAGGCA
+
AAAAAAFAFFFFGGGGGGAFGGBGGDGFBGHHHHH1F00BDGHBHEEA/0BFGFGHF10AGGGGHHGFHHHHHHFFHHHHHHHHE1BF1>/B1B1111B11221B0////01100B0/B0/B>111?>/?///0?/////01221/@<FG1122>111/?11F111?<111@110>0<0>=1.....<000<C<<00=0/000=00;GHB0C0;/;C0;;:GFCC00BFC09000000;09:0.9A..;..
@M05620:37:000000000-D9766:1:1101:27709:9931 1:N:0:59
ACCACACCTTCTACAATGAGCTGCGTGTGGCTCCCGAGGAGCACCCCGTGCTGCTGACCGAGGCCCCCCTGAACCCCAAGGCCAACCGCGAGAAGATGCCCAGGTGAGTGGCCCGCTACCTCTTCTGGTGGCCGCCTCCCTCCTTCCTGGCCTCCCGGAGCTGCGCCCTTTCTCACTGGTTCTCTCTTCTGCCGTTTTCCGTAGGACTCTCTTCTCTGACCTGAGTCTCCTTTGGAACTCTGCAGGTTCTA
+
BBAABBBBFFFFGGGCDGGGGFHBEAAA4EGFFEGEEGGGDHHFHGGG1EFGGHEHHHFFCGCGGDGGGGGBHEHGGEEHGEHHHGGGGGGGCGHGGHHFFHHGHHHGGHFEHFGGGGGHHHHGHHGGHHGHGGGGGGHGHHGFHGGGGGGGGGGGGG?GFGGGGGFFFFFFFFFFFFFBFFFFFFFFFFFFBDDFFFFFFFFFFBBFFFFFFFFFFFFFFFFFFFFFFFFFFFFFFFFBFFFFFFFFFFB
@M05620:37:000000000-D9766:1:1101:16703:9941 1:N:0:59
GAGGCTGCTTTGGAAGAAACTCATAGATTACTGCAACAGTTCCCCCTGGACCTGGAAAAGTTTCTTGCCTGGCTTACAGAAGCTGAAACAACTGCCAATGCTACCCGTAAGGAAAGGCTCCTAGAAGACTCCAAGGGAGTAAAAGAGCTGATGAAACAATTGCAAGTAAGTCAGGCATTTCCGCTTTAGCACTCTTGTGGATCCAATTGAACAATTCTCAGCATTTGTACTTGTAACTGACAAGCCAGGGA
+
BABCCDFCFFFFGGGGGGGGGGHHHHHHHHHHHHHHHHHHHHHHHGGGHHHHHHHHHHHHHHHHHHHHHHHHHHHHHHHHHHHHHHHHHHHHHHHHHHHHBB4@FH11>E1BFBG0??G0F??GGHB?EFEGFB3?/?C/B3DG3?BBBB2F>GHH2FA22@D2@>1FF111@GBFHCHDGG.C..<><11<1>000=C.<0<GFFGHHE00CF00;000CGHC00:GG00;C0;09CFBFG0.9;B...:
@M05620:37:000000000-D9766:1:1101:20241:9944 1:N:0:59
ACCACACCTTCTACAATGAGCTGCGTGTGGCTCCCGAGGAGCACCCCGTGCTGCTGACCGAGGCCCCCCTGAACCCCAAGGCCAACCGCGAGAAGATGCCCAGGTGAGTGGCCCGCTACCTCTTCTGGTGGCCGCCTCCCTCCTTCCTGGCCTCCCGGAGCTGCGCCCTTTCTCACTGGTTCTCTCTTCTGCCGTTTTCCGTAGGACTCTCTTCTCTGACCTGAGTCTCCTTTGGAACTCTGCAGGTTCTA
+
DCDDDDCDFFFFGGGGGGGGGGHHGGGGHGHHHGGGGGGGGHHHHGGGGGGGHHHHHHHGGGGGGGGGGGGHHHHGGGGHGHHHHGGGGGGGGGHHHGFHHBEGG1FCGFGFHHCC@@CHFF0GD<<DG/CFHCFGDAHGFGGCHFFB0C?GBAGG.@--A.:F?ADF-BFFFF0B00FBFB0B::0B<:BFFDADFFBF.B.<DFFFFFFBFFBBBBBFFBBBBFFFFFBFF0FBFFBFFFFBBFFFFB:
@M05620:37:000000000-D9766:1:1101:14582:9944 1:N:0:59
ACCACACCTTCTACAATGAGCTGCGTGTGGCTCCCGAGGAGCACCCCGTGCTGCTGACCGAGGCCCCCCTGAACCCCAAGGCCAACCGCGAGTGGCCCGCTACCTCTTCTGGTGGCCGCCTCCCTCCTTCCTGGCCTCCCGGAGCTGCGCCCTTTCTCACTGGTTCTCTCTTCTGCCGTTTTCCGTCGGCCTCTCTTCTCTGACCTGAGTCTCCTTTGGAACTCTGCAGGTTCTCGATCGGCAGAGCACAC
+
1A?1AAAAFFFFFGGDFGGAE1B1EAAEGEGH1FFFGGGEEHHHHGCGFEFCGEGCHHFGCEGGF/@EGGGBHCCEFGCE/<GCGG//BCB/BF/F<///</C<GHHFHD1FHB.<F-C-<<CECGC/G0;00:CHFF.:EG-A??//-9.-9FF0CBB000/9BB/FB//;/9BBF@:B/9//-/-@--9AABFF/9/9FFBFFF-9-//999/9//;//9FFFFFFFFAB//:-//--99;;E-9/9-;
@M05620:37:000000000-D9766:1:1101:25906:9946 1:N:0:59
ACCACACCTTCTACAATGAGCTGCGTGTGGCTCCCGAGGAGCACCCCGTGCTGCTGACCGAGGCCCCCCTGAACCCCAAGGCCAACCGCGAGTCGCCCGCTACCTCTTCTGGTGGCCGCCTCCCTCCTTCCTGGCCTCCCGGCGCTGCGCCCTTTCTCACTGGTTCTCTCTTCTGCCGTTTTCCGTCGGACTCTCTTCTCTGACCTGAGTCTCCTTTGGAACTCTGCAGGTTCTAGATCGGCAGAGCCCAC
+
BBBBBBBBFFFFGGGGGGBFGFHFFEGFDGGFHDGGGGGGFHHHHGGGDFEFFGFHHHGEGCEGGGGGGG1GHHHGGGGHGHHHHGGGGFBD>?<>?//>@?C0?1?FHHHHFH.>F-@FGGHGHHFHH0CHHHHHHHHGD?DGGG@DGGFGFFFFFFBFFFFFFFFFFFFFFFFFFFDFFFFFFFFFA-;@FFFFFFFFFFFFFFFFFFFFFFFFFFFFBFFFFFF/BF;;FF/BF;B.A--;AF/.9AA
@M05620:37:000000000-D9766:1:1101:7143:9961 1:N:0:59
GAGGCTGCTTTGGAAGAAACTGACAAGCCAGGGACACAAGATCGGAAGCGCACACGTCTGAACTCCAGTCACATTCAGAAATCTCGTATGCCGTCTTCTGCTTGAAAAAAAAAACAACAAGAAAAAAAACAAATACAAAACACACTGACAAACAATAAACAACAGATAAATAAAGCATAACGAACAACAGATAACCCGAATACCCCTCAAAGCAAAAAGAAACCAAATATGAAAACTTGACAACAAAAAAC
+
BBBBBBFAFFFFGGGGGGGGGABBBFBFEFHHEFFG2GEFFGHHGE2FA0EEE0AABBAFADFGFF3BDGHD5FHGHF5DFFEH41?EG3GHE1>?1@FGBFHBFHHH0EF@<>/?FA/?22222@//-...>>111110....</00/00/..:000;;0:..//00:00;0000/000;.;.--/;.//000:/.-;-..//9;...9//.///.:...//;.9.;9;///99/;9;////...;;.-.
@M05620:37:000000000-D9766:1:1101:18169:9974 1:N:0:59
ACCACACCTTCTACAATGAGCTGCGTGTGGCTCCCGAGGAGCACCCCGTGCTGCTGACCGAGGCCCCCCTGAACCCCAAGGCCAACCGCGAGTGGCCCGCTACCTCTTCTGGTGGCCGCCTCCCTCCTTCCTGGCCTCCCGGAGCTGCGCCCTTTCTCACTGGTTCTCTCTTCTGCCGTTTTCCGTAGGACTCTCTTCTCTGACCTGAGTCTCCTTTGGAACTCTGCAGGTTCTAGATCGGAAGAGCACAC
+
BBBBBBBBFFFFGGGGGGGFGGHHGEEBEEHHGGGGGGGGGHHHHGGGDGGGHHHHHHHGGGGGGGGGGGGHHHHGGGGHGHHHHGGGGG@CB?FFHHGGGGGHHHHFHHHHHHGHHGGGGGHGHHGHHHHHHHHHHHHGGG-AFGFGGGGGGGGGGGBFGGGGFFFFFFFFFFFFFFFFFFFFFF.AFBFFFFFFFFFFFFFFFFFFFFFFFFFFFFFFFFFFFFFBFF9FFFFFFFFFF.AFFFF/AFF
@M05620:37:000000000-D9766:1:1101:16564:9985 1:N:0:59
ACCACACCTTCTACAATGAGCTGCGTGTGGCTCCCGAGGAGCACCCCGTGCTGCTGACCGAGGCCCCCCTGAACCCCAAGGCCAACCGCGAGAAGATGCCCAGGTGAGTGGCCCGCTACCTCTTCTGGTGGCCGCCTCCCTCCTTCCTGGCCTCCCGGAGCTGCGCCCTTTCTCACTGGTTCTCTCTTCTGCCGTTTTCCGTAGGACTCTCTTCTCTGACCTGAGTCTCCCTTGGAACTCGCAGGTTCTAG
+
CCCDCDCCFFFFGGGGGGGGGGHHGEGEHGHGHGGGGGGGGHHHHGGGEGGGHHHHFHHGGGGGGGGGGGGHHHHGGGGHGHHHHGGGGGFGGGHHHHHHHHHFHHHHHHGGHHGGG?DHHHHHHHHHHHGHHGGGGGHGHHGHHGGGGFGGGGGGGG?BFGGGGGFFFFFFFFFFFHFFFFFFFFFFHFFFFFFFFFFFFFFFFFFFFFFFHHHFFFFFFFFFFFFFFFFFFFFFFFFFFFFFFFFFFFF
@M05620:37:000000000-D9766:1:1101:6641:9987 1:N:0:59
ACCACACCTTCTACAATGAGCTGCGTGTGGCTCCCGAGGAGCACCCCGTGCTGCTGACCGAGGCCCCCCTGAACCCCAAGGCCAACCGCGAGTGGCCCGCTACCTCTTCTGGTGGCCGCCTCCCTCCTTCCTGGCCTCCCGGCGCTTCGCCCTTTCTCCCTGGTTCTCTCTTCTTCCGTTTTCCGTCGGCCTCTCTTCTCTGACCTGAGTCTCCTTTGGACCTCTGCAGGTTCTCGATCGGCCGAGCACAC
+
CCCCCCB3FFFFGFGGGGAFGGHHGFGBFEHHHFGFDGEFGHHHHGGEFGGGHHHHGHHEFCGGGGGGGGGHFHHGGGGHGHHHHGGGGGBD//??<//@@@D<F<?GGHHHFHGGH-DGGGGGHHCCC0;CGHHHHHHG.A--;;.=AFGGGGGFFF/;;;AFFFFFFFFFFF/BFDFFFFFFDF.>D;AAFFBFFFFFFFFB/9B/9BFFFFFFFFFFBFF/FFF/BFAFFF/;F/9-;-.;@;::;9A
@M05620:37:000000000-D9766:1:1101:16582:9998 1:N:0:59
ACCACACCTTCTACAATGAGCTGCGTGTGGCTCCCGAGGAGCACCCCGTGCTGCTGACCGAGGCCCCCCTGAACCCCAAGGCCAACCGCGAGAAGATGCCCAGGTGAGTGGCCCGCTACCTCTTCTGGTGGCCGCCTCCCTCCTTCCTGGCCTCCCGGAGCTGCGCCCTTTCTCACTGGTTCTCTCTTCTGCCGTTTTCCGTAGGACTCTCTTCTCTGACCTGAGTCTCCTTTGGAACTCTGCAGGTTCTA
+
CCCCDDCDFFFFGGGGGGGGGGHHGGGFHGHHHGGGGGGGGHHHHGGGGGGGHHHHHHHGGGGGGGGGGGGHHHHGGGGHGHHHHGGGGGGGGGHHHHHHHHHGHHHHHHGGHHGGGGGHHHHHHHHGHHGHHGGGGGHGHHGHHGGGGGGGGGGGGC<BDGGGGGFFFFFFFFFFFFFFFHFFFFFFHHHFFFFFFFFFFFFFFFFFFFFFHFFFFFFFFHFFFFFFFFFFFFFFFFFFFFFFFFFFFFB
@M05620:37:000000000-D9766:1:1101:24263:10002 1:N:0:59
ACCACACCTTCTACAATGAGCTGCGTGTGGCTCCCGAGGAGCACCCCGTGCTGCTGACCGAGGCCCCCCTGAACCCCAAGGCCAACCGCGAGAAGATGCCCAGGTGAGTGGCCCGCTACCTCTTCTGGTGGCCGCCTCCCTCCTTCCTGGCCTCCCGGAGCTGCGCCCTTTCTCACTGGTTCTCTCTTCTGCCGTTTTCCGTAGGACTCTCTTCTCTGACCTGAGTCTCCTTTGGAACTCTGCAGGTTCTA
+
BBCCCCCAFFFFGGGGGGGGGGHHGFGEEFHHHGFGDGGGGHHHHGGEEEGGHHGHHHHGGGGGGGGGGGGGBHHGGGGHGHHHHGGGGG/CGGHFHHHHHHHGHHHHHHGGHHGGGGGHHHHHHHHHHHGHHGGGGGHGHHGHHGGGGGGGGGGGGG?BGGGGGGFFFFFFFFFFFFFFFFFFFFFFFFFFFFDDFFFFFFFFFFFFFFFFFFFFFFFFFFFFFFFFFFFFFFFFFFFFFFFFFFFFFFF
@M05620:37:000000000-D9766:1:1101:14647:10011 1:N:0:59
ACCACACCTTCTACAATGAGCTGCGTGTGGCTCCCGAGGAGCACCCCGTGCTGCTGACCGAGGCCCCCCTGAACCCCAAGGCCAACCGCGAGTGGCCCGCTACCTCTTCTGGTGGCCGCCTCCCTCCTTCCTGGCCTCCCGGAGCTGCGCCCTTTCTCACTGGTTCTCTCTTCTGCCGTTTTCCGTAGGACTCTCTTCTCTGACCTGAGTCTCCTTTGGAACTCTGCAGGTTCTAGATCGGAAGAGCACAC
+
ABBABBBBFFFFGGGGGGFDGFHGGEE2AEFHHGGEEFE2EG2GHDEGEEGGDFHHHHHC0E0EFGGGGGGGHHHGGGGHGHHHGGGGGGDG/?FFGGCCCGCHHHHHHHHHHGDGFCCGGGGGHHGHHHHHHGHHHHHGFG-9BFBGBGGGGGGGGGFGGGFGFFFFFFFFFFBFFFFFFFFFFFADFFFFFFFFFFFFFFBFFFFFFFFFFFFFFFFFFFFFFFFFFFA9BFFFBFFEF.ADF9F/AFF
@M05620:37:000000000-D9766:1:1101:25627:10018 1:N:0:59
GAGGCTGCTTTGGAAGAACCTCATAGATTACTGCAACAGTTCCCCCTTGACCTGGAAAAGTTTCTTGCCTGGCTTACAGAAGCTGAAACACCTGCCAATGCTACCCGTAAGGAAAGGCTCCTAGAAGACTCCAAGGGAGTAAAAGAGCTGATGAAACAATGGCAAGTAAGTCAGGCATTTCCGCTTTAGCACTCTTGTGGATCCAATTGAACAATTCTCAGCATTTGGACTTGTAACTGACACGCCAGGGA
+
>3A3AAF3BFFFGFGGGGGGGGGHHHFGFFHHHBBGCFHFGHHHHGGBFGHHGGHFGHF3FGHHHHHHHHGGHFHHHHHHCGFHHEF3FGGEHGH?CGHHHH4GH1EEE>GHD33FG/BFGHHHHHHHHHHHHGHGG/CE0DF2D/FGHHBGHHFHHGEHHG0<FGHDGG?GDG0FFHHHHHGGFGGHHHGHHEHHHFGAGHH<<0=GH:0CCFHFFHHHHHHHHFH0;:G0BBFGGGG9CB09BCEB?A.
@M05620:37:000000000-D9766:1:1101:3786:10029 1:N:0:59
GAGGCTGCTTTGGAAGAACCTGCGAACCCAGGGAAACCAGATCGGAAGAGCACGCATGTGGACTTCAGTCAGCTTAAGGAATCTCGTATGCCGTCTTCTGCTTGAAAAAAAAAAAAAAGAAAAAAAAAAAAAAAAAAGAAAGCGCGGAACAAAAGAATATTAAGTAGTAACAAAAGCACAAGCGATCAAAGAGAGCAGAGAGTGCGAACATCAACGGTGAGATTGGAGAACGGAACAACAACATATTCGTA
+
A?AAAAFAFFFDG1BBGB11B000A0000AAFFAGH00BAEBBBE//EB0B1F/A/B/D211BGB12DDD11BB1B1B1BFFBBBB?EF0BFE?EG/BFG1BF1B>GBHCECC@</<<..000<------:--------;9//--9-----;--/--///9////////////9-/-/----------////----;//---/9/-----/////--9---////-///-/-----------:/9///-/-
@M05620:37:000000000-D9766:1:1101:25693:10047 1:N:0:59
ACCACACCTTCTACAATGAGCTGCGTGTGGCTCCCGAGGAGCACCCCGTGCTGCTGACCGAGGCCCCCCTGAACCCCAAGGCCAACCGCGAGTAGCCCGCTACATCTTCTGGTGGCCGCCTCCCTCCTTCCTGGCCTCCCGGCGCTGCGCCCTTTCTCACTGGTTCTCTCTTCTGCCGTTTTCCGTCGGCCTCTCTTCTCTGACCTGAGTCTCCTCTGGAACTCTGCTGGTTCTAGATCGGCAGAGCACAC
+
BBBAABBBFFFFGGGGFGGGGGHHG2AAEEGGAFGAEGGGGHHHHGGGGEFGHHGGHHGGGGGGGGGGGGG?GFHGGGEH/?GHHGA/>BFC/0?2<2//<@C1?@FGHHFHGH.FC-><<EECH<EFH0<:GEHFGGCEA@-@@D?E--99?/CFBF9;:;.B/9/B/;/FFF/B/;;AFFFFDB.9@-;DFFFFFFFFFBB//;BFFFFEFFF.B/;BBF//;BF/:F999F/;B//AD;-;A.//9BF
@M05620:37:000000000-D9766:1:1101:11100:10049 1:N:0:59
ACCACACCTTCTACAATGAGCTGCGTGTGGCTCCCGAGGAGCACCCCGTGCTGCTGACCGAGGCCCCCCTGAACCCCAAGGCCAACCGCGAGTGGCCCGCTACCTCTTCTGGTGGCCGCCTCCCTCCTTCCTGGCCTCCCGGAGCTGCGCCCTTTCTCACTGGTTCTCTCTTCTGCCGTTTTCCGTAGGACTCTCTTCTCTGACCTGAGTCTCCTTTGGAACTCTGCAGGTTCTAGATCGGAAGAGCACAC
+
CCCCCCAAFFFFGFGGGGGGGGHHGFGEHGHGHGGGGGGGGHHHHGEFEEGGHHGHHHHGGGGGGGGGGGGHHHGGGGGHGGHHHGGGGGDG<FFFGHCGGGGHHGFHHHEHHHGHHGGGGGHGHHGHHGHHHHHHHHHGGG?GGGGGGGGGGGGGEF0CFGGGFFFFFFFFFFFFFFFFFFFFFFADF/;FFFFFFFFFFFFFFFFFBFFFFFFFFFFF9FFFFFFFFF:FFFBFFFFFFDEFFFB/;BF
@M05620:37:000000000-D9766:1:1101:14499:10077 1:N:0:59
GAGGCTGCTTTGGAAGAAACTCATAGATTACTGCAACAGTTCCCCCTGGACCTGGAAAAGTTTCTTGCCTGGCTTACAGAAGCTGAAACAACTGCCAATGCTACCCGTAAGGAAAGGCTCCTAGAAGACTCCAAGGGAGTAAAAGAGCTGATGAAACAATGGCAAGTAAGTCAGGCATTTCCGCTTTAGCACTCTTGTGGATCCAATTGAACAATTCTCAGCATTTGTACTTGTAACTGACAAGCCAGGGA
+
B@BBBAFBFFFFBFGGGGGGGGHHHHHHHHHGHFFHFGHBGGGGHGGGCGGHHHFFFGCGFHHHGHEGGHHHHHHHHGHHHHHHGHHHHHHHHFHFHHHHHF@GHHGEEGCGGHHFCHHHGHHHHHFHHHHHHHHEGHFGHFHHGGHCGHFHHHHEHHHHHHHHHFDGGH??GGFGCHHHHFFGDGGHHGFHFHHHHFHDHHHHHFHHFHFHHHCCGHHFHEHHHHHCGHHGGFB0;FFGFFGF?FGGGG.
@M05620:37:000000000-D9766:1:1101:10526:10089 1:N:0:59
ACCACACCTTCTACAATGAGCTGCGTGTGGCTCCCGAGGAGCACCCCGTGCTGCTGACCGAGGCCCCCCTGAACCCCAAGGCCAACCGCGAGAAGATGCCCAGGTGAGTGGCCCGCTACCTCTTCTGGTGGCCGCCTCCCTCCTTCCTGGCCTCCCGGAGCTGCGCCCTTTCTCACTGGTTCTCTCTTCTGCCGTTTTCCGTAGGACTCTCTTCTCTGACCTGAGTCTCCTTTGGAACTCTGCAGGTTCTA
+
AAAAAAAAFFFFGGGGFFGBD1B1EEAEHCHHFGGGGGGCGHHHHGCGEEGCHHFHGHHGGGGGFAEGGGGEHFFGGGFEEEHCGGGEGGGC/C<GFFFHHFHEFCFGHFAFF<CGGGGHHHFHHHHHHFFHHGGGFGFGHHCCGFFGFGGGGGGEB@@@AGB9?AF@;FFFFFFF/BFFBFFFFFFFFFFFF@9A9EFF?BFFFFFFFFFFFFFFFFFFFFFFFFFFFBBFFFFEFFFFFFFFFFFFFFF
@M05620:37:000000000-D9766:1:1101:24063:10101 1:N:0:59
ACCACACCTTCTACAATGAGCTGCGTGTGGCTCCCGAGGAGCACCCCGTGCTGCTGACCGAGGCCCCCCTGAACCCCAAGGCCAACCGCGCGTGGCCCGCTAACTCTTCTGGTGGCCGCCTCCCTCCTTCCTGGCCTCCCGGAGCTGCGCCCTTTCTCACTGGTTCTCTCTTCTGCCGTTTTCCGTAGGACTCTCTTCTCTGACCTGAGTCTCCTTTGGAACTCTGCAGGTTCTAGATCGGAAGAGCACAC
+
AAA?A1AACFFFGGGG3F1FFFBB?EEG00BFEFF?E?E//F/GHGEEG/E/1BGGEGHCEG/E>EEEEGGBFFEGGGEF/GGEHGG/B//<BB/CGGCA@@/>FHFHGD1G<0.FGGGGGGHFCGECHHHHBHHH0CGEA?A9AFFGG@GGAFGGGGGBFBFBFFBFFFBFFFFFF@9AFEFFB/A-BFFFFFFFFFFFFFFFF/-9FBFFFFBFF//BFFFFFBFFFFA/BFFB9;BA-AEAF9BF?FF
@M05620:37:000000000-D9766:1:1101:14765:10143 1:N:0:59
ACCACACCTTCTACAATGAGCTGCGTGTGGCTCCCGAGGAGCACCCCGTGCTGCTGACCGAGGCCCCCCTGAACCCCAAGGCCAACCGCGAGAAGATGCCCAGGTGAGTGGCCCGCTACCTCTTCTGGTGGCCGCCTCCCTCCTTCCTGGCCTCCCGGAGCTGCGCCCTTTCTCACTGGTTCTCTCTTCTGCCGTTTTCCGTAGGACTCTCTTCTCTGACCTGAGTCTCCTTTGGAACTCTGCAGGTTCTA
+
AAAAA?AAFFF@EGGB3FGAA1B1AA0EEAGHFGFEEEG?EHHHHGCGEEFCFFEGHGEFEGCGGA>EGGGFHF>EFGFHFAGHEFEEGGGGGGHHFDFHHEHCHHHHHHGGFHGGC?@CGHHFDDDG0GCFHGGGCAGGFGCHHGGFGFF.FFGABG@A@GGGGGF@?FFFFBFFFFFFFFFFFFFFBFFFF@ABFFFFBBFFB/BFFFFFFFFFFFBFFFFBFFFFFFFFEFFFFFFFBFFFFFAFFFB
@M05620:37:000000000-D9766:1:1101:10330:10143 1:N:0:59
GAGGCTGCTTTGGAAGAAACTCATAGATTACTGCAACAGTTCACCCTGGACCTGGAAAAGTTTCTTGCCTGGATTACAGAAGCTGAAACAACTGCCAATGCTCCCCGTAAGGAAAGGCTCCTAGAAGACTCCAAGGGAGTAAAAGAGCTGATGAAACAATGGCAAGTAAGTCAGGCATTTCCGCTTTAGCACTCTTGTGGATCCAATTGAACAATTCGCAGCATTTGTACTTGTAACTGACAAGCCAGGGA
+
>A11>11AFF@F1BG111CAB113AF1FAAFFAFF1FCH1AG2DGH0FE0E00AF0BFHH1D2GD1AFGFH/011BFHBACAF11BG1B>C/1010@E11BF1BFEE?>EFCFGG>0>1F/B1EGDGBCE1GGB1//?</BDHGBFC0BFHDFHHF@@G1<1@GB/1?1?FG1?FF/11F<F?CG.F<<11>10=GDH0.0<GGG0=G00D0:CC:0.:C.-;;0C9;FFGGB9;;09;F99C;..9.9.9
@M05620:37:000000000-D9766:1:1101:27653:10146 1:N:0:59
ACCACACCTTCTACAATGAGCTGCGTGTGGCTCCCGAGGAGCACCCCGTGCTGCTGACCGAGGCCCCCCTGAACCCCAAGGCCAACCGCGAGAAGATGAGAGTGGCCCGCTACCTCTTCTGGTGGCCGCCTCCCTCCTTCCTGGCCTCCCGGCGCTGCGCCCTTTCTCACTGGTTCTCTCTTCTGCCGCTTTCCGTATGACTCTCTTCTCTGACCCGCGTCTCCTTTTGAACTCTTCAGGTTCTAGCTCGG
+
BCCBBCCACFFFGGGGGGGGGGHHGAEGHGHHHFBE2FAEFHDGHGGAAEFGFHHHHHHGGGGGGGGGGG1GFHHGGGGHGHHGHGGGGC/BDGHFHGF2GF?D/FFGFG?CCH1GH1F1FH1/..CCFG.CHGFHF;0</00;:;0=CC.--;A--;-;A@-/;FBF00;:F09;FF00FFBFF09B-99.BB9F9./:;0;B;0::BFFB00;/----@DFF0;90:.99BF000;9;000BBF0;B;:
@M05620:37:000000000-D9766:1:1101:25970:10160 1:N:0:59
ACCACACCTTCTACAATGAGCTGCGTGTGGCTCCCGAGGAGCACCCCGTGCTGCTGACCGAGGCCCCCCTGAACCCCAAGGCCAACCGCGAGAAGATGCCCAGGTGAGTGGCCCGCTACCTCTTCTGGTGGCCGCCTCCCTCCTTCCTGGCCTCCCGGAGCTGCGCCCTTTCTCACTGGTTCTCTCTTCTGCCGTTTTCCGTAGGACTCTCTTCTCTGACCTGAGTCTCCTTTGGAACTCTGCAGGTTCTA
+
BBBBBBBAFFFFGGGGGG5BGGHHGGGBGGHHHGGGGGGGGHHHHGGGGGGGHHHHGHHGGGGGGGGGGGGHHHHGGGGHGHHHHGGGGG<CCGHFHGHHHHHGHHHHHHGGHHGGGGGHHHHHHHHHHHGHHGGGGGHGHHGHHGGGGGGGGGGGGGAGGGGGGGFFFFFFFFFFFFFFFFFFFFFFFFFFFFFFFFFFFFFFFFFFFFFFFFFFFFFFFFFFFFFFFFFFFFFFFFFFFFFFFFFFFFF
@M05620:37:000000000-D9766:1:1101:9261:10165 1:N:0:59
ACCACACCTTCTACAATGAGCTGCGTGTGGCTCCCGAGGAGCACCCCGTGCTGCTGACCGAGGCCCCCCTGAACCCCAAGGCCAACCGCGAGAAGATGAGAGGCACCCGCTAACTCTTCTGGTGGCCCCCTCACTACTTCCTGGCCCCCCGGAGCTGCGCACTTTCTCACTGGATCTCTTTTATGCTGTTTTCCGTAGGACTCTCTTCTCTGCCCTGAGTCTCCTGTGGAACTCTGGAGGCTCTAACTCGG
+
>>11>11AFFC@3FG1ABFBA1BAAABBGEHG1FFEGEE?EHHHHG?GAAEAGA1BGA0EEGGGEE/EEGGCFC/?EEEE/EG<<<?/><<@/<CGD1>FG1///?/?/>--.>F11F<1>FF/.<G.-<<CCG00/0000;0/.;.-;---:-;.;C-@--@/BF/////9-/9:FF//9;://9/9BF/-99-/-:-/;BFB/9BFFB////9/;--/////;/9/-9/BF/////:--;ABF////--
@M05620:37:000000000-D9766:1:1101:22416:10172 1:N:0:59
GAGGCTGCTTTGGAAGAAACTGATAGACCACGGCAACAGGTCCGCCTGGACACGGATATGTACCCCGCCCACCTTCCGGAAGCTGATACAACGGCCTATGCTTTACAACACGTCAGGCACAACTAATAGCAGCCACAAGATTCGAACCCGCGATAATACACCACTAGACAATGCCTCAGAACTTTCCGATTTCGCACTCATTTGGCTCCCCGTGCCAACTTAACAACCCTCATCATTGTCACTCCCAATCC
+
AAAAAAFAFFFFGFGGGGFGF1G3D3111B00AA0A0F0/11B//B/B/0F1A/////2D22221////>///BG1BE/?E/FG111B111B>?E//B1B12211BB11?/?0/?<00/<<0/<FF12@??10/00?<00<?1<1>0-<---<<..00;00;..//0;;C/:0;9C0/90;/;0090.999C0;A99-//0;9/;BFBE9---9;AFBEFBF//;/9;---9;FB/9///9;F/--9;-/9
@M05620:37:000000000-D9766:1:1101:21841:10230 1:N:0:59
ACCACACCTTCTACAATGAGCTGCGTGTGGCTCCCGAGGAGCACCCCGTGCTGCTGACCGAGGCCCCCCTGAACCCCAAGGCCAACCGCGAGAAGATGAGCATGGGACGCTCCCTCTTCTTCTGGCCGTCTCCCTCCTTCCTGTCCTCCCGGCGCTGCGCCCTTTCTCACTGTTTCTCTCTTCTGCCGTTTTCCGTAGGCCTCTCTTCTCTTTCCTGCGTCTCCTTCTGAACTCTGCATGTTCTAGTTCGG
+
BBBABBBBFFFFGGGGFGGFG5GHGBEBAAGGGGGEDFEGGHHHHGGGDEGGHHGGHHGGCGFGGEGGGGGFFFHGGGFHEFHHHGEEDGGCCFFF2GD2<22?0?00>//>CFHGHDH1=<F100.<--<<G//;./0;/000/C:0:::---=-AA?-D?>/9B/F/9B/;//;FBB9FB///;/9.;/.;/.;.;.//;.///;////9/;//:/-.;A.//;//////;///////;;F//;/;B.-
@M05620:37:000000000-D9766:1:1101:5304:10248 1:N:0:59
ACCACACCTTCTACAATGAGCTGCGTGTGGCTCCCGAGGAGCACCCCGTGCTGCTGACCGAGGCCCCCCTGAACCCCAAGGCCAACCGCGAGAAGATGCCCAGGTGAGTGGCCCGCTACCTCTTCTGGTGGCCGCCTCCCTCCTTCCTGGCCTCCCGGAGCTGCGCCCTTTCTCACTGGTTCTCTCTTCTGCCGTTTTCCGTAGGACTCTCTTCTCTGACCTGAGTCTCCTTTGGAACTCTGCAGGTTCTA
+
BBBBBBB3CFFFGGGGGGAFGGHGGGGBAEHFHEFE?FGGGHHHHGGGGGGGHHGHHHHEEEGGGGGGGGGHHHHGGGGHGHHHHGGGGG<BGGHEGHHHHHHGHHHHHHGGHHGGGGGHHHHHHHHHHHGHHGGGGGHGHHGHHGGGGGGGGGGGGD-;AFGGGGFFFFFFFFFFFFFFFFFFFFFFFFFFFFFFFFFFFFFFFFFFFFFFFFFFFFFFFFFFFFF/BFFFFFFFFFFFFFFFFFFFFFF
@M05620:37:000000000-D9766:1:1101:5253:10258 1:N:0:59
ACCACACCTTCTACAATGAGCTGCGTGTGGCTCCCGAGGAGCACCCCGTGCTGCTGACCGAGGCCCCCCTGAACCCCAAGGCCAACCGCGAGAAGATGAACGCGGCCCGCTCCCTCTTCATTTTGCCGCATCCCGCCTTCCTTTCCTCCCGGCTCTGCGCCCTTTCTCCATTTTTCTCTGTTCTTCCTCTTTCCGTTGGCCTCTCTTCTCTTCCCTGCGGCTAATATTGCCCTCTGCATGGTCGAGCTCGG
+
>AAA>>A>>BBDFBB4FF5BFABFEEE2BEA2BACBEAAAEB2BBAA0EE1ADDGFFBF0EEE/?B@@E@FF3B???EEFFG??C??E/</>/?GFF2?2?0//><@D>-<-CG</CDD0;;0:0;::-:.-:999:A.CF000=C09;.;---;//;-9:-@B//9FF//////BF/B/9;FB/BBB//9/;B9F/.9/;BA/9/9;;/BFB/.//.9-;;./:/9//9//;..;////.;;-9;.9:.-
@M05620:37:000000000-D9766:1:1101:17750:10259 1:N:0:59
GAGGCTGCTTTGGAAGAAACTCATAGATTACTGCAACAGTTCCCCCTGGACCTGGAAAAGTTTCTTGCCTGGCTTACAGAAGCTGAAACAACTGCCAATGCTACACGTCAGGACCGGCTCCTAGCCGACTCCAAGGGCGTACCCACGCTGATGACCCAATGAACAGTCAGTCCGGCATTTCCGCTTTCGCCCTCTTGTGGATCCAATTGAACACTTATCAGCCTTTGTACTTGTAACTGACAAGCCAGGGA
+
CBCCCCFCFFFFGGGGGGGGGGGHHHHHHHHHHHHHHHHGHHHHHGGGHHHHHHHHHHHHGHHHHHHHHHHHHHHHHHHHHHHHHHHHHHHHHHHHHHHHGGHG3BEG1?EG31?E///E/3FGBCEEC/?GB22?<=>B//?F1<///?<F1=<<GE.>111=FGH00GH00<-<@DH0;CE.EGGFGG.CFGFFGCFGGGGGG0FGE09BB/CF00;FCFFFFF0;FFFFFF0BFFEFFFFFFE9A...
@M05620:37:000000000-D9766:1:1101:12368:10259 1:N:0:59
ACCACACCTTCTACAATGAGCTGCGTGTGGCTGCCGAGGAGCACCCCGTGCTGCTGACCGAGGCCCCCCTGAACCCCAAGGCCAACCGCGAGAAGATGAGAGTGGCCCGCTACCTCTTCTGGTGGCCGCCTCCCTCCTTCCTGGCCTCCCGGAGCTGCGCCCTTTCTCACTGGTTCTCTCTTCTGCCGTTTTCCGTAGGACTCTCTTCTCTGACCTGAGTCTCCTTTGGAACTCTGCAGGTTCTAGATCGG
+
AAA1AAAAFFFFGGGC3FA1G1GFGAA0A0FG0AFEEGG?EHHHHGGGEAE/FHHFHHGG?GEGGAEGGGF0G1FGGG?G//GGHG//>C@</CFG>G1FGGGHEFGH@CC?CGHFFHHHFHDCCGHCCCCCHGHHGEFHHHHHEFGFG?E?-9;CBFG@GG@FF/B;FF/FFBBFFEFFFFFFFFF@AFFFFFB9FB?FFFFFBFFBFFFFBFFFF/;:BFFF/FFBFFEFEBFBFBBAAFFBBFB9FFB
@M05620:37:000000000-D9766:1:1101:10053:10260 1:N:0:59
ACCACACCTTCTACAATGAGCTGCGTGTGGCTCCCGAGGAGCACCCCGTGCTGCTGACCGAGGCCCCCCTGAACCCCAAGGCCAACCGCGAGAAGATGAGAGTGGCCCGCTACCTCTTCTGGTGGCCGCCTCCCTCCTTCCTGGCCTCCCGGCGCTGCGCCCTTTCTCACTGGTTCTCTCTTCTGCCGTTTTCCGTAGGACTCTCTTCTCTGACCTGCGTCTCCTTTGGAACTCTGCAGGTTCTAGATCGG
+
AAA1AAAAFFFFGGGGDGG1F1FGGBABEAGH1FFEEGGGGHHHHGGGEEGGGHHHHHHGGGGGGEGGGGGFHFHGGGFHCCHHHGE@CGGC@GFFFGBG?GHHGGGHGGG@GHHHHHHHDFGHCHHGGGGGHGHHGHHHHHHHHHGGGGGG-?AGGG@@F@@FFFFFFFFFFFFFFFFFFFFFFFF@FFFFFFFFFBFFFFFFBFFFFFFF/FFFF-@B@FFFFFFFFFFFFFFFFFF;;BFFFF/FFFB
@M05620:37:000000000-D9766:1:1101:17769:10265 1:N:0:59
GAGGCTGCTTTGGAAGAAACTCATAGATTACTGCAACAGTTCCCCCTGGACCTGGAAAAGTTTCTTGCCTGGCTTACAGAAGCTGAAACAACTGCCAATGCTACCCGTAAGGAAAGGCTCCTAGAAGACTCCAAGGGAGTAAAAGAGCTGATGAAACAATGGCAAGTAAGTCAGGCATTTCCGCTTTAGCACTCTTGCGGATCCAATTGAACAATTCTCAGCATTTGTACTTGTAACTGACAAGCCATGGA
+
BBBCCCFCFFFFGGGGGGGGGGHHHHHHHHHHHHHGHGHGHHHHHGGGHHHHHHHHHHHHHHHHHHHHHHHHHHHHHHHHHHHHHHHHHHHHHHHHHHHHBB4FHC>1/?1@BFG0BGHHGCGHFH33FGFGCE3//?</BGDD3?2F2BBGHGHB2@F2>GGFC/=F1G=F1??C/==DGHGF?.>11=111<GHB0-<<E@/CB:;:0C:;CGC000:0CFGGFF9;;9BB9000;;F090C9EB00C0
@M05620:37:000000000-D9766:1:1101:6645:10276 1:N:0:59
ACCACACCTTCTACAATGAGCTGCGTGTGGCTCCCGAGGAGCACCCCGTGCTGCTGACCGAGGCCCCCCTGAACCCCAAGGCCAACCGCGAGAAGATGCCCAGGTGAGAGGCCCGCTCCCTCTTCTGGTGGCTCCCTCCCTCCTCCCTGGCCTCCCGGGAGCGCGCCCTTTCTCGCTGGTTATCTCTTCTGCCGCTTTCCGTGCGCCTTTCTTCTTCGACCTGAATAATCTTTGGCATTCTGACGGTTATA
+
AA1AAA>AFF@1AGGBAABGFFFFEEGEF0FGGEC0A/E/EHHHHGCG//ECF11FHHFEGGCGCE@EGGGHHHCEGGGEFHHEEFGGG/>CCCHH1111?F//1<<01<?//?-<--<F//<<00<00=EG.0;://;.;/;G/:E/;..90....-9--.-99---9/////-----/;////9////9//9----9/;9---;---///9////----;FB///////9////9//;BB//--;9-9/
@M05620:37:000000000-D9766:1:1101:17604:10296 1:N:0:59
ACCACACCTTCTACAATGAGCTGCGTGTGGCTCCCGAGGAGCACCCCGTGCTGCTGACCGAGGCCCCCCTGAACCCCAAGGCCAACCGCGAGTGGCCCGCTACCTCTTCTGGTGGCCGCCTCCCTCCTTCCTGGCCTCCCGGCGCTGCGCCCTTTCTCACTGGTTCTCTCTTCTGCCGTTTTCCGTCGGACTATCTTCTCTGACCTGAGTCTCCTTTGGAACTCTGCAGGTTCTAGATCGGCAGAGCCCAC
+
AAAAAAAAFFFFGGGGGGG1G1FFGAABA0GG1FGAEGGGGHHFHGGGEFGGFHFCGHFGGG@EGAGGGEGCGCGGGG?G//GHHG//<CC/>/</?F?/ACC0F1FFHHHHGGGHHGGGGGHGHHGHHEHHHHHHHHEGCG?AGGGGG?AA@FFFFF/BFFFFFFFFFFFFFFFFF@BFFFFFFF-;@-;@/BFFFFFFFFFFFFFFFFFFFFFFFFFFEFFFFFFBFF:BFFBFFFFFB--@FEF-;AA
@M05620:37:000000000-D9766:1:1101:17840:10297 1:N:0:59
GAGGCTGCTTTGGAAGAAACTGACAAGCCAGGGACAAAAGATCGGAAGAGCACACGTCTGAACTCCAGTCACATTCAGAAATCTCGTATGCCGTCTTATGCTTGAAAAACAAAAAAAATTAAGCTACACAAATACATAATTAAGCCGAACAAGGAGAAACTACATTTAACACAGGGTCTCCCATCATCAGATTTCCGCAATACGCTCTGACGTCACAATAGACTTCTGTGGACCATTTGAAATTCCAAACC
+
>>A>AAFAFFFFBCG1111BGA1B1BBGA0BGGCG0B00BAFDGEEEEGBGFFBGEGHHGHFGGGH1BDFFFGHGHFFD1FGDDEFGGHFGHGEE0/2BFBBF@0BF@>/?>0B?></01B1>1111101/0@11122@2221111/////?0<0..0101>11<11<00=/..<<//<00//0/00;00:00000..--;;;.....;;0.....90;9000000000/-//--/;;999/////://--
@M05620:37:000000000-D9766:1:1101:24990:10305 1:N:0:59
ACCACACCTTCTACAATGAGCTGCGTGTGGCTCCCGAGGAGCACCCCGTGCTTCTGACCGAGGCCCCCCTGAACCCCAAGGCCAACCGCGAGAAGATGCACAGATGAGAGGCCCCCTACATCTCCTCGTGGCCGCCTCCCTCCTCCCTCGCCTCCCGCGGATCCGCCCTCTCTCACTGGTTCTCTCTCTTGCCGCTTTCCGCAGAACACTCTCCTCTCACATCAGACTCCTTTTGAACTCTCCAGATTCTC
+
AAA?AAAAFFFFGFGGFGFFGGHHGFEG4EBGFFGG2EE22FAGHGGGB1E15DGFFHHGF@0>FGGGGGGHHGHGGGGHGHHHGGG?EC/BCGGFFGB2FG2?11?<1F/</C/A-.0>1FH1<G0..<.<.-A-.;.=CF.//;.9/---:;9CA@-;---9AF.;9.;BFF/F///99;BFFFF//;;9/;--;E9/A.9--///;:FF/;FFF//9;/9/////;/:////.///;;///////9B/
@M05620:37:000000000-D9766:1:1101:15413:10319 1:N:0:59
GAGGCTGCTTTGGAAGAAACTCATAGATTACTGCAACAGTTCCCCCTGGACCTGGAAAAGTTTCTTGCCTGGCTTACAGAAGCTGAAACAACTGCCAATGCTACCCGTAAGGAAAGGCTCCTAGAAGACTCCAAGGGAGTAAAAGAGCTGATGAAACAATGGCAAGTAAGTCAGGCATTTCCGCTTTAGCACTCTTGTGGATCCAATTGAACAATTCTCAGCATTTGTACTTGTAACTGACAAGCCAGGGA
+
A?ABCCFBFFFFGGGGGGGGGGHHHGHHHHGGHHHHGHHFGHHHHGGGHHGHHHHHHHHHFHHHHHHHHHHHHHHHHHHHHHHHHHHHHHGHHHHHHHHHGHFHHHGGGGGHGGGHFHHHGHHHHFHHHHHHHHHGGCDGFHHFHAHHHHHHHHHHHHHHHHGHHGHHHHGHHHGHHHHHHHGGFGGHHHGHHHHHHGHDHFHHHGHHHHHHHHHHFHHHHHGHHHHGHHHGHGGGGGGGGGGGGGGGGG?
@M05620:37:000000000-D9766:1:1101:19986:10323 1:N:0:59
GAGGCTGCTTTGGAAGAAACTCATAGATTACTGCAACAGTTCCCCCTGGACCTGGAAAAGTTTCTTGCCTGGCTTACAGAAGCTGAAACAACTGCCAATGCTACCCGTAAGGAAAGGCTCCTAGAAGACTCCAAGGGAGTAAAAGAGCTGATGAAACAATGGCAAGTAAGTCAGGCATTTCCGCTTTAGCACTCTTGTGGATCCAATTGAACAATTCTCAGCATTTGTACTTGTAACTGACAAGCCAGGGA
+
CBCCCBFCFFFFGGGGGGGGGGHHHHHHHHHGHHHHHHHHHHHHHGGGHGHHHGGGGHHHFFHHHHGGHHHHHHHGHHHHHHHHHHHHHHHHHHHHBFGHFFGHHHGGFAFHHHHHHHHHEGHHHBGHHHHHHHHGGEG<2D3FF/F22BFDHHHHHHHHD2@GGGGHHFDGFHHHHEHHHH.CDGGHHHGHHFHHHDGGHHHHHHHHHHFGHHF00<GFHFCGHFG;CGHGGFFBFFFGFGGEEEB9AG?
@M05620:37:000000000-D9766:1:1101:20101:10329 1:N:0:59
ACCACACCTTCTACAATGAGCTGCGTGTGGCTCCCGAGGAGCACCCCGTGCTGCTGACCGAGGCCCCCCTGAACCCCAAGGCCAACCGCGAGAAGATGCCCAGGTGAGTGGCCCGCTACCTCTTCTGGTGGCCGCCTCCCTCCTTCCTGGCCTCCCGGCGCTGCGCCCTTTCTCACTGGTTCTCTCTTCTGCCGTTTTCCGTAGGACTCTCTTCTCTGACCTGAGTCTCCTTTGGAACTCTGCAGGTTCTA
+
ABBABBBBFFFFGGGGGGGBG5BCEBEEHGHGFFGGGGGGGHHHHGGGEEEFFFHHHHHGGGGGGEEGGGGFHFEEGGGGCEHHHGGEDCCC@DCGFFFHFH/<?GFHHBAFHH-AD-DHFGHFHHBG</CGHCGGGGHGHGGHHGGGGGGGGGGGGG-9@B<DBBFBBFFFFFEFFFFFFFFFFFFFFFFFFBFFFFFE?F.AFFFFFFFFFFFFFFFFFF./FBFFFFF/BFFBFFFFFFFFF.FFFFB
@M05620:37:000000000-D9766:1:1101:22877:10331 1:N:0:59
ACCACACCTTCTACAATGAGCTGCGTGTGGCTCCCGAGGAGCACCCCGTGCTGCTGACCGAGGCCCCCCTGAACCCCAAGGCCAACCGCGAGAAGATGAGAGTGGCCCGCCCCCTCTTCTGGTGGCCGCCTCCCTCCTTCCTGGCCTCCCGGCGCTGCGCCCTTTCTCACTGGTTCTCTCTTCTGCCGTTTTCCGTAGGACTCTCCTCTCTGACCTGCGTCTCCTTTGGAACTCTGCAGGTTCTAGTTCGG
+
BBBBBBBBFFFFGGGGGGGGGFHFGEEECEHGHGGFDGFGDHHHHGGGDEGGGHFHHHHGEGFGGFGGGEEFHGHGGGGHGFHHHGGGGGGCCGGFDHFG?2FGG/?F@/-->A-<<GFF00DGDAF@-:.EHGC:EFG0;009FGG?EGD?A-C-DD--9@-BBF///9/9.///9F///BFFB/9;AA/;/:.;..A/9/////;9:BF/9BB/B.-:9A9F/BB///;BB//9B//9.;9//;/;/9@
@M05620:37:000000000-D9766:1:1101:15426:10333 1:N:0:59
GAGGCTGCTTTGGAAGAAACTCATAGATTACTGCAACAGTTCCCCCTGGACCTGGAAAAGTTTCTTGCCTGGCTTACAGAAGCTGAAACAACTGCCAATGCTACCCGTAAGGAAAGGCTCCTAGAAGACTCCAAGGGAGTAAAAGAGCTGATGAAACAATGGCAAGTAAGTCAGGCATTTCCGCTTTAGCACTCTTGTGGATCCAATTGAACAATTCTCAGCATTTGTACTTGTAACTGACAAGCCAGGGG
+
>3AA>>F>BBB4F4BBAGBGGGHHHFFGGFBDGA4BCGFGHA5ABBA2A22BGFEBA32BBBFADDDA3BBF1FF33BBDFBBBF33FBB?BGGGF3GFFBB4BGH1?>F13BEFB??E0/3BD?D3BBBGCBCB???C?FBGH3?F2?BB@@H@2@</222@@<<<11F@@@GGC<<F1F1.EE?A>>11></==GDCAD0<CHBGF0CC0CG:000;<C:;;<0:0;00CC0;9;;CB;:C.;CF;:E-
@M05620:37:000000000-D9766:1:1101:12712:10344 1:N:0:59
ACCACACCTTCTACAATGAGCTGCGTGGGGCTCCCGAGGAGCACCCCGTGCTGCTGACCGAGGCCCCCCTGAACCCCAAGGCCAACCGCGAGTGGCCCGCTACCTCTTCTGGTGGCCGCCTCCCTCCTTCCTGGCCTCCCGGAGCTGCGCCCTTTCTCACTGGTTCTCTCTTCTGCCGTTTTCCGTAGGACTCTCTTCTCTGACCTGAGTCTCCTTTGGAACTCTGCAGGTTCTAGATCGGAAGAGCACAC
+
AAAAA1A>BCFFDGG1AG11FA11E0A000BEHGCEA//AE/FHC/AEAEEGFAGFB0FE/>>>/E@?EGCEHHHGEGGFGHHHHGGGGGCGCHGGHHGCGCGHGHHHHHFHHHGHHGGGGGHGHHGHHHHHHBGHHHHGGGGGAGGGAGGGGGGGFF/BFFFFFFFFFFFFFFFFF@FFFFFFFFFFFFFFFFFFFFFFFF/BFFFFFFFFFFFFFFFFFFFFFFFFFF9BFFFF/BFFFFFFFABBFFF
@M05620:37:000000000-D9766:1:1101:17345:10350 1:N:0:59
GAGGCTGCTTTGGAAGAAACTCATAGATTACTGCAACAGTTCCCCCTGGACCTGGAAAAGTTTCTTGCCTGGCTTACAGAAGCTGAAACAACTGCCAATGCTACCCGTAAGGAAAGGCTCCTAGAAGACTCCAAGGGAGTAAACGAGATGATGAAACAATGGCCAGTAAGTCCGGCATTTCCGCTTTAGCACTCTTGTGGATCCAATTGAACACTTCTCAGCCTTTGTACTTGTAACTGACAAGCCAGGGA
+
BBBCCCFCFFFFGGGGGGGGGGHHHHHHHHHHHHHHFHHGHHHHHGGGHGHHHHHHHGHHGHHHHHHHHHHHHHHHHHHHHHHHHHHHHHHHHHHFGFHHFEEF21??>1BGF3BFFG30FCDDGHFFHHFHHHD/?FAA23B3<CD/F2DGFH2FG2/>2@F0FC1FGGDG1?@EGGHB<G.><EGD0DBGCGDHHGGGECHHHFHHGGFHF/:CGCBFFF/CFGEFGGGGF0;FFBFGGBFFGAB.CFA
@M05620:37:000000000-D9766:1:1101:20833:10387 1:N:0:59
ACCACACCTTCTACAATGAGCTGCGTGTGGCTCCCGAGGAGCACCCCGTGCTGCTGACCGAGGCCCCCCTGAACCCCAAGGCCAACCGCGAGAAGATGCCCAGGTGAGTGGCCCGCTACCTCTTCTGGTGGCCGCCTCCCTCCTTCCTGGCCTCCCGGAGCTGCGCCCTTTCTCACTGGTTCTCTCTTCTGCCGTTTTCCGTAGGACTCTCTTCTCTGACCTGAGTCTCCTTTGGAACTCTGCAGGTTCTA
+
BBBBBBBBFFFFGGGGGGGFGDGHGEGEGGHGHGGDFGGGGHHHHGGGGGGGHHHHHHHGGGGGGGGGGGGGHHHGGGGHGHHHHGGGGGFGCGHC>F<GHHHFF<GGFHACHE@D--CCHHHGHHHHDGEHHCGGD.GGHFGFHGFBB/FGFGGEG--ADFFFA-D>=FFFE/FFFFFFFFFFFFFFFFFBBBF?/ABFFBFD.BFBFFFFFFFFBBBFFFBF.FFBBBFFFFEFFFFFFFFFEAFFFF/
@M05620:37:000000000-D9766:1:1101:25458:10396 1:N:0:59
GAGGCTGCTTTGGACGAACCTCATAGATTACTGAAACAGTTCCCCCTTGACCTGGAAAAGTTTCTTGCCTGGCTTACAGAAGCTGAAACACCTGCCAATGCTACAATATGCTACACGGAAGGAAAAGCTCCTAGAAGACTACAAGAGAGTAAAACAGCAGATGAAACAATGGCAAGTAAATCAGGCATTTACCCTTTAGCACACTTTTGTATCCAATCTAACAATACTCAGAATTTTTACTAGTAACTGAC
+
1AAA>1C>BFFF1B1AAAEAFFGFHGFDGGGFDB1BGHHFGG2FGGE0BDBGHHHFB1C0BDGDGGHGGHGGGFFBB1FGFCBBG111B0BBGGFBECFG1B2BF1112B22B@>B///??/0FG00<1BB1B1BF1BB11<BF10B0?<2@FF1?@0<0011?1F?FA<<10<?<=111<<11>0.<1=<=0/</<0==0D<CC<0=C/;00<:C;/;;;0;;00/0:C0099000;.;000;0;0;00/
@M05620:37:000000000-D9766:1:1101:11787:10406 1:N:0:59
GAGGCTGCTTTGGAAGAAACTCATAGATTACTGCAACAGTTCCCCCTGGACCTGGAAAAGTTTCTTGCCTGGCTTACAGAAGCTGAAACAACTGCCAATGCTACCCGTAAGGAAAGGCTCCTAGAAGACTCCAAGGGAGTAAAAGAGCTGATGAAACAATGGCAAGTAAGTCAGGCATTTCCGCTTTAGCACTCTTGTGGATCCAATTGAACAATTCTCAGCATTTGTACTTGTAACTGACAAGCCAGGGA
+
AAAAACFCFFFFGFGGGGGGGGFHGFGHF5GFHHGFFFHHHHFHHFGEFHHHHHGHFBFHHHHGHHHGGGHGHHHEFDGHHGGHHGGHGHHHHHHHHHHHFF4FGHFEEGEHGHHGGHHFGGHHH3FHHHHHHHHFGHGGHFHHDFHFHHHHHHHGGHHFHHGHHGHHHH@GGHHHHHHGHFGGDDEGHH1>FFHDG=C?FGHHH0DGHHHGHHGGFGBFGGCGHGHGHFFFGCCC;CFBCFGAEGGFEG.
@M05620:37:000000000-D9766:1:1101:25226:10417 1:N:0:59
GAGGCTGCTTTGGAAGAAACTCATAGATTAATGCAACAGTTCCCCCTGGACCTGGACAAGTTTCTTGCCTCGCTTACAGAAGCTGAAACAACTGCGAATGCTCCAGGAATCTAACCGCAAGGAAACTACCCCACAAGAGTCTAAGGGAGTAAAAGACCTTAGCAAACAACGGTAAGAAATCCAGGTACTTCTGCTTAATGACCCACTTGGACACAACTCAACAACTCTCAGCAGTCCTGATCACTACTGTA
+
11>AA1B>1B3BAFBEG1FGAG1G3GHGEH1ADABGCA01ADF1GG0F/E0ABA0BBC0BD2DFAF11B11BAFAEG1B1FG@@BDBGFCAGHFD//>EG1BB1@@0/01@F21>0>>><//BCF0>11<B/////<001112@@@<//?011?</00111111?1>0F>-<.<.><=<00/00//00===0=0<00;0;;0/:;..0000;0./..=00//;..90;000;B.0/000;;00/009;///
@M05620:37:000000000-D9766:1:1101:10761:10430 1:N:0:59
ACCACACCTTCTACAATGAGCTGCGTGTGGCTCCCGAGGAGCACCCCGTGCTGCTGACCGAGGCCCCCCTGAACCCCAAGGCCAACCGCGAGAAGATGCCCAGGTGAGTGGCCCGCTACCTCTTCTGGTGGCCGCCTCCCTCCTTCCTGGCCTCCCGGAGCTGCGCCCTTTCTCACTGGTTCTCTCTTCTGCCGTTTTCCGTAGGACTCTCTTCTCTGACCTGAGTCTCCTTTGGAACTCTGCAGGTTCTA
+
BBCCCDCCFFFFGGGGGGGGGGHHGGGEGGHHHGGGGGGGGHHHHGGGGGGGHHHHHHHGGGGGGGGGGGGHHHHGGGGHGHHHHGGGGGDGGGHHHHHHHHHGHHHHHHGGHHGGGGGHHHHHHHHGHHGHHGGGGGHGHHGHHGGGGGFGGGGGGB-<BGGGGGFFFFFFFFFFFFFFFFFFFFFFFFHHFFFFFFFFFFFADFFFFFFFFFHFFFFFFFFFFFFFFFFFHFFFFFFFFFFFFFFFFF<
@M05620:37:000000000-D9766:1:1101:20489:10430 1:N:0:59
ACCACACCTTCTACAATGAGCTGCGTGTGGCTCCCGAGGAGCACCCCGTGCTGCTGACCGAGGCCCCCCTGAACCCCAAGGCCAACCGCGAGTGGCCCGCTACCTCTTCTGGTGGCCGCCTCCCTCCTTCCTGGCCTCCCGGCGCTGCGCCCTTTCTCACTGGTTCTCTCTTCTGCCGTTTTCCGTAGGACTCTCTTCTCTGACCTGAGTCTCCTTTGGAACTCTGCAGGTTCTAGATCGGAAGAGCACAC
+
BCCCCCBCFFFFGGGGGGGGGGHHGFGEGFHHHGGGGGGGGHHHHGGGGEGGHHHHHHHGGGGGGGGGGGGHGHHGGGGHGHHHHGGGGGCG>FFGHHFGFGGHHHHHHHHHHHGHHGGGGGHGHHGHHHHGHGHHHHHGFG-ADGFGGGGGFFFFFFFFFFFFFFFFFFFFFFFFFFFFFFFFFF.AFFFFFFFFFFFFFFEFFFFEFFFFFFFFFFFFFFFFFFFFFF:FFFFFFFFFD.;AFFFFFFF
@M05620:37:000000000-D9766:1:1101:16088:10431 1:N:0:59
GAGGCTGCTTTGGAAGAAACTCATAGATTACTGCAACAGTTCCCCCTGGACCTGGAAAAGTTTCTTGCCTGGCTTACAGAAGCTGAAACAACTGCCAATGCTACACGTAAGGCTAGGCGCATGGAAGACTCCCTAGAAGACCCCAAGCTGCTAAAACAATGGCCAGTAAGTCGGGCATTTACGCTTTCACACTCTTGTGGATCCAATTGAACACTTATCAGAATTAGTACTTGTAACTGAACATCCAAGGG
+
CBCCCDFCFFFFGGGGGGGGGGHHHHHHHHHHHHHHHHHGHHHHHGGGHHHHHHHHHHHHFHHHHHHHHHHHHHHHHHHHHHHHHGHHHHHHHHHHHBGH3B433B>B2F1F33B11F/>///BF330B3BF/23B3?B222/?/<FA222@2DFGD=/2>=011/1?111=/<--><G111<<.<<<0<0<<CD<DCC.00:;:0=GH000</::000;C0:::0:;00;0;0;00;F00;B0;::00..
@M05620:37:000000000-D9766:1:1101:5042:10450 1:N:0:59
GAGGCTGCTTTGGAAGAAACTGATAGATTACTGCCACAGTTCCCCCTGGACATGGAACCGTTTCTTGCCTGGCTTCCAGAAGCTGGCACAACGGCCACTGCTACACGTAAGGCCCGGCTCCTCGCCGACTCCCCGGGCTTCCCCGCTCTGCTGCCCCACTGGCCCGTCCGTCCTTCATTTCCGCTTTCGCCCTCTTGTGGATCCAATTGCCCCCTTCTCAGCATTTGTACTTGTCACTTCCCCGCCAGGGA
+
11>1A>C>FFDFCFGCEBFBG113331B311DDBAGB0B12DFAAA0B/0BB1101ABAE//ABD11ABFA/00B0BFH101B110?GBBBE//>>//BFGH1110?00BB>0>?E/EEGGH0C/<B/>>CGE?A<@--<0><<<--<GHDHFF.GG...;/.:.;@EAAAFB.0;0;FGCFBECGG0;EBB@FFFFFFB/FFB9;BFFFFFF<@FBFFFFF9;9BFB/BFFFFFBF///;--;@--9;B-
@M05620:37:000000000-D9766:1:1101:17217:10471 1:N:0:59
ACCACACCTTCTACAATGAGCTGCGTGTGGCTCCCGAGGAGCACCCCGTGCTGCTGACCGAGGCCCCCCTGAACCCCAAGGCCAACCGCGAGAAGCCCGCTACCTCTTCTGGTGGCCGCCTCCCTCCTTCCTGGCCTCCCGGCGCTCCGCCCTTTCTCCCTCGTTCTCTCTTCTTCCGTTTTCCGTCGGCCTCTCTTCTCTGACCTGAGTCTCCTTTGGACCTCTGCCGGTTCTCGATCTGCAGAGCCCCC
+
CCCCCCCBCFFFGGGGGGGGGGHHGEGAEFHEGGGGGGEEFHDGHGEEEEGGGHHGHHHEGCFGGGGGGGGHFHHGGAEHGHHHHGGGCFCG//?=0//></<?G11FDHHHDB.<G-<CDAHEHH.CG0:C0:CGGAGG.-=99C.;:AADCGFF00:BF/-A.9.FF0BFFF0:BABFFFFF.FF--@ADF0;BFBFF0:0:90B//0B9900BBFF00BFBFFF0@--A?F0;B/;;;0000AB:..-
@M05620:37:000000000-D9766:1:1101:22368:10475 1:N:0:59
ACCACACCTTCTACAATGAGCTGCGTGTGGCTCCCGAGGAGCACCCCGTGCTGCTGACCGAGGCCCCCCTGAACCCCAAGGCCAACCGCGAGAAGATGAGAGTGGCCCGCTACCTCTTCTGGTGGCCGCCTCCCTCCTTCCTGGCCTCCCGGCGCTGCGCCCTTTCTCACTGGTTCTCTCTTCTGCCGTTTTCCGTAGGACTCTCTTCTCTGCCCTGCGTCTCCTTTGGAACTCTGCAGGTTCTAGCTCGG
+
BCBBCCBBFCFFGGGGGGFGGGHHGEGGEGEEHFFAEGGGGHGHHGGGEGGGHHHHHGHGGGGGGGGGGGGHFHHGGGGHGHHHHGGGGGCGGGHHHHHFHHGHG/FGGGG-CFHHHHHHGBGHFHHGGGGGHGHHGHHHHHHGGGGGGGGG?DGGGGFFFFFFFFFFBFFFFFFFFFFFFFFFFFFFAFFFFFFFFFFBFFFFF0BFFFFF0BFFFADADFFFFFFFFFFFFFFFFFFA;BFFFF9BBFA
@M05620:37:000000000-D9766:1:1101:16138:10496 1:N:0:59
ACCACACCTTCTACAATGAGCTGCGTGTGGCTCCCGAGGAGCACCCCGTGCTGCTGACCGAGGCCCCCCTGAACCCCAAGGCCAACCGCGAGCAGCCCGCTACCTCTTCTGGTGCCCGCCTCCCTCCTTCCTGGCCTCCCGGTGCCGCGCCTTTTCTCACTGTCTCTCTCTTCTGCCGTTTTCCGTAGGCCTCTCTTCTCTGTCCTGAGTCTCCTTTGGAACTCTGCAGGTTCTAGATCGGAAGAGCCCAC
+
CCCCCCCCFFFFGFGGGGGGGGHHGGGEHGHHHGGFGGGGGHHHHGGGEGGGHFHHHHHGGGEGGGGGGGGGHHHGGGGHGHHHHGGGGGCG//?<///<</>GDHG1G111><100<-<<CHC/C./0D/00/.;0:.:.---;/:---;..0;;0C09;000/;F///B////;/-.;:.;/.B...//;./:9///////;/9////;B/B9F/9//9/;//9/:/.A/;//B/;F.:....;/.9:.
@M05620:37:000000000-D9766:1:1101:10337:10508 1:N:0:59
GAGGCTGCTTTGGAAGAAACTCATAGATTACTGCAACAGTTCCCCCTGGACCTGGAAAAGTTTCTTGCCTGGCTTACAGAAGCTGAAACAACTGCCAATGCTACCCGTAAGGAAAGGCTCCTAGAAGACTCCAAGGGAGTAAAAGAGCTGATGAAACAATGGCAAGTAAGTCAGGCATTTCCGCTTTAGCACTCTTGTGGATCCAATTGAACAATTCTCAGCATTTGTACTTGTAACTGACAAGCCAGGGA
+
AAAABBFAFFFFGGGGGGGGGGHGHGHHHHHHHHHBGCGDGHHHHGGGHEHHHHHHHHHHHFHHHHHHHHHHHHGHHHGHHHHHHHHHHHHHHHHHHHHHHG4GHHGGGGEHGHFGFHHGGHGHH3FGHHHHHHGGGAFGGFHHGEHFHHHHHHHGFGHHHGHHGEGFGH@GGHHHGGHHGFEDDDGHHBFGHHHHHDCDHHHHHEHHHHHGHFGHGHGFHFGGHHHHHFGCG;CFGGGFGGG.EGFGGDA
@M05620:37:000000000-D9766:1:1101:3427:10514 1:N:0:59
ACCACACCTTCTACAATGAGCTGCGTGTGGCTCCCGAGGAGCACCCCGTGCTGCTGACCGAGGCCCCCCTGAACCCCAAGGCCAACCGCGAGTGGCAATCGATGTTTTCTGGAAGCCGACTCCCTCATTCCAGGCCTCCGGAGGATACGCCCTTACTAAATGGTTCTCTGTTCTTCAGTTTTCCGTGGGCCTCTATTCTCTGAGTTGCATCTGCTTTGGACCTATGCCGGTTATTGATCGGTCGAGAGCCC
+
3>>3>AA>CFFB5BB4AAABFFGBE2AAA2FGG22A2AFEEHFHHGEEEAEFHFHGFA3A>FCGFG/EGEEFFGE>EEA?F/??/?/>D</><??<??11/?<1?<10@DGHD1?/0-<--C<EC/<=D==00<CG/<..;.--.;00:.-;B///0;0=000=9BBB00;B0;CFFFC00C0/./.--..9./:/;FFB9F///;/;//;B///9/99/;9B;;//;9@9ADBF9///....--9.;;..
@M05620:37:000000000-D9766:1:1101:21131:10517 1:N:0:59
ACCACACCTTCTACAATGAGCTGCGTGTGGCTCCCGAGGAGCACCCCGTGCTGCTGACCGAGGCCCCCCTGAACCCCAAGGCCAACCGCGAGAAGATGAGAGTGGCCCGCTACCTCTTCTGGTGGCCGCCTCCCTCCTTCCTGGCCTCCCGGAGCTGCGCCCTTTCTCACTGGTTCTCTCTTCTGCCGTTTTCCGTAGGACTCTCTTCTCTGACCTGAGTCTCCTTTGGAACTCTGCAGGTTCTAGATCGG
+
CDDDDDCDFFFFGGGGGGGGGGHHGGGGHGHHHGGGGGGGGHHHHGGGGGGGHHHHHHHGGGGGGGGGGGGHHHHGGGGHGHHHHGGGGGGGGGHHHHGHHHHHGGHHGGGCGHHHHHHHHHHHDHHGGGGGHGHHGHHHHHHHHHGGGGGG-CGGGGGGGGGFFFFFFFFFFFFFFFHFFHHFFHFFFFFFFFFFFFFFFFFFFFFFFFFHFFFFF/BBFFFFFFFFFFFFFFFFFFFF;FFFFF0FFFF
@M05620:37:000000000-D9766:1:1101:23859:10523 1:N:0:59
ACCACACCTTCTACAATGAGCTGCGTGTGGCTCCCGAGGAGCACCCCGTGCTGCTGACCGAGGCCCCCCTGAACCCCAAGGCCAACCGCGAGTGGCCCGCTACCTCTTCTGGTGGCCGCCTCCCTCCTTCCTGGCCTCCCGGCGCTGCGCCCTTTCTCACTGGTTCTCTCTTCTGCCGTTTTCCGTCGGCCTCTCTTCTCTGACCTGAGTCTCCTTTGGAACTCTGCAGGTTCTCGATCGGCAGAGCCCAC
+
AAA1AAAAFFFFFGGFDBF1A11AEAEE00BGHG0EGE///AFGAEEG/BEFHAGHFCHEEGG@/E/EEGGHHHEEGGGEGFHEHFGGG?CC</??G</>@CGHH<?<FHHHHFEGH?CGGGHEGHGHHCGHHGFHHHHG?@-AAG-EGGFG?FFF/;//;FBFFFFFFFBFFF/FF@FFFFFF?F-@;-9BFFFFFFFFFF/BFF-/BFFFFFFBBFFF/:BFBFF/;9;:BFBEF99-A--;EEF?:AE
@M05620:37:000000000-D9766:1:1101:21699:10523 1:N:0:59
GAGGCTGCTTTGGAAGAAACTCATAGATTACTGCAACAGTTCCCCCTGGACCTGGAAAAGTTTCTTGCCTGGCTTACAGAAGCTGAAACACCTGCCAATGCTACCCGTAAGGAAAGGCTCCTAGAAGACTCCAAGGGAGTAAAAGAGCTGATGAAACAATGGCAAGTAAGTCAGGCATTTCCGCTTTAGCACTCTTGCGGATCCAATTGAACAATTCTCAGCATTTGTACTTGTAACTGACAAGCCAGGGA
+
BABCBCFCFFFFGFFGGG4FGGHHHHHHHHHGHHGHGHFHHHHHHGGAFGGHHHGGGFHGGGHHHHHHGHHHHHHGFGGHHHHHHGHHHH1EGHHHHHHH@BBDGG?>EFG3FGFF0/BFFF?4FD33F?FFGC3?/?EBBDDG3?CC??2@>>G22@E22@@@1F1FHHFHHHFHHB1?G1....<<<11><C=0<0<--:AFGC::CH00;G00:00:00C900;;09;FB9;00;;FF00.;AFF?..
@M05620:37:000000000-D9766:1:1101:4907:10527 1:N:0:59
ACCACACCTTCTACAATGAGCTGCGTGTGGCTCCCGAGGAGCACCCCGTGCTGCTGACCGAGGCCCCCCTGAACCCCAAGGCCAACCGCGAGAAGACGGCTCACTCTTCTGGTGGCCGCCTCCCTCCGTCCTGGCCTCCCGGCGCTGCGCCCCTTCTCGCTGGTTCTCCCTTCTGCCTGGTTCCGTCGGCCGCTCTTCTCTGAACTGCGCTCCCTTCTGACCTCTGCAGGCTCTAGAACGGTAGAGCACAC
+
CCCDDCDBFFFFGGGGGGGGGGHHGGGEGGHHHFGGGGGGGHHHHGGGGGGGHHHHHHHFGGGGGGGGGGGHHHHGGGGHGHHHHGGGGG<C//FG2//>/<=1?11?1FGH10<<F?CD..<.CH..<...0/.;0.;E.:---;-C--9;-;.B00.;AA-:000;0/;BFF0;B09.;BF09B.9-9.-;--;F0BF0F000900.--.../;/0BF0FF09B009..;.B0;F0;:....;F00./.
@M05620:37:000000000-D9766:1:1101:4896:10550 1:N:0:59
ACCACACCTTCTACAATGAGCTGCGTGTGGCTCCCGAGGAGCACCCCGTGCTGCTGACCGAGGCCCCCCTGAACCCCAAGGCCAACCGCGAGCCGCGCGCAACCTCTTCTGGTGGCCCCCTCCCTCCTTTCTGGCCTCCCTTCGCTTCGCCCTTTCTCCCTGGTTCTCTCTTCTTCCGTTTTCCGTCGGCCTCTCTTCTCTGAAACGCGTCTCCTTTGGACCTTTGCCGGTTCTAGATCTGTCGAGCCCAC
+
ABBBAAAAFFCFGFBGGGABGGHHGEEBFFBBFFEE?EAEEGAGGEEEEEAFHHHHHHHEECGEGGGGGFGG3GHFEGGHGH?GEEEE>B>></>>>//>-<<.</<=0==F=<.<<.ACFFDGH;.;C0<CFEFGGGGG/;;.CE;C9ADDDFCB/;9;B/.;9FFFF/:FFF9BFDFFBFFF.;A--;;:;F:;B:;;BFB///;9-@BDFFFFFFFFFFF/;B/;@9@A.B/:9/:/;/99:B.-..9
@M05620:37:000000000-D9766:1:1101:23809:10553 1:N:0:59
ACCACACCTTCTACAATGAGCTGCGTGTGGCTCCCGAGGAGCACCCCGTGCTGCTGACCGAGGCCCCCCTGAACCCCAAGGCCAACCGCGAGTGGCCCGCTACCTATTCTGGTGGCCGCCTCCCTCCTTCCTGGCCTCCCGGAGCTGCGCCCTTTCTCACTGGTTCTCTCTTCTGCCGTTTTCCGTAGGACTCTCTTCTCTGACCTGAGTCTCCTTTGGAACTCTGCAGGTTCTAGATCGGAAGAGCACAC
+
AA>AA?ABFFFFFGGDA4FEE5B4ABEFA2FGFGFA2AE2AGGHHGGGE1EEFBBFHEAEGGCEEE>EGGGHHFFEGGGE/FHE/CE/D@B<CGFF0/BCGGGHF1?F1GFHH<.GHGG@ACH./<CGGGHHH/G.:GHGGG---;FG?BG--;0CFGFFF0FFFFFFFFFFFFFFFB.9FFF/AF..A9FFFFFFFFFFFFBFFFFFFFFFFFFB/BFFFBBFFFFBBF;;FF99/FFEF.ADFFB/;FF
@M05620:37:000000000-D9766:1:1101:27206:10553 1:N:0:59
ACCACACCTTCTACAATGAGCTGCGTGTGGCTCCCGAGGAGCACCCCGTGCTGCTGACCGAGGCCCCCCTGAACCCCAAGGCCAACCGCGAGAAGCTGGCTACGTGTTCTGGTGGCCCCCTCCCTCCTTGCTGGCCTCCCGGCGCTCCGCCCTTTCTCACTGGTTCTCTCTTCTACCGTTTTCCGTCGCCCTCTCTTCTCTGACCCGCGTCTCCTCTGGCCCTATGCTGGTTCTGGATCGGACGAGCTCAC
+
CCBCCCCCFFFFGGGGGGGGGGHHGGGGHGHHHGGGEGGGGHHHHGGGEEGGHHHHHHHGGGGGGGGGGGGHHHHGGGGHGHHHHGGGGGGG><?2222?2?0/?0001@DF10?FF.DDGGDA//.<=0/00<EHHHHG.::---.9A.DFAF0C00;000;90;9BF/BBFF/BBC:DFEBF?BA=-9.9;//;B/BFEFF///9--@BD/://;;//;;A/9FF/B/;BBF/:B//...;-;F-.9/;
@M05620:37:000000000-D9766:1:1101:23657:10561 1:N:0:59
ACCACACCTTCTACAATGAGCTGCGTGTGGCTCCCGAGGAGCACCCCGTGCTGCTGACCGAGGCCCCCCTGAACCCCAAGGCCAACCGCGAGAAGATGCCCAGGTGAGTGGCCCGCTACCTCTTCTGGTGGCCGCCTCCCTCCTTCCTGGCCTCCCGGAGCTGCGCCCTTTCTCACTGGTTCTCTCTTCTGCCGTTTTCCGTAGGACTCTCTTCTCTGACCTGAGTCTCCTTTGGAACTCTGCAGGTTCTA
+
DCDDDDDAFFFFGGGGGGFGGGHHGGGBEGHGHFFEFGGGGHHHHGGGGGGGHHHHHHHGGGGGGGGGGGGHGHHGGGGHGHHHHGGGGGBDGGHGHHHHHHHGHHHHHHGGHHGGGGGHHHHHHHHHHHGHHGGGGGHGHHGHHGGGGGGGGGGGGG-DGGGGGGFFFFFFFFFHHFFFFFFFFFFFFFFHFFFFFFFFFFFFFFFFFFFFHHHFFFFFFFFFFFFFFFFFFFFFFFFFFFFFFFFFFFF
@M05620:37:000000000-D9766:1:1101:16549:10580 1:N:0:59
ACCACACCTTCTACAATGAGCTGCGTGTGGCTCCCGCGGAGCCCCCCGTGCTTCTGACCGAGGCCCCCCTGAACCCCAAGGCCAACCGCGAGAAGCTGAGCGTGGCCCGCTAACTCTTCTCGGGGCCGCCTCCCTCCTTCCTGGCCTCCCGGCGCTGCGCCCTTTCTCCATGGTTCTCTCTTCTGCCGTTTTCCGTAGGACTCTCTTCTCTGACCTGAGTCTCCTTTGGAAATCTGCAGGCTCTAACTCGG
+
AAA@A1AAFFFFGEFAGGDDGFFHGEGG0EFHHGGG0AAE/A/BFGGGAEE/1BFBBGHG?E/EFGGGGGGEGFHGGGAGFHHHHGGCGC?C@CF1><<A1-.ACC<.A@?-.=0C0CGF0:.-;@A?-:A?EFBFCF;FFFB/?F9FAEA@=-;--9@-;@-;BBBF//9//////9BBBFFFBBF@B-B9BFABF-BFFFF/9/:9FFFE//;BB/-:BBFF/FFB/;9/;B9//;9--;ABB///:-;
@M05620:37:000000000-D9766:1:1101:18078:10580 1:N:0:59
ACCACACCTTCTACAATGAGCTGCGTGTGGCTCCCGAGGAGCACCCCGTGCTGCTGACCGAGGCCCCCCTGAACCCCAAGGCCAACCGCGAGAAGATGCCCAGGTGAGTGGCCCGCTACCTCTTCTGGTGGCCGCCTCCCTCCTTCCTGGCCTCCCGGAGCTGCGCCCTTTCTCACTGGTTCTCTCTTCTGCCGTTTTCCGTAGGACTCTCTTCTCTGACCTGAGTCTCCTTTGAACTCTGCAGGTTCTAG
+
BBBBBBBBFFFFGGGGFGGGGGHHGEEAAEEHFGGGGGGGGHHHHGGGEEGGGHGHHHHGEEEGGGGGGGFFHHHGGGGHEFHHHGFEFGGCCGFHFHFHHHGGHHHHHHGGHHGGGGGHHHHHHGHHGHGHHGGGGGHGHHGGHGGFGGGGGGGGGG?DGGGGGGFFFFFFFFFFFFFFFFFFFFFFFFFFFFFFFFFFFFFFFFFFFFFFFFFFFFFFFFFFFFFFFFFFFFFFFFFFFFFFFAFFFF/
@M05620:37:000000000-D9766:1:1101:16533:10589 1:N:0:59
ACCACACCTTCTACAATGAGCTGCGTGTGGCTCCCGAGGAGCACCCCGTGCTGCTGACCGAGGCCCCCCTGAACCCCAAGGCCAACCGCGAGAAGATGAGAGTGGCCCGCTACCTCTTCTGGTGGCCGCCTCCCTCCTTCCTGGCCTCCCGGAGCTGCGCCCTTTCTCACTGGTTCTCTCTTCTGCCGTTTTCCGTAGGACTCTCTTCTCTGACCTGAGTCTCCTTTGGAACTCTGCAGGTTCTAGATCGG
+
CCCDDCCCFFFFGGGGGGGGGGHHGGGGHGHHHGGGGGGGGHHHHGGGGGGGHHHHHHHGGGGGGGGGGGGHHHHGGGGHGHHHHGGGGGGGGGHHHHGGFHHHGGHGGGG@FHHHHHHHBGGFGHHGGGGGHGHHGHHHHHHGHHGGGGGG-@BGGGGGGGGFFFFFFFFFFFFFFHHFFFFFFFFFFFFFFFFFFFFFFFFFFFFFFFFFFFFFF/BFFFFFFFFFFFFFFFFFFBFFFFFFFF9BFFD
@M05620:37:000000000-D9766:1:1101:4282:10607 1:N:0:59
GAGGCTGCTTTGGAAGAAACTCATAGATTACTGCAACAGTTCCCCCTGGACCTGGACAAGTTTCTTGCCTTGCTTACCGAAGCTGAAACAACTGCCAATGCTCCCCTTAATGAAAGGCTCCTAGAAGACTCCAATGGAGTAAAAGAGCTGATGAAACAATGGCAAGTAAGTCAGGCATTTCCGCTTTAGAACTCTTGAGGATCCACTTGAACAATTCTCAGAATTTGTATTTGTACCTGACAAGCCAGGGA
+
A3AB>AFBCBDBG4BBFGFGGGHHHGHHGHGHFGBGCHFGHB5BBEAFAFBBGHAF231BFFHDGHHB3B5BBFF533BBEG>FG33G@BCGHHHHHHHH3BFHGG2BBF44@3F30??0?3B4EGBBFBF33?4BCEGB2DBB3CG2222BBDB2@@G@2<@2<?@1F<1?1?B<<?11@??..>.==11<11<100</</<<D/DDD<0<;C0<;000;0;;:;0<C0000:<00;:B::0.;;C:9:.
@M05620:37:000000000-D9766:1:1101:23998:10622 1:N:0:59
ACCACACCTTCTACAATGAGCTGCGTGTGGCTCCCGAGGAGCACCCCGTGCTGCTGACCGAGGCCCCCCTGAACCCCAAGGCCAACCGCGAGAAGATGCCCAGGTGAGTGGCCCGCTACCTCTTCTGGTGGCCGCCTCCCTCCTTCCTGGCCTCCCGGAGCTGCGCCCTTTCTCACTGGTTCTCTCTTCTGCCGTTTTCCGTAGGACTCTCTTCTCTGACCTGAGTCTCCTTTGGAACTCTGCAGGTTCTA
+
BBBABBBBFFFFGGGGGGGGGFHHGEGACEHHGFGGGGGGGHHHHGGGGGGGGHHHHHHGGGGGGGGGGGGHHGHGGGGHEFHHHGGGGGCDGGHHFFHHHHHGHHHHFGEGHHGGG?DHHHHHHHHHHGFHHGGGGGGGHHGHHGGGGEFGGGGGGC-ADGEGGGFFAFFFFFFFFFFFFFFFFFFFFFFFFFDFFFFFFF.AD9FFFFFFFFFFFFFFFFFFFFFFFFFFFFFFFFFFFFFFFFFFFFB
@M05620:37:000000000-D9766:1:1101:22582:10641 1:N:0:59
GAGGCTGCTTTGGACGAAACTCATAGATTACTGCAACAGTTCCCCCTGGACCTGGAAAAGTTTCTTGCCTGGCTTACAGAAGCTGAAACAACTGCCAATGCTACCCGTAAGGAAAGGCTCCTAGAAGACTCCAAGGGAGTAAAAGAGCTGATGAAACAATGGCAAGTAAGTCAGGCATTTCCGCTTTAGCACTCTTGTGGATCCAATTGAACAATTCTCAGCATTTGTACTTGTAACTGACAAGCCAGGGA
+
>3AA>>FBCBF4G44AEECEFGHHHFHHHHBFFB3FCGGGHD5B2BAF2GBFGHEH332BFGHDGHHBBB3BFGF33@BFGH3BG33F3B?FHHHGHHHH3B4BGH1?>E0???FB?FEB/3FFFH3FGFGF3CBFDGD?CBDB3FG2@@<DGDFB@FE?<1F0C??1<<1@<FF<C><1FBDA.<.==<0<</=0<<<AF0CCFGHHFFB0CC:;0;<CG/::;90FF900;;;;9=FB/CF.9;B;9A.
@M05620:37:000000000-D9766:1:1101:23184:10654 1:N:0:59
ACCACACCTTCTACAATGAGCTGCGTGTGGCTCCCGAGGAGCACCCCGTGCTGCTGACCGAGGCCCCCCTGAACCCCAAGGCCAACCGCGAGAAGATGAGAGTGGCCCGCTACCTCTTCTGGTGGCCGCCTCCCTCCTTCCTGGCCTCCCGGAGCTGCGCCCTTTCTCACTGGTTCTCTCTTCTGCCGTTTTCCGTAGGACTCTCTTCTCTGACCTGAGTCTCCTTTGGAACTCTGCAGGTTCTAGATCGG
+
BBBBBBBBFFFFGGGGGGFGGGHHGGGEH?HHHGGFGGGCGHHHHGGGGFGGHHHHHHHGGGGGGGGGGGGHHHHGGGGHGHHHHGGGGGBDGGHHHHHHEHHHGGHHGGG?DHHHHHHHHDGHGHHFGGGGHGHHGHHHHHHHHHGGGGGG-ADGGGGGGDGFFFFFFFFFFFFFFFFFFFFFFFFFDFFFFFFFFFFBFFFFFFFFFFFFFFFFF/;BFFFFFFFFF9FFFFFFFFFF;FFFFF/BFFF
@M05620:37:000000000-D9766:1:1101:16104:10669 1:N:0:59
GAGGCTGCTTTGGAAGAAACTCATAGATTACTGCAACAGTTCCCCCTGGACCTGGAAAAGTTTCTTGCCTGGCTTACAGAAGCTGAAACAACTGCCAATGCTACCCGTCCGGAACGACTCCTAGCCAAATCACTGGAAGTGAGCAAAATGCTGAACCAAAGAACAGTAAGTAAGTCATTTACGCTTTCGCTATCATGCGTATCCAATTAACCGAATAACAGCCTTTATACTTATTACTAACCAGCAAGCGA
+
>3AAAAFAFFFFGGGGCFGGGGFHHHHHHGGHHHD4FFFGHHDHHGFGHHHHHHHHHHFHHHHHHHHHHHHHHHHGHHHHHHHHHHHHHFHHHHHHFHHH34@3F11>>?E?EE/E//</33?4B33001?111?00?B11B111<10<11>11@1/?G/00000?1@FHHDFF=FH1=F<<.<...=....<C0000...;.0;:C00<0:-;-..0009.;/000;000;00090C0=B.0.;/BF...
@M05620:37:000000000-D9766:1:1101:5885:10683 1:N:0:59
GAGGCTGCTTTGGAAGAAACTCATAGATTACTGCAACAGTTCCCCCTGGACCTGGAAAAGTTTCTTGCCTGGCTTACAGAAGCTGAAACAACTGCCAATGCTCCCCGTAAGGAAAGGCTCCTAGAAGACTCCAAGGGAGTAAAAGAGCTGATGAAACAATGGCAAGTAAGACAGGCATTTCCGCTTTAGCACTCTAGTGGATCCAATTGAACAATTCTCAGCATTTGTACTTGTAACTGACAAGCCAGGGA
+
AA?AA?1ACFFFGFCE1BEFBBBFGGFFBEGFFHF1AEHHHHHGHGGFCAFHHGEHAFGFFHGHFFFHHFBEHHHHHEBEGHGFEHFHHGHHHHHHBGHHCH1GGGEGGG0BGHC0FFFGFFFGB1FGHHBC1G1FGH/CGGBGHF0BG1@FHHHG1<GDDGGGHFHHHD1?<FFFH1>FGHGG.>.1FF0DGHG0=<=.D0GGG0;GFCH0;:GGG0GHHGHHEGFGHFF;;;;0;FFGGEFCFGGFGG9
@M05620:37:000000000-D9766:1:1101:16108:10688 1:N:0:59
GAGGCTGCTTTGGAAGAAACTCATAGATTACTGCAACAGTTCCCCCTGGACCTGGAAAAGTTTCTTGCCTGGCTTACAGAAGCTGAAACAACTGCCAATGCTACCCGTAAGGAAAGGCTCCTAGAAGACTCCAAGGGAGTAAAAGAGCTGATGAAACAATGGCAAGTAAGTCAGGCATTTCCGCTTTAGCACTCTTGTGGATCCAATTGAACAATTCTCAGCATTTGTACTTGTAACTGACAAGCCAGGGA
+
CCCCCCFCFFFFGGDFFGGGGGHHHHHHHHHGHHFFFHHHHHGHHGGGHGHHHHHGFFFHGHHHHHHHHHHHHHHGHHHHHHHHHGGHHHGHHHHHGHHHHHHHHHGGGGHGHHFHAHHHGGHHHH3FGDGHHHHG/FDCHHHF3?GCGHHHHHHHHHH>FCCGHGHHHHFDFDFGHHHGEGGGGGGHHHGGHHHHHDGDHFHHHHHHHHHHHHBCG0GHHHHGHHBCGHHGHGGFFFGFGGGFEGGGGB.
@M05620:37:000000000-D9766:1:1101:25759:10698 1:N:0:59
GAGGCTGCTTTGGAAGAGCACACGTCTGAACTCCAGTCACAGTCAGAAATCTCGTATGCCGTCTTCTGCTTGAAAAAAAAAAATGAGCAAAATGTCAAAAATCAACTTGACTAAAATGTAGATAACTACATTATAACAGACAAACTGACTAAAGTAGCACAACAGCGAGAGAAAGGTGAACAAATGAAAAAGATGATCAACATCACACCAAGCAACGCACGAACGCGAACAGCAGCGTGTGAAACAACTCG
+
BBBBBBFAFFFFGGFGGFGCFFFEBGGFGHHHHGFHHGBEG5BB355G35DADGFF335BEEEAFHFFGHGHAFBF1>>E/>/?B3333?323?444B43/033B3B333?443323233B?33323?22332@2222220222/21?1111<1111<1<0?.<00-----.///.0/0000/.000000...00000;0:0/9099/....99/.---9-.9--.-----/.;..9..9./9///..//.
@M05620:37:000000000-D9766:1:1101:12403:10701 1:N:0:59
GAGGCTGCTTTGGAAGAAACTCATAAATCAGTGACACAGGACCGGCTGAACCCGCAACAGTTCCTTACCTGGCTTTCAGCAGCTGGAACCACTTCCCCTGCTACAAGTAAGGAAAGGCTCCTAGACGACTCCAAGGGAGTCCCCGAGCTGATGAAACAATGGCAAGTAAGTCCGGCATTTCCGCTTTAGCACTCTTGTGGATCCAATTGAACACTTCTCAGCCTTTGTACTTGTCACTGACCAGCCCGGGA
+
AAAABBFBFFFFGGGGGGGGG4FBF5565B4DD5DFGHA222A222AA13B110000A1BD555DD533D311?1334B4G1BF321B311?E3BB1BFFGGBF33?3BGD3BFGF0FHHG3EH11<BG/DH11FED/CE011/><ADDG1>FG1>F0.>GFHEHEG0G0DG0.<@DGHHHGGDDGG0CG00CFFCFCFGGGGGGGFFF0FF0/CBFGGGGG/CFFFFFFFFFF/9FFBFF/9AFE.9@--
@M05620:37:000000000-D9766:1:1101:27761:10714 1:N:0:59
ACCACACCTTCTACAATGAGCTGCGTGTGGCTCCCGAGGAGCACCCCGTGCTGCTGACCGAGGCCCCCCTGAACCCCAAGGCCAACAGCGAGTAGCCAGCTAACTCTTCTGGTGGCCGCCTCCCTCCTTCCTGGCCTCCCGGCGCTGCGCCCTTTCTCCCTGGTTCTCTCTTCTGCCGTTTTCCGTCGGCCTCTCTTCTCTGACCTGAGTCTCCTTTGGACCTCTGCAGGTTCTAGATCGGACGAGCCCAC
+
AAA1AAAACFFFG3GF3G1AG1GFGAA0A0BB1BFA0EGCFHHHHGGEGEEFHFH1FGHA/ECGG?EEGGEBHBGGGGEH//FFHG/0BE///0>111B?<F1<><?FGHFHFF/0?/<AEG<CGHA0>100=CGHHH.CA?CC-A-;9-:A?/;CB;9;C0.;B00B900=BFFFF?9AFFFF?FF@<;9BFF99FBFFFFF;;/-/-;F/BFBFFFFFBFFB9BB/;;AFFF/;F//;---;9@--:-;
@M05620:37:000000000-D9766:1:1101:12410:10718 1:N:0:59
GAGGCTGCTTTGGAAGAAACTCATAGATTACTGCAACAGTTCCCCCTGGACCTGGAAAAGTTTCTTGCCTGGCTTACAGAAGCTGAAACAACTGCCAATGCTACCCGTAAGGAAAGGCTCCTAGAAGACTCCAAGGGAGTAAAAGAGCTGATGAAACAATGGCAAGTAAGTCAGGCATTTCCGCTTTAGCACTCTTGTGGATCCAATTGAACAATTCTCAGCATTTGTACTTGTAACTGACAAGCCAGGGA
+
BBBBACFCFFFFGGGGFGGGGGHHHHHHHHHGHHCHFHHHHGGHHGGGHHGGHHGHFBFHGHHHHHHGGHHGHHHEFGGHHHHHHFFHGHFHHHHHHHHHFGDGHHEFEGBGFFHGFHHGGFGHFHFHHHHHCFGFGGGEFHFHDFHCFGDGHHGHGGHFFGGFHGGDGH@GGHGGFHHGHFGDEGFFGH<>FGGHHGFFHFHHHHHHHHFCGHGCFFFHGGHHHHHHHGH0G;;00;FFFGGFGGGFFG9
@M05620:37:000000000-D9766:1:1101:9925:10725 1:N:0:59
ACCACACCTTCTACAATGAGCTGCGTGTGGCTCCCGAGGAGCACCCCGTGCTGCTGACCGAGGCCCCCCTGAACCCCAAGGCCAACCGCGAGAAGATGCCCAGGTGAGTGGCCCGCTACCTCTTCTGGTGGCCGCCTCCCTCCTTCCTGGCCTCCCGGAGCTGCGCCCTTTCTCACTGGTTCTCTCTTCTGCCGTTTTCCGTAGGACTCTCTTCTCTGACCTGAGTCTCCTTTGGAACTCTGCAGGTTCTA
+
AAA>AAAAFFFFG3GF3G1BGCHHGAA000BBAAFA0EEGCHHGHGGAAAEFBGF1GHFA>ECEGAGGGGF>GCFGGGAHA<GHHG//BC/<<CHB1F1CGHHG?GFFGHEFG/A<-@CHD0GBGFHH0/<GGGGGCAGE/::CCB/0CFGFGAAEFG-;@AB/9@-@-BFFFFFFFFFFFF/BFFFFFFFFF-A-FFBFFBABFFFFB/B9BFFFFFFFFFB/99:/;B/FF//9FFFFFFFFFFAF/;9
@M05620:37:000000000-D9766:1:1101:27757:10733 1:N:0:59
ACCACACCTTCTACAATGAGCTGCGTGTGGCTCCCGAGGAGCACCCCGTGCTGCTGACCGAGGCCCCCCTGAACCCCAAGGCCAACCGCGAGTAGACCACCCAGGCGTGTGGCCCGCGACCTCTTCCGGCCGCCGCCTCCCGACTTGCTGGCCTCCCGACGCTGCGCCCTTTCTGACTGGTTCTCTATTATGCCGTTTTCTGTACGACTCTCTTCTCTGAACTCCGTCTCCTTTAGATCTCAGCAGGATAT
+
>AAAAA1AFFCFDGG13BBG1FGFEEEEE0GHHGGAEEG?EHHHHG?FAAFAGD1GHGHGGGGE/E>FGGGHHHAEGGGGGHHC/FFGG//>/0?2110?//?/<<///?FE.0>-A-<A:?C0CG0:---9--9AA.FG..;--9/;;/;AFFEE----99;A-9-A@-BBFF//;;B?BBFF9F//:FB/BB-;A/AF/;9//;--9;BB/;BFFFFFBBF//;:-;-/:9F/9//;/9///;A--;//
@M05620:37:000000000-D9766:1:1101:16453:10748 1:N:0:59
GAGGCTGCTTTGGAAGAAACTCATAGATTACTGCAACAGTTCCCCCTGGACCTGGAAAAGTTTCTTGCCTGGCTTACAGAAGCTGAAACAACTGCCAATGCTACCCGTAAGGAAAGGCTCCTAGAAGACTCCAAGGGAGTAAAAGAGCTGATGAAACAATGGCAAGTAAGTCAGGCATTTCCGCTTTAGCACTCTTGTGGATCCAATTGAACAATTCTCAGCATTTGTACTTGTAACTGACAAGCCAGGGA
+
AAABBBFBFFFFGGGGFGGGGGGHFHHHHHHHHHHFGHHHHHHHHGGGHHHHHHHHHGCGGHHHHHHHHHHHHHHHHHHHHHHHHHHHHHHHHHHHHFHHHHHHHHGGGGGHHHHGHHHHGGHHHHHHHHHHHHHFGFGGFHHFHCHGHGFGHHHHHHHHHHHHHGHHGHGHFHHHHHHHHHGGGGGHHHHHHGHHHGHGHGHHHHHHHHHHHFHGGHHHHHFHHHHHHHHHHGGGGGGGGGGGGGFGGG.
@M05620:37:000000000-D9766:1:1101:20689:10754 1:N:0:59
ACCACACCTTCTACAATGAGCTGCGTGTGGCTCCCGAGGAGCACCCCGTGCTGCTGACCGAGGCCCCCCTGAACCCCAAGGCCAACCGCGAGAAGATGCCCAGGTGAGTGGCCCGCTACCTCTTCTGGTGGCCGCCTCCCTCCTTCCTGGCCTCCCGGAGCTGCGCCCTTTCTCACTGGTTCTCTCTTCTGCCGTTTTCCGTAGGACTCTCTTCTCTGACCTGAGTCTCCTTGGAACTCTGCAGGTTCTAG
+
CCCCCCCCFFFFFFGGGGGGGGHHGEGFHGHHHGGEGGGGGHGHHGGGEGGGHHHHHHHGGGGGGGGGGGGHGHHGGGGHGHHHHGGGGGGGGGHHGHHHHHHGHHHHHHGGHHGGGGGHHHHGHHHHHHGHHGGGGGHGHHGHHGGGGGGGGGGGGGAGGGGGGGFFFFFFFFFFFFFFFFFFFFFFFFFFFFFFFFFFFFFFFBFFFFFFFFFFFFFFFFFFFFFFFFFFFFFFFFFFFFFFFFFFFFB
@M05620:37:000000000-D9766:1:1101:17051:10754 1:N:0:59
ACCACACCTTCTACAATGAGCTGCGTGTGGCTCCCGAGGAGCACCCCGTGCTGCTGACCGAGGCCCCCCTGAACCCCAAGGCCAACCGCGAGTGGCCCGATACCTCTTCTGGTGCCCGCCTCCCTCCTTCCGGGCCTCCCGGACCTGCCCCCTTTCTCACTGCTTCTCTCTTCTGCCGTTTTCCTCACGACTCTCGTCTCTGACCTGAGTCTCCTCTCTAACTCTGCAGGTTCTAGATCGGAAGAGCATAC
+
BBCCCCCCFFFFGFGGGGDGGGHHGGGGHGHHHGGDAGGCEHHHHGGGFGGGHHHHHHHGGGGGGGGGGGGHGHHGGGGHGHHHHGGGGGC?//?/0/////>11FGGF11>>0<FF.-<.C.CHBGH0</.:-:;.;:E.-9-;C/C..:--.;F0C09/;/;/B/B/;BFB/:FB-D.:E/B//:.9.@D./B.;.EB//99B/;F/BFFF/B/9///;F//////:..9/;/F///;.:AD../9/;B
@M05620:37:000000000-D9766:1:1101:16461:10765 1:N:0:59
GAGGCTGCTTTGGAAGAAACTCATAGATTACTGCAACAGTTCCCCCTGGACCTGGAAAAGTTTCTTGCCTGGCTTACAGAAGCTGAAACAACTGCCAATGCTACCCGTAAGGAAAGGCTCCTAGAAGACTCCAAGGGAGTAAAAGAGCTGATGAAACAATGGCAAGTAAGTCAGGCATTTCCGCTTTAGCACTCTTGTGGATCCAATTGAACAATTCTCAGCATTTGTACTTGTAACTGACAAGCCAGGGA
+
AAAA>>CACFBDGBBA4FBBGFHFHHGHHFFFG54AFGBGHFBFGGEBA2BGGGF2B3ABAFHFF5DBBBFGFCB3BAFFFBBFGBDFBB?BCFFGCGGEFBBGGH>>>E1BBGFB?FGFEFFG3BBB?BGCGCB?????F3FGB?B?B2?@>DGD<FA@2<@<2?????@FFHF0/FBDFB<CEDE=>>1>>/=DHGH.<0CCHGHFHHCBCC;;0;<CFFC0;;00:CGBC;;;0;;9B9;.9CF9.C;
@M05620:37:000000000-D9766:1:1101:9644:10778 1:N:0:59
ACCACACCTTCTACAATGCGCTGCGTGTGGCTCCCGAGGAGCACCCCGTGCTGCTGACCGAGGCCCCCCTGAACCCCAAGGCCAACCGCGAGAAGATGAGCGTGGCCCGCTCCCTCTTCTGGTGGCCGCCTCCCTCCTTCCTGGCCTCCCGGCGCTGCGCCCTTTCTCACTGGTTCTCTCTTCTGCCGTTTTCCGTAGGACTCTCTTCTCTGCCCTGCGTCTCCTTTGGAACTCTGCAGGTTCTAGATCGG
+
AAAAAAAAFFFFEFGGFG1AEEEGGEG00AFGHFFECEG??GHHHGGEEEGFBFCGHHF>E@/EGGGGGEEHHHHGGGGHGHHHEFGCGC/>@/GFB1GG1<CFG@HHG?C-CGHHHHGH00=GCF:@@-CEFEFGGGGGGGGG.;FFGGGG@?@?@-@?A@@FFFFFFFFE-9;FFFFFFFFFFFF@FFFFFFFFFFF/BFFF/BFFFFFF/BEFF-;B?B9/:FBBFF/B9/BFF//;;FFFFF/;BA;
@M05620:37:000000000-D9766:1:1101:17302:10784 1:N:0:59
ACCACACCTTCTACAATGAGCTGCGTGTGGCTCCCGAGGAGCACCCCGTGCTGCTGACCGAGGCCCCCCTGAACCCCAAGGCCAACCGCGAGAAGATGCCCAGGTGAGTGGCCCGCTACCTCTTCTGGTGGCCGCCTCCCTCCTTCCTGGCCTCCCGGAGCTGCGCCCTTTCTCACTGGTTCTCTCTTCTGCCGTTTTCCGTAGGACTCTCTTCTCTGACCTGAGTCTCCTTTGGAACTCTGCAGGTTCTA
+
CCDDDDDDFFFFGGGGGGGGGGHHGFGEGGHHHGGGGGGGGHHHHGGGGGGGHHHHHHHGGGGGGGGGGGGHFHHGGGGHGHHHHGGGGGFGGGHHHHHHHHHGHHHHHHGGHHGGGGGHHHHHHHHHHHGHHGGGGGHGHHGHHGGGGGGGGGGGGG-CDGGGGGFFFFFFFFFFFFFFFFFFHFFFFFFFFFFFFFFFFFFFFFFFFFFFFHFFFFFFFFFFFFFHHFFFFFFFFFFFFFFFFFFFFFB
@M05620:37:000000000-D9766:1:1101:28866:10825 1:N:0:59
ACCACACCTTCTACAATGAGCTGCGTGTGGCTCCCGAGGAGCACCCCGTGCTGCTGACCGAGGCCCCCCTGAACCCCAAGGCCAACCGCGAGGAGCCTGCTACCTTTTCTGGTGCCCTCCTCCCTCCTTTCTGGCCTCCCTTCGCTTCGCCCTTTCTCAATCGTTCTCTCTTCTGCCGTTTTCCGTCGGCCTCTCTTCTCTGACCTGCGTCTCCCTTGGACCTCTGCCGGTTCTCGATCGGCCGAGGTCAC
+
BBBBBBBBFFFFGGGGGGGGGGHFGEEAAEH2BFFGFGGGFHHFHGGG?EEEFHFHHHFGGGCGGGGGGGEFHHHGGGEHGHHHHGGGGGGG</??<2?<1<?0?1?1?FGH1?1>>1.>FHH.FF.<D0=DGGFGFGHG/0:;:C.:;C.E?FGFFB0090;9;FEBFFGGGG;0FF9CFFFF;B9=;-DFFF/FFFFFFE:B/9B.-.-9BF/BBFF//9F//;B/;99:EF/;B99-.-.9-@-.:/;
@M05620:37:000000000-D9766:1:1101:22452:10833 1:N:0:59
GCGGCTGCTTTGGAGAAACTCATAGATAACTGCACCAGTTCCCCCTGGACCTGGAAACGTTTCTTGCCTGGCTTACAGAAGCTGAAACAACTGCCAATGCTACCCGTAAGGAAAGGCTCCTAGAAGACTCCAAGGGCGTCAACGCGCTGATGCAACAATGGCCAGTAAGTCAGGCATTTCCGCTTTAGCACTCTTGTGGATCCAATTGAACAATTCTCAGCATTTGTACTTGTAACTGACAAGCCAGGGAC
+
>11AA1>AFF31BB1G1ABGGGHHHFG3DGHHHF1BFGDDGHHHGGGH0FHHH0GHF0BBFGHGGDGHGFGHFGHHHGH1FHHFH1FFH/BGFHHH1FGHHHHHHGGGGHHF00FFHHHGHGH11B1FGHHH1FFG/BB///1?/ACGGGHH1G1FG.FHHH01<GH0==GDHHHHHHHHHGGGGGCGHHHHHHHHHHG0FFGGGGFGGFGGBFGFGGGGG0CFGGGGGGGGGFFGGGFF/BFFFFFFFFF
@M05620:37:000000000-D9766:1:1101:7801:10858 1:N:0:59
ACCACACCTTCTACAATGAGCTGCGTGTGGCTCCCGAGGAGCACCCCGTGCTGCTGACCGAGGCCCCCCTGAACCCCAAGGCCAACCGCGAGAAGATGAGAGTGGCCCGCTCCCTCTTCTGGTGGCCGCCTCCCTCCTTCCTGGCCTCCCGGCGCTGCGCCCTTTCTCCCTGGTTCTCTCTTCTGCCGTTTTCCGTAGGCCTCTCTTCTCTGCCCTGCGTCTCCTTTGGAACTCTGCAGGTTCTAGATCGG
+
CCCCCCBAFFFFGGGGGGFGGGHHGGGBEFHGHGFGDGEGGHGHHGGGGFGGHHHHHHHEECGGGGGGGGGHFHHGGGGHGHHHHGGGGGBCGGGHHHHB2F<GGFHHGAD-CFHHHHHH11=<<GC@DCCDHGHHGHHHHHHF;;FFGGGA?DGGGEFFFFFFFFFF/9FF?FFFFFFFFFFFFFFAFFFFFFFFFFFBFFFFBFFFFFFF/BAFF.;;CDBBFFFFF//9F9BFFF/AFFFFFF9FFFF
@M05620:37:000000000-D9766:1:1101:2988:10865 1:N:0:59
ACCACACCTTCTACAATGAGCTGCGTGTGGCTCCCGAGGAGCACCCCGTGCTGCTGACCGAGGCCCCCCTGAACCCCAAGGCCAACCGCGAGTGGCCCGCTACCTCTTCTGGTGGCCGCCTCCCTCCTTCCTGGCCTCCCGGCGCTGCGCCCTTTCTCACTGGTTCTCTCTTCTGCCGTTTTCCGTCGGCCTCTCTTCTCTGACCTGCGTCTCCTTTGGACCTCTGCAGGTTCTAGATCGGAAGAGCACAC
+
BBBBBABBFFFFGGGGAGFGGGHHGA2A4AGFGFGEDGFGGHHGHGGGAEEGHHFFHHHF?EEGGEGGGGGFHHHGGGEHG?GHHGAEGG@B>??FF?/<@CC?F?FGHHFHFFD0GDGGGGEEHHC:C<C:GHFHGHAE;C-B-9-.99CFFBFFFB/;BFFFF/9B9B/BFF/BB9DDFFFF.;.@CFFFFF/;BFFFFFFF/BF.-A-AFFFFFFFF:FFBBFF/;AFF9F/:B;B9D...:F.;;BA
@M05620:37:000000000-D9766:1:1101:3499:10870 1:N:0:59
GAGGCTGCTTTGGAAGAAACTCATAGATTACTGCAACAGTTCCCCCTGGACCTGGAAAAGTTTCTTGCCTGGCTTACAGAAGCTGAAACAACTGCCAATGCTCCCCTTAAGGAAAGGCTCCTAGAAGACTCCAATGGAGTAAAAGAGATGATGAAACAATGGCAAGTAAGTCAGGCAGTTCCGCTCTAGCACTCTTGTGGATCCAATTGAACAATTCTCAGCATTTGTACTTGTAACTGACAAGCCAGGGA
+
AABAAACAFFFFFBFGCBFGGGBFFFFDDFGHGGFHHFHHHH5GHGCFGHGHHFGGBDFHHHHHHHFFFHBABFACBGBDFHBBGEBFBCEHGHHHHFGHFE3FFF21B343BB3?B?3B/33BFF?3B3BGE34BBGHFBGFFFFF2?2BFGHGG2?F@2@FG2<>@222@2?CF//0?@G?DA-><111>>0>><F0C0<0<DCDG00D0<<;0:00;;/;0000;CCG0;0;00<=F99F..;/..9.
@M05620:37:000000000-D9766:1:1101:27586:10945 1:N:0:59
ACCACACCTTCTACAATGAGCTGCGTGTGGCTCCCGAGGAGCACCCCGTGCTGCTGACCGAGGCCCCCCTGAACCCCAAGGCCAACCGCGAGAAGATGCCCAGGTGAGTGGCCCGCTACCTCTTCTGGTGGCCGCCTCCCTCCTTCCTGGCCTCCCGGAGCTGCGCCATATCTCACTGGTTCTCTCTTCTGCCGTTTTCCGTAGGACTCTCTTCTCTGACCTGAGTCTCCTTTGGAACTCTGCAGGTTCTA
+
1>A>>>AAFFFDA3BBBFB111BAA0AEH0FG1FBBAEEAFFFHHGGEBEEFHHHEEAAEEGGGG/>EGGGGFC>?EEAF/<?<G///>>@B@CGB11?GHHAF1<GHG1FFHH-CC->G10<DB<0GD/EHH--@....CHGHFBBFB/AF0999E?--AABFG-B?E//;BBFFFFF/9BFFBFBBBFFFF@;;BFF/A/;-9/;FFFFF/B9F//;FF/-9-/;FF/;/;9/////;//;FFF:BFFF
@M05620:37:000000000-D9766:1:1101:11616:10968 1:N:0:59
ACCACACCTTCTACAATGAGCTGCGTGTGGCTCCCGAGGAGCACCCCGTGCTGCTGACCGAGGCCCCCCTGAACCCCAAGGCCAACCGCGAGTGGCCCGCTACCTCTTCTGGTGGCCGCCTCCCTCCTTCCTGGCCTCCCGGAGCTGCGCCCTTTCTCACTGGTTCTCTCTTCTGCCGTTTTCCGTAGGACTCTCTTCTCTGACCTGAGTCTCCTTTGGAACTCTGCAGGTTCTAGATCGGAAGAGCACAC
+
BBBBBBBBFFFFGGGGGGGGGGHHGGEBEEHFHGGEFGFGGHGHHGGGGEGGHHHHHHHGGGGGGGGGGGGHHHHGGGGHGHHHHGGGGGGG>FFGHFFGGGGHHGHHHHHHHHGHHGGGGGHGHHGHHHHHHHHHHHHGGG-BGGGGGGGGGGGGGGBFGGGGFFFFFFFFFFBFFFFFFFFFFF.;D/BFFFFFFFFFFFFFFFFFFFFFFFFFFFFFFFFFFFFFFFFFFFBFFFFEFFEDFFFBAFF
@M05620:37:000000000-D9766:1:1101:7661:10989 1:N:0:59
GCGGCTGCTTTGGCAGAAACTCATAGATTACTGCAACAGTTCCCCCTGGACCTGGAAAAGTTTCTTGCCTGGCTTACAGAAGCTGACACAACTGCCAATGCTACCCGTAAGGAAAGGCTCCTAGAAGACTCCAAGGGAGTAAAAGAGCTGATGCAACAATGGCAAGTAAGTCAGGCATTTCCGCTTTAGCACTCTTGTGGATCCAATTGAACAATTCTCAGCATTTGTACTTGTAACTGACAAGCCAGGGA
+
>1AAAADAFFFFG1FEFGGGGGGHDFFGHHHHHHEGGHGFGHHHHGGFHGGHHHHBG10BBFHHGHGHHHHGGGG1FHHHHHHHHD0FGGGEFGHHGFHHHHHHHHCFGGHEDGFGAGHHGHEGDGHFGHHHCFGFA/BEFDFGB/@GFH<GH1@DGHHFHGG01FFD1FGFGGCGGHHHHHCGGGGHHFHHHGHHHHHGHHFHHHHHHBGGHBHFHHGHFGFHHGFGGGGGGFGGGGGGGGGGGGGGAA?
@M05620:37:000000000-D9766:1:1101:7632:11005 1:N:0:59
GAGGCTGCTTTGGAAGAAACTCATAGATTACTGCAACAGTTCCCCCTGGACCTGGAAAAGTTTCTTGCCTGGCTTACAGAATCTTACCCAACTGCCAATGCTACCAGTAAGGCCCGACGCATAGAAGAATCCCAGGAAATAACCGCAATGATGCCACACTGGCCCGTCCGTCCAGCATTTCCGCTTTAGCCCTCTTGTGGATCCCATTGCCACCTTCTCAGCATTTGTACTTGACACTGAAAAGCCAGGGA
+
A1AAAAFAFFFFGGGGC1FGGG1FAFGHHHHHHHHHHHHHHHHHHGCGGHHHHHHGHHHHHHHHGHHHHHHHHHHHHHH1BE1D2DGGH1FE>B@BGH1FGHGHB1B1FB1@0//////////1BF11BBGGFGGG/<0BBF11<///?FG1G11?G?/0?GG<.>><.<.<../<<DGH=0C.;EGH0:/;/.;0:=GFFFGB/CFGGB000.;9F0;CFGG000;;;90;F00CF;/////;F-BF-;-
@M05620:37:000000000-D9766:1:1101:19508:11010 1:N:0:59
ACCACACCTTCTACAATGAGCTGCGTGTGGCTCCCGAGGAGCACCCCGTGCTGCTGACCGAGGCCCCCCTGAACCCCAAGGCCAACCGCGAGTGGCCCGCTACCTCTTCTGGTGGCCGCCTCCCTCCTTCCTGGCCTCCCGGAGCTGCGCCCTTTCTCACTGGTTCTCTCTTCTGCCGTTTTCCGTAGGACTCTCTTCTCTGACCTGAGTCTCCTTTGGAACTCTGCAGGTTCTAGATCGGAAGAGCACAC
+
CCCCCCCCFFFFGGGGGGGGGGHHGGGGHGHHHGGGGGGGGHHHHGGGEGGGHHHGGHHGGGGGGGGGGGGHHHHGGGGHGHHHHGGGGGGGDHGGHHGGGGGHHHHHHHGHHHGHHGGGGGHGHHGHHHHHHHHHHHHGGG?DGGGGGGGGGGGGGGGGGGGGFFFFFFFFFFFFFFFFFFFFFFFFFFFFFFFFFFFFFFFFFFFEFFFFFFFFFFFFFFFFFFFFFF;FFFFFFFFFF.EDFFFFFFF
@M05620:37:000000000-D9766:1:1101:18249:11038 1:N:0:59
ACCACACCTTCTACAATGAGCTGCGTGTGGCTCCCGAGGAGCACCCCGTGCTGCTGACCGAGGCCCCCCTGAACCCCAAGGCCAACCGCGAGTGGCCCGCTACCTTTTCTGGTGGCCGCCTCCCTCCTTCCTGGCCTCCCGGCGCTGCGCCCTTTCTCACTGGTTCTCTCTTCTGCCGTTTTCCGTAGGCCTCTCTTCTCTGACCTGAGTCTCCTTTGGAACTCTGCAGGTTCTAGATCTGTAGAGCTCAC
+
ABABBBBBFFFFGGGGGGGFGBGBEFEEGFHGFGGGGGGCGHHHHGGGEEGEHFFHHHHGGGGGFEFEGGGGHFFGGGGHGGHFEGGGGGGC<?<?F?CC/A@GF1<1=<GFHHDAG@AFGGEE/GACCCG0;:C.CFGEDC?-A--ADADGFFEFEF/BFF.FF///BF//FFFBBC;AFFFF./.;A/BB.BF//BFBFFBFFBFB.BBFBB/F/;/F//B/99FBBF.;B99/BF//;/;///9//9F
@M05620:37:000000000-D9766:1:1101:16623:11039 1:N:0:59
ACCACACCTTCTACAATGAGCTGCGTGTGGCTCCCGAGGAGCACCCCGTGCTGCTGACCGAGGCCCCCCTGAACCCCAAGGCCAACCGCGAGTGGCCCGCTACCTCTTCTGGTGGCCGCCTCCCTCCTTCCTGGCCTCCCGGAGCTGCGCCCTTTCTCACTGGTTCTCTCTTCTGCCGTTTTCCGTAGGACTCTCTTCTCTGACCTGAGTCTCCTTTGGAACTCTGCAGGTTCTAGATCGGAAGAGCACAC
+
AAABAAAAFFFFGGGFGGGGGGHHGFGAGEGHHGGGFGGGGHFFHGGGAEGGHHFFHHHGGGEEGGGGGFGHHHHGGGGHGHHHHGGGGG?C/<FFHHGCCGGHHFGFHHHHHHGHHGGGGGHGHHGHHHHGHHGHHHHGGG?FGGGGGGGGGGGGGGGGGGGGFFFFFFFFFFFFFFADFFFFFFADFFFFFFFFFFFFFFFFFFEFFFFFFFFFFFFFFFFFFFFFFF;;FFFFFFFEFDEFF?FFFFF
@M05620:37:000000000-D9766:1:1101:17108:11065 1:N:0:59
GAGGCTGCTTTGGAAGAAACTCATAGATTACTGCAACAGTTCCCCCTGGACCTGGAAAAGTTTCTTGCCTGGCTTACAGAAGCTGAAACAACTGCCAATGCTACCCGTAAGGAAAGGCTCCTAGAAGACTCCAAGGGAGTAAAAGAGCTGATGAAACAATGGCAAGTAAGTCAGGCATTTCCGCTTTAGCACTCTTGTGGATCCAATTGAACAATTCTCAGCATTTGTACTTGTAACTGACAAGCCAGGGA
+
BABBBAFBFFFFBGGGGGGGGGCHHGHHHHHHHCHHFHGEGHHHHGGGHHHHHHHHHGHFFGHHFHFHHHHHHHAGHFHHHHHHGHHHHGHHHHHHHHHHHHHHHHGEGGHHHHGHHHHHGHHHHHHHHHHHHHHGGGGGGHBBDFHHHHFHHHHGHHHHHGHFGFFGHHGHGGHHHHHHHHGGGGGHHGHHHGHHHDGGHHHHHHHHHGHHHEBFFFHGHGHHHHF;GHHHHFGGGGGGGGGGGGGGGGE
@M05620:37:000000000-D9766:1:1101:20353:11077 1:N:0:59
GAGGCTGCTTTGGAAGAAACTCATAGATTACTGCAACAGTTCCCCCTGGACCTGGAAAAGTTTCTTGCCTGGCTTAAAGAAGCTGAAACACCTGCCAATGTTACCCGTAACGAAAGGCTTCTAGAACACTCCAAGGGAGTAAAAGAGCCAATGAAACAATGGCAAGTAAGTCAGGCATTTCCGCTTTAGTACTACCGCGGACCCCATTGAACAACTCCCAGCACTTGAACGTGTACCTGACAAGCCAGGGA
+
A?AAAACACFDDGABBCGBGDGHHHHHFHFGFGHFFFFAFGHHFGGEG22BGHGEB332BBFHHFFDBBB3FGHHB55DFGC3FF3B@FBBFGFF1FFH34B4BGF11>?11??E/B?F32?BF?G?BF3BB3?3??/?/B3D3?/B2022@C222@2<@@200<??<@1?<1<00>1<=>F.A.>F110=0<00/<------;..CFFB0;C/9/90./:./.9/;099C9./90/;9B/B/..;B..9.
@M05620:37:000000000-D9766:1:1101:13424:11077 1:N:0:59
ACCACACCTTCTACAATGAGCTGCGTGTGGCTCCCGAGGAGCACCCCGTGCTGCTGACCGAGGCCCCCCTGAACCCCAAGGCCAACCGCGAGAAGATGAGAGGCTCCCGCTAACTATTGTGGCCTCCGTCTCTCCCCTTCAGCACCACAGGGAGCCGCACACTTTCACACTAGTTCTCTATTCTCGCTTTATCAGTAGGACTCTTCTCTCTGACCAGTTTCCTCTATGGAAATCTGGAAGTTATAAACCAG
+
1>>1AAAAFFFFFGGBEGG1E1A1AAAFGCGH1FFEEEG?EGHHHGCGAAEEEAABGEAF@E@EEA/EGGG0GCCEGG?E//GEEE//B@C</?<?><1FFC<//0??/</<.<>11=11<<..0.<..<.<0=//././0000...:........---;-.;00C000///:9;0099/;B///-9-;A//;//:////9:9F//:/:/;9B/:/-////9////9///////9;////99//;///;-:
@M05620:37:000000000-D9766:1:1101:17072:11089 1:N:0:59
GCGGCTGCTTTGGAAGAAACTCATAGATTACTGCCACAGTTCCCCCTGGACCTGGAAACGTTTCTTGCCTGGCTTACAGAAGCTGAAACAACTGCCAATGCTACCCGTAAGGAAAGGCTCCTAGAAGACTCCAAGGGAGTAAAAGAGCTGATGAAACAATGGCAAGTAAGTCAGGCATTTCCGCTTTAGCACTCTTGTGGATCCAATTGAACAATTCTCAGCATTTGTACTTGTAACTGACAAGCCAGGGA
+
>1>AAA@AFFF11AFGAEFGFG1F3FHHHDFFHH01B0FBGHHHHGEFGFGFHHGHH10BBGGHFGHGHHHHHHGEGHHFHHHFH1GHHGHHHHHHHHHHHHHHHHGGGGHHHC0GHHHHGHHHFBHHHHHHCGGFG/CE0B22F/FGHHDGHHD>GFHHHHHBGGGFHHHHBGFHHHHHHHGGGGGGHFHHHHHHHHHGHHHGHHHHHHHHH/GGHHHHHHCGGGGGGGGGGGGGGGGGGGGGGGBFGGE
@M05620:37:000000000-D9766:1:1101:16169:11090 1:N:0:59
GAGGCTGCTTTGGAAGAAACTCATAGATTACTGCAACAGTTCCCCCTGGACCTGGAAAAGTTTCTTGCCTGGCTTACAGAAGCTGAAACAACTGCCAATGCTACCCGTAAGGAAAGGCTCCTAGAAGACTCCAAGGGAGTAAAAGAGCTGATGAAACAATGGCAAGTAAGTCAGGCATTTCCGCTTTAGCACTCTTGTGGATCCAATTGAACAATTCTCAGCATTTGTACTTGTAACTGACAAGCCAGGGA
+
BABBBBFBFFFFGFGGGFGFGGFGHHHHHHHGHHHHHHHHHHHHHGGGHGHHHHHFGHHHFHHHHHHHHHHHHHHHHHHHHHHHHHHGHHHHGHHHGHHFHHHHHHDEEGHGGHHHAEFHFHHHHFGHGHHHHFGEEFD?GFHHFCG2DGHGFHHHGHF<<@GHGF<GFGGHFGFHGFFFHH.CDAFGFB1GCFHHFHCCBGGGHHHHHFHBCGGCBF0CB/GFGHHFHHHGHFBFBFFGGFGFFEFGED.
@M05620:37:000000000-D9766:1:1101:9823:11101 1:N:0:59
ACCACACCTTCTACAATGAGCTGCGTGTGGCTCCCGAGGAGCACCCCGTGCTGCTGACCGAGGCCCCCCTGAACCCCAAGGCCAACCGCGAGAAGATGAGAGTGGCCCGCTACCTCTTCTGGTGGCCGCCTCCCTCCTTCCTGGCCTCCCGGAGCTGCGCCCTTTCTCACTGGTTCTCTCTTCTGCCGTTTTCCGTAGGACTCTCTTCTCTGACCTGAGTCTCCTTTGGAACTCTGCAGGTTCTAGATCGG
+
CCCCCBCCFFFFGGGGGGGGGGHHGGGGHGHHHGGGGGGGGHHHHGGGGGGGHHHHHHHGGGGGGGGGGGGHHHHGGGGHGHHHHGGGGGGGGGHHHHHHHHGHGGHHGGGGGHHHHHGHHHGGGHHGGGGGHGHHGHHHHHGHHHGGGGGGDGGGGGGGGGGFFFFFFFFFFFFFFFFFFFFFFFFFFFFFFFFFFFFFFFFFFFFFFFFFFFFFFFFFFFFFFFFFFFFFFFFFFFFFFFFFFFFFFFF
@M05620:37:000000000-D9766:1:1101:15958:11128 1:N:0:59
GAGGCTGCTTTGGAAGAAACTCATAGATTACTGCAACAGTTCCCCCTGGACCTGGAAAAGTTTCTTGCCTGGCTTACAGAAGCTGAAACAACTGCCAATGCTACCCGTAAGGAAAGGCTCCTAGAAGACTCCAAGGGAGTAAAAGAGCTGATGAAACAATGGCAAGTAAGTCAGGCATTTCCGCTTTAGCACTCTTGTGGATCCAATTGAACAATTCTCAGCATTTGTACTTGTAACTGACAAGCCAGGGA
+
BBBCCCFBFFDDGFBFFGBGGGHHH5FFHHDFH5FGFHCGF5FA2EEGGFFGHFHGFFHHGHHFGFG5AGFHHGGFGGGHHGHHHBDGGHHHHGHHHEHHHGGHFHGFEFFBGHHHFHGHGHHHHHHHHHHHGHHGGHGCGHHHGCGFHHHHGHHHHHHDGGHHHGGHHGHGHHHHHHHGHHGGGGGHHHFFFHHHHGHGGHGFHHHHHHGGCC;CGGGFFFFHHGFCCGHHHFF;0FCFGFFFEEGGGG.
@M05620:37:000000000-D9766:1:1101:27679:11130 1:N:0:59
ACCACACCTTCTACAATGAGCTGCGTGTGGCTCCCGAGGAGCACCCCGTGCTGCTGACCGAGGCCCCCCTGAACCCCAAGGCCAACCGCGAGAAGATGCCCAGGTGAGTGGCCCGCTACCTCTTCTGGTGGCCGCATCCCTCCTTCCTGGCCTCCCGGAGCTGCGCCCTTTCTCACTGGTTCTCTCTTCTGCCGTTTTCCGTAGGACTCTCTTCTCTGACCTGAGTCTCCTTTGGAACTCTGCAGGTTCTA
+
A1>AA1AAFF@1BFG13BFF1FA1ABEEG0BFGF00A/A/EHFGHGCGA/BAGEFGHA0AEGGGEEEEGGGHHGGEGGG//FHE/<E/C/BB@CHH11FGHHHG1?GGGHGG0FGGGGGHHHH0<DGHHFGHAC--=-CHHHC/CGGEGGF?0;C9C@-A?FGBAGF@@FFFFFFFFFEFFF/;BF/;FFFFF@BFFFFFFFFFFBFFFFFFFFBFFFFFFF-/BFFFFFFFFFFFFFFFFFFFFFFFFFF
@M05620:37:000000000-D9766:1:1101:11952:11131 1:N:0:59
ACCACACCTTCTACAATGAGCTGCGTGTGGCTCCCGAGGAGCACCCCGTGCTGCTGACCGAGGCCCCCCTGAACCCCAAGGCCAACCGCGAGAAGATGCCCAGGTGAGTGGCCCGCTACCTCTTCTGGTGGCCGCCTCCCTCCTTCCTGGCCTCCCGGAGCTGCGCCCTTTCTCACTGGTTCTCTCTTCTGCCGTTTTCCGTAGGACTCTCTTCTCTGACCTGAGTCTCCTTTGGAACTCTGCAGGTTCTA
+
ABBBBBBBFFFFGGGGGGGGGGHHGGGEGFHHFGGGCGGGGHHHHGGGDEGEHHGHHHGGGGGGGGGGGGFFHHHGGGGHGHHGHGGGGGGGGGHHGHHHHHHGHHGHHHGGHHGGGGGHHHGHHHHHHHGHHGGGGGHGHHGHHGGGGGGGGGGGGGGGGGGGGGFFFFFFFFFFFFFFFFFFFFFFFFFFFFFFFFFFFFFFFFFFFFFFFFFFFFFFFFFFFFFFFFFFFFFFFFFFFFFFFFFFFFF
@M05620:37:000000000-D9766:1:1101:7357:11143 1:N:0:59
ACCACACCTTCTACAATGAGCTGCGTGTGGCTCCCGAGGAGCACCCCGTGCTGCTGACCGAGGCCCCCCTGAACCCCAAGGCCAACCGCGAGAAGATGAGAGTGGCCCGCTACCTCTTCTGGTGGCCGCCTCCCTCCTTCCTGGCCTCCCGGAGCTGCGCCCTTTCTCACTGGTTCTCTCTTCTGCCGTTTTCCGTAGGACTCTCTTCTCTGACCTGAGTCTCCTTTGGAACTCTGCAGGTTCTAGATCGG
+
BBBBBBBAFFFFGGGGGGFGGGHHGGGAAEHHFFFGDFGGGHHHHGGGEEFGGHGHHHGEGFGGGGGGGGGHFHHGGGGHGHHHHGGGGG>CFGHGHHHGBGFHGGHHDCF-AHHHHHHH11FHGHH@@DEGHGHHGHHHHHHHHGGGGGGG-;DGGFGFFGGFFFFF/:BFFFFFFFFFFFFFFFFFFFFFFFFFFFF/BFFFBFFFFFFF/BFFF9BBFFFFFFFFB/9FFBFBFFFFAFFFFF/FFFF
@M05620:37:000000000-D9766:1:1101:11276:11153 1:N:0:59
ACCACACCTTCTACAATGAGCTGCGTGTGGCTCCCGAGGAGCACCCCGTGCTGCTGACCGAGGCCCCCCTGAACCCCAAGGCCAACCGCGAGTGGCCCGCTACCTCTTCTGGTGGCCGCCTCCCTCCTTCCTGGCCTCCCGGAGCTGCGCCCTTTCTCACTGGTTCTCTCTTCTGCCGTTTTCCGTAGGACTCTCTTCTCTGACCTGAGTCTCCTTTGGAACTCTGCAGGTTCTAGATCGGAAGAGCACAC
+
BBBABBBBFFFFGGGGGGGFGFHHGEEAGEGHCGGGEGGGGHHHHGGGGEGGHHHFHHHGCGGGGEGGGGGFHHHGGGGHEEHHHGGGGGDC><?FHGCCFGGHHGGFHHHHHHGHHGGGG.GEGHGHHHHHHHHHHHHGGGDGGGGGGGGGGGGGGG0CFGGGFFFFFFFFFFBFFFDFFFFFFF?FF/BFFFFFFFFFFFFFFFFFFFFFFFFFFFFFFFFFFFFFFFFFFFBFFFFEF.EDFFF9;FA
@M05620:37:000000000-D9766:1:1101:16530:11154 1:N:0:59
ACCACACCTTCTACAATGAGCTGCGTGTGGCTCCCGAGGAGCACCCCGTGCTGCTGACCGAGGCCCCCCTGAACCCCAAGGCCAACCGCGAGAAGATGCCCAGGTGAGTGGCCCGCTACCTCTTCTGGTGGCCGCCTCCCTCCTTCCTGGCCTCCCGGAGCTGCGCCCTTTCTCACTGGTTCTCTCTTCTGCCGTTTTCCGTAGGACTCTCTTCTCTGACCTGAGTCTCCTTTGGAACTCTGCAGGTTCTA
+
CCCCCCCCFFFFGGGGGGGGGGHHGGGEHGHHGGGGGGGGGHHHHGGGGGGGHHGGHHHGGGGGGGGGGGGHHHHGGGGHGHHHHGGGGGGGGGHHHHHHHHHGHHHHHHGGHHGGGGGHHHHHHHHHGHGHHGGGGGHGHHGHHGGGGGGGGGGGGGAGFGGGGGFFFFFFFFFHFFFFFFFHHFFFFHFFFFFFFFFFFFFFFFFFFFFFHHHFHFFFFFFFFFFHHFFFFFFFFFFFFHFHFFFFFFF
@M05620:37:000000000-D9766:1:1101:7887:11169 1:N:0:59
ACCACACCTTCTACAATGAGCTGCGTGTGGCTCCCGAGGAGCACCCCGTGCTGCTGACCGAGGCCCCCCTGAACCCCAAGGCCAACCGCGAGAAGATGAGAGTGGCCCGCTCCCTCTTCTTGTGGCCGCCTCCCTCCTTCCTGGCCTCCCGGCGCTGCGCCCTTTCTCACTGGTTCTCTCTTCTGCCGTTTTCCGTAGGCCTCTCTTCTCTGACCTGCGTCTCCTTTGGAACTCTGCAGGTTCTAGATCGG
+
AAA1AAAAFFFFGDGGDGGAG1FFG0ABFAGH1FGEEGGGGHHHHGGGFEGGHHHFHHHG?EGGG?EGGGGBGBFGGG?G//GHHG/<BCB<@C<GBG1F1F?GFGHH?>C-CFHHHHHH=10<.GC?A@:CGFHCAGBGHGHF.;0CEGF?--;;?9>=A9>F/;BF/;F9BFFF/FFFFFBF/FF?BFFFFFFFFBB/9BFF/9;BBFF//;BBB-9;99FBBFFFB;/BFFBBFFFF9BFFF/;BFFF
@M05620:37:000000000-D9766:1:1101:15351:11174 1:N:0:59
ACCACACCTTCTACAATGAGCTGCGTGTGGCTCCCGAGGAGCACCCCGTGCTGCTGACCGAGGCCCCCCTGAACCCCAAGGCCAACCGCGAGAAGATGCCCAGGTGAGTGGCCCGCTACCTCTTCTGGTGGCCGCCTCCCTCCTTCCTGGCCTCCCGGAGCTGCGCCCTTTCTCACTGGTTCTCTCTTCTGCCGTTTTCCGTAGGACTCTCTTCTCTGACCTGAGTCTCCTTTGGAACTCTGCAGGTTCTA
+
AAAABBBBFFFFGGGGGGGFGFHHGGGEHEHGHGGGGGGGGHHHHGGGEGGGGHHHHHHGGGGGGGGGGGGHHHHGGGGHGHHHHGGGGGCGGGHHHHHHHGHGHHHHHHGGHHGGGGGHGHHHHHHHHFGHHGGGGGHGHHGHHGGGGGGGGGGGGDAGGGGGGGFFFFFFFFFFFFFBFFFFFFFFFFFFFFFFFFFFFFFFDFFFFFFFFFFFFFFFFFFFFFFFFFFFFFFFFFFFFFFFFFFFFF;
@M05620:37:000000000-D9766:1:1101:23389:11216 1:N:0:59
GAGGCTGCTTTGGAAGAAACTCATAGATTACTGCAACAGTTCCCCCTGGACCTGGACAAGTTTCTTGCCTGGCTTACAGAAGCTGAAACAACTGCCAATGCTCCACGTAAGGAAAGGCTCCCAGAAGACTCCAAAGGAGTAAAAGAGCTGATGAAACAATGGCAAGTAAGACAGGCATTTCCGCTTTAGCATTCTTGTGGATCCAATTGAACAATTCTCAGCATCTGTACTTGGAACTGATAAGCCAGGGA
+
A?AAA1BA1F@F1FGGGFGGDGFFGHGHFHFHGHHHBAG1AFHDGGGGAFBBAFAG0B0FF2AGFHE1FFBGHHGHHEGGHHHHBGHHHFHHHBD0FBGH@@1B1B/>BF01BBF0FGF0//BFGE1BF1FGB11B0BF00BB21?C<1<1B1BDBG0FGHF0<@/11@11?<<//G1?11<>..>.111=111>=000<GHFCD0DGD00CC/:00;C0:/000;0;CC000090C:0F009009;...;
@M05620:37:000000000-D9766:1:1101:11414:11220 1:N:0:59
ACCACACCTTCTACAATGAGCTGCGTGTGGCTCCCGAGGAGCACCCCGTGCTGCTGACCGAGGCCCCCCTGAACCCCAAGGCCAACCGCGAGAAGATGCCCAGGTGAGTGGCCCGCTACCTCTTCTGGTGGCCGCCTCCCTCCTTCCTGGCCTCCCGGAGCTGCGCCCTTTCTCACTGGTTCTCTCTTCTGCCGTTTTCCGTAGGACTCTCTTCTCTGACCTGAGTCTCCTTTGGAACTCTGCAGGTTCTA
+
CCCCDDCCFFFFGGGGGGGGGGHHGGGFHGHHHGGGGGGGGHHHHGGGGGGGHHHHHHHGGGGGGGGGGGGHGHHGGGGHGHHHHGGGGGGGGGHHHHHHHHHGHHHHHHGGHHGGGGGHHHHHHHHHHHGHHGGGGGHGHHGHHGGGGGGGGGGGGG-CFGGGGGFFFFFFFFFFHHFFFHFFHFFFHHHHFFFFFFHFFFFFFFFFFFFFFFHFFFFFFFFFFFFFFFFFFFFFFFFFFFFFFFFFFFF
@M05620:37:000000000-D9766:1:1101:5532:11225 1:N:0:59
GAGGCTGCTTTGGAAGAAACTCATAGATTACTGCAACAGTTCCCCCTGGACCTGGAAAAGTTTCTTGCCTGGCTTACAGAAGCTGAAACAACTGCCAATGCTCCCCGTAAGGAAAGGCTCCTAGAAGACTCCAAGGGAGTAAAAGAGCTGATGAAACAATGGCAAGTAAGTCAGGCATTTCCGCTTTAGCACTCTTGTGGATCCAATTGAACAATTCTCAGCATTTGTACTTGTAACTGACAAGCCAGGGA
+
BABCCCFCFFFFGGFGGGGGGGHHHHHHHHHHHHHHFHHHHHHHHGGGHGHHHHHHAGHHHHHHHHHHHGHHHHHGHFFHHHGHHHGHHHHHHHHHHHHHFG3FGG/EEF1BGGHGFHHGGHFFHHFGHHHHHHHGGHGGHHHHGGH2B@FGFHHHHHHHHHHHC<?GGH?FGHHHHGHHFGGDAFGGHHFGHHHDGD<EB<GHHHHGFFHHFHHGGGGFGFHHHHHHGCF0FCC0;CFGGGGGGGGGGG?
@M05620:37:000000000-D9766:1:1101:22742:11236 1:N:0:59
ACCACACCTTCTACAATGCGCTGCGTGTGGCTCCCGAGGAGCACCCCGTGCTGCTGACCGAGGCCCCCCTGAACCCCAAGGCCAACCGCGAGTCGCCTGCTACCTTTTCTGGTGGCCTCCTCCCTCCTTTCTGGCCTCCCGGCGCTGCGCCCTTTCTCCCTGGTTCTCTCTTCTGCCGTTTTCCGTCGGCCTCTCTTCTCTGACCTGAGTCTCCTTTGGACCTCTGCCGGTTCTCGATCGGCAGAGCCCAC
+
AAAAAAAAFFFFGFGF3G1AFCGGGEAA00FGBFFA/EEEEHHFHGGE/AFGFHFFGHFE?GCGG?EGGEE0GCGGGG?HC/GHHGC<CG/<>?<>C?/<<110?1?1FGFFFBGHH1FFCGHEGH.CG0=DGD0GHHHG.-;@??9C?ABAGGGGGB0;CGF/9BFFBFFFFF//9@-9FFFBBFF@--ABFFBBFFFFFF9BBFFFFFFFFFFF/BB//9FBBFF/;--:EF/9F/:-9-99AE/-;AE
@M05620:37:000000000-D9766:1:1101:8983:11238 1:N:0:59
ACCACACCTTCTACAATGAGCTGCGTGTGGCTCCCGAGGAGCACCCCGTGCTGCTGACCGAGGCCCCCCTGAACCCCAAGGCCAACCGCGAGTGGCCCGCTACCTCTTCTGGTGGCCGCCTCCCTCCTTCCTGGCCTCCCGGAGCTGCGCCCTTTCTCACTGGTTCTCTCTTCTGCCGTTTTCCGTAGGACTCTCTTCTCTGACCTGAGTCTCCTTTGGAACTCTGCAGGTTCTAGATCGGAAGAGCACAC
+
BBBBBABBFFFFGGGGGGBGGGHHGGGEGGGHHGGGGGGGGHFGHGGGDGGGFHGHGGFFFGGFGGGGGGGHHHHGGGGHGHHHHGGGGGGGDGGGHHGGGGGHHHHHHHHHHHGHHGGGGGHGHHGHHHHHHHHHHHHGGGGGGGGGGGGGGGGGGGEFGGGGFFFFFFFFFFBFFF9DFFFFFFEFFFFFFFFFFFFFFFFFFFFFFFFFFFFFFFFFFFFFFFFFFFABFFFFFFFFFFFFFFFFFFA
@M05620:37:000000000-D9766:1:1101:9317:11261 1:N:0:59
ACCACACCTTCTACAATGAGCTGCGTGTGGCTCCCGAGGAGCACCCCGTGCTGCTGACCGAGGCCCCCCTGAACCCCAAGGCCAACCGCGAGTGGCCCGCTACCTCTTCTGGTGGCCGCCTCCCTCCTTCCTGGCCTCCCGGAGCTGCGCCCTTTCTCACTGGTTCTCTCTTCTGCCGTTTTCCGTAGGACTCTCTTCTCTGACCTGAGTCTCCTTTGGAACTCTGCAGGTTCTCGATCGGAAGAGCACAC
+
CCCCCCCCFFFFGGGGGG5GGGHHGGGEGGHHHGGGGGGGGHHHHGGGGGGGHHHHHHHEFGGGGGGGGGGHHHHGGGGHGHHHHGGGGGGG</FFGH@CGGGHHGGHHHHHHHGHHGGGGGHGHHGHHHHHHHHHHHHGAG?DFGFGGGGGGGGGGG0FGGGGFFFFFFFFFF/FFFDFFFFFFF.DF/BFFFFFFFFFFFFFFFFBFFFFFFFFFFFF/;FFFFFFFFAFFF/;FFF-A..AFFF/;FF
@M05620:37:000000000-D9766:1:1101:28418:11268 1:N:0:59
GAGGCTGCTTTGGAAGAAACTCATAGATTACTGCAACAGTTCCCCCTGGACCTGGAAAAGTTTCTTGCCTGGCTTACAGAAGCTGAAACAACTGCCAATGATACCCGTAAGGAAAGGCTCATAGAAGACTCCAAGGGAGTAAAAGAGCTGATGAAACAATGGCAAGTAAGTCAGGCATTTCCGATTTCGCACTCTTGTGGATCCAATTGAACAACTATCAGCATATGTACTTGTAACTGACAAGCCACGGA
+
AAAABAFBFFDFGGFGAFGFFEEDEGFGFFEHFHHDHFHEGH5GHGEGGFHGHGFFFGEHBFGH5FABFGFA1BGHHDGDFFGHFGFFFFGGFFHHFGFH3B4B3CBE>?1@FF3FAGHF34BF4B3FHBHHHH3?EE/<GDH21/?B1B1F1@FGFHHG110<FCF1GD?@1FGFG<?1@FE?<..10>CCCBGDDD0CG0CC00GGHBC:CG.:/0;G0<0<0;09;0;;CC;F0FFGFGG9CAF/-9A
@M05620:37:000000000-D9766:1:1101:25845:11288 1:N:0:59
AGTGCCAGCTCTCAATCGCACAGGGGACCCAGGGCCTGGCCCTTCCATCCAGAAAACCTATGACCTCACCCGCTACCTGGAGCACCAACTCCGCAGCTTGGCTGGGACCTATGTGAGTATCCAGCGTAGGAATCTGGGAGTTGGGGAGGAGTGAGGAGTTGGGGAAAGACAGTCCTAACCGTGGAGGGTTCTGGTAAATGATGGGGTGAGGAGGGGCTCTTTGGCTCCCACCAGTCCCCCTGTCTGGTCTA
+
1>>>AFD@AFFBFEGGGGGGGGEGAAA0BEEAF0EEFEBGHF/000BDGFFF10ABAA0A1B2EGFHFHCFEE>EEHGGHHHFGHGCHGHFGGGGGGHHHGH1?EEHHGHHHHHBGH>GHHHFHFGEGCGHHHHHHHHHGEHHHGGGGGGGHHHHHHGCC0/<@ECHHHHHHGFHHHHHHGEGGGGGG;AFFGGCFGGGGGFGFGGG@FFFFFF?@@@FFFFFF/BBAEFEFFFFFFFFF@FFFFFFFFFB
@M05620:37:000000000-D9766:1:1101:5848:11293 1:N:0:59
GAGGCTGCTTTGGAAGAAACTCATAGATTACTGCAACAGTTCCCCCTGGACCTGGAAAAGTTTCTTGCCTGGCTTACAGAAGCTGAAACAACTGCCAATGCTCCCCGTAAGGAAAGGCTACTAGAAGCCTCCAAGGGAGTAAAAGAGCTGATGAAACAATGGCAAATAAGTCAGGCATATCCGCTTAAGCACTCTTGAGGATCCACTTGAACAATTCTCAGCATTTGTACTTGTATCTGACAAGCCAGGGA
+
AAAAABFBFFFFFFFG4GFGGFBGFGHGHFHGGHGCHHHHHHHHHGCGHFGHHHHHGFHHHHHHHHHHHHFGGGFFG5BGHHGHHGFHGHHHHHFHBHHHGGBHEE/EEG13BB30?FF3?3B4B3?3B3B?GC3/<F?CGHHHGAF2?<@F2>2F@2?@22@FH01?F1<1?1?0?11=>G.....=1<FGHGGG00<<</<=D/=:C0C;0G00GGHG0GH00GBGG0000;C00=CFFBB.;A/....
@M05620:37:000000000-D9766:1:1101:19479:11293 1:N:0:59
ACCACACCTCTACAATGAGCTGCGTGTGGCTCCCGAGGAGCACCCCGTGCTGCTGACCGAGGCCCCCCTGAACCCCAAGGCCAACCGCGAGAAGATGCCCAGGTGAGTGGCCCGCTACCTCTTCTGGTGGCCGACTCCCTCCTTCCTGGCCTCCCGGCGCTGCGCCCTTTCTCACTGGTTCTCTCTTCTGCCGTTTTCCGTAGGACTCTCTTCTCTGACCTGCGTCTCCTTTGGAACTCTGCAGGTTCTAG
+
BBBBBBBBFFFDFGGGG5BGBFFGGGEHCF2BFFE2AEEF2GHHGGFFFGEF33FGHHCEEG?GFGGG/FBGHHGGGGHFHHHHGE@@C>CDAGE22GFHFEE?<<0F1/FFADG@CCHGDGFDGD0D/AC<<-;-CGHC/.CGHF0BFFFFAEAA---;BBD--DADF9BBFBBFBFFFBFFBBFEFFBFFCFFFFFB9FFAAFFFFFFBFFFFFFB9B/..;AB9.//9BBFFFFFFFF/FFFAB/BF/
@M05620:37:000000000-D9766:1:1101:15880:11299 1:N:0:59
ACCACACCTTCTACAATGAGCTGCGTGTGGCTCCCGAGGAGCACCCCGTGCTGCTGACCGAGGCCCCCCTGAACCCCAAGGCCAACCGCGAGTGGCCCGCTACCTCTTCTGGTGGCCGCCTCCCTCCTTCCTGGCCTCCCGGAGCTGCGCCCTTTCTCACTGGTTCTCTCTTCTGCCGTTTTCCGTAGGACTCTCTTCTCTGACCTGAGTCTCCTTTGGAACTCTGCAGGTTCTAGATCGGAAGAGCTCAC
+
CCDDDCCCFFFFGGGGGGGGGGHHGGGFHGHHHGGGGGGGGHHHHGGGGGGGHHHHHHHGGGGGGGGGGGGHHHHGGGGHGHHHHGGGGGGGCFFFHHGGGGGHHHHHHHHHHGGHHFGGGGHGHHGHHHHHHHHHHHHGGG-BGGGGGGGGGGGGGGBFGGGGFFFFFFFFFFHFFFFFFFFFFF.DFBFFFFFFFFFFFFFFFFFFFFFFHFFFHHFFFFFFFFFFFFAFFFFFFFFEF.:DFFFFFFF
@M05620:37:000000000-D9766:1:1101:12047:11303 1:N:0:59
GAGGCTGCTTTGGAAGAAACTCATAGATTACTGCAACAGTTCCCCCTGGACCTGGAAAAGTTTCTTGCCTGGCTTACAGAAGCTGAAACAACTGCCAATGCTACCCGTAAGGAAAGGCTCCTAGAAGACTCCAAGGGAGTAAAAGAGCTGATGAAACAATGGCAAGTAAGTCAGGCATTTCCGCTTTAGCACTCTTGTGGATCCAATTGAACAATTCTCAGCATTTGTACTTGTAACTGACAAGCCAGGGA
+
AAAABBFBFFFFGGGGFGGGGGGHFGHHHHHHHHFGGHGHHHHHHGGGHHHHHHHHHHHGGHHHHHHHHHHHHHHFHHHHHHHHHHHHHHHHHHHHEEGHHHHHHHGGGGHHHHHHHHHHGHHHHHHHHHHHHHHGGAEGFHHHHGHHHHHHHHHHHHHHHHHHHGHFHHHHHHHHHHHHHHGGGGGHHHHHHHHHHGGGHHGHDHHHHHHHHHHHHHHHHHFHHHHHHHHHHGGFGGGGGGGFGGFGEG.
@M05620:37:000000000-D9766:1:1101:20421:11305 1:N:0:59
ACCACACCTTCTACAATGAGCTGCGTGTGGCTCCCGAGGAGCACCCCGTGCTGCTGACCGAGGCCCCCCTGAACCCCAAGGCCAACCGCGAGAAGATGAGAGCGGCCCGCTACCTCTTCTGGCGGCTGCCTCCCTCCTTCCTGGCCTCCCGGAGCTGCGACCTTTCTCACTTGTTCTCTCTTCTGTCGTCTTCCGTTGGACTCTCTTCTCTGACCTCAGTCTCCTTTGGAACTCTGCAGGCTCTAGATTGG
+
BBBBBABBFFFFGGGGGGGDGGHHGEGFHDHHHGGGGGGGGHHHHGGGFGGGHHHHHHHGGGGGGGGGGGGHHGHGGGGHGHHHHGGGGGGGGGHGHHHF?2/>A@/<A@-<CH0<<=00000--A-:..90;E/CEGBFGG0/..0;.9C---B.//9--;D////;B/B//;//////;FFFE/;.;.;.;BDF/..BF/////;BFFF///;F//;/B/////;///9/;//9/B/:.;./;B/;//.
@M05620:37:000000000-D9766:1:1101:18042:11314 1:N:0:59
ACCACACCTTCTACAATGAGCTGCGTGTGGCTCCCGAGGAGCACCCCGTGCTGCTGACCGAGGCCCCCCTGAACCCCAAGGCCAACCGCGAGTGGCCCGCTACCTCTTCTGGTGGCCGCCTCCCTCCTTCCTGGCCTCCCGGAGCTGCGCCCTTTCTCACTGGTTCTCTCTTCTGCCGTTTTCCGTAGGACTCTCTTCTCTGACCTGAGTCTCCTTTGGAACTCTGCAGGTTCTAGATCGGAAGAGCACAC
+
@BABBAABFFFFGFGFDDFGFGGHFEEGH?GHHGGEEEGAGHHHHGGGA1E1EFFHHHHGGGGGEGCGGGGHHFFEGGGGGGHFGGGGGGDGDHGGHECGGFGHHHHHHHHHFHGHHGGGGGHGHBGHHHHHHHHFFHHGGG--9.FGFGGGGGGGGGGGFFGGFFFFFFFFFFFFFFFFFFFFFFFFFFFFFFFFFFFFFFFFFFFFFFFFFFFBBFFFFFEFFFFFFFFFFFFFFFFFFAEFFFFFFFF
@M05620:37:000000000-D9766:1:1101:11179:11329 1:N:0:59
GAGGCTGCTTTGGAAGAAACTCATAGATTACTGCAACAGTTCCCCCTGGACCTGGAAAAGTTTCTTGCCTGGCTTACAGAAGCTGAAACAACTGCCAATGCTCCCCGTAATGAAAGCCTCCTAGAAGACTCCAAGGGAGTAAAAGAGTTGATCAAACAATGGCAAGTAAGTCAGGCATTTCCGCCTCAGCACCCTTGTGGATCCAATCGAACAACTCTCAGCATTTTCACTTGTACCTGACAAGCCACCAA
+
AAAABBFBFFFFGGGGFGGGGGHGHHGHHHHGGHGFHHHHHHHHHGGGHHHHHHHGGHHHGHHHHHHHHHHHHHHGHGGHHHHHHHHFHBHGHFFHFFHGHF3BFG@?EE1@4FEF30B2?FGDEF33BB?BBF3//?/?23BG?F23B33322@F2@/@22@2<<?GHDG1@10?<<<1?>ED.<.<1><0.<<</=0DD<GGH0C/..:.A/./<<0:0;C;0=00000;0FC00;9/;F0.9CB/.;.
@M05620:37:000000000-D9766:1:1101:10482:11341 1:N:0:59
ACCACACCTTCTACAATGAGCTGCGTGTGGCTCCCGAGGAGCACCCCGTGCTGCTGACCGAGGCCCCCCTGAACCCCAAGGCCAACCGCGAGAAGATGAGAGTGGCCCGCTACCTCTTCTGGTGGCCGCCTCCCTCCTTCCTGGCCTCCCGGCGCTGCGCCCTTTCTCACTGGTTCTCTCTTCTGCCGTTTTCCGTAGGACTCTCTTCTCTGACCTGCGTCTCCTTTGGAACTCTGCAGGTTCTAGATCGG
+
AAA1AAAAFFFFGGGF3GF1F1FCFEEBG0FF1BFAEEGGGHHHHGGGFFGGHHGFHHHCCGGGG/EEGGGCGBFGGGCH//GHHGE<CC<</C0C1FGFGGHHGGHHCG@<AHHHHHHHEGGFEFCCCGFGHGHHGHFHHHHGGGFGFGGG-?AGGG@@F?@FFFFFFFFFFFFFFFFFFFFFEFF@FFFFFFFF-9B/FFFFFFFFFFFF/BFFF-;A@FFFFFFFFB/BFFFFFBFFFFFFFF/FFF-
@M05620:37:000000000-D9766:1:1101:22163:11356 1:N:0:59
GAGGCTGCTTTGGAAGAAACTCATAGATTACTGCAACAGTTCCCCCTGGACCTGGAAAAGTTTCTTGCCTGGCTTACAGAAGCTGAAACAACTGCCAATGCTACCCGTAAGGAAAGGCTCCTAGAAGACTCCAAGGGAGTCAAAGAGCTGATGAAACAATGGCAAGTAAGTCAGGCATTTCCGCTTTAGCACTCTTGTGGATCCAATTGAACAATTCTCAGCATTTGTACTTGTAACTGACAAGCCAGGGA
+
A1A?AAFAFFFFCGGBF11GGGFHBFFHHBGHHHEGHCBFGHHHHGGFEBGHHHHHHG0EGGHHGHHHHHHHHHHHHHHHGHHGHHHGHH/FECGHBGHHHHFGFHGGGGGH1CGHHHHHGHHHE1FHHHHGFEFFF<EF01B1B<GFBG1GHH11FGHHGH00GGF1DFGGGHHHHHHHGGEGCGGDFHHHHGHHHDGFHHGCGGHHHFGHE/0:GFHHHH0;GFH<CGHHHFGGGGFFGGGFGEFFFG?
@M05620:37:000000000-D9766:1:1101:11534:11378 1:N:0:59
GAGGCTGCTTTGGACGAAACTGATAAGCCAGGGAAACAAGATCGGAAGAACACACCTATGCACTTAAGTCACCTTAAGTAATCTGGTATACCTTCTACTGTTTTAAAAAAAAAAACACGTAAGAAAACACTCCTAAAAGAAGAAAAGTCTAAATAATACCTTAATATACACTGGCACTTAAGACGAACACTAAAGCAGAATCACCCATGCAGATCAAAAGAAACAATTCTAAGCATTTGTACTTGTAACAG
+
>3AA3>CABBB4C44AEEAAG5F5DF4B4BBBB2AB3GA22F5AE22A13232111B35B3A3BB55DD555BBBB5D@DDFBD@5BBBBBB44BB4@FF4B@BB334FE/>>/<//B?000011@00?0<00111<1??0010?00111<1>11>111>111=111100<00/.<0//0<0=0.-:;:/0//00:///;0;0//;.///0090/00;09.9;9/.0000////99;BB/://////99//
@M05620:37:000000000-D9766:1:1101:21190:11391 1:N:0:59
ACCACACCTTCTACAATGAGCTGCGTGTGGCTCCCGAGGAGCACCCCGTGCTGCTGACCGAGGCCCCCCTGAACCCCAAGGCCAACCGCGAGAAGATGCCCAGGTGAGTGGCCCGCTACCTCTTCTGGTGGCCGCCTCCCTCCTTCCTGGCCTCCCGGAGCTGCGCCCTTTCTCACTGGTTCTCTCTTCTGCCGTTTTCCGTAGGACTCTCTTCTCTGACCTGAGTCTCCTTTGGAACTCTGCAGGTTCTA
+
A?AABBABFFFFFGGCGGEGGGHFGAEA4BGGHGGGGEAEEGHHHGFG1AEFHHHHHHHEGGGGGGCGGCGFHHHGGGGEGHHHHGGEGGBDCGHHHDGHHGHEGHHGGDFF0F<DGGGHHHHHHHHHHHGHHGGGGGHGHHGHHGGGGGGGGGGGGG9BGGGGGGFFFFFFFFFFFFFFFFFFFFFFFFFFFFFFFFFFFFFFFFFFFFFFFFFFFFFFFFFFFFF/BFFFFFFFFFFFFFFFFFFFFFB
@M05620:37:000000000-D9766:1:1101:16258:11401 1:N:0:59
ACCACACCTTCTACAATGAGCTGCGTGTGGCTCCCGAGGAGCACCCCGTGCTGCTGACCGAGGCCCCCCTGAACCCCAAGGCCAACCGCGAGAAGATGAGAGTGGCCCGCTACCTCTTCTGGTGGCCGCCTCCCTCCTTCCTGGCCTCCCGGAGCTGCGCCCTTTCTCACTGGTTCTCTCTTCTGCCGTTTTCCGTAGGACTCTCTTCTCTGACCTGAGTCTCCTTTGGAACTCTGCAGGTTCTAGATCGG
+
ABBBBBBBFFFFGGGGFGGFGGHHGGGGHGHHHGGGGGGGGHHHHGGGFGGGHHHHHHHGGGGGGGGGGGGHHHHGGGGHGHHHHGGGGGGGGGHHHHHHHHHHGGHHGGGGGHHHHHHHHHHHGHHGGGGGHGHHGHHHHHHHHHGGGGGG-AFGGGGGGGGFFFFFFFFFFFFFFFFFFFFFFFFFFFFFFFFFFFFFFFFFFFFFFFFFFFFFF/FFFFFFFFFFFFFFFFFFFFFFFFFFFF/BFFA
@M05620:37:000000000-D9766:1:1101:5166:11408 1:N:0:59
GAGGCTGCTTTGGAAGAAACTCATAGATTACTGCAACAGTTCCCCCTGGACCTGGAAAAGTTTCTTGCCTGGCTTACAGAAGCTGAAACAACTGCCAATGCTACCCGTACGGCCAGGCTACTAGCCGAATCCCAGGGCATCCCAGCACTGCTGCCCCACTGGCAAGTCCGTCCAGCATTTCCGCTTTCGCCCTCTTGTGGATCCAATTGCACCATTCTCAGCATTTGTACTTGTAACTGCCAAGCCCGGGA
+
AABABBFBFFFFGGGGGGGGGGHHHHGHHGHGHHGHHHHHHHHHHGGGHHHHHHHHHHHHHHHHHHHHHHHHHHHHHHHHHHHHHHHHHHFHHHHHHFBG3DGBBG?FGAEE//E/??G32?4B33///?<2?CGEG//222/<F<20<2<2?10////<10?><FDB1..>..1/<=0=0=.<CEG0CFAEG.CCF:GDFHGB0CCFGEFB/.F009CFGG0CF0B;;CFGGGGG0FFB/FFFF..--9-
@M05620:37:000000000-D9766:1:1101:19240:11409 1:N:0:59
GAGGCTGCTTTGGAAGAAACTCATAGATTACTGCAACAGTTCCCCCTGGACCTGGAAAAGTTTCTTGCCTGGCTTACAGAAGGTGAAACAACTGCCAATGCTACCCGTAAGGAAAGGCTCCTAGAAGACTCCAAGGGAGTAAAAGAGCTGATGAAACAATGGCAAGTAAGTCAGGCATTTCCGCTTTAGCACTCTTGTGGATCCAATTGAACAATTCTCAGCATTTGTACTTGTAACTGACAAGCCAGGGA
+
BAABBBFAFFFFFGFBEGAFDGHGHFGHHH4EGFEFFHHHHHHH2EEE2FFBHHHFAEHFDEHGHHHFHHHHGHGFEGHHHHHFGGGHHHGHHHHHGHHHHHHHHHGGGGGHHHHHGGHHGHHHHHGGHHHHHHHFGHGGHHHHHGHGHHHHHHHHHHHHHHHHHGHHHHHHHHHFHHHHHHGGGGGGHHFGHHGHHHGDHFHGHFHHHHHHHHGHHHHHFHHHHHHCGGGCFFGGGGGGGFCCEGGGGG.
@M05620:37:000000000-D9766:1:1101:3874:11419 1:N:0:59
ACCACACATTCTACAATGCGCTGCGTGTGGCTCCCGAGGAGCACCCCGTGCTGCTGACCGAGGCCCCCCTGAACCCCAAGGCCAACCGCGCGTGGCCCGCTACCTCTTCTGGTGGCCGCCTCCCTCCTTCCTGGCCTCCCGGAGCTGCGCCCTTTCTCCCTGGTTCTCTCTTCTTCCGTTTTCCGTCGGCCTCTCTTCTCTGATCTGAGTCTCCTTTGGACCTCTGCAGGTTCTCGATCGGAAGAGCACAC
+
BBBBBAB3BBFFGGGGGG42EGGGGG?AAEGHH2BEAEG0EG1GHGG0AEEGEFGGHHHEFC>EFGGGGGG0FHHGGG?GGGHHAFD/B@///><DGA/>CC>C>1>GHHGHGHGHHGGGGGHGHHAGG;CGHHHGGGGGFG-;9;9BBGGGBFFFF//9:;AFFFFFFFFFFF/BFFFFFFFFFF.@B-ADFF:BFFFFFFF/9;B9FFFFFFFFFFFF/BF9BFF/BEA9FF/;;99@D..9AF99;:A
@M05620:37:000000000-D9766:1:1101:5721:11419 1:N:0:59
ACCACACCTTCTACAATGAGCTGCGTGTGGCTCCCGAGGAGCACCCCGTGCTGCTGACCGAGGCCCCCCTGAACCCCAAGGCCAACCGCGAGTGGCCCGCTACCTCTTCTGGTGGCCTCCTCCCTCCTTCCTGGCCTCCCCGAGCTTCGCCCTTTCTCCATGGTTCTCTCTTCTTCCGTTTTCCGTCGGACTCTCTTCTCTGACCTGAGTCTCCCTTGGAACTCTGCAGGTTCTTGATCGGCAGAGCTCAC
+
CCCCCCCCFFFFGGGGFGGGGGHHGGGGHFHHHGGGGGGGGHHHHGGGEEGGHHHHHHHGGGGGGGGGGGGHHHHGGGGHGGHHHGGGGGGG//??<<<@/@>????1=GFF1<.>G1FAFGHGHG<CG<<D0/.C::CF.--;;ACCDGBGCGFFFG00;0/;FFGGGGGGGG0CFFFFFFFBABAA--9@FF/FFFFFF/BB9BB9/;/FFF/;//FB/::B/:9/;A9/;F/:9/99D--:EE:/;::
@M05620:37:000000000-D9766:1:1101:7417:11428 1:N:0:59
GAGGCTGCTTTGGAAGAAACTCATAGATTACTGCAACAGTTCCCCCTGGACCTGGAAAAGTTTCTTGCCTGGCTTACAGAAGCTGAAACAACTGCCAATGCTACCCGTAAGGAAAGGCTCCTAGAAGACTCCAAGGGAGTAAAAGAGCTGATGAAACAATGGCAAGTCAGTCAGGCATTTCCGCTTTAGCACTCTTGTGGATCCAATTGAACAATTCTCAGCATTTGTACTTGTAACTGACAAGCCAGGGA
+
33>3AAFBFFFFGGGFEGGGGGFHFFGHHHFGGHDGGFFFGHHHHGGGHCGHHHHHHBAGGHHHHHHHHHHHHGGAGHHH3GHBGDE3FGHHHHHHFHHHHHHGHHGGGGHHFGEGHHHHGHHHEHHHHHHHFCGGG//?FD2BG/FGHHFGHBGDGGGHHHHFHGH1?GDG1?CGHHHHHHGGGGGHHHDHHGHHHGHGHHHHHHHHH00C0:GHHHHHHHHHHGHCGHHHGG9FGGEBFGFGGGFGGGA
@M05620:37:000000000-D9766:1:1101:21788:11433 1:N:0:59
ACCACACCTTCTACAATGAGCTGCGTGTGGCTCCCGAGGAGCACCCCGTGCTGCTGACCGAGGCCCCCCTGAACCCCAAGGCCAACCGCGAGAAGATGCCCAGGTGAGTGGCCCGCTACCTCTTCTGGTGGCCGCCTCCCTCCTTCCTGGCCTCCCGGAGCTGCGCCCTTTCTCACTGGTTCTCTCTTCTGCCGTTTTCCGTAGGACTCTCTTCTCTGACCTGAGTCTCCTTTGGAACTCTGCAGGTTCTA
+
BBBBBBBBFFFFGGGGFG5FGGHHGFEEFEHHGFFGDGGGGHHHHGGGEEGGHHGHHHGGCGFGGEGGGGGFHFHGGGGHEFHHHGGEGG?B@DHHDFFFGHEGHHHGGHGGHFG@CCFHHHGFHHHFHHCCC@?@DDEEHHGHHFFFGFGGFFEGAG??DGGGFADA>B/9FFFFFFB9BFFFFFFFFFFBFFFFFEBFDFFFFFFFFFFFFFFFFFBFFFFFFFFFFFFFFFFFFFFFFFEFFFFFFFF
@M05620:37:000000000-D9766:1:1101:11180:11435 1:N:0:59
ACCACACCTTCTACAATGAGCTGCGTGTGGCTCCCGAGGAGCACCCCGTGCTGCTGACCGAGGCCCCCCTGAACCCCAAGGCCAACCGCGAGAAGATGTCCCAGGTAGTGGGCCGCCTCCCTCTTCTGGTGGCCGCCTCCCTCCTTCCTGGCCTCCCGAGGCTGCGCCCTTTCTACCTGGTTCTCTCTTCTGCCGTTTTCGGTGGACCTCTCTCCTCTACCCGAGGTCTCCTTTGGACTTCTGCGGGTTCT
+
CCCCDDCCFFFFGGGGGGGGGGHHGGGGHGHHHGGGAGGGGHHHHGGGGGGGHHHHGHHGEGGGGGGGGGGHHHHGGGGHGHHHHGGGGGGGGGHHHH2GH22F/11111?/?G---..>.//<000=0<<.<.-<-.<G./<.C0</0</<.0<E.C.---...-<B=FF0000000<.<000000<0000<0-<BF.B--..<.0//00:B0/0/000<..---./0<0<F0B/B0000000-<9@..0
@M05620:37:000000000-D9766:1:1101:14661:11435 1:N:0:59
ACCACACCTTCTACAATGAGCTGCGTGTGGCTCCCGAGGAGCACCCCGTGCTGCTGACCGAGGCCCCCCTGAACCCCAAGGCCAACCGCGAGTGGCCCGCTACCTCTTCTGGTGGCCGCCTCCCTCCTTCCTGGCCTCCCGGAGCTGCGCCCTTTCTCACTGGTTCTCTCTTCTGCCGTTTTCCGTAGGACTCTCTTCTCTGACCTGAGTCTCCTTTGGAACTCTGCAGGTTCTAGATCGGAAGAGCACAC
+
BBBBBBBBFFFFGGGGGGGGGGHHGEDF4FHHHGGGGCGGGHHHHGGGAEGGHHHHGHHGGGFGGGGGGGGEHHHGFEGHEHHHHGGGGGFFBHEGHHGGGGGHHHHHHHHHHFGHGCGGGGHGHHGHFGHHHHHHHHHGGGAGGGGGGGGGGGGGGGGGGGGGFFFFFFFFFFFFFFDFFFFFFFEFFFFFFFFFFFFFFFFFFFFFFFFFFFFFFFFFFFFFFFFFFFAFFFEFFFFFF9EFFFFFFFF
@M05620:37:000000000-D9766:1:1101:4001:11440 1:N:0:59
ACCACACCTTCTACAATGAGCTGCGTGTGGCTCCCGAGGAGCACCCCGTGCTGCTGACCGAGGCCCCCCTGAACCCCAAGGCCAACCGCGAGTGGCCCGCTACCTCTTCTGGTGGCCGCCTCCCTCCTTCCTGGCCTCCCGGAGCTGCGCCCTTTCTCACTGGTTCTCTCTTCTGCCGTTTTCCGTAGGACTCTCTTCTCTGACCTGAGTCTCCTTTGGAACTCTGCAGGTTCTAGATCGGAAGAGCACAC
+
AAAAA4A>CFFFGGGBEGGGGFHFGGGE42FGCFFF2EGE?GAAGGGG1AEE5BFGGHEE0F?EGAEGGEEGFCGEG?/GECGHEFGED?D@/FFFHHG@C@@HHHHHHHGB>0DGA-CDGFGCGGGGHHHH0CCCCCGCDC?GB99/BBDB?FGBFGFGGGGFFFFBFFFBFFFFF;.:BEFFFF.ADFFFFFFFBFFBB/:BFF.B.9/9/BB/B9B/;BFFFFFFF..;BFFFBFFF..AAAABFFFF
@M05620:37:000000000-D9766:1:1101:22338:11441 1:N:0:59
ACCACACCTTCTACAATGAGCTGCGTGTGGCTCCCGAGGAGCACCCCGTGCTGCTGACCGAGGCCCCCCTGAACCCCAAGGCCAACCGCGAGTGGCCCGCTACCTCTTCTGGTGGCCGCCTCCCTCCTTCCTGGCCTCCCGGCGCTGCGCCCTTTCTCACTGGTTCTCTCTTCTGCCGTTTTCCGTCGGACTCTCTTCTCTGACCTGAGTCTCCTTTGGAACTCTGCAGGTTCTAGATCGGTAGAGCACAC
+
CCCCDDBCFFFFGGGGGGGGGGHHGGGGHGHHHGGGGGGGGHHHHGGGGGGGHHHHHHHGGGGGGGGGGGGHFHHGGGGHGHHHHGGGGGDG<=?FF=@@A/@GHFGF11=1G0.CG--CEEHEHHGCCGHCGEGGHHHAEG-9B??FGAGG-F0FFFFFFBB0BFFFFFEFFFFF:>DFFFFFBB.--9@BFFFFFFFFB0::BFFB/0FBFFBBFFFFFFFFFFB0BABBBFBF0FF.A.<AFB00<FA
@M05620:37:000000000-D9766:1:1101:18394:11459 1:N:0:59
ACCACACCTTCTACAATGAGCTGCGTGTGGCTCCCGAGGAGCACCCCGTGCTGCTGACCGAGGCCCCCCTGAACCCCAAGGCCAACCGCGAGAAGATGCCCAGGTGAGTGGCCCGCTACCTCTTCTGGTGGCCGCCTCCCTCCTTCCTGGCCTCCCGGAGCTGCGCCCTTTCTCACTGGTTCTCTCTTCTGCCGTTTTCCGTAGGACTCTCTTCTCTGACCTGAGTCTCCTTTGGAACTCTGCAGGTTCTA
+
AABBBBBBFFFFFGGGGGGGGGHGGFFGHGHHHGGEEEFEGHHHHGGGEEFFGEHHHHHGGGGGGGEGGGGHHHGFGGGGFHHHHGGFGCCGFFGGHFHHHECC?<<?GHGGHHGGG-AHHFHHHFHHHHGHHGGCGDHGFHGHGBFGGGFGGGEEGG-DGGGGGGFAFFFFFFFFFFFFF/FFFFFFFBFFFFDFFFFFFF?A?/BFFFFFFFFFFB:FFFFFF/BFFFFFFFFFEBFFFFFFFFFFFFB
@M05620:37:000000000-D9766:1:1101:15859:11459 1:N:0:59
ACCACACCTTCTACAATGAGCTGCGTGTGGCTCCCGAGGAGCACCCCGTGCTGCTGACCGAGGCCCCCCTGAACCCCAAGGCCAACCGCGAGTGGCCCGCTACCTCTTCTGGTGGCCGCCTCCCTCCTTCCTGGCCTCCCGGAGCTGCGCCCTTTCTCACTGGTTCTCTCTTCTGCCGTTTTCCGTAGGACTCTCTTCTCTGACCTGAGTCTCCTTTGGAACTCTGCAGGTTCTAGATCGGAAGAGCACAC
+
CCCCCCCCFFFFGGGGGGGGGGHHGGGGHGHHHGGGGGGGGHHHHGGGGGGGHHHHHHHFGGGGGGGGGGGHHHHGGGGHGHHHHGGGGGFG@FGACF@CFGGHHHHHHHEHGGDGHCCGGGHGHHGHHHHHFFHFHGGFGCCCGFBFGGGGGGGGGGGGGFGGFFFFFFFFFFFFFFFFFFFFFFF?AFFFFFFFFFFFFFFBFFBBFFFFFF0FFEBFFFFFFFFFFF:FFFFFFFEADFFFFFFFFFF
@M05620:37:000000000-D9766:1:1101:5244:11466 1:N:0:59
ACCACACCTTCTACAATGAGCTGCGTGTGGCTCCCGAGGAGCACCCCGTGCTGCTGACCGAGGCCCCCCTGAACCCCAAGGCCAACCGCGAGTGGCCCGCTACCTCTTCTGGTGGCCGCCTCCCTCCTTCCTGGCCTCCCGGCGCTGCGCCCTTTCTCCCTGGTTCTCTCTTCTTCCGTTTTCCGTCGGCCTCTCTTCTCTGACCTGAGTCTCCTTTGGACCTCTGCCGGTTCTCGATCGGAAGAGCACAC
+
BBBBBBB>CFFFGGGGGG5FGGHHGEGBAEHFHFFE?EFGGHGHHGGEFGGGGHGHHHHAF?CGGGGGGGGHFHHGGGGHGHHHHGGGGG/><???<?/A@DAFF??GGHHHGHGHH-DDGGHGHH<CG0;CGHHHHHHG.:-?;;-;@DGGFFFFF;/9BFFFFFFFFFFFFF/BFFFFFFFFFFF;FFDFFF;FFFFFFFFB/FF/.BFFFFFFFFFFBFF9;FF/@;BFFF/;B/:-;..9;F:;;9A
@M05620:37:000000000-D9766:1:1101:15844:11469 1:N:0:59
ACCACACCTTCTACAATGAGCTGCGTGTGGCTCCCGAGGAGCACCCCGTGCTGCTGACCGAGGCCCCCCTGAACCCCAAGGCCAACCGCGAGTGGCCCGCTACCTCTTCTGGTGGCCGCCTCCCTCCTTCCTGGCCTCCCGGAGCTGCGCCCTTTCTCACTGGTTCTCTCTTCTGCCGTTTTCCGTAGGACTCTCTTCTCTGACCTGAGTCTCCTTTGGAACTCTGCAGGTTCTAGATCGGAAGAGCACAC
+
BBBBCCCCFFFFGGGGGGGGGGHHGGGGHEHHHGGGGGGGGHHHHGGGEEGGHHGHHHHGGGGGGGGGGGGHHHHGGGGHGHHHHGGGGGGGFHGGHHGGGGGHHHHFHHHHHGGHHGGGGGHGHHGHHHHHHHHHHHHGGGAGGGGGGGGGGGGGGGFGGFFFFFFFFFFFFFFFFFDFFFFFFFFFFFFFFFFFFFFFFFEFFFFFEFFFFFFFFFFFFFFFFFFFFFFFFFFFFFFFF?EFFFFFFFF
@M05620:37:000000000-D9766:1:1101:15413:11483 1:N:0:59
ACCACACCTTCTACAATGAGCTGCGTGTGGCTCCCGAGGAGCACCCCGTGCTGCTGACCGAGGCCCCCCTGAACCCCAAGGCCAACCGCGAGAGGCCCGCTACCTCTTCTGGTGGCCGCCTCCCTCCTTCCTGGCCTCCCGGAGCTGCGCCCTTTCTCACTGGTTCTCTCTTCTGCCGTTTTCCGTAGGACTCTCTTCTCTGACCTGAGTCTCCTTTGGAACTCTGCAGGTTCTAGATCGGAAGAGCACAC
+
BCCCCCCCFFFFGGGGGGGGGGHHGGGFHGHHHGGGGGGGGHHHHGGGEGGGHHHHHHHGGGGGGGGGGGGHHHHGGGGHGHHHHGGGGGGG//?////@//DCGDGHHFHH<0.FG-CFGFGGFHDHCHFFCBHH0:GGA--:CGGG?DGG?FF0BFCFF09FFFFFFFFFFFFFFADFFFF0AB.;A0BFFFFFFFFFBFFFFFF//;BFFFFBBBFFFFFFFFBBBF.:009BBBFEA..:FFFFFFF
@M05620:37:000000000-D9766:1:1101:13661:11486 1:N:0:59
ACCACACCTTCTACAATGAGCTGCGTGTGGCTCCCGAGGAGCACCCCGTGCTGCTGACCGAGGCCCCCCTGAACCCCAAGGCCAACCGCGAGTGGCCCGCTACCTCTTCTGGTGGCCGCCTCCCTCCTTCCTGGCCTCCCGGAGCTGCGCCCTTTCTCACTGGTTCTCTCTTCTGCCGTTTTCCGTAGGACTCTCTTCTCTGACCTGAGTCTCCTTTGGAACTCTGCAGGTTCTAGATCGGAAGAGCACAC
+
CCCCCCDDFFFFGGGGGGGGGGHHGGGEHGHHHGGGGGGGGHHHHGGGGGGGHHHHHHHGGGGGGGGGGGGHHHHGGGGHGHHHHGGGGGCGBCFECFCDD?FHHHHHHHHHHGGHHGGGGGHGHHDHHHHHHEHHHHHGGGGGGGGGADGGGGGGFGGGGFFCFFFFFFFFFFFFFFAFFFFFAFFFFFFFFFFFFFFFFFFFFFFFFFFFFFFFFFFFFFFFFFFFFFAFFFEFFFFFFFFDFFFF.BF
@M05620:37:000000000-D9766:1:1101:11182:11489 1:N:0:59
ACCACACCTTCTACAATGAGCTGCGTGTGGCTCCCGAGGAGCACCCCGTGCTGCTGACCGAGGCCCCCCTGAACCCCAAGGCCAACCGCGAGAAGATGAGAGTGGCCCGCTACCTCTTCTGGTGGCCGCCTCCCTCCTTCCTGGCCTCCCGGAGCTGCGCCCTTTCTCACTGGTTCTCTCTTCTGCCGTTTTCCGTAGGACTCTCTTCTCTGACCTGAGTCTCCTTTGGAACTCTGCAGGTTCTAGATCGG
+
DDCDEEDEFFFFGGGGGGGGGGHHGEGEHGHHHGGGGGGGGHHHHGGGGGGGHHHHHHHGGGGGGGGGGGGHHHHGGGGHGHHHHGGGGGGGGGHHHHHGHHHHGGHHGGGGGHHHHHHHHHHHGHHGGGGGHGHHGHHHHHHHHHGGGGGG?DGGGGGGGGGFFFFFFFFFFFFFFHFFFFFFFFFFFFFFFFFFFFFFFFFFFFFFFFHFBFFFF<FFFFFFFFFFFFFFFFFFFFFFFFFFFFBFFFD
@M05620:37:000000000-D9766:1:1101:13646:11496 1:N:0:59
ACCACACCTTCTACAATGAGCTGCGTGTGGCTCCCGAGGAGCACCCCGTGCTGCTGACCGAGGCCCCCCTGAACCCCAAGGCCAACCGCGAGTGGCCCGCTACCTCTTCTGGTGGCCGCCTCCCTCCTTCCTGGCCTCCCGGAGATGCGACCTTTATCCCTGGTTCTCTATTCTGCCGTTTTCCGTAGACCTCTCTTCTCTGACCTGAGTCTCCTTTGGAGCTCTGCAGGTTCTAGATCGACAGAGCACAC
+
1>11AA>AFFC1AFG13BBA1BA10BAEG0FGAFC0A/E/AGGHHGAG//BABA1BG0AFGG?E>E/EGGGEHFC?E/////?///?/C/<>>//<<//<A<C?1?DGD1GB><.<F---<<<.//.;GHHHHE.C0.:.=----/9C@.;9.000;09:C0.;;BF/9/;FBF/9B-B-/;;F-9---/;BBFFBFF//F99FFF-/BBF//;BF//;//--;B/9;B--/99/B/B/--9--///;;-9
@M05620:37:000000000-D9766:1:1101:13872:11504 1:N:0:59
ACCACACCTTCTACAATGAGCTGCGTGTGGCTCCCGAGGAGCACCCCGTGCTGCTGACCGAGGCCCCCCTGAACCCCAAGGCCAACCGCGAGAAGATGAGAGTGGCCCGCTACCTCTTCTGGTGGCCGCCTCCCTCCTTCCTGGCCTCCCGGAGCTGCGCCCTTTCTCACTGGTTCTCTCTTCTGCCGTTTTCCGTAGGACTCTCTTCTCTGACCTGAGTCTCCTTTGGAACTCTGCAGGTTCTAGATCGG
+
CCCCCCCDFFFFGGGGGGGGGGHHGGGGHGHGHGGGGGGGGHHHHGGGGGGGHHHHHHHGGGGGGGGGGGGHHHHGGGGHGHHHHGGGGGGGGGHHHHHHHHHHGGHHGGGGGHHHHHHHHHHHFFHGGGGGHGHHGHHHHHHHHHGGGGGG?DGGGGGGGGGFFFFFFFFFFFFFFFFFFFHHFFFFFFFFFFFFFFFFFFFFFFFFFFFFFFFFF/FFFFFFFFHFFFFFFFFFFFFFFFFFFFFFFFD
@M05620:37:000000000-D9766:1:1101:16713:11506 1:N:0:59
GAGGCTGCTTTGGAAGAAACTCATAGATTACTGCAACAGTTCCCCCTGGACCTGGAAAAGTTTCTTGCCTGGCTTACAGAAGCTGAAACAACTGCCAATGCTACCCGTAAGGAAAGGCTCATAGAAGACTCCCAGGGAGTCACCGAGCTGCTGAAACAATGGCCAGTAAGTCGGGCATTTCCGCTTTCGCACTCTTGTGGATCCAATTGAACAATTCTCAGCATTTGTACTTGTAACTGACCAGCCAGGGA
+
>>AAAAFAFFFFGGGG4FGGGGGHHGHHH5FGHH44BGFFFHHHHGEFE2FHHHHHF32FHHHHHHHHHHHHHHF3GFHGHHHHHEGGHGHHGHHHBGGHFF4F2B1>>?GH33B?GG3?344F?F3FCGHH/23F//?/23B2/<<<?22@<GG2<</FDH0?1<1?111@/--->GG11=<E.<<0...::CHHFGF.<C0CF0=GF90CF/9B09CBB/CFFBFG0CFBFGGGBFF0//;9AEF..9.
@M05620:37:000000000-D9766:1:1101:6327:11510 1:N:0:59
GAGGCTGCTTTGGAAGAAACTCATAGATTACTGCAACAGTTCCCCCTGGACCTGGAAAAGTTTCTTGCCTGGCTTACAGAAGCTGAAACAACTGCCAATGCTACACGTAAGGACCGGCTAGTAAAGGCCTCCACGAGATTCCAAGCGCTGATGACACCTTGGCAAATAAGTCCATCATATCCACTTAAGCCCTCTTGAGGATCCAATTGCACCCTTCTCAACATTTGTAAGTGTTACTACCTAGCACGGGA
+
BABBCCFCFFFFGGGGGGGGGGGHHHHHHHHGHHHHHHHHHHHHHGGGHHHHHHHHHHHHGGHHHHHHHGHHHHHFHHHHHHHHHHHHHHEHHHHHHHHFGGFHF2BB2113B?F/E/>/03D4D4DF/3B/G2//>?/D33BFG/?/?BE21@1??/0F1?0?F01=>G11>111111>>>111<000</CCGHHH0</G/;G00;CG;CGHA./;=CF0=F/FFEF00000;009;099000;CFAD-.
@M05620:37:000000000-D9766:1:1101:5194:11518 1:N:0:59
GAGGCTGCTTTGGAAGAAACTCATAGATTACTGCAACAGTTCCCCCTGGACCTGGACAAGTTTCTTGCCTGGCTTACAGAAGCTGAAACAACTGCCAATGCTCCCCGTAATGAAAGGCTCCTAGAATACTCCAAGGGAGTAAAAGAGCTGATGAAACAATGGCAAGTAAGTCAGGCATTTCCGCTTTAGCACTCTTGTGGATCCACTTGAACAATTCTCAGCATTTGTACTTGTACCTGACAAGCCATGGA
+
A?AAAA1ABF@FGF1BF1CFGGEFDGHHHGHCFGFHHFHHHFDBGGAFHHGGHBFG0ACGGGHHGHGFGG1BBB0AB1BBGFFCGFEFFGEHHHHHFHHH1BFEFG/?EE/BB@G1B?B0?BFGFH2BFBGHFG1?ECECCBFD1?C0B1BFGHHBFFFFFG@0F<?<F??1?GFFE1?<>1><<CG<D11<</=0<=<CGHHCG<GD0CCCGF:;<C0<;::;;FGCGF<:C0;;9;BF/CB.;9/0990
@M05620:37:000000000-D9766:1:1101:5174:11526 1:N:0:59
GCGGCTGCTTTGGCAGAAACTCATAGATTACTGCAACAGTTCCCCCTGGACCTGGAACCGTTTCTTGCCTGGCTTCCAGAAGCTGCCCCAACTGCCAATGCTACCCGTAAGGACAGGCTCCTAGAAGACTCCCCGGGCTTCACAGCGCTGCTGCACCAATGGCCCGTCCGTCCGGCATTTCCGCTTTAGCCCTCTTGTGGATCCAATTGCCCCATTCTCAGCATTTGTACTTGTAACTGCCAAGCCAGGGA
+
3>A3>>DAFFD4B4BAFGGBEFGHF55DFDFG5B33FFBDFGHHHGEF2BFBGHABBA1EBAFFF5DBGHH1B2B2BFDB33BBG3F1BBE?BFFBBGFGFGGGGHEG>?FH300?FGHHGH3F33BBFFHH//><B/<?01<11</>FD.FHD01F<.>GHHC.<DA<AEG:--::AHHCFGGGGGBFG/CFGGGGGGGFGGF:FFGGB0F..BFFFFFFF9FFFFB9FFFFF/BFB//;;/AFA:AEF.
@M05620:37:000000000-D9766:1:1101:4948:11579 1:N:0:59
GAGGCTGCTTTGGAAGAAACTCATAGATTACTGCAACAGTTCCCCCTGGACCTGGAAAAGTTTCTTGCCTGGCTTACAGAAGCTGAAACAACTGCCAATGCTCCCCGTAATGAAAGGCTCCTAGAAGACTCCAAGGGAGTAAAAGAGCTGATGAAACAATGGCAAGTAAGTCAGGCATTTCCGCTTTAGCACTCTTGTGGATCCACTTGAACAATTCTCAGCATTTGTACTAGTAACTGACAAGCCAGGGA
+
BBCCCAFCFFFFGGGGGGGGGGGHHHHHHGHHHHGHFHHHHHHGHGGGGGHHHHGGBDCGHHHHHHHHGH3BGHHHHGFHHHHHHGFHHHHHHHHHHGHHBGGHGG>?EF1BDGH?FFGGF3GHHHBGGGHHHGBFGHGGFGHGDFH?B2FFGHHGFFHHGHFGHFGGH=1@FGGGH111>FDD.>CFFB<>GFG0DGC.0GGGH0DGHHHGGHC<GFGGGBC0CGFGHGH0;;=0;CFGFBB.;CB..C.
@M05620:37:000000000-D9766:1:1101:26538:11584 1:N:0:59
ACCACACCTTCTACAATGAGCTGCGTGTGGCTCCCGAGGAGCACCCCGTGCTGCTGACCGAGGCCCCCCTGAACCCCAAGGCCAACCGCGAGAAGATGCCCAGGTGAGTGGCCCGCTACCTCTTCTGGTGGCCGCCTCCCTCCTTCCTGGCCTCCCGGAGCTGCGCCCTTTCTCACTGGTTCTCTCTTCTGCCGTTTTCCGTAGGACTCTCTTCTCTGACCTGAGTCTCCTTTGGAACTCTGCAGGTTCTA
+
BBBBBBBAFFFFGGGGGG5BFFHGGGGBEEHHGAFFDGGCGGHHHGGEEFGGGHHHHHHEFEFGGGGGGGGHGHHGGGGHGHHHHGGGGG/>CGHGFHHHHHHGGH1FHHGGHHGGGGGHHHHHHHHHDCDGGGGGGGHGHHGHHGGGFGGGGGGGDC--;FFGFGFFFFFFFFFFFFFFFFFFFFFFFFFFFFFFFFFFDF.ADBBBFFFFFFFFFF/FFFFBBFF9:FFFFFF/FFFFFBFFFF9BFF/
@M05620:37:000000000-D9766:1:1101:7281:11591 1:N:0:59
ACCACACCTCTACAATGAGCTGCGTGTGGCTCCCGAGGAGCACCCCGTGCTGCTGACCGAGGCCCCCCTGAACCCCAAGGCCAACCGCGAGTGGCCCGCTACCTCTTCTGGTGGCCGCCTCCCTCCTTCCTGGCCTCCCGGAGCTGCGCCCTTTCTCACTGGTTCTCTCTTCTGCCGTTTTCCGTAGGACTCTCTTCTCTGACCTGAGTCTCCTTTGGAACTCTGCCGGTTCTAGATCGGAAGAGCACACG
+
CCCCCCCCFFFFF5FGGFFBBFGGGEGGGBFGGGEEEEGGHGHHGGGGGGFHHFHGGHGGGGGGGGGGGGGHHHGGGGFFFGGHGGGGGDGCHGGHFGGDDGHHGGHHHHGGHGHHGGGGGHGHHGHHHHHHHHHHHHGGG-9DFGGGGFGGGGGGG9FFGGGFFFFFFFFFFFFFFDFFFFFFF.DDFFFFFFFFFFFFFFFFFFFFFFFFFFFFFBFFFFFFFF/;>;AFFBFFFFFD.:AFFFFF/A-
@M05620:37:000000000-D9766:1:1101:26216:11611 1:N:0:59
GAGGCTGTTTTGGACGAACCTCATAGACTACTGAAACATTTCCCCCTTGACCTGGATAATTTTTTCGCCTGGCTTACCGACGCTGAAACACATGCCAATGCTACCCTTAATGAAAGGATCATAGAAGACTCCAATGGAGTAAAAAAGCTTATGAAACACTTGAAATTAAGTCAGGGATTTACTCTTTAGCACTCTTGTGTATCACATTGAATCATTCACAGCATTTGGACTTGTAACTTCCACTCCATGGG
+
>1>11>11B@B1E1AA1E00B0BAG211D10EB2111AADDB2B0BA0011B1B001212A2D1A0AA/>/B00B110/?/>>??/111>0/1B111BB11B2BBF1BB1GB>D1100BB0BB>>11BB1@<FC111@@@@DDD1>/?<<1>1=F11001111>11><=G0GG0/.</<0000=0000;;0::/0000</00:0;0;C00090;0090;;9./00900//9900;000000000999//9-
@M05620:37:000000000-D9766:1:1101:24215:11613 1:N:0:59
ACCACACCTTCTACAATGAGCTGCGTGTGGCTCCCGAGGAGCACCCCGTGCTGCTGACCGAGGCCCCCCTGAACCCCAAGGCCAACCGCGAGGAGCCAGCTACCTCTTCTGGTGGCCTGCTGCCTCCTTCCTGGCCTCCCGGCGCTTCGCACTTTCTCCCTGGTTCTCTCTTCTTCCGTTCTCCGTCGGCCTCTATTCTCTGCCCCGCGTATCCTTTGGACCTTTGCAGGTTCTCGAGCGGCAGAGCGCAC
+
DDDDDDDDFFFFGGGGGGGGGGHHGFGGHGHHHGGGGGGGGHHHHGGGGGGGHHHHHHHGGGGGGGGGGGGHHHHGGGGHGHHHHGGGGGGG//??=20/?1=?1?G==11?G=A0G<.0>11><1CCGHHDDBGCHHHEGGGCCC.=CD.9@F0FFGGGGBA<CF0<F<0FFFBFFDFF/B0B.9<<--<<.B0FFBFBFB00..<--9-9BBB0<BB0<BF0<BBF0.<BFFF?0BA-<-<CF.F<-@-
@M05620:37:000000000-D9766:1:1101:4090:11630 1:N:0:59
GAGGCTGCTTTGGAAGAAACTCATAGATTACTGCAACAGTTCCCCCTGGACCTGGAAAAGTTTCTTGCCTGGCTTACAGAAGCTGAAACAACTGCCAATGCTCCCCGTAACGAACGGCTAGGAGAAGACCCCAAGGGAGTAAAATAGATGATGAAACCTTGGCAAGTAAGTCCAGCATATCCGCTTAAGCCCTCTTGTGGACCCAATTGCACCAATCTCAACATTTGTACGTGTCTCTGCCAATCACGGGA
+
AAABABFCFFFFGCFGGGGGGGHHHFHHHGHHHHGFFHHHHFGGHGGGGHHHHHGH3BBGHHHHHHHGHHABGHHFHFBGHHFGHFFHHHEGHHHHHFHGBB3F11>1/?11?/>>E>EF00B?GB33B2??C///??/?2FFF@2@@FDG11?<??00?1???F/<FGG<=11<0<11>>>.<.<.==0<CCEHCG0;DB/;C.:=GF0;:/../;CFF0;;/;CBFF0.//;/00;00;:9/=0:.:9.
@M05620:37:000000000-D9766:1:1101:6866:11654 1:N:0:59
GAGGCTGCTTTGGAAGAAACTCATAGATTACTGCAACAGTTCCCCCTGGACCTGGAAAAGTTTCTTGCCTGGCTTACAGAAGCTGAAACAACTGCCAATGCTCCCCGTAAGGAACGGCTACGAGAAGACTCCAAGGGAATAAAAGAGCTGATGAAAAAATGGCAAGTAAATCAGGCATATCCGATTTAGCACTCTTGTAGAACCACTTGAAAAATACTCAGACTATGTACTTGAATTTGACAAGCCACGGA
+
BAABBBFBFFFFGFGGCGGGGGGHHFHHHHHHHHHGHHHGHHHHHGGGHHHHHHHH3FGHHHHHHHHHHHFFGHHHHHFHHHHHHHGHHFHHHHHHFHHH3B3@B1>>EE1B3B0///EA2/</?EBBBFHHCC2/</0B@GG>2/@22@F22@DF<?/?G1FG<.1>>11>1<GGGH11==AA..<=D0=DCF0;:00;<0:C..;CGC00:;.0009000//0;0CFC0000000;;99;99..//:;-
@M05620:37:000000000-D9766:1:1101:26661:11655 1:N:0:59
ACCACACCTTCTACAATGAGCTGCGTGTGGCTCCCGAGGAGCACCCCGTGCTGCTGACCGAGGCCCCCCTGAACCCCAAGGCCAACCGCGAGGTGCCCGCTACCTCTTCTGGTGGCCGCCTCCCTCCTTCCTGGCCTCCCGGCGCTGCGCCCTTTCTCACTGGTTCTCTCTTCTGCCGTTTTCCGTCGGACTCTCTTCTCTGACCTGAGTCTCCTTTGGAACTCTGCAGGTTCTCGATCGGCAGAGCCCAC
+
AA@1AAAAFFFFFFG13FAAG1GCG0AAA0FC1FGA0EGCFHFFHGGEEAFFHHGFHHFE?F?EG/EEGGG0G>GGGG?G//GHHG/<CCC@/?/<FFA/CG/?FGGFFHH11<EHHGCCCGHFHHGFH;:GGF.CG.:EGG-A?--.;@F-@FFFF/FFFFFFFFFFFFFFFFFFF@9BF?FFFFF@?-@@FFFFFFFFFFFBFFFFFFEFFBFFFFFFBFFFFFF/BF;FFF/;FBF@F@@@EE/9;AE
@M05620:37:000000000-D9766:1:1101:18270:11656 1:N:0:59
ACCACACCTTCTACAATGAGCTGCGTGTGGCTCCCGAGGAGCACCCCGTGCTGCTGACCGAGGCCCCCCTGAACCCCAAGGCCAACCGCGAGAAGATGCCCAGGTGAGTGGCCCGCTACCTCTTCTGGTGGCCGCCTCCCTCCTTCCTGGCCTCCCGGAGCTGCGCCCTTTCTCACTGGTTCTCTCTTCTGCCGTTTTCCGTAGGACTCTCTTCTCTGACCTGAGTCTCCTTTGGAACTCTGCAGGTTCTA
+
BCCCCCCCFFFFGGGGGGGGGGHHGGGFGGHHHGGGGGGGGHHHHGGGGGGGHHHHGHHGGGGGGGGGGGGHHHHGGGGHGHHHHGGGGGDGGGHHHHHHHHHGHHHHHHGGHHGGGGGHHHHHHHHHHHGHHGGGGGHGHHGHHGGGGGGGGGGGGGFGGGGGGGFFFFFFFFFFFFFFFFFFFFFFFFFFFFFFFFFFFFFDFFFFFFFFFFFFFFFFFFFFFFFFFFFFFFFFFFFFFFFFFFFFFF;
@M05620:37:000000000-D9766:1:1101:17624:11658 1:N:0:59
ACCACACCTTCTACAATGAGCTGCGTGTGGCTCCCGAGGAGCACCCCGTGCTGCTGACCGAGGCCCCCCTGAACCCCAAGGCCAACCGCGAGAAGATGAGAGTGGCCCGCTACCTCTTCTGGTGGCCGCCTCCCTCCTTCCTGGCCTCCCGGCGCTGCGCCCTTTCTCACTGGTTCTCTCTTCTGCCGTTTTCCGTAGGACTCTCTTCTCTGACCTGCGTCTCCTTTGGAACTCTGCAGGTTCTAGATCGG
+
BBBABBBBFFFFGGGGFGGFGGHHGEEEAAGHCFGEEFGGGHHHHGGGAEFGHHGGHHGGEGGGGDGGGGGCHFHGGGEHAAHHHGF@FGGCCGFG2FFHGHHHGGHHGGG?DHHHHHHHHHGHGHGFCGGGHGHHGHFHHHHHHHGGGFGG--@DCGFFFFFFFFFFFFFFFFFFFFFFFFFFFFFFFFFFFFFFFFFFFFFFFFFFFFFFFFFFF.@FFDFFFFFBBFBFFFFEFBFFFFFFFF9;FAA
@M05620:37:000000000-D9766:1:1101:8859:11659 1:N:0:59
GAGGCTGCTTTGGAAGAAACTCATAGATTACTGCAACAGTTCCCCCTGGACCTGGAAAAGTTTCTTGCCTGGCTTACAGAAGCTGAAACAACTGCCAATGCTACCCGTAAGGAAAGGCTCCTAGAAGACTCCAAGGGAGTAAAAGAGCTGATGAAACAATGGCAAGTAAGTCAGGCATTTCCGCTTTAGCACTCTTGTGGATCCAATTGAACAATTCTCAGCATTTGTACTTGTACCTGACAAGCCAGGGA
+
BAABBBFBFFFFGGGGGGGGGGFHGHHHHFHGHHHFGHHHHHHHHGGGHHGHHHGHHHGHHHHHHHHHHGHHHHHHHHHHHHHHHHHHHGHHHHHHCGHHHH4FGHG1>EHBDGFEAGHHGHFFGHHFHHHHGHHA/EA/2B3FDCHHHHF2>GFDGGHHHG2CG/<GHGHGFBCFAG?FF1<DDD.GD1<F<CDH0DCDFFHGH0DGFCBGCCG=CGG0CHGGCC0;:GG0;;;0;CFGGFBFEGBF.;;
@M05620:37:000000000-D9766:1:1101:24945:11676 1:N:0:59
GAGGCTGCTTTGGAAGAAACTCATAGATTACTGCAACAGTTCCCCCTGGACCTGGAAAAGTTTCTTGCCTGGCTTACAGAAGCTGAAACAACTGCCAATGCTACCCGTAAGGAAAGGCTCCTAGAAGACTCCAAGGGAGTAAAAGAGCTGATGAAACAATGGCAAGTAAGTCAGGCATTTCCGCTTTAGCACTCTTGTGGATCCAATTGAACAATTCTCAGCATTTGTACTTGTAACTGACAAGCCAGGGA
+
AAAAA@@AFF3FFFGGCEAEAE1FEGGGHHHHGBGFHGHFHHGHHGGEFGGFHGFCBGFGGGHHFFABGHHHHGFHHHGFHHHFFHHHHH>FGHHHHHHHFFBBGH/?EG0@FGHBGHFFFHHHHGFHGFHHCH1?EGFGHHHHHGHHHG<GHGHBGGEGHHGHHAFDGF?FFDF<F?GHGHGC<EGFGDD>CGHFHHGGFGHHFHHHHHGHHHC0GGFGHEHHHGE=;CGCGF;9;CFGFFF?CGGFEE.
@M05620:37:000000000-D9766:1:1101:15432:11684 1:N:0:59
GAGGCTGCTTTGGAAGAAACTCATAGATTACTGCAACAGTTCCCCCTGGACCTGGAAAAGTTTCTTGCCTGGCTTACAGAAGCTGAAACAACTGCCAATGCTACCCGTAAGGAAAGGCTCCTAGAAGACTCCAAGGGAGTAAAAGAGCTGATGAAACAATGGCAAGTAAGTCAGGCATTTCCGCTTTAGCACTCTTGTGGATCCAATTGAACAATTCTCAGCATTTGTACTTGTAACTGACAAGCCAGGGA
+
A3AABAFBFFFFGGGGGFGGGGHHHGHHHHGGHHEDFGGGHHHHHGGFAFGHHHGHH32BBGHHGHHHHHHHHHGAGHHGHGHHHDHHHGHHHHHHGFHHHHHHHHGGGGHHHFFHGHHHGGHHHDHHHHHHFFHFGADG2F3BG/GHHHFHHHHFHCCHHHHHHGHFHHHHHHHHHHHHHHGGGGGHGHHHHHHHHHHGFHHHGHGHHHHHFHHHGHHHHHFHHHHHHHHHHGGGGGGGGGGGGGGGFG.
@M05620:37:000000000-D9766:1:1101:28047:11691 1:N:0:59
ACCACACCTTCTACAATGAGCTGCGTGTGGCTCCCGAGGAGCACCCCGTGCTGCTGACCGAGGCCCCCCTGAACCCCAAGGCCAACCGCGAGTGGCCCGCTATCTCTTCTGGTGGCCGCCTCCCTCCTTCCTGGCCTCCCGGCGCTACGCCCTTTCTCCCTGGTTCTCTCTTCTGCCGTTTTCCGTCGGCCTCTCTTCTCTGACCTGAGTCTCCTTTGGACCTCTGCCGGTTCTCGATCGGGCGAGCACAC
+
AA>>AAAAFFFFGFG13F1BFBGCG0AA00B01AF00AEE?HHFHGGE?AEFEGCFHHFA/E?EG/EGGEC0GCGGGG?GC/GHHG/<CG////????///A/<?1@FGHFFG0E0<-<@EGA.C<E<G0:C0FGGGFCC.-;A?@-:C9@A@9CF/;//;9EB/9/99B/BFF9B/9-:BFBF-BA@=@BFFFBFFFFFBF//;;B/-9/BBFFFFFFF/FFB:BF/;-;AAF/9B9;-9---@@-9;;A
@M05620:37:000000000-D9766:1:1101:19146:11694 1:N:0:59
GAGGCTGCTTTGGAAGAACCTGACAAGCCAGGGACAACAGATCGGAATAGCACACGTCTTAACTCCAGTCACATTCAGAAATCTCGTATGCCGTCTTCTGCTTGAAACAAAAACAAAAGAGAACAAGAAATAAGATAAGAGCGTAGTATACAAGATAAAAAAACCTATCACAGAGAGGTACGAAAAAAGGATACAAAGAAGCAACAACGAAGACAGAAAAAATCTCAGTGAAACGTTTAGACGTGCTCGGA
+
1>1AAAF1BFFF1CG111FGGG0B1GFGF0AAE0F0000B01BC/AF/1ABGGFH/BGHAADFBFF11DBGHHHGHGFF1FG12GFFGGFFFGFEH?GHHHHHGHHH10FH0////000/00B1000000111112111110/?C/<>2222110111111/>.<0111111110/../00.<..-.-..:::0000//.////....9....///9///.--///////////---/-//9-;-9-/---
@M05620:37:000000000-D9766:1:1101:17449:11696 1:N:0:59
ACCACACCTTCTACAATGAGCTGCGTGTGGCTCCCGAGGAGCACCCCGTGCTGCTGACCGAGGCCCCCCTGAACCCCAAGGCCAACCGCGAGTGGCCCGCTACCTCTTCTGGTGGCCGCCTCCCTCCTTCCTGGCCTCCCGGCGCTGCGCCCTTTCTCACTGGTTCTCTCTTCTGCCGTTTTCCGTCGGCCTCTCTTCTCTGACCTGAGTCTCCTTTGGACCTCTGCAGGTTCTCGATCGGAAGAGCCCAC
+
BBCCCCCCFFFFGGGGGGGGGGHHGGGEHGHHHGFGFGGGGHHHHGGEFEEGFFHHHHGAEE@FGGGGGEGHHHHGGGGHGHHHGGGFGG/B/<??GF@@DCGHG1?>FHHGGHGHH-DDFGHGHHDGHGFHGHHHHHHGF--@AD-DGGGGFFFBFF/;FFFFFFFFFFFFFFBFBAFFFFFFFF.@--:DFFBFFFFFFB:BBFF//BFFFFFFFFFF/BFFFFF/BFFFBF/9BBA-..;9AFF?A:E
@M05620:37:000000000-D9766:1:1101:26412:11697 1:N:0:59
ACCACACCTTCTACAATGAGCTGCGAGTGGCTCCCGAGGAGCACCCTGTGCTGCTGACAGAGGCTCCCCTGAACCCCAAGGCCAACCGCGAGTAGCCCGCTTCCTCTTCTGGTGACCGCCTCCCTCCTTCCTGTCCTCCCGGCGCTGCACCCTTTCTCACTGGATCTCTCTTCTGCCGTTTTCCGTCGGCCTCTCTTCTCTGACCTGAGTCTCCTTTGTAACTCTGCAGGTTCTCGATCGGCAGAGCCCAC
+
AA?1AAAAFF1BG3DGG1B1BGHBE00AA00B1BFGGG/AEHEHHF/BB1D2BGHFHCFF00/E/BBFGHGH1GHG/////FHHH/////>>/B>B10>/C/?FH11BF21?F<1@F/<AE//FCG/FGBGG11>GG1<>.ACCG-;A//:E.;G0CH0<CFB/;0B0;0CFFGBFF-;CFFGB.F.9>--AFFF9BFFBFF/BBF-/9FBBFFFFF/9;/:BFF/B//-;/;F/9/B9@A;--:-/:-AE
@M05620:37:000000000-D9766:1:1101:27552:11715 1:N:0:59
ACCACACCTTCTACAATGAGCTGCGTGTGGCTCCCGAGGAGCACCCCGTGCTGCTGACCGAGGCCCCCCTGAACCCCAAGGCCAACCGCGAGAAGATGCCCAGGTGAGTGGCCCGCTACCTCTTCTGGTGGCCGCCTCCCTCCTTCCTGGCCTCCCGGAGCTGCGCCCTTTCTCACTGGTTCTCTCTTCTGCCGTTTTCCGTAGGACTCTCTTCTCTGACCTGAGTCTCCTTTGGAACTCTGCAGGTTCTA
+
BCCBBCCCFFFFGGGGGGGGGGHHGFGEEGHHHGGGGGGGGHGHHGGGGGGGHHHHHHHGGGGGGGGGGGGHGHHGGGGHGHHHHGGGGGGGGGHHHHHHHHGGGHHHHHGGHHGGGGGHHHHHHHHHHHGGHGGGGGHGHHGHHGGGGGGGGGGGGG-:CGGGGGFFFFFFFFFFFFFFFFFFFFFFFFFFFFFFFFFFFFFFF0BFFFFFFFFFFFBFFFFFFFFFFFFFFFFFFFFFFFFFFFFFFFB
@M05620:37:000000000-D9766:1:1101:15339:11718 1:N:0:59
ACCACACCTTCTACAATGAGCTGCGTGTGGCTCCCGAGGAGCACCCCGTGCTGCTGACCGAGGCCCCCCTGAACCCCAAGGCCAACCGCGAGTGGCCCGCTACCTCTTCTGGTGGCCGCCTCCCTCCTTCCTGGCCTCCCGGAGCTGCGCCCTTTCTCACTGGTTCTCTCTTCTGCCGTTTTCCGTAGGACTCTCTTCTCTGACCTGAGTCTCCTTTGGAACTCTGCAGGTTCTAGATCGGAAGAGCACAC
+
BCCCCBBCFFFFGGGGGGGGGGHHGGGFHGHHHGGGGGGGGHHHHGGGEGGGHHHHHHHGGGGGGGGGGGGGHHHGGGGHGHHHHGGGGGGGFEGGHHGGGGGHHHHHHHHHHHGHHGGGGGHGHHGHHHHHHFHHHHHGGGGGGGGGGGGGGGGGGGGGGGGGFFFFFFFFFFFFFFFFFFFFFFFFFFFFFFFFFFFFFFFFFFFFFFFFFFFFFFFFFFFFFFFFFF9FFFFFFFFFFDFFFAFFFFF
@M05620:37:000000000-D9766:1:1101:16131:11745 1:N:0:59
ACCACACCTTCTACAATGAGCTGCGTGTGGCTCCCGAGGAGCACCCCGTGCTGCTGACCGAGGCCCCCCTGAACCCCAAGGCCAACCGCGAGTGGCCCGCTACCTCTTCTGGTGGCCGCCTCCCTCCTTCCTGGCCTCCCGGCGCTGCGCCCTTTCTCCCTGGTTCTCTCTTCTGCCGTTTTCCGTTGCACTCTCTTCTCTGACCTGAGTCTCCTTTGGACCTCTGCAGGTTCTAGATCGGCAGAGCACAC
+
>AA3AAABFFFFFFD4FF5FGFGHFEEFHDGFFFFEAE?AEFAFGGGFEEEFFFF3FEGE0E@EFFEGGGA23BGEGEFEAEHHAFE/B/CF</<?F</CC/AGF1FGHGHHHB?GF-<CEGCECCDBGCG00/;GHHHG?--;?B-9?CGGFFEFBF/;BBE//;FFFFFEFBFBFAFFFEFFDB/;./;/:FFFFFFFFE/FF/B/;BFFFFFFFFB//9FFFBF//A9FFF//9/9A.---AEF/;.;
@M05620:37:000000000-D9766:1:1101:20591:11751 1:N:0:59
ACCACACCTTCTACAATGAGCTGCGTGTGGCTCCCGAGGAGCACCCCGTGCTGCTGACCGAGGCCCCCCTGAACCCCAAGGCCAACCGCGAGTGGCCCGCTACCTCTTCTGGTGGCCCCCTCCCTCCTTCCTGGCCTCCCGGCGCTGCGCCCTTTCTCACTGGTTCTCTCTTCTGCCGTTTTCCGTCGGACTCTCTTCTCTGACCTGAGTCTCCTTTGGAACTCTGCAGGTTCTAGATCGGAAGAGCCCAC
+
CCCCDCCCFFFFGGGGGGGGGGHHGGGGHGHHHGGGGGGGGHHHHGGGFGGGHHHHHHHGGGGGGGGGGGGHHHHGGGGHGHHHHGGGGGGG<=?FG?/ACFGFG?GHHHHHH0<GH.>CGGDGHHGHG<GHHHHHHHHGDG-ACG?FGGGGGGGGFF0BF09BFFFFFFFFFFFFFFFFFFFFFF.9--;@FFFFFFFFFFBFF0F/9FFFFFE0BFFFBF09FFF0BF.;FF9FFBF?D..99AF..9E
@M05620:37:000000000-D9766:1:1101:16116:11753 1:N:0:59
ACCACACCTTCTACAATGAGCTGCGTGTGGCTCCCGAGGAGCACCCCGTGCTGCTGACCGAGGCCCCCCTGAACCCCAAGGCCAACCGCGAGTGGCCCGCTACCTCTTCTGGTGGCCGCCTCCCTCCTTCCTGGCCTCCCGGAGCTGCGCCCTTTCTCACTGGTTCTCTCTTCTGCCGTTTTCCGTAGGACTCTCTTCTCTGACCTGAGTCTCCTTTGGAACTCTGCAGGTTCTAGATCGGAAGAGCACAC
+
CCCCCDCCFFFFGGGGGGGGGGHHGEGEFGHHHGGGGGGGGHGHHGGGEFGGHHHHGHHGGGGGGGGGGGGHFHHGGGGHGHHHHGGGGGFG>??FHGGGGGGHHGHHHHHHHFGHHGGGGGHGHHGHHHHHHHHHHHHGGG-ADGGGGGGGGGGGGG0FGGGGFFFFFFFFFFFFFFDFFFFFFF?DFBFFFFFFHHHFHHFFFFFFFFHHFFFFFFFFFFFFHFFFFF.BFFFFFFFFF.ADFFFFFFF
@M05620:37:000000000-D9766:1:1101:15362:11759 1:N:0:59
GAGGCTGCTTTGGAAGAAACTCATAGATTACTGCAACAGTTCCCCCTGGACCTGGAAAAGTTTCTTGCCTGGCTTACAGAAGCTGAAACAACTGCCAATGCTACCCGTAAGGAAAGGCTCCTAGAAGACTCCAAGGGAGTAAAAGAGCTGATGAAACAATGGCAAGTAAGTCAGGCATTTCCGCTTTAGCACTCTTGTGGATCCAATTGAACAATTCTCAGCATTTGTACTTGTAACTGACAAGCCAGGGA
+
3AAABBFBFFFFGGGGCBGFGGFHGGHHHFHHHHGBBEGFHHHHHGGGFBGHHHHHHHFGGHHHHHHHHHHHHHGEGHHHHHHGHHHHHFHGHHHHFEHHHHHHHHGGGGHHHHHHHHHHGHHHGFHHHHHHHHHGGEFGFGFGHCGHHHHHHHHHHHHHHHHHHGHHHHFGHHHHHHHHHHGGGGGHHHHHHGHHHDGGHHHHHHHHHHHHGHHHHHHHHHHHGGHGHHHHHGGGGGGGGGGGGGBFGGE
@M05620:37:000000000-D9766:1:1101:18882:11767 1:N:0:59
ACCACACCTTCTACAATGAGCTGCGTGTGGCTCCCGAGGAGCACCCCGTGCTGCTGACCGAGGCCCCCCTGAACCCCAAGGCCAACCGCGAGAAGATGCCCAGGTGAGTGGCCCGCTACCTCTTCTGGTGGCCGCCTCCCTCCTTCCTGGCCTCCCGGAGCTGCGCCCTTTCTCACTGGTTCTCTCTTCTGCCGTTTTCCGTAGGACTCTCTTCTCTGACCTGAGTCTCCTTTGGAACTCTGCAGGTTCTA
+
CCCDDDDDFFFFGGGGGGGGGGHHGGGFHGHHHGGGGGGGGHHHHGGGGGGGHHHHHHHGGGGGGGGGGGGHHHHGGGGHGHHHHGGGGGDGGGHHHHHHHHHGHHHHHHGGHHGGGFGHHHHHHHHHHHGHHGGGGGHGHHGHHGGGGGGGGGGGGGAFGGGGGGFFFFFFFFHHHHFFFHFHHFFFFFHHFFFFFFHFFFFFFEFFFFFFFFFFFFFFFFFFFFFFFFFFHFFFFFFFFFFFFFFFFFB
@M05620:37:000000000-D9766:1:1101:17778:11769 1:N:0:59
ACCACACCTTCTACAATGAGCTGCGTGTGGCTCCCGAGGAGCACCCCGTGCTGCTGACCGAGGCCCCCCTGAACCCCAAGGCCAACCGCGAGAAGATGAGAGTGGCCCGCTACCTCTTCTGGTGACCGCCTCCCTCCTTCTTCTCCTTCCCGACCTGCGCCTTTTCTCACTCGCTCTCTCTTCTGCCGTTTTCCTTTGGACTCTCTTCTCTGACTTGAGCCTCCTTTGCCACTCTGCCGGTTCTAGATCGG
+
BBB?AABBFFFFGFGGGG5GGGHHGGDEHGFFFFFGGGGGFHGHHGGGGGEFGHHGHHHEEG?EGGGGGGGEHGHGGGGHEEHHFGECGG/BCGHFHH2<222?//<<//-<AH1FG1F1F1>/=00<--.<G./C./0;00000;00://..-;.;.9-;..00=0900;09-.;A//9F////:/-9;/.;//;///9/;///////////;//////;B...;/;////;/;/9/9-@.AB///BF.:
@M05620:37:000000000-D9766:1:1101:18878:11785 1:N:0:59
ACCACACCTTCTACAATGAGCTGCGTGTGGCTCCCGCGGAGCACCCCGTGCTGCTGACCGAGGCCCCCCTGAACCCCAAGGCCAACCGCGAGAAGCTGCCCAGGTGAGTGGCCCGCTACCTCTTCTGGTGGCCGCCTCCCTCCTTCCTGGCCTCCCGGAGCTGCGCCCTTTCTCACTGGTTCTCTCTTCTGCCGTTTTCCGTAGGCCTCTCTTCTCTGACCTGAGTCTCCTTTGGAACTCTGCAGGTTCTA
+
>AAAA4AAFFFFFGG4FGF5GGHHCFCEA2FGHFGE2AE0AE1FHGGGEAEF5EG3FGHG>E@EGGGGGGG2CGHEGG?GFHHFAFG@DCGGGDG1F<GHHHG.GHHH1DFGHH-AG-AGFHHHGFCCFHGHHGGGGGGGFFGGGGFGFBFGFGGGG?--@F/BD;FFFFFFFFBFBF.FFFFFFFFFFFBFFFDFFFFFFFFFD/;BFFFFFF/BF//BBFBBBFFFFBFBFFF/FFFFF/9FFFF9FFB
@M05620:37:000000000-D9766:1:1101:12966:11788 1:N:0:59
ACCACACCTTCTACAATGAGCTGCGTGTGGCTCCCGAGGAGCACCCCGTGCTGCTGACCGAGGCCCCCCTGAACCCCAAGGCCAACCGCGAGTGGCCCGCTACCTCTTCTGGTGGCCGCCTCCCTCCTTCCTGGCCTCCCGGAGCTGCGCCCTTTCTCACTGGTTCTCTCTTCTGCCGTTTTCCGTAGGACTCTCTTCTCTGACCTGAGTCTCCTTTGGAACTCTGCAGGTTCTAGATCGGAAGAGCACAC
+
AAAAAAABFFFFGFGGGGGFGCHGGGGEHDFGGFGGGGGGGHHHHGGGEGFFGHGHHHHGGGEFGGGFGGGHHHHGGGGHGGHHHGGGGGCG/?FFCH<C@CGHHGHHHHHHFHDGGCCFAGHGHHGFHCGCCHHHGHHGDG-@CFGGCGGGFBFFFG0FFGGBFFFFFFFFFFFFFFDFFFFFDB.AABFFFFFFFFFFFFFFFFFFFFF//FFFFFFFFFFFFFFFFFAB9FFFFFBE?.ADFAFFFFF
@M05620:37:000000000-D9766:1:1101:22090:11789 1:N:0:59
ACCACACCTTCTACAATGAGCTGCGTGTGGCTCCCGAGGAGCACCCCGTGCTGCTGACCGAGGCCCCCCTGAACCCCAAGGCCAACCGCGAGTGGCCCGCTACCTCTTCTGGTGGCCGCCTCCCTCCTTCCTGGCCTCCCGGAGCTGCGCCCTTTCTCACTGGTTCTCTCTTCTGCCGTTTTCCGTAGGACTCTCTTCTCTGACCTGAGTCTCCTTTGGAACTCTGCAGGTTCTAGATCGGAAGAGCACAC
+
A?AAA?AAFFC@BGG13B1BAAF1EEEEHAGGHFEAEEE/EHHHHGAFAAEAFAEGHEFCGGGGCE@EGGGHHHCEEGGEGHH/EFGGGC/B@F/CC/CGC@?GDGHHHFHHFH?GGGCGGGHE//EHHHHCFFHHHFHGGGG-?.9FAGBGGGF000BFFBFBBFFFFBFF9BFFF@9BFFFFFF--;BBFFFFFFFFFFFFFFFEFFFFFFFFFFFFFFFBFFFFFFFFFFFFFFF/EFFE?FFFFAFF
@M05620:37:000000000-D9766:1:1101:15896:11792 1:N:0:59
GAGGCTGCTTTGGAAGAAACTCATAGATTACTGCAACAGTTCCCCCTGGACCTGGAAAAGTTTCTTGCCTGGCTTACAGAAGCTGAAACAACTGCCAATGCTACCCGTAAGGAAAGGCTCCTAGAAGACTCCAAGGGAGTAAAAGAGCTGATGAAACAATGGCAAGTAAGTCAGGCATTTCCGCTTTAGCACTCTTGTGGATCCAATTGAACAATTCTCAGCATTTGTACTTGTAACTGACAAGCCAGGGA
+
33>AAAFAFFFFGGGGGBGGGGDHFGHHHCGFHHGBGAFGHHHHHGFFC2FGHGEHH32FBGHHHHHHHHHHHHH3GGHHHHHFHHHHHHHHHHHHFHHHHHHHHHGGGGHHHF?GHHHHGHHHE3FGHHHHFHHGGADG2G33G/GHHHBGHHH2G@FGHHHHHGH1GGGHHHHHHHHHHHGGGGGHHHFHHGHHHHHGHHHHHHGHHGGHFHHHHHHHHHGHHHHGHHHGHGGGGGGGGGGGGGBGEGE
@M05620:37:000000000-D9766:1:1101:13044:11811 1:N:0:59
ACCACACCTTCTACAATGAGCTGCGTGTGGCTCCCGAGGAGCACCCCGTGCTGCTGACCGAGGCCCCCCTGAACCCCAAGGCCAACCGCGAGTGGCCCGCTACCTCTTCTGGTGGCCGCCCCCCTCCTTCCTGGCCTCCCGGAGCTGCGCCCCCTCTCACTGGTTCTCTCTTCTGCCGTTTTCCGTAGGACTCTCTTCTCTGACCTGAGTCTCTTTTGGAACTCTGCAGGTTCTAGATCGGAAGAGCACAC
+
BBBBBBBBFFFFGGGGGGGGGGHHGEGAGEGHHGGGGGGFGHHHHGGGEFGGHFHHHHHGGGGGGGGGGGGHHHHGGGGHGHHHHGGGGGDG//F/0<////>F11GGH11F10.><--<-<-;D:EHCCC0G/;90=.C.---AA/C9-9---;A.B/99F.B9B/F/BBF///BFDF?/A9BA9.../;F//;9FBB////9F/9B9FFFF/;/;/-/9B///////99//;/B/999.9.;.;./..;
@M05620:37:000000000-D9766:1:1101:22169:11815 1:N:0:59
ACCACACCTTCTACAATGAGCTGCGTGTGGCTCCCGAGGAGCACCCCGTGCTGCTGACCGAGGCCCCCCTGAACCCCAAGGCCAACCGCGAGAAGATGAGAGTGGCCCGCTACCTCTTCTGGTGGCCGCCTCCCTCCTTCCTGGCCTCCCGGAGCTGCGCCCTTTCTCACTGGTTCTCTCTTCTGCCGTTTTCCGTAGGACTCTCTTCTCTGACCTGAGTATCCTTTGGAACTCTGCAGGTTATAGATCGG
+
BBBBBBBBFFFFGGGGGGGFGGHHGEGGHGHHHGGGDGGGGHHHHGGGEGGGDHHHHHHGGGCGGGGGGGGHHHHGGGGHGHHHHGGGGGGGGGHFHHHHHHGFFGHHGGGCGCDHHHHHHGGGGHHC?DGGHGHHGHHHHHGGHHGGGGGG?FGGGGB-C;AFFFFFFFFFFFFFFFFFFFFFFFFFADF.;F.BFFFFFFF/F/;BFF/BFFFFF/BF/;FFFFFFFFFFFFFFFFFF9//;B9:FFFD
@M05620:37:000000000-D9766:1:1101:18925:11836 1:N:0:59
GAGGCTGCTTTGGAAGAAACTCATAGATTACTGCAACAGTTCCCCCTGGACCTGGAAAAGTTTCTTGCCTGGCTTACAGAAGCTGAAACAACTGCCAATGCTACCCGTAAGGAAAGGCTCCTAGAAGACTCCAAGGGAGTAAAAGAGCTGATGAAACAATGGCAAGTAAGTCAGGCATTTCCGCTTTAGCACTCTTGTGGATCCAATTGAACAATTCTCAGCATTTGTACTTGTAACTGACAAGCCAGGGA
+
AAABBBFBFFFFGGCGGFGGGGHGHHHHHGHGHHGHHHHHHHHHHGGGHHGHHHHGGHHHGHHHHHHHHHHHHHHGHHHHHHHHHGGHHHHHGHHHHHHHHHHHHHGFGGHHHHHHGHHHGHHHHHHHHHHHHHHGGHGGHHHHHGHFHHHHHHHHHHHHHHHHHGHHHHGHHHHHHHHGHHGGGGGHHFFFHFHHHHGEGBHHHHHHHHHHHHHHHHHHHEHHHHHHHHHHHFFGGGGGGGGGFGGGGG.
@M05620:37:000000000-D9766:1:1101:26472:11859 1:N:0:59
GAGGCTGCTTTGGAAGAACCTGACAAGCCAGGGACAAAAGATCGGAATAGCACACGTCTGAACTTCCGTCCACGGACATCAACTGGGTCTGCCTCCTCCGGTTTGAACAAAAATAAGCATCCAGCGCCGAAACCTTGGAGTTCGGGAACAATGAGGGCCTTCCGAACGACCGCCCTAACCGCGGAGGGCTCTGCTCACTGACGCTGTTAGGAGGCCCTCTTTCTCTCCCTGCAGTCCCCCTCTCTTTTCTC
+
B@BBBBF>CFFFGBFFGGGGGGHFGHGHGHGGF2FFAGGH2BGCE2BA3BGGHHHGGHHADGH55DB1A11>F1E00>B3B33433132BBGBB31B231>/??/B3?4200/033333B?2B2F////////00<111?101/-.--.00>100/.<.</</..:--.-=B-;9-//99--9---99..AB////9/999/:...;//;BB/....:AFFFE/:99/9./../99/9.;-;;B////;/;
@M05620:37:000000000-D9766:1:1101:12558:11865 1:N:0:59
ACCACACCTTCTACAATGAGCTGCGTGTGGCTCCCGAGGAGCACCCCGTGCTGCTGACCGAGGCCCCCCTGAACCCCAAGGCCAACCGCGAGAAGATGACCAAGTGGGTGGCCCCCTCTCCTTTTTGGTGCCCGCCTCCCTCCTTCCTTGCCTCCCCTGGCTCCGCCCTTTCTCACTCTTTCTTTCTTCGGCTTCCTTCCGAATCACTCTCTTCTCTGGCCTCAGCTTCCTTCCTAACTCTGCTCTTGCTC
+
CCCCCCCCFFFFGGGGGGGGGGHHGGGGHGHHHGGGGGGGGHHHHGGGEGGGFHHHHHHGGGGGGGGGGGGHHHHGGGGHGHHHHGGGGGGGGGHHHH2?22/?FH1//<<C0.<>D.0<000=0<@-.<0</.;ADGH.CGAG00B000;CB0.:./..9/0;...;-/9:B00;F000;FF000:0;..-.-/00;9/9....0;B0000:00:0000.:.0900;00000/000/0;0;0000000;;
@M05620:37:000000000-D9766:1:1101:26740:11867 1:N:0:59
ACCACACCTTCTACAATGAGCTGCGTGTGGCTCCCGAGGAGCACCCCGTGCTGCTGACCGAGGCCCCCCTGAACCCCAAGGCCAACCGCGAGTGGCCCGCTACCTCTTCTGGTGGCCGCCTCCCTCCTTCCTGGCCTCCCGGCGCTGCGCCCTTTCTCACTGGTTCTCTCTTCTGCCGTTTTCCGTCGGCCTCTCTTCTCTGACCTGAGTCTCCTTTGGACCTCTGCAGGTTCTAGATCGGCAGAGCACAC
+
CCCCCCCCFFFFGGGGGGBGGGHHGGGFHGHHHGGGGGGGGHHHHGGGGGGGHHHHHHHGGGGGGGGGGGGHGHHGGGGHGHHHHGGGGGCG//?FF?BDFC<?F1?FGHGHGHGHHCGGGGHGHHGHH0CGHHHHHHHGGG?GGG-EGGGGFFFFFBBFBFFFFFFFFFFFFFBFFFDFFFFFFFFFF-DFFFFFFFFFFFF0;:B/BFFFFFFFFFFF0B/;FFFBBFAFFF0FFFFAD--;EEB0:BF
@M05620:37:000000000-D9766:1:1101:21830:11877 1:N:0:59
ACCACACCTTCTACAATGAGCTGCGTGTGGCTCCCGAGGAGCACCCCGTGCTGCTGACAGAGGCCCCCCTGAACCCCAAGGCCAACCGCGAGAAGATGAGAGTGGACCGCTACCTCTTCTGGTGGACGCCTCCCTACTTCCTGGAATCACGGAGCTGAGCCATTTCTCACTGGTTCTCTCTTCTGCCGTTTTCCGTAGGACTCTCTTCTCTGACCTGAGTCTACTTTGGAACTCTGCATGTTCTAGATCGG
+
>>>>A1>AFF11AFG1ABF11F11AAEBF0AFCF00E/A/EHHHHGAEE/E/FFAGHB11BCAE/E/EGGGHGF>?EGG/?GH>>/?EE//<<AFB11BGF<?1F1?GCBCCCHHHFHHHF110<FF@-<<EGGH0.<0=<00/;/<CCHCG-ACHH09FBFGGGGG000C0/;CFGGG0CFGGGGGGGG/AF/-BFBA/FFFF//;BFFFFFF//-/;;BF/FFFFBFBFFFF/;B//;:;FFFB;9/AB
@M05620:37:000000000-D9766:1:1101:10856:11878 1:N:0:59
ACCACACCTTCTACAATGAGCTGCGTGTGGCTCCCGAGGAGCACCCCGTGCTGCTGACCGAGGCCCCCCTGAACCCCAAGGCCAACCGCGAGAAGATGCCCAGGTGAGTGGCCCGCTACCTCTTCTGGTGGCCGCCTCCCTCCTTCCTGGCCTCCCGGAGCTGCGCCCTTTCTCACTGGTTCTCTCTTCTGCCGTTTTCCGTAGGACTCTCTTCTCTGACCTGAGTCTCCTTTGGAACTCTGCAGGTTCTA
+
ABB3ABBBFFFFGGGGGGGGGGHHGEEEG2GHAFGAEGGGGHHHHGGGFEGGHHHHHHHGGGGGGAGGGGGFHFHGGGFH/FHHHGG/CGFCGGGHFHBGHHHFHHGAGG/FFGC-@DGHHHFFGHGDGHEGHCGFGGGFHFGFHGGFGEGFF.EGG????FGGACFFCFFFFFBFFF.BFFFFFFFFFFFFFDD.BEFBDFAD?B//9FFF/FFFE9/:FFFB.9BFFFFFFFBB/BFFFBFFF.FFFFF
@M05620:37:000000000-D9766:1:1101:22187:11887 1:N:0:59
ACCACACCTTCTACAATGAGCTGCGTGTGGCTCCCGAGGAGCACCCCGTGCTGCTGACCGAGGCCCCCCTGAACCCCAAGGCCAACCGCGCGAAGATGCCCAGGTGAGTGGCCCGCTACCTCTTCTGGTGGCCGCCTCCCTCCTTCCTGGCCTCCCGGAGCTGCGCCCTTTCTCACTGGTTCTCTCTTCTGCCGTTTTCCGTAGGACTCTCTTCTCTGACCTGAGTCTCCTTTGGAACTCTGCAGGTTCTA
+
BBBBBBB?FFFFGGGGGG5FGGHHGGGBGGHHHFFFFGGGGHHHHGG0EFGGHHHHHHHAEFGGGGGGGGGHHHHGGGGHGHHHHGGGGG/BDGGGHHHHHHHGHHHHHHGGHHGGGCGHHHHHHHHHHHGHHGGGGGHGGGGGGGGGGGGGGGGGGG-ADGFFFFFFFFFFFFFFFFFFFFFFFFFFFFFFFFFFFFFFFFFFFBFFFFFFFFFFFFFFFFFFFFF:BFFFFFFFFFFFFFFFFFFFFFB
@M05620:37:000000000-D9766:1:1101:16352:11909 1:N:0:59
[truncated: 1,664,942 more chars]
