# Supplementary material for: Fast but not furious: a streamlined selection method for genome-edited cells
Source: Life Sci Alliance. 2021 Apr 26;4(6):e202101051. doi: 10.26508/lsa.202101051 (PMC8127327; doi:10.26508/lsa.202101051)
Supplement: Supplementary file 1 [file LSA-2021-01051_Supplemental_Data_1.zip › SANGER and Deep Sequencing/ACTB/5_S5_L001_R1_001.fastq]

@M05620:37:000000000-D9766:1:1101:13345:2043 1:N:0:5
ACCACACCTTCTACAATGAGCTGCGTGTGGCTCCCGAGGAGCACCCCGTGCTGCTGACCGAGGCCCCCCTGAACCCCAAGGCCAACCGCGAGAAGATGCCCCGGTGAGTGTCCCGCTACCTCTTCTGTTGGCCGCCTCCCTCCTTCCTGTCCTCCCCGGGCTGCGCCCTTTCTCACTCTTTCTCTCTTCTCCCGTTTTTCGTATGACTCTCTTCTCTGACCTGAGTCTCCTTTTTGACTCTGCAGGTTCTT
+
BBAABBAAFFFFGGGFFG5FFGFHEBEBAAGGHFGE?EECEHHHHGGGEEGFFGHHHHHEGGCGGGEGGGGHHHAFGFGHGHHFEGGGGG/C@DGFHH1?F/<////<=D111>>A@--<0<G00D00<<./0-:-.::C/:./;0/000/00;/;.---@-..9B.@-/;/BF/B9///:/;BFFFF/;///.;.;E./-;.////9;BFF//BFF///;/./9:/:;9//;/9-./9;B////9.//;/
@M05620:37:000000000-D9766:1:1101:19815:2083 1:N:0:5
ACCACACCTTCTACAATGAGCTGCGTGTGGCTCCCGAGGAGCACCCCGTGCTGCTGACCGAGGCCCCCCTGAACCCCAAGGCCAACCGCGAGAAGATGCCCAGGTTAGTGGCCCGCTACCTCTTCTGGTGGCCGCCTCCCTCCTTCCTGGCCTCCCGGAGCTGCGCCCTTTCTCACTGGTTCTCTCTTCTGCCGTTTTCCGTAGGACTCTCTTCTCTGACCTTAGTCTCCTTTGGAACTCTGCAGGTTCTT
+
CCCCCCCCFFFFGGGGGGGGGGHFGFGBCEHHHGGGGGGGGHHHHGGGGEGGHHHHHHHGGGGGGGGGGGGHHHHGGGGHGHHHHGGGGGCG?DHHHHEGH2/C1110FFAFHH@@DCGHHFFHBG0GH/ACHCCCG:GGFCGHH0FF0BFFGFGG.;-;:C99?BFFAFFFFBFFB/BBF9BBBBFF/9:/B@:DFFFF.BA9DBFFBFFFFFFFF//FFF/9;B99:F9FF/B/B9;FF/:/BF.BBF/
@M05620:37:000000000-D9766:1:1101:11486:2379 1:N:0:5
AGTGCCAGCTCTCAATCGCACAGGGGACCCAGGGCCTGGCCCCTCCATCCAGAAAACCTATGACCTCACCCGCTACCTGGAGCACCAACTCCGCAGCTTGGCTGGGACCTATGTGAGTATCCAGCGTAGGAATCTGGGAGTTGGGGAGGAGTGAGGAGTTGGGGAAAGACAGTCCTAACCGTGGAGGGTTCTGGTAAATGATGGGGTGAGGAGGGGCTCTTTGGCTCCCACCAGTCCCCCTGTCTGGTCTA
+
AABBAFBFAFBFGGGGGFGGEEGHFEEGGGHHGGGFGFFHHHGHGGBGHHHGHEHHHGHHHHFHHHFHHHHGGGCGHHHGHGF?FHFHGHHHGE@GGGHHGHHEEEHGGHHHHHHHHGHHHHHHHGCEFEHHHHHHHHGGEHHHGGGGGGGHHHHHHGHHHHGGGGGHHHHHHHHFHHHHGECGGGGG;CFGGG0;FGGGGFGFGGFFFFFFFFFFFFFFFFFFFFFFFFFFFFFFFFFFFFFFFFEFBF/
@M05620:37:000000000-D9766:1:1101:11470:2396 1:N:0:5
AGTGCCAGCTCTCAATCGCACAGGGGACCCAGGGCCTGGCCCCTCCATCCAGAAAACCTATGACCTCACCCGCTACCTGGAGCACCAACTCCGCAGCTTGGCTGGGACCTATGTGAGTATCCAGCGTAGGAATCTGGGAGTTGGGGAGGAGTGAGGAGTTGGGGAAAGACAGTCCTAACCGTGGAGGGTTCTGGTAAATGATGGGGTGAGGAGGGGCTCTTTGGCTCCCACCAGTCCCCCTGTCTGGTCTA
+
BCACBFFFCFFFGGGGGGGGGGHHGGGGGEHHGGGGGGHHHHGHGGHHHHGHGHHHHGHHHHHHHHHHHHHGGGGGHHHHGHHHHHHHGHHHGGGGGHHHGGHGGG?FGHGHHHFHHHHFHFBGHGDGGGHHHHHHGF?FEGHEFGGGGDEHHHHHHGHHHFGGEDHE/:GHCHHHFHHFAGGG.=CFDGGGGGFFGGGGFBGGGGFFFFE/DFFFFFFFFFFFFFFFF/F.:FFFFFFFFFFFFFFFFE9
@M05620:37:000000000-D9766:1:1101:18084:2550 1:N:0:5
AGTGCCAGCTCTCAATCGCACAGGGGACCCAGGGCCTGGCCCCTCCATCCAGAAAACCTATGACCTCACCCGCTACCTGGAGCACCAACTCCGCAGCTTGGCTGGGACCTATGTGAGTATCCAGCGTAGGAATCTGGGAGTTGGGGAGGAGTGAGGAGTTGGGGAAAGACAGTCCTAACCGTGGAGGGTTCTGGTAAATGATGGGGTGAGGAGGGGCTCTTTGGCTCCCACCAGTCCCCCTGTCTGGTCTA
+
BBAAAFFFBFFFGFGGAFG2E?GAFGDGEAGHAEGAFFHHFHGHGGHHHFHHBGFGHGHHHHFHHHHHHHHGG@EEHHHHCFGHHHHCGBGFAE/EE3FFEGFGGGHHGHHGHHHHHFHHHHGHHGDDGGHHGFHHHHHFFHHHGGGGGGD<CHHHGGCFHHGGGGHHGHFHHHHHHHHHGDEBDGGGEF?FFGFGFFGGFGGGGGDBFFFFFFBBB=EFFFFFFFFFFFFFFFFFFFFFBFFFFFFFFFF
@M05620:37:000000000-D9766:1:1101:18063:2555 1:N:0:5
AGGGCCAGCTCTCAATCGCACAGGGGACCCAGGGCCTGGCCCCTCCATCCAGAAAACCTATGACCTCACCCGCTACCTGGAGCACCAACTCCGCAGCTTGGCTGGGACCTATGTGAGTATCCAGCGTAGGAATCTGGGAGTTGGGGAGGAGTGAGGAGTTGGGGAAAGACAGTCCTAACCGTGGAGGGTTCTGGTAAATGATGGGGTGAGGAGGGGCTCTTTGGCTCCCACCAGTCCCCCTGTCTGGTCTA
+
>A3>>A>ABFCDFFGBFFFFAEF4FGGGGGDHGG22FAGGGHGHGGGHD1GBGF3FGECHHHHHHH@GGHHGGGE/GHHEGHHF11FGGCGHGFGG>?FHGHHGGFHHFHHHHHHGHHHHFFHDCDDDGDHHFHHHHHFFCGFHGGCCDGEGFD0.<<<GHHGC:EHCHHHHFFHHHHG.@AEBA9CBCFGGGGCFGGGGFGGGGFFBFFFFDFBB??FFFFFFFFFFFFFFFFFFFFFFBFFFFFFFFFF
@M05620:37:000000000-D9766:1:1101:19358:2676 1:N:0:5
AGTGCCAGCTCTCAATCGCACAGGGGACCCAGGGCCTGGCCCCTCCATCCAGAAAACCTATGACCTCACCCGCTACCTGGAGCACCAACTCCGCAGCTTGGCTGGGACCTATGTGAGTATCCAGCGTAGGAATCTGGGAGTTGGGGAGGAGTGAGGAGTTGGGGAAAGACAGTCCTAACCGTGGAGGGTTCTGGTAAATGATGGGGTGAGGAGGGGCTCTTTGGCTCCCACCAGTCCCCCTGTCTGGTCTA
+
ABBBBFFFBFFFGFFGGFGFGAGHAEGGDG2FFFGFFAGGAGGHGGHHGH3GFFFGHGFGHHBHHHFFHHHGGGGGHHHFHHHHGGHHGGHHGFFFGBGHGHHFDGGHGHHHHHHHGFHHHGHHHGEGGGHHHHGGHHGGGHGFGGGGGGGHGHHHHG<GHGGGGGHFHGHGHHHHHFGHGGGGGGGGDFGGGGGGFGGFGGFGGGFAFFFFFD-=FFFFFFFBFFFFFFFFFFFFFFFDFFFFFFFFFFF
@M05620:37:000000000-D9766:1:1101:13413:2686 1:N:0:5
ACCACACCTTCTACAATGAGCTGCGTGTGGCTCCCGAGGAGCACCCCGTGCTGCTGACCGAGGCCCCCCTGAACCCCAAGGCCAAACGCGAGAAGATGCCCAGGTGAGTGGCCCGCTACCTCTTCTGGTGGCAGCCTACCTCCTTACTAGACTCCCGGAGATGAGCCCTTTCTCACTGGTTATCTCTTCTGCAGTTTTCCGTAGGACTCTCTTCTATGACCTGCGTCTCCTTTGGAACTCTGCAGGTTCTA
+
1>>?AA>>FFC@AFB1ABBBDAF1EBEEGEHHCF0BEEECGHFHHGCFA/BCGABGHAAEEGGGEE/EEEGHFFA/?EE>?GG//0??><<B@/?GH1FGHFEGG1?<?1?FG/-<ACG011FGHBGHG/<F<CGHH/CGG:.;G0;00<0:CGHABG@--/000;BEG/CF000;CGGF00CFFFFFFFFF/B:FFFFFB/;BFFFBF//BFF//B/;BFFE--;9-;9BFF//9/:9//9;FF?-9;99
@M05620:37:000000000-D9766:1:1101:18119:2776 1:N:0:5
AGTGCCAGCTCTCAATCGCACAGGGGACCCAGGGCCTGGCCCCTCCATCCAGAAAACCTATGACCTCACCCGCTACCTGGAGCACCAACTCCGCAGCTTGGCTGGGACCTATGTGAGTATCCAGCGTAGGAATCTGGGAGTTGGGGAGGAGTGAGGAGTTGGGGAAAGACAGTCCTAACCGTGGAGGGTTCTGGTAAATGATGGGGTGAGGAGGGGCTCTTTGGCTCCCACCAGTCCCCCTGTCTGGTCTA
+
BBABBFFFCFFFGGGGGGGGGGHGGGGGGGHHGGGGGGHHHHGHGGHHHHHHHHHHHGHHHHHHHHGHHHHGGGGGHHHHHHGHHHHHGHHHGGGGGHHHGHHGGCHHGHHHHHHHHGHHGHFHHGCEGFHHHHHHHFFGEHHHFGFGGGGGHHHHGEHHHHGGGGGHHGHHFHHGHHHHG:CDFGGG:AFGGGCFGGGEFGGGGGFFEFFFFFFFFFFFFFFFFFFFFFFFFFFFFFEDCEFFFFFFFFF
@M05620:37:000000000-D9766:1:1101:11231:2815 1:N:0:5
ACCACACCTTCTACAATGAGCTGCGTGTGGCTCCCGAGGAGCACCCCGTGCTGCTGACCGAGGCCCCCCTGAACCCCAAGGCCAACCGCGAGAAGATGCCCAGGTGAGTGGCCCGCTACCTCTTCTGGTGGCCGCCTCCCTCCTTCCTGGCCTCCCGGAGCTGCGCCCTTTCTCACTGGTTCTCTCTTCTGCCGTTTTCCGTAGGACTCTCTTCTCTGACCTGAGTCTCCTTTGGAACTCTGCAGGTTCTA
+
>A>AAAAAFFFFGGGCDFFGFGFBEBEFH2GHHGFAA2EAFHHHHGCEA1BAGDFGGFGEE@EGAE/EGGGFHHEFGGCEEGHC?FEEGGGG?AG1G1GHGHHEC1DGGFGGHH-CC<<FGHGHFHHHGCDHHC@-CACFHHDHHBFECFGGGGGGGB?B@FFGGGFBBFFFFFFFFFFFFFFFFFFFFFFFFBDFFFFFFBFD./BFFFFFFFFFFFFFFFFFFFBFFFFFFFFFFFBFFFEFF?;BFFF
@M05620:37:000000000-D9766:1:1101:21136:3022 1:N:0:5
GAGGCTGCTTTGGAAGAACCTCAGAATGTACTCCCACAACATTAGTCGATCCTAGATGCGGTTTGTAGCTTGAAAAAAACAACTGACACAGCTGCCACGAATGAAACCTATAAAAATACAAAAGAGATCAACAGACAAAATAATCACAAGAAACAACAACATGAGTCATCTCGAAGTCGAACTATAGACGTCAGTGAACCTCACGACTCGATAATAGAAAGAAAGATTAATACGATCTTGAACCAGACTAG
+
>>AA1AF>FBFFFCGC1FGCG0F1A11B3AAD1BA00B0000DD1D2A//0A121B221/AB/A/B2A2DDG01A1>>/B>/?B>1111B0>111>11/>/?1>>1>00F11B>1<0B111100<0<1B<10B0F0@0001@122111@0?000?C/<//?01<11111111<>0..0..<..000000...:.00000.;//...-.9../..000000//.99/0000090.9---/////-----///
@M05620:37:000000000-D9766:1:1101:11592:3051 1:N:0:5
ACCACACCTTCTACAATGAGCTGCGTGTGGCTCCCGAGGAGCACCCCGTGCTGCTGACCGAGGCCCCCCTGAACCCCAAGGCCAACCGCGAGAAGATGCCCAGGTGAGTGGCCCGCTACCTCTTCTGGTGGCCGCCTCCCTCCTTCCTGGCCTCCCGGAGCTGCGCCCTTTCTCACTGGTTCTCTCTTCTGCCGTTTTCCGTAGGACTCTCTTCTCTGACCTGAGTCTCCTTTGGAACTCTGCAGGTTCTA
+
BBBBBBBBFFFFGGGGFGGGGGHHGFGFHGHHHGG?EFG?GHHHHGGGFEGFHGFHHHHGGGGGGGGGGGGHHHHGGGGHGHHHFGGGGCCGGDHHFH2FHFHE1FFGHGAAGEGDDCGHGHHFGHDBDG?<GCCCGGHEFG?CGB9BF/9C0FAF.--ABGFGCGFFAFFFFFFFBF.9BBFFFFFFFFFFF-AAFFFB.;ADF//;FFFFFFFFFFFFFEFFFFFFFFBFFB//B/;BF:BFFA.B/B9
@M05620:37:000000000-D9766:1:1101:9115:3056 1:N:0:5
GAGGCTGCTTTGGAAGAAACTCATAGGTTACGGCAAAAGTTCCCCCTGGACCTGGGAAAGATTCTTGCCCCGATTACTGAAGCTGAAACAACTGCCTATGATTAACAGCCCCCAAAAGGAAAGAAGAGACTAAAAGAAGAGATGAAAAAAAGACAAGAAAGTCAGGAACATTGGCTTTAACACCCTTCAGGAACCCATTATACCACTCTCAGCAACAATAAACCAAATGTAAAAATTTGGACATAAAAATG
+
?AAABBFBFFFFGFGGGGGGGBG5DD4AADA2BEGFEH3FBDD3AE2F22BF2211BB1B3B5B555AB310>EEGH555B3@F333F33?G3BGB3BB34444B34B?/?E/>?BF3/23B0B?22BB2B2B2F?F0220222>@2@0>///0>00>>01<11101<./000<</</00<=/...//000//::..;0009;;B0C90000/9/;.9;;000/.9.90;;;;00./;://B////:/9./
@M05620:37:000000000-D9766:1:1101:22193:3084 1:N:0:5
AGTGCCAGCTCTCAATCGCACAGGGGACCCAGGGCCTGGCCCCTCCATCCAGAAAACCTATGACCTCACCCGCTACCTGGAGCACCAACTCCGCAGCTTGGCTGGGACCTATGTGAGTATCCAGCGTAGGAATCTGGGAGTTGGGGAGGAGTGAGGAGTTGGGGAAAGACAGTCCTAACCGTGGAGGGTTCTGGTAAATGATGGGGTGAGGAGGGGCTCTTTGGCTCCCACCAGTCCCCCTGTCTGGTCTA
+
AB>AAFFF>FFFGGGGFFF2ECGAFFDE2AFGFFGE2FHF2FFHGGHHBHHH3FCGHGFFHH5DGHHHHHHGGGGGHHHGFFGHHHF1EGHHEFGF/EHHGHHGGGHHGHHGHHHHHHGHHHHHHGGGGGHHHHHGGEFFDFFHGGGGGGGFHHHHCD/CFBDGGGHHGHGGHHHHFHHHDDEGDGGG.CFGGGGFEGGFFGGGGGFFFFFFFFFFFFFFFFFFFEF?EFFFFFFFFFFFFFFFFFFFBBB
@M05620:37:000000000-D9766:1:1101:20781:3169 1:N:0:5
GAGGCTGCTTTGGAAGACACTGCTACGTCAGTGCACACAGATCGCAAGAGCACGCGTCTGTACTTCAGCCACCTTACCCAATCGCCTATGCCGTCTTCTGATGTTTTAAAAGCCTGAACCCTATCAACGCCCCCGCCCCCCCCATTCTGCCGCGCCTTGCTTCCCTCGGCCCTTTCTTGGTTCCTCTCGGCTGGTACCCGTAAGGAACGGCTCCTCGACGCCTACACCGGATGTAAAACTGTGATGTACAA
+
>AAAAA1>CFFFGGGGG1BF11B31D000B0ADDGG1BAB1BB////A0BBA0A//A//B1222A1211>00>F1@B0BBF0F/>/>?@1@B//>0/BFB2F12220B1111B010B11</BGB1220//////>//<---<--/0;0:0;----:.9;BFGFBF0;-..;A./0;00:9/;B/B///---9-9;9/FF?A=-F/B/9-;99--/-9-------9/;/-----//9;////9/9/9B/;;/
@M05620:37:000000000-D9766:1:1101:15951:3214 1:N:0:5
AGTGCCAGCTCTCAATCGCACAGGGGACCCAGGGCCTGGCCCCTCCATCCAGAAAACCTATGACCTCACCCGCTACCTGGAGCACCAACTCCGCAGCTTGGCTGGGACCTATGTGAGTATCCAGCGTAGGAATCTGGGAGTTGGGGAGGAGTGAGGAGTTGGGGAAAGACAGTCCTAACCGTGGAGGGTTCTGGTAAATGATGGGGTGAGGAGGGGCTCTTTGGCTCCCACCAGTCCCCCTGTCTGGTCTA
+
BCBBCFFFCFFFGGGGGGGGGGHGGGGGGGGHGGFGGGHHHHGGGGHHHHBHHHHHHGHHHHHHHHHHHHHGGEGGHHHHGGHHHHHHGHHHEGGGGHHFFHHGGGHGGHHHHHHHHHHHHHHHHGGGGGHBFFHHHHHGDHHHGGGGGGFFFHHHGGHHHHGGGGHHHHHHHHHHHHHHGGGGGGGGEFGGGGFFGGGGGFFFGGDFFFFFFFFFFBFFFFFFFFFFFFFFFFFFFFFFFFFFFFFFFFF
@M05620:37:000000000-D9766:1:1101:11438:3231 1:N:0:5
ACCACACCTTCTACAATGAGCTGCGTGTGGCTCCCGAGGAGCACCCCGTGCTGCTGACCGAGGCCCCCCTGAACCCCAAGGCCAACCGCGAGAAGATGCCCAGGTGAGTGGCCCGCTACCTCTTCTGGTGGCCGCCTCCCTCCTTCCTGGCCTCCCGGAGCTGCGCCCTTTCTCACTGGTTCTCTCTTCTGCCGTTTTCCGTAGGACTCTCTTCTCTGACCTGAGTCTCCTTTGGAACTCTGCAGGTTCTA
+
A>3AABBBFFFFFFG45FBGGFHFGEEBA2GFHGGEEGGGGHFHHGEGEAEFHGGHHHFGEGGGGGGGGGGHFGHEGFGHFHHHHGGGGC<CDDHHHHHHHHHGFGHHFHGGHHGGGGGHEFHHHGHHGHGHHGGGGGHGHHGHHGGGGGGGGGGGGG-@CGGGGGFFFFFFFFFFFFFFFFFFFFFFFFFFFDADFFFFFFFFFFFFFFFFFFFFFFFFFFFFFFFFFFFFFFFFFFFFFFFFFFAFFFF
@M05620:37:000000000-D9766:1:1101:21800:3261 1:N:0:5
AGTGCCAGCTCTCAATCGCACAGGGGACCCAGGGCCTGGCCCCTCCATCCAGAAAACCTATGACCTCACCCGCTACCTGGAGCACCAACTCCGCAGCTTGGCTGCCACCTATGTGAGTATCCAGCGTAGGAATCTGGGAGTTGGGGAGGAGTGAGGAGTTGGGGAAAGACAGTCCTAACCGTGGAGGGTTCTGGTAAATGATGGGGTGAGGAGGGGCTCTTTGGCTCCCACCAGTCCCCCTGTCTGGTCTA
+
ABABBFFFCFFFGFGGGGGGGGHGFEGGEGHHFGGGGGHHFHGGGGHHHHHHFHFHHGHHHHFHHHHHHHHGGFGGHHHHFHHHHHAHFHHHEGGGGGHHGEH?/0BFC0BDGHHFHH3?F?GGFGBBG/FGFHHHHHFADGHHGGGGGD.>FGHHCCCGHFGGC?GG/CGHHHHGGHFGAFEAFGGCCF90CFGGFFFF0FB0EEDF?FFFDFF--;ABFFFEF0FFFFFFFFFFEFFFFAF0FB/B0B0
@M05620:37:000000000-D9766:1:1101:13786:3271 1:N:0:5
ACCACACCTTCTACAATGAGCTGCGTGTGGCTCCCGAGGAGCACCCCGTGCTGCTGACCGAGGCCCCCCTGAACCCCAAGGCCAACCGCGAGAAGATGCCCAGGTGAGTGGCCCGCTACCTCTTCTGGTGGCCGCCTCCCTCCTTCCTGGCCTCCCGGCGCTGCGCCCTTTCTCACTGGTTCTCTCTTCTGCCGTTTTCCGTAGGACTCTCTTCTCTGACCTGAGTCCCCTTTGGAACTCTGCAGGTTCTA
+
>1>>A?11BFBD3GG13B1AAFBEEAE0BEGEF0FA0AE/EHHGHGCA/AE/F11BGGB/>EEFEF>>E>/EGHEGGCGHGHHHEGGGGG/B<BG1?FHHHHEF1?GFGGEEFAC@CCCHHHHDGHBF=GC.<<:-::C.CFCFGBFBFF.:9A:ABG--9>@B?@F??BFFFFBFFBF9BB//;/9:;;B//@BABAFFBBABF/B//B9B//F/:/9;BFF/9/B/;?BFFFFFFFFFFFFFFF?FFFF
@M05620:37:000000000-D9766:1:1101:20187:3296 1:N:0:5
AGTGCCAGCTCTCAATCGCACAGGGGACCCAGGGCCTGGCCCCTCCATCCAGAAAACCTATGACCTCACCCGCTACCTGGAGCACCAACTCCGCAGCTTGGCTGGGACCTATGTGAGTATCCAGCGTAGGAATCTGGGAGTTGGGGAGGAGTGAGGAGTTGGGGAAAGACAGTCCTAACCGTGGAGGGTTCTGGTAAATGATGGGGTGAGGAGGGGCTCTTTGGCTCCCACCAGTCCCCCTGTCTGGTCTA
+
>3>AAFFFBFFFGGGGGGGGGGHHGGGGFEHHGGGGGGHGFHGHGGHHFHHHHHBGHGFHHHHHHH3FHHHGGGEGHHHHHHHHCGHHGHHHGGGGGHHHGHHGGGHHGHHGHHGHHHHHHHHHHCCEGGHHHHHGHHGGDGHHGGGGGGEHHHHEGGHHHHGGGGHHHHHGHGHHHHHHC?EGDEGGGGGGGGGGGGGGGGGGGGFFFFFFFFFFFFFFFFFFFFFFFFFFFFFFFFFFFFFFFFFFFFB
@M05620:37:000000000-D9766:1:1101:21027:3389 1:N:0:5
AGTGCCAGCTCTCAATCGCACAGGGGACCCAGGGCCTGGCCCCTCCATCCAGAAAACCTATGACCTCACCCGCTACCTGGAGCACCAACTCCGCAGCTTGGCTGGGACCTATGTGAGTATCCAGCGTAGGAATCTGGGAGTTGGGGAGGAGTGAGGAGTTGGGGAAAGACAGTCCTAACCGTGGAGGGTTCTGGTAAATGATGGGGTGAGGAGGGGCTCTTTGGCTCCCACCAGTCCCCCTGTCTGGTCTA
+
AA>AAFFFAFFFGGGGGGECEGHAGGGGGG2FAAEB2FGH2AE1AEFHGGHHHGFGFGFHFDGHHHHHHHHGG>EGHHHHBGHHHH1FEHHG>ECGEHGHEGHGGGHHGGHFGHFFGHHHHHFHHGGGGGGGHHHHHH0FGHHHGG.ADDCFF0DGGGHHHHGGEACGHHHHHHGHHGHHGGGBDEFGDFGGGGFGGGGGGGFGGGFBFFFFFFBBBBFFFFFFFFFFFFFFFFFFFFFFBFFFFFFFFFF
@M05620:37:000000000-D9766:1:1101:12357:3394 1:N:0:5
GAGGCTGCTTTGGAAGAAACTGATACGTTACTGCAACAGTTCCGCATGGACCTGGAAAAGATTCTTGCCAGATTTATCGAACCTGAAACAACTGCCAAGCTTCAACAAAAGACCACGCGCAAGCAAAGTCCTCGACAAGACCCCAAGCGTCCACAACATGCTATGATACATATGACTACAACTCTCTCATCCGCTTTTGAGCTCACTTCTCTATCCAATACAACAACTCTCCTCATTTGCACTTAGAACTC
+
AAAAAAFAFBBFGFGGC1AFE1B3D30A0B03DBFGHC0122200/AAF11B0AF0A10A/1DD22D1B1101DBF22A?00/BB0E11B//BB10@C//1B@BFGF/000/B0B?/>/>/<//B0B0BB12B/?</B0@0@/<?//////-<11<.>011>11000=0000=00=00//0//00:;:0<00.....00..90;99090090;0;C0900/;;9...:;90/0/0//9/;/;9;//9////
@M05620:37:000000000-D9766:1:1101:14966:3475 1:N:0:5
AGTGCCAGCTCTCAATCGCACAGGGGACCCAGGGCCTGGCCCCTCCATCCAGAAAACCTATGACCTCACCCGCTACCTGGAGCACCAACTCCGCAGCTTGGCTGGGACCTATGTGAGTATCCAGCGTAGGAATCTGGGAGTTGGGGAGGAGTGAGGAGTTGGGGAAAGACAGTCCTAACCGTGGAGGGTTCTGGTAAATGATGGGGTGAGGAGGGGCTCTTTGGCTCCCACCAGTCCCCCTGTCTGGTCTA
+
AAAAAF1FAFCFGGGGGAFGGGHHGGGGG0FHGGGGGGHHHHGHGGCGHFHFGHHHHG0BGHHHFHHHHHHGGGGGHHHCGGHHH/GHGGHHGGGGGHHHGHHGGGHHGHHHHHBHHHHHHHHHHGAFGGHHHHHHHFGGFHHHGCGGGGGHFHHFGGHHHHGGGGHHHHHHHGHHHHHHGGGGGGGGCFGGGGFGGGGGGGGGGGF@FFFFFF@@@@FFFFFFFFFFFFFFFFFFFFFF@FFFFFFFFFF
@M05620:37:000000000-D9766:1:1101:8485:3481 1:N:0:5
AGTGCCAGCTCTCCATCGCACAGGGGACCCAGGGCCTGGCCCCTCCATCCAGAAAACCTATGACCTCACCCGCTACCTGGGGCACCCACTCCGCAGCTTGGCTGGGACCTATGTGAGTATCCAGCGTAGGAATCTGGGAGTTGGGGAGGAGTGAGGAGTTGGGGAAAGACAGTCCTAACCGTGGAGGGTTCTGGTAAATGATGGGGTGAGGAGGGGCTCTTTGGCTCCCACCAGTCCCCCTGTCTGGTCTA
+
>A>11B@CA@BDG111BA11A0B0AAAAE00A0BA/BFBGGGEGEGFFHCBGGFH0FEGHB1GDG1B1BFH/E>>>FGBG/>>EEE/>?CCB/?/E>B1BEFHGGGHGGHHHHHHHGDGHHGHGGGECCGHGHHHHHH0FCGHHGGACGC<=GDGH<CGHHHGGCEHHGHHGGHGGGGGGGCC@=EGG;CAFFG;FFGFGGGFFFFB@EFFFFF@@@@?FFFFFFFFEEEFFFFFFFFFF@FFFFFFBFFF
@M05620:37:000000000-D9766:1:1101:8495:3499 1:N:0:5
AGTGCCAGCTCTCAATCGCACAGGGGACCCAGGGCCTGGCCCCTCCATCCAGAAAACCTATGACCTCACCCGCTACCTGGAGCACCAACTCCGCAGCTTGGCTGGGACCTATGTGAGTATCCAGCGTAGGAATCTGGGAGTTGGGGAGGAGTGAGGAGTTGGGGAAAGACAGTCCTAACCGTGGAGGGTTCTGGTAAATGATGGGGTGAGGAGGGGCTCTTTGGCTCCCACCAGTCCCCCTGTCTGGTCTA
+
BCAABFFFCFFFGGGGGGGCGCHFGGGGGGHHFGGGEFHHHHGHGGHHHGHHGHHHHGHHHHHHHHHHHHHGGEGGHHHHFHHHHHHHGHHHEGCGGHHHGHHGGGHHGHHHHHHHHHHHHHHHHGGGGGHHHHHHHHGGGHHHGGGGGGGHHHHHHGHHHHGGGGHHHHHHHHHHHHHHGGGGGGGGGGGGGGFGGGGGGGGGGGFFFFFFFFFFFFFFFFFFFFFFFFFFFFFFFFFFFFFFFFFFFFF
@M05620:37:000000000-D9766:1:1101:22882:3563 1:N:0:5
AGTGCCAGCTCTCAATCGCACAGGGGACCCAGGGCCTGGCCCCTCCATCCAGAAAACCTATGACCTCACCCGCTACCTGGAGCACCAACTCCGCAGCTTGGCTGGGACCTATGTGAGTATCCAGCGTAGGAATCTGGGAGTTGGGGAGGAGTGAGGAGTTGGGGAAAGAAAGTCCTAACCGTGGAGGGTTCTGGTAAATGATGGGGTGAGGAGGGGCTCTTTGGCTCCCACCAGTCCCCCTGTCTGGTCTA
+
AA>AAFFFAFFFGGGGGGGGGGHHFGGC2BFFGGGG2AFG2FEDGGHHGHHF3AEGHGFGHE5FHHHHHHGGGGGGHHHHHHHHHCHHGHHHGGGE/CHHGHHGF?GHGFGHHHFHDFFH3??G2B<EG?GHFHGHHHF/?GHHCFEGGGGHAHDC<AGHHHGGCFH./.;CGFHBGHG.9CEGGGGA9CGGGGGGGGG0;CFBEFFFFFFF?FFF-;EFF9BF9/:AEFF?EA9B9:.D-9FFFFBBFFF
@M05620:37:000000000-D9766:1:1101:13455:3565 1:N:0:5
AGTGCCAGCTCTCCATCGCACAGGGGACCCAGGGCCTGGCCCCTCCATCCAGAAAACCTATGACCTCACCCGCTACCTGGAGCACCAACTCCGCAGCTTGGCTGGGACCTATGTGAGTATCCAGCGTAGGAATCTGGGAGTTGGGGAGGAGTGAGGAGTTGGGGAAAGACAGTCCTAACCGTGGAGGGTTCTGGTAAATGATGGGGTGAGGAGGGGCTCTTTGGCTCCCACCAGTCCCCCTGTCTGGTCTA
+
>A>>>DFFBCFFG4BGBEE2E?FCFAAEEEGF2ABBAFHHGHGHGGHHHGFGFHHBBEHHFDGHH5FFHHHEE/>EGHBF2BGHHH1??FGB>E/E>FBFEHHGGGHHGHHHHHHEHHGHHHHHFCDBCGHHHGGHHG0FEGGHGG.>C<>CG<GG0EGHDGCGEFHHGHHHHFHHHHHGGFEGEEF@:CFFGGCFGGGGGGGFGGFBFFFFFDBBBBFFFFFFFFFFFFFFFFFFFFFFBFFFFFFFFFB
@M05620:37:000000000-D9766:1:1101:14531:3599 1:N:0:5
AGTGCCAGCTCTCAATCGCACAGGGGACCCAGGGACTGGCCCCTCGGTCCAGAAAACGTATGTCCGCACCCGCTGCCTGGAGCGCCAACTCCGCAGCTTGGTTGGGACCTATGTGAGTGTCCAGCGTAGGAATCTGGGAGTTGGGGAGGAGTGAGGAGTTGGGGAAAGACAGTACTAACAGAGGAGGGATCTGGTAAATGATGGGGTGAGGAGGGGCTCTTTGGCTCCCACCAGTCCCCCTGTCTGGTCTA
+
AA>AAFFFBFFFGGGGGGGGGGHHGGGGGGHHG2222BG22B2BA01A10ABB3AAF01B5G5D510>>EE>E//>FF31BBG////>?3B3?E/E<?BB/2?/<BGCDFF2?@2>FF1?@GGHHG</@.1=1>=1>F0>CCGHGG.<DDE;CGHHC.:;GG-;9CEGGGBG00;9FFGB0/;C:9DG..;BFF9BBF/BFFFF.ADFFFFFDFF-;-ABBF/;BFFFFBFDF9/BBFFA-:BFFFFFFFF
@M05620:37:000000000-D9766:1:1101:20447:3746 1:N:0:5
AGTGCCAGCTCTCAATCGCACAGGGGACCCAGGGCCTGGCCCCTCCATCCAGAAGACCTATGACCTCACCCGCTACCTGGAGCACCCCCTCCGCAGCTTGGCTGGGACCTATGTGAGTGTCCAGCGTAGGAATCTGGGAGATGGGGAGGAGTGAGGAGTTGGGGAAAGACAGTCCTAACCGTGGAGGGTTCTGGTAAATGATGGGGTGAGGAGGGGCTCTTTGGCTCCCACCAGTCCCCCTGTCTGGTCTA
+
1>>>>DF@1CFFG1FBAAA1A0FFCEE000BAAA0//AFC0BEEGGBB1BBA101BB011BF2DBF1BGCCEGE//FFHH0BFH>///>EEE///>/0BBE0B///<B/0C<BGGHGG1>>1@10//?<<<DF1GH100?/0>FHGC-A../<0<.0<</=CC@E?GFCGGHHHHHGEBFGBFGBEG@.CFGBFBFGGGGGFFGEBF@EF?F-A@;?-;FFF////9;EFFFEFBFFFFB-99BF//B/BB
@M05620:37:000000000-D9766:1:1101:16442:3748 1:N:0:5
AGTGCCAGCTCTCAATCGCACAGGGGACCCAGGGCCTGGCCCCTCCATCCAGAAAACCTATGACCTCACCCGCTACCTGGAGCACCAACTCCGCAGCTTGGCTGGGACCTATGTGAGTATCCAGCGTAGGAATCTGGGAGTTGGGGAGGAGTGAGGAGTTGGGGAAAGACAGTCCTAACCGTGGAGGGTTCTGGTAAATGATGGGGTGAGGAGGGGCTCTTTGGCTCCCACCAGTCCCCCTGTCTGGTCTA
+
ABBBBFFFBFFFGGGGGGGGGGHGGGGGGFHHGGGGFGHHFHGHGGHHGHHHFHGHHGHHHHGHHHHHHHHGGGGGHHHHHHHGHHFHGHHHGGGGGFHHDGHGG/BGGHHHHHHHGHHHHHHHHGGGGGHHHHHHHHGGDHHHCGGGGGGHHHHHH?GHHHGGGGHHHHHHGFHHHHHHGGEFGGGGCFGGGGFGGGGGGGGGGGDFEFFFFFFFF-EFFF/BFFFFFFFFFFBFFFFFFFFFFFFFFFB
@M05620:37:000000000-D9766:1:1101:16423:3755 1:N:0:5
AGTGCCAGCTCTCAATCGCACAGGGGACCCAGGGCCTGGCCCCTCCATCCAGAAAACCTATGACCTCACCCGCTACCTGGAGCACCAACTCCGCAGCTTGGCTGGGACCTATGTGAGTATCCAGCGTAGGAATCTGGGAGTTGGGGAGGAGTGAGGAGTTGGGGAAAGACAGTCCTAACCGTGGAGGGTTCTGGTAAATGATGGGGTGAGGAGGGGCTCTTTGGCTCCCACCAGTCCCCCTGTCTGGTCTA
+
AA>AAFFFBFFFG4FFGFGAE?GGG22EEEGF2EEEFFEGGHGEGGFHHAFGFCGGGGGEBF5GHDGHHHHFF/>EHFFGEGFGHH1?EGFFEFCF>GFHAFFEGCFHGGHGHFFFHHHHHHHHHGDGGGFDFHHHFH0?CFHHGGGGGCAFCFHHGDGGGHFGAGGHFGHFHHHHHGHHGGGG.CAFGGFGGGFFGFGGGEFFGG;@EFFFFFFFFFFFFFFFFFFFFFFDEF/FFFFFFFFFFFFFBFB
@M05620:37:000000000-D9766:1:1101:18446:3777 1:N:0:5
AGGGCCAGCTCTCAATCGCACAGGGGACCCAGGGCCTGGCCCCTCCATCCAGAAAACCTATGACCTCACCCGCTACCTGGAGCACCAACTCCGCAGCTTGGCTGGGACCTATGTGAGTATCCAGCGTAGGAATCTGGGAGTTGGGGAGGAGTGAGGAGTTGGGGAAAGACAGTCCTAACCGTGGAGGGTTCTGGTAAATGATGGGGTGAGGAGGGGCTCTTTGGCTCCCACCAGTCCCCCTGTCTGGTCTA
+
A11>AA1AAFBFAGGB1AFGAEFFFGGGGEHHGGECG/GGFHGHGGGHBAGGG01FHFBGHGHHHHFHHHHGGEGGHHHFHHHHFGGHGBHHGGGGGFHHGHHGGGHHGHHHHHHHHHHHHGHHHGCCGGHHHHHGFHGGCGHFCCACGGGHHHHH<.<GFBGGGGHHHHHHHHHGHHGGGGEGGGGG:AFGGGFFFGGGGGGGGFF@FFFFFB@@@?FFFF/BFBFEFFFFFFFFFFFF@FFFFFFFFFF
@M05620:37:000000000-D9766:1:1101:9160:3818 1:N:0:5
AGTGCCAGCTCTCAATCGCACAGGGGACCCAGGGCCTGGCCCCTCCATCCAGAAAACCTATGACCTCACCCGCTACCTGGAGCACCAACTCCGCAGCTTGGCTGGGACCTATGTGAGTATCCAGCGTAGGAATCTGGGAGTTGGGGAGGAGTGAGGAGTTGGGGAAAGACAGTCCTAACCGTGGAGGGTTCTGGTAAATGATGGGGTGAGGATGGGCTCTTTGGCTCCCACCAGTCCCCCTGTCTGGTCTA
+
ABABBFFFBFFFGGGGGGGGGGHHGGGGGGHHGGGGGGHHHHGHGGGHHHHHHGFGHGHHHHFHHGGGHHHGGGGGHHHHHHHHFHHHGGHHGGGGGGHHGHHGGGHHGHGHHHGHHHGHHHGHHGGGGGHHHHGHEB0CGGHGCCFDGFGHEDBGGDHHHF?GEGHGHHHHHHHHHHHHAGGGFGGGGGGGGGFGGGGGGGGGGGDFFFFFFFFFFFFFFFFFFFFFFFFFFFFFFFFFCFFFFFFFFFF
@M05620:37:000000000-D9766:1:1101:13915:3819 1:N:0:5
AGTGCCAGCTCTCAATCGCACAGGGGACCCAGGGCCTGGCCCCTCCATCCAGAAAACCTATGACCTCACCCGCTACCTGGAGCACCAACTCCGCAGCTTGGCTGGGACCTATGTGAGTATCCAGCGTAGGAATCTGGGAGTTGGGGAGGAGTGAGGAGTTGGGGAAAGACAGTCCTAACCGTGGAGGGTTCTGGTAAATGATGGGGTGAGGAGGGGCTCTTTGGCTCCCACCAGTCCCCCTGTCTGGTCTA
+
BBBBBFFFBFFFGGGGGGGGGGHHGEGGGGHHGGGGGGHHHHGHGGHHHHHHGHHHHGHGHHGHHHHHHHHGGGGGHHHHHHHHHHHHGHHHGGGGGHHHGHHGGGHHGHHHHHHHHHHHHHHHHGEGGGHHHHHHHHHGGHHHGGGGGGGHHHHHHGHHHHGGGGHHHHHHHHHHHHHHGGEGGGGGEGGGGGFGGGGGGGGGGGFFFFFFFFFFFFFFFFFFFFFFFFFFFFFFFFFFFFFFFFFFFFF
@M05620:37:000000000-D9766:1:1101:19427:3829 1:N:0:5
AGTGCCAGCTCTCAATCGCACAGGGGACCCAGGGCCTGGCCCCTCCATCCAGAAAACCTATGACCTCACCCGCTACCTGGAGCACCAACTCCGCAGCTTGGCTGGGACCTATGTGAGTATCCAGCGTAGGAATCTGGGAGTTGGGGAGGAGTGAGGAGTTGGGGAAAGACAGTCCTAACCGTGGAGGGTTCTGGTAAATGATGGGGTGAGGAGGGGCTCTTTGGCTCCCACCAGTCCCCCTGTCTGGTCTA
+
BBBBBFFFBFFFGGGGGGGGGGHGGGGGGGHGGFGGCFGFHH2FEGHHHABGHHHBHGHHGHFHHHHHHHHGGEGGHBHHHGH1GHHHGHHCFA@EGFHHFHHF/EHGEGHHHHGHHHHHHHHHHGGGGGGHHHHHHHHGGHHHGGGGGGGHHHHHHGHHHHGGGGHHHHHHHHHHHHHHGGFGGGGGGGFGGGFGGGGGGGGGGGFFFFFFFFFFFFFFFFFFFFFFFFFFFFFFFFFFFFFFFFFFFFF
@M05620:37:000000000-D9766:1:1101:23408:3921 1:N:0:5
ACCACACCTTCTACAATGAGCTGCGTGTGGCTCCCGAGGAGCACCCCGTGCTGCTGACCGAGGCCCCCCTGAACCCCAAGGCCAACCGCGAGAAGATGCCCAGGTGAGTGGCCCGCTACCTCTTCTGGTGGCCGCCTCCCTCCTTCCTGGCCTCCCGGCGCTGCGCCCTTTCTCACTGGTTCTCTCTTCTGCCGTTTTCCGTAGGACTCTCTTCTCTGACCTGAGTCTCCTTTGGAACTCTGCAGGTTCTA
+
>11>AAAAFFFFGG1A3B1FFDGCE0AB0AGF10AE0EE??GEFFEECEAEGFHGF1BGE?ECEF?EEGGG0F1FFGGAG//FHFG/<CB///CGFDFDCFBGFGHFFFGFFHHGCCCGHHHHGHHFGHHGFFGGCCFECGHGHBFFBGFAFBFEE?A?-;@@F?@F?@FFFFFFFFFFFFFFFFFF/FFFFF@FFFFFFFFFFFFFFFBFFFFFFFF/9BFFB-FFFFFFFFFFEFFFFFFFE/FFFFFB
@M05620:37:000000000-D9766:1:1101:15635:3935 1:N:0:5
AGTGCCAGCTCTCAATCGCACAGGGGACCCCGGGCCTGGCCCCTCCATCCCGAAAACCTATGACCTCACCCGCTACCTGGAGCACCAACTCCGCAGCTTGGCTGGGACCTATGTGAGTATCCAGCGTAGGAATCTGGGAGTTGGGGAGGAGTGAGGAGTTGGGGAAAGACAGTCCTAACCGTGGAGGGTTCTGGTAAATGATGGGGTGAGGAGGGGCTCTTTGGCTCCCACCAGTCCCCCTGTCTGGTCTA
+
>>AAAFFFAFFFGGGGGGGGEEFG2E2EEG2222A2BFHG1AEDGFFGHF111>0EFGB3BG4GHECFG1?EE/EEHFGGHHHFFHGHGFHHGGCEG0FG?GBEDFFGDC<GGGDGHFHG2DG1GGA</AB1F<FDF>0.<>GF@CC?DDG::GHCCDG/C/@@EF.:CB/F0BF0BFGA-99A99;?DFFEFBFFFF//B//B.A.@9F.B.:@?-=A/:9F/9FFEFF.DFFFB9B.ABEBB/9BF/:9
@M05620:37:000000000-D9766:1:1101:12415:3971 1:N:0:5
AGGGCCAGCTCTCCATCGCACAGGGAACCAAGTGCCTGGCCCCTCCATCCAGAAAACCTATGACCTCACCCGCTACCTGGAGCACCAACTCCGCAGATTGGCTGGGACCTATGTGAGTATCCAGCGTAGGAATCTGGGAGTTGGGGAGGAGTGAGGAGTTAGGGAAAGACAATCCTAACCGTGGAGGGTTCTGGTAAATGATGGGGTGAGGAGGGGATCTTTGGCTCCCACCAGTCCCCCTGTCTGGTATA
+
>>11>>>AAFFFB1AF1AAEAEFGA0AF00B0ABD111AA0AEGEGHHBHHD1F1AA/01BG2BABABAFC/>/>>GB1>BGFF0G0?E0FGFEG//1BB00F/</FHCB1F1B>F1121222B<B/?//<@1F22>0@//0<1//?-->.0011<<<//00/.<...////0/;CFCGF@.:-.:.;..:BFF09FGG09BCBEBA-...;-9----;;////99/-E-9:9-9://A--9/;B//9/9/
@M05620:37:000000000-D9766:1:1101:22416:3988 1:N:0:5
ACCACACCTTCTACAATGAGCTGCGTGTGGCTCCCGAGGAGCACCCCGTGCTGCTGACCGAGGCCCCCCTGAACCCCAAGGCCAACCGCGAGAAGATGCCCAGGTGAGTGGCCCGCTACCTCTTCTGGTGGCCGCCTCCCTCCTTCCTGGCCTCCCGGCGCTGCGCCCTTTCTCACTGGTTCTCTCTTCTGCCGTTTTCCGTAGGACTCTCTTCTCTGACCTGAGTCTCCTTTGGAACTCTGCAGGTTCTA
+
BBBABBBBFFFFGGGFEGBFGFHHGEEAAAGFEFGAAGGGGHHHHGGGFEFGHHGHHHHGGGGGGGGGGGGGHHHGGGGHGGHHGGGGGG@BCDHGGHHHHHHGHHFFHGGGHHGGGCFHHHHHHHHHHHGHHGCGCAGGHHGHHGGGGGGGGGGGGGDGGFFFFFFFFFEFFF/BFFFFFFFFFFFFFFFFFFFFFFFFFFADFFFFFFFFFFFFFF/;FFF/;FFFFFFFFFFFFFFFFFFFFFFFFF;
@M05620:37:000000000-D9766:1:1101:20842:4051 1:N:0:5
AGTGCCAGCTCTCCATCGCACAGGGGACCCAGGGCCTGGCCCCTCCATCCAGAAAACCTATGACCTCACCCGCTACCTGGAGCACCCACTCCGCAGCTTGGCTGGGACCTATGTGAGTATCCAGCGTAGGAATCTGGGAGTTGGGGAGGAGTGAGGAGTTGGGGAAAGACAGTCCTAACCGTGGAGGGTTCTGGTAAATGATGGGGTGAGGAGGGGCTCTTTGGCTCCCACCAGTCCCCCTGTCTGGTCTA
+
>>>>>DF@3CFFGGGFEFF2F?G4F22AE2FG22BA2FHGFHGAEGHHDAGGFC3BAEA3ABEGHDGGH1?>>/>>GF@G2?FGHG>??FFB/E?EEG33E3GGFGFCA0G1FBDG1B2??D21<CFCDAFD<GHF100??FGB-<<>-.<<.0<<<E/GHFC@..:./C/:CHFFCGBF@.:-.9A@.;CFFGGFC0BBFFGGEFA-.9./9.;BB;EFBFFFFFFFF.99AFFFFF9A;EF/BFFFBB:
@M05620:37:000000000-D9766:1:1101:21440:4087 1:N:0:5
AGTGCCAGCTCTCAATCGCACAGGGGACCCAGGGCCTGGCCCCTCCATCCAGAAAACCTATGACCTCACCCGCTACCTGGAGCACCAACTCCGCAGCTTGGCTGGGACCTATGTGAGTATCCAGCGTAGGAATCTGGGAGTTGGGGGGGAGTGAGGAGTTGGGGAAAGACAGTCCTAACCGTGGAGGGTTCTGGTAAATGATGGGGTGAGGAGGGGCTCTTTGGCTCCCACCAGTCCCCCTGTCTGGTCTA
+
AAABBFFFBFFFGGGGGGGGGGHGFGGGGGHHGGGGGGHHHHGHGGHHHHHHGHHHHGHHHHHHHHHHHHHGGEGGHHHHGHHEHHHHGHHHFGGGGHHHGGHGGGHHGHHHHHHHHHHHHHHHHGGGGGHHHHHHHHHGGHHHGG->DBBFFFFFFFFFFFFFFFFFFFFFFFFFFFFFFFFFFFFFDFFFFFFFFFFFFFFFFFFFFFFFFFFFFFFFFFFFFFFFFFFFFFFFFFFFFFFFFFFFFFF
@M05620:37:000000000-D9766:1:1101:13612:4168 1:N:0:5
ACTGCCCCTTCTCAATCGACCGGCGCGCCCTGGCCCAGCGATCGTAAGCGCACACGTCTGAACGCCAGCCACACACCTCGATCACATATGCCGACTTGTGCTTGGTAACAACCCCATATCCCGCTCCGGCGGACGCATCATGAACTAAAGGAACAAAAGAACAGCCGAAATTAGCACGAGCTTATTACTATGGGCGCTCTTGGCACGCCACCAACCAATCAACCAGGCCCATTCCTTTCTATTTGCCTTCC
+
>>>>AB>>AFBD4BFB5ABAAAAAA2AAEEABBBFFAB1001B02BBF3>E/>FHG1?FGHFF1?EE//?0FC//?/30?/0B/B12BBBGFC//>C1?FG1??/1?@11?///<.00=111>---..---------9-0000;00:;0:0/9..;../;..//..;---;//;//9-.--.///9/9/////..---..///9//.-.......;..//://9......./////9/////////////9
@M05620:37:000000000-D9766:1:1101:15658:4206 1:N:0:5
AGTGCCAGCTCTCAATCGCACAGGGGACCCAGGGCCTGGCCCCTCCATCCAGAAAACCTATGACCTCACCCGCTACCTGGAGCACCAACTCCGCAGCTTGGCTGGGACCTATGTGAGTATCCAGCGTAGGAATCTGGGAGTTGGGGAGGAGTGAGGAGTTGGGGAAAGACAGTCCTAACCGTGGAGGGTTCTGGTAAATGATGGGGTGAGGAGGGGCTCTTTGGCTCCCACCAGTCCCCCTGTCTGGTCTA
+
AAABBFFCAFFFGGGGGGGGGGHFCEGEEEGHFAEGCGGHCHGDGGHHHHHHGHGHHGHFHHGHHHGHHHFGG>EGHHHHHHHHHHHHGHHGEGGGG3FFFHCFGG??EFGGGDGHHHHFFHFGHG/<<BGGHHHHHHCFGHGHGGGCCDGFG0<C<AGGGH-@CAHF/::CCGCHFHHFGA:BDED?;9.;FF9CGFGGGFF0:AD=EF?FDD--;-;BFFEFFFFFFFFFF?/BF/EA=F9/9B/9/B/
@M05620:37:000000000-D9766:1:1101:10079:4229 1:N:0:5
ACCACACCTTCTACAATGAGCTGCGTGTGGCTCCCGAGGAGCACCCCGTGCTGCTGACCGAGGCCCCCCTGAACCCCAAGGCCAACCGCGAGAAGATGCCCAGGTGAGTGGCCCGCTACCTCTTCTGGTGGCCGCCTCCCTCCTTCCTGGCCTCCCGGCGCTGCGCCCTTTCTCACTGGTTCTCTCTTCTGCCGTTTTCCGTAGGACTCTCTTCTCTGACCTGAGTCTCCTTTGGAACTCTGCAGGTTCTA
+
BAAABBBBFFFFGGGGGGGGGGHHGGGGHGHHHGGGGGGGGHHHHGGGFGGGHHHHHHHGGGGGGGGGGGGHGHHGGCGHGHHHHGGGGG@FGGHHHEHHHHFGHHH0GHEGHH-CGCGGHHHHHDGHHHGHHGGGGGHGHGGHHGGGGGGGGGGGGG--;9@FFFFFFFFFFFFFFFFFFFFFFFFFFFFFFFADFFFFFFFADBFFFFFFFF/:BF/FFFF;.BB/:FFFFFFEFFFFFFFFFFFFFFB
@M05620:37:000000000-D9766:1:1101:7918:4314 1:N:0:5
AGTGCCAGCTCTCAATCGCACAGGGGACCCAGGGCCTGGCCCCTCCATCCAGAAAACCTATGACCTCACCCGCTACCTGGAGCACCAACTCCGCAGCTTGGCTGGGACCTATGTGAGTATCCAGCGTAGGAATCTGGGAGTTGGGGAGGAGTGAGGAGTTGGGGAAAGACAGTCCTAACCGTGGAGGGTTCTGGTAAATGATGGGGTGAGGAGGGGCTCTTTGGCTCCCACCAGTCCCCCTGTCTGGTCTA
+
AA>AAFFFBFFFGGGGGFGCECGHGGGGGGHHFGGDFFHHGHGHGGHHFHHHHHEHHGHHHHHHHHHHHHHGGGGGHHHHGGHHHHHGGGHHGGGGGHHHGHHGGGHHGHHHHHHHHHHHHHHHHGGGGGHHHHHHHHGGGHHHGGGGGGGHHGHHHGHHHHGGGGHHHHHHHHHHHHHHGGGGGGGGDGGGGGFGGGGGGGGGGGFFFFFFFFFFFFFFFFFFFFFFFFFFFFFFFFFFFFFFFFFFFFF
@M05620:37:000000000-D9766:1:1101:14555:4326 1:N:0:5
AGTGCCAGCTCTCAATCGCACAGGGGACCCAGGGCCTGGCCCCTCCATCCAGAAAACCTATGACCTCACCCGCTACCTGGAGCACCAACTCCGCAGCTTGGCTGGGACCTATGTGAGTATCCAGCGTAGGAATCTGGGAGTTGGGGAGGAGTGAGGAGTTGGGGAAAGACAGTCCTAACCGTGGAGGGTTCTGGTAAATGATGGGGTGAGGAGGGGCTCTTTGGCTCCCACCAGTCCCCCTGTCTGGTCTA
+
ABAABFFFBFFFGGGGGGGCGEHDGGGGGFHHGGGGDGHHGHGGGGHHHFGHFHGHHGHHHHHHHHHHHHGGGEGGHHHHFGHHHHHEGGHHGGGGGFGGGHFGGGHGGHFHHH?FGGHHFGFHHG<CCDBDGHHHHFGGGFHHGGEGGGGFGHHHHAGBGHGGGGGHGGHHHHHCGHCGF9:BDEGGEGFFGGFFFGFGFFGGGGD;.FFFDFFFA;FFBFBBFFFEFF.DFFBBFFEDFFFFFFFFBFB
@M05620:37:000000000-D9766:1:1101:17456:4332 1:N:0:5
AGTGCCAGCTCTCAATCGCACAGGGGACCCAGGGCCTGGCCCCTCCATCCAGAAAACCTATGACCTCACCCGCTACCTGGAGCACCAACTCCGCAGCTTGGCTGGGACCTATGTGAGTATCCAGCGTAGGAATCTGGGAGTTGGGGAGGAGTGAGGAGTTGGGGAAAGACAGTCCTAACCGTGGAGGGTTCTGGTAAATGATGGGGTGAGGAGGGGCTCTTTGGCTCCCACCAGTCCCCCTGTCTGGTCTA
+
BBABBFFFCFFFGGGGGGGGGGHGGGGGGGHHGGGGGGHHHHGHGGHHHHHHHHHHHGHHHHHHHHHHHHHGGEGGHHHHHHHHHHHHGHHHGGGGGHHHGHHGGGHHGHHHHHHHHHHHHHHHHGGGGGHHHHHHHHHGGHHHGGGGGGGHHHHHHGHGHHGGGGHHHHHHHHHHHHHHGCEGGGGGCFGGGGFGGGGGGGGGGGDCFFFFFFFFFFFFFFFFFFFFFFFFFFFFFFFFFFFFFFFFFFF
@M05620:37:000000000-D9766:1:1101:7830:4334 1:N:0:5
AGTGCCAGCTCTCAATCGCACAGGGGACCCAGGGCCTGGCCCCTCCATCCAGAAAACCTATGACCTCACCCGCTACCTGGAGCACCAACTCCGCAGCTTGGCTGGGACCTATGTGAGTATCCAGCGTAGGAATCTGGGAGTTGGGGAGGAGTGAGGAGTTGGGGAAAGACAGTCCTAACCGTGGAGGGTTCTGGTAAATGATGGGGTGAGGAGGGGCTCTTTGGCTCCCACCAGTCCCCCTGTCTGGTCTA
+
AA3>ADBFBFFFGGGGFGGCE?GAFGEGDEDHFFG2CFHCCHAHGGHHHGGHHFHGHGHHGHHHHHHHHHHGGG?GHHHHFCGHGHHCFFH3>?/@ECGHGHGGGGAGGHGHGHHHGHHHHHHHHGGGGFFHFHGBHEGFGHHHGGFGGGGHHHHH0EFHFFGGEGGEHHHHHHHHHHHHGDGG?AEGGGG0FG0CFGEGGGGGGGFBFFFFF?BB?BFFFFFFFFFFFFFFFFFFFFFF?EFFFFFF9FB
@M05620:37:000000000-D9766:1:1101:21958:4424 1:N:0:5
AGTGCCAGCTCTCAATCGCACAGGGGACCCAGGGCCTGGCCCCTCCATCCAGAAAACCTATGACCTCACCCGCTACCTGGAGCACCAACTCCGCAGCTTGGCTGGGACCTATGTGAGTATCCAGCGTAGGAATCTGGGAGTTGGGGAGGAGTGAGGAGTTGGGGAAAGACAGTCCTAACCGTGGAGGGTTCTGGTAAATGATGGGGTGAGGAGGGGCTCTTTGGCTCCCACCAGTCCCCCTGTCTGGTCTA
+
1>>AAFDFAFFFDFGFGCFGAEEEFEGGFGHHGGGG//GCFEEGGGBF10GDF01BGA0FGDFHAE1BFHHEGG/EGHG0GGG/0?FGG0@F?A@E@0FGEBGAEEAGFHHHBFGHHHHGBDHD0BCCCGHGFH11F<GFFH11ACFCCGCC.DFACFHHEGG?FGHFHHHHHHHHHHHFGF.AGG.ACFGGGGGGGGGGGGGGGGF?FFFFFF-9@@FFFF/;BFFFFF-AEFFFFFFB@FFFFFBF//9
@M05620:37:000000000-D9766:1:1101:8429:4450 1:N:0:5
ACCACACCTTCTACAATGAGCTGCGTGTGGCTCCCGAGGAGCACCCCGTGCTGCTGACCGAGGCCCCCCTGAACCCCAAGGCCAACCGCGAGAAGATGCCCAGGTGAGTGGCCCGCTACCTCTTCTGGTGGCCGCCTCCCTCCTTCCTGGCCTCCCGGCGCTGCGCCCTTTCTCACTGGTTCTCTCTTCTGCCGTTTTCCGTAGGACTCTCTTCTCTGACCTGAGTCTCCTTTGGAACTCTGCAGGTTCTA
+
BBBBBBB3BCFFGGGGGG5FGGHHGGGA4EGHHAFE22EEDHGHHGGEFGGGFHHHGHH0EECFGGGGGGGHFHHGGGGHGHHHHGGGGG/>DGHBGGHHHHHFHHHHHHGGHHGGGGGHHHHHHHHHHHGHHGGGGGHGHHGHHGGGGGGGGGGGGB-;AFAFFFFFFFFFFFFFFFFFFFFFFFFFFFFFFFDFFFFFFFFFDBFFFFFFFFFFFFFFFFFBFFF;BFFFFFFFFFFFFFFFFFFFFFB
@M05620:37:000000000-D9766:1:1101:16106:4540 1:N:0:5
AGTGCCAGCTCTCAATCGCACAAGTCTGACCTCCCGTATCCGTACTCGCTCTCGTACTCCGTCGGCACCTTGAAACAAACAAAGCACCAAAACGTCACGGTTTACCTCTCCGTCACCTTGTAGCGACCCCCCTTCAAACAGGACCCGCCCAACTTACCCCTACCTCTTTGCAAGGCTCTTCTGCTGTCATCCATCACACACTCCCCTCTAACCTTAACCTAAACTATTATGCTACTTTGTAACCTCCATAG
+
AAA3AFFCAFFFGGGGGGG2E24ADDDD5DGGHHGF222B52ABEFGE2B1B31BB11DBEB100>00BBFGFCFGCEC11BB323211?111/B?/?//??/3433B3BB//0//222B33B3//>/<?/<-<0111100.>...----.../000;:...:.;000;00000:;/./0;000009;0000090090;.9/;..;BAF///9////////;/9;////:///;//;9///////;../9/
@M05620:37:000000000-D9766:1:1101:20115:4578 1:N:0:5
AGTGCCAGCTCTCAATCGCACAGGGGACCCAGGGCCTGGCCCCTCCATCCAGAAAACCTATGACCTCACCCGCTACCTGGAGCACCAACTCCGCAGCTTGGCTGGGACCTATGTGAGTATCCAGCGTAGGAATCTGGGAGTTGGGGAGGAGTGAGGAGTTGGGGAAAGACAGTCCTAACCGTGGAGGGTTCTGGTAAATGATGGGGTGAGGAGGGGCTCTTTGGCTCCCACCAGTCCCCCTGTCTGGTCTA
+
BCBBCFFFCFFFGGGGGGGGGGHGGGGGGGHHGGGGGGHHHHGHGGHHHH3GHHGHHGHHHHHHHHHHHHHGGEGGHHHHHHHHHHHHGHHHGGGGGHHHGGHGGGHHDGGGHHHEHG3FGHFHFF?CDDHDCGFHHFAFGGHHGGGGCEDFGDHFBAG/DGGFGGEFHHHF:G0CHHHHGFE?AEDFDFF0FF;FGG0FGFGGGGFFFFFEFFFAA@EFF0FFFFFFEFFFFFFFFFFF-.BFFFF;0;0
@M05620:37:000000000-D9766:1:1101:23170:4664 1:N:0:5
ACCACACCTTCTACAATGAGCTGCGTGTGGCTCCCGAGGAGCACCCCGTGCTGCTGACCGAGGCCCCCCTGAACCCCAAGGCCAACCGCGAGAAGATGACCAGGGTGGTGGCCCCCTACCTCTTCTGGGGGCCCCCTCCCTCCTTCCTGGCCTCCCGGAGCTGCGCCCTTTCTCACTGGTTTTCTCTTTTGCCGTTTTCCGTAGGACTCTCTTCTCTGACCTTATGCTCCTTTGGAACTCTTCAGGTTCTA
+
BBBBBBBBFFFFGGGGBFGGGGHHGFGGHDHHHGGDFGGCGHHHHGGGGGGGHHHHHHHGGGGGGGGGGGGHHHHGGGGHGHHHHGGGGGGGGGHHHHDHH20F/0/</?CGHE---<0C00<D00=</-<-:-:A-9CE/9CBFBF09;9C0.CE.-9--.//-;;B=FF//9;BBBBFF..///9B///9:-AFFFFF./.;DBF////9BB////9;F//9////;BBFF/9:/9////;/9//;///
@M05620:37:000000000-D9766:1:1101:18472:4693 1:N:0:5
ACCACACCTTCTACAATGAGCTGCGTGTGGCTCCCGAGGAGCACCCCGTGCTGCTGACCGAGGCCCCCCTGAACCCCAAGGCCAACCGCGAGAAGATGACCCAGGTGAGTGGCCCGCTACCTCTTCTGGTGACCGCCTCCCTCCTTCCTGGCCTCCCGGAGCTGCGCCCTTTCTCACTGGTTCTCTCTTCTGCCGTTTTCCGTAGGACTCTCTTCTCTGACCTGAGTCTCCTTTGGAACTCTGCAGGTTCT
+
ABBBBBBBFFFFGGGGGGGGGGHHGEGEGGHHHGGGGGGGGGHHHGGGGGGGHHHHGFHGGGGGGGGFGGGHHHHGGGGHGHHHHGGEGGGGGGHHHHHHHHHGFHHHH?GFGHHGGGGGHHHHHHHHHHH0GGGGGGGHGHHGHHHHGGGGGGGGGEGGGGGGGGGFFFFFFFFFFFFFFFFFFFFFFFFFFFFAFFFFFFFFFFFFFFFFFFFFFFFFFFFFFFFFFFFFFFFFFFFFFFFFFFFFFFF
@M05620:37:000000000-D9766:1:1101:8474:4709 1:N:0:5
AGTGCCAGCTCTCAATCGCACAGGGGACCCAGGGCCTGGCCCCTCCATCCAGAAAACCTATGACCTCACCCGCTACCTGGAGCACCAACTCCGCAGCTTGGCTGGGACCTATGTGAGTATCCAGCGTAGGAATCTGGGAGTTGGGGAGGAGTGAGGAGTTGGGGAAAGACAGTCCTAACCGTGGAGGGTTCTGGTAAATGATGGGGTGAGGAGGGGCTCTTTGGCTCCCACCAGTCCCCCTGTCTGGTCTA
+
>ABAAFFFBFFFG4BGG2FCEEFEFEFGGGGHGGGGGFGGGHGHGGGGHGFGDFHHGGHHHEGHHGHHHHHGGGCGHHHFHGF?FG?CEFHHGE/EEFGHGFG?EEGHGHHHHHGDGGFHHHFGHGADCCGBGDHHFGCGCGHHGCEC>CEHFBDGFCGFEHGCCACGHHHHCFHHHHGHG;CBDGGGCFGGGGCFFFFGFCFGEGDBFFFFDFB?;-EFFFFFFFFAEB9AF;BFFFFFBEBFF/BFBF/
@M05620:37:000000000-D9766:1:1101:8460:4722 1:N:0:5
AGTGCCAGCTCTCCATCGCACAGGGGACCCAGGGCCTGGCCCCTCCATCCAGAAAACCTATGACCTCACCCGCTACCTGGCGCACCCACTCCGCAGCTTGGCTGGGACCTATGTGAGTATCCAGCGTAGGAATCTGGGAGTTGGGGAGGAGTGAGGAGTTGGGGAAAGACAGTCCTAACCGTGGAGGGTTCTGGTAAATGATGGGGTGAGGAGGGGCTCTTTGGCTCCCACCAGTCCCCCTGTCTGGTCTA
+
>A>>>DFFBFFFGCGFEEF2E2BAF2AAEABGBBEAFFHHGHGHGGHHHGHHHHHBGFHH5BGHHBBGHHHEE>>EHHGH1>EEGG//?FH?/E/E<GBBEHHGGGHHGHHHHHFFHHHHHHHHHGGAFGHHHHHHHG0FGHHHGG.AD.=CG0DG0CGHHHGG:.GH/C;FGGGGGGGGGGEGAEGGGFFGGGBFGFFFFFFFFFFFFFFFFFFFFFFFFFFFFFFFFFFFFFFFFFFFFFFFFFFFFFF
@M05620:37:000000000-D9766:1:1101:10347:4778 1:N:0:5
AGTGCCAGCTCTCAATCGCACAGGGGACCCAGGGCCTGGCCCCTCCATCCAGAAAACCTATGACCTCACCCGCTACCTGGAGCACCAACTCCGCAGCTTGGCTGGGACCTATGTGAGTATCCAGCGTAGGAATCTGGGAGTTGGGGAGGAGTGAGGAGTTGGGGAAAGACAGTCCTAACCGTGGAGGGTTCTGGTAAATGATGGGGTGAGGAGGGGCTCTTTGGCTCCCACCAGTCCCCCTGTCTGGTCTA
+
>A>>>FFFBFFFG4BGFFF2E2B4B2EEEDGHBEEBEFGHHHGHGGHGHHHHHHGFGEHHHFHHHFGHHHHFG>>EHFGH?BGHHH1??EGB>E?EEHBGEGHG?GHHA2GHHDDHFGGHFHHHHGEGGGHHFHHHHG0FECFGGF.@F.<FC0<<<GHFGFFCGCHFCGHGHHGHHHFFGDCFAAEGC:FGGGCBFBFFGFF0ED:BEFFFFFCFFCFFFFFFFFFEAFADFFFFFFEDFF/FFFBBBB/
@M05620:37:000000000-D9766:1:1101:17959:4808 1:N:0:5
AGTGCCAGCTCTCAATCGCACAGGGGACCCAGGGCCTGGCCCCTCCATCCAGAAAACCTATGACCTCACCCGCTACCTGGAGCACCAACTCCGCAGCTTGGCTGGGACCTATGTGAGTATCCAGCGTAGGAATCTGGGAGTTGGGGAGGAGTGAGTAGTTGGGGAAAGACAGTCCTAACCGTGGAGGGTTCTGGTAAATGATGGGGTGAGGAGGGGCTCTTTGGCTCCCACCAGTCCCCCTGTCTGGTCTA
+
AA>>AFFFBFFFGGGGGFGGGGGCEFGGGGHHFGGGGGHGHHGHGGHHFHHGHHGHHGHHHHHHHHFHHHHGGEEGHHHGGGHGHHHHGEHHEFGGGEFGFHHGGGHHGGHHHHHHHHHHHHHHHGDFGGHHHHHHHHHGFHHHGGGGGGEFGHHGHHHHFHGGGGHHHHHHHHHHHHHHGGFGGGGGEGGGGG;FGGGGGGGGGGDFFFFFFFFFFFFFFFFFFFFFFFFFFFFFFFFFFFFFFFFFFFF
@M05620:37:000000000-D9766:1:1101:12453:4886 1:N:0:5
AGTGCCAGCTCTCAATCGCACAGGGGACCCAGGGCCTGGCCCCCCCATCCAGAAAACCTATGACCTCCCCCGCTACCTGGAGCACCAACTCCGCAGCTTGGCTTGGAGGTAGCTGAGCATCCAGCGTGGGTACCCGGGAGCTCGGGAGGAGTCAGCAGGTTGGTGAACACATTCCAAACCGGGCAGGGTTCTCGGAATTCATAGGGTTATGAGTGGCTTTTCGGCTTCCACCAGTCCCCTCGTCGTGTCTG
+
>>AAAFF11CBBBFFGGAACAEBGFEEEEG00A0EAACBBAFE/AE/GCG1B101F0E01B12BBBB/B//>E/>EH1BBBFG/BFGFG<FGE</<BBGG/GB0/??0/?111@?<011?FHBFG<>.>>.1111=----.;0.=--;CFEF/;000;999=;.9;F00;E09;F0C0.;;---;A@99;-;/-----;////;/-;--/;///9-;9-;//;9;--9;;FF-;99:B--99;----9;B/
@M05620:37:000000000-D9766:1:1101:24076:4925 1:N:0:5
AGTGCCAGCTCTCAATCGCACAGGGGACCCAGGGCCTGGCCCCTCCATCCAGAAAACCTATGACCTCACCCGCTACCTGGAGCACCAACTCCGCAGCTTGGCTGGGACCTATGTGAGTATCCAGCGTAGGAATCTGGGAGTTGGGGAGGAGTGAGGAGGTGGGGAAAGACAGTCCTAACCGTGGAGGGTTCTGGTAAATGATGGGGTGAGGAGGGGCTCTTTGGCTCCCACCAGTCCCCCTGTCTGGTCTA
+
AA>AADD1>FFFGGGFGGGGEAG0FEGEGGAGFAEGEGGA0FEAEG0DEF1FFC1G0EG1FGFGHHHFHFC>EEEEHBGHGHHHHHGHGB1GFEEEG0GHFHHE/EH0/BB1<FHFH>2FHHEHHCC/BEF111<F1GH<?G1FCGGCGGFHGHBG0<.<CEC?.:CGHGHFGHHGF0=A?9;-AEGG.9AFBFBB90FB0C0FF-A---ABB->9@=EF/FFFFBB-EFFB-;BFFFEA>EFF///FBF/
@M05620:37:000000000-D9766:1:1101:7538:4965 1:N:0:5
AGTGCCAGCTCTCAATCGCACAGGGGACCCAGGGCCTGGCCCCTCCATCCAGAAAACCTATGACCTCACCCGCTACCTGGAGCACCAACTCCGCAGCTTGGCTGGGACCTATGTGAGTATCCAGCGTAGGAATCTGGGAGTTGGGGAGGAGTGAGGAGTTGGGGAAAGACAGTCCTAACCGTGGAGGGTTCTGGTAAATGATGGGGTGAGGAGGGGCTCTTTGGCTCCCACCAGTCCCCCTGTCTGGTCTA
+
>>AAA11FAFCFFGGGGGGGEEAF0AAGGGHHGGGCGAGGCGEHGGFFGHHHG0FHHGHFHHHHHHBHHHHGGE?FHHG0GGG/BGGHGFHHGFGGGHHHGHHCEEHHEHHHHHHHHFGHHHHHHGCEGCHHHGHHGHHGEHHGGGGGGGGHHHHHHEGHFHCCEGEHHHHHHHHHHHHHG;CAFGGG;FGGGFCCFGFGFFGGEFF@FFFFFF@@@;EFFFFFFFFFFFFFFFFFFFFF@EFFFFF/;F9
@M05620:37:000000000-D9766:1:1101:7671:4980 1:N:0:5
AGTGCCAGCTCTCAATCGCACAGGGGACCCAGGGCATGGCCCCTCCATCCAGAAAACCTATGACCTCACCCGCTACCTGGAGCACCAACTCCGCAGCTTGGCTGGGACATATGTGAGTATCCAGCGTAGGAATCTGGGAGTTGGGGAGGAGTGAGGAGTTGGGGAAAGACAGTCCTAACCGTGGAGGGTTCTGGTAAATGATGGGGTGAGGAGGGGATCTTTGGCTCCCACCAGTCCCCCTGTCTGGTATA
+
111>AD1@ACFDBFGFFAFEAEFHFGGE0AFHGE0/0BBFABEHGGFFABGF1A1FG/0ABGDGGH1GHHFGGGEEHHHFGHHA0/FGGCGHGCE@/BBB<0GFEFHH/1BGHHBHHBG12>2BGC/?<CHHH1FGHHH//0FC@CF--CECG1DGHGHF0/--;.:G//=CH0;CHC/CCC.A;EG?;CFFFB;9FGGGGGGGGGG@EF-BFF@?---;FF/BF/;A9-FFFFBF/9-A--BFB//9/;;
@M05620:37:000000000-D9766:1:1101:24648:4986 1:N:0:5
ACCACACCTTCTACAATGAGCTGCGTGTGGCTCCCGAGGAGCACCCCGTGCTGCTGACCGAGGCCCCCCTGAACCCCAAGGCCAACCGCGAGAAGATGCCCAGGTGAGTGGCCCGCTACCTCTTCTGGTGGCCGCCTCCCTCCTTCCTGGCCTCCAGGAGCTGCGCCCTTTCTCACTGGTTCTCTCTTCTGCCGTTTTCCGTAGGACTCTCTTCTCTGACCTGAGTCTCCTTTGGAACTCTGCAGGTTCTA
+
AAABBBBBFFFFGGGGDGGGGFFFEBEEH2GHHGGDEFGGFHHHHGGGE1EGFGHGHFGGGGCGGGGGGGGHHHHGGGGFCGHHHFGCG/CCCDHH22FGFFHECHHHHHGG0?CGGFGHEFH00DDHGFGHFC?@DAHGHH?/CFGBFFG?0=E/;F.9.FG/BGG?DFFFFEFFFFFBBF/;FFBFFFFFFFDFFFFFFFFFFFFFFFFFFFFFFFFFFFFFFFFFFFFFFFFFFFFFFFFFFF9BFFF
@M05620:37:000000000-D9766:1:1101:25093:5005 1:N:0:5
GAGGCTGCTTTGGAAGAAACTGATAAACCAGGGCAACAGGATCGCATGGACACGGAAAAGTACCTCGCTCACCTTACAGAATCTGCTATAACGGCCTATGCTTTAAAAAAGAAAAACCATCACTGAAGGAACCCTGGCAACTACATCCGGGCTTACGACTTGAGGACTCTTGGGCAAGCCAATGAGGCCTTCTCGGCATTGGACCTTGGCGGTGCCCAGCGCAGGCCCCACAGTCGGACTCGCAGTAGTCG
+
A>AABAFAFFFFGGGG4BGGG5F5F55AB442B22ABG2223B22AAE23B3FA0A102BAD55D3101113BBGFH53DF4BGG44B444B1>>/1BBFBG4B34343>//030B/</?1?111B1B100BF<0G?G0@/01@1110?///>.1>..<>.0<0/<./<0000<.<...;C/;/;0:../;:0:.9.-;0000//9C0//---;;FF/..-----...-.9..;/;-@--/.-9..;9//.
@M05620:37:000000000-D9766:1:1101:8735:5016 1:N:0:5
ACCACACATTCTACAATGAGCTGCGTGTGGCTCCCGAGGAGCACCCCGTGCTGCTGACCGAGGCCCCCCTGAACCCCAAGGCCAACCGCGAGAAGATGCCCAGGTGAGTGGCCCGCTACCTCTTCTGGTGGCCGCCTCCCTCCTTCCTGGCCTCCCGGCGCTGCGCCCTTTCTCACTGGTTCTCTCTTCTGCCGTTTTCCGTAGGACTCTCTTCTCTGACCTGAGTCTCCTTTGGAACTCTGCAGGTTCTA
+
AAAAAAA11BDFGFGGGG1BGGHHGEG0AEGFGAAE0EEEEHCGHGGAEFEGFHHHHHHAECCEGGGGGGGHFHHGGGGHGHHHHGGGGG/>CGHBGHHHHHHGGHFGHHGGHHGGGCCHHHHHHHHHHHGHHGGGGGHGHHGHHHGGGGFGGGGGG?-;AA?F@@F@@FFFFFFFFFFFFFFFFFFF;BFFF@FFFFFFFFFBF/BFFFFFFFF;;F9FFFF9BFF/;BFFFFFFFFFFFEFFFFFFFFF
@M05620:37:000000000-D9766:1:1101:22923:5023 1:N:0:5
AGTGCCAGCTCTCAATCGCACAGGGGACCCAGGGCCTGGCCCCTCCATCCAGAAAACCTATGACCTCACCCGCTACCTGGAGCACCAACTCCGCAGCTTGGCTGGGACCTATGTGAGTATCCAGCGTAGGAATCTGGGAGTTGGGGAGGAGTGAGGAGTTGGGGAAAGACAGTCCTAACCGTGGAGGGTTCTGGTAAATGATGGGGTGAGGAGGGGCTCTTTGGCTCCCACCAGTCCCCCTGTCTGGTCTA
+
AA3>AFFFAFFFGFGDFGGCGEHEFEEEEEHH2EGDCFHFFHEEGGHEGFHHFFAAEF3BEGBHHFGHHC1>E/EEHBDG2FHHGHF1E3GFEE@EEE3B?F3FF?0B/G??F?F?1FHHHFFD0@GDG?DDGGD<10?F/?F</-<-->><<0<C0ECCG<@C:..C::/CCGHF0;C.9E.?..:-EFFFBBCFBBFF0090EF9-.9./.AB;BB?/:99BF/BE.9FA..99BBEA>./;/BFFF9/
@M05620:37:000000000-D9766:1:1101:11999:5025 1:N:0:5
AGTGCCAGCTCTCAATCGCACAGGGGACCCAGGGCCTGGCCCCTCCATCCAGAAAACCTATGACCTCACCCGCTACCTGGAGCACCAACTCCGCAGCTTGGCTGGGACCTATGTGAGTATCCAGCGTAGGAATCTGGGAGTTGGGGAGGAGTGAGGAGTTGGGGAAAGACAGTCCTAACCGTGGAGGGTTCTGGTAAATGATGGGGTGAGGAGGGGCTCTTTGGCTCCCACCAGTCCCCCTGTCTGGTCTA
+
AA>AAFFFAFFFGGGGGGGAFEHDGGGFGGHHEAFFGGHHHHGGGGHHHGHHGHHHHGHFHHHHHHHHHHHGGEFGHHHHGGHHHHHHGHGHEFFGGHHHGHHGGGHHGHHHHHHHHHHHHHHHHGGGGGHHHHHHHGHGEGHHGGGGGGGHHHHHHGBGHHGGGGHHHHGHHHHHHHHHGGEGGFGGDFGGGGFGGGGGGGGGGDADEFFFFFFFFFFFFFFFFFFFFFFFFFFFFFFFFFFFFFFFFFB
@M05620:37:000000000-D9766:1:1101:11989:5039 1:N:0:5
AGTGCCAGCTCTCAATCGCACAGGGGACCCAGGGCCTGGCCCCTCCATCCAGAAAACCTATGACCTCACCCGCTACCTGGAGCACCAACTCCGCAGCTTGGCTGGGACCTATGTGAGTATCCAGCGTAGGAATCTGGGAGTTGGGGAGGAGTGAGGAGTTGGGGAAAGACAGTCCTAACCGTGGAGGGTTCTGGTAAATGATGGGGTGAGGAGGGGCTCTTTGGCTCCCACCAGTCCCCCTGTCTGGTCTA
+
AA>AAFFFBFFFGGGGGGGGGGHFGGGGGGHHGGGGGGHHGHGHGGGHHHHGHHHHHGFHHHGHHHHHHHHGGGGGHHHHGGHHHHHGGHHHGGGGGHHHGHHGGGGHGHFHHHHHHHHGHHHHHGDGGGGHHHHHHEGGCGHHGCGGGGGHHHFHGGHHHGGGGGHGBHHFHHHHHHHHGFEGDEGGGGGFGG;FFFGGGFFGFGADFFFFFFFFFFFFFFFFFEFFFFFFFFFFFFFFFFFFFFFFFF/
@M05620:37:000000000-D9766:1:1101:20346:5047 1:N:0:5
ACCACACCTTCTACAATGAGCTGCGTGTGGCTCCCGAGGAGCACCCCGTGCTGCTGACCGAGGCCCCCCTGAACCCCAAGGCCAACCGCGAGAAGATGCCCAGGTGAGTGGCCCGCTACCTCTTCTTGTGGCCCCCTTCCTCCTTCCTGGGCTCCCCGCGCTGCGCCCTTTCTCCCTGGTTCTCCCCTCTGCCGTTTTCCGTAGGGCCCTCTTCTCTGACCTGGGTCTCCCTTGGAACTCTGCAGGTTCTT
+
AABBBBA3CFCFGGGGGGFGGGHGGFDAAEHFFCFGDFEFEHHHHGGGGEFGHGFHHHHGGGCGFGGGGGGHHHHGGGGHEGHHFGGGGGDFGGHFHF2FG2/F1?1011?/?G----->1<0D000=<<C.<.---.;;00;/<0;0:/.;/99C.A-----.9-;@-B//////./A/9/////.;..;/;;ADFF/;.;..9.9.-9..;///////;/...99.9B/;B9F/;//:/9//9;.;;9/
@M05620:37:000000000-D9766:1:1101:20349:5066 1:N:0:5
ACCACACCTTCTACAATGAGCTGCGTGTGGCTCCCGAGGAGCACCCCGTGCTGCTGACCGAGGCCCCCCTGAACCCCAAGGCCAACCGCGAGAAGATGCCCAGGTGAGTGGCCCGCTACCTCTTCTGGTGGCCGCCTCCCTCCTTCCTGGCCTCCCGGAGCTGCGCCCTTTCTCACTGGTTCTCTCTTCTGCCGTTTTCCGTAGGACTCTCTTCTCTGACCTGAGTCTCCTTTGGAACTCTGCAGGTTCTA
+
BBBBBBBBFFFFGGGGGGGCGFHHGFGEHGHHHGGGGGGGGHHHHGGGEGGGEGFHHHHGGGFGGGGGGGGHHHHGGGGHGHHHHGGGGGGGGGHGHHHHHHHGHHHHHHGGHHGGGGGHHHHHHHHFFHGHHGGGGGHGHHGFHGGGGGGGGGGGGG-?BFGGGGFFFFFFFFFFFFFFFFFFFFFFFFFFFFFFFFFFFFFFFFFFFFFFFFFFFFFFFFFFFFFFFFFFFFFFFFFFFFFFFFFFFF;
@M05620:37:000000000-D9766:1:1101:7622:5081 1:N:0:5
AGTGCCAGCTCTCAATCGCACAGGGGACCCAGGGCCTGGCCCCTCCAGCCAGAAAACCTATGACCTCACCCGCTACCTGGAGCACCAACTCCGCAGCTTGGCTGGGAACTATGTGAGTATCCAGCGTAGAAATCTGGGAGGTGGGGAGGAGTGAGGAGTTGGGGAAGGACAGACCTAACCGTGGAGGGCTCTGGTAAATGATGGGGTGAGGAGGGGCTATTTGGCTCACTCCAACCCCCATCTCTGGTCTA
+
>A>ABFFF3FFDGGGGGGCFEEFEFEFAAEGGGAEGCCGGCHGCEGE3AFGFA3CGF1C3FA5GFH3GHA1FGGEEHFGGHGHA??GGGF3FE/>/>B?B?3B/E/03?11B?222B1D1222BF<CAD/@11?FD10FF//<?@-F--../.0<<0<</0/--...:;./;/..;9CCA-.;9..9@.CEF9F0C0;/B//BFFDF?A../;;--B-.;F/9//;B///;9;//...9-./;9;/9//;/
@M05620:37:000000000-D9766:1:1101:7631:5097 1:N:0:5
GAGGCTGCTTTGGAAGAAACTCATAGATTACTGCAACAGTTCCCCCTGGACCTGGACAAGTTTCTTGCCTTGCTTACTGAAGCTGAAACAACTGCCCATACTCTTCGACCCTTAAGGCAAGGCTCCTAGAACACTACAAGGGAGGAAAACAGCCGATGAAACAATCGGAACGAAGTCACTCAGTCCCTCTCTAGCACATGTTTGGCTACAACGGAACACTTTCCACCACTCCTACTTTCAACTCTCAAGCA
+
>3>AA>>A4B5DFGGGFFBGAGFGFGF6FF45FGFFBAFDFFG3FEAF2CBBGFABAA1BDDGFAAA5B55BFGEBB5D5F3BBBDB33B?FGF331B3324B44BB??>/333B43300?//30??B43?33?B3B3B3?///</B0B0/00?////1?1?F/11//?>-.<<..11>0=/0==</0<//000=00/00000/:/;0;00:--99:9/;;00;90...99;0;;FF00;0C090;;9;/.
@M05620:37:000000000-D9766:1:1101:16393:5200 1:N:0:5
AGTGCCAGCTCTCAATCGCACAGGGGACCCAGGGCCTGGCCCCTCCATCCAGAAAACCTATGACCTCACCCGCTACCTGGAGCACCAACTCCGCAGCTTGGCTGGGACCTATGTGAGTATCCAGCGTAGGAATCTGGGAGTTGGGGAGGAGTGAGGAGTTGGGGAAAGACAGTCCTAACCGTGGAGGGTTCTGGTAAATGATGGGGTGAGGAGGGGCTCTTTGGCTCCCACCAGTCCCCCTGTCTGGTCTA
+
ABAAAFFFBFFFGGGGGGGGGGHHGGGGGGHHGGGGAFHHFHGHGGHHHHHHHHHHHGHHHFHHHHHHHHHGGFGGHHHHGHHHHHHHGHHHGGGGGHFHGHHGGGHHGHHHHHHHHHHHHFHHHGGGGGHHHHHHHHGGGGHHGGGGGGGHHHHHHGHHHHGGGGHHHHHHHHHHHHHHGGGGGGGGEGGGGGCFGGGGGFGGGGA=EFFFFFFFFFFFFFFFFFFFFFFFFFFFFFFFFFFFFFFFFFB
@M05620:37:000000000-D9766:1:1101:11217:5354 1:N:0:5
AGTGCCAGCTCTCAATCGCACAGGGGACCCAGGGCCTGGCCCCTCCATCCAGAAAACCTATGACCTCACCCGCTACCTGGAGCACCAACTCCGCAGCTAGGCTGGGACCTATGTGAGTATCCAGCGTAGGAATCTGGGAGTTGGGGAGGAGTGGGGAGTTGGGGAAAGACAGTCCTAACCGTGGCGGGTTCTGGTAAATGATGGGGTGAGGAGGGGCTCTTTGGCTCCCACCAGTCCCCCTGTCTGGTCTA
+
AA>AAFFFAFFFGGGGGGGGGGHHGGGE2EHHE2EAACGA2GGAEGGHEHHF3BBGHGFFHHBGGHHHHFFGGGGGHDGFFGGEFHHHGHHHGGGG>G?BBBGA//FCEGGHF?BDD3BFGH?2B@<///2@22?FGFGGGEG1@CGC<<>0...-C-<::GGCED..C//:0000;B/CCDED-9ADDAF;;F/;//BF//;B9D.9;9.;A9-BF-.B/:///BF..BA.EFFFBF.99.//;9//9/;
@M05620:37:000000000-D9766:1:1101:15230:5373 1:N:0:5
AGTGCCAGCTCTCAATCGCACAGGGGACCCAGGGCCTGGCCCCTCCATCCAGAAAACCTATGACCTCACCCGCTACCTGGAGCACCAACTCCGCAGCTTGGCTGGGACCTATGTGAGTATCCAGCGTAGGAATCTGGGAGTTGGGGAGGAGTGAGGAGTTGGGGAAAGACAGTCCTAACCGTGGAGGGTTCTGGTAAATGATGGGGTGAGGAGGGGCTCTTTGGCTCCCACCAGTCCCCCTGTCTGGTCTA
+
ABAAAFFFBFFFGGGGGGGGGGHHGGGGGGHHGGGGGGHHHHGHGGFHHHHHHGHHHGHHHHHHHHHHHHHGGGEGHHHHHGFHHHHHGHHHGGGGGGHHGFHGGGHHGHHHHHHHHGGHHHHHHG?CCDHGHHHHHHHGEHHHGGGGCGGGGGHHGGCHHHGGGGHHHHHHHHHHHGHHGGGFGGGG;CFGFGCFGGFGFFGGGGFFEFFFFFFFFFFFFFFFFFFFEFFFFFFFFFFFFFFFFFFFFFF
@M05620:37:000000000-D9766:1:1101:17570:5429 1:N:0:5
AGTGCCAGCTCTCAATCGCACAGGGGACCCAGGGCCTGGCCCCTCCATCCAGAAAACCTATGACCTCACCCGCTACCTGGAGCACCAACTCCGCAGCTTGGCTGGGACCTATGTGAGTATCCAGCGTAGGAATCTGGGAGTTGGGGAGGAGTGAGGAGTTGGGGAAAGACAGTCCTAACCGTGGAGGGTTCTGGTAAATGATGGGGTGAGGAGGGGCTCTTTGGCTCCCACCAGTCCCCCTGTCTGGTCTA
+
BCBCCFFFBFFFGGGGGGGGGGHHGGGGGGHHGGGGGGHHHHGHGGHHHHHHHHHHHGGHHHHHHHHHHHHGGGGGHHHHHHHHHHHHGHHHGGGGGFHHGGHGGGHHGHHHHHHHHHHHHHHHHGCGGGHHHHHHHHHGGHHHGGGGGGGHHHHHHGHHFHGGGGHHHHHHHHGHHHHHGGEGGGGG;FFGGGFGGGGGGGGGGGFFFFFFFFFFFFFFFFFFFFFFFFFFFFFFFFFFFFFFFFFFFFF
@M05620:37:000000000-D9766:1:1101:17145:5430 1:N:0:5
AGTGCCAGCTCTCAATCGCACAGGGGACCCAGGGCCTGGCCCCTCCATCCAGAAAACCTATGACCTCACCCGCTACCTGGAGCACCAACTCCGCAGCTTGGCTGGGACCTATGTGAGTATCCAGCGTAGGAATCTGGGAGTTGGGGAGGAGTGAGGAGTTGGGGAAAGACAGTCCTAACCGTGGAGGGTTCTGGTAAATGATGGGGTGAGGAGGGGCTCTTTGGCTCCCACCAGTCCCCCTGTCTGGTCTA
+
ACAABFFFCFFFGFGGGGGCGFHCGFGGGGHHFGGGGGHHHHGHGGHHHGGHHHHHHGHHHFHHHGHHHHHGGEFFHHHHFHHHHHHGGHHGEGCGFHGHGGHGGGHHGHHHHHHHHHHHHHHHHGGGGGHHHHHHHHHGGHHHGGGGGGFFHHHHHGHHHHGGGGHHHHHHHHHHHHHHGGFGGGGGEGFGGGFFGGGGGGGGGGDFEFFFFFFFFFFFFFFFFFFFFFFFFFFFFFFFFFFFFFFFFFF
@M05620:37:000000000-D9766:1:1101:18099:5461 1:N:0:5
AGTGCCAGCTCTCAATCGCACAGGGGACCCAGGGCCTGGCCCCTCCATCCAGAAAACCTATGACCTCACCCGCTACCTGGAGCACCAACTCCGCAGCTTGGCTGGGACCTATGTGAGTATCCAGCGTAGGAATCTGGGAGTTGGGGAGGAGTGAGGAGTTGGGGAAAGACAGTCCTAACCGTGGAGGGTTCTGGTAAATGATGGGGTGAGGAGGGGCTCTTTGGCTCCCACCAGTCCCCCTGTCTGGTCTA
+
BCBCCFFFDFFFGGGGGGGGGGHHGGGGGGHHGGGGDGHHHHGHGGHHHHHHHHHHHGHHHHHHHHHHHHHGGGGGHHHHHHHHHHHHGHHHGGGGGGHHGGHGGGHHGHHHHHHHHHHHHHHHHGGGGGHHHHHHHHHGEHHHGGGGGGGHHHHHHGHHHHGGGGHHHHHHHHHHHHHHGEEFGGGGEFGGGGFGGGGGGGGGGGFFFFFFFFFFFFEFFFHFFFFFFFFFFFFFFFFFFFFFFFFFFFF
@M05620:37:000000000-D9766:1:1101:24041:5498 1:N:0:5
AGTGCCAGCTCTCAATCGCACAGGGGACCCAGGGCCTGGCCCCTCCATCCAGAAAACCTATGACCTCACCCGCTACCTGGAGCACCAACTCCGCAGCTTGGCTGGGACCTATGTGAGTATCCAGCGTAGGAATCTGGGAGTTGGGGAGGAGTGAGGAGTTGGGGAAAGACAGTCCTAACCGTGGAGGGTTCTGGTAAATGATGGGGTGAGGAGGGGCTCTTTGGCTCCCACCAGTCCCCCTGTCTGGTCTA
+
AAAAAFFFAFC3FFGGGFGGCG0FGCEGGGHHFGGGGGHHHHGH/EHHHHHHHHHHHG0GGHHHHHHHHHHGGGEGHHHHFHHHHHHHGEHHGGGGEHHHGHHGGGHHGHHHHHHHHHHHHHHHHGGGGGHHHHHHHHHGGHHHGGGGGGGHHHHHHGGHHHGGGGHHHHHHHHHHHHHHGGGGGGGGEGGGGGFGGGGGGGGGGGF@FFFFFF@@@@FFFFFFFFFFFFFFFFFFFFFF@FFFFFFFFFB
@M05620:37:000000000-D9766:1:1101:12472:5508 1:N:0:5
AGTGCCAGCTCTCCATCGCACAGGGGACCCAGGGCCTGGCCCCTCCATCCAGAAAACCTATGACCTCACCCGCTACCTGGAGCACCCACTCCGCAGCTTGGCTGGGACCTATGTGATAACCCAGCGTGGGAACCGGGCAGTTGGGGAGGGGTCGGCGGTGGGGCAAACCCATTCTCAACCGTGCAGGGTTTGGGTAATTCAGGGGGGGAGGAGGGCTTTTTTGACTCCCACCAGACCCCCGTCCGGTTCTT
+
>A>1>DF11CFFG1GGBEA1E0FAF0B00BAF00B//BFG0GGAFGH1DFGH1GFBGFF1BF2GHDGHHCA>E>>FHFFG0BFGHH/??G0B>/>>>0BBAGHG/?GFA0FD12222221BF//0///>/?1///<A--.>FDH@-<<---..-:-----;A@--99--:-//;//9/:---;--;;-:---9--;//////;A@----;--;-@---//;-;-//;9A-;B---;AEB------9-;-9/
@M05620:37:000000000-D9766:1:1101:19772:5537 1:N:0:5
AGGGCCAGCTCTCAATCGCACAGGGGACCAAGGGCATGGCCCCTCCATCCAGAAAACCTATGACCTCACCCGCTACCTGGAGCACCAACTCCGCAGCTTGGCTGGGACCTATGTGAGTATCCAGCGTAGGAATCTGGGAGTTGGGGAGGAGTGAGGAGTTGGGGAAAGACAGTCCTAACCGTGGAGGGTTCTGGTAAATGATGGGGTGAGGAGGGGCTCTTTGGCTCCCACCAGTCCCCCTGTCTGGTCTA
+
111>>>>AAF@@ABGAAAFC0E0AAEEGF0BGBE//B0F0FGGHGGFH1AFAG01BFE0FFGHHED1FGHHGGE>>GHHC0BG>0?BFE0BFEEEG/0BGGHHGGGHHGHHHHHHHHHHHHHHHHGCGGGHHHHHHHB?FEHFHGCFGGGGHHHHHHGHHFH-CFGHHHHHHHHHHHHHHG?EGGGGGCFGGFGCFGGGGGGGGGGF@FFFFFF??@-EFFFFFFFFFFFFFFFFFFFFF<FFFFFB9FFF
@M05620:37:000000000-D9766:1:1101:22396:5541 1:N:0:5
AGTGCCAGCTCTCAATCGCACAGGGGACCCAGGGCCTGGCCCCTCCATCCAGAAAACCTATGACCTCACCCGCTACCTGGAGCACCAACTCCGCAGCTTGGCTGGGACCTATGTGAGTATCCAGCGTAGGAATCTGGGAGTTGGGGAGGAGTGAGGAGTTGGGGAAAGACAGTCCTAACCGTGGAGGGTTCTGGTAAATGATGGGGTGAGGAGGGGCTCTTTGGCTCCCACCAGTCCCCCTGTCTGGTCTA
+
BBABBBFFBFFFGGGGGGGGGGHGGEGGFGHHGGGGAFHCHHGHGGHHHHFHHHHHHGHHHFHHHHHGHHHGGGGGHHHHGGGHHHHHGHHHGGGGGHHHGHHGGGHHGHHHH3GHB?GH3FGHH/??<CGHHHHH1??FGHHH/>>-@DG0GG0CGGHHHH--;;GHHHHHHFHGHHGHGGADEGGGEFGGG0CFGGGGGGGGGGFFFFFFFFFFFFFFFFFFFFFFFFFFFFFFFFFDFFFFFFBBBFF
@M05620:37:000000000-D9766:1:1101:8371:5599 1:N:0:5
AGTGCCAGCTCTCAATCGCACAGGGGACCCAGGGCCTGGCCCCTCCATCCAGAAAACCTATGACCTCACCCGCTACCTGGAGCACCAACTCCGCAGCTTGGCTGGGACCTATGTGAGTATCCAGCGTAGGAATCTGGGAGTTGGGGAGGAGTGAGGAGTTGGGGAAAGACAGTCCTAACCGTGGAGGGTTCTGGTAAATGATGGGGTGAGGAGGGGCTCTTTGGCTCCCACCAGTCCCCCTGTCTGGTCTA
+
>A>>>FFFBFC5GGGGGFF2AEEDF2BEEGFGBBE2ABGHFGGHEGHHHHGHHFHGHGBHGDGHHFGHHHHGG>EEHHHG2BGHHHC?EFHF>E?EEHBGGHHGGGHHGHGHHHHHHHGHHGFHHG?EGGHHHGHHHHEFGHHHGGGGGGGHHHHGGGHHHHGGGGHHGHHHHHGHHHHHGGGGDEGGEGFFFG9FFGGGGGGGGGFBFFFFFFBBBBFFFFFFFFFFFFFFFFFFFFFFBFFFFFFFFFF
@M05620:37:000000000-D9766:1:1101:15976:5607 1:N:0:5
AGTGCCAGCTCTCAATCGCACAGGGGACCCAGGGCCTGGCCCCTCCATCCAGAAAACCTATGACCTCACCCGCTACCTGGAGCACCAACTCCGCAGCTTGGCTGGGACCTATGTGAGTATCCAGCGTAGGAATCTGGGAGTTGGGGAGGAGTGAGGAGTTGGGGAAAGACAGTCCTAACCGTGGAGGGTTCTGGTAAATGATGGGGTGAGGAGGGGCTCTTTGGCTCCCACCAGTCCCCCTGTCTGGTCTA
+
ABAAAFFFBFFFGGGGGGGGGGHFCEEGGGHHEGGDFGHHHHGHGGHHHFHHHHGFHGHHHHHHHFHHHHHGG>EFHBFGFGGHHHHHGHHGEGEGGFGGGHHGGEFHGFHFHHHHHHGHHHGHHGEGGGHHHHHHHHHGGHHHGGGGGGGGHHGGFDCGHHGGGGHHGHGHHHHHHHGHGGGGGGGGCFGGFGCGGGGGGGGGGGDFFFFFFFFFF=FFFFFFFFFFFFFFFFFFFFFFFFFFFFFFFFF
@M05620:37:000000000-D9766:1:1101:20253:5693 1:N:0:5
AGTGCCAGCTCTCAATCGCACAGGGGACCCAGGGCCTGGCCCCTCCATCCAGAAAACCTATGACCTCACCCGCTACCTGGAGCACCAACTCCGCAGCTTGGCTGGGACCTATGTGAGTATCCAGCGTAGGAATCTGGGAGTTGGGGAGGAGTGAGGAGTTGGGGAAAGACAGTCCTAACCGTGGAGGGTTCTGGTAAATGATGGGGTGAGGAGGGGCTCTTTGGCTCCCACCAGTCCCCCTGTCTGGTCTA
+
AAABBFFFCFFFGGGGGGGGGGHHGGGGGGHHGGGGGGHHHHGHGGGHGHHHGHHHHGHHHHHHHHHHHHHGGGEGHHHGHHHHHHHHGHHHGGGGGGHHGHHGGFHHGHHHHHHHHHFHHHHHHGGGGGHHHHHHHHHGGHHHGGGGGGGHHHHHHGHHHHGGGGHHHHHHHGHHHHHHGGFGGGGG;FGGGGCFGGGGGGGGGGFFFFFFFFFFFFFFFFFFFFFFFFFFFFFFFFFFFEFFFFFBFFF
@M05620:37:000000000-D9766:1:1101:24896:5706 1:N:0:5
ACCACACCTTCTACAATGAGCTGCGTGTGGCTCCCGAGGAGCACCCCGTGCTGCTGACCGAGGCCCCCCTGAACCCCAAGGCCAACCGCGAGAAGATGCCCAGGTGAGTGGCCCGCTACCTCTTCTGGTGGCCGCCTCCCTCCTTCCTGGCCTCCCGGAGCTGCGCCCTTTCTCACTGGTTCTCTCTTCTGCCGTTTTCCGTAGGACTCTCTTCTCTGACCTGAGTCTCCTTTGGAACTCTGCAGGTTCTA
+
CCCCCCCCFFFFGGGGGGGGGGHHGGGECEHFHGGFGGGGFHDHHGGGGGGGHHHHHHHGGGGFGGGGGGGHFHHGGGGHGHHHHGGGGGGGGGHHHGGHHHHGHHHHHHGGHHGGGGGHHHHHHHEHGHGHHGGGGGHGHHGHHGGGGGGGGGGGGG-ADGGGGGFFFFFFFFFFFFFFFFFFFFFFFFFFFFAFFFFFFFFFFFFFFFFFFFFFFFFFFFFFFFFFFFFFFFFFFFFFFFFFFFFFFFF
@M05620:37:000000000-D9766:1:1101:7350:5722 1:N:0:5
ACCACACCTTCTACAATGCGCTGCGTGTGGCTCCCGAGGAGCACCCCGTGCTGCTGACCGAGGCCCCCCTGAACCCCAAGGCCAACCGCGCGAAGATGCCCAGGTGAGTGGCCCGCTACCTCTTCTGGTGGCCGCCTCCCTCCTTCCTGGCCTCCCGGGGCTGCGCCCTTTCTCACTGGTTCTCTCTTCTGCCGTTTTCCGTAGGACTCTCTTCTCTGACCTGAGTCTCCTTTGGAACTCTGCAGGTTCTA
+
AABBBAB3BCCFGGGGGG4AFGGGGGG2ABGGG2BE2EEEFHHHHG00BBEGHHHHHHH>EEGGGGGGGGGHFHHGGGGHGHHHHGGGGG/>DGG?FG1FHHHF1FHHHHCEFHGGGGGHHHHHGHHEGGGFCDGBGGGGGGGGGFGGFF9FGGGGG@-@BBBFBBFBBFFFFFFFFFF9BFFFFFFF9BFFFBFDFFFFFFF.A//9FFFFFFFFFFFFFFFBFFF/BFFFFBB/B/BBFFFEFA99BFB
@M05620:37:000000000-D9766:1:1101:19709:5754 1:N:0:5
AGTGCCAGCTCTCAATCGCACAGGGGACCCAGGGCCTGGCCCCTCCATCCAGAAAACCTATGACCTCACCCGCTACCTGGAGCACCAACTCCGCAGCTTGGCTGGGACCTATGTGAGTATCCAGCGTAGGAATCTGGGAGTTGGGGAGGAGTGAGGAGTTGGGGAAAGACAGTCCTAACCGTGGAGGGTTCTGGTAAATGATGGGGTGAGGAGGGGCTCTTTGGCTCCCACCAGTCCCCCTGTCTGGTCTA
+
AA>AADFC1FCDFGGGGGGGA0B0AE0FFECGFEGG/FGFHFFHGGFFE01BFA10BE011AFFFA1FGGH@>/>EFHDAFGHEBFGHEFGHEGGE/FHHEFHGEAHFGGHFGHFHHHHHHHHGGGCGGGHHHHHHGHHGFHHH/@FGGGGGHHHHHGHHHH-CEFHHHHHHHHHHHHHHGGGGGGGGEGFGFGFGGGGGGGGGGGF@FFFFFF@@@@FFFFFFFFFFFFFFFFFFFFFF@FFFFFFFFFF
@M05620:37:000000000-D9766:1:1101:9637:5759 1:N:0:5
AGTGCCAGCTCTCAATCGCACAGGGGACCCAGGGCCTGGCCCCTCCATCCAGAAAACCTATGACCTCACCCGCTACCTGGAGCACCAACTCCGCAGCTTGGCTGGGACCTATGTGAGTATCCAGCGTAGGAATCTGGGAGTTGGGGAGGAGTGAGGAGTTGGGGAAAGACAGTCCTAACCGTGGAGGGTTCTGGTAAATGATGGGGTGAGGAGGGGCTCTTTGGCTCCCACCAGTCCCCCTGTCTGGTCTA
+
ABAABFBCBFFFGEGGFGGGGGHHGGGGGGHHFEFGGGHHGHGGGGHHHHHHGGHHHGHHHHGHHHHHHHHGG>FGHHHHGHHHHHFGGHHHFGGGE?B?EHHGGGGFGHHHHHHHHHHHHHEHHGG?FDHGHHHHHH<FGHHHGGADFGEFGGHHGGHHHHGGGFHHCHFHHHHHHHHHAGCCACFAEGGGGGFGFFGGEGFFGGFFFFFBDFA-BBFFFFFFEFFFFFFFFFFFFFFFFFFFFFFFFF/
@M05620:37:000000000-D9766:1:1101:11006:5795 1:N:0:5
AGTGCCAGCTCTCAATCGCACAGGGGACCCAGGGCCTGGCCCCTCCATCCAGAAAACCTATGACCTCACCCGCTACCTGGAGCACCAACTCCGCAGCTTGGCTGGGACCTATGTGAGTATCCAGCGTAGGAATCTGGGAGTTGGGGAGGAGTGAGGAGTTGGGGAAAGACAGTCCTAACCGTGGAGGGTTCTGGTAAATGATGGGGTGAGGAGGGGCTCTTTGGCTCCCACCAGTCCCCCTGTCTGGTCTA
+
>>>AAFD1AFFFG1FGGGGCAEHHGGGEAEHHGEFG/AGFAGGHGGHGFGHF1FAGHF0FHHBHHHFHHHGGGGEGHGHHHHHHEGHEGHHHGFG@EFHHG01<EEHHGHHHEH2FHGHBF2F10></@/1@<DF1<GCCCF1?CGC-A<.0<DG.<<GGEHGGGGHGHHEGH0C0CGCHA..9...A:FFGEFBFGGFFF000AC9--AAF?B@@@@FF/B/9BFFEFF?FFFFBFFEB@EF/9//9BB/
@M05620:37:000000000-D9766:1:1101:20505:5837 1:N:0:5
ACCACACCTTCTACAATGAGCTGCGTGTGGCTCCCGAGGAGCACCCCGTGCTGCTGACCGAGGCCCCCCTGAACCCCAAGGCCAACCGCGAGAAGATGCCCAGGTGAGTGGCCCGCTACCTCTTCTGGTGGCCGCCTCCCTCCTTCCTGGCCTCCCGGCGCTGCGCCCTTTCTCACTGGTTCTCTCTTCTGCCGTTTTCCGTAGGACTCTCTTCTCTGACCTGAGTCTCCTTTGGAACTCTGCAGGTTCTA
+
BBCCCBBBBFFFFGGGGGGGGGHHGEGBAEHGGGGEDGEFDHDGHGEGEGGGFHHHHHHGGFGGGGFGGGGHFHGGGGGHGHHHHGGGGCBDFGHGHHHHHHHGHGGHHHGGHHGGGGGHHHHHHHHHHFEHHGGGGGHGHHGGHGGGFFFGGGGGGGBFFCFFFFFFFFFFFF0FFFFFFFFFFFFFFFFFFFDFFFFFFBADFBFFFFFFFFFFFFFFFFFFFFFFFFFFFFFFFFFFFFFFFFFFFFF
@M05620:37:000000000-D9766:1:1101:20737:5894 1:N:0:5
AGTGCCAGCTCTCAATCGCACAGGGGACCCAGGGCCTGGCCCCTCCATCCAGAAAACCTATGACCTCACCCGCTACCTGGAGCACCAACTCCGCAGCTTGGCTGGGACCTATGTGAGTATCCAGCGTAGGAATCTGGGAGTTGGGGAGGAGTGAGGAGTTGGGGAAAGACAGTCCTAACCGTGGAGGGTTCTGGTAAATGATGGGGTGAGGAGGGGCTCTTTGGCTCCCACCAGTCCCCCTGTCTGGTCTA
+
BCABBFFFCFFFGGGGGGGGGGHHGGGGGGHHGGGGGGHHHHGHGGHHHHHHHHHHHGHHHHHHHHHHHHHGGGGGHHHHHHHHHHHGGHHHGGGGGHHHGHHGGGHHGHHHHHHHHHHHHHHHHGGGGGHHHHHHHHHGGHHHGGGGGGGHHHHHHGHHHHGGGGHHHHHHHHHHHHHHGGGGGGGG;FGGGGFGGGGGGGGGGGFFFFFFFFFFFFFFFFFFFFFFFFFFFFFFFFFFFFFFFFFFFFF
@M05620:37:000000000-D9766:1:1101:17720:5992 1:N:0:5
AGTGCCAGCTCTCAATCGCACAGGGGACTCAGGGCCTGGCTCCTCCATCCAGTAAACCTATGTCCTCACCCGCTACCTGGAGCACCAACTCCGCAGCTTGGCTCGGACCTATGTGAGTAGCCAGCGCAGGAATCTGGGAGTTGGCGAGGAGTGAGGAGTTGGGGAAAGACAGTCCTAACCGTGGAGGGTTCTGGTAAATGATGGGGCGAGGAGGGGCTCTTTGGCTCCCACAAGTCCCCCTGTCTGGCCTA
+
>A>>AFF11BBBGDGGFFFFE0FGCEE00B1100BE0AGA01F1GHFBEFH1212DB0BABB2ADBEGHHAEG>>EHBG0FGHFF/BG/0BGFCG//01F>011>/?/E0B<1BFHB121BFF0F//<//F<GH1F1?0?/0><1->C?@<GGGHHG<</0/--..C.:GHC00;0;CB.@9C?AE.@;..0CB0;FGGFFFFFFF--;@>-9--99@?9BB//B/9-AF?--;/;/B?B@F/F//;BF//
@M05620:37:000000000-D9766:1:1101:10016:6045 1:N:0:5
AGTGCCAGCTCTCAATCGCACAGGGGACCCAGGGCCTGGCCCCTCCATCCAGAAAACCTATGACCTCACCCGCTACCTGGAGCACCAACTCCGCAGCTTGGCTGGGACCTATGTGAGTATCCAGCGTAGGAATCTGGGAGTTGGGGAGGAGTGAGGAGTTGGGGAAAGACAGTCCTAACCGTGGAGGGTTCTGGTAAATGATGGGGTGAGGAGGGGCTCTTTGGCTCCCACCAGTCCCCCTGTCTGGTCTA
+
ABAAAFFFBFFFGGGGGGGGGGFHFGDEGGHHGGGGGGHHHHGHGGHHHHHH3G3AFFHHHHGHHHHHHHHGGCGGHGHHBGHEHHHHGGHHGGGGGHHHGHHGGGHHGHHHHHGHHHHHHHHHHGDGGGHHHHHHHHHGGHHHGGGGGGGHGHHHHGHHHHGGGGHHFHHHHHHHHHGHGGGGGGGGEFFGGGGGGGGGGGGGGGFFFFFFFFFFFFFFFFFFFFFFFFFFFFFFFFFFFFFFFFFFFFB
@M05620:37:000000000-D9766:1:1101:26024:6059 1:N:0:5
ACCACACCTTCTACAATGAGCTGCGTGTGGCTCCCGAGGAGCACCCCGTGCTGCTGACCGAGGCCCCCCTGAACCCCAAGGCCAACCGCGAGAAGATGCCCAGGTGAGTGGCCCGCTACCTCTTCTGGTGGCCGCCTCCCTCCTTCCTGGCCTCCCGGCGCTGCGCCCTTTCTCACTGGTTCTCTCTTCTGCCGTTTTCCGTAGGCCTCTCTTCTCTGACCTGAGTCTCCTTTGGAACTCTGCAGGTTCTA
+
BAABBBBBFFFFGGGGGGGGGGHHGEGECEGFGFGGGGGGFHHHHGGGAEFFFHHHHHHGGGFGGGGGGEEFFHHGGDGHGHHHHGGGGGDFGGHHHHHHHEFGHHHHHGGGHHGGG-CHEHHHHHBFGHGHHGCGE?GGHHGGHGGGGGGGFGGGGGADAFFFFFFFFFFFFF/FFFFFFFFFFFFFFFFFFDDFFFFFFF9DF/BFFFFFFFFFFF9BFFF/9BFFFFFFFFFFFFFFFFFFFFFFFFB
@M05620:37:000000000-D9766:1:1101:18486:6061 1:N:0:5
AGTGCCAGCTCTCAATCGCACAGGGGACCCAGGGCCTGGCCCCTCCATCCAGAAAACCTATGACCTCACCCGCTACCTGGAGCACCAACTCCGCAGCTTGGCTGGGACCTATGTGAGTATCCAGCGTAGGAATCTGGGAGTTGGGGAGGAGTGAGGAGTTGGGGAAAGACAGTCCTAACCGTGGAGGGTTCTGGTAAATGATGGGGTGAGGAGGGGCTCTTTGGCTCCCACCAGTCCCCCTGTCTGGTCTA
+
AAAABFFFBFFFFFGGGFGGGGHHGGGGGGHHGCEGGGHHHHGHGGHGHHGHFH3CHGHHHHHHHHHHHHHGGGGGHGHFHGGHHHHHGHGHGGGGGGHHGHHGGGHHGGHHHHGHHGHHHGHHHGGGGGHHGHHHHHHGDHHHGGGGGGGHHHHHHEGHHHGGGGHHHHHHHGHHHHHHGAEGGGGG:FGGGGFFGGGGGGGGGGFF?FFFFF;FFFFFFFFFFFFFFFFFFFFFFFFFFFFFFFFFBFF
@M05620:37:000000000-D9766:1:1101:14585:6096 1:N:0:5
AGTGCCAGCTCTCAATCGCACAGGGGACCCAGGGCCTGGCCCCTCCATCCAGAAAACCTATGACCTCACCCGCTACCTGGAGCACCAACTCCGCAGCTTGGCTGGGACCTATGTGAGTATCCAGCGTAGGAATCTGGGAGTTGGGGAGGAGTGAGGAGTTGGGGAAAGACAGTCCTAACCGTGGAGGGTTCTGGTAAATGATGGGGTGAGGAGGGGCTCTTTGGCTCCCACCAGTCCCCCTGTCTGGTCTA
+
>>>>>DFFBFFFGEGGGGGGEGHHGGGGEEHHGGGGGGHFFHGHGG2GFHFBB33GGGFGHHEHGG@GHHHGGGGGHHHGFHHEEGHGGFHHGGGGEBFGGHHGAEHHGFHHFDGHFGHHFHHHHGAECFHHHHHHEHAG??GHC?FCGGGGHHHHG?/CHF?FEGHCCGHFCCGHHHHHAEEGGGGGDGGBFG;FGGGGGFGGGGFFFFFEFDACD-EFFFFFFFFEFFFFFFFFFFF.BFFFFEBFFFF
@M05620:37:000000000-D9766:1:1101:24407:6150 1:N:0:5
AGTGCCAGCTCTCAATCGCACAGGGGACCCAGGGCCTGGCCCCTCCATCCAGAAAACCTATGACCTCACCCGCTACCTGGAGCACCAACTCCGCAGCTTGGCTGGGACCTATGTGAGTATCCAGCGTAGGAATCTGGGAGTTGGGGAGGAGTGAGGAGTTGGGGAAAGACAGTCCTAACCGTGGAGGGTTCTGGTAAATGATGGGGTGAGGAGGGGCTCTTTGGCTCCCACCAGTCCCCCTGTCTGGTCTA
+
AA>AAFFFBFFFGDFGFGGCECHCGCEGFGHHFEGGGGHHGHGGGGHHGHHHHGHHHFHHHHHHHFGHHHFEG>EFHHHHBGHHHHAGFGHHDGFGGHEGDHFGGGHGGHHFFGHHGFGHHHHHHGEDGGHHCDGFHG0FGGFHGGEGGGAFF0DGGFHFHHGCEDHCGHFCHHHHGFHHGAEA?EGGAFFGFGFGFFFGGGGGGGADFFFFFDCAAAEBFFFFFFFFFFADFFFFFFFFFFFFFFFFFFF
@M05620:37:000000000-D9766:1:1101:22875:6168 1:N:0:5
ACCACACCTTCTACAATGAGCTGCGTGTGGCTCCCGAGGAGCACCCCGTGCTGCTGACCGAGGCCCCCCTGAACCCCAAGGCCAACCGCGAGAAGATGCCCAGGTGAGTGGCCCGCTACCTCTTCTGGTGGCCGCCTCCCTCCTTCCTGGCCTCCCGGCGCTGCGCCCTTTCTCACTGGTTCTCTCTTCTGCCGTTTTCCGTAGGCCTCTCTTCTCTGCCCTGAGTCTCCTTTGGAACTCTGCAGGTTCTA
+
CBCCCBCB4CCFGGFGGGGGGGHHGGGA4FHBFFGGDGGGFHDGGGGGEGFGFGHHHHHGGGFFGGGGGGGGGHHGGGEHGHHGHGGGGGGGGGHHDGHHGHEGHHF<?GGGFH-CG-<FGDHFFFHHGGGH.@CFDFHGHHGHHFGFFFGGGGGG??C-@-:A;BDDFFFFFF/FFFFFFFFFFFFFFFFFFFADFFFFFF..9/:FFFFBFFBFFF/;EFF/9;FFFFFFB/FBFFBFFFFFFFABFF/
@M05620:37:000000000-D9766:1:1101:19237:6171 1:N:0:5
AGTGCCAGCTCTCAATCGCACAGGGGACCCAGGGCCTGGCCCCTCCATCCAGAAAACCTATGACCTCACCCGCTACCTGGAGCACCAACTCCGCAGCTTGGCTGGGACCTATGTGAGTATCCAGCGTAGGAATCTGGGAGTTGGGGAGGAGTGAGGAGTTGGGGAAAGACAGTCCTAACCGTGGAGGGTTCTGGTAAATGATGGGGTGAGGAGGGGCTCTTTGGCTCCCACCAGTCCCCCTGTCTGGTCTA
+
AAAABFFFBFFFFGGGGGGGGGHHGGGGGGHHGGGGGGHHHHGHGGHHHHHHHHHHHGHHHHHHHHHGHHHGGGGGHHHHFGHGFGHFGHHHGG@EGGHHGHHGGGHHGGHHHHHGHHHHHHHHHGFDCDGHHGHHHHHGGHHHGGGGGGGHHHHHHGHHHHGGGGHHHHHHHHHHHHHHGGFGGGGGDGGGGGFFFBFGGGGGGGFFFFFFFFFFFFFFFFFFFBFEFFFF?FFFFFFFFFFFFFFFFFF
@M05620:37:000000000-D9766:1:1101:22870:6186 1:N:0:5
ACCACACCTTCTACAATGAGCTGCGTGTGGCTCCCGAGGAGCACCCCGTGCTGCTGACCGAGGCCCCCCTGAACCCCAAGGCCAACCGCGAGAAGATGCCCAGGTGAGTGGCCCGCTACCTCTTCTGGTGGCCGCCTCCCTCCTTCCTGGCCTCCCGGCGCTGCGCCCTTTCTCACTGGTTCTCTCTTCTGCCGTTTTCCGTAGGACTCTCTTCTCTGACCTGAGTCTCCTTTGGAACTCTGCAGGTTCTA
+
BBBBBBBBFFFFGGGGGFGGGGCGGEFEEGHHHGGGGGGGGHHHFGGGEGGGHHHHHHHGGGGGGGGGGGGHHHHGGGGHGHHHHGGGGGGGGGHHHHFHHFFGGCGF??FCHHCC@-CHFHFHFF0GG/DEHD@FDDHGFHGFHGGFBFFGFAEG.A-;;@BDFAFFCFFFFBBFBBF/BBFFFF/FFFFFFCDFFFFF?BAADFFFFFFFFFFFFFFFFB.BFBFFFFFFFFFFFFFFBFFFFFFFFF9
@M05620:37:000000000-D9766:1:1101:13133:6202 1:N:0:5
AGTGCCAGCTCTCAATCGCACAGGGGACCCAGGGCCTGGCCCCTCCATCCAGAAAACCTATGACCTCACCCGCTACCTGGAGCACCAACTCCGCAGCTTGGCTGGGACCTATGTGAGTATCCAGCGTAGGAATCTGGGAGTTGGGGAGGAGTGAGGAGTTGGGGAAAGACAGTCCTAACCGTGGAGGGTTCTGGTAAATGATGGGGTGAGGAGGGGCTCTTTGGCTCCCACCAGTCCCCCTGTCTGGTCTA
+
AA>AAFBFAFFFBGGFFEFFEEEHDGGEEGHHGGGGEEGFEGGEGGFFAGHHFE3FGGFEHHBHHHHFHGGGGGEEHHHGHHHHFHHHGFGHDEEEGCBF/GHGG?GEE01BDGGGBD2BGF2?FCEEGDFB@1?DHF0<EFDCCCC<->>GHDGFFGHE0GC@EDGFHHHF:GCGFEGFGAA-.9C@EGGGFG;0;BFFF0B09AD?AFFFFD-@BBFFFBFBFF/AF.9A.99BFFFDBFBFF9BB9:/
@M05620:37:000000000-D9766:1:1101:22579:6205 1:N:0:5
ACCACACCTTCTACAATGAGCTGCGTGTGGCTCCCGAGGAGCACCCCGTGCTGCTGACCGAGGCCCCCCTGAACCCCAAGGCCAACCGCGAGAAGATGACCAGCGCAGTGCCCCCCTACTTCTTCTGGTCGCCGCCTTCCTCCTTCCTCTCCTCGCGCAGCTGCGCCTCTCCTCACTGCTTCTCTCTTCTGCCGTTCTCCGTACTCCTCTCTTCGCTCACCTGATTCTCTTTTGCTCCTCCGCAGCTACTA
+
BBBBBBBBFFFFGGGGFGGGGGHFEEEFHDHHHGGGGFGCGHHHHGGGFEGGDGGHHHHGGGCGFGGGGGGHHHHGGGGHGHHHGGGGGGGG//FFG2222??/<//>/111>.-=-.<00=G00<=G00;AG-:C..;CF99/;0/000;F09.;A--9B//;--...;/;/./9B//;/9/9BF//99F//-;...::A9...//99BFF//.;.../;/////;F///;//////9B/;.---9//;/
@M05620:37:000000000-D9766:1:1101:6329:6207 1:N:0:5
AGTGCCAGCTCTCAATCGCACAGGGGACCCAGGGCCTGGCCCCTCCATCCAGAAAACCTATGACCTCACCCGCTACCTGGAGCACCAACTCCGCAGCTTGGCTGGGACCTATGTGAGTATCCAGCGTAGGAATCTGGGAGTTGGGGAGGAGTTAGGAGTTGGGGAAAGACAGTCCTAACCGTGGAGGGTTCTGGTAAATGATGGGGTGAGGAGGGGCTCTTTGGCTCCCACCAGTCCCCCTGTCTGGTCTA
+
>AAABFBFBFFFGGGGGFFGEGGHGGGGGGHHGGGGGGHGHHGHGGGHHHHGHFHHHGHHHHHHHHGHHHHGGGGGHHHGCFH1EGC?EHHHGGEGGHHHGHHCEFHGGHHHHHHHHHHHHHHHHGEDGGHHHHHHHHEFGHHHGGEGGGGHHGHHGGHHGHGGGGHHHH/GHHHHHHHHGGGGFGGG;FFGGGFFFGGGGGGGGGGFFFFFFFFFFFFFFFFFFFFFFFFFFFFFFFFFFFFFFFFFBF/
@M05620:37:000000000-D9766:1:1101:14731:6307 1:N:0:5
AGTGCCAGCTCTCCATCGCACAGGGGACCCAGGGCCTGGCCCCTCCATCCAGAAAACCTATGACCTCACCCGCTACCTGGAGCACCAACTCCGCAGCTTGGCTGGGACCTATGTGAGTATCCAGCGTAGGAATCTGGGAGTTGGGGAGGAGTGAGGAGTTGGGGAAAGCCAGTCCTAACCGTGGAGGGTTCTGGTAAATGATGGGGTGAGGAGGGGCTCTTTGGCTCCCACCAGTCCCCCTGTCTGGTCTA
+
AA>1>FFFAFFFG1GFFGGCGEHCF0BEEEEHAEEEEFGHGHGEEG0GGF1FF0ABFEAFGGFHHGHCGFFEF>EEGGHG0BGHHH0/?FHGCF??/GF0<FGFFGHCAGHBGDFDGF>>FGHHHGG/>EHHFHFHBB0/<?FGC-<--<><.0<<0<<<GCC?:CA./=;CCG0G;:GF@GG@FECAAFFGEFFB0FGB0CF09B;9-AAB-999@9EBFFFFFFFE9-ABFFFFFFAF?FBBBFFFFFB
@M05620:37:000000000-D9766:1:1101:11758:6340 1:N:0:5
AGTGCCAGCTCTCAATCGCACAGGGGACCCAGGGCCTGGCCCCTCCATCCAGAAAACCTATGACCTCACCCGCTACCTGGAGCACCAACTCCGCAGCTTGGCTGGGACCTATGTGAGTATCCAGCGTAGGAATCTGGGAGTTGGGGAGGAGTGAGGAGTTGGGGAAAGACAGTCCTAACCGTGGAGGGTTCTGGTAAATGATGGGGTGAGGAGGGGCTCTTTGGCTCCCACCAGTCCCCCTGTCTGGTCTA
+
BCBBCFFFCFFFGGGGGGGGGGHGGGGGFGHHFEGGGGHHHHGHGGHHHHHHGCHHHGHGHHGHHHHHHHHGGEEGHHHHGHHHHHGGGHHHGGGGGHHHGHHGGGHHGHHHHHHHHGHHHHHHHGGFGGHGHHHHHH?FGHHHGGGGGGEHHFHHHGHHHHGGGGHHHHHHHHHHGHHHGGFG?EGGEGGGGGGFGGGGGGGGGGFFFFFFFFFFCFFFFFFFFFFFFFFFFFFFFFFFFFFFFFFFFFF
@M05620:37:000000000-D9766:1:1101:8002:6458 1:N:0:5
AGTGCCAGCTCTCCATCGCACAGGGTACCCAGAGCCTGGCCCCTCCATCCAGAAAACCTATGACCACACCCGCAACCTGGGGCACCCACTCTGCAGCTAGGCTGGGACCTATGTGCGTATCCAGCGTTGGTGTCTGGGCGTTGGGGCGGCGTGCGGCGTTGGGGGCCGCCTGTCCTAACCGTGGCGTGTTCTGGTAAATGATGGGGTGAGGCGGGGCTCTTTGGCTCCCACCAGTCCCCCTGTCTGGTCTA
+
>>11>BFF1CFFGGGB1AA1A0F0FBABA1BB0BB00BFHGHGBEF0F10BFG0B0BBFB1AAFG1BAEEE/>//>F00B/>B>EFG/?0G11B2>1B110010EE00<B<<F>B2?F//FG21B///>F///@?GHFACCG-0--.---=-:.-9-9@--A------9;--;B9B//9-@BE@??-9AAFFFFF/99;B/;BFFFB@----;--9@-E/;9;/B/:AE-AB99F/;9EB@FFF/9/BBF/
@M05620:37:000000000-D9766:1:1101:22968:6540 1:N:0:5
AGTGCCAGCTCTCAATCGCACAGGGGACCCAGGGCCTGGCCCCTCCATCCAGAAAACCTATGACCTCACCCGCTACCTGGAGCACCAACTCCGCAGCTTGGCTGGGACCTATGTGAGTATCCAGCGTAGGAATCTGGGAGTTGGGGAGGAGTGAGGAGTTGGGGAAAGACAGTCCTAACCGTGGAGGGTTCTGGTAAATGATGGGGTGAGGAGGGGCTCTTTGGCTCCCACCAGTCCCCCTGTCTGGTCTA
+
BCAABFFFCFFFGGGGGGGGGGHGGGGGGGHHGGGGGGHHGHGGGGHHHHHHHHGHHGHHHHHHHHHHHHHGGFGGHHHHHGHHHHHHGHHHEFGGGHHHGHHGGGHHGHHHFGHHHHHHHHHHHGADGFHHHHHHGHFGGHHHGGGGGGGHHHGHHGHHHHGGGGHHHHHHHGHHHHHHGGGGGGGF:FGGGGGGGGGGGGGGGGFFFFFFF.BFFFFFFFFFFFFFFFFFFFFFFFF?FFFFFFFBFFF
@M05620:37:000000000-D9766:1:1101:15728:6546 1:N:0:5
AGTGCCAGCTCTCAATCGCACAGGGGACCCAGGGCCTGGCCCCTCCATCCCGCAAACCTATGCCCTCACCCGCTACCTGGAGCACCAACTCCGCAGCTTGGCTGGGACCTATGTGAGTATCCAGCGTAGGAATCTGGGAGTTGGGGAGGAGTGAGGAGTTGGGGAAAGACAGTCCTAACCGTGGAGGGTTCTGGTAAATGATGGGGTGAGGAGGGGCTCTTTGGCTCCCACCAGTCCCCCTGTCTGGTCTA
+
>1AAAFDFACFFGGGGGFG1E0GAFEEEGGFGGAEF/BGHHHEHAFHHHF/E/A/AFFHBFG1BFE/>GGH/EEEE>E@FGHHGGGFHFHHHGG//<GHH?GGG/?GHGFHGFHHHHGHHHHHHHGGGGGHHHHHHHHHGGHHHGGGGGGGHHHHHHGHHHHGGGGGHHGHGGFGGGGGGGGGGGGGGEGGGGGCBFFFEFFFFFFF?FFFFFF@@?@FFFFFFFFFFFFFFFFFFFFFF@FFFFFFFFFB
@M05620:37:000000000-D9766:1:1101:15548:6592 1:N:0:5
AGTGCCAGCTCTCAATCGCACAGGGGACCCAGGGCCTGGCCCCTCCATCCAGAAAACCTATGACCTCACCCGCTACCTGGAGCACCAACTCCGCAGCTTGGCTGGGACCTATGTGAGTATCCAGCGTAGGAATCTGGGAGTTGGGGAGGAGTGAGGAGTTGGGGAAAGACAGTCCTAACCGTGGAGGGTTCTGGTAAATGATGGGGTGAGGAGGGGCTCTTTGGCTCCCACCAGTCCCCCTGTCTGGTCTA
+
ABAABFFFAFFFGGGGGGGGGGHHGGGGGGDFGGGGGGHHHHGHGGHHHHFHGHFHHGHFHHHHHHHHHHHGGGGGHHHHHHHHHHHHGHHHGGGGGHHHGHHGGGHHGHGHHHHHHHHHHHFHHGGGGGHHHHHHGGEGGHHHGGGGGGGHHHHHHGHHHHGGCDCHBFHHHHHHFHHHGGGF.CGGGGGGGGFFGGGGBFGGGGFFFFFFFFFFFFFFFFFFFFFEEBFFFFFFFFFFFFFFFFFFFF/
@M05620:37:000000000-D9766:1:1101:17841:6597 1:N:0:5
ACCACACCTTCTACAATGAGCTGCGTGTGGCTCCCGAGGAGCACCCCGTGCTGCTGACCGAGGCCCCCCTGAACCCCAAGGCCAACCGCGAGAAGATGCCCAGTGGAGTGCCCCGCTACTCCTTTGGGGGCCGCCTTCCTCCTTTCCTGCCTTCCGGCAGCGGCCCCTTTCTCCATTGGTTCCCCCTTTTCCGTTTTTCCGTAGGACTCCTTTCTAGCACTTGATTCCCCTTTGGACCCCGGCAGGTTTCA
+
CCCCCCCCFFFFGGGGGGGGGGHHGEGEHGHHHGGGGGGGGHGHHGGGEEGGHHHHHHHGGGGGGGGGGGGHHHHGGGGHGHHHHGGGGGDGGGHHHG2FGBG1101?1?1?G/---->11/<000<.-<-=--;..;C00;/;0;00;/;00;C.A---.----;@.;F///;//9B/;;///..;.///:./;BF.B/9:.;://////;///////;////////;.;F/F/;/...--9-;-;////
@M05620:37:000000000-D9766:1:1101:15562:6605 1:N:0:5
AGTGCCAGCTCTCAATCGCCCCGGGGACCCAGGGCCTGGCCCCTCCATCCAGAAAACCTATGACCTCACCCGCTACCTGGAGCACCAACTCCGCCGCTTGGCTGGTACCTATGTGAGTATCCAGCGTAGGAATCTGGGAGTTGGGGAGGAGTGAGGAGTTGGGGAAAGACAGTCCTAACCGTGGAGGGTTCTGGTAAATGATGGGGTGAGGAGGGGCTCTTTGGCTCCCACCAGTCCCCCTGTCTGGTCTA
+
>>AAADFF?F1BFBGGGAF1A0A0AAEEEE/BFAEBBAFFEHEBEEFHHGFG10@BFGHFH12DCF11BGHEEGEEH1FFGGH/BFFGGEGHC<<@CBCG/0FFB01?D>GFB>FFGDGFHHGGF??C@FHHFHHHBFFFCGGHGCECCGGHHHGHG.:CFHGGGFEFFFGGFFF;BFF?AA.A?.C@;9FFFF;//BFFFFFFFFA=EFFBBB-@;9ABFF/9BFFAEFF-9AFFF9AB@EB/BF9;;BF
@M05620:37:000000000-D9766:1:1101:18594:6622 1:N:0:5
ACCACACGTCTTAACTCAAGTCACAGCGCTAGATCTCGTACGCCTTCTTCTGCGTGACCAAAAAATGAACCGCTTACTGAAGCTGAAACACCTGCGCCTGGCTTGAACCACTTTGATTATCAAAAGTAGAAATCATGAAAATAAGGAAGAGAAAAAAATTAAGAAAAGACAGTACGAACCGAGGAGGAATATGATAAATGATGGGGTGAGAAGGGAATCTTAAACAACCACCAAACCCCCTGTCTGTACTC
+
A>>>AAADB>113BGBG1BBBBDA1B0A0AEF1DBADBBE//EEAABFFFFGG/BABE1B//FF/01@11//>///1BB2DB1111@GB0BE000/>/EG/000/01B/0/11B12222222B11012@22@D112@2111>1111?00?001100>-0>10000/</<///00=.;;-----99.../000000000000000..;-.-/:9---9-9;////;/-::A-----;-----99/B//;9//
@M05620:37:000000000-D9766:1:1101:14371:6661 1:N:0:5
AGTGCCAGCTCTCAATCGCACAGGGGACCCAGGGCCTGGCCCCTCCATCCAGAAAACCTATGACCTCACCCGCTACCTGGAGCACCAACTCCGCAGCTTGGCTGGGACCTATGTGAGTATCCAGCGTAGGAATCTGGGAGTTGGGGAGGAGTGAGGAGTTGGGGAAAGACAGTCCTAACCGTGGAGGGTTCTGGTAAATGATGGGGTGAGGAGGGGCTCTTTGGCTCCCACCAGTCCCCCTGTCTGGTCTA
+
AA>AAFFFCFFFGGGGGGGGGGHHGGGGGGHHFFGGGGHHHHGHGGHHFHHHFHFHHGHHHGGHHHGHHHHGGEEGHHHHFGHHHHHGFHHHGGGGGHHHGHHGGGHHGHHHHHHHHHHHHHHHHGGGGGHHHHHHHG0FGHHGGGFGGGEGHDGHCGHHHGGGGGGHHHGHHHHHHHHHGGGGGGGG?FGGGGGGGGGGGGGGGGFFFFFFFFFFFFFFFFFFFFFFFFFFFFFFFFFFFFFFFFFFFFB
@M05620:37:000000000-D9766:1:1101:7574:6725 1:N:0:5
AGTGCCAGCTCTCCATCGCACAGGGGACCCAGGGCCTGGCCCCTCCATCCAGAAAACCTATGACCTCACCCGCTACCTGGAGCACCCACTCCGCAGCTTGGCTGGGACCTATGTGAGTATCCAGCGTAGGAATCTGGGAGTTGGGGAGGAGTGAGGAGTTGGGGAAAGACAGTCCTAACCGTGGAGGGTTCTGGTAAATGATGGGGTGAGGAGGGGCTCTTTGGCTCCCACCAGTCCCCCTGTCTGGTCTA
+
>A>>>DFFBFFFG4FGGEE2E?GCF2EEEAGGABEBFFHHHHGHGGHHHFHHHHHGGGHHGFHHHDFHHHHEE>>EHHGF?BFGHHE??GHB>E?E>GBFFGHGGGHHGHGHHHHHHHHHHHHHHGGGFGGGHHHHHH0FFHHHGG.AF.<GH0<G0CHHHHGG..:C/C/CHHHHHHGGGGGG?EGGFGGGGGGGGGGGGGGGGFFFFFFFFFFFFFFFFFFFFFFFFFFFFFFFFFFFFFFFFFFFFFF
@M05620:37:000000000-D9766:1:1101:8898:6749 1:N:0:5
AGTGCCAGCTCTCCATCGCACAGGGGACCCAGGGCCTGGCCCCTCCATCCAGAAAACCTATGACCTCACCCGCTACCTGGAGCACCAACTCCGCAGCTTGGCTGGGACCTATGTGAGTATCCAGCGTAGGAATCTGGGAGTTGGGGAGGAGTGAGGAGTTGGGGAAAGACAGTCCTAACCGTGGAGGGTTCTGGTAAATGATGGGGTGAGGAGGGGCTCTTTGGCTCCCACCAGTCCCCCTGTCTGGTCTA
+
ABABAFDFBFFFG4FGGGGGGEHFGGGGGGGEGGGGGGHHHHGGGGFHHHFHGCFGGGHHHHGHHGHFHHHGGECEHHHHGHHHHHGEGHHHGGGGEHHHGHHGGGHHGHGHHHHGHHHHHH2BGCGDGG<1GHHHGFAFGGGHGGECG.>CG<GH0EHHHHGG..:CCGBGHHHGCCHFGGGG?EGGGFGGGGGFFGFFBFFGGGAB.FF/AFB<BBFFFFFFFFFFF.FFFFFFFFFFBFFFFFFFFF/
@M05620:37:000000000-D9766:1:1101:22616:6854 1:N:0:5
AGTGCCAGCTCTCAATCGCACAGGGGACCCAGGGCCTGGCCCCTCCATCCAGAAAACCTATGACCTCACCCGCTACCTGGAGCACCAACTCCGCAGCTTGGCTGGGACCTATGTGAGTATCCAGCGTAGGAATCTGGGAGTTGGGGAGGAGTGAGGAGTTGGGGAAAGACAGTCCTAACCGTGGAGGGTTCTGGTAAATGATGGGGTGAGGAGGGGCTCTTTGGCTCCCACCAGTCCCCCTGTCTGGTCTA
+
AA>AADFFBFFFGGGGGGGAEEHHGGGG2EGHGGGDFEHF2FGHGGHGDGHB3B3GHGGHHHBHHHHHHHGGGFCEHHHGGGHEFGHHGFHHGGGGGHHHEFHEEEFGGHHHHHHHHFHGFHHHHGGGGGFHHHHHHGHGGHHHGGGGGGGHHHHHFGCHHGGGAEHHHHGHHGHHGHHHGFGGFGGG;CFGGGFGFGGGFGGGGGFFFFFFFFF-DDEFFFFFFFFFFFFDFFFFFFFFFFFFFFFFBFB
@M05620:37:000000000-D9766:1:1101:10051:6890 1:N:0:5
AGTGCCAGCTCTCAATCGCACAGGGGACCCAGGGCCTGGCCCCTCCATCCAGAAAACCTATGACCTCACCCGCTACCTGGAGCACCAACTCCGCAGCTTGGCTGGGACCTATGTGAGTATCCAGCGTAGGAATCTGGGAGTTGGGGAGGAGTGAGGAGTTGGGGAAAGACAGTCCTAACCGTGGAGGGTTCTGGTAAATGATGGGGTGAGGAGGGGCTCTTTGGCTCCCACCAGTCCCCCTGTCTGGTCTA
+
AA>AAFDFAFFFFGGGGGFFEGHHGGGEEEGHFEGAAEGFFHGHGGGHFGHGDB3GHGHBGHFHHHGGHHHGGEEGHHHGFGHHGH1FEFFHGFGE/FHHGEGE/EHHGHFHDGDGHHHFDDGGCDGAGDDG<GFGHE0FCFFGGGC@GAC0CGHFC.GHHHGGEFEHHHGHHFHHHHHHGF.B9AABEGGGGGFGGGGGGGGFGGFBFFFFDDBBBBFF/BB9FFFEFFFFFFFFFFFFBFFFFFBFFF/
@M05620:37:000000000-D9766:1:1101:25084:6949 1:N:0:5
AGTGCCAGCTCTCAATCGCACAGGGGACCCAGGGCCTGGCCCCTCCATCCAGAAAACCTATGACCTCACCCGCTACCTGGAGCACCAACTCCGCAGCTTGGCTGGGACCTATGTGAGTATCCAGCGTAGGAATCTGGGAGTTGGGGAGGAGTGAGGAGTTGGGGAAAGACAGTCCTAACCGTGGAGGGTTCTGGTAAATGATGGGGTGAGGAGGGGCTCTTTGGCTCCCACCAGTCCCCCTGTCTGGTCTA
+
A3>AAFFFBFFFFGGGGFFGGGHGGGFE2AGHFEE?FCGG2FEHGGHFFCGGHHBFHFBGGHFHHHHHHHHGGEEGHHHH2FGHFEGHGFHFEDFG@GGHGHHGG?GHGHHHHHGHGHHHHHHHGGGGGGHHHHHHHGGGDFFFFFGGGGGHHHEFC.<GHHGGGGHHHHHHHFHHHHHHGGGGGGGAEGGGGGFGGGGGGGGGGGFFFFFFFFFFF-AFFF/;FFFFFFFFFFFFFFFFFFFFFFFFFFB
@M05620:37:000000000-D9766:1:1101:25104:6970 1:N:0:5
ACCACACCTTCTACAATGAGCTGCGTGTGGCTCCCGAGGAGCACCCCGTGCTGCTGACCGAGGCCCCCCTGAACCCCAAGGCCAACCGCGAGAAGATGCCCAGGTGAGTGGCCCGCTACCTCTTCTGGTGGCCGCCTCCCTCCTTCCTGGCCTCCCGGAGCTGCGCCCTTTCTCACTGGTTCTCTCTTCTGCCGTTTTCCGTAGGACTCTCTTCTCTGACCTGAGTCTCCTTTGGAACTCTGCAGGTTCTA
+
BBBBBBBBFFFFGGGGGGGFGFHBGGGGHGHGHGGGGGGCGHHGHGGGGGGGHHGHHHHGGGGGGGGGGGGHHHGGGGGHGHHHHGGGGDGG/DHHHHHHHHHFHHHFGFGGHHGGGGGHHHHHHHHHHFGFHGGFGGHGHHGHHGGGFGGGGGGGGB-;BFFGGGFFFFFFFFFFFFFFFFFFFFFFFFFFFFFFFFFFFFFDDFBFFFFFFFFFFFFFFFEFFFFFFFFFFFFFFFFFFFFFFFFFFF:
@M05620:37:000000000-D9766:1:1101:21177:6980 1:N:0:5
ACCACACCTTCTACAATGAGCTGCGTGTGGCTCCCGAGGAGCACCCCGTGCTGCTGACCGAGGCCCCCCTGAACCCCAAGGCCAACCGCGAGAAGATGCCCAGATGAGAGGCCCGCTCCATCTTCTCGTGGCCGCCTCCCTCCTCCCTCGCCTCCCGCCGATCCGCCCTTTCTCTCTGGTTCTCTCTTCTGCCGCTTTCCGCAGGACTCTCTTCTCTGTCATCTGACTCCTTTGGAACTCTGCAGATTCTC
+
ABBBAABBFFFFGGGGGGGGGGHHGGGGHGHHHGGGGGGFGHFHHGGGGGGGEGHHHHHGGGGGGGGGGGGHHHHGGGGHGHHFHGG?GGGGGGHBGHF2?2//<?1?1<//??-A--.<<DG0<D0<.<A@.-;::E.CCG.//;9//---9CAE9-:A-9-.:A.@>BFFFF/FF//;;BBFFFF/9B//::-:AF//..:--../;FFF//;FF//9/9////:BF///;B///9/;B//9//;/9B/
@M05620:37:000000000-D9766:1:1101:25820:7022 1:N:0:5
ACCACACCTTCTACAATGAGCTGCGTGTGGCTCCCGAGGAGCACCCCGTGCTGCTGACCGAGGCCCCCCTGAACCCCAAGGCCAACCGCGAGAAGATGCCCCGGTGAGTGGCCCGCTTCCTCTTCTGGTGGCCGCCTCCCTCCTTCCTGGCCTCCCGGCGCTGCGCCCTTTCTCCATGGTTTTCTCTTTTGCCGTTTTTCGTAGGACTCTCTTCACTGACCTGTGTCCCCCTTGGAACTCTGCCAGTTCTA
+
AAA1AAAAFFFFGBGF3GAFGFHCEAAA0AGHCFGECGGGCHHFHGGGCEGGGHGFHHGG?FCGG/EEGGG>GCHGGGCHEAHHEGEEG?B<?FHGFG1?G//A<//0<1F.FC---..<0<0==00<=/:;C--A:.9E9/C/F0C009.;0.CE.A--------;@-BB///9//9B/B9-////;//:/;99AFF-F-:--A//9/9//;///////;99//;///:-;F-B9B////////;;BBB/
@M05620:37:000000000-D9766:1:1101:13736:7116 1:N:0:5
AGTGCCAGCTCTCCATCGCACAGGGGACCCAGGGCCTGGCCCCTCCATCCAGAAAACCTATGACCTCACCCGCTACCTGGAGCACCCACTCCGCAGCTTGGCTGGGACCTATGTGAGTATCCAGCGTAGGAATCTGGGAGTTGGGGAGGAGTGAGGAGTTGGGGAAAGACAGTCCTAACCGTGGAGGGTTCTGGTAAATGATGGGGTGAGGAGGGGCTCTTTGGCTCCCACCAGTCCCCCTGTCTGGTCTA
+
AAAAAFFFAFFFG4FGGGGCGCHFGCEEEGGHAAEEEFHHFHGEGGGHGHFHFHHHHFGHHGHHHFHHHHHGE>EEHHHHBFGHHH1??GHGEGFFGHHH/FHGF/FFDHHHHFHFBBFHHHFHHGEGGGFHEGHHHF0??GGH@C.AD?<GG0DC0<</GC<DAACA/GCCH0::G0FFCEEC.CECA?FGGGFCGGGGFFGGGBABFFFFFFFFF-EFFF/9FBFFEFFFFFBFFFFFFFFFFFEBFF/
@M05620:37:000000000-D9766:1:1101:10442:7123 1:N:0:5
AGTGCCAGCTCTCAATCGCACAGGGGACCCAGGGCCTGGCCCCTCCATCCAGAAAACCTATGACCTCACCCGCTACCTGGAGCACCAACTCCGCAGCTTGGCTGGGACCTATGTGAGTATCCAGCGTAGGAATCTGGGAGTTGGGGAGGAGTGAGGAGTTGGGGAAAGACAGTCCTAACCGTGGAGGGTTCTGGTAAATGATGGGGTGAGGAGGGGCTCTTTGGCTCCCACCAGTCCCCCTGTCTGGTCTA
+
AABBBDFFAFCFGBGGGGGGGGHHGEGGFGEHGGGGFFHGFHGHGGGHHFFGBCGHHGHHHHEHHHHHHHGEGGFGHGGGHGG?FGFHGGHHGG?EGHHHGGHFGGHHGHHHGHHHH?HHHHGHGG?ECFHHGGHHHHGGGGBGCGGGGGGHHHHFHGFHGHGGEGEHHHHHGFHHHHHHG=;BFGGGC?FGGGGGGGGGFFFFGDFFFFFFFFFFFBFFFFFFFFF?FBFDE?BFFFFFFEFBFBFBBBB
@M05620:37:000000000-D9766:1:1101:12364:7133 1:N:0:5
ACCACACCTTCTACAATGAGCTGCGTGTGGCTCCCGAGGAGCACCCCGTGCTGCTGACCGAGGCCCCCCTGAACCCCAAGGCCAACCGCGAGATGATCCCCAGGCCAGTGGCCCGCTACCTCTTCTCGTGGCCGCCTCCCTCCTCCCAGGCCTCCCGGCGCTGCGCCCTTTCTCACTGGTTCTCTCTTCTGACGTTTTCCGTAGGACTCTCTTCTCAGACCTGAGACTCCTTTGGAACTCTGCAGAATCTA
+
BBBBBCCCFFFFGGGGGGGGGFHHGGGEHGHHHGGGGGGGGHHHHGGGEEGGHHHHHHHGGGGGGGGGGGGHHHHGGGGHGHHHHGGGGGG/B/22>22<?2?F//???G0FFG-CGCGHH00<GH0<.<<C<CCDAEHGHGDG//C/0:;:CFG?D?FG;-9D@DA9@FFFF/:;//.;;BFFFFFFFFFFFFFFFFFFF/.:9/FFF/9;//BB/:/:;BFFF/;/;B:///;:BFFFFFFBF///;9/
@M05620:37:000000000-D9766:1:1101:25978:7140 1:N:0:5
AGTGCCAGCTCTCAATCGCACAGGGGACCCAGGGCCTGGCCCCTCCATCCAGAAAACCTATGACCTCACCCGCTACCTGGAGCACCAACTCCGCAGCTTGGCTGGGACCTATGTGAGTATCCAGCGTAGGAATCTGGGAGTTGGGGAGGAGTGAGGAGTTGGGGAAAGACAGTCCTAACCGTGGAGGGTTCTGGTAAATGATGGGGTGAGGAGGGGCTCTTTGGCTCCCACCAGTCCCCCTGTCTGGTCTA
+
ABAAAFFFBFFFGFGGFGGAECHDGGEEGEHHFGGEEGHHHHGHGGHHHFGHFHHGHGHGHHHHHHHHHHHEGEEEHHHHBFHHHHFCEHHHFGGGGHHHGHHGGGHHGHHHHHHHHHHHHHHHHGGGFGHHHHHHHHHGGHHHGGGGGGGHHFHHHGCHHFGGGGHHHHHHHHHHHHHHGGGGGGGGGGGGGGGGGGGGGGGGGFFAFFFFFFFFFFFFFFFEFFFFFFFFFFFFFFFFFFFFFFFFFFB
@M05620:37:000000000-D9766:1:1101:16378:7186 1:N:0:5
ACCACACCTTCTACAATGAGCTGCGTGTGGCTCCCGAGGAGCACCCCGTGCTGCTGACCGAGGCCCCCCTGAACCCCAAGGCCAACCGCGAGAAGATGCCCAGGTGAGTGGCCCGCTACCTCTTCTGGTGGCCGCCTCCCTCCTTCCTGGCCTCCCGGAGCTGCGCCCTTTCTCACTGGTTCTCTCTTCTGCCGTTTTCCGTAGGACTCTCTTCTCTGACCTGAGTCTCCTTTGGAACTCTGCAGGTTCTA
+
DCCDDDCDFFFFGGGGGGGGGGHHGGGEHGHHHGGGGGGGGHHHHGGGGGGGHHHHHHHGGGGGGGGGGGGHHHHGGGGHGHHHHGGGGGGGGGHHHHHHHHHGHHHHHHGGHHGGGGGHHHHHHHHHHHGHHGGGGGHGHHGHHGGGGGGGGGGGGG-ADGGGGGFFFFFFFFFFFFFFFFFFFFFHHHHHFFFFFFHFFFFFFFFFFFFFHHHFHFFHFHFFFFFHHFFFHHFFFFFFFFFFFFFFFFB
@M05620:37:000000000-D9766:1:1101:16714:7221 1:N:0:5
AGTGCCAGCTCTCAATCGCACAGGGGACCCAGGGCCTGGCCCCTCCATCCAGAAAACCTATGACCTCACCCGCTACCTGGAGCACCAACTCCGCAGCTTGGCTGGGACCTATGTGAGTATCCAGCGTAGGAATCTGGGAGTTGGGGAGGAGTGAGGAGTTGGGGAAAGACAGTCCTAACCGTGGAGGGTTCTGGTAAATGATGGGGTGAGGAGGGGCTCTTTGGCTCCCACCAGTCCCCCTGTCTGGTCTA
+
AA>AAFBFAFFFGGGGFGGGGGHAFGCGGGAGFEEEAFHFHHGHGGHHHGCF1A1AGFHGFHBGHGHCHHHGGGEGHHHHHHHHHHHGGFHHGG?EEGHHGHHGFGGHGHGGHHEGGHHHHHHHHGGGCFHHHHHHHHHGGHHHGGGGGGGHHHHGHGHHHGGGGGHHHHHHHHHHHHHGGGGGGGGGGGGGGGGFGGGGGGFFFGF@FFFFFF@@@@FFFFFFFFFFFFFFFFFFFFFF@FFFFFFFFFB
@M05620:37:000000000-D9766:1:1101:12058:7233 1:N:0:5
ACCACACCTTCTACAATGAGCTGCGTGTGGCTCCCGAGGAGCACCCCGTGCTGCTGACCGAGGCCCCCCTGAACCCCAAGGCCAACCGCGAGAAGATGCCCAGGTGAGTGGCCCGCTACCTCTTCTGGTGGCCGCCTCCCTCCTTCCTGGCCTCCCGGAGCTGCGCCCTTTCTCACTGGTTCTCTCTTCTGCCGTTTTCCGTAGGACTCTCTTCTCTGACCTGAGTCTCCTTTGGAACTCTGCAGGTTCTA
+
BBACBABAFFFFGGGGGGGGGGHHGGGGHGGHHGGG?EGCEHDHHGGEEFGGHHHHHHHGEFCGGGGGGGGGFHHGGGGHGHHHHGGGGGGGGFHBGHHHHHHEHHGHHHGGHHGGG?DHHHHHHHHHHHGHHGGGGGHGHHGHFGGGGGGGGGGGGBCFFGFGGGFFFFFFFFFFFFFFFFFFFFFFFFFFFFDFFFFFFFFFD/;FFFFFFFFFFBFFFFFFFFFFFFFFFFEFFFFFFFFFFFFFFFF
@M05620:37:000000000-D9766:1:1101:8916:7240 1:N:0:5
ACCACACCTTCTACAATGAGCTGCGTGTGGCTCCCGAGGAGCACCCCGTGCTGCTGACCGAGGCCCCCCTGAACCCCAAGGCCAACCGCGAGAAGATGCCCAGGTGAGTGGCCCGCTACCTCTTCTGGTGGCCGCCTCCCTCCTTCCTGGCCTCCCGGCGCTGCGCCCTTTCTCACTGGTTCTCTCTTCTGCCGTTTTCCGTAGGACTCTCTTCTCTGACCTGAGTCTCCTTTGGAACTCTGCAGGTTCTA
+
BBBBBBB?FFFFGGGGGGEGGFHGGEEAEEHHGFGEDGGGGHHHHGGGGEGGHHHHGHHEFGGGGGEGGGGHHHHGGGGHGHHHGGGGGGCDGGHGHHHHHHHGFFEGHHGGHHGGGGCHHHGHHHHGGHGHHGGGGCEFHHGGFGFGGGGGGGGGGG-:ABCFACFFFFFFFFBFFFFFFFFFFFFFFFFFFFFFFFFFFFFFFFFFFFFFFFFFFFFFFFF99BBBFFFFFFFFFFFFFFFFFFFFFFB
@M05620:37:000000000-D9766:1:1101:6491:7254 1:N:0:5
ACCACACCTTCTACAATGAGCTGCGTGTGGCTCCCGAGGAGCACCCCGTGCTGCTGACCGAGGCCCCCCTGAACCCCAAGGCCAACCGCGAGAAGATGACCCAGGTAGGTGCCCGCTCCCCTCTCTTGGTGCCTGCTCCCTCCTTTCCGGCCTCCCCGAGCTGCCCCCCTTCTTACCTGGTTTCCCCTCTTGCCTTTTTCCGAAGCCCCTTCTCTCTTACCTTAGGTTCCCTTTGGAATCTTGCAGGTCTT
+
CCCCCCCCFFFFGGGGGGGGGGHHGGGGHDHHFGGGGGGGGHHHHGGGGGGGHHHHHHHGGGGGGGGGGGGHHHHGGGGHGHHHHGGCGGGGGGHHHHFGHG/F/111/1?1?G?---.>.0.</<<D0<<0<00<00:E/:=/;0<0.;-;..;E.;---.00..;C-CF/0000/9;.F0.000/;./90;00;BF0B0...;-...../;0090;00;00000000;0;FB0/F00000000;.;000
@M05620:37:000000000-D9766:1:1101:18202:7257 1:N:0:5
AGTGCCAGCTCTCAATCGCACAGGGGACCCAGGGCCTGGCCCCTCCATCCAGAAAACCTATGACCTCACCCGCTACCTGGAGCACCAACTCCGCAGCTTGGCTGGGACCTATGTGAGTATCCAGCGTAGGAATCTGGGAGTTGGGGAGGAGTGAGGAGTTGGGGAAAGACAGTCCTAACCGTGGAGGGTTCTGGTAAATGATGGGGTGAGGAGGGGCTCTTTGGCTCCCACCAGTCCCCCTGTCTGGTCTA
+
BCABBFFFCFFFGGGGGGGGGGHGGGGGGGHHFGGGGGHHHHGHGGHHHHHHHHHHHGHHHHHHHHHHHHHGGFGGHHHHHHHHHHFHGHHHGGGGGHHHGHHGGGHHGHHHHHHHHHHHHHHHHGGGGGHHHHHHHHHGGHHHGGGGGGGHHHHHHGHHHHGGGGHHHHHHHHHHHHHHGGGGGGGGEGGGGGGGGGHGHHHGGGFFFFFFFFFFFFFFFHHFFFFFFFFFFFFFFFFFFFFFHHFFFFF
@M05620:37:000000000-D9766:1:1101:17329:7273 1:N:0:5
AGTGCCAGCTCTCAATCGCACAGGGGACCCAGGGCCTGGCCCCTCCATCCAGAAAACCTATGACCTCACCCGCTACCTGGAGCACCAACTCCGCAGCTTGGCTGGGACCTATGTGAGTATCCAGCGTAGGAATCTGGGAGTTGGGGAGGAGTGAGGAGTTGGGGAAAGACAGTCCTAACCGTGGAGGGTTCTGGTAAATGATGGGGTGAGGAGGGGCTCTTTGGCTCCCACCAGTCCCCCTGTCTGGTCTA
+
BCABBFFFBFFFGGGGGGGGGGHHGGGGGGHHGGGGGGHHHHGHGGHHHHHHHHHHHGHHHHHHHHHHHHHGGGGGHHHHHHGHHHHHGHHHGGEGGHHHGHHGGGHHGHHHHHHHHHHHHHHHHGGGGGHHHHHHHHHGGHHHGGGGGGGHHHHHHGHHHHGGGGHHHHHHHHHHHHHHGGEGGGGGCFGGGGFGGGGGGGGGGGFFFFFFFFFFFFFFFFFFFFFFFFFFFFFFFFFFFFFFFFFFFFF
@M05620:37:000000000-D9766:1:1101:19520:7277 1:N:0:5
AGTGCCAGCTCTCAATCGCACAGGGGACCCAGGGCCTGGCCCCTCCATCCAGAAAACCTATGACCTCACCCGCTACCTGGAGCACCAACTCCGCAGCTTGGCTGGGACCTATGTGAGTATCCAGCGTAGGAATCTGGGAGTTGGGGAGGAGTGAGGAGTTGGGGAAAGACAGTCCTAACCGTGGAGGGTTCTGGTAAATGATGGGGTGAGGAGGGGCTCTTTGGCTCCCACCAGTCCCCCTGTCTGGTCTA
+
ABAAAFFFBFFFGFGGGGGGGGHGGGGGGGHHFGGGGGHHHHGHGGHHHHHHHHHHHGHHGHHHHHHHHHHGGEFGHHHHFHHHHHHHGHHGGGGGGHHHGHHGGGHHGHHHHHHHHHHHHHHHHGGGGGHHHHHHHHHGGHHHGGGGGGGHHHHHFGHHHHGGGGGHHHHHHHHHHHHHGFEGEGGGEGGGGGGGGGGGGGGGGGFFFFFFFFFFFFFFFFFFFFFFFFFFFFFFFFFFFFFFFFFFFFF
@M05620:37:000000000-D9766:1:1101:19391:7316 1:N:0:5
AGTGCCAGCTCTCAATCGCACAGGGGACCCAGGGCCTGGCCCCTCCATCCAGAAAACCTATGACCTCACCCGCTACCTGGAGCACCAACTCCGCCGCTTGGCTGGGACCTATGTGAGTATCCAGCGTAGGAATCTGGGAGTTGGGGAGGAGTGAGGAGTTGGGGAAAGACAGTCCTAACCGTGGAGGGTTCTGGTAAATGATGGGGTGAGGAGGGGCTCTTTGGCTCCCACCAGTCCCCCTGTCTGGTCTA
+
AAAAAFFF@FFFGFGGGAF1A0BG0AEEFEFGFAEF/BGGHHGHGGHGHGFFDFBFGGHEGGGHHGFFGHGFGGGGHHFBFGFFGHCGGHHHGE/EE>EG?GH<EAFGGHGHHHFHH1FGHHGHGGCECGHHHHHEFGFG?FGHGGFGGGGGHHGHGEHHHHGGGGGHFGHHHEGBFGGGG9;ABEGG;AFFGGCF0FBBFFFFFFF@FFFFBF@@@;EFFFFFFFFEFFFBFEFFFFFB?AFFFFB;BFF
@M05620:37:000000000-D9766:1:1101:10095:7318 1:N:0:5
AGTGCCAGCTCTCAATCGCACAGGGGACCCAGGGCCTGGCCCCTCCATCCAGAAAACCTATGACCTCACCCGCTACCTGGAGCACCAACTCCGCAGCTTGGCTGGGACCTATGTGAGTATCCAGCGTAGGAATCTGGGAGTTGGGGAGGAGTGAGGAGTTGGGGAAAGACAGTCCTAACCGTGGAGGGTTCTGGTAAATGATGGGGTGAGGAGGGGCTCTTTGGCTCCCACCAGTCCCCCTGTCTGGTCTA
+
>111>D1CAFFFGFGFFAFAECAG0EFEAAGHFEG/A/GACHGHGGGHDGHFFAABFFFHHHFHHGFHHHHGG>>EHHHHEFHHFHFGEGHHGFGGEFHHGGHGGCHHGHHHHHFHHHGHHHHHHC?CCGHHHGHHGB?FACGHGGCCCACGHEHHCCGHHHGGGGGHGHHHHGHHHGHFGGFGGEGGCGAFFGGGFGGGGGGGGBF@FFFFFF@@<<FFFFFFFBFFFFFFFFFFFFFF;FFFFF/BFFB
@M05620:37:000000000-D9766:1:1101:25830:7320 1:N:0:5
AGTGCCAGCTCTCAATCGCACAGGGGACCCAGGGCCTGGCCCCTCCATCCAGAAAACCTATGACCTCACCCGCTACCTGGAGCACAAACTCCGCAGCTTGGCTGGGACCTATGTGAGTATCCAGCGTAGGAATCTGGGAGTTGGGGAGGAGTGAGGAGTTGGGGAAAGACAGTCCTAACCGTGGAGGGTTCTGGTAAATGATGGGGTGAGGAGGGGATCTTTGGCTCCCACCAGTCCCCCTGTCTGGTCTA
+
>>>AADFFBFFFGAFFG2FCEAAA2EEEFGGHGE2EFFHGAGGHGGGHFHHFGCBGH?3FGGFHHGCGHHHEEGE>GHGFHHGEF1?FGBGHGE/E@3GHEGHF/EHHGFFH1?BG1BFGBFGHHG/D//@@CGHHGFFFEBGHGCF->EGHHH0GHD/CG/@DGGG.;CG/0:<GHHFFBAEGDFGGCFG0CF09CFFGGGGGGGF??.;BAA-;.;AFFFFFFFFFFFFFFFFFFFF.;AFFFB/;BFB
@M05620:37:000000000-D9766:1:1101:25812:7325 1:N:0:5
AGTGCCAGCTCTCAATCGCACAGGGGACCCAGGGCCTGGCCCCTCCATCCAGAAAACCTATGACCTCACCCGCTACCTGGAGCACCAACTCCGCAGCTTGGCTGGGACCTATGTGAGTATCCAGCGTAGGAATCTGGGAGTTGGGGAGGAGTGAGGAGTTGGGGAAAGACAGTCCTAACCGTGGAGGGTTCTGGTAAATGATGGGGTGAGGAGGGGCTCTTTGGCTCCCACCAGTCCCCCTGTCTGGTCTA
+
AB>ABFFFCFFFGGGGGGGGGGGGGGGGEGHHGGGGGGHHAHGHGGHHHHHHGHHHHGHHHHHHHHHHHHHGGEGGHHHHGGHHHHHHGHHGEGGGGHHHGHHGGGHHGHGHHHHHHGHHHHHHHGGGGGHHHHHHHHFGGHHHGGGGGGFGHHHHHGBHFHGGGGHHHHHHHHHHHHHHGGGGGGGGDFGGGGFGGGGGGGGGGDDDFFFFFFFFFFFFFFFFFFFFFFFFFFFFFFFFFFFFFFFFFFF
@M05620:37:000000000-D9766:1:1101:23755:7392 1:N:0:5
AGTGCCAGCTCTCCATCGCACAGGGGACCCAGGGCCTGGCCCCTCCATCCAGAAAACCTATGACCTCACCCGCTACCTGGAGCACCAACTCCGCAGCTTGGCTGGGACCTATGTGAGTATCCAGCGTAGGAATCTGGGAGTTGGGGAGGAGTGAGGAGTTGGGGAAAGACAGTCCTAACCGTGGAGGGTTCTGGTAAATGATGGGGTGAGGAGGGGCTCTTTGGCTCCCACCAGTCCCCCTGTCTGGTCTA
+
AA>>AFFFAFFFG1GBDEGFEEH0F0EEEGHH0AECFFHGCHG/EGBGFFFGFBCGHGFHFGBHHFGGHCGEE/>EHFBFB>GHHH0??GHGCGEEEHFEEHFGGGFHGHHEF>FFFHHHHFFGFGGGGGGHHHHHHE0<EGDGCG.<CCC<C0DG<CGFHHGG:EA:/CGHGHHHFHFGGGG@AAEGGGGGGGBBFGBFFFFGGGF@?FFBBB@@@@FFFFFFEFFFFFFFEFFFFFFF@FFFFFFFFFF
@M05620:37:000000000-D9766:1:1101:15788:7403 1:N:0:5
AGGGCCAGCTCTCAATCGCACAGGGGACCCAGGGCCTGGCCCCTCCATCCAGAAAACCTATGACCTCACCCGCTACCTGGAGCACCAACTCCGCAGCTTGGCTGGGACCTATGTGAGTATCCAGCGTAGGAATCTGGGAGTTGGGGAGGAGTGAGGAGTTGGGGAAAGACAGTCCTAACCGTGGAGGGTTCTGGTAAATGATGGGGTGAGGAGGGGCTCTTTGGCTCCCACCAGTCCCCCTGTCTGGTCTA
+
>>1>AA1AAFCFFGGB1AFEAEFCEFEGEEGHFGC?FAGA0GGHGGEG1BGAEC1FHFBGHHEHFE@GHGHGG?/EHHHFFGHA0FBFFBHHGEEGC0GGGHHGA/GFGHHHHHGFHHFHHFHHH/<CGCFFHH1G100?CGHH?-.ACGEGCDDGCCGHHHGGGGHHHHHHHHHHHGG?-;EGGGG@.9FGGGCFGGGGGGGGGFF@FFFFFF<@?@EFF/9BF/;AEFFFFEFFFFFF@?FFFFFFFF/
@M05620:37:000000000-D9766:1:1101:24332:7428 1:N:0:5
AGTGCCAGCTCTCAATCGCACAGGGGACCCAGGGCCTGGCCCCTCCATCCAGAAAACCTATGACCTCACCCGCTACCTGGAGCACCAACTCCGCAGCTTGGCTGGGACCTATGTGAGTATCCAGCGTAGGAATCTGGGAGTTGGGGAGGAGTGAGGAGTTGGGGAAAGACAGTCCTAACCGTGGAGGGTTCTGGTAAATGATGGGGTGAGGAGGGGCTCTTTGGCTCCCACCAGTCCCCCTGTCTGGTCTA
+
CCBCBFFFCFFFGGGGGGGGGGHGGGGGGGHHGGGGGGHHHHGHGGHHHHHHHHHHHGHHHHHHHHHGHHHGGGGGHHHHHHHHHGHHGHHHGGGGGHHHGHHGGGHHGHHHHHHHHHHHHHHHHGGGGGHHHGHHHHHGGHHHGGGGGGGHHHHHHGHHHHGGGGHHHHHHHHHHHHHHGGGGGGGGEFFGGGGGGGGGGGGGGGFFFFFFFFFFFFFFFFFFFFFFFFFFFFFFFFFFFFFFFFFFFFF
@M05620:37:000000000-D9766:1:1101:16649:7448 1:N:0:5
AGTGCCAGCTCTCAATCGCACAGGGGACCCAGGGCCTGGCCCCTCCATCCAGAAAACCTATGACCTCACCCGCTACCTGGAGCACCAACTCCGCAGCTTGGCTGGGACCTATGTGAGTATCCAGCGTAGGAATCTGGGAGTTGGGGAGGAGTGAGGAGTTGGGGAAAGACAGTCCTAACCGTGGAGGGTTCTGGTAAATGATGGGGTGAGGAGGGGCTCTTTGGCTCCCACCAGTCCCCCTGTCTGGTCTA
+
AAAAAFBFBFFFGBDFGFFFGGHGGFGGGG2F2AEEFFGFBFE1EFFHFHCFGBBFGE3FHHHHHHHBGFCEF>>EHGGG2FGHHG1?EEGGAEEFGGHH?GECEGHFDHFF2GD33?BFGHDHHGBADD2>2@?G1C0/??1?AC.CGCCG.00.<.<<0CA-.CG./CGBHHHGHFCGDE?9CEGG.;AF0:;909F0BCFG?DFAFAFFA?@-@>AFFBFFFBBAEBFFEFFBFFFD-.FBF/FFFF/
@M05620:37:000000000-D9766:1:1101:10508:7457 1:N:0:5
ACCACACCTTCTACAATGAGCTGCGTGTGGCTCCCGAGGAGCACCCCGTGCTGCTGACCGAGGCCCCCCTGAACCCCAAGGCCAACCGCGAGAAGATGCCCAGGTGAGTGGCCCGCTACCTCTTCTGGTGGCCGCCTCCCTCCTTCCTGGCCTCCCGGCGCTGCGCCCTTTCTCACTGGTTCTCTCTTCTGCCGTTTTCCGTAGGACTCTCTTCTCTGACCTGAGTCTCCTTTGGAACTCTGCAGGTTCTA
+
CCCCCCCCFFFFGGGGGGGGGGHHGGGBAEHGHFFFDGGGGHGHHGGGGGGGGHHHHHHEGGGGGGGGGGGHGHHGGGGHGHHHHGGGGGBDGGHFHHHHHHHGHHHHHHGGHHGGGGGHHHHHHHHHHHGHHGGGGGHGHHGHHGGGFGGGGGGGGG-ACFFFFFFFFFFFFFFFFFFFFFFFFFFFFFFFFFFFFFFFFFFFFFFFFFFFFFFFFFFFFFFFFFFFFFFFFFFFFFFFFFFFFFFFFFB
@M05620:37:000000000-D9766:1:1101:25813:7461 1:N:0:5
AGTGCCAGCTCTCAATCGCACAGGGGACCCAGGGCCTGGCCCCTCCATCCAGAAAACCTATGACCTCACCCGCTACCTGGAGCACCAACTCCGCAGCTTGGCTGGGACCTATGTGAGTATCCAGCGTAGGAATCTGGGAGTTGGGGAGGAGTGAGGAGTTGGGGAAAGACAGTCCTAACCGTGGAGGGTTCTGGTAAATGATGGGGTGAGGAGGGGCTCTTTGGCTCCCACCAGTCCCCCTGTCTGGTCTA
+
ABAAAFFFBFBFGGGGGFECFGHFGEGGGGAGFGGGGGHCHHGHGGHHHH3GGHHHHGHHHHHHHHHHHHHGEEFGHGHFFFGHHHHHGHHHFFGFGHHHGHHFAFHHGHHHHHGFHDFHHHGHHGEDGGGDHFHHHGGGEHHHGGGGGFGHGEFHHGHHHHGGGGFHHHHGHHHHHFHHG;CDFGGG;F.BFGFFGGGGGGGGG?DDFFFFFFFFFFFFFFFFFFFEFFFFFFFFFFFDFFFFFF/FBFF
@M05620:37:000000000-D9766:1:1101:25796:7466 1:N:0:5
AGTGCCAGCTCTCAATCGCACAGGGGACCCAGGGCCTGGCCCCTCCATCCAGAAAACCTATGACCTCACCCGCTACCTGGAGCACCAACTCCGCAGCTTGGCTGGGACCTATGTGAGTATCCAGCGTAGGAATCTGGGAGTTGGGGAGGAGTGAGGAGTTGGGGAAAGACAGTCCTAACCGTGGAGGGTTCTGGTAAATGATGGGGTGAGGAGGGGCTCTTTGGCTCCCACCAGTCCCCCTGTCTGGTCTA
+
BCAABFFFCFFFGGGGGGGGGGGDFGGGGGHHGGGEFFHGHHGHGGHHHHHHGHGHHGHHHHGHHHHHHHHGGGGGHHHHHGHHHHHEGFGHGGGCFEGHGHHGGGHHGHHHHHHHHGHHHHHHHGGGGGHHHHHHHHHGGHHHGGGGGGGHHHHHHGHHHHGGGGHHHHHHHHHHHHHHGGGGGGGGCFFGGGGGGGGGGGGGGGFFFFFFFFFFFFFFFFFFFFFFFFFFFFFFFFFFFFFFFFFFFFF
@M05620:37:000000000-D9766:1:1101:12806:7515 1:N:0:5
AGTGCCAGCTCTCAATCGCACAGGGGACCCAGGGCCTGGCCCCTCCATCCAGAAAACCTATGACCTCACCCGCTACCTGGAGCACCAACTCCGCAGCTTGGCTGGGACCTATGTGAGTATCCAGCGTAGGAATCTGGGAGTTGGGGAGGAGTGAGGAGTTGGGGAAAGACAGTCCTAACCGTGGAGGGTTCTGGTAAATGATGGGGTGAGGAGGGGCTCTTTGGCTCCCACCAGTCCCCCTGTCTGGTCTA
+
CBCBBFFFCFFFGGGGGFFGGGGDFFGGGGHGGGGGGGHHHHGHGGHGHHHHHHFHGGHHHHGHHHHHHHHGGGGGHGHGHGGFFHHHGHHHGGGGGHHHGHHEGFFHGHHHHHHHHHHHGHHHHGGGGGGHHHHHHHHGGHHHGGGGGGGHHHHHHGHHGHGGGGHHHHHHHHHHHHHHGGEGGGGGDGGGGGFGGGGGGGGGGGFFFFFFFFFFFFFFFFFFFFFFFFFFFFFFFFFFFFFFFFFFFFF
@M05620:37:000000000-D9766:1:1101:7553:7515 1:N:0:5
ACCACACCTTCTACAATGAGCTGCGTGTGGCTCCCGAGGAGCACCCCGTGCTGCTGACCGAGGCCCCCCTGAACCCCAAGGCCAACCGCGAGAAGATGCCCAGGTGAGTGGCCCGCTACCTCTTCTGGTGGCCGCCTCCCTCCTTCCTGGCCTCCCGGGGCTGCGCCCTTTCTCACTGGTTCTCTCTTCTGCCGTTTTCCGTAGGACTCTCTTCTCTGACCTGAGTCTCCTTTGGAACTCTGCAGGTTCTA
+
BBAABBBBFFFFGGGFGGGGGFHHGEGBFEHHHGGEFFGCGHHHHGGGGFGGHHHHHHHGGGGGGGGGGGGHHHHGGGGHGHHHHGGGGG/CFGHGHHHGCFEGHHF<??FF0G?CG?@GBDFFHHH00CAG.@DGGGHGHHDHHFFB;/CFGFE?.9-999AA;-ABF/9;BB/;F9.;BFFB//;9BFFB/@9A/EFFFF?DABFF/9BBFFFFF/BFFB9/.9/;;FBBFFBF/F/;9F/BB?FFFF;
@M05620:37:000000000-D9766:1:1101:11525:7556 1:N:0:5
ACCACACCTTCTACAATGAGCTGCGTGTGGCTCCCGCGGCGCACCCCGTGCTGCTGACCGAGGCCCCCCTGAACCCCAAGGCCAACCGCGAGACGATGCCCAGGTGAGTGGCCCGCTACCTCTTCTGGTGGCCGCCTCCCTCCTTCCTGGCCTCCCGGAGCTGCGCCCTTTCTCACTGGTTCTCTCTTCTGCCGTTTTCCGTAGGCCTCTCTTCTCTGACCTGAGTCTCCTTTGGAACTCTGCAGGTTCTA
+
AAA?AAA>CFFF5FGGFGG5GABFEGDA4EFHHFFG2EA00AA0EGGE>1?F3GBGHHFE/>>EFEGGGCAB?GEDGDAG/GGGFGG?CAC@<.>-<<DHHF..GC<C<0C<CC-AC-AFHHHHHE9FF/AFFB@BDEEGGFDBFCFF/99FFFFFF@?;;?/;@?FBBFFFFFFFFB.9/FFFFF/9FFFFFBFFFEFFDFA../9BFFFFFF/BB;:B/B.;.;FBFBBFF////;FFF//BB;:;BB9
@M05620:37:000000000-D9766:1:1101:15088:7625 1:N:0:5
AGTGCCAGCTCTCAATCGCACAGGGGACCCAGGGCCTGGCCCCTCCATCCAGAAAACCTATGACCTCACCCGCTACCTGGAGCACCAACTCCGCAGCTTGGCTGGGACCTATGTGAGTATCCAGCGTAGGAATCTGGGAGTTGGGGAGGAGTGAGGAGTTGGGGAAAGACAGTCCTAACCGTGGAGGGTTCTGGTAAATGATGGGGTGAGGAGGGGCTCTTTGGCTCCCACCAGTCCCCCTGTCTGGTCTA
+
AAAABFFFBFFFGGGGGFGGGGHHGGGGGEEEFDEGCBFGGHGEFGHHHG3GEGBG3EFGHHHHFHF3FG1FGEEFHBGGHGHFFFHHGGHHGF@EFGHHGHCFFGHHGF?3B3333BFGFHHDHC<EGGBG2@<1?FFCE01?C-C@@E<<<0GHB.<<0/<AEFHHGHHFH0GGFGB.9;;9A:AAGG.FGG;;;0FBBFG0:E.-.../AADCFF9FBFFF/F/;AFF.EFF//9ED=F9BFFFFBB/
@M05620:37:000000000-D9766:1:1101:18811:7633 1:N:0:5
AGTGCCAGCTCTCAATCGCACAGGGGACCCAGGGCCTGGCCCCTCCATCCAGAAAACCTATGACCTCACCCGCTACCTGGAGCACCAACTCCGCAGCTTGGCTGGGACCTATGTGAGTATCCAGCGTAGGAATCTGGGAGTTGGGGAGGAGTGAGGAGTTGGGGAAAGACAGTCCTAACCGTGGAGGGTTCTGGTAAATGATGGGGTGAGGAGGGGCTCTTTGGCTCCCACCAGTCCCCCTGTCTGGTCTA
+
CCCCCFFFCFFFGGGGGGGGGGHHGGGGGGHHGGGGGGHHHHGHGGHHHHHHHHHHHGHHHHHHHHHHHHHGGFGGHHHHHHHHHHHHGHHHGGGGGHHHGHHGGGHHGHHHHHHHHHHHHHHHHGGGGGHHHHHHHHHGGHHHGGGGGGGHHHHHHGHHHHGGGGHHHHHHHHHHHHHHGGGGGGGGEGGGGGFGGGGGGGHGGGFFFFFFFFFFFFFFFHHFFFFFFFFFFFFFFFFFFFFFFFFFFFF
@M05620:37:000000000-D9766:1:1101:23689:7644 1:N:0:5
AGTGCCAGCTCTCAATCGCACAGGGGACCCAGGGCCTGGCCCCTCCATCCAGAAAACCTATGACCTCACCCGCTACCTGGAGCACCAACTCCGCAGCTTGGCTGGGACCTATGTGAGTATCCAGCGTAGGAATCTGGGAGTTGGGGAGGAGTGAGGAGTTGGGGAAAGACAGTCCTAACCGTGGAGGGTTCTGGTAAATGATGGGGTGAGGAGGGGCTCTTTGGCTCCCACCAGTCCCCCTGTCTGGTCTA
+
>A>>>FFFAFFFG4FGGFGGGGHHG2AAEFEAAAEEFFHHFHGGGGHFHHHHFCGGHFHGHHGHHGHEHFFEE>EGHHHH2BGHHHA1?GHHFGGGGHHHGHHGGGHGGHHHHHFGFHHHHGHHHCGEGGHHFHHHEH0FCGGHGGECGGCFG0GH<EHBHGGGEACG/CCGHHHFFHHHGGGGAEGGGGGGGFFFGGGGGGGGGGAFFFF/ADCFFFFFFFFF/FFFFFFFFFFFFFFFFFFFFFFFFFF
@M05620:37:000000000-D9766:1:1101:5663:7672 1:N:0:5
AGTTCCAGCTCTCCATCGCACAGGGTCCCCAGTGTCTGGCCCCTCCATCCAGAAAACCTATGACCTCACCCGCAACCTGGGGCACCCCCTCCGCAGCTTGGCTGGGACCTATGTGAGTATCCAGCGTAGGAATCTGGGCGTTGGGGCGGCGTGCGGCGTTGGGGACAGCCAGTCCTAACCGTGGCGGGTTCTGGTAAATGATGGGGTGAGGAGGGGCTCTTTGGCTCCCACCAGTCCCCCTGTCTGGTCTA
+
>>>3>BDDFFFFGGGFBAE2E2FAFA4AA4BB3BD5ADBGFHGHGGHFHAFGBGFBBEHGBBDGH5BBGHG0>0>>GHBB1/BEEGG>>EE//?/>>B3B?F?FGGHEGGCHHHD3FGHHHHBGHCG/>E22?GHHHH/ADFGHGG.CG:AAD.BG-@FCDAFF.-.;.A.;FFFFF9FFFFFF-;BFFFFFFFFFFFFFFFFFFFDF?FF/AD-BFFFFFFFFBFFFFFFFFFFFFFFFFFFFFFFFFFF
@M05620:37:000000000-D9766:1:1101:11148:7686 1:N:0:5
AGTGCCAGCTCTCAATCGCACAGGGGACCCAGGGCCTGGCCCCTCCATCCAGAAAACCTATGACCTCACCCGCTACCTGGAGCACCAACTCCGCAGCTTGGCTGGGACCTATGTGAGTATCCAGCGTAGGAATCTGGGAGTTGGGGAGGAGTGAGGAGTTGGGGAAAGACAGTCCTAACCGTGGAGGGTTCTGGTAAATGATGGGGTGAGGAGGGGCTCTTTGGCTCCCACCAGTCCCCCTGTCTGGTCTA
+
ABAAAFFFCFFFGGGGGGGCGCHFGGGGGGHHFEGGGGHHHHGHGGHHHHHHHHHHHGHHHGHHHHHHHHHGG>EEHHHHFGHHHHFGFHHGEGGGGHHHGGHGGGHHGHHHHHHHHHHHHHHHHGGGGGHHHHHHHGGGGHHHGGGGGGGHHGHHGGHHHHGGGGHHHHHHHHHHHHHHGGGGGGGGEGGGGGFFGGGGGGGGGGFFFFFFFFFFFFFFFFFFFFFFFFFFFFFFFFFFFFFFFFFFFFB
@M05620:37:000000000-D9766:1:1101:20214:7711 1:N:0:5
AGGGCCAGCTCGCAATCGCACAGGGGACTAAGGGCCTGGCTCCTCCTTCAAGTAAACCTATGACCTCACCCGCTACCTGGAGCACAAACTCCGCAGATTGGCTGGGACCTATGTAAGTATCCAGAGAAGGAATCTGGGGGTTGGGAAGGAGTGAGGAGTTGGGGAAAGAAAGTCCTAAACGTGGAGGGTACTGGTAAATGATGGGGTGAGGAAGGGCTCTTAGGCTCCCACCAGTCCCCCTGTCTGGTATA
+
>>1>AA1A>FC1AFG010FC00000AEE00BAFG////A00BFEGH0B11A2222DD00BBB2D1D1BGEFEGG//FEG0BGH/0BGHH1FHE//>/B1B00GF//<BEHH1BB2B222BFGGG1G0@F00@FG22@C///>---.1.<.<<.0<.=.</0;;@.CHHH.GHHGC09;0CEGGG.EGGE/;;0:C0BFFFGGGFAFB@FFFF-:--;;AFF/;//BFEAB-AEFFFFFFF@-;FFF/////
@M05620:37:000000000-D9766:1:1101:15047:7772 1:N:0:5
AGTGCCAGCTCTCAATCGCACAGGGGACCCAGGGCCTGGCCCCTCCATCCAGAAAACCTATGACCTCACCCGCTACCTGGAGCACCCACTCCGCAGCTTGGCTGGGACCTATGTGAGTATCCAGCGTAGGAATCTGGGAGTTGGGGAGGAGTGAGGAGTTGGGGAAAGACAGTCCTAACCGTGGAGGGTTCTGGTAAATGATGGGGTGAGGAGGGGCTCTTTGGCTCCCACCAGTCCCCCTGTCTGGTCTA
+
AA>AAFFFBFFFG4GGGGGGGGHCGGEEGGAHFGEEFGHHHHGCEGFHHGFHHFFGHEBGGGGHHGGCGFHGE>/EHHHHBGHGHH1??GHGEGGFFHFGGHGFGGHHGHHHGHFFFHHHHH3FHCGGGGGHGHHFGE0<CGB1D?.CGGEGEBDC<CCFGFGG.;CF/CG:CHHHCGGGCGEA.ADGGGGGGFCFFFGGBFGGGFFFFFFBDDCFBFFFFBFFFFFFF9FDEFFFFFFFFFFFFFFFFF9
@M05620:37:000000000-D9766:1:1101:26713:7811 1:N:0:5
AGTGCCAGCTCTCAATCGCACAGGGGACCCAGGGCCTGGCCCCTCCATCCAGAAAACCTATGACCTCACCCGCTACCTGGAGCACCAACTCCGCAGCTTGGCTGGGACCTATGTGAGTATCCAGCGTAGGAATCTGGGAGTTGGGGAGGAGTGAGGAGTTGGGGAAAGACAGTCCTAACCGTGGAGGGTTCTGGTAAATGATGGGGTGAGGAGGGGCTCTTTGGCTCCCACCAGTCCCCCTGTCTGGTCTA
+
AA>AA1DFAFFF1FGGDFGAEAGCFG0E?0FHFEG//FHA0F/BEEHHB0BG1F1AFEHFFH2GHGHCHHHE>EFGHHFHHGHHHGHFGBGEE?//>BFGEHHGGEHHGHHHHHHFHHHHHHHHHGFGGFHHHHHHHHHF?GGHGGGGGGGFFFHFGFHHGHGGGFHHGBGHGGHHHHHHGGGGGGGGCAFFFGCFFFGBFGGGGGB@FFFFFF@@?@FFFFFFFFFFFFFFFF9BFFFF=FFF/FFFFFB
@M05620:37:000000000-D9766:1:1101:15073:7846 1:N:0:5
AGTGCCAGCTCTCAATCGCACAGGGGACCCAGGGCCTGGCCCCTCCATCCAGAAAACCTATGACCTCACCCGCTACCTGGAGCACCAACTCCGCAGCTTGGCTGGGACCTATGTGAGTATCCAGCGTAGGAATCTGGGAGTTGGGGAGGAGTGAGGAGTTGGGGAAAGACAGTCCTAACCGTGGAGGGTTCTGGTAAATGATGGGGTGAGGAGGGGCTCTTTGGCTCCCACCAGTCCCCCTGTCTGGTCTA
+
ABABAFFFAFFFGGGGGGGGGGHHGGGGGGAHEFFGFGHHHHG1EGHHHHFHFHFHHGCGGHGGHHHFHHHGGF?EHHHHHHHHHHHHGHHHGGC@FHGHDHGGGGGGGHGHHFGHHHHHHHBGHG?DDFFFHHHFFHGGGHFGG@FGG?DFGGGFGGGHHGGGAEHHHHHHHHHHHCGHGGEC.;EGEFGGFFB9FFFFFBFGGGFA?AFFFF=CFFFFBBBBFFFFEFFFFFFFFFFFFFBFBFFBFFB
@M05620:37:000000000-D9766:1:1101:15871:7848 1:N:0:5
GAGACTGCTTTGGCAGAAACTCATATGTTACTGCAACAGTTCACCCTGGACCTGGGAAAGAGTCTCGCCTGGACTACACAGCCTGACGCAACTGGCAACCCTGGAGAGTGGCACGCTACAGCTAATGGTCGCAGAATACCTCAATCCAGGAAACCAGGAGATGAGCCATTTCTAACTGATTCACTCATCTGCCGTTTTCCGCAGGACTCTATTCAATGACATAAGTCTCCTTTGGATTTCTGCAGACTCTA
+
>111>1@BBD3DBFF111B11113333DD3DF3FE1B0B1DF2DGH0BA0B0FACABBAF00DBADABABF/00ABBE010/B>>BB/?/>/0>B?01/B/>0/>BB/BD/CB1?EEEEHC1B1BBB1>2/></<@@@@@@<@1@@01?</?0?<<//?.>0>=1<>G11>GGG>00=0==<0=0=/====0<;;.G.G0..--:.A//000;;0;00;0FG000;0;F090BFG/00;90BB/9/99BB;
@M05620:37:000000000-D9766:1:1101:17509:7863 1:N:0:5
AGTGCCAGCTCTCAATCGCACAGGGGACCCAGGGCCTGGCCCCTCCATCCAGAAAACCTATGACCTCACCCGCTACCTGGAGCATCAACCCCGCAGCTTGGCTGCGACCTCTGTGAGTATCCAGCGTAGGAATCTGGGAGTTGGGGAGGAGTGAGGAGTTGGGGAAAGACAGTCCTAACCGTGGAGGGTTCTGGTAAATGATGGGGTGAGGAGGGGCTCTTTGGCTCCCACCAGTCCCCCTGTCTGGTCTA
+
AAAAAFFFAFFFGGGGGGGCGGHGFGGG2EAFFEEG2FGH2BEAEFGHHGAGDCGHHGFEGHEGFHF3FG1EE>>EHGHHF?GE3BF3G1?EG/>/EFGHEHGE/CGG?D2B<@DDGH22FFG<FG///?11<?11FC0<><=><A.-D?.<GFHEF.GF0/:-CDACGFBFBFFGFGGGG.;ACADAGFF0FBF//9B/B99;.9.-AFFB.9@-9@EFFB9///;.EF.DE?FF/9AAA.:/;;//;9/
@M05620:37:000000000-D9766:1:1101:15549:7876 1:N:0:5
AGTGCCAGCTCTCAATCGCACAGGGGACCCAGGGCCTGGCCCCTCCATCCAGAAAACCTATGACCTCACCCGCTACCTGGAGCACCAACTCCGCAGCTTGGCTGGGACCTATGTGAGTATCCAGCGTAGGAATCTGGGAGTTGGGGAGGAGTGAGGAGTTGGGGAAAGACAGTCCTAACCGTGGAGGGTTCTGGTAAATGATGGGGTGAGGAGGGGCTCTTTGGCTCCCACCAGTCCCCCTGTCTGGTCTA
+
AA>AAFFFBFFFGGGGGGGGGGHHGGGGGGHHGGGGGGHHHHGHGGHHHHHHHEFHHGHGHHHHHHHHHHHGGGFGHHHHFHHHHHFGFHHGGGGGGHHHGHHGGGGHGHCHHHHHHHHHHHHHHGGFCGHHHHHHHGHGGHHHGGFDGDEHHFHHFGHHHHGGGGFHHHFHHHHHHFHHGGGGDFGGEGGGGGFGGGGGGGGGGGFFFFFFFFFFFFFFFFFFFFFFFFFFFFFFFFFFFFFFFFFFFFB
@M05620:37:000000000-D9766:1:1101:11624:7891 1:N:0:5
AGTGCCAGCTCTCAATCGCACAGGGGACCCAGGGCCTGGCCCCTCCATCCAGAAAACCTATGACCTCACCCGCTACCTGGAGCACCAACTCCGCAGCTTGGCTGGGACCTATGTGAGTATCCAGCGTAGGAATCTGGGAGTTGGGGAGGAGTGAGGAGTTGGGGAAAGACAGTCCTAACCGTGGAGGGTTCTGGTAAATGATGGGGTGAGGAGGGGCTCTTTGGCTCCCACCAGTCCCCCTGTCTGGTCTA
+
ABABAFFCAFFFGEGGGFGGFGHHEGGGAEHHGFGGCEGHCHGHGGHHDHHF3FFHHGFGHH5GHHFHHHHGGGGGHHHHHGHEFHHGGGHHGGEEF3GH/GGEEEGHGFHHHH3BG?GHFGBGFGBEG/@@GGFHFHCCEHHHGGADGGGHGHH.<AGHFHCCEGHGHFHGCFFHHHHCACEGGGGF;FGGGGFBFGG0CBFBFDFA?FFFFFFCCAFFE/9/BFF?EBF...;9//.A-9FFFFF/BF;
@M05620:37:000000000-D9766:1:1101:10462:7891 1:N:0:5
AGTGCCAGCTCTCAATCGCACAGGGGACCCAGGGCCTGGCCCCTCCATCCAGAAAACCTATGACCTCACCCGCTACCTGGAGCACCAACTCCGCAGCTTGGCTGGGACCTATGTGAGTATCCAGCGTAGGAATCTGGGAGTTGGGGAGGAGTGAGGAGTTGGGGAAAGACAGTCCTAACCGTGGAGGGTTCTGGTAAATGATGGGGTGAGGAGGGGCTCTTTGGCTCCCACCAGTCCCCCTGTCTGGTCTA
+
>AAAAFFFBFFFGDFGGFGEFEHHFEEGGGGHGGGFFFHHHHGHGGHHHHGHHHHHHGHHHEGHHGHHHHHFGGFGHHFFHHF?GHFGFHHHGE?EFFHHGGHGGGHHGHHHHHGFHGHHHHHHHGCEFGHHHHHHHHGGDGHHGGGGGGGHHHHHGGHHHHGGGDHHHHHHGHHHHHHHGDEGGGGG9AFGGGCFGGGGGGGGGGFFFFFFFFFFFFFFFFFFFFFFFFFFFFFFFFFFFFFFFFFFBFB
@M05620:37:000000000-D9766:1:1101:10445:7897 1:N:0:5
AGTGCCAGCTCTCAATCGCACAGGGGACCCAGGGCCTGGCCCCTCCATCCAGAAAACCTATGACCTCACCCGCTACCTGGAGCACCAACTCCGCAGCTTGGCTGGGACCTATGTGAGTATCCAGCGTAGGAATCTGGGAGTTGGGGAGGAGTGAGGAGTTGGGGAAAGACAGTCCTAACCGTGGAGGGTTCTGGTAAATGATGGGGTGAGGAGGGGCTCTTTGGCTCCCACCAGTCCCCCTGTCTGGTCTA
+
ABAAAFFFBFFFGFGGGGGCGCHGGGGGGGHHFFGEFGFHHHGHGGHHGHHHHHFHHGHHHHHHHHHHHHHGG>EGHHHHFGHHHHGFFHHHEGGGGHHHGHHGGGHHGHHHHHHHHHHHHHHHHGGGGGHHHHHHHHGGGHHHGGGGGGGHHHHHHGHHHHGGGGHHHHGHHHHHHHHHGGGGGGGG.CFGGGGGGGGGGGGGGGFFFFFFFFFFFFFFFFFFFFFFFFFFFFFFFFFFFFFF/BFFFFF
@M05620:37:000000000-D9766:1:1101:26022:7919 1:N:0:5
AGTGCCAGCTCTCAATCGCACAGGGGACCCAGGGCCTGGCCCCTCCATCCAGAAAACCTATGACCTCACCCGCTACCTGGAGCACCAACTCCGCAGCTTGGCTGGGACCTATGTGAGTATCCAGCGTAGGAATCTGGGAGTTGGGGAGGAGTGAGGAGTTGGGGAAAGACAGTCCTAACCGTGGAGGGTTCTGGTAAATGATGGGGTGAGGAGGGGCTCTTTGGCTCCCACCAGTCCCCCTGTCTGGTCTA
+
ABAABFFFCFFFGGGGGGGGGGHHGGGGGGHHFGGGGGHHHHGHGGHHHHHHHHHHHGHHHHHHHHHHHHHGGEEGHHHHHHHHHHHHGHHHGGGGGHHHGHHGGGHHGHHHHHHHHHHHHHHHHGGGGGHHHHHHHHGGGHHHGGEGGGGHHEHHHGHHHHGGGGHHFHHHHHHHGHHHGGGGGGGGGGGGGGGGGGGGGGGGGGFFFFFFFFFFFFFFFFFFFFFFFFFFFFFFFFFFFFFFFFFFFFF
@M05620:37:000000000-D9766:1:1101:26009:7931 1:N:0:5
AGTGCCAGCTCTCAATCGCACAGGGGACCCAGGGCCTGGCCCCTCCATCCAGAAAACCTATGACCTCACCCGCTACCTGGAGCACCAACTCCGCAGCTTGGCTGGGACCTATGTGAGTATCCAGCGTAGGAATCTGGGAGTTGGGGAGGAGTGAGGAGTTGGGGAAAGACAGTCCTAACCGTGGAGGGTTCTGGTAAATGATGGGGTGAGGAGGGGCTCTTTGGCTCCCACCAGTCCCCCTGTCTGGTCTA
+
BBABCFFFCFFFGGGGGGGGGGHHGGGGGGHHGGGGGGHHHHGHGGHHHHHHHHHHHGHHHHHHHHHHHHEFGEGGHHHHHHHHHHHHGHHHGGGGGHHHGGHGGGHHGHHHHHHHHHHHHHHHHGEFGGHHHHHHHGGGEGHHGGGGGGGHHHHHCFHHHEDGGGHHHHHHHHHHHHFHGGGGDGGGGGGGGGFGGGGGFFFGGGDFFFFFFFFFFFFFFFFFFFFFFFFFEFFFFFEFFFFFFFFFFFF
@M05620:37:000000000-D9766:1:1101:23421:7944 1:N:0:5
AGTGCCAGCTCTCCATCGCACAGGGGACCCAGGGCCTGGCCCCTCCATCCAGAAAACCTATGACCTCACCCGCTACCTGGAGCACCAACTCCGCAGCTTGGCTGGGACCTATGTGAGTATCCAGCGTAGGAATCTGGGCGTTGGGGAGGAGTGAGGAGTTGGGGAAAGACAGTCCTAACCGTGGAGGGTTCTGGTAAATGATGGGGTGAGGAGGGGCTCTTTGGCTCCCACCAGTCCCCCTGTCTGGTCTA
+
>>>>>DFF1FFFG1FFFFGCGCHCG0AE0AFFBEEA/FGH0FE/EGHHGHFHFHGBFFFFHHFHHGHFHFFFE>>EHGGH0BFGHH0/?FG1>E?EEGGFEFHGGGHGCHGFFGHGHHHHHHHHHGEE@GGHBGFDDH/>CCGHGGA@C?CCG0DG<E/<CFGC..:C/C/CHGFFFGGGGBGG.EGGACFGGGGGGGBFFFFFFFA@EF?FFB?@@@EBBFFEBFF?FFFFEFFFFFEB@FFFFFFFFFF
@M05620:37:000000000-D9766:1:1101:19495:8089 1:N:0:5
AGTGCCAGCTCTCAATCGCACAGGGGACCCAGGGCCTGGCCCCTCCATCCAGAAAACCTATGACCTCACCCGCTACCTGGAGCACCAACTCCGCAGCTTGGCTGGTACCTATGTTAGTATCCAGCGTAGGAATCTGGGAGTTGGGGAGGAGTGAGGAGTTGGGGAAAGACAGTCCTAACCGTGGAGGGCTCTGGTAAACGATGGGGGGAGGAGGGGCTCTTTTGCTCGCACCAGTCCCCCTGTCTGGTCTA
+
>AAAABFCACBFGFFGGAFCEEBG2AEEEE2BFAEEABBFBFE1EFG5DF3BBGFFGG3CE3GGFGC3FFFEEEEEHFGBFGH1FGHHGFGGGE//>BFC/?3F?B4B34411?2BBB?FGHEHG/?</?1@1122100<??FHCGA<->.>011.0.=/0/<-<C.C/GH/C0C;0:GHGC.9...;..;C00090;0..;.;.A-9--9A9.-;--;//;////;.;B--.;FBFB..;./;FF/:;//
@M05620:37:000000000-D9766:1:1101:25107:8107 1:N:0:5
AGTGCCAGCTCTCAATCGCACAGGGGACCCAGGGCCTGGCCCCTCCATCCAGAAAACCTATGACCTCACCCGCTACCTGGAGCACCAACTCCGCAGCTTGGCTGGGACCTATGTGAGTATCCAGCGTAGGAATCTGGGAGTTGGGGAGGAGTGAGGAGTTGGGGAAAGACAGTCCTAACCGTGGAGGGTTCTGGTAAATGATGGGGTGAGGAGGGGCTCTTTGGCTCCCACCAGTCCCCCTGTCTGGTCTA
+
AA3AADFFBFFFGGGGFGGEGEGAFGAG?AFHEEE?2BF22G21BEHFGCAEBG3EGE3B5G5GGA@3FG1>0/EEG3BF21B?EGH1E3B3>>/>/33B/B3FGE0F?F1112B2?12?F2F10@E/BA@11@1GHFHED0DCDCF@@.A0.0D.<DGFGHC@EGE:GH//:<::GHH.9:E?.AE?G.90CB0;B00900;BFGF-.;;/A?B;@@.FB/9B9/;AAFFD../:/;E.-.///BB////
@M05620:37:000000000-D9766:1:1101:21950:8137 1:N:0:5
AGTGCCAGCTCTCAATCGCACAGGGGACCCAGGGCCTGGCCCCTCCATCCAGAAAACCTATGACCTCACCCGCTACCTGGAGCACCAACTCCGCAGCTTGGCTGGGACCTATGTGAGTATCCAGCGTAGGAATCTGGGAGTTGGGGAGGAGTGAGGAGTTGGGGAAAGACAGTCCTAACCGTGGAGGGTTCTGGTAAATGATGGGGTGAGGAGGGGCTCTTTGGCTCCCACCAGTCCCCCTGTCTGGTCTA
+
ABAABFFFCFFFGGGGGGGGGGHHGGGGGGHHGGGGGGHHHHGHGGHGHHHHHHHHHGHGGHGHHHHHHHHGGGGGHGGHHHHHHHHHGHHHGGGGGHHHGHHGGGHHGHHHHHHHHHHHHHHHHGGGGGHHHHHHHHHGGHHHGGGGGGGHHHHHHGHHHHGGGGHHHHHHHHHHHHHHGGGGGGGGCFGGGGGGGGGGGGGGGGFFFFFFFFFFFFFFFFFFFFFFFFFFFFFFFFFFFFFFFFFFFFF
@M05620:37:000000000-D9766:1:1101:19860:8149 1:N:0:5
AGTGCCAGCTCTCAATCGCACAGGGGACCCAGGGCCTGGCCCCTCCATCCAGAAAACCTATGACCTCACCCGCTACCTGGAGCACCAACTCCGCAGCTTGGCTGGGACCTATGTGAGTATCCAGCGTAGGAATCTGGGAGTTGGGGAGGAGTGAGGAGTTGGGGAAAGACAGTCCTAACCGTGGAGGGTTCTGGTAAATGATGGGGTGAGGAGGGGCTCTTTGGCTCCCACCAGTCCCCCTGTCTGGTCTA
+
>A1>AFDFAFFFFGG31AFCEEFHFEEG0AGGEEEACAGGCGGEFGHGDGHFDACGHGFFGGDHHGFHHGHGGEEGHHHGBGHHFHCGECHFEEEEE0FGGHFAEECF/FGFHHHHHHHHHHHHH/<?CCHHHHFHHGAFAGHE@CFC<ACFGDDGCCHHHH?CECHHHHHHHHHHHHHHAFFGFEG@EGGGGGFFGGGGGGGGGGF@FFFFFF@@@?EBFFFEFFFFFFFFFFFFFFFF@FFFFFFFFFB
@M05620:37:000000000-D9766:1:1101:24453:8204 1:N:0:5
ACCACACCTTCTACAATGAGCTGCGTGTGGCTCCCGAGGAGCACCCCGTGCTGCTGACCGAGGCCCCCCTGAACCCCAAGGCCAACCGCGAGAAGATGCCCAGGTGAGTGGCCCGCTACCTCTTCTGGTGGCCGCCTCCCTCCTTCCTGGCCTCCCGGCGCTGCGCCCTTTCTCCCTGGTTCTCTCTTCTGCCGTTTTCCGTAGGCCTCTCTTCTCTGACCTGAGTCTCCTTTGGAACCCTGTAGGTTCTA
+
AAAABBBAFFFFGGGGGGGFGGHFGEFEEGHHHGGGCFG?EHHGHGGG1EEEEDFHHHFE@EEEGEEEF/1?GFEGGEAGFEHHEGGGGCGGCGGFDBD<2</F<GH011//</<@C@-<<GFFH00D0CAFC--:CAGAGBAB0CF0F/.CFGE?.@--9;@99BD@-/9BFF//.;9///9///9BBBF//;AAFA/9.9.;A/9/:9//9:BB////9BB9.BFFFF/9/F//9F.:AB///;/BFFB
@M05620:37:000000000-D9766:1:1101:18372:8242 1:N:0:5
AGTGCCAGCTCTCAATCGCACAGGGGACCCAGGGCCTGGCCCCTCCATCCAGAAAACCTATGACCTCACCCGCTACCTGGAGCACCAACTCCGCAGCTTGGCTGGGACCTATGTGAGTATCCAGCGTAGGAATCTGGGAGTTGGGGAGGAGTGAGGAGTTGGGGAAAGACAGTCCTAACCGTGGAGGGTTCTGGTAAATGATGGGGTGAGGAGGGGCTCTTTGGCTCCCACCAGTCCCCCTGTCTGGTCTA
+
BBAAAFFFBFFFGGGGGGGFGGHGGGGGGGHHCFGGGGHHGHGHGGHGHHHHGHHHHGHGHHHHHHHHHHHGGEEGHHHHFGHHHHFGGHGFEGGGGHHHGHHGGGHHGHHHHHHHHHHHHHHHHGGGGGHHHHHHHHFFGHHHGGGGGGEGHGHHHGHHHHGGGGHHHHHHHHHHHHHHGGFGGGGGEGGGGGGGGGGGGGGGGGFFFFFFFFFFFFFFFFFFFFFFFFFFFFFFFFFFFFFFFFFFFFB
@M05620:37:000000000-D9766:1:1101:17606:8280 1:N:0:5
AGTGCCAGCTCTCAATCGCACAGGGGACCCAGGGCCTGGCCCCTCCATCCAGAAAACCTATGACCTCACCCGCTACCTGGAGCACCAACTCCGCAGCTTGGCTGGGACCTATGTGAGTATCCAGCGTAGGAATCTGGGAGTTGGGGAGGAGTGAGGAGTTGGGGAAAGACAGTCCTAACCGTGGAGGGTTCTGGTAAATGATGGGGTGAGGAGGGGCTCTTTGGCTCCCACCAGTCCCCCTGTCTGGTCTA
+
ABAABFFFBFFFGGGGGGGGGGHGGGGGGGHHFGGGGGHHHHGHGGHHHGHHHHHHHGHHHHHHHHHHHHHGGEGGHHHHGHHHHHHHGHHHGGGGGHHHGHHGGGHHGHHHHHHHHHHHHHHHHGGGGGHHHHHHHHHGGHHHGGGGGGGHHHHHHGHHHHGGGGHHHHGHHHHHHHHHGGGGGGGGGGGGGGFGGGGGGGGGGGFFFFFFFFFFFFFFFFFFFFFFFFFFFFFFFFFFFFFFFFFFFFF
@M05620:37:000000000-D9766:1:1101:18992:8281 1:N:0:5
ACCACACCTTCTACAATGAGCTGCGTGTGGCTCCCGAGGAGCACCCCGTGCTGCTGACCGAGGCCCCCCTGAACCCCAAGGCCAACCGCGAGAAGATGCCCAGGTGAGTGGCCCGCTACCTCTTCTGGTGGCCGCCTCCCTCCTTCCTGGCCTCCCGGAGCTGCGCCCTTTCTCACTGGTTCTCTCTTCTGCCGTTTTCCGTAGGACTCTCTTCTCTGACCTGAGTCTCCTTTGGAACTCTGCAGGTTCTA
+
BBBBBBBBFFFFGGGGGGGGGFHHGEFFHGHHHGGGGGGGGHHHHGGGGGGGFGHHHHHGGGGGGGGGGGGGHHHGGGGHGHHHHGGGGGCGGGHGHHHHHGHEFGHHHHGGHHGGGGGHHHGHHHEHHHGHHGGGGGHGHHGHHGGGBFGGGGGGBGGFFFGGGGFFFFFFFFFFFFFFFFFFFFFFFFFFFFFFFFFFFFFFFFFFFFFFFFFFFFFFFFFFFFFFFFFFFFFFFFFFFFFFFFFFFFB
@M05620:37:000000000-D9766:1:1101:23824:8311 1:N:0:5
AGTGCCAGCTCTCAATCGCACAGGGACCCCAGGCCTGGCCCCCCCAACCCGGAAACCTTTGACCTCACCCCCCACCTGGGGCACCAACTCCGGCACTTGGGTTGGGCCTATGTGGGGATCCAGCGGAAGAATCTGGGAGGTGGGGAGGAGGGAGGGGGTTGGGGAAGACAGGCCTAACCGGGGAGGGGTCTTGGAAATGATGGGGGGAGGAGGGGCTCTTTGGCTCCCACCAGGCCCCCTGGCTGGTCTAT
+
AA>AAFFFCFFFGGGGGGGCECHGG2BEEA2BF2FB2A2BAEGGG011B100>EEGFC33B43B4@31BF/>///?03F///</?0?D2?F?////2??F///>C/0F/0111<1.-...<0</----;.;:;00<G.;-;.CDG.;A...-.9A---;-;CF-AFD.B//..;//;:F--9@-=BF>D.//;//BF/////;EF;---@A?DFF--:/;F/B///AAF.A....AFFF-..9/.;/;///
@M05620:37:000000000-D9766:1:1101:19001:8391 1:N:0:5
AGTGCCAGCTCTCAATCGCACAGGGGACCCAGGGCCTGGCCCCTCCATCCAGAAAACCTATGACCTCACCCGCTACCTGGAGCACCAACTCCGCAGCTTGGCTGGGACCTATGTGAGTATCCAGCGTAGGAATCTGGGAGTTGGGGAGGAGTGAGGAGTTGGGGAAAGACAGTCCTAACCGTGGAGGGTTCTGGTAAATGATGGGGTGAGGAGGGGCTCTTTGGCTCCCACCAGTCCCCCTGTCTGGTCTA
+
ABAAAFFFBFFFGGGGGGGGGGHFGGGGGGHHGGGGGGHHHHGGGGFHHHHHHHHHHGGHHHHHHHHHHHHGG@FGHHHHGGGHHHHHGHHHEGGGGHFGGHHGGGHHGHHHHHHHHHHHHHHHHGGGGGHHHHHGHHHGGHHHGGGGGGGGHHHHHGFHHHGGGGHHHGGHHHHGHHHHGGGGGGGGFGGGFGFGFFGGGGGGGGDFFFFFFFFFFFFFFFFFFFFFFFFFFFFFFFFFFFFFFFFFFFB
@M05620:37:000000000-D9766:1:1101:19357:8396 1:N:0:5
AGTGCCAGCTCTCAATCGCACAGGGGACCCAGGGCCTGGCCCCTCCATCCAGAAAACCTATGACCTCACCCGCTACCTGGAGCACCAACTCCGCAGCTTGGCTGGGACCTATGTGAGTATCCAGCGTAGGAATCTGGGAGTTGGGGAGGAGTGAGGAGTTGGGGAAAGACAGTCCTAACCGTGGAGGGTTCTGGTAAATGATGGGGTGAGGAGGGGCTCTTTGGCTCCCACCAGTCCCCCTGTCTGGTCTA
+
CDCCCFFFCFFFGGGGGGGGGGHHGGGGGGHHGGGGGGHHHHGHGGHHHHHHHHHHHGHGHHHHHHHHHHHGGGGGHHHHHHHHHHHHGHHHGGGGGHHHGHHGGGHHGHHHHHHHHHHHHHHHHGGGGGHHHHHHHHHGGHHHGGGGGGGGHHHHHGHHHHGGFGHHHHHHHHHHHHHHGGGGGGGGGGGGGGFGGGGGGHHGGGFFFFFFFFFFFFFFFHHFFFFFFFFFFFFFFFFFFFFFHFFFFFB
@M05620:37:000000000-D9766:1:1101:15470:8473 1:N:0:5
AGTGCCAGCTCTCAATCGCACAGGGGACCCAGGGCCTGGCCCCTCCATCCAGAAAACCTATGACCTCACCCGCTACCTGGAGCACCAACTCCGCAGCTTGGCTGGGACCTATGTGAGTATCCAGCGTAGGAATCTGGGAGTTGGGGAGGAGTGAGGAGTTGGGGAAAGACAGTCCTAACCGTGGAGGGTTCTGGTAAATGATGGGGTGAGGAGGGGCTCTTTGGCTCCCACCAGTCCCCCTGTCTGGTCTA
+
CCBBBFFFCFFFGGGGGGGGGGHHGGGGGGHHGGGGGGHHHHGHGGHHHHHHHHHHHGHHHHHHHHHHHHHGGGGGHHHHHHHHHHHHGHHHGGGGGHHHGHHGGGHHGHHHHHHHHHHHHHHHHGGGGGHHHHHHHHHGGHHHGGGGGGGGHHHHHGHHHHGGGGHHHHHHHHHHHHHHGGGGGGGGEGGGGGFGGGGGGGGGGGFFFFFFFFFFFFFFFFFFFFFFFFFFFFFFFFFFFFFFFFFFFFF
@M05620:37:000000000-D9766:1:1101:12221:8586 1:N:0:5
AGTGCCAGCTCTCAATCGCACAGGGGACCCAGGGCCTGGCCCCTCCATCCAGAAAACCTATGACCTCACCCGCTACCTGGAGCACCAACTCCGCAGCTTGGCTGGGACCTATGTGAGTATCCAGCGTAGGAATCTGGGAGTTGGGGAGGAGTGAGGAGTTGGGGAAAGACAGTCCTAACCGTGGAGGGTTCTGGTAAATGATGGGGTGAGGAGGGGCTCTTTGGCTCCCACCAGTCCCCCTGTCTGGTCTA
+
BBABAFFFBFFFGGGGGGGCGGHGGGGGEFHH2BEFCFHHFHGHGGHHHGHHEHHHHGHFGHFHHHHHHHGGG>FGHHGHBFGHHHF1EGHHEGGEFHHHGHFGGGGHGHGHHHHHHHHHHHHHHGEGGGHHHHHHHHHGGHHHGGGGGGGHHHHHHGHFHHGGGGHHHHHHHHHHHHHHGFFGGGGGEGGGGGFGGGGGGGGGGGFFFFFFFFFFFFFFFFFFFFFFFFFFFFFFFFFFFFFFFFFFFFF
@M05620:37:000000000-D9766:1:1101:11010:8598 1:N:0:5
AGTGCCAGCTCTCAATCGCACAGGGGACCCAGGGCCTGGCCCCTCCATCCAGAAAACCTATGACCTCACCCGCTACCTGGAGCACCAACTCCGCAGCTTGGCTGGGACCTATGTGAGTACTCAGCGGAGGAATCTGGGAGTTGGGGAGGAGTGAGGAGTTGGGGAAAGACAGTCCCAACCGGGGAGGGGTCTGGTAAACGATGGGGTGAGGAGGGGCGCTTTGGCTCCCACCAGGCCCCCCGTCCGGTCTA
+
AA>>A1DFAFFFGGGFFFGAEEHAFG?E?EGHCGGA/FG00BAAEGHHHCAF1G1BBEEGFHBGHFHFHHF@>/EEHGEHEFGH>FG/E0FFA?//>0BBE<<FEGHFFCBGFD22B1212B1C1///>A/?1111?<?.><1>@@.<C../.00.0</;0;C@.;G./://09;/0;.;---;--;@;B--/;//;//----;EB--9-:/;;@@;---9A/;//9AEB-9-----B@@------9-;-/
@M05620:37:000000000-D9766:1:1101:20518:8642 1:N:0:5
AGTGCCAGCTCTCAATCGCACAGGGGACCCAGGGCCTGGCCCCTCCATCCAGAAAACCTATGACCTCACCCGCTACCAGGAGCACCAACTCCGCAGCTTGGCTGGGACCTATGTGAGTATCCAGCGTAGGAATCTGGGAGTTGGGGAGGAGTGAGGAGTTGGGGAAAGACAGTCCTAACCGTGGAGGGTTCTGGTAAATGATGGGGTGAGGAGGGGCTCTTTGGCTCCCACCAGTCCCCCTGTCTGGTCTA
+
AAAAAFFFBFFFGGGGGGGGGCHHGEGGGGGHDCGFGGGHHHGHGGHFHHHHHGHHHGHHHHGHHHHGHHHGGGGGH3FFGFGHHHHHGHHHGGGGGHHHGHHGGGHHGHHHHHHHHHHHHHHHHGGGGGHHHHHHHHHGGHHHGGGGGGGHHHHHHGHHHHGGGGHHHHHHHHHHHHHGGGFGGGGGEFGGGGGGGGGGGGGGGFFFFFFFFFFFFFFFFFFFFFFFFFFFFFFFFFFFFFFFFFFFFFF
@M05620:37:000000000-D9766:1:1101:25292:8685 1:N:0:5
AGTGCCAGCTCTCAATCGCACAGGGGACCCAGGGCCTGGCCCCTCCATCCAGAAAACCTATGACCTCACCCGCTACCTGGAGCACCAACTCCGCAGCTTGGCTGGGACCTATGTGAGTATCCAGCGTAGGAATCTGGGAGTTGGGGAGGAGTGAGGAGTTGGGGAAAGACAGTCCTAACCGTGGAGGGTTCTGGTAAATGATGGGGTGAGGAGGGGCTCTTTGGCTCCCACCAGTCCCCCTGTCTGGTCTA
+
3A>ABFFFBFFFFGGGGGGGEEHHGGGGGGGHGGGGGGHCFHGGGGHHFHFDGE3GGGHHHHGHHHFHHHFGGGEGHHHHHHHHFFHHGGHGGGGGCGHHGHHGGGHHGHHHHHHHHBGHHFHHHGDGGGHGHHHHHFFFGHHH?@CDDFGHHHHHHGFHHFGGGGHHHHHHHHHHHHHHGGEBGGGG.CFGGGGGGGGGGGGGGGFBFFFFFFBBBBFFFFFFFFFFFFFFFFFFFFFFBEFFFFFFFFF
@M05620:37:000000000-D9766:1:1101:14827:8722 1:N:0:5
AGTGCCAGCTCTCAATCGCACAGGGGACCCAGGGCCTGGCCCCTCCATCCAGAAAACCTATGACCTCACCCGCTACCTGGAGCACCAACTCCGCAGCTTGGCTGGGACCTATGTGAGTATCCAGCGTAGGAATCTGGGAGTTGGGGAGGAGTGAGGAGTTGGGGAAAGACAGTCCTAACCGTGGAGGGTTCTGGTAAATGATGGGGTGAGGAGGGGCTCTTTGGCTCCCACCAGTCCCCCTGTCTGGTCTA
+
CCBBCFFFCFFFGGGGGGGGGGHHGGGGGGHHGGGGGGHHHHGHGGHHHHHHHHHHHGHHHHHHHHHHHHHGGGGGHHHHHHHHHHHHGHHHGGGGGHHHGHHGGGHHGHHHHHHHHHHHHHHHHGGGGGHHHHHHHHHGGHHHGGFFGGGHHHHHHGHHHHGGGGHHGHHHHHHHHGHHGGGGGGGGFGGGGGGGGGGGGGGGGGFFFFFFFFFFFFFFFFHFFFFFFFFFFFFFFFFFFFFFFFEBFFB
@M05620:37:000000000-D9766:1:1101:26043:8722 1:N:0:5
ACCACACCTTCTACAATGAGCTGCGTGTGGCTCCCGAGGAGCACCCCGTGCTGCTGACCGAGGCCCCCCTGAACCCCAAGGCCAACCGCGAGAAGATGCCCAGGTGAGTGGCCCGCTACCTCTTCTGGTGGCCGCCTCCCTCCTTCCTGGCCTCCCGGAGCTGCGCCCTTTCTCACTGGTTCTCTCTTCTGCCGTTTTCCGTAGGACTCTCTTCTCTGACCTGAGTCTCCTTTGGAACTCTGCAGGTTCTA
+
BBBBBBBBFFFFGGGGGGGFGFHFGEFGHDGHHGGCGGGGGHHHHGGGGGGGHHGHHHHGGGGGGGGGGGGHHHHGGGGHGHHHHGGGGDCC@GHHHGHHHHHGHHHHHHGGHHGGGGGHHHHHHHHHHHGHHGGGGGHGHHGHHGGGGGFGGGGGGA-BBGGGCGFFFFFFFFFFFFFFFFFFFFFFFFFFFFFFFFFFFFFFDFFFFFFFFFFFFFFFFFFFFFFFFFFFFFFFFFFFFFFFFFFFFFB
@M05620:37:000000000-D9766:1:1101:9455:8734 1:N:0:5
AGTGCCAGCTCTCAATCGCACAGGGGACCCAGGGCCTGGCCCCTCCATCCAGAAAACCTATGCCCTAACCCGCTACCTGGAGCACCAACTCCGCAGCTTGGCTGGGACCTATGTGAGTATCCAGCGTAGGAATCTGGGAGTTGGGGAGGAGTGAGGAGTTGGGGAAAGACAGTCCTAACCGTGGAGGGTTCTGGTAAATGATGGGGTGAGGAGGGGCTCTTTGGCTCCCACCAGTCCCCCTGTCTGGTCTA
+
AABBADBFAFBFFAFGGFFFEEFGFAEFGGFGGGGGCFDGGAEG1FCFHHFF333BBEGCG33BGH2BGFHGFEEFG3FFGHHFFGAGEHFHG?//EBGHFGGF?EFGGHHHHHHHHFHFHHHGFGEECDHFHHHHGHFGCFHHGFFGCGGHHHHHGGHHHHGGGGGHHGHHCFGHFGGGGCEFGGGF.;AFFGBFGGFFFFGGFFDDEFFFFFFFF@EFFFEFFEFEEB.AE?FFFFFF;EFFFFFBBBB
@M05620:37:000000000-D9766:1:1101:15617:8786 1:N:0:5
AGTGCCAGCTCTCAATCGCACAGGGGACCCAGGGCCTGGCCCCTCCATCCAGAAAACCTATGACCTCACCCGCTACCTGGAGCACCAACTCCGCAGCTTGGCTGGGACCTATGTGAGTATCCAGCGTAGGAATCTGGGAGTTGGGGAGGAGTGAGGAGTTGGGGAAAGATAGTCCTAACCGTGGAGGGTTCTGGTAAATGATGGGGTGAGGAGGGGCTCTTTGGCTCCCACCAGTCCCCCTGTCTGGTCTA
+
ABAAAFFFBFFFGFGGGFGGGGGHGAFGGGHHGGGGFFHHHHGHGGHGHHGHDHGHHGHHHHGHHHHHHHHGGGGGHHHHHHHGHHHHGHHHGGGGGGHHGHHFEEGHGHHHHHHHHHHHHHHHHGGGGGHHHHHHHHHGGHHHGGGGGGGHHHHHHGHGHHCFGGHHHHHHHHHHHHHHGGGGGGGGEFGGGGFBBFGGGGGGGGGFFFFFFFFFFFFFFFFFFFFFFFFFFFFFFFFFFFFFFFFFFFB
@M05620:37:000000000-D9766:1:1101:25152:8810 1:N:0:5
AGTGCCAGCTCTCAATCGCACAGGGGACCCAGGGCCTGGCCCCTCCATCCAGAAAACCTATGACCTCACCCGCTACCTGGAGCACCAACTCCGCAGCTTGGCTGGGACCTATGTGAGTATCCAGCGTAGGAATCTGGGAGTTGGGGAGGAGTGAGGAGTTGGGGAAAGACAGTCCTAACCGTGGAGGGTTCTGGTAAATGATGGGGTGAGGAGGGGCTCTTTGGCTCCCACCAGTCCCCCTGTCTGGTCTA
+
ABAAAFFFBFFFG4FGGFFFEEBFFAEGGGDHGEGEFBFHHHGHGGGHHHHGHGHGGGHHH3DFHGCHHHHGGGGGHHHBFGGFEGCGG3FGEE/>EFGHDGG?EEGGGHHHHHEGHDGHHHGHHGEEB/@GGHHHGHHG?FFHGGGGCDFHHFHHHDHHBGDGEDEFHHHFCFGHHHHGG;E@FGGG;AFGFG0CFGGGFFFFG?D?EFFF?D;BB-:FFFFFFFBEFB.DF9BFFFFFBFFFFB;B;9B
@M05620:37:000000000-D9766:1:1101:6584:8853 1:N:0:5
AGTGCCAGCTCTCAATCGCACAGGGGACCCAGGGCCTGGCCCCTCCATCCAGAAAACCTATGACCTCACCCGCTACCTGGAGCACCCACTCCGCAGCTTGGCTGGGACCTATGTGAGTATCCAGCGTAGGAATCTGGGAGTTGGGGAGGAGTGAGGAGTTGGGGAAAGACAGTCCTAACCGTGGAGGGTTCTGGTAAATGATGGGGTGAGGAGGGGCTCTTTGGCTCCCACCAGTCCCCCTGTCTGGTCTA
+
AA>>>FFFBFFFG4FGGGGAFCHGGEEEGEHHAEEEGGHHHHGHGGHHHHHHHHHGHGHHHFHHHDGHHHHGF>EEHHGH?FGHHH1??GHFEFCGEHFGGHHGGGHHGHHHHHHHHHHHHHHHHGGGDGHHHHHHHH0FGHHHGGEGG.CGHDHHGGHHHHGGGFHHHHFHHHHHHHHGGGGGGGGGEGGGGGGGGGGGGGGGGFFFFFFFFFFFFFFFFFFFFFFFFFFFFFFFFFFFFFFFFFFFFFB
@M05620:37:000000000-D9766:1:1101:8261:8858 1:N:0:5
GAGGCTGCTTTGGAAGAAACTCATAGATTACTGCAACAGTTCCCCCTGGACCTGGAAAAGTTTCTTGCCTGGCTTACAGAAGCTGAAACAACTGACGATACTCCTACGGCACGGCTCCTGTAAGCATCCCCGGGCATAACACCGCTACTGACCAAAAGAGCTGAAAAAACGACGGTTCCGATTTCGCGCACTTGCGGATCCAATCGACCCCTTATCCACATTAATAATTGTCAATGTTACGACTGGGAACA
+
AAABBBFBFFFFGGGGGGGGGGHHHHHHHHHHFHFHHHHDGGHHHGGGHHHHHHHHHFBGGHHHHHHHHHHHHHHHHHHHHHHGGHHHHHHHHH331BF1/4B3BF31?/>>?///?FG3?4BF3B333/?<////22@2@2<<<///<F110<<..>.<>1>1100.-<-.;--:.:/99.;;0/:-=-9;FF0B----.////9.--9A../;BF///;////:/BFBBBB///9///;ED..9A./.B
@M05620:37:000000000-D9766:1:1101:18413:8858 1:N:0:5
ACCACACCTTCTACAATGAGCTGCGTGTGGCTCCCGAGGAGCACCCCGTGCTGCTGACCGAGGCCCCCCTGAACCCCAAGGCCAACCGCGAGAAGATGCCCCGGTGAGTGGCCCGCTACCTCTTCTTGTGGCCCCCTCCCTCCTTCCTGGCCTCCCGGAGCTGCGCCCTTTCTCACTGGTTCTCTCTTCTGCCGTTTTCCGTAGGACTCTCTTCTCTGACCTGAGTCTCCTTTGGAACTCTGCAGGTTCTA
+
A3>AAAAAFFFFFFGCFGEFGCGFEAE24AFEGEFE2A2ABGEAFEEE1AB1AD3EBBAA>E?EGEE?FE12FGHGG?EGFEHHAFGGGC/B//FB2?2FF/<A/>F011<.<CDC?--<0D<DD=0==CAC:.--:.;:F/;BB0FFGF.;0..9.D---.:/9=A=-:B/FF////.9B///9//99B//9@DFFE/B.FADF/9/9/B/B/BB////9BB/.;F/BF//;:///B/;FF9/9A.;FF/
@M05620:37:000000000-D9766:1:1101:24829:8917 1:N:0:5
ACCACACCTTCTACAATGAGCTGCGTGTGGCTCCCGAGGAGCACCCCGTGCTGCTGACCGAGGCCCCCCTGAACCCCAAGGCCAACCGCGAGAAGATGCCCAGGTGAGTGGCCCGCTACCTCTTCTGGTGGCCGCCTCCCTCCTTCCTGGCCTCCCGGAGCTGCGCCCTTTCTCACTGGTTCTCTCTTCTGCCGTTTTCCGTAGGACTCTCTTCTCTGACCTGAGTCTCCTTTGGAACTCTGCAGGTTCTA
+
BBBBBBBBFFFFGGFGGGGGGGHHGGGFHFHHHGGGGGGGGHHHHGGGGGGGHHHHHHHGGGGGGGGGGGGHHHHGGGGHGHHHHGGGGGGGGGHHHHHHHHHGGHHGHHGGHHGGGGGHHHHHHHHHHHGHHGGGGGHGHHGHHGGGGGGGGGGGGGGGGGGGGGFFFFFFFFFFFFFFFFFFFFFFFFFFFFFFFFFFFFFFDFFFFFFFFFFFFFFFFFFFFFFFFFFFFFFFFFFFFFFFFFFFFFB
@M05620:37:000000000-D9766:1:1101:22415:8929 1:N:0:5
ACCACACCTTCTACAATGAGCTGCGTGTGGCTCCCGAGGAGCACCCCGTGCTGCTGACCGAGGCCCCCCTGAACCCCAAGGCCAACCGCGAGAAGATGCCCAGGTGAGTGGCCCGCTACCTCTTCTGGTGGCCGCCTCCCTCCTTCCTGGCCTCCCGGAGCTGCGCCCTTTCTCACTGGTTCTCTCTTCTGCCGTTTTCCGTAGGACTCTCTTCTCTGACCTGAGTCTCCTTTGGAACTCTGCAGGTTCTA
+
ABABBAABFFFFGGGBDGGGGFFGAEFFHAGHHGGAEEGFGHHHHGGFF?EFFGHHHHHGGGGGGGGGGGGHHHGGGGGHGHHHHGGGGGGGGGHHGBGHHHHGFGHHHHGGGHGGGGGHGHHHHFHHHHGHHGCGGGHGHHGHGGGGGFGGGGGGGFGGGGFGGGFFFFFFFFFFFFFFFFFFFFFFFFFFFFFFFFFFFFFFFFFFFFFFFFFFFFFFFFFFFFFFFFFFFFFFFFFFFFFFFFFFFFB
@M05620:37:000000000-D9766:1:1101:11837:8960 1:N:0:5
AGTGCCAGCTCTCAATCGCACAGGGGACCCAGGGCCTGGCCCCTCCATCCAGAAAACCTATGACCTCACCCGCTACCTGGAGCACCAACTCCGCAGCTTGGCTGGGACCTATGTGAGTATCCAGCGTAGGAATCTGGGAGTTGGGGAGGAGTGAGGAGTTGGGGAAAGACAGTCCTAACCGTGGAGGGTTCTGGTAAATGATGGGGTGAGGAGGGGCTCTTTGGCTCCCACCAGTCCCCCTGTCTGGTCTA
+
ABAABFFFBFFFGGGGGGGGGGHCFEEEEGHHAEFGGFHHHHGHGFFHHHHGH3FGGEHFFGBHCAGHHHHGG//FHGHHBFHEHFCGEHHGGGGGGFFGGHHGGGHHGHGHGGBFFGHHHHHHHGGFGGFFHHHHGHFFGHGHGGFGGGEGH0GHFGHHHHGGGFHHHHHHHHHHHHHHGGGGEADGEFGGGGGFGGGGGGGGGGFBFFFFFFBBBBFFFFFFFFFFFFFFFFFFFFFFBFFFFFFFFFF
@M05620:37:000000000-D9766:1:1101:24357:8988 1:N:0:5
AGTGCCAGCTCTCAATCGCACAGGGGACCCAGGGCCTGGCCCCTCCATCCAGAAAACCTATGACCTCACCCGCTACCTGGAGCACCAACTCCGCAGCTTGGCTGGGACCTATGTGAGTATCCAGCGTAGGAATCTGGGAGTTGGGGAGGAGTGAGGAGTTGGGGAAAGACAGTCCTAACCGTGGAGGGTTCTGGTAAATGATGGGGTGAGGAGGGGCTCTTTGGCTCCCACCAGTCCCCCTGTCTGGTCTA
+
ABAAAFFFCFFFGGGGGGGCGGHGGGGGGGHHFGGGGGHHHHGHGGHHHHHHHHHHHGHHHHHHHHHHHHHGGFGGHHHHHHHHHHHEFHHHFGGGGHHHGHHGGGHHGHHHHHHHHHHHHHHHHGGGGGHHHHHHHHHGGHHHGGGGGGGHHHHHHGHHHHGGGGHHHHGHHHHHHHHHGGGGGGGGGGGGGGFGGGGGGGGGGGFFFFFFFFFFFFFFFFFFFFFFFFFFFFFFFFFFFFFFFFFFFFF
@M05620:37:000000000-D9766:1:1101:16562:9006 1:N:0:5
AGTGCCAGCTCTCCATCGCACAGGGGACCCAGGGCCTGGCCCCTCCATCCAGAAAACCTATGACCTCACCCGCTACCTGGAGCACCACCTCCGCAGCTTGGCTGGTCCGTATCCCGCTTTCCACTCTGGGCGTCTGGGAGTCGTGCGGCGTTGGGGACCGCCCGTCCTACCCTCTTAGGGTTCTGGTGCCTGCTGGGGTGAGGGGGGGCTCTTGGGCTCCCCGCCGTCCCCCTGTCCGCTCTATCTGGTGC
+
>A11>B1CA1BDF11BFECCE?GGG00AEGCE00AAFF/BFGGGGG0DGHFHBCC0FAGABDFHFDFFHHHEE>/>GHBF0FF>FE0/?FFC?E@EGFF<?BFF/E1B/?<0GFC/<///11@<1FF11F/>A//?<G0<.>CFAA@C-:-;::-A.-9--9-9-;ABBFG.:--//9/9;;-/B/;-///;-//;A@B-A-9-;;=@@?-///9-:BE-----9--99BFF-AFF/-----9/9///9-/
@M05620:37:000000000-D9766:1:1101:26655:9015 1:N:0:5
AGTGCCAGCTCTCAATCGCACAGGGGACCCAGGGCCTGGCCCCTCCATCCAGAAAACCTATGACCTCACCCGCTACCTGGAGCACCAACTCCGCAGCTTGGCTGGGACCTATGTGAGTATCCAGCGTAGGAATCTGGGAGTTGGGGAGGAGTGAGGAGTTGGGGAAAGACAGTCCTAACCGTGGAGGGTTCTGGTAAATGATGGGGTGAGGAGGGGCTCTTTGGCTCCCACCAGTCCCCCTGTCTGGTCTA
+
ABAAAFFFCFFFGGGGGGGFEGHHGGGGGGHHGGGGGGHHHHGHGGHHGHHHHHHHHGFHHHHHHHHHHHHGGFGGHHHHFGHHHHHHGFHHEFGGGFHHGHHGGGHHGHHHHHHHHHHHHHHHHGEGGGHHHHHHHHFGDHHHGGGGGGGHHHHHHGHHHHGGGGHHHGHGHGHHHHHHGEGGGGGG;AFGGGGGGGGGGGGGGGFFFFFFFFFFFFFFFFFFFEFFFFFFFFFFFFFFFFFFFFFFFFF
@M05620:37:000000000-D9766:1:1101:18387:9019 1:N:0:5
ACCACACCTTCTACAATGAGCTGCGTGTGGCTCCCGAGGAGCACCCCGTGCTGCTGACCGAGGCCCCCCTGAACCCCAAGGCCAACCGCGAGAAGATGCCCAGGTGAGTGGCCCGCTACCTCTTCTGGTGGCCGCCTCCCTCCTTCCTGGCCTCCCGGAGCTGCGCCCTTTCTCACTGGTTCTCTCTTCTGCCGTTTTCCGTAGGACTCTCTTCTCTGACCTGAGTCTCCTTTGGAACTCTGCAGGTTCTA
+
AAAAA?>AFFC1BFFD3BFGFGEGEEEEG0GGHGC0EEE/EHHHHGEGE?EEHEEGHGFGGGGGCF@EGGGGFHCEGGGEFHHC<FGGG?BCGGHHE<GHHHFGGHHHHHGGHHGGGGGHHHHHHHGHHHGHHGGC:.CFHHGHF0FGFGGGGGGGB?-9AF/FGGF@@FFFFFFFFFFFFFFFFFFFFFFFF@FFFFFFFFFFFBFFFFFFFFFFFF9FFFFFFFFFFFFFFFFFFFFFFFFFFFFFFFB
@M05620:37:000000000-D9766:1:1101:22021:9032 1:N:0:5
AGTGCCAGCTCTCAATCGCACAGGGGACCCAGGGCCTGGCCCCTCCATCCAGAAAACCTATGACCTCACCCGCTACCTGGAGCACCAACTCCGCAGCTTGGCTGGGACCTATGTGAGTATCCAGCGTAGGAATCTGGGAGTTGGGGAGGAGTGAGGAGTTGGGGAAAGACAGTCCTAACCGTGGAGGGTTCTGGTAAATGATGGGGTGAGGAGGGGCTCTTTGGCTCCCACCAGTCCCCCTGTCTGGTCTA
+
AA>AAFFFBFFFFGGGGGGGGGGHFGGGGGHHGGFGGFHHFHGHGGHHHHHHGHFHHGFHHHHHHHHHHHHGGGGGHHHHHHHHGGHHGHHHGGGGGGHHFHFGGEHHEGHHHHHHHHHHHHHHFDEGGGHHHHHEHBGGGHEHGGGGGGDCGHHHHGHHGHGGGGHHGHHHHBGHHHHFGGF?C.ECC.FBFFFGGGGGGGGGGGFFFFFFFFFFFFFFFFFFFFFFFFFFFFFFFFFFFFFFFFFFFFF
@M05620:37:000000000-D9766:1:1101:8808:9044 1:N:0:5
AGTGCCAGCTCTCAATCGCACAGGGGACCCAGGGCCTGGCCCCTCCATCCAGAAAACCTATGACCTCACCCGCTACCTGGAGCACCAACTCCGCAGCTTGGCTGGGACCTATGTGAGTATCCAGCGTAGGAATCTGGGAGTTGGGGAGGAGTGAGGAGTTGGGGAAAGACAGTCCTAACCGTGGAGGGTTCTGGTAAATGATGGGGTGAGGAGGGGCTCTTTGGCTCCCACCAGTCCCCCTGTCTGGTCTA
+
AA>>AFFFBFFFGGGGGGGAECHGGGEEGGHHAEFGGGHHHHGHGGHHHHHHHHHHHGHHHGHHHGHHHHHGG>EEHGHHBGHHHHE1EHHGEFFGGHGHGHHGGGHHGHHHHHHHHHHHHHHHHGGGGGHHHGHHHHHGGHHHGGGGGDEHHHHHHGHHHHGGGGHHHHHHHHHHHHHHGGGGGGGGCFFGGGGGGGGGGGGGGGFFFFFFFFFFFFFFFFFFFFFFFFFFFFFFFFFFFFFFFFFFFFF
@M05620:37:000000000-D9766:1:1101:11040:9056 1:N:0:5
AGTGCCAGCTCTCAATCGCACAGGGGACCCAGGGCCTGGCCCCTCCATCCAGAAAACCTATGACCTCACCCGCTACCTGGAGCACCAACTCCGCAGCTTGGCTGGGACCTATGTGAGTATCCAGCGTAGGAATCTGGGAGTTGGGGAGGAGTGAGGAGTTGGGGAAAGACAGTCCTAACCGTGGAGGGTTCTGGTAAATGATGGGGTGAGGAGGGGCTCTTTGGCTCCCACCAGTCCCCCTGTCTGGTCTA
+
AAAAAFFFAFFFGGGGGGGGGGG00A0AEFAG0BB/BBFGGGGHGGHEHF1A1G1FGGB1FH2GHAGFHHHG//EEHHFBGFFFGHHHGHHHGGCEGGHHGHHFFGHGGHHHHHFDFHHHHGHHHGCEBEHHHHHFHHHGFHHHGGGGGGGHHGHHHCHHHHGGEGHHGHHHGHHHHHHFGGGGGGGGEFGGGGFEFGGGGGGB?BF@FFFFFF@@@@FFFFFBFFFFFFFFFFFFFFFF?FFFFFFFBFB
@M05620:37:000000000-D9766:1:1101:19988:9086 1:N:0:5
AGTGCCAGCTCTCAATCGCACAGGGGACCCAGGGCCTGGCCCCTCCATCCAGAAAACCTATGACCTCACCCGCTACCTGGAGCACCAACTCCGCAGCTTGGCTGGGACCTATGTGAGTATCCAGCGTAGGAATCTGGGAGTTGGGGAGGAGTGAGGAGTTGGGGAAAGACAGTCCTAACCGTGGAGGGTTCTGGTAAATGATGGGGTGAGGAGTGGCTCTTTGGCTCCCACCAGTCCCCCTGTCTGGTCTA
+
AAABBFFFBFFFGGGGFAFFGCH4FGEGGGEHDEEGFGHHGHGHGGHHHGFHHBHFHGHHHHHHHFHHHHHEG@EGHEHHHGHGHHHGGHHHGGGGEHFHGHHGGGHHGHHFHHHHGGHHHHGHHGEGGGHHHHGHGFHGGHHHGGGGGGGGHHHHHGGHHHGCEGHHGHHGHGHHHHHGGCEBGGGGCFGGGGFGGGGGGGGGGGDBFFFFFBFFFFFFFFFFFFFEFFFFFFFFFFEABFFFFFFFFFB
@M05620:37:000000000-D9766:1:1101:21666:9095 1:N:0:5
AGTGCCAGCTCTCAATCGCACAGGGGACCCAGGGCCTGGCCCCTCCATCCAGAAAACCTATGACCTCACCCGCTACCTGGAGCACCAACTCCGCAGCTTGGCTGGGACCTATGTGAGTATCCAGCGTAGGAATCTGGGAGTTGGGGAGGAGTGAGGAGTTGGGGAAAGACAGTCCTAACCGTGGAGGGTTCTGGTAAATGATGGGGTGAGGAGGGGCTCTTTGGCTCCCACCAGTCCCCCTGTCTGGTCTA
+
AB>AAFFFCFFFGGGGGGGGGGHGGGGGGGHHAEFFGGHHHHGHGGHHHHHHHHHHHGHHHFHHHGGHHHHGE>EFHHHHBGHHHHFGGHHHEGGGGHHHGHHGGGHHGHHHHHHHHHHHHHHHHGGGGGHHHHHHHHGGGHHHGGEFGGFHHFHHGGHHHHGGGGHHGHHHHHHHHHHHGGGGGGGGEFGGGGFGGGGGGGGGGGFFFFFFFFFFFFFFFFFFFFFFFFFFFFFFFFFFFFFFFFFFFFF
@M05620:37:000000000-D9766:1:1101:12857:9105 1:N:0:5
AGTGCCAGCTCTCAATCGCACAGGGGACCCAGGGCCTGGCCCCTCCATCCAGAAAACCTATGACCTCACCCGCTACCTGGAGCACCAACTCCGCAGCTTGGCTGGGACCTATGTGAGTATCCAGCGTAGGAATCTGGGAGTTGGGGAGGAGTGAGGAGTTGGGGAAAGACAGTCCTAACCGTGGAGGGTTCTGGTAAATGATGGGGTGAGGAGGGGCTCTTTGGCTCCCACCAGTCCCCCTGTCTGGTCTA
+
BBAABFFFAFFFGG5BFFFEGEHEGGGGGGHHCEGGDFHHGG2GGGH5FFGGH3FFHDGFGFGHHGHHHGHGGGEGH3GHFGFCHHHHGHHHGGG?EHFF/FHGDFHHGHHHHHHHHFHHHHHHHGGGGGHHHGHHHHHGGHHHGGGGGGGHHHHHHGGHHHGGGGHHGHHHGHHHHHGHGEEBGGGG9:FGGGFFGGGGGGGGGGFBFFFFFFBBBBFFBFFEFFFEFFFFFFFFFFFFBFFFFEFFFFF
@M05620:37:000000000-D9766:1:1101:21668:9117 1:N:0:5
AGTGCCAGCTCTCAATCGCACAGGGGACCCAGGGCCTGGCCCCTCCATCCAGAAAACCTATGACCTCACCCGCTACCTGGAGCACCAACTCCGCAGCTTGGCTGGGACCTATGTGAGTATCCAGCGTAGGAATCTGGGAGTTGGGGAGGAGTGAGGAGTTGGGGAAAGACAGTCCTAACCGTGGAGGGTTCTGGTAAATGATGGGGTGAGGAGGGGCTCTTTGGCTCCCACCAGTCCCCCTGTCTGGTCTA
+
AABAAFFFBFFFGDGGGAFCEEFCFEEGGGFHGEGFFFGHGHGDGGHHHHEHGHFFGGHFHGBGHHGBGHHFGGEGHHGBGGG?FGEGGFHHGF/EEGHHEHHE/AFGGHHHGHHHHHHHHHHHHGDFCEGHFHHHHHFGGHHHGGEGGGGHHHHHHEHHHHGGGDHHFFHHGHHHGCFH@;CBDGGG99FFGGFGFGFGGEGBA.A-AFEBFFBBB?EFFFFFBFFFFFFF?;FFFFFF;9BFFF9;B/;
@M05620:37:000000000-D9766:1:1101:5314:9126 1:N:0:5
AGTGCCAGCTCTCAATCGCACAGGGGACCCAGGGCCTGGCCCCTCCATCCAGAAAACCTATGACCTCACCCGCTACCTGGAGCACCAACTCCGCAGCTTGGCTGGGACCTATGTGAGTATCCAGCGTAGGAATCTGGGAGTTGGGGAGGAGTGAGGAGTTGGGGAAAGACAGTCCTAACCGTGGAGGGTTCTGGTAAATGATGGGGTGAGGAGGGGCTCTTTGGCTCCCACCAGTCCCCCTGTCTGGTCTA
+
>1>AADBFAFFFFGGGGAFF1E000AEEEGHHGGGGGABBFGGCEGFHHHHBGEGHHGFHHDGHFHEFGHFEGG?EHFG>GGH/>FGHGCHHEE/EECHH/GH//?B<ECC1FGBFDB21FHFHHC<BB/<DF1FGBF0F/?FC@CCACGCHFDGH0.<C0C<-:CGFFHHE0GHHHFCG-.;9E9E?;9;FFF0;CGGGF09C.BB--9ABAA@@@--B9:BF;9/;EFFF--;BBF?--A;:/9/;;B/
@M05620:37:000000000-D9766:1:1101:18506:9180 1:N:0:5
AGTGCCAGCTCTCAATCGCACAGGGGACCCAGGGCCTGGCCCCTCCATCCAGAAAACCTATGACCTCACCCGCTACCTGGAGCACCAACTCCGCAGCTTGGCTGGGACCTATGTGAGTATCCAGCGTAGGAATCTGGGAGTTGGGGAGGAGTGAGGAGTTGGGGAAAGACAGTCCTAACCGTGGAGGGTTCTGGTAAATGATGGGGTGAGGAGGGGCTCTTTGGCTCCCACCAGTCCCCCTGTCTGGTCTA
+
BCBCBFFFCFFFGGGGGGGGGGHHGGGGGGGHG?FGGGHHHHGGGGHHHHHHHHHHHGHHHHHHHHHGHHFGGGGGHHHHHHHHHHHHGHHHGGGGGHHHGHHGGGHHGHHHHHHHHHHGHHHHHGGGGGHHHHHHHHGGEGHHGGGGGGGHHHGHHGHFHFGGGGHHGHHHHHHHGHHHGGGGDGGGGGGGGGBFFGGGGGGGGFDFFFFFFFFFFFFFFFFFFFFEFFFFEFFFFFFFFFFFFFFFFFB
@M05620:37:000000000-D9766:1:1101:8909:9196 1:N:0:5
AGTGCCAGCTCTCAATCGCACAGGGGACCCAGGGCCTGGCCCCTCCATCCAGAAAACCTATGACCTCACCCGCTACCTGGAGCACCAACTCCGCAGCTTGGCTGGGACCTATGTGAGTATCCAGCGTAGGAATCTGGGAGTTGGGGAGGAGTGAGGAGTTGGGGAAAGACAGTCCTAACCGTGGAGGGTTCTGGTAAATGATGGGGTGAGGAGGGGCTCTTTGGATCCCACCAGTCCCCCTGTCTGGTCTA
+
AAAAAFF11CCFGGGGGF1FEGHHFFG0AEGHG0EG/EGGAGGHGGH1DGGH1CFHGGG1BA2GFGBBGFFGGGCGHFGGGGH?FGHHGH1FEEE/EFHHGH1??/00EHHHGH22DBGHFHHGC/?CCCHFGFHGBHHF/?GGCGGC@CGHFGDGHGH/=/<AE?HHHHHFCGHHHGHHGGE@GG?A;.FFFF;CFFGFGFG0EBB?EFFFFF-9@@AFFFFF/BFFFFFFFFB9;F?--EFBFFFFFFF
@M05620:37:000000000-D9766:1:1101:3266:9199 1:N:0:5
AGTGCCAGCTCTCACTCGCACAGGGGACCCAGGGCCTGGCCCCTCCATCCAGAAAACCTATTACCTCACCCGCTACCTGGAGCTCCAACTCCGCCGCTTGGCTTGGACCTATGTGAGTATCCAGCGTAGAAATCTGGGAGTTGGGGAGGAGTGAGGAGTTGGGGAAAGACAGTCCTAACCGTGGAGGGTTCTGGTAAATGATGGGGTGAGGAGGGGCTCTTTGCCTCCCACCAGTCCCCCTGTCTGGTCTA
+
>>>AAD1FAFB@A11BB1AFAA0000BEFGCHGGFEGB/0GEEHEE0FGHGDG01FFEGBG1GG@F1BFFHGGG/>FGH0BBF01B1FGBGHEA/>E/EF?FF0>/<FG<GHGHFFF1FGFHGFHGAEC/??<DGHGGFG??GFCCEC@EGHGHHGH.CFFH@C:CEHHCHHC00CGGFF@.;ACGGG.=FFGB;CBGFGFFBB-;B?-AF9AB=?@-;FF/;/:/99A-;-E-/;//A-@-BBF//;;//
@M05620:37:000000000-D9766:1:1101:16772:9237 1:N:0:5
AGTGCCAGCTCTCAATCGCACAGGGGACCCAGGGCCTGGCCCCTCCATCCAGAAAACCTATGACCTCACCCGCTACCTGGAGCACCAACTCCGCAGCTTGGCTGGGACCTATGTGAGTATCCAGCGTAGGAATCTGGGAGTTGGGGAGGAGTGAGGAGTTGGGGAAAGACAGTCCTAACCGTGGAGGGTTCTGGTAAATGATGGGGTGAGGAGGGGCTCTTTGGCTCCCACCAGTCCCCCTGTCTGGTCTA
+
ABAAAFFFCFFFGGGGGGGGGGHHGGGGGGHHGGGGGGHHHHGHGGHHHHHHHGHHHGHHHHHHHHHHHHHGGGGGHHHHHHHHHHHHGHHHGGEGGHHHGHHGGGHHGHHHHHHHHHHHHHHHGGEGGGHHHHHHHHGGGHHHGGGGGGGHHHHHHGHHHHGGGGHHHHHHHHHHHHHHGFEGGGGGCFGGGGFGGGGGGGGGGGFFFFFFFFFFFFFFFFFFFFFFFFFFFFFFFFFFFFFFFFFFFFF
@M05620:37:000000000-D9766:1:1101:20094:9239 1:N:0:5
AGTGCCAGCTCTCAATCGCACACGTCTGAACTCCAGTCACATTACTCGATCTCGTATGCCGTCTTCTGCTTGAAAAAAAAAAATGGTATCCCGACATCTGCTTGCCAAACAAAAGATACCACTAATGACCACCAACTACCACCTACCTATACTACTAAGGCTGCACCCTTTCTAACTGATACACTACTATGCCATGTTACGCAGCACTCTATAAAATACCCAGACACATCTTTAAACTTCAACAGGAAATA
+
>>>>A@B43CCFGAFFGCF2EEHCBGHAF5FHAFC35BB5ADGGGGGFEBGBFG1EGFE3A1AFCHFHBG5B1AB5CE>>F//1BF4B44BB?/<//??44B3?/1110?0/000/111111<01112111/////?1?011.01>0<1111>11111////..///.</<0<000;;0000000//<000:00;0;00;...--.99/0;000009000/0......//9//////999////..../:9
@M05620:37:000000000-D9766:1:1101:28109:9263 1:N:0:5
AGTGCCAGCTCTCAATCGCACAGGGGACCCAGGGCCTGGCCCCTCCATCCAGAAAACCTATGACCTCACCCGCTACCTGGAGCACCAACTCCGCAGCTTGGCTGGGACCTATGAGAGGGAGAAGAGTAGAAATCTGGGAAAAGACAGGGCGAACGGTGTTGGGGAACGGAAGACGTAACCGTGAAGAGGTCTGGTAAATGTAGGGGTAGAACGGGGATCTGTGGCACCCCCAACTCCTCATGTCTGATATA
+
AA>AAFF4AFFFGGGGGGGGG?GHGEGCEGHHGDGGCFHHGHGHGGHHHHHHBCFHHGHGHHDHHHHHHHHGGGGGHHHHHHHGH1BGF3BGEGEECCGHGGFGGCF0EGB1F211?////?0@GC@2122@11@?GF01/0?/00<.<.---<-..<C:..AC...:.=.../....90-;C..;09./;;B/F//9/////:9D...///...--AEF/FB...99.-9-../;//.///99;/////;
@M05620:37:000000000-D9766:1:1101:4532:9280 1:N:0:5
AGTGCCAGCTCTCCATCGCACAGGGGACCCAGGGCCTGGCCCCTCCATCCAGAAAACCTATGACCTCACCCGCTACCTGGCGCACCCCCTCCGCAGCTTGGCTGGGACCTATGTGAGTATCCAGCGTAGGAATCTGGGCGTTGGGGCGGCGTGCGGCGTTGGGGAAAGCCCGTCCTAACCGTGGCGGGCTCTGGTAAATGATGGGGTGAGGAGGGGCTCTTTGGCTCCCACCAGTCCCCCTGTCTGGTCTA
+
>A>1>BF1>CFFGBGGFEC1E?GGG0AAABBG00AB/BFGBGGHGGGFHFHGEFHAFEHCBBAGHDFHHHF>>/>>GFBF0>?EEGE/>E>/?E//>B1B?GHGGG0FGH1GHGHBG@FHHH2@GCF/>E?1FGHHHH.<CCGHGG?CG-AAA.AA-@-@@F@@---;/;-9@BFF/9FF@FF@-;@@-;EFFFFFFFFFFFFFF-B@EFFFBF@-9@FFFFFEFFF-A-FFAFFFFFFF@FFFFFFFFFB
@M05620:37:000000000-D9766:1:1101:9186:9287 1:N:0:5
AGTGCCAGCTCTCAATCGCACAGGGGACCCAGGGCCTGGCCCCTCCATCCAGAAAACCTATGACCTCACCCGCTACCTGGAGCACCAACTCCGCAGCTTGGCTGGGACCTATGTGAGTATCCAGCGTAGGAATCTGGGAGTTGGGGAGGAGTGAGGAGTTGGGGAAAGACAGTCCTAACCGTGGAGGGTTCTGGTAAATGATGGGGTGAGGAGGGGCTCTTTGGCTCCCACCAGTCCCCCTGTCTGGTCTA
+
>AABAFFF@FFFF4BAGFFCEGCFAEEGGGHHDGGEFFGHHHGHGGFGHGFHHGHHHGHHHHHHHGGHHHHGGGFGHHHGHGF?FGCEGFHHGEEEE3BGGHH/E/FGGHHHHHGHHGHHHHGHHG/?</FFHHHHGHGGGHFH?GEGGGGHHGHHG./<GGFFFFFHGHHGFGBGGHHHGCEGGGDA;..FGGCFGGEFFCFFEGFFFFFFFFFFFCFFFFFFFFFFFBAFFFBFFFEAD.BFFF//BFB
@M05620:37:000000000-D9766:1:1101:9176:9302 1:N:0:5
AGTGCCAGCTCTCAATCGCACAGGGGACCCAGGGCCTGGCCCCTCCATCCAGAAAACCTATGACCTCACCCGCTACCTGGAGCACCAACTCCGCAGCTTGGCTGGGACCTATGTGAGTATCCAGCGTAGGAATCTGGGAGTTGGGGAGGAGTGAGGAGTTGGGGAAAGACAGTCCTAACCGTGGAGGGTTCTGGTAAATGATGGGGTGAGGAGGGGCTCTTTGGCTCCCACCAGTCCCCCTGTCTGGTCTA
+
CCBCCFFFDFFFGGGGGGGGGGHHGGGGGGHHGGGGGGHHHHGHGGHHHHHHHHHHHGHHHHFHHHHHHHHGGEGGHHHHHHHHHHHHGHHHGGGGGFHHGHHGGGHHGHHHHHHHHHHHHHHHHGGDGGHHHHHHHHHGGHHHGGGGGGGHGEHHHGHHHHGGGDHGHHGHHHHHHHHHGGGGFGGGEGGGGGFFGGGGGHHGGGFFFFFFFFFFFFFFFFFFFFFFFFFFFFFFFFFFFFFFHFFFFFF
@M05620:37:000000000-D9766:1:1101:11071:9309 1:N:0:5
AGTGCCAGCTCTCAATCGCACAGGGGACCCAGGGCCTGGCCCCTCCATCCAGAAAACCTATGACCTCACCCGCTACCTGGAGCACCAACTCCGCAGCTTGGCTGGGACCTATGTGAGTATCCAGCGTAGGAATCTGGGAGTTGGGGAGGAGTGAGGAGTTGGGGAAAGACAGTCCTAACCGTGGAGGGTTCTGGTAAATGATGGGGTGAGGAGGGGCTCTTTGGCTCCCACCAGTCCCCCTGTCTGGTCTA
+
BCAABFFFCFFFGGGGGGGGGGHHGGGGGGHHGGGGGGHHHHGHGGHHHHHHHHHHHGHHHHHHHHHHHHHGGFGGHHHHHHHHHHHHGHHHGGGGGHHHGHHGGGHHGHHHHHHHHHHHHHHHHGGGGGHHHHHHHHHGGHHHGGGGGGGHHHHHHGHHHHGGGGHHHHHHHHHHHHHHGGGGFGGGEFGGGGCGGGGGGGGGGGFFFFFFFFFFFFFFFFFFFFFFFFFFFFFFFFFFFFFFFFFFFFF
@M05620:37:000000000-D9766:1:1101:27506:9357 1:N:0:5
AGTGCCAGCTCTCACTCGCCCCGTGGACACCGCGCCTGACACCTCCCTACAGAACACCTATGACCTCACCCGCTAACTGGAGCACCAACTCCGCAGCTTGGCTGGGACCTATGTGAGTATCCAGCGTAGGAATCTGGGAGTTGGGGAGGAGTGAGGAGTTGGGGACAGACAGTCCTAACCGTGGAGGGTTCTGGTAAATGATGGGGTGAGGAGGGGCTCTTTGGCTCCCACCAGTCCCCCTGTCTGGTCTA
+
>>1>>@1C?FFFG1BBFF?1EA00A00AA00A/AA/AE0FG1/FF//0AAB1110BABF1BF21@DF1FHGG////>FG>F0EFGH0>EFBGCG>/<0<GCHEGFC0BCF1GHG22FGHHHHGBFCC?@CGFCFHHGE0/CGBB?C.<-<<<GFHE0.=C0/?CE-;EBC/FFEFGGFGA@CGGGGG@AFGFGGGFBFFFB/FFFFF@AFFBB?@;-=AFFFFFFBF?EBF?AFBBFFFB@FFFFFFFFF;
@M05620:37:000000000-D9766:1:1101:9701:9408 1:N:0:5
AGTTCCAGCTCTCAATCGCACAGGGGACCCAGGGCCTGGCCCCTCCATCCAGAAAACCTATGACCTCACCCGCAACCTGGCGCACCCCCTCCGCAGCTTGGCTCCCACCTATGTGAGTGTCCAGCGCAGCAATCTGGGAGGTGGGGAGGAGTGAGGAGTTGGGGAAAGACAGTCCTAACCGTGGAGGGTTCTGGTAAATGATGGGGTGAGGAGGGGCTCTTTGGCTCCCACCAGTCCCCCTGTCTGGTCTA
+
>>11>BF@CFFDGBGGGGFAE?GCC0AAAE0F00BB/BFFCGCGGGHBFCFGBGHGGFHFFF2FH1BGHHHE@/>>GHEB0>EGEEAEEGCA<EE</FDG/0G1//<BA01??FDHHH11212@FC//>/00>GHHHB0F-<CECCACG..;.0<G:.:;CG?A.9CF/;/CFFFG00CF-=CACEG@;AFFFF9///BFBFFFFBF@FF-/;B@-;>FFFFFFFFF?-BFB--9FB/9B-E/9FF/;/99
@M05620:37:000000000-D9766:1:1101:15657:9429 1:N:0:5
ACCACACCTTCTACAATGAGCTGCGTGTGGCTCCCGAGGAGCACCCCGTGCTGCTGACCGAGGCCCCCCTGAACCCCAAGGCCAACCGCGAGAAGATGCCCAGGTGAGTGGCCCGCTACCTCTTCTGGTGGCCGCCTCCCTCCTTCCTGGCCTCCCGGCGCTGCGCCCTTTCTCACTGGTTCTCTCTTCTGCCGTTTTCCGTAGGACTCTCTTCTCTGACCTGAGTCTCCTTTGGAACTCTGCAGGTTCTA
+
AAA?AAAAFFFFGGGF3G1BGFHHGGA000FFCEF?CGGG?HHHHGGG?/EFEHECGHFA@E?EGCGGGGCFHFHGGEEHFCHHHFE/CC/<BAFH1?DGCCCGHHHCFGGEFHGC?@CGGHFHHHFDGHGFF--@AAGEHHGHHGFGGFEFFFEEE@9AA@@B@?F?@BBBFF/BBBF9FFFFFFFFFFFBF@FFFFFFFFFFFEFFFFFFFFFFFE/;BFB;-BFFFFFBBFE/:FFFFFFFFFFFFFB
@M05620:37:000000000-D9766:1:1101:17826:9501 1:N:0:5
AGTGCCAGCTCTCAATCGCACAGGGGACCCAGGGCCTGGCCCCTCCATCCAGAAAACCTATGACCTCACCCGCTACCTGGAGCACCAACTCCGCAGCTTGGCTGGGACCTATGTGAGTATCCAGCGTAGGAATCTGGGAGTTGGGGAGGAGTGAGGAGTTGGGGAAAGACAGTCCTAACCGTGGAGGGTTCTGGTAAATGATGGGGTGAGGAGGGGCTCTTTGGCTCCCACCAGTCCCCCTGTCTGGTCTA
+
BCBABFFFCFFFGGGGGGCFGCGHGGGGGGHHGGGGGFHHHHGHGGHGHHHHHHHHHGHGHHHHHHHHHHHGGGGGHGHHHHHGHHGHGHHHGGGGGHHHGHHGGGGHGHHHHHHHHHHHHHHHHGEGGGHHHHHHHHHGGHHHGGGGGGGHHHHHHGHHHHGGGGHHHHHHHHHHHHHHGDEGGGGG;FGGGGFGGGGGGGGGGGFFFFFFFFFFFFFFFFFFFFFFFFFFFFFFFFFFFFFFFFFFFFF
@M05620:37:000000000-D9766:1:1101:26460:9502 1:N:0:5
AGTGCCAGCTCTCAATCGCACAGGGGACCCAGGGCCTGGCCCCTCCATCCAGAAAACCTATGACCTCACCCGCTACCTGGAGCACCAACTCCGCAGCTTGGCTGTGACCTATGTGAGTATCCAGCGTAGGAATCTGGGAGTTGGGGAGGAGTGAGGAGTTGGGGAAAGACAGTCCTAACCGTGGAGGGTTCTGGTAAATGATGGGGTGAGGAGGGGCTCTTTGGCTCCTACCAGTCCCCCTGTCTGTTCTT
+
>>>AAFFFBFFFGGGGGAAFEEBBAAEEGGFGFEEGFBBGHHG1EGFHHH3GEFCBGE3BGDFGGHG3GEFFGEEGHFH?2GH?FGHEE3FCEF?EECGHDGF/03BFF43GFF3B3B3B3FFHF/<?CDFD2FF2>?<F?<11A<F@C?.FCHFCHGGE0/C-<.;.CHFBC0:0CGF.:;.-;.;B...C90CBBFFFGB0BE.99.;FBDA;DB-ABFFBF9/B9/:/;:B9FFFEADEBBFB/;://
@M05620:37:000000000-D9766:1:1101:22764:9589 1:N:0:5
AGTGCCAGCTCTCAATCGCACAGGGGACCCAGGGCCTGGCCCCCCCATCCAGAAAACCTATGACCTCACCCGCTACCTGGAGCACCAACTCCGCAGCTTGGCTGGGACCTATGTGAGTATCCAGCGTAGGGACCTGGGCGTTGGGGAGGAGTGAGGAGTTGGGGAAAGACAGTCCTAACCGTGGAGGGCTCTGGTAAATGATGGGGTGAGGAGGGGCTCTCTGGCTCCCACAAGTCCCCCTGTCTGGTCTA
+
A11>ADF11CFFEGGDFGE1F0G0FGG00B00A0EE/FHF0FE/AEAEAF1EE>1B>E01BG@FHGH1F00>>/>EH1FHFGHH0FGFGB1B/?/<CFF0/01??/F0/0?112@2>1212<1?F//?//.0..000..-<<-.<<.-AC.::C0:0CC/0/9-.9EA//;/CBB0009.9.;--:---;-9/BFB/9/999/9A?9-9--9------;//9;/;9F-A-----///99;>-;/9FFFFFB
@M05620:37:000000000-D9766:1:1101:25860:9596 1:N:0:5
AGTGCCAGCTCTCAATCGCACAGGGGACCCAGGGCCTGGCCCCTCCATCCAGAAAACCTATGACCTCACCCGCTACCTGGAGCACCAACTCCGCAGCTTGGCTGGGACCTATGTGAGTATCCAGCGTAGGAATCTGGGAGTTGGGGAGGAGTGAGGAGTTGGGGAAAGACAGTCCTAACCGTGGAGGGTTCTGGTAAATGATGGGGTGAGGAGGGGCTCTTTGGCTCCCACCAGTCCCCCTGTCTGGTCCA
+
>A>>>FFFBFFFGDFGGFFAECHCFABEEEFFFEGEFFHHHHGHGGHHHGGHHHHAGEHHHEGGHFGHHHHGG>EEHHFHBBGHHH1?EBGBEE?EEHBGGGHGGGHHGHHHHHHHHHHHHHHHHGGDGGHHHHHHHH0FEGHHGGADG.CGH<GH0EGHHFGGCDGHGHHHHHHHHHHHGGGGGGGGGFGGGGFGGGGGGGGGGGDFFFFFFFFFFFFFFFFFFFFFFFFFFFFFFFFFFFFFFFFFFFF
@M05620:37:000000000-D9766:1:1101:9061:9597 1:N:0:5
ACCACACCTTCTACAATGAGCTGCGTGCGGCTCCCGAGGAGCACCCCGTGCTGCTGACCGAGGCCCCCCTGAACCCCAAGGCCAACCGCGAGAAGATGTCCAGGTGAGTGGCCCGCTACCTCTTCTGGTGGCCGCCTCCCTCCTTCCTGGCCTCCCGGAGCTGCGCCCTTTCTCACTGGTTCTCTCTTCTGCCGTTTTCCGTAGGACTCTCTTCTCTGACCTGAGTCTCCTTTGGAACTCTGCAGGTTCTA
+
BBAABBBAFFFFGGGFEG5BGFHHGEE222AEEFFE?EGCEHHHHGGG1AFFEGFGHHF>@E?EGAEGGGEHHHHGGGGHGGHHGGGGGG@BCGHE1FGFHHFHHHHHHHGGHHGGGGGHHHHHHHHFHHDHHGGCGGHGGGGGGGGGGGGGGGGGGG9BBGFFBBFB?FFFFFFFFFFFFFFFFFFFFFFFFBFFFFFFFFFFFFFFFFFFFFFFFFFFFFFFFFFFFFFFFFFFFFFFFFFFFFFFFFB
@M05620:37:000000000-D9766:1:1101:25877:9603 1:N:0:5
AGTGCCAGCTCTCCATCGCACAGGGGACCCAGGGCCTGGCCCCTCCATCCAGAAAACCTATGACCTCACCCGCTACCTGGAGCACCAACTCCGCAGCTTGGCTGGGACCTATGTGAGTATCCAGCGTAGGAATCTGGGAGTTGGGGAGGAGTGAGGAGTTGGGGAAAGACAGTCCTAACCGTGGAGGGTTCTGGTAAATGATGGGGTGAGGAGGGGCTCTTTGGCTCCCACCAGTCCCCCTGTCTGGTCCA
+
>A>3>DFFAFFFGBGGGGFAE?GCF?EEEBAF2BEABFGHHHGHGGHHGGGGGHFAGEHHFGHHHGFHHHFE@>>EGHHH2BFFHH???GG@EE>EEHHHGHHGGGHHGHHHHHH2GDHHHHGHHGEGGGHHHHHHHHAFGHFHGGCDCCCHHEHHGGHHHHGGEAGGFHFHHHHHHHHGGDFGBGGGEGGGGGGGGEGGGGGFGGFBFFFFFFBBBBFFFFFFFFF?EFFF.FFFFFFDBEFFFFFFFF/
@M05620:37:000000000-D9766:1:1101:25395:9607 1:N:0:5
GAGGCTGCTTTGGAAGTAACTGACAAGCCCGGGACAAAAGATCGGAAGAGCACACGTCGGACTGCCCTCACCATGCATCGTGTCCTATTCCCTCTTTTGTTTTAAAAAAAAAAAAAACCAAAAAAAAAAAAAGAAGGTCAAATAGGCGAATGAAGGACCCAGTAACAGACAGGACTACCAACGAAGAACGAAGTACAACGAACCCCCAACAAGGGGACCTAAACCACTATGCAATCCCGGTAAGCTGCGAC
+
>11>>>B>BDBDGEA11BEFBBBFFHHHG0AAEEE/G00FC1BAE?FGFHGEHHHGAB/A>E//BB/1/>B0B1B1B2B//0>0122212B@100B11100B02BFFHGCGGBB/>->....<.-<--;-;-..././0/900000/-9-9///9/------///////---;99///-//------/------9/;//-99-9-9---;--------9-//9//--9////////-/--9--/////-9-
@M05620:37:000000000-D9766:1:1101:24979:9618 1:N:0:5
ACCACACCTTCTACAATGAGCTGCGTGTGGCTCCCGAGGAGCACCCCGTGCTGCTGACCGAGGCCCCCCTGAACCCCAAGGCCAACCGCGAGAAGATGCCCAGGTGAGTGGCCCGCTACCTCTTCTGGTGGCCGCCTCCCTCCTTCCTGGCCTCCCGGCGCTGCGCCCTTTCTCACTGGTTCTCTCTTCTGCCGTTTTCCGTAGGACTCTCTTCTCTGACCTGAGTCTCCTTTGGAACTCTGCAGGTTCTA
+
CCCCCCCCFFFFGGGGGGGGGGHHGGGFHGHHHGGGGGGGGHHHHGGGGGGGHHHHHHHGGGGGGGGGGGGHHHHGGGGHGHHHHGGGGGGGGGHHHHHHHHHGFHHHHHGGHH-AGGGHHHHEHHHHHFGHHG-AEGHGHHGHHGGGGGGGGGGGGG-ADFCFFFFFFFFFFFFFFFFFFFFFFFFFFFFFFFFFFFFFFFFFDFFFFFFFFFFFFFFFFFFFFFFFFFFFFFFFFFFFFFFFFF9BFFF
@M05620:37:000000000-D9766:1:1101:11222:9621 1:N:0:5
AGTGCCAGCTCTCAATCGCACAGGGGACCCAGGGCCTGGCCCCTCCATCCAGAAAACCTATGACCTCACCCGCTACCTGGAGCACCAACTCCGCAGCTTGGCTGGGACCTATGTGAGTATCCAGCGTAGGAATCTGGGAGTTGGGGAGGAGTGAGGAGTTGGGGAAAGACAGTCCTAACCGTGGAGGGTTCTGGTAAATGATGGGGTGAGGAGGGGCTCTTTGGCTCCCACCAGTCCCCCTGTCTGGTCTA
+
BBABBFFFCFFFGGGGGGGGGGHHGGGGFGHHGGGGGGHHGHGHGGHHHHHHHGFHHGHHHHGHHHHHHHHGGGGGHHHHHHHHGHHHGHHHGGGGGHHHGHHGDGHHGHHHHHHHHGHHHHHHHGCGGGHHHHHHHHHGEHHHGGGGGGGHHHHHHGHHGHGGGGHHHHHHFHHHHHHHGEEGGGGG;AFGGGCGGGGGGGGGGGFFFFFFFFFFFDFFFFFFFFFFFFFFFFFFFFFDFFFFFFFFFFF
@M05620:37:000000000-D9766:1:1101:26881:9645 1:N:0:5
AGTGCCAGCTCTCAATCGCACAGGGGACCCAGGGCCTGGCCCCTCCATCCAGAAAACCTATGACCTCACCCGCTACCTGGAGCACCAACTCCGCAGCTTGGCTGGGACCTATGTGAGTATCCAGCGTAGGAATCTGGGAGTTGGGGAGGAGTGAGGAGTTGGGGAAAGACAGTCCTAACCGTGGAGGGTTCTGGTAAATGATGGGGTGAGGAGGGGCTCTTTGGCTCCCACCAGTCCCCCTGTCTGGTCTA
+
AB>AAFFFCFFFGGGGGGGGGGHGGGGGGGHHFGGGGGHHHHGHGGHHHHHHHHHHHGHHHHHHHHHHHHHGGEGGHHHHGHHHHHHHGHHHFGGGGHHHGHHGGGHHGHHHHHHHHHHHHHHHHGGGGGHHHHHHHHHGGHHHGGGGGGGHHHHHHGHHHHGGGGHHHHHHHHHHHHHHGGGGGGGGEGGGGGFGGGGGGGGGGGFFFFFFFFFFFFFFFFFFFFFFFFFFFFFFFFFFFFFFFFFFFFF
@M05620:37:000000000-D9766:1:1101:14858:9663 1:N:0:5
AGTGCCAGCTCTCAATCGCACAGGGGACCCAGGGCCTGGCCCCTCCATCCAGAAAACCTATGACCTCACCCGCTACCTGGAGCACCAACTCCGCAGCTTGGCTGGGACCTATGTGAGTATCCAGCGTAGGAATCTGGGAGTTGGGGAGGAGTGAGGAGTTGGGGAAAGACAGTCCTAACCGTGGAGGGTTCTGGTAAATGATGGGGTGAGGAGGGGCTCTTTGGCTCCCACCAGTCCCCCTGTCTGGTCTA
+
AA>AAFFFAFFFGBGGGGGGGGHHGCEGGGHHEFGEFFHHHHGHGGHGHHHHHHHHHGHGGGHHHHGHHHHGG@EFHHHHBGHHHH1?EHHGFGGGGHGHGHHGGGHHGHHHHHHFHHHHHHFHHGGDGGHGHHHHHHFGGHHHGGGGGGEGHDHHGGHHHHGGGGHHFHFHHHHHFHHHGGGGDFGGEGGGGGFFGGGGGGGGGGFFFFFFFFFFFFFFFFFFFFFFFFFFFFFFFFFFFFFFFFFFFFB
@M05620:37:000000000-D9766:1:1101:21739:9676 1:N:0:5
AGTGCCAGCTCTCAATCGCACAGGGGACCCAGGGCCTGGCCCCTCCATCCAGAAAACCTATGACCTCACCCGCTACCTGGAGCACCAACTCCGCAGCTTGGCTGGGACCTATGTGAGTATCCAGCGTAGGAATCTGGGAGTTGGGGAGGAGTGAGGAGTTGGGGAAAGACAGTCCTAACCGTGGAGGGTTCTGGTAAATGATGGGGTGAGGAGGGGCTCTTTGGCTCCCACCAGTCCCCCTGTCTGGTCTA
+
AAAAAFFFBFFFGGGGGFGCGGHGGG?FFGHH2EE?FGHHHGGEGGGHHEHHHHGCHGHHHHHHHFHHHHHGG>EGHGHHBGHHHHHEGHHHFGGGGHFHGGHGGGHHGHHHHHHHHHHHHHHHHGEGGGHHHHHHHHHGGHHHGGGGGGGHHHHHHGHHHHGGGGHHHHHHHHHHGHHHGFEGGGGG;FFGGGFGGGGGGGGGGGFFFFFFFFFFFFFFFFFFFFFFFFFFFFFFFFFFFFFFFFFFFFF
@M05620:37:000000000-D9766:1:1101:14714:9690 1:N:0:5
AGTGCCAGCTCTCAATCGCACAGGGGACCCAGGGCCTGGCCCCTCCATCCAGAAAACCTATGACCTCACCCGCTACCTGGAGCACCAACTCCGCAGCTTGGCTGGGACCTATGTGAGTATCCAGCGTAGGAATCTGGGAGTTGGGGAGGAGTGAGGAGTTGGGGAAAGACAGTCCTAACCGTGGAGGGTTCTGGTAAATGATGGGGTGAGGAGGGGCTCTTTGGCTCCCACCAGTCCCCCTGTCTGGTCTA
+
ABAAAFFFBFFFGGGGGGGCGGHGGGGGGGHHAFEGFGGHAHGHGGGHHHHHHHHHHGHHHGHHHHHHHHHGF>EEHHHH?GHEGH11?GHHGGGGGHGHGHHGGFHHGHHHHHGHHHHHHHHHHGGDGGHFHHHHHHFFGGHHCGECFFGHHHHHF?GHHHCCEDHHFHHHHHHHHHHHGEEFGGGGCFFGGGCBFGGGGGGGGGFFFFFFFFFFF;FFFF/BFFFFFFFFFFBFFFFDFFFFFFFFFFF
@M05620:37:000000000-D9766:1:1101:24741:9753 1:N:0:5
AGTGCCAGCTCTCAATCGCACAGGGGACCCAGGGCCTGGCCCCTCCAGCCAGAAAACCTATGACCTCACCCGCTACCTGGAGCACCAACTCCGCAGCTTGGCCGGGACCTATGTGAGTATCCAGCGTAGGAATCTGGGAGTTGGGGAGGAGTGAGGAGTTGGGGAAAGACAGTCCTAACCGTGGAGGGTTCTGGTAAATGATGGGGTGAGGAGGGGCTCTTTGGCTCCCACCAGTCCCCCTGTCTGGTCTA
+
AAAAAFF@>FFFGGGGGG1AECHGGGFEGGHHG0EEEFHHGHGHGGH1FEGHGHHHHGH1GHGHHHHGHHFEGFEGHHHHGGGHHHHHGH1FEEE@EGHHGH1>>>C@EHHHHH2FGFGHHHHHH??EGGHHHHHHHHHGGHHGGGGGGGGHHHHHHGHEF/=CGGHHHGGGFGGGGGGGGEEGGGGG;.FGGGFFFFFFFFFBEFF@FFFFFF-@@@FFFFFFBFFFFFFFFFFFFFFF@FFFFFFFFFF
@M05620:37:000000000-D9766:1:1101:20994:9754 1:N:0:5
ACCACACCTTCTACAATGAGCTGCGTGTGGCTCCCGAGGAGCACCCCGTGCTGCTGACCGAGGCCCCCCTGAACCCCAAGGCCAACCGCGAGAAGATGCCCAGGTGAGTGGCCCGCTACCTCTTCTGGTGGCCGCCTCCCTCCTTCCTGGCCTCCCGGCGCTGCGCCCTTTCTCACTGGTTCTCTCTTCTGCCGTTTTCCGTAGGACTCTCTTCTCTGACCTGAGTCTCCTTTGGAACTCTGCAGGTTCTA
+
CCCCCCCCFFFFGGGGGGGGGGHHGFGEGGHHHGGGGGGGGHHHHGGGGGGGHHHHHHHGGGGGGGGGGGGHHHHGGGGHGHHHHGGGGGBGGGHHHHHHHHHGHHHHHHGGHE?-<-AGFFHBDGHB=GEHFGGCDGHEGGDHCGFGG/FFBFGEDA-;9@-9@@FFFFFFFF0BFFEFFBBBFFFBBBBFFFFFFEFFA9.AA9BFFFFFFFFFFF0BFFFFB:B9FBFFFFFFFFFB0BFFFFFF9B:
@M05620:37:000000000-D9766:1:1101:19178:9825 1:N:0:5
AGTGCCAGCTCTCAATCGCACAGGGGACCCAGGGCCTGGCCCCTCCATCCAGAAAACCTATTACCTCACCCGCTACCTGGAGCACCAACTCCGCCGCTTGGCTGGGACCTATGTGAGTATCCAGCGTAGGAATCTGGGAGTTGGGGAGGAGTGAGGAGTTGGGGAAAGACAGTCCTAACCGTGGAGGGTTCTGGTAAATGATGGGGTGAGGAGGGGCTCTTTGGCTCCCACCAGTCCCCCTGTCTGGTCTA
+
AA1AA1DF@FFFF1BGGAC1E0B0AAEGGGAFFAEEAAFGHHGHGGGHHGFGDFCFHGFGG1AFGF1GHHHFGGCEGHGFGFH>BG>GEGHH?///E<EFCHHF?EFGCHFHHHBHHFFHB>FGEC<A//?GFHHBGFFAEFFHGGGGCGGHGHEFH.GHBFG?EFHEHFHHFHFGGGFF@9A?BEGG:AAFFBFFFFFFFFFFF-B@FFFFBB@?@?FFFFFFBFFE-FFBEAFFFFFF<AFFFF/;9B;
@M05620:37:000000000-D9766:1:1101:16662:9866 1:N:0:5
ACACACCTTCTACAATGAGCTGCGTGTGGCTCCCGCGGAGCACCCCGTTCTGCTGACCGAGGCCCCCCTGAACCCCAAGGCCAACCGCGAGAAGATGCCCAGGTGAGTGGCCCGCTACCTCTTCTGGTGGCCGCCTCCCTCCTTCCTGGCCTCCCGGCGCTGCGCCCTTTCTCACTGGTTCTCTCTTCTGCCGTTTTCCGTAGGACTCTCTTCTCTGCCCTGCGTCTCCTTTGGAACTCTGCAGGTTCTAG
+
BBBBBBBFFFBBGGGGGABGABBAEFEHGGGHGGF2EF0EGFHHGGFE1BFHHD3DFGGGGGGGGGGGEFFHHHGGGGHGHHHHGGGGG/>CF?GHHHHHCGEFHHFFGGGHHGGG-CHHHHHHHHHHHGGHGGGGGGGGGGGGGGGGGGGGGGGGG-;@DFFFFFFFFFFFFFFFFFFFFFFFFFFFFFFFFDFFFFFFFFFFFFFFFFFFFFFFF/9EFF.@DFFFFFFFFFBFFFFFFFFFFFFFFBB
@M05620:37:000000000-D9766:1:1101:27121:9868 1:N:0:5
AGTGCCAGCTCTCCATCGCACAGGGGACCCAGGGCCTGGCCCCTCCATCCAGAAAACCTATGACCTCACCCGCTACCTGGCGCACCCACTACGCAGCTTGGCTGGGAACTATGTGAGTATCCAGCGTAGGAATCTGGGAGTTGGGGCGGAGTGCGGAGTTGGGGAAAGCCAGTCCTAACCGTGGAGGGTTCTGGTAAATGATGGGGTGAGGAGGGGCTCTTTGGATCCCACCAGTCCCCCTGTCTGGTCTA
+
>>>>>BFCAFFFGCGGBE22AAGFG2BAEBBGB2BB2BGHFHGHGGHDGEHHFFH2BEHBBBFGHDBFHHG>E>>FHHFF1>EEGGA/?F3B?E?<>GBFEG3FFGF1?GFGHH2?FGHGHHFHH/E<DGFGHHHHGH0FEGHHGG.AD@A;F0AB-AE/C/AB...;/C/;FFFFB9FFBFFB.EFBFFFFFFFFFFFFFFFBEFDBFFFBDF-@BBFFFFFFBFFFFBFFEFFFFFFFBFFFFFFFFFB
@M05620:37:000000000-D9766:1:1101:23419:9872 1:N:0:5
AGTGCCAGCTCTCAATCGCACAGGGGACCCAGGGCCTGGCCCCTCCATCCAGAAAACCTATGACCTCACCCGCTACCTGGAGCACCAACTCCGCAGCCTGGCTGGGACCTATGTGAGTATCCAGCGTAGGAATCTGGGAGTTGGGGAGGAGTGAGGAGTTGGGGAAAGACAGTCCTAACCGTGGAGGGTTCTGGTAAATGATGGGGTGAGGAGGGGCTCTTTGGCTCCCACCAGTCCCCCTGTCTGGTCTA
+
BBABBFFFBFFFGGGGGGGGGGHGGGGGGGHHGGGGGGHHHHGHGGHHHGHHHGHHHGHHHHHHHHHHHHHGGGGGHHHHHHHHHHEGFHHHGAEGG/BBGFHGCGHHGB?GHHHHGHHHHHGHHGGGGABGGHHHGF0FDHHHGGGGGGEHH0GHHGHHHHGGEGHHHHHHGHHC0CGGGFGGFGGGEGFGGGGGFBBFFGGGGGFF?FFFFDFF-;EFB/BFFFFFFFFDEFBFFFFDFAFFFFFFBBB
@M05620:37:000000000-D9766:1:1101:22565:9872 1:N:0:5
AGTGCCAGCTCTCAATCGCACAGGGGACCCAGGGCCTGGCCCCTCCATCCAGAAAACCTATGACCTCACCCGCTACCTGGAGCACCAACTCCGCAGCTTGGCTGGGACCTATGTGAGTATCCAGCGTAGGAATCTGGGAGTTGGGGAGGAGTGAGGAGTTGGGGAAAGACAGTCCTAACCGTGGAGGGTTCTGGTAAATGATGGGGTGAGGAGGGGCTCTTTGGCTCCCACCAGTCCCCCTGTCTGGTCTA
+
AA>>AFFFBFFFGDGGGGGCGGHGGEEGGGHHAEEEGFHHHHGEGGHHHHHHHHHGHGHHHHHHHGHHHHHGG>EEHHHH?GHHHHCFEHHGFGGGGHHHGHHGGGHHGHGHFHHHHHHHHHHHHGGGGGGHEHHHGG0FCGFFGFADGAEHH0DCCGHHHHGGFGFFHHFHHHHHHHGHGGG?AFGGEFGGFFFGFGGFFGGGGGFFFFFFFFFFFFFFFFFFFFFFFFFFFFFFFFFD;FFFFFFFFFB
@M05620:37:000000000-D9766:1:1101:21017:9902 1:N:0:5
AGTGCCAGCTCTCAATCGCACAGGGGACCCAGGGCCTGGCCCCTCCATCCAGAAAACCTATGACCTCACCCGCTACCTGGAGCACCAACTCCGCAGCTTGGCTGGGACCTATGTGAGTATCCAGCGTAGGAATCTGGGAGTTGGGGAGGAGTGAGGAGTTGGGGAAAGACAGTCCTAACCGTGGAGGGTTCTGGTAAATGATGGGGTGAGGAGGGGCTCTTTGGCTCCCACCAGTCCCCCTGTCTGGTCTA
+
ACAABFFFCFFFGGGGGGGGGGHHGGGGGGHHGGGGGGHHHHGHGGHHHAHHHHHHHGHHHHHHHHHHHHHGGGGGHGHHHHHHHHHHGHHHGGGGGHHHGHHGGGGHGHHHHHHHHHHHHHHHHGGGGGHHHHHHHHHGGHHHGGGGGGGHHHHHHGHHHFGGGGHHHHHHHHHHHHHHGGGGGGGGEGGGGGFGGGGGGGGGGGFFFFFFFFFFFFFFFFFFFFFFFFFFFFFFFFFF;EFFFFBB9F0
@M05620:37:000000000-D9766:1:1101:9168:9965 1:N:0:5
AGTGCCAGCTCTCAATCGCACAGGGGACCCAGGGCCTGGCCCCTCCATCCAGAAAACCTATGACCTCACCCGCTACCTGGAGCACCAACTCCGCAGCTTGGCTGGGACCTATGTGAGTATCCAGCGTAGGAATCTGGGAGTTGGGGAGGAGTGAGGAGTTGGGGAAAGACAGTCCTAACCGTGGAGGGTTCTGGTAAATGATGGGGTGAGGAGGGGCTCTTTGGCTCCCACCAGTCCCCCTGTCTGGTCTA
+
BBAAAFFFBFFFGGGGGGGGGGHHGGGGGGHHGGGGGGHHHGGHGGHGHHHHFHHHHGHHHHGHHHHHHHHGGEFGHGHHHHHHHHHHGHHHGGGGGHHHGHHGGGHHGHHHHHHHHHHHHHHHHGGGGGHHHHHHHHHGGHHHGGGGGGGHHHHHHGHHHHGGGGHHHHHHHHHHHHHHGGGGGGGGEGGGGGFFGGGGGGGGGGFFFFFFFFFFFFFFFFFFFFFFFFFFFFFFFFFFFFFFFFFFFFF
@M05620:37:000000000-D9766:1:1101:16646:9985 1:N:0:5
GAGGCTGCTTTGGAAGAAACTGACAAGCCAGGGACAAAAGATCGGAAGAGCACACGTCTGAACTCCAGTCACATTACTCGATCTCGTATGCCGTCTTCTGCTTGAAAAAAAAAAAAAAAACCCTCTTCATGCCCATTTCCTTCTGTCAATCATCATCTTTCTTACCCTCTCTTCCTCCCGTTTGCGCTTTGTATTCTCGTCTTTTTCTCTTCTTTTCTCGTTGGCTCCCCCCTTGCCCCCTTCCTTGTCTC
+
>3AABAFAFFFFGGGGGFFGDBBBFGHHGFFHGGGFG2ABCBGHGCFGHHHBGHHGGHHGHEGGHGFHGHADGFDBGHHGGF??DF?EHHHHG>EHGHHHHHHHCGHHHGEEG/<////-.<.<.0111=111/0/0=00000<0=00=0=0:000;0000000</::.//000000/..../.0---..0;000000...:9/9///://////;//9..;..///.;;A--..//:AB-../9///;9/
@M05620:37:000000000-D9766:1:1101:19863:10020 1:N:0:5
ACCACACCTTCTACAATGAGCTGCGTGTGGCTCCCGAGGAGCACCCCGTGCTGCTGACCGAGGCCCCCCTGAACCCCAAGGCCAACCGCGAGAAGATGCCCAGGTGAGTGGCCCGCTACCTCTTCTGGTGGCCGCCTCCCTCCTTCCTGGCCTCCCGGAGCTGCGCCCTTTCTCACTGGTTCTCTCTTCTGCCGTTTTCCGTAGGACTCTCTTCTCTGACCTGAGTCTCCTTTGGAACTCTGCAGGTTCTA
+
CCCCCCDDFFFFGGGGGGGGGGHHGFFEHGHHHGGGGGGGGHHHHGGGGGGGHHHHHHHGGGGGGGGGGGGHGHHGGGGHGHHHHGGGGGGGGGHHHHGHHGHGHGHHHHGGHHFGGGGHHHFHHHFFHHFFHFGGGGHGHGGHHGGGGEGGGGGG?@??DFFGAFFFCFFFFFFFFEFFFFFFFFFFFFFFFFFFFFFFDFFFFFFFFFFFFFFFFFFFFFEFFFFFFFFFFFFFFFFFFFFFFFFFFF9
@M05620:37:000000000-D9766:1:1101:23629:10069 1:N:0:5
AGTGCCAGCTCTCAATCGCACAGGGGACCCAGGGCCTGGCCCCTCCATCCAGAAAACCTATGACCTCACCCGCTACCTGGAGCACCAACTCCGCAGCTTGGCTGGGACCTATGTGAGTATCCAGCGTAGGAATCTGGGAGTTGGGGCGGCGTGCGGAGTTGAGGACCGACAGTCCTAACCGTGGAGGGTTCTGGTAAATGATGGGGTGAGGAGGGGCTCTTTGGCTCCCACCAGTCCCCCTGTCTGGTCTA
+
ABA?AFFFBFFFG4GGGGGGAEHHG22EGGHHGDGGGGHHHHGHGGHHHHHHHHGHFGHGHHHHHHHHHHHEGE?EHGBG2BGGHH11?GHHGGGGGHFFEG3FGGEGFHFGH2B2F?DHHD2?FDF?//@11@1@?C0?/0?<AC.<--=B@.BB-;E900;CF..9-@-@9BBF//FFBFFB.ADBDFFFFBF:BFFFFFFFFDABEFFBFF-BBBFFFFFFFFFFFFFF?FFFFFFF-AFFFFFFFF/
@M05620:37:000000000-D9766:1:1101:23627:10087 1:N:0:5
AGTGCCAGCTCTCAATCGCACAGGGGACCCAGGGCCTGGCCCCTCCATCCAGAAAACCTATGACCTCACCCGCTACCTGGAGCACCAACTCCGCAGCTTGGCTGGGACCTATGTGAGTATCCAGCGTAGGAATCTGGGAGTTGGGGAGGAGTGAGGAGTTGGGGAAAGACAGTCCTAACCGTGGAGGGTTCTGGTAAATGATGGGGTGAGGAGGGGCTCTTTGGCTCCCACCAGTCCCCCTGTCTGGTCTA
+
AAAAADF1>FFFBGGGFFFFGEHFGGGGGGGHF0EE/FHF0GEHGGF1AFGHFF1FHGHCGHFHHHHFHHFEGEGGHFHHHGHHHEHFGB1FEEEEE>GHGH1FEEHHGHHHHH2GHFFHHHHHH??EGGHHFHHHHHHGAGHHGGGGGGGHHHGFHGHFHBCGGGHHHHHHHGHGHHHHGGGGGGGGAFGGGGGGGGGGGGF0E.B@FFFFFF-@@?FFFFEFFFFEFFFFFFFFFFFF<FFFFFFFFFB
@M05620:37:000000000-D9766:1:1101:25687:10137 1:N:0:5
AGTGCCAGCTCTCAATCGCACAGGGGACCCAGGGCCTGGCCCCTCCATCCAGAAAACCTATGACCTCACCCGCTACCTGGAGCACCAACTCCGCAGCTTGGCTGGGACCTATGTGAGTATCCAGCGTAGGAATCTGGGAGTTGGGGAGGAGTGAGGAGTTGGGGAAAGACAGTCCTAACCGTGGAGGGTTCTGGTAAATGATGGGGTGAGGAGGGGCTCTTTGGCTCCCACCAGTCCCCCTGTCTGGTCTA
+
BAABBFFCAFFFGGGGGA2FEGBFAEFEFGEHG?EGGFFGFHGHGGGHFHHHHGFHHGGCGHGHHHHHHHHGGFGGHGHFHGHFHHHHGGHHGEGG@FHFFG3F/?GHGHHFHHBDGBGHHHHHHGGGCFH1GBDHFCGC<GHH?@FC?<.<CGFFFFCCF/ACFGGHHHHHHHGGBGHHGGGGGGGG99FGGGG0BFGFGFG0.AABFFFFDD<-B-ABFFEFFFF.;FADFFFB9FFFBAFFFFFBFFF
@M05620:37:000000000-D9766:1:1101:19082:10139 1:N:0:5
AGTGCCAGCTCTCAATCGCACAGGGGACCCAGGGCCTGGCCCCTCCATCCAGAAAACCTATGACCTCACCCGCTACCTGGAGCACCAACTCCGCAGCTTGGCTGGGACCTATGTGAGTATCCAGCGTAGGAATCTGGGAGTTGGGGAGGAGTGAGGAGTTGGGGAAAGACAGTCCTAACCGTGGAGGGTTCTGGTAAATGATGGGGTGAGGAGGGGCTCTTTGGCTCCCACCAGTCCCCCTGTCTGGTCTA
+
AA3AAFFFBFFFGGGGGGGGGGGHGGGGGGHHGGGGGFHHFHGHGGHHHHHHHGHHHGEHHHHHHHHHHHHGGGGGHHHHHHHGGFHHGHHHGGGEGHHHGHHGDEHHFHHHHGHHHHHGHHHHGGGGCGHHHFHGHHHGGHHGGGGGGGGFFHFHHGGHHGGGGGHHHHHHHHHHHHGHGGEFGGGFCFGGGGFGGGGGGGGGGGFFFFFFFFFFFFFFFFFFFFFFFFFFFFFFFFFFFFFFFFFFFFF
@M05620:37:000000000-D9766:1:1101:14249:10192 1:N:0:5
AGTGCCAGCTCTCAATCGCACAGGGGACCCAGGGCCTGGCCCCTCCATCCAGAAAACCTATGACCTCACCCGCTACCTGGAGCACCAACTCCGCAGCTTGGCTGGGACCTATGTGAGTATCCAGCGTAGGAATCTGGGAGTTGGGGAGGAGTGAGGAGTTGGGGAAAGACAGTCCTAACCGTGGAGGGTTCTGGTAAATGATGGGGTGAGGAGGGGCTCTTTGGCTCCCACCAGTCCCCCTGTCTGGTCTA
+
AAABBFFFBFFFGGGGGFGGFFHHDEGGGGFHGFGGFFHHHHGCFGHHGHGHHHGHHGHHHHHHHHH3FGHGGEFGHFHHHHHFGHHHGFHHGGCEGGHHCHGGGGHHGHHHHBHFGFDHHHHHHGGGGCHFHHHHHBFEDFHHGGGGFGGBFHHHFGFHHF@CEGHGFHHHFFFHHHFHGFFGBEGG;AFGGGGGGGGGGGGFGGFFFFFEFFFFFFFFBBBBFFFFFFFFFAFFFFFFFFFFFFFFFFF
@M05620:37:000000000-D9766:1:1101:4483:10255 1:N:0:5
AGTGCCAGCTCTCAATCGAACCGGGGACACAGGGCCTGGCCCCTCCATCCAGAAAACCTATGACCTCACCCGCTACCTGGAGCACCAACTCCGCAGCTTGGCTGGGACCTATGTGAGTATCCAGCGTAGGAATCTGGGAGTTGGGGAGGAGTGAGGAGTTGGGGAAAGACAGTCCTAACCGTGGAGGGTTCTGGTAAATGATGGGGTGAGGAGGGGCTCTTTGGCTCCCACCAGTCCCCCTGTCTGGTCTA
+
AA>AAFFF1FCDGGGGG11BB0AAAAEE/FHHGGGG/BGH0BFHAAFHHHGGG0BGHE0EG@FGHHHHHHHGGEEGHHHGFGHHHHFFGHGHEGCEEHBFEHHECCFHGHBGHHHGHHHHHH2FGGB/>CF1FGHGEB0FGHHHGG.<CC<CFDGH0:/:<CCC...::CFFGGFGGFFGGGG@.;CAGGGGGGFFFFFF/FFFFB;@AFF/;B@@@@FFFFFFFFFFFFFFFFFFFFFF@FFFFFFFFFF
@M05620:37:000000000-D9766:1:1101:20023:10270 1:N:0:5
ACCACACCTTCTACAATGAGCTGCGTGTGGCTCCCGAGGAGCACCCCGTGCTGCTGACCGAGGCCCCCCTGAACCCCAAGGCCAACCGCGAGAAGATGCCCAGGTGAGTGGCCCGCTACCTCTTCTGGTGGCCGCCTCCCTCCTTCCTGGCCTCCCGGAGCTGCGCCCTTTCTCACTGGTTCTCTCTTCTGCCGTTTTCCGTAGGACTCTCTTCTCTGACCTGAGTCTCCTTTGGAACTCTGCAGGTTCTA
+
BBBBBBBBFFFFGGGGFGGFGDHHGFFBFAGHHGFEEGGGGHHHHGGGGEGGHHGHHHGGCGGGGFGGGGGGHFHGGGGHGGHHHGGGGG@@CGFF2F2FHHHGHHHHDGGFGHGGGGGHHHHHGHFHHHGHFDCGGGEGHGGHHGGGGGGGGGGGGG-@DGGFGGFFFFFFFFFFFFFFFFFFFFFFFFFFFFFFFEFFFFFFFFFFFFFFFFFFFFFFFFFFBFFFFFFFFFFFFFFFFFEFFFFFFFF
@M05620:37:000000000-D9766:1:1101:14584:10326 1:N:0:5
AGTGCCAGCTCTCAATCGCACAGGGGACCCAGGGCCTGGCCCCTCCATCCAGAAAACCTATGACCTCACCCGCTACCTGGAGCACCAACTCCGCAGCTTGGCTGGGACCTATGTGAGTATCCAGCGTAGGAATCTGGGAGTTGGGGAGGAGTGAGGAGTTGGGGAAAGACAGTCCTAACCGTGGAGGGTTCTGGTAAATGATGGGGTGAGGAGGGGCTCTTTGGCTCCCACCAGTCCCCCTGTCTGGTCTA
+
AAABAFFFCFFFGDGGGGGGGGFGGGGGGGHHAEEFGGGHHHGEGGHHHHHHHHEHHFFGHHHGHHHBGEGGE>EEHGHHHHHFHG1FEGHHGAE//3?FGHHEEEG?<GFHHGDGHG3GHH3DCCC/DF2><GDGFH<FG0<FDGFF-.C<<D0<<<<<DGG@.:CGHHHF:GGHHF/.9;.A.9.?.9;9909099CGGFB0.;:@.A?F99----;/99:F/FF.EFF..AFFBFADB.99BBB/:F/
@M05620:37:000000000-D9766:1:1101:10666:10332 1:N:0:5
AGTGCCAGCTCTCCATCGCACAGGGGACCCAGGGCCTGGCCCCTCCATCCAGAAAACCTATGACCTCACCCGCTACCTGGCGCACCCCCTCCGCAGCTTGGCTGGGACCTATGTGAGTATCCAGCGTAGGAATCTGGGAGTTGGGGAGGAGTGAGGAGTTGGGGAAAGACAGTCCTAACCGTGGAGGGTTCTGGTAAATGATGGGGTGAGGAGGGGCTCTTTGGCTCCCACCAGTCCCCCTGTCTGGTCTA
+
>A>1>DFCAFFFG1FGGGGAECHGGEEEEEFH0ABEAFHHGHGGFGHHHHFHFHHBFEHFDFFGHFGHHHHEE>>EHHFGBEEGGG//EEGEEGG@EFDGGHHGGGHHGHGHHHHDGFGHHHGHHGGGGGFDGHHHHH<FGHHGGG.<C.CGG0<G:C/CGHGG:..C/FBFGGGGFBFGGFEG.CCG:FFGFFFFFFFFFFFFFF?=?FFF?B@-@@FFFFFFFFFFFFFFFFFFFFFF@FFFFFBBFFB
@M05620:37:000000000-D9766:1:1101:16183:10337 1:N:0:5
AGTGCCAGCTCTCAATCGCACAGGGGACCCAGGGCCTGGCCCCTCCATCCAGAAAACCTATGACCTCACCCGCTACCTGGAGCACCAACTCCGCAGCTTGGCTGGGACCTATGTGAGTATCCAGCGTAGGAATCTGGGAGTTGGGGAGGAGTGAGGAGTTGGGGAAAGACAGTCCTAACCGTGGAGGGTTCTGGTAAATGATGGGGTGAGGAGGGGCTCTTTGGCTCCCACCAGTCCCCCTGTCTGGTCTA
+
BBABBFFFBFFFGGGGGGGGGFHHGGGGGGHHGGGGGGHHHHGHGGHHHHHHHFHHGGHFHHHHHHHHHHHGGGGGHFHHFGHHHHHHGHHHGGGGGHFHGHGGGGHHGHHHHHHGHHHHHHHHHGGGGGHHHHHHHEHGGHHHGGGGGGEGHHHHHGHGHHGGGGHHHHHHHHHHHHHHGGEGGGGGGGGGGGGGGGGGGGGGGGFFFFFFFFFFFFFFFFFFFFFFFFFFFFFFFFFFFFFFFFFFFFB
@M05620:37:000000000-D9766:1:1101:21691:10339 1:N:0:5
AGTGCCAGCTCTCAATCGCACAGGGGACCCAGGGCCTGGCCCCTCCATCCAGAAAACCTATGACCTCACCCGCTACCTGGAGCACCAACTCCGCAGCTTGGCTGGGACCTATGTGAGTATCCAGCGTAGGAATCTGGGAGTTGGGGAGGAGTGAGGAGTTGGGGAAAGACAGTCCTAACCGTGGAGGGTTCTGGTAAATGATGGGGTGAGGAGGGGCTCTTTGGCTCCCACCAGTCCCCCTGTCTGGTCTA
+
>1>>AFFFAFC@AFGBD1FFCEFH0EEGGGHHGGG?C/FGHFGHEGHHHHHHHHHHGGHHHHHHHHHHHHHGGEGGHHHHGGHFHGHHGHHHGGGGGHHHGHFGGGHHGHHHHHHHHHHHHHHHHGEGGGHHHHHHHHHGGHHHGGGGGGGHHHHHHGHHHHGGGGHHHHHHHHHHHHHHGGGGGGGGCFGGGGGGGGGGGGGGGGF@FFFFFF@@@@FFFFFFFFFFFFFFFFFFFFFF@FFFFFFFFFF
@M05620:37:000000000-D9766:1:1101:20572:10362 1:N:0:5
ACCACACCTTCTACAATGAGCTGCGTGTGGCTCCCGAGGAGCACCCCGTGCTTCTGACCGAGTCCCCCCTGAACCCCAAGGCCAACCGCGAGAAGATGCCAGGTTAAGGGCCCGGCTACCTCTCCTGGTGCCGGCTCCCCTCTTTCTTGCCTTCCCGAACCGCCGCCCTTCCCAACGGTTCCTCTCTCCGGCCGTTTTCCTAAGGATTCTCTCCTCTAACCGAATCTTCCTTGGAACTTCGCCAGGTCCTG
+
ABBAAABAFFFFGGGGGF5FGGHHGGFG4EGHHGGE2AE22B2FGGGGEGEF5BGFFHHG?@1BGHHGGGGBGGHGGGAFAGHHHGE/EE/>DDH22?2F<2?22?222?/?A/</-.>011<001F01>0<--<-.;;./;/:0;00;0C00=G/..A------;B--B./.9/..;.;.9////;//.-;-9@DF.B////;///////;//99/99B9---..//;/;B9//B////....-;BB///
@M05620:37:000000000-D9766:1:1101:6951:10409 1:N:0:5
AGTGCCAGCTCTCAATCGCACAGGGGACCCAGGGCCTGGCCCCTCCATCCAGAAAACCTATGACCTCACCCGCTACCTGGAGCACCAACTCCGCAGCTTGGCTGGGACCTATGTGAGTATCCAGCGTAGGAATCTGGGAGTTGGGGAGGAGTGAGGAGTTGGGGAAAGACAGTCCTAACCGTGGAGGGTTCTGGTAAATGATGGGGTGAGGAGGGGCTCTTTGGCTCCCACCAGTCCCCCTGTCTGGTCTA
+
AAAAAFFFBFFFGBBGGAFFEEAB2AEEGGHHGGGEFAFGGHGHGGE5FGGFHBGHGGHHH3FGGG@GHHHGGGCEHHGBEFB??C??EFGHGE?EEFHHGHH?/AGHGHHHHHHHHFGFFHFFFG?CCCGHHHHHGGFGAGHHGGGGCGGHHHHGHCGHDGGCGFEHGHHHCGFHFFGHG;EBGGGG:;FFFGCFGGGGGFFGEGFBEFFFDDBBB=EFFFFFFFFFEFFDFABFFFFFBFFFFBFB:BB
@M05620:37:000000000-D9766:1:1101:14799:10467 1:N:0:5
GAGGCTGCTTTGGAAGTAACTGACAAGCCAGGGACAAAAGATCGGAAGAGCACACGTCTGAACTCCAGTCACCTTACTCGATCTCGTATGCCGTCTTCTGCTTGAAAAAAAAAACCCCTTCCTGCCCGGCTCCTCTCCTCCTCCCCTGTCGTCCCCGCGCTGCTGCACCCCTTTCACGTCCTTCCGGCCTTTCCGCTTTCGCCCTCTTTTGGCTCCCCTTTCCCCCTTCTCCGCCTTAGTCCTTGTCCCTT
+
AAABBAFBFFFFGGGG4BFGGFBBFEFGGFBAEFGF2BFFDFHCAEFECBFFGFGAGG2F5AFEBA3AAB3B3BFGH@DEHHHHHB?E3BFHGFGF1FGH4B33BBG3AE/<///?/CF0FG22@GGG?//?FFF1?C=CGHHFFC<.11<EE?EE<CDGGC.CCF/BFGAF;;;90.;;E.;;/.-99ABFF/;AFFEB9D.99EFF/F/-:BFFFDFF;B/BB?DFFFFF.;9D.//;;9B//B//;F/
@M05620:37:000000000-D9766:1:1101:7414:10518 1:N:0:5
AGTGCCAGCTCTCAATCGCACAGGGGACCCAGGGCCTGGCCCCTCCATCCAGAAAACCTATGACCTCACCCGCTACCTGGAGCACCAACTCCGCAGCTTGGCTGGGACCTATGTGAGTATCCAGCGTAGGAATCTGGGAGTTGGGGAGGAGTGAGGAGTTGGGGAAAGACAGTCCTAACCGTGGAGGGTTCTGGTAAATGATGGGGTGAGGAGGGGCTCTTTGGCTCCCACCAGTCCCCCTGTCTGGTCTA
+
AA>ABFFFBFFFGGGGFGGCGCGFGGGGGGHH2EGDCFHHFHGHGGHHGFGHEHGHGGHHHHFHHHHHHHHEE>EGHHHHGFGGGGHEGFHHGEEEGFHHGFHGGGHHGHHHHHHGHGFHHHGFHGCEGGHHHHGHHGHGGHHFGCGCFGGHFFHHFEGHHHGGFGHHGHHHHHHHFHHFGEGCGGGGEGGGGGCGGGGGGGFGFGFAEFFFFFFFFFFFFFFFFFFFFFFFFFFFFFFFFFFFFFFFBFF
@M05620:37:000000000-D9766:1:1101:3417:10567 1:N:0:5
ACCACACCTTCTACAATGAGCTGCGTGTGGCTCCCGAGGAGCACCCCGTGCTGCTGACCGAGGCCCCCCTGAACCCCAAGGCCAACCGCGAGAGGACCCCCAGGAGAGTCGCCCGATACCTCTTCTGGTCGCCGCCTCCCTCCTCCGTCGCCTCCCGGCGCCGCGCCCTTTCACACTGGCTCTCTCTTCTGCCGTTTTCCGTACCACTCTCTTCTCACACCAGAGTCTCTTTTAAATCTCTACAGGCTATA
+
BCBBBBCBFFFFGGGGGGGGGGHHGGGGHGHHHGGGFGGGGHHHHGGGEGGGHHHHHHHGGGGGGGGGGGGHHHHGGGGHGHHGHGGGGGGGG/?0//??//AF/F/EG1-<.CA@C--CHHGHGHHHG0-;;?-CDG?GGGGG/:.;.-9CDFFF.;;@B-;DFFFFFBFF0;::BFF.BFFFFFFF09BFFFFFB:FF.:9..0;FFFFFFFF00000..;.9;B0:0;990090:;090:0BB?FFFB
@M05620:37:000000000-D9766:1:1101:20851:10571 1:N:0:5
AGTGCCAGCTCTCAATCGCACACGTCTGAACTCCCGTCACATTACTAGCTCTCGTATGCCGTCTTCTGCTTGAAACAAAAAAAAGAAACAACTGCATCGCTCCTACCTCAAAATCCTCGAAAGAACCTCACCATAACACAAGCAAACACTACACTCTACCAAAACTCACTTAGACCCCCATCAACCTCCATCCTCCTTACTCCCCCCCCCACAACCAACCTACCGCATGTGTCCACCGGCTCACCAACACC
+
>A3>AFFCAFFFGFGGEFFAE?AABBBFD5BGHHEBB22BBDDGHHHH35DFG1FEB3DFEEEBFF55DFGHGHE3BGHFB/>/1?133?113?334B//0?/3B30?3B3333B11B//0//00@/0<1/0@DF111?</0/001??0100101<1<><1F...<0</00<0000..--//00/.//./00:009/0090;/;.9--9;-..;;D..../9;.---;.///////.;;--./:.99...9
@M05620:37:000000000-D9766:1:1101:14476:10580 1:N:0:5
AGTGCCAGCTCTCAATCGCACAGGGGACCCAGGGCCTGGCCCCTCCATGCAGAAAACCTATGACCTCACCCGCTACCTGGCGCACCACCTCCGCAGCTTGACTGGGACCTATGTGAGTATCCAGCGTAGGAATCTGGGAGTTGGGGAGGAGTGAGGAGTTGGGGAAAGACCGTCCTAACCGTGGAGGGTTCTGGTAAATGATGGGGTGAGGAGGGGCTCTTTGGCTCCCACCAGTCCCCCTGTCTGGTCTA
+
>A>1>FD11CFDGGGGBAA11A0FFGB00AAA0AAAAAGAGGE/EG0F1BBBB01BGGFH1BDGHAG@FC0>E//>F1GGGEFGGG0/FAEGFEGE@0FG0<1<GA0FCB<DF>>>1FDGHHFBGGC<CG11?GDF<00<?<<1-<.<@.<GH0<G0<<CFGCC.:.::C/9;.CF0CFA?EG@.9.-C9FBFFFFFFFFBBFFFBF@E-ABA?@==9EBFEFFFFFFFBFFAF9BFFFF@A9BBBF/:9/
@M05620:37:000000000-D9766:1:1101:17969:10586 1:N:0:5
AGTGCCAGCTCTCAATCGCACAGGGGACCCAGGGCCTGGCCCCTCCATCCAGAAAACCTATGACCTCACCCGCTACCTGGAGCACCAACTCCGCAGCTTGGCTGGGACCTATGTGAGTATCCAGCGTAGGAATCTGGGAGTTGGGGAGGAGTGAGGAGTTGGGGAAAGACAGTCCTAACCGTGGAGGGTTCTGGTAAATGATGGGGTGAGGAGGGGCTCTTTGGCTCCCACCAGTCCCCCTGTCTGGTCTA
+
CCABBFFFCFFFGGGGGGGGGGHGGGGGGGFHGGGGGGHHGHGHGGHHHHHHHHHHHGGHHHHHHHHHHHHGGFGGHHHHHHHHGHHHGHHHGGGGGHHHGHHGGCHHGHHHHHHHHHHHHHHFHGFGGGHHHHHHHGHGGHHHGGGGGGGHHHHHHGHHHHGGGGHHHHHHHHHHHHHHGFGGGGGGEFGGGGGGGGGGGFGGGGFFFFFFFFFFFCFFFFFFFFFFFFFFFFFFFFFFFFFFFFFFFFF
@M05620:37:000000000-D9766:1:1101:21834:10612 1:N:0:5
GAGGCTGCTTTGGAAGAAACTGACAGGCCACGGCAAAAGTTCCTCCAGGGCCCACGAATGATCCCCGCCCCCATTACTCGAGCTCAAACGCCGGCTTCTGCGTGTCAAACACCTAAGGAAAGGCTCCTATAAGACTCCAAGGTAGTAAAATAGCTGATGAAACAATGTCAAGTAAGTCAGGCATTTCCGCTTTAGCACTCTTGTGTATCCAATTGAACAATTCTCAGCAGTTGTACTTGTAACTGACAAGC
+
A1AAAAFAFFFFGGFFGGFGG1F1B1AA0B0AEE0AA00A22D21B0B0/BEA//A///BA2110?///>/>>GH2G2@/?/?E111B1/>>></B<01B1/?A?0>2?GCH/01??<?F<??F<?FFG1>1>FGHHHHF1A0=<0==0=0<<==0<D0==0;:;<00<;C;;;0C:;C0//:9;090;..EGC0;0C0;F90;0/;;BFCB0;C0;9:F9F/9B99//-;/99;FFF//;/BF:;F9BF;
@M05620:37:000000000-D9766:1:1101:3526:10615 1:N:0:5
AGTGCCAGCTCTCAATCGCACAGGGGACCCAGGGCCTGGCCCCTCCATCCAGAAAACCTATGACCTCACCCGCTACCTGGAGCACCAACTCCGCAGCTTGGCTGGGACCTATGTGAGTATCCAGCGTAGGAATCTGGGAGTTGGGGAGGAGTGAGGAGTTGGGGAAAGACAGTCCTAACCGTGGAGGGTTCTGGTAAATGATGGGGTGAGGAGGGGCTCTTTGGCTCCCACCAGTCCCCCTGTCTGGTCTA
+
>A>>AF5FAC4DG4FGGGG2AABABAEFGFDGFEEEGFHHHHGHGG2EGHBFHEFFGFHHHHHGGGF@GGHGG>/>FGHGGFFFGHFGGHHF??@FEHHHGHHGGGHHGHGHHHHGHBDGGHHHGGCDGEHFHFHHGGGFCGGGGGFGCGGHHHHHHFHHHHGGGGGHHHHHGGHHHGHHGCEFGGGG=FFGGGCBFFBFFCFGGGFFFFFFFFFFFBFFFFFFFFFFFFFFFFFFFFFFFFFFFFFFFFF
@M05620:37:000000000-D9766:1:1101:19605:10618 1:N:0:5
AGTGCCAGCTCTCAATCGCACAGGGGACCCAGGGCCTGGCCCCTCCATCCAGAAAACCTATGACCTCACCCGCTACCTGGAGCACCAACTCCGCAGCTTGGCTGGGACCTATGTGAGTATCCAGCGTAGGAATCTGGGAGTTGGGGAGGAGTGAGGAGTTGGGGAAAGACAGTCCTAACCGTGGAGGGTTCTGGTAAATGATGGGGTGAGGAGGGGCTCTTTGGCTCCCACCAGTCCCCCTGTCTGGTCTA
+
BBAABFFFCFFFGGGGGGGGGGHHGGGGGGHHGGGGGGHHHHGHGGHHHHHHHHHHHGHHHHHHHHHHHHHGGGGGHHHHHHHHGHHHGHHHGGGGGHHHGHHGGGHHGHHHHHHHHHHHHHHHHGGGGGHHHHHHHHHGGHHHGGGGGGGHHHHHHGHHHHGGGGHHHHHHHHHHHHHHGGGGGGGGGGGGGGGGGGGGGGGGGGFFFFFFFFFFFFFFFFFFFFFFFFFFFFFFFFFFFFFFFFFFFFF
@M05620:37:000000000-D9766:1:1101:15550:10661 1:N:0:5
AGTGCCAGCTCTCAATCGCACAGGGGACCCAGGGCCTGGCCCCTCCATCCAGAAAACCTATGACCTCACCCGCTACCTGGAGCACCAACTCCGCAGCTTGGCTGGGACCTATGTGAGTATCCAGCGTAGGAATCTGGGAGTTGGGGAGGAGTGAGGAGTTGGGGAAAGACAGTCCTAACCGTGGAGGGTTCTGGTAAATGATGGGGTGAGGAGGGGCTCTTTGGCTCCCACCAGTCCCCCTGTCTGGTCTA
+
BBAABFFFAFFFGGGGGGGFGFHHGGGGGGHHGGGGGGHHHHGHGGHHHHHHHHGHHGGGHHHHHHHHHHHGGGGGHHHHHHHHHHHHGHHHGGGGGHHHGHHGGGHHGHHHHHHHHHGHHHHHHGFGGGHHHHHHGHHGGHHGGGGGGGGHHHHGHGHHGHGGGGHHHGGHHHHHHHHHGGGGGGGGGGGGGGGGGGGGGGGGGGFAEFFFFFFFFFFFFFFFFFFFFFFFFFFFFFFFFFFFFFFFFF;
@M05620:37:000000000-D9766:1:1101:28065:10671 1:N:0:5
AGTGCCAGCTCTCAATCGAACAGGGGACCCAGGGCCTGGCCCCTCCATCCAGAAAACCTATGACCTCACCCGCTACCTGGAGCACCAACTCCGCAGCTTGGCTGGGACCTATGTGAGCATCCAGCGTAGGAATCTGGGAGTTGGGGAGGAGTGAGGAGTTGGGGAAAGACAGTCCTAACCGTGGAGGGTTCTGGTAAATGATGGGGTGAGGAGGCGCTCTTTGGCTCCCACCAGTCCCCCTGTCTGGTCTA
+
AAAAAFF1>FFFGFGGGG1BGCHHGGGCEEGHG0EECFHGHHGHGGH1GFGHGHHHHGH1GGHHHHHHHHGGGGGGHHHHHHHHHHHEAGHHGGCGGEHHGH1FFFH0EGGHHHHHG1F1GBFGFG<ECGHHHHHHHHGGGHHHGGEGCGGHHHHHGA//=/<CGGHFHHHGCHHHHHHHGEGGGGGG9.?FGG0FGGGGGGGBE.;9AFFF?B--@@FFFF/FFFE-;:AAFFFFFFF-@E/BF/F/BFB
@M05620:37:000000000-D9766:1:1101:9285:10692 1:N:0:5
AGTCCCAGCTCTCCATCGCACAGGGGACCCAGCGCCTGGCCCCTCCATCCAGAAAACCTATGACCTCACCCGCCACCTGGGGCACCCACTCCGCAGCTTGGCTGGGACCTATGTGAGTATCCAGCGTAGGAATCTGGGAGTTGGGGAGGAGTGAGGAGTTGGGGAAAGACAGTCCTAACCGTGGAGGGTTCTGGTAAATGATGGGGTGAGGAGGGGCTCTTTGGCTCCCACCAGTCCCCCTGTCTGGTCTA
+
>A>1>BFFFFFFG1GD1EE1E0FAF0BAE0FGAAE/AFGHHHGHGGGHHAGHHFG0FECHB@FGH@BGHHH>E>>EGF>B//?EEFE??CGB/E/E<F1</FFGGGHHGHFDGFGGGHHFHHGGHGCEGGHHHHHHHG0<EFHFCC.<C.<<C0<C0CGHFGGCEC.:/::9CFGGGFGF@CGGA.C@CFFFFGGFFFFFFFFFFF9@EFF/AB@@@?FFBFFFFFFFFEFFEFFFEFFF@FBFFFFFFFB
@M05620:37:000000000-D9766:1:1101:21073:10693 1:N:0:5
AGTGCCAGCTCTCAATCGCACAGGGGACCCAGGGCCTGGCCCCTCCATCCAGAAAACCTATGACCTCACCCGCTACCTGGAGCACCAACTCCGCAGCTTGGCTGGGACCTATGTGAGTATCCAGCGTAGGAATCTGGGAGTTGGGGAGGAGTGAGGAGTTGGGGAAAGACAGTCCTAACCGTGGAGGGTTCTGGTAAATGATGGGGTGAGGAGGGGCTCTTTGGCTCCCACCAGTCCCCCTGTCTGGTCTA
+
BBBABFFFBFFFGGGGGGGGGGHHGGGGGGHHGGGGGGHHHHGHGGHHHHHHHHHHHGHHHHHHHHHHHHHGGGGGHHHHHHHHHHHHGHHHGGGGGHHHGHHGGGHHGHHHHHHHHHHHHHHHHGGGGGHHHHHHHHHGGHHHGGGGGGGHHHHHHGHHHHGGGGHHHHHHHHHHHHHHGGGGGGGGGGGGGGGGGGGGGGGGGGFFFFFFFFFFFFFFFFFFFFFFFFFFFFFFFFFFFFFFFFFFFFF
@M05620:37:000000000-D9766:1:1101:23549:10712 1:N:0:5
ACCACACCTTCTACAATGCGCTTCGTGTGGCTCCCGAGGAGCACCCCGTGCTGCTGACCGAGGCCCCCCTGAACCCCAAGGCCAACCGCGCGAAGATGACCAGGTGAGTTCCTCTTCTCCTCTGCGGCTGCCTCCTTCCCTCCCTCCTGGCTCCGCGCACCTTCTCCCTTTCTCACTCTTTCGCTCTTTTCCGGTGGACCCTATTACTTTCTCCGCGTACCTTATGCCCCTCTGCAGCTCTGCAGTTTCTA
+
BAAABAB3FFFFGGGGGGCAE2EFEGGAFGHHHFFGFEGCGHFHHGG0BEGGHHGHHHH0EEEGGGGGGGFHHHHGGGGHGHHHHGGGGGCGGGGGHF<1<1?/?110>11>1><1111<>>D1<--<<<.;0:C/<GH/C/:.CCG/C9;/0..;;-;--;09/B/BF///;F/BF:FF//.;..:B/;/F.-9-..:.9;.9/9////;///.;9@--;//99///;AEDFF/;/9;///9/////:9B
@M05620:37:000000000-D9766:1:1101:6844:10714 1:N:0:5
AGTGCCAGCTCTCAATCGCACAGGGGACCCAGGGCCTGGCCCCTCCATCCAGAAAACCTATGACCTCACCCGCTACCTGGAGCACCAACTCCGCAGCTTGGCTGGGACCTATGTGAGTATCCAGCGTAGGAATCTGGGAGTTGGGGAGGAGTGAGGAGTTGGGGAAAGACAGTCCTAACCGTGGAGGGTTCTGGTAAATGATGGGGTGAGGAGGGGCTCTTTGGCTCCCACCAGTCCCCCTGTCTGGTCTA
+
>A>AAFFFAFFFG4BGGFEGEEBFBEFGGGHHCGGGAAFFGHGHGGFFHHGHHFHHHGHHHFDHHHGHHHHGGGGGHHH?GGF?FHCGGHGHFEEEEFGHGHHFAFHHGHHHHHHGHFFHHHFHHGDFGGHHHHHHHGHGEFHHGGGGGGGHHHHHHGHHHHGGGGHHGHGHFGHHHHHHGCEGGGGG:AFGGGFFGGFGF;CFGGFFEFFFFFFFF;EFFFFFFFFFFFFFFAFFFFFDFFFFFFEF;B;
@M05620:37:000000000-D9766:1:1101:6832:10730 1:N:0:5
AGTGCCAGCTCTCCATCGCACAGGGGACCCAGGGCCTGGCCCCTCCATCCAGAAAACCTATGACCTCACCCGCTACCTGGAGCACCCACTCCGCAGCTTGGCTGGGACCTATGTGAGTATCCAGCGTAGGAATCTGGGAGTTGGGGCGGCGTGAGGCGTTGGGGAAAGACAGTCCTAACCGTGGAGGGTTCTGGTAAATGATGGGGTGAGGAGGGGCTCTTTGGCTCCCACCAGTCCCCCTGTCTGGTCTA
+
>A>1>DFFAFFFG1GGGEECEGHGGAAEGEHH0BEEFFHHHHGHGGHHHHHHHHHFGFHHGGHHHDGGHHHEE>EEHHGGBFGHHHC?EGHFEGCGEHFGGHHGGGHHGHHHHHHDGHHHHHFHHGG/BE1@GHHHHG0FEHHHGC.AC-;AA.CF.:EGGFG@---9/9/;FFFFFBFF@FF?-AA@F-AFFFFFFFFFBFFFFFF@FFF/BF@@@?FFFFFFFFFFFFFFAFFFFFFF@FFFFFFFFFF
@M05620:37:000000000-D9766:1:1101:19061:10753 1:N:0:5
AGTGCCAGCTCTCAATCGCACAGGGGACCCAGGGCCTGGCCCCTCCATCCAGAAAACCTATGACCTCACCCGCTACCTGGAGCACCAACTCCGCAGCTTGGCTGGGACCTATGTGAGTATCCAGCGTAGGAATCTGGGAGTTGGGGAGGAGTGAGGAGTTGGGGAAAGACAGTCCTAACCGTGGAGGGTTCTGGTAAATGATGGGGTGAGGAGGGGCTCTTTGGCTCCCACCAGTCCCCCTGTCTGGTCTA
+
AAAABFFCAFFFGGGGGGGGGGHHGGGGGGHHG?FGGGHHHHGHGGHHHHHHHHGHHGHHHHGHHHHHHHHGGGGGHHHHHHHFHHHHGHHHGGGGGHHHGHEGGGHHGHHHGHFHHHHHHHHHHGGGGGHGHHHHHHHGGHHHGGGGFGGFHHHHHGFHH/AFGGHHHHHHHHHFHHHHGGGGGGGG.FFGGGGGGGGGGGGGGGFFFFFFFFFFFFFFFFFFFFFFFFFFFFFFFFFFAFFFFFFFFFF
@M05620:37:000000000-D9766:1:1101:27115:10754 1:N:0:5
AGTGCCAGCTCTCAATCGCACAGGGGACCCAGGGCCTGGCCCCTCCATCCAGAAAACCTATGACCTCACCCGCTACCTGGAGCACCAACTACGCAGCTTGGCTGGGACCTATGTGAGTATCCAGCGTAGGAATCTGGGAGTTGGGGAGGAGTGAGGAGTTGGGGAAAGACAGTCCTAACCGTGGAGGGTTCTGGTAAATGATGGGGTGAGGAGGGGCTCTTTGGCTCCCACCAGTCCCCCTGTCTGGTCTA
+
>1>>ADDCAFC@AGG311AFEEBG0EGEF0GHGE0AAAFCFHGHGGFFB0F1BF1FHA01BGFHFHEHHHHGGGCEHHHGHHGAE>FHGB1BEEF>>0BGGHBF/EGH?FHHHHEHHHE1F2BG0<?CCGHHBG2F100/?FFH/-.><CEH.0D.<<</D<-CGCG./::GGHFHHHHA-CEGGGGG.:FGGGCFGFGGGGGG.AB@FFFFFF@@?;FFFF/9FFFFFFFFFFFFFFFF@FFFFFEBFFF
@M05620:37:000000000-D9766:1:1101:9540:10771 1:N:0:5
AGTGCCAGCTCTCAATCGCACAGGGGACCCAGGGCCTGGCCCCTCCATCCAGAAAACCTATGACCTCACCCGCTACCTGGAGCACCAACTCCGCAGCTTGGCTGGGACCTATGTGAGTATCCAGCGTAGGAATCTGGGAGTTGGGGAGGAGTGAGGCGTTGGGGAAAGACAGTCCTAACCGTGGAGGGTTCTGGTAAATGATGGGGTGAGGAGGGGCTCTTTGGCTCCCACCAGTCCCCCTGTCTGGTCTA
+
>A>>>BFFACFFFBGGGGCFEGHDFEGGGGHH2EFGGGHHHHGHGGHHHHHGFHHGGEBGFGFHHGGHHHEEG>EGHHHH2FHHGH11EFFGFGGFEHHGDHHGGGEFGGBGHHF3FGHHHF3GHGE/C?<2FGHHFH0CEGGHG-.>C?FHFFFH.<ACGHGG.;GH/:FGFGGFG0FADGGGGGGA;FGGGGGBFFFFFFFFFFFFFFFEFFFCFAFFFFBBFFFFFBF..9BBFFEFFEFFFFFFFFB
@M05620:37:000000000-D9766:1:1101:8111:10780 1:N:0:5
AGTGCCAGCTCTCAATCGCACAGGGGACCCAGGGCCTGGCCCCTCCATCCAGAAAACCTATGACCTCACCCGCTACCTGGAGCACCAACTCCGCAGCTTGGCTGGGACCTATGTGAGTATCCAGCGTAGGAATCTGGGAGTTGGGGAGGAGTGAGGAGTTGGGGAAAGACAGTCCTAACCGTGGAGGGTTCTGGTAAATGATGGGGTGAGGAGGGGCTCTTTGGCTCCCACCAGTCCCCCTGTCTGGTTAT
+
AA>AAFFFAFFFGGGDAAFEEECHCEEGGGGHFEGG//GAGHGHGGFH1GHDFFFGHGEHHHHHHHHHHHHGGFCGHHHHHHHHGHHHGHHHGGGGGFHHGHHGGGHHGGHHHHHHGHHHGHHHHGEECGHHHHHHFHFFEHHHGGFCG<AGFGGH<AGHHHGGGGHFCBHHFFFHHHHHGGEGGGG@BGGGGGGGGGGGGFGGGGB@FFFFBF@?;=FFFBFFFBFEFFFFFFFFFFFF;EFFFFFFBF;
@M05620:37:000000000-D9766:1:1101:8914:10785 1:N:0:5
AGTGCCAGCTCTCCATCGCACAGGGGACCCAGGGCCTGGCCCCTCCATCCAGAAAACCTATGACCTCACCCGCTACCTGGAGCACCCACTCCGCAGCTTGGCTGGGACCTATGTGAGTATCCAGCGTAGGAATCTGGGAGTTGGGGAGGAGTGAGGAGTTGGGGAAAGACAGTCCTAACCGTGGAGGGTTCTGGTAAATGATGGGGTGAGGAGGGGCTCTTTGGCTCCCACCAGTCCCCCTGTCTGGTCTA
+
AB>>AFFFBFFFG4FEDEFAECHDG2AEFDHH2EEACFHFGHGHGGGHHFHHFFHEGEHHGEEHHDGGHHH@F/>EHHGG2BFGHF1?EGHBEE?CEHFFGHHGGGHHGHHHHHHHHHHHHHHHHGGDGGHHHHHHHHCFGHHGGG.CGCGHHBGHCDHHHHGGEDEFHHHHHHHHHHGGGGGGGGGGGGGGGGGGGGGGGGGGGFFBFFFFFFBBBBFFFFFFFFFFFFFFFFFFFFFFBFFFFFFFFFB
@M05620:37:000000000-D9766:1:1101:6333:10875 1:N:0:5
AGTGCCAGCTCTCAATCGCACAGGGGTCCCAGCGCGTGGCCCATCCATCCAGAAAACCTATGACCCCACCCGCTACCTGGAGCACCAACTCCGCAGCTTGGCCGGGACCTATGTGAGTATCCAGCGTAGGAATCTGGGAGTTGGGGAGGAGTGAGGAGTTGGGGAAAGACAGTCCTAACCGTGGAGGGTTCTGGTAAATGATGGGGTGAGGAGGGGCTCTTTGGCTCCCACCAGTCCCCCTGTCTGGTCTA
+
11>1>BD1>FFFG1BFFAFAEE0B0E0AACAF00AA/AAEGGEGHHHEH0A1AG1BFG0BBFGHH0>EEAAE///>GD1FBBGFHHGCECGHGGG@EFHFGG1<>/B/AGHHHH2@D1FBGGFHH?<<C?GHHHHHFHFGCGHG-@EC?EEHGEHGF.CFGF-9CFGGBGGGFGGGGGGGGGF@FGG-AFFFFF9FFFFFFFF/ABF@FFFFFF-;@-AFBFBF9BFEEBFBFFFFFFFF?EFFFBFBBF9
@M05620:37:000000000-D9766:1:1101:13342:10876 1:N:0:5
AGTGCCAGCTCTCAATCGCACAGGGGACCCAGGGCCTGGCCCTTCCATCCAGAAAACCTATGACCTCACCCGCTACCTGGAGCACCAACTCCGCAGCTTGGCTGGGACCTATGTGAGTATCCAGCGTAGGAATCTGGGAGTTGGGGAGGAGTGAGGAGTTGGGGAAAGACAGTCCTAACCGTGGAGGGTTCTGGTAAATGATGGGGTGAGGAGGGGCTCTTTGGCTCCCACCAGTCCCCCTGTCTGGTCTA
+
AA>AAFBFAFFFGFGGFGGCEEHEFGGEDE2F22EECFHFFHFCGHFHGH3EFCGGHGHHHHGHHHHGHGHEGE/EHGHHFHHHHHHHGFHEEGCECGGEEGHGGGGHGHHHGHFHHHHHHHHHECDGGGFHHHHHFFHGDGFHGGEDCGGGEGHHFDGFHHGGGGEHEFHHHHHHFFHHGGFG?EABGGFFGGFGGGGGFGFGGGE=EFFB9D=?BBEFFFFFFBBEEFFFFFFFFFFF=EFFFFFFFFB
@M05620:37:000000000-D9766:1:1101:6275:10878 1:N:0:5
AGTGCCAGCTCTCAATCGCACAGGGGACCCAGGGCCTGGCCCCTCCATCCAGAAAACCTATGACCTCACCCGCTACCTGGAGCACCAACTCCGCAGCTTGGCTGGGACCTATGTGAGTATCCAGCGTAGGAATCTGGGCGTTGGGGAGGAGTGAGGAGTTGGGGAAAGACAGTCCTAACCGTGGAGGGTTCTGGTAAATGATGGGGTGAGGAGGGGCTCTTTGGCTCCCACCAGTCCCCCTGTCTGGTCTA
+
>A11>FFFAFFFGDGGDFGAEEGFFGGGGGHH0EEEFFHHHHGCGGHHFGHHGHEBEEEGGHHHHGHHHGHGE>EEHBGHBFHHHH0>?GHFEEEGEHGGEHHGCEHHACGHHFFHGGGHFHFHHGFCBFGGCGHFHH/A<<AACC.AC.CGH0<<0CGGCGGGGCHC/CGGHHGGGGFFGGE?AEGGE.CFFFFFGFGFFBFFFFB@FFFFFF@@@@FFFFFFFFFFEBAFFFFFFFFB@FFFFFFFFF/
@M05620:37:000000000-D9766:1:1101:8064:10880 1:N:0:5
AGTGCCAGCTCTCAATCGCACAGGGGACCCAGGGCCTGGCCCCTCCATCCAGAAAACCTATGACCTCACCCGCTACCTGGAGCACCAACTCCGCAGCTTGGCTGGGACCTATGTGAGTATCCAGCGTAGGAATCTGGGAGTTGGGGAGGAGTGAGGAGTTGGGGAAAGACAGTCCTAACCGTGGAGGGCTCTGGTAAATGATGGGGTGAGGAGGGGCTCTTTGGCTCCCACCAGTCCCCCTGTCTGGTCTA
+
AAA3AFF4>CFFGGFGGGCCEEHGGGGEEEHH22BE2BGHFHEHGGFDGHHGDFHFHGHBEGDGHGHFHHHGGEEGHHHH2FGGFHHCFHFHEFG@EHHHGHHGGGHHGHHHHHHHHBGHFHGHHGCEDGHHHHFHHGGGEHHHCCGGGCFHHHHHGG/<DHCGGGHHHHHGGFCGFHHHGDEGGGGG..EFGGGGGGGGGGGGG.DBFFFFFFB;B;AFFFF/FFF.AFFFFFFFFFFDB?FFFFFF9F;
@M05620:37:000000000-D9766:1:1101:14037:10881 1:N:0:5
AGTGCCAGCTCTCAATCGCACAGGGGACCCAGGGCCTGGCCCCTCCATCCAGAAAACCTATGACCTCACCCGCTACCTGGAGCACCAACTCCGCAGCTTGGCTGGGACCTATGTGAGTATCCAGCGTAGGAATCTGGGAGTTGGGGAGGAGTGAGGAGTTGGGGAAAGACAGTCCTAACCGTGGAGGGTTCTGGTAAATGATGGGGTGAGGAGGGGCTCTTTGGCTCCCACCAGTCCCCCTGTCTGGTCTA
+
BCABBFFFCFFFGGGGGGGGGGHHGGGGGGHHFGGGGGHHHHGHGGHHHHHHHGHHHGHHHHHHHHHHHHHGGGGGHHHHHHHHHHHHGHHHGGGGGHHHGHHGGGHHGHHHHHHHHHHHHHHHHGDGGGHHHHHHHHHGGHHHGGGGGGGHHHHHHGHHHHGGGGHHHHHHHHHHHHHHGGGGGGGGGGGGGGGGGGGGGGGGGGFFFFFFFFFFFFFFFFFEFFFFFFFFFFFFFFFFFFFFFFFFFFB
@M05620:37:000000000-D9766:1:1101:13475:10886 1:N:0:5
AGTGCCAGCTCTCAATCGCACAGGGGACCCAGGGCCTGGCCCCTCCATCCAGAAAACCTATGACCTCACCCGCTACCTGGAGCACCAACTCCGCAGCTTGGCTGGGACCTATGTGAGTATCCAGCGTAGGAATCTGGGAGTTGGGGAGGAGTGAGGAGTTGGGGAAAGACAGTCCTAACCGTGGAGGGTTCTGGTAAATGATGGGGTGAGGAGGGGCTCTTTGGCTCCCACCAGTCCCCCTGTCTGGTCTA
+
CCBCCFFFCFFFGGGGGGGGGGHHGGGGGGHHGGGGGGHHHHGHGGHHHHHHHHHHHGHHHHHHHHHHHHHGGGGGHHHHHHHHHHHHGHHHGGGGGHHHGHHGGGHHGHHHHHHHHHHHHHHHHGGGGGHHHHHHHHHGGHHHGGGGGGGHHHHHHGHHHHGGGGHHHHHHHHHHHHHHGGGGGGGGGGGGHGGGHHHHHGGGGGFFFFFFFFFFFFFFFHHFFFFFFFFFFFFFFFFFFFFFFFFFFFF
@M05620:37:000000000-D9766:1:1101:14700:10888 1:N:0:5
AGTGCCAGCTCTCAATCGCACAGGGGACCCAGGGCCTGGCCCCTCCATCCAGAAAACCTATGACCTCACCCGCTACCTGGAGCACCAACTCCGCAGCTTGGCTGGGACCTATGTGAGTATCCAGCGTAGGAATCTGGGAGTTGGGGAGGAGTGAGGAGTTGGGGAAAGACAGTCCTAACCGTGGAGGGTTCTGGTAAATGATGGGGTGAGGAGGGGCTCTTTGGCTCCCACCAGTCCCCCTGTCTGGTCTA
+
>A>>ADBFBFFFGBGFGFFGEGHHC2EFGGHHGFGAGAGHHHGHEGFGGGHFHFHFHGHGHHHHHHHFHHHGGEEEHHHGFHHGHH1?EHHHGGGGGHHHGHHGGGHHGHHHHHHGHHHHHHHHHGGGGGHHHHHHHGFGGHHHGGFGGGGHHHHHHGHHHHGGGGGHHHHHHHHHHHHHGGGGGGGGGGGGGGGGGGGGGGGGGGFBFFFFFFBBBBFFFFFFFFFFFFFFFFFFFFFFBFFFFFFFFFB
@M05620:37:000000000-D9766:1:1101:14700:10906 1:N:0:5
AGTGCCAGCTCTCAATCGCACAGGGGACCCAGGGCCTGGCCCCTCCATCCAGAAAACCTATGACCTCACCCGCTACCTGGAGCACCAACTCCGCAGCTTGGCTGGGACCTATGTGAGTATCCAGCGTAGGAATCTGGGAGTTGGGGAGGAGTGAGGAGTTGGGGAAAGACAGTCCTAACCGTGGAGGGTTCTGGTAAATGATGGGGTGAGGAGGGGCTCTTTGGCTCCCACCAGTCCCCCTGTCTGGTCTA
+
AA>AAFBFBFFFGGGGGGGGGGGEGGGGGGHHGGGGGGHGHHGHGGHHFHHGHHHHHGEHHHHHHHHHHHHGGGGGHHHHHHHHHHHHGHHHGGGGGHHHGHHGGGHHGHHHHHHHHHHHHHHHHGGGGGHHHHHHHEFGGHHHGGGGGGGHHHHGHGHHHHGGGGHHHHHHHHHHHHHHGGGGGGGGFGGGGGGGGGGGGGGGGGFFFFFFFFFFFAFFFFFFFFFFFFFFFFFFFFFFFFFFFFFFFFF
@M05620:37:000000000-D9766:1:1101:10954:10977 1:N:0:5
ACCACACCTTCTACAATGAGCTGCGTGTGGCTCCCGAGGAGCACCCCGTGCTGCTGACCGAGGCCCCCCTGAACCCCAAGGCCAACCGCGAGAAGATGACCAAGGGAAGGGCCCGGTACCCTTTCTTGTGGGCGGCCCCCTCCTTCCCGGCCCCCCGGAGCCGCGGCCTTTTTCACTGGGTCTCTCCTCTGCCGTTTTCCCTAGGACCCCCTTCTCTGACCCTAGGCTCCTTTTGGAATCTGCAGGGTCTT
+
BBBBBBBBFFFFGGGGGGGGGGHGGEEGHGHHGGGGGGGGGHHHHGGGEFGFGFHHHHHGGGFGGEFGGGGFHHHGGGGFFEHHHGGEGGGCCDFGFF2?G2/?///0//?/<<--->.<00/<000=00<..--;--;A-.9/C0B/.;99--;@-9---.----;@.;F///9;//;.;..//9/;.9///-9;FFBB///.9//.9.--;.////9/;./.:///.9/BB/9-9////////.-;/./
@M05620:37:000000000-D9766:1:1101:15007:10984 1:N:0:5
AGTGCCAGCTCTCAATCGCACAGGGGACCCAGGGCCTGGCCCCTCCATCCAGAAAACCTATGACCTCACCCGCTACCTGGAGCACCAACTCCGCAGCTTGGCTGGGACCTATGTGAGTATCCAGCGTAGGAATCTGGGAGTTGGGGAGGAGTGAGGAGTTGGGGAAAGACAGTCCTAACCGTGGAGGGTTCTGGTAAATGATGGGGTGAGGAGGGGCTCTTTGGCTCCCACCAGTCCCCCTGTCTGGTCTA
+
AA>ABFFC3FFFGGGGFGGGGGHGGGGEDEFHEEGECGHHGHGCFGHFFFFHEFCEGGHCGHFHHHHGH1?EEEFGHFGHFHHHHHHHGGFHGGGCGFFGFHGGGGF?EHFDFGDDBGHFHFFHF@EDGGFFCHHFBCCC?FF1CCGC@AGGCFDGHGF<F<DGGDHFHFBGCCGCHECCDGAAGG?DGFFGB0;CBBFFFBFBFGD>?9FFFF;CFFA9B/FF/9:E.BFDEAFBFFFA-9BFFFFFEB/
@M05620:37:000000000-D9766:1:1101:12960:10995 1:N:0:5
ACCACACCTTCTACAATGAGCTGCGTGTGGCTCCCGAGGAGCACCCCGTGCTGCTGACCGAGGCCCCCCTGAACCCCAAGGCCAACCGCGAGAAGATGCCCAGGTGAGTGGCCCGCTACCTCTTCTGGTGGCCGCCTCCCTCCTTCCTGGCCTCCCGGAGCTGCGCCCTTTCTCACTGGTTCTCTCTTCTGCCGTTTTCCGTAGGACTCTCTTCTCTGACCTGAGTCTCCTTTGGAACTCTGCAGGTTCTA
+
CCCCCCDCFFFFGGGGGGGGGGHHGGGGHGHHHGGGGGGGGHHHHGGGGGGGHHHHHHHGGGGGGGGGGGGHHHHGGGGHGHHHHGGGGGGGGGHHHHHHHGHGGHGFGHGFHHFCCGGHHHHHHFFHGHGHHFFGDGHGHHGHHGGGGGGGGGGGGG-:BAFFDBFFFFFFFFFFFFFBFFFFFB:FFB:FFADFFFFFFFFDFFFFFFFFFFBFFFFBFBFB/::BBFFFFFFFFFFB:BFFBFFFFF0
@M05620:37:000000000-D9766:1:1101:11527:11043 1:N:0:5
AGTGCCAGCTCTCAATCGCACAGGGGACCCAGGGCCTGGCCCCTCCATCCAGAAAACCTATGACCTCACCCGCTACCTGGAGCACCAACTCCGCAGCTTGGCTGGGACCTATGTGAGTATCCAGCGTAGGAATCTGGGAGTTGGGGAGGAGTGAGGAGTTGGGGAAAGACAGTCCTAACCGTGGAGGGTTCTGGTAAATGATGGGGTGAGGAGGGGCTCTTTGGCTCCCACCAGTCCCCCTGTCTGGTCTA
+
BCABCFFFCFFFGGGGGGGGGGHHGGGGGGHHGGGGGGHHHHGHGGHHHHHHHHHHHGHHHHHHHHHHHHHGGEFGHHHHGHHHHHHHGHHHGGGGGHHHGHHGGGHHGHHHHHHHHHHHHHHHHGGGGGHHGHHHHHHGGHHHGGGGGGGHHHHHHGHHHHGGGGHHHHHHHHHGHHHHGGGGGGGGGGGGGGGGGHGHHGGGGGFFFFFFFFFFFFFFFFFFFFFFFFFFFFFFFFFFFFFFFFFFFFF
@M05620:37:000000000-D9766:1:1101:20743:11079 1:N:0:5
AGTGCCAGCTCTCAATCGCACAGGGGACCCAGGGCCTGGCCCCTCCATCCAGAAAACCTATGACCTCACCCGCTACCTGGAGCACCAACTCCGCAGCTTGGCTGGGACCTATGTGAGTATCCAGCGTAGGAATCTGGGAGTTGGGGAGGAGTGAGGAGTTGGGGAAAGACAGTCCTAACCGTGGAGGGTTCTGGTAAATGATGGGGTGAGGAGGGGCTCTTTGGCTCCCACCAGTCCCCCTGTCTGGTCTA
+
ABBAAFFFBFFFG4GGGFGCEAFGFAEEGGGHGGGGFFGHHHGHGGGGHHHHHGHHHGHHHHHHHHFHHHHFGGGGHGGFGHHGHHFHGHHHGG@EFGHHGHHFGCGHGHHHHHHHHGHHHGHGGGEFGDHHHHHHGHGGEHHHGGGGDGGHHHHHGDHHHHGGGFHHHHFHHGHHHHGHGDFGGGGGAFFGGGGGGGGGFFFGGGFFFFFFFFFFFDFFFFFFFFFFFFFFFFFFFFFFFFFFFFFFFFF
@M05620:37:000000000-D9766:1:1101:4040:11116 1:N:0:5
AGTGCCAGCTCTCAATCGCACAGGGGACCCAGGGCCTGGCCCCTCCATCCAGAAAACCTATGACCTCACCCGCTACCTGGAGCACCAACTCCGCAGCTTGGCTGGGACCTATGTGAGTATCCAGCGTAGGAATCTGGGAGTTGGGGAGGAGTGAGGAGTTGGGGAAAGACAGTCCTAACCGTGGAGGGTTCTGGTAAATGATGGGGTGAGGAGGGGCTCTTTGGCTCCCACCAGTCCCCCTGTCTGGTCTA
+
AAAAAFBFACBDGDGGGFFAAABBBAEFGGHHFEGGGFGHGGFHEFCGHHEFH3GGGGGHHHHHHFFEFGHGGE/EGGHHFFF?FHF1EGGHE?EGGGHHGHHCEGHHGHHHHHHHHGHHFHGFHG?EGGHHHHHHGGHG?FHFGGFFDDGHHHHHHGGHHGGGGGEHGHHGGGFHFHHHG;ECGGGG;AFGGGFFGGGGF;FGGGFFFFFFFFFFF;FFFFFFFFFEFFFFFFFFFFFDFEFFFFB9;BB
@M05620:37:000000000-D9766:1:1101:22065:11123 1:N:0:5
AGTGCCAGCTCTCAATCGCACAGGGGACCCAGGGCCTGGCCCCTCCATCCAGAAAACCTATGACCTCACCCGCTACCTGGAGCACCAACTCCGCAGCTTGGCTGGGACCTATGTGAGTATCCAGCGTAGGAATCTGGGAGTTGGGGAGGAGTGAGGAGTTGGGGAAAGACAGTCCTAACCGTGGAGGGTTCTGGTAAATGATGGGGTGAGGAGGGGCTCTTTGGCTCCCACCAGTCCCCCTGTCTGGTCTA
+
1>1>AD11>F@31GGFAA1F1AAC0EG000BFG00A//F00BEAEF011AF1101BGE01FG2GAG1GHECFGG//FFGAGGH/0>FHG01FE?E/EGHGCB1//<FCEHCDDF2BGFHD22G<<BCFGCFGFHBGFH<<CFFHC?.?<CCFGHHFFACGFFC-ECGCFCFF00;GBFBCA.9AGGGGGGGEG0CFGGGGGBF0EBF@EF?F999@?@FF/;BF/BB--F-BFFFFFFEF@FFFFB/FFBF
@M05620:37:000000000-D9766:1:1101:3717:11123 1:N:0:5
AGTGCCAGCTCTCAATCGCACAGGGGACCCAGGGCCTGGCCCCTCCATCCAGAAAACCTATGACCTCACCCGCTACCTGGAGCACCAACTCCGCAGCTTGGCTGGGACCTATGTGAGTATCCAGCGTAGGCATCTGGGAGTTGGGGGGGCGTGAGGAGTTGGGGAAAGACAGTCCTAAACGTGGAGGGTTCTGGTAAATGATGGGGTGAGGAGGGGCTCTTTGGCTCCCACCAGTCCCCCTGTCTGGTCTA
+
11>AABBFAFF3AFGFDFFGAEE00EEGEEGHGGFEA/GFEHGHGGFHEAG1EB1FG/0BFGFHFH1GHHHGGG?>GFHEGHH/0/BFGBHHGAEE?0HGG0F?/EHHGH1F1BB>GGH122F10BC/>/1@1?11F0??CG11<C--;----;B-/9BF/B@-ABEAFF/;B/;FFF/FFF-;-E-@AFFFFFFFFFFFFBFFFFF@EF-BBF@9@@FFBFEFFFFFFFEFFFFFFFFB@FFFFBBFFFF
@M05620:37:000000000-D9766:1:1101:19220:11146 1:N:0:5
AGTGCCAGCTCTCAATCGCACAGGGGACCCAGGGCCTGGCCCCTCCATCCAGAAAACCTATGACCTCACCCGCTACCTGGAGCACCAACTCCGCAGCTTGGCTGGGACCTATGTGAGTATCCAGCGTAGGAATCTGGGAGTTGGGGAGGAGTGAGGAGTTGGGGAAAGACAGTCCTAACCGTGGAGGGTTCTGGTAAATGATGGGGTGAGGAGGGGCTCTTTGGCTCCCACCAGTCCCCCTGTCTGGTCTA
+
>>AAADFCACBDFGGGG2A2EA4B2AEEEE2FF2EEFBBBFGECEGGDDG3BEECFHGFEFAGGHHG3FFFEGEEGHHH1CFH1BFHHGGFHGG/>EFGHFHE?/<?BECGF1FBGDBDGHHGHG??CCGHHHHFHFHFG/?D<@-FGDEDHHHBGH.C/DG-@CEHFHHHHHHHFHCGH@EA99CCBFGGF09;9F9BFFBF9..;-;.9999--;@AFFB/BFBB.;BFDF.BBF/.;BEFFE/B/BB9
@M05620:37:000000000-D9766:1:1101:12878:11153 1:N:0:5
ACCACACCTTCTACAATGAGCTGCGTGTGGCTCCCGAGGAGCACCCCGTGCTGCTGACCGAGGCCCCCCTGAACCCCAAGGCCAACCGCGAGAAGATGCCCAGGTGAGTGGCCCGCTACCTCTTCTGGTGGCCGCCTCCCTCCTTCCTGGCCTCCCGGCGCTGCGCCCTTTCTCACTGGTTTCCTCTCTGCCGGTTTCCCTAGGACTCCCTTCTCTGGCCCGGGTCTCCCTTGGGAATTTGCAGGGTCTAG
+
CCCCCCCCFFFFGGGGGGGGGGHHGGGEGGHHHGGGGGGGGHHHHGGGFGGGHHGHHHHEGGGGGGGGE/?FGHHGEGEH/G?FCF///</<BDF22<FHHCGF<?10?F/FGE---<A01<G0<0GD=G.GC@F-:EHACGAHCFBFG/F?0CGAE--9--9:-;DAFFFB9F/;BFFF/.////;////;--;DF/B////;/////./;//////9;.---.-//;/;F/;.;////////;-;////
@M05620:37:000000000-D9766:1:1101:7320:11156 1:N:0:5
AGTGCCAGCTCTCAATCGCACAGGGGACCCAGGGCCTGGCCCCTCCATCCAGAAAACCTATGACCTCACCCGCTACCTGGAGCACCAACTCCGCAGCTTGGCTGGGACCTATGTGAGTATCCAGCGTAGGAATCTGGGAGTTGGGGAGGAGTGAGGAGTTGGGGAAAGACAGTCCTAACCGTGGAGGGTTCTGGTAAATGATGGGGTGAGGAGGGGCTCTTTGGCTCCTACCAGTCCCCCTGTCTGGTCTA
+
AABBBFFF@FFFGBGGGFEGEFBFBEEFGGGGGGGGGFHHHHGHGGGGHHHHHGHHHGHHHHHHHHFFHHHGGGCFHHHHHGG?GHFHGHHHGFGGGHHHGHHGGGHHGHHHHHHGHFHHHHHHGGCGGFHHHHHHGGHGDHHGGGGGFGGHHHHHHGHHHHGGGGGHHHHHHHHHHHHHG:CGGGGGCFGGGGFFGGGGGGGGGGFFFFFFFFFFF;EFFFFFFBFFFFFFFFFFFFFDFFFFFFFFFFB
@M05620:37:000000000-D9766:1:1101:23943:11164 1:N:0:5
AGTGCCAGCTCTCAATCGCACAGGGGACCCAGGGCCTGGCCCCTCCATCCAGAAAACCTATGACCTCACCCGCTACCTGGAGCACCAACTCCGCAGCTTGGCTGGGACCTATGTGAGTATCCAGCGTAGGAATCTGGGAGTTGGGGAGGAGTGAGGAGTTGGGGAAAGACAGTCCTAACCGTGGAGGGTTCTGGTAAATGATGGGGTGAGGAGGGGCTCTTTGGCTCCCACCAGTCCCCCTGTCTGGTCTA
+
ABBBBFFFBFFFGGGGGFFFGGGFEEGGGGHHGGGGGFHHHHGHGGHHHHHHDGHHHGHGHHBGHHHHHHHGGEFGHHHHHGHEHHHHGHHHGG/EGHHHGHHGGGGHGHHHHHHHHHHHHGHHHGGGGGGHHHHHHHHGGHHHGGGGCFGHHHHHHGHHHHGGGGHHGHHHHHHHHGHHFFGGGGGGEGGGGGFFGGGGGGGGGGFFFFFFFFFFFFFFFFFFFFFFFFFFFFFFFFFFFEFFFBFFFFB
@M05620:37:000000000-D9766:1:1101:20033:11168 1:N:0:5
AGTGCCAGCTCTCAATCGCACAGGGGACCCAGGGCCTGGCCCCTCCATCCAGAAAACCTATGACCTCACCCGCTACCTGGAGCACCAACTCCGCAGCTTGGCTGGGACCTATGTGAGTATCCAGCGTAGGAATCTGGGAGTTGGGGAGGAGTGAGGAGTTGGGGAAAGACAGTCCTAACCGTGGAGGGTTCTGGTAAATGATGGGGTGAGGAGGGGCTCTTTGGCTCCCACCAGTCCCCCTGTCTGGTCTA
+
AAAAAFDBAFFFGGGFFGGEEEHDGGDEAAFHEEE2EFHF2GEGFGC5FAFD33A2GFF3FG5GHHHHHHHEE>EGHHGH2FHHHHH1E3@3EA/>E?FFEHGGGDFHEHHHHHFGGHHHHGHHGCGFGGHDFHHHHHHFAGGGCGGGCDGGGHHHHGFGHC@DGFHHHHFHHHHHHFFFGGGGGGGGGGGGFGFGFGGGG9BFGGD=FFFFFF;BBB?BFFFFF/FFFFFFFFFBFFFF?FFFFFFFFF9
@M05620:37:000000000-D9766:1:1101:26939:11171 1:N:0:5
GAGGCTGCTTTGGAAGAACCTCATAGATTACTGGAACAGCTCCTCCTGGACCTGGAAAAGTTTCTTGCCTCGCTTACAGAAGCTGAAACACCTGCCAATGTTTCACAGCAACATAAGAGTAAGGAAAAGCCCATAGAAGAGAAAAAGGGAATAAAAGAACCGACAAAAAAAAGGATAATAACTCAGTCATGTTGTCAAGAGCACAATGATAGACACAAATTAACAACTCTTAGCACTTGCACTTGCAACTA
+
>1>>>AC1CFBF1FGCA111B0BFHF1331AAF1B1BF00ABB1BF010B0A000B1A00FGAGHG11B11AEFA?B1BFG1B1B@BGGF0EFFA0BCBGF2222@F1/B000011111>2B1110B0000//BB11B1100110B</<<0<1>111<00///>/>00/<<-<./0000<0<00000;:C0000/0;:00./:./:90000090099..00090009900;;09009:0900//99/;B//
@M05620:37:000000000-D9766:1:1101:16664:11203 1:N:0:5
AGTGCCAGCTCTCAATCGCACAGGGGACCCAGGGCCTGGCCCCTCCATCCAGAAAACCTATGACCTCACCCGCTACCTGGAGCACCAACTCCGCAGCTTGGCTGGGACCTATGTGAGTATCCAGCGTAGGAATCTGGGAGTTGGGGAGGAGTGAGGAGTTGGGGAAAGACAGTCCTAACCGTGGAGGGTTCTGGTAAATGATGGGGTGAGGAGGGGCTCTTTGGCTCCCACCAGTCCCCCTGTCTGGTCTA
+
AA>AAFFFBFFFGGGGGGGGGGHGGGGGDGDFGFGGCEHGAGGEGGHDEHFGFFFHHGHHHHEHHHFFHHGGGFEGHHHFHHHGFHHHGGHHGGGEEHHHDHCE?EGCEFCGGHFHF?FHFFDHF??EGDFDCGHHGHFFCGGFC@FFGGGHHHGGFDHGGHGGEFHGCGHHGCHFHHHFCEGGGGGF9CFGGFFFFFGFFBB9E?FFFFFFDF>;>-EFFFFB9/B9EBF.AA:BBBAD=.FFBFBBFFB
@M05620:37:000000000-D9766:1:1101:28097:11240 1:N:0:5
AGGGCCAGCTCTCAATCGCACAGGGCACACAGGGACTGGCACCTCCATACAGAAAACCTATGACCTCACCCGCTACCTGGAGCACCCACTCCGCAGCTTGGCTGGGACCTATGTGAGTATCCAGCGTAGGAATCTGGGCGTTGGGGCGGAGTGCGGAGTTGGGGACAGCCAGTCCTAACCGTGGAGGGTTCTGGTAAATGATGGGGTGAGGAGGGGCTCTTTGGCTCCCACCAGTCCCCCTGTCTGGTCTA
+
>11>AA1AAFFFGGGF1FGGGGHCG0AABAEG0A00BA/BB1FFHAHF20FGG1CFCEHH1BDEFDBBGGFEG/>>0FBB0BFHHH/??GHB/E/E>FBBEHBFEGHFGHHHHGHEHHFHHHBGHGECCGDGHGFHGF/>ACCFGG.<C-;EH0A@-;CFFFGG?-.C.;.;FGFGFEFF@FF?-AB@BFFFFFFFFFFFEFFFFFF@FFFFFF@@@?EFFFFFFFFFFFFFEFFFFFFB@FFFFFFFFFF
@M05620:37:000000000-D9766:1:1101:15187:11259 1:N:0:5
ACCACACCTTCTACAATGAGCTGCGTGTGGCTCCCGATGAGCACCCCGTGCTGCTGACCGAGGCCCCCCTGAACCCCAAGGCCAACCGCGAGAAGATGCCCAGGTGAGTGGCCCGCTACCTCTTCTGGTGGCCGCCTCCCTCCTTCCTGGCCTCCCGGAGCTGCGCCCTTTCTCACTGGTTCTCTCTTCTGCCGTTTTCCGTAGGACTCTCTTCTCTGACCTGAGTCTCCTTTGGAACTCTGCAGGTTCTA
+
DDDDDDCDFFFFGGGGGGGGGGHHGGGGHGHHHGGGGGGHHHHHHGGGGGGGHHHHHHHGGGGGGGGGGGGHHHHGGGGHGHHHHGGGGGGGGGHHHHFHHF/FCFD0??F/GH@/--<GGFDGD1<G<<EAG@-A:.GFFHGFHCHBCHFGEAGGAG--;:9FB?EG;FFFFB0::BF0BBBB0:BFB009F>ADFFBFD0:.A0B999B9FF9::::9BBF;/99B9F0BF0F0FBF9000:0A:BB00
@M05620:37:000000000-D9766:1:1101:16093:11260 1:N:0:5
AGTGCCAGCTCTCAATCGCACAGGGGACCCAGGGCCTGGCCCCTCCATCCAGAAAACCTATGACCTCACCCGCTACCTGGAGCACCAACTCCGCAGCTTGGCTGGGACCTATGTGAGTATCCAGCGTAGGAATCTGGGAGTTGGGGAGGAGTGAGGAGTTGGGGAAAGACAGTCCTAACCGTGGAGGGTTCTGGTAAATGATGGGGTGAGGAGGGGCTCTTTGGCTCCCACCAGTCCCCCTGTCTGGTCTA
+
AA>>AFFFBFFFGGGGGGGGEGHHGFGFGGHHCEEEEFHHAGGCFGFHHHHHHFFHHFHHHGFHHGHHHFGGE>EEHBFHEFHHHHFGEHHFFGG@EHDGGHHGGGHHGHFHFGHHHDGHHHHHHGGGGGGHFHHHHFCFGHGFGCGGGGGHHFHFGGGHHHGGGGEGFHHHHHHHHHFFGGGADEGGAFGGFGGGGBFFGGEGGGDFFFFFFFFACFFFFFFFFFFFFFFFFFFFFFFFFFFFFFFFFFB
@M05620:37:000000000-D9766:1:1101:11064:11278 1:N:0:5
AGTGCCAGCTCTCAATCGCACAGGGGACCCAGGGCCTGGCCCCTCCATCCAGAAAACCTATGACCTCACCCGCTACCTGGAGCACCAACTCCGCAGCTTGGCTGGGACCTATGTGAGTATCCAGCGTAGGAATCTGGGAGTTGGGGAGGAGTGAGGAGTTGGGGAAAGACAGTCCTAACCGTGGAGGGTTCTGGTAAATGATGGGGTGAGGAGGGGCTCTTTGGCTCCCACCAGTCCCCCTGTCTGGTCTA
+
ABBBBFFFCFFFGFGGGFEGGGHHGGGGGGHGGGGGGGHHHHGHGGFFHHFHHHHHHGHHHHHHHHHHHHHGGGGGHHHHHHHGHHFHGHHHGFEGGHHHGHHGGGHHGHHHHHHHHHHHHHHHHGEGGGHHHHHHHHHGGHHHGGGGGGGHHHHHHGHHHHGGGGHHHHHHHHHHHHHHGEFGGGGGEFGGGGGGGGGGGGGGGGFFFFFFFFFFFFFFFFFFFFFFFFFFFFFFFFFFFFFFFFFFFFB
@M05620:37:000000000-D9766:1:1101:15099:11282 1:N:0:5
AGTGCCAGCTCTCAATCGCACAGGGGACCCAGGGCCTGGCCCCTCCATCCAGAAAACCTATGACCTCACCCGCTACCTGGAGCACCAACTCCGCAGCTTGGCTGGGACCTATGTGAGTATCCAGCGTAGGAATCTGGGAGTTGGGGAGGAGTGAGGAGTTGGGGAAAGACAGTCCTAACCGTGGAGGGTTCTGGTAAATGATGGGGTGAGGAGGGGCTCTTTGGCTCCCACCAGTCCCCCTGTCTGGTCTA
+
BBAAAFFFAFFFGFGGGFGGGEHHGGGGGGGGGFGGGGHHHHGGGGHGHHHHHGHHHGHHHHHHGHHHHHHGGGGGHHHHHGGFFHFHGHHHGGGGGHHHGHHGGGHHGHHHHHHHHHHHHHHHHGEGGGHHHHHHHHHGGHHHGGGGGGGHHHHHHGHHHHGGGGHHHHHHHGHHHHHHGEEGGGGGGGGGGGGFGGGGGGGGGGFFFFFFFFFFFDFFFFFFFFFFFFFFFFFFFFFFFFFFFFFFFFF
@M05620:37:000000000-D9766:1:1101:15090:11297 1:N:0:5
AGTGCCAGCTCTCAATCGCACAGGGGACCCAGGGCCTGGCCCCTCCATCCAGAAAACCTATGACCTCACCCGCTACCTGGAGCACCAACTCCGCAGCTTGGCTGGGACCTATGTGAGTATCCAGCGTAGGAATCTGGGAGTTGGGGAGGAGTGAGGAGTTGGGGAAAGACAGTCCTAACCGTGGAGGGTTCTGGTAAATGATGGGGTGAGGAGGGGCTCTTTGGCTCCCACCAGTCCCCCTGTCTGGTCTA
+
BBBBBFFFCFFFGGGGGGGGGGHHAEDFGGAGCEEGGGHHCHGHGGHHHHGHBGFHHGHEHHHHHHHHHHHGGGGGHGHHHHHHHHHHGHHHGG/EFHHHGHHGGGHHGHHHHHHHHHHHHHHHHGGGGGHHHHHHHHHGGHHHGGGGGGGHHHHHHGHHHHGGGGHHHHFHHHHHHHHHGDGGGGGGGGGGGGFFFGGGGGGGGGFFFFFFFFFFFFFFFFFFFFFFFFFFFFFFFFFFFFFFFFFFFFF
@M05620:37:000000000-D9766:1:1101:4340:11308 1:N:0:5
AGTGCCAGCTCTCCATCGCACAGGGTCCACATTCCACGGCCCCTCCATACCGAAACCCTATGACCGCACCCCCGCCCTTGCTCACCCCCTCCGCACCTGGGCTCCCACCTCTTTGCGTATCCGCCGTCGCCCTCTTGGCTGGGGGGCGGCGTGCGGCGCTGTGGCCAGCCCGTCCTCCCCCTGGCGGGTTCTGGAAAATGCTGGGCTGCGACGGGGCTCTTTGGCTCCACCCCGCCCGCCTGTCTGCTCTA
+
>>>>>DD11BFFGGG1BA1AA0BABF001B1121D21BEE/EEABE01B00A//A/BBB01B2DG/>/>///>//>E>0B11B1BFG/>EE//?///B0B//?///0??0?<1?11/?//?1..>C->--<CGH<000//...---9;@@-999@@;-----/9-;B-9---;BABBBEB-@E-A@-;@EFBFB///;://;//--;;-;----@-9@EFB//99FF-/-;;-;-@--;>9-//99/;//;
@M05620:37:000000000-D9766:1:1101:17005:11324 1:N:0:5
AGTGCCAGCTCTCAATCGCACAGGGGACCCAGGGCCTGGCCCCTCCATCCAGAAAACCTATGACCTCACCCGCTACCTGGAGCACCAACTCCGCAGCTTGGCTGGGACCTATGTGAGTATCCAGCGTAGGAATCTGGGAGTTGGGGAGGAGTGAGGAGTTGGGGAAAGACAGTCCTAACCGTGGAGGGTTCTGGTAAATGATGGGGTGAGGAGGGGCTCTTTGGCTCCCACCAGTCCCCCTGTCTGGTCTA
+
BBAABFFFBFFFGGGGGGGGGEHEGGGGGGHHFCEGGGHHHHGHGGFHHHHHFFEGGGHEHHHHHHHHHHHGGF@FHHHHCGHHHH1?FHHHGGE?EHHHGHHGGGFGGHCHHHGDFHFHHHBHHGGDGGHGHHHHHHFFGHHEFGECFDGHHDHHFDHHHFGGGDHGHHFHHHHHG0GHGGGGAEGGGGFGGGGGGGGGGGFGGGFFFFFFFFFFFFFFFFFFFFFFFF.A9FFFFFFFFFFFFFFFFF/
@M05620:37:000000000-D9766:1:1101:18679:11334 1:N:0:5
AGTGCCAGCTCTCAATCGCACAGGGGACCCAGGGCCTGGCCCCTCCATCCAGAAAACCTATGACCTCACCCGCTACCTGGAGCACCAACTCCGCAGCTTGGCTGGGACCTATGTGAGTATCCAGCGTAGGAATCTGGGAGTTGGGGAGGAGTGAGGAGTTGGGGAAAGACAGTCCTAACCGTGGAGGGTTCTGGTAAATGATGGGGTGAGGAGGGGCTCTTTGGCTCCCACCAGTCCCCCTGTCTGGTCTA
+
AB>AAFFFBFFFGGGGGGGGGGHHGGGGGGHHG2EECFHHHHGHGGHGHHHHHHHHHGHGHHHHHHHHHHGFG>EFHHHHFGHFHHEFFHHHEFGEEHHHGHEGGGHHGHHHHH3GHGHHHHHHHGFGGGHHHHHHHHFGGHHHGGGGGGGHHHHHHGHHHFGGEGHHEHHGFHHHHHHHGGGG9EDGDFGGGGFGGGGGGGGFGGDFFFFFFFCFFFFFFFFFFFFFFFFFFFFFFFFFFFFFFFFFFF/
@M05620:37:000000000-D9766:1:1101:17321:11339 1:N:0:5
AGTGCCAGCTCTCAATCGCACAGGGGACCCAGGGCCTGGCCCCTCCATCCAGAAAACCTATGACCTCACCCGCTACCTGGAGCACCAACTCCGCAGCTTGGCTGGGACCTATGTGAGTATCCAGCGTAGGAATCTGGGAGTTGGGGAGGAGTGAGGAGTTGGGGAAAGACAGTCCTAACCGTGGAGGGTTCTGGTAAATGATGGGGTGAGGAGGGGCTCTTTGGCTCCCACCAGTCCCCCTGTCTGGTCTA
+
BBBBBFFFCFFFGGGGGGGGGGHHGGGGGGHHGGGGGGHHHHGHGGHHHHHHHHFHHGGHHHGHHHHFHHHGGGGGHHHHHHHHHHGHGHHHGGGGGHHHGHHGGGHHGHHHHHHHHHHHHHHHHGEGGGHHHHGHHHHFGHHHGGGGGGGHHHHHHGHHGHGCFGHHHHHHHHHHHFHHGDGGGGGGEGGGGFGFGFGGGGGGGGFFFFFFFFFFFFFFFFFFFFFFFFFFFFFFFFFFFFFFFFFFFF/
@M05620:37:000000000-D9766:1:1101:24352:11363 1:N:0:5
GAGGCTGCTTTGGAAGAGCACACGTCTGAACTCCAGTCACATTACTCGATCTCGGATGCCGTCTTCTGCTTGAAAAAAAAAAAGTAACAAAATGCCAAGTAGCACATTAACAAACTACTAGGCAAAACTACTAAAAAAGAAAAACAGAATAAACAAGCCAAAAATGGTGATAAAGACCATAAAATAAACAAAAACGCCATCATCACCCCAAGAAACACTAGAACCAATGTGGGAATTTGAAATGCCTAAGC
+
A?AA>>FBFFFDF4BFFBBFBFFF4BBB5AFG5B3BBFF5AFFFGGDEEBB2DB2BA02BAAEFE5BF5GGF13551>>>>///344B430B3?333B?344B432344433?0/23B3332?20@2@2222@2222/<<000?..001111111.0.<///...<000=000000:::00000000000.....---9./00009/.-....9/;/.//////.;.;/9//../.9//////////:///
@M05620:37:000000000-D9766:1:1101:6269:11366 1:N:0:5
AGTGCCAGCTCTCAATCGCACAGGGGACCCAGGGCCTGGCCCCTCCATCCAGAAAACCTATGACCTCACCCGCTACCTGGAGCACCAACTCCGCAGCTTGGCTGGGACCTATGTGAGTATCCAGCGTAGGAATCTGGGAGTTGGGGAGGAGTGAGGAGTTGGGGAAAGACAGTCCTAACCGTGGAGGGTTCTGGTAAATGATGGGGTGAGGAGGGGCTCTTTGGCTCCCACCAGTCCCCCTGTCTGGTCTA
+
>AABAFFFBFFFGDFGGAEFEABFFAEGGGHGGGGEGFGHGGGHGGEFHGFHEBFGHGHGG3DGFGGHHHHGGGGGHHHFGGG1BGGHGHHHGG?EFGHHGHH?EFHHGHHHHHHHHGHHHHHHHGDDGGHHHHHHHHHGGHHHGGGGGDGHHHHHHDHHHHGGGGHHHHHHHHHHHHHHGEEGGGGGCFFGGGFFGGGGGGGGGFDFFFFFFFFFFDFFFFFBFFFEFFFFFFFFFFFFFFFFFBBFBF9
@M05620:37:000000000-D9766:1:1101:28566:11373 1:N:0:5
AGTGCCAGCTCTCAATCGCACAGGGGACCCAGGGCCTGGCCCCTCCATCCAGAAAACCTATGACCTCACCCGCTACCTGGAGCACCAACTCCGCAGCTTGGCTGGGACCTATGTGAGTATCCAGCGTAGGAATCTGGGAGTTGGGGAGGAGTGAGGAGTTGGGGAAAGACAGTCCTAACCGTGGAGGGTTCTGGTAAATGATGGGGTGAGGAGGGGCTCTTTGGCTCCCACCAGTCCCCCTGTCTGGTCTA
+
AAAABFFFBFFFGCGGGFGGGEHGGGEGGFGHFFGEGGHHHHGHGGHHHGHHHFHHHGHHHHGHHHHHHHHGGEEGHHHHFHHHHHH1EGHHGGGFGHHHGHHGEEGEE2BGHHHFHHHHHFHHHGDDCAFFHHHHHHGGGHHHGGFGGD<FG0GHCGHHHHGGADHG:GFHHHGHFHHGCCAD9EGG=CABFF;CCBFFGGGGGGFFFFFFFFF;FFFFFFFFFFFFFFFFEFFFFFFFFFFFFFFFFF;
@M05620:37:000000000-D9766:1:1101:5659:11376 1:N:0:5
AGTGCCAGCTCTCAATCGCACAGGGGACCCAGGGCCTGGCCCCTCCATCCAGAAAACCTATGACCTCACCCGCTACCTGGAGCACCAACTCCGCAGCTTGGCTGGGACCTATGTGAGTATCCAGCGTAGGAATCTGGGAGTTGGGGAGGCGTGAGGAGTTGGGGAAAGACAGTCCTAACCGTGGAGGGTTCTGGTAAATGATGGGGTGAGGAGGGGCTCTTTGGCTCCCACCAGTCCCCCTGTCTGGTCTA
+
>1>>A@1@>F1DDGGFAFFFEG0FFGGEAEGH0AABF/AGGHGGEGGHHHHFHBHHHGHHHHHHFFGFHHGGG>EGHHHG0FGGHH0?EGGFFGGGGGGHGHHGFGHHGHHFHHHFFGHHFHD1GG??BC@>FGGHHHFFFHFGCGECG.@GC.CH0EHHHGGGA.:GHG/CFGGGG0F?AGEGAE?@GGFFFFGGGGEFFFFFFFF@AFFFBF@@?@FFFFFFFFFFFFFFFAFFFFFF@FBFFFFFFF/
@M05620:37:000000000-D9766:1:1101:19424:11441 1:N:0:5
AGTGCCAGCTCTCAATCGCACAGGGGACCCAGGGCCTGGCCCCTCCATCCAGAAAACCTATGACCTCACCCGCTACCTGGAGCACCAACTCCGCAGCTTGGCTGGGACCTATGTGAGTATCCAGCGTAGGAATCTGGGAGTTGGGGAGGAGTGAGGAGTTGGGGAAAGACAGTCCTAACCGTGGAGGGTTCTGGTAAATGATGGGGTGAGGAGGGGCCTTTGGGCCCCAACCGGTCCCCCGGCTTGGTCTA
+
CCABBFFFCFFFGGGGGGGGGGHHGGGGGGHHGGGGGGHHHHGHGGHGHHHHHHGHHGGHHHHHHHHHHHHGGGGGHHHHHHHHHHHHGHHHGGGGGHHHGHGGGGHHGHHHHHHHHHHHHHHHHGEGGGHHHHHHHHHGGHHHGGGGGGGHHHHHHGHHHHGGGGHHHHHHHHHHHHHHGGGGGGGGAFGGGGGGGGGGGGGGGGFFFFFFFFF---.;F/;...;C..;.---;DFF?-----;.////
@M05620:37:000000000-D9766:1:1101:9079:11451 1:N:0:5
AGTGCCAGCTCTCAATCGCACAGGGGACCCAGGGCCTGGCCCCTCCATCCAGAAAACCTATGACCTCACCCGCTACCTGGAGCACCAACTCCGCAGCTTGGCTGGGACCTATGTGAGTATCCAGCGTAGGCATCTGGGAGTTGGGGAGGAGTGAGGAGTTGGGGAAAGACAGTCCTAACCGTGGAGGGTTCTGGTAAATGATGGGGTGAGGAGGGGCTCTTTGGCTCCCACCAGTCCCCCTGTCTGGTCTA
+
AA>AAFFFBFFFFGGFGGGCEEGDFGGGEGGFGGGGDFHHHHGGGGBHFHHGDBCHHGBGHHFHHHHHHHHGGGEGHHHHHHHGFHHHGGHHGGEGGHHHGBGGFGHHGH1G1FG2GHHBDBG1CDG/B<1<1FFBGC<?DHBFDG.<DA./.DHA<<GHFHGCGG..GHBGHFHHHH/GGG.B?E.BGGGGGGGGGGGGGFFGGGDBEF.BDFB?BBFFEFFFFFFFFFFFFFFFFFFFBFFFFFFFFFB
@M05620:37:000000000-D9766:1:1101:17642:11451 1:N:0:5
AGTGCCAGCTCTCAATCGCACAGGGGACCCAGGGCCTGGCCCCTCCATCCAGAAAACCTATGACCTCACCCGCTACCTGGAGCACCAACTCCGCAGCTTGGCTGGGACCTATGTGAGTATCCAGCGTAGGAATCTGGGAGTTGGGGAGGAGTGAGGAGTTGGGGAAAGACAGTCCTAACCGTGGAGGGCTCTGGTAAATGATGGGGTGAGGAGGGGCTCTTTGGCTCCCACCAGTCCCCCTGTCTGGTCTA
+
AAAAAFFCAFFFGGGGGGGGGGHGGGGGGFGHFAEEGGHHHHGFGGHFGFFHFGFHHGHHHHEHHHHHHHHFGEEFHFHHHGHHHHHHGHHHFGEGGHFGEHFGGGHHGHHHFFHHHFBDFGFHHGCGGGHHCDHHHHHEECDFGGGCGGGHHGFGGGHHHFGCEGHFFFHCHHHGFFGHGDFGFGGG.CAFBFGFFFGFEFGFGGDCFFAFFFA--;EFFFFFFFF?EFF?AFFFFFFFFFFFEFFFFFF
@M05620:37:000000000-D9766:1:1101:23729:11504 1:N:0:5
AGTGCCAGCTCTCCATCGCACAGGGGACCCAGGGCCTGGCCCCTCCATCCAGAAAACCTATGACCTCACCCGCTACCTGGCGCACCCCCTCCGCAGCTTGGCTGGGACCTATGTGAGTATCCAGCGTAGGAATCTGGGCGTTGGGGCGGCGTGCGGAGTTGGGGACAGACAGTCCTAACCGTGGAGGGTTCTGGTAAATGATGGGGTGAGGAGGGGCTCTTTGGCTCCCACCAGTCCCCCTGTCTGGTCTA
+
>>>1>BDCAFFFGBGGAEEAEAGFF00AABAA0ABB/B/FAGGEFGFEFBFFBEF0BEFAFF2GGDBBGFF>>>>EHF1BB>EEEGA/>EE?EE?/>B<0/FHGGGHGGHCDFFF2D1>GHH2FHCE?CG?1?FGFFF.ACCGECC.:A-:;@.AA-;-99B@@9--;/;-9BFFFFFFF@BE=9AB@-;FFFFF:9BBFFFFFFF:@--A/AB@-@??/FFFEFFF?E-ABEFFFFFFB@FFFFFFFFFF
@M05620:37:000000000-D9766:1:1101:22839:11558 1:N:0:5
AGTGCCAGCTCTCAATCGCACAGGGGACCCAGGGCCTGGCCCCTCCATCCAGAAAACCTATGACCTCACCCGCTACCTGGAGCACCAACTCCGCCGCTTGGCTGGGACCTATGTGAGTATCCAGCGTAGGAATCTGGGAGTTGGGGAGGAGTGAGGAGTTGGGGAAAGACAGTCCTAACCGTGGAGGGTTCTGGTAAATGATGGGGTGAGGAGGGGCTCTTTGGCTCCCACCAGTCCCCCTGTCTGGTCTA
+
1AAAA11@>C1BDFGGGFC1AEB0BEEEGG0AE0EEFAF0FGEAEGB1FGAABCFGEFH1FFGHEGB1F>EEGG@EHHHBGFH/BGHHGF1FEE//>/EC/0<FE/0B/FG<1B2FF>@GHHFHHC<?/?1GC1?110?F?FGHCGA?-EA<.0<<0.G/C/;-CEAGEHHFGHBF0BFGGGA-.;.?9.;FB0;;9C09;FBFEF->--9FAA-@@9E/9F/99/B-EFA99FF/FF-A@EFBFFF9BB;
@M05620:37:000000000-D9766:1:1101:10097:11609 1:N:0:5
AGTGCCAGCTCTCAATCGCACAGGGGACCCAGGGCCTTGCCCCTCCATACAGAAAACCTATGACCTCACCCGCTACCTGGAGCACCAACTCCGCAGCTTGGCTGGGACCTATGTGAGTATCCAGCGTAGGAATCTGGGAGTTGGGGAGGAGTGAGGAGTTGGGGAAAGACAGTCCTAACCGTGGAGGGTTCTGGTAAATGATGGGGTGAGGAGGGGCTCTTTGGCTCCCACCAGTCCCCCTGTCTGGTCTA
+
AA1>ABDFAFFFFGGGDFGAEAGAEEFGCECHAAEE/FGBBGEAEFFHBAEGB11FFEFGFHBGHHHFHHHGE>EFHGHHFCGF0FGGGBGFE///>0FEEGHFGGGGGHHHHHHHGGFHHBFHHGEGGGHHHHHHGHGGFBHFGGGGGGGHFHFHGGHHHHGGGGHHFHHHFHHHHHHECGGGGGGGFGGGGGGGGGGGGGGGGGG@FFFFFF@@@@FFFFFFFFFFFFFFFFFFFFFF@FFFFF/;:B9
@M05620:37:000000000-D9766:1:1101:24665:11631 1:N:0:5
ACCACACCTTCTACAATGAGCTGCGTGTGGCTCCCGAGGAGCACCCCGTGCTGCTGACCGAGGCCCCCCTGAACCCCAAGGCCAACCGCGAGAAGATGACCCAGGTGAGTGGCCCGCTACCTCTTCTGGTGGCCGCCTCCCTCCTTCCTGGCCTCCCGGAGCTGCGCCCTTTCTCACTGGTTCTCTCTTCTGCCGTTTTCCGTAGGACTCTCTTCTCTGACCTGAGTCTCCTTTGGAACTCTGCAGGTTCT
+
BBBBBABBFFFFFGGGGG5FFAGFEEGEGFHHHFGEEGGCGHHHHGGGGEGGHHHHHHHGGGGGGGEGGGGGGFFGGGGHGGHHHGGEGG<>BDFFHGFHH0/F/?1<01?<FG<----><00<000=0DCDH.-;-.:CC/;.G0C/;FFF.0CE.C@---;//99:-@F/9/9///;FFFB//99://9/:/-;DB.;/./.;.////9/B/9B//9/B/:FBF9F/F/BFFFFFF/;9////9.AFB/
@M05620:37:000000000-D9766:1:1101:15046:11643 1:N:0:5
AGTGCCAGCTTCATCGCACAGGGGACCCAGGGCCTGGCCCCTCCATCCAGAAAACCTATGACCTCACCCGCTACCTGGAGCACCAACTCCGCAGCTTGGCTGGGACCTATGTGAGTATCCAGCGTAGGAATCTGGGAGTTGGGGAGGAGTGAGGAGTTGGGGAAAGACAGTCCTAACCGTGGAGGGTTCTGGTAAATGATGGGGTGAGGAGGGGCTCTTTGGCTCCCACCAGTCCCCCTGTCTGGTCTATC
+
AA>>AFFFBFFFFDGGEGGGGGGGGGFGCBFEGGGGHHHGAHEGHHHHFGFGGHHEHHHHFHHHHHHHHGGGGGHHHHGHFHHHHHGEHH?EEEGHHHGHGGAEHHGHHHHHGHHHHHHHHGHGGGGGHHGHHHHHGGGGFHGGGGGGGHHHGHHGHHHHGGGDHHHHHHHGHGHHHHGGGGGGGGAGGFGGBC;BFGGGFGGG.@FFFFFFFFFFFFFFFFFFFFFFFFFFFFBFFFFFFFFFFBBFFB/
@M05620:37:000000000-D9766:1:1101:22453:11653 1:N:0:5
ACCACACCTTCTACATGTGCCGCGTTTGGCCCCCGCGGTGCACCCCCGTCTGCCTACCGGGGCCCCCCCGCACCCCCAGGCCAACCGCGCGAACATGCCCCGGCGCGTGGCCCGCTCGCTCTTCTGGTGGCCGCCTCCCTCCTTCCTGGCCTCCCGGCGCTGCGCCCTTTCTCCCTTGTTCTCTCTTCTGCCGTTTTCCGTCGGCCTCTCTTCTCTGCCCTGCGTCTCCTTTGGAACTCTGCCGGTTCTAG
+
AAAAAAAAFFFFGGG3F3AB110AA0A0AB1AAEE//E///BGHGG//B/>B11B1BF///>/EEEGG/</>BCGG<C/?/??FFG?--<<-<:-0C0<::C--9-9;--;;E=----9;--;BF//;--;9@@@FFFFFBFFFFFFFB-;BFFFA@@-9@@B;?A@?FFFFFBBB/9BFBFFFFFFFFBFF@-BFFFF-BF@---AFF//FFFEFFF/ABFE@B;--BFFF//99BFFBF//9@-;-;;/
@M05620:37:000000000-D9766:1:1101:23499:11662 1:N:0:5
AGTGCCAGCTCTCAATCGCACAGGGGACCCAGGGCCTGGCCCCTCCATCCAGAAAACCTATGACCTCACCCGCTACCTGGAGCACCAACTCCGCAGCTTGGCTGGGACCTATGTGAGTATCCAGCGTAGGAATCTGGGAGTTGGGGAGGAGTGAGGAGTTGGGGAAAGACAGTCCTAACCGTGGAGGGTTCTGGTAAATGATGGGGTGAGGAGGGGCTCTTTGGCTCCCACCAGTCCCCCTGTCTGGTCTA
+
AB>AAFFFCFFFGGGGGGGCGCGDGGGGGGHHEFGGGGHHHHGHGGHHHGHHHHHHHGHHHHHHHHHHHHHGGEGGHHHHBGHHHHFGGHHGEGGGGHGHGHHGGGGHGHHHHHHHHHHHHHHHHGGGGGHHHHHHHHGGEGHHGGEFGFEGHFHHCGHHGHGGGGHHEHHHHHHHHHHHGGGGDGGGGGGGGGGGGGGGGGGGGGFFFFFFFFFFFFFFFFFFFFFFFFFFFFFFFFFFFFFFFFFFFFB
@M05620:37:000000000-D9766:1:1101:27589:11690 1:N:0:5
ACCACACCTTCTACAATGAGCTGCGTGTGGCTCCCGAGGAGCACCCCGTGCTGCTGACCGAGGCCCCCCTGAACCCCAAGGCCAACCGCGAGAAGATGCCCAGGTGAGTGGCCCGCTACCTCTTCTGGTGGCCGCCTCCCTCCTTCCTGGCCTCCCGGAGCTGCGCCCTTTCTCACTGGTTCTCTCTTCTGCCGTTTTCCGTAGGACTCTCTTCTCTGACCTGAGTCTCCTTTGGAACTCTGCAGGTTCTA
+
BBBBABBACFFFGGGGGG5FGGHHGEG2AEFGGDFE?EEGDHFHHGGAEEEGFHFHHHGAEC?EGGGGGGFHGHHGGGGHGHHHHGGGGG/BDGHEHHHHHHHGHHFFGHGGHHGGGGGHHHHHHHHHHHFHFFGGGGHGHHGHHGGGGGGGGGGGGG=@FGGGGGFFFFFFFFFFFFFFFFFFFFFFFFFFFFDFFFFFFFADFFFFFFFFFFFFFF9FFFFFFFF;BFFFFFFFFFFFFFFFFFFFFF:
@M05620:37:000000000-D9766:1:1101:11337:11691 1:N:0:5
AGCGCCAGCTCTCAATCGCACAGGGGACCCAGGGCCTGGCCCCTCCATCCAGAAAACCTATGACCTCACCCGCTACCTGGAGCACCAACTCCGCAGCTTGGCTGGGACCTATGTGAGTATCCAGCGTAGGAATCTGGGAGTTGGGGAGGAGTGAGGAGTTGGGGAAAGACAGTCCTAACCGTGGAGGGTTCTGGTAAATGATGGGGTGAGGAGGGGCTCTTTGGCTCCCACCAGTCCCCCTGTCTGGTCTA
+
AA1>AA?DAFFFFGGD1FGAEAG0FE?ECEHH/EFEEFHAFHEFFGGHGFHHFBB0GGHHFHFHHFHHHHHEE/>EHHGH0BGHGHF>EEHFEE@@@BD0<GFGGGGHGHFHFGGGFHHFHBGHBCGCGGFGGHHHHGCF?GFGGGEC?EGCGGGGFGGHHHGGGGHGHFCGGGHHGBBFGGE@AEBGGFFGGFBB9BGFGFGFFFF@EAFFFF??@@?FBFFFFFFEEFFBAF9BB/AA>EBFFFFFBB/
@M05620:37:000000000-D9766:1:1101:27575:11711 1:N:0:5
ACCACACCTTCTACAATGAGCTGCGTGTGGCTCCCGAGGAGCACCCCGTGCTGCTGACCGAGGCCCCCCTGAACCCCAAGGCCAACCGCGCGAAGATGCCCAGGTGAGTGTCCCTCTACCTCTTCTGGTGGCCGCCTCCCTCCTTCCTGGCCTCCCGCAGCTTCGCCCTTTCTCACTGTTTCTCTCTTCTGCCGTTTTCCGTATTACTCTCTTCTCTGACCTGATGCTCCTTTGGAACTCTTCAGTTTCTA
+
AABABBBBFFFFGGGGGGGGGGHGGGEBFGHFGFGGGAEGGHHHHGGGEEFFFHFGHHHGGEGFGGGGGGGBCGHGGGGHGHHHFGGGGG/BCFGGHH1?G1GGF1<?G<1>>G100>>GGGD1FF00=<.<<--:CGH.C:C/GHHBGHGF09;ED-;9AGBF-EGGGFEBFF/BF//;9BFF/BFF/:/B9>A.9EF/.;A./;B9/BF//9BF9/;9FB.//9/;BBFFFF/B//;///:/;////;/
@M05620:37:000000000-D9766:1:1101:11262:11753 1:N:0:5
AGTGCCAGCTCTCAATCGCACAGGGGACCCAGTGCCTGGCCCCTCCATCCAGAAAACCTATGACCTCACCCGCTACCTGGCGCACCACCTCCGCAGCTTGGCTGGGACCTATGTGAGTATCCAGCGTAGGAATCTGGGAGTTGGGGAGGAGTGAGGAGTTGGGGAAAGACAGTCCTAACCGTGGAGGGTTCTGGTAAATGATGGGGTGAGGAGGGGCTCTTTGGCTCCCACCAGTCCCCCTGTCTGGTCTA
+
>>>1>BF11CFFG1FGGFGCECGAFEGA0ECC11BB1FGFEGGAFGH1EF1F10EFGFE1AGBGH1GBGFGEE/>EGFDH0>EGGG0/FGHHFGC@?EFG?FGGGGGFGHHEHHFGFHHHHHHHH?CCCGFFHHHHFHHGGHHHGGGGGGGCHHHFFGH/GHCG.:GFGHHHHHHECCFGGGGGGGF@EGFGGFCFGGGGGGGGFFF@FFFFFF=@@@FFFFFF/99EFFFFFFFFFFFF?FFFFFFFFFB
@M05620:37:000000000-D9766:1:1101:17801:11758 1:N:0:5
AGTGCCAGCTCTCAATCGCACAGGGGACCCAGGGCCTGGCCCCTCCATCCAGAAAACCTATGACCTCACCCGCTACCTGGAGCACCAACTCCGCAGCTTGGCTGGGACCTATGTGAGTATCCAGCGTAGGAATCTGGGAGTTGGGGAGGAGTGAGGAGTTGGGGAAAGACAGTCCTAACCGTGGAGGGTTCTGGTAAATGATGGGGTGAGGAGGGGCTCTTTGGCTCCCACCAGTCCCCCTGTCTGGTCTA
+
AA>AAFFFAFFFFGGGGGGGGGHHGGGGGGHHGEFGAEGHFHGHGGHHHGHHGHGHHGFHHHHHHHHHHHHGGGGGHHHGHHHGHHHHGHHHGGGGGHHHGE?FFAGHGHHHHHHHHGHHHEHHHGCFGGHHHHHEHFHGDHHHGFGGGGGHHHGHHGHHHHGGGGHFHHHHHHHHHHHHG?EGGGGG;FGGGGFGGGGGGGGFFGFFFFFFFFFCFAFFFFFFFBB.AFFFFFFFFFFFFFFFFFFFFFB
@M05620:37:000000000-D9766:1:1101:27039:11764 1:N:0:5
AGTGCCAGCTCTCCATCGAACAGGGTACCCAGGGCCCGGCCCCTCCAGCCAGAAAACCTATGACCTCACCCGCTACCTGGAGCACCCACTCCGCAGCTGGGCTGGGACCTCTGTGAGTGTCCGGCGCCCGCATCTGGGGGTTGGGGGGGCGTGCGGCGTTGGCGCCCGCCCGTCCTAACCGTGGCGGCTTCTGGTAAATGATGGGGTGAGGAGGGGCTCTTTGGCTCCCTCCAGTCCCCCTGTCTGGTCTA
+
>A>1>DF11BFFGAGFAA11FAGGG0B11BBAA0B00AEE/EEEFGG1EBFG0B1BBEH1BB2FH@FFGCC>E>/EGHGG0BFGGH/??F0B?>/<<B<F?HFE/?GHGH1FCF2BFG1@FD//BC//-<-->-==DG-<CGGC-A--99;@@-@@-@@@@-/----;-;99@BFF//;A-:;>-;>---;/;B////;B////-;;--;9/-;--;-:BFFFE//;-;--9;FF//;A-;-;FFF////;
@M05620:37:000000000-D9766:1:1101:10495:11769 1:N:0:5
AGTGCCAGCTCTCAATCGCACAGGGGACCCAGGGCCTGGCCCCTCCATCCAGAAAACCTATGACCTCACCCGCTACCTGGAGCACCCACTCCGCAGCTTGGCTGGGACCTATGTGAGTATCCAGCGTAGGAATCTGGGAGTTGGGGAGGAGTGAGGAGTTGGGGAAAGACAGTCCTAACCGTGGAGGGTTCTGGTAAATGATGGGGTGAGGAGGGGCTCTTTGGCTCCCACCAGTCCCCCTGTCTGGTCTA
+
AA>>AFFFBFFFG4GGGGGAECHFGEEFGGHHBBEEFFHHHHGHGGGHHHHHHHHHHGHHHFHHHGHHHHHFE>EEHHHHBFHHHH1??GHGEGCGEHGHGHHGGGHHGHHHHHHHHHHHHHHHHGGGGGHHHHHHHHEGGHHHGGGGGGGHHHHHHGHHHHGGGGHHHHHHHHHHHHHGGGGGFGGGGGGGGGGGGGGGGGGGGFFFFFFFFFFFFFFFFFFFFFFFFFFFFFFFFFFFFFFFFFFFFF/
@M05620:37:000000000-D9766:1:1101:3688:11786 1:N:0:5
AGTGCCAGCTCTCCATCGCACAGGGGACCCAGGGCCTGGCCCCTCCATACAGAAAACCTATGACCTCACCCGCTACCTGGAGCACCCACTCCGCAGCTTGGCTGGGACCTATGTGAGTATCCAGCGTAGGAATCTGGGAGTTGGGGCGGCGTGCGGAGTTGGGGAAAGCCAGTCCTAACCGTGGAGGGTTCTGGTAAATGATGGGGTGAGGAGGGGCTCTTTGGCTCCCACCAGTCCCCCTGTCTGGTCTA
+
>A>>AFFCAFFFG4GDFEGCE?GDG2BAABFGFAEBAFHHHHGHGGHH5BBFGHH2BEHF5BEGH5BFHHH>>/>EGH@FBFFGGHGEEHH2?E?E>BBFEHHGGGHHGHGHHHHFHGHHHHHHHGG/>E@FGHHHHH0?EGHHGG.AF-ADG.AF-AEGGGGG...;/A.;FFFFFFFFFFFF.EFFFFFFFFFFFFFFFFFFFFFFFFFBDFFFFFFFFFFFFFFFFFFFFFFFFFFFFFFFFFFFFFB
@M05620:37:000000000-D9766:1:1101:8573:11840 1:N:0:5
AGTGCCAGCTCTCAATCGCACAGGGGACCCAGGGCCTGGCCCCTCCATCCAGAAAACCTATGACCTCACCCGCTACCTGGAGCACCAACTCCGCAGCTTGGCTGGGACCTATGTGAGTATCCAGCGTAGGAATCTGGGAGTTGGGGAGGAGTGAGGAGTTGGGGAAAGACAGTCCTAACCGTGGAGGGTTCTGGTAAATGATGGGGTGAGGAGGGGCTCTTTGGCTCCCACCAGTCCCCCTGTCTGGTCTA
+
BBABBFFFCFFFGGGGGGGCGGHHGGFGGGHHDEGGGGHHHHGHGGHGHHHHGHGHHGHHFHHHHHHHHHHGGEGGHHHHFFGHHHHHGHHHGGGGGHHHGHHGGGHHGHHHHHHHHGHHHHHHHGGGGGHHHHHHHHHGGHHHGGGGGGGHHHHHHGHHHHGGGGHHHHHHHGHHHHHHGGGGGGGGEGGGGGGGGGGGGGGGGGFFFFFFFFFFFFFFFFFFFFFFFFFFFFFFFFFFFFFFFFFFFFF
@M05620:37:000000000-D9766:1:1101:23082:11851 1:N:0:5
AGTGCCAGCTCTCAATCGCACAGGGGACCCAGGGCCTGGCCCCTCCATCCAGAAAACCTATGACCTCACCCGCTACCTGGAGCACCAACTCCGCAGCTTGGCTGGGACCTATGTGAGTATCCAGCGTAGGAATCTGGGAGTTGGGGAGGAGTGAGGAGTTGGGGAAAGACAGTCCTAACCGTGGAGGGTTCTGGTAAATGATGGGGTGAGGAGGGGCTCTTTGGCTCCCACCAGTCCCCCTGTCTGGTCTA
+
A?AAAFFFBFFFGGGGGEFFGGBGAEFEGGHHFCEGCAFEHHGHGGHHHHHHBFFEGGHBHHFHHHHHHHFGGEFGHHHH2FGFFHHEEFHGFEGCCHGHGH3?/?FGGHHHHH3FGBGFHHHHHGCFCCGDGFHHHH0FGHFE/DCDC?DHGBGHH?HHFFGFGGHGFHHHHHHHHGHHGEEGDGGGAFFGFGFFF0FFGGFFG?D>?FFFFFFCFFFFFFFFFFF.AFFDEFFFFFFFFFFFFFFFFFF
@M05620:37:000000000-D9766:1:1101:23065:11857 1:N:0:5
AGTGCCAGCTCTCAATCGCACAGGGGACCCAGGGCCTGGCCCCTCCATCCAGAAAACCTATGACCTCACCCGCTACCTGGAGCACCAACTCCGCAGCTTGGCTGGGACCTATGTGAGTATCCAGCGTAGGAATCTGGGAGTTGGGGAGGAGTGAGGAGTTGGGGAAAGACAGTCCTAACCGTGGAGGGTTCTGGTAAATGATGGGGTGAGGAGGGGCTCTTTGGCTCCCACCAGTCCCCCTGTCTGGTCTA
+
BCAABFFFBFFFGGGGGGGGGGHHGGGGGGHHGGGGGGHHHHGHGGHHHHHHHGHHHGHHHHHHHHHHHHHGGEGGHHHHHHHHHHGHGHHHGGGGGHHHGHHGGGHHGHHHHHHHHHHHHHHHHGEGGGHHHHHHHHHGEHHHGGGGGGGHHHHHHGHHHHGGGGHHHHHHHHHHHGHHGGGGGGGGEFGGGGGGGHHHGGGGGGFFFFFFFFFFFFFFFFFFFFFFFFFFFFFFFFFFFFFFFFFFFFF
@M05620:37:000000000-D9766:1:1101:15473:11857 1:N:0:5
AGTGCCAGCTCTCAATCGCACAGGGGACCCAGGGCCTGGCCCCTCCATCCAGAAAACCTATGACCTCACCCGCTACCTGGAGCACCAACTCCGCAGCTTGGCTGGGACCTATGTGAGTATCCAGCGTAGGAATCTGGGAGTTGGGGAGGAGTGAGGAGTTGGGGAAAGACAGTCCTAACCGTGGAGGGTTCTGGTAAATGATGGGGTGAGGAGGGGCTCTTTGGCTCCCACCAGTCCCCCTGTCTGGTCTA
+
BCABBFFFCFFFGGGGGGGGGGHHGGGGGGHHGGGGGGHHHHGHGGFHHHHHHHHHHGHHHHHHHHHHHHHGGEGGHHHHGHHHHHHHGHHHGGGGGHHHGHHGGGHHGHHHHHHHHHHHHHHHHGGGGGHHHHHHHHHGGHHHGGGGGGGHHHHHHGHHHHGGGGHHHHHHHHHHHHHHGGGGGGGGGGGGGGGGGGGGGGGGGGFFFFFFFFFFFFFFFFFFFFFFFFFFFFFFFFFFFFFFFFFFFFF
@M05620:37:000000000-D9766:1:1101:16443:11858 1:N:0:5
AGTGCCAGCTCTCAATCGCACAGGGGACCCAGGGCCTGGCCCCTCCATCCAGAAAACCTATGACCTCACCCGCTACCTGGAGCACCAACTCCGCAGCTTGGCTGGGACCTATGTGAGTATCCAGCGTAGGAATCTGGGAGTTGGGGAGGAGTGAGGAGTTGGGGAAAGACAGTCCTAACCGTGGAGGGTTCTGGTAAATGATGGGGTGAGGAGGGGCTCTTTGGCTCCCACCAGTCCCCCTGTCTGGTCTA
+
AAAAAFFCAFBDEGGGGGCFGEF0AEAEGGHHF?EE/EGCGGEHAEGGHAFG1FEBGFHCDE2GG1GGHHHC>EEEHHHHHHHHHHHHGFHHGGGG@FHHCHHGGGHHGHHGGHHHHGHHHHHHHGGGGGHHHHHHHHHGGHHHGGGGGGGHHHHHHGHHHHGGGGHHHHHHHHHHHHHHGGGGGGGG;CGGGGGGGGGGGGGGGGF@FFFFFF@@@@FFFFFFFFFFFFFFFFFFFFFF@FFFFFFFFFE
@M05620:37:000000000-D9766:1:1101:11144:11860 1:N:0:5
AGTGCCAGCTCTCAATCGCACAGGGGACCCAGGGCCTGGCCCCTCCATCCAGAAAACCTATGACCTCACCCGCTACCTGGAGCACCAACTCCGCAGCTTGGCTGGGACCTATGTGAGTATCCAGCGTAGGAATCTGGGAGTTGGGGAGGAGTGAGGAGTTGGGGAAAGACAGTCCTAACCGTGGAGGGTTCTGGTAAATGATGGGGTGAGGAGGGGCTCTTTGGCTCCCACCAGTCCCCCTGTCTGGTCTA
+
ABAAAFFFBFFFGBGGGFGGGGHHFEGGGGGGGGGGGGHHHHGHGGHHHHGHHHHHHGHHHHHHHHHGHHHGGGGGHGGGHGFGHHFHGHHHGFEGGHHHGHHGGGHHGHHHHHHHHFGHHHHHHGFGGGHGHGHHHHHGEFHHGGGGGGGHHHHHHGHHHHGGGGHHGHGHHHHHHHHHGEEGGGGGCFGGGGGGGGFGGGGGGGFFFFFFFFFFFFFFFFFFFFFFFFFFFFFFFFFFFFFFFFFFFFF
@M05620:37:000000000-D9766:1:1101:15488:11870 1:N:0:5
AGTGCCAGCTCTCAATCGCACAGGGGACCCAGGGCCTGGCCCCTCCATCCAGAAAACCTATGACCTCACCCGCTACCTGGAGCACCAACTCCGCAGCTTGGCTGGGACCTATGTGAGTATCCAGCGTAGGAATCTGGGAGTTGGGGAGGAGTGAGGAGTTGGGGAAAGACAGTCCTAACCGTGGAGGGTTCTGGTAAATGATGGGGTGAGGAGGGGCTCTTTGGCTCCCACCAGTCCCCCTGTCTGGTCTA
+
ABAAAFFFAFFFGFGGGGGCGGFHGGGGGGHHFGGGDGHHHHGHGGHHHHGHHHHHHGHEFHHHHHHHHHHGGGGGHGGGHHGFHHHHGHHHGG?FGHHHGHHGGGHHGHHHHHHHHHHHHHHHHGGGGGGHHHHHHHHGGHHHGGGGGGGHHHHHHGHHHHGGGGHHHHHHHHHHHHHHGGGGGGGGGGGGGGGGGGGGGGGGGGFFFFFFFFFFFFFFFFFFFFFFFFEFFFFFFFFFFFFFFFFFFFB
@M05620:37:000000000-D9766:1:1101:18278:11883 1:N:0:5
AGTGCCAGCTCTCAATCGCACAGGGGACCCAGGGCCTGGCCCCTCCATCCAGAAAACCTATGACCTCACCCGCTACCTGGAGCACCAACTCCGCAGCTTGGCTGGGACCTATGTGAGTATCCAGCGTAGGAATCTGGGAGTTGGGGAGGAGTGAGGAGTTGGGGAAAGACAGTCCTAACCGTGGAGGGTTCTGGTAAATGATGGGGTGAGGAGGGGCTCTTTGGCTCCCACCAGTCCCCCTGTCTGGTCTA
+
BBBBBFFFBFFFGGGGGFFGGAGHGFG?EEHHGFGGFFGHHHGEGGHHHHFHHHGHHGHHHHHHHHHGHHHGGEEEHFHHHHH1FGHHGGFHGG?EGHHHGHFF/EHHGGHHHHHHHHHHHGHHHGFGGGHHHHHHHHFGDFHGGGGGGGGHHGFHFGHHFHCFGGHGFHHGGHHHHHHHGGGGGGGGAFGGGGFFGGGGGGGGGGFFFFFFFFFFFFFFFFFFFFFFFFFFFFFFFFFFFFFFFFFFFF/
@M05620:37:000000000-D9766:1:1101:18907:11889 1:N:0:5
AGTGCCAGCTCTCAATCGCACAGGGGACCCAGGGCCTGGCCCCTCCATCCAGAAAACCTATGACCTCACCCGCTACCTGGAGCACCAACTCCGCAGCTTGGCTGGGACCTATGTGAGTATCCAGCGTAGGAATCTGGGAGTTGGGGAGGAGTGAGGAGTTGGGGAAAGACAGTCCTAACCGTGGAGGGTTCTGGTAAATGATGGGGTGAGGAGGGGCTCTTTGGCTCCCACCAGTCCCCCTGTCTGGTCTA
+
ACAABFFFCFFFGGGGGGGGGGHHGGGGGGHHGGGGGGFHHHGHGGHHHHHHHHHHHGHHHHHHHHHHHHHGGGGGHGHHHHHHHHHHGGHHGGGGGHHHGHHGGGHHGHHHHHHHHHHHHHHHHGGGGGHHHHHHHHHGGHHHGGGGGGGHHHHHHGHHHFGGGGHHHHHHHHHHHHHHGGGGGGGGFGGGGGGGGGGGGGGGGGFFFFFFFFFFFFFFFFFFFFFFFFFFFFFFFFFFFFFFFFFFFFB
@M05620:37:000000000-D9766:1:1101:18923:11903 1:N:0:5
AGTGCCAGCTCTCAATCGCACAGGGGACCCAGGGCCTGGCCCCTCCATCCAGAAAACCTATGACCTCACCCGCTACCTGGAGCACCAACTCCGCAGCTTGGCTGGGACCTATGTGAGTATCCAGCGTAGGAATCTGGGAGTTGGGGAGGAGTGAGGAGTTGGGGAAAGACAGTCCTAACCGTGGAGGGTTCTGGTAAATGATGGGGTGAGGAGGGGCTCTTTGGCTCCCACCAGTCCCCCTGTCTGGTCTA
+
AABBBFFFBFFFGGDGGGGGGGHHGCFEEGHEGGEGGFGHHHGHGGFHHHHHFCGGGGHBHHGGHHHHHHHGGE/FHHHHFHHEGHCGFHHHGGEEGHHHGGH//EGHGHFHFHHFHHFHHHFFHGGGGGGHHHHHHFCFGHDGGGGGGGGHGHHECEHFHHGGEDCCCGFHHHHHFGHHGGGGAEGGGGGGGGGGGGGGGGFGGBFFEF.BFFFFDFFFFFFFFFFFFFFFEFFFFFFFFAFFFFFFFF9
@M05620:37:000000000-D9766:1:1101:14279:11904 1:N:0:5
AGTGCCAGCTCTCAATCGCACAGGGGACCCAGGGCCTGGCCCCTCCATCCAGAAAACCTATGACCTCACCCGCTACCTGGAGCACCAACTCCGCAGCTTGGCTGGGACCTATGTGAGTATCCAGCGTAGGAATCTGGGAGTTGGGGAGGAGTGAGGAGTTGGGGAAAGACAGTCCTAACCGTGGAGGGTTCTGGTAAATGATGGGGTGAGGAGGGGCTCTTTGGCTCCCACCAGTCCCCCTGTCTGGTCTA
+
ABAAAFFFBFFFGGGGGGGGGGHHGGGGGGHHGGGGGGHHHHGFGGHHHHHHHGHHHGHHFHHHHHHFHHHGGEEGHEGHGGHHHHFHGHHHEFGGGHHHGHHGGGHHGHHHHHGHFHHHDGHGHFDA@GEHBGDFHHHCEHGHGGGCGFDFHHFHHDGHHHGGGGHFFHHCGFHFBGHGGGGGGFGGGGGGGGFFGGGGGGGGGGFFFFFFDFFFFDEBFFFFFFFFFFFFFFFFFFFFDFFFFFFFFB/
@M05620:37:000000000-D9766:1:1101:11164:11917 1:N:0:5
GTGCCAGCTCTCAATCGCACAGGGGACCCAGGGCCTGGCCCCTCCATCCAGAAAACCTATGACCTCACCCGCTACCTGGAGCACCAACTCCGCAGCTTGGCTGGGACCTATGTGAGTATCCAGCGTAGGAATCTGGGAGTTGGGGAGGAGTGAGGAGTTGGGGAAAGACAGTCCTAACCGTGGAGGGTTCTGGTAAATGATGGGGTGAGGAGGGGCTCTTTGGCTCCCACCAGTCCCCCTGTCTGGTCTAT
+
>>>>ADFBFFFFGGGGEFGEGGHGGDGEGHFFEFGGGHHGHGHGGHHHHHGHHHFHGHHHHFHHHHHHHHGG0EGHHHHHGHHHGHEGHHGEE>EE3FFGGGFEGGHGHHHHHHHGGHHHHHFHG<?@DHHGHHHHGHFEHFHGGGGGGGGHFGHFGHHHHGGAFEGBGFHCGFFGFGAGGGADGGG.;CFGEF;CFFGFFFFGGFFFFFFDDFFFAFFFFFFFFFFFFFFEFBFFFFFFF9FFFFFBBF9
@M05620:37:000000000-D9766:1:1101:11144:11919 1:N:0:5
GTGCCAGCTCTCAATCGCACAGGGGACCCAGGGCCTGGCCCCTCCATCCAGAAAACCTATGACCTCACCCGCTACCTGGAGCACCACCTCCGCAGCTTGGCTGGGACCTATGTGAGTATCCAGCGTAGGCATCTGGGAGTTGGGGAGGAGTGAGGAGTTGGGGCAAGCCCGTCCTAACCGTGGAGGGTTCTGGTAAATGATGGGGTGAGGCGGGGCTCTTTGGCTCCCACCAGTCCCCCTGTCTGGTCTAT
+
>>>>AFCAFFFFG5FGF2FFFFGFFGEGEHGFEGGDAGAGGGCEE2DF13BBGGHFAB3BBFGHDFHHHHGG?EEHGGABBFGHH111FGGEGGGGHHHGHHGGGFFGGFGHFHFGHHHHHDFGGFEFG@FGGHHHH0<C?FHCG.<AEEHH0DG0<CFHHGG.::E.;.;CGGGGFGGGGGG.:EGEFGGGGGGFGFF/FFFFFABEFF.9BDFFFFFFFFFFFFFFFFFEFFFFFFFFFFFFFFFFBFF
@M05620:37:000000000-D9766:1:1101:5956:11922 1:N:0:5
ACCACACCTTCTACAATGAGCTGCGTGTGGCTCCCGAGGAGCACCCCGTGCTGCTGACCGAGGCCCCCCTGAACCCCAAGGCCAACCGCGAGAAGATGCCCAGGTGAGTGGCCCGCTACCTCTTCTGGTGGCCGCCTCCCTCCTTCCTGGCCTCCCGGAGCTGCGCCCTTTCTCACTGGTTCTCTCTTCTGCCGTTTTCCGTAGGACTCTCTTCTCTGACCTGAGTCTCCTTTGGAACTCTGCAGGTTCTA
+
AAABBBBBFFFFGGGGGGGAGGHHGEGEAEGHHGGGDCFGGHHHHGGG1EEGHGHHFHHGGGGGGGGGGGGHHHHGGGGHGHHHHGGGGGDGGGHHHHHHHHHGHHHHHHGGHHGGGGGHHHHHHHHHHGGHHGGGGGHGHHGHHGGGGGGGGGGGGG-ABGGGGGFFFFFFFFFFFFFFFFFFFFFFFFFFFFFFFFFFFFFFFFFFFFFFFFFFFFFFFFFFFFFFFFFFFFFFFFFFFFFFFFFFFFF
@M05620:37:000000000-D9766:1:1101:23785:11937 1:N:0:5
AGTGCCAGCTCTCAATCGCACAGGGGACCCAGGGCCTGGCCCCTCCATCCAGAAAACCTATGACCTCACCCGCTACCTGGAGCACCAACTCCGCAGCTTGGCTGGGACCTATGTGAGTATCCAGCGTAGGAATCTGGGAGTTGGGGAGGAGTGAGGAGTTGGGGAAAGACAGTCCTAACCGTGGAGGGTTCTGGTAAATGATGGGGTGAGGAGGGGCTCTTTGGCTCCCACCAGTCCCCCTGTCTGGTCTA
+
BCABCFFFCFFFGGGGGGGGGGHHGGGGGGHHGGGGGGHHHHGHGGHHHHHHHHHHHGHHHHHHHHHHHHHGGGGGHHHHHHHHHHHHGHHHGGGGGHHHGHHGGGHHGHHHHHHHHHHHHHHHHGGGGGHHHHHHHHFFGHHHGGEGGGGHHHHHHGHHHHGGGGHHHHHHHHHHHHHHGGGGGGGGEGGGGGGGGGGGGGGGGGFFFFFFFFFFFFFFFFFFFFFFFFFFFFFFFFFFFFFFFFFFFFF
@M05620:37:000000000-D9766:1:1101:21029:11952 1:N:0:5
AGTGCCAGCTCTCAATCGCACAGGGGACCCAGGGCCTGGCCCCTCCATCCAGAAAACCTATGACCTCACCCGCTACCTGGAGCACCAACTCCGCAGCTTGGCTGGGACCTATGTGAGTATCCAGCGTAGGAATCTGGGAGTTGGGGAGGAGTGAGGAGTTGGGGAAAGACAGTCCTAACCGTGGAGGGTTCTGGTAAATGATGGGGTGAGGAGGGGCTCTTTGGCTCCCACCAGTCCCCCTGTCTGGTCTA
+
AB>AAFFFCFFFGGGGGGGGGGHGGGGGGGHHGGGGGGHHHHGHGGGHHHHHHHHHHGHHHEGHHGHHHHHGGEEGHHHHFGHHHHFGFHHHEGGGGHGHGHHGGGHHGHHHHHHHHHHHHHHHHGGGGGHHHHHHHHGGGHHHGGGGGGGHHHHHHGHHHHGGGGHHHHHHHHHHHHHHGGGGGGGGGGGGGGGGGGGGGGGGGGFFFFFFFFFFFFFFFFFFFFFFFFFFFFFFFFFFFFFFFFFFFFF
@M05620:37:000000000-D9766:1:1101:6631:11959 1:N:0:5
AGTCCCAGCTCTCCATCGCACAGGGTACCCAGCGCCTGGCCCCTCCATCCAGAAAACCTATGACCTCACCCGCAACCTGGCGCACCCCCTCCGCAGCTTGGCTGGGACCTATGTGAGTATCCAGCGTAGGAATCTGGGCGTTGGGGCGGCGTGCGGCGTTGGGGACAGCCCGTCCTAACCGTGGAGGGTTCTGGTAAATGATGGGGTGAGGAGGGGCTCTTTGGCTCCCACCAGTCCCCCTGTCTGGTCTA
+
>A11>BDFFFFFGGGB1AE1E?GEGA0BF1BG0AAABBGHHHGHGGGHHFGHHHH0BEGHBADGH1BFHHH>>/>>GGBB0>?EEGG>>EG//E/E<G<BAGHGGGHHGHGHHHH2GGHHHHBGHGG/>E11FGHHHH.@CGGHGG.CG?@AGAAG-@@@@F@@---;-9-;@FFFFBFF@FF@-;A@FFFFFFFFFFFFFFFFFFA@EFEBBF@@@@FFFFFFFFFFFEFFFFFFFFFF@FFFFFFFFFF
@M05620:37:000000000-D9766:1:1101:11798:11997 1:N:0:5
GAGGCTGCTTTGGCAGAAACTCATATATTACTGCCACAGTTCCCCCTGGACCTGGAACCGTTTCTTGCCTGGCTTACAGAAGCTGACACAACTGCCAATGTCCTACAGGATGCTACCCGTACGGCAAGGCTCCTCGACGACTCCACGGGAGTACACGAGCTGATGAACCCATGGCAAGTAAGTCAGGCATTTCCGCTTTCGCACTCTTGTGGATCCAATTGAACAATTCTCAGCATTTGTACTTGTATCTG
+
>1>1>>1>FFFDFGGGAFFBBBFH333DF3FGBB01BAFBGGHHHGEFAAGGHHF0B1/A/AFGGDDFGHHBFBB1BGBF1BBFG1>1B>FB@FFFCGGHGHHGECGHHBGFFH2GBGFE//EE@E<F//FGGH0///</>CFBF0?/>/>C0111>--AEB<DG000<..<</:G0:<;GCGGC0/CAF0CG0EAFGG0CAG@AGGGFGF.;0FBG;;BB/9BFFBFFBB9B99BFFFB/BFFFFB/;B;
@M05620:37:000000000-D9766:1:1101:5657:12017 1:N:0:5
GAGGCTGCTTTGGAAGAGCACACGTCAGAACTGCACTCACATTACTCGCCCTCGCATGCCGTCTTTTGCTTGCAAAAAGAAGACCAAAATCCTCCTCTTGTCTTTTCCCTATTTTATCGTCCACCCCAACAATATCAGATATGTCGATCATTTAGTACAGTTCTAAAAACACAGGTAACCCCGTAGGCGTGTATAAAACATTCCTCTATAGAGACGGCCTTGTCCTGTCACAACATTTCCCCTCTCCCCTC
+
A3ABABFBFFFFGCFGGFG4BFFEBA2A5DFGAFF3GG3AFGG5FHDEE22ABA0ABE3BABFGF5FBBDBF?35BC?B?G33BB21?133B43B2B4B333B444BB?33?44444B?2/??30/><////B3B3222>2@2>2///@/<111111111<11<11?1<.<0.0.1=11>F.-.-..0<.-:/;0:000.00000000000000/..-:;//00000;;0000:./00///;...///:.9
@M05620:37:000000000-D9766:1:1101:27721:12029 1:N:0:5
ACCACACCTTCTACAATGAGCTGCGTGTGGCTCCCGAGGAGCACCCCGTGCTGCTGACCGAGGCCCCCCTGAACCCCAAGGCCAACCGCGAGAAGATGCCCAGGTGAGTGGCCCGCTACCTCTTCTGGTGGCCGCCTCCCTCCTTCCTGGCCTCCCGGAGCTGCGCCCTTTCTCACTGGTTCTCTCTTCTGCCGTTTTCCGTAGGACTCTCTTCTCTGACCTGAGTCTCCTTTGGAACTCTGCAGGTTCTA
+
BAABBBBAFFFFGGGGGGGGGGHHGFGFFGHHHGGGDGGGGHGHHGGGEEGGHHGHGHHGGGGGGGGGGGGGGHHGGGGHGHHHHGGGGGCGGGHGHHHHHHHGHHGHHHGGHHGGGGGHHHHHHHHHHHGHHGGGGGHGHHGHHGGGGGGGGGGGGG?AFFGGGGFFFFFFFFFFFFFFFFFFFFFFFFFFFFADFFFFFFFFFFFFFFFFFFFFFFFFFFFFFFFFFFFFFFFFFFFFFFFFFFFFFFF
@M05620:37:000000000-D9766:1:1101:10445:12042 1:N:0:5
AGTGCCAGCTCTCAATCGCACAGGGGACCCAGGGCCTGGCCCCTCCATCCAGAAAACCTATGACCTCACCCGCTACCTGGAGCACCAACTCCGCAGCTTGGCTGGGACCTATGTGAGTATCCAGCGTAGGAATCTGGGAGTTGGGGAGGAGTGAGGAGTTGGGGAAAGACAGTCCTAACCGTGGAGGGTTCTGGTAAATGATGGGGTGAGGAGGGGCTCTTTGGCTCCCACCAGTCCCCCTGTCTGGTCTA
+
ABAAAFFFBFFFGGGGGGGGGGHGGGGGGGHHGGGGGGHHHHGHGGHHHGHHHHHHHGHHHHHHHHHHHHHGGEGGHHHHHGHHHHHHGHHHGGGGGHGHGHHGGGHHGHHHHHHHHHHHHHHHHGFDGGGHHHHHHHFEFGHFGGECDFGHHHHHFDHHGHGGGGHHHHHHHHHHHHHHGGGGFEDAEGGGGGFGGGGGGGGGGGFFFFFFFFFFFFFFFFFFFFFFFFFFFFFFFFFFFFFFFFFFFFB
@M05620:37:000000000-D9766:1:1101:9420:12054 1:N:0:5
AGTGCCAGCTCTCAATCGCACAGGGGACCCAGGGCCTGGCCCCTCCATCCAGAAAACCTATGACCTCACCCGCTACCTGGAGCACCCACTCCGCAGCTTGGCTGGGACCTATGTGAGTATCCAGCGTAGGAATCTGGGAGTTGGGGAGGAGTGAGGAGTTGGGGAAAGACAGTCCTAACCGTGGAGGGTTCTGGTAAATGATGGGGTGAGGAGGGGCTCTTTGGCTCCCACCAGTCCCCCTGTCTGGTCTA
+
>A>>>DFFAFFFG1BEFFGCGCHGG00EEFGHBEE/EFHHHHGHGGHHHHHHHHHCFEGH1FGHHAFHHHHEE>>EHFDG0BGHHH/>?GFBEGCGGHHHGHHGGGHHGHHHHHHGHHHHHHHHHGGCGGBGHHHHHH<FGHHHGGEGG?EHHBGHFEHHHHGGC:GHFGCGHHHHHHHGGGGGBGGGGGGGGGGGGGGGGGGGGFF@FFFFFF@@@@FFFFFFFFFFFFFF-FFFFFFF@FFFFFFFFFB
@M05620:37:000000000-D9766:1:1101:17883:12074 1:N:0:5
AGTGCCAGCTCTCAATCGCACAGGGGACCCAGGGCCTGGCCCCTCCATCCAGAAAACCTATGACCTCACCCGCTACCTGGAGCACCAACTCCGCAGCTTGGCTGGGACCTATGTGAGTATCCAGCGTAGGAATCTGGGAGTTGGGGAGGAGTGAGGAGTTGGGGAAAGACAGTCCTAACCGTGGAGGGTTCTGGTAAATGATGGGGTGAGGAGGGGCTCTTTGGCTCCCACCAGTCCCCCTGTCTGGTCTA
+
ABAABFFFBFFFGGGGGGGGGGHHDGGGGGHHGGGGFGHHHHGHGGHHHHGHHHHHHGHHHHHHHHHHHHHGGFGGHGHHEGHHHHHHGHHHGGGGGHHHGHE/EEHHGHHHHHHHHDHHHHHHHGGGDGHHHHHHHHHGGHHHGGGGGGGHHHHHHGHHHHGGGGHGHHHHHHHHHHHGGDGGGGGGAFFGGGFGGGGGGGGFAEDFFFFFFFFFFFFFFFFFFFFEFFFFFFFFFFFFFFFFFFFFFFF
@M05620:37:000000000-D9766:1:1101:13232:12079 1:N:0:5
AGTGCCAGCTCTCAATCGCACACGTCTGAACTCCAGTCACATTACTCGATCTCGTATGCCGTCTTCTGCTTGAAAAAAAAAAAAACCGCGCTCATCTTCCCCCCTTACTTCCCCCCCTCTCTCCTCCTTTGCTCTCGTCCCCCCTCTCCTTCCTCCCTTCCCCCCGCCCTTTCCCCTTTCGCTTCTGCCCTCTCCTTTCCCCCCTTCCACCATTCTCCTCCTTTGTCCTCCTTCGGACCTCTCCCTTTCCC
+
BBAABFFFBFFFGGGGGGGCGCGEFGHFEFGHHHCFDD3DFFGHHHHG2BBGHGGGHGHGEBAGFHFFGHHHGHH5FFG>//>/>A////////22B222?FD/<?FGF11<?</---<//<0/0<//0000000<:C.CD:.B-./:/90;F0FB./0:///.--;---////:..9//...;.////;B..://BBF/;.;;:..;/;../;/////:;.9:/;//://;//...-9.;B//B;;//;/
@M05620:37:000000000-D9766:1:1101:8780:12132 1:N:0:5
GCGGCTGCTTTGGCAGAAACTGACAAGCCAGGTACAACAGATCGGCAGCGCACACGTCTGAACTCCAGTCACATTCCTCGCTCTCGTCTGCCGTCTTCTGCTTGAAAAAAACCCACTACACGGTCACTTCAAACAGTACACTATCGCATCTGTCAACTCATAAAACCAGCCACGCTCCGTACGTGTACAGTGATTAGACACTCTAAAGAGTATTCGATCTCAACAACTCTGCCGACTCGCACGCAGCACCA
+
11>1>1>>CF31BGGA1BB0B11B1BBFFA0G1DDD110B01BFE?EGGEEEEEHG0GGGG2F1FGHGDGBFD2B1BGFE>/>/B?F?G?G1>//BFF2BGGHGBBB10>B////?000@0/////111?11110011111101<....@1<<D00000000<00<.<.<..:-........-//:/000000000000;/0/000090/0;000900--9//-/-9//////-9----------------
@M05620:37:000000000-D9766:1:1101:17958:12133 1:N:0:5
AGTGCCAGCTCTCAATCGCACAGGGGACCCAGGGCCTGGCCCCTCCATCCAGAAAACCTATGACCTCACCCGCTACCTGGAGCACCAACTCCGCAGCTTGGCTGGGACCTATGTGAGTATCCAGCGTAGGAATCTGGGAGTTGGGGAGGAGTGAGGAGTTGGGGAAAGACAGTCCTAACCGTGGAGGGTTCTGGTAAATGATGGGGTGAGGAGGGGCTCTTTGGCTCCCACCAGTCCCCCTGTCTGGTCTA
+
BCABBFFFCFFFGGGGGGGGGGHHGGGGGGHHGGGGGGHHHHGHGGHHHHHHHHHHHGHHHHHHHHHHHHHGGGGGHHHHHHHHHHHHGHHHGGGGGHHHGHHGGGHHGHHHHHHHHHHHHHHHHGGGGGHHHHHHHHHGGHHHGGGGGGGHHHHHHGHHHHGGGGHHHHHHHHHHHHHHGFGGGGGGFGGGGGGGGGGGGGGGGGFFFFFFFFFFFFFFFFFFFFFFFFFFFFFFFFFFFFFFFFFFFFF
@M05620:37:000000000-D9766:1:1101:12293:12144 1:N:0:5
AGTGCCAGCTCTCAATCGCACAGGGGACCCAGGGCCTGGCCCCTCCATCCAGAAAACCTATGACCTCACCCGCTACCTGGAGCACCAACTCCGCAGCTTGGCTGGGACCTATGTGAGTATCCAGCGTAGGAATCTGGGAGTTGGGGAGGAGTGAGGAGTTGGGGAAAGACAGTCCTAACCGTGGAGGGTTCTGGTAAATGATGGGGTGAGGAGGGGCTCTTTGGCTCCCACCAGTCCCCCTGTCTGGTCTA
+
AA>AAFFFBFFFGGGFGGGCGCFDC2EEGFGGFGGGGGHHHHGHGGHHHGGHHGHFGDFFHFHHHGHHHHHGG>EEHFGF2BGHHF11?GFGEFGGGHHHGHHGGGHHEHHFHHGHHHHHHHHHHGEFCDHHGFHGGHAFAHHGGGGC@D?GHFFHHDHHHBGC.EEHFHHFHHHHHHHHGGFGFGGGDGGGGFFBFFFGGGGGGD.99A9BADFFFDFFBFFFFFFFEFFFFFFFFFEFFFBFFFEFFF/
@M05620:37:000000000-D9766:1:1101:22104:12157 1:N:0:5
AGTGCCAGCTCTCAATCGCACAGGGGACCCAGGGCCTGGCCCCTCCATCCAGAAAACCTATGACCTCACCCGCTACCTGGAGCACCAACTCCGCAGCTTGGCTGGGACCTATGTGAGTATCCAGCGTAGGAATCTGGGAGTTGGGGAGGAGTGAGGAGTTGGGGAAAGACAGTCCTAACCGTGGAGGGTTCTGGTAAATGATGGGGTGAGGAGGGGCTCTTTGGCTCCCACCAGTCCCCCTGTCTGGTCTA
+
CCBBBFFFCFFFGGGGGGGGGGHHGGGGGGHHGGGGGGHHHHGHGGHHHHHHHHHHHGHHHHHHHHHHHHHGGGGGHHHHHHHHHHHHGHHHGGGGGHHHGHHGGGHHGHHHHHHHHHHHHHHHHGGGGGHHHHHHHHHGEHHHGGGGGGGHHHHHHGHHHHGGGGHHHHHHHHHHHHHHGGGGGGGGFGGGGGGGGGGGGGGGGGFFFFFFFFFFFFFFFFFFFFFFFFFFFFFFFFFFFFFFFFFFFFF
@M05620:37:000000000-D9766:1:1101:11764:12166 1:N:0:5
AGTGCCAGCTCTCAATCGCACAGGGGACCCAGGGCCTGGCCCCTCCATCCAGAAAACCTATGACCTCACCCGCTACCTGGAGCACCAACTCCGCAGCTTGGCTGGGACCTATGTGAGTATCCAGCGTAGGAATCTGGGAGTTGGGGAGGAGTGAGGAGTTGGGGAAAGACAGTCCTAACCGTGGAGGGTTCTGGTAAATGATGGGGTGAGGAGGGGCTCTTTGGCTCCCACCAGTCCCCCTGTCTGGTCTA
+
CCBCBFFFCFFFGGGGGGGGGGHHGGGGGGHHGGGGGGHHHHGHGGHHHHHHHHHHHGHHHHHHHHHHHHHGGGGGHHHHFHHHHHHHGHHHGGGGGHHHGHHGGGHHGHHHHHHHHHHHHHHHHGGGGGHHHHHHHHHGGHHHGGGGGGGHHHHHHGHHHHGGGGHHHHHHHHHHHHHHGGGGGGGGGGGGGGGGGGGGGGGGGGFFFFFFFFFFFFFFFFFFFFFFFFFFFFFFFFFFFFFFFFFFFFB
@M05620:37:000000000-D9766:1:1101:4462:12194 1:N:0:5
ACCACACCTTCTACAATGAGCTGCGTGTGGCTCCCGAGGAGCACCCCGTGCTGCTGACCGAGGCCCCCCTGAACCCCAAGGCCAACCGCGAGAAGATGCCCAGGTGAGTGGCCCGCTACCTCTTCTGGTGGCCGCCTCCCTCCTTCCTGGCCTCCCGGAGCTGCGCCCTTTCTCACTGGTTCTCTCTTCTGCCGTTTTCCGTAGGACTCTCTTCTCTGACCTGAGTCTCCTTTGGAACTCTGCAGGTTCTA
+
BBA3AABBFFFFGBGDGFFGGGHHGE224EGHFFFAEEAEEGHCHAEEEGGEDGFHEHHGGC@@FGGGGGGGH3?EFGGHACHGHEEECGDGGGFHHHHFHHHGHHHHHFGGHHGGGGGHHHHHHHHHGGGHHGGGGGHGHHGHHGGGGGGGFGGGGG-ABGGGGGFB-9FFFFFFFFFFFFFFFFFFFFFFFBFFFFFFFFFFFFFFFFFFFFFFFFFFFFFFFFFFFFFFFFFFFFFFFFFFFFFFFFB
@M05620:37:000000000-D9766:1:1101:13319:12260 1:N:0:5
ACCACACCTTCTACAATGAGCTGCGTGTGGCTCCCGAGGAGCACCCCGTGCTGCTGACCGAGGCCCCCCTGAACCCCAAGGCCAACCGCGAGAAGATGCCCAGGTGAGTGGCCCGCTACCTCTTCTGGTGGCCGCCTCCCTCCTTCCTGGCCTCCCGGAGCTGCGCCCTTTCTCACTGGTTCTCTCTTCTGCCGTTTTCCGTAGGACTCTCTTCTCTGACCTGAGTCTCCTTTGGAACTCTGCAGGTTCTA
+
DDCDDDDDFFFFGGGGGGGGGGHHGGGGHGHHHGGGGGGGGHHHHGGGGGGGHHHHHHHGGGGGGGGGGGGHHHHGGGGHGHHHEGGEGGGGGGHHHHHHHHHGGFFHHHGGHGCFGGGHHHHHHHHHFHGHHGGGGGHGHHGHFGGGGGGGGGGGFGAAGGGG?DFFAFFFFFFFEFFFFFFFBBFFBFFFFFFFFFHFFFFDFFFFFFFFFFFFFFFFFFFFFFFFFFFFFFFFFFFFFFFFFFFFFFB
@M05620:37:000000000-D9766:1:1101:4862:12270 1:N:0:5
AGTGCCAGCTCTCAATCGCACAGGGGACCCAGGGCCTGGCCCCTCCATCCAGAAAACCTATTACCTCACCCGCTACCTGGAGCACCAACTCCGCCGCTTGGCTGGGACCTATGTGAGTATCCAGCGTAGGAATCTGGGAGTTGGGGAGGAGTGAGGAGTTGGGGAAAGACAGTCCTAACCGTGGAGGGTTCTGGTAAATGATGGGGTGAGGAGGGGCTCTTTGGCTCCCACCAGTCCCCCTGTCTGGTCTA
+
>AAAADFFBFFFG4BGGAFFA2B4AAEFGEABFEEEFBFFGGGFGGGHHGFFBGGFGGGHG5AFGFFGHHHEFGEGHHGBBGG1BF1FEFGHAE/>E>EF<GH?EDGHGHHHHHHFFFGHHHHGHGDEG<DFHHHGGHHG/FGFGGFG@AEHGFHHHCCGHGGCEAEGHHHH<GGGGGFFGGEGGEFGGGGGGGFBFGGGGGFEFFFBEFFFFFBBB@FFFFFFFBFFFBFFF9FFFFFFB.9FF9FFFF9
@M05620:37:000000000-D9766:1:1101:16918:12276 1:N:0:5
AGTGCCAGCTCTCAATCGCACAGGGGACCCAGGGCCTGGCCCCTCCATCCAGAAAACCTATGACCTCACCCGCTACCTGGAGCACCAACTCCGCAGCTTGGCTGGGACCTATGTGAGTATCCAGCGTAGGAATCTGGGAGTTGGGGAGGAGTGAGGAGTTGGGGAAAGACAGTCCTAACCGTGGAGGGTTCTGGTAAATGATGGGGTGAGGAGGGGCTCTTTGGCTCCCACCAGTCCCCCTGTCTGGTCTA
+
BCABCFFFCFFFGGGGGGGGGGHHGGGGGGHHGGGGGGHHHHGHGGHHHHHHHHHHHGHHHHHHHHHHHHHGGEGGHGGHFHHHHHHHGHHHGGGGGHHFGHHGC/BCEGHDHBGGH?DFGFF2FCEA@/GFEGFHB00/<?==C@<C@.C<GFD.<CHBF0-EGAGHC::;CCGGCFFF9E.-9:DGCFGF:BF0FBFBBFFFFGFCEFFBDD=-@FF:FFFFFFFF?FADAFFFFFFFCFFFFFEFFFF
@M05620:37:000000000-D9766:1:1101:15563:12377 1:N:0:5
AGTGCCAGCTCTCAATCGCACAGGGGACCCAGGGCCTGGCCCCTCCATCCAGAAAACCTATGACCTCACCCGCTACCTGGAGCACCAACTCCGCAGCTTGGCTGGGACCTATGTGAGTATCCAGCGTAGGAATCTGGGAGTTGGGGAGGAGTGAGGAGTTGGGGAAAGACAGTCCTAACCGTGGAGGGTTCTGGTAAATGATGGGGTGAGGAGGGGCTCTTTGGCTCCCACCAGTCCCCCTGTCTGGTCTA
+
BCABBFFFDFFFGGGGGGGGGGHHGGGGGGHHGGGGGGHHHHGHGGHHHHHHHHHHHGHHHHHHHHHHHHHGGGGGHHHHHHHHHHHHGHHHGGGGGHHHGHHGGGHHGHHHHHHHHHHHHHHHHGGGGGGHHHHHHHHGGHHHGGGGGGGHHHHHHGHHHHGGGGHHHHHHHHHHHHHHGGGGGGGGGGGGGGGGHHHHHHGGGGFFFFFFFFFFFFFFFHHFFFFFFFFFFFFFFFFFFFFFFFFFFFB
@M05620:37:000000000-D9766:1:1101:9985:12401 1:N:0:5
GAGGCTGCTTTGGAAGTAACTGACAAGCCAGGGACAAAAGATCGGAAGCGCACACGTCTGAACTCCAGTCACATTACTCGATCTCGTATGCCGTCTTCTGCTTGAAAAAAAAAAAAAAGAAACAGAACTACTAGAATCGAGCATAAGAACTACGAATTAAAAATGTCATAGAAAGGGCTGAATAGAAATAAAATCCGCATTAATCAGACAACACAAAGGAGAACTCTAGCTCTAATAGTAGCAAATAAGAC
+
AABAAAFBFFFFGAFGGGFFGGGHFHHHGGGGAFFDH2EHGHHHGABEAEEGGGHGFHHGHFHHHHHHHHHHHFGHHHHG?BB?FFF1BGHGEEGHGHFHHHHHHHHHHGEE////////000000101111111110....-000=00/00/.....00000.0;00000000/9.....000000000;000//..-..////////;..;..../....;///////////////////;////:///
@M05620:37:000000000-D9766:1:1101:13893:12408 1:N:0:5
AGTGCCAGCTCTCAATCGCACAGGGGACCCAGGGCCTGGCCCCTCCATCCAGAAAACCTATGACCTCACCCGCTACCTGGAGCACCAACTCCGCAGCTTGGCTGGGACCTATGTGAGTATCCAGCGTAGGAATCTGGGAGTTGGGGAGGAGTGAGGAGTTGGGGAAAGACAGTCCTAACCGTGGAGGGTTCTGGTAAATGATGGGGTGAGGAGGGGCTCTTTGGCTCCCACCAGTCCCCCTGTCTGGTCTA
+
BBABBFFFBFFFDFGGGCAEAEHHGGGGGGHHGGGGGC2BGGGAEEGFDHEHHHGHH?GFFFHHHHFHHHHGG>E@C3ECGHHEF1FGECDGG??FGEGHGGHGGGHHGGHHHDGHHHHHHHHHHGEGCGHHHHHHHHHGGHHHGGGGGGGHHHHHHGHHHHCGEDEHGHHHHG0GGHHHGFGGGGGG9.FGGGGGGGGGGFFGGGDFFFFFFFFFFFFFFFFFFFFFFFFFFFFFFFFDDFFFFFFFFFF
@M05620:37:000000000-D9766:1:1101:2645:12452 1:N:0:5
AGTGCCAGCTCTCAATCGCACAGGGGACCCAGGGCCTGGCCCCTCCATCCAGAAAACCTATGACCTCACCCGCTACCTGGAGCACCAACTCCGCAGCTTGGCTGCGACATATGTGCGGATCCAGCGAAGGCATCTGGGTGGTGGGGAGGAGTACGGAGCTGGGGACAGACCGTCCTAAACGTGGAGGGCTCTGGTAAATGATGGGCTGAGGAGGGGCTCTTTGGCTCTCACCAGTCCCCCTGTCTGGTCTA
+
>1>>A1BB>CFFFDFEEF1AAEBAAEEEFGGHF0EEFBG0BFEGEGGDGFHHHGFFFGF1FABGHGGHHFFEEEEGHGGBFFF/BFCGEG@FE?EEEBFCEBGF///>/?1>BD22</<<<01@G?/</?.0<01<F00.-..=@-C-;:::/0.:..-;//.-.-../.9-;C9.0;F/9-;-9-;@-;9//;F//999///:A-99F--/------9/9BF/9FF/;BBFBF/9BF-A@FB/BF/FBFB
@M05620:37:000000000-D9766:1:1101:22190:12462 1:N:0:5
AGTGCCAGCTCTCAATCGCACAGGGGACCCAGGGCCTGGCCCCTCCATCCAGAAAACCTATGACCTCACCCGCTACCTGGAGCACCAACTCCGCAGCTTGGCTGGGACCTATGTGAGTATCCAGCGTAGGAATCTGGGAGTTGGGGAGGAGTGAGGAGTTGGGGAAAGACAGTCCTAACCGTGGAGGGTTCTGGTAAATGATGGGGTGAGGAGGGGCTCTTTGGCTCCCACCAGTCCCCCTGTCTGGTCTA
+
BCAAAFFFCFFFGGGGGGGGGGHGGGGGGGHHGGGGGGHHHHGHGGHHHHHHHHHHHGHHHHHHHHHHHHHGGEGGHHHH?GHHHHFFFHHHFGGGGHHHGHHGGGHHGHHHHHHHHHHHHHHHHGGGGGHHHHHHHHHGGHHHGGGGGGGHHHHHGGHHHHGGGGHHHHHHHHHHHHHHGGGGGGGGGGGGGGGGGGGGGGGGGGFFFFFFFFFFFFFFFFFFFFFFFFFFFFFFFFFFFFFFFFFFFFF
@M05620:37:000000000-D9766:1:1101:17292:12474 1:N:0:5
ACCACACCTTCTACAATGAGCTGCGTGTGGCTCCCGAGGAGCACCCCGTGCTGCTGACCGAGGCCCCCCTGAACCCCAAGGCCAACCGCGAGAAGATGCCCAGGTGAGTGGCCCGCTACCTCTTCTGGTGGCCGCCTCCCTCCTTCCTGGCCTCCCGGAGCTGCGCCCTTTCTCACTGGTTCTCTCTTCTGCCGTTTTCCGTAGGACTCTCTTCTCTGACCTGAGTCTCCTTTGGAACTCTGCAGGTTCTA
+
ABAAABBBFFFFGGGGGGGGGGHHGGGGHGGHHGGGGGGG?GHHHGGGEGGGFHHGHHHGGGGGGGGGGGGHHHHGGGGHGHHHHGGFGGGGGGHHHHHHHHHGHGHHHHGGHHGGGGGHHHHHHHHHHHGHGGGGGGHGHHGHHGGGGGGGGGGGGFGGGGGGGGFFFFFFFFFFFFFFFFFFFFFFFFFFFFFFFFFFFBFDAFFFFFFFFFFFFFFFFFFFFFFFFFFFFFFFFFBFFFFFFFFFFFB
@M05620:37:000000000-D9766:1:1101:2651:12475 1:N:0:5
AGTGCCAGCTCTCAATCGCACAGGGGCCCCAGGGCCTGGCCCCTCCATCCAGAAAACCTATGACCTCACCCGCTACCTGGAGCACCAACTCCGCAGCTTGGCTGGGACCTATGTGAGTATCCAGCGTCGGAATCTGGGCGTTGGGGCGGCGTGCGGCGTTGGGGACCGCCCGTCCTAACCGTGGAGGGTTCTGGTAAATGATGGGGTGAGGAGGGGCTCTTTGGCTCCCACCAGTCCCCCTGTCTGGTCTA
+
>A>>AFFFACFFG4FGGFGFEEGFG2AEEEAE2AEEFFHHGEFHGGHGHGFGHHHBBEGHBBDGHDGHHHH0>EEGHH@FBBFGHG1CEFHBEE?FGHBB?GHGDEGHGHHHHHB?GGFHHH2GHGB/>///?GHHHH.@GFGGCG.@D?DGGDGG-@9DFE>D.-.99B--@FFF/9FFFFFF.;DFDFFFFFFFFFFEFFFFFFDFEFE/ADFFFAFFFFFFFFFFFFFFEFFFFFFFFFFFFFFFFFF
@M05620:37:000000000-D9766:1:1101:22189:12481 1:N:0:5
AGTGCCAGCTCTCAATCGCACAGGGGACCCAGGGCCTGGCCCCTCCATCCAGAAAACCTATGACCTCACCCGCTACCTGGAGCACCAACTCCGCAGCTTGGCTGGGACCTATGTGAGTATCCAGCGTAGGAATCTGGGAGTTGGGGAGGAGTGAGGAGTTGGGGAAAGACAGTCCTAACCGTGGAGGGTTCTGGTAAATGATGGGGTGAGGAGGGGCTCTTTGGCTCCCACCAGTCCCCCTGTCTGGTCTA
+
BBAABFFFBFFFGGGGGGGGGGHHGGGGGGHHGGGGGGHHHHGHGGHHHHGHEHGHHGHHHHHHHHHHHHHGGGGGHHHHHHHHHHHHGHHHGGGGGHHHGHHGGFHHGHHGHHEHHHHHHHHHHGGGGGHHHHHHGGHGGHHHGGGGGGGHHHHGHGHHHHGGGGHHHHHHHHHHHHHHGGGGGGGGDFEGGGGGGGGGGGGGGGFFFFFFFFFFFFFFFFFFFFFEFFFFFFFFFFFDFFFFFFFFFFF
@M05620:37:000000000-D9766:1:1101:5492:12486 1:N:0:5
AGTGCCAGCTCTCAATCGCACAGGGGACCCAGGGCCTGGCCCCTCCATCCAGAAAACCTATGACCTCACCCGCTACCTGGAGCACCCCCTCCGCAGCTTGGCTGGGACCTATGTGAGTATCCAGCGTAGGCATCTGGGCGTTGGGGCGGCGTGCGGCGTTGGGGCCAGCCCGTCCTAACCGTGGCGGGTTCTGGTAAATGATGGGGTGAGGAGGGGCTCTTTGGCTCCCACCAGTCCCCCTGTCTGGTCTA
+
>A11>BFFAFFFG1FGFEFAEEHHG?EEFBBF0BEABFHHHHGGFCHGGHHHHGH0BEFHBAFGH1BFHHH>E/>EGH1B0>BFGHG/>EE/>E?E<F<BEGHGGGHHGHFHHHHBGHHHHHBFHGG/AF11FGHHHH/ACCGECG.@C@GGG?GG-@@@@F@@-9-;-A-;@FFF//FF@FF@-;9@@FFFFFFFFFFFFFFFFFF@FFF/BF@@@@FFFFFFFFFFF-FFEFFFFFFF@FFFFFFFFFF
@M05620:37:000000000-D9766:1:1101:14808:12583 1:N:0:5
AGTGCCAGCTCTCAATCGCACAGGGGACCCAGGGCCTGGCCCCTCCATCCAGAAAACCTATGACCTCACCCGCTACCTGGAGCACCAACTCCGCAGCTTGGCTGGGACCTATGTGAGTATCCAGCGTAGGAATCTGGGAGTTGGGGAGGAGTGAGGAGTTGGGGAAAGACAGTCCTAACCGTGGAGGGTTCTGGTAAATGATGGGGTGAGGAGGGGCTCTTTGGCTCCCACCAGTCCCCCTGTCTGGTCTA
+
AA3AAFFFBFFFFBGGGFCGGGFGD?GGGGGDGEGEGFFHHGFHGGHFBGFHHGEGHGHHHHHHHHHHHHHGGGGGHHHHHHGGHHGHGHFHGGGGGHHGGHHGEGHHGHHHHHHHHHHHHHHHHGDGCGHHHHHHHHHGGHHHGGEGGGGHHHHHHGHHHHGGGGHHHHHGGHHHHHHHGGGGGGGGAFGGGGGGGGGGGGGGGGFFFFFFFFFFFFFFFFFFFFBEEFFFE?FFFFFDFFFFFFFFFF/
@M05620:37:000000000-D9766:1:1101:14802:12602 1:N:0:5
AGTGCCAGCTCTCAATCGCACAGGGGACCCAGGGCCTGGCCCCTCCATCCAGAAAACCTATGACCTCACCCGCTACCTGGAGCACCAACTCCGCAGCTTGGCTGGGACCTATGTGAGTATCCAGCGTAGGAATCTGGGAGTTGGGGAGGAGTGAGGAGTTGGGGAAAGACAGTCCTAACCGTGGAGGGTTCTGGTAAATGATGGGGTGAGGAGGGGCTCTTTGGCTCCCACCAGTCCCCCTGTCTGGTCTA
+
ABAAAFFFBFFFGGGGGGGAFFHGGGGGGGHHGGGGFGHHHHGHGGHHHGFHHHHHHGHHHHGHHHHGHHHEGGGGHHGGHHHHHHHHGHHHGGEGGHHHGHHGGGHHGHHHHHHHHHHHHHHHGGGGGGHHHHHHHHHGGHHHGGGGGGGHHHHHHGHHHHGGGGHHHHHHHHHHHHHHGEGGGGGGEFGGGGGGGGGGGGGGGGFFFFFFFFFFFFFFFFFFFFFEFFFFFFFFFFFDFFFFFFFFFFB
@M05620:37:000000000-D9766:1:1101:16968:12633 1:N:0:5
ACCACACCTTCTACAATGAGCTGCGTGTGGCTCCCGAGGAGCACCCCGTGCTGCTGACCGAGGCCCCCCTGAACCCCAAGGCCAACCGCGAGAAGATGCCCAGGTGAGTGGCCCGCTACCTCTTCTGGTGGCCGCCTCCCTCCTTCCTGGCCTCCCGGAGCTGCGCCCTTTCTCACTGGTTCTCTCTTCTGCCGTTTTCCGTAGGACTCTCTTCTCTGACCTGAGTCTCCTTTGGAACTCTGCAGGTTCTA
+
AAAAAAAAFFFFGGGF3G1FGGHHGFGAA0FHHGFGCGGAEGHFHGGGAEFGHHFHHHHGGGGGGGGGGGFHHHHGGGGHGHHHEGGGGG?CGGHHHHHHHHHGHHHHGHGGHHGGGGGHHHHHHHHHHHGHHGGGGGHGHHGHHGGGGGGGGGGGGG@GGGGGGGF@@FFFFFFFFFFFFFFFFFFFFFFFF@FFFFFFFFFFFFFFFFFFFFFFFFBBFFFFFFFFFFFFFFFFFFFFFFFFFFFFFFF
@M05620:37:000000000-D9766:1:1101:7426:12637 1:N:0:5
AGTCCCAGCTCTCCATCGCACAGGGTCCCCAGTGCCCGGCCCCTCCATCCAGAAAACCTATGACCTCACCCGCTACCTGGCGCACCCCCTCCGCAGCTTGGCTGGGACCTATGTGAGTATCCAGCGTAGGAATCTGGGAGTTGGGGAGGCGTGCGGAGTTGGGGAAAGCCAGTCCTAACCGTGGAGGGTTCTGGTAAATGATGGGGTGAGGAGGGGCTCTTTGGCTCCCACCAGTCCCCCTGTCTGGTCTA
+
>>>1>BF@1CFFGFGDAAE1ECHHG00AA0001AB10BAE/EE/EEGHHA1F1GG0BEFG1FDGG1B1FFF/>>>>GF1F0>EEEGE>>EF/?EC//BBFCFGCCGHHGH1DFHH2@@DGHHGHHGE/>?11??DGHF0F<FFBCC.<C.CGG.AC-A.CCFG@9.../;/9CFFGF9BFGGE=-;B@AAFFFFBFFFFFFFFFF?F;-9FFBB@9@@FFFFFFFFFEFBFFEFFFFFFF@EFFFBF:;F/
@M05620:37:000000000-D9766:1:1101:10177:12647 1:N:0:5
AGTGCCAGCTCTCAATCGCACAGGGGACCCAGGGCCTGGCCCCTCCATCCAGAAAACCTATGACCTCACCCGCTACCTGGAGCACCAACTCCGCAGCTTGGCTGGGACCTATGTGAGTATCCAGCGTAGGAATCTGGGAGTTGGGGAGGAGTGAGGAGTTGGGGAAAGACAGTCCTAACCGTGGAGGGTTCTGGTAAATGATGGGGTGAGGAGGGGCTCTTTGGCTCCCACCAGTCCCCCTGTCTGGTCTA
+
AAABCFFFCFFFGGGGGFGGGGHHFFGGGGGHGGGGGGHHHHGHGGGHHHGHHHHHHGHHHHHHHHHHHHHGGGGGHHHHHHGFGHFHGHHHGGGGGHHHGHHGGGHHGHHHHHHHHHHFHHHHHGEGGGHHHHHHHHHGGHHHGGGGGGGHHHHHHGHHHHGGGGHHHHHHHHHHGHHHGFGGGGGGCFGGGGGGGGGGG9FGGGFFFFFFFFFFFFFFFFFFFFFFFFFFFFFFFFFFFFFFFFFFFFF
@M05620:37:000000000-D9766:1:1101:8245:12659 1:N:0:5
AGTGCCAGCTCTCAATCGCACAGGGGACCCAGGGCCTGGCCCCTCCATCCAGAAAACCTATGACCTCACCCGCTACCTGGAGCACCAACTCCGCAGCTTGGCTGGGACCTATGTGAGTATCCAGCGTAGGAATCTGGGAGTCGGGGAGGAGTGAGGAGTTGGGGAAAGACAGTCCTAACCGTGGAGGGTTCTGGTAAATGATGGGGTGAGGAGGGGCTCTTTGGCTCCCACCAGTCCCCCTGTCTGGTCTA
+
>>AABFFFBFCFGEGGGFEGEEBF2AEGGGHHGGGGGEGFGHGDGGEHHHGGGECHFECGHGFHGHCGHHFGGGGGHHH1FGH1BFGHGHHHGF?GE3FGGFHCEAGHDHHFHHHHFGHDDGHHHGCGGBGFCHG1GHHEG0<<@@C@DGGH.0D<<CGH0CGGGGHHEHHHGGGGGGGFBE.9?AFGCA9909CFFFFFFBBFEFA-9AFFDDBF;@FFBBFBFFFEEFFFEA9B/BE?-E9/BBBFBB;
@M05620:37:000000000-D9766:1:1101:8224:12662 1:N:0:5
AGTCCCAGCTCTCCATCGCACAGGGTCCCCAGTGCCTGGCCCCTCCATCCAGAAAACCTATGACCTCACCCGCAACCTGGCGCACCCCCTCCGCAGCTTGGCTGGGACCTATGTGAGTATCCAGCGTAGGAATCTGGGCGTCGGGGCGGCGTGCGGCGTTGGGGCCAGCCAGTCCTAACCGTGGCGGGTTCTGGTAAATGATGGGGTGAGGAGGGGCTCTTTGGCTCCCACCAGTCCCCCTGTCTGGTCTA
+
>>11>BB1?FFFGGGG1AE1A?GFFB0BF0BE1BF1AB0FBGGHGG0DGBAFH0E0BEFCBADGH1BBGHH/>//>F>0B0>BEEGG>>EF/?E?E/F<B?FFGGGHHGH1GHHF>FHGHHH2DGGGCCC11?GHHFH/CCGCCCC-:?-AAG.@@-@@@@?@@-----A-9BFFFB/FF@FF@-@?@@EFFFFFB//BF/FFFFFA@-F-/;A@??@FBFFFFFFFFF-FBAFFFFFFF@FFFFFFFFF9
@M05620:37:000000000-D9766:1:1101:25147:12697 1:N:0:5
AGTGCCAGCTCTCCATCGCACAGGGTACCCAGGGCCTGGCCCCTCCATCCAGAAAACCTATGACCTCACCCGCTACCTGGAGCACCCACTCCGCAGCTTGGCTGGGACCTATGTGAGTATCCAGCGTAGGAATCTGGGCGTTGGGGCGGCGTGAGGAGTTGGGGAAAGACAGTCCTAACCGTGGAGGGTTCTGGTAAATGATGGGGTGAGGAGGGGCTCTTTGGCTCCCACCAGTCCCCCTGTCTGGTCTA
+
>A>>>DFFAFFFGCGFBAE2E?GAF4AB5BBGBAE2ABGH2FFFGGHHHFHGBGF2BEHGFB5GHAFGHGGEE>>EGHBB2BBGGHE1?FG?>E?E>F?3EGHG/<0BFHFGDFGGFFHHFDGGHG//>/2@FGHHGF/>@FGHGC.<A-AA@9EG0C;FF/@CA..;/9/;9BFF/FFFFFEF.ADC;.;BFFBFFFFFFFFFFFFAA?./A.BFFF./FFBBFFFFF....AFFBFE.BFFFF/B/;F:
@M05620:37:000000000-D9766:1:1101:25526:12709 1:N:0:5
AGTGCCAGCTCTCAATCGCACAGGGGACCCAGGGCCTGGCCCCTCCATCCAGAAAACCTATGACCTCACCCGCTACCTGGAGCACCACCTCCGCAGCTTGGCTGGGACCTATGTGAGTATCCAGCGTAGGAATCTGGGCGTTGGGGAGGAGTGAGGAGTTGGGGAAAGACAGTCCTAACCGTGGAGGGTTCTGGTAAATGATGGGGTGAGGAGGGGCTCTTTGGCTCCCACCAGTCCCCCTGTCTGGTCTA
+
>A>>>DFF1FFFGDGGGGGCGCGHG0AAAEFEBEFECFFH0GE/EGHHGHFHBGBAEFCGGHDGHGGFH0FEE>EFH1GH0FGG0>0/?FGGFGGGGHHEEGHFGG0<CFGDGDGBG>DDHHHFFG<///@FG1GHDC/<><CHGG.C@EEGH0<C0EGHCC@C::.G/:/CGGEGGE9F-CE?9?A@CFABGB;CBFFFF/:BEFA@A9-/AB-@>-AFBBF/F/;AAFFBAFFFBFEB--;;/;F//BB
@M05620:37:000000000-D9766:1:1101:10766:12715 1:N:0:5
AGTGCCAGCTCTCAATCGCACAGGGGACCCAGTGCCTGGCCCCTCCATCCAGAAAACCTATGACCTCACCCGCTACCTGGAGCACCCCCTCCGCAGCTTGGCTGGGACCTATGTGAGTATCCAGCGTAGGAATCTGGGAGTTGGGGAGGAGTGAGGAGTTGGGGAAAGACAGTCCTAACCGTGGAGGGTTCTGGTAAATGATGGGGTGAGGAGGGGCTCTTTGGCTCCCACCAGTCCCCCTGTCTGGTCTA
+
>A>3>DFFBFFFGGGGGGGCFGHGG2EG2EGHBFFHHHHHHHGHGGFHHHHHHEFHHGHHGBFGHDFGHHH>E>>EGHFF2BFGHHE>>EG?EF?FEHGHGHHGGGHHGHHHHHHFGHHHHHGHHGGADGHHHHHHHH0FGHHHGG.CG<EHH0DH<EHHHHGGA.:C/C:GHHHHFGHGGGGGDGFGGGGGGGGGGGGGFGGGGFFFFFFFFFFFFFFFFFFFFFFFFFFFFFFFFFFFFFFFFFFFFF/
@M05620:37:000000000-D9766:1:1101:16252:12718 1:N:0:5
AGTGCCAGCTCTCAATCGCACAGGGGACCCAGGGCCTGGCCCCTCCATCCAGAAAACCTATGACCTCACCCGCTACCTGGAGCCCCAACTCCGCCGCTTGGCTGGGACCTATGTGAGTATCCAGCGTAGGAATCTGGGAGTTGGGGAGGAGTGAGGAGTTGGGGAAAGACAGTCCTAACCGTGGAGGGTTCTGGTAAATGATGGGGTGAGGAGGGGCTCTTTGGCTCCCACCAGTCCCCCTGTCTGGTCTA
+
>A3AAFFFBFFFE4BGGFECE?BCFAEGGGHHGGGFCFAFHHEGGGHGHHGHFHCGFGHFFE5GHGFGHGGGGGFGHGFGHHG1?EEGGGHHGF/>EEGGEHH?EFCFEHFHGHHHHHHHHHHGHGDDFGFHHHHGHGGGGHFHGGGGGGGHHHEEHDHHFHGGGGHGHGEHGGGGGGGGGGGGGGGGFGGGEFFFBBBFFFFFAFDFFFFFFFFFFFFFFFBBBFFFFFFFFFFFFFFDFEFFF/BFBF/
@M05620:37:000000000-D9766:1:1101:19213:12756 1:N:0:5
AGTGCCAGCTCTCAATCGCACAGGGGACCCAGGGCCTGGCCCCTCCATCCAGAAAACCTATGACCTCACCCGCTACCTGGAGCACCAACTCCGCAGCTTGGCTGGGACCTATGTGAGTATCCAGCGTAGGAATCTGGGAGTTGGGGAGGAGTGAGGAGTTGGGGAAAGACAGTCCTAACCGTGGAGGGTTCTGGTAAATGATGGGGTGAGGAGGGGCTCTTTGGCTCCCACCAGTCCCCCTGTCTGGTCTA
+
BCABBFFFCFFFGGGGGGGGGGHHGGGGGGHHGGGGGGHHHHGHGGHGHHHHHHHGHGHEFFHHHHHHHHHGGGGGHEHHHHHHHHHHGHHHGGGGGHHHGHHGGGHHGHHHHHHHHHHHHHHHHGGGGGHHHHHHHHHGGHHHGGGGGGGHHHHHHGHHHHGGGGHHHHHHHHHHHHHHGGGGGGGGDGGGGGGGGGGGGGGGGGFFFFFFFFFFFFFFFFFFFFFFFFFFFFFFFFFFFFFFFFFFFFF
@M05620:37:000000000-D9766:1:1101:18674:12768 1:N:0:5
AGTGCCAGCTCTCAATCGCACAGGGGACCCAGGGCCTGGCCCCTCCATCCAGAAAACCTATGACCTCACCCGCTACCTGGAGCACCAACTCCGCAGCTTGGCTGGGACCTATGTGAGTATCCAGCGTAGGAATCTGGGAGTTGGGGGGGAGTGAGGAGTTGGGGAAAGACAGTCCTAACCGTGGAGGGTTCTGGTAAATGATGGGGTGAGGAGGGGCTCTTTGGCTCCCACCAGTCCCCCTGTCTGGTCTA
+
ABAABFFFCFFFGGGGGGGGGGHCGGGGGGHHFFGGGGHHHHGHGGFHHHHHHHHHHGHHHHHHHHHHHHGGGEGGHHHHFGHHHHFFFHHHFGGGGHHHGHHGGGHHGHHHHHHHHHHHHHHHHGGGGGHHHHHHHHHGGHHHGGGFFFFFFFFFFFFFFFFFFFFFFFFFFFFFFFFFFFFFFFFFFFFFFFFFFFFFFFFFFFFFFFFFFFFFFFFFFFFFFFFFFFFFFFFFFFFFFFFFFFFFFFF
@M05620:37:000000000-D9766:1:1101:27739:12768 1:N:0:5
AGTGCCAGCTCTCCATCGCACAGGGGACCCAGGGCCTGGCCCCTCCATCCAGAAAACCTATGACCTCACCCGCTACCTGGAGCACCCACTCCGCAGCTTGGCTGGGACCTATGTGAGTATCCAGCGTAGGAATCTGGGCGTTGGGGCGGAGTGCGGCGTTGGGGCCAGCCAGTCCTAACCGTGGCGGGTTCTGGTAAATGATGGGGTGAGGAGGGGCTCTTTGGCTCCCACCAGTCCCCCTGTCTGGTCTA
+
>A>>>DFFBFFFGAGFGAEAECGDG2BAE2FE2BEBBFHHGHGHGGFHHBFFFBGBFEHHDBFGHDFGHHH0E>>FHHBB2BFGHH11EGHB>E/E>FBBAFHFGGGHGHFFHHH3GHFHHH3FHGD?CG22?FHHGH/@DGGHGG.@D-;CFBDG-AADGGFF.9.;.;9AFFFFBBFFFFFF-;DFDFFFFFF;BFBF/BFFFF;B.F./AFFFFFFFFFFFFFFFFBFFAFFFFFFFFFFFFFFFFF9
@M05620:37:000000000-D9766:1:1101:15541:12785 1:N:0:5
AGTGCCAGCTCTCAATCGCACAGGGGACCCAGGGCCTGGCCCCTCCATCCAGAAAACCTATGACCTCACCCGCTACCTGGAGCACCAACTCCGCAGCTTGGCTGGGACCTATGTGAGTATCCAGCGTAGGAATCTGGGAGTTGGGGAGGAGTGAGGAGTTGGGGAAAGACAGTCCTAACCGTGGAGGGTTCTGGTAAATGATGGGGTGAGGAGGGGCTCTTTGGCTCCCACCAGTCCCCCTGTCTGGTCTA
+
ABAABFFFCFFFGGGGGGGCGGHHGGGGGGHHFGGGGGHHHHGGGGHGHHHHHHHHHGHFFHGHHHHHHHHGE>EGHGFH2GHHGH1FEGHGGGGGGHHHGHHGGGHHGHHHHHHGHHHHHHHHHGGGGGHHHHHHGHFGGHHGGGFGGGGHHBHHHGHHHGGGGCHHHHHHHHHHHHHHGGGGGGGGGGGGGGGGGGGGGGGGGGFFFFFFFFFFFFFFFFFFFFFFFFFFFFFFFFFFFFFFFFFFFFB
@M05620:37:000000000-D9766:1:1101:18224:12787 1:N:0:5
ACCACACCTTCTACAATGAGCTGCGTGTGGCTCCCGAGGAGCACCCCGTGCTGCTGACCGAGGCCCCCCTGAACCCCAAGGCCAACCGCGAGGAGATGCCCAGGTGAGTGGCCCGCTACCTCTTCTGGTGGCCGCCTCCCTCCTTCCTGGCCTCCCGGAGCTGCGCCCTTTCTCACTGGTTCTCTCTTCTGCCGTTTTCCGTAGGACTCTCTTCTCTGACCTGAGTCTCCTTTGGAACTCTGCAGGTTCTA
+
BBBBBBBBFFFFGGGGGGBGGGHHGFGBGGHHHGGFGGGGGHHHHGGEFEGGHHHHHHHGGGGGGGGGGGGGHHHGGGGHGHHHHGGGGG/B/>DHHHHHHHHGHHGHHHGGHHGGGGGHHHHHHHHHHHGHHGGGGGHGHHGGGGGGGGGGGGGGGGGGGGGGFFFFFFFFFFFFFFFFFFFFFFFFFFFFFFFFFFFFFFFFFFFFFFFFFFFFFFFFFFFFFFFFFFFFFFFFFFFFFFFFFFFFFFF
@M05620:37:000000000-D9766:1:1101:5937:12834 1:N:0:5
AGTTCCAGCTCTCCATCGCACAGGGGACCCAGTGCCTGGCCCCTCCATCCAGAAAACCTATGACCTCACCCGCTACCTGGCGCACCCCCTCCGCAGCTTGGCTGGGACCTATGTGAGTATCCAGCGTAGGAATCTGGGAGTTGGGGAGGCGTGAGGAGTTGGGGAAAGACAGTCCTAACCGTGGAGGGTTCTGGTAAATGATGGGGTGAGGAGGGGCTCTTTGGCTCCCACCAGTCCCCCTGTCTGGTCTA
+
>A>3>BFFFFFFGCGGFFF2ECGEG22AEBFG3BFBDFHHHHGHGGHHHGHHHHHFFEHHEFGHH5BGHHH>E>>EGHBBB>FEGGE/>EG?EECE<GBFEGHGGGHHGHGHHHHHHHHHHHFHHGGACFGFHHHHHH0FFHHHGG.AD.CGG.CH0EGHHHGGE.;F/C/FGGGGGGGGGGGG?EGGFFFFFFFFFFFFEFFFFFDBFFFBDFBBBBFFFFFFFFFFFFFFFFFFFFFFBFFFFFFFFFF
@M05620:37:000000000-D9766:1:1101:11237:12836 1:N:0:5
AGTGCCAGCTCTCAATCGCACAGGGGACCCAGGGCCTGGCCCCTCCATCCAGAAAACCTATGACCTCACCCGCTACCTGGAGCACCAACTCCGCAGCTTGGCTGGGACCTATGTGAGTATCCAGCGTAGGAATCTGGGAGTTGGGGAGGAGTGAGGAGTTGGGGAAAGACAGTCCTAACCGTGGAGGGTTCTGGTAAATGATGGGGTGAGGAGGGGCTCTTTGGCTCCCACCAGTCCCCCTGTCTGGTCTA
+
>A>3>DFFBFFFGGGGGGGCGGHHGEEGGGHH2BEEFFHHHHGHGGHHHHHHHHHHHGHHHGHHHDGHHHHGF>EEHHGG2BGHHH1?EGHCEGGGCHGHGHHGGGHHGHHHHHHHHHHHHHGHHGGDGGHHHHHHHHGFGHHHGGFGGDGHHHHHGFGHHHGGEFHHFHFHHHHHHGHHGGGGBFGGGGGGGGGGGGGGGGGGGGFFFFFFFFFFFFFFFFFFFFFFFFFFFFFFFFFFFFFFFFFFFFF
@M05620:37:000000000-D9766:1:1101:12798:12864 1:N:0:5
AGTGCCAGCTCTCAATCGCACAGGGGACCCAGGGCCTGGCCCCTCCATCCAGAAAACCTATGACCTCACCCGCTACCTGGAGCACCAACTCCGCAGCTTGGCTGGGACCTATGTGAGTATCCAGCGTAGGAATCTGGGAGTTGGGGAGGAGTGAGGAGTTGGGGAAAGACAGTCCTAACCGTGGAGGGTTCTGGTAAATGATGGGGTGAGGAGGGGCTCTTTGGCTCCCACCAGTCCCCCTGTCTGGTCTA
+
AAAABFFFBFFFGGGGGGGCGCHFGEEEGDHGAAEEFGHGHHGDGGHHHGHHGGFFGEFGHHHHHBGHHHHEF/EEGHGH2BGGHHC?EFHHDGCFCBFGEHHGGGHFGHFFHDDF3FHHHHHHHCGDGGGHHHG1FFF?AFHFGGE@-AEFGFGH0AGHHCCGGCGHHGHHHFHFGFFHGGGGGGGFGGGGEFC0FGGFFGGEGGF=9AFFDFFAFDEFFBFFFFFFFEF.E.BFFFFFAFFFFFFFFB9
@M05620:37:000000000-D9766:1:1101:12218:12900 1:N:0:5
GAGGCTGCTTTGGAAGAAACTGACAAGCCAGGGACAAAAGATCGGAAGCGCACACGTCTGAACTCCAGTCACATTACTCGAGCTCGTATGCCGTCTTCTGCTTGAAAAAAAAAAACAACTAACGCATATACCACAGCAGAGTATAAGAAAATAAAATAAAAGAATAAACAATAGCTCAAACATTACGCATTTATCCCTCATTTTTATCCAGGAGAACACTTAACAACCTTTATCATTTGCACTTACAACCC
+
BBBBBBFBFFFFGGGGGGGGGAECG5AA2BEAEFEGHHGGAAGGE22E2AEEA01ABB2B55BBA33B@BE5FHHHHF5?G11>3?/?3BBGE1>BF4BF4DG3B3BF0<<<//B?///11?<//>/.<11111.0.<00.==00=00=<<00000=0<000;.;00:CC:<000:00000.C00;..:C?CF09C/0/.0;909.;0000/...;/B.B//9;9/99/9/9//;/:////9B//;BF;.9
@M05620:37:000000000-D9766:1:1101:12269:12927 1:N:0:5
ACCACACCTTCTACAATGAGCTGCGTGTGGCTCCCGAGGAGCACCCCGTGCTGCTGACCGAGGCCCCCCTGAACCCCAAGGCCAACCGCGAGAAGATGCCCAGGTGAGTGGCCCGCTACCTCTTCTGGTGGCCGCCTCCCTCCTTCCTGGCCTCCCGGAGCTGCGCCCTTTCTCACTGGTTCTCTCTTCTGCCGTTTTCCGTAGGACTCTCTTCTCTGACCTGAGTCTCCTTTGGAACTCTGCAGGTTCTA
+
CCCCCCCCFFFFGGGGGGGGGGHHGGGGHGHHHGGGGGGGGHHHHGGGGGGGHHHHHHHGGGGGGGGGGGGHHHHGGGGHGHHHHGGGGGGGGGHHHHHHHHHGHHHHHHGGHHGGGGGHHHHHHHHHHHGHHGGGGGHGHHGHHGGGGGGGGGGGGGGGGGGGGGFFFFFFFFFFFFFFFFFFFFFFFFFFFFFFFFFFFFFFFFFFFFFFFFFFFFFFFFFFFFFFFFFFFFFFFFFFFFFFFFFFFF;
@M05620:37:000000000-D9766:1:1101:13276:12952 1:N:0:5
AGTGCCAGCTCTCAATCGCACAGGGGACCCAGGGCCTGGCCCCTCCATCCAGAAAACCTATGACCTCACCCGCTACCTGGAGCACCAACTCCGCAGCTTGGCTGGGACCTATGTGAGTATCCAGCGTAGGAATCTGGGAGTTGGGGAGGAGTGAGGAGTTGGGGAAAGACAGTCCTAACCGTGGAGGGTTCTGGTAAATGATGGGGTGAGGAGGGGCTCTTTGGCTCCCACCAGTCCCCCTGTCTGGTCTA
+
111>AFDFAFF3AFGFFEG1AAB0AEGG?EEGGGCE//F00FEGGGFH1FGAA01BGE0FHH2GEHFHHHHGGG@EHHHFHHHAA?GHGBGHGC>EECHHGHHG?AGHGCFBGGFFHHHHHHFFHGCCC/FHGHGHHH0//?1?AC<@CGGHHBDC0.<C0GCGGGHFCFGC0CHFHGHH@B9AG.C@C?GGGEGGGGGGGGGGGGB@FFFFFF@@@@FFFFFFFFBEFFEFFABFFFFF@FFFFFFFFFB
@M05620:37:000000000-D9766:1:1101:9070:13001 1:N:0:5
AGTGCCAGCTCTCAATGCACAGGGGACCCAGGGCCTGGCCCCTCCATCCAGAAAACCTATGACCTCACCCGCTACCTGGAGCACCAACTCCGCAGCTTGGCTGGGACCTATGTGAGTATCCAGCGTAGGCATCTGGGAGTTGGGGAGGAGTGAGGAGTTGGGGAAAGACAGTCCTAACCGTGGAGGGTTCTGGTAAATGATGGGGTGAGGAGGGGCTCTTTGGCTCCCACCAGTCCCCCTGTCTGGTCTAT
+
ABAAAFFFBFFFGFGGGGGGGFHGGGGGGHGFFEEFGHCHHGHGG2DGHGFHHHHHGHFHGGHHGHHHHHGGGGGHHHGBFGHHHF1FHHHGGGGGFHHGHHGGGHHGHHHHHHHHHHHHHHGFFFGGG2@FHFHHHCAGFHHGGGGGGGHHHHHGGHHHHGGAEHHFG/GGHHHHHHHGGHGGFGGEFGGGGGGGGGGGGGGGGDFFFF/DFFFFFFFFFFFFFFFFFFFEFFFFFFFFFFFFFFFFFFF
@M05620:37:000000000-D9766:1:1101:6982:13016 1:N:0:5
AGTGCCAGCTCTCAATCGCACAGGGGACCCAGGGCCTGGCCCCTCCATCCAGAAAACCTATGACCTAACCCGCTACCTGGAGCACCAACTCCGCAGCTTGGCTGGGACCTATGTGAGTATCCAGCGTAGGAATCTGGGAGTTGGGGAGGAGTGAGGAGTTGGGGAAAGACAGTCCTAACCGTGGAGGGTTCTGGTAAATGATGGGGTGAGGAGGGGCTCTTTGGCTCCCACCAGTCCCCCTGTCTGGTCTA
+
AA1AAF11>C1BDGGGGCAFA0BFC0BEGG0GFEFGGC/0F/EF/BGFHGG1FHFHFFH1G1ADGH11>FFE/EEG0G1>FGG?F/BGEGGHGF/>@EGHG0FFE?GFFFHHGHHHHGFHGHHFBCBECCHHHHHHHGGGEHHHGGGGCGFFGHHHHGHHHHGGGGFHHHHHHHHHHHHHGGGGGGGG.AFGGGCFGGEGGFGGGGF@FFFFFF@@@@FFFFFFFFFFAFFBEFFFFFFF@FFFFFFFBB;
@M05620:37:000000000-D9766:1:1101:10257:13033 1:N:0:5
AGTGCCAGCTCTCAATCGCACAGGGGACCCAGGGCCTGGCCCCTCCATCCAGAAAACCTATGACCTCACCCGCTACCTGGAGCACCAACTCCGCAGCTTGGCTGGGACCTATGTGAGTATCCAGCGTAGGAATCTGGGAGTTGGGGAGGAGTGAGGAGTTGGGGAAAGACAGTCCTAACCGTGGAGGGTTCTGGTAAATGATGGGGTGAGGAGGGGCTCTTTGGCTCCCACCAGTCCCCCTGTCTGGTCTA
+
BBBBBFFFB4CFGGGGGGGGGECGDEGGGGGHFGGEFCGHHHGHGGF5GHHHHHHFFEHFHHFGHHHHHHHGGGGGHHHHHHHGHHHHGHHHGGGGGHHHGHHGGGHHGHHHHHHHHHHHHHHHHGFGGGHHHHHHHHHGGHHHGGGGGGGHHHHHHGHHHHGGGGHHHHGHHHHHHHHHGGGGGGGGFGGGGGFGGGGGGGGGGGDBFFFFFFBBBBFFFFFFFFFFFFFFFFFFFFFFBFFFFFFFFFB
@M05620:37:000000000-D9766:1:1101:12823:13043 1:N:0:5
AGTGCCAGCTCTCAATCGCACAGGGGACCCAGGGCCTGGCCCCTCCATCCAGAAAACCTATGACCTCACCCGCTACCTGGAGCACCAACTCCGCAGCTTGGCTGGGACCTATGTGAGTATCCAGCGTAGGAATCTGGGAGTTGGGGAGGAGTGAGGAGTTGGGGAAAGACAGTCCTAACCGTGGAGGGTTCTGGTAAATGATGGGGTGAGGAGGGGCTCTTTGGCTCCCACCAGTCCCCCTGTCTGGTCTA
+
ABAAAFFFBFFFGGGGGGGGGGHHGGGGGGHGGGGGGGHHHHGHGGHHHHHHHHHHHGHHHHHHHHHHHHHGG>EGHGHHGGHHHHGHGHHHGGGGGHHHGHHGGGHHGHHHHHHHHHHHHHHHHGGGGGHHHHHHHHHGGHHHGGGGGGGHHHHHHGHHHHGGGGHHHHHHHHHHHHGHGGGGGGGGCFGGGGFGGGGGGGGGGGFFFFFFFFFFFFFFFFFFFFFFFFFFFFFFFFFFFFFFFFFFFFF
@M05620:37:000000000-D9766:1:1101:6119:13055 1:N:0:5
ACCACACCTTCTACAATGAGCTGCGTGTGGCTCCCGAGGAGCACCCCGTGCTGCTGACCGAGGCCCCCCTGAACCCCAAGGCCAACCGCGAGAAGATGCCCAGGTGAGTGGCCCGCTACCTCTTCTGGTGGCCGCCTCCCTCCTTCCTGGCCTCCCGGAGCTGCGCCCTTTCTCACTGGTTCTCTCTTCTGCCGTTTTCCGTAGGACTCTCTTCTCTGACCTGAGTCTCCTTTGGAACTCTGCAGGTTCTA
+
BAB@ABBAFFFFGGGGGGGGGFHHGEEB4AFGGFGEEGGGGHHHHGGGGEFGHHGHHFHGGGGGGGGGGGGHGHHGGGGHGHHHHGGECFBDGGHGHHHHHHHGHHGHHHGGHHGGGGGHHHHHHHHHHHGHFGGGGGHGHHGHHGGGGGGGGGGGGG-ABGGGGGFFFFFFFFFFFFFFFFFFFFFFFFFFFFFFFFFFFFFFFFFFFFFFFFFFFFFFFFFFFFFBFFFFFFFFFFFFFFFFFFFFFFF
@M05620:37:000000000-D9766:1:1101:4845:13059 1:N:0:5
AGTGCCAGCTCTCAATCGCACAGGGGACCCAGGGCCTGGCCCCTCCATCCAGAAAACCTATGACCTCACCCGCTACCTGGAGCACCAACTCCGCAGCTTGGCTGGGACCTATGTGAGTATCCAGCGTAGGAATCTGGGAGTTGGGGAGGAGTGAGGAGTTGGGGAAAGACAGTCCTAACCGTGGAGGGTTCTGGTAAATGATGGGGTGAGGAGGGGCTCTTTGGCTCCCACCAGTCCCCCTGTCTGGTCTA
+
AAABAFFFBFFFGFGGGFEGFEEGEEGGGGGHGGGGGFHHHGGHGGFGHHGHHHHHHGHHHHHHHHHFGHHGGGGGHHHHHHGGHGGHGHHHGGGGGHHHGHHFEGHHGHHHHHHHHGHHHHHHHGBGGGHHHHHHHHHGCHHHGGGGDGGHHHHGHGHHHHGGGGHHHHHHHHHGGHHHGGFGGGGGCFFGGGGGGGGGGGGGGGFFFFFFFFFFFFFFFFFFFFFFFFFFFFFFFFFFFFFFFFFFFB9
@M05620:37:000000000-D9766:1:1101:19275:13121 1:N:0:5
AGTGCCAGCTCTCAATCGCACAGGGGACCCAGGGCCTGGCCCCTCCATCCAGAAAACCTATGACCTCACCCGCTACCTGGAGCACCCACTCCGCAGCTTGGCTGGGACCTATGTGAGTATCCAGCGTAGGAATCTGGGAGTTGGGGAGGAGTGAGGAGTTGGGGAAAGACAGTCCTAACCGTGGAGGGTTCTGGTAAATGATGGGGTGAGGAGGGGCTCTTTGGCTCCCACCAGTCCCCCTGTCTGGTCTA
+
AAAAAFFFBFFFGEGGGFFCGCGFG?BEEGHHFFGEFGHHHHGHGGHGHHHHHHHBGEFFGFHHHDFGHHHGE>EEHHHHBFGHHH1??GF?>E?EEHBFDGHGGGHGGHGFGHHHHHHHHHEHHGGGGGHGHHHHHG0FGHHHGGFGGFGHHHHFGGHHHHGGEGEHCHHHHHHFCHHGGGGGDFGGGGGGGGGGGGGGGGGGGFFF?FFFFFFFFFFFFFFFFFFFFFFFFFFFFFFFFFFFFFFFFFF
@M05620:37:000000000-D9766:1:1101:19273:13139 1:N:0:5
AGTGCCAGCTCTCAATCGCACAGGGGACCCAGGGCCTGGCCCCTCCATCCAGAAAACCTATGACCTCACCCGCTACCTGGAGCACCAACTCCGCAGCTTGGCTGGGACCTATGTGAGTATCCAGCGTAGGAATCTGGGAGTTGGGGAGGAGTGAGGAGTTGGGGAAAGACAGTCCTAACCGTGGAGGGTTCTGGTAAATGATGGGGTGAGGAGGGGCTCTTTGGCTCCCACCAGTCCCCCTGTCTGGTCTA
+
CDCCCFFFCFFFGGGGGGGGGGHHGGGGGGHHGGGGGGHHHHGCEGGHHHHHHHHHHGHHHHGHHHHHHHHGGGGGHHHHHHHHHHHHGHHHGGGGGHHHGHHGGGGHGHHHHHHHHHHHHHHHHGGGGGHHHHHHHHHGGHHHGGGGGGGHHHHHHGHHHHGGGGHHHHHHHHHHHHHHGGGGGGGGGGGGGGGGGGGGHGGGGGFFFFFFFFFFFFFFFFFFFFFFFFFFFFFFFFFFFFFFHFFFFFB
@M05620:37:000000000-D9766:1:1101:11781:13142 1:N:0:5
GAGGCTGCTTTGGAAGAAACTCATAGATTACTGCAACAGTTCCCCCTGGACCTGGAAAAGTTTCTTGCCTGGCTTACAGAAGCTGAAACAACTGCCAATGTCCTACAGGATGCTACCCGTAAGGAAAGGCTCCTAGAAGACTCCAAGGGAGTAAAAGAGCTGATGAAACAATGGCAAGTAAGTCAGGCATTTCCGCTTTAGCACTCTTGTGGATCCAATTGAACAATTCTCAGCATTTGTACTTGTAACTG
+
A3ABBBCAFFFFGGGGFGGGGGHGHHHC6GGHHHHHCGHHFGFFHGGGEHHHHHG2BFCGGHHHHGHGHHHFHGHHHHHHHGHHHHHHHGHHHHHHHHHHHHHHHHHGHHHHHHHHHHEEGGHHHFGGBCGHGHFGHHHHGHGHHHHFGHGGGBGHGGFHHHGHHEHHHHGHHGGFFFFHHHGGHHFGC1FGGE?GDGGHHGHHHHHHHHHGHGHHHHHHHHHHHFHGHHGFGGFFGGGGFGGGGGGGGGF
@M05620:37:000000000-D9766:1:1101:9481:13201 1:N:0:5
AGTGCCAGCTCTCAATCGCACAGGGGACCCAGGGCCTGGCCCCTCCATCCAGAAAACCTATGACCTCACCCGCTACCTGGAGCACCAACTCCGCAGCTTGGCTGGGACCTATGTGAGTATCCAGCGTAGGAATCTGGGAGTTGGGGAGGAGTGAGGAGTTGGGGAAAGACAGTCCTAACCGTGGAGGGTTCTGGTAAATGATGGGGTGAGGAGGGGCTCTTTGGCTCCCACCAGTCCCCCTGTCTGGTCTA
+
AA>AAFFFBFFFG4FGGFFGGEGHFEGGGGHGGGGGGFHHHHGHGGHHHHHHHHHHHGHHHHHHHHGHHHHGGGGGHHHGHGGFHHGHGHHHGGCGGHHHGHHGGFHHGHHHHHHFFGHHHHHHHGGGGGHFHHHHGHHGCGHGGGGGGDFHHFGHHGHHHHGGGFGHHHHHHHHHHHHHGEFGGGGGDGGGGGGGGGGGGGGGGGFCFFFFFFFFFFFFFFFFFFFFFFFFFFFFFFFFFFFFFFFFFFB
@M05620:37:000000000-D9766:1:1101:4105:13210 1:N:0:5
ACCACACCTTCTACAATGAGCTGCGTGTGGCTCCCGAGGAGCACCCCGTGCTGCTGACCGAGGCCCCCCTGAACCCCAAGGCCAACCGCGAGAAGATGCCCAGGTGAGTGGCCCGCTACCTCTTCTGGTGGCCGCCTCCCTCCTTCCTGGCCTCCCGGAGCTGCGCCCTTTCTCACTGGTTCTCTCTTCTGCCGTTTTCCGTAGGACTCTCTTCTCTGACCTGAGTCTCCTTTGGAACTCTGCAGGTTCTA
+
BBBBBBBBFFFFGGGGGGGBGCHFGEGAF2GHHGGGGGFCEGGHHGGGAFGGHHHHGAGE@FGGGGGGGGGEHHHGGGGHGHHHHGGGGGGGGGHHHHHHHGHGHHHHHHGGHHGGGFGHHHHHHHHHGHGHHGGGGGHGHHGHHGGGGGGGGGGGGGGGGGGGGGFFFFFFFFFFFFFFFFFFFFFFFFFFFFFFFFFFFFFFFFFFFFFFFFFFFFFFFFFFFFFFFFFFFFFFFFFFFFFFFFFFFFB
@M05620:37:000000000-D9766:1:1101:5887:13214 1:N:0:5
AGTGCCAGCTCTCAATCGCACAGGGGACCCAGGGCCTGGCCCCTCCATCCAGAAAACCTATGACCTCACCCGCTACCTGGAGCACCAACTCCGCAGCTTGGCTGGGACCTATGTGAGTATCCAGCGTAGGAATCTGGGCGTTGGGGAGGAGTGAGGAGTTGGGGAAAGACAGTCCTAACCGTGGAGGGTTCTGGTAAATGATGGGGTGAGGAGGGGCTCTTTGGCTCCCACCAGTCCCCCTGTCTGGTCTA
+
>A>A>FFFBFFFGGGGGFFCEGFHF?EEEGHHFEEGGGHHHHGFGGGHGHHHHHFGFECGGHEGHHHHHGHGGEEGHHHH2GGGHH1?EGHHGGGGGHHHEHHG/AGHECGHHFDDDF?GDHHHHG?ACDHHGHHBHF/><<ACDD.AFEAGH0<<<C<BCCFFEAC::GFCHFFFGGFABAEA.CGG=.AFFB;BFFGGEFB/AD.;AFFFFAAFDBFFFFFFBBFEAFAFFFFFFFEDFFBFFF/B;B/
@M05620:37:000000000-D9766:1:1101:9468:13217 1:N:0:5
AGTGCCAGCTCTCAATCGCACAGGGGACCCAGGGCCTGGCCCCTCCATCCAGAAAACCTATGACCTCACCCGCTACCTGGAGCACCAACTCCGCAGCTTGGCTGGGACCTATGTGAGTATCCAGCGTAGGAATCTGGGAGTTGGGGAGGAGTGAGGAGTTGGGGAAAGACAGTCCTAACCGTGGAGGGTTCTGGTAAATGATGGGGTGAGGAGGGGCTCTTTGGCTCCCACCAGTCCCCCTGTCTGGTCTA
+
AA3AAFFFBFFFFGGGGFGFGGHHGGGGGGHHGGGGGGHHHHGHGGHHHHHHHHFHHGGHHHGHHHHHHHHGGFGGHGHHHHHHGHHHGGHHGGGGGHHHGHHGGGHHGHGHHFHHHHHEHGGFHGGADGEHHFHGHHHGGHHGGG.DDCEHHHHHHGHHHHGGGGHHH//CCHHHHC/CDGG-9;CCFGGGGGGGGGBGGGGGGGFFFFFFFFFFFFFFFFFFFFFFFFFFFFFFFFFFFFFFFFFFFFF
@M05620:37:000000000-D9766:1:1101:22715:13220 1:N:0:5
GAGGCTGCTTTGGAAGAAACTCACAGGTTACTGCAAAAGTTCCCCCTGGGCCTGGGTAAGATTCCCGCCTCCATTACTCAAGCTGAAACAACTGCTTATGCCCGCAACCCAAAACGACTAGAACACACAAAACTACAAGAGAAGAAGATAAAAGAATAACAAATAACAAACAAATCACTCATTTAAGCCTTATCACGCTTGCCTACCACAACGAACAATTCTCATAATTTGAACTTTTAACCTACCAACAA
+
ABBBBBFAFFFFG4GGGGCGGBG4BA444F4DGFGFEFBB55D32A2A22BF2A113B3B55AB531AA111BDFGH555BBBF333FB3BBFGF43BB3@33?>/>>0///B?B//>//BB31BBC//?0B?@111<100010@00??<1?<1<01<1??FC<1111<0.0>0=<0/0=<===0000</<0=0CG..A.../:0/.:0:..-;;A-;000;;;0;;;0;00;B0;09900:/9;.9/9;.
@M05620:37:000000000-D9766:1:1101:26034:13274 1:N:0:5
AGTGCCAGCTCTCCATCGCACAGGGGACCCAGGGCCTGGCCCCTCCATCCAGAAAACCTATGACCTCACCCGCTACCTGGAGCACCCACTCCGCAGCTTGGCTGGGACCTATGTGAGTATCCAGCGTAGGAATCTGGGCGTTGGGGAGGAGTGCGGAGTTGGGGACAGACAGTCCTAACCGTGGAGGGTTCTGGTAAATGATGGGGTGAGGAGGGGCTCTTTGGCTCCCACCAGTCCCCCTGTCTGGTCTA
+
>A>>>FFC3FFFG4GDBEE2E?GCG?AA2EA222BBAFHGCHGEGGHGHFFGB3GBFFGHFFBGH@FEGGFEE/>EHFDGBBFHHH1??GHBEECE>GBBAG3FEGHHDHF?FF?2BFDGFHFFHGFADGD1FFDDFC/>CCDFCG.<D<<<C0CC:ADHHBGC.-.;9FF9FGBBBFGFB9A@.C.BAFFFFFFFFFBFBFFFFD:@..A/AABBBB./BBFFFFFFFBADFFFFFF.DBFBFFFFFFFF
@M05620:37:000000000-D9766:1:1101:25595:13292 1:N:0:5
ACCACACCTTCTACAATGAGCTGCGTGTGGCTCCCGAGGAGCACCCCGTGCTGCTGACCGAGGCCCCCCTGAACCCCAAGGCCAACAGCGAGAAGATGCCCAGGTGAGCGGCCCGCTACCTCTGCTGGTGGCCGCCTCCCTCCTTCCTGGCCTACCGGAGCTGCGACCTTACTCACTGGCTCTCTCTTCTGCCGTTTTCCGTAGGACTCTCTTCTCTGACCTGAGTCTCCTTTGGAACTCTGCAGGTTCTA
+
AAA1AAAAFFFFGGGB3GFDGFHHG0AAA0BF1FF0AEGGGHHHHGGGFAFGFHG1FHFG@FCGG/EGGGG0F1FGGG/F//?GHG/0BE@//C<C1B1101/?GHFC1><@/<<<CC@/0<00D0G/<C...::AEC..CGGG00/0;/:CB/F?-@;A@.9C---;-//;;BFFB/9-;FFB/:/9B/F//;;-/AFB-9--9/;FBFFFF/BF//BBBF-/9/////;;/9//BFFFBFF/9-A/BF/
@M05620:37:000000000-D9766:1:1101:24820:13300 1:N:0:5
AGTGCCAGCTCTCAATCGCACAGGGGACCCAGGGCCTGGCCCCTCCATCCAGAAAACCTATGACCTCACCCGCTACCTGGAGCACCAACTCCGCAGCTTGGCTGGGACCTATGTGAGTATCCAGCGTAGGAATCTGGGAGTTGGGGAGGAGTGAGGAGTTGGGGAAAGACAGTCCTAACCGTGGAGGGTTCTGGTAAATGATGGGGTGAGGAGGGGCTCTTTGGCTCCCACCAGTCCCCCTGTCTGGTCTA
+
BBABBFFFBFFFGGGGGFFGGGGHGGGGGGHHGGGGDGHHHHGHGGHHHHHHHHHHHGHHHHGHHHHHHHHGGGGGHHHHHHHHHHHHGHHHGEEEGHHHGGHGFFGHGHHHHHHHHHHHHHHHHGGGGGHHHHHHGHHGEHHHGGGGGGGHHHHGHGHHHHGCGGHHHHHHHHHHHHHHGEEFGGGGCFGGGGFGGGGGGGGEGGFFFFFFFFFFFFFFFFFFFFFFFFFFFFFFFFFFFFFFFFFFFFB
@M05620:37:000000000-D9766:1:1101:20143:13314 1:N:0:5
ACCACACCTTCTACAATGAGCTGCGTGTGGCTCCCGAGGAGCACCCCGTGCTGCTGACCGAGGCCCCCCTGAACCCCAAGGCCAACCGCGAGAAGATGCCCAGGTGAGTGGCCCGCTACCTCTTCTGGTGGCAGCCTCCCTCCTTCCTGGACTCCCGGAGCTGCGCCATTTCTCACTGGTTCTCTCTTCTGCCGTTTTCCGTAGGACTCTCTTCTCTGACCTGAGTCTCCTTTGGAACTCTGCAGGTTCTA
+
BBBABBBBFFFFGGGGCG5BGFHFGEEBGEHHFFGEEEGGGHHGHGGEEEGFHHHHHHGG@FGGG1EGGGGFH3FGGGDG//FGAF?/CD/</?<FDG1<GB/FFGGF<1FCGGCCC?@FHHB00==D<<DG/...;:ACGG?BHHE0CG/:CC9ED?:B-AFF@-D..900//9BFF.;;99FB//FBFBFFBDFFF/BD99:?FFFFFF/9FFFFB/FFFFFF//BFF/B/9FFEFFF/BFBBFAFB9/
@M05620:37:000000000-D9766:1:1101:6905:13327 1:N:0:5
AGTCCCAGCTCTCCATCGCACAGGGTACCCAGTGCCTGGCCCCTCCATCCAGACAACCTATGACCTCACCCTCTACCTGGCGCACCCCCTCCGCAGCTTGGCTGGGACCTATGTGAGTATCCAGCGTAGGAATCTGGGCGTTGGGGCGGCGTGCGGCGTTGGGGCCAGCCCGTCCTAACCGTGGCGGGTTCTGGTAAATGATGGGGTGAGGCGGGGCTCTTTGGCTCCCACCAGTCCCCCTGTCTGGTCTA
+
>>33>B@FFFCFGGGBBAE2E?GFF44BA4BFABB5DBFGFHGGGG2GHAAFG1B2BBFEAADGGABBFHH1B23DFG@B1>BEEEF>>EE1>E/E>B33?GGGGGHHGH3FHHH2FHFHHHBGHGG/<E11@GHHFH/@DDGACG?<C@BG@?BG@BBBBFBB.-.;9A.9BFFF/9BFBFFB-;-BBFFFFFFFBFFF9FFFFFFB.A..9;B?B?FFFFFFFFFFF.ADAFFFFFFFBFFFFFFFFFB
@M05620:37:000000000-D9766:1:1101:9908:13335 1:N:0:5
AGTGCCAGCTCTCAATCGCACAGGGGACCCAGGGCCTGGCCCCTCCATCCAGAAAACCTATGACCTCACCCGCTACCTGGAGCACCAACTCCGCAGCTTGGCTGGGACCTATGTGAGTATCCAGCGTAGGAATCTGGGAGTTGGGGAGGAGTGAGGAGTTGGGGAAAGACAGTCCTAACCGTGGAGGGTTCTGGTAAATGATGGGGTGAGGAGGGGCTCTTTGGCTCCCACCAGTCCCCCTGTCTGGTCTA
+
ABABBFFFCFFFGGGGGGGGGGHHGGGGGGHGFGGGGGHHHHGHGGHHHHHHHHHHHGHHHHHHHHHHHHHGGGGGHHHHHGHGHHHHGHHHGGGGGHHHGHHGGGHHGHHHHHHHHHHHHHHHHGDGGGHHHHHGHHHGGHHHGGGGFGGHHHHHHGHHHHGGGGHHHHHHHHHHHHHHGGGGGGGGGGGGGGFGGGGGGGGGGGFBFFFFFFFFFFFFFFFFFFFFFFFFFFFFFFFFFFFFFFFFFFF
@M05620:37:000000000-D9766:1:1101:14354:13354 1:N:0:5
AGTGCCAGCTCTCAATCGCACAGGGGACCCAGGGCCTGGCCCCTCCATCCAGAAAACCTATGACCTCACCCGCTACCTGGAGCACCAACTCCGCAGCTTGGCTGGGACCTATGTGAGTATCCAGCGTAGGAATCTGGGAGTTGGGGAGGAGTGAGGAGTTGGGGAAAGACAGTCCTAACCGTGGAGGGTTCTGGTAAATGATGGGGTGAGGAGGGGCTCTTTGGCTCCCACCAGTCCCCCTGTCTGGTCTA
+
>>1>ADDFAFCDAEG3F1FEAEFGCEGGGFHHGG?EF/GAGHGHGGGH1EGDG01BGE0GGHFHFHBGHHHEGGEEHFFGHHHA0FHHG0GHGGCCC0FGGHFF/EHHGFGHFGFHFGHHBFHFHGAF//@GGHHGH0?F/0FG?-FCGGGHHHDHHCGFHF-CGGH.GGG/::CGHGHH@GGGGGGGGGGEGGFGGGGGGGGGGGF@FAFFF?@@@-EFFFFFFF/EAFFFFFFFFFFB@FFFFEFFFFF
@M05620:37:000000000-D9766:1:1101:4986:13397 1:N:0:5
AGTGCCAGCTCTCAATCGCACAGGGGACCCAGGGCCTGGCCCCTCCATCCAGAAAACCTATGACCTCACCCGCTACCTGGAGCACCAACTCCGCAGCTTGGCTGGGACCTATGTGAGTATCCAGCGTAGGAATCTGGGAGTTGGGGAGGAGTGAGGAGTTGGGGAAAGACAGTCCTAACCGTGGAGGGTTCTGGTAAATGATGGGGTGAGGAGGGGCTCTTTGGCTCCCACCAGTCCCCCTGTCTGGTCTA
+
>>AAAD5FBFBFG4BFGAAFAABBAAEEGGFGGGEEFBFFBBEHGG2FGHEGHBGHHFHHH3AGBFBBGGHGGG?EFGGBBFB1B?1F?FGHGE>EEBGHGGH/??FHFGGHHHHDGBFGHHGGHG?ED<FFHGHHGHFGCGHHGGGG@EEHGFGGF<<GHGGCCAEHGHGHCFGHGHHHA;EGGGGF.:CFGGCCFGFGFCFFGGFFEFFFAFCFF9EFFFFFFFFFFFFFF;:FFF?DDEFFFBF9;/;
@M05620:37:000000000-D9766:1:1101:4971:13407 1:N:0:5
AGTGCCAGCTCTCAATCGCACAGGGGACCCAGGGCCTGGCCCCTCCATCCAGAAAACCTATGACCTCACCCGCTACCTGGAGCACCAACTCCGCAGCTTGGCTGGGACCTATGTGAGTATCCAGCGTAGGCATCTGGGCGTTGGGGAGGAGTGCGGCGTTGGGGCCCGACCGTCCTAACCGTGGAGGGTTCTGGTAAATGATGGGGTGAGGAGGGGCTCTTTGGCTCCCACCAGTCCCCCTGTCTGGTCTA
+
>A>>AFFFAFFFG1FFGFFFEAGHGGAEGGHHGGGGGGHHHHGHGGEGHHHHFGHGGGEFGGGHHFGHHHHGEEGGHGHGFGHHHH0FEGHGGGGGGHBFGHHGGGHHGHFHGGH21GHHHH2FGGG///1@FHHHGE/A@ACFGC<?C.CHHFCG-;:C@FGG.---9A--9AFFE/BF?FF@-;B@FFFFFFFFFFFFBFFFFFF@E?A/A?@?@@FFFFFFFFFFFBFFEFFFFFFF@FFFFFFFFF/
@M05620:37:000000000-D9766:1:1101:6000:13414 1:N:0:5
AGTGCCAGCTCTCAATCGCACAGGGGACCCAGGGCCTGGCCCCTCCATCCAGAAAACCTATGACCTCACCCGCTACCTGGAGCACCAACTCCGCAGCTTGGCTGGGACCTATGTGAGTATCCAGCGTAGGAATCTGGGAGTTGGGGAGGAGTGAGGAGTTGGGGAAAGACAGTCCTAACCGTGGAGGGTTCTGGTAAATGATGGGGTGAGGAGGGGCTCTTTGGCTCCCACCAGTCCCCCTGTCTGGTCTA
+
ABAAAFDFBFFFGGGGGGGAEEFHFGGGGGHHAEFEGGHHHHGHGGGHHHGHHFHHHGHHHHHHHFHHHHHGG>@FHHHHFGHHGHHCEHHHFGGGGHHHGHHGGGHHGHHHHHHHHHHGHHHHHGEDDGHHHHHHHHHGGHHHGGGGGDGHHFHHHGHHHHGGGGHHHHHGHHHHHHHHGGGGGGGGEFGGGGGGGGGGGGGGGGFFFFFFFFFFFFFFFFFFFFFFFFFFFFFFFFFFFFFFFFFFFFF
@M05620:37:000000000-D9766:1:1101:16475:13425 1:N:0:5
AGTGCCAGCTCTCAATCGCACAGGGGACCCAGGGCCTGGCCCCTCCATCCAGAAAACCTATGACCTCACCCGCTACCTGGAGCACCCACTCCGCAGCTTGGCTGGGACCTATGTGAGTATCCAGCGTAGGAATCTGGGAGTTGGGGAGGAGTGAGGAGTTGGGGAAAGACAGTCCTAACCGTGGAGGGTTCTGGTAAATGATGGGGTGAGGAGGGGCTCTTTGGCTCCCACCAGTCCCCCTGTCTGGTCTA
+
AA>3>FFFAFFFGDGFGGGCGCHCGEEEEGHHAEEEAFHHHHGHGGFHHHHHHFHHHGHHHHHHHFGHHHHEE>>EHHEG2BGHHH11?GHFEECEEHHHGHHGGGHFGHCFG?GD1B2GDGHHHGG/DG1FGHHHHH0C<0FGC-.@C.<<C<0C0C<GGFGG..:C:F/CGFHGBFCFBGG@AEDBAA.99CGB90F9BBFFE.;@EF?/99-@=BFFFFBB/9BAF.F9.FFFFFFFBEBBFFFBBF:
@M05620:37:000000000-D9766:1:1101:8563:13427 1:N:0:5
AGTCCCAGCTCTCCATCGCACAGGGGACCCAGCGCCTGGCCCCTCCATCCAGAAAACCTATGACCTCACCCGCTACCTGGAGCACCCACTCCGCAGCTTGGCTGGGACCTATGTGAGTATCCAGCGTAGGAATCTGGGAGTTGGGGAGGAGTGAGGAGTTGGGGAAAGACAGTCCTAACCGTGGAGGGTTCTGGTAAATGATGGGGTGAGGAGGGGCTCTTTGGCTCCCACCAGTCCCCCTGTCTGGTCTA
+
>A>1>CFF@FFFG1FA1AA1F0GEG0AAE0AF0AEAAGHHGHGHGGHFHFFHHFH0FEHHD@GHH1BGHHHCE/>EGHFF0>BGGH>/?GH0?E?E<GBFEHHGGGHHGHGHHFFHHHHHHHHGHGG?CGHHHHHHHH0FEGHHGG.CC.CGH0DGBEHHHHGGCCHH/CCFHGHGGGGGGGGGBGGGGGGGGGGGGGGGGGFFFFF@FFFFFF@@@@FFFFFFFFFFFFFFFFFFFFFF@FFFFFFFFFB
@M05620:37:000000000-D9766:1:1101:29089:13427 1:N:0:5
AGTGCCAGCTCTCAATCGCACAGGGGACCCAGGGCCTGGCCCCTCCATCCAGAAAACCTATGACCTCACCCGCTACCTGGAGCACCAACTCCGCAGCTTGGCTGGGACCTATGTGAGTATCCAGCGTAGGAATCTGGGAGTTGGGGAGGAGTGAGGAGTTGGGGAAAGACAGTCCTAACCGTGGAGGGTTCTGGTAAATGATGGGGTGAGGAGGGGCTCTTTGGCTCCCACCAGTCCCCCTGTCTGGTCTA
+
>A>>AFFFBFFFGDGGFFGGEGFHG2EEEEHHFEGEFFHHFHGHGGHHHHHHGHHHHGHHHHHHHHHHHGHEFEEGHHHHFHHGHH1FEHHGFGCGEHFGGHHGGGHGGHHHHHHHHHHHHHFGHGGDGFFHHHHHGH0FFHHFGG.ACAEHH0GG0EFFHHGG.A.;/;:CGHHH:CHHGGGG.CEGGGGGGGGGGGFGBFFGGGDB?F.9ADBBBBEFFFFFFFFFEBFFFFFFFFFFBFFFFFFFFFB
@M05620:37:000000000-D9766:1:1101:20050:13508 1:N:0:5
AGTGCCAGCTCTCAATCGCACAGGGGACCCAGGGCCTGGCCCCTCCATCCAGAAAACCTATGACCTCACCCGCTACCTGGAGCACCAACTACGCAGCTTGGCTGGGACCTATGTGAGTATCCAGCGTAGGAATCTGGGAGTTGGGGAGGAGTGAGGAGTTGGGGAAAGACAGTCCTAACCGTGGAGGGTTCTGGTAAATGATGGGGTGAGGAGGGGCTCTTTGGCTCCCACCAGTCCCCCTGTCTGGTCTA
+
AA>>AFF@AFFFFGGFGF1FEGHFGGG00EGHG0BE/FGHCGGHGGH1DGHFBFFGGEB1FHBHHHFHHH0EGFEEHHGFFGHHFGHHGH1FEEE@EEHH?G1<?EHHGGHHH2BGH>GHDHHHHG/EG/FHH1GHBHCFGHHHGGGGCCACHDG.<<</GH<CGGHHHHHHHHHHHHHHG.EGGGG@BFGGBFGFGGGFFFGBE.:;EFFFFF<--;EFFFFF/:FFFFEFFFFFFFFF<FFFFFFFFFF
@M05620:37:000000000-D9766:1:1101:27533:13512 1:N:0:5
AGTGCCAGCTCTCAATCGAACAGGGGACCCAGGCCCTGGCCCCTCCAGCCAGAAAACCTATGACCTCACCCGCTACCTGGAGCACCAACTACGCAGCTTGGCTGGGACCTATGTGAGTATCCAGCGTAGGAATCTGGGCGTTGGGGCGGAGTGAGGAGTTGGGGAAAGACAGTCCTAACCGTGGAGGGTTCTGGTAAATGATGGGCTGAGGAGGGGCTCTTTGGCTCCCACCAGTCCCCCTGTCTGGTCTA
+
>A1>AFF1>BFFG1GGGFEFGGHGGEEAEEFHC0BB/FHHGHGHGGHCFFHGFGHFGEH1BFGHHGHHHHFEE>EGHHHHBGHHHH0?EGCGEGFE>GFGGHGFEGCGEF1FHHHFHHBGHF2FHG<<CAF1FFHHHH/>CCGHGG.=C;;;G0CF9.//;9@@...;/:9CFGGGFFGG9AA@-AB@FFFFFF9BFFFFFFFFF--;FFFEBF@?@@FFFFFFFFFEEEFFFFFFFBEB@F/B/B/FFBB
@M05620:37:000000000-D9766:1:1101:13287:13543 1:N:0:5
GAGGCTGCTTTGGAAGAGCACACGTCTGAACTCCAGTCACATTACTCGATCTCGTATGCCGTCTTCTGCTTGAAAAAAAAAAACAAACGATCCTCTCACCCTCTTTCTACCTATCTACTGAACAAATCAACTATATTCATAAAAGTCATAATCTACTACATTCACGTTGAGCAAGGCCATCGATATACAGTAATCCGCGCTAAACAACTATCCAACAACAAACTTCAATGGCGTACTTTACAGCACCCACC
+
>>AAA>CAFFFFGGGGGGGFGGHGHHHGHDGHHH3FGHFGHGHGHHHG2BFHHHGGHHHHGEFHFHHHHHHHGFHGHGG//>/1?/0//////43433?00?/2333333?23B233332B22220@22222<2221111111?111111111111111111111.00../00//...<//./..-000000:000..-9-:.;/0..//00/;0/.....;.0//:////.-.--.////9//.9.9...
@M05620:37:000000000-D9766:1:1101:3322:13549 1:N:0:5
AGTCCCAGCTCTCCATTGCACAGGGGACCCAGTGCCTGGCCCCTCCATCCAGAAAACCTATGACCGCACCCCCCACCTGGCGCACCCCCTCCGCAGCTTGGCTGGGACCTATGTGAGTATCCAGCGTAGGAATCTGGGCGTTGGGGCGGCGTGCGGCGTTGGGGCCAGCCCGTCCTAACCGTGGCGGGTTCTGGTAAATGATGGGGTGAGGAGGGGCTCTTTGGATCCCACCAGTCCCCCTGTCTGGTCTA
+
>>11>BF@BFFFGFGF3BB3F1FFG00A0ABG11BB1BFHFHGHGGHEHFGHEFFBFEH1BBDGH/AEEEE/>/>BEG>BB>EEGGG>EEA?<E?</B1B?F1FGGF0EF?GGH22@FHHHH1FH<C/>C11>FHHHH.CGGGHCGCGG@AAGB@@?@@-@-;@---;9E9@@FFF/9BF@FF@-@@@@FFFFFFBFFFFFFFBFFA@EFF/AB-9@@FFFFFF/BFFFFFFEFFFFFFF@FFFFFFFFFB
@M05620:37:000000000-D9766:1:1101:5404:13561 1:N:0:5
GAGGCTGCTTTGGAAGAAACTCATAGATTACTGCAACAGTTCCCCCTGGACCTGGAAAAGTTTCTTGCCTGGCTTACAGAAGCTGAAACAACTGCCGATGCTCCCCAGAATCAAATCCTCCCAGAATACTCGAAGGGAGTAAAAGAGCTGATGAAATAATGGCAACGAAGGCAGGCACCGCTGTCTCAGTATTGTGGAGCATACAGTTGAATAATCCGCAGTAGTTCTAGTCGTAGATGAGAAAGCAGCGA
+
AAB>ABFCFFFFGGGGFGGGGGHHHHFHHDGHFGHFFHHHHHHHHGGGHHHHHHHFGHHHGGHHHFFHHHHHHFGHHHHHAGHHHHHGHHGHHH33/>>1?3@31?2>1B4333BB3BFF3/BGH??FH?F//2/?<F//B3G33/B2FGHF2>GH222222=0?/////<.>.-..<.<<--.000=00<0=0<;E0./::0000000<<00;G09.CD-.00;00C00;;.:...0000;000/0//-;
@M05620:37:000000000-D9766:1:1101:9028:13581 1:N:0:5
AGTGCCAGCTCTCAATCGCACAGGGGACCCAGGGCCTGGCCCCTCCATCCAGAAAACCTATGACCTCACCCGCTACCTGGAGCACCAACTCCGCAGCTTGGCTGGGACCTATGTGAGTATCCAGCGTAGGAATCTGGGAGTTGGGGAGGAGTGAGGAGTTGGGGAAAGACAGTCCTAACCGTGGAGGGTTCTGGTAAATGATGGGGTGAGGAGGGGCTCTTTGGCTCCCACCAGTCCCCCTGTCTGGTCTA
+
>>AAAFFFBFBFGDAGGFFGGEBG2AEGGGGHFEFEFE2GHHGHEGHFHGFGGHHHHGH3FBAGHGFFGHHGGGEGHHGFGGG1FGFGEGGHGG/>EBGHGHHFEEHHGHHHHHHDF?GHHHHHHGDECDHHHHHHHGFGCHHHGGECGDCHGFGHFEGHHHGGGDEHFGGHGHHGGHHHB9EBDFGBCFGGGFFFGGFFGGGGGGFBEFFEFFBBBBFFFFFFFFFFFFFFFAFFFFFFB.B9FFF/FF/
@M05620:37:000000000-D9766:1:1101:9011:13585 1:N:0:5
AGTCCCAGCTCTCCATCGCACAGGGTACCCAGTGCCTGGCCCCTCCATCCAGAAAACCTATGACCTCACCCGCTACCTGGCGCACCCCCTCCGCAGCTTGGCTGGGACCTATGTGAGTATCCAGCGTAGGAATCTGGGAGTTGGGGAGGCGTGCGGAGTTGGGGCCAGACCGTCCTAACCGTGGAGGGTTCTGGTAAATGATGGGGTGAGGAGGGGCTCTTTGGCTCCCACCAGTCCCCCTGTCTGGTCTA
+
>A>1>BDFFFFFG1GFAEFAFEHGF00BBBAABBBBDGHHHHGFEG0GHB1FG0F0BEGGFFGGHDF1FGH/>>>>FF1F0>EEEGA>>EGEEEEGGH<FEGHGGGHHGH1GHGH2GGDGHHDDHGB/>/1<?GHGFF0<?F1C@C.@C.AEG.;@-;:GHHGG.-.99C.:CCAF0;FGGGF@-A?@B-AFFFFBF/BFBFFFFFF<AFF/AB@@@@FFEFFFFFFFFFFFAF/FFFFB@EFFFFFFBFB
@M05620:37:000000000-D9766:1:1101:10500:13610 1:N:0:5
AGTGCCAGCTCTCAATCGCACAGGGGACCCAGGGCCTGGCCCCTCCATACAGAAAACCTATGACCTCACCCGCTACCTGGAGCACCAACTCCGCAGCTTGGCTGGGACCTATGTGAGTATCCAGCGTAGGAATCTGGGAGTTGGGGAGGAGTGAGGAGTTGGGGAAAGACAGTCCTAACCGTGGAGGGTTCTGGTAAATGATGGGGTGAGGAGGGGCTCTTTGGCTCCCACCAGTCCCCCTGTCTGGTCTA
+
ABAAAFFFBFFFGFGGGFFCEGHGGGFGGEHHGEGGGGHHHHGHGGHGFHHHHHHHHGHHHHHHHHHHHHHGGCGGHHHHHHGHHHHGGHHHGGGGGHHHGHHGGGHHGHHHHHHHHHHHHHHHHGGGGGHHHGHFHGHFDFHHGGGGGGGHHHHHHGHHHHGGGGHHGHHHGHHHHHHHGCEGGGGG:FGGGGFFGGGGGGGGGGFFFFFFFFFFFFFFFFFFFFFFFFFFFFFFFFFFFFFFFFFFFF/
@M05620:37:000000000-D9766:1:1101:21814:13620 1:N:0:5
AGGCCCAGCTCTCCATCGCACAGGGTCCCCAGCGCCTGGCCCCTCCATCCAGAAACCCTATGACCTCACCCGCTACCTCGCGCACCCCCTCCGCAGCTTGGCTGGGACCTATGTGAGTATCCAGCGTAGGAATCTGGGCGTTGGGGCGGCGTGCGGCGTTGGGGACCGCCCGTCCTAACCGTGGAGGGTTCTGGTAAATGATGGGGTGAGGAGGGGCTCTTTGGCTCCCCCCAGTCCCCCTGTCTGGTCTA
+
>>11>>AAF@BFGBFA1AA1E0G0F0BBBAAEA0A/ABFGGHEHGCEFGFCGFFC0BEGH1BDBFDBFGHH/>/>EGH1B//>>EGF/>>E?/?/B>F1B<FCEGF?FBF<DFFG2>G1FHHBFH?E/>E>DGGGB10.>@A@.--.:?-AAG?@@-9@@@E?@---;-@-9@BFF/BBF@FF@-A-@FFFFFFFBBFFF/BFFFF;9-AE/9A@;@?E99BFFFEFFF-B@-AFBFFFF?EBFFFFFFF/
@M05620:37:000000000-D9766:1:1101:22752:13633 1:N:0:5
AGTGCCAGCTCTCAATCGCACAGGGGACCCAGGGCCTGGCCCCTCCATCCAGAAAACCTATGACCTCACCCGCTACCTGGAGCACCAACTCCGCAGCTTGGCTGGGACCTATGTGAGTATCCAGCGTAGGAATCTGGGAGTTGGGGAGGAGTGAGGAGTTGGGGAAAGACAGTCCTAACCGTGGAGGGTTCTGGTAAATGATGGGGTGAGGAGGGGCTCTTTGGCTCCCACCAGTCCCCCTGTCTGGTCTA
+
AAAAAFF1>FFFGGGGGG1FEGHHGGGCGGHHG0EGCFHHFGGEGGF1DGGFHFHFHGH1GHHHHHHHHHFGGEEGHHHHFGHHGHHHFHDFEGGGGHHHGHGGGGHHGHHHGHHHG>GHHGHHEGCFGGHHHHHGGHCF?FHGGGFGGGCHHHHHHGGHHGGGGGHHHHHGHHHHHHHHGGGGBGBGAFGGFFFFFGGGGGGGG.;@EFFFFF??@@FFFBFFFFF-;BFBEFFFFFFF@FFFFFFFFFB
@M05620:37:000000000-D9766:1:1101:8219:13668 1:N:0:5
AGTGCCAGCTCTCAATCGCACAGGGGACCCAGGGCCTGGCCCCTCCATCCAGAAAACCTATGACCTCACCCGCTACCTGGAGCACCAACTCCGCAGCTTGGCTGGGACCTATGTGAGTATCCAGCGTAGGAATCTGGGAGTTGGGGAGGAGTGAGGAGTTGGGGAAAGACAGTCCTAACCGTGGAGGGTTCTGGTAAATGATGGGGTGAGGAGGGGCTCTTTGGCTCCCACCAGTCCCCCTGTCTGGTCTA
+
BCCCCFFFCFFFGGGGGFFGGGGHFFGGGGHHGGGGGGHHHHGHGGHHHHHHHHHHHGHHHHHHHHHHHHHGGGGGHHHHHHHHHHHHGHHHGGGGGHHHGHHGGGHHGHHHHHHHHHHHHHHHHGGGGDHHHHHHHHHGGHHHGGGGGGGHHHHHHGHHHHGGGGHHHHHHHHHHHHHHGGGGGGGGCFGGGGGGGGGGGGGGGGFFFFFFFFFFFFFFFHFFFFFFFF?DFFFFFFFFFFFFFFFFFFB
@M05620:37:000000000-D9766:1:1101:22928:13716 1:N:0:5
AGTGCCAGCTCTCAATCGCACAGGGGACCCAGGGCCTGGCCCCTCCATCCAGAAAACCTATGACCTCACCCGCTACCTGGAGCACCAACTCCGCAGCTTGGCTGGGACCTATGTGAGTATCCAGCGTAGGAATCTGGGAGTTGGGGAGGAGTGAGGAGTTGGGGAAAGACAGTCCTAACCGTGGAGGGTTCTGGTAAATGATGGGGTGAGGAGGGGCTCTTTGGCTCCCACCAGTCCCCCTGTCTGGTCTA
+
AAAABFFFBFFFGGGGGGEGEGHHGGGGGGHHGGGGGEHFGHGHGGFHHHHHHHHHHGHHHHHHHHHHHHHGGGGGHHHHHGHGFHHHGHFFEEGGGFHHGGHGGGHGGGHHHHGHHFGHHHHHGGCFGGHHHGHFHGFFGHHHGGGGGGGHHGHHHGHHHHGGGGHHHHHHHHHGHHHFGDEDDEGGCFGGGGGGGGGGGGFGG?DCFFFFFFAFFFFFFFFFFFFFFFFFFFFFFFFFFFFFFFFFFFF
@M05620:37:000000000-D9766:1:1101:2310:13751 1:N:0:5
AGTCCCAGCTCTCCATCGCACAGGGGACCCAGTGCCTGGCCCCTCCATCCAGAAAACCTATGACCTCACCCGCTACCTGGCGCACCCCCTCCGCAGCTTGGCTGGGACCTATGTGAGTATCCAGCGTCGGAATCTGGGCGTTGGGGAGGCGTGCGGAGTTGGGGAAAGCCAGTCCTAACCGTGGAGGGTTCTGGTAAATGATGGGGTGAGGAGGGGCTCTTTGGCTCCCACCAGTCCCCCTGTCTGGTCTA
+
>>>3>BDFFFFFGGGGBAE2E2BCF22AB2BFBBBAABGHHHGHGGHHHBGGFHF2BEGGBBDGH5BGHHA>>>>>G3BFB>EEEGG>>EG?>E?E<BBB<GHGGGHHGHGGHHH2G@GHHHGFHGG/>A/.>FHGHH.>DGGHGG.<D:CFG.BG-;:FFFDG...C/:/;CFFFFFFFFDFF.;DF.AFFFFFFFFFFEFFFFD9@AFF/DFF;BFFFFFFFFFF?EFFFFFFFFFFFFFFFFFFFFFF
@M05620:37:000000000-D9766:1:1101:3312:13781 1:N:0:5
AGTGCCAGCTCTCAATCGCACAGGGGACCCAGGGCCTGGCCCCTCCATCCAGAAAACCTATGACCTCACCCGCTACCTGGAGCACCAACTCCGCAGCTTGGCTGGGACCTATGTGAGTATCCAGCGTAGGAATCTGGGAGTTGGGGAGGAGTGAGGAGTTGGGGAAAGACAGTCCTAACCGTGGAGGGTTCTGGTAAATGATGGGGTGAGGAGGGGCTCTTTGGCTCCCACCAGTCCCCCTGTCTGGTCTA
+
AA>AAFFFBFFFGGGGGGCGGEHHGGGEEFHHGEGGEFHFFHGHGGHHHHHGFGHHHGHCGHFHHHHHHHHGGGGGHHHHHHHGGHHHGGDGGGGGGHHHGG?EEGH0EGHGHH2?BFH1BFFHHC?EGGGHHHHHHH?FCGGHCGCC?EFHHFHHF?<CGB?GE.GHHHHHHHHHHFHHGDF@GED-CFFGGGBFFF0FFGGF..;-9AFBAAB-9@EFFFFFBFF?AFFDEAFFFFFFBFFFFFB9BFB
@M05620:37:000000000-D9766:1:1101:7445:13788 1:N:0:5
GAGGCTGCTTTGGAAGAAACTGACAAGCCAGGGACAAAAGATCGGAAGAGCACACGTCTGAACTCCAGTCACATTACTCGATCTCGTATGCCGTCTTCTGCTTGAAAAAAAAAAATCACCTAAGTCATTCATTTCCCCTTTAGCCCCCTTTTGTCCCCCCTTGAACACTTCCCACCATTTTCACCTGTAACTCACAATCCCTGCCCCCACGATCGTTAACCCCCCCTACTGAACTCCCTTCCCCCTTCTCC
+
BBBAABFBFFFFGFGGGGGGGGGAG5BBBFBBAAFD2FBGDGHEAAAE2BFGGBGEFHGF5ABFGG3FDB3DBDFHHDGG???1FBB?FFFGGFFHGHHFFHHHHHHHHGCGG/<02<@@2@G22>2222>211?1100<<111??.--01110>11..--./0000/0::0;0.:.;00000000/00;9000909;/;0009;..;-.9-.;-....9;9.-99-..9///9/;;?.9./99.-.:9:/
@M05620:37:000000000-D9766:1:1101:9169:13803 1:N:0:5
AGTGCCAGCTCTCAATCGCACAGGGGACCCAGGGCCTGGCCCCTCCATCCAGAAAACCTATGACCTCACCCGCTACCTGGAGCACCAACTCCGCAGCTTGGCTGGGACCTATGTGAGTATCCAGCGTAGGAATCTGGGAGTTGGGGAGGAGTGAGGAGTTGGGGAAAGACAGTCCTAACCGTGGAGGGTTCTGGTAAATGATGGGGTGAGGAGGGGCTCTTTGGCTCCCACCAGTCCCCCTGTCTGGTCTA
+
ABA3AFFFCFFFGGGGGGGFGGHHGGGGGGHH2FGGGGHHHHGHGGHHHHHHHHHHHGHHHHHHHGHHHHHGGEEGHHHH?FGHHHF?EHHHGGGGGHHHGHHGGGHHGHHHHHHHHHHHHHHHHGGDGGHHHHHHHHCGGHHHGGGGGEEHH=GHFGHHHHGGGGHHHHHHHHHHHHHHGGGGGGGGGGGGGGGGGGGGGGGGGGFFFFFFFFFFFFFFFFFFFFFFFFFFFFFFFFFFFFFFFFFFFFF
@M05620:37:000000000-D9766:1:1101:8267:13808 1:N:0:5
AGTGCCAGCTCTCAATCGCACAGGGGACCCAGGGCCTGGCCCCTCCATCCAGAAAACCTATGACCTCACCCGCTACCTGGAGCACCAACTCCGCAGCTTGGCTGGGACCTATGTGAGTATCCAGCGTAGGAATCTGGGAGTTGGGGAGGAGTGAGGAGTTGGGGAAAGACAGTCCTAACCGTGGAGGGTTCTGGTAAATGATGGGGTGAGGAGGGGCTCTTTGGCTCCCACCAGTCCCCCTGTCTGGTCTA
+
BCCBBFFFCFFFGDGGGFGGGEFHFEGGGGHHGGGFFGHHHHGHGGGHHHHHHHHHHGHGHHGHHHHHHHHGGGGGHHHHHHGGHHFHGHHHGGGGGHHHGHHGGGHHGHHHHHHHHHHHHHHHHGGGGGHHHHHHHHHGGHHHGGGGGGGHHHHHHGHHHHGGGGHHHHHHHHHHHHHHGGGGGGGGEFGGGGGGGGGGGGGGGGFFFFFFFFFFFFFFFFFFFFFFFFFFFFFFFFFFFFFFFFFFFFB
@M05620:37:000000000-D9766:1:1101:6685:13809 1:N:0:5
AGTGCCAGCTCTCAATCGCACAGGGGACCCAGGGCCTGGCCCCTCCATCCAGAAAACCTATGACCTCACCCGCTACCTGGAGCACCAACTCCGCAGCTTGGCTGGGACCTATGTGAGTATCCAGCGTAGGAATCTGGGAGTTGGGGAGGAGTGAGGAGTTGGGGAAAGACAGTCCTAACCGTGGAGGGTTCTGGTAAATGATGGGGTGAGGAGGGGCTCTTTGGCTCCCACCAGTCCCCCTGTCTGGTCTA
+
BCABCFFFCFFFGGGGGGGGGGGHGGGGGGHHGGGGGGHHHHGHGGHHHHHHHHHHHGHHHHHHHHHHHHHGGGGGHHHHHGHEHHHHGHHHGGGGGHHHGHHGGGHHGHHHHHHHHHHHHHHHHGGGGGHHHHHHHHHGGHHHGGGGGGGHHHHHHGHHHHGGGGHHHHHHHHHHHHHHGGGGGGGGFGGGGGGGGGGGGGGGGGFFFFFFFFFFFFFFFFFFFFFFFFFFFFFFFFFFFFFFFFFFFFF
@M05620:37:000000000-D9766:1:1101:7535:13868 1:N:0:5
AGTGCCAGCTCTCAATCGCACAGGGGACCCAGGGCCTGGCCCCTCCATCCAGAAAACCTATGACCTCACCCGCTACCTGGAGCACCAACTCCGCAGCTTGGCTGGGACCTATGTGAGTATCCAGCGTAGAAATCTGGGAGTTGGGGAGGAGTGAGGAGTTGGGGAAAGAAAGTACTAACCGTGGAGGGTTCTGGTAAATGATGGGGTGAGGAGGGGCTCTTTGGCTCCCACCAGTCCCCATGTCTGGTCTA
+
AA>AAFFFBFFFGGGGGGGEE2BAEEGEEGHHGFGGEEHFGHGGGGGHHHHFFHFHHGFHHHFHHHGHHHFFGGGGHFGGHHHEFGHHGGHHGGEEEFBCEFFGGCFEE01FB2BFGFG1BB2GH@CEG/@@1@GGFHGG?01F@CF?<..>G0<C0E<C0<--.:.:;./;00:<0;:C-.;B.CEB.:FF0C;F0CFFBFGGGGGBA../;AB-@9AFFFFBBFFEFFFFF.9;/9A../FFFBB9BF/
@M05620:37:000000000-D9766:1:1101:19052:13892 1:N:0:5
ACCACACCTTCTACAATGAGCTGCGTGTGGCTCCCGAGGAGCACCCCGTGCTGCTGACCGAGGCCCCCCTGAACCCCAAGGCCAACCGCGAGAAGATGCCCAGGTGAGTGGCCCGCTACCTCTTCTGGTGGCCGCCTCCCTCCTTCCTGGCCTCCCGGAGCTGCGCCCTTTCTCACTGGTTCTCTCTTCTGCCGTTTTCCGTAGGACTCTCTTCTCTGACCTGAGTCTCCTTTGGAACTCTGCAGGTTCTA
+
BCBCCCCCFFFFGGGGGGGGGGHHGEFEHGHHHGGGGGGGGHFHHGGGDEEGHHHHHHHGGGGGGGGGGGGHFHHGGGGHGHHHHGGGGGFGGGHHHHGHHH/FFGHHHHGGHHCGG?GHHHHHHHHHHFGHHGCCEFHGHHGHGGGGGGGGGGEGGF?9CGFGGGFFFFFFFFFFFFFFFFFFFFFFFFFFFFFFFFFFFFF.A:FFFFFFFFBFFFFFFF999FFFFFFFFFFFFFFFFFFFFFFFFFF
@M05620:37:000000000-D9766:1:1101:24281:13897 1:N:0:5
AGTGCCAGCTCTCAATCGCACAGGGGACCCAGGGCCTGGCCCCTCCATCCAGAAAACCTATGACCTCACCCGCTACCTGGAGCACCAACTCCGCAGCTTGGCTGGGACCTATGTGAGTATCCAGCGTAGGAATCTGGGAGTTGGGGAGGAGTGAGGAGTTGGGGAAAGACAGTCCTAACCGTGGAGGGTTCTGGTAAATGATGGGGTGAGGAGGGGCTCTTTGGCTCCCACCAGTCCCCCTGTCTGGTCTA
+
ABAAAFFFBFFFG4FGGFFGFEBFAAEEGFHHGGFEFF2GHHGHGGHHHHHGGGHHHGHHH3GHHHGFHHHGGGGEHGGFGGFEGHCGF3GGGE@EGBGHGH3FFFGHGHHHHHHHHFHHHHFGGC?DCEFFFGHHHGHGEHHHGFGGGGGFHGHHFECGHHCGADEHFGFFHFHFFHBHF;CDFGGG..CFGG0CFGGGEFF0CDFFFFFFFFFAF>EFFFFFFFFFFFFFFFFFFFFAAEFFF/FFBB/
@M05620:37:000000000-D9766:1:1101:27434:13938 1:N:0:5
ACCACACCTTCTACAATGAGCTGCGTGTGGCTCCCGAGGAGCCCCCCGTGCTGCTGACCGAGGCCCCCCTGAACCCCAAGGCCAACCACGCCAAGATGCCCAGGTGAGTGGCCCGCTACCTCTTCTGGTGGCCGCCTCCCTCCTTCCTGGCCTCCCGGAGCTGCGCCCTTTCTCACTGGTTCTCTCTTCTGCCGTTTTCCGTAGGACTCTCTTCTCTGACCTGAGTCGCCTTTGGAACTCTGCAGGTTCTA
+
AA?1A>A>FFFFGFGBBGG1F1FFG0A000BF1FF00AE//B/FEE/AAAEFB1BBFGEE///>FEEGGGAF1BFEGG/?//FGCFC/??C//>/?<111FH/FFGF0??/?FGGC@@CHHHFFHFGHHHCGGGGGFFHGHHGHBFFGGFFGGGGEG?;AAFFG@@F@@F/;BFFFBF-;9FFFFFFF9BFFF@AAFFFFFFFBF/BFFEFFFFF;99BFFFFF-;B--;BFBBBBFFFFFFFFFFAFFFF
@M05620:37:000000000-D9766:1:1101:18636:13981 1:N:0:5
AGTGCCAGCTCTCAATCGCACAGGGGACCCAGGGCCTGGCCCCTCCATCCAGAAAACCTATGACCTCACCCGCTACCTGGAGCACCAACTCCGCAGCTTGGCTGGGACCTATGTGAGTATCCAGCGTAGGAATCTGGGAGTTGGGGAGGAGTGAGGAGTTGGGGAAAGACAGTCCTAACCGTGGAGGGTTCTGGTAAATGATGGGGTGAGGAGGGGCTCTTTGGCTCCCACCAGTCCCCCTGTCTGGTCTA
+
BBBBBFFFAFFFGGGGGGGGGGHGGGGGGGHHGDGGEGHHGHGHGGHHHHHHHHHHHGHHHHHHHHHHHHGGGEGG2FGHGHFF11B1EHHHGGGGGHHHFHHGGGHHGFGHHH3FH?DGHHHHHG<E@/FGG2GHHHHGGHHHGGGGCGGHHHHHHGGHHHGGGGHHHHHHGHHHHHHHAEGGGGGGAFGGG09;FFBFF0F99EFFFF?FFB9BF=EFFFFBF/FEFF.AEFFFFFFF-9BFFFF/:FB
@M05620:37:000000000-D9766:1:1101:16700:13986 1:N:0:5
AGTGCCAGCTCTCAATCGCACAGGGGACCCAGGGCCTGGCCCCTCCATCCAGAAAACCTATGACCTCACCCGCTACCTGGAGCACCAACTCCGCAGCTTGGCTGGGACCTATGTGAGTATCCAGCGTAGGAATCTGGGAGTTGGGGAGGAGTGAGGAGTTGGGGAAAGACAGTCCTAACCGTGGAGGGTTCTGGTAAATGATGGGGTGAGGAGGGGCTCTTTGGCTCCCACCAGTCCCCCTGTCTGGTCTA
+
ABAABFFFCFFFGGGGGGGGGGHHGGGGGGHHFGGGGGGHHHGHGGHGHGHHHHHHHGHHHFHHHFHHHHGGG>EGHHHHFGHGHHFEEHHHEGGGGHHHGHHGGGHHGHGHHHHHHGHHHHHHHGGGGGHHHHHHHHHGGHHHGGGGGGGHHHHHFFHHHHGGEGHHHHHHHHHHHGFHGGGGGGGGDGGGGGGGGGGGGGGGGGADEFFFFFFFFFFFFFFFFFFFFFFFFFFFFFFFFFFFFFFFFFF
@M05620:37:000000000-D9766:1:1101:6467:14012 1:N:0:5
AGTGCCAGCTCTCCATCGCACAGGGTACCCAGCGCCTGGCCCCTCCATCCAGAAAACCTATGACCTCACCCGCTACCTGGCGCACCCCCTCCGCAGCTTGGCTGGGACCTATGTGAGTATCCAGCGTAGGAATCTGGGCGTTGGGGCGGCGTGCGGCGTTGGGGACAGACAGTCCTAACCGTGGAGGGTTCTGGTAAATGATGGGGTGAGGAGGGGCTCTTTGGCTCCCACCAGTCCCCCTGTCTGGTCTA
+
>>11>BDF?FFFGFGGBAE1ECHCF00BBBBG0AAABFFHFHGAEGGHFBFFGEAABE0CBADGHABEGGF>>/>>GD1B0>?EGGF/>EE/>E/E<F1BEGHGGGHH?GHDDFG2@GGFGHEHHGE<>E11?FBDGH.-<CGEGG.:C99A?.;@-@@@@?@?--9;/:-9BFFFB9BF@FF;-;A@BFFFFFFFFF/F/FFFFFF?EFF/9B@@@@FE/BFFFFFFF-AAAFFFFFFF@F/FFFFFFFB
@M05620:37:000000000-D9766:1:1101:22818:14013 1:N:0:5
AGTGCCAGCTCTCAATCGCACAGGGGACCCAGGGCCTGGCCCCTCCATCCAGAAAACCTATGACCTCACCCGCTACCTGGAGCACCCACTACGCAGCTTGGCTGGGACCTATGTGAGTATCCAGCGTAGGAATCTGGGAGTTGGGGAGGAGTGAGGAGTTGGGGAAAGACAGTCCTAACCGTGGAGGGTTCTGGTAAATGATGGGGTGAGGAGGGGCTCTTTGGCTCCCACCAGTCCCCCTGTCTGGTCTA
+
>A>1>DF1>CFFG1GFGF11A0GCF0BAEAGHA0AABFHHHHGHGGH1FCGHGHH0BEH1BAFHHDFGHHF>E>>EHH1F0BFGHG/??G0B>E/E>GBFEH1FGGHHGHHGHH>FHHHHHHHHHCCAGGHHFHHHHH0?EGHHGG.CGAEGH0GHFEGFH/ACC?GFFFGGHHHHHHHHGGGGBEGGFGFGGGGGGGGGGGGGGGA@FFFFFF9@@?FFFFFFFFFFFFFFFFFFFFFF@FFEFFFFFFF
@M05620:37:000000000-D9766:1:1101:22732:14019 1:N:0:5
AGTGCCAGCTCTCAATCGCACAGGGGACCCAGGGCCTGGCCCCTCCATCCAGAAAACCTATGACCTCACCCGCTACCTGGAGCACCAACTCCGCAGCTTGGCTGGGACCTATGTGAGTATCCAGCGTAGGAATCTGGGAGTTGGGGAGGAGTGAGGAGTTGGGGAAAGACAGTCCTAACCGTGGAGGGTTCTGGTAAATGATGGGGTGAGGAGGGGCTCTTTGGCTCCCACCAGTCCCCCTGTCTGGTCTA
+
ABAABFFFCFFFGGGGGGGGGGHHGFGGGGHHGGGGGGHHHHGHGGHHHHHHHHHHHGHHHHHHHHHHHHHGGGGGHHHHHHHHHHHHGHHHGG@FGHHHGHHGGGHHGHHHHHHHHGHBHHHHGGFGGGHHFHHHHHHGCHHHGGGGGGGHHHGHHGHHHHGGGGHFHHHHHHHHHHGHGGGGGGGGEFGGGFGGGGGGGGGGGGFFFFFFFFFFFFFFFFFFFFFFFFFFFFFFFFFFFFFFFFFFFFB
@M05620:37:000000000-D9766:1:1101:15265:14040 1:N:0:5
AGTGCCAGCTCTCAATCGCACAGGGGACCCAGGGCCTGGCCCCTCCATCCAGAAAACCTATGACCTCACCCGCTACCTGGAGCACCAACTCCGCAGCTTGGCTGGGACCTATGTGAGTATCCAGCGTAGGAATCTGGGAGTTGGGGAGGAGTGAGGAGTTGGGGAAAGACAGTCCTAACCGTGGAGGGTTCTGGTAAATGATGGGGTGAGGAGGGGCTCTTTGGCTCCCACCAGTCCCCCTGTCTGGTCTA
+
BBBBBFBFBFFFGGGGGGGFGAHHGGGGGF2FF?EEFGGHHHGHGGEHHHFGH3FGHGHHHHHHHHHFHHHGGGGGHFGHHHHHHHHHGHHHGGCGGHHHGHFFDFHHGHHHGHFHHHHHHHHGHGGGGGHHHHHGGHHGGHHGGGGGGGGGHHHHHGHHHBDGEGEHHHHFHHHGFHHHGGG@FGDGEFGGGGGGGGGGGGFFGGFBFFFFFF?BBBFFFFFBFFFFFFFFFFFFFFFFBFFFFF/FBF/
@M05620:37:000000000-D9766:1:1101:28906:14059 1:N:0:5
AGTGCCAGCTCTCAATCGCACAGGGGACCCAGGGCCTGGCCCCTCCATCCAGAAAACCTATGACCTCACCCGCTACCTGGAGCACCAACTCCGCAGCTTGGCTGGGACCTATGTGAGTATCCAGCGTAGGAATCTGGGAGTTGGGGAGGAGTGAGGAGTTGGGGAAAGACAGTCCTAACCGTGGAGGGTTCTGGTAAATGATGGGGTGAGGAGGGGCTCTTTGGCTCCCACCAGTCCCCCTGTCTGGTCTA
+
AA>>AFDFAFFFGGGGFFG2ECFGFCDEEEHHFGGE2FGHFHGEGGGHFFHHHFGFCEEGGFHHHHHHHHCEEECGHGHHGFHHHHFGE3GGEEE//33BEHHGEEH0/FG3GFGHHHHHHHFHEDC/>E2F2GGHHHCFGHDFGG<C@.><CDGAGEHHDGGCGGGEFHHFCGHGHHE.-99;9CD-=9CF0;;090CGGFBBFF.9.AAFFFF;-;AB/9BFBF99.BF..AFF/BED>EBB/:BF99/
@M05620:37:000000000-D9766:1:1101:8729:14098 1:N:0:5
AGTGCCAGCTCTCCATCGCACAGGGGACCCAGGGCCTGGCCCCTCCATCCAGAAACCCTATGACCTCACCCGCTACCTGGAGCACCACCTCCGCAGCTTGGCTGGGACCTATGTGAGTATCCAGCGTAGGAATCTGGGAGTTGGGGAGGAGTGAGGAGTTGGGGAAAGACAGTCCTAACCGTGGAGGGTTCTGGTAAATGATGGGGTGAGGAGGGGCTCTTTGGCTCCCACCAGTCCCCCTGTCTGGTCTA
+
ABAAAFFFBFFFG4FDGGGGGGHGGFBEE?CG2BBAFGHHHHEFEGFFHGBGF3G3AEGHHHHHH5GGHHG0>>EEH33FBGHHGF11?FFFEEEEEHGHGHHGGGHHGHFHHHHBFHGHHHFHHGG?GGBBGHHHHHCFGHHHGGADG.CHF0<G0<CGHHGG:.:C/C/GHHHHHFGGGGGGDEGGFGGGGGGGGGGGGGGGGFDFEFFFFFFFFFFFFFFFFFFFFFFFFFFFFFFFFFFFFFFFFFB
@M05620:37:000000000-D9766:1:1101:21737:14113 1:N:0:5
ACCACACCTTCTACAATGAGCTGCGTGTGGCTCCCGAGGAGCACCCCGTGCTGCTGACCGAGGCCCCCCTGAACCCCAAGGCCAACCGCGAGAAGATGCCCACGTGAGTGGCCCGCTACCTCTTCTGGTGGCCGCCTCCCTCCTTCCTGGCCTCCCGGAGCTGCGCCCTTTCTCACTGGTTCTCTCTTCTGCCGTTTTCCGTAGGACTCTCTTCTCTGACCTGAGTCTCCTTTGGAACTCTGCAGGTTCTA
+
BBBBBBBAFFFFGGGGGGFGGGHHGGGEFGHGHGGGGGCGGHHHHGGGEGGGHHGGHHHEEFGGGGGGGGGGFHHGGGGHGHHHHGGFGGGGGGHHHGHHHG/>?CGCHHGGHH-ACCGHHHHHHFHHHHGFHGGGGGHGHHGGGGGGGGFGGGGGGF--A.9;DFFFFFFFFFFFFFFFFFFFFFFFBBFFFFFFFFFFFFF?A/FFFFFFFFFBBFBFFFFFFFFFFFFFFFFBFFFFFFFFFAFFFFF
@M05620:37:000000000-D9766:1:1101:21731:14130 1:N:0:5
ACCACACCTTCTACAATGAGCTGCGTGTGGCTCCCGAGGAGCACCCCGTGCTGCTGACCGAGGCCCCCCTGAACCCCAAGGCCAACCGCGAGAAGATGCCCAGGTGAGTGGCCCGCTACCTCTTCTGGTGGCCGCCTCCCTCCTTCCTGGCCTCCCGGAGCTGCGCCCTTTCTCACTGGTTCTCTCTTCTGCCGTTTTCCGTAGGACTCTCTTCTCTGACCTGAGTCTCCTTTGGAACTCTGCAGGTTCTA
+
CCCCCCCCFFFFGGGGGGAGGGHHGGGGHGHHHGGGGGGGGHHHHGGGFGGGHGFGHHHEGGGGGGGGGGGHHHHGGGGHGHHHGGGGGG/BDGHHHHHHHHAFFGHHHHGGHHGGGCGHHHHHHFDFHEGHHGGGGGHGHHGHHGGGFGGGGGGGGGAAD.CFGGFFFFFFFFFFFFFBBFFFFFFFFFBFFAFFFFFFFFFDFBFFFFFFFFEFF0FFFFFFFFF9BFFFFFFFFFFFFBFFFFFFFF:
@M05620:37:000000000-D9766:1:1101:11399:14135 1:N:0:5
AGTGCCAGCTCTCAATCGCACAGGGGACCCAGGGCCTGGCCCCTCCATCCAGAAAACCTATGACCTCACCCGCTACCTGGAGCACCAACTCCGCAGCTTGGCTGGGACCTATGTGAGTATCCAGCGTAGGAATCTGGGAGTTGGGGAGGAGTGAGGAGTTGGGGAAAGACAGTCCTAACCGTGGAGGGTTCTGGTAAATGATGGGGTGAGGAGGGGCTCTTTGGCTCCCACCAGTCCCCCTGTCTGGTCTA
+
ABAAAFFFBFFFGDGGGGFFGGHHGGAFGGDH2EEFGGHHHHGHGGHHHHHHHBGFGGHFHHHHHHHHHHHGE>EEHFFG2FGHHHFEFHHHFGGGGHHHGHHGGGHHGHHHHHHHHHHHHHHHHGGGGGHHHHHHHHHGGHHGGGGGGGGHHHHHHGHHHHGGGGHHHHHHHHHHHHHHGGGGGGGGGGGGGGGGGGGGGGGGGGFFFFFFFFFFFFFFFFFFFFFFFFFFFFFFFFFFFFFFFFFFFFB
@M05620:37:000000000-D9766:1:1101:22933:14144 1:N:0:5
AGTGCCAGCTCTCAATCGAACAGGGGACCCAGGGCCTGGCCCCTCCAGCCAGAAAACCTATGACCTCACCCGCTACCTGGAGCACCAACTACGCAGCTTGGCTGGGACCTATGTGAGTATCCAGCGTAGGAATCTGGGAGTTGGGGAGGAGTGAGGAGTTGGGGAAAGACAGTCCTAACCGTGGAGGGTTCTGGTAAATGATGGGGTGAGGAGGGGCTCTTTGGCTCCCACCAGTCCCCCTGTCTGGTCTA
+
>A>AAFF1AFFFGFGGGG1GFEHHGGG0AFHHG0BB/AFAAGGHGGG1FFHFAGEHHGB1FGDHHHHHHHCEGEEGHHHHHHHHF>GHGHHHGGG/EGGHGHFGGEHHGFHHH2DGH1F12BGHF<?ECGHHEHHHHBFGCG1F/-F--ECHHHHEGC//0/<-;EHHHHHHB0CGHHHH@9EGGGGGAFGGBF0;FFGGGGGBE.;;E?AFFF;;@-AFFFFB/FF-:-9AFFFF/FE?=ABFFBB/FFF
@M05620:37:000000000-D9766:1:1101:7201:14150 1:N:0:5
AGTGCCAGCTCTCAATCGCACAGGGGACCCAGGGCCTGGCCCCTCCATCCAGAAAACCTATGACCTCACCCGCTACCTGGAGCACCAACTCCGCAGCTTGGCTGGGACCTATGTGAGTATCCAGCGTAGGAATCTGGGAGTTGGGGAGGAGTGAGGAGTTGGGGAAAGACAGTCCTAACCGTGGAGGGTTCTGGTAAATGATGGGGTGAGGAGGGGCTCTTTGGCTCCCACCAGTCCCCCTGTCTGGTCTA
+
ABABBFFFBFFFGGGGGGGGGGCGC2A2BE22A2B2F22B2GG11125FGFFHFCHHGHE5GFFGHHEGF?FG/EE2GHHCEGHHHHFGHHHGGGGGHHHGGHGGGHHGHHHHHHHGHHHHHHHHGEFGEHHHHHHHHHGGHHHGGGGGGGHHHHHGGHHHHGGGGHGHHGHHHHHHHHHGDGGGGGGCFFGGGGGGGGGGGGGGGFFFFFFFFFFFFFFFFFFFFFFFFFFFFFFFFFFFFFFFFFFFFB
@M05620:37:000000000-D9766:1:1101:6160:14172 1:N:0:5
AGTGCCAGCTCTCAATCGCACAGGGGACCCAGGGCCTGGCCCCTCCATCCAGAAAACCTATGACCTCACCCGCTACCTGGAGCACCAACTCCGCAGCTTGGCTGGGACCTATGTGAGTATCCAGCGTAGGAATCTGGGAGTTGGGGAGGAGTGAGGAGTTGGGGAAAGACAGTCCTAACCGTGGAGGGTTCTGGTAAATGATGGGGTGAGGAGGGGCTCTTTGGCTCCCACCAGTCCCCCTGTCTGGTCTA
+
BBABBFFCAFFFGGGGGGGGGGHHGGGEEGGHF2EGGGHHHHGHGGHDHHHHHHHHHGH3FGHHHHHGHFHGGEEGHHHHGGHHHH1??GFHGGGGGHHFGH3/EFFFGHHGHH3FGGHHHHHHFGADDDGHFHHHHHEFDHHG@DA@@ADHFGFHB.GFGGCCEDEGFHFHHHHHHFHHGGGGGED?FGGGGFBFGGGGGGGGEGFFFFFFDF;C=@AFF/BBFBFEFFFFE?FFFFFFF?FFFBF;9F9
@M05620:37:000000000-D9766:1:1101:6896:14221 1:N:0:5
AGTGCCAGCTCTCCATCGCACAGGGGACCCAGTGCCTGGCCCCTCCATCCAGAAAACCTATGACCTCACCCGCCACCTGGCGCACCCCCTCCGCAGCTTGGCTGGGACCTATGTGAGTATCCAGCGTAGGAATCTGGGAGTTGGGGAGGCGTGAGGAGTTGGGGAAAGACAGTCCTAACCGTGGAGGGTTCTGGTAAATGATGGGGTGAGGAGGGGCTCTTTGGCTCCCACCAGTCCCCCTGTCTGGTCTA
+
>>>3>BDFBFFFGGGFBEE2ECHCF22AEBAGBBBAAFGHHHGFFG2GHFFGH3G2BEFFEGHHH5FFHHH0>00?FG?F?EEEEEE>EEE/EECE?GFGFHHGGGHHGHHHHGHEHHHHHHBHHGG<AD11FHHHHH0FEHHHGG.AG.AED.:G:EHHHHGGA.AF/;/CFGGGFFGGGGGG?EGGFFFFFFFFFFFFFFFFFFFBFFFFFFBBBBFFFFFFFFFFFFFFEFFFFFFFBFFFFFFFFFF
@M05620:37:000000000-D9766:1:1101:23138:14224 1:N:0:5
GAGGCTGCTGTGGACGAACCGCCTACAGAACTTCACTCACATTATTAGAACCCGCATGACGTCTTTTGCTTGCTAAATTAATGTTAAATATCTCCCACTTTTCTTAAACAAAAAAGTGTAAAGACAAAATAAACTAATATGTGACGAGTAAACACGAACCACATAAAACCAGGACTAACCTAGTAAGCATCATGACCAGTCTATACTGCTACATGTCTCCAAACCACTATCCAAGCCGCGAATCTACGCAC
+
>1>A1>C>@@B1B11AA0AA0AA00BAA1F01D22ADBA11DA12B2D121/AA/ABE11B>BFFDDF11@B/@22122BB22B22222@2BB210000BB1B112>111/00/</1122B2210<00B1111121112222222////0111<0//</-0<.1<1111.<<...//0/<0<0<00000000000/;/.000000:000000000000000/0....//0090;0:;-------99/---;
@M05620:37:000000000-D9766:1:1101:11377:14231 1:N:0:5
AGTGCCAGCTCTCAATCGCACAGGGGACCCAGGGCCTGGCCCCTCCATCCAGAAAACCTATGACCTCACCCGCTACCTGGAGCACCAACTCCGCAGCTTGGCTGGGACCTATGTGAGTATCCAGCGTAGGAATCTGGGAGTTGGGGAGGAGTGAGGAGTTGGGGAAAGACAGTCCTAACCGTGGAGGGTTCTGGTAAATGATGGGGTGAGGAGGGGCTCTTTGGCTCCCACCAGTCCCCCTGTCTGGTCTA
+
>AAAAFFFAFFFGGGGGFGGEEEGFEGEEFFHFEGGEAGCFHGCGGHHFHHFF3EFGGHFGFFHHHEHHHGEFGCEHHGFHGH1CFEGGCGHGF?EFEGHEEGF/EHHDGHHFFDHHHHGFGGFCGCEFDHDCFDDHFHGCCBCFGGCGDFFFGHGHDHHHHGCGGHFHCCHC0G0CG/CF9.A9ADDGGGGGBFFBFBBFFGFAEFF?FFFFD=A=BABBB/BBFFFFFFFFFFBFFEFFFFFFFFFFFB
@M05620:37:000000000-D9766:1:1101:28275:14232 1:N:0:5
AGTGCCAGCTCTCAATCGAACAGGGGACCCAGGGCCTGGCCCCTCCAGCCAGAAAACCTGTGACCTCACCCGCTACCTGGAGCACCAACTACGCAGCTTGGCTGGGACCTATGTGAGTATCCAGCGTAGGAATCTGGGAGTTGGGGAGGAGTGAGGAGTTGCGGAAAGACAGTCCTAACCGTGGAGGGTTCTGGTAAATGATGGGGTGAGGAGGGGCTCTTTGGATCCCACCAGTCCCCCTGTCGGGTCTA
+
>A1>ADF1>FFFGFGGGG1BFEHAGG?AEEHHG0BACFEACHEHGGG10/FGGHF0FGH0DFGHHHHHHHGGE@EGHHGHFCFGGHHCG0C@?E/EECFFEH1FGGG0EBGHHH2BGGHHHHHHG@?CGGHHHGHHHHHGCGHHCGGGGGGHHHHHHFH/G0<CGGGHGHHHHHHHHGGGGFEGGGGGCFGGGGCFGGGGGFF0A-:@FFFFFF-9-99FF/FB//B9:BFF?9;BFFF--99B-;---;/
@M05620:37:000000000-D9766:1:1101:27669:14246 1:N:0:5
AGGGCCAGCTCTCAATAGAACAGGGGACCCAGGGCCCGGCCCCTCCAGCCAGAAAACCTGTGACCTCACCCGCTACCTGGAGCACAAACTACGCAGATTGGCTGGGACCTATGTGAGTATCCAGCGTAGGAATCTGGGGGTTGGGGAGGCGTGAGGAGACGGGGAAAGCCAGTCCTAACCGTGGAGGGTTCTGGCAAATGATGGGGTGAGGCGGCGATCTTTGGCACTCACAAGTCCCCCTGACTGGTCTA
+
>>1>AAA>AFFFG1G33BFFGGHHFAE00BAFF0A0/AAA/EEHGGF10/BB0A1BF?>0BB2DGF1FGHAEGEE>GHGBBFHEC0BEGEHHGCC//<BB001/?/BBEHC11>BB1121@F21F/CE/?FDGHHB1F/>-<A---<C?.;;CAEHG.....=A-.;./=C.0;FB0;F-;BE@-;A@BF-BB//9;AFFFFF/;-99;A-------;;9BF/FF/;-9/9/9A///;AA@F-;;/;9;BB
@M05620:37:000000000-D9766:1:1101:19921:14311 1:N:0:5
GCGGCTGCTTTGGAAGAAACTGACAAGCCAGGGACCAAAGATCGGAAGAGCACACGTCTGAACTCCAGTCACATTACTCGATCTCGTATGCCGTCTTCTGCTTGAAAAAAACCCAACCGAAAGTACATACTCCTACAAGAAGCCCAGCCTACATAATACCTCCTTCCACACTGGCCCCTAAGTCCTACCATTCACCTTAATCACACTACCAGATCCAATCGAACAAATATCACCATTTGTACTTCTCATCC
+
A>AAA1AAFFDFFGFGBCFGGF1B1BBAE00BF0F0A//A01BF/BEE0BFAFBGGBFGGG2B1FG11DBFGHFD1DGHF>B00B0?>GFFGE?EBFFGHH1>FB1B1B/<///////<<//?1222@21@1111111?00010///0.0101111<11<1<./00<=0/./0<...-..//000000.000000:900;;;0909////;9.0:;000/../;-/.;/////-/;BFB/9//;///;///
@M05620:37:000000000-D9766:1:1101:9700:14318 1:N:0:5
AGTGCCAGCTCTCAATCGCACAGGGGACCCAGGGCCTGGCCCCTCCATCCAGAAAACCTATGACCTCACCCGCTACCTGGAGCACCAACTCCGCAGCTTGGCTGGGACCTATGTGAGTATCCAGCGTAGGAATCTGGGAGTTGGGGAGGAGTGAGGAGTTGGGGAAAGACAGTCCTAACCGTGGAGGGTTCTGGTAAATGATGGGGTGAGGAGGGGCTCTTTGGCTCCCACCAGTCCCCCTGTCTGGTCTA
+
ACBBCFFFCFFFGGGGGGGGGGHHGGGGGGHHGGGGGGHHHHGHGGHHHHHHHHHHHGHHHHHHHHHHHHHGGGGGHGHHHHHHHHHHGHHHGGGGGHHHGHHGGGHHGHHHHHHHHHHHHHHHHGDGGGHHHHHHHHHGGHHHGGGGGGGHHHHHHGHHHHGGGGHHFHHHHHHHHHHHGGGGGGGGCF.FGGGGGGGGGGGGGGFFFFFFFFFFFFFFFFFFFFFFFFFFFFFFFFFFFFFFFFFFFFF
@M05620:37:000000000-D9766:1:1101:21120:14362 1:N:0:5
ACCACACCTTCTACAATGAGCTGCGTGTGGCTCCCGAGGAGCACCCCGTGCTGCTGACCGAGGCCCCCCGAAACCCCAAGGCCAACGGCGGGAAGTGGCCAGGGGGGGTGCCCGCCACCTTCTCCTGGGGGCGGCTTCCCTCTTTCCTGCCTTCCGGCGGTGCGCCCTTTTTTCCCTGGTCTTCCCTCTGCCCGTTTCCCGAGGACTCCTCTCTTTGGCCCTGGGCTTCTTTTGGAATCCTCAAGGTTCTG
+
BBBBBBBBFFFFGGGGFGGGGGHHGGGEFFHHHGGGGGGGGHHHHGGGGFGGHHHHHHGGGGGGGGGG/@/>>EHG/?/?/F/?/?///</-><.111<C/...-----;.;F.---9;.//;///;/.;-;--9--;F./B.B/;//;/A//;F.@-----9--;@-BF//-////;.;/9///.;.9//;..;AF/B/..---;////.;//////:;........;/;B/F-;////////;/;////
@M05620:37:000000000-D9766:1:1101:7963:14397 1:N:0:5
AGTGCCAGCTCTCAATCGCACAGGGGACCCAGGGCCTGGCCCCTCCATCCAGAAAACCTATGACCTCACCCGCTACCTGGAGCACCAACTCCGCAGCTTGGCTGGGACCTATGTGAGTATCCAGCGTAGGAATCTGGGAGTTGGGGGGGAGTGAGGAGTTGGGGAAAGACAGTCCTAACCGTGGAGGGTTCTGGTAAATGATGGGGTGAGGAGGGGCTCTTTGGCTCCCACCAGTCCCCCTGTCTGGTCTA
+
AA>AAFFFCFFFGGGGGGGGGGHHGGGFGGHHFEGGGGHHHHGHGGHHHHHHHGHHHGHHHHHHHGHHHHHGGEEGHHHH2GHHGHC1EGHHGGEGGHHFGGHGGGHHGHHHHHHHHHHHHHHHHGGGFFHHHHHHHHFFGHHHGGGFFFFFFEFFFFFFFFFFFFFFFFBFFFFFFFFFFAAFDFFFAFFFFFFFFFFFFFFFFFFFFFFFFFAFFFFFFFFFFFFFFFFFFFFFFFFFFFFFFFFFFF:
@M05620:37:000000000-D9766:1:1101:14414:14407 1:N:0:5
AGTGCCAGCTCTCAATCGCACAGGGGACCCAGGGCCTGGCCCCTCCATCCAGAAAACCTATGACCTCACCCGCTACCTGGAGCACCAACTCCGCAGCTTGGCTGGGACCTATGTGAGTATCCAGCGTAGGAATCTGGGAGTTGGGGAGGAGTGAGGAGTTGGGGAAAGACGGTCTTAACCGTGGAGGGTTCTGGTAAATGATGGGGTGAGGAGGGGCTCTTTGGCTCCCACCAGTCCCCCTGTCTGGTCTA
+
AAAAADFFAFFFFGGGGGGFEAFGEGGGEE2EFEGGEEFHFHGCEGHHFH3GGHHHHGHHHHHHHHHHHHHGGGGGCGHHHHHGFHHHGHHHGG?EEFHHGFGFF?0GEC1???G2G1FF2F2FGCGGG?GFCGHDDFGG<CFG/CFCC.A0<<<C0CCFFGC@..:.;/...:.;0F0999:@A.CBDGGGFGBF09;9900FEADB..A/ADB-@-.BF/BFFBFE.B..;.9;FFFAB.F/9/B////
@M05620:37:000000000-D9766:1:1101:11859:14421 1:N:0:5
AGTGCCAGCTCTCAATCGCACAGGGGACCCAGGGCCTGGCCCCTCCATCCAGAAAACCTATGACCTCACCCGCTACCTGGAGCACCAACTCCGCAGCTTGGCTGGGACCTATGTGAGTATCCAGCGTAGGAATCTGGGAGTTGGGGAGGAGTGAGGAGTTGGGGAAAGACAGTCCTAACCGTGGAGGGTTCTGGTAAATGATGGGGTGAGGAGGGGCTCTTTGGCTCCCACCAGTCCCCCTGTCTGGTCTA
+
BBAABFFFBFFFGFGGGGGGGGHHGGGGGGHHGGGGGGHHHHGHGGHGHHHHHHHHGGHHHHHHHHHHHHHGGGGGHGHHHHHHHHHHGHGHGGGGGHHHGHHGGGHHGHHHHHHGHHHHHHHHHGGGGDGHHHHHHHHGGHHHGGGGGGGHGHHHHGHHHHGGGGHHGHHHHHHHHHHHGGGGGGGGGGGGGGFGGGGGGGGGGGDCFFFFFFFFFFFFFFFFFFFFFFFFFFFFFFFFFFFFFFFFFFB
@M05620:37:000000000-D9766:1:1101:7483:14425 1:N:0:5
AGTGCCAGCTCTCAATCGCACAGGGGACCCAGGGCCTGGCCCCTCCATCCAGAAAACCTATGACCTCACCCGCTACCTGGAGCACCAACTCCGCAGCTTGGCTGGGACCTATGTGAGTATCCAGCGTAGGAATCTGGGAGTTGGGGAGGAGTGAGGAGTTGGGGAAAGCCAGTCCTAACCGTGGAGGGTTCTGGTAAATGATGGGGTGAGGAGGGGCTCTTTGGCTCCCACCAGTCCCCCTGTCTGGTCTA
+
AB>AAFFFBFFFGGGGGGGGGFHHGGGGFGHHGGGGGGHHHHGGGGBHHHHHGEHHHGHHHHGHHHHFHHGGGGCFHGHHHHHGHHHHGHHHGGGGGHHHGHGGGGHHGHFFHGF?GHHHHHHHHGDABD<DGHHHHH0FGHFHGGGGGGGGHBDG0CGFHHGGG.GA/C/:CCCHHHHHGGGGFAFGGGGGGGFFGGFB;FFGGGFF..9BD?DFFFFFFFFFFFFFFEF?EFFFFFFFFFFFFFFFFF9
@M05620:37:000000000-D9766:1:1101:16113:14451 1:N:0:5
AGTGCCAGCTCTCAATCGCACAGGGGACCCAGGGCCTGGCCCCTCCATCCAGAAAACCTATGACCTCACCCGCTACCTGGAGCACCAACTCCGCAGCTTGGCTGGGACCTATGTGAGTATCCAGCGTAGGAATCTGGGAGTTGGGGAGGAGTGAGGAGTTGGGGAAAGACAGTCCTAACCGTGGAGGGTTCTGGTAAATGATGGGGTGAGGAGGGGCTCTTTGGCTCCCACCAGTCCCCCTGTCTGGTCTA
+
ABAAAFFFCFFFGGGGGGGGGGHHGGGGGGHHGGGGGGHHHHGHGGHGHHHHHHHHHGHHHHHHHHHHHHHGGEGGHHHHGGHHHHHHGHGGGGGGGHHHGHHGGGHHGHHHHHHHHHHHHHHHHGGGGGHHHHHHHHHGGHHHGGGGGGGHHHHHHGHHHHGGGGHHHHGHHHHHHFHHGGGGGGGGGGGGGGGGGGGGGGGGGGFFFFFFFFFFFFFFFFFFFFFFFFFFFFFFFFFFFFFFFFFFFFF
@M05620:37:000000000-D9766:1:1101:14040:14463 1:N:0:5
AGTGCCAGCTCTCAATCGCACAGGGGACCCAGGGCCTGGCCCCTCCATCCAGAAAACCTATGACCTCACCCGCTACCTGGAGCACCAACTCCGCAGCTTGGCTGGGACCTATGTGAGTATCCAGCGTAGGAATCTGGGAGTTGGGGAGGAGTGAGGAGTTGGGGAAAGACAGTCCTAACCGTGGAGGGTTCTGGTAAATGATGGGGTGAGGAGGGGCTCTTTGGCTCCCACCAGTCCCCCTGTCTGGTCTA
+
ABAABFFFAFFFGGGGGGGGGGHDEFGGGGHHGGGGGGHHHHGHGGHHHHHHHFHHHGHHHHHHHHHHHHHGGGGGHFGHHHHHHHHHGHHHGGGGGHHHGHHGGGHHGHHHHHHHHHHHHHHHHGGGGGHHHHHHHHHGGHHHGGGGGGGHHHHHHGHHHHGGGGHHGHHHHHHHHHHHGGGGGGGG:FGGGGGGGGGGGGGGGGFFFFFFFFFFFFFFFFFFFFFFFFFFFFFFFFFFFFFFFFFFFFB
@M05620:37:000000000-D9766:1:1101:16023:14523 1:N:0:5
AGTGCCAGCTCTCAATCGCACAGGGGACCCAGGGCCTGGCCCCTCCATCCAGAAAACCTATGACCTCACCCGCTACCTGGAGCACCAACTCCGCAGCTTGGCTGGGACCTATGTGAGTATCCAGCGTAGGAATCTGGGAGTTGGGGAGGAGTGAGGAGTTGGGGAAAGACAGTCCTAACCGTGGAGGGTTCTGGTAAATGATGGGGTGAGGAGGGGCTCTTTGGCTCCCACCAGTCCCCCTGTCTGGTCTA
+
CCBBCFFFDFFFGGGGGGGGGGHHGGGGGGHHGGGGGGHHHHGHGGHHHHHHHHHHHGHHHHGHHHHHHHHGGGGGHHHHHHHHHHHHGHHHGGFGGHHHGHHGGGHHGHHGHHHHHHHHHHHHHGGGGGHHHHHHHHHGGHHHGGGGGGGHHHHHHGHHHHGGGGHHHHHHHHHHHHHHGGGGGGGGEGGGGGGHHGGGGGGGGGFFFFFFFFFFFFFFFHHFFFFFFFFFFFFFFFFFFFFFFFFFFFF
@M05620:37:000000000-D9766:1:1101:25565:14532 1:N:0:5
AGTGCCAGCTCTCAATCGCACAGGGGACCCAGGGCCTGGCCCCTCCATCCAGAAAACCTATGACCTCACCCGCTACCTGGAGCACCAACTCCGCAGCTTGGCTGGGACCTATGTGAGTATCCAGCGTAGGAATCTGGGAGTTGGGGAGGAGTGAGGAGTTGGGGAAAGACAGTCCTAACCGTGGAGGGTTCTGGTAAATGATGGGGTGAGGAGGGGCTCTTTGGCTCCCACCAGTCCCCCTGTCTGGTCTA
+
ABAABFFCAFFFGGGGGGGGGEHHGGGGFGHHGAEFEGHHHHGHGGHHHHHHHHHHHGHBHHHHHHHHHHHGGGGGHHHHHHHHHHHHGHHHGGCGGHHFGHHGGFHHGHHHHHFHHGFHHFHHHG?EGCHHHHHHHHGGFHHHGGGGGGGHHHHHHGHGHHFFGGHHHHHHHHGHHHHHGEEGGGGGCFFGGEBFGGGGGGGBE?DFFFFFFF-DFFFFFFFF/FF?EFFFFFFFFFFFAFFFFFFFFF9
@M05620:37:000000000-D9766:1:1101:15573:14559 1:N:0:5
AGTGCCAGCTCTCAATCGCACAGGGGACCCAGGGCCTGGCCCCTCCATCCAGAAAACCTATGACCTCACCCGCTACCTGGAGCACCAACTCCGCAGCTTGGCTGGGACCTATGTGAGTATCCAGCGTAGGAATCTGGGAGTTGGGGAGGAGTGAGGAGTTGGGGAAAGACAGTCCTAACCGTGGAGGGTTCTGGTAAATGATGGGGTGAGGAGGGGCTCTTTGGCTCCCACCAGTCCCCCTGTCTGGTCTA
+
ABABAFFFBFFFGFGGGGGGGGHHGGGGGGHHFEEFGGGHHHGHGGCHHHGHHFBFGGHHHHHHHGHGHHHGGEEEHHHH2FGHHHCFEHHHGGGGGHHHGHGGGGHHGHHHHHHHHHHHHHFHHGGGGGHHHHHHHHGGEGGGGFEGGGGHHHHHCDHHHHGGEDEHGHHHHHHHFGHHGGGA?EDGGGGGGGGGGGGGEGGGGGFFFFFFFFFFFFFFFFFFFFFFFFFFEFFFFFFFFFFFFFFFFF/
@M05620:37:000000000-D9766:1:1101:21837:14596 1:N:0:5
AGTGCCAGCTCTCAATCGCACAGGGGACCCAGGGCCTGGCCCCTCCATCCAGAAAACCTATGACCTCACCCGCTACCTGGAGCACCAACTCCGCAGCTTGGCTGGGACCTATGTGAGTATCCAGCGTAGGAATCTGGGAGTTGGGGAGGAGTGAGGAGTTGGGGAAAGACAGTCCTAACCGTGGAGGGTTCTGGTAAATGATGGGGTGAGGAGGGGCTCTTTGGCTCCCACCAGTCCCCCTGTCTGGTCTA
+
BCABBFFFCFFFGGGGGGGGGGHHGGGGGGHHGGGGGGHHHHGHGGHHHHHHHHHHHGHHHHHHHHHHHHHGGGGGHHHHHHHHHHHHGHHHGGGGGHHHGHHGGGHHGHHHHHHHHHHHHHHHHGGGGGHHHHHHHHHGGHHHGGGGGGGHHHHHHGHHHHGGGGHHHHHHHHHHHHHHGGGGGGGGGGGGGGGGGGGGGGGGGGFFFFFFFFFFFFFFFFFFFFFFFFFFFFFFFFFFFFFFFFFFFFF
@M05620:37:000000000-D9766:1:1101:10659:14598 1:N:0:5
AGTGCCAGCTCTCAATCGCACAGGGGACCCAGGGCCTGGCCCCTCCATCCAGAAAACCTATGACCTCACCCGCTACCTGGAGCACCAACTCCGCAGCTTGGCTGGGACCTATGTGAGTATCCAGCGTAGGAATCTGGGAGTTGGGGAGGAGTGAGGAGTTGGGGAAAGACAGTCCTAACCGTGGAGGGTTCTGGTAAATGATGGGGTGAGGAGGGGCTCTTTGGCTCCCACCAGTCCCCCTGTCTGGTCTA
+
BCABCFFFCFFFGGFGGGGGGGHHGGGGGGHHGGGGGGHHHHGHGGHHHHHHHHHHHGHHHHHHHHHHHHHGGEFGHHHHHHHHHHHHGHHHGGGGGHHHGHHGGGHHGHGHHHHHHHHHHHHHHGGGGGHHHHHHHHHGGHHHGGEGGGGHHHHHGGHHHHGGEGHHHHHHHHHHHHHHGGGGGGGGGGGGGGGGGGGGGGGGGGFFFFFFFFFFFFFFFFFFFFFFFFFFFFFFFFFFFFFFFFFFFFB
@M05620:37:000000000-D9766:1:1101:10949:14604 1:N:0:5
ACCACACCTTCTACAATGAGCTGCGTGTGGCTCCCGAGGAGCACCCCGAGCTGCTGACCGAGGCCCCCCTGAACCCCAAGGCCAACCGCGAGAAGATGCCCAGGTGAGTGGCCCGCTACCTCTTCTGGTGGCCGCCTCCCTCCTTCCTGGCCTCCCGGAGCTGCGCCCTTTCTCACTGGTTCTCTCTTCTGCCGTTTTCCGTAGGACTCTCTTCTCTGACCTGAGTCTCCTTTGGAACTCTGCAGGTTCTA
+
AA>1>AAAFFFFGDFE3FB1GFHFEEEEE0FB1AF0AEEEEHHHHGGG/AAEGHFHHGGGGGGGGGGGGGGGHHHGGGEH/CHHHGG?CGGCCGHHFHFHGFEGFGHHHHEFFACGCCCHEHHHHHHHGHGHHGGCFGHEGHBGGGGFGGGGGGEGB@GG@FFG@@F@@FFFFFFFFFFFFFFFFEFFFFFFF@FFFFFFFFFFFFFFFFFFEFFFFFFFFFFFFFFFFFFFFFFFFFFFFFFFFFFFFFF
@M05620:37:000000000-D9766:1:1101:14787:14604 1:N:0:5
AGTGCCAGCTCTCAATCGCACAGGGGACCCAGGGCCTGGCCCCTCCATCCAGAAAACCTATGACCTCACCCGCTACCTGGAGCACCAACTCCGCAGCTTGGCTGGGACCTATGTGAGTATCCAGCGTAGGAATCTGGGAGTTGGGGAGGAGTGAGGAGTTGGGGAAAGACAGTCCTAACCGTGGAGGGTTCTGGTAAATGATGGGGTGAGGAGGGGCTCTTTGGCTCCCACCAGTCCCCCTGTCTGGTCTA
+
BCAABFFFCFFFGGGGGGGGGGHGGGGGGGHHGGGGGGHHHHGHGGHHHHHHHHHHHGHHHHHHHHHHHHHGGGGGHHHHHHHHHHHHGHHHGGGGGHHHGHHGGGHHGHHHHHHHHHHHHHHHHGGGGGHHHHHHHHHGGHHHGGGGGGGHHHHHHGHHHHGGGGHHHHHHHHHHHHHHGGGGGGGGGGGGGGGGGGGGGGGGGGFFFFFFFFFFFFFFFFFFFFFFFFFFFFFFFFFFFFFFFFFFFFF
@M05620:37:000000000-D9766:1:1101:11971:14605 1:N:0:5
ACCACACCTTCTACAATGAGCTGCGTGTGGCTCCCGAGGAGCACCCCGTGCTGCTGACCGAGGCCCCCCTGAACCCCAAGGCCAACCGCGAGAAGATGCCCAGGTGAGTGGCCCGCTACCTCTTCTGGTGGCCGCCTCCCTCCTTCCTGGCCTCCCGGAGCTGCGCCCTTTCTCACTGGTTCTCTCTTCTGCCGTTTTCCGTAGGACTCTCTTCTCTGACCTGAGTCTCCTTTGGAACTCTGCAGGTTCTA
+
BBB3AABBFFFFGGGGGGGFGGHHGEEEHAHH3FGEGGGGGHHHHGGGFEGGHHHHHHHGGGGGGEGGGGE?GEHGGGDH/?FGHG?/>CCCFFFHBGFFGHHGFFDAGF/FHE--<->GFHHGHGEBG/C<GGGGGGHGGFAGGBBFG/CFFGGEGB--AFBF--A>DFFB/FBFFFFFEEB/BBFFF//BFADFFFFFBF.AA//FF9F/B999BB/BFFFB999/BBFFFFEFBBFFFFFFFFF//:/
@M05620:37:000000000-D9766:1:1101:12553:14610 1:N:0:5
AGTGCCAGCTCTCAATCGCACAGGGGACCCAGGGCCTGGCCCCTCCATCCAGAAAACCTATGACCTCACCCGCTACCTGGAGCACCAACTCCGCAGCTTGGCTGGGACCTATGTGAGTATCCAGCGTAGGAATCTGGGAGTTGGGGAGGAGTGAGGAGTTGGGGAAAGACAGTCCTAACCGTGGAGGGTTCTGGTAAATGATGGGGTGAGGAGGGGCTCTTTGGCTCCCACCAGTCCCCCTGTCTGGTCTA
+
AA>AAFFCAFFFGGGGGEGGGGHHGGGAEFHHGAEE2AGFFHGAEGH5FHFEFFFHHGHFHHEHGHHHHFCEEEEFHHHHHHHECHFHGFGHGGGGGFDHGHHGDEFHFFHHHHHGFFHFHHHHHC?EFGFHHHGDHHCCGHHFCGFGCDDHHFGFFDHHHHGGFGGFHC:GHHHGFCCHCAEGAEGGGGGGFFGGFGGBFFF0ADFAFFFFFF-@-@EFFFFFFFFEFFFFFFFFFFFFDFFFFBBFFEB
@M05620:37:000000000-D9766:1:1101:21826:14612 1:N:0:5
AGTGCCAGCTCTCAATCGCACAGGGGACCCAGGGCCTGGCCCCTCCATCCCGAAAACCTATGACCTCACCCGCTACCTGGAGCACCAACTCCGCCGCTTGGCTGTGACCTATGTGAGTATCCAGCGTAGGAATCTGGGAGTTGGGGAGGAGTGAGGAGTTGGGGAAAGACAGTCCTAACCGTGGAGGGGTCTGGTAAATGATGGGGTGAGGAGGGGCTCTTTGGCTCCCACCAGTCCCCCTGTCTGGTCTA
+
AAA>A1B1AFFFDGFFAAFFG?AA0AEGEE0AAAEA/BFFCGGFGGFHFC/A/A/AFGFEGE2FGGHGHHHEGEEGHHG0FFGGGHHHGGHHGE/<E<EG/FHF00>BGHHFGHEGF@FGHHHGHGCA/<FGFHFFHGGG<GFHGGEGGGEGGFEHFEHHFHG?AEEHFHHGFFGFGGFF@AEABECG-;CGFFFFFFFFEFFFEBF@A-AFBB->>@FBBFFFFFFFFFFFA-:BBFFF@FFFF9FF;//
@M05620:37:000000000-D9766:1:1101:14771:14685 1:N:0:5
AGTGCCAGCTCTCAATCGCACAGGGGACCCAGGGCCTGGCCCCTCCATCCAGAAAACCTATGACCTCACCCGCTACCTGGAGCACCAACTCCGCAGCTTGGCTGGGACCTATGTGAGTATCCAGCGTAGGAATCTGGGAGTTGGGGAGGAGTGAGGAGTTGGGGAAAGACAGTCCTAACCGTGGAGGGTTCTGGTAAATGATGGGGTGAGGAGGGGCTCTTTGGCTCCCACCAGTCCCCCTGTCTGGTCTA
+
AA1AAFFFAFFFFGGGGGF1E0AAFEFEGGEHFEGGF//FEGGEEFHHHHFHHHHHFAFGHHHGFHHBGGFGGGEGHHHHHHHHHHHHGHHHGGGGGHHHGHHGGGHHGHHHHHHHHHHHHHHHHCCCGGHHFHHHHHHGGHHHGGGGGGGHHHHHHGHHHHGCGGHHHHGHHHHHHFHHGFGAGGGGGFGGGGGGGGGGGGGFGGF@FFFFFF@@@?FFFFFFFFFFFFFFFFFFFFFB@FFFFFFFFFF
@M05620:37:000000000-D9766:1:1101:15247:14738 1:N:0:5
AGTGCCAGCTCTCAATCGCACAGGGGACCCAGGGCCTGGCCCCTCCATCCAGAAAACCTATGACCTCACCCGCTACCTGGAGCACCAACTCCGCAGCTTGGCTGGGACCTATGTGAGTATCCAGCGTAGGAATCTGGGAGTTGGGGAGGAGTGAGGAGTTGGGGAAAGACAGTCCTAACCGTGGAGGGTTCTGGTAAATGATGGGGTGAGGAGGGGCTCTTTGGCTCCCACCAGTCCCCCTGTCTGGTCTA
+
BCAAAFFFBFFFGGGGGGGGGGHHGGGGGGHHGGGGAFHHHHGHGGHHHHHHHHHHHGHHHHHHHHHHHHGGGFGGHGHHHHHHHHHHGHHHGGGGGHHHGHHGGGHHGHHHHHHHHHHHHHHHHGDGGGGHHHHHHHHGGHHHGGGGGGGHHHHHHGGHHHGGGGHHHHHHHHHGHHHHGGGGGGGGGGGGGGGGGGGGGGGGGGFFFFFFFFFFFFFFFFFFFFFFFFFFFFFFFFFFFFFFFFFFFFF
@M05620:37:000000000-D9766:1:1101:3965:14745 1:N:0:5
AGTGCCAGCTCTCAATCGCACAGGGGACCCAGGGCCTGGCCCCTCCATCCAGAAAACCTATGACCTCACCCGCTACCTGGAGCACCAACTCCGCAGCTTGGCTGGGACCTATGTGAGTATCCAGCGTAGGAATCTGGGAGTTGGGGAGGAGTGAGGAGTTGGGGAAAGACAGTCCTAACCGTGGAGGGTTCTGGTAAATGATGGGGTGAGGAGGGGCTCTTTGGCTCCCACCAGTCCCCCTGTCTGGTCTA
+
ABAAAFFFBFFFGFGGGGGGGGHGGGGGGGHHGGGGGGHHHHGHGGHHHHHHHHHFGGHHHHHHHHHHHHHGGFGGHHGHFHHHFH1FFHHGGGGGGHHHGHHGGGHHGHFHHHHHHHHHHHGHHGGADG<DGHHHHHCFGHHHGGADG.>GH0DH0EGHHHGG:.CGCGFHHHHHFFHHGGGGAFGGEFGGGGGGGGGGGGGGGGFFFFFFFFFFFFFFFFFFFFFFFFFFFFFFFFFFFFFFFFFFFFF
@M05620:37:000000000-D9766:1:1101:24740:14748 1:N:0:5
AGTGCCAGCTCTCCATCGCACAGGGGCCCCAGGGCCTGGCCCCTCCATCCAGAAAACCTATGACCTCACCCGCTACCTGGAGCACCCACTCCGCAGCTTGGCTGGGACCTATGTGAGTATCCAGCGTAGGAATCTGGGAGTTGGGGAGGAGTGAGGAGTTGGGGAAAGACAGTCCTAACCGTGGAGGGTTCTGGTAAATGATGGGGTGAGGAGGGGCTCTTTGGCTCCCACCAGTCCCCCTGTCTGGTCTA
+
>>>>>BFFAFFFF1FF1AE1A0GEF00AA0AEAFE/BAGCFGEHGGHHHFCFGCF0BEEHFEFGGDBFHHH>E>EEHHBF0BFEGH//?>GBEE/E>BB<<GGFGGHHGHHHHHHHHHHHHHHHHGGEGGGHHHHHHG0FGHHHGG.AC.CGH<GF0CGHHHGGAAGG:GCHHHHHGGGGGGGGBGGGGGFGGGFFGGGGGGGFFFA@EFFFFF@@@@FFFFFFFFFFFFFFFFFFFFFF@FFFFFFFFFB
@M05620:37:000000000-D9766:1:1101:12810:14761 1:N:0:5
AGTGCCAGCTCTCAATCGCACAGGGGACCCAGGGCCTGGCCCCTCCATCCAGAAAACCTATGACCTCACCCGCTACCTGGAGCACCAACTCCGCAGCTTGGCTGGGACCTATGTGAGTATCCAGCGTAGGAATCTGGGAGTTGGGGAGGAGTGAGGAGTTGGGGAAAGACAGTCCTAACCGTGGAGGGTTCTGGTAAATGATGGGGTGAGGAGGGGCTCTTTGGCTCCCACCAGTCCCCCTGTCTGGTCTA
+
ABAAAFFFBFFFGGGGGGGGGGHHGGGGGGHHFGGGGFHHHHGHGGFHHHHHHGHHHGHHHGGHHHHHHHHGGEEGHHHHBFHHHHHHGHHHGGGGGHHHGHHGGGGHGHHHHHHHHHHHHHGHHGGFCDHHHHHHHGHGGHHGGGGGGGGHHGHHFGGGHHGGEFHHHHHHHHHHHHHHGGGGGEFGGEGGGGGGGGGGGGGGGGFFFFFFFFFFFFFFFFFFFFFFFFFFFFFFFFFFFFFFFFFFFFB
@M05620:37:000000000-D9766:1:1101:14485:14779 1:N:0:5
ACCACACCTTCTACAATGAGCTGCGTGTGGCTCCCGAGGAGCACCCCGTGCTGCTGACCGAGGCCCCCCTGAACCCCAAGGCCAACCGCGAGAAGATGCCCAGGTGAGTGGCCCGCTACCTCTTCTGGTGGCCGCCTCCCTCCTTCCTGGCCTCCCGGAGCTGCGCCCTTTCTCACTGGTTCTCTCTTCTGCCGTTTTCCGTAGGACTCTCTTCTCTGACCTGAGTCTCCTTTGGAACTCTGCAGGTTCTA
+
CCCCCCCCFFFFGGGGGGGGGGHHGGGGHGHHHGGGGGGGGHHHHGGGGGGGHHHHHHHGGGGGGGGGGGGHHHHGGGGHGHHHHGGGGGGGGGHHHHHHHHGFHHHHHHGGHHGGGGGHHHHHHHHHHHGHHGGGGGHGHHGHHGGGGGGGGGGGGGGGGFFGGGFFFFFFFFFFFFFFFFFFFFFFFFFFFFFFFFFFFFFBDFFFFFFFFFFFFFFFFFFFFFFFFFFFFFFFFFFFFFFFFFFFFFF
@M05620:37:000000000-D9766:1:1101:16393:14825 1:N:0:5
AGTGCCAGCTCTCAATCGCACAGGGGACCCAGGGCCTGGCCCCTCCATCCAGAAAACCTATGACCTCACCCGCTACCTGGAGCACCAACTCCGCAGCTTGGCTGGGACCTATGTGAGTATCCAGCGTAGGAATCTGGGAGTTGGGGAGGAGTGAGGAGTTGGGGAAAGACAGTCCTAACCGTGGAGGGTTCTGGTAAATGATGGGGTGAGGAGGGGCTCTTTGGCTCCCACCAGTCCCCCTGTCTGGTCTA
+
A?1AAFFFAFFFFGGBGFFGEEF0EFGGCEHHGGGECAGF0GEGGGFHDEGEA01FHE0GHHBHFHEGHHHGGGEEGHHGHHHE0GGHGFHHGCEEGCGHGHHGGGHHGGHHHFGGHHHBGGHHHGGGGGHHFHHHH0FGGHBHG?FC-AAHHHHFFGFG0C-::EFHHHHHFFGHGHHH@.CAGGGGGGGGFGFGGGGGGGGGGGF@FFFFFF?@@;EFFFFFFFFFFBFFFFFBBFFF-AFFFFB9FFB
@M05620:37:000000000-D9766:1:1101:8126:14864 1:N:0:5
AGTGCCAGCTCTCAATCGCACAGGGGACCCAGGGCCTGGCCCCTCCATCCAGAAAACCTATGACCTCACCCGCTACCTGGAGCACCAACTCCGCAGCTTGGCTGGGACCTATGTGAGTATCCAGCGTAGGAATCTGGGAGTTGGGGAGGCGTGAGGAGTTGGGGAAAGACAGTCCTAACCGTGGAGGGTTCTGGTAAATGATGGGGTGAGGAGGGGCTCTTTGGCTCCCACCAGTCCCCCTGTCTGGTCTA
+
AA>AAFFFBFFFGGGGGGGGGCHGGGGGGGGHGEEGGFHGHHGEFGFHHGFHHGGHHGFHHGDHHGHHHFGGGEEFHGHGFGHHHHFGFHHHGGGGGFDGGHHGGGGHGFGHHFHHHDGHHHDGGGGG</<GGHHFHF?FDGGF/<FGC.<C@.CHHG:GHFGG..;CFHC9FFFFGFBFDCEF?EGGAAFGGGGGFBBFFFFFEF.9.AF/.99BF-EFFFFFFFFFFFFFFFBFFFFDB.FFFF/FBBB
@M05620:37:000000000-D9766:1:1101:5758:14898 1:N:0:5
GAGGCTGCTTTGGAAGAGCACACGTCTGCACTGCAGTCACATTACTCGCCCTCGTATGCCGTCTTCTGCTTGCAAAAAGAAGAACCAACTCCTCCTCTTGTCTCTTCCCTATTTTATTCTCCAGCACAAAAATCTGTCATTGATGTAGTAATCATGACTTTGTTAAAAAAAGGCCTAACCCTGGAGGCTTCTTGTACCATATGTTCTGATAACGTACTCTTTTTCTCCCAACCTACCCCCTTTCTTCTCTC
+
ABCBBBFCFFFFGGGGGGGGGGHGHD4ADFGH3BG3BG3FGDFBHGHGE2AEGEABFEAGFAEGF5FDFFFG13DFGE1FG3B3B11B>3BF@?FBB4B3B3@B443BF33?FGHF44444BF3B2?B200?FGE3333B3B33B333BB222222222222222@211/<..<>1<1<>.>0.<....<<G000000000<0<00;0000<0./.;.;;9;00;009:9/:.//9...--.0;00;00/:
@M05620:37:000000000-D9766:1:1101:17732:14911 1:N:0:5
AGTGCCAGCTCTCAATCGCACAGGGGACCCAGGGCCTGGCCCCTCCATCCAGAAAACCTATGACCTCACCCGCTACCTGGAGCACCAACTCCGCAGCTTGGCTGGGACCTATGTGAGTATCCAGCGTAGGAATCTGGGAGTTGGGGAGGAGTGAGGAGTTGGGGAAAGACAGTCCTAACCGTGGAGGGTTCTGGTAAATGATGGGGTGAGGAGGGGCTCTTTGGCTCCCACCAGTCCCCCTGTCTGGTCTA
+
AA3AAFFFBFFDGGGFGCFFAEFGEEGGGFGHFFGFG2GFHHGHGGEFFHGFEAGHHG3BGFHHFHGGHHHGGGGGHGHCGHHA?FGFGBHHGF@?ECHHGHHFFAHHGFHHHHHHFGF1BGHG0<?ECDHHHHHHHGG/?F1GGGEGGGGHFHHHGDHHH/-DEDHHHHHHCHHHGHHHGEGGGG?9;CFFG0CFFFFGFFFFEFFBFFFFFDB;;-AFFFB9BBFFFFFFEFFBFFFFBFFFFFFFFFF
@M05620:37:000000000-D9766:1:1101:10214:14936 1:N:0:5
ACCACACCTTCTACAATGAGCTGCGTGTGGCTCCCGAGGAGCACCCCGTGCTGCTGACCGAGGCCCCCCTGAACCCCAAGGCCAACCGCGAGAAGATGCCCAGGTGAGTGGCCCGCTACCTCTTCTGGTGGCCGCCTCCCTCCTTCCTGGCCTCCCGGAGCTGCGCCCTTTCTCACTGGTTCTCTCTTCTGCCGTTTTCCGTAGGACTCTCTTCTCTGACCTGAGTCTCCTTTGGAACTCTGCAGGTTCTA
+
CCCCCCCCFFFFGGGGGGGGGGHHGGGFHGHHHGGGGGGGGHHHHGGGGGGGHHHHHHHGGGGGGGGGGGGHHHHGGGGHGHHHHGGGGGGGGGHHHHHHHHGGHHHHHHGGHHGGGGGHHHHHHHHHHHGHHGGGGGHGHHGHHGGGGGGGGGGGGGGGGGGGGGFFFFFFFFFFFFFFFFFFFFFFFFFFFFFFFFFFFFFFFFFFFFFFFFFFFFFFFFFFFFFFFFFFFFFFFFFFFFFFFFFFFFF
@M05620:37:000000000-D9766:1:1101:6305:15012 1:N:0:5
AGTGCCAGCTCTCAATCGCACAGGGGACCCAGGGCCTGGCCCCTCCATCCAGAAAACCTATGACCTCACCCGCTACCTGGAGCACCAACTCCGCAGCTTGGCTGGGACCTATGTGAGTATCCAGCGTAGGAATCTGGGAGTTGGGGAGGAGTGAGGAGTTGGGGAAAGACAGTCCTAACCGTGGAGGGTTCTGGTAAATGATGGGGTGAGGAGGGGCTCTTTGGCTCCCACCAGTCCCCCTGTCTGGTCTA
+
AB3AAFFFBFFFGGGGFGGCGCHDGGGGGFHHAGGG2FHCFHGHGGHFGHHHGHFHHGHHGHFHHHGHHHHEG?FGHBGHFGHHHHHEGFGFEEEGGFGFEGHGGGHHGHHHHHHHHGGFHHHHHGEABDHHHHHHHHHGDFHHGGGGGGGHHHHGFGHHHHGGGGHHGHHHHHHHHHHHGGGGGFGGEGGGGGFGGFGGGGGGGGDBFFFFFFBBB@EFFFFFFFFFFFFFFFFFFFFFBFFFFFFFFFF
@M05620:37:000000000-D9766:1:1101:10685:15012 1:N:0:5
AGTGCCAGCTCTCAATCGCACAGGGGACCCAGGGCCTGGCCCCTCCATCCAGAAAACCTATGACCTCACCCGCTACCTGGAGCACCAACTCCGCAGCTTGGCTGGGACCTATGTGAGTATCCAGCGTAGGAATCTGGGAGTTGGGGAGGAGTGAGGAGTTGGGGAAAGACAGTCCTAACCGTGGAGGGTTCTGGTAAATGATGGGGTGAGGAGGGGCTCTTTGGCTCCCACCAGTCCCCCTGTCTGGTCTA
+
ABABBFFFBFFFGGGGGGGCGGFHGGGGGGHHAAEFFGHHHHGEGGHHHHHHHHHHHGHHHHHHHGHHHFHGE>>EHFGFBFHHHHA1ECHFFGGCEFHHAHHGDAHHGHHHHHFFFBHFHFHFHGB</CHHHHDGHH0FEHDG<C<@FGGHHGGF<EHHHCCGC?EFGHHHCGHHHHHHGDAGDEDGE?FFGGBGGFGGBFFFAAF;EFEFFFFFF-EFFFFFFFFFEFFFFFFFFFFFFFFFFFFFFFB
@M05620:37:000000000-D9766:1:1101:12840:15018 1:N:0:5
AGTGCCAGCTCTCAATCGCACAGGGGACCCAGGGCCTGGCCCCTCCATCCAGAAAACCTATGACCTCACCCGCTACCTGGAGCACCAACTCCGCAGCTTGGCTGGGACCTATGTGAGTATCCAGCGTAGGAATCTGGGAGTTGGGGAGGAGTGAGGAGTTGGGGAAAGACAGTCCTAACCGTGGAGGGTTCTGGTAAATGATGGGGTGAGGAGGGGCTCTTTGGCTCCCACCAGTCCCCCTGTCTGGTCTA
+
BBABAFFFBFFFGGGGGGGFFFHHGGGGGGHHGGFGFGHHHHGHGGCHHHFFHCGHHGHHHHHHHHHFHHHGGE@EHHHHHHHHHHHHGHHHGGGGGHHHGHHGGGHHGHHHHHHHGHHHHHHHHGGGGGHHHHHHHGHGGHHHGGGGGGGHHHHHHGHHHHGGGGGGHHHHHHHHHHHHGGGGGGGGGGGGGGGGGGGGGGGGGGFFFFFFFFFFFFFFFFFFFFFFFFFFFFFFFFFFFFFFFFFFFFB
@M05620:37:000000000-D9766:1:1101:12887:15056 1:N:0:5
AGTGCCAGCTCTCAATCGCACAGGGGACCCAGGGCCTGGCCCCTCCATCCAGAAAACCTATGACCTCACCCGCTACCTGGAGCACCAACTCCGCAGCTTGGCTGGGACCTATGTGAGTATCCAGCGTAGGAATCTGGGAGTTGGGGAGGAGTGAGGAGTTGGGGAAAGACAGTCCTAACCGTGGAGGGTTCTGGTAAATGATGGGGTGAGGAGGGGCTCTTTGGCTCCCACCAGTCCCCCTGTCTGGTCTA
+
BBBBBFFFBFFFGGGGGGGGGGHHGGGGGGHHGAEGCGHHHHGHGGHHHHHHHHHHHGHGFHHHHHHHHHEEGEGGHBGHGGHHHHHHGGHHGGEEGHHHGGHGGGHGFHHHHHFHHFGHHHGHHGEFGGHHHHGHHHHGGHHHGGGGGGGHGHHHGGHEHHFGGGHHHHHHHHHHGHHHGGGGGGGGDGGGGGFGGGGGGEGGGBADEFFFFFFAD@EFFFFFFFFFEFFFFFBFFFFFFFFFFFF/BF/
@M05620:37:000000000-D9766:1:1101:2485:15080 1:N:0:5
AGGGCCAGCTCTCCATAGCACAGGGGACCAAGAGCATGGCCCCTCCATCCAGAAAACCTATGACCTCACCCGCAACCTGGCGCACCCCCTCAGCAGCTTGGCTGGGACCTATGTGAGTATCCAGCGTAGGAATCTGGGCGTTGGGGCGGCGTGCGGAGTTGGGGACAGCCAGTCCTAACCGTGGAGGGTTCTGGTAAATGATGGGGTGAGGAGGGGCTCTTTGGCTCCCACCAGTCCCCCTGTCTGGTCTA
+
>>11>>AA@FFFGGF13BB1B1FEF0AAB0BB0BBBBFGHHHGHGGHHHBBFGHH0BEGHAAFFH1BFGHH>>/>EGHBB0>BEGGE>>EE0>F1F0B1B<FGGGGHHGHGHFGH2GGHHHHFHHGF/>C<?GHHHHH/>CCGHGG.AC-AAAAAG-;CFFF@@---;-;-;BFFFFFFF@FE@-;B@BFFFFFFFFFFFFFFFFFF@FFFBFF@@@<FFFFFFFFFFFFFFFFFFFFFF@FFFFFFFFFF
@M05620:37:000000000-D9766:1:1101:8370:15095 1:N:0:5
AGTGCCAGCTCTCAATCGCACAGGGGACCCAGGGCCTGGCCCCTCCATACAGAAAACCTATGACCTCACCCGCTACCTGGAGCACCCACTCCGCAGCTTGGCTGGGACCTATGTGAGTATCCAGCGTAGGAATCTGGGAGTTGGGGAGGAGTGAGGAGTTGGGGAAAGACAGTCCTAACCGTGGAGGGTTCTGGTAAATGATGGGGTGAGGAGGGGCTCTTTGGCTCCCACCAGTCCCCCTGTCTGGTCTA
+
CCBABFFFCFFFGGGGGGGFGGHHGE2EFGHGGGGGGGHHHHGHGGHGDGHHGHHCFEHHDDFGHD3FGH10E>>ECD@FFGHHHH1FFFHHGGGGGHHHGHHGGGHHGHHHHHHHHHHHHHHHHGGDGGGHHHHHHHCFGHHHGGEGG.EGHGHHGGFHHHGGEFFHFHBGHHHHHHHGGGGGDFGGEGGGGGGGGGGGGGGGGGDFFFFFFFFFFFFFFFFFFFFFFFFFFFFFFFFFFFFFFFFFFF/
@M05620:37:000000000-D9766:1:1101:9757:15107 1:N:0:5
AGTGCCAGCTCTCAATCGCACAGGGGACCCAGGGCCTGGCCCCTCCATCCAGAAAACCTATGACCTCACCCGCTACCTGGAGCACCAACTCCGCAGCTTGGCTGGGACCTATGTGAGTATCCAGCGTAGGAATCTGGGAGTTGGGGAGGAGTGAGGAGTTGGGGAAAGACAGTCCTAACCGTGGAGGGTTCTGGTAAATGATGGGGTGAGGAGGGGCTCTTTGGCTCCCACCAGTCCCCCTGTCTGGTCTA
+
BCAABFFFBFFFGGGGGGCCGGHHGGGGGGHHGGGGGGHHHHGHGGHFHHHHHHHHGGGGHHHHHHHHHHHGGFGGGGHHHHHHFHHHGHHHGGGGGHHHGHHGGGHHGHHHHHHHHHHHHHHHHGEGGGHHHHHHHHHGGHHHGGGGGGGHHHHHHGHHHHGGGGHHHHHHHHHHHHHHGGGGGGGGEFFGGGGGGGGGGGGGGGFFFFFFFFFFFFFFFFFFFFFFFFFFFFFFFFFFFFFFFFFFFFF
@M05620:37:000000000-D9766:1:1101:7080:15119 1:N:0:5
AGTGCCAGCTCTCAATCGCACAGGGGACCCAGGGCCTGGCCCCTCCATCCAGAAAACCTATGACCTCACCCGCTACCTGGAGCACCAACTCCGCAGCTTGGCTGGGACCTATGTGAGTATCCAGCGTAGGAATCTGGGAGTTGGGGAGGAGTGAGGAGTTGGGGAAAGACAGTCCTAACCGTGGAGGGTTCTGGTAAATGATGGGGTGAGGAGGGGCTCTTTGGCTCCCACCAGTCCCCCTGTCTGGTCTA
+
ABA3AFFFCFFFGGGGGGFAEGHFGGGEGFHH2FFGGGHHHHGHGGHHHHHHHHHEGGHHHHHHHHHHHHHGE>EFHG3G2BGHFHH1?FHFEGGGGHHHGHHGGGHHGHHHHHHHHHHHHHHGHGGGGGHHHHHHHHGGGHHHGGGGGDFHHHHHHGHHHHGGGGHHGHHHHHHHHHHHGGGGGGGGGGGGGGGGGGGGGGGGGGFFFFFFFFFFFFFFFFFFFFFFFFFFFFFFFFFFFFFFFFFFFFB
@M05620:37:000000000-D9766:1:1101:20816:15129 1:N:0:5
AGTGCCAGCTCTCAATCGCACAGGGGACCCAGGGCCTGGCCCCTCCATCCAGAAAACCTATGACCTCACCCGCTACCTGGAGCACCAACTCCGCAGCTTGGCTGGGACCTATGTGAGTATCCAGCGTAGGAATCTGGGAGTTGGGGAGGAGTGAGGAGTTGGGGAAAGACAGTCCTAACCGTGGAGGGTTCTGGTAAATGATGGGGTGAGGAGGGGCTCTTTGGCTCCCACCAGTCCCCCTGTCTGGTCTA
+
ABAABFFCAFFFGGGGGGEGGGHHGGGEAEHHG2EE2AGGCHGHGGH5GHHHFHHHHGHBGGBGHGHHHHGGGEEGHHHHGHHHHHHHEH3GEGGGGHFGGH3/?EHH/FFHHH2FG?F1FGHFHG/?DGGHHHHHGHFGGHHH/CFG-CGHHHHHH.<G<C-AEDHHHHHHHHHHHHHHGGGGGEG-CFGGGG0;BFGGG0FG?EFBFFFFFFB?B;EF/;/;B/F.A.;DFFFFFFFFB.FFF/BFFFF
@M05620:37:000000000-D9766:1:1101:20825:15146 1:N:0:5
AGTGCCAGCTCTCAATCGCACAGGGGACCCAGGGCCTGGCCCCTCCATCCAGAAAACCTATGACCTCACCCGCTACCTGGAGCACCAACTCCGCAGCTTGGCTGGGACCTATGTGAGTATCCAGCGTAGGAATCTGGGAGTTGGGGAGGAGTGAGGAGTTGGGGAAAGACAGTCCTAACCGTGGAGGGTTCTGGTAAATGATGGGGTGAGGAGGGGCTCTTTGGCTCCCACCAGTCCCCCTGTCTGGTCTA
+
AAAAADFF?4CFGFEGG2A2AA4BBAEEGFGDGDFEFABGGHCGGGGHHHFFFF3FFEGCHBFHBG3BFGGGGGC@CBGBGGG?BEEHGEGHGE/EEFHHCBGF<?FGEHHHHHGHHHGFHHGHGG/CBEHHHGHHHGGGGFHHGGGGGGGHHHHHFDHH0C<-EDGHFGHGGHHFCHFHGDGGGGGG.:AFBFFFBFFFGGGBEBFBEFFFDFBBBBFFFB/9BFF?ABFDEAFFFFFFBEFFFBB;B/B
@M05620:37:000000000-D9766:1:1101:14767:15171 1:N:0:5
AGTGCCAGCTCTCAATCGCACAGGGGACCCAGGGCCTGGCCCCTCCATCCAGAAAACCTATGACCTCACCCGCTACCTGGAGCACCAACTCCGCAGCTTGGCTGGGACCTATGTGAGTATCCAGCGTAGGAATCTGGGAGTTGGGGAGGAGTGAGGAGTTGGGGAAAGACAGTCCTAACCGTGGAGGGTTCTGGTAAATGATGGGGTGAGGAGGGGCTCTTTGGCTCCCACCAGTCCCCCTGTCTGGTCTA
+
AA>>AFFCAFFFEGGGGGGGGGHHGGGAAEHHGEFG2FGFGHGDGGHDGFHFECGGHGHFHHFHHHGHHHHGGEEGHHHGHHHHFHHHGGDHGGG@EFGHGHFFEEHGGHHHFHGFH1FHHHHHHGDDGDEHFGHHFHGFDGHHGGGGGGGHHGFHHGHCGHGGFGHHHHHHHFHHHGHHGGFBFGG@.CFGGGFGFFGEE0B0E.ABFFFFFF;-;@EFFFE//;B.A9FDEFFBB9AF?.FFFFFFFF/
@M05620:37:000000000-D9766:1:1101:8512:15177 1:N:0:5
AGTTCCAGCTCTCCATCGCACAGGGTACCCAGGGCCTGGCCCCTCCCTCCAGACAACCTATGACCTCACCCGCTACCTGGCGCACCCCCTCCGCAGCTTGGCTGGGACCTCTGTGAGTATCCAGCGTCGGCATCTGGGAGTTGGGGCGGCGTGAGGAGTTGGGGACAGACCGTCCTAACCGTGGCGGGTTCTGGTAAATGATGGGGTGAGGAGGGGCTCTTTGGCTCCCACCAGTCCCCCTGTCTGGTCTA
+
>>>3>BBFFFFFGGGB5AE2E2GBF4BBBB4A2BBAABFFGGG2EF2FGB2BF1BABEBF5BFGHDB3BBB0>00>FF@B?>EEGGG>>EG??E?E<GBFEHGA<AGHDH11B@GBGGGDGH2DFGA//</->FF11<0<<<FB?@.;B-;9@.;C09;BF/B?.-;99..;ADDDF/9A-DF?-;9-@EFFFF9B9FFF9FB99?DB?A./;9B->BFFFBFFFFFE..9AAF9F9BED?A9BFFFFB/9
@M05620:37:000000000-D9766:1:1101:12375:15196 1:N:0:5
AGTGCCAGCTCTCAATCGCACAGGGGACCCAGGGCCTGGCCCCTCCATCCAGAAAACCTATGACCTCACCCGCTACCTGGAGCACCAACTCCGCAGCTTGGCTGGGACCTATGTGAGTATCCAGCGTAGGAATCTGGGAGTTGGGGAGGAGTGAGGAGTTGGGGAAAGACAGTCCTAACCGTGGAGGGTTCTGGTAAATGATGGGGTGAGGAGGGGCTCTTTGGCTCCCACCAGTCCCCCTGTCTGGTCTA
+
AB>AAFFFBFFFGGGGGGGGGGHGFGFGGGHHDGGGGFHHHHGGGGHHHHHHHHHHHGHGHGHHHHHHHHHGEEFGHEFG2FGHHHF1EHHHGGGGGHGFGHFGGGHGGHHHHHDHHHHHHHGHHGFDGGHGHHHFFH?FDHHHGGGGG.EHHFHHHFHHHHGGEGHHHHHHHHHHFHHHGGGGFGGGGFGFGGGGGGGGGGGGGGFFFFFFFFFFFFFFFFFFFFFFFFFFFFFFFFFFFFFFFFFFFFF
@M05620:37:000000000-D9766:1:1101:23455:15227 1:N:0:5
AGTGCCAGCTCTCAATCGCACAGGGGACCCAGGGCCTGGCCCCTCCAGCCAGAAAACCTGTGACCTCACCCGCTACCTGGAGCACCAACTACGCAGCTTGGCTGGGACCTATGTGAGTATCCAGCGTAGGAATCTGGGAGTTGGGGAGGAGTGAGGAGTTGGGGAAAGACAGTCCTAACCGTGGAGGGCTCTGGTAAATGATGGGGTGAGGAGGGGCTCTTTGGCTCCCACCAGTCCCCCTGTCTGGTCTA
+
AAAAAFF1>FFFGGGGGGCFGGHHEGG?EFHHG0EE/BGGFHGHGGH1FFGHAFGHHGH0DFFHHHHHHHFGGGGGHHHHHGHFHHHHGH1FEEEEEGHHGHHGGEHHGHHGHHHHHHHHHHFHHG<ECCHHHHHHFHGGEHHH@GGGCGGHHHHHHAHHH/<AFGGHHHHHHHHHHHHGGGEGFGG@..EGGG;FGGGGGGGGGFF@FFFFFF@@@@FFFFFFFFE-EFFBFFFFFBFF@EBFFFF/;BF
@M05620:37:000000000-D9766:1:1101:2165:15249 1:N:0:5
AGGCCCAGCTCTCCATAGCACAGGGTACCAAGAGCATGGCCCCTCCATCTAGAAAACCTAGGACCACACCCCCAACCTGGGGCACCCTCTCAGCAGGTGGGCTGGGACCTATGTGAGTATCCAGCGTAGGAATCTGGGCGTTGGGGCGGCGTGCGGCGTTGGGGACAGCCAGTCCTAACCGTGGCGGGTTCTGGTAAATGATGGGGTGAGGAGGGGCTCTTTGGCTCCCACCAGTCCCCCTGTCTGGTCTA
+
>A33>>AACCFFGGF55BB5B4FEF44A55AB4BBBBBFFBCEFFG2DD5ADDAB2BBFG333BG1BBE1E0>0BBEG1B1/?>EF?1?BF34B3B1B3?/???EGFGEG3FFBF4BGHFHH2FGGA/>?11@GDGHG/BDGGHGCEDG:AAB?B@-?;ABFBB.;.;99.;BFFFFBFA@DFB-;BBBEFFFFF//BFFBFFFFF.;.;A/A?BBB?FFFFFFFFFFF.AD?FFEFFFFBFFEFFFFFF/
@M05620:37:000000000-D9766:1:1101:3287:15253 1:N:0:5
ACCACACCTTCTACAATGAGCTGCGTGTGGCTCCCGAGGAGCACCCCGTGCTGCTGACCGAGGCCCCCCTGAACCCCAAGGCCAACCGCGAGAAGATGCCCAGGTGAGTGGCCCGCTACCTCTTCTGGTGGCCGCCTCCCTCCTTCCTGGCCTCCCGGAGCTGCGCCCTTTCTCACTGGTTCTCTCTTCTGCCGTTTTCCGTAGGCCTCTCTTCTCTGACCTGAGTCTCCTTTGGAACTCTGCAGGTTCTA
+
BAABBBBAFFFFGGFGGGGGGGHHGGGGHGHHHFGG?FGGGHHHHGGGEGGGFHGHHHHGGGGGGGGGGGGFHGHGGGGHGHHGHGGGGGGGGCH2GH2FHF/?FF?01<FCHHGDG-CHHHFHHH0GGFFCH-:CGGHGGHGHHGGGGGGGGGGG?-?9AFFGGFFFFFFFFFFFFFF/9FFFEFFFFFFFFFFFFFFFFFEFF/;BFFFFFFFFB/9FFFF/BBFFFFFFFBE/BFFFFFFFFFFFFFB
@M05620:37:000000000-D9766:1:1101:3264:15259 1:N:0:5
ACCACACCTTCTACAATGAGCTGCGTGTGGCTCCCGAGGAGCACCCCGTGCTGCTGACCGAGGCCCCCCTGAACCCCAAGGCCAACCGCGAGAAGATGCCCAGGTGAGTGGCCCGCTACCTCTTCTGGTGGCCGCCTCCCTCCTTCCTGGCCTCCCGGAGCTGCGCCCTTTCTCACTGGTTCTCTCTTCTGCCGTTTTCCGTAGGACTCTCTTCTCTGACCTGAGTCTCCTTTGGAACTCTGCAGGTTCTA
+
BBBBAABAFFFFGGGGGGGGGGHHGFFAFEFBGFGE2EAEEGAFGEFFEEEGFHGHHGHEGGGEGGGGGGGHBGHGEFGHGHGHHGGG>C>BFGHG2FGHHFFFFGFHHFGGHHFCGFGHHHHHHHHHF/AGHGFGGGHGHHGHHGGGBFGGGGGGD?-;BGGGGGFFFFFFFFFFFFFFFFFFFFFFFFFFFFFFFFFFFFFDDFFFFFFFFFFFFFBFFFFFFFFFFFFFFBFFFFFFFFFFFF.F/9/
@M05620:37:000000000-D9766:1:1101:4638:15263 1:N:0:5
AGTGCCAGCTCTCAATCGCACAGGGGACCCAGGGCCTGGCCCCTCCATCCAGAAAACCTATGACCTCACCCGCTACCTGGAGCACCAACTCCGCAGCTTGGCTGGGACCTATGTGAGTATCCAGCGTAGGAATCTGGGAGTTGGGGAGGAGTGAGGAGTTGGGGAAAGACAGTCCTAACCGTGGAGGGTTCTGGTAAATGATGGGGTGAGGAGGGGCTCTTTGGCTCCCACCAGTCCCCCTGTCTGGTCTA
+
AA3>AFFFBFFFGGFGEGG2EAFFGEAEEAGH2BEAAFHFCGEHGGHHHFHHFHHFHGHHHHFHHFHHHHHCE/EEHHHH2FGHHHF1EGHFEE?ECFGFEHHGGGHHGHHHHHHHGHHHHHHHHGEGGGHHHHHHHHGGGHHHGGEGGDGHHFHHHGHHHHGGGGHHGGHHHHHHHHHGGFFGFGGGEGGGGGGGGGGGGGGGGGFBFFFFFFBBBBFFFFFFFFFFFFFFFFFFFFFFBFFFFFFFFFF
@M05620:37:000000000-D9766:1:1101:14138:15300 1:N:0:5
ACCACACCTTCTACAATGAGCTGCGTGTGGCTCCCGAGGAGCACCCCGTGCTGCTGACCGAGGCCCCCCTGAACCCCAAGGCCAACCGCGAGAAGATGCCCAGGTGAGTGGCCCGCTACCTCTTCTGGTGGCCGCCTCCCTCCTTCCTGGCCTCCCGGAGCTGCGCCCTTTCTCACTGGTTCTCTCTTCTGCCGTTTTCCGTAGGACTCTCTTCTCTGACCTGAGTCTCCTTTGGAACTCTGCAGGTTCTA
+
BBBABBBBFFFFGGGGGGGGGGHHGGGE4EGHHGGGGGGGGHHHHGGG1EEGHHHHGHHGGGGGGGGGGGGHHHHGGGGHGHHHHGGGGGGGGGHHHHHHHHHGHHHHHHGGHHGGGGGHHHHHHHHHHHGHHGGGGGHGHHGHHGGGGGGGGGGGGGGGGGGGGGFFFFFFFFFFFFFFFFFFFFFFFFFFFFFFFFFFFFFFFFFFFFFFFFFFFFFFFFFFFFFFFFFFFFFFFFFFFFFFFFFFFF9
@M05620:37:000000000-D9766:1:1101:23894:15312 1:N:0:5
AGTGCGAGCTCTCAATCGCACAGGGGACCCAGGGCCTGGCCCCTCCATCCAGAAAACCTATGACCTCACCCGCTACCTGGAGCACCAACTCCGCAGCTTGGCTGGGACCTATGTGAGTATCCAGCGTAGGAATCTGGGAGTTGGGGAGGAGTGAGGAGTTGGGGAAAGACAGTCCTAACCGTGGAGGGTTCTGGTAAATGATGGGGTGAGGAGGGGCTCTTTGGCTCCCACCAGTCCCCCTGTCTGGTCTA
+
BBAAB3>>DBFFGGGGGGGGGGHHGGGGGGHHGGGGGGHHHHGHGGFHHHFHFCFHHGHFHHFHHHHFHHHGGGGGHHHHHHHHHHHHGHHHGGGGGHHGGHHGGGHHGHGHHHGHHHFHHHHHHGGGGGHHHHHHHHFGGHHHGGGGGGGHHHHHHGHHHHGGGGGHHHHHHGGGGGGGGGGGGGGGFGGGGGGGGGGGFFFFFFFFFFFFFFFFFFFFFFFFFFFFFFFFFFFFFFFFFFFFFFFFFFB
@M05620:37:000000000-D9766:1:1101:28788:15346 1:N:0:5
AACACACCTTCTACAATGCGCTGCGTGTGGCTCACGAGGAGCACCCCTTGCTGCTGACCGAGGCCCCCCTGAACCCCAAGGCCAACCGCGCGAAGATGCCCAGGTGAGTGGCCCGCTACCTCTTCTGGTGGCCGCCTCCCTCCTTCCTGGCCTCCCGGAGCTGCGCCCTTTCTCACTGGTTCTCTCTTCTGCCGTTTTCCGTAGGACTCTCTTCTCTGACCTGAGTCCCCTTTGGAACTCTGCAGGTTCTA
+
>1>1>AA1BFC@3BG13BAAAEAEEEAAB00BFBB/AE/AAEGHFEE/0BFGFHHHGHH/>/>/FEGEEGCFFFE>EEEHEFHEHEG/EC>B?CC?G1GGHHHGHFGG1<FFGHCGGCGHHHHHHGHHHHGHGCGCGGHGGGGGGGGGFGGGGGGGG?-;;FFF<@F@@FFFFFFFFFFFFFFFFFFF;9FFF@FFFFFFFFFFFBFFFFFFFFF;;FFFFFF9-FB/:-FFFFFFFFFFFFFFFFFFFFF
@M05620:37:000000000-D9766:1:1101:2962:15349 1:N:0:5
AGTGCCAGCTCTCAATCGCACAGGGGACCCAGGGCCTGGCCCCTCCATCCAGAAAACCTATGACCTCACCCGCTACCTGGAGCACCAACTCCGCAGCTTGGCTGGGACCTATGTGAGTATCCAGCGGACGAATTTGGGAGTTGGGGAGGAGTGAGGACGTGGGGAAAGACAGTTCTAACCGTGGAGGGGTCTGGTAAATGACGGGGTGAGGAGGGGCCCTTTGGCCTCCACCACGCCCCCCTTCTTGTCCT
+
>AAABFFFBFFFGGGGGFGGGGBF2AEGGGHHGGGGGAFFGGGHGGGHHHGHHGHHHGHFHDHHHHHHHHHGGGGGHHHEHGH?FHFHGHHHGGGGGHHHGGHG/AGHGHGHHH333?333BG22//////>//1<FE.<CGDHFG.-<..<C00;0.-;.;:?.:E.//C/00;00;9A-;:A..CB-;9./;99FF////9;BF-D..AB.ADF=9-.;F/9///;AFFFE...;BFF9-.://9////
@M05620:37:000000000-D9766:1:1101:15246:15363 1:N:0:5
AGTGCCAGCTCTCAATCGCACAGGGGACCCAGGGCCTGGCCCCTCCATCCAGAAAACCTATGACCTCACCCGCTACCTGGAGCACCAACTCCGCAGCTTGGCTGGGACCTATGTGAGTATCCAGCGTAGGAATCTGGGAGTTGGGGAGGAGTGAGGAGTTGGGGAAAGACAGTCCTAACCGTGGAGGGTTCTGGTAAATGATGGGGTGAGGAGGGGCTCTTTGGCTCCCACCAGTCCCCCTGTCTGGTCTA
+
CCBBCFFFCFFFGGGGGGGGGGHHGGGGGGHHGGGGGGHHHHGHGGHHHHHHHGHHHGHHHHHHHHHHHHHGGGGGHGHHHHHHHHHHGHHHGGGGGHHHGHHGGGHHGHHHHHHHHHHHHHHHHGGGGGHHHHHHHHHGGHHHGGGGGGGHHHHHHGHHHHGGGGHHHHGHHHHHHHHHGGGGGGGGFGGGGGFGGGGGGGGGGGFFFFFFFFFFFFFFFFFFFFFFFFFFFFFFFFFFFFFFFFFFFFF
@M05620:37:000000000-D9766:1:1101:18592:15379 1:N:0:5
AGTGCCAGCTCTCAATCGCACAGGGGACCCAGGGCCTGGCCCCTCCATCCAGAAAACCTATGACCTCACCCGCTACCTGGAGCACCAACTCCGCAGCTTGGCTGGGACCTATGTGAGTATCCAGCGTAGGAATCTGGGAGTTGGGGAGGAGTGAGGAGTTGGGGAAAGACAGTCCTAACCGTGGAGGGTTCTGGTAAATGATGGGGTGAGGAGGGGCTCTTTGGCTCCCACCAGTCCCCCTGTCTGGTCTA
+
AA>ABFFFBFFFGGGBGFGGEGHHEGGGGGHHGGGGGFGFCHGHGGGHFFHDFGBHHG3EHHHHHHGHHHHGGGEGHFHHHHHECFGHGFHHGGGGGBGHGHHGGDHHGHH1GHGHHHHGFFHHEDEGGGHHHHBHHBF/<GDGGGFCGGGC.=D.CEHHD/CGGGHHHHHHHHHHHHHHGGGGGGG@EGGGGGGGGGGGGGGGGGFBFFFFFFBB?BFFFFFFFEFFFFFFFFFFFFFFBFFFFFFFFFF
@M05620:37:000000000-D9766:1:1101:13185:15389 1:N:0:5
AGTGCCAGCTCTCAATCGCACAGGGGACCCAGGGCCTGGCCCCTCCATCCAGAAAACCTATGACCTCACCCGCTACCTGGAGCACCAACTCCGCAGCTTGGCTGGGACCTATGTGAGTATCCAGCGTAGGAATCTGGGAGTTGGGGAGGAGTGAGGAGTTGGGGAAAGACAGTCCTAACCGTGGAGGGTTCTGGTAAATGATGGGGTGAGGAGGGGCTCTTTGGCTCCCACCAGTCCCCCTGTCTGGTCTA
+
BCABBFFFBFFFGGGGGGGGGGHHGGGGGGHHGGGGGGHHHHGHGGHHHHHHHHHHHGHGHHHHHHHHHHHGGGGGHHHHHHHHHHHHGHHHGGGGGHHHGHHGGGHHGHHHHHHHHHHHHHHHHGGGGGHHHHHHHHHGGHHHGGGGGGGHHHHHHGHHHHGGGGHHHHHHHHHHHHHHGGGGGGGGGGGGGGGGGGGGGGGGGGFFFFFFFFFFFFFFFFFFFFFFFFFFFFFFFFFFFFFFFFFFFFF
@M05620:37:000000000-D9766:1:1101:13765:15456 1:N:0:5
AGTGCCAGCTCTCACTCGCACAGGGGACCCAGGGCCTGGCCCCTCCATCCAGAAAACCTATGACCTCACCCGCTACCTGGAGCACCAACTCCGCAGCTTGGCTGGGACCTATGTGAGTATCCAGCGTAGGAATCTGGGAGTTGGGGAGGAGTGAGGAGTTGGGGAAAGACAGTCCTAACCGTGGAGGGTTCTGGTAAATGATGGGGTGAGGAGGGGCTCTTTGGCTCCCACCAGTCCCCCTGTCTGGTCTA
+
>A>>AFFFAFFFGG1BG1AEEGBF0ECEGEHHGGCGFE/GGHGHGGEHGHHHHGGHFFHGGHGHHHHHHHHEGEGEGHFGFGHAGFHHGHHB?EEEGHHHGHHGGGHGGHHHHHHFD1BGHGHHHGCCGCFHGHHFGEFFEGGHGGGGGGGCGHHHFGHHHHCGGGHHCFGHGFHHHHHGGBG@BGGGGGFFFGFGGGGGGGGGGBF@FFFFFF@@@?EFFFFFFFFEFFFFFFFFFFEB@AFFFFFFFF/
@M05620:37:000000000-D9766:1:1101:13751:15471 1:N:0:5
AGTGCCAGCTCTCAATCGCACAGGGGACCCAGGGCCTGGCCCCTCCATCCAGAAAACCTATGACCTCACCCGCTACCTGGAGCACCAACTCCGCAGCTTGGCTGGGACCTATGTGAGTATCCAGCGTAGGAATCTGGGAGTTGGGGAGGAGTGAGGAGTTGGGGAAAGACAGTCCTAACCGTGGAGGGTTCTGGTAAATGATGGGGTGAGGAGGGGCTCTTTGGCTCCCACCAGTCCCCCTGTCTGGTCTA
+
BBAABFFFBFFFGGGGGGGCGEHFGGGGGGHHGGGGGGHHHHGGGGHHHHHHHHGHHGHGHHHHHHHFHHHGGGGGHHHHHHHHHHHHGHGHGGCGGHHHGHHGGGHHGHHHHHHHHHHHHHHHHGGGGGHHHHHHHHHGGHHHGGGGGGGHHHHHHGHHHHGGGGHFFBGGFHHGHHHHGGGGGGGGGGGGGGGFGGFGGGGGGGFFFFFFFFFFFFFFFFFFFFFFFFFFFFFFFFFFFFFFFFFFFFB
@M05620:37:000000000-D9766:1:1101:15460:15499 1:N:0:5
ACCACACCTTCTACAATGAGCTGCGTGTGGCTCCCGAGGAGCACCCCGTGCTGCTGACCGAGGCCCCCCTGAACCCCAAGGCCAACCGCGAGAAGATGCCCAGGTGAGTGGCCCGCTACCTCTTCTGGTGGCCGCCTCCCTCCTTCCTGGCCTCCCGGAGCTGCGCCCTTTCTCACTGGTTCTCTCTTCTGCCGTTTTCCGTAGGACTCTCTTCTCTGACCTGAGTCTCCTTTGGAACTCTGCAGGTTCTA
+
BBBBBBBBFFFFGGGGGGEGGGHHGGGGHGHHHGGGGGGGGHHHHGGGGGGGHHHHHHHGGGGGGGGGGGGHHHHGGGGHGHHHFFGGGG@DGGHHHHHHHHHGHGHHHHGGHHGGGGGHHHHHHHHHHHGHHGGGGGHGHHGHHGGGGGGGGGGGGGGGGGGGGGFFFFFFFFFFFFFFFFFFFFFFFFFFFFFFFFFFFFFFFFFFFFFFFFFFFFFFFFFFFFFFFFFFFFFFFFFFFFFFFFFFFF;
@M05620:37:000000000-D9766:1:1101:17355:15521 1:N:0:5
AGTGCCAGCTCTCAATCGCACAGGGGACCCAGGGCCTGGCCCCTCCATCCAGAAAACCTATGACCTCACCCGCTACCTGGAGCACCAACTCCGCAGCTTGGCTGGGACCTATGTGAGTATCCAGCGTAGGAATCTGGGAGTTGGGGAGGAGTGAGGAGTTGGGGAAAGACAGTCCTAACCGTGGAGGGTTCTGGTAAATGATGGGGTGAGGAGGGGCTCTTTGGCTCCCACCAGTCCCCCTGTCTGGTCTA
+
BCAABFFFCFFFGGGGGGGGGGHHGGGGGGHHGGGGGGHHHHGHGGHHHHHHHHGHHGHHHHHHHHHHHHHGGGGGHHHHHHHHHHHHGHHHGGGGGHHHGHHGGGHHGHHHHHHHHHHHHHHHHGGGGGHHHHHHHHHGGHHHGGGGGGGHHHHHHGHHHHGGGGHHHHHHHHHHHHHHGGGGGGGGGGGGGGGGGGHGHHGGGGFFFFFFFFFFFFFFFHHFFFFFFFFFFFFFFFFFFFFFFFFFFFF
@M05620:37:000000000-D9766:1:1101:17950:15535 1:N:0:5
AGTGCCAGCTCTCAATCGCACAGGGGACCCAGGGCCTGGCCCCTCCATCCAGAAAACCTATGACCTCACCCGCTACCTGGAGCACCAACTCCGCAGCTTGGCTGGGACCTATGTGAGTATCCAGCGTAGGAATCTGGGAGTTGGGGAGGAGTGAGGAGTTGGGGAAAGACAGTCCTAACCGTGGAGGGTTCTGGTAAATGATGGGGTGAGGAGGGGCTCTTTGGCTCCCACCAGTCCCCCTGTCTGGTCTA
+
AAAAAFF@AFFFGGGGG111EEBGFAEEEEFHF0EEAAAGHHGGGGH1GFFGFHFFGGH1GGGHHHHHHHFEGGGGHHHBGHG/BGFHGH1GGG@GGGHHGH1?/?FHEHHHHH2GHGHHHHHHHGGGCFHHHHHHEHHGEHHHGGGGGGCHHHHGHEHEH/<@EFHHHGHHHHHHHHHHGEEGGGGG.=AFFFGGGGGGGGG0EEF@FFFFFF-@@;EFFFFFFFFFFFFFFFFFFFFF@FFFFBFFFFF
@M05620:37:000000000-D9766:1:1101:14424:15559 1:N:0:5
AGTGCCAGCTCTCAATCGCACAGGGGACCCAGGGCCTGGCCCCTCCATCCAGAAAACCTATGACCTCACCCGCTACCTGGAGCACCAACTCCGCAGCTTGGCTGGGACCTATGTGAGTATCCAGCGTAGGAATCTGGGAGTTGGGGAGGAGTGAGGAGTTGGGGAAAGACAGTCCTAACCGTGGAGGGTTCTGGTAAATGATGGGGTGAGGAGGGGCTCTTTGGCTCCCACCAGTCCCCCTGTCTGGTCTA
+
BCBCBFFFCFFFGGGGGGGGGGHHGGGGGGHHGGGGGGHHHHGHGGHHHHHHHFGHHGHGHHGHHHHHHHHGGGGGHGHHHHHHHHHHGHHHGGGGGHHHGHHGGGHHGHHHHHHHHHHHHHHHHGGGGGHHHHHHHHHGGHHHGGGGGGGHHHGHHGHHHGGGGGHHHHHHHHHHHHHHGGGGGGGGGGGGGGGGGGGGGGGGGGFFFFFFFFFFFFFFFFFFFFFFFFFFFFFFFFFFFFFFFFFFFF0
@M05620:37:000000000-D9766:1:1101:11579:15562 1:N:0:5
GAGGCTGCTTTGGAAGAGCACACGTCTGAACTCCAGTCACATTACTCGATCTCGTATGCCGTCTTCTGCTTGCAAAAAAAAACTGACCCAAATGCCAACATTCATTCAATGCTCCTCGCCGACTACACTTGAGTAAAATATCTCATGAACCAATTTCACGTCATTCCTTATTGTCCGCTTTATCCCTCTATACACTCCCCTTTCCCCCTTCTCATCATTTGTACTTGTACCTGCCAAGCCATGCACAAACG
+
BBBBBBFBFFFFGGGGGGGGGGHGFFHFCHHHFHHFABADGGGHHHHG2AFAFGFEGFHFEEEAFHFGHHGH1A5FHH0E>E>@BE3B2?113B3B33//3B4B4?BFD4434BBBB///</B//@@@2<222@?<FD1<11@1@@11?1?<.>11><=.<.>0<=00000=0==D.-<.C;0CGC0:C:0000;0;;:./:;0;;/.;AFCBF0=0;B00;;;B0;;0;B00.;//;AE.:B/9;FF...
@M05620:37:000000000-D9766:1:1101:6064:15590 1:N:0:5
AGTGCCAGCTCTCAATCGCACAGGGGACCCAGGGCCTGGCCCCTCCATCCAGAAAACCTATGACCTCACCCGCTACCTGGAGCACCAACTCCGCAGCTTGGCTGGGACCTATGTGAGTATCCAGCGTAGGAATCTGGGAGTTGGGGAGGAGTGAGGAGTTGGGGAAAGACAGTCCTAACCGTGGAGGGTTCTGGTAAATGATGGGGTGAGGAGGGGCTCTTTGGCTCCCACCAGTCCCCCTGTCTGGTCTA
+
BBAABFFFCFFFGGGGGGGGGGHHGFGGGGHHGGGGGGHHHHGHGGHHHHHHHHHHHGHHHHHHHHHHHHHGGGGGHHHHHHHHHHHHGHHHGGGGGHHHGHHGGGHHGHHHHHHHGHHHHHHHHGGGGGHHHHHHHHHGGHHHGGGGGGGHHGHHGGHHHHGGEGHHHHGHHHHGHHHHGGGGGGGGGGGGGGGGGGGGGGGGGGFFFFFFFFFFFFFFFFFFFFFFFFFFFFFFFFFFFFFFFFFFFFF
@M05620:37:000000000-D9766:1:1101:23809:15591 1:N:0:5
AGTGCCAGCTCTCAATCGCACAGGGGACCCAGGGCCTGGCCCCTCCCTCCAGAAAACCTATGACCTCACCCGCTACCTGGAGCACCAACTCCGCAGCTTGGCTGGGACCTATGTGAGCGTCCAGCGCAGGAATCTGGGGGTTGGGGCGGAGTGCGGCGATGGGGAAAGACAGTGCTAACCCTGGAGGGTTCTGGTAAATGCTGGGGTGCGGAGGGGCTCTTTGGCTCTCACCACTCCCCCTCTCTCGTCTC
+
AAA?>FFFAFFFGGFGGFF1E0BF0AEEEGCEGGGGGF/BFHGHGG/FHGFG10BFHGHBGHBGHHHFHHHGGGGGHHH0BGH/GHHHGHHHGG/@EGHFCGHG<EFHGHFFHH22F1/?/>?10</>///0?1?1<0--<C@?<-.---;9.0---9-;A-A-----/;;99/;9/;9--9;?-9-@9:FF/BFF/FF//;/BA-A--;--9---@@FFFFFFFFF/:/9-/-/9-;AB@-BFF/9AAF-
@M05620:37:000000000-D9766:1:1101:23790:15605 1:N:0:5
AGTGCCAGCTCTCAATCGCACAGGGGACCCAGGGCCTGGCCCCTCCATCCAGAAAACCTATGACCTCACCCGCTACCTGGAGCACCAACTCCGCAGCTTGGCTGGGACCTATGTGAGTATCCAGCGTAGGAATCTGGGAGTTGGGGAGGAGTGAGGAGTTGGGGAAAGACAGTCCTAACCGTGGAGGGTTCTGGTAAATGATGGGGTGAGGAGGGGCTCTTTGGCTCCCACCAGTCCCCCTGTCTGGTCTA
+
BBAAAFFFBFFFGGGGGGGGGGHHFFGGGGHHGGGGGGHHHHGHGGHGHHHHGFHHHGHHHHGHHHHHHHHGGGGGHHHHHHHHHHHHGHHHGGCFGHHHGHHGGGHHGHHHHHGHHHHHHHHHHGGGGGFFHHHHHGHGGHHHGGGGGGGHHHHHHGHHHHGGGGHHHHHHHHHHHHHHGGGGGGGGEFGGGGFFEBFGGGGGGGFFFFFFFFFFFFFFFFFFFFFFFFFFEFFFFFFFFFFFFFFFFFF
@M05620:37:000000000-D9766:1:1101:18620:15635 1:N:0:5
AGTGCCAGCTCTCAATCGCACAGGGGACCCAGGGCCTGGCCCCTCCATCCAGAAAACCTATGACCTCACCCGCTACCTGGAGCACCAACTCCGCAGCTTGGCTGGGACCTATGTGAGTATCCAGCGTAGGAATCTGGGAGTTGGGGAGGAGTGAGGAGTTGGGGAAAGACAGTCCTAACCGTGGAGGGTTCTGGTAAATGATGGGGTGAGGAGGGGCTCTTTGGCTCCTACCAGTCCCCCTGTCTGGTCTA
+
AAAAAFBFAFFFGGGGGFF1A0FE0AEEFECGGAEEEAGGHHEFGGHHHG1FAG1FHGHGHFFGHHHBGHHEGGGGHGHGHHHHHHHHGGHHGG/>EGHHCHHFFCGHGHHHGHHHHFHHHHHHGGGGGEHHHHHHHGHGEFHHGGGGGGGHHHHHHGHFHHGGGGHHHHHHFHHHHGHHGGGGGGGGCGGGGGGGGGGFEFGFE?B?-FE/AF@@@;AFFFFFF/F?/BFFBBBFFFFF@FFFFFB9;/9
@M05620:37:000000000-D9766:1:1101:6131:15659 1:N:0:5
GAGTCTGCTTTGGCAGAAACTGACAAGCCAGGTACAAAAGATCGGAAGCGCACACGTCTGAACTCCAGTCACATTACTCGCTCTCGTCTGCCGTCTTCTGCTTGAAAAAAAAAAAAAAACAAGAAAAGCTGTAATAAAAGAAATAATAACAAATAACAAAAAAATGTGGCCAGTGACGTAAAAAGAAGAAGCCAAGGAACAAATAACGGATACCAAAAAGGCAGTATTAGAGTAGAGTATGACAAAAGGCT
+
>>A>>BDFFFFFG4BE2GG4BFGGGABBB4BBB5D5DFFGDHGEEBBEFEGEAEHGHHHGHGFGGGFBDBDFFDDFHHHG0?1BGBBBBFGB>E>FFHBFHGHHHGHHGC>EGC///<-...0<0>000110000<0000..<00000=000::;B0;0...--.0900../.0000....990..;/9///.9..../...;////.-...////.....9..//9////9/////////9//9../../
@M05620:37:000000000-D9766:1:1101:23119:15743 1:N:0:5
AGTGCCAGCTCTCAATCGCACAGGGGACCCAGGGCCTGGCCCCTCCATCCAGAAAACCTATGACCTCACCCGCTACCTGGAGCACCAACTCCGCAGCTTGGCTGGGACCTATGTGAGTATCCAGCGTAGGAATCTGGGAGTTGGGGAGGAGTGAGGAGTTGGGGAAAGACAGTCCTAACCGTGGAGGGTTCTGGTAAATGATGGGGTGAGGAGGGGCTCTTTGGCTCCCACCAGTCCCCCTGTCTGGTCTA
+
ABAAAFFFBFFFGGGGGGGGGGHHGFFGGGHHGGGGGGHHCGG1EGHHHHFHFHGHHFGFHHFHHHHHHGHGGEEGHHHHFGHHHHFEEHHHGGGGGHHHGHHE//BGE2FHHGGHDF3GF?GHHGAFGD<GBGHHHHCGDGFFFGEGGGAGHFGHFGGFHGGGEDGFHHHFHHHHHHHHADECAEGG;AFFGGBFFGGGGGGFGGDAEF?FFFF-BBFFFFFFFFFEA..AEFFFFFEFFFFFFFEFFF9
@M05620:37:000000000-D9766:1:1101:5422:15783 1:N:0:5
AGTTCCAGCTCTACTCGCTGTCTGGTCTCTCTCCTGCCCTTAGATCGGCAGAGCACACGTCTGAACTCCAGTCACATTACTCGATCTCGTATGCCGTCTTCTGCTTGAAAAAAAAACAAACTCTTCTTCTTTCCCCCTCCCACCCTCCTTTCCTCCCTTATCTTCTCCCTCTCTCCCTTTCGCTCTCTTCTCCCCTTTTCCTTCTTCCTCTCTTCTCTACCCCAACTTGCCTTCTTCCCTCTTCCCCCTCT
+
>A>3>DFFFFFFGBFGGGGGAADFGGDGFGHHHHHHHHHHHGHFFGGGE?EGHHGBGHEBGGFGFHHHHGHABFGGGFHHHHGHEGGGFFFHFHBEEE1?FGEGHHHHGFFGE/<//??0/1B11@21221>2110</?/F0?//<FE01111<1>.0111<0==000/</</<0///000..;;.C0:<:00:./.0;;009000009;0/00;0C9000.9.9./00;9///////9/:;/B;.9.99.
@M05620:37:000000000-D9766:1:1101:15781:15806 1:N:0:5
AGTGCCAGCTCTCAATCGCACAGGGGACCCAGGGCCTGGCCCCTCCATCCAGAAAACCTATGACCTCACCCGCTACCTGGAGCACCAACTCCGCAGCTTGGCTGGGACCTATGTGAGTATCCAGCGTAGGAATCTGGGAGTTGGGGAGGAGTGAGGAGTTGGGGAAAGACAGTCCTAACCGTGGAGGGTTCTGGTAAATGATGGGGTGAGGAGGGGCTCTTTGGCTCCCACCAGTCCCCCTGTCTGGTCTA
+
ABAABFFFAFFFGGGGGGGGGGHHGGGGGGHHGEGG2FHHCHGHGGHFHHHHHHHHHGHHHHHHHHHHHHHGGEFGHHHHHHHHHHHHGHGHGGGFGHHHGHHGGGHHGHHHHHHHHDHHHHHHHGGGGGHHHHHHHHHGGHHHGGGGGGGHHHHHHGHHHHGGGGHHHHHHHHHHHHHHGDGGGGGGAFGGGGGGGGGGGGGGGGFFFFFFFFFAFFFFFFFFFFFAFFFFFFFFFFFFFFFFFFFFFFF
@M05620:37:000000000-D9766:1:1101:19701:15845 1:N:0:5
AGTGCCAGCTCTCCATCGCACAGGGTACCCAGGGCCTGGCCCCTCCATCCAGAAATCCTATGACCTCACCCGCCACCTCGAGCACCCCCTCCGCAGCTTGGCTGGGACCTATGCGAGTATCCAGCGTAGGAATCTGGGCGTTGGGGCGGAGTGCGGCGTTGGGGCCAGCCAGTCCTCACCGTGGCGGGTTCTGGTAAATGCTGGGGTGAGGAGGGGCTCTTTGGCTCCCCCCCGTCCCCCTGTCTGGTCTA
+
>A>1>BDCABCFG1G1AEC1E0F0F00BE1B000EAAC/BGHGFGFFEG0GGH0F1DFGF21DGG1BFHHH/>/>?F00B//B>FE>>>EC//E/>/B10/01?//0B<B1BD1?//<@1@F21@>C</E1<FFG1?0FCCC?0-@.-C-;;9B9--9A?@F?@----9A-99;FF/BEFFFE<-9-9@EFFBBFBBFB//;BFB?A=-A-/:A@-@?F9/;FBBFFFF-;=--A?BFFF;-9FFEBBFF/
@M05620:37:000000000-D9766:1:1101:9932:15879 1:N:0:5
AGTGCCCGCTCTCAATCGCCCCGTGGACCCCTGGCCTGGCCCCTCCCTCCCGACAACCTATGACCTCCCCCGCTCCCTGGAGCACCAACTCCGCAGCTTTGCTGGGACCTATGTGCTTCTCCAGCGTCGGAATCTGGTAGTTGGGGCGGCGTGAGGAGTTGGGGAAAGCCAGTCCTACCCGTGTAAGGTTCTTGTAAATGCTGGGGTGAGAAGGGGCTCTTTGGCTCCCACCAGTCCCCCTGTCTGGTCTA
+
>1>AAF11>ADAGDGGGGGGG?E0EFGHHE//BABGFFHHHHGFEFCGGG/A/>/>FEF1BFBFHHH/FEEEEG/EFFHHHHHHHHHHGHHHEC@BCHB11BFFG/FGCGHDD2@>1?1?F?G10<?/<-<FFHF0D=D0<=G/<-.;9-:;-;--;999B/;@-;9F/;BFBFFF//;FB:---/;/;BFF//;//////;/9----;-/;/-9-;;ABBB///;/;9-9;A-/;BFE-;AFFFFFFBB/
@M05620:37:000000000-D9766:1:1101:9950:15880 1:N:0:5
AGTGCCAGCTCTCAATCGCACAGGGGACCCAGGGCCTGGCCCCTCCATCCAGAAAACCTATGACCTCACCCGCTACCTGGAGCACCAACTCCGCAGCTTGGCTGGGACCTATGTGAGTATCCAGCGTAGGAATCTGGGAGTTGGGGAGGAGTGAGGAGTTGGGGAAAGACAGTCCTAACCGTGGAGGGTTCTGGTAAATGATGGGGTGAGGAGGGGCTCTTTGGCTCCCACCAGTCCCCCTGTCTGGTCTA
+
AAAABFFC3FFFGGGGGGGGGGHHGGGEGGHHFDGGGGHGHHGEGGHGHHHHGHFHHGHGHHHHHHHHHGHGGEEGHHHHHGHGHHHHGHHHGGGGGHHHGHHGGGHHGHHHGHGHHHHFHFHHGCEGGGHGFHHFGHHFAGGEGGGCDDGHCDGFGGHHHBCGGGHGHHHHHGHHHHHHGGEGGGBBGGGGFFFFGFGFFFGGGGD>EFFFFFBBBBFFFFFFFFFFFFFFFFFFFFFFBFFFFFFFFF/
@M05620:37:000000000-D9766:1:1101:6703:16022 1:N:0:5
AGTGCCAGCTCTCAATCGCACAGGGGACCCAGGGCCTGGCCCCTCCATCCAGAAAACCTATGACCTCACCCGCTACCTGGAGCACCAACTCCGCAGCTTGGCTGGGACCTATGTGAGTATCCAGCGTAGGAATCTGGGAGTTGTGGAGGAGTGAGGAGTTGGGGAAAGACAGTCCTAACCGTGGAGGGTTCTGGTAAATGATGGGGTGAGGAGGGGCTCTTTGGCTCCCACCAGTCCCCCTGTCTGGTCTA
+
AA3>AFFFAFFFGGGGGGGFGGHGGCGCGGHHFEGGGGHHHHGGGGHHHHHHHHHHGGGHHHHHHHHHHHHGGGGGHHHHHHHHFHHGFHHHGGFGGHHHGHHGGGHHGGHHHHHHHHHHHHHHHGDGGGHHHHHHHGHGGHHGGGHHGDFHHGHHHGHHHHGGGDFHHHHHHHHHHHHHGDFGFGGGFGGGGGGGGGGGGGGGGGGGFFFFFFFFFAFFFFFFFFFFEFFFFFFFFFFFFFFFFFFFFFB
@M05620:37:000000000-D9766:1:1101:6715:16035 1:N:0:5
AGTGCCAGCTCTCCATCGCACAGGGGACCCAGGGCCTGGCCCCTCCATCCAGAAAACCTATGACCTCACCCGCTACCTGGCGCACCCCCTCCGCAGCTTGGCTGGGACCTATGTGAGTATCCAGCGTCGGAATCTGGGCGTTGTGGAGGCGTGCGGAGTTGGGGAAAGCCCGTCCTAACCGTGGAGGGTTCTGGTCCATGATGGGGTGAGGAGGGGCTCTTTGGCTCCCACCAGTCCCCCTGTCTGGTCTA
+
>A>3>DFFBFFFG4FFBEECEEHGG2BAEE2F2BBBFFHHFHGGGG2GGGFHF3B2BEGHGGGHHDFEGHH?E>>EGGFF1>EEFGA/>EG?EEEGGHDGGHHGGGHHGH2FHHH2FHHHHHDGHGG/>A-.>GHHGH.>CDGGGG0<E.CFG.AA-;EGGGGG...;/C.-ADFFB9FFFFFF.ADFDFFFFFF//9;/9BFFFFFFFF?/ADF;BBFFFFFFFFFFFBFFFFFFFFFFFFFFFFFFFFF
@M05620:37:000000000-D9766:1:1101:8755:16061 1:N:0:5
AGTGCCAGCTCTCAATCGCACAGGGGACCCAGGGCCTGGCCCCTCCATCCAGAAAACCTGTGACCTCACCCGCTACCTGGAGCACCAACTCCGCAGCTTGGCTGGGACCTATGTGAGTATCCAGCGTAGGAATCTGGGAGTTGGGGAGGAGTGAGGAGTTGGGGAAAGACAGTCCTAACCGTGGAGGGTTCTGGTAAATGATGGGGTGAGGAGGGGCTCTTTGGCTCCCACCAGTCCCCCTGTCTGGTCTA
+
AA>3AFFFBFFFGFGGGGGCGGHEGGGGGGDHAEEGGGHHHHGHGGFHHHFHHFHHHGH1FGGHHHHHHHHGGEEFHHHG?FHHHH11?GHHGGGGGHHHGHHGGGHHGHHHHHHHHHHHHHFHHGGGGGGFHHHHHG0FFGGHGGEGGCEHHFHHFFHHHHGGEDHHHHHHHHHHGHHGGGGGFEGGGGGGGGGGGGGGGGFGGGFFFFFFFFFFFFFFFFFFFFFFFFFFFFFFFFFFFFFFFFFFFFB
@M05620:37:000000000-D9766:1:1101:11644:16062 1:N:0:5
AGTGCCAGCTCTCAATCGCACAGGGGACCCAGGGCCTGGCCCCTCCATCCAGAAAACCTATGACCTCACCCGCTACCTGGAGCACCAACTCCGCAGCTTGGCTGGGACCTATGTGAGTATCCAGCGTAGGAATCTGGGAGTTGGGGAGGAGTGAGGAGTTGGGGAAAGACAGTCCTAACCGTGGAGGGTTCTGGTAAATGATGGGGTGAGGAGGGGCTCTTTGGCTCCCACCAGTCCCCCTGTCTGGTCTA
+
>A1>>DFCAFFFGFGF1AFFEEFFEGGA000FA0B///F0AGG/EF0DDEFA10BFGGHFHHDGFGEEGGFGEE/EHGHF0FG/0GF/EEBGGGG>/>FHGH1F</FGGFFHGHEGF1BGGHGHF<<?CA1DGF1FDF0??FGF@@CCGCGHF0<CCCH/=G@CEACFCGCGHHHHHHFF?EG@.AB-.;CGGFGGFFGGF0F0C.A@EFFFB?9-;@EFFFF/;BF-A-FFFFFFF9EB=-BFFFEBFF/
@M05620:37:000000000-D9766:1:1101:5724:16071 1:N:0:5
ACCACACCTTCTACAATGAGCTGCGTGTGGCTCCCGAGGAGCACCCCGTGCTGCTGACCGAGGCCCCCCTGAACCCCAAGGCCAACCGCGAGAAGATGCCCAGGTGAGTGGCCCGCTACCTCTTCTGGTGGCCGCCTCCCTCCTTCCTGGCCTCCCGGAGCTGCGCCCTTTCTCACTGGTTCTCTCTTCTGCCGTTTTCCGTAGGACTCTCTTCTCTGACCTGAGTCTCCTTTGGAACTCTGCAGGTTCTA
+
AAB3>ABBFFFFGEGGFGGAGDHHGEEE42ABFFGAEGGGGHHHHGGGAAEFHHHFHHGGCGCGGCGGGGGHG3GFFEGHGHHGHG/<>BCGGGCH1GFGHHHGHHHHHFFGHHGGGGGHHHHHHHHH0/<=GCGCFGCEHHGHHGFGF/;AFGGGDBBGBGFF?BFBB/9BFFFFFF.;FFFFFFFFFFFFFBDFFFFFFFFFFFFFFFFFFFFFFFFFFFFFFFFFFFFFFFFFFFFFFFFFFFFFBFF
@M05620:37:000000000-D9766:1:1101:9029:16091 1:N:0:5
AGTGCCAGCTCTCAATCGCACAGGGGACCCAGGGCCTGGCCCCTCCATCCAGAAAACCTATGACCTCACCCGCTACCTGGAGCACCAACTCCGCAGCTTGGCTGGGACCTATGTGAGTATCCAGCGTAGGAATCTGGGAGTTGGGGAGGAGTGAGGAGTTGGGGAAAGACAGTCCTAACCGTGGAGGGTTCTGGTAAATGATGGGGTGAGGAGGGGCTCTTTGGCTCCCACCAGTCCCCCTGTCTGGTCTA
+
AAAA>FBFACBFF4FGGACFEEBGFAFGGGGGGGEEGFGHHGEHFGBFHH3GHFHHGEHHFHHHFGFCFHHGGGCEGFGGGGB??G1GEFFHGGFGGHHHGHHFGAHHGHHHHHHFHGHHGHHGHGB/<DGFHHHHGHGG?GHGGGGGCGGHGGHHHGHHHGGGGFEHHHHHGHHHGHHHG;ACFGGG;CFGGFCFFGFGFCFGGGFFEFFFFFFFFFFFFFFFFFFFF/ADFFFFFFFFAFFFFFFFFFF
@M05620:37:000000000-D9766:1:1101:12241:16118 1:N:0:5
AGTGCCAGCTCTCAATCGCACAGGGGACCCAGGGCCTGGCCCCTCCATCCAGAAAACCTATGACCTCACCCGCTACCTGGAGCACCAACTCCGCAGCTTGGCTGGGACCTATGTGAGTATCCAGCGTAGGAATCTGGGAGTTGGGGAGGAGTGAGGAGTTGGGGAAAGACAGTCCTAACCGTGGAGGGTTCTGGTAAATGATGGGGTGAGGAGGGGCTCTTTGGCTCCCACCAGTCCCCCTGTCTGGTCTA
+
ABAAAFFFCFFFGFFGGFFGGGHGFGGGGGHHGGGGGGHHHHGHGGHGHHGHHHHHHGHHHGHHHHHHHHHGGFGGHGHHHHHHHHGHGHGHGGGGGHHHGHHGGGHHGHHHHHHGHHHHHHHHHGEFGGHHHHHHHHHGGHHHGGGGGGGHHGHHGGGHHHGGGGHHHHGHHHHHHHHHGGGGGGGG:AFGGGFFGGGGGGGGGGFFFFFFFFFFFBFFFFFFFFFFFFFFFFFFFFFFFFFFFFFFFFF
@M05620:37:000000000-D9766:1:1101:13982:16123 1:N:0:5
AGTGCCAGCTCTCAATCGCACAGGGGACCCAGGGCCTGGCCCCTCCATCCAGAAAACCTATGACCTCACCCGCTACCTGGAGCACCAACTCCGCAGCTTGGCTGGGACCTATGTGAGTATCCAGCGTAGGAATCTGGGAGTTGGGGAGGAGTGAGGAGTTGGGGAAAGACAGTCCTAACCGTGGAGGGTTCTGGTAAATGATGGGGTGAGGAGGGGCTCTTTGGCTCCCACCAGTCCCCCTGTCTGGTCTA
+
AAAABFFFCFFFGGGGGGGGGGHHGGGGGGHHGGGGGGHHHHGHGGHGHHHHHHHHHGHHGHHHHHHHHHHGF>EGHGHH2GHHHHHEGHHHGGGGGHHHGHHGGGHHGHHHHHHHHFHHHHHHHGGGGGFHHHHHHHHGGHHGGGGGGGGHHHHHHGHHHHGGGGHHHHHHHHHHHHHHGFGGGGGGGGGGGGGGGGGGGGGGGGFFFFFFFFFFFFFFFFFFFFFFFFFFFFFFFFFFFFFFFFFFFFB
@M05620:37:000000000-D9766:1:1101:21058:16124 1:N:0:5
AGTGCCAGCTCTCAATCGCACAGGGGACCCAGGGCCTGGCCCCTCCATCCAGAAAACCTATGACCTCACCCGCTACCTGGAGCACCAACTCCGCAGCTTGGCTGGGACCTATGTGAGTATCCAGCGTAGGAATCTGGGAGTTGGGGAGGAGTGAGGAGTTGGGGAAAGACAGTCCTAACCGTGGAGGGTTCTGGTAAATGATGGGGTGAGGAGGGGCTCTTTGGCTCCCACCAGTCCCCCTGTCTGGTCTA
+
AA3>AFFFBFFFGGGGGGGCECGGGGGGGGHHGGGGGGHFFHGHGGHHHHHHHHHHHGHHHHHHHHHHHHHGGEGGHHHHFHHFHHFGEGHHGGGGGHHHGGHGGGHHGHHHHHHHHGHHHHHHHGEGGGHHHHHHHHFGGHHHGGEDGGGHHHHHHGHHHHGGGGHHHHHHHHHHHHHHGGGGDGGGFGGGGGGGGGGGGGGGGGFFFFFFFFFFFFFFFFFEFFFFFFFFFFFFFFFFFFFFFFFFFFB
@M05620:37:000000000-D9766:1:1101:11736:16126 1:N:0:5
ACCACACCTTCTACAATGAGCTGCGTGTGGCTCCCGAGGAGCACCCCGTGCTGCTGACCGAGGCCCCCCTGAACCCCAAGGCCAACCGCGAGAAGATGCCCAGGTGAGTGGCCCGCTACCTCTTCTGGTGGCCGCCTCCCTCCTTCCTGGCCTCCCGGAGCTGCGCCCTTTCTCACTGGTTCTCTCTTCTGCCGTTTTCCGTAGGACTCTCTTCTCTGACCTGAGTCTCCTTTGGAACTCTGCAGGTTCTA
+
CCCCCDCCFFFFGGGGGGGGGGHHGGGGHGHHHGGGGGGGGHHHHGGGGGGGHHHHHHHGGGGGGGGGGGGHHHHGGGGHGHHHHGGGGGGGGGHHHHHHHFEGGFGFHHGGHHCGGGGHHHGHFFDGGCEFHC@GDDHGHHGGHGGFBFFGGGGGGGGAFA0CAFFFCFFFFFFFFFFFFFFFFFFFFFFFFCDFFFFFDFAADFFFFFFFFFFFFFFFFF/BFFF0BFBFF:FFFBFFFBBFFFFFFB0
@M05620:37:000000000-D9766:1:1101:9555:16181 1:N:0:5
AGTGCCAGCTCTCAATCGCACAGGGGACCCAGGGCCTGGCCCCTCCATCCAGAAAACCTATGACCTCACCCGCTACCTGGCGCACCCCCTCCGCAGCTTGGCTGGGACCTATGTGAGTATCCAGCGTAGGAATCTGGGAGTTGGGGAGGAGTGAGGAGTTGGGGAAAGACAGTCCTAACCGTGGAGGGTTCTGGTAAATGATGGGGTGAGGAGGGGCTCTTTGGCTCCCACCAGTCCCCCTGTCTGGTCTA
+
>A>3>BFFBFFFGFGGGFFAEEHGGFBEGGHH2EEEGFHHHHGHGGHGHHHHHEHFGGHGHHHHHGGHHHHCE>EEHBDG1>EGEG//>EEEEGGGGHFHGHHGGGHHGHHHHHHHHHHHHHGHHGGGGGHGHHHHHHFFGHHFGG.CG<CGHDGHHGHHHHGGAAGHGGFGGGGGGGGGGGGGGGGGGGGGGFFFFFFFFFFFFFFBFFFFFFBBBBFFFFFFFFFFFFFFFFFFFFFFBFFFFFFFFFB
@M05620:37:000000000-D9766:1:1101:3660:16193 1:N:0:5
AGTGCCAGCTCTCAATCGCACAGGGGACCCAGGGCCTGGCCCCTCCATCCAGAAAACCTATGACCTCACCCGCTACCTGGAGCACCCACTCCGCAGCTTGGCTGGGACCTATGTGAGTATCCAGCGTAGGAATCTGGGAGTTGGGGAGGAGTGAGGAGTTGGGGAAAGACAGTCCTAACCGTGGAGGGTTCTGGTAAATGATGGGGTGAGGAGGGGCTCTTTGGCTCCCACCAGTCCCCCTGTCTGGTCTA
+
BBBBBFFFDFFFGGGGGGGGGCHFGGEEGGHHGGGGGGHHHHGHGGHH5FGHHHHGGGHHHHHHHDGHHHHFF>FGHHFHGHHHHH1FFHHHGGGGGHHHGHHGGGHHGHHHHHHHHHHHHHHHHGGDDGHHHGHHHHFGGHHHGG.DG.CGH0DH0EHHHHGG::CHGGCHHHHHHHHGGGGGDGGGEGFGGGGGGGGGGHGGGFFFFFFFFFFFFFFFFHFFFFFFFFFFFFFFFFFFFFFFHFFFFFF
@M05620:37:000000000-D9766:1:1101:12170:16213 1:N:0:5
AGTGCCAGCTCTCAATCGCACAGGGGACCCAGGGCCTGGCCCCTCCATCCAGAAAACCTATGACCTCACCCGCTACCTGGAGCACCAACTCCGCAGCTTGGCTGGGACCTATGTGAGTATCCAGCGTAGGAATCTGGGAGTTGGGGAGGAGTGAGGAGTTGGGGAAAGACAGTCCTAACCGTGGAGGGTTCTGGTAAATGATGGGGTGAGGAGGGGCTCTTTGGCTCCCACCAGTCCCCCTGTCTGGTCTA
+
ABAAAFFFCFFFGGGGFGGGGGHHGGGGGGHHGGGGGFHHHHGDGGHHHHHHHFEGHGHHHHHHHFGCHFGGG>EEHGGHGGHHHH11EFGHGGGGGHHHFHHFDGHHDGFHHHHHHGHHHHHHHGFGG?FFHHGHHHFGGHHGGGGGGGGHHGHGEGHHHHGGEGHHHHGHHHHHHGHHGGGGDGFFDFFGGFFGGGGGGGGFEGDCFFFFFFFFFFEFFFFFFFFFEBF?EFFFFFFFFFBFFFFFBBB
@M05620:37:000000000-D9766:1:1101:8268:16229 1:N:0:5
AGTGCCAGCTCTCAATCGCACAGGGGACCCAGGGCCTGGCCCCTCCATCCAGAAAACCTATGACCTCACCCGCTACCTGGAGCACCAACTCCGCAGCTTGGCTGGGACCTATGTGAGTATCCAGCGTAGGAATCTGGGAGTTGGGGAGGAGTGAGGAGTTGGGGAAAGACAGTCCTAACCGTGGAGGGTTCTGGTAAATGATGGGGTGAGGAGGGGCTCTTTGGCTCCCACCAGTCCCCCTGTCTGGTCTA
+
>>>A>BFCAFFFFAFDEAFFEEF4AEAEEEEHFDFGFFFEFHFDEGGHFABGGHCGFEEFGBGHHFGHHFGEEECGHHF1CBB?FGCEEBGHEAECE3FGAGE??E?GGGCFDF333BF3GDGHF?C/C?2D<GHBBGHC/FDBCGG?-.<<.0<<GACGH/ADGDECFG/C:0CFH0:CBC9@DGDDCAFFGB;9BB;CFBFFGGD-..AFDFAFFCEB/:FBFFFFFFFDFAFFFFF?@EBFFFF/9/9
@M05620:37:000000000-D9766:1:1101:23269:16232 1:N:0:5
AGTGCCAGCTCTCAATCGAACAGGGGACCCAGGGCCTGGCCCCTCCAGCCAGAAAACCTGTGACCTCACCCGCTACCTGGAGCACCCACTACGCAGCTTGGCTGGGACCTATGTGAGCATCCAGCGTAGGAATCTGGGAGTTGGGGAGGAGTGCGGAGTTGGGGAAAGACAGTCCTAACCGTGGAGGGCTCTGGTAAATGATGGGGTGAGGAGGGGCTCTTTGGCTCCCACCAGTCCCCCTGTCTGGTCTA
+
>A>1>DF1>CFFGEGGGF11B?0FF0B00BAF00BA/BFG0FEGEGH1FFGG0EF0FEC0DBAGHDFGHHC>E>>EHFEG0BFHFH//?G0>>EC/>B1BEGGGGGHHGHHHHHGFF1BGHHHHHGGCGG1FGHHHGH0FCGHGGG.AC.<CG0AC@C.CHFGGE.:C/GGFGGGGFGGGGFGG.EBG.9CFGGFGFFFFFFFFF-;@EFFEFF@-@@FFFFFFFFF-;FFFFFFFFFFF@FFFFFFFFFF
@M05620:37:000000000-D9766:1:1101:25918:16238 1:N:0:5
AGTGCCAGCTCTCAATCGAACAGGGGACCCAGGGCCTGGCCCCTCCAGCCAGAAAACCTGTGACCTCACCCGCTACCTGGAGCACCAACTACGCAGCTTGGCCGGGACCTATGTGAGCATCCAGCGTAGGAATCTGGGAGTTGGCGAGGAGTGAGGAGTCGGGGAAAGACAGTCCTAACCGTGGAGGGCTCTGGTAAATGATGCGCTGAGGAGGCGCTCTTTGGATCTCACCAGTCCCCCTGTCTGGTCTA
+
11>A>F@1>BCFFFGFGGGGGGHHGCG00A0EF0AB/BFFCBEGFGFCFGHH0F1GFFF0DFDGGFFFHH0EEGCEGHHFGGGGF>GHGHHHGGG/>BGHGH1EE@GGGHHHHH2GH11F1C1FGCACGFHHHHHHGHHFCHHG1<@CGGGHFHFFG?G/:--AGGG.CFFGG0CGGGGGGGEGGGG?--AFFFBFFFFFFBF/9-9@BFFFBF---9;EF/////B///99B?//9/-;--;F/B/9BFB
@M05620:37:000000000-D9766:1:1101:8253:16250 1:N:0:5
AGTGCCAGCTCTCAATCGCACAGGGGACCCAGGGCCTGGCCCCTCCATCCAGAAAACCTATGACCTCACCCGCTACCTGGAGCACCAACTCCGCAGCTTGGCTGGGACCTATGTGAGTATCCAGCGTAGGAATCTGGGAGTTGGGGAGGAGTGAGGAGTTGGGGAAAGACAGTCCTAACCGTGGAGGGTTCTGGTAAATGATGGGGTGAGGAGGGGCTCTTTGGCTCCCACCAGTCCCCCTGTCTGGTCTA
+
BBBBBFFFBFFFGGGGGFGGGAGHGGGGGGGGGGGGGGHHHHGHGGHGHHHHHHHHHGHHHHHHHHHHHHHGGGGGHHHHHHHHHHHHGHHHGGEGGHHHGHHGGGHHGHHHHHHHHHHHHHHHHGEGGGHHHHHHHHHGGHHHGGGGGGGHHGHHHGHHHHGGGGGHHHHHHHHHHGHHGGGGGGGGDFGGGGGGGGGGGGGGGGFFEFFFFFFFFFFFFFFFFFFFFFFFFFFFFFFFFFFFFFFFFF:
@M05620:37:000000000-D9766:1:1101:2624:16265 1:N:0:5
AGTGCCAGCTCTCAATAGCACAGGGGACCCAGGGCATGGCCCCTCCATCCAGAAAACCTATGACCTCACCCGCTACCTGGCGCACCACCTCCGCAGCTTGGCTGGGACCTATGTGAGTATCCAGCGTAGGAATCTGGGAGTTGGGGAGGAGTGCGGAGTTGGGGAAAGACAGTCCTAACCGTGGAGGGTTCTGGTAAATGATGGGGTGAGGAGGGGCTCTTTGGCTCCCACCAGTCCCCCTGTCTGGTCTA
+
>>1>>B@FAFFFFAGB3BE1FBGFFEEFG0AFABE0BBGFHHGHGGHGHBEFGGFBGEAF1FGHGDBFHHGEE/>EGBFF0>EE@E0/?BG/EE?E/BBFEHHGGGHHGHHHHHHBGHHHHHHHGGC/BE1GHHHHEF0?CGHHC?.>C.<GH0<C-AEHHE@C:.CG/CCFBFGGGGGG@GGG.EGGGGGGGGGGFFFFFFFFFFF@FFFFFF@@??FFFFFFEFFFFFFFFFFFFFFF@FFFFFFFFFF
@M05620:37:000000000-D9766:1:1101:16494:16267 1:N:0:5
AGTGCCAGCTCTCAATCGCACAGGGGACCCAGGGCCTGGCCCCTCCATCCAGAAAACCTATGACCTCACCCGCTACCTGGAGCACCAACTCCGCAGCTTGGCTGGGACCTATGTGAGTATCCAGCGTAGGAATCTGGGAGTTGGGGAGGAGTGAGGAGTTGGGGAAAGACAGTCCTAACCGTGGAGGGTTCTGGTAAATGATGGGGTGAGGAGGGGCTCTTTGGCTCCCACCAGTCCCCCTGTCTGGTCTA
+
AA>AAFFFCFFFGGGGGGGFGGHHGGGGGGHHFGGGGGGHHHGHGGHHHHHHHHFHHGHHHHHHHHHHHHHGGEGGHHHHGHHHHHGHGHHHFGGGGHFHGHHGFGHHGHHHHHHHHHHHHHHHHGGGGGHHHHHHHGFGGHHHGGGGGGGHHHHHHGHHHHGGGGHGGHHHHHHHHHHHGGGGGGGGFGGGGGGGGGGGGGGGGGFFFFFFFFFFFFFFFFFFFFFFFFFFFFFFFFFFFFFFFFFFFFB
@M05620:37:000000000-D9766:1:1101:21082:16284 1:N:0:5
AGTGCCAGCTCTCAATCGCACAGGGGACCCAGGGCCTGGCCCCTCCATCCAGAAAACCTATGACCTCACCCGCTACCTGGAGCACGAACTCCGCAGCTTGGCTGGGACCTATGTGAGTATCCAGCGTAGGAATCTGGGAGTTGGGGAGGAGTGAGGAGTTGGGGAAAGACAGTCCTAACCGTGGAGGGTTCTGGTAAATGATGGGGTGAGGAGGGGCTCTTTGGCTCCCACCAGTCCCCCTGTCTGGTCTA
+
AA1AAB1FAFFFGGGGGGGGGCHCGGEGEEEHFEGE/BGB0FEAEGHHHGGHFGFFGGHHHHHHHHHFHHHEGGGGHHHHHHHHH/EEECGGGG//EFGF?FHG?FHHGHFHHHHHHHHFHHHHHGCFGGHHHHHHGHHEGHDBCGGCGGGHFHGHHGGHHGGGGGHF/CGFHGHFHGBF@CEAFGGG;C?FFGGGFFGFGGGGFFF@E?AFFF<@@@FFFFFFFFFFFFFFEFFFFFFF@FFFFFFFFFB
@M05620:37:000000000-D9766:1:1101:27964:16289 1:N:0:5
AGTGCCAGCTCTCACTCGAACAGGGGACCCAGGGCCTGGCCCCTCCAGCCAGAAAACCTGTGACCTCACCCGCTACCTGGAGCACCAACTACGCCGCTTGGCCGGGACCTATGTGAGTCTCCAGCGTAGGAATCTGGGAGTTGGGGAGGAGTGAGGAGTTGGGGAAAGACAGTCCTAACCGTGGAGGGTTCTGGTAAATGATGGGCTGAGGAGGGGCTCTTTGGCTCCCACCAGTCCCCCTGTCTGGTCTA
+
>A>A1@D@ACFFGG1FGFA1G0A0AEAECAFGC0E0AFGF0FAFEGH1BAFG0AC0BEG0BF2FBFHHHHH//E?EFFGHCGGE0F>?E0GGAE/>E/?F/<1><BCGCFHHHHFHH111@DDGF<<ACCF1GFGHEFHGCHBH-<EGGGGFHFGGFCG/0/ACGFGGFGGGGFGGGGGGGBCAGGG@9AFFFFB/9/BFFBFFE-;A-FEFFF---9-:BFBB/9/---;;AF9F//9B?EFFFFFFFF;
@M05620:37:000000000-D9766:1:1101:22571:16321 1:N:0:5
AGTGCCAGCTCTCAATCGCACAGGGGACCCAGGGCCTGGCCCCTCCATCCAGAAAACCTATGACCTCACCCGCTACCTGGAGCACCAACTCCGCAGCTTGGCTGGGACCTATGTGAGTATCCAGCGTAGGAATCTGGGAGTTGGGGAGGAGTGAGGAGTTGGGGAAAGACAGTCCTAACCGTGGAGGGTTCTGGTAAATGATGGGGTGAGGAGGGGCTCTTTGGCTCCCACCAGTCCCCCTGTCTGGTCTA
+
AA>ABFFFCFFFGGGGGGGGGGHDGGGGGGHHGGGGGGHHHHGHGGHHHHGHGHHHHGHHHGFHHHHHHHHGGGFGHHHHHHHHHHHHGHHHGGGGGHHHGHHGGGHHGHHHHHHHHHHHHHHHHGGGGGHHHHHHHHHGGHHHGGGGGGGHHHHHHGHHHHGGGGHHHHHHHHHHHHHHGGGGGGGGGGGGGGGGGGGGGGGGGGFFFFFFFFFFFFFFFFFFFFFFFFFFFFFFFFFFFFFFFFFFFFF
@M05620:37:000000000-D9766:1:1101:8230:16353 1:N:0:5
AGTGCCAGCTCTCAATCGCACAGGGGACCCAGGGCCTGGCCCCTCCATCCAGAAAACCTATGACCTCACCCGCTACCTGGAGCACCACCTCCGCAGCTTGGCTGGGACCTATGTGAGTATCCAGCGTCGGAATCTGGGAGTTGGGGAGGAGTGAGGAGTTGGGGAAAGACAGTCCTAACCGTGGAGGGTTCTGGTAAATGATGGGGTGAGGAGGGGCTCTTTGGCTCCCACCAGTCCCCCTGTCTGGTCTA
+
>>>>>DFFBFFFG4GEFFC2EEHHGG2EEEFE2BAEFFHHHHGCEGHHHGHHHEH2FEGFBFHHHAFEGGHGE//EG33F2BFGGH11?FFFEEEGEHBGEHHGGGGHGHBGFHHHGHHHHHEHHGD/BC//FGHHHH<CEHGHGG.DG<EFH0DFCEHHHHGGA.;GCGCFGGGGGBFGGFEB?CDBEFGGGG0CFFFFFFFFFFFB?FFFFFBBBBFFFFFFFFFFFBFFFFFFFFFFBFFFFFFFFFF
@M05620:37:000000000-D9766:1:1101:10002:16381 1:N:0:5
AGTGCCAGCTCTCAATCGCACAGGGGACCCAGGGCCTGGCCCCTCCATCCAGAAAACCTATGACCTCACCCGCTACCTGGAGCACCAACTCCGCAGCTTGGCTGGGACCTATGTGAGTATCCAGCGTAGGAATCTGGGAGTTGGGGAGGAGTGAGGAGTTGGGGAAAGACAGTCCTAACCGTGGAGGGTTCTGGTAAATGATGGGGTGAGGAGGGGCTCTTTGGCTCCCACCAGTCCCCCTGTCTGGTCTA
+
1A>AAD1@1C1BAGGCGCFF1ECFAEGEEEHHGAEEC/ECFGGFGGFEEGHDFCFGHEGAGHFHFH1EGFFGGGCGHHHFHHH/BGHHGFGHGGGEGGHHGFHGCEHHGHFGEGHFGBGHGHFHHG/BCFFHFGGFDFFFGFHH?CFCGGGCGFFGCCFFDB-CACHFFHCCCGCCFFGH-CFGGAF@CFGGGFFFBFGGFGGGGG9@FFFEFB?--9AFBFBBFFF-EFABFFFFBFFF@FFFFFBBBFB
@M05620:37:000000000-D9766:1:1101:5828:16421 1:N:0:5
AGTGCCAGCTCTCAATCGCACAGGGGACCCAGTGCCTGGCCCCTCCATCCAGAAAACCTATGACCTCACCCGCTACCTGGAGCACCACCTCCGCAGCTTGGCTGGGACCTATGTGAGTATCCAGCGTAGGAATCTGGGAGTTGGGGAGGAGTGAGGAGTTGGGGAAAGCCCGTCCTAACCGTGGAGGGTTCTGGTAAATGATGGGGTGAGGAGGGGCTCTTTGGCTCCCACCAGTCCCCCTGTCTGGTCTA
+
>A>3>DFFBFFFGFGGGGFAEGHHGGEEGEGH3BFGHHHHHHGHGGHHHHHHHHHEGEHHHHHHHDGHHHHGE>EEHHGG2BGHHH11?GGFEGCGEHGHCGHGGGHHGHHHHHHHHHHHHHGHHGGABFGHFHHHHHFGGHHHGGACG.CHHDGHCGHHHHGG.AA./;.;:CFGGGGGGAE@.AEG.AFGFFFFGGGFB0;FFF.@AFF/.ABBBBFFFFFFFFFFFFAF?9BFFFFFBFFFFFFFFFF
@M05620:37:000000000-D9766:1:1101:11802:16429 1:N:0:5
ACCACACCTTCTACAATGAGCTGCGTGTGGCTCCCGAGGAGCACCCCGTGCTGCTGACCGAGGCCCCCCTGAACCCCAAGGCCAACCGCGAGAAGATGCCCAGGTGAGTGGCCCGCTACCTCTTCTGGTGGCCGCCTCCCTCCTTCCTGGCCTCCCGGAGCTGCGCCCTTTCTCACTGGTTCTCTCTTCTGCCGTTTTCCGTAGGACTCTCTTCTCTGACCTGAGTCTCCTTTGGAACTCTGCAGGTTCTA
+
BBBCCCCCFFFFGGGGGGGGGGHHGGGFHGHHHGGGGGGGGHHHHGGGGGGGHHHGGHHGGGGGGGGGGGGGHHHGGGGHGHHHHGGGGGGGGGHGHHHHHHHGHHHHHHGGHHGGGGGHHHHHHHHHHHGHHGGFDDHGHHGHHGGGGGGGGGGGGGGGGGGGGGFFFFFFFFFFFFFFFFFFFFFFFFFFFFFFFFFFFFFFFFFFFFFFFFFFFFFFFFFFFFFFFFFFFFFFFFFFFFFFFFFFFFB
@M05620:37:000000000-D9766:1:1101:9645:16441 1:N:0:5
AGTGCCAGCTCTCAATCGCACAGGGGACCCAGGGCCTGGCCCCTCCATCCAGAAAACCTATGACCTCACCCGCTACCTGGAGCACCAACTCCGCAGCTTGGCTGGGACCTATGTGAGTATCCAGCGTAGGAATCTGGGAGTTGGGGAGGAGTGAGGAGTTGGGGAAAGACAGTCCTAACCGTGGAGGGTTCTGGTAAATGATGGGGTGAGGAGGGGCTCTTTGGCTCCCACCAGTCCCCCTGTCTGGTCTA
+
ABAABFFFCFFFGGGGGGGGGGHHGGGGGGHHGGGGGGAHHHGHGGHGHHHHHHHHHGHHHHHHHHHHHHHGGFGGHEHHFGHHHHHHGHHHGGGGGHHHGHHGGGHHGHHHHHHHHHHHHHHHHGGGGGHHHHHHHHHGGHHHGGGGGGGHHHHHHGHHHHGGGGHHHHHHHHHHHHHHGGGGGGGGEGGGGGFGGGGGGGGGGGFFFFFFFFFFFFFFFFFFFFFFFFFFFFFFFFFFFFFFFFFFFFF
@M05620:37:000000000-D9766:1:1101:7933:16478 1:N:0:5
AGTGCCAGCTCTCAATCGCACAGGGGACCCAGGGCCTGGCCCCTCCATCCAGAAAACCTATGACCTCACCCGCTACCTGGAGCACCAACTCCGCAGCTTGGCTGGGACCTATGTGAGTATCCAGCGTAGGAATCTGGGAGTTGGGGAGGAGTGAGGAGTTGGGGAAAGACAGTCCTAACCGTGGAGGGTTCTGGTAAATGATGGGGTGAGGAGGGGCTCTTTGGCTCCCACCAGTCCCCCTGTCTGGTCTA
+
ABAABFFFBFFFGGGGGEGGGEHEFEGGGGHHGGGGGGHHHHGHGGHHHHHGHHHHHGHHHHGHHHHHHHHGGEGGHHHHHHHGFHHGGHHHGGGGGHHHGHHGGGHHGHHHHHHHHHHHHHHHHGDFGGHHHHHGGHHGGHHHGGGGGGGHHGHHHGHHHHGGGGHHHHHHHHHHHHHGGDEGGGGGCFGGGGGGGGGGGGGGGGFFFFFFFFFFFFFFFFFFFFFFFFFFFFFFFFFFFFFFFFFFFFB
@M05620:37:000000000-D9766:1:1101:18878:16493 1:N:0:5
AGTGCCAGCTCTCAATCGCACAGGGGACCCAGGGCCTGGCCCCTCCATCCAGAAAACCTATGACCTCACCCGCTACCTGGAGCACCAACTCCGCAGCTTGGCTGGGACCTATGTGAGTATCCAGCGTAGGAATCTGGGAGTTGGGGAGGAGTGAGGAGTTGGGGAAAGACAGTCCTAACCGTGGAGGGTTCTGGTAAATGATGGGGTGAGGAGGGGCTCTTTGGCTCCCACCAGTCCCCCTGTCTGGTCTA
+
AA>AAFFFBFFFGGGGGGGGGGHHGGGGGGHHGFGGFGHHGHGGGGHFHHHHHHHGHGHFHHHHHHHHHHHGGEEGHHHH?FGHHHHHGHHHGGGGGHHHGHHGGGHHGHGHHHHHHHHHHHHHHGGGGGHHHHHHHHHGGHHHGGGGGGGHHGHHFGHHHHGGGGHHHHHHHHHHHHHHGGGGGGGGCFGGGGGGGGGGGGGGGGFFFFFFFFFFFFFFFFFFFFFFFFFFFFFFFFFFFFFFFFFFFFF
@M05620:37:000000000-D9766:1:1101:26989:16525 1:N:0:5
AGGGCCAGCTCTCAATCGAACAGGGGACCCAGGGCCTGGCCCCTCCAGCCAGAAAACCTATGACCTCACCCGCTACCTGGAGCACCAACTACGCAGCTTGGCCGGGAACTATGTGAGTATCCGGCGTTGGAATCTGGGCATTGGGGCGGAGGGCAGAGTTGCGGGAAGCCCGTCCTAACCGTGGCGGGCTCTGGTAAATGATGCGGTGAGGAAGGGCCCTTTGGCTCCCTCCCGTCCCCCTGTCTAGTCTA
+
AA1AAAA1>FFFGEGE1ABAFEGEFEE000BGF0B//BF00GGEGGH1A/GG00AB0AF1BB2GHH1GHHFGGEE>GGHCBGHHFFGEGHHHGGC//BBGEE1<<C>//BGD2222@12@G2//<<//-<1<1<>1<F.00<1<.-<:C?9--..9..0000----;-999---99;:-F--;9--->--:;FF//:BF///;/-;;@E-;;-9;-----:/:FBFFAA-9A------;A--/;//;9BFF
@M05620:37:000000000-D9766:1:1101:18793:16549 1:N:0:5
AGTGCCAGCTCTCCATCGCACAGGGGACCCAGGGCCTGGCCCCTCCATCCAGAAAACCTATGACCTCACCCGCTACCTGGTGCACCCACTCCGCAGCTTGGCTGGGACCTATGTGAGTATCCAGCGTAGGAATCTGGGAGTTGGGGAGGAGTGAGGAGTTGGGGAAAGACAGTCCTAACCGTGGAGGGTTCTGGTAAATGATGGGGTGAGGAGGGGCTCTTTGGCTCCCACCAGTCCCCCTGTCTGGTCTA
+
>A>1>DFFAFFFG1FFAEEAE?GAF00AEEGH0BEBFFGHFHGEGGFHHFHHFFG0BEHHFGHHH1BFGFF>E/>EGFBB1BBFHHE/?FHB/E/EEGB<?FFGGGGFCHHFGGH2>FDFFH2FGCG?CGG>@FFGFF0?EGFB@C.-A<CFF0<<<EGGFCC@:.:./;/:CGFHBGGH@9C@.CBGAFGGGGGFFBBBFGFGGFA>A9-/::>@?@EFFFFFFFFFF--A-FFEFFAB@FBFFFFFFF/
@M05620:37:000000000-D9766:1:1101:12281:16557 1:N:0:5
AGTGCCAGCTCTCAATCGCACAGGGGACCCAGGGCCTGGCCCCTCCATCCAGAAAACCTATGACCTCACCCGCTACCTGGAGCACCAACTCCGCAGCTTGGCTGGGACCTATGTGAGTATCCAGCGTAGGAATCTGGGAGTTGGGGAGGAGTGAGGAGTTGGGGAAAGACAGTCCTAACCGTGGAGGGTTCTGGTAAATGATGGGGTGAGGAGGGGCTCTTTGGCTCCCACCAGTCCCCCTGTCTGGTCTA
+
ABAAAFFFCFFFFGGFGGGGGGHHGGGGGGHHGGGGGGHHHHGHGGHGHGHHHHHHGGHHGHHHHHHHHHHGGEGGHFFHHHHHFHHGGHHGGGGGGHHHGHHGGGHHGHHHHHHHHHFHHHHHHGGGGGHHHHHHHHHGGHHHGGGGGGGHHHHHHGHHHHGGGGHHHHHHHHHHHHHHGGGGGGGGGGGGGGGGGGGGGGGGGGFFFFFFFFFFFFFFFFFFFFFFFFFFFFFFFFFFFFFFFFFFFFB
@M05620:37:000000000-D9766:1:1101:18787:16565 1:N:0:5
AGTGCCAGCTCTCAATCGCACAGGGGACCCAGGGCCTGGCCCCTCCATCCAGAAAACCTATGACCTCACCCGCTACCTGGAGCACCAACTCCGCAGCTTGGCTGGGACCTATGTGAGTATCCAGCGTAGGAATCTGGGAGTTGGGGAGGAGTGAGGAGTTGGGGAAAGACAGTCCTAACCGTGGAGGGTTCTGGTAAATGATGGGGTGAGGAGGGGCTCTTTGGCTCCCACCAGTCCCCCTGTCTGGTCTA
+
BCAABFFFCFFFGGGGGGGGGGHHGGGGGGHHGGGGGGHHHHGHGGHHHHHHHHHHHGHGHHHHHHGHHHHGGGGGHHHHHHHHHHHHGHHHGGGGGHHHGHHGGGHHGHHHHHHHHHHHHHHHHGGGGGHHHHHHHHHGGHHHGGGGGGGHHHHHHGHHHHGGGGHHHHHHHHHHHHHHGGGGGGGGGGGGGGGGGGGGGGGGGGFFFFFFFFFFFFFFFFFFFFFFFFFFFFFFFFFFFFFFFFFFFFB
@M05620:37:000000000-D9766:1:1101:18477:16570 1:N:0:5
AGTGCCAGCTCTCAATCGCACAGGGGACCCAGGGCCTGGCCCCTCCATCCAGAAAACCTATGACCTCACCCGCTACCTGGAGCACCAACTCCGCAGCTTGGCTGGGACCTATGTGAGTATCCAGCGTAGGAATCTGGGAGTTGGGGAGGAGTGAGGAGTTGGGGAAAGACAGTCCTAACCGTGGAGGGTTCTGGTAAATGATGGGGTGAGGAGGGGCTCTTTGGCTCCCACCAGTCCCCCTGTCTGGTCTA
+
BCABBFFFCFFFGGGGGGGGGGHHGGFGGGHHGGGGGGHHHHGHGGHHHHHHHHHHHGHHHHHHHHHHHHHGGGGGHHHHGHHHHHFHGHHHGGGGGHHHGHHGGGHHGHHHHHHHHHHHHHHHHGGGGGHHHHHHHHHGGHHHGGGGGGGHHGHHHGHHHHGGGGHHGHHHHHHHHHHHGGGGGGGGGGGGGGGGGGGGGGGGGGFFFFFFFFFFFFFFFFFFFFFFFFFFFFFFFFFFFFFFFFFFFFB
@M05620:37:000000000-D9766:1:1101:25917:16580 1:N:0:5
AGTGCCAGCTCTCAATCGCACAGGGGACCCAGGGCCTGGCCCCTCCATCCAGAAAACCTATGACCTCACCCGCTACCTGGAGCACCAACTCCGCAGCTTGGCTGGGACCTATGTGAGTATCCAGCGTAGGAATCTGGGAGTTGGGGAGGAGTGAGGAGTTGGGGAAAGACAGTCCTAACCGTGGAGGGTTCTGGTAAATGATGGGGTGAGGAGGGGCTCTTTGGCTCCCACCAGTCCCCCTGTCTGGTCTA
+
AA>AAFFFBFFFGGGGGGGCGGHHGGGGGGHHGGGFGGHHHHGHGGHGHHGHHHHHHGHHHHHHHHHGHHHGGGGGHHHHHHHHHHHFGHHHGGGGGHHHGHHGGGHFGHHHHHHHHHHHHHHHHGEGGGHHHHHHHHFFEHHHGGEFGFFHHHHHBEHHGHGGFGHHHHHHHHHHHHHHGGGGDGGGEGGGGGFGGGGGGGGGGGFFFFFFFFFFFFFFFFFFFFFEFFFFFFFFFFFFFFFFFFFFFFF
@M05620:37:000000000-D9766:1:1101:8070:16581 1:N:0:5
ACCACACCTTCTACAATGAGCTGCGTGTGGCTCCCGAGGAGCACCCCGTGCTGCTGACCGAGGCCCCCCTGAACCCCAAGGCCAACCGCGAGAAGATGCCCAGGTGAGTGGCCCGCTACCTCTTCTGGTGGCCGCCTCCCTCCTTCCTGGCCTCCCGGAGCTGCGCCCTTTCTCACTGGTTCTCTCTTCTGCCGTTTTCCGTAGGACTCTCTTCTCTGACCTGAGTCTCCTTTGGAACTCTGCAGGTTCTA
+
AAAAAAAACFFFGFGDAGGEG1GEGA000AA0AAFA0EGGEHHFHGEG/ABAEGCEHHBA@ECGGCGGGEC0GE?EGEAG//GHHGC<CGGC@CFG1FDCGHHGGHHFFH/EGHG-<CCHHHB<GGGDDG..<C--.:::GHACCB90C/;FFA9A.9?@AAFG--99-9//;FFF//;99BB9/B/;FFFB9@FA/AFF-B9BFBB//99/B/BFFFBFFFFFFFFFF/FB9FFFFFFFFFFFFFFFFF;
@M05620:37:000000000-D9766:1:1101:7945:16598 1:N:0:5
AGTGCCAGCTCTCAATCGCACAGGGGACCCAGGGCCTGGCCCCTCCATCCAGAAAACCTATGACCTCACCCGCTACCTGGAGCACCAACTCCGCAGCTTGGCTGGGACCTATGTGAGTATCCAGCGTAGGAATCTGGGAGTTGGGGAGGAGTGAGGAGTTGGGGAAAGACAGTCCTAACCGTGGAGGGTTCTGGTAAATGATGGGGTGAGGAGGGGCTCTTTGGCTCCCACCAGTCCCCCTGTCTGGTCTA
+
AA>3AFFBAFFFGFGGGGGFGGHHGGFFGGHHFDGGGGHHHHGHGGFHHHHHHHGFHGHHHHHHHFHHHHHFE>EGHGFH?EGHHH11EGFFFGGGGHHHGHHGGGHHGHGHHHHHHHHHHGHHHGGDDGGHHHHHGHGGGHHHGGGGGDGHH0DFCDHHHHGGFDHHHHFHHHHHHHHHGGGGGGGGGGGGGGGGBFGGFGGGGGFF?FFFFFFFFFFFFFFFFFFFFFFFFFFFFFFFFFFFFFFFFFF
@M05620:37:000000000-D9766:1:1101:25914:16600 1:N:0:5
AGTGCCAGCTCTCAATCGCACAGGGGACCCAGGGCCTGGCCCCTCCATCCAGAAAACCTATGACCTCACCCGCTACCTGGAGCACCAACTCCGCAGCTTGGCTGGGACCTATGTGAGTATCCAGCGTAGGAATCTGGGAGTTGGGGAGGAGTGAGGAGTTGGGGAAAGACAGTCCTAACCGTGGAGGGTTCTGGTAAATGATGGGGTGAGGAGGGGCTCTTTGGCTCCCACCAGTCCCCCTGTCTGGTCTA
+
AA3ABFFFCFFFGGGGGGGGGGGHGGGGGGHHGGGGGGHHHHGHGGHHHHHHHHHHHGHHHHHHHHHHHHHGGGGGHHHHHHHHHHHHGHHHGGGGGHHHGGHGGGHHGGHHHHHHHFHBHHHHHGEGGGHHHHHHHHHFCGHHGGGGGGGHHHHHHFHHHHGGGGEGGHHHHHHHFHHHGEEGGGGGEGGGGG;FGGGGGGGGGGFFFFFFFFFFFDFFFFFFFFFFFFFFFFFFFFFFFFFFFFFFFFF
@M05620:37:000000000-D9766:1:1101:17649:16619 1:N:0:5
AGTGCCAGCTCTCAATCGCACAGGGGACCCAGGGCCTGGCCCCTCCATCCAGAAAACCTATGACCTCACCCGCTACCTGGAGCACCAACTCCGCAGCTTGGCTGGGACCTATGTGAGTATCCAGCGTAGGAATCTGGGAGTTGGGGAGGAGTGAGGAGTTGGGGAAAGACAGTCCTAACCGTGGAGGGTTCTGGTAAATGATGGGGTGAGGAGGGGCTCTTTGGCTCCCACCAGTCCCCCTGTCTGGTCTA
+
AB>AAFFFCFFFGGGGGGGGGGHGGGGGGGHHGGGGGGHHHHGHGGHHHHHHHHHHHGHHHHHHHHHHHHHGGGGGHHHHHHHHHHHHGHHHGGGGGHHHGHHGGGHHGHHHHHHHHHHHHHHHHGGGGGHHHHHHHHHGGHHHGGGGGGGHHHHHHGHHHHGGGGHHHHHHHHHHHHHHGGGGGGGGGGGGGGFGGGGGGGGGGGFFFFFFFFFFFFFFFFFFFFFFFFFFFFFFFFFFFFFFFFFFFFF
@M05620:37:000000000-D9766:1:1101:14707:16643 1:N:0:5
AGTGCCAGCTCTCAATCGCACAGGGGACCCAGGGCCTGGCCCCTCCATCCAGAAAACCTATGACCTCACCCGCTACCTGGAGCACCAACTCCGCAGCTTGGCTGGGACCTATGTGAGTATCCAGCGTAGGAATCTGGGAGTTGGGGAGGAGTGAGGAGTTGGGGAAAGACAGTCCTAACCGTGGAGGGTTCTGGTAAATGATGGGGTGAGGAGGGGCTCTTTGGCTCCCACCAGTCCCCCTGTCTGGTCTA
+
AB>ABFFFCFFFGGGGGGGGGGHHGGGGGGHHGGGGGGHHHHGHGGHHHHHHHHHHHGHHHHHHHHHHHHHGGGGGHHHHGHHHHHHHGHHHGGGGGHHHGHHGGGHHGHHHHHHHHHHHHHHHHGGGGGHHHHHHHHHGGHHHGGGGGGGHHGHHHGHHHHGGGGHHHHHHHHHHHHHHGGGGGGGGGGGGGGGGGGGGGGGGGGFFFFFFFFFFFFFFFFFFFFFFFFFFFFFFFFFFFFFFFFFFFFF
@M05620:37:000000000-D9766:1:1101:7787:16671 1:N:0:5
AGTGCCAGCTCTCAATCGCACAGGGGACCCAGGGCCTGGCCCCTCCATCCAGAAAACCTATGACCTCACCCGCTACCTGGAGCACCACCTCCGCAGCTTGGCTGGGACCTATGTGAGTATCCAGCGTAGGAATCTGGGAGTTGGGGAGGAGTGAGGAGTTGGGGAAAGACAGTCCTAACCGTGGAGGGTTCTGGTAAATGATGGGGTGAGGAGGGGCTCTTTGGCTCCCACCAGTCCCCCTGTCTGGTCTA
+
AB>>AFFFBFFFGGGGGGGCGGHHGGEGGGHHEDEFGGHHHHGHGGHFHHHHHGHGGFHGGFGHHFGHHHHGF>EEHHHH2FGHHHF1?GFGGGGGGHHHGHHGGGHHGHHHHHHHHHHHHHHHHGGACEGFHHHHHHFGGHHHGGEGGAEHHBHHFGHHHHGGGDAHGHHHHHHHHHHGGGGGDFFGGGGGGGFGGGGGGGGGGFFFFFFFFFFFFFFFFFFFFFFFFFFFFFFFFFFFFFFFFFFFFFF
@M05620:37:000000000-D9766:1:1101:14214:16710 1:N:0:5
AGTGCCAGCTCTCAATCGCACAGGGGACCCAGGGCCTGGCCCCTCCATCCAGAAAACCTATGACCTCACCCGCTACCTGGAGCACCAACTCCGCAGCTTGGCTGGGACCTATGGGAGTATCCAGCGTAGGAATCTGGGAGTTGGGGAGGGGGGAGGGGTTGGGGAAAGACAGTCCTACCCGTGGAGGGTTCTGGTAAATGATGGGGGGAGGGGGGGCTCTTTGGCTCCCACCAGTCCCCCGGTCTGGTCTA
+
BCABBFFFCFFFGGGGGGGGGGHHGGGGGGHHGGGGGGHHHHGHGGHHHHHHHHHGHGHHHHHHHHHHHHHGGEGGHGHHGGHHGHGHGHHHGGGGGHHGGHHGGGHH?C2??2??/<2FG2222/?/>/F1??1FGF0/?0FHGA.>----:-;9--;-@DF-EF.;/9//;;09F0;.;.;-.;D-;.:0;00;FB0000;BF?---;--;9D-9-9FF0B/0BFA./;9.9;BFFF?--:9.B/9000
@M05620:37:000000000-D9766:1:1101:12345:16724 1:N:0:5
AGTGCCAGCTCTCAATCGCACAGGGGACCCAGGGCCTGGCCCCTCCATCCAGAAAACCTATGACCTCACCCGCTACCTGGAGCACCAACTCCGCAGCTTGGCTGGGACCTATGTGAGTATCCAGCGTAGGAATCTGGGAGTTGGGGAGGAGTGAGGAGTTGGGGAAAGACAGTCCTAACCGTGGAGGGTTCTGGTAAATGATGGGGTGAGGAGGGGCTCTTTGGCTCCCACCAGTCCCCCTGTCTGGTCTA
+
BCBCCFFFCFFFGGGGGGGGGGHHGGGGGGHHGGGGGGHHHHGHGGHHHHHHHGHHHGHHHHHHHHHHHHHGGGGGHHHHGHHHHHHHGHHHGGGGGHHHGHHGGGHHGHHHHHHHHHHHHHHHHGGGGGHHHHHHHHHGGHHGGGGGGGGHHHHHHGHHHHGGGGHHHHHHHHHHHHHHGGGGGGGGEGGGGGGGGGGGGGHGGGFFFFFFFFFFFFFFFFFFFFFFFFFFFFFFFFFFFFFFFFFFFFF
@M05620:37:000000000-D9766:1:1101:9100:16773 1:N:0:5
AGTGCCAGCTCTCAATCGCACAGGGGACCCAGGGCCTGGCCCCTCCATCCAGAAAACCTATGACCTCACCCGCTACCTGGAGCACCAACTCCGCAGCTTGGCTGGGACCTATGTGAGTATCCAGCGTAGGAATCTGGGAGTTGGGGAGGAGTGAGGAGTTGGGGAAAGACAGTCCTAACCGTGGAGGGTTCTGGTAAATGATGGGGTGAGGAGGGGCTCTTTGGCTCCCACCAGTCCCCCTGTCTGGTCTA
+
AA3>AFFFBFFFFFGGGFGGEGHDFGEGGGHHAEEFECGCFHGDGGFGHGHDGFHHHGEHHHHHHFHHHHGGGE@EHGHF?GHEFHG1EFHHGGGGFHHHGHFGFDFHGFHHHHHHHHHHEBHHHGAEGGHHGFHHBGGFCGGGC?FDGGGHGGDHHGHGHHGGFGHHHHHGHHHHHHHF-CAFGGGGCGFGGGFFGGGGGGGGGGFFFFFFFFFFA>EFFFFBFFFFFFFFFFFFFFFFFEFFFFFFFF/
@M05620:37:000000000-D9766:1:1101:4255:16807 1:N:0:5
AGTGCCAGCTCTCAATCGCACAGGGGACCCAGGGCCTGGCCCCTCCATCCAGAAAACCTATGACCTCACCCGCTACCTGGAGCTCCAACTCCGCAGCTTGGCTGGGACCTATGTGAGTATCCAGCGTAGGAATCTGGGAGTTGGGGAGGAGTGAGGAGTTGGGGAAAGACAGTCCTAACCGTGGAGGGTTCTGGTAAATGATGGGGTGAGGAGGGGCTCTTTGGCTCCCACCAGTCCCCCTGTCTGGTCTA
+
ABABBFFFBFFFFGGFDFFAEEFFFCCGEFHH2EG2EFHF2B2FEEFHHFHHFHFHHGEGHHEHHFGFGHHE0>EGHHFGGGHGEGFEGCGHFEFGG?FHGHHGGGHHGHHHHHHFGFGHHEGFFGCDGEHHHHHHGHHGGHHGGGGFAFGHGFHHHGHHHHGGGGGHHHHHCGHHGHFAFEEGGGGGCFFGGGFFGGGGGGGGGGGCFFFFFFFFFFFFFFFFFBFFFFFFFFFFFFFFFFFFFFFFFFF
@M05620:37:000000000-D9766:1:1101:7552:16854 1:N:0:5
AGTGCCAGCTCTCCATCGCTGTCTGGTCTATCTCCTGCCCTTAGATCGGAAGAGCACACGTCTGAACTCCAGTCACATTACTCGATCTCGTATGCCGTCTTCTGCTTGAAAAAAAAAAAAAACAAAAACCATAAATAATTAACCAACATTAAATAACATATATACGACGTATGTACCAAAATCTCTAAAAGTGCCGCATACGTCATCCTCTACAATACTAACATCAACAGAAGTCCCTATCTAACATATGG
+
>>33>BBFBFFFGGGB5AEGEEHHH4BGG5FHDFGHFGHGHHHFFFHHGCAAFFGABGHGBFHGHHGHHHGBFGEHHHFF@@FEGGHHHGF1BFBFEBEFFHHHHHHHEHBBGEG/>>>///??/<0///.11<11111111<1<...<0000==0000=0000=...--.0/000000.;0/0;;000000000---.90.9...00//////9///://////////.///;/////////////////
@M05620:37:000000000-D9766:1:1101:6009:16867 1:N:0:5
AGTGCCAGCTCTCAATCGCCCCGGGGACCCAGGGCCTGGCCCCTCCATCCAGAAAACCTATGACCTCACCCGCTACCTGGAGCACCAACTCCGCAGCTTGGCTGGGACCTCTGTGAGTATCCAGCGTAAGAATCTGGGAGGTGGGGAGGAGTGAGGAGTTGGGGAAAGCAAGTACTAAACGTGGAGGGTTCTGGTAAATGATGGGGTGAGGAGGGGCTCTTTGGCTCCCACCAGTCCCCCTGTCTGGTCTA
+
AA1AADFBAFFFFBFGGGG?E0EA0EEA/BGCFBEEBFHHGHCAEEEGGFGHBGGBCE0GHGFHHHHHHHA>EEEGF1FGGHFFFGFCE>FH/E?EEH10?FHEFG0FE01?GHHFH1F1F221FC///??FG1F1FF<.-.>.@CE-<:;:G00CFCCFHF-@9..:/;BG;0B0;09CEFE..CC?.AFFB/;/B/BFFFFFFFF@EF-;AB@;;-;FFFFFFF9A--AA-F/;99-9@-9BFFB9//9
@M05620:37:000000000-D9766:1:1101:22317:16884 1:N:0:5
AGTGCCAGCTCTCAATCGCACAGGGGACCCAGGGCCTGGCCCCTCCATCCAGAAAACCTATGACCTCACCCGCTACCTGGAGCACCAACTCCGCAGCTTGGCTGGGACCTATGTGAGTATCCAGCGTAGGAATCTGGGAGTTGGGGAGGAGTGAGGAGTTGGGGAAAGACAGTCCTAACCGTGGAGGGTTCTGGTAAATGATGGGGTGAGGAGGGGCTCTTTGGCTCCCACCAGTCCCCCTGTCTGGTCTA
+
AAAAAFF1>CF3F1BBF1AFEEBAB0EEEGGHG0BBA//BAFEHGGBGHGFGHEHGFEGGH1FGFFFGHG0EFEE>0FFBGGB/BG0GEFGHGA>EEFGHGFHC//BEEHHHHHGFHBFGHFHHHG/C/<FDGHHHGGGGCGHHGCCCAEFHGHHGFCGHHFCCCCEHHHHHGGBFFFHHGCEGGGGGC.AFGFGBFFFFFCFFGGF?AFA9BF@@<-;FBF/9BBFFABABA-BFFFF?>ABFFFF;;9:
@M05620:37:000000000-D9766:1:1101:24433:16896 1:N:0:5
AGTGCCAGCTCTCAATCGCACAGGGGACCCAGGGCCTGGCCCCTCCATCCAGAAAACCTATGACCTCACCCGCTACCTGGAGCACCAACTCCGCAGCTTGGCTGGGACCTATGTGAGTATCCAGCGTAGGAATCTGGGAGTTGGGGAGGAGTGAGGAGTTGGGGAAAGACAGTCCTAACCGTGGAGGGTTCTGGTAAATGATGGGGTGAGGAGGGGCTCTTTGGCTCCCACCAGTCCCCCTGTCTGGTCTA
+
AB>AAFFFBFFFGGGFGFCCF?BCBAAEEGGHBEGGGGHGHHGHGGGHHGGHFFHGHGHHHGHHHHHHHHHEGEEGHHHHGGHHHHHHEHHGEEEEFHFHGEFGGGHGGHHHHHHHHFHHHHHHHG?EGGHHHGHHHHFGGHHHGGADFGGHHHHHHGHHHHGGGGHGHHHGFHFHHHHHGDGGEGGGCFFGGGCGGGGFGGGEGGFFFFFFFFFFFAFFFFFFFFFFFEFFFFFEFFFFFFFFFFFBBFB
@M05620:37:000000000-D9766:1:1101:6659:16901 1:N:0:5
AGTGCCAGCTCTCAATCGCCCCGGGGACCCCTGGCCTGGCCCCCCCCTCCAGACAACCTATGACCTCCCCCGCTCCCTGGAGCACCAACTCCGCCGCTTGGCTGGGCCCTTTGTGAATATCCCGCGTAAGACTCTGGGGGTGGGGTAGGCGTGAGGAGTTGGGGCCAACCAAGCCTCCCCGTGGCGGTTTATGGTTCATGCTGGGGCGAGTGAGGGCTCTTTGGCTCCCCCACGTCCCCCTGTCTGGTCTA
+
A>>>AF1@ACFFGFGG1FGCFCE0EEGA/E//B/BFAFGF0FE/AE/E/B011>0BFE>1EF2BGHH/F//>EE/EF0FGHGHHHHHHGCGHAC/<@@CF?>GC.>.>CH0000<D0==0D0<.--;A.:<:CHB00:-;;-----;A-/;A@F-AFB-///-;-;B---;---;/--;--;--99--;:FBB/;/9/;B/9BB?@--;99-//--:;-9;9/BB9/---9---;9ABEF@E9F99F/;//
@M05620:37:000000000-D9766:1:1101:14348:16942 1:N:0:5
AGTGCCAGCTCTCAATCGCACAGGGGACCCAGGGCCTGGCCCCTCCATCCAGAAAACCTATGACCTCACCCGCTACCTGGAGCACCAACTCCGCAGCTTGGCTGGGACCTATGTGAGTATCCAGCGTAGGAATCTGGGAGTTGGGGAGGAGTGAGGAGTTGGGGAAAGACAGTCCTAACCGTGGAGGGTTCTGGTAAATGATGGGGTGAGGAGGGGCTCTTCGGCTCCCACCAGTCCCCCTGTCTGGTCTA
+
BCAAAFFFCFFFGGGGGGGGGGHHGGGGGGHHGGGGGGHHHHGHGGHHHHHHHHHHHGHHHHHHHHHHHHHGGFGGHHHHHHHHHHHHGHHHGGGGGHHHGHHGGGHHGHHHHHHHHHHHHHHHHGGGGGHHHHHHHHHGGHHHGGGGGGGHHHHHHGHHHHGGGGHHHHHHHHHHHHHHGGGGGGGGGGGGGGGGGGGGGGGGGGFFFFFFFFFFFFFFFFFFFFFFFFFFFFFFFFFFFFFFFFFFFF/
@M05620:37:000000000-D9766:1:1101:8433:16951 1:N:0:5
AGTGCCAGCTCTCAATCGCACAGGGGACCCAGGGCCTGGCCCCTCCATCCAGAAAACCTATGACCTCACCCGCTACCTGGAGCACCAACTCCGCAGCTTGGCTGGGACCTATGTGAGTATCCAGCGTAGGAATCTGGGAGTTGGGGAGGAGTGAGGAGTTGGGGAAAGACAGTCCTAACCGTGGAGGGTTCTGGTAAATGATGGGGTGAGGAGGGGCTCTTTGGCTCCCACCAGTCCCCCTGTCTGGTCTA
+
BCAABFFFCFFFGGGGGGGGGGHHGGGGGGHHEGGGGGHHHHGHGGHGHHHHHHHHHGHHHHHHHHHHHHHGGEGGHHHHHHHHHHHHGHHHGGGGGHHHGHHGGGHHGHHHHHHHHHHHHHHHHGGGGGHHHHHHHHHGGHHHGGGGGGGHHHHHHGHHHHGGGGHHHHHHHHHHHHHHGGGGGGGGGGGGGGGGGGGGGGGGGGFFFFFFFFFFFFFFFFFFFFFFFFFFFFFFFFFFFFFFFFFFFFF
@M05620:37:000000000-D9766:1:1101:5501:16956 1:N:0:5
AGTGCCAGCTCTCAATCGCACAGGGGACCCAGGGCCTGGCCCCTCAATCCAGAAAACCTATGACCTCACCCTCTACCTGGAGCACCAACTCCGCAGCTTGGCTGGGACCTATGTGAGTATCCAGCGTAGGAATCTGGGAGTTGGGGAGGAGTGAGGAGTTGGGGAAAGACAGTCCTAACCGTGGAGGGTTCTGGTAAATGATGGGGTGAGGAGGGGCTCTTTGGCTCCCACCAGTCCCCCTGTCTGGTCTA
+
A3>AADFFBFBFGGGFGEGEAEFFE22AEE2FF2AEEFHHAAEGG1A5DBBAAFFGH1B3ABEGHDFF?1B1BBBFGHBFB?2?GH1??GGHDEC@EGFG/FECEEHHEHHHHHHGHHHHHHHHHGGDBGDFGHHHHHFGGHHHGC<DC.CGHFHHCDCHHHGGEDEF/GCGHHHHHHHGGGHGDGGGDFGGGGGGGGGGGGGGGGGGFFFFFFBBBBFFFFFFFFFFFFFFFFFFFFFFBFFFFFFFFEB
@M05620:37:000000000-D9766:1:1101:19079:16984 1:N:0:5
AGTGCCAGCTCTCAATCGCACAGGGGACCCAGGGCCTGGCCCCTCCATCCAGAAAACCTATGACCTCACCCGCTACCTGGAGCACCAACTCCGCAGCTTGGCTGGGACCTATGTGAGTATCCAGCGTAGGAATCTGGGAGTTGGGGAGGAGTGAGGAGTTGGGGAAAGACAGTCCTAACCGTGGAGGGTTCTGGTAAATGATGGGGTGAGGAGGGGCTCTTTGGCTCCCACCAGTCCCCCTGTCTGGTCTA
+
AA>AAFFFBFFFGFGFFGGCGGHDGEFGGGGHAFGGGGHHGHGHGGHHHHHHG3FGHGHHFGFHHFHHHHGGG/>EHBGGBBGHHHFGGHHHEGCFEHBFAGBGGGHHGHHFGFGGHFFGGHHFHCEDGGGHHHHFHFAEGHGGGCE@GEDCGDFFCDGFGFGFCDHFEFFGHHHHHHHFCDECDEGGEGGGBFGEBBFBFGGGGBADFFFFFFFFFFFFBFFFFFFFFFFFAFFFFFFFFF/BFFFFFFF
@M05620:37:000000000-D9766:1:1101:8906:17012 1:N:0:5
AGTGCCAGCTCTCCATCGCACAGGGGACCCAGGGCCTGGCCCCTCCATCCCGACAACCTATGACCTCACCCGCTCCCTGGCGCACCCCCTCCGCAGCTTGGCTGGGACCTATGTGAGTATCCCGCGTAGGCATCTGGGAGTTGGGGAGGCGTGCGGAGTTGGGGACAGACCGTCCTAACCGTGGAGGGTTCTGGTAAATGATGGGGTGAGGAGGGACTCTTTGGCTCCCACCAGTCCCCCTGTCTGGGTCT
+
>>>>>B1CAFFFG1GAAAE1E0GAF00AAE0B0BA/AFHH0GGFEG0FFA//A//ABE0@@B2FGDF1FFF/>//?FFBF0>EEGG?/>EFEEECCGF<0CFHGGGFHGG1?GGDDDHBGGG1/><C->E10<CG00/..<G0/--.;@.@9-.;A-ACFGFGG.---/;-9;B?B//;A-;9=-----;FBFFF/9/;BBFFFFFB@-A-/;--AFFFFFFFFFFFFEBAB-ABFFFFF?EFFFFEEF-B
@M05620:37:000000000-D9766:1:1101:3312:17023 1:N:0:5
ACCACACCTTCTACAATGAGCTGCGTGTGGCTCCCGAGGAGCACCCCGTGCTGCTGACCGAGGCCCCCCTGAACCCCAAGGCCAACCGCGAGAAGATGCCCAGGTGAGTGGCCCGCTACCTCTTCTGGTGGCCGCCTCCCTCCTTCCTGGCCTCCCGGAGCTGCGCCCTTTCTCACTGGTTCTCTCTTCTGCCGTTTTCCGTAGGACTCTCTTCTCTGACCTGAGTCTCCTTTGGAACTCTGCAGGTTCTA
+
BBBBBBBBFFFFGGGGGGGGGGHHGGGGHGHHHGGGGGGGGHHHHGGGGGGGFHHHHHHGGGGGGGGGGGGHHHHGGGGHAHHHHGG?DGGGGGHHHHEHHFEGGFFFHHGGHHCCDCGHFHDHHDFHD/AGH?:CDDHGGHGFHGGFFGGGGFGGDDA9B.CF-BFFCBFFBBFFBFFFFF9BBBFFF/9FFFFFFFFFDBA?FFFFFFBBFF9BFFEFFBFFBFBBFFBFFFFFFFF9BFFFFFFFF//
@M05620:37:000000000-D9766:1:1101:15283:17025 1:N:0:5
AGTGCCAGCTCTCAATCGCACAGGGGACCCAGGGCCTGGCCCCTCCATCCAGAAAACCTATGACCTCACCCGCTACCTGGAGCACCAACTCCGCAGCTTGGCTGGGACCTATGTGAGTATCCAGCGTAGGAATCTGGGAGTTGGGGAGGAGTGAGGAGTTGGGGAAAGACAGTCCTAACCGTGGAGGGTTCTGGTAAATGATGGGGTGAGGAGGGGCTCTTTGGCTCCCACCAGTCCCCCTGTCTGGTCTA
+
BBAABFFFBFFFFFGGGGGGGGHHGGGGGGHGGCEGDFHHHHGHGGHHHHHHGHHGGGHHHHGHHHHHHHFFGEEGHGFHFHHHFHHFGGHGFGGGGHHHGGFGGGHHGHHHHHDHH?HHHHHHHGGGGGHHHHHHHHHGGHHHGGGGGGGHHHHHHGHFHFEGGGHHHHHHHHHHHHHHGGGGGGGGDGGGGGGGGGGGGGGGGBAFFFFFFFFFFFFFFFFFFFF?E9FFFFFFFFFFFFFFFFFFFFF
@M05620:37:000000000-D9766:1:1101:13330:17032 1:N:0:5
GAGGCTGCTTTGGAAGAGCACACGTCTGCACTCCAGTCACATTACTCGCTCTCGTATGCCGTCTTCTGCTTGAAAAAAAAAGCTCGAATTCCGCCGCCTGCTTGAGACCTATGTGAGTATCCAGCGTAGGAATCTGGGAGTTGGGGAGGAGTGAGGAGTTGGGGAAAGACAGTCCTAACCGTGGAGGGTTCTGGTAAATGATGGGGTGAGGAGGGGCTCTTTGGCTCCCACCAGTCCCCCTGTCTGGTCTA
+
BABBBBFACFFFGGGGFFGGFFHEGDGABG4332BADFGBHH55ABFF22A2AA1AFA5BA1AF1F5A555313@B?0>>E113B?/BB/BGH/////?F0?GB01??/1B11?BDD1@FDFFDHCCE//FHHGFHHH0C<<<F?C.@CDD/CHDCF<:CCB@@CDHCBGGFGGBBFFFG@.;-9AA?;;FFFB0;9F;BBBFFFDA@EFFBFB>@B;EBFBB/F/FEEFFFF./BBFF?>.BBFF//9B9
@M05620:37:000000000-D9766:1:1101:18079:17039 1:N:0:5
AGTGCCAGCTCTCAATCGCACAGGGGACCCAGGGCCTGGCCCCTCCATCCAGAAAACCTATGACCTCACCCGCTACCTGGAGCACCAACTCCGCAGCTTGGCTGGGACCTATGTGAGTATCCAGCGTAGGAATCTGGGAGTTGGGGAGGAGTGAGGAGTTGGGGAAAGACAGTCCTAACCGTGGAGGGTTCTGGTAAATGATGGGGTGAGGAGGGGCTCTTTGGCTCCCACCAGTCCCCCTGTCTGGTCTA
+
AAAAAFFFCFFFGGGGGGGGGGHHGGGGGGHHGGGGGGHHHHGHGGHHHHHHHHHHHGHHHHHHHHHHHHHGGGGGHHHHFHHHHHHHGHHHGGGGGHHHGHHGGGHHGHHHHHHHHHHHHGHHHGGGGGHHHHHHHHHGGHHHGGGGGGGHHHHHHGHHHHGGGGHHHHHHHHHHHHHHGGGGGGGGFGGGGGGGGGGGGGGGGGFFFFFFFFFFFFFFFFFFFFFFFFFFFFFFFFFFFFFFFFFFFFF
@M05620:37:000000000-D9766:1:1101:5210:17044 1:N:0:5
GAGTCTGCTTTGGCAGTAACTGACAAGCCAGGTACACAAGATCGGCAGCGCACACGTCTGAACTCCAGTCACCTTACTCGCTCTCGTCTGCCGTCTTCTGCTTGAAAAAACAAAACTACATCTACTCGTCGCCTCCCCCATCATCCCCACTCTCCTCCACCCCTCCCCCGTCCATCCGGACTTTCCTTCTTCACTTTCTCCTTCCCCTCTTTTCCCGCTGCTCCGTCTCCTTCATGGTGCTTCCTCTCCCC
+
>>A3>BFFFFFFGFGA4BF5BBGFFGAAA4BAABD55BFFBGF2E2AA22AAAAA0FGFGDGCDFGGBDFEH3BBBG5FE/1BBFB?>??F3>EE1?B4BBBF3ECDB0E/?/00B23B23?33??2/0/>>AA/F/A//?01?11..0.0>110100</..-...<..-.;..0<..-9--0000000;09090000000000//;/:.///;/9.;--:;;/..;A.//://///9///9////////.
@M05620:37:000000000-D9766:1:1101:5946:17090 1:N:0:5
AGTGCCAGCTCTCAATCGCACAGGGGACCCAGGGCCTGGCCCCTCCATCCAGAAAACCTATGACCTCACCCGCTACCTGGAGCACCAACTCCACAGCTTGGCTGGGACCTATGTGAGTATCCAGCGTAGGAATCTGGGAGTTGGGGAGGAGTGAGGAGTTGGGGAAAGACAGTCCTAACCGTGGAGGGTTCTGGTAAATGATGGGGTGAGGAGGGGCTCTTTGGCTCCCACCAGTCCCCCTGTCTGGTCTA
+
ABAAAFFFCFFFGGGGGGGCGGHHGGGGGGHHDGGGGGHHHHGHGGHGHHGHGHHHHGHHHHHHHHHHHHHGGFGGHHHHFGHHHHHHGHHHHHHHHHHHGHHGGGHHGHHHHHHHHGHHHHHHHGFGGGGHHHHHHHHGGHHHGGGGGGGHHHHHHGHHHHGGGGHHHHHHHHHHHHHHGFHGGGGGEFGGGGGGGGGGGGGGGGGFFFFFFFFFFFFFFFFFFFFFFFFFFFFFFFFFFFFFFFFFFFF
@M05620:37:000000000-D9766:1:1101:13960:17154 1:N:0:5
AGTGCCAGCTCTCAATCGCACAGGGGACCCAGGGCCTGGCCCCTCCATCCAGAAAACCTATGACCTCACCCGCTACCTGGAGCACCAACTCCGCAGCTTGGCTGGGACCTATGTGAGTATCCAGCGTAGGAATCTGGGAGTTGGGGAGGAGTGAGGAGTTGGGGAAAGACAGTCCTAACCGTGGAGGGTTCTGGTAAATGATGGGGTGAGGAGGGGCTCTTTGGCTCCCACCAGTCCCCCTGTCTGGTCTA
+
ABAAAFFFBFFFGFGGGFGFGGACAEGEGGDDGGGGGGFGHGFHFGHGHGFGHHHHGGHGHGHHHHGHHHHGGGGGGHHBGGH1FGHFGHGHEFEGGHHFGGHGGGHHGHHGHHHHHHHHHHHHHGDGGGHHHHHHHHHGGHHHGGGGGGGHEHHHHGHHHHGGGGGHHHHHHHHHHHHHGGGGGGGGGGGGGGFGGGGGGGGGGGFFFFFFFFFFFFFFFFFFFFFFFFFFFFFFFFFFFFFFFFFFFF9
@M05620:37:000000000-D9766:1:1101:12765:17176 1:N:0:5
ACCACACCTTCTACAATGAGCTGCGTGTGGCTCCCGAGGAGCACCCCGTGCTGCTGACCGAGGCCCCCCTGAACCCCAAGGCCAACCGCGAGAAGATGCCCAGGTGAGTGGCCCGCTACCTCTTCTGGTGGCCGCCTCCCTCCTTCCTGGCCTCCCGGAGCTGCGCCCTTTCTCACTGGTTCTCTCTTCTGCCGTTTTCCGTAGGACTCTCTTCTCTGACCTGAGTCTCCTTTGGAACTCTGCAGGTTCTA
+
BBBBBBBBFFFFGGFGGGBGGGHHGEGEGGHHHFFGGGGGGHHHHGGGGGGGHHHGHHHFGFGGGGGGGGGHGHHGGGGHGGHHHGGGGGBDGGHHHHHHHHHGHHHHHHGGHHGGGGGHHHHHHHHHHHGHHGGGGGHGHHGHHGGGGGGGGGGGGGGAGGGGGGFFFFFFFFFFFFFFFFFFFFFFFFFFFFFFFFFFFFFFFFFFFFFFFFFFFFFFFFFFFFFBBFFFFFFFFFFFFFFFFFFFFF/
@M05620:37:000000000-D9766:1:1101:5112:17241 1:N:0:5
AGTGCCAGCTCTCAATCGCACAGGGGACCCAGGGCCTGGCCCCTCCATCCAGAAAACCTATGACCTCACCCGCTACCTGGAGCACCAACTCCGCAGCTTGGCTGGGACCTATGTGAGTATCCAGCGTAGGAATCTGGGAGTTGGGGAGGAGTGAGGAGTTGGGGAAAGACAGTCCTAACCGTGGAGGGTTCTGGTAAATGATGGGGTGAGGAGGGGCTCTTTGGCTCCCACCGGTCCCCCTGTCTGGTCTA
+
AA1>A@FFAFFFGFGEBAF1E0FCFGCG0AFGCEEA/BA0AFAFEGHHHCGH1FBGHGHHFGBHHGHHHHHE/>EEHHFGFCG?0FG/E0GEE///>0BBAHGGF/FHGHFFGHHGFHHHHGHHFCGCCCDBFHHDF0</CGFFCCFC-<EGG0G.GGGGHG?CG?EFGFCG:GHHHFGHGGFGGG?@CAFFFF9FFFGFGGFFGGF@FFFEBF@<@@EFFFFFF/BFFFFFB-9-9-EF@EBBFFFFFFB
@M05620:37:000000000-D9766:1:1101:11984:17242 1:N:0:5
AGTGCCAGCTCTCAATCGCACAGGGGACCCAGGGCCTGGCCCCTCCATCCAGAAAACCTATGACCTCACCCGCTACCTGGAGCACCAACTCCGCAGCTTGGCTGGGACCTATGTGAGTATCCAGCGTAGGAATCTGGGAGTTGGGGAGGAGTGAGGAGTTGGGGAAAGACAGTCCTAACCGTGGAGGGTTCTGGTAAATGATGGGGTGAGGAGGGGCTCTTTGGCTCCCACCAGTCCCCCTGTCTGGTCTA
+
BCAABFFFCFFFGGGGGGGGGGHHGGGGGGHHGGGGGGHHHHGHGGHHHHHHHHHHHGHHHHHHHHHHHHHGGGGGHHHHHHHHFHHHGHHHGGGGGHHHGHHGGGHHGHHHHHHHHHHHHHHHHGGGGGHHHHHHHHHGGHHHGGGGGGGHHHHHHGHHHHGGGGHHHHHHHHHHHHHHGGGGGGGGGGGGGGGGGGGGGGGGGGFFFFFFFFFFFFFFFFFFFFFFFFFFFFFFFFFFFFFFFFFFFFF
@M05620:37:000000000-D9766:1:1101:25678:17257 1:N:0:5
AGTGCCAGCTCTCAATCGAACAGGGGACCCAGGGCCTGGCCCCTCCAGCCAGAAAACCTGTGACCTCACCCGCTACCTGGAGCACCAACTCCGCAGCTTGGCTGGGAACTATGTGAGTATCCAGCGTAGGAATCTGGGAGTTGGGGAGGAGTGAGGAGTTGGGGAAAGACAGTCCTAACCGTGGAGGGTTCTGGTAAATGATGGGGTGAGGAGGGGCTCTTTGGCTCCCACCAGTCCCCCTGTCTGGTCTA
+
1>1>AF11>CCDAFGGFEEGCABG0AEEGECHGGFE/AFCFGGHGGF1GGGHHFHHHGH0DBGFHHHFHHHGGGCFHHHFHHHHHHHHGHHHGCGGGHHHGHHGG?H1/1GGHHHHHHHHHHHHHGEGGGHHHHHHHHHGEHHHGGGGGGGHHHHHHGHHHHGGGGHHHHHHHHHHHHHHGGGGGGGGCFFGGGBGGGGGGGGGGGF@FFFFFF@@@?FFFFFFFFF-EFFFFFFFFFFF@FFFFFFFFFF
@M05620:37:000000000-D9766:1:1101:22274:17260 1:N:0:5
AGTGCCAGCTCTCAATCGCACAGGGGACCCAGGGCCTGGCCCCTCCATCCAGAAAACCTATGACCTCACCCGCTACCTGGAGCACCAACTCCGCAGCTTGGCTGGGACCTATGTGAGTATCCAGCGTAGGAATCTGGGAGTTGGGGAGGAGTGAGGAGTTGGGGAAAGACAGTCCTAACCGTGGAGGGTTCTGGTAAATGATGGGGTGAGGAGGGGCTCTTTGGCTCCCACCAGTCCCCCTGTCTGGTCTA
+
AA>>AFFFBFFFGGGGGGGGGGHGGGGGGGHHFFGFGGHHGHGHGGHHHHHHHHHBGGHHHHHHHHHHHHHGGEGGHHHHBGHHHHA?EHHGEGCGGHHGDGFGG/FGFHFHHGHHHHHHHHFFHGGGGGFFGHHHHHEFCGFFGC.>@AEFHEGF0.CHHHGGEGHFFHFFH0GHHHHHGGFFFEDAGGGGGFCFGGGGGFFBEGF>AFFBADC;DCEFBFBFFFFFEFFFFFBFFFFFFF/FFFFFFF/
@M05620:37:000000000-D9766:1:1101:15373:17441 1:N:0:5
AGTGCCAGCTCTCAATCGCACAGGGGACCCAGGGCCTGGCCCCTCCATCCAGAAAACCTATGACCTCACCCGCTACCTGGAGCACCAACTCCGCAGCTTGGCTGGGACCTATGTGAGTATCCAGCGTAGGAATCTGGGAGTTGGGGAGGAGTGAGGAGTTGGGGAAAGACAGTCCTAACCGTGGAGGGTTCTGGTAAATGATGGGGTGAGGAGGGGCTCTTTGGCTCCCACCAGTCCCCCTGTCTGGTCTA
+
AA3AAFFC?FFFFGGGGGGGGGGHFGFCGGHHGAEEFGFHHHGHGGHHHHFHHFHHHGHHHHHHHHHHHHCEGGGGHHHHHHHHHHHHGHHHGGGGGHHHGHHGGGHHGHHHHHHHHHHHHHHHHGGGGGHHHHHHHHHGGHHHGGGGGGGHHHHHHGHHHHGGGGHHHHHHHHHHHHHHGGGGGGGGDFFGGGGFFFGGGGGGGGFBFFFFFFBBBBFFFFFFFFFFFFFFFFFFFFFFBFFFFFFFFFB
@M05620:37:000000000-D9766:1:1101:5428:17451 1:N:0:5
AGTGCCAGCTCTCAATCGCACAGGGGACCCAGGGCCTGGCCCCTCCATCCAGAAAACCTATGACCTCACCCGCTACCTGGAGCACCCCCTCCGCAGCTTGGCTGGGACCTATGTGAGTATCCAGCGTAGGAATCTGGGAGTTGGGGAGGAGTGAGGAGTTGGGGAAAGACAGTCCTAACCGTGGAGGGTTCTGGTAAATGATGGGGTGAGGAGGGGCTCTTTGGCTCCCACCAGTCCCCCTGTATGGTCTA
+
>A>3>DFFBFFFGFGGFFG2EEHGGABEGEFGAEEBFFHHHHGHGGHHHHHHHHHFGGHHDGHHHDFHHHHGE>>EHHHH2BFGHH1/>EG?EECGEGGHGHHGGGHHGHHHHHHFHHHHHHHHHGGDCFHDGHHHHH0FEHHHGG.CG.<GH0GH0EGHHHGGG?EHFHHHHHGGGGGGGGGGFGGGGGGGGGGGGGGGGGFFFFFBFFFFFFBBBBFFFFFFFFFFFFFFFFFFFFFFBFFFFFFFFFF
@M05620:37:000000000-D9766:1:1101:9702:17491 1:N:0:5
AGTGCCAGCTCTCAATCGCACAGGGGACCCAGGGCCTGGCCCCTCCATCCAGAAAACCTATGACCTCACCCGCTACCTGGAGCACCAACTCCGCAGCTTGGCTGGGACCTATGTGAGTATCCAGCGTAGGAATCTGGGCGTTGGGGCGGAGTGAGGAGTTGGGGAAAGACCGTCCTAACCGTGGAGGGTTCTGGTAAATGATGGGGTGAGGAGGGGCTCTTTGGCTCCCACCAGTCCCCCTGTCTGGTCTA
+
>>3AADFBAFFFFFGBBFFEEGFFE222A2A222B222BF2FA1AA2AG1BGBGBHCE3E5FGEA5CEG1?EE/>EHFGF?CGHFH1?ECHHGGGGGHGFGHHGGGHHGHHHEHHDBFF12GBGBBFA@?@FCG1<GF//<>->DC.<:-::.00;0;FG0B-B.9C.9B/-.CGFBF.:9.9@..:@AFFFFFB/BF9B//BFFF.@..9;.9@B=@EFFFFFFFFFFB.A..;FFFFF??FF/9/BBB/
@M05620:37:000000000-D9766:1:1101:16957:17529 1:N:0:5
AGTGCCAGCTCTCAATCGCACAGGGGACCCAGGGCCTGGCCCCTCCATCCAGAAAACCTATGACCTCACCCGCTACCTGGAGCACCAACTCCGCAGCTTGGCTGGGACCTATGTGAGTATCCAGCGTAGGAATCTGGGAGTTGGGGAGGAGTGAGGAGTTGGGGAAAGACAGTCCTAACCGTGGAGGGTTCTGGTAAATGATGGGGTGAGGAGGGGCTCTTTGGCTCCCACCAGTCCCCCTGTCTGGTCTA
+
AAAABFFF?FFFGGGGGFGFEEGHFEGGGEAEFFEGFFGFFGE1EFGHGGGHHHGHCEEGHHHHHHH3GF1EFEEGHGHHHGHGHHHHGHGHGGEGGHHHFHH/?EF0<GC3?GGFFGGGHHFHHGB<DFBD2F<GF<C?<F1<C<CCGGGHAHFCBE/C<GA-:CHFHHHFHHHHHB:GD99-CEGG:C9FB00909C09;;0.DD-9:FFD.DFB@AFF/FFBB/;AFFF?AFFFFF.-;FB/9;F;F/
@M05620:37:000000000-D9766:1:1101:23483:17534 1:N:0:5
AGTGCCAGCTCTCAATCGCACAGGGGACCCAGGGCCTGGCCCCTCCATCCAGAAAACCTATGACCTCACCCGCTACCTGGAGCACCAACTCCGCAGCTTGGCTGGGACCTATGTGAGTATCCAGCGTAGGAATCTGGGAGTTGGGGAGGAGTGAGGAGTTGGGGAAAGACAGTCCTAACCGTGGAGGGTTCTGGTAAATGATGGGGTGAGGAGGGGCTCTTTGGCTCCCACCAGTCCCCCTGTCTGGTCTA
+
>A>AABDFBFFFG4FGGGGCEEHHG2EGGGGHFFGGGGHGCHGDGGHGGHHHHFFFFEFHHGHHHHHGHFFEEEEEHFGHBGHHHH1??FGGEECGGHFHGHFGGGHFEHFFDHHHFFGHHHHHHGEDGGGH<DDHHFCF<FDFGG.CG.CGF<DCCDCHHHGGC.GCGHHFHHHHHGFHGGGADEGGCFFGFF;CFBFBBFFGEDFFEFFBDDFFFCEFFFFFFFBEEFFFFFFFFFFA-EFFB/B/;F/
@M05620:37:000000000-D9766:1:1101:16973:17541 1:N:0:5
AGTGCCAGCTCTCAATCGCACAGGGGACCCAGGGCCTGGCCCCTCCATCCAGAAAACCTATGACCTCACCCGCTACCTGGAGCACCAACTCCGCAGCTTGGCTGGGACCTATGTGAGTATCCAGCGTAGGAATCTGGGAGTTGGGGAGGAGTGAGGAGTTGGGGAAAGACAGTCCTAACCGTGGAGGGTTCTGGTAAATGATGGGGTGAGGAGGGGCTCTTTGGCTCCCACCAGTCCCCCTGTCTGGTCTA
+
ABBBBFFFBFFFFGGGGGCCFEGDEFGGGGEHGGGGFFHHGHGHGGHGHHGHEHGHHGHGHGGHHHHHHHFGGGGGHFHGHHHGHGHGGHFFEFECGFHHGHFCEEGFEHHFDHHHHFHGHHGHHGEFGFFFCFDGGGFF<FFGGCFCGGGHFHFFBCCHDGC?CEHAHFHHHHHFHFGGGFGGGGGGEGGGGF0B9FFFFGFE..A=AFFBDDFFFBEFFFFFBBFEFB?DEFFBFFAA-:BBB/BFFF/
@M05620:37:000000000-D9766:1:1101:5607:17553 1:N:0:5
AGTGCCAGCTCTCAATCGCACAGGGGACCCAGGGCCTGGCCCCTCCATCCAGAAAACCTATGACCTCACCCGCTACCTGGAGCACCAACTCCGCAGCTTGGCTGGGACCTATGTGAGTATCCAGCGTAGGAATCTGGGAGTTGGGGAGGAGTGAGGAGTTGGGGAAAGACAGTCCTAACCGTGGAGGGTTCTGGTAAATGATGGGGTGAGGAGGGGCTCTTTGGCTCCCACCAGTCCCCCTGTCTGGTCTA
+
AA>>AFFFBFFFGGGGGGGAFGHHGGFGGEGHAEGAFFHHHHGHGGHHHHHHHHHGHGHHHHHHHGHHHHHGG/EFHEFH2BGHHHC1EFH3EFCGEHHHGHHGGGHHGHHHHHHHHHHHHHHHHGGGFFHHGHHHHHHGGHHHGGGGGGGHHHHHFGHHHHGGGGHHHHHHHHHHHHHHGGGGGGGGEGGGGGGGGGGGGGGGGGFFFFFFFFFFFFFFFFFFFFFFFFFFFFFFFFFFFFFFFFFFFFF
@M05620:37:000000000-D9766:1:1101:10503:17590 1:N:0:5
AGTGCCAGCTCTCAATCGCACAGGGGACCCAGGGCCTGGCCCCTCCATCCAGAAAACCTATGACCTCACCCGCTACCTGGAGCACCAACTCCGCAGCTTGGCTGGGACCTATGTGAGTATCCAGCGTAGGAATCTGGGAGTTGGGGAGGAGTGAGGAGTTGGGGAAAGACAGTCCTAACCGTGGAGGGTTCTGGTAAATGATGGGGTGAGGAGGGGCTCTTTGGCTCCCACCAGTCCCCCTGTCTGGTCTA
+
ABAAAFFCAFFFGGGGGFGGGGHDFGGGGGHHGEGGGGHHHHGHGGHHHHHHHHGHHGHHHHHHHHHHHHHGGGGGHHHHHHHHHHGGGHHHFGGGGGHHGHHGGGHHGHHHHHHHHFHHHHGHHGDDFGGHHHHHHGHGGHHHGGGGGGGHHHHHHGHHHHGGGGHHFGFFHHHHGGHHGGGDGGGG9FFGGGGFFGFGGGGGGDDFFFFFFFFFFFFFFFFFFFFEFFFFFFFFFFFFFFFFFFFFFFB
@M05620:37:000000000-D9766:1:1101:14412:17597 1:N:0:5
GAGGCTGCTTTGGAAGAAACTGACAAGCCAGGGACAAAAGATCGGAAGAGCACACGTCTGAACTCCAGTCACATTACTCGATCTCGTATGCCGTCTTCTGCTTGAAAAAAAAAAAAAAACATAACACGTTGTCAGCTGACCCGTGAATAACCATCGAGATGTGAGACTGTTCGCTAAAGTGAGGACCGACGCAAATCGCTGATGCCGCGCTAAGCGTATCCTTGAGAGCATTGGTCGTGCGTAGATGGTGG
+
AAABCAFBFFFFGGGGGGGGGGGHGFHHGHHGGFGGABGHGGHHGGGGFHHHHHHGFGHGHHHEHHHHGHGHGGF@GHHGFB1?DGFFHHHHEBEHGHHHHHHHHGHHHGGGG@/<>////111<11.0>..1111=/0///-...<0:00:0:/.:...000000000900.-...00;000.0.;9---9---//.....////------.;/-....//////././//////--..-..-.////;9
@M05620:37:000000000-D9766:1:1101:16714:17617 1:N:0:5
AGTGCCAGCTCTCAATCGCACAGGGGACCCAGGGCCTGGCCCCTCCATCCAGAAAACCTATGACCTCACCCGCTACCTGGAGCACCAACTCCGCAGCTTGGCTGGGACCTATGTGAGTATCCAGCGTAGGAATCTGGGAGTTGGGGAGGAGTGAGGAGTTGGGGAAAGACAGTCCTAACCGTGGAGGGTTCTGGTAAATGATGGGGTGAGGAGGGGCTCTTTGGCTCCCACCAGTCCCCCTGTCTGGTCTA
+
BBBBBFFFBFFFGGGGGGGFGGHHGGGGGGHHGGGGGGHHHHGHGGHHHHHHHHHHHGHHHHHHHHHHHHHGGGGGHHHHHHHFHHHHGHHHGGEGGHHHGHHGGGHHGHHHHHHHHHHHHHHHHGGGGGHHHHHHHHHGGHHGGGGGGGGHHHHHHGHHHHGGGGHHHHGHHHHHHHHHGGGGGGGGGGGGGGGGGGGGGGGGGGFFFFFFFFFFFFFFFFFFFFFFFFFFFFFFFFFFFFFFFFFFFFB
@M05620:37:000000000-D9766:1:1101:6764:17625 1:N:0:5
AGTGCCAGCTCTCAATCGCACAGGGGACCCAGGGCCTGGCCCCTCCATCCAGAAAACCTATGACCTCACCCGCTACCTGGAGCACCAACTCCGCAGCTTGGCTGGGACCTATGTGAGTATCCAGCGTAGGAATCTGGGAGTTGGGGAGGAGTGAGGAGTTGGGGAAAGACAGTCCTAACCGTGGAGGGTTCTGGTAAATGATGGGGTGAGGAGGGGCTCTTTGGCTCCCACCAGTCCCCCTGTCTGGTCTA
+
AB>AAFFFBFFFGGGGGGGGGGHHGGGGGGHHFGGGGGHHHHGHGGHHHHHHHHHHHGHHHHHHHHHHHHHGGEGGHHHHBFHHHHFFFHHHGGGGGHHHGHHGGGHHGHHHHHHHHHHHHHHHHGGFFGHHHHHHHHHGGHHHGGGGGDGHHFHHFGHHHHGGEGHGHHHHHHHHHHHHGGGGGGGGFFGGGGGGGGGGGGGGGGFFFFFFFFFFFFFFFFFFFFFFFFFFFFFFFFFFFFFFFFFFFFF
@M05620:37:000000000-D9766:1:1101:11434:17635 1:N:0:5
AGTGCCAGCTCTCAATCGCTGTCTGGTCTATCTCCTGCCCTTAGATCGGAAGAGCACACGTCTGAACTCCAGTCACATTACTCGATCTCGTATGCCGTCTTCTGCTTGAAAAAAAAAAAAAACAAAACTATTACACATGTATCCATCATTTACTTCCTCCACATCTCCCTCTAACCCCCATACTCTCCACTATCCGCCACCTCTCTCCTCACTAACGACCACTTATTCCCCTCCTCCTATCTTCTCATTCC
+
BCAAAFFFCFFFGGGGGGGGGGHHGHGHHFHHGHHHFBGHHHHHHHHHGGGGHHHHHHHGFGHFFGHFHHFGHHHHGFHHHHHEGFCGHGFAGHHHGEFGGHGHHHHHGGFHHGGEFB/<<////000111?1111>1111111111111111000000////0<000////00:...-:///0000/0/0/00/...-....0/00/9/0;00/;..--9./////9/9/9../////////9/////;/
@M05620:37:000000000-D9766:1:1101:8834:17643 1:N:0:5
ACCACACCTTCTACAATGAGCTGCGTGTGGCTCCCGAGGAGCACCCCGAGCTGCTGACCGAGGCCCCCCTGAACCCCAAGGCCAACCGCGAGAAGATGCCCAGGTGAGTGGCCCGCTACCTCTTCTGGTGGCCGCCTCCCTCCTTCCTGGCCTCCCGGAGCTGCGCCCTTTCTCACTGGTTCTCTCTTCTGCCGTTTTCCGTAGGACTCTCTTCTCTGACCTGAGTCTCCTTTGGAACTCTGCAGGTTCTA
+
BBBABBBBFFFFGGGGBGG5BGGGEEGEC2EG3FGAGEGGEGHFFEFE0AEE3GAFFHHGGC/>FGEGGGEEBGGGGGGH//GHHGG//CCCDG0CHHFHHGHEHFGHHFFGHHGGGGGHGHHHHHHHHHGHHGGGGGHGHHGGGGGGFGGGGGGGGGGGGGGGBBFBBFFFFFFFFFFFFFFFFFFFFFFFFB.DFFFFFFFFFFFFFFFFFFFFFFFFFFFFFFFFFFFFFFFFFFFFFFFFFFFFFFF
@M05620:37:000000000-D9766:1:1101:13814:17646 1:N:0:5
AGTGCCAGCTCTCAATCGCACAGGGGACCCAGGGCCTGGCCCCTCCATCCAGAAAACCTATGACCTCACCCGCTACCTGGAGCACCAACTCCGCAGCTTGGCTGGGACCTATGTGAGTATCCAGCGTAGGAATCTGGGAGTTGGGGAGGAGTGAGGAGTTGGGGAAAGACAGTCCTAACCGTGGAGGGTTCTGGTAAATGATGGGGTGAGGAGGGGCTCTTTGGCTCCCACCAGTCCCCCTGTCTGGTCTA
+
BCAABFFFCFFFGGGGGGGGGGHHGGGGGGHHGGGGGGHHHHGHGGHHGHHHHHHHHGHHHHHHHHHHHHHGGEGGHHGHHHHHHHHHGHHHGGGGGHHHGHHGGGHHGHHHHHHHHHHHHHHHHGGGGGHHEHHHHHHGGHHHGGGGGGGHHHHHHGHHHHGGGGHHHHHHHHHHHHHHGGGGGGGGGGGGGGGGGGGGGGGGGGFFFFFFFFFFFFFFFFFFFFFFFFFFFFFFFFFFFFFFFFFFFFF
@M05620:37:000000000-D9766:1:1101:25645:17653 1:N:0:5
AGTGCCAGCTCTCAATCGCACAGGGGACCCAGGGCCTGGCCCCTCCATCCAGAAAACCTATGACCTCACCCGCTACCTGGAGCACCAACTCCGCAGCTTGGCTGGGACCTATGTGAGTATCCAGCGTAGGAATCTGGGAGTTGGGGAGGAGTGAGGAGTTGGGGAAAGACAGTCCTAACCGTGGAGGGTTCTGGTAAATGATGGGCTGAGGAGGGGCTCTTTGGCTCCCACCAGTCCCCCTGTCTGGTCTA
+
BCABBFFFCFFFGGGGGGGGGGHHGGGGGGFHGGGE2FHHHHGHGGHHHFGHHHHFHGHHHHHHHHHHHHHGGFGGHHHHHHHHHHHHGGHHGGGGGHHHGHHGFFH0EGFHHHHHHHHBF??FHGEFCGHHHEHHHHEF/?DGGGG@CGGGGGFHFGHHHBCGGGHHHHHHGEGHGHHHGDEGEEGG.AAFFGFGGGGGGFF0..:;F.EFFF-9-@EFFFFFFFF.EFFFFFFFFFFFFF/BFFFFBFF
@M05620:37:000000000-D9766:1:1101:13816:17664 1:N:0:5
AGTGCCAGCTCTCAATCGCCCCGGGGACCCCTGGCCTGGCCCCTCCATCCCGAAAACCTATGACCTCCCCCGCTACCTGGAGCACCAACTCCGCCTCTTGCCTGGTACCTCTGTTAGTATCCAGCTTCTGAATCTGTGAGCTGGGGAGGAGTGAGTAGTTGGGGAAAGACAGTCCTACCCGGGGATTGTTCTTTAACATTCTTGGGGGAGGAGTTGCTCTCTTTCTCCCACCAGTCCCCCTGTCTGGTCTA
+
A>1AAFD1>BBFFFFGGAAEAAA00AAEEBA/B/BFBABBBBE/EEBADB/B///>BE01B1@BBFF/FB/>EGEEHBGBFGH/<?GHGBBG/?C/C<G<11<F?11?1@11122@@F11@GGGF1<1111?<11111111=>G.AA<-<./<0000<=0;/--;C.C/CH/:0;000;AE--;-.//;0;F00///;9//:///;--9---99/;B;;//;////;/;B-9-:FBF;A---/;FB//;//
@M05620:37:000000000-D9766:1:1101:19500:17687 1:N:0:5
AGTGCCAGCTCTCAATCGCACAGGGGACCCAGGGCCTGGCCCCTCCATCCAGAAAACCTATGACCTCACCCGCTACCTGGAGCACCAACTCCGCAGCTTGGCTGGGACCTATGTGAGTATCCAGCGTAGGAATCTGGGAGTTGGGGAGGAGTGAGGAGTTGGGGAAAGACAGTCCTAACCGTGGAGGGTTCTGGTAAATGATGGGGTGAGGAGGGGCTCTTTGGCTCCCACCAGTCCCCCTGTCTGGTCTA
+
AA1>AD1FAFFFFGGFFGGFGCH0FEFGGEFHCEGG/FHF0GAFEGCHGFEG10BBFEFHFHFHHFHEHGFEE>EEHGFHHFHHHHHHGHHHGG@/EGHGEH1FGEHHGHHHFGHHHHHEHFGFFGGGGGHHFHHFHHHC<FGG?CGCCGGFFDDCGGHFHHCGECGGHHFGGFHHGFHHGGE?FEB@GFGGFFBFBBFFGGFBGGF=A9AFBB@;@@FF/FBFFFFFAFF?AAFBFFFB=AFFFFFFFF/
@M05620:37:000000000-D9766:1:1101:11922:17691 1:N:0:5
AGTGCCAGCTCTCAATCGCACAGGGGACCCAGGGCCTGGCCCCTCCATCCAGAAAACCTATGACCTCACCCGCTACCTGGAGCACCAACTCCGCAGCTTGGCTGGGACCTATGTGAGTATCCAGCGTAGGAATCTGGGAGTTGGGGAGGAGTGAGGAGTTGGGGAAAGACAGTCCTAACCGTGGAGGGTTCTGGTAAATGATGGGGTGAGGAGGGGCTCTTTGGCTCCCACCAGTCCCCCTGTCTGGTCTA
+
>A>>>FD@ABFFGGGGGGGEGEGAFGGEGGFHDEEEGGFHHHGHGGHFHFFHHHHGHGHFGFHHHHHFHHHGGGGGHFHHFGFFGHHFGHHHEEEFGHHHGHCFEGHHGHGHHHFHHHHHHHHHGFEFGGGFHHHHGHHGGGHHGGGGGGGHHHHHHGHHH/ADGFHHHHFHGHHGHGHHGGEGGGGGEFGGGGGFFFFFGFGEGGD>AFFFFFAFFFFFFFFFFFFEEFFFFFFFFFFFFFFFFFFFFFB
@M05620:37:000000000-D9766:1:1101:20878:17704 1:N:0:5
AGGGCCAGCTCTCAATCGCACAGGGGACCCAGGGCCTGGCCCCTCCATCCAGAAAACCTATGACCTCACCCGCTACCTGGAGCACCAACTCCGCAGATTGGCTGGGACCTATGTGAGTATCCAGCGTAGGAATCTGGGAGTTGGGGAGGAGTGAGGAGTTGGGGAAAGACAGTCCTAACCGTGGAGGGTTCTGGTAAATGATGGGGTGAGGAGGGGCTCTTTGGCTCCCACCAGTCCCCCTGTCTGGTCTA
+
1>1>AA>1>F@@AFGB1A1F0EAA0EEEA0BGFA////B00BEHGGF110B1101BFA01BF2G@F1FGHHGGE//F@D>BGH/0/BFE0BFE?E?/1BGHHHC//FGAGHHH22BGGHFD2B10/?E@CHHHFH11??FEHG1<AACCGC/.00CCFCGHFGGGGHHHHHHHHHGHHHAAFG@?EG?CFGGGGBFFGGGGGGG?BB?FFFFFF;9-;EFB//9/:BAFFFFFFFF/BFF?FFFFB/BFFF
@M05620:37:000000000-D9766:1:1101:6214:17707 1:N:0:5
AGGGCCAGCTCTCCATCGCACAGGGGCCCCAGGGCCTGGCCCCTCCATCCAGAAAACCTATGACCTCACCCGCTACCTGGCGCACCCCCTCCGCAGCTTGGCTGGGACCTATGTGAGTATCCAGCGTAGGAATCTGGGAGTTGGGGCGGCGTGCGGCGTTGGGGAAAGCCAGTCCTAACCGTGGAGGGTTCTGGTAAATGATGGGGTGAGGAGGGGCTCTTTGGCTCCCACCAGTCCCCCTGTCTGGTCTA
+
>>11>>1>?FFFG1FBBAA1EEHAF00AAABE/BE/BBGHHHGGFFBDF0AFG0F0BEGFDBDGHDFGHFC/>>>EGB1BB>EEEGE>EEE??E?E<F<<CGGFGGFHCG1GHHH2>GHHHHBDGGG/>C11>GHHHH0FFGHHGG.-@9AAG.AG-@@@@F@@---;9F-:FFFFBBFF@FF@-EF@FFFFFFFBBFFF/BFFFFF@EFF/AB@@@?FFFFFFFFFFF-FFEFFFFFFF@FFFFFFFFFB
@M05620:37:000000000-D9766:1:1101:8067:17750 1:N:0:5
AGTGCCAGCTCTCAATCGCACAGGGGACCCAGGGCCTGGCCCCTCCATCCAGAAAACCTATGACCTCACCCGCTACCTGGAGCACCAACTCCGCAGCTTGGCTGGGACCTATGTGAGTATCCAGCGTAGGAATCTGGGAGTTGGGGAGGAGTGAGGAGTTGGGGAAAGACAGTCCTAACCGTGGAAGGTTCTGGTAAATGATGGGGTGAGGAGGGGCTCTTTGGCTCCCACCAGTCCCCCTGTCTGGTCTA
+
>AAA>B5FABBDG4BFGAAEA24ABAEFGEDDGGEEABFGGAEHEE25GFBGFBGHGEGGHGHEGG@3BFFE>ECECGHFGGB?EF1GEFFGGEGGGGHHGHHFEGGHGHGGHHHFHBFGHFFDGGCDDDDGHGHHGGGGAGHGGGGG@.CFFFHHGCGHHHGGEDAGBCFF0CCBFF:GA.CDD0CD;09FGGBCGGCFFFFFFGGFEFFFDFFFF9EFFFFFFFFFF999EFFFFFFDFFFFFFEFBFF
@M05620:37:000000000-D9766:1:1101:14581:17759 1:N:0:5
ACCACACCTTCTACAATGAGCTGCGTGTGGCTCCCGAGGAGCACCCCGTGCTGCTGACCGAGGCCCCCCTGAACCCCAAGGCCAACCGCGAGAAGATGCCCAGGTGGATGGCCCCGTACCTCTTCCGGTTGCCGCCTCCCTCCTTCCCTGCCTCCCGGGACTGCGCCCTTTCTCACTTGTTCTCTCTTTCGCCCTTTTCCGTAGGACTCCCTTCTTCGGCCCGAGTCCTCTTTGGAACTCCGCAGGTTTTA
+
BBBBBBBBFFFFGGGGGGGGGGHHGEFBFEGHHGGGGCGG2AFGHGGGGGGGHHHHHHHGGGGGGEGGGGGGHHHGGGGHGHHHHGGGGGCFGGHHEG2FH2/?<?//11?0?G--.-.>111=00<<-.<<D--;.:CE//E/;0C/0;9C00;E.:---.:9.-;B-BFF//////;9B///9//;//.9;.-;FF/;./..;/////..;./9/9.-;----9.;/;/BF/B/B////..--;9;/./
@M05620:37:000000000-D9766:1:1101:2842:17769 1:N:0:5
AGTGCCAGCTCTCAATCGCACAGGGGCCCCAGGGCCTGGCCCCTCCATCCAGAAAACCTATGACCTCACCCGCTACCTGGAGCACCCACTCCGCAGCTTGGCTGGGACCTATGTGAGTATCCAGCGTAGGAATCTGGGCGTTGGGGCGGCGTGCGGCGTTGGGGAAAGCCAGTCCTAACCGTGGAGGGTTCTGGTAAATGATGGGGTGAGGAGGGGCTCTTTGGCTCCCACCAGTCCCCCTGTCTGGTCTA
+
>A>3>DFFAFFFGGGGGGGCE2FFF?2EEEEE2EEA2BFHGGEGEGHGGHHHEGHBFFHH5FGHHFGHHHF?E>>FHF3F1BFHGHE1?FH0?E@E/FBBEHGGGGGHGHGHHHH2FHHHHH2FGGG/>E11FGHHHG/>ACGHGG.AC-=AG.AB-@BBBFBB...;/;.;FFFF//BFBFFB.ADBFFFFFFFFFFFF/FFFFFDBEFF/DFBBBBFFFFFFFFFFFFFFEFFFFFFFBFFFFFFFFFF
@M05620:37:000000000-D9766:1:1101:9974:17792 1:N:0:5
AGTGCCAGCTCTCAATCGCACAGGGGACCCAGGGCCTGGCCCCTCCATCCAGAAAACCTATGACCTCACCCGCTACCTGGAGCACCAACTCCGCAGCTTGGCTGGGACCTATGTGAGTATCCAGCGTAGGAATCTGGGAGTTGGGGAGGAGTGAGGAGTTGGGGAAAGACAGTCCTAACCGTGGAGGGTTCTGGTAAATGATGGGGTGAGGAGGGGCTCTTTGGCTCCCACCAGTCCCCCTGTCTGGTCTA
+
BCAAAFFFCFFFGGGGGGGGGGHGGGGGGGHHGGGGDGHHHHGHGGHHHHHHHHHHHGHHGHHHHHHHHHHGGGGGHGFHFGHHGHHGGGHHGGGGGHHHGHHGGGFHGHHHHHHHHFHHHHHHHGGGCGFHHHHHHHHGAGHHGGGGGGGHHFHHHGHHHFGGGGGHHHHHHHHHGHHHACAAAEGGGGGGGGFGGGGGGFFGGGFFFFFBDFFFFFFFFFFFFFFFFFFFFFFFFFFFFFFFFFFFFFF
@M05620:37:000000000-D9766:1:1101:20088:17812 1:N:0:5
AGTGCCAGCTCTCAATCGCACAGGGGACCCAGGGCCTGGCCCCTCCATCCAGAAAACCTATGACCTCACCCGCTACCTGGAGCACCAACTCCGCAGCTTGGCTGGGACCTATGTGAGTATCCAGCGTAGGAATCTGGGAGTTGGGGAGGAGTGAGGAGTTGGGGAAAGACAGTCCTAACCGTGGAGGGTTCTGGTAAATGATGGGGTGAGGAGGGGCTCTTTGGCTCCCACCAGTCCCCCTGTCTGGTCTA
+
ABABAFFFBFFFGGGGGGGGGGHHGGGGGGHHGGGEFFHHHHGHGGHHHHGHHGBGHGHEGHFHHHGGHHHGGGGGHGFBGGFGHHGHGFHHGG/EE3GHEHFGGDFHGHHHHHHHHHHHHHHHHGEGGGHHHHHHHGHGGHHHGGGGGGGGHGHHHGHGHFFGGGHGHHHHHHHGHHHHGGGGGGGGGFGGGGFGGGGGGFGGGGFFEFFFFFFFFFFFFFFFFFFFFFFFFFFFFFFFFFFFFFFFFFB
@M05620:37:000000000-D9766:1:1101:6031:17831 1:N:0:5
AGTGCCAGCTCTCAATCGCACAGGGGACCCAGGGCCTGGCCCCTCCATCCAGAAAACCTATGACCTCACCCGCTACCTGGAGCACCAACTCCGCAGCTTGGCTGGGACCTATGTGAGTATCCAGCGTAGGAATCTGGGAGTTGGGGAGGAGTGAGGAGTTGGGGAAAGACAGTCCTAACCGTGGAGGGTTCTGGTAAATGATGGGGTGAGGAGGGGCTCTTTGGCTCCCACCAGTCCCCCTGTCTGGTCTA
+
ABAABFFFCFFFGGGGGGGAFGHHGGGGGGHHFGGGGGHHHHGHGGHHHHHHHHHHHGGHHHHHHGHHHHHG?EFGHHHHGGHHHHHHGHHHGGGGGHHHGHHGGGHHGHHHHHHHHHHHHHHHGGGGGGHHHHHHHHFGGHHHGGGGGFGHHFHHHGHHHHGGGFHGHHHHFHHHHHHHGGGGGGGGGGGGGGGGGGGGGGGGGGFFFFFFFFFFFFFFFFFFFFFFFFFFFFFFFFFFFFFFFFFFFFF
@M05620:37:000000000-D9766:1:1101:9600:17854 1:N:0:5
AGTGCCAGCTCTCAATCGCACAGGGGACCCAGGGCCTGGCCCCTCCATCCAGAAAACCTATGACCTCACCCGCTACCTGGAGCACCAACTCCGCAGCTTGGCTGGGACCTATGTGAGTATCCAGCGTAGGAATCTGGGAGTTGGGGAGGAGTGAGGAGTTGGGGAAAGACAGTCCTAACCGTGGAGGGTTCTGGTAAATGATGGGGTGAGGAGGGGCTCTTTGGCTCCCACCAGTCCCCCTGTCTGGTCTA
+
ABAAAFFFBFFFGGGGGGGGGGHHGGGGGGHGGGGGGGHHHHGHGGHHFHGHHHHHHGHHHHHHGHHHHHHGGGGGHGFHHHHHHHHHGHHHGGGGGHHHGHHGGGHHGHHHHHHHHGHHHHHHGGDGG?GHHHHHHHFFGHHHGGGGGGGHHHHHHGHHHHGGGGEHHBFGHHHHHHHHGFGGDEGGGGGGGGFFGGGEFGGGGGFFFFFFFFFFFFFFFFFFFFFFFFFFFFFFFFFFFFFFFFFFFFF
@M05620:37:000000000-D9766:1:1101:7277:17856 1:N:0:5
AGTGCCAGCTCTCAATCGCACAGGGGACCCAGGGCCTGGCCCCTCCATCCAGAAAACCTATGACCTCACCCGCTACCTGGAGCACCAACTCCGCAGCTTGGCTGGGACCTATGTGAGTATCCAGCGTAGGAATCTGGGAGTTGGGGAGGAGTGAGGAGTTGGGGAAAGACAGTCCTAACCGTGGAGGGTTCTGGTAAATGATGGGGTGAGTAGGGGCTCTTTGGCTCCCACCAGTCCCCCTGTCTGGTCTA
+
BCBBCFFFBFFFGGGGGGFGGGHHGGGGGGHHAEGEFGHHHHGHGGGFHHHHHHHGHGHGHHHHHHHHHHHGGEGGHGHHHHHHHHHHGHHHGGGGGHHHGHHGGGGHGHHHHHHHHHHHHHHHHGGG/<@GHHHHHHGGGHHHGGGGGGGHHGHHHGHHHHGGGGHH//GCGHHHHF:GGGGG.CGGGGGGGGFGGGGGGGGGGGFFFFFFFFFFFFFFFFFFFBFEEFFFFFFFFFFFFFFFFFFFFFB
@M05620:37:000000000-D9766:1:1101:15593:17858 1:N:0:5
AGTGCCAGCTCTCAATCGCACAGGGGACCCAGGGCCTGGCCCCTCCATCCAGAAAACCTATGACCTCACCCGCTACCTGGAGCACCAACTCCGCAGCTTGGCTGGGACCTATGTGAGTATCCAGCGTAGGAATCTGGGAGTTGGGGAGGAGTGAGGAGTTGGGGAAAGACAGTCCTAACCGTGGAGGGTTCTGGTAAATGATGGGGTGAGGAGGGGCTCTTTGGCTCCCACCAGTCCCCCTGTCTGGTCTA
+
BCABBFFFCFFFGGGGGGGGGGHHGGGGGGHHGGGGGGHHHHGHGGHHHHHHHHHHHGHHHHHHHHHHHHHGGGGGHHHHHHHHHHHHGHHHGGGGGHHHGHHGGGHHGHHHHHHHHHHHHHHHHGGGGGHHHHHHHHHGGHHHGGGGGGGHHHHHHGHHHHGGGGHHHHHHHHHHHHHHGGGGGGGGGGGGGGGGGGGGGGGGGGFFFFFFFFFFFFFFFFFFFFFFFFFFFFFFFFFFFFFFFFFFFFB
@M05620:37:000000000-D9766:1:1101:7633:17896 1:N:0:5
AGTGCCAGCTCTCAATCGCACAGGGGACCCAGGGCCTGGCCCCTCCATCCAGAAAACCTATGACCTCACCCGCTACCTGGAGCGCCAACTCCGCAGCTTGGCTGGGACCTATGTGAGTATCCAGCGTAGGAATCTGGGAGTTGGGGAGGAGTGAGGAGTTGGGGAAAGACAGTCCTAACCGTGGAGGGTTCTGGTAAATGATGGGGTGAGGAGGGGCTCTTTGGCTCCCACCAGTCCCCCTGTCTGGTCTA
+
AAABAFFFBFFFGGBFGGGGGCHHGGGGGGGHFGGEFGGHHHGHGGHHHGGHHHGHHGHHHHGHHHHHHHHGGGGGHHHHHHHGGEGEGHHHGGGGGHHFGHHGGGHHGGHHHHHFHHHHHHHHHGEDDGBDGHHHHH0FCHHHGGEGCGGHHFHHHGHFHHGGGGAGCGHHHGGGGFGGGGGBAGGGGGGFFFBBFFFFFFFFFFFBFFFFFFBBBBFFFFFFFFFEFFFFFFFFFFFFBFFFFFFFFF/
@M05620:37:000000000-D9766:1:1101:24310:17897 1:N:0:5
AGTGCCAGCTCTCAATCGCACAGGGGACCCAGGGCCTGGCCCCTCCATCCAGAAAACCTATGACCTCACCCGCTACCTGGAGCACCAACTCCGCAGCTTGGCTGGGACCTATGTGAGTATCCAGCGTAGGAATCTGGGAGTTGGGGAGGAGTGAGGAGTTGGGGAAAGACAGTCCTAACCGTGGAGGGTTCTGGTAAATGATGGGGTGAGGAGGGGCTCTTTGGCTCCCACCAGTCCCCCTGTCTGGTCTA
+
ABBAAFFFBFFFGDBEFFFAGCHFGEEGDEGHFEFECFGFGHGHGGHHHGGHHHGGHGHHHHBHHHHHHGHEEEGEHHFFGHGHHH1F?BGG?ECEGFHHAGGGGFHHFHHHHHHGHBGFHFGHHGFDB<DDGGHHHHHGCFHHGGFDADGHHHHHHGGHHHGGGGHHHHFH:GHHFFHHGGGGGGGGFGGGGGCFGGGGGFFFGGFFFFFFFFFFFAEFFFFFFFFFFFFFEFFFFFFFFFFFFFFFFFB
@M05620:37:000000000-D9766:1:1101:9859:17986 1:N:0:5
AGTGCCAGCTCTCAATCGCACAGGGGACCCAGGGCCTGGCCCCTCCATCCAGAAAACCTATGACCTCACCCGCTACCTGGAGCACCAACTCCGCAGCTTGGCTGGGACCTATGTGAGTATCCAGCGTAGGAATCTGGGAGTTGGGGAGGAGTGAGGAGTTGGGGAAAGACAGTCCTAACCGTGGAGGGTTCTGGTAAATGATGGGGTGAGGACGGGCTCTTTGGCTCCCACCAGTCCCCCTGTCTGGTCTA
+
AA>3AFFFBFFFGEGFGFEFFGHHGG?EGGHH2EEEGGHHHHGEEGHFHHHFHHHGHGHBGGHHHHHHHHHGE>EEHFEH?GHHFHF1EFFGEGGGGHHHGHHGGGHHGHGHHHHHHHHHHHHHHGGFGGHGHHHHGHHGGHHGGGGGGDGHHHHGFEHHHHGGGGHHHHFHHHHHHHHGGGGGGGGGGGGGGGGGGGGGGGGGGGFFFFFFFFFFFFFFFFFFFFFFFFFFFFFFFFFFFFFFFFFFFFF
@M05620:37:000000000-D9766:1:1101:15389:18013 1:N:0:5
AGTGCCAGCTCTCAATCGCACAGGGAACCCAGGGCCTGGCCCCTCCATCCAGAAAACCTAGGACCTCACCCGCTACCTGGAGCACCAACTCCGCAGCTTGGCTGGGACCTATGTGAGTATCCAGCGTAGGAATCTGGGAGTTGGGGAGGAGTGAGGAGTTGGGGAAAGACAGTCCTAACCGTGGAGGGTTCTGGTAAATGATGGGGTGAGGAGGGGCTCTTTGGCTCCCACCAGTCCCCCTGCCTGGTCTA
+
AA>AAFFFAFFFGGF3E1FGG?GHG00BFA0AFAEEFF/FGH?/E/01D011GFH0E/0110BF/01FHHH///>E01F00>>FF/B//0BB/?//>B1B?01FC/0F/01BF222B12BG221<<//B?G1F12FHF0FE0GHG-.>-.C<00D<0CH/DHGCFG..://CCG0CGGHFG9C9.CFGG?A9CB9FGF0909FFGG9-9A9/AF@<-99FFBFB/9BE-BF-AF9BFFFF-A--9BE////
@M05620:37:000000000-D9766:1:1101:18483:18014 1:N:0:5
AGTTCCAGCTCTCAATCGCACAGGGGACCCAGGGCCTGGCCCCTCCATCCAGAAAACCTATGACCTCACCCGCTACCTGGAGCACCAACTCCGCAGCTTGGCTGGGACCTATGTGAGTATCCAGCGTAGGAATCTGGGAGTTGGGGAGGAGTGAGGAGTTGGGGAAAGACAGTCCTAACCGTGGAGGGTTCTGGTAAATGATGGGGTGAGGAGGGGCTCTTTGGCTCCCACCAGTCCCCCTGTCTGGTCTA
+
AA>AAFFFFFFFGGGGGGGGGGHHGGGGGGHHGGGGGGHHGHGHGGHHFHGHHHHHHGHBGHHHHHGHHHHGGGGGHHHHHHGHHHHHGHHHGGGGGHHHGHHGGGGHGHHHHHHHHHHHHHHHGGFGGGHHHHHHHHHGFHHHGGGGGGGHGHHHHGHGHHGGGGHHHHHHHHHHHHHHGGGGGGGGGGGGGGGFGGGGGGGGGGFFFFFFFFFFFAFFFFFFFFF?EFFFFFFFFFFFFFFFFFFFFFF
@M05620:37:000000000-D9766:1:1101:13300:18038 1:N:0:5
AGTGCCAGCTCTCAATCGCACAGGGGACCCAGGGCCTGGCCCCTCCATCCAGAAAACCTATGACCTCACCCGCTACCTGGAGCACCAACTCCGCAGCTTGGCTGGGACCTATGTGAGTATCCAGCGTAGGAATCTGGGAGTTGGGGAGGAGTGAGGAGTTGGGGAAAGACAGTCCTAACCGTGGAGGGTTCTGGTAAATGATGGGGTGAGGAGGGGCTCTTTGGCTCCCACCAGTCCCCCTGTCTGGTCTA
+
AAAAAFBFAFFFGGGGGGG1E0FCFEGGGE0AFBEEFFGHHHGAEG0GFG1BFFBGGF0GHHHHHHHBG>FEGEEEHFGGHGHHHHHHGHHHGGEGEGHHEHGGGGHGFHHHFDFHHHHHHFHHHGEGG/DFFGHHHFGGAF<1C-F-@AEHHHB<CEGGHHGGGCHGHFFGHHHFHFCG@EEABA?AFFGFGBFFCFFGGGFFGFF?A?FFBF--@@FFFBFBFFFFFFFFFFFFFFFB-EBBBFFFFFF
@M05620:37:000000000-D9766:1:1101:17784:18092 1:N:0:5
AGTGCCAGCTCCAATCGCACAGGGGACCCAGGGCCTGGCCCCTCCATCCAGAAAACCTATGACCTCACCCGCTACCTGGAGCACCAACTCCGCAGCTTGGCTGGGACCTATGTGAGTATCCAGCGTAGGAATCTGGGAGTTGGGGAGGAGTGAGGAGTTGGGGAAAGACAGTCCTAACCGTGGAGGGTTCTGGTAAATGATGGGGGGAGGAGGGGCTCTTTGGCTCCCACCAGTCCCCCTGTCTGGTCTAT
+
BBABBFFFBFFFGGGGGGGCGBGGGGGGGG2FFGGGGHHHHGHGGHGGH3AAGHHHGF3ADFHHAGHHHHCGCGGHFDGCFGGHHCGGFFGFGEEEEHFFHHGGGFHGFGGHHHHHGHFFHHGHG<ACFBHHHGHHH?FAGHHGGFGG?FGG00G<EGHFHGG.DHF/CFGHHHHHHHHGEGGGGGG.;FGGGBFFGEFFGGGGG-@@AF?DFFFDFFFFFFFBFFFFBFF.ABFFFFFFFFFFFFFFFFF
@M05620:37:000000000-D9766:1:1101:9219:18104 1:N:0:5
AGTGCCAGCTCTCAATCGCACAGGGGACCCAGGGCCTGGCCCCTCCATCCAGAAAACCTATGACCTCACCCGCTACCTGGAGCACCAACTCCGCAGCTTGGCTGGGACCTATGTGAGTATCCAGCGTAGGAATCTGGGAGTTGGGGAGGAGTGAGGAGTTGGGGAAAGACAGTCCTAACCGTGGAGGGTTCTGGTAAATGATGGGGTGAGGAGGGGCTCTTTGGCTCCCACCAGTCCCCCTGTCTGGTCTA
+
AA3>AFFFBFFFFGGGGFGGEGHEFGFGFEHHAEGGEEHHFHGHGGHHHHHFHHHHHGGHHHGHHGHHHHHGG>>EHGHHBGHFFHE?EHHHGGGGGHHHGHHGGGHHGHHHHHHHHHHHHHGEHCEFGGHHHHFHGGGFGHHHGGGGGGGHHHHHHGHGHHFGGDGHHHEHHHHHHGHHCGGGGGGGDFGGGGGGGGGGGGGGGGFFFFFFFFFFFFFFFFFFFFFFFFFFFFFFFFFFFFFFFFFFFFB
@M05620:37:000000000-D9766:1:1101:9710:18137 1:N:0:5
AGTGCCAGCTCTCAATCGCACAGGGGACCCAGGGCCTGGCCCCTCCATCCAGAAAACCTATGACCTCACCCGCTACCTGGAGCACCAACTCCGCAGCTTGGCTGGGACCTATGTGAGTATCCAGCGTAGGAATCTGGGAGTTGGGGAGGAGTGAGGAGTTGGGGAAAGACAGTCCTAACCGTGGAGGGTTCTGGTAAATGATGGGGTGAGGAGGGGCTCTTTGGCTCCCACCAGTCCCCCTGTCTGGTCTA
+
BCABCFFFCFFFGGGGGGGGGGHHGGGGGGHHGGGGGGHHHHGHGGHHHHHHHHHHHGHHHHHHHHHHHHHGGGGGHHHHHHHGHHHHGHHHGGGGGHHHGHHGGGHHGHHHHHHHHHHHHHHHHGGGGGHHHHHHHHHGGHHHGGGGGGGHHHHHHGHHHHGGGGGHHHHHHHHHHHHHGGGGGGGGGGGGGGGGGGGGHHGGGGFFFFFFFFFFFFFFFHHFFFFFFFFFFFFFFFFFFFFFHFFFFFB
@M05620:37:000000000-D9766:1:1101:19548:18137 1:N:0:5
AGTGCCAGCTCTCAATCGCACAGGGGACCCAGGGCCTGGCCCCTCCATCCAGAAAACCTATGACCTCACCCGCTACCTGGAGCACCAACTACGCAGCTTGGCCGGGACCTATGTGAGTATCCAGCGTAGGAATCTGGGAGTTGGGGAGGAGTGAGGAGTTGGGGAAAGACAGTCCTAACCGTGGAGGGTTCTGGTAAATGATGGGGTGAGGAGGGGCTCTTTGGATCTCACCAGTCCCCCTGTCTGGTCTA
+
>>1>>DB11CFFGDGD1F11AAGCFAA00BFHC0B//FHC0GECFGF11BFDB0BBFFH1BF2GGABBGEFEE>/EHGHFBBGGGG0?EE1BEE?//BBF<01>E<CCCBF1FF>>F1212FD1GG?ACCFDFDGD1C0>ECGB?CF-C.</.0<C0AC/;/A@C.:C/CC9F909;BCF-9C@.9.-.;ABFFGBBB/BBBB/A-;9AA-BAB----99:/B/9/B/B/9AFFFFBFEA-A9//FB9FFF
@M05620:37:000000000-D9766:1:1101:7908:18169 1:N:0:5
ACCACACGTCTGACCTCCAGTCACGTCGCAGCATCTCGTATGCCGTCTTCTGCTTGAAAAAAAAACCCCTGAACCCCAAGGCCAACCGCGCGACGATCCCAGGTGAGTGGCCCGCTACCTCTTCTGGTGGCCGCCTCCCTCCTTCCTGGCCTCCCGGCGCTGCGCCCTGTCTCACTGGTTCTCTCTTCTGCCGTTTTCCGTAGGAATACCTTCTCTGCCCTGCGTCTCCTTTGGTACTCTGCAGGTTCTAG
+
AAAAAAADFAFAGFGB1AFGB1BFEF0A0AAABABFGGAEGHGHEAEGG2D11BFFC11AB///////?//>@GF?FEACFGGE/?E/>/>////<</??<</<<1011???<A<<<-/<D0GDGH<0<.CCC-:;;CEC:AFFGGEFFFACC?.C;--;9@B@@?@@-;99BFBB;-/9B9BF/BBFFFFF@FF9-;9;;-BBB/////9/BB/BBFF9BF-9---;B;B/BB-/;99B/FBF-;BBFB/
@M05620:37:000000000-D9766:1:1101:15938:18171 1:N:0:5
AGTGCCAGCTCTCAATCGCACAGGGGACCCAGGGCCTGGCCCCTCCATCCAGAAAACCTATGACCTCACCCGCTACCTGGAGCACCAACTCCGCAGCTTGGCTGGGACCTATGTGAGTATCCAGCGTAGGAATCTGGGAGTTGGGGAGGAGTGAGGAGTTGGGGAAAGACAGTCCTAACCGTGGAGGGTTCTGGTAAATGATGGGGTGAGGAGGGGCTCTTTGGCTCCCACCAGTCCCCCTGTCTGGTCTA
+
AAAAAFF1>FFFGGGGGGAFEGHGGGGEEGHHG0EG/FGHFGGHGGH1FGHHHHHHHGH1GHHHHHHHHHGGGEGGHHHHHHHHHHHHGHFHEGG@EHHHGH1?EGHHGHHHHH2BGGHHHHHHHCFGGGHHHGHHHHHGGHHHGGGGGGGHHHHHHGHHH/AGGGHHHHHHHHHHHHHHGGGGGGGGCGGGGGGGGGGGGGGBFGF@FFFFFF-@@@FFFFFF/FFFFFFFFFFFFFFF@FFFFFFFFFF
@M05620:37:000000000-D9766:1:1101:21814:18178 1:N:0:5
AGTGCCAGCTCTCAATCGCACAGGGGACCCAGGGCCTGGCCCCTCCATCCAGAAAACCTATGACCTCACCCGCTACCTGGAGCACCAACTCCGCAGCTTGGCTGGGACCTATGTGAGTATCCAGCGTAGGAATCTGGGAGTTGGGGAGGAGTGAGGAGTTGGGGAAAGACAGTCCTAACCGTGGAGGGTTCTGGTAAATGATGGGGTGAGGAGGGGCTCTTTGGCTCCCACCAGTCCCCCTGTCTGGTCTA
+
AAAAB5F4>CCDEGGGGECFEEGGGGGE?EHHG?EDCEHCAGEHGGF5FGHFFHFHHGC3FHBHHHGHHHGGGGCEHHHHHHHGHHHGGH3GFEGGGEHGGH?FEEHAEHHHHH2FGHHHGHHHGCCDCFFHHHHHEHHGEHHHGGGGGGGHHHHHHFG/D/<DGGHHHHHHGHHHHHHHGDGGGGGGCFGGGGFGGGGGFCF0CFFBFFFFFF-B@BEFFFFF/9BFFFFFFABFFFFFBFFFFFFFFFF
@M05620:37:000000000-D9766:1:1101:15367:18182 1:N:0:5
AGTGCCAGCTCTCAATCGCACAGGGGACCCAGGGCCTGGCCCCTCCATCCAGAAAACCTATGACCTCACCCGCTACCTGGAGCACCAACTCCGCAGCTTGGCTGGGACCTATGTGAGGAACCAGCGTAGGAAACTGGGGGGTGGGGGGGAGTGAGGAGTTGGGGAAAGACAGTCCTAACCGTGGAGGGTTCTGGTAAATGATGGGGTGAGGAGGGGCTCTTTGGCTCCCACCAGTCCCCCTGTCTGGTCTA
+
ABAABFFCAFFFGGGGGGGGGGHHGGGFFGHHG2FGEFHHFHGHGGEFGHHGHHHHHGHHHHGHHHHHHHHGGGGGHHHHHHHGHHHHGHHHGGGGGHHHGHHGGGHHGHHHHHE330220?0/</<//C1G0011?G/--;@AFF--;--.99/;/..;/FFF.DF./././9;//;.;-.9;..AD.;./;F9/BF////9FFA.;.9A/.;BB--./;BFF//9.A..A..//;BEFAE///;FFF9/
@M05620:37:000000000-D9766:1:1101:27202:18189 1:N:0:5
AGTGCCAGCTCTCCATCGAACAGGGTACCCAGGGCGTGGCCCCTCCAGCCAGAAAGCCTATGACCTCACCCGCCACCTGGAGCACCCGCTACGCAGCTTGGCCGGGACCTATGTGAGTATCCAGCGTAGGAATCTGGGCGTTGGGGAGGCGTGCGGAGTTGCGGAAAGACAGTCCTAACCGTGGAGGGTTCTGGTAAATGATGGGGTGAGGAGGGGCTCTTTGGATCCCACCAGTCCCCCTGTCTGGTCTA
+
>A>1>BD1>BCFG1FF1AB1B0F0FA01A1AFA0B0/AAECFEHGGH1G/BF0GH1BFG11B2FG1BCFHF///>EGH0B0BB?GG//>>/>>E/<<B10<C1BCC</??C<FF2@@>FDGHFFH<??CFGHHHHHHG.>CACGC?.<@.;;?.:A-ACBB0;A--9A/;BBFFFFFFFF@FF@-A?=BFFFFFB/FFFFFFF/AB;@-FEBBF-@-@EBFFBF//BFFFFFEFFFFFFF@FBFFFFFFFF
@M05620:37:000000000-D9766:1:1101:5303:18191 1:N:0:5
ACCACACCTTCTACAATGAGCTGCGTGTGGCTCCCGAGGAGCACCCCGTGCTGCTGACCGAGGCCCCCCTGAACCCCAAGGCCAACCGCGAGAAGATGCCCAGGTGAGTGGCCCGCTACCTCTTCTGGTGGCCGCCTCCCTCCTTCCTGGCCTCCCGGAGCTGCGCCCTTTCTCACTGGTTCTCTCTTCTGCCGTTTTCCGTAGGACTCTCTTCTCTGACCTGAGTCTCCTTTGGAACTCTGCAGGTTCTA
+
BBBBBBBBFFFFGGGGGGGGGGHHGGGGHDHHHGGGGGGGGHHHHGGGFGGGHHHHHHHGGGGGGGGGGGGHHHHGGGGHEHHHHGGGGGGGGGHHHHGGH2<F?C?0<?F?GH<@<<@HD0<D==0<<CDCH--A.:GECCE/G0F00BAFBFGG.B?99./B9@DF@FFFB9BF9/:/B//;//9BB///B99AFFBFA;:.A///://9B//:;//;B/./.;B/9F/FF/B/FBB99BB//AAFBB/
@M05620:37:000000000-D9766:1:1101:22141:18192 1:N:0:5
AGTGCCAGCTCTCAATCGCACAGGGGACCCAGGGCCTGGCCCCTCCATCCAGAAAACCTATGACCTCACCCGCTACCTGGAGCACCAACTCCGCAGCTTGGCTGGGACCTATGTGAGTATCCAGCGTAGGAATCTGGGAGTTGGGGAGGAGTGAGGAGTTGGGGAAAGACAGTCCTAACCGTGGAGGGTTCTGGTAAATGATGGGGTGAGGAGGGGCTCTTTGGCTCCCACCAGTCCCCCTGTCTGGTCTA
+
>A3>AFFCAFFFGGGGGGGCECCGFGGAAEGHC2EFAFHHCFFHGGHFDGFHHFCGHGFFHHFHHGFHHHHEGEEGHHHGGGHHFGHHEGHHEECE>GFFGHHFGDGGCFHHHHFHGHHF3?FGHC?DCDHHHHHHFG0FEHHHGGFC@DGHHHHHHGGHHFCGGGHHGHHHHHHHHHHHGDGGGGGAEFGGGGGGGGGGGGGFA.;BEFFFF.@B>DFFFFFFFFFFFFFFFFFFFFFF-;BFFFF/9BB
@M05620:37:000000000-D9766:1:1101:12396:18219 1:N:0:5
ACCACACCTTCTACAATGAGCTGCGTGTGGCTCCCGAGGAGCACCCCGTGCTGCTGACCGAGGCCCCCCTGAACCCCAAGGCCAACCGCGAGAAGATGCCCAGGTGAGTGGCCCGCTACCTCTTCTGGTGGCCGCCTCCCTCCTTCCTGGCCTCCCGGAGCTGCGCCCTTTCTCACTGGTTCTCTCTTCTGCCGTTTTCCGTAGGACTCTCTTCTCTGACCTGAGTCTCCTTTGGAACTCTGCAGGTTCTA
+
CCCCCCCCFFFFGGGGGGGGGGHHGEGFHGHHHGGGGGGGGHHHHGGGGGGGHHHHHHHGGGGGGGGGGGGHHHHGGGGHGHHHHGGGGGGGGGHHHHHHHHHGHHHHHHGGHHGGGGGHHHHHHHHHHHGHHGGGGGHGHHGHHGGGGGGGGGGGGGGGGGGGGGFFFFFFFFFFFFFFFFFFFFFFFFFFFFFFFFFFFFFFFFFFFFFFFFFFFFFFFFFFFFFFFFFFFFFFFFFFFFFFFFFFFFB
@M05620:37:000000000-D9766:1:1101:9104:18270 1:N:0:5
AGTGCCAGCTCTCAATCGCACAGGGGACCCAGGGCCTGGCCCCTCCATCCAGAAAACCTATGACCTCACCCGCTACCTGGAGCACCAACTCCGCAGCTTGGCTGGGACCTATGTGAGTATCCAGCGTAGGAATCTGGGAGTTGGGGAGGAGTGAGGAGTTGGGGAAAGACAGTCCTAACCGTGGAGGGTTCTGGTAAATGATGGGGTGAGGAGGGGCTCTTTGGCTCCCACCAGTCCCCCTGTCTGGTCTA
+
AA>>AFFFBFFFGAGGGGGFGGHGFAFGAEAG2EEEGFHHHHGFFGBH5FGHH3GHGGHGHGGHHHHEHHHGE>EEHFFG2BGHHH11?EGGFGGCFFHHGGGGGGHHGFBGHHFFHHHHHB?GHGGDFGFFHGHHHFCFGGFGGCFDCAEGHBGF0CGGHHGG.:.;/CC/GHHHFGHHGGGGAEGGGGGGGGGGGGFFFGGGGGFFFFFFDFFAFFFFFFFEFFFFFBFD?FFFFFFFFFFFFFFFFF/
@M05620:37:000000000-D9766:1:1101:19956:18284 1:N:0:5
AGTGCCAGCTCTCAATCGCACAGGGGACCCAGGGCCTGGCCCCTCCATCCAGAAAACCTATGACCTCACCCGCTACCTGGAGCACCAACTCCGCAGCTTGGCTGGGACCTATGTGAGTATCCAGCGTAGGAATCTGGGAGTTGGGGAGGAGTGAGGAGTTGGGGAAAGACAGTCCTAACCGTGGAGGGTTCTGGTAAATGATGGGGTGAGGAGGGGCTCTTTGGCTCCCACCAGTCCCCCTGTCTGGTCTA
+
ABAAAFF@AFFFGGGGGGCAECHGGGGEFGHHGEGGCFHHCHGHGGHHHHHHFHHHHGHGHGFHHGHHHHHGG>FGHHHHGHHHHHHHGHHHEGCEEHHHGFFGGGHHGBGHH22BG?GHHHDGHGGG/CGHHHHHHHHGGHHHGGGGGGGHHH0CGFHFHB-AEGHHHHHHHB0GHHHHGGGGGGG@9FGGGGBFGGGGGGGGEGFBFFFFFF;9BBFFFF/FFFF.A.99EFFF/BEABFFFFF/F/FB
@M05620:37:000000000-D9766:1:1101:16048:18295 1:N:0:5
AGTGCCAGCTCTCAATCGCACAGGGGACCCAGGGCCTGGCCCCTCCATCCAGAAAACCTATGACCTCACCCGCTACCTGGAGCACCAACTCCGCAGCTTGGCTGGGACCTATGTGAGTATCCAGCGTAGGAATCTGGGAGTTGGGGAGGAGTGAGGAGTTGGGGAAAGACAGTCCTAACCGTGGAGGGTTCTGGTAAATGATGGGGTGAGGAGGGGCTCTTTGGCTCCCACCAGTCCCCCTGTCTGGTCTA
+
AA>AAFFFBFFFGGGGGGGGEGHHGGGGGGHHGGGGGGHGHHGHGGHHHHHHHFFHHGHHGHGHHHHHHHHGGGGGHHHHHHHGGHHHGHHHGGEGGHHHGHHGGGHHGHHHHGHHHHHHHHHHHGGGGGHHHHHHHHHGEHHHGGGGGGGHHHHGHGHHHHGGGGHHHHHHHHHHHHHHGGGGGGGGEGGGGGGGGGGGGGGEGGFFFFFFFFFFFFFFFFFFFFFFFFFFFFFFFFFFFFFFFFFFFFB
@M05620:37:000000000-D9766:1:1101:14197:18298 1:N:0:5
AGTGCCAGCTCTCAATCGCACAGGGGACCCAGGGCCTGGCCCCTCCATCCAGAAAACCTATGACCTCACCCGCTACCTGGAGCACCAACTCCGCAGCTTGGCTGGGACCTATGTGAGTATCCAGCGTAGGAATCTGGGAGTTGGGGAGGAGTGAGGAGTTGGGGAAAGACAGTCCTAACCGTGGAGGGTTCTGGTAAATGATGGGGTGAGGAGGGGCTCTTTGGCTCCCACCAGTCCCCCTGTCTGGTCTA
+
ABAABFFFCFFFGGGGGGGGGGHGGGGGGGHHGGGGGGHHHHGHGGHHHGHHHHHHHGHGHHHHHHHHHHHGGGGGHGHHHHHHHHHHGHHHGGGGGHHHGHHGGGHHGHHHHHHHHHHHHHHHHGGGGGHHHHHHHHFGGHHHGGFGGGGHHHHHHGHHHHGGGGHHHHHHHHHHHHHHGGGGGGGGGGGGGGGGGGGGGGGGGGFFFFFFFFFFFFFFFFFFFFFFFFFFFFFFFFFFFFFFFFFFFF9
@M05620:37:000000000-D9766:1:1101:25457:18330 1:N:0:5
GAGGCTGCTTTGGAAGAAACTCATAGATTACGGCAACAGTTCCTCCTGGACCTGGAAAAGTTTCTTGACCTGCTTACTGAAGCTGAAACAACTACCCTTGGTTACCACCAATGAAAGGATAGAACAAAACAATAAGGGAGGAAAAGAGCAGAGAAAACAAGCAGAAAGAAAGCAGTAACCCCGGAGGGATCAGGCAATTGAAGCCCTGAGAACAAATCTTATCCAACTAACCATACCTGGACACTCAGCTC
+
A3>A>AF>4BBDFBBBAGFGGGHCHAFA6G42BA22AGBDBBD55BAB3BABAB1F332BBFFBDGHBB35BBF553ADFHHBGH33FBBAG33BB13B23314BF43???@333330033333???0BB/?3B3B30?<//0000?00@00?0110@//0/0000<10001010>=<1>..--<-<<./..0:;;;/0<000=:CB.//00///.000000;000;:/0/.909//00..;/.99/////
@M05620:37:000000000-D9766:1:1101:9721:18343 1:N:0:5
AGTGCCAGCTCTCAATCGCACAGGGGACCCAGGGCCTGGCCCCTCCATCCAGAAAACCTATGACCTCACCCGCTACCTGGAGCACCAACTCCGCAGCTTGGCTGGGACCTATGTGAGTATCCAGCGTAGGAATCTGGGAGTTGGGGAGGAGTGAGGAGTTGGGGAAAGACAGTCCTAACCGTGGAGGGTTCTGGTAAATGATGGGGTGAGGAGGGGCTCTTTGGCTCCCACCAGTCCCCCTGTCTGGTCTA
+
AB>AAFFFAFFFGGGGGGGFGGHGGGGGGGHHGEGGGGHHHHGHGGHHHGHHHHGHHGHFHHHHHHHHHHHGGEGGHHHHBGHHHHHHGHHHGGGGGHHHGHHGGGGHGHHHHHHHHHHHHHHHHGGGGGHHHHHHHHHGGHHHGGGGGGGHHHHHHGHHHGGGGGHHHHHHHHHHHHHHGGGGGGGGGGGGGGFGGGGGGGGGGGFFFFFFFFFFFFFFFFFFFFFFFFFFFFFFFFFFFFFFFFFFFFB
@M05620:37:000000000-D9766:1:1101:6543:18350 1:N:0:5
AGTGCCAGTCTCAATCGCACAGGGGACCCAGGGCCTGGCCCCTCCATCCAGAAAACCTATGACCTCACCCGCTACCTGGAGCACCACCTCCGCAGCTTGGCTGGGACCTATGTGAGTATCCAGCGTAGGAATCTGGGAGTTGGGGAGGAGTGAGGAGTTGGGGAAAGACCGTCCTAACCGTGGAGGGTTCTGGTAAATGATGGGGTGAGGAGGGGCTCTTTGGCTCCCACCAGTCCCCCTGTCTGGTCTAT
+
>A>>>FFFCFFFGDGGGEGAEFHFGDFGGHFFEEEGGHHHHGHGGHHFHGFFHBHHEG3FGHGHGHHHHHGGGGGHHHGBBGHHH11?GHHGGGGGHGHGHHGGGFHGHGHHHHHHHHHHHHHHGDDGG<DGHHHHHAGDGHHGGFFG?GHHFGHCEGHHHGGEDCGFH/;DFGGGFGGGGGGGGGGAFGGGGGGFGGGGFFFFFDDFFFFFFFFFFFFFFFFFFFFFFFFFFFFFFFFFFFFFFFFFFFF
@M05620:37:000000000-D9766:1:1101:6497:18370 1:N:0:5
GAGGCTGCTTTGGAAGAAACTGACAAGCCAGGGACAAAAGATCGGAAGCGCACACGTCTGAACTCCAGTCACATTACTCGAGCTCGTATGCCGTCTTCTGCTTGAAAAAAAAAAAAGTATCCAGCGTAGGAATCTGGGAGTTGGGGAGGAGTGAGGATTTTGGGAAAGACAGTCCTAACCGTGGAGGGTTCTGGTAAATGATGGTGTGAGGAGGGGCTCTTTTGCTCCCACCAGTCCCCCTGTCTTTGCTC
+
AAA3AACACFFFGFGGGGG4BBBFG5BBFGBBA2BCCGGFGHHHFAABBAEEAEAABGHF5DBFHCGFFGHFHFGHHHFG11>EFB>1BFGGGAEH/FGHFGHHEHHHHG@<<//</1@??GGBG/<>-.<FGFFGFFAEAGFHCGC?:C:CCC0.::=G:C9.9;A;FFG/9C0CFGFF-.;?A9.=..;BB//99B/9B99/99:DBBFFFFBBB;EFFB//;;9FEFFFE.;9BFF.>.;9F9//;9/
@M05620:37:000000000-D9766:1:1101:17547:18386 1:N:0:5
ACCACACCTTCTACAATGAGCTGCGTGTGGCTCCCGAGGAGCACCCCGTGCTGCTGACCGAGGCCCCCCTGAACCCCAAGGCCAACCGCGAGAAGATGCCCACGTGAGTGGCCCCCTACCTCTTCTGGTGGCCGCCTCCCTCCTTCCTGGCCTCCCGGCACCGCGCCCTTTCTCACTGGTTCTCTCTTCTGCCGTTTTCCGTACGACTCTCTTCCCTGACCTGAATCTCCTTTGGAACTCCGCAGGTTCTA
+
CCBCCCCCFFFFGGGGGGGGGGHHGGGGHGHHHGGGGGGGGHHHHGGGFGGGHHHHHHHGGGGGGGGGGGGHHHHGGGGHGHHHHGGGGGGGGGHHHHHHHH/>??F/??FFHH->@AGHHHHHH0=DGGGHHGDG.AHGHHGFFFGGEGGGFFGGDA--;.;;@CFFFFFFFFBFFFFFFFFFFFFF;:FFFA9DFFFFFFF.;.ADDFFFFF/9;/9BFFF//:;;;FFFFFFBFFFBFFFCCFFFFF9
@M05620:37:000000000-D9766:1:1101:23880:18436 1:N:0:5
AGTGCCAGCTCTCAATCGCACAGGGGACCCAGGGCCTGGCCCCTCCATCCAGAAAACCTATGACCTCACCCGCTACCTGGAGCACCAACTCCGCCGCTTGGCTGGGACCGATGTGAGTATCCAGCGTAGGAATCTGGGAGTTGGGGAGGAGTGAGGAGTTGGGGAAAGACAGTCCTAACCGTGGAGGGTTCTGGTAAATGATGGGGTGAGGAGGGGCTCTTTGGCTCCCACCAGTCCCCCTGTCTGGTCTA
+
>AAAADDFAFCFGGGGGAFFEA0A0AAEEGCHGEGEE/AA0GGCFG0GFGBEB0ABFFFFG1AFFF1BGHCEEG?EFFF0>BF/B?>FF0GH/?/>><EF?<<///BFE/>BAGHGD@2@G1FB0>??/AGFHHHHFHEG.>DB@?CGC?.CHHFHFACFFH?CEEFGBBFF00CF0BFG@CE-EGB@EFFEBF99/99FB9F/--99A-AB?A--@-ABFFBBB9BA9B9AE-B9//AB@EFFB9B/;/9
@M05620:37:000000000-D9766:1:1101:23896:18444 1:N:0:5
AGTGCCAGCTCTCAATCGCACAGGGGACCCAGGGCCTGGCCCCTCCATCCAGAAAACCTATGACCTCACCCGCTACCTGGAGCACCAACTCCGCAGCTTGGCTGGGACCTATGTGAGTATCCAGCGTAGGAATCTGGGAGTTGGGGAGGAGTGAGGAGTTGGGGAAAGACAGTCCTAACCGTGGAGGGTTCTGGTAAATGATGGGGTGAGGAGGGGCTCTTTGGCTCCCACCAGTCCCCCTGTCTGGTCTA
+
ABABBFFFCFFFGGGGGGGGGGHHGGGGGGHHGGGGGGHGHHGHGGHHHHHHHHHHHGHHHHHHHHHHHHHGGGGGHHHHHHHHHHHHGHHHGGGGGHHHGHHGDGHGGHHHHHHHHHHHHHHHHGGGGGHHHGHHHHHGGHHHGGGGGGFHHHHHHGHHHHGGGGHHHHHHHHHHHHHHGGGGGGGGFGFGGGCFFGGGGGGGGGFFFFFFFFFFFFFFFFFFFFFFFFFFFFFFFFFFFFFFFFFFFF/
@M05620:37:000000000-D9766:1:1101:2723:18514 1:N:0:5
AGTGCCAGCTCTCAATCGCACAGGGGACCCAGGGCCTGGCCCCTCCATCCAGAAAACCTATGACCTCACCCGCTACCTGGAGCACCAACTCCGCAGCTTGGCTGGGACCTATGTGAGTATCCAGCGTAGGAATCTGGGAGTTGGGGAGGAGTGAGGAGTTGGGGAAAGACAGTCCTAACCGTGGAGGGTTCTGGTAAATGATGGGGTGAGGAGGGGCTCTTTGGCTCCCACCAGTCCCCCTGTCTGGTCTA
+
>A>>AFFFAFFFDAFEBAFEEGHHGGDGEEAGFEG?EFEHHGGEEEHHHFHHGHHBGGHGHGFHHHHHHHHGGFGGHHHHFHHFHFCGGHHHGGGGEGFGGHHGGGHHGHBHHHHHHHHHHHHHHGGGG/<GFHHHHHHGGHHHGG.@D.>GH0<G<EFHHHGGC.;CC/:CCHHHHHHH@GGG?EGGGGGGGGFGFGGGGGGGGGFBFFFFDFBBBBFFFFFFFFFFFFFFFFFFFFFFBFFFFFFFFFF
@M05620:37:000000000-D9766:1:1101:13211:18517 1:N:0:5
AGTGCCAGCTCTCAATCGCACAGGGGACCCAGGGCCTGGCCCCTCCATCCAGAAAACCTATGACCTCACCCGCTACCTGGAGCACCAACTCCGCAGCTTGGCTGGGACCTATGTGAGTATCCAGCGTAGGAATCTGGGAGTTGGGGAGGAGTGAGGAGTTGGGGAAAGACAGTCCTAACCGTGGAGGGTTCTGGTAAATGATGGGGTGAGGAGGGGCTCTTTGGCTCCCACCAGTCCCCCTGTCTGGTCTA
+
BCABCFFFCFFFGGGGGGGGGGHHGGGGGGHHGGGGGGHHHHGHGGHHHHHHHHHHHGHGHHHHHHHHHHHGGFGGHGHHHHHHHHHHGHHHGGGGGHHHGHHGGGHHGHHHHHHHGHHHHHHHHGGGGGHHHHHHHHHGGHHHGGGGGGGHGGHHHGHHHHGGGGHHHHHHHHHHHGHHGGGGGGGGGGGGGGGGGGGGGGGGGGFFFFFFFFFFFFFFFFFFFFFFFFFFFFFFFFFFFFFFFFFFFFF
@M05620:37:000000000-D9766:1:1101:9591:18536 1:N:0:5
GAGGCTGCTTTGGAAGAAACTGACAAGCCAGGGACAAAAGATCGGAAGCGCACACGTCTGAACTCCAGTCACATTACTCGATCTCGTATGCCGTCTTCTGCTTGAAAAAAAAAAAAAAGAAAGAAACAACATATGGAACGTAACGAAGCTAACAACTCCCGAACATCCATTGAGAGAGACACAGGAAGAAACAACACCTACGCACCAGAACCAGACTCTGCACTCTTCTGAGACCCTTAAACCTCTCTCCC
+
AAAAAAFAFFFFGGGGFGGGGGEGFBGGFCBGEFGEHGFGFFGGGDFG2AEGGGHGAGHGHFFFGHFHFG3FGFDFHHHG?B11BFFDGHHGG>EFGHGHHHHHCFFGHGGGC@<>/>/<0<<<C000...01>0000/.........-000//:./<0;..---00/000000./.9.////...99.////9.9..///.-.9;.../...9..///9//////////////../;/////////////
@M05620:37:000000000-D9766:1:1101:17432:18537 1:N:0:5
AGTGCCACCTCTCAATCGAACAGGGGACCCAGGCCCCGGCCCCTCCAGCCAGAAAACCTGTGACCTCACCCGCTACCTGGAGCACCAACTACGCACCTTGGCTGGGACCTATGTGAGCATCCAGCGTAGGAATCTGGGAGTTGGGGAGGAGTGAGGAGTTGGGGAAAGACAGTCCTAACCGTGGAGGGTTCTGGTAAATGATGGGCTGAGGAGGGGCTCTTTGGCTCTCACCAGTCCCCCTGTCTGGTCTA
+
AA1AAFF11BFFGFGBGGFFGEHHGGG00AFGF0AB/AEE/EEFEG0FFF0G00BEGGF0DF2DGFGFH00>E>/EH1FGFGHHHHEHGHHHGGG/>GFHFHBFGC<0CHFBHF2@F1@@FF1GF/EFGCDDGBBFGFFGC<DCC?ECGGCGFDGFBA/::/-@A?GHHGFFFFGGB0CFAFG?BABA.:FBFFCFFBFFFFF/A--:9;-B----;@EFFFF//;//99BFF-9/BFEB@?/:;BFFFF9
@M05620:37:000000000-D9766:1:1101:21050:18561 1:N:0:5
AGTCCCAGCGCTCCATCGCACAGGGTGCCGAGAGCTTGGCCCCTCCATCCAGAAAGCCTATGACCACACCCACCACCTAGGACACCCGCTCGGCAGCTCCGCTGGGACCTATGTGAGTATCCAGCGTAGGAATCTGGGCGTTGGGGCGGCGTGCGGCGTTGGGGACCGCCCGTCCTAACCGTGGAGGGTTCTGGTAAATGATGGGGTGAGGAGGGGCTCTTTGGCGCCCACCAGTCCCCCTGTCTGGTCTA
+
>>1>>BB111>1AEF11A00A0F0BBABB00//AA11BAF1AAGFF0AG01BFEF1BAG111DDB1BBBEE////?FF1B01BBBA>/>>@//?/>/B11??/@CG<FA?11<2@21G2FHD<1FCG/>C11>1=<10<-><A.<-<:A9AAA.@@-@@@@-@?-9-9@@@-;A;B/;BA?FF@AE?@BFA/BFF//B9//BBBFF9>-A-/;B@;@-A//;BFF-;@@-;A-;9//BEF@F///FFFFE/
@M05620:37:000000000-D9766:1:1101:21039:18577 1:N:0:5
AGTGCCAGCTCTCAATCGCACAGGGGACCCAGGGCCTGGCCCCTCCATCCAGAAAACCTATGACCTCACCCGCTACCTGGAGCACCAACTCCGCAGCTTGGCTGGGACCTATGTGAGTATCCAGCGTAGGAATCTGGGAGTTGGGGAGGAGTGAGGAGTTGGGGAAAGACAGTCCTAACCGTGGAGGGTTCTGGTAAATGATGGGGTGAGGAGGGGCTCTTTGGCTCCCACCAGTCCCCCTGTCTGGTCTA
+
AB>AAFFFCFFFGGGGGGGCGCHCGGEGEDHHFEGFGFHHFHGHGGHHHGHHHHGGHGHEHEGHHGHHHHHGGEGGHHHHCGHHHHGGFHHHEGCEGHGHGHGGGGHHGHHHHHHHHHHHHHHHHGGGGGHHHHHHHHFGGHHHGGEGGGGHHGHHHGGHHHGGGGHHHHHHHHHHHHHHGGGGGGGGGGGGGGGGGGGGGGGGGGFFFFFFFFFFFFFFFFFFFFFFFFFFFFFFFFFFFFFFFFFFFFF
@M05620:37:000000000-D9766:1:1101:13462:18602 1:N:0:5
ACCACACCTTCTACAATGAGCTGCGTGTGGCTCCCGAGGAGCACCCCGTGCTGCTGACCGAGGCCCCCCTGAACCCCAAGGCCAACCGCGAGAAGATGCCCAGGTGAGTGGCCCGCTACCTCTTCTGGTGGCCGCCTCCCTCCTTCCTGGCCTCCCGGAGCTGCGCCCTTTCTCACTGGTTCTCTCTTCTGCCGTTTTCCGTAGGACTCTCTTCTCTGACCTGAGTCTCCTTTGGAACTCTGCAGGTTCTA
+
BBBBBBBBFFFFGGGGFGGFGGHHGEGGHDHHFGGGGGGGGHHHHGGGFGGGHHHHHHHGGGGGGEGFGGGHHFHGGGGHEHHHHGGGGGGGGGGHHHHHHHHGHHHHHHGGHHGGGGGHHHHHHHHHHHGHHGGGGGHGHHGHHGGFGFGGGFGGGGGGGGFFGFDFFFFFFFFFFFFFFFFFFFFFFFFFFFFFFFFFFFFDDFFFFFFFFFFFFFFFFFFFFBFFFFFFFFFFFFFFFFFFFFFFFFB
@M05620:37:000000000-D9766:1:1101:14072:18604 1:N:0:5
AGTGCCAGCTCTCAATCGCACAGGGGACCCAGGGCCTGGCCCCTCCATCCAGAAAACCTATGACCTCACCCGCTACCTGGAGCACCAACTCCGCAGCTTGGCTGGGACCTATGTGAGTATCCAGCGTAGGAATCTGGGAGTTGGGGAGGAGTGAGGAGTTGGGGAAAGACAGTCCTAACCGTGGAGGGTTCTGGTAAATGATGGGGTGAGGAGGGGCTCTTTGGCTCCCACCAGTCCCCCTGTCTGGTCTA
+
AA>AAFFFCFFFGGGGGGGGGGHHGGGGGGHHGGGGGGHHHHGHGGHHHHHHHHHHHGHHHHHHHHHHHHHGGGGGHHHHGHHHHHHHGHHHGGGGGHHHGHHGGGHHGHHHHHHHHHHHHHHHHGGGGGHHHHHHHHHGGHHHGGGGGGGHHHHHHGHHHHGGGGHHHHHHHHHHHHHHGGGGGGGGGGGGGGGGGGGGGGGGGGDFFFFFFFFFFFFFFFFFFFFFFFFFFFFFFFFFFFFFFFFFFFB
@M05620:37:000000000-D9766:1:1101:15071:18619 1:N:0:5
GAGGCTGCTTTGGAAGAAACTGACAAGCCAGGGACAAAAGATCGGAAGAGCACACGTCTGAACTCCAGTCACATTACTCGATCTCGTATGCCGTCTTCTGCTTGAAAAAAAAAAAAACATCCAGCGTAGCACTCTGGGAGTTGGGGTGGAGTGAGGAGTTGCAGAAAGACAGTCCTACCCGTGGAGGGCTCTGGCAAATGATGGGCTGAGGAGGGGCTCTTTCGCTCCCTCCAGTCCCCCTGTCTCATCTA
+
AABBBACAFFFFGGGGGGGFFEGHHFHHGFCHGGGGFGAGDEFHEGGG2BF3EGGF1BGFFHHGGGHHBFGHHGGGGHHGFBBFDGBEHGHHG>ECGFHHGHFHFHHHHGG?E//>//?1FFFBFGA//.>1<>FGB00><0</--.<-../.;G.C.//000;0;9C///BBFFGG0C.C..?.;EC.;AB///.B.//9///..9;9.9/;D----.9///9..;....;9//9/;AA-.99;B//99/
@M05620:37:000000000-D9766:1:1101:4224:18666 1:N:0:5
AGTGCCAGCTCTCCATCGCACAGGGGGCCCAGTGCCTGGCCCCTCCATCCAGAAAACCTATGACCTCACCCGCTACCTGGCGCACCCCCTCCGCAGCTTGGCTGGGACCTATGTGAGTATCCAGCGTAGGCATCTGGGAGTTGGGGCGGCGTGCGGAGTTGGGGACAGACCGTCCTAACCGTGGAGGGTTCTGGTAAATGATGGGGTGAGGAGGGGCTCTTTGGCTCCCACCAGTCCCCCTGTCTGGTCTA
+
>A>1>BDFAFFFG1BBAAE1E0GAF000AABGABF1FFGHFHGHGG0FGAFFF0F0BEFH1BDGG1BFHHH/E>/EGHBB0>EEEE?>EEF/?E/B/B<BCHGGGGHHGH1FGGF2FHHHHH1FGCF/>E11>GHHGH0FGHHHGG.-A-AA@.A@-;AFFF@@----/;-;ABFFF9BA@FF@-AB@FFFFFFFFFFFFBFFFFFB@EFF/9B@@@?FFFFFFFFFFFEFFFFFEFFFF@FFFFFFFFFF
@M05620:37:000000000-D9766:1:1101:27885:18696 1:N:0:5
ACCACACCTTCTACAATGAGCTGCGTGTGGCTCCCGAGGAGCACCCCGTGCTGCTGACCGAGGCCCCCCTGAACCCCAAGGCCAACCGCGAGAAGATGCCCACGACAATGGCCCCCTACCTCTTCCGGTCGCCGCCTCCCTCCTTCCTGGCCTCCCGGCACCGCGCCCTTTCTCACTGGTTCTCTCTTCTGCCGTTTTCCGTACGACTCTCTTCCCTGACCTGAATCTCCTTTGGAACTCTGCAGATTCTA
+
ABBBBAA>FBFFDGGGGGFGGFHGGEEGEEHHHFBA2A2E2FDHGEEAABAFGHFHFGHGG0@EFGGGGG1FGHHGGGGHGHHHHGGGGC@CCDHHHFHHH2/>//</1<>F0F-><.<G0DGFF0.<--;:CDFGDDGGGFGGB0/;0CFFFFGGD-:-;.-;@=DFFFFFFEFFFFFFFFFFFFBFF9BB/:.;FFFFF/A.:9DDFF//BF/;9/.//B.//;;;BB/FFFF//:////9:F/;:FB;
@M05620:37:000000000-D9766:1:1101:11845:18706 1:N:0:5
AGTGCCAGCTCTCAATCGCACAGGGGACCCAGGGCCTGGCCCCTCCATCCAGAAAACCTATGACCTCACCCGCTACCTGGAGCACCAACTCCGCAGCTTGGCTGGGACCTATGTGAGTATCCAGCGTAGGAATCTGGGAGTTGGGGAGGAGTGAGGAGTTGGGGAAAGACAGTCCTAACCGTGGAGGGTTCTGGTAAATGATGGGGTGAGGAGGGGCTCTTTGGCTCCCACCAGTCCCCCTGTCTGGTCTA
+
AA>AAFFFBFFFFGGGGGGGGGHHGGGGGGHHGEGGGGHHHHGHGGHHFGHFHFCHHGBGHHHHHHGHHHHGGEEGHGHFGGHHFGHHGHHHGGGGGHHHGHHGGGHHGHHHHHFHHHHHHHHHHGEGGGHHHHHHHHHGGHHHGGGGCGGHHHHHHGHHHHGGGGHHHHHHHHHHHHHHGGGGGGGGGGGGGGGGGGGGGGGGGGFFFFFFFFFFADFFFFFFFFFFFFFFFFFFFFFFFFFFFFFBFFB
@M05620:37:000000000-D9766:1:1101:9556:18712 1:N:0:5
AGTGCCAGCTCTCAATCGCACAGGGGACCCAGGGCCTGGCCCCTCCATCCAGAAAACCTATGACCTCACCCGCTACCTGGAGCACCAACTCCGCAGCTTGGCTGGGACCTATGTGAGTATCCAGCGTAGGAATCTGGGAGTTGGGGAGGAGTGAGGAGTTGGGGAAAGACAGTCCTAACCGTGGAGGGTTCTGGTAAATGATGGGGTGAGGAGGGGCTCTTTGGCTCCCACCAGTCCCCCTGTCTGGTCTA
+
ABAABFFFCFFFGGGGGGGGGGHHGGGGGGHHGGGGGGHHHHGHGGHHHHHHHHHHFGHGHGHHHHHHHHHGGGGGHEHHGHHHGHHEGHHHGGGGGHHHGHHGGGHHGHHHHHHHHHHHHHHHHGGGGGHHHHHHHHHGGHHHGGGGGGGHHHHHHGHFHHGGGGHHHHHHHHHHHHHHGEGGGGGGEGGGGGGGGGGGGGGGGGFFFFFFFFFFFFFFFFFFFFFFFFFFFFFFFFFFFFFFFFFFFFF
@M05620:37:000000000-D9766:1:1101:26734:18720 1:N:0:5
ACCACACGTTCTACAATGCGCTGCGTGCGGCTCGCGAGGAGCACCCCTTGCTGCTGACCAAGGCCCCCCTGAACCCCAAGGCCAACCGCGCGAAGATGCCCAGGTGAGTGGCCCGCTACCTCTTCTGGTGGCCGCCTCCCTCCTTCCTGGCCTCCCGGTGCTGCGCCCTTTCTCACTGGTTCGCTCTTCTGCCGTTTTCCGTAGGACTCTCTTCTCTGACCTGAGTCCCCTTTGGAACTCTGCAGGTTCTA
+
A?AAAAA?>CFAGGGFFGGEGAF?FFG0AAE/E/AE/EE?EGH0GG@F0BE1DDBGHHF1?FAHHGG@EE/FGHFGGCEHGHHHHGGGGGGG/@C/?FFFGHFFCHHFFDCC<CCG?-ABGHCCHBC0;GCH.--999EAFFCF9BFBFFFGBFAAB@---/BF@@F->9BBFFFFFF99/9-9999//9;B/@ABFEBBBFAAB/B/:/999B//9F/:BFF/99B/;E99BF/BFFFFFFFFFF9BFFF
@M05620:37:000000000-D9766:1:1101:7714:18725 1:N:0:5
AGTGCCAGCTCTCAATCGCACAGGGGACCCAGGGCCTGGCCCCTCCATCCAGAAAACCTATGACCTCACCCGCTACCTGGAGCACCACCTCCGCAGCTTGGCTGGGACCTATGTGAGTATCCAGCGTAGGAATCTGGGAGTTGGGGAGGCGTGAGGAGTTGGGGAAAGACAGTCCTAACCGTGGAGGGTTCTGGTAAATGATGGGGTGAGGAGGGGCTCTTTGGCTCCCACCAGTCCCCCTGTCTGGTCTA
+
BBAAAFFFBFFFGGGGGGGGGEGHGGDE?EAE2BAEFFGGHF2AEEH55BED3FGFHAC35A5DGGHHHFHCG>FFHGFG21GGFH1GFHHHGGGGGHHGGHHGGGHHGH2GHHHHHHFHHFGGGGGGGGBHCGHFGHCEFFHHGGFCC.<<-.<C0AHHHGGGADEHFG/CFGGGGBFFGEEG.ADGFFEGGBBFFFFBFFFFFFFAEFFFDFFFFFFFFFFFFFFFFFFFEFFFFFFFFFFFFFFFFFF
@M05620:37:000000000-D9766:1:1101:7734:18733 1:N:0:5
AGTGCCAGCTCTCAATCGCACAGGGGACCCAGGGCCTGGCCCCTCCATCCAGAAAACCTATGACCTCACCCGCTACCTGGAGCACCAACTCCGCAGCTTGGCTGGGACCTATGTGAGTATCCAGCGTAGGAATCTGGGAGTTGGGGAGGAGTGAGGAGTTGGGGAAAGACAGTCCTAACCGTGGAGGGTTCTGGTAAATGATGGGGTGAGGAGGGGCTCTTTGGCTCCCACCAGTCCCCCTGTCTGGTCTA
+
>AAA>FFFBFFFG4FGGAFFEAFAFEFGGGCEGGGFGFHHHHGHGGCGHHEFHEHHHFHHHHHHHGFCGHHGGGCFGHGBGGF?EG1EEGHHGGGGGFHHGHHGGGHHGHHHHHHFGFHHHHFHHGCDGDGFHHHHHHHGDHHGGGGGGFDHHFHHGGHHHGGGGGEHHGBGCGHHGHHHGEEGGGGG;CFGGGGFGGFGGFGGGGFFAFFFFFFFFFFFFFFFFFFFFFFFFFFFFFFFFFFFFFFFFFF
@M05620:37:000000000-D9766:1:1101:5011:18737 1:N:0:5
AGTGCCAGCTCTCAATCGCACAGGGGACCCAGGGCCTGGCCCCTCCATCCAGAAAACCTATGACCTCACCCGCTACCTGGAGCACCAACTCCGCAGCTTGGCTGGGACCTATGTGAGTATCCAGCGTAGGAATCTGGGAGTTGGGGAGGAGTGAGGAGTTGGGGAAAGACAGTCCTAACCGTGGAGGGTTCTGGTAAATGATGGGGTGAGGAGGGGCTCTTTGGCTCCCACCAGTCCCCCTGTCTGGTCTA
+
>A3>AFFFAFFFFGGGGGGGGGHCFGGEEAGHGAEGGGGFGHGEGGFGFHHHHFFHFGFGHHHHFHFFHFCFGFEFHHHHFGHHGHHHGFHHGGGEGHHHGHFFEAHCEHHD2GF3DBFGHHGBB@C/BA<FGDGHGH0//?1<<C.@D.CGHFGFGAGBDGFC:CHF/://:CGFFF/GGGGC.9D?9FFGFB;00CBFFFFFGGFCF.F/.ADD;@EFFFFFFFFAFBFFAABFFFEDDEFF/FFFFF/
@M05620:37:000000000-D9766:1:1101:18208:18743 1:N:0:5
AGTGCCAGCTCTCAATCGCACAGGGGACCCAGGGCCTGGCCCCTCCATCCAGAAAACCTATGACCTCACCCGCTACCTGGAGCACCAACTCCGCAGCTTGGCTGGGGCCTATGTGAGTATCTTGCGGAGGAGTGTGGGAGTTGGGGAGGACCGAGGAGTTGGGGGAAGACAGTCCTAACTGTTGAGGGGTGGGGGAGATGATGGGGTGAGGAGGGGCTCCCTGTCTGCCATCAGTCCCCCCGTCTGGTCGA
+
BCABCFFFCFFFGGGGGGGGGGHHGGGGGGGHGGGGGGHHHHGHGGHHHGHHHHHHHGHHHHHHHHHHHHHGGEGGHHHHHHHHHHHHGHHHGGGGGHHHGHHGG?//>/232DD3DD?3332D2>/>CGG/F0<?E<.CEFHHG?E-AG..;----:=C0;-;-;.C?///;00;CGG0C90;/;F.-.---;---.;//;/;EDF-.../;.;-;;;..;F/BF/////;/;;FFF.A-;;99A/BF--
@M05620:37:000000000-D9766:1:1101:28427:18755 1:N:0:5
GAGGGTGGAGTGGAAGAAACTCATAGATTAAGGGAACAATTTATGATGGAACTGGAGAAGTTTATTGAGCTGATTAATGAAGTTGAAAAAACTGCCAATGTTCGACAAAAGAGTAAGCGGAAGGAAAAGCAAGTAGAAGAGTGGAAGGCAGTAAAATAACGCATCAAAAAAGGGCAAACAAGGAAAGCATCTGGACAATATCGCACTGAGGGAGCCAACTGAACAAGTATGAACATTTGCACATTGAAAGA
+
>1>>1>11>1B1A11BBA00F1AB33B3AE1DB00B0F01A22222A21011B10B0100DDA2DDF21B1A1B2212D2FF21D22B1B/BFG10BFGH2BB>////>B0/01211B>///</00BB0B100B2B22B1011/110//@/@1222111?/<>//111<<>.>...<<.<./..//;/;000000.0:=00;...-;/09....../B.;/00:0//;0000//:9FFE//9/99//////
@M05620:37:000000000-D9766:1:1101:9751:18761 1:N:0:5
GAGGCTGCTTTGGCAGAGCACACTTCTGCACTCCAGTCACATTACTCGCTCTCGTCTGCCGTCTTCTGCTTGAACAAAAACAATAATCGAAAATGCAAGATTCATCGGGAGAGAATTCTGAAGAAAAACCGAAAGCAACAAAAAAAGCACAAAGAAGACCACAATATAGGATAGCCATAAAAATGAAACAAACACGTCCATAATACGGCGCAATACAATGTAACGAGGATATACCTTACAACATCCAATAG
+
>AA1>AFAFFFFG1BA1AG1BBB0AFGG13BGHHGG2BB11FFGGHFEA/BABBB/BAFBEEAGFHFFDGH10B1@>GHH/BB@1122/B0//11B111B11B1221///////111B22221B0000/?/////0100</00/>//0?000000<0100<FG.00000<000/000=0:000.00000/..........00000;..--;---/////////9-----////9///////;-//9/////
@M05620:37:000000000-D9766:1:1101:22011:18762 1:N:0:5
AGTGCCAGCTCTCAATCGCACAGGGGACCCAGGGCCTGGCCCCTCCATCCAGAAAACCTATGACCTCACCCGCTACCTGGAGCACCCACTCCGCAGCTTGGCTGGGACCTATGTGAGTATCCAGCGTAGGAATCTGGGAGTTGGGGAGGAGTGAGGAGTTGGGGAAAGACAGTCCTAACCGTGGAGGGTTCTGGTAAATGATGGGGTGAGGAGGGGCTCTTTGGCTCCCACCAGTCCCCCTGTCTGGTCTA
+
>A>>>FFFBFFFG4GFFFC2E2GAF2AEEAFG2EEAFFHHHHGGGGHHHEHHHHHCHFHHGFGHHFGHHHHEF/EEHH@F2BFGHH1??GHB>E/EEGFGEFFGGGHHGHHHHHHHHHHHHHHHHGGGGGHHHGHHHH0FGHHHGGADGGGHH0GHGGHHHHGGGFHGGHHHHHHHHHHGGGGGGGDGGGGGGGGGGGGGGGGGGFFFFFFFFFFFFFFFFFFEFFFFFFFFFFFFFFFFFFFFFFFFFFF
@M05620:37:000000000-D9766:1:1101:21926:18787 1:N:0:5
AGTGCCAGCTCTCAATCGCACAGGGGACCCAGGGCCTGGCCCCTCCATCCAGAAAACCTATGACCTCACCCGCTACCTGGAGCACCAACTCCGCAGCTTGGCTGGGACCTATGTGAGTATCCAGCGTAGGAATCTGGGAGTTGGGGAGGAGTGAGGAGTTGGGGAAAGACAGTCCTAACCGTGGAGGGTTCTGGTAAATGATGGGGTGAGGAGGGGCTCTTTGGCTCCCACCAGTCCCCCTGTCTGGTCTA
+
1>>>AD1F?FF31FG31FFGEGCGG0E00EEEFEEGGAGHFHG/AEBG1FGHHBEGCEEH1GFGGHHHHCFEGEEGHGFHHHHHHHFHGHHHGGGGGHHHGFFGGGGHGHHHHGHFHHHHHHHGFGEGGGHFHHHFFHC<EHHHGGGGGGGFGFHFFGHHHHGGFCHHHFFGHHHHHFFFGGE@BGAGFGGGFGFFGGFFFGGGGGB@FFFFFF@@@@FFBFFFFFFFFFFFFFFFFFFF@FFFFFFFFFF
@M05620:37:000000000-D9766:1:1101:6416:18799 1:N:0:5
AGTGCCAGCTCTCAATCGCACAGGGGACCCAGGGCCTGGCCCCTCCATCCAGAAAACCTATGACCTCACCCGCTACCTGGAGCACCAACTCCGCAGCTTGGCTGGGACCTATGTGAGTATCCAGCGTAGGAATCTGGGAGTTGGGGAGGAGTGAGGAGTTGGGGAAAGACAGTCCTAACCGTGGAGGGTTCTGGTAAATGATGGGGTGAGGAGGGGCTCTTTGGCTCCCACCAGTCCCCCTGTCTGGTCTA
+
>AAAAD5FAFFFFGGGGGGGAEFHCGGGFGHHGGGGGDHAGHGEGGBGHHHFHEFGHGHHHHHHGHFHHHHGGG?EHHHHGGHCFGHFFGHHGGGGEGHHGGHGGGHHGHH?GHHHHHHHHHHHHGDGGGHHHHHGHFFFDHHHGGFCGGGHGHHGHGHHHH?CGGHHGHHHHHHHHHHHG?CBGGFGCFGGGGFFGGGGGGGGGGFBFFFFFFBBB-EFFFFEFFFFFFFFFFFFFFFFBFFFFFBBBBB
@M05620:37:000000000-D9766:1:1101:13110:18897 1:N:0:5
AGTGCCAGCTCTCAATCGCACAGGGGACCCAGGGCCTGGCCCCTCCATCCAGAAAACCTATGACCTCACCCGCTACCTGGAGCACCAACTCCGCAGCTTGGCTGGGACCTATGTGAGTATCCAGCGTAGGAATCTGGGAGTTGGGGAGGAGTGAGGAGTTGGGGAAAGACAGTCCTAACCGTGGAGGGTTCTGGTAAATGATGGGGTGAGGAGGGGCTCTTTGGCTCCCACCAGTCCCCCTGTCTGGTCTA
+
BCBAAFFFCFFFGGGGGFGGGGHFFGGGGGHHGGGGGGHHHHGHGGHHHHHHHHHGHGHGHHHHHHHHHHHGGFGGHGHHGHHFHHHGGHHHEEEGGHHHGHGGGGHHGHGHHHHHHHHHHHHHHGEGCGHHHHHHHHHGEHHHGGGGGGGHHHHHHGHGHFGGGGHHHHGHHHHGHHHHGGGGGGGGEFGGGFGGFGGGGGGGGGFFEFFFFFFFFFEFFFFFFFFFFFFFFFFFFFFFFFFFFFFFFFF
@M05620:37:000000000-D9766:1:1101:10181:18902 1:N:0:5
AGTGCCAGCTCTCAATCGCACAGGGGACCCAGGGCCTGGCCCCTCCATCCAGAAAACCTATGACCTCACCCGCTACCTGGAGCACCAACTCCGCAGCTTGGCTGGGACCTATGGGAGTATCCAGCGTAGGAATCTGGGAGTTGGGGAGGAGTGAGGAGTTGGGGAAAGACAGTCCTAACCGTGGAGGGTTATGGTAAATGATGGGGCGAGGAGGGGCTCTTTGGCTCCCACCAGTCCCCCTGTCTGGTCTA
+
AAAABFFF?CFFFGGGGGGAEAGAFEEAAE22BAEE2FGG2GE1BFFGFH3F3ECFGGABAAAFGHH3F1B>EE/EG@FCBGHGFHHEFFHH/A//EFFG/33?/?0FE011?1BG//B1F2210/<C/?F1FG111?0F<011><FGC..CHHDHHEC/D/-;..C./:G/::C00;FF-EA9.;.-CF.90/;090CF00CB?D.9@9--.:-;@B./;/;FFB/;......;/;:9ABF9F/;F/;//
@M05620:37:000000000-D9766:1:1101:5959:18907 1:N:0:5
ACCACACCTTCTACAATGAGCTGCGTGTGGCTCCCGAGGAGCACCCCGTGCTGCTGACCGAGGCCCCCCTGAACCCCAAGGCCAACCGCGAGAAGATGCCCAGGTGAGTGGCCCGCTACCTCTTCTGGTGGCCGCCTCCCTCCTTCCTGGCCTCCCGGAGCTGCGCCCTTCTCACTGGTTCTCTCTTCTGCCGTTTTCCGTAGGACTCTCTTCTCTGACCTGAGTCTCCTTTGGAACTCTGCAGGTTCTAG
+
BBBAABBBFFFFGGGGFGG5GGHHGFEFHAGHBFGAGGGGGHGHHGGGGGGGHHHGHHGGGGGGGDGGGGGHHFHGGGGH/FGHHGG?DGGGGGGHGHHHHHHGGGHHHHGGHHGGGGGHHHHHHHHHH/<<GCGGGGHGHHGHHGGGE/FGGGGGGB@BBFEG?@FBBFFEFFFFFBFBFFFFFFFFFFFF<FFFFFFFFFDDFFFFFFFFFFFFFBFFEFFBFFFFFFFFF/FFFFFFFFFFFAFFFFF
@M05620:37:000000000-D9766:1:1101:11401:18916 1:N:0:5
AGTGCCAGCTCTCAATCGCACAGGGGACCCAGGGCCTGGCCCCTCCATCCAGAAAACCTATGACCTCACCCGCTACCTGGAGCACCAACTCCGCAGCTTGGCTGGGACCTATGTGAGTATCCAGCGTAGGAATCTGGGAGTTGGGGAGGAGTGAGGAGTTGGGGAAAGACAGTCCTAACCGTGGAGGGTTCTGGTAAATGATGGGGTGAGGAGGGGCTCTTTGGCTCCCACCAGTCCCCCTGTCTGGTCTA
+
ABAAAFFFCFFFGGGGGGGGGGHGGGGGGFHHGGGGGGHHHHGHGGHHFHHHHGHHHGHHHHHHHHHHHHHGGEGGHHHHHHHHHHHHGHHHGGGGGHHHGHHGGGHHGHHGHHHHHHHHHHGHHGFGGGHHHHHHHHHGGHHGGGGGGGGHGHHHHGHHHHGGGGHHHHHHHHHHGHHHGGGGGGGGGGGGGGGGGGGGGGGGGGDFFFFFFFFFFFFFFFFFFFFFFFFFFFFFFFFFFFFFFFFFFFE
@M05620:37:000000000-D9766:1:1101:22433:18991 1:N:0:5
ACCACACATTCTACAATGCGCTGCGTGTGGCTCCCGAGGAGCACCCCTTGCTGCTGACCGAGGCCCCCCTGAACCCCAAGGCCAACCGCGCGAAGATGCCCAGGTGAGTGGCCCGCTACCTCTTCTGGTGGCCGCCTCCCTCCTTCCTGGCCTCCCGGGGCTGCGCCCTTTCTCACTGGTTCTCTCTTCTGCCGTTTTCCGTAGGACTCTCTTCTCTGACCTGAGTCGCCTTTGGAACTCTGCAGGTTCTA
+
AAAAAAA1@DFFGGGGGG1AEGGGGFG0AEGHH0BE/EGGCGFHHGG/BFGHEHGHHHH>>@?EGGGGGGGHFHHGGGGHGHHHHGGGGG/BCGG?GHBHHHEFCHFFGHGGHHGG?-<GHHHHFHFHGHGFHCCGGGGGGGGGGGGBFGGGGGGGGG-9;@AE@?F@@FFFFFFFFFFBFFFFFFEF//BBF?9BFFFFFBAAB/:/B/FFFFF/::9FFFF/F99---;BFFFFF/FFB/BFFF9FFB/
@M05620:37:000000000-D9766:1:1101:16888:19006 1:N:0:5
AGTGCCAGCTCTCAATCGCACAGGGGACCCAGGGCCTGGCCCCTCCATCCAGAAAACCTATGACCTCACCCGCTACCTGGAGCACCAACTCCGCAGCTTGGCTGGGACCTATGTGAGTATCCAGCGTAGGAATCTGGGAGTTGGGGAGGAGTGAGGAGTTGGGGAAAGACAGTCCTAACCGTGGAGGGTTCTGGTAAATGATGGGGTGAGGAGGGGCTCTTTGGCTCCCACCAGTCCCCCTGTCTGGTCTA
+
AAAAAFF@>FFFGGGGGGCFEGHHGGGAEGHHG0EGAFHHFHGHGGH1GHHHFHHHHGHBGHGHHHHHHHHGGEEGHHHHHHHHHHHHGHDGFGGGGHHHGGHEEAHHGHHHHHHHHHGHHHHHHGCGGCHHHHHHHHHGGHHHGGGGGGGHHHHHHA//DGGGGGHHHHHHHHHHHHHHGGGGGGGGGGGGGGGGGGGGGGGGG.;@FFFFFF@?@@FFFFFFFFFFFFFFFFFFFFFF@FFFFFFFFFF
@M05620:37:000000000-D9766:1:1101:21512:19041 1:N:0:5
AGTGCCAGCTCTCAATCGCACAGGGGACCCAGGGCCTGGCCCCTCCATCCAGAAAACCTATGACCTCACCCGCTACCTGGAGCACCAACTCCGCAGCTTGGCTGGGACCTATGTGAGTATCCAGCGTAGGAATCTGGGAGTTGGGGAGGAGTGAGGAGTTGGGGAAAGACAGTCCTAACCGTGGAGGGTTCTGGTAAATGATGGGGTGAGGAGGGGCTCTTTGGCTCCCACCAGTCCCCCTGTCTGGTCTA
+
AA>AAFFFBFFFGGGGGGGCEGHHGGEEGGHHGGG?EFFHHHGHGGHHHHHHHHHHHGHFGHHHHHHHHHHGGFGGHHHHFHHHHGAGGHHHEECGGFHHGHHGGGHHGFHHHHHHHHHHHHHHHGGGGGHHHHHHHHAGGHHHGGGGGGGHHHHHFGHHHHGGGGHHHHHHHHHHHHHHGGGGGGGGGGGGGGGGGGGGGGGGGGFFFFFFFFFFFFFFFFFFFFFFFFFFFFFFFFFFFFFFFFFFFFF
@M05620:37:000000000-D9766:1:1101:2952:19095 1:N:0:5
AGGGCCAGCTCTCAATCGCCCCGGGGACTCAGGGCCTGGCCCCGCCATGCAGAAAACCTATGACCTCCCTCGCTCCCTGGAGCACCAACTCCGCAGCTTGGCCGGGCCCTCTGCGAGTATCCCGCGTAGGCATCTGGGAGTTGGCGAGGCGTGCGGCGTGGGGGCGAGACCGTCCTAACGGTGGCGGGTGATGGTAAATGATGGGGTGAGGAGGGGCTCTTTGGCTGCCCACAGCGCCCCTGTCTGGTCTT
+
AA1AAAAA>CFFD133BFGEE0EAAE//001AFAEGFFGA0BEAAE>/1B1B101FFGF1DF2FEHG/?00>>F/?F>1?CFGEGEFCEFGFCGE?CG1<BC1<BC/>@G/?F1>/<<0F1F1>-<<-<<000;:0G:GC:/::/-;-?-;99.9?9>@--@@@----9;--;;--//;-9-;----@---9BB/9//////9;-B9@-;-/;-@9=-99BF//9/---:/9-9--99-9;-/9;FF/;//
@M05620:37:000000000-D9766:1:1101:19605:19096 1:N:0:5
AGTGCCAGCTCTCAATCGCACAGGGGACCCAGGGCCTGGCCCCTCCATCCAGAAAACCTATGACCTCACCCGCTACCTGGAGCACCAACTCCGCAGCTTGGCTGGGACCTATGTGAGTATCCAGCGTAGGAATCTGGGAGTTGGGGAGGAGTGAGGAGTTGGGGAAAGACAGTCCTAACCGTGGAGGGTTCTGGTAAATGATGGGGTGAGGAGGGGCTCTTTGGCTCCCACCAGTCCCCCTGTCTGGTCTA
+
>A>>>FFCAFFFGDFGGFGCECHCGEEAEAGHAAEBAFGHFHGHGGHHHHHHFGHGHGHBBFDGHBFHHHHEG>>FHHHFBFGFGH1FEHHB>ECEEHBGEHHA?/EGFHHHHHHFHGFHHFGHHGDGGDFHHHHHHHAFEHHHGGCDGGDHHHHGGDG/DGGGAEHHHHHHHHFHHHGH?GGGDGGBEGGGGGFFFGGGGGFGGBFBFF?FDF?=B;FFFFFFFEFAAFFFFFFFFFFDBFFFFFB/9BB
@M05620:37:000000000-D9766:1:1101:26207:19101 1:N:0:5
ACCACACCTTCTACAATGAGCTGCGTGTGGCTCCCGAGGAGCACCCCGTGCTGCTGACCGAGGCCCCCCTGAACCCCAAGGCCAAACGCGAGAAGATGCCCAGGAGGGTGGCCCACTACCTCTTTTGGGGGCCGGCTCCCTCATTACTTGCCTCCCGGAAACGCGCCCTTTCTCACTGGTTCTCTCTTCTGCAGGTTTCCGGAGGCCTCTTTTCTATGACCTGCAGCTCCTTTGGAACCTTTCAGGGTTTT
+
>>>AAA1ACFFDEGGA3FFGGFHFEAEEF0FGFGA00AA/AGFHHGEG//BAE1BGH0BEEGGGEF>EGGGHGHE/EFECFHHGA0?EE@@CCCHG1F1GHF/?///<//>0>F..000<111=000<.-<-:----.99/:.9;0;00;9F00C..----/99-9@@-/B/9//9//:/;//////;/////9-;FF/B------9/-///////://9B/---/////9;B/;/;9--9//99F-;---
@M05620:37:000000000-D9766:1:1101:15680:19158 1:N:0:5
AGTGCCAGCTCTCAATCGCACAGGGGACCCAGGGCCTGGCCCCTCCATCCAGAAAACCTATGACCTCACCCGCTACCTGGAGCACCAACTCCGCAGCTTGGCTGGGACCTATGTGAGTATCCAGCGTAGGAATCTGGGAGTTGGGGAGGAGTGAGGAGTTGGGGAAAGACAGTCCTAACCGTGGAGGGTTCTGGTAAATGATGGGGTGAGGAGGGGCTCTTTGGATCCCACCAGTCCCCCTGTCTGGTCTA
+
AAAAAFF1>FFFFFGGGF1FGEGHGEGGAEGGG0EF/BGHFGGHGGH1AFBGBGEGHGHBGHGHHHHGHHFGGGGGHGHGHHGGH/FHG0FHG//EEHHHGGHAE/FGGFHHFHHHHH2GHBGHHC/CC/FGHHHHHHHGGHHGGGGGCGGHHHGHHGH/D/-;EGHHHHHHHGHHHHHGGGGGGGG?EFGGGE0;FGGGGBF0;CF@EFFFFF-@@@FFFFFB/BFBB/;9EFF/F/EF-AFFFF/;FFB
@M05620:37:000000000-D9766:1:1101:13954:19167 1:N:0:5
AGTGCCAGCTCTCAATCGCACAGGGGACCCAGGGCCTGGCCCCTCCATCCAGAAAACCTATGACCTCACCCGCTACCTGGAGCACCAACTCCGCAGCTTGGCTGGGACCTATGTGAGTATCCAGCGTAGGAATCTGGGAGTTGGGGAGGAGTGAGGAGTTGGGGAAAGACAGTCCTAACCGTGGAGGGTTCTGGTAAATGATGGGGTGAGGAGGGGCTCTTTGGCTCCCACCAGTCCCCCTGTCTGGTCTA
+
BBABBFFFCFFFGGGGGGGGGGHHGGGGGGHHGGGGGGHHHHGHGGHHHHHHHHHHHGHHHHHHHHHHHHHGGGGGHHHHHHHHHHHHGHHHGGGGGHHHGHHGGGHHGHHHHHHHHHHHHHHHHGGGGGHHHHHHHHHGGHHHGGGGGGGHHHHHHGHHHHGGGGHHHHHHHHHHHHHHGGGGGGGGGGGGGGGGGGGGGGGGGGFFFFFFFFFFFFFFFFFFFFFFFFFFFFFFFFFFFFFFFFFFFFB
@M05620:37:000000000-D9766:1:1101:3366:19207 1:N:0:5
AGTGCCAGCTCTCAATCGCACAGGGGACCCAGGGCCTGGCCCCTCCATCCAGAAAACCTATGACCTCACCCGCTACCTGGAGCACCAACTCCGCAGCTTGGCTGGGACCTATGTGAGTATCCAGCGTAGGAATCTGGGAGTTGGGGAGGAGTGAGGAGTTGGGGAAAGACAGTCCTAACCGTGGAGGGTTCTGGTAAATGATGGGGTGAGGAGGGGCTCTTTGGCTCCCACCAGTCCCCCTGTCTGGTCTA
+
ABAAAFFFBFFFGGGGGGGFGGHFGGEGGGHHDGGGGGHHHHGHGGHHHGFHHHHGHGHHHHHHHHHHHHHGGEFFHHHHCGHHHHCGFHHHGGGGGHHHGHHGGGHHGHHHHHHHHHHHHHHHHGGGGGHGHHHHHGFGGHHHGGFG?AFHHFHH<EHHHHGGGGHHHHHHHHHHHHHHGGGGFFGGGGGGGGFGGGGGFGGGGGFFFFFFFDFFFFFFFFFFFFFFFFFFFFFFFFFFFFFFFFFBFFB
@M05620:37:000000000-D9766:1:1101:7338:19208 1:N:0:5
AGTGCCAGCTCTCAATCGCACAGGGGACCCAGGGCCTGGCCCCTCCATCCAGAAAACCTATGACCTCACCCGCTACCTGGAGCACCAACTCCGCAGCTTGGCTGGGACCTATGTGAGTATCCAGCGTAGGAATCTGGGAGTTGGGGAGGAGTGAGGAGTTGGGGAAAGACAGTCCTAACCGTGGAGGGTTCTGGTAAATGATGGGGTGAGGAGGGGCTCTTTGGCTCCCACCAGTCCCCCTGTCTGGTCTA
+
ABA?AFFFBFFFGGGGGGGGGGHHGGGGGGHHGGGGGGHHGHGHGGHHHHHHHHHHHGHHGHHHHHHHHHHGGEEGHHGHBGHGFHHEGHHHGGGGGHHHGHHGGGHHGHFHHHGBFHFHHHFFFFG?CEHDGHHHHHFEGHHHGGFFG.DHF0GHHGHHHHGGGAGGFHHHHGHHHFHHGGGGBEFGFFFGGGFGGGGGEGGGGGFFFFFFFFFFFFFFFFFFFFFFFFFFFFFFFFFFFFFFFFFFFFB
@M05620:37:000000000-D9766:1:1101:4136:19215 1:N:0:5
AGTGCCAGCTCTCAATCCACAGGGGAACCAGGGCCTGGCCCCTCCATCCAGAAAACCTATGACCTCACCCGCTACCTGGAGCACCAACTCCGCAGCTTGGCTGGGACCTATGTGAGTATCCAGCGTAGGCATCTGGGAGTTGGGGAGGAGTGAGGAGTTGGGGAAAGACCGTCCTAACCGTGGAGGGTTCTGGTAAATGATGGGGTGAGGAGGGGCTCTTTGGCTCCCACCAGTCCCCCTGTCTGGTCTAT
+
ABABBFFFBFFFGGGGGGG4FGHDEE2FFHHGEFGCFHFHHGHGGBGHHHF3GGH3BFCEGFFHHEGHHH0>EEGHHHFG?FGHHHG1FGHEEFGG?GHGHHGGGFEGGGHHHHHGHHHHHHGHGFDGG2GGHHHHHHAEGHC@DECFGCHHGBHFDGHHHGGG..::C/-CFGEHCCFGDFG9ADGCFFGGFGBBFBFFFGGGFA@FFFFFFFFFFFFFFFFFFFFFFFFEFFFFFFFFFFFFFFFFFFF
@M05620:37:000000000-D9766:1:1101:9804:19292 1:N:0:5
AGTGCCAGCTCTCAATCGCACAGGGGACCCAGGGCCTGGCCCCTCCATCCAGAAAACCTATGACCTCACCCGCTACCTGGAGCACCAACTCCGCAGCTTGGCTGGGACCTATGTGAGTATCCAGCGTAGGAATCTGGGAGTTGGGGAGGAGTGAGGAGTTGGGGAAAGACAGTCCTAACCGTGGAGGGTTCTGGTAAATGATGGGGTGAGGAGGGGCTCTTTGGCTCCCACCAGTCCCCCTGTCTGGTCTA
+
AA1>AFF1>FFFGGGGFGCFGEHAFGEEFEHHCAFFCGHFFHGEFGHDGEGGGHFGEFG1EHFHHHHHHGFEEEFGHHHHFFGHHHHGGFFHE/EEE>BBAHEGGGHFEHHFDG2>1FHGFBHHB?ECGAB1FHHFFHHFAGD1CGGC-?EG<0<<GCGHHCCGGGHAHFCGCGHHHEGFGGEGGGBGGGGGFB;09BFEFFGBEGA--AFFFF-@@@EFFBFFBFFFEFFFE?FFFFFB@FFFFFFF9B/
@M05620:37:000000000-D9766:1:1101:3123:19292 1:N:0:5
AGTGCCAGCTCTCAATCGCACAGGGGACCCAGGGCCTGGCCCCTCCATCCAGAAAACCTATGACCTCACCCGCTACCTGGAGCACCAACTCCGCAGCTTGGCTGGGACCTATGTGAGTATCCAGCGTAGGAATCTGGGAGTTGGGGAGGAGTGCGGAGTTGGGGAAAGACAGTCCTAACCGTGGAGGGTTCTGGTAAATGATGGGGTGAGGAGGGGCTCTTTGGCTCCCACCAGTCCCCCTGTCTGGTCTA
+
AA>>AFFFBFFFG4FGFFFAECHHGGEEG?FGFGGAFFHHHHGHGGHHHHHHHCFGGFGFFGGHHFGHHHHGE>>EHEGGBFGHHH11?FG3EE?E>GBFGHHGGGHHGHHHHHHHHHGHHHFHHGG?DF22FGHHGH0FDGHGC?<DG.CGF0AC-AAGHHGG..:GCG/;FGGGFGGGAGGA.CFGEFGGFGGGGGGFFFFFFFFFFFFFDFFFFFFFFFFFFFFFFFFFFFFFFFFFFFFFFFFFFF/
@M05620:37:000000000-D9766:1:1101:23349:19299 1:N:0:5
ACCACACCTTCTACAATGCGCTGCGTGTGGCTCCCGAGGAGCACCCCGTGCTGCTGACCGAGGCCCCCCTGAACCCCAAGGCCAACCGCGCGAAGATGCCCAGGTGAGTGGCCCGCTACCTCTTCTGGTGGCCGCCTCCCTCCTTCCTGGCCTCCCGGTGCTGCGCCCTTTCTCACTGGTTCTCTCTTCTGCCGTTTTCCGTAGGACTCTCTTCTGTGCCCTGAGTCCCCTTTGGAACTCTGCAGGTTCTA
+
A1AAA11>BFCFGGGGFG1AECEFGAEA0AAABEFE?EE/AFHGHGG?AEGGFGFGGGF/EECGGGGCG>FBFFHGGGGHGHHHAFGGGC/>CCC/FFFHHH/F<GFFHHGFHHCGG?CHHHHHHHHHHHGHGGGGEGGGGGGGGFGGGFFGGGGGBG--;/9F@@F@@FFFFFFFFFFFFFFFFFFF/;BFF@FFFFFFBFF-B/BBFFFFFFF/;B/;FFF--BF/9AFFFFBBBFFFFFFFFFFFFF9
@M05620:37:000000000-D9766:1:1101:8277:19300 1:N:0:5
GAGGCTGCTTTGGAAGTAACTGACAAGCCAGGGACAAAAGATCGGAAGCGCACACGTCTGAACTCCAGTCACATTACTCGATCTCGTATGCCGTCTTCTGCTTGAAAAAAAAAAAAATACCACTTCTAGTTTCCTCGTCCCTGCTTCCTATCCTCCCGGAGCTGCACCCATTCTCACTCCTTGACTCTTCTTCGTCGCTCCGTGGGCCTCTCTGCTCTTACCTGCTACTCCTATTACACTCGTCAGGTGCT
+
A>AAA>CAFFDFG4FGFFFB6BDGG5FBFGBA2AFCGGFGDGHEGE2E2EECA0FFGGGGHABFGHHHGH3FFDB@FEGF1BBFBGF1BGHGE?EHGHHHHGHHGFHHFE/></>//011?1?11111?1=11<11.>...<1</=0/0000/0</..----;;:://;./0;090900/00009000;9009.;.--999.9.-9.9..9/////;//////;9////;B9/:;99:9//..;;9.;///
@M05620:37:000000000-D9766:1:1101:11768:19306 1:N:0:5
AGTGCCAGCTCTCAATCGCACAGGGGACCCAGGGCCTGGCCCCTCCATCCAGAAAACCTATGACCTCACCCGCTACCTGGAGCACCAACTCCGCAGCTTGGCTGGGACCTATGTGAGTATCCAGCGTAGGAATCTGGGAGTTGGGGAGGAGTGAGGAGTTGGGGAAAGACAGTCCTAACCGTGGAGGGTTCTGGTAAATGATGGGGTGAGGAGGGGCTCTTTGGCTCCCACCAGTCCCCCTGTCTGGTCTA
+
AAAABFFFBFFFGGGGGGGGGGHHGGGGGGHHGGGGGGHHHHGHGGHHHHHHHHGHHGHHHHHHHHHHHHHGGGGGHGHHFHHHHHHFFHHHGGGGGHHHGHHGGGHHGHHHHHGHHHHHHHHGHGGGGGHGGHHHHHHGGHHGGGGGGGGHHHHHHGHHHHGGGGHHHHHHHHHHHGHHGGGGGGGGGGGGGGGGGGGGGGGGGGFFFFFFFFFFFFFFFFFFFFFFFFFFFFFFFFFFFFFFFFFFFF9
@M05620:37:000000000-D9766:1:1101:13698:19364 1:N:0:5
AGTGCCAGCTCTCAATCGCACACGTGTTACCTCCCGTATCCCTACTCGATCTCGTAATCCGTCCTCGCCTGGAAACCAAAAACTGAAACCACTGCCAATGTACATTATGCTACACGTCTGGAAAGCCTCCTAATACTCCAAGCGAGAAAAAGAGCTTATCACACACTATCAAGGATGCTACCTACTTCCGCTTTCGCCCTCTCTTCTATCACATCCAAAAATCCTCATATTATTTTTTTGTAATCTACACC
+
AA>AAFF11CFFGGGGGG1FEE0AB0B03FFHFHFE000BA1BBG1FEEFGF2ABE0AD2/BE/B1//>B/B>1@F0F>/B//111BF10??11@F11B>G2BBB21B>BB211B/</0<<F1B0BG10?C111212B1@F1////</1?0/?00111111111<.00111111.0</0<0/0</0<=D....::.::.-;/9000;0000;909/0009C.//0;000000;;0099-9;B/////99-/
@M05620:37:000000000-D9766:1:1101:6865:19380 1:N:0:5
AGTGCCAGCTCTCAATCGCCCCGGGGACCCAGGGCCTGGCCCCTCCATCCCGAAAACCTATGACCTCACCCGCTACCTGGAGCACCAACTCCGCCGCTTGGCTGGGACCTATGTGAGTATCCCGCGTAAGACTCTGGGGGTTGGGGAGGAGTGAGGAGTTGGGGAAAGACAATCCTAACCGTGGAGGGTTATGGTACATGATGGGGTGAGGAGGGGCTCTTTGGCTCCCACCCGTCCCCCTGTCTGGTCTA
+
A1>>AFDC1CFFGGGFDFG?E0A0EEE/AA//A/BEAFFGCGE/BE0D1B/>///>BE0@BFBGHGH1G0>>EE/EHFFGHHHGHHHEGGHHCE/<><CF?<GG/?0?C?<<??GH1?@FG11<A?@C.<=0=G<00<-:;--@@-CAA9A;FGBFF.;;;F-A--;9/-9-/;FBB9BF-B9;-;--;A-//BF//;;F9FFFEBA-A-A/--99@@E9FBBFF/;9AFF--9ABBFFB@FFFFFF/B/9
@M05620:37:000000000-D9766:1:1101:18244:19404 1:N:0:5
AGTGCCAGCTCTCAATCGCCCAGGGGACCCAGGGCCTGGCCCCTCCATACCGCAAACCTATTCCCTAACCCGCTACCTGGAGCACCAACTCCGCCGCTTGGCTGGGACCTATGTGAGCATCCAGCGTAGGAATCTGGGAGTTGGGGAGGAGTGAGGAGTTGGGGAAAGACAGTCCTAACCGTGGAGGGTTCTGGTAAATGATGGGGTGAGGAGGGGCTCTTTGGCTCCCACCAGTCCCCCTGTCTGGTCTA
+
1>AAAD11AFCFFDGGF1FEE?E00ABEGF0BF0EB//AA0AA///BDFF0B/A/AFGH1F12DFGECGHA>E/EGHEDGGHG/B?0F/BFHG?//>>?F/BF//?FGE?G1?GBGD1<GG0<GHCCEGCGHEBGFH<<C.0FGCC.@@CGF.C0.CACCHH--CC??FFGF0BFFGGEF@;E@B.B@C.CFF/9;9BF/B//;EBF;E-9/9?@;-=EFFFFBBBB--9--A-:99BA-9-/BF/BFBF/
@M05620:37:000000000-D9766:1:1101:6336:19405 1:N:0:5
AGTGCCAGCTCTCAATCGCACAGGGGACCCGGGCCCTGGCCCCTCCATCCAGAAAACCTATGACCTCACCCGCTACCTGGAGCACCAACTCCGCAGCTTGGCTGGGACCTATGTGAGTATCCAGCGTAGGAATCTGGGAGTTGGGGAGGAGTGAGGAGTTGGGGAAAGACAGTCCTAACCGTGGAGGGTTCTGGTAAATGATGGGGTGAGGAGGGGCTCTTTGGCTCCCACCAGTCCCCCTGTCTGGTCTA
+
A>AAAFF11CFFGFFBD11AFEGFA00AEE00//A/FH/FFGG/EGCDGAG1BG1FHGBFGFHHC1FEGAAEC?EGHHHC0FE/F/FGGCHHCGGEGHGFC0FFGAGHGBCHHHBBF@DDH2GHFC//AAGB1GFHHBFGAGFHG?FG?<EG.<GFGGHHHHGCCGHEFHBBBFFGGGGF-CEAGGGGG?AFGF;FFFFFF/9/EFF@EFFFFF@@@@FFFFFFF/BEEFFFFFFFFFFF@EFFFFF/9:9
@M05620:37:000000000-D9766:1:1101:10996:19437 1:N:0:5
AGTGCCAGCTCTCAATCGCACAGGGGACCCAGGGCCTGGCCCCTCCATCCAGAAAACCTATGACCTCACCCGCTACCTGGAGCACCAACTCCGCAGCTTGGCTGGGACCTATGTGAGTATCCAGCGTAGGAATCTGGGAGTTGGGGAGGAGTGAGGAGTTGGGGAAAGACAGTCCTAACCGTGGAGGGTTCTGGTAAATGATGGGGTGAGGAGGGGCTCTTTGGCTCCCACCAGTCCCCCTGTCTGGTCTA
+
CCABCFFFDFFFGGGGGGGGGGHHGGGGGGHHGGGGGGHHHHGHGGHHHHHHHHHHHGHHHHHHHHHHHHHGGGGGHHHHHHHHHHHHGHHHGGGGGHHHGHHGGGHHGHHHHHHHHHHHHHHHHGGGGGHHHHHHHHHGGHHHGGGGGGGHHHHHHGHHHHGGGGHHHHHHHHHHHHHHGGGGGGGGGGGGHGGGGGGGGGGGGGFFFFFFFFFFFFFFFHHFFFFFFFFFFFFFFFFFFFFFFFFFFFB
@M05620:37:000000000-D9766:1:1101:25671:19458 1:N:0:5
GAGGCTGCTTTGGAAGAAACTCATAGATTACGGCAACAGTTCCCCCTGGACCTGGAAAAGTTTCTTGACTCGCTTACTGAAGCTGAAACAACTGACAATGATCCCAGACACTGTCCGTAAAGAAAGCCGCCATAGGGAAGTCAAGAAAGCGTAAGACCTTGACGAAAAACAGACATAACAGCGGGAAAATACGGTAAAAGAAGCCGTGGGAACGCCATCTACCAATCTCAGCAGCTTTACTCTTTACCGAA
+
>1>AAAC11BBDGFGGGGFBGFGFGHHDEG10BA0E0FBFBDF1BEEF/B0ABB0B110BBBEGGHG2B11BAFG?B1DFHHGGGFFGFGEH1F1@BF1@1211BBB/?00B12B1?/0/?BB00B00/////B11B0B/@1>21100@0///??11????11.>@.-<<.</.<00=/0<.-----./;<0:.;.;;0;9./:;-;--9./9..-9A/////;/99/;///B--9//////;///9/---
@M05620:37:000000000-D9766:1:1101:22446:19475 1:N:0:5
AGTGCCAGCTCTCAATCGCACAGGGGACCCAGGGCCTGGCCCCTCCATCCAGAAAACCTATGACCTCACCCGCTACCTGGAGCACCAACTCCGCAGCTTGGCTGGGACCTATGTGAGTATCCAGCGTAGGAATCTGGGAGTTGGGGAGGAGTGAGGAGTTGGGGAAAGACAGTCCTAACCGTGGAGGGTTCTGGTAAATGATGGGGTGAGGAGGGGCTCTTTGGCTCCCACCAGTCCCCCTGTCTGGTCTA
+
>A>>AFDFAFCD11ABAAFE1EFGEECEEAFHFECCGCHAEGGHGGFGFFFAFHFBGEFHGGGFFG@GHGHGGE/EHHBBGGHHFE0??FGGEEEG?G1EEFBFGCGFEHHBGFGGHHHHHDGBHGAF@AGGHGHHHH0/?0F1<C.ACCAGHG<GCEGHHH@CEEHH/GHHHFFHHHGHGEEGBFA@:A9FGGFGGGGFGFGGGGF?FFFFFF?@@?FFFFFFFFFEFFFFFFFFFFFF;-BFFFFFFFF
@M05620:37:000000000-D9766:1:1101:6651:19508 1:N:0:5
AGTGCCAGCTCTCAATCGCACAGGGGACCCAGGGCCTGGCCCCTCCATCCAGAAAACCTATGACCTCACCCGCTACCTGGAGCACCAACTCCGCAGCTTGGCTGGGACCTATGTGAGTATCCAGCGTAGGAATCTGGGAGTTGGGGAGGAGTGAGGAGTTGGGGAAAGACAGTCCTAACCGTGGAGGGTTCTGGTAAATGATGGGGTGAGGAGGGGCTCTTTGGCTCCCACCAGTCCCCCTGTCTGGTCTA
+
BCBBBFFFCFFFGGGGGGGGGFHHGGGGGGHHGGGGGGHHHHGHGGHHHHHHHHHHHGHHHHHHHHHHHHHGGGGGHHHHHHHHHHHHGHHHGGGGGHHHGHHGGGHHGHHHHHHHHHHHHHHHHGGGGGHHHHHHHHHGGHHHGGGGGGGHHHHHHGHHHHGGGGHHHGHHHHHHHHHHGGGGGGGGEGGGGGGGGGGGGGGGGGFFFFFFFFFFFFFFFFFFFFFFFFFFFFFFFFFFFFFFFFFFFF0
@M05620:37:000000000-D9766:1:1101:22843:19539 1:N:0:5
AGTGCCAGCTCTCAATCGCACAGGGGACCCAGGGCCTGGCCCCTCCATCCAGAAAACCTATGACCTCACCCGCTACCTGGAGCACCCACTCCGCAGCTTGGCTGGGACCTATGTGAGTATCCAGCGTAGGAATCTGGGAGTTGGGGAGGAGTGAGGAGTTGGGGAAAGACAGTCCTAACCGTGGAGGGTTCTGGTAAATGATGGGGTGAGGAGGGGCTCTTTGGCTCCCACCAGTCCCCCTGTCTGGTCTA
+
AA>AAFFFBFFFGFGGGGGGG2F4F22AEEAFBEEE2FFHHGGHEGHHH1GHBGBABEGHA3DDF53BBFG0>/>ECFHGBBFHHG1F>GGG>ECE/FGG?FGGGGHHGHHEFFGHHHHHHHGHHGGGGGHHHHHHHHEFGHHHGG.AGAEGGBGHCGGHHHGGEGGHEHHHHHHHHHHGGGGGDGGGEGGGGGGFGGGGGGGGGFD@EFFFFFBBBBFFFFFFFFFFFFFFFFFFFFFFBFFFFFFFFFF
@M05620:37:000000000-D9766:1:1101:23996:19550 1:N:0:5
AGTGCCAGCTCTCAATCGAACAGGGGACCCAGGCCCTGGCCCCTCCAGCCAGAAAACCTGTGACCTCACCCGCTACCTGGAGCACCAACTACGCAGCTTGGCCGGGACCTATGTGAGTATCCAGCGTAGGAATCTGGGAGTTGGGGAGGAGTGAGGAGTTGGGGAAAGACAGTCCTAACCGTGGAGGGTTCTGGTAAATGATGGGGTGAGGAGGGGCTCTTTGGCTCCCACCAGTCCCCCTGTCTGGTCTA
+
AAAAAFF1>CFFGGGGGGCFGGHGGGGAAEHHC0BE/GHHFHGGGGH1FFHHHHHHHGH0DFFGHHHHHFEGGGGGHHHHGHHHHHGAEH1FEGGEGHFHCH1><EB@CHHHHH2FG1FG2DGFH@EE@/GGGH1@FGFF>FHCCCA@@FEGGFHHGF//C/-;EGHHHHHHHFFFGGGG@GGGBG?A.CF0;9;CFBFFFFFEF-:@EFFFFB>;@@FFFFE//FFEF-;BEFFFBFFB-;FFF//;BF9
@M05620:37:000000000-D9766:1:1101:22837:19558 1:N:0:5
AGTGCCAGCTCTCAATCGCACAGGGGACCCAGGGCCTGGCCCCTCCATCCAGAAAACCTATGACCTCACCCGCTACCTGGAGCACCAACTCCGCAGCTTGGCTGGGACCTATGTGAGTATCCAGCGTAGGAATCTGGGAGTTGGGGAGGAGTGAGGAGTTGGGGAAAGACAGTCCTAACCGTGGAGGGTTCTGGTAAATGATGGGGTGAGGAGGGGCTCTTTGGCTCCCACCAGTCCCCCTGTCTGGTCTA
+
AAAABFFFBFFFGGEAGEEFEGBAFCCGGGEHFGGG2BBFGFGHGGHHHFGH3FFHFGHHHHBFHHHHHFGEEGGGHHH?EGH?FGFHGHHHGG//>FHHDEGC/ECGEHHFHHHHHFHFDHHHHG?EGFGGHHHFHHFGCHGGGCFGGGFHHBGFHEGFFFGGGGHHGHHHHHBGFHGHBGFBFFGGGEFFGFGGFFGGFFFEFFDBEFFFF?BB?BFFEFFBFFFFFFFFF?BFBBED?EFBFFFFFF/
[truncated: 504,674 more chars]
