# Supplementary material for: Fast but not furious: a streamlined selection method for genome-edited cells
Source: Life Sci Alliance. 2021 Apr 26;4(6):e202101051. doi: 10.26508/lsa.202101051 (PMC8127327; doi:10.26508/lsa.202101051)
Supplement: Supplementary file 1 [file LSA-2021-01051_Supplemental_Data_1.zip › SANGER and Deep Sequencing/ACTB/60_S60_L001_R1_001.fastq]

@M05620:37:000000000-D9766:1:1101:19034:1969 1:N:0:60
ACCACACCTTCTACAATGAGCTGCGTGTGGCTCCCGAGGAGCACCCCGTGCTGCTGACCGAGGCCCCCCTGAACCCCAAGGCCAACCGCGCGAAGATTCCCAGGTGAGTGGCCCGCTACCTCTTCTGGTGGCCGCCTCCCTCCTTCCTGGCCTCCCGGTGCTGCGCCCTTTCTCACTGGTTCTCTCTTCTGCCGTTTTCCGTAGGACTCTCTTCTCTGACCTGAGTCTCCTTTGGAACTCTGCAGGTTCTT
+
1AAAAAAAFFFFGGGGGG1FGFG1EBEBAEHFCFGGCEG?EHHHHGGGGEGFGHHHHHHE/EFGF/>EEGFFG1>EE/?FE/?//?EEC//////<<111?1</?11?F1..0<>?@-</<<DGHH00=C.::--:CCHCFEEFGFFG0/.:CAEE.----CB0-@A@@FFFFFFFF/-;B/BBFFFFBF//:@BFFFFFBF-9-/999BFFFFFFFF/;BF-/;;99BBBFF////:BFF/B//-AFBF/
@M05620:37:000000000-D9766:1:1101:19025:2029 1:N:0:60
ACCACACCTTCTACAATGAGCTGCGTGTGGCTCCCGAGGAGCACCCCGTGCTGCTGACCGAGGCCCCCCTGAACCCCAAGGCCAACCGCGAGAAGATGCCCAGTTGAGTGCCCCGCTACTTTTTCTGTTGCCCCCCTCCTTCCTTCCTGCCTTCCGGTAGCTGCGCCTTTTTTCACTGTTTCTCTCTTCTCCGTTTTTCGTTAGTACTCTCTTCTCGGACTTGATTCTCCTTTGGACCTCGTCAGTTTTTT
+
ABCABBCBFFFFGGGGGGGGGGHHGEFGHGHHHGGFGGGGGHHHHGGGFGGGHHHHHHHGGGGGGEGGGGGFHCEEGE?GGEG/GFGGGG?@CDGFH22?F2F11111<F1?F//--->111></0=00<0<0.<-:=C/:;/<;;/0;/;00CF.?--./00/-;C.:B0/-;B/;B9FB/////;:/:/:..;FF?F-.9..9/////9;;9;/9..:-/;9////:/;F9B///9./..:.;;BB/.;
@M05620:37:000000000-D9766:1:1101:10958:2191 1:N:0:60
ACCACACCTTCTACAATGCGCTGCGTGTGGCTCCCGAGGAGCACCCCGTGCTGCTGACCGAGGCCCCCCTGAACCCCAAGGCCAACCGCGAGAAGATACCCAGGTGAGTGGCCCGCTACCTCTTCTGGTGGCCGCCTCCCTCCTTCCTGGCCTCCCGGCGCTGCGCCCTTTCTCACTGGTTCTCTCTTCTGCCGTTTTCCGTAGGACTCTCTTCTATGACCTGAGTCGCCTTTGGAACTCTGCAGGTTCTA
+
1AAAA?AAFFFFEGGFFF1AFEGGGEGAAEHHHFGFCEE?ECHHHGGGGFGGGFHHHFHEFGGCCECEEGGHHHHGGGGHGHHHHGGGGG/<@CHFH1??GHHFFCGG<BFEHECGC?CHHHHHHHHHHGAC:CCGGGHGGBC/FGGGGFGGGGEE?A-A@;@F-@B?@FFFFB:FFFFFFFFFBFBF/BFBF@BFFFFFFBFAF/:BBFFFFFF/;F/9FFF/-BF---;B//9FFFFBFBFFFFFBFF;
@M05620:37:000000000-D9766:1:1101:17568:2258 1:N:0:60
AGTGCCAGCTCTCAATCGCACAGGGGACCCAGGGCCTGGCCCCTCCATCCCGAAAACCTATGACCTCACCCGCTACCTGGAGCACCCACTCCGCAGCTCCGCTGGGTCCTAGGTGGGTATCCATCGTAGGAGTCTCGGAGTTGGTGACGGGGCTGCAGTTGGGGAGGCACATTCCTCAGGGTGTTGGGTTCTGGTAAATGAGGGGGTCAGGATGGGCTCTTTTGCGCCTACCAGTCCCTCTGTCTGGTCTA
+
AAAAAFFBAFFFGFGGGFGGGGGCGGGGGG22F2EFFGFGAFF1EGFFFG1EEEEGCEEGFHHHHFHCGE1>E>>EH3GF?GHGHG1??FGBAEEE/B33?///>/2BGF3322@/>/@2>211??GHG<G0?FG10.<AAG1F..00=-----;./;0<0/;-.--.;C/00;;C0;//./.-.9.;.;.B/B;B///////;@-;....//;;;;:.BF//;;-;D.;../;;B/9/;.;;///;B/9/
@M05620:37:000000000-D9766:1:1101:13569:2278 1:N:0:60
AGTGCCAGCTCTCAATCGCACAGGGGACCCAGGGCCTGGCCCCTCCATCCAGAAAACCTATGACCTCACCCGCTACCTGGAGCACCAACTCCGCAGCTTGGCTGGGACCTATGTGAGTATCCAGCGTAGGAATCTGGGAGTTGGGGAGGAGTGAGGAGTTGGGGAAAGACAGTCCTAACCGTGGAGGGTTCTGGTAAATGATGGGGTGAGGAGGGGCTCTTTGGCTCCCACCAGTCCCCCTGTCTGGTCTA
+
>>>AAFF11CCF11FGGGEAE?GAFEAEAEFHAAEACFHEAGGCGGHFHF1GEHHB0EGFGHFHHHHHHHCEG>EEH1FH0FGHGHE/EBGG>?/EEF10/01F?E0EEHEDHHGHHHHHHHGGFGC/CGHHHHFGGHFFEHHHGGCCGCEFGDHHFC/CDHGCGFFHCHHHHHBHHGHCGCAA.9BGCAFGGG0;FGGBFGGFGB9>EAFFBF@@@@FFFFFEFFBEEFFAEAFFFFFB@F9FBFFF;F;
@M05620:37:000000000-D9766:1:1101:19211:2295 1:N:0:60
AGTGCCAGCTCTCAATCGCACAGGGGACCCAGGGCCTGGCCCCTCCATCCAGAAAACCTATGACCTCACCCGCTACCTGGAGCACCAACTCCGCAGCTTGGCTGGGACCTATGTGAGTATCCAGCGTAGGAATCTGGGAGTTGGGGAGGAGTGAGGAGTTGGGGAAAGACAGTCCTAACCGTGGAGGGTTCTGGTAAATGATGGGGTGAGGAGGGGCTCTTTGGCTCCCACCAGTCCCCCTGTCTGGTCTA
+
11>>AFDFAFFFFGGFGFGGAGHHEGGGEEHHGGGAGAGEEHGHGGBH1AFFG01BFA0BGHFHFH1BGHHGGF>EGHHFFHH/0?BGE0FHGCEGG0GHGHHGGFHHGHHHHF2GHHHHHHHHHGGGGGHHHHHHH0FFCHBHG?FC?C<GHHHEGGHH0G?CEGHHHHGHFHFHHHHHG?EGBGGGEGGGGGFGGGGGGGGGGGF@FFFFFF??@-EFFFFFFFFFFFFFFFFFFFFF?FFFFF//;B;
@M05620:37:000000000-D9766:1:1101:14733:2388 1:N:0:60
AGTGCCAGCTCTCAATCGCACAGGGGACCCAGGGCCTGGCCCCTCCATCCAGAAAACCTATGACCTCACCCGCTACCTGGAGCACCAACTCCGCAGCTTGGCTGGGACCTATGTGAGTATCCAGCGTAGGAATCTGGGAGTTGGGGAGGAGTGAGGAGTTGGGGAAAGACAGTCCTAACCGTGGAGGGTTCTGGTAAATGATGGGGTGAGGAGGGGCTCTTTGGCTCCCACCAGTCCCCCTGTCTGGTCTA
+
>AAABFFFBFFFGGGGGGGGFGHGGGGGFGHHGGGGEFHHCHGHGGHHFHHHFGBHHGFHHHFHHHFHHHHGGGGGHHHHHHHHHGHHGHHHGEEEFBGHGHHGGGHHGHHHHHHHHHHGHFHHHGGGGGHHHHHHHHHGFFHHGGGGGGFGHHHHHG/CGHGGGGHHHHHHHFHHGHHHGFEGGFGGDGGGFGCGGGGGGGGGGDFFFFFFFFFFFFFFFFFFFFFFFFFFFFFFFFFFFFFFFFFFFFF
@M05620:37:000000000-D9766:1:1101:20191:2395 1:N:0:60
AGTGCCAGCTCTCAATCGCACAGGGGACCCAGGGCCTGGCCCCTCCATCCAGAAAACCTATGTCCTCACCCGCTACCTGGAGCACCAACTCCGCAGCTTGGCTGGGACCCATATGAGTATCGAGCGCAGCAATCTGGGAGTTGGGGAGGAGTGAGGAGTTGGCGAAAGACAGGGCTAACCGTGGAGGCTTCTGGTAAATGATGCGGTGAGGAGAGGCTCTTTGGCTCCCAAAAGCCTCCCAGTCTAGACTG
+
>A>AAFFFBFFFGA5FGAFEE2BCFEEE2A2ABA2B2BF22BEEFGH5FF3F3F3FGEH3B35DGGD3FEFEEGEGHGFBFGG?B1??EFGG?//>E3B?/GHF//BFE/?G022B1?2FB//??@//@/<CFGDB100.><1>A-F@?DF/GGG.<<:;0C:---AAF/;/..;:CFFG-:.9CED..9;FFB/9/FFBFB//9-;-...9D...;;9BB99/;9B.9./../../9...:;;F///;;/
@M05620:37:000000000-D9766:1:1101:13965:2431 1:N:0:60
AGTGCCAGCTCTCAATCGCACAGGGGACCCAGGGCCTGGCCCCTCCATCCAGAAAACCTATGACCTCACCCGCTACCTGGAGCACCAACTCCGCAGCTTGGCTGGGACCTATGTGAGTATCCAGCGTAGGAATCTGGGAGTTGGGGAGGAGTGAGGAGTTGGGGAAAGACAGTCCTAACCGTGGAGGGTTCTGGTAAATGATGGGGTGAGGAGGGGCTCTTTGGCTCCCACCAGTCCCCCTGTCTGGTCTA
+
ABBABFFFBFFFGDGGGGGFFEGHGEGGGGHHGGGGGFHHHHGHGGHHHHHHHHHHHGHHHHHHHHHHHHHEGGGGHHGFHHHGGHHHGHHHGFEGGFHHGGHGGGHHGHHHHHHGHGHGHHHHHGCGGGHHGHHHHHHGAGHHGGGGGGGGHHHHHGHFHHGGGGHHHHHHHHHHHHHHGEEGGGGGCFFGGGCFGGGGGFGGGGFFFFFFFFFFFFFFFFFFFFFFFFFFFFFFFFFFFFFFFFFFFFF
@M05620:37:000000000-D9766:1:1101:18249:2475 1:N:0:60
ACCACACCTTCTACAATGAGCTGCGTGTGGCTCCCGAGGAGCACCCCGTGCTGCTGACCGAGGCCCCCCTGAACCCCAAGGCCAACCGCGAGAAGATGCCCAGGTGAGTGGCCCGCTACCTCTTCTGGTGGCCGCCTCCCTCCTTCCTGGCCTCCCGGCGCTGCGCCCTTTCTCACTGGTTCTCTCTTCTGCCGTTTTCCGTAGGACTCTCTTCTCTGACCTGAGTCTCCTTTGGAACTCTGCAGGTTCTA
+
AAAAAAAAFFFFGDGGGG1FGFHFGEEA0BGGGFGG?EECCHHHHGGGEEEGEGEGHHGEEGCGGGGGGGEHHHHGGGGHGHHHEGGGGCBCCGHEHHHHHHHGGHHFHFGGHHGGGGGHHHHHHHHHHHGHHGGGGGGGHHGHHGGGGGGGGGGGGG?AA@@F@@F@@FFFFFFFFFFFFFFFFFFFFFFFF@FFFFFFFFFFFFFFFFFFFFFFFFFFFFFBFFFFFFFFFFFFFFFFFFFFFFABFFF
@M05620:37:000000000-D9766:1:1101:13842:2479 1:N:0:60
ACCACACATTCTACAATGCGCTGCGGGCGGCTCCCGAGGAGCACCCCTTGCTGCTGACCCAGGCCCCCCTGAACCCCAAGGCCAACAGCGCGAAGATGCCCAGGTGAGTGGCCCGCTACCTCTTCTGGTGGCCGCCTCCCTCCTTCCTGGCCTCCCGGAGCTGCGCCCTTTCTCACTGGTTCTCTCTTCTGCCGTTTTCCGTAGGACTCTCTTCTCTGCCCTGGGTCGCCTTTGGAACTCTGCAGGTTCTA
+
A1>AAAA11BBDGGGGFD1AE?EFG0A///EAA/BB/>>E?GHEHGGFCBFGBGF@FHG0??/FFAEEEEA0BFGGGC/?//?FGG/0?B<<ACC.1<11<GHG/GHFDFCE.GC@@-@HHHFCHFFB;FA.9?:9A9.9CFABB0/9F/-AF-A99@-;9ABF-9-9-;//BFBBBFFFB;BB9/;F;;9/9@;ABFFFAFABF/BFFF//B;//9//;AFF--;F;;-:;BBFFFFFFFFFBFFFFFFB
@M05620:37:000000000-D9766:1:1101:12268:2498 1:N:0:60
AGTGCCAGCTCTCAATCGCACAGGGGACCCAGGGCCTGGCCCCTCCATCCAGAAAACCTATGACCTCACCCGCTACCTGGAGCACCAACTCCGCAGCTTGGCTGGGACCTATGTCAGTATCCAGCGTAGGAATCTGGGAGTTGGGGAGGAGTGATGAGTTGGGGAAAGACAGTCCTAACCGTGTAGGGGTCTGGGAAATGATGGGGTGAGGAGGGGCTCTTTGTCTCCCACCAGTCCCCCTGTCTGGTCTA
+
>3AAAFF4AFFFGGGFFFGEGGHDGFEEAACAA2E22FGC2GGEFGGFHF3A3B3BBEG3FB5FGHG3FGFGG@EEHGGG2FGFFGHEG3GGGEE@EG33/33//?EAEFF3GH3BGFHFHGHHB/C/>DHH2GG1<00/EGG?@-<<>D><C00==000=/--C?:G:GHHHHFB0:G.A9..:09..99C9B/9C.F0;FG0CF99.9.;..99;-A/FF///;/;/BF...;;BFF99;9F/:/B;/9
@M05620:37:000000000-D9766:1:1101:21043:2554 1:N:0:60
ACCACACCTTCTACAATGAGCTGCGTGTGGCTCCCGAGGAGCACCCCGTGCTGCTGACCGAGGCCCCCCTGAACCCCAAGGCCAACCGCGAGAAGATGAACCCAGGTGCGTGGCCCGCTCCCTCTTCTGGTGGCCGCCTCCCTCCTTCCTGGCCTCCCGGCGCTGCGCCCTTTCTCACTGGTTCTCTCTTCTGCCGTTTTCCGTAGGACTCTCTTCTCTGCCCTGCGTCTCCTTTGGAACTCTGCCGGTTC
+
AAABBBBBFFFFGGGGGGGGGGHH2BEEGGHHHGGGGGGGGHHHHGGGGFGGHHHHHHHGGGFGGGGGGGGHFHGGGGGHGHHHHGGGGGDGFGHHHGHHHHGFGGHGFDFDGGHHGGG-AEHHHHHHHGHHGGGGGGGGGGGBFFGGGGGGGGGGGE.A?FFFFFFFFFFFFFFFFFFFFFFFFFFFFFFFFFFFDFFFFFFFFDDFFFFFFFFFFFFFBFFFFABDFFFFFFFFFFFFFFFFF/;BAF.
@M05620:37:000000000-D9766:1:1101:18842:2623 1:N:0:60
ACCACACCTTCTACAATGAGCTGCGTGTGGCTCCCGAGGAGCACCCCGTGCTGCTGACCGAGGCCCCCCTGAACCCCAAGGCCAACCGCGAGAAGATGAACCCAGGTGCGTGGCCCGCTACCTCTTCTGGTGGCCGCCTACCTCATTCCTGGCCTCCAGGCGCTGCGACCTTTCTCACTGGTTCTCTCTTCTGCCGTTTTCCGTAGGACTCTCTTCTCTGCCATGCGTCTCCTTTGGAACTCTGCCGGTTC
+
>11AAAAAFFFDEG113B1BF1AAEBEAF0FGCFEBAEEAEHHHHGGG/AB/GFGGHC0A>F?GFEEEGECCGHHEGEEEECGHEFAEG@<</?FBF1DGHHF</???G/FCGC0F@?C--CGF0D0=DGHH?..;--..:AFG/;00CG0F.F09;/;BEG-@AG@<@-AF/BFFFFF/-;BFFFFF/FFFFFF@ABFFFFFF-;BBBBFB/;FF/9BF;//:9/;9@BFFFF/BBB/9/BFFF;99@B-
@M05620:37:000000000-D9766:1:1101:19010:2758 1:N:0:60
AGTGCCAGCTCTCAATCGCACAGGGGACCCAGGGCCTGGCCCCTCCATCCAGAAAACCTATGACCTCACCCGCTACCTGGAGCACCAACTCCGCAGCTTGGCTGGGACCTATGTGAGTATCCAGCGTAGGAATCTGGGAGTTGGGGAGGAGTGAGGAGTTGGGGAAAGACAGTCCTAACCGTGGAGGGTTCTGGTAAATGATGGGGTGAGGAGGGGCTCTTTGGCTCCCACCAGTCCCCCTGTCTGGTCTA
+
>AAAAFFFAFFFGFGGGFG1E0FCEEGGGGHHGEGFFFHHHHGHGGHHGHHHHH1GHGHHHHHHHHGHHHHGGGGGHGHHHHGFHGFHGHHHGG/EGGHHCHHGFGHHGHHHHHHHHHHHHHHFHGCGGEHHHHHHHHGGGHGHGGGGGGGHGHFFHFHHGHGGGGHEHHHGFFHHHHHHGBEGGGGGCFGGGGFGGGGFGGGGGGF?FFFFFF?@@@FFFFFFFFFFFFFFFAFFFFFF@FFFFFFFFFB
@M05620:37:000000000-D9766:1:1101:18212:2786 1:N:0:60
GAGGCTGCTTTGGAAGAACCTCATAGACTACTGCAACAGTTCCCCCTGGACCTGGAAAAGTTTCTTGCCTGGCTTACAGAAGCTGCAACAACGCCCTCCAGGATGGTCCCCGTCCGGAACTTCTCCTAGAAGCCTCAAAGGGCGAAAACGCGCTGCTGAACAACTGGCACGTCCTTCAGGACTTTCCGCTTTCGCACTCTTGTGGATCCCCTTGACAACTTCTCCGCCTATGTACTTGTCCCTGACACGCC
+
A3AABBF>@BDFGGGGGG4FGCHGGHH4DBGFGAGH3BFDAFGFHGC2AFGF2BBGGD2BFAADGHFHHE3GHHAGHBFEGGGGG3FHH11B//>//?11F?1B31B4B0?>///<<?E/3B4?F11BFBBB1BGF1@DG0//>//>/0/-<@--.0000<=/<//<.CC...:.=:GFFCCCB090;.=990;9C-9FB0C0CD0C9/...;.:9/:.;FB/;;AD.;.;B//9//;B/B/;B.///9-.
@M05620:37:000000000-D9766:1:1101:10232:2794 1:N:0:60
GAGGCTGCTTTGGAAGAAACTCATAGATTACTGCAACAGTTCCCCCTGGACCTGGAAAAGTTTCTTGCCTGGCTTAGAGAAGCTGAAACAACTGCCAACAGGCTACTACCCGTAAGGCAAGGCTCCTAGAAGACTCCCAGGGAGCAAAAGAGCTGATGAAACCATGGCAAGTAAGTCAGGCATTTCCGCTTTAGCACTCTTGTCGCTCCAATTGACCCATTACCAGCATTTGTACTTGTAACTGACACGCC
+
AA?A1AF>@BDB111A1F1FDF1G3ADGH1AEGHB1B0B1D2BB0A0AA0AFGCFH11BFGFHDEGF11B1BBBF111B1BGBBG11B@>/FGHHH11>BB/B01>B1@BGEEG/B100B?C?10?1B>FGEG011</01/?F</?0C00<@0@<BG12@GG0?GFH00FF??FG1<11<>.1<1>1.<..<DDGDG</=G0=0..;.;CCC0000::.;000;90./9;0;9;BFG0;BCFF90/09.;:
@M05620:37:000000000-D9766:1:1101:16493:2807 1:N:0:60
ACTGCCACTTCTCAATCGACCCGTGGATTCCTGCCCCGGCTCCCCCAGTCCGAATAACCGTTACCTCCCTGGCTACCAGGAGCACCAACTACTCCCTCCAGGATGCTACCCGTCCGGAAATGCTCCTAGAAGCCTCCCAGGGCGTCACCGCGCTGCTGCACCCCTGGCAAGTCCGTCAGGCCTTTCCGCTTTCGCACTCTTGTGGATCCAATTGCCCCATTCTCAGCATTTGTACTTGTACCTGACCCGCC
+
>33>AB4BBD@BABFFGAAEAAAA2AEA3BDGHGHHA2AAABBFGG0BBFGA1BABFHFEGG1B5D@BFHHHHH3BFGG1?FH1B?FGG3BF?3B?FB?BGGHFH?BFGBFEBA/<CDG/1@FFHHHHHFHF1FGHHFHHGGDG@CGFB.ADGCGEFH0CCG.-:AEFG0:B90;EFGGGGGFGGGFFGGGF/AAFB?FFFF/FFFFFF//9FF/9BEFFFFFF/BFFFBFFB/BF9BFFFFFFFB99>-@
@M05620:37:000000000-D9766:1:1101:14105:2809 1:N:0:60
GAGGCTGCTTTGGAAGAAACTCATAGATTACTGCAACGGCTCCCCCTGGACCTGGAAAAGTTTCTTGGCTGGCTTACAGAAGCTGAAACAACTGCCTACAGGCTCCTACCCGAAAGGAAAGGCTACTAGAAGACTCAAAGGGAGAAAAAGAGATGATGAAACCATGGAAAGTAAGTCAGGCCTTTCCGCATTAGCACTCTTGTGGATCCAATTGCACCATTCTCAGCATTTGTACTTGTAACTGACACGCC
+
>>AAAACAFFDFCFGGGEFGFG1GDGHBGHHHHHFFC0A0AAFFGEEFA0B0B0AB11BBBBFG2F11ABFEEHC111B1FGGBBB1GFEGHGCEF11B1FE/00?BFBFG//>EEF0GFF0<1<BGHHHHHGCH1BFHHH/?//0@FFC<FC111@1???F0>FFF1<GH1==F>>G>//./<<00<C-..0=C:G::0C:00:0C0GCFF0B0;F/AFF;09B0/B0B;;;;BFGG0C0;FFF/00:-:
@M05620:37:000000000-D9766:1:1101:14085:2809 1:N:0:60
GAGGCTGCTTTGGAAGAAACTCATAGATTACTGCAACAGTTCCCCCTGGACCTGGAAAAGTTTCTTGCCTGGCTTACAGAAGCTGAAACAACTGCCTACAGGATCATATCCGTACGGAAAAGCTAATAGTAGCATAACAGGGCGACACAGCGATGCTGCACCCCTGGCAAGTCCTTCAGGCCTTTCCGCTTTCGCACTCTTGTGGATCCCCTTGCAACATTATAAGCATTTGTACTTGTACCTGAAACGCC
+
A1AAAACAFFFFGGGGCGGGGG1GBFGFDFFHDHEGFFG12DDFGGGGHHHHHHHHHD0BAGE2AAFFGHHHHFGHH1B1AGHBH1FEGHHHBB@G1BB1GHH10BFD22B??0?EE?FE0F011>F2>2BB12B<1B<FHAF//</C0FC//?/?<FDGF0/-<<FGFBF1111==<D0=CC/0GD.<AC.CCGGGCBGHBGFBFFFGB.BF/;B09AB0;00;FFFG;0C;FFGGGGFFBFFB/;FE<@
@M05620:37:000000000-D9766:1:1101:21270:2813 1:N:0:60
GCGGCTGCTTTGGAAGAAACTCATAGATTACTGCAACAGTTCCCCCTGGACCTGGGAAAGATTCTTGCCTGCCTTACAGGATCATACACGCCGGCCAACGGTACGATAACCGTCCGAGGCAGCAAAAGGAAGCATCAAAGAACGTCAACGAACTGATGCACCTCTGGCAAGTCAGTCAGGCCTATCCAATTTAACACTCTTGTGGATCCCCTTGCCCAATTCACAACCTTTGTACTAGTGACTGAAACACC
+
>1>>A>DAFFDFBGGB1BFFF113DG13A1BFGH111BGAFGHHHGCGH0FFBGA/BBAF0B1BA2ABGFF0AAGHE1BBB1001DE1BE///>/>//?//?//?</FE11/?EGG/////??0@@00/00???<FCGH100<>>CCE1.<.<G<G0GBGDG/::CCGC0.;CC0<<0:G/.9/9;F0C0C0C0;0;FF0C00;.0CC/9.;.;9/BB9:FB/;B/--;/9/999///9/;/9B//9//:;
@M05620:37:000000000-D9766:1:1101:18542:2875 1:N:0:60
AGTGCCAGCTCTCAATCGAACAGGGGACCCAGGGCCCGGCCCCTCCAGCCAGAAAACCTGTGACCTCACCCGCTACCTGGAGCACCAACTACGCAGCTTGGCTGGGACCTATGTGAGGATCGGGCGTAGGAATCTGGGAGTTGGGGGGGAGTGAGGAGTTGGGGAAAGACAGTCCTGACCGTGGAGGGTTCTGGTAAATGATGGGGTGAGGAGGGGCTCTTTCACTCCCACCAGTCCCCCTGTCTGGTCGA
+
A>>AAFFC1FFFGGGGGCEBG0BGFEE00EAAF0EF/AEE/EG/EEH1BFFG0FGHFGG0D12FHHHFH00EGEEGHBGFHHHHHHHHGF1FFGG/EFHG/GH/</00<FB1<22>1010@///>/<<-.11>11<1>G<E/=/-=-@;-;99BBFFF-;F/9@FFF?F-/;/;///9/;@B9--;--AFF99F///9/;///:-9A@AFFFB---;@A//////;9F------;///9--9B/B////-;
@M05620:37:000000000-D9766:1:1101:15435:2879 1:N:0:60
ACCACACCTTCTACAATGAGCTGCGTGTGGCTCCCGAGGAGCACCCCGTGCTGCTGACCGAGGCCCCCCTGAACCCCAAGGCCAACCGCGAGAAGATGAACCCAGGTGCGTGGCCCGCTCCCTCTTCTGGTGGCCGCCTCCCTCGTTCCTGGCCTCCCGGCGCTGCGCCCTTTCTCACTGGTTCTCTCTTCTGCCGTTTTCCGTCGGACTCTCTTCTCTGCCCTGCGTCTCCTTTGGAACTCTGCGGGTTC
+
BBBABBBAFFFFGDGEBGAEGBHGGAAAA2FGCAFE?EGCFHCHHGGCEEGGHHHFHHHECGGGG1EGGGG1GBGGGG?HA/GHHG/<DG///CCC1GD1FED/?FFCG@FEG->GGGGCGGECCF<=DGGGCHHGGG?DEEFG-:.CBBFBAF09C9CBBBBB;DBBAB=FF//;FFFBFBBBBBF9BFFFFFF?9DFEFB?F9BBBBBFFFF/9BFBF9B.BAFBABABFFFFFBBFBFFFBF9-@-A.
@M05620:37:000000000-D9766:1:1101:22079:2890 1:N:0:60
AGTGCCAGCTCTCAATCGCACAGGGGACCCAGGGCCTGGCCCCTCCATCCAGAAAACCTATGACCTCACCCGCTACCTGGAGCACCAACTCCGCAGCTTGGCTGGGACCTATGTGAGTATCCAGCGTAGGAATCTGGGAGTTGGGGAGGAGTGAGGAGTTGGGGAAAGACAGTCCTAACCGTGGAGGGTTCTGGTAAATGATGGGGTGAGGAGGGGCTCTTTGGCTCCCACCAGTCCCCCTGTCTGGTCTA
+
ABAAAFFFBFFFGGGFFGGFGEHCGGGGGGHHGGGFGGHHHHGHGGBHHHHHG3GHHGHHGHFHHHHHHHHGGG@EHHHHHHHHHHHHGHHHGGGGGHHHGHHGGGHHGHFHHHHFHHHHHHHHHGGGGGFFGHHHHHFEGHHHGGGGGGEGHDGHFGHHHHGGGDHHHHHHHHHHHHHHGGGGDGGGGGGGGGGGGGGGGGGGGGFFEFFFFFFFFFFFFFFFFFFFFFFFFFFFFFFFFFFFFFFFFF/
@M05620:37:000000000-D9766:1:1101:12064:2893 1:N:0:60
GAGGCTGCTTTGGAAGAAACTCATAGATTACTGCAACAGTTCCCCCTGGACCTGGAAAAGTTTCTTGCCTGGCGGACAGGCGCATACACGACTACCAGCAGGATAATAAGCGTACGAAACAACTCCAAGGAGCCTACCAAGGCGCCACCGAGCTGCTGCACCGATGGAACGTAAGTCAGGCCATTACGCTTACGTACTCTTGTGAATCCACTTGCAAAATTCCGCAAATTTGTACTTGTCAATGACAGGCC
+
3AAAAAFBFFFFGBFGFGGGGGGHHH5GHFHGHHGBGHHFHHFHHGGGHEGGGGHAFFHH3BGHHFFGHDG110EE0EC?1/>>>?3BB1>>E>BB33/B?//33BB44B?<EF<</??@2/<F2<2@@<@F//FFG0<10?/<-<CD0.<<AABFHH0/</:-;../;;:GFF.;BB0/;9./0;9A.;..99:0.;90;C///;BFFFFFF/;9BFFF/9//.---;;;//9BFFFF//B/BBFF/.;A
@M05620:37:000000000-D9766:1:1101:12325:2913 1:N:0:60
AGGACCAGCTCTCCATCGCACAGGGTACCCAGCGCATGGCCCCTCCATCCAGAAAACCTATGACCTCACCCGCTACCTGGAGCACCCACTCCGCAGCTTGGCTGGGACCTATGTGAGTATCCAGCGTAGGAATCTGGGAGTTGGGGAGGAGTGAGGAGTTGGGGAAAGACAGTCCTAACCGTGGAGGGTTCTGGTAAATGATGGGGTGAGGAGGGGCTCTTTGGCTCCCACCAGTCCCCCTGTCTGGTCTA
+
>>11>>AFAFFFG1GF1AA1A0B0F0BBF1BF0AE/BAFFFHGHGGHHGFGGGBE0FGHGFDGHHDBGHHH>E>>EHHFG0>FGHH?/?>GB>E?E>GBFFHHGGGHHGHHHHHHHHHHHHHHHHGCCGGHHHHHHHH0FGHHHGG.ACACCF0GH0CGHHHGGE.CG/GCGGHHHHHHGGCE@?EFGEGGGGGFFGGGGGGGGGFF@FFFFBF@?@?FFFFFFFEFFFFFFFFFFFFFF@FFFFFF/FFB
@M05620:37:000000000-D9766:1:1101:16330:2916 1:N:0:60
ACCACACCTTCTACAATGAGCTGCGTGTGGCTCCCGAGGAGCACCCCGTGCTGCTGACCGAGGCCCCCCTGAACCCCAAGGCCAACCGCGAGAAGCTGAACACATGTGCTGGGCCCGCTCTCCCTCCTTGTGGGCCCCCCCCTCCTTCCTGCTTTCCCGGTGCTGCGCTCTTCTTCCGTGTTCCTCCGTCCTCCCGTCTCCGGTATGACTCTCTTTTGGGCCTTGGCTGGCTCTTGGAACGCTGAGGGCAC
+
CCCCCCCCFFFFGGGGGGGGGGGHGGGBFEHHHGGEEGGGGHHHHGGGGGGGHHHHHHHGGGGGGGGGGGGHFHHGGGGHGHHHHGGGGGBD<??22=2222??=1@111=?///>-<--.>/=G/CG0=00<.<.-;-A:--9CCFF/00000=C9F:--:-;0B-C-;EF0:BF0.;..;0;00/...;A0/;.;.;/0.---.;:0BFFF0;0;0-..;.000/0.../0;9;0;00.;.;..;A..;
@M05620:37:000000000-D9766:1:1101:20531:2963 1:N:0:60
ACCACACCTTCTACAATGAGCTGCGTGTGGCTCCCGAGGAGCACCCCGTGCTGCTGACCGAGGCCCCCCTGAACCCCAAGGCCAACCGCGAGAAGATGAACCCAGGTGCGTGGCCCGCTACCTCTTCTGGTGGCCGCCTCCCTCCTTCCTGGCCTCCCGGCGCTGCGCCCTTTCTCACTGGTTCTCTCTTCTGCCGTTTTCCGTAGGACTCTCTTCTCTGACCTGCGTCTCCTTTGGAACTCTGCCGGTTC
+
>>>1A>AAFFFFGGGF3GGDGFHCF0B00AFE1AFEAEE??G/FHGCG?EGFFFBGGHFEEE?EGEGGGEE0B1FGEFAGAEGH/FA<CC/</<FFG1B>FGA/?F1F1<FECCHHCGGCGGHHHGHHGHFHCHHGGGGGHGGFBGGGGGGFGGGFFGG@?A@@@F@<F@@FFFFFFFFFFFFFFFFFFFFFFFF@FFFEFFBBFB-BFFFFFFFFFFF//;FFE-=;@BFFFEF/9BFFFFFFF/@?@BF
@M05620:37:000000000-D9766:1:1101:19574:3011 1:N:0:60
AGTGCCAGCTCTCAATCGCACAGGGGACCCAGGGCCTGGCCCCTCCATCCAGAAAACCTATGACCTCACCCGCTACCTGGAGCACCAACTCCGCAGCTTGGCTGGGACCTATGTGAGTATCCAGCGTAGGAATCTGGGAGTTGGGGAGGAGTGAGGAGTTGGGGAAAGACAGTCCTAACCGTGGAGGGTTCTGGTAAATGATGGGGTGAGGAGGGGCTCTTTGGCTCCCACCAGTCCCCCTGTCTGGTCTA
+
AB>AAFFFBCFFGGGGGGGCGCHGGEEFGEHFEEFGGGHHHHGHGGFFHHGHHHHFFE3BBDGGHGGHHHHGG>EFHHHHBFHHHHEGFGHE>FCGEHGHGGHGGGGHGHHHHHHHHHHHHHHHHGGDGGHGHHHHHHGGGHHHGGFGGGEGHFHHCFHHHHGGGGHHHHHHHHHHHHHHGGGGDGGGEGGGGGGGGGGGGGGGGGFFFFFFFFFFFFFFFFFFFFFFFFFFFFFFFFFFFFFFFFFFFFB
@M05620:37:000000000-D9766:1:1101:17910:3099 1:N:0:60
ACCACACCTTCTACAATGAGCTGCGTGTGGCTCCCGAGGAGCACCCCGTGCTGCTGACCGAGGCCCCCCTGAACCCCAAGGCCAACCGCGAGAAGATGAACCCAGGTGCGTGGCCCGCTCCCTCTTCTGGTGGCCGACTCCCTCATTCCTGGCCTCCCGGCGATGCGCCCTTTCTCACTGGTTCTCTCTTCTGCCGTTTTCCGTAGGACTCTCTTCTCTGCCCTGCGTCTCCTTTGGAACTCTGCAGGTTC
+
BBBBBBBAFFFFGGGGGGFGGGHGGEEA4EGHHGGG?FEFCHHHHGGGEEEGEHGHHHHEGGCGGGGGGGGHHHHGGGGHGHHHGGGGGGDFGGHFHHGHHHGCHGHF<DFGG-FG@CF-.<CGH0==DDHHGHHG-:DGGFGGFGG0CFF/:A09E;EGCG;-;DDFFFFFFFFFFFFFFF/9BFF9;FFFFFBDDDFFFFFF:ADFFFFBFFFFFFFF/BEFFFF9;;BFFFFFFFFFFFFFF//:9B/
@M05620:37:000000000-D9766:1:1101:10346:3101 1:N:0:60
ACCACACATTCTACAATGAGCTGCGTGTGGCTCCCGAGGAGCACCCCGTGCTGCTGACCGAGGCCCCCCTGAACCCCAAGGCCAACCGCGAGAAGATGCCCAGGTGAGTGGCCCGCTACCTCTTCTGGTGGCCGCCTCCCTCCTTCCTGGCCTCCCGGCGCTGCGCCCTTTCTCACTGGTTCTCTCTTCTGCCGTTTTCCGTAGGACTCTCTTCTCTGACCTGAGTCTCCTTTGGAACTCTGCAGGTTCTA
+
BBABBBB3BDFFGGGFFGAFGGHHGGGAAEHHHAFE?FEEGHHHHGGEGEGGGHHHGHHEECCGGGGGGGGGFHHGGGGHGHHGHGGGGG/>CGHEHHHHHHHGHHGHHHGGHHGGGGGHHHHHHHHHHFDFHGGGGGHGHHGHHHGGGGGGGGGGGB-;AB?FBBFBBFFFFFFFFFFFFFFFFFFFFFFFFBFFFFFFFFFBDFFFFFFFFFFBFF/BFFB/.BF9BFFFFBFFFFFFFEFFFFF/FF9
@M05620:37:000000000-D9766:1:1101:13510:3132 1:N:0:60
AGTGCCAGCTCTCAATCGCACAGGGGACCCAGGGCCTGGCCCCTCCATCCAGAAAACCTATGACCTCACCCGCTACCTGGAGCACCAACTCCGCAGCTTGGCTGGGACCTATGTGAGTATCCAGCGTAGGAATCTGGGAGTTGGGGAGGAGTGAGGAGTTGGGGAAAGACAGTCCTAACCGTGGAGGGTTCTGGTAAATGATGGGGTGAGGAGGGGCTCTTTGGCTCCCACCAGTCCCCCTGTCTGGTCTA
+
>>1>AFFFAFFFFFG3FFFAE0F0F00AA00FFCE/CACGFGEGEGCHHFHF1GFEGGFHFFAFHEG1FGHGE//EHGFG0>GFHH0/?0G@AE/EEFD<EGFFE/0F/<1GFGHHHHHHHGHGEGCEG?1@GHBGH00<C?FG/@.AC.><CFBH0E<GD<@CAE:GHFGGHHHHBF/:?EF@A.C@EGGFGF9BBFGBBBBFGGF<EFFBAB@?@<ABFFBFF/;AEFABEA/BFFFF@FBFFFFFFF/
@M05620:37:000000000-D9766:1:1101:21589:3155 1:N:0:60
AGTGCCAGCTCTCAATCGCACAGGGGACCCAGGGCCTGGCCCCTCCATCCAGAAAACCTATGACCTCACCCGCTACCTGGAGCACCAACTCCGCAGCTTGGCTGGGACCTATGTGAGTATCCAGCGTAGGAATCTGGGAGTTGGGGAGGAGTGAGGAGTTGGGGAAAGACAGTCCTAACCGTGGAGGGTTCTGGTAAATGATGGGGTGAGGAGGGGCTCTTTGGCTCCCACCAGTCCCCCTGTCTGGTCTA
+
>A>>AFFFBFFFGFGFDFGAE?GAFEEGGGFG2EFEGFHHHHGHGGGHFGHHHFGGHGGHHFHHHGGFHHHGG/EEHHHH?GFHHHAEEFHHEGGGGFGFG3GFGCHHGHHGHH2BFHHHHHHHHGGGGGHHHHHHEF0FGHHECGCDGGEHHFHA<EHHHGGGGGGGHHHHHHHHHHHHGGGGGGGGDGGGGGGGGGGGGGGGGGFBFFFFFFB-@BFFFFFFFFFFFFFFFFFFFFFD;EFFFFF/;F9
@M05620:37:000000000-D9766:1:1101:20491:3171 1:N:0:60
ACCACACCTTCTACAATGAGCTGCGTGTGGCTCCCGAGGAGCACCCCGTGCTGCTGACCGAGGCCCCCCTGAACCCCAAGGCCAACCGCGAGAAGATTCCCAGGTGAGTGGCCCGCTACCTCTTCTGGTGGCCGCCTCCCTCCTTCCTGGCCTCCCGGCGCTGCGCCCTTTCTCACTGGTTCTCTCTTCTGCCGTTTTCCGTAGGACTCTCTTCTCTGACCTGAGTCTCCTTTGGAACTCTGCAGGTTCTA
+
BBBABBBBFFFFGGGGDG5BGBHFGA2A42FGAFFEAFGFDHHHHGGGEEGGEHGFHHGE@FCGGDGGGGGFHFHGGGDHCAHHHG/<CG/<<DFF222>FGHGGHHFHHGGHHGGGGGHHHHHHHHHHHGHHGGGGDEFHHGHGGGGGGFFGFGGGG-BAGFFFFFFFFFFFFFFFFFFFFFFFFFFFFFBBFFFFFFFFFFFFFFFFFFFFFFFFF9FFFFBFFFFFFFFFFFFFFFFFFFFFFFFFFB
@M05620:37:000000000-D9766:1:1101:12449:3237 1:N:0:60
ACCACACCTTCTACAATGAGCTGCGTGTGGCTCCCGAGGAGCACCCCGTGCTGCTGACCGAGGCCCCCCTGAACCCCAAGGCCAACCGCGAGAAGATGAACCCAGGTGCGTGGCCCGCTCCCTCTTCTGGTGGCCGCCTCCCTCCTTCCTGGCCTCCCGGCGCTGCGCCCTTTCTCACTGGTTCTCTCTTCTGCCGTTTTCCGTGGGACTCTCTTCTCTGCCCTGAGTCTCCTTTGGAACTCTGCGGGTTC
+
CCCCCCCCFFFFGGGGGGGGGGHHGGGEGGHHHGGGGGGGGHHHHGGGGGGGHHHHHHHGGGGGGGGGGGGHHHHGGGGHGHHH/FEGGCCF?DHHHGHHHHG///??1</C-AGE@?--<<CCHBDDGB0CCH.;C@CEGEFGDGFBB0FFFFGGG?D@-:B-9DCFFFFFFBFFFFBF/FFBFB:9BBF0;F0:ADFFFB.:.;@99FFFEFFBFFFF0B.0:/9::;FBFFBF/BBFF0900-:-;9.
@M05620:37:000000000-D9766:1:1101:10287:3252 1:N:0:60
AGTGCCAGCTCTCATCGGCAAGGGGTCCCCTGGCCTGGGCCCTCCCCCCCGGAAACCTCTGACCCCACCCGCCACCTGGGGCACCCCCTTCGCCGATTGGCCGGGGCCTTTGTGCGTATCCCGCGTGGGGATCTGGGCGTTGGGGCGGCGTGCGGCGTTGGGGCAAGCCCGTCCTAACCGTGGAGGGTTCTGGTAAATGATGGGGTGAGGCGGGGCTCTTTGGCTCCCACCAGTCCCCCTGTCTGGGCTAT
+
>A>>AFFFAFFFGDFBFA1100B0EABFGB0BB0BAFG/FGGCFF//AAAE/>EEFG0F@F1FGB?EEGGCE/>EG0FG?/E/EFC/>/FF////<>?FCG1<CCCGCE<<=DGDCE.EGHGGCCA-;A-;9CFFFG?-@A@GG@A-@-@@@-=@-@9@-A;@?=?E-A-@@FFFFFFF@9;@-;A@9;ABFF//FBFF99BFFFF@FFF-@@?@--99BFFF///;AB-A-;;/BFEB--99/BF---;/
@M05620:37:000000000-D9766:1:1101:21009:3285 1:N:0:60
GAGGCTGCTTTGGAAGAAACTCATAGATTACTGCAACAGTTCCCCCTGGACCTGGAAAAGTTTCTTGCCTGGCTTACAGAAGCTGAAACAACTGCCTCCAGGATGCTAACCGTCAGGAAAAGCTCCTAGAAGAATCCCAAGGCATCAAAGCGCTGCTGAAAACATGGCAAGTCAGTCAGGCCATTCCGCTTTAGCACTCTTGTGAATCCAATTGCAACATTCTCAACATTTGTAATTGTAACTGAACAGCC
+
ABAABBFBFFFFGGGGFGGGGFGDGH5GHHHHGHHHHHHFGGGHHGGGHBGHHFHBFFFHAFHHGGFGGHHHHEFFGGGHHHHHGGFHGFHHHGBGHBBG3??3BBBFGFGEE1?EGF2F2BBBFG3F4FGH?GHHHHH3?F/0BBBGHD2/>?B/2@2@FHHHHHHHHHGG1?G<>D10FA.>>FGCDDGGG0=<GHEHHGGG0CGHHHHHFHCGHGHHFF0GF0;:FGFG;F0;F09;C0;FB0;B/;;
@M05620:37:000000000-D9766:1:1101:13932:3344 1:N:0:60
ACCACACCTTCTACAATGAGCTGCGTGTGGCTCCCGAGGAGCACCCCGTGCTGCTGACCGAGGCCCCCCTGAACCCCAAGGCCAACCGCGAGAAGATGAACCCAGGTGAGTGGCCCGCTCCCTCTTCTGGTGGCCGCCTCCCTCCTTCCTGGCCTCCCGGCGCTGCGCCCTTTCTCACTGGTTCTCTCTTCTGCCGTTTTCCGTAGGACTCTCTTCTCTGCCCTGCGTCCCCTTTGGAACTCTGCGGGTTC
+
BBBBBBBBFFFFGGGGGGFGEGGGGFGEF2GHHGGGGEEEGGHGHGGGAAEFHEFHHFHGGGGGGGGGGGGHHHHGGGGHGHHHHGGGGGDGGDHHHHHHHHF/<F1?1?<</F<FA@@@AGHFFHDDGH0CDFH@DD:EGE/C.99C900/:F0CE9.@D--9@DBFF-BBFFFF//9B./;FFFF//;B//9/9DAFE9/;;.../BFFFBBFFFFFB9B.:;.;AB-..;F/:/FBFFFFFF-;-;;.
@M05620:37:000000000-D9766:1:1101:14894:3399 1:N:0:60
ACCACACCTTCTACAATGAGCTGCGGGTGGCTCCCGAGGAGCACCCCGTGCTGCTGACCGAGGCCCCCCTGAACCCCAAGGCCAACAGCGAGAAGATGCCCAGGCGAGTGGCCCGCTACCTCTTCTGGTGGCCGCCTCCCTCCTTCCTGGCCTCCCGGCGCTGCGCCCATTCTCACTGGTTCTCTCTTCTGCCGTTTTCCGTAGGACTCTCTTCTCTGACCTGAGTCACCTTTGGAACTCTGCAGGTTCTA
+
>1>1AAAAFFFFFDGBBFG111B1E00AA0GH1BFAAEE?EHFHHG/EEAFCHDG1F0>E/EEGE//EEEE0B1/<EE/<//?<<?/0B><//<0<1111?FGC//A@A.CFGAC-CC?CBGGDHGFF;/AC.@CC...9BFCGB0/0C/9AB?AAA--9@--;@-A;-:BFB9;FFFF9/;BFFBFF/;B;B@-9BABBBFFFFFBBFFFB/B//9///;BB/:BB/;9FBBFFFFFFFFFFFFF9;BBF
@M05620:37:000000000-D9766:1:1101:15521:3404 1:N:0:60
ACCACACCTTCTACAATGAGCTGCGTGTGGCTCCAGAGGAGCACCCCGTGCTGCTGACCGAGGCCCCCCTGAACCACAAGGCCAACCGCGAGAAGATGCCCAGGTGAGTGGCCCGCTACCTCTTCCGGTGGCCGCCTACCTCCTTACTAGACTCCCGGAAACGAGCCCTTTCTCGCTGGTTATCTCTTCTGCCGTTTTCCGTAGGACTCTCTTCTATGACCTGCGTCTCCTTTGGAACTCTGCAGGTTCTA
+
AAAAAAAAFFF1AGGAEGGAF111AAEEG0BGCF1BGCCCEHHHHGCGEAEEG1BFGE0EGGGG/E/EGGGHGFC0FGHC>FHE>/?<E<EC//BFH1<?GG/??110>1?<F//</>C0111>>1>A<-C..-<A..;G0:./C0G00<:;0BF.9A--:/.:.-;EB/FB//--9A@//9/9/;/;B9FB/9-;BEBFBB--BBF/////;///9/::F/-9-;---9;;F////;////9BB--9///
@M05620:37:000000000-D9766:1:1101:16290:3413 1:N:0:60
ACCACACCTTCTACAATGAGCTGCGTGTGGCTCCCGAGGAGCACCCCGTGCTGCTGACCGAGGCCCCCCTGAACCCCAAGGCCAACCGCGAGAAGATGCCCAGGTGAGTGGCCCGCTACCTCTTCTGGTGGCCGCCTCCCTCCTTCCTGGCCTCCCGGAGCTGCGCCCTTTCTCACTGGTTCTCTCTTCTGCCGTTTTCCGTAGGACTCTCTTCTCTGACCTGAGTCTCCTTTGGAACTCTGCAGGTTCTA
+
CCCCCCDCFFFFGGGGGGGGGGHHGGGGHGHHHGGGGGGGGHHHHGGGFGGGHHHHHHHGGGGGGGGGGGGHHHHGGGGHGHHHHGGGGGGGGGHHHHGHHHGGGHHCGHGGHHCGCGGHHHHHHHHHGHGHHGGGGGHGHHGHHGGGGGGGGGGGGF-9CFFGGGFFFFFFFFFFFFFFFFFFFFFFFFFFFFDFFFFFFFFDDFFFFFFFFFFFFFFFFFFF/<BFFFFFFFFFFFFFFFFFFFFFFFE
@M05620:37:000000000-D9766:1:1101:10322:3417 1:N:0:60
ACCACACATTCTACAATGCGCTGCGTGCGGCTCCCGAGGAGCACCCCTTGCTGCTGACCGAGGCCCCCCTGAACCCCAAGGCCAACCGCGCGAAGATGCCCAGGTGAGTGGCCCGCTACCTCTTCTGGTGGCCGCCTCCCTCCTTCCTGGCCTCCCGGCGCTGCGCCCTTTCTCACTGGTTCTCTCTTCTGCCGTTTTCCGTAGGACTCTCTTCTCTGACCTGAGTCCCCTTTGGAACTCTGCAGGTTCTA
+
BAABABB>@BDFGGGGGGG?FCEGGGG22AEEF2AE1AEE?GHHHGF11BFGBGCHHHF>>@/EFGGGGGAFFGHGGGGHGHHHHGGGGGBDFGG/?FGHHHHGHHHGGHGGHHGGG-CHHHHHHHHHHGGHHGGGGGGGGGGGGGGGGGGGGGGEDG9@DFFFFFFFCFFFFFFFFFFFFBBFFFFF/9BFFFDFFFFFFFA?D/BFFFFFFFF9;F/FFFF/;FF/;AFFFFEFFFFFFFFFFFFFFFF
@M05620:37:000000000-D9766:1:1101:16054:3423 1:N:0:60
AGTGCCAGCTCTCAATCGCACAGGGGACCCAGGGCCTGGCCCCTCCATCCAGAAAACCTATGACCTCACCCGCTACCTGGAGCACCAACTCCGCAGCTTGGCTGGGACCTATGTGAGTATCCAGCGTAGGAATCTGGGAGTTGGGGAGGAGTGAGGAGTTGGGGAAAGACAGTCCTAACCGTGGAGGGTTCTGGTAAATGATGGGGTGAGGAGGGGCTCTTTGGCTCCCACCAGTCCCCCTGTCTGGTCTA
+
BCAABFFFCFFFGGGGGGGGGGHGGGGGGGHHGGGGFFHHHHGHGGHHHHHHHHHGHGHHHHHHHHHHHHHGGEFGHHHHGHHHHHHGGHHHGGGGGHFGGHHGGGHHGHHHHHGHHHHHHHHHHGGGCDHHHHHHHHHGGHHHGGGGFGGGHHHHHEHHHHCGGGHHHHHHHHCFHHHHGGGGGGGGAFFGGGGFGGGFGGGGGGFFFFFFFFFFFCFFEFFFFFFFFFADFFFFFFFFFFFFFFFFFFF
@M05620:37:000000000-D9766:1:1101:9711:3514 1:N:0:60
ACCACACCTTCTACAATGAGCTGCGTGTGGCTCCCGCGGAGCACCCCGTGCGGCTGACCGAGGCCCCCCTGACCCCCAAGGCCAACCGCGAGACGCTGAACCCAGGTGAGTGGCCCGCTACCTCTTCTGGTTGCCGCCTCCCTCCTTCCTGGCCTCCCGGAGCTGCGCCCTTTCTCACTGGTTCTCTCTTCTGCCGTTTTCCGTAGGACTCTCTTCTCTTACCTGAGTCTCCTTTTTCACTCTGCAGGTTC
+
>11>A11>BCCFGGGB3BF1FEGBEEEE0EE0BAFE0AE//E/AFE/E/?E////>GHFE>>/EEEEEGEEE0F0CCC<?FCHE/FFGGGGC-..-<.<<1<<C<.//=.<0<C;CCGGCGGHGB0C0CB00.CBA@9C9.CBBC9C0;;9/-A/-:;---;@-/B@-A@;/BF/;FFB/9B//9//9;FFFFEF-9-/:9;;99--:B//B:9/;BFF/99F///;;FFFFF/;///;9F;B//99-9;B
@M05620:37:000000000-D9766:1:1101:10073:3540 1:N:0:60
GAGGTTGCCATAGATGACGCGCCTCGACACTAGATCCACGTTTGTGGTAAGCTTGATATGTTTTTTGATCTGTTGAATGAAGTGTAAAACCCTGCTCTTGGTCCCAACCCATGTAAAGGACAAATTGAATAAAATAGGAGGGAACGAGCAGTGAGGAATTAGCGAAAAAAAAGAGTAAACCGAGAAGGTTTTGGACACTATAGGATTAGAAAGGGTCCCTTCGTCCATATGAAACTTGGATGTGCACCAGA
+
>3>33BBB@5@4B56BB42A2AABB2B22A33B35DABFEE131221BA5AB5A3AA55DD5DG1>>1D55D5@3444B3BB43444B4@1?1??3B4B33333033////3344444320202333?33D333322222/</@/<///<0?1110101<110-----.---;;:00;;0C----././00..-//:C0/009000000////.../..://./...;///9;/////9///9/////;..
@M05620:37:000000000-D9766:1:1101:10054:3547 1:N:0:60
AGTGCCAGCTCTCAATCGCACAGGGGACCCAGGGCCTGGCCCCTCCATCCAGAAAACCTATGACCTCACCCGCTACCTGGAGCACCAACTCCGCAGCTTGGCTGGGACCTATGTGAGTATCCAGCGTAGGAATCTGGGAGTTGGGGAGGAGTGAGGAGTTGGGGAAAGACAGTCCTAACCGTGGAGGGTTCTGGTAAATGATGGGGTGAGGAGGGGCTCTTTGGCTCCCACCAGTCCCCCTGTCTGGTCTA
+
>>AAAD111BBDDAFGGFFFEEFG0EEGGFCFFAFEC/A0FHGCGGHFFGFDBBGFFGH1F1BGHHGFF>GEGECEHFG>FFF/B?>GGGHHGECEEFHHCGHFCEGHGHHHFHHHFBFHHHGHHGEECEGFHHHHHHFGGGHHGGECGGGHHGHHCCCCFHGCEAEGFHHHFHHGHHHHGCAAAEC@:AFFGGFFFG0BFFGFGGF@E:FFFB@@@@FFFFFFFFFFFFFBFFFFFFFB@FFFFFEFB9:
@M05620:37:000000000-D9766:1:1101:18421:3575 1:N:0:60
ACCACACCTTCTACAATGAGCTGCGTGTGGCTCCCGAGGAGCACCCCGTGCTGCTGACCGAGGCCCCCCTGAACCCCAAGGCCAACCGCGAGAAGATGAACCCGGGTGCCTGGACCGCTTCCGCTTCTGGCGGCCGCCTCCCTCCTTCCTGGCCAGCCGGCGCTGCGCCCTTTGGCACTCGTTCTCGCTTCTGCCGTTTTCCGTCGGACTCTCTACTCTGCCCTGCGTCTCCTCTGTAACTCTGCCAGATC
+
A?AAB?AAFFFFCGGF5FFGDGGFEEEEG2FCBFFAEEEC2GGFHGGGAEEAFD3AFFBE@EEEGAEEGGFEFHHGGGFGF?GHEFEEG//<//?11111</?//A<->011.<<C@CC.<C.....:0:0--;A?--...://./;9//9/../.99---9--;.--9=-/;///9:./;..999.99.AFFBB=.;:.//.99>;---9/////99////;99A@9B.B//.B/;/////;:B///.9/
@M05620:37:000000000-D9766:1:1101:17984:3594 1:N:0:60
GAGGCTGCTTTGGAAGCAACTCATAGATTACTGCCACAGGTCCCCCTGTCCCTATAACCGTTTCCTCGCTGGCTACCAGAAGCTGGAACCACTGCCTCCAGGATGCTACCCGTAAGGAAAGGCTCCTAGAAGACTCCCAGGGCGTCAACGCGCTGCTGAACCCATGGCAAGTAAGTCAGGCCTTTCCGCTTTAGCACTCTTGTGGATCCAATTGCACCATTCTCAGCATTTGTACTTGTACCTGACCCGCC
+
AAABBBFAFFFFGGGGGFCGGGF5A5DDBD4DG5BFEC22BABB2B2B3AB3333BDAEABA3A5D51AFEGGH32BFGFHHHE32BFG1?FB3@BFCHHHHHG@1BGF0GE/E/BGHHHGHHHHFHHHGHGGHHHHEGHGG/B//A/1//>ADC.GHGD/C..<CGHHHGGFFGGHHGHH.:/;CCEGGDGBFGGGBFFFGFGGGGFFFFGFF00;/;CFGBFFFFFFFFFBFFFFFFF/BFFFF/.9>>
@M05620:37:000000000-D9766:1:1101:12828:3635 1:N:0:60
AGTGCCAGCTCTCAATCGCACAGGGGACCCAGGGCCTGGCCCCTCCATCCAGAAAACCTATGACCTCACCCGCTACCTGGAGCACCAACTCCGCAGCTTGGCTGGGACCTATGTGAGTATCCAGCGTAGGAATCTGGGAGTTGGGGAGGAGTGAGGAGTTGGGGAAAGACAGTCCTAACCGTGGAGGGTTCTGGTAAATGATGGGGTGAGGAGGGGCTCTTTGGCTCCCACCAGTCCCCCTGTCTGGTCTA
+
BAABBFFFBFFFGGGGGFGGGGHGGEGGDFHHGDGGFGHHCHGHGGHHHHHHFFHHHGHFHHFHHHGHHHHGGGGGHHHHHHBFGHHFFHHFEECFGBBGFHGFEFGFGHHHHH3GG?GFHGHFHGCECGFFGHHHGHHGEHFHGDGGGGGGHHHGHGCFGFGGGDHEHHHHGFHHHGHFGCCBEEGF;:FBFGFGGGGGGGGGGGFFFFFFDDFFFAEFFBBBBBBEFF?A?AFFFFEFFFFFFFF/;//
@M05620:37:000000000-D9766:1:1101:22448:3646 1:N:0:60
AGTGCCAGCTCTCAATCGCACAGGGGACCCAGGGCCTGGCCCCTCCATCCAGAAAACCTATGACCTCACCCGCTACCTGGAGCACCAACTCCGCAGCTTGGCTGGGACCTATGTGAGTATCCAGCGTAGGAATCTGGGAGTTGGGGAGGAGTGAGGAGTTGGGGAAAGACAGTCCTAACCGTGGAGGGTTCTGGTAAATGATGGGGTGAGGAGGGGCTCTTTGGCTCCCACCAGTCCCCCTGTCTGGTCTA
+
ABAABFFFBFFFGGGGGGGFGGHHGGGGDECHFGGE2FHHCHGHGGHHHFGHBGFGHGHHHHEHHHHHHHHGGFGGHGHHHHHHHHHHGFHHGGC?E3FGGHHGDGGHGHHHGHFHHGFFHFH2BCCGGGHHBHHHHHG/CGHFGGGCCF.FFF0CG.<CGFGCGGHEHGHHHHHHHHHHGGEAF?EGEFFGGGFGGGGFGFGGGDFFEFEFFFFFFFEFFFFFFFFFFFFFFFFFFFFF=FFFF9BFBF/
@M05620:37:000000000-D9766:1:1101:18720:3648 1:N:0:60
ACCACACCTTCTACAATGAGCTGCGTGTGGCTCCCGAGGAGCACCCCGTGCTGCTGACCGAGGCCCCCCTGAACCCCAAGGCCAACCGCGAGAAGATGAACCCAGGGGGGTGGCCCGCTCCCTCTTTTGGTGGCCGCCTCCCTCCTTCCTGCCCTCCCGGCGCTGCGCCCTTTCTCACTGGTCCTCTTTTCTGCCGTTTTCCGAGGGCCTCTCTCTTCTGCCTTGCGCCTCCTTTGGACCCCTGCCGGTCT
+
BACCCCCDFFFFGGGGGGGGGGHHGGGECEHHHGGGGGGGGHHHHGGGGGGGHHGHHHHGGGGGGGGGGGGHHHHGGGGHGHHHHGGGGGGGGGHHGHHBGH//FF//--9;-;F.---;A./:F00:;-.;.A.-;-.;E?/;.;0;:0;0;.0;D.A------.-;D-@F00::000B/F000000;0000;0:ADF.B0..-;-....0/B000000:;0000--..;.;FFF/B0/......;-;-.
@M05620:37:000000000-D9766:1:1101:14545:3651 1:N:0:60
ACCACACCTTCTACAATGAGCTGCGTGTGGCTCCCGAGGAGCACCCCGTGCTGCTGAAAGAGGCCCCCCTGAACCCCAAGGCCAACCGCGAGAAGATCCCCAGGCGAGTGGCCCGCTACCTCTTCTCGTGGCCGCCTCCCTCCTTCCTGGACTCCCGGCGCTGCGCCCTTTCTCACTGGTTCTCTCTTCTGACGTTTTCCGTAGGACTCACTTCTCTGACCTGAGACTCCTATGGAACTCTGCAGGACATA
+
AAAAAAAAFFC1B3FDBGGGB1ACE0AB0ACGEF0A0AFAEGHHHG?GAAEAEBCEG11B0F/EC//>EGG0G1/>EE/>>/FFAGGGEEG@</B1B1<BF0FFA/<@/</FAF-@CCC01110=D0<..<@A@-;.:C:CB.;0;/00//.99/AC9A?--@-99-@=F/;/9/:B99;FFB//://99;/9A;-9EFFB/;:BFF/9/;99/B///:9/;BBF/9BB9/////9BF//FBB/F----99
@M05620:37:000000000-D9766:1:1101:19613:3685 1:N:0:60
AGTGCCAGCTCTCAATCGCACAGGGGACCCAGGGCCTGGCCCCTCCATCCAGAAAACCTATGACCTCACCCGCTACCTGGAGCACCAACTCCGCAGCTTGGCTGCAACATATGTGAGTATCCAGCGAAGGAATCTGGGCATTGGGGCAGAGTACGGAGTTGAAGAACGACAGTCCTAACCGTGGAGGGATCTGGTAAATGATGGGGTGAGGAGGGGCTCTTTGGCTCCCACCAGTCCCCCTGTCTGGTCTA
+
>A3>ADFFBFFFG4GG5AFCEEFHFEEEGEGHFFGGGFHHHHGHGGHHHHHHHFFGGGHHHGHHHHHHHHHGGEGGHHHH?FHHGH1GEHHHEFGGGHGHFHHG/3?B0BFBGGFDGGHHH22FGC/</?<@GHGHHG/0<1??FD.->.>=11.<.=<GH00=<//..:--<GFHBHGG-.;:.;DG.CAFFGFFFGGGGGGGGGDBE?A/9.9-B?FFFFFBFFFFFFFFFFFFFFFFBFFFFFFFFFF
@M05620:37:000000000-D9766:1:1101:10228:3693 1:N:0:60
AGTGCCAGCTCTCAATCGCACAGGGGACCCAGGGCCTGGCCCCTCCATCCAGAAAACCTATGACCTCACCCGCTACCTGGAGCACCCACTCCGCAGCTTGGCTGGGACCTATGTGAGTATCCAGCGTAGGAATCTGGGAGTTGGGGAGGAGTGAGGAGTTGGGGAAAGACAGTCCTAACCGTGGAGGGTTCTGGTAAATGATGGGGTGAGGAGGGGCTCTTTGGCTCCCACCAGTCCCCCTGTCTGGTCTA
+
>A>>>FFFBFFFG4BGFFG2E2GCG2BAEBFHBBAB2BGHFHGHGGHHHFHHGGGBFFHHHBEGHDBGHHHEE/>EGFFG2BFGHH1??FH?/E/E>GBBEGHGGGGGGHGHHHHFHHFHHHHGHGG?DFHGGHHHHG0FEHFGGG.<@.<<C0<C<EHHHHGGEDEF/C/CHHFGHHHGGGGGGEABGGGGGGFBFGGEFGGGGFD;EFEFFFBBBBFFFFFFFFFFFFFFFFFFFFFFBFFFFFFFFF9
@M05620:37:000000000-D9766:1:1101:9666:3694 1:N:0:60
ACCACACATTCTACAATGCGCTGCGTGCGGCTCCCGAGGAGCACCCCTTGCTGCTGACCGAGGCCCCCCTGAACCCCAAGGCCAACCGCGCGAAGATGCCCAGGTGAGTGGCCCGCTACCTCTTCTGGTGGCCGCCTCCCTCCTTCCTGGCCTCCCGGCGCTGCGCCCTTTCTCACTGGTTCTCTCTTCTGCCGTTTTCCGTAGGACTCTCTTCTCTGACCTGAGTCGCCTTTGGAACTCTGCAGGTTCTA
+
AAAAAAA11BBFGGFGGG1AEEEGGEE00AFEEAAB/EEECHGHHGG/ABGHFHGHGHH>>E?EGGGGGEEHCGHGGGGHEFGHHGGCGG/BCGG?FFHHGHHGHHGGHHGGHHGGC?CHHHHHHHHEGHGGHGGGGGEFFFGGGGFGGGGGGGGGGG9@@@@F@@F@;FFFFFFFFFFFFFFFFFFFBFFFF@AAFFFFFFF?B/FFFFFFFBF:BF/9FFF/;FF-;AFBFFFFFFFFFFFFFFFFFFF
@M05620:37:000000000-D9766:1:1101:14628:3697 1:N:0:60
ACCACACCTTCTACAATGAGCTGCGTGTGGCTCCCGAGGAGCACCCCGTGCTGCTGACCGAGGCCCCCCTGAACCCCAAGGCCAACCGCGAGAAGATGCCCAGGTGAGTGGCCCGCTACCTCTTCCGGTGGCCGCCTCCCTCCTTCCTGGCCTCCCGGCGCCGCGCCCTTTCTCACTGGTTCTCTCTTCTGCCGTTTTCCGTAGGACTCTCTTCCCTGACCTGGGTCGCCTTTGGAACTCTGCAGGTTCTA
+
>3>AAAAAFFFFBGGGFGGGGFFFGEA2G2GGGFFECEE2EHAGHGGGEEGAGBBFGBGE>EEEEAE?EEF?GHHGGGEEECHHEGEEGGGC/<F1FB<<C1/<1?G0??A/0?-->@-F1GF0=0.--<<<:;CCC.CEH/;/00CB0F9A0AE?.9----;@>?B??FF/BF///:B/99;//:9/99BFB@A.BE/9;:9.99F/B//999/999BFFBF..;;-9A.9BFFFFFFFFFFFFF.BFBB
@M05620:37:000000000-D9766:1:1101:14249:3709 1:N:0:60
ACCACACCTTCTACAATGAGCTGCGTGTGGCTCCCGAGGAGCACCCCGTGCTGCTGACCGAGGCCCCCCTGAACCCCAAGGCCAACCGCGAGAAGATGCACACATGAGAGGCCCCCTACATCTTCTCGTGGCCGCCTCCCTCCTCCCTGGCGTCCAGCGGCTCCGCCCTTTCTCACTGGTTCTCTCTTCTGCCGCTTTCCGCAGAACACTCTTATCTCACATCTGTCTCCTTTGGAACTCTCCAGGTTCTA
+
BBBABCCCFFFFGGGGGGGGGGHHGEFFHGHHHGGGGGGCGHHHHGGGGFGGHHHHHHHGGGGGGGGGGGGHHHHGGGGHGHHHHGGGGG@DFGHHH2?2?G0/1?1F1?A/?A-><.011>G11>0<<<A@.<A-.=.E/C://;.90:9-9;-.:/-;-:..;D.--:FB/B9B99B/;;FFFFB//;9//9--;AB/;.-@-/./;BFF//;FF//:////;//;F/::FBB//9/;B///:/99:F;
@M05620:37:000000000-D9766:1:1101:22081:3716 1:N:0:60
ACCACACCTTCTACAATGAGCTGCGTGTGGCTCCCGAGGAGCACCCCGTGCTGCTGACCGAGGCCCCCCTGAACCCCAAGGCCAACCGCGAGAAGATGAACCCAGGTGTGTGGCCCGCTCCCTCTTCTGGTGGCCCCCTCCCTCCTTCCTGCCCTCCCGGCGCTGCGCCCTTTCTCACTGGTTCTCTTTTCTGCCGTTTTCCGTAGGACTCTCTTCTCTGCCCTGCGTCTCCTTTGGAACTCTGCGGGTTT
+
DCCDDDDDFFFFGGGGGGGGGGHHGGGBEFHHHGGGGGECFHHHHGGGGGGGHHGHHHHGGGGGGGGGGGGHHHHGGGGHGHHHHGGGGGBFGGHHHHBGH////?1?1?00/><G--->.CGC/D000<0<..;.-:-C.C/:./09/000.;0;9.:CG---;D-@A-;:FFBF0000/:;FFFF09B00009-ADB.00.:.:.0;FFFF0BFFB0099.0:.-;@./0;000/00;F0B09---9;.
@M05620:37:000000000-D9766:1:1101:7989:3744 1:N:0:60
ACCACACCTTCTACAATGAGCTGCGTGTGGCTCCCGAGGAGCACCCCGTGCTGCTGACCGAGGCCCCCCTGAACCCCAAGGCCAACCGCGAGAAGATGAACCGAGGTGCGTGGCCCGCTCCCTCTTCTGGTGGCCGCCTCCCTCTTTCCTGGCCTCCCGGCGCTGCGCCCTTTCTCACTTGTTCTCTCTTCTGCCGTTTTCCGTTGGACTCTCTTCTCTGCCTTGCGTCTCCTTTGGAACTCTGCTGGTTC
+
AAAAAAA>BFFFGGGFGGAAF1FGEEG0AEGFGBBE0EGGGHHHHGGGGGGGHHHHHHHG@EGGGGGGGGGEHHHGGGGHGHHHHGGGGGBCCGHFHHHHFH//>@/?1AFC-CG<@<<-<<CGCGGGHGG/:GHC@ABCEGGG/09BCBBFGEGGG.99A;-;>A=@A-@FFFFF/BF//BFFBBF/;FFFFFB@-AFEFB-B/;-/:FFFFEFBBBFFFF/://-;@--9FBBFF/;/BBFFF/;BFF/
@M05620:37:000000000-D9766:1:1101:8967:3796 1:N:0:60
AGTGCCACCTCTCAATCGCACAGGGGACCCAGGCCCTGGCCCCTCCATCCAGAAAACCTATGACCTCACCCGCTACCTGGAGCACCAACTCCGCAGCTTGGCTGGGACCTATGTGAGTATCCAGCGTAGGAATCTGGGAGTTGGGGAGGAGTGAGGAGTTGGGGAAAGACAGTCCTAACCGTGGAGGGTTCTGGTAAATGATGGGGTGAGGAGGCGCTCTTTGGCTCCCACCAGTCCCCCTGTCTGGTCTA
+
>1>1>DF1BBFFGGGGGGAFECFFFGE0AEGFF0AE/BAG0BEHGGH1DGFG101FHGH1GF2FHFHHHHEGGEEEHFHGFHHHHHHGFHEHGGGGGHHHGHBFFGHEGHHGFD22BB>GHGEHF/?<@/@GHH1FGFGEFHEH/CFGCGGHHGHFH.//0/<:E.GGFHFF<:GBG0/CA.;@EEG-;A909;;BFBFBB0F0:BB@FFFFFF-9@@?EF////9B9EFFFF?B/;B?B@?BBB;/BBF/
@M05620:37:000000000-D9766:1:1101:22104:3825 1:N:0:60
ACCACACCTTCTACAATGAGCTGCGTGTGGCTCCCGAGGAGCACCCCGTGCTGCTGACCGAGGCCCCCCTGAACCCCAAGGCCAACCGCGAGAAGATGCCCAGGTGAGTGGCCCGCTACCTCTTCTGGTGGCCGCCTCCCTCCTTCCTGGCCTCCCGGAGCTGCGCCCTTTCTCACTGGTTCTCTCTTCTGCCGTTTTCCGTAGGACTCTCTTCTCTGACCTGAGTCTCCTTTGGAACTCTGCAGGTTCTA
+
CCCCCCCCFFFFGGGGGGGGGGHHGEGEHGHHHGGGFGGFEHHHHGGGFGGGFHHHHHHGGG?EFGGGGGGHHHHGGGGHGHHHHGGGGGGGGGHGHHHHHHHEFCFHHHGGHHGGGGGHFFHHHHHGGGGGHCGGGGHGHGDHHGGGFGGGGGGGGGGGGFBFFGFFFFFFFFFFFFFFFFFFFFFFFFFFFFDFFFFFFF?DFFFFFFFFFFFFFFFFFFFFFFFFFFFFFFFFEFF9FFFFF?FFFFF
@M05620:37:000000000-D9766:1:1101:13760:3864 1:N:0:60
ACCACACCTTCTACAATGAGCTGCGTGTGGCTCCCGAGGAGCACCCCGTGCTGCTGACCGAGGCCCCCCTGAACCCCAAGGCCAACCGCGAGAAGATGAACCCAGGTGCGTGGCCCGCTCCCTCTTCTGGTGGCCGCCTCCCTCCTTCCTGGCCTCCCGGCGCTGCGCCCTTTCTCACTGGTTCTCTCTTCTGCCGTTTTCCGTAGGCCTCTCTTCTCTGCCTTGCGTCTCCTTTGGAACCTGCAGGTTCT
+
AAAAAAA1BCCFGGGGGG1FGGHHGGGA0EFFFAFE0EEECGCGHGGEEEEGEHHHGHHAEC?EGGGGGGGHFHHGGGGHGHHHHGGGCG>BGGHBGHHFHE?/?FHF1AFE<A>F@@CCGGHHHHDGG0GGGHH@GGCGGGGG;;CFFGFFGGGFG;EG@@-;@B@@F?@FFFFFFFFFF9FBFFF/;BFFFF/;ABFFF;-:-:-/;FFFFFFFFFBFFF/;BB@-9;:/BFFFBB/BEFFFFFFFFFF
@M05620:37:000000000-D9766:1:1101:18875:3864 1:N:0:60
ACCACACCTTCTACAATGAGCTGCGTGTGGCTCCCGAGGAGCACCCCGTGCTGCTGACCGAGGCCCCCCTGAACCCCAAGGCCAACCGCGAGAAGATGAACCCAGGTGCGTGGCCCGCTCCCTCTTCTGGTGGCCGCCTCCCTCCTTCCTGGCCTCCCGGCGCTGCGCCCTTTCTCACTGGTTCTCTCTTCTGCCGTTTTCCGTAGGACTCTCTTCTCTGCCCTGCGTCTCCTTTGGAACTCTGCCGGTTC
+
3AABBAABFFFFGGGBGGBGFGHGGFGBGEHHHGGEEGF?FHHHHGAEEAEEHEGFHHGEGGGGEG?FGGGHHHCEGGGHGHHC?FGGGGDGGFHHFGHHHHGFCEHG<CGGGGFHGGG@GGHHHHFHHHHHGGEF?-AFGFGGDFGGGGGGGGGGGADGGFFFFFFFFFFFFFFFFFFF.BFFFFFFFFFFFFFFFFFFFFFF.DDEFFFFFFFFFFFF/B.BF.@DFFFFFFFFFFFFFFFFF/@-@D.
@M05620:37:000000000-D9766:1:1101:15212:3880 1:N:0:60
ACCACACCTTCTACAATGAGCTGCGTGTGGCTCCCGAGGAGCACCCCGTGCTGCTGACCGAGGCCCCCCTGAACCCCAAGGCCAACCGCGAGAAGATACCCAGGTGAGTGGCCCGCTACCTCTTCTGGTGGCCGCCTCCCTCCTTCCTGGCCTCCCGGAGCTGCGCCCTTTCTCACTGGTTCTCTCTTCTGCCGTTTTCCGTAGGACTCTCTTCTCTGACCTGAGTCTCCTTTGGAACTCTGCAGGTTCTA
+
ABABCCCBFFFFGFGGGGGGGGHHGGGGHGGHHGGGGGGGGHHHHGGFEFGGHHHHFHHGEEGGGGGGGGGHHHHGGFEHGHHHHGGGGGFDFGHGH2GFHHHFHHHHHHGGHHGGGCGHGHHHHHGHHHGHHGGGGGHGHHGHHFGGGGGGGGGGGBAGDFFGGGFFFFFFFFFFFFFFFFFFFFFFFFFFFFDFFFFFFBFDDBFFFFFFFFFFFBFFFFBFB9BFFFFFFFFFFFFFFFFFFFFBFFF
@M05620:37:000000000-D9766:1:1101:15196:3887 1:N:0:60
ACCACACCTTCTACAATGAGCTGCGTGTGGCTCCCGAGGAGCACCCCGTGCTGCTGACCGAGGCCCCCCTGAACCCCAAGGCCAACCGCGAGAAGATGCCCAGGTGAGTGGCCCGCTACCTCTTCTGGTGGCCGCCTCCCTCCTTCCTGGCCTCCCGGAGCTGCGCCCTTTCTCACTGGTTCTCTCTTCTGCCGTTTTCCGTAGGACTCTCTTCTCTGACCTGAGTCTCCTTTGGAACTCTGCAGGTTCTA
+
AAAAAAA1BBBDGGGGGG1FGGHHGGG00BGFGAFE0EEECHCGGFGAEEFGBHGHHGH/>@?EFGGGGGGH1GHEGGGHGHGHHGFEBC>>CFHBF1?FGHHFFGFGHHGGHHGGGGGHHHGHHGHHDGCHHGGGGGHGHHGHHGGGGGGGGGGGGG-=AFFGGGF@@FFFFFFFFFFFFFFFFFFFFFFFF@BFFFFFFFFFFFFFFFFFFFFFFF;FFFF/FFF/:FFFFFFFFEFFFFFFFFFFFFF
@M05620:37:000000000-D9766:1:1101:21522:3899 1:N:0:60
ACTGCCCCTTCTCAATCGACCCGTGGATTCCTGCCCCGGCTCCCCCCGTCCGTCTAACCGTTTCCTCCCTGGCTACCAGGAGCACCAACTACTCCCTCCAGGATGCTACCCGTCCGGAAAGGCTCCTAGAAGACTCCCAGGGCGTCACCGCGCTGCTGAACCCCTGGCAAGTCAGTCAGGCCTTTCCGCTTTAGCACTCTTGTGGATCCAATTGCCCCATTCTCAGCATTTGTACTTGTACCTGACCCGCC
+
1>1>AB1>>FBBDGFBGABEAAABAABFBBFGHHHHG/AAABFFGG/A>BE//BBFFHHEEE0B2BBBFHHHHHBBFGH??FH?B?FGG0BGF1B?G0CFGHHHHGFFHGHGG/<<CGG/0<GHHGHHHHHG1FHHHHHGGGCCCGGAGCGGGGGFGG0CBGG?EFGGGBEG00;FFGGGGGGGFFFFFFFF/BFFFFFFFFFFFEFFFFFFFF/9FFFFFFFFFFFFFFFFFFFFFFFFBFFFFF/B@?@
@M05620:37:000000000-D9766:1:1101:12197:3949 1:N:0:60
GAGGCTGCTTTGGAAGAAACTCATAGATTACTGCAACAGTTCCCCCTGGACCTGGAAAAGTTTCTTGCCTGGCTTACAGAAGCTGAAACAACTGCCTACAGGCTGCTACCCGTAAGGCAAGGCTCCTAGAAGACTCCAAGGGAGCAAAAGAGCTGATGAAACAATGGCAAGTAAGTCAGGCATTTCCGCTTTAGCACTCTTGTGGCTCCAATTGAACAATTCCCAGCATTTGTACTTGTAACTGACAAGCC
+
>?3A3>4>FFFDG4B44B4FFGBFF5FGG5BDFGC4A2FFGAEFGGEEE2FGGFFH332FFGHADFHBABABBFEB35BBFGBBG33F@?1FGHHHBBB3@31BBBG4BFGEE@EF?300FE?30?BB4BG3?3B3BF1B/AEA/?0CF0/@01@1@1FGHHEHG1G<0?C??DG@<=1<>F<111<<>.<C0=DDG</=D00<..;0.::00;;0=0/CB00;90./;;0;;;;FGB09;F00;;009;9
@M05620:37:000000000-D9766:1:1101:8487:3976 1:N:0:60
GAGGCTGCTTTGGCAGAAACTCATAGATTACTGCCACAGTTCCCCCTGTACCTGTAACCGTTTCTTGCCTGGCTTCCAGAAGCTGCAACAACTGCCTCCAGGATGATAAACGTCCGGAACGTCTCCTAGTAGCCTCCCCGGGCGTCCCCGCGCTGCTGAACCACTGGCCCGTCCTTCAGGCCTTTCCGCTTTCGCACTCTTGTGGATCCCCTTGCCCTATTCTCCGCCTATGTACTGGTCCTTGAACCGCC
+
ABB?AAFBFFFFG4FGFGGGGGHDD5ADADBGGHCBGHFB5BFGGGAB35DFAB5ADDFEBEBADDABBGHBFBA2BGGHGHGGBB3BBB?BEGHGEFGHHHGFF3BF43B?BFFE//E@//?FFGFBG3BBBF3BF/////>B<@////<<@CCFHF0<<C.CGGFH.C-AEAA0CBFG/.9;CFGF.;CFGG.:ABFFFGF/.;B/BFFF?.;;9/;:BFF//AAA..:99/;/////;/;;B;/.-9;
@M05620:37:000000000-D9766:1:1101:10154:3988 1:N:0:60
GAGGCTGCTTTGGAAGAAACTCATAGATTACTGCAACAGTTCCCCCTGGACCTGGAAACGTTTCTTGCCTGGCTTACAGAAGCTGAAACAACTGCCTCCAGGATGCTACACGTCCGGAACAACTCCTAGAAGACTCCCAGGGCGTCACAGAGCTGCTGCACAACTGGCAAGTCCTTCAGGCCTTTCCGCTTTCGCACTCTTGTGGATCCCCTTGCCCCATTCTCCGCCTTTGTACTTGTCCATGACACGCC
+
>111>AFAFFFFGGGC1F1GEGGHFHHGG1FGHG11FFBDDGHHHGGGEGHHGHAHH10FHHHFBGGGHHGHHHGCFHHFHHHHHBGHHFEHHHH0BF>GHHGH10B2B@FEGH?//E//00?BGHGHHG1F1F1FHG01/??@/BB/@F1F0GFGF11?11?AGHBGH1<11<1>GHHBCEGBFHHGFGGGHGCCGGHGHHHHGFGGGF9F.C//0.9;FGG;0E.9C;=0B9BF//9/;/;FF9;9-@E
@M05620:37:000000000-D9766:1:1101:19993:4006 1:N:0:60
ACCACACCTTCTACAATGAGCTGCGTGTGGCTCCCGAGGAGCACCCCGTGCTGCTGACCGAGGCCCCCCTGAACCCCAAGGCCAACCGCGAGAAGATTCCCAGGTGAGTGGCCCGCTACCTCTTCTGGTGGCCGCCTCCCTCCTTCCTGGCCTCCCGGCGCTGCGCCCTTTCTCACTGGTTCTCTCTTCTGCCGTTTTCCGTAGGACTCTCTTCTCTGACCTGAGTCTCCTTTGGAACTCTGCAGGTTCTA
+
BBBBBBBBFFFFGGGFEGBFGFHHGAEA4AGGCFFE?EEGDHHHHGGGDEGGEHGFHHHEEFFGGDGGGGGFHFHGGGEHF/GHHGAEGGBBCGHFB???FHHGHHHGHHGGHHGGGGGHHHGHHHHHHHGGHGGGGGCEHHGHHHGGGGFFGFGGDD-A@FFFFFDDAFFFFFFFFFFFFFFFFFFFFFFFFFFFFFFFFFFDFFFFFFFEFFFFFF/FFFFBBFFFFFFFFFFFFFFFFFFFFFFFFFB
@M05620:37:000000000-D9766:1:1101:14576:4010 1:N:0:60
ACCACACCTTCTACAATGCGCTGCGTGCGGCTCCCGAGGAGCACCCCGTGCTGCTGACCGAGGCCCCCCTGAACCCCAAGGCCAACCGCGAGAAGATGCCCAGGTGAGTGGCCCGCTACCTCTTCTGGTGGCCGCCTCCCTCCTTCCTGGCCTCCCGGAGCTGCGCCCTTTCTCACTGGTTCTCTCTTCTGCCGTTTTCCGTAGGACTCTCTTCTCTGACCTGAGTCTCCTTTGGAACTCTGCAGGTTCTA
+
AAAAAAAAFFFFGFGF3G1AE0ECGAA00AEE/AFE/EEECHHHHGGAAEEGBGFFHHF>/F?EG/EGGGF0GCGGGGEHA/GHHG?<CG/<<CFC1?DCGHHGFHHFFHFGGGGC-@CHHHFFHHHFGHC.CCG@AAA9FFCFFB/BGB9FB9CAAA-9@AFF??A>-;B/FFFFFBF99FF9/99BBBFBF@FBBAFFAFFFFFFFBFB/BFFFBF/BFFFBFFF9FBFFFFFFFFFFFFFFFFAFFFF
@M05620:37:000000000-D9766:1:1101:13836:4014 1:N:0:60
GAGGCTGCTTTGGAAGAAACTCATAGATTACTGCAACAGTTCCCCCTGGACCTGGAAAAGTTTCTTGCCTGGCTTACAGAAGCTGAAACAACTGCCTACAGGATGCTACCCGTCAGGAAAGGCTCCTAGAAGACTCCAAGGGCGTAACAGAGCTGATGAACCAATGGCAAGTAAGTCAGGCATTTCCGCTTTAGCACTCTTGTGGATCCAATTGAACAATTCTCAGCATTTGTACTTGTACCTGACAAGCC
+
>3AABBFBFFFFGGGFGFGGGGHHFGGGHFFHHHDHHCFADGHHHGGGHGHHGHFFHDBGGHHHHHFHHHHHHHH3FGFHHHHHH3BGGGGHGHHH3BFGHHHHHFGGHHHGF1>EFHH30BFHHGHHHHHH3FHHH3FHGG/BC/C/@F2FGHH2FHDF1?G/FGHHH1FG1>=FGHHHH.FGHHHGGGGG0DGHHHHHHHHHGHHHH00CGHHGGGHHGGGGBFGFGFGGGGGG0FGFGFFGGGBFAFG
@M05620:37:000000000-D9766:1:1101:21318:4045 1:N:0:60
ACCACACCTTCTACAATGAGCTGCGTGTGGCTCCCGAGGAGCACCCCGTGCTGCTGACCGAGGCCCCCCTGAACCCCAAGGCCAACCGCGAGAAGATGCCCAGGTGAGTGGCCCGCTACCTCTTCTGGTGGCCGCCTCCCTCCTTCCTGGCCTCCCGGCGCTGCGCCCTTTCTCACTGGTTCTCTCTTCTGCCGTTTTCCGTAGGACTCTCTTCTCTGACCTGAGTCTCCTTTGGAACTCTGCAGGTTCTA
+
ABABBBAACFCFFGGBGGGGGGHHGEGB4EGGHGGDDFGGDHHHHGGGGGGGGHHHHHHGGGGGGGGGGGGHGHHGGGGHGHHHHFGGGGDGGGHHHHHHHHHFHBBGHHGGHHGGGGGHHHHHHHHHHHGHHGGGGGHGHHGHHGGGFGFGGGGGGD9DGFFFFFFFFFFFFFFFFFFFFFFFFFFFFFFFFFFFFFFFFFFFFFFFFFFFFFFFFFBFFFFFBFFFFFFFFFFEFEFFFFFFFFFFFF9
@M05620:37:000000000-D9766:1:1101:21568:4055 1:N:0:60
ACCACACCTTCTACAATGAGCTGCGTGTGGCTCCCGAGGAGCACCCCGTGCTGCTGACCGAGGCCCCCCTGAACCCCAAGGCCAACCGCGAGAAGATGAACCCAGGTGCGTGGCCCGCTCCCTCTTCTGGTGGCCGCCTCCCTCCTTCCTGGCCTCCCGGCGCTGCGCCCTTTCTCACTGGTTCTCTCTTCTGCCGTTTTCCGTAGGACTCTCTTCTCTGCCCTGCGTCTCCTTTGGAACTCTGCCGGTTC
+
BBCCBCCCBFFFGGGGGGGGGGHHGFGB4EHFGFGECGEFDGEGHGGGGGEGGHGHGGHFGGFFGGGGGGGHFHHGGGGHGHHHHGGGGGBDGGHGHGFHHGGFHGHHEGGGGGHHGGG?DGHHHHHHGHHHGHHGGGGGGGGGGGGGGGGGGGGGGGGGGFF@FFFFFFFFFFFFFFFFFFFFFFF;FFFFFFFFADFFFFFFADFFFFFFFFFFFFFF/BAFFEFFFDFFFFFFFFFFFFFFF/;CDF?
@M05620:37:000000000-D9766:1:1101:9989:4056 1:N:0:60
ACCACACCTTCTACAATGAGCTGCGTGTGGCTCCCGAGGAGCACCCCGTGCTGCTGACCGAGGCCCCCCTGAACCCCAAGGCCAACCGCGAGAAGATGCCCAGGTGAGTGGCCCGCTACCTCTTCTGGTGGCCGCCTCCCTCCTTCCTGGCCTCCCGGCGCTGCGCCCTTTCTCACTGGTTCTCTCTTCTGCCGTTTTCCGTAGGACTCTCTTCTCTGACCTGAGTCTCCTTTGGAACTCTGCAGGTTCTA
+
BBBBBBB>4FFFGGGGGG5BGGHHGGGB4EHGHAFF?EGGGHHHHGGEGFGGFHHHGHHEEGCGGGGGGGGHHHHGGGGHGHHHHGGGGG/>@FHGHHHHHHHGHHHHHHGGHHGGGGGHHHHHHHHHHHGHHGGGGGHGHHGHHGGGFGGGGGGGGG-;BBBFBBFBBFFFFFFFFFFFFFFFFFFFFFFFFBFFFFFFFFFFFFFFFFFFFFFFFFFFFFFFFFF/BFFFFFFFFFFFFFFFFFFFFF;
@M05620:37:000000000-D9766:1:1101:21323:4062 1:N:0:60
ACCACACCTTCTACAATGAGCTGCGTGTGGCTCCCGAGGAGCACCCCGTGCTGCTGACCGAGGCCCCCCTGAACCCCAAGGCCAACCGCGAGAAGATGCCCAGGTGAGTGGCCCGCTACCTCTTCTGGTGGCCGCCTCCCTCCTTCCTGGCCTCCCGGAGCTGCGCCCTTTCTCACTGGTTCTCTCTTCTGCCGTTTTCCGTACGACTCTCTTCTCTGACCTGAGTCTCCTTTGGAACTCTGCAGGTTCTA
+
ABBCCCCBFFFFGGGGGGGGGGHBFFGGHGHHHGGGCGGGGGHHHGCEEEDFFGHHHHHGG00>FEEGGFEE3GH?AEGFECGHHG/ECCBCGGH2FD2?22F/111?F?ACFG-AD?GHHD000DDB=/.<G-:D.CGFFHG/0CCB0/:90FAFD-;9;;FFA-.--;BBFF/:F/BBFBFFFF:BFFFEB9A::A/9.99.-.;AAFFFBF9FF//FFF/B//;/:BBFB9;//:9BBFFF/;ABFF9
@M05620:37:000000000-D9766:1:1101:10952:4089 1:N:0:60
GAGGCTGCTTTGGAAGAAACTCATAGATTACTGCAACAGTTCCCCCTGGACCTGGAAAAGTTTCTTGCCTGGCTTACAGAAGCTGCAACAACTGCCTCCAGGATGATACACGTCCGGAAAGGCTCCTAGAAGCCTCCAAGGGAGTCACCGCGCTGATGCACCACTGGCACGTCAGTCAGGCCTTTCCGCTTTCGCACTCTTGTGGATCCAATTGCCCCATTCTCCGCATTTGTACTTGTACCTGACCAGCC
+
3>AAAAFAFFFFGGGGCGFCGFGFHHDGF5GHFHB4GHGBDFHHHGGGGAGF2FAFH32BBBFFFHFHHHHHHFG3FGHGFHHGF3B@G1FHHHHHHCGHHHFHH3BFGBFEHA?EGGG/00?GFGHHHBFFCH3GH0FD/C/C?GH1D?//<C@/?G<?100<>FGHH1CG<..=DGHGHFHHHHHDEGGGFGCFGGGGGGGGGGGGG00;FF990CFGGGG00.C9EDFFFBFF/BF/BFFFF9;9;EF
@M05620:37:000000000-D9766:1:1101:8492:4093 1:N:0:60
ACCACACCTTCTACAATGAGCTGCGTGTGGCTCCCGAGGAGCACCCCGTGCTGCTGACCGAGGCCCCCCTGAACCCCAAGGCCAACCGCGAGAAGATGCCCAGGTGAGTGGCCCGCTACCTCTTCTGGTGGCCGCCTCCCTCCTTCCTGGCCTCCCGGAGCTGCGCCCTTTCTCACTGGTTCTCTCTTCTGCCGTTTTCCGTAGGACTCTCTTCTCTGACCTGAGTCTCCTTTGGAACTCTGCAGGTTCTA
+
AAAABB?AFFFFGGGGGGGGGGHHGEGGHGHHGGGG2AEEGHHHHGGFEEGGHHHHHHHGEEGGGGGGGGGHFHHGGGGHFGHHHGGGGGGGDGH2?GFHFFHEHGGFGHGGHHC@D<>0GHHHHHHHHHCFH-@CEE;CGHGHHFFGFFFGGGGGBDA?BFBFGGFFAFFFFFFFFFF/BFFFFFFFFFFE/@9AFEEFB;ADD/FFFFFFFFFFFFBBFFEFF/BBFBFFFBFFFEBFFEBFFFABFFB
@M05620:37:000000000-D9766:1:1101:8477:4103 1:N:0:60
ACCACACCTTCTACAATGAGCTGCGTGTGGCTCCCGAGGAGCACCCCGTGCTGCTGACCGAGGCCCCCCTGAACCCCAAGGCCAACCGCGAGAAGATGCCCAGGTGAGTGGCCCGCTACCTCTTCTGGTGGCCGCCTCCCTCCTTCCTGGCCTCCCGGAGCTGCGCCCTTTCTCACTGGTTCTCTCTTCTGCCGTTTTCCGTAGGACTCTCTTCTCTGACCTGAGTCTCCTTTGGAACTCTGCAGGTTCTA
+
BBBCBCCAFFFFGGGGGGFGGGHHGGGEGGHHHGGGGGGGGHHHHGGGGGGGHHHHHHHGGGGGGGGGGGGHGHHGGGGHGHHHHGGGGGBDGGHFHHHHHHHFHHHGHHGGHHGGGGGHHHHHHHHHHHGHHGGGGGHGHHGHHGGGCFGGGGGGGF:CFGGGGGFFFFFFFFFFFFFFFFFFFFFFFFFFFFFFFFFFFFFFFFFFFFFFFFFFFFFFFFFFFFFBFFFFFFFFFFFFFFFFFFFFFFB
@M05620:37:000000000-D9766:1:1101:20924:4116 1:N:0:60
ACTGCCACTTCTCAATCGACCCGTGGATTCCTGCCCCGGCTCCCCCAGTCCGTATAACCGTTTCCTCCCTGGCTACCAGGAGCACCAACCACTGCCTCCAGGATGCTACCCGTACGGAAAGGCTCCTAGAAGACTCCCAGGGAGTCAACGCGCTGCTGAACCCCTGGCAAGTAAGTCAGGCCTTTCCGCTTTAGCACTCTTGTGGATCCAATTGCCCCATTCTCAGCATTTGTACTTGTACCTGACCCGCC
+
3>>>ABBBBFBBBFGGGABE2EABAAEFFHHHHHHHG2AAAEGGGG0BBBG1B1BFGHHEBA?G5D@BFGHHHHBBFGH1?FH11?BGG/?FG3BB33?BGHEG3EFHFHFGD</</E/CA0?CFF2GHDD11FHHEHHHGF.<.>G11A-AFGF?GHHG/:..;EGHHGGFFEGFFGGECA/:BCFFG?FGGBGFGEFGFF;BDFFFB9FF/B//BADFFB9BF/FFFFFF99FFFFFF/;BBB9/:@F-
@M05620:37:000000000-D9766:1:1101:15655:4174 1:N:0:60
ACCACACCTTCTACAATGAGCTGCGGGTGGCTCCCGAGGAGCACCCCGTGCTGCTGACCGAGGCCCCCCTGAACCCCAAGGCCAACCGCGAGAAGATACCCAGGTGAGTGGCCCGCTACCTCTTCTGGTGGCCGCCTCCCTCCTTCCTGGCCTCCCGGAGCTGCGCCCTTTCTCACTGGTTCTCTCTTCTGCCGTTTTCCGTAGGACTCTCTTCTCTGACCTGAGTCTCCTTTGGAACTCTGCAGGTTCTA
+
AAAAAAAAFFFFGFGGDG1BG1GFG0AA00FG1BFA/EGGCHHHHGGGGEGGEHGGHHG@EG?EG/EGGGG>GCHGGGAG/FGHHG/<BC@<<CCC<1?<GGHGGHHGGGFGHHCGGGGHHHGHHHGGHHGGFGGGGG?EGGGGFGFGGFGGG?FEA?-;@FFF@?F@;FFFFFFFFFFFFFFFEFFFFFFFF@ABFFFFFBFFFFFFFFFFFFFFFFFFFFFFFFFFFFFFFFFFFFFFFFFFFFFFFFF
@M05620:37:000000000-D9766:1:1101:19976:4185 1:N:0:60
AGTGCCAGCTCTCAATCGCACAGGGGACCCAGGGCCTGGCCCCTCCATCCAGAAAACCTATGACCTCACCCGCTACCTGGAGCACCAACTCCGCAGCTTGGCTGGGACCTATGTGAGTATCCAGCGTAGGAATCTGGGAGTTGGGGAGGAGTGAGGAGTTGGGGAAAGACAGTCCTAACCGTGGAGGGTTCTGGTAAATGATGGGGTGAGGAGGGGCTCTTTGGCTCCCACCAGTCCCCCTGTCTGGTCTA
+
ABAABFFF?CBFGGGGFAEFEFHHGEFFGFAGGGEE2FG2AFEGGGFFDFBG3FBGHGHEGHBHHHHHHHHFFGGGHFGBGGGFEGHHGHHHGEE/EFGHGHHGG?FHGBHFHHGGHGGFDGHHHGEADDHHGHHHHHHGGFHHGGGGFCEHHHGHHDGFHBFCGGHHBCHHHHF0GFFCDCE?DGFA;;AFGGFGFGGGGFGGGGF-.9FFDFFFFBEFFFFBFFFAEFFDFEFFFFFDCFBBF//:;F9
@M05620:37:000000000-D9766:1:1101:19960:4193 1:N:0:60
AGTGCCAGCTCTCAATCGCACAGGGGACCCAGGGCCTGGCCCCTCCATCCAGAAAACCTATGACCTCACCCGCTACCTGGAGCACCAACTCCGCAGCTTGGCTGGGACCTATGTGAGTATCCAGCGTAGGAATCTGGGAGTTGGGGAGGAGTGAGGAGTTGGGGAAAGACAGTCCTAACCGTGGAGGGTTCTGGTAAATGATGGGGTGAGGAGGGGCTCTTTGGCTCCCACCAGTCCCCCTGTCTGGTCTA
+
BBAABFFFBFFFGGGGGGGGGFHCFGGGGGHHGGGDAFHHFHGHGGHHHGHHHHHHHGHHGHGHHHHHHHHGGEEGHHHHGGGHHHHFGEHHFGECFCGGGGHGGGHHGHHHHHHHHGGHHHHHHGEGGGFHHHHHHHHGGHHHGGGGGGGHHHHHHGHHHHGGGGHHGHFHHHHHHGHHGEEGGGGGEGFGGGGGGGGGGGGGGGFFFFFFFFFFFDFFFFFFFFFFFFFFFFFFFFFFFFFFFFFFFF/
@M05620:37:000000000-D9766:1:1101:22654:4226 1:N:0:60
GAGGCTGCTTTGGAAGAAACTCATAGATTACTGCAACAGTTCCCCCTGGACCTGGAAAAGTTTCTTGCCTGGCTTACAGAAGCTGAAACAACTGCCAACAGGAACATAACCGTACGGAAAAGCAAATAGAAGCATAACAGGGCAACACAGCAATACTGCACACCTGGCAAGTCCGTCAGACCTATCCACTTTCGCACTCTTGTGGATCCACTTGCAACATTATCAGCATTTGTACTTGTACCTGAAACGCC
+
BBBABBFBFFFFGGGGFFGGGGHHHHHHHGHHGHHGHHHFHHHHHGGGHGHFHGHGHHHHHHHHHHHHHHHHHHFGHHHHHGHHHHHHHFHHHHHH3B?BFAC21BGB33B>EHEE?/?/2BB3BBDF3BBGHFB?F2F?/FG//?B?/0C2@@2<@2@@GD0?0?GGHHGH11.<0><11>>1==C0/==GFDGDGGEHH0;G:CGHG0/<CCFGFCAFFC0;FBBCGGFFFGGGGGGF;FFG90CBG?D
@M05620:37:000000000-D9766:1:1101:20961:4227 1:N:0:60
AGTGCCAGCTCTCAATCGCACAGGGGACCCAGGGCCTGGCCCCTCCATCCAGAAAACCTATGACCTCACCCGCTACCTGGAGCACCAACTCCGCAGCTTGGCTGGGACCTATGTGAGTATCCAGCGTAGGAATCTGGGAGTTGGGGAGGAGTGAGGAGTTGGGGAAAGACAGTCCTAACCGTGGAGGGTTCTGGTAAATGATGGGGTGAGGAGGGGCTCTTTGGCTCCCACCAGTCCCCCTGTCTGGTCTA
+
ABAABFFFBFFFGGGGGGGGGCHHGGGGGGGHGGGGGGHHGHGGEGHHHHGHGHFFGGHFHGGHHHHHHGHEGGEGHHGGHHHGHHHHGHHHGG/EEBGHDHH/EAGCEGCF2GGHDBDGDF?GHC?<DDBDC21GDCCF<FD</-.CGGGHGHFGBA/<<G@-.EHCHFHH:GHHH0CC?.9-CFGD;CFFFB99;0FF9BBB?AF-.:FF?A>=D=EF/9B;9//9E.FD9.;9B9AD-9B////9;F/
@M05620:37:000000000-D9766:1:1101:8453:4248 1:N:0:60
ACCACACGTTCTACAATGCGCTGCGTGCGGCGCGCGAGGAGCACCCCTTGCTGCTGACCAAGGCCCCCCTGAACCCCAAGGCCAACCGCGCGAAGATGCCCAGGGGAGTGGCCCGCGACCTCTGCGTGTGGCCGCCGCCCTCCGTCCGGGCCGCCCGGTTCGGCGCCCTTTCTCACTAGTTCGGTCGGTTGCCGTTTTCCGTAGGACGCGCTTCTGTGACCTGGGTCCCCTTTGGAACTCTGCAGGGTCTA
+
A?AAAAA@>FCAGFGGGG11EAEAEEG00A/AA/EE/>>E/FC0GE@/0B111B11FH01?C/?GGG/E//BEH<CGACHGHGHHGGGGG/>-<<.>11><<.<.<.-.....:@----999000-...9...---9-;-9-9---9--@-9-----;----------9;9/99/9//////--9-9-----/;9-/-//-9--A//-------//9///9;---/:-9--9/99/9//9;9B9/A-;/B/
@M05620:37:000000000-D9766:1:1101:11037:4270 1:N:0:60
GAGGCTGCTTTGGAAGAAACTCATAGATTACTGCAACAGTTCCCCCTGGACCTGGAAAAGTTTCTTGCCTGGCTTACAGAAGCTGAAACAACTGCCAACAGGCTACTACCCATCAGAAACTCCTACAAGAAGCCAACCAAGGAAAAAACGCGATGATACAACTCTCGCAAGTTCTCCAGGCCTCTCCGCTTTAGCACTCTTGTGCCTCCGCTAGAACCATTATCAGCTTTTGTACTGGTCCATGACCCACC
+
>1>>A?CAFDDDBGGBFFFBGFFFGFE3DAA3EGFGFFHE2GHHHG?AGFFBCBGHFHEHGGBH2FFHF1AAGFF11FFFCCGBEFFEFHFGFGHF11/B0//F1GH110B10BF11B1011>B111B1BG01E0B/E//B/00000</>CC?/<F<1<?111?<1.F<ACG11110=//<</./</<C...000;0CGCC:0000;09..;-.;00;CB0BFFB9FB0;9BF0;009;/;/;/;/;9-:-
@M05620:37:000000000-D9766:1:1101:22119:4279 1:N:0:60
AGTGCCAGCTCTCAATCGCACAGGGGACCCAGGGCCTGGCCCCTCCATCCAGAAAACCTATGACCTCACCCGCTACCTGGAGCACCAACTCCGCAGCTTGGCTGGGACCTATGTGAGTATCCAGCGTAGGAATCTGGGAGTTGGGGAGGAGTGAGGAGTTGGGGAAAGACAGTCCTAACCGTGGAGGGTTCTGGTAAATGATGGGGTGAGGAGGGGCTCTTTGGCTCCCACCAGTCCCCCTGTCTGGTCTA
+
AA>ABFFFBFFFGGGGGGGGGGHHGGGGGGHHGGGGGFHHFHGHGGGHHHHHGHGHHGHFHHGHHHFHHHFGGGGGHHHHHGHHFHHHGHHHGGGGGHHHGBGFGGHHGHHHGHHHHHHH3DHHHGEDCFHFGFHHHHHFFHHHGGFGGGGGHHHHHGHGFCGGGGHHHHFHHHHCGHHHGDEGDEDGEGFGGGGGGGFGGGGGGDDFFFFFDDFFFFFFFFFEFFFFFF?FFFFFFF.DFFFFFEBF99:
@M05620:37:000000000-D9766:1:1101:24074:4358 1:N:0:60
ACCACACCTTCTACAATGAGCTGCGTGTGGCTCCCGAGGAGCACCCCGTGCTGCTGACCGAGGCCCCCCTGAACCCCAAGGCCAACCGCCAGAAGATGAAACCAGGTGAGTGGCACGCTAAGTCTTCTGGTGGACGCCTACCTCCTTACTGGCCTCCCGGAGCTGCGCCCTTTATCACTGGCACTCTCTTCTGCCGTTTTCCGTAGGACTCTCTTCTCTGACCTGAGTCTCCGTTGTTACACTGCAGAATC
+
?AAAAAABFFFFGGGFFGGGGFHCF22E42GHBFGGGFGC2GGHHGGGBEFF5BABGBGGCE0>?1>FGGGCG3?/EF////FCC/</B/><02B<>2GFD2?F/FF<F0??FA0?E@CFA11>FFGG1F<CDCGF-A..<.::CGB0/0</::GA.;E---;.9/A-C-9BF0C0;CBFF..9;BFFF/9FF/9;.9BE/BDFADBFFF/BFFE//;9;99FF.9.99B/;.A/.9.////;/9B////9
@M05620:37:000000000-D9766:1:1101:19624:4392 1:N:0:60
ACCACACCTTCTACAATGAGCTGCGTGTGGCTCCCGAGGAGCACCCCGTGCTGCTGACCGAGGCCCCCCTGAACCCCAAGGCCAACCGCGAGAAGATGCCCAGGTGAGTGGCCCGCTACCTCTTCTGGTGGCCGCCTCCCTCCTTCCTGGCCTCCCGGAGCTGCGCCCTTTCTCACTGGTTCTCTCTTCTGCCGTTTTCCGTAGGACTCTCTTCTCTGACCTGAGTCTCCTTTGGAACTCTGCAGGTTCTA
+
BCCBCCCCFFFFGGGGGGGGGGHHGGGEHGHHHGGGGGGGGHHHHGGGEEGGHHHHHHHGGGGGGGGGGGGHHHHGGGGHGHHHHGGGGGGGGGHHH22?GHGGGFD??GGEHH@CCFCHHFFHGDDGGGGHHCCF?DHGFGGFHGGBCFEGGFGGDG-9;.CF?BFFCFFF0B0099FBFF9BFF0BB9BBFA:DFFFFDBAAFF0:B9BBFF0BBFFBF0B//BB0:F0FFFFFF0;00:BFBFAFFB9
@M05620:37:000000000-D9766:1:1101:17396:4432 1:N:0:60
ACCACACCTTCTACAATGAGCTGCGTGTGGCTCCCGAGGAGCACCCCGTGCTGCTGACCGAGGCCCCCCTGAACCCCAAGGCCAACCGCGAGAAGATGCCCAGGTGAGTGGCCCGCTACCTCTTCTGGTGGCCGCCTCCCTCCTTCCTGGACTCCCGGCGCTGCGCCCTTTCTCACTGGTTCTCTCTTCTGCCGTTTTCCGTAGGACTCTCTTCTCTGACCTGCGTCTCCTTTGGAACTCTGCAGGTTCTA
+
3AAABAABFFFFGGGFFGGGFAF4EAABGDHHFGFEGGG?GHHHHGCGE1ECEEGHHCCEGG?G?E/EGGGFHFA?EGGHG/?EC?EEGGBCCAHHD1FGHBC/?CFC<FEGFHCCC--010<<=DBHDGDFF<ADDDCE:CDGHGB0;C/.BFGGG@G-BB-DBBFBBFFFFB9B/FFBF/F/BFFEFFFF/;9AFFFFFBFF.BFFBFFFBFFFF/9FFB..999;BF/9B//BFFE99BFFFF.B//9
@M05620:37:000000000-D9766:1:1101:14653:4520 1:N:0:60
GAGGCTGCTTTGGAAGAAACTCATAGATTACTGCAACAGTTCCCCCTGGACCTGGAAAAGTTTCTTGCCTGGCTTACAGAAGCTGAAACAACTGCCTACAGGATGCTACCCGTAAGGAAAGGCTCATAGAAGACTCCAAGGGCGAAAAAGAGCTGATGAACCAATGGCAAGTAAGTCAGGCATTTCCGCTTTAGCACTCTTGTGGATCCAATTGAAAAATTCACAGCATTTGTACTTGTAACTGACAAGCC
+
>AAAAACAFFFFBFGGFGGGGGGFFGFHHHHHHHHHHFHEGH2FHGEFHGHGHFHGHHHHFGHHHHFHHHHHFFFHHHHFGGHBFHHHHEHHGHHF1BBFGF0B1BBBF0FF>EEGF10F0EGG011BFHHHEG1B1BGDAF/>//>/0<<G0?1FF1<G1?G/FFF0GHGHHHF1FBG00.<<DGFF.CCGGFHHFHHFHFCCC0;CFGFH0G000;9FG00;C09BCFFFCFBFFFBBFGGGGFG0FEA
@M05620:37:000000000-D9766:1:1101:8021:4525 1:N:0:60
ACCACACATTCTACAATGCGCTGCGGGTGGCTCCCGAGGAGCACCCCGTGCTGCTGACCGAGGCCCCCCTGAACCCCAAGGCCAACCGCGAGAAGATGAACCACGGTGCGTGGCCCGCTCCCTCTTCTGGTGGCCGCCTCCCTCATTCCTGGCCTCCAGGAGTTGCGCCCTTTCTCACTGGTTCTCTTTTCTGCCGTTTTCCGTGGGACTCTCTTTTCTGCCGTGCGTCTCCTTTGGAACTTTGCGGGTTC
+
>>A1>AA1@BBBABGBBFA1A0A0E00AA/FG1AB//EFCEHHGHGE/??ECGGFEHFF>/EGGF/>EGGE0G1?EEGAC<CGFCF/<>B////<1<F11G.>.>-.<-<<.--..-:;:EEFGHC00000;9FA---.;A?B/.09;00=/.9/AE-/99--;:F@-;-=//9B9BB//-9;B/9/;;9/////99AFFF/-;-;--FF/;//9////:/:-9;-9-9-;/9F/B/:FFF/9/9-;-9--
@M05620:37:000000000-D9766:1:1101:13272:4527 1:N:0:60
ACCACACATTCTACAATGCGCTGCGTGTGGCTCCCGAGGAGCACCCCTTGCTGCTGACCGAGGCCCCCCTGAACCCCAAGGCCAACCGCGCGAAGATGCCCAGGTGAGTGGCCCGCTACCTCTTCTGGTGGCCGCCTCCCTCCTTCCTGGCCTCCCGGCGCTGCGCCCTTTCTCACTGGTTCTCTCTTCTGCCGTTTTCCGTAGGACTCTCTTCTCTGACCTGAGTCTCCTTTGGAACTCTGCAGGTTCTA
+
AAA1AAA1BBDFGGGF3GFAE0EEGAEA0ABBAABA/EEA?GHGHGG/0BFG1GFFHHG/>>/EGAFGGECCG>GGGGCHCCGHHGA<BC/</CC/<11?FGHGGHHFGHGGHHGGGCGHHHHHHHHGGFCHHGGGGGGGGGGGGGGGGFFGGGGGGG-;@@@F@@F@?FFFFFFFFFFFFFFFFFFFBFFFF@BBFFFFFFFFFEFFFFFFFFFBFF/BFFF99BF/;FFFFFFEFFFFFFFFFFAFFFB
@M05620:37:000000000-D9766:1:1101:11911:4537 1:N:0:60
ACCACACCTTCTACAATGAGCTGCGTGTGGCTCCCGAGGAGCACCCCGTGCTGCTGACCGAGGCCCCCCTGAACCCCAAGGCCAACCGCGAGAAGATGAACCCAGGTGCGTGGCCCGCTCCCTCTTCTGGTGGCCGCCTCCCTCCTTCCTGGCCTCCCGGCGCTGCGCCCTTTCTCACTGGTTCTCTCTTCTGCCGTTTTCCGTAGGACTCTCTTCTCTGCCTTGCGTCTCCTTTGGAACTCTGCAGGTTC
+
BBBBBBA3CFFFGGGFBG5FGGCHGGGEE?GGHFFD?EGEEHHHHGGFFEGGGHHHHHHEFGFGGGEGGGGHHHHGGGGHGHHHGGGGGGCCCGHHHFHHHGF<CFBF1AFEGFCGGCG?DEHHGH=DDFHGGHHGGGGGGFFG.;CFFGGBFGGFF9EGGF@9BFFFFFFFFFFFFFFFFFFFFFF9BFFFFF:@DFFFFFFB.;DBFFFFFFFFFEFF/F/;B/;;B9FFFFFFFFFFFFFFF//99F9
@M05620:37:000000000-D9766:1:1101:22075:4545 1:N:0:60
ACCACACCTTCTACAATGAGCTGCGTGTGGCTCCCGAGGAGCACCCCGTGCTGCTAACCGAGACCCCCCTGAACCCCAAGGCCAACCGCGAGAAGATGCCCAGGTGAGTGGCCCGCTACCTCTTCTGGTGGCCGCCTCCCTCCTTCCTGGCCTCCCGGCGCTGCGCCCTTTCTCACTGGTTCTCTCTTCTGCCGTTTTCCGTAGGACTCTCTTCTCTGACCTGAGTCTCCTTTGGAACTCTGCAGGTTCTA
+
BBBBBBABFFFFGGGFGGGGGFHFGGGGH?GHHGGC?FG?FHHHHGGGE?FFFFGADFHGGG?FGHGGGGGHHHHGGGFHFHHHGGGGGGGGFDHBDG2?GHCFCG20>1?/FHCC->@GFF1FFB1F>/AAG-<A.:CEFCFCGFHB0/.CFFFG.;;-:99A--AD-BFBFB9///;9B///999F9/9/F9ADFFFF9/;.D/BF99/:FB/BB///F/B9.9/;/B/:FBB/FFF///B//AFFFB/
@M05620:37:000000000-D9766:1:1101:20718:4547 1:N:0:60
GAGGCTGTTATGGCGGAAGCTCATACGTTAGAGCTACAGTTACATTCAGAACTGGCGAATGCTGTCGTCTGCTTGAAAAAAAATGAAAAAACTGCCAAATTTCAACTGACCGAAACCCCAGGCAAAATCACCATAACAAAAGAACAGAATAAATTACAAAAAAACTTACACAAAGGCTAACAATTAACAACTACCCCCTATAACACTCTAATACAATACGAAACAAATTTTGGACTTTGTACTTCCAATCT
+
1>>A>1B>BDF1111AEEAAEFH1F1AB00B11D11BFGG2DDGHH1AGHA0D1FGE/AEG12DF@/FEGGD@F@01F1BE/>B@11B1B//>B<01B011B22>B20<B0<////0//////<00011?1011??111<<0<000<<<000=0000000..;-.:00;00::.=/./009/00099000.///9;9--9;;00099///9//////9/;--9;/-9/:;//-;//;BB//9/://9;/;/
@M05620:37:000000000-D9766:1:1101:18827:4548 1:N:0:60
ACCACACCTTCTACAATGAGCTGCGTGTGGCTCCCGAGGAGCACCCCGTGCTGCTGACCGAGGCCCCCCTGAACCCCAAGGCCAACCGCGAGAAGATGCCCAGGTGAGTGGCCCGCTACCTCTTCTGGTGGCCGCCTCCCTCCTTCCTGGCCTCCCGGCGCTGCGCCCTTTCTCACTGGTTCTCTCTTCTGCCGTTTTCCGTAGGACTCTCTTCTCTGACCTGAGTCTCCTTTGGAACTCTGCAGGTTCTA
+
DDDDDDCDFFFFGGGGGGGGGGHHGGGEHGHHHGGGGGGGGHHHHGGGGGGGHHHHHHHGGGGGGGGGGGGHHHHGGGGHGHHHHGGGGGGGGGHHHHHHHHHGHHHGHHGGHHGGGGGHHHHHHHHHHHGHHGGGGGHGHHGHHGGGGGGGGGGGGG-<BCFFFFFFFFFFFFFFFFFFFFFFFFFFFFFFFFDFFFFFFFFFFFFFFFFFHHHFFFFFFFFB:BFFFFFFFFFFFFFFFFFFFFFFFF<
@M05620:37:000000000-D9766:1:1101:22986:4564 1:N:0:60
ACCACACCTTCTACAATGAGCTGCGTGTTGCTCCCGAGGAGCACCCCGTGCTTCTGACCGAGTCCCCCCTGAACCCCAAGGCCAACCGCGAGAAGATGACCAGGTTAGTGGCCCCCTACCTCTTCTGGTTGCCGCCTCCCTCCTTCCTGGCCTCCCCGACCTTCGCCCCTTCTCACTGGTTCTCTCTTCTGCCGTTTTCCGTACGACTCTCTTCTCTTACCTTAGTCTCCTTTTGAACTCTTCAGGTTCTA
+
AAAABABBFFFFGGGGGGGGGGHGGGGG4ADGGHG?2E?E2FGHHGGGEFEA5DB5FGFEE01BGHHGGGGFHHHGGGGGCHHEFEGGGEGGGGHC2B2BC20?222?F20?FG/A@FCG1<1>F11>F1.<F-<<<.CE</</D:G00/.::CGE.---;.09.9CE-:F/00;F00;0C99B9BBFBB/;B-AAFFFF.;..;AF.9///;9/////;B//9//99BF/;B//.:/9;B/99///;/9/
@M05620:37:000000000-D9766:1:1101:16592:4585 1:N:0:60
AGTGCCAGCTCTCAATCGCACAGGGGACCCAGGGCCTGGCCCCTCCATCCAGAAAACCTATGACCTCACCCGCTACCTGGAGCACCAACTCCGCAGCTTGGCTGGGACCTATGTGAGTATCCAGCGTAGGAATCTGGGAGTTGGGGAGGAGTGAGGAGTTGGGGAAAGACAGTCCTAACCGTGGAGGGTTCTGGTAAATGATGGGGTGAGGAGGGGCTCTTTGGCTCCCACCAGTCCCCCTGTCTGGTCTA
+
BBAAAFFFBCFFGFGGGGGGGGHCFGGGGGHHGFGEGGHHHHGHGGHHHHHHHCGHHGHHHHHHHHHHHHHGGGGGHHHHGHGHHHHHGHHHGGGGGHHHGHHGGGHHGHHHHHHGHHHHHHHHGGFGGGHHHHHHHHHGGHHHGGGGGGGHHHHHHGHHHHGGGGHHHHHHHHHHHHHHGGEGGGGGGGGGGGBFFFGGGGGGGGFCAFFFFFFFFFFFFFFFFFFFFFFFFFFFFFFFFFFFFFFFFFB
@M05620:37:000000000-D9766:1:1101:16573:4587 1:N:0:60
AGTGCCAGCTCTCAATCGCACAGGGGACCCAGGGCCTGGCCCCTCCATCCAGAAAACCTATGACCTCACCCGCTACCTGGAGCACCAACTCCGCAGCTTGGCTGGGACCTATGTGAGTATCCAGCGTAGGAATCTGGGAGTTGGGGAGGAGTGAGGAGTTGGGGAAAGACAGTCCTAACCGTGGAGGGTTCTGGTAAATGATGGGGTGAGGAGGGGCTCTTTGGCTCCCACCAGTCCCCCTGTCTGGTCTA
+
ABBABFFFBFFFGGGGGGGGGGHFGGGGGGHHGGGGGGGHHHGHGGHHHHHHHHHHHGHHHHHHHHHHHHHGGGGGHHHHGHHHHHHHGHHHGGGGGHHHGHHGGGHHGHHHHHHHHHHHHHHHHGGGGGHHHHHHHHHGGHHHGGGGGGGFHHHHHGHHHHGGGGHGHHHHHHHHHHHHGGGGGGGGDGGGGGFGGGGGGGGGGGFFFFFFFFFFFFFFFFFFFFFFFFFFFFFFFFFFFFFFFFFFFFF
@M05620:37:000000000-D9766:1:1101:17649:4596 1:N:0:60
ACCACACCTTCTACAATGAGCTGCGGGTGGCTCCCGAGGAGCACCCCGTGCTGCTGACCGAGGCCCCCCTGAACCCCAAGGCCAACCGCGAGAAGATGCCCAGGTGAGTGGCCCGCTACCTCTTCTGGTGGCCGCCTCCCTCCTTCCTGGCCTCCCGGCGCTGCGCCCTTTCTCACTGGTTCTCTCTTCTGCCGTTTTCCGTAGGACTCTCTTCTCTGACCTGAGTCTCCTTTGGAACTCTGCAGGTTCTA
+
AA>1AAAAFFFFGEGB3G11A1BBE00A00BB1AFC/EEE?GGFGGGG?AEFFHF@GHFE/E?EG/EGGEE0E1?EGF/G//FGHG//BC///C0<1?1<CGHFFFHF=FAC<C@@CGCHHD0=0GFHC:A.GCCCBE.:F9CBBF/90BA9B?AFGA-@@=@B?@B;@9/BFFFBFFFBF/9B9F9FFFFFE@9;BFB/ABFFFFFB/B9/:BBFFBBBBBF/B/B9/FFB/B/FFFFFBFF/FFF/9//
@M05620:37:000000000-D9766:1:1101:6859:4618 1:N:0:60
ACCACACCTTCTACAATGAGCTGCGTGTGGCTCCCGAGGAGCACCCCGTGCTGCTGACCGAGGCCCCCCTGAACCCCAAGGCCAACCGCGAGAAGATGCCCACGTGAGTGGCCCCCTACCTCTTCCGGTGGCCGCCTCCCTCCTTCCTGGCCTCCCGGAACCGCGCCCTTTCTCACTGGTTCTCTCTTCTGCCGTTTTCCGTACGACTCTCTTCCCTGACCTGCATCTCCTTTGGAACTCTGCAGGTTCTA
+
BBABBBBBFFFFGGGGGGGGGGHHGGGGHGHGHGGGGGGGGHHHHGGGEEGFFHHHHHHGGGFGGGGGGGGHHHHGGGGHGHHHHGGGGGGGCGHHHGHHHH/>?FC/??FFHH-<<CFHHHHHG0=A<AEFHGGGACGGHGGGGGGG0FFGGFGGF?--;.;;@AFFFFFFFEF/9BFFFBFFBFBF9BBFF-:DFFFFFB?.;ADDFFFFFB/999.BFFF..;9/9BBFFFF/BFFFFFEFFFFBB9/
@M05620:37:000000000-D9766:1:1101:7783:4625 1:N:0:60
AGTGCCAGCTCTCCATCGCACAGGGGACCCATGGCCTGGCCCCTCCATCCAGACAACCTATGACCTCACCCGCTACCTGGAGCACCAACTCCGCAGCTCGGGTGGGTCCTCGTTGGGTATCCCTCGTAGGAGTCTGCGAGTTGGCGAGGGGGGTGGTGTTGGGGTGGGACGGTCCTCACCGTTGTGCGTTCTGGTAAATGATGGGGTGCGGAGGGGCTCTTTGGCGCCCCCGAGTCCCCCTGTCTGGTCTA
+
>A33>F5CAFFFG4FEGEGCEEHFCABAAE23BABBBBGGEGG2EF2DFF3FF1BFAEABGHFFHDG@G?1>E>/>F@BFBFGHHH11?GHFEGCE/F3/>/?<>B/BGH1///@0>/@1@G11?>FEF?G0?FH11--><.1</-<-------;-.;:;..-9.---;A--.;-B/F..9...../;:;AEBB;B///////;A.;9.;9--;;;@-.;F//;B-;;----9;.9FB.;@AF//:;B///
@M05620:37:000000000-D9766:1:1101:12578:4640 1:N:0:60
ACCACACCTTCTACAATGAGCTGCGTGTGGCTCCCGAGGAGCACCCCGTGCTGCTGACCGAGGCCCCCCTGACCCCCAAGGCCAACCGCGAGAAGCTGAACCCAGGTGAGTGGCCCGCTACCTCTTCTGGTGGCCGCCTCCCTCCTTCCTGGCCTCCCGGAGCTGCGCCCTTTCTCACTGGTTCTCTCTTCTGCCGTTTTCCGTAGGACTCTCTTCTCTGACCTGAGTCTCCTTTTGAACTCTGCAGGTTC
+
>>AAAAA>FFFF5FGFGFDFGGHHGGGG4AFGFBF22AEA2G2BGGGEAEFF5FCGHHHGE>0EFGCGGGG23BGEGGEGFGGG/FGCGGG@><G2GGB<2FCF??FCGGHHFFFFDGGGDGHG<DDGDDHGGGHGGGGGHGHGFBFFFCFGGGGGGFAB-9;FBFFFFF;FFFBFFFFFF9FFFFFFBFFFFFFA;ABEFF;99;ABFFFFFFBB;BFBFFFBB/BFFFFFFFF//.9//;FFFBB?.B9
@M05620:37:000000000-D9766:1:1101:12560:4641 1:N:0:60
ACCACACCTTCTACAATGAGCTGCGTGTGGCTCCCGAGGAGCACCCCGTGCTGCTGACCGAGGCCCCCCTGAACCCCAAGGCCAACCGCGAGAAGATGAACCCTGGTGCGTGGCCCGCTCCCTCTTCTGGTGGCCGCCTCCCTCCTTCCTGGCCTCCAGGCGCTGCGCCCTTTCTCACTGGTTCTCTCTTCTGCGGTTTTCAGTAGGCCTCTCTTCTATGCCATGCGTCTCCTTTGGAACTCTGCTGGTTC
+
AABAABBBFFFFGGGGFGEFGFHHGAABFEHHGGGEGGGGGHHHHGGFEEFFHHHHHHHE@FGGGAFGGGGEFFHGGGGHGFHHHG/>BC<BCDHHFHFB2?<0?/?FGGGDCGHH-<C@EAHGHHGGGHHHGHHFGG..9.CFGG0;9;CCFAFGE:FFADDGGFFB.@F/B/BF/BFFFBFFFFFFFFFFFF-;:;.;F//;9/B/BBFBFF/BFFFFBF/BBBD;;.9BFF/BB/9/BF/FF/;/;B/
@M05620:37:000000000-D9766:1:1101:23559:4648 1:N:0:60
ACCACACCTTCTACAATGAGCTGCGTGTGGCTCCCGAGGAGCACCCCGTGCTGCTGACCGAGGCCCCCCTGAACCCCAAGGCCAACCGCGAGAAGATGCCCAGGTGAGTGGCCCGCTACCTCTTCTGGTGGCCGCCTCCCTCCTTCCTGGCCTCCCGGCGCTGCGCCCTTTCTCACTGGTTCTCTCTTCTGCCGTTTTCCGTAGGACTCTCTTCTCTGACCTGAGTCTCCTTTGGAACTCTGCAGGTTCTA
+
CBCCCCDDFFFFGGGGGGGGGGHHGGGGHGHHHGGGGGGGGHHHHGGGGGGGHHHHHHHGGGGGGGGGGGGHHHHGGGGHCHHHHFGGGGGGGGHHHHGHHGHFHHHHHHGGHHGGGGGHHHHHHHHHHHGHHCGGGGHGHHGHHGGGGGGGGGGGGG?BGFFFFFFFFFFFFFFFFFFFFFFFHFFFFFFFFFDFFFFFFFFDFFFFFFFFHHHFFFFFFFFFFBFFFFFFHFFFFFFFFFFFFFFFFFF
@M05620:37:000000000-D9766:1:1101:17794:4650 1:N:0:60
ACCACACCTTCTACAATGAGCTGCGTGTGGCTCCCGAGGAGCACCCCGTGCTGCTGACCGAGGCCCCCCTGAACCCCAAGGCCAACCGCGAGAAGATGCCCAGGTGAGTGGCCCGCTACCTCTTCTGGTGGCCGCCTCCCTCCTTCCTGGCCTCCCGGAGCTGCGCCCTTTCTCACTGGTTCTCTCTTCTGCCGTTTTCCGTAGGACTCTCTTCTCTGACCTGAGTCTCCTTTGGAACTCTGCAGGTTCTA
+
AA1AA?AAFFFBBGG13BFGGGHHAAEEG0AEGGG0BAEEEGHHCGGGEGGGHHHHGHHGGGGGGGGEGGGHHHHGGGGHGHHHHGGGGGGGGGHHHGHHHGHC1?GGGDGGHHGGGGGHHHHHHHHHHHGHHGGGGGHGHHGHHGGGGGGGGGGGG@@GGGGGGGF@@FFFFFFFFFFFFFFFFFFFFFFFF@ABFFFFFFFFBFFFFFFFFFFFFFFFFFFFFFFFFFFFFFFFFFFFFFFFFFFFFFF
@M05620:37:000000000-D9766:1:1101:21323:4705 1:N:0:60
AGTGCCAGCTCTCAATCGCACAGGGGACCCAGGGCCTGGCCCCTCCATCCAGAAAACCTATGACCTCACCCGCTACCTGGAGCACCAACTCCGCAGCTTGGCTGGGACCTATGTGAGTATCCAGCGTAGGAATCTGGGAGTTGGGGAGGAGTGAGGAGTTGGGGAAAGACAGTCCTAACCGTGGAGGGTTCTGGTAAATGATGGGGTGAGGAGGGGCTCTTTGGCTCCCACCAGTCCCCCTGTCTGGTCTA
+
AB>ABFFFAFFFGGGGGGGGGGHFEGGE2EHGGGGGCFHH2FFEGGHHHHHH3A3GHGFFHH5FGHGHHHGGGEGGHHHHHHHHFGHHGHHHGGGFEHHH/GHCFGFG/2BFHHEGFGH3BB?GHG?E/?GHHDHHHFF/CGHFGGG?DGG0G0<GHGCC</--CDHHC:GHH0:CHFCGGA.:CEGA=FFGGBFFGGGGGGGGGGFFFF?FFFFAAB.FFFFFF/FFFFFFFF/FB:AD;9BFFB9B/9;
@M05620:37:000000000-D9766:1:1101:22269:4717 1:N:0:60
AGTGCCAGCTCTCAATCGCACAGGGGACCCAGGGCCTGGCCCCTCCATCCAGAAAACCTATGACCTCACCCGCTACCTGGAGCACCAACTCCGCAGCTTGGCTGGGACCTATGTGAGTATCCAGCGTAGGAATCTGGGAGTTGGGGAGGAGTGAGGAGTTGGGGAAAGACAGTCCTAACCGTGGAGGGTTCTGGTAAATGATGGGGTGAGGAGGGGCTCTTTGGCTCCCACCAGTCCCCCTGTCTGGTCTA
+
BCBBCFFFCFFFGGGGGFGGGGHHGGGGGGHHG?EGFGHHGHGHGGHHFGGHHHHHHGHHHHHHHHHHHHHGGGGGHHHHHHHHHHHHGHHHGGGGGHHHGHHGGGHHGHHHEFFHFHHHHHHHHGGGGGHHHHHHHHHGGHHHGGGGGGGHHHHHHGHHHHGGGGHHHHHHHHHHHHHHGGGGGGGG;CFGGGGGGGGGGGGGGGFFFFFFFFFFFFFFFFFFFFFFFFFFFFFFFFFFFFFFFFFFFFB
@M05620:37:000000000-D9766:1:1101:15662:4745 1:N:0:60
ACCACACCTTCTACAATGAGCTGCGTGTGGCTCCCGAGGAGCACCCCGTGCTGCTGACCGAGGCCCCCCTGAACCCCAAGGCCAACCGCGAGAAGATGCCCAGGTGAGTGGCCCGCTACCTCTTCTGGTGGCCGCCTCCCTCCTTCCTGGCCTCCCGGCGCTGCGCCCTTTCTCACTGGTTCTCTCTTCTGCCGTTTTCCGTAGGACTCTCTTCTCTGACCTGAGTCTCCTTTGGAACTCTGCAGGTTCTA
+
BCCCABCCFFFFGGGGGGGGGGHHGGGEHGHHHGGGGGGGGHGHHGGGGGGGHHHHHHHGGGGGGGGGGGGHGHHGGGGHGHHHHGGGGGGGGGHGHHHHHHEFGHG0FHGGHHCFCGGHHHHHHFHHGHGHHGGGGGHGHHGHHGGGGGGGGGGGG?;-;9@DFFFFFFFFFFFFFFFFFFFFFFFFFFFFFFADFFFFFFF9AFFFFFFFFF/BFF/BFFB;/;F::FFFFFFFFFFFFFFFFFAFFF;
@M05620:37:000000000-D9766:1:1101:7384:4772 1:N:0:60
GAGGCTGCTTTGGAAGAAACTCATAGATTACTGCAACAGTTCCCCCTGGACCTGGAAAAGTTTCTTGCCTGGCTTACAGAAGCTGAAACAACTGCCTACAGGATCCTGCCCGAAGGAAACGCCTCGAGGAAGCCTCAAGGGACGAACACGCGCTGCTAAACAACTGGAATGAAGTTCAGGACTTTCCGCTGTCGAACTCTTGTGGATCCACTTGACAAATTCTACGATTTTGTCCTTGTACCTGAAAGGCC
+
A3>ABAFBFFFFG4GGFGFFGGHHHHHHHHGFHH4GHHGDAFHHHGGGAGHHHHFHFDGHFHGHDEGHHHHHHHGEHF3F3BGG3B@@GHF1FGHH33B@3F1B32B3BFHD/>/?0BF3//<0?////<0B??1F1?11?/?>/<//0//>CC-<10==CDGH/C<//000000:0:GGHHHHCC0A.:-.9;.:;CFGGGFG.9BFFFFGF009009B0C99/;..9A/;9B/;9/;BB/;9:B9/;.A
@M05620:37:000000000-D9766:1:1101:16071:4779 1:N:0:60
ACCACACCTTCTACAATGAGCTGCGTGTGGCTCCCGAGGAGCACCCCGTGCTGCTGACCGAGGCCCCCCTGAACCCCAAGGCCAACCGCGAGAAGATTCCCAGGTGAGTGGCCCGCTACCTCTTCTGGTGGCCGCCTCCCTCCTTCCTGGCCTCCCGGCGCTGCGCCCTTTCTCACTGGTTCTCTCTTCTGCCGTTTTCCGTAGGACTCTCTTCTCTGACCTGAGTCTCCTTTGGAACTCTGCAGGTTCTA
+
CCCCCDDCFFFFGGGGGGGGGGHHGGGBAFHHHGGGDGGGGHHHHGGGGFGGGHHHHHHFGGGGGGGGGGGHHHHGGGGHGHHHHGGGGGDGGGHHH2>DHFHGFGHHHHGGHHGGGGGHHHHHGHHHHHGFHGGGGGEGHHFHHGFFGGGGGGGGGA-;CFFFFFFFFFFFFFFFFFFBFFFFFFFFFFFFFFDDFFFFFFFFFFFFFFFFFFFFFFFFFFFFFBFFFFBFFFFFFBFFFFFFFF:BFF;
@M05620:37:000000000-D9766:1:1101:16725:4788 1:N:0:60
AGTGCCAGCTCTCAATCGCACAGGGGACCCAGGGCCTGGCCCCTCCATCCAGAAAACCTATGACCTCACCCGCTACCTGGAGCACCAACTCCGCAGCTTGGCTGGGACCTATGTGAGTATCCAGCGTAGGAATCTGGGAGTTGGGGAGGAGTGAGGAGTTGGGGAAAGACAGTCCTAACCGTGGAGGGTTCTGGTAAATGATGGGGTGAGGAGGGGCTCTTTGGCTCCCACCAGTCCCCCTGTCTGGTCTA
+
BCBBBFFFBFFFGGGGGGGGGGHHGGGGGGHHGGGGGGHHHHGHGGHHGHHHGHHHHGHHHHHHHHHHHHHGGGGGHHGHHHGGHHHHGHHHGGGGGGHHGHHGGGHHGHHHHHHHHGHHHHHHHGGGGGHHHHHHHHGGEGHHGGGGGGGHHGHHHGHGHHGGGGHHHHHGHHHHHHHGG;CDGGGG9CFGGG;FGGGGGGFGGGFFEFFFFFFFFDFFFFFFFFFFFFFFFFFFFFFFFFFFFFFFFFF
@M05620:37:000000000-D9766:1:1101:12884:4799 1:N:0:60
ACCACACCTTCTACAATGAGCTGCGGGTGGCTCCCGAGGAGCACCCCGTGCTGCTGACCGAGGCCCCCCTGAACCCCAAGGCCAACAGCGAGAAGATCCCCAGGTGAGTGGCCCGCTACCTCTTCTGGTCGCCGCCTCCCTCCTTCCTGGCCTCCCGGAGCTGCGCCCTTTCTAACTGGTTCTCTCTTCTGCCGTTTTCCGCAGGACTCTCTTCTCTGACCTCAGTCTCCGTTGGAACTCTGCAGGCTCTA
+
AAA?AAAAFFFFFGGGGGG1B1B1A00AECHG1FFEGGGGGHHHHGCGEEFEHGHFHGGG?ECGG/>EGGGBH1CEFG/<//FCGC/0B<C//<0?111?F0//1?1<FH/<0F-A<AC/00000=G0D0--.:@@..C.BFAB0B/0;B..9.9.E--;9FF/--;--;/99/;/;///;F/9/B/BBFFFF?BFFF/F--9--9-B/9/;/F/BFEB//:/:BFFFFB-99:A//9/;FB99B--;-//
@M05620:37:000000000-D9766:1:1101:15583:4804 1:N:0:60
ACCACACCTTCTACAATGAGCTGCGTGTGGCTCCCGAGGAGCACCCCGTGCTGCTGACCGAGGCCCCCCTGAACCCCAAGGCCAACCGCGAGAAGATACCCAGGTGAGTGGCCCGCTACCTCTTCTGGTGGCCGCCTCCCTCCTTCCTGGCCTCCCGGCGCTGCGCCCTTTCTCACTGGTTCTCTCTTCTGCCGTTTTCCGTAGGACTCTCTTCTCTGACCTGAGTCTCCTTTGGAACTCTGCAGGTTCTA
+
BBBBBBBBFFFFGGGFGGAGGGHHGGGBEEHHHGGGGGGGGHHHHGGGGEGGGHHHHHHFGGGGGGGGGGGHHHHGGGGHGHHHHGGGGGDGGGHFH2?FGHHFGHHGGHGGHGGGGGGHGHHHHBGHDCEHHGGGCGHGHHGHFFGFGGFGGGGGG@-;@B-ABFFFFFFFFFFFFFFFFFFFFFFFFFFFFFDFFFFFFFFFFFFFFFFFFFFFFFFFFFFFFFFFFFFFFFFFBFFFFFFFFFAFFF;
@M05620:37:000000000-D9766:1:1101:7837:4838 1:N:0:60
GAGGCTGCTTTGGAAGAAACTCATAGATTACTGCAACAGTTCCCCCTGGACCTGGAAAAGTTTCTTGCCTTGCTTACAGAAGCGTAAACCACTGCCTATAGGCTGCTACACGTACGGCAAGGCTCCTAGAAGCCTCCAAGGGCGCCACCGAGCTGCTGCAACCATGGCACGTACGTCAGGCCTTTCCGCTTTACCACTCTTGTCGATCCAATTGCCCCATTCTCAGCATTTGGACTTGTACCTGACACGCC
+
?AAAAAF>BBDBFCGGB1ABB11F3DEFG1BGDBBBBBB1DDDAFEEAA0BFGFHHFFFBBGHF2DFFGF1F111F1ABFGGF/BB//@F>B1BBB11B1BGFF0/@1BBBEEB?>///>//?<B?B1BB1110BB/<<1/////></?//<//<1<1<>1>0.11<0<<.C/.</<<</:.:C0;0.;.;C00:;C99;C000..=.9=900;;0=;./0B09;0/0/;/;//9;;;//9;B///99-;9
@M05620:37:000000000-D9766:1:1101:24646:4862 1:N:0:60
CCACTACGGCACATCTCTTTCTGCTTTCTCATACCGGTCACGCCTGATTCTCGCAGCTCAGATCCACACGGCAAAGGCCAACGCCTTCTCCTCCCCCTGAAGTCGCTCCTTCGCGTGGCTCGATCCCCATGGTCTGCCTTCTCTGTCTGACCCCTCGGGAGGGGGATGCCGCCCTTCTGGGGCGGCTCGTCCTCTAAGTGCATCTTAAATTTCTTCCCGTCCCAATCCTCCGGGTAGATCGGAAGCGCCAA
+
AAAAA1B>AD1>FFGGGGGG3BFGHHHHDBEGHHGGGGA/B/BBB/0BBFG2AFEGGGGHHHBBGHHHGGGGGE0B0BB/BBEEGB?FGHGHHHGGGGGFGFGGG<?F/GG1FEGGGCCH1BCHHGHGHHHHHHHHHHHHHHHHHHHHHHFHHGGGGGGGGGGG@-99/09;A?GFFGGGG?A@--9-9;AAABFFFB;B/99/BFFBBFFFBFBFFB?9BFF/;-;BBFB-;;9;ABFFFFBE--9;9--
@M05620:37:000000000-D9766:1:1101:6823:4863 1:N:0:60
GAGGCTGCTTTGGAAGAAACTCATAGATTACTGCAACAGTTCCCCCTGGACCTGGAAAAGTTTCTTGCCTGGCTTACAGAAGCTTCCCACACTGCGTACAGGATAATCAACGGCTGGAAGAAGACTCCAACGCATCAAAAGACATCACCAAACTACTGCAAGAATGTCACGTACTTCCGCGCTATCACTTTTCGCGCTCTTATGGATCCACTCGCACCATTCTCACCTTTTATATTGAACCCTGCAACACC
+
BBBBBBFBFFFFGGGGGGGGGGFHHHGFHHHHHHHHHHHFHHHHHGGGHGHHHHHGFGHHGHHHFHFGHHHHHHHHHHHHGGH3B@G2BBE1333111>>B3133@GBDH3?/>>//?F30?33B33B3?3</>/<FGF2@/2222@G@2?/?11<1??D<10?1?1?F<?<>.<=<1>.-<<-<<B00<<G0-.-:;EE90;0;;90/;;F/.;:9;CBFBB0;0:9:B////://///.;.:.9:;..9
@M05620:37:000000000-D9766:1:1101:14568:4882 1:N:0:60
ACCACACCTTCTACAATGAGCTGCGTGTGGCTCCCGAGGAGCACCCCGTGCTGCTGACCGAGGCCCCCCTGAACCCCAAGGCCAACCGCGAGAAGATGCCCAGGTGAGTGGCCCGCTACCTCTTCTGGTGGCCGCCTCCCTCCTTCCTGGCCTCCCGGAGCTGCGCCCTTTCTCACTGGTTCTCTCTTCTGCCGTTTTCCGTAGGACTCTCTTTTCTGACCTGAGTCTCCTTTGGAACTCTGCAGGTTCTA
+
>11>AA?AFFFF3GG13BBFDAFCEEEEH0FGHGG?EEE/EHHHHGCGA/EFH1BGHHFEGGGGGG>FGGGHHHEEGGGHEGHF/FEEGCCCC?FHH1FGHGHGCFGHGHGGGF-@CGGHHHHHHHHHHHGHFCGGG?CGHHCHHBFGFF.FFGEEB@-;?GFBAGF@@FFFBFFFFFFFFFFFFFFFFFFFF@BFFFFFFFFFFFFFFEFBBFFFF/9BFFF9BFFBFFFFFFFFFFFBF/FFFF-/BFF
@M05620:37:000000000-D9766:1:1101:18701:4902 1:N:0:60
AGTGCCAGCTCTCAATCGCACAGGGGACCCAGGGCCTGGCCCCTCCATCCAGAAAACCTATGACCTCACCCGCTACCTGGAGCACCAACTCCGCAGCTTGGCTGGGACCTATGTGAGTATCCAGCGTAGGAATCTGGGAGTTGGGGAGGAGTGAGGAGTTGGGGAAAGACAGTCCTAACCGTGGAGGGTTCTGGTAAATGATGGGGTGAGGAGGGGCTCTTTGGCTCCCACCAGTCCCCCTGTCTGGTCTA
+
AA>ABFFFBFFFGGGGGGGGGGHGGGGGGGHHGGGGFFHGHHGHGGHHHHHHHGGHHGHHHHHHHHHHHHHGGFFGHGHHHHHHGHHHGHHHGGGGG3GHGHHGGGHGGHHFHHHHHGHHHHHHHGCDFGFHHHHHHHHGGFHFGGGGCDE>CFFGHGGHHHGGGGGHHHHHHHHHHGGHG;:DGGGGCAFGFG;FGGGGGBFGGGA=EFFFFFFFFBFFFFFFFFFFFFFFFFFFFFFFFEFFFFFFBF;
@M05620:37:000000000-D9766:1:1101:17465:4924 1:N:0:60
AGTGCCAGCTCTCAATCGCACAGGGGACCCAGGGCCTGGCCCCTCCATCCAGAAAACCTATGACCTCACCCGCTACCTGGAGCACCAACTCCGCAGCTTGGCTGGGACCTATGTGAGTATCCAGCGTAGGAATCTGGGAGTTGGGGAGGAGTGAGGAGTTGGGGAAAGACAGTCCTAACCGTGGAGGGTTCTGGTAAATGATGGGGTGAGGAGGGGCTCTTTGGCTCCCACCAGTCCCCCTGTCTGGTCTA
+
BBABBFFFBFFFGGGGGGGGGGHHGGGGGGHHGGGGGGHHHHGHGGHHHHHHHHHHHGHHHHHHHHHHHHHGGEGGHHHHHHHHHHHHGHHHGGGGGHHHGHHGGGHHGHHHHHHGHHHHHHHHHGGGGGHHHHHHHHHGGHHHGGGGGGGGHHHHHGHHHHGGGGHHHHHHHHHHHHHGGGEGGGGGEFGGFGFFGGGGGGGGGGFFFFFFFFFFFFFFFFFFFFFFFFFFFFFFFFFFFFFFFFFFFFF
@M05620:37:000000000-D9766:1:1101:7000:4927 1:N:0:60
ACCACACCTTCTACAATGAGCTGCGTGTGGCTCCCGAGGAGCACCCCGTGCTGCTGACCGAGGCCCCCCTGAACCCCAAGGCCAACCGCGAGAAGATGAACCCAGGTGCGTGGCCCGCTCCCTCTTCTGGTGGCCGCCTCCCTCCTTCCTGGCCTCCCGGCGCTGCGCCCTTTCTCACTGGTTCTCTGTTCTGCCGTTTTCCGTACGACTCTCTTCTCTGCCCTGCGTCTCCTTTGGAACTCTGCAGGTTC
+
AABBBBBBFFFFGGGGGGGGGGHHGGGGHGHHHGGGGGGGGHHHHGGGGGGGFHHHHHHGEFGGGGGGGGGHHHHGGGCHGCGHHGGEGGGGGDG2FGBG2GG<?FG11AGG-<GGFGC-EGHHHD0=D00:AFH-@C..EGGF;/0;FGBGGGGGG..-9-99;DFFFFCFFFFF/BFFBFFFFFF/9;BF/B;-;DFFFF./9.9;ADFFFF/FFFF//;.9.9@9DFFFFFFFFFFFFFFFF//;F//
@M05620:37:000000000-D9766:1:1101:20133:4932 1:N:0:60
ACCACACCTTCTACAATGAGCTGCGTGTGGCGCCCGAGGAGCACCCCGTGATGCCGACCGAGCACCCCCTGAACCCCAAGGCGAACGGCGAGAAGAGGAACACAGCTGCGTGGCCCGCTACCTCTTCTGGTGGCCGCCTCCCTCCTTCCTGGCCTCCCGGCGCTGCGCCCTTTCTCACTGGTTCTCTCTTCTGCCGTTTTCCGTAGGACTCTCTTCTCTGACCTGAGTCTCCTTTGGAACTCTGCCGGTTC
+
AAABBABAFFFFGGGBGGGGGGHGEBB242B2BEEGEAAE1FAFGG0E1A1BFG30>EE/>///B??/E/?BFFGEGGDG/?/>>>//BB/>>DF10<>0000.>.1<1-<<<-GHG?D?:CHHHHHHG0CFFGFBGGGGGGGGGGGG/9CFFFFFFFFFACFFFFFFFFFFFFFFFFFFFBFFFFFFFFFF0BFFDFFFFFFFFFFFFEFFF0BFFFFF0FFFE//:BFFFF0BFB0BF0BFFF0@--;.
@M05620:37:000000000-D9766:1:1101:20823:4959 1:N:0:60
ACCACACCTTCTACAATGAGCTGCGTGTGGCTCCCGAGGAGCACCCCGTGCTGCTGACCGAGGCCCCCCTGAACCCCAAGGCCAACCGCGAGAAGATGAACCCAGGTGCGTGGCCCGCTCCCTCTTCTGGTGGCCGCCTCCCTCCTTCCTGGCCTCCCGGCGCTGCGCCCTTTCTCACTGGTTCTCTCTTCTGCCGTTTTCCGTAGGACTCTCTTCTCTGCCCTGCGTCTCCTTTGGAACTCTGCCGGTTC
+
>>1>AA1AFFF1AFG13BBGGFGFG0EBA0FGHG0AAA/AEHHHHGGGCEGGH1GGE0FAEGGECEE@EEFFHHHEGGGFFEHHHGFGGGGCCGHGFHFBGHG??FG1?CFGCGHGCCC<CEFFHE<=GHDGAGFGG?CAEEFG9BFFBFGBF.BAACE@99-;-A=@B@@FFFFFFEFFFFEFFFB/;:FFFFB@ABFFFFBF-AB/BFEFFFFF/BFFBF9F9-@;9;FFFFFFBFBFBFFBB/@@?B-
@M05620:37:000000000-D9766:1:1101:11855:4979 1:N:0:60
AGTGCCAGCTCTCAATCGCACAGGGGACCCAGGGCCTGGCCCCTCCATCCAGAAAACCTATGACCTCACCCGCTACCTGGAGCACCAACTCCGCAGCTTGGCTGGGACCTATGTGAGTATCCAGCGTAGGAATCTGGGAGTTGGGGAGGAGTGAGGAGTTGGGGAAAGACAGTCCTAACCGTGGAGGGTTCTGGTAAATGATGGGGTGAGGAGGGGCTCTTTGGCTCCCACCAGTCCCCCTGTCTGGTCTA
+
BBABBFFFBFFFGGGGGGGGGGFF2EAEGGHH2EG2FFHHHE2GGGGFHFHFHFGHHGHFHHFHHFHHHHHGGFGGHHHGHGGGHHHHGHHHGGGGGHHHGGHEFGHHGHHHHHEHHGHHHHHHHGEGGGHHHHHHHHHGGHHHGGGGGGGHHHHHHGHHHHGGGGHHHHHHHHHHHHHHGGEGGGGGCFGGGGFGGGGGGFGGGGFFFFFFFFFFFDFFFFFFFFFFFFFFFFFFFFFFFFFFFFFFFFB
@M05620:37:000000000-D9766:1:1101:17552:4985 1:N:0:60
ACCACACCTTCTACAATGAGCTGCGTGTGGCTCCCGAGGAGCACCCCGTGCTGCTGACCGAGGCCCCCCTGAACCCCAAGGCCAACCGCGAGAAGATGAACCCAGGTGCGTGGCCCGCTCCCTCTTCTGGTGGCCGCCTCCCTCCTTCCTGGCCTCCCGGCGCTGCGCCCTTTCTCACTGGTTCTCTCTTCTGCCGTTTTCCGTAGGACTCTCTTCTCTGCCCTGCGTCTCCTTTGGAACTCTGCCGGTTC
+
BB@BBABBFFFFGGGGGGGGGFFHGGGB4FHGFGGGDEGGDHHHHGGGGGGGFHHHHHHEFCCGGGGGGGGHHHHGGGGHGHHHHGGGGGCGGGHFGGHHHHG?GCFF1CCECGHHGGG-<EHHHHGHHGHHGHHGGGGDGGGGDGGGGGGFGGFGGFGGGFFFFFFFFFFFFFFFFFFFFFFFFFF:BFFFFFFFDFFFFFDF.AD/FFFFFFFFFFFFBFAFFFFDDFFFFFFFFFFFFFFFF/;BFD9
@M05620:37:000000000-D9766:1:1101:9734:4991 1:N:0:60
AGTGCCAGCTCTCAATCGCACAGGGGACCCAGGGCCTGGCCCCTCCATCCAGAAAACCTATGACCTCACCCGCTACCTGGAGCACCAACTCCGCAGCTTGGCTGGGACCTATGTGAGTATCCAGCGTAGGAATCTGGGAGTTGGGGAGGAGTGAGGAGTTGGGGAAAGACAGTCCTAACCGTGGAGGGTTCTGGTAAATGATGGGGTGAGGAGGGGCTCTTTGGCTCCCACCAGTCCCCCTGTCTGGTCTA
+
ABAACFFFCFFFGGGGGGGGGGHHGGGGGGHHGGGGGGHHHHGHGGHHHHGHHHHHHGGHHHGHHHHHHHHGGGGGHHHHHHHHGHHHGHHHGGGGGHHHGHHGGGHHGHGHGHHGHHHHHHHFHGGGGGHHGHHHGHHFGFFGGGGFGACFABFHHGHHHHGGGGGHHHGHHGHHFHHHGGFGCEDG;?FGGGFFGGGGGGGGGGFFFFFFFFFFFFFFFFFFFFFFFFFFFFFFFFFFFFFFFFFFFFF
@M05620:37:000000000-D9766:1:1101:12626:5042 1:N:0:60
ACCACACCTTCTACAATGAGCTGCGTGTGGCTCCCGAGGAGCACCCCGTGCTGCTGACCGAGGCCCCCCTGAACCCCAAGGCCAACCGCGAGAAGATACCCAGGTGAGTGGCCCGCTACCTCTTCTGGTGGCCGCCTCCCTCCTTCCTGGCCTCCCGGCGCTGCGCCCTTTCTCACTGGTTCTCTCTTCTGCCGTTTTCCGTAGGACTCTCTTCTCTGACCTGAGTCCCCTTTTGAACTCTGCAGGGTCTA
+
BBBBBBBBFFFFGGGGGGGGGGHHGEEBAEHHGFGGDGGFFHHHHGGGGGGGFHHHHHHEEGFGGGGGGGGHHHHGGGGGGHHHGGGGGG@DGGHFG22?G2/?1?1?<<F/GHC----><0<D0=0D0/C.C@@D?.GGB/E/:0C009.;0.CEAD-;:@-.-9AF9FFF/;BFFBF/;///9//;/9//B99AFFFF.9;.A/9///99FBF////9;9./.99/;A.AF/;.9////////9-;:9/
@M05620:37:000000000-D9766:1:1101:8800:5043 1:N:0:60
ACCACACCTTCTACAGGAGCTGAGTTTTGAGCCCGAGGCGCACCCCTGTATGCGGACCGAGGCCCCCCCGAACCCCCATGACAACCGAGAGAAGATGCACCCAGGTGAGTGGCCCGCTACCTCTTCTGGTGGCCGCCTCCCTCCTTCCTGGCCTCCCGGAGCTGCGCCCTTTCTCACTGGTTCTCTCTTCTGCCGTTTTCCGTAGGACTCTCTTCTCTGACCTGAGTCTCCTTTGGAACTCTGCAGGTTCT
+
>>>AAA>AFFF1DGG11B11A11AA3F3B00BBAE00A///AAEEEA/1DDD2A//>>/////??EEE/><>@<AFBC0?1?1<?C</>/</><11D1<>GCGGFGC0GGFEEFC@CG-ACHGHHHHFC0CGGGGGGBGGGFGGGGGGGGFGGFFFFB@-;=-;F@@F@@FFFFFFFFFFFFFFFFFFFFFFFF@BFFFFFFFFFBFFFFFFFFEFFBFBFFFB/BFFFFFFFFFFFFFFFFFFFF--/BF
@M05620:37:000000000-D9766:1:1101:18351:5060 1:N:0:60
GAGGCTGCTTTGGAAGAAACTCATAGATTACTGCAACAGTTCCCCCTGGACCTGGAAAAGTTTCTTGCCTGGCTTACAGAAGCTGAAACACCTGCCAGTGCTGGACCCCGTAGGAAGAGTCTCCACAAGGAGTCAACGGACTAAAACACAGTACTACATAACTGGCACAAAGTCCAAGACTTTCCGCTTACGACCACTTGCGGATGCAATTGACAACTTCTAGGACTTCTCCCTTGTACCTATCAAGAACG
+
>1A>>AC>BBBDG11B1F11BBFGGGF3B1BDFFB1ABFFGGGFHGE//0BBBBABBA0AB2DFF1BBB11B0BBEGAEAABF@FGBFF00BBB>0111@12110>0??/////1>00B1B111101?B/0/0B12<?//>/0B111/0/@@2122@11211110/0100?0?<=1=1001=1<1>..<.<..<--./<C0::---/;00:09009.;00;;;00/90000;;BFF;90;;099/////--
@M05620:37:000000000-D9766:1:1101:7467:5176 1:N:0:60
ACCACACCTTCTACAATGAGCTGCGTGTGGCTCCCGAGGAGCACCCCGTGCTGCTGACCGAGGCCCCCCTGAACCCCAAGGCCAACCGCGAGAAGATGACCGAGTTAGTGTCCCCCCACCTCTCCTGGCGCCCTCCCCCTTCTTTCCTGCCCCTCCCTCCCTGCGGCCCTTCCCACTCTGTCTCCCTTCTGCCGTTTTCCCTAGTATTCCCTTTTCTGACCTGAGTTCTTTTCTGACCTCTGCCGTCTCTG
+
CCCCCCCCFFFFGGGFGGGGGGHHGGGGCGHHHGGGDEFGGHGHHGGGFDGGBGHHGHHGGE?FGGGGGGGHGHHGGGGHGHHHGGGGGGGGGGHHHH2?<//>?/?1?11F1>.>--<.<.D/<<<G.:.-:-;E:.;-;C09;00;0/.;..=E.//../0;---:-A/;/./.9/:/;:/;//;BFF/FF-..;AF9/;/.///:;/::B//;/;////././/////;//;B/FF//://-9-;.:9
@M05620:37:000000000-D9766:1:1101:7455:5196 1:N:0:60
ACCACACCTTCTACAATGAGCTGCGTGTGGCTCCCGAGGAGCACCCCGTGCTGCTGACCGAGGCCCCCCTGAACCCCAAGGCCAACCGCGAGAAGATGTCCAGGCGAGCGGCCTCCTACCTCGTCTCCCGGACGTGTGCCTCCTTCCACGGCTCCCGGCGCCGCGCCCTTTCTCACTGACTCTCTCTTCTGACGTTTTCCGCAGGACGCACTTCTCTGACCTGAGTCCCCTATAGAACTCTGCAGGACCTA
+
A1>AAA1ACFCDFGG1BBG1DEBAEBEEEAGEGEFE?EG?EHHFHG?E/AB/111BGH0AEG?FFEE>EEFGHHAEGFGEFHHE/FGGGCC///01?12222?F/////-->-..</00.D0..;C/0/.:---../.;0;0./00C009---9..9-@------;--;FF/B/;//;///9//B///;FF//-;-/-/9--9;;-----9;9//;/////9-/B////---//;/BF/;F/F/B----99
@M05620:37:000000000-D9766:1:1101:16281:5223 1:N:0:60
ACCACACCTTCTACAATGAGCTGCGTGTGGCTCCCGAGGAGCACCCCGTGCTGCTGACCGAGGCCCCCCTGAACCCCAAGGCCAACCGCGAGAAGATGCCCAGGTGAGTGGCCCGCTACCTCTTCTGGTGGCCGCCTCCCTCCTTCCTGGCCTCCCGGAGCTGCGCCCTTTCTCACTGGTTCTCTCTTCTGCCGTTTTCCGTAGGACTCTCTTCTCTGACCTGAGTCTCCTTTGGAACTCTGCAGGTTCTA
+
CCCCCCCCFFFFGGGGGGGGGGHHGEGEHEGHHGGGGGGGGHHHHGGGGEFGHHHHHHGGGGGGGGGGGGGHHHHGGGGHGHHHHGGGGGFGFGHHDHHHHHEFFHHHHHGGHHCGCGGGHHHHHFHHHFGHHGGGDGHGHHGFHGGGFGGFFGGGG?BGGGGFGGFFFFFFFFFFFFFFFFFFFFFFFFFFFFDFFFFFFBFADFFFFFFFFFFFFFFFFFFFFFFFFFF/FFFFFFFFFFFFFF99FFF
@M05620:37:000000000-D9766:1:1101:19075:5263 1:N:0:60
GAGGCTGCTTTGGAAGAAACTCATAGATTACTGCAACAGTTCCCCCTGGACCTGGAAAAGTTTCTTGCCTGGCTTACAGAAGCTGAAACAACTGCCTCCAGGATGCTAACCGTCAGGAAAAGCTCCTAGAAGCATCCCAAGGCGTCAAAGCGCTGATGCAAACATGGCAAGTAAGTCAGGCCATTCCGCTTTAGCACTCTTGTGGATCCAATTGAAACATTCTCAGCATTTGTAATTGTAAATGAACAGCC
+
BABBBBFBFFFFGGGGGGGGGGHHHHHHHHHHHHGGFHHFHHHHHGGGHGHHHHGFGFFHFHHHHHFFGGHHHHHGHHHHHHHHHHHHHFHHHH@F3B?B33E@@2B4FGHGF1EFH3GH2B?3GHEH4BGH33BG3FH3???/?<CEFF2/>?/<?11??FHHHHHHHHGH1FD<GH1FG..<==0<CDGG00=DGHGHHHHHGHHHHFGHHH0;:CFGFB0FF0;;CFGGBG0;F000;0;FC0FF/;;
@M05620:37:000000000-D9766:1:1101:10802:5286 1:N:0:60
AGTGCCAGCTCTCAATCGCACAGGGGACCCAGGGCCTGGCCCCTCCATCCAGAAAACCTATGACCTCACCCGCTACCTGGAGCACCAACTCCGCAGCTTGGCTGGGACCTATGTGAGTATCCAGCGTAGGAATCTGGGAGTTGGGGAGGAGTGAGGAGTTGGGGAAAGACAGTCCTAACCGTGGAGGGTTCTGGTAAATGATGGGGTGAGGAGGGGCTCTTTGGCTCCCACCAGTCCCCCTGTCTGGTCTA
+
BCABCFFFCFFFGGGGGGGGGGHHGGGGGGHHGGGGGGHHHHGHGGHHHHHHGGHHHGHHHHHHHHHHHHHGGGGGHHHHHHHHHHHHGHHHGGGGGHHHGHHGGGHHGHHHHHHHHHHHHHHHHGGGGGHHHHHHHHHGGHHHGGGGGGGGHHHHHGHHHHGGAFHHHHHHHHHHHHHHGGEGGGGGGFGGGGFBFGGGGGGGGGFFFFFFFFFFFFFFFFFFFFFFFFFFFFFFFFFFFFFFFFFFFFB
@M05620:37:000000000-D9766:1:1101:13679:5318 1:N:0:60
ACCACACCTTCTACAATGAGCTGCGGGTGGCTCCCGAGGAGCACCCCGTGCTGCTGACCGAGGCCCCCCTGAACCCCAAGGCCAACAGCGAGAAGATGAACCCAGGTGAGTGGCCCGCTACCTCTTCTGGTGGCCGCCTCCCTCCTTCCTGGCCTCCCGGCGCTGCGCCCTTTCTCACTGGTTCTCTCTTCTGCCGTTTTCCGTAGGACTCTCTTCTCTGACCTGCGTCTCCTTTGGAACTCTGCAGGTTC
+
AAA1AAAAFFFFG3FDAGGBG1GFG00A00BA1AFEAEEEGGHHHGCEA/EEFFF1FHFE/EEEG/EEGGE0F1/EFC/F//?GHG/0FC@//CB<1?>1<FCACA?F1F<DFEG.@CCGGGB<<<G0DG</.CGGCC..;C/9A/09F0BFG.09.CE@-9@@----:@-/;BFFFFBFFB/:///9FFFFFFF?:9FABFB9AB?B/9//99//FFBBBB/;F-@;@-FF/;BBFBBFFFFFFBFF-B/
@M05620:37:000000000-D9766:1:1101:23560:5328 1:N:0:60
ACCACACCTTCTACAATGAGCTGCGTGTGGCTCCCGAGGAGCACCCCGTGCTGCTGACCGAGGCCCCCCTGAACCCCAAGGCCAACCGCGAGAAGATGAACCCAGGTGCGTGGCCCGCTCCCTCTTCTGGTGGCCGCCTCCCTCCTTCCTGGCCTCCCGGCGCTGCGCCCTTTCTCACTGGTTCTCTCTTCTGCCGTTTTCCGTAGGACTCTCTTCTCTGCCCTGCGTCTCCTTTGGAACTCTGCCGGTTC
+
CCCCBCCCFFFFGGGGGGGGGGHHGEGEAEHGGGGGFGGGDHGHHGGGEEEGFHGHHHHGGGFGGGGGGGGHHHHGGGGHGHHHHGGGGGFGGGHHHHHHHGGCHG1G1A/<CFFHGGF-AEHHBG=GGHHFGGHDCGDDAEFGAFFFFGFBFFFFGEAGGF;->DFFFFFFFFFFBFFFFFFFFFF0;BFFFEFDADFEFFFFAAFFFFFFFFFFFFBF0B9FFA=FFDFFFFFFBEFFFFFFF0;D-A.
@M05620:37:000000000-D9766:1:1101:7616:5336 1:N:0:60
ACCACACCTTCTACAATGAGCTGCGTGTGGCTCCCGAGGAGCACCCCGTGCTGCTGACCGAGGCCCCCCTGAACCCCAAGGCCAACCGCGAGAAGATGAACCCCGGTGCGTGGCCCGCTCCCTCTTATGGTGGCCGCCTCCCTCCTTCCTGGCATCCCGGCGCTGCGACCTTTCTCACTGGTTCTCTCTTCTGCCGTTTTCCGTAGGACTCTCTTCTCTGCCCTGCGTCTCCTTTGGAACTCTGCTGGATC
+
3>A>AAB3BCCFFGGGGG5AE5GBE22BBAGH3BBAEEGEGHHHHGGEFAEEHFHAGFGE0EGGG1/EEGG1F3??EG/?//???F//>><//<<FBFB1</?/>//<>>CDCC<<ACC-E.C/:;00<GCGGHH@B?.99AFG9/00;;9BF/;//.9;;B99@D---;./;;9FFFFE./;BB/////9B9F9@AFFFFFDB.../:F9/;:FFFBF/9;./9.-;;;BB/F/FB/9/B/999/;/.;/
@M05620:37:000000000-D9766:1:1101:8339:5342 1:N:0:60
GAGGCTGCTTTGGAAGAAACTCATAGATTACTGCAACAGTTCCCCCTGGACCTGGAAAAGTTTCTTGCCTGGCTTACAGAAGCTGAAACAACTGCCAATAGGATGCTACCCGTAAGGAAAGGCTCCTAGAAGACTCCAAGGGAGTAAAAGAGCTGATGAAACAATGGCAAGTAAGTCAGGCATTTCCGCTTTAGCACTCTTGTGGATCCAATTGAACAATTCTCAGCATTTGTACTTGTAACTGACAAGCC
+
BBBBBBFBFFFFGGGGGGGGGGHHHHHHHHHHHHHHHHHFHHHHHGGGHHHHHHHHHHHHGHHHHHHHHHHHHHHHHGHGHHGHHHHGHGEHHGHH3F33BF3BBGHBFHHGFGEF33BGHHEFFGHGGHFFHHHFFGHEAD///BGH3?FHHFBFG2@FGHHEFHBHFFGHHGH1GGDFGHHFFFFEFDDFFHFHHFHBGG<CA<GGHFFHGHHFBGGHHB0CHFFHGHFF0CFGGFGC9CFGBFFFG.;
@M05620:37:000000000-D9766:1:1101:23094:5348 1:N:0:60
AGTGCCAGCTCTCAATCGCACAGGGGACCCAGGGCCTGGCCCCTCCATCCAGAAAACCTATGACCTCACCCGCTACCTGGAGCACCAACTCCGCAGCTTGGCTGGGACCTATGTGAGTATCCCGCGTAGGCATCTGGGAGTTGGGGAGGAGTGAGGAGTTGGGGCAAGACAGTCCTAACCGTGGAGGGTTCTGGTAAATGATGGGGTGAGGAGGGGCTCTTTGGCTCCCACCAGTCCCCCTGTCTGGTCTA
+
AAAAAFF1>FFFGFFEGF1FEEGCGGGAEEEHF0EE/FGHAGGAEGGBGHGHFFHHHGFFHHEHHHHHHFFGGEEEHHHHGGHHHHGGGH1BEEGEEH><E01?EF0F<GHGHDBGHHHBFG1?BC<CGC1?1FDFGH<>EHFFCC.AG.<CC0D<GC:;CCCG.AEE/9FFGGBFB0/.;E.@99AAGGFFBFFBBFFFEFFFE----9FFFB;-@@FFFFFB/BB?AB-AAFFFB9AA@FB//FFBBF9
@M05620:37:000000000-D9766:1:1101:13189:5388 1:N:0:60
GAGGCTGCTTTGGAAGAAACTCATAGATTACTGCAACAGTTCCCCCTGGACCTGGATAAGTTTCTTGGCTTGCTTACAGAAGCTGAAACAACTGCCAACAGGCTGCTACCCGTAAGGAAAGGCTCCTAGAAGACTCCAAGGGAGTAAAAGAGCTGATGAAACAATGGAAAGTAAGTCAGGCATTTCCGCTTTAGCACTCTTGTGGATCCAATTGAACAATTATCAGCATTTGTACTTGCAACTCACAAGCC
+
>3AA>>CABBB@F4BAAABFFGBHF5DDEABDDG4AAA2ADDDB2B2A22BBFBAB553BDAD5DD53BB1ABGG53BBBBBB3B3@BBBCGGFBF3@B??111B?B@3BB??>>0333??0??0?3B?BB33?3B33B1??????B?D1/@01@1@>>F>@CA1?<1??0?<?D?@@1<><<11>1<<..<0==0<<CGF0=C<0<0;::000;;;:;:;00;00:00;009;;BF00;00/00/9;.99
@M05620:37:000000000-D9766:1:1101:8969:5388 1:N:0:60
AGTGCCAGCTCTCAATCGCACAGGGGACCCAGGGCCTGGCCCCTCCATCCAGAAAACCTATGACCTCACCCGCTACCTGGAGCACCAACTCCGCAGCTTGGCTGGGACCTATGTGAGTATCCAGCGTAGGAATCTGGGAGTTGGGGAGGAGTGAGGAGTTGGGGAAAGACAGTCCTAACCGTGGAGGGTTCTGGTAAATGATGGGGTGAGGAGGGGCTCTTTGGCTCCCACCAGTCCCCCTGTCTGGTCTA
+
AA>>AFFFBFFFGGGGGGGAECGCFEEFGEGHAEEF2FHHHHGHGGFHHHHHHHHHHGFHHGHHHHHHHHHGG>EEHHHHBFGHHHHAEHHHEFCGFHGHGHHGGGHHGHHHHHHHHHHHHHHHHGEGGGHHHHHHHHHGGHHHGGGGGDEHHHHHHGHHHHGGGGHHHHHHHHHHHHHHGGGGGGGGCFGGGGGGGGGGGGGGGGFFFFFFFFFFFFFFFFFFFFFFFFFFFFFFFFFFFFFFFFFFFFB
@M05620:37:000000000-D9766:1:1101:8799:5437 1:N:0:60
ACCACACATTCTACAATGCGCTGCGTGTGGCTCCCGAGGAGCACCCCGTGCTGCTGACCGAGGCCCCCCTGAACCCCAAGGCCAACCGCGCGAAGATTCCCAGGTGAGTGGCCCGCTACCTCTTCTGGTGGCCGCCTCCCTCCTTCCTGGCCTCCCGGCGCTGCGCCCTTTCTCACTGGTTCTCTCTTCTGCCGTTTTCCGTAGGACTCTCTTCTCTGACCTGAGTCCCCTTTGGAACTCTGCAGGTTCTA
+
BAABBAA3BBDFEFGGGGGGFEGGGEGA2EGFHABE2EE?DHHHHGG0AEFGEGFHHHG0>@?EGGGGGEFFHHHGGGGHGHHHFFGCGC/CCCG?D??FGFHGHHHGHGGGHHGGGCCHHHHHHHHHHHGHHGGGGGGGGGGGGGGGGGGGGGGGGG9;BBBFBBFBBFFFFFFFFFFFFFFFFFFF;BFFFBDDFFFFFFFFFBFFFFFFFFFBFF/FFFF/;FF/;ABFFFFBBFFFFFFBFFFFFFF
@M05620:37:000000000-D9766:1:1101:18750:5461 1:N:0:60
ACCACACCTTCTACAATGAGCTGCGTGTGGCTCCCGAGGAGCACCCCGTGCTGCTGACCGAGGCCCCCCTGAACCCCAAGGCCAACCGCGAGAAGATGAACCCAGGTGCGTGGCCCGCTACCTCTTCTGGTGGCCGCCTCCCTCCTTCCTGGCCTCCCGGCGCTGCGCCCTTTCTCACTGGTTCTCTCTTCTGCCGTTTTCCGTAGGACTCTCTTCTCTGACCTGCGTCTCCTTTGGAACTCTGCAGGTTC
+
CCCCCCCCFFFFGGGGGGGGGGHHGGGEFGHHHGGGGGGGGHHHHGGGGEGGHHHHHHHGGGGGGGGGGGGHGHHGGGGHGHHHHGGGGGDGGGHHHHHHHHGG/?GG1>FECGHHGGG-@HHHHHHHHHHHFGHGGGGGHGGGGGGGGGG/FGGGGGGGCGFFFFF;DFFFFFFFFFFFFFFFFFFFFFFFFFFFDFFFFFFF.DFFFFFFFFFFBFFFBFFFFFFDFFFFFFFFFFFFFFFFF0BAAF0
@M05620:37:000000000-D9766:1:1101:19664:5465 1:N:0:60
AGTGCCAGCTCTCAATCGCACAGGGGACCCAGGGCCTGGCCCCTCCATCCAGAAAACCTATGACCTCACCCGCTACCTGGAGCACCAACTCCGCAGCTTGGCTGGGACCTATGTGAGTATCCAGCGTAGGAATCTGGGAGTTGGGGAGGAGTGAGGAGTTGGGGAAAGACAGTCCTAACCGTGGAGGGTTCTGGTAAATGATGGGGTGAGGAGGGGCTCTTTGGCTCCCACCAGTCCCCCTGTCTGGTCTA
+
ABAABFFFBFFFGGGGGGGGGGHHGGGGGGHHGGGGGGHHHHGHGGHHHHHHHHHHHGHHHHFHHHHHHHHGGEGGHHHHHHHHHHHHGHHHGGGGGFHHGHHGGGHHGHHHHHHHHHHHHHGHHGGGGGGHHHHHHHHGGHHHGGGGGGGHHHHHHGHHHHGGGGHHHGHHHHHHHHHHGGEGDGGGGGGGGGFFGGGGGGGGGGFFFFFFFFFFFFFFFFFFFFFFFFFFFFFFFFFFFFFFFFFFFFF
@M05620:37:000000000-D9766:1:1101:9196:5487 1:N:0:60
ACCACACCTTCTACAATGAGCTGCGTGTGGCTCCCGAGGAGCACCCCGTGCTGCTGACCGAGGCCCCCCTGAACCCCAAGGCCAACCGCGAGAAGATGAACCCAGGTGAGCGGCCCGCTACCTCTTCTAGTGGCCGCCTCCCTCCTTCCTGGCCTCCAGGCACTGCGCCATTTATCACTGGTTCTCTCTTCTGCCGTTTTCCGTAGGACTCTCTTCTCTGCCCTGCGCCTCCTTTGGAACTCTGCAGGTTC
+
>>A?AAA>CFCFEGFFFGB1B1B1EAABBAGEABFAAEAAEHCGGGEEEABCGGHHGAFE>EEEG/>EEEG01>>?EE/G>CFFCF<<><></<0?>FHE1//?F/1?101<<@----<<-/0<GBCC0;0;G.:-:@.9.99/.;00/0;/;FGFE/;/;.;/9/B@B-;FF/9/;9/;-B/9BBBBFBFF///-99F-B/-;99-/:B/BBFFB9BBFFF-F----9-;-9F/9////////:9/--//
@M05620:37:000000000-D9766:1:1101:5893:5491 1:N:0:60
AGTGCCAGCTCTCCATCGCACAGGGTACCCAGGGCGTGGCCCCTCCATCCAGAAAACCTATGACCTCACCCGCTACCTGGAGCACCCACTCCGCAGCTTGGCTGGGACATATGTGAGTATCCAGCGTAGGAATCTGGGTGTTGGGGTGGCGTGCGGAGTTGGGGACAGCCAGTCCTAACCGTGGAGGGTTCTGGTAAATGATGGGGTGAGGAGGGGCTCTTTGGCTCCCACCAGTCCCCCTGTCTGGTCTA
+
>A33>DFFBFFFGCGEAAE2E2BAF44BA4BG22B2AAEECHGGGGHBH1GHEHH2FEHCBFEHHDFGHHG>E/>EHHBG1?FGHHG1?FG0>E/E<3??EEB/EECC/BFGHH2BGD?1BGFDHC/<>E@<FHHHHH0?DGHH@G.>-.<<A.;C--;G0C-@.-.;.;.CFGFGGEGGGGGG.AA@DFFFFF/;BFFFF/FF?FF>.AFBADB??-9F/F/:BBB.E.FF.FBBBFED?.B/FBFFFF/
@M05620:37:000000000-D9766:1:1101:9397:5521 1:N:0:60
AGTGCCAGCTCTCAATCGCACAGGGGACCCCTGGCCTGGCCCCCCCATCCAGAAAAACTATGACCTCCCCCGCTACCTGGAGCACCAACTCCGCCGCTTAGGTTGGTGCTCGGTGAGAATCCAGCGTAGGAGTCTCGGAGTGGGGGAGGAGGCAGGAGTTCGGCAAACACAGCCCTAAGGGCGGAGGGTTCTGGTACACTAGGGGGTGAGCAGGGGCTCTTTTGCGCCTATGAGTCCCTCTGTGAGGCGTA
+
>1AAAF1C1CFFGGGGGFGAG0BFEEEEEE00BAFHFFBBBFE/AE/BAF1B1B@B0B11D@2BFGC/F//>EE>EG1BBGGH?FGHHGFHHEE/@/>//?111?>//??1/////?1?1<111>-CEG.D/<<G0/.<AA.:;--;--.....=-.;9;09;-----;A---;-;-;//;------;9;-B/;/;///////;B-;-9-///;-;;--;F//;;-;A-;///;999//;-;;//9-----
@M05620:37:000000000-D9766:1:1101:24744:5529 1:N:0:60
ACCACACCTTCTACAATGAGCTGCGTGTGGCTCCCGAGGAGCACCCCGTGCTGCTGACCGAGGCCCCCCTGAACCCCAAGGCCAACCGCGAGAAGATTCCCAGGTGAGTGGCCCACTACCTCTTCTGGTGGCCGCCTCCCTCCTTCCTGGCCTCCAGGCGCTGCGCCCTTTCTCACTGGTTCTCTCTTCTGCCGTTTTCCGTAGGCCTCTCTTCTATGACCTGAGTCTCCTGTGGAACTCTGCAGGTACTA
+
BBBBBBBBFFFFGGGGGGGGGGHHGEGGHGHHHGGGGGGGGHHHHGGGEEGFFHFFHHHGGGEGGGGGGGGHHHHGGGGHGHHHHGGFGCGFFGHHH?@2?2C/?F1F<1<?GC/>00><GHGGDGHG10<CG<AD.:CFHFG/G0/00/CHC?A/FF.?@9@C--.@?FGBFF////.;///9BFFFFEBBB@ADFEFBDBFFF///.BFBFF//////:;FBF/;B/9F/:/./B//B/:9B/.A///9
@M05620:37:000000000-D9766:1:1101:14977:5530 1:N:0:60
ACCACACCTTCTACAATGAGCTGCGTGTGGCTCCCGAGGAGCACCCCGTGCTGCTGACCGAGGCCCCCCTGAACCCCAAGGCCAACCGCGAGAAGATGCCCAGGTGAGTGGCCCGCTACCTCTTCTGGTGGCCGCCTCCCTCCTTCCTGGCCTCCCGGAGCTGCGCCCTTTCTCACTGGTTCTCTCTTCTGCCGTTTTCCGTAGGACTCTCTTCTCTGACCTGAGTCTCCTTTGGAACTCTGCAGGTTCTA
+
ABBAABBAFFFFGGGGFGGFGCHGG2AAAAGGEFFEAGGGGHHHHGGGGEFGGHGGHHGE@ECFGAGGGGG?GEGGGGAGCAGHHG/<BD/<?FFB?GFHHHHGFHHGGHGGHHGGGGGHHHGFHHHHGHGHHGGGGFEEHHGHHGFFGFFGGGGGGG9BDGGGGFFFAFFFFFFFFFFFFFFFEBBFFFFFFFDDFFFFFFFFFFFFFFFFFFFFFFFFFFFFFFFFFFFFFFFFFFFFFFFFFFAFFFF
@M05620:37:000000000-D9766:1:1101:12657:5550 1:N:0:60
GAGGCTGCTTTGGAAGAAACTCATAGATTACTGCAACAGTTCCCCCTGGACCTGGAAAAGTTTCTTGCCTGGCTTACAGAAGCTGAAACAACTGCCAACAGGCTGCTACCCGTAAGGCAAGGCTCCTAGAAGACTCCAAGGGAGAAAAAGAGATGATGAAACAATGGAAAGTAAGTCAGGCATTTCCGCTTTAGCACTCTTGTGGATCCAATTGAAAAATTAACAGCATTTGTACTTGTAACTGACAAGCC
+
A@AB>AFBFFDFGFGGFFFGGGFHHHGHHGHHHHGHHHHGHGFHHGFFHGGHHGGGB3CGFHHHHHGBFHHHGHHEFFFFHHGGHFFFFGEHHHHH3B?1FC1?1?BEHCHGEFGHE30BEFG30/?BBFGGFF3B3BC?AFHC/BGHH<FH2D<>F22?GGHHGGH1?FC<FDHFGF=0<F<FGHHD.ACE0=FGH<CDGGG0.0<CG:G:0:0:0<CGH00;F0;/;C;B;;BFGF0CFGFFBFGGFFC
@M05620:37:000000000-D9766:1:1101:13135:5576 1:N:0:60
GAGGCTGCTTTGGAAGAAACTCATAGATTACTGCAACAGTTCCCCCTGGACCTGGAAAAGTTTCTTGCCTGGCTTACAGAAGCTGAAACAACTGCCTACAGGATGCTACCCGTAAGGAAAGGCTCCTAGAAGACTCCAAGGGAGTAAAAGAGCTGATGAAACAATGGCAAGTAAGTCAGGCATTTCCGCTTTAGCACTCTTGTGGATCCAATTGAACAATTCTCAGCATTTGTACTTGTAACTGACAAGCC
+
A@ABABFBFFFFGFGGGAFGEG4DBAFHHHHHHHF4F22DDBGHHGGFCEHHHGGHFFHHGGHGHHHDGHHHHHH3BBGHHHGGHFBGFHEHHHHHGHFBGB1BBGHFGGHGGGGHGDGGHHHFHFFGFHHHHGGHHBFGEDHG<BDGHFFHGHHHHFHGFHCHHHHFCHGGGGH@@GGGGFGGGHHGG?EFDGHHHGFGHF<CA<GHHCHHGFFGHCFGFF:GCC/0<GBF;CFGGGGFFGFGGGG0CEA
@M05620:37:000000000-D9766:1:1101:8211:5585 1:N:0:60
ACCACACCTTCTACAATGAGCTGCGTGTGGCTCCCGAGGAGCACCCCGTGCTGCTGACCGAGGCCCCCCTGAACCCCAAGGCCAACCGCGAGAAGATGCCCAGGTGAGTGGCCCGCTACCTCTTCCGGTGGCCGCCCCCCTCCTTCCTGGCCTCCCGGCGCCGCGCCCTTTCTCACTGGTTCTCTCTTCTGCCGTTTTCCGTAGGACTCTCTTACCTGACCTGCGTCTCCTTTGGAACTCTGCAGGTTCTA
+
AAAABBBBFFFFGGGGFGGGGFHFGEEECAGHFGGGEGGGGHHHHGGGGGGGHHHHHHHGGGGGGGGGGGGHHHHGGGGHGHHHHGGGGGGFCD?G222?FH/<FHG0?FFCAG-----FGH0G=0<@<AFGGFGG-@BGFDGFFGG0;FFGFGGGGB-->--;99BF;BF/B///9;FBB/9///////9999.;BEFFD/..;;99//BFF9/;BB/9F/9.-.999B/BBF9/;BBB/B/BB?.9///
@M05620:37:000000000-D9766:1:1101:15124:5610 1:N:0:60
ACCACACCTTCTACAATGAGCTGCGTGTGGCTCCCGAGGAGCACCCCGTGCTGCTGACCGAGGCCCCCCTGAACCCCAAGGCCAACCGCGAGAAGATCCCCAGGAGAGTGGCCCGCTACCTCTTCTGGTGGCCGCCTCCCTCCTTCCTGGCCTCCCGGCGCTGCGCCCTTTCTCACTGGTTCTCTCTTCTGCCGTTTTCCGTAGGACTCTCTTCTCTGACCTGAGTCTCCTTTGGAACTCTGCAGGTTCTA
+
CCCCDCDDFFFFGGGGGGGGGGHHGFGFHGHHHGGGGGGGGHHHHGGGGGGGHHHHHHHGGGGGGGGGGGGHHHHGGGGHGHHHHGGGGGGGGGHHHFDHGGGF/FGDG1FGHHGGCFGHBGHHGFHHD<DHHGGGDEHGHGGG0CFFFFFGGGGGGC-ADADFCFFFFFFF0FFFFFFFFFFFFFFFFFFFFFFFFFFFFFFFAFFFFFFFFFFF0:BFF0;;BBFFF0;FFB:FFBFFF0BBFF.B00B
@M05620:37:000000000-D9766:1:1101:13471:5646 1:N:0:60
ACCACACCTTCTACAATGAGCTGCGTGTGGCTCCCGAGGAGCACCCCGTGCTGCTGACCGAGGCCCCCCTGAACCCCAAGGCCAACCGCGAGAAGATGCCCAGGTGAGTGGCCCGCTACCTCTTCTGGTGGCCGCCTCCCTCCTTCCTGGCCTCCCGGCGCTGCGCCCTTTCTCACTGGTTCTCTCTTCTGCCGTTTTCCGTAGGACTCTCTTCTCTGACCTGAGTCTCCTTTGGAACTCTGCAGGTTCTA
+
BBBBBBBAFFFFGGGGGG5FGFHHGGGA4EHHGFFGDGEGFHHHHGGGEEGGFHHHHHHEEGCGGGGGGGGHHHHGGGGHGHHHHGGGGG@DGGHFGHHHHHHGGHHHHHGGHHGGGGGHHHHHHHHHGHGHHGGGGGHGHHGHHGGGGGGGGGGGGG-ADFFFFFFFFFFFFFFFFFFFFFFFFFFFFFFFFFDFFFFFFFFFFFFFFFFFFFFFFFFFFFFBFFF9BFFFFFFFFFFFFFFFFFFFFFB
@M05620:37:000000000-D9766:1:1101:21205:5662 1:N:0:60
ACCACACCTTCTACAATGAGCTGCGTGTGGCTCCCGAGGAGCACCCCGTGCTGCTGACCGAGGCCCCCCTGAACCCCAAGGCCAACCGCGAGAAGATGAACCCAGGTGCGTGGACCGCTCACTCTTCTGGTGGCCGACTCCCTCATTCCTGGCCTCCCGGCGCTGCGCCCTTTCTCACTGGTTCTCTCTTCTGCCGTTTTCCGTAGGACTCTCTTCTCTGACCTGCGTCTCCTTTGGAACTCTGCCGGATC
+
BBBABBBBFFFFGGGGDGFGGBHFGAAA42FGAFGEAEGGDHHHHGGGEEGGGHGFHHHGGGGGGDGGGGGFHCGGGGGH?CHHHG?<CDC<?FFFDGDFHHGFHGHGFDFFGDHH?DG-.0=DH0==0DGGGHHG-ACDFCGF.FB0FFF/;A0;CEGGGG--;A?BFBBFFFEFFFFFFB/:BFFFFFFFFBFBDDFEFFDF?DFFFFFFFFFFFFFF/9BFFFBDBFFFF/BFBBFBFFFFF/-;-;-
@M05620:37:000000000-D9766:1:1101:20124:5680 1:N:0:60
AGTGCCAGCTCTCAATCGCACAGGGGACCCAGGGCCTGGCCCCTCCATCCAGAAAACCTATGACCTCACCCGCTACCTGGAGCACCAACTCCGCAGCTTGGCTGGGACCTATGTGAGTATCCAGCGTAGGAATCTGGGAGTTGGGGAGGAGTGAGGAGTTGGGGAAAGACAGTCCTAACCGTGGAGGGTTCTGGTAAATGATGGGGTGAGGAGGGGCTCTTTGGCTCCCACCAGTCCCCCTGTCTGGTCTA
+
AAAABFFFCFFFGGGGGGGGGGHHGEGGGGHHGGGGGGHHHHGHGGHHHHHHHGHHHGHHHHHHHHHHHHHGGGGGHHHHHHGHHHHHGHHHGGGGGHHHGHHGGGHHGHHHHHHHHHHHHHHHHGFGGGHHHHHHHHHGGHHHGGGGGGGHHGHHHGHHHHGGGGHGHHHHHHHHHGGHGEEGGGGG;FFGGGFGGGGGGGGGGGFFFFFFFFFFFFFFFFFFFFFFFFFFFFFFFFFFFFFFFFFFFFF
@M05620:37:000000000-D9766:1:1101:22884:5681 1:N:0:60
AGTGCCAGCTCTCAATCGCACAGGGGACCCAGGGCCTGGCCCCTCCATCCAGAAAACCTATGACCTCACCCGCTACCTGGAGCACCAACTCCGCAGCTTGGCTGGGACCTATGTGAGTATCCAGCGTAGGAATCTGGGAGTTGGGGAGGAGTGAGGAGTTGGGGAAAGACAGTCCTAACCGTGGAGGGTTCTGGTAAATGATGGGGTGAGGAGGGGCTCTTTGGCTCCCACCAGTCCCCCTGTCTGGTCTA
+
BCABCFFFCFFFGGGGGGGGGGHGGGGGEGHHGGGGGGHHFHGHGGHHHHHHGHHHHGHHHHFHHHHHHHHGGEGGHHHHHHHHHHHHGHHHGGGGGHHHGHHGGGHHGHHHHHHGHHHHHHHHHGGGGGHHHHHHHHHGEHHEGGGGGGEGHHHHHGHHHHGGGGHHHHHHHHHHHHGHGGEGGGGGCFFGGGFGGGGGGGGGGGFFFFFFFFFFFFFFFFFFFFFFFFFFFFFFFFFFFFFFFFFFFFF
@M05620:37:000000000-D9766:1:1101:25409:5743 1:N:0:60
GAGGCTGCTTTGGAAGAAACTCATAGATTACTGCAACAGTTCCCCCTGGACCTGGAAAAGTTTCTTGCCTGGCTTACAGAAGCTGAAACAACTGCCAACAGTACATTATGCGACCGGAAAGGCAACTCGCAGACAACACTCGAATCGACGAAATGATGTAATCATGGAAAGTCAAGCAGGTCATTCAGCTTTCGTACTCTTGTGGATCGCATTGAACCAAACAATGCATTTGTATTTGTCCCTGAACCGAC
+
BAAAAAFAFFFFGFFGFBGGGGGGFHFHGFHHHGHGHGGGHFFHHGGGHHGHHHHBCFHHFFHHHHHHHHHHHHHGHHHHGHHHHFBFGHCGHHGH3B112B@344BB44B?1>//>/E<FG?0B??3<B/?B02@/??22/?22?0?>></>.>F1111<1=>111><0<=DD0<0C/<.</<<=GC0<000../:.0000;0.009..;C.0;C0.;..;.;099;;09;990;//////;/9FF.;;>
@M05620:37:000000000-D9766:1:1101:18791:5762 1:N:0:60
ACCACACCTTCTACAATGAGCTGCGTGTGGCTCCCGAGGAGCACCCCGTGCTGCTGACCGAGGCCCCCCTGAACCCCAAGGCCAACCGCGAGAAGATGCCCAGGTGAGTGGCCCGCTACCTCTTCTGGTGGCCGCCTCCCTCCTTCCTGGCCTCCCGGCGCTGCGCCCTTTCTCACTGGTTCTCTCTTCTGCCGTTTTCCGTAGGACTCTCTTCTCTGCCCTGAGTCTCCTTTGGAACTCTGCAGGTTCTA
+
>>AAAAA>BCBDFGGCGGBFGGHHGAE24AFBFFFE2AAEDGFGHGGAAEFGEGHHHGHAE@C@FFEEEEFF3FGEEEEHGHFHHGGGFG<BCGHEGHHHHHHGHHHHHHGGHHGGGGGHHHHHHHHHHHGHHGGGGGHGHHGHHFGGGGGGGGGGGGDGGFFDFFFFFFFFFFFFFFFFFFFFFFFFFFFFFFDFFFFFFFAFFFFFFFFFFFFFFF/;EFF;;FFFFFFFFFFFFFFFFFFBFFFFFFB
@M05620:37:000000000-D9766:1:1101:18810:5766 1:N:0:60
ACCACACCTTCTACAATGAGCTGCGTGTGGCTCCCGAGGAGCACCCCGTGCTGCTGACCGAGGCCCCCCTGAACCCCAAGGCCAACCGCGAGAAGATGCCCAGGTGAGTGGCCCGCTACCTCTTCTGGTGGCCGCCTCCCTCCTTCCTGGCCTCCCGGAGCTGCGCCCTTTCTCACTGGTTCTCTCTTCTGCCGTTTTCCGTAGGACTCTCTTCTCTGACCTGAGTCTCCTTTGGAACTCTGCAGGTTCTA
+
BBB@AAABFFFFFGGFGGGGGGHHGGGGHGHHHGGGGGGGGHHHHGGGFGGGHHHHHHHGGGGGGGGGGGGHHHHGGGGHGHHHHGGGGGGGGGHHHHEHHHHFGHHGHHGFHHGCCCGHHHHHHHHGHHGHHGGGGGHGHHGHHGGFGGGGGFGGGABBBGBFGGFBBFFFFFFFFFFFFFFFFFFFFFFFFBFDFFFFFFFA.FFFFFFFFFFFFFFFFFFFBBFFFFFFFFFFFFFFFFFFFAFFFFF
@M05620:37:000000000-D9766:1:1101:12842:5786 1:N:0:60
ACCACACCTTCTACAATGAGCTGCGTGTGGCTCCCGAGGAGCACCCCGTGCTGCTGACCGAGGCCCCCCTGAACCCCAAGGCCAACCGCGAGAAGATGAACCCAGGTGCGTGGCCCGCTACCTCTTCTGGTGGCCGCCTCCCTCCTTCCTGGCCTCCCGGCGCTGCGCCCTTTCTCACTGGTTCTCTCTTCTGCCGTTTTCCGTAGGACTCTCTTCTCTGACCTGCGTCTCCTTTGGAACTCTGCAGGTTC
+
BBBBBAABFFFFGGGGGGGGGGGHGEGBCEHHHGGFDGGGDHHHHGGGDEGGFHFHHHGEGGCGGGGGGGGHGHHGGGGHGHHHHGGGGGCGGGHHHHHHHHGEHGHH1AFGGGHHGGG?DHHHHHHHHHHHGHHGGGGGHFGGGGGGGGGGGGGGGGGGAGFFFFFFFFFFFFFFFFFFFFFFFFFFFFFFFFFFDFFFFFFFADFFFFFFFFFFFFFF/BBFF.@:@AFFFFFEFFFFFFFFF/BFFF/
@M05620:37:000000000-D9766:1:1101:7053:5807 1:N:0:60
GCTGCTGCTTTTGAATCAACTCACAGGCCCTGGCCCAAGGCGCGGCAGCGCCCACGCCTGATCGCCAGTCCCATTCCGGAAGCTCAAATGCCGGCTTATGCTTTACACCAACCTACACGTAAGGAAAAGCTCATAGAAGACTAAAAGGGAGTAAAAGAACTGATGAAACAATGGAAAGAAAGGAAGGCATTTACGCATTAGCACTCTTGTGGAACCAATTGACCAAATATCAGCATTTGTACTTGTACATG
+
>A1AAB1BCF@1AABB31BGE111110000ABBGG0AB000/A/AAAE//E///?//>0B011/>//>1B11BB1BF0/?>>GF111BBB1B/><//BBG12>11BB<0//</0@01@?<CGFBBFG0??1<1>=<>DFC011<1<DC..<</0D00.<;:0:;0000:;.<:/000./9;/.9/.9.900000.9.;.00/9;0=;99/;9;/;;-9BBF//:/--;/;/9//9FFFF;/;;B/9////;
@M05620:37:000000000-D9766:1:1101:14838:5810 1:N:0:60
AGTGCCAGCTCTCAATCGCACAGGGGACCCAGGGCCTGGCCCCTCCATCCAGAAAACCTATGACCTCACCCGCTACCTGGAGCACCAACTCCGCAGCTTGGCTGGGACCTATGTGAGTATCCAGCGTAGGAATCTGGGAGTTGGGGAGGAGTGAGGAGTTGGGGAAAGACAGTCCTAACCGTGGAGGGTTCTGGTAAATGATGGGGTGAGGAGGGGCTCTTTGGCTCCCACCAGTCCCCCTGTCTGGTCTA
+
AA>AAFFFAFFFG1FDFFGFGGHFGGGGGGHH0EFGGGHHHHGHGGHHHHHHGGHHHGHHHHGHHHHHHHGGG@FGHHHHGGGHHHHHGHHHEECGGFGHEFHGGGHHGFHHH2FGHHHHHHHHHGCGCGHHHHHHHHHFGHHHGGGGGGGGHH0CGGHHHHCGGGHHGHFHH0CHHHHHGFEGGEGG;FFGFGCFGGGGGGGGGGF@FFFFFF-;@9EFFFFFFFFFFFFFFFBFFFFF@FFFFF/;9BB
@M05620:37:000000000-D9766:1:1101:12914:5811 1:N:0:60
ACCACACCATCTACAATGAGCTGCGTGTGGCTCCCGAGGAGCACCCCGTGCTGCTGACCGAGGCCCCCCTGAACCCCAAGGCCAACCGCGAGAAGATGAACCCAGGTGCGTGGCCCGCTCCCTCTTCTGGTGGCCGCCTCCCTCCTTCCTGGCCTCCCGGCGCTGCGCCCTTTCTCACTGGTTCTCTCTTCTGCCGTTTTCCGTAGGACTCTCTTCTCTGCCCTGCGTCTCCTTTGGAACTCTGCAGGTTC
+
BBBBBBBA4FFFGGGGGGEGGGHHGGGBAEHHHFFGCFGGGHHHHGGGGGGGFHGHHHHFGGCGGGGGGGGHGHHGGGGHGHHHHGGGGG>CGGHEGHHHHHGCGGHG1AFGFGHHGGG-EGHHHHHHHHHHGHHGGGGGGGGG;FGGGGGGGGGGGEGGFFCFFFFFFFFFFFFFFFFFFFFFFFF;BFFFFFFFFFFFFFFF9AD9FFFFFFFFFFFF/FAFFEF;@AFFFFFFFFFFFFFFF/;FFF/
@M05620:37:000000000-D9766:1:1101:18270:5818 1:N:0:60
ACCACACCTTCTACAATGAGCTGCGTGTGGCTCCCGAGGAGCACCCCGTGCTGCTGACCGAGGCCCCCCTGAACCCCAAGGCCAACCGCGAGAAGATACCCAGGTGAGTGGCCCGCTACCTCTTCTGGTGGCCGCCTCCCTCCTTCCTGGCCTCCCGGCGCTGCGCCCTTTCTCACTGGTTCTCTCTTCTGCCGTTTTCCGTAGGACTCTCTTCTCTGACCTGAGTCTCCTTTGGAACTCTGCAGGTTCTA
+
CCCCCAACFFFFGGGGGGGGGGHHGGGFHGHHHGGGGGGGGHHHHGGGFGGGHHHHHHHGGGGGGGGGGGGHHHHGGGGHGHHHHGGGGGGGGGHHH2?FHHGGHHGCDGGGHHCG@GGHHHHHH0GHHHGHHGGGGGHGHHGGHGGFFGGGGGGGGG--;9BFFFFFFFFFFFFFFFFFFFFFFFFFFFFFFFADFFFFFFF?DFFFFFFFFFBFFFFBFFF;/;;BFFFFFFFFFFFFFFFFFFFFFFE
@M05620:37:000000000-D9766:1:1101:14701:5827 1:N:0:60
GAGGCTGCTTTGGAAGAAACTCATAGATTACTGCAACAGTTCCCCCTGGACCTGGAAAAGTTTCTTGCCTGGCTTACAGAAGCTGAAACAACTGCCAACAGGCTACTACACGTCAGGAGAAACTAAAAGCAGCCACAAAAGGCGAAACCGCGATAATACCCCACTGGAAAGTCGTTCAGAACTTTCCGATTTCGCACTCATGTGGCTCCAATAGCCAAATTAACAACATTTGTCATTGGCACTGACAAGCC
+
BABBCBFCFFFFGGEGGGGGGGHHHHHHHHHGHHCHFHHHHHHHHGGGHHHHHHHFFFHHFGHHHHHFGHHHHHHGGFHHHHFGHGGHGHHHHGHH3311BC1F@GG4FHHGGFFEF3//0333BF3?BFGFCC0BBF00B??B/C/>F//>></<=1>11FDEA<GH1D.D0...<<=0=/=D0CC.;CEE0CF?CGG/00;0;.;:A9/;0;9:FB9FBC0CB099;FC/:/9BF///;BFB/;BFFF.
@M05620:37:000000000-D9766:1:1101:6969:5838 1:N:0:60
AGTGCCAGCTCTCCATCGCACAGGGGACCCAGCGCGTGGCCCCTCCATCCAGAAAACCTATGACCTCACCCGCTACCTGGAGCACCCACTCGGCAGCTTGGCTGGGACCTATGTGAGTATCCAGCGTAGGAATCTGGGCGTTGGGGCGGAGTGCGGAGTTGGGGAAAGACAGTCCTAACCGTGGAGGGTTCTGGTAAATGATGGGGTGAGGAGGGGCTCTTTGGCTCCCACCAGTCCCCCTGTCTGGTCTA
+
>A33>DFFBFFFGGGG5EE2A2FAFA2EE2FG2AE2AEECFHGGGGHHH1GFFHF2GGHF5@FGH5BBGHH/E/>EGH3F1BFGHH?/?EG/<F//?3BBDFHGGGHHGHFHHHHEHHBGHH><FDF/@D1BGHHHHH.<CDCHCC.:A-;CF0;@-9DFGF?B?.9ABB/FFFFFBBBA?FF<DED;AFAFFFBFFFFBFBBFFFFBFFEBDF?BB;EFFFFFFFFFFFFFA.9/BFFFBFFFFFFFFF/
@M05620:37:000000000-D9766:1:1101:17469:5864 1:N:0:60
AGTGCCAGCTCTCAATCGCACAGGGGACCCAGGGCCTGGCCCCTCCATCCAGAAAACCTATGACCTCACCCGCTACCTGGAGCACCAACTCCGCAGCTTGGCTGGGACCTATGTGAGTATCCAGCGTAGGAATCTGGGAGTTGGGGAGGAGTGAGGAGTTGGGGAAAGACAGTCCTAACCGTGGAGGGTTCTGGTAAATGATGGGGTGAGGAGGGGCTCTTTGGCTCCCACCAGTCCCCCTGTCTGGTCTA
+
A>>>AFFFBFFFGFGGGGFGGGHGDEGGGGHGFGGGGGHHHHGHGGHHHHHHHHHGHGHHGHGHHGHGHHHGGEFGHHHHHHHHHHHHGHHHGGGGGHHHGHHGGGHHGHHHHHGHHHHHHHHHHGGGGGHHHHHHHHGFGHHGGGGGGGGHHHHHHGHHHHGGGGHHHHGHHHHHHHHHGCEFGGGGCFGGGGFFGGGGGGGGGGFFFFFFFFFFFFFFFFFFFFFFFFFFFFFFFFFFFFFFFFFFFFF
@M05620:37:000000000-D9766:1:1101:10968:5894 1:N:0:60
GAGGCTGCTTTGGAAGAAACTCATAGATTAGTGCAACAGTTCCCCCTGGAACTGGAAAAGTTTCTTGACTGGCTTACTGAAGCTGAAACAACTGCCAACAGGCTCATAACCGTACGGAAAAGCAAATAGAAGAATAACAGGGAGACAAAGAGATGATGAACACATGGCAAGTAAGTCAGGCAGATCGACTTTAGCACTCTTGGGGATCCAATTGCAACATTATCACCATTTGTACTTGCAACTTAAACGCC
+
A3>AAAFA@FDFGFBFCGGFGGHFCDF66F4DD5ADCGBFDFD3BAAE2B3BAB3B332BFFEGGHE53551AABCB5D5BA3BFFFF3BFG3GFC3311B1111B4F4B3/>11////>0?B333?B33B3?3B?333BCF////00@0@0011>@22@110/11<0<FEG1G1<1110>...1<..><<<00=D0</==<0<:.../0;00;0:00.G090;00:;0;900;;BF0099;9000;B.9;
@M05620:37:000000000-D9766:1:1101:21572:5934 1:N:0:60
ACCACACCTTCTACAATGAGCTGCGTGTGGCTCCCGAGGAGCACCCCGTGCTGCTGACCGAGGCCCCCCTGAACCCCAAGGCCAACCGCGAGAAGATGCCCAGGTGAGTGGCCCGCTACCTCTTCTGGTGGCCGCCTCCCTCCTTCCTGGCCTCCCGGCGCTGCGCCCTTTCTCACTGGTTCTCTCTTCTGCCGTTTTCCGTAGGACTCTCTTCTCTGACCTGAGTCTCCTTTGGAACTCTGCAGGTTCTA
+
CCCCCCCCFFFFGGGGGGGGGGHHGGGECEHGGGGFGGGGGHGHHGGGGGGGHHHHGHHGGGGGGGGGGGGHFHHGGGGHGHHHHGGGGGFGGGHHHHFGGHH/?GD?GHFEHH-?CCCGHHHHGHHFGFCFC?FGGGGGBCEC:CGG0/;ABFEG??-AC=@A9=DCBFFFFFFF099FFBFFFFBFFFFFFF99FEFFF0:9.:BFFFFFFFFFFFB9FB/B/FFFFFFBB0/:9FFFB9B00..;B:9
@M05620:37:000000000-D9766:1:1101:21558:5947 1:N:0:60
ACCACACCTTCTACAATGAGCTGCGTGTGGCTCCCGAGGAGCACCCCGTGCTGCTGACCGAGGCCCCCCTGAACCCCAAGGCCAACCGCGAGAAGATGCCCAGGTGAGTGGCCCGCTACCTCTTCTGGTGGCCGCCTCCCTCCTTCCTGGCCTCCCGGAGCTGCGCCCTTTCTCACTGGTTCTCTCTTCTGCCGTTTTCCGTAGGACTCTCTTCTCTGACCTGAGTCTCCTTTGGAACTCTGCAGGTTCTA
+
CCCCCCCCFFFFGGGGGGGGGGHHGGGFHGHHHGGGGGGGGHHHHGGGFGGGHHHHHHHGGGGGGGGGGGGHHHHGGGGHGHHHHGGGGGGGGGHHHHHHHHHGHHHHHHGGHHGGGGGHHHHHHHHHHHGHHGGGGGHGHHGHHGGGGGGGGGGGGGAGGGGGGGFFFFFFFFFFFFFFFFFFFFFFFFFFFFFFFFFFFFFFFFFFFFFFFFFFFFFFFFFFFFFFFFFFFFFFFFFFFFFFFFFFFFF
@M05620:37:000000000-D9766:1:1101:15502:5952 1:N:0:60
ACCACACCTTCTACAATGAGCTGCGTGGGGCTCCCGAGGAGCACCCCGTGCTGCTGACCGAGGCCCCCCTGAACCCCAAGGCCAACCGCGAGAAGATGCCCAGGTGAGTGGCCCGCTACCTCTTCTGGTGGCCGCCTCCCTCCTTCCTGGCCTCCCGGAGCTGCGCCCTTTCTCACTGGTTCTCTCTTCTGCCGTTTTCCGTAGGACTCTCTTCTCTGACCTGAGTCTCCTTTGGAACTCTGCAGGTTCTA
+
AAA1A1AAFFFFGGGGFGD1B111E0B000BEHG/B?A/EECHHHG/F/BEGF1FG10BEEGC?/E>>EEGHHHH/EEGFCHHHHGGGGGGGGGHHGHGHHHHFGHHHHHGGHHGGGGGHHHHHHHHHHHGHHGGGGGHGGGGGGGGGGGGGGGGGGA-AAGFF@@F@@FFFFFFFFFFFFFFFFFFFFFFFF@AFFFFFFFFFFFFFFFFFFFFFFFFFFFFFFFFFFFFFFFFFFFFFFFFFFFFFFFB
@M05620:37:000000000-D9766:1:1101:21369:5968 1:N:0:60
ACCACACCTTCTACAATGAGCTGCGTGTGGCTCCCGAGGAGCACCCCGTGCTGCTGACCGAGGCCCCCCTGAACCCCAAGGCCAACCGCGAGAAGATCCCCAGGTGAGTGGCCCGCTACCTCTTCTGGTGGCCGGCTCCCTCCTTCCTGGCCTCCCGGGGCTGCGCCCTTTCTCACTGGTTCTCTCTTCCGCCGGTTTCCGTAGGACTCTCTTCTCTGACCTGAGTCTCCTTTGGAAATCTGCAGGTTCCA
+
ABBBBBABFFFFGGGGGGGGGGHGGGGGHGGHHGGFGGGGGHHHHGGGEEGGFGHHHHHGGG0EGGGGGGGHHHGGGGGFGHHHHGGGGGGGGGHHE22?F</?111?11?/FG----->000=000<=/<.<<-;-.;./:C/;0:00;.C0..9.--99@.:-9A>-9B///////;////9:99;//..;--;DF9F./9.;/////9/;//9////;/././///;/;F/;/:////////A.9///
@M05620:37:000000000-D9766:1:1101:9439:5997 1:N:0:60
GAGGCTGCTTTGGAAGAAACTCATAGATTACTGCAACAGTTCCCCCTGGACCTGGAAAAGTTTCTTGCCTGGCTTACAGAAGCTGAAACAACTGCCTACAGGCTGCTACCCGTAAGGAAAGGCTCCTAGAAGACTCCAAGGGAGTAAAAGAGCTGATGAAACAATGGCAAGTAAGTCAGGCATTTCCGCTTTAGCACTCTTGTGGCTCCAATTGAACAATTCTCAGCATTTGTACTTGTAACTGACAAGCC
+
>>1A>>CAFFDFGFFE1ACFGFED3EDGGFHFFGF1FGGFHG2FHGAFEGGGF0FEBDCGEHFHGFEBBBFA0BBCBFBFFFBFBB1FBB/?B>D>B1BBE0/BBBB1BFE?EEE0B1B>FF>10?<B>BF1<BB1BFFFC?C??BB2GB<@0<@1<@@GGGHGD?F00?F??GH@??10<F>>1<1>>..<0<=0D</DGD=GA.;0:::0:<;C00;CF0:<00/00=0;0=BFGF09BFC90;009.:
@M05620:37:000000000-D9766:1:1101:24726:6051 1:N:0:60
ACCACACCTTCTACAATGAGCTGCGTGTGGCTCCCGAGGAGCACCCCGTGCTGCTGACCGAGGCCCCCCTGAACCCCAAGGCCAACCGCGAGAAGATGAACCCAGGTGCGTGGCCCGCTCCCTCTTCTGGTGGCCGCCTCCCTCCTTCCTGGCCTCCCGGCGCTGCGCCCTTTCTCACTGGTTCTCTCTTCTGCCGTTTTCCGTAGGACTCTCTTCTCTGCCCTGCGTCTCCTTTGGAACTCTGCCGGTTC
+
AAAAAAAB4CBDAFFEGGCGGGFHGEFA4AFBBFAB2AAE?FABFEEGDEEFFGFHHHHGGCCEFEGGGE1B3GHGFGGHGHGHHGGGCFCGGGHGHHH2GED/?FFGFD?EGGHHGGCGFGHGHHFHHHHF.CGFDGFCEGGGGGFFGGGFGGGGGGFDGF@DFFFFFFFFFFFFFFFFFFFFFFFBBFFFFFFFFFFFFFFF.;A9FFFFFFFFFFFFFFEFFEADDFFFFFFFEFFFFFFFF/;>BF.
@M05620:37:000000000-D9766:1:1101:22477:6053 1:N:0:60
ACCACACCTTCTACAATGAGCTGCGTGTGGCTCCCGAGGAGCACCCCGTGCTGCTGACCGAGGCCCCCCTGAACCCCAAGGCCAACCGCGAGAAGATGAACCCAGGTGCGTGGCCCGCTCCCTCTTCTGGTGGCCGCCTCCCTCCTTCCTGGCCTCCCGGCGCTGCGCCCTTTCTCACTGGTTCTCTCTTCTGCCGTTTTCCGTAGGACTCTCTTCTCTGCCCTGCGTCTCCTTTGGAACTCTGCCGGTTC
+
AAAAAAAABFFFGFGFDGGEG1G1F0AA0AGFAFFAAEEECHHHHGGGEEGGEHFFGHHGCECGGAEGGEF0FCGGGGEH>CGHHG/<>CB</CCGFGFHHHG<FFFFGGEECCHHGGG@FGFHHHGHHHHGGHH@CCCGGFGGGGFGGGGGGGGGGGGG@;;@9B?=B@@FFFFFFFFFFFFFFFF;BFFFFBF@99BEFBBF:AB/FFFFFFFFFFEF/B9BFE<A@FFFFFFFFEBBFFFFF;@@?--
@M05620:37:000000000-D9766:1:1101:24744:6054 1:N:0:60
ACCACACCTTCTACAATGAGCTGCGTGTGGCTCCCGAGGAGCACCCCGTGCTGCTGACCGAGGCCCCCCTGAACCCCAAGGCCAACCGCGAGAAGATGAACCCAGGTGAGTGGCCCGCTACCTCTTCTGGTGGCCGCCTCCCTCCTTCCTGGCCTCCCGGCGCTGCGCCCTTTCTCACTGGTTCTCTCTTCTGCCGTTTTCCGTAGGACTCTCTTCTCTGACCTGCGTCTCCTTTGGAACTCTGCAGGTTC
+
BBBABBBAFFFFGFGGFGAFGFHHGGGEEEHHFFGEEGGGGHHHHGGGGGGGHHHEFHHGGGGGGGGGGGGHHHHGGGGHEHHHHGG/CDCDGGHHHHHFHH?FHGHH1GGHGGGHGDG-DHHHHHHHHHHHGHHGGGGGHGHHGGFGGFGGGGGGGEGG?GFFAFFF?FCFFFFFFFFFFFFFFFFFFFFFFFFFDFFFFFFFFFFFFFFFFFFFFFFFBFFFF.9.;DFFFFFFFFFFFFFFFFFFFFE
@M05620:37:000000000-D9766:1:1101:17819:6058 1:N:0:60
ACCACACCTTCTACAATGAGCTGCGTGTGGCTCCCGCGGATCCCCCCGTCCTGCTGACCGAGGCCCCCCTGACCCCCAAGGGCAACCGCGAGAAGCTGCCGGGTGATGCGCGTCCGAACCTTCTCCTAGGAGCCTCCCCGGCCGCCACCGCGCTGCTGCCCCCCTGGCTCGTCATTGAGGCCTTTCCGCTTTCGTACTCTTATGGATCCCCTTGCCCAATTCACCGCCTTTTTGATATTCCCTGAGTCGCC
+
>A>>>>>>CFBFFGG13FGFG1GHGE?E00BF1BFAEEF//AFGGG>>E/BB1BF@FGHG///>?/>>EEG000B?CG/<//?/?FF/BBC/>?0<F<F0---<<.00<<<--::-..-;;0/0;00:;/099C/CEG.---;@-@;---@-@---//9-:-@@---:-/99;9-://;-;EFFFF/-;---;A---9;/://;//:BFBEF--/;//--99/:9;9--;F//-9///;9///;--9;---
@M05620:37:000000000-D9766:1:1101:24733:6069 1:N:0:60
ACCACACCTTCTACAATGAGCTGCGTGTGGCTCCCGAGGAGCACCCCGTGCTGCTGACCGAGGCCCCCCTGAACCCCAAGGCCACCCTCGGGAAAGTGACCCCATGTGAGTGCCCCGCTACCTCTTCTTGTTTCCGCCTCTCCCCTTCCTGCCCTCCCTGACCTGCGCCCTCTCTCACGGGGTCTCTCTTCGGCCTTTCTCCGTAGGACTCTCTTCTCTTACCTGCTTCTCCTGTTCAACTCTGCAGGTTC
+
DDDDDDDDFFFFGGGGGGGGGGHHGGGGHGHHHGGGGGGGGHHHHGGGFGGGHHHHHHHGGGGGGGGGGGGHGHHGGGGHGHHH/BE/?//><</0BF22?F/?==2222D21==//>A-CC1>G<F<<==1/=D....=0=/<A/<<<GH0.<0<.:/0//<0/:<-.<B.<FG0<0..--<.B00<0BF.<BF.0<0B0<...<.0<FBB:B0<<BF000:0<.000<<F0<B00<<00<0<0:0<.<B
@M05620:37:000000000-D9766:1:1101:17282:6078 1:N:0:60
ACCACACCTTCTACAATGAGCTGCGTGTGGCTCCCGAGGAGCACCCCGTGCTGCTGACCGAGGCCCCCCTGAACCCCAAGGCCAACCGCGAGAAGATACCCAGGTGAGTGGCCCGCTACCTCTTCTGGTGGCCGCCTCCCTCCTTCCTGGCCTCCCGGCGCTGCGCCCTTTCTCACTGGTTCTCTCTTCTGCCGTTTTCCGTAGGACTCTCTTCTCTGACCTGAGTCTCCTTTGGAACTCTGCAGGTTCTA
+
BBCCCCCCFFFFGGGGGGGGGGHHGGGBCFHHHGGGGGGGGHHHHGGGGGGGHHGHHHGFEFGGGGGGGGGHGHHGGGGHGHHHHGGGGGGGGGHGF2?FGHEG?GFA=FFEHHCD-<@GDGDGFDFH=CEGGCGGDAHGFFGBHFGBBFFGFAEFAD--:-9::BFF9FFFB9:90BF0B0090:0B90;9F>.AFFBFA:::AFF/99:BFF000:9FFBB999:09F0FFFFFF0999BFBBF.B900
@M05620:37:000000000-D9766:1:1101:17300:6080 1:N:0:60
ACCACACCTTCTACAATGAGCTGCGTGTGGCTCCCGAGGAGCACCCCGTGCTGCTGACCGAGGCCCCCCTGAACCCCAAGGCCAACCGCGAGAAGATACCCAGGTGAGTGGCCCGCTACCTCTTCTGGTGGCCGCCTCCCTCCTTCCTGGCCTCCCGGAGCTGCGCCCTTTCTCACTGGTTCTCTCTTCTGCCGTTTTCCGTAGGACTCTCTTCTCTGACCTGAGTCTCCTTTGGAACTCTGCAGGTTCTA
+
CCCCCBCCFFFFGGGGGGGGGGHHGGGGGGGHHGGG2EG??G2FHGGGGGGG5GHHHHHGEGCGGGGGGGGHBHHGGGEHGHHHGGGGGGGGGGH2>??GGHHG1GGFFHGGHHGGCFGHGHHHHFHHGHEHHGGGGGHGFGGFFFFFFF:C09EEG-@AGABF?CFFFFFFF0FFFFF:FFFFFFFFFFFFFFADFFFFFBFDFFFFF0BFFFBF0BFFFFBFF0:BFFFFFFFFFFFFFFFFFF.BB00
@M05620:37:000000000-D9766:1:1101:19231:6084 1:N:0:60
ACCACACCTTCTACAATGAGCTGCGTGTGGCTCCCGAGGAGCACCCCGTGCTGCTGACCGAGGCCCCCCTGAACCCCAAGGCCAACCGCGAGAAGATGCCCAGGTGAGTGGCCCGCTACCTCTTCTGGTGGCCGCCTCCCTCCTTCCTGGCCTCCCGGAGCTGCGCCCTTTCTCACTGGTTCTCTCTTCTGCCGTTTTCCGTAGGACTCTCTTCTCTGACCTGAGTCTCCTTTGGAACTCTGCAGGTTCTA
+
>AAABAABFFFFGGGCBGGGFGHFEEGGH?GHHGGEDEG2AGHHHGCG11EAAAFGHHFGEGCGCF/EGGGHHHCEFGGGGHHE/?EGGCDGGAHH11FHHHHGHHHFFHGGHHGGGGGHHHHHHGHHHHGHGCD-CGHGGH.CGGGEBFGG0AGGGG-9AFGGGGFBBFFFFFFFFFFF//;FBFFFFFFFFBAFFFFFFFFFFFFFFFFFFFF/BFFFFFFB./;;FFFFFFFFFFFFFFFFFF9/;FB
@M05620:37:000000000-D9766:1:1101:9537:6116 1:N:0:60
AGTGCCAGCTCTCAATCGCACAGGGGACCCAGGGCCTGGCCCCTCCATCCAGAAAACCTATGACCTCACCCGCTACCTGGAGCACCAACTCCGCAGCTTGGCTGGGACCTATGTGAGTATCCAGCGTAGGAATCTGGGAGTTGGGGAGGAGTGAGGAGTTGGGGAAAGACAGTCCTAACCGTGGAGGGTTCTGGTAAATGATGGGGTGAGGAGGGGCTCTTTGGCTCCCACCAGTCCCCCTGTCTGGTCTA
+
AA>AAFFFAFFFGGGGGGGGGGHHGFGGGGHHGGGGEFHHFHEFFGHHHGEHBFHFHGHFHHGHHHHHHHHGGGGGHHHGHHHHHHHHGHHHGGGEEGGHGHFGGGHHGHHHHHFHHHHHHHHHHGEGGGHHHHHHHGHGGHHHGGGGGGFGHHHHHGHEGCFDEDEHHHGHHHHHFHHHGDCFEGGG9FGGGGCFGGGGGGGFGGFFFFFFFFFFFFFFFFFFFFFFFFFFFFFFFFFFFFFFFFFFFFF
@M05620:37:000000000-D9766:1:1101:19623:6125 1:N:0:60
AGTGCCAGCTCTCAATCGCACAGGGGACCCAGGGCCTGGCCCCTCCATCCAGAAAACCTATGACCTCACCCGCTACCTGGAGCACCAACTCCGCAGCTTGGCTGGGACCTATGTGAGTATCCAGCGTAGGAATCTGGGAGTTGGGGAGGAGTGAGGAGTTGGGGAAAGACAGTCCTAACCGTGGAGGGTTCTGGTAAATGATGGGGTGAGGAGGGGCTCTTTGGCTCCCACCAGTCCCCCTGTCTGGTCTA
+
AA>AAFBFBFFFGEGGGFGGGGHFG2AEGGHHFFGGGFGHHCEHGGFHHHHHFFHCGGHFHHFHHGGGHHHGGEEFHHHGFHHHGHH?EFHHEGCGGEFGGHHGGGHHGHHHHBHHFHHGFHHHH?CBCDGHHHHHGHCFGHHHGG<@A.C0C0<CCDHHHHCC.:.GBGFFHHFGFHHHGGCA.CEGG?FFFE;FFGFFF0FGGG.>AFFFDFB?BBFFFFFFFFFFFFFFFFFFFFFF;EFFFFFB9:/
@M05620:37:000000000-D9766:1:1101:18195:6130 1:N:0:60
AGTGCCAGCTCTCAATCGCACAGGGGACCCAGGGCCTGGCCCCTCCATCCAGAAAACCTATGACCTCACCCGCTACCTGGAGCACCAACTCCGCAGCTTGGCTGGGACCTATGTGAGTATCCAGCGTAGGAATCTGGGAGTTGGGGAGGAGTGAGGAGTTGGGGAAAGACAGTCCTAACCGTGGAGGGTTCTGGTAAATGATGGGGTGAGGAGGGGCTCTTTGGCTCCCACCAGTCCCCCTGTCTGGTCTA
+
>AAAAFFB3CBFGGGGGGGGGGHGCEG2AE2AFAEE2BBG2FEAEGHFHFAG3FGHFEE3FG5GHHGFGC1EGEEGHFHHHGHGHHHHGG3GEEE>EGHHGGBFE?G0?FC1?G??D1BGHHFHHC?<BA1D1@<FDC<C<?D1@-.ADGDGCHFC<</<0C@-.;GC/CGFHFHGHC:G@9C9EGG@.=9FBB0;99FB00009.ABAFF9D?--@@.FFBB/BBB.EFF.9.99BFAD??FF//BBBF/
@M05620:37:000000000-D9766:1:1101:21166:6166 1:N:0:60
ACCACACCTTCTACAATGAGCTGCGTGTGGCTCCCGAGGAGCACCCCGTGCTGCTGACCGAGGCCCCCCTGAACCCCAAGGCCAACCGCGAGAAGATGCCCAGGTGAGTGGCCCGCTACCTCTTCTGGTGGCCGCCTCCCTCCTTACTGGCCTCCCGGCGCTGCGCCCTTTCTCACTGGTTCTCTCTTCTGCCGTTTTCCGTAGGACTCTCTTCTCTGACCTGAGTCTCCTTTGGAACTCTGCAGGTTCTA
+
>11>A>>AFFC1AFG13BBBEDA1EBEAF0FGFGCACCG?EHGHGG?EFAFFHAFGF0FEEGGG/ECEGGGFHFF/EFEFEHHE/?EEG@BC?/GHF1FGH1FF<?GGHFGGHHGGG?CHFHH0=GGHDCEHHGGGG.GGHHG/;0CFGGGG0CFEBGA@A-9B@@F@@FFFFF/FFFF/BFFFFF///;/BF@AFFFFFFF-BA9FFFFBFFFFFB/9BFFF9FFFFFFFFFFFBFFFFFFFFFFFFFFF
@M05620:37:000000000-D9766:1:1101:18912:6172 1:N:0:60
ACCACACCTTCTACAATGAGCTGCGTGTGGCTCCCGAGGAGCACCCCGTGCTGCTGACCGAGGCCCCCCTGAACCCCAAGGCCAACCGCGAGAAGATGCCCAGCCCAGTAGCCCGCTAGCTCTTCTCGTCGCCGCCTCCCTCCTTCCTGGACTCCCGCCGCTGCGCCCTTTCTCACTGGTTCTCTCTTCTGCCGTTTTCCGTCGGCCTCTCTTCTATGCCCTGCGTCTCCTTTGGAACTCTGCAGGCTCTA
+
AABABBBBFFFFGGGGGGGGGDGFEEEGHGHGFGGGEEGEGHHHHGGGFGGGDGHHHHHGEF0EGFGGGGGHHGHGGGGFFFHHHGGEGGGF?BFCFGF222?0?<</?11G1?@--<.1F11<=G0.<.-<<-A@DGGE//9/0B:0C/9.0/9C.9A-9DCF-;ADFEBFFFFFF/.BB//;/BFF//;F;@A.BFF/9B.--9;..B///;9/B///F/.;-A;..///;/9/9/F/9B9B/A9..9/
@M05620:37:000000000-D9766:1:1101:23610:6177 1:N:0:60
GAGGCTGCTTTGGAAGAAACTCATAGATTACTGCCACAGTTCCCCCTGTCCCTGTAACCGTTTCTTGCCTGGCTTCCAGAAGCTGCAACCACTGCCTCCAGGATGCTACCCGTCCGGAAAGGCTCCTAGAAGCCTCCCAGGGCGTCACCGCGCTGCTGCACCCCTGGCACGTCAGTCAGGCCTTTCCGCTTTAGCACTCTTGTGGATCCCATTGCCCCATTCTCAGCATTTGTACTTGTACCTGACCCGCC
+
CCCCCCFCFFFFGBGGGGGGGGHFF5FGBFAGHHGHFHFBDADA2E2BBBF3G3BBBFHEEGFB5D5BBFGHHH1BFFGABFGG@33BF1BFF3FFFGHHHHEHE2D4FHHGGGGGGGG?0EGHHGHHH3BG2FHHHGFHFGGCBGGD1<A@FGGGHH1GHFG-EGFHH0AGH.:CGHHHHFCHGHHFGG.E09FFGGFGGGGGG0FFG/0;FGFBFGDGGGGF0:FFFFFFF0BFFFFBFFBFFFFF-@B
@M05620:37:000000000-D9766:1:1101:8710:6186 1:N:0:60
AGTGCCAGCTCTCAATCGCACAGGGGACCCAGGGCCTGGCCCCTCCATCCAGAAAACCTATGACCTCACCCGCTACCTGGAGCACCAACTCCGCAGCTTGGCTGGGACCTATGTGAGTATCCAGCGTAGGAATCTGGGAGTTGGGGAGGAGTGAGGAGTTGGGGAAAGACAGTCCTAACCGTGGAGGGTTCTGGTAAATGATGGGGTGAGGAGGGGCTCTTTGGCTCCCACCAGTCCCCCTGTCTGGTCTA
+
AAAAAFFFBFFFGGGGGGGCGFHCGGGGGGHHGGGGGGHHHHGHGGHGHHHHHHHHHGHHHHHHHHHFHHHGGEEFHHHHGGHAGHC1EFHHGGE/E3FGGHHFAFAFGHFHHHHGGHFGHHGHHGGGGDHHHHHGHEFEGHGHGGF@CEEHHHHGHDHHHHGFGGAGHHEHHHHHGFHHCCEGDGGGGGGGGGGGGFGGGGGGGDFF?FFFFFFFFFFFFFFFFFFFFFFFAFFFFFFFFFFFFFBFFF/
@M05620:37:000000000-D9766:1:1101:8964:6228 1:N:0:60
ACCACACCTTCTACAATGAGCTGCGTGTGGCTCCCGAGGAGCACCCCGTGCTGCTGACCGAGGCCCCCCTGAACCCCAAGGCCAACCGCGAGAAGATGCCCCGGTGAGTGGCCCGCTACCTCTTCTTGTTGCCGCCTCCCTCCTTCCTGGCCTCCCGGAGCTTCGCCCTTTCTCACTGGTTCTCTCTTCTGCCGTTTTCCGTAGGCCTCTCTTCTCTTACCTTAGTCTCCTTTTGGACTCTGCCGGTTCTT
+
BBCCCCCCFFFFGGGFGGGGGGHHGGGGHGHHHGGGGGGFGHHHHGGGGGGGHHGHHHHGGGGGGGGGGGGFHHHGGFDGGHHHAFGGGGGGGGHBHF2FG//>///0<1<.FH-<A-<G0<<D0D0=00::C--A.:;E/;E/90C90;9F0AFG.9--;;//-.;D-BFFB/9B//:/;:///9/;;///;-:AFFBF./..;/:/99/9FB/////;B///;//;9F/FF//-9/:99///;:-;.//
@M05620:37:000000000-D9766:1:1101:23863:6271 1:N:0:60
ACCACACCTTCTACAATGAGCTGCGTGTGGCTCCCGAGGAGCACCCCGTGCTGCTGACCGAGGCCCCCCTGAACCCCAAGGCCAACCGCGAGAAGATGCCCAGGTGAGTGGCCCGCTACCTCTTCTGGTGGCCGCCTCCCTCCTTCCTGGCCTCCCGGCGCTGCGCCCTTTCTCACTGGTTCTCTCTTCTGCCGTTTTCCGTAGGACTCTCTTCTCTGACCTGAGTCTCCTTTGGAACTCTGCAGGTTCTA
+
BBBBB@ABFFFFGGGCGGGGGFHHGGGGHGHHHGGGGGGFGHHHHGGGGGGGHHHHHHHGGGGGGGGGGGGHHHHGGGGHGHHHHGGGGFGGGGGHHHHHHHHGHHFHHHGGHHGGGCGHHHHFHHHHGHGHHFGGGGHGHHGHHGGGGGGGGGGGGG-ABFFFFFFFFFFFFFFFFFBFFFFFFFFFFFFFFFADFFFFFFFFFBFFFFFFFFFFFFFFFFFBFFFFFFFFFFFFFFFFFFFFFFFFFF;
@M05620:37:000000000-D9766:1:1101:5067:6309 1:N:0:60
GAGGCTGCGTTGGAAGAAACTCATAGATTAGGGAAACAATTTCGGATGGACCTGGCTAAGTATTTTGGTCAGATTAAGAAATCTGATATAACTACTCTTGCTTACCAAAAAAAAAGTTACCCCATAAGACGCAAAAATGTGAAACACTCGGACCAACCAAGTTGCCCACATTTAGACCGGCTTACTTTATCATACTTTTCCGTCCCACCTACTAATCCCCATCCATCTCCCTGTACCTCCACTCACCATTT
+
11>>>>BA>>>>B1BBFEBBA11A33133BABB0BFFB01122B/AAA/0B00A000B1B22222D2//B201DABDF1DBDB@@22D@D@B11B1121@11B2BBB1/?/>>></12>>10//00<11B/////0/01222>11001?<///-..<...<110000<<.0=0=0000;-;;-/:00;0000000090;;;.;:..0:..//0000000.9:;-//////9-/9//://9-;/;/9;///9
@M05620:37:000000000-D9766:1:1101:9774:6338 1:N:0:60
ACCACACCTTCTACAATGAGCTGCGTGTGGCTCCCGAGGAGCACCCCGTGCTGCTGACCGAGGCCCCCCTGGACCCCAAGGCCAACCGCGAGAAGATGAACCCAGGTGCGTGGCCCGCTACCTCTTCTGGTGGCCGCCTCCCTCCTTCCTGGCCTCCCGGCGCTGCGCCCTTTCTCACTGGTTCTCTCTTCTGCCGTTTTCCGTAGGACTCTCTTCTCTGCCCTGCGTCTCCTTTGGAACTCTGCAGGTTC
+
AAA>AA?3FFFDFGGFGFADEBAE?AABA2FG3FFEGGG?FHHHHGGGEEGGGFHGHFHE0EEGG1>EGGGHHCGGGGDHEEHHHGD/BC/<@DGF1FFFHHGGHGHHBDGGGGHHGGG-AHHHHHHHHHHGDHHGGGGGHGGG.CFGGGGGGGGGGEGG@BBBBFBBDBBFFFFFFFFFFFFFFFF/BFFFFFFBAFFFFFFF;DFFFFFFFFFFFFFF/B:FF.>A@DFFFFFEFBFFFFFFF/;FFF/
@M05620:37:000000000-D9766:1:1101:12548:6342 1:N:0:60
ACCACACCTTCTACAATGAGCTGCGTGTGGCTCCCGAGGAGCACCCCGTGCTGCTGACCGAGGCCCCCCTGAACCCCAAGGCCAACCGCGAGAAGATTCCCAGGTGAGTGGCCCGCTACCTCTTCTGGTGGCCGCCTCCCTCCTTCCTGGCCTCCCGGCGCTGCGCCCTTTCTCACTGGTTCTCTCTTCTGCCGTTTTCCGTAGGACTCTCTTCTCTGACCTGAGTCTCCTTTGGAACTCTGCAGGTTCTA
+
CCCCCCCCFFFFGGGGGGDGGGHHGGG2AEHHHGGGFGGGGHHHHGGGGGGGHHGHHHGGGGGGGGGGGGGHHHHGGGGHGHHHHGGGGG<CDGHGF2@@GHHGHHHFGDFGHHGGGG@GHHHHHHHFHHGHHGGGGGHGHHGHFHGGGEGGGGGGGGABDGAFFFFCAFFFFFFFFFFFFFFFFFFFFFFFFFDFFFFFFFFDFFFFFFFFFFEFFF/FFFFBFFFFFFFFFFFFBFFFFFFFFF.FFF:
@M05620:37:000000000-D9766:1:1101:21154:6345 1:N:0:60
ACCACACCTTCTACAATGAGCTGCGTGTGGCTCCCGAGGAGCACCCCGTGCTGCTGACCGAGGCCCCCCTGAACCCCAAGGCCAACCGCGAGAAGATGCCCAGGTGAGTGGCCCGCTCCCTCTTCTGGTGGCCGCCTCCCTCCTTCCTGGCCTCCCGGCGCTGCGCCCTTTCTCCCTGGTTCTCTCTTCTGCCGTTTTCCGTAGGACTCTCTTCTCTGACCTGAGTCTCCTTTGGAACTCTGCAGGTTCTA
+
BBBBBBBBFFFFGGGGGGFGGGHHGEGEFFHHHGGGGGGGGHHHHGGGGGGGHHGHHHHGGGGGGGGGGGGHHHHGGGGHGHHHHGGGGGBFGGHHG2?F22/FG1FGHFFGHHGG-->FCGHHFH0GGGDHGGGGGGHGHHGHFFFFFGFGFGGGD-;BAF-A9DDFFFFFF//BFBEBB9:/B:FB:BFFFDDFFFFFFF.;D/;/9/FFFFFFBB/;FFF/;BFBFFBFFF//;:/:BBB/:FFFF/9
@M05620:37:000000000-D9766:1:1101:10854:6347 1:N:0:60
AGTGCCAGCTCTCCATCGCACAGGGGACCCAGGGCCTGGCCCCTCCATCCAGAAAACCTATGACCTCACCCGCTACCTGGAGCACCCACTCCGCAGCTTGGCTGGGACCTATGTGAGTATGCCGCGTAGGAATCTGGGGGTTGGGGAAGAGAGCGGCGTTGGGGCCAGCCCGTCGTAACCGTGGCGGGTTCTGGTAAATGATGGGGTGCGGCGGGGCTCTTTGGCTCCCACCAGTCCCCCTGTCTGGTCTA
+
>A1>AD1CAFFFG1BBBAEFEAGBFEEEFGHHECFGGF/FFFGGGEFHHCGFFFF0FFGHEEFGGDGGHHHGG>>EGFFFB0FGGH/?EGGEEFCG/FBFEHHGG/BB/B111BB>B>2>2B1>/BCACGB?FG1@D0-<AAC?G-..;.;/:.;C--99;FGG.-.9-;-9@--;:9-B@-;@-;@@--;F/BB//;BF/BFFFFF@-@--9-;@@@F;;BFFFFFEE-ABA9BFFF-B?EFFFFBFF//
@M05620:37:000000000-D9766:1:1101:24312:6352 1:N:0:60
AGTGCCAGCTCTCAATCGCACAGGGGACCCAGGGCCTGGCCCCTCCATCCAGAAAACCTATGACCTCACCCGCTACCTGGAGCACCAACTCCGCAGCTTGGCTGGGACCTATGTGAGTATCCAGCGTAGGAATCTGGGAGTTGGGGAGGAGTGAGGAGTTGGGGAAAGACAGTCCTAACCGTGGAGGGTTCTGGTAAATGATGGGGTGAGGAGGGGCTCTTTGGCTCCCACCAGTCCCCCTGTCTGGACTA
+
A3>AAFFFBFFFGGGGGCFGGGFGFGGGAE2GGEEEAAGH2GGDGGHHFFHE3GHHHFEGHHBGHHGHHHHGGGGGHHHHHHHHGEHHGHHHGGGGGFFFGHHGFEFGGGGH1?BGHHHFHFGFHCBC//@FGDFHGHFGGCDFCDGGGDCCGHFFHGCHHHCGGFGHH/:CC0CGGHHHGGGGGGGG.;FBFGCFGGGGGFFGGGFBFFFFF.-;BBFFEFFFFFFFFFFFFFFFFFFA-AFFF/B/;/;
@M05620:37:000000000-D9766:1:1101:13995:6356 1:N:0:60
ACCACACCTTCTACAATGAGCTGCGTGTGGCTCCCGAGGAGCACCCCGTGCTGCTGACCGAGGCCCCCCTGAACCCCAAGGCCAACCGCGAGAGGACCCCCGGGAGAGTCGCCCGCTCCCTCTTGTGGTCGCCGCCTCCCTCCTCCGTCGCCTCCCGGCGCTGCGCCCTTTCACAGGGGTTCTCTCTTGTGCCGTTTTCCGTAGCTCTCTCTTCTCACCCCAGTGTCTCTTTTAACTCTGTACAGGCTAGA
+
DDDDDCDDFFFFGGGGGGGGGGHHGGGGHGHHHGGGGGGGGHHHHGGGGGGGHHHHHHHGGGGGGGGGGGGHHHHGGGGHGHHHHGGGGGGGG/C0/=?///<A-A.>><-<.C----.;GC/C0<:E;:--C--A.C.CBB.///.;.--;9DA..;C---;A:D.-@:FF0;00..-.;FFFF00;0::00;DF/9009;...0;BFF00BFF000.:-.:00;F000:000000;B00000;/.;:.:
@M05620:37:000000000-D9766:1:1101:16907:6361 1:N:0:60
ACCACACCTTCTACAATGAGCTGCGTGTGGCTCCCGAGGAGCCCCCCGTGCTGCTGACCGAGGCCCCCCTGAACCCCAAGGCCAACCGCGAGAAGATTACCAGGTGAGTGGCCCGCTACCTCTTCTGTTGGCCGCCTCCCTCCTTCCTGGCCTCCCGTGGCTGCGCCCTTTCTCACTGGTTCTCTCTTCTGCCGTTTTCCGTAGGACTCTCTTCTCTGACCTGTGTGCCCTTTTGAACTCTGCAGGTTCTA
+
>A>AAAAAFFFFGGGBFGGGG5FGGGGGHGFGFFGFGEE2EG2FEGEFEFFCFHHGFHHG>>EE??EEEGGB3??EEGEFCGFFGFFBCCGB<A<11<1?F<F/FG1>=F.>0>-<-<<CDDH00<=<0CCC0:A-.CEGGG.900:00;.C0C..9..-;9:C--.--9//BFFBF/:9:F//://9//9//;;././;.B..;//;F/B/F//;//;//9;//9./99BF//9.;9B//;;/B.;9BB/
@M05620:37:000000000-D9766:1:1101:12386:6382 1:N:0:60
ACCACACCTTCTACAATGAGCTGCGTGTGGCTCCCGAGGAGCACCCCGTGCTGCTGACAGAGGCCCCCCTGAACCCCAAGGCCAACCGCGAGAAGATGCCCAGGTGAGTGGCCCGCTACCTCTTCTGGTGGCCGCCTCCCTCCTTCCTGGCCTCCCGGCGCTGCGCCCTTTCTCACTGGTTCTCTCTTCTGCCGTTTTCCGTAGGACTCTCTTCTCTGACCTGAGTCTCCTTTGGAACTCTGCAGGTTCTA
+
BBBBBABBFFFFGGGGG4BFGGHHG2EA42AFFGGGDGCEEHHHHGAEA1BAEHFFHG33FFEG1EFGGGGHFHHGGGG?FHHHH/EEE/<BFGHHEHHHHBHEGCGFH2?FHH/>CCCHHBDGHHDFHFDHHGGGG.GGHHGHHCFH0/CH0CG..?-?FGG.@DF=;9FFFFFFFFFFFFFFFFFFFFFFFDAAFFFFFFFFFFFFFFBFFFFFFFBFFFF/BFFFFFFFFFFBBFFFFFFFFFFFFFB
@M05620:37:000000000-D9766:1:1101:21709:6391 1:N:0:60
GAGGCTGCTTTGGAAGAAACTCATAGATTACTGCAACAGTTCCCCCTGGACCTGGAAAAGTTTCTTGCCTGGCTTACAGAAGCTGAAACAACTGCCCCCATGATTCTCCCCGTAAGGAAAGGCTCCTCTAAGACTCCACGGGAGTAAAAGAGCTCATAAAACCATGTCACGTAAGACAGGCATATCCGCTTTATCGCTCTTGTGTATCCAATTTAACAATTCTCAGCATTTGTACTTTTAACTGACAAGCC
+
AAA?BAFBFBDFCGGGCGGGGG4F5GGHHFGHHGH4FG2AFHHHHGGGHGHHHHHHHHHGFHHHHHHHHHBEHHHHHFHHHFHFHHHHHEHHGHHG11/>2B34B@B43BE/1>/0B33?00?3F/3??34BBB3B310//>C</@1@@1?C0@11<111?1/<1111<1<0><01100.<>10==0.<..<000.;.CG00<::0;0000:00:000:009BF00/090;CFFFF99F0;B000900.9;
@M05620:37:000000000-D9766:1:1101:23746:6395 1:N:0:60
AGTGCCAGCTCTCAATCGCACAGGGGACCCAGGGCCTGGCCCCTCCATCCAGAAAACCTATGACCTCACCCGCTACCTGGAGCACCAACTCCGCAGCTTGGCTGGGACCTATGTGAGTATCCAGCGTAGGAATCTGGGAGTTGGGGAGGAGTGAGGAGTTGGGGAAAGACAGTCCTAACCGTGGAGGGTTCTGGTAAATGATGGGGTGAGGAGGGGCTCTTTGGCTCCCACCAGTCCCCCTGTCTGGTCTA
+
BA>ABFFFBFFFG4GFFGGFGEHFGGDGGEDHDGGEAFHCCHGHGGFHHFFGFHEFHGHHHHFHHHHFHHHGGE@GHFHH2FGHHHHAFBGGEGGCGEFGGHHGGGHHGHGHHHHHHHHHHHHGHGGGGGHHHHHHHHFFDHHHGGECGGGHHGHHHGHHHHGGGGHHHHHHHHHHHFHHGGGGDEGGFGGGGGFGFGGGGGGGGGFBFFFFFFBBBBFFFFBFFFFFFFFFFFFFFFFFBFFFFFFFFFF
@M05620:37:000000000-D9766:1:1101:21685:6397 1:N:0:60
TCTGCCTCTTGTTAATCCACTCTTTGATCCCTGCCCCTGCTCCCCCTGTCCCTCTAACCGTTCCCTCCCTGGCTTCCAGCAGCTCCAACCACTTCCTCCAGGATGCTACCCGTCCGGAAACGCTCCTAGAAGCCTCCCAGGGCGTCACCGCGCTGCTGCACCCCTGGCACGTCCGTCAGGCCTTTCCGCTTTCGCACTCTTGTGGATCCACTTGCCCCATTCTCAGCATTTGTACTTGTACCTGACCCGCC
+
1>>AAB1BBB1B1BBFG3BBBB1D3DDF1DFGHHHHF0B01BBFFGABAFG110ABFGFEGG0BBB0BBFHHHH0BFFH0BBG01BBGH/BFB1BB1@00F0/F1>B2FBBEG/?/EAE/0/<<<<FGF1BF1BG0GGHBF//></CE1/<<C<C.0<0CGFEGEEAAC0:;G.-=:CCHGGGFBFGGGG.CCAAEG9CFEFFBGEF/B//9FFFFFFFFFFFBB/B9FFFFB/BBBFFFEFFFFF9F@;@
@M05620:37:000000000-D9766:1:1101:19851:6397 1:N:0:60
AGTGCCAGCTCTCAATCGCACAGGGGACCCAGGGCCTGGCCCCTCCATCCAGAAAACCTATGACCTCACCCGCTACCTGGAGCACCAACTCCGCAGCTTGGCTGGGACCTATGTGAGTATCCAGCGTAGGAATCTGGGAGTTGGGGAGGAGTGAGGAGTTGGGGAAAGACAGTCCTAACCGTGGAGGGTTCTGGTAAATGATGGGGTGAGGAGGGGCTCTTTGGCTCCCACCAGTCCCCCTGTCTGGTCTA
+
AAAAAFFFBFFFGEGGGFGFFEGHGEEFGGHHGFGFFGHHHHGHGGGGHHHHHGHHGGHGHHHHHHFHHHGEGGGGHEFGHHFGGHFGGGHHGGEGGGHHEHHFEFGHGHGHGHHHHGHHHHHHGGGGGGHHHHHHHHGGEHHHGGGGGGGHHHHHHGHHGHGGGGHHGHHHHHHHHHGGGGEGGGGGCAFGGGFGFGGGGGGEGGFFFFFFFFFFFFFFFFFFFFFFFFFFFFFFFFFFFFFFFFFFFFF
@M05620:37:000000000-D9766:1:1101:7160:6429 1:N:0:60
GAGGCTGCTTTGGAAGAAACTCATAGATTACTGCAACAGTTCCCCCTGGACCTGGAAAAGTTTCTTGCCTGGCTTACAGAAGCTGAAACAACTGCCTACAGGATGCTCCACGTCAGGAACAACTCATAGCAGCCTCAAAGGGCGAAACAGCGATGATGACCCACTGGACAGTCGTTCAGGACTTTCCGATTTCGCACTCTTGTGGCTCCCCTTGCCAAATTATCAGCTTTTGTCATTTTCACTGACAAGCC
+
BBBBBBFBFFFFGGGGGGGGGGHHHHHHHHHHHHGHGGHGHHHHHGGGHHHHHHHGHHHGGHHHHHHHHHHHHHHHHHHHHHHHHHHHHHHHHHHH3BBCGH1F3BG3FFGGHFGGH32B22?B3B4FHHHHFC2B33332??B///<2<@C/F/?G111??FDGHH00>FG1..>CHH0<<CFHHH..CEGGHEDGGH0GCC0;.;FG..;.;FGB:FGGF0;C0=0;CG0;00CF00:;FFFF/BFFFF
@M05620:37:000000000-D9766:1:1101:7169:6444 1:N:0:60
GAGGCTGCTTTGGAAGAAACTCATAGATTACTGCAACAGTTCCCCCTGGACCTGGCAAAGTTTCTTGCCTGGCTTACAGAAGCTGAAACAACTGCCTACAGGATCCTACCCGTAAGGAAAGGCTCCTAGCAGACTCCAAGGGAGTAAAAGAGCTGATGAAACAATGGCAAGTAAGTCAGGCATTTCCGCTTTAGCACTCTTGTGGCTCCAATTGAACAATTCTCAGCATTTGTACTTGTAACTGACAAGCC
+
>3A>AAFAFFFFG4GGFEGGFGBGHHFFGFHHFFGFFGHGHGFHHGGFGFGHHHH2BFFBDDGHGAFGHHGFGFGFHHHG3FHHHHFGGHCBFGDFGHHFFC1B3BGHG?GGE/1F33330BFGFFE?G333EHFGHF31FDC//0?22BCHHBCFG12@1FF/GH1F<<FH11<@GHHEG.FGFGHDC.EEBHD=GFFHHFHGD.;CG/;CFF0CG0GGFFFGHHFBFGGGFFFFGFFGBFFFGGGGGGG
@M05620:37:000000000-D9766:1:1101:16770:6481 1:N:0:60
GAGGCTGCTTTGGAAGAAACTCATAGATTACTGCAACAGTTCCCCCTGGACCTGGAAAAGTTTCTTGCCTGGCTTACAGAAGCTGAAACAACTGCCTACAGGATGCTACCCGTAAGGAAAGGCTCCTAGAAGACTCCAAGGGAGTAAAAGAGCTGATGAAACCATGGCAAGTAAGTCAGGCATTTCCGCTTTAGCACTCTTGTGGATCCAATTGAACAATTCTCAGCATTTGTACTTGTAACTGACAAGCC
+
A>AAAAFAFFFFCFGG1BFGGGHHHGHGFAGHHHGABFGBGHHGHGEGGFHHHHHHHHFGGHHHGHGHHHHHHHHGHEGFHHHHHHHHH0GHHFHGD1B1FF0G1GHHHGHGGCGHHHHHHEH1GEBGHHHHHHDGH1FGGCE</0BFFFF0GHBFHHHGBG0?GGGHHHF?<FHHFHFGHCFFHGHC.EEEFHHHHFHHHGGHCHHGFHGHHCHFH0CHHFHHHHHHHHGG0CFFF0BFFGGGFF0CFEE
@M05620:37:000000000-D9766:1:1101:4932:6570 1:N:0:60
AGTGCCAGCTCTCAATCGCACAGGGGACCCAGGGCCTGGCCCCTCCATCCAGAAAACCTATGACCTCACCCGCTACCTGGAGCACCAACTCCGCAGCTTGGCTGGGACCTATGTGAGTATCCAGCGTAGGAATCTGGGAGTTGGGGAGGAGTGAGGAGTTGGGGAAAGACAGTCCTAACCGTGGAGGGTTCTGGTAAATGATGGGGTGAGGAGGGGCTCTTTGGCTCCCACCAGTCCCCCTGTCTGGTCTA
+
>>>>AFFFAFFFGGGGGFF2A2BEBEEAEEGHBEFEEFHHGHGHGGBGGHHHHBGGHFGBHFFHHHHGHHHGG>/EGHHHBBG?EHHGFHHHEEECGHHHGHH///FHGGHHGHHHHFDGHHGHHG<CD/GFCFGHGGHG/FGHGGGDDDGHHGHHH.<CHHGGGGGHHHHHHHHHGHHHGAEGGEFGCFGGGGCFFGGGFFFFAAFFFFFFFDBAA>EFFFFBBFFFFFFFFFFFFFFDFFFFFB/BBB:
@M05620:37:000000000-D9766:1:1101:11903:6572 1:N:0:60
AGTGCCAGCTCTCAATCGCACAGGGGACCCAGGGCCTGGCCCCTCCATCCAGAAAACCTATGACCTCACCCGCTACCTGGAGCACCCACTCCGCAGCTTGGCTGGGACCTATGTGAGTATCCAGCGTAGGAATCTGGGAGTTGGGGAGGAGTGAGGAGTTGGGGAAAGACAGTCCTAACCGTGGAGGGTTCTGGTAAATGATGGGGTGAGGAGGGGCTCTTTGGCTCCCACCAGTCCCCCTGTCTGGTCTA
+
ABAAAFFFBFFFG4FFGGGCECHDG?BEEFHHAEEBFFHHHHGHGGFHHGHHFGHGGFHHHGHHHFGGHHHGF>>EHHHH2BGFHH11?GHFAGCFEHEGGHHGGGHHGHGHHHFHHHHHHHDHHGGDGGHGHHHHHG0FGHHHGG.AD.<GHDGHCEHHHHGGA.:G/C/CGHHHFGHGGGGG.CEGGGGGGGGFFGGGFGGGGFFFFFFFFFFFFFFFFFFFFFFFFFFFFFFFFFFFFFFFFFFFFF9
@M05620:37:000000000-D9766:1:1101:14259:6586 1:N:0:60
AGTGCCAGCTCTCAATCGCACAGGGGACCCAGGGCCTGGCCCCTCCATCCAGAAAACCTATGACCTCACCCGCTACCTGGAGCACCCACTCCGCAGCTTGGCTGGGACCTATGTGAGTATCCAGCGTAGGAATCTGGGAGTTGGGGAGGAGTGCGGAGTTGGGGAAAGACAGTCCTAACCGTGGAGGGTTCTGGTAAATGATGGGGTGAGGAGGGGCTCTTTGGCTCCCACCAGTCCCCCTGTCTGGTCTA
+
AA>AAFFFBFFFGDGGGGGCFCHCG22AEE2EAAA2BFGGHG2ABEHBGABF33BEFAC35BAFF5BBGCEEF/>EGHBFBBFGGHE?EGHB>E?E>GBFFHHGGGHHGHHHHHHDDHHHHH3GHGG?DG2DGGHGHF0FGHFGGG.>C.<<G0AC@DDHHHGG...:/G:FFGGGFFGGGGGG.EDGGGGGGGFFGFFFFFFFFF:BEFFBDDFFFFFFFFFFFFFFFBFFEFFFFFFFFFFFFFFFFF/
@M05620:37:000000000-D9766:1:1101:5649:6632 1:N:0:60
ACCACACCTTCTACAATGAGCTGCGTGTGGCTCCCGAGGAGCACCCCGTGCTGCTGACCGAGGCCCCCCTGAACCCCAAGGCCAACCGCGAGAAGATGCCCAGGGGAGTGGCCCGCTACCTCTTCTGTGGGCCGCCTCCCTCCTTCCTGTCCTCCCGGGGCTGCGCCCTTTCTCACTGGTTCTCTCTTCTGCCGTTTTCCGTGGGACTCTCTTCTCTGACCTGAGTCTCCCTTTTGACTCTGCGGGGGCTA
+
BBBBBBBAFFFFGGGGGG5BGFHHGFEA4EGGFBFE?EFGGHHHHGGGDEFGGHHHHHGE@ECGGEGGGGGFHHHGGGGHGEHHHGEEGG/BDGHBDG2FG2///</>/F..0F<A-<<G0GHD<G=00<...-;-.;CEFF?/00;090/;0CFE9--@@-99-BABBFBBFF/BB/.//;;BFFF//;///-;.;EFB.;.-9..;;BFF/9FBF9//;/9/9;//:9/;B///.//;F/9-;----;.
@M05620:37:000000000-D9766:1:1101:14225:6651 1:N:0:60
GAGGCTGCTTTGGAAGAAACTCATAGATTACTGCAACAGTTCCCCCTGGACCTGGAAAAGTTTCTTGCCTGGCTTACAGAAGCTGAAACAACTGCCTACAGGATGCTACCCGTAAGGAAAGGCTCCTAGAAGACTCCAAGGGAGTAAAAGAGCTGATGAAACAATGGCAAGTAAGTCAGGCATTTCCGCTTTAGCACTCTTGTGGATCCAATTGAACAATTCTCAGCATTTGTACTTGTAACTGACACGCC
+
>3AAA>BAFFDFFGGGAGGGFGBFGGHHHFHHHH44GGG5DGHHHGGFABGGHGFFHHCFFHHHHHHHHHHHHHHEHHHGHHHHHHHFHFHHHHHHHGHGHHAHHHHHHHHGGG?GHFHGHHHHHGHHHGHHHHHHHEHHGGEGE2GFDGEHHHHDGGHHFHCFHHHHHHGHDHHFHHGHHHHHHHHGGGGGGHHHHHGHHHHHGFGHHGHHHHEFH0GHHHHHHHGHHHGGGGGGGGGGEGGGGGF09BG
@M05620:37:000000000-D9766:1:1101:24064:6724 1:N:0:60
ACCACACCTTCTACAATGAGCTGCGTGTGGCTCCCGAGGAGCACCCCGTGCTGCTGACCGAGGCCCCCCTGAACCCCAAGGCCAACCGCGAGAAGATGAACCCAGGTGCGTGGCCCGCTACCTCTTCTGGTGGCCGCCTCCCTCCTTCCTGGCCTCCCGGCGCTGCGCCCTTTCTCACTGGTTCTCTCTTCTGCCGTTTTCCGTAGGACTCTCTTCTCTGACCTGCGTCTCCTTTGGAACTCTGCCGGTTC
+
CCCCCCCCFFFFGGGGGGGGGGHHGGGAGFHHHGGGGGGGGHHHHGGGGFGGHGHGHHHGGGFGGGGGGGGGGGHGGGGHGHHHHGGGGC??CFHHFFFHHHAFHFHG?AFDCCGGG?@-AGHHHHHHHHHFGHHDGGGGHGGGFFFGGGGGGGGGGGDGGGFFFFFFFFFFFFFFFFFFFFFFFFFFFFFFFFFFFFEFFFFFFD?BFFFFFFFFFFFF0B/BF;@ABFFFFFFFFFEFFFFFF0:9@D?
@M05620:37:000000000-D9766:1:1101:9266:6734 1:N:0:60
GCGGCTGCTTTGGAAGAAACTCATAGATTACTGCCACAGTTCCCCCTGGACCTGGAAACGTTTCTTGCCTGGCTTACAGAAGCTGAAACAACTGCCTACAGGATGCTACCCGTACGGAAATGCTCCTCGAAGACTCCAAGGGAGTCAAAGAGCTGATGAAACACTGGCACGTAAGTCAGGCATTTCCGCTTTAGCACTCTTGTGGATCCCCTTGAACAATTCTCAGCATTTGTACTTGTAACTGACAAGCC
+
A1AAADDAFFFDBEBF1FGGGGHHGHHHHGGGHH0FFGGBFGGHHGGF/0BFHHEGHF0BFGHHHHHHHHHHHHF1GFHFFHHHHFHFGFHHHHHHFE011F>G10B2EGGEE///>/?/11BBGGF0EEC//BFGH111??<C<012@10@CFF1??1G1??0<10F01<0000=>1GGH.<DFHFECCEG0CG:CCFHHFHCAGGFH/.:AFFFF0FFFGGGGBBBFGGGFFGGGFFB0;FBFGG0CEE
@M05620:37:000000000-D9766:1:1101:10742:6745 1:N:0:60
GAGGCTGCTTTGGAAGAAACTCATAGATTACTGCAACAGTTCCCCCTGGACCTGGAAAAGTTTCTTGCCTGGCTTACAGAAGCTTAAACAACTGCCTACAGGATGATAAACGTCCGGAACAGCTCATAGCAGCCTCAAAGAGCGTCAACGAGCTGATGCACCCCTGGCACGTCAGTCAGGCCTTTCCGATTTAGCACTCTTGTGGATCCCCTTGCCCAATTCTCAGCATTTGTACTGGTAACTGACACGCC
+
CCCCCCFCFFFFGGGGGGGGG4GGG5DDEGFHHBAFFHG55AD32BEF2BF2BFHHFHHFB5DBFHFAAF3GGFG3GHHDB3BBB555B51B@BGF33B@G3?@BFHH43D1B1?E/>//2BF3334D4BB3?/BG3?GH22B>?BF/DDG/BEHHHHFHHG?<FGGHHBAGCC.>GHHHHGGBGHH..=EGH0GCHHHHHGGH?GGHH/.:CF09:9EGGG0FB0;9BCBFBFGG0:B00;;F00:0.;A
@M05620:37:000000000-D9766:1:1101:24328:6747 1:N:0:60
GAGGCTGCTTTGGAAGAACCTCATAGATTACTGCAACATTTCCCCCTGGACCTGGAAAAGTTTCTTGCCTGACTTACAGAAGCTGAAACACCTGCCAATAATCAATTTACTGAACCGCTAGGTAATCTGCCTACAACATACAAACAGACTAAACTACCTCAGCAGCGACCGTGATGACTAGCACGCACATATGACGTTGTACGCATTACTATCTAATCTGAAATTAGTCTACTAATTTAAACTTCACGAAC
+
>333>>B>FBB4B4A44FBABBBAFD5BD5BD5544BF3DDA5BBBA222BBFGE23323ADDDD5D5BB32BAB55A3DB33BB33B3B1?3BBB3B333BB@B444B444433?/////03B44B444333?B33??3333B?0?BB111B1211011<@1100<<//<<.<011>11101<---<-00000=;;..;0;.....00000900=;0;00;;0000009099090;9000990;;0...-
@M05620:37:000000000-D9766:1:1101:16579:6761 1:N:0:60
GAGGCTGCTTTGGAAGCAACTCATAGATTCCTGCACCAGTTCCCCCTGGACCTGGAAAAGTTTCTTGCCTGGCTTACAGAAGCTGAAACAACTGCCTCCAGGCTGCTGCACGTCAGGCGCAAGTCCTAGCAGCTTCCCGAGTCGTAGCCGCGCTAATGACCCCCTGGACAGTGGTACAGGACTTTCCGATTTCGCCCTCATCTGGCTCCCCTAGCCCAATTATCAGCTTTTATCATTTGCACTGATCCGCC
+
>11>A>B>FFB@BFG11ABGBFBGFFGHH3FGHH01BBBADGHHHGEF/0BFHFFHHB0BFHHHFGFGHHHHHHFEGHHHHHHFGBGHH0FHHHHH11/010/B0?@1@B1?0///00/>///B112>BG1<001110////B</0//1/////-.111<10.-<../.<.<0/=0000/..;00:0..;CFGG:.9AE.900000;0.../.:9B/..;090BB///;BB//9/BFF///;B/////---
@M05620:37:000000000-D9766:1:1101:23665:6788 1:N:0:60
ACCACACCTTCTACAATGAGCTGCGTGTGGCTCCCGAGGAGCACCCCGTGCTGCTGACCGAGGCCCCCCTGAACCCCAAGGCCAACCGCGAGAAGATGAACCCAGGTGTGTGGCCCGCTACCTCTTCTGGTGGCCGCCTCCCTCCTTCCTGGCCTCCCGGCGCTGCGCCCTTTCTCACTTGTTCTCTCTTCTGCCGGTTTCCGTAGGACTCTCTTCTCTGACCTGCGTCTCCTTTGGAACTCTGCCGGTTC
+
BBBBBBBAFFFFGGFDFGGGGGHHGEE2FEFAFEFD2E2EE22FGEEGFF?ABGGHHHHEGG0EGGGGGGFHHHHGGGGHGHHHHGGGGCGGGDHHHHHFFA?</?111<?0/F<.<-@<<GFH0<DG0D=/.<G@-;:..C/FA/9;B90:AA0A9E.--9=--;;BA99BFFFFBFF/9F9F9/F9FFFBF/;@-9.;FB9B9..BB/F9FFFF9B9//99F.9;A=A.BF/B////;BFFF/9=B;AA
@M05620:37:000000000-D9766:1:1101:15293:6788 1:N:0:60
GAGGCTGCTTTGGAAGAAACTGATAGGCTACGGCAACAGTTCCCCCTGGACCTGGGAAAGAATCTCGCCCACCTTACGAAATCTGAAATACCGGCCAATGCTTCCCAAAAACAAACCCTCCTTTAAGCCTCCAAGCCAGCAAAAAAGACCACCAAACAATGTCACCCAACTGAGGCGTCTCTCCGGTATAACCGTTTTCACACCACTGTAACAACCATTGCAACCTTTACAGCCATTTGAAAATTCACTGC
+
AAAAAAFAFFFFGGGGGGGGG1B3FA011B0AEEEG0F0F22D10//B/0BF000/0B/BB01B210//>///BGG1E/BE/BG@22B21BB/EE//?FCFFG1GHD0B<<E<GH???0?/012B21BBB</0@1?/0</00FG/<?/000<..<.>0.100<0<0.<<.//00..-.-.:0CG.--9.009;-.;;E00;;;.:.9000///B---9/9///:-;;//////9-9/;;//////9;;///
@M05620:37:000000000-D9766:1:1101:12356:6825 1:N:0:60
ACCACACCTTCTACAATGAGCTGCGTGTGGCTCCCGAGGAGCACCCCGTGCTGCTGACCGAGGCCCCCCTGAACCCCAAGGCCAACCGCGAGAAGATCCCCAGGTGAGTGGCCCGCTACCTCTTCTGGTGGCCGCCTCCCTCCTTCCTGGCCTCCCGGCGCTGCGCCCTTTCTCACTGGTTCTCTCTTCTGCCGTTTTCCGTAGGACTCTCTTCTCTGACCTGAGTCTCCTTTGGAACTCTGCAGGTTCTA
+
BBB?ABBAFFFFGDGGDGFBGDHGGEDA42FG3BFA2EEEDHHHHGGEEEEGEHHGHHHE@E?GGAGGGGGFHCHGGGEHFFHHHG/<CG/<BFGF11??FFGGHHHHHGGGHHCCGGGHHHHHHHHGHGGHHGGGGGEGHHGHGGGGE/FGFFGGGG-?BBBFBBFB;FFFFFFFFFFFFFFFFFFFFFFFFBFFFFFFFF?DFFFFFFFFFFFFFFBFFFFBFFFBFFFFFFFFFFFFFFFFFFFFFFB
@M05620:37:000000000-D9766:1:1101:16516:6839 1:N:0:60
AGTGCCAGCTCTCAATCGCACAGGGGACCCAGGGCCTGGCCCCTCCATCCAGAAAACCTATGACCTCACCCGCTACCTGGAGCACCAACTCCGCAGCTTGGCTGGGACCTATGTGAGTATCCAGCGTAGGAATCTGGGAGTTGGGGAGGAGTGAGGAGTTGGGGAAAGACAGTCCTAACCGTGGAGGGTTCTGGTAAATGATGGGGTGAGGAGGGGCTCTTTGGCTCCCACCAGTCCCCCTGTCTGGTCTA
+
>33>AFBFBFFFGGGGGFGGCGFEFGGEAEGHGGEEEAGH2GGHGGHHBGEFEG3GHE3FGHBHGHFGHGHGGGGGHHHHHHHHFFHHGFHHGCEGGFGHGHHGGDFHGCGHHBBGHHHFGFFHHGGGGDHHFFHHHFGGGHBGG?C--.<GHHH.<D<C<GC@.AGHHGHHFCGHHHHHGAEGDGGGGGGGFGFFBGGGGGGGGGFBFF?/DF;-@-EFFFFFFFFFFFFFEAFFFFFF-AFFFFFBFFB
@M05620:37:000000000-D9766:1:1101:25673:6848 1:N:0:60
AGTGCCAGCTCTCAATCGCACAGGGGACCCAGGGCCTGGCCCCTCCATCCAGAAAACCTATGACCTCACCCGCTACCTGGAGCACCAACTCCGCAGCTTGGCTGGGACCTATGTGAGTATCCAGCGTAGGAATCTGGGAGTTGGGGAGGAGTGAGGAGTTGGGGAAAGACAGTCCTAACCGTGGAGGGTTCTGGTAAATGATGGGGTGAGGAGGGGCTCTTTGGCTCCCACCAGTCCCCCTGTCTGGTCTA
+
AA3AAFFFBFFFGGGGGGGGGGHGGGEFGGHHFGGGGGHHHHGHGGHHHHHHHFHHHGHHHHFHHHFHHHHGGFGGHHHHFHHHFHFGGEHHEFGGGHHHGHHGGGHHGHHHHHHHHHHHHHHHHGGGGGHHHHGHHHGFGHHHGGFGGFGGHHHHHGHGHFGGGGHHHHHHHHHHHHFHGGGGGGGGEGFGGGCGGGGGGGGGGGFFFFFFFFFFFFFFFFFFFFFFFFFFFFFFFFFFFFFFFFFFFFB
@M05620:37:000000000-D9766:1:1101:15451:6853 1:N:0:60
ACCACACCTTCTACAATGAGCTGCGTGTGGCTCCCGAGGAGCACCCCGTGCTGCTGACCGAGGCCCCCCTGAACCCCAAGGCCAACCGCGAGAAGATACCCAGGTGAGTGGCCCGCTACCTCTTCTGGTGGCCGCCTCCCTCCTTCCTGGCCTCCCGGAGCTGCGCCCTTTCTCACTGGTTCTCTCTTCTGCCGTTTTCCGTAGGACTCTCTTCTCTGACCTGAGTCTCCTTTGGAACTCTGCAGGTTCTA
+
CCCCCCCCFFFFGGGGGGGGGGHHGGGEFFHHHGGGGGGGGHHHHGGGGGGGHHHHHHHGGGGGGGGGGGGHHHHGGGGHGHHHHGGGGGBFFGHHH2?GHHGGHHHHHHGGHHGGGGGHHHHHHHHHHHGHHGGGGGHGHHGHHGGGGGGGGGGGGG-;BGGGGGFFFFFFFFFFFFFFFFFFFFFFFFFFFFFFFFFFFFFFFBFFFFFFFFEFFF0FFFFBFFFFFFFFFFFFFFFFFFFFFFFFFFB
@M05620:37:000000000-D9766:1:1101:16049:6895 1:N:0:60
ACCACACCTTCTACAATGAGCTGCGTGTGGCTCCCGAGGAGCACCCCGTGCTGCTGACCGAGGCCCCCCTGAACCCCAAGGCCAACCGCGAGAAGATACCCAGGTGAGTGGCCCGCTACCTCTTCTGGTGGCCGCCTCCCTCCTTCCTGGCCTCCCGGGGCTGCGCCCTTTCTCACTGGTTCTCTCTTTTGCCGTTTTCCGTAGGACTCTCTTCTCTGACCTGAGTCTCCCTTGGAACTCTGCAGGTTTTT
+
BBBBBBBBFFFFGGGGGGGGGGHHGGGGHDHHHGGFGGGGGHHHHGGGGGGGGGHHHHHGGGGGGGGGGGGGHHHGGGGHGHHHHGGGGGDGGGHHH22FH2/F111<?DCAGH-----F1<0D000<=/<.C-:C..CE/:E/G0C00/.C99EG.;--:-9:--;D-;F/9////9:9B////:/B////B-9;FFBF.9..;///9;//B///////B/./9////;/;F.:/;////////A:B/..
@M05620:37:000000000-D9766:1:1101:12078:6909 1:N:0:60
GAGGCTGCTTTGGAAGAAACTCATAGATTACTGCAACAGTTCCCCCTGGACCTGGAAAAGTTTCTTGCCTGGCTTACAGAAGCTGAAACAACTGCCTACAGGCTGCTACCCGTAAGGAAAGGCTCCTAGAAGACTCCAAGGGAGTAAAAGAGCTGATGAAACAATGGCAAGTAAGTCAGGCATTTCCGCTTTAGCACTCTTGTGGCTCCAATTGAACAATTCTCAGCATTTGTACTTGTAACTGACAAGCC
+
BABBBBFBFFFFGF5FGFGGFGHHBFEGFHHHFHG4CGG5ADBBFEEGECFEGHGH33AFBGFFHGGBFGFGEGHEFGGHHHGGHEBHFGEHHHHHBBB3331B1BGHHFGE?>EF?3B?FFFBB?BGBFF3??BBGGC2ADEC?BDFHB/@@2F2F@FGGGGHGGH?FGEFFDG@<F<<>G><>FFAE?DG0===D<<DGD=C<.;:ECC;<;CG;CGGEC0<C;:0;C;;;=CFGF;BFGFBCCFBFEE
@M05620:37:000000000-D9766:1:1101:15746:6920 1:N:0:60
GAGGCTGCTTTGGAAGAAACTCATAGATTACTGCAACAGTTCCCCCTGGACCTGGAAAAGTTTCTTGCCTGGCTTACAGAAGCTGAAACAACTGCCTACAGGCTCCTACCCGTAAGGAAAGGCTCCTAGAAGACTCCAAGGGAGAAAAAGAGCTGATAAAACAATGGAAAGTAAGTCAGGCATTTCAGCTTTAGCACTCTTGTGAATCCAATTGAACAATTCCCAGAATTTGTACTTGTAACTGACAAGCC
+
>3AA>>CAFBB4F4BB4GEGGGHHHFFHGFBDFB4BEHBGHAABBAAA2ABBGGEBA32BBDGDDDDAABBFAGG33BBFHH3BF33B3B1BGGHF3B233311?BB33BB??/EBB?33B0?30?3B4BBB?B33BB?2//??/BB?F//@2222@2@D2??C???11<?1<1F1>>10><>>1>1111>F1==0<</=D0=<00<=C0<00:;C:</;000<00./;<009;9CF0090;00;:CFC.9
@M05620:37:000000000-D9766:1:1101:6343:6935 1:N:0:60
ACCACACCTTCTACAATGAGCTGCGTGTGGCTCCCGAGGAGCCCCCCGTGCTGCTGACCGAGGCCCCCCTGGCCCCCAGGGGCAACCGCGAGAAGATGGTGAGTGGCGCGCTACCTCTTTCGGTCTCCTGCTGCCTCCTTTCCGGCCTCCCGGGCCTTTGCCCTTTCTCCCGGGATCCCTCGGCTGCCGGCTCGCAAGAGACTCTCTTCGCAGACCTGACCCTCCTTTGCAACTCTTCAGCGTCTATCTCG
+
>111>1>AFFFFFGG13BG1F1B1E00EF0BGBFGE0EF/AB/FEGEGA/E/11B@FGHG/E/>?/>EGGG/00?EGG/?</></?F<C@C/>/<11?1?1?>>1><->--<-<<0CGH00;-;..;00/::0;.0;C/;900.-;-A.C..---;A//;/;9BFB/9///----9--;/---;-99-;--;-------;-9////;:9-A---;E/-///:/;;F//9/:/;//9/;/;/-9---//;/9
@M05620:37:000000000-D9766:1:1101:15897:6939 1:N:0:60
ACCACACCTTCTACAATGAGCTGCGTGTGGCTCCCGAGGAGCACCCCGTGCTGCTGACCGAGGCCCCCCTGAACCCCAAGGCCAACCGCGAGAAGATGCCCAGGTGAGTGGCCCGCTACCTCTTCTGGTGGCCGCCTCCCTCCTTCCTGGCCTCCCGGCGCTGCGCCCTTTCTCACTGGTTCTCTCTTCTGCCGTTTTCCGTAGGACTCTCTTCTCTGACCTGAGTCTCCTTTGGAACTCTGCAGGTTCTA
+
CCCCCCCCFFFFGGGGGGGGGGHHGGGFHGHHHGGGGGGGGHHHHGGGGGGGHHHHHHHGGGGGGGGGGGGHHHHGGGGHGHHHHGGGGGGGGGHHHHHHEFHGHFHHHHGGHHGGG<DHHHHHHHHHHHGHHGGGGGHGHHGHHGGGGGGGGGGGGA-;BFFFFFFFFFFFFFBFFFFFFFFFFFFFFFFFFFFFFFFFFFFFFBFFFFFFFFFFFF0FFFB/BFFFFFFFFFFFFFFFFFFFFFFFFFB
@M05620:37:000000000-D9766:1:1101:18166:6943 1:N:0:60
AGTGCCAGCTCTCAATCGCACAGGGGACCCAGGGCCTGGCCCCTCCATCCAGAAAACCTATGACCTCACCCGCTACCTGGAGCACCAACTCCGCAGCTTGGCTGGGACCTATGTGAGTATCCAGCGTAGGAATCTGGGAGTTGGGGAGGAGTGAGGAGTTGGGGAAAGACAGTCCTAACCGTGGAGGGTTCTGGTAAATGATGGGGTGAGGAGGGGCTCTTTGGCTCCCACCAGTCCCCCTGTCTGGTCTA
+
AAAAAFF11FFFGGGGGGGGGGHCFGGGEECGFEEE/FGH0GG/EGHHGGFHFHFHFEFFHHFGHHHFHFGEE>>EHHHGEFHEGHFHEHGHEGE@GHHHGHC/EEG0EHFHHHE2G>>FHHFGHGCBCG1>FGDGFB0C<?DC@CACCCEHFDGC<C/<<G@?CCHFCHHFHHHHHFBHGEE?EFGG;CFFGF;0BBFFFFGF?BB?FFFB9->9@?EFFBBFFBF-EBFFAFFFFFFF?-BFB//;BF/
@M05620:37:000000000-D9766:1:1101:21023:6949 1:N:0:60
ACCACACCTTCTACAATGAGCTGCGTGTGGCTCCCGAGGAGCACCCCGTGCTGCTGACCGAGGCCCCCCTGAACCCCAAGGCCAACCGCGAGAAGATGCCCAGGTGAGTGGCCCGCTACCTCTTCTGGTGGCCGCCTCCCTCCTTCCTGGCCTCCCGGAGCTGCGCCCTTTCTCACTGGTTCTCTCTTCTGCCGTTTTCCGTAGGACTCTCTTCTCTGACCTGAGTCTCCTTTGGAACTCTGCAGGTTCTA
+
CDCCDDDDFFFFGGGGGGGGGGHHGGGGHGHHHGGGGGGGGHHHHGGGGGGGHHGHHHHGGGGGGGGGGGGHHHHGGGGHGHHHHGGGGGGGGGHHH>FGHHHGHHHHHHGGHHGGGGGHHHHHHHHHHHFHHGGGGGHGHHGHHGGGGGGGGGGGGD-ABGGGGGFFFFFFFFFHHFFFFHFFHFFHHHFHFFFFFFHFFFFFFFFFFFFFHHHFHFFFFHFFFFFFHFFFHFFFFFFFFFFFFFFFFFB
@M05620:37:000000000-D9766:1:1101:18470:6983 1:N:0:60
ACCACACCTTCTACAATGAGCTGCGTGTGGCTCCCGCGGAGCCCCCCGTGCTTCTGACCGAGGCCCCCCTGACCCCCAAGGCCAACCGCGAGAAGCTGAACCCAGGTGAGTGGCCCGCTACCTCGTCTGGTGGCCGCCTCCCTCCTTCCTGGCCTCCCCGAGCTGCGCCCTTTCTCACTGGTTCTCTCTTCTGCCGTTTTCCGTAGGACTCTCTTCTCTGACCTCAGTCTCCTTTGGAACTCTGCAGGTTC
+
>>3>>>>>CF4DBGFA5ABBFFGHFG2E42BFBFF22AA00AAFGG>EE1BB3BFBBGHG>//>??E>EGG2BBB?CG??FC?/??D>B>C>/<<111><GHGG.=/=DG=GGGCG--@@DHGH.;ECC/0/CF.-9ADFGGGGG/BB9C/9FF/A.:.;-@@.//9BDF@///;B/F//.BFFFF/FF/9BFBFF;AFABF.;9.;;F//BFFFFBFB//;;B///;/B/F/B///9;//BBBB//9://
@M05620:37:000000000-D9766:1:1101:19976:7002 1:N:0:60
AGTGCCAGCTCTCAATCGCACAGGGGACCCAGGGCCTGGCCCCTCCATCCAGAAAACCTATGACCTCACCCGCTACCTGGAGCACCAACTCCGCAGCTTGGCTGGGACCTATGTGAGTATCCAGCGTAGGAATCTGGGAGTTGGGGAGGAGTGAGGAGTTGGGGAAAGACAGTCCTAACCGTGGAGGGTTCTGGTAAATGATGGGGTGAGGAGGGGCTCTTTGGCTCCCACCAGTCCCCCTGTCTGGTCTA
+
A1>AABBFAF1FBGGGCFFFE?FAFEGGGGGHFGGGGGHCFGGEGGFFEGCFFFHFHGFFHHGHHHGHHHHGGCEGHFHFGFGCGHHHGFHHGGEEGFHHGHHGGEHHGHHGHGHHHHHHHHHHHGGGGGHHHHHHHHHGGHHHGGGGGGGGHHGHHGHHHHGCGGHGHHHHHGHHHHHHGGGGGGGGGGGGGGGGGFFGGGGGGBA@EFFFFB@@@@FFFFFFFFFFEFFFFFFFFFFF?EFFFFFFFFB
@M05620:37:000000000-D9766:1:1101:19500:7005 1:N:0:60
ACCACACCTCAACAATGCGCAGCGTGTGGCTCCCGCGGCGCACCCCGTTCTGCATACCGAGGCCCCCCTGAACCCCAAGGCCAACCGCGCGAAAATGCCCAGGTGCGTGGCCCGCTCCCTCTTCTGGTGGCCGCCTCCCTCCTTCCTGGCCTCCCGGCGCTGCGCCCTTTCTCCCTGGTTCTCTCTTCTGCCGTTTTCCGTAGGACTCTCTTCTCTGCCCTGCGTCTCCTTTGGCACTCTGCAGGTTCTAG
+
AAAAAAAAFF1BBGGGG1AE0A0ABFEF0GBBAFEEGG//>>FEGG/B0BFHH@1BFHFGGGGGGCGG/?0BFFFGBCHGC?GHGG@@@<><<->=<0<<0CCGF0<<ECCHHGGG-CEGGGGGGGFFFGGGGGGGGGFFFFFFFFFFFFFFFFFF<@@@@@F@@F@@FFFFF/FF;EFFFFFFFFFFFFFF@FFFFFFFFFFFBFFFFFFFFFFFFFFFFFA@F@FFFFFFEF9BFBFBFFBFFFFFFB;
@M05620:37:000000000-D9766:1:1101:17159:7021 1:N:0:60
ACCACACCTTCTACAATGAGCTGCGTGTGGCTCCCGAGGAGCACCCCGTGCTGCTGACCGAGGCCCCCCTGAACCCCAAGGCCAACCGCGAGAAGATGCCCAGGTGAGTGGCCCGCTACCTCTTCTGGTGGCCGCCTCCCTCCTTCCTGGCCTCCCGGAGCTGCGCCCTTTCTCACTGGTTCTCTCTTCTGCCGTTTTCCGTAGGACTCTCTTCTCTGACCTGAGTCTCCTTTGGAACTCTGCAGGTTCTA
+
BCBBBCCCFFFFGGGGGGGGGGHHGGGGHGHHFGGGGGGGGHHHHGGGEGGGFHHHHHHGGGGGGGGGGGGHHHHGGGGHFHHHHGGGGGGGGGHGHHHHHHHGHHHHHHGGHHGGGGGHHHHHHHHHHHGHHGGGGGHGHHGHHGGGGFGGGGGGGDFGGGGGGGFFFFFFFFFFFFFFFFFFFFFFFFFFFFFFFFFFFFFFFFFFFFFFFFFFFFFFFFFFFFFFFFFFFFFFFFFFFFFFFFFFFFF
@M05620:37:000000000-D9766:1:1101:26155:7022 1:N:0:60
ACCACACCTTCTACAATGAGCTGCGTGTGGCTCCCGAGGAGCACCCCGTGCTGCTGACCGAGGCCCCCCTGAACCCCAAGGCCAACCGCGAGAAGATGAACCCAGGTGAGTGGCCCGCTACCTCTTCTGGTGGCCGCCTCCCTCCTTCCTGGCCTCCCGGAGCTGCGCCCTTTCTCACTGGTTCTCTCTTCTGCCGTTTTCCGTAGGACTCTCTTCTCTGACCTGCGTCTCCTTTGGAACTCTGCAGGTTC
+
>A3AAAA>>CFFDGFEAFABB5FGCEFFF?GHHBFA2EGCEHHHHGGA1BEAFFGFGGHFEECEGGGGGG1G@FHGFDEGGHEHHGGGG//<BDHF2<?2???F?/<1?CGHFF>>CFC@CC0D0DD==0=<.AGGGGGGGGHH=90;=;0CFGGGGE.;-:=C;FF=DF-BFFFFFFB;BFFEEFFBB;FFF/;;.9;AB;;9A.99;BF/F/F;/;/99:;;;.9;-A:B;/;///99:;/////:.;9
@M05620:37:000000000-D9766:1:1101:7897:7029 1:N:0:60
ACCACACCTTCTACAATGAGCTGCGTGTGGCTCCCGAGGAGCACCCCGTGCTGCTGACCGAGGCCCCCCTGAACCCCAAGGCCAACCGCGAGAAGATCCCCAGCCCAGTAGCCCGCTACCTCTTCTGGTCGCCGCCTCCCTCCTTCCTGGACTCCCGCCGCTGCGCCCTTTCTCACTGGTTCTCTCTTCTGCCGTTTTCCGTAGGACTCTATTCTATGACCTGAGTCTCCTTTGGAACTCTGCAGGCTCTA
+
ABABBAAAFFFFGGGGGGFGGGHHGGGGGGGHHFGG2EEEEGCGHGGGEGGGBHHFHHHGEECFGGGGGGGB@GHGGGGHGGHHHGGEGGGC<AGFH??=?CD0//??G1?FFGFC<@-0>10=DG0DG0-ADGGGGGHGB/EGFGGGFF/FFFGGG-C-@-@FAFDFFFFFFFFFFFFF0;FFFFFF:9FFFF.AFFFFFFAA.0:BFF0::B0BB09BFB///9B0;BFFFF/B00BFFF0BFF.;AB:
@M05620:37:000000000-D9766:1:1101:14166:7031 1:N:0:60
GAGGCTGCTTTGGAAGAAACTCATAGATTACTGCCACAGTTCCCCCTGTCCCTGTAACCGTTTCTTGCCTGGCTTCCAGAAGCTGCAACCACTGCCTCCAGGATGCTACCCGTACGGAAAGGCTCCTAGAAGACTCCCAGGGCGTCAAAGCGCTGCTGAACCCATGGCAAGTCAGTCAGGCATTTCCGCTTTAGCACTCTTGTGGATCCAATTGAACCATTCTCAGCATTTGTACTTGTACCTGACCCGCC
+
CBBBCCFCFFFFGGGGGGGGGGHHHDGHFGBDGFAGFHF3DBFF2E2F33B3F33DDAAAEFHHDDFFHHHHHHHEHHHHHHHBF3GHH?FGHBFHH3BBGFFGFBFHHHHGG//>EEG@?FHHHGHHHEHHFHHHHEHHGG/BC<E/2?0?CGG/FG1G1F..>GHHH1EG0=0DGHHHH.GHHHHGGGGG0GGFHHFHHHHHGFFGGFFGGG00;:FGGGGGGGGGGGGGGGGGGGGG0FFFFF/;>DF
@M05620:37:000000000-D9766:1:1101:12592:7033 1:N:0:60
ACCACACCTTCTACAATGAGCTGCGTGTGGCTCCCGAGGAGCACCCCGTGCTGCTGACCGAGGCCCCCCTGAACCCCAAGGCCAACCGCGAGAAGATGCCCAGGTGAGTGGCCCGCTACCTCTTCTGGTGGCCGCCTCCCTCCTTCCTGGCCTCCCGGAGCTGCGCCCTTTCTCACTGGTTCTCTCTTCTGCCGTTTTCCGTAGGACTCTCTTCTCTGACCTGAGTCTCCTTTGGAACTCTGCAGGTTCTA
+
CCCCCCCCFFFFGGGGGGGGGGHHGGGGHGHHHGGGGGGCGHHHHGGGGGGGHHHHHHHGGGGGGGGGGGGHHHHGGGGHGHHHHGGGGGDGGGHHHHFHHEG/GHFHHFAFGH@@F-@HHHHHHGD0GF?CG-ACGGHGHHGHHGGGGGGGGGGGFA-@BG0F?DFFFFFFFFFFF:/;FFFFFFFFFFFFFFDABEFF?F...0;99BFBFFFFB0;BFF///::BFFFFFF/:0;BBB0;BB.;0::9
@M05620:37:000000000-D9766:1:1101:9189:7042 1:N:0:60
AGTGCCAGCTCTCAATCGCACAGGGGACCCAGGGCCTGGCCCCTCCATCCAGAAAACCTATGACCTCACCCGCTACCTGGAGCACCAACTCCGCAGCTTGGCTGGGACCTATGTGAGTATCCAGCGTAGGAATCTGGGAGTTGGGGAGGAGTGAGGAGTTGGGGAAAGACAGTCCTAACCGTGGAGGGTTCTGGTAAATGATGGGGTGAGGAGGGGCTCTTTGGCTCCCACCAGTCCCCCTGTCTGGTCTA
+
AAAAAFFFAFFFGGGGGGGAE?GDFGEEEEHHAAEEEGHHGHGHGGGHHGHHFGHHHGHFHHHHHHHHHHHGG>EEHHHHBFGHHHHFEHHHEGGCEHHHGGHFGGHHGHHHHHBGHGHHHHHHHGEGGGHHHHHHHHHGGHHHGGGGGGEHHHHHHGHFHHGGGGHHHHHHHHHHHHHHGGFGGGGG;FFGGGFFGGGGGGGGGGFFFFFFFFCFFCFFFFFFFFFFFFFFFFFFFFFDFFFFFFFFFFB
@M05620:37:000000000-D9766:1:1101:14172:7047 1:N:0:60
GAGGCTGCTTTGGAAGAAACTCATAGATTACTGCAAAAGTTCCCCCTGGACCTGGGAAAGATTCTTGCCTGGCTTACAGAAGCTGAAACAACTGCCTACAGGATGCTACCCGTAAGGAAAGGCTCCTAGAAGACTCCAAGGGAGTAAAAGAGCTGATGAAACAATGGCAAGTAAGTCAGGCATTTCCGCTTTAGCACTCTTGTGGATCCAATTGAACAATTCTCAGCATTTGTACTTGTAACTGACAAGCC
+
BBBBBBFBFFFFGGGGGGGGGCG5DF5BAGFGGHHH5AEFFDGDFE?GA2BGFB22BB1F3FDD55BBBA31BFAGH5G5BGHH@DBGF3BGFHHFHHFBC?133B@GGGFEEFEFG3FBGHHEGFFGGG33BBBGHHHDCDHE?BDGHBCGFFGFH@FHHHHHHGGCGGFGGFH@@G1B>G<F<GHFD?EGFGF0DCCGH0=<.0<CGGG0<CGG:CFCC00CC=;0BFFF;CFGGFCFFGFFFGGGGFF
@M05620:37:000000000-D9766:1:1101:22297:7100 1:N:0:60
ACCACACCTTCTACAATGAGCTGCGTGTGGCTCCCGAGGAGCACCCCGTGCTGCTGACCGAGGCCCCCCTGAACCCCAAGGCCAACCGCGAGAAGATGCCCAGGTGAGTGGCCCGCTACCTCTTCTGGTGGCCGCCTCCCTCCTTCCTGGCCTCCCGGCGCTGCGCCCTTTCTCACTGGTTCTCTCTTCTGCCGTTTTCCGTAGGACTCTCTTCTCTGACCTGAGTCTCCTTTGGAACTCTGCAGGTTCTA
+
BBBBBBBBFFFFGGGGGGGGGGHFGFGEHGHFHGGGGGGGGHHHHGGGGGGGHHHHHHHGGGGGGGGGGGGHHHHGGGGHGHHHHGGGGGGGCGHHHHHHHHHFHHHHHHGGHHGGCDGHHHHHHHHHHHGHHGGGGGHGHHGHHGGGFGGGGGGGGD-@DFFFFFFFFFFFFFFFFFFFFFFFFFFFFFFFFFFFFFFFFFFDFEFFFFFFFFFFFFBFFFBBFFFFFFFFFBFFFFFBBBFFFFFFFF:
@M05620:37:000000000-D9766:1:1101:5583:7108 1:N:0:60
ACCACACCTTCTACAATGAGCTGCGTGTGGCTCCCGAGGAGCACCCCGTGCTGCTGACCGAGGCCCCCCTGAACCCCAAGGCCAACCGCGCGAAGATGAACCCCGGTGCGTGGCCCGCTCCCTCTTTTGGTGGCCGCCTCCCTCGTTCTTGGCCTCCTGGCGCTGCGCCCTTTCTCACTGGTTCTCTCTTCTGCCGTTTTCCGTTGGCCTCTCTTCTCTGCCTTGCGCCCCCTTTGGAACTCTGCTGGTTC
+
BBBBCCCBFFFFGGGGGGGGGGHHGFG24EG2FFFGDFGGDHHHHGGGAEEGFD3GFHBEF??EFGEGGEEHGHHGGGGHGHHHHGDGGG//CGGCGHHHHH//>A<@>CFD<@C.-<:AEGHC:00<<;:C9AG-:CGGEE/9;9.:.;00;:0AE:;9F-:--.-@A;@/BBFF0BFF/:BFFFB0;00;0:9;;DB9F0;:;9:BFFFFFF0;;0:BBF;;:0;-.-9;CFFFEFBBB0:909;FFF0
@M05620:37:000000000-D9766:1:1101:13330:7117 1:N:0:60
GAGGCTGCTTTGGAAGAAACTCATAGATTACTGCAACAGTTCCCCCTGGACCTGGAAAAGTTTCTTGCCTGGCTTACAGAAGCTGAAACAACTGCCAACAGGACGATACCCGTCAGGAACTACTCATAGGAGCCTACAAGAGCGTAACGGAGCTGATGAACCAATGGAAAGTCCGTCAGGAATTTACGCTTTCGCACTCTTGTGGATCCCCTTGCCCAATTCTCCGCATTTGTACTTGTCCATGACCAGCC
+
AAAAA?FAFFFFFGGFGG1GEGHHHGHFD1FGHHHBFGFADGHHHGEFEFHFGFHHFFCGGHGHFH1GHHHFHGA1FFGGHGHFF1GHGFCGG0GF1B//B/0/>/>FG1BEEE/?F1F011FBFG1BF1<B/FFFFGFH0B<///??//?CCC1<1111?/</<<B1G1<111<<<CCBGFGHFB0C?.:;:;AC@CHFHHCCA9;BF/9/C//;C0.CF00;0..-;9=B99////F//9BFF//;--9
@M05620:37:000000000-D9766:1:1101:24532:7122 1:N:0:60
ACCACACCTTCTACAATGAGCTGCGTGTGGCTCCCGAGGAGCACCCCGTGCTGCTGACCGAGGCCCCCCTGAACCCCAAGGCCAACCGCGAGAAGATGCCCAGGTGAGTGGCCCGCTACCTCTTCTGGTGGCCGCCTCCCTCCTTCCTGGCCTCCCGGAGCTGCGCCCTTTCTCACTGGTTCTCTCTTCTGCCGTTTTCCGTAGGACTCTCTTCTCTGACCTGAGTCTCCTTTGGAACTCTGCAGGTTCTA
+
CCDDCDDCFFFFGGGGGGGGGGHHGGGEHGHHHGGGGGGGGHHHHGGGGGGGHHHHHHHGGGGGGGGGGGGHGHHGGGGHGHHHHGGGGGGGGGHHH2FGHHHGHHHHHHGGHHGGGGGHHHHHHHHHHHGHHGGGGGHGHHGHHGGGGGGGGGGGGG-AFGGGGGFFFFFFFFHFFFFFFBFFFFFFFHHFFFDFFFFFFFFFFFFFFFFFHHHFFFFFFFFFFFFFFFFFHHFFFFFFFFFFFFFFFFF
@M05620:37:000000000-D9766:1:1101:6448:7150 1:N:0:60
GCGGCTGCTTTGGCAGAAACTCATAGATTACTGCAACAGTTCCCCCTGGACCTGGAACCGTTTCTTGCCTGGCTTACAGAAGCTGCCACAACTGCCTACAGGATGCTACCCGTCAGGAACTGCTCCTAGCAGCCTCCACGGGCGCCCCCGCGCTGATGAACCACTGGCCCGTCCGTCAGGCCTTTCCGCTTTCGCACTCTTGTGGATCCCCTTGCACAATTCTCAGCATTTGTACTTGTCCCTGACAAGCC
+
11>>>AAAFFFFCGGEAGGGGGGHH31DEGGHDG1BBGBDDGHHHGEGEBGGGGE0B1AEBEGGHDFGHHHAFBF1BGBFFGBFEC0BBBGEBFGGGHGHHHGHHEG@G00?EE/?>CGHB1FGH1F1BB1B0GHHH00</<<<///<-<<<CCC.<D=CCH;.;CFG..;:C9:EFGA//.;BFGGGG..CBCG-@@BFFFFFBFBFFF?FFF//;/;BFFB;//;/;;B/B9BB/9;/F/9BF//9;EA
@M05620:37:000000000-D9766:1:1101:24658:7151 1:N:0:60
GAGGCTGCTTTGGAAGAAACTCATAGATTACTGCAACAGTTCCCCCTGGACCTGGAAAAGTTTCTTGCCTGGCTTACAGAAGCTGAAACAACTGCCAACAGGATCATACACGTCCGGAAAAGCACCTAGAAGACTCCAAGGGAATAAACGCGATGATGAACACCTGGCAAGTAAGTCAGACCTTTAAGATTTAGCACTCTTGTGGATCCAATTGACACATTCTCAGCATTTGTACTTGTACCTGACCCGCC
+
CBBCCCFCFFFFGGGGGGGGGGHHHGGHHHHHHHHHGFHGHHHHHGGGHHHHHHHHGHHHGFHHHHHHHHHHHHHHHHHHHHHGHHHFHFHHHHGH3BB??GGH3BGFHD3EH11>>F/E2BF3BFGHGGFGB3FGHHHHFGH0?BF22C/<<@DHHGFF1<F/FGH0GCFHF11=1>F1<.<0<0=00=0D=GFHHH/GG:0CAGGHFFCGBH00;:CFFFFGGGGGFGFFGEGGGGGGGGGFFF/9--D
@M05620:37:000000000-D9766:1:1101:9980:7153 1:N:0:60
AGTGCCAGCTCTCAATCGCACAGGGGACCCAGGGCCTGGCCCCTCCATCCAGAAAACCTATGACCTCACCCGCTACCTGGAGCACCAACTCCGCAGCTTGGCTGGGACCTATGTGAGTATCCAGCGTAGGAATCTGGGAGTTGGGGAGGAGTGCGGAGTTGGGGAAAGACAGTCCTAACCGTGGAGGGTTCTGGTAAATGATGGGGTGAGGAGGGGCTCTTTGGCTCCCACCAGTCCCCCTGTCTGGTCTA
+
AA>AAFFFBFFFGGGGGGGGGGHHGGGGGGDHGGGGFFHHFGGGGGHHHHFHDHHHHGFHHHGHHHH3GGFGGFEGHHHHHHHHHHFHGFHHGG?EEH?BAFGFGGCGEF2GHHHHH3GFGF3DGC??<EHHGFFGFFHG<FGBGGGGFGE<C0<ACGGFFF@CG..C/:CGGBFFB99FGF.?.;DFAFGGGGF0FGGFBFFFFFFFEF?FDFFFFCEFFFFFFFFFFFFFEFFFFFFFFFFFFFFFBFB
@M05620:37:000000000-D9766:1:1101:11275:7158 1:N:0:60
GAGGCTGCTTTGGAAGAAACTCATAGATTACTGCAACAGTTCCCCCTGGACCTGGACAAGTTTCTTGCCTGGCTTACAGAAGCTGAAACAACTGCCTACAGGCTGCTACCCGTAAGGCAAGGCTCCTAGAAGACTCCAAGGGAGCAAAAGAGCTGATGAAACAATGGCAAGTAAGTCAGGCATTTCCGCTTTAGCCCTTTTGGGACTACAATGAAAAAATTACCACATTTGGTACTTTTAACTGCAAAGCC
+
A3AA>AFBFDBDF4BFFGFGGGHHHFHHHHFFGH4GFHGFGDDBBEAEEFBGHGEB231FDFGDFGFBBB3BFGHBBBBFHHFFF33GBECHHHGG3BB333?B1?B4@BBEE>E0?3B??/?BBF3FGBBB?BB3BB?B/DC?/?B<G2/@2<@2<2@G>?</<?F0??F?<DF==>1>><>1><=.>...000/<//<00-;...://00;0;C0=-;/0;000=00=90.9;;F099:;0090;;//.
@M05620:37:000000000-D9766:1:1101:17185:7183 1:N:0:60
ACCACACCTTCTACAATGAGCTGCGTGTGGCTCCCGAGGAGCACCCCGTGCTGCTGACCGAGGCCCCCCTGAACCCCAAGGCCAACCGCGAGAAGATGAACCCAGGTGCGCGGCCCGCTCCCTCTTCTGGCGGCCCCCTCCCTCCTTCCTGGCCTCCCGGCGTTGCGCCCTTTCTCCCTGGTTCTCTTTTCTGCTGTTTTCCTTTGGCCTCTCTTCTCTGCCCTGCGGCTCCTTTGGACCTCTGCCGGTTC
+
BBBBBBB3BCCFFGGGFGBGFGHHGFGB4EHCGEEE?CEGDHFGHGGFAEGGGHEHHGG0>@?FGGGGGEACEHHGGEGHGHHHHFGGGG/BDGHGGHHHEGF/?<1?C@/<--<<-AC-.:CB/:0:000:--9----;.9BFDF/;BFF/.AF?F.99@--9-.-@D;;FBFB//9././;/BFB/;B/////9;B/./;//;/B/;BABF/FB/9FB/B.BF.9-9-;.9BF//B/;BBB/9/--;A.
@M05620:37:000000000-D9766:1:1101:17203:7184 1:N:0:60
ACCACACCTTCTACAATGAGCTGCGTGTGGCTCCCGAGGAGCACCCCGTGCTGCTGACCGAGGCCCCCCTGAACCCCAAGGCCAACCGCGAGAAGATGAACCCAGGTGAGTGGCCCGCTACCTCTTCTGGTGGCCGCCTCCCTCCTTCCTGGCCTCCCGGAGCTGCGCCCTTTCTCACTGGTTCTCTCTTCTGCCGTTTTCCGTAGGACTCTCTTCTCTGACCTGAGTCTCCTTTGGAACTCTGCAGGTTC
+
BBBBBBBBFFFFGGGGGGGFGGHHGAEAAEFHFFFEEGGG2CGEAEFGAFGEGHFHHHGGG@EEGGGGGCEGHHHGGGGGGHHHFEEGCG@CGDHGFFGDGCDGGEB?GGFGGGHHGFGGGHHH0GHFFHG/CGHC?D?EECFHDFFGGEFGGGGGGGGG-;?FGGCFDFFFFFFFFFF/FFFFFFFFFFFFFFFB99BEFFAF.DDFFFFFFFFFFFFE/B9FBBB9FBFFFFFBF/FFFFFFF/FFAB9
@M05620:37:000000000-D9766:1:1101:15900:7197 1:N:0:60
GAGGCTGCTTTGGAAGAAACTCATAGATTACTGCAACAGTTCCCCCTGGACCTGGAAAAGTTTCTTGCCTGGCTTACAGAAGCTGAAACAACTGCCTACAGGATGCTACCCGTAAGGAAAGGCTCCTAGAAGACTCCAAGGGAGTAAAAGAGCTGATGAAACAATGGCAAGTAAGTCAGGCATTTCCGCTTTAGCACTCTTGTGGATCCAATTGAACAATTCTCAGCATTTGTACTTGTAACTGACAAGCC
+
>1AAA?FAFFDFBGGGFAGGFGFHFGHHGFHHHHG1BBG1FGHGHGGGHFHFHHHHHHHHGFHHDHDGHHHHHHHHHGHFHHHBFHHHHGHHHFHEFFGBGE>1GGHHHHHGFGCGHEHFGFHFHGHHHHHHFHHHHHHHGGHGCFHHHGEHHHHEHHHHHHEHHGHHHHGGHHGGFHGFGHHFGHHFFGCGFHHHHGHFHEDGGFGFGHHHHHHHGGHHHHHHHFHHHHGGCCGFGGFFGGGGFFEBFEA
@M05620:37:000000000-D9766:1:1101:25335:7210 1:N:0:60
ACCACACCTTCTACAATGAGCTGCGTGTGGCTCCCGAGGAGCACCCCGTGCTGCTGACCGAGGCCCCCCTGAACCCCAAGGCCAACCGCGAGAAGATGCCCAGGTGAGTGGCCCGCTACCTCTTCTGGTGGCCGCCTCCCTCCTTCCTGGCCTCCCGGCGCTGCGCCCTTTCTCACTGGTTCTCTCTTCTGCCGTTTTCCGTAGGACTCTCTTCTCTGACCTGAGTCTCCTTTGGAACTCTGCAGGTTCTA
+
AAAAAAAAFFFFGGGGAGGEGDGGGEEBA0GHEFGFFGGECHHHHGGGCEGGGHGFHHGGCECGGCGGGGGGHFHGGGGHFFHHHGE@CCGCGGHGFHHHHHHGFHGHGHGGHHGGGGGHHHHHHHHHHHGHFGCGGGGGHHGHHGGGGEFGGFGGBA-;A@@F@<F@<FFFFFFFFFFFFFFFFFFFFFFFF@BFFFFFFFFFFEFFFFFFFFFFFFFFFFFFFFFFFFFFFFFFFFFFFFFFFFFFFFB
@M05620:37:000000000-D9766:1:1101:10894:7215 1:N:0:60
AGTGCCAGCTCTCAATCGCACAGGGGACCCAGGGCCTGGCCCCTCCATCCAGAAAACCTATGACCTCACCCGCTACCTGGAGCACCAACTCCGCAGCTTGGCTGGGACCTATGTGAGTATCCAGCGTAGGAATCTGGGAGTTGGGGAGGAGTGAGGAGTTGGGGAAAGACAGTCCTAACCGTGGAGGGTTCTGGTAAATGATGGGGTGAGGAGGGGCTCTTTGGCTCCCACCAGTCCCCCTGTCTGGTCTA
+
AB>ABFFFBFFFGGGGGGGGGGHHGGGGGGHHGGGGGGHHHHGHGGHHHHHHHHHHHGHHHHHHHHHHHHHGGGGGHHHHFHHHHHHHGHHHGGGGGHHHGHHGGGHHGHHHHHHHHHHHHHGHHGGGGGFHHHHHHHHGGHHHGGGGGCEGHGHHHGHHHHGGADEHFGFGHHHHHFHHGGGGDEGGEGGGGGGGGGGGFGGGGGFFFFFFFFFFFFFFFFFFFFFFFFFFFFFFFFFFFFFFFFFFFFE
@M05620:37:000000000-D9766:1:1101:25447:7226 1:N:0:60
ACCACACCTTCTACAATGAGCTGCGTGTGGCTCCCGAGGAGCACCCCGTGCTGCTGACCGAGGCCCCCCTGAACCCCAAGGCCAACCGCGAGAAGATGCCCAGGTGAGTGGCCCGCTACCTCTTCTGGTGGCCGCCTCCCTCCTTCCTGGCCTCCCGGAGCTGCGCCCTTTCTCACTGGTTCTCTCTTCTGCCGTTTTCCGTAGGACTCTCTTCTCTGACCTGAGTCTCCTTTGGAACTCTGCAGGTTCTA
+
BBBBBBBBFFFFGGGGGGGGGGHHGEGEDEEAHGFGGGGGGHHHHGGGCEFFFHFHHHGGGGCEGGGGGGGHBGHGGGGHGHHHHGGGGGGGCGHFHGHHHHHGGHHHHHGGHHGGGGGHHHHHHHHHHHGHHGGGGGHGHHGHHGGGGGGGGGGGGG-ABFGGGGFFFFFFFFFFFFFFFFFFFFFFFFFFFFDFFFFFFFFFFFFFFFFFFFFFFFFFFFFFFFFFFFFFFFFFFFFFFFFFFFFFFFF
@M05620:37:000000000-D9766:1:1101:15668:7231 1:N:0:60
ACCACACCTTCTACAATGAGCTGCGTGTGGCTCCCGAGGAGCACCCCGTGCTGCTGACCGAGGCCCCCCTGAACCCCAAGGCCAACCGCGAGAAGATGAACCCCCCTGCATGGCCCGCGGCGGCTTCTGCTGGCCGCCTCCCTCCTTCCTAGCCTCCCCCTGCTTCGCCCTTTCTCCCTGCTTCTCTCTTCTGCAGTTTTCCCTCCGCCTATCTTATCTGCCCTGCGACTTCTTTGGGACTCTGACCGGTC
+
BBBBBBBBFFFFGGGGGGGGGFHCGEGGHGHHHGGGGGGEGHHHHGGGGGGGHHHHHHHGGGGGGGGGGGGHHHHGGGGHGHHHHGGGGGGGGGHHHHH22/<<//-<.0110><.----:--;9?F00000/;F--@9....;9./BB//;;9/FAE..-..//;-9A9-;BFFF/;F/.;BF//;/;BF/B//;/99BF9/;..9..;./;FBBB9/9;F.B..@---.;/F/9/.9..9/////;---
@M05620:37:000000000-D9766:1:1101:16943:7279 1:N:0:60
AGTGCCAGCTCTCAATCGCACAGGGGACCCAGGGCCTGGCCCCTCCATCCAGAAAACCTATGACCTCACCCGCTACCTGGAGCACCAACTCCGCAGCTTGGCTGGGACCTATGTGAGTATCCAGCGTAGGAATCTGGGAGTTGGGGAGGAGTGAGGAGTTGGGGAAAGACAGTCCTAACCGTGGAGGGTTCTGGTAAATGATGGGGTGAGGAGGGGCTCTTTGGCTCCCACCAGTCCCCCTGTCTGGTCTA
+
BBAABFFFBFFFGGGGGGGGGCHDGCEGGGEHFGGGGGHHHHGHGGHGHHHFFHHHHGHBGFGHHHHHHHHGGEEFHBGHFFGHHHHGGHHHEGFGGGFGGHHGGGHHGHHHHHHHHHHHHHHHHGEGGGHHHHHHHHHGGHHHGGGGGGGGHHHHHGHHHHGGGGHHHHHHHHHHGHHHGGFGGGGGCFGGGGFGGGGGGGGGGGFAFFFFFFFFFFFFFFFFFFFFFFFFFFFFFFFFFFFFFFFFFFB
@M05620:37:000000000-D9766:1:1101:18125:7294 1:N:0:60
AGTGCCAGCTCTCAATCGCACAGGGGACCCAGGGCCTGGCCCCTCCATCCAGAAAACCTATGACCTCACCCGCTACCTGGAGCACCAACTCCGCAGCTTGGCTGGGACCTATGTGAGTATCCAGCGTAGGAATCTGGGAGTTGGGGAGGAGTGAGGAGTTGGGGAAAGACAGTCCTAACCGTGGAGGGTTCTGGTAAATGATGGGGTGAGGAGGGGCTCTTTGGCTCCCACCAGTCCCCCTGTCTGGTCTA
+
BBABBFFFBFFFGGGGGGGGGGHGGGGGGGFHGGGGGGHHGHGHGGFHHGHHHHHHHGHHHHHHHHHHHHHGGEEGHHHHHGGGHHHHGHHHGGGGGHHHGHHGGGHHGHHHHHGGGHHHHHHHHGGGGGHHHHHHHHHGEHHHGGGGGGGHHHHHHGHHHHGGGGHHHHHHHHHHHHHHGGGGGGGGEGGGGGFFGGGGGGGGGGFFFFFFFFFFFFFFFFFFFFFFFFFFFFFFFFFFFFFFFFFFFF/
@M05620:37:000000000-D9766:1:1101:5395:7302 1:N:0:60
ACCACACCTTCTACAATGAGCTGCGTGTGGCTCCCGAGGAGCACCCCGTGCTGCTGACCGAGGCCCCCCTGAACCCCAAGGCCAACCGCGAGAAGATGAACCCAGGTGAGTGGCCCGCTCCCTCTTCTGGTGGCCGCCTCCCTCCTTCCTGGCCTCCCGGCGCTGCGCCCTTTCTCACTGGTTCTCTCTTCTGCCGTTTTCCGTAGGCCTCTCTTCTCTGCCATGCGTCTCCTTTGGAACTCTGCAGGTTC
+
BBBBBBB3CFFFGGGGGGF5GGHGGGG24EFGGEFF2EEGCHHHHGGEAEEFDGFHHHGEE??FGGGGGGEHFHHGGGGHGEHHHGGGGGDG?DFBGGHHHHGFHGEG1FFHGFGHGDC?EGHFHH=DGHHHGHHCCDGFHGHF.9CFCFBBFGGFGEE@GB@BBF-;DBBEFFFFBFBFFFFBFFF/;BFFFF9-ADFFFFBF9DD///AFFFFFFFBFBB/:9/;;;;9FFFFFFFFFF;9FF/9FFFB
@M05620:37:000000000-D9766:1:1101:5377:7304 1:N:0:60
ACCACACAGTCTACAATGCGCTGCGTGGGGCACTCGAGGAGCACCCCATGCTGCTGACCGAGGCCCCCCTGAACCCCAAGGCCAACCGCGCGAAGATGACCCACGGTGGGGGGCACTATCCCTCTTATGGTGGCCTCCTCCCTCTTTCTTGGCCTCCTGGCTTTGCTCCCTTTCTCCCTGTTTCTCTTTTCCGCTGTTTTCTTTTGGCCTCTCTTTTTTGCCTTGGGCCCCCTTTGGACCTTTGCGGGTTT
+
>>AA34>34@B@BA5BFG4AAEEGGAE22AA2BBAB2AAAAA1B11A1ABBDBGHHBBF0>0@/BEE>>>/B3BF??>?GFH???/<><</>>@D/FFG1FF//<><F.<---;-9.//;;:;;;B/;/;B9;..9...;BE...;/;/;9/9;:AE.9B9..9:B;;/.;:FBBF/:;//;BFFFE/;/;/;:.9:B;.;;////-;BFFFBFF9:/--;B/;B/;..---;AF//B/BF///:-;-9:.
@M05620:37:000000000-D9766:1:1101:11575:7330 1:N:0:60
ACCACACCTTCTACAATGAGCTGCGTGTGGCTCCCGAGGAGCACCCCGTGCTGCTGACCGAGGCCCCCCTGAACCCCAAGGCCAACCGCGAGAAGATGCCCAGGTGAGTGGCCCGCTACCTCTTCTGGTGGCCGCCTCCCTCCTTCCTGGCCTCCCGGCGCTGCGCCCTTTCTCACTGGTTCTCTCTTCTGCCGTTTTCCGTCGGACTCTCTTCTCTGACCTGAGTCTCCTTTGGAACTCTGCAGGTTCTA
+
AB3ABAAAFFFFFGGGBGFGGGHHEEGEHEHHHGDEAEG?EHHHHGFEEEGFHFFGHHHGGGGGGGEGGGGGHHFGGGGHGHHHEGGGGC@CDGH2DD2<GEGA?F1<FF/F0G@-<<@<GGHFHED0GC.C<-A-CDH:GGFFHGGFGGGAFAAE?;??BF-A-@FFF/9BFF/FF/.;F/BF//BF/B9F9;A9/;B/.;.99-@99BF/:/9B///9B/././//BFFBFF/B/;FB/9B//.;/9B;
@M05620:37:000000000-D9766:1:1101:12490:7332 1:N:0:60
AGTGCCAGCTCTCAATCGCACAGGGGACCCAGGGCCTGGCCCCTCCATCCAGAAAACCTATGACCTCACCCGCTACCTGGAGCACCAACTCCGCAGCTTGGCTGGGACCTATGTGAGTATCCAGCGTAGGAATCTGGGAGTTGGGGAGGAGTGAGGAGTTGGGGAAAGACAGTCCTAACCGTGGAGGGTTCTGGTAAATGATGGGGTGAGGAGGGGCTCTTTGGCTCCCACCAGTCCCCCTGTCTGGTCTA
+
ABBBBFFFBFFFGGGGGFFFEAFGEEFGGGHHGGGGFFGGGHGHGGHHHHHHHHHHHGHGHHHHHHFHHHHGGGGGHHHGHHHFGHGHGHHHGEEEG3GHAHHGGGHHGGHHHHHHHGGFHHHHHGBEGGHHGHHHHHGGGHHHGGGGGGGHHGHHHGHHFHGGGGGHGFHHHFHGHHHHGEEGGGGGEFFFGGCFGGGGGFGGGGFFEFFFFFFFFFFFFFFFFBFEAFFDFFFFFFFDFFFFFFFBBFF
@M05620:37:000000000-D9766:1:1101:21584:7354 1:N:0:60
ACCACACCTTCTACAATGAGCTGCGTGTGGCTCCCGAGGAGCACCCCGTGCTGCTGACCGAGGCCCCCCTGAACCCCAAGGCCAACCGCGAGAAGATGCCCAGGTGAGTGGCCCGCTACCTCTTCTGGTGGCCGCCTCCCTCCTTCCTGGCCTCCCGGAGCTGCGCCCTTTCTCACTGGTTCTCTCTTCTGCCGTTTTCCGTAGGACTCTCTTCTCTGACCTGAGTCTCCTTTGGAACTCTGCAGGTTCTA
+
BCCCCCCCFFFFGGGGGGGGGGHHGGGGEGHHHGGGGGGGGHHHHGGGEGGGHHHHHHHGGGGGGGGGGGGHHHHGGGGHGHHHHGGGGGGGGGHHHHHHHHHGHHHHHHGGHHGGGGGHHHHHHHHHHHGHHGGGGGHGHHGHHGGGGGGGGGGGGG?FGGGGGGFFFFFFFFFFFFFFFFFFFFFFFFFFFFFFFFFFFFFFFFFFFFFFFFFFFFFFFFFFFFFFFFFFFFFFFFFFFFFFFFFFFFF
@M05620:37:000000000-D9766:1:1101:11788:7361 1:N:0:60
GAGGCTGCTTTGGAAGAAACTCATAGATTACTGCAACAGTTCCCCCTGGACCTGGAAAAGTTTCTTGCCTGGCTTACAGAAGCTGAAACAACTGCCCATATGATGCTACCCGTAAGGCAAGGCTCCTATAATAGTCCAATGGAGGAAAATCGCTGATGAAACAATGGCAAGTAAGTCAGGCACTGCCTCTTCACCACAGTTGTGTTGCCAATTCAATAGTTCTCATCATTTGTACTTGTAACTTACAAGCC
+
CCCCCCFCFFFFGGGGGGGGGGFHHHHHHHHHHHHHFHHHHHHHHGGGHHHHHHHHHHHHGHHHHHHHHHHHHHHGHGHHHHHHHHHHHHHHHHHH1B33444D4B3B3BF11>E133BBFF?3??334D44D44D4D3433B2/?2F232/?0?ED@@2D22G221=F1???GF11=1??F000><1111111<1...<=0=.//.000=:00;C0;000;0;0;;00;0000:=BB0C09009CF0F9;
@M05620:37:000000000-D9766:1:1101:25295:7390 1:N:0:60
ACCACACCTTCTACAATGAGCTGCGTGTGGCTCCCGAGGAGCACCCCGTGCTGCTGACCGAGGCCCCCCTGAACCCCAAGGCCAACCGCGAGAAGATGAACCCAGGTGGCTGCCCCGCTACTTCTTCTGGTGGCCGCCTCCCTCCTTCCTGGCCTCCCGGCGCTGCGCCCTTTCTCACTGGTTTCCTCTCCTGCCGTTTTCCGAAGGATTCTCTACTCTGACCTGCGTCTCCTTTGGAATTCTGCGGGTCC
+
CCCCCBCCFFFFGGGGGGGGGGHHGGGGHGHHHGGGGGGCGHHHHGGGGGGGHHHHHHHGGGCGGGGGGGGHHHHGGGGHGHHHHGGGGGGGGGHHHHHHHA//?/=1/00?/0>.--<-<000=<00<00<.<.-;-.;G./CAF0F90C/C.0;E?E-9?9:-.-;D9CF0000009;/B0.000:;//00;.-AFF.F0...:..0000:;0900000;99/.-;-.;0FF0B/B0000000-----.
@M05620:37:000000000-D9766:1:1101:26347:7399 1:N:0:60
ACCACACCTTCTACAATGAGCTGCGTGTGGCTCCCGAGGAGCACCCCGTGCTGCTGACCGAGGCCCCCCTGAACCCCAAGGCCAACCGCGAGAAGATCCCCAGGTGAGTGGCCCGCTACCTCTTCTGGTGGCCGCCTCCCTCCTTCCTGGCCTCCCGGAGCTGCGCCCTTTCTCACTGGTTCTCTCTTCTGCCGTTTTCCGTAGGACTCTCTTCTCTGACCTGAGTCTCCTTTGGAACTCTGCAGGTTCTA
+
BBBBBBBAFFFFFGGGGGGGGGHFGGGEHGGHHGGGGCFAEHHHHGGGGGGGHHHHFHHGGGFGGGGGGGGGHHHGGGGHGHHHHGGGGGCGFGHHG2GHGHGGHHHGGFEEHHCGGFGHHHHHGHHHHH?GHGGGGGHGHHGHGGGGGGGGGGGGGB@DGGGGGFFFFFFFFFFFFFFFFFFFFFFFFFFFFFDFFFFFFFFDAFFFFFFFFFFFFFFFFFFFFFF/BFFFFFFFFFFFFFFFFAAFFFB
@M05620:37:000000000-D9766:1:1101:13981:7414 1:N:0:60
ACCACACCTTCTACAATGAGCTGCGTGTGGCTCCCGAGGAGCACCCCGTGCTGCTGACCGAGGCCCCCCTGAACCCCAAGGCCAACCGCGAGAAGATACCCAGGTGAGTGGCCCGCTACCTCTTCTGGTGGCCGCCTCCCTCCTTCCTGGCCTCCCGGCGCTGCGCCCTTTCTCACTGGTTCTCTCTTCTGCCGTTTTCCGTAGGACTCTCTTCTCTGACCTGAGTCTCCTTTGGAACTCTGCAGGTTCTA
+
CCCCCABCFFFFGGGGGGGGGGHHGFEEGGHHHGGGGGGGGHHHHGGGEFGFHHFHHHHGGGGGGGGGGGGECGHGGGGHGHHHHGGGGFCGGGHHH2?GHHHGHHHHHHGGHHGGGGGGHHHHHHHHHFGHHGGGGGHGHHGHHGGGGGGGGGGGGG-:B>DFFFFFFFFFFFFFHFFFFFFFFFFFFFFFFFADFFFFDFFFFFFFFFFFFHFFFFFFFFFFFFFFFFFFFFFFFFFFFFFFFFFFFFF
@M05620:37:000000000-D9766:1:1101:23666:7425 1:N:0:60
ACCACACCTTCTACAATGAGCTGCGTGTGGCTCCCGAGGAGCACCCCGTGCTGCTGACCGAGGCCCCCCTGAACCCCAAGGCCAACCGCGAGAAGATGCCCAGGTGAGTGGCCCGCTACCTCTTCTGGTGGCCGCCTCCCTCCTTCCTGGCCTCCCGGAGCTGCGCCCTTTCTCACTGGTTCTCTCTTCTGCCGTTTTCCGTAGGACTCTCTTCTCTGACCTGAGTCTCCTTTGGAACTCTGCAGGTTCTA
+
A?A>AABBFFFFGBGFCGE5G5FBE2ABG?GH3BFEDEGEEHHHHGCEA1EEGHHFHHEE0EEEF1EFGEE1B3?EGE/F//FGGG/EGBD??DFE1D1CBGHEFHHGFFG/?/CDGGGGHDD0<DGFHCEF.A?@DAHGHB.GHFFFFBFFB9.A9B-:?FF/@BD-BFF/BFFFFFFFFFFFFF/BFBB/FBDDFAFBDFFDFFFBF/B9/FFFFFFFFFFBBFFFFFBFFBB9BFFFBBBFFFFFFFF
@M05620:37:000000000-D9766:1:1101:17291:7462 1:N:0:60
GAGGCTGCTTTGGAAGCAACTCATAGATTCCTGCACCAGTTCCCCCTGGACCTGGAAAAGTTTCTTGCCTGGCTTACAGAAGCTGAAACAACTGCCTACAGGATGCTACCCGTAAGGAAAGGCTCCTAGAAGACTCCAAGGGAGTAAAAGAGCTGATGAAACAATGGCAAGTAAGTCAGGCATTTCCGCTTTAGCACTCTTGTGGATCCAATTGAACAATTCTCAGCATTTGTACTTGTAACTGACAAGCC
+
>>>AAAFBFFFFGGGF4BFFGGGHHFHEG5DGGH44BGFBFGHHHGGGHCHHHHHHHDCFHHHHGHHHHHHHHHHEHHGDGHHGGGFHHGHHHHHGDD23GB?GGHHHHHHGGGGEHHHHGHHGHGHHHHHFHHHHHHGHGGGGBCGFH1FGHFHGHHGHHHFGHDFGHHEF1FGGGHGGGHHHGHHFDGAFFHHHHFHGHFGHGHGCGFHFHHGHHFHHHHHHHHGGGGGG0FFGGFGFFGGGEFBFGGG
@M05620:37:000000000-D9766:1:1101:9226:7464 1:N:0:60
AGTGCCAGCTCTCAATCGCACAGGGGACCCAGGGCCTGGCCCCTCCATCCAGAAAACCTATGACCTCACCCGCTACCTGGAGCACCAACTCCGCAGCTTGGCTGGGACCTATGTGAGTATCCAGCGTAGGAATCTGGGAGTTGGGGAGGAGTGAGGAGTTGGGGAAAGACAGTCCTAACCGTGGAGGGTTCTGGTAAATGATGGGGTGAGGAGGGGCTCTTTGGCTCCCACCAGTCCCCCTGTCTGGTCTA
+
>AAABFFFBFCFFEFGGFF2A2FGEAEEGGAGFEGGFFFCBBE1AEHH5BBBFGHHHGFHHBBFGGF3FGF>EFEEHBFFGHH?FFFHGFHHED/EE?GHFFFF?D0FEFFGHFHHH1BFHGHFHGEGDGHFFHGFHGEGC0FGGCGGCGFHHGDGHECHFHGGEDEGFGHFCGHHCHHH?EEBBEDGEFFGFGCF0BGGB;FF?DABEA./A?BBBBA/FFFFF//99.;A.AFFFFEABFFFF/FB;;9
@M05620:37:000000000-D9766:1:1101:10785:7465 1:N:0:60
ACCACACCTTCTACAATGAGCTGCGTGTGGCTCCCGCGGAGCCCCCCGTGCTGCTGACCGAGGCCCCCCTGACCCCCAAGGCCAACCGCGAGAAGCTTCCCAGGTGAGTGGCCCCCTACCTCTTCTGGTGGCCGCCTCCCTCCTTCCTGGCCTCCCGTAGCCGCGCCCCTTCTCACTGGTTCTCTCTTCTGCCGTTTTCCGTAGGACTCTCTTCCCTGACCTGAATCTCCTTTGGAACTCTGCAGGTTCTA
+
>>3>A4>>CFCFGGGFFGG5GAGHEFFG4ABGAFFB2EE00AAFGGFEEEEB@FGGGGHG>>EEF?EEEGGB3?FCDGDCFGFF<FD/B>C</<01><<FGB1>FFG.0<.<<C-<@A.C0:C000;0;CCG:-;9.;EGGFE/09C00/.;0F....-.;/9;9-@C-.99FFFFF/.//;//;//;/////-9.9./;9B9.;/9BB/B9B//;/999/B9/////;:BFF////;F///;/BA;9BB/
@M05620:37:000000000-D9766:1:1101:5829:7472 1:N:0:60
GAGGCTGCTTTGGAAGAAACTCATAGATTACTGCAACAGTTCCCCCTGGACCTGGAAAAGTTTCTTGCCTGGCTTACAGAAGCTGAAACAACTCCCTTCAGGAACCTCCACGTAAGGAACTTCACATAACCGCAACCCAGTAAAACACCGCACTAAACAACCTCTGGCAAGTCAGTCAGGCCTTTCCTATTACGCAGTCTTATCCATCCGATTAACCCATACTATGCCTATGTGCTGGTCACAGACCAGCC
+
AAAAABFBFFFFGGGGFGGGFGGHHHGH6GAGHHHHGHHEGHHHHGGGHHHHHHHHHHHHHHHHGHHHHHHGHFHHHHHGHHHHGHHFHHHHH3BEF3B@3F32BFF31B?EHF?1333?B?D4BB433B3////<B///?3?332/@CCG/>/1?1<?G//0?111>GCFHFGF1F1GB0<//<0<0<D000.<.-::CC00000<GC.:...990;.;/:000=090;;0;000;B;0;C0;CFF.AE.
@M05620:37:000000000-D9766:1:1101:22882:7500 1:N:0:60
AGTGCCAGCTCTCAATCGCACAGGGGACCCAGGGCCTGGCCCCTCCATCCAGAAAACCTATGACCTCACCCGCTACCTGGAGCACCAACTCCGCAGCTTGGCTGGGACCTATGTGAGTATCCAGCGTAGGAATCTGGGAGTTGGGGAGGAGTGAGGAGTTGGGGAAAGACAGTCCTAACCGTGGAGGGTTCTGGTAAATGATGGGGTGAGGAGGGGCTCTTTGGCTCCCACCAGTCCCCCTGTCTGGTCTA
+
A3>>ADFFBFFFGGGGDAFGEEGHDGGEA2GHGGDEFAGGAGGFGGHHGHHFDGFHHGGHGHBGHHGHHHHGGEEGHHHGGGHHHHHHGFHHGGGGEHBGGHHEEGHH/GGHHHHHGHHBGHFHHGDDGGHHHHHHHH?FGGHHCGFDGGEGHDGHCDGF0GCGGGHHGHHHHHHHHHHHGGGGFGGGEGGGGGFGGGGGGGGGGGFBFFFFFFBBBBFFFFFFFBFFFFFFFFFFFFFFBFFFFFFFFFF
@M05620:37:000000000-D9766:1:1101:11338:7535 1:N:0:60
GAGGCTGCTTTGGAAGAAACTCATAGATTACTGCAACAGTTCCCCCTGGACCTGGAAAAGTTTCTTGCCTGGCTTACAGAAGCTGAAACAACTGCCAACAGGATGCTACCCGTAAGGAAAGGCTCCTAGAAGACTCCAAGGGAGTAAAAGAGCTGATGAAACAATGGCAAGTAAGTCAGGCATTTCCGCTTTAGCACTCTTGTGGATCCAATTGAACAATTCTCAGCATTTGTACTTGTAACTGACAAGCC
+
?AAAAACAFFFFCGGGGGGGFGDGGHHHHFHHHHHHFGH1FGHHHGCFGHHGGEHHGHGHGHGHDHAGHHGHHHGHHGHFHHHHFHHHHFHHHHHH1@//BA0BGHHHHHHGGGGFHBGFGFHGHGHHHHHECFGHFHHHGGHG?FGHHFCHHFHFFHHHGHGHFFGFHHEHHHHGHHFGGHGHHHFGGGFGBGHGHCCHG0DGGFGGGHFCCHHHGHHHHEBGH0GHFF;B;;CFGGFFCFGFBFFEFEE
@M05620:37:000000000-D9766:1:1101:7424:7541 1:N:0:60
ACCACACCTTCTACAATGAGCTGCGTGTGGCTCCCGAGGAGCACCCCGTGCTGCTGACCGAGGCCCCCCTGAACCCCAAGGCCAACCGCGAGAAGATGCCCACGTGAGTGGCCCCCTACCTCTTCTGGTGGCCGCCTCCCTCCTTCCTGGCCTCCCGGCGCTGCGCCCTTTCTCACTGGTTCTCTCTTCTGCCGTTTTCCGTAGGACTCTCTTCTCTGACCTGAGTCTCCTTTGGAACTCTGCAGGTTCTA
+
BCCAAABCFFFFGGGGGGGGGGHHGGGFHGHHHGGGGGGGGHHHHGGGGGGGHHHHHHHGGGGGGGGGGGGHHHHGGGGHGHHHHGGGGGGGGGHGHHHGHH/<?GF/??FEHH-->.FGFFFHH0=GDFGHHGGCDDEGHFA/0;CB0FFGGGFGF---;-;AA=FF=FFFBF/;9FFFFBFEFFFF/:;BF@ADFFFFFF?..:FFFFFFFF/;:B/;BBB/.;9/:FBFFFF/FFBFFFFFFFA/B:/
@M05620:37:000000000-D9766:1:1101:21043:7559 1:N:0:60
ACCACACCTTCTACAATGAGCTGCGTGTGGCTCCCGAGGAGCACCCCGTGCTGCTGACCGAGGCCCCCCTGAACCCCAAGGCCAACCGCGAGAAGATACCCAGGTGAGTGGCCCGCTACCTCTTCTGGTGGCCGCCTCCCTCCTTCCTGGCCTCCCGGAGCTGCGCCCTTTCTCACTGGTTCTCTCTTCTGCCGTTTTCCGTAGGACTCTCTTCTCTGACCTGAGTCTCCTTTGGAACTCTGCAGGTTCTA
+
AA1AAAAAFFC@FGGC3BFGFGCBEEGEH0BEHGF0EEEEFHHHHGGGG/EABAGHFGFEGG?EEFEGGGGGHHEEGGGGGHHHHGGGG?<CCGHH11FFHGHGCGHHHHEGHHCGGGGHHHHHFHHGHFFHHG?-ECHGHHC/:BFGFGGGGGGG?-AA@GGGGGF@?FFFFFFFFFFFFFFFFFFFFFFFF@FFFFFFFFFBFFFFFFFFFFFBFFFFFFFFFFFFFFFFFFFFFFFFFFFFFFABFF/
@M05620:37:000000000-D9766:1:1101:21026:7566 1:N:0:60
ACCACACCTTCTACAATGAGCTGCGTGTGGCTCCCGAGGAGCACCCCGTGCTGCTGACCGAGGCCCCCCTGAACCCCAAGGCCAACCGCGAGAAGATCCCCAGGTGAGTGGCCCGCTACCTCTTCTGGTGGCCGCCTCCCTCCTTCCTGGCCTCCCGGAGCTGCGCCCTTTCTCACTGGTTCTCTCTTCTGCCGTTTTCCGTAGGACTCTCTTCTCTGACCTGAGTCTCCTTTGGAACTCTGCAGGTTCTA
+
BBBBBBBBFFFFGGGCFGGGGGHHGEGGHCGGHGG?EFGGGHHHHGGGGGGGFGHHHHHGGGFGFGGGGGGHHHFGGGGHGHHHHGGGGGGGGGHHH?FGGCFGHHHHHFGEHHGGG-@HHHHHHHFGHGDHHFGGGGHGHHGGGGGGGFGFFFGGB?9@DGFGGFFFFFFFFFBFFFFFFFFFBBFFFFFFFFDFFFFFFF9ADBFFFFFFFFFFFFFFFFF/FFFFFF/FFFFEFFFFFFEFFFFFFF/
@M05620:37:000000000-D9766:1:1101:5637:7575 1:N:0:60
ACCACACCTTCTACAATGAGCTGCGTGTGGCTCCCGAGGAGCACCCCGTGCTGCTGACCGAGGCCCCCCTGAACCCCAAGGCCAACCGCGAGAAGATGAACCCCGGTGCGTGTCCCGCTCCCTCTTCTGGTGGCCGCCTCCCTCCTTCCTGGCCTCCCGGCGCTGCACCCTTTCTCACTGCTTCTCTCTTCTGCAGTTTTCCGTTGGCCTCTCTTCTCTGCCTTGCGACTCCTTTGGAACTCTGCTGGTTC
+
BBBABBB>CFFFGGGGDGBBGAGFGEEBAAGHGBFAAEGGGHHHHGGGGEEGHHHHHHHECGGGGDGGGGGHHFHGGGEHGGHHHG?EDG<BCGB11FD11///</<<-<.<.>1<<<<-<./=<CG0;:0;?GH-:AA...;F.9;F/9;FGFBFFCA--9-99D/;99.BFFFF/BFF/BBFF/B/;BFFFF:BB/;FF/.;;;.9999FFFF/B///;B9;/9;---.9BF/BF///:/9BB;9::/;
@M05620:37:000000000-D9766:1:1101:23734:7581 1:N:0:60
AGTGCCAGCTCTCAATCGCACAGGGGACCCAGGGCCTGGCCCCTCCATCCAGAAAACCTATGACCTCACCCGCTACCTGGAGCACCAACTCCGCAGCTTGGCTGGGACCTATGTGAGTATCCAGCGTAGGAATCTGGGAGTTGGGGAGGAGTGAGGAGTTGGGGAAAGACAGTCCTAACCGTGGAGGGTTCTGGTAAATGATGGGGTGAGGAGGGGCTCTTTGGCTCCCACCAGTCCCCCTGTCTGGTCTA
+
ABAAAFFFCFFFGGFGGGGGGGHHGGGGGGHHGGGGGGHHHHGHGGHHHHEHGHHHHGHHHHHHHHHGHHFGGEGGHHHHHHHHHHHHGGHHGGGGGHHHGHHGGFHHGHGHHHHHHFHHHHGHHGEDGGFHFHHFHGHGGHHGGGGGGGGFGHHHHGHEFHGGFFEGHHHHHHHHHHHHGGGGGGGGEGGGGGFFFFGGGGGGGGFFFFEBFFFFFDFFFFFFFFFFEFFFFFFFFFFFCFFFFFFFBFF
@M05620:37:000000000-D9766:1:1101:11767:7592 1:N:0:60
GAGGCTGCTTTGGAAGAAACTCATAGATTACTGCAACAGTTCCCCCTGGACCTGGAAAAGTTTCTTGCCTGGCTTACAGAAGCTGAAACAACTGCCTACAGGCTGCTACCCGTAAGGAAAGGCTCCTAGAAGACTCCAAGGGAGTAAAAGAGCTGATGAAACAATGGCAAGTAAGTCAGGCATTTCCGCTTTAGCACTCTTGTGGATCCAATTGAACAATTCTCAGCATTTGTACTTGTAACTGACAAGCC
+
11AAA1>ACF3F1BGGGFGG1G1GDGGFEGGHHGHH1AG1DGHDHGCGCGGCEFAF1F0BBFEH2GB1BF1GHHGHH1GAGHHH1FGHHBGHGEGCB@B1F0/0B?FGHFH>?>EFFBG0FAG1GFHHHHHD1FHBFFHHGGFG?BFBG>/@C1C1@DFGFGCCFDC?GGE?FGFFGH1F<F1D1=<CAC.C0=D=G</==0=GE0<0CCC:;CGGGBGHGB0<G:CG0C090;CCFB0;;FG00CF0:.9
@M05620:37:000000000-D9766:1:1101:26189:7625 1:N:0:60
AGTGCCAGCTCTCAATCGCACAGGGGACCCAGGGCCTGGCCCCTCCATCCAGAAAACCTATGACCTCACCCGCTACCTGGAGCACCAACTCCGCAGCTTGGCTGGGACCTATGTGAGTATCCAGCGTAGGAATCTGGGAGTTGGGGAGGAGTGAGGAGTTGGGGAAAGACAGTCCTAACCGTGGAGGGTTCTGGTAAATGATGGGGTGAGGAGGGGCTCTTTGGCTCCCACCAGTCCCCCTGTCTGGTCTA
+
AA>ABFFFBFFFGGGGGFGGGEBC2EEGGGHHGGGGGFHHHHGHGGHHHGHHHHGHHGHHHHHHHHHHHHHGGGGGHHH1GGGGHHHHGEHHGGGGGHHHGHHGGGHHGHHHHHHHHGHHHHHHHGEGGGHHGHHHHGHGEHHHGGGGGGGHHHHHHGHGFHGGGGHHHHHHFFHHHHHHGDGGGGGGCAFGGGGGGGGGGGGGGGFFFFFFFFFAFCFFFFFFFFFFFFFFFFFFFFFFFFFFFFFFFFF
@M05620:37:000000000-D9766:1:1101:18152:7628 1:N:0:60
AGTGCCAGCTCTCAATCGCACAGGGGACCCAGGGCCTGGCCCCTCCATCCAGAAAACCTATGACCTCACCCGCTACCTGGAGCACCAACTCCGCAGCTTGGCTGGGACCTATGTGAGTATCCAGCGTAGGAATCTGGGAGTTGGGGAGGAGTGAGGAGTTGGGGAAAGACAGTCCTAACCGTGGAGGGTTCTGGTAAATGATGGGGTGAGGAGGGGCTCTTTGGCTCCCACCAGCCCCCCTGTCTGGTCTA
+
CCACCFFFDFFFGGGGGGGGGGHHGGGGGGHHGGGGGGHHHHGHGGHHHHHHHHHHHGHHHHHHHHHHHHHGGGGGHHHHHHHHHHHHGHHHGGGGGHHHGHHGGGHHGHHHHHHHHHHHHHHHHGGGGGHHHHHHHHHGGHHHGGGGGGGHHHHHHGHHHHGGGGHHHHHHHHHHHHHHGGGGGGGGFGGGGGGGGGGGHHHGGGFFFFFFFFFFFFFFFHHFFFFFFFFFFFFFFFFFFFFFHFFFFFF
@M05620:37:000000000-D9766:1:1101:8622:7662 1:N:0:60
ACCACACCTTCTACAATGAGCTGCGTGTGGCTCCCGAGGAGCACCCCGTGCTGCTGACCGAGGCCCCCCTGAACCCCAAGGCCAACCGCGAGAAGATGCCCAGATGAGAGGCCCGCTACATCTTCTCGTGGCCGCCTCCCTCCTCCCTCGCCTCCCGCGGATCCGCCCTTTCTCACTGGTTCTCTCTTTTGCCGCTTTCCGCAGGACTCTCTTCTCTCTCATCTGTCTCCTTTGGAACTCTGCAGGTTCTA
+
BBBBCCCBFFFFGGGGGGGGGGHHFEGBGGHHHGGGGGGGGHHHHGGGGGGGHHHHGHHGGGGGGGGGGGGHHHHGGGGHGHHHHGGGGGFGGGHGHHH2GH//????1?/AFG-A<--<FGH0=G0<<GDCC?C?DGAEHHFG/99F/99-:E.E9--;:--9:E.@-:FFFF;F9/:BBBFFFFF//;9/9@--AEE9A.---.:/;BFBB9BFF//:/;//;/9;B/9:BB//9F/;B//;B..:9B/
@M05620:37:000000000-D9766:1:1101:5563:7672 1:N:0:60
ACCACACCTTCTACAATGAGCTGCGTGTGGCTCCCGAGGAGCACCCCGTGCTGCTGACCGAGGCCCCCCTGAACCCCAAGGCCAACCGCGAGAAGATGAACCCAGGTGCGTGGCCCGCTCCCTCTTCTGGTGGCCGCCTCCCTCATTCCTGGCCTCCCGGCGCTGCGCCCTTTCTCACTGGTTCTCTATTCTGCCGTTTTCCGTTGGACTCTCTTCTCTGCCCTGCGTCTCCTTTGGAACTCTGCAGGTTC
+
AAAAAAAAFFFFGGGCGGG1F1GFGEGEGFHHFFGFGGGCGHHHHGGGGGGGHGHHHHHGGGGGGGGGGGGHHHHGGGGHFHHHHGGGGGCGGGFHHHHHHH/????F1>CACC<><?CGGGHHGH0=DDHGGFHCCCCGGGGG.0;F;;BCFFFGG..;A--9;B@@F-@BFFFF/;FBB9BFFFF:/;BBFF;;AAFFF99B/-9/;FFFFBFFF;/BBF-/999A@-9;FFFFFFBFF//BF/;-;F/
@M05620:37:000000000-D9766:1:1101:13511:7676 1:N:0:60
GAGGCTGCTTTGGAAGAAACTCATAGATTACTGCAACAGTTCCCCCTGGACCTGGAAAAGTTTCTTGCCTGGCTTACAGAAGCTGAAACAACTGCCTACAGGATGCTACCCGTAAGGAAAGGCTCCTAGAAGACTCCAAGGGAGTAAAAGAGCTGATGAAACAATGGCAAGTAAGTCAGGCATTTCCGCTTTAGCACTCTTGTGGATCCAATTGAACCATTCTCAGCATTTGTACTTGTAACTGACACGCC
+
>11>A1CAFFFFBGGFG1BG1FBF3DFHH1BGHH11BFFDFGHHHGGFEAFGHHAGHH0FFHHHGHHHHHHHHHHFHHHHHHHHHHHHH0FHHHHHH1FFHHEGGHHHHHHGGG/GHHHHHHHHHGHHHHHHHHHHH1FGFGFGE0FDGHGH0FGGGHGHFH0<FHHHHHGHBHHFHHGHH.GHHHHGGGGGHHHFHHHHHHHHGFHHHGHHHHFGH.;GHGHHHHHHGGGGFGGGGGGG0CFGGGF09@E
@M05620:37:000000000-D9766:1:1101:8988:7681 1:N:0:60
ACCACACCTTCTACAATGAGCTGCGTGTGGCTCCCGAGGAGCACCCCGTGCTGCTGACCGAGGCCCCCCTGAACCCCAAGGCCAACCGCGAGAAGATGAACCCAGGTGCGTGGCCCGCTACCTCTTCTGGTGGCCGCCTCCCTCCTTCCTGGCCTCCCGGCGCTGCGCCCTTTCTCACTGGTTCTCTCTTCTGCCGTTTTCCGTAGGACTCTCTTCTCTGACCTGCGTCTCCTTTGGAACTCTGCTGGTTC
+
BBBABBBAFFFFGGGGGGD5GDGHGGGBCEGHHFGEDGGGGHHHHGGGGGGGGHHHGHHEEGGGGEGGGGGHHHHGGGGHGGHHHGGEGG/>/DFHDGDGHHGFHGHG1AFGGGHHGGG-DHHHHHHHHHHHGFHGGGGGHGGGCFGGGGGGGGGGGFGG-ABBBF?BFBBFFFFFBFFFFFFFFFFFFFFFFFF=:AFFFF?FADFBBFFFFFFFFFFF/BBFFFBDBFFFFFFFFFFFFFFFF/9BBF/
@M05620:37:000000000-D9766:1:1101:23665:7682 1:N:0:60
ACCACACCTTCTACAATGAGCTGCGTGTGGCTCCCGAGGAGCACCCCGTGCTGCTGACCGAGGCCCCCCTGAACCCCAAGGCCAACCGCGAGAAGATGAACCCAGGTGCGTGGCCCGCTACCTCTTCTGGTGGCCGCCTCCCTCCTTCCTGGCCTCCCGGCGCTGCGCCCTTTCTCACTGGTTCTCTCTTCTGCCGTTTTCCGTAGGACTCTCTTCTCTGACCTGCGTCTCCTTTGGAACTCTGCAGGTTC
+
AABABBBBFFFFGGGGGGGGGGHHGGGGHGHHHGGGGGGCGHHHHGGGGGGGHHHHHHHGGGGGGGGGGGGHHHHGGGGHGGHHHGGGGGGGGGHHGHHHHHGGHGHH1@FEGGHHGGG?DHHHHHHHHHHHAGHGGGGGHGGGGGGGGGGGFGGGGGGG?GFFFFFFFFFFFFFFFFFBFBFFFFFFFFFFFFFFDFFFFFFBF.AFFFFFFFFFFFFFBFFFF.@DFFFFFFFFFFFFFFFFF/BFFFF
@M05620:37:000000000-D9766:1:1101:10176:7687 1:N:0:60
ACCACACCTTCTACAATGAGCTGCGTGTGGCTCCCGAGGAGCACCCCGTGCTGCTGACCGAGGCCCCCCTGAACCCCAAGGCCAACCGCGAGAAGATGAACCCAGGTGAGTGGCCCGCTACCTCTTCTGGTGGCCGCCTCCCTCCTTCCTGGCCTCCCGGAGCTGCGCCCTTTCTCACTGGTTCTCTCTTCTGCCGTTTTCCGTAGGACTCTCTTCTCTGACCTGCGTCTCCTTTGGAACTCTGCAGGTTC
+
DDDDDCCCFFFFGGGGGGGGGGHHGGGEHGHHHGGGGGGGGHHHHGGGGGGGHHHHHHHGGGGGGGGGGGGHHHHGGGGHGHHHHGGGGGFGGGHHHHHFHHGGHGHHFHHHGGHHGGG@DHHHHHHHHEHHGHHGGGGGHGHHGGGGGGGGGGGGGGGG-A-CFGFFFFFFFFFFFFFFFFFFFFFFFFFFHFFFDFFFFFBFFFFFFFFFFFHFFFFFBFFFF.@ADDFFFFFFFFFFFFFFF0BFFF0
@M05620:37:000000000-D9766:1:1101:14663:7695 1:N:0:60
AGTGCCAGCTCTCAATCGCACAGGGGACCCAGGGCCTGGCCCCTCCATCCAGTAAACCTATGACCTCACCCGCTACCTGGAGCACCAACTCCGCAGCTTGGCTGGGACCTATGTGAGTATCCAGCGTAGGAATCTGGGAGTTGGGGAGGAGTGAGGAGTTGGGGAAAGACAGTCCTAACCGTGGAGGGTTCTGGTAAATGATGGGGTGAGGAGGGGCTCTTTGGCTCCCACCAGTCCCCCTGTCTGGTCTA
+
AA>AAFFFBFFFGGGGGGGGGGHHGGGGGGHHFEEGDGHHCHGGGGFHHHHGDAGFGHHHHHGHHGHCHHHGGEEFHHHHGGHHHHAGGGHHGGC?FH3BAGHE?GHHGHBG2BBGGHBGFHDHHCBA@EE><FHFDFH/EGHHCCGCC<<GF0DGFAHHHFDC.:CFHHFHHHHHFCGHGGGGAFGGDFFGGGFFFB;F009BEGGFFFFFDDCD=DFFBFFFFFFFF9ADEFFFFFFDFFFFFFFFFF/
@M05620:37:000000000-D9766:1:1101:13208:7707 1:N:0:60
ACCACACCTTCTACAATGAGCTGCGTGTGGCTCCCGAGGAGCACCCCGTGCTGCTGACCGAGGCCCCCCTGAACCCCAAGGCCAACCGCGAGAAGATACCCAGGTGAGTGGCCCGCTACCTCTTCTGGTGGCCGCCTCCCTCCTTCCTGGCCTCCCGGCGCTGCGCCCTTTCTCACTGGTTCTCTCTTCTGCCGTTTTCCGTAGGACTCTCTTCTCTGACCTGAGTCTCCTTTGGAACTCTGCAGGTTCTA
+
CCCCCCCCFFFFGGGGGGFGGGHHGGGGHGHHHGGGGGGGGHHHHGGGGGGGHHHHHHHGGGGGGGGGGGGHGHHGGGGHGHHHHGGGGGDGGGHHH2?GH2GC?FGHHGGGHHGGGGCHHHHHHHHHHFGHHGGGGGHGHHGHHGGGGGGGGGGGGA-AFFFFFFFFFFFFFFFFFFFFFFFFFFFFFFFFFFFFFFFFFFFFFBFFFFFFFFFFFFBFFFFBFFFFFFFFFFFFFFFFFFFFFFFFFF;
@M05620:37:000000000-D9766:1:1101:15669:7712 1:N:0:60
AGTGCCAGCTCTCAATCGCACAGGGGACCCAGGGCCTGGCCCCTCCATCCAGAAAACCTATGACCTCACCCGCTACCTGGAGCACCAACTCCGCAGCTTGGCTGGGACCTATGTGAGTATCCAGCGTAGGAATCTGGGAGTTGGGGAGGAGTGAGGAGTTGGGGAAAGACAGTCCTAACCGTGGAGGGTTCTGGTAAATGATGGGGTGAGGAGGGGCTCTTTGGCTCCCACCAGTCCCCCTGTCTGGTCTA
+
ABBAAFFFBFFFGGGGGGGCGEHHGEGGGGHHGGGGGGHHHHGFGGHHHHHHHHGHHGHGHHGHHHHHHHHGGGGGHHHHHHHHHHHHGHHHGGCGGHHHGHHGGGHHGHHHHHHHHHHHHHHHHGGGGGGHGHHHHGHGGHHHGGGGGGGGHHHHHGGHHHGGGGHGHGHHHHHHHHHHGGGGFGGGDGGGGGFGGGGGGGGGGGFFEFFFFFFFFFFFFFFFFFFFFFFFFFFFFFFFFFFFFFFFFF9
@M05620:37:000000000-D9766:1:1101:20102:7714 1:N:0:60
AGTGCCAGCTCTCAATCGCACAGGGGACCCAGGGCCTGGCCCCTCCATCCAGAAAACCTATGACCTCACCCGCTACCTGGAGCACCAACTCCGCAGCTTGGCTGGGACCTATGTGAGTATCCAGCGTAGGAATCTGGGAGTTGGGGAGGAGTGAGGAGTTGGGGAAAGACAGTCCTAACCGTGGAGGGTTCTGGTAAATGATGGGGTGAGGAGGGGCTCTTTGGCTCCCACCAGTCCCCCTGTCTGGTCTA
+
BCABBFFFCFFFGGGGGGGGGGHHGGGGGGHHGGGGGGHHGHGHGGHHHHHHHHHHHGHGHHHHHHHHHHHGGGGGHHHHHHHHHHHHGHHHGGGGGHHGGHHGGGHHGHHHHHHHHHHHHHHHHGGGGGHHHHHHGHHEDGGHGGGGGGGGHHHHHGHHHHGGGGHHHHHHHHHHHHHHGGGGGGGGEGGGGGGGGGGGGGGFGGFFFFFFFFFFFFFFFFFFFFFFFFFFFFFFFFFFFFFFFFFFFFB
@M05620:37:000000000-D9766:1:1101:7170:7743 1:N:0:60
ACCACACCTTCTACAATGAGCTGCGTGTGGCTCCCGAGGAGCACCCCGTGCTGCTGACCGAGGCCCCCCTGAACCCCAAGGCCAACCGCGAGAAGATGCCCAGGTGAGTGGCCCGCTACCTCTTCTGGTGGCCGCCTCCCTCCTTCCTGGCCTCCCGGAGCTGCGCCCTTTCTCACTGGTTCTCTCTTCTGCCGTTTTCCGTAGGACTCTCTTCTCTGACCTGAGTCTCCTTTGGAACTCTGCAGGTTCTA
+
AAAAAAAAFFFFGBGDAG1AGEGGGAAAA0FFEFGAAFGGFHHFHGGGA/BFGHGCGHFE/EEGGAFGGEC0GGGGGFAHF/FHGGCEGG/<<CG11?11FHFGGHHHDG/FCGG-<CGHHHB<GHH0DH?.CCCCCC..CHCCFB99F/AFG.:A9A;AGFGG---;-///BFBFB/;9BFFB/9BBFFFFF@B9BAFF?FFFFFFFFFFBFFFFFFEFFFFBFFFFFBFFBFFFFFFFFFFFFFFFFF;
@M05620:37:000000000-D9766:1:1101:18279:7744 1:N:0:60
GAGGCTGCTTTGGAAGAAACTCATAGATTACTGCAACAGTTCCCCCTGGACCTGGAAAAGTTTCATGCCTGGCTTACAGAAGCTGAAACAACTGCCTACAGGATGCTACCCGTAAGGAAAGGCTCCTAGAAGACTCCAAGGGAGTAAAAGAGCTGATGAAACAATGGCAAGTAAGTCAGGCATTTCCGCTTTAGCACTCTTGTGGATCCAATTGAACAATTCTCAGCATTTGTACTTGTAACTGACAAGCC
+
A3AABBFBFFFFGGGGGGGGGGGFHHHHHBGFHHDEGCGDGHHFGGEGG2FGHHGHHB2BBGHHDHHHHHHHHHHBGHHHHHHHHFHHHEGHHHHHF3BFHHEHBHGGHHHGG/1GGEGHGFHHHGHHHHHHFHHHH3GHGG/EE2F?3G/FGHH2FHFH2G</FGGHHFFF1<GFHHHGHAGHHHHGGGGGHHHHHHHHHHHHGHHHHHFHHH0CG0GHHHHHHHHHHHHGGGGGGGGGBGGGGG00CEE
@M05620:37:000000000-D9766:1:1101:22424:7802 1:N:0:60
ACCACACCTTCTACAATGAGCTGCGTGTGGCTCCCGAGGAGCACCCCGTGCTGCTGACCGAGGCCCCCCTGAACCCCAAGGCCAACCGCGAGAAGATGAACCCAGTTGAGTGCCCCGCTACCTCTCCTGTTGGCCCCCTCCCTCCTTCCTGGCCTCCCGGACCTCCGCCCTTCTTCCCTGGTCCTTTCTTCTCCCGTTTTCCTTAGGACTCTCTCTCCTGCCCTAGGCCTCCTTTGGACCTCTCCGGGTCT
+
BBBBBBBBFFFFGGGGFGGGGFHFGEEEHFHHHGGFGGGCGHHHHGGGGGGGHHGFHHHGGGGGGGGGGGGHHHHGGGGHEGHHHGGGGGGGFGHHHHHBGHA/F11111<?1?G/--<->/00<//=C00<.G0.=--:E./;.CCH/0;/;.0;E.C--9-/0..;A-;F.////.9;.;//////;/99/;/.;FF.F////;9:////9;///////;./..////;.;F/9/;/..////.9-A-.
@M05620:37:000000000-D9766:1:1101:5021:7805 1:N:0:60
ACCACACCTTCTACAATGAGCTGCGTGTGGCTCCCGAGGAGCACCCCGTGCTGCTGACCGAGGCCCCCCTGAACCCCAAGGCCAACCGCGAGAAGATGCCCAGGTGAGTGGCCCGCTACCTCTTCTGGTGGCCGCCTCCCTCCTTCCTGGCCTCCCGGAGCTGCGCCCTTTCTCACTGGTTCTCTCTTCTGCCGTTTTCCGTAGGACTCTCTTCTCTGACCTGAGTCTCCTTTGGAACTCTGCAGGTTCTA
+
BBCCABCAFFFFGGGGGGFGGGHHGGGEFGHHHGGGGGGGGHHHHGGGGGGGHHHHHHHGEFGGGGGGGGGHHHHGGGEHGHHHHGGGGGB?CDHFHHHHHGHGHHHHHHGGHHGGGGGHHHHHHHHGHHGHHGGGGGHGHHGHHGGGGFFGGGGGGB-ABGFGGGFFFFFFFFFFFFFFFFFFFFFFFFFFFFFFFFFFFFFFFFFFFFFFFFFFFFFFFFFFFFFFFFFFFFFFFFFFFFFFFFFFFFB
@M05620:37:000000000-D9766:1:1101:19400:7809 1:N:0:60
AGTGCCAGCTCTCAATCGCACAGGGGACCCAGGGCCTGGCCCCTCCATCCAGAAAACCTATGACCTCACCCGCTACCTGGAGCACCAACTCCGCAGCTTGGCTGAGACCTATGTGAGTATCCAGCGTAGGAATCTGGGAGTTGGGGAGGAGTGAGGAGTTGGGGAAAGACAGTCCTAACCGTGGAGGGTTCTGGTAAATGATGGGGTGAGGAGGGGCTCTTTGGCTCCCACCAGTCCCCCTGTCTGGTCTA
+
CCBBCFFFCFFFGGGGGGGGGGHHGGGGGGHHGGGGGGHHHHGHGGHHHHHHHHGHHGHHHHHHHHHHHHHGGGGGHHHHHHHGHHHHGHHHGGEGGHHHGHHG0BGGGHHHHHHHHHHHHHHHHGGGGGHHHHHHHHHGGHHHGGGGGGGHHHHHHGHHHHGGGGHHHHGHHHHHHHHHGGGGGGGGCFGGGGGGGFFGGGGGGGGFFFFFFFFFFFFFFHFFFFFFFFFFFFFFFFFFFFFFFFFFFFB
@M05620:37:000000000-D9766:1:1101:6524:7820 1:N:0:60
ACCACACCTTCTACAATGAGCTGCGTGTGGCTCCCGAGGAGCACCCCGTGCTGCTGACCGAGGCCCCCCTGAACCCCAAGGCCAACCGCGAGAAGATACCCAGCTGAGTGGGCCGCTACCTCTTCTGGTGGCCGCCTCCCTCCTTCCTGGCCTCCCGGGGCTGCGCCCTTTCTCACTGGTTCTCCCTTTTGCCGTTTTCCGTAGGACTCTCTTCTATGACCTGTGTCTCCTTTGGAACTCTGCAGGTTCAG
+
BBBBBBBAFFFFGGGGFG5BFEHFGEE24ACBFBFEGG?EEDHFEEEGEEFC5BEGHB3AE>EGGGGEG???GG/?E/EGGHHHHGEFCCBDCGHEF2>?22?01?1<<1</?G-ADC-<<0<D==00=/<.<AGCDDFFGFDBF0BB;/..9FFGA9--;-..@ADFFFFFFF/BFBB9//;F/;BB/;FFB99:BFFB9B...///;FFF/FF/BB/9B/9/;9//:BFFF/99/9BFFB//9.9/9//
@M05620:37:000000000-D9766:1:1101:19724:7828 1:N:0:60
ACCACACCTTCTACAATGAGCTGCGTGTGGCTCCCGAGGAGCACCCCGTGCTGCTGACCGAGGCCCCCCTGAACCCCAAGGCCAACCGCGAGAAGATACCCAGGTGAGTGGCCCGCTACCTCTTCTGGTGGCCGCCTACCTCCTTCCTGGCCTCCCGGAGCTGCGCCATTTCTCACTGGTTCTCTATTCTGCCGTTTTCCGTAGGACTCTCTTCTCTGACCTGAGTCTCCTTTGGAACTCTGCAGGTTCTA
+
A>1>A11AFFC1AGF13AFA11A1ABEEH0FFFF0AAAE/EHHHHG?GE/E/DA1EGE0EFGCG/E>EGGGHHGA/EFGC/FHF<<E<C?CC//FF1>?G11?/?1<?GFGGHHCGC-CGH0GGGD0GHGFHHGG?E.:GCGEHF0;FFG?FFG..CA-AAFF/-AF-;FF/FF/FFFFFF9FFB/;FF/9BF@ABFFFFFF-:-/BFFFFFFBFFFBBFFFF/B9/FFFFFFFBF/9FFFBFBFFFBBF/
@M05620:37:000000000-D9766:1:1101:17909:7838 1:N:0:60
ACCACACCTTCTACAATGAGCTGCGTGTGGCTCCCGAGGAGCACCCCGTGCTGCTGACCGAGGCCCCCCTGAACCCCAAGGCCAACCGCGAGAAGATGCCCAGGTGAGTGGCCCGCTACCTCTTCTGGTGGCCGCCTCCCTCCTTCCTGGCCTCCCGGAGCTGCGCCCTTTCTCACTGGTTCTCTCTTCTGCCGTTTTCCGTAGGACTCTCTTCTCTGACCTGAGTCTCCTTTGGAACTCTGCAGGTTCTA
+
1>1>AA>AFFFDDFG13ABF1GEGEEEFE0BFGGF0A/E/EHHHHGCG//EAAA1GFHHGGG/EEF@EGGGGHHEEGGGEEEHA/FEGG@>CCCHH11GHHHHGHHEHHHGGHGGGGGGHHHHHHHHHHGGHHGCGCGHGHFCHHGGGGGGEFFEGGAGGGGEG@GF@@FFFFFFFFFFFFFFFFFFFFFFFF@FFFFFFFFFFFFFFFFFFFFFFFFFFFFEFFFFFFFFFFFFFFFFFFFFFFFFFFF;
@M05620:37:000000000-D9766:1:1101:10239:7845 1:N:0:60
GAGGCTGCTTTGGAAGAAACTCATAGATTACTGCAACAGTTCCCCCTGGACCTGGAAAAGTTTCTTGCCTGGCTTACAGAAGCTGAAACAACTGCCTACAGGCTGCTACCCGTAAGGAAAGGCTCCTAGAAGACTCCAAGGGAGTAAAAGAGCTGATGAAACAATGGCAAGTAAGTCAGGCATTTCCGCTTTAGCACTCTTGTGGCTCCAATTGAACAATTCTCAGCATTTGTACTTGTAACTGACAAGCC
+
A?AB>AFBFFFDGFBFEGFGGGHHHGHHGHGGHHCGHHGGHFGHHGEEEFFGHGFB332GFHHFHHHFBGAFGGH3ABBGFHFGGFBGBGAHHHHH@FB3F3?G?BF4BFG?E>E?B3BBFC/BB?BGFFH3??B??FFFCDGC/BBDHB/@2@G2F@FHGHHHG?GC0<F<<@F<@?10><>><F1CC.>C0===D<CGHD<<..;:::C0<:;G:CC0;00=00/00;0;;;CFGG90BFF00;CFFEC
@M05620:37:000000000-D9766:1:1101:25330:7850 1:N:0:60
ACCACCCCTTCTACAATGAGCTGCGTGTGGCTCCCGAGGAGCACCCCGTGCTGCTGACCGAGGCCCCCCTGAACCCCAAGGCCAACCGCGAGAAGATGAACCCAGGTGCGTGGCCCGCTACCTCTTCTGGTGGCCGCCTCCCTCCTTCCTGGCCTCCCGGCGCTGCGCCCTTTCTCACTGGTTCTCTCTTCTGCCGTTTTCCGTAGGACTCTCTTCTCTGACCTGCGTCTCCTTTGGAACTCTGCAGGTTC
+
AAA1A1>AA?>@3GGEAFB111BGEEGG00CCGFFE/AE/AF/BGGCE/AEA1A111B0E@E>EFEEEEEEHFF/EEFGGEHHE/FGGG/>C?C0?>1GGFHF?/FFF1/FCGCFHGCG-AGHGHHFHHHHGCH.-;-CAAEFFBGGFFGFFFFFAGG?-;99@@F@@F@@FFFFF/FFFFFFFFBF/FFFFFF/@9;BEFBB/9ABFFFFFFFFFFFFF/9;9B-@-@AFFFFFBB;9BFFF/B/:A-B9
@M05620:37:000000000-D9766:1:1101:8792:7863 1:N:0:60
AGTGCCAGCTCTCCATCGCACAGGGTACCCAGTGCCTGGCCCCTCCATCCAGAAAACCTATGACCTCACCCGCTACCTGGGGCACCCACTCCGCAGCTTGGCTGGGACCTATGTGAGTATCCCGCGTAGGAATCTGGGCGTTGGGGCGGCGTGCGGAGTTGGGGCAAGCCAGTCCTAACCGTGGAGGGTTCTGGTAAATGATGGGGTGAGGAGGGGCTCTTTGGCTCCCACCAGTCCCCCTGTCTGGTCTA
+
>>>1>B1CAFFFGGGFAEE1E0G0F0ABF11G1BBBDBGHFHGGGGCHHFHHH0FBBEGFAADGG1BAFGHAE/>>FG1B//BEFGF>?GH0/?/E>F1BEFFFECHGGH1EHHHFFHHHHG1/BCG/BG11?FGFBC/<CCCFCC.<@-;A?.9A-:99FF@@---9-99AFFFF/BFF?FF<-;-@BFFFFFFBFFFFBFFFFBA?EF-/AA@-@@FBFFFFFFFFF-FBEFFFFFFF@FFFFFFFFF/
@M05620:37:000000000-D9766:1:1101:27515:7893 1:N:0:60
AGTGCCAGCTCTCAATCGCACAGGGGACCCAGGGCCTGGCCCCTCCATCCAGAAAACCTATGACCTCACCCGCTACCTGGAGCACCAACTCCGCAGCTTGGCTGGGACCTATGTGAGTATCCAGCGTAGGAATCTGGGAGTTGGGGAGGAGTGAGGAGTTGGGGAAAGACAGTCCTAACCGTGGAGGGTTCTGGTAAATGATGGGGTGAGGAGGGGCTCTTTGGCTCCCACCAGTCCCCCTGTCTGGTCTA
+
ABBBBFFFBFFFGGGGGA2EFCFHAAEEGGDHGAEGGEFGGHGHGGGHHHEHFHHHHGHBHD5GHHHHHHHGGGFGHHGFHGG?FGFHGF3FEE>EGHHHGFB?/?FGGHHHHH3G33FDHGHHHGAFC/@G2GHHHHHGDGHHGGGCGGGHHHHGHEHCDHGGGGHHHHHFGHGGHHGHGEFAGGGG..AFFGGFFGGGGGGFG.DFFFFFFFCCCDFFFFFFBF/.ABFFFFFFFFFFF?FFFBF/9FB
@M05620:37:000000000-D9766:1:1101:18337:7907 1:N:0:60
AGTGCCAGCTCTCAATCGCACAGGGGACCCAGGGCCTGGCCCCTCCATCCAGAAAACCTATGACCTCACCCGCTACCTGGAGCACCAACTCCGCAGCTTGGCTGGGACCTATGTGAGTATCCAGCGTAGGAATCTGGGAGTTGGGGAGGAGTGAGGAGTTGGGGAAAGACAGTCCTAACCGTGGAGGGTTCTGGTAAATGATGGGGTGAGGAGGGGCTCTTTGGCTCCCACCAGTCCCCCTGTCTGGTCTA
+
AA>ABDFFBFFFFGGGGFFGEGFHGGGGGGHHGGGGGEHFGHGHGGFHFHHHHFCGHGGHHHHHHHFHHHHGGFCGHHHHHHHHFHHHGFHHGGGGGHHHGHHGGGHHGHHHHHHHHHHHHHHGHGGGGGHHHHHHHGHGGHHFGGFGGGGHGHHHHGHHHHGGGGHHHHHHHHHHHHHHGGGGGGGGAFGGGGGGGGGGGGGGGGFFFFFFFFFFFFFFFFFFFFFFFFFFFFFFFFFFFFFFFFFFFFB
@M05620:37:000000000-D9766:1:1101:23509:7914 1:N:0:60
ACCACACCTTCTACAATGAGCTGCGTGTGGCTCCCGAGGAGCACCCCGTGCTGCTGACCGAGGCCCCCCTGAACCCAACGGCCAACCGCGAGAAGATGCCCAGGTGAGTGGCCCGCTACCTCTTCTGGCCGCCACCTCCCTCCTTCCTCGCCTCCCGGCGCTGCGCCCTTTCTCCCTGGTTCTCTCTTCTGCCGCTTTCCGTAGCACTCTATTCTCTGACCTGCGACTCCTTTAGAACTCAGCAGGTTATA
+
>A>AAABBFFFFGEG4FGGGGGGGEEEBEEGHHGGGG2AEEHAGHFFGAEFF5FCGGHGGGGEFFGGGGGE23GHG/F/>E?<<?/?/>B<B@F22??1F?CFGHG10F1.>GH-@-@@GFHHHGB0<0.:@@-;CGFHGFGGGGGGG0.;9CFF.A--@B=@D;=FFFFFFFF/9F9?FBFFFFFFFFFFFF--99A/BD/.../BB///999/;B/;B:;.99---;F/BF/99FFBB//:9FEF9B//
@M05620:37:000000000-D9766:1:1101:23484:7929 1:N:0:60
ACCACACCTTCTACAATGAGCTGCGTGTGGCTCCCGAGGAGCACCCCGTGCTGCTGACCGAGGCCCCCCTGAACCCCAAGGCCAACCGCGAGAAGATGCCCAGGTGAGTGGCCCGCTCCCTCTTCTGGTGGCCGCCTCCCTCCTTCCTGGCCTCCCGGCGCTGCGCCCTTTCTCACTGGTTCTCTCTTCTGCCGTTTTCCGTAGGACTCTCTTCTCTGACCTGAGTCTCCTTTGGAACTCTGCAGGTTCTA
+
ABBAAACCCFFFGGFGGGCGGGHHGBFEGGHFHFFEEGGGGHHHHGGGEGGGHHHHHHHGGGGGGGGGGGEHFHHGGGGHGHHHHGGGGG?CDGFHHGGHHHHGHHFHHHGGHHGGG->FHHHHGHHHHHGHGGGGGGHGHHGGGGGGGGGGGGGGGGAGGFFFFFFFFFFFFFFFFFFFFFFFFFFFFFFFFCADBFFFFFFAD0;BFFFFFFFFFFBFFFF:FFFFFFFFFFFFFFFFFFFFFFFFFFF
@M05620:37:000000000-D9766:1:1101:6175:7937 1:N:0:60
GAGGCTGCTTTGGAAGAAACTCATAGATTAGTGCAACAGTTCCCCCTGGACCTGGAAAAGTTTCTTGCCTGGCTTACAGAAGCTGAAACAACTGCCTACAGGCTGCTACCCGTAAGGCAAGGCTCCTAGAAGACTCCAAGGGAGTAAAAGAGCTGATGAAACAATGGCAAGTAAGTCAGGCATTTCCGCTTTAGCACTCTTGTGGCTCCAATTGAACAATTCTCAGCATTTGTACTTGTAACTGACAAGCC
+
AAAAAAFBFFFFGCBFFGGGGAGGHE5FGF4DGFFHFHGD55F32AAA22B2FFFB3BFBA5FDG5D5AF3A1AB3B5BGHBGGHB3FGCFGFHHHBB23B3?B1?F@BGH?EEEFF3BBFGGFGFB3GEFBFGHHHGHHGGEG?BGHD@FGHBHHHFDGHHGEH?GFHFGFFHGFFG=0><FGFDGFEEDEB=DDGGBHHGGH?.;CCGHFHHHHGHHHHHHHF0;BFGFF;FFGGGGGGGG00C0CFFE
@M05620:37:000000000-D9766:1:1101:20829:7955 1:N:0:60
ACCACACCTTCTACAATGAGCTGCGTGTGGCTCCCGAGGAGCACCCCGTGCTGCTGACCGAGGCCCCCCTGAACCCCAAGGCCAACCGCGAGAAGATGACCAGGTGAGTGGCCCTATACCTCTTCTGGTGGCCGCCTCCCTCCTTCCTGGCCTCCCGGCTGTGCGCCCTTTCTCTCTGGTTCTCTCTTCTGCCGTTTTCCGTAGGACTCTCTTCTCTCCCCTGTCTCCCCTTTGGAACTCTGCAGTTTCTA
+
BBBAABBBFFFFGGFGFGGGGFHGGEEA4AGGAFFEDFGGDGHHHGGGDEGGGHFFHHG?EEFGGDGGGGGFHGHGGGEHEEHHHGEEDGBBCGGF>GD2220?FGBG11/?0?/0<11>GD1G111>10..<--<AE.CC/./;0/00:.;0C...;@--.;C.@9-9/9FBF//B9//;BFFFB/F/////-;D/.9/.;.:./;BFFB/;FF/////.:E9/;F/:.BFFF//;;FBB/////9;BF;
@M05620:37:000000000-D9766:1:1101:22834:7977 1:N:0:60
ACCACACCTTCTACAATGAGCTGCGTGTGGCTCCCGAGGAGCACCCCGTGCTGCTGACCGAGGCCCCCCTGAACCCCAAGGCCCACCGCGTGAACTGACCGACGTGTGTGTCCTTCCACCCCTCCCGGTGCTGCGCCCTTTCTCCCTTGTTCTCTCTTATGCCCTTTTCCGCCCACCTCTCCTCTCTTCCCCGGGTCTCCTTTGGACTTCTTCCTGTTATCGCACGGTCGTGCGCACCTCTGCACTTCCTC
+
DDDDDDDDFFFFGGGGGGGGGGHHGGGGHGHHHGGGGGGGGHHHHGGGGGGGGHHHHHHGGGGGGGGGGGGHHHHGGGGHGHH?/???>/////2222?=///>>/1/00>>G11F0110.=C.C.<A-<-000-=.=-/<C000=/0<<0CFG0C:::0000/0/0000...-...:.<//<BFFF0B0//---<-<FF0B0<BF00000:0<00<<:00...-9-..--..--<--<AFFFF0000<B:
@M05620:37:000000000-D9766:1:1101:6428:7981 1:N:0:60
AGTGCCAGCTCTCAATCGCACAGGGGACCCAGGGCCTGGCCCCTCCATCCAGAAAACCTATGACCTCACCCGCTACCTGGAGCACCAACTCCGCAGCTTGGCTGGGACCTATGTGAGTATCCAGCGTAGGAATCTGGGAGTTGGGGAGGAGTGAGGAGTTGGGGAAAGACAGTCCTAACCGTGGAGGGTTCTGGTAAATGATGGGGTGAGGAGGGGCTCTTTGGCTCCCACCAGTCCCCCTGTCTGGTCTA
+
AAAABFFFBFFFGGGGGGG2AEGAFEFGGG2AFEGGAFHFAFE1EEHHGGC33BCFGFHHHFFGHGHBGHFEE/>FHHHHHGHHHGFHGHHHGGCFGGHHEEHGCDHHFHHHFGFHHHHHHHHHHGG/>ADDGFHHGH0FGHHFGGGCG.CF.DGHHGHHFFGCCDEHHHEFCGHHHHHGGGGG.ADDCFFGGGFFF0BBFBFGFGFCFFFFFFFFFCFFFFFFFFFFFFFFEABBFFFFFFFFFFFFFFB
@M05620:37:000000000-D9766:1:1101:12006:7996 1:N:0:60
ACCACACCTTCTACAATGAGCTGCGTGCGGCTCACGAGGAGCACCCCGTGCTGCTGACCGAGGCCCCCCTGAACCCCAAGGCCAACCGCGAGAAGATGCCCAGGTGAGTGGCCCGCTACCTCTTCTGGTGGCCGCCTCCCTCCTTCCTGGCCTCCCGGCGCTGCGCCCTTTCTCACTGGTTCTCTCTTCTGCCGTTTTCCGTAGGACTCTCTTCTCTGACCTGAGTCCCCTTTGGAACTCTGCAGGTTCTA
+
A>1AAAA>CFC1BFGFEDAFGGGHEAFA00AAE1BA/AAE?/FA/EEG/EFEBGBGFHFEG?/>FGGGG>AG1FGGEGGFGHHHHEFGCG/>CCHBGDGHHHHGHHHFGGGGHHGGGGGHHHHHHHHHHGGHGGGGGGHGHGGGGGGGGGGGGGGGG@-;@@@B@@F@@FFFFF/FFFFBFBBBFFFF9FBBF@FFFFFFBFFBF/BFFFFFFFFBBF/;BFF/;FF/;EFFFFFEFFFFFFFFFFFFFFF
@M05620:37:000000000-D9766:1:1101:9410:8008 1:N:0:60
AGTGCCAGCTCTCAATCGCACAGGGGACCCAGGGCCTGGCCCCTCCATCCAGAAAACCTATGACCTCACCCGCTACCTGGAGCACCAACTCCGCAGCTTGGCTGGGACCTATGTGAGTATCCAGCGTAGGAATCTGGGAGTTGGGGAGGAGTGAGGAGTTGGGGAAAGACAGTCCTAACCGTGGAGGGTTCTGGTAAATGATGGGGTGAGGAGGGGCTCTTTGGCTCCCACCAGTCCCCCTGTCTGGTCTA
+
A?3>AFFFBFFFGGGGGGGGGGHHGGGGGGHHGGGGGGHHHHGHGGHHGHHHGBBGHGFHHHHHHHGHHHHGGGGGHHHHHHHHFHHHGHHHGGGGGHHHGHHGGGHHGHHHHHHHHHHHHHHHGGGGGGFHHHHHHHHGDHHHGGGGGGGHHGHHHGHHHHGGGGHGHHHHHFHHHHHHGGFGGGGGCAFGGGFFGGGGGGGGGGFFFFFFFFFFFFFFFFFFFFFFFFFFFFFFFFFFFFFFFFFFFFF
@M05620:37:000000000-D9766:1:1101:8341:8042 1:N:0:60
GAGGCTGCTTTGGAAGAAACTCATAGATTAATGCAACAGTTCCTCCTGGAACTGGACAAGTTTCTTGACCCGCTTACTGAAGCTGAAACAACTGCCAATAGGTTCATACACGTACGGAAAAGCGCCCAGAAGAATGCAAGGGAGCAAAAGAGAGGATGAAAACATGGAAAGCAAGTCAGACATGGAAGATATAGCACGATTGGGCATGCAAGTGCAAAATTGCCACCATTAGTACTTGTAACTGACACGCC
+
A3>A>A>A4BBDGBBFGGGCGBHFHFH66DADDBBG4GGAADF5DGAB3A3AA33B232BDGFFGHFAB32AEE1AB5DFGHFGFEBGFEFGBCB33@33334B334@F3@1?B1/1/F/0BF//>/<//3310B1B111?DA/?/0<00/@@/<0?11?1<?/1<<FF<F0>0<1>>>110<0/0</.=00000=D-.:G..../:.0;000;0000/;/00;;0;?0;0;;0;CFB90;CF00;09.-A
@M05620:37:000000000-D9766:1:1101:20411:8046 1:N:0:60
ACCACACCTTCTACAATGAGCTGCGTGTGGCTCCCGAGGAGCACCCCGTGCTGCTGACCGAGGCCCCCCTGAACCCCAAGGCCAACCGCGAGAAGATGACCAGGGGAGGGGCCCTCTTCCTCTTCTGGTGTCCCCCCTCCCTCTTCCCGCGCTCCCGGACCCTCTCCCCTTCTTACTCTCTTCTTCCTTTTTCCTTTTCCCTATGACCTCTTTCCTGTACCTCATTCTCCTTTGTGCCTCTTCAGGTTCTT
+
BBABBBBBFFFFGFGGFGGGGGHHGEGGHDHHHGGDGGGFGHHHHGGGGGGGHGHHHHHGGGGGGGGGGGGHHHHGGGGHGHHHFGGGGGGGGGHHHH2?F20?//<//-->AG.CG0G0D0DD000<0/.;C0.C--.;./9/0;0/.----.;..---;./..;/;..A.///;B///;////:///;//;//;9//;/;//////////9;/////9;F//:9///;//;//.////99B//;/;9//
@M05620:37:000000000-D9766:1:1101:23474:8068 1:N:0:60
AGTGCCAGCTCTCAATCGCACAGGGGACCCAGGGCCTGGCCCCTCCATCCAGAAAACCTATGACCTCACCCGCTACCTGGAGCACCAACTCCGCAGCTTGGCTGGGACCTATGTGAGTATCCAGCGTAGGAATCTGGGAGTTGGGGAGGAGTGAGGAGTTGGGGAAAGACAGTCCTAACCGTGGAGGGTTCTGGTAAATGATGGGGTGAGGAGGGGCTCTTTGGCTCCCACCAGTCCCCCTGTCTGGTCTA
+
>AAAAFF1AFFFFGGGGCCFEGBGAAGEGGCGG0E/F/BFGGGCEGGGFHFHHGFHHGHHHHHGHHH1GGFGGEEGHHHHFFHGHHHGEG1FEGEEG0FGFH1?/EFGEHHHHH2GHGHFDHHFHGEFGFHGHHHHHHFGGHHHGGGCGCEGHBGGHG<<D/CGAEEHEHHHHHHHHHHE@GGGGFBGFF.9CFGFFFFFFFGEG.;@FFFFBF-@-@FFBFB/BFF--:FFE-/;/;EB;ABBFFFFBB9
@M05620:37:000000000-D9766:1:1101:17150:8083 1:N:0:60
ACCACACCTTCTACAATGAGCTGCGTGTGGCTCCCGAGGAGCACCCCGTGCTGCTGACCGAGGCCCCCCTGAACCCCAAGGCCAACCGCGAGAAGATGAACCCAGGTGCGTGCCCCGCTCCCTCTTCTGGTGGCCGCCTCCCTCCTTCCTGGCCTCCCGGCGCTGCGCCCTTTCTCACTGGTTCTCTCTTCTGCCGTTTTCCGTAGGACTCTCTTCTCTGCCCTGCGTCTCCTTTGGAACTCTGCGGGTTC
+
BCBBCCCCFFFFGGGGGGGGGGHHGGGGHGHHHGGGEGGGGHHHHGGGGGGGFGHHFHHGEGEGGGGGGGGHHHHGGGGHGHHHHGGGGGGGGGHGHFFGHH?/?F==1</?.>GF-<@-ACG<G<0<DG<:.CA-;:.CEGBFACBFBBF/;C0CE9.;?-;B=D-CF-CFBFFF00:F/;BFFF00;:0B0B0:DFFAFB.:.990::FFFFBFFB009F.0.9:;B.;0BFFFFBF9BBFB0-::@..
@M05620:37:000000000-D9766:1:1101:23880:8117 1:N:0:60
AGTGCCAGCTCTCAATCGCACAGGGGACCCAGGGCCTGGCCCCTCCATCCAGAAAACCTATGACCTCACCCGCTACCTGGAGCACCAACTCCGCAGCTTGGCTGGGACCTATGTGAGTATCCAGCGTAGGAATCTGGGAGTTGGGGAGGAGTGAGGAGTTGGGGAAAGACAGTCCTAACCGTGGAGGGTTCTGGTAAATGATGGGGTGAGGAGGGGCTCTTTGGCTCCCACCAGTCCCCCTGTCTGGTCTA
+
ABAABFBFBFFFGGGGEFGCE?GFFGGGGGGHFGGEFGHCCGGHGGFHHHFG3FFGHGHHHHBGHHHEHHHGGEEGHGHHHHHHHHHGGFHHGG?EGGHHGHHGGGHHGHGHHHHHHHHHHHHHHGGGGGHGHHHHHHHGGGHHGGGGGGGHHHHHHGHHHHGGGGHHGFHHHHHHHHHHGGGGGGGGGGGGGGGGGGGGGGGGGGFBFFFEFFBBBBFFFFFFFFFFFFFFFFFFFFFFBFFFFFFFFFB
@M05620:37:000000000-D9766:1:1101:25135:8130 1:N:0:60
ACCACACCTTCTACAATGAGCTGCGTGTGGCTCCCGAGGAGCACCCCGTGCTGCTGACCGAGGCCCCCCTGAACCCCAAGGCCAACCGCGAGAAGATGAACCCAGGTGCGTGGCCCGCTCCCTCTTCTGGTGGCCGCCTCCCTCCTTCCTGGCCTCCCGGCGCTGCGCCCTTTCTCACTGGTTCTCTCTTCTGCCGTTTTCCGTAGGACTCTCTTCTCTGACCTGCGTCTCCTTTGGAACTCTGCAGGTTC
+
ABCCABBCFFFFGGGGGGGGGGHHGGGBCEHGGGGGGGEFFHGHHGGGDGGGGHGHHFHGGGGGGGGGGGGHGHHGGGGHGHHHHGGGGGGGFGHHHHHHHHG?CFHHGD/ECDHHGGG-CGHHHHHHHHHGGHHGGGGGGGGGGGGGGGGGGGGGGGGGGFFFFFACFFCFFFFFBFFFFFFFFFFFFFFFFFFFFFFFFB?FFFBBFFFFFFFFFFFF/;BFF.@AFFFFFFFFFFFFFFFFF/:FFFB
@M05620:37:000000000-D9766:1:1101:20091:8133 1:N:0:60
ACCACACCTTCTACAAGCGCACCCGTCTGCACTCCCGTCACATTCAGACCTTTCTTATGCCGCCCTCCGCTTGAACAAATAAAAACTAACTCTGCCCATAATACTACTACACTTTTTCTTAGACGTACCTCATAGCGATTGGCTTGAGTATTATTTAACATTAATCGAGACAATCTGCTATTTTGGATACAATTCCCCATTACCTCTTGAAAAAAAAATATACTACTAGTCGCCCTTTCCTCTCTCACTGC
+
AAAAAAAAFFFFGGGGG1AAAA0BABAG0BDGBFGGBF/AEFDGHA2DBFG11DADFGHHHE/A/>B/>BEB>FFFHFF1B1B11/1B111111@1/100122122111110BB11101121B1/////2111121/////0<10/01111<111111?1111<11.0..<<>110000000000-/00000000;0///0000000000000.----.900000000;9/-----/9/////////////
@M05620:37:000000000-D9766:1:1101:25025:8140 1:N:0:60
AGTGCCAGCTCTCCATCGCACAGGGTACCCAGGGCCTGGCCCCTCCATCCAGAAAACCTATGACCTCACCCGCTACCTGGAGCACCCACTCCGCAGCTTGGCTGGGACCTATGTGAGTATCCAGCGTAGGAATCTGGGCGTTGGGGAGGAGTGCGGAGTTGGGGAAAGACAGTCCTAACCGTGGAGGGTTCTGGTAAATGATGGGGTGAGGAGGGGCTCTTTGGCTCCCACCAGTCCCCCTGTCTGGTCTA
+
>A33>DDFBFFFGFGEAAE2E?GAF44BFGFG2BEAAFHHHHGFGGFHHGHHGHHBBEHHGFFHHAFGHHH0F>>EGGBFBBGHHH???GHFAECGEHBBEGHGGGHFGHFFGFG3FGFGGH3FHGFEGGG2FGHFGF/>CCDFCC.<C<<<C0AC-AAGFCGC..../CBBFGGGFFFGGAE?.;AFEFFFGGGFFFFFFFFFFFDDEFF/AADFFFFFFFFFFFFFFEFDAFFFFFFFFFFFFFFFFFF
@M05620:37:000000000-D9766:1:1101:8471:8167 1:N:0:60
ACCACACCTTCTACAATGAGCTGCGTGTGGCTCCCGAGGAGCACCCCGTGCTGCTGACCGAGGCCCCCCTGAACCCCAAGGCCAACCGCGAGAAGATACCCAGGTGAGTGGCCCGCTCCCTCTTCTGGTGGCCGCCTCCCTCCTTCCTGGCCTCCCGGAGCTGCGCCCTTTCTCACTGGTTCTCTCTTCTGCCGTTTTCCGTCGGCCTCTCTTCTCTTACCTTAGTCTCCTTTGGAACTCTGCAGGTTCTA
+
AAAAAAAAFFFFFGGB3FF1F1BGGGGE0AGHHFG?0AEA?GEGHGGEA/EFFGFHHHHE/E/EFFGGGGGHFHHGGG?HGEHHFGGGGGGCCCH1DGEHHDCFC<FCD1/FGECCC-<FBGGHHF0DD/..C-ACCECFFCCGBFFFBFFGGEGFC-:-9F/CA@F@-9BB//BB9B-9F9//;9BF;;9/F-BFFEFF-;--99---/9BFF9;//;BB////9;:B//;B//;////9////-9//:/
@M05620:37:000000000-D9766:1:1101:21423:8213 1:N:0:60
GAGGCTGCTTTGGAAGAAACTCATAGATTACTGCAACAGTTCCCCCTGGACCTGGAAAAGTTTCTTGCCTGGCTTACAGAAGCTGAAACAACTGCCTACAGGATGCTACCCGTAAGGAAAGGCTCCTAGAAGACTCCAAGGGAGTAAAAGAGCTGATGAAACCATGGCAAGTAAGTCAGGCATTTCCGCTTTAGCACTCTTGTGGATCCAATTGAACCATTCTCAGCATTTGTACTTGTAACTGACACGCC
+
AABABBFBFFFFGGGGGFGGGGFHHHHHHHHHHHHHFHHGHHHHHGGGHHHHHHHHHHHGFHHHHHHHHHHHHHHHHHGHHHHHHHHHHHGHHHHH3FGFFFGHBGHHHHHGGG?GHFHGHHHGHGFHHHHHHHHHF3FGGDCGC2BF3FFGHHHHHHHHFH0GHHHHGHGHHHHFGHFHHFHHHHHGGDDGHHHGHHFHHGHHGGHHHHHEHHGFH.CGHFHGFCGHHGGGGGGGGGGGGGGFGG009AE
@M05620:37:000000000-D9766:1:1101:9516:8214 1:N:0:60
ACCACACCTTCTACAATGAGCTGCGTGTGGCTCCCGAGGAGCACCCCGTGCTGCTGACCGAGGCCCCCCTGAACCCCAAGGCCAACCGCGAGAAGATGCCCAGGTGAGTGGCCCGCTACCTCTTCTGGTGGCCGCCTCCCTCCTTCCTGGCCTCCCGGCGCTGCGCCCTTTCTCACTGGTTCTCTCTTCTGCCGTTTTCCGTAGGACTCTCTTCTCTGACCTGAGTCTCCTTTGGAACTCTGCAGGTTCTA
+
BBBABBBBFFFFGGGGFGGFGFHHGBEAEEGHFGGEGGGGGHHHHGGGGGGGHHHHGHHGGGGGGEGGGGGHGGHGGGGHGGHHHGFEDGC@BGFHHHHHHHHE1?FHDBFGHHGGGGCHHGHHHHGHGEGHHGGGGGAFHGGHHGGGGGGCFGGGFA9@DFAFFFFFAFFFFFFFFFFFFFFFFFFFFFFFFFADFFFFFFFFFFFFFFFFFFF/FFFFFFFEFFFFFFFFFFFFFFFFFFFFFF.BFFF
@M05620:37:000000000-D9766:1:1101:16310:8219 1:N:0:60
ACCACACCTTCTACAATGAGCTGCGTGTGGCTCCCGAGGAGCACCCCGTGCTGCTGACCGAGGCCCCCCTGAACCCCAAGGCCAACCGCGAGAAGATACCCAGGTGAGTGGCCCGCTACCTCTTCTGGTGGCCGCCTCCCTCCTTCCTGGCCTCCCGGAGCTGCGCCCTTTCTCACTGGTTCTCTCTTCTGCCGTTTTCCGTAGGACTCTCTTCTCTGACCTGAGTCTCCTTTGGAACTCTGCAGGTTCTA
+
BBBBBBBBFFFFGGGGGFGGBFEFGEGEHGFHHGG?EGEEGHHHHG?E1EEGH33FGHHGGGGGGGGGGGGHHHHGGGGHGHHHHGGGG@CGGDGHHHHHHHHGFFHHHHGGHHGGGGGHHHHHHHHHHHGHHGGGGGHGHHGHHGGGGGGGGGGGGG@GGGGGGGFBBFFFFFFFFFFFFFFFFFFFFFFFFBFFFFFFFFFFFFFFFFFFFFFFFFFFFFFFFFFFFFFFFFFFFFFFFFFFFFFFFFF
@M05620:37:000000000-D9766:1:1101:8056:8230 1:N:0:60
ACCACACCTTCTACAATGAGCTGCGTGTGGCTCCCGAGGAGCACCCCGTGCTGCTGACCGAGGCCCCCCTGAACCCCAAGGCCAACCGCGAGAAGATTCCCAGGTGAGTGGCCCGCTACCTCTTCTGGTGGCCGCCTCCCTCCTTCCTGGCCTCCCGGAGCTGCGCCCTTTCTCACTGGTTCTCTCTTCTGCCGTTTTCCGTAGGACTCTCTTCTCTGACCTGAGTCTCCTTTGGAACTCTGCAGGTTCTA
+
BBBBBBBAFFFFGGGGGGGGGGHGGGGEHGHHHGGGGGGGGHHHHGGGFGGGGHHHHHHGGGCGGGGGGGGGHHHGGGGHGHHHHGGGGGGGCDGFH2?FFGHGGHHHHHEGFFFGG-DCFHHHHHHHHHDHFDGGGEHGHHGHFHGFF/AAFGGEGBBFD?FFBFFFAF/FFFFBBFFFFFFFFFFFFFBF/BFFFFFFDF.DD/;9FFFFEFFFFFBFFFFFFBB/FFFBFFFFFFFFFFFFFFFFFFB
@M05620:37:000000000-D9766:1:1101:15426:8247 1:N:0:60
ACCACACCTTCTACAATGAGCTGCGTGTGGCTCCCGAGGAGCACCCCGTGCTGCTGACCGAGGCCCCCCTGAACCCCAAGGCCAACCGCGAGAAGATCCCCAGGTGAGTGGCCCGCTACCTCTTCTGGTGGCCGCCTCCCTCCTTCCTGGCCTCCCGGCGCTGCGCCCTTTCTCACTGGTTCTCTCTTCTGCCGTTTTCCGTAGGACTCTCTTCTCTGACCTGAGTCTCCTTTGGAACTCTGCAGGTTCTA
+
CCCCCCCBFFFFGGGGGGGGGGHHGFGA4EEBFFFEDFEEDGHHHGGGDFGGFHFHHGGEGC?EFGGGGGGHBHHGEGGHGHHHHGGGGGBFGGHFH<?GGHGGHHHHHHGGHHGGGCGHHHHHHHHHHHGHHGGGGGHGHHGHGGGGGGGGGGGGGG?FGFFFFFFFFFFFFFFFFFFFFFFFFFFFFFFFFFDFFFFFFFADDFBFFFFFFFFFFF/FFFF/BFFFFFFFFFFFFFFFFFFFFFFFFFB
@M05620:37:000000000-D9766:1:1101:15438:8261 1:N:0:60
ACCACACCTTCTACAATGAGCTGCGTGTGGCTCCCGAGGAGCACCCCGTGCTGCTGACCGAGGCCCCCCTGAACCCCAAGGCCAACCGCGAGAAGATACCCAGGTGAGTGGCCCGCTACCTCTTCTGGTGGCCGCCTCCCTCCTTCCTGGCCTCCCGGAGCTGCGCCCTTTCTCACTGGTTCTCTCTTCTGCCGTTTTCCGTAGGACTCTCTTCTCTGACCTGAGTCTCCTTTGGAACTCTGCAGGTTCTA
+
AAAABAAAFFFDGGG4AFGFDFFHCEGGHGFHHGGCAEGEEEFGHGGGEFGGHHHHFHHGGGGEGGGEEGGHFHFGGGGCFHHHHEGGGGGGDGHHHFGHHGHCHHHHHHEFHHGGGCGHHHHHHHHHHHCGHGGGGGHFHHDHFFCFFFFFFGGGG-BBBGFGGGFBBFFFFFFFFFFFFFFFFFFFFFFFFBFFFFFFFFFFD9BFFFFFFFFFFBFFFFFFFFFFFFFFFFEFFFFFFFFFFFFFFFF
@M05620:37:000000000-D9766:1:1101:23919:8307 1:N:0:60
AGTGCCAGCTCTCAATCGCACAGGGGACCCAGGGCCTGGCCCCTCCATCCAGAAAACCTATGACCTCACCCGCTACCTGGAGCACCAACTCCGCAGCTTGGCTGGGACCTATGTGAGTATCCAGCGTAGGAATCTGGGAGTTGGGGAGGAGTGAGGAGTTGGGGAAAGACAGTCCTAACCGTGGAGGGTTCTGGTAAATGATGGGGTGAGGAGGGGCTCTTTGGCTCCCACCAGTCCCCCTGTCTGGTCTA
+
AA>AADDFBFFFG4BGGGGCFEHCGE2EAEHH2EEAEFHHFHGFGGHHHHHHEFH2FFHHHHHHHFGHHHHEG>EEHHGH2FGHGH?1?GH3>E@EEHFFEHGGGGHHGHHHGHHGGHHHHGDGHGGGGGHHGHHHHH0FDHHHGG.AD?CGH0GG0CCHHHGGADCF/CCFHHHHCGHHGGGGAEAGEFFGGFFFFGGGGGGGGGDFEFFBFFFFFFFFFFFFFFFFFFFFFFFFFFFFFFFFFFFFFFF
@M05620:37:000000000-D9766:1:1101:25597:8309 1:N:0:60
ACCACACCTTCTACAATGAGCTGCGTGTGGCTCCCGAGGAGCACCCCGTGCTGCTGACCGAGGCCCCCCTGAACCCCAAGGCCAACCGCGAGAAGATGAACCAGGGAGAGGGCCCCGCTCCCTCTTCTGGGGGCCGCCTCCCTCTTTCCTGGCCCCCCGGCGCTGCGCCCTTTCTCACTGTTTCTCTTTTCTGCCGTTTTCCGTGGGACTCTCTTCTCTGCCCTGAGTCCCTTTTGGAACTCTGCGGGTTT
+
AAAAAAA1CFFFGGGGGG11GDGHGEGAFEHHHFFFCEGCEHHHHGGGCEGGHGFHHHHEEGEGGGGGGGEHHHHGGGGHGHHHHGGGGG/BCGFFFHF1GC0/?E/?///<.><<--<-<<C<CD00;0/:----9:.C.:/:/99;000/99.;9-9@-9--9A-@B-;B999B///;/9/BBFB/;//////-AFF-;/-/----999B/9FBFFBBBB-9A9-///;/;B//-///9/99B---99-
@M05620:37:000000000-D9766:1:1101:19490:8354 1:N:0:60
ACCACACCTTCTACAATGAGCTGCGTGTGGCTCCCGAGGAGCACCCCGTGCTGCTGACCGAGGCCCCCCTGAACCCCAAGGCCAACCGCGAGAAGATGAACCCAGGTGCGTGGCCCGCTACCTCTTCTGGTGGCCGCCTCCCTCCTTCCTGGCCTCCCGGCGCTGCGCCCTTTCTCACTGGTTCTCTCTTCTGCCGTTTTCCGTAGGACTCTCTTCTCTGACCTGCGTCTCCTTTGGAACTCTGCCGGTTC
+
CCBCCCCCFFFFGGGGGGGGGGHHGGGEEEHHHGGGGGGGGHHHHGGGGGGGHHGHHHHGGGGGGGGGGGGHHHHGGGGHGHHHHGGGGGGGGGHGFFHFGHGFHFCG1AFFGGHF-<A@CHH0<GFGDGHG?CHACG?.:CFGGGB0FB0CFF9FG.AA?AFFFFA9A--::BFF0FFFBFFFB0;9FFFFBFFFDFFEFFDFADF0BBFE0FFFFFFF0:9BFEFDF.BFB0FEFBBFFFFFF;;C@D.
@M05620:37:000000000-D9766:1:1101:18451:8359 1:N:0:60
ACCACACCTTCTACAATGAGCTGCGTGTGGCTCCCGAGGAGCACCCCGTGCTGCTGACCGAGGCCCCCCTGAACCCCAAGGCCAACCGCGAGAAGATCCCCAGGTGAGTGGCCCGCTACCTCTTCTGGTGGCCGCCTCCCTCCTTCCTGGCCTCCCGGAGCTGCGCCCTTTCTCACTGGTTCTCTCTTCTGCCGTTTTCCGTAGGACTCTCTTCTCTGACCTGAGTCTCCTTTGGAACTCTGCAGGTTCTA
+
BBBABBBBFFFFGGGGGGGGGFHFGEEECEGHCFGEGGGGGHHHHGGGGGGGHHGFHHHGGGGGGEGGGGGFHFHGGGGHEEHHHGEEFGGC@GFHH2?FGFGGHHHHHHGGHHGGGGGHHHHHGHHGHHGHHGGGGGFGHHGHGGGGGGGGGGGGGG-;BGGGGFFFFFFFFFFFFFFFFFFFFFFFFFFFFFDFFFFFFFFFFFFFFFFFFFFFFFFFFFF/FFFFFFFFFFFFFFFFFFFFFFFFFFB
@M05620:37:000000000-D9766:1:1101:16607:8370 1:N:0:60
GAGGCTGCTTTGGAAGAAACTCATAGATTACTGCAACAGTTCCCCCTGGACCTGGAAAAGTTTCTTGCCTGGCTTACAGAAGCTGAAACAACTGCCTACAGGATGCTAACCGTAAGGAAAGGCTCCTAGAAGACTCCCAGGGCATCAAAGCGCTGATGAAAACATGGCAAGTCAGCCAGGCCTTTCCGCTTTAGCACTCTTGTGGATCCAATTGAAACATTCTCAGCATTTGTACTTGTAACTGACCAGCC
+
CCCBCCFCFFFFGFGGFGGGGGHHHHHHHHHHHHGHHHHHHHHHHGGGHHHHHGHFGHHHFHHHHHHHHHHHHHHHHHHHHHHHHHHHHHHHHHHH33?3B3?B@GFE4BB>>1?G3??F00G3FFB?43D??3BBG/F3/?//B2BFG?2/>?//@G2GGH0F?GHHH1FG1FD1<00>F.11>G1.CA..D0=0<0CGGB;::CC0C0CC:00:00/<BFGB00;;0FFF0FBF00;;00;0C0/=?E9
@M05620:37:000000000-D9766:1:1101:16115:8422 1:N:0:60
GAGGCTGCTTTGGAAGAAACTCATAGATTACTGCAACAGTTCCCCCTGGACCTGGAAAAGTTTCTTGCCTGGCTTACAGAAGCTGAAACAACTGCCAATAGTACCCTAAACGAAAGGAACTTCTAATACTAGAATCCAGGAAAATAGCTGAGCTAATAAACCCATGGAAGGTAGGTCAGGCCTTTCCACTATCGCACTCTTGTGAATCCAATAACCCCATTCACAGCATTTGTAATTTGACATGACACGCC
+
BABBBBFBFFFFGGGGGGGGGGHHHHHHHHHGHHHHHHHGHHHHHGGGHHHHHHHHHHHHGHHHHHHHHHHHHHHHHHHHHHHHHHHHHHHHHHHH3@333BF44BF2BF3E1?AEH23B3444B?FH444BB3BB??33/2B2?B233BG0?32B33B3@@?F2F2@G2/1?1F11100FF11F111<1011...-</=<0000==00<G0000/;../0;000;::00=:00;;000;FF0B0CB0=-9
@M05620:37:000000000-D9766:1:1101:17458:8436 1:N:0:60
GAGACTGCTTTGGCAGAGACCCCTGCATGACTCCACCCGATCCCCCCGTGCTTGTGACCGAGGCTTTGCTGACTCACAGAGGCAACCGCGACAAGCTGCAGGCCGCTACCCGTCCGGGACGCCTCCTAGCAGCCTCCCAGCGCGCCACCGCGCTGCTCCACCCCTGGCATGTCCTTCAGGCCTTTCCGCTGTAGCACTCTTGTCGCTCCCCTTGCCCCATTCTCAGCCTTTGTACTTTTACCTTCCCCACC
+
>A?>ADFFFFDFG1F?11B110B0000D31BG1BF00A0A/A/BFG/A//B/1BB122BE////?0B1BBG10111FG110>?/>?E/>/><//0/B110B?//>C@CGH0/C/>-<-----<.<GH00:00;.CGH./:.----;.;.;@---;BF///-;-;---9-/-//9/9/9//:A/9;9/9B9-;:F/;FFFF/9F/--;----;--//;9--BBF/////;:BF/9/9:////9////-:-9-
@M05620:37:000000000-D9766:1:1101:23936:8450 1:N:0:60
ACCACACCTTCTACAATGAGCTGCGTGTGGCTCCCGAGGAGCACCCCGTGCTGCTGACCGAGGCCCCCCTGAACCCCAAGGCCAACCGCGAGAAGATGCCCAGGTGAGTGGCCCGCTACCTCTTCTGGTGGCCGCCTCCCTCCTTCCTGGCCTCCCGGAGCTGCGCCCTTTCTCACTGGTTCTCTCTTCTGCCGTTTTCCGTAGGACTCTCTTCTCTGACCTGAGTCTCCTTTGGAACTCTGCAGGTTCTA
+
CCCCCCBCFFFFGGGGGGGGGGHHGGGGHGHHHGGGGGGCGHHHHGGGFGGGHHHHHHHGGGGGGGGGGGGHHHHGGGGHGHHHHGGGGGGGGGHEFHHHHH/?FHHHHHEGHHGGGGGHHHHHHHHFGHGHHGGGGGHGHHGHHGGGGGGGGGGGG--9CAFGGGFFFFFFFFFFFFFFFFFFFFFFFFFFFFFFFFFFDFFDDBFFFFFFFFFFFFFFFFFFFFFFFFFFFFB/FFFFFFFFFFFFFFF
@M05620:37:000000000-D9766:1:1101:22451:8461 1:N:0:60
ACCACACCTTCTACAATGAGCTGCGTGTGGCTCCCGAGGAGCACCCCGTGCTGCTGACCGAGGCCCCCCTGAACCCCAAGGCCAACCGCGAGAAGATACCCAGGTGAGTGGCCCGCTACCTCTTCTGGTGGCCGCCTCCCTCCTTCCTGGCCTCCCGGCGCTGCGCCCTTTCTCACTGGTTCTCTCTTCTGCCGTTTTCCGTAGGACTCTCTTCTCTGACCTGAGTCTCCTTTGGAACTCTGCAGGTTCTA
+
1AAAAA>AFFF1BGG1AEGGFGFECEGGH0FGHGC0EEE/FHHHHG/EA/AAFABGH0AEEGGG/F/EGGGHGHEEEGGCGHHEC?EGG@BCCAFHF1?GHFFFGCHHHFFGHHGGGGGHHHG0GHHHGHGHHGGGGGHGHHGH0FGGFGGEGGEGG--;A@@F@@F@@FFFFFFFFFFFFFFFFFFFBFFFF@AFFFFFFFFBBFFFFFFFFFFFFFFFFFFFFFFFFFFFFFFEFFFFFFFFFF9FFFB
@M05620:37:000000000-D9766:1:1101:12981:8477 1:N:0:60
AGTGCCAGCTCTCAATCGCACAGGGGACCCAGGGCCTGGCCCCTCCATCCAGAAAACCTATGACCTCACCCGCTACCTGGAGCACCAACTCCGCAGCTTGGCTGGGACCTATGTGAGTATCCAGCGTAGGAATCTGGGAGTTGGGGAGGAGTGAGGAGTTGGGGAAAGACAGTCCTAACCGTGGAGGGTTCTGGTAAATGATGGGGTGAGGAGGGGCTCTTTGGCTCCCACCAGTCCCCCTGTCTGGTCTA
+
AA>ABFFFBFFFGFFGGGGGGGHHGGGGGGHHGGGGGGHHHHGHGGHHHHHHFHFHHG3GGHHHHGGHHHHGEEEGHHHHBGHHHHAFEFHHGGGGGHGHGHHGGGHHGHHHHHBF3?FDGH3FGDA/B/2@@GDEHF0//FDBFC<<@><G.0<C0.=GHFGGCAG./://:GHFHG/GAEEG.CFGEFFGGGFFGGGGGGGGGGADFFFFDFFFFAFFFFFFFFFEF..DEFFFFFFF;EFF/:FFFF/
@M05620:37:000000000-D9766:1:1101:23305:8490 1:N:0:60
GAGGCTGCTTTGGAAGAAACTCATAGATTACTGCAACAGTTCCCCCTGGACCTGGAAAAGTTTCTTGCCTGGCTTACAGAAGCTGAAACAACTGCCTACAGGATGCTACCCGTAAGGAAAGGCTCCCAGAATAATCCAAGGGAGTAAAAGAGCTGATGAAAAAATGGCAAGTAAGTCAAGCATTTCCGCTTTAGCACCCTTGTGGATCCAATTAAACAATTCTCAGCATTTGCACTTTTAACTGACAAGCC
+
>3AB3>CAFFF4C4BFFGBBBGGHHFGGGGFFF54BEGFGDDDBBAAA2BBGGHEG3323BDGDDGH5BGHGFHH3BABGHHBEG33F@3?BGHHH33?333BB3BBBFBF11>E0333?BC?30?/B3?B4B3B4BB33//CC<B3DG3/222<2F@>@@2<<?<?<<F/1<<F>1>11><>1>11...<<0===G.<<G/;0.;<0::C000;;0<A<000=B9/;0;000;CCF0;0:0;0;:BF...
@M05620:37:000000000-D9766:1:1101:22362:8491 1:N:0:60
ACCACACCTTCTACAATGAGCTGCGTGTGGCTCCCGAGGAGCACCCCGTGCTGCTGACCGAGGCCCCCCTGAACCCCAAGGCCAACCGCGAGAAGATGAACCCAGGTGAGTGGCCCGCTACCTCTTCTGGTGGCCGCCTCCCTCCTTCCTGGCCTCCCGGAGCTGCGCCCTTTCTCACTGGTTCTCTCTTCTGCCGTTTTCCGTAGGACTCTCTTCTCTGACCTGAGTCTCCTTTGGAACTCTGCAGGTTC
+
ABABCBBAFFFFGGGGGGGGGGHHGGGGGGHHHGGGGGGGGHCGHGGGFGGGBGHHFGHGGGCGFGGGGGGHHHHGGGGHGHHHHGGGGGGGGGHFFHHDFFFGC/FFFGHHEGHHGGGGGHHHGHHHGGHFCCHGGGGGGGHHGGGGGGGGGGGGGEGG-CAFGGFFFFFFFBFFFFFFFFFFFFFFFFFFFFFF.ABEFFDFFDDFFFFFFFFFFFFFFFFFF/B;FFFFFFFB//9FFFFBFBB?;BB
@M05620:37:000000000-D9766:1:1101:18125:8494 1:N:0:60
GAGGCTGCTTTGGAAGAAACTCATAGATTACTGCAACAGTTCCCCCTGGACCTGGAAAAGTTTCTTGCCTGGCTTACAGAAGCTGAAACAACTGCCTACAGGATGCTACCCGTAAGGAAAGGCTCCTAGAAGACTCCAAGGGAGTAAAAGAGCTGATGAAACAATGGCAAGTAAGCCAGGCATTTCCGCTTTAGCACTCTTGTGGATCCAATTGAACAATTCTCAGCATTTGTACTTGTAACTGACAAGCC
+
AAA3>ACBFFDFG4BA4FFFFEGDGHDGH5FFEGFBGHHFHG5GGGEGHBFFGEHBFFHHFGGHGBFFGHHF12AFFGHGFBGGHGHBGHHEFGFGHGHHF31F3BF@@BF??E?03B3FFA/FHFFFBGH3FB?FFGH3F/GACFF?GFFC01<FGGHFG@@GGDFHB1F1?GH1<<<.<FG<GHB.ADDCGHFDDHHDG0=CDG:0;:GGHC0G0<G0<0;CC0;0B0FBBFFFF0;B9BBB:CFBF.C
@M05620:37:000000000-D9766:1:1101:18107:8497 1:N:0:60
GAGGCTGCTTTGGAAGAAACTCATAGATTACTGCAACAGTTCCCCCTGGACCTGGAAAAGTTTCTTGCCTGGCTTACAGAAGCTGAAACAACTGCCTACAGGATGCTACCCGTAAGGAAAGGCTCCTAGAAGACTCCAAGGGAGTAAAAGAGCTGATGAAACAATGGCAAGTAAGTCAGGCATTTCCGCTTTAGCACTCTTGTGGATCCAATTGAACAATTCTCAGCATTTGTACTTGTAACTGACAAGCC
+
BBBBBBFBFFFFGGGGGGGGGGGHHHHHHGHHHHHGFHHFHHHHHGGGHHHHHHHHHGHHHHHHHHHHHHHHHHHHHHHHHHHHHHGHHHHHHHHHHHHFHHHHHHHHHHHGGGGHHHHHHHHHHGHHHHHGHHHHHHHHGGHGEFHFHHGHHHHHHHHHHHHHHHHHHHGHBHHGHHGHHHHHHHHGGGGGGHHHHHGHHHHHGHHGHHHHHHHHGHHHHGHHHHHHHHGGGGGGGBFGGGGGGGFFGGG
@M05620:37:000000000-D9766:1:1101:23121:8516 1:N:0:60
ACCACACCTTCTACAATGAGCTGCGTGTGGCTCCCGAGGAGCACCCCGTGCTGCTGACCGAGGCCCCCCTGAACCCCAAGGCCAACCGCGAGAAGATGAACCCAGGTGCGTGGCCCGCTACCTCTTCTGGTGGCCGCCTCCCTCCTTCCTGGCCTCCCGGCGCTGCGCCCTTTCTCACTGGTTCTCTCTTCTGCCGTTTTCCGTAGGACTCTCTTCTCTGACCTGCGTCTCCTTTGGAACTCTGCAGGTTC
+
DDDDDDDDFFFFGGGGGGGGGGHHGGGFHGHHHGGGGGGGGHHHHGGGGGGGHHHHHHHGGGGGGGGGGGGHHHHGGGGHGHHHHGGGGGGGGGHHHHHHHHGGHGHH1AFGGGHHGGG?FHHHHHHHHHHHGHHGGGGGHGGGGGGGGGGGGGGGGGGGGGFFFFFFFFFFFFHHFFFFFFFFFHFFFFFFFFFFDFFFFFFFFFFFFFFFFFFFHFFF0BFFF?DFFFFFFFHHFFFFFFFFF0;FFF0
@M05620:37:000000000-D9766:1:1101:7115:8521 1:N:0:60
ACCACACATTCTACAATGCGCTGCGTGGGGCTCACGAGGAGCACCCCTTGCTGCTGACCGAGGCCCCCCTGAACCCCAAGGCCAACCGCGCGAAGATTCCCAGGTGAGTGGCCCGCTACCTCTTCTGGTGGCCGCCTCCCTCCTTCCTGGCCTCCCGGCGCTGCGCCCTTTCTCACTGGTTCTCTCTTCTGCCGTTTTCCGTAGGACTCTCTTCTCTGACCTGTGTCGCCTTTGGAACTCTGCAGGTTCTA
+
AABBABC3BBBFGFFGGGFEGEGGGFG22AEAB3BA2AAA?GAFGGFBBFBGFHGHHHH0>0@EGGGGGGEGCGHGGGGHGGGHHGGGGF/BDGG/F1@@GHHGHHHGHHGGHHGGGCGHHHHHHHHGHHGGHGGGGGGGGGGGGGGGGGGGGGGGGA-;@FFFFFFFFFFFFFBFFFFFFFFFFFFF;;BFFFFFFFFFFFFFD/BFFFFFFFF/;B/:FFF/;FF.;:DFFFFFFFFFFFFFFFFFFFB
@M05620:37:000000000-D9766:1:1101:9814:8530 1:N:0:60
GAGGCTGCTTTGGAAGAAACTCATAGATTACTGCAACAGTTCCCCCTGGACCTGGAAAAGTTTCTTGCCTGGCTTACAGAAGCTGAAACAACTGCCAACAGGATGCTAACCGTAAGGAAAAGCTCCTAAAAGAATCCCAAGGAGTAAAAGAGCTGATGAAAACATGGCCAGTAAGGCAAGCAATTCCGCTTTAGCACTCTTGTGGATCCAATTGAAACATTCTCCGCATTTGTACTTTTCAATGACCAGCC
+
BBBBBAFBFFFFCGGGGGGGGGFHFHHHHHHHHHHHFHHAGHHHHGGGHHHHHHGHGHHHGHHHFHEGHHHHHHHHHHHHHHHHCGHHHHHHHFHG3B11BFBB3?@44BFEE?E0G3BG0B??GG3B43B3?0BFE3F3?F0/B0BFH1/0@@111@>FG10?11F?0?<?1??1?00><00>><F0CEDE=0=00<<D=0=CEGHGG0C:GH:<0:CCG;000.;-.CFF0;00;000;0C9;0/;..C
@M05620:37:000000000-D9766:1:1101:26987:8531 1:N:0:60
AGTGCCAGCTCTCAATCGCACAGGGGACCCAGGGCCTGGCCCCTCCATCCAGAAAACCTATGACCTCACCCGCTACCTGGAGCACCAACTCCGCAGCTTGGCTGGGACCTATGTGAGTATCCAGCGTAGGAATCTGGGAGTTGGGGAGGAGTGAGGAGTTGGGGAAAGACAGTCCTAACCGTGGAGGGTTCTGGGAAATGATGGGGTGAGGAGGGGCTCTTTGGCTCCCACCAGTCCCCCTGTCTGGTCTA
+
BAAABFFFBFFFGFGFGAFFGGBE2AEEGGHHGGGGGFHFHHGHGGFHEGGHFHBFFEFCH3DGHHGHHFGGGGGGHFH1GGHGHGHHGHHHGGCCEFGHEGH/?/B0<FG3?GGGDGHHHHGHHC?/>?DFHHGHDBGF?G1CC@FGGGGHFHB.CC/<<C@-.=CGGHHFHHHHH0CGDAA@EGGG::FGF0/;99FF0=C:.AA>EAFFF?@FB;EFFBBB;BBAFFFFFABFFFFD-;BF///;;B9
@M05620:37:000000000-D9766:1:1101:23115:8532 1:N:0:60
ACCACACCTTCTACAATGAGCTGCGTGTGGCTCCCGAGGAGCACCCCGTGCTGCTGACCGAGGCCCCCCTGAACCCCAAGGCCAACCGCGAGAAGCTGAACCCAGGTGAGTGGCCCGCTACCTCTTCTGGTGGCCGCCTCCCTCCTTCCTGGCCTCCCGGAGCTGCGCCCTTTCTCACTGGTTCTCTCTTCTGCCGTTTTCCGTAGGACTCTCTTCTCTGACCTGAGTCTCCTTTGGAACTCTGCAGGTTC
+
BBBBB4AAFFFFFGGGGGGGGGHHGGGGGGGHHFFE2AE2AF2GHGGEBBEFBGGGGHHGEE0EFFGGGGGG3FGGGGEHFGGH/FGGG/BBDDH2?FG<FGCF??FCD0GFGGFGFGGGGHHHDGGHFGGHDHHGGGGGGGHHE9FFF;CBFGGGGF;--;;CFGCDFFBFFFFFFFFFF:FFFFFFFFFFFFFD;;FEFF9BFDDBFFFFFFFFFFFFFFFFF/BFFFFFBFF//;BBFFF/B//F;BB
@M05620:37:000000000-D9766:1:1101:22757:8558 1:N:0:60
ACCACACCTTCTACAATGAGCTGCGTGTGGCTCCCGAGGAGCACCCCGTGCTGCTGACCGAGGCCCCCCTGAACCCCAAGGCCAACCGCGAGAAGATGCCCAGGTGAGTGGCCCGCTACCTCTTCTGGTGGCCGCCTCCCTCCTTCCTGGCCTCCCGGAGCTGCGCCCTTTCTCACTGGTTCTCTCTTCTGCCGTTTTCCGTAGGACTCTCTTCTCTGACCTGAGTCTCCTTTGGAACTCTGCAGGTTCTA
+
CCCCCCCCFFFFGGGGGGGGGGHHGEGEFFHGHGGGGGGGGHHHHGGGGGGGHHGHHHHGGGGGGGGGGGGHGHHGGGGHGHHHHGGGGGFGGGHHHHHHHHHGHHHHHHGGHHGGGGGHHHHHHHHGHHGHHGGGGGHGHHGHHGGGGGGGGGGGGG?CGGGGGGFFFFFFFFFFFFFFFFFFFFFFFFFFFFDFFFFFFFFFFFFFFFFFFFFFFFFFFFFFFFFFFFFFFFFFFFFFFFFFFFFFFFB
@M05620:37:000000000-D9766:1:1101:8692:8579 1:N:0:60
GAGGCTGCTTTGGAAGAAACTCATAGATTACTGCAACAGTTCCCCCTGGACCTGGAAAAGTTTCTTGCCTGGCTTACAGAAGCTGAAACAACTGCCTACAGGCTGCTACCCGTAAGGAAAGGCTCCTAGAAGACTCCAAGGGAGTAAAAGAGCTGATGAAACAATGGCAAGTAAGTCAGGCATTTCCGCTTTAGCACTCTTGTGAATACAATTGAACAATTCTCAGCATTTGTACTTGTAACTGACAAGCC
+
AAAA>ACAF@FFGFBFGGGGGGHFHFGHHHDBFFBGGHCFH5DGFEAFFHAGGGFFB3CGBFHDFHGBBABB1BF33BBFGH3BF33FBB1FFHGH@FBBF31BBBB4BBFEE>EB?3BBFF?B0?BB?BG3?3B?BFBB/?G?/B3DHB/@2@@2F@FGHHHHGGHB0CF??<G??<10>C>>=F1CC.<C0===D</DGBDC00<0:::0;:CG0:/C0:0<0;/00<0;;=9FGF00;F;;;;FFFEC
@M05620:37:000000000-D9766:1:1101:10268:8584 1:N:0:60
ACCACACCTTCTACAATGAGCTGCGTGTGGCTCCCGAGGAGCACCCCGTGCTGCTGACCGAGGCCCCCCTGAACCCCAAGGCCAACCGCGAGAAGATGCCCAGGTGAGTGGCCCGCTACCTCTTCTGGTGGCCGCCTCCCTCCTTCCTGGCCTCCCGGAGCTGCGCCCTTTCTCACTGGTTCTCTCTTCTGCCGTTTTCCGTAGGACTCTCTTCTCTGACCTGAGTCTCCTTTGGAACTCTGCAGGTTCTA
+
CCBCCCBAFFFFFGGGFGGGGGHHGGGEFEHHHGGGGGGGGHHHHGGGGGGGHHHHHHHGGGGGGGGGGGGHHHHGGGGHGHHHHGGGGGGGGGHGHHHHHHHGHHHHHHGGHHGGGGGHHHHHHHHHHHGHHGGGGGHGHHGHHGGGGGGGGGGGGG-CDGGGGGFFFFFFFFFFFFFFFFFFFFFFFFFFFFFFFFFFFFFFFFFFFFFFFFFFFFFFFFFFFFFFFFFFFFFFFFFFFFFFFFFFFFF
@M05620:37:000000000-D9766:1:1101:23280:8596 1:N:0:60
ACCACACCTTCTACAATGAGCTGCGTGTGGCTCCCGAGGAGCACCCCGTGCTGCTGACCGAGGCCCCCCTGAACCCCAAGGCCAACCGCGAGAAGCTGCCCAGGTGAGTGGCCCGCTACCTCTTCTGGTGGCCGCCTCCCTCCTTCCTGGCCTCCCGGAGCTGCGCCCTTTCTCACTGGTTCTCTCTTCTGCCGTTTTCCGTAGGACTCTCTTCTCTGACCTGAGTCTCCTTTGGAACTCTGCAGGTTCTA
+
AAA1AAAAFFFFFGGE3DG1D1A1AE0EC0FGCFFE0/EAAGAGHGEEF/EA1BG1FGHGE>/EE/>EEGG011>EGGEC//FFEFG/B<BB/CG1??<F/?GA?GFGGD//G<-@<-@0DGBGHFHGDC.CG?CGGE:EHHGHBFBF99CAFFGGF?A-@FBC?@F@?FFFFFFFFF-9BFFFFFFFFFFFF@B-BEFBF/F--99BFFFFFFBFFFFF/9BFFFBFF//9//9FFFFFFFFFFFAFFB9
@M05620:37:000000000-D9766:1:1101:6250:8615 1:N:0:60
GAGGCTGCTTTGGAAGAAACTCATAGATTACTGCAACAGTTCCCCCTGGACCTGGACAAGTTTCTTGCCTTGCTTACAGAAGCTGAAACAACTGCCGACAGTCTGCTACCCGTAAGGCAAGGCTCCTAGAAGACTCCAAGGGAGCAAAAGAGCTGATGAAACAATGGCAAGTAAGTCAAGCATTCCCGCTTTAGCACTCTTGTCGCTCCAACTGAACAATTCTCAGCATTGGTACTTGTAACTTACAAGCC
+
>3AA>AFAFFF4GBBFEG4GGGHFGAFGHF45DG444FFGA5DBBBAFEF2BAGEHB31BDFEDFHHBAAABBGHE35BDGH3BGB3F3B1FGHGE/>>//3BBBBBEGFF1E@FF33ABCFE?B?BB?FG3?BB2B2CB/CE//?<GH</@2@@2<?@F1FGE1??0?FCF>1D<1<11>0<=11<<<-<C0<==G</;;0<0.:C..://;;CFFG/CB00;C;/09;09;;;FGF09CF00;;C00;;
@M05620:37:000000000-D9766:1:1101:11820:8619 1:N:0:60
ACTGCCCCTTCTCAATCGACCCGTGGATTCCTGCCCCGGCTCCCCCTGTCCGTGTAACCGTTTCCTCCCTGGCTCCCAGGAGCAACAACCACTGCCTCCAGGATGCTACCCGTACGGAAAGGCTCCTAGAAGACTCCCAGGGCGTCACAGCGCTGCTGCACCCATGGCACGTCAGTCAGGCCTTTCCGCTTTAGCACTCTTGTGGATCCCATTGCCCCATTCTCAGCATTTGTACTTGTACCTGACGCGCC
+
>1>>A>>>>CB1BBBAF1FE0A0BAAEGBBGHHHHGF/A/ABBFFG/B11B/B/0BFGEEGA0B@F1BFGHGHH1?FFG/FGH/0BBFG/?FB1BF>1?0FG/1GBFFG0GGC//>CCF/@FFBGFHHH1?11FGHHAGHFC.A>-C.00.<@EC.:G0;/C..;:CCH0:A..990FBFF.CFB9;EEG?E0=CFFFFBFFFFFBFBF-/;FF//;:9FFFBB//BBFFFF/BFFFFF//9BBBB-9@@>
@M05620:37:000000000-D9766:1:1101:15159:8620 1:N:0:60
GAGGCTGCTTTGGAAGAAACTCATAGATTACTGCAACAGTTCCCCCTGGACCTGGAAAAGTTTCTTGCCTGGCTTACAGAAGCTGAAACAACTGCCAAAAGTCCGATACCCGTAACGCTAGACCCAAAGAAGACTACAAGAGTGCAAAATAGCCAATGAAACCATGGAAAGTAAGCCAGGAATTTACGCTTTAGCGCTCTCGTGCAGACAATCAAACAATTCACAAAATTTGTACTTGTATATGACCAACC
+
>>A>AABAFF@FFABA4EGFFCDDDGAGHBGFGHH4GHHFHHAGHGEFG2FFGAG2BGHGADFHB5BBFHHEFFBCFGFEFAGFEFFDGCGGBGDG3B21?3B4>>1/>@3E?///>////333/??0?00B1F11FG110011@>1@011@<1101111<10<11?<<1?111>1<00>.0>11=0....<00=-:C.=0..;..00:/;B/0000=.09;0000..0;90;009;0;000;90;/9.9;
@M05620:37:000000000-D9766:1:1101:27432:8681 1:N:0:60
GAGGCTGCTTTGGAAGAACCTCATAGATTACTGCAACAGTTCCCCCTGGACCTGGAAAAGTTTCTTGCCTGGCTTACAGAAGCTGAAACACCTGCCTACAGGATGCTACCCGTAAGGAAAGGCTCCTAGAAGACTCCAAGGGAGTAAAAGAGCTGATGAAAGAATGGCAAGTAAGTCAGGCATTTCCGCTTTAGCACTCTTGTGGATCCAATTGAACAATTCTCAGCATTTGTACTTTTAACTGACAAGCC
+
>3A>>>C3BDDFGBABAGAABBGHHGADDDFGE5A4BFGHHF5BFFEA22BBGFFBA3CBBFGDGFFABFGHHHGBBFHHHHFGGEDGGFBEHGFBBBBEG31F@BGB@BFGFE?BE3?FGHEGHFHHHFF3BBFGHGGFEFHG?BBFF@<@FFG1G@B1@1@?FFGGHHG?FFH@@G1FF><>>GHG.>DGD0==GFFFHFGGE0CCGHHHHHCBCFGGGFBC00CFF;CF9;FCF0CFFFFGFGFGGGE
@M05620:37:000000000-D9766:1:1101:15117:8691 1:N:0:60
ACCACACCTTCTACAATGAGCTGCGTGTGGCTCCCGAGGAGCACCCCGTGCTGCTGACCGAGGCCCCCCTGAACCCCAAGGCCAACCGCGAGAAGATGCCCAGGTGAGTGGCCCGCTACCTCTTCTGGTGGCCGCCTCCCTCCTTCCTGGCCTCCCGGAGCTGCGCCCTTTCTCACTGGTTCTCTCTTCTGCCGTTTTCCGTAGGACTCTCTTCTCTGACCTGAGTCTCCTTTGGAACTCTGCAGGTTCTA
+
DDDDDDCDFFFFGGGGGGGGGGHHGGGEHGHHHGGGGGGGGHHHHGGGGGGGHHHHHHHGGGGGGGGGGGGHHHHGGGGHGHHHHGGGGGGGGGHHHHHHHHHGHHHHHHGGHHGGGCGHHHHHHHHHHHGHHGGGGGHGHHGHHGGGFGGGGGGGGG?FGGGGGGFFFFFFFFFFFFFFFFFFFFFFFHHHFFDFFFFFFFFFFFFFFFFFFFFFFFFFFFFFFFFFFFFFFFFFFFFFFFFFFFFFFFF
@M05620:37:000000000-D9766:1:1101:25958:8695 1:N:0:60
AGTGCCAGCTCTCAATCGCACAGGGGACCCAGGGCCTGGCCCCTCCATCCAGAAAACCTATGACCTCACCCGCTACCTGGAGCACCAACTCCGCAGCTTGGCTGGGACCTATGTGAGTATCCAGCGTAGGAATCTGGGAGTTGGGGAGGAGTGAGGAGTTGGGGAAAGACAGTCCTAACCGTGGAGGGTTCTGGTAAATGATGGGGTGAGGAGGGGCTCTTTGGCTCCCACCAGTCCCCCTGTCTGGTCTA
+
AB>AAFFFBFFFGGGGGGGGGCHGGGGEGGHHGGGGGGHHHHGHGGHHHHHHHHHHHGHHHHHHHHHHHHHGGEFGHHHHFGHHHHHHFHHHEGGGGHHHGHHGGGHGGHHHHHHHHHHHHHHHHGGGGGHHHHHHHHGGGHHHGGFGGDFHHFHHHGFHHHGGGGHHHHHHHHHHHHHHGGGGGFGGCGGGGGGGGGGGGGGGGGFFFFFEFFFFFFFFFFFFFFFFFFFFFFFFFFFFFFFFFFFFFFF
@M05620:37:000000000-D9766:1:1101:14817:8701 1:N:0:60
AGTGCCAGCTCTCAATCGCACAGGGGACCCAGGGCCTGGCCCCTCCATCCAGAAAACCTATGACCTCACCCGCTACCTGGAGCACCAACTCCGCAGCTTGGCTGGGACCTATGTGAGTATCCAGCGTAGGAATCTGGGAGTTGGGGAGGAGTGAGGAGTTGGGGAAAGACAGTCCTAACCGTGGAGGGTTCTGGTAAATGATGGGGTGAGGAGGGGCTCTTTGGCTCCCACCAGTCCCCCTGTCTGGTCTA
+
ABAAAFFFBFFFGGGGGGGGGGHHGGGGGGGHGGGGGGHHHHGHGGHHHHGHBHFHHGHHHHHHHHHHHHHGGGGFHHHHGHHHHHHEGHHHGGGGGHHHGHHGGGHHGHHHHHHHHHHHHHHHHGGGGGHHHHHHHHFFGHHHGGGGGGEHHFHHHGHHGHGGGGHHHHHHHHHHHHHHGGFGGGGGGGGGGGFFGGGGGGGGGGFFFFFFFFFFFFFFFFFFFFFFFFFFFFFFFFFFFFFFFFFFFF/
@M05620:37:000000000-D9766:1:1101:14552:8709 1:N:0:60
ACCACACCTTCTACAATGAGCTGCGTGTGGCTCCCGAGGAGCACCCCGTGCTGCTGACCGAGGCCCCCCTGAACCCCAAGGCCAACCGCGAGAAGATGAACCCAGGTGCGTGGCCCGCTCCCTCTTCTGGTGGCCGCCTCCCTCCTTCCTGGCCTCCCGGCGCTGCGCCCTTTCTCACTGGTTCTCTCTTCTGCCGTTTTCCGTAGGACTCTCTTCTCTGCCCTGCGTCTCCTTTGGAACTCTGCCGGTTC
+
CCCCCCBCFFFFGGGGGGGGGGHHGGGGHGHGHGGGGGGGGHHHHGGGGGGGHHHHHHHGGGGGGGGGGGGHHHHGGGGHGHHHHGGGGGGGGGHHHHGHHHG?FFG=1>FG@CGHDGG?EGGHH0=GDGGFDHH:CCDDGGGGAFFGGGGFFFFGGEG-@-;@AD;FF@AFFFFF0:FF/FBFFFF9BFFFBFBB9AFFFF.9;;A0:BFFFFBFFFFF0F9B.;9;:.B9FFFFFFBBFFF000;@F?.
@M05620:37:000000000-D9766:1:1101:6953:8717 1:N:0:60
GAGGCTGCTTTGGAAGAAACTCATAGATTACTGCAACAGTTCCCCCTGGACCTGGACAAGTTTCTTGCCTTGCTTACAGAAGCTGAAACAACTGCCAACAGGCTGCTACCCGTAAGGCAAGGCTCCTAGAATACTCCAAGGGAGCAAAAGAGCGGATGAAACAATGGCAAGTAAGTCAAGCATTTCAGCTTTAGCACTCTTGTGGCTACAATTGAACAATTACCACAATTGGAACTTGTAACTGACAAGCC
+
>3AA>>CACBB4G45BFGCGGGHHHCHHHHBDFH4GCHBFFA5BBBAAAGBBGHABA31BDEGDDGHB3B5BBFG53ABDGG3BG33FBB1GHHHG3B1121BB1BB4FBF1?/EBB3B0?A?30??B4BD443D?BB32/?C?/?2?G</@2>//>/?F<FFE?<>0<<.<<<F>1>11><<<0=00=0<=00==<0/=;0:;..:::::00:<C:;/;0;0;00..;;0/0;9CF0000C00;;;F.;;
@M05620:37:000000000-D9766:1:1101:21270:8724 1:N:0:60
ACCACACCTTCTACAATGAGCTGCGTGTGGCTCCCGAGGAGCACCCCGTGCTGCTGACCGAGGCCCCCCTGAACCCCAAGGCCAACCGCGAGAAGATGTCCCAGGTGAGTGGCCCGCTACCTCTTCTGGTGCCCGCCTCCCTCCTTCCTGGCCTCCCGGACCTGCGCCCTTTCTCACTGGTTCTCTCTTCTGCCGTTTTCCGTAGGACTCTCTTCTCTGACCTGATTCTCCTTTGGAACTCTGCAGGTTCT
+
BBBBBABBFFFFGGFGGGGGGGHHGEGGGGHGHGGGGGGGGHHHHGGGEEGGHHHHHHHGGG?FGGGGGGGHHHHGGGGHGHHHEGGGGGGGGGHEG?2?FF2F/?F101?/?GE-->-A0<<D00=<0=<0</.<-:EEGFG?G0G/;C/F.0CE.99---//.-AE>FFBBFFF//B.BF/9BBBFFB//;9-ADF.FB.9:AD/////9B/:/9/;/99/.//99/BBFF9F/B/;BFFFFBFFFFFF
@M05620:37:000000000-D9766:1:1101:21250:8731 1:N:0:60
AGTGCCAGCTCTCAATCGCACAGGGGACCCAGGGCCTGGCCCCTCCATCCAGAAAACCTATGACCTCACCCGCTACCTGGAGCACCAACTCCGCAGCTTGGCTGGGACCTATGTGAGTATCCAGCGTAGGAATCTGGGAGTTGGGGAGGAGTGAGGAGTTGGGGAAAGACAGTCCTAACCGTGGAGGGTTCTGGTAAATGATGGGGTGAGGAGGGGCTCTTTGGCTCCCACCAGTCCCCCTGTCTGGTCTA
+
>A11>BDFAFFFG1FGBAFAA?GGEAAEE0BFBBEABBFFGGEHGGHHF0GFGFBBFFFHHEGHGDBFHHHGG>>EHHHG0BGGFH0??FHGEGCGEGGGGHGGGGHHGGHHHHGHGHEHHHHHGGC/CGGFHHHHEF0?EHHHGG.AGAEGF0<G0EGHHHGGG?CFGGCGHHHHHHHHGGGGAGGGEGFGGGGFFFGGFGGGGGF@FFFBBF@@@@FFFFFFFFFEFFFFEFFFFFFF?FFFFFFFFFF
@M05620:37:000000000-D9766:1:1101:24793:8732 1:N:0:60
AACACACCTTCTACAATGAGCTGCGTGTGGCGCCCGAGGAGCACCCCGTGCTGCTGACCGAGGCCCCCCTGAACCCCAAGGCCAACCGCGAGAAGATGCCCAGGTGAGTGGCCCGCTACCTCTTCTGGTGGCCGCCTCCCTCCTTCCTGGCCTCCCGGCGCTGCGCCCTTTCTCACTGGTTCTCTCTTCTGCCGTTTTCCGTAGGACTCTCTTCTCTGACCTGAGTCTCCTTTGGAACTCTGCAGGTTCTA
+
>111A11>1CC13AG13F1AGBF1F0A000B00A///////AF0GGEC/AB/111@1B0>/E/@E/>@E//0B>GEFA/?</FHEF/<C@/</CF11?1101/F?FF011..0<A--<<<<D0<D00<0C?C:--:..:9C99/09:9FB.909.9.A-99-@----9-///BF///9-9//9/99//;B///;A-;A//-;-;B///9///;///99///BF/-;F/;/9/9B///B/;FFF//A9BFF9
@M05620:37:000000000-D9766:1:1101:6933:8733 1:N:0:60
GAGGCTGCTTTGGAAGAAACTCATAGATTACTGCAACAGTTCCCCCTGGACCTGGAAAAGTTTCTTGCCTGGCTTACAGAAGCTGAAACAACTGCCTACGGGATGCTACCCGTAAGGAAAGGCTCCTAGAAGACTCCAAGGGAGCAAAAGAGCTGATGAAACAATGGCAAGTAAGTCAGGCATTTCCGCTTTAGCACTCTTGTGGCTCCAATTGAACAATTCTCAGCATTTGTACTTGTAACTGACAAGCC
+
A>ABBA>>CFFFGGGGFGGFGFHGGGHEEFFFHHGGAGHBEGHDGG?FA2222AAGFHAFGHFHHHGFHB3GHHFGH5GHHHHHHHHHHFHHFGF33B21B>111BFGG1E1?//B?3F3BFG3FFGH4BGF3FHCB1B?F//C//F10FFCCHFDFD1?1??/?FH0GHF1>1=F=GB00<1<1<1<AD.E0DGHF0C0=000:.;:C//;CGFCG0CHGFFFGB/;0BCB9;CFF0CB0;CB0C909;C
@M05620:37:000000000-D9766:1:1101:21156:8737 1:N:0:60
AGTGCCAGCTCTCAATCGCACAGGGGACCCAGGGCCTGGCCCCTCCATCCAGAAAACCTATGACCTCACCCGCTACCTGGAGCACCAACTCCGCAGCTTGGCTGGGACCTATGTGAGTATCCAGCGTAGGAATCTGGGAGTTGGGGAGGAGTGAGGAGTTGGGGAAAGACAGTCCTAACCGTGGAGGGTTCTGGTAAATGATGGGGTGAGGAGGGGCTCTTTGGCTCCCACCAGTCCCCCTGTCTGGTCTA
+
CCBBCFFFCFFFGGGGGGGGGGHHGGGGGGHHGGGGGGHHHHGHGGHHHHHHHHHHHGHHHHHHHHHHHHHGGGGGHHHHHHHHHHHHGHHHGGGGGHHHGHHGGGHHGHHHHHHHHHHHHHHGHGGGGGHHHHHHHHHGGHHHGGGGGGGHHHHHHGHHHHGGGGHGHHHHHHHHHHHHGGGGGGGGGGGGGGGGGGGGGGGGGGFFFFFFFFFFFFFFFFFFFFFFFFFFFFFFFFFFFFFFHFFFFFF
@M05620:37:000000000-D9766:1:1101:15778:8743 1:N:0:60
ACCACACCTTCTACAATGAGCTGCGTGTGGCTCCCGAGGAGCACCCCGTGCTGCTGACCGAGGCCCCCCTGAACCCCAAGGCCAACCGCGAGAAGATGCCCAGGTGAGTGGCCCGCTACCTCTTCTGGTGGCCGCCTCCCTCCTTCCTGGCCTCCCGGCGCTGCGCCCTTTCTCACTGGTTCTCTCTTCTGCCGTTTTCCGTAGGACTCTCTTCTCTGACCTGAGTCTCCTTTGGAACTCTGCAGGTTCTA
+
CCCCCCCCFFFFGGGGGGGGGGHHGGGECFHGHGGGGGGGGHHHHGGGFGGGGHHHHHHGGGGGGGGGGGGHHHHGGGGHGHHHHGGGGG@DGGHHHFGHHHHGHGHHHGGGHHGGGFGHHHHHHHHFHGGHHGGGGGHGHHGHHGGGFGGGGGGGGA-ADFFFFFFFFFFFFFFFFFFFFFFFFFFFFFFFFFFFFFFFFF?DFEFFFFFFFFFFFFFFFFF/BFFFFFFFFFFFFFFFFFFFFFFFFFB
@M05620:37:000000000-D9766:1:1101:24195:8749 1:N:0:60
ACCACACCTTCTACAATGATCTGCGTGTGGCTCCCGCGGAGCACCCCGTGCTTCTGACCGAGGCCCCCCTGACCCCCAAGGCCAACCGCGAGAAGATGCCCAGGTGAGTGGCCCGCTACCTCTTCTGGTGGCCGCCTCCCTCCTTCCTGGCCTCCCGGAGCTGCGCCCTTTCTCACTGGTTCTCTCTTCTGCCGTTTTCCGTAGGACTCTCTTCTCTGACCTGAGTCTCCTTTGGAACTCTGCAGGTTCTA
+
AB3AAAAAFFFFFGGG5FGFG5DGEGGFAEGGFFFE2FF00A1BGFGGBABB5DFBDGHGEE/>FEEGGGGG3?FEGGEHFHGF/FFBC/<></?1??DHHHHGHHGHGGAFFHGGG@CGGGHHHHGHGHGCFCGGGGGGGGGGGGGGGEFGGGGGGBB@?FFFBBFB<FFFFFFFFFF9BFFFFFFFF9FFFBADFFFFFFFADFFFFFFFFFFFF:BFBFFFBFFFFFFB/BBFFFFFFBFFFFFFFFF
@M05620:37:000000000-D9766:1:1101:9601:8778 1:N:0:60
AGTGCCAGCTCTCAATCGCACAGGGGACCCAGGGCCTGGCCCCTCCATCCAGAAAACCTATGACCTCACCCGCTACCTGGAGCACCAACTCCGCAGCTTGGCTGGGACCTATGTGAGTATCCAGCGTAGGAATCTGGGAGTTGGGGAGGAGTGAGGAGTTGGGGAAAGACAGTCCTAACCGTGGAGGGTTCTGGTAAATGATGGGGTGAGGAGGGGCTCTTTGGCTCCCACCAGTCCCCCTGTCTGGTCTA
+
BCABBFFFCFFFGGGGGGGFGGHCGGGGGGHHFGGGGGHHHHGHGGHHHHHHFHHHHGHHHGHHHHHHHHHGGEGGHHHHGHHHHHFHGHHHGGGGGHFHGHHGGGHHGHHHHHHHHHGHHHHHHGGGGGHHHHHHHGHGGHHHGGGGGFEHHFHHGGHHHHGGGGHHHHHHHHHHHGHHGGGGGFGG:CFFGGGGGGGGGGGGGGFFEFFFFFFFFFFFFFFFFFFFFFFFFFFFFFFFFFFFFFFFFFB
@M05620:37:000000000-D9766:1:1101:19191:8782 1:N:0:60
ACCACACCTTCTACAATGAGCTGCGTGTGGCTCCCGAGGAGCACCCCGTGCTGCTGACCGAGGCCCCCCTGAACCCCAAGGCCAACCGCGAGAAGATACCCAGGTGAGTGGCCCGCTACCTCTTCTGGTGGCCGCCTCCCTCCTTCCTGGCCTCCCGGAGCTGCGCCCTTTCTCACTGGTTCTCTCTTCTGCCGTTTTCCGTAGGACTCTCTTCTCTGACCTGAGTCTCCTTTGGAACTCTGCAGGTTCTA
+
CCCCCCBCFFFFFFGGFGGGGGHHGGGGHGHHHGGFGGGGGHHHHGGGFDGGHGHHHHHGGGGGGGGGGGGHHHGGGGGHGHHHHGGGGGGGGGHHG2>FHFH/1<<??G/?GE<-<-AFG0<<00G0DG.CC-:@ADH.:G.GCFFFF/C:0CEA?---:FCC-@D;AF///;BBFF/BBBB///BB/:/BB@DFF?FF.9;AA99/9//BB//////;9/;//:F/B/FFFF/F9FB///B9F.AB//;
@M05620:37:000000000-D9766:1:1101:15241:8784 1:N:0:60
GAGGCTGCTTTGGAAGAAACTCATAGATTACTGCAACAGTTCCCCCTGGACCTGGAAAAGTTTCTTGCCTGGCTTACAGAAGCTGAAACAACTGCCTACAGGATGCTACCCGTAAGGAAAGGCTCCTAGAAGACTCCAAGGGAGTAAAAGAGCTGATGAAACAATGGCAAGTAAGTCAGGCATTTCCGCTTTAGCACTCTTGTGGATCCAATTGAACAATTCTCAGCATTTGTACTTGTAACTGACACGCC
+
>3>>AAFAFFFFGFGF4CGGFFFGGFHHHFHHHHF4FFGDGHHHHGGGGCHHHHGHHHFGGHHHGHHHHHHHHHHHHHHGHHHHFHFHHFHHHHHHHFHFGF1GGHHHHHHGGG1CGFHHHGHHHGHHHFHHHHHHH3GGGGEGC2GDDFFHGGHGGGGHDH2?GHHHHHGHBGFFHHGHGEHHGHHGGGGGHHHFHHFHHHHHDDGCHFHHHHHGH0CHHFGHHHHHHHGGGGGGGGFG0FGGGGF09BE
@M05620:37:000000000-D9766:1:1101:5784:8810 1:N:0:60
ACCACACCTTCTACAATGAGCTGCGTGTGGCTCCCGAGGAGCACCCCGTGCTGCTGACCGAGGCCCCCCTGAACCCCAAGGCCAACCGCGAGAAGATGCCCAGGTGAGTGGCCCGCTACCTCTTCTGGTGGCCGCCTCCCTCCTTCCTGGCCTCCCGGAGCTGCGCCCTTTCTCACTGGTTCTCTCTTCTGCCGTTTTCCGTAGGACTCTCTTCTCTGACCTGAGTCTCCTTTGGAACTCTGCAGGTTCTA
+
BBBBBBBBFFFFGGGGGGBBGDGGGEEEGEHHFFFGGGGGGHHHHGGGGGGGHHHHHHHGGGGGGFGGGGGHHHHGGGGHEHHHHGGCGG/BCGHGHGHHHHHGHHHHHHGGHHFGGGGHGHHHHHHHHGGHHGGGGGGGHHGHHGGGGGGGGGGGGA:BAFEGGGFFFEFFFFFFFFFFFFFFFFFFFFFFFFFFFFFFFFFFFFFFFFFFFFFFFFFFFFFFFFFFFFFFFFFFFFFFFFFFFFFFFFB
@M05620:37:000000000-D9766:1:1101:16730:8812 1:N:0:60
AGTGCCAGCTCTCAATCGCACAGGGGACCCAGGGCCTGGCCCCTCCATCCAGAAAACCTATGACCTCACCCGCTACCTGGAGCACCAACTCCGCAGCTTGGCTGGGACCTATGTGAGTATCCAGCGTAGGAATCTGGGAGTTGGGGAGGAGTGAGGAGTTGGGGAAAGACAGTCCTAACCGTGGAGGGTTCTGGTAAATGATGGGGTGAGGAGGGGCTCTTTGGCTCCCACCAGTCCCCCTGTCTGGTCTA
+
BBABCFFFCFFFGGGGGGGGGCHHGGGGGGHHGGGGGGHHHHGHGGHHHHHHHHHHHGHHHHHHHHHHHHHGGGGGHHHHHHHGHHHHGHHHGGCGGHHHGHHGGGHHGHHHHHHHHHHHHHHHHGGGGGHHHHHHHHHGGHHHGGGGGGGHHHHHHGHHHHGGGGHHHHHHHHHHHHHHGGGGGGGGCFGGGGGFGGGGGGGGGGFFFFFFFFFFFFFFFFFFFFFFFFFFFFFFFFFFFFFFFFFFFFB
@M05620:37:000000000-D9766:1:1101:9742:8831 1:N:0:60
ACCACACCTTCTACAATGAGCTGCGTGTGGCTCCCGAGGAGCACCCCGTGCTGCTGACCGAGGCCCCCCTGAACCCCAAGGCCAACCGCGAGAAGATCCCCAGGTGAGTGGCCCGCTACCTCTTCTGGTGGCCGCCTCCCTCCTTCCTGGCCTCCCGGAGCTGCGCCCTTTCTCACTGGTTCTCTCTTCTGCCGTTTTCCGTAGGACTCTCTTCTCTGACCTGAGTCTCCTTTGGAACTCTGCAGGTTCTA
+
CCCBCCCBFFFFGGGGGGEGGGHHGEGBFEHHHGGFFGEGGHHHHGGEEEGGHHGHHHHEEGGGGGGGGGGHHHHGGGGHGHHHHGGGGG<CCGHHH2?FFHGGHHHHHHGGHHGGGGGHHHHHHHHHHHGHHGGGGGHGHHGHGGGGGGGGGGGGGGADGGGGGFFFFFFFFFFFFFFFFFFFFFFFFFFFFFFFFFFFFFFFFFFFFFFFFFFFFFFFFFFFFFFFFFFFFFFFFFFFFFFFFFFFFFB
@M05620:37:000000000-D9766:1:1101:20720:8839 1:N:0:60
GAGGCTGCTTTGGAAGAAACTCATAGATTACTGCAACAGTTCCCCCTGGACCTGGAAAAGTTTCTTGCCTGGCTTACAGAAGCTGAAACAACTGCCTACAGGATGCTACCCGTAAGGAAAGGCTCCTAGAAGACTCCAAGGGAGTAAAAGAGCTGATGAAACAATGGCAAGTAAGTCAGGCATTTCCGCTTTAGCACTCTTGTGGATCCAATTGAACAATTCTCAGCATTTGTACTTGTAACTGACAAGCC
+
AAAAAAFAFFFFGFAFFGFGGGHHHFGGHFGFH5GDFHHHHFGHCFGGHHHHHHHGFHFHHHHHHHHHGHHHHHHHHHHFHHHHHGHHHHGHHHHHH3FGH3CGCFHFHGHGGGDEGHHHHHHHHGHHHHHHHGHHHFHHGGGGC2FGHDFHHHHHHHHGG@@FHHHHHHGFFHH@GHFHHHHHHHHGGGGGHHHHHHFHHHHFDDHHHHHHHHHGGHHHHEHHHFHHHGFG;FFGGFGGGGGGGGGGGGG
@M05620:37:000000000-D9766:1:1101:16432:8839 1:N:0:60
ACCACACCTTCTACAATGAGCTGCGTGTGGCTCCCGAGGAGCACCCCGTGCTGCTGACCGAGGCCCCCCTGAACCCCAAGGCCAACCGCGAGAAGATGAACCCAGGTGAGTGGCCCGCTACCTCTTCTGGTGGCCGCCTCCCTCCTTCCTGGCCTCCCGGAGCTGCGCCCTTTCTCACTGGTTCTCTCTTCTGCCGTTTTCCGTAGGACTCTCTTCTCTGACCTGAGTCTCCTTTGGAACTCTGCAGGTTC
+
CCBCCBCCFFFFGGGGGGGGGGHHGGGGHGHHHGGGGGGGGHGHHGGGGGGGFHHHHHHGGGGGGGGGGGGHHHHGGGGHGHHHHGGGGGGGGGHHHHHGHHGGGFHHGHHHGGHHGGGGGHHHHHHHHGHHGHHGGGGGHGHHGGGGGGGGGGGGGGFC9DDGGGFFFFFFFFFFFFHFFFFFFFFFFFFHFFFFDFFFFFBFFFFFFFFFFFFHHFFFFFFFFBBFFFFFFFFBB;BFFFFBFFFFFF0
@M05620:37:000000000-D9766:1:1101:9462:8846 1:N:0:60
AGTGCCAGCTCTCAATCGCACAGGGGACCCAGGGCCTGGCCCCTCCATCCAGAAAAACTATGACCTCACCCGCTACCTGGAGCACCAACTCCGCAGCTTGGCTGGGACCTATGTGAGTATCCAGCGGAGGAATCTGGGAGTTGGGGAGGAGTGAGGAGTTGGGCAAAGACAGTCCTAACCGTGGAGGGTTCTGGTAAATGATGGGGTGAGGAGGGGCTCTTTGGCTCCCATTAGTACCCCTGTCTGGGCTA
+
>1>>AD1@1CBDDGGGGFFGEGCG0AEAEF0AFAFGA/BBAFE/EEBADG1AA01G0B11GDBGFGE1F00>EE?EG1FBFGH?>FFHGB1GF?E>>>GH/B1<?<0B?F1112B>FB21B2BFHC//</A<1?1<10?F.01<@<.--..<GB0.<<CCFG?.:C.::C:/000090/.;.;-...9..;0;BB0090CFFFBE-A=?--;-9--9;E/;9F//9/-;-///9B/;//---/99:/--9F
@M05620:37:000000000-D9766:1:1101:24415:8853 1:N:0:60
ACCACACCTTCTACAATGAGCTGCGTGTGGCTCCCGAGGAGCACCCCGTGCTGCTGACCGAGGCCCCCCTGAACCCCAAGGCCAACCGCGAGAAGATGCCCAGGTGAGTGGCCCGCTACCTCTTCTGGTGGCCGCCTCCCTCCTTCCTGGCCTCCCGGAGCTGCGCCCTTTCTCACTGGTTCTCTCTTCTGCCGTTTTCCGTAGGACTCTCTTCTCTGACCTGAGTCTCCTTTGGAACTCTGCAGGTTCTA
+
CCCCCCCCFFFFGGGGGGGGGGHHGGGECEHHHGGGFGGGGHGHHGGGGGGGHHHHHHHGGGGGGGGGGGGHFHHGGGGHGHHHHGGGGGGGGGHHHHHHHHHGHHHHHHGGHHGGGGGHHHHHHHHHHHGHHGGGGGHGHHGHHGGGFGGGGGGGGG?DGGGGGGFFFFFFFFFFFFFFFFFFFFFFFFFFFFFFFFFFFFFFFFFFFFFFFFFFFFFFFFFFFFFFFFFFFFFFFFFFFEFFFFFFFFF
@M05620:37:000000000-D9766:1:1101:7388:8854 1:N:0:60
GAGGCTGCTTTGGAAGAAACTCATAGATTACTGCAACAGTTCCCCCTGGACCTGGAAAAGTTTCTTGCCTGGCTTACAGAAGCTGAAACAACTGCCTACAGGATCATACCCGTACGGAAAAGCTAATAGCAGCATAACAGGGCGACGCAGCGATACTGCACAACTGGCAAGTGCGTCAGACCTATCCGCTTTCGCACTCTTGTGGATCCCGTTGCAACATTACCAGCATTTGTACTTGTACCTGAAACGCC
+
AABBBAFBFFFFGGGGGGGGGGHHHHHHFHHHHHHHGHHEGHHHHGGGHHHHHHHHHHHHGHHHHHHHHHHHHHHGHHHHHHHHHHHFHGHHHHHH3G23BGA33?F433BEFGCG?/?E2B0334BB4B4BF?F333GB/F//////>DC//..<1>=<G1<.10/<CHGH00-=<C.0:.C00<;.;CEE0EGADG/;F0;C.;CGGE..;E?F09;;/;//;BA9F:/B9BFFFFFFF/BBF/BFEF@
@M05620:37:000000000-D9766:1:1101:17464:8861 1:N:0:60
ACCACACCTTCTACAATGAGCTGCGTGTGGCTCCCGAGGAGCACCCCGTGCTGCTGACCGAGGCCCCCCTGAACCCCAAGGCCAACCGCGAGAAGATGCCCAGGTGAGTGGCCCGCTACCTCTTCTGGTGGCCGCCTCCCTCCTTCCTGGCCTCCCGGAGCTGCGCCCTTTCTCACTGGTTCTCTCTTCTGCCGTTTTCCGTAGGACTCTCTTCTCTGACCTGAGTCTCCTTTGGAACTCTGCAGGTTCTA
+
CCCCBCCCFFFFGG5BGGGGGGHHGEEEEGHHHGGGGGGGGHHHHGGGEEGGHHHHHHHGGGGEGGGGGGGHHHHGGGGHGHHHHGGGGGCGGGHHHHHHHHHGHHHHHHGGHHGGGGGHHHHHHHHHHHGHHGGGGGHGHHGHHGGGFGGGGGGGGGCGAGGGGGFFFFFFFFFFFFFFFFFFFFFFFFFFFFFFFFFFFFFFFEFFFFFFFFFFFFFFFFFFFFFFFFFFFFFFFFFFFFFFFFFFFFB
@M05620:37:000000000-D9766:1:1101:22113:8887 1:N:0:60
AGTGCCAGCTCTCAATCGCACAGGGGACCCAGGGCCTGGCCCCTCCATCCAGAAAACCTATGACCTCACCCGCTACCTGGAGCACCAACTCCGCAGCTTGGCTGGGACCTATGTGAGTATCCAGCGTAGGAATCTGGGAGTTGGGGAGGAGTGAGGAGTTGGGGAAAGACAGTCCTAACCGTGGAGGGTTCTGGTAAATGATGGGGTGAGGAGGGGCTCTTTGGCTCCCACCAGTCCCCCTGTCTGGTCTA
+
AB>AAFFFCFFFGGGGGGGCGGHCGFGGEGHHFGGGGGHHFHGHGGHHHHHHHHHGHGHHGHFHHGHHHHHGGEEGHHFHBGHHHHGGGHHHEGGGGHHHGGHGGGHHGFHHHBHHHFHHHHHHHGGFFGGGHHHHHH<FGHHHGGFGG?CFGB0GCFHHHHGGGGHHGHHHHHGHHHHHGGGGDGGGEFGGGGGFGGGGGGGGGGFFFFFFFF-CFFFFFFFFFFFFFEFFFFFFFFFFFFFFFFBFFFB
@M05620:37:000000000-D9766:1:1101:25728:8894 1:N:0:60
AGTGCCAGCTCTCAATCGCACAGGGGACCCAGGGCCTGGCCCCTCCATCCAGAAAACCTATGACCTCACCCGCTACCTGGAGCACCAACTCCGCAGCTTGGCTGGGACCTATGTGAGTATCCAGCGTAGGAATCTGGGAGTTGGGGAGGAGTGAGGAGTTGGGGAAAGACAGTCCTAACCGTGGAGGGTTCTGGTAAATGATGGGGTGAGGAGGGGCTCTTTGGCTCCCACCAGTCCCCCTGTCTGGTCTA
+
>A3>>FFFBFFFG4FGGGGCGCHGGGEEEEHHFEGEAFHHFHGHGGHHHHHHHHGFGGHHHHGHHFHHHHHGG>EGHHHHBFHHHH1?EFGGEFFEEGGHGHHGGGHHGHHHHHHFHHHHGHGHHGGDGGHHHHHHHHAFFHHHGG.AG.CGH0DGFGCGHHGGG?CH:GCGHHHHHHHHGGGGBGGG9FFGGGGGGGGGGGGGGGFFFFFFFFFFFFFFFFFFFFFFFFFFFFFFFFFFFFFFFFFFFFF
@M05620:37:000000000-D9766:1:1101:21356:8906 1:N:0:60
ACCACACCTTCTACAATGAGCTGCGTGTGGCTCCCGAGGAGCACCCCGTGCTGCTGACCGAGGCCCCCCTGAACCCCAAGGCCAACCGCGAGAAGATGCCCAGGTGAGTGGCCCGCTACCTCTTCTGGTGGCCGCCTCCCTCCTTCCTGGCCTCCCGGCGCTGCGCCCTTTCTCACTGGTTCTCTCTTCTGCCGTTTTCCGTAGGACTCTCTTCTCTGACCTGAGTCTCCTTTGGAACTCTGCAGGTTCTA
+
AAAABBABFFFFFGGFFGGBGFFFGEGE4AFHHGFGGE2AEHHHHGGG1EGGHGHHHFHGGGGEFGGGGGGHHHHGGGGHGHHHHGGGGGGGGGHHHGHHHHHGHHHHHHGGHHGGGCGHHHHHHHHHHHGHHGGGGGHGHHGHHGGGGGGGGGGGGG-ABFFFFFFFFFFFFFFFFFFFFFFFFFFFFFFFFFFFFFFFFFFFFBFFFFFFFFFFFFBFFFFFFFFFFFFFFFFFFFFFFFFFFFFFFF:
@M05620:37:000000000-D9766:1:1101:8481:8939 1:N:0:60
GAGGCTGCTTTGGAAGAAACTCATAGATTACTGCAACAGTTCCCCCTGGACCTGGACAAGTTTCTTGCCTGGCTTACAGAAGCTGAAACAACTGCCTACAGGCTGCTACCCGTAAGGCAAGGCTCCTAGAAGACTCCAAGGGAGTAAAAGAGCTGATGAAACAATGGAAAGTAAGTCAGGCATTTCCGCTTTAGCACTCTTGTGGCTCCAATTGAACAATTATCAGCATTGGTACTTGTAACTGACAAGCC
+
A3AA>AFBCDBDFB5BFGFGGGHHHGHHHHA5FGBGFHGGGDFBFEAF2FBFFFEF231FDGGDDGD5BB3BBFG33BBFGHBE@33GBBCGHHGFBBB3B3B?B?BFGFF??/>B?3B0?A/3B?3F4BB333B?B??BADCC?B33F@/@2<@2@@@GDFHE???1<?<?<?D???1<><<>1<1<>.<<0==DG</<D0=C..C:E//00:<;:<;<;00<:0000;090;;FGB099C000;9BA;;
@M05620:37:000000000-D9766:1:1101:15473:8940 1:N:0:60
AGTGCCAGCTCTCAATCGCACAGGGGACCCAGGGCCTGGCCCCTCCATCCAGAAAACCTATGACCTCACCCGCTACCTGGAGCACCAACTCCGCAGCTTGGCTGGGACCTATGTGAGTATCCAGCGTAGGAATCTGGGAGTTGGGGAGGAGTGAGGAGTTGGGGAAAGACAGTCCTAACCGTGGAGGGTTCTGGTAAATGATGGGGTGAGGAGGGGCTCTTTGGCTCCCACCAGTCCCCCTGTCTGGTCTA
+
CCCBCFFFDFFFGGGGGGGGGEHHGGGGGGHHGGGGGGHHHHGHGGHHHHHHHHHHHGHHHHHHHHHHHHHGGGGGHHHHHHHHHHHHGHHHGGGGGHHHGHHGGGHHGHHHHHHHHHHHHHHHHGGGGGHHHHHHHHHGGHHHGGGGGGGHHHHHHGHHHHGGGGHHHHHHHHHHHHHHGGGGGGGGEGGGGGFGGGHGGGHGGGFFFFFFFFFFFFFFFHHFFFFFFFFFFFFFFFFFFFFFHFFFFFF
@M05620:37:000000000-D9766:1:1101:19241:8944 1:N:0:60
ACCACACCTTCTACAATGAGCTGCGTGTGGCTCCCGAGGAGCACCCCGTGCTGCTGACCGAGGCCCCCCTGAACCCCAAGGCCAACCGCGAGAAGATGAACCCAGGTGAGTGGCCCGCTACCTCTTCTGGTGGCCGCCTCCCTCCTTCCTGGCCTCCCGGAGCTGCGCCCTTTCTCACTGGTTCTCTCTTCTGCCGTTTTCCGTAGGACTCTCTTCTCTGACCTGAGTCTCCTTTGGAACTCTGCAGGTTC
+
CCBBCCDCFFFFGGGGGGGGGGHHGGGGHGHHHGGGGGGGGHHHHGGGGGGGFGHHHHHGGGGGGGGGGGGHHHHGGGGHGHHHHGGGGGGGGGHHHHHGGHGGHGHHHHHHFGHHGGGGGHHHHHHHHGHHGHHGGGGGHGHHGGGGGGGGGGGGGGGGAFDGGGFFFFFFFFFFFFFFFFFFFFHFFHHHFFFFDFFFFFFFFFFFFFFFFFHHFFHHFFFHFEFFFFFFFFFFFBBFFFFFFFFFFF0
@M05620:37:000000000-D9766:1:1101:18452:8945 1:N:0:60
GAGGCTGCTTTGGAAGAAACTCATAGATTACTGCAACAGTTCCCCCTGGACCTGGAAAAGTTTCTTGCCTGGCTTACAGAAGCTGAAACAACTGCCTACAGGATGCTACCCGTAAGGAAAGGCTCCTAGAAGACTCCAAGGGAGTAAAAGAGCTGATGAAACAATGGCAAGTAAGTCAGGCATTTCCGCTTTAGCACTCTTGTGGATCCAATTGAACAATTCTCAGCATTTGTACTTTTAACTGACAAGCC
+
A?ABABFAFFDDGFGGGGGGGGHHHHHHGHGFHBDGFHFHHFGHHGEBAEGHHHGFBEFHGHHHHHHFFHHHHHHEBFHHHHHGHEDHGGFGHHHHHGFFGCBG@BGGFBFEFGFBFGGGHFHFGFHHEGF3FBGHHHHFFDHD?BFHHFFFGHFFHFGHG<FGHHHGHHGGHHH@FG1GFGGGHHGGCFGGDGG<GHFHHGGHEFHGHGHHCGFG:CC;G0FHH0CGHHGGFFGGF0;FFFFFGFFGFGG
@M05620:37:000000000-D9766:1:1101:19974:8945 1:N:0:60
AGTGCCAGCTCTCAATCGCACAGGGGACCCAGGGCCTGGCCCCTCCATCCAGAAAACCTATGACCTCACCCGCTACCTGGAGCACCAACTCCGCAGCTTGGCTGGGACCTATGTGAGTATCCAGCGTAGGAATCTGGGAGTTGGGGAGGAGTGAGGAGTTGGGGAAAGACAGTCCTAACCGTGGAGGGTTCTGGTAAATGATGGGGTGAGGAGGGGCTCTTTGGCTCCCACCAGTCCCCCTGTCTGGTCTA
+
BCABCFFFDFFFGGGGGGGGGGHGGGGGGGHHGGGGGGHHHHGHGGHHHHHHHHHHHGHHHHHHHHHHHHHGGEGGHHHHHHHHHGHHGHHHGGGGGHHHGHHGGGHHGHGHHHHHHHHHHHHHHGGGGGHHHHHHHHHGGHHHGGGGGGGHHHHHHGHHHHGGGGHHHHHHHHHHHHHHGGGGGGGGFGGGGGGGGGHGHHGGGGFFFFFFFFFFFFFFFFFFFFFFFFFFFFFFFFFFFFFFFFFFFFB
@M05620:37:000000000-D9766:1:1101:15454:8954 1:N:0:60
AGTGCCAGCTCTCAATCGCACAGGGGACCCAGGGCCTGGCCCCTCCATCCAGAAAACCTATGACCTCACCCGCTACCTGGAGCACCAACTCCGCAGCTTGGCTGGGACCTATGTGAGTATCCAGCGTAGGAATCTGGGAGTTGGGGAGGAGTGAGGAGTTGGGGAAAGACAGTCCTAACCGTGGAGGGTTCTGGTAAATGATGGGGTGAGGAGGGGCTCTTTGGCTCCCACCAGTCCCCCTGTCTGGTCTA
+
AA1>>FDBAFFFGGGGGGG1ECHHGGGGGGEHGGGGGGHHHHGGGGHHHHHHGEEHHGHGFGGGHHHFHHHGGEGGHHHHHHHHHHHHGHHHGGGGGHHHGHHGGGHHGHGHHHFFFH2DHHGHHGCEGG1GHHHHHGHGGHHHGGGGGFEGFDHHHGHHGHGGGCEHFHHHHHHHECCHGGGGCEGGGFGEGGFFFFGGGGGGGGF?-9AFBF@@<@FBFFFFFFFFFFFFFFFFFFFF?FFFFFFFFFF
@M05620:37:000000000-D9766:1:1101:19233:8963 1:N:0:60
ACCACACCTTCTACAATGAGCTGCGTGTGGCTCCCGCGGAGCACCCCGTGCTGCTGACCGAGGCCCCCCTGAACCCCAAGGCCAACCGCGAGAAGATGAACCCAGGTGAGTGGCCCGCTACCTCTTCTGGTGGCCGCCTCCCTCCTTCCTGGCCTCCCGGAGCTGCGCCCTTTCTCACTGGTTCTCTCTTCTGCCGTTTTCCGTAGGACTCTCTTCTCTGACCTGAGTCTCCTTTTGAACTCTGCAGGTTC
+
AA3AA43>BFCFGFGBFGGDEFHFEGGEFCFGFFFE2AE0AE1FGGEEEEFCDHG3GHHGEE?E?EEEGGGG3FHEGGEGEGGGHFD/B>B<ADH11?1FBFFG<.<>G01>.>FG-<DGGCGH0:CG000:.C.-;A.C.E/FEFGFFB9/CFBAFG.---9./;9@FFFFFF/FBBB/BFFFFFFBFF9/99B-9D/AFF.;A..B/BFBBB/B/9FFFFFF./B///B//9F//.9BBFF/B/9AFF/
@M05620:37:000000000-D9766:1:1101:19640:8967 1:N:0:60
GAGGCTGCTTTGGAAGAAACTCATAGATTACTGCAACAGTTCCCCCTGGACCTGGAAAAGTTTCTTGCCTGGCTTACAGAAGCTGAAACAACTGCCTACAGGATACTCCACGTCAGAAGAAACTCCTCGAAGACTCCCAAAGCGTCAAAGAGCTGCTGCAAAACTGGCAAGAGAGTCAGACCTATCCGCTTTAGAACTCTTGTGGATACCATAGAAAAATACTCAGAGTTTGTACTTTTACATGACACACC
+
AAAAAA>AFFBFCGGF1FGEFBBA3GEHFFGFFGD1GCGABGHHHG?FHFHBEEHBHHFGFHHHGHHHHHHHHHGGHHHHHHHFCHHDHBHGFFFH110B100111B111B>///?111B000>B110/?<??01B1<000B0C///<@1@G0111<1101<00110?01/000.111<1<.<1>>0<C..<0=0=<=DG00DG.C00:00:0:00:/..00;F000090;0F0;0C0;0000009;0/..
@M05620:37:000000000-D9766:1:1101:12436:8973 1:N:0:60
AGTGCCAGCTCTCAATCGCACAGGGGACCCAGGGCCTGGCCCCTCCATCCAGAAAACCTATGACCTCACCCGCTACCTGGAGCACCAACTCCGCAGCTTGGCTGGGACCTATGTGAGTATCCAGCGTAGGAATCTGGGAGTTGGGGAGGAGTGAGGAGTTGGGGAAAGACAGTCCTAACCGTGGAGGGTTCTGGTAAATGATGGGGTGAGGAGGGGCTCTTTGGCTCCCACCAGTCCCCCTGTCTGGTCTA
+
BCABCFFFCFFFGGGGGGGGGGHGGGGGGGHHGGGGGGHHHHGHGGHHHHHHHHHHHGHHHHHHHHHHHHHGGGGGHHHHHHHHHHHHGHHHGGGGGHHHGHHGGGHHGHHHHHHHHHHHHHHHHGGGGGHHHHHHHHHGGHHHGGGGGGGHHHHHHGHHHHGGGGHHHHHHHHHHHHHHGGEGGGGGEGGGGGFFGGFGGGGGGGFFFFFFFFFFFFFFFFFFFFFFFFFFFFFFFFFFFFFFFFFFFFB
@M05620:37:000000000-D9766:1:1101:20585:9004 1:N:0:60
ACCACACCTTCTACAATGAGCTGCGTGTGGCTCCCGAGGAGCACCCCGTGCTGCTGACCGAGGCCCCCCTGAACCCCAAGGCCAAGCGCGAGAAGATGAACCCAGGTGCGTGGCCCGCTACCTCTTCTGGTGGACGCCTCCCTCCTTCCTGGCCTCCCGGCGCTGCGCCCTTTCTCACTGATTCTCTCTTCTGACGTTTTCCGTCGGACTCTCTTCTCTGACCTGAGTCTCCTTTGGAACTCTGCAGGTTC
+
CCCCCCCCFFFFGGGGGGGGGGHHGEGFHGHHHGGGGGGGGHHHHGGGGGGGGHHHHHHGGGGGGGGGGGGHGHGGE/EGGHE///??>DCGCGCF>FDHD/C/=F1F1/=?>CHHDGG-AGHHFHHH00<CF.CACGHGHGGHGGGGGGGFGFGFGFFGGAFC=DAFDFFFFFF0:FFF00BFFFFFFFFFF0BA;./AFFBF.;C;@D/BFFFFFFFF0BBBF/B9B0B0B0;BFFFF0BFFF0;..:0
@M05620:37:000000000-D9766:1:1101:22223:9031 1:N:0:60
GAGGCTGCTTTGGAAGAACCTCATAGATTACTGCAACAGTTCCCCCTGGACCTGGAAAAGTTTCTTGCCTGGCTTACAGAAGCTGAAACACCTGCCTACAGGATGCTACCCGTAAGGAAAGGCTCCTAGAAGACTCCAAGGGAGTCAAAGAGCTGATGAAACCATGGCAAGTAAGTCAGGCATTTCCGCTTTAGCACTCTTGTGGATCCAATTGAACAATTCTCAGCATTTGTACTTGTAACTGACAAGCC
+
AAAAAAF1CFDFGGGGGF1FFGGHHHHHHHHHHGHHGGHAGHHHHGGEGHHHHFHHHHHHHHGHGFDFGHHHHHGHHHHGHHHHGGHDBF0ECF>>1BFGHGFG1BGFF0FF//>>GDHBEFH10?GE1FF1BGHHHGFB/?GG?0GFG10@0@GHH12@><@/??GFHHFGFHFFGH10>.11>GG.>C<C0DDBGFHHGGH0C0GHH00GHH00C0;CFBGG00;0C0;B;;CBF0F00;BBFF00;.C
@M05620:37:000000000-D9766:1:1101:22203:9032 1:N:0:60
GAGGCTGCTTTGGAAGAAACTCATAGATTACTGCAACAGTTCCCCCTGGACCTGGAAAAGTTTCTTGCCTGGCTTACAGAAGCTGAAACAACTGCCTACAGGATGCTACACGTCCGGAACGGCTACTAGCAGCCTCCAAGGGCGTCACCGCGATGATGCACCACTGGCAAGTCAGTCAGGCCTTTCCGCTTTCGCACTCTTGTGGATCCAATTGCCACATTCTCAGCATTTGTCCTTGTAACTGACAAGCC
+
A3AAAAFAFFFFGGFGAFBGFGGHFGFGHBGHHH4ABAGFGHFHHGGFGGFGHHHHGH2BBFGHHGHHHHHGHHFFHHHHHFHHHFHHHHEGFHGH3BBBEF1F3GHHH3?EB?1>E/////<//03B43BFGG0B/011///>//?/?D?D/A.>F11>1F0<FFHAGFEG00=<DGF//./:<GGC.CDA:EGGGGGGGGFGG09FF000;FFF00;FF00;C090;FB/9//;FFFF/BFBFF//;AE
@M05620:37:000000000-D9766:1:1101:7964:9053 1:N:0:60
GAGGCTGCTTTGGAAGAAACTCATAGATTACTGCAACAGTTCCCCCTGGACCTGGAAAAGTTTCTTGCCTTGCTTACAGAAGCTGAAACAACTGCCTACAGGCTGCTACCCGTAAGGCAAGGCTCCTAGAAGACTCCAAGGGAGCAAAAGAGCTGATGAAACAATGGCAAGTAAGTCAGGCATTTCCGCTTTAGCACTCTTGTGGCTCCAATTGAACAATTCTCAGCATTTGTACTTGTAACTGACAAGCC
+
A3AA>>CAFBBBGB5BFGBGGGHHHGHHHHEGGHBGFHBFGDDBBEAAAFBGHHEFA32FBFHDFHGBBB5BBFG535BFGHBFG33GBF1GHHHHBB?3B3?B1BB4BBB?EEF?B3??FE?BB?BB?BF3B3B3BBCBADFC/?2CH2/@<2@2<>@GDHHHF?G0?FF?<FF?@?<0>>11>=<A>.<C00==D0<<GDGC..;0C:G00:<;:CCC000<0:/0;;099=;FGF0;BF90;;BFACC
@M05620:37:000000000-D9766:1:1101:25550:9056 1:N:0:60
AGTGCCAGCTCTCAATCGCACAGGGGACCCAGGGCCTGGCCCCTCCATCCAGAAAACCTATGACCTCACCCGCTACCTGGAGCACCAACTCCGCAGCTTGGCTGGGACCTATGTGAGTATCCAGCGTAGGAATCTGGGAGTTGGGGAGGAGTGAGGAGTTGGGGAAAGACAGTCCTAACCGTGGAGGGTTCTGGTAAATGATGGGGTGAGGAGGGGCTCTTTGGCTCCCACCAGTCCCCCTGTCTGGTCTA
+
ABAABFFFCFFFGGGGGGGGGGHHGGGGGGHHGGGGGGHHHHGHGGGHHHHHHGHHHGHHHHHHHHHHHHHGGGGGHHHHHGHHHHHHGHHHGGGGGHHHGHHGGGHHGHHHHHHHHHHHHHHHHGEGGGHHHHHHHHHGDHHHGGGGGGGHHHHHHGHHHHGGGGHHHHHHHHHHHHHHGEGGGGGG;FGGGGBGGGGGGGGGGGFFFFFFFFFFFFFFFFFFFFFFFFFFFFFFFFFFFFFFFFFFFFF
@M05620:37:000000000-D9766:1:1101:19548:9058 1:N:0:60
AGTGCCAGCTCTCAATCGCACAGGGGACCCAGGGCCTGGCCCCTCCATCCAGAAAACCTATGACCTCACCCGCTACCTGGAGCACCAACTCCGCAGCTTGGCTGGGACCTATGTGAGTATCCAGCGTAGGAATCTGGGAGTTGGGGAGGAGTGAGGAGTTGGGGAAAGACAGTCCTAACCGTGGAGGGTTCTGGTAAATGATGGGGTGAGGAGGGGCTCTTTGGCTCCCACCAGTCCCCCTGTCTGGTCTA
+
AA3>AFFFBFFFGGGGGGGGGGHHGGGGGGFHDEGFGGHHHHGHGGHHHHGHHGHHHGHHHHHHHHHGHHHGGEGGHHHHFGHHHHHGFHGHGGGGGHHHGHGGGGHHGHHHGHFHHHHHHHHHHGGGGGGHHHHHHHFFEHFHGGGGGGGHHHHHHGHHHECGGGGHHHHHHHHHHHHGGGFGDFGGFGGGGGFGGGGGGGGGGGFFFFFFFFFFFFFFFFFFFFFFFFFFFFFFFFFFAEFFFFFFFFB
@M05620:37:000000000-D9766:1:1101:19311:9067 1:N:0:60
GAGGCTGCTTTGGAAGAAACTCATAGATTACTGCAACAGTTCCCCCTGGACCTGGAAAAGTTTCTTGCCTGGCTTACAGAAGCTGAAACAACTGCCTACAGGATGCTACCCGTAAGGAAAGGCTCCTAGAAGACTCCAAGGGAGTAAAAGAGCTGATGAAACAATGGCAAGTAAGTCAGGCATTTCCGCTTTAGCACTCTTGTGGATCCAATTGAACAATTCTCAGCATTTGTACTTGTAACTGACAAGCC
+
ABBAAAFBFFFFGGGGGGGGGGHHHHHHHHHHHHHHHHHFHHHHHGGGHGHHHHHGHHHHFHHHHHHHHHHHHHHHHHHHHHHHHHGGHHHHHHHHHHHHHFGHHHHHHHHGGGGHHHHHHHHGHGGHHHHHHHHHHHHHGGFGCGHHHHGHHHHHHHHHHHHGHHHHHHGHFGH@GHGHHHHGHHHGGGGGHHHHHHGHHHHGGHHHHHFBGHEHGHFHHGHHGGHGHHGGGFGGGGFFGGGGGGGGGGG
@M05620:37:000000000-D9766:1:1101:7961:9098 1:N:0:60
ACCACACCTTCTACAATGAGCTGCGTGTGGCTCCCGAGGAGCACCCCGTGCTGCTGACCGAGGCCCCCCTGAACCCCAAGGCCAACCGCGAGAAGATGAACCCAGGTGAGTGGCCCGCTACCTCTTCTGGTGGCCGCCTCCCTCCTTCCTGGCCTCCCGGAGCTGCGCCCTTTCTCACTGGTTCTCTCTTCTGCCGTTTTCCGTAGGACTCTCTTCTCTGACCTGAGTCTCCTTTGGAACTCTGCAGGTTC
+
BBACCABAFFFFGGGGGGGGGGHHGGGGHGHHHGGGGGGGGH2GHGGGGGGGFHHHHHHGEGCEGGGGGGGHCHHGGGGHGHHHHGGGGGGGGGHGHHHGGHDFGGHFDHHHGGHHGGGCGHHHHHHHHHHHGHHGGGGGHGHHGGGGGGGGGGGGGGGG-BDGGGFFFFFFFFFFFFFFFFFFFFFFFHFHFFFFDDFFFFFF;DFFFFFFFFFFFFFFBFFFF/BFFFFFFFFFBBFFFFFFFBFFFFB
@M05620:37:000000000-D9766:1:1101:9417:9101 1:N:0:60
AGTGCCAGCTCTCAATCGCACAGGGGACCCAGGGCCTGGCCCCTCCATCCAGAAAACCTATGACCTCACCCGCTACCTGGAGCACCAACTCCGCAGCTTGGCTGGGACCTATGTGAGTATCCAGCGTAGGAATCTGGGAGTTGGGGAGGAGTGAGGAGTTGGGGAAAGACAGTCCTAACCGTGGAGGGTTCTGGTAAATGATGGGGTGAGGAGGGGCTCTTTGGCTCCCACCAGTCCCCCTGTCTGGTCTA
+
>A3AAFBFBFFFFGGGGGGGEGGHGGGGGGHHGGGGGGHGHHGHGGGHEHHFFC3GHGFHHHEHHHHHHHHGGGCGHHHGHHHEFHHHGGHHGGGGGFHHGHHGGGHHGHHGHHGHHHHHHHHHHGED?EHHHHHHHGHGGHHGGGGGGGGFHFHHFDHF0CCCGGGHHGHHGGFFHHHHG?A@DEGGEFGGGGCFGGGGGEGGGGDFFFFFFFFFFDFFFFFFFFFFFFFFFFFFFFFFAEFFFFFBFFB
@M05620:37:000000000-D9766:1:1101:24023:9102 1:N:0:60
AGTGCCAGCTCTCCATCGCACAGGGTACCCAGGGCCTGGCCCCTCCATCCCGAAAACCTATGACCTCACCCGCTACCTGGCGCACCCACTCCGCAGCTTGGCTGGGACCTCTGTGAGTATCCCGCGTAGGACTCTGGGCGTTGGGGTGGCGTGAGGCGTTGGGGCCCGCCCGTCCTAACCGTGGAGGGTTCTGGTAAATGATGGGGTGAGGAGGGGCTCTTTGGATCCCACCGGTCCCCCTGTCTGGTCTA
+
>>1>>D1C1FFFGFGFGEGEEAFAF0011B1AB0BA0BGH0BE/EE0DFC/B//AABB0A1B2FGDF1F00>E//>F11B0>?EGGG/?FG0/EE//GB0?01?C/B<?F111@221@2@GG1/<<A/>A11>F1<10<--<<.--.;A.-;-..;.9=-9C-9.----9999ABF/;:A-A---9A-99FBFFFB///://B/E?B;---/-;--9-;/BB/9/9/9F/9:-;9;@FEF@FBFFFFFFFF
@M05620:37:000000000-D9766:1:1101:27349:9111 1:N:0:60
ACCACACCTTCTACAATGAGCTGCGTGTGGCTCCCGAGGAGCACCCCGTGCTGCTGACCGAGGCCCCCCTGAACCCCAAGGCCAACCGCGAGAAGATACCCAAGGGAGTGGCCCGCTACCTCTTCTGGTGGCCGCCTCCCTCCTTCCTGGCCTCCCGGAGCTGCGCCCTTTCTTACTGGTTCTCTCTTCTGCCGTTTTCCGGAGGACTCTCTTCTCTTACCTGAGTCTCCTTTGGAACTCTGCAGGGTCTA
+
CCCCCCCCFFFFGGGGGGGFGGHHGGGFHGHHHGGGGGGGGHHHHGGGGGGGFGHHHHHGGGGGGGGGGGGHGHHGGGGHGHHHHGGGGGCCCGHHH22?GF/?/////0?/FH----<C000D0=0<0/C.<--;..;C/:E/C0F00CAF09CE.;--99//-9AD>FF///;B/9//;/////:B////;-.:FFFF.-99;.://///;/;/B//:;9//.////;:BF/B/;//////;/A-;/9/
@M05620:37:000000000-D9766:1:1101:20363:9113 1:N:0:60
ACCACACCTTCTACAATGAGCTGCGTGTGGCTCCCGAGGAGCACCCCGTGCTGCTGACCGAGGCCCCCCTGAACCCCAAGGCCAACCGCGAGAAGATACCCAGGTGAGTGGCCCGCTACCTCTTCTGGTGGCCGCCTCCCTCCTTCCTGGCCTCCCGGCGCTGCGCCCTTTCTCACTGGTTCTCTCTTCTGCCGTTTTCCGTAGGACTCTCTTCTCTGACCTGAGTCTCCTTTGGAATCTGCAGGTTCTAG
+
BBBBBAABFFFFGGGGFGEEGFHHGEEAAAGFGFGEEGGGDHHHHGGGFEEGFHHHGHGGCGEGGEGGGGFGHHHGGGGHGHHHEGEEDGDCGGHFF1?FHFEGHHHHHHGGHHGGGCCHHHHHHHFHHHGHHGGGGGHGHGGHHGGGFGGGGGGFEG-ABB?FBBFBBFFFFFBFFBFFFFFFFFFFFFFFFBFFFFFFFFAFFFFFFFFFFFFFFFFFFFFBBFFFFFFFFFFFFFFFFFFFFABFF99
@M05620:37:000000000-D9766:1:1101:24018:9122 1:N:0:60
AGTGCCAGCTCTCAATCGCACAGGGGACCCAGGGCCTGGCCCCTCCATCCAGAAAACCTATGACCTCACCCGCTACCTGGAGCACCAACTCCGCAGCTTGGCTGGGACCTATGTGAGTATCCAGCGTAGGAATCTGGGAGTTGGGGAGGAGTGAGGAGTTGGGGAAAGACAGTCCTAACCGTGGAGGGTTCTGGTAAATGATGGGGTGAGGAGGGGCTCTTTGGCTCCCACCAGTCCCCCTGTCTGGTCTA
+
>AABBFFFBFFFGGGGGGGGGGHHFFGGGG2FFEFGGFGFFHGEGGGHGH3FBGHHHGGHHH5FHHHBHHFGGGEGHHHF2FGFGHHHGBFHGG/EFFGHGFH/?/B0<F?B2GGF3BDHHHHHHDA/DABD<FFHEFCC?F11@@EGGGGHGHHFC?CGDHFC.CGACHHGGHHGHFCHA.99;EGG.;9F999990;99;BF.CF;AAFFD.DFD-.BB//;;;/9EFFFFFFFFFFF-;;99//9;B/
@M05620:37:000000000-D9766:1:1101:22086:9141 1:N:0:60
AGTGCCAGCTCTCAATCGCACAGGGGACCCAGGGCCTGGCCCCTCCATCCAGAAAACCTATGACCTCACCCGCTACCTGGAGCACCCACTCCGCAGCTTGGCTGGGACCTATGTGAGTATCCAGCGTAGGAATCTGGGAGTTGGGGAGGAGTGAGGAGTTGGGGAAAGACAGTCCTAACCGTGGAGGGTTCTGGTAAATGATGGGGTGAGGAGGGGCTCTTTGGCTCCCACCAGTCCCCCTGTCTGGTCTA
+
AA>>ADFFBFFFG4GGGGGCGCHGGEEFFGGHFEGFGGHHHHGHGGHEHHHHHHHEFFHGGFFHHEGHHHHFF>EEHHGG2BGHHH1??GFFAFCGEHDGGHHGGGGHGHHHHGHHHHHHHHHHHGGGGGFHHHHHHH0FEGHGGG.@FCEGH0GH<EHGHHGGGFFHHHGHHHHHHHHGGGGGGGGGGGGGGGGGFGGGGGGGGFFFFFFFFFFFFFFFFFFFFFFFFFFFFFFFFFFFFFFFFFFFFFF
@M05620:37:000000000-D9766:1:1101:5836:9145 1:N:0:60
GCGGCTGCTTTGGAAGAAACTCATAGATTACTGCCACAGTTCCCCCTGTACCTGTAAAAGTTTCTTGCCTGGCTTCCAGAAGCTGCAACAACTGCCTACAGGATGCTACCCGTCAGGAACTGCTCCTAGCAGCCTCCACGGGCGTACCAGCGCTGATGCACCACTGGCCAGTCCTTCAGGCCTTTCCGATTTCGCACTCTTGTGGATCCCCTTGCCCCATTCTCCGCATTTGTACTTGTCACTGACACGCC
+
>1>AA>>AFFFDGGGE1FEGGGBFGFHGFDBFFF01B0B1DDGHHG/F1AD2211DF22DFG2F2FFFHHHHHG00BGH1GHH1E1FGG0>GFHGHDF0@BGGHHHGBF0BE?/EECGEB11BB11>1BB1B0?0FE00/<//B///?21?A//</>11<>FAFG<F.0/.C000==DGD/.<G<GHG.;EGGG;.:AG0;BFGGGGGGGEFAB//;.;FFBB;09C-;9B/;//B;FFF/BFFF/;/;@E
@M05620:37:000000000-D9766:1:1101:22074:9158 1:N:0:60
AGTGCCAGCTCTCAATCGCACAGGGGACCCAGGGCCTGGCCCCTCCATCCAGAAAACCTATGACCTCACCCGCTACCTGGAGCACCAACTCCGCAGCTTGGCTGGGACCTATGTGAGTATCCAGCGTAGGAATCTGGGAGTTGGGGAGGAGTGAGGAGTTGGGGAAAGACAGTCCTAACCGTGGAGGGTTCTGGTAAATGATGGGGTGAGGAGGGGCTCTTTGGCTCCCACCAGTCCCCCTGTCTGGTCTA
+
ABBBBFFFBFFFGDGGGFGFGGHHGEGGGGHHGGGGGGHHHHGHGGHHHHHHHHHHHGGHHHHHHHHHHHHGGGGGHHHGHHGHHHFHGHGHGG/EGGHHGHHEFGGHGHHHGHHHHHHHHFHHHGDGGGHHHHHHHHGGGHHHGGGGGGGHHHHHHGHHHHGGGGHHFHHHHGHHHHHHGGFGGGGG;AFGGGGGGGGGGGGGGGFFFFFFFFFFFFFFFFFFFFFFFFFFFFFFFFFDFFFFFFFFBFB
@M05620:37:000000000-D9766:1:1101:13911:9159 1:N:0:60
ACCACACCTTCTACAATGAGCTGCGTGTGGCTCCCGAGGAGCACCCCGTGCTGCTGACCGAGGCCCCCCTGAACCCCAAGGCCAACCGCGAGAAGATGCCCAGGTGAGTGGCCCGCTACCTCTTCTGGTGGCCGCCTCCCTCCTTCCTGGCCTCCCGGCGCTGCGCCCTTTCTCACTGGTTCTCTCTTCTGCCGTTTTCCGTAGGACTCTCTTCTCTGACCTGAGTCTCCTTTGGAACTCTGCAGGTTCTA
+
AB?BBBABFFFFFFGBDFFGFGHHAEGEH?HHHGGAEFGEGHHHHGGGEAEEHFFHHHFGGGGGGGGGGGGHHHFEGGGHGHHHHGGGGGGGGDHHG2GHHHHGHHHHHHGGHHGGGFGHHHHHHFGFGHGHHGGGGDHGHHGHHGGGGGGFGGGGGG-;BFFFFFFFFFFFFFFFFFFFFFFFFFFFFFFFFFDFFFFFFFFFF/FFFFFFFFFFFFBFFFE/BFFFFFFFFFFFFFFFFFFFFFFFFF9
@M05620:37:000000000-D9766:1:1101:4620:9174 1:N:0:60
ACCACACCTTCTACAATGAGCTGCGTGTGGCTCCCGAGGAGCACCCCGTGCTGCTGACCGAGGCCCCCCTGAACCCCAAGGCCAACCGCGAGAAGATGAACCCAGGTGAGTGGCCCGCTACCTCTTCTGGTGGCCGCCTCCCTCCTTCCTGGCCTCCCGGCGCTGCGCCCTTTCTCACTGGTTCTCTCTTCTGCCGTTTTCCGTAGGACTCTCTTCTCTGACCTGCGTCTCCTTTGGAACTCTGCAGGTTC
+
BBABBBBAFFFFGFGFGGBFGGHHGGGBAAGGHFFGDGGCEHHHHGGGFGGGHHFHHHGEGGEGGGGGGGGHHHHGGGFHGHHHGGGFGG?CCGHE2DFGHHAFHGHH1FHHGGGHG>A-AFFHFHHHHHHHGHHGGGGGHGHH;9CGGGGGGGGGG9EA?GDDFFFCFFBFFFFFFFFFFFFFFFF9BFFFFF;BADFFFFFF.AFFFFFFFFFFFFFF/B/BF?@.9;BFFFFFFFFFFFFFF9FFFFB
@M05620:37:000000000-D9766:1:1101:8747:9191 1:N:0:60
AGTGCCAGCTCTCAATCGCACAGGGGACCCAGGGCCTGGCCCCTCCATCCAGAAAACCTATGACCTCACCCGCTACCTGGAGCACCAACTCCGCAGCTTGGCTGGGACCTATGTGAGTATCCAGCGTAGGAATCTGGGAGTTGGGGAGGAGTGAGGAGTTGGGGAAAGACAGTCCTAACCGTGGAGGGTTCTGGTAAATGATGGGGTGAGGAGGGGCTCTTTGGCTCCCACCAGTCCCCCTGTCTGGTCTA
+
BCACCFFFCFFFGGGGGFGGGFHDFFGGGGHHGGGGGGHHHHGHGGHHHHHHHHHHHGHHHHHHHHHHHHHGGEGGHGHHGGGGHHHHGHHHGGGGGHHHGHHGGGHHGHHHHHHHHGHHHHHHHGEGGGHHHHHHHGHGEHHHGGGGGGGHHHHHHGHHHGGGGGHHGHHHHHHHGHHHGEEFGGGG.CFGGGCFGGGGGGGGGGFFFFFFFFFFFFFFFFFFFFFFFFFFFFFFFFFFFFFFFFFFFFF
@M05620:37:000000000-D9766:1:1101:25352:9207 1:N:0:60
GAGGCTGCTTTGGAAGAAACTCATAGATTACTGCAACAGTTCCCCCTGGACCTGGAAACGTTTCTTGCCTGGCTTACAGAAGCTGAAACCACTGCCTACAGGATGCTACCCGTAAGGAAAGGCTCCTAGAAGACTCCAAGGGAGTAAAAGAGCTGATGAAACAATGGCAAGTAAGTCAGGCATTTCCGCTTTAGCACTCTTGTGGATCCAATTGAACAATTCTCAGCATTTGTACTTGTAACTGACAAGCC
+
A>AABAFAFFFFGFGF4BBGFGBGGFGHHBGHHH44BBFDFGHHHGEFG2GHHHHHHH3BBGHHGHHHHHHHHHFGHHHDGHHGGHHHH1FFHHHHH3BFGFEHGHHGHHHGGGGHHGHHHHHHHGHHHHHHHHHHHEHHGGGG<?DHFHGHGHHFFFGHHGGGHHHHHHGHHHHGHHBGHAGHHHHGGGGGGHHHHHFHHHGGDHHHHHHHHHHHFGGGHFCGHHHCFFGGCFGFGBBFGGGGGGGBFFF
@M05620:37:000000000-D9766:1:1101:14972:9224 1:N:0:60
ACCACACCTTCTACAATGAGCTGCGTGTGGCTCCCGAGGAGCACCCCGTGCTGCTGACCGAGGCCCCCCTGAACCCCAAGGCCAACCGCGAGAAGATGAACCCAGGTGAGTGGCCCGCTACCTCTTCTGGTGGCCGCCTCCCTCCTTCCTGGCCTCCCGGAGCTGCGCCCTTTCTCACTGGTTCTCTCTTCTGCCGTTTTCCGTAGGACTCTCTTCTCTGACCTGAGTCTCCTTTGGAACTCTGCAGGTTC
+
AABBBBBBFFFFGGGGGGGGGGHHGFGFHEHHHGGEGGGGGHHHHGGGEEEFHHFHHHHGGGGGGGGGGGGHGHHGGGGHGHHHHGGGGFDGGGHHHHHFFGGGEFHH1GGHGGHHGGGCGHHHHHHHHHFHEGGGFGGGHGHHGGGGGGGGGGGGGGGG-ADGGGFDFDFFFFFFFFFFFFFFFFFFFFFFFFFFADFFFFFFFFFFFFFFFFFFFFFFBFFFF9FFFFFFFFFFFFFFFFFFFFFFFF/
@M05620:37:000000000-D9766:1:1101:6357:9226 1:N:0:60
ACCACACCTTCTACAATGAGCTGCGTGTGGCTCCCGAGGAGCACCCCGTGCTGCTGACCGAGGCCCCCCTGAACCCCAAGGCCAACCGCGAGAAGCTGCCCCGGTGAGTGGCCCGCTACCTCTTCTGGTGGCCGCCTCCCTCCTTCCTGGCCTCCCGGAGCTGCGCCCTTTCTCACTGGTTCTCTCTTCTGCCGTTTTCCGTAGGCCTCTCTTCTCTTACCTGAGTCTCCTTTGGAACTCTGCAGGTTCTA
+
ABAAA?AAFFFF5FFBFFGFGGGGEF?E4ABGGFGE2AE22B2FGGGEABEG5BA35FGE>E0EFEEGGGFC3GGGGGEGEGHH/FE<C/B<@/01?11FE//A/<F011.<CHCG--<GDG0=D=0:0/CCG-ACAAGGGFDG00C00/AF0AGG.-;-;./;-@DB9BB/9/9F/:.FF9BF/99B9;/BFBDFFF/B.99DD///9BFFFFB;//9;FBB/.9B9FF/:FB///9///9://A.BFE/
@M05620:37:000000000-D9766:1:1101:6338:9230 1:N:0:60
ACCACACCTTCTACAATGAGCTGCGTGTGGCTCCCGAGGAGCACCCCGTGCTGCTGACCGAGGCCCCCCTGAACCCCAAGGCCAACCGCGAGAAGATGCCCAGGTGAGTGGCCCGCTACCTCTTCTGGTGGCCGCCTCCCTCCTTCCTGGCCTCCCGGCGCTGCGCCCTTTCTCGCTGGTTATCTCTTCTGCCGTTTTCCGTAGGCCTCTCTTCTCTGACCTGAGTAACCTTTGGAACTCTGCAGGTTATA
+
3>3>AA>>FFC@AGGABFFGFDFGAEFEG2GGGGCAEEE2EGFHHGAG11BAF3AFHAFEEGCG?E/EGGGHFH//?EEEEHHE/?EED<@DC/FH11?CGHH/1??C1FF/FG---->G1DGFDGBG0<EHFCGC.;G.:/CH0;F0;FGFGG..A---:--;@=D-BB//99.;ADBFF//;FF/B///99@.;FEFFFBF../9;FFFFFF/9;/;BFFFF.://9/;FFBFFF/:FFFBFFFFF/;;
@M05620:37:000000000-D9766:1:1101:12976:9275 1:N:0:60
ACCACACCTTCTACAATGAGCTGCGTGTGGCTCCCGAGGAGCACCCCGTGCTGCTGACCGAGGCCCCCCTGAACCCCAAGGCCAACCGCGAGAAGATGCCCAGGTGAGTGGCCCGCTACCTCTTCTGGTGGCCGCCTCCCTCCTTCCTGGCCTCCCGGAGCTGCGCCCTTTCTCACTGGTTCTCTCTTCTGCCGTTTTCCGTAGGACTCTCTTCTCTGACCTGAGTCTCCTTTGGAACTCTGCAGGTTCTA
+
CCCCCCCCFFFFGGGGGGGGGGHHGGGBEFHHHGGGGGGGGHHHHGGGGGGGGHGHHHHGGGGGGGGGGGGHHHHGGGGHGHHHHGGGGGDGGGHHHHHHHHHGHHHHHHGGHHGGGGGHHHHHHHHHHHGHHGGGGGHGHHGHHGGGGGGGGGGGGG-ADGGGGGFFFFFFFFFFFFFFFFFFFFFFFFFFFFFFFFFFFFFFFFFFFFFFFFFFFFFFFFFFFFFFFFFFFFFFFFFFFFFFFFFFFFB
@M05620:37:000000000-D9766:1:1101:5309:9280 1:N:0:60
ACCACACCTTCTACAATGAGCTGCGTGTGGCTCCCGAGGAGCACCCCGTGCTGCTGACCGAGGCCCCCCTGAACCCCAAGGCCAACCGCGAGAAGATGAACCCAGGTGCGTGGCCCGCTCCCTCTTTTGGTGGCCGCCTCCCTCTTTCCTGGCCTCCTGGCGCTGCGCCCTTTCTCACTGGTTCTCTCTTCTGCCGTTTTCCGTGGGCCTCTCTTCTCTGCCTTGCGCCCCCTTTGGAACTCTGCTGGTTC
+
BBBBBBB3CFCFGGGGGG55GGHHGGGBAFHGHFFG?EFGGHHHHGGEEFGGGHGHHHGAE@EGGGGGGGGHGHHGGGGHGHHHHGGGGG/CGGGBGHHHHHD?FFHF1AFEGGGHG><CGGHHHB0=DFHGGHHFGGGGGGGG/;CF;FGGGGGGG/;CF9.;@DFFFFFFFFFFBFFFFFFFFFF/;:FFFF/;;DFFF99B.;9.9AFFFFF/9/9BBF/;B9@-.-;9BFFFFFFBB/;;B;;BFF/
@M05620:37:000000000-D9766:1:1101:15298:9306 1:N:0:60
ACCACACCTTCTACAATGAGCTGCGTGTGGCTCCCGAGGAGCACCCCGTGCTGCTGACCGAGGCCCCCCTGAACCCCAAGGCCAACCGCGAGAAGATGCCCAGGTGAGTGGCCCGCTACCTCTTCTGGTGGCCGCCTCCCTCCTTCCTGGCCTCCCGGAGCTGCGCCCTTTCTCACTGGTTCTCTCTTCTGCCGTTTTCCGTAGGACTCTCTTCTCTGACCTGAGTCTCCTTTGGAACTCTGCAGGTTCTA
+
BBBCBCCCFFFFGFFFGGGGGGHHGFGGHGHHHGGGCGGCGHHHHGGGEGGGHHGHHHHGGGGGGGGGGGGHHGHGGGGHGHHHHGGGGGGGGGHHHHGHHHHGHHHHHHGFHECFGCGHHHHHHHHHHGGHHGGGGGHGHHGHHFGGFGGGGGGGGDFCFGFGGGFFFFFFFFFFFFFFFFFFFFFFFFFFFFFFFFFFFFFDFBFFFFFFFFFFFFFFFFFFFFFFFFFFFFFFFFFFFFFFFFFFFFB
@M05620:37:000000000-D9766:1:1101:19327:9317 1:N:0:60
ACCACACCTTCTACAATGAGCTGCGTGTGGCTCCCGAGGAGCACCCCGTGCTGCTGACCGAGGCCCCCCTGAACCCCAAGGCCAACCGCGAGAAGATGCCCAGGTGAGTGGCCCGCTACCTCTTCTGGTGGCCGCCTCCCTCCTTCCTGGCCTCCCGGCGCTGCGCCCTTTCTCACTGGTTCTCTCTTCTGCCGTTTTCCGTAGGACTCTCTTCTCTGACCTGAGTCTCCTTTGGAACTCTGCAGGTTCTA
+
BBBABBBBFFFFGGGGGGGEGFHFGAEBAAGHFGGEDGGGGHHHHGGGGGGGFHGHHHGGGGGGGGGGGGGHHFHGGGGHEEHHHGE<DGC<@DFFGHFFHHHGHHHHHHGGHHGGGGGHHHHHHHHHHHGHHGGGGGFGHHGHHGGGGGGGGGGGGG-ADFFFFFFFFFFFFFFFFFFFFFFFFFFFFFFFFFFFFFFFFFFFFFFFFFFFFFFFFFFFFFFFFFFFFFFFFFFBFFFFFFFFFFFFFFF
@M05620:37:000000000-D9766:1:1101:10356:9338 1:N:0:60
ACCACACCTTCTACAATGAGCTGCGTGTGGCTCCCGAGGAGCACCCCGTGCTGCTGACCGAGGCCCCCCTGAACCCCAAGGCCAACCGCGAGAAGATGCCCAGGTGAGTGGCCCGCTACCTCTTCTGGTGGCCGCCTCCCTCCTTCCTGGCCTCCCGGAGCTGCGCCCTTTCTCACTGGTTCTCTCTTCTGCCGTTTTCCGTAGGACTCTCTTCTCTGACCTGAGTCTCCTTTGGAACTCTGCAGGTTCTA
+
ABB3>AB>CFFFGGFGDGBBGBGHGAAB4AFG3BFB2EEGDHHHHGGGGEFGFHGHHHHEEECEGAGGGGGFFFHGGGCH/CGHHG/<BD><CGGB1GFHHHHGHFGHFHGE0FDGGC@G1DHHHHHHHHDHHG?DG?:EHBEHHBF0FFGAFGGGG-;BGGGGGGFB?FFFFF/BFFBBF/BFFFFFFBFF9@ADFFFFFFFFFFFFFFBFFBFFFFFFFFFFFFFBFFFFFFFFFFFFFFFFFFABBFB
@M05620:37:000000000-D9766:1:1101:17721:9345 1:N:0:60
ACCACACCTTCTACAATGAGCTGCGTGTGGCTCCCGAGGAGCACCCCGTGCTGCTGACCGAGGCCCCCCTGAACCCCAAGGCCAACCGCGAGAAGATGCCCAGGTGAGTGGCCCGCTACCTCTTCTGGTGGCCGCCTCCCTCCTTCCTGGCCTCCCGGCGCTGCGCCCTTTCTCACTGGTTCTCTCTTCTGCCGTTTTCCGTAGGACTCTCTTCTCTGACCTGAGTCTCCTTTGGAACTCTGCAGGTTCTA
+
BBBBBBBBFFFFGGGFGGGGGGHHGEGFHFHHHGGGGGGGGHHHHGGGEDFGHGGHHHHGGGGGGGGGGGGHHHGGGGGHGHHHGGGGGGDGCDHHHHHHHHHGFGHHHHEGFHGGGGGFHHHHHHFHHHGGFCCFGGHGGHGHHGGGGEFFFGEGGF-@BBDF;FFFFFFFFFFFFFFFFFFFFFFFFFFFFFFFEFFFFFFFFFFFFFFFFFFFFFFFFFFEFFFFFFFFFFFFFFFFFFFFFFFFFFB
@M05620:37:000000000-D9766:1:1101:24854:9352 1:N:0:60
ACCACACCTTCTACAATGAGCTGCGTGTGGCTCCCGAGGAGCACCCCGTGCTGCTGACCGAGGCCCCCCTGAACCCCAAGGCCAACCGCGCGAAGATGCCCACGTGAGTGGCCCGCTACCTCTTCTGGTGGCCGCCTCCCTCCTTCCTGGCCTCCCGGCGCCGCGCCCTTTCTCACTGGTTCTCTCTTCTGCCGTTTTCCGTAGGACTCTCTTCTCTGACCTGAGTCTCCTTTGGAAGTCTGCAGGTTCTA
+
BCCCCCCCFFFFGGGGGGGGGGHHGGGGHGHHHGGGGGGGGHHHHGGGEGGGHHHHHHHGGGGGGGGGGGGHHHHGGGGHGHH/FFFEC<//BC</11?FCF/>?=/>=1.FH<<C--CF<GHDG0=G;G.CG@@F.C:ACGA/0;9FGG?GGGEGD--9:--;-@BB>/;:BBBB0B9FBFFFFFFFFFB0BBDF/AFFFFFFFFBBB9BF9F09;9BB9B///000;;0B9B/B0/;FFF0BB..0;F;
@M05620:37:000000000-D9766:1:1101:4101:9354 1:N:0:60
ACCACACCTTCTACAATGAGCTGCGTGTGGCTCCCGAGGAGCACCCCGTGCTGCTGACCGAGGCCCCCCTGAACCCCAAGGCCAACCGCGAGAAGATGCCCAGGTGAGTGGCCCGCTACCTCTTCTGGTGGCCGCCTCCCTCCTTCCTGGCCTCCCGCCGCTGCGCACTTTCTCACTGGTTCTCTCTTCTGCCGTTTTCCGTAGGACTCTCTTCTCTGACCTGAGTCTCCTTTGGAACTCTGCAGGTTCTA
+
DCCDDDDCFFFFGGGGGGGGGGHHGGGFHGHHHGGGGGGFGHHHHGGGGGGGHHHHHHHGGGGGGGGGGGGHHHHGGGGHGHHHHGGGGG>DGGHGHHH2==F/?1?=?1/F0F-@CCC0F00=GG00=/.C<@F@FGHE//CG0CFFFGGFGGAFG-;9-C-A-D-@DB0FFF0FF0BF:B0FF0B:;BFFB@.AF.BBD:.;:0:BF0:BBBB0BB00;B//:0:00;F:FF/BB0;::0BFFFFFFB:
@M05620:37:000000000-D9766:1:1101:23042:9365 1:N:0:60
AGTGCCAGCTCTCAATCGCACAGGGGACCCAGGGCCTGGCCCCTCCATCCAGAAAACCTATGACCTCACCCGCTACCTGGAGCACCAACTCCGCAGCTTGGCTGGGACCTATGTGAGTATCCAGCGTAGGAATCTGGGAGTTGGGGAGGAGTGAGGAGTTGGGGAAAGACAGTCCTAACCGTGGAGGGTTCTGGTAAATGATGGGGTGAGGAGGGGCTCTTTGGCTCCCACCAGTCCCCCTGTCTGGTCTA
+
A?>AAFFFBFFFGGGGGGGGGGHHGGGGGGHHGGGGGEHGHHGHGGHHHHHHHHHHHGBHHHHHHHHHHHHGGGGGHHHHHHGGHGHHGHHHGGGGGHHHGHHGGGHHGHHHHHGHHHHHHHHHHGGGGGHHHFHHHHHGGHHFGGGGGGGFHHHHHGHHFBCCEGHHHHHHHGHHHHHHGGADGGGGCFFGGGFGGGGGGGGGGGFFFFFFFFFFFFFFFFFFFEFFFFFFFFFFFFFFAEFFFFFFFFF
@M05620:37:000000000-D9766:1:1101:3443:9399 1:N:0:60
GAGGCTGCTTTGGAAGAAACTCATAGATTACTGCAACAGTTCCCCCTGGACCTGGAAAAGTTTCTTGCCTGGCTTACAGAAGCTGAAACAACTGCCAATAGGCTGCTACCCGTAAGGAAAGGCGCGCAGCAGACTGCAAGGGAGGAAAAGAGGTGATGCAACAATGGCAAGTAAGTCACGCAGGTCCGCTTTAGCACACTTCGGGCTCCAATGGAACAATTCGCAGCATTTGCACTTGGAACTTACAAGCC
+
>33A>>B>CFDFGBBF4CC4B4DFBFGFDGBFFGGD42FDBFFBGG?B2FB2AAAABE2BFGDHFGFBGH3BFG1FG5BBFGFB@FDGHFHH3EGC33B3B@3BB?BFGCC11/?03BFEGF//<//>>/B00BF1@1<GGGGG/<?0<0/?/1?1F>1<1<0.<1<0<FA1=0==DD0<<<--./0-::.;0;CG0/;/90...-;.9//;/900;FFGG9.=A.;./;///:;FBF/BBFF//9///9;
@M05620:37:000000000-D9766:1:1101:18028:9424 1:N:0:60
GAGGCTGCTTTGGAAGAAACTCATAGATTACTGCAACAGTTCCCCCTGGACCTGGAAAAGTTTCTTGCCTGGCTTACAGAAGCTGAAACAACTGCCAACAGTATGATACCCGTCCGGCACTACTCATAGCAGCCTACAAGAGCGTAACCGAGCTAATGAACCCATGGAACGTCGGTCAGGAATTTACGCATTCGCACTCTTGTGGATCCACTTGCCCAATTCACCACATTTGTACTTTTACATGACCAACC
+
BABBCCFCFFFFGEGGGGGGGGHHHHHHHHHHHHHHHHHFHHHHHGGGHGHHHHHHHHHHBHHHHHHHHHHHHHHHHHHHHHHHHHHHHHHHHHHH3B112@44@B@F@@FEEEE///>/23B33B4BB3??BGHGCGHHB02</?E<FDGGG/1?1FBFGG/?GHC<G1..>-<<<CGBCGCG0C:CF.;C0;E.DGGGFF99.0;:/0/0;00;CBGGGB0000..;;F;//;BF/B//:B//:9;.;9
@M05620:37:000000000-D9766:1:1101:18054:9425 1:N:0:60
GAGGCTGCTTTGGAAGAAACTCATAGATTACTGCAACAGTTCCCCCTGGACCTGGAAAAGTTTCTTGCCTGGCTTACAGAAGCTGAAACAACTGCCTACAGGATGCTACCCGTAAGGAAAGGCTCCTAGAAGACTCCAAGGGAGTAAAAGAGCTGATGAAACAATGGCAAGTAAGTCAGGCATTTCCGCTTTAGCACTCTTGTGGATCCAATTGAACAATTCTCAGCATTTGTACTTGTAACTGACAAGCC
+
CABCBCFBFFFFGGGGGGGGGGHHHHHHHHHHHGHHGGHHHHHHHGGGHHHHHHHHHHHHHHHHHHHHHHHHHHHGHHHHHHHHHGEHHHHHHHHHHHHFHFGHGGHHHHHGGGGHHHHHHHHHGGHHHHHHHHHHHHHHGGHGCFFHHFGHHHHHHHHHHFGHHGHHHHGGFHHFHHFGHHHHHHHGDGGGFHHHHHFHHHGHGHHFHHHHHHHGFHHHHEHHHFHHHHGGCFGGGBFGGGGGGFGGGGG
@M05620:37:000000000-D9766:1:1101:16627:9438 1:N:0:60
ACCACACCTTCTACAATGAGCTGCGTGTGGCTCCCGAGGAGCACCCCGTGCTGCTGACCGAGGCCCCCCTGAACCCCAAGGCCAACCGCGAGAAGATACCCAGGTGAGTGGCCCGCTACCTCTTCTGGTGGCCGCCTCCCTCCTTCCTGGCCTCCCGGCGCTGCGCCCTTTCTCACTGGTTCTCTCTTCTGCCGTTTTCCGTAGGACTCTCTTCTCTGACCTGAGTCTCCTTTGGAACTCTGCAGGTTCTA
+
CCCCCCCCFFFFGGGGGGGGGGHHGGGFHGFGHGGGGGGGGHHHHGGGGGGGGHHHHHHGGGGGGGGGGGGHHHHGGGGHGHHHHGGGGGGGCGFHH2FGHHHGHHHHHHGGHHGGGGGHHHHHHHHHHHGHHGGGGGHGHHGHHGGGGGGGGGGGGG-;AFFFFFFFFFFFFFFFFFFFFFFFFFFFFFFFFFFFFFFFFFFFFFFFFFFFFFFFFFFFFFFEFFFFFFFFFFFFFFFFFFFFFFFFFFB
@M05620:37:000000000-D9766:1:1101:8682:9439 1:N:0:60
GAGGCTGCTTTGGAAGAAACTCATAGATTACTGCAACAGTTCCCCCTGGACCTGGAAAAGTTTCTTGCCTGGCTTACAGAAGCTGAAACAACTGCCTACAGGATGCTACACGTCAGGAAAGGCTCCTAGAAGCCTCCCAGGGAGTCACCGAGCTGCTGAAACACTGGCACGTACTTCAGGCATTTCCGCTTTCGCACTCTTGTGGATCCCCTTGAACAATTCTCCGCATTTGTCCTTGTACCTGACCCGCC
+
>33>AAFAFFFFGGFCBGGGGGHHHHHHHFGHHH4EGHFDDFHHHGEG2GHHHHGHHHGHHHHHDHHHHHHHHHH3FGHHHHHHH3FGHGGHHHHHFGFGHHFCGBB4B3B1B1??GHHB0??GHAFBGHHF3FGHHE03?/?C<B111/<>DDB@G11F1?F<GHHEF1<00..>FDGFB.FG10=AG.CE0.CCDGGHHHHH?CHHHB.;FG00;0:FGBB90;.@F.9FF0;F0FFFF;=FF9/.9;@
@M05620:37:000000000-D9766:1:1101:18515:9443 1:N:0:60
ACCACACCTTCTACAATGAGCTGCGTGTGGCTCCCGAGGAGCACCCCGTGCTGCTGACCGAGGCCCCCCTGAACCCCAAGGCCAACCGCGAGAAGATGCCCAGGTGAGTGGCCCGCTACCTCTTCTGGTGGCCGCCTCCCTCCTTCCTGGCCTCCCGGAGCTGCGCCCTTTCTCACTGGTTCTCTCTTCTGCCGTTTTCCGTAGGACTCTCTTCTCTGACCTGAGTCTCCTTTGGAACTCTGCAGGTTCTA
+
DDDDDDCCFFFFGGGGGGGGGGHHGGGFHGHHHGGGGGGGGHHHHGGGGGGGHHHHHHHGGGGGGGGGGGGHHHHGGGGHGHHHHGGGGGGGGGHHHHHHHGHGHHHHHHGGHHGGGGGHHHHHHHHHHHGHHGGGGGHGHHGHHGGGGGGGGGGGGG-DGGGGGGFFFFFFFFFFHFFFFFFHHFFFFHFFFFFFFFFFFFFFFFFFFFFFHHHFHHFFFHFFFFFFFFFFFHFFFFFFFFFFFFFFFFF
@M05620:37:000000000-D9766:1:1101:16610:9446 1:N:0:60
ACCACACCTTCTACAATGAGCTGCGTGTGGCTCCCGAGGAGCACCCCGTGCTGCTGACCGAGGCCCCCCTGAACCCCAAGGCCAACCGCGAGAAGATCCCCAGGTGAGTGGCCCGCTACCTCTTCTGGAGGCAGCCTCCCTCCTTCCTGGACTCACGACGCTGCGCCATTTATCACTGGTTCTCTATTCTGCCGTTTTCCGTAGGCCTCTCTTCTCTGCCCTGAGTCTCCTTTGGAACTCTGCAGGTTCTA
+
ABB?ABAABFFFGGGGEG5FGDHGGA2B4BGBAFFEDGEEDHHHHGGGDFGGGHHFGHHEEGCGGEGGGEFFFFHGGEEH/CGHHG//>CB@CGBCG<<FFGGFHFFGHH<CHG-C<->0<DG0<==00<<EE.DGFHC./CDHFHB0;/9CBF0B..;;ADDD?BE..////;/;FB.;//;B/9:FFFFFFBFFFEFF.9.;A/;BA/B//::BFB/;ABA.999/BF/BB/BBBF/9FBF/BFFFB//
@M05620:37:000000000-D9766:1:1101:16263:9449 1:N:0:60
ACCACACCTTCTACAATGAGCTGCGTGTGGCTCCCGAGGAGCACCCCGTGCTGCTGACCGAGGCCCCCCTGAACCCCAAGGCCAACCGCGAGAAGATGAACCCAGGTGCGTGGCCCGCTCCCTCTTCTGGTGGCCGCCTCCCTCCTTCCTGGCCTCCCGGCGCTGCGCCCTTTCTCCCTGGTTCTCTCTTCTGCCGTTTTCCGTCGGACTCTCTTCTCTGCCCTGCGTCTCCTTTGGAACTCTGCCGGTTC
+
BBBBBBBBFFFFFGGGBFGGGGHHGGGEE2FGHGGFGFGGGHHHHGGGGGGGHHGFHHHCEGGGGFGGGGGHHHGGGGFHGEFCHFGEGG?CGFHHD<?GHHD?/??GGFGD->GH-AC-<EHF/0=<=DGBDFFDFG?EGGGF./0;9F0/.:0;A..------.--:9@F9F/:9/FF.BFFFF/BBF///:/:;DF.:B;;.9;-::9/FFFFFBBB//;/.ADAD9FBFFFFBFBFF//B/;9@-:.
@M05620:37:000000000-D9766:1:1101:21110:9476 1:N:0:60
AGTGCCAGCTCTCAATCGCACAGGGGACCCAGGGCCTGGCCCCTCCATCCAGAAAACCTATGACCTCACCCGCTACCTGGAGCACCAACTCCGCAGCTTGGCTGGGACCTATGTGAGTATCCAGCGTAGGAATCTGGGAGTTGGGGAGGAGTGAGGAGTTGGGGAAAGACAGTCCTAACCGTGGAGGGTTCTGGTAAATGATGGGGTGAGGAGGGGCTCTTTGGCTCCCACCAGTCCCCCTGTCTGGTCTA
+
>AAAAD54AFFFFGGGGCFGEEGD2AEGGG2FF2EFG2GAGGECAFFHBGGGFFHHHGHFHFHHHHFGHHFGG@EGHHHGHHHHHHGHGHHHGGGGGGHHGHHGGGHHGHHHHHHHHHHHHGHHHGAEGGHFHHHFHHHGGFFHGGFCGGGGHHHGGDHHHHGGGGHHHHFHHHHHEHHHGDABFFGGGGGGGGGGFFGGGFGGGGD?FFFFFFBBBBEFFFFFFFFEEFADFFFFFFFFBFFFFFFFFFF
@M05620:37:000000000-D9766:1:1101:25530:9499 1:N:0:60
GAGGCTGCTTTGGAAGAAACTCATAGATTACTGCAACAGTTCACCCTGGACCTGGAAAAGTTTCTTGCCTGGATTACAGAAGCTGAAACAACTGCCTACAGGATACTACCCGTAACGACAGGCTCTTAGAACACTCCAAGGGAGTAAAAGAGCCGATGACATAATCGCAAGCAAGCCAGTCATTTCCTCTTCAGCTCTCTTGTGGATCCAATTGAACAATTTGCATCTCTTGTACTTCTAACTGACAAGCC
+
>AA1A1>ACF3DABB11AB1A11AAD1D31AFAFD1BFFA2DDGHF0BA0B0ABF0BACG12DFB1BBBF1A011AB1BBB1B1BDB1B>B/1B10BDG110011@B21B0/>>?///>>E//>001>1>21B01B0BF1?/F//B12>1?000/</??1?1?F11/?//<.0F0..0<1<==0=G00=D<0=D00/=G00000:000;0::G00C0:C0000;09=000;9C9009090090;9/90..9
@M05620:37:000000000-D9766:1:1101:8674:9502 1:N:0:60
AGTGCCAGCTCTCAATCGCACAGGGGACCCAGGGCCTGGCCCCTCCATCCAGAAAACCTATGACCTCACCCGCTACCTGGAGCACCAACTCCGCAGCTTGGCTGGGACCTATGTGAGTATCCAGCGTAGGAATCTGGGAGTTGGGGAGGAGTGAGGAGTTGGGGAAAGACAGTCCTAACCGTGGAGGGTTCTGGTAAATGATGGGGTGAGGAGGGGCTCTTTGGCTCCCACCAGTCCCCCTGTCTGGTCTA
+
AA>AAFFFBFFFGGGGGGGAECGHFGGFEFHHFEGGFGHHHHGHGGGHHHGHFGHHHGHHHHFHHHHHHHHGGEEGHHHHCFGGHHHAEFHHEEFE@GHHGHHGGGHHGHHHHHGHHHHHHHHGHGEGGGHHHHHHHHHGGHHHGGGGGGGHHGHHHGHHHFGGGGHHGHHHGHHHHHHHGACFGGGG:9FGGGFGGGGGGGGGGGFFEFFFFFAFFFFFFFFFFFFFFFFFFFFFFFFFFFFFFFFFFF/
@M05620:37:000000000-D9766:1:1101:20952:9527 1:N:0:60
ACCACACCTTCTACAATGAGCTGCGTGTGGCTCCCGAGGAGCACCCCGTGCTGCTGACCGAGGCCCCCCTGAACCCCAAGGCCAACCGCGAGAAGATGCCCAGGTGAGTGGCCCGCTACCTCTTCTGGTGGCCGCCTCCCTCCTTCCTGGCCTCCCGGAGCTGCGCCCTTTCTCACTGGTTCTCTCTTCTGCCGTTTTCCGTAGGACTCTCTTCTCTGACCTGAGTCTCCTTTGGAACTCTGCAGGTTCTA
+
AAAAA4AAFFFFFGGFEGFGGGHGFGGGH?FHHGFE?EG2BF2FHGFGA1EF5GCGGHGGEG0EFEFGGGGGGGHGGGEHEFGHEFGGGGGCCAFF22DGHH/FGHHHGFFFHH@FGFGHHGHHFFDDGF?HHCCGGGHEHHFEHGFFGFFGFFEEG?--BFGGGGFFBFFFFFFFFFFBBFFFFFFFFF//9@D9BEBFFBF?ABFFFFFFFFFFFFFFBFBFFFFFFFF/BFBBBFFFFFEFBFAFFFB
@M05620:37:000000000-D9766:1:1101:18847:9552 1:N:0:60
GAGGCTGCTTTGGAAGAAACTCATAGATTACTGCAACAGTTCCCCCTGGACCTGGAAAAGTTTCTTGCCTGGCTTACAGAAGCTGAAACAACTGCCTACAGGATGCTACCCGTAAGGAAAGGCTCCTAGAAGACTCCAAGGGAGTAAAAGAGCTGATGAAACAATGGCAAGTAAGTCAGGCATTTCCGCTTTAGCACTCTTGTGGATCCAATTGAACAATTCTCAGCATTTGTACTTGTAACTGACAAGCC
+
AAABABFBFFFFGFGGFGGGGGHHHHHHHHHHHHFHFHHHHGHHHGGGHHGHHHGGFFFHFHHHHHHGGHHHHHHFGHHHGHGHHFFHHHGHHHHHGHGFHBBGHGHHHGHGGGGHGHGHHGHHHGHHHHHHHHHHGHHHGDHG?FGHHGFHHHHEHBHHG@GHH1FFCGGFHHHFGHGFHHHHHHHFDDGGFHHHHHGGHHGHFGHHHHHFGHHFFHHHHFHHHHFHHHGGCCFGGBBFFGGGGGGGGGG
@M05620:37:000000000-D9766:1:1101:11061:9554 1:N:0:60
ACCACACCTTCTACAATGAGCTGCGTGTGGCTCCCGAGGAGCACCCCGTGCTGCTGACCGAGGCCCCCCTGAACCCCAAGGCCAACCGCGAGAAGATGCCCAGGTGAGTGGCCCGCTACCTCTTCTGGTGGCCGCCTCCCTCCTTCCTGGCCTCCCGGCGCTGCGCCCTTTCTCACTGGTTCTCTCTTCTGCCGTTTTCCGTAGGACTCTCTTCTCTGACCTGAGTCTCCTTTGGAACTCTGCAGGTTCTA
+
CCCCCCCCFFFFGGGGGGGGGGHHGEGEGGHHHGGGGGGGGHHHHGGGGGGGHHHHHHHGGGGGGGGGGGGHHHHGGGGHGHHHHGGGGGGGGGHHHHHHHHHGHHHHHHGGHHGGGGGGHGHHHHHHHHGHHGGGGGHGHHGHFGGGGGGGGGGGGG-;@FCFFFFFFFFFFFFFFFFFFFFFFFFFFFFFFFDFFFFFFFFFFFFFFFFFFFFFFFFFFFFFFBFFFFFFFFFFFFFFFFFFFFFFFFF
@M05620:37:000000000-D9766:1:1101:7038:9555 1:N:0:60
ACCACACCTTCTACAATGCGCTGCGTGTGGCTCCCGAGGAGCACCCCGTGCTGCTGACCGAGGCCCCCCTGAACCCCAAGGCCAACCGCGCGAAGATACCCAGGTGAGTGGCCCGCTACCTCTTCTGGTGGCCGCCTCCCTCCTTCCTGGCCTCCCGGCGCTGCGCCCTTTCTCACTGGTTCTCTCTTCTGCCGTTTTCCGTAGGACTCTCTTCTCTGACCTGAGTCTCCTTTGGAACTCTGCAGGTTCTA
+
AAAAAAA1BBBFGFFGGG1AEEGGGGGB0BGFG0BE/EFGCGGHHGG/BEEGGHHHHHH>>?EEGGGGGGGHFHHGGGGHGHHHHGGCGG<BCGG?G1?FHHHGHHHHHHGGHHGGGGGHHHHHHHHHFCEHHGGGGGGGGGGGGGGGFGGGGGGGG@-@@@?F@@F@@FFFFFFFFFFFFFFFFFFFBBBFF@BFFFFFFFFFFFFFFFFFFFF/;FBFFFF;FFF/;BFFFFFFFFFFFFFFFFFFFFB
@M05620:37:000000000-D9766:1:1101:12881:9564 1:N:0:60
ACCACACCTTCTACAATGAGCTGCGTGTGGCTCCCGAGGAGCACCCCGTGCTGCTGACCGAGGCCCCCCTGAACCCCAAGGCCAACCGCGAGAAGATACCCAGGTGAGTGGCCCGCTACCTCTTCTGGTGGCCGCCTCCCTCCTTCCTGGCCTCCCGGAGCTGCGCCCTTTCTCACTGGTTCTCTCTTCTGCCGTTTTCCGTAGGACTCTCTTCTCTGACCTGAGTCTCCTTTGGAACTCTGCAGGTTCTA
+
CCCCCCCCFFFFGGGGGGGGGGHHGGGGHGHHHGGGGGGGGHHHHGGGGGGGHHHHHHHGGGGGGGGGGGGHHHHGGGGHGHHHHGGGGGGGG?GHHFHHHHHFGFHHHHGGHGGGG?GHHHHHHHGHHHGHHGGGGGHGHH.GFFGGGGGGGGGGGGFBGGGGGGFFFFFFFFFFFFFFFFFFFFBFFBFFFFDFFFFFFFFFFFFFFFFFFFFFFFFFFFFFFFFFFFFFFFBFFFFFFBFFFFFFFFB
@M05620:37:000000000-D9766:1:1101:4884:9565 1:N:0:60
AGTGCCAGCTCTCAATCGCACAGGGGACCCAGGGCCTGGCCCCTCCATCCAGAAAACCTATGACCTCACCCGCTACCTGGAGCACCCACTCCGCAGCTTGGCTGGGACCTATGTGAGTATCCAGCGTAGGAATCTGGGAGTTGGGGAGGAGTGAGGAGTTGGGGAAAGACAGTCCTAACCGTGGAGGGTTCTGGTAAATGATGGGGTGAGGAGGGGCTCTTTGGCTCCCACCAGTCCCCCTGTCTGGTCTA
+
ABAAAFFFBFFFGFGGGGGCGFHGGG?FEEHHBEGEGGHHHHGHGGHHHGHHHHFBGGHHHHHHHGGHHHHGGEFGHHGHBGHHHH1?EHHGEGCGEHGHGHHGGGHHGHHHHHHHHHHHHHHHHGGDDDFGHHHHHH0FGHHHGG<DG.CGH0GHCGHHHHGGEAGH/GFGHHGHHHHGGGGG.EGGEFFGGGFGGGGGGGGGGFFFFFFFFFFFFFFFFFFFFFFFFFFFFFFFFFFFFFFFFFFFFFB
@M05620:37:000000000-D9766:1:1101:9403:9581 1:N:0:60
GAGGCTGCTTTGGAAGAAACTCATAGATTACTGCAACAGTTCCCCCTGGACCTGGAAAAGTTTCTTGCCTGGCTTACAGAAGCTGAAACAACTGCCTACAGGATGCTACCCGTAAGGAACGGCTCCTAGCAGACTCCAAGGGCGTAACAGCGCTGATGAACCACTGGCAAGTCAGTCAGGCATTTCCGCTTTCGCACTCTTGTGGATCCCATTGACCAATTCTCAGCATTTGTACTTGTAACTGACAAGCC
+
AAAABAFAFFFFGGGGAGGGGGGGHHHHHHHHHHHFHHHBGHHHHGGGGFHGGHGHHHBFGHHHHHHHHHHHHHHHHHHHHHHHHHHHHHHHHHHHFH2EFG?G@GHGH2GEF/EGHH30//>>//?BGFGG3B2B2222?C/B<///220>///?G1111>G.F10.<F.F100<<GH//.<D0DGD.EGG0CE.CFH0CBFFFFGGF/0;0;009/CFG09FFBFFGGG0;09CFB9/:FFFFFF/FEF
@M05620:37:000000000-D9766:1:1101:21230:9588 1:N:0:60
ACCACACCTTCTACAATGAGCTGCGTGTGGCTCCCGAGGAGCACCCCGTGCTGCTGACCGAGGCCCCCCTGAACCCCAAGGCCAACCGCGAGAAGATACCCAGGTGAGTGGCCCGCTACCTCTTCTGGTGGCCGCATCCCTCCTTCCTGGCCTCCCGGAGCTGCGCCATTTCTCACTGGTTCTCTATTCTGCCGTTTTCCGTAGGACTCTCTTCTCTGACCTGAGTCTCCTTTGGAACTCTGCAGGTTCTA
+
A>1AA1>AFFFD3GG1AAF1E1BAAAEEC0FHCFE00AE/AFAGHGGE//E/1B1BGA0EEE/E>E>FGGGFHFFEGGG//FGFACEEG/BC//GF1GGH11/?G1?GGHGGHH@CGGGHH0GHH00DGHGHHGG-C-:G0:EFC0;FFF.CFG..;@@@AGGBAAF-;FFBFFFFFFFFE/BFF/BFF/BBF@AAFFFFFFFBFFFFFFFFFBFFFBFFFFFFFBBFFFFFFFFEBFFFF/FFFFF9/F;
@M05620:37:000000000-D9766:1:1101:11622:9602 1:N:0:60
GAGGCTGCTTTGGAAGAAACTCATAGATTACTGCAACAGTTCCCCCTGGACCTGGAAAAGTTTCTTGCCTGGCTTACAGAAGCTGAAACAACTGCCAAAAGGGTTCTACCCGTAAGGAAAGGCCTCTAGAAGACTTCAAGGGAGTAAAACAGCCGATTAAACAATGGAAAGTAAGTCAGGCACTTTCGCTTTAGCACCCCTTTGGATTCAATTGAACAATTCTCAGGATTTGGACTTGTAACTGACAAGCC
+
AAABABFCFFFFGGGGGGGGGGHHHHHHHHHHHHHHFHHGHHHHHGGGHHHHHHHHHFGHGHHHHHHHHHHHHHHHHGHGHHHHHHHHHHHHHH3F33?1311B11@4FGH1?/E0?BFG00/?3?333?D33B34DFH4?DAG/2DBG2/20///<//??GGH11?1?GA11=1<1=1><G0>F1GFD.CE000=<..-;.00;/:0<CG0C0:CFH/0<000;0//0;F009;9FB;00;000;CB..C
@M05620:37:000000000-D9766:1:1101:22510:9602 1:N:0:60
AGTGCCAGCTCTCAATCGCACAGGGGACCCAGGGCCTGGCCCCTCCATCCAGAAAACCTATGACCTCACCCGCTACCTGGAGCACCAACTCCGCAGCTTGGCTGGGACCTATGTGAGTATCCAGCGTAGGAATCTGGGAGTTGGGGAGGAGTGAGGAGTTGGGGAAAGACAGTCCTAACCGTGGAGGGTTCTGGTAAATGATGGGGTGAGGAGGGGCTCTTTGGCTCCCACCAGTCCCCCTGTCTGGTCTA
+
BBAABFFFCFFFGGGGGGGGGGHHGGGGGGHHGGGGGGHHHHGHGGHHHHHHHHHHHGHHHHHHHHHHHHHGGFGGHHHHGGGHHHHHGHGHEFGGGHHHGHHGGGHHGHHHHHHHHHHHHHHHHGGGGGHGHHHHHHHGGHHHGGGGGGGGHHHHHGHHHHGGGGHHHHHHHHHHHHHHGDEGGGGGAFGGGGGGGGGGGGGGGGFFFFFFFFFFFFFFFFFFFFFFFFFFFFFFFFFFFFFFFFFFFFF
@M05620:37:000000000-D9766:1:1101:8229:9602 1:N:0:60
GAGGCTGCTTTGGAAGAAACTCATAGATTACTGCAACAGTTCCCCCTGGACCTGGAAAAGTTTCTTGCCTGGCTTACAGAAGCTGAAACAACTGCCTACAGGATGCTACCCGTAAGGAAAGGCTCCTAGAAGACTCCAAGGGAGTAAAAGAGCTGATGAAACAATGGCAAGTAAGTCAGGCATTTCCGCTTTAGCACTCTTGTGGATCCAATTGAACAATTCTCAGCATTTGTACTTGTAACTGACAAGCC
+
A>AABAFAFFFFGGGGCCGGGGHHGHBHHGGHHHHCGGGDFHHHHGGGCGHHHHFHHGGHHHHHHHHHHHHHHHHBHHHHHHHGHGHGHHHHHHHHHHHFHH1GGHHHHHHGG?EHHHH30GHHHGHHH3GHFHHHH3GHGGAFE0G2FFFHHHHBGH>G1GF<GHHHH1FG1FDFHHHHHAHHHHHGGGGGEHHHHHFHHHHHGFGHHFCGHHHHHCHHHHHHHHHHHHGGFGGGGGGGBFGGGGG0CEG
@M05620:37:000000000-D9766:1:1101:16381:9611 1:N:0:60
ACCACACCTTCTACAATGAGCTGCGTGTGGCTCCCGAGGAGCACCCCGTGCTGCTGACCGAGGCCCCCCTGAACCCCAAGGCCAATCGCGAGAAGATGCCCAGGTGAGTGGCCCGCTACCTCTTCTGGTGGCCGCCTCCCTCCTTCCTGGCCTCCCGGCGCTGCGCCCTTTCTCACTGGTTCTCTCTTCTGCCGTTTTCCGTAGGACTCTCTTCTCTGACCTGAGTCTCCTTTGGAACTCTGCAGGTTCTA
+
CCCCCCCCFFFFGGGGGGGGGGHHGEGEHDHHHGGGGGGGGHHHHGGGGGGGHHGGHHHGGGGGGGGGGGGHHHHGGGGHGHHHH3BFFGGGGGHHHHGHHFGGFGECFBGCHHCC<><GGGFHFD<FD<EFHC@GDDHGHGGFHFHF0FCFFFGG?B--:@?A>-AF=FFFFF0990BBFBFFBBBFBBBFFA9DFFFFA:9;DBB9/9;BFFFFFF;9FBB::BBBFFBFFFEBFEB0::B:FFFFF00
@M05620:37:000000000-D9766:1:1101:18159:9624 1:N:0:60
ACCACACCTTCTACAATGAGCTGCGTGTGGCTCCCGAGGAGCACCCCGTGCTGCTGACCGAGGCCCCCCTGAACCCCAAGGCCAACCGCGAGAAGATGAACCCAGGTGAGTGGCCCGCTACCTCTTCTGGTGGCCGCCTCCCTCCTTCCTGGCCTCCCGGAGCTGCGCCCTTTCTCACTGGTTCTCTCTTCTGCCGTTTTCCGTAGGACTCTCTTCTCTGACCTGAGTCTCCTTTGGAACTCTGCAGGTTC
+
AA?AB@ABFFFFCGGFBBFGFGGFEEFEHAHHHGG2EEG?DHHHHGGGEEFEGFFGHHFGGEEGFEEGGGGHHHGGGGGHGHHHEGGGGCBFGGHHBBHFGHGGHFHGHHHHGGHHGGGGGHGHHHHGHHHHGHHGGGGGHGHHGGGGGGGGGGGGGGGF-@GGFGADFFAFFFFFFFFFFFFFFFFFFFFFFFFF:DFFFFDFFFFFFFFFFFFFFFFFEFFFFBF9FFFFFFFFF/FFFFFEFFFFFF/
@M05620:37:000000000-D9766:1:1101:23120:9626 1:N:0:60
AGTGCCAGCTCTCAATCGCACACGGCTGAACTCCCGTCACATTCAGAAATCTCGTATGCCGGCTTCTGCTTGAAAAAAAAAACACCCGCGCGACGATGACCCAGGGTCTTAGCCGGCTACCCCTTTTTGGGGCCGCGGCCCTCCTTCCTGGCCCCCCGGTGGTGAGCCCCTTTCCCCTCGGTCTCGCTTTCTCGGTTTTCCTTAGGACTCTCGTGTCTCGCCGTCGGCCACTTGGGAACCTGTCCGGTTCT
+
AAAAADDFAFFFGGGFGGGGGGCE00AAA1FHHG0E/AEGHFFGGG2FC1DGDFFEGFHGE/A>/F1DFG1BBBFDGGE////?0?EEG/<<//////11?G//?<0>01111>.<-<./C..<.<D0:-.:.;-----;A..9-/9B//9AF--9;--9---9/-//---9//;/-----;--//--;-///-----;//////////9//-9;--///;---------;/9;/--/;9--/;/A-@--/
@M05620:37:000000000-D9766:1:1101:19716:9632 1:N:0:60
ACCACACCTTCTACAATGAGCTGCGTGTGGCTCCCGAGGAGCACCCCGTGCTGCTGACCGAGGCCCCCCTGAACCCCAAGGCCAACCGCGAGAAGATACCCAGGTGAGTGGCCCGCTACCTCTTCTGGTGGCCGCCTCCCTCCTTCCTGGCCTCCCGGAGCTGCGCCCTTTCTCACTGGTTCTCTCTTCTGCCGTTTTCCGTAGGACTCTCTTCTCTGACCTGAGTCTCCTTTGGAACTCTGCAGGTTCTA
+
CCCCCCCCFFFFGGGGGGGGGGHHGGGGHGHGHGGGGGGGGHHHHGGGGGGGHHHHHHHGGGGGGGGGGGGHHHHGGGGHGHHHHGGGGGGGGGHHH2FGHHHGHHHHHHGGHHGGGCGHHHHHHHHGHHGHHGGGGGHGHHGHHGGGGGGGGGGGGD?FFGGGGGFFFFFFFFFFFFFFFFFFFFFFFFFFFFFFFFFFFFFDFFFFFFFFFFFFFFFFFFFFFFFFFFFFFFFFFFFFFFFFFFFFFFF
@M05620:37:000000000-D9766:1:1101:9864:9636 1:N:0:60
AGTGCCAGCTCTCAATCGCACAGGGGACCCAGGGCCTGGCCCCTCCATCCAGAAAACCTATGACCTCACCCGCTACCTGGAGCACCAACTCCGCAGCTTGGCTGGGACCTATGTGAGTATCCAGCGTAGGAATCTGGGAGTTGGGGAGGAGTGAGGAGTTGGGGAAAGACAGTCCTAACCGTGGAGGGTTCTGGTAAATGATGGGGTGAGGAGGGGCTCTTTGGCTCCCACCAGTCCCCCTGTCTGGTCTA
+
ABAABFFFBFFFGFGGGFGAGCGHGEGGGGGHGFGEEFHHHHGHGGHHHHHHHHHHHGHHHGFHHHHGHHHGGGGGHHGGHHGFGHFHGHHHGGEGGGHHGHHGGGHHGHHHHHHHHGFGHHHHHGEGGGHHHHHHHHHGGHHHGGGGGGGHHHHGHGHHHHGGGGGGHHHHFFHHGHHHGAEGGGGGCFFGGGCFGGGGGFGGGGFBFFFFFFBBBBFFFFFFFFFFFFFFFFFFFFFFBFFFFFFFFFB
@M05620:37:000000000-D9766:1:1101:16548:9637 1:N:0:60
ACCACACCTTCTACAATGAGCTGCGTGTGGCTCCCGAGGAGCACCCCGTGCTGCTGACCGAGGCCCCCCTGAACCCCAAGGCCAACCGCGAGAAGATGAAACCAGATGCGCGGCCCACTCCCTCTTCTGGCCGCCTCCTCCCTCCTTCCTGGCCTCCAGGCGCTGCGCCCCTTATCGCTTCTTCTCTCTTCCGCCGTTCTCAGTACGCCTCTCTTCTATGCCATGCGCCTTCTTAGGTACTCTGCTGGTTG
+
CCCCCCCCFFFFGFGGGGGGGGHHGGGGHGHHHGGGGGGCGHHHHGGGGGGGHGHHHHHGGGGGGGGGGGGHHHHGGGGHGHHHHGGGGGGGGGHHHHGG220/?0111>/--<<-.<./<.CGF::CGH0.;CG.;E//;CFBC/;9/00/;C:../:/.;;:-;--.--;9/::.9F..;9B/9BBF/F/;.::@./99//;//..-../BF/B/////9/;/:..;..9////:/9//;/BB///;/.
@M05620:37:000000000-D9766:1:1101:8168:9641 1:N:0:60
AGTGCCAGCTCTCAATCGCACACGTGTGCCCTCCCGTCACCTTCAGACCTCTCATATGCCGTCGGCGGCTTGAAACCAAAAGACAAAAACCCTACGCGTGGTTTGTCCCAATGTTAGTATAAAGACAAAAAATATGGGAGCGGGGGAGAAGTGAGGAATTAGCAAAAGAAAGGAGTAAACGGGAAGGGTGATTAAAAAAGAACAAGTGAAGAGGGGACATGAGCACAGAAAAAACTTGGAACTTTCCCACG
+
ABAABFFFCFFFGGGGGGGGGG4AF4A4DGHG2ABABBBB33BBGFG3G33BG3BD5DAFABE0000/>>>>G3BF?F//?3/2B22B///?02B/>/></=/0/222?>?01?1111111111100<<<<-01>=0./<.-<-----../000;.0/0000/000//.9/0././/900....-....9:9009:0;-...////090990...-.-.:0000;;9/000;.@D000000;0B000;:.-
@M05620:37:000000000-D9766:1:1101:17255:9649 1:N:0:60
AGTGCCAGCTCTCAATCGCACAGGGGACCCAGGGCCTGGCCCCTCCAGCCAGAAAACCTATGACCTCACCCGCTACCTGGAGCACCAACTCCGCAGCTTGGCTGGGACCTATGTGAGTATCCAGCGTAGGAATCTGGGAGTTGGGGAGGAGTGAGGAGTTGGGGAAAGACAGTCCTAACCGTGGAGGGCTCTGGTAAATGATGGGGAGAGGAGGGGCTCTTTGGCTCCCACCAGTCCCCCTGTCTGGTCTA
+
AAAAAFF1AFFFGGGGG1AAEGHHA0EAE00BF0EFCFAFFGG/EG01BA0EGGHHFE01FB2D11BG/F0EEEGGHBG0GG0?BFH//0@G/EGGGGGG<01??/00<<1FDFGGHFHD22FDC@/C<AGF111F<00<?FD1<->-<.<GF0D.CAGBH/<AC.:.:/CGGGHFHHE.A9C?EEB@.;EFFF;09900C000C--9--;AA--@@-99B/////BEAFABAFBB//9;9-/;///;9/F
@M05620:37:000000000-D9766:1:1101:25896:9662 1:N:0:60
AGTGCCAGCTCTCAATCGAACAGGGGACCCAGGGCCTGGCCCCTCCATCCAGAAAACCTATGACCTCACCCGCTACCTGGAGCACCAACTCCGCAGCTTGGCTGGGACCTATGTGAGTATCCAGCGTAGGAATCTGGGAGTTGGGGAGGAGTGAGGAGTTGGGGAAAGACAGTCCTAACCGTGGAGGGTTCTGGTAAATGATGGGGTGAGGAGGGGCTCTTTGGCTCCCACCAGTCCCCCTGTCTGGTCTA
+
AA>>AFFF?CFFGGFGGGCGGGHEGGFCEGHHGGGGEGHHGHGGGGHHHHGHBGBHHGHHHHHHHHHHHHHGGGGGHHHHHHHHHHHHGHGFGGGGGGHHGHHGFGGHGHHHHHGHHFFHHHFHHGGGGGHHHHHHHHGGGHHHGGGGGGGGHHHHHGHHHHGGGGHHHHHHHHHHHHHHGGGGGGGGCFGGGGGGGGGGGGGGGGFBFFFFFF<?BBFFFFFFFFFEAFFFFFFFFFFFBFFFFFFFFFF
@M05620:37:000000000-D9766:1:1101:17738:9684 1:N:0:60
ACCACACCTTCTACAATGAGCTGCGTGTGGCTCCCGAGGAGCACCCCGTGCTGCTGACCGAGGCCCCCCTGAACCCCAAGGCCAACCGCGAGAAGATGAACCCAGGTGAGTGGCCCGCTACCTCTTCTGGTGGCCGCCTCCCTCCTTCCTGGCCTCCCGGAGCTGCGCCCTTTCTCACTGGTTCTCTCTTCTGCCGTTTTCCGTAGGACTCTCTTCTCTGACCTGAGTCTCCTTTGGAACTCTGCAGGTTC
+
CCBBCDDDFFFFGGGGGGGGGGHHGGGGHGHHHGGGGGGGGHHHHGGGFGGGHHHHHHHGGGGGGGGGGGGHHHHGGGGHGHHHHGGGGGGGGGHHHHGHHHGGGGHHGHHHGGHHGGGGGHHHHHHHHFHHGHHGGGGGHGHHGGGGGGGFGGGGGGGG-BFGGGFFFFFFFFFFFFFFFFFFFFFFFFFHFFFFFFFFHFDFFFFFFFFFFFHHHFFFFFFFF/FFFFFFFFFFFFFFFFFFFFFFFF0
@M05620:37:000000000-D9766:1:1101:5885:9691 1:N:0:60
ACCACACCTTCTACAATGAGCTGCGTGTGGCTCCCGAGGAGCACCCCGTGCTGCTGACCGAGGCCCCCCTGAACCCCAAGGCCAACCGCGAGAAGATGCCCAGGTGAGTGGCCCGCTACCTCTTCTGGTGGCCGCCTCCCTCCTTCCTGGCCTCCCGCCGCTGCGCCCTTTCTCACTGGTTCTCTCTTTTGCCGTTTTCCGTAGGACTCTCTTCTCTGCCCTGTGTCACCTTTGGAACTCTGCAGGTTCTA
+
BBBAABBBFFFFGGGGGGGGGFHHGFGBGEHHHGGGGGGGGHHHHGGEEGGGHHGHHHHGGGGGGGGGGGGHHHHGGGGHGHHHGGGGGGBDGGHHH22?<2G/1<?<F1/FCGD----0F<<=GHB<GB.CC@C@FGHGHGGCHGG0;FFF0.:CG-;-9A?D-@DFFBFFFF/FF/9F9/;B/:BF/;9BB@99BAF/.B.../9/9BF//9B/BB/;E/.//;9//;F/BF/;:/;///99/..9//B
@M05620:37:000000000-D9766:1:1101:3621:9693 1:N:0:60
GAGGCTGCTTTGGAAGAAACTCATAGATTACTGCAACAGTTCCCCCTGGACCTGGAAAAGTTTCTTGCCTGGCTTACAGAAGCTGAAACAACTGCCTATAGTACCCTCAATGAAAGGCACTTATAATACCCGAATCCAGGAAAATACCCGAGCTAATAATCGCAAGGAAGGTAGGTCCGGCCTTTCCACTATCGCACTCTTGTCACTCCAATAACACCATGCATCGCTACTGTAACTTGACATGACATGCC
+
A3>A>AFACFFFGGGGEGGFGGBDFFFDEDGGHHGHCFGHHHHHH?EGEGGGEGHHB3BFAFFFGHHBFHGHHHFFFHHHHCBGHHFFBFEHHHHH3F334B4BBFH1?F4B3FFG111F?344FGHG43B?EE/A?F33/0B0?B1B1?>///1>@2@@@/??/>/??0?<?1F111<<A-ACG0000=/0=<..-;:00:;000;;:CGC0000=;.00/0009;..-;:C0;00;;FCF0;9F99/9;
@M05620:37:000000000-D9766:1:1101:19268:9702 1:N:0:60
ACCACACCTTCTACAATGAGCTGCGTGTGGCTCCCGAGGAGCACCCCGTGCTGCTGACCGAGGCCCCCCTGAACCCCAAGGCCAACCGCGAGAAGATGCCCAGGTGAGTGGCCCGCTACCTCTTCTGGTGGCCGCCTCCCTCCTTCCTGGCCTCCCGGAGCTGCGCCCTTTCTCACTGGTTCTCTCTTCTGCCGTTTTCCGTAGGACTCTCTTCTCTGACCTGAGTCTCCTTTGGAACTCTGCAGGTTCTA
+
ABBBBBBBFFFFFGGGGGGGGGGFGGGGHGHHHGGGGGGFGHHHHGGGGGGGHHHHHHHGGGEGEGFGGGGHHHGGGGGHGHHHHGGGGGCGGGHHHHHHHGEEGFHHHHGGHHFGGCCHHGHFHHHHDCDGHCGGGGHGHHGHHGGF0FGFFGGG?@-@BGGGGADFFFFFFFFFFFBFFFFFFFFFFFFFFBFFFFFFFF.DDFFFFFFFFFFFFFFFFFFBBFFFFFFFFBFFFFFFFFFFBFFFFFB
@M05620:37:000000000-D9766:1:1101:16273:9709 1:N:0:60
ACCACACCTTCTACAATGAGCTGCGTGTGGCTCCCGAGGAGCACCCCGTGCTGCTGACCGAGGCCCCCCTGAACCCCAAGGCCAACCGCGAGAAGATGAACCCAGGTGAGTGGCCCGCTACCTCTTCTGGTGGCCGCCTCCCTCCTTCCTGGCCTCCCGGCGCTGCGCCCTTTCTCACTGGTTCTCTCTTCTGCCGTTTTCCGTAGGACTCTCTTCTCTGACCTGCGTCTCCTTTGGAACTCTGCAGGTTC
+
BBABBAABFFFFDGGG5GGFGGGGGEGGHGHHHGGGFEGEGHHHHGGGFEGFHHHHHHHGGGGGEGGGGGGHHHGGGGGGGHHHHGGGGGGGGGHHHHHFDGFGFFHH1??GCFHHGGC-CHHHHHHHHHHHGGHGGGGGHGHHGFGGGGGGGGGGGGGG-ABBBFBBFBBFFFFFFFFFFFFFFFFFFFFFFFFBADFFFFFFADFFFFFFFFFFFFFFFFFFF.@;BFFFFFFFFFFFFFFFF/9FFFB
@M05620:37:000000000-D9766:1:1101:12529:9710 1:N:0:60
ACCACACCTTCTACAATGAGCTGCGTGTGGCTCCCGAGGAGCACCCCGTGCTGCTGACCGAGGCCCCCCTGAACCCCAAGGCCAACCGCGAGAAGATGAACCCAGGTGCGTGGCCCGCTACCTCTTCTGGTGGCCGCCTCCCTCCTTCCTGGCCTCCCGGCGCTGCGCCCTTTCTCACTGGTTCTCTCTTCTGCCGTTTTCCGTAGGACTCTCTTCTCTGCCCTGCGTCTCCTTTGGAACTCTGCAGGTTC
+
CCCCCCCCFFFFGGGGGGFGGGHHGFGEFGHHHGGGGGGGGHHHHGGGGGGGHHGHHHHEGGGGGGGGGGGHHHHGGGGHGHHHHGGGGG<<C<FB22>FGCDC//?G1<FG@CGH@DG-ACHHHHHHBGHHGHH@DGGGHGGGGGGFGGGFFGGGGGDF?-DCDFFFFFCFFBFF/BFB/BFFFFFFBFF/BF:@ADFFFFBF.;DBF/FFFFFFFFFF/B9BF.;;@DFFF9BFFFFFFFFFF;B9AF/
@M05620:37:000000000-D9766:1:1101:16622:9711 1:N:0:60
ACCACACCTTCTACAATGAGCTGCGTGTGGCTCCCGAGGAGCACCCCGTGCTGCTGACCGAGGCCCCCCTGAACCCCAAGGCCAACCGCGAGAAGATGAACCCAGGTGCGTGGCCCGCTACCTCTTCTGGTGGCCGCCTCCCTCCTTCCTGGCCTCCCGGCGCTGCGCCCTTTCTCACTGGTTCTCTCTTCTGCCGTTTTCCGTAGGACTCTCTTCTCTGCCCTGCGTCTCCTTTGGAACTCTGCAGGTTC
+
BBBABBBBFFFFGGGFFGGGGFHGGFGFHGHHFGGGGGGGGHHHHGGGFGGGHFHHHHHGGGCGFEEGGGGHHHGGGGGHGHHHHGGGGGGGGGFHHHGHHHGFH/GG1/?DGFHGGGG-CGHHHHHHDFHFDGH?FDGGFGGGGGGGGGGGGGGGGGGF-;BDFFFFFFFFFFFFBFFF.BFFFFFFFFFFFFFFDDFFFFDFADD/FFFFFFFFFFFF/BAFF.BDFFFFFFFFB;FFFFFFF/9AFF9
@M05620:37:000000000-D9766:1:1101:16097:9737 1:N:0:60
GAGGCTGCTTTGGAAGAAACTCATAGATTACTGCAACAGTTCCCCCTGGGCCTGGAAAAGTTTCTTGCCTGGCTTACAGAAGCTGAAACAACTGCCTACAGGATGCTACCCGTAAGGAAAGGCTCCTAGAAGACTCCAAGGGAGTAAAAGAGCTGATGAAACAATGGCAAGTAAGTCAGGCATTTCCGCTTTAGCACTCTTGTGGATCCAATTGAACAATTCTCAGCATTTGTACTTGTAACTGACAAGCC
+
CABCCCFCFFFFGGGGGGGGGGHHHHHHHHHHHHEHFHHFGGHHHGGGHEHHGGHHHHBGGGHHHHHHHHHHHHHFHHHGHHHGHHHHHFHHHHGHG@FCG3FGBBGHHHHGG?/EBFGFF0?FFEGHHFHHFHH3G3GHFD/E<2F33DCGHFFFFHHH2F2?GHFFGFF=1@GDGHGGFGHHH1FEG.EG0DHGHHHHHHGHEEGFHHHBGC0:G:GHHGEFGG0CFFGGBFGGGBFF09CFGG009AC
@M05620:37:000000000-D9766:1:1101:7385:9741 1:N:0:60
ACCACACCTTCTACAATGAGCTGCGTGTGGCTCCCGAGGAGCACCCCGTGCTGCTGACCGAGGCCCCCCTGAACCCCAAGGCCAACCGCGAGAAGATGCCCAGGTGAGTGGCCCGCTACCTCTTCTGGTGGCCGCCTCCCTCCTTCCTGGCCTCCCGGAGCTGCGCCCTTTCTCACTGGTTCTCTCTTCTGCCGTTTTCCGTAGGACTCTCTTCTCTGACCTGAGTCTCCTTTGGAACTCTGCAGGTTCTA
+
BBBBBBBBFFFFGGGGGGGGGFHHEEEEGGHHHGGGCFGCEHHHHGGGDEGGFHHHHHFGGGGGGGGGGGGHHHHGGGGHGHHHHGGEGGDCCGGHHHGHHHHGGHHHGGGGHHGGGGCHHHHHHHHH0GDFHGGGGGHGHGGHHGGGGGGGGGGGGGAFGGBGGGFFFFFFFFFFFFFFFFFFFFFFFFFFFFFFFFFFFFFFFFFFFFFFFFFFFFFFFFFFFFFFFFFFFFFFFFFFFFFFFFFFFFB
@M05620:37:000000000-D9766:1:1101:7736:9744 1:N:0:60
AGTTCCAGCTCTCCATCGCACACGTCTGCCCTCCCGTCACGTTCACACCTCTCCTCCGCCGTCCCCTGCTTGAAACCAACCACAACCCCCAACCACGTGGTGTCCCTCTACCTATTCTGGTGGCCGCCTCCCTCCTTCCTGGCCCCCCGAAGCGGTTCCCTTCCTCACTGGTTCTCCCTGCGGCCGTTGTCCGTAGAAATCCCTTCTCGGACCTGAGCCTCCCTTCGAATTCCGCTTGGTCCAGACCCGAC
+
>>>3>BFDCFFFGGGBAAA2A242FABF53BBGFGFA2BB22ABG5D3EHHHHAB231B1A0>11B21BBD3BF3FEGE11?111?1AE/>////?/?/??/?FGHB0??FBF11B2B2?B@?GG/<A/?G??0/?DB0<<00<.-<---:;---.-=;GGB//000.0090:;000:/0;---;9-..;B/.::;.;/;9;/9/.;/.:;-@.9999BB;9..;..../.;//..9..9/////.;.-9-
@M05620:37:000000000-D9766:1:1101:17740:9754 1:N:0:60
AGTGCCAGCTCTCAATCGCACAGGGGACCCAGGGCCTGGCCCCTCCATCCAGAAAACCTATGACCTCACCCGCTACCTGGAGCACCAACTCCGCAGCTTGGCTGGGACCCATGTGAGTATCCAGCGTAGGAATCTGGGAGTTGGGGAGGAGTGAGGAGTTGGGGAAAGACAGTCCTAACCGTGGAGGGTTCTGGTAAATGATGGGGTGAGGAGGGGCTCTTTGGCTCCCACCAGTCCCCCTGTCTGGACTA
+
BBAABFFFBFFFGGGGFFFGGGHHGEGGGGGHGGGGAFGHFHGFGGHHHHGHFHGHHGHGHHFHHHHGHHHGGFGGHFFHFHHGHHHHGFHHGG/EGGHHG3G/EFHFG//FGH3B?GHHHHGHFGEG//@GG<GHFHHGGHHHGGEFCDDHHHH.<<GHHH-AFGEFHHGCGH:CGHHGGGACDEGG;FGGGFGGGGGBFFFBEFFFFFFF?DF-;9;FBFFFFBFEEBFDF.99F/.;-;BFF/9/;B9
@M05620:37:000000000-D9766:1:1101:14220:9770 1:N:0:60
ACCACACCTTCTACAATGAGCTGCGTGTGGCTCCCGAGGAGCACCCCGTGCTGCTGACCGAGGCCCCCCTGAACCCCAAGGCCAACCGCGAGAAGATGCCCAGGTGAGTGGCCCGCTACCTCTTCTGGTGGCCGCCTCCCTCCTTCCTGGCCTCCCGGAGCTGCGCCCTTTCTCACTGGTTCTCTCTTCTGCCGTTTTCCGTAGGACTCTCTTCTCTGACCTGAGTCTCCTTTGGAACTCTGCAGGTTCTA
+
ABABBBABFFFFDFGFDGGGGGHFEEFEH?HHHGGEGGEEFHHHHGGGEEEEHHHHHHHGGGGGGGEGGGGGHHFGGGGGGHHHEGGGGCCFGGHHFDHGHHHGFGHHFHGGHHGGGGGHHHHHHHHHHHGGHGGGGGHGHHGHHGGGGGGGGGGGGF-ABGFGGGFFFFFFFFFFFFFFFFFFFFFFFFFFFFADFFFFFFFFFFFFFFFFFFFFFFFFFFFEFFFFFFFFFFFFFFFFFFFFFFFFFF;
@M05620:37:000000000-D9766:1:1101:17331:9798 1:N:0:60
ACCACACCTTCTACAATGAGCTGCGTGTGGCTCCCGAGGAGCACCCCGTGCTGCTGACCGAGGCCCCCCTGAACCCCAAGGCCAACCGCGAGAAGATGAACCCAGGTGCGTGGCCCGCTACCTCTTCTGGTGGCCGCCTCCCTCCTTCCTGGCCTCCCGGCGCTGCGCCCTTTCTCACTGGTTCTCTCTTCTGCCGTTTTCCGTAGGACTCTCTTCTCTGACCTGCGTCTCCTTTGGAACTCTGCAGGTTC
+
BBA3AABBFFFFGGGCFGFAFAGGG2EA42GGCFFEAEGCDEHFHGGGAEGGFHFGHHGGGGCGFEGGGEGHHGHGGGGAEEHHGGGEGGB@CFHF1FDDGHGGHGHH1>?A@CHHGGGCGHHHGHHHHHGHDHHGGGGGHEGGGGGGGGGFGGGGGGGGGGBBBFBBFBBFFFFFFFFBFFFFFFFFFFFFFFF?9AFFFFAFADDFFFFFFFFFFFFF/;BFF.@9@DFFFFFFFFFFFFFEB/:FAF/
@M05620:37:000000000-D9766:1:1101:7058:9808 1:N:0:60
GAGGCTGCTTTGGAAGAAACTCATAGATTACTGCAACAGTTCCCCCTGGACCTGGAAAAGTTTCTTGCCTGGCTTACAGAAGCTGAAACAACTGCCTACAGGATGCTACCCGTAAGGAAAGGCTCCTAGAAGACTCCAAGGGAGTAAAAGAGCTGATGAAACAATGGCAAGTAAGTCAGGCATTTCCGCTTTAGCACTCTTGTGGATCCAATTGAACAATTCTCAGCATTTGTACTTGTAACTGACAAGCC
+
AA1AAAFAFFFFGGG11FGCGGBGFHGHDHHHGHHHGFGDGHHHHGGGFGHHHHHHHEFHFGFHHHHGHHHHHGHHHHHHFHHHHHFFFGHHHHGHHHHFHH0GFHHHHHHGGEEHHGHCAHHHHGHHH1GHGHHHHCGHGGEGC0F2FGGHHHHFHHDG1GG/GHHHH1FG1?DFHHHHH.GHHHHGGGGGFHHHHHFHHHGHGGHHHBCHHHHHHGHHHHHHFHHHHHGGFFGGFGFB0FFGFGG0CFF
@M05620:37:000000000-D9766:1:1101:27738:9813 1:N:0:60
ACCACACCTTCTACAATGAGCTGCGTGTGGCTCCCGAGGAGCACCCCGTGCTGCTGACCGAGGCCCCCCTGAACCCCAAGGCCAACCGCGAGAAGATGCCCAGGTGAGTGGCCCGCTACCTCTTCTGGTGGCCGCCTCCCTCCTTCCTGGCCTCCCGGAGCTGCGCCCTTTCTCACTGGTTCTCTCTTCTGCCGTTTTCCGTAGGACTCTCTTCTCTGACCTGAGTCTCCTTTGGAACTCTGCAGGTTCTA
+
BAAABBBBFFFFGGGG5GFDGBHGG2ABE2FF3FF2EGGCGHHGHGGGAEGGHHH3GHFG@GEGGAEGGGGCHFHGGG?G/?GHHGE<D@C</<?F>1<<FHHFHFHHFHFGHHGGGGGHHHHHGHGEGHDGHGGGGGFGHHGHGGGGGBFGGAGGGA-BBGGG@BDB-FFFFFFFFFFFFFFFFFFFFFFFFBDDFFFFFFFFFFFFFFFFFFFFFFFFFFFFFFFFFFFFFFFFFFFFFFFFFFFFFFF
@M05620:37:000000000-D9766:1:1101:26269:9818 1:N:0:60
GAGGCTGCTTTGGAAGAAACTCATAGATTACTGCAACAGTTCCCCCTGGACCTGGAAAAGTTTCTTGCCTGGCTTACAGAAGCTGAAACAACTGCCTACAGGATGCTACCCGTAAGGAAAGGCTCCTAGAAGACTCCAAGGGAGTAAAAGAGCTGATGAAACAATGGCAAGTAAGTCAGGCATTTCCGCTTTAGCACTCTTGTGGATCCAATTGAACAATTCTCAGCATTTGTACTTGTAACTGACAAGCC
+
3>AAA>>AFFDFFGGGFBGGABBAFFGHHBGHGGFBGHGAFHHHHG?FHHHHHGHGHHGHGHHHFGFHHHHFGE1FGHFGACGGFHFHH3??GFEGH3?EE3GCGGGHDGGG>EFFBGGGFHHHHGHHEFGDFHGHHHH3FGEA?FHHEHGHHHFHFGGHGGBGGH1GHCFFG<D<?1??<<FG11FA.CGAG0D<DGFDDHH0.DCHCGF0CFGHFECCGHHGHC/CHHFFFBFBFB09CFGBGGGGFGE
@M05620:37:000000000-D9766:1:1101:7738:9841 1:N:0:60
GAGGCTGCTTTGGAAGAAACTCATAGATTACTGCAACAGTTCCCCCTGGACCTGGAAAAGTTTCTTGCCTGGCTTACAGAAGCTGAAACAACTGCCTACAGGCTGCTACCCGTAAGGAAAGGCTCCTAGAAGACTCCAGGGGAGCAAAAGAGCTGATGAAACAATGGAAAGTAAGTCAGGCATTTACGCTTTAGCACTATTGTGGATCCAATTGAACAATTCTCAGAATTTGTACTTGTAACTGACAAGCC
+
A@BBBAFBFFFFFGGGGGGGGGFHHHHHHHHHHHGHFFHEGHHHHGEFGHHHHGFGBGFGFGHHFHFGHHFHHHHHHHHFHHHHHHGHHHHHHFHG3F?3331111BG3FGEEEEG33BF00??FF?GH3F3FEH3FF30?BAG//<C0@<GG1@<FGEGFGCGHGH1?1?<>GF>FHFF><1>>1>FEEE.=DFGHF0=D=D0.0<:GGC0<:0:<CHHBC0;C00;CFC09;CGGFF0;0F0CCF;FEA
@M05620:37:000000000-D9766:1:1101:18729:9847 1:N:0:60
AGTGCCAGCTCTCAATCGCACAGGGGACCCAGGGCCTGGCCCCTCCATCCAGAAAACCTATGACCTCACCCGCTACCTGGAGCACCAACTCCGCAGCTTGGCTGGGACCTATGTGAGTATCCAGCGTAGGAATCTGGGAGTTGGGGAGGAGTGAGGAGTTGGGGAAAGACAGTCCTAACCGTGGAGGGTTCTGGTAAATGATGGGGTGAGGAGGGGCTCTTTGGCTCCCACCAGTCCCCCTGTCTGGTCTA
+
BCBBCFFFBFFFGGGGGGGGGGHHCFGGGGGHGEGGDEHHFHGFGGHHHHHHHHGHHGHHHHHHHHHGHFHFGEEGHHHHHGHHGHC?FHHHEF@EGHEFFHGFFEGFGHHGHGEDDHHFHHGHHC?/@DHGFHFFHFHGGFHHFGGCGFDFCDGHGGFGFHGGGGGEHFCCCCCGGCGHCGGGDADAGFGFGGFBFGBCFFFBFGD>EFFFAA=C=9AFFFFBFFBEEFFFEFFFFFEFDFFFFFFFFFF
@M05620:37:000000000-D9766:1:1101:16159:9859 1:N:0:60
GAGGCTGCTTTGGAAGAAACTCATAGATTACTGCAACAGTTCCCCCTGGACCTGGAAAAGTTTCTTGCCTGGCTTACAGAAGCTGAAACAACTGCCTACAGTATGCTACACGTAAGGAAAGGCTCCTAGCAGACTCCAAGGGAGTAACCGAGCTGATGAACCCATGGCAAGTAAGTCAGGCCTTTCCGCTTTAGCACTCTTGTGGATCCAATTGAACCATTCTCAGCATTTGTAATTGTACATGACAAGCC
+
BABBBAFBFFFFGGGGGGGGGGHHHHHHHHHHHHHHFHHFGHHHHGGGHHHHHHHHHHHGFHHHHHHHHHHHHHHHHHHHHHHHHHHHHHHHHHHH3B2CF4B44BGD33BE1BFGHGG30?FG0/BGD3BFG0FGG33B//?/?2?32>DCG?2@F2@G2FAFGHH0G1?<D1?=GHGHH.CFHHH.<E.<0==GFHBGHFGG.GHHGHHF0000<.;CCG0;BFGGFGGGBF0;B00;00CFGGF0;EA
@M05620:37:000000000-D9766:1:1101:3350:9874 1:N:0:60
ACCACACATTCTACAATGAGCTGCGTGTGGCTCCCGAGGAGCACCCCGTGCTGCTGACCGAGGCCCCCCTGAACCCCAAGGCCAACCGCGAGAAGATGAACCCAGGTGCGTGGCCCGCTCCCTCTTCTGGTGGCCGCCTCCCTCATTCCTGGCCTCCCGGCGCTGCGCCCTTTCTCACTGGTTCTCTCTTCTGCAGTTTTCCGTTGGCCTCTCTTCTCTGCCTTGCGTCTCCTTTGGAACTCTGCTGGTTC
+
BBBBBBB3BDDFGGGGGGBFGGHHGGG24EGGGBBE2EEGDHDHHGGEEEEGGHGHGHHEECFGGGGGGGGHFHHGGGGHGHHHHGGGGG<BDGHBGHHGHH/??FFG1>FA>C<><-<AEGHHHH=DGDGHGHHGGGGGGGGG.;CF;CFFGGGGG.;ADC;;BF=FFCFFFFFF/FFFFFFFFFF/;9BFFF/;;BFFF999/.9/BFFFFFF;;;;BFF/;B/;:;.::FFFFFFBFF9;FF/;BFF/
@M05620:37:000000000-D9766:1:1101:12129:9874 1:N:0:60
ACCACACCTTCTACAATGAGCTGCGTGTGGCTCCCGAGGAGCACCCCGTGCTGCTGACCGAGGCCCCCCTGAACCCCAAGGCCAACCGCGAGAAGATACCCAGGTGAGTGGCCCGCTACCTCTTCTGGTGGCCGCCTCCCTCCTTCCTGGCCTCCCGGAGCTGCGCCCTTTCTCACTGGTTCTCTCTTCTGCCGTTTTCCGTAGGACTCTCTTCTCTGACCTGAGTCTCCTTTGGAACTCTGCAGGTTCTA
+
CCCCCCCCFFFFGGGGGGGGGGHHGFGEHGHHHGGGGGGGGHHHHGGGGGGGHHGHHHHGGGGGGGGGGGGHHHHGGGGHGHHHHGGGGGDGGGHHHEDFHGHGHHHHHHEGHHGGGCGHHHHGGHHBHHGGHGGFDFHGHHGHHFFFFBFGFFEGB--@DGGGGGFF;BBFFFFFBFEBFFFFFFFFFFFFFCDDFFFFFFAADBFFFFFFEFFFFBFFFFFFBFFFFFFFFFBFFFFFFFFFFFAFFF9
@M05620:37:000000000-D9766:1:1101:20822:9880 1:N:0:60
AGTGCCAGCTCTCAATCGCACAGGGGACCCAGGGCCTGGCCCCTCCATCCAGAAAACCTATGACCTCACCCGCTACCTGGAGCACCAACTCCGCAGCTTGGCTGGGACCTATGTGAGTATCCAGCGTAGGAATCTGGGAGTTGGGGAGGAGTGAGGAGTTGGGGAAAGACAGTCCTAACCGTGGAGGGTTCTGGTAAATGATGGGGTGAGGAGGGGCTCTTTGGCTCCCACCAGTCCCCCTGTCTGGTCTA
+
AB>AAFFFCFFFGGGGGGGGGGHGGGCGFGHHFEGGAGHHHHFGGGHHHFGHHHHFHGHHHHHHHHHHHHHGG>FGHEFHCFGHGHHEGGHHEGGEEGFHGGHGGGHHGHHHHHHHHHHHHHHHHGEDGGHHHHHHHHHGGHHHGGGGGGGGHHHHHGHHHHGGGGHHHHHHHHHHHHHHGGEGGGGGEFGGGGFFGGGGGGGGGGFFFFFFFFFFFFFFFFFFFFFFFFFFFFFFFFFFFFFFFFFFFFF
@M05620:37:000000000-D9766:1:1101:19471:9896 1:N:0:60
AGTGCCAGCTCTCAATCGCACAGGGGACCCAGGGCCTGGCCCCTCCATCCAGAAAACCTATGACCTCACCCGCTACCTGGAGCACCAACTCCGCAGCTTGGCTGGGACCTATGTGAGTATCCAGCGTAGGAATCTGGGAGTTGGGGAGGAGTGAGGAGTTGGGGAAAGACAGTCCTAACCGTGGAGGGTTCTGGTAAATGATGGGGTGAGGAGGGGCTCTTTGGCTCCCACCAGTCCCCCTGTCTGGTCTA
+
AA>>AFFFCFFFGDGGGGGCFCHCGEEEEEHHAEEEFFHHHHGHGGHHHHHHHHHCGGHHFHGHHGHHHHHFE>EEHHFG2BGHHH11?GHFEFEEEHBGGHHGGGHHGHHHHHHGHHHHHHHHHGGFGGHHHHHHHHAFGHHHGGCDG?CFHDGHFGHHHHGGGGHGHHGHHHHHHGHHGGGGAEFGCFGGGGFGGGGGGGGGGGFFFFFFFFFFFFFFFFFFFFFFFFFFFFFFFFFFFFFFFFFFFFF
@M05620:37:000000000-D9766:1:1101:16525:9897 1:N:0:60
ACCACACCTTCTACAATGAGCTGCGTGTGGCTCCCGAGGAGCACCCCGTGCTGCTGACCGAGGCCCCCCTGAACCCCAAGGCCAACCGCGAGAAGATGCCCAGGTGAGTGGCCCGCTACCTCTTCTGGTGGCCGCCTCCCTCCTTCCTGGCCTCCCGGCGCTGCGCCCTTTCTCACTGGTTCTCTCTTCTGCCGTTTTCCGTAGGACTCTCTTCTCTGACCTGCGTCTCCTTTGGAACTCTGCAGGTTCTA
+
AABBABBBFCCFGGGGGG5FGGHHGEFEGGCAGGGEEGAAEGDFGGGFEFFGHHHHHGHGGGGGGGGGGGAGBGHGEA?GGHHEE/EFFC>BDGHHHGHBFFHGH11?F1?<0GGGG-AGD0GH0D0<=/AGHCFFDGEGHGGHGGGG0:FFBGGFG???AB-:-:AFFFFF/F/BFFFFF9BBFFFFFFFFFFAFFFFFAF.../:BFFFFBFFFFB/;FFFFBD=DFFBFFEFBBF/9BFF/FFABFF/
@M05620:37:000000000-D9766:1:1101:16932:9908 1:N:0:60
AGTGCCAGCTCTCAATCGCACAGGGGACCCAGGGCCTGGCCCCTCCATCCAGAAAACCTATGACCTCACCCGCTACCTGGAGCACCAACTCCGCAGCTTGGCTGGGACCTATGTGAGTATCCAGCGTAGGAATCTGGGAGTTGGGGAGGAGTGAGGAGTTGGGGAAAGACAGTCCTAACCGTGGAGGGTTCTGGTAAATGATGGGGTGAGGAGGGGCTCTTTGGCTCCCACCAGTCCCCCTGTCTGGTCTA
+
ABAABFFFCFFFGGGGGGGGGGHGGGGGGGHHGGGGGGHHHHGHGGHHHHGHHHHHHGHHHHHHHHHHHHHGGEGGHHHHGHHHHHHHGHHHGGGGGHHHGHHGGGHHGHHHHHHHHHHHHHHHHGGGGGHHHHHHHHHGGHHHGGGGGGEHHHHHHGHHHHGGGGHHHHHHHHHHHHHHGGGGGGGGEGGGGGGGGGGGGGGGGGFFFFFFFFFFFFFFFFFFFFFFFFFFFFFFFFFFFFFFFFFFFFB
@M05620:37:000000000-D9766:1:1101:8634:9925 1:N:0:60
GAGGCTGCTTTGGAAGAAACTCATAGATTACTGCAACAGTTCCCCCTGGACCTGGAAAAGTTTCTTGCCTGGCTTACAGAAGCTGAAACAACTGCCTACAGGCTGCTACCCGTAAGGAAAGGCTCCTAGAAGACTCCAAGGGAGTAAAAGAGCTGATGAAACAATGGCAAGTAAGTCAGGCATTTCCGCTTTAGCACTCTTGTGGATCCAATTGAACAATTCTCAGCATTTGTACTTGTAACTGACACGCC
+
>AAA>A?AFFF4G4BBFGFGGGGGFDGFGGFFGFF4EGH5GHHFHGCFHFFFFFGFBA2EGFHGHHHFFGBBBGFBB5BAFGB3GB3GBGEHHHHH3BB3FG1BBFGFHHHGGFGFEBFEGGG3FFGFBFG?EBB3BG3FECGG<FBGHB/G22FBG@FHGBGGGDGF0FF<FFH<FG10>GGG1D1<DAAEBGHHH0/=D<=C<DG:G:G0;CGHFBGHH00CGCC0;C0;;;FGGGBBFGGBCFF0.@E
@M05620:37:000000000-D9766:1:1101:6987:9925 1:N:0:60
GAGGCTGCTTTGGAAGAAACTCATAGATTACTGCAACAGTTCCCCCTGGACCTGGACAAGTTTCTTGCCTGGCTTACAGAAGCTGAAACAACTGCCTACAGGCTGCTACCCGTAAGGCAAGGCTCCTAGAAGACTCCAAGGGAGCAAAAGAGCTGATGAAACAATGGCAAGTAAGTCAGGCATTTCCGCTTTAGCACTCTTGTGGCTCCAATTGAACAATTATCAGCATTTGTACTTGTAACTGACAAGCC
+
11>AA1B>1D3D1BGGG1FC1BAFAGHHFHHHHHHHBAG1FGHAFECGAFGFHFFG0A0FD2DHAGABGG1CGHFHHGHAGHHEFGHHHGFHHHFF1B01B0/0>?GHHHHFFGCFB0BBFAGBGFFG1BG1<FF1<FFF/CHGCHHHE<<<CGB1GDFHGHGHFDG0FGFGGHFFGH=<>FC11>1>CA<E0=DDH</0<0=<C.C0EGF0CBCGGC:GF00;C00;;C9;;;;CFB0;B0F00900:A9
@M05620:37:000000000-D9766:1:1101:14430:9928 1:N:0:60
GAGGCTGCTTTGGAAGAAACTCATAGATTACTGCAACAGTTCCCCCTGGACCTGGAAAAGTTTCTTGCCTGGCTTACAGAAGCTGAAACAACTGCCTACAGGATGCTACCCGTAAGGAAAGGCTCCTAGAAGACTCCAAGGGAGTAAAAGAGCTGATGAAACAATGGCAAGTAAGTCAGGCATTTCCGCTTTAGCACTCTTGTGGATCCAATTGAACAATTCTCAGCATTTGTACTTGTAACTGACAAGCC
+
CBABCCFBFFFFGGGGGGGGGGHHHHGHHHHHHHHHHHHGHGHHHGGFHGHHHHHGHHHHBFHHHHHHHHHGHHHHHHHGHGHHHGHHHHHHHHHHHHHFG3?GFGHHHHHGGGGHHFHHHGHHHGHHHHHHHHHHHHHGGGHGCFHHHHGHHHHHHHHHHHHHHHHHHGGGEGH<GHFGHHHHHHHGGGGGHHGFHHGHHHGHGGHHHHGFGHHHHHHHGFFHHHHHHHGGFGGGGGFGGGGGGGGFFEF
@M05620:37:000000000-D9766:1:1101:11446:9941 1:N:0:60
GAGGCTGCTTTGGAAGAAACTCATAGATTACTGCAACAGTTCCCCCTGGACCTGGAAAAGTTTCTTGCCTGGCTTACAGAAGCTGAAACAACTGCCTACAGGACGCTACCCGTAAGGAAAGGCTCCTAGAAGACTCCAAGGGAGTAAAAGAGCTGATGAAACAATGGCAAGTAAGTCAGGCATTTCCGCTTTAGCACTCTTGTGGATCCAATTGAACAATTCTCAGCATTTGTACTTGTAACTGACAAGCC
+
A?AB>AFBFFFFGBGGFGFGGGHHHGGHHHGFHHBFFHHGHDFGHGEFCFBGHGFBB32GBGGFHHFBBBGHHHHBBBFGHHFGGBBGBFEGHHHHBBB3B311/>?>>BB??>AB33BBFF?BEFGH4BB3B2B?BB???AC??@DDH>/@22@2??FHF?FHFGGFC=C>=FG>=>1>>F>FFGGDEDEG0=D=GC/DG<<G?0<<CCC<<:CC<C;;000;;000;;0;;;CFFB:CFFF;0;CFFEE
@M05620:37:000000000-D9766:1:1101:8630:9942 1:N:0:60
GAGGCTGCTTTGGAAGAAACTCATAGATTACTGCAACAGTTCCCCCTGGACCTGGAAAAGTTTCTTGCCTGGCTTACAGAAGCTGAAACAACTGCCTACAGGATGCTACCCGTAAGGAAAGGCTCCTAGAAGACTCCAAGGGAGTAAAAGAGCTGATGAAACAATGGCAAGTAAGTCAGGCATTTCCGCTTTAGCACTCTTGTGGATCCAATTGAACAATTCTCAGCATTTGTACTTGTAACTGACAAGCC
+
CBCCCCFCFFFFGGGGGGGGGGGHHGHHHHFHHHHHHHHFGHHHHGGGHGHGHHHFGHHGBGHHHHHHHHHHHHHHHHHHHHHHHHGHHHHHHHHHHHB3331F3BF4BF?E?EFF33?BFFF3GFGFHHD3FB3BFCF3/CF/?2BB?F?FGF2GFFFGD@GCDDFHGFGHHHF1?1=?FGH11=1CAFGGHFF0<CFBD<=<.0<0::::;CGGGHCFCG;GG000:GBF9FGGGGGFFGG0:BFFF.;
@M05620:37:000000000-D9766:1:1101:5865:9944 1:N:0:60
ACCACACCTTCTACAATGAGCTGCGTGTGGCTCCCGAGGAGCACCCCGTGCTGCTGACCGAGGCCCCCCTGAACCCCAAGGCCAACCGCGAGAAGATGCCCAGGTGAGTGGCCCGCTACCTCTTCTGGTGGCCGCCTCCCTCCTTCCTGGCCTCCCGGAGCTGCGCCCTTTCTCACTGGTTCTCTCTTCTGCCGTTTTCCGTAGGACTCTCTTCTCTGACCTGAGTCTCCTTTGGAACTCTGCAGGTTCTA
+
AAA>A1AAFFFFGGGF3GG1F1B1E00BF0BGAFGEEEG?EGGHHGGGEAEG1FG1FHHG/FEFG/EEGGGCGCGGGGAG//FG/F</>BG///0F>DDCGHHGHHHHGDCGHCCGGGGHHHHHHHH0DG.GHGGGGGAEGHAGHGBFFBFGGGGGGG@G@GGEGGF@-;/BFFFFFFFFFFFFFFFFFFFFF@BA/AFFBFFFFFFFFEBFFFFFFBFFFFFFFFFFFFFFFFBFFFFFFFFFFFFFFF;
@M05620:37:000000000-D9766:1:1101:4672:9946 1:N:0:60
ACCACACCTTCTACAATGAGCTGCGTGTGGCTCCCGAGGAGCACCCCGTGCTGCTGACCGAGGCCCCCCTGAACCCCAAGGCCAACCGCGAGAAGATGAACCCAGGTGAGTGGCCCGCTACCTCTTCTGGTGGCCGCCTCCCTCCTTCCTGGCCTCCCGGAGCTGCGCCCTTTCTCACTGGTTCTCTCTTCTGCCGTTTTCCGTAGGACTCTCTTCTCTGACCTGAGTCTCCTTTGGAACTCTGCAGGTTC
+
BBBBBBBBFFFFGGGGGGB5GBGHGEGAGEHHHGGGDGFEGHHHHGGGGGGGHHHHHHHGGGGGGGGGGGGHHHHGGGGHGHHHHGGGGG<CGGHHHHHHHHGGEEHHHHHHGGHHGGG?DFGHHHHHHHHHGHHGGGGGHGHHGGGGGGGEFGGGGGGG??DFGGFFFCFFFFFFFFFFFFFFFFFFFBF/BFFFFFFFFFFFADFBFFFFFFFFFFFF/BFBB;9;BBFFFFFFFFFFFFFFF9FFFF/
@M05620:37:000000000-D9766:1:1101:12558:9954 1:N:0:60
GAGGCTGCTTTGGAAGAAACTCATAGATTACTGCCACAGTTCCCCCTGGACCTGGAAAAGTTTCTTGCCTGGCTTCCAGAAGCTGAAACAACTGCCTCCAGGATGCTACCCGTAAGGAAAGGCTCCTAGAAGACTCCAAGGGAGTAAAAGAGCTGATGAAACAATGGCAAGTAAGTCAGGCATTTCCGCTTTAGCACTCTTGTGGATCCAATTGAACAATTCTCAGCATTTGTACTTGTAACTGACACGCC
+
CBCCDCFCFFFFGGGGGGGGGGHHHHHHHHGFHH4FFGG3BBGFAEAF22BCG2EGHDEFFHHHFHFFGHHHHHG2BGHHHHHHF3GHH3FHHHHHH3FFHF1GGHHHHHHGGGEHHHHHHHHHHGHHHHHHHHHHH3GHGGEGE2FB?GFHHHHGHHFHHHCCGHHHHBFG1FGHHHHHHEHHHHHGGGGGHHHHHHHHHHHHGGHHHHFHHHBCG0CHHHHHHHHHGGHGFFGGGGGG0CFGGGF0=@G
@M05620:37:000000000-D9766:1:1101:13086:9974 1:N:0:60
AGTGCCAGCTCTCAATCGCACAGGGGACCCAGGGCCTGGCCCCTCCATCCAGAAAACCTATGACCTCACCCGCTACCTGGAGCACCAACTCCGCGGCTTGGCTGGGACCTATGTGAGTATCCAGCGTATGAATCTGGGAGTTGGGGAGGAGTGAGGAGTGGGGGAAAGACAGTCCTAACCGTGGAGGGTTCTGGGAAATGATGGGGTGAGGAGGGGCGCTTTGGCTCCCACCAGTCCCCCTGTCTGGTCTA
+
>1>AADF11BBDFFGGGEF1EE0GFEEGGF0GG0EEB/BBGGE/EFFHFHCG1E1F0EEEGFFGGH@1BFFEGFEEGFGBGGH?FGHHGGHHGE/>E/ECA01/??00C?1GD2@2>F2GHDBDH/<//?111?F11<FFFF<<@-C--<C/.00.0.;...:--..9CG/C9CBF09FGGBC9AA.@9-;F9F-;F-:9////;AB--A-B--99@--9-9;;BFFE--A---9/;/9:-:/9////9//
@M05620:37:000000000-D9766:1:1101:24414:9985 1:N:0:60
ACCACACCTTCTACAATGAGCTGCGTGTGGCTCCCGAGGAGCACCCCGTGCTGCTGACCGAGGCCCCCCTGAACCCCAAGGCCAACCGCGAGAAGATACCCAGGTGAGTGGCCCGCTACCTCTTCTGGTGGCCGCCTCCCTCCTTCCTGGCCTCCCGGAGCTGCGCCCTTTCTCACTGGTTCTCTCTTCTGCCGTTTTCCGTAGGCCTCTCTTCTCTGACCTGAGTCTCCTTTGGAACTCTGCAGGTTCTA
+
AA1>AAAAFFFFGGGGBGDBG1FGEEEEG0GHHFFEAEGGGHHHHGGEAAEFFHFAGHHEEEEGGFGGGGGFHHHGGGFHEHHHHGGEG//<<?F1?1?FHFGEG1FGGHGGHH?@CCGGHHDHHFDDGFCHFGGGGGFGHGGF0FFFEFEFFGGEF@9?AFGGG@F@<FFFFFFFFFFFFFFFFFFFFFFFB@:;9EFFBFF-A/;BFFFBFF/BFBFF/BB/9BFFFFBBBF9/FFFBFB/9BFA9BFF
@M05620:37:000000000-D9766:1:1101:21040:10041 1:N:0:60
AGTGCCAGCTCTCAATCGCACAGGGGACCCAGGGCCTGGCCCCTCCATCCAGAAAACCTATGACCTCACCCGCTACCTGGAGCACCAACTCCGCAGCTTGGCTGGGACCTATGTGAGTATCCAGCGTAGGAATCTGGGAGTTGGGGAGGAGTGAGGAGTTGGGGAAAGACAGTCCTAACCGTGGAGGGTTCTGGTAAATGATGGGGTGAGGAGGGGCTCTTTGGCTCCCACCAGTCCCCCTGTCTGGTCTA
+
AB>ABFFFBFFFGGGGFGGCGFHDGGGGGGHHEGGDGGHHGHGHGGHHHHHHHHHHHGHHHHHHHHHHHHHGG/EGHFHHGFGHHHHFGHHHGGGGGHHGGHHGGGHHGHHHHHHHHHHHHHHHHGGGGGHHHHHHHHHGGHHHGGGGGGEGHHHHHGHHDGGGGGHHHHHHHHHHHHHHGGGGGGGGEFGGGGFFGGGGGGGGGGFFFFFFFFFFFFFFFFFFFEFFFFFFFFFFFFFFFFFFFFFFFFB
@M05620:37:000000000-D9766:1:1101:8161:10043 1:N:0:60
AGTGCCAGCTCTCAATCGCACACGTCGGAAATACACTCACCGCTCTTTAGAGCGAATGTCGGCTCCCGCCCGAAAAATAAAACACCCCCGCCGCAGTTCGGCTGGGACCTATGTGAGTATCCAGCGTCGGCATCTGGGCGTTGGGGCGGCGTGCGGAGTTGGGGACAGCCCGTCCTAACCGTGGAGGGTTCTGGTAAATGATGGGGTGAGGAGGGGCTCTTTGGCTCCCACCAGTCCCCCTGTCTGGTCTA
+
>AAAAFFFAFFFG1BGGFEGEAAA0A00AA0111B1100B0/A///1B211BA/A//1A2///>/B//>>/>>/>/>BB1B1BFFE?/>/<//>/BCH2//<?</?0?CG11<1<1FGHFHF1>FC..<C--;GHHEHACG?CF@?.@@=@;>A@---AFFF@@---;-A-9@FFFB/BA@BE?-;A@9:AFFE/:/BBFFFFFFFF@EF?/;A@@?@E/;BFFBFFEE-FA9FFFFFFB<FBFFFFFFF9
@M05620:37:000000000-D9766:1:1101:27205:10050 1:N:0:60
ACCACACCTTCTACAATGAGCTGCGTGTGGCTCCCGAGGAGCACCCCGTGCTGCTGACCGAGGCCCCCCTGAACCCCAAGGCCAACCGCGAGAAGATGCCCAGGTGAGTGGCCCGCTACCTCTTCTGGTGGCCGCCTCCCTCCTTCCTGGCCTCCCGGAGCTGCGCCCTTTCTCACTGGTTCTCTCTTCTGCCGTTTTCCGTAGGACTCTCTTCTCTGACCTGAGTCTCCTTTGGAACTCTGCAGGTTCTA
+
BBBBBBBBFFFFGGGGGGGGGGHHGEEEFEHHGGGGGGGGGHHHHGGGGGGGHHHHHHHGGGGGGGGGGGGHHHHGGGGHFHHHHGEEDFGGGGHHHHHHHHGFGHHHHGGEHHGGGGGHGGHHHHGHFGGAGGGGGGHGHHGHHGGGFFGGGGGGG@9;DAFGGGFFAFFFFFFFFFFFFFFFFFFFFFFFFFFFFFFFFFFFABFFFFFFFFFBFFFFFFFBFFFFFFFFFFFFFFFFFFFFFFFFFFF
@M05620:37:000000000-D9766:1:1101:27054:10104 1:N:0:60
ACCACACCTTCTACAATGAGCTGCGTGTGGCTCCCGAGGAGCACCCCGTGCTGCTGACCGAGGCCCCCCTGAACCCCAAGGCCAACCGCGAGAAGATGCCCAGGTGAGTGGCCCGCTACCTCTTGTGGTGGCCGCCTCCCTCCTTCCTGGCCTCCCGGAGCTGCGCCCTTTCTCACTGGTTCTCTCTTCTGCCGTTTTCCGTAGGACTCTCTTCTCTGACCTGAGTCGTCTTTGGAACTCTGCAGGTTCTA
+
1>AA>A?1BCFFGGFBGGABB1FFEBE0BAFBBBBB0EAAFECGGFAAABBFHHHGFBFFCEGGFE/EEGGHFGF?EGFH/FGGEFFECC/>BCGFGDGGC?AAC<1<1?A<FGC<--AFGFBH0=0.GCA..A:-A.GG:CA/B0FFF/CFGGAEBG@GGGGG@;F@@BFFFB;BBFFFF/9//9/F//;//--;BFBB?B---/;BBF/9FFF/9/;/B9BB-;F--;AEFFB/FFFBFBF/:AF////
@M05620:37:000000000-D9766:1:1101:6975:10111 1:N:0:60
ACCACACCTTCTACAATGAGCTGCGTGTGGCTCCCGAGGAGCACCCCGTGCTGCTGACCGAGGCCCCCCTGAACCCCAAGGCCAACCGCGAGAAGATGCCCAGGTGAGTGGCCCGCTACCTCTTCTGGTGGCCGCCTCCCTCCTTCCTGGCCTCCCGGCGCTGCGCCCTTTCTCACTGGTTCTCTCTTCTGCCGTTTTCCGTAGGACTCTCTTCTCTGACCTGAGTCTCCTTTGGAACTCTGCAGGTTCTA
+
CCCCDCCCFFFFGGGGGGGGGGHHGFGFHGHHHGGGGGGGGHHHHGGGGGGGHHHHHHHFGGGGGGGGGGGHHHHGGGGHGHHHHGGGGGFGGGHHHHGHHHEGHHHCFGGGHH@FFGGHHHGHHDGHHHGGHGGGGGHGHHGGHGGGFGGGFGGGGF-9A-@FFFFFFFFFFFFFFFFFFFFFFFFFFFFFFFDFFFFFFFFFFFFFFFFFFF0;BFFFFFF;:FFBBFFFFFFFFFFFFFFFFFFFFFB
@M05620:37:000000000-D9766:1:1101:23937:10114 1:N:0:60
ACCACACCTTCTACAATGAGCTGCGTGTGGCTCCCGAGGAGCACCCCGTGCTGCTGACCGAGGCCCCCCTGAACCCCAAGGCCAACCGCGAGAAGATGCCCAGGTGAGTGGCCCGCTACCTCTTCTGGTGGCCGCCTCCCTCCTTCCTGGCCTCCCGGAGCTGCGCCCTTTCTCACTGGTTCTCTCTTCTGCCGTTTTCCGTAGGACTCTCTTCTCTGACCTGAGTCTCCTTTGGAACTCTGCAGGTTCTA
+
CCCCCCCAFFFFGGGGGG5GGGHHGGGBFFHHGFGGGGGGGHHHHGGFGGGGHHHHHHHEGGGGGGGGGGGGFHHGGGGHGHHHHGGGGG/BCGHHH2?FHHHGGHGGHHGGHHCGGGGHHHHHHHHGHHGHHGGGGGHGHHGHHGGGGFFGGGGGG?-AFGGGGGFFFFFFFFFFFFFFFFFFFFFFFFFFFFFFFFFFFFFA?FFFFFFFFFFFFFEFFFEFFFFFFFFFFFFFFFFFFBFFFFFFFFB
@M05620:37:000000000-D9766:1:1101:23889:10126 1:N:0:60
ACCACACCTTCTACAATGAGCTGCGTGTGGCTCCCGAGGAGCACCCCGTGCTGCTGACCGAGGCCCCCCTGAACCCCAAGGCCAACCGCGAGAAGATGAACCCAGTTGAGTGCCCCCCTACTCCTCCTGGTGGCCGCCTCCCTCCTTCCTGGCTCCCCGGAGCTGCCCCCTTCTTCACTGTTCTCTCCTCCTGCCGTTTTCCGTAGGACTTCCTTTCCTGACCTCAGCTCCCTTTGGAATCCTGCAGGTCT
+
CCCCCBBBFFFFGGGGGG5GGGHHGGGEHEGHHGGGGGGGGHHHHGGGGGGGHHHHHHHGGGGGGGGGGGGHHHHGGGGHGHHHHGGGGG/BGGHHHHHFHH/FG1<1?1<?1FG/---<C00/D//<</<<.<.-=-.;G./;.C0C/0;/;/0;CDB-;--;//.;A-:F///;///:/;//////;//9/;.-;AF.B9./99.//////;////9//;/9//////;.;F/B/;////:/9/;.A//
@M05620:37:000000000-D9766:1:1101:23275:10128 1:N:0:60
GAGGCTGCTTTGGAAGATCCACCTCCAGAACTGCACTCACATCCCTAGACCACGTATGCGGTCTTTTGCTGGCAAAAATAAGCCGCCACCCCCCCCTACAGGATGCTCCCCGTCCGGGACTTCTCCTAGAAGCCTCCCCGTGCGTCCCCGCGCTGCTGCACCCCTGGCCCGTCCTTCAGGCCTTTCCGCTTTCGCACTCTTGTGGATCCCCTTGCCCCCTTCTCCGCCTGTGTACTGGTCCCTGACCTGCC
+
>AAA>AFACFFFFFFF11BB1BBB0A0B10BDBBF11B011A1AB11B11B0/BAB1BFA/EA/D2D1BDGEE01>0B0BB1F1/>>/B>>////<>/B1B<CGH0B1B??BCE/>/><@C1?GGFF1F11><FFHHG.<<.CCGG-C.;CGCGGGGGFFF;;;AE.A:.;AFF-9FBFF;?FFFFFFBBFFFFAA@?FFFFFEFB/BF-EFFF/9;9--ABF//9B-;-;;F/:;/9;BF9:BB/9/;;F
@M05620:37:000000000-D9766:1:1101:8170:10134 1:N:0:60
GAGGCTGCTTTGGAAGAAACTCATAGATTACTGCAACAGTTCCCCCTGGACCTGGAAAAGTTTCTTGCCTGGCTTACAGAAGCTGAAACAACTGCCTACAGGCTGCTACCCGTAAGGAAAGGCTCCTAGAAGACTCCAAGGGAGTAAAAGAGCTGATGAAACAATGGCAAGTAAGTCAGGCATTTCCGCTTTAGCACTCTTGTGGATCCAATTGAACAATTCTCAGCATTTGTACTTGTAACTGACAAGCC
+
AABCBCFAFFFFGGGGGGGGGGHHHHHHHHHHHHHHHHHFGHHHHGGGGHHHHHHHHHHHHHHHHHHHHHHHHHHHHHHHHHHHHHHHHHHHHHHHBGBFGE1GBFH4@GFG>EG033BFGGFFHGGBGHF3BFGHHGHD/CC/?BFHFB/GF2<F2@2FFGGE11?GHGEHGDF1F11>>GH11>FEEGGGHBFF<G/0=<<C.0<0:;GBCGHHGHFHHHHHH0/09F;C;CFGGGG9BFG90:FFF.=
@M05620:37:000000000-D9766:1:1101:18089:10136 1:N:0:60
AGTGCCAGCTCTCAATCGCACAGGGGACCCAGGGCCTGGCCCCTCCATCCAGAAAACCTATGACCTCACCCGCTACCTGGAGCACCAACTCCGCAGCTTGGCTGGGACCTATGTGAGTATCCAGCGTAGGAATCTGGGAGTTGGGGAGGAGTGAGGAGTTGGGGAAAGACAGTCCTAACCGTGGAGGGTTCTGGTAAATGATGGGGTGAGGAGGGGCTCTTTGGCTCCCACCAGTCCCCCTGTCTGGTCTA
+
ABAAAFFFBFFFGDGGGGGGGGHGGEGGGGHHGGGGFGHHGHGHGGHHHHGHHHHHHGGHHHHHHHHHHHHGGGGGHGGHHHG?GHFHGHFHGG>EGGHHGHHFGGHHGHHHHHGHHGHHHHHHHGGGGFHHHHHGHHGGGHHHGGGGGGGHHGHHHDHHHHGGGGHHHFHHHGHHHHGHGGEGDGGG9FGGGGFGGGGGGGGGGGFFFFFFFFFFFFFFFFFFFFFFFFFFFFFFFFFFFFFFFFFFFFB
@M05620:37:000000000-D9766:1:1101:18071:10145 1:N:0:60
AGTGCCAGCTCTCAATCGCACAGGGGACCCAGGGCCTGGCCCCTCCATCCAGAAAACCTATGACCTCACCCGCTACCTGGAGCACCAACTCCGCAGCTTGGCTGGGACCTATGTGAGTATCCAGCGTAGGAATCTGGGAGTTGGGGAGGAGTGAGGAGTTGGGGAAAGACAGTCCTAACCGTGGAGGGTTCTGGTAAATGATGGGGTGAGGAGGGGCTCTTTGGCTCCCACCAGTCCCCCTGTCTGGTCTA
+
AB3AAFFFBFFFGGGGGGGGGGHHGGGGGGHHGGGGGGHHHHGHGGHHHHHHHHHHHGGHHHHHHHHHHGHFGGGGHHHHHHGGGHFHGHHHGGGGGHHHGHHGGGHHGHHHHHHHHFHHHHHHHGEGGGHHHHHHHHGGDHHHGGGGGGGHHGHHHGHHHHGGGGGHHHHHHHHHHHFHGGGGFGGGCAFGGGBGGGGGGGGGGGFFFFFFFFFFFFFFFFFFFFFFFFFFFFFFFFFFFFFFFFFFFFF
@M05620:37:000000000-D9766:1:1101:22830:10146 1:N:0:60
GAGGCTGCTTTGGAAGAACCTCATAGATTACTGCAACAGTTCCCCCTGGACCTGGAAAAGTTTCTTGCCTGGCTTACAGAAGCTGAAACACCTGCCTACAGGATGCTACCCGTAAGGAAAGGCTCCTAGAAGACTCCAAGGGAGTAAAAGAGCTGATGAAAAAATGGCAAGTAAGTCAGGCATTTCCGCTTTAGCACTCTTGTGGATCCAATTGAACAATTCTCAGCATTTGTACTTGTAACTGACAAGCC
+
AAAAABF3BFDFGFGGGGAGGGHHHHHGGHHHHBBGHHHHHHHHHGG2AFGHHHGGFFFGGHHHHHGGGHFHHHHGHHHHHHHHHGGHHH1FHHHGHHHHHCAGGGHGHGHGGGGFHFGHHFHHHGHHHHHFHFHHHHHHGGHGBCFHHGGFHHHHHGFGG1@AHHFHFHGGGHHFHGFFHGHHGHGDDFGGHHHHHFFHHHGHGCGGHHHHHFGBFHHHHGGGGFFEF9;FCFGGG0CBFFFGGGGGGGG
@M05620:37:000000000-D9766:1:1101:25628:10158 1:N:0:60
ACCACACCTTCTACAATGAGCTGCGTGTGGCTCCCGAGGAGCACCCCGTGCTGCTGACCGAGGCCCCCCTGAACCCCAAGGCCAACCGCGAGAAGATGCCCAGGTGAGTGGCCCCCTACCTCTTCTGGTGGCCGCCTCCCTCCTTCCTGGCCTCCCGCAGCTGCGCCCTTTCTCACTGGTTCTCTCTTCTGCCGTTTTCCGTAGGACTCTCTTCTCTGACCTGAGTCTCCTTTGGAACTCTGCAGGTTCTA
+
CDDDDEDEFFFFGGGGGGGGGGHHGGGGHGHHHGGGGGGGGHHHHGGGGGGGHHHHHHHGGGGGGGGGGGGHGHHGGGGHGHHHHGGGGGGGGGHHG22?FFAFHHHFDGACGH-A-FGHHHHHHFFHFCDCC@CFDECEHHGHGFGFGFFABFEFA-<-<<0C??EGCBFFBFFFFFFFFFFFEFFFFB1FFAD.BFFFF0...0BFFFFFFBF011:<FFFFBFFFFFFFFB/:BFBBB1:FB.::<F1
@M05620:37:000000000-D9766:1:1101:22818:10161 1:N:0:60
GAGGCTGCTTTGGAAGAAACTCATAGATTACTGCAACAGTTCCCCCTGGACCTGGAAAAGTTTCTTGCCTGGCTTACAGAAGCTGAAACAACTGCCTACAGGATTCTACCCGTAAGGAAAGGCTCCTAGAAGACTACAAGGGAGTAAAAGAGCAGATAAAAAAATGGAAAGTAAGTCAAGCATTTCCGCTTTATCACTCTTGTGTATCCAATTGAACAATTCACAGAATTTGGACTTTTAACTGACAAGCC
+
>3AA>>C>45B4F4BBFFBBGGHHHFHAGHBDFB4BCG2DFDABA2AA2A2BGFAEA32BBDFDDGGAABBBBFG3BBBFGH3BF33FBB?BGGHG3BB3331B3B@4BB???/E13333B0/B0?BBBBF333B3B?3B/<??/B33GB/222@222>>>2>/0??11<>><1>><>11><11>11<...<00==D=00D0;</;<000000:;::<;;000<00//0;;;0;:CF0099;;0;;FF9.;
@M05620:37:000000000-D9766:1:1101:22264:10165 1:N:0:60
ACCACACCTTCTACAATGAGCTGCGTGTGGCTCCCGAGGAGCACCCCGTGCTGCTGACCGAGGCCCCCCTGAACCCCAAGGCCAACCGCGAGAAGATGAACCCAGGTGAGTGGCCCGCTACCTCTTCTGGTGGCCGCCTCCCTCCTTCCTGGCCTCCCGGCGCTGCGCCCTTTCTCACTGGTTCTCTCTTCTGCCGTTTTCCGTAGGACTCTCTTCTCTGACCTGAGTCTCCTTTGGAACTCTGCAGGTTC
+
BBBABBBBFFFFGGGGGGGFGGHHGEGEGDHGGGGGGGGCEHHHHGEG1EFGHGHHHHHGG@EGFGGGGGFHHHEGGGGHEEHHHGGFGFB<@FGHHFHHHC/FG/<CD0??<FHFCCF-C/0<GG0GG0DGDHG@G-:CGECHFF0FBBF/FFFFGGG;-99--A=DFADFF/9F/9FFBB////99B99BBFFCDDFFFF.;..DFB/9/BFFFB//B/FBFB/:9BBFFFFFFBFB9//B/B/BFF//
@M05620:37:000000000-D9766:1:1101:11929:10232 1:N:0:60
GAGGCTGCTTTGGAAGAAACTCATAGATTACTGCAACAGTTCCCCCTGGACCTGGAAAAGTTTCTTGCCTGGCTTACAGAAGCTGAAACAACTGCCTACAGGATGCTACCCGTAAGGAAAGGCTCCTAGCAGACTCCAAGGGAGTAAAAGAGCTGATGAAACAATGGCAAGTAAGTCAGGCATTTCCGCTTTAGCACTCTTGTGGATCCAATTGAACAATTCTCAGCATTTGTACTTGTAACTGACAAGCC
+
BABABCFCFFFFGGGGGGGGGGHHHHHHHHHHHHHHGHGFGHHHHGGGHHHHHHHHHHHHGHHHHHHHHHHHHHHHHHHHHHHHHHHHHHHHHHHHHHHCGHHHEGHHFGHGGGGHHFHFFHHCHGHHB3DFGC3GH3FGGAGA?2D33F<FGFFGFDHHFHB/<1GHHHGH1FG?GHHHH.FGHHHGA?F.=GHHHHHHHDGHDFGGH0CGFFFGF0=GCG:GHHHHHGGGGGGGGGGGGGGGGGB0CEE
@M05620:37:000000000-D9766:1:1101:14944:10239 1:N:0:60
ACCACACCTTCTACAATGAGCTGCGTGTGGCTCCCGAGGAGCACCCCGTGCTGCTGACCGAGGCCCCCCTGAACCCCAAGGCCAACCGCGAGAAGATACCCAGGTGAGTGGCCCGCTACCTCTTCTGGTGGCCGCCTCCCTCCTTCCTGGCCTCCCGGAGCTGCGCCCTTTCTCACTGGTTCTCTCTTCTGCCGTTTTCCGTAGGACTCTCTTCTCTGACCTGAGTCTCCTTTGGAACTCTGCAGGTTCTA
+
CCCCCDCCFFFFGGGGGGGGGGHHGGGEHGHHHGGGGGGGGHHHHGGGEGGGHHHHHHHGGGGGGGGGGGGHHHHGGGGHGHHHHGGGGGGGGGHHHHHHHHHGHHHHHHGGHHGGGGGHHHHGHHHGHHGHHGGGGGHGHHGHHGGGGGGGGGGGGGFGGGGGGGFFFFFFFFFFFFFFFFFFFFFFFFFFFFFFFFFFFFFFFEFFFFFFHFFFFFFFFFFFFFFFFFFFFFFFFFFFFFFFFFFFFFF
@M05620:37:000000000-D9766:1:1101:22694:10244 1:N:0:60
AGTGCCAGCTCTCAATCGCACAGGGGACCCAGGGCCTGGCCCCTCCATCCAGAAAACCTATGACCTCACCCGCTACCTGGAGCACCAACTCCGCAGCTTGGCTGGGACCTATGTGAGTATCCAGCGTAGGAATCTGGGAGTTGGGGAGGAGTGAGGAGTTGGGGAAAGACAGTCCTAACCGTGGAGGGTTCTGGTAAATGATGGGGTGAGGAGGGGCTCTTTGGCTCCCACCAGTCCCCCTGTCTGGTCTA
+
AA>AAFFFBFFFG4GGGGGCFCHCGA2EAEHHAEE2AFHHAHGFFGHHH1GGFGHCGGGFDGGHHDGHHHHEE/>EGG3GBBGHFH11?GH3>E?EEHBFFFHG/<BGGHHDDHHFF3BGGGHHHGG/BDFFBGFFHH0FEHHHGGCCFAC0<0DG0E<CDGGGEA.C/CGHHHHHHFHFG.CGDEGGAFGFFGGGGGGFFFFGGB;@AFFFAADF;DFBFFFFBFF?EFFFEFFFFFFFFFFFFFFFFBF
@M05620:37:000000000-D9766:1:1101:22692:10265 1:N:0:60
AGTGCCAGCTCTCAATCGCACAGGGGACCCAGGGCCTGGCCCCTCCATCCAGAAAACCTATGACCTCACCCGCTACCTGGAGCACCAACTCCGCAGCTTGGCTGGGACCTATGTGAGTATCCAGCGTAGGAATCTGGGAGTTGGGGAGGAGTGAGGAGTTGGGGAAAGACAGTCCTAACCGTGGAGGGTTCTGGTAAATGATGGGGTGAGGAGGGGCTCTTTGGCTCCCACCAGTCCCCCTGTCTGGTCTA
+
>AAAAFFFAFFFG1AFGAA1E0BAB0EEGGHHGABBFFGGHHGHGGHHHHHHFEHGGFFHH1FHHHGHHHGEEECFHGFBGGB?FG>GEFHHGC@@EFHH?FF///FFFFHHHHGHH1DFGHHGHGECBCHGHGHHHGGG?GHHGGGGGGGHHGHHF<<CFFGGECEHBCGFGFHHFHHHGAEGGGGG:CFFGGGGGGGGGGGCF?B@EFFFFF?@?@FFFFFFFFFAEF?BFFFFFFFB@EFFFBFFF/B
@M05620:37:000000000-D9766:1:1101:21441:10266 1:N:0:60
ACCACACCTTCTACAATGAGCTGCGTGTGGCTCCCGAGGAGCACCCCGTGCTGCTGACCGAGGCCCCCCTGAACCCCAAGGCCAACCGCGAGAAGATCCCCAGGTGAGTGGCCCGCTACCTCTTCTGGTGGCCGCCTCCCTCCTTCCTGGCCTCCCGGCGCTGCGCCCTTTCTCACTGGTTCTCTCTTCTGCCGTTTTCCGTAGGACTCTCTTCTCTGACCTGAGTCTCCTTTGGAACTCTGCAGGTTCTA
+
BBBAAABBFFFFGGGGDGAEGFHHGEEA4AGGEFFE?EEEDHHHHGGG?EEGGHFFHHGFCGFGGAFGGECCHFHGGGEHCEHHHGGEDG<<CDHH22??FHGGHHGGHGGFHGGFGCGHHHGHHHHGHHGHHGGGGGGFHHGHGGFGGFGGGGGEAC-;BFFFFFFFCFBFFFFFFFFFFFFFFFFFFFFFFDDDFFFFFFFFFFFFFFFFFFFFFF/9FFFFBFFFFFFFFFFBBFFFFFFFFFFFFFB
@M05620:37:000000000-D9766:1:1101:28132:10266 1:N:0:60
GAGGCTGCTTTGGAAGAAACTCATAAATTAGTGACACAAGATCGGATGACCATGGAAACGTTTTTTGGCTAGCTCTCAGAAGCTGGAACCACTTCCTCTAGTATAATAAACGTAAGGAAAGGCTCCTAGAAGACTCCAAGGGAGTCAACGAGCTGATGAAACCATGGCAAGTAAGTCAGGCATTTCCGCTTTAGCACTCTTGTGGATCCAATTGACCCATTCTCAGCATTTGTACTTGTACCTGACACGCC
+
BBBBBAFAFFFFGGGGGGGGABGAB55DDF4DD6D5FG2223B222AA33B3BD3333BBB231A0003B3BB555BFB3D3BG@?1B31FFG3BFBB43B44B4@BD43B10B0B?FFGHGHFHFFGFFG?FGHHG2BFAD/C?2>2</<EC?G1??FF1FC/?FFFFGGFFHF<=G<0>.>FFDHFG?AEBDGHHCGFHF;C.<G0GHHGHG00:/9CFBCF00;9;C;;;;FGGGB90;CFFG009-E
@M05620:37:000000000-D9766:1:1101:20872:10302 1:N:0:60
ACCACACCTTCTACAATGAGCTGCGTGTGGCTCCCGAGGAGCACCCCGTGCTGCTGACCGAGGCCCCCCTGAACCCCAAGGCCAACCGCGAGAAGATGCCCAGGTGAGTGGCCCGCTACCTCTTCTGGTGGCCGCCTCCCTCCTTCCTGGCCTCCCGGCGCTGCGCCCTTTCTCACTGGTTCTCTCTTCTGCCGTTTTCCGTAGGACTCTCTTCTCTGACCTGAGTCGCCTTTGGAACTCTGCAGGTTCTA
+
CCCCCCCCFFFFGGGGGGGGGFHHGGGFHGHCHGGFGGGGGHHHHGGGGGGGHHHHHHHGGGGGGGGGGGGFHGHGGGGHGHHHHGGGGGGGFGHGFH2?FGF??FGF<?FGC<CCCDDCF<<DGH00G<.<CCCCAECEFCD/00;99/CFGGEEA---;:DFFFFC-99FB/9:////9/:9F//;FF///:D./.:9.F.../:BFFF/FFFFFB99FFFF/99-;AD.9///;;BBFBFF/..:BF/
@M05620:37:000000000-D9766:1:1101:22799:10307 1:N:0:60
ACCACACCTTCTACAATGAGCTGCGTGTGGCTCCCGAGGAGCACCCCGTGCTGCTGACCGAGGCCCCCCTGAACCCCAAGGCCAACCGCGAGAAGCTGCCAAGGTGAGTGGCCCCCTACCTCTTCTCGTGGCCGCCTCACTCCTCCCTGGCCTCCCGGCGCCCCGCCCTTTCTCACTCGTTCTATCTTCTGCCGTTTTCCGTCCCCCTCTCTTCCCTGTCATGAGTCTCCTTTGGAACTCTGCAGGTTCTA
+
AAAAAAA>FFFFGGGGDGG1G1FFEEAE0AFGAFFE0AEFAG/GHGGEBBEF1BGFGHHF>//EF/EEGGG0B>FEGG/F//FGHG/<CCC//?01<?10<FF/1<1?<1//0?---<0<111<>G0.CG.-<<-A.;/.<:C0/;.;0..;0.CE.--;-------99/;9/BF///-9;-;/////B///;@99/-//9/------9-/////;;B/;9////;9/9;/B/////;B//////;A////
@M05620:37:000000000-D9766:1:1101:7856:10312 1:N:0:60
ACCACACCTTCTACAATGAGCTGCGTGTGGCTCCCGAGGAGCACCCCGTGCTGCTGACCGAGGCCCCCCTGAACCCCAAGGCCAACCGCGAGAAGATGAACCCAGGTGAGTGGCCCGCTCCCTCTTCTGGTGGCCGCCTCCCTCCTTCCTGGCCTCCCGGCGCTGCGCCCTTTCTCACTGGTTCTCTCTTCTGCTGTTTTCCGTAGGACTCTCTTCTCTGCCCTGCGTCTCCTTTGGAACTCTGCAGGTTC
+
CCCCCCCAFFFFGGGGGGGGGGHHGGGEEGHGHGGGGGGGGHHHHGGGGGGGHHHHHHHGGGGGGGGCGGGHGHHGGGGHGHHHHGGGGGCGGGHHHHHHHHGGHGHG1?GGFFHHGGG-EGHHHHHHHFHHGHHCDGGGHGHG.CFGGGGGGGGGGEGGADFFFFFFFDFFFFFFBFFFFFFFFFFBFFFFFF0FFFFFFFAF.AD0FFFFFFFFFFFF0F9BF.@;;.BFFFFFFFFFFFFFF:BFFF0
@M05620:37:000000000-D9766:1:1101:26029:10319 1:N:0:60
ACCACACCTTCTACAATGAGCTGCGTGTGGCTCCCGAGGAGCACCCCGTGCTGCTGACCGAGGCCCCCCTGAACCCCAAGGCCAACCGCGAGAAGATGAACCCAGGTGAGTGGCCCGCTACCTCTTCTGGTGGCCGCCTCCCTCCTTCCTGGCCTCCCGGCGCTGCGCCCTTTCTCACTGGTTCTCTCTTCTGCCGTTTTCCGTAGGACTCTCTTCTCTGACCTGCGTCTCCTTTGGAACTCTGCAGGTTC
+
CCCCCCCCFFFFGGGGGGGGGGHHGGGGHGHHHGGGGGGGGHHHHGGGFGGGHHHHGHHGGGGGGGGGGGGHGHHGGGGHGHHHHGGGGGGGGGHHHHHHHHGGHGHHGHHHGGHHGGGGGHHHHHHHHHHHGHHGGGGGHGHHGGGGGGGGGGGGGGGG-ADFFFFFFFFFFFFFFFFFFFFFFFFFFFFFFFFFADFFFFFFFFFFFFFFFFFFFFFFFFFFF.@DFFFFFFFFFFFFFFFFFFFFFFB
@M05620:37:000000000-D9766:1:1101:24155:10323 1:N:0:60
GAGGCTGCTTTGGAAGAAACTCATAGATTACTGCAACAGTTCCCCCTGGACCTGGAAAAGTTTCTTGCCTGGCTTACAGAAGCTGAAACAACTGCCAACAGGATCCTACACGACCGGAACCGCAACTAAAAGCCTCCAAAAGAGTCAAAGCGATGAAAAAACCCTGGCAAGTAAGGCAGACCATTCCACTTACGCACTCTTGTCCATCCCATTGCACCATACTCAGCATTTGTCATTGTACCTGACCCGCC
+
BBBCCCFCFFFFGGGGGGGGGGHHHHHHHHHHHHHHGHHGHHHHHGGGHHHHHHHHHHHHGHHHHHHHHHHHHHHHHHHHHHHHHHHHHHHHHHHH3B11BE133FG@BG2E//>/>/<>/>E/>BGH222DFAFGEG22/@F<1??F1FFD/<?G11=F@.><./<CGH.=<D0/<<..;=/00;;0::00::A;CAGGGEB009;;A.009;FBBFA00;0900;00/;;F//:/:;/9B//9;9B;-;
@M05620:37:000000000-D9766:1:1101:26037:10335 1:N:0:60
ACCACACCTTCTACAATGCGCTGCGTGTTGCTCCCGCGGATCACCCCGTGCTTCTGACCGAGTCCCCCCTGAACCCCAAGGCCAACCGCGCGAAGATGAACCCAGGTGAGTGGCCCGCTACCTCTTCTGGTGGCCGCCTCCCTCCTTCCTGGCCTCCCGGAGCTGCGCCCTTTCTCACTGGTTCTCTCTTCTGCCGTTTTCCGTAGGACTCTCTTCTCTGACCTGAGGCTCCTTTGGAACTCTGCAGGTTC
+
AAAAA4>3BCCFGGGBBFG2EAEGEGFE2ADFB3BB2EE00ABGHHGA1BEFFGF5FGH/>/1BGFHGGGGFBBFEGEEF??FHGGG@B///CC/DD?11?F<.<>FFFFFGFA0<C<A@</:C;<<CCC;/;.CGGGB..CBF.C0CFFGG??FF?EFG@BBAFFB-?B-BFFFFFFF:B9:FFFFFFFFFFFF=9.;AFFFFFDFFFFFEFBB/BFFFE/BB.BF.;.AEBFFB///;/9FBFF;.;9B
@M05620:37:000000000-D9766:1:1101:19223:10362 1:N:0:60
AGTGCCAGCTCTCAATCGCACAGGGGACCCAGGGCCTGGCCCCTCCATCCAGAAAACCTATGACCTCACCCGCTACCTGGAGCACCAACTCCGCAGCTTGGCTGGGACCTATGTGAGTATCCAGCGTAGGAATCTGGGAGTTGGGGAGGAGTGAGGAGTTGGGGAAAGACAGTCCTAACCGTGGAGGGTTCTGGTAAATGATGGGGTGAGGAGGGGCTCTTTGGCTCCCACCAGTCCCCCTGTCTGGTCTA
+
AA3>AFFFBFFFGGGGGGGGGGHHGGGGGGHHFGGGGGHHGHGHGGHGHFHHHHGHHGHHHFHHHHHHHHHGF>EGHGEHGHHHHHFAFGHFEEEFGHBGGHHGGGHHGHHHHHHHHHHHHHHHHGGGGGHHHHHHHHHGGHHHGGGGGGEHHHHHFGHHHHGGGGHHHHHHHHHHHHHHGGGGGGGGCFGGGGGGGGGGGGGGGGFFFFFFFFFFFFFFFFFFFFFFFFFFFFFFFFFFFFFFFFFFFFF
@M05620:37:000000000-D9766:1:1101:19072:10364 1:N:0:60
AGTGCCAGTCTCAATCGCACAGGGGACCCCGGGCCTGGCCCCTCCATCCCGAAAACCTCTGACCTCACCCGCTACCTGGAGCACCAACTCCGCAGCTTGGCTGGGACCTATGTGAGTATCCAGCGTAGGAATCTGGGCGTTGGGGCGGAGTGAGGAGTTGGGGAAAGACAGTCCTAACCGTGGAGGGTTCTGGTAAATGATGGGGTGAGGAGGGGCTCTTTGGCTCCCACCAGTCCCCCTGTCTGGTCTAT
+
BBAABFFFFF5BGGGGGFFGGGHGGEEGG2AEGGGGGHAGHGHGGHDFG1BAFGGHGH3GHHHH@FGHHHGGGGGHHHHBBGGHH0FFHHHGGGGGHHHGHHGGGGHGHGHHHH2GGFGHHHHHGC/>EFGHHHHHH.ACDGHGG.@D-ACF0CF0;FGGGGG.CFFBFFFFFFFFFFFFFFFDFFFAFFFFFFFFFFFFFFFFFFBEFFFFFFFFFFFFFFFFFFFFFFFFFFFFFFFFFFFFFFFFFFF
@M05620:37:000000000-D9766:1:1101:17499:10367 1:N:0:60
GAGGCTGCTTTGGAAGAAACTCATAGATTACTGCAACAGTTCCCCCTGGACCTGGAAAAGTTTCTTGCCTGGCTTACAGAAGCTGAAACAACTGCCTACAGGATGCTACCCGTAAGGAAAGGCTCCTAGAAGACTCCAAGGGAGTAAAAGAGCTGATGAAACAATGGCAAGTAAGTCAGGCATTTCCGCTTTAGCACTCTTGTGGATCCAATTGAACAATTCTCAGCATTTGTACTTATAACTGACAAGCC
+
A>AAA1FAFFFFBGGGGG1FFGBHGGHGHFHHHG1GFGGAGHHHHGGGHGHGHHHHHBCGHFHH2GAGHGGHHHGCGFHDHHHBEBFHHC/FGCGFGEHFHGFHHHHFHHHGGCCHHFHHFFFHHGHHHGHHHHHHHFHHGGHGEGHHHHGHHHHHHHHFG<0?GFFGHGFGDDGHHHGHHGHHHHHGCFCGGHBFHHHHHBDGGEHFHHHGHHGHHGHHHHHHHFHCGHGFCFGFF09;BFFFFFFEF?A
@M05620:37:000000000-D9766:1:1101:19083:10378 1:N:0:60
AGTGCCAGTCTCAATCGCACAGGGGACCCAGGGCCTGGCCCCTCCATCCAGAAAACCTATGACCTCACCCGCTACCTGGAGCACCAACTCCGCAGCTTGGCTGGGACCTATGTGAGTATCCAGCGTAGGAATCTGGGAGTTGGGGAGGAGTGAGGAGTTGGGGAAAGACAGTCCTAACCGTGGAGGGTTCTGGTAAATGATGGGGTGAGGAGGGGCTCTTTGGCTCCCACCAGTCCCCCTGTCTGGTCTAT
+
CCCCCFFFFFFFGFGGGFFEEFBBEBEEFHHFFEFFFHGFHGHGGEHHHHHHEGHHGHGGHHHHHFBFGHGGGCEGGGHHHGEGH1CFHHHFGFGGGFHGHFE??GHGHHHHHHFGFGGGHDHGF?CCEHHHHHHHHHGGHFGGGGGGGGHHHHHFGCGHHGGEGGHHHFHGFGHFFHHGDEGDGGG.;AFGG;BBFFFBFCFFGGFFFFFFDCFCFFFFFFFFFFFFFFFEFBFFFFFFEBFFFFFBFF;
@M05620:37:000000000-D9766:1:1101:7770:10389 1:N:0:60
AGTTCCAGCTCTCCATCGCACAGGGTACCCAGTGCCTGGCCCCTCCATCCAGAAAACCTATGACCTCACCCGCTACCTGGCGCACCCCCTCCGCAGCTTGGCTGGGACCTATGTGAGTATCCAGCGTAGGCCTCTGGGAGTTGGGGCGGCGTGCGGCGTTGGGGCCCGCCCGTCCTCACCGTGGCGGGTTCTGGTAAATGATGGGGTGAGGAGGGGCTCTTTGGCTCCCACCAGTCCCCCTGTCTGGTCTA
+
>>1>>B@@CFFFGAGBBAE1E0GFF00AAABABBBB1BGHAGGGGGFDGGFGGBG0BEGCBFEGHBBBGGGA>>>>GH1BB/BEEGG>EEE>>E?/>F1BEFHGGGHHGHCHHHH2>BDGHH21FCE/>E11?FHHEH0?EHGFGG.<ACAA@BGG-A-9@F@@-999-@-;@BFF/9AFFFF@-;>?9EFFFFFBBFFFFFFFFBA@EFFBAB@9@@FFFFFBFFFEF-FF-FFFFFFF@FFFFFFFFFB
@M05620:37:000000000-D9766:1:1101:17502:10390 1:N:0:60
GAGGCTGCTTTGGAAGAAACTCATAGATTACTGCAACAGTTCCCCCTGGACCTGGAAAAGTTTCTTGCCTGGCTTACAGAAGCTGAAACACCTGCCCACAGGTTGCTACCCGTAAGGAAAGGCGCCTAGAAGACTCCAAGGGAGGAAAAGAGCCGATGAAAAAATGGGAAGGAAGTCAGGCATTTCAGCTCTAGCACACTTGTGGATGCAATGGAACAATTAGCATCATTTGAACTTTTAACTGACAAGCC
+
>1A>>>C1BBB@F1BFCG1BBGGHFFFAAFFFG11B1BBDDDDABEA//BBBEFAB1B0BBADDDFD1B11BGFGBBBFDGFFFF1@GFB>BGFF0/B//B/11BB@2FB>E///BB10000//<//?01F11BB111BB?B/E/<@000/000</<<11110-01<0>F...<<<0D0//<00<00;0;/;0:00:/./;00;A0;/:0000;00;//;;00/00090;900;00;00900;0/;;9---
@M05620:37:000000000-D9766:1:1101:20801:10395 1:N:0:60
ACCACACCTTCTACAATGAGCTGCGTGTGGCTCCCGAGGAGCACCCCGTGCTGCTGACCGAGGCCCCCCTGAACCCCAAGGCCAACCGCGAGAAGATGCCCAGGTGAGTGGCCCGCTACCTCTTCTGGTGGCCGCCTCCCTCCTTCCTGGCCTCCCGGAGCTGCGCCCTTTCTCACTGGTTCTCTCTTCTGCCGTTTTCCGTAGGACTCTCTTCTCTGACCTGAGTCTCCTTTGGAACTCTGCAGGTTCTA
+
CCCCCCCCFFFFGGGGGGGGGGHHGEGEFGHGHGGGGGGGGHHHHGGGGGGGHHHHHHHGGGGGGGGGGGGHGHHGGGGHGHHHHGGGGGDGGGHHHHGHHGHGGHHHHHGGHHGGGGGHGHHHGHEHGHGHHGGGGGHGHHGHHGGFGGGGGGGGDF-ADFGGAGFFFFFFFFFFFFFFFFFFFFFFFFFFFDDDFFFFFFFFFFFFFFFFFFFFFFFFFFFFFFFFFFFFFFFFFFFFFBFFFFFFFF0
@M05620:37:000000000-D9766:1:1101:21329:10396 1:N:0:60
AGTGCCAGCTCTCAATCGCACAGGGGACCCAGGGCCTGGCCCCTCCATCCAGAAAACCTATGACCTCACCCGCTACCTGGAGCACCAACTCCGCAGCTTGGCTGGGACCTATGTGAGTATCCAGCGTAGGAATCTGGGAGTTGGGGAGGAGTGAGGAGTTGGGGAAAGACAGTCCTAACCGTGGAGGGTTCTGGTAAATGATGGGGTGAGGAGGGGCTCTTTGGCTCCCACCAGTCCCCCTGTCTGGTCTA
+
BAAABFFFBFFFFGGGGGEGGGFHFGGGGGHHGGGGGGHGHHGHGGHGHHHHHGHHHGHGHHHHHHHHHHHGGFEGHHHHHHHHFHHHGFFFEGGGGGHHGHHGGGHHGHHHHHHHHHHHHHHHHGGGGGHHHHHHGHHGGHHHCGGGGGEGHFHHHGHHHGGGGGHHHHHHHHHGHHHHGDEGGGGGCFFGGGGGGGGGGGGGGGFFFFFFFFFFFFFFEFFFFFFFFFFFFFFFFFFFFFFFFFFFFFB
@M05620:37:000000000-D9766:1:1101:17562:10397 1:N:0:60
ACCACACCTTCTACAATGAGCTGCGTGTGGCTCCCGAGGAGCACCCCGTGCTGCTGACCGAGGCCCCCCTGAACCCCAAGGCCAACCGCGAGAAGATGCCCAGGTGAGTGGCCCGCTACCTCTTCTGGTGGCCGCCTCCCTCCTTCCTGGCCTCCCGGAGCTGCGCCCTTTCTCACTGGTTCTCTCTTCTGCCGTTTTCCGTAGGACTCTCTTCTCTGACCTGAGTCTCCTTTGGAACTCTGCAGGTTCTA
+
CCCCCCCCFFFFGGGGGGGGGGHHGGGGHGHHHGGGGGGGGHHHHGGGEFGGHHHHHHHGGGGGGGGGGGGHHHHGGGGHGHHHHGGGGGGGGGHHHHHHHHHGHHHHHHGGHHGGGGGHHHHHHHHHHGGHHGGGGGHGHHGHHGGGGGGGGGGGGG?AGGGGGGFFFFFFFFFFFFFFFFFFFFFFFFFFFFFFFFFFFFFFFFFFFFFFFFFFFFFFFFFFFFFFFFFFFFFFFFFFFFFFFFFFFFB
@M05620:37:000000000-D9766:1:1101:11158:10416 1:N:0:60
AGTGCCAGCTCTCAATCGCACAGGGGACCCAGGGCCTGGCCCCTCCATCCAGAAAACCTATGACCTCACCCGCTACCTGGAGCACCAACTCCGCAGCTTGGCTGGGACCTATGTGAGTATCCAGCGTAGGAATCTGGGAGTTGGGGAGGAGTGAGGAGTTGGGGAAAGACAGTCCTAACCGTGGAGGGTTCTGGTAAATGATGGGGTGAGGAGGGGCTCTTTGGCTCCCACCAGTCCCCCTGTCTGGTCTA
+
ABAAAFFFCFFFGGGGGGGGGGHHGGGGGGHHFGGGGGHHHHGHGGHHHHHHHHHHHGHHHHHHHHHHHHHGGFGGHHHHHHHHHHHHGHHHGGGGGHHHGHHGGGHHGHHHHHHHHHHHHHHHHGGGGGHHHHHHHHHGGHHHGGGGGGGGHHHHHGHGHHGGGGHHHHHHHHHHHHHHGGGGGGGGCFGGGGFFGGGGGGGGGGFFFFFFFFFFFFFFFFFFFFFFFFFFFFFFFFFFFFFFFFFFFFF
@M05620:37:000000000-D9766:1:1101:9209:10433 1:N:0:60
ACCACACCTTCTACAATGAGCTGCGTGTGGCTCCCGAGGAGCACCCCGTGCTGCTGACCGAGGCCCCCCTGAACCCCAAGGCCAACCGCGAGAAGATGCCCAGGTGAGTGGCCCGCTACCTCTTCTGGTGGCCGCCTCCCTCCTTCCTGGCCTCCCGGAGCTGCGCCCTTTCTCACTGGTTCTCTCTTCTGCCGTTTTCCGTAGGACTCTCTTCTCTGACCTGAGTCTCCTTTGGAACTCTGCAGGTTCTA
+
CCCBCCCCFFFFGGGGGGGGGGHHGGGEGGHGHGGGGGGGGHHHHGGGGGGGHHHHHHHGGGGGGGGGGGGGGHHGGGGHGHHHHGGGGGFGGGHHHH2GHHEFHH1G=FFEHHF?@CGHFD0D000DD/CAG@?CAAHGFHGFHBFB0:FFBAEG?@-?C?0F-9DFAFE000<B00F<FFB:000BB0:0B=.BFEFF.0:9D0B/::00BBB00FBBF:/<F<:<:BBFF0FBFBFB000<BFFF0<0
@M05620:37:000000000-D9766:1:1101:10813:10434 1:N:0:60
GAGGCTGCTTTGGAAGAAACTCATAGATTACTGCAACAGTTCCCCCTGGACCTGGAAAAGTTTCTTGCCTGGCTTACAGAAGCTGAAACAACTGCCTACAGGATGCTACCCGTAAGGAAAGGCTCCTAGAAGACTCCAAGGGAGTAAAAGAGCTGATGAAACAATGGCAAGTAAGTCAGGCATTTCCGCTTTAGCACTCTTGTGGATCCAATTGAACAATTCTCAGCATTTGTACTTGTAACTGACAAGCC
+
CCCCCCFBFFFFGGGGGGGGGGHHHHHHHHHGHHHHGFHGHHHHHGGGHHHHHHGHHHHHFGHHHHHHHHHHHHHHHHHGHHHGHHHHHHHHHHHHHFHFHFFHHHHHHHHGGGGHHHHFHHHHHGHHHHHGHHHHHGHHGGHG?BGGFGGHHHHHGGGHHHFHHHHHHHFHHHHFGHFEFGHHGHFGGGGGGHHFHHHHHGGGEBGHGHGHHHHHGHHHHGHHHHHGHHGGFGGGGGGF0FFGGGGGGGG
@M05620:37:000000000-D9766:1:1101:25480:10441 1:N:0:60
ACCACACCTTCTACAATGAGCTGCGTGTGGCTCCCGAGGAGCACCCCGTGCTGCTGACCGAGGCCCCCCTGAACCCCAAGGCCAACCGCGAGAAGATGCCCAGGTGAGTGGCCCGCTACCTCTTCTGGTGGCCGCCTCCCTCCTTCCTGGCCTCCCGGAGCTGCGCCCTTTCTCACTGGTTCTCTCTTCTGCCGTTTTCCGTAGGACTCTCTTCTCTGACCTGAGTCTCCTTTGGAACTCTGCAGGTTCTA
+
BBBBBBBBFFFFGGGGFGGGGGHHGEEBCEFHHGFEEGGGGHHHHGGGDEGGFHC3EHFGGF?EGGGGG@FCCGHEGAEH/EHHHGEEBFGCFGFFGHFFHHEFFHHHGHFGHHGGGGGHHHGHHHHHHHDHHGGGGGHGHHGHHGGGGEGGGFGGDB@DGFGGABAF-BBFFFFFFFFFFFFFFFFFFFFFFFADFFFFFFFFFFFFFFFFFFFFFFFFFFFFFFFFFFFFFFFFFFFFFFFFFFFFFFF
@M05620:37:000000000-D9766:1:1101:12007:10450 1:N:0:60
GAGGCTGCTTTGGAAGAAACTGACAAACCAGGGACACAAGATCGGAAGACCACACATCTGTACCCTAGCCACCTTCAGGAATCTCGCACTCCGTCGCCTGGTTGAAACAAAAAAGAATAGCCCGCGTCGGGACCTCCGCGGTGCGGCTGAGCTGCTCGCTCGGGCCCCAGAGTCCCAACCGTTTCCGGTTTTGCTCACTTCTGGGGCGAGTCGCGCCTTTTTCGCCCCTCCCAGTCCCCCTGCCTGGCCCT
+
11AAA1CAFF3FCGGGFFGG11A1A1000000BAFGF00001B///BB00BA/B/A1B1AA222B1001010BB1G1D@1B1FBG0/>/>BG//B/>>EG>>FE02B10/B0////<1111B0/<///////<.01..<<-.<-----:.:/;//0;:-..--9--9-9..-//////-99;-/;/9-;--9://;//;//9//:-----9-;-9-;--9/;/-9------9-/;9B/AB---9/B-----
@M05620:37:000000000-D9766:1:1101:11545:10463 1:N:0:60
ACCACACCTTCTACAATGAGCTGCGTGTGGCTCCCGAGGAGCACCCCGTGCTGCTGACCGAGGCCCCCCTGAACCCCAAGGCCAACCGCGAGAAGATGCCCAGGTGAGTGGCCCGCTACCTCTTCTGGTGGCCACCTCCCTCCTTCCTGGCCTCCCGGAGCTGCGCCCTTTCTCACTGGTTCTCTCTTCTGCCGTTTTCCGTAGGACTCTCTTCTCTGACCTGAGTCTCCTTTGGAACTCTGCAGGTTCTA
+
CCCCCCCDFFFFGGGGGGGGGGHHGGGFHGHHHGGGGGGGGHHHHGGGGGGGHHGHHHHGGGGGGGGGGGGHGHHGGGGHGGHHEGGGGGDGGGHHHHHHHHHGHHHHHHGGHHGGGCGHHHHHHHHHHHGHHHGHHHHGHHGHHHGHHFHHHGGGGG?DGGGGGGGGGFFFFFHHHFFFFFFFFFFFFHHHFFFFFFFFFFFFFFFFFFFFHHFFHFFFFFFFFFFFFFFFFFFFFFFFFFFFFFFFFFB
@M05620:37:000000000-D9766:1:1101:10827:10466 1:N:0:60
AGTGCCAGCTCTCAATCGCACAGGGGACCCAGGGCCTGGCCCCTCCATCCAGAAAACCTATGACCTCACCCGCTACCTGGAGCACCACCTCCGCAGCTTGGCTGGGACCTATGTGAGTATCCAGCGTAGGAATCTGGGAGTTGGGGAGGAGTGAGGAGTTGGGGAAAGACAGTCCTAACCGTGGAGGGTTCTGGTAAATGATGGGGTGAGGAGGGGCTCTTTGGCTCCCACCAGTCCCCCTGTCTGGTCTA
+
>3>>ADDFBFFFFEGGGFGGEEFGCGGGGGHHGGGGGFGGHHGHGGGHFGGGGG3FGGBHHHHHHHFHHHHGGGCGHGHHHHHHFHF1?BGHGGGGCHHHGHHG?EHHGHEDB2GFGHFHHD2DBGD/CDDG<GHHBG0/?<1FCG.ACDEHAG0GHCHHHHGC.:G./G//;;GHCGHGGGGG.CAB:.CFGGFFFFGFFGGGGFFBF.;B.DBBBBFFFEFFFFFFFFFFFFFFFFFF<?FFFFFFFFF
@M05620:37:000000000-D9766:1:1101:18792:10492 1:N:0:60
GAGGCTGCTTTGGAAGAAACTCATAGATTACTGCAACAGTTCCCCCTGGACCTGGAAAAGTTTCTTGCCTGGCTTACAGAAGCTGAAACAACTGCCTACAGGATGCTACCCGTAAGGAAAGGCTCCTAGAAGACTCCAAGGGAGTAAAAGAGCTGATGAAATAATGGCAAGTAAGTCAGGCATTTCCGCTTTAGCACTCTTGTGGATCCAATTGAACAATTCTCAGCATTTGTACTTGTAACTGACAAGCC
+
CCCCCCFCFFFFGGGGGGGGGGHHHHHHHHHHHHHHHHHGHHHHHGGGHHHHHHHHHHHHGHHHHHHHHHHHHHHHHHHHHHHHHHHHHHHHHHHH3GBCF31BBBFHFGHGAEEFFBCGHHHHHGCEGFF3BBFGHHHFADGDCFGFH?FHHFGHH22GG2DF2F=?0GF1?=F=??FFFG<FGHHGFGAF1<0DG<GHH0=<CGHHHFHH0:0G0GHCCGCHHGGBGHHHFFGGG09CFFGGFFFGGGG
@M05620:37:000000000-D9766:1:1101:28679:10493 1:N:0:60
ACCACACCTTCTACAATGAGCTGCGTGTGGCTCCCGAGGAGCACCCCGTGCTGCTGACCGAGGCCCCCCTGAACCCCAAGGCCAACCGCGAGAAGATCCCCAGGTGAGTGGCCCGCTACTTCTTCTGGTGGCCGCCTCCCTCCTTCCTGGCCTCCCGCCGCTGCGCCCTTTCTCACTGGTTCTCTCTTCTGCCGTTTTCCGTAGACCTCTCTTCCCTGACCTGAGTCTCCTTTGGAACTCTGCAGGTTCTA
+
?AAAAA1AFFFFBGGFFGFFGBGHGEFECEHAEFFGGGGEECE0FEEEAEGCGHBGFHFEEE?EGFEEEEGHFCCFGEEHGGHHH//EC<<</?F1F???FB/F??10?DEFHG-A@-C<DHHEF0=DGFGFGGCGCGHEBGGH0BCB0/AFBFEFG---:9-;9@F??FFFFFFFFFEBFF//;BBFFFFFE@:AFEFF-9-;-//9/9BFFF/-;/-;BBBFFF/BF///::BFBB/9B//BF?-;F/B
@M05620:37:000000000-D9766:1:1101:17364:10495 1:N:0:60
ACCACACCTTCTACAATGAGCTGCGTGTGGCTCCCGAGGAGCACCCCGTGCTGCTGACCGAGGCCCCCCTGAACCCCAAGGCCAACCGCGAGAAGATCCCCAGGCGAGTGGCCTGCTACCTCTTCTGGTGGCCGCCTCCCTCCTTCCTGGCATCCCGGCGCTGCCCCATTTCTCCCTGGTTCTCTCTTCTGCCGTTTTCCGTAGGACTCTCTTCTCTGACCTGAGTCCCCTTCGGAACGCTGCAGGTTCTA
+
AAAAA1AAFFFFGGGFFF1FFFGHEEFAGAGHHGGEGEG?EGGHHGGEEEGGHGFGHHHGGGEGGGEGGEEHHHHGGGGHEHHGAGGGGC/<B/FHF1?0<0CF///>-..<G1<0G1100D00D0D0<<.<G-?CGAHGH/::00CBBF./0;:9.;--9@=--9;--;/9BB//-/-;BFF9/B/F/;/BF@F-99/;-9---/:BFF//:BFB/B/:/9-/-;B/99-;-;---9-;A9-//-;BF/B
@M05620:37:000000000-D9766:1:1101:24148:10498 1:N:0:60
ACCACACCTTCTACAATGAGCTGCGTGTGGCTCCCGAGGAGCACCCCGTGCTGCTGACCGAGGCCCCCCTGAACCCCAAGGCCAACCGCGAGAAGATACCCAGGTGAGTGGCCCGCTACCTCTTCTGGTGGCCGCCTCCCTCCTTCCTGGCCTCCCGGAGCTGCGCCCTTTCTCACTGGTTCTCTCTTCTGCCGTTTTCCGTAGGACTCTCTTCTCTGACCTGAGTCTCCTTTGGAACTCTGCAGGTTCTA
+
DDDDDDDCFFFFGGGGGGGGGGHHGGGGHGGHHGGGGGGG?GHHHGGGGGGGFHHHFHHGGGCGGGGGGGGHHHHGGGGHGHHHHGGGGFBFGGHHH2FHHHHGGCHHHGGGHHGGGGGHHHHHHHHGHHGHHGGGGGHGHHGHHGGGGGGGGGGGGDGGGGGGGGFFFFFFFFFHHHFFFFFFFFFFFFFHFFFFFFFFFFFFFFFFFFFFFFFFFFFFFFFFFFF0BFFFFFFFFFFFFFFFFFFFFFB
@M05620:37:000000000-D9766:1:1101:24603:10498 1:N:0:60
ACCACACCTTCTACAATGAGCTGCGTGTGGCTCCCGAGGAGCACCCCGTGCTGCTGACCGAGGCCCCCCTGAACCCCAAGGCCAACCGCGAGAAGATGAACCCAGGTGCGTGGCCCGCTCCCTCTTCTGGTGGCCGCCTCCCTCCTTCCTGGCCTCCCGGCGCTGCGCCCTTTCTCACTGGTTCTCTCTTCTGCCGTTTTCCGTACGACTCTCTTCTCTGCCCTGCGTCTCCTTTGGAACTCTGCTGGTTC
+
CDDDDDCDFFFFGGGGGGGGGGHHGGGGHGHHHGGGGGGGGHHHHGGGGGGGHHHHHHHGGGGGGGGGGGGHHHHGGGGHGHHHHGGGGGGGGGHHHHHGHH???F1?1>FA@C0><-@-AEHHFGGGBFH/DAH@CDAGGGFFABFF;CBBFFFFFF.99;9-CFCFF>BFFFBF0BFFB:BFFFF90BF9FE0@ADBEF0.B..9.;DFFF0FFF;0B0::0;.:;C./;FFFEFFBFFB09;0;B/FB
@M05620:37:000000000-D9766:1:1101:8402:10534 1:N:0:60
ACCACACCTTCTACAATGAGCTGCGTGTGGCTCCCGAGGAGCACCCCGTGCTGCTGACCGAGGCCCCCCTGAACCCCAAGGCCAACCGCGAGAAGATGCCCAGGTGAGTGGCCCGCTACCTCTTCTGGTGGCCGCCTCCCTCCTTCCTGGCCTCCCGGAGCTGCGCCCTTTCTCACTGGTTCTCTCTTCTGCCGTTTTCCGTAGGACTCTCTTCTCTGACCTGAGTCTCCTTTGGAACTCTGCAGGTTCTA
+
BBAABBBBFFFFGGGFEGGFGGHHGEEEFAGHHGGEEGGGGHHHHGGGEFGGHHHGGHHGEGGGGGGGGGGGHHHGGGGHFFHHHGGEGGGGGGHHFHHHHHHGHHHHHGGGHHGGGGGHHHHHHHHGHHGHHGGGGGHGHHGHHGGGGGGGGGGGGG-BDGGGGGFFAFFFFFFFFFFFFFFFFFFFFFFFFFFFFFFFFFFFFFFFFFFFFFFFFFFFFFFFFFFFFFFFFFFFFFFFFFFFFFFFFFB
@M05620:37:000000000-D9766:1:1101:21741:10535 1:N:0:60
ACCACACCTTCTACAATGAGCTGCGTGTGGCTCCCGAGGAGCACCCCGTGCTGCTGACCGAGGCCCCCCTGAACCCCAAGGCCAACCGCGAGAAGATACCCAGGTGAGTGGCCCGCTACCTCTTCTGGTGGCCGCCTCCCTCCTTCCTGGCCTCCCGGAGCTGCGCCCTTTCTCACTGGTTCTCTCTTCTGCCGTTTTCCGTAGGACTCTCTTCTCTGACCTGAGTCTCCTTTGGAACTCTGCAGGTTCTA
+
BCCBCBCCFFFFGGGGGGGGGGHHGEGEGGHHHGGGGGGGGHHHHGGGEFGGHHHHGHHGGGGGGGGGGGGHHHHGGGGHGHHHHGGGGG<CFGHGH?GHHHHGGHHHHHGGHHGGGGGHHHHHHHHHHHGHHGGGGGHGHHGHHGGGGGGGGGGGGGBGGGGGGGFFFFFFFFFFFFFFFFFFFFFFFFFFFFAFFFFFFFFFFFFFFFFFFFFFFFFFFFFFFFF9BFFFFFFFFFFFFFFFFFFFFFF
@M05620:37:000000000-D9766:1:1101:6257:10540 1:N:0:60
GAGGCTGCTTTGGAAGAAACTGACAAGCCAGGGACACAAGATCGGAAGCACACACGTCTGAACTCCAGTCACCTTCAGAAATCTCGTATAACGTCTACTGCTTAAAAAAAAAAACACGTAAGGCAAGGCTCCTAGAAGACTCCAAGGGCGTACCCCAGCTGCTGAAACAATGGCAAGTAAGTCCGGCATTTCCGCTTTACCACTCTTGTGGATCCAATTGAACAATTCTCAGCATTTGTACTTGGAACTGA
+
BBBBBBFBFFFFGGGGGGGGGDFABF4AAFFHEFFGHHCGFHHHGF2E23BBF1AABBBFDABF5B3BDFFDBGH@GB5DBFGH5BF?F34BE??21@FGBBF43BF3>////>A/F?@20F22@F/FGGHG1DF1111<??GF1<...>A--.0..<<<//;0000</;:0/C/:.000;B;0.-;-99;0FAE.CF0000CBFBBBFB./B/BFBBFFF/BFF/9/;FFF/F//BFFBF/;//;/B/9/
@M05620:37:000000000-D9766:1:1101:6280:10544 1:N:0:60
ACCACACCTTCTACAATGAGCTGCGTGTGGCTCCCGAGGAGCACCCCGAGCTGCTGACCGAGGCCCCCCTGAACCCCAAGGCCAACCGCGAGAAGATCCCCAGGTGAGTGGCCCGCTACCTCTTCTGGTGGCCGCCTCCCTCCTTCCTGGCCTCCCGGAGCTGCGCCCTTTCTCACTGGTTCTCTCTTCTGCCGTTTTCCGTAGGACTCTCTTCTCTGACCTGAGTCTCCTTTGGAACTCTGCAGGTTCTA
+
AAA1>AAAFFFFFGGFFGF1BFGHEEGBEEAC1BFEEGGGGHGHHGGG/AAEGHHHHHHGGEGGGGGGGGGGFCFFFGGGACFGHFG/BCBBCGHFF1?GGECGHHGGHGGGHHGGGGGHHHHHHHHHHHGHHGGGGGHGHGGGGGGGGGGGGGGGGA-;AGGG@@F@@FFFFFFFFFFFFFFFFFFFFFFFF@FFFFFFFFFFFFFFFFFFFFFFFFFFFFFFFFFFFFFFFFFFFFFFFFFFFFFFFFB
@M05620:37:000000000-D9766:1:1101:18171:10575 1:N:0:60
ACCACACCTTCTACAATGAGCTGCGTGTGGCTCCCGAGGAGCACCCCGTGCTGCTGACCGAGGCCCCCCTGAACCCCAAGGCCAACCGCGAGAAGATGAACCCAGGTGAGCGGCCCGCTACCTCTTCTGGTGGCCGCCTCCCTCCTTCCTGGCCTCCCGGTGCTGCGCCCTTTCTCACTGGTTCGCTCTTCTGCCGTTTTCCTTAGGACTCTCTTCTCTGCCCTGGGTCTCCTTTGGAACTCTGCCGGTTC
+
CCCCCCCCFFFFGGGGGGGBGGHHGEGFGEHHHGGGGGGGGHHHHGGGGGGGHHHHHHHGGGGGGGGGGGGHHHHGGGGHGHHHHGGGGGDFGGHHHHHE2/?F/F1?D01<---A-<-<@C0D0;CG0::::C.-;CFA.C//C/0090C/..0.;EA---;F//--.-;F//////;///9B-:A.A/B//9/@..;./B/;/////:B///9/BFF///.BF.99BFF//9:FF//;FF////;C-..
@M05620:37:000000000-D9766:1:1101:13557:10581 1:N:0:60
ACCACACCTTCTACAATGAGCTGCGTGTGGCTCCCGAGGAGCACCCCGTGCTGCTGACCGAGGCCCCCCTGAACCCCAAGGCCAACCGCGAGAAGATGAACCCAGGTGAGTGGCCCGCTACCTCTTCTGGTGGCCGCCTCCCTCCTTCCTGGCCTCCCGGAGCTGCGCCCTTTCTCACTGGTTCTCTCTTCTGCCGTTTTCCGTAGGACTCTCTTCTCTGACCTGAGTCTCCTTTGGAACTCTGCAGGTTC
+
CCCBCCDDFFFFGGGGGGGGGGHHGGGGHGHHHGGGGGGGGHHHHGGGFGGGHHHHHHHGGGGGGGGGGGGHHHHGGGGHGHHHHGGGGGGGGGHHHHHHHHGGHGHFFHHHFEHHGGGFGHHHHHHHHHHHGHHFGGGGHGHHGGGGGGGGGGGGGGGF-@GGGGFFFFFFFFFFFFFFFFFFFFFFFFFFFFFFFFFFFFDFFFFFFFFFFFFFFFFFFFFFB/<BFFFFFFFFFFFFFFFFFBFFFFB
@M05620:37:000000000-D9766:1:1101:22637:10586 1:N:0:60
ACCACACCTTCTACAATGAGCTGCGTGTGGCTCCCGAGGAGCACCCCGTGCTGCTGACCGAGGCCCCCCTGAACCCCAAGGCCAACCGCGCGAAGATGAACCCAGGTGAGTGCCCCGCTACCTCTTCTGGTGGCCGCCTCCCTCCCTCCTGGCCTCCCGGAGCTGCGCCCTTTCTCACTGGTTCTCTCTTCTGCGGTTTTCCGTAGGACTCTCTTCTCTGACCTGAGTCTCCTTTGGAACTCTGCAGGTTC
+
BBBBBABBFFFFGGGFGGFGGGHHCEEEGEBGGFFEGGEAEG2FHGGEGGEF5GF3FGHEEE0>FFGEGGGC@FHEGGAE/GGGEFE?DD/>BDGGFFHGHH/<?FG?1FGH1>>>--<@DHHHFHHFHHH/.:CCGGFGGEBF;.;;:BBFFG0F.CGA-BFFFFAFFF-;BF/FB/B/;/;FBFFFFFFF/B--ADD9/B9B.:.9/BFFFFBBBFFFBFFF.:.;;;:FFFFF/B9//FFFF9/99B/
@M05620:37:000000000-D9766:1:1101:23059:10601 1:N:0:60
ACCACACCTTCTACAATGAGCTGCGTGTGGCTCCCGAGGAGCACCCCGTGCTGCTGACCGAGGCCCCCCTGAACCCCAAGGCCAACCGCGAGAAGATCCCCAGGAGAGTGGCCCGCTACCTCTTCTGGTGGCCGCCTCCCTCTTTCCGGCCCCCCCGGGGCTGCCCCTTTTCACACGGGTTCTCTCTTTGGCCTTTTCCCGTGGGACTCTCTTCTCTGCCCAGAGTCCCCTTGGGAACTCTGCAGGTTCTG
+
AAABBAA>CFCDFGGB545BEGEFEEFFH2FGHFF2AEEAGHHHHGEEE1ECFFGHHGCEEGGGEGEGGGGHHHEEGGGCFHHEEFGGGC<B?/?FF1GHGBGF/<CEH1?FHHCDCGCHHHHHFHHHHB<GHGGGGGF./C/9000.9--9-;B-9--9--...;;.;F/9////9--;9.//9/;9///;//;FF/9/99.;-.9.///;//;////;./;..///99;../.9/99///:/;.9B///
@M05620:37:000000000-D9766:1:1101:5781:10612 1:N:0:60
GAGGCTGCTTTGGAAGAAACTCATAGATTACTGCAACAGTTCCCCCTGGACCTGGAAAAGTTTCTTGCCTGGCTTACAGAAGCTGAAACTACGGACTACAGGACGCTACCAGACCGGAACAGATCATAGCAGCCTACCAAAACGTCCCAGCAATGAAGCACAACTGACCCATCCTTCAGGCCTTTACGATTTCGCACTATTGTGGATCCCATTGCCCAATTCTACGACTTTGAACTTGTAACTGACAAACC
+
BBBBBBFAFFFFGGGGGGGFGGHHHHHHGHHHHHHHFHHHHHHHHGGGGFGGGGHHHHGHHHHHHHHHHHHHHHHHHFHHGHHHHHHHH5BF1B1>E3B33311>/>?E2?30?/><<><2B23B23B3BG2B?F2<0@2//0/0/?/?FF001??1?1<<0><F0110>.0/.0==D00/<<CGF0..;GFHH.C-A:CB00090C0//;00CC0;CAF0;;09;.;CE090;FF99BBF9FFB///.;9
@M05620:37:000000000-D9766:1:1101:14979:10623 1:N:0:60
ACCACACCTTCTACAATGAGCTGCGTGTGGCTCCCGAGGAGCACCCCGTGCTGCTGACCGAGGCCCCCCTGAACCCCAAGGCCAACCGCGAGAAGATACCCAGGTGAGTGGCCCGCTACCTCTTCTGGTGGCCGCCTCCCTCCTTCCTTGCCTCCCGGAGCTGCGCCCTTTCTCACTGGCTCTCTCTTCTGCCGTTTTCCGTAGGACTCTCCTCTCCTACCTGACCCTCCTTTGTAACTCTGCAGTTTCTA
+
CCCCCCCCFFFFGGGGGGGGGGHHGEGEHGHHHGGGGGFGGHHHHGGGGGGGHHHHHHHFGGGGGGGGGGGGHHHGGGGHGHHHHGGGGGFGGGHHH22??DCFHHH0=?FF=G->D--010<DD<G00<.C.-;DGGH.CHGHBBG000;FBFG..-9-:.0;--.;D/0;F0B9F0/.;BF00:09B9900-9./;B0DB...9;F/00/;:0;/00;AF0////;:9:00090090;9B000009;F0
@M05620:37:000000000-D9766:1:1101:18783:10628 1:N:0:60
GAGGCTGCTTTGGAAGAAACTCATAGATTACTGCAACAGTTCCCCCTGGACCTGGAAAAGTTTCTTGCCTGGCTTACAGAAGCTGAAACAACTGCCTACAGGATGCTACCCGTAAGGAAAGGCTCCTAGAAGACTCCAAGGGAGTAAAAGAGCTGATGAAACAATGGCAAGTAAGTCAGGCATTTCCGCTTTAGCACTCTTGTGGATCCAATTGAACAATTCTCAGCATTTGTACTTGTAACTGACAAGCC
+
A>ABBAFBFFFFGGGGGEFGFGHHFHFHHHHHHHF4EGHGFFHHHGGGHBHHHHHHHHEGGGHHHHHHHHHHHHHHHHHHHHHHHHGHHHHHHHHHHGHFHHGHHHHHHHHGGGGHHHHHHHHHHGHHHHHHHHHHHHHHGGEGCGHHHHGHHHHHHHHHGFCFHHHHHHGHFHHGHHHHHFHHHHHGGGGGHHHHHHHHHGGHGHHHHHHHHHHHGHHHHHHHHHHHHHGGBFGGGGGGGGGGGGGGGGG
@M05620:37:000000000-D9766:1:1101:22538:10631 1:N:0:60
GAGGCTGCTTTGGAAGAAACTCATAGATTACTGCAACAGTTCCCCCTGGACCTGGAAAAGTTTCTTGCCTGGCTTACAGAAGCTGAAACAACTGCCTACAGGATGCTACCCGTAAGGAAAGGCTCCTAGAAGACTCCAAGGGAGTAAAAGAGCTGATGAAACAATGGCAAGTAAGTCAGGCATTTCCGCTTTAGCACTCTTGTGGATCCAATTGAACAATTCTCAGCATTTGTACTTGTAACTGACAAGCC
+
>3AA>AFBFDDBGBBEFGGGGGHHHFHHHHHGGHCHGHFGHGFGHGEGEFFGHHGHB32FFHHHHHHBFG3BFGHBBBBGHHFGHBBFBGEHHHHHBFB@FC?FBBGFFGHFG@FFF?C3FFFBBFFFFGHF?BFFHCFBADEE?BDDHB?@F2F<F@@GD@GE@?G?<FF??DF?@F1?>C<>F1DEE?DGD=DDHCCHHDDC.DGCFCC0;CCGBHFGC;:=:<:;CGBF;;CFGFBBBGB0;CFG?.C
@M05620:37:000000000-D9766:1:1101:13746:10637 1:N:0:60
GAGGCTGCTTTGGAAGAAACTCATAGATTACTGCAACAGTTCCCCCTGGACCTGGAAAAGTTTCTTGCCTGGCTTACAGAAGCTGAAACAACTGCCTACAGGATGCTACCCGTAAGGAAAGGCTCCTAGAAGACTCCAAGGGAGTAAAAGAGCTGATGAAACAATGGCAAGTAAGTCAGGCATTTCCGCTTTAGCACTCTTGTGGATCCAATTGAACAATTCTCAGCATTTGTACTTGTAACTGACAAGCC
+
A1AAA1CACF@DABFGGGGGGGGHHHFFFHGHHGHHFGHGHGGFHGEGAGGFGGEB1B0FBFGHBFBABBAGHHHGGFHFHHHGFFGHHCFHHFFB@BB110>1FBFHHGGGE//BBDG000?BGFGHHGGF1BFFC1BBFGAC?0B2D1/@0@@11@2D1<@/1?10?GCF1DD@<GFCF.><1>F<AC<E0=0=D0CDG0<CCDG0GC000C:CCC=;CC:000:GBG0B0;;BB00;0;FF0/:99.;
@M05620:37:000000000-D9766:1:1101:24426:10638 1:N:0:60
AGTGCCAGCTCTCAATCGCACAGGGGACCCAGGGCCTGGCCCCTCCATCCAGAAAACCTATGACCTCACCCGCTACCTGGAGCACCAACTCCGCAGCTTGGCTGGGACCTATGTGAGTATCCAGCGTAGGAATCTGGGAGTTGGGGAGGAGTGAGGAGTTGGGGAAAGACAGTCCTAACCGTGGAGGGTTCTGGTAAATGATGGGGTGAGGAGGGGCTCTTTGGCTCCCACCAGTCCCCCTGTCTGGTCTA
+
AB>AAFFFBFFFGFFGGGGCFCGEF2EEGGHHF?EEGGHHHHGHGGHHHHHHHHHBGGHHHHHHHGGHHHHFG>EEHHGH?GHHHH1??GHFEFEGGHFGGHHGGGHHGHHHHHHHHHHHHHHHHGGGGGHHHHHHHHAFGHHHGGEDGDEGHDHH0EHHHHGGGFFGFHHGHHHHHHHHGGGGAFGGEGGGGGFGGGGGFGGGGGA=EF9FFFFAFFFFFFFFFFFFFFFFEFFFFFFF=EFFFFFFFF9
@M05620:37:000000000-D9766:1:1101:14511:10640 1:N:0:60
AGTGCCAGCTCTCAATCGCACAGGGGACCCAGGGCCTGGCCCCTCCATCCAGAAAACCTATGACCTCACCCGCTACCTGGAGCACCAACTCCGCAGCTTGGCTGGGACCTATGTGAGTATCCAGCGTAGGAATCTGGGAGTTGGGGAGGAGTGAGGAGTTGGGGAAAGACAGTCCTAACCGTGGAGGGTTCTGGTAAATGATGGGGTGAGGAGGGGCTCTTTGGCTCCCACCAGTCCCCCTGTCTGGTCTA
+
AB>AAFFFBFFFGDGFGGGGGGHHGEEGGGHHAEEGGFHHHHGHGGHHHHHHHFHHHGHFHFHHHFHHHHHGGE@EHHHHBGHHHH1??GHGGGGGGHHHGHHGGGHHGHHHHHGHHHHHHHHHHGGGGGHHHHHHHGFGGHHHGGFGGGGHHHHHHGHHHHGGGGHHHHHGHHHHHHHHGGGGGGGGGGGGGGFGGGGGGGGGGGFFFFFFFFFFFFFFFFFFFFFFFFFFFFFFFFFFFFFFFFFFFFB
@M05620:37:000000000-D9766:1:1101:24991:10640 1:N:0:60
ACCACACCTTCTACAATGAGCTGCGTGTGGCTCCCGAGGAGCACCCCGTGCTGCTGACCGAGGCCCCCCTGAACCCCAAGGCCAACCGCGAGAAGATGAACCCAGGTGAGTGGCCCGCTACCTCTTCTGGTGGCCGCCTCCCTCCTTCCTGGCCTCCCGGAGCTGCGCCCTTTCTCACTGGTTCTCTCTTCTGCCGTTTTCCGTAGGACTCTCTTCTCTGACCTGAGTCTCCTTTGGAACTCTGCAGGTTC
+
AA>AA>AACFFFGGGBBGGGG5GGEGGE4EGHHFFF?EG2EG2AFFEF1AE15BFGGHCE>F@EGEEFGCAG3FGGG?EHFHHHCFGGG//B<<22?2?><GDFHGGHF0?F/?FGGGG@DHGF<DGGHHHF.GFGCCGGECGHDBFFFCFFFFF?EE9--;ACFFFAFF;BFFFBFFF9FFFFFFBBFFFFFFFF;;BEFFFBAFFEFBFFF/9FBBBBB9BBB/9;BFFFBBF//;9BFFFFBBF.9;/
@M05620:37:000000000-D9766:1:1101:7113:10647 1:N:0:60
GAGGCTGCTTTGGAAGAAACTCATAGATTACTGCAACAGTTCCCCCTGGACCTGGAAAAGTTTCTTGCCTGGCTTACAGAAGCTGAAACAACTGCCTACAGGATGCTACCCGTAAGGAAAGGCTCCTAGCAGACTCCAAGGGAGTAAAAGAGCTGATGAAACAATGGCACGTAAGTCAGGCATTTCCGCTTTAGCACTCTTGTGGATCCAATTGAACAATTCTCAGCATTTGTACTTGTAACTGACAAGCC
+
A>>ABAFBFFFFGFGG4BGGGGEGFGHHFDGHHHHBEHGHHHHHHGGGH2GHHHHHFDGGHHHHHHHHHHHHHHHHHGHGHHHHHHHHHHHHHHHHDH23GH1GHHFHHHHGGEEFGHHCCFHHHGHHG?FFFHHHH3GHGGEE?CG?D3?@F2F2FGGHDHH/<<GFH1<<<0?GGGGFH.FHBGHGGGFGDGHHHHHHHHHHGHHHHC0GBC0CG0CHHHHC:CGFGGFF0;FGGGGE0CFFBBF0CEE
@M05620:37:000000000-D9766:1:1101:11021:10654 1:N:0:60
ACCACACCTTCTACAATGAGCTGCGTGTGGCTCCCGAGGAGCACCCCGTGCTGCTGACCGAGGCCCCCCTGAACCCCAAGGCCAACCGCGAGAAGATGCCCAGGTGAGTGGCCCGCTACCTCTTCTGGTGGCCGCCTCCCTCCTTCCTGGCCTCCCGGAGCTGCGCCCTTTCTCACTGGTTCTCTCTTCTGCCGTTTTCCGTAGGACTCTCTTCTCTGACCTGAGTCTCCTTTGGAACTCTGCAGGTTCTA
+
CCCCCCCCFFFFGGGGGGGGGGHHGGGBEGHHHGGGGGEGGHHHHGGGGGGGHHHHHHHEGGGGGGGGGGGHGHHGGGGHGHHHHGGGGGGGGGHGHHHHHHHGGHHHHHGGHHGGGFGHHHHHHHHHHHGHHGGGGGHGHHGHHGGGFGGGGGGGGG-ADGGGGGFFFFFFFFFFFFFFFFFFFFFFFFFFFFFFFFFFFFFFFFFFFFFFFFFFFFFFFFFFFFFFFFFFFFFFFFFFFFFFFFFFFF9
@M05620:37:000000000-D9766:1:1101:20009:10671 1:N:0:60
ACCACACCTTCTACAATGAGCTGCGTGTGGCTCCCGAGGAGCACCCCGTGCTGCTGACCGAGGCCCCCCTGAACCCCAAGGCCAACCGCGAGAAGATGCCCAGGTGAGTGGCCCGCTACCTCTTCTGGTGGCCGCCTCCCTCCTTCCTGGCCTCCCGGAGCTGCGCCCTTTCTCACTGGTTCTCTCTTCTGCCGTTTTCCGTAGGACTCTCTTCTCTGACCTGAGTCTCCTTTGGAACTCTGCAGGTTCTA
+
CCDBCCCCFFFFGGGGGGGGGGHHGGGEHGGGHGGGGGGGGHHHHGGGEGGGHHHHHHHGGGGGGGGGGGGHHHHGGGGHGGHHHGGGGGGGGGGHHHHGHHHGHHHHFHEGHHGGGGGHHHHGHHHGHHGFHGGGGGGGHHFFHGGFFGGGFGGGGC?GFGGFGGFFAFFFFFFFFFFFFFFFFFFFFFFHFFDFFFFFFFFFFFEFFFFFFFFFFBBFFFFFFFFFFFFFFFFFFFEFFFFFF?FFFFB
@M05620:37:000000000-D9766:1:1101:28374:10680 1:N:0:60
ACCACACCTTCTACAATGAGCTGCGTGTGGCTCCCGAGGAGCACCCCGTGCTGCTGACCGAGGCCCCCCTGAACCCCAAGGCCAACCGCGAGAAGATACCCAGGTGAGTGGCCCGCTACCTCTTCTGGTGGCCGCCTCCCTCCTTCCTGGCCTCCCGGCGCTGCGCCCTTTCTCACTGGTTTTCTCTTCTGCCGTTTTCCGTAGGACTCTCTTCTCTTCCCTGAGTCTCCTTTGGAACTCTGCAGGTTCTA
+
BBBBBBBAFFFFGGGGGGAAGFGHGEGEDEHHHCFEGGGGGHHHHGGGDFGGEHBHHHHCGGGGGGFGGGGHHHHGGGGHGHHHHGGGGG/>CFHFH2?FH2FG?CGAF1CACGCC->@FFFHHHFDH=<EC<<@D.AGGHH?CCFGBBF.CF?EEDG9-;9-.=-DFABFFFE/:/BFFF..99B/F/F9BF>;;FF/B?B;.;;;////:BFFFBF/:BFBB.BF//;/BB//;BFF///9B/A;BF/B
@M05620:37:000000000-D9766:1:1101:12447:10696 1:N:0:60
ACCACACCTTCTACAATGAGCTGCGTGTGGCTCCCGAGGAGCACCCCGTGCTGCTGACCGAGGCCCCCCTGAACCCCAAGGCCAACCGCGAGAAGATGCACACAGGTGAGGCGCCCGCCATCTCTTCGGGGCGCCCTCCCCCCCCTCTCGCCTCCCCCGGAGCCGCGCCTTTTCTCTCGTTCTCTCTCTTCCCCCGTTCCGCGTAGCACTCTCTTCTCTCACCTGAGTCCTTTGGAACACTCTGCAGGCTC
+
ABAABBABFFFFGGGGGGGGGGHHEEGFHGHGHGGGGGGGGHHHHGGGEGGGHHGHHHHGGGGGGGGGGGGHHHHGGGGHGHHHHGGGGGGGGGHHGH22F20<0???1F0/->->---<.<G00=0..;----;--;.=.;----../..-.;.;..9;B--.;@-;-.;/;F/F//....;BFFF//://...-;F....----./;FFF//:FFB9///.9;/.;B///;/////.;B//////..;.
@M05620:37:000000000-D9766:1:1101:12906:10704 1:N:0:60
GAGGCTGCTTTGGAAGAAACTCATAGATTACTGCAACAGTTCCCCCTGGACCTGGACAAGTTTCTTGACCGGCTTACTGAAGCTGAAACAACTGCCCACAGGTTGCTACCCGTAAGGAAAGGCTCCTAGAAGACTACAAGGGAGTAAAAGAGATGATGAAAAAATGGCAAGTAAGTCACGCATTACCGCTTTAGCACCTTTGGGGATGCAACTGAACAATTCTCAGCATTCGTACTTGCAACTGACAAGCC
+
>1>>>1B11BB@1A1BFGAFEGHFFFF3AF1BFA1F1FFFED21BEEA/BBBFGABB10BDDBFAFF2B1/AAEEB11DFHH1F11DHBFBFHEEB/B?/B/1B>0FGD0B?///>B1F000/1B?FDBB<110B1<<<1<A/C/<12D1/@01?1111?11?/0<10>>.=1<1>1>1..-<.==0.-<..000:=./0;C/:-9:./009//00;0/:000090/;0;0;/;.AB00;//9///;/--;
@M05620:37:000000000-D9766:1:1101:6305:10727 1:N:0:60
ACCACACCTTCTACAATGACCTGCGGGTGGCTCCCGAGGAGCACCCCGTGCTGCTGACCGAGGCCCCCCTGAACCCCAAGGCCAACCGCGAGAAGATACCCAGGTGCGTGGCCCGCTACCTCTTCTGGTGGCCGCCTCCCTCCTTCCTGGCCTCCCGGCGCTGCGCCCTTTATCACTGGTTCTCTCTTCTGCCGTTTTCCGTAGGACTCTCTTCTCTGACCTGAGTCTCCTTTGGAACTCTGCAGGTTCTA
+
>>11>>A>1B@DFFAB3B11B1BBE00AA0B01AAAAEE?EHAGFEAAEEA>FHHFF0FE/EE?F>EEGCF0B1G<EE/?/<?<<F</>><///0?<1?FGB</?11>F?C@FH-@-CCFHGHHHGH00/.CGCGGBBAEFBFFF0/F0FGGG?E?.--;-;-A@@F@@FBBFFBBFFF/BFFFFFFFFF/FF;9AFFFFFFEAABFFFFFE//F/:BBBFB-;FFFFFFF/B;FFFFFFFFFFFAAFFF;
@M05620:37:000000000-D9766:1:1101:15492:10727 1:N:0:60
GAGGCTGCTTTGGAAGAAACTCATAGATTACTGCAACAGTTCCCCCTGGACCTGGAAAAGTTTCTTGCCTGGCTTACAGAAGCTGAAACAACTGCCTACAGGATGCTACCCGTAAGGAAAGGCTCCTAGAAGACTCCAAGGGAGTAAAAGAGCTGATGAAACAATGGCAAGTAAGCAAGGCATTTCCGCTTTAGCCCTCTTGTGGATCCAATTGAACAATTCTCAGCATTTGTACTTGTAACTGACAAGCC
+
BBABCCFCFFFFGGGGGGGGGGHHHHHHHHHHHHHHFHHHHHHHHGGGHHFHHHHHHHHHFHHHHGHHHGHHHHHHHHHHHHHHHHHHHHGHHHHHGHHGHHHHFHHHHHHGGGGHHHHHHHHHHGHHFBHHHHGHHH?GGC///BFF33/2222222DGGHHC2F1<G1/1?<1110?.<0FH<G1..CG.0000//<C000<.:0C/:0G00;0:C/GC0000000CF00009;099C090000C0.C.
@M05620:37:000000000-D9766:1:1101:19580:10777 1:N:0:60
GAGGCTGCTTTGGAAGAAACTCATAGATTACTGCAACAGTTCCCCCTGGACCTGGAAAAGTTTCTTGCCTGGCTTACAGAAGCTGAAACAACTCCCTACAGGATGCTACACGTAAGGAAAGGCACATAGCAGACTCCCAGGGAGACAACGAGCTAATGAACCCCTGGCAAGTCAGTCAGGCCTTTCCGATTTAGCACTCTTGTGGATCCAATTGACCCATTCTCAGCATTTGTACTTGTAACTGACCAGCC
+
AAAABAFAFFFFFGGGCGGGFGFHFHHHHGHHHHHHFHHFGHHHHGEGHHHHGFHHFGHHHHGHFHHHHHGGHHHGHHGGHHHHHHHHHGHHF3BFF3B3F31B3FGBGFFEGFGHF3B?0??0?03B33?B303BB/BBF/////?0/B//>?1@@>>G1?//?</<<GE<1>G1<F1FG.GGF1DC.AE.0=GGDG/CB0=::C:::;::0:<00:.;0;B;FFBBFG0BFFGGFFGB0CBFBF/:FGG
@M05620:37:000000000-D9766:1:1101:6836:10791 1:N:0:60
ACCACACCTTCTACAATGAGCTGCGTGTGGCTCCCGAGGAGCACCCCGTGCTGCTGACCGAGGCCCCCCTGAACCCCAAGGCCAACCGCGAGAAGATGACCAAGGGGGGGGCCCGCTACCTCTTCTTGATGCCGCCTTCCTCCTTCCTTGCCTCCCCGAGCTTCCCCCCTTCTTACTGGGTCTTTCTTCTGCCGGTTTCCGGAGGACTCTCTTCTCCTACCTTAGGCTCCCTTTGGAATCTTCCGGGTTTT
+
AAAAAAAAFFFFGGGGGGG1FAFGEB0EGCHH1FFGGGGGGHHHHGGGFGGFFFGFHHHGGGCGGEEGGGGHHFGGGGCH/CGHGGGGGGGCGGHFHH1FH1/?////--;-;@-----;///;/9/;//;/;9-;9-;FB/;-;/B//;/;//AA-;---9///-;A-@F-//////;-;--////;////99-;BF/B----;--/////;9;/////;///////-;-BF/;/B///////-;-A---
@M05620:37:000000000-D9766:1:1101:21360:10799 1:N:0:60
ACCACACCTTCTACAATGAGCTGCGTGTGGCTCCCGAGGAGCACCCCGTGCTGCTGACCGAGGCCCCCCTGAACCCCAAGGCCAACCGCGAGAAGATGAACCCAGGTGAGTGGCCCGCTACCTCTCCTGTTGGCCGCCTCCCTCCTTCCTGGCCTCCCGGACCTGCGCCCTTTCTCACTGGTTCTCTCTTCTCCCGTTTTCCGTAGGACTCTCTCCTCTGACCTAAGCCTCCTTTGGAACTCTGCAGGTTC
+
DDDDDCCCFFFFGGGGGGGGGGHHGGGGHGHHHGGGGGGGGHHHHGGGGGGGHHHHHHHGGGGGGGGGGGGHHHHGGGGHGHHHHGGGGGGGGGHFHHHFHH?/F/?1?01?/?G.<---</0<G//<<00<.<<-A-.=G./;.=0C/;C/;.0;E.C----//.-;D-@F0009000;/;990900;0000;/.AFF.FB.0.;.0;/:9:F09090;0;/000//00;.BF0B/BF099B000BAFB0
@M05620:37:000000000-D9766:1:1101:7732:10810 1:N:0:60
ACCACCCCTTCTACAATGAGCTGCGTGTTGCTCCCGCGGAGCCCCCCGTGCTGCTGACCGAGGCCCCCCTGACCCCCAAGGCCACCCGCGAGCCGATGAACCCAGGTGAGTGGCCCGCTACCTCTTCTGGTGGCCGCCTCCCTCCTTCCTGGCCTCCCGGAGCTGCGCCCTTTCTCACTGGTTCTCTCTTCTGCCGTTTTCCGTAGGACTCTCTTCTCTGACCTGAGTCTCCTTTGGAACTCTGCCAGGTT
+
AAAAA1ADAFFF3FGABFGFFBFAABBE0ADGGFFE0AE//A/BFGGG??E/BB@B1B0>>E/>F>EEGEF00BFCGC/?/GGH/FC/B/><---<-.10=CC.GFCCG.DHGGCGCCCGGHFF0CCCFFCBEGGGGG.9.;CFFFBBF9FFFFFFFEB;-@>99F-;A@-;FFFFFFBFFFFFFFFFFFFFFFB@;ABEFFB9-9ABFFB/FFFFFFF9F/9/F/-9B/FF9/B///:;//F//9B9-BB
@M05620:37:000000000-D9766:1:1101:15288:10814 1:N:0:60
AGTGCCAGCTCTCAATCGCACAGGGGACCCAGGGCCTGGCCCCTCCATCCAGAAAACCTATGACCTCACCCGCTACCTGGAGCACCAACTCCGCAGCTTGGCTGGGACCTATGTGAGTATCCAGCGTAGGAATCTGGGAGTTGGGGAGGAGTGAGGAGTTGGGGAAAGACAGTCCTAACCGTGGAGGGTTCTGGTAAATGATGGGGTGAGGAGGGGCTCTTTGGCTCCCACCAGTCCCCCTGTCTGGTCTA
+
BCABCFFFCFFFGGGGGGGGGGHHGGGGGGHHGGGGGGHHHHGHGGHGHHHHHHHHHGHGHHHHHHHHHHHGGGGGHFHHHHHHHHHHGHGHGGGGGHHHGHHGGGHHGHHHHHHHHHHHHHHHHGGGGGHHHHHHHHHGGHHHGGGGGGGHHHHHHGHHHHGGGGHHHHHHHHHHHHHHGGGGGGGGFGGGGGFGGGGGGGGGGGFFFFFFFFFFFFFFFFFFFFFFFFFFFFFFFFFFFFFFFFFFFFF
@M05620:37:000000000-D9766:1:1101:5183:10823 1:N:0:60
GAGGCTGCTTTGGAAGAAACTCATAGATTACTGCAACAGTTCCCCCTGGACCTGGAAAAGTTTCTTGCCTGGCTTACAGAAGCTGAAACAACTGCCTACAGGCTGCTACCCGTAAGGAAAGGCTCCTAGAAGACTCCAAGGGAGTAAAAGAGCTGATGAAACAATGGCAAGTAAGTCAGGCATTTCCGCTTTAGCACTCTTGTGGATCCAATTGAACAATTCTCAGCATTTGTACTTGTAACTGACAAGCC
+
BBCABCFCFFFFGGGGGGGGGGHHHHHHHHHHHHHHHHHHHHHHHGGGHHHHHHHHHHHHHHHHHHHHHHHHHHHHHHHGHHHHHHHHHHHHHGHHEGBGC31?B?@GDHHEEEGFFFFGFGFFHGFGF3BBF3FGHHHFAGHG?FFGH3FHHFFHFFH>GHHHDDFGC1F<FDF<F<?>>F1>GFFFE.<CF0DFH0CHF0DH.0<GFHH0;C0;FGHFFCHHC<G09BFBFBFFFGGGFGGCBBFGEEE
@M05620:37:000000000-D9766:1:1101:19425:10833 1:N:0:60
GAGGCTGCTTTGGAAGAAACTCATAGATTACTGCAACAGTTCCCCCTGGACCTGGAAAAGTTTCTTGCCTGGCTTACAGAAGCTGAAACAACTGCCTACAGGATGCTACCCGTAAGGAAAGGCTCCTAGAAGACTCCAAGGGAGTAAAAGAGCTGATGAAACAATGGCAAGTAAGTCAGGCATTTCCGCTTTAGCACTCTTGTGGATCCAATTGAACAATTCTCAGCATTTGTACTTGTAACTGACAAGCC
+
ABAABAFAFFFFGGGGGGGGGGHHGHHHHHHHHHHHHHHHHHHHHGGGHHHHHHHHHHFHGHHHHHHHHHHHHHHHHHHHHHHHHHHHHHHHHHHHHHHHHHGHHHHHHHHGGGGHHHHHHHHHHGHHHHHHHHHHHGHHGGFGEBHFFHGHHHHHHHHHHHHGHHHHHHGHHHHGHHHHHFHHHHHGGGGGHHHHHHGHHHHHGHHHHHHHGHHHHHHHHGHHHHHHHHGGFFGGGGGGGGGGGGGGGGG
@M05620:37:000000000-D9766:1:1101:23243:10846 1:N:0:60
GAGGCTGCTTTGGAAGAAACTCATAGATTACTGCAACAGTTCCCCCTGGACCTGGAAAAGTTTCTTGCCTGGCTTACAGAAGCTGAAACAACTGCCTACAGGATGCTACCCGTAAGGAAAGGCTCCTAGAAGACTCCAAGGGAGTAAAAGAGCTGATGAAACAATGGCAAGTAAGTCAGGCATTTCCGCTTTAGCACTCTTGTGGATCCAATTGAACAATTCTCAGCATTTGTACTTGTAACTGACAAGCC
+
>1>AAACAFFFFFGGG1CGGGG1G3FGHHBGHHHDAF0FDGHHHHGGGHGHHHHHHHH0FFFHHDGHHHGHHHHHHHHH1FGHFHHHHHFEGHHHHHFHHHHHHHHHGHHHGG/EHHGHFHFHHHGHHHBGHBHHHH1GHGG/EE0B2BD/FGFHDGHHH1@0/@GFHHBFH1FFFHHGGH.GHHHHGGGGGHHHHHHGHHHHHGHHHHFFHHHFHGFHHHHHHGHHHHHGGFGGGGGGGBGFGFGFFGGG
@M05620:37:000000000-D9766:1:1101:16381:10885 1:N:0:60
ATGCCAGCTCTCAATCGCACAGGGGACCCAGGGCCTGGCCCCTCCATCCAGAAAACCTATGACCTCACCCGCTACCTGGAGCACCAACTCCGCAGCTTGGCTGGGACCTATGTGAGTATCCAGCGTAGGAATCTGGGAGTTGGGGAGGAGTGAGGAGTTGGGGAAAGACAGTCCTAACCGTGGAGGGTTCTGGTAAATGATGGGGTGAGGAGGGGCTCTTTGGCTCCCACCAGTCCCCCTGTCTGGTCTAT
+
CCCCCFFBFFFFGGGGGGGGGGHFGFGGGHGFEGGGFHHHHGHGGFHHHHHHHFHHGHHHHHHHHHFHHHGGGGGHHHHHHHHGHHHGHHHGGGGGHHHGHHGGGHHGHHHHHHGHHHHHHHHHGCDGGHHHGHHHHEGGHHHGGGGGFGHHFHHHGHHHHGGGGHHHHHHHHHHHHHHGGGGGGGGCFFGGGGGFGGGGGGGGGFFFFFFFFFFFFFFFFFFFFFFFFFFFFFFFFFFFFFFFFFFFFFF
@M05620:37:000000000-D9766:1:1101:19806:10886 1:N:0:60
GAGGCTGCTTTGGAAGAAACTCATAGATTACTGCAACAGTTCCCCCTGGACCTGGAAAAGTTTCTTGCCTGGCTTACAGAAGCTGAAACAACTGCCTACAGGATGCTACCCGTAAGGAAAGGCTCCTAGAAGACTCCAAGGGAGTAAAAGAGCTGATGAAACAATGGCAAGTAAGTCAGGCATTTCCGCTTTAGCACTCTTGTGGATCCAATTGAACAATTCTCAGCATTTGTACTTGTAACTGACAAGCC
+
AAAABAFBFFFFGGGGCFGGGGFFHHFHHGHHFHGHHGGGGHHHHGGGHHHHHHHGHHHHGHHHHHFHHHHHHFGHHHHGHHHHHHHFHHHHHHHHHHHFHHGHHHHHFHHGGGGHGFHHHHHHHGGHHHHHHHHHHGHHGGCDACHFFHGHHHHFHHHHHHHEHHFHFHGHHHH1?GHBHHHHHHHGGGGEHHHHHHGHHHGFGHHHHHHHHHHHEHHHHGGHHHHHHGGGGGGGGGGFFGGGGGGGGEE
@M05620:37:000000000-D9766:1:1101:18559:10896 1:N:0:60
ACCACACCTTCTACAATGAGCTGCGTGTGGCTCCCGAGGAGCACCCCGTGCTGCTGACCGAGGCCCCCCTGAACCCCAAGGCCAACCGCGAGAAGATGAACCCAGGTGAGTGGCCCGCTACCTCTTCTGGTGGCCGCCTCCCTCCTTCCTGGCCTCCCGGAGCTGCGCCCTTTCTCACTGGTTCTCTCTTCTGCCGTTTTCCGCAGGACTCTCTTCTCTGACCTGAGTCTCCTTTGGAACTCTGCAGGTTC
+
AABBAAB>>CFF5DF4GG5FFFGHE2EGG2BFFFBE2E222CAGFEGAAEEFHHG3AAGEEEG?FG?/EE1F3FGEEGGHEEGGHEEGBC/BCGHBGHGG<F?F<<?FFFGGGGGGCCC@<GFGGGGGDD0GDFFGGCDGHGHHECFGF;CFGFFFGFD?C-AFFGACFFAFFFFFFFFFFFFFFFFFFBFFFFFF;AFEF;9.;9-AAFFEFFFBFFF/BBF9FBBFBFB//;//;BBFF;/BB//A99/
@M05620:37:000000000-D9766:1:1101:15958:10909 1:N:0:60
AGTGCCAGCTCTCAATCGCACAGGGGACCCAGGGCCTGGCCCCTCCATCCAGAAAACCTATGACCTCACCCGCTACCTGGAGCACCAACTCCGCAGCTTGGCTGGGACCTATGTGAGTATCCAGCGTAGGAATCTGGGAGTTGGGGAGGAGTGAGGAGTTGGGGAAAGACAGTCCTAACCGTGGAGGGTTCTGGTAAATGATGGGGTGAGGAGGGGCTCTTTGGCTCCCACCAGTCCCCCTGTCTGGTCTA
+
ABABCFFFCFFFGGGGGGGGGGHHGGGGGGHHGGGGGGHHHHGHGGGHHHHHHHHHHGHHHHFHHHHHHHHGGGGGHHHHHHHHHHHHGHHHGGGGGHHHGHHGGGHHGHHHHHHHHGGHHHGHHGGGGGHHHHHHHHHGGHHHGGGGGGGHHHHHHGHHHHGGGGHHHHHHHHHHHHHHGGGGGGGGAFGGGGGGGGGGGGGGGGFFFFFFFFFFFFFFFFFFFFFFFFFFFFFFFFFFFFFFFFFFFFF
@M05620:37:000000000-D9766:1:1101:23056:10912 1:N:0:60
ACCACACCTTCTACAATGAGCTGCGTGTGGCTCCCGAGGAGCACCCCGTGCTGCTGACCGAGGCCCCCCTGAACCCCAAGGCCAACCGCGAGAAGATACCCAGGTGAGTGGCCCGCTACCTCTTCTGGTGGCCGCCTCCCTCCTTCCTGGCCTCCCGGAGCTGCGCCCTTTCTCACTGGTTCTCTCTTCTGCCGTTTTCCGTAGGACTCTCTTCTCTGACCTGAGTCTCCTTTGGAACTCTGCAGGTTCTA
+
CCCCCCCCFFFFGGGGGGGGGGHHGEGFHFHHHGGGGGGGGHHHHGGGGGGGHHHHHHHGGGGGGGGGGGGHGHHGGGGHGHHHHGGGGGDGGGHHHGHHHHHGHHHHHHGGHHGGGGGHHHHHHHHHHHGHHGGGGGHGHHGHHGGGGGGGGGGGGGFGGGGGGGFFFFFFFFFFFFFFFFFFFFFFFFFFFFFFFFFFFFFFFFFFFFFFFFFFFFFFFFFFFFFFFFFFFFFFFFFFFFFFFFFFFFB
@M05620:37:000000000-D9766:1:1101:21155:10917 1:N:0:60
ACCACACCTTCTACAATGAGCTGCGTGTGGCTCCCGAGGAGCACCCCGTGCTGCTGACCGAGGCCCCCCTGAACCCCAAGGCCAACCGCGAGAAGATGCCCAGGTGAGTGGCCCGCTACCTCTTCTGGTGGCCGCCTCCCTCCTTCCTGGCCTCCCGGAGCTGCGCCCTTTCTCACTGGTTCTCTCTTCTGCCGTTTTCCGTAGGACTCTCTTCTCTGACCTGAGTCTCCTTTGGAACTCTGCAGGTTCTA
+
CCCCCCCCFFFFGGGGGGGGGGHHGGGGHGHHHGGGGGGGGHHHHGGGGGGGHHHHHHHGGGGGGGGGGGGHHHHGGGGHGHHHHGGGGGGGGGHHHHHHHHGGHHHFHHGGHHGGGGGHHHHHHHHHHHGHHGGGGGHGHHGHHGGGGGGGGGGGGG-;BFGGGGFFFFFFFFFFFFFFFFFFFFFFFFFFFFDFFFFFFFFDFBFFFFFFFFFFFFBFFFF//;FFFFFFFFFFFFFFFFFFFFFFFF0
@M05620:37:000000000-D9766:1:1101:26389:10918 1:N:0:60
AGTGCCAGCTCTCAATCGCACAGGGGACCCAGGGCCTGGCCCCTCCATCCAGAAAACCTATGACCTCACCCGCTACCTGGAGCACCAACTCCGCAGCTTGGCTGGGACCTATGTGAGTATCCAGCGTAGGAATCTGGGAGTTGGGGAGGAGTGAGGAGTTGGGGAAAGACAGTCCTAACCGTGGAGGGTTCTGGTAAATGATGGGGTGAGGAGGGGCTCTTTGGCTCCCACCAGTCCCCCTGTCTGGTCTA
+
ABAAAFFFBFFFGGGGGGGCGGHHGGFEGGHHFGGGGGHHHHGHGGHHHHHHHHHFGGHHHHHHHHHHHHHGGEFGHHHH2FHHHHAFEHHHGGGGGHHHGHHGGGHGGHHHHHGHHHHHHHGHHGGGGGHHHHHHHH0FGHHHGG.CG?CGH<GHFGHHHHGGGDHGFHFHHHHHHHHHGGGGDGGGGGGGGGGGGGGGGGGGGGFFFFFFFFFFFFFFFFFFFFFFFFFFFFFFFFFFFFFFFFFFFFF
@M05620:37:000000000-D9766:1:1101:4671:10923 1:N:0:60
ACCACACAAGCTACAATGCGCTGCGTGGGGCTCGCGAGGAGCACCCCTTGCTGCTGACCTAGGCCCCCCTGAACCCCAAGGCCAACCGCGCGAAGATGCCCAGGTGAGTGGCCCGCTACCTCTTCTGGTGGCCGCCTCCCTCCTTCCTGGCCTCCCGGCGCTGCGCCCTTTCTCACTGGTTCTCTCTTCTGCCGTTTTCCGTAGGACTCTCTTCTCTGACCTGAGTCCCCTTTGGAAATCTGCAGGTTCTT
+
>>AA>AA111>BFC1FGG1EFEGGGAG00EA/A//A/A/AAF/BBB>/BBBFDHFHFFG1B@BBFEGEE>/B1BF??AEHGH?FCAAC<</>BCG/FFHHGGEEFG=<>GEFHHGG?-AGHCGH;CHHBCA;:@@AGGGGGGGGGFGEBFFGGGGEBA-;@@?F@@F@@FFFFF/BBFFFFBFFFFFF:/;;F@ABFFFFB/;AB//9BFFFFFF;;B;BF;F/;///9-;FFFFBB/99BBFFFF9F///
@M05620:37:000000000-D9766:1:1101:9539:10951 1:N:0:60
GAGGCTGCTTTGGAAGAAACTCATAGATTACTGCAACAGTTCCCCCTGGACCTGGAAAAGTTTCTTGCCTGGCTTACAGAAGCTGAAACAACTGCCTACAGGATGCTACCCGTAAGGAAAGGCTCCTAGAAGACTCCAAGGGAGTAAAAGAGCTGATGAAACAATGGCAAGTAAGTCAGGCATTTCCGCTTTAGCACTCTTGTGGATCCAATTGAACAATTCTCAGCATTTGTACTTGTAACTGACAAGCC
+
AABBBBFBFFFFGGGGCGGGGGHHHHHHHHHHHHGHGHHHHHGHHGGGGHHHHHGGFDFHFHHHHHHFFGHGGHHGGGHHHHGHHFFHGHFHHHHH3F23BF1@3BGD@FGFGEFFFFHBFF??FFGHBGHG3BBFGCFBFDFC?BB3GBCFF2@<2FGFFFGE211?CFF11@F<<@1<<FFF1<DAEGGE==GDGG/DG<DFDGG0GC:;CFGGCGFGCG0<0;/;GG0F9=CGGGFBFFGGFFFGGFA
@M05620:37:000000000-D9766:1:1101:21115:10956 1:N:0:60
ACCACACCTTCTACAATGAGCTGCGTGTGGCTCCCGAGGAGCACCCCGTGCTGCTGACCGAGGCCCCCCTGAACCCCAAGGCCAACCGCGAGAAGATCCCCAGGTGAGTGGCCCGCTACCTCTTCTGGTGGCCGCCTCCCTCCTTCCTGGCCTCCCGGAGCTGCGCCCTTTCTCACTGGTTCTCTCTTCTGCCGTTTTCCGTAGGACTCTCTTCTCTGACCTGAGTCTCCTTTGGAACTCTGCAGGTTCTA
+
BBBBBBBAFFFFGGGGFGGGGGHHEEEEEEGGHGGEEEGEFHDHHGGGFEEFFHHHGGGGGGGGGGGGGGGHFHFGGGGHGHHHHGGGGGBFGGHHH2?GGHGGHHHHHHGGHHGGGGGHHHHHHHHHHHGHHGGGGGHGHHGGGGGGGGGGGGGGGG-BF.FFGFFFFFFFFFFFFFFFFFFFFFFFFFFFFFFFFFFFFFFFFFFFFFFFFFFFFFFFFFFFFFFFFFFFFFFFFFFFFFFFFFFFFFF
@M05620:37:000000000-D9766:1:1101:23572:10993 1:N:0:60
ACCACACCTTCTACAATGCGCTGCGTGTGGCTCCCGAGGAGCACCCCGTGCTGCTGACCGAGGCCCCCCTGAACCCCAAGGCCAACCGCGAGAAGATACCCAGGTGAGTGGCCCGCTACCTCTTCTGGTGGCCGCCTCCCTCCTTCCTGGCCTCCCGGAGCTGCGCCCTTTCTCACTGGTTCTCTCTTCTGCCGTTTTCCGTAGGACTCTCTTCTCTGACCTGAGTCTCCTTTGGAACTCTGCAGGTTCTA
+
BBBBB@AAFFFFGGGFFG4AAEEEEEGEG2FHHFF2EEG0EHHHHGGEEAEEGGGFGHGEEGGGFGEGGGGHHHEGGGGHGHHHHGGGGC/>CDHGHGHHHHHGHHHHHHGGHHCGGGGHHHHHHHHHHHGHHGGGGGHGGGGGGGGGFBFGGGGGGBBGGGFFBBFBBFFFFFFFFFFFFFFFFFFFFFFFFBFFFFFFFFFFFFFFFFFFFFFFFFFFFFFFFFF9BFFFFFFFFFFFFFFFFFFFFFF
@M05620:37:000000000-D9766:1:1101:19312:11004 1:N:0:60
AGTGCCAGCTCTCAATCGCACAGGGGACCCAGGGCCTGGCCCCTCCATCCAGAAAACCTATGACCTCACCCGCTACCTGGAGCACCAACTCCGCAGCTTGGCTGGGACCTATGTGAGTATCCAGCGTAGGAATCTGGGAGTTGGGGAGGAGTGAGGAGTTGGGGAAAGACAGTCCTAACCGTGGAGGGTTCTGGTAAATGATGGGGTGAGGAGGGGCTCTTTGGCTCCCACCAGTCCCCCTGTCTGGTCTA
+
>A>>>FFF@FFFGGGGGGGGEGHHGGGGEGCCFEGF2FGG2GF1EFFHFHBGFHGHHGHGHHBGHHHFHECFGEEGHHHGCGHGGHHHFHHHGGGCEFGE/GHGFDHADGGBGFHFG?BB3BGHHGGFGGHGHFDGEBGEEHEFGGGGGD?CG0DF0E/<0/CCFGHHHHEHGH0;00CGCG?AGEAD9;AGGGGBBFG09B00CD;99F?/;.--@-9BFFFFBFB.9B.:E.FFBF.A>E99BFFFBBB
@M05620:37:000000000-D9766:1:1101:5762:11019 1:N:0:60
ACCACACCTTCTACAATGAGCTGCGTGTGGCTCCCGAGGAGCACCCCGTGCTGCTGACCGAGGCCCCCCTGAACCCCAAGGCCAACCGCGAGAAGATGCCCAGGTGAGTGGCCCCCCACCTCTTCTGGTGGCCGCCCCCCTCCCTCCCGGCCTCCCGGTGCTGCGTCCTTTCTCACTGGTTCTCTCTTTTGCCGTTTTCCGTAGGACTCTCTTCTCTGACCTGTGTCCCCTTTGGAACTCCGCAGGTTCTA
+
BBBABBBBFFFFGGGF5GBGGFHHGAABA2FGFGGAEGGGGHHHHGGGEEEGHHGBGHHGCGGGGFGGGGGFHGHGGGFHFEHHHGEEGGGGGGHHDH2FFH/<??10??C/F?----<CCHHHF0D00<..C@@D--;AD.C.;/...-:A..;EA---9/9B-.-;9//99B//9/9/;BFFF//;////;-DFFE/B.9..9/;BFF//BF///9//;/B//;://99FBBFBFFF//9.9B-9BBF/
@M05620:37:000000000-D9766:1:1101:26087:11027 1:N:0:60
ACCACACCTTCTACAATGAGCTGCGTGTGGCTCCCGAGGAGCACCCCGTGCTGCTGACCGAGGCCCCCCTGAACCCCAAGGCCAACCGCGAGAAGATGACCCAGTTAGGTGCCCGCTACCTCCTCTTGGGGCCCCCCTCCCTCCTTCCTGCCTTCCCGAGCCTCCCCCCTTTCTACCTGGTTTCCTCTCCTGCCGTTTTCCGAAGGCCCCCCTCTCTTACCCTAGGCTCCCTTTGGAACTTTGAGGGTTCT
+
DDDCCDDCFFFFGGGGGGGGGGHHGGGFHGHHHGGGGGGGGHHHHGGGGGGGHHHHHHHGGGGGGGGGGGGHGHHGGGGHGHHHHGGGGGGGGGHHH22FH2/F111=01?1FH/---<>11.>00<<0.<.<--=--;E./;.C0C/0;0:00=C/:.---//..;A-9F000;:00;9F0.0000;//00B.-;AF.F0...;....---;.//0;00;/0////0.:9FF9F/B0000000.;.A..0
@M05620:37:000000000-D9766:1:1101:3571:11028 1:N:0:60
ACCACACCTTCTACAATGAGCTGCGTGTGGCTCCCGAGGAGCACCCCGTGCTGCTGACCGAGGCCCCCCTGAACCCCAAGGCCAACCGCGAGAAGATGAACCCAGGTGAGTGGCCCGCTCCCTCTTCTGGTGGCCGCCTCCCTCATTCCTGGCCTCCCGGCGCTGCGCCCTTTCTCACTGGTTCTCTCTTCTGCCGTTTTCCGTAGGACTCTCTTCTCTGCCTTGCGTCTCCTTTGGAACTCTGCAGGTTC
+
AAA1A>A1CFFFGFGF3GAFGBHHGA0A00BG1BBA0EGGEHHHHGGGFEFGFHHFGHGG?ECGG?EGGGEEGCHGGG?G//FEGGA/BC<@CGFF1GDFHH??FGHH1GFGGG<FC-CCGGGHHH==GGDGGHHGGGCGHGGG.;;FFFFGGGGGF9;A@G-;99-@?@;BFFFFFFFFFFFFFFF9;BFFFF;@ABFFFFFF-ABFFFFFFFFFFFFF/F/:;/9;;;;FFFFFFFFFF9BFE/:A9FB
@M05620:37:000000000-D9766:1:1101:18917:11064 1:N:0:60
AGTGCCAGCTCTCAATCGCACAGGGGACCCAGGGCCTGGCCCCTCCATCCAGAAAACCTATGACCTCACCCGCTACCTGGAGCACCAACTCCGCAGCTTGGCTGGGACCTATGTGAGTATCCAGCGTAGGAATCTGGGAGTTGGGGAGGAGTGAGGAGTTGGGGAAAGACAGTCCTAACCGTGGAGGGTTCTGGTAAATGATGGGGTGAGGAGGGGCTCTTTGGCTCCCACCAGTCCCCCTGTCTGGTCTA
+
BBABCFFFCFFFGGGGGGGGGGHHGGGGGGHHGGGGGGHHHHGHGGHGHHHHHHHHHGGHHHHHHHHHHHHGGGGGHGGHHHHHHHHHGHHHGGGGGHHHGHHGGGHHGHHHHHHHHHHHHHHHHGGGGGHHHHHHHHHGGHHHGGGGGGGHHHHHHGHHHHGGGGHHHHHHHHHHHHHHGFGGGGGGGFGGGGGGGGGGGGGGGGFFFFFFFFFFFFFFFFFFFFFFFFFFFFFFFFFFFFFFFFFFFFF
@M05620:37:000000000-D9766:1:1101:10552:11067 1:N:0:60
GAGGCTGCTTTGGAAGAAACTCATAGATTACTGCAACAGTTCCCCCTGGACCTGGAAAAGTTTCTTGCCTGGCTTACAGAAGCTGAAACAACTGCCTACAGGATGCTACCCGTAAGGAAAGGCTCCTCGCAGACTCCAAGGGAGTAAAAGAGCTGATGAAACAATGGCAAGTAAGTCAGGCATTTCCGCTTTAGCACTCTTGTGGATCCAATTGAACAATTCTCAGCATTTGTACTTGTAACTGACAAGCC
+
>>AAAAFAFFFFGCGBC1FGGGDGHHHHHFGFGHHGHHHGGHHHHGGGGFGHFGHFHFBFBFGHHHGHHHHHHHHHHHHHHHHHFHHHHHHHGHFH1F0@10BCEEGG1>FE/>/BFFHHHG/1>>10<//<E0<F1<11//?<<01@2FFB01@F<<GDGD0?11?FF1?11>11=>1FC.<1=F1.<E..<DF0<0<<0:<CAGGC:0:GG0;C0;G00CF09;C0;00;0;;;0;;00;CFGFB0C.C
@M05620:37:000000000-D9766:1:1101:20917:11069 1:N:0:60
ACCACACCTTCTACAATGAGCTGCGTGTGGCTCCCGAGGAGCACCCCGTGCTGCTGACCGAGGCCCCCCTGAACCCCAAGGCCAACCGCGAGAAGATGCCCAGGTGAGTGGCCCGCTACCTCTTCTGGTGGCCGCCTCCCTCCTTCCTGGCCTCCCGGAGCTGCGCCCTTTCTCACTGGTTCTCTCTTCTGCCGTTTTCCGTAGGACTCTCTTCTCTGACCTGAGTCTCCTTTGGAACTCTGCAGGTTCTA
+
BBBABBBBFFFFGGGGFGGFGFHFGAABCAGHCFGEEFGGGHHHHGGGDEGGGHGEGHGGGGGGGDGGGGGCGFHGGGAG//GHHG/<CFGC@G<GF??FHHHGHHHGFHEEHHCCGGGHHHFHHGHFGHDFHGFFGGCEHHGHGGFGGEGGGFFGFG-AFGGGA-AD=F/BFFFFFFFFFFFFFFFFFFFFFFFFFFFFFFAAFBFFFFFBFFFFFFBFFFF/BFFFFFFFFFFFFFFFFFFFFFFFFFF
@M05620:37:000000000-D9766:1:1101:12872:11072 1:N:0:60
ACCACACCTTCTACAATGAGCTGCGTGTGGCTCCCGAGGAGCACCCCGTGCTGCTGACCGAGGCCCCCCTGAACCCCAAGGCCAACCGCGAGAAGATGAACCCAGGTGAGTGGCCCGCTACCTCTTCTGGTGGCCGCCTCCCTCCTTCCTGGCCTCCCGGAGCTGCGCCCTTTCTCACTGGTTCTCTCTTCTGCCGTTTTCCGTAGGACTCTCTTCTCTGACCTGAGTCTCCTTTGGAACTCTGCAGGTTC
+
CCCCCCCCFFFFGGGGGGGGGGHHGGGEFGHHHGGGGGGGGHHHHGGGGGGGHHGHHHHGGGGGGGGGGGGHHHHGGGGHGHHHHGGGGGGGGGHHHHHHHHGGHGHHHHHHGGHHGGGGGHHHHHHHHHGHGHHGGGGGHGHHGGGGGGGGGGGGGGGG?BGGG0@FFFFFFFFFFFFFFFFFFFFFFFFFFFFFFFFFFFFBFFFFFFFFFFFFFFFFFFBFF/BFFFFFFFFFFFFFFFFFFFFFFF0
@M05620:37:000000000-D9766:1:1101:17517:11102 1:N:0:60
ACCACACCTTCTACAATGAGCTGCGTGTGGCTCCCGAGGAGCACCCCGTGCTGCTGACCGAGGCCCCCCTGAACCCCAAGGCCAACCGCGAGAAGATGAACCCAGGTGAGTGGCCCGCTACCTCTTCTGGTGGCCGCCTCCCTCCTTCCTGGCCTCCCGGAGCTGCGCCCTTTCTCACTGGTTCTCTCTTCTGCCGTTTTCCGTAGGACTCTCTTCTCTGACCTGAGTCTCCTTTGGAACTCTGCAGGTTC
+
>>1AAAAAFFF@AGG131BB1FAFAEFEH0BFGGC0BAA/EHHHHGEG//B/BE1BGB0EEGCG>E@FGGGHHHC?EGGEGHH//?EGG/<>BAHH11?FGHGG/<?GHFGHGGHHGGGGCHHDHHHHFGHHGHHG--:.CCGHGGGGGGG/FGBFGGGGGGGEGG@@F@@FFFFFFFFFFFFFFFBFFFFFFFF@BFFFFFFFFFFFFFFFFFFBFFFFFFFFFEFBFFFFFFFFFFFFFFFFFFFFFFB
@M05620:37:000000000-D9766:1:1101:16538:11105 1:N:0:60
AGTGCCAGCTCTCAATCGCACAGGGGACCCAGGGCCTGGCCCCTCCATCCAGAAAACCTATGACCTCACCCGCTACCTGGAGCACCAACTCCGCAGCTTGGCTGGGACCTATGTGAGTATCCAGCGTAGGAATCTGGGAGTTGGGGAGGAGTGAGGAGTTGGGGAAAGACAGTCCTAACCGTGGAGGGTTCTGGTAAATGATGGGGTGAGGAGGGGCTCTTTGGCTCCCACCAGTCCCCCTGTCTGGTCTA
+
3>3AAFBFAFFFFGGGGFGGE?CAFFGG?EFHG2EEE2G2AFEEFFFGDGH33B3FHGGFFHBGGHFGHHFEGG?EGGHEHHH11?GHGEHHGC?E@CHHGHHG/EGHG01GGDFDGBGHHHHHHG/D/CBGFFHD1F<FCGGFC@FCGFGFHFFHFDGHF/-CFCEFHGFC0GFCGFGG?EGGGADBDGGGGBCFFGGGGGGGEGDBFFFEFD=9-9:FFFFBBBBEEFFFF.BFFBEFBFFFFB/:BBF
@M05620:37:000000000-D9766:1:1101:21922:11108 1:N:0:60
GAGGCTGCTTTGGAAGAAACTCATAGATTACTGCAACAGTTCCCCCTGGACCTGGAAAAGTTTCTTGCCTGGCTTACAGAAGCTGAAACAACTGCCTACAGGATGCTACCCGTAAGGAAAGGCTCCTAGAAGACTCCAAGGGAGTAAAAGAGCTGATGAAACAATGGCAAGTAAGTCAGGCATTTCCGCTTTAGCACTCTTGTGGATCCAATTGAACAATTCTCAGCATTTGTACTTGTAACTGACAAGCC
+
CBCCCCFCFFFFGGGGGGGGGGHHHHHHHHHHHHGHHHHHHHHHHGGGHHHHHHHHGFHHHHHHHHHHHHHHHHHGHHHHHHHHHHGHHHHHHHHHHHHHHHHHGGHHHHHGGGGHHHHHHHGGHGHHHHHGHHHHHHHHGGHGCGHHHHGHHHHHHHGHHFGHHHHHGHGHHHHGHHFGGHHHHHHGGGGGHGHHHHFHHHHHDHHHHHHHHHHFFHHGHHHHHHHHHHGGFFGGGGGGGGGGGGGGGGG
@M05620:37:000000000-D9766:1:1101:13395:11114 1:N:0:60
GAGGCTGCTTTGGAAGAAACTCATAGATTACTGCACCAGTTCCCCCTGGACCTGGAAAAGTTTCTTGCCTGGCTTACAGAAGCTGAAACAACTGCCTACAGGATGCTACCCGTAAGGAAAGGCTCCTAGAAGACTCCAAGGGAGTAAAAGAGCTGATGAAACAATGGCAAGTAAGTCAGGCATTTCAGCTTTAGCACTCTTGTGGATCCAATTGAACAATTCTCAGCATTTGTACTTGTAACTGACAAGCC
+
A>AAAAFBFFFFGGGGAGCFDGEGHHHFG5FFGGF4B2FHHHHHHGGGHFHHHHGHFHHHHHHHHHHHHHHGHHHHH5FGGHHHHHHHHHFGHHHH3GFGHEA33BGHHHHGEGDFHHFHFHHF0FHHGBGFFG33BGHHGGH??0?D???@0@FBGBFHG@0?D1F<F?C?F?F1FF1>FABF1F1FGHHHGHGHHCFHHFHHFHHH/FF0CCHFH0GHFF0<GGFFHHHGGHHHGFGF0FFGC/009EE
@M05620:37:000000000-D9766:1:1101:25165:11115 1:N:0:60
GAGGCTGCTTTGGAAGAAACTCATAGATTACTGCAACAGTTCCCCCTGGACCTGGAAAAGTTTCTTGCCTGGCTTACAGAAGCTGAAACAACTGCCAACAGGCTGCTACCCGTAAGGAAAGGCTCCTAGAAGACTACAAGGGAGAAAAAGAGATGATGAAACAATGGCAAGTAAGTCAGGCATTTCCGCTTTAGCACTCTTGTGGATCCAATTGAACAATTCTCAGCATTTGTACTTGTAACTGACAAGCC
+
A3AB>AFBFFFDGF5BGGGGGGHHHGHGHHGGGG4GFHHGGFGFGGEFAGBFGGEG332BBFGHHHGBBFFBFHHEFBFGHHFGHBBGBFFHHHHH3BB1BCCGFFGFDGHDGCFBGFHEFCFBFF3FBFH3?F33?2F2CFFG/BCFH?/2<@@2F2@GD<FG??F?FGE??FH>FG=0>F<1=1>CADAE0=GHH0<0D<=0CFC:GCG0::;BCGHHGC0;C0;00;9B;;CFGB0;BFGBBFFG?;C
@M05620:37:000000000-D9766:1:1101:11870:11116 1:N:0:60
GCGGCTGCTTTGGAAGAAACTCATAGATTCCTGCCCCAGTTCCCCCTGGACCTGGAAAAGTTTCTTGCCTGGCTTACAGAAGCTGAAACAACTGCCTACAGGATGCTACCCGTAAGGAAAGGCTCCTAGAAGACTCCAAGGGAGTAAAAGAGCTGATGAAACAATGGCAAGTAAGTCAGGCATTTCCGCTTTAGCACTCTTGTGGATCCAATTGAACAATTCTCAGCATTTGTACTTGTACCTGACAAGCC
+
>11>>>>>FFD@BFF111BGFG1GDFGH33DGFH00B0BBFGHHHGFG/AFGHHAHH10FGHHHGHHHHHHHHHGBGHHFHHHFGFHHHFHHHHHHHFHFHHGHHHHHHHHGGEGHHHHHHHHHHGHHHDGHHHHHHCHHGGFGE0G>>GFHHGHGFH<GFHF/DGHHH1FG1<FHHHHGHAGHGHHGGGGGHHHHHHHGHHHHGHHHHHHHHHHFGFHHHHGGGGGGGGGGFGGGFGGG0CFFFGG0CEF
@M05620:37:000000000-D9766:1:1101:11893:11118 1:N:0:60
GAGGCTGCTTTGGAAGAAACTCATAGATTACTGCAACAGTTCCCCCTGGACCTGGAAAAGTTTCTTGCCTGGCTTAAAGAAGCTGAAACAACTGCCAACAGGCTGCTACCCGTAAGGAAAGGCTCCAAAAAGACTCCAAGGGAGTAAAAGAGATGATGAAACAATGGAAAGAAAGTCAAGCATTTCCGCTTTAGCACTCTTGTGAATCCAATTGAACAATTATCAGAATTTGTACTTGTAACTGACAAGCC
+
>3>A3>C>45B4A4BBFGBBFGHHHCHDBG4ADA4BAGADG55BBBAA2F2BFGEG332BBAGADGGB353BBBG3B5DFGH3BF33B3B?BGHHF3BB1?11?1?B4FBF?1//B3B33B??B0?3B3??</0B1?11?///?/<12F1/@0@11@2@@11?<???111<000F>1>11101<111.<..<00==D0/0<0=C0<G:C0:00:;;:</::00;00000=000=0=C0009;;0;:CFA;.
@M05620:37:000000000-D9766:1:1101:23164:11123 1:N:0:60
ACCACACCTTCTACAATGAGCTGCGTGTGGCTCCCGAGGAGCACCCCGTGCTGCTGACCGAGGCCCCCCTGAACCCCAAGGCCAACCGCGAGAAGATCCCCAGGTGAGTGGCCCGCTACCTCTTCTGGTGGCCGCCTCCCTCCTTCCTGGCCTCCCGGAGCTGCGCCCTTTCTCACTGGTTCTCTCTTCTGCCGTTTTCCGTAGGACTCTCTTCTCTGACCTGAGTCTCCTTTGGAACTCTGCAGGTTCTA
+
AAAAABBBFFFFGDGFCGGFGDGBE2ABA2GHFGGEEEGGGFHHHGGGEAFGFGHFHCEE?FCEGAGEEEF1GCGGFD?HEAGHFGD@GCC/?DFF1?1?FFGGGGHHFHGA0G-AD@GHHDGFFHHGHHGHHGGG..CEH/C/0CFF09FF0;:9C--@BFGG@BF?BF/BBFFFFFFF/FFFF/BFFFFEFBDDFFFFFFAFFFFFFFFFFFFFFFFFFFFFBFFFFFFFFFFFFFFFFFFFFFFFFFF
@M05620:37:000000000-D9766:1:1101:22667:11148 1:N:0:60
GAGGCTGCTTTGGAAGAAACTCATAGATTACTGCAACAGTTCCCCCTGGACCTGGAAAAGTTTCTTGCCTGGCTTACAGAAGCTGAAACAACTGCCTACAGGATGCTACCCGTAAGGAAAGGCTCCTAGAAGACTCCAAGGGAGTAAAAGAGCTGATGAAACAATGGCAAGTAAGTCAGGCATTTCCGCTTTAGCACTCTTGTGGATCCAATTGAACAATTCTCAGCATTTGTACTTGTAACTGACAAGCC
+
BABBBBFBFFFFGGGGGGGGGGHHHHHGHHHHHFGHFHHHHHHHHGGGGHHHHHHHGFGHGHHHHHHHHHHHHHHGHGHHHHHHGHFHHFHHHHHHGHHCHHGHHHHHHHHGGGGHHHHFHFHBGGHHHHHHHHHHHHHHGGHGCHFGHHGHGHHHHHFGHFFGHHHHHHGHHHHFGHFHHHHHHHHDGGGGHHHHHHGHHHHHGFHBGHHBGHHHGHHHHHGHGGHHHHGG;CFGGGFFFGGGGGGGGGF
@M05620:37:000000000-D9766:1:1101:18465:11152 1:N:0:60
ACCACACCTTCTACAATGAGCTGCGTGTGGCTCCCGAGGAGCACCCCGTGCTGCTGACCGAGGCCCCCCTGAACCCCAAGGCCAACCGCGAGAAGATGAACCCAGGTGAGTGGCCCGCTACCTCTTCTGGTGGCCGCCTCCCTCCTTCCTGGCCTCCCGGAGCTGCGCCCTTTCTCACTGGTTCTCTCTTCTGCCGTTTTCCGTAGGACTCTCTTCTCTGACCTGAGTCTCCTTTGGAACTCTGCAGGTTC
+
BBBBBBBBFFFFGGGGGGGGGAGHGEGGHGHHHGGGGGGGGHHHHGGGGGGGHHHHHGHGGGGGGGGGGGGHHHHGGGGHGHHHHGGGGGGGGGHHHHHHFHDGHGHHHHGHGGHHGGGGGHHHHHHHHHHHGHHGGGGGHGHHGGGGGGGGGGGGGGGG-@DGGGFFFFFFFFFFFFFFFFFFFFFFFFFFFFFFAFFFFFFFFFFFFFFFFFFFFFFFFFFFFBFFFFFFFFFFFFFFFFFFFFFFFF/
@M05620:37:000000000-D9766:1:1101:4115:11165 1:N:0:60
ACCACACCTTCTACAATGAGCTGCGTGTGGCTCCCGAGGAGCACCCCGTGCTGCTGACCGAGGCCCCCCTGAACCCCAAGGCCAACCGCGAGAAGATGAACCCAGGGGAGTGGCCCGCTACCTCTTCTGGTGGCCGCCTCCCTCCTTCCTGGCCTCCCGGCGCTGCGCCCTTTCTCACTTGTTCTCTCTTCTGCCGTTTTCCGTAGTACTCTCTTCTCTGCCTTGGGTCTCCTTTGGAACTCTGCTGGTTC
+
BBBBBBBAFFFFGGGGGGDEGFHHGGGACFHHGF2EEFGGGHHHHGGGFGGGHHGHHHHG0EEGGGGGGGGHGHHGGGGHGHHHHGGGGGCGFGHHHHHGG//F?//</>>0.><.--<-<<DDD0GH0::C.CG--@..AEF;./0;900;C.0=.CC--9-9-;;;.-9BFFFF/;F/;B/;99BBFFFBF/FA../;F/.B.9.///;;BF/F/:;//;/;//;9B./;F/BBFB////9;///;///
@M05620:37:000000000-D9766:1:1101:17213:11166 1:N:0:60
ACCACACCTTCTACAATGAGCTGCGTGTGGCTCCCGAGGAGCACCCCGTGCTGCTGACCGAGGCCCCCCTGAACCCCAAGGCCAACCGCGAGAAGATGAACCCAGGTGAGTGGCCCGCTACCTCTTCTGGTGGCCGCCTCCCTCCTTCCTGGCCTCCCGGAGCTGCGCCCTTTCTCACTGGTTCTCTCTTCTGCCGTTTTCCGTAGGACTCTCTTCTCTGACCTGAGTCTCCTTTGGAACTCTGCAGGTTC
+
ABABCBCCFFFFGGGGGGFGGGHHGGGEGAHHHGFEEGGGGHHHHGGGEEFFHHHHHHHGGGGGGEGGGGGFHFHGGGGHGHHHHGGGGGGCCGFHFHHFDEAEGAGGBGFGGGGHGFCGGHHHFHGHHHGHGHHGGGGDHGHHGGGGGGGGGGGGGGGG-;CFFGFCDFCFFFBBFFFFFFFFFFFFFFFFFFFF:AFFFFFFFFDFFFFFFFFFBB9F/B9/FBB:FFFFFFFBFFFFFFFFFFFFFF/
@M05620:37:000000000-D9766:1:1101:13239:11169 1:N:0:60
GAGGCTGCTTTGGAAGAAACTCATAGATTACTGCAACAGTTCCCCCTGGACCTGGAAAAGTTTCTTGCCTGGCTTACAGAAGCTGAAACAACTGCCTACAGGATGCTACCCGTAAGGAAAGGCTCCTAGAAGACTCCAAGGGAGTAAAAGAGCTGATGAAACAATGGCAAGTAAGTCAGGCATTTCCGCTTTAGCACTCTTGTGGATCCAATTGAACAATTCTCAGCATTTGTACTTGTAACTGACAAGCC
+
BBBBBBFBFFFFGGGGGGGGGGFHFGHGHFHFHFHBEFHHHHGHHGGGHGGHHHHHGGGHGHHHHHHHHHHHHHHHHHHFHHHGHFFHHHHHHHHHGHHFHHGHHHHHHHHGGGGHHHHFGGHHHGHHHHHHFGGHHHHHGGHG?GHHHGGHFHHHHHHHFFGHHHHCFHGGHFHFGHGFHHHHHHHGGGGGFGHHHFFHHHGHGHHHHHHFGHHHHHHHHFHHFGFFHHGG;CFGGGGCFGGGGGGGGAE
@M05620:37:000000000-D9766:1:1101:22651:11195 1:N:0:60
AGGGCCAGCTCTCAATCGCACAGGGGACCCAGGGCCTGGCCCCTCCATCCAGAAAACCTATGACCTCACCCGCTACCTGGAGCACCAACTCCGCAGCTTGGCTGGGACCTATGTGAGTATCCAGCGTAGGAATCTGGGAGTTGGGGAGGAGTGAGGAGTTGGGGAAAGACAGTCCTAACCGTGGAGGGTTCTGGTAAATGATGGGGTGAGGAGGGGCTCTTTGGCTCCCACCAGTCCCCCTGTCTGGTCTA
+
>A11AAAAAFFFG1FFAFFCEEHHG00EE0BGFEGAFEHFFHGGGGFFFFHFFC1BFEBHHHFHGFFGHHHEG>>EHHFB>FGEFH0/?FFBEFEG?GHHGHEGCCHGFHFHFHDFBFGHHHHGHCACGGFFBHFHFF0?AHHB?C.AGGGHF0DC0<CGHFCGCFHHCHHFHHHHHHGF?EG@FGGG.AFGFFGGGGGGGGFGGFF@FFFFFF@@@;EFFFFFFBBEEFFFEFFEFFEF@FFFFFFFFFE
@M05620:37:000000000-D9766:1:1101:18461:11195 1:N:0:60
ACCACACCTTCTACAATGAGCTGCGTGTGGCTCCCGAGGAGCACCCCGTGCTGCTGACCGAGGCCCCCCTGAACCCCAAGGCCAACCGCGAGAAGATGAACCCAGGTGAGTGGCCCGCTACCTCTTCTGGTGGCCGCCTCCCTCCTTCCTGGCCTCCCGGCGCTGCGCCCTTTCTCACTGGTTCTCTCTTCTGCCGTTTTCCGTAGGACTCTCTTCTCTGACCTGAGTCTCCTTTGGAACTCTGCAGGTTC
+
BBBBBBBBFFFFGGFGGFFGGGGHGEEAFEHHGGGGFGECFHGHHGEEEEEEHGGGHHHGGGGGFGCGGGFHFHFGGGGHGHHGHGGGFG@CCGHHHHHFHHGFFE<FBGHHGGHHG?D@DHHHGHHHHGHHGGHGGGGGHGHHGGGGGGGGGGEGGGFG-ADFFFFFFCFFEFFFFFFFFFFFFFFFFFFFFFFFAFFFFFFFAFFFFFFFFFFFFFFFBFBBF/BBFFFFFFFFFFBBFFBFFBFFFF/
@M05620:37:000000000-D9766:1:1101:18469:11213 1:N:0:60
ACCACACCTTCTACAATGAGCTGCGTGTGGCTCCCGAGGAGCACCCCGTGCTGCTGACCGAGGCCCCCCTGAACCCCAAGGCCAACCGCGAGAAGATGAACCCAGGTGAGTGGCCCGCTACCTCTTCTGGTGGCCGCCTCCCTCCTTCCTGGCCTCCCGGAGCTGCGCCCTTTCTCACTGGTTCTCTCTTCTGCCGTTTTCCGTAGGACTCTCTTCTCTGACCTGAGTCTCCTTTGGAACTCTGCAGGTTC
+
BBBBBBBBFFFFGGGGGGGGGGHHGGGGHGH2GGGGGGGEGHDHHGGGEGGGFGHHHHHGGGGGGGGGGGGHHHHGGGGHGHHHHGG?C@DGCFHHFFHDGGGGEFHFHHFHFGHHGFFGGHHHDHHGDF<FFFH@CGGGHGHHGGGGGGGGGGGGGGGGGGGFFFFDFFCFFFFFFFFFB:FFFFFFFFFFFFFB9AFEFFAFFADFFFFFFFFFFFFFBFFFFFFFFFBFBFFBFBBFFFFFFFBA9B/
@M05620:37:000000000-D9766:1:1101:22643:11215 1:N:0:60
AGTGCCAGCTCTCAATCGCACAGGGGACCCAGGGCCTGGCCCCTCCATCCAGAAAACCTATGACCTCACCCGCTACCTGGAGCACCAACTCCGCAGCTTGGCTGGGACCTATGTGAGTATCCAGCGTAGGAATCTGGGAGTTGGGGAGGAGTGAGGAGTTGGGGAAAGACAGTCCTAACCGTGGAGGGTTCTGGTAAATGATGGGGTGAGGAGGGGCTCTTTGGCTCCCACCAGTCCCCCTGTCTGGTCTA
+
AAAABDFFBFBDDGGGGCFFEEFA2EFGGGEHGGEDCCGAGHGDFGEFGFGEGFGFGGFHHHHHHHHBGGHEGC?EHHFGHHHEGHHFG3FHGEG/E3DGEFBF/EGGGHHDFFGHHG?GHDGHGC?CBEFGHHHFEFHGG0<FCCFGGG.>.DDFGGHGHHCCAACC/GGGHHHFFHCG-AE@GGGG..CFB0FFFG0CFG0BEDA?FFFFFF-B<?EFFFB/;;BAA99DFFFFFFFFBFFFFBFFBFB
@M05620:37:000000000-D9766:1:1101:10230:11218 1:N:0:60
ACTACACCTTCTACAATGAGCTGCGTGTGGCTCCCGAGGAGCACCCCGTGCTGCTGACCGAGGCCCCCCTGAACCCCAAGGCCAACCGCGAGAAGATGCCCAGGTGAGTGGCCCGCTACCTCTTCTGGTGGCCGCCTCCCTCCTTCCTGGCCTCCCGGAGCTGCGCCCTTTCTCACTGGTTCTCTCTTCTGCCGTTTTCCGTAGGACTCTCTTCTCTGACCTGAGTCTCCTTTGGAACTCTGCAGGTTCTA
+
>A3>AFFFFFFFGFGGGGGGGGHHGEGEEEHHHGGGGGGGGHHHHGGGAFGGGGFHHHHFGEFGFGGGGGGHFHHGGGGHGHHHGGGGGGDGGGHHHHHHHGHGFGFFHHAFHH---DGHFFHD<DHHHHAGHCCC.EHGFHDGHHGFFBFF0FGGGA--9.CF9BFFFFFF9BFBBFFFFB/9//BF//BFFFFFFFFFFBADDFF/B/9BBF9BFBBFFBBB.9//;FFFFFFFFB//BFFFFFFF///
@M05620:37:000000000-D9766:1:1101:14304:11232 1:N:0:60
AGGGCCAGCTCTCAATCGCACAGGGGACCCAGGGCCTGGCCCCTCCATCCAGAAAACCTATGACCTCACCCGCTACCTGGAGCACCAACTCCGCAGCTTGGCTGGGACCTATGTGAGTATCCAGCGTAGGAATCTGGGAGTTGGGGAGGAGTGAGGAGTTGGGGAAAGACAGTCCTAACCGTGGAGGGTTCTGGTAAATGATGGGGTGAGGAGGGGCTCTTTGGCTCCCACCAGTCCCCCTGTCTGGTCTA
+
111>AA>AAFCFFGG3EEFGAEE0AFGGAECGFFFGEAGAEHGFFGEH1GA1101BFEGHHHBGFHCFHHHGGG@EHGHFHHHA0?GHG0GHGC@E/BGHGHHGCGHHGHHHEDGHHGGFHHHHHG?G/?FGHHHH1C0FC<DC@?F@CGGHHFDGG</CH/<CGA.;GHF/:CGFHHGGGGGG?AE@GGGEFFFFGGGGBGGGGFA@FFFFF--99-EFFFFFFFBEFFFFFAFFFFFF@FFFFBB:BFB
@M05620:37:000000000-D9766:1:1101:19398:11250 1:N:0:60
ACCACACCTTCTACAATGAGCTGCGTGTGGCTCCCGAGGAGCACCCCGTGCTGCTGACCGAGGCCCCCCTGAACCCCAAGGCCAACCGCGAGAAGATGAACCCAGGTGAGTGGCCCGCTACCTCTTCTGGTGGCCGCCTCCCTCCTTCCTGGCCTCCCGGAGCTGCGCCCTTTCTCACTGGTTCTCTCTCCTGCCGTTTTCCGTAGGACTCTCTTCTCTGACCTGAGTCTCCTTTGGAACTCTGCAGGTTC
+
DDDDDDDDFFFFGGGGGGGGGGHHGGGGHGHHHGGGGGGGGHHHHGGGGGGGHHHHHHHGGGGGGGGGGGGHHHHGGGGHGHHHHGGGGGGGGGHHHHHHGHGGFFGHHHHHGGHHGGGGGHHHHHHHHHHHGHHGGGGGHGHHGGGGGGGGGGGGGGGGFGGGGGFFFFFFFFFFFFFFFFFFFFHFF0FFFFFFADFFFFFFFFFFFFFFFFFHFFFFFFFFFEFFFFFFFFHFFFFFFFFFFFFFFF0
@M05620:37:000000000-D9766:1:1101:14021:11254 1:N:0:60
ACCACACCTTCTACAATGAGCTGCGTGTGGCTCCCGAGGAGCACCCCGTGCTGCTGACCGAGGCCCCCCTGAACCCCAAGGCCAACCGCGAGAAGATGAACCCAGGTGAGTGGCCCGCTACCTCTTCTGGTGGCCGCCTCCCTCCTTCCTGGCCTCCCGGCGCTGCGCCCTTTCTCACTGGTTCTCTCTTCTGCCGTTTTCCGTAGGACTCTCTTCTCTGACCTGCGTCTCCTTTGGAACTCTGCAGGTTC
+
CBBCCCCCFFFFGGGGGGGGGGHHGGGEEGHHHGGGGGGGGHHHHGGGDEGGHHFHHHGEGGGGGGGGGGGGHHHGGGGHGHHHHGGGGGDGGGHHGHHHHHGGHGHH1FFHGGHHGGG-CGHHHGHHHHGHGHHGGGDFHGHHGGGGGGGFGGGGGGGG-BFFBDFFFFFFFFFFFFFFFFFFFFFFFFFFFFFFDFFEFFDF.:DFFFFFFFFFFFFFFFFFF.;;;AFFFFFFFFFFFFFFF:;A9F0
@M05620:37:000000000-D9766:1:1101:5713:11259 1:N:0:60
AGTGCCAGCTCTCAATCGCACAGGGGACCCAGGGCCTGGCCCCTCCATCCAGAAAACCTATGACCTCACCCGCTACCTGGAGCACCAACTCCGCAGCTTGGCTGGGACCTATGTGAGTATCCAGCGTAGGAATCTGGGAGTTGGGGAGGAGTGAGGAGTTGGGGAAAGACAGTCCTAACCGTGGAGGGTTCTGGTAAATGATGGGGTGAGGAGGGGCTCTTTGGCTCCCACCAGTCCCCCTGTCTGGTCTA
+
AAAABF5FAFBFGGGGGGGGEFFGAEGEGGHHGGGGGCHGHHGEGGEGGHHGHEFHHGHHHHHHHHHHHHHGGE?EHFHGHGHFFHHHGGHHEEEFGGHHAG??AA?BFHCFFFHGHDFFH3GHHG/CC/FGFHFHHGFFAF<CF?<-<<<GHDD.CDCHHHCC.:CFCGB::CGCC0/.99C-.CDAE.F0F0F0;BCFGGBBEDFFEA.:A?-@FFFFF/BB/FFEFFF...:BFFFF=EB/:BF::/:
@M05620:37:000000000-D9766:1:1101:3230:11287 1:N:0:60
ACCACACCTTCTACAATGAGCTGCGTGTGGCTCCCGAGGAGCACCCCGTGCTGCTGACCGAGGCCCCCCTGAACCCCAAGGCCAACCGCGAGAAGATCCCCACCTCAGTGGCCCGCTACCTCTTCCCGTCGCCGCCTCCCTCCTCCCTGGCCTCCCGCACCTGCGCCCTTTCTCGCTGGTTCTCTCTTCTGCCGCTTTCCGTACCACTCTCTTCTCTGACATGCGTCACCTTTGGAATTCTACAGGCTCTC
+
CBBCCCCCFFFFGGGGGGGFGGHHGGGGHGHHHGGGGGGGGHHHHGGGGGGGHHGHHHHGGGGGGGGGGGGGHHHGGGCHGHHHHGGGGGGGC/FG2FGH/G//?011<?GGFECG--AGHHH<<0/<<.-:CCDGGGGGBF.B/9990.CGGA9EA----;;.-C.CFFFBB/.;9DFFF//BFF/B;/;/F>-;DEFFAFF../;/9FFFBFF/;F/;:///.;B.99FFBB//;/99B//9/B..;//
@M05620:37:000000000-D9766:1:1101:3543:11289 1:N:0:60
ACCACACATTCTACAATGAGCTGCGTGTGGCTCCCGAGGAGCACCCCGTGCTGCTGACCGAGGCCCCCCTGAACCCCAAGGCCAACCGCGAGAAGATACCCAGGTGAGTGGCCCGCTACCTCTTCTGGTGGCCGCCTCCCTCCTTCCTGGCCTCCCGGCGCTGCGCCCTTTCTCACTGGTTCTCTCTTCTGCCGTTTTCCGTAGGACTCTCTTCTCTGACCTGAGTCTCCTTTGGAACTCTGCAGGTTCTA
+
BBCBBCC>BFFFGGGGGG5FGGHHGEGBAEGGHABE2EEGDHHHHGGEEEFGFHGHFHHEECCGGGGGGGGHHHHGGGGHGHHHHGGGGG/BFGHFG2GHHFHGHHFHHHGGHHGGGCFHHHHHHHHHHHGHHGGGGGHGHHGHGHGGGGGGGGGGGG-;BCFFFFFFFFFFFFFFFFFFFFFFFFFFFFFFFFFFFFFFFFFFFBFFFFFFFFF;;FFFFFFEFFF/:BFFFFFFFFFFFFFFFFFFFFB
@M05620:37:000000000-D9766:1:1101:16659:11315 1:N:0:60
GAGGCTGCTTTGGAAGAAACTCATAGATTACTGCAACAGTTCCCCCTGGACCTGGAAAAGTTTCTTGCCTGGCTTACAGAAGCTGAAACAACTGCCTACAGGATGCTACCCGTAAGGAAAGGCTCCTAGAAGACTCCCAGGGAGTAAAAGCGCTGATGAAACCATGGCAAGTAAGTCAGGCATTTCAGCTTTAGCACTCTTGTGGATCCAATTGAACAATTCTCAGCATTTGTACTTGTAACTGACAAGCC
+
CBCCCCFCFFFFGGGGGGGGGGGHHHHHHHHGHHHHHHHHHHHHHGGGHGHHHHHHHHHHHHHHHHHHHHHHHHHHHHHFGHHHHHHHHHEHHHHH3GCGHHHHHHH4@GG1EEEGHGH300?FHGHHHFGF333BF/FGFG/??2B3??0/>FF/@GHHHD0?GFFHGCFGDGHFGHH0G.FGHH1==1DHDHHHHHFFHHHHGGFHHGGGHH0C00:CFHHHFHHGGFGGFFFGG0;C0CFGGGB9CEG
@M05620:37:000000000-D9766:1:1101:19660:11326 1:N:0:60
ACCACACCTTCTACAATGAGCTGCGTGTGGCTCCCGAGGAGCACCCCGTGCTGCTGACCGAGGCCCCCCTGAACCCCAAGGCCAACCGCGAGAAGATGAACCCAGGTGCGTGGCCCGCTACCTCTTCTGGTGGCCGCCTCCCTCCTTCCTGGCCTCCCGGCGCTGCGCCCTTTCTCACTGGTTCTCTCTTCTGCCGTTTTCCGTAGGACTCTCTTCTCTGACCTGAGTCTCCTTTGGAACTCTGCAGGTTC
+
DDDDDDCDFFFFGGGGGGGGGGHHGGGGGGHHHGGGGGGGGHHHHGGGEGGGHHHHHHHGGGGGGGGGGGGHFHHGGGGHGHHHHGGGGGGGGGHHHHHHHHGEGGHH1AFDCFHHGGG-CHGHHHHHHHHGFFHGGGGGHGGGGGGGGGGGGGGGGGGG-BFFFFFFFFFFFFFFFFFFFFFFFFFF<FFFFFFFDFFFFFDFF.DFFFFFFFFFFFFFBFFFF/:BFFFFFFFFFFFFFFFFF0BFFF0
@M05620:37:000000000-D9766:1:1101:15917:11334 1:N:0:60
GAGGCTGCTTTGGAAGAAACTCATAGATTACTGCAACAGTTCCCCCTGGACCTGGAAAAGTTTCTTGCCTGGCTTACAGAAGCTGAAACAACTGCCTACAGGATGCTACCCGTAAGGAAAGGCTCCTAGAAGACTCCAAGGGAGTAAAAGAGCTGATGAAACAATGGCAAGTAAGTCAGGCATTTCCGCTTTAGCACTCTTGTGGATCCAATTGAACAATTCTCAGCATTTGTACTTGTAACTGACAAGCC
+
BBBBBBFBFFFFGGGGGFGGGGCGFGHHHGHGHHHGGGHHHHHHHGGGHHGHHGHGHHFHBFHHHHHGHGHHHHGHHHHBFHHGHHHHHGHHHHHHHFHFHHFGGHHHFGHGGGGHHFFGHHHHHGHHHGHHHHHHHCGHGGEG?CGGDGFHHHHFHHHHHG2FHHHHHHGHHHH?FGFFHHHGHHHGGGGGHGHHHHHHHGDGFHHHHHHHHHHHGFHHGFFHHHHGHHGGFFGGGGGGFGGGGGGGGGG
@M05620:37:000000000-D9766:1:1101:16655:11335 1:N:0:60
GAGGCTGCTTTGGAAGAAACTCATAGATTACTGCAACAGTTCCCCCTGGACCTGGAAAAGTTTCTTGCCTGGCTTACAGAAGCTGAAACAACTGCCTACAGGATGCTACCCGTAAGGAAAGGCTCCTAGAAGACTCCAAGGGAGTAAAAGAGCTGATGAAACAATGGCAAGTAAGTCAGGCATTTCCGCTTTAGCACTCTTGTGGATCCAATTGAACAATTCTCAGCATTTGTACTTGTAACTGACAAGCC
+
AA??AACBFFFFGF5A4FFFGGFFGHFHHGHGGFCFHGHHHG5FGGEGHBFGHFH2FBFHBGHHGDDFFHHHGCEFFGHHF3FGGFGHHFGFFGFFGFBFGC?GGFGF@BGEGGF?3FGBFGHFHGHHFGHF?FBFGGHFEGHFEGHHFBFGGHHGHDGF><<FFDGHEFFGDHH<?F10>CF1GGBDGGFC<0==GFGHFB=0.0<GFFH0;0CC0CC:CFHCCG/GFFGGFFGGGFFBCBCFGGGGFEE
@M05620:37:000000000-D9766:1:1101:5460:11338 1:N:0:60
AGTGCCAGCTCTCCATCGCACAGGGGACCCAGGGCCTGGCCCCTCCATCCAGAAAACCTATGACCTCACCCGCTACCTGGAGCACCCACTCCGCAGCTTGGCTGGGACCTATGTGAGTATCCAGCGTAGGCATCTGGGCGTTGGCGAGGCGTGCGGAGTTGGGGCAAGACCGTCCTAACCGTGGCGGGTTCTGGTAAATGATGGGGTGAGGAGGGGCTCTTTGGCTCCCACCAGTCCCCCTGTCTGGTCTA
+
AA>AAFF1AFFFG1FFGGGGGGHGG0AAAEGGFAEE/BEG0GEFEGHHHHHHBGHFFEGF1GDGHFGGHG0E>>>EHH1G0FGGGH/?EGH0EEE/>G<F/FGGG?GGGH1FGG2211>BGGB1GGG/>C11?GHFHF/<>C@F1>-ACCGGGCGG--C/;F-A.-99/;/:C.CFB0BF-;E;-9@-;9FFFFFBFBFF//BFE-;@-FFFBB-;@;EBFFBFF/BEF-AB-A/BF/EF@-/;FBF/;F;
@M05620:37:000000000-D9766:1:1101:10935:11347 1:N:0:60
AGTGCCAGCTCTCAATCGCACAGGGGACCCAGGGCCTGGCCCCTCCATCCAGAAAACCTATGACCTCACCCGCTACCTGGAGCACCAACTCCGCAGCTTGGCTGGGACCTATGTGAGTATCCAGCGTAGGCATCTGGGAGTTGGGGCGGAGTGAGGAGTTGGGGAAAGACAGTCCTAACCGTGGAGGGTTCTGGTAAATGATGGGGTGAGGAGGGGCTCTTTGGCTCCCACCAGTCCCCCTGTCTGGTCTA
+
AA>AAFFFBFFFGGGGGGGCEEGAFGFGFGAEFAEGFFHGHHGGGGBHGHCGGBGHGGHHHHFHHHHGHGHGGG?EHGHHHHHHHHHFGGHHGG?EGGHH/GFC/ECGEHG?B?FFFH?DFD2DGDB/</1@FGHHHH0F?CFGCD.-;C?::GFAGDGBFBB@.9C./;//09FBCBFF-99=?9.B99FFFBFB;9B//99BEDFBFFAFAAB>?-:BBB9/BFFEFBFAAA9FBFFD>EFFFBFFFF/
@M05620:37:000000000-D9766:1:1101:10954:11348 1:N:0:60
AGTGCCAGCTCTCAATCGCACAGGGGACCCAGGGCCTGGCCCCTCCATCCAGAAAACCTATGACCTCACCCGCTACCTGGAGCACCAACTCCGCAGCTTGGCTGGGACCTATGTGAGTATCCAGCGTAGGAATCTGGGAGTTGGGGAGGAGTGAGGAGTTGGGGAAAGACAGTCCTAACCGTGGAGGGTTCTGGTAAATGATGGGGTGAGGAGGGGCTCTTTGGCTCCCACCAGTCCCCCTGTCTGGTCTA
+
>A?AAFFFAFFFFDGGGFF1EABAFEFEEFGHFBAEFFFHFGGHAEHGHGGHHHHHGGHHHHGHHHHHHHHFGGGGHFGGHGF?GHFHGHHHGG/EEFHHCGHEGGFHGHHHHHHHHHHHHHHHHGFGGFHHGHHHHHHGFHHHGGGGGGGHHHHHHGHHHHGGGGHHFHHFGHHHHHHHG;EAGGGG;AFGGGGFGGGGFGGGGGF@FFFFFF@@@@FFFFFFFFFFFFFFFFFFFFFF@FFFFFFFBF/
@M05620:37:000000000-D9766:1:1101:14904:11354 1:N:0:60
GAGGCTGCTTTGGAAGAAACTCATAGATTACTGCAACAGTTCCCCCTGGACCTGGAAAAGTTTCTTGCCTGGCTTACAGAAGCTGAAACAACTGCCTACAGGATGCTACCCGTAAGGAAAGGCTCCTAGAAGACTCCAAGGGAGTAAAAGAGCTGATGAAACAATGGCAAGTAAGTCAGGCATTTCCGCTTTAGCACTCTTGTGGATCCAATTGAACAATTCTCAGCATTTGTACTTGTAACTGACAAGCC
+
A>AAAAFAFFFFFGGF1BFGGFDFFGGFDDGHHH11BFGGHHHHGGGGAFGHFHAFG1AFBFGHDGFHHFGCFFGBGFFD1GHF1GEEGGGHHGHFHFHCGHFHHHHHHHHGEGGHHHHHHHHHHGHHH1FGHHHHHFHHGGCFFGHFGHGHHHHEHHHHHHHHHHHHHFFHHHHFGHHHHHHHHHGGGGGGHHHHHHHHHHHHGHHHHHHHHHGHHHGHHHHHGHGHHHGGGGGGGGGGBFGGGGGBFGE
@M05620:37:000000000-D9766:1:1101:22260:11367 1:N:0:60
ACCACACCTTCTACAATGAGCTGCGTGTGGCTCCCGAGGAGCACCCCGTGCTGCTGACCGAGGCCCCCCTGAACCCCAAGGCCAACCGCGAGAAGATGCCCAGGTGAGTGGCCCGCTACCTCTTCTGGTGGCCGCCTCCCTCCTTCCTGGCCTCCCGGAGCTGCGCCCTTTCTCACTGGTTCTCTCTTCTGCCGTTTTCCGTAGGACTCTCTTCTCTGACCTGAGTCTCCTTTGGAACTCTGCAGGTTCTA
+
DCCDDCCCFFFFGGGGGGGGGGHHGGGGHGHHHGGGGGGGGHHHHGGGGGGGHHHGFHHGGGEGGGGGGGGHHHHGGGGHGHHHHGGGGGGGGGHGHHHHHHHGHHHHHHGGHHGGGGGHHHHHHHHHHHGHHGGGGGHGHHGHHGGGGGGGGGGGGGGGGGGGGGFFFFFFFFHHHHFFFFFFFFFFFFHHFFFFFFHFFFFFFFFFFFFFHFFFFFFFFFFFFFFFFFFFHHFFFFFFFHFFFFFFFFB
@M05620:37:000000000-D9766:1:1101:5848:11368 1:N:0:60
ACCACACCTTCTACAATGAGCTGCGTGTGGCTCCCGAGGAGCACCCCGTGCTGCTGACCGAGGCCCCCCTGAACCCCAAGGCCAACCGCGAGAAGATGAACCCAGGTGAGTGGCCCGCTACCTCTTCTGGTGGCCGCCTCCCTCCTTCCTGGCCTCCCGGAGCTGCGCCCTTTCTCACTGGTTCTCTCTTCTGCCGTTTTCCGTAGGACTCTCTTCTCTGACCTGAGTCTCCTTTGGAACTCTGCAGGTTC
+
CCCCCCCCFFFFGGGGGGGGGGHHGGGGHGHHHGGGGGGGGHHHHGGGGGGGHHHHHHHGGGGGGGGGGGGHHHHGGGDHGHHHHGGGGGGGCGHFHHHHHHG=??GBFGHHGGHHFGG-CHHHHFHHHBGHCHH@DGGGHEHHGGGGGGGFFGGGGGFD-9AFGGFFFFFFFFFF0FFFFFFFFFFFFFFFFFF;ADFEFF.:;DFFBFFFFFFFFFFF0BFFB//BFFFFFFFFFFFFFFFFFBFFFF0
@M05620:37:000000000-D9766:1:1101:25464:11372 1:N:0:60
AGTGCCAGCTCTCAATCGCACAGGGGACCCAGGGCCTGGCCCCTCCATCCAGAAAACCTATGACCTCACCCGCTACCTGGAGCACCAACTCCGCAGCTTGGCTGGGACCTATGTGAGTATCCAGCGTAGGAATCTGGGAGTTGGGGAGGAGTGAGGAGTTGGGGAAAGACAGTCCTAACCGTGGAGGGTTCTGGTAAATGATGGGGTGAGGAGGGGCTCTTTGGCTCCCACCAGTCCCCCTGTCTGGTCTA
+
BBABBFFFBFFFGGGGGGGGGGHHGGGFGGHHGEGGGGHHGHGHGGHHHHHHHHHHHGHFHHHHHHHHHHHGGGGGHHHHHHHHHHHHGH3GFGGFGHHHGHBF?EHHGHHHFHBHHHH3?FHHHFEGC/GHBGHHHHFGGHHGFGECFGGHHFHHHFHBDFDGGGHGHHHHFFHHHH/GCGEGEEGG:.9FBFCFGGGFGGGFGFFFFFFFFFFAFFFFFFFFFBF?EFFFFFFFFFF.@FFFFF9;BFF
@M05620:37:000000000-D9766:1:1101:24683:11377 1:N:0:60
ACCACACCTTCTACAATGAGCTGCGTGTGGCTCCCGAGGAGCACCCCGTGCTGCTGACCGAGGCCCCCCTGAACCCCAAGGCCAACCGCGAGAAGATGCCCAGGTGAGTGGCCCGCTACCTCTTCTGGTGGCCGCCTCCCTCCTTCCTGGCCTCCCGGCGCTGCGCCCTTTCTCACTGGTTCTCTCTTCTGCCGTTTTCCGTAGGACTCTCTTCTCTGACCTGAGTCTCCTTTGGAACTCTGCAGGTTCTA
+
BBCCCCCCFFFFGGGGGGGGGGHHGGGGHGHHHGGGGGGGGHHHHGGGGGGGHHHHGHHGGGGGGGGGGGGHBGHGGGGHGHHHHGGGGGGGGGHHHHGHHFEFFGHGGFFGHHGGGGGHGBDGHHDFD/CGHGGGGGHGHHGHGGGGGGGGGGGGG---=@FFFFFFFFFFFFFFFFFFFFFFFFFFBFBFFC.AFFFFFFFFDBFFFFFFFFFFFFFFFFFFFFF/FFFFFFFFF/BFFFBFFF:FFFF
@M05620:37:000000000-D9766:1:1101:18286:11379 1:N:0:60
AGTGCCAGCTCTCAATCGCACAGGGGACCCAGGGCCTGGCCCCTCCATCCAGAAAACCTATGACCTCACCCGCTACCTGGAGCACCAACTCCGCAGCTTGGCTGGGACCTATGTGAGTATCCAGCGTAGGAATCTGGGAGTTGGGGAGGAGTGAGGAGTTGGGGAAAGACAGTCCTAACCGTGGAGGGTTCTGGTAAATGATGGGGTGAGGAGGGGCTCTTTGGCTCCCACCAGTCCCCCTGTCTGGTCTA
+
CCABCFFFCFFFGGGGGGGGGGHHGGGGGGHHGGGGGGHHHHGHGGHHHHHHHHHHHGHHHHHHHHHHHHHGGFGGHHHHHHHHHHFGGHHHGGGGGHHHGHHGGGHHGHHHHHHHHHHHHHHHHGGGGGHHHHHHHHHGGHHHGGGGGGGHHHHHHGHHHHGGGGHHHHHHHGHHHHHHGGGGGGGGGGGGGGGGGGGGGGGGGGFFFFFFFFFFFFFFFFFFFFFFFFFFFFFFFFFFFFFFFFFFFFF
@M05620:37:000000000-D9766:1:1101:4722:11397 1:N:0:60
ACCACACATTCTACAATGCGCTGCGTGCGGCTCACGAGGAGCACCCCTTGCTGCTGACCGAGGCCCCCCTGAACCCCAAGGCCAACCGCGCGAAGATGCCCAGGTGCGTGGCCCGCTACCTCTTCTGGTGGCCGCCTCCCTCCTTCCTGGCCTCCCGGCGCTGCGCCCTTTCTCACTGGTTCTCTCTTCTGCCGTTTTCCGTAGGACTCTCTTCTTTGCCCTGAGTCGCCTTTGGAACTCTGCAGGTTCTA
+
>>AA3>A3@@BBBFBFGGAAEFGGGEE22AA2B3BB2AAE?F1BBEEBAFBFBHFHGHH0>/?>FEGGGECC3FGEEEFHGHFGHFFFCD<BDGGCGHHHHHHGHH1<FECGHHGGG-CHHHHHHHHHGGDHHGGGGGGGGGGGGGGGFGGGGGGGGF-;@FAFFFFFFFFFFFFFFFFFFFFFFFFF//;FFFFFFFFFFFFFF/BFFFFFFFF/;B/;BFF.;BB--9ADFBFFFBFFFFFFFFFFFF/
@M05620:37:000000000-D9766:1:1101:4737:11406 1:N:0:60
ACCACACCTTCTACAATGAGCTGCGTGTGGCTCCCGAGGAGCACCCCGTGCTGCTGACCGAGGCCCCCCTGAACCCCAAGGCCAACCGCGAGAAGATGCCCAGGTGAGTGGCCCGCTACCTCTTCTGGTGGCCGCCTCCCTCCTTCCTGGCCTACCGGCGCTGCGAACTTTCTCACTGGTTCTCACTTATGCCGTTTTCCGTAGGACTCTCTTCTCTGACCTGAGTCTCCTTTGGAACTCTGCAGGTTCTA
+
>>>1A1AAFFC@3EGDBFFB1AF1A0ABFAGH1FFEGEG/EHFHHGEGECGCFBB1FA0E/EEFE/>EGGG0F1>EFG////F</F//BB></?0?1<11<?C/11FGH1<CH/->>ACC1000000<D/<CH---...:C:EH00/0=/990//.=--9---:@---://;/9/B/;B/9/;F/9/9/;BBF@B-;EB/;/A:AF/;/B//9;BFB////99/-;9BFFF/;/9////B////BF9BFF/
@M05620:37:000000000-D9766:1:1101:18007:11408 1:N:0:60
AGTGCCAGCTCTCAATCGCACAGGGGACCCAGGGCCTGGCCCCTCCATCCAGAAAACCTATGACCTCACCCGCTACCTGGAGCACCAACTCCGCAGCTTGGCTGGGACCTATGTGAGTATCCAGCGTAGGAATCTGGGAGTTGGGGAGGAGTGAGGAGTTGGGGAAAGACAGTCCTAACCGTGGAGGGTTCTGGTAAATGATGGGGTGAGGAGGGGCTCTTTGGCTCCCACCAGTCCCCCTGTCTGGTCTA
+
BCABBFFFDFFFGGGGGGGGGGHHGGGGGGHHGGGGGGHHHHGHGGHHHHHHHHHHHGHHHHHHHHHHHHHGGGGGHGHHHHGHHHHHGHHHGGGGGHHHGHHGGGHHGHHHHHHHHHHHHHHHHGGGGGHHHHHHHHHGGHHHGGGGGGGHHHHHHGHHHHGGGGHHHHHHHHHHHHHHGGGGGGGGAFGGGGGGGGHGGGGGGGFFFFFFFFFFFFFFFHHFFFFFFFFFFFFFFFFFFFFFHFFFFFF
@M05620:37:000000000-D9766:1:1101:16438:11414 1:N:0:60
GAGGCTGCTTTGGAAGAAACTCATAGATTACTGCAACAGTTCCCCCTGGACCTGGAAAAGTTTCTTGCCTGGCTTACAGAAGCTGAAACAACTGCCTACAGGATGCTACCCGTAAGGAAAGGCTCCTAGAAGACTCCAAGGGAGTAAAAGAGCTGATGAAACAATGGCAAGTAAGTCAGGCATTTCCGCTTTAGCACTCTTGTGGATCCAATTGAACAATTCTCAGCATTTGTACTTGTAACTGACAAGCC
+
CBBCCCFCFFFFGGGGGGGGGGHHHHHHHHHGHHHHHHHHHHHHHGGGHHHHHHHHHHHHGHHHHHHHHHHHHHHHHHHHHHHHHHGHHHHHHHHHHHHHHHHHHHHHHHHGGGGHHHHHHHHHHGHHHHHHHHHHHHHHGGGGFGHHHHGHHHHHHHHHHHHHHHHHHHGHHHHGHHHHHHHHHHHGGGGGHHHHHHGHHHHHGHHHHHHHHHHHHHHHHGHHHHGHHHGGFGGGGGGGFGGGGGGGGGG
@M05620:37:000000000-D9766:1:1101:8084:11443 1:N:0:60
ACCACACCTTCTACAATGAGCTGCGTGTGGCTCCCGAGGAGCACCCCGTGCTGCTGACCGAGGCCCCCCTGAACCCCAAGGCCAACCGCGAGAAGATACCCAGGTGAGTGGCCCGCTACCTCTTCTGGTGGCCGCCTCCCTCCTTCCTGGCCTCCCGGAGCTGCGCCCTTTCTCACTGGTTCTCTCTTCTGCCGTTTTCCGTAGGACTCTCTTCTCTGACCTGAGTCTCCTTTGGAACTCTGCAGGTTCTA
+
CCCCCCCCFFFFGGGGGGGGGGHHGGGEHCHHHGGGGGGGGHHHHGGGEEGGHHHHHHHEEFGGGGGGGGGHGHHGGGGHGHHHHGGGGGCGGGHHHFGHHHHGHHHHHHGGHHGGGGGHHHHHHHHFHHGHHGGGGGHGHHGHHGGGGGGGGGGGGG-;CGGGGGFFAFFFFFFFFFFFFFFFFFFFFFFFFFFFFFFFFFEFFFFFFFFFFFFFFFFFFFFFFFFFFFFFFFFFFFFFFFFFFFFFFF;
@M05620:37:000000000-D9766:1:1101:9481:11447 1:N:0:60
ACCACACCTTCTACAATGAGCTGCGTGTGGCTCCCGAGGAGCACCCCGTGCTGCTGACCGAGGCCCCCCTGAACCCCAAGGCCAACCGCGAGAAGATGCCCAGGTGAGTGGCCCGCTACCTCTTCTGGTGGCCGCCTCCCTCCTTCCTGGCCTCCCGGCGCTGCGCCCTTTCTCACTGGTTCTCTCTTCTGCCGTTTTCCGTAGGACTCTCTTCTCTGACCTGAGTCTCCTTTGGAACTCTGCAGGTTCTA
+
BAAAABBBFFFFGGGFGGFGGGHHGGGAAEHHHGFGEGGGGHHHHGGGAEEGHHFHHHFECGGGGEGGGGFGFHHGGGGHGHHHHFGGGGBCDDGH2FGHHHHGHGHFFGFEHHCGGCCGFHFHHFHHHFDHG-@DGGHGHFGGHGGGFFGGGGGGGG--ABFFFFFFFBFFFF/BFFFBFBFFFFFFFFFFFFFFFFFFFFFDFFFFFFFFFFFFFB9FFFFBBFFBFF9BFFFFFFBFFFFFFFFFFF/
@M05620:37:000000000-D9766:1:1101:21186:11453 1:N:0:60
ACCACACCTTCTACAATGAGCTGCGTGTGGCTCCCGAGGAGCACCCCGTGCTGCTGACCGAGGCCCCCCTGAACCCCAAGGCCAACCGCGAGAAGATACCCAGGTGAGTGGCCCGCTACCTCTTCTGGTGGCCGCCTCCCTCCTTCCTGGCCTCCCGGAGCTGCGCCCTTTCTCACTGGTTCTCTCTTCTGCCGTTTTCCGTAGGACTCTCTTCTCTGACCTGAGTCTCCTTTGGAACTCTGCAGGTTCTA
+
BBBBB@ABFFFFGGGGFGGGGGHHFFGGG?GHHGGEEEGEGHHHHGGGEEGEFGHHHHHGGGCFFEGGGGGHHHEGGGGHGHHEGFGGGFGGGGHGH2?GHHHGHHHFHHGGHHCGGCGHHHGHHHHFDCEHHGGG?FHGHHGGHGGGGGGGGGGGGG-9AABFBDFFFFFFFFFFFFFFFFFFFFBFFFFFFFFFFFFFFFFDFBFFFFFFFFFFFFFBFFFBBFFFFFFFFFFFFFFFFFFFFFABFFB
@M05620:37:000000000-D9766:1:1101:12658:11455 1:N:0:60
ACCACACCTTCTACAATGAGCTGCGTGTGGCTCCCGAGGAGCACCCCGTGCTGCTGACCGAGGCCCCCCTGAACCCCAAGGCCAACCGCGAGAAGATGCCCAGGTGAGTGGCCCGCTACCTCTTCTGGTGGCCGCCTCCCTCCTTCCTGGCCTCCCGGAGCTGCGCCCTTTCTCACTGGTTCTCTCTTCTGCCGTTTTCCGTAGGACTCTCTTCTCTGACCTGAGTCTCCTTTGGAACTCTGCAGGTTCTA
+
BBBBBAABFFFFFGGFGGG5EAFCEFGGGGGGEFGGGGGGGHHHHGGGGGGGGGHHHHHGGGGGGFEGGGGEHFEGGGGH/EHHEGG/CCBCCDBHHHHHHHHGHHHGHHGGHHCGGGCHGFHHHHHHHHGHHG-DDEHEHHGHHGGGGGGGBFEEG@?BBGFGGGFBB/FFFFFFFFFFFFFFFFFFBFFFFBFFFFFFFFFFFFFFFFFFFFFFFFFFFFFFFFFFFFFFFFBBFFFFFFFFFFFFFF;
@M05620:37:000000000-D9766:1:1101:18715:11455 1:N:0:60
GAGGCTGCTTTGGAAGAAACTCATAGATTACTGCACCAGTTCCCCCTGGACCTGGAAACGTTTCTTGCCTGGCTTACAGAAGCTGAAACAATTGCCTACAGGATGCTACCCGTACGGAAAGGCTCCTAGAAGACTCCAAGGGAGTAAAAGAGCTGATGAAACAATGGCAAGTAAGTCAGGCATTTCCGCTTTAGCACTCTTGTGGATCCAATTGAACAATTCTCAGCATTTGTACTTGTAACTGACAAGCC
+
A>AAAAFAFFFFGGGFF4AFBF4D5DDGF5FFHHF4B2BBFGHHHG?A22BBGH2GGB3BBFHHFHGFHHHHGHEFGHHFHHH3BGHHH3?BFGHHHFGHHH1FGHGFHHHGGE1>E?FGHHHHHGHHHBGHHHHHH1GHGG/CECG22>/GHGH1FHHHFG0/?GHHHHGHBHHGHHGGHEGHHHHGGGGGHHHHHHGHHHHHGEHHHHGHHH0:CCHHHGHGFGGGGGGGFGGFGGGG9FGGGGFFFGG
@M05620:37:000000000-D9766:1:1101:24794:11464 1:N:0:60
GAGGCTGCTTTGGAAGAAACTCATAGATTACTGCAACAGTTCCCCCTGGACCTGGAAAAGTTTCTTGCCTGGCTTACAGACGCTGACACAACTGCCTACAGGATCCTCCCCGTAAGGAACGGCTCCTAGCAGCCTCCAAGGGAGCAAAAGAGCTGATCCAACAATGGCCAGTAATTCAGGCATTTCCGCTTTGGCACTCTTGTGGATCCCATTGAACAATTCTACGCTTTTGTACTTTTAATTGACAAGCC
+
>1>1>AFAFFFFGCFGFGGGGBGHDA1DGDGHFGHCFHHHHHHHHGGFHHHHHHH0BBGBFHGHHADGHHG/FBGGHHHH0/>EFF01BGFEH0@0BFBBGB010B@@GCEEE//B1E00</<EE/1<11110/<BG0@GGGAE//@100?0?BBFG1111?FEHHHH0<><111><<GD<CGHGHHC.<EE0//0;CGHGBCG.G;GH/CF0B0;BFFGGF000;;.:;0C;9BFB0;000;;/BFEFFE
@M05620:37:000000000-D9766:1:1101:9432:11467 1:N:0:60
GAGGCTGCTTTGGAAGAAACTCATAGATTACTGCAACAGTTCCCCCTGGACCTGGAAAAGTTTCTTGCCTGGCTTACAGAAGCTGAAACAACTGCCTACAGGATGCTACCCGTAAGGAAAGGCTCCTAGAAGACTCCAAGGGAGTAAAAGAGCTGATGAAACAATGGCAAGTAAGTCAGGCATTTCCGCTTTAGCACTCTTGTGGATCCAATTGAACAATTCTCAGCATTTGTACTTGTAACTGACAAGCC
+
AABCBBFBFFFFGGGGGGGGGGHHHHHHHHHGHHHGFGGHHHHHHGGGHGHHHHHHHGHGFGHHHHHHHHHHHHHHHHHHHHHHHHHHHHHHHHHHHHHFHHHHHHHHHHHGGGFHHHHHHHHHHGHHHEGHHHHHHHHHGGGGFFHGHHGHHHHHHHHHHHHEHHHHHGGHHDGHHHHHHGHHHHHGGGGGHHHHHHGHHHHHGHHHHHFHHHHFHHHHHGHHHHHHHHGGGGGGGGGGFGGGGGGGGGG
@M05620:37:000000000-D9766:1:1101:26342:11475 1:N:0:60
ACCACACCTTCTACAATGAGCTGCGTGTGGCTCCCGAGGAGCACCCCGTGCTGCTGACCGAGGCCCCCCTGAACCCCAAGGCCAACCGCGAGAAGATGCCCAGGTGAGTGGCCCGCTACCTCTTCTGGTGGCCGCCTCCCTCCTTCCTGGCCTCCCGGCGCTGCGCCCTTTCTCACTGGTTGTCTCTTCTGCCGTTTTCCGTAGGACTCTCTTCTCTGACCTGAGTCTCCTTTGGAACTCTGCAGGTTCTA
+
CCCCCCCCFFFFGGGGGGGGGGHHGGGBFFHHHGGGFGGGGHGHHGGGGGGGHHHHHHHGGGGGGGGGGGGGFHHGGGGHGHHHHGGGGGBDFGHGHHHHHHHGHHGHHHGGHHGGGGGHHHHHHHHHHHGHHGGGGGHGHHGHHGGGGGGGGGGGGG-ACFFFFFFFFFFFFFFFFFFFF.AFFFFFFFFFFFFFFFFFFFFFFFFFFFFFFFFFFFFFFFFFFFFFFFFFFFFFFFFFFFFFFFFFFFB
@M05620:37:000000000-D9766:1:1101:5742:11481 1:N:0:60
ACCACACCTTCTACAATGAGCTGCGTGTGGCTCCCGAGGAGCACCCCGTGCTGCTGACCGAGGCCCCCCTGAACCCCAAGGCCAACCGCGAGAAGATGCCCAGGTGAGTGGCCCGCTACCTCTTCTGGTGGCCGCCTCCCTCCTTCCTGGCCTCCCGGAGCTGCGCCCTTTCTCACTGGTTCTCTCTTCTGCCGTTTTCCGTAGGACTCTCTTCTCTGACCTGAGTCTCCTTTGGAACTCTGCAGGTTCTA
+
AAAAAAA1BCCFGGGGGG1BGEHGGEFBBAHEGFFECEGGGHHHHGGECEGGGGFHHHHFGGGGGGGGGGGFHHHGGGGHGGHHEGGGGG/<BFHHFFHHHHHGHHHHHHGGHHGGGCGGHHHHHHHHGHGHHGGGGGHGHHGHHGGGGGGGGGGGGG-9;FFGGGF@<FFFFFFFFFFFFFFFFFFFFFFFF@FFFFFFBFFBBBFFFFFFFFFFBF/FFFF9-BF/BFFFFFFEFFFFFFFFFFFFFFF
@M05620:37:000000000-D9766:1:1101:22970:11495 1:N:0:60
ACCACACCTTCTACAATGAGCTGCGTGTGGCTCCCGAGGAGCACCCCGTGCTGCTGACCGAGGCCCCCCTGAACCCCAAGGCCAACCGCGAGAAGATGACCAAGTGACCCGCCAGCTCACCCGTCTTGCTGCCCCCCCCCTCCTTCCCGGCCTTACGGCGCTGCGACCTTTCTCCCTTGCTCTCTCTTCTTCCGTTTTTCGTCGGCCTCTCTTCACTTACCTGAGTCTCCCTTTGCAACCTTCAGGATCTA
+
BBAABABBFFFFGGGGFGGGGGHHGEGEF2GHGGG?EFGCGHHHHGGGGDGGHHHHHHHGGGGGGEGGGGGFHFHGGGGHEFHHHGEFGGGCFGGHDG2222/?111110>//--.111100-<...=00=0<..;--;A-.;/C09/.9-;.//9.;-9-;-.---;.9/////;./;/;//////;9///99//;E.:-..99-...9//;//9////99//.//99:/.:/;/9//.////99/;/9/
@M05620:37:000000000-D9766:1:1101:9208:11514 1:N:0:60
GAGGCTGCTTTGGAAGAAACTCATAGATTACTGCAACAGTTCCACCTGGACCTGGAAAAGTTTCTTGCCTGGCTTACAGAAGCTGAAACAACTGCCCACAGGCTGCTACCCGTAAGGAAAGGCTCCTAGAAGACTCCAAGGGAGTAAAAGAGCTGATGAAACAATGGCAAGTAAGTCAGGCATTTCCGCTTTAGCACTCTTGTGGATCCAATTGAACAATTCTCAGCATTTGTACTTGTAACTGACAAGCC
+
AAAAAAFAFFFFGGGGGC1FDGGH3A13DFGHAGG1A0FBEB22BA0BA0BAEGHH11BFBGHGH1FAGH1BABBGGHFEHHAGHEBGBGFGHHHH/B?/FA/BBFGFHHHEE/EBFBFCCE>1BFGFEFF<<<BBF<CGECEG?B1DGB<F@1@1@1@FB@FE??G?<CC?1@F@1<<<>.><1>><AACG0==DH</DDG=<<0C0:0:;<;CGCG;CG00C0:/0=C9C;;BFGF;;BFBC09FG?EE
@M05620:37:000000000-D9766:1:1101:6433:11526 1:N:0:60
ACCACACCTTCTACAATGAGCTGCGGGTGGCTCCCGAGGAGCACCCCGTGCTGCTGACCGAGGCCCCCCTGAACCCCAAGGCCAACAGCGAGAAGACGAACCAAGGTGCTGGGCCAGCTCCCACTTCTGGAGGCCGCCTCCCTCTTTCCAGGCATCCCGGCGCTGCGCCATTTCTCACGGGTTCTCGCTTCTGCCGTTTTCCGTGGGCCTCTCTTCTCTGCCCTGGGCCTCCTTTGGAACTCTGCGGGTTC
+
AAA1AAAA1FFFGDGD3F1AFDHFG00000BB1AFAAEGE?GEFHGGGA/BFDGFCGHFE/E?EG/EEGGE0B>FFGF/FE/?FGG/<FC///?0?0?/<>C0/?<1<1111<<G.<.0/<./.<000=00..;.-:-.:;./9/;0;00;/;.0C9.;--------;--9//9/;B/---@--//--;9AF/F/-9;F-F/9/-;@----//9///////;-/----9-;-9B/B///99/:/9-;-;9-
@M05620:37:000000000-D9766:1:1101:22215:11527 1:N:0:60
AGTGCCAGCTCTCAATCGCACAGGGGACCCAGGGCCTGGCCCCTCCATCCAGAAAACCTATGACCTCACCCGCTACCTGGAGCACCAACTCCGCAGCTTGGCTGGGACCTATGTGAGTATCCAGCGTAGGAATCTGGGAGTTGGGGAGGAGTGAGGAGTTGGGGAAAGACAGTCCTAACCGTGGAGGGTTCTGGTAAATGATGGGGTGAGGAGGGGCTCTTTGGCTCCCACCAGTCCCCCTGTCTGGTCTA
+
AA>3AFFFBFFFGDGGGGGAEFHGG2EEGGHHFDEEFGHHGHGHGGHHHGHHHGHFGEHEHHHHHGHHHHHFG>EEHHGH2BGHHH1??GDFEFGGGHHHGHHGGGHHGHFHHHHGHDGHHHGFHGGFFGFHHHHHFH0FEHHHGG.@F.EHHEGHF?CCF/ADC.CGFHHHHHHHFFHHGGGGAEGGGGGGGGGGGGGGGGGGGGFFEFFFFD=-@=EFFFFFFFF.EBFFAFFFFFFFFFFFFFFFFFB
@M05620:37:000000000-D9766:1:1101:17910:11533 1:N:0:60
GAGGCTGCTTTGGAAGAAACTCATAGATTACTGCAACAGTTCCCCCTGGACCTGGAAAAGTTTCTTGCCTGGCTTACAGAAGCTGAAACAACTGCCTACAGGATGCTACCCGTAAGGAAAGGCTCCTAGAAGACTCCAAGGGAGTAAAAGAGCTGATGAAACAATGGCAAGTAAGTCAGGCATTTCCGCTTTAGCACTCTTGTGGATCCAATTGAACAATTCTCAGCATTTGTACTTGTAACTGACAAGCC
+
AAABBBFBFFFFGGGGF4GGGGGHHHHHH5FGHGADG2FGHHHHHGGFH2FHHHHHHHBHHHHHHHHHHHHHHHGGHHHHHHHHHHHHHH1GHHHHHHFHHHFHHHH4GHHGG@GHHGHHHHHHHGHHHHHGHHHHHHHHGGGEC2GFHHGHHGHGHHHHHFHEHHHHHHGHEFHHHHHHHHHHHHHGGGGGHFGFHHHHHHGHFEHGHHHHHHHFGHCHHHHHCFHGHCFGBFGGGBFF0FFGGGGGGGE
@M05620:37:000000000-D9766:1:1101:24014:11533 1:N:0:60
ACCACACCTTCTACAATGAGCTGCGTGTGGCTCCCGAGGAGCACCCCGTGCTGCTGACCGAGGCCCCCCTGAACCCCAAGGCCAACCGCGAGAAGATGAACCCAGGTGAGTGGCCCGCTACCTCTTCTGGTGGCCGCCTCCCTCCTTCCTGGCCTCCCGGCGCTGCGCCCTTTCTCACTGGTTCTCTCTTCTGCCGTTTTCCGTAGGACTCTCTTCTCTGACCTGAGTCTCCTTTGGAACTCTGCAGGTTC
+
BBBBBBBBFFFFGGGGGGGGGFHFGGGGHGHHHGGGGGGGGHHHHGGGGGGGHHHHHHHGGGGGGEGGGGGHHHHGGGGHFHHHHGGEFGBDCGHHHHHGFHDFGGHG1FGGGGHHGGGCGHHHHHHHHHGHGHHGGGGGHGHHGGGGGGGGGGGGGGGG?FFFFFFFFFFFFFFFFFFFFFFFFFFFFFFFFFFFA?FFFFFFFFFFFFFFFFFFFFFFFFFFF/BFFFFFFFFFFFFFFFFFFFFFFFE
@M05620:37:000000000-D9766:1:1101:18197:11538 1:N:0:60
AGTGCCAGCTCTCAATCGCACAGGGGACCCAGGGCCTGGCCCCTCCATCCAGAAAACCTATGACCTCACCCGCTACCTGGAGCACCAACTCCGCAGCTTGGCTGGGACCTATGTGAGTATCCAGCGTAGGAATCTGGGAGTTGGGGAGGAGTGAGGAGTTGGGGAAAGACAGTCCTAACCGTGGAGGGTTCTGGTAAATGATGGGGTGAGGAGGGGCTCTTTGGCTCCCACCAGTCCCCCTGTCTGGTCTA
+
BBBBBFFFBFFFGGGGGGGGGGHHGGGGGGHHGGGGGGHHHHGHGGHHHHFHFHGHHGHEHHFHHHHHHHHGGGGGHHHHHGHHHHGHGHGHGGGGGHHHGHHGDGFHEG2FH?GDG?D33BF2GG<?DGHFF2FFFH0FA011A-.<A>A<CGDCCAGFHBDGEAAGB::C::CG0;CGG.CD.:CF.;AFGGGFFFGGGGFGGGFFE?FFBDF=BCFFFFFFFFF?FFFFEFFFFFEF=EBFFFFBBFB
@M05620:37:000000000-D9766:1:1101:5884:11539 1:N:0:60
GCGTCTGCTTTGGCAGAAACTCATATCTGACTCCCACGGAGCACCCTGGATCTCGCACCGATGCCACCCTGTCCCACCATTGCCGCCTCAGCACTCTTCAGGATGCTATTGGCCCGTAAACCCTCTTTGTCCCCGCCCCGTCCGTCCCAGAGCCGCTGAACCACTCGCCCGCCCTTCTGGCCTCCCCGCTTCATCACTCTTGTGGATCCCCTTGACCTATTCTCCGCATTTGTACTTGTCACTGACAAGCC
+
>>>1>>>BDF@1BBBA11BAB11D333DD3DGHHC000A0BAF0AEBA/B11B2ABAAAEGGA/1B1BEGH1@B11B>F1F1B1>>/??B11>0>FG11>FFHHGG1222110<//////10/0?0@1G2211?//><<-..<->0><0<.<G.-<-:.;/=..//;A-;9-:9-;C0C0C9C..;.-9---//;;/9;/;;FBB///;B-FF-//;///;/9//;;---:9;/9;BBF//BBFFFF9AAF
@M05620:37:000000000-D9766:1:1101:25748:11539 1:N:0:60
AGTGCCAGCTCTCAATCGCACAGGGGACCCAGGGCCTGGCCCCTCCATCCAGAAAACCTATGACCTCACCCGCTACCTGGAGCACCAACTCCGCAGCTTGGCTGGGACCTATGTGAGTATCCAGCGTAGGAATCTGGGAGTTGGGGAGGAGTGAGGAGTTGGGGAAAGACAGTCCTAACCGTGGAGGGTTCTGGTAAATGATGGGGTGAGGAGGGGCTCTTTGGCTCCCACCAGTCCCCCTGTCTGGTCTA
+
ABAABFFFCFFFGGGGGGGGGGHHGGGGGGHHGGGGGGHHHHGHGGHHHHGHHHHHHGHHHHHHHHHGHHHGGGGGHHHHHHHHHHHHGHHHGGGGGHHHGHHGGGHHGHHHHHHHHHHHHHHHHGGGGGHHHHHHHHHGGHHHGGGGGGGHHHHHHGHHHHGGGGHHHHHHHHHHHHHHGFEGGGGGCFFGGGFGGGGGGGGGGGFFFFFFFFFFFFFFFFFFFFFFFFFFFFFFFFFFFFFFFFFFFFF
@M05620:37:000000000-D9766:1:1101:18186:11557 1:N:0:60
AGTGCCAGCTCTCAATCGCACAGGGGACCCAGGGCCTGGCCCCTCCATCCAGAAAACCTATGACCTCACCCGCTACCTGGAGCACCAACTCCGCAGCTTGGCTGGGACCTATGTGAGTATCCAGCGTAGGAATCTGGGAGTTGGGGAGGAGTGAGGAGTTGGGGAAAGACAGTCCTAACCGTGGAGGGTTCTGGTAAATGATGGGGTGAGGAGGGGCTCTTTGGCTCCCACCAGTCCCCCTGTCTGGTCTA
+
ABAAAFFFAFFFGBGGGGGCG2GHFEFGGEFGGEGGGGHHHHGHGGHHHHFHHHFGHGHHHHHHHHHGHHHGGGGGHHHFHHGGHHGHGHHHGG/EGHHHFHHGGGHHGHHHHHHHHHHHHGHHHGGGGGHHHHHHHHHGGHHHGGGGGGGHHFHHHGHHHHGGGGHGHHHHHHHHHHHGGGFGGGGGDGGGFGGGGGGFGGGGGGFBFFFFFFBBBBFFFFFFFFFFFFFFFFFFFFFFBFFFFFFFFFF
@M05620:37:000000000-D9766:1:1101:25738:11560 1:N:0:60
AGTGCCAGCTCTCAATCGAACAGGGGACCCAGGGCCTGGCCCCTCCATCCAGAAAACCTGTGACCTCACCCGCTACCTGGAGCACCAACTACGCCGCTTGGCTGGTACCTATGTGAGCATCCAGCGTAGGAATCTGGGAGTTGGGGAGGAGTGAGGAGTTGCGGAAAGACAGTCCTAACCGTGGAGGGTTCTGGTAAATGATGGGGTGAGGAGGCGCTCTTTGGCTCTCACCAGTCCCCCTGTCTGGTCTA
+
>AAAAFF1AFFFG1BFGA1BBA0B0ABEFFFGF0BEA/ABFGEHGGB1AFBFGFFFFFH0D1DFFD1@FGHEGGCEHHF0BFB/B?>FEF@FF>/>E>EFABGC/0BFGGDGFHHDF1FDFHCFHC/?</?GGGFHHFFG?BGH@CGGGGGHHFGHB.//00:::-CCFGFF09BFGFBF@EEGGGG@;FFGGF9CFFFFFBFFA?B@EFFFBF-;@99EFFB;/BF/9//;B;BB99AB@EFFF9/BBFF
@M05620:37:000000000-D9766:1:1101:14004:11565 1:N:0:60
GAGGCTGCTTTGGAAGAAACTCATAGATTACTGCAACAGTTCCCCCTGGACCTGGAAAAGTTTCTTGCCTGGCTTACAGAAGCTGAAACAACTGCCTACAGGATGCTACCCGTAAGGAAAGGCTCCTAGAAGACTCCAAGGGAGTAAAAGAGCTGATGAAACAATGGCAAGTAAGTCAGGCATTTCCGCTTTAGCACTCTTGTGGATCCAATTGAACAATTCTCAGCATTTGTACTTGTAACTGACAAGCC
+
AAAAAAFBFFFFGGGGCGGGGGAEFGHHHGHGFGG4HHGHGHHHHGGGHHHHHEFGHHFHHHHHHHHGHHHHHHFGHHHHHHHHHGHFHBGHHHGGHEHHHHHHHHHHHHHGGGGHHHHHHGGHHGHHHHHHHHHHHHHFGGEGFHHHHGGHGHHHHHHGHGHHHGHHGHGFHHHFGGHHHHHHHHHGGGGGHHHHHHGHHHHHGHHHHGFHHHHHGHHHHGHHHHHGHHGGFFFGGGGF0FGGGGGGGGG
@M05620:37:000000000-D9766:1:1101:16788:11570 1:N:0:60
ACCACACCTTCTACAATGAGCTGCGTGTGGCTCCCGAGGAGCACCCCGTGCTGCTGACCGAGGCCCCCCTGAACCCCAAGGCCAACCGCGAGAAGATGCCCAGGTGAGTGGCCCGCTACCTCTTCTGGTGGCCGCCTCCCTCCTTCCTGGCCTCCCGGAGCTGCGCCCTTTCTCACTGGTTCTCTCTTCTGCCGTTTTCCGTAGGACTCTCTTCTCTGACCTGAGTCTCCTTTGGAACTCTGCAGGTTCTA
+
DCDCCCDCFFFFGGGGGGGGGGHHGGGGHGHHHGGGGGGGGHHHHGGGGGGGHHGHHHHGGGGGGGGGGGGHHHHGGGGHGHHHHGGGGGGGGGHHHHFHHHEGHHFFGHGGHH-@C?DHHHHHHFGHHHGHHGGGGGHGHHGHHGGFFGGGGGGGGG??B.:FGGFFFFFFFFFFFFFFFBFFFFFFBFFFFFFFFFFFDFFAFFFFFFFFFF0BFB;BFFEB/BFFFFBFF0FFFFFFFFFFFFFFFF:
@M05620:37:000000000-D9766:1:1101:22983:11585 1:N:0:60
ACCACACCTTCTACAATGAGCTGCGTGTGGCTCCCGAGGAGCACCCCGTGCTGCTGACCGAGGCCCCCCTGAACCCCAAGGCCAACCGCGAGAAGATACCCAGGTGAGTGGCCCGCTACCTCTTCTGGTGGCCGCCTCCCTCCTTCCTGGCCTCCCGGAGCTGCGCCCTTTCTCACTGGTTCTCTCTTCTGCCGTTTTCCGTAGGACTCTCTTCTCTGACCTGAGTCTCCTTTGGAACTCTGCAGGTTCTA
+
BBABBBB?FFFFGGGGFG5BGGHHGGGBAEDFGFGGFEEEEDHHHGGEEEFGHHHHHGHFGGGFFGEGGGGHHHHGGGGHGHHHHGGGGG/BDGHEF>?GHHHGHHHHHHGGHHGGGGGHHHHHHHHHHHGHHGGGGGHGHHGHHGGGGGGGGGGGGFADDFFGGGFFFFFFFFFFFFFFFFFFFFFFFFFFFFFFFFFFFFFFFFFFFFFFFFFFFFFFFFFFFFF;FFFFFFFFFFFFFFFFFFFFFFF
@M05620:37:000000000-D9766:1:1101:18242:11589 1:N:0:60
GAGGCTGCTTTGGAAGAAACTCATAGATTACTGCAACAGTTCCCCCTGGACCTGGAAAAGTTTCTTGCCTGGCTTACAGAAGCTGAAACAACTGCCTACAGGATGCTACCCGTAAGGAAAGGCTCCTAGAAGACTCCCAGGGAGTCACAGCGCTGATGAACCACTGGCAAGTAAGTCAGGCATTTCCGCTTTAGCACTCTTGTGGATCCAATTGAACAATTCTCAGCATTTGTACTTGTACCTGACAAGCC
+
>>AAAAFBFFFF4GGB4CGGGGFHCGHHH5GHHH44BFGGGHHHHGGGE2GHHHHHHDCFHHHHHHHHHHHHHHH3GHGDGHHHB3GHHGHHHGHHHGCFHHAHH2BFG1FEG/1BFGHFAFGFFGHHH3GH3FHHH/F3?DFEC0F11?/>/FD/<1?G1/F/<?0GH1<111=FGHHGH.>FGH0<CFGGDDGFHGHGHFGHGHGHHH0CGH0:GCBFGGBFFGGFGGGGFBFFFFGG0;CFGGF0;?E
@M05620:37:000000000-D9766:1:1101:22614:11623 1:N:0:60
AGTGCCAGCTCTCAATCGCACAGGGGACCCAGGGCCTGGCCCCTCCATCCAGAAAACCTATGACCTCACCCGCTACCTGGAGCACCAACTCCGCAGCTTGGCTGGGACCTATGTGAGTATCCAGCGTAGGAATCTGGGAGTTGGGGAGGAGTGAGGAGTTGGGGAAAGACAGTCCTAACCGTGGAGGGTTCTGGTAAATGATGGGGTGAGGAGGGGCTCTTTGGCTCCCACCAGTCCCCCTGTCTGGTCTA
+
BBABBFFFBFFFGGGGGGGGGGFH2EGGGGHHGGGGGGHHHHGHGGFHHFHHHFHHHEHHHHHHHHHHHHHGGGGGHGHGHHHHGHHHGHHHGGGGGHHHGHFFGGHHGHHHHHFHHHHHHHHHHGEGGGHHHGHHHHHGGHHHGGGGGGGHHHHHHGHHGGGGGGHHHHHHHHHHHHHHGGGGGGGGCFGGGGGGGGGGGGGGGGFBFFFFFFBBBBFFFFFFFFFFFFFFFFFFFFFFBFFFFFFFFFF
@M05620:37:000000000-D9766:1:1101:11323:11632 1:N:0:60
GAGGCTGCTTTGGAAGAAACTCATAGATTACTGCAACAGTTCCCCCTGGACCTGGAAAAGTTTCTTGCCTGGCTTACAGAAGCTGAAACAACTGCCTACAGGATGCTACCCGTAAGGAAAGGCTCCTAGAAGACTCCAAGGGAGTAAAAGAGCTGATGAAACAATGGCAAGTAAGTCAGGCATTTCCGCTTTAGCACTCTTGTGGATCCAATTGAACAATTCTCAGCATTTGTACTTGTAACTGACAAGCC
+
BBBBBBFBFFFFGGGGGCGGDGHHFF5DEHHH5GH4BEGG5B5BAEEGF2FFGHGFB3FGBFGHHDGFGHFE1BFFGHFFHHCGHFFHGHFHHHHHDG2CGFFH@FHGFGHGGGGHHFHHHHHGFGHHFHHHGFGHHHHHECGF?BGGHGFHGHHHHHHHHGHHHHHHGFFFFFH@FGDFFFGFFGFFFCFG==DGHHEHHFGHFHHFHGHFGHGHGHFGG0:CCC/0CGBFCCFGGFBBFGGFGGFGEGE
@M05620:37:000000000-D9766:1:1101:25430:11635 1:N:0:60
ACCACACCTTCTACAATGAGCTGCGTGTGGCTCCCGAGGAGCACCCCGTGCTGCTGACCGAGGCCCCCCTGAACCCCAAGGCCAACCGCGAGAAGATGCCCAGGTGAGTGGCCCGCTACCTCTTCTGGTGGCCGCCTCCCTCCTTCCTGGCCTCCCGGAGCTGCGCCCTTTCTCACTGGTTCTCTCTTCTGCCGTTTTCCGTAGGACTCTCTTCTCTGACCTGAGTCTCCTTTGGAACTCTGCAGGTTCTA
+
BBBBBBBBFFFFFFFGGGGGGGHHGFGGHGHHHGGGGGGGGHHHHGGGGGGGHHHHHHHGGGGGGGGGGGGHGHHGGGGHGHHHHGGGGGGGGGHHGHHHHHHGHHHHHHGGHHGGGGGHGHGHHHHHHHGHHGGGGGHGHGGHHGGGGGGGGGGGGGGGGGGGGGFFFEFFFFFFFFFFFFFFFFFFFFFFFFFFFFFFFFFFFFFFFFFFFFFFFFFFFFFFFFFFFFFFFFFFFFFFFFFFFFFFFFF
@M05620:37:000000000-D9766:1:1101:13752:11637 1:N:0:60
AGTGCCAGCTCTCAATCGCACAGGGGACCCAGGGCCTGGCCCCTCCATCCAGAAAACCTATGACCTCACCCGCTACCTGGAGCACCAACTCCGCAGCTTGGCTGGGACCTATGTGAGTATCCAGCGTAGGAATCTGGGAGTTGGGGAGGAGTGAGGAGTTGGGGAAAGACAGTCCTAACCGTGGAGGGTTCTGGTAAATGATGGGGTGAGGAGGGGCTCTTTGGCTCCCACCAGTCCCCCTGTCTGGTCTA
+
ABAABFFFBFFFGGGGGGGGGGHHGGGGGGHHGGGGGGHHHHGHGGHHHHHHHHHHHGHGHHHHHHHHHHHGGEGGHHHHHHHHHHHHGHHHGGGGGHHHGHHGGGHHGHHHHHHHHHHHHHHHHGGGGGHHHHHHHHHGGHHHGGGGGGGHHHHHHGHHHHGGGGHHHHHHHHHHHHHHGGGGGGGGGGGGGGGGGGGGGGGGGGFFFFFFFFFFFFFFFFFFFFFFFFFFFFFFFFFFFFFFFFFFFFF
@M05620:37:000000000-D9766:1:1101:4087:11651 1:N:0:60
GAGGCTGCTTTGGAAGAAACTCATAGATTACTGCAACAGTTCCCCCTGGACCTGGAAAAGTTTCTTGCCTGGCTTACAGAAGCTGAAACAACTGCCTACAGGATGCGACCCGTAAGGAAAGGCTCCGAGTAGACTCCAAGGGAGTAAAAGAGCTGATGAAACAATGGCAAGCAAGCCATTCATCTCTGCTTTACTACTCTTTTGGATTCAACTGAACAATTCTCATCATTTGTACTTGTAACTGCCAAGCC
+
A?ABBBFBFFFFGGGGCGGGGGHHHHHHH5GHHHHFGHHHHHHHHGGGH2GHHHHHHF2FHHHHHHHHHHHHHHHHHHHHHHHHHGHHHHHHHHHH3B233BB@BF/1EF/>//>BGF3?00?BGG/EB/F3BF3B22?G////?22222<0?11111?11??/1F1GH1..00<.>0>=G0<0D00=000000000=0;0000;;C0::000/00;0/0;F900;0000;000;00;CB0CBFBB/0;;9
@M05620:37:000000000-D9766:1:1101:15872:11655 1:N:0:60
ACCACACCTTCTACAATGAGCTGCGTGTGGCTCCCGAGGAGCACCCCGTGCTGCTGACCGAGGCCCCCCTGAACCCCAAGGCCAACCGCGAGAAGATACCCAGGTGAGTGGCCCGCTACCTCTTCTGGTGGCCGCCTCCCTCCTTCCTGGCCTCCCGGAGCTGCGCCCTTTCTCACTGGTTCTCTCTTCTGCCGTTTTCCGTAGGACTCTCTTCTCTGACCTGAGTCTCCTTTGGAACTCTGCAGGTTCTA
+
AA?ABAABFFFFFGGFFGGGFFGFEEEGHAGHHGGEEEF2EHHHHGGG1AE1AA3GGGFFGGEGEG@GGGGHHFA?EGGEEHHA??EEG@DC@/FFH22CGHHGHFHHGDF/CHGGC<CB<<DFFHHF<CDHHG?DG.::/C.CCFGFFG..9C9.ACAF-9FFGFFFFEFFF/FFFFFFFFFFFFFFFFFFFFFFFFFFFBFFFFFFFFFFFFFFFFFFFFFFF/FFFFFFFFFEFFF/FFFFFFFBFFF
@M05620:37:000000000-D9766:1:1101:23164:11658 1:N:0:60
ACCACACCTTCTACAATGAGCTGCGTGTGGCTCCCGCGGAGCACCCCGTGCTGCTGACCGAGGCCCCCCTGAACCCCAAGGCCAACCGCGAGAAGCTGAACCCAGGTGAGTGGCCCGCTACCTCTTCTGGTGGCCGCCTCCCTCCTTCCTGGCCTCCCGGAGCTGCGCCCTTTCTCACTGGTTCTCTCTTCTGCCGTTTTCCGTAGGACTCTCTTCTCTGACCTGAGTCTCCTTTTGAACTCTGCAGGTTC
+
BBBBBABAFFCDEGGF5FGGFFHHEEGGC2FGFGG22AE?EEFHFGGEEEGE5GHFHHHGFEGGGGGEGGGHHHFGGGGGFHHFEEFGGGFG@DF11?11<??F><<FG<FGFF>CFFGCACCG0CCC;0;/DHHFAGGAFGFGE9CCF;CFGGGGGC.-;9;A/FDBDF-BFFFFFFB/BBBFFFFFFFFFFFB9..:AB;.:;.ABFBFFFFFFBFFFFB;99BBFFFBF/BB//.;/;;;/;9/.::/
@M05620:37:000000000-D9766:1:1101:18548:11673 1:N:0:60
ACCACACCTTCTACAATGAGCTGCGTGTGGCTCCCGAGGAGCACCCCGTGCTGCTGACCGAGGCCCCCCTGAACCCCAAGGCCAACCGCGAGAAGATGAACCCAGGTGAGTGGCCCGCTACCTCTTCTGGTGGCCGCCTCCCTCCTTCCTGGCCTCCCGGAGCTGCGCCCTTTCTCACTGGTTCTCTCTTCTGCCGTTTTCCGTAGGACTCTCTTCTCTGACCTGAGTCTCCTTTGGAACTCTGCAGGTTC
+
BAAAB@BBFFFFGGGGGGFGGGHGFEGGHGHHHGGGDEG?EHHHHGGGEGGEGGGHHHHGGGGGGGGGGGGHHHHGGGGHGHHHGGGGGGCGGGHHHEHHGHGGHGHGHGHHGGHHGGGGGHHHHHHHHHHHGHHGGGGGHGHHGGGGGGGGGGGGGGGGGGGGGGFFFFFFFFFFFFFFFFFFFFFFFFFFFFFFDFFFFFFFFFFFFFFFFFFFFFFFFFFFFFFFFFFFFFFFFFFFFFFFFFFFFF/
@M05620:37:000000000-D9766:1:1101:18781:11689 1:N:0:60
ACCACACCTTCTACAATGAGCTGCGTGTGGCTCCCGAGGAGCACCCCGTGCTGCTGACCGAGGCCCCCCTGAACCCCAAGGCCAACCGCGAGAAGATGAACCCAGGTGAGTGGCCCGCTACCTCTTCTGGTGGCCGCCTCCCTCCTTCCTGGCCTCCCGGCGCTGCGCCCTTTCTCACTGGTTCTCTCTTCTGCCGTTTTCCGTAGGACTCTCTTCTCTGACCTGCGTCTCCTTTGGAACTCTGCAGGTTC
+
AAAAAAAAFFFFGGGF3G1BGDHHGEEAA0FGEFFEAEEECHHHHGGE?BEGFHFGHHFECECGGCGGGEFHHCHGGGGHEEHGHGGEGG@@CCHG1GFHHHGGHGHH1?FDGGHGGCG?CHHHHHHHHHHHCHHGCGGGGGHHGGGGGGGBFFGGGGG@-?@@@F@@B@?FFFFFFFFFFFFFFFFFFFFFFFF@ABFFFFFFABFFFFFFFFFFFFFF/9FFF-9A@AFFFFFFFBFFFFFFF/BF-F/
@M05620:37:000000000-D9766:1:1101:5044:11693 1:N:0:60
ACCACACCTTCTACAATGAGCTGCGTGTGGCTCCCGAGGAGCACCCCGTGCTGCTGACCGAGGCCCCCCTGAACCCCAAGGCCAACCGCGAGAAGATAACCCAGGTGGGTGCCCGCTCCCTTCTTTTGGTGGCCGCCCCCTCCTTCCCTGGCTTCCCGGGCTTCCCCCTTTCTTACTTGGTTTCTTCTCCTGCCGTTTTCCGTAGCATCTTCTCCTTTGCCCTAGGATCCTTTTGGAATTTTGCAGGTCTT
+
AAAAAAAAFFFFGGGGFGG1F1FFGEEEEEHH1FGFEGGGFHHHHGEGEGGGFHHHHHHGGGCGGEEG@GGFH>FEGGGH/EGHEGG/BCCC/CFHH11?F//?/<1//??.>G>---.=/0/=00=D-...=.-:--=A-.C/90;/0;.;/.;F/C---99-/-;9-;F////9/9B/B-9////;//9/;--;BF-F/-/-;-//////;///////;//--////;/;F/B-F////////;-A//;
@M05620:37:000000000-D9766:1:1101:4648:11693 1:N:0:60
ACCACACCTTCTACAATGAGCTGCGTGTGGCTCCCGAGGAGCACCCCGTGCTGCTGACCGAGGCCCCCCTGAACCCCAAGGCCAACCGCGAGAAGATGAACCCAGGTGAGTGGCCCGTTCCCTCTTCTGGTTGCCGCCTCCCTCCTTCCTGGCCTCCCGGAGCTGCGCCCCTTCTCACTTGTTCTCTCTTCTGCCGTTTTCCGTAGGACTCTCTCCTCTGACTTGTGTCTCCTTTGGCACTCTCCAGGTCC
+
A>AABCCCFFFFGGGGGGFGGGHHGGGEHGHHHGGEFGGGGHHHHGGGGFGGHHHHHHHGGGGGGGGGGGGHHHHGGGGHGGHHHGGGGG<BBGHHHHHE?</<FF<11?F</?F.-->0<<<<C000=<<0.<<CGGG.GCHH.:0:C:0:AFGGGEC?--;FC/-9;@-;A.////:/9FFFF//BBF/B:F9@D.;EFB.;9.:BFFFFFF/;/.:F/;/9///9/:;B9FF/;///./;//;;;B//
@M05620:37:000000000-D9766:1:1101:10257:11699 1:N:0:60
AGTGCCAGCTCTCAATCGCACAGGGGACCCAGGGCCTGGCCCCTCCATCCAGAAAACCTATGACCTCACCCGCTACCTGGAGCACCAACTCCGCAGCTTGGCTGGGACCTATGTGAGTATCCAGCGTAGGAATCTGGGAGTTGGGGAGGAGTGAGGAGTTGGGGAAAGACAGTCCTAACCGTGGAGGGTTCTGGTAAATGATGGGGTGAGGAGGGGCTTTTTGGCTCCCACCAGTCCCCCTGTCTGGTCTA
+
>A>>AFFFAFFFGGGGGGGGGGGHGGGGDEHHFAEGGFHHHHG1EFFHFHFGGHFHHGHHHHHHHHHFHGHGFEEFHFHH?FHHGHA?EGHHEFGGFHHH/FFFFGGH?GHHB?F3FHFGHHHHHGGDFGHBCHFFHF0FDCDHGGACG?<<G0DFGDHFFFGFCACFC::GHHHHFGHGA9CCD9EAGGGBFFG00CF9FGGFGGFFEFFFD?FAAFEBBFFABFF?FFFFFFFFFFFDFFFFFFFFFFB
@M05620:37:000000000-D9766:1:1101:12600:11700 1:N:0:60
GAGGCTGCTTTGGAAGAAACTCATAGATTACTGCAACAGTTCCCCCTGGACCTGGAAAAGTTTCTTGCCTGGCTTACAGAAGCTGAAACAACTGCCAACAGGCTGCTACCCGCAAGGCAAGGCTCCTAGAACATTCCAAGGGAGTAAAAGAGCTGATGAAACAATGGCAAGTAAGACAGGCATCTCCGCTTTACGACTCCTCAGTATCCAATTGAACAATTCTCAGTACTTGTACTTGTAACTGGCAAGTC
+
BAABBBFBFFFFGGGGFGGGGGFHFHHHHGHGHHHHFFHHHHHHHGGGGHGHHHGHHHGHGHHHFHHHHGHGHHHHHHHHHHHHHHHHHHHHHHHH3BB121?F1?F43B1E//>///0B///3B?33BF33233B??32//?/<@2222/<@22<<@1111?/111?FHAGB111<00.>.1011<.<ADGH0...=./0/0/00;0000;0:CGFGBBBF;FG0000;0;;CBFGFF00BF0/.;C.00
@M05620:37:000000000-D9766:1:1101:12581:11710 1:N:0:60
GAGGCTGCTTTGGAAGAAACTCATAGATTACTGCAACAGTTCCCCCTGGACCTGGAAAAGTTTCTTGCCTGGCTTACAGAAGCTGAAACAACTGCCTACAGGATGCTACCCGTAAGGAAAGGCTCCTAGAAGACTCCAAGGGAGTAAAAGAGCTGATGAAACAATGGCAAGTAAGTCAGGCATTTCCGCTTTAGCACTCTTGTGGATCCAATTGAACAATTCTCAGCATTTGTACTTGTAACTGACAAGCC
+
B@AABBFBFFFFG4FGGGGGGGHHHHHHHHHGHHHHHHGGHHHHHGGFEFHHHHGCGG2FBGHHHGHHHHHHHGHHHHHFGHHGHHFHHHHHHHGHHHHHHHHHHHHHHHHGGGEHHGH30GHHHGHHH3GGGHHHHFFFGGHGGFHDGHCHHHHFHHHHFHHEHHHHHFFHDFFFGHHHHAGHHHHGGGGGFFFBHHHHHHHHGGHHHBFHHHHHHHHHHHHHHHHHHHGFFGGGGGGGGGGGGGGGGGG
@M05620:37:000000000-D9766:1:1101:4306:11717 1:N:0:60
ACCACACCTTCTACAATGAGCTGCGTGTGGCTCCCGAGGAGCACCCCGTGCTGCTGACCGAGGCCCCCCTGAACCCCAAGGCCAACCGCGAGAAGATGCCCAGTTGAGTGGCCCGCTACCTCTTCTGGTGGCCGCCTCCCTCCTTCCTGGCCTCCCGGGGCTGCGCCCTTTCTCACTGGTTCTCTCTTCTGCCGTTTTCCGTAGGACTCTCTTCTCTGACCTGAGTCTCCTTTGGAACTCTGCAGGTTCTA
+
AAAABABBFFFFGGGFGGGGGGHHGGGGHGGHGGGG?EGGDGEGHGGGGGGGDHHHHHHGGGFEFGGEGGGGBHHGGGGHFHHHHGG?DGCG/DFFHGFGG2/1?1@<1?//F<-@-A@F1GG0D0<G=/<<G<A?.CCE//E/CFFBFB.99FGGGB-9--;.@BDF-/:/B//B9B/;B/FF/B/BF://B>:.BE/FD/F9.B/;9F//BB/B////9//;/;/;;F/;B/;///B/////;.AFBF/
@M05620:37:000000000-D9766:1:1101:17786:11746 1:N:0:60
AGTGCCAGCTCTCAATCGCACAGGGGACCCAGGGCCTGGCCCCTCCATCCAGAAAACCTATGACCTCACCCGCTACCTGGAGCACCAACTCCGCAGCTTGGCTGGGACCTATGTGAGTATCCAGCGTAGGAATCTGGGAGTTGGGGAGGAGTGAGGAGTTGGGGAAAGACAGTCCTAACCGTGGAGGGTTCTGGTAAATGATGGGGTGAGGGGGGGCTCTTTGGCTCCCACCAGTCCCCCTGTCTGGTCTA
+
BBABCFFFCFFFGGGGGGGGGGHHGGGGGGHHGGGGGGHHHHGHGGHHHHGHHHHHHGHHHHHHHHHHHHHGGFGGHHHHHHHHHHHHGHHHGGGGGHHHGHFGGGHHGHHHHHHHHFHHHHHHHGGGGGHHHHHHHGHGGHHHGGGGGGGHHHHHHGHHHHGGGGHHHHHHHHHHHHHHGGGGGGGGFGGGGGGGGGGGGGGGGGFFFFF.DFFFFFFFFFFFFFFEFFFFFFFFFFFFFFFFFFFFFFF
@M05620:37:000000000-D9766:1:1101:11831:11746 1:N:0:60
ACCACACCTTCTACAATGAGCTGCGTGTGGCTCCCGAGGAGCACCCCGTGCTGCTGACCGAGGCCCCCCTGAACCCCAAGGCCAACCGCGAGAAGATGCCCAGGTGAGTGGCCCGCTACCTCTTCTGGTGGCCGCCTCCCTCCTTCCTGGCCTCCCGGAGCTGCGCCCTTTCTCACTGGTTCTCTCTTCTGCCGTTTTCCGTAGGACTCTCTTCTCTGACCTGAGTCTCCTTTGGAACTCTGCAGGTTCTA
+
CDDCDDDDFFFFGGGGGGGGGGHHGGGGHGHHHGGGGGGGGHHHHGGGFGGGHHHHHHHGGGGGGGGGGGGHHHHGGGGHGHHHHGGGGGGGGGHHHHHHHHHGHHHHHHGGHHGGGGGHHHHHHHHHHHGHHGGGGGHGHHGHHGGGGGGGGGGGGGAGGGGGGGFFFFFFFFHFFFFFFFFHHFFHHHHHFFFFFFHFFFFFFFFFFFFFHHHFHFFFFFFFFFFFFFFFHHFFFFFFFFFFFFFFFFB
@M05620:37:000000000-D9766:1:1101:22165:11756 1:N:0:60
AGTGCCAGCTCTCAATCGCACAGGGGACCCAGGGCCTGGCCCCTCCATCCAGAAAACCTATGACCTCACCCGCTACCTGGAGCACCAACTCCGCAGCTTGGCTGGGACCTATGAGAATATAGAGCGTAAAAATCTGGGTGGTGGAGGAGAGAGGAGAGTTGGAAAAAGACAGTCATAACCGTAGAGGGTTCTGATAAAAGATGGGGTGAAGAGGGGCTCTGTCGCTCACAACACTCCCCCTGTCTGCTATA
+
ACAAAFFFCFFFGFGGGGGGGGHHGFGGGGHHGGGGGGHHHHGHGGHHHHHHHHGHHGHHHHHHHHGHHHHGGGGGHHHHHHGHHHHHGHHHGGCGFGHHDHBFGGHHGHHHH3BB3DDBG33DB//?//2@@2GH1?0<//?E.>..>>>.>..<..<=GH00</:;::;CCF00;:CCD..:.;:A;FFGE00;9000.9FGGG.A.0;0;A?=BFEF0;0;A.9.;00...0;9E9.:.;B9F0;0B0
@M05620:37:000000000-D9766:1:1101:25538:11758 1:N:0:60
GAGTCTGCTTTGGAAGAAACTCATAGATTACTCCAACAGTTCCCCCTGGACCTGGCAAAGTTTCTCGCCTGGCTTACCGAAGCTGAAACACCTGCCAACTCTTCCCAGAATCAAACTACCGCTTAAGACTCCATCCTACCAAAATAGTGGATTCAAGAATCTCAGCCAATTCACACTGTATCTCTCTACTACCGTTTTCCGTAGAATTCTATTATCTGACGTAATTCTCCTGGGTCCTTCTACTGCATCGC
+
>11>>@31DB@B11AB1F1BB1BDGD1DF1GH11B1BF0ADFFGHGABA0BFFFF00B0012DFB2/BAEE/BBBBF0??//>B1F1@F>BBBF>E1F/011111B@1/>>11>1B1110>//</1111<1B11101B1<1<?/1@1>>@@1@1FB21@11111110001<?11<<011111<1G1F11>1<0<<.<C<0.0...<0C000000;;00;:..:..0009BB//9//.0;000;000000..
@M05620:37:000000000-D9766:1:1101:25751:11764 1:N:0:60
ACCACACCTTCTACAATGAGCTGCGTGTGGCTCCCGAGGAGCACCCCGTGCTGCTGACCGAGGCCCCCCTGAACCCCAAGGCCAACCGCGAGAAGATGAACCCAGGTGCGTGGCCCGCTCCCTCTTCTGGTGGCCGCCTCCCTCCTTCCTGGCCTCCCGGCGCTGCGCCCTTTCTCACTGGTTCTCTCTTCTGCCGTTTTCCGTAGGACTCTCTTCTCTGCCCTGCGTCTCCTTTGGAACTCTGCAGGTTC
+
BBBBBBB3BCCFGFFGGG5FGGHHGGGBAEHGGAFE?EEGGHDHHGGEEEEFFHGHGHHAECCEGGGGGGGHEHHGGGGHGHHHHGGGGG/>CGHFGHHHHH//?FHH1CFDDG<FD>A@DGHHHHDGHHHHGHHCGFGGGGGGDFGGFGGGGGGGGAEGGFB@FFFFFFFFFFFF/FFFFFFFFFF;BFFFFF;@DFFFFFDF..A/BFFFFFFFF;FFBF9BF.@;;;9BFFFFFFFFF;9FF/;FFFB
@M05620:37:000000000-D9766:1:1101:24880:11769 1:N:0:60
GCGGCTGCTTTGGAAGAAACTCATAGATTACTGCCACAGTTCCCCCTGGACCTGGAAACGTTTCTTGCCTGGCTTACAGAAGCTGAAACAACTGCCTACAGGCTGCTACCCGTACGGAAAGGCTCCTAGAAGACTCCCAGGGAGTCAAAGAGCTGATGAAACACTGGCAAGTAAGTCAGGCATTTCCGCTTTAGCACTCTTGTGGATCCAATTGCACAATTCTCAGCATTTGTACTTGTACCTGACAAGCC
+
A1AAAADAFFB@BABAB1BFGGBHBFFFGFGHHH0AB0BBDGHHHGEFE0FBFHEAB1ABBFGHFGHHHHHGHGFAFGH1BEGFG1@@BBB?FHHGHBGHHH/BFFFGHHHEE//EEGG/B<GHHGHHHFHHCGHHH/BGGG/??0@2>F0@GHH1FFFG1F00?FHHG1>F11=>GHHHH.=GHHHGGGGGHHHHHHHHHGH0CGHHHC0<GH0;9CFGGGGFBFGFG;CFFGGGFFFF0CCFGFFFCEE
@M05620:37:000000000-D9766:1:1101:22899:11780 1:N:0:60
AGTGCCAGCTCTCAATCGCACAGGGGACCCAGGGCCTGGCCCCTCCATCCAGAAAACCTATGACCTCACCCGCTACCTGGAGCACCAACTCCGCAGCTTGGCTGGGACCTATGTGAGTATCCAGCGTAGGAATCTGGGAGTTGGGGAGGAGTGAGGAGTTGGGGAAAGACAGTCCTAACCGTGGAGGGTTCTGGTAAATGATGGGGTGAGGAGGGGCTCTTTGGCTCCCACCAGTCCCCCTGTCTGGTCTA
+
AA>>AFFFBFFFGGGGGGGCGGHGGGGGGGHHFEEFFGHHHHGHGGHHHGHHHHHFGGHHHHHHHHHHHHHGG>FFHHHH2GHHHHCFEGHHEGGGGHHHGHHGGGGHGGHHHHHGHHHHHHHHHGEGGGHHHHHHHHFGFHHHGGFGGDGHHFHHHGHHHBGGGGHHHHHHHHHGHHHHGGGGGGGG?FGGGGGGGGGGGGGFGGFFFFFFFFFFFFFFFFFFFFFFFFFFFFFFFFFFFFFFFFFFFFF
@M05620:37:000000000-D9766:1:1101:25035:11803 1:N:0:60
AGTGCCAGCTCTCAATCGCACAGGGGACCCAGGGCCTGGCCCCTCCATCCAGAAAACCTATGACCTCACCCGCTACCTGGAGCACCAACTCCGCAGCTTGGCTGGGACCTATGTGAGTATCCAGCGTAGGAATCTGGGAGTTGGGGAGGAGTGAGGAGTTGGGGAAAGACAGTCCTAACCGTGGAGGGTTCTGGTAAATGATGGGGTGAGGAGGGGCTCTTTGGCTCCCACCAGTCCCCCTGTCTGGTCTA
+
AAAABDFFBFFFGFGGGAFGGGHHFEGGGGHHGGGGGFHHHHGHGGGHHHHHHGHHHGHHHGHHHHGHHHHGGGGGHHHGHHF?GHFHGHHHGG@EGHHHGGHGEFHHGHHHHHHHHHHHHGHHHGEECEHHHGHHHHHGGHHHGGGGGGGHHHHHHGHHHHGGGGHHGHGHHHGHHHHGGEEGGGGGCAFGGGFGGGGGGGGFGGFFFFFFFFFFFCFFFFFFFFFEEFFFFFFFFFFFFFFFFFFFBF9
@M05620:37:000000000-D9766:1:1101:15025:11814 1:N:0:60
GAGGCTGCTTTGGAAGAAACTCATAGATTACTGCAACAGTTCCCCCTGGACCTGGAAAAGTTTCTTGCCTGGCTTACAGAAGCTGAAACAACTGCCTACAGGATGCTACCCGTAAGGAAAGGCTCCTAGAAGACTCCAAGGGAGTAAAAGAGCTGATGAAACAATGGCAAGTAAGTCAGGCATTTCCGCTTTAGCACTCTTGTGGATCCAATTGAACAATTCTCAGCATTTGTACTTGTAACTGACAAGCC
+
CBACCCFBFFFFGGGGGGGGGGGHHHHHHHHHHHHHGHGGHHHHHGGFGGHHHHHHHD2BBGHHHHHHHHHHHGHEGHHGFGHHHGHHHHGHHHHHHHHFHHHHHHHHHHHGGGEGHHHHHGHHHGHHH3FGGHHHHHHHGGEFFFH3BGFHHHHDHHHHHHCGHHHHHEFHFHHGHHHHHGHHHHHGGGGGHHHHHHHHHHHHGHFHHHHHHHHGHHHHHGHHHHHHHHGGGGGGGGGG0FGGFGGFCGG
@M05620:37:000000000-D9766:1:1101:8974:11817 1:N:0:60
GAGGCTGCTTTGGAAGAAACTCATAGATTACTGCAACAGTTCCCCCTGGACCTGGAAAAGTTTCTTGCCTGGCTTACAGAAGCTGAAACAACTGCCTACAGGATTCTACCCGTAAGGAAAGGCTCCTAAAAGAATCCAAAGGAAGAAAAAAGCTGATGAAACAATGGCCAAGAAGGCAAGCATTTCCGCTTTAACCCTCTTGTGGATCCAATTGAACAATTCCCAGAATTTGTACTTTGAACTGACAAGCC
+
AABB>AFBFDF4E4BBFFFGGGGGHFHHHHHGGHFHFHHHHHHHGGFFHHFHHHHHBDFHFFHGHHGFGFFGFHHGFFGHHHFHHGFHGHGHHHHHBGGF3BB33B4B4BFE1>E1B3B?0B?3??334?B3?0?3FGF3BG220BBGF0<<0F2@2@@FG1<F1?10??//??F0>00<.<1=FGG..<AEF0=0<..CC0;0.0<0CGC0;<0<0;;9;B0;C0./9;;00;9BF000;0;0;90C.9C
@M05620:37:000000000-D9766:1:1101:25013:11819 1:N:0:60
AGTGCCAGCTCTCAATCGCACATGGGACCCAGGGCCTGGCCCCTCCATCCAGAAAACCTATGACCTCACCCGCTACCTGTAGCACCAACTCCGCCGCTTGGCTGGGACCTATGAGGATACAGCGCATAAAAGTCTGAGCTGGGGAGGAGGGAGGAGTGTTGGAAAGACACGTCCATCCGGGGAGGGTGCTCTGAAAAGATGTGGGGTGCAGGTGCGCTCTGTCGCCCACCAGTCCCCCTCTCTGATCTACC
+
A1>AADFF?FFFGBGGG1A1A01B0BFFEE0AF0BEBAABBGGAEGC11BBB1F1B0EF1B12FGFB1BE>EEGEGHFH1BFG@FGGHG>@F?E/E/>//?0<FF<CGEFGBFFB<10B<>1<<@<?/1@11?1F11111?</>.--<<.-..-..<C=0..::0./:C/..:CC0;..-9:----.9;B/B//9;//:;///;A----9/:9BB-;9-;///-;-;-9--:B///9-9-;BF///;:;/9
@M05620:37:000000000-D9766:1:1101:3948:11823 1:N:0:60
ACCACACCTTCTACAATGAGCTGCGTGTGGCTCCCGAGGAGCACCCCGTGCTGCTGACCGAGGCCCCCCTGAACCCCAAGGCCAACCGCGAGAAGATACCCAGGTGAGTGGCCCGCTACCTCTTCTGGTGGCCGCCTCCCTCCTTCCTGGCCTCCCGGAGCTGCGCCCTTTCTCACTGGTTCTCTCTTCTGCCGTTTTCCGTAGGACTCTCTTCTCTGACCTGAGTCTCCTTTGGAACTCTGCAGGTTCTA
+
BBBBBBBAFFFFGFGDFGGBGFHFGAEBG2CAEFGEDGAEAGHHHGEEGEEGDGHFHHBE0E>EGGGGEG1BGHHGGGDHGHHHHGGGCCBCDCGGHFGHHHHGHHHGHHGGHHGGGGGHHHHHHHHHHHGHHGGGGGHGHHGHHGGGFFGGGGGGGG-BBGGGGGFBBFFFFFFFFFFFFFFFFFFFFFFFFBFFFFFFFFFFFFFFFFFFFFFFFFFFFFFFFFFFFFFFFFFFFFFFFFFFFFFFFFB
@M05620:37:000000000-D9766:1:1101:15043:11827 1:N:0:60
GAGGCTGCTTTGGAAGAAACTCATAGATTACTGCAACAGTTCCCCCTGGACCTGGAAAAGTTTCTTGCCTGGCTTACAGAAGCTGAAACAACTGCCTACAGGATGCTACCCGTAAGGAAAGGCTCCTAGAAGACTCCAAGGGAGTAAAAGAGCTGATGAAACAATGGCAAGTAAGTCAGGCATTTCCGCTTTAGCACTCTTGTGGATCCAATTGAACAATTCTCAGCATTTGTACTTGTAACTGACAAGCC
+
A3ABAAFACFDDGB5BFGBGGGHHHGHGHHHFGF4GBGFGHFFFGGEF2FFGHGEBB32BBHHGHHHBBFGGGHHBBABGHHFGHEBGF??FGGHHFFB@B3?F@FGHFGHGGGDFFB3BFFFFGGHHBFGG3BBGHBFFEGEG??BDFB?F@@<<@@@G>@@CFFHFGFF?1DF@<@1FG<<>>GBDDDFG0=<DGGFHHGFF.DGGHGHC:;:CCG;CH0CGH;:GHHGGCCFGGFFFBCFFGGFFFEE
@M05620:37:000000000-D9766:1:1101:13287:11829 1:N:0:60
ACCACACCTTCTACAATGAGCTGCGTGTGGCTCCCGAGGAGCACCCCGTGCTGCTGACCGAGGCCCCCCTGAACCCCAAGGCCAACCGCGAGAAGATACCCAGGTGAGTGGCCCGCTACCTCTTCTGGTGGCCGCCTCCCTCCTTCCTGGCCTCCCGGAGCTGCGCCCTTTCTCACTGGTTCTCTCTTCTGCCGTTTTCCGTAGGACTCTCTTCTCTGACCTGAGTCTCCTTTGGAACTCTGCAGGTTCTA
+
CBCCBCCCFFFFGGGGGGGGGGHHGGGFHGHHHGGGGGFGGHHHHGGGFGGGHHHHHHHGGGGGGGGGGGGHGHHGGGGHGHHHHGGGGGFGGGHHHHHGHHHGHHHHHHGGHHGGGGGHHHHHHHHHHHGHHGGGGGHGHHGHHGGGGGGGGGGGGGFGGGGGGGFFFFFFFFFFFFFFFFFFFFFFFFFFFFFFFFFFFFFFFFFFFFFFFFFFFFFFFFFFFFFFFFFFFFFFFFFFFFFFFFFFFFF
@M05620:37:000000000-D9766:1:1101:18266:11832 1:N:0:60
GAGGCTGCTTTGGAAGAAACTCATAGATTACTGCAACAGTTCCCCCTGGACCTGGAAAAGTTTCTTGCCTGGCTTACAGAAGCTGAAACAACTGCCTACAGGTTGCTACCCGTAATGACAGGCTCCTAGAACACTTCAAGGGAGCAAAAGAGCTGATGAAACAATGGCAAGTAAGTCAGGCATGTCCGCTTTATCCCTCTTGTGGATCCAATGGAACAATTTTCAGCATTTGCACTTGTAACTGACAAGCC
+
CBBCCCFCFFFFGGGGGGGGGGHHGHHHHHHHHHFHFFHGHHHHHGGGGFHHHHHHHHFGGHHHHHHGHHGHHHHHHHHHHHHHHGHHHGHHHHHH3B23333@B134@211?/1/443BF?/00/BBB?333B33B4D4F////?BC2F/=2D2@2>2F2F2/11?FGH/1=1?1FG=F0F10>GGGC..<0<D000<<D<00.0=C/00;0;C0CGF0G00:<0;CFG000;00:9C009000090..C
@M05620:37:000000000-D9766:1:1101:25003:11834 1:N:0:60
AGTGCCAGCTCTCAATCGAACAGGGGACCCAGGGCCTGGCCCCTCCAGCCAGAAAACCTGTGACCTCACCCGCTACCTGGAGCACCAACTACGCAGCTTGGCCGGGACCTATGTGAGTATCCAGCGTAGGAATCTGGGAGTTGGGGAGGAGTGAGGAGTAGCGGAAAGACAGTCCTCACCGTGGAGGGCTCTGGCAAATGATGGGGTGAGGAGGCGCTCTTTGCATCCCTCCAGTCCCCATCTCTGGTCTA
+
AA>AAFF4>BFFGGGGGGGGGGHHGGG2AEHHG2AE2BGHGHGGGGHFGGFGCGGHHFH1DFGHHHHHHHCEGEFGHHHHFGHHHHGHGHHGFGG/>F33?33>E@//CGBGGD32@2F2@22@F/??A/<1?<FDFGFG<GHHGGGG-<C<C0DG0.:/;0-;---.;CBFB00;0;.9.;CB.CABDG./0;/B/;/:9/BBE.9B?.A/9A.-;=9EF/////B/9/.9./9/9/99B/;////;/B/
@M05620:37:000000000-D9766:1:1101:22089:11874 1:N:0:60
ACCACACCTTCTACAATGAGCTGCGTGTGGCTCCCGAGGAGCACCCCGTGCTGCTGACCGAGGCCCCCCTGAACCCCAAGGCCAACCGCGAGAAGATACCCAGGTGAGTGGCCCGCTACCTCTTCTGGTGGCCGCCTCCCTCCTTCCTGGCCTCCCGGAGCTGCGCCCTTTCTCACTGGTTCTCTCTTCTGCCGTTTTCCGTAGGACTCTCTTCTCTGACCTGAGTCTCCTTTGGAACTCTGCAGGTTCTA
+
CCDCDDDDFFFFGGGGGGGGGGHHGGGEHGHHHGGGGGGGGHHHHGGGGGGGHHGGHHHGGGGGGGGGGGGHHHHGGGGHGHHHHGGGGGGGGGHHH2FGHHEFHHHHHHGGHHGGGGGHHHHHHHHHHHGHHGGGGGHGHHGHHGGGGGGGGGGGGG?DF.BFGGFFFFFFFFFFFFFFFFFHFFFFHHHHFFFFFFHFFFFFFFFFFFFFHHFFFFFFFHFFFFFFFFFFFFFFFEFFFFFFFFFFFF:
@M05620:37:000000000-D9766:1:1101:13796:11886 1:N:0:60
ACCACACCTTCTACAATGAGCTGCGTGTGGCTCCCGAGGAGCACCCCGTGCTGCTGACCGAGGCCCCCCTGAACCCCAAGGCCAACCGCGAGAAGATACCCAGGTGAGTGGCCCGCTACCTCTTCTGGTGGCCGCCTCCCTCCTTCCTGGCCTCCCGGCGCTGCGCCCTTTCTCACTGGTTCTCTCTTCTGCCGTTTTCCGTAGGCCTCTCTTCTCTGACCTGTGTCTCCTTTGGAACTCTGCAGGTTCTA
+
CCCCCCCCFFFFGGGGGGGGGGHHGGGGHGHHHGGGGGGGGHHHHGGGGGGGHHHGHHHGGGGGGGGGGGGHHHHGGFGHGHHHHGGGGGGGGGHHH2?2<<G/?1<0G1/F<G----<<FDDDGED0D/.<.-A@FGHEF/E/CFG00FFFB?AED-:--:-A-@9DFFBFFF/BF/9F:/:F//:F/B/FF;ADFAFB.B.../9/.99B/:/BFF/:F////;/BBFF/BB/;FFF///;BB.9;//;
@M05620:37:000000000-D9766:1:1101:11407:11889 1:N:0:60
ACCACACCTTCTACAATGAGCTGCGTGTGGCTCCCGAGGAGCACCCCGTGCTGCTGACCGAGGCCCCCCTGAACCCCAAGGCCAACCGCGAGAAGATGAACCCAGGTGAGTGGCCCGCTACCTCTTCTGGTGGCCGCCTCCCTCCTTCCTGGCCTCCCGGAGCTGCGCCCTTTCTCACTGGTTCTCTCTTCTGCCGTTTTCCGTAGGACTCTCTTCTCTGACCTGAGTCTCCTTTGGAACTCTGCAGGTTC
+
CCBACBBCFFFFGGGGGGGGGGHHGGEEHGGHHGGGGGGGGHHHHGGGEGGGHHHHHHHGGGGGGGGGGGGHHHHGGGGHGHHHHGGGGGGGGGHHHHHFGHGGFGHHGHHHGGGHGGGGGHHHHHHHHHHHGHHGGGGGHGHHGGGGGGGGGGGGGGGGGGGGGGFFFFFFFFFFFFFFFFFFFFFFFFFFFFFFFFFFFFFFAAAFFFFFFFFFFFFFFFFFFFFFFFFFFFFFFFFFFFFFFFFFFE/
@M05620:37:000000000-D9766:1:1101:10703:11898 1:N:0:60
GAGGCTGCTTTGGAAGAAACTCATAGATTACTGCAACAGTTCCCCCTGGACCTGGAAAAGTTTCTTGCCTGGCTTACAGAAGCTGAAACAACTGCCTACAGGATGCTACCCGTAAGGAAAGGCTCCTAGCAGACTCCAAGGGAGTAAAAGAGCTGATGAAACAATGGCAAGTAAGTCAGGCATTTCCGCTTTAGCACTCTTGTGGATCCAATTGAACAATTCTCAGCATTTGTACTTGTAACTGACAAGCC
+
AAAABBFBFFFFGGGGGFGGGGDHHHHHHBFGHHFFGHGGHHHHHGGGCFGHHHGHHGFGHHHHHHHHHHHHHHHFHHHHHHHHHFHHHHHHHHHHHFFFHGHHHHHHHHHGGG?GHHHFFFHHHGHHH3FHGHHHHHHHGGFD?GF3HFFHHFHGHHHHFFH/FGGHHHEGB1<GHHHHGEGHGHHGGGGGGHHHHHGEHHHHGHHHHGFHHHGGHFHHHEFHHHHFHGGGFFGGGGGGFGGGGGGBFGG
@M05620:37:000000000-D9766:1:1101:19185:11899 1:N:0:60
GAGGCTGCTTTGGAAGAAACTCATAGATTACTGCAACAGTTCCCCCTGGACCTGGAAAAGTTTCTTGCCTGGCTTACAGAAGCTGAAACAACTGCCTACAGGCTTCTACCCGTAAGGCCAGGCTCCCAGAAGACTCCAAGGGAGCAAAAGAGCTGATCAAATAATGGCAAGTAAGCCAGGCATTTCCGCTTTACCGCTCTTGTGGATCCAATTGAACAATTCCCAGCATTTGTACTTGTAACTGACAAGCC
+
AAAAAACBFFBFF4BB4AFFEFDDDGGHHFHHHHHCHHHHHHHHHGEGHBGGGFHAFGHHBGHHFEDFGHFHHHFHHHHFF3GGGHGDHFGFCGEFBF2333?13BF44BB>1>E0B3/??//00?/BGC33?FF3GGG1////</BFG0<FC11@1121?1?<F1FGFHC?1?D1<00.><<<<G1<.<<E00D.<D:C00;0.0;0:0:B000;0C;C090;00;/;0B0;0;BF0=;0;;00;BB:.9
@M05620:37:000000000-D9766:1:1101:13343:11915 1:N:0:60
AGTGCCAGCTCTCAATCGCACAGGGGACCCAGGGCCTGGCCCCTCCATCCAGAAAACCTATGACCTCACCCGCTACCTGGAGCACCAACTCCGCAGCTTGGCTGGGACCTATGTGAGTATCCAGCGTAGGAATCTGGGAGTTGGGGAGGAGTGAGGAGTTGGGGAAAGACAGTCCTAACCGTGGAGGGTTCTGGTAAATGATGGGGTGAGGAGGGGCTCTTTGGCTCCCGCCAGTCCCCCTGTCTGGTCTA
+
ABAAAFFFBFFFGGGGGGGGGGHHFGGGFGHH2EEGGGDGGHFGFGHHHHHGHFFHFEHFHHGHHHHHHHHFGEGGHEHHCGGHHHHHGGFHGGEGGHHHGHHGGGHHGHHHFHGGHHHHGFHHHGEDGGHHHHHHHHHGGHHHGGGGGFGHHGHHHGHHHHGGGGHHHHHHHHHHHHHGGGGGGGGGGGGGGGGGGGGGGGGGGGFFFFFFFFFFFFFFFFFFFFFFF.@DFFFFFFFFFFFFEFFFFFB
@M05620:37:000000000-D9766:1:1101:22242:11925 1:N:0:60
ACCACACCTTCTACAATGAGCTGCGTGTGGCTCCCGAGGAGCACCCCGTGCTGCTGACCGAGGCCCCCCTGAACCCCAAGGCCAACCGCGAGAAGATGCCCGGTTGAGTGGCCGCTTACTCTTCCTGGTGGCCGCCTCCTCCCTTCTTGGCCTCCCGGAGCCGCGCCCTTTCCCACTGGTTCTTTCTTCGGCCTTTTTCCTTAGGATTTTCTTCCCTGACCTGAGTCTCCTTTGGAACTCGGCAGGTTTTA
+
BBBB?AABFFFFFGGGGB5AFEHHGEFGC2GECFCAEEGEFHHHHGGAEEFFGHGHHHHGGGGGGGGGG/?GFGGGGD/GEG/?/F//////</01111?F////>011?.><---<CG000=000=/<CAG.-;::EG//;.;0;00;9C009C.E----.--99@>BF/////9.9.;//////;9/..;9.;FF/FB/:9///////9;9:/9/9.:9/././/9;9BF/:/9/://...-;-;//9/
@M05620:37:000000000-D9766:1:1101:3591:11930 1:N:0:60
AGTGCCAGCTCTCCATCGCACAGGGGACCCAGGGCCTGGCCCCTCCATCCAGAAAACCTATGACCTCACCCGCTACCTGGAGCACCCACTCCGCAGCTTGGCTGGGACCTATGTGAGTATCCAGCGTAGGAATCTGGGCGTTGGGGCGGAGTGCGGAGTTGGGGAAAGACAGTCCTAACCGTGGAGGGTTCTGGTAAATGATGGGGTGAGGAGGGGCTCTTTGGCTCCCACCAGTCCCCCTGTCTGGTCTA
+
ABAABFFFBFFFG4FDGGEFGGHGGFDEEGHHGGGGGGHHHHGHGGHGHHHHHHH2FEHHHGHHHHHHHHHGFFGGHDFGGHHHHH1?EGHGFGGGGHGHGHGGGGGHGHHHHHHFHHHGHG3GGGG/>E@@FGHHHH/<DGGHGG.<D-AEG0BG-ACGGGGG...:/;/BFFFFFBFFFFFF.;AFDFFFFFFFFFFFFFFFFF;DEFF9ADFFFFFFFFFFFFFFFEFDEFFFFFFFFFFFFFFFFFB
@M05620:37:000000000-D9766:1:1101:15238:11938 1:N:0:60
GAGGCTGCTTTGGAAGAAACTCATAGATTACTGCAACAGTTCCCCCTGGACCTGGAAAAGTTTCTTGCCTGGCTTACAGAAGCTGAAACACCTGCCTACAGGATGCTACCCGTAAGGAAAGGCTCCTAGAAGACTCCAAGGGAGTAAAAGAGCTGATGAAACAATGGCAAGTAAGTCAGGCATTTCCGCTTTAGCACTCTTGTGGATCCAATTGAACAATTCTCAGCATTTGTACTTGTAACTGACAAGCC
+
AAAABBFBFFFFGFGGAFGGGGGHHGHHH5GHHHD4BAGHHHHHHGGGHEHHHHHHHHHHHHHHHHHHHHHGHHGGHHHGFHGCGHFGGE1EGHHGHHHGHHGHFHHHHHHAGGGHHHHHHFGGGGGHHHHHHHHHHFFHGCHG?2F3?3FGHGHHHHHHHHFHHHGHCGFGHHHHFHFFCGHHHHHGGGGGGBGGHHFHHHHCADCGHHHHFGHFHHHHHHHFHHGFHGGGFFGFGGGGBFGFBFGGGGG
@M05620:37:000000000-D9766:1:1101:13853:11938 1:N:0:60
GAGGCTGCTTTGGAAGAAACTCATAGATTACTGCAACAGTTCCCCCTGGACCTGGAAAAGTTTCTTGCCTGGCTTACAGAAGCTGAAACAACTGCCTACAGGATGCTACCCGTAAGGAAAGGCTCCTAGAAGACTCCAAGGGAGTAAAAGAGCTGATGAAACAATGGCAAGTAAGTCAGGCATTTCCGCTTTAGCACTCTTGTGGATCCAATTGAACAATTCTCAGCATTTGTACTTGTAACTGACAAGCC
+
AABAB?FBFFFFGGGGFGGGGGHHGGHHHGHHHHFHEGHGHHGHHGGGHGHHHFHHFHHHGHHHFHFHHHHHHHGFHHGHHHHGEHHHHGHHHFHHHHHCGHFHHHHHHHHGEGGHHHHHHHHHHGHHH3GHHHHHHGHHGGGGFHHHHGGHGHGHHHHHHHFHHHHHHHFGHGHGHHHHHHHHHHHGGGGGHHHHHHHHHHHHGHHGHHHHH0CGGHHHGHHHHHHHHHGGCFFGGGGFFFGGGBFGGGF
@M05620:37:000000000-D9766:1:1101:12552:11941 1:N:0:60
AGTGCCAGCTCTCAATCGCACAGGGGACCCAGGGCCTGGCCCCTCCATCCAGAAAACCTATGACCTCACCCGCTACCTGGAGCACCAACTCCGCAGCTTGGCTGGGACCTATGTGAGTATCCAGCGTAGGAATCTGGGAGTTGGGGAGGAGTGAGGAGTTGGGGAAAGACAGTCCTAACCGTGGAGGGTTCTGGTAAATGATGGGGTGAGGAGGGGCTCTTTGGCTCCCACCAGTCCCCCTGTCTGGTCTA
+
BBABBFFFCFFFGGGGGGGGGGHHGGGGGGHHGGGGGGHHHHFHGGHGHHHHHHGHHGHGHHHHHHHHHHHGGEGGHGHHHHHHGHHHGGGHGGGGGHHHGHHGGGHHGHHHHHHHHHHHHHHHHGGGGGHHHHHHHHHGFHHHGGGGGGGHHHHHHGHHHHGGGGHHHHHHHHHHHHHHGFFGGGGGEFGGGGGGGGGGGGGGGGFFFFFFFFFFFFFFFHHFFFFFFFFFFFFFFFFFFFFFHFFFFFB
@M05620:37:000000000-D9766:1:1101:17180:11945 1:N:0:60
ACCACACCTTCTACAATGAGCTGCGTGTGGCTCCCGAGGAGCACCCCGTGCTGCTGACCGAGGCCCCCCTGAACCCCAAGGCCAACCGCGAGAAGATGCCCAGGTGAGTGGCCCGCTACCTCTTCTGGTGGCCGCCTCCCTCCTTCCTGGCCTCCCGGAGCTGCGCCCTTTCTCACTGGTTCTCTCTTCTGCCGTTTTCCGTAGGACTCTCTTCTCTGACCTGAGTCTCCTTTGGAACTCTGCAGGTTCTA
+
CCCCCCCCFFFFGGGGGGGGGGHHGGGFHGHHHGGGGGGGGHHHHGGGGGGGHHGHHHHGGGGGGGGGGGGHGHHGGGGHGHHHHGGGGGGGGGHHHHHHHHHGHHGHHHGGHHGGGGGHHHHHHHHHHHGHHGGGGGHGHHGHHGGGGGGGGGGGGGGGGGGGGGFFFFFFFFFFFFFFFFFFFFFFFFFFFFFFFFFFFFFFFEFFFFFFFFFFFFFFFFFFFFFFFFFFFFFFFFFFFFFFFFFFFFF
@M05620:37:000000000-D9766:1:1101:25175:11947 1:N:0:60
ACCACACCTTCTACAATGAGCTGCGTGTTGCTCCCGCGGAGCCCCCCGTGCTGCTGACCGAGGCCCCCCTGAACCCCAAGGCCAACCGCGAGAAGCTACCCACGTGAGTGGCCCCCTACCTCTTCTGGTGGCCGCCTCCCTCCTTCCTGGCCTCCCGGAACCGCGCCCTTTCTCACTGGTTCTCTCTTCTGCCGTTTTCCGTACGACTCTCTTCCCTGACCTGAATCTCCTTTGGAACTCTGCAGGTTCTA
+
AAAAAAA>FFFFGGGGGGBBFDGHCGGG44DFGGGE2AE00E1BFGFEBBEE3GHGGHHG/>/>FGGGGGGCGGHGGDDGGEGHEGG>B/<<<DG1<<1>>F<>>.F.D<.<FG-<AGCGFHGGH0<C:/.;G@?DAEGGGEGGFGGFFGFFBFGGBA;-9.9--@BF-BFFB/BBBFB/;BFFFFFFFFBBFA9DFFFF.;9.;9.ADFBBFF/;:/.;BFB///;;BFFFBBB/BFB/::FFFFAFFF;
@M05620:37:000000000-D9766:1:1101:11279:11979 1:N:0:60
ACCACACCTTCTACAATGAGCTGCGTGTGGCTCCCGAGGAGCACCCCGTGCTGCTGACCGAGGCCCCCCTGAACCCCAAGGCCAACCGCGAGAAGATGCCCAGGTGAGTGGCCCGCTACCTCTTCTGGTGGCCGCCTCCCTCCTTCCTGGCCTCCCGGAGCTGCGCCCTTTCTCACTGGTTCTCTCTTCTGCCGTTTTCCGTAGGACTCTCTTCTCTGACCTGAGTCTCCTTTGGAACTCTGCAGGTTCTA
+
BBBBB?ABFFFFGFGGGGGBGFHGGD2EG?AFFGGGEGGFGHDHHGGGEGGGFGHFHHHGCG?EGGGGGGGBFHHGGGCHEAHHEFEEGGDG?DHFHHGGHGHGHHHHHHGGHHGGGGGHHHFHHHHBGHGHHGGGGGGGHHGHHGGGGFGGGGGGGFDGGFGGGGFFFFFFFFFFFFFFFFFFFFFFFFFFFFFDEEFFFFFFFFFFFFFFFFFFFFFFFFFFFFFFFFFFFBB9/9BFFFFFFFFFFFB
@M05620:37:000000000-D9766:1:1101:5676:11981 1:N:0:60
AGTGCCAGCTCTCAATCGCACAGGGGACCCAGGGCCTGGCCCCTCCATCCAGAAAAACTATGACCTCACCCGCTACCTGGAGCACCAACTCCGCAGCTTGGCTGGTACCTATGTGAGTATCCAGCGTAGGAATCTGGGAGTTGGGGAGGAGCGAGGAGTTGGGGAAAGACAGCCCTAACCGTGGAGGGTTCTGGTAAATGATGGGGTGAGGAGGCGCTCTCTGGCTCCCACCAGTCCCCCTTTCTGGTCTA
+
>1>AADF11CBFGEFGGAFFEEBBBEEEEEHHGAFGCEG0BGG/EGBAAFFGFB1F0B1AF2DFBF@1F00>FECGHFHBBFG?BFHFGFDGGGE>EB1B<<BF?01FHH1B12>21BBFDB2FG///>/1@1@@21?FCC0?</AF->AC.<--<<.<<:/:-;.;.CC/:.9;/C//C@F?@GEC-EF90C00;0;BFFFFBEB--9-9/AA-;@@-A/;://;;9-9--A-;9//;A--///:9/9//
@M05620:37:000000000-D9766:1:1101:20537:11993 1:N:0:60
AGTGCCAGCTCTCCATCGCACAGGGGACCCAGGGCCTGGCCCCTCCATCCAGACAACCTATGACCTCACCCGCTACCTGGAGCACCCACTCCGCAGCTTGGCTGGGACCTATGTGAGTATCCAGCGTAGGAATCTGGGAGTTGGGGAGGAGTGAGGAGTTGGGGCAAGACAGTCCTAACCGTGGAGGGTTCTGGTAAATGATGGGGTGAGGAGGGGCTCTTTGGCTCCCACCAGTCCCCCTGTCTGGTCTA
+
>>>>>DFF@FFFG4GBFEE2ECHAF22A2BAA2BBA2FDH2FE1EFGHFCBG3122BEBFFF5GH5F3F1B>E//>F33B2?BGHH?1?GH0AE??EGFB?F3FGCEGBHFGBBGHFFGGHB210@F/CD1F1?G1100?<??<@C.<@>CC<00.0<<CHHGG.;.:/:/:::GG009CBGE@.A99EA9B00;9;0CB0CF0EDD=.9./;.@-@BF9B//BFFFFA9FA.AFFFFF?9EFFBFFFFF/
@M05620:37:000000000-D9766:1:1101:7889:11993 1:N:0:60
AGTGCCAGCTCTCAATCGCACAGGGGACCCAGGGCCTGGCCCCTCCATCCAGAAAACCTATGACCTCACCCGCTACCTGGAGCACCAACTCCGCAGCTTGGCTGGGACCTATGTGAGTATCCAGCGTAGGAATCTGGGAGTTGGGGAGGAGTGAGGAGTTGGGGAAAGACAGTCCTAACCGTGGAGGGTTCTGGTAAATGATGGGGTGAGGAGGGGCTCTTTGGCTCCCACCAGTCCCCCTGTCTGGTCTA
+
ABAAAFFFCFFFGGGGGGGFGGHHGGGGGGGHCEGGGGHHHHGHGGHHHHHHHGHGHGHHHHHHHHHHHHHCG>EGHHHHBFHHHH11?GHHEGFGGHHHGHHGGGHHGHHHHHHHHHHHHHHHHGEGGGHHHHHHHHCGGHHHGGCDGAEHHFHHGGHHHHGGGGHHFHHHHHHHHGHHGGGG?FGGCFGGGGFGGGGGGGGGGGFFFFFFFFFFFFFFFFFFFFFFFFFFFFFFFFFFFFFFFFFBBF/
@M05620:37:000000000-D9766:1:1101:14718:12000 1:N:0:60
AGTGCCAGCTCTCAATCGCACAGGGGACCCAGGGCCTGGCCCCTCCATCCAGAAAACCTATGACCTCACCCGCTACCTGGAGCACCAACTCCGCAGCTTGGCTGGGACCTATGTGAGTATCCAGCGTAGGAATCTGGGAGTTGGGGAGGAGTGAGGAGTTGGGGAAAGACAGTCCTAACCGTGGAGGGTTCTGGTAAATGATGGGGTGAGGAGGGGCTCTTTGGCTCCCACCAGTCCCCCTGTCTGGTCTA
+
AB>ABFFFBFFFGGGGGGGGGGHHGFGGGGHHFGGGGGHHHHGHGGHGHHHHHHHHHGHHHHHHHHHHHHHGGEEGHHHHBFHHHH?FEHHHGGGGGHHHGHHGGGHHGHHHHHHHHHHHHHGGHGGGGGHHHHHHHHHGGHHHGGFGGDGHHHHHHGHHHHGGGGGHHHHHHHHHHHHHGGGGDGGGGGGGGGGGGGGGGGGGGGFFFFFFFFFFFFFFFFFFFFFFFFFFFFFFFFFFFFFFFFFFFFB
@M05620:37:000000000-D9766:1:1101:21103:12019 1:N:0:60
ACCACACTTTCTACAATGCGCTGCGTGCGGCTCCCGAGGAGCACCCCGTGCTGCTGACCGAGGCCCCCCTGAACCCCAAGGCCAACCGCGCGAAGATGCCCAGGTGAGTGGCCCGCTACCTCTTCTGGTGGCCGCCTCCCTCCTTCCTGGCCTCCCGGTGCTGCGCCCTTTCTCACTGGTTCTCTCTTCTGCCGTTTTCCGTAGGACTCTCTTCTCTGCCCTGAGTCCCCTTTGGAACTCTGCAGGTTCTA
+
AAAAAAA11BDFGGGBFG1EEEGGG0B000AEEABE/EFEAHHFHGG//?EFBGFHEH0>/>EGGGGGG?/FHFHGGEEHFHHHGGCCGCBB@@C/11<FG1<FHHFC<GA.CC?CC-@:CHFFGF0<G/ACC--;A.EFFFBFFFGGGBF9BFEGB@-;@FFF=;A@@999FF999/9BFFFFFBFF9BB/B@FFFFBFBFA-A9FBFEFBFFF//:/99FF--;B/;-99BFB//B9BFBB/BFFBFFB
@M05620:37:000000000-D9766:1:1101:22353:12026 1:N:0:60
ACCACACCTTCTACAATGAGCTGCGTGTGGCTCCCGAGGAGCACCCCGTGCTGCTGACCGAGGCCCCCCTGAACCCCAAGGCCAACCGCGAGAAGATGCCCAGGTGAGTGGCCCGCTACCTCTTCTGGTGGCCGCCTCCCTCCTTCCTGGCCTCCCGGAGCTGCGCCCTTTCTCACTGGTTCTCTCTTCTGCCGTTTTCCGTAGGACTCTCTTCTCTGACCTGAGTCTCCTTTGGAACTCTGCAGGTTCTA
+
BBBBBBBAFFFFGGGGGGE5F5GGGFGAFEGHHFGGFGGGGHHHHGGEEEGGHHHHHHHEEGGGGGGGGGGGHHHGGGGHGGHHHGGGGG/B@DCGHHHHHHHGHHHHHHGGHHGGGGGHHHHHHHHHHHGHHGGGGGHGHHGHHGGGGGGGGGGGGGGGGGGGGGFBBFFFFFFFFFFFFFFFFFFFFFFFFBFFFFFFFFFDABFFFFFFFFFFFFFFFFFFFFFFFFFFFFFFFFFFFFFFFFFFFFB
@M05620:37:000000000-D9766:1:1101:13496:12037 1:N:0:60
GAGGCTGCTTTGGAAGAAACTCATAGATTACTGCAACAGTTCCCCCTGGACCTGGAAAAGTTTCTTGCCTGGCTTACAGAAGCTGAAACAACTGCCTACAGGATGCTACCCGTAAGGAAAGGCTCCTAGAAGACTCCAAGGGAGTAAAAGAGCTGATGAAACAATGGCAAGTAAGTCAGGCATTTCCGCTTTAGCACTCTTGTGGATCCAATTGAACAATTCTCAGCATTTGTACTTGTAACTGACAAGCC
+
AAABBBFAFFFFGGGGFFGGGGFHHHHHHFGHHHFGGHGGHHGHHGGGGFHHHHHHHHGGGHHHHHHHHHHHHHHFHHHGHHHGHHHHHHHHHHHHHHHHHHHHHHHHHHHGGGGHHHHFFHHHHGHHFHHHHHBHHHHHGDHGFFHFHHGHHHHFHHHHHGHGHHGHHBFHHGHHHHHHHGHHHHHGGGGGHGHHHHGHHHHHGHHHHHHHHHHHHHHHHHHHHHHHHHGGFGGGGGGGGGGGGGGGGGG
@M05620:37:000000000-D9766:1:1101:22526:12039 1:N:0:60
GAGGCTGCTTTGGAAGAAACTCATAGATTACTGCAACAGTTCCCCCTGGACCTGGAAAAGTTTCTTGCCTGGCTTACAGAAGCTGAAACCACTGCCAAGAGGACCCTAACCAAAAGGAAAGAGAACAAGCAGACTCAAAAAAAGAAAAAAAGATAATAAAACAATGGAAAGAGGGACAGGCATTTCAGCATTATCACTCTTCTCAATCCAATAGACCAATTATCAGCATTTGTAATTGTCAATGACAAGCC
+
B@BBABFBFFFFGFBFGGGGGGHHGFHHHHHHHHFHGGFHHGFHHGGGEHGGHHGG3ACGGFHHHHHHHFFGHHHEGBFGHHFHHFF3B11BB@F?331?1?1111?CG?131??B/2B3B322BB32B?23B0BB?BF2//<?/<@<F//?F11?1111>>FCF<<G1<<//....<..<.0;CCCGH0;:00<CGHG0;00000<;B0;900;00/::;C;900900;;F;;B0;99090;0009/;.;
@M05620:37:000000000-D9766:1:1101:14969:12058 1:N:0:60
GAGGCTGCTTTGGAAGAAACTCATAGATTACTGCAACAGTTCCCCCTGGACCTGGAAAAGTTTCTTGCCTGGCTTACAGAAGCTGAAACAACTGCCTACAGGATGCTACCCGTAAGGAAAGGCTCCTAGAAGACTCCAAGGGAGTAAAAGAGCTGATGAAACAATGGCAAGTAAGTCAGGCATTTCCGCTTTAGCACTCTTGTGGATCCAATTGAACAATTCTCAGCATTTGTACTTGTAACTGACAAGCC
+
BAABCCFBFFFFGGGGGGGGGGHHHHHHHGHHHHHHHGHHHHHHHGGGHHHHHHHHHHHHGHHHHHHHHHHHHHHHHHHHHHHHHHHHHHHHHHHHHHHHHHHHHHHHHHHGGGGHHHHHHHHHHGHHHDGHHHHHHHHHGGHGFFHFHHGHHHHHHHHHHHHHHHHHHHFGGHHGHHHHHHHHHHHGGGGGHHHHHHHHHHHHGHHHHHHHHHHHHHHHHHHHHHHHHHGGGGGGGGGGGGGGGGGGGGG
@M05620:37:000000000-D9766:1:1101:21083:12075 1:N:0:60
ACCACACCTTCTACAATGAGCTGCGTGTGGCTCCCGAGGAGCACCCCGTGCTGCTGACCGAGGCCCCCCTGAACCCCAAGGCCAACCGCGAGAAGATACCCAGGTGAGTGGCCCGCTACCTCTTCTGGTGGCCGCCTCCCTCCTTCCTGGCCTCCCGGAGCTGCGCCCTTTCTCACTGGTTCTCTCTTCTGCCGTTTTCCGTAGGACTCTCTTCTCTGACCCGAGTCTCCTTTGGAACTCTGCAGGTTCTA
+
DDDDDDDCFFFFGGGGGGGGGGHHGGGGHGHHHGGGGGGGGHHHHGGGEGGGHHHHHHHGGGGGGGGGGGGHHHHGGGGHGHHHHGGGGGGGGGHHHGHHHGECFFHHHFGGHHGGGGGHGFHHHHHHHGGHHGGGGGHGHGGHHGGGGGGGGGGGGF??FFGGGGFFFFFFFFFFFFFFFFFFHFFHHHFFFFFFFFHFFFFFFFFFFFFFFFFFFFFFFFBFFEFFFFFFFHFFFFFFFFFFFFFFFFF
@M05620:37:000000000-D9766:1:1101:20539:12076 1:N:0:60
AGTGCCAGCTCTCAATCGCACAGGGGACCCAGGGCCTGGCCCCTCCATCCAGAAAACCTATGACCTCACCCGCTACCTGGAGCACCAACTCCGCAGCTTGGCTGGGACCTATGTGAGTATCCAGCGTAGGAATCTGGGAGTTGGGGAGGAGTGAGGAGTTGGGGAAAGACAGTCCTAACCGTGGAGGGTTCTGGTAAATGATGGGGTGAGGAGGGGCTCTTTGGCTCCCACCAGTCCCCCTGTCTGGTCTA
+
CCBCCFFFDFFFGGGGGGGGGGHHGGGGGGHHGGGGGGHHHHGHGGHHHHHHHHHGHGHHHHHHHHHHHHHGGEGGHHHHGHHHHHHHGHHGGGGGGHHHGHGGGGHHGHHHHHHHHHHHHHHHHGGGGGHHHHHHHHHGGHHHGGGGGGGHHHHHHGHHHHGGGGHHHHHHHHHHHHHHGGGGGGGGEGGGGGGGGGHGGGGGGGFFFFFFFFFFFFFFFFFFFFFFFFFFFFFFFFFFFFFFFFFFFFF
@M05620:37:000000000-D9766:1:1101:12031:12082 1:N:0:60
ACCACACCTTCTACAATGAGCTGCGTGTGGCTCCCGAGGAGCACCCCGTGCTGCTGACCGAGGCCCCCCTGAACCCCAAGGCCAACCGCGAGAAGATGCCCAGGTGAGTGGCCCGCTACCTCTTCTGGTGGCCGCCTCCCTCCTTCCTGGCCTCCCGGAGCTGCGCCCTTTCTCACTGGTTCTCTCTTCTGCCGTTTTCCGTAGGACTCTCTTCTCTGACCTGAGTCTCCTTTGGAACTCTGCAGGTTCTA
+
BBBBBBBBFFFFGGGGGGGFGFHGGGGFHGHGHGGGGGGGGHHHHGGGEFGFFFFHHHHGGGGGGGGGGGGHHHFGGGGHGGHGHGGGGGGGFGHHHHHHGHHGHHHHHGGGHHGGGGGHHHHHHHHHHGGHHGGGGGHGHHGHHGGGGGGGGGGGGGGGGGGGGGFFFFFFFFFFFFFFFFFFFFFFFFFFFFFFFFFFFFFFFFFFFFFFFFFFFFFFFFFFFFFFFFFFFFFFFFFFFFFFFFFFFFB
@M05620:37:000000000-D9766:1:1101:8938:12086 1:N:0:60
GAGGCTGCTTTGGAAGAAACTCATAGATTAATGCAACAGTTCCCCCTGGAACTGGACAAGTTTCTTGCCTGGCTTACTGAAGCTGAAACAACTGCCCACAGGCTGCTACCCGTAAGGAAAGGCGCCTAGAAGACTCCAAGGGAGGAAAAAAGCAGATGAAACAATAGCAAGGAAGTCACGCATTTCGGCTTTAGCACACTTGGGGCTCCAATGGAACAATTCTCATCATTTGAACTTGTAACTGTCAAGCC
+
>1>A>>111BDD11111BFFFFFDHFHFD11DDD111FBGFDA1BEAF/011BB0G0B0BFGFGGFFBB1BBCGGBF1DFFHBGFB1GBFGGHFHF/B//B//FB?CGHH0///?0B>B0B0><<EEE0BG11BF1<1<FFCAC</<0F0</?1?01<?<D1F.111><F0.00<>0=0..-..00/-:.::0;0;:/;/0009-.;.9//0/9;BBF/CB09;900900;00;;BF//;/BF9/;BF/99
@M05620:37:000000000-D9766:1:1101:24312:12093 1:N:0:60
ACACACCTTCCACCATGCGCCGCGTTTGGCCCCCGCGGCGCACCCCGTTCTGCTTACCGAGGCCCCCCCGCACCCCCAGGCCAACCGCGCGAAGATCCCCTGGTGCGTGCCCCACTACCTCTTCTGGTCGCCGCCTCCCTCCTTCCTGGCCTCCCGGCGCTGCGCCCTTTATCGGTTGTTCTCTCTTCTGCCGTTTTCCGTAGGCCTCTCTTCTATGCCCTGCGTCTCCGTTAGTACTCTGCAGGTTCTAG
+
AAAAAAAFFF1BB1FFG1AAAA00A0A/BB1AAEAA/E///>FGGG>?0B>F11B2BF>/<E/FFGGG/</>AGGG-A.><>FGGG?<-;:-;-.;0;;./;.;;9;.9..;..;./;/CFF//BFF//;@B@@@?AEFFFFBF//B//AFFF--;;-@?@@B--99>FB/99--;--;9/9BFFFBFFF99@B-/9//;9F--///9BFFFFBB/B/99/;A@A@BF/-9/--/;/9B/;;//-;/9//9
@M05620:37:000000000-D9766:1:1101:10343:12098 1:N:0:60
ACCACACCTTCTACAATGAGCTGCGTGTGGCTCCCGAGGAGCACCCCGTGCTGCTGACCGAGGCCCCCCTGAACCCCAAGGCCAACCGCGAGAAGATACCCAGGTGAGTGGCCCGCTACCTCTTCTGGTGGCCGCCTCCCTCCTTCCTGGCCTCCCGGAGCTGCGCCCTTTCTCACTGGTTCTCTCTTCTGCCGTTTTCCGTAGGACTCTCTTCTCTGACCTGAGTCTCCTTTGGAACTCTGCAGGTTCTA
+
CCCCCCCCFFFFGGGGGGGGGGHHGEGEHGHHHGGGGGGGGHHHHGGGGGGGHHHHHHHGGGGGGGGGGGGHHHHGGGGHGHHHHGGGGGGGGGHHHHHHHHHGHHHHHHGGHHGGGGGHHHHHHHHHHHGHHGGGGGHGHHGHHGGGGGGGGGGGGGGGGGGGGGFFFFFFFFFFFFFFFFFFFFFFFFFFFFFFFFFFFFFFFFFFFFFFFFFFFFFFFFFFFFFFFFFFFFFFFFFFFFFFFFFFFFF
@M05620:37:000000000-D9766:1:1101:20299:12133 1:N:0:60
[truncated: 1,640,825 more chars]
