# Supplementary material for: Fast but not furious: a streamlined selection method for genome-edited cells
Source: Life Sci Alliance. 2021 Apr 26;4(6):e202101051. doi: 10.26508/lsa.202101051 (PMC8127327; doi:10.26508/lsa.202101051)
Supplement: Supplementary file 1 [file LSA-2021-01051_Supplemental_Data_1.zip › SANGER and Deep Sequencing/ACTB/61_S61_L001_R1_001.fastq]

@M05620:37:000000000-D9766:1:1101:11790:1992 1:N:0:61
TCTGCCGCTTATGAATCTACTCCGAGATTCCTGCCCCCGTTCCCCCAGTCCCTGTAACCGTTTCTTCCCTGGCTTCCAGTAGCTTCAACTCCTGCCCGGATGCTTTCCGTACGGCACGTCTCCTCGCAGACTCCCCGGGCGTCCTCGCGCTGCTGCACCACTGGCAAGTCAGTCAGGCCTTTCCGCTTTCGCCCTCTTGTGGATCCAATTGACCCCTTCTCCGCCTTTGTACTTGTAACTGCCAAGCCCGG
+
1>>AA11>>>>B13BBF33B3B100AA01DDFFFGAA/A/0BBGHG/BB1G11BBADGGCFG0B2D2DBGHAGF0BF1F211B2BB11B21@B1@B?>//?E0F21BB>GFE@/<E/?FFHHHHHG/<A/@FGCCEGC<@@@@C.=<-<-A@.GHEF/;.CFBEAFFEBBBFGGEFFF.;FGGFCBGGGFFBBB@FFFFFF-/B/-//;FBFFF-;AFFFFFB--AB;/;/9BFB9/BBBF/9B/----9-
@M05620:37:000000000-D9766:1:1101:14102:2068 1:N:0:61
GAGGCTGCTTTGGAAGAAACTCATAGATTACTGCAACAGTTCCCCCTGGACCTGGAAAAGTTTCTTGCCTGGCTTACAGAAGCTGAAACAACTGCCACGATGCTACCCGTAAGGAAAGGCTCCTAGAAGACTCCAAGGGAGTAAAAGAGCTGATGAAACAAAGGCAAGTAAGGCAGGCATTTCCGCTTTAGCACTCTTGTGGATCCAATTGAACAATTCTCAGCATTTGTACTGGTAACTGAAAAGCCAGG
+
A3AB>AFBFDFFGCBBGGCGGGGHHFGHHGBFGHBGFGGGGDDFGFECCFBBGGFB332FBDFDGGG5BFDGGGH3BBFFHHFFF33FBFAGHGFCF3E/F1E3@FGF?>E?BGGH??F/30?3BBEF?3FHH3BF2/?FA?F3FFFF2@2@@2@22@DHA00??<FC??@F10<>CDEC<1<FFA.<.00=0<<<0=GCFDF0:;00<00:<00C000;0;0;00;CBFF;;09;;0000;0:9/.9/;E
@M05620:37:000000000-D9766:1:1101:15362:2082 1:N:0:61
GAGGCTGCTTTGGAAGAAACTCATAGATTACTGCAACAGTTCCCCCTGGACCTGGAAAAGTTTCTTGCCTGGCTTACAGAAGCTGAAACAACTGCCAAGATTCTACCCGTCGAGCAAGGAGGCTAGTAGCCGACAAGAGGGTAACCGAGCAGATGAACCAATGACAAAAAAGCAAGGCAGTTACGCATTTGTCCTCTTGTGGTCCCAACTAACCAATTCTACACAGTTTTACTTGTTTATGCCAAACCAGG
+
A3>AAAFBFFFFGGGGEGGGGGGHHGGHHFHGHHHBGHFDFGHHHGGFHGHHHHHHGHHHFHHHHHHGGHHHHHHHHHHFFHHHHGHHHHGHHHHHHCC1B344@B3B1?1///?/B0/0?/?/BB3BB4B/<<<@?00/??@F1@/@<//0<1FG1FGG<1<1<1100>-<<</C....;000.;..:000:0<0;<0;09/00.09.//0/.;C/90;9;0/:.0;0900;99;/./9////;.AE.9.
@M05620:37:000000000-D9766:1:1101:18519:2092 1:N:0:61
AGTGCCAGCTCTCAATCGCACAGGGGACCCAGGGCCTGGCCCCTCCATCCAGAAAACCTATGACCTCACCCGCTACCTGGAGCACCAACTCCGCAGCTTGGCTGGGACCTATGTGAGTATCCAGCGTAGGAATCTGGGAGTTGGGGAGGAGTGAGGAGTTGGGGAAAGACAGTCCTAACCGTGGAGGGTTCTGGTAAATGATGGGGTGAGGAGGGGCTCTTTGGCTCCCACCAGTCCCCCTGTCTGGTCTG
+
ABBBBFFFAFFFGGBGGGGGGGHHGGGGGGAGGEGGFGHHFHGHGGHFHHCGHHHHHGHBGFGHHHH3GGFFGGEGHHHHHHHGGCGHGG3FFF/>>GGGGHHA/<0?EFHBHDFHH3BFHHB?2<?BCAG2FGHHHGHGAFGH/CGG-.>F.00CGDC/DGGGGGE.GC//:000;CGFBCEDDEB?A:FBFFC0BBFGBBFFADDBEF?FFDFAA-AF/9//;B/.9BFF.FFFFFF9=./;FB/999/
@M05620:37:000000000-D9766:1:1101:18316:2125 1:N:0:61
AGTGCCAGCTCTCAATCGCACAGGGGACCCAGGGCCTGGCCCCTCCATCCAGAAAACCTATGACCTCACCCGCTACCTGGAGCACCAACTCCGCAGCTTGGCTGGGACCTATGTGAGTATCCAGCGTAGGAATCTCGGAGTTGGGGAGGAGTGAGGAGTTGGGGAAAGACAGTCCTAACCGTGGAGGGTTCTGGTAAATGATGGGGTGAGGAGGGGCTCTTTGGCTCCCACCAGTCCCCCTGTCTGGTCTA
+
>33>AD5FBFFDDAGEDFFAEEGFFEEGG2GHFFE2FAGAGHGHGGGH5FGFH33BFE3BGDGHFF3BGHH?F//EHGHF?FHE1F1?E3BFAE@GE3BFFHHGGGGHGGHHHHFHHHGHHHHHGGDFGFHHHHEGA/<<EGHHC-.>@EEHFHEC0ACHHF-CCDHHGHHHHHHHHHGG-EFGDEGGDGGGGGBFGGGGGGGGGFFBFFFFFFBBB;AFFFEFFEFFFFFFFFFFFFFFBFFFFFF/BB/
@M05620:37:000000000-D9766:1:1101:13215:2217 1:N:0:61
ACCACACCTTCTACAATGAGCTGCGTGTGGCTCCCGAGGAGCACCCCGTGCTGCTGACCGAGGCCCCCCTGAACCCCAAGGCCAACCGCGAGAAGATGCCCAGGTGAGTGGCCAGCTACCACTTCTGGTGGCAGACTCCCAACTTCCTGGCCTCCCGGGGAAGCGCCCTTTCTCGCTGGTTCTCTCTTCTGCCGTTTTCCGTAGGACTCTCTTCACTGACCTCGGTCTCCTTTGGAACTCAGCAGGCTCTA
+
AAA1AAA>BCFFGGGG3G1A11B1E0A000FG1ABA0EECCHHHHGG/EAEGEHGGHHHA/E?EG/EGGGE0G1GGGGEH>/GHHG?/BC/</CC1>F1FG1FF1?1?<F?FGFHEFF1011>><1F110<<G.CCGGHA//;C;G:C0;;:CGG.EC--9.=.;AA@AGFB//--9;@F//;/B/FBBFBF/--;BEFFF/-9-BBBBBBFBB//999BB9/--;:-:9BFBF/;/;/9/9//;--;A/:
@M05620:37:000000000-D9766:1:1101:19307:2266 1:N:0:61
GAGGCTGCTTTGGAAGAAACTCATAGATTACTGCAACAGTTCCCCCTGGACCTGGAAAAGTTTCTTGCCTGGCTTACAGAAGCTGAAACAACTGCCAAGATTCTACCCGACAGGAAAGGCTCCTAAAAGACTCCAAGAGAGAAAAAGAGCTGATGAAACAATGGCAAGTAAGTCAGGCATATGCGCTATAGCACCCTTGTGGACCCAATGAAAAAATTCTAAACAGTTGTACTCATTTCTGACAAACCAGG
+
>3AA>>CACBB@GA5BBGBGGGHHHGGGGFADFF4BEHFHFDDBBAAA2CBBFGABB32BBDGDFFFBBBBFFGF3BBBFFG3BG33BBB?FGGFCBB?1B3BB4BB11////?B2B00/30?3B4BBB/2B333B?0B2//?22B<C222@F2222@@@F?<10<1/1?<?1?1?C0<>111=><<-<0000<<..<<00::/;;;C//00;0;A./0;0;0=0/0;;FB00009000;0;;00/9;.99
@M05620:37:000000000-D9766:1:1101:19288:2269 1:N:0:61
GAGGCTGCTTTGGAAGAAACTCATAGATTACTGCAACAGTTCCCCCTGGACCTGGAAAAGTTTCTTGCCTGGCTTACAGAAGCTGAAACAACTGCCAGGATGCTCCCCGAACGGAAAGGCTCCTAGCAGACTCACCGAGCGTAACCGCGCTGCTGAACAACTGGCAAGTAAGTCAGGCATTTCCGCTTTCGCCCTCTTGTGGATCCAATTGAACCCTTCTCCGCATTTGTACTTGTAACTGACAAGACAGG
+
33>>AAC>CFDDGFGFEFBFBCBFGGHFHDGGGHABFEGADGGHHGEB2ABBGG2BGD2BADGHDFDBGHH1GFAAFGGFGFG@BBF@F3B?FGGG33?1F3B@GFF1//>>///?/00??FEH343333BC?1BG<//<////<<>/>@->.C111110<GC/./<.D0D00=D0//;CGCCH:CE..0.CA9AEGGFBC9F00BF0FFBBFB9CF;/;FB.99DFFFB99F//;BB/BB/BB/9.;/;A
@M05620:37:000000000-D9766:1:1101:16547:2311 1:N:0:61
GAGGCTGCTTTGGAAGAAACTCATAGATTACTGCAACAGTTCCCCCTGGACCTGGAAAAGTTTCTTGCCTGGCTTAAAGAAGCTGAAACAACTGCCAAGATTCTACCCGTAAGGAAAGGCTACTAAAAGACTCCAAGAGAGTAACAGAGCTGATAAAACAATGACAAATAAGTGAGGCATAACCGCTTTAGCACTCTTGTGGACCCAATTGAAAAATACTAAACAATTGTACTTGTTTCTGACAAACAAGG
+
>3A?>>CBFBB@G4BBCGBGGGHHHFGHHGADGH4FFHBFGBDBBBAACFBFGGEBB32FBFGDDFGB3B3BBFG355DFFG@BF33BBB1FHHHGFC??B3B4B4B??1/1?BF?B0E/3BBFB4BB3?FF33BBB0FF/BBB3BGH2B2BF2322><FG@22@@F22<?1111?CFEF11?<C--..11>1<0<==GDC.0/<<<:/;00<0;;.0<C0;0;0.0;:CB0;00;0/;00;0;;/=.99;
@M05620:37:000000000-D9766:1:1101:13093:2322 1:N:0:61
GAGGCTGCTTTGGAAGAAACTCATAGATTACTGCAACAGTTCCCCCTGGCCCTGGAAAAGTTTCTTGCCTGGCTTACAGAAGCTGAAACAACTGCCAGGATGCTACCCGAACGGAACGGCTCCTAGAAGCCTCCACGGGAGTCCAAGCGCTGATGCACCACTGGCAAGTAAGTCAGGCCTTTCCGCTTTCGCCCTCTTGTGGATCCAATTGACCCCTTCTCAGCCTTTGTACTTGTAACTGCCAAGAACGG
+
A>1AAAFAFFFFGGGGAGFGGGHHFFGFG1AGHB1AGHFBABGFCEEF/0B/FGEHF10BGGGGGHHFFHHHHHG1FHG1GHHHH1FGHG/FBGGF11//FGHHFBGHC/>>EE?F>EEG/<CG111BB1BFHC<G////>CFHH1<FCCFGAG11>1<0<F1<<GHC<0=GGDGHFE.</<GGEGCA.;=A:CCGGGGFFBBF9CC0BFGGBCFB..;CFF0=//;9BBBFBFFF///B9;BBFFFBBAF
@M05620:37:000000000-D9766:1:1101:16533:2324 1:N:0:61
GAGGCTGCTTTGGAAGAAACTCATAGATTACTGCAACAGTTCCCCCTGGACCTGGAAAAGTTTCTTGCCTGGCTTACAGAAGCTGAAACAACTGCCAAGATTCCCACCGTAAGGCAAGGCTACTCAAAGACTCCCAGAGAATCCCAGCGCAGCTAAACAACTGACAAATAAATGAGGCATAACCGATTTAGCACTCTTGTGGACCCAATTGAAACCTACTCCACAATTGTACTTGTTTCTGACAAGCAAGG
+
ABBAABFAFFFFGCGGGGFGGGGHHGGHHHHGHHGGHHHGHFDGGGGFHGHHHHHGFBFHFHHHHHHHHHHHHHHEGHHHHHHFGFFHGHFHHHHHGF?1B3B43@B1EB?1F33BF///?BFGB3BB?FGFHFEF?/?22?BBBF20<>/>/<2@@21F/F01<FF0???1<111<>CG11>>-<<<.<=D0=0<=GHHFAH/;EHHHGC;0009//;:99/9/.0;:;FFFF0;0/09;;00F.;/:/:
@M05620:37:000000000-D9766:1:1101:12373:2531 1:N:0:61
ACCACACCTTCTACAATGAGCTGCGTGTGGCTCCCGAGGAGCACCCCGTGCTGCTGACCGAGGCCCCCCTGAACCCCAAGGCCAACCGCGAGAAGATGCCCAGGTGAGTGGCCCGCTACCTCTTCTGGTGGCCGCCTCCCTCCTTCCTGGCCTCCCGGAGCTGCGCCCTTTCTCACTGGTTCTCTCTTTTGCCGTTTTCCGTAGGACTCTCTTCTTTGACCTGAGTCCCCTTTGGAACTCTGCAGGTTCTA
+
>?1AA@>AFFF1AFG1BGBBGA1EE0EB00FGHG0E?A/AEHHHFG/A/AEGHDGHB0GEGGGCCGC>EGEHFHH/?E?FGHHEHGGGGGCGGGHFHFFHHH/F?C10?<FFGH---->GGB<D00=DGHGEGCCGCCGGFFGBGBF0BFFF09CE.;--;.;9-9A@-FFFBB/9/9FFF////9/://;BF@AFFFBF-:--ABB/9/99B///://9BBF/-////;9FFBFFFF9/99B/9FFFF//
@M05620:37:000000000-D9766:1:1101:13510:2547 1:N:0:61
AGTGCCAGCTCTCAATCGCACAGGGGACCCAGGGCCTGGCCCCTCCATCCAGAAAACCTATGACCTCACCCGCTACCTGGAGCACCAACTCCGCAGCTTGGCTGGGACCTATGTGAGTATCCAGCGTAGGAATCTGGGAGTTGGGGAGGAGTGAGGAGTTGGGGAAAGACAGTCCTAACCGTGGAGGGTTCTGGTAAATGATGGGGTGAGGAGGGGCTCTTTGGCTCCCACCAGTCCCCCTGTCTGGTCTA
+
>1>AAD@FAFFBAGGGG1FGEGBH0EGGGCHHGGFEG/GCGHGHGGFHBGHFHBBGHGFHHHGHHHEHHHHGGGCEHHHCHGGFA?FHGCHHECEGECGHGHHGGGHHGHHHHHHHHHHHHHHHHC?EGGHHHHHHHFGFAGHHGGGGGGGGHHGFHGHHHHGGGGHHHHHHHHHHHHHHGEE@FGGG;AFGGG;FFGGFFFGGGGF?EFFFFB@<;-EFFF//99FE-FFBFF/BFFFF@FFFFFFFFB9
@M05620:37:000000000-D9766:1:1101:13487:2551 1:N:0:61
AGTGCCAGCTCTCAATCGCACAGGGGACCCAGGGCCTGGCCCCTCCATCCAGAAAACCTATGACCTCACCCGCTACCTGGAGCACCAACTCCGCAGCTTGGCTGGGACCTATGTGAGTATCCAGCGTAGGAATCTGGGAGTTGGGGAGGAGTGAGGAGTTGGGGAAAGACAGTCCTAACCGTGGAGGGTTCTGGTAAATGATGGGGTGAGGAGGGGCTCTTTGGCTCCCACCAGTCCCCCTGTCTGGTCTA
+
>A3>ADFFBFCFGFGEGFFFE?B4AEEEEGHHGGGCGFGHGGGHGGBHFCFB3GFGHGFHHFEGHHHHHHHGGGEGHHHGGGHHHC1FEFBGEFGGEH?FGHHEGEFFECF1?FFGHHHGHHFF?CEGCGDHEHEHHB?ADGFHGCFD@C>>.=<.0</<GHG?.:;./:C:GHHHFHH.ADEGAEDG=9FBCF;;C0CBBBFFGGA=.FFFFFBB-9EBFFFFF/BEFEFFEAFBFFFD-ABFFFF;/B/
@M05620:37:000000000-D9766:1:1101:14819:2563 1:N:0:61
AGTGCCAGCTCTCAATCGCACAGGGGACCCAGGGCCTGGCCCCTCCATCCAGAAAACCTATGACCTCACCCGCTACCTGGAGCACCAACTCCGCAGCTTGGCTGGGACCTATGTGAGTATCCAGCGTAGGAATCTGGGAGTTGGGGAGGAGTGAGGAGTTGGGGAAAGACAGTCCTAACCGTGGAGGGTTCTGGTAAATGATGGGGTGAGGAGGGGCTCTTTGGCTCCCACCAGTCCCCCTGTCTGGTCTA
+
BBBBBFFFAFFFGGGGGGGGG2FCGEEEEGHHGGGGGGGHHHGHGGHFHFHHFHHFHGHGG3FGHDCGHHFEF>EEEFHHHHHHHHCHGFHHEFGGEHHHGHHGGGHHGHHHHHHHHHHHHHHHHGGGGGHHHHHHHGCGGHHHGGCDGDEGHGHHGGHHHHGGEGHHHHHHHHHHHHHHGGFGAEGGCFFGGGCFGGGGGGGGGGDFFFFFFFFFFFFFFFFFFFFFFFFFFFFFFFFFFFFFFFFFFFF
@M05620:37:000000000-D9766:1:1101:12341:2580 1:N:0:61
ACTGCCACTTCTCAATCGACCCGGGGATTCCTGCCCCGGCTCCCCCAGTCCGTATAACCGTTTCCTCCCTGGCTACCAGGAGCACCAACTACGCCCCGGATGCTGGCCGTACGGCAAGGCTCCTCGCAGACTCCCCGGGCGTCCCCGCGCTGCTGCACCACTGGCAAGTCAGTCAGGCCTTTCCGCTTTCGCCCTCTTGTGGATCCAATTGACCGCTTCTCCGCCTTTGTACTTGTAACTGCAGCCCGGGA
+
1>AAAC1@BDBFGFGGGFFAEAE0AAEA0FFGHFHHCAAE/EFCEG/A1B@B/00B@F@>EE0BBFB>FF1GHH@BG1F??FG?>FGHG01F////E/>/?BCF11??BCG/AC@C<F.<1FFHGG-=E-<<<GCECG--;A--.;9-;-:@A/B/B//--BFFFFFF//;FFFFFFF-9BFBBAAAAA/;--->E99/BBA9//;BFFBFF/B-9=ABF9/A--;9BB/9F/99///;9F9BBB--9-9@
@M05620:37:000000000-D9766:1:1101:19074:2647 1:N:0:61
ACCACACTCTCTACAATGCGCTGCGTGCGGCTCCCGAGGAGCACCCCTTGCTGCTGACCAAGGCCCCCCTGAACCCCAAGGCCAACAGCGCGAAGATGCCCAGGTGAGTGGCCCGCTACCTCTTCTGGTGGCCGCCTCCCTCCTTCCTGGGCTCCCGGCGCTGCGCCCTTTCTCACTGGTTCTGTCTTCTGCCGTTTTCCGTGGGGCTCTCTTCTATGCCCTGAGTCCCCTTTGGAACTCTGCAGGTTCTA
+
>>AAAAA11BBDGGFFGGBEFCGEG0AB0AA/A/BB/EEECFCAAEE/0B1D1FFF1F>1/BCFH/EEE/>0@BFEG//?>/?GHG/BFE<<@CC/?FB10?FC1?F0?1//0<A-A--<GFGFHFDFDC?C<@CA:..:CF:CB0;0CF.C/EA99A-9-9=-9---9FB/BF999;FBB9//9/9B/;9BB@BB/AB9-F-;@-:9ABBFB///9;B/9FF-;:F/;A;AFFF/BF/BFFF/BF9BFF9
@M05620:37:000000000-D9766:1:1101:19096:2656 1:N:0:61
ACCACACCTTCTACAATGAGCTGCGTGTGGCTCCCGAGGAGCACCCCGTGCTGCTGACCGAGGCCCCCCTGAACCCCAAGGCCAACCGCGAGAAGATGCCCAGGTGAGTGGCCCGCTACCTCTTCTGGTGGCCGCCTCCCTCCTTCCTGGCCTCCCGGAGCTGCGCCCTTTCTCACTGGTTCTCTCTTCTGCCGTTTTCCGTAGGACTCTCTTCTCTGACCTGAGTCTCCTTTGGAACTCTGCAGGTTCTA
+
CCCCCCCCFFFFGGGGGGGGGGHHGGGGHGHHHGGGGGGGGHHHHGGGGGGGHHHHHHHGGGGGGGGGGGGHHHHGGGGHGHHHHGGGGGGGGGHHHHHHHHHGGFHHHHGGHHGGGGGHHHHGHHHHHHGHHGGGGGHGHHGHHGGGGGGGGGGGGF9DDGGGGGFFFFFFFFFFFFFFFFFFFFFFFFFFFFFFFFFFFFFFFFFFFFFFFFFFFFFFFFFFFFFFFFFFFFFFFFFFFFFFFFFFFFF
@M05620:37:000000000-D9766:1:1101:20070:2658 1:N:0:61
AGTGCCAGCTCTCAATCGCACAGGGGACCCAGGGCCTGGCCCCTCCATCCAGAAAACCTATGACCTCACCCGCTACCTGGAGCACCAACTCCGCAGCTTGGCTGTGACCTATGTGAGTATCCAGCGTAGGAATCTGGGGGTTGGGGAGGAGTGAGGAGTTGGGGAAAGACAGTCCTAACCGTGGAGGGTTCTGGTAAATGATGGGGTGAGGAGGGGCTCTTTGGCTCCCACCAGTCCCCCTGTCTGGTCTA
+
AABBBFFFBFFFGGGGGGGGGGHDFGGGGGHAG2EFEGHHHHGCEGH5FHCHGECHFEE3GHGGHHHFHC1EGEEFHFHHHHHHHHGHGHHHGGGEGHHHGHHG0BFGF4FGHDGHBBBGFHHHF??EGGGGFHH2G0<C@---C-<@G<<<.=0.CEC/:/;::ACCFGGBFFFBFF/.99;-A9CF99AFFFFFF/B/9B;BF.:-:.AFA.--;-9FFFFBBBF?E..AEFFFFFEDFEFFFFBFFF/
@M05620:37:000000000-D9766:1:1101:12963:2680 1:N:0:61
AGTGCCAGCTCTCAATCGCACAGGGGACCCAGGGCCTGGCCCCTCCATCCAGAAAACCTATGACCTCACCCGCTACCTGGAGCACCAACTCCGCAGCTTGGCTGGGACCTATGTGAGTATCCAGCGTAGGAATCTGGGAGTTGGGGAGGAGTGAGGAGTTGGGGAAAGACAGTCCTAACCGTGGAGGGTTCTGGTAAATGATGGGGTGAGGAGGGGCTCTTTGGCTCCCACCAGTCCCCCTGTCTGGTCTA
+
ABAAAFFFBFFFG4GGGGGCGCFHGGGEGGHGFFGEFFGHHHGHGGHHHHGHHHHFHGHHHHHHHGHHHHHEGEEGHHHH?FGHHHC?EHHF?ECEEGFGGHHGGGHHGHHHHHHHHHHHHHHHHGCDGGHHHHHHHH0FGHHHGGADGEEGHDHHCGHHHHGGGGHHFHHHHHHHHHHHGGFGEEFG;CFGGGCFFGGGGGGGGGFFFFFFFFFFFFFFFFFFFFFFFFFFFFFFFFFFFFFFFFFFFFF
@M05620:37:000000000-D9766:1:1101:12983:2682 1:N:0:61
AGTGCAAGCTCTCAATCGCACAGGGGACCCAGGGCCTGGCCCCTCCATCCAGAAAACCTATGACCTCACCCGCTACCTGGAGCACCAACTCCGCCGCTTGGCTGGGACCTATGTGAGTATCCAGCGTAGGAATCTGGGAGTTGGGGAGGAGTGAGGAGTTGGGGAAAGACAGTCCTAACCGTGGAGGGTTCTGGTAAATGATGGGGTGAGGAGGGGCTCTTTGGCTCCCACCAGTCCCCCTGTCTGGTCTA
+
>>>AA31@AFFFBAFDEAF1E0B0FEEGCE0FFBEA/BF00FEEEGHGEA1B1B1BAEGAFD2DGFCFGF0EEEEGHHFFGGB?0?>E>0FFE?/><>EFECG//<BGEFFFBGHFHGFFGHHHHG<?AAGHHF?DHBGCEBGHGGACCCGGHFHEBAGGHFGGEGHF/CCFCCFFFFFGG9CABGGG.;AFFF;BBGGGFFFFEBB@FEFFFB?@?@FFFFBBBFFEFFFFF9BFBFEB?EFFFFFFBB/
@M05620:37:000000000-D9766:1:1101:12630:2745 1:N:0:61
GAGGCTGCTTTGGAAGAAACTCATAGATTACTGCAACAGTTCCCCCTGGACCTGGAAAAGTTTCTTGCCTGGCTTACAGAAGCTGAAACAACTGGCCGGATGCTTGCCGCACGGAACGCCTCCTCGCAGACTCACCGGGAGTCAGCGAGCTGCTGCACCAAACACAAGTAAGTAAGGCATTTCCGCTTTCGCCATCTTGTGGATCCAATTGACCTATTCTCCGCCATCGTACTTGTAACTAACAAGCAAGG
+
BABABBFBFFFFGFGGGGGGGGHHHGGHHHHHHHGHHHGFGHHHHGGGHHHHHGGGHHFHHHHHHHHHHHHHHHHHHHHHHHHHH3@3FGEG3331B/>>>>GF4@?B////><<?/<//0<?BGDFF/>@GH22<?@//@.FB1><--<C/<CGFH</<....:.;CCBHCG0;C//.CHH009.:.CFA.C.;9F0F;CEF09/90;9/BFB/9///:;F...-;/;;..AF/9//9//;//B.9./;9
@M05620:37:000000000-D9766:1:1101:21340:2783 1:N:0:61
AGTGCCAGCTCTCAATCGCACAGGGGACCCAGGGCCTGGCCCCTCCATCCAGAAAACCTATGACCTCACCCGCTACCTGGAGCACCAACTCCGCAGCTTGGCTGGGACCTATGTGAGTATCCAGCGTAGGAATCTGGGAGTTGGGGAGGAGTGAGGAGTTGGGGAAAGACAGTCCTAACCGTGGAGGGTTCTGGTAAATGATGGGGTGAGGAGGGGCTCTTTGGCTCCCACCAGTCCCCCTGTCTGGTCTA
+
BBBBBFFFBFFFGGGGGGGF2EGHGGGGGGHHGGGGGGHHHHGHGGGHHHHHHGHHHGHHHHHHHHHHHHHGGGGGHHHHHHHHHHHHGHHHGGGGGHHHGHHGGGHHGHHHHHHHHHHHHHHHHGGGGGHHHHHHHHHGGHHHGGGGGGGHHHHHHGHHHHGGGGHHHHHHHHHHHHHHGGGGGGGGCAFGGGGGGGGGGGGGGGFFFFFFFFFFFFFFFFFFFFFFFFFFFFFFFFFFFFFFFFFFFFB
@M05620:37:000000000-D9766:1:1101:21343:2803 1:N:0:61
AGTGCCAGCTCTCAATCGCACAGGGGACCCAGGGCCTGGCCCCTCCATCCAGAAAACCTATGACCTCACCCGCTACCTGGAGCACCAACTCCGCAGCTTGGCTGGGACCTATGTGAGTATCCAGCGTAGGAATCTGGGAGTTGGGGAGGAGTGAGGAGTTGGGGAAAGACAGTCCTAACCGTGGAGGGTTCTGGTAAATGATGGGGTGAGGAGGGGCTCTTTGGCTCCCACCAGTCCCCCTGTCTGGTCTA
+
BBBCCFFFCFFFGGGGGGGGGGHHGGGGGGHHGGGGGGGHHHGHGGHHHHHHHHHHHGHHHHHHHHHHHHHGGGGGHHHHHHHHHHHHGHHHGGGGGHHHGHHGGGHHGHHHHHHHHHGHHHHHHGGGGGHHHHHHHHHGGHHHGGFGGGGHHHHHGGHHHHGGGGHHHHHHHHHHHHHHGGGGFGGGEGGGGGGGGGGGGGGGGGFFFFFFFFFFFFFFFFFFFFFFFFFFFFFFFFFFFFFFFFFFFFB
@M05620:37:000000000-D9766:1:1101:19396:2867 1:N:0:61
AGTGCCAGCTCTCAATCGCACAGGGGACCCAGGGCCTGGCCCCTCCATCCAGAAAACCTATGACCTCACCCGCTACCTGGAGCACCAACTCCGCAGCTTGGCTGGGACCTATGTGAGTATCCAGCGTAGGAATCTGGGAGTTGGGGAGGAGTGAGGAGTTGGGGAAAGACAGTCCTAACCGTGGAGGGTTCTGGTAAATGATGGGGTGAGGAGGGGCTCTTTGGCTCCCACCAGTCCCCCTGTCTGGTCTA
+
ABABBFFFBFFFG4GGGGGGGGHGGGEEEGGHGGGGFGHHFHGDGGFFHFHHHFHFHGHGHHHHHHHHHGFGGEEEHHHHGGHHHHGFEHFGAFEGGGGFGHHGGGHFGHHHGHHGFFFDHHFHHGDACFFFHGGGFH<FGHHHGGCDCDCGHDGHGGHGHHGCECHHHHBHHHHHFFHHGDGG.CFGFGGGGGGGFFGGGGEFGGFBEFFFFDBBBBFFFFFFFFFAEFFFFFFFFFEFBFFFFFFFFFB
@M05620:37:000000000-D9766:1:1101:22010:2908 1:N:0:61
AGTGCCAGCTCTCAATCGCACAGGGGACCCAGGGCCTGGCCCCTCCATCCAGAAAACCTATGACCTCACCCGCTACCTGGAGCACCAACTCCGCAGCTTGGCTGGGACCTATGTGAGTATCCAGCGTAGGAATCTGGGAGTTGGGGAGGAGTGAGGAGTTGGGGAAAGACAGTCCTAACCGTGGAGGGTTCTGGTAAATGATGGGGTGAGGAGGGGCTCTTTGGCTCCCACCAGTCCCCCTGTCTGGTCTA
+
>>AAAFFFAFFFGGGGGGG1F0GAGEEGGGFHGGGE/FHGHHGHGGHHHHCHGHGHHGF1FBBGHHG1GHHEEGGGHHHFHHHGHHHHGGHHGE/EEFHHFFHEFGGHGHHGHHHHHGHGHHHHHGGG/EHHGGHHHHGGEHHHGGGGGGGHHHHHHGGFHHGGGGHGHFHHHFHHHHCHGGEGGGGGCFFGGGFFGGGGGGGGGGF@FFFFFF@@@@EFFFFFFFFFFFFFFFFFFFFF@FFFFFF//F9
@M05620:37:000000000-D9766:1:1101:14167:2933 1:N:0:61
AGTGCCAGCTCTCCATCGCACAGGGGACCCAGGGCCTGGCCCCTCCATCCAGAAAACCTATGACCTCACCCGCTACCTGGAGCACCAACTCCGCAGCTTGGCTGGGACCTATGTGAGTATCCAGCGTAGGAATCTGGGAGTTGGGGAGGAGTGAGGAGTTGGGGAAAGACAGTCCTAACCGTGGAGGGTTCTGGTAAATGATGGGGTGAGGAGGGGCTCTTTGGCTCCCACCAGTCCCCCTGTCTGGTCTA
+
A3>>AFFFBFFFG4FG5EE2E2GCF22AAAGH2BE2FFFHCHEHGGHHFCGHFHC2FEFHDEFHHBFGHHHCG/EEHHFG2?GHHH11EBGB>E?E>CBEDHHE/?FHGBCGHGHGHHFHHHHHHGFGGGGHHGHHHGAFGHHGGGACGD>CHHHHBECHHHGGGGEHEHHHHHHHGHHGGGGGDEGGGGGGGGFFGGGGGGGGGGFBFFFEFFB;BBFFFFFFFFFFFFFFFFBFFFFFBFFFFFFFFFB
@M05620:37:000000000-D9766:1:1101:14934:2946 1:N:0:61
AGTGCCAGCTCTCAATCGCACAGGGGACCCAGGGCCTGGCCCCTCCATCCAGAAAACCTATGACCTCACCCGCTACCTGGAGCACCAACTCCGCAGCTTGGCTGGGACCTATGTGAGTATCCAGCGTAGGAATCTGGGAGTTGGGGAGGAGTGAGGAGTTGGGGAAAGACAGTCCTAACCGTGGAGGGTTCTGGTAAATGATGGGGTGAGGAGGGGCTCTTTGGCTCCCACCAGTCCCCCTGTCTGGTCTA
+
AA11AFFFAFFFGBGFAFFAE0GAFEAEEEEGAAE/AFHHFHEEGGCHHFGHB0F0FEHHDGFHHFGGHHHC@/>EHHEH0>FHGH0/EEG@AE?EGB1<EHHGGGFHGHGFBFGGGHHFFHGGFGCEC/1FCBGH1C0?EHHH@-.>@.>>CDGGGA<<DFCG..CA/CGGFGGFBFFH-EF@9ACA.9CFFFBBFFFFFFFGEB9@EFFEBA=@-;EFB/B/BBFF?;FFF?FFFFFB@EBBFBB/BB/
@M05620:37:000000000-D9766:1:1101:11589:3012 1:N:0:61
GAGGCTGCTTTGGAAGAAACTCATAGGTTACGGCAAAAGTTCCCCCTGGACCTGGGAAAGATTCCCGCCCCGCTTACCGAAGCTCAAACGACGGCCTAGATGCTACCCGCACGAAAAGGAGGCTCGCAGACTACCAGAGAGGACCAGAACAGCTGAACAAACAACAAGAAAGAAGGGCATCACCGCTTCAGCACCCTTGTGGATCCAATAGACAAATAATACGCATTTGTACTAGTTTCAACAAACAAAGG
+
AAAAAAFAFFFFGGGGGGGGGBG3DA1A1DB0BEEGHH0FA2D1BB/B/0BF000/AB/B0B1D21/A////>//?B0B?EEGH111BB//>/EE//<G12>11BB00?/C?B/?A/0/?F/.><-->.<CGH/C0<..=:.;:.;:G/;/;.0;C0;BCF...9..9/=FF/9/;?.://09;;9---/;//:-A99:B/-;//;9B///;;/99/;9;//-;A--/;;;9;9/;9////;/;9----;:
@M05620:37:000000000-D9766:1:1101:21926:3013 1:N:0:61
AGTGCCAGCTCTCAATCGCACAGGGGACCCAGGGCCTGGCCCCTCCATCCAGAAAACCTATGACCTCACCCGCTACCTGGAGCACCAACTCCGCAGCTTGGCTGGGACCTATGTGAGTATCCAGCGTAGGAATCTGGGAGTTGGGGAGGAGTGAGGAGTTGGGGAAAGACAGTCCTAACCGTGGAGGGTTCTGGTAAATGATGGGGTGAGGAGGGGCTCTTTGGCGCCCACCAGTCCCCCTGTCTGGTCTA
+
AA>AAFBFAFFFGGGDAFGAEAG0FEEFEAGHCGG//FGF0GEGGGFHHCFGD0GEHEHHGHFHHHHGHHHCE>>EHHHHEBGHGGG/E0GFAE//@0FGFHHEC/FFEFFFHDGHFHGHHFHHC@B/CCB1<GDDHFGECGFFCCFG??.FAFBCFGFHHF?@.CHFHGGHHHHHHGHHGGE@F?EGEFGBBF;F00CFFFB0A?9@E?FBAB?=@9AFBB9FB-9@@?EBF-9FFFFF@FFFF//;9;/
@M05620:37:000000000-D9766:1:1101:18380:3045 1:N:0:61
AGTGCCAGCTCTCAATCGCACAGGGGACCCAGGGCCTGGCCCCTCCATCCAGAAAACCTATGACCTCACCCGCTACCTGGAGCACCAACTCCGCAGCTTGGCTGGGACCTATGTGAGTATCCAGCGTAGGAATCTGGGAGTTGGGGAGGAGTGAGGAGTTGGGGAAAGACAGTCCTAACCGTGGAGGGTTCTGGTAAATGATGGGGTGAGGAGGGGCTCTTTGGCTCCCACCAGTCCCCCTGTCTGGTCTA
+
AAAABBFFBFFFGGGGGGGGGAG4AE2EFGHHGGGG2FHHHHGHGGHHHCGHGFEFHGHHHHHHHFHGHHHG0>EEHHEHFGGGGHHFG3FGEEEEGHHHGGHGDEHHGHHHHHHHHHHHHHHHHGGGGGHHHGHHHHHGGHHHGGGGDGGHHHHHHGHHHHGGGGHHHHHHHHHHGHHHGGEGGGGG9CFGGGFGGGGGGGGGGGFBFFFFFFBBBBFFFFFFFFFFEFFFFFFFFFFFBFFFFFFFFF/
@M05620:37:000000000-D9766:1:1101:16001:3071 1:N:0:61
AGTGCCAGCTCTCAATCGCACAGGGGACCCAGGGCCTGGCCCCTCCATCCAGAAAACCTATGACCTCACCCGCTACCTGGAGCACCAACTCCGCAGCTTGGCTGGGACCTATGTGAGTATCCAGCGTAGGAATCTGGGAGTTGGGGAGGAGTGAGGAGTTGGGGAAAGACAGTCCTAACCGTGGAGGGTTCTGGTAAATGATGGGGTGAGGAGGGGCTCTTTGGCTCCCACCAGTCCCCCTGTCTGGTCTA
+
BBABBFFFBFFFGFGGGGGCGGHFG2EEGGHHFEEECFHHHHGEGGHFHGHHHHHHHGFFGGGHHGHHHHFGF>>EHHHG?FGHHH1?EGHGAF?EEF?EEHHFGEA0E?GBHGFFHHHDGHGGHGE/</@DGGDGDG0FEGHH/C.CGGEFCFFHBEGHHFGCG?GCGHFGGHFH:CGHGGGDEFAGGFGGBF9BFGFFFGFGGG99EA./DDDFFFFFFFFFFFBEFBFDAF9FFFFFFFBFFFFFFFF
@M05620:37:000000000-D9766:1:1101:14108:3077 1:N:0:61
ACCACACCTTCTACAATGAGCTGCGTGTGGCTCCCGAGGAGCACCCCGTGCTGCTGACCGAGGCCCCCCTGAACCCCAAGGCCAACCGCGAGAAGATGCCCACGTGAGGGGGCCCCCACCCCTTCCGGGGGCCGCCCTCCCTCCTCCCGGGCCTCCGGGGCCGTGGCCCTTTCTCACGGGTTCCCTCTCTGCCGGTTTTCGGAAGACTCTCCTTCTCGGACCGGATTCCCCTTGGTAATTCGCCGGTTCTT
+
BBBABBBBFFFFFGGGGGGBGAGFGAEBAEGHGGGEEGGGGHHHHGGGGGGGGHGHHHHGGGCGGDGGGGGGHFHGGGGHGEHHHG?EDDB@BGFHDH2?F2/<??//0?>-AC----.<.-.://;A--;-;--;--9A..;.;.9.9@-@-.;E.9;-------;A.;F///B//.;-;..///.;//9/;--9AD.9--..;.//////;9///9..9----..//;.99;F/9/9/9...-;999//
@M05620:37:000000000-D9766:1:1101:17253:3090 1:N:0:61
GAGGCTGCTTTGGAAGAAACTCATAGATTACTGCAACAGTTCCCCCTGGACCTGGAAAAGTTTCTTGCCTGGCTTACAGGAGCGTAAACAACTGCCAGGATGCTAACCGTACGGCAAGTCTCCTCGAAGACTCCCAGGGAGTCCCCGCGCTGCTGCACCACTGGCAAGTAAGTCAGGCATTTCCGCTTTCGGCCTCTTGTGGATCCAATTGACCCCTTCTCCGCATTTGTACTTGGAACTGGCAAGGCAGG
+
BBBBBBFBFFFFGGGGGGGGGGHHHHHHHHHHHHDHHHFBBFGHHGGGGHHHHHAGHB2BFHFGGHHHHHHHHH1AFFH3BFH0?1BGH3BFB3BF3BFFFG2F44BGE1?/>//><F3BB4BF2?/FF/BFCGH2GFC/??@GGHC<D/-A<C11>1FGHH0<<CHEDBGD<=DGHB:FGH0CF.:EE0C-9C9A/FFCFF0;BFFFFGFG00;...:0/:A.-9;BF/9BFFE/BFF///;BF..;.;@
@M05620:37:000000000-D9766:1:1101:17671:3127 1:N:0:61
AGTGCCAGCTCTCAATCGCACAGGGGACCCAGGGCCTGGCCCCTCCATCCAGAAAACCTATGACCTCACCCGCTACCTGGAGCACCAACTCCGCAGCTTGGCTGGGACCTATGTGAGTATCCAGCGTAGGAATCTGGGAGTTGGGGAGGAGTGAGGAGTTGGGGAAAGACAGTCCTAACCGTGGAGGGTTCTGGTAAATGATGGGGTGAGGAGGGGCTCTTTGGCTCCCACCAGTCCCCCTGTCTGGTCTA
+
B@ABBFFFBFFFGGGGGGGGGGHGGGGGGGHHGGGGGGDHHHGHGGHHHHHHHHHHHGHHHFHHHHHHHHHGGEGGHHHHHHHHHHHHGHGHEGGGFHHHGHHGGGHHGHHHHHHFHHHHHHHHHGEFGGHHHHHHHH<FDHHGGGFGGGEGHHHHHGHHHHGGGGHHFHHHHHHGHHHHGGEFFGGGGGGGGGCFFGGGGGFFGGFFFFFFFFFFFFFFFFFFFFFFFFFFFFFFFFFFFFFFFFFFFFF
@M05620:37:000000000-D9766:1:1101:16209:3180 1:N:0:61
ACCACACCTTCTCAATGAGCTGAGTGTGGCTCCCGCGGTTCACCCCGTGCTGCGGACCGAGGCCCCCCCGAACCCCAAGGCCAACCGCGAGAAGATGACCAGGTGCGTGGCCCGCTACCTCTTCTGGTGGCCGCCTCCCTCCTTCCTGGCCTCCCGGCGCTGCGCCCTTTCTCACTGGTTCTCTCTTCTGCCGTTTTCCGTAGGACTCTCTTCTCTGACCTGCGTCTCCTTTGGCACTCTGCAGGTTCTAG
+
A11AAAAAFFFFAFGAB1BF11BBBFFDEC0BFEA00A//ABFGHG/B/BCB1A/AEE/EEECGEE@E/>/>ECCC/??<?FGGCC?A//<AA0<111>F1<F1<0<<C?CFE--@-:CGHHGHGGFCFBGG?G@FG.EFFBEB;/9/9F?FFFFB@----@-9@F@-FFFF/9BFFF9FBB99FFE/;FFF@-9BEFFFB;BB99BFFFBFFFB/;/BBFF-;;@BFF:BBFF/BF-;F/B/BF-/////
@M05620:37:000000000-D9766:1:1101:21706:3195 1:N:0:61
ACTGCCACTTCTCAATCGACCCGTGGATCCCTGCCCCGGCGCCCCCAGTCCGACAAACCGTGACCTCCCTGGCTCCCAGGAGCACCAACTACGCCCCTGATGCTGGCCGTACGGCACTACTCCTCGTAGACTCCCCGGGCGTCCGCGCGCTGCTGCAGCAGTGGCAAGTCAGTCCTGCATTTGCGCTTTCGCGCTCTTGTGGATGCAATTGAGCCCTTCTCCGGATTTGTACTGGTAACTGCCAAGGCCGG
+
A1>>AC@B@DDFDFFBFF1AF0E0EAF1BB0AF0FG/AEA/AEEGG//1BB/>>//BF//?E?FFFH/FF1?FF1?F>FGHGHE0?0CE0FG<>//>//0<111??<?@CG/CC/<-0101>G1GF<AE.=<0C.<AC---;-----;-?-99BB/F/9--9;FFFFF//BFFF/9//-;/;//----;99---;--//9/-9//-9/9/BB///-9;FF/9A--99////;9/////;//////;--;--
@M05620:37:000000000-D9766:1:1101:22395:3198 1:N:0:61
AGTGCCAGCTCTCAATCGCACAGGGGACCCAGGGCCTGGCCCCTCCATCCAGAAAACCTATGACCTCACCCGCTACCTGGAGCACCAACTCCGCAGCTTGGCTGGGACCTATGTGAGTATCCAGCGTAGGAATCTGGGAGTTGGGGAGGAGTGAGGAGTTGGGGAAAGACAGTCCTAACCGTGGAGGGTTCTGGTAAATGATGGGGTGAGGAGGGGCTCTTTGGCTCCCACCAGTCCCCCTGTCTGGTCTA
+
ABAABFFFCFFFGGGGGGGGGGGCGGGGGGHHGGGGGGHHHHGHGGHHHGHHHHHHHGHHHFHHHGHHHHHGGFGGHHHHFGHHHHHHGHHHEGGGGHHHGGHGGGHHGHHHHHHHHHHHHHHHHGGGGGHHHHHHHHFFEHHHGGFGGGEHHHHHHGHHHHGGGGHHHHHHHHHHHHHHGGGGGGGGCFGGGGFGGGGGGGGGGGFFFFFFFFFFFFFFFFFFFFFFFFFFFFFFFFFFFFFFFFFFFFF
@M05620:37:000000000-D9766:1:1101:13315:3334 1:N:0:61
AGTGCCAGCTCTCAATCGCACAGGGGACCCAGGGCCTGGCCCCTCCATCCAGAAAACCTATGACCTCACCCGCTACCTGGAGCACCAACTCCGCAGCTTGGCTGGGACCTATGTGAGTATCCAGCGTAGGAATCTGGGAGTTGGGGAGGAGTGAGGAGTTGGGGAAAGACAGTCCTAACCGTGGAGGGTTCTGGTAAATGATGGGGTGAGGAGGGGCTCTTTGGCTCCCACCAGTCCCCCTGTCTGGTCTA
+
BAAABFFFBFFFGGGGGGGCGCHCGGGGGGHHFFGGGGHHHHGHGGHHHHHHGHHHHGHHHHHHHHHHHHHGGEFGHGHHFGHHHHHFGHHHEGFGGGGHGHHGGGHHGHHHHHHHHHHHHHHHHGEGGGHGHHHHHHHGGHHHGGGGGGGHHHHHHGHHHHGGGGHHHHHHHHHHHHHHGGEGGGGGEGGGGGFGGGGGGGGGGGFFFFFFFFFFFFFFFFFFFFFFFFFFFFFFFFFFFFFFFFFFFFF
@M05620:37:000000000-D9766:1:1101:21733:3410 1:N:0:61
GAGGCTGCTTTGGAAGAAACTCATAGATTACTGCAACAGTTCCCCCTGGACCTGGAAAAGTTTCTTGCCTGGCTTACAGAAGCTGAAACAACTGCCAGGATGCTACCCGTACGGAACGGCTCCTAGAAGACTCCAAGGGAGTAAAAGAGCTGATGAAACAATGGCAAGTAAGTCAGGCATTTCCGCTTTAGCACTCTTGTGGATCCAATTGAACAATTCTCAGCATTTGTACTTGTAACTGACAAGCCAGG
+
ABBBBBFBFFFFGGGGFGGGGGHHHHHHHBFHHHHHHHHADGHHHGGGHFHHGGHHHHHHGHHHHHHHHHHHHHHGHHHHHHHHHBHHHHHHHHHHF3B?GHHHHHHHGGG1EF>F/?/>EGGH3FBGHGGHHHF2FGA/CE2>H>G/FGHHDGH1F<GG/FGHHHHGHDHHHHHHHHAGHHHHGGGGG0DH0<CHHHHHHGHHHHHGHHHH0CC/GGGGGEFGFGGGGGGGGGGGGGGFG0CFGFEG/;E
@M05620:37:000000000-D9766:1:1101:12867:3426 1:N:0:61
AGTGCCAGCTCTCAATCGCACAGGGGACCCAGGGCCTGGCCCCTCCATCCAGAAAACCTATGACCTCACCCGCTACCTGGAGCACCAACTCCGCAGCTTGGCTGGGACCTATGTGAGTATCCAGCGTAGGAATCTGGGAGTTGGGGAGGAGTGAGGAGTTGGGGAAAGACAGTCCTAACCGTGGAGGGTTCTGGTAAATGATGGGGTGAGGAGGGGCTCTTTGGCTCCCACCAGTCCCCCTGTCTGGTCTA
+
ABABBFFFCFFFGGGGGGGGGGHGGGGGGGHHFGGGGGHHHHGHGGHHHHHHHHHHHGHHHHHHHHHHHHHGGEFGHHGHHHHHHHHHGHHHEGGGGHFHGGHGGGHHGHHHHHHHHHHHHHHHHGGGGGHHHHHHHHHGGHHHGGGGGGGHHHHHHGHHHHGGGGHHHHHHHHHHHHHHGFFGGGGGEGFGGGFGGGGGGGGGGGFFFFFFFFFFFFFFFFFFFFFFFFFFFFFFFFFFFFFFFFFFFFF
@M05620:37:000000000-D9766:1:1101:14152:3427 1:N:0:61
AGTGCCAGCTCTCAATCGCACAGGGAACCAAGGGCCTGGCCCCTCCTTCAAGAAAACCAATGACCTCACCCGCTACCTGGAGCACAAACTCCGCAGCTTGGTTGGGACCAATGTGAGTATCAAGCGAAGGAATCTGGGGGTTGGGACGGAGTACGGAGTTGGGGAAAAAAAGTCCTAACCGTGGAGGGTTCTGGTAAATGATGGGGTGAGGAGGGGCTCTTTGGCTCCCACCAGTCCCCCTGTCTGGTCTA
+
AAAAAFFFAF1BFFGFB111A0FFF00BFF0BFAGACF/ABGEGFC0BGDFDFEH0FE/AAADG1BBFGHGE?>>EGHH0B>BGHHG0F1BB>E//>B1B/1??E/?FF//BF22>BBBG>22BGG//>/@CGH1FH0/>--ACG..<-<<:/0;..;=GGBC-.;./.--;0CBFGGGGG9A-;;B@BFFFFF/;BFF9/9FFFFA@EF-/;B-;9>EFFFF/BFFF?BF-EABFFFFF?EFFFFFBBFB
@M05620:37:000000000-D9766:1:1101:19781:3502 1:N:0:61
AGTGCCAGCTCTCAATCGCACAGGGGACCCAGGGCCTGGCCCCTCCATCCAGAAAACCTATGACCTCACCCGCTACCTGGAGCACCAACTCCGCAGCTTGGCTGGGACCTATGTGAGTATCCAGCGTAGGAATCTGGGAGTTGGGGAGGAGTGAGGAGATGGGGAAAGACAGTCCTAACCGTGGAGGGTTCTGGTAAATGATGGGGTGAGGAGGGGCTCTTTGGCTCCCACCAGTCCCCCTGTCTGGTCTA
+
A?AAAFF11CFFGGGGGGCCG?HAFGE00AGAA0BE/FGH0FF/EGH1EFED1FFHGFB1BF2FGGHGH00EE/>EHBGH>FGHHHFFEGDF?EE/EFFB/GBEEGFHGFC1F>>DGFGFGHFFFC</CGFGEHDFG00FC<1C<?.<@AC><0D<0<./<CCCCCFFFHFEHHFFHHBFGEE99.A9CFGGGFCB;9BBFFGBEF9=9AFB?-@-9=-/99B/9BF-EBEFEFFFBFEF@AFF9BF9BF/
@M05620:37:000000000-D9766:1:1101:10455:3513 1:N:0:61
GAGGCTGCTTTGGAAGCAACTCATAGATTACTGCACCAGTTCCCCCTGGACCTGGAAAAGTTTCTTGCCTGGCTTACAGAAGCTGAAACAACTGCCAAGATGCTACCCGAACGGAACCGCAAGTAGAAGCCTCTACGGGAGTCCAAGCGCTGATAAAACCCTGGCAAGTAAGTCAGGCAAATCCGCTCTCGCCCTCTTGAGGACCCAATTGAACCCAACTCAGCAATTGTACTCATTTCTACCAAGACCGG
+
111>A>C>FFDFCCG11FGGFFBGGEDGG1GHHFF1BGG1FGHFHGGGGBG0FFF0ABFGAHFH2D1AGFFFGHFFHHGGHHGEEG@GHFGHGGHB11>0BFGBEGHGG//>>//FE/<////BB22BGFGFH1F>//>?@EBGEDG/?</AE11?11><.00.0FG.1==G00<=BG...0</:..-.0..-;AECFF0:/9.99.9/FFFB0CC...;0:0;F-BF/FF////B/9/9/;//9;---;@
@M05620:37:000000000-D9766:1:1101:21721:3575 1:N:0:61
GAGGCTGCTTTGGAAGAAACTCATAGATTACTGCAACAGTTCCCCCTGGACCTGGAAAAGTTTCTTGCCTGGCTTACAGAAGCTGAAACAACTGCCAAGATGCTCCCCGAACGGAACGGCTCCTAACAGACTCCCCGAGCAAAACAGCGCTGCTAAAACACTGACAAGTAAGTCAGGCATTTCCGCTATCGCCCTCTTGTGGATCCAATTGAAACCTTCTCAACATTTGTACTTGTAACTGACAAGACAGG
+
BBBBBBFBFFFFGFGGGGGGGGHHHHHHHFHGHHHFHHHFHHHHHGGGHFHHHHHFGHHHFHHHHHHHHHHHHHHGHHHHHHHHHHFHHHHHHHHHG3BBGFHFFHGG?/>E//?F/?/>/E?GH3BB?BFF?2?E?////2@?0?FCCG/>.>1>>><<GHB1<<=.=<DG00==CGGGDHGHGGG-;/.;:;DGGGGFGGGGGGGGGGFFG0FF/;FGF00;9;FFFFFFFF/BB/9B/;FBB:FB/BE
@M05620:37:000000000-D9766:1:1101:11593:3577 1:N:0:61
AGTGCCAGCTCTCAATCGCACAGGGGACCCAGGGCCTGGCCCCTCCATCCAGAAAACCTATGACCTCACCCGCTACCTGGAGCACCAACTCCGCAGCTTGGCTGGGACCTATGTGAGTATCCAGCGTAGGAATCTGGGAGTTGGGGAGGAGTGAGGAGTTGGGGAAAGACAGTCCTAACCGTGGAGGGTTCTGGTAAATGATGGGGTGAGGAGGGGCTCTTTGGCTCCCACCAGTCCCCCTGTCTGGTCTA
+
>>AABFF43CFFGGGGGGGGGGFG2EA22EC2B2B2AAFGFHED1EFA5ABF333FGEFE5A5FFHCGH11EE>@EHFHCHGHFCFHHGGFHGDE/>?BGEFCFEGFGEFBHFDFHHHHHHGGHHGDGGGFHGHHHHBCFAFGGG-CCC?<>GFFGCDCGGFGGGGHFCGHHFCCGHHHHGGGGGGGGDFGGGGCFGGGGGGGFE9ABFFFFFFBBBBFFFFFFFFFFFFFFFFFBFFE?BFFFFFFFFF/
@M05620:37:000000000-D9766:1:1101:18115:3599 1:N:0:61
AGTGCCAGCTCTCAATCTCACAGGGGACCCAGGGCCTGGCCCCTCCATCCAGAAAACCTATGACCTCACCCGCTACCTGGAGCACCAACTCCGCAGCTTGGCTGGGACCTATGTGAGTATCCAGCGTAGGAATCTGGGAGTTGGGGAGGAGTGAGGAGTTGGGGAAAGACAGTCCTAACCGTGGAGGGTTCTGGTAAATGATGGGGTGAGGAGGGGCTCTTTGGCTCCCACCAGTCCCCCTGTCTGGTCTA
+
BBBBBFFFBFFFGGGGG5BFGGHHGGGGGGHHGGGGGGHHHHGHGGHHHHHHHHHHHGHHHHHHHHHHHHHGGGGGHHHHHGHHHHHHGHHHGGGGGHHHGHHGGGHHGHHHHHHHHHHHHHHHHGGGGGHHHHHHHHHGGHHHGGGGGGGHHHHHHGHHHHGGGGHHHHHHHHHHHHHHGGGGGGGG;FFGGGFGGGGGGGGGGGGFFFFFFFFFFFFFFFFFFFFFFFFFFFFFFFFFFFFFFFFFFFF
@M05620:37:000000000-D9766:1:1101:14842:3599 1:N:0:61
AGTGCCAGCTCTCAATCGCACAGGGGACCCAGGGCCTGGCCCCTCCATCCAGAAAACCTATGACCTCACCCGCTACCTGGAGCACCAACTCCGCAGCTTGGCTGGGACCTATGTGAGTATCCAGCGTAGGAATCTGGGAGTTGGGGAGGAGTGAGGAGTTGGGGAAAGACAGTCCTAACCGTGGAGGGTTCTGGTAAATGATGGGGTGAGGAGGGGCTCTTTGGCTCCCACCAGTCCCCCTGTCTGGTCTA
+
>3>AAFBFBFFFFGGGGFGFGGHAFGGGGGHHGGGGGFHHGHGHGGGHFHHHH33GHFFHHHHHHHHHHHHGGGGGHGHHHHHHHHHHGGHHGGGGGBGGGHHGGGHHGHHHHHHHHHHHHHHHHGEGGGHHHHHHHFFFGHHGGGGGGGGHHHHHHGHHHFCGEGHGHHHHHHHHHHHHGGGGGGFGCFGGGGFFGGGGGGGGGGFBFFFFFFBBB?FFFFFFFFFFFFFFFFFFFFFFBFFFFFFFFFF
@M05620:37:000000000-D9766:1:1101:19117:3633 1:N:0:61
ACCACACCTTCTACAATGAGCTGCGTGTGGCTCCCGAGGAGCACCCCGTGCTGCTGACCGAGGCCCCCCTGAACCCCAAGGCCAACCGCGAGAAGATGCCCAGGTGAGTGGCCCGCTACCTCTTCTGGTGGCCGCCTCCCTCCTTCCTGGCCTCCCGGCGCTGCGCCCTTTCTCACTGGTTCTCTCTTCTGCCGTTTTCCGTAGGACTCTCTTCTCTGACCTGAGTCTCCTTTGGAACTCTGCAGGTTCTA
+
ACCBABBAFFFFGGGGGGFGGFHFGEEBAEHHGFGFDGGGFHGGHGGGGFGGGHHHHHHGGGGGGGGGGGGHFHHGGGGHGHHHHGGGGGGGCGHFGHHHHHHGHHHHHHGGHHGGGGGHHHHGHHHHHGGHGGGGGGHGHHGGHGGGGGGGGGGGGG9@DFFFFFFFFFFFFFFFFFFFFFFFFFFFFFFFFFDFFFFFFFFFFFFFFFFFFFFFFFFFFFFBFFFFFFFFFFFFFFFFFFFFFFFFFFF
@M05620:37:000000000-D9766:1:1101:16313:3659 1:N:0:61
AGTGCCAGCTCTCAATCGCACAGGGGACCCAGGGCCTGGCCCCTCCATCCAGAAAACCTATGACCTCACCCGCTACCTGGAGCACCAACTCCGCAGCTTGGCTGGGACCTATGTGAGTATCCAGCGTAGGAATCTGGGAGTTGGGGAGGAGTGAGGAGTTGGGGAAAGACAGTCCTAACCGTGGAGGGTTCTGGTAAATGATGGGGTGAGGAGGGGCTCTTTGGCTCCCACCAGTCCCCCTGTCTGGTCTA
+
BCBBCFFFDFFFGGGGGGGGGGHHGGGGGGHHGGGGGGHHHHGHGGHHHHHHHHHHHGHHHHHHHHHHHHHGGGGGHHHHHHHHHHHHGHHHGGGGGHHHGHHGGGHHGHHHHHHHHHHHHHHHHGFGGGHHHHHHHHHGGHHHGGGGGGGHHHHHHGHHHHGGGGHHHHHHHHHHHHHHGGGGGGGGFGGGGGFFGGGHHGHGGGFFFFFFFFFFFFFFFHFFFFFFFFFFFFFFFFFFFFFFHFFFFFF
@M05620:37:000000000-D9766:1:1101:19945:3663 1:N:0:61
AGTGCCAGCTCTCAATCGCACAGGGGACCCAGGGCCTGGCCCCTCCATCCAGAAAACCTATGACCTCACCCGCTACCTGGAGCACCAACTCCGCAGCTTGGCTGGGACCTATGTGAGTATCCAGCGTAGGAATCTGGGAGTTGGGGAGGAGTGAGGAGTTGGGGAAAGACAGTCCTAACCGTGGAGGGTTCTGGTAAATGATGGGGTGAGGAGGGGCTCTTTGGCCCCCACCAGTCCCCCTGTCTGGTCTA
+
A1>AAFF1>FFFFGGGGGGGGGFHFGGE0EHGGGGG/FGF0BFFGGHGBHGG1E1GHGFFHHBGHHHHHHHGGGGGHFHFHHHFF/GHGBGHGCGEEBHHGGHG//FGG0FFHHHHHF>GHGHHHGEGGGGHHHHHHFHGGHBGGCG@@F.>CGHFHG/<DHCGGGHHHHHHFFGHHHHHGBEGGGGG9FFGGGFGGGGGGGGGGGF@FF?FFF<-;9AFFFFFF/;@@@BFFFFFFBEB-AFFFFBFFFF
@M05620:37:000000000-D9766:1:1101:17871:3665 1:N:0:61
AGTGCCAGCTCTCAATCGCACAGGGGACCCAGGGCCTGGCCCCTCCATCCAGAAAACCTATGACCTCACCCGCTACCTGGAGCACCAACTCCGCAGCTTGGCTGGGACCTATGTGAGTATCCAGCGTAGGAATCTGGGAGTTGGGGAGGAGTGAGGAGTTGGGGAAAGACAGTCCTAACCGTGGAGGGTTCTGGTAAATGATGGGGTGAGGAGGGGCTCTTTGGCTCCCACCAGTCCCCCTGTCTGGTCTA
+
AAABBFFFBFFFGGGGGGGGGGHGGGGGFGHHGGGGGGHHFHGFGGHHHHHHGHHHHGFHHHHHHHHHHGHGGEFGHHHHHHHHHHHHGHGHEGGFGHDEEGEGGGFGGHHFHHHHHHHGHHGFHGCDFGFFFHBGFFHFACGFGGGCGGD<<GFHGGG/DGG@F?EGHCCGCGFGHGGH?EGCDADDF.CFFGCBGGFFGFFFGG.9AFEFFDACABEFFFFFEFFEEFFFFFFBFBAA@EFF/FFFFBF
@M05620:37:000000000-D9766:1:1101:20387:3687 1:N:0:61
AGTGCCAGCTCTCAATCGCACAGGGGACCCAGGGCCTGGCCCCTCCATCCAGAAAACCTATGACCTCACCCGCTACCTGGAGCACCAACTCCGCAGCTTGGCTGGGACCTATGTGAGTATCCAGCGTAGGAATCTGGGAGTTGGCGAGGAGTGAGGAGTTGGCGAAAGACAGTCCTAACCGTGGAGGGTTCTGGTAAATGATGGGGTGAGGAGGGGCTCTTTGGCTCCCACCAGTCCCCCTGTCTGGTCTA
+
AAAAAFFB1CFFGGGGGGGAECFACGFE0AFGFEFE/FHG0GGEGGHBGFFFBFGCGGH1EGBHHHHFH00EGEEGHEGHGGHGHHHHFCFGEEGGG0FG/0FFE/B<A<CBHF>F1BBGHHF1FC<?CGEG1GHHHB0FCFGH1>-@CCEGCBD<C.C/DH/:@@?CGHHGH0CGFFBF@CE@GEG-;CGGGFCFFFGGGFGF-AB@FFFF-A=@?-9BFF//BBBAF-AFFF/B9/9A@-FBFBF/;F;
@M05620:37:000000000-D9766:1:1101:8625:3726 1:N:0:61
AGTGCCAGCTCTCCATCGCACAGGGGACCCAGCGCCTGGCCCCTCCATCCAGAAAACCTATGACCTCACCCGCCACCTGGAGCACCCACTCCGCAGCTTGGCTGGGACCTATGTGAGTATCCAGCGTAGGAATCTGGGAGTTGGGGAGGAGTGCGGAGTTGGGGAAAGACAGTCCTAACCGTGGAGGGTTCTGGTAAATGATGGGGTGAGGAGGGGCTCTTTGGCTCCCACCAGTCCCCCTGTCTGGTCTA
+
AA>>ADFFBFFFG4FG5EE2E2FAF2BAE2BFBAE2EGHHHHGHGGGHHAGGFHH2GFHHABGHH@BFHHH>E/>EGH?F1BFGHHE1?GHB/?/E<B3B?FFFGGHHGHHHHFGFHHHHHGBGHGGACGGHHHHHEG0FEHHFCC.<@.<<C0<C-;EFHHGG...9/C/CFGGGFFGG@GGB.CDGGGGGFFBFFFFFEFFFFFDBFF?/AD??B?FFFFFFFFFFFBFFFFFFFFFFBFFFFFFFFFB
@M05620:37:000000000-D9766:1:1101:22626:3752 1:N:0:61
AGTGCCAGCTCTCAATCGCACAGGGGACCCAGGGCCTGGCCCCTCCATCCAGAAAACCTATGACCTCACCCGCTACCTGGAGCACCAACTCCGCAGCTTGGCTGGGACCTATGTGAGTATCCAGCGTAGGAATCTGGGAGTTGGGGAGGAGTGAGGAGTTGGGGAAAGACAGTCCTAACCGTGGAGGGTTCTGGTAAATGATGGGGTGAGGAGGGGCTCTTTGGCTCCCACCAGTCCCCCTGTCTGGTCTA
+
CCCCCFFFCFFFGGGGGGGGGGHGGGGGGGHHGGGGGGHHHHGHGGHHHHHHHHHHHGHHHHHHHHHHHHHGGFGGHHHHHHHE1?GGGHHHGGGGGHHHGHHGGGHHGHHGHHHHHHHHHHHHHGGGGGHHHGHHHHHGGHHHGGGGGGGHHHGHHGHHHHGGGGHHHHHHHHHHHHHH-CEGGGGGEGFGGGGGGGGGGGGGGGFFFFFFFFFFFFFFFFFFFFFFFFFFFFFFFFFFAFFFFFF0;F;
@M05620:37:000000000-D9766:1:1101:16674:3914 1:N:0:61
AGTGCCAGCTCTCAATCGCACAGGGGACCCAGGGCCTGGCCCCTCCATCCAGAAAACCTATGACCTCACCCGCTACCTGGAGCACCAACTCCGCAGCTTGGCTGGGACCTATGTGAGTATCCAGCGTAGGAATCTGGGAGTTGGGGAGGAGTGAGGAGTTGGGGAAAGACAGTCCTAACCGTGGAGGGTTCTGGTAAATGATGGGGTGAGGAGGGGCTCTTTGGATCCCACCAGTCCCCCTGTCTGGTCTA
+
>A>>ADFCAFFFG4GGGFFCECHDGEAA2BGHFAEE2AFG2FEFGGHDAFGF333BGEC3BF5GHBBGHHGGG>>EHHHF?FGEEFB?E33B?EC>/?BFDHHGGDF0EHHHHFBHHHHFFHGHHCGGGGHHHHHHHGGGGGDHCGGGGGCFGFHGHGH/</CGEDHHGHHGHHHHHHHHGDFGDGGGEGGGFG9FFFGGGGGEGGFBFFFFFF<BB<FFFFFF//;FFFFFFFFFFFFFBFFFFFFFFFE
@M05620:37:000000000-D9766:1:1101:21973:3939 1:N:0:61
GAGGCTGCTTTGGAAGAACCTCATAGAGTACTGCAACAGTTCCTTCTTGACCAGGATAAATTTCTTGGCTCGCTTACAGAAGCTGAAACACCGGAGAATGGTTGGCACATATGAAAGTATGCAGCGTAAGAATCTGGAAGTTAGGAAGAAATGAGAAGTTAGAGAAAGAAAGACCTAAACGAGGAGGGTTATGGCAAATGTAGGGGTGAGGAGGAACACTTTGGATCACACCAGTCCCCCAGACTGAACTA
+
A3AAAAFA@DBDGEBFFGBAAFFFD5D5AB56A5A43B2BADB555AA5B3A3B2B33355B55DDB3B33AAFA1A5BABGG@B@BGG3BB/>//>1BBB4F1>3FG03B444433B?444F33</?/BB11?2211B?1B2B01@00001@1@1@0112<11?111?001000<1><1A.<A-..<...<0<./0.;:00<0.:C-C.ABEF./;//9=9F/900./0;9..;9F/.9-..;B//////
@M05620:37:000000000-D9766:1:1101:17865:3949 1:N:0:61
AGTGCCAGCTCTCAATCGCACAGGGGACCCAGGGCCTGGCCCCTCCATCCAGAAAACCTATGACCTCACCCGCTACCTGGAGCACCAACTCCGCAGCTTGGCTGGGACCTATGTGAGTATCCAGCGTAGGAATCTGGGAGTTGGGGAGGAGTGAGGAGTTGGGGAAAGACAGTCCTAACCGTGGAGGGTTCTGGTAAATGATGGGGTGAGGAGGGGCTCTTTGGCTCCCACCAGTCCCCCTGTCTGGTCTA
+
AAABBFFFCFFFGGGGGGGGGGFCGGGGGGHHGGGGDFGHHHGHGGHHHGHHHHHHHGHHHHHHHHHHHHGGGEFGHGHHGGHGHHHGGHHHGGGG?F?EGFBFGGFHGHHFHHHBGGGDHHHFHGGGGGHDGHHHHHFGGHHHFFGCDACF<0GFFGCGHHGGG.CCHHGHHHFHHHFFG;CCDEDG9;FGFG;CFFFGGFFGGGDAFFFFFFFFFBFFFFBFF/BEAFADEFFFFEFA>EFFFFFFFF9
@M05620:37:000000000-D9766:1:1101:19100:3970 1:N:0:61
AGTGCCAGCTCTCAATCGCACAGGGGACCCAGGGCCTGGCCCCTCCATCCAGAAAACCTATGACCTCACCCGCTACCTGGAGCACCAACTCCGCAGCTTGGCTGGGACCTATGTGAGTATCCAGCGTAGGAATCTGGGAGTTGGGGAGGAGTGAGGAGTTGGGGAAAGACAGTCCTAACCGTGGAGGGTTCTGGTAAATGATGGGGTGAGGAGGGGCTCTTTGGCTCCCACCAGTCCCCCTGTCTGGTCTA
+
AA3AABFFBFFFGFGFGFEFGAG4FEFGGGDHFGEDGFGGHFEHGGHHHACFGHHBHGBGGFFGGFGGGHHGGGGGHHHGGHHGF1BEGGGHGGCE/B3BEHHGGGHHGGGHHHFGHHHH2?BF?CA<BA@F<FHFFF?FGHHEG?.-<.<>.D0C0<CCGHG@.;C.//CFFGHHFHHABGFG.CDGGEFFFGCFBFB0BFGGGGABFFFB9DB?-@FFE9BEFBFEFFFDFFBFFFFFBFFFFFFFFFB
@M05620:37:000000000-D9766:1:1101:19116:3977 1:N:0:61
AGTGCCAGCTCTCAATCGCACAGGGGACCCAGGGCCTGGCCCCTCCATCCAGAAAACCTATGACCTCACCCGCTACCTGGAGCACCAACTCCGCAGCTTGGCTGGGACCTATGTGAGTATCCAGCGTAGGAATCTGGGAGTTGGGGAGGAGTGAGGAGTTGGGGAAAGACAGTCCTAACCGTGGAGGGTTCTGGTAAATGATGGGGTGAGGAGGGGCTCTTTGGCTCCCACCAGTCCCCCTGTCTGGTCTA
+
BBABCFFFCFFFGGGGGGGGGGHGGGGGGGHHGGGGGGHGHHGHGGHHHHHHGHHHHGHHHHHHHHHHHHHGGFGGHHHHHHHHHHHEFFHHGGGGGFHHGHHGGGHHGHHHHHHHHHHHHHGHHGEDGGHHHHHHHHHGGHHHGGGGGGGHHHHHHGHHHHGGGGHHHHHHHHHHHHHHGGGFGGGG;FFGGGFGGGGGGGGGGGFFFFFFFFFFFFFFFFFFFFFFFFFFFFFFFFFFFFFFFFFFFFB
@M05620:37:000000000-D9766:1:1101:21769:4037 1:N:0:61
AGTGCCAGCTCTCAATCGCACAGGGGACCCAGGGCCTGGCCCCTCCATCCAGAAAACCTATGACCTCACCCGCTACCTGGAGCACCAACTCCGCAGCTTGGCTGGGACCTATGTGAGTATCCAGCGTAGGAATCTGGGAGTTGGGGAGGAGTGAGGAGTTGGGGAAAGACAGTCCTAACCGTGGAGGGTTCTGGTAAATGATGGGGTGAGGAGGGGCTCTTTGGCTCCCACCAGTCCCCCTGTCTGGTCTA
+
ABAAAFFFCFFFGGGGGGG2ECHCGEFGGGHHFFGFGGHHHHGHGGHHHGHHHHHHHFHHHGHHHHHHHHHGGEEGHHHHFGHHHHFGGHHFAFCGGHGHGHHGGGHHGHHHHHHHHHHHHHHHHGDGGGHHHHHHGGAFEHHHGGFGGGEGHGHGGGHHHHGGGGHGHHHHHHHHHHHHGGGGGGGGEGGGGGFGGGGGGGGGGGFFFFFFFFFFFFFFFFFFFFFFFFFFFFFFFFFFFFFFFFFFFFF
@M05620:37:000000000-D9766:1:1101:18722:4077 1:N:0:61
AGTGCCAGCTCTCAATCGCACAGGGGACCCAGGGCCTGGCCCCTCCATCCAGAAAACCTATGACCTCACCCGCTACCTGGAGCACCAACTCCGCAGCTTGGCTGGGACCTATGTGAGTATCCAGCGTAGGAATCTGGGAGTTGGGGAGGAGTGAGGAGTTGGGGAAAGACAGTCCTAACCGTGGAGGGTTCTGGTAAATGATGGGGTGAGGAGGGGCTCTTTGGCTCCCACCAGTCCCCCTGTCTGGTCTA
+
BBBBBFFFAFFFGGGGGGEGGGHCAEGGEGHHGGGFEFHHFHGHGGHH5FGGHHHHHGHHHGHHHHGHHHHGGEGGHHHHHHHHHHHHGHHHFGGGGHHHGHHFGGHHEHHHHHHHHGHBHHHHHGBEGGHHHHHHHGHGFHHHCGGGGGF>GHHHHCGHHH?GGGHHHHHHHHHHHHHHGFGBGGGGCFGGGG;FGGGGGGGGGGFBFFFFFFB?BBFFEF/BFFFFFFFFFFFFFFFFBFFFFFFFFFF
@M05620:37:000000000-D9766:1:1101:18540:4098 1:N:0:61
AGTGCCAGCTCTCAATCGCACAGGGGACCCAGGGCCTGGCCCCTCCATCCAGAAAACCTATGACCTCACCCGCTACCTGGAGCACCAACTCCGCAGCTTGGCTGGGACCTATGTGAGTATCCAGCGTAGGAATCTGGGAGTTGGGGAGGAGTGAGGAGTTGGGGAAAGACAGTCCTAACCGTGGAGGGTTCTGGTAAATGATGGGGTGAGGAGGGGCTCTTTGGCTCCCACCAGTCCCCCTGTCTGGTCTA
+
BB>AAFFFBFFFGGGGFGGCGCHAFEEGFDGHCEGECFGFCGGGGGHHHFHGEFHFHGHHHHHHHHHHHHHEF/EEHFHHBFGHFGGEGBGFEEECE3?FEEHGDGHHGHHGHHHHHGFGHHHHHGAEGGHFHHHHGHHGGHHHGGGGGGGHHHHEFGHHHHGGGGHFBGGFHHHGHHFHGEEGGGGG9F.9FFFGGGGGFFGGGGFFFFFFFFFFFFFFFFFFBFFEFFFFFFBFFFFFFFFFFFFFFFF
@M05620:37:000000000-D9766:1:1101:9595:4123 1:N:0:61
AGTGCCAGCTCTCCATCGCACAGGGGACCCAGGGCCTGGCCCCTCCATCCAGAAAACCTATGACCTCACCCGCTACCTGGAGCACCCACTCCGCAGCTTGGCTGGGACCTATGTGAGTATCCAGCGTAGGAATCTGGGAGTTGGGGAGGAGTGAGGAGTTGGGGAAAGACAGTCCTAACCGTGGAGGGTTCTGGTAAATGATGGGGTGAGGAGGGGCTCTTTGGCTCCCACCAGTCCCCCTGTCTGGTCTA
+
>A>>ADFFBFFFGCGGFEE2E?GCFE2EEBAG2EEAFFHHHHGHGGHHHGGGGHHFGGHHFDGHH@FGHHHEG>>EHHHH2BGHHH1??GHB>E/E>FBFFHHGGGGHGHHHHHHHHHHHHHHHHGEFGGHHHHHHHH0FGHHHGG.DGDECH<GHFGHHHHGGGGHGHHHHHHHHHHGGGGGGDCEGEGGGGGFFGGGGGGGGGFFFFFFFFFFFFFFBFFFFFFFFFFFFFFFFFFFFFFFFFFFFFFF
@M05620:37:000000000-D9766:1:1101:15773:4203 1:N:0:61
GAGGCTGCTTTGGAAGAACCTCATAGATGACTGCAACAGTTCCCCCTGGACCTGGAACCGTTTCTTGCCTGGCTTACAGAAGCTGCAACAACTGCCAGGATGCTCACCGTACGGCACGTCTCCTCGCAGACTCCCCGGGCGTCACCGCGCTGCTGCACCACTGGCAAGTCAGTCAGGCCTTTCCGCTTTCGCCCTCTTGTGGATCCAATTGACCCCTTCTCCGCCTTTGTACTTGTAACTGACAAGCCCGG
+
>AA1A?CAFFFFG1GFAG1AFFFDF3D33DBGFHHFGGFB2DGHHGEFAFGF0B00B1/ABB0BDFGGHHHEHGEGGFGFCCH111BFGFGC1>FG11BFGFHHBBFGG0GFGGEGC/0?0FHFGG>CG/BGHHHGG///>@-.<1<<ACGG.CGHHCGAG/CGHHHGH0GGGHHHGH.:FGGGGGB..CAECE@GGGGGGGFF;BBBFFFFFFB--;FBFFB;-;B9;99BFFF9;FFFF/;FFF;;-@@
@M05620:37:000000000-D9766:1:1101:22989:4217 1:N:0:61
AGTGCCAGCTCTCAATCGCACAGGGGACCCAGGGCCTGGCCCCTCCATCCAGAAAACCTATGACCTCACCCGCTACCTGGAGCACCAACTCCGCAGCTTGGCTGGGACCTATGTGAGTATCCAGCGTAGGAATCTGGGAGTTGGGGAGGAGTGAGGAGTTGGGGAAAGACAGTCCTAACCGTGGAGGGTTCTGGTAAATGATGGGGTGAGGAGGGGCTCTTTGGCTCCCACCAGTCCCCCTGTCTGGTCTA
+
AA>AAFFBAFFFG4FFBFGGGGHGG2EEGGEHG?EEFGHHFHGDGGGHHAFGFGBGGEFGHGGHHGHFHGFGF>EEHHGGBGHHHGEGEHHHDGGGGHHHGHBFGGHHGHFGDFB2FFDGHHHHHGFEGGEBCGDFHG0C?FDCDG.ADDDGFDDCCDHHHHGCEDGA:GHGHHHHHHHGGGGGGGGGDFFGFGFBBFGFFGFGEBFBEFFEDF??BBFFFEFFFFFFFFFFFFFFFFEF=AFFFFFFFFB
@M05620:37:000000000-D9766:1:1101:17561:4372 1:N:0:61
AGTGCCAGCTCTCAATCGCACAGGGGACCCAGGGCCTGGCCCCTCCATCCAGAAAACCTATGACCTCACCCGCTACCTGGAGCACCAACTCCGCAGCTTGGCTGGGACCTATGTGAGTATCCAGCGTAGGAATCTGGGAGTTGGGGAGGAGTGAGGAGTTGGGGAAAGACAGTCCTAACCGTGGAGGGTTCTGGTAAATGATGGGGTGAGGAGGGGCTCTTTGGCTCCCACCAGTCCCCCTGTCTGGTCTA
+
AAAABFFFBFFFGGGGGGGGGGHHGFGGGGHHGGGGGDHGHHGHGGHHGHHFHGBGHGFHHHHHHHFHHHHGGGFFHHHGHHGFFGFHGHHHGGGGGGHHGHHGGGHHGHHHHHHHHHHHHHGHHGEGGGHHHHHHHHGGAFHHGGGGGGGHHHHGHGHHHHGGGGHHHHHHHHHHHHHHGEEGGGGG:FFGGGFGGGGGGGGGGGFFFFFFFFFFFFFFFFFFFFFFFFFFFFFFFFFFFFFFFFFFFFF
@M05620:37:000000000-D9766:1:1101:7115:4383 1:N:0:61
ACCACACGTTCTACAATGAGCTGCGTGCGGCTCGCGAGGAGCACCCCGTGCGGCTGACCGAGGCCCCCCTGAACCCCAAGGCCAACCGCGCGAAGATGCCCAGGTGAGTGGCCCGCGACCTCTTCTGGGGGCCGCCTCCCTCCTTCCTGGCCTCCCGGCGCTGCGCCCTTTCTCACTGGTTCGCTCGTCTGCCGTTTTCCGTAGGACTCTCTTCTGTGACCTGAGTCTCCTTTGGAACTCTGCAGGGTCTA
+
AAA>AAA1BCFAGFGCFG11F1GAEAA00AA/A/AA/AEE/GH0GGC/////////BG0//>/EF/E@G@/0B</?C//?//??FF//<C/--<<.0=00/<<E<GGF::...:A--9-99F00;090/9--9;------;9--/9//;/-9/----;--9-;9-----9//;FFB//9//;---9--;;A//@A-/-9/-:-;B9B///////9/9;9/;FF/-;F/;/9//BBFFFFFFFFFBF-BFF/
@M05620:37:000000000-D9766:1:1101:17868:4414 1:N:0:61
AGTGCCAGCTCTCAATCGCACAGGGGACCCAGGGCCTGGCCCCTCCATCCAGAAAACCTATGACCTCACCCGCTACCTGGAGCACCAACTCCGCAGCTTGGCTGGGACCTATGTGAGTATCCAGCGTAGGAATCTGGGAGTTGGGGAGGAGTGAGGAGTTGGGGAAAGACAGTCCTAACCGTGGAGGGTTCTGGTAAATGATGGGGTGAGGAGGGGCTCTTTGGCTCCCACCAGTCCCCCTGTCTGGTCTA
+
BCABBFFFBFFFGGGGGGGGGGHGGGGGGGHHGGGGGGHHHHGHGGHHHHHHHHHHHGHHHHHHHHHHHHHGG>EGHHHHHHHHHHHHGHHHEFGGGGGHGHHGGGHHGHHHHHHHHHHHHHHHHGBFGGHHHHHHHHHGAHHHGGGGGGGHHHHHHGFHHHGGGGHHHHHHHHHHHHHHGDEFGGGGCFGGGGCFGGGGGFGGGGFFFFFFFFFFFFFFFFFFFFFFFFFFFFFFFFFFFFFFFFFFFFF
@M05620:37:000000000-D9766:1:1101:19492:4443 1:N:0:61
AGTGCCAGCTCTCAATCGCACAGGGGACCCAGGGCCTGGCCCCTCCATCCCGAAAACCTATGACCTCACCCGCTACCTGGAGCACCAACTCCGCAGCTTGGCTGGGACCTATGTGAGTATCCAGCGTAGGAATCTGGGAGTTGGGGAGGAGTGAGGAGTTGGGGAAAGACAGTCCTAACCGTGGAGGGTTCTGGTAAATGATGGGGTGAGGAGGGGCTCTTTGGCTCCCACCAGTCCCCCTGTCTGGTCTA
+
AAAAAFFFAFFFGGGFFGG1EEHAFGGEAEFGFEFE/FGAAFEAEGFFGC/AA/AAAEA1@G2FHGH1GEEEE/>EHFGHGBGHFHHEGFFCE//<<<FGAGHCGCHGFFHHB>BFDHGFDDFHH@CCGCHF1GGF<CGG.FFFCG.-CCC<CFHAFGCFFCCCF?GGFFHFCBFFFFGGGGE@BFBGGFFF09;CBFFGFB/9AFF??FFFF?-9@@FBFBBFFEFFEFFFFABFFFF?--;FFFFFB9/
@M05620:37:000000000-D9766:1:1101:16435:4449 1:N:0:61
AGTGCCAGCTCTCAATCGCACAGGGGACCCAGGGCCTGGCCCCTCCATCCAGAAAACCTATGACCTCACCCGCTACCTGGAGCACCAACTCCGCAGCTTGGCTGGGACCTATGTGAGTATCCAGCGTAGGAATCTGGGAGTTGGGGAGGAGTGAGGAGTTGGGGAAAGACAGTCCTAACCGTGGAGGGTTCTGGTAAATGATGGGGTGAGGAGGGGCTCTTTGGCTCCCACCAGTCCCCCTGTCTGGTCTA
+
AA>AAFFCAFFFGAGFFFFFEGHHGEEAAAGHGEEE2AFG2FFHGGHFGGHG3FAFHGH3FG5GHGGHHGGGGEEEHHHFEHHHGCCGGC3GEEC@/BBFEHHEG?GHGHHHHGHHHFHHHFHHHG<EGGGHHHHFHFHG?GHHCDGGGFE>CG0CGG/<DGGCFGHFHHHCHFFGHHHH@9CBEAEG9.;FGGCFFGGGGGGGGGABFFFFFDB?B-AFFFB/;/99EFFFFFFFFFFDB99FFFFB/B9
@M05620:37:000000000-D9766:1:1101:9106:4452 1:N:0:61
AGTGCCAGCTCTCAATCGCACAGGGGACCCAGGGCCTGGCCCCTCCATCCAGAAAACCTATGACCTCACCCGCTACCTGGAGCACCAACTCCGCAGCTTGGCTGGGACCTATGTGAGTATCCAGCGTAGGAATCTGGGAGTTGGGGAGGAGTGAGGAGTTGGGGAAAGACAGTCCTAACCGTGGAGGGTTCTGGTAAATGATGGGGTGAGGAGGGGCTCTTTGGCTCCCACCAGTCCCCCTGTCTGGTCTA
+
BBAAAFFFBFFFBGGBGFF2ECHGGGFGGEGHEEEDFFHGFHGHGGHHHHGHFHFHHGHHHHHHHHHHHHHCEEFGHHHGGFFHFHHHGHHHE?EEEFHHGHHGGGHHGHHDHHHHGGHFHHHHECEF@DFHCGFHHHFFEHHHGGF-CDAGHHFHGAHGFHGGGGHFFHHGGHHHHHHHGGEGGFGGEGGGGG;FFGGGGGGGGGFFFFFFFFFFFFFFFFFFFFFFFFFFFFFFFFFFFFFFFFFFFFF
@M05620:37:000000000-D9766:1:1101:17184:4495 1:N:0:61
AGTGCCAGCTCTCAATCGCACAGGGGACCCAGGGCCTGGCCCCTCCATCCAGAAAACCTATGACCTCACCCGCTACCTGGAGCACCAACTCCGCAGCTTGGCTGGGACCTATGTGAGTATCCAGCGTAGGAATCTGGGAGTTGGGGAGGAGTGAGGAGTTGGGGAAAGACAGTCCTAACCGTGGAGGGTTCTGGTAAATGATGGGGTGAGGAGGGGCTCTTTGGCTCCCACCAGTCCCCCTGTCTGGTCTA
+
ABBAAFFFBFFFG4GGGGGFEGGFAEEEGGEH2BE2BFHHEHEHGGHFHGHHHHGHHGHHHFHHHFGFHHHGG/>E?GGHBFGHHH1?EFHHAEEEEGBGGHHGGGGHGHHHHGHHHHHHHHHHHGGGGGHHHHHHHHHGGHHHGGGGGGGGHHHHHGHHHHGGGGHHHHHHHHHHHHHHGGFGGGGGCFGGGGCFFFGGGGGGGGDBFFFFFFBBBBFFFFFFFFFFFFFFFFFFFFFFBFFFFFFFFFF
@M05620:37:000000000-D9766:1:1101:21890:4527 1:N:0:61
AGTGCCAGCTCTCAATCGCACAGGGGACCCAGGGCCTGGCCCCTCCATCCAGAAAACCTATGACCTCACCCGCTACCTGGAGCACCAACTCCGCAGCTTGGCTGGGACCTATGTGAGTATCCAGCGTAGGAATCTGGGAGTTGGGGAGGAGTGAGGAGTTGGGGAAAGACAGTCCTAACCGTGGAGGGTTCTGGTAAATGATGGGGTGAGGAGGGGCTCTTTGGCTCCCACCAGTCCCCCTGTCTGGTCTA
+
BBABCFFFCFFFGGGGGGGGGGHGGGGGGGHHGGGGGGHHHHGHGGHHHHHHHHHHHGHHHHHHHHHHHHHGGGGGHHHHHHHHHHHHGHHHGGGGGHHHGFHGGGHHGHGHHHHHHHHFHHGHHGFGGGHHHHHHGHHGGHHHGGFGGGGHHHHHHGHHHFGGGGHGHHHHHHHHGHHGFGFFGGGGGGGGGGFFGGGGGGGGGGFFFFFFFFFFFFFFFFFFFFFFFFFFFFFFFFFFFFFFFFFFBFF
@M05620:37:000000000-D9766:1:1101:19440:4538 1:N:0:61
ACCACACCTTCTACAATGAGCTGCGTGTGGCTCCCGAGGAGCACCCCGTGCTGCTGACCGAGGCCCCCCTGAACCCCAAGGCCAACCGCGAGAAGATGCCCAGGTGAGTGGCCCGCTACCTCTTCTGGTGGCCGCCTCCCTCCTTCCTGGCCTCCCGGAGCTGCGCCCTTTCTCACTGGTTCTCTCTTCTGCCGTTTTCCGTAGGACTCTCTTCTCTGACCTGAGTCTCCTTTGGAACTCTGCAGGTTCTA
+
AAAAA@>AFFFFBGG13AFBEFEGEEGEC0FGHGF?0AE?EHHHHGGGA/E/ABFHHFGGGGCGEEEGGGGHHHHGGGGGGHHHHGGGGCCG/<GH11?FGFHEF1?FGFFGHHGGGGGHGHHEHHGGHCFHFCCGFGGGHECHHFGGGFGFFGGGBA??AGBF@GF@@FFFFFFFFFFBBFFFFFFFFFFFF@BAFFFFFFFFBFFFFFFFFFFFFFFFFFFFEFFFFFFFFFFFFFFFFFFFFFAFFFB
@M05620:37:000000000-D9766:1:1101:18302:4539 1:N:0:61
AGTGCCAGCTCTCAATCGCACAGGGGACCCAGGGCCTGGCCCCTCCATCCAGAAAACCTATGACCTCACCCGCTACCTGGAGCACCAACTCCGCAGCTTGGCTGGGACCTATGTGAGTATCCAGCGTAGGAATCTGGGAGTTGGGGAGGAGTGAGGAGTTGGGGAAAGACAGTCCTAACCGTGGAGGGTTCTGGTAAATGATGGGGTGAGGAGGGGCTCTTTGGCTCCCACCAGTCCCCCTGTCTGGTCTA
+
3AAABFFFAFFFGGGGGGGGEGHHEGGGEGCGFAE?CCFF2FGAEGFGEGHGF3AGHGCGHHBGGHEGHFFGE>EEHGHFHHHHG?EGEGHHGGGCGBHHEHC?EEFA/GF1?F2F?FGHGHHHH@?<BDBGCGBGEBGF<?<1@-CDGGEG.GF.0</<DG??CEH.GHHEHHHFHFCHBEG-EGGB.;CFFB0;99F00;BFEDFB?FFFD.-9BB9FFB/BB;/;EFFFFA/9FFFB-EFF//BFBF/
@M05620:37:000000000-D9766:1:1101:24145:4540 1:N:0:61
ACTGCCACTTCTCAATCGACCCGTGGATTCCTGCCCCGGCTCCCCCAGCCCGTATAACCGTTACCTCCCTGGCTACCAGGAGCACCAACCACTCCCCTGATGCTGCCCGTAAGGCAAGGCTCCTCGCAGACTCCCCGGGAGTACCCGAGCTGCTGCACCACTGGCAAGTAAGTCAGGCATTTCCGCTGTACCAGTCTTGTGGAGCCAATTGAACCGTTCTTAGCATTCGTACTTTTAACTTACAAGCCAGG
+
>>AAAB4BBFBBBFGAFFFAEEE2BAEBAGDGHFHHEAEG2AFEFGAE1AA0001B@DC0B11BFFB1FGEHHHBFGCGFHGHFBFFGGAFGF??/?0??3B4343BFDGGGHH0@F<</1FFFBD?DGCFGC<FADGC<AE/0<GD@DCA/CFC0:/;../9CAFGE0;;0;;FB//;;0FF0;9.-;00;0/;9//9/9./.../9B/BBB/.-;.BE//;/BBB//;9A./////;9//:;/B.;B.9
@M05620:37:000000000-D9766:1:1101:13147:4590 1:N:0:61
AGTGCCAGCTCTCAATCGCACAGGGGACCCAGGGCCTGGCCCCTCCATCCAGAAAACCTATGACCTCACCCGCTACCTGGAGCACCAACTCCGCAGCTTGGCTGGGACCTATGTGAGTATCCAGCGTAGGAATCTGGGAGTTGGGGAGGAGTGAGGAGTTGGGGAAAGACAGTCCTAACCGTGGAGGGTTCTGGTAAATGATGGGGTGAGGAGGGGCTCTTTGGCTCCCACCAGTCCCCCTGTCTGGTCTA
+
AAAAAFFFBFFFG4AGGGGGGFHCGGEEGGHHFEFGGGHHHHGHGGHHHGHHHHHFHGFHHFHHHHHHHHHGG>FGHHHHHHHHHHEGFHHGEGCFGHGHGHHGGGHHGHHHHHGGFGHHHHEGHGBCFDDGCGGHFF<FDGHFCC.ACGEGFHHFCGHFGHGG:CHH/CGFGHHHHHHHGAE?GFGG9FGGGGBCFFGGGGGGGGFFFFFBDFFCFFFFFFFFFFFFFFFFFFFFFFFFFEFFFFFFFF9
@M05620:37:000000000-D9766:1:1101:11758:4606 1:N:0:61
GCGGCCGCTTTGGAATCAACTCATAGATTCTTGCCCCAGTTCCCCCTGGCCCTGGAAACGTTTCTTGCCTGGCTTCCAGAAGCTGAAACAACTGCCAGGATGCTACCCGTAAGGAAAGGCTCCTAGAAGACTCCACGGGAGTACACGAGCTGCTGAACCACTGGCAAGTAAGTCAGGCATTTCCGCTTTAGCACTCTTGTGGATCCAATTGAACAATTCTCAGCATTTGTACTTGTAACTGACAAGCCAGG
+
111>A1>>AA0B0BF111BGBB1D1DFHGHHGHH11FAB1DFGHHGAF/0BAFFEGFA0BFGEGDDAGHHHHHHB0BGG1FGH1@BFGH0GHHCGG11EAFGHH2FGHGEGGHE1FBHGHHHGF1F1FGFHHHG10CC?/BE01?1//<CCH11<1>1>G.>GHEHHG0=DGGDGHHE.GHHHHGFCEGBHHGFGHGHGGGGFFFFGGGGFF0C0/;;BF00;BFGGGFBFGGFFBBFFFF/9FF?EFFFF
@M05620:37:000000000-D9766:1:1101:14200:4627 1:N:0:61
AGTGCCAGCTCTCACTCGCACACGGGACCCAGGGCCTGGCCCCTCCATCCAGAAAACCTATGACCTCACCCGCTACCTGGAGCCCCAACTCCGCAGCTTGGCTTGCACCTATGTGAGTATCCAGCGTAGGAATCTGGGAGTGGGGGAGGAGTGAGGAGTTGGGGAAAGACAGTCCTAACCGTGGAGGGCTCTGGTAAATGATGGGTTGAGGAGGGGCTCTTTGCCTCCCACCAGCCTCCATGTCTGGTCTA
+
11A>?@B1ABCFGFA1B1AA000A00BEEAFECE/A/AGGFHEFEGFFABF1AFGGGAFGF12GGF1BGGH?EGGGGFH>EFB/???EEFGF/>/>@01BE0<0//B1F0<1F>BGB1B122FFF/??@?FB1GHFFBGG/0<F-?CC-AC/.0:G0E:/0/::.;.9FFFGGE090C9C-.;9A9AA.CAFFF/;9B;/B/9BE/-@FBF/AB--@--BFBF///B-------------9;F/B9/////
@M05620:37:000000000-D9766:1:1101:22176:4636 1:N:0:61
ACCACACCTTCTACAATGAGCTGCGTGTGGCTCCCGAGGAGCACCCCGTGCTGCTGACCGAGGCCCCCCTGAACCCCAAGGCCAACCGCGAGAAGATGCCCAGGTGAGTGGCCCGCTACCCCTTCTGGTGGCCGCCTCCCTCCTTCCTGGCCTCCCGGGGCTGGGCCCTTTCTCCCTGGTTTTCTCTTCTGGCGTTTTCCGTAGGACTCTCTTCTCCTACCCGGGTCCCCCTTGGAACCCTGCAGGGTCTA
+
AAAAAAAA1BFFGGGGGGDGG1GFGEE00AGHHGFG?EG//GHFHGGGCEFGEHFGHHFAEG?FGGGGGEFFHHHGGGGHGGHHHGGEGGCCCCHGHH1?G1FG<1?011?/GHG?--->0..</<0<0<A.<--;:.:;//;/C0C00C.;C?EE.A-9------;@-FF/B//:-/A/;--////;/:9/;9-;@F/;-/-9A///////;9//////:-9--99-;A-;F-//;/-999--;A-BB-/
@M05620:37:000000000-D9766:1:1101:23316:4637 1:N:0:61
AGTGCCAGCTCTCAATCGCACAGGGGACCCAGGGCCTGGCCCCTCCATCCAGAAAACCTATGACCTCACCCGCTACCTGGAGCACCAACTCCGCAGCTTGGCTGGGACCTATGTGAGTATCCAGCGTAGGAATCTGGGAGTTGGGGAGGAGTGAGGAGTTGGGGAAAGACAGTCCTAACCGTGGAGGGTTCTGGTAAATGATGGGGTGAGGAGGGGCTCTTTGGCTCCCACCAGTCCCCCTGTCTGGTCTA
+
AAAAAFFF@FBF1BFGGAFC?0C00EEA?E0FFEEEF/F00AEHEGGHFGHHH01FAEFHHHGHHHHGHHHEGECEHGGEGGB?BF0GEBGHGE/EE0FGGHHGGGHHGHHHHHGHH>GBHFDGHG?ECGHHHHHHHHHGEHHHGGEGGGGGHHHHHGCGBHCCGCEHHHFHGBCHHGCGGCEGBGGG9;AFGGFFGGFGGBFFEBF?FFFFFF?@?@EFBFFFFFEFFFFFEFFFFFE?@FFFFFFFBBB
@M05620:37:000000000-D9766:1:1101:15984:4641 1:N:0:61
AGTGCCAGCTCTCAATCGCACAGGGGACCCAGGGCCTGGCCCCTCCATCCAGAAAACCTATGACCTCACCCGCTACCTGGAGCACCAACTCCGCAGCTTGGCTGGGACCTATGTGAGTATCCAGCGTAGGAATCTGGGAGTTGGGGAGGAGTGAGGAGTTGGGGAAAGACAGTCCTAACCGTGGAGGGTTCTGGTAAATGATGGGGTGAGGAGGGGCTCTTTGGCTCCCACCAGTCCCCCTGTCTGGTCTA
+
BBBBBFFFAFFFGGGGGGGFGCHCGGGGGGHHGEEFEGGFGHGCFGHEGGHHHHFFGFCFGHHHHGHFHFGEG>FEHFHHFGHHHHHGGGHHDFECCFFF/B3FAGGHF2C3?BFGF3GGGHHHFC/?DGHHHHFGHFFFCGFHG<FCG?.<CGGCCE<C<CCCEDH:::F:GHHFBCGHCDE-AAD-:CF09CCBB9FFFBFGGGADFFFBD.9-9BEBBFFFFFFAFFEDEFF/BBADFF/:/BFFFFF
@M05620:37:000000000-D9766:1:1101:22008:4655 1:N:0:61
AGTGCCAGCTCTCAATCGCACAGGGGACCCAGGGCCTGGCCCCTCCATCCAGAAAACCTATGACCTCACCCGCTACCTGGAGCACCAACTCCGCAGCTTGGCTTGGACCTATGTCAGTATCCAGCGTAGGAATCTGGGAGTTGGGGAGGAGTGAGGAGTTGGGGAAAGACAGTCCTAACCGTGGAGGGGTCTGGTAACTGATGGGCTGAGGAGGGGCCCTTTGTCTCCCACCAGTCCCCCTCTCTGGTCGA
+
AABABFFFBFFFGGGGGFGCEAFEFEFGGGHHGGGGGGHHHHGHGGHHHHHHHHHHHGHHHDGHHHHHHHHGGGGGHGHEHGG?FGCHGGHHGG?EGGHHGHH0E/33B?1B1F22BB2FG22FGC/?CDG1@12FGF0?C0FGGCF-AE?CH00.0.</<C-<.A../=//C:0CCH/.@;9A9ADB-9.//;90000;0;0CE.;.;.9/.9@-;-;;9FF/;;///.....;BF/;:-.;//;/;;--
@M05620:37:000000000-D9766:1:1101:22205:4715 1:N:0:61
AGTGCCAGCTCTCAATCGCACAGGGGACCCAGGGCCTGGCCCCTCCATCCAGAAAACCTATGACCTCACCCGCTACCTGGAGCACCAACTCCGCAGCTTGGCTGGGACCTATGTGAGTATCCAGCGTAGGAATCTGGGAGTTGGGGAGGAGTGAGGAGTTGGGGAAAGACAGTCCTAACCGTGGAGGGTTCTGGTAAATGATGGGGTGAGGAGGGGCTCTTTGGCTCCCACCAGTCCCCCTGTCTGGTCTA
+
A1>>ADFFAFFFFGGG1AFGEGFHCAEFGCAGG0E//A/B0AEEAEHH1FGFHHHFGGHHGFHHHHHHHHFGG>EGHHGHHHHHFF0GGHHHGGGGGCHHGGHGC/FH/<GFDGHHHHHHHHHHHGECGGHHHHHHHHHFFHHHGGGGGGGHHHGHHGHHHHGGGGHHHHHHHHHHHHGHGGEGGGGGCFAFGGGGGGGGGGGGGGF@FFFFFF@@@@FFFFFFFFFFFFFFFFFFFFFF@FFEFFFFFFF
@M05620:37:000000000-D9766:1:1101:21703:4774 1:N:0:61
ACCACACGTCCTACCTCGAGCAGCGTCTTTAGATCTCGTATGCCCCCTTCTGCCTGACCAAGACCCCACTGAACCCCAAGAGCAACCGCGAGAAGCTTCCCAGGTGAGTGGCCGAGTATCCAGTGTGGTCGTCTGCGCCTTGGTTCGTCGTGTGCCGTAGCTGCGCGCTTGTCCAATGGGTCTCGCTTTCTGCTATTTGCTGAGGACTGTCGTCTCTGACCGGATCCTCCTAGTCAACTTGTCAGGTCTAT
+
AAAAAAADC>>AFAABA1AAA0BBA00A02FG12DA2B/B00DBBFEAFF1F11BFHHF1A0000/B/B>@1FFHAFCEG00BF000/E//>//01<11B0B1/11<B>1//0///?@>222121@1?<1//?//1->..>111.<-..<-...00::.;.0:/-:---.;.00000//.;//09...-/:///9:/;///;9-9/-/-:/----;B////--9---//9-//;/;/B//;99/;9BFF9/
@M05620:37:000000000-D9766:1:1101:7894:4811 1:N:0:61
GAGGCTGCTTTGGAAGAAACTCATAGATTACTGCAACAGTTCCCCCTGGACCTGGAAAAGTTTCTTGCCTGGCTTACAGAAGCTGAAACAACTGCCAGGATGCTACCCGTAAGGAAAGGCTCCTAGAAGACTCCAAGGGAGTAAAAGAGCTGATGAAACAATGGCAAGTAAGTCAGGCATTTCCGCTTTAGCACTCTTGTGGATCCAATTGAACAATTCTTAGCATTTGTACTTGTAACTGACAAGCCAGG
+
BAABBBFBFFFFGCGGFGGGGGHDGEDGHFHHHHHBHHHHHGHHHGGFGBGHHHGFBEBGFHHGHFGBBGABFGHFFBBDFGBFFBBFBEEHHHHGB3B1BCGHHHHHE?EEFHHFGFG?BFFBFFGHHFHGFEGHHADED?23DFGFFGFFFGH2>GHHG<<G??CF1?FF<DDGHFGFFFBG?E..<<=D0D<C=<DGFEHC<G<:0:;CCCHB00:C0;;CGC;<0GHG9;;;;;99909BF.;CF.C
@M05620:37:000000000-D9766:1:1101:19130:4834 1:N:0:61
GAGGCTGCTTTGGACGAAACTCATAGATTACTGCAACAGTTCCCCCTGGACCTGGAAAAGTTTCTTGCCTGGCTTACAGAAGCTGAAACAACTGCCACGATGCTACCCGTAAGGAAAGGCTCCTAGAAGACTCCAAGAGAGTAAAAGATCTGATGAAACAATGACAAGTAAGGAAGGCATTTCCGCTTTAGCACTCTTGTGGATCCAATTGAACAATTATCAGCATTTGTACTTGTAACTGACAAACCAGG
+
>3A>3>CACBB4F44A2EAEGGHHHCEGGDAAFF3AEG2DGAABBBAA22ABFGEBB32BBDFDDDDBABBFFGF3BBBDFBBBF33B3B??FGFC33>>?1?3BFB1>/>/0B?B??C/30?B?BB33BBB2?2??0B?/B>>FF@C2@@>@222@@??<111??<01<1111<FDF01<11=.....0000<<<=<<=C.<0<C;00;0;:=;C:00;090;00;;;FBC900;00;00;;9;/;9.9:
@M05620:37:000000000-D9766:1:1101:23817:4858 1:N:0:61
AGTGCCAGCTCTCAATCGCACAGGGGACCCAGGGCCTGGCCCCTCCATCCAGAAAACCTATGACCTCACCCGCTACCTGGAGCACCAACTCCGCAGCTTGGCTGGGACCTATGTGAGTATCCAGCGTAGGAATCTGGGAGTTGGGGAGGAGTGAGGAGTTGGGGAAAGACAGTCCTAACCGTGGAGGGTTCTGGTAAATGATGGGGTGAGGAGGGGCTCTTTGGCTCCCACCAGTCCCCCTGTCTGGTCTA
+
>>1>A@BFAFCDA1F31FGCGCFAFEFGGEGFBFEEFFAGHHGHGGHHHGFHH0FGGEHHGFHHHGGFHHHGG/EGHHHGBEGHHHHCGBGG/E?EEFGGGHHGGGHHGHHHHHHHHHHHHHHHHGCGGGHHHHHHHHHGGHHHGGGGGGGGHHHHFGHHHHGGGGHHHHHHHHHHHHHHGGGGGGGGEGGGGGFFGGGGGGGGGGF@FFFFFF@@@@FFFFFFFFFFFFFFFFFFFFFF@FFFFFFFFFF
@M05620:37:000000000-D9766:1:1101:22729:4910 1:N:0:61
GAGGCTGCTTTGGAAGAAACTCATAGATTACTGCAACAGTTCCCCCTGGACCTGGAAAAGTTTCTTGCCTGGCTTACAGAAGCTGAAACAACTGCCAAGATGCTACCCGTCAGGAAAGGCTCCTAAAAGACTCAAAGAGAGTAAAAGAGCTGATGAAACAATGGCAAGTAAGTCAGGCATAACCGCTTTAGCACTCTTGTGGATCCAATTGAACAATACTCAACATTTGTACTTGTAACTGACAAACCAGG
+
>3A>>>CAFBB@GAAB4GBFGFHHHGFGGBBEGF44CGFGHDDBBEAA22BFGHEB332BBDFDFDFBBBGHFHG3BBFFGGBBF33BBBBBGGFF33B1G3BB4@BBF1111B@2BCG/30?FB4BB3?FHF3BB?3BF/2BF?BDFBB2FG222@@@@G<22@@C/1?@<11<?C?E<11><C?-..1100<<<=<<<C.D0<CGGHGBG<:;G;0:;0</=C/=0<FF;900;00;;0;909/9..;A
@M05620:37:000000000-D9766:1:1101:13824:4918 1:N:0:61
GAGGCTGCTTTGGAAGAAACTCATAGATTACTGCAACAGTTCCCCCTGGACCTGGAAAAGTTTCTTGCCTGGCTTACAGAAGCTGAAACAACTGCCAGGATGCTACCCGTACAGCACGGCGCCAAGAAGCCTACAAGAGCGTACACGAGCTGCTGCACCACTGGCAAGTAAGTCAGGCATTTACGCTTTCGCCCTCTTGTGGATCCAATTGACCAATTCTACACATTTGTACTTGTAACTGCCAAACCAGG
+
A3AABAFAFFFFGGGGGFGGFGFGFHDGHGHHHHFCGFHDFHHHHGGFFEGEHFHFGF2BBDFHGGGHHHHGHFGHHHHGHHHBFGFHGBGFBGFGF3B1GEG3B3BBAEEE1B3B0////<//<?0B2?FF22<2@202>?///<?/<C.11><1>FH<.<10<C0.<00<=0<<GHGHB00<EE.;.0;.;:@EGGGGG?FBCFFFEFFFFGG.9CFB000999CCFFFFFFFFFFFB//;BF.:A..E
@M05620:37:000000000-D9766:1:1101:10402:5008 1:N:0:61
AGTGCCAGCTCTCAATCGCACAGGGGACCCAGGGCCTGGCCCCTCCATCCAGAAAACCTATGACCTCACCCGCTACCTGGAGCACCAACTCCGCAGCTTGGCTGGGACCTATGTGAGTATCCAGCGTAGGAATCTGGGAGTTGGGGAGGAGTGAGGAGTTGGGGAAAGACAGTCCTAACCGTGGAGGGTTCTGGTAAATGATGGGGTGAGGAGGGGCTCTTTGGCTCCCACCAGTCCCCCTGTCTGGTCTA
+
>33AAFDFBFFFFGGGFFGGCGGHFGGGEEGHFEEAFAGFEHGHGGHHDGFFEB3FGA3FGHFHGHCHHHHGGG@EHHHHHHHC??GHGEFHGGGG>BGHGHHGEGHHGHHHHHHHGGDHHHHHB@<CDDHHHHHH1CCF<GHFDGFGGGA>.DHHHGHHHHGGGGHHHHHHHHHHHHHHGGFGFEGB;AFGGGFGGGGGGGGGGGFBFFFFFFBBB-EFFFFFFEFEFFFFFFFFFFFFBFFFFFFBFFF
@M05620:37:000000000-D9766:1:1101:7208:5080 1:N:0:61
AGTGCCAGCTCTCCATCGAACAGGGGACCCAGTGCCTGGCCCCTCCAGCCAGAAAACCTATGACCTCACCCGCTACCTGGCGCACCCCCTACGCAGCTTGGCTGGGACCTATGTGAGCATCCAGCGTAGGAATCTGGGCGTTGGGGAGGAGTGCGGAGATGGGGAAAGACAGTCCTAACCGTGGAGGGCTCTGGTAAATGATGGGGTGAGGAGGGGCTCTTTGGCTCCCACCAGTCCCCCTGTCTGGTCTA
+
>A>>>DF11BFFGEGGBE11B0FCFA00ABBF11B11BBGAGEHGGHBFBGG0GHAFEH1BBAGH1BGHHE>E/>EGHGHB>EEGGC>>E/0>E///BBB<GHGGGHGGHHHHGHBG1@GHHHHHGGCCGHHHHHHHH/>CGGHGG.AC.<CH0AC-A-:CGEBE.AF/FBCGGFGGGGGGBFGAAF@-AEFFF;FFFFFFFFFF-;@EFFFFF@-;;-BFFF/FFF-9BFFFFFFFFFF@FFFFFFFFFF
@M05620:37:000000000-D9766:1:1101:20349:5096 1:N:0:61
AGTGCCAGCTCTCAATCGCACAGGGGACCCAGGGCCTGGCCCCTCCATCCAGAAAACCTATGACCTCACCCGCTACCTGGAGCACCAACTCCGCAGCTTGGCTGGGACCTATGTGAGTATCCAGCGTAGGAATCTGGGAGTTGGGGAGGAGTGAGGAGTTGGGGAAAGACAGTCCTAACCGTGGAGGGTTCTGGTAAATGATGGGGTGAGGAGGGGCTCTTTGGCTCCCACCAGTCCCCCTGTCTGGTCTA
+
B@BBCFFFCFFFGGGGGGGGGGHGGGGGGGHHGFGFGGHHHHGHGGHHGGHHHHGHHGGHHHHHHHHHHHHGGGGGHGHHHHHHHHHHGHGHGGCGGFHHGHHGGGHHGHHHHHHHHHHGHHHHHGFGGGHHHHHHHHHGGHHHGGGGGGGHHHHHHGHHHHGGGGHHGFHHHHHHHHHHGGGGGGGGAFFGGGFGGGGGGGGGGGFFFFFFFFFFFFFFFFFFFFFFFFFFFFFFFFFFFFFFFFFFFFF
@M05620:37:000000000-D9766:1:1101:10747:5101 1:N:0:61
GAGGCTGCTTTGGAAGAAACTCATAGATTACTGCAACAGTTCCCCCTGGACCTGGAAAAGTTTCTTGCCTGGCTTACAGAAGCTGAAACAACTGCCAGGATGCTACCCGTAAGGAAAGGCTCCTAGAAGACTCCAAGGGAGTAAAAGAGCTGATGAAACAATGGCAAGTAAGTCAGGCATTTCCGCTTTAGCACTCTTGTGGATCCAATTGAACAATTCTCAGCATTTGTACTTGTAACTGACAAGCCAGG
+
AAAAABFAFFFFGBGGFFFGGGHHHFHHHGHHHHGFGHHFHHHHHGGFHHHHHHHHHFHHGFHHHHHGHHHHHHHFHHGFHHGHHGFHGHEHHHHHH3?1G3F@FFHHGEEE1GBHGFHAFGGHHFDH3CCGHFGHFGGHG<FGHFBGBGGHHFFFDGHHED@FGHFA<?G11?FGFHHHGFHHGFEEGFBGGHBHBGHHFDGBGG<CCGGCGHHC000G0;<;GFGGFHHFFFFC0;0BB0/CG.C;FFF
@M05620:37:000000000-D9766:1:1101:19528:5105 1:N:0:61
AGTGCCAGCTCTCAATCGCACAGGGGACCCAGGGCCTGGCCCCTCCATCCAGAAAACCTATGACCTCACCCGCTACCTGGAGCACCAACTCCGCAGCTTGGCTGGGACCTATGTGAGTATCCAGCGTAGGAATCTGGGAGTTGGGGAGGAGTGAGGAGTTGGGGAAAGACAGTCCTAACCGTGGAGGGTTCTGGTAAATGATGGGGTGAGGAGGGGCTCTTTGGCTCCCACCAGTCCCCCTGTCTGGTCTA
+
BCBCBFFFDFFFGGGGGGGGGGHHGGGGGGHHGGGGGGHHHHGHGGHHHHHHHHHHHGHHHHHHHHHHHHHGGGGGHHHHHHHHHHHHGHHHGGGGGHHHGGHGGDHHGHHHHHHHHHHHHHHHHG?GGGHHHHHFHHHEGFHHGGGGGGGHAFDHHGHHHB@EGGHEHHHGHHHHHHHHGDEGGGGG.FFGGGFGGGGGHHHGGGFFFFFFFFFFFFFFFHHFFFFFFFFFFFFFFFFFFFFFHFFFFFF
@M05620:37:000000000-D9766:1:1101:11502:5127 1:N:0:61
GAGGCTGCTTTGGAAGAAACTCATAGATTACTGCAACAGTTCCCCCTGGACCTGGAAAAGTTTCTTGCCTGGCTTACAGAAGCTGAAACAACTGCCAGTATGCTACTAGCCGGAAGGCTAGGCTCCAAGACTACCCCAACGGACCAAAACAGCTGACGAAACAACGGGTAGTAAGTGACTCACCGCTTCCGCACCCTTGTGGATACACTAACCCAATAATCCGCATTATTCCTAGTTACTACCAACAAGGG
+
BBBBBCFCFFFFGGGFFGGGGGHHHHHHHGHGHHFHHHHHHHHHHGGGHGGHHHHFGFFHBGHHHGFGHHHHHHHGHHHHHHHHHGHGHHGHHHHHF33344@F4B3DF?31//>///3B?0FG?/3BFG23BGB0////?/?</?/F/0/@=FFG0/?AD/0.<--.->.00=00000000<.<;-C.::.;--..;:BFG0;99;09/00..9;B00;;9.ED?A00;00;00;000009/:;.E9/..
@M05620:37:000000000-D9766:1:1101:20593:5141 1:N:0:61
GAGGCTGCTTTGGAAGAAACTCATAGATTACTGCAACAGTTCCCCCTGGACCTGGAAAAGTTTCTTGCCTGGCTTACAGAAGCTGAAACAACTGCCCGGATGCTCCCCGTAAGGAAAGGCTCCTAGCAGACTCCACGGGAGTAAAAGCGCTGCTGAAACACTGGCAAGTAAGTCAGGCATTTCCGCTTTAGCACTCTTGTGGATCCAATTGAACCCTTCTCAACATTTGTACTTGTAACTGACAAGCCAGG
+
>>AAAAFAFFFFBGGGGGGGGGFHFGFHHFHHHHHDFGGBFGHHHGEFEBGHHHFHHHFGGHHHFHGHHHHHHHFAGHHHHHHGGFHHHBGHHBGH11>>>EGF3GEFE/>/0B33BFCHHGGHF43BGGH1FB1B?/B/</<122@0?<?D/F1<<1FHC<<0<FFA>FFH1>FHBGCCFHHFGGE.C00;;:CC0C0GGGF00GGFFFFF90..;CFGB00;C/999FFFGFBGGGGBFG/BF.9EFFA
@M05620:37:000000000-D9766:1:1101:15065:5174 1:N:0:61
AGTGCCAGCTCTCAATCGCACAGGGGACCCAGGGCCTGGCCCCTCCATCCAGAAAACCTATGACCTCACCCGCTACCTGGAGCACCAACTCCGCAGCTTGGCTGGGACCTATGTGAGTATCCAGCGTAGGAATCTGGGAGTTGGGGAGGAGTGAGGAGTTGGGGAAAGACAGTCCTAACCGTGGAGGGTTCTGGTAAATGATGGGGTGAGGAGGGGCTCTTTGGCTCCCACCAGTCCCCCTGTCTGGTCTA
+
BCBBCFFFCFFFGGGGGGGGGGHHGGGGGGHHFFGGGGHHHHGHGGHHHHHHHHHHHGHHHFGHHGHHHHHGGEEGHGHHFHHHHHHHGHHHEGCEEHFHGHHGGGHHGGHHH3FHBFHH3BGGH/??BBGHHHHH1F?FEHHH/><<CED0CD0GCGHHHH--;CGHHHHHHHHHHHHHGG.AEEGGCFFGFF;FFGGGGGGGGGFFFFFFFFFFFFFFFFFFFFFFFFFFFFFFFFFFFFFFFFEFBFF
@M05620:37:000000000-D9766:1:1101:22710:5276 1:N:0:61
GAGGCTGCTTTGGAAGAAACTCATAGATTACTGCAACAGTTCCCCCTGGACCTGGAAAAGTTTCTTGCCTGGCTTACAGAAGCTGAAACAACTGCCAGGATGCTACCCGTAAGGAAAGGCTCCTAGAAGACTCCAAGGGAGTAAAAGAGCTGATGAAACAATGGCAAGTAAGTCAGGCATTTCCGCTTTAGCACTCTTGTGGATCCAATTGAACAATTCTCAGCATTTGTACTTGTAACTGACAAGCCAGG
+
BCCCCCFBFFFFGGGGGGGGGGHHHHGHHHHHHHHHHHHGHHHHHGGGHHHHHHHHFFHHFGHHHHHHHHHHHHHFHHHHHHHHHFFHHHHHHHHHH@GEHFHHHHHHGFGEGHHGHHHHGHGHFEGGGHHHHFHHHGGHG?FGHHHGGHGHHHHFHGGHHGDFHHHGGFGHGHFHFGHHHHHGGGDAF<=DBGGHGHGFGFHHHHHGHHHHGHFHCCCGH;0CFCGGHHHFFGGG9FFFGGGFG::EFFE
@M05620:37:000000000-D9766:1:1101:17126:5294 1:N:0:61
ACCACACCTTCTACAATGAGCTGCGTGTGGCTCCCGAGGAGCACCCCGTGCTGCTGACCGAGGCCCCCCTGAACCCCAAGGCCAACCGCGAGAAGATGCCCAGGTGAGTGGCCCGCTACCTCTTCTGGTGGCCGCCTCCCTCCTTCCTGGCCTCCCGGCGCTGCGCCCTTTCTCACTGGTTCTCTCTTCTGCCGTTTTCCGTAGGACTCTCTTCTCTGACCTGAGTCTCCTTTGGAACTCTGCAGGTTCTA
+
>3>A>AA>>4BDFFBBFGBFGGHHC?E242BABBBB2EAE?GABBEE0BBBFBGGHHGHA>@CEGGGEE>?B3FGE?EEGGGGHHEGGCD/>CGHFFHHHHHHG1GHHHEGGHHGGGGGHHHHHHHHHGHGHHGGGGGHGHHGHHGGGGGGGGGGGGGDGGFFFFFFFDFFFFFFFFFFFFBFFFFFFFFFFFF;AFFFFDBADFBFFFFFFFFFFFF/BFFF/;BF9FFBFFFFFFFFFFFFFFFAFBFB
@M05620:37:000000000-D9766:1:1101:17131:5312 1:N:0:61
ACCACACCTTCTACAATGAGCTGCGTGTGGCTCCCGAGGAGCACCCCGTGCTGCTGACCGAGGCCCCCCTGAACCCCAAGGCCAACCGCGAGAAGATGCCCAGGGGAGTGGCCCGCTACCTCTTCTGGTGGCCGCCTCCCTCCTTCCTGGCCTCCCGGAGCTGCGCCCTTTCTCACTGGTTCTCTCTTCTGCCGTTTTCCGTAGGACTCTCTTCTCTGACCTGAGTCTCCTTTGGAACTCTGCAGGGTCTA
+
BBBCCCDCFFFFGGGGGGGGGGHHGGGEEGHHHGGGGGGGGHHHHGGGGGGGHHGHHHHGGGGGGGGGGGGHGHHGGGGHGHHHHGGGGGGGGGHHHH2?2FG?/>E@?GFEHHD?--<CHGHHGBGB<CDCG@GC.C;E:CCF:FGGG/AF0:CEFG-@C:;BDCFC-/::F0BF0:/FFBFFFF0BFFFEF;.:FEFBD:::9FFFFFFFBFBFFFFBB0/B/B0;00::B0;B0BBB0::BF?-;//0
@M05620:37:000000000-D9766:1:1101:22359:5316 1:N:0:61
AGTGCCAGCTCTCAATCGCACAGGGGACCCAGGGCCTGGCCCCTCCATCCAGAAAACCTATGACCTCACCCGCTACCTGGAGCACCAACTCCGCAGCTTGGCTGGGACCTATGTGAGTATCCAGCGTAGGAATCTGGGAGTTGGGGAGGAGTGAGGAGTTGGGGAAAGACAGTCCTAACCGTGGAGGGTTCTGGTAAATGATGGGGTGAGGAGGGGCTCTTTGGCTCCCACCAGTCCCCCTGTCTGGTCTA
+
CCBCCFFFCFFFGGGGGGGGGGHGGGGGGGHHGGGGGGHHHHGHGGHHHHHHHHHHHGHHHHHHHHHHHHHGGEGGHHHHHHHHHHHHGHHHEGGGGHHHGHHGGGHHGHHHHHHHHHHHHHHHHGDGGGHHHHHHHHHGGHHHGGGGGGFHGHHHHGHHHHGGGGHHHHHHHHHHHHHHGGGGGGGGEFFGGGGGGGHGGGGGGGFFFFFFFFFFFFFFFHFFFFFFFFFFFFFFFFFFFFFFHFFFFFF
@M05620:37:000000000-D9766:1:1101:8973:5320 1:N:0:61
AGTGCCAGCTCTCAATCGCACAGGGGACCCAGGGCCTGGCCCCTCCATCCAGAAAACCTATGACCTCACCCGCTACCTGGAGCACCCACTCCGCAGCTTGGCTGGGACCTATGTGAGTATCCAGCGTAGGAATCTGGGAGTTGGGGAGGAGTGAGGAGTTGGGGAAAGACAGTCCTAACCGTGGAGGGTTCTGGTAAATGATGGGGTGAGGAGGGGCTCTTTGGCTCCCACCAGTCCCCCTGTCTGGTCTA
+
>11>ADDFAFFFG1BGAAFAECGFFEFEEEGFFFG/AFGFFHGHGGHHFHHGHHEGHGHHHHHHHHGHHHHGGEEGHHHGBGHHHH/?EEGGEFCGEHFGGHHGGGHGGHHHHHHHHHHHHHHHHGGFGGGHHHHHHGFGCGHGGGECGACCHHHHHGGHHHGGFGHHHHHHHHGHHHHGGGGG.CEGEGFGGG;FGGGGGGGGGFF@FFFFFB@@@@FFFFBFFFFFFFFFFFFFFFFF@FFFFFFFFFB
@M05620:37:000000000-D9766:1:1101:16134:5372 1:N:0:61
AGTGCCAGCTCTCAATCGCACAGGGGACCCAGGGCCTGGCCCCTCCATCCAGAAAACCTATGACCTCACCCGCTACCTGGAGCACCAACTCCGCAGCTTGGCTGGGACCTATGTGAGTATCCAGCGTAGGAATCTGGGAGTTGGGGAGGAGTGAGGAGTTGGGGAAAGACAGTCCTAACCGTGGAGGGTTCTGGTAAATGATGGGGTGAGGAGGGGCTCTTTGGCTCCCACCAGTCCCCCTGTCTGGTCTA
+
ABABBFFFCFFFGGGGGGGGGGHHGGGGGGHHGGGGGGHHHHGHGGHHHHHHHHHHHGHHHFHHHHHHHHHGGEEGHHHHHHHHHHFHGHHHEGGGGHHHGHHGGGHHGHHHHHHHHHHHHHHHHGGGGGHHHHHHHHHGGHHHGGGGGGGHHHHHHGHHHHGGGGHHHHHHHHHHHHHHGGEGGGGGEFGGGGFGGGGGGGGGGGFFFFFFFFFFFFFFFFFFFFFFFFFFFFFFFFFFFFFFFFFFFFF
@M05620:37:000000000-D9766:1:1101:7619:5420 1:N:0:61
AGTGCCAGCTCTCAATCGCACAGGGGACCCAGGGCCTGGCCCCTCCATCCAGAAAACCTATGACCTCACCCGCTACCTGGAGCACCAACTCCGCAGCTTGGCTGGGACCTATGTGAGTATCCAGCGTAGGAATCTGGGAGTTGGGGAGGAGTGAGGAGTTGGGGAAAGACAGTCCTAACCGTGGAGGGTTCTGGTAAATGATGGGGTGAGGAGGGGCTCTTTGGCTCCCACCAGTCCCCCTGTCTGGTCTA
+
AA>AAFFFBFFFGGGGGGGCGGFHGGGGGGHHGGEFFEHHHHGHGGHHHHGHHHFHHGHHHHHHHHHGHHHGGFGGHHHHHHGHHHHHGHHHFGGGGHHHGHHGGGHHGHHHHHHHHHHHHHHHHGEGGGHHHHHHHHGGGHHHGGGGGGGHHHHHHGHHHHGGGGHHHHHHHHHHHHHHGFGGFGGGCFGGGGCGGGGGGGGGGGFFFFFFFFFFFFFFFFFFFFFFFFFFFFFFFFFFFFFFFFFFFFF
@M05620:37:000000000-D9766:1:1101:19230:5428 1:N:0:61
GAGGCTGCTTTGGAAGAAACTCATAGATTACTGCAACAGTTCCCCCTGGACCTGGAAAAGTTTCTTGCCTGGCGAAGAGGAGCCCGAACCACTCCCCCGATGCAAACCGTACGGCAAGTCTCCACGCAGACTAACAGGGCATCAAAGAACTGCTACAAAACTAGCAAGTCAGTCAGGCATATCCGCTTCGACCTCTTGTAGAACCAATTAGAACCTTCTCCGCCAATGTACATGTAACGGACAAGAAAGGG
+
B@ACCAFBFFFFGGGGGGGGGGHHGHHHHHHHHHHHFHHBGHHHHGGGEHGHHFHHHHFHHHHHHHGHHAA1100A0>B1B111?/>>>EGFG?B1E/>/><E33DB?@EC/BFGG/?2@DFH2=??>C<=FGG?GFE...>>>GG>F0>>D000<<<<<CG0<<GHGC0;G0CGFF/:C0;:CDG?D9BE9@A00;FB0;00;=.;BB00;;0;:F0000;..--0;;;00;099F;.-ADFFAF/90;D
@M05620:37:000000000-D9766:1:1101:22790:5448 1:N:0:61
GAGGCTGCTTTGGAAGAAACTCATAGATTACTGCACCAGTTCCCCCTGGACCTGGAAAAGTTTCTTGCCTGGCTTACAGAAGCTGAAACAACTGCCAGGATGCTACCCGTAAGGAAAGGCTCCTAGAAGACTCCAAGGGAGTAAAAGAGCTGATGAAACAATGGCAAGTAAGTCAGGCATTTCCGCTTTAGCACTCTTGTGGATCCAATTGAACAATTCTCAGCATTTGTACTTGTAACTGACAAACCAGG
+
A3>AAAFAFFFF4AFGA4FFFGBF5DFGH5GFHHH4B2FFFDDGGGGFGHGHHHHHFFHGFGHFFFHGGHHHGHHBBGHGHGFGH3BGB3FGGHHHH@FAG3BB@FHHG?>?BFEFHFHC?0FGBBFGBGHHE3BFGAEHC<BB2DHGBGFHHFD2DF@GHF11?<F/??FG1?<FCFFB>1FFED.<F1><0=<C=DDGC?GGGHHGFFCGCGGHC::CC=<;FCG0GHFCC0;CFF0;FFFBF/;C?AE
@M05620:37:000000000-D9766:1:1101:16646:5451 1:N:0:61
AGTGCCAGCTCTCAATCGCACAGGGGACCCAGGGCCTGGCCCCTCCATCCAGAAAACCTATGACCTCACCCGCTACCTGGAGCACCAACTCCGCAGCTTGGCTGGGACCTATGTGAGTATCCAGCGTAGGAATCTGGGAGTTGGGGAGGAGTGAGGAGTTGGGGAAAGACAGTCCTAACCGTGGAGGGTTCTGGTAAATGATGGGGTGAGGAGGGGCTCTTTGGCTCCCACCAGTCCCCCTGTCTGGTCTA
+
>>1>ADDFAFFFG1FDEFGGGGCGFEGGEEHHGGGAAAGGFHGHGGHHDGHHHF1FGGBFGGFHHHFHHHHGGEEGHHHFGHHHHGHHG0FGEGCG>0FGEFHGEEHHGFHHHHFG1F2DHHHHE@CEGCHHEB1?FFFFFHFHGCF?@GCFHGHAGGH/0GGGGGHHHHHHHHHHHHHHGC9@EGGGCFGGFGFFGGGGGEGFACB@FFFFFF=@@@FFEFFFFFFFFFFFFF/FFFFF@FFFFFBBFFF
@M05620:37:000000000-D9766:1:1101:23139:5470 1:N:0:61
GAGGCTGCTTTGGAAGAAACTCATAGATTACTGCAACAGTTCCCCCTGGACCTGGAAAAGTTTCTTGCCTGGCTTACAGAAGCTGAAACAACTGCCAGGATGCTACCCGTAAGGAAAGGCTCCTAGAAGACTCCAAGGGAGTAAAAGAGCTGATGAAACAATGGCAAGTAAGTCAGGCATTTCCGCTTTAGCACTCTTGTGGATCCAATTGAACAATTCTCAGCATTTGTACTTGTAACTGACAAACCAGG
+
AAAA>ACBFFD@A4BA4BBBFGFGGHGHGCGFFGFFHHHHGFABFFEFFBBFFFFBB3FHBGGFHHGBFGHHGGHBBBGFFHHHHBBBB3BFFGGGFBBBFF?BFGGGE>>??B@3BFG?B0EHB4BBBBEHGBBG3/<FF?BFGHHGBFDHF2@2@@@@FF@<?GHED?FDDFDDGCGBGDFFFDDCF1<=0<<CDGF0<AGGGFFGFG0<<CCG;;;;G;0:;;C0;;CCBBBF0F0;0:9BC/;CECE
@M05620:37:000000000-D9766:1:1101:21061:5474 1:N:0:61
GAGGCTGCTTTGGAAGAAACTCATAGATTACTGCAACAGTTCCCCCTGGACCTGGAAAAGTTTCTTGCCTGGCTTACAGAAGCTGAAACAACTGCCCGGATGCTAACCGTAAGGAAAGGCTCCTAGCAGACTCAACAGGAGAACAAGAGCTGATGAACCAATGACAAGTAAGTCAGGCATTTCCGCTTTAGCACTCTTGTGGATCCAATTGAACAATTCTCAGCATTTGTACTTGTAACTGACAAGACAGG
+
CBCCCCFCFFFFGGGGGGGGGGHHHHGFGHHHHHHHHHHHHHHHHGGGEFGHHHFCFFFHBGHHGFFBFGGHGHHFHHHHHHHHGGGHHFGHHHHHAEEEEEFGH@GHGEG/F33BBGHGGHG3BB3BBGHH32B22B?B?/BBFGGG0@@G2F2@F2/?/?F1?FG0?FGHHFDGHFHHH1>>EGGGGHH0DGHHGHFHHDFCGHHFHHFGH00:CGFHBCCGG0;9BBFFF0CFGFFFFGGFF.:FFGG
@M05620:37:000000000-D9766:1:1101:23128:5488 1:N:0:61
GAGGATGCTTTGGACGAAACTCATAGATTACTGCAACAGTTCCCTGTGGAACTGGAAAAGTTTCTTGCCTGGCTTACAGAAGTTGAAATCACTGCCACGATTCTACCCGCAATGAAAGGAGCCCAGAAAACTCAAAGAGAGAAAAAGAACTGATGAAAAAATAACAAAGAAAAAAGGCAATAAAGAATCAAAAACCAAGTTGATCCAATTAAACAAGACTGACCAATTGTAAGTTTTTATGACACACCAGG
+
>3AA>BCCDBB444BAAE2ADGHHHBF6DF45D53BBF2ADA5353B32A3BFF3B332B3AD5DDF5353B1BB335BDF35DD55B553BDGGC@3>/?144BB3B1/>>/3?33?BB//?///?B3B?3333?32B2//2BFC?C@@22<2222@2?<011?11000<00<<>.<../000=0.0000<0..;...0;0;0:000:0009=09;//009/;/9/00;9000000..00;000;99...
@M05620:37:000000000-D9766:1:1101:16768:5541 1:N:0:61
AGTGCCAGCTCTCAATCGCACAGGGGACCCAGGGCCTGGCCCCTCCATCCAGAAAACCTATGACCTCACCCGCTACCTGGAGCACCAACTCCGCAGCTTGGCTGGGACCTATGTGAGTATCCAGCGTAGGAATCTGGGAGTTGGGGAGGAGTGAGGAGTTGGGGAAAGACAGTCCTAACCGTGGAGGGCTCTGGTAAATGATGGGGTGAGGAGGGGCTCTTTGGCTCCCACCAGTCCCCCTGTCTGGTCTA
+
AAAAAFF1>FFFGGGGGG1FEGHCFGEEAECFE0BE/AGG0GGCEGH1FGBGBGFFHGG1FFEHHFHHHFCEG>EGHFFHGFHHHHHEGFFGCEE@EFGGE0FFGGHHGFFDDB2FG>2FHD>FCC/?/CGHBHFFFBGEGGFHGGGGCGAFGDFHHG//=<--.:.:CHHCGB0GFFFHG9C@GGB?..9CFF0;0B0CB09CAB---9-FBB?-@@AFBFB9B//-;---;-BF//EA-AB/99//9;9
@M05620:37:000000000-D9766:1:1101:12776:5547 1:N:0:61
ACCACACCTTCTACAATGAGCTGCGTGTGGCTCCCGAGGAGCACCCCGTGCTGCTGACCGAGGCCCCCCTGAACCCCAAGGCCAACCGCGAGAAGATGCCCAGGTGAGTGGCCCGCAACCTCTTCTGGTGGCCGCCTCCCTCCTCCCTGGCCTCCCGGCGCTGCGCCCTTTCTAACTGGTCCTCTCTTCTGCCGTTTTCCGTAGGACTCTCTTCTCTGCCCTGAGCCCCCTTTGGAACTCTGCAGGTTCTA
+
AAAAAAAACFCFGFGDGGFGGGHGGEFAF2FBGFFEEEAEEHDGGGGGEEEGFHGHHHHGGGGGGGGGGGGHFGHEEGGHGHHHHGGGDFDGGGHGHHHG<2GF?11<?</?G/---->GGGF0<<D0=<.CCCG?DFHEHHDE//9999FFFFGAG-:-;D-.9BD=DFBFB//9/BFF///99BF/999BBFFFFFFFF/:A./:BFFFFFF//;//9A/..:/9.;-@FFF/;B/9BF//9FFF/;//
@M05620:37:000000000-D9766:1:1101:19974:5601 1:N:0:61
AGTGCCAGCTCTCAATCGCACAGGGGACCCAGGGCCTGGCCCCTCCATCCAGAAAACCTATGACCTCACCCGCTACCTGGAGCACCAACTCCGCAGCTTGGCTGGGACCTATGTGAGTATCCAGCGTAGGAATCTGGGAGTTGGGGAGGAGTGAGGAGTTGGGGAAAGACAGTCCTAACCGTGGAGGGTTCTGGTAAATGATGGGGTGAGGAGGGGCTCTTTGGCTCCCACCAGTCCCCCTGTCTGGTCTA
+
CBACCFFFCFFFGGGGGGGGGGHHGGGGGGHHFGGGGGHHHHGHGGHHHHHHHHGHHGHHHHHHHHHHHHHGGGGGHHHHHHHHHHHHGHGHGGGGGHHHGHHGGGHHGHHHHHHHHHHHHHHHHGGGGGHHHHHHHHHGGHHHGGGGGGGHHHHHHGHHHHGGGGHHHHHHHHHHHHHHGGGGGGGG;FGGGGFGGGGGHGGGGGFFFFFFFFFFFFFFFHFFFFFFFFFFFFFFFFFFFFFFFFFFFFF
@M05620:37:000000000-D9766:1:1101:11264:5619 1:N:0:61
AGTGCCAGCTCTCAATCGCACAGGGGACCCAGGGCCTGGCCCCTCCATCCAGAAAACCTATGACCTCACCCGCTACCTGGAGCACCAACTCCGCAGCTGGGCCGGGCCCTATGTGAGTATCCAGCGTAGGAATCTGGGAGGTGGGGCGGAGTGAGGAGTTGTGGCAAGCCAGTCCTAACCGTGGAGGGTTCTGGTAAATGATGGGGTGAGGAGGGGCTCTTTGGCTCCCACCAGTCCCCCTGTCTGGTCTA
+
AAABBFF4>FFFGGGGGGGGGFCHDGGA2EC2F2EE2BGH2FF1FGGEFGAF33BFHGA3GD5FHHHFHCCEGEEGHFGHHHHHHHHHGFHHGGG//B32/////</</?22222F>2@2@>222<?<</?1<<GFH0F<-><.<-.:;--9.00.0;/;00.=.;0...9;FFFB//;A-A.@DA.-9;9/99/;/;F/9//9..AD.../.;--;-:9/99;9/B..;..AA/9BFA99A;B///9;//
@M05620:37:000000000-D9766:1:1101:8785:5681 1:N:0:61
GAGGCTGCTTTGGAAGAAACTCATAGATTACTGCAACAGTTCCCCCTGGACCTGGAAAAGTTTCTTGCCTGGCTTACAGAAGCTGAAACAACTGCCAATGCTCCCCGTAAGGAAAGGCTCCTAGAAGACTCCAAGGGAGTAAAAGAGCTGATGAAACAATGGCAAGTAAGTCAGGCATTTCCGCTTTAGCACTCTTGTGGATCCACTTGAACAATTCTCAGCATTTGTACTTGTAACTGACAAGCCAGGGA
+
AAABAAFAFDFDGBBFGGGGGGHHHGHHHHHHGHCGFHHGHFDFGGEFEHFGHHGH332FFHHFHHHBBG3FFGHBBBBGHHFGHEBGBGEGHHHGHHHHBB@GGG>?EF1BBCFBBFG0?3BFFGBFGBFF?E??AGGCFBFHBFH2B@2FGDFB<@F@<@@FCF??D?@@?GG<FGGG>FACAEA>GD1<<CD=<=<.D0C=G/DCGGFCCG00;0;C;CCCCGFGH0;;;9;09;CF;00.;;F.AD.
@M05620:37:000000000-D9766:1:1101:12454:5730 1:N:0:61
ACTGCCCCTTCTCAATCGACCCGTGGATTCCTGCCCCGGCTCCCCCCGGCCGTCGAACCGTTTCCTCCCTGGCTACCAGGAGCACAAACTACTGCCCGGATGCTACCCGTAAGGCAAGGCTCCTCGCAGACTCCCAGGGAGTACCCGAGCTGCTGCACCACTGGCAAGTAAGTCAGGCATTTCCGCTTTAGCACTCTTGTGGATCCAATTGACCCCTTCTCAGCATTTGTACTTGTAACTGACAAGCCAGG
+
>3>AA>4>>FBDFGGGGFFEAEEAEAFHHHHHHHGHFAEEEGGGGG0A0>>>>//>F?/>?1BFFH?EFGFHHH3BFFF/GGH/00BGH1FGD1BB//>/CCH111?GEGGGHH0<>FA<GGGH0<-<E-GFGH./<CECEF/000:-AB.F/;C09/;F.9CFFGGGFFGGGGGGGGEF/FBBD9..EB9///;B//:/BAF/:BBBFBFF/9...AFF//;9FFBBFFFF//;9:9FBF/9FFFEE.FE
@M05620:37:000000000-D9766:1:1101:7267:5736 1:N:0:61
AGTGCCAGCTCTCCATCGCACAGGGGACCCAGCGCCTGGCCCCTCCATCCAGAAAACCTATGACCTCACCCGCCACCTGGAGCACCCACTCCGCAGCTTGGCTGGGACCTATGTGAGTATCCAGCGTAGGAATCTGGGCGTTGGGGCGGCGTGCGGAGTTGGGGAAAGACAGTCCTAACCGTGGAGGGTTCTGGTAAATGATGGGGTGAGGAGGGGCTCTTTGGCTCCCACCAGTCCCCCTGTCTGGTCTA
+
>A>>>B@1AFFFGGGF1AE1A0FAF00AA0BF0AA/ABGHFHGGGGGDGBFFFBGBBFHHBFBHH@BFHHH>E/>EHHCF0>BGHH?/?FG0>E/</B1B<GFGGGHHGHHHHHHDGFGHHHHHHGGACGF<GHHHHH<CGGGHGG.<C-;AG.AA-;-;FF@@?-9A/B/BFFFFFFFF@FF@?AF@-AFFFFFFFFFFFFFFFBB@EFF/BF@-@@EFFFFEFFF?FFFFFFFFFFFF@FFFFFFFFFF
@M05620:37:000000000-D9766:1:1101:18057:5741 1:N:0:61
AGTGCCAGCTCTCAATCGCACAGGGGACCCAGGGCCTGGCCCCTCCATCCAGAAAACCTATGACCTCACCCGCTACCTGGAGCACCAACTCCGCAGCTTGGCTGGGACCTATGTGAGTATCCAGCGTAGGAATCTGGGAGTTGGGGAGGAGTGAGGAGTTGGGGAAAGACAGTCCTAACCGTGGAGGGTTCTGGTAAATGATGGGGTGAGGAGGGGCTCTTTGGCTCCCACCAGTCCCCCTGTCTGGTCTA
+
ABBABFFFBFFFGGGGGGGEGCHHGEGGGGHHGGGGCFFGHHGHGGGGGHHHHHHFHEFHHHHHHHGHHHHFGGGGHHGFHHGGHHFHGHHHGEEGGFHHGHHGGGHHGHHHHHHHHHHHHBGHHGDGGGHHHHHHHGFGDGHHGGGGGGGHHHHHHGHHHHGGGGHHHHHHCHFHHHHFF.;AFGGGCFGGGGCFGGGGGGGGGGFFFFFFFFFFFAFFFFFFFFFFFFFFFFFFFFFFFFFFFFFFBFB
@M05620:37:000000000-D9766:1:1101:11528:5814 1:N:0:61
AGTGCCAGCTCTCAATCGCACAGGGGACCCAGGGCCTGGCCCCTCCATCCAGAAAACCTATGACCTCACCCGCTACCTGGAGCACCAACTCCGCAGCTTGGCTGGGACCTATGTGAGTATCCAGCGTAGGAATCTGGGAGTTGGGGAGGAGTGAGGAGTTGGGGAAAGACAGTCCTAACCGTGGAGGGTTCTGGTAAATGATGGGGTGAGGAGGGGCTCTTTGGCTCCCACCAGTCCCCCTGTCTGGTCTA
+
CCCCCFFFBFFFGGGGGGGGGGHHGGGGGGHHGGGGGGHHHHGHGGHHHHHHHHHHHGHHHHHHHHHHHHHGGGGGHHHHHHHHHHHHGHHHGGGGGHHHGHHGGGHHGHHHHHHHHGHHHHHHHGEGGGHHHHHHHHGGGHHHGGGGGGGHHHHHHGHHHHGGGGHHHHHHHHHHHHHHGGFGGGGGCFGGGGFGGGGGGGGGGGFFFFFFFFFFFFFFFFFFFFFFFFFFFFFFFFFFFFFFFFFFFFB
@M05620:37:000000000-D9766:1:1101:7437:5833 1:N:0:61
AGTGCCAGCTCTCAATCGCACAGGGGACCCAGGGCCTGGCCCCTCCATCCAGAAAACCTATGACCTCACCCGCTACCTGGAGCACCAACTCCGCAGCTTGGCTGGGACCTATGTGAGTATCCAGCGTAGGAATCTGGGAGTTGGGGAGGAGTGAGGAGTTGGGGAAAGACAGTCCTAACCGTGGAGGGTTCTGGTAAATGATGGGGTGAGGAGGGGCTCTTTGGCTCCCACCAGTCCCCCTGTCTGGTCTA
+
AAABBFF43FFFGGGGGGFGGGHHGGGEGGHHG2EGCFHHFHGFFGHHHHHHGHHHHGHFFHHHHHHHHHGGGEEGHHHHHHHHGHHHGH3GGGG/EGFHGH3FEGHFFHHGHH2GHHHHHHHHH<CECDGHHHHHHGFGGHHHGGGGGGGHHFHHBDHCG/<CEDHH/GHHHHHHHHHHGGGGGGGGGGGGGGFGGGGGFFGBEGFBFFFFFF;BBBFFFFFFFFFEFFFFFFFFFFFFBFFFFFFFFFF
@M05620:37:000000000-D9766:1:1101:24896:5834 1:N:0:61
ACCACACCTTCTACAATGAGCTGCGTGTGGCTCCCGAGGAGCACCCCGTGCTGCTGACCGAGGCCCCCCTGAACCCCAAGGCCAACCGCGAGAAGATGCCCAGGTGAGTGGCCCGCTACCTCTTCTGGTGGCCGCCTCCCTCCTTCCTGGCCTCCCGGCGCTGCGCCCTTTCTCACTGGTTCTCTCTTCTGCCGTTTTCCGTAGGACTCTCTTCTCTGACCTGAGTCTCCTTTGGAACTCTGCAGGTTCTA
+
ABBBBBABFFFFGFGFGGGGGGHHGGGEEDHGHGGFGGGGGHHHHGGGGGGGHHHHGHHGGGGGGGGGGGGHGHHGGGGHGHHHHGGGCB@CGDEFF2FGHFHG1FDF1?FFHHGGC-@GFFHHGHHHGFDHHCFG.EGGFHGHHGGFGBAF0FGGGB-;9@CFFFFFFFFFFFBB/FBBFFFFFFFFFFFFFFFFFFFFFFFFF/FFFFFFFFFF//9BB/B;BFBFFFFF/FFFFFFFEBF/FAFFFF/
@M05620:37:000000000-D9766:1:1101:10429:5837 1:N:0:61
AGTGCCAGCTCTCCATCGCACAGGGTACCCAGCGCCTGGCCCCTCCATCCAGAAAACCTATGACCTCACCCGCTACCTGGGGCACCCACTCCGCAGCTTGGCTGGGACCTATGTGAGTATCCAGCGTAGGAATCTGGGAGTTGGGGAGGAGTGCGGAGTTGGGGCAAGCCAGTCCTAACCGTGGAGGGTTCTGGTAAATGATGGGGTGAGGAGGGGCTCTTTGGCTCCCACCAGTCCCCCTGTCTGGTCTA
+
>>11>BF11CFFGGGFFEE1E0FAF0AABBAA00A0ABGHAGG/FGHFFABGFFF0FEFF1BBGH1BBGCC>>/>EGD1B//?EEGE/?EBB/E/>>B<B/<1FGGGFCGFFFF2BFGHGHH2DG<C?CG1DCGGHFH0?CFGBCG.<A.<<C0<<-;ECG/AC.;CC.ABACBFFFBFFGGGG.9AAFFGFFFB9BFFFBBFFFF;@?A-9BB-;@@FBFBFFEFFFFFFFEFBFFFFF@FFFFFFFFFB
@M05620:37:000000000-D9766:1:1101:23130:5838 1:N:0:61
AGTGCCAGCTCTCAATCGCACAGGGGACCCAGGGCCTGGCCCCTCCATCCAGAAAACCTATGACCTCACCCGCTACCTGGAGCACCAACTCCGCAGCTTGGCTGGGACCTATGTGAGTATCCAGCGTAGGAATCTGGGAGTTGGGGAGGAGTGAGGAGTTGGGGAAAGACAGTCCTAACCGTGGAGGGTTCTGGTAAATGATGGGGTGAGGAGGGGCTCTTTGGCTCCCACCAGTCCCCCTGTCTGGTCTA
+
>1>>A@1CAF@DFGGDG1FG1EFCFEGGGCGHGCE/FAGGHEGHGGHHGHHFHHCHGGGHHHHHHHHFGHHGGGG?GHHGHHHCCGGHGBGHGGGGGHHHGHHGGCHHGGHHHHHHHHHHHHHHHGEGGGHHHHHHHHHGGHHGGGGGGGGHHHHHHGHHHHGGGGHHHHHHHHHHHHHHGGGGGGGGEFFGGGGGGGGGGGGGGGF@FFFFFF@@@@FFFFFFFFFFFFFFFFFFFFFF@FFFFFFFFFF
@M05620:37:000000000-D9766:1:1101:15075:5842 1:N:0:61
AGTGCCAGCTCTCAATCGCACAGGGGACCCAGGGCCTGGCCCCTCCATCCAGAAAACCTATGACCTCACCCGCTACCTGGAGCACCAACTCCGCAGCTTGGCTGGGACCTATGTGAGTATCCAGCGTAGGAATCTGGGAGTTGGGGAGGAGTGAGGAGTTGGGGAAAGACAGTCCTAACCGTGGAGGGTTCTGGTAAATGATGGGGTGAGGAGGGGCTCTTTGGCTCCCACCAGTCCCCCTGTCTGGTCTA
+
>1>AAFDFAFCD1GGBGCFGAFFHCGGGFGHHGGECFGHHHHGHGGHH1FGHFF1BGAGHHHEHHHGFHHHGGFGEGHHHHHHH0GGHG0GHGGGGGHHHGHHG//FHGBHFFH2GHHGHHFHHCGCEGGHHHHHHBGGGEFHB/CGGCGCGCHHFGAGHHHGGGGHHHHHHFHGHHHHH@EEGGGGG;.F0FGFGGGGGGGGGGGF@FFFFFF@;@@FFFFFFFEFFFFFFFFFFFFFF@FFFFFFFFFF
@M05620:37:000000000-D9766:1:1101:18515:5855 1:N:0:61
AGTGCCAGCTCTCAATCGCACAGGGGACCCAGGGCCTGGCCCCTCCATCCAGAAAACCTATGACCTCACCCGCTACCTGGAGCACCAACTCCGCAGCTTGGCTGGGACCTATGTGAGTATCCAGCGTAGGAATCTGGGAGTTGGGGAGGAGTGAGGAGTTGGGGAAAGACAGTCCTAACCGTGGAGGGTTCTGGTAAATGATGGGGTGAGGAGGGGCTCTTTGGCTCCCACCAGTCCCCCTGTCTGGTCTA
+
BBBBBFFFBFFFGGGGGGGCGGHGGFGGGGHHGGGGGGHHHHGHGGHHHHHHEHHHHGHHHHHHHHHHHHHGGGGGHHHHHHHHHHHHGHHHGGGGGHHHGHHGGGHHGHHHHHHHHHHHHHHHHGGGGGHHHHHHHHHGGHHHGGGGGGGHHHHHHGHHHHGGGGHHHHHHHHHHHHHHGGEGGGGG;FFGGGCFGGGGGGGGGGFFFFFFFFFFFFFFFFFFFFFFFFFFFFFFFFFFFFFFFFFFFFF
@M05620:37:000000000-D9766:1:1101:8837:5859 1:N:0:61
AGGGCCAGCTCTCCAGAGCACAGGGGACCAAGGGCATGGCCCCTCCATCCAGAAAACCTATGACCTCACCCGCTACCTGGAGCACCCACTCCGCAGATTGGCTGGGACCTATGTGAGTATCCAGCGTAGGAATCTGGGAGTTGGGGCGGAGTGCGGAGTTGGGGAAAGACAGTCCTAACCGTGGAGGGTTCTGGTAAATGATGGGGTGAGGAGGGGCTCTTTGGCTCCCACCAGTCCCCCTGTCTGGTCTA
+
>11>>>11AF@3AAB111BC100B0ABA0BBGBB0B00BA0FEHGGEG10BB101BB/0BBF2GA1ABFGHEE>/>GH1>BBG>0>/?E0BB?>/E>1BBFGHG/EHHGHHH1>FDBGHHFHHHHG?///@FFGHG100?C<FFC/.-<-=;G0-A:-99F/-A.9E?9B//9;CFFGGG-AE@;EB?BFF/FFFFFFFFFFFFFFF@EFFBB--@--;BFFFFFFFEFFFFEFFFFFFF@FFFFBBBFFF
@M05620:37:000000000-D9766:1:1101:18498:5872 1:N:0:61
AGTGCCAGCTCTCAATCGCACAGGGGACCCAGGGCCTGGCCCCTCCATCCAGAAAACCTATGACCTCACCCGCTACCTGGAGCACCAACTCCGCAGCTTGGCTGGGACCTATGTGAGTATCCAGCGTAGGAATCTGGGAGTTGGGGAGGAGTGAGGAGTTGGGGAAAGACAGTCCTAACCGTGGAGGGTTCTGGTAAATGATGGGGTGAGGAGGGGCTCTTTGGCTCCCACCAGTCCCCCTGTCTGGTCTA
+
BBABBFFFBFFFGGGGGGGGGGFCFGGGGGHHGGGGGGGHHHGHGGHHHHGHHHHHHGHHHFHHHHHHHHHGGFGGHHHHHHHHHHHHGHHHGGGGGHHHGHHGGGHHGHHHHHHHHHHHHHHHHGCGGGHHHHHHHHGGGHHHGGGGGGGHHHHHHGHHHHGGGGHHHHHHHHHHHHHHGGEGGGGGEGAFFGCFGGGGGGGGGGFFFFFFFFFFFFFFFFFFFFFFFFFFFFFFFFFFFFFFFFFFFFF
@M05620:37:000000000-D9766:1:1101:19604:5903 1:N:0:61
AGTGCCAGCTCTCAATCGCACAGGGGACCCAGGGCCTGGCCCCTCCATCCAGAAAACCTATGACCTCACCCGCTACCTGGAGCACCAACTCCGCAGCTTGGCTGGGACCTATGTAAGTATCCAGCGTAGGAATCTGGGAGTTGGGGAGGAGTGAGGAGTTGGGGAAAGACAGTCCTAACCGTGGAGGGTTCTGGTAAATGATGGGGTGAGGAGGGACTCTTTGGCTCCCACCAGTCCCCCAGTCTGGACTA
+
BBBBBFFFBFFFGGGGGFGGGGHHGEGG?EHHGGGGFGGHCHGGGGHHHHHHGHHHHGHGHHFHHHHHHHHGGGGGHHHHHGGGHHHHGHHHGFGGGHHHGBH/EEHHG2FGHH3BBBGHHHHGHGCF//FHHHHHHHHGGHHGGGFGFGGHHHH.<<CGHH?FGGHHHHH/CG0CGHHHGEEGGGGG:CFGGGGGGGG0FFGFGGFFFFFFFFF.;9BF/BFBFBFFFFF?E./BF9.A-;;:999/;/;
@M05620:37:000000000-D9766:1:1101:14896:5939 1:N:0:61
AGTGCCAGCTCTCAATCGCACAGGGGACCCAGGGCCTGGCCCCTCCATCCAGAAAACCTATGACCTCACCCGCTACCTGGAGCACCAACTCCGCAGCTTGGCTGGGACCTATGTGAGTATCCAGCGTAGGAATCTGGGAGTTGGGGAGGAGTGAGGAGTTGGGGAAAGACAGTCCTAACCGTGGAGGGTTCTGGTAAATGATGGGGTGAGGAGGGGCTCTTTGGCTCCCACCAGTCCCCCTGTCTGGTCTA
+
AA>>AF1CAFFF1AGB1FG1E0G0FEAECA0G0EE//BG00F/BEGCHHABFB0BAFGHHFHFHHDGGHHH>E/EFHHFHB>FGCHHAEHHHEGCGGGHHGHGGGGHHGHHHHFHHHHHHHEHHHGGGGGFHGHHHHHGG?FHHGGGGCCGGFBGHGC/<GHCGGGHHFHGHGHHHHHHHGGFGGGGGEF.FGGFFGGGGGFFGGG-@EAFFFF@@@-9FFF/BBFFEAFFBFFBFFFFF-AFF9FFFFFF
@M05620:37:000000000-D9766:1:1101:14831:5946 1:N:0:61
GAGGCTGCTTTGGAAGAAACTGACAAACCAGTGACACAAGATCGGAAGACCACATATCCGTACTGTAGCTAGCTGGGAGAATCTCGAACGACTTCCCCGATTCTAACAAAAAGGCAAGTCTCCTCGCAGACTCCCCGGTCGTCCCCGCGCTGCTGCACCACTGGCAAGTCAGTCAGGCATTTCCGCTTTCGCCCTCTTGTGGATCCAATTGACCCCTTCTCCGCATTTGTACTTGTAACTGCCAAGACCGG
+
A>>>A>CAFFFFFFGC1BFFF1A1BBB0000BBFGFGFAB01B0/A/B00BG//112DDBB0//2D222D2A1D10/BBBG1B@1>1B0//>/?BBF>//>/BB2FD110BF//<B0?B1B1GFHCGGG/BBCGHGCG//<AFECH-@@CCGFFCDHHHGEHCFGHHGFCGGGGGHBF.;BBGGGGGBGGGGGG@GFGGGF?FFFFFBFFBFFF-AE?BFBFF---AFFFFFFFFFFFFFFFFFB:-B-9@
@M05620:37:000000000-D9766:1:1101:9151:5953 1:N:0:61
AGTGCCAGCTCTCAATCGCACAGGGGACCCAGGGCCTGGCCCCTCCATCCAGAAAACCTATGACCTCACCCGCTACCTGGAGCACCAACTCCGCAGCTTGGCTGGGACCTATGTGAGTATCCAGCGTAGGAATCTGGGAGTTGGGGAGGAGTGAGGAGTTGGGGAAAGACAGTCCTAACCGTGGAGGGTTCTGGTAAATGATGGGGTGAGGAGGGGCTCTTTGGCTCCCACCAGTCCCCCTGTCTGGTCTA
+
AABBBFFFBFFFGGGGGGGGGGBF2E2EEGCG2EG2FBFF2B2BEGFHHFHHHHFHHGHFHHGHHFHHHHHGFEFGHHHBFFFFGHFHGHHHGGGGGHHHGHHFFAGGGHHHHHHHHFHHHHHHHGFGGGGGHHHHHHGGGHHHGGGGGGGHHHHHHAHHHHGGGGGHHHHHHHHHGHHHGCEGGGGGCFGGGGFFGGGGGGGGGGFFFFFFFFFFFFFFFFFFFFFFFFFFFFFFFFFFFFFFFFFFFFB
@M05620:37:000000000-D9766:1:1101:18726:5955 1:N:0:61
AGGTCCAGCTCTCCCGAGCACAGGGTCCCCAGTGAATGACCCCTCCCTCCAGAAACCATATGACCTCACCCTCGCCCTTGCGCACCCCCACCGGAGATCTGCTGGATCCTATTGCGTCGCCCTCGTCGGCATCTGGGCTTTAGGGCTGCGTGCTGCGTTGGGACCCGCCCGTCCTCCCCGTGGCGGGTTCTGGACAATGCTGGGGTGCGGCTGGGCTATTTGGCTACCCCCCTTGCCCCTATCTGGAATCT
+
>1>1>B1BF1BBBA111AA0BAFA000A00BA11B22D1B1BAFEC/A0B0B1F10AA1B222DFBB1AFG/?///?/001/>>>//////>?//>><B21BF1101B01B2111<</<>//<?>//>@--AH>1>0.<<<000</...::.;.0;AE.CE-.;.;-9:@@?BGGBFE?-9--@--;-AF/;;/;/99BBFF/A;99---9---9-9-;//;///9BF-9@?-9-;;FE--9:9:9///9;
@M05620:37:000000000-D9766:1:1101:14840:5966 1:N:0:61
GAGGCTGCTTTGGAAGAAACTCATAGATTACTGCAACAGTTCCCCCTGGAACTGGAAAAGTTTCTTGACTCGCTTACTGAAGCTGAAACAACTGCCATGATGCTACCCGTAAGGAAAGGTCCCGAGAAGACTCCAAGGGAGTAAAAGAGCGGATGAAACAAGGGCAAGCAAGTCAGGCACGTGGGGGGTACTACTCAAGGGGAGCCAATGGAACAATTCTTAGCATTTGTACAGTTCCCCGATAAGCCAGG
+
?1AAA1B11B3D1BBFGBFGAFDFAFGAAF1FG1FH1AB1ADF1BE0F/B11AA0B1B0AB22D2F12B11BEF/AF1DAGHF1B@DGB0EHCB10B1B122@12BBF/?E>GC1B0B011B0/?EEGGF<11B11FFC/EE01221/@0/></>1?<DC<<?C.FFE.>FGF<GD//C..<..---9@-////;//9//-----;/-/99B9/9-/;;B/99/B////9BF//9///:--9---/9BF-9
@M05620:37:000000000-D9766:1:1101:16925:6001 1:N:0:61
AGTGCCAGCTCTCAATCGCACAGGGGACCCAGGGCCTGGCCCCTCCATCCAGAAAACCTATGACCTCACCCGCTACCTTGAGCACCAACTCCGCAGCTTGGCTGGGACCTATGTGAGTATCCAGCGTAGGAATCTGGGAGTTGGGGAGGAGTGAGGAGTTGGGGAAAGACAGTCCTAACCGTGGAGGGTTCTGGTAAATGATGGGGTGAGGAGGGGCTCTTTGGCTCCCACCAGTCCCCCTGTCTGGTCTA
+
ABABCFFFCFFFGGGGGGGGGGHHGGFEGGGHGGGGGGHHHHGHGGGHHHHHHHHHHGGHHHHHHHHHHHHGGGGGHHBGHHHHHHHHGHHHGGGGGHHHGHHGGGHHGHHHHHHHHHHHHHHHHGGGGGHHHHHHHHHGGHHHGGGGGGGHHHHHHGHHHHGGGGHHHHHHHHHHHHHHGGGGGGGGEGGGGGCFGGGGGGGGGGDFFFFFFFFFFFFFFFFFFFFFFFFFFFFFFFFFFFFFFFFFFFF
@M05620:37:000000000-D9766:1:1101:16046:6079 1:N:0:61
AGTGCCAGCTCTCAATCGCACAGGGGACCCAGGGCCTGGCCCCTCCATCCAGAAAACCTATGACCTCACCCGCTACCTGGAGCACCAACTCCGCAGCTTGGCTGGGACCTATGTGAGTATCCAGCGTAGGAATCTGGGAGTTGGGGAGGAGTGAGGAGTTGGGGAAAGACAGTCCTAACCGTGGAGGGTTCTGGTAAATGATGGGGTGAGGAGGGGCTCTTTGGCTCCCACCAGTCCCCCTGTCTGGTCTA
+
BBBBBFFFBFFFGGGGGGGGGCHEGFGGGGCGFEGGFGHHFGGFGG2GHH3E3A3FGG3BGHBGHHHFHHHEFEEGHFGHGGHHHHHGGHHHGGGGGFHGEHHGGGHHGHHHHHHHFHHGHHHHGGGGGGHGHHGHGHHGDGFGGGGGGFGFGFGHHGHHHHGGGGHGHHHHGHHHHGHHGGEGGGGGGGGGGFFGFFGGGFGGGGDFFFFFFFCFFFFFFFFFFFFFFFFFFFFFFFFFFFFFFFFFFF/
@M05620:37:000000000-D9766:1:1101:7858:6088 1:N:0:61
GAGGCTGCTTTGGAAGAAACTCATAGATTACTGCAACAGTTCCCCCTGGACCTGGAAAAGTTTCTTGCCTGGCTTACAGAATGCTACCCGCCCGGCAAGGTTCCTACAATACTGCAAGGGAGCAAAAGAGCTCACCAAACAACCGCAAGCAACTGAACCATTGGCTCGTCAGTACTGCCTTGCAGCTAACGCAACATTGTGCATCCTCTTGACTTCTAATTCACAATGGAGCTACAAAATACCAGAAGAGG
+
AABBBAFB4BDFEEGGGGGGGGHHHHHHHHHHHHHHFHHHHHHHHGGGHHHHHHHGAGGHHGHHHHHHHHHHHHHEFFG5BF55D@DFG>0//>/>>>F13BB@4B3B3BB34BBGGGG/////B3B3/2BB2B202///0////</>@/000?0<11<>1>11F11-<<<A0D0000/<D/:<CGB00/:----./;;000;0;/00;;0CF000;0;0000=C000/0//.9//;;.//;;//9;/;A.
@M05620:37:000000000-D9766:1:1101:10633:6108 1:N:0:61
GAGGCTGCTTTGGAAGAAACTCATAGATTACTGCAACAGTTCCCCCTGGACCTGGAAAAGTTTCTTGCCTGGCTTACAGAAGCTGAAACAACTGCCAGGATGCTACCCGTAAGGAAAGGCACCTAGAAGACTCCAAGGGAGAAAAAGAGCTGATGAAACAAAAGCAAGTAAGTCAGGCATTTCCGCTTAAGCACTCTTGTGGATCCAATTGAACAATACTAAGCATTTGTACTTGTAACTACCAAGCCAGG
+
A?AA>AFBFDFFGCBFFGFGGGHGHHHHHHGFHHCHFHHHHDGGGGAFEHGGHHGGA32GGHHFGHHBBGDFGHHBBABGHHFHHBBGBB?GGGHHG3B1F3G3BGGGG1E?1B@3FFE/00?3B33BBBGHFGFBBCFG//BB2BBG2CD2@<@22>FGA00???GG??GFFBGFHHFF>1>GA.<..0=<DGGHDDDFC<G0<GC:000C0G0/00;<<C;GFF0;9FFF;00;0;CB0//;:.;CBCE
@M05620:37:000000000-D9766:1:1101:13222:6115 1:N:0:61
GAGGCTGCTTTGGAAGAAACTCATAGATTACTGCAACGGCTCCCCCGGGCCTGTGAAACGTTTCCTCGCGGAATCGCAGGCTCCGCGGCGACACCACGGGCGTACCAGTGCAACAGTAACCATGACGAGTACGTCCAACCTATAAGCTATCGACAACATGTGGCGCCACTTGACGCCTTAACCGCATTCAGACTTGTACCTGACGAGCCCGTGCTCCCAGCTGGGAAGAGCACACGACTGCGCCAGTTCCA
+
AAAAAAFBFFFFFBGFCBGFFGFGDFFA6ABG5BFD4AA222BFFFC0AAEAABBDFHHF?B3BB551>>//>1@11?1>/0B??E</<//</</?/?<@>---<.D00<<00<./0=0<:C000/.:-..0::CE.0;;9/9;0;;B0;9;.BA-..;/909;-;@A.9B//B..-.99/;/-9@DF///;;/9;FB////BF.;--99--.;.;B9;/AF/.:./..../...99;D./9;.9BF/;//
@M05620:37:000000000-D9766:1:1101:13206:6132 1:N:0:61
AGTGCCAGCTCTCAATCGCACAGGGGACCCAGGGCCTGGCCCCTCCATCCAGAAAACCTATGACCTCACCCGCTACCTGGAGCACCAACTCCGCAGCTTGGCTGGGACCTATGTGAGTATCCAGCGTAGGAATCTGGGAGTTGGGGAGGAGTGAGGAGTTGGGGAAAGACAGTCCTAACCGCGGAGGGTTCTGGTAAATGATGGGGTGAGGAGGGGCTCTTTGGCTCCCACCAGTCCCCCTGTCTGGTCTA
+
AA>AAFBFBFFFGGGGGGGGGCGGFGGGGGGHGGGGGEHFHHGGGGEHFGEGFC3FHGHBGHGHHHHEHHHGGGGGHHHFGGGGHHHFGFHHGGGGGBHHGHHGGGHHGHHHHHHG33??FGHHHC?D/DHH2FGHHH0C<FHHGG.-AE.>C<<CC.<CGECG.AG.:///:CGFCC/CA9A@?BGG9AFFFF;FFFFFFBFFFFFFF?FF?DAFFAFFFFFFFFFFFFFFFA:BFFFFFFFFFFFFFFF
@M05620:37:000000000-D9766:1:1101:21382:6175 1:N:0:61
AGTGCCAGCTCTCAATCGCACAGGGGACCCAGGGCCTGGCCCCTCCATCCAGAAAACCTATGACCTCACCCGCTACCTGGAGCACCAACTCCGCAGCTTGGCTGGGACCTATGTGAGTATCCAGCGTAGGAATCTGGGAGTTGGGGAGGAGTGAGGAGTTGGGGAAAGACAGTCCTAACCGTGGAGGGTTCTGGTAAATGATGGGGTGAGGAGGGGCTCTTTGGCTCCCACCAGTCCCCCTGTCTGGTCTA
+
BBBCCFFFCFFFGGGGGGGGGGHHGGGGGGHHGGGGGGHHHHGHGGHHHHHHHHHHHGHFHHGHHHHGHHHGGGGGHHHHGGHGHHHFGHHGGG/EGHHHGHHFEDHHGHHHHHHHHHHHHHHHHGGGGGHHHHHHHHHGGHHHGGGGGGGHHHHHHGHHHHGGGGHHHHGHHHHHGHHHGGEGGGGGCFGGGGGGBFGGGGGGGGFFEFFFFFFFFFFFFFFFFFFFFFFFEFFFFFFFFFFFFFFFFFF
@M05620:37:000000000-D9766:1:1101:24627:6182 1:N:0:61
AGTGCCAGCTCTCAATCGCACAGGGGACCCAGGGCCTGGCCCCTCCATCCAGAAAACCTATGACCTCACCCGCTACCTGGAGCACCAACTCCGCAGCTTGGCTGGGACCTATGTGAGTATCCAGCGTAGGAATCTGGGAGTTGGGGAGGAGTGAGGAGTTGGGGAAAGACAGTCCTAACCGTGGAGGGTTCTGGTAAATGATGGGGTGAGGAGGGGCTCTTTGGCTCCCACCAGTCCCCCTGTCTGGTCTA
+
ABCCCFFFDFFFGGGGGGGGGGHHGGGGGGHHGGGGGGHHHHGHGGHHHHHHHHHHHGHHHHHHHHHHHHHGGGGGHHHHHGGGHHHHGHHHGGCGGHHHGHHGGGHHGHHHHHHHHFHGHHHHHGDGGGHHHHHHHHHGGHHHGGGGGGGHHHHHHFHHHGGGGGHHHHHHHHHHHHGHFGGGGGGG;AFGGGCFGGGHHHGGGGFFFFFFFFFFFDFFFFFFFFFFFFFFFFFFFFFFFFFFFBF0BF;
@M05620:37:000000000-D9766:1:1101:14284:6183 1:N:0:61
AGTGCCAGCTCTCAATCGCACAGGGGACCCAGGGCCTGGCCCCTCCATCCAGAAAACCTATGACCTCACCCGCTACCTGGAGCACCAACTCCGCAGCTTGGCTGGGACCTATGTGAGTATCCAGCGTAGGAATCTGGGAGTTGGGGAGGAGTGAGGAGTTGGGGAAAGACAGTCCTAACCGTGGAGGGTTCTGGTAAATGATGGGGTGAGGAGGGGCTCTTTGGCTCCCACCAGTCCCCCTGTCTGGTCTA
+
CCCCCFFFCFFFGGGGGGGGGGHGGGGGFGHHGGGGGGHHHHGHGGHHHHHHHHHHHGHHHHHHHHHHHHHGGEEGHHHHHHHGHHHHGHHHGGGGGHHHGHHGGGHHGHHHHHHHHHHHHHHHHGGGGGHHHHHHHHHGGHHHGGFFGGFGHHHHHGGHHHGGGGHHHHHHHHHHHHHHGEEGEGGG;CGGFGFFFGGGGGGGGGFFFFFFFFFFFFFFFFFFFFFFFFFFFFFFFFFFFFFFFFFFFFF
@M05620:37:000000000-D9766:1:1101:9488:6191 1:N:0:61
GAGGCTGCCTTGGAAGAAACTCATAGATTAATGCAACAGTTCCTCCTGGACCTGGACAAGTGTCTTGCCCCGCTTACTGAAGCTGAAACAACTGCCAATGGCTGAGCAAACAATGATCAGCACGCCACGCACTTTGGGCTTATGAGCGGCGTGCAGCCAAGGGACCCACCCGTAGTCCCCGTAGCGGGAACTGACAAATGCTGGACTACATCAGGTAACTATACATCTCTCACCTCCCCCTATCTGACCTA
+
>1>>>1>1BB1B111BA1BBAF1D3DB3AFADD11F10B12DDDDF0B000AAB0BB10AD1BA2D11BB/AEE//B122B1BB11BB@0?BF01011B11>>?0B11B1B0/BB121211BB/<?/?></>/1110/00?11121</<>/>-<.11<00....<<<.<.;-:;.;:0;.::-..-----90009;0/;0;;9/--9/;/////;/9//9//////9/////;-9;AA---99;//9;/;;
@M05620:37:000000000-D9766:1:1101:13630:6285 1:N:0:61
GCGGCTGCTTTGGAAGAAACTCATAGATTACTGCCACAGTTCCCCCTGGACCTGGAACCGTTTCTTGCCTGGCTTCCAGAAGCTGAAACAACTGCCCGGATGCTACCCGTAAGGCAAGGCTCCTAGCAGACTCCCCGGGCGTCCCCGCGCTGCTGCACCACTGGCAAGTAAGTCAGGCATTTCCGCTTTCGCACTCTTGTGGATCCAATTGACCAATTCTCCGCATTTGTACTTGTAACTGACAAGCCAGG
+
>>>AA>1>FFBBBFFB1BBG1FAGFFGHH1FGHH01BBBADGHHHGAF/0BBFG0FF1/ABEGHAFGGHHHHHHF0BGHGHHHFE1FGG>FGF0FG>/EEEEHH2BGHFEE/FGBF0FEHFHGH1B<GHGHHHHF///</>A/<..>-<C-<.=CHHHHHAGF/GHGGHCHHHGGGGGGGGGGGGGGGG0AE.A?FGGGFFFFFFFFFFFEF/B99FFFFF/AB@FFFFBBBBFFFFFFFFBFFFAEAFAE
@M05620:37:000000000-D9766:1:1101:11086:6311 1:N:0:61
AGTGCCAGCTCTCAATCGCACAGGGGACCCAGGGCCTGGCCCCTCCATCCAGAAAACCTATGACCTCACCCGCTACCTGGAGCACCAACTCCGCAGCTTGGCTGGGACCTATGTGAGTATCCAGCGTAGGAATCTGGGAGTTGGGGAGGAGTGAGGAGTTGGGGAAAGACAGTCCTAACCGTGGAGGGTTCTGGTAAATGATGGGGTGAGGAGGGGCTCTTTGGCTCCCACCAGTCCCCCTGTCTGGTCTA
+
>AA>>DFFAFFFG1GGGGG1E0B0EAAAAEHHABEEFGHHFGGHGGHHHFHHEFHAGEHHFFFHHBGHHHHEE>>EHHHH0FGHHH0??GHGAECE@HFGGGHGGGHHGHHHHHHHHHHHHHHHHGEBCGHHHHHHHHAFGHHHGGEGG?CHHHHHFCHFHHGGFFHHHHFHHHHHHHHHGGGGFGGG;CFGGGFFGGGGGGGGGGF@FFFFFF@@@@FFFFFFFFFFFFFFFFFFFFFF@FFFFFFFFFF
@M05620:37:000000000-D9766:1:1101:13476:6404 1:N:0:61
AGTGCCAGCTCTCAATCGCACAGGGGACCCAGGGCCTGGCCCCTCCATCCAGAAAACCTATGACCTCACCCGCTACCTGGAGCACCAACTCCGCAGCTTGGCTGGGACCTATGTGAGTATCCAGCGTAGGAATCTGGGAGTTGGGGAGGAGTGAGGAGTTGGGGAAAGACAGTCCTAACCGTGGAGGGTTCTGGTAAATGATGGGGTGAGGAGGGGCTCTTTGGCTCCCACCAGTCCCCCTGTCTGGTCTA
+
BCABCFFFDFFFGGGGGGGGGGHHGGGGGGHHGGGGGGHHHHGHGGHHHHHHFHHHHGHHHHHHHHHHHHHGGEGGHHHHHHHHHHHHGHHHGGGCGGHHGHHGGGHHGHHHHHHGHHHHHHGHHGGGGGGGHHHHHHFFGHHGGGGGGCEHHHGHHGHHHGGGGGGHHHHHHHHHHHHHGGGGGGGGEGGGGGFFGGGGGGGGGGFFFFFFFFFFFFFFFFFFFFFFFFFFFFFFFFFFFFFFFFFFFFB
@M05620:37:000000000-D9766:1:1101:15951:6425 1:N:0:61
GAGGCTGCTTTGGAAGAAACTCATAGATTACTGCAACAGTTCCCCCTGGACCTGGAAAAGTTTCTTGCCTGGCTTACAGAAGCTGAAACAACTGCCAGGATGCTACCCGTAAGGAAAGGCTCCTAGAAGACTCCAAGGGAGTAAAAGAGCTGATGAAACAATGGCAAGTAAGTCAGGCATTTCCGCTTTAGCACTCTTGTGGATCCAATTGAACAATTCTCAGCATTTGTACTTGTAACTGACAAGCCAGG
+
AABBABFAFFFFGGGGGGGGGFGHHGHHGHCHHHHHHHHGHH5BGGGEHHHHHHGGG32GFFHHHHGFGBGH1FGHBFGHHHBGGEFHHHHHHHHHH3GAH3FEGGHHG>E>?FHHGFH??FGHGGHHGHHHHHGHGCFHG?FGGHHGFHHHHHFFGHDHGF2@GHHF??@F<<FFHHHHHBFHGGFGG1FDDGCHFHHHHDFCGHHGGHEHCGHH000;;=;CGCHHHHGFFGGGFFGGEFFFG.;9FFG
@M05620:37:000000000-D9766:1:1101:6089:6482 1:N:0:61
GAGGCTGCTTTGGAAGAAACTCATAGATTACTGCAACAGTTCCCCCTGGACCTGGAAAAGTTTCTTGCCTTGCTTACAGAAGCTGAAACAACTGCCATGATTCTACCCGAAATTAAAGGATCCGAGAAGACTCTAAGGGAGTAAAAGAGCTGATGAAACAATAGAAAGGAAGTAAGGCATGTCGGCTTTAGCACCCTTGTGACCCCTATTGAACAATCCTAACCACATGTACCAGTTTCGAAATAACCAGG
+
>3AA>>CBCBB@G4BBGGBGGGHHHGHHHHB5DG4FCHBFGABBABAACGABGHEG332BBFHBFHHB3B5BBDG535BDGHABG33FBB1GHHHHH@B3B@FBFHGB1/>>?4D4@4G233???/>?3BBB334??3B?/?23FFHE22B2>2D22DDGA222@2110<?<?<1?FH?10>1.--<-01000<.<./<=0000<;:.0:00:;<C00:;00;=0..;0;00090;90;..;;.00;;09:
@M05620:37:000000000-D9766:1:1101:19908:6491 1:N:0:61
AGTGCCAGCTCTCAATCGCACAGGGGACCCAGGGCCTGGCCCCTCCATCCAGAAAACCTATGACCTCACCCGCTACCTGGAGCACCAACTCCGCAGCTTGGCTGGGACCTATGTGAGTATCCAGCGTAGGAATCTGGGAGTTGGGGAGGAGTGAGGAGTTGGGGAAAGACAGTCCTAACCGTGGAGGGTTCTGGTAAATGATGGGGTGAGGAGGGGCTCTTTGGCTCCCACCAGTCCCCCTGTCTGGTCTA
+
>AAAAFFFBFFFGGGGGGGGGGHHGGGGFGHHFGGGGFHFGHGHGGHHEFHGFHFGHGHHHHGHHHFHHHHGGEEFHHGHGHHACGGEFFHHGGGEEFHHGHHGGGHHGHHHHHEGHHHFHHHGGCD?FGHHHHFHFHFFGHHHGGFCGCEGGDGHCAGHHHGGGGGHGHHHHHHGHHHF?GEGGGGGAFGGGGFGGGGGGGGGGGFFFFFFFFFFFFFFFFFFFFFFFFFFFFFFFFFFFFFFFFFFFFF
@M05620:37:000000000-D9766:1:1101:17686:6517 1:N:0:61
ACCACACCTTCTACAATGAGCTGCGTGTGGCTCCCGAGGAGCACCCCGTGCTGCTGACCGAGGCCCCCCTGAACCCCAAGGCCAACCGCGAGAAGATGCCCAGGTGAGTGGCCCGCTACCTCTTCTGGTGGCCGCCTCCCTCCTTCCTGGCCTCCCGGCGCTGCGCCCTTTCTCACTGGTTCTCTCTTCTGTCGTTTTCCGTAGGACTCTCTTCTCTGACCTGAGTCTCCTTTGTAACTCTGTAGGTTCTA
+
AAA1AAAAFFFFGGFG3GA1F1F1E0AA00FF1BFA0EEECHHHHGGGCEGGFHFFHHFE/FCGG/EGGEF0G1FGGC?G//GHHG/<BC<//BCFDG110<FC1?G01?//?FCCC->GGFHFFDDB0G?CC-:-.C..;C.:0;BFF/.9FA.A.A-AA@@B?-A--///BB///9-:B/;FF/;F/BB//;A-A-//9B-999/;FFFF/BFFFFB/9B-9-;9BFB///////;/;9B///;9;BF/
@M05620:37:000000000-D9766:1:1101:5154:6571 1:N:0:61
ACCACACCTTCTACAATGAGCTGCGTGTGGCTCCCGAGGAGCACCCCGTGCTGCTGACCGAGGCCCCCCTGAACCCCAAGGCCAACCGCGAGAAGATGCCCAGGTGAGTGGCCCGCTACCTCTTCTGGTGGCCGCCTCCCTCCTTCCTGGCCTCCCGGCGCTGCGCCCTTTCTCACTGGTTCTCTCTTCTGCCGTTTTCCGTAGGACTCTCTTCTCTGACCTGAGTCTCCTTTGGAACTCTGCAGGTTCTA
+
AABBBBB3BFFFGGGCGG5BGGGHGFGBAECFF2BE2FEGDDEHHGGEEEGGHHHHHHHEECGGGGGGGGGHFHHGFGGGGHHHHGGGGG/BDGHBGHHHHGHFHFBFGHGGHHCGGGGHHHHHHHHHHHGHHGGGGGHGHHGHHGGGFGGGGGGGGD-AAF=DFFFFFFFFFFFFFFFFFFFFFFFFFFFFFFFFFFFFFFFDFFFFFFFFFFFFFFFFFFFEFFF/;FFFFFFFFFFFFEFFFFFFFF;
@M05620:37:000000000-D9766:1:1101:19342:6579 1:N:0:61
GAGGCTGCTTTGGAAGCAACTCATAAATTACTGACACAGGATCCGCTGTCCATCTAACCGTTTCGTGGCTGGCTGCCAGAAGCTGGAACCACTTCCCCGATGCTAACCGTAAGGCAAGTCTCCTCGCAGACTCCCCGGGCGTCCCCGCGCTGCTGCACCACTGGCAAGTAAGTCAGGCATTTCCGCTTTCGCACTCTTGTGGATCCAATTGAACCCTTCTCCGCATTTGTACTTGTAACTGCCAAGCCAGG
+
BBBBBBFBFFFFGFGGAGGGGFH5D5DD6B5BF5BFGH2F23B22BAA2BBEG5DD5BGFBEB31B110BAEAF1BBFHHHHHH321BFBBFG3FHH2>@F1EHG4FG?>F/0E3F0F3BGHHHBF@DGGHHHHHGGGD@DGCGGHC@GGGGFHHHHHHHHHHHHHHGGFGGGGGGFGGGGGGGGGGGG0AF.ABFFFFFFFFFFFFFFFFF/BAAFFFFFBFFFFFFFFFFFFFFFFFFF/;FFFFF.AE
@M05620:37:000000000-D9766:1:1101:22519:6622 1:N:0:61
GAGGCTGCTTTGGAAGAAACTCATAGATTACTGCAACAGTTCCCCCTGGACCTGGAAAAGTTTCTTGCCTGGCTTACAGAAGCTGAAACAACTGCCAGGATGCTACCCGTAAGGAAAGGCTCCTAGAAGACTCCAAGGGAGTAAAAGAGCTGATGAAACAATGGCAAGTAAGTCAGGCATTTCCGCTTTAGCACTCTTGTGGATCCAATTGAACAATTCTCAGCATTTGTACTTGTAACTGACAAGCCAGG
+
A3>ABAFAFFFFBGGGCGGGGGBGEGGHH5GHHH44B2BDFGHHHGEFGFGFGHHHHF2BFHHHGHHHHHHHHHGFGGHDHHHGGGHHHBGHHHHH3FGHHHHH4GHHGEGFHH3GHHHHHHGHFH3FHEHHHH33BFGEFEB333B?GHHH2GH>G>GH/FGHHHHGHGHHHHHHHHHHHHHHGGGGGHHHHHHHHHGFHGHHHHHGFHHHHHHCGHHHHBHHHHHHHHHGGGGGGGGFFFFGGAFGGGG
@M05620:37:000000000-D9766:1:1101:11309:6639 1:N:0:61
AGTGCCAGCTCTCAATCGCACAGGGGACCCAGGGCCTGGCCCCTCCATCCAGAAAACCTATGACCTCACCCGCTACCTGGAGCACCAACTCCGCAGCTTGGCTGGGACCTATGTGAGTATCCAGCGTAGGAATCTGGGAGTTGGGGAGGAGTGAGGAGTTGGGGAAAGACAGTCCTAACCGTGGAGGGTTCTGGTAAATGATGGGGTGAGGAGGGGCTCTTTGGCTCCCACCAGTCCCCCTGTCTGGTCTA
+
ABAAAFFFCFFFG4GGGGGCGCHGGGEGGGHHBFEEGGHHHHGHGGHHHHHHHHHHGGHHGFHHHGHHHHHGF>EEHHHHBGHHHH1?EGHEEFCFEHGHGHHGGGHHGHHHHHHGHHHHHHFHHGGGGGGHHHHHHH0FGHHHGGCFGDEGHFHHGGHHHHGGGDHGHHHHHHHHHGHHGGGGAEFGGGGGGGFGGGGGGGGGGGFFFFFFFFFFFFFFFFFFFFFFFFFFFFFFFFFFFFFFFFFFFFF
@M05620:37:000000000-D9766:1:1101:12110:6691 1:N:0:61
GATGCTGCTTTGGAAGAAACTCATAGATTACTGCAACAGTTCCCCCTGGACCTGGAAAAGTTTCTTGCCTGGCTTACAGAAGCTGAAACAACTGCCAATGCTACCCGTAAGGAAAGGCTCCTAGACGACTCCAAGGGAGTAAAAGAGCTGATGAAACAATGGCAAGTAAGTCAGGCATTTCCGCTTTAGCACTCTTGTGGATCCAATTGAACAATTCTCAGCATTTGTACTTGTAACTGACAAGCCAGGGA
+
>11>ABBDFFDFGFFGCGFGFGGHHGHHHBGGHH1AFFFADGHHHGEFA0FGHHFGHBHFFHHHHHHHHHHHHHGAGGHGHHHGHHHHHEGHHHHHGGHHHH2GHHGGGEHHHHCHFHHHGHHHF1EEGGGHHHHGG/?EBGGDH/FGHHHHHHH1F0CGHHGFHGGDHHGGGHHHHHHHHHGGGGGFHHHHHHHHHHHFHHHHHCHHHFHH0/CHFHHHHH:GHHGFGFGFGGFGGGGGGGGGGG/AEG.
@M05620:37:000000000-D9766:1:1101:17505:6724 1:N:0:61
AGTGCCAGCTCTCAATCGCACAGGGGACCCAGGGCCTGGCCCCTCCATCCAGAAAACCTATGACCTCACCCGCTACCTGGAGCACCAACTCCGCAGCTTGGCTGGGACCTATGTGAGGATCCAACGTAGGAATCTGGGGGTTGGGGGGGAGTGAAGAGTTGGGGAAAGACAGGCCTAAACGTGGAGGGTTCTGGTAAATGATGGGGTGAGGAGGGGCTCTTTGGCTCCCACCAGTCCCCCTGTCTGGTCTA
+
AABBBFFFBFFFGGGGGGGG2AFGGGGGGGHHGGGGGGHHHHGHGGHHHHHHHFHHHGHHHHGHHHHHHHHGGGGGHHHHHHHHHHHHGHHHGGGGGHHHGHHGGGHHGHHHHHGF3022BF22@??@0?@G2<@FGH//<>@DGG--;9-;;//;;.;;FFFF?DF././..9AFFF9FAAEF..;@;AFFFF;BBF/9B/;BFFFF?.;/.;@DDAEFFFFFFFFFFF.D..;BFFFFFFFFFFFFFFB
@M05620:37:000000000-D9766:1:1101:17516:6743 1:N:0:61
ACCACACCTTCTACAATGAGCTGCGTGTGGCTCCCGAGGAGCACCCCGTGCTGCTGACCGAGGCCCCCCGGACCCCCAGGACCACCGAGGGGAAATGGCCCAGGGGAGTGCCCCGCTACTCCTTCGGGGGCCCCCCTCCCTCCTTCTTGCCTCCCGGGGGCGGGGCCCTTTTTCACTGTTTTCTCCTTTTCCCGTTTTCGTTGGGATTTCTTTTCTGCACTGGATTCCCCTTTGCACCTTGGCAGGTTCTA
+
AAAAAAAAFFFFGGGGGGF1GAGFGGEECEHHCFGFEGGCAHGGHGGGFGGGGHGHHHHEEGGGGGGGE///>>EGGG/?/</F<F//////??/11??FG?C..-.<.C0=G.----;00/;00.:.-=-;--=--;A--;-;/;//;/://;A--9-------;@-;F///;//9;/;;-////;:///:/9AFF-;--/-;9-/////;9//////;//-/////;9;F9F/;/;//////;-;//9/
@M05620:37:000000000-D9766:1:1101:15471:6749 1:N:0:61
AGTGCCAGCTCTCAATCGCACAGGGGACCCAGGGCCTGGCCCCTCCATCCAGAAAACCTATGACCTCACCCGCTACCTGGAGCACCAACTCCGCAGCTTGGCTGGGACCTATGTGAGTATCCAGCGTAGGAATCTGGGAGTTGGGGAGGAGTGAGGAGTTGGGGAAAGACAGTCCTAACCGTGGAGGGTTCTGGTAAATGATGGGGTGAGGAGGGGCTCTTTGGCTCCCACCAGTCCCCCTGTCTGGTCTA
+
>AAAAFF@3CFFFGGGGGGGEGHGGGGC2E2FFAFG2BGF2FEAEGBAFHFF3BFGHGH3GG5FGHHFHFFGGECGHHHHHHHFFGHHGGFHGC@EE3?3E3FFE/?BE01BBBGBGGHB?2?BG??CCAHH1GHHEHHG<FDG?DG--.><C<DG0C<B</<@..:.GC/;:00C0C;C-.:-.;9A.CFF0F9;0;BB0BFGGGFB..9/9A@=B>EFFFF/B/F.A.;9A.://9;.;.FFFF///9/
@M05620:37:000000000-D9766:1:1101:20935:6787 1:N:0:61
GAGGCTGCTTTGGAAGAAACTCATAGATTACTGCCCCAGTTCCCCCTGGACCTGGAAAAGTTTCTTGCCTGGCTTACAGAAGCTGAAACAACTGCCAGGATGCTACCCGTAAGGAAAGGCTCCTAGAAGACTCCACGGGAGTAAAAGAGCTGATGAAACAATGGCAAGTAAGTCAGGCATTTCCGCTTTAGCACTCTTGTGGATCCAATTGAACAATTCTCAGCATTTGTACTTGTAACTGACAAGCCAGG
+
>11>A1CAFFFFGFGF1AFGGG1G3DFGH1BGHH00BABBDGHHHGEFC0FGGGHHHE0BBFHHDFFHHHHHHHFAFGGFFHHCGHFHH0FHHHHHBCFEHHGHBGHHGEGGHHHHHHFHHHGHFHBHHHHHHG10?CGGCCC122@?GHHHBGHDG1GH/FGGHHHGHGHHHHHHGHHHHHHGGGCFGHFHHHHHHHHFHGHHHHHGHHHHHHHHHHHHHFFGGGGGGGGGGGGGGGGGGFGGGFFGGGG
@M05620:37:000000000-D9766:1:1101:23150:6810 1:N:0:61
GAGGCTGCTTTGGAAGAAACTCATAGCTTACTGCAACAGTTCCCCCTGGACCTGGAAAAGTTTCTTGCCTGGCTTACAGAAGCTGAAACAACTGCCAAGATGCTACCCGTAAGGAAAGGCTCCTAGAAGACTCCAAGGGAGTAAAAGAGCTGATGAAACAATGGCAAGTAAGTCAGGCATTTCCGCTTTAGCACTCTTGTGGATCCAATTGAACAATTCTCAGCATTTGTACTTGTAACTGACAAGCCAGG
+
AABBABFAFFFFGBBBFGBFGGHHHGEGHGHFHGFHGHHHHFFGGGGFHHGHHHGFA3EGGGHFHHHEBGHHHHHEBGGHHHGHHEBGFB?GGHHFH3B?F@@F4FFF??E?1BFBGFH/??FGBBFGFEHHF?BGB??G??FGGHHGBGGHGFF2FG@FG2@@?<CF1?FF?<<FFFA<>=11C?<.F<1>0D0G<DGDC.DCGFHC0CCG;<GH:;<C;<:=C;C0;CCF;BCCB00;B;;BF.;CBCC
@M05620:37:000000000-D9766:1:1101:10567:6834 1:N:0:61
ACCACACGTCCTACCTCGAGCTGCGTCTTCCTACCTCGTATGCCCCCGTCTGCCTGACCGATAAAAACCTTACACCCAAAGCCACACTCCAAACGCTTACCCCGGTGAGTTGCCCGCTAACTCTTCCGGTTGCAGCCTCCCTACTTCATGGACTCCCCGAGCTGCGCCCTTTCTCACTTGTTCTCTCCTCTGCCGTTTTCCGTCGGACTATCTTCCCCTAACCCATCTTTCTTCGTTTGTCCGCAAGATCT
+
AAAAAAA1B>1>BGG1A1AAA0ABAA0B02ABF1FGHFAE00FGA/AAE/0A11BBGGH/E///B11B?F11111B?F/000B000/0B0111//>///100?/////<1>?11@/////01?F1?1?<<.->1>FGG0../0.0<000=0000</..-;-;.//--9?-/00;0;0;00900990;/0/;C0;--;9-//-;9-----/:///;/99----9-9///////9/-;/---/9-;9---/9/
@M05620:37:000000000-D9766:1:1101:18486:6922 1:N:0:61
GAGGCTGCTTTGGAAGAAACTCATAGATTACTGCAACAGTTCCCCCTGGACCTGGAAAAGTTTCTTGCCTGGCTTACAGAAGCTGAAACAACTGCCAATGCTACCCGTAAGGAAAGGCTCCTAGAAGACTCCAAGGGAGTAAAAGAGCTGATGAAACAATGGCAAGTAAGTCAGGCATTTCCGCTTTAGCACTCTTGTGGATCCAATTGAACAATTCTCAGCATTTGTACTTGTAATTGACAAGCCAGGGA
+
A?AA>AFAFFFDGBABFGFGGGHHHGHGGHGGGBBGFHGGHDEFGGGGCGGHHHFGB32FGHGBDHHABGHGGHHBBBBGHHBFH33GBFFHHHHGHHHGFBBDFF>?>E1B@FF0B?GBFCBGBG3BGFGFE3B???FCFBFF3?C2D22@2GD2@@F2>2@FCC=?F=?@@GF=FCFFDDA??<.>>=1>1<D=GGCAGF0GHFHHFE00;G<0;<00C0C0:0;GG:G;:;;90;CFFC;.;;B;.A.
@M05620:37:000000000-D9766:1:1101:21382:6932 1:N:0:61
AGTGCCAGCTCTCAATCGCACAGGGGACCCAGGGCCTGGCCCCTCCATCCAGAAAACCTATGACCTCACCCGCTACCTGGAGCACCAACTCCGCAGCTTGGCTGGGACCTATGTGAGTATCCAGCGTAGGAATCTGGGAGTTGGGGAGGAGTGAGGAGTTGGGGAAAGACAGTCCTAACCGTGGAGGGTTCTGGTAAATGATGGGGTGAGGAGGGGCTCTTTGGCTCCCACCAGTCCCCCTGTCTGGTCTA
+
AA>AAFFFCFFFGGGGGGGGGGHHGGGGGGHHGGGGGGHHHHGHGGHHHHHHHGHHHGGHHHHHHHHHHHHGGGGGHHHHHHHHHHHHGHHHGGGGGHHHGHHGGGHHGHHHHHHHHHGHHHHHHGGGGGHHHHHGGHGGGHHGGGGGGFEHGHHHHGHHGHGGGGHGHHFFHHHHHHHHGGGGGGGGEGGGGGGGFGGGGGGGGGFFFFFFFFFFFFFFFFFFFFFFFFFFFFFFFFFFFFFFFFFFFFB
@M05620:37:000000000-D9766:1:1101:20954:6937 1:N:0:61
GAGGCTGCTTTGGAAGAAACTCATAGATTACTGCAACAGTTCCCCCTGGACCTGGAAACGTTTCTTGCCTGGCTTACAGAAGCTGAAACAACTGCCAGGATGCTACCCGTAAGGAAAGGCTCCTAGAAGACTCCACGGGAGTACCCGAGCTGATGAAACAATGGCAAGTAAGTCAGGCATTTCCGCTTTAGCACTCTTGTGGATCCAATTGAACAATTCTCAGCATTTGTACTTGTAACTGACAAGCCAGG
+
>3>AA>FAFFFFGGGGGBFGGGFGFGGHHFGHHH44FFBDDGHHHGFF2BFBGHAGH33BBFGHFHHHHHHHHHHAGHHHHHHFGDGHHCGHHHHHFHHHHHHHBGHHGFG?GHFH3GEEHHGHFH3FHHHHHG30?BC/BD0111?/>CDH1GH1F1FH/FGHHHHGHHHHHHHHGHHHHHHGGGGGGBDHFHHHHHHFHGHHHHHFGHHHFH0/FFGGGFGGGGGGGGGGGGGGGGGFG0CFFFGGEGG
@M05620:37:000000000-D9766:1:1101:22105:6938 1:N:0:61
ACCACACCTTCTACAATGAGCTGCGTGTGGCTCCCGAGGAGCACCCCGTGCTGCTGACCGAGGCCCCCCTGAACCCCAAGGCCAACCGCGAGAAGATGCCCAGGTGAGTGGCCCGCTACCTCTTCTGGTGGCCGCCTCCCTCCTTCCTGGCCTCCCGGCGCTGCGCCCTTTCTCACTGGTTCTCTCTTCTGCCGTTTTCCGTAGGACTCTCTTCTCTGACCTGAGTCTCCTTTGGAACTCTGCAGGTTCTA
+
A>>AAA1AFFFDAGG13FFDGFAFG0EA00BBFF0AE//AA/FGHEGG/EEGFAFHFCGGGGGCEGEEGGGHHHHCGGGHGHHHHGGGGGBCGGHHHFHHHFHGHHHHHHGGHHGGGGGHHHHHHHHHHHGHHGGGGGHGHHGHHGGGFFGGGGGGGG?AA@@F@@F@@FFFFFFFFFFFFFFFFFFFFFFFF@FFFFFFFFFBF/BFFFFFFFFFFFBFFFFBFFFFFFFFFFFFFFFFFFFFFFFFFF9
@M05620:37:000000000-D9766:1:1101:20475:6972 1:N:0:61
ACCACACCTTCTACAATGAGCTGCGTGTGGCTCCCGAGGAGCACCCCGTGCTGCTGACCGAGGCCCCCCTGAACCCCAAGGCCAACCGCGAGAAGATGCCCTGGCCAGTGGCCCGCTACCGCTTCTGGTGGCCGCCTCCCTCCTTCCTGGCATCCCGGCGCTGCGCCATTTCTCACTGGTTCTCTCTTCTGCCGTTTTCCGTAGGACTCTCTTCTCTGACCTGAGTCTCCTTTGGAACGCTGCAGGTTCTA
+
ABBBBAABFFFFGGGGGGFGDGHHGGGFHGHHHGGEFEG?GHHHHGGGGFGEHHHHHHHGGGGGFGEGGGGHHHEGGGGHGHHEFGGGGGGGGGHHHGHHH1FF00??GEHGHHGGG-CH-A@FGHGF0CFGHCGGGDHGGBDFBFGGBFF/FGGGFGGG?B-DBBF.9BFFFF/BFFFFFFFFFFFFFFFFFBDFFF/FDB99.BFFFFFFFFFF/9/;BF./;BFFFFFFFFFBFF.9DFFFF.99BF:
@M05620:37:000000000-D9766:1:1101:5251:7051 1:N:0:61
AGCACCAGCTCTCCATTGCACAGGGTGCCGAGCGCGTGGCCCATCCATCGAGAAAGCCTAAGACCCCACCCAACACCTAGGGCACCCGCTCGGCAGTTAGGCTGGGACCTATGTGAGTATCCAGCGTAGGAATCTGGGAGTTGGGGAGGAGTGAGGAGTTGGGGAAAGACAGTCCTAACCGTGGAGGGTTCTGGTAAATGATGGGGTGAGGAGGGGCTCTTTGGCTCCCACCAGTCCCCCTGTCTGGTCTA
+
AA1AA1CCAFFF1FG13BG3B1B0B0BB0AAEAEEE/EF/0BAFGHGHG/CF/EE1>FGH101FG/EFGGG//?FFGH1FB/BF/FAEG/E<////01220F1BBA0GBH1GGFGFGHHHHFGHBCG/CCD1FGHHHF0><FGGCG.<<.;CG0;C0:;GGHCGEBEC///CFFGGGGBFGGEG.EB@BFFFFF;//BFBFBFBEBA@EFFFFF@?@?-BBFFFFBFEABFBEA///9AB@EFFFFFFFF/
@M05620:37:000000000-D9766:1:1101:8829:7067 1:N:0:61
AGTGCCAGCTCTCCATCGCACAGGGGACCCAGGGCCTGGCCCCTCCATCCAGAAAACCTATGACCTCACCCGCTACCTGGAGCACCCACTCCGCAGCTTGGCTGGGACCTATGTGAGTATCCAGCGTAGGAATCTGGGAGTTGGGGAGGAGTGAGGAGTTGGGGAAAGCCAGTCCTAACCGTGGAGGGTTCTGGTAAATGATGGGGTGAGGAGGGGCTCTTTGGCTCCCACCAGTCCCCCTGTCTGGTCTA
+
>A11>D1FAFFFG1GBAEE1E0GAF00AEAFH0BE//FGHFHGGEF0GGCCED0AAFEFGEAAGH1BFGHHEG//>GGDG0BFHHH>??GHB/E?/@G<<EEFGGGHHCHFHHGHGGHHFHH21GCGCGGBBFGHFH00??F<C--.--.<<C0GF0AGHHGCG...:/;;.GHHHF0FF?FG@.:;?EFGFFGGBCFFF0B9FGFB@EF-99A@;@@FFFFFFFFFFA9FFEFFFFFFF@FFFFFFFFF/
@M05620:37:000000000-D9766:1:1101:17216:7069 1:N:0:61
ACCACACCTTCTACAATGAGCTGCGTGTGGCTCCCGAGGAGCACCCCGTGCTGCTGACCGAGGCCCCCCTGAACCCCAAGGCCAACCGCGAGAAGATGCCCAGGTGAGTGCCCCTCTACCTCTTCTGGTCGCCGCTTCCCTCCTTCCTGGCCTCCCGCCGCTTCGCCCTTTCTCACTGTTTCTCTCTTCTGCCGTGGTCCCTATTACTCTCTTCTCTGACCTTATGCTCCTTTGGAGCTTTTCAGTTTCTA
+
CBCCCCCCFFFFGGGGGGGGGGHHGGGEGGHHHGGGGGGGGHGHHGGGFGGGHHHHHHHGGGGGGGGGGGGHGHHGGGGHGHHHHGGGGGGGGGHHHH2?22?=??10?11?0?/.0111><D<F<>1F1-<.-<-;DH/GCE/GHH0GEH.0.:;A----;.A-:EFF/00BF0BF00;:00;00:F0B0B0-;--;;0.;090000:;F0000:0090B0000009;BF0BF/B//;000;0000090;
@M05620:37:000000000-D9766:1:1101:8266:7088 1:N:0:61
GCTGCTGCTTTGGAAGAAACTCATAGATTACTGCCACAGTTCCCCCTGTCCCTGTAACCGTTTCTTGCCTGGCTTCCAGAAGCTGCAACAACTGCCAGGATGCTACCCGTAAGGAAAGGCTCCTCGAAGACTCCCCGGGAGTCCACGAGCTGCTGCAACACTGGCAAGTAAGTCAGGCATTTCCGCTTTAGCACTCTTGTGGATCCAATTGACCAATTCTCAGCATTTGTACTTGTAACTGACAAGCCCGG
+
>11>AB1BCFB@G1B1A1BGGFBGFEFHFBBFDGFGG0B1DDGHHGAF11B1BBAFDD1EBEFFDDFFGHHGGBBABGHBFFGCB10FBBF?BFHH1BCEHHHHEFGHGGG/FG1B0>0FGHGH0E<FF/BFHG//CC//>?01>1//>ACH1FG1F1FG.GHHHFFGH1=GGHHHHHAGHHHHGGGFG0<G0CHHHHHHHGHHGGGGGGGG0C;.;FFGF0C/9CFBFFFFGGGFGGGGGBFFF:AE-;@
@M05620:37:000000000-D9766:1:1101:10097:7088 1:N:0:61
AGTGCCAGCTCTCAATCGCACAGGGGACCCAGTGCCTGGCCCCTCCATCCAGAAAACCTATGACCTCACCCGCTACCTGGAGCACCCACTCCGCAGCTTGGCTGGGACCTATGTGAGTATCCAGCGTAGGAATCTGGGAGTTGGGGAGGAGTGAGGAGTTGGGGAAAGACAGTCCTAACCGTGGAGGGTTCTGGTAAATGATGGGGTGAGGAGGGGCTCTTTGGCTCCCACCAGTCCCCCTGTCTGGTCTA
+
>A>AABDFBFFFG4GGGGGCECGGFEEEEGHE3BFBAGFFFFGGEGHHGFHGFFFBEEHGFHFHHGHHHHGGG>EEHGHH2FGHHH11?FGGAECGEHFGGHHGGGHHGHHHHHHHHHHHHHHHHGGGGGHHHHHHHH0FGHHHGGFDGDCGHHHHGFHHHHGGEGGFHHFHHHHHGHHHGGGGFFGGCGGGGGFFFGGGGGGGGGGFFFFFFFFFFFFFFFFFFFFFFFFFFFFFFFFFFFFFFFFFFFB
@M05620:37:000000000-D9766:1:1101:15881:7098 1:N:0:61
GAGGCTGCTTTGGAAGAAACTCATAGATTACTGCAACAGTTCCCCCTGGACCTGGAACAGTTTCTTGCCTGGCTTACAGAAGCTGAAACAACTGCCAGGATGCTACCCGTAAGGCAAGGCTCCTAGCAGACTCCAAGGGCGTAACCGCGCTGATGCACCAATGGCAAGTAAGTCAGGCATTTCCGCTTTCGCCCTCTTGTGGATCCAATTGAACAATTCTCCGCATTTGTACTTGTAACTGCCAAGCCAGG
+
A>AABBFBFFFFGFGGGGGGGGHHHHHHHHHHHHFHGHGDFGHHHGGGHFHHHHGGH3AFFHHHHHHHHHHHHGH3GHHHHHHHH3GHHHHHHHHHH3BGHHHHHGGHGGG1?G3G?F/?FHGF3F3GH3FGFHH3F///>C//<@?/>C@@<GH1G<GH.FHBGGHGH1FGHHHHHHHHHHGHGG.CG0AF.CDHHHHGGGGGGGGGGGGG0C9/CFGGG0.;-EGFGGGFFFFFFFFFF/BFFAEF.AF
@M05620:37:000000000-D9766:1:1101:25156:7107 1:N:0:61
ACCACACCTTCTACAATGAGCTGCGGGTGGCTCCCGCGGAGCACCCCGTGCTGCTGACCGAGGCCCCCCTGACCCCCAAGGCCAACCGCCAGAAGATGGGTGCCGCCAGCGCGGCACGGCGCCTCCTCGCCTCCCCCTGCGTCCCCGCGCTGCTGCCCCACCGGCACGCTTGTCAGGCCTTTCCGCTTTCGCACTCTTGTGGACCCAATTGCTACTCTCTCCGGATTCGCCCTTGTAACTGAAAAGGCAGG
+
AAAAAAAAFFFFGGGCFGGGGBH4E22E2AFGBFGG2EEA0A1FGGEGBAFC3B3BFGHG/>/EF/>EGGG03?BCDG/F//?GAF//C/A/0011111.<.C0<<<-<.----:;-;---@BA..//.9-.;..;.-9.9A@BA.9-----.;BF.......9---9-..9:9/:./.;:BF/ADFFA/..9--/9BB9/.//....99///////;////.-...:....;/9///;B////9;..;A-
@M05620:37:000000000-D9766:1:1101:24995:7110 1:N:0:61
AGTGCCAGCTCTCAATCGCACAGGGGACCCAGGGCCTGGCCCCTCCATCCAGAAAACCTATGACCTCACCCGCTACCTGGAGCACCAACTCCGCAGCTTGGCTGGGACCTATGTGAGTATCCAGCGTAGGAATCTGGGAGTTGGGGAGGAGTGAGGAGTTGGGGAAAGACAGTCCTAACCGTGGAGGGTTCTGGTAAATGATGGGGTGAGGAGGGGCTCTTTGGCTCCCACCAGTCCCCCTGTCTGGTCTA
+
>A>3>DFFBFFFGFGGGGGAFCGCGEEEEEGHBEEEGGHHFHGHGGHHHGHHHHHGHGHHFFHHHFGHHHHGG>EFHHGH2BGHHH1?EFHC>ECGEHFGGHHGGGHHGHHHHHHFFHHHHFGHFG?<CGEHHBFHHHCEDHHHGGGGGCEFHGGG<<CCGHGCGFHAGFCGCCFFFH/CDE?BAEFC;C9CFFFGFBBFFBGGGGABFFFFFFFFFFFFFFFFFFFFFFFFEFFFFFFFFFFFFBFFFF/
@M05620:37:000000000-D9766:1:1101:12396:7120 1:N:0:61
AGTGCCAGCTCTCAATCGCACAGGGGACCCAGGGCCTGGCCCCTCCATCCAGAAAACCTATGACCTCACCCGCTACCTGGAGCACCAACTCCGCAGCTTGGCTGGGACCTATGTGAGTATCCAGCGTAGGAATCTGGGAGTTGGGGAGGAGTGAGGAGTTGGGGAAAGACAGTCCTAACCGTGGAGGGTTCTGGTAAATGATGGGGTGAGGAGGGGCTCTTTGGCTCCCACCAGTCCCCCTGTCTGGTCTA
+
AAA>A1DCAFFFFGGFEFGGGCH0FGGGGGCHEEGGEGHHFHGHGGHHHHHHGCGGHGHHGHHHHHHHHHHEE@EGHHHHFFHEHHHEGHHHGGE?EHHHGHHGGGGHGHHHHHGFHHFHHGFHHCCEGGHHHHHHHHHGGHFFGCFGGCEHGHHHHGCHHHGGGCHHHHGHHHHHHHHH@CEAEEGG9FFFGGGFGGGGGGGFEBB?FFFFFF@?@;EFFFFFBFFEFFFFFFFFFFFF=FFFFBBBBF/
@M05620:37:000000000-D9766:1:1101:22418:7131 1:N:0:61
GAGGCTGCTTTGGAAGAAACTCATAGATTACTGCAACAGTTCCCCCTGGACCTGGAAAAGTTTCTTGCCTGGCTTACAGAAGCTGAAACAACTGCCAAGATGCTCACCATACGACAAGTAACCAAACAGACTTACAAGGCGTCAAGGCACTAATAGACCACAGGCAAGTAAGTCATGCAATTGAGCTATTGCGCTCTTGTGACTCCTATTGAACCAATCTTAGCATTTGTACTATTTACTGCTATGACCGG
+
A3AABAFACFDFFFFGGFGGGGFGFHHHFHGHHHFHCGHEEGHDGGGF2FFEGFAF3B2AFFGHFHBAFA3BGHFHHBGGHHHHEGFHHCGHHEEBHE11B333BFBF3FF2B1?>/B3444B3?//B23B3433?3B///?/<?22/0@222222@2<2//??/?GF1?GG1FD11<F1=F1=<111>1>0.-<<.0000000;:00;0CG0:::.CCG0;00BF0;0;;B000000;0000000;;/-;
@M05620:37:000000000-D9766:1:1101:10781:7131 1:N:0:61
GAGGCTGCTTTGGAAGAAACTCATAGAGTACTGCAACAGTTCCCCCTGGACCTGGAAAAGGTTCTTGCCTTGCTTACAGAAGCTGAAACAACTGCCAATGTCCTCCAGGCTGAACCACTGGCGGCCAGAATCCTCGAAGCCACCAAAAGAGTCAACGAAATAATGAAACCAAAGCAAGTCAGTCAGGCCTTACCGCTTTCGCACACTTGAGGCAACAATTGCCACCATCTCAGCCTTTTACCTTGAACCTG
+
BBBBBBFBFFFFGGGGGGCBFFGGE55ABFHHFHHBBG2BAG5F22A222FGAFGG33BA1BEEGGG5FG5FFBFF3FGHHFCGHFFHGHGHHHHGHHHHHGBGG3BBB?B1B33?BF@30//<//>?0BB11B1?EHG<00@0?F//0???F<G1/F/<<1>>FGFG10<..<</<C=DD0GDHDFH.;C0;;.;:;C0.CE?-;;CF09;9.;CFGGGB0;9;A.;=;0//:/;BF//9/;;//B/;B;
@M05620:37:000000000-D9766:1:1101:22209:7136 1:N:0:61
AGTGCCAGCTCTCAATCGCACAGGGGACCCAGGGCCTGGCCCCTCCATCCAGAAAACCTATGACCTCACCCGCTACCTGGAGCACCAACTCCGCAGCTTGGCTGGGACCTATGTGAGTATCCAGCGTAGGAATCTGGGAGTTGGGGAGGAGTGAGGAGTTGGGGAAAGACAGTCCTAACCGTGGAGGGTTCTGGTAAATGATGGGGTGAGGAGGGGCTCTTTGGCTCCCACCAGTCCCCCTGTCTGGTCTA
+
BBBABFFFBFFFGGGGGGGGGGHDGGGGGEHHGGGEFFHFGHGGGGHHHFGHFHGGGGHHHHGHHHHHHHHGGGGGHGGFGGHHHHHFGGHHGG?EGFHHCFHGEFHHGEFHHHHHHFHHHHFHHGEGGGGHHHHHHHHGGHFHG@FCGGGHFHHFFEHFHHGGGGGGFHFFHHHGHGFHCCEDDGGGAFFGGGFGGGGGGGGGGGFFFFFFFDFFF@FFFFFFFFFFFFFFFFBFBFFDBFFFFFEFFFF
@M05620:37:000000000-D9766:1:1101:12388:7140 1:N:0:61
AGTGCCAGCTCTCAATCGCACAGGGGACCCAGGGCCTGGCCCCTCCATCCAGAAAACCTATGACCTCACCCGCTACCTGGAGCACCCACTCCGCAGCTTGGCTGGGACCTATGTGAGTATCCAGCGTAGGAATCTGGGAGTTGGGGAGGAGTGAGGAGTTGGGGAAAGACAGTCCTAACCGTGGAGGGTTCTGGTAAATGATGGGGTGAGGAGGGGCTCTTTGGCTCCCACCAGTCCCCCTGTCTGGTCTA
+
AA>AAFFFBFFFG4FFGGGAECHCG2AAAEHHAEEEAFHHCHGHGGHHHGHHFHHGFFHHHHFHHFGHHHHFF>EEHHHH2BGHHH1?EGHG>EEEEHFGGHHGGGHHGHHHHHHHHHHHHHHHHGGGGGHGHHHHHH0FGHHHGG.CG.CGHDGHCF/CGHGGEACGGHFHHHHHHHHGGGGGACGGEGGGGGGFFGGGGGGGGDADFFFFFFFFFFFFFFFFFFFEFBFFFFFFFFFFFFFFFFFFFFF
@M05620:37:000000000-D9766:1:1101:9888:7145 1:N:0:61
GAGGCTGCTTTGGAAGAAACTCATAGATTACTGCAACAGTTCCCCCTGGACCTGGAAAAGTTTCTTGCCTGGCTTACAGAAGCTGAAACAACTGCCAGGATTCTACCCGAAATGAGAGGTCTCTATAATACGCCAAGGGAGTAAAAGATCTGATCAAACAATGTCAAGCAAGCCAGGCATTTGCGCCTTACTACGCTTGTCGCACCAATTGAACAACTTTCATCATTTGTATTTGTAACTGAGAATCCAGG
+
A?AAA4FBFFDFFB5B4GFFGFHFHHFHHFFFGHCDGHGGHG5BGGEEFBBFHGHAB3EGBGHGHFGFFGDFFFGBBFGGHHGGGBEDB?AFGGGGF3?133BBFH311///13B3B3E324B4B4B44B?//>/>////??BGHH3/2<F2@>222@FGC<2<<1111<00//00<CE1111>-A.<<0/000.<....0..-=;.;C00:;0;F./00;;0;C;0;;C00;9;90;990:0000;;009
@M05620:37:000000000-D9766:1:1101:9867:7157 1:N:0:61
GCTGCTGCTTTGGAAGCAACTCATAGATTACTGCCACAGTTCCCCCTGTACCTGGAAACGTTTCTTGCCTGGCTTACAGAAGCTGAAACAACTGCCAGTGTGCTACCCGCTCGGCACGGCTCCTAGAAGCCTCTCCGGGAGTCCCCGCGCTGCTGCACCACTGGCAAGTAATGCAGGCATTGCCACGTTTGCACTCTTGTGGACCCAAGTGGCACCTTCTCCGCAATTGTAATTGTATCTGCCAAGCAAGG
+
3>3>AB@BCF5BACGCCGBGCG4G5DDGG5FGHH44B2B3DDFHHG2B35D5D32FE33BBGGG5F5BGGGHGF13BBG5FGHBF3BFG3?FGGHG3333BGG@BF21?///>//>>/<E///?B4311?FFG100/<<//?@11/>/----.110<<<..<0/.CG.<;G0:CF:...:00;C0:-9./90;FBFFGF0B.;9:;A..;;0./0;C09;//.;B-9/BB:////;///;/9//9;9./BF
@M05620:37:000000000-D9766:1:1101:19104:7159 1:N:0:61
AGTGCCAGCTCTCAATCGCACAGGGGACCCAGGGCCTGGCCCCTTCATCCAGAAAACCTATGACCTCACCCGCTACCTGGAGCACCAACTCCGCAGCTTGGCTGGGACCTATGTGAGTATCCAGCGTAGGAATCTGGGAGTTGGGGAGGAGTGAGGAGTTGGGGAAAGACAGTCCTAACCGTGGAGGGTTCTGGTAAATGATGGGGTGAGGAGGGGCTCTTTGGCTCCCACCAGTCCCCCTGTCTGGACTA
+
AABBBFFFBFFFGGGGGGGGGGHHGGGGEGHHGGGGEFHH2GGHHHHHHHHHFGHHHGHHHHFHHHHHHHHGGGGGHHHHGHHGHEHHGHHHGGGGGHHHGHHEG/GHGBGHHHHHHGHFDFHHHGFGC/GHFGHHGHFGDHHH@DFF-CECHHHHHDHHHHGGGGHHHHHHHGHHHHHHGEFGGGGGCFGGBFFFGGGFGGGGGGGFFFFFF.@DADFFFFFFF//AEFFFFFFFFBEF-:BFFBB/;B;
@M05620:37:000000000-D9766:1:1101:12177:7201 1:N:0:61
AGTGCCAGCTCTCAATCGCACAGGGGACCCAGGGCCTGGCCCCTCCATCCAGAAAACCTATGACCTCACCCGCTACCTGGAGCACCAACTCCGCAGCTTGGCTGGGACCTATGTGAGTATCCAGCGTAGGAATCTGGGAGTTGGGGAGGAGTGAGGAGTTGGGGAAAGACAGTCCTAACCGTGGAGGGTTCTGGTAAATGATGGGGTGAGGAGGGGCTCTTTGGCTCCCACCAGTCCCCCTGTCTGGTCTA
+
ABAAAFFFAFFFG4FGGGGCGCHGGEAEAEGHBAFBAFHHFHGHGGHHHFHHBGGHHGHGFHBHHFHHHHGGG>EEHHHHBFGHHHFGEHHGEECE>G?GGHHGGGHHGHHHHHHHHHHHHHHHHGEGGGHHHHHHHHGGGHHHGGGGGFEGHGHHHGHHHHGGGGHHHHHHHHHHHHHHGGFGBEGGC?FGGGCFGGGGGGGGGGFFFFFFFFFFFFFFFFFFEFFFFFFFFFFFFFFFFFFFFFFFFFF
@M05620:37:000000000-D9766:1:1101:25397:7211 1:N:0:61
AGTGCCAGCTCTCAATCGCACAGGGGACACAGGGCCTGGCCCCTCCATACAGAAAACCTATGACCTCACCCGCTACCTGGAGCACCAACTCCGCAGCTTGGCTGGGACCTATGTGAGTATCCAGCGTAGGAATCTGGGAGTTGGGGAGGAGTGAGGAGTTGGGGAAAGACAGTCCTAACCGTGGAGGGTTCTGGTAAATGATGGGGTGAGGAGGGGCTCTTTGGCTCCCACCAGTCCCCCTGTCTGGTCTA
+
>1>>A@B@1BBDGEGGGAFEEEBGFAA0FG00BAEEGCAF0FEAEEEGHGDG1FFFAEGHDD2DGHHGHGFEEEEE>FGHHHHGHHGHEGHHGEECGHGHGGBFFCGHGHHHHFD>BFGHHGFHHGGGGFHGHHHHHHHGFGHFGGECC.EGFHHGFGHFHHGGGCHHBHHHHHCBGHHGGFEGFGGGGGGGGG9FGGGGGGFFGBF@FFFFFF@<@@FFFEFFFEBA9BFFAFFFE/AA-EFFFFF/:BB
@M05620:37:000000000-D9766:1:1101:15811:7241 1:N:0:61
AGTGCCAGCTCTCAATGGCACAGGGGACCCAGGGCCTGGCCCCTCCATCCAGAAAACCTATGACCTCACCCGCTACCTGGAGCACCAACTCCGCAGCTTGGCTGGGACCTATGTGAGTATCCAGCGTAGGAATCTGGGAGTTGGGGAGGAGTGAGGAGTTGGGGAAAGACAGTCCTAACCGTGGAGGGTTCTGGTAAATGATGGGGTGAGGAGGGGCTCTTTGGCTCCCACCAGTCCCCCTGTCTGGTCTA
+
AA1>ADBFAFFFFEG3DGGBGBG0FFCG?AAH0EEC0FHF0GEGEGEHHFGG1ABAGEFHFFBGHEHFHHHEE/>EHGFHBBGHFHGEGFHFAA>//BFFEGHGGGHHGHHHHFHHHHHBHBGFFGGGGGHHGHHHHFCCAGFHCCC@@CEFGFGFGGHHHHGGEFHFHFCFGCGGHFGFGGE@.AC@GGGGFFCFFGGGFGGGGGG@EAABBB@=@@FFFF/FFFFFFFFBEAFFFFFF@EFFFFFFBB9
@M05620:37:000000000-D9766:1:1101:17242:7270 1:N:0:61
ACCACACCTTCTACAATGAGCTGCGTGTGGCTCCCGAGGAGCACCCCGTGCTGCTGACCGAGGCCCCCCTGAACCCCAAGGCCAACCGCGAGAAGATGCCCAGGTGAGTGGCCCGCTACCTCTTCTGGTGGCCGCCTCCCTCCTTCCTGGCCTCCCGGCGCTGCGCCCTTTCTCACTGGTTCTCTCTTCTGCCGTTTTCCGTAGGACTCTCTTCTCTGACCTGAGTCTCCTTTGGAACTCTGCAGGTTCTA
+
CCCCCCCCFFFFGGGGGGGGGGHHGGGBAEHGHGGGFGGGGHHHHGGGGGGGGHGHHGHGGGGGGGGGGGGHHHHGGGGHGHHHHGGGGGGGGGHGGHHHHHHGHHHHHHGGHHGGGGGHHHHHHHHHHHGHHGGGGGHGHHGHHGGGGGGGGGGGGG@FGFFFFFFFFFFFFFFFHHFFFFFFFFFHFFFFFFFFFFFFFFFFFFFFFFFFFFHFFFEFFFFBFFFFFFFFHHFFFFFFFHFFFFFFFFF
@M05620:37:000000000-D9766:1:1101:19588:7294 1:N:0:61
ACCACACCTTCTACAATGAGCTGCGTGTGGCTCCCGAGGAGCACCCCGTGCTGCTGACCGAGGCCCCCCTGAACCCCAAGGCCAACCGCGAGAAGATGCCCAGGTGAGTGGCCCGCTACCTCTTCTGGTGGCCGCCTCCCTCCTTCCTGGCCTCCCGGCGCTGCGCCCTTTCTCCCTGGTTCTCTCTTCTGCCGTTTTCCGTAGGACTCTCTTCTCTGACCTGAGTCTCCTTTGGAACTCTGCAGGTTCTA
+
DDDDDDCCFFFFGGGGGGGGGGHHGGGFHGHHHGGGGGGGGHHHHGGGGGGGHHHHHHHGGGGGGGGGGGGHHHHGGGGHGHHHHGGGGGFGGGHHHGHHHCGGGHE0FGGEHHCG@-AHHHFHFG<BDFGGHDCG?DHGGGGFHBFFBFEGBFGGDAA?DACF-<DFAFFFF:0<:<EFF0:0:<:FBBBFFBDFFFFF.B:<D0:/<::<F00BFB0<FFB/:<:00F0FFFFBFFF:BBB0:FFFB:0
@M05620:37:000000000-D9766:1:1101:25177:7321 1:N:0:61
GAGGCTGCTTTGGAAGAAACTCATAGATTACTGCAACAGTTCCCCCTGGACCTGGAAAAGTTTCTTGCCTGGCTTACAGAAGCTGAAACAACTGCCAAGATGCTACCCGCAAGGAAAGGCTCCTCGCAGACTCCACGAGAGTACCAGAGCTGCTGAACCAATAGCAAGTAAGTCAGGCATTTCCGCTTTCGCACTCTTGTGGATCCAATTGAACAATACTCCGCATTTGTACTTGTAACTGCCAAGAAAGG
+
BAABBBFBFFFFGGGGCGGGGGHHHHHHHHHHHHHHHGHHHHHHHGGGHFHHHHHHHHHHHHHHHHHHHHHHHHHHHHHHHHHHHHHHHHHHHHGHH3FFGFGH4FCGE/>/>/BGCC0?3B?F2</EEDAF2G2BB/>/>@FF2@2F/@1F1?FFFFFHHH11><GF1<GG11=GGFCGH0==EGEGG0<ADCGGFFFGGDFHHHFFFGGGBF9FB0;C0/.;@EGGGBFFFBBFFFFB0/;:F.;//:;
@M05620:37:000000000-D9766:1:1101:13336:7347 1:N:0:61
AGTGCCAGCTCTCAATCGCACAGGGGACCCAGGGCCTGGCCCCTCCATCCAGAAAACCTATGACCTCACCCGCTACCTGGAGCACCAACTCCGCAGCTTGGCTGGGACCTATGTGAGTATCCAGCGTAGGAATCTGGGAGTTGGGGAGGAGTGAGGAGTTGGGGAAAGACAGTCCTAACCGTGGAGGGTTCTGGTAAATGATGGGGTGAGGAGGGGCTCTTTGGCTCCCACCAGTCCCCCTGTCTGGTCTA
+
AA>AAFFFBFFFG4FFGFGAE?GCGABAAEFH2AEBAFHHCHGHGGHHHHHHFGHGFFHHFGDHHDGHHHHFE/>EHHHGBFGHHH1??GHFAFCEEHBGGHHGGGHHGHHHHHHHHHHHHHHHHGGGGGHHHHHHHG0FGHHHGGEDGACFH<GGCFHHHGGGAACFFHHGHHHHHHHHGGGGDEGGEGGGGGFFGGGGGGGGGGFFFFFFFFFFFFFFFFFFFFFFFFFFFFFFFFFFFFFFFFFFFFB
@M05620:37:000000000-D9766:1:1101:24239:7355 1:N:0:61
ACCACACCTTCTACAATGAGCTGCGTGTGGCTCCCGAGGAGCACCCCGTGCTGCTGACCGAGGCCCCCCTGAACCCCAAGGCCAACCGCGAGAAGATGCCCAGGCGAGTAGCCCGCTACCTCTTCTGGTGGCCGCCTCCCTCCTTCCTGGACTCCCGGCGCTGCGCCCTTTCTCACTGGTTCTCTCTTCTGCCGTTTTCCGTAGGACTCTCTTCTATGACCTGAGTCTCCTTTGGAACTCTGCAGGTTCTA
+
CCCCCCBBFFFFGGGGGGGGGGHHGFGGHGHHHGGGGGGGGHHHHGGGEFGGHHHHHHHGGGGGGGGGGGGHGHHGGGGHGHHHHGGGGGGGGGHHHFHGHBH///>AF0=FFHGGGC-<G0DGHD0<D/<GHGGGGGHGGGGGGGGGGGFGGGGGGF-ADFFFFFFFFFFFFFFFFFFFFFFFFFFFFFFFFFADFFFFFFADFBFFFF/9BFF/FF/FFFF/BFFEFFFFFFFFFFFFFFBFFF.BFFB
@M05620:37:000000000-D9766:1:1101:15247:7362 1:N:0:61
GAGGCTGCTTTGGAAGAAACTCATAGATTACTGCAACAGTTCCCCCTGGACCTGGAAAAGTTTCTTGCCTGGCTTACAGAAGCTGAAACAACTGCCAAGATGCTACCCGAACGGAACGGCACCTAAAAGCCTCCACAAGAGTCCAAGCGCTGATGAAACACTAGCAAGTAAGTCAGGCAATTCCGCTCACGCACTCTTGTGGATCCAATTGAACCCAACTCAGCAATTGTACTTATATCTACCAAGAACGG
+
BBBBBBFBFFFFGGGGGGGGGGFHGHHHHHHHHHHHGHHFHHHHHGGGGHHHHHHHFHHHGHHHHHGHHHHHHHHHHHHHHHHHHHHHHHHHHHHGH3?1GGHHHHHHG/>/>EGF/?EE///BB3?BF0BFH?GB2/<@FG<FGHH/?B/DGG1??DGF?G0<FGH01>F<11<<FFC./0==CEF-.;;.-;CHFHG0CAG0BFBFGGGGGFED..9;9C0;;/;;BFFBB90;00/9/;;9;A./.9D
@M05620:37:000000000-D9766:1:1101:15229:7373 1:N:0:61
GAGGCTGCTTTGGAAGAAACTCATAGATTACTGCAACAGTTCCCCCTGGACCTGGAAAAGTTTCTTGCCTGGCTTACAGAAGCTGAAACAACTGCCCGGATGCTCCCCGTACGGAACGGATCCTCGCAGACTACCCGAGCGTACCAGAACTGCTGAACAAATAGCAAGTAAGTCAGGCATTTCCGCTTTCGCACTCTTGTGGATCCAATTGACCAATACTCCGCATTTGTACTTGTAACTGCCAAGAACGG
+
BBBBBBFBFFFFG4GGGGGGGGHHHHHHHHHHHHHHHGHFGHHHHGGGGHHHHHHGHHHGGHHHHHGHHHHHHHHHHHHHHHHHHHHHHHHHHHHHC1>>BEHH3BE1E/>?E/??/?////BGGF/CGGFH2<@GG//<>??A/?1<0>1><GHGFF1>CG00==<<DD0G000=<C:GC0;<EGGGGGEDDFGGGGGGGGFGBFFFF909;BFEG0;;B/DFFFFBFFFFF9BF/9BB/:9FF.9BFFF
@M05620:37:000000000-D9766:1:1101:26572:7413 1:N:0:61
GAGGCTGCTTTGGAAGAAACTCATAGATTAGTGCCACAGGACCGGCTGTCCATCTAACCGTTTCCTCGCTGGCTTCCAGCAGCTAGAACCACTTCCCGGATGCTAACCGTAAGGAACGGCTCCTCGCAGACTCCCCGGGCGTCCCCGCGCTGCTGCACCACTGGCAAGTCAGTCAGGCATTTCCGCTTTCGCACTCTTGTGGATCCAATTGACCACTTCTCCGCATTTGTACTTGTAACTGCCAAGCCAGG
+
A>AAAAFAFFFFGGGG1FFFGFG3F3DA311DD3B1BGA000B0/AAABBGG21DD1FEEEE012D1//BBE/GHH1BBGCGHF1111BFGFE1B@F///E>>F22BGE?//0G1B0??CGGAGFGBCG/<FHHHGGGC<AC?@<C--C:CGF0CFGFG.AFGGGGGG00;FFGGGFF.CCFGGBGFFF/;B;@@FFEFFFFFFFFF/;FFF/B/-;FFFFBBB-AB;B;FFFFFFFFFBF/;FFEAE-AF
@M05620:37:000000000-D9766:1:1101:6021:7505 1:N:0:61
AGTGCCAGCTCTCAATCGCACAGAGGACCCAGGGCCTGGCCCCTCCATCCAGAAAACCTATGACCTCACCCGCTACCTGGAGCACCAACTCCGCAGCTTGGCTGGGACCTATGTGAGTATCCAGCGTAGGAATCTGGGAGTTGGGGAGGAGTGGGGAGTTGGGGAAAGACAGTCCTAACCGTGGAGGGTTCTGGTAAATGATGGGGTGAGGAGGGGCTCTTTGGCTCCCACCAGTCCCCCTGTCTGGTCTA
+
BAAABFFFBFFFGGGGGGGGGGHBHGHHGEFCFGGGGGHHGHGFEGHHHHGHFFFHHGHGHHGHHHHGHHHGGGGGHFHHHGHHHHHHGHHHGGGGGHHHGHHGGEHHGHBGFGG3FFGFHH?DGCEACFGFGDGFHH??<FG1@CGFGGEF<.>-.AECDCDC...;C//CHHHHHB9CDGEA.;;AEFGGFG;0;0CBBFGGFFFCEA./;;>BBBAFFFFBF/BAE..AEFFFFFEDCFFFFFFFFFB
@M05620:37:000000000-D9766:1:1101:15346:7549 1:N:0:61
GAGGCTGCTTTGGAAGAAACTCATAGATTACTGCAACAGTTCCCCCTGGACCTGGAAAAGTTTCTTGCCTGGCTTACAGAAGCTGAAACAACTGCCAGGATGCTACCCGTAAGGAAAGGCTCCTAGAAGACTCCAAGGGAGTAAAAGAGCTGATGAAACAATGGCAAGTAAGTCAGGCATTTCCGCTTTAGCACTCTTGTGGATCCAATTGAACAATTCTCAGCATTTGTACTTGTAACTGACAAGCCAGG
+
AABBAAFBFFFFGFFGGCFGGGFHHGHHHHHHHHCHHHHHHDDFGGEFEHFGHHFFB3AGBHHFHHHBBFHGGHHBBBFGHHGHHBBGFGGHHHHGH3F1G3GEHHHHG?E?BFDGGFH?B?FHBBFF3BGHGCBGF?FGF?BDHHHGFGHHGFD2DGGHH@@@C<CA1?FF@1<GHGEFF1<DC?A.F1>=0<CGDGGGHAGGCHGCGGGFCCGH;;<C0;0;CC0GHHFC;F9C090;BC/9;.=CFCE
@M05620:37:000000000-D9766:1:1101:15327:7549 1:N:0:61
GCTGCTGCTTTGGAATCAACTCATAGATTCCTGCCCCAGTTCCCCCTGGCCCTGGAACCGTTTCTTGCCTGGCTTCCAGAAGCTGAAACAACTGCCAGGATGCTACCCGTAAGGCAAGGCTCCTAGAAGACTCCACGGGAGTACACGAGCTGCTGCAACAATGGCAAGTAAGTCAGGCATTTCCGCTTTAGCACTCTTGTGGATCCAATTGAACAATTCTCAGCATTTGTACTTGTAACTGACAAGCCAGG
+
1>1>A11BBFB1ABB1B1BFBBBDADFB3BFHHHHEFAB1DDGGHG0B/0BBA0/BFF/ABEAG2D1BGGFHHHBBFDHBGGHB@1BFFBFGCGGH1FGFHHHH@FFHGEGEHH0FFGEHHHGH1G1FHHHHHH10?CC/CE0121</>CGH1CG1F1FH.FHHHHHGHGHHHHHHHHHHHHHHGGGGGFHHGHHHHHHHHGHHHHHHHGGGFGB/CFGGG0FGGGGGGGGGGGGGGGGGGFGGGFEGBFF
@M05620:37:000000000-D9766:1:1101:23638:7555 1:N:0:61
AGTGCCAGCTCTCAATCGCACAGGGGACCCAGGGCCTGGCCCCTCCATCCAGAAAACCTATGACCTCACCCGCTACCTGGAGCACCAACTCCGCAGCTTGGCTGGGTCCTATGTGAGTATCCAGCGTAGGAATCTGGGAGTTGGGGAGGAGTGAGGAGTTGGGGAAAGACAGTCCGAACCGCGGAGGGTTCTGGTAAAGGATGGGGTGAGGAGGGGCTCTTTGGCTCCCACCAGTCCCCCTGTCTGGTCTA
+
BAABBFFF@FFFGCGGGGGCGCGAFEEGGEDHCEEEFGHHFHG1EGHHHFGHGHFGFF3FGGFHHGHHHC1EE>EEHDFHGFHHHHHEFCGGAECGGGGF?33/</3B/1B2BG221BB1?B2GG@E?//111<2<F0?/C01GC-.<<.>GH0<GF.<GHFCDA:.:/C//GHC.CE?@G-9-;-;@.;99B9FFBF/9BB9EF..99AFFD?B<=BAFB//BFB/9AF?DEAFBFFAA-AFFFFFBFBF
@M05620:37:000000000-D9766:1:1101:9997:7563 1:N:0:61
GCGGCTGCTTTGGAAGAAACTCATAGATTACTGCAACAGTTCCCCCTGGACCTGGAAAAGTTTCTTGCCTGGCTTACAGAAGCTGAAACAACTGCCAGGATGCTACCCGTAAGGAAAGGCTCCTCGAAGACTCCCAGGGCGTAAACGCGCTGCTGCAACACTGGCAAGTAAGTCAGGCATTTCCGCTTTCGCCCTCTTGTGGATCCAATTGACCACTTCTCCGCATTTGTACTTGTAACTGACAAGCCAGG
+
>3AAA>DAFFFFGFFGFCGGGGBHHGGHHGFGHHBGGHFDDGHHHGEF2BFGHHFHGD2BBGHHGHHHHHHHHHG3FGHGHHHHH3FGHFGHHHHHFHHGHHHHBFGHD?>/BGEG3FACH0FH0?<BF/BFC1/0BA//>B//?1?//A<DAGHFHGFG.GD/GGHEH0=GGHFHHH.GHHHHGGGGG0;E.CBGGGGGGGGGFFGFGGGG0F9.;FGGG0CD-AFFFBFFFFFFFFFFF/FFFFEF.FF
@M05620:37:000000000-D9766:1:1101:10020:7565 1:N:0:61
GAGGCTGCTTTGGAAGAAACTCATAGATTACTGCAACAGTTCCCCCTGGACCTGGAAAAGTTTCTTGCCTGGCTTAAAGAAGCTGAAACAACTGCCAGGATGCTACCCGAAAGGAAAGGAGCCTAGAAGACTCTAAGAGAGTAAAAGAGCTGATGAAACAATGGCAAGCAAGGAAGGCATTTACGCTTTAGCACCCTTGTGGACCCAATAGAACAATCCTAACCATTTGTACTTATTTCGGAAAAACCAGG
+
>3AA>>CAFBB4G4ABAG4GGGHHHCGHGHBBDG4FCHBFGA5BBAA22BABFGEB332BBBFDDDF53B3B1BG35ADBFF3BF33F3B1BGGGFF3B1B3B3BGBB1>>>1BBB?0C2//?B?3B?3BBB33?4B2B?A2??FFGE?B2@<2222@@GF@2<?01//<?0/0??AGC11111<>..<0000<.<<<<<0.;/;;::/000:0;C0//;:;;=000;0=9;;90;900/-;.-/.;:.::
@M05620:37:000000000-D9766:1:1101:7273:7589 1:N:0:61
GAGGCTGCTTTGGAAGAAACTCATAGATTACTGCAACAGTTGCCCCTGGACCTGGACAAGTTTCTTGCCTTGCTTAAAGAAGTTGAAAAAACTGCCAAGATTCTACCCGAAAGGAAAGGAGACGAGAAAACTAAAAGAGAGTAAAAGACCTGAGTAAACAACCTCAAGGAAGGAAGGCAAATAAGCTCCAGCACCCTAGTGACCCCAATAAAACAATCCTAACCAAATGTAATAATTTAGAAAGAACCAGG
+
>3AA3>CABBB4G4BBFG4GGGHHHFFHHHBADF4BEH2DF55332BA2E2BFGEB231BBDHDDDF53BDBBDF555DBGH5DF55B5B0BFGGFFBB1B3B4BGB11/>>10B3?0?B//?/</?<3BBB32223/B2/233@B>/2@2@<2222@?GA//0<11110<0.00><.<00110=<00</<//..<.//0<;0;;;../000;0;;0//0;0/;0.;;0;90000;;;0;0;0/9.;9.:9
@M05620:37:000000000-D9766:1:1101:7848:7599 1:N:0:61
ACCACACGCTCTACAATGCGCTGCGTGCGGCGCGCGAGGAGCACCCCTTGATGCTGACCAAGGCCCCACTGAACCCCAAGGCCAACCGCGCGAAGATGCCCAGGTGAGTGGCCCGCTACCTCTTCTGGTGGCCGCCTCCCTCCTTCCTGGCCTCCCGGTGGTGCGCCCTTTCTCCCTGGTTCTCTCTTTTGCCGTTTTCCGTAGGGCGCGCTTGTGTGCCCTGGGTCCCCTTTGGAACCCTGCAGGTTCTA
+
>3>A>>A32>>>E5BBFG4AAAFGFEE2AA20A0AA0>>>1B11B?>11B3@3F@FFFEB?0/??EE>?03?3BGEE/CGGE??GCD@BB></>C.>>FG0<.A1G0<=0.C<<@D:--:CGCGF00:C/.FA?B?E.EEG/:/B0C90;.9;FEE;B--.99/--A;DFFFFF/9BB?B//9//9F/9;/;/;ADFEBBAF..A.;-----9../..9;FF.A.9B.9..;BBB//::;F.../;9//:/
@M05620:37:000000000-D9766:1:1101:26908:7605 1:N:0:61
GAGGCTGCTTTGGAAGAAACTCATAGATTACTGCAACAGTTCCCCCTGGACCTGGAAAAGTTTCTTGCCTGGCTTACAGAAGCTGAAACACCTGCCAATGTCTTCCAGGCTGAACCATATCCGGCCAGGATCCTCGAAGCCACCAAAAGAGTCAACGAGCTAATGAAAAAAAAGCAAGTCAGTCAGGCATTTCCGCTTTAGCACTCTTGAGGCAACAATTGTCAACACCTCCGCATTTGTCCTTGAACCTG
+
1AAAAA?A1DFFFGGGGG1ABCGHHHH3AGDGHBGGFGG1DGH1GG0A/F0BFFAFGH0CGHFHDGEAGA1FHHFHHFHHHHHHBGHHHH0FGHHAGHHH@F@GG1B10FBFG11/>11B2B/>E/>F/<B0BBFEGHG<0000??//@?FF<DG1?C//?1??<?1FD0---<</CC=DHGGFGHGH:;000<....C0;9;909;;00;/..;.=ABG00;0090.;9C.-;-;:B9/9;;9;/;9;B9
@M05620:37:000000000-D9766:1:1101:18868:7648 1:N:0:61
ACTGCCAGCTCTCAATCGCACAGGGGACCCAGGGCCTGGCCCCTCCATCCAGAAAACCTATGACCTCACCCGCTACCTGGAGCACCAACTCCGCAGCTTGGCTGGGACCTATGTGAGTATCCAGCGTAGGAATCTGGGAGTTGGGGAGGAGTGAGGAGTTGGGGAAAGACAGTCCTAACCGTGGAGGGTTCTGGTAAATGATGGGGTGAGGAGGGGCTCTTTGGCTCCCACCAGTCCCCCTGTCTGGTCTA
+
CCCCCFFFCFFFGGGGGGGGGGHHGGGGGGHHGGGGGGHHHHGHGGGHHHHHHFHHHGHGHHHHHHHGHHHGGGGGHHHHHHHHHHHHGHHHGGGGGHHHGHHGGGHHGHHHHHHHHHHHHHHHHGGGGGHHHHHHHHHGGHHHGGGGGGEHHGHHHGHHHHGGGGHHHHHHHHHHHHHHGGGGGGGGGGGGGGFFGGGGGGGGGGFFFFFFFFFFFFFFFFFFFFFFFFFFFFFFFFFFFFFFFFFFFF0
@M05620:37:000000000-D9766:1:1101:19841:7662 1:N:0:61
ACCACACCTTCTACAATGAGCTGCGTGTGGCTCCCGAGGAGCACCCCGTGCTGCTGACCGAGGCCCCCCTGAACCCCAAGGCCAACCGCGAGAAGATGCCCAGGTGAGTGGCCCGCTACCTCTTCTGGTGGCCGCCTCCCTCCTTCCTGGCCTCCCGGCGCTGCGCCCTTTCTCACTGGTTCTCTCTTCTGCCGTTTTCCGTAGGACTCTCTTCTCTGACCTGAGTCTCCTTTGGAACTCTGCAGGTTCTA
+
BBAABBBBFFFFGGGGFGGFGDHFGEEECAHHCFGGGGGGGHHHHGGGFGGGHHGHHHHGGGGGGFGGGGGFHCHGGGDHACGHHGGEGGGCCGHHFGFGHHHGHHHHHHGGHHGGGGGHHHHHHHHHHHGHHGGGGGEGHHGHHGGGGGGGGGGGGG@GGBBFBBFBBFFFFFFFFFFFFFFFFFFFFFFFFBFFFFFFFFFFFFFFFFFFFFFFFFFFFFFFFFFFFFFFFFFFFFFFFFFFFFFFFFB
@M05620:37:000000000-D9766:1:1101:23497:7665 1:N:0:61
GAGGCTGCTTTGGAGAAACCCCTAGGATTCTTGAACCGTTCCCCCTGGCCCTTGAAAAGGTTCTTGCCTGGGTTACAGGAAGTGAAAAAAACGCCCGGTGGCTACCCGTACGAAACGGCAGGTAGAAGACTCCAAGGGAGCAAAAGGGCTGATGAAACAATGGCAAGTAAGTCAGGCAATTCAGCTATAGCACTCTTGTGGATCCAATTGAACAAATCTCAGCATTTGTACTTGTTATTGACAAGACAGGG
+
AAAAAAFAFFFFGGG1BF1AAAB0B01D1BA312BF0ABE0FGHG/FG0BFBAB1BGHF/FG1AFDBFAFH/0B>B@10B00BFBBE10>>///>///>/?001B<B/?B<<////?C?///0?1??11?1?11?<<.<<.>>GBG...=C<00<=0D/<0;C/:G.0<0;0;;0;:C./;F0F0009;9BF99/CGB90.0;C/09=0CC0CFG.;9FBB9BFFFEF/B////;///9;//:/--;9B-9
@M05620:37:000000000-D9766:1:1101:12251:7667 1:N:0:61
AGTGCCAGCTCTCAATCGCACAGGGGACCCAGGGCCTGGCCCCTCCATCCAGAAAACCTATGACCTCACCCGCTACCTGGAGCACCAACTCCGCAGCTTGGCTGGGACCTATGTGAGTATCCAGCGTAGGAATCTGGGAGTTGGGGAGGAGTGAGGAGTTGGGGAAAGACAGTCCTAACCGTGGAGGGTTCTGGTAAATGATGGGGTGAGGAGGGGCTCTTTGGCTCCCACCAGTCCCCCTGTCTGGTCTA
+
AAAAAFFFBFFFG4GGGGGCGCHGGEFEEEHHAEEEAFHHFHGHGGGHHGHHFHHHHGHGHHFHHFHHHHHGE>EEHHHHBFHHHHC1?GHGEFCCEHGHGHHGGGHHGHGH2BBGHHHHHHHHHGAEGDHHHHHHHG0FGGHHGFCDF<CFHFFHHGGHHHCGCEGFCGHHHGHHHHHHCGGGDEGAEGGGGGBFFGGGGGGGGGFFFFFFF.;@DFFFFFFFFFFFFFFFEFFFFFFFFFFFF/B/BFB
@M05620:37:000000000-D9766:1:1101:12314:7697 1:N:0:61
GAGGCTGCTTTGGAAGAAACTCCTAGATTACTGCACCCGTTCCCCCTGGCCCTGGAAAAGTTTCTTGCCTGGCTTACAGAAGCTGAAACAACTGCCAGGATGCTACCCGTAAGGAAAGGCTCCTAGAAGACTCCAAGGGAGTAAAAGAGCTGATGAAACAATGGCAAGTAAGTCAGGCATTTCCGCTTTAGCACTCTTGTGGATCCAATTGAACAATTCTCAGCATTTGTACTTGTAACTGACAAGCCAGG
+
BBBBBBFBFFFFGGGGG4FGFG4FAABFAGHHHHHBG22BBFGHHFEF22BFGF1GF3BFGGGFHHBDHHHHHHFFHHGFHHHFHFGHH3GHHHHH3B?FGHHHFHHHGGGGHHFHHHFGHHGHFHFHHHHHHH11FGGHDCF?2>GGHHHH1DHDFDGHEHHHHGGGFFHHHHHHHHHHHHHHEGGFGEHHFHHHHHGHHGFHHHGFFHHHBG0/CGHHGGHFGGGGGGGGGGGGFFGFG0FGGFEGGGG
@M05620:37:000000000-D9766:1:1101:14472:7702 1:N:0:61
ACCACACCTTCTACAACTGAGCTGCGTGTGGCTCCCGAGGAGCACCCCTTGCTGCTGCCCGAGGCCCCCCTGAACCCCAAGGCCACCCGCGAGAAGCTGCCCAGGTGAGTGGCCCGCTACCTCTTCTGGTGGCCGCCTCCCTCCTTCCTGGCCTCCCGGAGCTGCGCCCTTTCTCACTGGTTCTCTCTTCTGCCGTTTTCCGTAGGACTCTCTTCTCTGACCTGCGTCTCCTTTGGAACTCTGCAGGTTCT
+
CCCCCCCBFFFFGGGGFGGFBBFFBAEG2B2BAFFFE2AA2BFHHHGGAFG35BBFFFGHGGGGGGGGGGGGGHHHGGG?F?GGHGHGGEB@DGGH?GFHHHFGGHHBGGHFGHHGGGGGHHHHHHHHHHHGHHGGGGGHGHHGHHHHGGGGGGGGGDG-9BFFGGGGFFFFFFFFFFFFFFFFFFFFFFFFFFFFFFFFFFFFFFBFFFFFFFFFFFFFFFFF.CFFFFFFFFFFFFFFFFFFFFFFFFF
@M05620:37:000000000-D9766:1:1101:24151:7729 1:N:0:61
ACCACACCTTCTACAATGAGCTGCGTGTGGCTCCCGAGGAGCACCCCGTGCTGCTGACCGAGGCCCCCCTGAACCCCAAGGCCAACCGCGAGAAGATGCCCAGGTGAGTGGCCCGCTACCTCTTCTGGTGGCCGCCTCCCTCCTTCCTGGCCTCCCGGCGCTGCGCCCTTTCTCACTGGTTCTCTCTTCTGCCGTTTTCCGTAGGACTCTCTTCTCTGACCTGAGTCTCCTTTGGAACTCTGCAGGTTCTA
+
AAAAAAAAFFFFGFGF3GBBGDG1FABBEAHGAFGEEGGCCHHHHGEGGFGGGHHFHHHGGGGGGAEEGGGGHFCEGCEGCEHEEGEECCC</B?GFGFHHHHGHHHHHHGGHHGGGGGHHHHHFHHHHFGFHGCCGGHGHHGHHGGGGEGGFGGGGG-AA@@F@?F@@FFFFFFFFFFFFFFFFFFFFFFFF@ABFFFFFFFFFFFFFFFFFFFFFFBFFFFFFFFFFFFFFFFFFFFFFFFFFFFFFFB
@M05620:37:000000000-D9766:1:1101:13979:7736 1:N:0:61
AGTGCCAGCTCTCAATCGCACAGGGGACCCAGGGCCTGGCCCCTCCATCCAGAAAACCTATGACCTCACCCGCTACCTGGAGCACCAACTCCGCAGCTTGGCTGGGACCTATGTGAGTATCCAGCGTAGGAATCTGGGAGTTGGGGAGGAGTGAGGAGTTGGGGAAAGACAGTCCTAACCGTGGAGGGTTCTGGTAAATGATGGGGTGAGGAGGGGCTCTTTGGCTCCCACCAGTCCCCCTGTCTGGTCTA
+
BCABCFFFDFFFGGGGGGGGGGHHGGGGGGHHGGGGGGHHHHGHGGHHHHHHHHGHHGHHHHHHHHHHHHHGGEGGHHHHHHHHHHHHGHHHGGGGGHHHGHHGGGHHGHHHHHHHGHHHHHHHHGEDGGGHGHHHHHHGGHHGGGGGGDEGHEHHHGHHHGGGGGHHHHGHHHHHHHGHGGGGGGGGDGGGGGGGGGGGGGHGGGFFFFFFFFFFFFFFFFFFFFFFFFFFFFFFFFFFFFFFFFFFFF0
@M05620:37:000000000-D9766:1:1101:16559:7742 1:N:0:61
ACCACACCTTCTACAATGAGCTGCGTGTGGCTCCCGAGGAGCACCCCGTGCTGCTGACCGAGGCCCCCCTGAACCCCAAGGCCAACCGCGAGAAGATGCCCAGGTGAGTGGCCCGCTACCTCTTCTGGTGGCCGCCTCCCTCCTTCCTGGCCTCCCGGCGCTGCGCCCTTTCTCACTGGTTCTCTCTTCTGCCGTTTTCCGTAGGACTCTCTTCTCTGACCTGAGTCTCCTTTGGAACTCTGCAGGTTCTA
+
BB@ACCCCFFFFGGGGGGGGGGHHGGGFHFHHHGGGGGGGGHHHHGGGGGGGHHHHHHHGGGGGGGGGGGGHHHHGGGGHGHHHHGGGGGGGGGHHGHHHHHHGHHHHHHGGHHGGG?FHHHHHHHHGHHGHHGGGGGHGHHGHHGGGGGGGGGGGGD-;CFFFFFFFFFFFFFFFFFFFFFFFFFFFFFFFFFFFFFFFFFFFDFFFFFFFFFFFFFBFFFFFFFFFEFFFFFFBBBFFFFFFFFFFFFB
@M05620:37:000000000-D9766:1:1101:11617:7757 1:N:0:61
ACCACACCTTCTACAATGAGCTGCGTGTGGCTCCCGAGGAGCACCCCGTGCTGCTGACCGAGGCCCCCCTGAACCCCAAGGCCAACCGCGAGAAGATGCCCAGGTGAGTGGCCCGCTACCTCTTCTGGTGGCCGCCTCCCTCCTTCCTGGCCTCCCGGCGCTGCGCCCTTTCTCACTGGTTCTCTCTTCTGCCGTTTTCCGTAGGACTCTCTTCTCTGACCTGAGTCTCCTTTGGAACTCTGCAGGTTCTA
+
BBBBBBBBFFFFGGGGGGFGGFHHGFGACEHHHGGGFGGGGHHHHGGGGGGGGHHHHHHGGGGGGGGGGGGHHHHGGGGHGHHHHGGGGGCDFFHHHHFHH2/FCCDGFFGGHHGGGGGHGHFHHHBHHFGHHCCGGGHGHHGHHGGGGGEGGGGGGG-@DFFFFFFFFFFFFFFFFFFFFFFFFFBFFFBBBDDFFFFFBFFDFFFFFFFFFFFFF//FFFFFFBFBFFFFFBF/99:FFFF/FF.FFFB
@M05620:37:000000000-D9766:1:1101:14842:7759 1:N:0:61
GAGGCTGCTTTGGAAGAAACTCATAGATTACTGCAACAGTTCCCCCTGGACCTGGAAAAGTTTCTTGCCTGGCTTACAGAAGCTGAAACAACTGCCAAGATGCTACCCGTAAGGAAAGGCTCCTAGAAGACTCCAAGGGAGTAAAAGAGCTGATGAAACAATGGCAAGTAAGTAAGGCATTTCCGCTTTAGCACTCTTGTGGATCCAATTGAACAATTCTCATCATTTGTATTTGTAACTGACAAGCCAGG
+
A3A>>AFAFFDDGBBBCGEGGGHHHG5FGDBDGF4DFHGHHFDFGGAECBAFGGGBB32BBDDDDDDBABBGHHFB3BFFGFBBGBBBBB?FGGGFB3?B333BBG?F11>?13@BBFGA3B?FB4BB3B3BGB?B????/<BDFFBF?BB@@<22@@<@F<22<?F/1?@??1@<F?<?>1=FE.>.<11=1<<<==<=0<00<<<<00:0;0:/<0:0;;0=000;C;C0<00;0B0;C::;0.9AF.C
@M05620:37:000000000-D9766:1:1101:19048:7764 1:N:0:61
ACCACACCTTCTACAATGAGCTGCGTGTGGCTCCCGAGGAGCACCCCGTGCTGCTGACCGAGGCCCCCCTGAACCCCAAGGCCAACCGCGAGAAGATGCCCAGGTGAGTGGCCCGCTACCTCTTCTGGTGGCCGCCTCCCTCCTTCCTGGCCTCCCGGCGCTGCGCCCTTTCTCACTGGTTCTCTCTTCTGCCGTTTTCCGTAGGACTCTCTTCTCTGACCTGAGTCTCCTTTGGAACTCTGCAGGTTCTA
+
AAA1AAAAFFFFGGGFFGG1G1F1FAEECCGHBFGGFGGGGHHHHGGGGGGGHHGFHHHGGGGGG?EGGGGFHCGGGGCH/CHHHG<<CGB@@CGGDH1CHHHGHHHHHGGGHHGGG@CHHHGHHHHHHHGHGGGGGGHGHHGHGGGGGGGGGGGGG@-AA@@F?@F@@FFFFFFFFFFFFFFFFFFFFFFFF@FFFFFFFFFFFFFFFFFFFFFFFF/FFFFFFFFFFFFFFEFFFFFFFFFFEFFFFFB
@M05620:37:000000000-D9766:1:1101:22390:7786 1:N:0:61
AGTGCCAGCTCTCAATCGCACAGGGGACCCAGGGCCTGGCCCCTCCATCCAGAAAACCTATGACCTCACCCGCTACCTGGAGCACCAACTCCGCAGCTTGGCTGGGACCTATGTGAGTATCCAGCGTAGGAATCTGGGAGTTGGGGAGGAGTGAGGAGTTGGGGAAAGACAGTCCTAACCGTGGAGGGTTCTGGTAAATGATGGGGTGAGGAGGGGCTCTTTGGCTCCCACCAGTCCCCCTGTCTGGTCTA
+
>A>AAFFFAFFFG4GGGCGCGCHGGEDEAEFGBAEEAFHHAGGEFGHHHHGHFGGAFGHFHH5FHFFFHHHGE>EEHHGH2BGHHH11?FHFEGGEEHHHGHHGGGHHGHEFHHHDFGHHHHHHHGEGGGHFGHHHHHCFGHHFGG.AGDAGH0DGCF/<DFGCFD.G/GGFHH0CGHHHG.CB.EGG.;FFGGGFGGGGGGFGG?A9.AFFFBBBBBABFFFFFFFFFFFFFFFFFFAABFFFFFEFFF;
@M05620:37:000000000-D9766:1:1101:11609:7799 1:N:0:61
ACCACACCTTCTACAATGAGCTGCGTGTGGCTCCCGAGGAGCACCCCGTGCTGCTGACCGAGGCCCCCCTGAACCCCAAGGCCAACCGCGCGAAGATGCCCAGGTGAGTGGCCCGCTACCTCTTCTGGTGGCCGCCTCCCTCCTTCCTGGCCTCCCGGCGCTGCGCCCTTTCTCACTGGTTCTCTCTTCTGCCGTTTTCCGTAGGACTCTCTTCTCTGACCTGAGTCTCCTTTGGAACTCTGCAGGTTCTA
+
AAA1>AA1BBCFGBGCDG1BG1FFGEA00BFGAABA0EEECHHGHGECEEGFDHFHHHGA/E?EG/EGGECFHFHGGGCHCCHHHGF@CG/<BCG?FGFFH1GGHHGCGFGEFEC?CCCHHHHHHHHGDGC.C@CCCGHGGGBFFGGGGE?FFFEFC@-9@@@B@@-@@F9BFFBBBFFBFFFFFFFFBBBBB@FFFFFFFF?BFB9BFFFFFFFFBF/:BFF/9FF/BBFFFFBBBFFFFFF/BFFFFFB
@M05620:37:000000000-D9766:1:1101:10353:7821 1:N:0:61
GAGGCTGCTTTGGACGAAACTCATAGATTACTGCAACAGTTTCCGATGGACCTGGAAAAGTTTCTTGTTTTGCTTAAAGAAGCTGAAACAACTGCCACGATTCTACCCGTAAGGAAAGGAGACCAGAAGACTAAAAGGGAGTAAAAGAGCTGAGGAAACAATGGCAAGGAAGGAAGGCATAAAAGCTCCAGCACCCATGTGAACCCAATTGAAAAATACTAACCAAATGTAAGCATTTAGGAAAAACCAGG
+
>1AA1>CAB1B1F1AAAF?EGGHHHCGHGH1DDF1BCGBFG22B//B//A1BFGAB110BADFDDDF1100BADF2DDDBGF1BF11B1B/FGHHFF1>/?/B2BFB>?/>>0>B>00BB////<0BB1BBB<111>/?</<01@DGC001@<0?10??G/111?01..<>0.00<CG0000<<<.00//<//.:;:/:0:0;0;;../000;0;9.00;09/=0..;0;00000;;0000=0/;.;9-;-
@M05620:37:000000000-D9766:1:1101:9533:7837 1:N:0:61
GAGGCTGCTTTGGAAGAAACTCATAGATTACTGCAACAGTTCCCCCTGGACCTGGAAAAGTTTCTTGCCTGGCTTACAGAAGCTGAAACAACTGCCAGGATGCTCCCCGTAAAGCACGGCTACTAGAAGCCTACCCGGGAGAACACGCGCTGATACAACACTAACAAATCAAGCAGGCATTTCCGCATTAGCACTCTTGTGGATACAATAGAACACTTCTCAGCATTTGTACTAGTAACTAACAAACCAGG
+
BBABBBFBFFFFGGGGFGGGGFH5GH5GHHHHHHHGEHGFGGHHHGGGH2GHHFHAEHHH3FHGG5DFGHHE1BGHHHGHGHHHGHHGH?GGHHHHF31?GHH3BBFA/?/?14B?2>/>EE23BBF3BFHF3F00/>/<//@<@2?/</>CF11<>FHGAF//<<D.000000<CGG.G0CFFGG-;:;CF0FGGGGG0:.;00;FBF0;;CF9/9009C;;;BFF0BFFBF//;//;B/;;F/.;;.9A
@M05620:37:000000000-D9766:1:1101:26296:7870 1:N:0:61
AGTGCCAGCTCTCAATCGCACAGGGGACCCAGGGCCTGGCCCCTCCATCCAGAAAACCTATGACCTCACCCGCTACCTGGAGCACCAACTCCGCAGCTTGGCTGGGACCTATGTGAGTATCCAGCGTAGGAATCTGGGAGTTGGGGAGGAGTGAGGAGTTGGGGAAAGACAGTCCTAACCGTGGAGGGTTCTGGTAAATGATGGGGTGAGGAGGGGCTCTTTGGCTCCCACCAGTCCCCCTGTCTGGTCTA
+
ABABAFFFCFFFGGGGGGFEGGHHGGGGGGHHGGGGGGHHGHGHGGHHHHHHHHGHHGFFHFGHHHHHHHHGGGFGHHHHBFGFGHHEEGGGGFFGGHHHGHHGFCHG/GFHHH3FFBHHHFHHGGADGFHHHHGHHGHGGHHHGGGG?DFHHHHGFFHH0GDGGGHHHHFHHHHGHHHF?;EFDGGGAFGGGGBFGGFGGGGFG?DFFFFFFFFFFCEFFFFFF/FFFFFFE:FFFFFFFFFFFFFFB//
@M05620:37:000000000-D9766:1:1101:24844:7871 1:N:0:61
GAGGCTGCTTTGGAAGAAACTCATAGATTACTGCAACAGTTCCCCCTGGACCTGGAAAAGTTTCTTGCCTGGCTTACAGAAGCTGAAACAACTGCCAAGATGCTCACCGAAAGGAAAGTCTCCTCGCAGACTCCCCGAGAGTAACAGCGCTGATGCACCAATGGCAAGTAAGACAGGCATTTCCGCTTTCGCACTCTTGTGGATCCAATTGACCCCTTCTCCGCATTTGTACTTGTAACTGCCAAGCCAGG
+
BBBBBBFBFFFFGCGGGGGGGGHGHHHHHHHHHHHHHHHFGHHHHGGGHHHHHHGHHHHHGHHHHHHHHHHHHHHHHHHHHHHHHHHHHHHHHHHHH3?1@F33343?E///??233B4B??G3B//></FFGC/?>/<//2@22@@0B//>/F<1<<0F.111><1.=1<111><<..<<==DA....0:C::DC0CGCC.0CFFBF9BFF0CB..:F0:0.:9E.;BC999FF:::FBB/;//.99.A;
@M05620:37:000000000-D9766:1:1101:22993:7901 1:N:0:61
AGTGCCAGCTCTCAATCGCACAGGGGACCCAGGGCCTGGCCCCTCCATCCAGAAAACCTATGACCTCACCCGCTACCTGGAGCACCAACTCCGCAGCTTGGCTGGGACCTATGTGAGTATCCAGCGTAGGAATCTGGGAGTTGGGGAGGAGTGAGGAGTTGGGGAAAGACAGTCCTAACCGTGGAGGGTTCTGGTAAATGATGGGGTGAGGAGGGGCTCTTTGGCTCCCACCAGTCCCCCTGTCTGGTCTA
+
>AAABFFFCFFFGFGGGFEFEGGHFAEGGGHHGGGGGGHHHHGHGGGGHHGHBFFGHGGHHGBHHHHHHHHGGGGGHHHFGGG?FHFHGGHHGG/EGFHHFHHF/EHHGHHHGHHHHHHGHGHHHGCECGFHHHHHHGHGGHGGGGGGGGGHHHGHHDGHHFGGGGHHGHHHHGHHHHHHGCCFGGGG9:FFGGGFGFGGGGGGGGFAEFFFFFFFFFFFFFFFFFFFFFFFEFFFFFFDFFFFFFB;;0;
@M05620:37:000000000-D9766:1:1101:10978:7933 1:N:0:61
GAGGCTGCTTTGGAAGAAACTGACAAGCCAGTGACACAAGATCGGAAGACCACATGTCCGTACTCCAGTTACGAGACAACATCTAGTACGCCGTCACCTGTTCTAACAATAAGGCACGTCTCCTCGCAGCCTCCCCGGTCGTCCTCTCGCTGCTGCACCACTGGCAAGTCAGTCAGGCCTTTCCGCTTTCGCCCTCTTGTGGATCCACTTGACCCCTTCTCCGCCTTAGACCTTGTAACTGTCAAGCCCGG
+
AABABBFAFFFFGGGGGGGGGFFBBA44ABABBFHGHH2F23B2AB2B23BBA1335D5E1111D3335A55A1B>1?2BB3FH@44B4>?>/>>11333??4BBE3333BB333B?/B?GHHHHG/<C/?FGHGGGG>A/>FG.>1>AFGGGGHG/<<<CGHHH/0CCHGFGGFCHH:CHHHGGGGGGGGGGGFFFGGFGGFF0/;:CFFBCF9.;AFBFFF.;AD/;//::FF/;FFFF/;FFF;.;9-
@M05620:37:000000000-D9766:1:1101:10988:7953 1:N:0:61
GAGGCTGCTTTGGCAGAAACTCATAGATTACTGCAACAGTTCCCCCTGGACCTGGAACCGTTTCTTGCCTGGCTTACAGAAGCTGACACAACTGCCAGGATGCTACCCGTAAGGAACGGCTCCTAGAAGACTCCCCGGGCGTCCACGCGCTGCTGCACCACTGGCAAGTAAGTCAGGCATTTCCGCTTTAGCACTCTTGTGGATCCAATTGACCAATTCTCAGCATTTGTACTTGTAACTGACAAGCCAGG
+
>1>1>AFAFFFFG1FEAGFEGGHEG31DA1FFFG11GHGDDFGHFGAA/ABGGH0CB1/EAABB21BBFGHBGB01BGFFBFGGH10BBFF>BGGHGFEHFHHHHHHGGEE/BGEB0>/>EGGH1G1BG1BFHH/</<//<>//?<..>CCG?GBGC/<G.GHHHC:EH0;CGHHHHH.CGHHGBEFGG0CF0CFFGGGGGGGGGGFBFGFF0=C-;FFBF/99/BF;B99BFFFFFFFFF/FFFAAEBFF
@M05620:37:000000000-D9766:1:1101:20610:7971 1:N:0:61
AGTGCCAGCTCTCAATCGCACAGGGGACCCAGGGCCTGGCCCCTCCATCCAGAAAACCTATGACCTCACCCGCTACCTGGAGCACCAACTCCGCAGCTTGGCTGGGACCTATGTGAGTATCCAGCGTAGGAATCTGGGAGTTGGGGAGGAGTGAGGAGTTGGGGAAAGACAGTCCTAACCGTGGAGGGTTCTGGTAAATGATGGGGTGAGGAGGGGCTCTTTGGCTCCCACCAGTCCCCCTGTCTGGTCTA
+
BCBCCFFFBFFFGGGGFGGGGGHGGGGGGGHHGGGGGGHHHHGHGGHHHFGHHHGHHGHGHHHHHHHHHHHGGEGGHFHHHGHHHHHHGHHHGGFGGHHHGHHGGGHHGHHHHHGHHHHHHHHHHGGGGGHHHHHHHHHGGHHHGGGGGGGGHHHHHGHHHHGGGGHHHHHHHHHHHHHHGDEGGGGGEGGGGGFFGGGGGGGGGGFFFFFFFFFFFFFFFFFFFFFFFFFFFFFFFFFFFFFFFFBFFF/
@M05620:37:000000000-D9766:1:1101:14787:7977 1:N:0:61
ACCACACCTTCTACAATGAGCTGCGTGTGGCTCCCGAGGAGCACCCCGTGCTGCTGACCGAGGCCCCCCTGAACCCCAAGGCCAACCGCGAGAAGATGCCCAGGTGAGTGGCCCGCTACCTCTTCTGGTGGCCGCCTCCCTCCTTCCTGGCCTCCCGGAGCTGCGCCCTTTCTCACTGGTTCTCTCTTCTGCCGTTTTCCGTAGGACTCTCTTCTCTGACCTGAGTCTCCTTTGGAACTCTGCAGGTTCTA
+
CCDCCDCCFFFFGGGGGGGGGGHHGGGGHGHHHGGGGGGGGHHHHGGGEGGGHHHHHHHGGGGGGGGGGGGHHHHGGGGHGHHHHGGGGGGGGGHHHHHHHHHGHHHHHHGGHHGGGGGHHHHHHHHHHHGHHGGGGGHGHHGHHGGGFGGGGGGGGFGGGGFGGGFFFFFFFFFHFFFFFFFFFFFFFHFFFFFFFFFFFFFFF0BFFFFFHFFFHFFFFFFFFFFHHFFFFFFFFFFFFFFHFFFFFFB
@M05620:37:000000000-D9766:1:1101:16381:8034 1:N:0:61
GAGGCTGCTTTGGAAGAAACTCATAGATTACTGCAACAGTTCCCCCTGGACCTGGAAAAGTTTCTTGCCTGGCTTACAGAAGCTGAAACAACTGCCAGGATGCTCCCCGTAAGGCACGTCTCCTAGAAGCCTCCCCGGGAGTACACGCGCTGATGCAACACTGGCAAGTAAGTCAGGCATTTCCGCTTTAGCCCTCTTGTGGATCCAATTGAACCCTTCTCAGCATTTGTACTTGTAACTGACAAGCCAGG
+
ABB@ABFBFFFFGGGGGGGGGGHHHHHHHGHHHHDHFHHFGHHHHGGGHHGHHHHFHFHHHHHHHHHHHHHGHHHFGHGHGHHHHFFFG3FGG3FH33FGHHHHHFGG/?E>CC3G0E0FGFGD3B3BF3BFGHFD/C////2>2@//ACDC.F11>1FHCHBCHHFAG000=GFH/C.CHHGGGG?DE0FH/CHHGGGGGGFFGGFGFFFG0C.:FBBFB09B0;BCGFFFFEBBFFFFB/:FB?EE.AE
@M05620:37:000000000-D9766:1:1101:9083:8042 1:N:0:61
GAGGCTGCTTTGGACGAAACTCATAGATTACTGCAACAGTTCCCCCTGGACCTGGACAAGTTTCTTGCTTTGCTTAAAGAAGCTGAAACAACTGCCAATGATCCCCGTAATGAAAGGCTACAAGAAGACTCCAAGGGAGTAAAACAGATGATGAAACAATGGCAAGTAAGTCAGGCATTTCCGATTTAGCAATCTGGGGAATCCACTTGAACAATCACAAGAATTTGTATTGGAACTTGAAAAGCCAGGGC
+
>3AA3>CABBB4F44AAE2EGGHHHCHHHH35DF3BCHADGBA3A2A22CABEGAB131BDDGDDFGA5D5BDDF55BDBGF3BF33F3B1FGHHGGHHG3BBFHG/?>?1443B?0?3323B?2B3BB?BB33?//?C??33D2?B<<22@2222<@<<2<?01/1111111?C0/><1>1.....><1000<00=/<../<<CCG0:000;/0/:/00:;;0000;;C099;;/0;9B;;0/9;;..9.
@M05620:37:000000000-D9766:1:1101:27399:8058 1:N:0:61
ACCACACCTTCTACAATGAGCTGCGTGTGGCTCCCGAGGAGCACCCCGTGCTGCTGACCGAGGCCCCCCTGAACCCCAAGGCCAACCGCGCGAAGATGCCCAGGTGAGTGGCCCGCTACCTCTTCTGGTGGCCGCCTCCCTCCTTCCTGGCCTCCCGGAGCTGCGCCCTTTCTCACTGGTTCTCTCTTCTGCCGTTTTCCGTAGGACTCTCTTCTCTGACCTGAGTCTCCTTTGGAACTCTGCAGGTTCTA
+
BAA?ABABCFFFGGGB5GGFGCHFG2A242BF3CF22EE?2GEAGGAE1AAEDEBAGHCE?E0EG1EGG??BGCGGGF/HC/FHGG//B<///>B/1?11?GCFGHHF?F.CFCGCCCCCGHF0GFH<DGCGF@?:AC.9FGDFFFFBG99:B.CEAB-:B?FF=-9>-:/9FFFFF99:9BBB9BBBFFFBB@DDFEFFAFAADFFFFBFBFFEBBF/9BFFFBFF/BFFFBFBFFFFFFFBFFFFFFFF
@M05620:37:000000000-D9766:1:1101:26028:8059 1:N:0:61
GAGGCTGCTTTGGAAGAAACTCATAGATTACTGCAACAGTTCCCCCTGGACCTGGAAAAGTTTCTTGCCTGGCTTACAGAAGCTGAAACAACTGCCAAGATGCTCACCGTACGGCAAGGCTCCTCGCAGACTCCCCGGGCGTAACAGCGCTGATGAACCACTGGCAAGTAAGTCAGGCATTTCCGCTTTCGCACTCTTGTGGATCCAATTGAACCCTTCTCCGCATTTGTACTTGTAACTGCCAAGCCAGG
+
ACCCCCFCFFFFGFGGGGGGGGGHHHHHHHHHHHHGHGHFGHHHHGGGHHHHHHHFGGGHGHHHHHHHHHHGHHHHHHHHFHHHGF3FFFEGHHHHH3BGHHHHHBGHG111>E/>/?FG3FF3B?EEG@0FHFGDG/<<>>/DDGH0CFGGGHH10DCHF/<CGGCCG0CG0CGFFH.0CHH0ED...0.C:DGGGGGFGGGGGGGEGGGG0F...;FFF/AF;DDFFFFFFFFFFFFFF//BFAEF/AE
@M05620:37:000000000-D9766:1:1101:18292:8079 1:N:0:61
AGTGCCAGCTCTCAATCGCACAGGGGACCCAGGGCCTGGCCCCTCCATCCAGAAAACCTATGACCTCACCCGCTACCTGGAGCACCAACTCCGCAGCTTGGCTGGGACCTATGTGAGTATCCAGCGTAGGAATCTGGGAGTTGGGGAGGAGTGAGGAGTTGGGGAAAGACAGTCCTAACCGTGGAGGGTTCTGGTAAATGATGGGGTGAGGAGGGGCTCTTTGGCTCCCACCAGTCCCCCTGTCTGGTCTA
+
BCBBCFFFCFFFGGGGGGGGGGHHGGGGGGHHGGGGGGHHHHGHGGHGHGHHHHHHHGHHHHHHHHHHHHHGGGGGHGHHHHHHHHHHGHHHGGEGGHHHGHHGGGGHGHHHHHHHHHHHHHHHHGGGGGHHHHHHHHHGFHHHGGGGGGGHHHHHHGHHHHGGGGHHHHHHHHHHHHHHGGGGGGGGGGGGGGGGGGGGHGGGGGFFFFFFFFFFFFFFFHHFFFFFFFFFFFFFFFFFFFFFFFFFFFB
@M05620:37:000000000-D9766:1:1101:23499:8175 1:N:0:61
ACCACACCTTCTACAATGAGCTGCGTGTGGCTCCCGAGGAGCACCCCGTGCTGCTGACCGAGGCCCCCCTGAACCCCAAGGCCAACCGCGAGAAGATGCCCAGGTGAGTGGCCCGCTACCTCTTCTGGTGGCCGCCTCCCTCCTTCCTGGCCTCCCGGAGCTGCGCCCTTTCTCACTGGTTCTCTCTTCTGCCGTTTTCCGTAGGACTCTCTTCTCTGACCTGAGTCTCCTTTGGAACTCTGCAGGTTCTA
+
CCCCCCCCFFFFGGGGGGGGGGHGGGGGGGHHHGGGGGGGGHHHHGGGGGGGHHHHHHHGGGGGGGGGGGGHHHHGGGGHGHHHHGGGGFGGGGHHHHHHHHHGHHHHHGGGHHGGGGGHHHHHHHHHHHGHHGGGGGHGHHGHHGGGGGGGGGGGGD-ADGGGGGFFFFFFFFFFFFFFFFFFFFFFFFFFFFFFFFFFFFFFDFFFFFFFFFFFFFFFFFFEFFFFFFFFFFFFFFFFFFFFFFFFFFB
@M05620:37:000000000-D9766:1:1101:20999:8180 1:N:0:61
AGTGCCAGCTCTCAATCGCACAGGGGACCCAGGGCCTGGCCCCTCCATCCAGAAAACCTATGACCTCACCCGCTACCTGGAGCACCAACTCCGCAGCTTGGCTGGGACCTATGTGAGTATCCAGCGTAGGAATCTGGGAGTTGGGGAGGAGTGAGGAGTTGGGGAAAGACAGTCCTAACCGTGGAGGGTTCTGGTAAATGATGGGGTGAGGAGGGGCTCTTTGGCTCCCACCAGTCCCCCTGTCTGGTCTA
+
BBABBFFFCFFFGGGGGGGGGGHGGGGGGGHHGGGGGGHHHHGHGGHHHHHHHHHHHGHHHHHHHHHHHHHGGEGGHHHHHHHHHHHHGHHHEGGGGHHHGHHGGGHHGHHHHHHHHHHHHHHHHGFGGGHHHHHHHHHGGHHHGGGGGGEGHFHHHGHHHHGGGGHHGHHHHHHHHHHHGGGGEFGGEFGGGGGGGGGGGGGGGGDFFFFFFFFFFFFFFFFFFFFFFFFFFFFFFFFFFFFFFFFFFFF
@M05620:37:000000000-D9766:1:1101:17810:8192 1:N:0:61
AGTGCCAGCTCTCAATCGCACAGGGGACCCAGGGCCTGGCCCCTCCATCCAGAAAACCTATGACCTCACCCGCTACCTGGAGCACCAACTCCGCAGCTTGGCTGGGACCTATGTGAGTATCCAGCGTAGGAATCTGGGAGTTGGGGAGGAGTGAGGAGTTGGGGAAAGACAGTCCTAACCGTGGAGGGTTCTAGTAAATGATGGGGTGAGGAGGGGCTCTTTGGCTCCCACCAGTCCCCCTGTCTGGTCTA
+
A3>>ADDFBFFFGGGGGCFGCGFHCFFGGDHHGGGEGCHFGHGHGGHGDHHGHFBGHGBFHHHHHHFHHHHGGFEEHGHGFGHHFHHHG3EGGGGGEBGHGHHGGGHHGHHHHHHHHHHHHHHGHGGGGGHHHHHHGHHGFHHHCGFGGGGHHHHHHFHHHHGGGGHHHHHHHHHHHHHHGGGGGGGGDEFGGFFGGGGGGGGGGGFBFFFFFFBBBBFFFFFFFFFFFFFFFFFFFFFFBFFFFFFFFFF
@M05620:37:000000000-D9766:1:1101:20144:8247 1:N:0:61
AGTGCCAGCTCTCAATCGCACAGGGGACCCAGGGCCTGGCCCCTCCATCCAGAAAACCTATGACCTCACCCGCTACCTGGAGCACCAACTCCGCAGCTTGGCTGGGACCTATGTGAGTATCCAGCGTAGGAATCTGGGAGTTGGGGAGGAGTGAGGAGTTGGGGAAAGACAGTCCTAACCGTGGAGGGTTCTGGTAAATGATGGGGTGAGGAGGGGCTCTTTGGCTCCCACCAGTCCCCCTGTCTGGTCTA
+
>AAABFFFBFFFGFGGGGFGGGGHCEA2EE2FFEGGGGHHHH2AEEGHHFFFAEGGFFH3AG5DFFFHHFAEEEEGHHHGHHGFFHCGFFHHGGCGGGHHGHHGEGHHGHHHHHHHHGHHHGHHHGGFGGHHHHHHHHGGEHHHGGGGGGGHHHHHHGHHHGGGGGHHHHHHHHHHHHHGGDFGGGGG;AFFGGFGGGGGGGGGGGFFFFFFFFFFFFFFFFFFFFFFFF?FFFFFFFFDFFFFFFFFFFF
@M05620:37:000000000-D9766:1:1101:12816:8274 1:N:0:61
AGTGCCAGCTCTCAATCGCACAGGGGACCCAGGGCCTGGCCCCTCCATCCAGAAAACCTATGACCTCACCCGCTACCTGGAGCACCAACTCCGCAGCTTGGCTGGGACCTATGTGAGTATCCAGCGTAGGAATCTGGGAGTTGGGGAGGAGTGAGGAGTTGGGGAAAGACAGTCCTAACCGTGGAGGGTTCTGGTAAATGATGGGGTGAGGAGGGGCTCTTTGGCTCCCACCAGTCCCCCTGTCTGGTCTA
+
ABAAAFFFBFFFGGGGGGGGGGHHGGGGGGHHGGGGGGHHHHGHGGHHHHHHHGHHHGHHHHHHHHHGHHHGGFGGHHHHHHHHHHHHGHHHGGGGGHHHGHHGGGHHGHHHHHHHHHHHHHHHHGGGGGHHGHHHHHHGGHHHGGGGGGGHHHHHHGHHHHGGGGHHHHGHHHHHHHHHGGGGDFGGEGGGGGFGGGGGGGGGGGFFFFFFFFFFFFFFFFFFFFFFFFFFFFFFFFFFFFFFFFFFFFF
@M05620:37:000000000-D9766:1:1101:21594:8285 1:N:0:61
ACCACACCTTCTACAATGAGCTGCGTGTGGCTCCCGAGGAGCACCCCGTGCTGCTGACCGAGGCCCCCCTGAACCCCAAGGCCAACCGCGAGAAGATGCCCAGGTGAGTGGCCCGCTACCTCTTCTGGTGGCCGCCTCCCTCCTTCCTGGCCTCCCGGCGCTGCGCCCTTTCTCCCTGGTTCTCTCTTCTGCCGTTTTCCGTAGGACTCTCTTCTCTGACCTGAGTCTCCTTTGGAACTCTGCAGGTTCTA
+
AAAAAAAACFFFGGGGAF1BGCHFGEAA0AFBAEFE?EGCAGHGHGGEAAEFFHFAGHFA/ECGGAEGGC/0BFGEGEAHE/GHHF/<CC/<<BFF1?110<FACFGFBGA/GAGGCCGF1GDDGFFDDH?CFCC-CEGEGCEFHFCBGFE.B.9AAA--A=@?@--@-//9BF/;-9-/;/BBBFBFFFF/B@BAFEFFABABBBBBBBBBFFFFFF//;BFF-FBBFB//:FFEFFFFFF/BFFFFFFB
@M05620:37:000000000-D9766:1:1101:11693:8297 1:N:0:61
GCGGCTGCTTTGGAAGAAACTCATAGATTACTGCAACAGTTCCCCCTGGACCTGGAAAAGTTTCTTGCCTGGCTTACAGAAGCTGAAACAACTGCCAGGATGCTACCCGTAAGGAAAGGCTCCTAGAAGACTCCAAGGGAGTAAAAGAGCTGATGCAACAATGGCAAGTAAGTCAGGCATTTCCGCTTTAGCACTCTTGTGGATCCAATTGAACAATTCTCAGCATTTGTACTTGTAACTGACAAGCCAGG
+
111>A1>AFF3DCGF11BBFFF1FFFGHF1FHHH11FGBBADGHHG/F/AFGGH0FF10BBGGHEHHHHHHHHH01FDGFFHHBF1FGHCGGBGHHCFGAGFHHDFHHE?E?HF1F0GAGFHGFDHGHHGGHHHB1FG?/CC01>21/@GHH1FH111FG/DGHGHHGDDHHHHGHHGHHHHFHGGGFG0DGDHGHGHHGFGHHHHHHHHFF0CGCGHHHH0GHHGGGF=FFFFFCGGGGGCFFGFFGGFE
@M05620:37:000000000-D9766:1:1101:16476:8337 1:N:0:61
AGTGCCAGCTCTCAATCGCACAGGGGACCCAGGGCCTGGCCCCTCCATCCAGAAAACCTATGACCTCACCCGCTACCTGGAGCACCAACTCCGCAGCTTGGCTGGGACCTATGTGAGTATCCAGCGTAGGAATCTGGGAGTTGGGGAGGAGTGAGGAGTTGGGGAAAGACAGTCCTAACCGTGGAGGGTTCTGGTAAATGATGGGGTGAGGAGGGGCTCTTTGGCTCCCACCAGTCCCCCTGTCTGGTCTA
+
>1>>AFDFAFFBADGEG1FFAE00AEFGGGHHGGAEGCHAFGGHGGFH1FGEF01FHA0FGHGHFHFHHHHGGG@>GHHHHHHC0FGHGFHHGGEGGGHHGHHGGGHHGHHHHHEHH1FHGHHHHGFGGGHHHGHHHHHGFHHFGCGGCGCHHHHHHGHHBFCCGGHHHHHHHGHHHHHHGBEGGGGGCFGGGGGGGGGGGGGGGGF@FFFFFF@?@<FFFFFFFFFFFFFFFFFFFFFF?FFFFFFFFFB
@M05620:37:000000000-D9766:1:1101:15790:8358 1:N:0:61
ACCACACCTTCTACAATGAGCTGCGTGTGGCTCCCGAGGAGCACCCCGTGCTGCTGACCGAGGCCCCCCTGAACCCCAAGGCCAACCGCGAGAAGATGCCCAGGTGAGTGGCCCGCTACCTCTTCTGGTGGCCGCCTCCCTCCTTCCTGGCCTCCCGGCGCTGCGCCCTTTCTCACTGGTTCTCTCTTCTGCCGTTTTCCGTAGGACTCTCTTCTCTGCCCTGAGTCTCCTTTGGAACTCTGCAGGTTCTA
+
BBCCCCCBFFFFGFGGGGFGGGHHGEEBAEHEGGEGFGEGDHHHHGEGFFEGGHHHHHH?ECCFGGGGGGFGFHHGG?AHGHHHHGGGGG>BDGHGFHHHHHHGHGHHHHGGHHGGGCGHHHHHGHHHHHGHHGGGGGHGHHGHHGGGBFGGGGGGDB-DGFFFFFFFFFFFFF/BFFFFFBFFFFFFFFFFFFFFFFFFFFFFFFFFFFFFFFFFFF/BEFF//FFEFFBFFFFFFFFFFFFBFFFFFF9
@M05620:37:000000000-D9766:1:1101:20134:8377 1:N:0:61
GAGGCTGCTTTGGAAGAAACTCATAGATTACTGCAACAGTTCCCCCTGGACCTGGAAAAGTTTCTTGCCTGGCTTACAGAAGCTGAAACAACTGCCAGGATGCTACCCGTAAGGAAAGGCTCCTAGAAGACTCCAAGGGAGTAAAAGACCTGATGAAACAATGGCAAGTAAGCCAGGCATTTCCGCTTTAGCACTCTTGTGGATCCAATTGAACAATTCTCACCATTTGTACTTGTAACTGACAAGCCAGG
+
AAAAAAFAFFFFGGGGA1FGGGFHGFGHH1FGHHG1FBFDFGHHHGEFEBGGHHHHHHCFFHHHHHHHHHHHHHG1GHHHHHHGHHHHHHHHHCHB1FE/BC0BFGHC>/E/FF@GFHF/1B/1>1B1BF<BGH1BGGGEG/<12BBF001@<@1@F>GHEFH1<G1/1?1<1?0F/C.GHDH=<.EG.00=GD0<GFHGHAD0=GHCGGCCGHF/C0000;0;0CG9C;B0C000;90;B09FF.=EFGG
@M05620:37:000000000-D9766:1:1101:21369:8382 1:N:0:61
AGTGCCAGCTCTCAATCGCACAGGGGACCCAGGGCCTGGCCCCTCCATCCAGAAAACCTATGACCTCACCCGCTACCTGGAGCACCAACTCCGCAGCTTGGCTGGGACCTATGTGAGTATCCAGCGTAGGAATCTGGGAGTTGGGGAGGAGTGAGGAGTTGGGGAAAGACAGTCCTAACCGTGGAGGGTTCTGGTAAATGATGGGGTGAGGAGGGGCTCTTTGGCTCCCACCAGTCCCCCTGTCTGGTCTA
+
AAAAAFDFAFFFGDGCDFGAEAHAFEEEECEH0EE/EFHFCHEEGGEGGAGHFFGGHGHHHGDHHFHGHHHEC/>EHHGH>BGHHH0/EGGGACEECGEFEGHGGGHHGHHFHHHHFBGHFHHHHGGGGGHHHHHGEH0CGHHGCCCCCGE<CDGEHGGCH/CCFCFFFFHHHHHHHHHGGGGGGGGG.CFFGGFFFGGFGGGGGGB@EFFFBB<@@?FFFFFFFFFEFFFFFFFFFFFB@FFFFFEFFFF
@M05620:37:000000000-D9766:1:1101:20121:8392 1:N:0:61
GAGGCTGCTTTGGACGAAACCCCTACATAACTGCACCCAGTTCCCATGACCCTGTATGCGGTTTTTTGCTTGCTCACAGAAGCCTAAACCACTGCCCTGATGCTACCCGTAAGGCAAGTCTCCTCGCAGACTCCCCGGGCGTCCCCGAGCTGCTGCACCACTGGCAAGTAAGTCAGGCATTTCCGCTTTAGCACTCTTGTGGATCCAATTGAACCCTTCTCAGCATTTGTACTTGTAACTGACAAGCCAGG
+
>1A>>>C>@BB1FABA10AA0ABB0BB121BDDB1BBB//A1DBBBBB1BBABB1D222B/AA/BA>>@B1B?@11B11BFCG01BBF@0>?B1FE/1BBFDG12BBFA/</BCFG0/1BFGGG0CCC?BHHFHA?B?@/>A->E.A-<@AGFHHGHCCF./CBCFBC0CFCGHFF/9AFFFGFGGGBGGGGBFFGBBF00;9CFBB/;BFFFFA-;:BFF/B;FB99FFFB/99;/BFF//:/B;-AF-9
@M05620:37:000000000-D9766:1:1101:21058:8414 1:N:0:61
AGTGCCAGCTCTCAATCGCACAGGGGACCCAGGGCCTGGCCCCTCCATCCAGAAAACCTATGACCTCACCCGCTACCTGGAGCACCAACTCCGCAGCTTGGCTGGGACCTATGTGAGTATCCAGCGTAGGAATCTGGGAGTTGGGGAGGAGTGAGGAGTTGGGGAAAGACAGTCCTAACCGTGGAGGGTTCTGGTAAATGATGGGGTGAGGAGGGGCTCTTTGGCTCCCACCAGTCCCCCTGTCTGGTCTA
+
AA3>AFFFBFFFGGGGGGGGGGHHGGGGGGHHGGGGGGHGGHGHGGHHHHGHGHHHHGHHHHEHHHHHHHHGGGGGHHHHHHHHHHHHGHHHGGGGGHHHGHHGFGHHGHHHHHHHHHHHGHF2GCBE@EGHGHHHHHHCAGHHGGGGGGDFGG0CG?GHHFGGGGFFFHHHHHHFHHHHGGGGGGGFGFGGGGFGGFGGGGGGGGFFEFFFFFFFFCFFFFFFFFFFFFFFFFFFFFFFFFFFFFFFFFB
@M05620:37:000000000-D9766:1:1101:11410:8427 1:N:0:61
AGTGCCAGCTCTCAATCGCACAGGGGACCCAGGGCCTGGCCCCTCCATCCAGAAAACCTATGACCTCACCCGCTACCTGGAGCACCAACTCCGCAGCTTGGCTGGGACCTATGTGAGTATCCAGCGTAGGAATCTGGGAGTTGGGGAGGAGTGAGGAGTTGGGGAAAGACAGTCCTAACCGTGGAGGGTTCTGGTAAATGATGGGGTGAGGAGGGGCTCTTTGGCTCCCACCAGTCCCCCTGTCTGGTCTA
+
BBABBFFFCFFFGGGGGGGGGGHGGGGGGGHHFEGGGFHHHHGHGGHHHHHHHHHHHGHHHHHHHHHHHHHGG>FGHGHHEGHHHHHHGHHHEGGGGHGHGGGGGGHHGHHHHHHHHFHHHHHHHGEGGGHHGGHHHHHGGHHHGGGGGGGHHHHHHGHGHHGGGCHHHHHHHHHGGHHHGGFGFEGGCFGGGGBFGGGGGGGGGGDFFFFFFFFFFFFFFFFFFFFFFFFFFFFFFFFFFFFFFFFFFFB
@M05620:37:000000000-D9766:1:1101:10093:8443 1:N:0:61
AGTGCCAGCTCTCAATCGCACAGGGGACCCAGGGCCTGGCCCCTCCATCCAGAAAACCTATGACCTCACCCGCTACCTGGAGCACCAACTCCGCAGCTTGGCTGGGACCTATGTGAGTATCCAGCGTAGGAATCTGGGAGTTGGGGAGGAGTGAGGAGTTGGGGAAAGACAGTCCTAACCGTGGAGGGTTCTGGTAAATGATGGGGTGAGGAGGGGCTCTTTGGCTCCCACCAGTCCCCCTGTCTGGTCTA
+
ABAAAFFFBFFFGFGGGGFCGGHGGGGGGGHHFEFFGGHHHHGHGGHHHHHHHHHHHGHHHGHHHHHHHHHGG>EGHHHH?FHHHHGEEHHFEGGGGHHHGHHGGGHHGHHHHHHHHHHHHHHHHGFGGGHHHHHHHHGGGHHHGGGGGGGHHHHHHGHHHHGGGGHGHHHHHHHHHHHHGGEDEEGGDGGGGGCFGGGGGGGGGGDFFFFFFFFFFFFFFFFFFFFFFFFFFFFFFFFFFFFFFFFFFFB
@M05620:37:000000000-D9766:1:1101:17223:8473 1:N:0:61
GAGGCTGCTTTGGAAGAAACTCATAGATTACTGCAACAGTTCCCCCTGGACCTGGAAAAGTTTCTTGCCTGGCTTACAGAAGCTGAAACACCTGCCAATGTCCTCCAGACTGCTCCCCTTCCTACCAGACTCCTCGACAACTCCCCTGGAGTCAAAGAGCTGCTGAACCACTGGCACGTCCATCAGACCTTTCCGCTTTCGCACTCTTGTGGCTCCCCTTGCCCCCTTCTCCGCCTTTGTCCTTGTCCCTG
+
AAA?AAFAFDFFG1GGGC1FGG1B3GFGGFFFFHHHHHHHHHHGHGGACBFHHHH0AGFEFFHHHGHHHGE/BGHHHH11FFFHG1@FHH0EFGGG1BGFHHH2G0>@1/B1BFGHAEHH0B12BBFG0>FGHHH<EE///1BBFC0/?0@10121FCGFFF<?F111?0/?10?01.0<F.1><>11<<0DGFCFGGG0:.:C-FGHFGHC.F09C.BF/:/0.--:;BF0..9;EF/;FBBFFFFB9B/
@M05620:37:000000000-D9766:1:1101:20836:8487 1:N:0:61
GAGGCTGCTTTGGAAGAAACTCATAGATTACTGCAACAGTTCCCCCTGGACCTGGAAAAGTTTCTTGCCTGGCTTACAGAAGCTGAAACAACTGCCATGATGCTACCCGTAAGGAAAGGCTCCTAGAAGACTCCAAGGGAGTAAAAGAGCTGATGAAACAATGGCAAGTAAGTCAGGCATTTCCGCTTTAGCACTCTTGTGGATCCAATTGAACAATTCTCAGCATTTGTACTTGTAACTGACAAGCCAGG
+
AAAAAAFAFFFFGGGGGG1GGFHDHGD3AGGHHGHHHHHHFFG1FEEA/0FGFG00BB0BADGHADBBB11AGHHHHHHDGHHHCDDGHC/FGGFBC1B1FD1BGHHHCEEACGDGHFH>1GGHBFGFFGHHHHGGHFGGG?FGFHHGGHHHG<F2FG@FGFGBGHHGF?GHGFHGGHHGGGGHFCCCG11<1<GGDDGHHCHHH<GFHHHHGHBF0;0C:;<CGGH:CCCG0;09;9FBFGGGGACFGGG
@M05620:37:000000000-D9766:1:1101:18431:8567 1:N:0:61
AGTGCCAGCTCTCAATCGCACAGGGGACCCAGGGCCTGGCCCCTCCATCCAGAAAACCTATGACCTCACCCGCTACCTGGAGCACCAACTCCGCAGCTTGGCTGGGACCTATGTGAGTATCCAGCGTAGGAATCTGGGAGTTGGGGAGGAGTGAGGAGTTGGGGAAAGACAGTCCTAACCGTGGAGGGTTCTGGTAAATGATGGGGTGAGGAGGGGCTCTTTGGCTCCCACCAGTCCCCCTGTCTGGTCTA
+
CCCCCFFFCFFFGGGGGGGGGGHGGGGGGGHHGGGGGGHHHHGHGGHHHHHHHHHHHGHHHHHHHHHHHHHGGEGGHHHHGHHHHHHHGHHHGGGGGHHHGHHGGGHHGHHHHHHHHHHHHHHHHGFGGGHHHHHHHHHGGHHHGGGGGGGHGHHHHGHHHHGGGGHHHHHHHHHHHHHHGGGGGGGGEFFGGGFGGGHHHHHGGGFFFFFFFFFFFFFFFHHFFFFFFFFFFFFFFFFFFFFFFFFFFFF
@M05620:37:000000000-D9766:1:1101:12087:8579 1:N:0:61
AGTGCCAGCTCTCAATCGCACAGGGGACCCAGGGCCTGGCCCCTCCATCCAGAAAACCTATGACCTCACCCGCTACCTGGAGCACCAACTCCGCAGCTTGGCTGGGACCTATGTGAGTATCCAGCGTAGGAATCTGGGAGTTGGGGAGGAGTGAGGAGTTGGGGAAAGACAGTCCTAACCGTGGAGGGTTCTGGTAAATGATGGGGTGAGGAGGGGCTCTTTGGCTCCCACCAGTCCCCCTGTCTGGTCTA
+
CBBCCFFFCFFFGGGGGGGGGGHHGGGGGGHHGGGGGGHHHHGHGGHHHHHHHHHHHGHHHHHHHHHHHHHGGGGGHHHHHHHHHHHHGHHHGGGGGHHHGHHGGGHHGHHHHHHHHHHHHHHHHGGGGGHHHHHHHHHGGHHHGGGGGGGHHHHHHGHHHHGGGGHHHHHHHGHHHHHHGGGGGGGGEFGGGGFFGGGGGGGGGGFFFFFFFFFFFFFFFFFFFFFFFFFFFFFFFFFFFFFFFFFFFFB
@M05620:37:000000000-D9766:1:1101:12070:8582 1:N:0:61
AGTGCCAGCTCTCAATCGCACAGGGGACCCAGGGCCTGGCCCCTCCATCCAGAAAACCTATGACCTCACCCGCTACCTGGAGCACCAACTCCGCAGCTTGGCTGGGACCTATGTGAGTATCCAGCGTAGGAATCTGGGAGTTGGGGAGGAGTGAGGAGTTGGGGAAAGACAGTCCTAACCGTGGAGGGTTCTGGTAAATGATGGGGTGAGGAGGGGCTCTTTGGCTCCCACCAGTCCCCCTGTCTGGTCTA
+
CCBBCFFFDFFFGGGGGGGGGGHGGGGGGGHHFGGGGGHHHHGHGGHHHHHHGHHGHGHHHHHHHHHHHHHGGEEGHHHHHHHHHHHHGHHHGGGGGHHHGHHGGGHHGHHHHHHHGHHHHHHHHGGGGGHHHHHHHHEGGHHHGGGGGGGHHHHHGGHHHHGGGGHHHHHHHHHHHHHHGGGGGGGGEGGGGGFFGGGGHGGGGGFFFFFFFFFFFFFFFHHFFFFFFFFFFFFFFFFFFFFFHFFFFFF
@M05620:37:000000000-D9766:1:1101:8990:8600 1:N:0:61
GAGGCTGCTTTGGAAGAAACTCATAGATTACTGCAACAGTTCCCCCTGGACCTGGAAAAGTTTCTTGCCTGGCTTACAGAAGCTGAAACAACTGCCAGGATGCTACCCGGAAGGAAAGGCTCCTAGAATACTCCAAGGGAGTAAAAGAGCTGATGAAACAATGGCAAGTAAGTCAGGCATTTCCGCTTTAGCACTCTTGTGGATCCAATTGAACAATTCTCAGCATTTGTACTTGTAACTGACAAGCCAGG
+
CCCDDDFCFFFFGGGGGGGGGGHHHHHHHHHFHHHHHHHHHHHHHGGGHGHHHHHGHHHGFHHHHHHHHHHHHHHHHHHHHHHHHHHHHHHHHHHHH3FAG3FGHHFHA/>>>>GBGHHHHHG3FDGG4DGHHBFGBFGHF<FHHHD/@GHHFD2FFGHHH?=1?=FC???F@DGDGFE>>GHDE?.<<=00=0GGG0DD0.<:=C:CGHFHH0CHG<C:GC;CC9CFFGGFFBFC;;0;BC0;0.;:BAC
@M05620:37:000000000-D9766:1:1101:21409:8615 1:N:0:61
GCTGCTGCTTTTGAATCAACTCATAGATTCCTGCCCCAGTTCCCCCTGTCCCTGTAACCGTTTCTTGCCTGGCTTCCAGCAGCTGCAACCACTGCCCGGATGCTCCCCGTACGGCACGGCTCCTCGCAGACTCCCCGGGCGTCCCCGCGCTGCTGCACCACTGGCAAGTAAGTCAGGCATTTCCGCTTTCGCACTCTTGTGGATCCAATTGACCCCTTCTCCGCATTTGTACTTGTAACTGCCAAGCCAGG
+
1>1>>B@BBFBB11B3B1BF3B1D3DDGHHGHGGHGF0BABDGHHGAF11BBBAADFGHGEFGG2D1BFFHHHHBBGHH0BFF01BBBF0BFF1BFEFGGGGHH1BFEGGG/EG?E/?/>CGGHBC<CG<GGHHHFGGC?CC?CCHC@CGGGCHHHHFHHAFGGGGGGGFFFGGGG/FACGGGGGGGGG0BF-@@FFFFFFFFFFFFBFFFF/B--;FFFF/AF@FFFFFFFFFFFFFFFF/BFFEFF-FE
@M05620:37:000000000-D9766:1:1101:18841:8699 1:N:0:61
AGTGCCAGCTCTCAATCGCACAGGGGACCCAGGGCCTGGCCCCTCCATCCAGAAAACCTATGACCTCACCCGCTACCTGGAGCACCAACTCCGCAGCTTGGCTGGGACCTATGTGAGTATCCAGCGTAGGAATCTGGGAGTTGGGGAGGAGTGAGGAGTTGGGGAAAGACAGTCCTAACCGTGGAGGGTTCTGGTAAATGATGGGGTGAGGAGGGGCTCTTTGGCTCCCACCAGTCCCCCTGTCTGGTCTA
+
AAAAAFFFBFFFGGGFGGGCEEHGGEEGGDHHFFGEGFHHHHGHGGHGHHHHHHGHHGGGHHHHHHFHHHHGG>EGHHHHBGHHFH??EEGGEGFGGHHHGHHGGGHHGHHHHHHGGHHHHHHHHGGGGGHHHHHHHHFGGHHGGG<DFDDHHGHHHGHGHFGGEDHHHHGHHHHHHHHHGGGGGGGGGGGGGGGGGGGGGGGGGGFFFFFFFFFFFFFFFFFFFFFFFFFFFFFFFFFFFFFFFFFFFFB
@M05620:37:000000000-D9766:1:1101:23646:8708 1:N:0:61
AGTGCCAGCTCTCAATCGCACAGGGGACCCAGGGCCTGGCCCCTCCATCCAGAAAACCTATGACCTCACCCGCTACCTGGAGCACCAACTCCGCAGCTTGGCTGGGACCTATGTGAGTATCCAGCGTAGGAATCTGGGAGTTGGGGAGGAGTGAGGAGTTGGGGAAAGACAGTCCTAACCGTGGAGGGTTCTGGTAAATGATGGGGTGAGGAGGGGCTCTTTGGCTCCCACCAGTCCCCCTGTCTGGTCTA
+
ABABAFFFCFFFGGGGGGGGGGHHGGGGGGHHFGGGGGHHHHGHGGHHHHHHHHHGHGHHHHHHHHHHHHHGGEGGHHHHHHHHHHHGFHHHGGGGGHHHGHHGGGHHGHHHHHHFHHHHHHHHHGGGGGHHHHHHHHGGGHHHGGEGGGGHHHHHHGHHHHGGGGHHGHHHHHHHHHHHGGGGGGGGEGGGGGGGGGGGGGGGGGFFFFFFFFFFFFFFFFFFFFFFFFFFFFFFFFFFFFFFFFFFFFF
@M05620:37:000000000-D9766:1:1101:4246:8715 1:N:0:61
AGTGCCAGCTCTCAATCGCACAGGGGACCCAGGGCCTGGCCCCTCCATCCAGAAAACCTATGACCTCACCCGCTACCTGGAGCACCAACTCCGCAGCTTGGCTGGGACCTATGTGAGTATCCAGCGTAGGAATCTGGGAGTTGGGGAGGAGTGAGGAGTTGGGGAAAGACAGTCCTAACCGTGGAGGGTTCTGGTAAATGATGGGGTGAGGAGGGGCTCTTTGGCTCCCACCAGTCCCCCTGTCTGGTCTA
+
AA>>AFFFBFFFG4GGGGGCEGHGGAAEGGHH2EEEFFFHHHGHGGHHHHHHHHHGHGHHHHFHHFGHHHHGG>EEHHHH?FHHHH11EFHBEE?@EGBGGHGGGGHHGHFHHHGHHHHHHHFHHGFECE1DGHHHHH0FEHHHGG.AC.>FH0DG<EHHHHGGF?CHFHHHHHHHHHHHGGGG9EGGEGGGGGBFGGGGGGGGGGFBFFFFFFBBBBFFFFFFFFFFFFFFFFFFFFFFBFFFFFFFFF9
@M05620:37:000000000-D9766:1:1101:12377:8715 1:N:0:61
GAGGCTGCTTTGGAAGAAACTCATAGATTACTGCAACAGTTCCCCCTGGACCTGGAAAAGTTTCTTGCCTGGCTTACAGAAGCTGAAACAACTGCCAGGATGCTACCCGTAAGGAAAGGCTCCTAGAAGACTCCAAGGGAGTAAAAGAGCTGATGAAACAATGGCAAGTAAGTCAGGCATTTCCGCTTTAGCACTCTTGTGGATCCAATTGAACAATTCTCAGCATTTGTACTTGTAACTGACAAGCCAGG
+
AAAAABFCFFFFGFGGFGFGGGHHGGHHHFHGHHGFFHHDGGGHHGGGHFFGHHGFBFHH3FGGHHGGFGHEHHHEGHHGHHFHHHHHHHHHHHHHGFHEHFHHHHHHGAEGFGHHHGHHFFGHHHHHHHHHEGGHHGGHD<FHGGHGGHGHFFFGHHHHHB2@GHHGDGHHGFGHHHHHEHHHGGDEGHHGDGHHBGFGHAFFHGHHGHFHHHHHHHHHC<0CHHGHHHFFFFFFFFFBFGFGG:CEGGG
@M05620:37:000000000-D9766:1:1101:13759:8723 1:N:0:61
AGTGCCAGCTCTCAATCGCACAGGGGACCCAGGGCCTGGCCCCTCCATCCAGAAAACCTATGACCTCACCCGCTACCTGGAGCACCCACTCCGCAGCTTGGCTGGGACCTATGTGAGTATCCAGCGTAGGAATCTGGGAGTTGGGGCGGAGTGCGGAGTTGGGGAAAGACAGTCCTAGCCGTGGAGGGTTCTGGTAAATGATGGGGTGAGGAGGGGCTCTTTGGCTCCCACCAGTCCCCCTGTCTGGTCTA
+
>A>>>DFFBFFFG4FABAFCEEGGFABAEEGHAEEAFAFHEHGHGGGHGBGGHBEBFFFHFBBGG5BBGHHEG>/EGGDBBBGHFH1??1FFEE?EEEBFEGHGGGHHGG1FHHFFEHHHHHDGHGGDCGBFGHHHGF0/CGF1DG.<C:;;G0;B9BEBFFG@.9;A9F9BFFGGFGFFFFBB.;DBDFFFFFFBFFFFFFFFFFFBEFFBDD??BBFFFFFFFFFFFBFFFFFFFFFFBFFFFFFFFFB
@M05620:37:000000000-D9766:1:1101:6340:8737 1:N:0:61
AGTGCCAGCTCTCAATCGCACAGGGGACCCAGCGCCTGGCCCCTCCATCCAGAAAACCTATGACCTCACCCGCTACCTGGAGCACCAACTCCGCAGCTTGGCTGGGACCTATGTGAGTATCCAGCGTAGGAATCTGGGAGTTGGGGAGGAGTGAGGAGTTGGGGAAAGACAGTCCTAACCGTGGAGGGTTCTGGTAAATGATGGGGTGAGGAGGGGCTCTTTGGCTCCCACCAGTCCCCCTGTCTGGTCTA
+
>AA>>BB4A4BBGFF5DFA2EA44FEDEGCDA22AA2F2FGHEFAAFBGFBGFCGFEEGFB3EFCGFH?FFEE>E@BGG11B11BC11EHB3/?>EEF?3EHHFAEAGGHGHGHG2GHHHHHHFFCEFGGHHHHHGGHGE?GGHCDEGDGDHHGHHHGHHHHGGGDEHHHHHHHHGHGGGGAAB.ABBACFGGG09BFFFGFBGFD.@AFFFFFBB->EFFFFBFEFFABFFFF/BFFFFBFFEFBFFFF9
@M05620:37:000000000-D9766:1:1101:19454:8737 1:N:0:61
AGTGCCAGCTCTCAATCGCACAGGGGACCCAGGGCCTGGCCCCTCCATCCAGAAAACCTATGACCTCACCCGCTACCTGGAGCACCAACTCCGCAGCTTGGCTGGGACCTATGTGAGTATCCAGCGTAGGAATCTGGGAGTTGGGGAGGAGTGAGGAGTTGGGGAAAGACAGTCCTAACCGTGGAGGGTTCTGGTAAATGATGGGGTGAGGAGGGGCTCTTTGGCTCCCACCAGTCCCCCTGTCTGGTCTA
+
BBBBBFFFBFFFGGGGGGGGGGHHGGGGGGHHGGGGGGHHHHGHGGHHHHHHHHHHHGHHHHHHHHHHHHHGGGGGHHHHHHHHHHHHGHHHGGGGGHHHGHHGGGHHGHHHHHHHHHHHHHHHHGGGGGHHHHHHHHHGGHHHGGGGGGGHHHHHHGHHHHGGGGHHHHHHHHHHHHHHGGGGGGGGFGGGGGGGFGGGGGGGGGFFFFFFFFFFFFFFFFFFFFFFFFFFFFFFFFFFFFFFFFFFFFF
@M05620:37:000000000-D9766:1:1101:19723:8738 1:N:0:61
ACCACACCTTCTACAATGAGCTGCGTGTGGCTCCCGAGGAGCACCCCGTGCTGCTGACCGAGGCCCCCCTGAACCCCAAGGCCAACCGCGAGAAGATGCCCAGGTGCGTGGCCCGCTACCTCTTTTGGTGGCCGCCTCCCTCCTTCCTGGCCTCCCGGCGCTGCGCCCTTTCTCACTGGTTCTCTCTTCTGCCGTTTTCCGCAGGACTCTCTTCTCTGACCTGAGTCTCCTTTGGAACTCTGCAGGTTCTA
+
AAAAB?>AFFFDAGG45BFGFGGFEEGGH2BGHGE2AAE?EHHHHGGGE1EAFAFCHHFGGG?ECEEGGGGGHHEGGGGEGHHCCFGGGCDGGFHH11<1FGH/1F1>FD/@FG--<--CFDGHFFD-<C.:G-DCADC.999/0;BF0/;9FFEG.9--@--9-9D@9B/BFFFFB99FF9FFFFB9:FFBB-.9;AFFF.---.:BFFFFFFBFE/BBB/./.;9B//BB////BFBFB:B/;..9/9/
@M05620:37:000000000-D9766:1:1101:19435:8747 1:N:0:61
AGTGCCAGCTCTCAATCGCACAGGGGACCCAGGGCCTGGCCCCTCCATCCAGAAAACCTATGACCTCACCCGCTACCTGGAGCACCAACTCCGCAGCTTGGCTGGGACCTATGTGAGTATCCAGCGTAGGAATCTGGGAGTTGGGGAGGAGTGAGGAGTTGGGGAAAGACAGTCCTAACCGTGGAGGGTTCTGGTAAATGATGGGGTGAGGAGGGGCTCTTTGGCTCCCACCAGTCCCCCTGTCTGGTCTA
+
>11>AFDFAFFF1BFDGEEFEEBCA00EFAFHCEEEFE/F0AEH/EGHHFGHHGFHHGHGHHHGHHHFHHHGG@EGHHHFFGHHHEHHGHHHGGGGGHGHCHHFECHGCHHHGHHGHHHHHHHHHGCGGGHHHHHHHHHGGHHHGGGGGGFHHHHHHGHHHHGGGGHHHHHHHHHHHHHHGGGG?FGGFGFFGGFGGGGGGGGGGGF@FFFFFF@@@@FFFFFFFFFFFFFFFFFFFFFF@FFFFFFBFFB
@M05620:37:000000000-D9766:1:1101:10689:8752 1:N:0:61
AGTGCCAGCTCTCAATCGCACAGGGGACCCAGGGCCTGGCCCCTCCATCCAGAAAACCTATGACCTCACCCGCTACCTGGAGCACCAACTCCGCAGCTTGGCTGGGACCTATGTGAGTATCCAGCGTAGGAATCTGGGAGTTGGGGAGGAGTGCGGAGTTGGGGACAGACAGTCCTAACCGTGGAGGGTTCTGGTAAATGATGGGGTGAGGAGGGGCTCTTTGGCTCCCACCAGTCCCCCTGTCTGGTCTA
+
>A>3>DDFBFFFG4FGFFGFEEHHGGFEAEFHFEG?AFGHEHGHGGGHFAEFDBCGGGEHGGBGHBFGHHHGGE?FHHHGBGHHGH1?EGHHGEEEEFFHGHHEEEHHDHFDGHHB1FGH2GGEFCDFCGG1FGHFBGFA?0<1/<F-A.><C0--@@FCGFGGG-.:GA//9C0B0;9FGA.?.;.;;99FGGC9BFFFFBFFADFBEFFFFFBBBBEFFFFFFF/EFBFF..BFFFFFBFFFFFFFFF/
@M05620:37:000000000-D9766:1:1101:6342:8760 1:N:0:61
AGTGCCAGCTCTCAATCGCACAGGGGACCCAGGGCCTGGCCCCTCCATCCAGAAAACCTATGACCTCACCCGCTACCTGGAGCACCAACTCCGCAGCTTGGCTGGGACCTATGTGAGTATCCAGCGTAGGAATCTGGGAGTTGGGGAGGAGTGAGGAGTTGGGGAAAGACAGTCCTAACCGTGGAGGGTTCTGGTAAATGATGGGGTGAGGAGGGGCTCTTTGGCTCCCACCAGTCCCCCTGTCTGGTCTA
+
BCBBCFFFDFFFGGGGGGGGGGHHGGGGGGHHGGGGGGHHHHGHGGHHHHHHHHHHHGHHHHHHHHHHHHHGGEGGHHHHHHHHHHFHGHHHGGGGGHHHGHHGGGHHGHHHHHHHHHHHHHHHHGGFDFHHHHHHHHGGGHHHGGFGGAEHHHHHHGHHHHGGGGHHHHHHHHHHHHHHGGGGDGGGDFGGGGFFGGGGGGGGGGFFFFFFFFFFFFFFFHHFFFFFFFFFFFFFFFFFFFFFHFFFFFF
@M05620:37:000000000-D9766:1:1101:18745:8799 1:N:0:61
AGTGCCAGCTCTCAATCGCACAGGGGACCCAGGGCCTGGCCCCTCCATCCAGAAAACCTATGACCTCACCCGCTACCTGGAGCACCAACTCCGCAGCTTGGCTGGGACCTATGTGAGTATCCAGCGTAGGAATCTGGGAGTTGGGGAGGAGTGAGGAGTTGGGGAAAGACAGTCCTAACCGTGGAGGGTTCTGGTAAATGATGGGGTGAGGAGGGGCTCTTTGGCTCCCACCAGTCCCCCTGTCTGGTCTA
+
AAABBFFFBFFFGGGGGGGGGGHHGGGGGGHHGGGGGGHHHHGHGGHHHHHHHHHHHGGHHHHHHHHHHHHGGGGGHHHHHHHHGHHHGGHHGGGGGHHHGHHGGGHHGHHHHHHHHHHHHHHHHGGGGGHHHHHHHGHGGHHHGGGGGGGHHHGHHGHHHHGGGGGHHHHHHHHHHHHHGGGGEGGGDGGGGGGGGGGGGGGGGGFFFFFFFFFFFFFFFFFFFFFFFFFFFFFFFFFFFFFFFFFFFFF
@M05620:37:000000000-D9766:1:1101:19101:8804 1:N:0:61
GAGGCTGCTTTGGCAGAAACTCATAGATTACTGCAACAGTTCCCCCTGGACCTGGAAAAGTGTCTTGCCTGGCTTACAGAAGCTGAAACAACTGCCAATGTCCAACGCAATGCTACCCGTAAGGAAACGCGCCCAGAACACTGCAATCCAGGACAACATGTCATGCGACAATGGCAACCAAGTCTTTCATCTGCCGTATTCCTGTGTTGTCCATTCAATTGAACAATTCTCATCTTTTGCACTCTGAACTG
+
>AA?AACAFF3FB1FEA1G11B1D33DA3AGHBGHFEAG12GHFHGCGECGFG0FBBGFGB1DF221BF11AGE0BG1D1BAGC@11BF0FGG0BGCBB1BB22B1//>//112@F00?/>/01B000//////?</@0@0@11@121<110?/00/?01?1>1=1..<--00///<..<..<=000;0:;GC0:-.../;000;00/./00;C09;00000000;00;0C0000000000;9/0////9/
@M05620:37:000000000-D9766:1:1101:26080:8836 1:N:0:61
AGTGCCAGCTCTCAATCGCACAGGGGACCCAGGGCCTGGCCCCTCCATCCAGAAAACCTATGACCTCACCCGCTACCTGGAGCACCAACTCCGCAGCTTGGCTGGGACCTATGTGAGTATCCAGCGTAGGAATCTGGGAGTTGGGGAGGAGTGAGGAGTTGGGGAAAGACAGTCCTAACCGTGGAGGGTTCTGGTAAATGATGGGGTGAGGAGGGGCTCTTTGGCTCCCACCAGTCCCCCTGTCTGGTCTA
+
AAABAFFFAFFFGGGGGEFFGGFEBEEGGGGHGGGGFFFHHHGGGGHHGHFHHGFHFEGGHGHHHHHHHHFGGECGHFHGFGHGHHFHFHHHGGGGGHHHDH3?<EEGE2FHBBFGGHHHHHHHHG?D<EG>G2<FGHAG<?<FGGECGDD<CGHAGAGCDFGGFGHFHCGHGHHHHHHHAC.BFEDCGGGGGFFB0CF0FC909C9>EFFBDDCFAF.BBFF/BFFFFFFFF.FF/BEDDE:FFBFFFFB
@M05620:37:000000000-D9766:1:1101:21004:8838 1:N:0:61
AGTGCCAGCTCCAATCGCACAGGGGACCCCGGGCCTGGCCCCTCCATCCCGAAAACCTCTGACCTCACCCGCTACCTGGAGCACCCACTCCGCAGCTTGGCTGGGACCTATGTGAGTATCCAGCGTCGGAATCTGGGCGTTGGGGCGGCGTGCGGCGTTGGGGAAAGACAGTCCTAACCGTGGAGGGTTCTGGTAAATGATGGGGTGAGGAGGGGCTCTTTGGCTCCCACCAGTCCCCCTGTCTGGTCTAT
+
CCBCCFFFCFFFGGGGGAAEGFGDG2EEGGGGGGGGGGAGHGHGGH5DGEF1EGGHGHFHHHHH@BFGHHGGGGGHHHH2BGHHH/FEHGHGGGGGGHHGGGGGGHHGH?GHHH2GHFGHHHGGCC/>@@FGHHHHH.ADDGHGG.CG-DFF.@F-@CDFFFF.AEF/BFFFFFFFFFFFFFFFFFFAFFFFFFFFFFFFFFFFFDCFFFFFFFFFCEFFFF/FFFFFFFFFFBFFFFFFFFFFFFFFFFF
@M05620:37:000000000-D9766:1:1101:14046:8839 1:N:0:61
AGTGCCAGCTCTCAATCGCACAGGGGACCCAGGGCCTGGCCCCTCCATCCAGAAAACCTATGACCTCACCCGCTACCTGGAGCACCAACTCCGCAGCTTGGCTGGGACCTATGTGAGTATCCAGCGTAGGAATCTGGGAGTTGGGGAGGAGTGAGGAGTTGGGGAAAGACAGTCCTAACCGTGGAGGGTTCTGGTAAATGATGGGGTGAGGAGGGGCTCTTTGGCTCCCACCAGTCCCCCTGTCTGGTCTA
+
BCAABFFFCFFFGGGGGGGGGGHHGGGGGGHHGGGGGGHHHHGHGGHHHHHHHHHHHGHHHHHHHHHHHHHGGEGGHHHHHHHHHHHHGHHHGGGGGHFHGHHGGGHHGHHHHHHHHHGHHHHHHGGGGGHHHHHHHHHGGHHHGGGGGGGHHEHHHGHHHHGGGGHHHHHHHHHHHHHEGEEFGGGG;FGGGGFGGGGGGGGGGGFFFFFFFFFFFFFFFFFFFFFFFFFFFFFFFFFFFFFFFFFFFFF
@M05620:37:000000000-D9766:1:1101:21431:8853 1:N:0:61
AGTGCCAGCTCTCAATCGCACAGGGGACCCAGGGCCTGGCCCCTCCATCCAGAAAACCTATGACCTCACCCGCTACCTGGAGCACCAACTCCGCAGCTTGGCTGGGACCTATGTGAGTATCCAGCGTAGGAATCTGGGAGTTGGGGAGGAGTGAGGAGTTGGGGAAAGACAGTCCTAACCGTGGAGGGTTCTGGTAAATGATGGGGTGAGGAGGGGCTCTTTGGCTCCCACCAGTCCCCCTGTCTGGTCTA
+
CCCBCFFFBFFFGGGGGGGGGGHGGGGGGGGHGGGGGGHHHHGHGGGHHHHHHHHHHGHHGHHHHHHHHHHGGGGGHHHHHHCHHGHHGHHHGGGGGFFHGHFFFGHHGHHHHHHHHGHHHHHHHGFGGGHHHHHHGHHGEHHHGGGGGGEGHHHHHGGEHHGGGGHHHHHHHHHGHHHHGFGGGGGGCFFGGG;FFGGGGGGGGG;BFFFFFFFFFFFFFFFFFFFFFFFFFFFFFFFFFFFFFFFFFF0
@M05620:37:000000000-D9766:1:1101:21449:8854 1:N:0:61
AGTGCCAGCTCTCAATCGCACAGGGGACCCAGGGCCTGGCCCCTCCATCCAGAAAACCTATGACCTCACCCGCTACCTGGAGCACCAACTCCGCAGCTTGGCTGGGACCTATGTGAGTATCCAGCGTAGGAATCTGGGAGTTGGGGAGGAGTGAGGAGTTGGGGAAAGACAGTCCTAACCGTGGAGGGTTCTGGTAAATGATGGGGTGAGGAGGGGCTCTTTGGCTCCCACCAGTCCCCCTGTCTGGTCTA
+
AAAABFBCAFFFGGGGGGFAEGHCFGGFGGEHGCFGFGHHHHEHEGHFFFBGBG3GHFHBG3AGHHHHHHHEGEGGHHHHHHHEHHHHGHHHGG/EEGHHGGHGG?GHGHHHHHGHHHHHHHHHHGGDCGHHHHHHHHHGGHHHGGGGGFEHHHHHHGHHHHGGGGHHHHHHHHHHHHHHGGGGGGGGCFGGGGGGGFGGGGGGGGFBFFFEFFBBBBFFFFFFFFFFFEFFFFFFFFFFBFFFFFFFFFB
@M05620:37:000000000-D9766:1:1101:14082:8880 1:N:0:61
GAGGCTGCTTTGGAAGAAACTCATAGATTACTGCAACAGTTCCCCCTGGACCTGGAAAAGTTTCTTGCCTGGCTTACAGAAGCTGAAACAACTGCCAGGATGCTACCCGTAAGGAAAGGCTCCTAGAAGACTCCAAGGGAGTAAAAGAGCTGATGAAACAATGGCAAGTAAGTCAGGCATTTCCGCTTTAGCACTCTTGTGGATCCAATTGAACAATTCTCAGCATTTGTACTTGTAACTGACAAGCCAGG
+
ABAABBFBFFFFGGGFAGGGGFFGGHFHHGHHHHHGHHHDGHGHHGGGHGHHFFHFHHHHBFHHHHFGHHHHGFFHHHHHFGHHHHHFHHGHFHHHGHGHHHHHFHHHGEEEEFHHHGHGGHGHG4GHFHHHHHHC3?AGG??FGGHEHHHHGHHHHHHG/GBGHHHGHGFFGHHHHHHHGHHHGGGGEHHHHGHHHHHFHGHHHHBCBHHHGHHHGBGFHGFHHHHHHHHFFGFGGGFBBFGGGFEGGGG
@M05620:37:000000000-D9766:1:1101:17811:8884 1:N:0:61
GAGGCTGCTTTGGAAGAAACTCATAGATTCCTGCAACAGTTCCCCCTGGACCTGGAAAAGTTTCTTGCCTGGCTTCCAGAAGCTGAAACAACTGCCAGGATGCTACCCGTAAGGAAAGGCTCCTAGAAGACTCCAAGGGAGTAACAGAGCTGATGAAACAATGGCAAGTAAGTCAGGCATTTCCGCTTTAGCACTCTTGTGGATCCAATTGAACAATTCTCAGCATTTGTACTTGTAACTGACAAGCCAGG
+
>>1AA>FAFFFFFGGG1BFGGGHHHGHHH3BFGH01FFFDFGHHGGEFG0FGHHGHHGHHHHHHFFGHHHHHHHB0BGHHHHHFGBGHHEGHHHHH1BGEGHFHGHHHGEGEFHBC0FGHHHGHGH1GHHHHHH1<GGG/AE0D21B0FGHHBGH2F1@GFHGHHFFFFDGHDFHHHHHHHHHHGGGGGHF0DDHHFFGHGGHHHHFGHHHGHGCGFCGH0CGGFHGCGHHFFGGFGGFFGBFGFFGGFFG
@M05620:37:000000000-D9766:1:1101:4379:8888 1:N:0:61
GAGGCTGCTTTGGAAGAAACTCATAGATTACTGCAACAGTTCCCCCTGGACCTGGACAAGTTTCTTGCCTGGCTTACAGAAGCTGAAACAACTGCCAAGGTGCTACCCCAAAGGAAAGGGGCCTAGAAGCCTCAAAGGGAGTAAAAGACCTGATGAAACAATCTCAAGAAAGGCAGGCATAACCGATAAACCACTCACAAGAACCCAATAGAACAAACCTAAGCACTTGTACCACTTCCTAAAAAACCAGG
+
A?AB>AFBFFFFGBAFGGFGFGHHHFHHHHGHGHCHFHGGHEFGGGEFEGFGHHEG231FGHHGHHHBBF3BBGHBBBBFHHBGHE3GBGGHHHHGHB1133B3DBGF11?C32B3F00/>@/?BB3BD3BFB3CE32/FF?2D3F3C2@22@@F2>>@GC?11?=1=1?GGA/?EDFG>11<1>-<<.00<.:0;/:00./:/:;../0;9BFF/..9;0:/9;/0;0;0;;00;000900:00-;;9;9
@M05620:37:000000000-D9766:1:1101:22607:8894 1:N:0:61
GAGGCTGCTTTGGAAGAAACTCATAGATTACTGACACAGGTCCCCCTGTCCATATAACCGTTTCCTGCCTGGCTACCAGCAGCTCCAACCACTTCCCCGATGTTATCCGTAAGGGAAGACTCCTCGCAGACTCCCCGGGCGTGCCCGCGCTGCTGCACCACTGGCAAGTCAGTCAGGCATTTCCGCTTTAGCGCTCTTGTGTATCCAATTGAACCCTTCTCTGCATCTGTACTTTTAACTGTCAAGCCCGG
+
AAAAAAFAFFFFGGGGFGCFGFG3D3DD311DF3BGCF0011B00B/BABGFA2DD2FCEEC0A2D11BBBGGA1ABFGABBGFB1BBF/BF@1BFG0//>/0@B2@B/>0/BF0>0?00BF1<F//>C/01BFCCCG?//<///0.<C@@-.0<0<<CCA/C:.CCC00;;;CB0//.09;009C..;0;9-9CAA09F0/00;0090/:9/9A--99FF/:F/:/:BFB9/9///;;/;//;9/9A-;-
@M05620:37:000000000-D9766:1:1101:18015:8901 1:N:0:61
AGTGCCAGCTCTCAATCGCACAGGGGACCCAGGGCCTGGCCCCTCCATCCAGAAAACCTATGACCTCACCCGCTACCTGGAGCACCAACTCCGCAGCTTGGCTGGGACCTATGTGAGTATCCAGCGTAGGAATCTGGGAGTTGGGGAGGAGTGAGGAGTTGGGGAAAGACAGTCCTAACCGTGGAGGGTTCTGGTAAATGATGGGGTGAGGAGGGGCTCTTTGGCTCCCACCAGTCCCCCTGTCTGGTCTA
+
A?AABFFBAFFFGGGGGFGGG2FACEDGGGHHGGGG2AGFHHGHGGHFHFFHFHBCGGHFEGDHGFGGHHHEE?EGFHEGHGHHHHHHGFHHGGEGGHGHGHHGDGHHGHHHHHHHHHHHHHHHHGGGGGHHHHHHHHHGFHHHGGGGGGGHHHHHHGHHHHGGGGHHHHHHHHHHHHHHGGEGGGGGEGGGGGFGGGGGGGGGGGFBFFFFFFBBBBFFFFFFFFFFFFFFFFFFFFFFBFFFFFBFFFF
@M05620:37:000000000-D9766:1:1101:24062:8927 1:N:0:61
GAGGCTGCTTTGGAAGAAACTCATAGATTACTGCAACAGTTCCCCCTGGACCTGGAAAAGTTTCTTGCCTGGCTTACAGAAGCTGAAACAACTGCCACGATGCTACCCGTAAGGAAAGGCTCCTAGAAGACTCCAAGGGAGTAAAAGAGCTGACGAAACAATGGCAAGTAAGTAAGGCATTTACGCTTGAGCACTCTTGTGGATCCAATTGAACAATTCTAACCATTTGTACTTGTAACTGACAAACCAGG
+
>3AA3AFACBB4F4ABFFFFGGHHHCHHHH4AFB4BFHBDF5BBFAAECGAFHHEGB32BBDHBFHH53B3BABE33ABFGH3BF33B3?1FGHHFH3>/?1B@BFGB?1>?0?BB??C/30?3??B?3BB33??B2/??<<?BGFGC<@@@<2?//?<?/?11?<1?1<>=1<1>CG01<111>.<...000<<<<0<;0:C0<G0:0;:0:;;C000;;90;000;9C0;000;00900=/;;/;:.:;
@M05620:37:000000000-D9766:1:1101:17035:8929 1:N:0:61
ACCACACCTTCTACAATGAGCTGCGTGTGGCTCCCGAGGAGCACCCCGTGCTGCTGACCGAGGCCCCCCTGAACCCCAAGGCCAACCGCGAGAAGATGCCCAGGTGAGTGGCCCGCTACCTCTTCTGGTGGCCGCCTCCCTCCTTCCTGGCCTCCCGGCGCTGCGCCCTTTCTCACTGGTTCTCTCTTCTGCCGTTTTCCGTAGGACTCTCTTCTCTGACCTGAGTCTCCTTTGGAACTCTGAGGTTCTAG
+
AAAAAAAA>FCF3GAFGGFDGFHHGEEB0EHGHGGGCEG?AGFGHGGGAFFGDGCHHHGEGCCEFGGEEEGHFHHGGCGHGHGHCGGGGGGGGGHFGBHHHGHGCHHHD1C/FGCCC-CHGHHHHHHHHHGFFC-@ECHGHHGHHFGGGGGGFGGGGG-@@@@F@<B@@FFFFFFFFFFFFBFFFFFFFFF/B@BBFFBFBFABF/FFFFFFFFFFFFBFFFFBFFFFFF/;9FFFFF/;FF/;A;B/99/
@M05620:37:000000000-D9766:1:1101:13292:8936 1:N:0:61
GAGGCTGCTTTGGAAGAAACTCATAGATTACTGCAACAGTTCCCCCTGGACCTGGACAAGTTTCTTGCCTGGCTTACAGAAGCTGAAACAACTGCCAAGATGCTACCCGAAAGGAAAGGATCCTCGCAGACTACAAGGGAATAAACGAACTGATGAAACAAAAGCAAGTAAGTCAGGCATTTCAGCTTTAGCACTCTTGTGGATCCAATTGAACCAAACTAAGCATATGTACTTGTATCTGACCAGCCAGG
+
BABBBAFBFFFFBGFGGGGGGGHHFHHHHHHHHHHHFGFFGHHHHGGGEHHHHHGB2FCGHHHHFHGFGHFHHHHHHFGHHHHFFHHHHHFGHHHFH3B1FBGHBBGHE/>/?G0FGHH033BF3?EEAEHHHHH1FGDG00B1@1?C/</@FFH1?GG0?00??GFG1<>11>FGFCG1><FFFGE0=0=D0DCF00DGF?0GCG::0<GHHG....;<00CF090;9;9BCF0;00;;BC9//;.;CFC
@M05620:37:000000000-D9766:1:1101:19918:8955 1:N:0:61
AGTGCCAGTCTCAATCGCACAGGGGACCCCGGGCCTGGCCCCTCCACCCCGAAAACCTCTGACCTCACCCGCTACCTGGAGCACCCACTCCGCAGCTTGGCTGGGACCTATGTGCGTATCCAGCGTCGGAATCTGGGCGTTGGGGCGGCGTGCGGCGTTGGGGCAAGCCAGTCCTAACCGTGGAGGGTTCTGGTAAATGATGGGGTGAGGAGGGGCTCTTTGGCTCCCACCAGTCCCCCTGTCTGGTCTAT
+
AAAAAFFFFF5BFEGGG2AEEGHCG2EEEEAEEEGGDHBGDEGGGH2BEAA0>>>GEHGHHHGH4BFGHFEGEGGHFFF0BFHHH/FEGFGGGGGGHHFDHCFGF<FBG1FFGH2CFGGHG1FF@E.AC>C.GHFGFECCCCGGGGGG@B@B?@BBBB?BFBBF?FF.;BFFFFFFFFFBFFB.9ABAFFFFFBFFFFFFFFFFF.@AAFBAD=BBBFFFFFFFFFFFFFDFFFFFFFF?FFFFFFFFFFF
@M05620:37:000000000-D9766:1:1101:6264:8955 1:N:0:61
AGTGCCAGCTCTCCATCGCACAGGGGACCCAGGGCCTGGCCCCTCCATCCAGAAAACCTATGACCTCACCCGCTACCTGGAGCACCAACTCCGCAGCTTGGCTGGGACCTATGTGAGTATCCAGCGTAGGCATCTGGGAGTTGGGGAGGCGTGAGGAGTTGGGGAAAGACAGTCCTAACCGTGGAGGGTTCTGGTAAATGATGGGGTGAGGAGGGGCTCTTTGGCTCCCACCAGTCCCCCTGTCTGGTCTA
+
>A>AAFF11CFFG1FBGE1FE0F0AA0EFGHHGFECCFHFFHEGEFF1GA1BGBFCGGH11GGHG@GGHHH@E//>GFHHGHHHHHHHGGHHGGGE?GG0EGHGGG0GGH1GFGGBGHHHHGFHEC?/>B1@GHHGHH0?CGHHGG<CC.<CCGGH0EGHHHGCEAGF/:/C9FGGFFGGGGGG?CFG.;FFGGC;FFFFFFFFFFF@FFFFBA@@;@FFFFFFFFFAE-A--FBBFFFF@FFFFFFBFFB
@M05620:37:000000000-D9766:1:1101:24112:9011 1:N:0:61
ACCACACCTTCTACAATGAGCTGCGTGTGGCTCCCGAGGAGCACCCCGTGCTGCTGACCGAGGCCCCCCTGAACCCCAAGGCCAACCGCGAGAAGATGCCCAGGTGAGTGGCCCGCTACCTCTTCTGGTGGCCGCCTCCCTCCTTCCTGGCCTCCCGGAGCTGCGCCCTTTCTCACTGGTTCTCTCTTCTGCCGTTTTCCGTAGGACTCTCTTCTCTGACCTGAGTCTCCTTTGGAACTCTGCAGGTTCTA
+
BBBCCCCCFFFFGGGGGGFGGGHHGGGGHGHHHGGGGGGGFGHHHGGGGGGGFHHHHHHGGGFFGGGGGGGGHHHGGGGHGHHHHGGGGDGGGGHGHHHHHHHGHHHHHHGGHHGGGGGHHHHHHHHHHFGGHGGGGGHGHHGHHGGGGGGGGGGGGDAGDGGGGGFFFFFFFFFFFFFFFFFFFFFFFFFFFFDFFFFFFFFFDFFFFFFFFFFFFFFFFFFFFFFFFFFFFFFFFFFFFFFFFFFFFFB
@M05620:37:000000000-D9766:1:1101:17016:9040 1:N:0:61
AGTGCCAGCTCTCAATCGCACAGGGGACCCAGGGCCTGGCCCCTCCATCCAGAAAACCTATGACCTCACCCGCTACCTGGAGCACCAACTCCGCAGCTTGGCTGGGACCTATGTGAGTATCCAGCGTAGGAATCTGGGAGTTGGGGAGGAGTGAGGAGTTGGGGAAAGACAGTCCTAACCGTGGAGGGTTCTGGTAAATGATGGGGTGAGGAGGGGCTCTTTGGCTCCCACCAGTCCCCCTGTCTGGTCTA
+
AABCCFFFCFFFGGGGGGGGGGHHGGGGGGHHGGGGGGHHHHGHGGHHHHGHGHHHHGHHHHHHHHHHHHHGGGGGHHHHHHGHHHGHGHHHGGGGGHHHGHHGGGHHGHGHHHHHHHHHHHHHHGGGGGHHHHHHHHHGGHHHGGGGGGGHHHHHHGHHHHGGGGHHHHHHHHHHHHHHGGFGGGGGEFFGGGFFFGGGGGGGGGFFFFFFFFFFFFFFFHHFFFFFFFFFFFFFFFFFFFFFFFFFFFF
@M05620:37:000000000-D9766:1:1101:16511:9044 1:N:0:61
ACCACACCTTTACAATGAGCTGCGTGTGGCTCCCGCGGCGCACCCCGTTCTGCTTACCGAGGCCCCCCTGAACCCCAAGGCCAACCGCGCGAAGATGCCCAGGTGAGTGGCCCGCTACCTCTTCTGGTGGCCGCCTCCCTCCTTCCTGGCCTCCCGGCGCTGCGCCCTTTCTCACTGGTTCTCTCTTCTGCCGTTTTCCGTAGGACTCTCTTCTCTGCCCTGCGTCTCCTTTGGAACTCTGCAGGTTCTAG
+
BBBBBBBBFF5BFFGFG5BFBBBAEFGHGH2FFGGAAFAEAEFGGG>BCGFGFB@FGHGEFGEGGGGG>?BGHHGGGGGGHHHHGGGGG/>@D<>=G<GH1>FCG0<=DEEHHGGG-AFGHHHHHHFGHGGGGGGGGGGGGGGGGGGGFGFFFFFFFFFFAFFFFFFFFFFFF/FFBFFFFFFFFFFFFFFFFFFFFFFDFAADFFFFFFFFFFFFFFFFFFAFFFFFFFFFFF/;FFFFFFFFFAFFFB;
@M05620:37:000000000-D9766:1:1101:5325:9065 1:N:0:61
AGTGCCAGCTCTCAATCGCACAGGGGACCCAGGGCCTGGCCCCTCCATCCAGAAAACCTATGACCTCACCCGCTACCTGGAGCACCAACTCCGCAGCTTGGCTGGGACCTATGTGAGTATCCAGCGTAGGAATCTGGGAGTTGGGGAGGAGTGAGGAGTTGGGGAAAGACAGTCCTAACCGTGGAGGGTTCTGGTAAATGATGGGGTGAGGAGGGGCTCTTTGGCTCCCACCAGTCCCCCTGTCTGGTCTA
+
ABBBCFFFCFFFGGGGGGGCGGHGGGGGGGHHGGGGGGHGHHGHGGGHHHGHHFHGHGHHHHHHHHHGHHHGGGFGHHHHHHHHHHHHGHHHEFGGGHHHGHHGGGHHGHCHHHHHHHHHHHHHHGEGDFHHHHHHHHFGGHHHGGFGGGGHHHHHHGHHHHGGGGHHHHHHHHHHHHHHGGGGCEGG;CFGGGBFGGGGGGGGGGFFFFFFFFFFFFFFFFFFFFFFFFFFFFFFFFFFFFFFFFFFFFB
@M05620:37:000000000-D9766:1:1101:20359:9075 1:N:0:61
AGTGCCAGCTCTCAATCGCACAGGGGACCCAGGGCCTGGCCCCTCCATCCAGAAAACCTATGACCTCACCCGCTACCTGGAGCACCAACTCCGCAGCTTGGCTGGGACCTATGTGAGTATCCAGCGTAGGAATCTGGGAGTTGGGGAGGAGTGAGGAGTTGGGGAAAGACAGTCCTAACCGTGGAGGGTTCTGGTAAATGATGGGGTGAGGAGGGGCTCTTTGGCTCCCACCAGTCCCCCTGTCTGGTCTA
+
BCCBCFFFCFFFGGGGGGGGGGHGGGGGGGHHGGGGGGHHFHGHGGHGHHHHHHHHHGHHHHHHHHHHHHHGGEGGHHHHHHHHGHHHGHHGGGGGGHHHGHHGGGHHGHHHHHHHHHHHHHHHHGGGGGHHHHHHHHHGGHHHGGGGGGGHHHHHHGHHHHGGGGHHHHHHHHHHHHHHGDEFGGGG;CGGGGFGGGGGGGGGGGDAFFFFFFFFFFFFFFFFFFFFFFFFFFFFFFFDFFFFFFFFBFB
@M05620:37:000000000-D9766:1:1101:12450:9078 1:N:0:61
AGTGCCAGCTCTCAATCGCACAGGGGACCCAGGGCCTGGCCCCTCCATCCAGCAAACCTATGCCCTCACCCGCTACCTGGAGCACCAACTCCGCAGCTTGGCTGGGACCTATGTGAGTATCCAGCGTAGGAATCTGGGAGTTGGGGAGGAGTGAGGAGTTGGGGAAAGACAGTCCTAACCGTGGAGGGTTCTGGTAAATGATGGGGTGAGGAGGGGCTCTTTGGCTCCCACCAGTCCCCCTGTCTGGTCTA
+
>>AABDBC3CFFGGGGGGGGGGEGAE22AE22AABEGCAFH2AGGE2FD1333A2BB1B3533BFFG1GG1>EEEGHBGHHHFGHHHFGFFHDE/EEGHFEGHFEEHHGHEHHHBHHBGFDGFGEGGCG?BG1FHGH0CFAC1<A-F??G?HHHGFHGFE0/-@EGHEGFHH0CGHHFCFG.ABB?EG.CFFFGFFGGFGEFFGGFFBF?ABDD?-=-EFFFFEFFFFFBFFF?BFFFFF?EFFFBF/;F9
@M05620:37:000000000-D9766:1:1101:9870:9088 1:N:0:61
AGTGCCAGCTCTCAATCGCACAGGGGACCAAGGGCCTGGCCCCTCCATCAAGAAAACCTATGACCTCACCCGCTACCTGGAGCACCCACTCCGCAGCTTGGCTGGGACCTATGTGAGTATCCAGCGTAGGAATCTGGGAGTTGGGGAGGAGTGCGGAGTTGGGGAAAGACAGTCCTAACCGTGGAGGGTTCTGGTAAATGATGGGGTGAGGAGGGGCTCTTTGGCTCCCACCAGTCCCCCTGTCTGGTCTA
+
>1>1>B11>CCFG1FEBAAFE0GGF00AA0BFAAF//AFGEGGHGGEHG1BBAF00BE011BAGFDFGHHG>E>>EGHF>0BBFF>//?BGBEEC>>B1BCFHEGGHHEFFHHF>FGGHDDG2DGGA?C/1@GHHHHE<FFHFH/-.<-.><C0<--<CH0C@@...:/:/;CFFGFBFGGGFG.;E@;FFGGGBCBFGFFFFFFFA@EF-9AF@@@@FFFFFFF/BEF-FFFFFFFFFF@FFFFFFFFFB
@M05620:37:000000000-D9766:1:1101:11744:9093 1:N:0:61
AGTGCCAGCTCTCAATCGCACAGGGGACCCAGGGCCTGGCCCCTCCATCCAGAAAACCTATGACCTCACCCGCTACCTGGAGCACCAACTCCGCAGCTTGGCTGGGACCTATGTGAGTATCCAGCGTAGGAATCTGGGAGTTGGGGAGGAGTGAGGAGTTGGGGAAAGACAGTCCTAACCGTGGAGGGTTCTGGTAAATGATGGGGTGAGGAGGGGCTCTTTGGCTCCCACCAGTCCCCCTGTCTGGTCTA
+
CBBCCFFFCFFFFGGGGGGGGGHHGGGGEGHHFGGGGGHHHHGHGGHHHHHHGHEHHGHHHHGHHHHHHHHGGEFGHHHHHHHHGHHHGHHHFGFFGHFHGHHGGGHHGHHHHHHHHHHHHHHHHGGFGGHHHHHHHHHGGHHHGGGGGGGHHGHHHGHHGHGGGGHHHHGHHHHHHHHHGGGGGGGGEGGGGGFFGGGGGGGGGGFFFFFFFFFFFFFFFFFFFFFFFFFFFFFFFFFFFFFFFFFFFFF
@M05620:37:000000000-D9766:1:1101:14308:9101 1:N:0:61
GAGGCTGCTTTGGACGAACCTCATAGATTACTGCAACCATTCCCCCTGGACCTGGATAAGTTTTTTGGCTGGCTTACCGAAGCTGAAACACCTGCCAAGATGCTACCCGAAAGGAAAGGCTACTAAAAGACTCCAAGAGAGTAAAAGAGCTGATGAAACAATGACAAGTAAGTCAGGCATATCAGCTTTATCACTCTTGTGGATCCCATTGAACAAAACTCAGCAATTGTACTTGTCTCTTACACGCCAGG
+
11>11>C>C@B1F1AAAE0AFG1FD31DDBBDDG1BC0ABE22A0AA/ABAFGFA012ABABF2BA//@@/B>BG1B0B?E@/BF11FBB0?FGHFHBE0B1FFFGHG//>EEHHEFFGF11BBB2@@1?@GFG@1@0@FC1@GFGGG0FDGF111=<GHHG11>1101<=<<0==CGHC0=00=0000;00::CF000C0.00;G/;00;F;CCF..;CC90;;/0;FFB000000099000;0---9-;
@M05620:37:000000000-D9766:1:1101:14290:9112 1:N:0:61
GAGGCTGCTTTGGAAGAAACTCATAGATTACTGCAACAGTTCCCCCTGGACCTGGAAAAGTTTCTTGCCTGGCTTACAGAAGCTGAAACAACTGCCAGGATGCTACCCGTAAGGAAAGGCTCCTAGAAGACTCCACGGGAGTAAAAGAGCTGATGAAACACTGGCAAGTAAGTCAGGCATTTCCGCTTTAGCACTCTTGTGGATCCAATTGAACAATTCTCAGCATTTGTACTTGTAACTGACAAGCCAGG
+
CBCBBBFCFFFFGGGGGGGGGGHHHHHHHHHHHHHHHHHFHHHHHGGGHHHHHHHHHHHHHHHHHHHHHHHHHHHHHHHHHHHHHHGHHHHHHHHHH3FAHFHHHHHHG>EEHHHHFHHH30?GF4BGFCGHHHH2//>CGD23DFG/=FGHHH2FHHHH0F1=GHG/?FGGGDHHHHHB1GGHEGGA.0=GDHHHHHHDGGHHHHHHHHHHHH0/00=CGG0CF0CFGGGFGG0CBBBF00;:FC..9FG
@M05620:37:000000000-D9766:1:1101:14733:9117 1:N:0:61
AGTGCCAGCTCTCAATCGCACAGGGGACCCAGGGCCTGGCCCCTCCATCCAGAAAACCTATGACCTCACCCGCTACCTGGAGCACCAACTCCGCAGCTTGGCTGGGACCTATGTGAGTATCCAGCGTAGGAATCTGGGAGTTGGGGAGGAGTGAGGAGTTGGGGAAAGACAGTCCTAACCGTGGAGGGTTCTGGTAAATGATGGGGTGAGGAGGGGCTCTTTGGCTCCCACCAGTCCCCCTGTCTGGTCTA
+
ABABAFFFCFFFGFGGGGGGGGHGGGGGGGHHFGGGGGHHHHGHGGHHHHHHHHHHHGHHHHHHHHHHHHHGG>EFHHHHGHHHHHCGEHHHFGGGGHHHGHHGGGHHGHGHHHHHHHHHHHHHHGGGGGHHHHHHHGHGGHHHGGGGGGGHHHHHHGHHHHGGGGHHHHHHHHHHHHHHGGGGDGGGEGGGGGFFGGGGEGGGGGFFFFFFFFFFFFFFFFFFFFFFFFFFFFFFFFFFFFFFFFFFFFF
@M05620:37:000000000-D9766:1:1101:6553:9117 1:N:0:61
GAGGCTGCCTTGGAAGAAACTGAGAAACCAGGGACACAAGATCGGAAGACAACAACTCTGTACTCTAGTCAGGTGATTGCAGCTCGTATTCCGTCGCCTGGTTTAAAAAAAAAAAAGTATCCAGCGTAGGAATCTGGGAGTTGGGGAGGAGTGAGGAGTTGGGGAAAGACAGTCCTAACCGTGGAGGGTTCTGGTAAATGATGGGGTGAGGAGGGGCCCTTTGGCTCCCACCAGTCCCCCTGTCTCGTCTA
+
>1>A>>11BBB1F1ABFGBBG1FBD3BBFGAAB00B0B0FFEBBA//BBBAA////1AD1D22D1D1ADAFD0111BD@FF1@B1B/B01BB>BF/>?EHFFG0BBBFGEG////>/1>22@><0/////?<G1FGBC0F.0><?@AC<CEHFF:.C.CGCEC-CAAFGGGF00;C9FF??:9ACEB@;;.;FF//;B:;/9BFE-A=EFFBA?;-;-9AFF////;:ABABF99FFFEB;AFFF//-;A:
@M05620:37:000000000-D9766:1:1101:12965:9152 1:N:0:61
AGTGCCAGCTCTCAATCGCACAGGGGACCCAGGGCCTGGCCCCTCCATCCAGAAAACCTATGACCTCACCCGCTACCTGGAGCACCAACTCCGCAGCTTGGCTGGGACCTATGTGAGTATCCAGCGTAGGAATCTGGGAGTTGGGGAGGAGTGAGGAGTTGGGGAAAGACAGTCCTAACCGTGGAGGGTTCTGGTAAATGATGGGGTGAGGAGGGGCTCTTTGGCTCCCACCAGTCCCCCTGTCTGGTCTA
+
AAAAAFFFBFFFGFGGGGGCFGGFFCFGGGHHAEEFGGHHHHGCFGGHHHHHHGHGFECGGHHHHGGHHHHGF/EEHHFGBFGHHH11?FGGEFF//33??FFF?FFGGFHFH3GBGBGDFDFGFGBEGDGHGHHHFB?</<<FC@FDGD<FGDDGHGHHHHGCGDHCFHCGHHGGHHFHFGGGGGGF;.C0F00;FFBCFGFBEGD-EFFFFFFFAF?F/9BB/BFFFFFFFFFBBFFFAEB/FFF/BB9
@M05620:37:000000000-D9766:1:1101:20535:9180 1:N:0:61
GAGGCTGCTTTGGAAGAAACTCATAGATTACTGCAACAGTTCCCCCTGGACCTGGAAAAGTTTCTTGCCTGGCTTACAGAAGCTGAAACAACTGCCAAGATGCTCCCCGCAAGGAAAGGCTCCTAGCAGACTCCCCGAGAGTACCAGAGCTGATGAACCAATAGCAAGTAAGTCAGGCATTACCGCTTTAGCACTCTTGTGGATCCAATTGAACAATACTCAGCATTTGTACTTGTAACTGACAAGAAAGG
+
B@BBABFCFFFFGCGGGGFGGGHHHHHHHHHGHHGHGFHHHGFHFGGFHGFHHHGGGBFHBGHGFHGFFFFHHHHBBEGGHHGHFEEHGHAHHHHHG3F1G3FF3BFFG/EEEACGCF0/3?FG3B3DFGHHBG//B/></2DFGHGH/@1?11?GF<GHHH1111FF=FGF11<FCGHHF0=0E-<AEGFB0GCG0;GHHFCCCGGHHHEHGGFGF0;C0;BFGF0FFF0FC00F000C00909.//;9C
@M05620:37:000000000-D9766:1:1101:10893:9195 1:N:0:61
AGTGCCAGCTCTCCATCGCACAGGGGACCCAGTGCCTGGCCCCTCCATCCAGAAAACCTATGACCTCACCCGCTACCTGGCGCACCCCCTCCGCAGCTTGGCTGGGACCTATGTGAGTATCCAGCGTAGGAATCTGGGCGTTGGGGCGGAGTGCGGAGATGGGGAAAGACAGTCCCAACCGTGGAGGGCTCTGGTAAATGATGGGGTGAGGAGGGGCTCTTTGGCTCCCACCAGTCCCCCTGTCTGGTCTA
+
>>>1>BF1AFFFGGGGGE11E?GAF000AAFGB1BB1BGHAHGGGGH1FFFF1FCBFEF1BB2GHDFFHFF>>>>EHG1B0>?EEGG/>E/?>ECE>F1<EFFFGGGFCHFFDFG211FDFH2FHGFFGGG1FDDGD</<C@CCC@.:C-99909@9A-;9FG?;.-;/9/;FFF/BBFF@-A@--A=-AAFFFFFFF/:BFFFF?;9-9A/;-@9=;999FF/9FF-E9ABAFFFFFFF@FFFFFFFFFF
@M05620:37:000000000-D9766:1:1101:25474:9233 1:N:0:61
GAGGCTGCTTTGGAAGAAACTCATAGATTACTGCAACAGTTCCCCCTGGACCTGGAAAAGTTTCTTGCCTGGCTTACAGAAGCTGAAACAACTGCCATGATGCTACCCGTAAGGAAAGGCTCCTAGAAGACTCCAAGGGAGTAAAAGAGCTGATGAAACAATGGCAAGCAAGTCAGGCATTTCCGCTGTAGCACTCTTGTGGATCCAATTGAACAATTCTCAGCATTTGTACTTTTAACTGACAAGCCAGG
+
AAABBAFAFFFFFGGGGGFGGGHHGGHHHHHHHHHHCEH5FHHDGGEGEHHFHHFHFGBGHHHHFHFHHE3FHHGHHDFGHHHHFHHHHBGHH?GBG4F3GGD@FGHH>EEEACFHFGE/3BF3BDFHHCFB?GFGHGGEGD0?FFDFGHFFD1@2DFGGC1@GHFHG/?GHFFHGEHG11FF1<CD-C1000<=C<0<=C.0<CCGC00GGF0CH0;CHC0;CCC0;0CFF000;0;C09990;;CEFEA
@M05620:37:000000000-D9766:1:1101:28301:9246 1:N:0:61
GAGGCTGCTTTGGAAGAAACTCATAGATTACTGCAACAGTTCCCCCTGGACCTGGAAAAGTTTCTTGCCTGAATTAAAGACGCTGAGAAAACTGCCAAGGAGTACAAGCACTGATGAAACAATAGCCAGTAAGTCCCACTTGAACACTTTTGAACACTTGTACCTCCAATTGAACAATTATCAGCAAAAGTACTTGCAACTAACAATCTAGGCACAACAGATCGGCAGAGCACACGTCTGCACTCCCCTCA
+
A3AABBCAFFFFFF5GGG4GGGHFHH5DG5GGGHGHHHHHHGHHHGGGG2FGHGHFBGHHGHHHHFGFG532B5DGHHF5B1>1BE1G53BGHEB?FBGAGGBCFH4G111B334FE333B/33BB330B34F4?F3300B33BF1BBB?1B?1B10@FGG122@</@G@FGH<1?011??111??010>11>><111=<011>F00<0000/0</=C./;0;.;---../9CFF-;;CE00/;CF../..
@M05620:37:000000000-D9766:1:1101:20356:9268 1:N:0:61
ACCACACCTTCTACAATGAGCTGCGTGTGGCTCCCGAGGAGCACCCCGTGCTGCTGACCGAGGCCCCCCTGAACCCCAAGGCCAACAGCGAGAAGATGCCCAGGTGAGTGGCCCGCTACCTCTTCTGGTGGCCGCCTCCCTCCTTCCTGGCCTCCCGGCGCTGCGCCCTTTCTCACTGGTTCTCTCTTCTGCCGTTTTCCGTAGGACTCTCTTCTCTGACCTGAGTCTCCTTTGGAACTCTGCAGGTTCTA
+
AAA?AAAAFFFFGGGGCG1AF1FCG0AB00FG1FFACEGCFHHHHGGGEAGGGHGFHHHG?ECGG/EEGGG0F1FEGG?H//GFHG/0FE@//CBG1F11FFHGHHHHHHGFHEGCGGGHHHGFGHHGHHGHHGGGGG:EHFGHHHHHHGFHHHGG?A-;AGGB@?B@@FBFFFFFFFFFFFFFFFFFFFFFF@BBFFFFFFFFFFFFFFFFFFFFFFFFFFFFFFFFFFFFFFFFFFFFFFFFFFFFFFF
@M05620:37:000000000-D9766:1:1101:15989:9278 1:N:0:61
ACCACACCTTCTACAATGAGCTGCGTGTGGCTCCCGAGGAGCACCCCGTGCTGCTGACCGAGGCCCCCCTGAACCCCAAGGCCAACCGCGAGAAGATGCCCAGGTGAGTGGCCCGCTACCTCTTCTGGTGGCCGCCTCCCTCCTTCCTGGCCTCCCGGAGCTGCGCCCTTTCTCACTGGTTCTCTCTTCTGCCGTTTTCCGTAGGACTCTCTTCTCTGACCTGAGTCTCCTTTGGAACTCTGCAGGTTCTA
+
CCCCDDCCFFFFGGGGGGGGGGHHGGGGHGHHHGGGGGGEFHHHHGGGEGGGGHHHHHHGGGGGGGGGGGGHHHHGGGGHGHHHHGGGGGGGGGHHHHHHHHGGHHHGHHGGHHGGCGGHHHFHHFHGHHGGHGGGGGHGHHGGHGGGFGGGGGGGDB-:AFFGFFFFFFFFFFFFFFFFFFFFFFFFFFFFFFADFFFFFFFDDFFFFFFFHFFFFFFFFFFB/BFFFFFFFFFFFFFFFFFHFFFFFFB
@M05620:37:000000000-D9766:1:1101:10456:9309 1:N:0:61
AGTGCCAGCTCTCAATCGCACAGGGGACCCAGGGCCTGGCCCCTCCATCCAGAAAACCTATGACCTCACCCGCTACCTGGAGCACCAACTCCGCAGCTTGGCTGGGACCTATGTGAGTATCCAGCGTAGGAATCTGGGAGTTGGGGAGGAGTGAGGAGTTGGGGAAAGACAGTCCTAACCGTGGAGGGTTCTGGTAAATGATGGGGTGAGGAGGGGCTCTTTGGCTCCCACCAGTCCCCCTGTCTGGTCTA
+
ABABCFFFBFFFGFGGGGGGGGHHGGGGGGHHGGGGEGHHFHGGGGHHHHFHHHHHHGHHHHHHHHHHHHHFGEGGHFHHHHHHHHHHGHHHGGGFGGBGGGGGGGHHGHHGFFG3BFHGFHHHGGBEFGHHGHGHHHFFDF1GDFEC@EDGGBHHHDCCFCFGEGHHFHHHHGHFFGBC?9;@EEGGFGFGGGBFFFFGBFGGGGA>A?AFDFFDFFFFFFFFFFFFFFFFFF:FFFFF=FFFBBFBB09
@M05620:37:000000000-D9766:1:1101:16063:9341 1:N:0:61
ACCACACCTTCTACAATGAGCTGCGTGTGGCTCCCGAGGAGCACCCCGTGCTGCTGACCGAGGCCCCCCTGAACCCCAAGGCCAACCGCGAGAAGATGCCCAGGTGAGTGGCCCGCTACCTCTTCTGGTGGCCGCCTCCCTCCTTCCTGGCCTCCCGGCGCTGCGCCCTTTCTCACTGGTTCTCTCTTCTGCCGTTTTCCGTAGGACTCTCTTCTCTGACCTGTGTCTCCTTTGGAACTCTGCAGGTTCTA
+
BBBBBBBBFFFFGGGGGGGGGDGHGFGGHGHGHGGGGGGCGHHHHGGGGGGGGGHHHHHGGGGGGGGGGGGHHHHGGGGHGHHHHGGGGGGGGGHHFDFGHEC/FGFH??/FCG-CD<C0DGH0<D00=GFHE@D?.CCFHF.:00/00;?FFF.AA-;:-;-.@ADF-/FFFF/FF/;:FFFFFFF/9BB//-9.BA/9A;.;A:F9BBFFFBFFF//;/:./:/9:F/9FF/BB/FFBF/B/9.9BFF9
@M05620:37:000000000-D9766:1:1101:22042:9359 1:N:0:61
AGTGCCAGCTCTCAATCGCACAGGGGACCCAGGGCCTGGCCCCTCCATCCAGAAAACCTATGACCTCACCCGCTACCTGGAGCACCAACTCCGCAGCTTGGCTGGGACCTATGTGAGTATCCAGCGTAGGAATCTGGGAGTTGGGGAGGAGTGAGGAGTTGGGGAAAGACAGTCCTAACCGTGGAGGGTTCTGGTAAATGATGGGGTGAGGAGGGGCTCTTTGGCTCCCACCAGTCCCCCTGTCTGGTCTA
+
BCBBCFFFDFFFGGGGGGGGGGHGGGGGGGHHGGGGGGHHHHGHGGHHHHHHHHHHHGHHHHHHHHHHHHHGGEGGHHHHHHHHHHHHGHHHEGGGGHHHGHHGGGHHGHHHHHHHHHHHHHHHHGGGGGHHHHHHHHFGGHHHGGGGGGFHHHHHHGHHHHGGGGHHHHHHHHHHHHHHGGGGGGGGEGGGGGGGGGGGGHHGGGFFFFFFFFFFFFFFFHHFFFFFFFFFFFFFFFFFFFFFFFFFFFF
@M05620:37:000000000-D9766:1:1101:11334:9380 1:N:0:61
GAGGCTGCTTTGGAAGAAACTCATAGATTACTGCAACAGTTCCCCCTGGACCTGGAAAAGTTTCTTGCCTGGCTTACAGAAGCTGAAACAACTGCCAGGATGCTACCCGTAAGGAAAGGCTCCTAGAAGACTCCAAGGGAGTAAAAGAGCTGATGAAACAATGGCAAGTAAGTAAGGCATTTCCGCTTTAGCACTCTTGTGGATCCAATTGAACAATACTCAGCATTTGTACTTGTATCTGACAAGCCAGG
+
>3AA>>FACDDDGB5BBGBGGGHHHGHHHFBBDF4EFGFGHDDBFFAEABBFGGFBB32FBFGDFGFBBB3BBFG3BBBFHH3FFB3FBB?GHHHGF3??FEGFFHGFE>/??B@B??F?3??3BBB??BGDFBBBB/?FD/?BGFFFBB@F@222@@@FF@22?<1/1<<?111?GHF11=1=CDD.<1>10<<<0=DDG.<0<G<<0;00;<;F00:;0;0;000=CGF;;;0;00;C0;90;.;99;A
@M05620:37:000000000-D9766:1:1101:10082:9393 1:N:0:61
AGTGCCAGCTCTCCATCGCACAGGGGACCCAGCGCCTGGCCCCTCCATCCAGAAAACCTATGACCTCACCCGCCACCTGGCGCACCCCCTCCGCAGCTTGGCTGGGACCTATGTGAGTATCCAGCGTAGGAATCTGGGAGTTGGGGAGGAGTGCGGAGTTGGGGAAAGACAGTCCTAACCGTGGAGGGTTCTGGTAAATGATGGGGTGAGGAGGGGCTCTTTGGCTCCCACCAGTCCCCCTGTCTGGTCTA
+
>>>1>BF1AFFFGCGDBAA1E0FAF000A0BF0AAA/BGHEHGFGGHFHFGGBEG0BEFE1B@GH1BFHGG>E>>EGE0F0>EEGGE/>EE?<E?E<FBBAGHGGGHHGHCFHGG2F@GHHHFHHGGACGHFGHGHHH0FEFHHGG.@C.;CG0AC-C.;CFGG?.AF/C9BFGGGFGGGGAE@.9A@-;FFFFFFFFBFEFFFFBA@?FFFBB@;@@FBFFFFEFFEFFFFEFFFFFFF@FFFFFFFFFB
@M05620:37:000000000-D9766:1:1101:12709:9401 1:N:0:61
AGTGCCAGCTCTCAATCGCACAGGGGACCCAGGGCCTGGCCCCTCCATCCAGAAAACCTATGACCTCACCCGCTACCTGGAGCACCAACTCCGCAGCTTGGCTGGGACCTATGTGAGTATCCAGCGTAGGAATCTGGGAGTTGGGGAGGAGTGAGGAGTTGGGGAAAGACAGTCCTAACCGTGGAGGGTTCTGGTAAATGATGGGGTGAGGAGGGGCTCTTTGGCTCCCACCAGTCCCCCTGTCTGGTCTA
+
BAABBFFFCFFFGFGGGGGCGGHHGGGGGGHHCEGGGGHHHHGHGGHHHHHHHHHHHGHHHHHHHHHHHHHGGEFGHHHHBGHHHHFGFHHHGGGGGHHHGHHGGGHHGHHHHHHFHHHHHHGHHGGGGGGGHHHHHHFFGHHHGGEGGAEHHFHHHGHHHHGGGDHHHHHHHHHHHFHHGGGGDEGGEGGGGGGGGGGGGGGGGGFFFFFFFFFFFFFFFFFFFFFFFFFF?FFFFFFFFFFFFFFFFFB
@M05620:37:000000000-D9766:1:1101:19635:9409 1:N:0:61
GAGGCTGCTTTGGAAGAAACTCATAGATTACTGCAACAGTTCCCCCTGGACCTGGAAAAGTTTCTTGCCTGGCTTACAGAAGCTGAAACAACTTCCCGGATGCTACCCGTACGGAAAGGCTCCTCGCAGACTCCCAGGGCGTCCCAGCGCAGATGCACCACTGGCAAGTAAGTCAGGCATTTACGATTTAGCACTCTTGTGGATCCAATTGAACAATTCTCAGCATTTGTACTTGTAACTGACAAGCCAGG
+
AAAAA?FAFFFFFGGGGG1FEGBHHGHFHHHHHFFAEFF1DGHHHGGCG0GFHFGHH1GHHHHHDHDHHHFHHHFFHFHHHHHGC@GHHH/FG1GHH/>/EE0@2BGG//>/>E/?/0F?10<FEE@C//BG1FFF1////<//<110/<->><GFGD0C<G0/<CG.=000DGFHHH.CHHBGC.CHG;0C099FFFF0B.;F;99BFGGG0BF/00CFC0CB;FF0C;CFFF///BB9FBFFF?E-9?E
@M05620:37:000000000-D9766:1:1101:16713:9412 1:N:0:61
AGTGCCAGCTCTCAATCGCACAGGGGACCCAGGGCCTGGCCCCTCCATCCAGAAAACCTATGACCTCACCCGCTACCTGGAGCACCAACTCCGCAGCTTGGCTGGGACCTATGTGAGTATCCAGCGTAGGAATCTGGGAGTTGTGGAGGAGTGAGGAGTTGGGGAAAGACAGTCCTAACCGTGGAGGGTTCTGGTAAATGATGGGGTGAGGAGGGGCTCTTTGGCTCCCACCAGTCCCCCTGTCTGGTCTA
+
AAAAAFFFBFFFGGGGGFGGGGFHGGGGGGDHGEEGGGHHHHGEFGFFHHHHGHFHHEHFHHGGHHHBGHHGGFEFHHHHHHHHHHAGEGDGGG?@EFHHGHFF/?EGGHHFDGHFHFHHHF3GCC?CDGF2GHH11FGFDHF?D?FH?DDHHFFHHDGCD/-AC.CFHHHGHHHHFFHHFGHAAEA-EGGFBFCF0BFGFFGF??CGF?.FFF=;BFFFFFFFFFF?FFFF.9FBFFFFFFFFFBFFFF9
@M05620:37:000000000-D9766:1:1101:16715:9429 1:N:0:61
AGTGCCAGCTCTCAATCGCACAGGGGACCCAGGGCCTGGCCCCTCCATCCAGAAAACCTATGACCTCACCCGCTACCTGGAGCACCAACTCCGCAGCTTGGCTGGGACCTATGTGAGTATCCAGCGTAGGAATCTGGGAGTTGTGGAGGAGTGAGGAGTTGGGGAAAGACAGTCCTAACCGTGGAGGGTTCTGGTAAATGATGGGGTGAGGAGGGGCTCTTTGGCTCCCACCAGTCCCCCTGTCTGGTCTA
+
CCCCCFFFCFFFGGGGGGGGGGHHGGGGGGHHGGGGGGHHHHGHGGHGHHHHGHHHHGHGHHHHHHHHHHHGGGGGHHHHHHHHHHGHGHHHGGGGGHHHGHHGGGHHGHHHHHHHHHHHHHHHGGDGGGHHHHHHHHHGGHHHGGHHGGGHHHHHHGHHHHGGGGHHHHHHHHHHHHHHGGHGGGGG;FGGGGFFGFGGGGGGGGGGFFFFFFFFFFFFFFFFFFFFFFFFFFFFFFFFFFFFFFFFFFF
@M05620:37:000000000-D9766:1:1101:21146:9430 1:N:0:61
GCTGCTGCTTTTGAATCCACTCATAGATTCCTGCCCCAGTTCCCCCTGTCCCTGTAACCGTTTCTTGCCTGGCTTCCAGAAGCTGCAACCACTGCCCGGATGCTACCCGTACGGCAAGGCTCCTCGCAGACTCCCCGGGCGTCCCCGCGCTGCTGCACCACTGGCAAGTAAGTCAGGCATTTCCGCTTTAGCACTCTTGTGGATCCAATTGAACAATTCTCAGCATTTGTACTTGTAACTGACAGCCCGGG
+
1>1>A1BBCF3BBAB3B1BFBB1D3ADGGBDGHHHAF0B1DDFGHG/BBBF1BFBGFBHEEEFF2D1BFHHHHGBBGGHABBGBB1>FF0BBBBGH/BEGGGHH2BFGGFGAEG?E/?CGHHGH0C/>ECHHHHCCCG?/AC@C.<@-ACGGAGHHHHHHEHHHHHFGG0BFGGGGBF.CFGGGGGGGG0CF9FFGGGGFFFFFFFFBFFFF/B/-;BFFFBFFFFFFFFFFFFFFFFFFF/;FFFF-;;@
@M05620:37:000000000-D9766:1:1101:25638:9448 1:N:0:61
AGTGCCAGCTCTCCATCGCACAGGGGCCCCAGGGCCTGGCCCCTCCATCCAGAAAACCTATGACCTCACCCGCTACCTGGCGCACCCACTCCGCAGCTTGGCTGGGACCTATGTGAGTATCCAGCGTAGGAATCTGGGCGTTGGGGAGGAGTGCGGAGTTGGGGAAAGACAGTCCTAACCGTGGAGGGTTCTGGTAAATGATGGGGTGAGGAGGGGCTCTTTGGCTCCCACCAGTCCCCCTGTCTGGTCTA
+
>>>1>BFFAFFFG1FDFFE1ECHGG00AEAEF0AEEGFHHHHGHGGHGHGGHHFH0FEHBFFFHHFGHHHH/>>>EHHFGB>EEEG//?FFFEEEEEHFHGFFGGGHGGGHHHHHHGHHHHHFHHGG?CGEHFHHBGH.<CCCFGG.CC.<GG0CG?CGHHGGG?9.9/C/;FFGGBBFG@GG?.AB@FFFFFFFFFFFFFFFFFFB?EFFEBF@;@@EFFFFFFFFFFFFFEFFFFFFF?99FFFFFFF9
@M05620:37:000000000-D9766:1:1101:21148:9449 1:N:0:61
GAGGCTGCTTTGGAAGAAACTCATAGATTACTGCAACAGTTCCCCCTGGACCTGGAAAAGTTTCTTGCCTGGCTTACAGAAGCTGAAACAACTGCCAGGATGCTACCCGTAAGGAAAGGCTCCTAGAAGACTCCAAGGGAGTAAAAGAGCTGATGAAACAATGGCAAGTAAGTCAGGCATTTCCGCTTTAGCACTCTTGTGGATCCAATTGAACAATTCTCAGCATTTGTACTTGTAACTGACAGCCAGGG
+
A?AAA?CACFDFAFGGGFGGFGHHHHHFFHFHHHHCCEHEDGHDHGGGAGGGGHEH1F0GGGGHFHFFHFFHHHGHHFGFHHHFGHHHHFHHHEGCH1BCGBFGHHHHGGG?FHHHGHG/1FFHGHGHHHHHFHFHHGFFGGHHHGHGHHGHHFHBHHHGHFHGHHHG?FGHHHHHCGHBDGFFCEG?F1100<CG<<DHCCHHGFFCFHGHFBGF0CHH0;;CGHFCFHHGFB0;90C9BF/90AEFFEB
@M05620:37:000000000-D9766:1:1101:14287:9497 1:N:0:61
GAGGCTGCTTTGGAAGTAACTGACAAGCCAGGGACACAAGATCGGAAGAGCACACGTCTGAACTCCAGTCACGAATTCGTATCTCGTATGCCGTCTTCTGCTTTAAAAAAAAAAACACATCCTTCCTGGCTCCTCGCCTCCTCCTCTTGCGTCCCCGCGCTGTTGCCCCCCTTTCACGTCCTTCCGCTCTTTCCGCTTTCGCACTCCTCTTATTCTCTTTGCTACCTTCCCCGTCTCGCTCTTCGTCTCTG
+
BBBBAAFBFFFFGGGG4BFGGFG4BFBAFGBBEDFGHHGFBFFCEDAEA2BBBB10BGCFABBFBB3BFB3DB1>BFFFBBFFGFBBEGBBGEFGG1BFGBBB4BFGBDF<</<///0/@@@222@2@0??<C1?//-.><BGH001=<D?.<?CCC--:A-9;00;BE-BA.0;0CA;9.C09/...99;/9BADFF?BDF.B-B.:.:/;:/B///;//99//.;/9/;.-..9./.;..;/.9.;;B/
@M05620:37:000000000-D9766:1:1101:26706:9507 1:N:0:61
GAGGCTGCTTTGGAAGAAACTCATAAATTACTGACACAGGTCCCCCTGACCATGTCACCGTTTCGTACCTGGCTTACAGAAGCCTGTACCACTTCCCGGATGCTAACCGTAAGGCAAGGCTCCTCGCAGACTCCCCGGGCGTCCCCGCGCTGCTGCACCACTGGCAAGTCAGTCAGGCCTTTCCGCTTTCGCACTCTTGTGGATCCAATTGACCCCTTCTCCGCATTTGTACTTGTAACTGCCAAGCCAGG
+
A?AAA4CAFFBDGGGFGC4GGGBDD55DB45DF5BFF2A233B22BAB2BBBE5D55DFE11B31B21AD3ABBFGHFG53BF1313D@@DFEBGH?1>@EEFFB@GG/>?/0B3B0?//FGGHBEECG/FFHHHGGG@/CCDGGHG-<CGGEHHHHGHF.C:GHGHGH0:CGHGFBF.;FGGGGGGDG0CE:BGGGGGGFABF/;BFFFFFBF.9AAFF//;;BFFBFFFFFFFFFFFFF/BBB.;A.;E
@M05620:37:000000000-D9766:1:1101:6810:9551 1:N:0:61
AGTGCCAGCTCTCAATCGCACAGGGGACCCAGGGCCTGGCCCCTCCATCCAGAAAACCTATGACCTCACCCGCTACCTGGAGCACCAACTCCGCAGCTTGGCTGGGACCTATGTGAGTATCCAGCGTAGGAATCTGGGAGTTGGGGAGGCGTGAGGAGTTGGGGAAAGACAGTCCTAACCGTGGAGGGTTCTGGTAAATGATGGGGTGAGGAGGGGCTCTTTGGCTCCCACCAGTCCCCCTGTCTGGTCTA
+
>11>A@DFAFC3AFGDFEFGEECFEEEGEEHHGGGCEAGFGHGHGGHHDGHFFF1FGE0FGHFHHHFHHHHGGGEFHHHGHHHAA?GHGFHHGCEEEFHHGHHGE?FHGHGHHHEGHHH1F2FGHG/E<C1G1FGHBG0?/GFH@C.AC.<<C..C<CHHFHGGGACAG//;90CFGGGG@GG-.;.@EGGGEGFFGG//9BFFEFF@FF-/AB@@@-EFFBFBFF/AEFFFFF9FFFFF@EFFFB/;9F/
@M05620:37:000000000-D9766:1:1101:15197:9583 1:N:0:61
AGTGCCAGCTCTCAATCGCACAGGGGACCCAGGGCCTGGCCCCTCCATCCAGAAAACCTATGACCTCACCCGCTACCTGGAGCACCAACTCCGCAGCTTGGCTGGGACCTATGTGAGTATCCAGCGTAGGAATCTGGGAGTTGGGGAGGAGTGAGGAGTTGGGGAAAGACAGTCCTAACCGTGGAGGGTTCTGGTAAATGATGGGGTGAGGAGGGGCTCTTTGGCTCCCACCAGTCCCCCTGTCTGGTCTA
+
11>AADDFAFC3EGGD1AFGAECGEGGGGGHHGGCFGCGFFHGHGGGHFGHGGCCHHGBGHHHHHHBHHHHGGGEEHHHFHHHFEGHHGBHHGGGGGHHHGHHGGFHHGHHHHHFHGHGHHHHHEGAEGCFHHHBDHHFEEHHE?@FCGGFGFFHFHCGHBGGGGGHGGFHHHHHGGHFHGGGGGGGGE?FGGGFFGGGGGGGGGGF@FFFFFF--@@FFFBFEFFFFFFFFFFFFFFFF@FFFFFFBFFF
@M05620:37:000000000-D9766:1:1101:6238:9587 1:N:0:61
AGGGCCAGCTCTCCATAGCACAGGGGACCAAGGGCATGGCCCCTCCATCCAGAAAACCTATGACCTCACCCGCTACCTGGAGCACCCACTCCGCAGCTTGGCTGGGACCTATGTGAGTATCCAGCGTAGGAATCTGGGAGTTGGGGCGGCGTGCGGAGTTGGGGCCAGCCCGTCCTAACCGTGGAGGGTTCTGGTAAATGATGGGGTGAGGAGGGGCTCTTTGGCTCCCACCAGTCCCCCTGTCTGGTCTA
+
>11>>>1>AFFFF1F13BBDFGFGEA0A00BFAAFA0BFE0FFFGG0G10BB101BBEABAB2GHDBBGHHEE>/EHFBBBBGECG/?EBFBEE?E/B>B>FFEFGHHGHEHHHGDGDGFHGDHH?C<>E1>FHH2D00?/FHE//.<A-:;A.---=.CFFG@.----;--;9-B9;FF=9E@--A@A-;FFFFFFFFFFFFFEFF@AFF/B?@=@-AFFFBFF//9A9FFFFFFFFFF@AFBFFF//FB
@M05620:37:000000000-D9766:1:1101:23925:9605 1:N:0:61
AGTGCCAGCTCTCAATCGCACAGGGGACCCAGGGCCTGGCCCCTCCATCCAGAAAACCTATGACCTCACCCGCTACCTGGAGCACCAACTCCGCAGCTTGGCTGGGACCTATGTGAGTATCCAGCGTAGGAATCTGGGAGTTGGGGAGGAGTGAGGAGTTGGGGAAAGACAGTCCTAACCGTGGAGGGTTCTGGTAAATGATGGGGTGAGGAGGGGCTCTTTGGCTCCCACCAGTCCCCCTGTCTGGTCTA
+
AAABBFFFBFFFGGGGGAFEEEGHFFFGGGAHGGEEFAGHHHGDFGGHHH3GEG3GGGFGHD5GFAGFHHHGGGGGHHH1GGGFCFHAA3BGAEEEGBGH?GH?/EFFEFCGBFGGHGH??GG2CCCEBEHFB2<?FGFC<FGGGGGCD.?G.GH.C.GGGHG-::CCCGHGCCGBGHF.DC.-EEFA;;FFGF;000;BFFF0E?ADEAFFFADFDBFFFFFFFBFFEFADEFFFBBED=EFFFBBFFFF
@M05620:37:000000000-D9766:1:1101:10767:9630 1:N:0:61
GAGGCTGCTTTGGAAGAAACTCATAGATTACTGCAACAGTTCCCCCTGGACCTGGAAAAGTTTCTTGCCTGGCTTACAGAAGCTGAAACAACTGCCATGATGCTACCCGTAAGGAAAGGCTCCTAGAAGACTCCAAGGGAGTAAAAGAGCTGATGAAACAATGGCAAGCAAGTCAGGCATTTCCGCTTTAGCACTCTTGTGGATCCAATTGAACAACTCTCAGCATTTGTACTTTTCCCTGACAAGCCAGG
+
>1AAA>>AFD@D1BBFF1GGAGDGDGGHHGGFHHCFFAFAFFFBFEAF/BBAGFAB1A0FB2DFADDABB1GHHFFG1FABFGBBDBGGEFGHG@0E1F1B2F1BFBG/?E?BGBG0FF>10?CBBEGE<FF<G11B/</B?01FD>/BF1B<1@2@@FGC@@1GFHF/??<?DGHEHH><G11<>A.F11000<<==<DF.00<<0000;C;::C.::;00:;:;0;0;0;0000;0B009/90.99B9;
@M05620:37:000000000-D9766:1:1101:12499:9667 1:N:0:61
GAGGCTGCTTTGGAAGAAACTCATAGATTACTGCAACAGTTCCCCCTGGACCTGGACAAGTTTCTTGCCTGGCTTACAGAAGCTGAAACAACTGCCATGATGCTACCCGTAAGGAAAGGCTCCTAGAAGACTCCAAGGGAGTAAAAGAGCTGATGAAACAATGGCAAGTAAGTCAGGCATTTCCGCTTTAGCACTCTTGTGGATCCAATTGAACAATTCTCAGCATTTGTACTTGTCACTGACAAGCCAGG
+
A?AAA1CAFF3FAGGGGGGGDGFHHGHGHFHHGHHDEFHAGHFFHGAFEBHGHFAG0F0FGHHH2GEFHBABGHFGHBBEGHHHHHHHHHHHHFHFH1F1F2GGFHHHEEEEEHGHFHH/1BFEBDGHHHHD1GFBGEEEGCCGBGFEGHHHH<GBDGHHC@FCHFHG1?FGGFHHEHH??=>=<C?.>11=1<<C=0<G0.<<<G0<0CGHHGHF0:CH0<:CHHC;0;GH;9;;00;;B::C0:;C9AE
@M05620:37:000000000-D9766:1:1101:20238:9726 1:N:0:61
AGTGCCAGCTCTCAATCGCACAGGGGACCCAGGGCCTGGCCCCTCCATCCAGAAAACCTATGACCTCACCCGCTACCTGGAGCACCAACTCCGCAGCTTGGCTGGGACCTATGTGAGTATCCAGCGTAGGAATCTGGGAGTTGGGGAGGAGTGAGGAGTTGGGGAAAGACAGTCCTAACCGTGGAGGGTTCTGGTAAATGATGGGGTGAGGAGGGGCTCTTTGGCTCCCACCAGTCCCCCTGTCTGGTCTA
+
CCCCCFFFCFFFGGGGGGGGGGHHGGGGGGHHGGGGGGHHHHGHGGHHHHHHHHHHHGHHHHHHHGHHHHHGGEGGHHGHGHHHHHHHGHHHGGGGGHHHGHHGGGHHGHHHHHHHHHHHHHHHGGGGGGHHHHHHHHHGGHHHGGGGGGGHHGHHHGHHHHGGGGHHHHHHHHHHHHHHGGGGGGGGGGGGGGCFGGGGGGGGGGFFFFFFFFFFFFFFFFFFFFFFFFFFFFFFFFFFFFFFFFFFFFF
@M05620:37:000000000-D9766:1:1101:24254:9729 1:N:0:61
AGTGCCAGCTCTCAATCGCACAGGGGACCCAGGGCCTGGCCCCTCCATCCAGAAAACCTATGACCTCACCCGCTACCTGGAGCACCAACTCCGCAGCTTGGCTGGGACCTATGTGAGTATCCAGCGTAGGAATCTGGGAGTTGGGGAGGAGTGAGGAGTTGGGGAAAGACAGTCCTAACCGTGGAGGGTTCTGGTAAATGATGGGGTGAGGAGGGGCTCTTTGGCTCCCACCAGTCCCCCTGTCTGGTCTA
+
AAABCFFFCFFFGGGGGGGCGGHCFGGGGGHHGGGGGGHHGHGHGGHHHHHHHGHHHGHHHHHHHHHHHHHGGGGGHFHHHHHEGHHHGHHHEFFGGHFHGH3?EGHHGHHHHHFHHGHHHHHHHGCFGGHHHHHHHHHGFHHHGGGGGGGHHHHHHGHHHHGGGGHHFHHHHHHHHHHHGEGGGGGG;AAFGGFGGGGGGGGFFGFFFFFFFFFFFFFFFFFFFFFFFFFFFFFFFFFFFFFFFFFFFFF
@M05620:37:000000000-D9766:1:1101:16339:9743 1:N:0:61
AGTGCCAGCTCTCAATCGCACAGGGGACCCAGGGCCTGGCCCCTCCATCCAGAAAACCTATGACCTCACCCGCTACCTGGAGCACCAACTCCGCAGCTTGGCTGGGACCTATGTGAGTATCCAGCGTAGGAATCTGGGAGTTGGGGAGGAGTGAGGAGTTGGGGAAAGACAGTCCTAACCGTGGAGGGTTCTGGTAAATGATGGGGTGAGGAGGGGCTCTTTGGCTCCCACCAGTCCCCCTGTCTGGTCTA
+
ABBAAFFFBFFFGGGGGGCFGGHHGGGEGGGHCGGGGGCHHHGHGGHHHHHHFFGEHGHHHHHHHHHHHHHGGGGGHHHHHEGFHHHGGGGHGGGGGHHEGHHGGGAFGH2FHGHHHHGHHHHHHGGCCGHHHHHHHHGGDGHHGGGGGFGHHFGHHFHHHHGGGCHHFHFGHHHGFHHGGGGG9EFGDGGGGGFFBFGGGGGGGGAFEFFFFFFFFFFFFFFFFFFFFFFFFFFFFFFFFFFFFBFFFFB
@M05620:37:000000000-D9766:1:1101:16323:9758 1:N:0:61
AGTGCCAGCTCTCAATCGCACAGGGGACCCAGGGCCTGGCCCCTCCATCCAGAAAACCTATGACCTCACCCGCTACCTGGAGCACCAACTCCGCAGCTTGGCTGGGACCTATGTGAGTATCCAGCGTAGGAATCTGGGAGTTGGGGAGGAGTGAGGAGTTGGGGAAAGACAGTCCTAACCGTGGAGGGTTCTGGTAAATGATGGGGTGAGGAGGGGCTCTTTGGCTCCCACCAGTCCCCCTGTCTGGTCTA
+
AAAAAFFFAFC3BFGFGEGGA0AAFGGEAEFGGGGGCFHH0FEGFGBH1GFFAB1GHA0GHHBGHHGGHHHGGGCGHHHHHHHGFHGHGGHHGGE@EFHHGHHGG?GHGF1BGFFGGDGBFFDFGGGGGCHHBGHHFHHGAGFHCCGCC.C>GFGFBFGF0GGCE.:GGB/CGCCH0GHHG.;@EEBACFGGGGCFBFFF0BFGGGF@EFABBF@;@>EFFFFBFFFFFFF?E?BFFFE?@EFFFFFBBFB
@M05620:37:000000000-D9766:1:1101:9246:9765 1:N:0:61
AGTGCCAGCTCTCAATCGCACAGGGGACCCAGGGCCTGGCCCCTCCATCCAGAAAACCTATGACCTCACCCGCTACCTGGAGCACCAACTCCGCAGCTTGGCTGGGACCTATGTGAGTATCCAGCGTAGGAATCTGGGAGTTGGGGAGGAGTGAGGAGTTGGGGAAAGACAGTCCTAACCGTGGAGGGTTCTGGTAAATGATGGGGTGAGGAGGGGCTCTTTGGCTCCCACCAGTCCCCCTGTCTGGTCTA
+
AAAACFFFCFFFGGGGGGGGGGHHFEGGGGHHGGGGGGHHGGEHGGHHHHHGFFFHHGFHHHFHHHHHHHHGGGGGHFHHHHGGFHHHGGHHGFGGGHHHGHHGGGHHGHHHGHHHHHHGFHHHHGEGGGHHGHHGHHGGGHGHGGGGGGGHHHHHHGGHFHGFGGHHHHHHHFHHHHHHGDEGGGGG;AFGGGCFGGGGGGGGGGFFFFFFFFFFFFFFFFFFFFFFFFFFFFFFFFFFFFFFFFFFFFF
@M05620:37:000000000-D9766:1:1101:21212:9767 1:N:0:61
AGTGCCAGCTCTCAATCGCACAGGGGACCCAGGGCCTGGCCCCTCCATCCAGAAAACCTATGACCTCACCCGCTACCTGGAGCACCAACTCCGCAGCTTGGCTGGGACCTATGTGAGTATCCAGCGTAGGAATCTGGGAGTTGGGGAGGAGTGAGGAGTTGGGGAAAGACAGTCCTAACCGTGGAGGGTTCTGGTAAATGATGGGGTGAGGAGGGGCTCTTTGGCTCCCACCAGTCCCCCTGTCTGGTCTA
+
>A>3>FFFAFFFGBGDGGGAEEHCG?2E2AEG2BEEAFGH2GGEGGHHGFHH3FE2FFHHGH5GHFGHHFHEE>>EHHDH2BGHHH11?GHCAEEEEH?FEGHGGGHHGHHFHHFGGHHHHH2GHGGDGGGHHHHHHGAFGHHHGGEDG<CGH0GH<EHFHHGGEACFCGGHHHHGHHHHGGGGAFDGGGGGGGGFGGGGGGGGGGDBFFFFFFBBBBFFFFFF/FFFFFFFFFFFFFFFBFFFFFFFFFF
@M05620:37:000000000-D9766:1:1101:13429:9768 1:N:0:61
AGTGCCAGCTCTCAATCGCACAGGGGACCCAGGGCCTGGCCCCTCCATCCAGAAAACCTATGACCTCACCCGCTACCTGGAGCACCAACTCCGCAGCTTGGCTGGGACCTATGTGAGTATCCAGCGTAGGAATCTGGGAGTTGGGGAGGAGTGAGGAGTTGGGGAAAGACAGTCCTAACCGTGGAGGGTTCTGGTAAATGATGGGGTGAGGAGGGGCTCTTTGGCTCCCACCAGTCCCCCTGTCTGGTCTA
+
CCBCCFFFDFFFGGGGGGGGGGHHGGGGGGHHFGGGGGHHHHGHGGHHHHHHHHHHHGHHHHHHHHHHHHHGGFGGHHHHHHHHHHHHGHHHGGGGGHHHGHHGGGHHGHHHHHHHGHHGHHHHHGGGGGHHGHHHHHHGGHHHGGGGGEEHHHHHHGHHHHGGGGHGFHHHHHHHHHHHGGGGGGGGEGGGGGGGGGGGGGHGGGFFFFFFFFFFFFFFFFFFFFFFFFFFFFFFFFFFFFFFHFFFFFF
@M05620:37:000000000-D9766:1:1101:20841:9805 1:N:0:61
AGTGCCAGCTCTCAATCGCACAGGGGACCCAGGGCCTGGCTCCTCCATCCAGAAAACCTATGACCTCACCCGCTACCTGGAGCACCAACTCCGCAGCTTGGCTGGGACATATGTGAGTATCCAGCGTAGGAATCTGGGCGTTGGGGAGGAGTGAGGCGTTGGGGAAAGACAGTCCTAACCGTGGAGGGTTCTGGTAAATGATGGGGTGAGGAGGGGCTCTTTGGCTCCCACCAGTCCCCCTGTCTGGTCTA
+
A1>>AFFF1FFFG1BBAAFGEEHHG?EE0B00BEEE/BGH0BF1FGBGAB1B10ABEAAFGF2DGDFGH0BEE>EEHFGB0BGHFC0FEGHHGGG//BBGEFC///0F/BBG22>BBBGHHEFGC<CC/C1FF1FG>0/>///0<-.<-.<<C00..<.;CA--:.../;/C9:9BB09F9AE?.;9-CF.FFBBBFFFFFFFBEFB@?A-/--@?@@EBF/FFFFFEFFFBEF/BF9--=-/:99/BFB/
@M05620:37:000000000-D9766:1:1101:12756:9817 1:N:0:61
GAGGCTGCTTCGGAAGAGCACACGTCTGAACTCCAGTCACGCCTTCGTATCTCGTATGCCGTCTTCTGCTTGCAAAAAAAACAACCCCCCCCGCAACTTGGCTGGGACCTCTGCGAGTATCCATCGTAGGCACCTCGCAGTTGGTCAGGGCTGCGGAGATCTGCAAACACAGTCATCCCCTCTGACCGCTCTCGTAAACGATGGGGTGCTCATGTCCTCTTTGACTCCCACCAGTCCCTCTGTCTGGTCTC
+
AAAAAAF>FFFDGGCE1GGGGGFG0FBBFAGFBF11DFGF/0ABAGFB00B2FC/EFF2BEEEGCA2ABFFG/@D@F>>EE/>?/?/>E/<//B//<<?1?01///0</01??1---->11><<1...<C00.<<..--.;;0/.:0/:.....;----/000009;...9.0:/;//9--9-////;;@-99A:A--/--A-9E-;--/////////;;9;/9;9BB9-----;//9/;-:;/;/9/;B;
@M05620:37:000000000-D9766:1:1101:27082:9821 1:N:0:61
AGTGCCAGCTCTCCATCGCACAGGGGACCCAGGGCCTGGCCCCTCCATCCAGAAAACCTATGACCTCACCCGCTACCTGGAGCACCAACTCCGCAGCTTGGCTGGGACCTATGTGAGTATCCAGCGTAGGAATCTGGGAGTTGGGGAGGAGTGAGGAGTTGGGGAAAGACAGTCCTAACCGTGGAGGGTTCTGGTAAATGATGGGGTGAGGAGGGGCTCTTTGGCTCCCACCAGTCCCCCTGTCTGGTCTA
+
AA>>AFFFBFFFG4GGGEEAECHGGEEEFFHHFFGEFFHHHHGHGGHHHHHHHHFBGGHHGFHHHGGGHHHGGEFGHHHHBGHHHH?FFHHFEEFGEHGHGHHGGGHHGHHHHHHFHHHHHHHHHGGGCGHHHHHHHH0FEGHHGGC?FCEHHBHHBFHHHGGGEDCGCHFGHHHHEHHGGGGGGGGGEGGGGGGGGGGGGGGGGGFFFFFFFFFFFFFFFFFFFFFFFFFFFFFFFFFFFFFFFFFFFFB
@M05620:37:000000000-D9766:1:1101:14111:9897 1:N:0:61
ACCACACCTTCTACAATGAGCTGCGTGTGGCTCCCGAGGAGCACCCCGTGCTGCTGACCGAGGCCCCCCTGAACCCCAAGGCCAACCGCGAGAAGATGCCCAGGTGAGTGGCCCGCTACCTCTTCTGGTGGCCGCCTCCCTCCTTCCTGGCCTCCCGGAGCTGCGCCCTTTCTCACTGGTTCTCTCTTCTGCCGTTTTCCGTAGGACTCTCTTCTCTGACCTGAGTCTCCTTTGGAACTCTGCAGGTTCTA
+
1>1>AA>AFFC1BGG13BFGBFAEABEFH0GHHGC0EAE?EHHHHGCEAAEAGA1FFFAEGGGGAE>EGGGHHHA?EGGCFHHC/?EGG/BCCAGHHBGHHHHGHCHHHFGGHF?CGCGHHHHHHHHHHHGHHGGGG.GEHHCHHFFFBFGGGGGGGG@G?F/B@GF@@FFFFFFFFFFFFBFFFFFFFFFFF@BFFFFFFFFFFFFFFFFFFFFFF/:FFFFBFFFFFFFFFFFFFFFFBFFFFF9BFFB
@M05620:37:000000000-D9766:1:1101:17414:9908 1:N:0:61
AGTGCCAGCTCTCAATCGCACAGGGGACCCAGGGCCTGGCCCCTCCATCCAGAAAACCTATGACCTCACCCGCTACCTGGAGCACCAACTCCGCAGCTTGGCTGGGACCTATGTGAGTATCCAGCGTAGGAATCTGGGAGTTGGGGAGGAGTGAGGAGTTGGGGAAAGACAGTCCTAACCGTGGAGGGTTCTGGTAAATGATGGGGTGAGGAGGGGCTCTTTGGCTCCCACCAGTCCCCCTGTCTGGTCTA
+
CCBCCFFFCFFFGGGGGGGFGGHGGGGGGGHGFGGGGGHHHHGHGGHHHHHHHHHHHGHHHHHHHHHHHHHGGFGGHHHHGGHHHHFFGHHHGGGGGHHHGHHGGGHHGHHHHHHHHHHHHHHHHGGGGGHHHHHHHHHGGHHHGGGGGGGHHFHHHGHHHHGGGGHHHHHHHHHHHHHHGGGGGGGGEGGGGGFFGGGGGGGGGGFFFFFFFFFFFFFFFFFFFFFFFFFFFFFFFFFFFFFFFFFFFF9
@M05620:37:000000000-D9766:1:1101:13700:9931 1:N:0:61
GAGGCTGCTTTGGAAGAAACTCATAGATTACTGCAACAGTTCCCCCTGGACCTGGAAAAGTTTCTTGCCTGGCTTACAGAAGCTGAAACAACTGCCAGGATGCTACCCGTAAGGAAAGGCTCCTAGAAGACTCCAAGGGAGTAAAAGAGCTGATGAAACAATGGCAAGTAAGTCAGGCATTTCCGCTTTAGCACTCTTGTGGATCCAATTGAACAATTCTCAGCATTTGTACTTGTAACTGACAAGCCAGG
+
>11>AACAFFFFGGGF1AGGGGBAADEGF1FHHH11FFF1FGHHHGEG/0BFEG0BG10BBHGHDFGHHHHHHHH1FHG1FGHB1@FFH0FGF0FG1GEFHHHHGHHHGGGEHHFGEHEHHHGHFFGFHHHGHH1<GGGCCCC>>2FCGHHHFHH2FGHHCGHHHHHGGGHHGGHHHHHHHHHHGGGGGGHHHHHHGHHHHGBFHHHHHHHHFHF/GHHHHHFHCGHHHHHGGGFGGEFFG0BFF9EEGGG
@M05620:37:000000000-D9766:1:1101:14317:9946 1:N:0:61
GAGGCTGCTTTGGAAGAAACTCATAGATTACTGCAACAGTTCCCCCTGGACCTGGAAAAGTTTCTTGCCTGGCTTACAGAAGCTGAAACAACTGCCAGGATGCTACCCGTAAGGAAAGGCTCCTAGAAGACTCCAAGGGAGTAAAAGAGCTGATGAAACAATGGCAAGTAAGTCAGGCATTTCCGCTTTAGCACTCTTGTGGATCCAATTGAACAATTCTCAGCATTTGTACTTGTAACTGACAAGCCAGG
+
AAAABBFBFFFFGGGGGGGGGGFHHGHHHFHHHHHHHHHGHHHHHGGGHGHHHHHHHHHGGHHHHHHHHHHHHHHHHHHGHHHHHHGHHHHHHHHHHBHEHFHHDHHHGGGGEHGHHHGHHHGHGG3GHCGHFHF3FCF/BCFGD?G/GHFHFHFHHGHHAHF2GHHFGGHHFFHHHHHHHHHHGGGGGGEHHHHHHHHHHFGHHHHHHHHHHF0:GHGHGGHHHHHHHHHGGGGGGGGFGGGGGF?EFGG
@M05620:37:000000000-D9766:1:1101:13700:9950 1:N:0:61
GAGGCTGCTTTGGAAGAAACTCATAGATTACTGCAACAGTTCCCCCTGGACCTGGAAAAGTTTCTTGCCTGGCTTACAGAAGCTGAAACAACTGCCAGGATGCTACCCGTAAGGAAAGGCTCCTAGAAGACTCCAAGGGAGTAAAAGAGCTGATGAAACAATGGCAAGTAAGTCAGGCATTTCCGCTTTAGCACTCTTGTGGATCCAATTGAACAATTTTCAGCATTTGTACTTGTAACTGACAAACCAGG
+
BABCCCFCFFFFGGGGGGGGGGHHHHHHHHHHHHHHGHHGHHHHHGGGHHHHHHHGHHHHGHHHHHHHHHHHHHHHHHHHHHHHHHHHHHHHHHGHF31133B3D3FG1?>?1FBF?0E/3BF3?4FG333FGG3F3/??//BBFB3?2F2@2>22@F>@F2@@FFC/1?F1?1?1C?F1GHHG.E.EGG1<<00<GGH<G?0CGGDG0G00<00:;:0;0<0CCCGHFGGBFB0;CF0:;F0CF/;C.:A
@M05620:37:000000000-D9766:1:1101:14325:9963 1:N:0:61
GAGGCTGCTTTGGAAGAAACTCATAGATTACTGCAACAGTTCCCCCTGGACCTGGAAAAGTTTCTTGCCTGGCTTACAGAAGCTGAAACAACTGCCAGGATGCTACCCGTAAGGAAAGGCTCCTAGAAGACTCCAAGGGAGTAAAAGAGCTGATGAAACAATGGCAAGTAAGTCAGGCATTTCCGCTTTAGCACTCTTGTGGATCCAATTGAACAATTCTCAGCATTTGTACTTGTAACTGACAAACCAGG
+
A?AA>ACAFFDDGBFE4FFFGFHFHHHHHFGHFB44GHHHHGAFGGEFFBBFHFHAB3CGBGHHHGFFBGHGFGHEBFGGFHFGGBEDFFFGFFFF3@B1G@GFFHHHG?/?BBDBFGH?ECFGBBFF3FGGFHBFB?CFD?FGFHGGBGGHGD@2@FFGF@22?GHGF<@1@1<DGHAF><FFDGDEG11=0<<<<DDGH.<CGH<<GHFH;C0C::;0;;0;;;;GHHFFFFBF9FF;B99FF/;AAAE
@M05620:37:000000000-D9766:1:1101:7976:9982 1:N:0:61
ACCACACCTTCTACAATGAGCTGCGTGTGGCTCCCGAGGAGCACCCCGTGCTGCTGACCGAGGCCCCCCTGAACCCCAAGGCCAACCGCGAGAAGATGCCCAGGTGAGTGGCCCGCTACCTCTTCTGGTGGCCGCCTCCCTCCTTCCTGGCCTCCCGGAGCTACGCCCTTTCTCGCTGGTTCTCTCTTCTGCCGTTTTCCGTAGGACTCTCTTCTATGACCTGAGTCACCTTTGGAACTCTGCAGGTTCTA
+
1>1>AA1AFFF13FG1ABGGFECCA0EEH0FGGG0AEAE?EHHHHGAF//BADA1BGAAFGGGGAE/FGGGHGH//?EFECGHC/?EEC<BCC/FH11?FGE/FF110F1?FG/-<CCG0<0DGH0DGD/<CCCGGG.CEFB:CH0C00CAFFGGAAAG--.09;@@@@FFFB/-;AB@FB/FFFFFFFFFFB@-AFFFFFFFFFFFFFB/FFF/:F/;FFFF/-;B/9/;FF////9;//9;BF--//99
@M05620:37:000000000-D9766:1:1101:16698:10004 1:N:0:61
ACCACACCTTCTACAATGAGCTGCGTGTGGCTCCCGAGGAGCACCCCGTGCTGCTGACCGAGGCCCCCCTGAACCCCAAGGCCAACCGCGAGAAGATGCCCAGGTGAGTGGCCCGCTACCTCTTCTGGTGGCCGCCTCCCTCCTTCCTGGCCTCCCGGAGCTGCGCCCTTTCTCACTGGTTCTCTCTTCTGCCGTTTTCCGTAGGACTCTCTTCTCTGACCTGAGTCTCCTTTGGAACTCTGCAGGTTCTA
+
CCCCDCCCFFFFGFGGGGGGGGHHGGGFHGHGHGGGGGGGGHHHHGGGGGGGHHHHGHHGGGGGGGGGGGGGHHHGGGGHGHHHHGGEGFGGGGHHHHHHHHHFHHHHHHGGHHGGGCGHHHHHHHHGHHGHHGGGGGHGGHGHHGGGGGGGFGGGG@-<BGFGFGFFFFFFFFFFFFFFFFFFFFFFFFFFFFFFFFFFFFFDFEFFFFFFFFFFFFFFFFFFFFFFFFFFFFFFFFFFFFFFFEFFFF:
@M05620:37:000000000-D9766:1:1101:22464:10073 1:N:0:61
GAGGCTGCTTTGGAAGAAACTCATAGATTACTGACACAGGGCCCGCTGGCCATGGAAACGTTTCTTGCCTGGCTTGCAGCAGCTGGAACAACTGCCAGGATGCTACCCGTAAGGAAAGGCTCCTAGAAGACTCCCCGGGAGTAACCGAGCTGATGCAACAATGGCAAGTAAGTCAGGCATTTCCGCTTTAGCACTCTTGTGGATCCAATTGAACAATTCTCAGCATTTGTACTTGTAACTGACAAGCCAGG
+
BBBBBBFBFFFFGGGGGFGGGAGGG55DEG4BB544BE2222B22A2A01B3AFBBAA3BB233D5D5AB3?1BB0?FF3BFHHF21BF2FGHBGGB3?AG3BG43BF//>FFF3FGHGGHHGH3G2FGBGHHH//>BC/<?0111><CFGH1FG1<1>G.DGHHHHGHFHHHHHHHGGHHHHHGGGGGGHHHHGGGGFBFGGGGGGFFGFFFGBFGGGGGFGGGGGGFFFGFFFFFFFFFBFFFFFFFFF
@M05620:37:000000000-D9766:1:1101:18788:10076 1:N:0:61
ACCACACCTTCTACAATGAGCTGCGTGTGGCTCCCGAGGAGCACCCCGTGCTGCTGACCGAGGCCCCCCTGAACCCCAAGGCCAACCGCGAGAAGATGCCCAGGTGAGTGGCCCGCTACCTCTTCTGGTGGCCGCCTCCCTCCTTCCTGGCCTCCCGGCGCTGCGCCCTTTCTCACTGGTTCTCTCTTCTGCCGTTTTCCGTAGGACTCTCTTCTCTGACCTGAGTCTCCTTTGGAACTCTGCAGGTTCTA
+
DDDDDECDFFFFGGGGGGGGGGHHGGGGHGHHHGGGGGGGGHHHHGGGGGGGHHHHHHHGGGGGGGGGGGGHHHHGGGGHGHHHHGGGGGGGGGHHHHHHHHHGHHGFHHGGHHGG@CGHHHFHGHGGHHGHHGGGGGHGHHGGHGGGGGGGGGGGGG-9ADFFFFFFFFFFFFBFFFFFFFFFFFFFFFFFFBDFFFFFDF?DFFFFFFFFFFFFFFEBFFFFBFFFFFFFFFFFFFFFFFFFFFFFFB<
@M05620:37:000000000-D9766:1:1101:24649:10085 1:N:0:61
GAGGCTGCTTTGGAAGAAACTCATAGATTACTGCAACAGTTCCCCCTGGACCTGGAAAAGTTTCTTGCCTGGCTTACAGAAGCTGAAACAACTGCCACGATGCTACCCGTAAGGAAAGGCTCCTAGAAGACTCCAAGGGAGTAAAAGAGCTGATGAAACAATGGCAAGTAAGTCAGGCATTTCCGCTTTAGCACTCTTGTGTATCCTATTGAACAATTCTCAGCATTTGTACTTGTGACTGACAATCCAGG
+
A?A?>AC>CFBDGFGCCG1BFGH3FDFDFEEFF1BABFFDG2210E0AAFHHHBGF1EFFFGHDAAA1BFGEBF0AFGFGFCFGFBDFB0??@GHBF1>/F/?@BGCG//>?0>>0FGH/B0?1BBFG1BGB1FBCB/</A?BBGHFGFCDGG@GB1G@@/??10?F/?11???1F<G.>>>1<<>ACG00=00</000=0/0=<D0<GCBHC0:C0:=GG;0:00000;0;;;09000;09;0;0;909/
@M05620:37:000000000-D9766:1:1101:19677:10095 1:N:0:61
GAGGCTGCTTTGGAAGAAACTCATAGATTACTGCAACAGTTCCCCCTGGACCTGGAAAAGTTTCTTGCCTGGCTTACAGAAGCTGAAACAACTGCCAGGATGCTACCCGTAAGGAAAGGCTCCTAGAAGACTCCAAGGGAGTAAAAGAGCTGATGAAACAATGGCAAGTAAGTCAGGCATTTCCGCTTTAGCACTCTTGTGGATCCAATTGAACAATTCTCAGCATTTGTACTTGTAACTGACAAGCCAGG
+
A@AABA>AFFFFGGGGAGGGGGFFGGHHHHHGHGGHGHHAGHHHHGEGHHHHGGHFHHFHGEHHHHGHHHHHHHHHHHHHHHHGHHHHHHHHHHHHHHGHHHHHHHHHGGGGHHHHGHHHHHGHHHHHHHHHHHHEHGGHGDGFHFFEFHHHGHHFHHHHGHHHHHHGHHHHHHHHHHHHHHHGGGGGGHHHHHHHHHFFHGGHHHHHHHHHHHHHHHHHHHHHHHHGGCGGGGGGGGGBFFGGGFGGGGG
@M05620:37:000000000-D9766:1:1101:14851:10112 1:N:0:61
AGTGCCAGCTCTCAATCGCACAGGGGACCCAGGGCCTGGCCCCTCCATCCAGAAAACCTATGACCTCACCCGCTACCTGGAGCACCAACTCCGCAGCTTGGCTGGGACCTATGTGAGTATCCAGCGTAGGAATGTGGGAGTTGGGGAGGAGTGAGGAGTTGGGGAAAGACAGTCCTAACCGTGGAGGGTTGTGGTAAATGATGGGGTGAGGAGGGGCTCTCTGGCTCCCACCAGTCCCCCTGTCTGGTCTA
+
BBAABFFFBFFFGGGGGGGGGGHEGGGGGGFHDEGGGFHHFHGEEGHHHHHHGFFHHGFHHHGHHHHFHGGEGEGGHFHHGGHHHHHHGHHHGGGGGHEEEFHG//B?E2232FD3F?3?3F3BF@/?CDHFF11@D/?/C0FFC-FDGGD/<D0.0.//0<<C.EAF////;:00CFC.;99?ACE?.=-;;E/90;C00CBFF.9-9../..;>B-9//;B/BB/.9.....;BB/.;-9B//B/BBB9
@M05620:37:000000000-D9766:1:1101:7144:10173 1:N:0:61
ACCACACCTTCTACAATGAGCTGCGTGCGGCTCCCGAGGAGCACCCCGTGCTGCTGACCGAGGCCCCCCTGAACCCCAAGGCCAACCGCGAGAAGATGCCCAGGTGAGTGGCCCGCTACCTCTTCTGGTGGCCGCCTCCCTCCTTCCTGGCCTCCCGGCGCTGCGCCCTTTCTCACTGGTTCTCTCTTCTGCCGTTTTCCGTAGGACTCTCTTCTCTGACCTGAGTCTCCTTTGGAACTCTGCAGGTTCTA
+
BBBBBBB>CFFFGGGGGG5BGFHHGEG22AEEEAFE2EEGDHGGHGGEDEEFFHFHHGG>EEEGGGGGGGEHGHHGGGGHGHHHHGGGGG/>DGHEFHHHHHHGHHHHHHGGHHGGCGGHHHHHHHHHGHGHHGGGGGGGGGGGGGGGGGGGGGGGGB9@BBBFBBFBBFFFFFFFFFFFFFFFFFFFFFFFFBFFFFFFFFFFFFFFFFFFFFFFFFFFFFFFFFF/BFBFFFFFFFFFFFFFFFFFFFB
@M05620:37:000000000-D9766:1:1101:9682:10175 1:N:0:61
GAGGCTGCTTTGGAAGAAACTCATAGATTACTGCAACAGTTCCCCCTGGACCTGGAAAAGTTTCTTGCCTGGCTTACAGAAGCTGAAACAACTGCCAGGATGCTACCCGTAAGGAAAGGCTCCTAGAAGACTCCAAGGGAGTAAAAGAGCTGATGAAACAATGGCAAGTAAGTCAGGCATTTCCGCTTTAGCACTCTTGTGGATCCAATTGAACAATTCTCAGCATTTGTACTTGTAACTGACAAGCCAGG
+
B@BCABFBFFFFGFGGGGGGGGHHHHHHHHHGHHFHFHHHHGGGHGEFFFGHHHGFB3BGBFGHHHGGFHHHHHHFFGHHHHHHHFFHHHFHHHHGHBGCGFHGHHHHGEFEBGHHGHH?BGGGGFGGFGHHFFFGGFGHGCFGHHHGGHGHHFHBGHHHHGFGHHHGG?FGFFGHGHHGHHFHGGGFG1>D0<<G=DGGFDGFCGGGBGHHGFHHCCGH:=;CGGGHHHHGFFFFFBFGFFCFF:;EFFG
@M05620:37:000000000-D9766:1:1101:8139:10183 1:N:0:61
GAGGCTGCTTTGGAAGAAACTCATAGATTACTGCAACAGTTCCCCCTGGACCTGGAAAAGTTTCTTGCCTGGCTTACAGAAGCTGAAACAACTGCCAAGGTGCCATCCGAAAGGAACCTATCCTCAAAGAATCCCCGGTAGAACACTCGCAGCGACAAAAATAGCAGGTCAAACAAGCATATCCGATTTAGCCATCTTGTGGATACAATTGACCCCTTCTCAACCTAAGAACTTGTAGCAGTCAAACCCGG
+
BABBBBFBFFFFGGGGGGGGGGHHHHHHHHHHHHHHHHHGHHHHHGGGHHHHHHHHHHHHHHHHHHHHHHHHHHHHHHHHHHHHHHHHHHHHHHHHH311B@33B4BG111>EHHF0/F33FH433B?FF03B3B///>BF3B2@222///?/////>FGH01>G11.>1>00<G.<</<0000.:.;.;C0::GFHBC;0.0<;90;;FFE00/...99CC0/.;//90;/;000;0;/9//;9/B..;9
@M05620:37:000000000-D9766:1:1101:13717:10189 1:N:0:61
GAGGCTGCTTTGGAAGAAACTCATAGATTACTGCAACAGTTCCCCCTGGACCTGGAAAAGTTTCTTGCCTGGCTTACAGAAGCTGAAACAACTGCCAGGATGCTACCCGTAAGGAAAGGCTCCTAGAAGACTCCAAGGGAGTAAAAGAGCTGATGAAACAATGGCAAGTAAGTCAGGCATTTCCGCTTTAGCACTCTTGTGGATCCAATTGAACAATTCTCAGCATTTGTACTTGTAACTGACAAGCCAGG
+
CCCCCBFBFFFFGGGGGGGGGGGHHHHHHHHHHHHHFHHGHHHHHGGGHGHHHHHHHHHHGGHHHHHHHHHHHHHGHHHHHHHHHHHHHHHHHHHHHHHGHHHHHHHHGFGGHHHHHHHHHHGHHHHHHHHHHHHHHGGHGFGHHHHGHHHHHGHGHHHHHHHHHHHGHGHHGHHHHHHHHHHHGGGGGHHHFHHHGHHHHGHHHHHHHHHHHHHHHHGHFCGHHHHHHHHGGGGGGGGGGGGGGFGGGGG
@M05620:37:000000000-D9766:1:1101:8161:10194 1:N:0:61
GAGGCTGCTTTGGAAGAAACTCATAGATTACTGCAACAGTTCCCCCTGGACCTGGACAAGTTTCTTGCCTTGCTTACAGAAGCTGAAACAACTGCCACGATGCTACCCTTAAGGAAAGGCACCTAGAAGACTCCAAGGGAGTAAAAGAGCTGATGAAACAATGGCAAGTAAGTAAGGCATTTACGCTCTAGCACTCTTGTGAATCCAATTGAACAATTCTCACCATTTGTACTTGTCTCTGAAAAACCAGG
+
>3>A>>CBBBB4F45BBGBFGFHHHCHHHH4ADB4FFH2FGDDB22AA2EABGHEF231BDFHDFHGB3A5BBDF5ABBFGH3BF33@@B1FGHHGG3>/B1BBFHGB3?BBBB@???C/00?3BBBB3BBBB3?3B??????3BDFEBBBF@2@22@FGE222@21<11<<11<?CG?11111<<..>1=11>1=<=0=0000=<0000<000;::0:;0:0=000<0CC0;00=00000;;9;;;;..:
@M05620:37:000000000-D9766:1:1101:3410:10200 1:N:0:61
GAGGCTGCTTTGGAAGAAACTCATAGATTACTGCAACAGTTCCCCCTGGACCTGGAAAAGGTTCTTGCCTGGCTTACAGAAGCTGAACCCTCCCGGAGGATGCCCCTAGTAAAAAACTTCTAGTAGACGCCTACCCAGTAAAACACTCGATGATACAATACCAACTAAGCCAGGAAGCCTCTCCGCATCAGCCCTCTTGAGCACATACTAGAACGCTCCTCAGTCTTAGTCCTAACAACTAACAAGATCGG
+
>1AAAAFA1DFFFGGGGGGGGGHHHHGHFHDGHFHHAGHGED2G0EEGHHC0G0FBGGHG/GEG1F1BBBF/AFHHH1BGGFBGHHF1?B>/////>>/?FBF1B//?0B22221/?11BFF22BGHHGGC0C0B01?@F22F1F0@0?FGHH11?1F??<111<0<11<>00..0<<<<//<<<.-:-<C0C:F.;CC0C0:.;;9990;;;0.;...999F90;C09F;0;00///-9/99B/--//-;
@M05620:37:000000000-D9766:1:1101:22692:10204 1:N:0:61
GAGGCTGCTTTGGAAGAAACTCATAGATTACTGCAACAGTTCCCCCTGGACCTGGAAAAGTTTCTTGCCTGGCTTACAGAAGCTGAAACAACTGCCAGGATGCTACCCGTAAGGAAAGGCTCCTAGAAGACTCCAAGGGAGTAAAAGAGCTGATGAAACAATGGCAAGTAAGTCAGGCATTTCCGCTTTAGCACTCTTGTGGATCCAATTGAACAATTCTCAGCATTTGTACTTGTAACTGACAAGCCAGG
+
CCCCCDFCFFFFGGGGGGGGGGHHHHHHHHHHHHHHHGGFGHHHHGGGHHHHHHHHHHHHGHHHHHHHHHHHHHHHHHHHHHHHHHHHHHHHHHHHHHHGHGHHGHHHGGGGHHHHHGHHHGGHHHFHHEHHHHHFHGGHGBGHFDHGHHHHHHHHHHHHHHHHHHHGFGHHGFFHHHHHHHHHGGGGGHHHGHHHHHHHHGHHHHHGHHHHHHHHHHHHHGHHHHHHHGHGGGGGGGGGGGGGGFFGGGG
@M05620:37:000000000-D9766:1:1101:14243:10208 1:N:0:61
AGTGCCAGCTCTCAATCGCACAGGGGACCCAGGGCCTGGCCCCTCCATCCAGAAAACCTATGACCTCACCCGCTACCTGGAGCACCAACTCCGCAGCTTGGCTGGGACCTATGTGAGTATCCAGCGTAGGAATCTGGGAGTTGGGGAGGAGTGAGGAGTTGGGGAAAGACAGTCCTAACCGTGGAGGGTTCTGGTAAATGATGGGGTGAGGAGGGGCTCTTTGGCTCCCACCAGTCCCCCTGTCTGGTCTA
+
BBBCCFFFCFFFGGGGGGGGGGHHGGGGGGHHGGGGGGHHHHGHGGHHHHHHHHHHHGHHHHHHHHHEHHHGGGGGHHHHHHHHHHHHGHHHGGGGGHHHGHHGGGHHGHHHGFHGHFHHHHHHHGGGGGHHHHHHHGFGGFHHGGGGGGEGHGHFHGGHHHGGGGHHHHHHHHHFHHHHGGGGDGGGCFFFGGFFFGGGGGGGGGFFFFFFFFFFFFFFFFFFFFFFFFFFFFFFFFFFFFFFFFFFFFF
@M05620:37:000000000-D9766:1:1101:17795:10211 1:N:0:61
ACCACACCTTCTACAATGAGCTGCGTGTGGCTCCCGAGGAGCACCCCGTGCTGCTGACCGAGGCCCCCCTGAACCCCAAGGCCAACCGCGAGAAGATGCCCAGGTGAGTGGCCCGCTACCTCTTCTGGTGGCCGCCTCCCTCCTTCCTGGCCTCCCGGAGCTGCGCCCTTTCTCACTGGTTCTCTCTTCTGCCGTTTTCCGTAGGACTCTCTTCTCTGACCTGAGTCTACTTTGGAACTCTGCAGGTTCTA
+
CDDCDDCDFFFFGGGGGGGGGGHHGGGGHGHHHGGGGGGGGHHHHGGGGGGGHHHHHHHGGGGGGGGGGGGHHHHGGGGHGHHHHGGGGGGGGGHHHHHHHHHGHFHHHHGGGHGGCGGHHHHHHHHHHHGHHGGGGGHGHHGHHGGGGGGGGGGGGG-;BGGGGGFFFFFFFFFFFFFFFFFFFFFFFFFFFFFFFFHFFFFFFFFFFFFFFHFFHHEFFFFFFFFFFFFFFFFFFFFFFFFFFFFFFFB
@M05620:37:000000000-D9766:1:1101:18888:10229 1:N:0:61
AGTGCCAGCTCTCAATCGCACAGGGGACCCAGGGCCTGGCCCCTCCATCCAGAAAACCTATGACCTCACCCGCTACCTGGAGCACCAACTCCGCAGCTTGGCTGGGACCTATGTGAGCATCCAGCGTAGGAATCTGGGAGTTGGGGAGGAGTGAGGAGTTGGGGAAAGACAGTCCTAACCGTGGAGGGTTCTGGTAAATGATGGGGTGAGGAGGGGCTCTTTGGCTCCCACCAGTCCCCCTGTCTGGTCTA
+
AABABFFFBFFFGGGGGFGEEAFGFEGGGFCHGGFGFFGHGHEAEGGHHGEGHGFHHGEHHHHHHHECGHHFGGGGHFGGHHHGFHHHGGHHGE@EEFHHFHHFE/FGAGG1GHFFH11FGHHHEC?DGGHHHHFFBGACEGGHGCC@@DACHFFHGA<CDGCGGDEGBGHG:GHE0GGG@AEGGEGG;.CFBFGGFGFFFGFBEFD?EFABAFBB?BEBB9F//BFFFFFFEFFFFFFFB9FFFBBFFF/
@M05620:37:000000000-D9766:1:1101:25366:10244 1:N:0:61
GAGGCTGCTTTGGAAGAAACTCATAGATTACTGCAACAGTTCCCCCTGGACCTGGAAAAGTTTCTTGCCTGGCTTACAGAAGCTGAAACAACTGCCAGGATGCTACCCGTACGGAAAGGCTCCTAGAAGACTCCACGAGAGTACAAGAGCTGATGAAACACTAGCAAGTAAGTCAGGCATTTCCGCTTTCGCACTCTTGTGGATCCAATTGAACAATACTCAGCATTTGTACTTGTAACTGCCAAGAACGG
+
CCCCCCFCFFFFGGGGGGFGGGHHGHGHHHHHHHHHHHHFHGHHHGGGHHHHHHHHHHHHGHHHHHHHHHHHHHHHHHHHHHHHHHHHHHHHHHHHH3?1FHHHDGFHE1E1EGFG/FGH30?G?4BBF3GHGFGH//>?BF3D2@F20@FG222D@1?G0G01?GF0?FGH1DHB>F.111=DAGFD.<<C<EFHHHH0;AGHHHCGFGHHHHB/00;=CB0FF0FBFFF0FE0;99CF00::CAFB/CA
@M05620:37:000000000-D9766:1:1101:22603:10247 1:N:0:61
GAGGCTGCTTTGGAAGAACCTCATAGATTACTGCAACAGTTCCCCCTGGACCTGGAAAAGTTTCTTGCCTGGCTTACAGAAGCTGAAACACCTGCCAATGTGCTACACGATCGGACCCGCAAGTAAAAGCCTCTAGAAGAGTCCAAGCGATGAAAAAAGACTAGCAAATAAGGCAGGCAAAGCCACTTACGCCCTCTTGAGCATCCAATTGAACACAACTCAACAATTGTAATCATTTGTACCAAGAACGG
+
BAABBBF3CFFFGGFGFG4AGGHHHHHGGHHHHBFGHGHFHHHHHGG2AGGHHGGHFGGBFHHHHHHHHHGHHHHHHHHHHHHHHHHHHHFGHHHHHB33G@BFGH32E/11>1>/>/>//</?B4BB3FC2G2B333BG0@22@FG//<//?11<0<//01110>F11>G1100<-<...//</</000..:A?HHGF0:0C00;000;C0;C;/...:0;/;9.;;9;0;000;///9/9//;..:.9D
@M05620:37:000000000-D9766:1:1101:23053:10260 1:N:0:61
AGTGCCAGCTCTCAATCGCACAGGGGACCCAGGGCCTGGCCCCTCCATCCAGAAAACCTATGACCTCACCCGCTACCTGGAGCACCAACTCCGCAGCTTGGCTGGGACCTATGTGAGTATCCAGCGTAGGAATCTGGGAGTTGGGGAGGAGTGAGGAGTTGGGGAAAGACAGTCCTAACCGTGGAGGGTTCTGGTAAATGATGGGGTGAGGAGGGGCTCTTTGGCTCCCACCAGTCCCCCTGTCTGGTCTA
+
11>AADDFAFC@AFG31AFGEGFGAEGGG0FHGG?EGAGFHHGHGGGHHHHGG01GGC0GHHHHCFFHHHHGGGEEHGHHGHHEEHHHGBGHFGGGEGGHGHHGGGHHGHGHHHHHHHHHHHHHHCFGGGHHHHFHGGHGGHHHCCFGGGEGFHHHHGGHHHCGGGHHHHHHHHHHHHHHGGGGEGGG9CFGGGFGGGGGGGGGGGF@FFFFFF@@??FFFFFFFFFEFFFFFFFFFFFF?FFFFFFFFFF
@M05620:37:000000000-D9766:1:1101:7284:10266 1:N:0:61
AGTACCAGCTCTCCATCGCACAGGGTACCCAGAGCCTGGCCCCTCCATCCAGAAAACCTATGACCTCACCCGCTACCTGGCGCACCCCCTCCGCAGCTTGGCTGGGACCTATGTGAGTATCCAGCGTCGGAATCTGGGCGTTGGGGCGGCGTGCGGCGTTGGGGCCCGCCCGTCCTAACCGTGGCGGGTTCTGGTAAATGATGGGGTGAGGCGGGGCTCTTTGGCTCCCCCCAGTCCCCCTGTCTGGTCTA
+
>>>3>B@@4FFFGGGBBAA2E2GBF44BBBBF2BB2BBGHEGGHGGFHHBBFG33ABEFH5BDGH5BBGFH0>00>FG3B1>B>EFE/>EE/>?/E/B3??FFFGGCCEH2FHHG3FHHHHH2FHFB/>C//?GHHFG.ACGGFGG?@FBDDGBGG-BFFFFFF.9-;-B-@BFFF//FFFFFF-@BFFFFFFFFB/BFF/BFFFFAB.AA.;BFFFFFBFFFFFFFFF.AD-AFFFF.DFFFFFFFFFFB
@M05620:37:000000000-D9766:1:1101:21025:10272 1:N:0:61
ACCACACCTTCTACAATGAGCTGCGTGTGGCTCCCGAGGAGCACCCCGTGCTGCTGACCGAGGCCCCCCTGAACCCCAAGGCCAACCGCGAGAAGATGCCCAGGTGAGTGGCCCGCTACCTCTTCTGGTGGCCGCCTCCCTCCTTCCTGGCCTCCCGGAGCTGCGCCCTTTCTCACTGGTTCTCTCTTCTGCCGTTTTCCGTAGGACTCTCTTCTCTGACCTGAGTCTCCTTTGGAACTCTGCAGGTTCTA
+
1AAAA?>AFFBFDGGB3F1B1BF1ABEEGEGHGGG0EEG?GHHHHGCEAAEAFFFHHFHCEGCGEE>EEGGHHH>EGGGFGHHACFGEGC/><?FG1<FGFBG/GB1<FHFEHH?C-@CGHFGH0<0<DHA.C@@:CCHGGHA/CBGGGGGGGGEGBG@AGGGG--B@=BFFFFFFFFFF/9F//9BFBFB//9;-/A9/-B9-9/;FFFFFFFFF9/B/999B-:B//;F/;FBFFFFFFFF/BFFEF//
@M05620:37:000000000-D9766:1:1101:11111:10281 1:N:0:61
AGTGCCAGCTCTCAATCGCACAGGGGACCCAGGGCCTGGCCCCTCCATCCAGAAAACCTATGACCTCACCCGCTACCTGGAGCACCAACTCCGCAGCTTGGCTGGGACCTATGTGAGTATCCAGCGTAGGAATCTGGGAGTTGGGGAGGAGTGAGGAGTTGGGGAAAGACAGTCCTAACCGTGGAGGGTTCTGGTAAATGATGGGGTGAGGAGGGGCTCTTTGGCTCCCACCAGTCCCCCTGTCTGGTCTA
+
BCCCCFFFCFFFGGGGGGGGGGHHGGGGGGHHFGGGGGHHHHGHGGHHHHHHHHHHHFHHHHHHHHHHHHHGGGGGHHHHHHHHHHHHGHHHGGGGGHHHGHHGGGHHGHHHHHHHHHHHHHHHHGEGGGHHHHHHHHHGFHHHGGGGGGGHHHHHHGHHHHGGGGHHHHHHHHHHHHHHGGEGGGGGCFGFFGFGGGGGGGGGGGFFFFFFFFFFFFFFFFHFFFFFFFFFFFFFFFFFFFFFHFFFFFB
@M05620:37:000000000-D9766:1:1101:11128:10296 1:N:0:61
AGTGCCAGCTCTCAATCGCCCAGGGGACCCAGGGCCTGGCCCCTCCATCCAGAAAACCTATGACCTCACCCGCTACCTGGAGCACCAACTCCGCCGCTTGGATGGTACCTATGTGAGTATCCAGTGTAGGAATCTGGGAGTTGGGGAGGAGTGAGGAGTTGGGTAAAGACAGTCCTAACCGTGGAGGGTTCTGGTAAATGATGGGGTGAGGAGGGGCTCTTTGGCTTCCACCAGTCCCCCTGTCTGTCCTA
+
11>>>BBBAFFFDABGGAA1A0A0AAEAABABFAEE/BBBFGG/AEFH1BAABB1BA/01F1BF1D11BFGEEG?EHGF0BFF?B?BGE0BF/>/EE/EF/1B1?B2BF2GD12B2>1B>2BGG21>@1<<11GD21@0/??DHGGFG?C.001>.C<//0<<.=C00D//:;0C000:.:;:-.C.@..;00;;CBFB0;;C0.EAAEAFFB???@--B/;F/;/-;FF/-AAFF9FA9--;9F///;BF
@M05620:37:000000000-D9766:1:1101:5277:10312 1:N:0:61
GCGGCTGCTTTGGCAGAAACTCATAGATTACTGCCACAGTTCCCCCTGGACCTGGAACCGTTTCTTGCCTGGCTTCCAGAAGCTGCCACAACTGCCAGGATGCTACCCGTACGGAACGGCTCCTAGAAGCCTCCCCGGTCGTAAACGCGCTGCTGCAACACTGGCAAGTCAGTCAGGCATTTCCGCTTTAGCACTCTTGTGGATCCAATTGAACAATTCTCAGCATTTGTACTTGTAACTGACAAGCCAGG
+
>1>1>>AAFFBFGBFAFCGFFG1FBGGHHHBGDF0BFCFBDGHHHGEGC0FFGHABB1/ABEHGGFHGHHHFGBB0FGGG0GGFG10BBBF?FHHHHH/FHHHHGHHHGFE/>E?C/</>CGGH1FBDF1BFHH//>C//>>00<1<->CCC.CG0<<GH.GHHHHFGH0CGHHHHHH.FGGGGGGGGG0CF0CFGFGFBFGGGFGF0FGGF/BB9FFFFF9FB/FFFFBFFFFFFFFFFF/BFFFAF-AE
@M05620:37:000000000-D9766:1:1101:15784:10314 1:N:0:61
AGTGCCAGCTCTCAATCGCACAGGGGACCCAGGGCCTGGCCCCTCCATCCAGAAAACCTATGACCTCACCCGCTACCTGGAGCACCAACTCCGCAGCTTGGCTGGGACCTATGTGAGTATCCAGCGTAGGAATCTGGGAGCTGGGGAGGAGTGAGGAGTTGGGGAAAGACAGTCCTAACCGTGGAGGGTTCTGGTAAATGATGGGGTGAGGAGGGGCTCTTTGGATCCCACCAGTCCCCCTGTCTGGTCTA
+
>>1>AFB@1FFFFGGGFFEFE0G0FEF00E00A0BE/AGC0FF/EE011B11101BBEB1BF2FGFG1F0>>E@/EG1FFFEHHHHHEGF1GECE//BGFEG1F</FC/<1B1B2D>B>DD22B0/C/C/111@1?100//?10/-.<-EC>.D0.0A</=<-<.CG.//;/00<0:0:.9CA?AAA-...;090;00=00900A.B@?-A/-9-9---B//BB/9/9F/F---//:/9---B:;;9/:B/
@M05620:37:000000000-D9766:1:1101:10715:10331 1:N:0:61
GAGGCTGCTTTGGAAGAAACTCATAGATTACTGCAACAGTTCCCCCTGGACCTGGAAAAGTTTCTTGCCTGGCTTACAGAAGCTGAAACAACTGCCAGGATGCTCCCCGTAAGGCAAGGCTCCTAGAAGACTCCCCGGAAGTAACAGAGCTGCTGAAACACTGGCAAGTAAGTCAGGCATTTCCGCTTTAGCACTCTTGTGGATCCAATTGACCAATTCTCAGCATTTGTACTTGTAACTGACAAGCCAGG
+
>>AABAFBFFFFFGGG4FGGGGHHHHHFF5FHHH44FGGADGHGHGGGEBHHHHHHHFHHHHHHHHFHHHHHHHHFHHGGHHHHGFHHHHHHHHHGHCC1GHFF3BFEEEGGHH3FHG?G3FF33BFG33BBFH///B//C122211@FCHF1@<FGHHH0FHHAFF.<>111>1FG0GHH11=CG.<E=0<=<GHGFHHHCGF:CFHHHHH0CG.C0FGE0CFFF0;;C9FG099C0FFGFFGFFEEFGE
@M05620:37:000000000-D9766:1:1101:7291:10348 1:N:0:61
GAGGCTGCTTTGGAAGAAACTCATAGATTACTGCAACAGTTCCCCCTGGACCTGGAAAAGTTTCTTGCCTGGCTTACAGAAGCTGAAACAACTGCCAAGATGCTACCAGCCCGAACCGTAGGCTCCAAGAATACCCGAAGGGACAAAAACAGCTGACAAAATAACCGGAAGGAAGGGACTCACCGCTTTCGCACTCTTGTGGATCCACTAACCCAATACTCCGCATTAGTACTAGTTACAGCCAACAACGG
+
BABCCCFCFFFFGFGGGGGGGGHHHHHHHHHGHHHHGHHGHHHHHGGGHGHHHHHGHHHHFHHHHHHHHHHHHHHHHHHHHHHHHHHHHHHHHHHHH31EBFFHBB2B@111//>////?</BFE/BBFG2FDG2F<///??F/<@2@/?/?0?GH01?FG11111->->.<.<..<.<</0;:;CCA.<;.A9-/0;9FFGFB:::/;///;.;CB0/;0/;ADDD/:F;/B//;/////;.:B.AE.@@
@M05620:37:000000000-D9766:1:1101:8913:10359 1:N:0:61
GAGGCTGCTTTGGAAGAAACTCATAGATTACTGCAACAGTTCCCCCTGGACCTGGAAAAGTTTCTTGCCTGGCTTACAGAAGCTGAAACAACTGCCACGATGCTACCCGTAAGGAAAGGCTCCTATAAGACTCTAAGGGAGTAAAAGAGCTGAGGAAACAATGTCAAGTAAGTTAGGCACTTTCGCTCTATCACTCTCGTGGATCCAATTGAACAACTTTCAGCACTTGTACTTTTGACTGACAATCCAGG
+
CCCCDDFCFFFFGGGGGGGGGGHHHHHHHHHHHHHHHHHGHHHHHGGGHHHHHHHGHHHHHHHHHHHHHHHHHHHHHHHHHHHHHHHHHHHHHHHHH3>/?B1@FB?F1?/10333F00/3B/3B4B44D33F3BF43B?B<2FGFDFHH2220/22@FHH11111111=?1111101100>11.>..<11=0=0=D0.<<..0<;0;0000:;CH.00=0;0=0.0;0CF;00;C0:0;000;00;::0:
@M05620:37:000000000-D9766:1:1101:8888:10361 1:N:0:61
GCGGCTGCTTTTGCAGAAAATCATAGATTACTTCCACAGTTCCCCCTGTACCTGTAACCGTTTCTTGCCTGGCTTCCAGAAGCTGCCACAACTGCCAGGATGCTACCCGTACGGCACGGCTCCTCGAAGCCTCCCCGGTCGTCCACGCGCTGCTGCAACACTGGCAAGTCAGTCAGGCCTTTCCGCTTTCGCCCTCTTGTGGATCCAATTGACCACTTCTCCGCCTTTGTACTTGTAACTGACAAGCCCGG
+
1>11>>>>CF311BB1AB1AB11D33ADGGBF3DBBB1BADDFHHGABADDDDFBDDFEEEFGB21DBFHH/BA0BBFD1>BBBBFC1BBB/BBGG1B>EHHHHBFGHGGE/EG//>//>EGGH0C?0?>BGHH/?BC//<A//.1..>CGGCHHH/<CCCGHHHC0CGH0;GHGHGH.CFGGGBGGGGBFG.EAEGGGGGGGFFFF/;FFF9F9-;BFFFFFB-BBBF:9BFFF9FFFFF/;FFFAAA@?
@M05620:37:000000000-D9766:1:1101:3585:10362 1:N:0:61
GAGGCTGCTTTGGAAGAAACTCATAGATTACTGCAACAGTTCCCCCTGGACCTGGACAAGTTTCTTGCCTGGCTTACAGAAGCTGAAACAACTGCCATGATGCTACCCGTAAGGAAAGGCTCCTAGAAGACTCCAAGGGAGTAAAAGAGCTGATGAAACAATGGCAAGTAAGTCAGGCATTTCCGCTTTAGCACTCTTGTGGATCCAATTGAACAATTCTCAGCATTTGTACTTGTAACTGACAAGCCAGG
+
A?AAABFBFFFDGBBFFGFGGGHHHFGHGHHHHHCHFHHGHFFFGGGFEFFGHHEF231FFGHHHHGBFG3BFGHEBBBFFFFGHBBGGHFHHHHGH@B3B4FGHHHHE?>EG3GFHHH?3FF3BFHHH3FHFBFFGFGHF?FHHHHGGGHHHFHBDGHHHFD2G=CF=?FGFDFGFHHFFFFHAD.>F11>1<<G==DGC<DFCG<C=CCFHHHF:0:G;<;CG;:<CGHH;;0;0;;9FCCFF.;CFFF
@M05620:37:000000000-D9766:1:1101:14074:10408 1:N:0:61
GAGGCTGCTTTGGAAGAAACTCATAGATTACTGCAACAGTTCCCCCTGGACCTGGAAAAGTTTCTTGCCTGGCTTACAGAAGCTGAAACAACTGCCAGGATGCTACCCGTAAGGAAAGGCTCCTAGAAGACTCCAAGGGAGTAAAAGAGCTGATGAAACAATGGCAAGTAAGTCAGGCATTTCCGCTTTAGCACTCTTGTGGATCCAATTGAACAATTCTCAGCATTTGTACTTGTAACTGACAAGCCAGG
+
AAA>AACAFFFFFEGFAGGFFFFAFHFHHHGHFHGFHHHBFGHHHGEGHGHFG2FCHGHHFGHHFDEGHHHHGFEBGHHHHFHGFFHFHHHHFGGHGGFHHHHHDHHHGEGFGGBE3GCGCFFGEHBFHGHHHHF3FFDEAAGFB?GFHGGHBBFGFHHHGHHHHHGGHHHHGHHGHGHHHHHFAAEEGFGHFFHHHFHHHGGHHHHGHHHGHHFGFFHBBCGHFFHFHHGFGGGFGGGGGFGGG??EFFG
@M05620:37:000000000-D9766:1:1101:15546:10464 1:N:0:61
ACCACACCTTCTACAATGAGCTGCGTGTGGCTCCCGAGGAGCACCCCGTGCTGCTGACCGAGGCCCCCCTGAACCCCAAGGCCAACCGCGAGAAGATGCCCAGGTGAGTGGCCCGCTACCTCTTCTGGTGGCCGCCTCCCTCCTTCCTGGCCTCCCGGAGCTGCGCCCTTTCTCACTGGTTCTCTCTTCTGCCGTTTTCCGTAGGACTCTCTTCTCTGACCTGAGTCTCCTTTGGAACTCTGCAGGTTCTA
+
CCDCDDCCFFFFGGGGGGGGGGHHGGGFHGHGHGGGGGGGGHHHHGGGGGGGHHHHHHHGGGGGGGGGGGGHHHHGGGGHGHHHHGGGGGGGGGHHHHHHHHHFHHHHHHGGHHGGGCGHHHHHHHHGHHGHHGGGGGHGHHGHHGGGGGGGGGGGGA-;@FFGGGFFFFFFFFFFFFFFFFFFFFFFFFFFFFFDFFFFFFFDD0BFFFFFFFHFFFFFFFFEFFFFFFFFFFFFFFFFFFFFFFFFFF;
@M05620:37:000000000-D9766:1:1101:11939:10474 1:N:0:61
AGTGCCAGCTCTCAATCGCACAGGGGACCCAGGGCCTGGCCCCTCCATCCAGAAAACCTATGACCTCACCCGCTACCTGGAGCACCAACTCCGCAGCTTGGCTGGGACCTATGTGAGTATCCAGCGTAGGAATCTGGGAGTTGGGGAGGAGTGAGGAGTTGGGGAAAGACAGTCCTAACCGTGGAGGGTTCTGGTAAATGATGGGGTGAGGAGGGGCTCTTTGGCTCCCACCAGTCCCCCTGTCTGGTCTA
+
AAAABFFFBFFFFGGGGGGGGGHHGGGGGGHGGGGGGGHHHHGHGGHHFHHHGHBGGGGHHHHHHHHHHGHGGGGGHGHHHHHHGHHHGFHHGGGGGHHHGHHGGGHHGHHHHHHHHHHHHHHHHGFGGGHHGHHHHHHGGGHHGGGGGGGHHHGHHGGHGGGGGGHHHHHHGHHHHHHHGEEGGGGG;FFGGG;FGGGGGGGGGGFFFFFFFFFFFFFFFFFFFFFFFFFFFFFFFFFFFFFFFFFFFFF
@M05620:37:000000000-D9766:1:1101:6844:10480 1:N:0:61
GAGGCTGCTTTGGAAGAAACTCATAGATTACTGCAACAGTTCCCCCTGGACCTGGAAAAGTTTCTTGCCTGGCTTACAGAAGCTGAAACAACTGCCAGGATGCTACCCGTAAGGAAAGGCTCCTAGAAGACTCCAAGGGAGTAAAAGAGCTGATGAAACAATGGCAAGTAAGTCAGGCATTTCCGCTTTAGCACTCTTGTGGATCCAATTGAACAATTCTCAGCATTTGTACTTGTAACTGACAAGCCAGG
+
AAABBAFAFFFFGGGGAGGGGGFHHHHHHHHHHHHGHFHFHHHHHGGGHGHGHFHHHHGGGHHHFHFHHHHHHHHHHHHHHHHHHHHHHHHHFHHGHFGEHHHHHHHHFGGGHHHHHHHHHHGHFHHHHBGHHHHHHGGHGDHHHFHGHHHHHHHHHHHHFGHHHHHG11GHHHHHHHEHHHHHGGFDGHGHFFHHGGHHHGHHHHHHHHHHHHHHFHHHFGHHHHHHHHHGGFGGBFFGGGGGGFGEFGG
@M05620:37:000000000-D9766:1:1101:11799:10498 1:N:0:61
AGTGCCAGCTCTCAATCGCACAGGGGACCCAGGGCCTGGCCCCTCCATCCAGAAAACCTATGACCTCACCCGCTACCTGGAGCACCAACTCCGCAGCTTGGCTGGGACCTATGTGAGTATCCAGCGTAGGAATCTGGGAGTTGGGGAGGAGTGAGGAGTTGGGGAAAGACAGTCCTAACCGTGGAGGGTTCTGGTAAATGATGGGGTGAGGAGGGGCTCTTTGGCTCCCACCAGTCCCCCTGTCTGGTCTA
+
>A>>>FFFAFFFGGGGGFGGGGHHGEEEEEGH2EEEAAGFCGGGGGHHFHHHBG3BGGHBHHEHHGHHHHHGE>EFHHHF2FGHFH?1?EGHGEF?FHGH?GHFGGHHGHHHHHHHHHHHHHGHHGDGGGHHHHHHHHFEGHHHGGGGGDEGHBGHFGBGFGCGEGFHBHFHHGHHHHHHGFEFDEGGCFGGGGFGGGGGGGGGGGFFFFFFFFFFFFFFFFFFFFFFFFFFFFBFFFEFFFFFFFB/BFB
@M05620:37:000000000-D9766:1:1101:17745:10503 1:N:0:61
GAGGCTGCTTTGGAAGAAACTCATAGATTACTGCAACAGTTCCCCCTGGACCTGGAAAAGTTTCTTGCCTGGCTTACAGAAGCTGAAACAACTGCCAGGATGCTACCCGTAAGGAAAGGCTCCTAGAAGACTCCAAGGGAGTAAAAGAGCTGATGAAACAATGGCAAGTAAGTCAGGCATTTCCGCTTTAGCACTCTTGTGGATCCAATTGAACAATTCTCAGCATTTGTACTTGTAACTGACAAGCCAGG
+
111>11B>CBF1F11BFGBGFGGG3D1FFFEGHFFDFFA1DA2BCECAGF0FGHH011BBBDFFHHFF1B1GFHHFGFGHGH11F1DGDG/FGHHGF1/?G1F@GGBBE/>>BEDGGAG/1>FEFBGF1<FFFBFGG/CHC/BFHHHEBGFFFFFFF>1GHF@FHGHG1?FD11?1FGGHH1FGCC<..=1=DGHBGHF=G.GGCG0GGH0;CC0CCC00C<0;:00;FHF9;B0CCB0BF0:FF.=CFFE
@M05620:37:000000000-D9766:1:1101:7386:10506 1:N:0:61
AGTGCCAGCTCTCAATCGCACAGGGGACCCAGGGCCTGGCCCCTCCATCCAGAAAACCTATGACCTCACCCGCTACCTGGCGCACCCCCTCCGCAGCTTGGCTGGGACCTATGTGAGTATCCAGCGTAGGAATCTGGGAGTTGGGGAGGAGTGAGGAGTTGGGGAAAGACAGTCCTAACCGTGGAGGGTTCTGGTAAATGATGGGGTGAGGAGGGGCTCTTTGGCTCCCACCAGTCCCCCTGTCTGGTCTA
+
>>>3>BFFAFFFG4GFAAF2ECGHGABAAABG2AEA2BGF2GEGGGHHHGHHHHEAFEHHGHHHH5FGHHHGE>>EHHFG1>EGEG//>EEEEFC//BBGGHHGGGGHGHHHHHHHHFHHHHHHHGGGCDGFHHHHHF0FGHHGGG.AG.CGF0DGCD:CHGCCEGHG/CFBFFGGGGGGGGGGDEG@CFGFGFBFFFFFFFFFFFFBFFFFFFBBB-EFFFFEFFFEFFFFFFFFFFFDBFFFFFFFFFF
@M05620:37:000000000-D9766:1:1101:4738:10508 1:N:0:61
CGTGCCAGCTCTCACTCGCACAGGGGACCCAGGGCCTGGCCCCTCCATCCAGAAAACCTATGACCTCACCCGCTACCTGGAGCACCAACTCCGCCGCTTGGCTGGGACCTATGTGAGTATCCAGCGTAGGAATCTGGGAGTTGGGGAGGAGTGAGGAGTTGGGGAAAGACAGTCCTAACCGTGGAGGGTTCTGGTAAATGATGGGGTGAGGAGGGGCTCTTTGGCTCCCACCAGTCCCCCTGTCTGGTCTA
+
>>>A1>1CABB@A11BBAA1AAAB00BEEE0CF/ABBA/BFAAF/E0BEB1AF0FF0BBFF1BD1DBB>FGE>E/>0BB0BBB>>?0??0BB??>/E<?FECG///<<?FCGFG2>FFBGF2>@CB?<<??<FFBFFGFG<>GBCC.@<.<<C<DGH<;GHE-CCAAGBCCG09:B0B;A?9??.EB@999CFF0;FGFBF9/9;AB9-9ABBB@?@@FFFBB/;BBE--A-;9;FBBEB@AB/B9//999
@M05620:37:000000000-D9766:1:1101:18770:10514 1:N:0:61
AGTGCCAGCTTCAATCGCACAGGGGACCCCGGGCCTGGCCCCTCCATCCAGAAAACCTCTGACCTCACCCGCTACCTGGAGCACCAACTCCGCAGCTTGGCTGGGACCTATGTGAGTATCCAGCGTAGGAATCTGGGCGTTGGGGAGGAGTGAGGAGTTGGGGCAAGACAGTCCTAACCGTGGAGGGTTCTGGTAAATGATGGGGTGAGGAGGGGCTCTTTGGCTCCCACCAGTCCCCCTGTCTGGTCTAT
+
ABAABFFFCFBDGGFGGFGGGGHDGGGGG2EEEGGGGHCHHGHGGG5FG3BAGGHHGH3GFHHHFGHHHHGGGGGHHHHBFHHHH0FFHHHGGGGGHHHGHHGGGGHGHFHHGHFHHHHHHHHHGE/>E?GHHHHHH.<DFGHGG.@D.CGH0GH0CGHHHGG.AFG/CFFGGGGGGGGGGGG?EGGCFFFFFBFFFFFFFFFFF.@EFFBDFFFFFFFFFFFFFFFFFFFFFFFFFFFFFFFFFFFFFFF
@M05620:37:000000000-D9766:1:1101:12735:10515 1:N:0:61
GAGGCTGCTTTGGAAGAAACTCATAGATTACTGCAACAGTTCCCCCTGGACCTGGAAAAGTTTCTTGCCTGGCTTACAGAAGCTGAAACAACTGCCAGGATGCTACCCGTAAGGAAAGGCTCCTAGAAGACTCCAAGGGAGTAAAAGAGCTGATGAAACAATGGCAAGTAAGTCAGGCATTTCCGCTTTAGCACTCTTGTGGATCCAATTGAACAATTCTCAGCATTTGTACTTGTAACTGACAAGCCAGG
+
BAABBBFBFFFFGGGGGGGGGGHHHGHHHDGHHHHBEAHEGHHHHGGGHGHHHHGHFGEHFHHHHHHHHHHHHHHGHHGGHHHHHHGHHHHHHHHGH@GCHFHHGHHHGFGFGHHHHHHGGGGHHHHHHHHHHCGHHGGHGDGHGHHGHHHHHGHEFHHHHHHGHHHG??GHGHHHGHHGHHHHFGGDFB<G0<CH=DGHHGHFCHD::CHHHHHHFGFHC;;GHHHHGHHGFGFF0BFFFGGGGA;EGGG
@M05620:37:000000000-D9766:1:1101:4727:10529 1:N:0:61
AGTGCCAGCTCTCAATCGCACAGGGGACCCAGGGCCTGGCCCCTCCATCCAGAAAACCTATGACCTCACCCGCTACCTGGAGCACCAACTCCGCAGCTTGGCTGGGACCTATGTGAGTATCCAGCGTAGGAATCTGGGAGTTGGGGAGGAGTGAGGAGTTGGGGAAAGACAGTCCTAACCGTGGAGGGTTCTGGTAAATGATGGGGTGAGGAGGGGCTCTTTGGCTCCCACCAGTCCCCCTGTCTGGTCTA
+
BCBCCFFFCFFFGGGGGGFGGCHHGGEEGGHHGGGGGGHHHHGHGGHHHHHHHHH2GGGHHHHHHGHHHHHGG>EGHHHHBGHHHHH1EGHHGGGGGHHHGHHGGGHHGHHHHHHHHHHHHHHHHGGGG/GHHHHHHGEGGHHHGGGGGAEHHFHHHGHHHHGGGGHGFFCGHHHHHHHHGGGGGGGGEFGGGGGGGGGGGGGGGGFFFFFFFFFFFFFFFFFFFFFFFFFFFFFFFFFFFFFFFFFFFFF
@M05620:37:000000000-D9766:1:1101:10738:10531 1:N:0:61
AGTGCCAGCTCTCAATCGCACAGGGGACCCAGGGCCTGGCCCCTCCATCCAGAAAACCTATGACCTCACCCGCTACCTGGAGCACCAACTCCGCAGCTTGGCTGGGACCTATGTGAGTATCCAGCGTAGGAATCTGGGAGTTGGGGAGGAGTGAGGAGTTGGGGAAAGACAGTCCTAACCGTGGAGGGTTCTGGTAAATGATGGGGTGAGGAGGGGCTCTTTGGCTCCCACCAGTCCCCCTGTCTGGTCTA
+
BBBBBFFFBFFFGGGGGGGGGGFGGGGGGGHHGGGGGGHHGHGHGGHHHHHHHBFHHGHGHHHHHHHHHHHGGEEEHHHHHHHHHHHHGHHHGGEGGHHHGHHGGGHHGHFHHHHHHHGHHHGHHGFDGGFHHHHGEGFFGHHGCGGGFGEHHFHHFGGHHHGGAFHHHHHHGHHHBCGHGGGGDEGGGGFGGGFFFFGGGGGGGGFFFFFFFFFFFFFFFFFFFFFFFFFFFFFFFFFDFFFFFFFFFFF
@M05620:37:000000000-D9766:1:1101:10704:10555 1:N:0:61
AGTGCCAGCTCTCAATCGCACAGGGGACCCAGGGCCTGGCCCCTCCATCCAGAAAACCTATGACCTCACCCGCTACCTGGAGCACCAACTCCGCAGCTTGGCTGGGACCTATGTGAGTATCCAGCGTAGGAATCTGGGAGTTGGGGAGGAGTGAGGAGTTGGGGAAAGACAGTCCTAACCGTGGAGGGTTCTGGTAAATGATGGGGTGAGGAGGGGCTCTTTGGCTCCCACCAGTCCCCCTGTCTGGTCTA
+
BBBBBFFFCFFFG4GGGGGCGCHHGGDEGFHHAEEFFGHHHHGHGGHHHHHHHHHHHGHHFHHHHHHHHHHGG>EFHHGHFGHHHH1?EGHFEGGGGHHHGHHGGGHHGHHHHHHHHHHHHHHHHGGGGGGHHGHHHHHGGHHHGGGGGDGHHHHHHGHGHHGGGGHHGHHGHHHHHHHHGGGGGGGGEFGGGGGGGHHGGGGGGGFFFFFFFFFFFFFFFFFFFFFFFFFFFFFFFFFFFFFFFFFFFFB
@M05620:37:000000000-D9766:1:1101:23443:10595 1:N:0:61
GAGGCTGCTTTGGAAGAACCTGACAAGCCAGGGACAAAAGATCGGAATAGCACACGTCTGAACTCCAGTCACGATTGCGCATCTCGTATGCCGTCTTCTGCTTGAAAAAAAAAAACAATAAAAAAAACAATCAAAAAACAACGTAATAACAAATAACAGACAAATTACTGTCAAGCACTTAATCCAACACTATAACAGCAGCACCACATCCTCAACACTCAGAAACTAACAGCAAACACTAAAACAACACT
+
CCCCCBFAFFFFGGGGGGBGGFGHHHHHGHHHGAFGGHHHFFHHGBF2FFGFHGHGHHH1FGHHHHEHHHHH1A1B1FF0EAE3FBBA3BF@EAEHFFBDFGBF0GHGGGGGG/////222?11</-<..<11110.-.<..:.:.:0:00:.000000:.:9/000000;0;009/;9000000000..0/000000././.9..:.00/0000/0.://0090/000000.9/0...0/0000.....0
@M05620:37:000000000-D9766:1:1101:6663:10604 1:N:0:61
GAGGCTGCTTTGGAAGAAACTCATAGATTACTGCAACAGTTCCCCCTGGACCTGGACAAGTTTCTTGCCTGGCTTACAGAAGCTGAAACAACTGCCAATGCTCCCCGTAATGAAAGGCTCCTAGAAGACTCCAAGGGAGTAAAAGAGCTGATGAAACAATGGCAAGTAAGCCAGGCATTTCCGCTTTAGCACTCTTGTGGATCCAATTGAACAATTCTCAGCATTTGTACTTGTACCTGACAAGCCAGGGA
+
BABBBAFBFFFFFFFGGGGGGGGHHHHHHHHHHHHHGHHHHHHHHGGGGHHHHHEG2B1GFHHHHHFFHFEFGHHGHGFGHHHHHGGHHHHHHHHHHHHHBF3FGG>?EE1BBDG3BGGBFBFGHH3FGDHHBH3FGFGFFFFHGFF2B?<FGHFFFGHDFHGEG/1?FG1?<?C/F1>>><C?<CFFFD<<CFG0=0<CDCFGHCGGCCCCGG;:;CC:C/CC<FHFGF;0;=;0;;9FBFF.;CFA?FA
@M05620:37:000000000-D9766:1:1101:25844:10639 1:N:0:61
ACCACACCTTCTACAATGAGCTGCGTGTGGCTCCCGAGGAGCACCCCGTGCTGCTGACCGAGGCCCCCCTGAACCCCAAGGCCAACCGCGAGAAGATGCCCAGGTGAGTGGCCCGCTACCTCTTCTGGTGGCCGCCTCCCTCCTTCCTGGCCTCCCGGAGCTGCGCCCTTTCTCACTGGTTCTCTCTTCTGCCGTTTTCCGTAGGACTCTCTTCTCTGACCTGAGTCTCCTTTGGAACTCTGCAGGTTCTA
+
BBBABBBAFFFFGGGGGGDGGGHHGEEEGDHHGFFEFGGGGHGHHGGGGEGGHHHHGHHGGGGGGGGGGGGHHHHGGGGHGHHHHGGCGG/BFGHHHHHHHHHGHHHHHHGGHHGCGGGHHHGHHHHHHHGHHGGGGGHGHHGHHGGGGGGGGGGGGG@DDGGGGGFFFFFFFFFFFFFFFFFFFFFFFFFFFFFFFFFFFFEFFFFFFFFFFFFFFFFFFFFEFFFBFFFFFFFFFFFFFFFFFFFFFFF
@M05620:37:000000000-D9766:1:1101:18372:10641 1:N:0:61
AGTGCCAGCTCTCAATCGCACAGGGGACCCAGGGCCTGGCCCCTCCATCCAGAAAACCTATGACCTCACCCGCTACCTGGAGCACCAACTCCGCAGCTTGGCTGGGACCTATGTGAGTATCCAGCGTAGGAATCTGGGAGTTGGGGAGGAGTGAGGAGTTGGGGAAAGACAGTCCTAACCGTGGAGGGTTCTGGTAAATGATGGGGTGAGGAGGGGCTCTTTGGCTCCCACCAGTCCCCCTGTCTGGTCTA
+
ABAAAFFFCFFFGFGFGGGCFCHCGABEEGHHFEGEGGHHHHGHGGEHHGHHGFHAGEHHHFHHHFGHHHHEGEEEHHBFBBGHHG11?FHGDGCFGHFHGGHGGGGGGHHHHHHFHHGHHHHGHGD?CGHHHHHHHH<FGGHGGGCDGGGHHGHH0EGHHCDGEGGHFHFFHHHHHGGHGGGADEGGDGFGGGFFGGGGGGGGGGAFFFFBFFFFFFFFFFFFFFFFFFFFFFFFFFFFFFFFFFFFFFB
@M05620:37:000000000-D9766:1:1101:10829:10651 1:N:0:61
GAGGCTGCTTTGGAAGAAACTCATAGATTACTGCAACAGTTCCCCCTGGACCTGGAAAAGTTTCTTGCCTGGCTTACAGAAGCTGAAACAACTGCCAGGATGCTACCCGTAAGGAAAGGCTCCTAGAAGACTCCAAGGGAGTAAAAGAGCTGATGAAACAATGGCAAGTAAGTCAGGCATTTCCGCTTTAGCACTCTTGTGGATCCAATTGAACAATTCTCAGCATTTGTACTTGTAACTGACAAGCCAGG
+
B@BBBBFBFFFFGGGGGGGGGGHHHHHGFHHHHHHHFHHHHHHFHGGGGHHHHHGHFGFHGHGHHHHHHHGHHHHHHHHHHHHHHHHHHHHHHHHHHGEEHHHHHHHHGGGGHHHHHGGHHHGHHHHHHHHHHHFHHGGGGGFHGGHGHHHHHHHHGHHHHHGHHGHGFGHHHHFHHHHHHHHHGGGEFGHHBGHHFHHHHGHHHHHHHHHHHHHHHHHHGGHHHHHHHHHGFGGGGGFFGGGGGAFGGGG
@M05620:37:000000000-D9766:1:1101:8152:10657 1:N:0:61
GAGGCTGCTTTGAAGAAACTGACAAGCCAGGGACAACAGATCGGAAGAGCACACGTCTGAACTCCAGTCACGCATTCGTATATCGTATTCCGTCTTCTGCTTGAAAAAAAAAAAAAAATAAGACAAAAAATTAAATACAGAATAAAGTCCTATGTATGACAACAGAATGAAAGACAGTAAATCAATGAGAAATAACCGAAAACAACAGAGAAATAGAGTGGAGCATGATGGCAACAAGTGACATACCCGAA
+
BB?ABBFAFFFFDAFBBBFBBFFDBFGG4BBEAFFHCGG3FGGGDFGHGGFHHBEBFGFFDBFHHBHHHFGG10EEGFBB?3DBFHH?3BFBBGEFGHH@BG3BBGHHEEGEB><<//0111110000<-011111000=0/0000=<00000000000000..///0000:0:///00000000000000/0000/-----/.....9/;/9///////;/...//////.//.;..///9//////;--
@M05620:37:000000000-D9766:1:1101:12005:10663 1:N:0:61
GAGGCTGCTTTGGAAGAAACTCATAGATTACTGCAACAGTTCCCCCTGGACCTGGAAAAGTTTCTTGCCTGGCTTACAGAAGCTGAAACAACTGCCAGGATGCTACCCGTAAGGAAAGGCTCCTAGAAGACTCCAAGGGAGTAAAAGAGCTGATGAAACAATGGCAAGTAAGTCAGGCATTTCCGCTTTAGCACTCTTGTGGATCCCATTGAACAATTCTCAGCATTTGTACTTGTAAATGACAAGCCAGG
+
AAAAAAFBFFFFGGGECGGGGGFFHHGHHHHGGGGHHHHHHHGHHGEGHGHGHGHFADCHGHHHGHFFGHHGGGFFGGFGFHFGHFEFBGGHHHHHHB?FFHHHHHGB>?>EFCDF3CA??GFHF?FF?FFGG?BGGA/GG<B3FHFAFFGF2<@@BGFGFFF@?FG/<<11@DGFFG/>F>1=DDDEC1>=0<CCGGG0<CGBCG/00<00;CFHC<;:;0;;0C;CBC09BCFFB0000;;FB.;ACAA
@M05620:37:000000000-D9766:1:1101:13011:10665 1:N:0:61
AGTGCCAGCTCTCAATCGCACAGGGGACCCAGGGCCTGGCCCCTCCATCCAGAAAACCTATGACCTCACCCGCTACCTGGCGCACCAACTCCGCAGCTTGGCTGGGACCTATGTGAGTATCCAGCGTAGGAATCTGGGAGTTGGGGAGGAGTGAGGAGTTGGGGAAAGACAGTCCTAACCGTGGAGGGTTCTGGTAAATGATGGGGTGAGGAGGGGCTCTTTGGCTCCCACCAGTCCCCCTGTCTGGTCTA
+
ABAAAFFFCFFFGAGGGGCAEFGGGA2AEEGH2AEGEFGHHHGHGGHEHHGHHHH2AEHHEGHHHBGHHHHEE>FGGH3F1EFEEE1/?FHGFGCGGHGFGHHGGGHHGHHHHHHHHHGHHHHEHGGDCGHHHHHHHHFGGHHHCG.@FFDHGHHHFFHHHGGGEDHFBGGHHGGGGFFGGGGGGGGGGGGGGGGGFGGGFFFFFFFFFFFFFFFFFFFFFFFFFFFFFFFFFFFFFFFFFFFFFFFFFF/
@M05620:37:000000000-D9766:1:1101:27876:10673 1:N:0:61
AGTGCCAGCTCTCAATCGCACAGGGGACCCAGGGCCTGGCCCCTCCATCCAGAAAACCTATGACCTCACCCGCTACCTGGAGCACCAACTCCGCAGCTTGGCTGGGACCTATGTGAGTATCCAGCGTAGGAATCTGGGAGTTGGGGAGGAGTGAGGAGTTGGGGAAAGACAGTCCTAACCGTGGAGGGTTCTGGTAAATGATGGGGTGAGGAGGGGCTCTTTGGCTCCCACCAGTCCCCCTGTCTGGTCTA
+
>1AAADDFAFCBBG3FG1AFEE0AAAEFGGGHGGAEF/GHHHGHGGGGHHHFF0BGHGGFHEGHHHHHHHHGGGCEHHHBGFF?BFGHGFHHGE?EGHHHGHH/<?GFGHHHFHEHHHHHHHHGH?CCCGHHHHHGHGHGCHHHGGGGCGGHHHHGH?GHHB@CGGHHHHHHHGHHHHHHG9CAGGGG.;FFGGGGGGGGGGG0EAB@FFFFFF@<??FFFFFBBFFEFF?BFFFFFFFB?EFFFFFFFF/
@M05620:37:000000000-D9766:1:1101:19047:10691 1:N:0:61
GAGGCTGCTTTGGAAGAAACTCATAGATTACTGCAACAGTTCCCCCTGGACCTGGAAAAGTTTCTTGCCTGGCTTACAGAAGCTGAAACAACTGCCAGGATGCTACCCGTAAGGAAAGGCTCCTAGAAGACTCCAAGGGAGTACAAGAGCTGATGAAACAATGGCAAGTAAGTCAGGCATTTCCGCTTTAGCACTCTTGTGGATCCAATTGAACAATTCTCAGCATTTGTACTTGTAACTGACAAGCCAGG
+
A3AAB>FBFFFFFGGGGGGGGGFGFFGHHFHHHHD4BFFDFHHHHG?FHFHHHHHHHF2BBGHHHHHHHHHHHHGFHHHHHHHFHHHHHFHHHGHHHHGGHHHHGHHHGGGGHHFHHHHHHHGHGHHHHHHHHHF3BFGEDEB121FFHHHHFHHFGDHH/GHHHHHGHHHHHHHHHHHHHHHHGGGGGHHHHHGHHHHHHGHHHHHHHHHHHHHHHHHHHHHHHHHHHHHGGGGGGGGGG0FGGCEGGGG
@M05620:37:000000000-D9766:1:1101:6557:10696 1:N:0:61
GAGGCTGCTTTGGAAGAAACTCATAGATTACTGCAACAGTTCCCCCTGGACCTGGAAAAGTTTCTTGCCTGGCTTACAGAAGCTGAAACAACTGCCAGGATGCTACCCGTAAGGAAAGGCTCCTAGAAGACTCCAAGGGAGTAAAAGAGCTGATGAAACAATGGCAAGTAAGTCAGGCATTTCCGCTTTAGCACTCTTGTGGATCCAATTGAACAATTCTCAGCATTTGTACTTGTAACTGACAAGCCAGG
+
B@BBBBCBFFFFGFGGGGGGGGHHGHHHHHHHHHGGFHHHHHHHHGGFGHFHHHFGB3FGFHHHHFFGGHHGGHGFFFFHEFBGHFFHHHHCFCDHH@FAGHFGHHHHEEEEGHHGGGFFBFFHFFHHHHHHHGCGHGGHF?FGHHHGHGHHHGHHFHHHHGGGHFFF?FGH@GDGHHHBGHHFEFFEF<==<<<G=GGDGDHHGG<GGHFFFCHHC;CH;;;GB;;CFHHGBFFF00CFFFFGFFEEBFG
@M05620:37:000000000-D9766:1:1101:6541:10704 1:N:0:61
GCGGCTGCTTTGGCAGAAACTCATAGATTACTGCAACAGTTCCCCCTGTACCTGGAAACGTTTCTTGCCTGGCTTCCAGAAGCTGCCACAACTGCCAGGATGCTACCCGTACGGAACGGCTCCTAGAAGACTCCACGGTCGTCCACGCGCTGCTGCAACAATGGCAAGTCAGTCAGGCATTTCCGCTTTCGCCCTCTTGTGGATCCAATTGACCAATTCTCAGCATTTGTACTTGTAACTGACAAGCCAGG
+
>1>>>>AAFFD@B1FAF0FBFGHH331DGBFGDF11FCBDFGHHHGEF1BDFFH0BB10BBBFF2BDFGHGAFBBAFFFF0BFFG10BBBG/BFGGFFEHHHHHHGHHEFE/EEEFEAAEEGGH1GB1BBBGHH1BAC//>B//?1</>CGG.>F1/<GH.DGHHF0EHD0DGHHHHH.;GHHHCGGGG0EG.CGEGGGGGGGGCFC0;FFG0C9.;FFFF/B//BF9/;9BFFF;BFFFF;BFFA;;-;E
@M05620:37:000000000-D9766:1:1101:12312:10751 1:N:0:61
AGTGCCAGCTCTCAATCGCACAGGGGACCCAGGGCCTGGCCCCTCCATCCAGAAAACCTATGACCTCACCCGCTACCTGGAGCACCAACTCCGCAGCTTGGCTGGGACCTATGTGAGTATCCAGCGTAGGAATCTGGGAGTTGGGGAGGAGTGAGGAGTTGGGGAAAGACAGTCCTAACCGTGGAGGGTTCTGGTAAATGATGGGGTGAGGAGGGGCTCTTTGGCTCCCACCAGTCCCCCTGTCTGGTCTA
+
ABAAAFFFCFFFGGGGGGGGGGHHGGGGGGHHFEGGGGHHHHGHGGHHHHHHHHHGHGHHHHHHHHHHHHHGG@EGHHHH?GHHHH??EHHHGGGGGHHHGHHGGGHHGHHHHHHHHHHHHHHHHGGGGGHHHHHHHHHGGHHHGGGGGDGHHHHHHGHHHHGGGGHHHHHHHHHHHHHHGGGGGGGGGGGGGGGGGGGGGGGGGGFFFFFFFFFFFFFFFFFFFFFFFFFFFFFFFFFFFFFFFFFFFFB
@M05620:37:000000000-D9766:1:1101:15132:10751 1:N:0:61
AGTGCCAGCTCTCAATCGCACAGGGGACCCAGGGCCTGGCCCCTCCATCCAGAAAACCTATGACCTCACCCGCTACCTGGAGCACCAACTCCGCAGCTTGGCTGGGACCTATGTGAGTATCCAGCGTAGGAATCTGGGAGTTGGGGAGGAGTGAGGAGTTGGGGAAAGACAGTCCTAACCGTGGAGGGTTCTGGTAAATGATGGGGTGAGGAGGGGCTCTTTGGCTCCCACCAGTCCCCCTGTCTGGTCTA
+
BBABBFFFCFFFFGGFGGGEGGHGGGGGGGHHFGGFGGHHHHGHGGHGHHHHHHHHHGHHHHHHHHHHHHHGGEEGHHHHHHHHHHGEGGHGFGGGGHHHGHHGGGHHGHHHHHHHHHHHHHHHHGGGGGHHHHHHHHHGGHHHGGGGGGGHHHHHHGHHHHGGGGHHHHHHHHHHHHHHGGGGGGGGGGGGGGGGGGGGGGGGGGFFFFFFFFFFFFFFFFFFFFFFFFFFFFFFFFFFFFFFFFFFFFF
@M05620:37:000000000-D9766:1:1101:23538:10755 1:N:0:61
AGTGCCAGCTCTCAATCGCACAGGCGACCCAGGGACTGGCACCTCCATACAGAAAACATATGACCTCACCCGCGACCTGGAGCACCACCTCCGCAGCTTGGCTGGGACCTATGTGAGTATCCAGCGTAGGAATCTGGGAGTTGGGGAGGAGTGAGGAGTTGAGGAAAGACAGTCCTAACCGTGGAGGGTTCTGGTAAATGATGGGGTGAGGAGGGGCTCTTTGGCTCCCACCAGTCCCCCTGTCTGGTCTA
+
AAAAAFFFBFFFGFGGGGGGGGBF2AAEAEHHA22B2BAG2BF3G1AF5BFAA3F2B13BDEEGHHH3EGH0>>E@EGFHHHH/0?0/?FHHD?EGG3BBDHHG/CGHGHHHHH22GFGHHHHHHGGGGDGHHBHHHHCE.0>1-<.<DDDH.0:.0;CHH0;/:CFFFHHGGGGGGGGABGEGFGGGCFGGGGGGGFFFFFFFFFFBFFFFDFBBB-EFFFFFFEFFFFFFFFFFFFFFBFFFFFFFFFF
@M05620:37:000000000-D9766:1:1101:8890:10782 1:N:0:61
GAGGCTGCTTTGGAAGAAACTCATAGATTACTGCAACAGTTCCCCCTGGACCTGGAAAAGTTTCTTGCCTGGCTTACAGAAGCTGAAACAACTGCCAGGATGCTACCCGTAAGGAAAGGCTCCTAGAAGACTCCAAGGGAGTAAAAGAGCTGATGAAACAATGGCAAGTAAGTCAGGCATTTCCGCTTTAGCACTCTTGTGGATCCAATTGAACAATTCTCAGCATTTGTACTTGTAACTGACAAGCCAGG
+
A?ABAAFBFFDFCFGGGGGGGGFGHHHHFHHGHHFHFGFHHGFFGGEFCFGGHGFFBBCGGHHHHHHFFGBFGHGEGGGHHHHGHFGHHHFHGHHHH3FEGHHHHHHHCEEEFHHHFFFFBGFHGFGHHHHHHHFHHAACDDFHHHHGGHHHHHHFFHHHHD@GHHHGD?GHGHFHEHHGHHHHGDFEF<DF<D<GDGHHHGHFCGFHBHHHGFGH0CFHC:CFFCCGHHHGC9BFB0CFFGFFGACEF?E
@M05620:37:000000000-D9766:1:1101:21877:10798 1:N:0:61
GAGGCTGCTTTGGAAGAACCTCATAGATTACTGCAACAGTTCCCCCTGGACCTGGAAAAGTTTCTTGCCTGGCTTACAGAAGCTGAAACACCTGCCAGGATGCTACCCGTAAGGAAAGGCTCCTAGAAGACTCCACGGGAGTAAAAGAGCTGATGAAACAATGGCAAGTAAGTCAGGCATTTCCGCTTTAGCACTCTTGTGGATCCAATTGAACAATTCTCAGCCTTCGTACTTGTAACTGACAAGCCAGG
+
BBBBBBFAFFFFGGGGGG4FGGBHHGHDFDGHHBGDFFGHHHHHHGGAFCHHHGHHHH23GHHHHHHHHHGHHHGHHHHHHHHHHHGHHH?EHHHFFFAAGH?FHHHHGEEGHHFHHHHHHHGHDGHHHGFFHHF2?@DDGEBDF2@FHFHHFFHDGHFF/DGHHGHG1FGHGHHHHHHHHHHH?DEEGHHHGHFHGGFFFFFFC/;CHHHGHHFHGHHHGGGG/CC;;/;CAFGFGGGFGGFFG9EGGGG
@M05620:37:000000000-D9766:1:1101:18272:10800 1:N:0:61
GAGGCTGCTTTGGAAGAAACTCATAGATTACTGCAACAGTTCCCCCTGGACCTGGAAAAGTTTCTTGCCTGGCTTACAGAAGCTGAAACAACTGCCAGGATGCTACCCGACAGGCAAGGCTCCTAGCCGACTACACGGGAATCCACGAGCAGATGCAACAATGGCAAGTAAGCCAGGCATTTCAGCTTTAGCACTCTTGTGGATCCAATTGAACCATTCTCAGCATTTGTACTTGTAACTGACAAGACAGG
+
CCCCCCFCFFFFGGGGGGGGGGHHHHHHHHHGHHHHHHHHHHHHHGGGHHGHHHHHHHHHFHHHHHHHHHHHHHHHHHHHHHHHHHHHHHHHGHHHH31133BBG32B1//////??FE/30?B3D33<>CG/2B2C////22=@2<>///=??D111<0<1110>1.11100<CF.<<0=0D0GG=:G<:C0GCCG0G00;0::;0;0;099F..00;000;90C0C09;B9FFFB000;09BFA/9//9
@M05620:37:000000000-D9766:1:1101:14153:10810 1:N:0:61
AGTGCCAGCTCTCAATCGCACAGGGGACCCAGGGCCTGGCCCCTCCATCCAGAAAACCTATGACCTCACCCGCTACCTGGAGCACCAACTCCGCAGCTTGGCTGGGACCTATGTGAGTATCCAGCGTAGGAATCTGGGAGTTGGGGAGGAGTGAGGAGTTGGGGAAAGACAGTCCTAACCGTGGAGGGTTCTGGTAAATGATGGGGTGAGGAGGGGCTCTTTGGCTCCCACCAGTCCCCCTGTCTGGTCTA
+
ABAAAFFFBFFFGEGGGGGGGGHHGGGGGGHHFEGGGGHHHHGGGGHHHHHHHHHHHGHHGHHHHHHHHHHGEEFGHGHHBGHHHHFEEHHHGGGGGHFHGHHGGGHHGHHHHHHGHHHHHHHHHGEGGGHGHHHHHHHGGHHHGGGGGGGHHHHHHGFGHHGGGGHHHHHHHHHHHHHHGFGGGGGGGGGGGGFGGGGGGGGGGGFFFFFFFFFFFFFFFFFFFFFFFFFFFFFFFFFFFFFFFFFFFFF
@M05620:37:000000000-D9766:1:1101:8409:10825 1:N:0:61
AGTGCCAGCTCTCAATCGCACAGGGGACCCAGGGCCTGGCCCCTCCATCCAGAAAACCTATGACCTCACCCGCTACCTGGAGCACCAACTCCGCAGCTTGGCTGGGACCTATGTGAGTATCCAGCGTAGGAATCTGGGAGTTGGGGAGGAGTGAGGAGTTGGGGAAAGACAGTCCTAACCGTGGAGGGTTCTGGTAAATGATGGGGTGAGGAGGGGCTCTTTGGCTCCCACCAGTCCCCCTGTCTGGTCTA
+
>>AAADDFBFFFGAFGGFGGFGBFFEEFGGHHGGGEEAGHCFEHGGFHHGHHHEFHGEGHHFHHHGBGHHHGGGFGHHGBGFB?BF1FFGHHGEEFGFHHGGHFFEFGGHGHHHHFHFHHHHDFGGCBBDGFGGHHGGGGCFGFGGEGDGFHGFGHFCGHHHGGCDEHFGHHCGHHGFHHG;AFGGGG;CFGGGFFGGFGFCFGGGFFEFFFFFFFFCFFFFFFFFFFFBFFE;;BFFFFFFFFFFFFBFF
@M05620:37:000000000-D9766:1:1101:20374:10832 1:N:0:61
AGTGCCAGCTCTCAATCGCACAGGGGACCCAGGGCCTGGCCCCTCCATCCAGAAAACCTATGACCTCACCCGCTACCTGGAGCACCAACTCCGCAGCTTGGCTGGGACCTATGTGAGTATCCAGCGTAGGAATCTGGGAGTTGGGGAGGAGTGAGGAGTTGGGGAAAGACAGTCCTAACCGTGGAGGGTTCTGGTAAATGATGGGGTGAGGAGGGGCTCTTTGGCTCCCACCAGTCCCCCTGTCTGGTCTA
+
>AAAAFF4>FFFGGGGGFFFGGHHGFGGGGHHG2EGDFHHHHGHGGHFHHHHHHHHHGHFHHHHHHHHHHHGGFGGHGHHHHHGHHHHGG3GGGGEGHGH?GHFG?GHGHHHHH3GHHHHHHHGHGGGGGHHHHHHHHHGGHGHGGGGGGGHHHHHHGFGG/<CGGHHHHHHHHHHHHHHGGGGGGGG9AAFGGFGFGGGGGGFGAFFFFFFFF--9>FFFFFBBFFFFFFFFFFFFFFFFFFFFFFFFFF
@M05620:37:000000000-D9766:1:1101:9530:10846 1:N:0:61
GAGGCTGCTTTGGAAGAAACTGATAAATCAGTGACACAGGACCGGAAGAACACACAACCGTACCTTAGCTAGCCTGCAGAATCTGGCACAACTGCCAGTATGCTAACAGTAAGGAAAGGCTCCTAGAAGCCTCCCCGGTCGTCCACGCGCTGCTGCAACACTGGCAAGTCAGTCAGGCCTTTCCGCTTTCGCCCTCTTGTGGATCCAATTGACCAATTCTCCGCATTTGTACTTGTAACTGACAAGCCAGG
+
BBBBBBFBFFFFGGGGGGGGGDH5D556AB4ADAAFGG2222B22A2B23BA21111B1AA111555335533351B2BDBBGH433B3?BE33B3B333B4@FH43334BF43BF300?FHGH3FB3B3BFHH//BD<//B//<1//>@DG.FHD0<GF.<GHH<<EHFBGHHHGFH.CGHHHGGGGGBEG.CBCFGGFGGGGFGF0FGFF0;C.;BFFF/?A;DF;B;/BFFFBFFFFF;BFFF9;.9A
@M05620:37:000000000-D9766:1:1101:17329:10858 1:N:0:61
AGTGCCAGCTCTCAATCGCACAGGGGACCCAGGGCCTGGCCCCTCCATCCAGAAAACCTATGACCTCACCCGCTACCTGGAGCACCAACTCCGCAGCTTGGCTGGGACCTATGTGAGTATCCAGCGTAGGAATCTGGGAGTTGGGGAGGAGTGAGGAGTTGGGGAAAGACAGTCCTAACCGTGGAGGGTTCTGGTAAATGATGGGGTGAGGAGGGGCTCTTTGGCTCCCACCAGTCCCCCTGTCTGGTCTA
+
AAAAAFFFAFFDGGGGGCFCAE0E00AEAEHGFEGGGGHHAEEF/EGGHHGHHBHHHGCGHFHHHGHHHHHGGEEGHHFHBGHHHHEFEHHHFGGGGHGHGHHGGGHHGHHHHHHHHHHHHHHHHGGGGGHHHHHHHHGGGGHHGGGGGGGHHHHHHGHHHHGGGGHHHHGHHHHHHHHHGGGGGGGGGGGGGGGGGGGGGGGGGGF@FFFFFF@@@@FFFFFFFFFFFFFFFFFFFFFF@FFFFFFFFFF
@M05620:37:000000000-D9766:1:1101:28689:10915 1:N:0:61
AGTGCCAGCTCTCAATCGCACAGGGGACCCAGGGCCTGGCCCCTCCATCCAGAAAACCTATGACCTCACCCGCTACCTGGAGCACCAACTCCGCAGCTTGGCTGGGACCTATGTGAGTATCCAGCGTAGGAATCTGGGAGTTGGGGAGGAGTGAGGAGTTGGGGAAAGACAGTCCTAACCGTGGAGGGTTCTGGTAAATGATGGGGTGAGGAGGGGCTCTTTGGCTCCCACCAGTCCCCCTGTCTGGTCTA
+
>A>>AFFCAFFFGGGGGGCAEAGEFGEEEEHHG2EAEFHGFHGHGGHFHHHHHHHHHGHEFHEHHFHHHHGCEEGGHHEHGFHGHHHGEH3BEECEGHGFGHGGGGHHGHFHHHGHHGHHHHHHHGEEGGGHHGHHHH0FAGHHGGGGGGGHHDHGCEHBH/AGGDHFHHHHHHHHGHHHGGGGFGGG9FGGGG;FGGGGGGGGGGFFFFFFFFFFFFFFFFFF/BFEFFFFFFFFFFFFFFFFFFFFFFF
@M05620:37:000000000-D9766:1:1101:25223:10936 1:N:0:61
ACCACACCTTCTACAATGAGCTGCGTGTGGCTCCCGAGGAGCACCCCGTGCTGCTGACCGAGGCCCCCCTGAACCCCAAGGCCAACCGCGAGAAGATGCCCAGGTGAGTGGCCCGCTACCTCTTCTGGTGGCCGCCTCCCTCCTTCCTGGCCTCCCGGAGCTGCGCCCTTTCTCACTGGTTCTCTCTTCTGCCGTTTTCCGTAGGACTCTCTTCTCTGACCTGAGTCTCCTTTGGAACTCTGCAGGTTCTA
+
CCCCCCCBFFFFGGGGGGGGGGHHGGGEFFHHHGGGFGGGGHHHHGGGGGGGHHHHHHHGGGGGGGGGGGGHGHHGGGGHGHHHHGGGGGCGGGHGHHHHHHHGHHHHHHGGHHGGGGGHHHHHHHHHHGGHHGGGGGHGHHGHHGGGGGGGGGGGGG-ACGGGGGFFFFFFFFFHHHFFFFFFFFFHHHFFFFDFFFHFFFFFFFFFFFFFHHFFFHFFFHFFFFFBFFFFFFFFFFFFFFFFFFFFFFF
@M05620:37:000000000-D9766:1:1101:14893:10938 1:N:0:61
AGTGCCAGCTCTCAATCGCACAGGGGACCCAGGGCCTGGCCCCTCCATCCAGAAAACCTATGACCTCACCCGCTACCTGGAGCACCAACTCCGCAGCTTGGCTGGGACCTATGTGAGTATCCAGCGTAGGAATCTGGGAGTTGGGGAGGAGTGAGGAGTTGGGGAAAGACAGTCCTAACCGTGGAGGGTTCTGGTAAATGATGGGGTGAGGAGGGGCTCTTTGGCTCCCACCAGTCCCCCTGTCTGGTCTA
+
A1>>AF1@1CFFGBGFEFGGGEH0FGFACE0AA0EEAFHGGHG/EEBBFFAFFAAC0FA1BFBGHEH1G0>EE/>FHDFHFFHHHHFEFFGHEG?@EFEC?GFFGGGAEHGFGFDFFFGFHHHDB@??CGEFGHFHDGGC<CG<@CF<ACGH.GFACECCDGCGGGGACGFCHHHGHFFHGGG@GEG@GGGGG0;BBBFFFBFGGGB?FFFFFB;@@@AFFBBFFBFFFFFFE?FBFFEB@EFFFFFFFFB
@M05620:37:000000000-D9766:1:1101:4358:10960 1:N:0:61
AGTACCAGCTCTCCATTGCACAGGGTCCCGAGCGCATGGCCCCTCCATCGAGAAAACCTATGACCACACCCCCCACCTAGGGCACCCCCTCAGCAGCTCGGCTGGGACCTATGTGCGTATCCAGCGTCGGCATCTGGGCGTTGGGGCGGCGTGCGGCGTTGGGGCCAGCCCGTCCTAACCGTGGCGGGTTCTGGTAAATGCTGGGGTGAGGCGGGGCTCTTTGGCTCCCACCAGTCCCCCTGTCTGGTCTA
+
>>>3>BBBAFFFGGG56BA5B5F4FB4BB2BA2AA2BBBGGHGHGGBFF1BBF1F2BBGH53BDF3BBEEG0>/>?EF3B31B?EFG/>EE03B3F2B3?<FABDGFHCGFFFFF2?FDGHH1?GFF/>A-->FDHHHADDGGGC??@D-9;>DDA-BB-@FFF.-..AE.-@DFD//BA>DFA-;=DFFFFBFFBBFBF/9FFFF:@.;..;@FCFFFFFFFFFFFFF.AD;FFBFFFFFFBFFFFFFF/
@M05620:37:000000000-D9766:1:1101:17113:10969 1:N:0:61
AGTGCCAGCTCTCAATCGCACAGGGGACCCAGGGCCTGGCCCCTCCATCCAGAAAACCTATGACCTCACCCGCTACCTGGAGCACCAACTCCGCAGCTTGGCTGGGACCTATGTGAGTATCCAGCGTAGGAATCTGGGAGTTGGGGAGGAGTGAGGAGTTGGGGAAAGACAGTCCTAACCGTGGAGGGTTCTGGTAAATGATGGGGTGAGGAGGGGCTCTTTGGCTCCCACCGGTCCCCCTGTCTGGTCTA
+
BBAABFFFBFFFGGGGGGGGGGHFGGGGGGHHFEFGDGHHAHGGGGHHHHHHGHHGHGHHGHHHHGHHHHHGG>EGHGHHGHHHHHHHGHHGEGFFGHEHGHHGGGHHAGHHHHHHHHHHHHHGHGGGGGHHHHHHHHHGGHHHGGGGGGGHHHHGHGHHHHGGGGHHHHHHHHHHHHHHGGGGGGGGGGGGGGGGGGGGGGGGGGFFFFFFFFFFFFFFFFFFFFFFFFFFFFFFFFFFFFFFFFFFFFF
@M05620:37:000000000-D9766:1:1101:10321:10982 1:N:0:61
AGTGCCAGCTCTCAATCGCACAGGGGACCCAGGGCCTGGCCCCTCCATCCAGAAAACCTATGACCTCACCCGCTACCTGGAGCACCAACTCCGCAGCTTGGCTGGGACCTATGTGAGTATCCAGCGTAGGAATCTGGGAGTTGGGGAGGAGTGAGGAGTTGGGGAAAGACAGTCCTAACCGTGGAGGGTTCTGGTAAATGATGGGGTGAGGAGGGGCTCTTTGGCTCCCACCAGTCCCCCTGTCTGGTCTA
+
AA>AAFFFBFFFEFGBG2FFEEFHFGGGEEHHGGG22AFGFHGHGGGH5AGEE33BGE3FGHFHHHFGHHHGGEEGHHHGHHHFCGGHGFHHGDGGEEGHGHHGDGHFGFHHHHHG1G2GHHHHE@BBD/@FHHHH100?/GHBCGEDG?.F.<DHHGHHHHG-;CGHHHFHHHHHHHHHGGGGG.A?CF.FGGGGGGGGGGGGGGFBFFFFFFB-B-EFFFFFFEBEFFFFFA/BFFFFBFFFFFF/9FB
@M05620:37:000000000-D9766:1:1101:6686:10998 1:N:0:61
AGTGCCAGCTCTCAATCGCACAGGGGACCCAGGGCCTGGCCCCTCCATCCAGAAAACCTATGACCTCACCCGCTACCTGGAGCACCAACTCCGCAGCTTGGCTGGGACCTATGTGAGTATCCAGCGTAGGAATCTGGGAGTTGGGGAGGAGTGAGGAGTTGGGGAAAGACAGTCCTAACCGTGGAGGGTTCTGGAAAATGATGGGGTGAGGAGGGGCTCTTTGGCTCCCACCAGTCCCCCTGTCTGGTCTA
+
>ABCCFFFBFFFG4GGGFFGEFBFFAEGGGHHGGGGGGHHHHGHGGBGHHGHHBGHHGHHHGHHHHGFHHHGGF?EGHHGHGB?FHCGFHHHGFFGGGHHGGHGGGHHGGHHHHHHHGFHHHFFHGCEGFHFHGHHGGFGEHHGGGEGDFGHGBGHFCGGHGGGEDEFHHGH;CGHGHHHG;CCDGGFCFGFGGFGGGBFB;FFEFDA?FFBFFFFF@EFFFFFF9FE?BFDE;;BFFFFFFFFFFFB;BB
@M05620:37:000000000-D9766:1:1101:16598:11009 1:N:0:61
AGTGCCAGCTCTCAATCGCACAGGGGACCCAGGGCCTGGCCCCTCCATCCAGAAAACCTATGACCTCACCCGCTACCTGGAGCACCAACTCCGCAGCTTGGCTGGGACCTATGTGAGTATCCAGCGTAGGAATCTGGGAGTTGGGGAGGAGTGAGGAGTTGGGGAAAGACAGTCCTAACCGTGGAGGGTTCTGGTAAATGATGGGGTGAGGAGGGGCTCTTTGGCTCCCACCAGTCCCCCTGTCTGGTCTA
+
CCCCCFFFCFFFGGGGGGGGGGHHGGGGGGHHFGGGGGHHHHGHGGHHHHHHHHHHHGHHGHHHHHHHHHHGGEGGHHHHHHHHHHGHGHHHGGGGGHHHGHHGGGHHGHHHHHHHHHHHHHHHHGGGGGHHHHHHHHHGGHHHGGGGGGGHHHHHHGHHHHGGGGHHHHHHHHHHHHHHGGGGGGGGGGGGGGGGGGGGGGGGGGFFFFFFFFFFFFFFFFFFFFFFFFFFFFFFFFFFFFFFFFFFFFF
@M05620:37:000000000-D9766:1:1101:3721:11089 1:N:0:61
ACCACACCTTCTACAATGAGCTGCGTGTGGCTCCCGAGGAGCACCCCGTGCTGCTGACCGAGGCCCCCCTGAACCCCAAGGCCAACCGCGAGAAGATGCCCAGGTGAGTGGTCCGCTACCTCTTCTGGTGGCCGCCTCCCTCCTTCCTGGCCTCCCGGCGCTGCGCCCTTTCTCACTGGTTCTCTCTTCTGCCGTTTTCCGTAGGACTCTCTTCTCTGACCTGAGTCTCCTTTGGAACTCTGCAGGTTCTA
+
BBBBBBB>BCCFGFGGGG5BGGHHGFDBAEHHGBBB2EEGGHDHHGEEEFEGFHGHFGHAE?CEGGGGGGGFBGHGGGGHGHHHHGGGGG/>CGHFGHHHHHHGHHGGHHG?GHGGGCFHHHHHHHHHHHGHHGGGGGHGHHGHHHHHHGGGGGGGGG-;BGFFFF?DFFFFFFFFFFFFFFFFFFFFBFFFFFFFFFFFFFFFFBFFFFFFFFF:;FFFFFFEFFF/;BFFFFFFFBFFFFFFFFFFFFB
@M05620:37:000000000-D9766:1:1101:19058:11129 1:N:0:61
ACCACACCTTCTACAATGAGCTGCGTGTGGCTCCCGAGGAGCACCCCGTGCTGCTGACCGAGGCCCCCCTGAACCCCAAGGCCAACCGCGAGAAGATGCCCAGGTGAGTGGCCCGCTACCTCTTCTGGTGGCCGCCTCCCTCCTTCCTGGCCTCCCGGAGCTGCGCCCTTTCTCACTGGTTCTCTCTTCTGCCGTTTTCCGTAGGACTCTCTTCTCTGACCTGCGTCTCCTTTGGAACTCTGCAGGTTCTA
+
3>3AAAAABFFFGGAFFGEGGGHHGGGGHEHFGGDGECEGGHFHHGGGDEFGHFEGGFHAE0??FEFGEFFHEHHGEEAHGG??CCEGGD/><DCCBGHHHH/<<F10?FFGHH?DG-@CGFHHHF0D<<DHHCGGGGHGHHGHBFGG0BFFGGGGGA--A.9;BGDFFFFFFFFFFFFFFFFFFFFFFFFFFF9DFFFFF/9ADB9BFFFFFF/9B//;BF..-.;.;FFFFFF/FFF9//FFFFA;FFB
@M05620:37:000000000-D9766:1:1101:13638:11147 1:N:0:61
AGTGCCAGCTCTCAATCGCACAGGGGACCCAGGGCCTGGCCCCTCCATCCAGAAAACCTATGACCTCACCCGCTACCTGGAGCACCAACTCCGCAGCTTGGCTGGGACCTATGTGAGTATCCAGCGTAGGAATCTGGGAGTTGGGGAGGAGTGAGGAGTTGGGGAAAGACAGTCCTAACCGTGGAGGGTTCTGGTAAATGATGGGGTGAGGAGGGGCTCTTTGGCTCCCACCAGTCCCCCTGTCTGGTCTA
+
AAA>>FFFBFFFGFGGFFGFFCHFGCAEEFEE2AEEFFHHHHGGGGCHHHFGFFHFGFHFGFFHHFGEGFFEG/EEHGHG2BGHHH1?EGHHGGFEEHGFDHHGGGHFFHHHHHHFHHHHHHFFFCGEGGGHHHGHFHCFDHHGGGFGGCEHFHHGCEHFGHGGE?GGBGGHHHHGCGHHGGGG9EDGGGGGGFFFGFGFGGGGGGFFFFFFFFFFFFFFFFFFFBFFFFFFFFFFFFFFFFFFFFFFFFF
@M05620:37:000000000-D9766:1:1101:19049:11154 1:N:0:61
ACCACACCTTCTACAATGAGCTGCGTGTGGCTCCCGAGGAGCACCCCGTGCTGCTGACCGAGGCCCCCCTGAACCCCAAGGCCAACCGCGAGAAGATGCCCAGGTGAGTGGCCCGCTACCTCTTCTGGTGGCCGCCTCCCTCCTTCCTGGCCTCCCGGAGCTGCGCCCTTTCTCACTGGTTCTCTCTTCTGCCGTTTTCCGTAGGACTCTCTTCTCTGACCTGAGTCTCCTTTGGAACTCTGCAGGTTCTA
+
DDDDDDCCFFFFGGGGGGGGGGHHGGGGHGHHHGGGGGGGGHHHHGGGEGGGHHHHHHHGGGGGGGGGGGGHHHHGGGGHGHHHHGGGGGGGGGHF2FHHHGEAFGGH=?/?FFGGDGGHHHFHHGD00<.<C-@CDEHA/CGFGFF00FGA:CGEA-A@A.:0C@A=-B0:<00FFFB:<BFFFFFFB0BBF>DDF?0BAFF.DFF/BFFFFFFFF00<BB:FFFFFFFBFF0/:F0BFFB0BFFABF0F
@M05620:37:000000000-D9766:1:1101:14968:11163 1:N:0:61
AGTGCCAGCTCTCAATCGCACAGGGGACCCAGGGCCTGGCCCCTCCATCCAGAAAACCTATGACCTCACCCGCTACCTGGAGCACCAACTCCGCAGCTTGGCTGGGACCTATGTGAGTATCCAGCGTAGGAATCTGGGAGTTGGGGAGGAGTGAGGAGTTGGGGAAAGACAGTCCTAACCGTGGAGGGTTCTGGTAAATGATGGGGTGAGGAGGGGCTCTTTGGCTCCCACCAGTCCCCCTGTCTGGTCTA
+
AABBBFFFBFFFGAGGGAFFEEFGFAEFGGHHGGGFFF2FGHGHGGHHHHGHGFHGHGHHHHHHHHGHHHHEGGGGHGGFHHGFFHCGGGHHGEEFGFGHGHHEFFFGGHFHHHHHHHGHGFDGHGEGGGHHHHHHHHGGFHHGGGGGGGGHHHHHHGGHHHGGEGHHHFFHGGHFHGGGG9EGGGGGDFGGGGFFGGGGGGGGGGFFFFFFFFFFFFFFFFFFFFFFFFFBAAFFFFFFFFFEFFEBBFF
@M05620:37:000000000-D9766:1:1101:17510:11193 1:N:0:61
GAGGCTGCTTTGGAAGAAACTGACAGGCCAGGGAAAAACTATCGGAAGGGCCCGCGTATGAACTCCAGTCACGATATCGAATCTGATATGCCGGCTTATGCTTGCAAAAAAATGCTACCAGTAAGAAAATTCTCCTAGAAGACTCCAAGTTATTAAAAGAAATTATGAAACAATGGCAATTAAGTCAGGCATTTCCGCTTTATCACTCTTGTAGATCCAATTAAAAAATTATCAACATTTGAATTACAAAC
+
BBBBBBFBFFFFGGGGGGGGGCGAG4AA2BAGE22BFF235DD22A2B21B1A00AA01BD@@D5B33DBB@E111>BF1F3?G444BB4BB>EEE/BBGHGH3F3BFF//B0112@1@1@<1@@1><?<1<11??<<<?<<011<1<11111<<11=1>./00<=D000<CE0<C;;0/0:00<0;0//.<:00;CD.9AC09;0;CFF000090000;0;9FF0099;//9;///;9/9/;/://9//.
@M05620:37:000000000-D9766:1:1101:11063:11208 1:N:0:61
GAGGCTGCTTTGGAAGAAACTCATAGATTACTGCAACAGTTCCCCCTGGACCTGGAAAAGTTTCTTGCCTGGCTTACAGAAGCTGAAACAACTGCCAGGATGCTACCCGTAAGGAAAGGCTCCTAGAAGACTCCAAGGGAGTAAAAGAGCTGATGAAACAATGGCAAGTAAGTCAGGCATTTCCGCTTTAGCACTCTTGTGGATCCAATTGAACAATTCTCAGCATTTGTACTTGTAACTGACAAGCCAGG
+
AABCABFBFFFFGEFFFGFGGGHHHHHHHGGGHGGHGHHHHFGHHGGGHGGHHHHGBFHHFGHHHHFEFHHHHHHEFGGHHHHHHFFHHHGHGHHHFBFGHHHHHHHGGFGEGFFGHFHECGGGFFGFFGGHHHGFEFDFF<?DGHGGFGHHH2FFFGFGHFDFHFHGG<?D<1?GHHHHHFFBA?GDG1>D0=<C=GHFH?HBCHDCCCGGGHHHGC0:C;;C0;CCHHHGFFFGFGBFFF9FG.CEFFE
@M05620:37:000000000-D9766:1:1101:5260:11212 1:N:0:61
ACCACACCTTCTACAATGAGCTGCGTGTGGCTCCCGAGGAGCACCCCGTGCTGCTGACCGAGGCCCCCCTGAACCCCAAGGCCAACCGCGAGAAGATGCCCAGGTGAGTGGCCCGCTACCTCTTCTGGTGGCCGCCTCCCTCCTTCCTGGCCTCCCGGCGCTGCGCCCTTTCTCACTGGTTCTCTCTTCTGCCGTTTTCCGTAGGACTCTCTTCTCTGACCTGAGTCTCCTTTGGAACTCTGCAGGTTCTA
+
AAA>AAAAFFFFGGGB3FBGGFHHGEEEG0FFFFF0EEEGFHHHHGGGE/FGHHFBGHFE/EEGG/FGGGG0GFHGGGCHC<GHHGGEGGB@><?G1?1<FGA<FHHHGHCEHECCCGGHHHFFHFF0=GEACGGGGCGEHHGH0;90F/CFGAEG?--9A@=F<--@-/9BFBFFFF-:FFEFBFFFFFFFF@B?BAFFBBFBAFFFFFFFFFFFFFBFFFFFEFFFF/;F/BFFFFFFFFFFFFFFFFF
@M05620:37:000000000-D9766:1:1101:15233:11223 1:N:0:61
AGTGCCAGCTCTCAATCGCACAGGGGACCCAGGGCCTGGCCCCTCCATCCAGAAAACCTATGACCTCACCCGCTACCTGGAGCACCAACTCCGCAGCTTGGCTGGGACCTATGTGAGTATCCAGCGTAGGAATCTGGGAGTTGGGGAGGAGTGAGGAGTTGGGGAAAGACAGTCCTAACCGTGGAGGGTTCTGGTAAATGATGGGGTGAGGAGGGGCTCTTTGGCTCCCACCAGTCCCCCTGTCTGGTCTA
+
A?AABFFFBFFFGGGGGGGGGGHHGGGGGGHHFGGGGEHFHHGHGGHHFHHHHGBHHGHFHHHHHHGHHHHGGGGGHFHGFHHHFHHHGGFHGGGGGGHHGHHGGGHHGHHHHHHHHHHHHHHHHGEGGGHHHHHHGHHGGHHGGGGGGGGHHHHHHGHHGFGGGGGHHHHHHHHHHHHGGGGGGGGGGGGGGGGGGGGGGGGGGGFFFFFFFFFFFFFFFFFFFFFFFFFFFFFFFFFFFFFFFFFFFFF
@M05620:37:000000000-D9766:1:1101:23937:11239 1:N:0:61
ACCACACCTTCTACAATGCGCTGCGTGTGGCTCCCGAGGAGCACCCCGTGCTGCTGACCGAGGCCCCCCTGAACCCCAAGGCCAACCGCGCGAAGATGCCCAGGTGAGTGGCCCGCTACCTCTTCTGGTGGCCGCCTCCCTCCTTCCTGGCCTCCCGGAGCTGCGCCCTTTCTCACTGGTTCTCTCTTCTGCCGTTTTCCGTAGGACTCTCTTCTCTGACCTGAGTCTCCTTTGGAACTCTGCAGGTTCTA
+
BBBBBBBAFFFFGGGGGG4AEEGGGFGEHGHHHBFEGGGGGHHHHGGAEFGGHHHHHHHEGGGGGGGGGGGHHHHGGGGHGHHHHGGGGG/BCCGGHHHHHEHE11>GHFFFFHCGGGGHHHHHHHHBGCDHHGGGGGGGGGGGGGGGGFGGGGGGGG9BDFFFFFFFFFFFFFFFFFFFFFFFFFFFFFBFFFAFFFFFDFF.?FFFFFFFFFF/BF9FFFBBFFF/;FFFFFFFFFFFFBFFFFFFFFB
@M05620:37:000000000-D9766:1:1101:12682:11244 1:N:0:61
GAGGCTGCTTTGGAAGAAACTCATAGATTACTGCAACAGTTCCCCCTGGACCTGGAAAAGTTTCTTGCCTGGCTTACAGAAGCTGAAACAACTGCCAATGCTACCCGTAAGGAAAGGCTCCTAGAAGACTCCAAGGGAGTAAAAGAGCTGATGAAACAATGGCAAGTAAGTCAGGCATTTCCGCTTTAGCACTCTTGTGGATCCAATTGAACAATTCTCAGCATTTGTACTTGTAACTGACAAGCCAGGGA
+
A1>1AA1AFFFFGBGGAGGCGFFEGHGHGGGFBHGFHHHHHHHHHGCFGFFFGE0BF10BAFGHHFGHHHHHHF0GHHGHFGHHFHFDGEFGBGFHFFHHHHHHHHGGGGHHHHGHGHHHGHHHHEHHHHHHHHHGGGCCCGGGGEFHHHHHHGHHHHHHHHHHGGHDGDHGFGHFGHHGHHGGGGGGGHGHHGHHGHHGHHHHHHHHHGGHGFHHHHHHFHFHHHHHHHHHHGGFFGGFGGGGGGGGGB;
@M05620:37:000000000-D9766:1:1101:4092:11246 1:N:0:61
AGTGCCAGCTCTCCATCGCACAGGGTCCACAGTGCTTGGCCCCTCCATCGAGAAAACCTAGGACCTCACCCCCTACCTCGCTCACCCCCTCAGCAGCTGGGCTGGGACCTCTGTGCGTATCCCGCGTCGGCCTCTGGGCGTTGGGGCGGCGTGCGGCGTTGGGGCCCGCCCGTCCTCCCCGTGGCGGGTTCTGGTAAATGCTGGGGTGAGGCGGGGCTCTTTGGCTCCCCCCAGTCCCCCTGTCTGGTCTA
+
>111>B11>FFFGGGBBAAAAABAFB001BAB11B2ABEGFGGFFG0FG/0AA/1BBBBB1AAFG0B1BFE/>//BFF1B//BBGHH>>EE0@B1>0B1>??0EEGB<?B1BFBB1CFCGHHG/CCC></>?CGFGCCCCCCCA-<C-@AA@AGG@?@@;@-=@B@?>@@==@FFFB9AA@FF?>@-@@FFFFFF;BF;F/BFFF@A?-9--9--@@@FFFFFFFFFFF-A@-;FFFFFF@FFFFFFFFF9
@M05620:37:000000000-D9766:1:1101:11358:11250 1:N:0:61
GAGGCTGCTTTGGAAGAAACTCATAGATTACTGCAACAGTTCCCCCTGGACCTGGAAAAGTTTCTTGCCTGGCTTACAGAAGCTGAAACAACTGCCAGTGAGCTAACCGTACGCGCAGGCTAATACTCCTATAACATGCCAAGAAAGTAAAAGAGCTAAACAGACAATGCCAACAGGCATTTCCACTTTAGCTCTCTTACGGATCCAATTCCAATCTAACAAGCCTTAGCATTTGTAACTGTAAAGCACAG
+
AA>AA@1AFFDFFCGF1FGFAFFDFHGHHHHGFHHHHGHHHHHHHG0FGFGEH0FFFEFGAGHHDF1GHHHHHF0BGHHGHHHGFFFFHGHHGFGFH11111B11B00>?G/////>///011B212B1B12BF1F21<11</00@@12@221/<011111100?F?11<<11..0.<.<100=00DG00DG00=0<000...:-:::0<00;00/;0009;/..;0090;0;BGFG00;F00;990///9
@M05620:37:000000000-D9766:1:1101:18289:11271 1:N:0:61
GAGGCTGCTTTGGAAGAAACTCATAGATTACTGCAACAGTTCCCCCTGGACCTGGAAAAGTTTCTTGCCTGGCTTACAGAAGCTGAAACAACTGCCAGGATGCTACCCGTAAGGAAAGGCTCCTAGAAGACTCCAAGGGAGTAAAAGAGCTGATGAAACAATGGCAAGGAAGTCAGGCATTTCCGCTTTAGCACTCTTGTGGATCCAATTGAACAATTCTCAGCATTTGTACTTGTAACTGACAAGCCAGG
+
>3A3>AC>BBB@G45BAG4BFGHHHGGGGDFEG54AAGBFGDDBBEABAABBGGFB332ABDGFGGGBBBGGGHH3BBBFGGBFGB3FBF1?FGGEC3B?F3FFBFGFE?E?BFD3FFHFFEFF?BBBBBGHHG3?B???C?B?DFFEBFGH<1@2@F@@C@@<?CGE/<?<??<DFGEFFFD1CDDAF00=<<CGGHHGHAGHGBGGHFHH;CCF:00;C0:;;0C0BFBB090;00F9B9;;C.;;BFE
@M05620:37:000000000-D9766:1:1101:3688:11284 1:N:0:61
GAGGCTGCTTTGGAAGAAACTCATAGATTACTGCAACAGTTCCCCCTGGACCTGGAAAAGTTTCTTGCCTGGCTTACAGAAGCTGAAACAACTGCCACGATGCTACCCGTAAGGAAAGGCTCCTAGAAGACTCCAAGGGAGTAAAAGAGCTGATGAAACAATGTCAAGAAAGTCAGGCATTTCCGCTTTATCACTCTTGTGGATCCTATTGAACAATTCTCAGCATTTGTACGTTTCCCTGATAATCCAGG
+
BBBBBBFBFFFFGGGGGGGGGGHGFH5GHHHHHHHHHGHHHHHHHGGGGBHHHHG23BEGEGHHFFGHHHEGGHHHHABEHHHHHHHHHFHHHHHHG3//B1?B@GGCE?/E03?FFGH/3BF3BF3FG?FEGGF32C/GAFGH33G/FGBBG2FFDDFGE1<11@G<1?<F?GGHEBG11=>GD.<.<00<<=<DDG0=C.0<<C0000CFGFFH::0<0<0;CCGH0CFG.;/;/99;0;0000=;F0;
@M05620:37:000000000-D9766:1:1101:6383:11294 1:N:0:61
GAGGCTGCTTTGGAAGAAACTGACAACCCAGGGACACAAGATCGGAAGAGCACACGTCTGTACTCTAGTCACGAATTCGTATCTCGTATCCCGTCTCCTGCTTGAAAAAAAAAAAAACAAAAAAAACAAAAAAAAAAGAAAGAGCGGAAAAAAATAAATATACAAAGAACAAGAGACAAACAAAAAAAAGAAAACACGAGATACCCTCGAAGTAGAGCATTACCTCAAGAAACCAGTATGGATCACCTACA
+
A?AA>AFBFFFFGBABFGGGGCGABA4BBFBABABFGHFHHHFAE22BB1BBF2F0BBFFAADFD55DDD55B11BFDF3BFBFBBBBE1BBE?EG2BGH3BF30BGHHGGGCC<//?//00//--.><<C.-----...////9----9/.9-./////////////../9........9.....--;..././.9.--../////.-..9./;//////////////////9..9//9.///././///
@M05620:37:000000000-D9766:1:1101:6366:11308 1:N:0:61
GAGGCTGCTTTGGAAGAAACTCATAGGTTACTGCAAAAGTTCCCCCTGGGCCTGGGCAAGATTCTCGCCTGGCTTACCGTATCTCACCCGACTGCCTAGGGTCGCTACCCATTACAAGAGACTACAAGCCCACTCCAAAGAAGGCCAAGAGATGATGCCACACTGGCCAGAGCATCAGTCAGTACCGCATTCGACCACTTGCGGCTTCAGTAGAACAATTTTCCAACTTTGTACCTGTAGATGACAAGCCA
+
A>AAAAFAFFFFGGGGGGGGGBF3DD1DEGHHGHFG1GHHHGGBFE0FA/FGF////B/F0BFG22ABEEA/B0BBGGE/>0022B1BGC/>/?BB1@0B/>0///?/0B101211B10B00B10111/??/<000@<1@0@<0/<<F<00?1?<1?1<F10<<1FF0>C..</00<<0=00=0==C--;:00;:--;FF00--9--/90;00000/90;09990/9;//9:9//9//;//9//99:9---
@M05620:37:000000000-D9766:1:1101:21918:11316 1:N:0:61
AGTGCCAGCTCTCAATCGCACAGGGGACCCAGGGCCTGGCCCCTCCATCCAGAAAACCTATGACCTCACCCGCTACCTGGAGCACCCACTCCGCAGCTTGGCTGGGACCTATGTGAGTATCCAGCGTAGGAATCTGGGAGTTGGGGAGGAGTGAGGAGTTGGGGAAAGACAGTCCTAACCGTGGAGGGTTCTGGTAAATGATGGGGTGAGGAGGGGCTCTTTGGCTCCCACCAGTCCCCCTGTCTGGTCTA
+
>A>1>DFFAFFFG1FGFFGAFEHHG00AEEHHAEEEFGHHHHGHGGHHHGHHHFH0FEHHHFHHHGGHHHHFG>EEHHGF>BGHHH/??GHFEFCGGHGHGHHGGGHHGHGHHHHHHHHHHHHHHGGGGGHHHHHHHG0FGHHHGGACGAEHHDHHGGHHHHGGG?:G/GHHHHHHHHHGGGGGBGGGGGGGGGGGGGGGGGGGGFF@FFFFFF@@@@FFFFFFFFFFFFFFFFFFFFFF@FFFFFFFFFF
@M05620:37:000000000-D9766:1:1101:14980:11334 1:N:0:61
ACCACACCTTCTACAATGAGCTGCGTGTGGCTCCCGAGGAGCACCCCGTGCTGCTGACCGAGGCCCCCCTGAACCCCAAGGCCAACCGCGAGAAGATGCCCAGGTGAGTGGCCCGCTACCTCTTCTGGTGGCCGCCTCCCTCCTTCCTGGCCTCCCGGAGCTGCGCCCTTTCTCACTGGTTCTCTCTTCTGCCGTTTTCCGTAGGACTCTCTTCTCTGACCTGAGTCTCCTTTGGAACTCTGCAGGTTCTA
+
CCDCDDDCFFFFGGGGGGGGGGHHGGGGHGHHHGGGGGGGGHHHHGGGGGGGHHHHHHHGGGGGGGGGGGGHHHHGGGGHGHHHHGGGGGGGGGHHHHHHHHHGHHGHHHGGHHGGGGGHHHHHHHHHHHGHHGGGGGHGHHGHHGGGGGGGGGGGGGFGGGGGGGFFFFFFFFFFFFFFFHFFFFFFHFFFFFFFFFHFFFFFFFFFFFFFFHHFFFFFFFFFFFFFFFFFFFFFFFFFFFFFFFFFFFB
@M05620:37:000000000-D9766:1:1101:21909:11334 1:N:0:61
AGTGCCAGCTCTCAATCGCACAGGGGACCCAGGGCCTGGCCCCTCCATCCAGAAAACCTATGACCTCACCCGCTACCTGGAGCACCAACTCCGCAGCTTGGCTGGGACCTATGTGAGTATCCAGCGTAGGAATCTGGGAGTTGGGGAGGAGTGAGGAGTTGGGGAAAGACAGTCCTAACCGTGGAGGGTTCTGGTAAATGATGGGGTGAGGAGGGGCTCTTTGGCTCCCACCAGTCCCCCTGTCTGGTCTA
+
BCCBCFFFCFFFGGGGGGGGGGHHGGGGGGHHGGGGGGHHHG2GFGHHHHHHHHHHHGHHHHHHHHHHHHHGGGGGHGGHHHGGHHFHGHHHGGGGGHHHGHHGGGHHGHHHHHHHHHHHHHHHHGEGGGHHHHHHHHHGEHHHGGGGGGGHHHHHHGHHHHGGGGGHHHGHHGHHHHHHGGGGGGGGEFGGGGFGGGGGGGGGGGFFFFFFFFFFFFFFFFFFFFFFFFFFFFFFFFFFFFFFFFFFFFF
@M05620:37:000000000-D9766:1:1101:15415:11337 1:N:0:61
GAGGCTGCTTTGGAAGAAACTCATAGATTACTGCAACAGTTCCCCCTGGACCTGGAAAAGTTTCTTGCCTGGCTTACAGAAGCTGAAACAACTGCCAGGATGCTACCCGTAAGGAAAGGCTCCTAGAAGACTCCAAGGGAGTAAAAGAGCTGATGAAACAATGGCAAGTAAGTCAGGCATTTCCGCTTTAGCACTCTTGTGGATCCAATTGAACAATTCTCAGCATTTGTACTTGTAACTGACAAGCCAGG
+
BAABBBFBFFFFGGGGGGGGGGHHHHHHHHHHHHHHHHHHHHHHHGGGHHHHGHHHHHHHBGFHHHHHHHHHHHHHHHHHHHHHHHHHHHHHHHHHHHHHHHHHHHHHGGGGHHHHHHHHHHGHHGHHHHHHHHHHHGGHGGHHFHHGHHHHGHHHHGHHHHHHHHHGHHHHHHHHHHHHHHHHGGGGGHGHHHHHHHHHHGHHHHHGHHHHHHHHHHGHHHFHHHHHHHHGGGGGGGGFGGGGGFFGGGG
@M05620:37:000000000-D9766:1:1101:13859:11365 1:N:0:61
AGTGCCAGCTCTCAATCGCACAGGGGACCCAGGGCCTGGCCCCTCCATCCAGAAAACCTATGACCTCACCCGCTACCTGGAGCACCAACTCCGCAGCTTGGCTGGGACCTATGTGAGTATCCAGCGTAGGAATCTGGGAGTTGGGGAGGAGTGAGGAGTTGGGGAAAGACAGTCCTAACCGTGGAGGGTTCTGGTAAATGATGGGGTGAGGAGGGGCTCTTTGGCTCCCACCAGTCCCCCTGTCTGGTCTA
+
AAABAFFFBFFFGGGGGGGGGGHDGGAEGGHHDEEGAFHHHHGHGGHHHFGHHHGBGEHHFFHHHDHHHHH?E/>EGG3F?FHGGGHFFFHHGG?EEGHHFHHGGGGHGHHHHHHHHHHHHHHHHGGFGGFHHHHHHHHGGHHHGGGGGGGHHHHHHGHHHHGGGGHHHHGHHGHHHHHHGGGGGGGGGGGGGGFGGGGGGGGGGGFFFFFFFFFFFFFFFFFFFFFFFFFFFFFFFFFFFFFFFFFFFF9
@M05620:37:000000000-D9766:1:1101:13685:11368 1:N:0:61
AGTGCCAGCTCTCAATCGCACAGGGGACCCAGGGCCTGGCCCCTCCATCCAGAAAACCTATGACCTCACCCGCTACCTGGAGCACCAACTCCGCAGCTTGGCTGGGACCTATGTGAGTATCCAGCGTAGGAATCTGGGAGTTGGGGAGGAGTGAGGAGTTGGGGAAAGACAGTCCTAACCGTGGAGGGTTCTGGTAAATGATGGGGTGAGGAGGGGCTCTTTGGCTCCCACCAGTCCCCCTGTCTGGTCTA
+
AAAAAFFFCFFFG4GGGGGCGGHGGGEGGG2G2BEEFFHHHHGHGGHHHHCHGHFGGFHGHHFHHGHHHHHGF>>EHGGH2BGHHH11?GHHFGFGGHHHGHHGGGHHGHHHHHHHGHHHHHHHHGGBGGFGHHHHFFCFGHHHGGEFGDDHF<GHFGHHHHGGEDEHHHHFHHHHHHHHGDGGDGGGGGGGGGGFFFFGGGGGGGFFEFFFFFFFFFFFFFFFFFFFFBFFEFFFFFFFFFFFFFFFFFB
@M05620:37:000000000-D9766:1:1101:20797:11399 1:N:0:61
AGTGCCAGCTCTCAATCGCACAGGGGACCCAGGGCCTGGCCCCTCCATCCAGAAAACCTATGACCTCACCCGCTACCTGGAGCACCAACTCCGCAGCTTGGCTGGGACCTATGTGAGTATCCAGCGTAGGAATCTGGGAGTTGGGGAGGAGTGAGGAGTTGGGGAAAGACAGTCCTAACCGTGGAGGGTTCTGGTAAATGATGGGGTGAGGAGGGGCTCTTTGGCTCCCACCAGTCCCCCTGTCTGGTCTA
+
A?>1ADFFAF1BEGGGGEGG?FFHAEEGCAEEGGGGGAGCAGEGGGFFGFGDGFFFEEB11FGHHH1GHHEGGE/EG1BFGGHE0FFEFCFGGFCGGCFFGHBFG?GHGHHHHHHGF1FHHHHHHGGGGGHHHHHHHHHGGHDGGGFGGCCHHFHEHGH/<C-CGCHHHHGHFHHGHHHHGBGGGGGGCFFGGGGFGFGGGGGGGFF@FFFFBF@?@;EBFFFFFFFFFFFFFFBFFFE-9AFFFFBFFFB
@M05620:37:000000000-D9766:1:1101:7005:11401 1:N:0:61
GCGGCTGCTTTGGCAGACACTCATAGATTACTGCCACAGTTCCCCCTGGACCTGGCAACGTTTCTTGCCTGGCTTACAGAAGCTGCCACAACTGCCAGGATGCTACCCGTAAGGAAAGGCTCCTAGAAGCCTCCAAGGGAGTAAACGCGCTGCTGCAACACTGGCAAGTCAGTCAGGCCTTTCCGCTTTAGCACTCTTGTGGATCCAATTGACCAATTCTCAGCATTTGTACTTGTAACTGACAAGCCAGG
+
>>A>>>D>FFB@FGFEA0BBFABF3D1DG1BGH101BABBGHHHEE/BABBFHH0FFC/EBFGFFDB1FDH/BBBBBGB1BFGFH1CFFGHEF>GG1BCEGHHHFFFHG>E/FE100B0?GHGH1G11BBBGHH01BF//?E01@1//>ACG/FF1><F<.<1FG0GCDFHHHFGHHH.<GGHHGGGGG00C0;GHGHFGGFBFGFGBFFFG0;F9BFGGGBBG0CBFBGFGFBFFBFF9B/BFFFA-BFE
@M05620:37:000000000-D9766:1:1101:6246:11422 1:N:0:61
AGGGCCAGCTCTCAATCGCACAAGTGTGTACTGCAGTAACGAATTCTTCTCTCGGACGCCGTTCTCGGCTTGCAACCAGAAGCTGAAACAACTGCCAATGGTTCATAACTATAGCCTATAGGAAGTACTCATATAAGATTTGAAGAGAAGAAAAGAGCTTAGGAAAGAACGTCATGACAGTGAAGGATTTTAGTAAATGATCGCTTGAGGAGCGAATCTTAGAATCCTCAGCGTCTTTAATTCTTACCTAT
+
>11>A>>>AFFFD1F31AAAAE0BA33D0BDF2B111A220A0B/D2A22A21A/A/////A/0?2//B>/E/1@1B//BBE11B11GG0?G101011BFB11BB2221B1B2BB11<B<21110<2>2B11GG22B@2@2@21@1@0<010?0??0?F11?11<G0<00<.<<01=<D0<000=/.<=000<0<<00000;.:.:..CHCA.99;-9000900;;0000//.9.9.0////;;/9:;/;/
@M05620:37:000000000-D9766:1:1101:21247:11448 1:N:0:61
AGTGCCAGCTCTCAATCGAACAGGGGACCCAGGGCCTGGCCCCTCCAGCCAGAAAACCTGTGACCTCACCCGCTACCTGGAGCACCCACTACGCAGCTTGGCCGGGAACTATGTCAGTATCCAGCGTAGGAATCTGGGAGTTGGGGAGGAGTGAGGAGTTGGTGAAAGACAGTCCTAACCGTGGAGGGTTCTGGTAAATGATGGGGTGAGGAGGCGCTCTTTGGATCCCACCAGTCCCCCTGTCTGGTCTA
+
>A>>>DD11FFFG1GDFF1BFEGFG0B0AE0AA0BB/BGFEGGCEGE1ABAF00BBFEF0DF2GHFGFG00EE>>EHGHGBFGHHH/?EG00?E?/>FFG?G1EGGC/FG<FDF2>@FGGHG2FG/??CGDGGHHH1B0?AFGGCC.AC.CGGFFH0CG/C/=E;00</;/:CFHFGGFFAGG@AEB@CGAFGFFFFFFGBFF0CBB@?A?/:A-;@@FEBBFF/FFBFFFFEFFBFFFF@FBFBFFFFF9
@M05620:37:000000000-D9766:1:1101:24457:11451 1:N:0:61
AGTGCCAGCTCTCAATCGCACAGGGGACCCAGGGCCTGGCCCCTCCATCCAGAAAACCTATGACCTCACCCGCTACCTGGAGCACCAACTCCGCAGCTTGGCTGGGACCTATGTGAGTATCCAGCGTAGGAATCTGGGAGTTGGGGAGGAGTGAGGAGTTGGGGAAAGACAGTCCTAACCGTGGAGGGTTCTGGTAAATGATGGGGTGAGGAGGGGCTCTTTGGCTCCCACCAGTCCCCCTGTCTGGTCTA
+
>>>>AD@FAFFFFGGF1AFCECFGCEEFG0FHFEE/BFHHHGGHGGHGFHFHHF1BGFHHHHHHHFGBGHHGG>EEHHHH0FGHFH0?E>GFEF?EEHBGGHHGFCGHGHHHHGFGHHHHHHHHHGGGGGHHHHHHHH0FEHHH?C.CC<CGH0DGGFHHHHGGGCHHFHHHHHHHHHHH@AEA9CFGCAFGFGFFGGGGGGGGGGB@FFFFFF@@@?FFFFFFFFFFFFFFFFFFFFFF@FFFFFFFFFF
@M05620:37:000000000-D9766:1:1101:21267:11458 1:N:0:61
AGTGCCAGCTCTCAATCGCACAGGGGACCCAGGGCCTGGCCCCTCCATCCAGAAAACCTATGACCTCACCCGCTACCTGGAGCACCAACTCCGCAGCTTGGCTGGGACCTATGTCAGTATCCAGCGTAGGAATCTGGGAGTTGGGGAGGAGTGAGGAGTTGGTGAAAGACAGTCCTAACCGTGGAGGGTTCTGGTAAATGATGGGGTGAGGAGGGGCTCTTTGGATCCCACCAGTCCCCCTGTCTGGTCTA
+
AAAAAFF11BCFGEGGGFEGGGHG0E?00EGEA0BB/ABG0FEGGGF1BG1G1FGGGGH1BF2GHFH1GEGFE>>EHHHH0FGFGHF>EF1EEEE/>FGHGH1??EG0EGGHHH22B>GGHHHHH?<?BABDGHHHGHAGCFHHCG.CGCEHHGHHGGHED/<CDFFH/C:GHHHHFGHHCEH?.EG@BFGGGGGGGGGGGGFBEGB@FFFFFB-9@@EFFFF//;9BFBFB?AFFFFEF?EFFFFFFFFB
@M05620:37:000000000-D9766:1:1101:7505:11502 1:N:0:61
GAGGCTGCTTTGGAAGAAACTCATAGATTACTGCAACAGTTCCCCCTGGACCTGGAAAAGTTTCTTGCCTGGCTTACCGAAGCTGAAACAACTGCCAGGATGCTACCCGTAAGGAAAGGATCCTAGAAGACTCCAAGGGAGTAAAAGAGCTGATGAAACAATGGCAAGTAAGTCAGGCATTTCCGCTTTAGCACTCTTGTGGATCCAATTGAACAATTCTCAGCATTTGTACTTGTAACTGACAAGCCAGG
+
>?AB>>CAFDDDG4AFGGGFGGHHHFHGHFFEDB4EFHFGHADABBAFCGBGHGEHB32BGGH5GHHB3B3BBFGBB3BBEG>FHB3FBBCGHHHFHBF1GHHHHHHHE1>EFFGFGFF23BFGBFGHHGHG??32FEGGD??DGFHGCFHHF@F>DGDGA11?F<CF??@D11>FFHG>1=1<<<A.E0==0<<C==<=G.GCCG;:;0:GGCGH0:;G0;0;B;;CBFFF009;0;009;9;;.9;BFE
@M05620:37:000000000-D9766:1:1101:10977:11507 1:N:0:61
AGTGCCAGCTCTCAATCGCACAGGGGACCCAGGGCCTGGCCCCTCCATCCAGAAAACCTATGACCTCACCCGCTACCTGGAGCACCAACTCCGCAGCTTGGCTGGGACCTATGTGAGTATCCAGCGTAGGAATCTGGGAGTTGGGGCGGAGTGAGGAGTTGGGGAAAGACAGTCCTAACCGTGGAGGGTTCTGGTAAATGATGGGGTGAGGAGGGGTTCTTTGGCTCCCACCAGTCCCCCTGTCTGGTCTA
+
ABAAAFFFCFFFGFGGGGGGGGHHGGGGGGHHGGGGGGHHHHGHGGFHHHHHHHHHGGHHHHHHHFHHHHHGG>EEHGHHGHHHHHFGFHHHGGGGGHHHGHHGGGHHGHHHHHHHHHHHHHHHHGGGGGHHHHHHHHHGGHHHGG.AFGGGHHHHGGGGGGGGGGGGGGGGGGGGGGGGGGGFFFFFFFFFFFFFFFFFFFFFFFFFFFFFFFFF.@FFFFFFFFFFFFFFFFFFFFFFFFFFFFFFFFB
@M05620:37:000000000-D9766:1:1101:12420:11513 1:N:0:61
AGTGCCAGCTCTCAATCGCACAGGGGACCCAGGGCCTGGCCCCTCCATCCAGAAAACCTATGACCTCACCCGCTACCTGGAGCACCAACTCCGCAGCTTGGCTGGGACCTATGTGAGTATCCAGCGTAGGAATCTGGGAGTTGGGGAGGAGTGAGGAGTTGGGGAAAGACAGTCCTAACCGTGGAGGGTTCTGGTAAATGATGGGGTGAGGAGGGGCTCTCTGGCTCCCACCAGTCCCCCTGTCTGGTCTA
+
>11>ADDFAFFFFFGBFFFGEGHGFGGGCEHHGGGFGCGFGHGHGGFHDFGHHE1FFF0FHGGHHHFGHHHGGFCGHHHHHHHHFHGHFGHHGGGGCFHHGHHGGGHHGGHHHHEGHHFHHHHHF/CBCGHHHHBHE00/CGHFC?CCGGGHAHFA<AGHHHGGEGH.::CHHFHHHFHE?FGGGGGG.FGGGGGGGGGGGGGGGGF@FFFFFF@@@<FF/99FFBFFFFFFEFFFFFFF?FFFFFFFFFB
@M05620:37:000000000-D9766:1:1101:10059:11517 1:N:0:61
AGTGCCCTTAGATCGGAAGAGCACACGTCTGAACTCCAGTCACGACTTCGTATCTCGTATGCCGTCTTCTGCTTGAAAACCAAAACCCACCCGCTCCCTGGCCCCCCACCTTTTCCGGTGCCTGCCTCCCTCCTCACCGCCTCCCCGGACATCCCCTCTATCCTACCCGCCTTCCCCTTCCTTGCTGACTTTACTACTTCTTTCCCTGAATCGAACCTTATCCCCCACCCCCCACTTTCTCTTTTTCCATT
+
>>>>>D4FFFFFABF22AA4FGBA4EEFGFFGFFHBEEFDFGHFG2AEGGGAGFDG111BFGHEAABBEDGG5DB1B55?E1?111BB?11?>/////B3/FG//>///?F11B?1//<</<110?1???CCEB01?0>-->..F<@--<-<0:../;/0;0/00<:..9:..09/99.9/00090009900909////////;//;/.9B/../.;./:999/9.-.9.9-;@..;;/////:///;;//
@M05620:37:000000000-D9766:1:1101:14005:11525 1:N:0:61
AGTGCCAGCTCTCAATCGCACAGGGGACCCAGGGCCTGGCCCCTCCATCCAGAAAACCTATGACCTCACCCGCTACCTGGAGCACCAACTCCGCAGCTTGGCTGGGACCTATGTGAGTATCCAGCGTAGGAATCTGGGAGTTGGGGAGGAGTGAGGAGTTGGGGAAAGACAGTCCTAACCGTGGAGGGTTCTGGTAAATGATGGGGTGAGGAGGGGCTCTTTGGCTCCCACCAGTCCCCCTGTCTGGTCTA
+
AAAABFFFBFFFGGGFFFGGEEHFFGGGFGCHGGGGGFHGHHGHGGFHGHFFHFCGHGHHHHHHHHFFHHHGGGFGHHHGHHHFFHHHGBHHGGFGGFHHGHHGGGHHGHHHHHHHHHHHHHHHHGDFGGHHHHHHHHHFDHGHGGGDGGGHHHEGHGHHHHGGGGHHGHHHHGHHHHHHGDGGGGGFAFGGGGGGGGGGGGGGGGFFFFFFFFFFFFFFFFFFFFFFFFFFFFFFFFFFFFFFFFFFFFB
@M05620:37:000000000-D9766:1:1101:6959:11548 1:N:0:61
GAGGCTGCTTTGGAAGAAACTCATAGATTACTGCAACAGTTCCCCCTGAACCTGGAAAAGTTTCTTGCCTGGCTTACAGAAGCTGAAACAACTGCCAGGATGCTACCCGTAAGGAAAGGCTCCTAGAAGCCTCCAAGGGAGTAAAAGAGCTGATGAAACAATGGCAAGTCAGTCAGGCATTTCCGCTTTAGCACTCTTGTGGATCCAATTGAACAATTCTCAGCATTTGTACTTGTAACTGACAAGCCAGG
+
A11AAA1AFFFFFGGG1FGFFFB3DGFH31BGFHFBHHGFFHHHHGGG01BFFFHGHFGGFHFHHFHHHHHHHF0AGHHFHGHHF1GFGBHHFFFHGFEEGHHHHHHHGGGGHHGHFHCEHHGHGHHHH1BGHHHHHG?/CCCGFDD<GGHHDGHDHHHG/GHHHHHGB1FGGHHHHHEHHHHHGGGGGEHHHHHHHHHFHGHHHHHGHHHHCGH/GHHHHHHHBHHHHGGGGGBFBBBFGGGGGFGGEGG
@M05620:37:000000000-D9766:1:1101:15672:11569 1:N:0:61
GAGGCTGCTTTGGAAGAAACTCATAGATTACTGCAACAGTTCCCCCTGGACCTGGAAAAGTTTCTTGCCTGGCTTACAGAAGCTGAAACAACTGCCAGGATGCTACCCGTAAGGAAAGGCTCCTAGAAGACTCCAAGGGAGTAAAAGAGCTGATGAAACAATGGCAAGTAAGTCAGGCATTTCCGCTTTAGCACTCTTGTGGATCCAATTGAACAATTCTCAGCATTTGTACTTGTAACTGACAAGCCAGG
+
BBBBBBFBFFFFGGGGGGGGGGHHHHHHHHHGHGHHFHHHHHHHHGGGHHHHHHHHGHHHHHHHHHHHHHHHHHHHHHHHHHHHHHHHHHFHHHHHHFHGHHHHHHHHGGGGHHGHHHHHHHGHHHHHHHGHHHHHHGGHGGHHHHHGHHHHHHHHHHFFHHHHHHHGHHHHHHHHHHHHHHGHGGGGGFHHGHHHHHHHHCHFHHHHHHHHHHGHGHHHHHHHHHH;GHHGGGGFFGGGGGGGGGGGGGG
@M05620:37:000000000-D9766:1:1101:29139:11574 1:N:0:61
GAGGCTGCTTTGGAAGAAACTCATAGATTACTGCAACAGTTCCCCCTGGACCTGGAAAAGTTTCTTGCCTGGCTTACAGAAGCTGAAACAACTGCCAGTGTGCTCCCAGTCAGGCAACGCTCCTCGAAGAATCCAAAGGGGGAAACACGCTGCTGAAAAAACGGCCAGTAAAGCGTGCCTTTCCGCTTTCGCACCATTGTGGATTCAATTGGAAAATTATTCACATTAGTACTTGTTAATGCCAAACCCGG
+
A>ABBBFBFFFFG4FG44FGGGFGEG5GHGHHHHHFHFGFHHHHHGGGHFHHHGHBFAAFFHHHHGGHHHHHHHHGHHHHHHHHHFBFHBHFHHFH33B343B443B2333@3?3?1?//?>EFB//B//333G333B0//<///000/</?/11?<1<0@.-<--<C0=00=0..;.:00;0<...:.0...--.0;9FFG000;C09;0/0;0:0/0;0;/;/:B/:9/////B////99:9B.:;.-;
@M05620:37:000000000-D9766:1:1101:10660:11579 1:N:0:61
ACCACACCTTCTACAATGAGCTGCGTGTGGCTCCCGAGGAGCACCCCGTGCTGCTGACCGAGGCCCCCCTGAACCCCAAGGCCAACCGCGAGAAGATGCCCAGGTGAGTGGCCCGCTACCTCTTCTGGTGGCCGCCTCCCTCCTTCCTGGCCTCCCGGAGCTGCGCCCTTTCTCACTGGTTCTCTCTTCTGCCGTTTTCCGTAGGACTCTCTTCTCTGACCTGAGTCTCCTTTGGAACTCTGCAGGTTCTA
+
BCCBBCCCFFFFGGGGGGGGGGHHGGGEHGHHHGGGGGGGGHHHHGGGGGGGHHHHGHHGGGGGGGGGGGGHHHHGGGGHGHHHHGGGGGGGGGHHHHHHHHHGHHHGHHGGHHGGGGGHHHHHHHHHHHGHHGGGGGHGHHGHHGGGGGGGGGGGGG?FFGGGGGFFFFFFFFFFFFFFFFFFFFFFFFFFFFFFFFHFFFFFFFFFFFFFFFFFFFFFFFFFFFFFFFFFFFFFFFFFFFFFFFFFFF<
@M05620:37:000000000-D9766:1:1101:14585:11588 1:N:0:61
AGTGCCAGCTCTCAATCGCACAGGGGACCCAGGGCCTGGCCCCTCCATCCAGAAAACCTATGACCTCACCCGCTACCTGGAGCACCAACTCCGCAGCTTGGCTGGGACCTATGTGAGTATCCAGCGTAGGAATCTGGGAGTTGGGGAGGAGTGAGGAGTTGGGGAAAGACAGTCCTAACCGTGGAGGGTTCTGGTAAATGATGGGGTGAGGAGGGGCTCTTTGGCTCCCACCAGTCCCCCTGTCTGGTCTA
+
BCCBCFFFCFFFGGGGGGGGGGHHGGGGGGHHGGGGGGHHHHGHGGHHHHHHHHHHHGHHHHHHHHHHHHHGGGGGHHHHHHHHHHHHGHHHGGGGGHHHGHHGGGHHGHHHHHHHHHHHHHHHHGGGGGHHHHHHHHHGGHHHGGGGGGGHHHHHHGHHHHGGGGHGHHHHHHHHHHHHGGGGGGGGGGGGGGGGGGGGGGGGGGFFFFFFFFFFFFFFFFFFFFFFFFFFFFFFFFFFFFFFFFFFFFB
@M05620:37:000000000-D9766:1:1101:10671:11593 1:N:0:61
ACCACACCTTCTACAATGAGCTGCGTGTGGCTCCCGAGGAGCACCCCGTGCTGCTGACCGAGGCCCCCCTGAACCCCAAGGCCAACCGCGAGAAGATGCCCAGGTGAGTGGCCCGCTACCTCTTCTGGTGGCCGCCTCCCTCCTTCCTGGCCTCCCGGAGCTGCGCCCTTTCTCACTGGTTCTCTCTTCTGCCGTTTTCCGTAGGACTCTCTTCTCTGACCTGAGTCTCCTTTGGAACTCTGCAGGTTCTA
+
ABCCCCCCFFFFGFGGGGGGGGHHGGGGHGHHHGGGGGGGGHHHHGGGGGGGHHHHHHHGEGGGGGGGGGGHHHHGGGEHGHHHFGGGGGGGCDHHHHHHHGHGHHGHHHGGHHGGGCGHHHHHGHHFHFFHHGGGGGHGHHGHHGGGGGGGGGGGGG?BDGGFGGFFFFFFFFFFFFFFFEBFFFFFFFFFFFFFFFFFFFFDFFF//BFFFFFFFBBFFFFFFFFFFFFFFFFFFFF/FFFFFFFFFF:
@M05620:37:000000000-D9766:1:1101:14405:11612 1:N:0:61
AGTGCCAGCTCTCAATCGCACAGGGGACCCAGGGCCTGGCCCCTCCATCCAGAAAACCTATGACCTCACCCGCTACCTGGAGCACCAACTCCGCAGCTTGGCTGGGACCTATGTGAGTATCCAGCGTAGGAATCTGGGAGTTGGGGAGGAGTGAGGAGTTGGGGAAAGACAGTCCTAACCGTGGAGGGTTCTGGTAAATGATGGGGTGAGGAGGGGCTCTTTGGCTCCCACCAGTCCCCCTGTCTGGTCTA
+
>ABABFFFCFFFGBGGGFGGGGHHGGGGGGHGGGGGGGHHHHGHGGGHHHHHGFHHHGHHHGHHHGFGHHHGGGGGHHHGGGF?FHGHGHHHGG?FGGHHGHHGGGHHGHHHHHHHHHHHHHFHHGEEGGHHHHHHHHGGFHHHGGGGGGGHHHHHGGHHHHGGGGGHHGFHGHFHHHHHGCEGGGGGEFGGGGGGGGGGGGGGGGFFFFFFFFFFFFFFFFFFFFFFFFFFFFFFFFFDFFFFFFFFBFF
@M05620:37:000000000-D9766:1:1101:11926:11640 1:N:0:61
GAGGCTGCTTTGGAAGAAACTCATAGATTACTGCAACAGTTCCCCCTGGACCTGGAAAAGTTTCTTGCCTGGCTTACAGAAGCTGAAACAACTGCCAATGCTACCCGTAAGGAAAGGCTCCTAGAAGACTCCAAGGGAGTAAAAGAGCTGATGAAACAATGGCAAGTAAGTCAGGCATTTCCGCTTTAGCACTCTTGTGGATCCAATTGAACAATTCTCAGCATTTGTACTTGTAACTGACAAGCCAGGGA
+
AABCCCFCFFFFGGGGGGGGGGGHGHHHHHHHHHHHFFHHHHHHHGGGHHHHHHHGHHHHGHHHHHHHHHHHHHHHHHHHHHHHHHHHHHHHHHHHFHHHHHHHHHGGGGHHHHHHEHHHGHHHHHHFFHHHHHHGGHGGHHHHGFHHHHHHHHHHHHHHHGHGHGHHHHHHHHHHHHHHHHGGGGGHHHHHHFHHHGHGHHGHFHHHHHHHHHHHEHHHHHHHHHHHGHHHHFFGGGGGGGGGGGGGGG9
@M05620:37:000000000-D9766:1:1101:22060:11668 1:N:0:61
AGTGCCAGCTCTCAATCGCACAGGGGACCCAGGGCCTGGCCCCTCCATCCAGAAAACCTATGACCTCACCCGCTACCTGGAGCACCCACTCCGCAGCTTGGCTGGGACCTATGTGAGTATCCAGCGTAGGAATCTGGGAGTTGGGGAGGAGTGAGGAGTTGGGGAAAGACAGTCCTAACCGTGGAGGGTTCTGGTAAATGATGGGGTGAGGAGGGGCTCTTTGGCTCCCACCAGTCCCCCTGTCTGGTCTA
+
AAA>AFFFBFFFGFGGGFGCEFHHGAEEGGHHFEGEFGHHHHGHGGHHHHHHHHHFHGHHHHHHHFGHHHHGGEEFHHFGBFHHHH1??GHFEFCGGHGHGHHGGGHHGHGHHHHGHHHHHHFHHGGFGGGHGHHHGH0FGHHHGG.@?.EHHGHH0EHHHEGGED.GCGHHHHHHFHHGGGGGBGFFFGGGGGGGGGGGFGFGGFFFFFFEFFFFFFFFFFFFFFFFFFFFFFFFFFFDFFFFFFFFFFB
@M05620:37:000000000-D9766:1:1101:25979:11675 1:N:0:61
GAGGCTGCTTTGGAAGAAACTCATAGATTACTGCAACAGTTCCCCCTGGACCTGGAAAAGTTTCTTGCCTGGCTTACAGAAGCTGAAACAACTGCCAGTGTGCTCCCCGCCCGAAGCCAAGCCTCGCAGAATACCCGAACGGACCAAAGCAGCTGACCAAACAACCCGAACGAAGCACCTCTCCGCTTTCGCACTCTTGTGGATATCCTAACGCAATAATCAGCATTTGTGCTAGTTTCAGCCAACAACGG
+
A?ABBAFAFFFFGGGGGGFGGGGFHHHHHHHHHHHHHHHEGHHHHGGFGHHHHHGHHHEFFGHHHHHHHHHHHHHHHHHHHHHHHHHGHHHHHHHHH3@3434B4B11/>/>/////022//?BF/><CB2B32BF////>///>?/F0<1<0<FF0FFGH......--<::...-//.;:0/9.;..;0;..9-909FFFD0090099//..;9;./;;B///////9;./;//B//;////99.:AA99
@M05620:37:000000000-D9766:1:1101:6016:11710 1:N:0:61
GAGGCTGCTTTGGAAGAAACTCATAGATTACTGCAACAGTTCCCCCTGGACCTGGAAAAGTTTCTTGCCTGGCTTACAGAAGCTGAAACAACTGCCAATGTGCTACACGAAAGTAACCGTAAGTAGAAGCATCTAGGGGAGTGAAAGGGATTAAGAAAGCTGGGCAAGAAAGTGCGACCTATCCAGGCATGTCCTCTTGAGCACCCTATTGAAGCCAACTGAACAATTGTCCTCATTTGTACTAAGAACGG
+
AAAABBFBFFFFGFGF4GGGGGGGHGHHFDGHHHHFCGHHHHHFHG2FCAFGHFFHCGFGHHHHHHHFHHHGHHHHHFFFHHGGHHFHHHHHFHHHB3@3B4BGHH32?/11?@BB4?E?//04B4BBGB33B3B43////?01B?10?<00@11@1F1<110//?F/00??111-.--.111<00/..<.<0===0=00:0:..;./0;<:C00://.;/90;F/;C0;00090;000;0;000/0;:.;
@M05620:37:000000000-D9766:1:1101:25793:11722 1:N:0:61
GAGGCTGCTTTGGAAGAAACTCATAGATTACTGCAACAGTTCCCCCTGGACCTGGAAAAGTTTCTTGCCTGGCTTACAGAAGCTGAAACAACTGCCAGGATGCTCCCCGTACGGAACCGCTACTCGAAGCCTCCCAGAGCGTCCCAGCGCTGCTGAACCACTGGCAAGTAAGTCAGGCATTTCCGCTTTAGCACTCTTGTGGATCCAATTGAACCCTACTCAGCATTTGTACTTGTAACTGACAAGCAAGG
+
BABBCCFCFFFFGGGFFGGGGGHHHHHHHHHHHHHHFHHHHHHHHGGGHGHHHHHGGGHHHHHHHHHHHHHHHHHHHHHGFHHHHHHHHH1FHHHGH31?F3GB33?EFAE?EG/?>/>E@//FB/???<FHGC/@F//2/??CA=10AE/A.11>11>><GB0<CG.=00==DGGEG.<00<CE.::C0CG0CHHHHGBF?B0BGGGGGGB0:99A/=CC00;00;;FFBBFB0B90;F90;BBAE//BE
@M05620:37:000000000-D9766:1:1101:6012:11729 1:N:0:61
GAGGCTGCTTTGGAAGAAACTCATAGATTACTGCAACAGTTCCCCCTGGACCTGGAAAAGTTTCTTGCCTGGCTTACAGAAGCTGAAACAACTGCCAGTGTGTCATCCGACAGGATGCTATCCGCAACGAAACCCTCCTAGAAGACTCCAAGCTACCAAAATAGCCGATGAAACAGGCCTTACCAAGTCAGCCATCTTGTGGTTAGAATTTCCGTGTACTCAATCTAAGAACTCGCAACAGTCAAACTCGG
+
AABABBFCFFFFGGGGGGGGGGHHHFFGDD4FFBFGFHHHFFH3AE?FCGH2FCFB3AGGGHHHH5FHHH31FGCFGHHHH3GFGHEFHHHHHHHHH3B3B3?BG4FHEA>EEGH332FF4FH/?/>/>FF//BC0//BFG2G22FGG<22@/2210?FGH11FG1/-<.111>>0...//0//0<.=0<=<<CG;<0000./;C.0;0C000.0.:/;0;C/90;0090;/;0;=A.;./009//;;/;.
@M05620:37:000000000-D9766:1:1101:24050:11734 1:N:0:61
GAGGCTGCTTTGGAAGAAACTGATAGGCCATGGCAAAACTTGCTTCTGGACCCGCGGAAGAATGTCGATCCCGATAACGAAGCTGAAACACCGGCTAATGCTTGACAACCACACAAATAAGGAAAAAATCCTAGAAGAATCCAAGAGAACAAAATATATGATAAAACAAAGGAAAGTAAATAACGAATACACACTCAAGCAATAATATGGATCCAATATAACAATATGTGACAACATTACATCTAAAACAG
+
AAA@AAFACDDFGFGFGGFGGFB555BF4B4B4BBEFF2F55BD555D35BB222A0A0B13355D111B1B11//1B?1?1>B333@33B?/E@E/BBBGG4?B1?F/?/?F/?<011111@@000/01<111?1110<11<>1<0<1100<<0000=0==000<0.<<//;:/:00;00:00:....00009////00//000;09;0090/0009000000/;/////9//..///////://///..
@M05620:37:000000000-D9766:1:1101:25787:11745 1:N:0:61
GAGGCTGCTTTGGAAGAAACTCATAGATTACTGCAACAGTTCCCCCTGGACCTGGAAAAGTTTCTTGCCTGGCTTACAGAAGCTGAAACAACTGCCATGATGCTACCCGTAAGGAAAGGCGCCTAGAAGACTCTAAGGGAGTAAAAGAGCTGATGAAACAATGGCAAGGAAGTCAGGCATTTCCGCTTCAGCACTCTTGTGGACCCAATTGAACAATCCTCACCATTTGTACTTGTAACGGAAAAACCAGG
+
>3AA>>CA@BBDF45BBF4FGGHHHCGGHGBFDG4EGHFDGDDBB2AACFBFGHFFB32BBFHDFHGB3A3B1BF3BABFHHBBF33F3B1FFGHHG4B3B4BBBGFB1?>1?BBB?0B///>/<3BE?BFF33BBB2FGD??BGFHE2@@F<2222@2@??11?01?/??<11<<FG<><111>....0==0.<<=0<=0.C/:;;:/;:0:0;G0//;;9.;000;0CB;000;000.-;.-/.=C.;9
@M05620:37:000000000-D9766:1:1101:16697:11752 1:N:0:61
GAGGCTGCTTTGGAAGAAACTCATAGATTACTGCAACAGTTCCCCCTGGACCTGGAAAAGTTTCTTGCCTGGCTTACAGAAGCTGAAACAACTGCCAGGATGCTACCCGTAAGGAAAGGCTCCTAGAAGACTCCAAGGGAGTAAAAGAGCTGATGAAACAATGGCAAGTAAGTCAGGCATTTCCGCTTTAGCACTCTTGTGGATCCAATTGAACAATTCTCAGCATTTGTACTTGTAACTGACAAGCCAGG
+
33AABAFAFFFFGGGGF4BGGGBGBFGHH5GHHH44BAFDGHHHHGGGG2FHHHGHHD2BFGHHGHHHHHHHHHHCGHHGHHHFHGHHHCGHHHHHCGHGHHHHFHHHGFGGHHFHHGHGHHGHGEBGHGGHHH33BFFEGFF333FFHHHHHHH2GGHHFFHHHHHGGGHHHHHHHHHHHHHHGGGGGHHHHHHHHHHHHGHGHHGHHHHHHH0CHHFHFGHGHHHHHHHGGGFGGGGFFFGGGFFGGGG
@M05620:37:000000000-D9766:1:1101:17683:11757 1:N:0:61
AGTGCCAGCTCTCAATCGCACAGGGGACCCAGGGCCTGGCCCCTCCATCCAGAAAACCTATGACCTCACCCGCTACCTGGAGCACCAACTCCGCAGCTTGGCTGGGACCTATGTGAGTATCCAGCGTAGGAATCTGGGAGTTGGGGAGGAGTGAGGAGTTGGGGAAAGACAGTCCTAACCGTGGAGGGTTCTGGTAAATGATGGGGTGAGGAGGGGCTCTTTGGCTCCCACCAGTCCCCCTGTCTGGTCTA
+
1>1>AD111CCBAFGFFAFFA?B0AEG?AEAFF0A///B00FE/EEEG1FEB101FGECCGHBGEH11F>0EGG/EHGHFGHHE0GFHE0FHGAE/EFHHGHFE/<EGGHFBDFFDGHHHHHHF0/EGGGHHHDDD1<F/<0<C/-<<-.CH.0D.CCGCFFGCEAGGFHHFCGGFGFBG?CE?GA9AEAAFFBCGGGGFBCFBGGF@FEFFFB-@?@EFFFFFFFFFFFFFFEFFFFFF?EFFFFFFFFF
@M05620:37:000000000-D9766:1:1101:4698:11760 1:N:0:61
AGTGCCAGCTCTCAATCGCACAGGGGACCCAGGGCCTGGCCCCTCCATCCAGAAAACCTATGACCTCACCCGCTACCTGGAGCACCAACTCCGCAGCTTGGCTGGGACCTATGTGAGTATCCAGCGTAGGAATCTGGGAGTTGGGGAGGAGTGAGGAGTTGGGGAAAGACAGTCCTAACCGTGGAGGGTTCTGGTAAATGATGGGGTGAGGAGGGGCTCTTTGGCTCCCACCAGTCCCCCTGTCTGGTCTA
+
AA>ABFFCAFFFGGGGGGCGFEHHFEG2AEHHG2EG2FGHFHGFGGGHFHGGFFBGH?G3FGDHFHFHHHHGGGGGHHHHHHGHHHHHGHGHGFGCGCFGEHHGGGHHGHHHHHGHF3BBGHHHHGGGGGGHHGHHHHGGGHFHGGGG-<CHHHHHGGH/DHGGGGHHEHHHHH0GHHHHGAEGGGGGGGGGGG0CFGGGGGG0..;@FFFFFF-DFFFFEFFFFFFFF.AFEFBFFFFFFFBFF//:FFB
@M05620:37:000000000-D9766:1:1101:23277:11767 1:N:0:61
AGTGCCAGCTCTCAATCGCACAGGGGACCCAGGGCCTGGCCCCTCCATCCAGAAAACCTATGACCTCACCCGCTACCTGGAGCACCAACTCCGCAGCTTGGCTGGGACCTATGTGAGTATCCAGCGTAGGAATCTGGGAGTTGGGGAGGAGTGAGGAGTTGGGGAAAGACAGTCCTAACCGTGGAGGGTTCTGGTAAATGATGGGGTGAGGAGGGGCTCTTTGGCTCCCACCAGTCCCCCTGTCTGGTCTA
+
>A>1>DFFAFFFG1GG1FFAE?GEF00EFFHHAEG/FFGHHHGHGGHHGHHHHBG0GGHHHHHHHFGHHHHGG/EGHHHH0BGGHH0>?EGFEFCGEHEFGHHGGGHHGHHHHGHHHHHHHHGHHGGGGGHHHHHHHH0FGHHHGG.CGCEFGBGHEGGFHHCGGGAGBHFGHHHHHHHHGGGGBEGG;CFFGGGGGGGGGGGGGGA@EFFFFF?@@?FFFFFFFFFFFFFFFFFFFFFB@FFFFFFFFFF
@M05620:37:000000000-D9766:1:1101:3477:11772 1:N:0:61
AGTGCCAGCTCTCAATCGCACGGGGGACCCAGGGCCTGGCCCCTCCATCCAGAAAACCTATGACCTCACCCGCTACCTGGAGCACCAACTCCGCAGCTTGGCTGGGACCTATGTGAGTATCCAGCGTAGGAATCTGGGAGTTGGGGAGGAGTGAGGAGTTGGGGAAAGACAGTCCTAACCGTGGAGGGTTCTGGTAAATGATGGGGTGAGGAGGGGCTCTTTGGCTCCCACCAGTCCCCCTGTCTGGTCTA
+
AA>AAFFFAFFFGGGGGFG2A2AEEGGGGGFHFGFEGFHHHHGHGGFHHHFGFFFGHGHHHHFGHHHGHHHGGG@EHHHHHHHGHHHHGHHHFDGGCHHHGHHGGGHHGHHHHHHHHGFHHHHHHGCE-AFGHHHHHH0<CGHHGGCDG:EGGGGHHGGHGHGGGGGF/;B/;FGGGGF?BEEGAEFFAF.BFF;FFFFFFFFFFFDFFFFFDFFFFBFFFFFFFEFFFFFFFFFFFFFFFFFFFFFFFFF
@M05620:37:000000000-D9766:1:1101:15314:11812 1:N:0:61
GAGGCTGCTTTGGAAGAAACTCATAGATTACTGCAACAGTTCCCCCTGGACCTGGAAAAGTTTCTTGCCTGGCTTACAGAAGCTGAAACAACTGCCAGGATGCTACCCGTAAGGAAAGGCTCCTAGAAGACTCCACGGGAGTAAAAGAGCTGATGAAACAATGGCAAGTAAGTCAGGCATTTCCGCTTTAGCACTCTTGTGGATCCAATTGAACAATTCTCAGCATTTGTACTTGTAACTGACAAGCCAGG
+
>33>A4FAFFFFGGGGG4FGGGBGBFFHH5FGHHDDFCFDGHHHHGEGHCGHHHGHHF2BBGHHHHHHHHHHHHF3FGHBGHHFHFHHHHHHHHHHGHHGHHHHEHHHGFGEHHHHHHHHHHGHFHHHHHHHHHB0?DD/CACF22FCHHHH1GH2GDGHCHHHHHHGHHHHHHHHHHHHHHHHGGGGGFHHHHHHHHHHHGHHHHHHHHHHHHHBGGHHHHHGGGGGGGGGGGGFGGGFGBFGFFGGGGG
@M05620:37:000000000-D9766:1:1101:3601:11815 1:N:0:61
GAGGCTGCTTTGGAAGAAACTCATAGATTACTGCAACAGTTCCCCCTGGACCTGGACAAGTTTCTTGCCTGGCTTACAGAAGCTGAAACAACTGCCATGATGCTACCCGTAAGGAAAGGAGCCTAGAAGCCTACAAGGGAGTAAAAGAGCTGATGAAACAATGGCAAGACAGTCAGGCATTTACGCTTTAGCACTCTTGTGGATCCAATTGAACAATTCTAAGCATTTGTACTTTTCTCTGACCTACCAGG
+
A3>AAAFBCFBF44BFEEFFGGAGFGHFHDGGDBDDCCFFHFGBFEABAFFGHFEHGF1BGHHHDHEBFB3BBGGFF5BAGHFC@DBGFG?FHHHFF4B3B@F34BGH1?EE1EGHGHAG/?FHGGDGHHGHFF33F/?FEFBBBFDEFGE1D1@2GG<@?@F1F<F/00?F?11?CFG>>F<1<..>FD1=00CG00<=<.<0<<0:0C:CC;;C0<CH0:0C0GCCBGBG0;0;00;9BBB/00;99FE
@M05620:37:000000000-D9766:1:1101:19069:11818 1:N:0:61
GAGGCTGCTTTGGAAGAAACTCATAGATTACTGCAACAGTTCCCCCTGGACCTGGAAAAGTTTCTTGCCTGGCTTACAGAAGCTGAAACAACTGCCAGGATGCTACCCGTAAGGAAAGGCTCCTAGAAGACTCCAAGGGAGTAAAAGAGCTGATGAAACAATGGCAAGTAAGTCAGGCATTTCCGCTTTAGCACTCTTGTGGATCCAATTGAACAATTCTCAGCATTTGTACTTGTAACTGACAAGCCAGG
+
A>AAB?FAFFFFGGGGGFGGGGDGFGHHHHHGHHD4BBFDGHHHHGEGHBGHHHHHHF2FFHHHFHHHHHHHHHGCGHHHHHHGHFHHHFGHHHHHGHGHHHHHGHHHGGGDHHFHHHHHHHGHHHHHHHHHHHHCGGGEFGFG3BGCHHHHDHHDG2GHCHHHHHHGHGHHHHHHHHHHHHHHGGGGGHHHHHHHHHHGHGHHHHHGHHHHHHH/GHHHHHHHHHHHHHHGGGGGGGGGGGGGGFGGGGG
@M05620:37:000000000-D9766:1:1101:15324:11827 1:N:0:61
GAGGCTGCTTTGGAAGAAACTCATAGATTACTGCAACAGTTCCCCCTGGACCTGGAAAAGTTTCTTGCCTGGCTTACAGAAGCTGAAACAACTGCCAGGATGCTACCCGTAAGGAAAGGCTCCTAGAAGACTCCAAGGGAGTAAAAGAGCTGATGAAACAATGGCAAGCAAGTCAGGCATTTCCGCTTTAGCACTCTTGTGGATCCAATTGAACAATTCTCAGCATTTGTACTTGTAACTGACAAGCCAGG
+
>3AAAACABDBDGB5AAFBEFGHFHHFFFDGFFGDFGFBFGG5BGGAFEEFGGFFBBECEBHFHGGDBFFGGFGGFFGGGGFHHHFFDGC??CGGFEBFAGB2GFHHHGE@?B@FBGHHHGAFH?BFFFGHHHHE3B???A/??DFFCBFFHH2FFGDFCG222??F//?0??1FGB<GGGHHBFGG?F00=00<<=DGFF?F0CHHFBCCGCCGHH0;C;;0;;CGCFBFF0F;CB0BBF;9BC;;E/CA
@M05620:37:000000000-D9766:1:1101:5360:11833 1:N:0:61
AGTGCCAGCTCTCAATCGCACAGGGGACCCAGGGCCTGGCCCCTCCATCCAGAAAACCTATGACCTCACCCGCTACCTGGAGCACCAACTCCGCAGCTTGGCTGGGACCTATGTGAGTATCCAGCGTAGGAATCTGGGAGTTGGGGAGGAGTGAGGAGTTGGGGAAAGACAGTCCTAACCGTGGAGGGTTCTGGTAAATGATGGGGTGAGGAGGGGCTCTTTGGCTCCCACCAGTCCCCCTGTCTGGTCTA
+
ABAABFFFCFFFGGGGGGGCGCGHGGAEEFGHFFGGGGHHHHGHGGHHHHHHHHHGGGHHHFHHHDFGHHHFEEFGHHHHFGHHHH1?EHHHGGGGEFHHGHHGGGHHGHHHHHHHHHHHHHHHHGGGFGHHHHHHHHAGGHHHGGADGAEHH0DHCEHHHHGGEEHHFHHHHHHHHHHHGGGGGGGGEGGGGGGGGGGGGGGGGGFFFFFFFFFFFFFFFFFFFFFFFFFFFFFFFFFFFFFFFFFFFFB
@M05620:37:000000000-D9766:1:1101:20176:11836 1:N:0:61
GCGGCTGCTTTGGAAGAAACTCATAGATTACTGCAACAGTTCCCCCTGGACCTGGAAACGTTTCTTGCCTGGCTTACAGAAGCTGAAACAACTGCCAATGCTACCCGTCCGGACAGGCTCCTAGCCGACTCCCAGGGAGTCACCGAGCTGATGAACCAATGGCCAGTAAGTCAGGCATTTCCGCTTTCGCACTCTTGTGGATCCAATTGACCCATTCTCAGCATTTGTACTTGTAACTGACAAGCCAGGGA
+
>3>>>>AAFFFFCFGBGGCGGGFHFEGGH5BFGH3BFFFFGHHHHGEFEFGHHHGBG33ABGHHGGHGHHHHHFG3FGFGHHHGG33GFFCGHGHHEBFHHFDFGFEE11>E///?FCGHGHHH3?/BCCFH/0@FD//C0111//<AEH1>G111FGHHHBC<GHG0<GHH0</CGGHH0DAGGGG0AD.:CFGGGGGGGGGBFFBGGF0;/./9;BBFGG0;FFG;FGGFFF/FFF/9;//9A.;AEFA
@M05620:37:000000000-D9766:1:1101:19074:11838 1:N:0:61
GAGGCTGCTTTGGAAGAAACTCATAGATTACTGCAACAGTTCACCCTGGACCTGGAAAAGTTTCTTGCCTGGCTTACAGAAGCTGAAACAACTGCCAGGATGCTACCCGTAAGGAAAGGCTCCTAGAAGACTCCAAGGGAGTAAAAGAGCTGATGAAACAATGGCAAGTAAGTCAGGCATTTCCGCTTTAGCACTCTTGTGGATCCAATTGAACAATTCTCAGCATTTGTACTTGTACCTGACAAGCCAGG
+
AAA1A>BAFF@FCBF111B1AB133FAGF1GFFHG1FEFFEG2FGHFFHBFFCBG0BDFH1DEGGDBBFHFC0AAFGHGDAEGFFFG1F>B/BB@>1BCBFF01B@B0///?BE@>00>FGFAGF1B>1B<FH1BCB??GG/B1>GFAFFGC11@@>>@@?@F1FGFEH111@FGDHF/FGFBFECFG.1>>F1<<GGF0G.D0<CGGDGCB:G0:G0;:C0<C0;:C::0:;0C9F0000;;F9;EAB.;
@M05620:37:000000000-D9766:1:1101:16635:11839 1:N:0:61
GAGGCTGCTTTGGAAGAAACTCATAGATTACTGCAACAGTTCCCCCTGGACCTGGAAAAGTTTCTTGCCTGGCTTACAGAAGCTGAAACAACTGCCAGGATGCTACCCGTAAGGCAAGGCTCCTAGAAGACTCCAAGGGAGTAAAAGAGCTGATGAAACAATGGCAAGTAAGTCAGGCATTTCCGCTTTAGCACTCTTGTGGATCCAATTGAACAATTCTCAGCATTTGTACTTGTAACTGACAAGCCAGG
+
?AAABBFAFFFFGGGGFGGFGG4FFG5GFBGHHHA4FBFFFHHHHGEFABGGFHHHHDFFBGGHHHFHHGHCFHHEGHGFHHHBGHHHHFFEBFGHGHGFHHHHGHHHGEGGHH3FGGGHHHGHGGDHHEEHHHBCGGGFGEC33BGEGFHHHHHBGFHHEHHHHHHGHFHHGHHHHHHHHHHHGGGGGHEFHHHHHHHHHGGFHHHHHHHGHH0CFGHGHHFHHHHHHGGBGGGGGGGGG0FGGFGGGGG
@M05620:37:000000000-D9766:1:1101:26988:11845 1:N:0:61
GAGGCTGCTTTGGAAGAAACTCATAGATTACTGCAACAGTTCCCCCTGGACCTGGAAAAGTTTCTTGCCTGGCTTACAGAAGCTGAAACAACTGCCAAGGTTCTAACCGTACAGCACCGCTCCAAGCAGCCTACAAGAGCTGAACCGAGCAGATGACCCAATGACACATACGTCAGTCATTTACGCATTCGCCCACTTGTGGATCCAATTAACCACTTCTCCACACTTGTAATTGTAACTGCCAAGCCAAG
+
AAAABBFACFDFFGGGGFFFFCGGHHHAEAFHFEFFAFGDFHFGHGGGHEGF2BFBGHHHG5DGFGGBGHHHHHFHHHHHHHHHHHHGHE1FEGHGF311B3B3B4@BE11E1BB?0////>/3BB?2B2/2?2BFF2B?22222/><<C/2?1?<1?CGA0G11<<0<110>0<.1><FGBF0EA.<<==....;.;00<.:0CC0;BB00;:;.9000;00;;.;;0000;09;B0FFF0;BC..;...
@M05620:37:000000000-D9766:1:1101:18861:11852 1:N:0:61
GAGGCTGCTTTGGAAGAAACTCATAGATTACTGCAACAGTTCCCCCTGGACCTGGAAAAGTTTCTTGCCTGGCTTACAGAAGCTGAAACAACTGCCAGGATGCTACCCGTAAGGAAAGGCTCCTAGAAGACTCCAAGGGAGTAAAAGAGCTGATGAAACAATGGCAAGTAAGTCAGGCATTTCCGCTTTAGCACTCTTGTGGATCCAATTGAACAATTCTCAGCATTTGTACTTGTAACTGACAAGCCAGG
+
AAABBAFBFFFFBGGGFGGGFGHHHHHGFFHHHHF4BGHGHHHFHGGGFHHHHHHHHHHGHHHHFHHHHHFHHHHBG5GHGHHGHHGHHHHHHFFHFFHHHHHHHHHGEEEGHG@FHHEFHGGGFG3GHHHHFH3BB/DHGDHF2BFFGFHFFFGFFGHHEGHBBGHGD<GFHHHFEHECGHF<EGFGGH1F0<GG00DDG.DGHHFHFHHFFB:GHHHHFCCCCG0CBGHGB9FFF0;0;BBF09CEF?E
@M05620:37:000000000-D9766:1:1101:24640:11860 1:N:0:61
AGTGCCAGCTCTCAATCGCACAGGGGACCCAGGGCCTGGCCCCTCCATCCAGAAAACCTATGACCTCACCCGCTACCTGGAGCACCAACTCCGCAGCTTGGCTGGGACCTATGTGAGTATCCAGCGTAGGAATCTGGGAGTTGGGGAGGAGTGAGGAGTTGGGGAAAGACAGTCCTAACCGTGGAGGGTTCTGGTAAATGATGGGGTGAGGAGGGGCTCTTTGGCTCCCACCAGTCCCCCTGTCTGGTCTA
+
ABAABFFFBFFFGGGFDFF2FEHAFFAE?AHHFAE?FFHCAGEHGGHHFCGHBGFFHGHGHHFHHHHHHHFEE>EGHHFHFFFGHHH1EG3FEE/ECEBFFH3FGGHHGHHHHHDFHFHHHHHHGCAAFGFFGHHHHHFFCGGHCGGGGGGGF0DCGDHFHGGGGGHHHHGHHGHGHGFHGGEGGGGG9CFGFGFFFFGGGFGFG.;@EFFFFF-=DDEFFEFFFFF.AFFFEFBBFFFFFFFFFFFFFFB
@M05620:37:000000000-D9766:1:1101:27002:11863 1:N:0:61
GAGGCTGCTTTGGAAGAAACTCATAGATTACTGCAACAGTTCCCCCTGGACCTGGAAAAGTTTCTTGCCTGGCTTACAGAAGCTGAAACAACTGCCAGGATGCTACCCGTAAGGAAAGGCTCCTAGAAGACTCCAAGGGAGTAAAAGAGCTGATGAAACAATGGCAAGTAAGTCAGGCATTTCCGCTTTAGCACTCTTGTGGATCCAATTGAACAATTCTCAGCATTTGTACTTGTAACTGACAAGCCAGG
+
A>AAAAFAFFFFGCGG1B1BFGBGFGHGHGHHHHH1EFHHHHHHHGGGFFGHHHGHGFHHHHHHHHHHHHHHHHHGHHGFHHHHHGFHHF>FHHHFH1G>FCGHHHHHGEGGGGFHCGHEF0FGGHHHHHHHGHG1G/CGC?F1FFH/0FGHHGHBGHGGCFF1?FG/??FFFHHHHHHGHHH1CCCGGHHHGFBH=DG<GCHHHCGCGHCCHHHGHFFHHGHH0CG:<<CFBFEGGGGGGGGGGFGFGGG
@M05620:37:000000000-D9766:1:1101:2554:11869 1:N:0:61
AGTGCCAGCTCTCAATCGCACAGGGGACCCAGGGCCTGGCCCCTCCATCCAGAAAACCTATGACCTCACCCGCTACCTGGAGCACCAACTCCGCAGCTTGGCTGGGACCTATGTGAGTATCCAGCGTAGGAATCTGGGAGTTGGGGAGGAGTGAGGAGTTGGGGAAAGACAGTCCTAACCGTGGAGGGTTCTGGTAAATGATGGGGTGAGGAGGGGCTCTTTGGCTCCCACCAGTCCCCCTGTCTGGTCTA
+
ABBBCFFFCFFFGGGGGGFCEGGHFGGGGGGHFGGGGGHHHHGHGGFHHHGHHEHHHGHHHHHHHHHHHHHGGFEGHHHHHGGFGHHHGHHHGGGGGHHHGHHGGGHHGHHHHHHGFGFGHHHHGG?CFFFHHEHHGHHGGHHHGGGGGCGHHHHHGEGHHHGGGDHFHHFC<CFGHHHFGEEGGGGG;C.FGF;CFFCFGFGGGGFFFFFFFFFFFFFFFFFBFFFFFFFFFFFFFFFFFFFFFBBFFF9
@M05620:37:000000000-D9766:1:1101:2537:11878 1:N:0:61
AGTGCCAGCTCTCAATCGCACAGGGGACCCAGGGCCTGGCCCCTCCATCCAGAAAACCTATGACCTCACCCGCTACCTGGAGCACCAACTCCGCAGCTTGGCTGGGACCTATGTGAGTATCCAGCGTAGGAATCTGGGAGTTGGGGAGGAGTGAGGAGTTGGGGAAAGACAGTCCTAACCGTGGAGGGTTCTGGTAAATGATGGGGTGAGGAGGGGCTCTTTGGCTCCCACCAGTCCCCCTGTCTGGTCTA
+
AAAAAFF1AFFFGGGGGG1FE0GHGGGEAEHHG0EFAFHFEGGHGGGHHHHGBBGHHGHFHHGHHHHHHHGGGGGGHHHHHHHHHHHHGH1FEGGEGHHHGH1<<EHCEHFHHH2BGHHFGFHHFGFGGADGHHHHHGCFCFFHGGFGGFFHHHHHH.=CGHGGGGGAFHHGHFHHHHFHGGEGEGBGEFGGGGFGGGGGGBF0CEB@FFFFAB-@@@FF/F//BFF-EFEFFFFFFFFF@FFFF//;BF/
@M05620:37:000000000-D9766:1:1101:11029:11895 1:N:0:61
AGTGCCAGCTCTCAATCGCACAGGGGACCCAGGGCCTGGCCCCTCCATCCAGAAAACCTATGACCTCACCCGCTACCTGGAGCACCAACTCCGCAGCTTGGCTGGGACCTATGTGAGTATCCAGCGTAGGAATCTGGGAGTTGGGGAGGAGTGAGGAGTTGGGGAAAGACAGTCCTAACCGTGGAGGGTTCTGGTAAATGATGGGGTGAGGAGGGGCTCTTTGGCTCCCACCAGTCCCCCTGTCTGGTCTA
+
BCBBCFFFCFFFGGGGGGGGGGHHGGGGGGHGGGGGGGHHHHGHGGHHHHHHHHHHHGHHHHHHHHHHHHHGGGGGHHHHHHHHGHHHGHHHGGGGGHHHGHHGGGHHGHHHHHHHHHHHHHHHHGGGGGHHHHHHHHHGGHHHGGGGGGGHHHHHHGHHHHGGGGHHHHHHHHHHHHHHGGGGGGGGEGGGGGGGGGGGGGGGGGFFEFFFFFFFFFFFFFFFFFFFFFFFFFFFFFFFFFFFFFFFFFF
@M05620:37:000000000-D9766:1:1101:12588:11904 1:N:0:61
AGTGCCAGCTCTCAATCGCACAGGGGACCCAGGGCCTGGCCCCTCCATCCAGAAAACCTATGACCTCACCCGCTACCTGGAGCACCAACTCCGCAGCTTGGCTGGGACCTATGTGAGTATCCAGCGTAGGAATCTGGGAGTTGGGGAGGAGTGAGGAGTTGGGGAAAGACAGTCCTAACCGTGGAGGGTTCTGGTAAATGATGGGGTGAGGAGGGGCTCTTTGGCTCCCACCAGTCCCCCTGTCTGGTCTA
+
ABAAAFFFBFFFGGGGGGGFGGHHGGGGGGHH2EEECFHHHHGHGGHHHHHHHHHHHGHHHHHHHFHHHHHGGEEFHHGH?FHHFHC1?GHHFGGGGHHHCHHGGGHHGHHHBHHGHHHHHGEHGGD<DGHHHHHHHHHFGHHHGGGGGCGHHHHHHGHHHHGGGGHHFCCFC0GHGHHHGGGGGGGG9FGGGGFGGGGGGGGGGGFFFFFFFFFFFFFFFFFFFFFFFFF9AFFFFFFFFFFFFFFFFFB
@M05620:37:000000000-D9766:1:1101:27818:11906 1:N:0:61
AGTGCCAGCTCTCAATCGCACAGGGGACCCAGGGCCTGGCCCCTCCATCCAGAAAACCTATCACCTCACCCGCTACCTGGAGCACCAACTCCGCAGCTTGGCTGGGACCTATGTGAGTATCCAGCGTAGGAATCTGGGAGTTGGGGAGGAGTGAGGAGTTGGGGAAAGACAGTCCTAACCGTGGAGGGTTCTGGTAAATGATGGGGTGAGGAGGGGCTCTTTGGCTCCCACCAGTCCCCCTGTCTGGTCTA
+
>>>>>D5FAFFFFAGGFFF2E2FDFEEEDABGBEE22AGHFHGHGGFHGGGFEFFBFEFHG3AFGBFGHHH@E>>FHHGH2BGHHH1??FFB/E/E>33FEHHGEEHHGHHHGGHHHHHHHHHHHGBCDDGHFGHHHH0FEHHHGG.AF.>CG0<GFDGHHGGGEGEGFHCGHHHHHHHHGGGGDEGGEGGGGGFFFGGGGGGGGGFFFFFFFFFFFFEFFFFFFFFFFFFFFFFFFFFFFFFFFFFFFFF
@M05620:37:000000000-D9766:1:1101:15821:11920 1:N:0:61
GAGGCTGCTTTGGAAGAAACTCATAGATTACTGCAACAGTTCCCCCTGGACCTGGAAAAGTTTCTTGCCTGGCTTACAGAAGCTGAAACAACTGCCAGGATGCTACCCGTAAGGAAAGGCTCCTAGAAGACTCCAAGGGAGTAAAAGAGCTGATGAAACAATGGCAAGTAAGTCAGGCATTTCCGCTTTAGCACTCTTGTGGATCCAATTGAAAAATTCTCAGCATTTGTACTTGTAACTGACAAGCCAGG
+
BABBBBFBFFFFGGGGGGGGGCF5FG56AF4GHB4F4EGF5DGACEEFE2FAFEB2BB2F35BDBAAECBD1AFC3BDAEGFHHFFFHH?1FGHHGFGHAGHBGFFGFEEEGGHFHHHFA3?FHGHHHHHHHHHHHF/CHG<FFGBHG0GH1FFGFHH@FA11@GHHGHFHHHHHHHHHHHBGFGFGDGHHHHHGHGFD<GDHHHHHHHHHHH0CFFHHHFHCHHHHCGHGGGFFFGGGG09FFFA..;FE
@M05620:37:000000000-D9766:1:1101:10732:11951 1:N:0:61
GAGGCTGCTTTGGAAGAAACTGACAAGCCAGGGACACAAGATCGGAAGATCACACGTCTGCACTCCAGTCACGAATTCGTATCTCGTATGCCGTCTTCTGCTTTAAAAAAAAAAACACTACATCTTCTAGTGGCCGCCTCGCTCTTTCCTGTCCTCCAGGCGATGCGCCCTTTCTCCCTGTGTCTCTCTTCTGCCGCTGTCCGACGGCCTCTCTTCTCTGCCCTCTGTCGCCTTTTGACCGCTGCTGGTCC
+
BABBABCACDBFGCAFGGBFFGHBBD4BAFBBAAFFGFFHHHHAEABB25BBFBGAFGFFDAFGGA3BFB3DB1BBFFF?BBBFFBFEBBBF/EEF?FGF@BB4BEBGHEEC?B<//02@@22>222@11110/?//-<..-<>.0<0<D00/<=0<///.---;;-;:BC/C0900;;F000;0000:000909?-;-;;/..----9.;BF99B/////;;/9./99.;;.9///.//--99.///://
@M05620:37:000000000-D9766:1:1101:16800:11959 1:N:0:61
ACCACACCTTCTACAATGAGCTGCGTGTGGCTCCCGAGGAGCACCCCGTGCTGCTGACCGAGGCCCCCCTGAACCCCAAGGCCAACCGCGAGAAGATGCCCAGGCGAGTGGCCCGCTACCTCTTATGGTGGCCGCCTACCTCCTTCCTGGCCTCCCGGCGCTACGCCCTTTATCACTGGTTCTCTCTTCTGCCGTTTTCCGTAGGACTCTCTTCTCTGACCTGAGTCTCCTTTGGAACTCTGCAGGTTCTA
+
CCCCDCBBFFFFGGGGGGGGGGHHGGGEHGHHHGGGGGGGGHHHHGGGGGGGHHHHHHHGGGGGGGGGGGGHHHHGGGGHGHHHHGGGGGGGGGHHHHH2G2?C///<AGCFHHCCD@CCG00D0=<0D0CAGCGGG.BGG0.:CFFB;/AAG?...;-;@A-:.9@F;/00;B00:FF0;:0;9BBB9BF009AABEBF.0.;DFF//;09BFFFFFFFFB/;BFBFFFBFFBFFFFBF00099A:;BB0
@M05620:37:000000000-D9766:1:1101:16533:11965 1:N:0:61
GAGGCTGCTTTGGAAGAAACTCATAGATTACTGCAACAGTTCCCCCTGGACCTGGAAAAGTTTCTTGCCTGGCTTACAGAAGCTGAAACAACTGCCAGGATGCTACCCGTAAGGAAAGGCTCCTAGAAGACTCCAAGGGAGTAAAAGAGCTGATGAAACAATGGCAAGTAAGTCAGGCATTTCCGCTTTAGCACTCTTGTGGATCCAATTGAACAATTCTCAGCATTTGTACTTGTAACTGACAAGCCAGG
+
BABCCCFBFFFFGGGGGGGGGGHHGHHHHHFHHHHHHHGGHHHHHGFFGFGHHHGGHFFFFGHHHHHHHHHHHHHGHHHGHHHGHGHHHHHHHHHHHHHGHHHHHHHHGGGGHHGHHHHHHHGHHHHHHHHHHHGBHGGHGGCGDDHFHHHHFHHFHHHHGHHHHHHGHGHHHHHHHHHHHHHHGGGGGGHHHHHHHHHHHGHHHHHHHHHHHHEGHHHHHHHHHHHHHHHGGGGGGGGGGFGGGGGGGGG
@M05620:37:000000000-D9766:1:1101:11653:11967 1:N:0:61
AGTGCCAGCTCTCAATCGCACAGGGGACCCAGGGCCTGGCCCCTCCATCCAGAAAACCTATGACCTCACCCGCTACCTGGAGCACCAACTCCGCAGCTTGGCTGGGACCTATGTGAGTATCCAGCGTAGGAATCTGGGAGTTGGGGAGGAGTGAGGAGTTGGGGAAAGACAGTCCTAACCGTGGAGGGTTCTGGTAAATGATGGGGTGAGGAGGGGCTCTTTGGCTCCCACCAGTCCCCCTGTCTGGTCTA
+
AAABBFFFBFFFGGGGGGGGGGHHGGGGGECGGGGGGGHHHHGAEGGHBGEHHHBHHFFHHHHHHHHBGGGGGEGGHFHHGGHHHGFHFGHHGGGGGHHHGHHFGGHFGHFF2HHFGGHHHHGHHGCADDB@<FDGFGFC?GDCDCFDGGGHGHFFFFC<<GD?:AHCCHHFHHHFHFFHGGGGDFGGEF9FB99CBBFBFGEGEFFAFFFFFD>BFBAFF/FFF//.AFFFFFFFFFFD=FFFFFFFFF/
@M05620:37:000000000-D9766:1:1101:13327:11970 1:N:0:61
AGTGCCAGCTCTCAATCGCACAGGGGACCCAGGGCCTGGCCCCTCCATCCAGAAAACCTATGACCTCACCCGCTACCTGGAGCACCAACTCCGCAGCTTGGCTGGGACCTATGTGAGTATCCAGCGTAGGAATCTGGGAGTTGGGGAGGAGTGAGGAGTTGGGGAAAGACAGTCCTAACCGTGGAGGGTTCTGGTAAATGATGGGGTGAGGAGGGGCTCTTTGGCTCCCACCAGTCCCCCTGTCTGGTCTA
+
BCBCCFFFCFFFGGGGGGGGGGHHGGGGGGHHFGGGGGHHHHGHGGHGHHHHHHHHHGHHHHHHHHHHHHHGGFGGHHHHGHHHHHHHGHHHFGGGGHHHGHHGGGHHGHHHHHHHHHHHHHHHHGGGGGHHHHHHHHHGGHHHGGGGGGGGHHHHHGGHHHGGGGHHHHHHHHHHHHHHGGGGGGGGEGGGGGGGGGGHGGHGGGFFFFFFFFFFFFFFFFHFFFFFFFFFFFFFFFFFFFFFHHFFFFE
@M05620:37:000000000-D9766:1:1101:16546:11979 1:N:0:61
GAGGCTGCTTTGGAAGAAACTCATAGATTACTGCAACAGTTCCCCCTGGACCTGGAAAAGTTTCTTGCCTGGCTTACAGAAGCTGAAACACCTGCCATGATGCTACCCCTAAGGAAAGGCTCCTAGAAGACTCCAAGGGAGTAAAAGAGCTGATGAAACAACGGCAAGAAAGTCAGGCATTTCCGCTGTAGCAGTCTTGTGGAGCCTATTGAACAACTCTTAGCATTCTTACTTCTCACTGATAAGCCAGG
+
B@ABBBFAFFFFGGGGGGCGGGHHHHHEEGHHHGHHCGHHGHHHHGG2AFGGFHFG3FFGHFHHHHHHHHFHHHHHHHGHHHHGHHHHHG1EGCFF343B4@4G@32F1F?233BB3?0?3GFCF?3BGFC3BG3BB?//?CG33B3FB2?FBGHFD22@?/>//<@C0?F11>F100<>1=1>.>.-.000=0</0<0=0.0./;//00:000;C./;G0;0900000;9B900;00000;00009FF..
@M05620:37:000000000-D9766:1:1101:7507:11980 1:N:0:61
ACCACACCTTCTACAATGAGCTGCGTGTGGCTCCCGAGGAGCACCCCGTGCTGCTGACCGAGGCCCCCCTGAACCCCAAGGCCAACCGCGAGAAGATGTGGGGCCCGCTACCTTTTCTCGTGGCCTCCTGCATCCGTCCTTTTCTCCACGGGCTGTGTCCTTTCTCGCTGGTTGTCTCTTCTTCCGTTTTCCGTTGAGCTCTCTTTTCAACCCTGCGTCTTCTTTGGCAGTATGCAGGATCTCGATCCGAA
+
DDDCDDCCFFFFGGGGGGGGGGHHGGGEHGHGHGGGGGGGGHHHHGGGGGGGHHHHHHHGGGGGGGGGGGGGHHHGGGGHGHHHHGGGGG@///22?22?2/>/AFFG-->F<1110=0.<GDGH0CG/00/0</.<.<.000000<0/.-<-<../0<0<0<:0<..<A-/0.<00<00000<0.0</<00900<.00000BFF000000.BFF.9<9A.BF000/<0./000000..0/<0.0/..:..
@M05620:37:000000000-D9766:1:1101:10881:12016 1:N:0:61
GAGGCTGCTTTGGAAGAAACTCATAGATTACTGCAACAGTTCCCCCTGGACCTGGAAAAGTTTCTTGCCTGGCTTACAGAAGCTGAAACAACTGCCAGGATGCTACCCGTAAGGAAAGGCTCCTAGAAGACTCCAAGGGAGTAAAAGAGCTGATGAAACAATGGCAAGTAAGTCAGGCATTTCCGCTTTAGCACTCTTGTGGATCCAATTGAACAATTCTCAGCATTTGTACTTGTAACTGACAAGCCAGG
+
BBBBBBFBFFFFGGGGGGGGGGHHHHHHHHHBHHHHFHHHHHHHHGGGHFHHHHHGHHHGFGHHHHHHHGHHHHHHHHHHGGHHHHHHHHHHHHHHHHHHHHHHHHHHGGGGHHHHHHHHHHGHHHHHHHHHHHHHHGGHGFGHHHHGHHHHGHHHHHHHHHHHHGHG1GHHHHHHHHHHHHHHGGGGGGHHHHHHHHHHHGHHHHHHHHHHHHHHHHHHHCGGHHHHHHHGGFGGGGGGGGGGGFGGGGG
@M05620:37:000000000-D9766:1:1101:10859:12018 1:N:0:61
GAGGCTGCTTTGGAAGACACTCCTATCTAACTTCACCCGTATCCCCTGACCCCGTAACCGTTCCTTTCCTGGCTTACATAAGCTACCACCACTTCCCGGATGCTCCCCGTACGGCACGTCTCCTCGAAGCCTCCCCGGTCGTCCACGCGCTGCTGCCACACTGGCCCGTCCGTCAGGCCTTTCCGCTTTCGCCCTCTTGTGGATCCACTTGACCACTTCTCAGCCTTTGTCCTTGTAACTGCCAAGCCCGG
+
AAAAAAFAFFFFGGGGG11B1ABA131331BF3DA1AB00000DF/BB0BBB/A/A//FE/B0ADDD1BGFFF001BF2D11B@1BB1B/B>11BB0?>EEEHH1FEFEG//EEE/>/0?FGHHCC/0?>CFGHFCCC<>->FF><.<CCCCCGCFC/<.:CHHH..-;E.-EFEABBCCFGGG.CBGFFFFFF@EFEB9BFFFFFF/BFF/:;/9;BFFF/BF/BF;FB/9BFF9FFFFF/BFFE-9;;-
@M05620:37:000000000-D9766:1:1101:7213:12025 1:N:0:61
GAGGCTGCTTTGGAAGAAACTCATAGATTACTGCAACAGTTCCCCCTGGACCTGGAAAAGTTTCTTGCCTGGCTTACAGAAGCTGAAACAACTGCCAGGATGCTACCCGTAAGGAAAGGCCCCTAGAAGACTCCAAGGGAGTAAAAGAGCTGATGAAACAATGGCAAGCAAGTCAGGCATTTCCGCTTTATCACTCTTGTGGATCCTATTGAACAATTCTCAGCATTTGTACTTGTCCCTGACAAGCCAGG
+
A3AA>AFBCFFFGBAFCFFFGGFGHFGHHGHFFFD4AGFHHHFGHGGGHHGGHHHHAAEHEHHHHHHHHFFFFHHFGFBFGHGHHGEFBFEHHHHHH3B?FFHHHHH1>1>>1BGFHFH//?/??2B3FCFBFBB3?/CG/?FF3GHE@GGHH2@F2F2G/@11??F</<<??11=<>.1>>1>..<..0000=====B0<.00<C000;C0C:CH0;;C0;0=C;CF0FFG99;;90000;/00.;=B.;
@M05620:37:000000000-D9766:1:1101:12740:12032 1:N:0:61
GAGGCTGCTTTGGAAGAAACTCATAGATTACTGCAACAGTTCCCCCTGGACCTGGAAAAGTTTCTTGCCTGGCTTACAGAAGCTGAAACAACTGCCAGGATGCTACCCGTAAGGAAAGGCTCCTAGAAGACTCCAAGGGAGTAAAAGAGCTGATGAAACAATGGCAAGTAAGTCAGGCATTTCCGCTTTAGCACTCTTGTGGATCCAATTGAACAATTCTCAGCATTTGTACTTGTAACTGACAAGCCAGG
+
CCCCCCFCFFFFGGGGGGGGGGHHHHHHHHHHHHHGFHHHHHHHHGGGHHHHHHHHHHHHHHHHHHHHHHHHHHHHHGHHHHHHHHHHHHHHHHHHGHHFHHHHHHHHGGGFHHHHHHHHHHGHHHHHHHHHHHHHHGGGGFGHHGHGHHHHHGHHHHHHHGHHHHHGFHHHHGHHHHHHGHGHGGGGGHHHHHHHFHHHHGHHHHHHHHHHHHHHHHHHHHHHHHHHHHHGGGGGGGHGGGGGGCFGGGG
@M05620:37:000000000-D9766:1:1101:18044:12041 1:N:0:61
GAGGCTGCTTTGGAAGAAACTCATAGATTACTGCAACAGTTCCCCCTGGACCTGGAAAAGTTTCTTGCCTGGCTTACAGAAGCTGAAACAACTGCCAGGATGCTACCCGTAAGGAAAGGCTCCTAGAAGACTCCAAGGGAGTAAAAGAGCTGATGAAACAATGGCAAGTAAGTCAGGCATTTCCGCTTTAGCACTCTTGTGGATCCAATTGAACAATTCTCAGCATTTGTACTTGTAACTGACAAGCCAGG
+
AAAAAAFAFFFFGGGG1FGGGG1GGGHHH1FHHH1FGGFDGHHHHGGFHEHHHHHHHD0BBGHHFGHHHHHHHHGFGHHHHHHGGFHHHHGHHHHHCGHHHHHHEDHHGGGGHHBHHHHHHHGHBGFHHGHHHH11BFGEGGB122B?GHHHFHHBGHHHAGHHHHHGHFHHHHHHHHHHHHHHGGGGGHHHHHHHHHHHHGHHHHHHHHHHHHFCGHHHHHHHHHHHHHHGGGGGGGGGGFGGGGGGGGG
@M05620:37:000000000-D9766:1:1101:18062:12051 1:N:0:61
GAGGCTGCTTTGGAAGAAACTCATAGATTACTGCAACAGTTCCCCCTGGACCTGGAAAAGTTTCTTGCCTGGCTTACAGAAGCTGAAACAACTGCCAGGATGCTACCCGTAAGGAAAGGCTCCTAGAAGACTCCAAGGGAGTAAAAGAGCTGATGAAACAATGGCAAGTAAGTCAGGCATTTCCGCTTTAGCACTCTTGTGGATCCAATTGAACAATTCTCAGCATTTGTACTTGTAACTGACAAGCCAGG
+
AAAAAAFAFFFFGGFGGF1FAGHHBG1FFHHHDGH1CGHFHH2FGEG/A0GGHHHHFFHFGHHHHHHHHHHHHHHHHHHHHHHHHHGHHHCHHHHHHBGGHHHHHHHHGGGGHHGHHHHHHHGHGDFHFHHHHHGHHGGHGEHHGHHGHHHHHHHHHF@@FFFFHFHG?FGHGHGHFGHHHHHGGGGGGFDGHGHHHHHFHGGBC<DGHGHHGHHFCGCHHCCGHHH<;<;FFGGGGGGGGFFGG.EEFGG
@M05620:37:000000000-D9766:1:1101:2891:12088 1:N:0:61
AGTGCCAGCTCTCAATCGCACGGGGGACCCAGGGCCTGGCCCCTCCATCCAGAAAACCTATGACCTCACCCGCTACCTGGAGCACCAACTCCGCAGCTTGGCTGGGACCTATGTGAGTATCCAGCGTAGGAATCTGGGAGTTGGGGAGGAGTGAGGAGTTGGGGAAAGACAGTCCTAACCGTGGAGGGTTCTGGTAAATGATGGGGTGAGGAGGGGCTCTTTGGCTCCCACCAGTCCCCCTGTCTGGTCTA
+
>>>AAF5CAFFFGGGGGGF2A2AEAF?EEEEHFEGEECGHGGFHGGFHHGGHHBGFGGHHHHFHHHHFGHHGGG/>GHFGCFGFGHHHGFHGFFGGGHHHG22FGCFHGFHHHHHHGFFHHHHHHF>EF?FHHFHHHGFECHHHGGEFFEGHGFGHHGFGF/-BFGEGEBFFFFFGGGGGACEFDGFF:9FFFF9BFFFFFFFFFADBEFFFFFFFFBFFFFFB/:FFFBFDFFFFFFF?FEFFFFB9BFB
@M05620:37:000000000-D9766:1:1101:3528:12106 1:N:0:61
AGTCCCAGCTCTCCATTGCACAGGGTTCCAAGAGCATGGCCCCTCCATCCAGAAACCCTATGACCTCACCCGCCACCTCGCGCACCCCCTCTGCAGCTTGGCCGGGACCTATGTGAGTATCCAGCGTAGGAATCTGGGCGTTGGGGCGGCGTGCGGAGTTGGGGACAGCCCGTCCTAACCGTGGAGGGTTCTGGTAAATGATGGGGTGAGGAGGGGCTCTTTGGCTCCCACCAGTCCCCCTGTCTGGTCTA
+
>>33>BDFFFFFGGFBBBB5B5FAF44BB5DB4BB3BBGHHHGHGGHFH2BFFGH3BEHF3AADG5BAFFGAE0>BGF1B0>>>EGG/>EE2?B4F3B3B?G3>EGCGCGGHGGGFHHHHHHGHHGG/>A??GHHHHH/ACFGHGG.DG?@AF9BG-ADFFFFF9-:A.A.;BFFFFFFFBDEF9AFFDFFFFFFFFFFFFFFFFFABAFF/DFFFFFFFFFFFFEFFFFFFFFFFFFFFFFFFFFFFFFE
@M05620:37:000000000-D9766:1:1101:11697:12109 1:N:0:61
AGTGCCAGCTCTCAATCGCACAGGGGACCCAGGGCCTGGCCCCTCCATCCAGAAAACCTATGACCTCACCCGCTACCTGGAGCACCAACTCCGCAGCTTGGCTGGGACCTATGTGAGTATCCAGCGTAGGAATCTGGGAGTTGGGGAGGAGTGAGGAGTTGGGGAAAGACAGTCCTAACCGTGGAGGGTTCTGGTAAATGATGGGGTGAGGAGGGGCTCTTTGGCTCCCACCAGTCCCCCTGTCTGGTCTA
+
ABBBBFFFBFFFGDGGGGGFGGHHGGGGGGHHBEEFGGHHHHGHGGHHHHHHHGHHHGHHHHHHHGHHHHHGG>EFHHHH?FHHHHC?EHHGEGGGGHHHGHHGGGHHGHHHHHHHHHHHHHHHHGGGGGHHHHHHHHAFGHHHGGCGGDGHHHHHHGHHHHGGGGHHHHHHHHHHHHHHGGGGGGGGGGGGGGGGGGGGGGGGGGFFFFFFFFFFFFFFFFFFFFFFFFFFFFFFFFFFFFFFFFFFFFB
@M05620:37:000000000-D9766:1:1101:12307:12125 1:N:0:61
GAGGCTGCTTTGGAAGAAACTCATAGATTACTGCAACAGTTCCCCCTGGACCTGGAAAAGTTTCTTGCCTGGCTTACAGAAGCTGAAACAACTGCCAATGCTACCCGTAAGGAAAGGCTCCTAGAAGACTCCAAGGGAGTAAAAGAGCTGATGAAACAATGGCAAGTAAGTCAGGCATTTCCGCTTTAGCACTCTTGTGGATCCAATTGAACAATTCTCAGCATTTGTACTTGTAACTGACAAGCCAGGGA
+
A?AAB4CAFFFFGBGGFFGGDGFHFHGHHFHHHHHFFAGGHHHHHGCGHFHHHCFBBFCFBDHHBGAFHGGGGGFHHEHBFGHHFHBGHBGGHFHHGEGHHGHFHGGGGDHHGHGHGEHHGHHHHGFFHHHHHHHGGGFECDFFFFFCHHFHHHFHHEFGHHHFGE<GGF<FFFGGEHHHHFGGGGGFGBGFGEHHHGGGHHHHFGHHGGHHGHFGHHHGHGBCGHHCGHHFHFBBFFCFBBCA?ABAADC
@M05620:37:000000000-D9766:1:1101:13009:12148 1:N:0:61
GAGGCTGCTTTGGAAGAAACTCATAGATTACTGCAACAGTTCCCCCTGGACCTGGAAAAGTTTCTTGCCTGGCTTACAGAAGCTGAAACAACTGCCAGGATGCTACCCGTAAGGAAAGGCTCCTAGAAGACTCCAAGGGAGTAAAAGAGCTGATGAAACAATGGCAAGTAAGTCAGGCATTTCCGCTTTAGCACTCTTGTGGATCCAATTGAACAATTCTCAGCATTTGTACTTGTAACTGACAAGCCAGG
+
A>3AA?FBFFFFBFGG4BGFGG4GGFGGF5FFHFF4A2FDFHGGHGCGG2GHHEFH3FFGHHGHFHDGHGGHHHC3FDGBGHHG3GGHHFGHHCGG3@FCGFFHHHHHGGGGHHGHHHHGFHGHGHHHHHHHHHGGHGGHFDGHFHHGHHHHHHGHGHFCGHHGHHHG?GHHHHHHFHHHHHFHDFGGGHHHFGHHGDGHFFFHHHGFGHHHHHHHEHHHGGHGHHHGF;GGFGGBBBFFGGGGGFFGFFE
@M05620:37:000000000-D9766:1:1101:29266:12151 1:N:0:61
GCGGCTGCTTTGGAAGCAACTCATAGATTCCTGCCCCAGTTCCCCCTGGACCTGGAAAAGTTTCTTGCCTGGCTTACAGAAGCTGCAACAACTGCCAGTATGCTCACCGCACGTCACGGCTCATCGCAGCCTCCCTGAGCGTCCCCACGATGCTGCACCAATGGAAAGTCAGTCAATCTTTTGCGCTTTCGCCCTCTTGTGGATCCAATTGACCCATTCTCCGCATTTGTTCTTGTAACTGTCAAGCCGGG
+
1>1>ADDAFFFFBGGF1BGGGF1D3DFF33FHGF00BEEA1GHGHGEGE0F0CBAGHA0BBD2GEFGHHHHHFGF1FGG1BBGGG1BFH0?GGEFF1111BEBF111B//>E/0/////<>E11B<?F/</00/?010@@/<?ACH0EC/FF.1=10<>0.>1/0DBA00000=0=0=0=0000---.:0CA.9-.900;0.0;0;00;090C0;./0;F0F.----;/B-9FFBB///;//;/;//---9
@M05620:37:000000000-D9766:1:1101:20768:12166 1:N:0:61
ACCACACCTTCTACAATGAGCTGCGTGTGGCTCCCGAGGAGCACCCCGTGCTGCTGACCGAGGCCCCCCTGAACCCCAAGGCCAACCGCGAGAAGATGCCCAGGTGAGTGGCCCGCTACCTCTTCTGGTGGCCGCCTCCCTCCTTCCTGGCCTCCCGGCGCTGCGCCCTTTCTCACTGGTTCTCTCTTCTGCCGTTTTCCGTAGGACTCTCTTCTCTGACCTGAGTCTCCTTTGGAACTCTGCAGGTTCTA
+
CCCCCCCCFFFFGGGGGGGFGGHHGGGFHGHHHGGGGGGGGHHHHGGGGGGGHHHHHHHGGCGGGGGGGGGHHHHGGGGHGHHHHGGGGGGGGGHGHHHHHHHGHHHHHHGGHHGGGGGHHGHHHHGHHCGHHGGGGGHGHHGHHGGGGGGGGGGGGA-9AFFFFFFFFFFFFFFFFFFFFFFFFFFFFFFFFFDFFFFFFFFFFFFFFFFFFFFFFFFFFFFFFFFFFFFFFFFFFFFFFFFFFFFFFFB
@M05620:37:000000000-D9766:1:1101:8160:12170 1:N:0:61
GAGGCTGCTTTGGAAGAAACTCATAGATTACTGCAACAGTTCCCCCTGGACCTGGAAAAGTTTCTTGCCTGGCGTACAGAAGCTGAAACAACTGCCAGGATGCTACCCGTAAGGAAAGGCTCCTAGAAGACTCCAAGGGAGTAAAAGAGCTGATGAAACAATGGCAAGTAAGTCAGGCATTTCCGCTTTAGCACTCTTGTGGATCCAATTGAACAATTCTCAGCATTTGTACTTGTAACTGACAAGCCAGG
+
BBBBBB?AFFFFFGGGFGGGFFGFHHGGDG4DGFHHFFHFGFH3AEEFEFGEEF2BAF2FAAAF5DADFEDGG0AEGGHHHFHHCGFGHGHHHHHHH3F1GGHHHHHHGGGEAFHHGHGGGHGHHHHGHGHFHHFHFFAFGCGFHHFFHHHHG2FGHHHFHHHHHHHG1?FGHGHHFHHHHHHBADDEGBDD<<GHGGHHFDFHHHHF0CCHHHGHFGHHH;:FGGFGFBFGBBFFF0FFFBBFFFFFGFF
@M05620:37:000000000-D9766:1:1101:10774:12186 1:N:0:61
GAGGCTGCTTTGGAAGAAACTCATAGATTACTGCAACAGTTCCCCCTGGACCTGGAAAAGTTTCTTGCCTGGCTTACAGAAGCTGAAACAACTGCCAGGATGCTACCCGTAAGGAAAGGCTCCTAGAAGACTCCAAGGGAGTAAAAGAGCTGATGAAACAATGGCAAGTAAGTCAGGCATTTCCGCTTTAGCACTCTTGTGGATCCAATTGAACAATTCTCAGCATTTGTACTTGTAACTGACAAGCCAGG
+
BBAABBFBFFFFGGGGGGGGGGGHHHHHHFGGHHEEGHHHHHHHHGGGHFHHHHHHHHHHHHHHHHHHHHHHHHHFHHHHHHHHHHHHHHHHHHHHFFCFGHHHHHHHGGGGHHFFHHHHHHGHHHHHGHHHHHGHHGGHGGHHHHHGHHHHFHHHHHHHHHHHGHHGHHHHHHHHHHHHHHHHGGGFGFFGDGHHGGGGHCGHHHHHHHHHHHHHBGHHHHFHHHHHFGHFFFBFFFFFGGGGFAEFGGG
@M05620:37:000000000-D9766:1:1101:4389:12206 1:N:0:61
GAGGCTGCTTTGGAAGAAACTCATAGATTACTGCAACAGTTCCCCCTGGACCTGGACAAGTTTCTTGCCTGGCTTACAGAAGCTGAAACAACTGCCATGATGCTACCCGTAAGGAAAGGCTCCTAGAAGCCTCCAAGGGAGTAAAAGAGCTGATGAAACAATGGCAAGCCAGTCAGGCATTTCCGCTTTAGAACTCTTGTGGACCCAATTGAACAATTCTCAGCATTTGTACTTGTCCCTGACAAGCCAGG
+
11AAAAFAFFDFFGGGGBGGFG1G3GE3GHHHABFHF0FBGGHFHF0/A0FFF0AF0FFGG2FG2D1BB11BCB01B1B11AB1B11BBF/FB0BBF1F1BEG12@FGEFGGCGFHBG0/10?FGH1FG1BBB?0CFC/<?<B1>21?CHGHH1@DGD@G/1FGFHG///?F<GBG0CF<FGG1<<<E<00<<0<==D000.0//:=::FGHGFF;0CHH0;GBGB0000CF;00000;:99;09C.9/FE
@M05620:37:000000000-D9766:1:1101:14535:12228 1:N:0:61
AGTGCCAGCTCTCAATCGCACAGGGGACCCAGGGCCTGGCCCCTCCATCCAGAAAACCTATGACCTCACCCCCAACCTGGCGCACCACCTCCGCAGCTTGGCTGGGACCTATGTGAGTATCCAGCGTAGGAATCTGGGAGTTGGGGAGGAGTGAGGAGTTGGGGAAAGACAGTCCTAACCGTGGAGGGTTCTGGTAAATGATGGGGTGAGGAGGGGCTCTTTGGCTCCCACCAGTCCCCCTGTCTGGTCTA
+
>A>3>BDFBFFFGFGGGGAFFGHFGA2AEGAA2AE?FFABGH?GGGHFHHBGHHH2F?BB53EGHFCHHHH00/BEA3?F1EE/>EB/?FFGEEEEGH?FFHHGGGAHDGBGHFGGHFFGHHDD2BBEFGGEGHHHHHHCGHHHGGFDG.CCG0<C0.CGHHGGFG.G:C/CFGFGGFGGGGE?.CDBGFGGFFFFGGBBFFFFFF.9AFFEAFFFFAFFFFF//BFFEBFF.ABFFFFF;A9/FF//BF/
@M05620:37:000000000-D9766:1:1101:26425:12235 1:N:0:61
ACCACACCTTCTACAATGCGCTGCGTGTGGCTCCCGAGGAGCACCCCGTGCTGCTGACCGAGGCCCCCCTGAACCCCAAGGCCAACCGCGCGAAGATGCCCAGGTGAGTGGCCCGCTACCTCTTCTGGTGGCCGCCTCCCTCCTTCCTGGCCTCCCGGAGCTGCGCCCTTTCTCACTGGTTCTCTCTTCTGCCGTTTTCCGTAGGACTCTCTTCTCTGACCTGAGTCTCCTTTGGAACTCTGCAGGTTCTA
+
ABCCCCCAFFFFGGGGGG4EEFGGGGGEGGGHHBFGGGGFGHHHHGGEFGGGHHHHHHHEFGGGGGGGGGGHHHHGGEEHGHHEGFGGGGCDCCF/GBGHHGHGHHFCGGEEHHGGCGCHFHHHFHHFCGDGHGGGGGGGGGGGGGGGFFFFGGGEDB--;FFF->DFFFFFFFFFFFFFFFFFFFFFFFFBFFDDFEFFFF.DDF:FFFFFFFFBFFFFFFFF.BF//:B/:BBBFFFFBFF//:AFF/9
@M05620:37:000000000-D9766:1:1101:14937:12237 1:N:0:61
AGTGCCAGCTCTCAATCGCACAGGGGACCCAGGGCCTGGCCCCTCCATCCAGAAAACCTATGACCTCACCCGCTACCTGGAGCACCAACTCCGCAGCTTGGCTGGGACCTATGTGAGTATCCAGCGTAGGAATCTGGGAGTTGGGGAGGAGTGAGGAGTTGGGGAAAGACAGTCCTAACCGTGGAGGGTTCTGGTAAATGATGGGGTGAGGAGGGGCTCTTTGGCTCCCACCAGTCCCCCTGTCTGGTCTA
+
AAABCFFFCFFFGGGGGGGGGGHHGEFFGGHHFGGGGGHHHHGHGGHHHHHHHHHHHGHHGHHHHHHHHHHGGEGGHGGHGHHHHHHGGHHHGGGGGHHHGHHGGGHHGHHHHHHHHHHHHHHHHGGGGGHHHHHHHHHGGHHHGGGGGGGHHHHHHGHHHHGGGGHHHHGHHHHHHHHHGGGGGGGGGGGGGGGGGGGGGGGGGGFFFFFFFFFFFFFFFFFFFFFFFFFFFFFFFFFFFFFFFFFFFFB
@M05620:37:000000000-D9766:1:1101:5966:12246 1:N:0:61
ACCACACCTTCTACAATGAGCTGCGTGTGGCTCCCGAGGAGCACCCCGTGCTGCTGACCGAGGCCCCCCTGAACCCCAAGGCCAACCGCGAGAAGATGCCCAGGTGAGTGGCCCGCTACCTCTTCTGGTGGCCGCCTCCCTCCTTCCTGGCCTCCCGGAGCTGCGCCCTTTCTCACTGGTTCTCTCTTCTGCCGTTTTCCGTAGGACTCTCTTCTCTGACCTGAGTCTCCTTTGGAACTCTGCAGGTTCTA
+
BCBABCCDFFFFGGGGGGGGGGHHGGGGHGHHHGGGGGGGGHHHHGGGGGGGGHHHHHHGGGGGGGGGGGGHHHHGGGGHGHHHHGGGGGGGGGHHHHHHHHHGHHHHHHGGHGGGGGGHHHHHHHHHHHGHHGGGGGHGHHGHHGGGGGGGGGGGGG?DFGGGGGFFFFFFFFHHFFFFFFFFFFFHFFFHFFFFFFFFFFFFFFFFFFFFHHHFHFFHFFFFFFFFFFFFHHFFFFFFFHFHFFFFFFF
@M05620:37:000000000-D9766:1:1101:16864:12254 1:N:0:61
GAGGCTGCTTTGGAAGAAACTCATAGATTACTGCAACAGTTCCCCCTGGACCTGGAAAAGTTTCTTGCCTGGCTTACAGAAGCTGAAACAACTGCCAGGATGCTACCCGTAAGGAAAGGCTCCTAGAAGACTCCAAGGGAGTAAAAGAGCTGATGAAACAATGGCAAGTAAGTCAGGCATTTCCGCTTTAGCACTCTTGTGGATCCAATTGAACAATTCTCAGCATTTGTACTTGTAACTGACAAGCCAGG
+
A11AA1B>FF3D1FGC11BEDGBGBGFHG1GHFG11B0BDGHGHHG?F/0BFHBFFH10BBFHHBFFHHHHGHF0BGGHFFFHBFGHHGFFEFFHHEHHHHHGHBFGHGGGGHH1FCHFHHHGH1GDGHFGFHH11BFC/EF0122B?GHHH1DH2F>GH/FGHHHFGF1FHHHHGHHEHHHHHFGGGGEHHHGHHHHHHHGHHHHHHHHHHGH0/<GHHHHHHHHHHHHHGGGGGGGGGG0FFGFGGGGG
@M05620:37:000000000-D9766:1:1101:22160:12259 1:N:0:61
AGTGCCAGCTCTCAATCGCACAGGGGACCCAGGGCCTGGCCCCTCCATCCAGAAAACCTATGACCTCACCCGCTACCTGGAGCACCAACTCCGCCGCTTGGCTGGGACCTATGTGAGTATCCAGCGTAGGAATCTGGGAGTTGGGGAGGAGTGAGGAGTTGGGGAAAGACAGTCCTAACCGTGGAGGGTTCTGGTAAATGATGGGGTGAGGAGGGGCTCTTTGGCTCCCACCAGTCCCCCTGTCTGGTCTA
+
>1AAAFFFAFFFE1BFGAF1A0BAAAEEGEBFFAEBF/BFFGGCEGFFHGFE1C1BBEFBGB2FCDBBFGGFEGC>BFF0BFB/B?0FEGFGFE//>>EFAGGF??FHEHHHGHFFHFGFFGDFGCEE@EGHHFHFHHGGCGHHGGGGCCFHHHGAC.<CFH@CECEFHHFGC0BFFGGGGAE@CGG@.;.CFBFFBFFGGFF/-AA@EFFFFF@<?@EFFFFE;;BEEFFFEAFFEFEB@FFFFB/9;F/
@M05620:37:000000000-D9766:1:1101:9421:12271 1:N:0:61
GAGGCTGCTTTGGAAGAAACTCATAGATTACTGCAACAGTTCCCCCTGGACCTGGAAAAGTTTCTTGCCTGGCTTACAGAAGCTGAAACAACTGCCAGGATGCTACCCGTAAGGAAAGGCTCCTAGAAGACTCCAAGGGAGTAAAAGAGCTGATGAAACAATGGCAAGTAAGTCAGGCATTTCCGCTTTAGCACTCTTGTGGATCCAATTGAACAATTCTCAGCATTTGTACTTGTAACTGACAAGCCAGG
+
BBBBBACAFFFFFGGGFGGGDGFHHGHHHGHHHHHGHGGGHHHHHG?FHHHHHAGHAGFHGHHH5G5FHHHHHH1BGHGFHHHFCGHHHHHHHFHHH3FEGGHHGHHHGGEGHHHHFHGHFHGHHHGHHHHHHHGHHGGHGGHFHHFFHHHHGFHHHHHGHHHHHHHG?FFHHHHHHGHHHHFBEGGGGFDGDGHHGHGDGDFFHHHGGHGHFHGHFHHHHCGHHHFFFCGFCFGFB0;BFFGGGGGGFGE
@M05620:37:000000000-D9766:1:1101:26294:12274 1:N:0:61
ACCACACCTTCTACAATGAGCTGCGTGTGGCTCCCGAGGAGCACCCCGTGCTGCTGACCGAGGCCCCCCTGAACCCCAAGGCCAACCGCGAGAAGATGCCCAGGTGAGTGGCCCGCTACCTCTTCTGGTGGCCGCCTCCCTCCTTCCTGGCCTCCCGGAGCTGCGCCCTTTCTCACTGGTTCTCTCTTCTGCCGTTTTCCGTAGGACTCTCTTCTCTGACCTGAGTCTCCTTTGGAACTCTGCAGGTTCTA
+
AAAAAAAAFFC@3GG13B1A1FBG0ABEH0AFEFF0AAEA/ABFEFGGAEEAGHHGEHHGEEG/FGGEGGGGFGEGGGGEFHHEGEEECC<>CCHHH1FHGFEGFBGHHHGGHHGGGGGHGHHHHHHHHHGHHGGGGGHGHHGHHGGGGGGGGGGGGGGGAGGGGGF@@FFFFFFFFFFBFFFFFFFFFFFFF@BBFFFFFFFFFFFFFFFFFFFFFFFFFFFFFFFFFFFFFFBFBFFFFFFFFFFFFFF
@M05620:37:000000000-D9766:1:1101:12404:12314 1:N:0:61
GAGGCTGCTTTGGAAGAAACTCATAGATTACTGCAACAGTTCCCCCTGGACCTGGAAAAGTTTCTTGCCTGGCTTACAGAAGCTGAAACAACTGCCAGGATGCTACCCGTAAGGAAAGGCTCCTAGAAGACTCCAAGGGAGTAAAAGAGCTGATGAAACAATGGCAAGTAAGTCAGGCATTTCCGCTTTAGCACTCTTGTGGATCCAATTGAACAATTCTCAGCATTTGTACTTGTAACTGACAAGCCAGG
+
AAABBBFBFFFFCGGGFGCFGGGHHHHHHBGHHHD4EGGGHHHHHGGFHFHHHHHH33FHHHHHGHFHHHHHHHHGHGGGHHHHHHHHHHAGHGHHFBGEHHHH4FHHFGGGHHHHGHGHF0FHHHGHHEHHFHHHHGGGBCGFBGFGHHGHHFGHHG<FGFGFHHHG?FGHGHHHFFHHGHFHGGGCFFFFFDGHGGGDGCG0GFFCGHHHHCGH0GHFGHHHHHHGF;<FFF0900;FFFFFBFAEFFE
@M05620:37:000000000-D9766:1:1101:9913:12346 1:N:0:61
GAGGCTGCTTTGGAAGAAACTCATAGATTACTGCAACAGTTCCCCCTGGACCTGGAAAAGTTTCTTGCCTGGCTTACAGAAGCTGAAACAACTGCCAGGATGCTACCCGTAAGGAAAGGCTCCTAGAAGACTCCAAGGGAGTAAAAGAGCTGATGAAACAATGGCAAGTAAGTCAGGCATTTCCGCTTTAGCACTCTTGTGGATCCAATTGAACAATTCTCAGCATTTGTACTTGTAACTGACAAGCCAGG
+
CBCCCCFCFFFFGGGGGGGGGGHHHHHHHGHHHHHHHGGHHHHHHGGGHHHHHHHHHHHHHHHHHHHHHHHHHHHHHHHHHHHHHHHHHHHHHHHHGHHGHHHHHHHHGFGGHHHHHHHHHHGHHHHGGHHHHHHHHGGHGDGFHHHGFHHHHGHHFHGHHHHHHFFGFFGHHHGHGHHHHHGDEGGGGBDDGGHHHHHHHDFGHHGHHHHHHHHHHCGH0;:CGHHHHHHGGFFGGGFFGGGGGFEGGGG
@M05620:37:000000000-D9766:1:1101:21383:12358 1:N:0:61
ACCACACCTTCTACAATGAGCTGCGTGTGGCTCCCGAGGAGCACCCCGTGCTGCTGACCGAGGCCCCCCTGAACCCCAAGGCCAACCGCGAGAAGATGCCCAGGTGAGTGGCCCGCTACCTCTTCTGGTGGCCGCCTCCCTCCTTCCTGGCCTCCCGGCGCTGCGCCCTTTCTCACTGGTTCTCTCTTCTGCCGTTTTCCGTAGGCCTCTCTTCTCTGACCTGAGTCTCCTTTGGAACTCTGCAGGTTCTA
+
BBBBBBABFFFFFGGFFFGFFGFFEEFGHEHHFGAEAEEEGHHHHGGGFEGGHHFGHGHGGGGGFEEEGGFFHFEEGGGHAGHEEGG@C@D@?/<CF1DGFGAF?GDFGGFGHHCCG-AGHHHHGDDGHHGHHC-ADDGGHHGHCFGFFGGGBFF.9?-9@=-A@BF?BFFFFFBFF/FFFFFFFFFFFBFFFBFFFFFFFF.9A/FFFFFFFFFFFB9BFFB/;FFFFFFFFFF/FBFFF/FBFFABFF/
@M05620:37:000000000-D9766:1:1101:7413:12392 1:N:0:61
GAGGCTGCTTTGGAAGAAACTCATAGATTACTGCAACAGTTCCCCCTGGACCTGGAAAAGTTTCTTGCCTGGCTTACAGAAGCTGAAACAACTGCCAGGATGCTACCCGTAAGGAAAGGCTCCTAGAAGACTCCAAGGGAGTAAAAGAGCTGATGAAACAATGGCAAGTAAGTCAGGCATTTCCGCTTTAGCACTCTTGTGGATCCAATTGAACAATTCTCAGCATTTGTACTTGTAACTGACAAGCCAGG
+
AAAABBFBFFFFGFGGFFGGGGHHHHHHHHHHHHHHHCGGHHHHHGGGHHHHHHHHHHHHGHHHHGGHHHHHHHHHHHHHHHHGHHHHHHHHHHHHHHGGHHHHHHHHGGGGHHHHHHHHHHGHHHHFH3FHHHHHHGDCGGFHHHHEHHHHHHHHHHHHEHHHHHHGFDGHHHHHHHGHHHHHGGGGGHHHHHHHHHHHHGHHHHHHHHHHHHHHHHHHHHHHFHHHHHHGGGGGGGGFFFGGGGGGGGG
@M05620:37:000000000-D9766:1:1101:9169:12416 1:N:0:61
AGTGCCAGCTCTCAATCGCACAGGGGACCCAGGGCCTGGCCCCTCCATCCAGAAAACCTATGACCTCACCCGCTACCTGGAGCACCAACTCCGCAGCTTGGCTGGGACCTATGTGAGTATCCAGCGTAGGAATCTGGGAGTTGGGGAGGAGTGAGGAGTTGGGGAAAGACAGTCCTAACCGTGGAGGGTTCTGGTAAATGATGGGGTGAGGAGGGGCTCTTTGGCTCCCACCAGTCCCCCTGTCTGGTCTA
+
BCABCFFFDFFFGGGGGGGGGGHHGGGGGGHHGGGGGGHHHHGHGGHHHHHHHGHHHGHHHHHHHHHHHHHGGEEGHHHHHHHHHHEEFHHHGGGGGHHHGHHGGGHHGHHHHHHHHHHHHHHHHGGGGGHHHHHGHHHGGHHHGGGGGGGHHHHHHGHHHHGGGGHHHHHGHHHHHHHHGGGGGGGGAFGGGGGGHHHGGHGGGGFFFFFFFFFFFFFFFFHFFFFFFFFFFFFFFFFFFFFFHFFFFF0
@M05620:37:000000000-D9766:1:1101:8789:12422 1:N:0:61
GAGGCTGCTTTGGAAGAAACTCATAGATTACTGCAACAGTTCCCCCTGGACCTGGAAAAGTTTCTTGCCTGGCTTACAGAAGCTGAAACAACTGCCAGGATGCTACCCGTAAGGAAAGGCTCCTAGAAGACTCCAAGGGAGTAAAAGAGCTGATGAAACAATGGCAAGTAAGTCAGGCATTTCCGCTTTAGCACTCTTGTGGATCCAATTGAACAATTCTCAGCATTTGTACTTGTAACTGACAAGCCAGG
+
BBBCCDFCFFFFGGGGGGGGGGGHGHHHHHHGHHHHFHHHHHHHHGGGHHHHHHHFGHHHGGHHHHHGHHHGHHHHHHHHHHHHHHHHHHHHHHHHHHHGHHHHHHHHGGGGHHHHHHHHHHGHHHHGHHHHHHHHHGGHGGHHHHHGHHHHHHHHHHHHHHHHHHHGHHHHHHHHHHHHHHHHGGGGGHHHHHHHHHHHHGHHHHHHHHHHHHHHHHHHHGHHHHHHHHHGGGGGGGGFGGGGGFFGGGG
@M05620:37:000000000-D9766:1:1101:28912:12422 1:N:0:61
AGGGCCAGCTCTCAAGCGAACAGGGTACCCAGGGCATGGCCCCTCCATCCAGAAAACCTAAGACCTCACCCGCTACCTGGAGCACCCACTCCGCAGCTTGGCTGGGACCTATGTGAGTATCCAGCGTAGGAATCTGGGCGTTGGGGCGGAGTGCGGCGTTGGGGACCGACAGTCCTACCCGTGGAGGGTTCTGGTAAATGATGGGGGGAGGCGGGGCTCTTTGGCTCCCACCAGTCCCCCTGTCTGGTCTA
+
1>1>A>1AAFCDB1B11AAAAAB0A00BBF1FFEG/BBFFGGEHCF0F10ABBFB0BEH110BBFBB@FHH/>///EGBB0>BGGF//>BB0>E/E>B1B/BF?EE0B<01B1BBB1FDGFHG1C@C?@E@1@GFH10/>CCGA@-.<@:A:C0A@-9;AA?A@--9;-;@9BFFF//-;;AB@-:-@BFFFBFF/9BFF/9FFFF-;-@--99@@@=?/9BFF//;EE-;B-:9/BFFF@E:B9FFFFF/
@M05620:37:000000000-D9766:1:1101:28920:12439 1:N:0:61
AGTGCCAGCTCTCAATCGCACAGGGGACCCAGGGCCTGGCCCCTCCATCCAGAAAACCTATGACCTCACCCGCTACCTGGAGCACCAACTCCGCAGCTTGGCTGGGACCTATGTGAGTATCCAGCGTAGGAATCTGGGAGTTGGGGAGGAGTGAGGAGTTGGGGAAAGACAGTCCTAACCGTGGAGGGTTCTGGTAAATGATGGGGTGAGGAGGGGCTCTTTGGCTCCCACCAGGCCCCCTGTCTGGTCTA
+
>>1>AFBFAFFFGGGGGAFEEG0FA?EEGGHHGEGCFEAGGHGHGGGHFHHGHHHHHGHHHGHHHHHHHHHGGGCGHFHGFHHHHHHHGHHGFEEEGBFGGHHG?EHH?GHHHHHHHHHHHHHFHG?CCGHHHHHHHHGGEHHHGGFCG.CGHBGHHGGHHGGGEFHHCHHHHHHHHHHHGGGGBEGGGG.FGFGGBFGGFFFGFGF@FFFFFF@@;@FFFFFFFFFFFFFFE9-;-9@-9EFFFFFFFF/
@M05620:37:000000000-D9766:1:1101:11143:12451 1:N:0:61
GAGGCTGCTTTGGAAGAAACTCATAGATTACTGCAACAGTTCCCCCTGGACCTGGAAAAGTTTCTTGCCTGGCTTACAGAAGCTGAAACAACTGCCAGGATGCTACCCGTAAGGAAAGGCTCCTAGAAGACTCCAAGGGAGTAAAAGAGCTGATGAAACAATGGCAAGTAAGTCAGGCATTTCCGCTTTAGCACTCTTGTGGATCCAATTGAACAATTCTCAGCATTTGTACTTGTAACTGACAAGCCAGG
+
A3>AAACAFFFFG4FG4FGEGFHFHF5GHCGHBGGBGHHGGHGHHGEGCBGHHGEAGA2FBFGHHDGGHHHEHBEEGHFHGFGHGE3BB3GFCGFGGGEGHHHHGHHHGFEEHGGFFHFHHHGHHHHHH3BGHHGFHGD/BB0DGDGFHHHHFHHFHHHHAGHHHHHGH1?GHHHHGHHGHHHHGGGGGHHHFHHHHHHFHGHHHHHHHHHHHHHCGGGGHHHGHHHHHHHFGGGFGFFFGFGGBFEGFGE
@M05620:37:000000000-D9766:1:1101:29422:12456 1:N:0:61
AGTGCCACCTCTCAATCGAACAGGGGACCCAGGCCCTGGCCCCTCCAGCCAGAAAACCTATGACCTCACCCGCTACCTGGAGCACCAACTACGCAGCTTGGCTGGGACCTATGTGAGTATCCAGCGTAGGAATCTGGGAGTTGGGGAGCAGTGAGGACTTGCGGAAAGACAGTCCTAACCGTGGAGGGCTCTGGCAAATGATGGGGTGAGGAGGGGCTCTTTGGCTCTCACCAGTCCCCCTGACTGGTCTA
+
AAAAAFF4BBFFGAAFGFGGGEFHGGGAEEDHG2FE2FGHFHGHGGGCGFHHFFHHFGH3BBFHHHGHHFFEGGFFHHG?GGGGGHCGE3FHGED/>BFHCHHGF?EGGBGGHHBFG??3GHFHEC/?B?@2FDFFHHHE<FGF<DGG.GHGFFGHH.<<<0-=<ACHHHHGCG0GGFHGGGEAGGGA..CFFB0BBFFFG9FB.9DCAFFFFB;BF-9F/9:/BB//;//.BA9/BF?AD..;99.:F/:
@M05620:37:000000000-D9766:1:1101:20540:12485 1:N:0:61
AGTGCCAGCTCTCAATCGCACAGGGGACCCAGGGCCTGGCCCCTCCATCCAGAAAACCTATGACCTCACCCGCTACCTGGAGCACCAACTCCGCAGCTTGGCTGGGACCTATGTGAGTATCCAGCGTAGGAATCTGGGAGTTGGGGAGGAGTGAGGAGTTGGGGAAAGACAGTCCTAACCGTGGAGGGTTCTGGTAAATGATGGGGTGAGGAGGGGCTCTTTGGCTCCCACCAGTCCCCCTGTCTGGTCTA
+
ABABAFFFCFFFGGGGGGGGGGHGGGGGGGHHGGGGGGHHHHGHGGGHHHHHHHHHHGHGHHHHHHHHHHHGGEEFHHGHGGHHHHHHGHHHGGGGGHHHGHHGGGHHGHHHHHHHHHHHHHHHHGGGGGHHHHHHHHHGGHHHGGGGGGGHHEHHHGGHHHGGGGHHHHHHHHHHGHHHGGGGGGGGGGGGGGGGGGGGGGGGGGFFFFFFFFFFFFFFFFFFFFFFFFFFFFFFFFFFFFFFFFFFFFF
@M05620:37:000000000-D9766:1:1101:25567:12512 1:N:0:61
GAGGCTGCTTTGGAAGAAACTCATAGATTACTGCAACAGTTCCCCCTGGACCTGGAAAAGTTTCTTGCCTGGCTTACAGAAGCTGAAACAACTGCCATGATGCTACCCGTAAGGAAAGGCGCCTACAAGACTCCAAGGGAGTAAAAGACCTGATGAAACAACGGCAAGCAAGTCAGGCATTTCCGCTTCAGCACCCTTGTGGACCCAATTGAACAATTCTCAGCATTTGTACTTGTAACTGACAAACCAGG
+
>3AB>ACA@BFDGCBFGG4GGGHHHFHHHHGHGHBGFGFGHDDBFFFACGBGHHEGB32FBGHDHHHBBF3BBGHBBBBGHHAFG33GBB1FGHHHH4B3BBBBFHGB?1>1B33?EGG//>>/?2BDBBFF?F?FG/EHD?BGHHHG2@@F<@>22>@0/?/>>-<C.<><=11FCHC0<==0<...<0;<0;.;./=;G.0/:=:9/9:9;:;F000;090;90;09FFB000;90;00;/0;/;;9;:
@M05620:37:000000000-D9766:1:1101:16184:12513 1:N:0:61
AGTGCCAGCTCTCAATCGCACAGGGGACCCAGGGCCTGGCCCCTCCATCCAGAAAACCTATGACCTCACCCGCTACCTGGAGCACCAACTCCGCAGCTTGGCTGGGACCTATGTGAGTATCCAGCGTAGGAATCTGGGAGTTGGGGAGGAGTGAGGAGTTGGGGAAAGACAGTCCTAACCGTGGAGGGTTCTGGTAAATGATGGGGTGAGGAGGGGCTCTTTGGCTCCCACCAGTCCCCCTGTCTGGTCTA
+
AA3>AFFFBFFFGGGGGFGCGCHFGEEGGGHHFEFEFFFHGHGHGGHHHHFHHEHHHEHHHHHHHGHHHHFFG>EEHHHH2FGHHHA?EHHHGGGGGHHFGHHGGGHHEHFHHHHGHHHHHHHHHGEDGGHHHHHHHH0FFHHHGG.CGDEHHDGHCEHHHHGGG.:GCGGGHHHHHFHHGGGGBGGGGGGGGGFGGGGGEGGGGGFFFFFFFFFFFFFFFFFFFFFFFFFFFFFFFFFFFFFFFFFFFF/
@M05620:37:000000000-D9766:1:1101:24332:12530 1:N:0:61
GAGGCTGCTTTGGAAGAAACTCATAGATTACTGCAACAGTTCCCCCTGGACCTGGAAAAGTTTCTTGCCTGGCTTACAGAAGCTGAAACAACTGCCAAGATGCTCACCGTAAGGAAACGCTCCTCACAGCCTCCCAGGGCGGCAAAGCGCTGCTGCAACCAAGGCAAGTCAGTCAGGCCTTTCCGCTTTAGCAATCTTGTGGATCCAATTGAAAAATTCTCAACCTTTGTACTTGTAACTGCCAAGCCAGG
+
BBBCCBFCFFFFGGGGGGGGGGHHGHGHHHHHHHGHGHHHHHHHHGGGHHHHHHHGHHHHHHHHHHHHHHHHHHHGHHHHHHHHHGHHHHHHHHHGH3?133B334DFEFGE1B3BF3?/?EGFH3?B3/?BF?FG2?C////>/?00.>>E.1><FG0.C.<<CCG.=0=00<GGHH.0::;GGGGGA00;;0;F9FFGGGG0CCFFFGFBF00;.:9C900=./;;B:B0BBBF000990;9F.;;BAF
@M05620:37:000000000-D9766:1:1101:10841:12568 1:N:0:61
ACCACACCTTTACAATGAGCTGCGTGTGGCTCCCGCGGAGCACCCCGTGCTGCTGACCGAGGCCCCCCTGAACCCCAAGGCCAACAGCGAGAAGATGCCCAGGTGAGTGGCCCGCTACCTCTTCTGGTGGCCGCCTCCCTCCTTCCTGGCCTCCCGGAGCTGCGCCCTTTCTCACTGGTTCTCTCTTCTGCCGTTTTCCGTAGGACTCTCTTCTCTGACCTGAGTCTCCTTTGGAACTCTGCAGGTTCTAG
+
BBAABAAAFFFDGGGGDAFGGGHEEGEFEFFHCFG2AE0EFHHHGGGGFEGHHHFGHHGGGGGGGGGGGGFHGFFGGGHGGHHGG/GGG/BDDHHHFGFGHAEGHGHHHGGHHGGGCGHHHHHHHGGGHGHHCCDGGHGHHDFFGGGGGGGFFGGGG@BGFGGB<DBBFBFFF9FFFFFFFFFFFFFFFFFF?DFFFFFFF?A.BFFFFFFFFFFFF/;FFF/FBFFFFFFFFF/9FFBFBFBFFFFFFB/
@M05620:37:000000000-D9766:1:1101:14376:12579 1:N:0:61
GAGGCTGCTTTGGAAGAAACTCATAGATTACTGCAACAGTTCCCCCTGGACCTGGAAAAGTTTCTTGCCTGGCTTACAGAAGCTGAAACAACTGCCAGGATGCTACCCGTAAGGAAAGGCTCCTAGAAGACTCCAAGGGAGTAAAAGAGCTGATGAAACAATGGCAAGTAAGTCAGGCATTTCCGCTTTAGCACTCTTGTGGATCCAATTGAACAATTCTCAGCATTTGTACTTGTAACTGACAAGCCAGG
+
ABBBBBFBFFFFGGGGGGGGGGGHHHHHHFHGHHHHHHHHHHHHHGGGHHHHHHHHHHHHHHHHHHHHHHHGHHHHHHHHHHHHGHHHHHHHHHHHBGHEHHHHHHHHGGGGHHHHHHHHGHGHHHHHHHHHHHHBHGGGGFHHFHHFHHHHHHHHHHHHHHHHHHHGFHHHHHHHHHHHHHHHGGGGGHHHHHHHHHHHHGHHHHHHHHHHHHHHHHHHHHHHHHHHHHHGFGGGGGGGGGGGGFGGGGG
@M05620:37:000000000-D9766:1:1101:13200:12586 1:N:0:61
GAGGCTGCTTTGGAAGAAACTCATAGATTACTGCAACAGTTCCCCCTGGACCTGGAAAAGTTTCTTGCCTGGCTTACAGAAGCTGAAACAACTGCCAGGATGCTACCCGTAAGGAAAGGCTCCTAGAAGACTCCAAGGGAGTAAAAGAGCTGATGAAACAATGGCAAGTAAGTCAGGCATTTCCGCTTTAGCACTCTTGTGGATCCAATTGAACAATTCTCAGCATTTGTACTTGTAACTGACAAGCCAGG
+
>1>AAAFAFFFFFGGF1GGGGGH3FFEFDFHHHH1BGHGGGHHFHGAFC0FGGCHFC10BBFGG2DAGHFFEGFG1FFGFGHHHGBEGHFEGGHHH1GH/FGFHFECHA>EFHEHH0FFCEFC11FFHH1BBGEF1FF//<EGG221/F<GHHBGHHHFH/1DGFHHA11@GDGHHEC/FGGF<A?..<1<DGDGFB<DDCCGHHHFFHHGHBCCBFHHHFHHHHFHHHFHG0CFFFFGFGCFFBFEFBGF
@M05620:37:000000000-D9766:1:1101:13789:12591 1:N:0:61
AGTGCCAGCTCTCAATCGCACAGGGGACCCAGGGCCTGGCCCCTCCATCCAGAAAACCTATGACCTCACCCGCTACCTGGAGCACCAACTCCGCAGCTTGGCTGGGACCTATGTGAGTATCCAGCGTAGGAATCTGGGAGTTGGGGAGGAGTGAGGAGTTGGGGAAAGACAGTCCTAACCGTGGAGGGTTCTGGTAAATGATGGGGTGAGGAGGGGCTCTTTGGCTCCCACCAGTCCCCCTGTCTGGTCTA
+
AAAAAFFFBFFFGFGFFGGGGGHCGGGEGEEHCEEDFGHGHHGEGGFHGFCFHFGHHFCFGGGHHGHBGGEEG>EEHHHHBFHHHH1?EGHHEGCCGHFEEGHGGGGFEHFFFD?D3GHHHF3?GCGDGFFGFHFGFB?<?FDCC?<@@AEGCDDCCEHFHFFGEACCCFFCCCHHFGGFDGEAAA.@GFFFFB;FFFGBFBFEGGD9AAFFDD>-BFFFF//FBBFFEBFFFFFFFFFDBEFFFFFFEB/
@M05620:37:000000000-D9766:1:1101:13521:12608 1:N:0:61
AGTGCCAGCTCTCAATCGCACAGGGGACCCAGGGCCTGGCCCCTCCATCCAGAAAACCTATGACCTCACCCGCTACCTGGAGCACCAACTCCGCAGCTTGGCTGGGACCTATGTGAGTATCCAGCGTAGGAATCTGGGAGTTGGGGAGGAGTGAGGAGTTGGGGAAAGACAGTCCTAACCGTGGAGGGTTCTGGTAAATGATGGGGTGAGGAGGGACTCTTTGGCTCCCACCAGTCCCCCTGTCTGGTCTA
+
AA>>AFDFAFFFFGGCDFFAE?H0FGEEAA0FAEEAAFH0AGEFGGHHHFEA10AAFFHHFHBHHHHFHHHGG?@EHHHHF>FHHHHEGBGFFC///>B<<FGGCGHHGECGGHHHHFFFGHGBGCCCGFGGHGFFHHFCCCGFCCEGGGGGCGFCGFGGHGGGGGHFECCCHHHHGFFGACE@BEB@.;.BFGGFFFGFFGGGGGB@FFABBB=BA-B9/FFFFFFEFFFBAFFFFFFF@FFFFFBFFFB
@M05620:37:000000000-D9766:1:1101:18746:12612 1:N:0:61
AGTGCCAGCTCTCAATCGCACAGGGGACCCAGGGCCTGGCCCCTCCATCCAGAAAACCTATGACCTCACCCGCTACCTGGAGCACCAACTCCGCAGCTTGGCTGGGACCTATGTGAGTATCCAGCGTAGGAATCTGGGAGTTGGGGAGGAGTGAGGAGTTGGGGAAAGACAGTCCTAACCGTGGAGGGTTCTGGTAAATGATGGGGTGAGGAGGGGCTCTTTGGCTCCCACCAGTCCCCCTGTCTGGTCTA
+
AAABAFFFBFFFGDGGGGGFGGHGGGFEEFHHFEEECFHHFHGGGGHHHHHHFHHHHGHGHHGHHGHGHFFEF>EEHHHHBFHHHH1??GHGEGFFGHHH/3FFE/BBEH2GHH3?FHHHHHFHHGGG//@@F<DFFGCFGHHHGG.C->AGHHH.<<GHHH-:CA:.:G//;C0GCGHC-CEADEAF.CFGFFGF;FG0CFF0AAFFFFFBDFF-@-:F/BFBF/FAA.;AF?99F/9A-ABFF///;B:
@M05620:37:000000000-D9766:1:1101:13496:12612 1:N:0:61
AGTTCCAGCTCTCCATCGCACAGGGGCCCCAGTGCCTGGCCCCTCCCTCCAGACACCCTATGACCTCACCCGCTCCCTGGCGCACCCACTCCGCAGCTTGGCTGGGACCTATGTGAGTATCCCGCGTAGGACTCTGGGCGTTGGGGCGGCGTGCGGCGTTGGGGAACGACAGTCCTAACCGTGGCGGGTTCTGGTAAATGATGGGGTGAGGCGGGACTCTTTGGCTCCCACCAGTCCCCCTGTCTGGTCTA
+
>1>>>B311CFFGBBAGEEAAAFAF0AAEEEC1AEEGGAFGHEFGG/CGEGBF/A0BEA0AADFGDB1FGH/>>/?F0BF0>E@EE/>?GFF/EEGEFBB?BGGCFGHGHBFHFHDBGFGGF1<>/A/C?D1>FH=<0.A<@-.--.-9--A9----;@@@-@@---9-;-99BBB//;A=BA@-9----;BFEFB/BFF/BFFFF;;A9--;@@;@FFFFFFFFFBEE-;B-FFFFFFF@FFFFFEFFF/
@M05620:37:000000000-D9766:1:1101:23822:12638 1:N:0:61
AGTACCAGCTCTCCATCGCACAGGGGACCCAGGGCATGGCCCCTCCATCCAGAAACCCTATGACCTCACCCGCTACCTGGCGCACCCACTCCGCAGCTTGGCTGGGACCTATGTGAGTATCCAGCGTAGGAATCTGGGCGTTGGGGCGGCGTGCGGCGTTGGGGCCCGCCAGTCCTAACCGTGGCGGGTTCTGGTAAATGATGGGGTGAGGAGGGGCTCTTTGGCTCTCACCAGTCCCCCTGTCTGGTCTA
+
>A>1>BD1ACFFG1FBBA11A0FAF000A0AF00A/0BBFBBEGGG01FFGG10F0BEGFAB2GG1BFGGE/>>/>GH1BB>?>>EA/?F0B??//<B<0/BBFEGFGCH1FFFG2>1@FGH2<GGGEGG1<FGFF1B/-CCCA??.:CAAAG?@G?@-;@A@@----9@-9BFFF/9BF@AE<-;@@-;AFFFFFFFFF/FFFF?;;-:9/9A?-@?E:FFFBFFF/:/;A/;BFFFFB@F/BFFFFFF9
@M05620:37:000000000-D9766:1:1101:23821:12656 1:N:0:61
AGTGCCAGCTCTCAATCGCACAGGGGACCCAGGGCCTGGCCCCTCCATCCAGAAAACCTATGACCTCACCCGCTACCTGGAGCACCAACTCCGCAGCTTGGCTGGGACCTATGTGAGTATCCAGCGTAGGAATCTGGGAGTTGGGGAGGAGTGAGGAGTTGGGGAAAGACAGTCCTAACCGTGGAGGGTTCTGGTAAATGATGGGGTGAGGAGGGGCTCTTTGGCTCCCACCAGTCCCCCTGTCTGGTCTA
+
CAABCFFFCFFFGGGGGGGFGGHHGGGGGGHHGGGGGGHHHHGHGGHHHHHHHHHHHGHHHHHHHHHHHHHGGGGGHHHHHHHHHHHHGHHHGGGGGHHHGHHGGGHHGHHHHHHHHHHHHHHHHGGGGGHHHHHHHHHGGHHHGGGGGGGHHHHHHGHHHHGGGGHHHHHHHHHHHHHHGGGGGGGGCFFGGGFGGGGGGGGGGGFFFFFFFFFFFFFFFFFFFFFFFFFFFFFFFFFFFFFFFFFFFFF
@M05620:37:000000000-D9766:1:1101:20291:12686 1:N:0:61
GAGGCTGCTTTGGAAGAAACTCATAGATTCCTGCCCCAGTTCCCCCTGGCCCTGGAAACGTTTCTTGCCTGGCTTCCAGAAGCTGAAACACCTGCCAATGCTACCCGTAAGGAAAGGCTCCTAGAAGACTCCAAGGGCGTAAACGCGCTGCTGAACCAATGGCAAGTCAGTCAGGCATTTCCGCTTTAGCACTCTTGTGGATCCAATTGACCACTTCTCAGCATTTGTACTTGTAACTGACAAGCCAGGGA
+
>1>AA>C?FFBBBGF1B11FFG1B3BFGG3DGFF00BABBGGHHHG///0B/FGAGG10AFGHHFFGFGHHFGFBAFGHH0FG1B1B@B00?FCBE11BFFGFHHHEE@EFG10BFFGEHGFFH11BBCGHHC<FFC/<B@//1?/>CGG/FFF11><<GHHH0<FG0DGHF0=CGGHHHGFFGGGG0CG0GHHHHHHHFFGGBFFCGGB0;B.;FGGGGGG0;FGG9;FGFGC0FFF//;9/AEA-;EF-
@M05620:37:000000000-D9766:1:1101:23859:12710 1:N:0:61
GAGGCTGCTTTGGAAGAAACTCATAGATTACTGCAACAGTTCCCCCTGGACCTGGAAAAGTTTCTTGCCTGGCTTACAGAAGTTGAAACACCTGCCAGGATGCTACCAGTAAGGAAACGCTCCTAGAAGCCTCCAAGGGAGTAAAAGAGCTGATGAAACCACGGCAAGTAAGTCAGGCATTTCCGCTTTAGCACTCTTGTGGATCCAATTGAACCCTTCTCAGCCTTTGTACTTGTAACTGACAAGCCAGG
+
AA?AAAFAFFFFFG1GGFEGGGGHHHHHHFHHHHHHGGHGHFHHHGGGHEGHHGHGHFCFGHHHHHHHHHHGHGHHHHH1FGHHHGHDGHHGHFFBG1/EGBGGBGHGH@GGBG1G00//EE/>GG11B1BGFHF1DF/<CFH1DFGF0BDFEHBFG1<@<//>>/>FFGFGDGFGHHCGHHHHGGGGGBGGDG0<<GGHHCF00;;CHHHE:G..=CHGGF0999FFGFFGFGFFBFFFFF9FG..;/;E
@M05620:37:000000000-D9766:1:1101:12730:12733 1:N:0:61
GAGGCTGCTTTGGAAGAAACTCATAGATTACTGCAACAGTTCCCCCTGGACCTGGAAAAGTTTCTTGCCTGGCTTACAGAAGCTGAAACAACTGCCAGGATGCTACCCGTAAGGAAAGGCTCCTAGAAGACTCCAAGGGAGTAAAAGAGCTGATGAAACAATGGCAAGTAAGTCAGGCATTTCCGCTTTAGCACTCTTGTGGATCCAATTGAACAATTCTCAGCATTTGTACTTGTAACTGACAAGCCAGG
+
CBCCDDFCFFFFGGGGGGGGGGHHHHHHHHHHHHGHGHHHHHHHHGGGHHHHHHHHHHHHBGHHHHHHHHHHHHHHHHHHHHHHHGGHHHHHHHHHHHHHHHHHHHHHGFGFGHHHHHHHGHGHHHHHHHHHHHHHHGGHG?GGHHHGHHHHHHHHHHHHHHGHHHHGHGHHHHHHHHHHHHHHGGGGGHHHGHHHHHHHHGHHHHHHHHHHHHHHHHHGHHHHHHHHHHHGGGGGGGGGGGGGGCEFFGG
@M05620:37:000000000-D9766:1:1101:26886:12736 1:N:0:61
GAGGCTGCTTTGGAAGAGACCCCTTCATAACTGCAGCCGCTCCCCCGGACCTTGTAAGCGTTTCTTTCCTGGCTTACAGAAGCTGCAACAACTGCCCGGATGCTACCCGTACGGCACGGCTCCTCGAAGACTCCCCGGGCGTCCCCGCGCTGCTGCACCACTGGCAAGTCAGTCAGGCCTTTCCGCTTTCGCACTCTTGTGGATCCAATTGAACACTTCTCCGCCTTTGTACTTGTAACTGACAAGCCCGG
+
AAAAAAFAFFFFGGGGFAGG1AEA001A3DFH1GF1EG00/ABF/B/A/AA01B1D22BE>E/1D112BGHH0B0BGGFHHHH1@1BFF0//>B1F//>EEE<F2BBFF?CCCG/</</BGGGHBA?FF?0DGGHGGC--<AC-.;--?A?@.0FFG/9CEGGGGGGGB0;FFFFFEF-BFFFFFFFFF/AB-;@FF/FFFBFFBFFFFFFFBF/-;BFFF/9A-;A/;;9B/;B9BFFFF9BFFFAE-9@
@M05620:37:000000000-D9766:1:1101:12579:12756 1:N:0:61
GAGGCTGCTTTGGAAGAAACTGACAAGCCAGTGACACAAGATCGGAAGAGCACACGTCTGAACTCCAGTCACGAATTCGTATCTCGTATGCCGTCTTCTGCTTGAAAAAAAAAAACATCCCTCTTCTTCTTCCCGCCTCCCTCCTTCCTGACCTCCCTCCTCTGCTCCCTTTCTCCCTTGTTCCCTCATCTCCCCTTTCCCGCCCTCCTCTCTCCTCATCCCACCGTTGCCTTTGGAACTCTAGCGGTTCT
+
BBA@ABFBFFDFGGBA4FBBFGFGGD4A2BBBBEGFBFFGGHGAEA2B2BBG221AFG2F5BBFFFHBAB3DB11BFHGBB?FFBB??BBBFEEGHCFFDHHG@GHGHHG/EE////1@<?1@011@1@?111?/</<AF.00<0=>G111<CG0<<<<</<=0=00:CBG0::0CCF0/;:000<;.9000;;.;.990C.--;-../9//B/9/./:/;./9;....9/;//;//9//9//;/--.;9;
@M05620:37:000000000-D9766:1:1101:23460:12758 1:N:0:61
AGTGCCAGCTCTCAATCGCACAGGGGACCCAGGGCCTGGCCCCTCCATCCAGAAAACCTATGACCTCACCCGCTACCTGGAGCACCAACTCCGCAGCTTGGCTGGGACCTATGTGAGTATCCAGCGTAGGAATCTGGGAGTTGGGGAGGAGTGAGGAGTTGGGGAAAGACAGTCCTAACCGTGGAGGGTTCTGGTAAATGATGGGGTGAGGAGGGGCTCTTTGGCTCCCACCAGTCCCCCTGTCTGGTCTA
+
AAA3AFFFBFFFGGGGG2AFFGFGF?EEEGHHCFEEGGHHHHGHGGHGHHHHFFHGHGHHHG5GHHHHHHHGG?EGHHHF2FG1FGFFEHF3EFEEGHHHGHGFEGHHGHGHHHGGFDDGHHHHHCED@/GFGHHGHHFFFHFHGG.@FAEHHFDGFDHGHHGCEAGHFHHHHHHHGHHHGGFGGGGG;;FFFGGFGBFGGGGGEFAFFFFFFFFAFCFFFFFFFFFFFEFDEFFFFFFDFFFFFFBFFF;
@M05620:37:000000000-D9766:1:1101:28856:12773 1:N:0:61
GAGGCTGCTTTGGAAGAAACTCATAGATTACTGCAACAGTTCACCCTGGACCTGGAAAAGTTTCTTGCCTGGATTACAGAAGCTGAAACAACTGCCAGGATGCTACCCGTAAGGAAAGGAGCCTAGAAGACTCCAAGGGAGTAAAAGAGCTGATGAAACAATGGCAAGTAAGTCAGGCATTTCCGCTTTAGCACTCTTGTGGATCCAATTGAACAATCCTCAGCATTTGTACTTGTAACTGACAAACCAGG
+
A?AA>4BACDDDBBBBAACCGGHHHFFHHGFFBG44BFAAF5ADAFAACBBBGGFG332FBGHDFFG5BB3B2DB3BBBFF3BBA33@3?1?BBFHH3B?B3BBFGHB1>>11BFBCAC0//?BBBBF3BGB?3BBB/?F?/BB2DGE0BBBF1@21FFCE111001??<<<11<?FHC11111>.<<C11111<<==0<C.<0<C<<0=:0:0<G://;0:/;:00<0<0:090=;0;009/;0/9;.;9
@M05620:37:000000000-D9766:1:1101:22695:12792 1:N:0:61
ACCACACCTTCTACAATGAGCTGCGGGTGGCTCCCGAGGAGCACCCCGTGCTGCTGACCGAGGCCCCCCTGGACCCCAAGGCCAACAGCGAGAAGATGCCCACGTGAGTGGCCCGCTACCTCTTCTGGTGGCCGCCTCCCTCCTTCCTGGCCTCCCGGTGCTGCGAACTTTCTCACTGGCTCTCTCTTCTGCCGTTTTCCGTAGGACTCTCTTCTCTGACCTGAGTCTCCTTTGGAACTCTGCAGGTTCTA
+
AAA1AAAAFFFFGDG13B11GBGBF00000B01AF//EFAEHHFHGEE//B>DGF1DG0>/E/EG/EEGE>/B0BEGA/?//?FFF/0FC<//<<11?1101//?FGC<F/.0.---<</0D00=000=C...---....=99/00/00/..0....--999;0-----///;F/9//9-999//9///;//9@A99-//-9-;A/9/////9/9//////;-/-;FFF//9/B///BBFFFBB/AAFFFF
@M05620:37:000000000-D9766:1:1101:21560:12800 1:N:0:61
AGTGCCAGCTCTCAATCGCACAGGGGACCCAGGGCCTGGCCCCTCCATCCAGAAAACCTATGACCTCACCCGCTACCTGGAGCACCAACTCCGCAGCTTGGCTGGGACCTATGTGAGTATCCAGCGTAGGAATCTGGGAGTTGGGGAGGAGTGAGGAGTTGGGGAAAGACAGTCCTAACCGTGGAGGGTTCTGGTAAATGATGGGGTGAGGAGGGGCTCTTTGGCTCCCACCAGTCCCCCTGTCTGGTCTA
+
AAAABFFFCFFFGGGGGGGGGGHGFEGGGGHHGGGGGGHHHHFGGGHHHHHHHGHHHGHHHGHHHHHHHHHGGEGGHHHHHGHGGHHGGHHHGGGGGHHHGGFGGEHHEHHHHHHHHHHHHHHHHGCGCGDHHFFFEFGFDHHHGGGGGGGHHHHHHGHGFHGGGGGHEHHGHHHHGHHHGGGCDGGG;AFGGFFGGGFFEGFGGG9CEFFFFF;FFDFFFFFFFFFEFFFFFFFFFFFFFFFFFFFFFFB
@M05620:37:000000000-D9766:1:1101:8468:12802 1:N:0:61
AGTGCCAGCTCTCAATCGCACAGGGGACCCAGGGCCTGGCCCCTCCATCCAGAAAACCTATGACCTCACCCGCTACCTGGAGCACCAACTCCGCAGCTTGGCTGGGACCTATGTGAGTATCCAGCGTAGGAATCTGGGAGTTGGGGAGGAGTGAGGAGTTGGGGAAAGACAGTCCTAACCGTGGAGGGTTCTGGTAAATGATGGGGTGAGGAGGGGCTCTTTGGCTCCCACCAGTCCCCCTGTCTGGTCTA
+
BCBCCFFFDFFFGGGGGGGGGGHHGGGGGGHHGGGGGGHHHHGHGGHHHHHHHHHHHGHHHHHHHHHHHHHGGEGGHHHHHHHHHHHHGHHHGGGGGHHHGHHGGGHHGHHHHHHHHHHHHHHHHGGGGGHHHHHHHHHGGHHHGGGGGGGHHHHHHGHHHHGGGGHHHHHHHHHHHHHHGGGGGGGGGGGGGGGGGHHGHHGGGGFFFFFFFFFFFFFFFHHFFFFFFFFFFFFFFFFFFFFFHHFFFFF
@M05620:37:000000000-D9766:1:1101:24519:12825 1:N:0:61
AACACACCTTCTACAATGAGCTGCGGGTGGCTCCCGAGGAGCACCCCGCGCTGCGGACTGAGGCCCCCCTGAACCCCAGGACCAAAAGCGAGAAGATGCCCAGGTGAGAAGCCTGCTACATCTTCTGGAGGCAGCATAACTCCTTACTGGACACCCGGAGCTGAGCCATTTATCACTGGTTCTCTATTCTGCCGTTTTCAGTAGGACTCTCTTCACTGACCTGAGTCTCCTTTGGAACTCTGCAGGTTATA
+
>111>11>>CC1AAF13AF1A111A00A000A1A///AA//GG0FF/E//>/>///>//?1B/F>/>>E//0B1//?/////??///0?/<///01<11?0?/<1>G011<1010<11100000=0000<<C....000/000:00;00//.0...;9--9./0;CF/;900CFF00/-//9//////;B///;;99-///B/B////////9///9////;FB-BF/F////B///;/;F////--//;;
@M05620:37:000000000-D9766:1:1101:14061:12834 1:N:0:61
AGTGCCAGCTCTCAATCGCACAGGGGACCCAGGGCCTGGCCCCTCCATCCAGAAAACCTATGACCTCACCCGCTACCTGGAGCACCAACTCCGCAGCTTGGCTGGGACCTATGTGAGTATCCAGCGTAGGAATCTGGGAGTTGGGGAGGAGTGAGGAGTTGGGGAAAGACAGTCCTAACCGTGGAGGGTTCTGGTAAATGATGGGGTGAGGAGGGGCTCTTTGGCTCCCACCAGTCCCCCTGTCTGGTCTA
+
BCCBCFFFCFFFGFGGGGGGGGHHGGGGGGHHGGGGGGHHHHGHGGHHHHHHHHHHHGHHHHHHHHGHHHHGGGGGHHHHHHGHHHHHGHHHGGGGGHHHGHHGGGHHGHHHHHHHHHHHHHHHHGGGGGHHHHHHHHHGGHHHGGGGGGGHHHHHHGHHHHGGGGHHHHHHHHHHHHHHGGGGGGGGGGGGGGFGGGGGGGGGGGFFFFFFFFFFFFFFFFFFFFFFFFFFFFFFFFFFFFFFFFFFFFB
@M05620:37:000000000-D9766:1:1101:17685:12839 1:N:0:61
GAGGCTGCTTTGGAAGAGAACACGGCAGAACTGCACTCACTCCTGCGGACCGAGAATGTGGTACTTTGCTCGCTAACTGAAGCACCAACTACGCACCTTGGCCGGGAACTATGTGAGTATGCAGCCTAGGAATCTCGGAGTTGGGGAGGAGTGTGGAGTAGCGGAAAGACAGTCCTCACCGTGGAGGGCTCTGGCAAATGATTGGCTGAGGAGGCGCTCTTTGCATCCCTCCAGCTCGCCTCTCTCGTCTA
+
A1>AAAB11DBFAFGGG1B1B1BAA0000B0ABAFC1A0BABG11BA/?A/A/A/B11121022@B21F11BE/?>B1B1B1GGGG0/?FFGGEG/EGHHGC1/C///?1122222@1@12221@/?<<<G11FG10</><01C-AA--.<<.0=.0=/:00-:---.9C9/0;0C0;.....-...9.:EFBF/B/-/9///;?/9----/9----99EF///;/BBE/9--9/9/---;-;;//-9---
@M05620:37:000000000-D9766:1:1101:16536:12839 1:N:0:61
AGTGCCAGCTCTCAATCGCACAGGGGACCCAGGGCCTGGCCCCTCCATCCAGAAAACCTATGACCTCACCCGCTACCTGGAGCACCAACTACGCAGCTTGGCCGGGACCTATGTCAGCATCCAGCGTAGGAATCTGGGAGTTGGGGAGGAGTGAGGAGTTGGGGAAAGACAGTCCTAACCGTGGAGGGTTCTGGTAAATGATGCGGTGAGGAGGCCCTCTTTGGATCTCACCAGTTCCCCTGTCTGGTCTA
+
A1AAAFF1>CFFGGGGG11AEEEGAEF0EE0AF0AE/AFGGHGEEFG1DF1GGHBGGEC1FGGHHHH1F0>EGEGGHGHEHHHGHHHHGE1FEE/>EFHH/G1/<<B</F<<<G2>11@@1F<GH??/AABF111FFFCF<F11><FCGGGHFHFCB::/0;:-:CHFBGGFBBF0F09F@999CEG@.C.F99909:B///9/--;;?AF/BB--::-;;B///99/9/;A/9;//:/-9-;9//;B;F/
@M05620:37:000000000-D9766:1:1101:18174:12847 1:N:0:61
AGTGCCAGCTCTCAATCGCACAGGGGACCCAGGGCCTGGCCCCTCCATCCAGAAAACCTATGACCTCACCCGCTACCTGGAGCACCAACTCCGCAGCTTGGCTGGGACCTATGTGAGTATCCAGCGTAGGAATCTGGGAGTTGGGGAGGAGTGAGGAGTTGGGGAAAGACAGTCCTAACCGTGGAGGGTTCTGGTAAATGATGGGGTGAGGAGGGGCTCTTTGGCTCCCACCAGTCCCCCTGTCTGGTCTA
+
CCCCCFFFCFFFGFGGGGGGGGHHGEEGGGHHGGGGGGHHHHGHGGHHHHHHHHHHHGGHHHHHHHHHHHHGGGGGHHHHHHGHGHHHGHHHGGGGGHHHGHHGGGHHGHHHHHHHHHHHHHHHHGEGGGHHHHHHHHHGGHHHGGGGGGGHHHHHHGHHHHGGGGHHHHHHHHHHHHHHGGGGGGGGCFGGGGFGGGGGGGGGGGFFFFFFFFFFFFFFFFHFFFFFFFFFFFFFFFFFFFFFFFFFFFF
@M05620:37:000000000-D9766:1:1101:6943:12850 1:N:0:61
GAGGCTGCTTTGGAAGAAACTCATAACTTACTGCCACAGTTCCCCATGAACCTGTCACCGTATCTTGCCTGGCGTACATAATCTGCCACAACTGCCAGGATGCTACCCGTAAGGAACGGCTCCTAGAAGCCTCCAAGGTAGTCAAAGCGCTGCTGCCACACTGGCAAGTCCGTCAGGCCTTTCCGCTTTCGCCCTCTTGTGGATCCAATTGAACAATTCTCAGCATTTGTACTTGTAACTGACAAGCCCGG
+
AAAABBFBFFFFGGGGFFGGGAADD54A545DDB4BFFHB55BA222F3DB2225B553B111ADA55AB31BAB0AEHFG5FGG53FEFEFCCGGF@11GFFHFBGHFEGGHF3F0?/>EGGH3FG3B?FGHH01BF11?B22@110?BFC/FG10?FH/FGHH01FGH1CGGGGHH<CGHHHGGGGG0;D.;DGHHHFHGGGGGG0FFGB0CF/;CGGG0F/0CFFBC0BFGGBFGGFF9FF9A...;@
@M05620:37:000000000-D9766:1:1101:8444:12852 1:N:0:61
GAGGCTGCTTTGGAAGAAACTCATAGATTACTGCAACAGTTCCCCCTGGACCTGGAAAAGTTTCTTGCCTGGCTTACAGAAGCTGAAACAACTGCCAGGATGCTACCCGTAAGGAAAGGCTCCTAGAAGACTCCAAGGGAGTAAAAGAGCTGATGAAACAATGGCAAGTAAGTCAGGCATTTCCGCTTTAGCACTCTTGTGGATCCAATTGAACAATTCTCAGCATTTGTACTTGTAACTGACAAGCCAGG
+
AAABBBFBFFFFGGGGEGGGGGFHHGHGF5GFHGHFFHHHHHHHHGGGGFHGHHHHGHFGHGHHHHHGHHHHHHHHHGGHHHHEHHFHHHHHHHHGGHHEHHHHHHHHGGGGHHHHHHGHHHGHHHHHHFHHHHHHHGDHFFHHHHHGHGHHHEHHHHGHHHHHHHHG1?GHHHHHHHGHHHHFCDGGGFGHGHHGGGGGHGHHHHHHHHHHHHGHGHHHFGHHHHHHHHHGFGGGGGGGGGGGGFEGGGE
@M05620:37:000000000-D9766:1:1101:22383:12878 1:N:0:61
AGTGCCAGCTCTCAATCGCACAGGGGACCCAGGGCCTGGCCCCTCCATCCAGAAAACCTATGACCTCACCCGCTACCTGGAGCACCAACTCCGCAGCTTGGCTGGGACCTATGTGAGTATCCAGCGTAGGAATCTGGGAGTTGGGGAGGAGTGAGGAGTTGGGGAAAGACAGTCCTAACCGTGGAGGGTTCTGGTAAATGATGGGGTGAGGAGGGGCTCTTTGGCTCCCACCAGTCCCCCTGTCTGGTCTA
+
1AAAAFFFAFFFG1FGGFFCE0BCEAEEGFAGFEGEFFGHHHGHGGHHHHGGFFHGGGHHG1DFHFBFHHHEFGGGHGG>FFB?FF0FEGHHGE/>EBFGEHHEEEGHGHHHHHHHHHHHHHHHGG?CCEGFHHHHHHGGCGHHGGFGGGCHHDGFFCHHHHGGECEGHHHHCGHHHHHHGGFGGGGG.;AFGGFFGGGGGGGFGGF@FFFFFF?@@@FFFFFFFFFFFFFFFFFFFFFF@FFFFFFFBFB
@M05620:37:000000000-D9766:1:1101:4987:12896 1:N:0:61
AGTGCCAGCTCTCAATCGCACAGGGGACCCAGGGCCTGGCCCCTCCATCCAGAAAACCTATGACCTCACCCGCTACCTGGAGCACCAACTCCGCAGCTTGGCTGGGACCTATGTGAGTATCCAGCGTAGGAATCTGGGAGTTGGGGAGGAGTGAGGAGTTGGGGAAAGACAGTCCTAACCGTGGAGGGTTCTGGTAAATGATGGGGTGAGGAGGGGCTCTTTGGCTCCCACCAGTCCCCCTGTCTGGTCTA
+
>AABBFFFBFFFGGGGGFFFFGBBBFGGGGGFFGGGGAFGHHGDFGGHHHHGHGBGGFHFHFHHHHHHHFHGGECGHHHCFGH?GGGGFHHHGGGGGHHBAG?//E?GA?GHHDGHHHHGGBHFHGBA/?F><2?FHF0<<?FGGGGFG?DCF0GG0<C/0/A@ED.C/CCHCGFFFHHF99.ACC?-EGGFGBFBBG0;FF0C?.;9AFFB?AFF;F.//9;B/BFEFFFFE.BF/BEDF.9B//9B/B/
@M05620:37:000000000-D9766:1:1101:11892:12899 1:N:0:61
GAGGCTGCTTTGGAAGAAACTCATAGATTACTGCAACAGTTCCCCCTGGACCTGGAAAAGTTTCTTGCCTGGCTTACAGAAGCTGAAACAACTGCCAGCATGCTACCCGTAAGGAAAGGCTCCTAGAAGACTCCAAGGGAGTAAAAGAGCTGATGAAACAATGGCAAGTAAGTCAGGCATTTCCGCTTTAGCACTCTTGTGGATCCAATTGAACAATTCTCAGCATTTGTACTTGTAACTGACAAGCCAGG
+
CBCCCCFCFFFFGGGGGGGGGGHHHHHHHHHHHHHHFHHHHHHHHGGGGHHHHHHHHHHHGHHHHHHHHHHHHHHHHHHHHHHHHHHHHHHHHHHHFGGFGHHHHHHHGGGGHHHHHHHHHHGHHHHHHHHHHHHHHGGHGEHHHHHGHHHHHHHHHHHHHHHHHHHGGGHHHHHHHHHHHHHHGGGGGHHHFHHHHHHHHGHHHHHHHHHHHHHHHHHHHGHHHHHHHGHGGGGGGGGGGGGGGFGGFGG
@M05620:37:000000000-D9766:1:1101:17581:12927 1:N:0:61
GAGGCTGGTTTGGAAGAACCTCATAGATTACTGCAACAGTTCCCCCTTGACCTGGAAAAGTTTCTTGCCTGGCTTACAGAAGCTGAAACACCTGCCAGGATGCTACCCGTAAGGAAAGGCTCCTAGAAGACTCCAAGGGAGTAAAAGAGCTGATGAAACAATGGCAAGTAAGTCAGGCATTTCCGCTTTAGCACTCTTGTGGATCCAATTGAACAATTCTCAGCATTCGTACTTGTAACTGACAAGCCAGG
+
A>AAA1F1BDCA1GGFAEGGCGCGFHH3DAFHHBBB1FFFAGHFHGEGE1GGFGFHFGB0BEFGDHFHHGFGGHHBGGHGHHHHB@GHHFHGF0F011//B@0B@FGGEEG/GF10BG0/>FGGH1BBFCFGE111</CGGG01>2D/GBGHHE12>G10/11FFGHA?G<<1<F<0FGFFBFGECCA.=0D=00G<DDGH?000/<C:CGFHF0:00:C0G0:00<0;9=EABBF0BFB00/99.../;9
@M05620:37:000000000-D9766:1:1101:5481:12941 1:N:0:61
AGTGCCAGCTCTCAATCGCACAGGGGACCCAGGGCCTGGCCCCTCCATCCAGAAAACCTATGACCTCACCCGCTACCTGGAGCACCAACTCCGCAGCTTGGCTGGGACCTATGTAAGTATCAAGCGAAGAAATTTGGGGGTGGGGGGGAAGTGAGGAGTTGGGAAAAGAAAGTCCTAACCGGGGAGGGTTCTGGAAAAGAATGGGGTAGGAGGGGGCCCTTTGCCCCCAACAAGCCCCCCTGTCTGGCCAA
+
>>AAAFFFCFFFG4FGGAFFEEBGBAEGGGGHGGEEFBGGGGGHGGBHHHFFHBGHHEHHHDGHHGFFGHHGGGCEFEGFHGB?FG1GE3GGGEFGGGHHGGHEFGGHG2GH2333B333B?322<////@221?FF//<A-<CC--9-:.9//;./.BB/B-.;A./.;9B9///9/9;@-;--;9-;..9B//BF./..;;FF....9//:@D--;-AF/9///;@@.D99..;:9@=-;//;://./.
@M05620:37:000000000-D9766:1:1101:17580:12945 1:N:0:61
GAGGCTGCTTTGGAAGAAACTCATAGATTACTGCAACAGTTCCCCCTGGACCTGGAAAAGTTTCTTGCCTGGCTTACAGAAGCTGAAACAACTGCCAGGATGCTACCCGTAAGGAAAGGCTCCTAGAAGACTCCAAGGGAGTAAAAGAGCTGATGAAACAATGGCAAGTAAGTCAGGCATTTCCGCTTTAGCACTCTTGTGGATCCAATTGAACAATTCTCAGCATTTGTACTTGTAACTGACAAGCCAGG
+
AAAAAAFBFDDDGA5BBGFGGGHHHGHGHHHFGHFHGHFGHGHHHGEFEFGHHFFFB32FBGHHGHHFGGGGHHHFFBFGHHGGHFEHGGGHHHHHHFGBFGHGGHHHGEGEFFFGF0F/?FFGB4FF3FBGC3BCB?CGD?BDDHGFBCFG<2@@>@@@?2@@FFG/1<@1?<GFHGC>>>1FEADE.11==<CGGHBD0.GFHGD00:CC:<FHG0C:G0<;C;GHFCCBCBBFFB0CBCFBF.CEFFG
@M05620:37:000000000-D9766:1:1101:5694:12949 1:N:0:61
AGTGCCAGCTCTCAATCGCACAGGGTCCCCAGGGCCTGGCCCCTCCATCCAGAAACCCTATGACCTCACCCGCTACCTGGAGCACCACCTCCGCAGCTTGGCTGGGACCTATGTGAGTATCCAGCGTAGGAATCTGGGGGTTGGGGCGGCGTGCGGAGTTGGGGAAAGCACGTCCTAACCGTGGCGGGTTCTGGTAAATGATGGGGTGAGGAGGGGCTCTTTGGCTCCCACCAGTCCCCCTGTCTGGTCTA
+
AAAAAFFFAFFFGGGF1AAAEAHHG0BFGHBFF0EAAFFGHHGCG?BGHHHHHHFFH/AEFBDGGBBGHHH>>/>E>1BFBBBGHEHEF>G?>E?@>FGFEFHGGFFHEGFHHHFDGGHHH22FGGC/>/FDGHHHGE/>A-AC?-.;:-;A@.;?-;BFFF@=EF--//-9;EFFFFFF@FF--;@@@FFFFF9FFFFB9FFFFFF?FF?/AF?@@?EFFFFFFFFFFEF-9FFFFFFF@FFFFFFBFFB
@M05620:37:000000000-D9766:1:1101:11561:12964 1:N:0:61
AGTGCCAGCTCTCAATCGCACAGGGGACCCAGGGCCTGGCCCCTCCATCCAGAAAACCTATGACCTCACCCGCTACCTGGAGCACCAACTCCGCAGCTTGGCTGGGACCTATGTGAGTATCCAGCGTAGGAATCTGGGAGTTGGGGAGGAGTGAGGAGTTGGGGAAAGACAGTCCTAACCGTGGAGGGTTCTGGTAAATGATGGGGTGAGGAGGGGCTCTTTGGCTCCCACCAGTCCCCCTGTCTGGTCTA
+
ABAABFFFBFFFG4GGGGGCGGHHGGGGGGHH2BEEGGHHHHGHGGFHHHHHHFHFFFHHHHHHHGGHHHHGE>>EHHFGBFHHHHEFFHHHGGFGGHHHGHHGGGHHGHHHHHHHHHHHHHHHHGGGGGHHHHHHHHFGGHHHGGFGGDGHHGHHHGHHHHGGGGGHGHHGHHHHHHHHGGGFGFGGGGGGGGGGGGGGGGGGGGFFFFFFFFFFFFFFFFFFFFFFFFFFFFFFFFFFFFFFFFFFFFF
@M05620:37:000000000-D9766:1:1101:18713:12967 1:N:0:61
GAGGCTGCTTTGGAAGAAACTCATAGATTACTGCAACAGTTCCCCCTGGACATGGAAAAGTTTCTTGCCTGGCTTACAGAAGCTGAAACAACTGCCAGGATGCTACCCGTAAGGAAAGGCTCCTAGAAGACTCCAAGGGAGTAAAAGAGCTGATGAAACAATGGCAAGTAAGTCAGGCATTTCCGCTTTAGCACTCTTGTGGATCCAATTGAACAATTCTCAGCATTTGTACTTGTAACTGACAAGCCAGG
+
ABBBCBFCFFFFGGGGGGFGGGGHGHHHHGHHHHHGH2FGHHHHHGGGHHHHHHHHHIHHFHHHHHHHHHHHHHHHHHHHHHHHHHHHHHGHHHHHHHHGHHGHHHHHGGGGHHHHHHHHHHGHHHFHHHHHHHHFHGGHGGFHHDFGFHHHHHHFHHHHHFFHHHHGHHHHHHHHHHHGHHHHGGGGGHHHHHHHHHHHHGHHHHHHHHHHHHHHHHHHHHHHHHHHHGHHGGGFGGGGGGGGGFGGGGG
@M05620:37:000000000-D9766:1:1101:18722:12986 1:N:0:61
GAGGCTGCTTTGGACGAAACTCATAGATTACTGCAACAGTTCCCCCTGGACATGGACAAGTTTCTTGCCTGGCTTACCGAAGCTGAAACAACTGCCAAGATTCTACCCTTAAGGAAAGGCTCCTATAAAACTCCAAGGGAGTAAAAGAGCTGATGAAACCATGACAAGTAAGGCAGGCATTTCCGCTTTATCACTCTTGTGGATCCAATTGAACAATTCTCAACATTTGTACGTATCCCTGACCATCCAGG
+
>3>A>ACA@5B4F4AAAE2EGGHHHCGFGEBAFF3F3GBDEA5BBEAB2EBBFFEB3311DAGDFGGBBBABBGHBBB>>EE?EGB3GFFBFGHHHG31?B3@BBFGG333B43?3B00?3?/?B4B?4BBGF311?/??C/B1?F@C0<@F<11>@1@0<111?1?0??1?10>>?DC1<<11>....00===DG=DDD0.:0C/:;0;00;::G<0;;;;0;;;CC0;C;.900.0/;B;9/90;;FGF
@M05620:37:000000000-D9766:1:1101:16568:13002 1:N:0:61
AGTGCCAGCTCTCAATCGCACAGGGGACCCAGGGCCTGGCCCCTCCATCCAGAAAACCTATGACCTCACCCGCTACCTGGAGCACCAACTCCGCAGCTTGGCTGGGACCTATGTGAGTATCCAGCGTAGGAATCTGGGAGTTGGGGAGGAGTGAGGAGTTGGGGAAAGACAGTCCTAACCGTGGAGGGTTCTGGTAAATGATGGGGTGAGGAGGGGCTCTTTGGCTCCCACCAGTCCCCCTGTCTGGTCTA
+
AAAABFFFBFFFGGGGGGGGGGHGGGGFGGHHGAEGEGHHGHGGGGHDGFHHGGHHHGFCFHHHHHHHHHHGG@EFHHHHHHHHHHHHGHHHFGGGGHHFFHCGGGHHGHHHHH3GGHHHHHHHGCGGGGHHFHHHGFGFGHFGGGECGGGHHHHGHGHHHFGGGGHHFHGHHFHFFHHHGGGGGGDGGGGGGGFGGGGGGGGFGGFFFFFFFF9BFFFFFFFFFFFFFFFFFFFFFFFD=EFFFFFFFF9
@M05620:37:000000000-D9766:1:1101:9315:13003 1:N:0:61
AGTGCCAGCTGTCAATCGCACAGGGGACCCAGGGCCTGGCCCCTCCATCCAGAAAACCTATGACCTCACCCGCTACCTGGAGCACCAACTCCGCAGCTTGGCTGGGACCTATGTGAGTATCCAGCGTAGGAATCTGGGAGTTGGGGAGGAGTGAGGAGTTGGGGAAAGACAGTCCTAACCGTGGAGGGTTCTGGTAAATGATGGGGTGAGGAGGGGCTCTTTGGCTCCCACCAGTCCCCCTGTCTGGTCTA
+
AAABCFFFBFFBFDGGGFEFFFFHFEGGGGHHGGGGGFHHHHGDGGBFFGHHHFHHHGFHHHHHHHHHHHHGGEEGHEGEGGG?FGHHGHHHGFGGGEHHGHHGFFHHGHFHGHHHHFFHHHFHHGCADGFHFGDGFFFE?GFFCCEGGGGHGHFFGFHHHHGGGGHFHHHHHHHFHFGHGEEFGGGG:CFGGGCFFFGFFCFFGGFFEFFFFFFFFDEFFFFFFFFFFFFFFFBFFFFFFFFFFFFFFFB
@M05620:37:000000000-D9766:1:1101:21524:13026 1:N:0:61
GAGGCTGCTTTGGAAGAAACTCATAGATTACTGCAACAGTTCCCCCTGGACCTGGAAAAGTTTCTTGCCTGGCTTACAGAAGCTGAAACAACTGCCAGGATGCTACCCGTAAGGAAAGGCCCCTACAAGACTCCAAGGGAGTAAAAGAGCTGATGAAACAACGGCAAGTAAGTCAGGCATTTCCGCTTTACCACTCTTGTGGACCCAATTGAACAATTCTCAGCATTTGTACTTGTAACTGACAAGCCAGG
+
AABABACAFFFFGGGGAABEFGEFDFFHHFHHGHFAGFHDFHGHHGCFHCGHHGHFGHFGBFGHHFAGHHHEFHHHHHFFBFGBEHHFHEEECFFFEECA3FF3BGHCE1/?1BBFGFE///>//0??B?B33FEF3C?EA?BGHF1A0@1<11@FGGHHFA/>@@C.<111<1><>0.1>GDG...<C000=<//;;:CFDB/CAGHBGGGCBCF0;000;0;00;CCFFB;900;FF00;;9F.AEB9C
@M05620:37:000000000-D9766:1:1101:7691:13037 1:N:0:61
GAGGCTGCTTTGGAAGAAACTCATAGATTACTGCAACAGTTCCCCCTGGACCTGGAAAAGTTTCTTGCCTGGCTTACAGAAGCTGAAACAACTGCCAGGATGCTACCCGTAAGGAAAGGCTCCTAGAAGACTCCAAGGGAGTAAAAGAGCTGATGAAACAATGGCAAGTAAGTCAGGCATTTCCGCTTTAGCACTCTTGTGGATCCAATTGAACAATTCTCAGCATTTGTACTTGTAACTGACAAGCCAGG
+
CCCCCCFCFFFFGGGGGGGGGGHGHHFHHHHHFHHGFHHHHHHHHGGGHFHHHHHGGHHHFGHHHGHHHHHHHHGHHHHHHHHHHGHHHHHHHHHHHGGEHHHHHHHHGGGGHGHHHGHGHHGHHHHHHGHHHHHHHGGHDAGHHHHGHHHHHGHHHHHHHHGHHHHGFGHHGFGHGHHHHHHFEFGEGFHHFHHHGHGGHFHHHHHHHHHHHHHHHHHHGCCHHHHHHHHGFFGGGGGFFGFGGFFGFGG
@M05620:37:000000000-D9766:1:1101:7836:13058 1:N:0:61
ACCACACCTTCTACAATGAGCTGCGTGTGGCTCCCGAGGAGCACCCCGTGCTGCTGACCGAGGCCCCCCTGAACCCCAAGGCCAACCGCGAGAAGATGCCAGGTGAGTGGCCCGCTACCTCTTCTGGTGGCCGCCTCCCTCCTTCCTGGCCTCCCGGAGCTGCGCCCTTTCTCACTGGTTCTCTCTTCTGCCGTTTTCCGTAGGACTCTCTTCTCTGACCTGAGTCTCCTTTGGAACTCTGCAGGTTCTAG
+
BBBAABBBFFFFGGGGGGG5FDGHGAEEH2EFEFGEGGGGGHHHHGFGEGGGFGHFHHHGGGGGGGGGGGGHHFHGGGGHFHHHHGGEFGGGGGFFHHGHGHHHHHHH1CFHHGGG?DGGHHHHHHGH/<FHGCFGGHGHHGHHHHGGFGGGGGGGG99BFFFGGFFFFFF/FBFFFFFFFFFFFFFFFFFFCFFFFFFBFFAABBFFFFFFFFFFF/FFFF/BFFFFFEFFFFFFFFFFFEBFFFFFFFF
@M05620:37:000000000-D9766:1:1101:18560:13062 1:N:0:61
AGTGCCAGCTCTCAATCGCACAGGGGACCCAGGGCCTGGCCCCTCCATCCAGAAAACCTATGACCTCACCCGCTACCTGGAGCACCAACTCCGCAGCTTGGCTGGGACCTATGTGAGTATCCAGCGTAGGAATCTGGGAGTTGGGGAGGAGTGAGGAGTTGGGGAAAGACAGTCCTAACCGTGGAGGGTTCTGGTAAATGATGGGGTGAGGAGGGGCTCTTTGGCTCCCACCAGTCCCCCTGTCTGGTCTA
+
BBBCCFFFCFFFGGGGGGGGGGHHGGGGGGHHGEGGGGHHHHGHGGHHHHHHHGHGHGHFHHHHHHHHHHHGGEEGHHHHHHHHHHHHGH3BEGGGGFHHGH3?FGHHGHHHGH3HH3GHHHHHHGDGGGHHHHGHHHHGGGGHGGGGGGGHHHHHHGHHHHGGGGHHHHHHGHHHHHHHGDEGGGGGEGGGGGGGGGGGGGGGGGFFFFFFFF;DFFFFFFFFFFFFFFFFFFFFFFFFFFFFFFFFFFF
@M05620:37:000000000-D9766:1:1101:20905:13078 1:N:0:61
GAGGCTGCTTTGGAAGAAACTCATAGATTACTGCAACAGTTCCCCCTGGACCTGGAAAAGTTTCTTGCCTGGCTTACAGAAGCTGAAACAACTGCCAGGATGCTACCCGTAAGGAAAGGCTCCTAGAAGACTCCAAGGGAGTAAAAGAGCTGATGAAACAATGGCAAGTAAGTCAGGCATTTCCGCTTTAGCACTCTTGTGGATCCAATTGAACAATTCTCAGCATTTGTACTTGTAACTGACAAGCCAGG
+
>11AAAFAFFFFGGGGG1FGGGGHCGFHH1FFHHDDFFFGGHHHHGGGGGGHHHHHHF0BFHHHFHHHHGHHHHH1FGHHHHHHHEHHHGHHHHHHGHHHHHHHGHHHGGG/FHDG000FHGGHFHGHHHHHHH11FFC/BF0122B?GHHH1GH2GF@@/@FGHHHGHGHHHHHHHHGHHHHHGGGFFFHHHHHHHHHHHCHFGHHBHHHHEHH/CGHHHGHHEHHCGCGGGGGFGGGGGCFGGFEGGGG
@M05620:37:000000000-D9766:1:1101:20893:13094 1:N:0:61
GAGGCTGCTTTGGAAGAAACTCATAGATTACTGCAACAGTTCCCCCTGGACCTGGAAAAGTTTCTTGCCTGGCTTACAGAAGCTGAAACAACTGCCAGGATGCTACCCGTAAGGAAAGGCTCCTAGAAGACTCCAAGGGAGTAAAAGAGCTGATGAAACAATGGCAAGTAAGTCAGGCATTTCCGCTTTAGCACTCTTGTGGATCCAATTGAACAATTCTCAGCATTTGTACTTGTAACTGACAAGCCAGG
+
A?BBAAFBFFFFGG5BEGGGGGHHHGHHHHHHHHCFFHHHHGDGHGGGEFCGHHFGB3AFFGHHHHGFFGHGGHHEBBFGHHFGGEDHFGGGHGGHG@E?GFHHHHHHE?EEBGHGFFHG?GFF?4BFFGHHHG?3B?EEF??DGFHFBGHHHFFDFHGHE@@@GGEFFGHFFDDGFHFFHHFHGGGGF<100<<GDGHHFFEGCHHGHHHHCCCGG0:C;0;;B<CHGHHFFFFFBBFFFBCCF.CEBFE
@M05620:37:000000000-D9766:1:1101:16162:13095 1:N:0:61
ACCACACCTTCTACAATGAGCACACGTCTGAACTCCAGTCACGAATTCGTATCTCGTATGCCGTCTTCTGCTTGAAAAAAAAAAACCCCTAAACACCTCTAACTTTCCCTCTCCCCTCCTTCCTTCCCTACTCCCTTCCTCCTTCCCTTCCTGCCCCTCGCCTTTTCTCCCTTCTTCCCTCTTCTCCCCCTTTCCCCATCCCTCTCTTCTCTTACCTCCGTCTCCTCTGTCCCTCCGCCCGTTCTTTTTCT
+
CCCBCCCCFFFFGGGGGGGGGGFHFGFHFFFEGHHFFGFF3FEEEG2DFCGHHBFFB1BFHHEBFF1FGGFFHGE3BEG0/>EE??E////23B30/30334B3?3B3232B222/2//22222222=22?1?F/010011??110<11<>=1<0...<-<-..00:00<::;/00:0;0/::0000/:.;.;;B0////;.;C//;;B0000009009....9B0/;000;:0/..;.---9/90000;0
@M05620:37:000000000-D9766:1:1101:5874:13099 1:N:0:61
GAGGCTGCTTTGGAAGAAACTCATAGATTCCTGCAACAGTTCACCCTGGACCTGGAAAAGTTTCTTGCCTGGATTACAGAAGCTGAAACAACTGCCATGATGCTACCCGTAAGGAAAGGCTCCTAGAAGACTCCAAGGGAGTAACAGAGCTGATGAAACAATGGCAAGTAAGTCAGGCATTTCCGCTTTAGCACTCTTGTGGCTCCAATTGAACAATTCTAAGCATTTGTACTTGTACCTGACAACCCAGG
+
>AAA>4BACBBDB4BB4GFFGGFFGFGGG5D5BBC4GHBBFD5DFGAFGBFFGGFH33CGFHHFGGGBFDEB2DB33BBDFGBBF33FBBCGGHHHG5B3BDDFFHHF>?>E?GHEBFCF3BF3B??FBBBF3B?3??EH??012?DG0BFGFGDDDGGHE<@@F01?><1<?1<<<G?1?<1<A.>C.1=>1>>>10==<<.<<C//00<0;:<G000<0;0;00;:CGCG00;;00;0B;9;0.;;..:
@M05620:37:000000000-D9766:1:1101:5856:13100 1:N:0:61
GAGGCTGCTTTGGCAGAAACTCATAGCTTACTGCAACAGTTCCCCCTGGACCTGGAAAAGTTTCTTGCCTGGCTTACAGAAGCTGACCCAACTGCCAGGATGCTACCCGTAAGGAACGGCTCCTAGAAGCCTCCAAGGTAGTAAAAGAGCTGATGAAACAATGGCAAGTCAGTCAGGCCTTTCCGCTTTAGCACTCTTGTGGATCCAATTGAACAATTCTCAGCATTTGTACTTGTAACTGACAAGCCAGG
+
>>A1>AFAFFFFG1FECBF1BBAGFF1DF1GH3BB1FFGGHHHHHGGGHGHHHHH0FGFGBFHHHDFGHHH/F0BBGHGH1BFCHD00BFG/BGGGFHGGHHHHHHHHGGGCHHHH0?E@EGGHDHGEF<GHHHCCHG11BF2GH21/FGHH1GHBDHHHAGHHHFCFHG1GHHHHHH.FHHHHGGGGGBHHFHHHHHHHHGHHHHHFHHHF0CH/CFHHHCGFBGGGGFGGGGGGGGGGG0CFFFCE/CE
@M05620:37:000000000-D9766:1:1101:18363:13104 1:N:0:61
GAGGCTGCTTTGGAAGAACCTCATAGATTACTGCAACAGTTCCCCCTTGACCTGGACAATTTTCTTGCCTGGCTTACAGAAGCTGAAACACCTGCCATGATGCTACCCGTAAGGAAAGGCCCCTAGAAGACTCCAAGGGAGTAAAAGAGCTGATGAAACAATGGCAAGTAAGTCAGGCATTTCCGCTTTACCACTCTTGTGGATCCAATTGAACAACTCTCAGCATTCGTACTTGTCCCTGACAAGCCAGG
+
A1AAAAF>1BBBABABGBBFAGFHGHG3DFFGGABFBAFFEGGAGG?00BBFEB0BBE01DDFG1FABB11BGHEGH1BEGHHG@FGHH00BF>>>F1@BB21BBGEH/EG/FEEHEHE//?EFF<1BDCHF1F11B?CACCBBBB1CGGHH11@>G110/<@GHHHG1?GGHHGGBBG1<G>F..<CC10<00CC00<=<.<0</:00CFF0:;/.:CG00</CG000:;E.;0900;009/00;;.C.A
@M05620:37:000000000-D9766:1:1101:4851:13108 1:N:0:61
ACCACACCTTCTACAATGAGCTGCGTGTGGCTCCCGAGGAGCACCCCGTGCTGCTGACCGAGGCCCCCCTGAACCCCAAGGCCAACCGCGAGAAGATGCCCAGGTGAGTGGCCCGCTACCTCTTCTGGTGGCCGCCTCCCTCCTTCCTGGCCTCCCGGAGCTGCGCCCTTTCTCACTGGTTCTCTCTTCTGCCGTTTTCCGTAGGACTCTCTTCTCTGACCTGAGTCTCCTTTGGAACTCTGCAGGTTCTA
+
CCCCCCCAFFFFGGGGGGGGGGHHGGGEFGHHHGGGGGGGGHGHHGGGGGGGHHHHGHHGGGGGGGGGGGGHFHHGGGGHGHHHHGGGGGFGGGHHHHHHHHGGHHGHHHGGHHGGGGGHHHHHHHHHHHGHHGGGGGHGHHGHHGGGGGGGGGGGGG-AAFFGGGFFFFFFFFFFFHFFFFFHHFFHFFFFFFFFFFFFFFFFFFFFFFFFHHHFFFBFFFFFFFFFFFFFFFFFFFFFFFFFFFFFFF:
@M05620:37:000000000-D9766:1:1101:13800:13133 1:N:0:61
AGTGCCAGCTCTCCATCGCACAGGGGACCCAGTGCCTGGCCCCTCCATCCAGACAACCTATGACCTCACCCGCTACCTGGCGCACCCACTCCGCAGCTTGGCTGGGACCTATGTGAGTATCCAGCGTAGGAATCTGGGAGTTGGGGAGGAGTGAGGAGTTGGGGAAAGACAGTCCTAACCGTGGAGGGTTCTGGTAAATGATGGGGTGAGGAGGGGCTCTTTGGCTCCCACCAGTCCCCCTGTCTGGTCTA
+
>AA1>BDFAFFFGAGGGGECGGHGG00AAECH1BFGEGGHHHEGGGFFHFHHH/A0BEH1AFGHHFGFGHH?E>>EGG1G0>EGEG>/?FGB?EEEEHBBEGHGGGHHGHFHHHHFHHHHHHFGHGG?CGHHHHHHHH<FGHHGGG<CG.CHH<GHCFHHHHGGGGHHFH/GHHHGFFGGGGGGGGGGGGGGGGGGGGGGGGFFFFF@FFFFFF@@?@FFFFFFFFFFFFFFEFFFFFFF@FFFFFFFFF/
@M05620:37:000000000-D9766:1:1101:7133:13142 1:N:0:61
GAGGCTGCTTTGGAAGAAACTGACAAGCCAGGGACAAAAGATCGGAAGCGCACACGTCTGAACTCCAGTCACGAATTCGTATCTCGTATGCCGTCTTCTGCTTGAAAAAAAAATGAGTATCCAGCGTATGAATCTTGGCGTTGTGGCGGCGTTAGGCGTTGGGGCACGCACGTCCTCACCGCTGCGTGTTCTGGTCCATGATGGTGTGAGGCTGGGCTCTTTGGCTCCCCCCAGTCCCCCTGTCTTTCCTA
+
AAAAAAFA1FDFGFGFCG1F1BBBGAAFFFBFA0FF0BACCGGGEBFEA/EA?EHAFGHE1AFGH1FEDGHDE/B>F1F>00F2FB?/>0FGE/>0/2FG1BFF01G1>/E<<0111@2@@F>1<>?/<?11??11110/><-....------:.;/-9A-.-;9-..-----AE-//:--9-9-9--;:BB/;F///999B9///9-//--;A----:/:F///;BEF-A@--;9FFFF??FFF////9/
@M05620:37:000000000-D9766:1:1101:20660:13145 1:N:0:61
AGTGCCAGCTCTCAATCGCACAGGGGACCCAGGGCCTGGCCCCTCCATCCAGAAAACCTATGACCTCACCCGCTACCTGGAGCACCAACTACGCAGCTTGGCTGGGACCTATGTGAGTATCCAGCGTAGGAATCTGGGAGTTGGGGAGGAGTGAGGAGTTGGGGAAAGACAGTCCTAACCGTGGAGGGTTCTGGTAAATGATGGGGTGAGGAGGGGCTCTTTGGCTCCCACCAGTCCCCCTGTCTGGTCTA
+
>1>AAFF1AFCDEFG3FF1FEEEGEGG?AEGHG0A//ABE0FEGGGH1BAGA1BAGGE0AFGFHHHCHHHFGGEE@HFHFGHHC0?GHGC1FFGGE@>FHGH1FCFHHGHGH12FHFFHHEHHHHGAEC?GHHFHFFC0FE0GHC-><ACEHHHFHHC//GC@CEGHFHHHHCFGHHHHH@EGGGGGGEFG0CFBFGGGGGGGB?EB@FAFFFB-@9-AFFFBBFF/-A--;EAF/BBEB@FFFFEBFFFF
@M05620:37:000000000-D9766:1:1101:12484:13149 1:N:0:61
GAGGCTGCTTTGGAAGAGCACACGTCTGCACTCCAGTCACGAATTCGTATCTCGTATGCCGTCTTCTGCTTGAAAAAAAAAGCCCCAACTCCGCAGCTTGGCTGGGACCTATGTGAGTATCCAGCGTAGGAATCTGGGAGTTGGGGAGGAGTGAGGATTTGGGGAAAGACAGTCCTAACCGTGGAGGGTTCTGGTAAATGATGGGGTGAGGAGGGGCTCTTTGGCTCCCACCAGTCCCCCTGTCTGGTCTA
+
A1AAAA1A1FFFCGGFCGGGGGHGGGFA1AAG0BF1DG1D0B/BFGFCF002BBAAFF21EBEGFGHFF11FA1GHH//>E/00??/?/0>>E///>0B0?0<//?BBACGHFHHDF@FGGHGFGBCCCCFBG<DGB?AF<0<<C-F@@?ACADHGF/=<GB.@EC:CGFHHC:CGGGFF?99;A?A@C9FGEE0FFG;BF0FBEFB-A-FB--9@-;AB/BFBBBBFFFF??A/BBFFA@-/9//B;BB/
@M05620:37:000000000-D9766:1:1101:9867:13154 1:N:0:61
AGTGCCAGCTCTCAATCGCACAGGGGACCCAGGGCCTGGCCCCTCCATCCAGAAAACCTATGACCTCACCCGCTACCTGGAGCACCAACTCCGCAGCTTGGCTGGGACCTATGTGAGTATCCAGCGTAGGAATCTGGGAGTTGGGGAGGAGTGAGGAGTTGGGGAAAGCCAGTCCTAACCGTGGAGGGTTCTGGTAAATGATGGGGTGAGGAGGGGCTCTTTGGCTCCCACCAGTCCCCCTGTCTGGTCTA
+
A?AAAFFFBFFFFGGGGGGGFEGDFGGGEEGHGEEEAFGHHHG1EF2BDE3FBCBGGG33DGBGGHF3FHCEFE?EHFHHGHHEFHHHGGHHGEEEEGFHDFHEGGEGGGHHHHHG3?FHGHHFB/</B/<2F@FHFF0??FHFGF.AD..>.0DF<AHFGFC?:CEH/C/CHHCFH0CGFGGG;.CBDF.CFFFG0BFGFFFGGGA-.AAFDFFAAAFFFFFFFFBEE.ADE.;FFFFFFFFFFFEFBF/
@M05620:37:000000000-D9766:1:1101:20670:13163 1:N:0:61
AGTGCCAGCTCTCAATCGCACAGGGGACCCAGGGCCTGGCCCCTCCATCCAGAAAACCTATGACCTCACCCGCTACCTGGAGCACCAACTCCGCAGCTTGGCTGGGACCTATGTGAGTATCCAGCGTAGCAATCTGGGAGTTGGGGAGGAGTGAGGAGTTGGGGAAAGACAGTCCTAACCGTGGAGGGTTCTGGTAAATGATGGGGTGAGGAGGGGCTCTTTGGCTCCCACCAGTCCCCCTGTCTGGTCTA
+
BBBBBFBFAFFFGGGGGFFGGGFHCGGAFGDHGGGGEGHGHHGHGGFGHHBGHFHHHGHFHHGHHHHGHHHGGFEGHHHHGGHGHHHHGHHHG//>E3?F?HG/</BBEFHHHHHHHBDHHHHHHF/C@/@FGHHHHHHGFF1?/A.@DAGHHHFHF./<DFGGFGGFFHHGHH0GHHHHGGGGGG.;9.;CC00;CBFGGGG0.9DAFFFFFFFFCDFF/;;/FFFEEFADAF99F9EAF./9BB//;B/
@M05620:37:000000000-D9766:1:1101:18703:13173 1:N:0:61
GAGGCTGCTTTGGAAGAAACTCATAGATTACTGCAACAGTTCCCCCTGGACCTGGAAAAGTTTCTTGCCTGGCTTACAGAAGCTGAAACAACTGCCAGGATGCTACCCGTAAGGAAAGGCTCCTAGAAGACTCCAAGGGAGTAAAAGAGCTGATGAAACAATGGCAAGTAAGTCAGGCATTTCCGCTTTAGCACTCTTGTGGATCCAATTGAACAATTCTCAGCATTTGTACTTGTAACTGACAAGCCAGG
+
AAABABFAFFFFGFGGGGBGFGFHGHBGFGHHHHGGFGHHHGFHHGGAFGGHHHGGBFFFBFHGHGHGHHBEFHHGGHGHHHGHHFGHHH1BFGHHHGHEHFFDBGHHGEFEHHFHFGGGFHGHHHHHHFHHHHHHHGGHGCGH3HHGHHHHHHGHHHHHHHHHHHHGFFHHHHHHHHHHHHHGGGCGGDDG0DGFGHHHHGHBGHGGFHHHGG0GHCFHB;CGBC;CBGHGGGGGGFGFFFBFCAEEGFG
@M05620:37:000000000-D9766:1:1101:18716:13188 1:N:0:61
GAGGCTGCTTTGGACGAACCTCATAGATTACTGCAACAGTTCCCCCTGGACCTGGAAAAGTTTCTTGCCTGGCTTACAGAAGCTGAAACAACTGCCATGATGCTACCCGTAAGGAAAGGCTCCTAGAAGACTCCAAGGGAGTAAAAGAGCTGATGAAACAATGGCAAGTAAGTCAGGCATTTCCGCTTTAGCACTCTTGTGGATCCAATTGAACAATTCTCAGCATTTGTACTTGTCACTGACAAGCCAGG
+
A3AA>AF>@@B@FA4AEG2AGGHHHGHFDGBDGB3F3F2BBDFAFEEF2FBFGFAF332BBDFGFGFBBA3BGHHEG5BEGHGGEFFFFBBFGF3FFBB3F4FGFGCG?EE>0BFFEFA/BBFHB??F3BFBFG2?2/??C??DDBFE@@FF<2>>@<??/??1?FHE1??11=1FBGGFGF11<.<A.00<<<<G0<GFC.;0C:GCCGHB0;:C:<;GC00;CFB999FFBF0;00;C0;90;;CEB?A
@M05620:37:000000000-D9766:1:1101:21299:13195 1:N:0:61
AGTGCCAGCTCTCAATCGCACAGGGGACCCAGGGCCTGGCCCCTCCATCCAGAAAACCTATGACCTCACCCGCTACCTGGAGCACCAACTACGCAGCTTGGCTGGGACCTATGTGAGTATCCAGCGTAGGAATCTGGGAGTTGGGGAGGAGTGAGGAGTTGCGGAAAGACAGTCCTAACCGTGGAGGGTTCTGGTAAATGATGGGGTGAGGAGGGGCTCTTTGGCTCCCACCAGTCCCCCTGTCTGGTCTA
+
AAAAAFF1AFFFGGGGGGCEEGHGGGGAEEEHG0BE/FHHCHGFGGH1DGGHFFEGHGH1BGFHHHHHHGEEGEEGHGHHBGHHHHCFEH1FEGG/EGGHGHHGGGFHGHFHHHHHHHHHHFBGFGBCGGFHHHHGFHCFCGGH/@<A->CGHEHHBAGHH0-;:A@GCHFHGHHHFFGGGGE@AAC@9CGGGGFBFGGGFGGGFFF@EFFBBB@@@@FFBBFBFFFEFFFFFFFFFFFF@FBFFFFFFFB
@M05620:37:000000000-D9766:1:1101:13544:13196 1:N:0:61
AGTGCCAGCTCTCAATCGCACAGGGGACCCAGGGCCTGGCCCCTCCATCCAGAAAACCTATGACCTCACCCGCTACCTGGAGCACCAACTCCGCAGCTTGGCTGGGACCTATGTGAGTATCCAGCGTAGGAATCTGGGAGTTGGGGAGGAGTGAGGAGTTGGGGAAAGACAGTCCTAACCGTGGAGGGTTCTGGTAAATGATGGGGTGAGGAGGGGCTCTTTGGCTCCCACCAGTCCCCCTGTCTGGTCTA
+
ABBCBFFFCFFFGGGGGGGGGGHHGGGGGGHHEGGGGGHHHHGHGGHHHHHHHGHHHGHHHHHHHHHHHHHGGFGGHHHHGHHHHHHHGHHHGGGGGHHHGHHGGGHHGHHHHHHHHHHHHHHHHGGGGGHHHHHHHHHGGHHHGGGGGGGHHHHHHGHHHHGGGGHHHHHHHHHHHHHHGGGGGGGGDGGGGGGGGGGGGGGGGGFFFFFFFFFFFFFFFFFFFFFFFFFFFFFFFFFFFFFFFFFFFFF
@M05620:37:000000000-D9766:1:1101:20992:13209 1:N:0:61
AGTGCCACCTCTCAATCGAACAGGGGACCCAGGCCCCGGCCCCTCCAGCCAGAAAACCTATGACCTCACCCGCTACCTGGAGCACCAACTACGCAGCTCGGCTGGGACCTATGTCAGCATCCAGCGTAGGAATCTGGGAGTTGGGGAGGAGTGAGGAGTCGGGGAAAGACAGTCCTAACCGTGGAGGGTTCTGGTAAATGATGGGCTGAGGAGGCGCTCTTTGGCTCCCTCCAGTCCCCCTGTCTGGCCTA
+
AAAAAFF1>BFFGGGGGGFFGGHHGGG0AEGGG0BA/AEEEEE/EGHFFFAHCHFHHGG1BFDHHGHHHFAEE>EEHHHH0FGHHH0CEGGG/E?//B1//<?BGC0FCHHBGH2211FGHHHFHGGGGGHFHHHHFC<CEHHH-<<AC.AC.:GGFCC/=@-;9AF?GGGB00FFFGF?-;E@FGF-;AFFFFBFFF/BBBFFE--9AAEBB?-;@-BFFFBBF/BEF-;;-B9FF/AB@-/9;BB/-;/
@M05620:37:000000000-D9766:1:1101:7741:13219 1:N:0:61
ACCACACCTTCTACAATGAGCTGCGTGTGGCTCCCGAGGAGCACCCCGTGCTGCTGACCGAGGCCCCCCTGAACCCCAAGGCCAACCGCGAGAAGATGCCCAGGTGAGTGGCCCGCTACCTCTTCTGGTGGCCGCCTCCCTCCTTCCTGGCCTCCCGGAGCTGCGCCCTTTCTCACTGGTTCTCTCTTCTGCCGTTTTCCGTAGGACTCTCTTCTCTGACCTGAGTCTCCTTTGGAACTCTGCAGGTTCTA
+
AAA1AAAAFFFFGGGGDGGAG1GHGEABG0FG1BFAEGGGGHGHHGGGFEGGHHHFHHHGGGGGG>EGGGGCGCGGGGCH/<FHHG//>CC@CG0GDGDGHHHGHHHHHHGGHHGGGGGHHHGHHHHHFGGHHGGGGGEGHHGHHGGGGGGGGFGGFG?AAGGF@@F@;FFFFFFFFFFFFFFFFFFFFFFFF@FFFFFFFFFFFFFFFFFFFFFFFFFFFFFFFFFFFFFFFFFFFFFFFFFFFFFFFFB
@M05620:37:000000000-D9766:1:1101:17457:13219 1:N:0:61
AGTGCCAGCTCTCAATCGCACAGGGGACCCAGGGCCTGGCCCCTCCATCCAGAAAACCTATGACCTCACCCGCTACCTGGAGCACCAACTCCGCAGCTTGGCTGGGACCTATGTGAGTATCCAGCGTAGGAATCTGGGAGTTGGGGAGGAGTGAGGAGTTGGGGAAAGACAGTCCTAACCGTGGAGGGTTCTGGTAAATGATGGGGTGAGGAGGGGCTCTTTGGCTCCCACCAGTCCCCCTGTCTGGTCTA
+
AAABBFFCAFFFGGGGGFGGGGHHFGGEFGHHG2EDAEGFFHGHGGGHHHGFFHFHHGHFHHGHHHHHHHFGGEEGHBFGGHHHHHHHGGHHGGGEFHHHGF3?EEHHGHGHFH3BFGHHHHHHHCGGCGHHFHHHHHGGGHHFGGFCGGGHHHGFHGHFHEGGGGHGHHHFHHHHHFFHGGADGGGGDGGGGGGGGGGGGGGBEGFFFFFFFF>CFFFFFFFFEFFEFFFFFFFFFFFFFFFFFFFFFFB
@M05620:37:000000000-D9766:1:1101:9890:13262 1:N:0:61
AGTGCCAGCTCTCAATCGCACAGGGGACCCAGGGCCTGGCCCCTCCATCCAGAAAACCTATGACCTCACCCGCTACCTGGAGCACCAACTCCGCAGCTTGGCTGGGACCTATGTGAGTATCCAGCGTAGGAATCTGGGAGTTGGGGAGGAGTGAGGAGTTGGGGAAAGACAGTCCTAACCGTGGAGGGTTCTGGTAAATGATGGGGTGAGGAGGGGCTCTTTGGCTCCCACCAGTCCCCCTGTCTGGTCTA
+
A@AABFFFBFFFGGGGGGGFE?HGGGGGGGFHGGGGGGHHHHGHGGHHHHHHH3GHHGHHHHHHHHHHHHHGGFGGHHHHHGHHHHHHGHHHGGGGGHHHGHHGGGHHGHGHHHHHFHHHHHGHHGGGGGHHHHHHHHGFGHHHGGFGGDGHGHHHFGHHHHGGE:GHHHFHGHHFHGHHGGGGFEGGGGGGGGGGGGGGGGGGGGFFFFFFFBFFFFFFFFFFFFFFFFFFFFFFFFFFFFFFFFFFFF/
@M05620:37:000000000-D9766:1:1101:10652:13286 1:N:0:61
AGTGCCAGCTCTCAATCGCACAGGGGACCCAGGGCCTGGCCCCTCCATCCAGAAAACCTATGACCTCACCCGCTACCTGGAGCACCAACTCCGCAGCTTGGCTGGGACCTATGTGAGTATCCAGCGTAGGAATCTGGGAGTTGGGGAGGAGTGAGGAGTTGGGGAAAGACAGTCCTAACCGTGGAGGGTTCTGGTAAATGATGGGGTGAGGAGGGGCTCTTTGGCTCCCACCAGTCCCCCTGTCTGGTCTA
+
AAAABFFFBFFFGGGGGGGCE?GDGGGGGGHHGGGGGGHGHHGHGGFHGHHGFFFHHGHHHHGHHHHGHHHGGEGGHHHHHHHGHHHHGGHGEEEGGFF3EHHGGGHHGHHHHHHH1FDGHHHHFGFGG/@GC1GGHF0?ECGHGGGGGDDHHDGHHGHFDHGGGDEFGGGHHHEGGGHHGGEGGGGGGGGGFGGGGGGGG0FFADFBFFFFFF?BBBFFFFFFFF/;EFF?..9FFFFFBFFFFFFFFFB
@M05620:37:000000000-D9766:1:1101:25673:13288 1:N:0:61
ACCACACCTTCTACAATGCGCTGCGTGTGGCTCCCGAGGAGCACCCCTTGCTGCTGACCTAGGCCCCCCTGAACCCCAAGGCCAACCGCGCGAAGATGCCCAGGTGAGTGGCCCGCTACCTCTTCTGGTGGCCGCCTCCCTCCTTCCTGGCCTCCCGGGGCTGCGCCCTTTCTCACTGGTTCTCTCTTTTGCCGTTTTCCGTAGGACTCTCTTCTCTGACCTGAGTCCCCTTTGGAACTCTGCAGGTTCTA
+
?AAAAA1>BF@@3FGDFGBEEEEEEEEBB0GHHABA/AE?EHHHHGABBBGEGFHHHHH1BFGHCEEEGGFHGHEEGGGFGHHEEFGGG@>CCCC?GF1GGGAF1110??CEHH/C--<FGH1G1G0GGF<.G@-:::GFEGC/00:0;B?FB.EE?--;9A?E-@B@;FFFFBF///9;B//;/BBF//9BF999FFEFB9A-BBBBFBFFFF//;//BF/99-////;-AF/B/F/9///9B/F-BB//
@M05620:37:000000000-D9766:1:1101:17367:13327 1:N:0:61
ACCACACCTTCTACAATGAGCTGCGTGTGGCTCCCGAGGAGCACCCCGTGCTGCTGACCGAGGCACCCCTGAACCCCAAGGCCAACCGCGAGAAGATGCCCAGGTGAGTGGCCCGCTACCTCTTCTGGTGGCCGCCTCCCTCCTTCCTGGCCTCCCGGAGCTGCGCCCTTTCTCACTGGTTCTCTCTTCTGCCGTTTTCCGTAGGACTCTCTTCTCTGACCTGAGTCTCCTTTGGAACTCTGCAGGTTCTA
+
CCCBCCBAFFFFGGGGGGGGGGHHGGGEGGHHHGGGGGGGGHHHHGGGGGGGHHHGHHHGGGGGGHGGGGGGFHHGGGGHGGHHHGGGGGEFCGHHHHHHHHHGHHHHHHGGHHGGGGGHHHHHHHHHHHGHHGGGGGHGHHGHHHHHHHHHHGGGGGGGGGGGGGGGGGFFFFFFFFFFFFFFFFFFFFFHFFFFFFHFFFFFFFFFFFFFHHHFFFFFFHFFFFFFFFFFFFFFFFFFFFFFFFFFFFB
@M05620:37:000000000-D9766:1:1101:20346:13377 1:N:0:61
ACCACACCTTCTACAATGCGCACACGTCGGAACTCCAGTCACGAATTCGTATCTCGTCTGCCGCCTCCTGCTTGCCAAAGACAACCAGGGGGAAGACGTCCAGGTGACTGGCCCGTTCCCTCTTCTGGTGGCCCCCTCCCTCCCTCCTGGCCTTCCGTCGCTTCGCCCTTTTTCACTCGTTTTCTCTTCTGCCGTTTTCTCTTGTCCTCGCCTCTCTTCCCTTTGGCTCCTCTGGAACCCTTCCGGTTCTA
+
AAAAAAA1BCFFFGGFFG1EFEEEAFFH0E0FEFGFBGH11GEA/A/DF00BAABF//A/A1>/>?/F>BE111/1@BB0B0BF/?///////?/00?/?//BBG111>1/<0?//@0@1?G<?F111?0/?0.><><.<G0E.<<./</<.0/0;.0:--;.C-.;A9;90;F0;B0:999.;00;F0;0;0---/-B//:///;///-----;BB/;/;///9///;A/-9B///;--;9-/---;://
@M05620:37:000000000-D9766:1:1101:26600:13378 1:N:0:61
AGTGCCAGCTCTCAATCGCACAGGGGACCCAGGGCCTGGCCCCTCCATCCAGAAAACCTATGACCTCACCCGCTACCTGGAGCACCAACTCCGCAGCTTGGCTGGGACCTATGTGAGTATCCAGCGTAGGAATCTGGGAGTTGGGGAGGAGTGAGGAGTTGGGGAAAGACAGTCCTAACCGTGGAGGGTTCTGGTAAATGATGGGGTGAGGAGGGGCTCTTTGGCTCCCACCAGTCCCCCTGTCTGGTCTA
+
>A>>AFFFBFFFGGGGGFGCECFFFF?EEEGHAEG?FFHHHHGHGGHHHGFHHHGEGGGHHHGHHFHFHHHGG?EEHFHGFFGFHHHAFHHHEGFGEGEGDHHGFGHGGHHHHGHHHGHHHHHHHG?EGGHHHHHHGH0FEHHHGGFGGGEGF0GFGGHGHHGGGGHHHHHFHHHHHHHHGEECDGGG9AFGGGFFGGGGGGGGGGFFFFFFFFFFFAFFFFFFFFFFFFFFFFFFFFFFFFFFFFFFFFF
@M05620:37:000000000-D9766:1:1101:20459:13395 1:N:0:61
GAGGCTGCTTTGGAAGAAACTCATAGATTACTGCAACAGTTCCCCCTGGACCTGGAAAAGTTTCTTGCCTGGCTTACAGAAGCTGAAACAACTGCCAGGATGCTACCCGTAAGGAAAGGCTCCTAGAAGACTCCAAGGGAGTAAAAGAGCTGATGAAACAATGGCAAGTAAGTCAGGCATTTCCGCTTTAGCACTCTTGTGGATCCAATTGAACAATTCTCAGCATTTGTACTTGTAACTGACAAGCCAGG
+
AAAABACAFFFFGGGGFFGFEGFFFGGHHFGHHHE4GHGHFHHHHGGGHCHHHGHCGGHGFHGHHHGHHHHHHHHFHHHHGHHFHHHGHHHHHHGHHHGFHHHHHHHHGGGGHHFGGHGHFHGHHBDGHHHHHHHHHGGEGGGHFGGFFFHHHHHHHHDGH2@GHGHGGHHHGGHHGGHHHHHFGGGGGHDGHHHHHHHFHGFGFHHFHHHHHHHHFHHHHHHHHHHCG0CBFGGFGGGGGFFGGGGGFFE
@M05620:37:000000000-D9766:1:1101:5671:13402 1:N:0:61
GAGGCTGCTTTGGAAGAAACTCATAGATTACTGCAACAGTTCCCCCTGGACCTGGACAAGTTTCTTGCCTTGCTTACAGAAGCTGAAACAACTGCCAGGATGCTACCCGTAAGGAAAGGCTCCTAGAAGACTCCAAGGGAGTAAAAGAGCTGATGAAACAATGGCAAGAAAGTAAGGCATTTCAGCTTTATAACTCTTGTGGATCCAATTGAACAATTCTAACCATTTGTACTTGTCTCGGACAAGCCAGG
+
A3AA>AFBFFFFG4ABFGFGGGGHHFHGHCGFFGDBFGGHHDFBFGFGFEBFHHGHA31FGHHHHGHFFF5BBDFBB5BDGHBFHE3FBFFFHHHGG3B1B3FG4GHH>1>>GBG3??B/3B???BFDBFGGB??3EEECD<?333?A2FGFF2@>2>@@/@2@201?0?0F?1???<F>><11<11>=11111=>>><00.<0<C<00000D0;C00;<<00;C<0<B:CG0<0;:0;/.;-9:.;;9C;
@M05620:37:000000000-D9766:1:1101:20458:13414 1:N:0:61
GAGGCTGCTTTGGAAGAAACTCATAGATTACTGCAACAGTTCCCCCTGGACCTGGAAAAGTTTCTTGCCTGGCTTACAGAAGCTGAAACAACTGCCAGGATGCTACCAGTAAGGCAAGGCTCCTACAAGACTCCAAGGGAGTAAAAGAGCTGATGAAACAACCGCAAGTAAGTCAGGCATTTCCGCTCCATAACTCTTGTGGACCCAATTGAACAATTCTAACCATTTGTACTTGTAACTGACAAGCCAGG
+
AAABBBFBFDDFGFABGG4GGGHHHHGHHHHGHHFHCG2FGGGGHGGEEFGHHHFGBE2GBGHGHHHFGH3GHHHGFAFGHHHHHFFHHHEHGGGHH3B1FGFBEHGGEBFDFG3BBC//3BFC?3BB32FGEH333?EEECCDGBFFBFFFG2FDGH2@////>@DF??DGD?GFB0F11><1<..-./0=<<0DDFGG<AB:/::GH0CGC:<G000;090;B0;;00CB;90;00;00;/9;9.C99C
@M05620:37:000000000-D9766:1:1101:5658:13415 1:N:0:61
GAGGCTGCTTTGGAAGAAACTCATAGATTACTGCAACAGTTCCCCCTGGACCTGGAAAAGTTTCTTGCCTGGCTTACAGAAGCTGACACAACTGCCAGGATGCTACCCGTAAGGAACGGCTCCTAGAAGCCTCCAAGGTAGTAAAAGAGCTGATGAAACAATGGCAAGTCAGTCAGGCCTTTCCGCTTTAGCACTCTTGTGGATCCAATTGACCAATTCTCAGCATTTGTACTTGTAACTGACAAGCCAGG
+
>>A3>AFBFFFFG4BGFGGGGGFHF55DFDFGBFGBFFHHHHGHHGGGHFHHHHHAFA2FBDHHH5DFHHH1BABFGHFH3AFFHHF3BFF1@BBFBHGHHHHHHHHHGGGEGGFC0?/>EGGHFHF3BBFGHHFFHG11BG?FG2?/FGHH1FH21@FHAHHHH0<FHF1FHHHHHH.FHHHHGGGGGEHHBGHHHHHHHGHHHHHHHHHH0GG.CGGHHGHCFGGGGCBFGGGGGGGGGCFFFACFFFE
@M05620:37:000000000-D9766:1:1101:18882:13415 1:N:0:61
GAGGCTGCTTTGGAAGAAACTCATAGATTACTGCAACAGTTCCCCCTGGACCTGGAAAAGTTTCTTGCCTGGCTTACAGAAGCTGAAACAACTGCCAGGATGCTACCCGTAAGGAAAGGCTCCTAGAAGACTCCAAGGGAGTAAAAGAGCTGATGAAACAATGGCAAGTAAGTCAGGCATTTCCGCTTTAGCACTCTTGTGGATCCAATTGAACAATTCTCAGCATTTGTACTTGTAACTGACAAGCCAGG
+
AA>>AA1AFFFFGCGGFGGAFGGEFHFHHHHGFFHGHFHFHHHHHGAFHGHHHGHCGHFHFHHHHHHHHHHHHHHHHHHHHHHHHHHHHHHHHHGHHHHHHFFHHHHHGEEEHHHHHHGHHHGHGHHHHHHHHHHFHECGC<GFHGHGHHHHHBGHGHGHHHFHHHHGHHHHGHHHHHGHHHHEFGGCFFDHFHHHHHBGHGHFHHHFHHHHHGHHFFHFGCCHHHH;GHFFGFFFBFGFGGGGFCEFFGG
@M05620:37:000000000-D9766:1:1101:27003:13425 1:N:0:61
GAGGCTGCTTTGGAAGAAACTCATAGATTACTGCAACAGTTCCCCCTGGACCTGGAAAAGTTTCTTGCCTGGCTTACAGAAGCTGAAACAACTGCCAATCTGCTAACAGTACGGCACGACTACTCGAAGACTCCCAGGACATCCAAACGCTGCTGAAACACCGGCAAATCAGTCAGGCCTTTCCGATTTAGCCCTCTTGTGGACCCACTTGACCCATTCTCCGCATTCGTCCTTGTAACTGACAAGCAAGG
+
33AABBFAFFFFGGGGGGGGGGHHHHHHFGHHHHHGHGHBGHGFHGGGHHHHGGHFHHHHHHHHFHFGHHHHHHHHHHHFHHHHHHHFHGHGHHHHH33344BB4BFGHHHFGGEG?//>?/B33//BF/BFGHHG1///0B?01<1/?B/??11?<<1?0/>->-<011>0==00/<.=/0==C?AFGGHGHHHEHHHFGDB/9;=.:;FB;09.:0;;C0.9;..0;9.;.BF;/BFFFEFFFF.;99E
@M05620:37:000000000-D9766:1:1101:18643:13452 1:N:0:61
AGTGCCAGCTCTCAATCGCACAGGGGACCCAGGGCCTGGCCCCTCCATCCAGAAAACCTATGACCTCACCCGCTACCTGGAGCACCAACTCCGCAGCTTGGCTGGGACCTATGTGAGTATCCAGCGTAGGAATCTGGGAGTTGGGGAGGAGTGAGGAGTTGGGGAAAGACAGTCCTAACCGTGGAGGGTTCTGGTAAATGATGGGGTGAGGAGGGGCTCTTTGGCTCCCACCAGTCCCCCTGTCTGGTCTA
+
B@AABFFFBFFFFGGGGGGGGGHHGGGGGGHHGGGGGGHHHHGHGGHHHHHHHHHHHFHHHHHHHHHHHHHGGEGGHHHHHHHHHHHHGHHHGGGGGHHHGHHGGGHHGHHHHHHHHHHHHHHHHGGGGGHHHHHHHHFGGHHHGGGGGGGHHHHHHGHHHHGGGGHHHHHHHHHHHHHHGGGGGGGGGGGGGGGGGGGGGGGGGGFFFFFFFFFFFFFFFFFFFFFFFFFFFFFFFFFFFFFFFFFFFFB
@M05620:37:000000000-D9766:1:1101:14462:13487 1:N:0:61
GAGGCTGCTTTGGAAGAAACTCATAGATTACTGCAACAGTTCCCCCTGGACCTGGAAAAGTTTCTTGCCTGGCTTACAGAAGCTGAAACAACTGCCAGGATGCTACCCGTAAGGAAAGGCTCCTAGAAGACTCCAAGGGAGTAAAAGAGCTGATGAAACAATGGCAAGTAAGTCAGGCATTTCCGCTTTAGCACTCTTGTGGATCCAATTGAACAATTCTCAGCATTTGTACTTGTAACTGACAAGCCAGG
+
B?ABBAFAFFFFGGGGGCGGGGDGFHHHHHFFHFDFGHGGHHHHHGGGHHGHGBFGHHFGGHGHHHHHHHHHHHEFGHHHHHHHHDHHHHHHHHHFEHHFHHHHFHHHGGGGHHHHGHGHHHGHFHHHHHHHHHGBGGGFGGHFBDHGHHHHGHHHHHHGFHHHHHHGHHGHHHHHHHHHHHHGGGGGGHHHHHHHHHHGHGHHHHHHHHHHGHHGHHHHHHHGHHH<FGGGGGGFGGGGGEGGGGGGFGG
@M05620:37:000000000-D9766:1:1101:10781:13520 1:N:0:61
ACCACACCTTCTACAATGAGCTGCGGGTGGCTCCCGAGGAGCACCCCGTGCTGCTGACCGAGGCCCCCCTGAACCCCAAGGCCAACCGCGAGAAGATGCCCAGGTGAGTGGCCCGCTACCTCTTCTGGTGGCCGCCTCCCTCCTTCCTGGCCTCCCGGAGCTGCGCCCTTTATCACTGGTTCTCTCTTCTGCCGTTTTCCGTAGGACTCTCTTCTCTGACCTGAGTCTCCTTTGGAACTCTGCAGGTTCTA
+
AAA1AAAAFFFFGGGFDGBFG1GFG00A00CF1BFEEEGCCGHHHGCG//?>GGFEGHHG/F?EG/>EEEEBF1GGGG?E//FGEG//BCC@CFFFFFFFGHHGHHHHHHGGHFGGGGGHHHHHHHHHHHGHHGGCBAEGEF?CFBFGGFGGFFEGF@9@@FFF-@---BF/;FBFFFFFFFFFFFFFFBBFF?BBFFFFFFAFBFFFF/;//BFFFFFFFBF;FFFEFFFFFFFFFFFFFEFFFFFFFF;
@M05620:37:000000000-D9766:1:1101:8116:13541 1:N:0:61
GAGGCTGCTTTGGAAGAAACTCATAGATTACTGCAACAGTTCCCCCTGGACCTGGAAAAGTTTCTTGCCTGGCTTACAGAAGCTGAAACAACTGCCAGGATGCTACCCGTAAGGAAAGGCTCCTAGAAGACTCCAAGGGAGTAAAAGAGCTGATGAAACAATGGCAAGTAAGTCAGGCATTTCCGCTTTAGCACTCTTGTGGATCCAATTGAACAATTCTCAGCATTTGTACTTGTAACTGACAAGCCAGG
+
BBBBCCFCFFFFGGGGGGGGGGHHHHHHHHHHHHHHHHHHHHHHHGGGHGHHHHHHHHHHHHHHHHHHHHHHHHHHHHHHHHHHHHHHHHHHHHHHGFHGHHHHGHHHGGGGHGHHHHHHHHGHHHHHHHHHHHHHHGFHGFGHHHHGHHHHHHHHHHHHHHHHHHHGHHHHHHHHHHHHHHHFFGGGFFGHHHHHGHHHHGHHHHFHHHHHHHHHHHHHHHHHHHHHHHHGGGFFFFFGGGGGFFGGGGG
@M05620:37:000000000-D9766:1:1101:11731:13547 1:N:0:61
ACCACACGTCTGAACTCCAGTCACTCTCGCGCATCTCGTATGCCGTCTTCTGCTTGACAAAAAACCCCTAAAACCCCCAGACCAACAGTGAGAAGATGACCAGGAGAGTGGCCCGATCTCTCTTCTGGTTGACGCCTCCCTCCGTCCTTGCCTACCGTCGCTGCGATCTTTCTCTCTGGTTCTCTCTTCTGCCTCTTTCCGCAGTCCTGTCTTCTCTGACCTGCTTCTCCTTTTGCACTTGTCAGGTTTAT
+
AAAAAAADFACAGGGGFEGGBABGHHBGGGEA0AE1EBF?BFFGEAEGFB2B11FGB11BFAA>//////0B11//B/>//?/0//>01B11BE011>BBG10////<B1?FFF//</0@>1<2121111/0?//>0?.<GEC.>CA>00/<00/<-<.-A?..-:;:.00;0000;099:090009;F000990/090;..---/9//;B////;;B/;B;--//;B//;9;;//;////9//999:///
@M05620:37:000000000-D9766:1:1101:11600:13550 1:N:0:61
AGTGCCAGCTCTCAATCGCACAGGGGACCCAGGGCCTGGCCCCTCCATCCAGAAAACCTATGACCTCACCCGCTACCTGGAGCACCAACTCCGCAGCTTGGCTGGGACCTATGTGAGTATCCAGCGTAGGAATCTGGGAGTTGGGGAGGAGTGAGGAGTTGGGGAAAGACAGTCCTAACCGTGGAGGGTTCTGGTAAATGATGGGGTGAGGAGGGGCTCTTTGGCTCCCACCAGTCCCCCTGTCTGGTCTA
+
BBBBBFFFBFFFGGGGGGGFGGHHGGGGGGHHGGGGGGHHHHGHGGHGHHHHHHHHHGHGFHHHHHHHHHHGGEEGHHGHGHHHHHHHGHHHGGGGGHHHGHHGGGHHGHGHHHHHHHHHHHHHHGGGGGHHHHHHHHHGGHHHGGGGGGGHHHHHHGHHHHGGGGHHHHHHHHHHHHHHGGGGGGGGGGGGGGGGGGGGGGGGGGFFFFFFFFFFFFFFFFFFFFFFFFFFFFFFFFFFFFFFFFFFFFB
@M05620:37:000000000-D9766:1:1101:8101:13557 1:N:0:61
GAGGCTGCTTTGGCAGAAAATCATAGATTACTGCAACAGTTCCCCCTGGACCTGGAAAAGTTTCTTGCCTGTCTTACAGACGCTGACCCAACTGCCAGGATGCTACCCGTAAGGAACGGCTCCTAGACGCCTCCAAGGTAGTAAAAGCGCTGATGACACACTGGCAAGTCCGTCAGGCCTTTCCGCTTTAGCACTCTTGTGGATCCAATTGAACAATTCTCAGCATTTGTACTTGTAACTGACAAGCCAGG
+
>1>1>AFAFFFBGFFEAGG1BBBGH3BDG1FG3BA1FGGGHHHHHGEF/0FHHHAAB10BBDFFHBDFGHH1B2D2DG1D0A>EE/F0BBF?BBBFBFAGHHHHHHHHGE>/FFE00/>>EGGHFGG1?<BGGHFCDF<11@22F210?AFG/FG1?FGH.>GHH01>FD1<GGGGFH<<GHHHFGGGG0CG0CHGHHHFHGGGGGF0FGF00=F/CFGGGBFGEFGGGF0CFGGCFGGFGCFFFF-A-AE
@M05620:37:000000000-D9766:1:1101:20668:13562 1:N:0:61
GAGGCTGCTTTGGAAGAAACTCATAGATTACTGCAACAGTTCCCCCTGGACCTGGAAAAGTTTCTTGCCTGGCTTACAGAAGCTGAAACAACTGCCAGGATGCTACCCGTAATGAAAGGTCCCTAGAATACGGCAAGGGAGTAAAAGATCTGATCAAACAATGTCAAGTAAGCCAGGCATTTCCGCTTTACCACTCATGTCGAACCAATTGAATAATGTTCAGCATTCGTACTTGTAACTGACAATCCAGG
+
CCCCCBFCFFFFGGGGGGGGGGGHHHHHHGHHHHHGFHHHHHHHHGGGHGHHHHHHHHHHHHHHHHHHHHHHHHHHHHHHHHHHHGHHHHHHHHBGH3?1B32DHH2111/114D3B30333B3D2B34?3//>/>//////BGHHE/2DG2@22D2220/11111111?1?1?GAHHH1111<.>.>.000=0<//00<0...=-..;00CC0<00000;<GBF000;:C9.;0;;C000;00009=0::
@M05620:37:000000000-D9766:1:1101:26591:13566 1:N:0:61
GAGGCTGCTTTGGAAGAAACTCATAGATTACTGCAACAGTTCCCCCTGGACCTGGAAAAGTTTCTTGCCTGGCTTACAGAAGCTGAAACAACTGCCAGGATGCTACCCGTAAGGAAAGGCCTCTAGAAGACTCCAAGGGAGTAAAAGAGCTGATGAAACAATGGCAAGCAAGCTAGGCATTTCCGCCTTATCACTCTTGTGGAACCAATTGAACAATTCTCAGCATTTGTACTTGTAACTGACAAGCCAGG
+
AAAAAACAFFFFGFBGFBCGAB1ABAAFHHHHGHFFH0CDF2DFHCEFFCGGHBFEAABF1FGGF1A1GHHG0FFCFGFHFFGBB1BDFGAGEEGHF1??BFCBBGB0EE//0BB0FB0?/1BF11>1BG<1BG1B1FEG/?FF22>F0BD1GG1DFFHHE<1@G0?</00?/1?1?011>=F1...>A<0<0=0===000C00<CCCC0;G00;:0<00;<0;00;;;CF00;0;;BFF0;/;C.;C/.;
@M05620:37:000000000-D9766:1:1101:14102:13570 1:N:0:61
AGTGCCAGCTCTCAATCGCACAGGGGACCCAGGGCCTGGCCCCTCCATCCAGAAAACCTATGACCTCACCCGCTACCTGGAGCACCAACTCCGCAGCTTGGCTGGGACCTATGTGAGTATCCAGCGTAGGAATCTGGGAGTTGGGGAGGAGTGAGGAGTTGGGGAAAGACAGTCCTAACCGTGGAGGGTTCTGGTAAATGATGGGGTGAGGAGGGGCTCTTTGGCTCCCACCAGTCCCCCTGTCTGGTCTA
+
ABBBCFFFCFFFGGGGGGGGGGHHGGGGGGHHGGGGGGHHHHGHGGHHHHHHHHGHHGHHHHHHHHHHHHHGGGGGHHHHHHGGGHHHGHHHGGGGGHHHGHHGGGHHGHHHHHHHHHHHHHHHHGGGGGHHHHHHHHHGGHHHGGGGGGGHHHHHHGHHHHGGGGHHHHHHHGHHHHHHGGGGGGGGEGGGGGGGGGGGGGGGGGFFFFFFFFFFFFFFFFFFFFFFFFFFFFFFFFFFFFFFFFFFFFF
@M05620:37:000000000-D9766:1:1101:19455:13577 1:N:0:61
GAGGCTGCTTTGGAAGACACTCATAGATTACTGCAACAGTTCCCCCTGGCCCTGGAAAAGTTTCTTGCCTGGCTTCCAGAAGCTGAAACAACTGCCAGGATGCTACCCGTAAGGAAAGGCTCCTAGAAGACTCCCCGGGAGTAAACGAGCTGATGCAACACTGGCAAGTAAGTCAGGCATTTCCGCTTTAGCACTCTTGTGGATCCAATTGAACAATTCTCAGCATTTGTACTTGTAACTGACAAGCCAGG
+
>>A>A>FAFFFF1FGG1AFGGGHG33DFGAFGHH11B0BDFFGH0EAFF0BBGAFGGHHHGBHHDGHGHHHHHHG0FGHA0GHBF11FFBFHGHHHFGFHHHHH@GHHGGG/FH>GCACGHHGH1GFGHHHHHH//>C@/>E0121</?CFH1?G1F1FG.FGHHHHGHDGHHHHHHHHHHHGHGGGGG0GHHHHHHHHHHGHGHHHEGGGGEGF/;FGGGEFGFGGFGFFGGGGGGGGGGFGGGGGFEFF
@M05620:37:000000000-D9766:1:1101:26605:13578 1:N:0:61
GAGGCTGCTTTGGAAGAAACTCATAGATTACTGCAACAGTTCCCCCTGGACCTGGAAAAGTTTCTTGCCTGGCTTACAGAAGCTGAAACAACTGCCATGATGCTACCAGTAAGGAAAGGCAACTACAAGACTCCAAGGGAGTAAAAGAGCTGATGAAACAACAGCAAGGAAGTAAGGCATTTCCGATATATGACTCAAGTTGACCCTATTGAACAATCATCAGCATTTGTACGTGTCACTGACACACCAGG
+
>3AA>>CABBB4F4BBEGBFGGHHHCFDGA4BFB4B4F2DFDABBAAB2CBBBFAB332BBDFDDFFBAB3BBFF3A5BDFGBBF33FBB?BGGHBC4B3B4BBBFB@33B443B?FAA110?333?B3B?333333/???<?BBFFF???B?2D332@2/?/2@22@?==?==1?=GF1?11=>..--1111=0=<0<000<0<//<0000;0;C000;0;0;;000:::0.:/=90000;:00:.;.:.
@M05620:37:000000000-D9766:1:1101:11414:13579 1:N:0:61
ACCACACCTTCTACAATGAGCTGCGTGTGGCTCCCGAGGAGCACCCCGTGCTGCTGACCGAGGCCCCCCTGAACCCCAAGGCCAACCGCGAGAAGATGCCCAGGTGAGTGGCCCGCTACCTCTTCTGGTGGCCGCCTCCCTCCTTCCTGGCCTCCCGGAGCTGCGCCCTTTCTCACTGGTTCTCTCTTCTGCCGTTTTCCGTAGGACTCTCTTCTCTGACCTGAGTCTCCTTTGGAACTCTGCAGGTTCTA
+
BCCBBCCDFFFFGGGGGGGGGGHHGGGFHGHHHGGGGGFGGHHHHGGGFGGGHHHHGHHGGGGGGGGGGGGHGHHGGGGHGHHHHGGGGGGGGGHHHHHHHHHGHHHHHHGGHHGGGGGHHHHHHHHHHFGHHGGGGGHGHHGHHGGGFGGGGGGGGG?GGGGGGGFFFFFFFFHHHFFFFFFFFFFHHHHHFFFFFFFFFFFFFFFFFFFFHFFFFHFFFFFFFFFFFFFFFFFFFFFFFFFFFFFFFF0
@M05620:37:000000000-D9766:1:1101:19450:13600 1:N:0:61
GAGGCTGCTTTGGAAGAAACTCATAGATTACTGCAACAGTTCACCCTGGACCTGGAAAAGTTTCTTGCCTGGCTTACAGAAGCTGAAACAACTGCCAGGATGCTACCCGTAAGGAAAGGCTCCTAGAAGACTCCAAGGGAGCAAAAGAGCTGATGAAACAATGGCAAGTAAGTCAGGCATTTCCGCTTTAGCACTCTTGTGGATCCAATTGAACAATTCTCAGCATTTGTACTTGTAACTGACAAGCCAGG
+
>3AA>>B3CDBDGAB44B4EFCGFFH5GHCFFBB44GHFFGAAFGFAFE2BFGFFBB32FBFHGG5FBBGFF1BB3BBBFG3BFGB3EBBBFCGFFCB?1B3EGFHG?1?>?BBB3?0C?3FEH??BB3BFHG3??3/<FD/??GFFEBBD@222@2@<FC@@2?FGEH1<?@1@1FGAGFD1F<.<<F1=<0<<<DDBDF.DCCGGG0CCC;<;C;:0:C0;;0;;CCCB9;;0C90000;/;;.;9/C;
@M05620:37:000000000-D9766:1:1101:18686:13601 1:N:0:61
GAGGCTGCTTTGGAAGAAACTCATAGATTCCTGCACCAGTTCCCCCTGGACCTGGAAAAGTTTCTTGCCTGGCTTACAGAAGCTGAAACAACTGCCAGGATGCTACCCGTAAGGAAAGGCTCCTAGAAGACTCCAAGGGAGTAAAAGAGCTGATGAAACAATGGCAAGTAAGTCAGGCATTTCCGCTTTAGCACTCTTGTGGATCCAATTGAACAATTCTCAGCATTTGTACTTGTAACTGACAAGCCAGG
+
>>>AA>CAFFFFFFGF4AGGFG4GBFGGF5FGHHF4AFGFGHHHHGGGH2FGHHHHHGEGFGHHGHHHHHHHHHHEGHGDGHHGGBGHHBGHHHHH3FEEGGFHDGHHGGGGHH3GGGHHHHGHDHDHHFHHHHB3FGGHGGB1?DFFHFGHHGHDGGGHHHGHHHHGDFHHHHHHHGHHHHGHGGGGGHHHHHHHHHHHHGGHHHHHHHHHHHHHHHHHHHHHGHH;GHGGGGGGGGGGGGGGGGGGGGG
@M05620:37:000000000-D9766:1:1101:9832:13610 1:N:0:61
AGTGCCAGCTCTCAATCGCACAGGGGACCCAGGGCCTGGCCCCTCCATCCAGAAAACCTATGACCTCACCCGCTACCTGGAGCACCAACTTCGCAGCTTGGCTGGGACCTATGTGAGTATCCAGCGTAGGAATCTGGGAGTTGGGGAGGAGTGAGGAGTTGGGGAAAGAAAGTCCTAACCGTGGAGGGTTCTGGTAAATGATGGGGTGAGGAGGGGCTCTTTGGCTCCCACCAGTCCCCCTGTCTGGTCTA
+
AAAAAFFFAFFFGGGGGGGCE0FFFGGGGGHHGGGGGGHHHHGHGGFHHHHGHCFHHGGHHHHHHHHHHHHGGGGGHGHHHHHHHHHHGHHHGGGGGHFGGHHGGGHHGHCHHHHHHHHFHHFHHGG//?@GHFHHGHHGGGHGGGGCGGGHH0GHHGHHHFCCGCAG/.:GHGHHHFCHGGEGBGGGGGGGGFFGGGGGGGGGGGG@FF-FFF@?@@FFFFFFFFFFFFFFEFFFFFFF@FFFFFFFFFB
@M05620:37:000000000-D9766:1:1101:19884:13621 1:N:0:61
GAGGCTGCTTTGGAAGAAACTCATAGATTACTGCAACAGTTCCCCCTGGACCTGGAAAAGTTTCTTGCCTGGCTTACAGAAGCTGAAACAACTGCCAGGATGCTACCCGTAAGGAAAGGCTCCTAGAAGACTCCAAGGGAGTAAAAGAGCTGATGAAACAATGGCAAGTAAGTCAGGCATTTCCGCTTTAGCACTCTTGTGGATCCAATTGAACAATTCTCAGCATTTGTACTTGTAACTGACAAGCCAGG
+
CBBCCCFBFFFFGGFGGGGGGGHHHGFHHHHGHHHHFHFHHHHHHGGGHHHHHHHHHHHHFGHHHHHHHHHHHHHHHHHHHHHHHHHHHHHHHHHHHHHHHHHHHHHHGGGGHHHHHHHHHHGHHHHHHHHHHHHHHGGHGFHHHHHGHHHHHHHHHHHHHHHHHHHGHHHHHHHHHHHHHHHGGGGGGFFFFHHHHHHHHGHHHHHHHHHHHHHGGHHHHGHHHHHHHHHGGGGGGGGGGGGGGFGGGGG
@M05620:37:000000000-D9766:1:1101:8892:13627 1:N:0:61
AGTTCCAGCTCTCAATCGCACAGGGGACCCAGGGCCTGGCCCCTCCATCCAGAAAACCTATGACCTCACCCGCTACCTGGAGCACCCACTCCGCAGCTTGGCTGGGACCTATGTGAGTATCCAGCGTAGGAATCTGGGAGTTGGGGAGGAGTGAGGAGTTGGGGAAAGACAGTCCTAACCGTGGAGGGTTCTGGTAAATGATGGGGTGAGGAGGGGCTCTTTGGCTCCCACCAGTCCCCCTGTCTGGTCTA
+
>AA1>DDFFFFFG1GGGGGCGGHHGGAEGGHH0BEEGFHHHHGHGGGGHHHHHHHCFEHHFGHHH1GGHHHGE>>EGEFG0BFGGH//?GHGGGGGGHGHGHHGGGHHGHCHHHHFFHHHHHHHHGGACFFHHHHGHH0FGHHHGGGGG?GHH0DHGGHHHGGGGAGHFH/GHHHHHHHHGGGGGGGGGGGGGGGGGGGGGGGGGGF@EFFFFF@@@@FFFFFFFFFFFFFFFFFFFFFF@FFFFFFFFFB
@M05620:37:000000000-D9766:1:1101:9318:13636 1:N:0:61
GAGGCCTGCTTTGGAAGAAACTCATAGATTACTGCAACAGTTCCCCCTGGACCTGGAAAAGTTTCTTGCCTGGCTTACAGAAGCTGAAACAACTGCCAGGATGCTACCCGTAAGGAAAGGCTCCTAGAAGACTCCAAGGGAGTAAAAGAGCTGATGAAACAATGGCAAGTAAGTCAGGCATTTCCGCTTTAGCACTCTTGTGGATCCAATTGAACAATTCTCAGCATTTGTACTTGTAACTGACAAGCCAG
+
CCCCCCFAFFFFGGGGGGGGGGHGHHHHHHHHHHHHHHFHGHHHHHGGGHHHHHHHHHHHGBGHHHHHHHHHHHGHHHHHFFHHHHGGGHHHHHHHHHHHHHHHHHHHHGGGGHHHHHHHHHHGHHHHHHHHHHHHHHGGHGGHHHHHGHHHHHHHHHHHHHHHHHHHGGHHHHHHHHHHHHHHHGGGGGHHHHHHHHHHHHGHHHHHHHHHHHHHHHHHHHHHHHHHHHGGGGGGGGGGGHGGGGGGGGG
@M05620:37:000000000-D9766:1:1101:17757:13641 1:N:0:61
GAGGCTGCTTTGGAAGAAACTCATAGATTACTGCAACAGTTCCCCCTGGACCTGGAAAAGTTTCTTGCCTGGCTTACAGAAGCTGAAACAACTGCCAGGATGCTACCCGTAAGGAAAGGCTCCTAGAAGACTCCAAGGGAGTAAAAGAGCTGATGAAACAATGGCAAGTAAGTCAGGCATTTCCGCTTTAGCACTCTTGTGGATCCAATTGAACAATTCTCAGCATTTGTACTTGTAACTGACAAGCCAGG
+
>>>AA1BAFFD@1GGGAFFFBCFGFDGHF1FHHH11BABDDGHFHGEFA0GGHGGHH10BBFHGAHFHHHHHHHF1FGHGHHHFF1FGH0GHFFHHCGHGHHGHGHHHFGGGHHHHHHGHHHGH1FDHHFHHHH11BFC/EE01>2FAGHHHHHH2GGHHEHHHHHHGHGHHHHHGHGHHHHHHGGGGGHGHHHHHHHHGGGHGHHHHHHHHHHECGHHHHGHHHHHHHHHGGGGGGFGFGFGGGGGGFFG
@M05620:37:000000000-D9766:1:1101:24594:13646 1:N:0:61
GAGGCTGCTTTGGAAGAACCTCATAGATTACTGCAACAGTTCCCCCTTGACCTGGAAAATTTTCTTGCCTGGCTTACAGAAGCTGAAACACCTGCCAAGATGCTCACCGTAAGGAAAGGCTCCTCAAAGACTCCCAAGGCATCAAAACGCTGCTGCAAACATGGCAAGTAAGTCAGGCCTTTCCGCTTTCGCCATCTTGTGGATCCAATTGAAAAATTCTCCGCCTTCGGACTTGTAACCTGACAAGCCAG
+
B@BBBBFAFFFFGGGGGGCGGGHHHHHGHHHHHBAGFGHHHHHHHGG2BGGHHGHGHHH5BFGHHHGHHHGHHHHHHHHHHHHHHHHHHHGGHHHFH31133B33BBGGHFF1B3BFBECHHGGC33B3?2BFGFG3???02BBGF20/>?C/2@@FF@@@1??G<F/<1@1<@FHHH.1>FGHGGGGGB.<<<CGGGHGHGHH0/::CHFBF00:.=CCF0.99.=09..-9;B;0;BFGGBFGGFFFFF
@M05620:37:000000000-D9766:1:1101:8647:13657 1:N:0:61
GAGGCTGCTTTGGAAGAAACTCATAGATTACTGCAACAGTTCCCCCTGGACCTGGAAAAGTTTCTTGCCTGGCTTACAGAAGCTGAAACAACTGCCAGGATGCTACCCGTAAGGAAAGGCTCCTAGAAGACTCCAAGGGAGTAAAAGAGCTGATGAAACAATGGCAAGTAAGTCAGGCATTTCCGCTTTAGCACTCTTGTGGATCCAATTGAACAATTCTCAGCATTTGTACTTGTAACTGACAAGCCAGG
+
AAABBBFBFFFFGGGFFGGGGGHFHHHHHFHHHHHFHHHHHHHHHGGGHGHHHHHFHHHHGHHHHFGHHHHHHHHHHHHHHHHHHHFHHHHHGHHHHHGHHHGHHHHHGGGGHGHHHHHHHHGHHHHHHGHHHHHHHGGHGDHHHHHGHHHHHHHHHGHHHHHHHHHGHHHHHHHHHHHHHHHHGGGGGHHHHHHHHHHHHGHHHHHHHHHHHHHHGHHHHHHGHHHHHHHGGGGGGGGGGGGGGFGGGGG
@M05620:37:000000000-D9766:1:1101:17767:13659 1:N:0:61
GAGGCTGCTTTGGAAGAAACTCATAGACTACTGCAACAGTTCCCCCTTGACCTGGAAAAGTTTCTTGCCTGGCTTACAGAAGCTGAAACACCTGCCAGGATGCTACCCGTAAGGAAAGGCTCCTAGAAGACTCCAAGGGAGTAAAAGAGCTGATGAAACAATGGCAAGTAAGTCAGGCATTTCCGCTTTAGCACTCTTGTGGATCCAATTGAACAATTCTCAGCCTTCGTACTTGTAACTGACAAGCCAGG
+
AAAAA111BDBD1FEFFBFGFGFDGHF13FGGG1BGCCGFFFFF0E?0BFGGFEHHAFB0B2AGDHFGHFBGHHHGHEGFHHHHFFHHHF>EHBC0F1FAGB0FFHHHEGGGHHFHGHHEEGGHHHFHHHHHHHGGHGGEGGHHEGHGHHHFGGHGHB10?@GHGHHG??GHHHGFBFHGFHBFCGGEFB<=0<GF<DFDG.0C0/<;GHHHHHBF0GHHBCG//;G:A9;EAF0999C;BBFGGFEEFFG
@M05620:37:000000000-D9766:1:1101:20593:13661 1:N:0:61
GCGGCTGCTTTGGAAGAAACTCATAGATTCCTGCCACAGTTCCCCCTGGACCTGGAACCGTTTCTTGCCTGGCTTACAGAAGCTGCAACAACTGCCAATGCTACCCGTAAGGTAAGGCTCCTAGACGACTCCAAGGGCGTAAAAGCGCTGATGAACCAATGGCCAGTAAGTCAGGCATTTCCGCTTTAGCACTCTTGTGGATCCAATTGAACAATTCTCAGCATTTGTACTTGTAACTGACAAGCCAGGGA
+
>11AA>DAFFFDGCF1A1BGGGFG3FGHH3DFHHC1F0BBDGHHHGEGA0BBGHAGGCEEEEGGDGGGHHHHHGF1FGHDGGHBF10FGBFHHHHH1BFGHHFHHHGEEAFGG1>GHHHHGHHG11?EGGGH11FFG/>C///2@0?AGG/FGH11>0<GHHH0FGH0=GHH0DFHHHHHHHGGGGGCCHHHHHHHHHHGHGGFGGGGGFBGF/CGFGGGGG0CFGGCFFGGGGGGGGGGFFFFFEFFFFE
@M05620:37:000000000-D9766:1:1101:17282:13665 1:N:0:61
GAGGCTGCTTTGGAAGAAACTCATAGATTACTGCAACAGTTCCCCCTGGACCTGGAAAAGTTTCTTGCCTGGCTTACAGAAGCTGAAACAACTGCCAGGATGCTACCCGTAAGGAAAGGCTCCTAGAAGACTCCAAGGGAGTAAAAGAGCTGATGAAACAATGGCAAGTAAGTCAGGCATTTCCGCTTTAGCACTCTTGTGGATCCAATTGAACAATTCTCAGCATTTGTACTTGTAACTGACAAGCCAGG
+
BBBBBACAFFFFBGGGGGFGFGHHHHHHHHHHHHGGBGGGHHHHHGGFHGHHHHHHHHFBBGHHHHHHHHHHHFGHHHHHGHHHHHHHHFFGFFGGGFHGHHGGGHHHGGGGHHFHHHHHHHGHFHGHHFHHHHGFHGGHGGEHHHHGHHHHHHHHHFHHHHHHHHHGHDGHHHHHHHGHHHGHGGGGGHHGGHHHFHHHGGHGHGGHHHHHHGBCHHHHFHHHHHHHHHHGGGGGFGGGGGGGGGGGGGG
@M05620:37:000000000-D9766:1:1101:8883:13667 1:N:0:61
AGTGCCAGCTCTCAATCGCACAGGGGACCCAGGGCCTGGCCCCTCCATCCAGAAAACCTATGACCTCACCCGCTACCTGGAGCACCAACTCCGCAGCTTGGCTGGGACCTATGTGAGTATCCAGCGTAGGAATCTGGGAGTTGGGGAGGAGTGAGGAGTTGGGGAAAGACAGTCCTAACCGTGGAGGGTTCTGGTAAATGATGGGGTGAGGAGGGGCTCTTTGGCTCCCACCAGTCCCCCTGTCTGGTCTA
+
BCCABFFFCFFFGGGGGGGGGGHHGGGGGGHHAFEGGGHHHHGHGGHHHHHHHHHHHGHHHHHHHFHGHHHGG>FGHHGH?GHHHHCFEHHHGGGGGHHHGHHGGGHHGHHHHHHHHHHHHHHHHGGGGGHHHHHHHHHGGHHHGGGGGDGHHGHHHGHHHHGGGGHHHHHHHHHHHHHHGGGGGGGGGFGGGGGGGGGGGGGGGGFFFFFFFFFFFFFFFFFFFFFFFFFFFFFFFFFFFFFFFFFFFFF
@M05620:37:000000000-D9766:1:1101:16993:13674 1:N:0:61
GAGGCTGCTTTGGAAGAAACTCATAGATTACTGCAACAGTTCCCCCTGGACCTGGAAAAGTTTCTTGCCTGGCTTACAGAAGCTGAAACAACTGCCAGGATGCTACCCGTAAGGAAAGGCTCCTAGAAGACTCCACGGGAGTAAAAGAGCTGATGAAACAATGGCAAGTAAGTCAGGCATTTCCGCTTTAGCACTCTTGTGGATCCAATTGAACAATTCTCAGCATTTGTACTTGTAACTGACAAGCCAGG
+
BBBBBBFBFFFFGGGGG4FGFG4D5AFHDHHHHHH4F2BDFGGHFG?FA2FGHHFGC32BBFHGHHFFHHHHHGGFGHHHGHHEGDBGGGGGFHHHHHHHHHHHGHHHGGGCHH3GEGFHHHGHFHEHHGHHHH30?CG/DG01?2@?GHHHEHH2FDHH/FHHHHHGHGHHHHHGHHEHHHHHGGGGGHHHGHHHHHHHHGHHHHHGHHHHHHBCGHHHHHHGGGGGGGGGGGGGGGGGGCFGGGGGFGG
@M05620:37:000000000-D9766:1:1101:18654:13679 1:N:0:61
AGTGCCAGCTCTCAATCGCACAGGGGACCCAGGGCCTGGCCCCTCCATCCAGAAAACCTATGACCTCACCCGCTACCTGGAGCACCAACTCCGCAGCTTGGCTGGGACCTATGTGAGTATCCAGCGTAGGAATCTGGGAGTTGGGGAGGAGTGAGGAGTTGGGGAAAGACAGTCCTAACCGTGGAGGGTTCTGGTAAATGATGGGGTGAGGAGGGGCTCTTTGGCTCCCACCAGTCCCCCTGTCTGGTCTA
+
BBAABFFFBFFFGGGFGGGGGGHGGGGGGGHHGGGCDFHHHHEGGGHGHHHHHHHHHGHHGFHHHHHGHHHGGEFGHEFHFGGHGHHEGHHHEGGGGHHHGHHGGGHHGHHHHHHHHHHHHHHHHGGGGGHHHHHHHHFGGHHHGGGGGGGHHHHHHGHHHHGGGGHHHHHHHHHHHHHHGGGGGGGGFGGGGGGGGGGGGGGGGGFFFFFFFFFFFFFFFFFFFFFFFFFFFFFFFFFFFFFFFFFFFFF
@M05620:37:000000000-D9766:1:1101:26293:13694 1:N:0:61
ACCACACCTTCTACAATGAGCTGCGTGTGGCTCCCGAGGAGCACCCCGTGCTGCTGACCGAGGCCCCCCTGAACCCCAAGGCCAACCGCGAGAAGATGCCCAGGTGAGTGGCCCGCTACCTCTTCTGGTGGCCGCCTCCCTCCTTCCTGGCCTCCCGGCGCTGCGCCCTTTCTCACTGGTTCTCTCTTCTGCCGTTTTCCGTAGGACTCTCTTCTCTGACCTGAGTCTCCTTTGGAACTCTGCAGGTTCTA
+
ABCCABBBFFFFGGCGGGGFGGGHGEFBCFHBFEFEDGEGDGDFGGGGAFBFFHGHGHHGGG?EFGGEGGFHBGHGGGGHGHGGHGGGDC@GDGHGHHHHHGGGGHGHHHGGHHGGGC@GHHGHHGGHFHGHHGGGGGHGHHGHHGGGGGGGGGGGDG-ADFFFCDFFFFFFFFFFFFFFFFFFFFFFFFFFFFADFFFFFF.:A0;BFFFFFFFFFFFFFFFFFFFFFFFFFFFFFFFFFFFFFFFFFFF
@M05620:37:000000000-D9766:1:1101:12231:13695 1:N:0:61
AGTGCCAGCTCTCAATCGCACAGGGGACCCAGGGCCTGGCCCCTCCATCCAGAAAACCTATGACCTCACCCGCTACCTGGAGCACCAACTCCGCAGCTTGGCTGGGACCTATGTGAGTATCCAGCGTAGGAATCTGGGAGTTGGGGAGGAGTGAGGAGTTGGGGAAAGACAGTCCTAACCGTGGAGGGTTCTGGTAAATGATGGGGTGAGGAGGGGCTCTTTGGCTCCCACCAGTCCCCCTGTCTGGTCTA
+
AA>AAFFFAFFFGGGBGGGCGCGDGGGGGGHH2AEEEFHHHHGEGGHHGGHHHHFHHGGHHHHHHFHHHGHGGEEEHHHHGGHHHHFHFHHHGGGGGHGFGHHGGGHGGHHHHHHHHHHHHHHHHGGGGGHHHHHHHHGFFHHHGGFGGGGHHHHHHGHFHHGGGGHHGHHHHHHGHGHHGGGGGGGGGGGGGGGGGGGGGGGGGGDBFFFFFFBBBBFFFFFFFFFFFFFDFFFFFFFFBFFFFFFFEFB
@M05620:37:000000000-D9766:1:1101:26304:13708 1:N:0:61
ACCACACCTTCTACAATGCGCTGCGTGTGGCTCCCGAGGAGCACCCCGTGCTGCTGACCGAGGCCCCCCTGAACCCCAAGGCCAACCGCGCGAAGATGCCCAGGTGAGTGGCCCGCTACCTCTTCTGGTGGCCGCCTCCCTCCTTCCTGGCCTCCCGGAGCTGCGCCCTTTCTCACTGGTTCTCTCTTCTGCCGTTTTCCGTAGGACTCTCTTCTCTGACCTGAGTCTCCTTTGGAACTCTGCAGGTTCTA
+
BBBBBBB>FFFFGGGGGG4EEGGGGGGBEGHHHBFEDEGGGHHHHGG0EFGGHHHHHHH>EEGGGGGGGGGGGHHGGGGHGHHHHGGGGGFGGGGCHHHHHHHGHHHHHHGGHHGGGGGHHHHHHHHHHHGHHGGGGGGGGGGGGGGGGGGGGGGGGG;DBFFFFFFFFFFFFFFFFFFFFFFFFFFFFFFFFFDFFFFFFFFFFFFFFFFFFFFFFFFFFFFFFFF/;BFFFFFFFFFFFFFFFFFFFFF
@M05620:37:000000000-D9766:1:1101:14421:13714 1:N:0:61
GAGGCTGCTTTGGAAGAAACTCATAGATTACTGCAACAGTTCCCCCTGGACCTGGAAAAGTTTCTTGCCTGGCTTACAGAAGCTGAAACAACTGCCAGGATGCTACCCGTAAGGAAAGGCTCCTAGAAGACTCCAAGGGAGTAAAAGAGCTGATGAAACAATGGCAAGTAAGTCAGGCATTTCCGCTTTAGCACTCTTGTGGATCCAATTGAACAATTCTCAGCATTTGTACTTGTAACTGACAAGCCAGG
+
CBCCCCFCFFFFGGGGGGGGGFHGHC5AAGFGHFDHHHHHHHHFGFEGACGGCFABBFEGBBAGFG5EFEGEGHGFHHHHHBHHHHFGHGHHHHHHHF11B3BF@GGCF?EFGB@G3CBCGHGHFBGDFBGHHHFHG??GD/BGHHGGHHHHEGDFGGHGHHHCFCGF<?<FHBF<CHEHFGH1<CAEFHDDDHHCDGFHEGB<CGFBGG00;:CCGBCG0;<;GFHHBGCFF009CB0CFFGFFFEFGGE
@M05620:37:000000000-D9766:1:1101:11256:13739 1:N:0:61
AGTGCCAGCTCTCAATCGCACAGGGGACCCAGGGCCTGGCCCCTCCATCCAGAAAACCTATGACCTCACCCGCTACCTGGAGCACCAACTCCGCAGCTTGGCTGGGACCTATGTGAGTATCCAGCGTAGGAATCTGGGAGTTGGGGAGGAGTGAGGAGTTGGGGAAAGACAGTCCTAACCGTGGAGGGTTCTGGTAAATGATGGGGTGAGGAGGGGCTCTTTGGCTCCTACCAGTCTTCCTGTCTGGTCTA
+
ABBBBFFFBFFFGGGGGGGGGGHFGFGGGGHHGGGGFFHHHHGHGGHHHHFHFFHHHGHFHHGHHHHHHHHGGEEGHGHHGGHHHHHHGHHHGGGGGHHHGHHGGGH0EG23B3G33?33??3B2CE/<C2F2@FHHHFE/0?1/-.@-..0.D0<0C</DGGC.:.;/:C/000:00/.;EF??E.B9..0;0=000000000...-.:.B..-9;@EF//B////;/;F.///;//;/999////9;//
@M05620:37:000000000-D9766:1:1101:14237:13741 1:N:0:61
GAGGCTGCTTTGGAAGAAACTCATAGATTACTGCAACAGTTCCCCCTGGACCTGGAAAAGTTTCTTGCCTGGCTTACAGAAGCTGAAACAACTGCCAGGATGCTACCCGTAAGGAAAGGCTCCTAGAAGACTCCAAGGGAGTAAAAGAGCTGATGAAACAATGGCAAGTAAGTCAGGCATTTCCGCTTTAGCACTCTTGTGGATCCAATTGAACAATTCTCAGCATTTGTACTTGTAACTGACAAGCCAGG
+
BABBBAFBFFFFGCGGGGGGGGHHHGFHHHHHFHFHGGGFHHHHHGEGHHHHHHHHHFGFBFHHHHHHHHHHHGG3GHHHHHHHHHBGGHHHHHHHHHHGHHHGHHFHFEGGHHHHHEHHHHGHFHHHHFHHHHG3GFCCDDFHHGHGHHHHEFHGHHHHFHHGHHHGHFHHHHHHHGHHHHHHGGGGGHHHHHHHHHHFHFHGHHHHHHHHHHHFHHFGHHHHHHHHHHHGGGGFGGGGGFGGGGGGGGG
@M05620:37:000000000-D9766:1:1101:14676:13748 1:N:0:61
AGTGCCAGCTCTCAATCGCACAGGGGACCCAGGGCCTGGCCCCTCCATCCAGAAAACCTATGACCTCACCCGCTACCTGGAGCACCAACTCCGCAGCTTGGCTGGGACCTATGTGAGTATCCAGCGTAGGAATCTGGGAGTTGGGGAGGAGTGAGGAGTTGGGGAAAGACAGTCCTAACCGTGGAGGGTTCTGGTAAATGATGGGGTGAGGAGGGGCTCTTTGGCTCCCACCAGTCCCCCTGTCTGGTCTA
+
ABBBBFFCAFFFGGGGGGGGGGHHGGGFGGDHG?FGGGHHHHGHGGHHHHHHHFHHHGHHHHHHHHHHHHHGGGFGHHHHHHHHHHHHGHHHGGGGGHHGGHHGGGHHGHHHHHHHHHHHHHHHHGFGGGHHHHHHHHHGGHGFCGGGGGGHHHHHHGHHHFGGGGHHHHHHHHHHHFHHGEGGGGGGAFGGGGGGGGGGGGGGGGFFFFFFFFFFFFFFFFFFFFFFFFFFFFFFFFFFFFFFFFFFFFF
@M05620:37:000000000-D9766:1:1101:18260:13748 1:N:0:61
AGTGCCAGCTCTCAATCGCACAGGGGACCCAGGGCCTGGCCCCTCCATCCAGAAAACCTATGACCTCACCCGCTACCTGGAGCACCAACTCCGCAGCTTGGCTGGGACCTATGTGAGTATCCAGCGTAGGAATCTGGGAGTTGGGGAGGAGTGAGGAGTTGGGGAAAGACAGTCCTAACCGTGGAGGGTTCTGGTAAATGATGGGGTGAGGAGGGGCTCTTTGGCTCCCACCAGTCCCCCTGTCTGGTCTA
+
CCCCDFFFDFFFGGGGGGGGGGHHGGGGGGHHGGGGGGHHHHGHGGHHHHHHHHHHHGHGHHHHHHHHHHHGGGGGHHHHHHHHHHHHGHHHGGGGGHHHGHHGGGHHGHHHHHHHHHHHHHHHHGGGGGHHHHHHHHHGGHHHGGGGGGGHHHHHHGHHHHGGGGHHHHHHHHHHHHHHGGGGGGGGGGGGHGGGHHHGHHGGGGFFFFFFFFFFFFFFFHHFFFFFFFFFFFFFFFFFFFFFHFFFFFF
@M05620:37:000000000-D9766:1:1101:13352:13771 1:N:0:61
AGTGCCAGCTCTCAATCGCACAGGGGACCCAGGGCCTGGCCCCTCCATCCAGAAAACCTATGACCTCACCCGCTACCTGGAGCACCAACTCCGCAGCTTGGCTGGGACCTATGTGAGTATCCAGCGTAGGAATCTGGGAGTTGGGGAGGAGTGAGGAGTTGGGGAAAGACAGTCCTAACCGTGGAGGGTTCTGGTAAATGATGGGGTGAGGAGGGGCTCTTTGGCTCCCACCAGTCCCCCTGTCTGGTCTA
+
BBABBFFFBFFFGGGGGGGGGGHHGGGGGGHHGGGGGGHHHHGHGGGHHHHHHHHHHGHHHHHHHHHHHHHGGFEGHHHHHHHHHHHHGHHHGGGGGHHHGHHGGGHHGHHHHHHHHHHHHHHHHGGGGGHHHHHHHHHGGHHHGGGGGGGHHHHHHGHHHHGGGGHHHHHHHHHHHHHHGGGGGGGGGGGGGGGGGGGGGGGGGGFFFFFFFFFFFFFFFFFFFFFFFFFFFFFFFFFFFFFFFFFFFF/
@M05620:37:000000000-D9766:1:1101:21586:13778 1:N:0:61
GAGGCTGCTTTGGAAGAACCTCCTACAGAACTGCAACCATTCCCTCGTAACCTGGATGAGGTTCTTTGCTGGCTTACAGAAGCTGAAACACCTGCCAGGATGCTACCCGTACGGAAAGGCTCCTCGAAGACTCCACGGGAGTAAAAGAGCTGATGAAACCATGGCAAGTAAGTCAGGCATTTCCGCTTTAGCCCTCTTGTGGATCCAATTGACCACTTCTCAGCCTTCGTACTTGCAACTGACAAGCCCGG
+
A?AAAAFACFFFGFBFGAAABB0F11111BFGFGDA1001DDF11BAA/0BF1BBB11110B01BD11BG1BEF011B1GHFHH11B1BB0EG00F11//BC0B2BFGCEG/>//?/0>/BFG10?/FF?BGHH10?C/?BCFFG21?GGHHGHHDF<10.1>CGFFGD1FGGHGHHH.<GHHHGG?.C00C/:CGCBGGFCHGC/<9CFGG0C/.9CFGF0F//CC0.9;;:F0009;/C9BFFA9A-;@
@M05620:37:000000000-D9766:1:1101:15965:13788 1:N:0:61
GAGGCTGCTTTGGAAGAAACTCATAGATTACTGCAACAGTTCCCCCTGGACCTGGAAAAGTTTCTTGCCTGGCTTACAGAAGCTGAAACAACTGCCAGGATGCTACCCGTAAGGAAAGGCTCCTAGAAGACTCCAAGGGAGTAAAAGAGCTGATGAAACAATGGCAAGTAAGTCAGGCATTTCCGCTTTAGCACTCTTGTGGATCCAATTGAACAATTCTCAGCATTTGTACTTGTAACTGACAAGCCAGG
+
@@BBBBFAFFFFGGGGGCFGGGBGBG5FHHGFHHGHG2GGHHGHHGGFHFFHHHGBGHFGAFHHHHHHHHHHHGHHHHHEHHHGHFEHHFFHGHHHHGHEHHFGH3FGE>/E?FD3CEG/GHAGF4GDB?E?F3FB??DGG/BDD3DCFFH<222>FGHHEF<2FC1??FF1?FG<CGAFFGF1.A<.FDFHFHFHH0<GHC<0CBD0:000CG0:C:0CHB0C00;GGHGBFFGGGFGFF09FF.;E/9=
@M05620:37:000000000-D9766:1:1101:14397:13791 1:N:0:61
AGTGCCAGCTCTCAATCGCACAGGGGACCCAGGGCCTGGCCCCTCCATCCAGAAAACCTATGACCTCACCCGCTACCTGGAGCACCAACTCCGCAGCTTGGCTGGGACCTATGTGAGTATCCAGCGTAGGAATCTGGGAGTTGGGGAGGAGTGAGGAGTTGGGGAAAGACAGTCCTAACCGTGGAGGGTTCTGGTAAATGATGGGGTGAGGAGGGGCTCTTTGGCTCCCACCAGTCCCCCTGTCTGGTCTA
+
ABBBBFFFBFFFGGGGGGGGGGHHGGGGGGHHFGGGFFHHHHGHGGHHHHHHHHHGGGHHGGHHHHHHHHHGGEFGHHHHHGHHHHHHGHHHGGGGGHHHGHHGGGHHGHHHHHHHHHHHHHHHHGGGGGHHHHHHHHHGGHHHGGGGGGGHHHHHHGHHHGGGGGHHHHHHHHHHHHHHGGGGGGGGGGGGGGFGGGGGGGGGGGFFFFFFFFFFFFFFFFFFFFFFFFFFFFFFFFFFFFFFFFFFFFF
@M05620:37:000000000-D9766:1:1101:13109:13793 1:N:0:61
GAGGCTGCTTTGGAAGAGCACACGTCTGAACTCCAGTCACGAATTCGTATCTCGTATGCCGTCTTCTGCTTGAAAAAAAAAAAACACCCACCCCACCCTTTCTTTTCCCTCTTTTCGCCTCCCTCGCCTTACTCTTCACTTTTTCGCCTCTTACGTCCCTGCTTTCCGCCCTCCCGCCCCCAATCGTTTCCTGCTCACGTCGTTCCGCCCTTTCCCCTCTTTTCTTCTCTCCCTTCCCCCTCTCTTCACTC
+
BBBBBAFBFFFFGGGGGGGGGGHGGHFBDGHHHHGHGHADEEAFGHFBFBGDFFBEFFFFEBAGGHHGGGGHFBGHGGEC/>>///0>//?//<?/<//222233322222<2>2>//?//?/00/--..1>1=1111000<<0/<<...:000./:..00./00009..;-....9-----../...9/////////...;-......--/9//;..9.//////9///9/99/.9.99-.:9//////9
@M05620:37:000000000-D9766:1:1101:11992:13812 1:N:0:61
ACCACACGTCTGAACTCCAGTCACGAGTTTGCATCTCGTATGCCGTCTTCTGCTTGAAAAAAAAAAAGAAACGACGACCTCAGCTTTCTATTTCCTGCGTTTGAAACTACCAAGATTAGCTACAACACACTCATATCATAAAAACATCATTCACCTTAAGATCCGTCTGTTACATCGGTTTACATATACGTAATCCGGCTCCCCCTCTTCATAACAAGACAACAGCGGCTGACACATGTACTATACATGAC
+
ABBBBBB@FAFAGGCFFEFGGGGFFF2AF5D5AAAFFGEDHHFGEBEBFEFHHHFHEFFFGEA00>/?11?3?1//////333343434444444432/////3322?222220022D20111111////?0<11111111111..>100000000000000=0.:...000;000...:.09000000.00..00.---.....-./0;0990000/9///../.----9./00/000000000000090
@M05620:37:000000000-D9766:1:1101:8285:13881 1:N:0:61
GAGGCTGCTTTGGAAGAAACTGACAAGCCAGGGACAAAAGATCGGAAGCGCACACGTCTGAACTCCAGTCACGAATTCGTAGCTCGTATGCCGTCTTCTGCTTGAAAAAAAAATAAGTATCCAGCACATAAATCTGGGAGTTGGGGAGGATTGAGGAGTTTGGTAAAGACAGTCCTAACCGTGGAGGTTTCTGTTAAATGATTGTTTGAGGAGGTGCTCTTTGTCTCCCACCACTCCCCCTCTCTTTTCTC
+
AAABA>FBCFFFEGGF4FGCEBBFH54FFAABA2FF2BACFGHHE2BEHAEAAFH?1FHF5BFFH3FFDGHBE1B??@FFGFG4F?/??FHHG1>G/BFGB?GG0CG30/B/<01@@>2@GHHGH00@?1?FGGHBFFFFEGFHGGAD<</DC<</<.<C00<;;CFGFFH/:0CFHHFG-.99;CE./;;F0;;;9000;90000/;99C9.9..9/;FF://;/;FFBFD..9;FFFBB9BFF:/:;9/
@M05620:37:000000000-D9766:1:1101:21542:13929 1:N:0:61
AGTGCCAGCTCTCAATCGCACAGGGGACCCAGGGCCTGGCCCCTCCATCCAGAAAACCTATGACCTCACCCGCTACCTGGAGCACCCACTCCGCAGCTTGGCTGGGACCTATGTGAGTATCCAGCGTAGGAATCTGGGAGTTGGGGAGGAGTGAGGAGTTGGGGAAAGACAGTCCTAACCGTGGAGGGTTCTGGTAAATGATGGGGTGAGGAGGGGCTCTTTGGCTCCCACCAGTCCCCCTGTCTGGTCTA
+
>AA>>FFFBFFFGDGGGCFCEGHCGCEGEAFFAAEAEFEHHGGDEGFHHHHHGHHCFFHHHGFGHDFGHHHEF>>EHGFG2BFGHH>1?GHFEEEEEHGHGHHGGGHHGHHHFGHFHHFHHHHGGGGDGGGFHHHFHH0?EHHCCGCCG.AGG0DFCEFHG/ADCA.CCG/CGHGHHHHGGAEBBEDGDFGGGGGGGGFFGGBFGBABEFFEDFBBBBFFFFFFFFFEFFFFEFFFFFFFBFFFFFFFFFF
@M05620:37:000000000-D9766:1:1101:11845:13959 1:N:0:61
AGTGCCAGCTCTCAATCGCACAGGGGACCCAGGGCCTGGCCCCTCCATCCAGAAAACCTATGACCTCACCCGCTACCTGGAGCACCAACTCCGCAGCTTGGCTGGGACCTATGTGAGTATCCAGCGTAGGAATCTGGGAGTTGGGGAGGAGTGAGGAGTTGGGGAAAGACAGTCCTAACCGTGGAGGGTTCTGGTAAATGATGGGGTGAGGAGGGGCTCTTTGGCTCCCACCAGTCCCCCTGTCTGGTCTA
+
AAA3>D@CAFFFG4FGGGGFEGHHGEEFGGFHAEEFGFHHHHGGGGCGHHFHHGHHFEHHFHHHHGHFHHHCE>>EHFDG2FHHHH11?GHFEGGGGHHHGHHGGGHHGHHHHHHEHHHHHHFFHGGEGGHHHHHHGFCGGHHHGGACC.EHHGHHCEHHHHGGCDCH/CFCHHHHFGHGGGG@AEGGGGGGGGFGGGGGBFFGGGFBFFFFFDBBBBFFFFFFFFFFFFFFFFFFFFFFBFFFFFFFFFB
@M05620:37:000000000-D9766:1:1101:15804:13961 1:N:0:61
AGTGCCAGCTCTCAATCGCACAGGGGACCCAGGGCCTGGCCCCTCCATCCAGAAAACCTATGACCTCACCCGCTACCTGGAGCACCAACTCCGCAGCTTGGCTGGGACCTATGTGAGTATCCAGCGTAGGAATCTGGGAGTTGGGGAGGAGTGAGGAGTTGGGGAAAGACAGTCCTAACCGTGGAGGGTTCTGGTAAATGATGGGGTGAGGAGGGGCTCTTTGGCTCCCACCAGTCCCCCTGTCTGGTCTA
+
AAAABFFBBFFFG4GGGFGCEEHEGE2EEEGH22AABFFHBGGHGGHFHFGHHHFGHGHHGHHHHFGHHH10E>EEHF@FBBGHHHC?EHDF?ECCEFBGGHCFGGGHGHHHHHHHHHHHHHHHHGGGGGHHHHHHHHGGGHHHGGGGGFGHHDHHBEGEHHGGG?GHHHHHHHHHHGHHGGGGDGGGEGFGGGGGGGGGGGGGGDA?EFFFDFB??BFFFFFFFFFEFFFFFFFFFFFFBFFFFFFFFFF
@M05620:37:000000000-D9766:1:1101:14768:13968 1:N:0:61
AATGCCAGCTCTCAATCGCACAGGGGACCCAGGGCCTGGCCCCTCCATCCAGAAAACCTATGACCCCACCCGCTACCTGGAGCACCAACTCCGCAGCTTGGCTGGGACCTATGTGAGTATCCAGCGTAGGAATCTGGGAGTTGGGGAGGAGTGAGGAGTTGGGGAAAGACAGTCCTAACCGTGGAGGGTTCTGGTAAATGATGGGGTGAGGAGGGGCTCTTTGGCTCCCACCAGTCCCCCTGTCTGGTCTA
+
AAB>AFDFBFFFG4GGGGFFEGHGGABEGGHH2EEEFFHHHHGGEGGGHHCHHFHHHGHHFHHHHHGEGFEEE>>EHGHHBGHHHH1?EHHFEGGGGHGHFGGGGGGHDHHFGDHFBGHHHF2@CCGEGGFBCGHHDB?F/?FCC@F@CDDGGFGG0EGGHHGG.CGHCFGCCCHFBBFFGGE@DAA?FFFFFBBFFFFFB990EFABEFF9D?B;BBFFFFFFFFFFEFFFEFFFFFFDBEFFFFFFFF/
@M05620:37:000000000-D9766:1:1101:7877:13983 1:N:0:61
GAGGCTGCTTTGGAAGAAACTCATAGATTACTGCAACAGTTCCCCCTGGACCTGGAAAAGTTTCTTGCCTGGCTTACAGAAGCTGAAACAACTGCCAGGATGCTACCCGTAAGGAAAGGCTCCTAGAAGACTCCAAGGGAGTAAAAGAGCTGATGAAACAATGGCAAGTAAGTCAGGCATTTCCGCTTTAGCACTCTTGTGGATCCAATTGAACAATTCTCAGCATTTGTACTTGTAACTGACAAGCCAGG
+
AAAAAAFAFFFFGGGGAGGGGGF3FAFFFD1FHHGGHHFHGBGBCEAFEGHHHECFAFBGHFFFABEDCBEAGHHHHHB1GHGHCFBGGHGHHHHHHCGAGHHHHHHHGEEGHHHHHHHHHHGHHHHHH<FFGHHFHGGHGEHFHHGGHHHHHBGGGHGFHHGHHGGG1?GHGBGHHHHHHHHFCACGGDFGDDGHDFDGHGHHHHHHGHHHHHHHFGHHC;CGHHHHGFFGBCFFGGFGGGGGG?EFGGG
@M05620:37:000000000-D9766:1:1101:17788:14012 1:N:0:61
AGTGCCAGCTCTCAATCGCACAGGGGACCCAGGGCCTGGCCCCTCCATCCAGAAAACCTATGACCTCACCCGCTACCTGGAGCACCAACTCCGCAGCTTGGCTGGGACCTATGTGAGTATCCAGCGTAGGAATCTGGGAGTTGGGGAGGAGTGAGGAGTTGGGGAAAGACAGTCCTAACCGTGGAGGGTTCTGGTAAATGATGGGGTGAGGAGGGGCTCTTTGGCTCCCACCAGTCCCCCTGTCTGGTCTA
+
BBAABFBFBFFFGGGGFGGFGGHHGGGGGGHHGGGGGGHFGHGHGGGHHHHHGHHFHGHHHHHHHHHHHHHGGEGGHGHHHGHHHHHGGHHHGGGGGHHHGHHGGGHHGHHHHHHHHHHHHHHHGGGGGGHHHHHHHHHGDHHHGGGGGGGHGBGHHGHHHHGGGGHHHHHHHHHHHHHHGGGGGGGGGGGGGGGGGGGGGGGGGGFBFFFFFFBBBBFFFFFFFFFFFFFFFFFFFFFFBFFFFFFFFFB
@M05620:37:000000000-D9766:1:1101:22922:14020 1:N:0:61
AGTGCCAGCTCTCAATCGCACAGGGGACCCAGGGCCTGGCCCCTCCATCCAGAAAACCTATGACCTCACCCGCTACCTGGAGCACCAACTCCGCCGCTTGGCTGGGACCTATGTGAGTATCCAGCGTAGGAATCTGGGAGTTGGGGAGGAGTGAGGAGTTGGGGAAAGACAGTCCTAACCGTGGAGGGTTCTGGTAAATGATGGGGTGAGGAGGGGCTCTTTGGCTCTCACCAGTCCCCCTGTCTGGTCTA
+
>AAAADFBAFFFGAEGGAA1A0BA0AEEEEAEF0EEFBGBFGGAEGGGFFBBABCFGGF1F1DFFFB1FFHEGGCEHFGBFFF?BGCGE>@FE?>>E>EGEF1?E?GGEGFHGGGGHFGHHHHHGG<CACGHHGHFHFFGACGHCGECCCCHHBDFHE<CFGGGCCGHFGHHHFF0BFGAA.;ACAEG9FFFGGBCFGGGGFFBE?F<AFFFFF@<@@FFFFF//BF/FFFFFFBFBFEB@9BFFFFFB;/
@M05620:37:000000000-D9766:1:1101:17428:14026 1:N:0:61
AGTGCCAGCTCTCAATCGCACAGGGGACCCAGGGCCTGGCCCCTCCATCCAGAAAACCTATGACCTCACCCGCTACCTGGAGCACCAACTCCGCAGCTTGGCTGGGACCTATGTGAGTATCCAGCGTAGGAATCTGGGAGTTGGGGAGGAGTGAGGAGTTGGGGAAAGACAGTCCTAACCGTGGAGGGTTCTGGTAAATGATGGGGTGAGGAGGGGCTCTTTGGCTCCCACCAGTCCCCCTGTCTGGTCTA
+
ABAAAFFFBFFFGDGGGGGGGGHGGGGFGGHHGGGGGGHHHHGHGGHHHHHHHHHHHGHHGHHHHGHHHHHGG>EEHGHH2BGHHHC1EGHEEGGGFHHHGHHGGGHHGHGHHHHHHHHHHHHHHGGGGGHHHHHHHHFGGHHHGGAFGGGHHFHHGGFHHGGGGGHHHHHHHHHHHGHHGGGGGGGGGGGGGGGGGGGGGGGGGDDDFFFFFFFFFFFFFFFFFFFFFFFFFFFFFFFFFFFFFFFFFFB
@M05620:37:000000000-D9766:1:1101:3671:14029 1:N:0:61
AGTGCCAGCTCTCAATCGCACAGGGGACCCAGGGCCTGGCCCCTCCATCCAGAAAACCTATGACCTCACCCGCTACCTGGAGCACCAACTCCGCAGCTTGGCTGGGACCTATGTGAGTATCCAGCGTAGGAATCTGGGAGTTGGGGAGGAGTGAGGAGTTGGGGAAAGACAGTCCTAACCGTGGAGGGTTCTGGTAAATGATGGGGTGAGGAGGGGCTCTTTGGCTCCCACCAGTCCCCCTGTCTGGTCTA
+
AAAABFBFBFFFGGGGGGGGGGHFGGGGGGCFFEEGGGHHHHGGGGBGHH3AD33FGGHFHHBGHHH3GHHGGEEEHHHHHHHCEHGHGHFHCEE/>FGHGHHGDEFHGHFGHHDGFHBGHHGHHCDGGGGHHHHHHGHAEHFB??ECGDDGFG<CF?GHHHGGFGH.GCFGHHHHGHHHAG.?DG.BCAFGFGGGEGGGGGBFGGDCFF?FDFFFFFFFFFFBFFBEFFFDEAFFFFFFFFFFFFFFFB/
@M05620:37:000000000-D9766:1:1101:14355:14033 1:N:0:61
AGTGCCAGCTCTCAATCGCACAGGGGACCCAGGGCCTGGCCCCTCCATCCAGAAAACCTATGACCTCACCCGCTACCTGGAGCACCAACTCCGCAGCTTGGCTGGGACCTATGTGAGTATCCAGCGTAGGAATCTGGGAGTTGGGGAGGAGTGAGGAGTTGGGGAAAGACAGTCCTAACCGTGGAGGGTTCTGGTAAATGATGGGGTGAGGAGGGGCTCTTTGGCTCCCACCAGTCCCCCTGTCTGGTCTA
+
AAAABFFBAFFFGGGGGGGGGGHHGGGEEEHHG2EGAFHHHHGDGGHBFHGHHHGHHGHFHHHHHHHEHHFGGFEGHHHHGHHEHHHGGHHHGGGGGHHHGHCFGGHHGHHHHH3GHFGHHHHHHGGGGGHHHHHHHHHGGHHGGGGGGFGHHHHHHGGHH<CGGGHHFGFHHHHHGHHHGGGADGGGGGGGGFFGFFGFGGGFGGDFFFFFFFFFFFFFFFFFFFF.AFFFFFFFFFFFFFFFFFFFFFB
@M05620:37:000000000-D9766:1:1101:9893:14096 1:N:0:61
ACCACACCTTCTACAATGAGCTGCGTGTGGCTCCCGAGGAGCACCCCGTGCTGCTGACCGAGGCCCCCCTGAACCCCAAGGCCAACCGCGAGAAGATGCCCAGGTGAGTGGCCCGCTACCTCTTCTGGTGGCCGCCTCCCTCCTTCCTGGCCTCCCGGAGCTGCGCCCTTTCTCACTGGTTCTCTCTTCTGCCGTTTTCCGTAGGACTCTCTTCTCTGACCTGAGTCTCCTTTGGAACTCTGCAGGTTCTA
+
BBCCCCCCFFFFGFFGGGGGGGHHGGGFHGHGHGGGGGGGGHHHHGGGFGGGHHGHHHHGGGGGGGGGGGGHHHHGGGGHGHHHHGGGGGGGGGHHHHHHHHHGHHHHHHGGHHGGGGGHHHHHHHHHHHGHHGGGGGHGHHGGHGGGGGGGGGGGGC?FGGGGGGFFFFFFFFFFFFFFFFFFFFFFFFFFFFFFFFFFFFFFFFFFFFFFFFFFFFFFFFFFFFFFFFFFFFFFFFFFFFFFFFFFFFF
@M05620:37:000000000-D9766:1:1101:12717:14129 1:N:0:61
GAGGCTGCTTTGGAAGAAACTCATAGATTACTGCAACAGTTCCCCCTGGACCTGGAAAAGTTTCTTGCCTGGCTTACAGAAGCTGAAACAACTGCCAGGATGCTACCCGTAAGGAAAGGCTCCTAGAAGACTCCAAGGGAGTAAAAGAGCTGATGAAACAATGGCAAGTAAGTCAGGCATTTCCGCTTTAGCACTCTTGTGGATCCAATTGAACAATTCTCAGCATTTGTACTTGTAACTGACAAGCCAGG
+
AAAABAFACFFFGGGF4FFGFEFDHGHDF5GGGGHHCFHHFHHFHGGGEGGGGGFHEFCFGHHHFGFGHFFGHHFGHFGFHHHHGHHHHFGHFGH3FGHFHG2FFGHHFGGEHHFHFHEEGH/3FHBHHF?3FHCGHGDFGDC122??G0GHFGGHGFFCGFGH0FHG1?GHHHHHFBHHFHFDAD..FBFFFDHB<0GD0ADGGGHFHHHHEGFG0GHHHBGFHHGFF:CFFFGBFGGBFFFGGFGGFGE
@M05620:37:000000000-D9766:1:1101:13250:14131 1:N:0:61
ACCACACCTTCTACAATGAGCTTCGTGTGGCTCCCGAGGAGCACCCCGTGCTGCTGACCGAGGCCCCCCTGAACCCCAAGGCCAACCGCGAGAAGATGCCCAGGTGAGTGGCCCGCTACCTCTTCTGGTGGCCGCCTCCCTCCTTCCTGGCCTCCCGGAGCTGCGCCCTTTCTCACTGGTTCTCTCTTCTGCCGTTTTCCGTAGGACTCTCTTCTCTGACCTGAGTCTCCTTTGGAACTCTGCAGGTTCTA
+
BBBABBBBFFFFGGGGGGGFGGHHGHFGHAHHFGGEEGGGGHHHHGGGGEGGHHHHHHHGGGGGGGGGGGGGHFHGGGGHCEHHHGFFGG@@DGHH2GGGHHHGFGHHGHGGHHGGGGGHHHHHHHHHHHGHHGGGGGHGHHGHHHHHGGGGGGGGGGDFGGGGGGGFFFFFFFFFFFFFEFFFFFFFFFFFFFFFFFFFFFFFFFFFFFFFFFFFFFFFFFFFFBFBFFFFFFFFFFFFFFFFFFFFFFB
@M05620:37:000000000-D9766:1:1101:12107:14151 1:N:0:61
GAGGCTGCTTTGGAAGAAACTCATAGATTACTGCAACAGTTCCCCCTGGACCTGGAAAAGTTTCTTGCCTGGCTTACAGAAGCTGAAACAACTGCCAGGATGCTACCCGTAAGGAAAGGCTCCTAGAAGACTCCAAGGGAGTAAAAGAGCTGATGAAACAATGGCAAGTAAGTCAGGCATTTCCGCTTTAGCACTCTTGTGGATCCAATTGAACAATTCTCAGCATTTGTACTTGTAACTGACAAGCCAGG
+
CCCCCCFCFFFFGGGGFFGGGGHHHHHHHGHHGHGFHHHHHHHHHGGGHGHHHHHBGHHHBGHHHGGHHHHHHHHHHHHHHHHHHHHHHHGGGHHHHFEHHHHHHHHHGGGFHHHHHHHHHHGHHFHFHHHHHHHHGGGHGCFGHHHGHHHGHHHHHHHHHHHHGHHGHHHHHHGHHGHHHHHHGGGGGHHHHHGHHHHGHGHHHHHHHHHHHHHHHHHHHHGHGHHHHHGFGGGFGGGGGGGGGFGGGGG
@M05620:37:000000000-D9766:1:1101:13497:14165 1:N:0:61
AGTGCCAGCTCTCAATCGCACAGGGGACCCAGGGCCTGGCCCCTCCATCCAGAAAACCTATGACCTCACCCGCTACCTGGAGCACCAACTCCGCAGCTTGGCTGGGACCTATGTGAGTATCCAGCGTAGGAATCTGGGAGTTGGGGAGGAGTGAGGAGTTGGGGAAAGACAGTCCTAACCGTGGAGGGTTCTGGTAAATGATGGGGTGAGGAGGGGCTCTTTGGCTCCCACCAGTCCCCCTGTCTGGTCTA
+
BCCCCFFFDFFFGGGGGGGGGGHHGGGGGGHHGGGGGGHHHHGHGGHHHHHHHGHHHGHHHHHHHHHHHHHGGGGGHEHHHHHHHHHHGHHHGGGGGHHHGHHGGGHHGHHHHHHHHHHHHHHHHGGGGGHHHHHHHHHGGHHHGGGGGGGHHHHHHGHHHHGGGGHHHHHHHHHHHHHHGGGGGGGGFGGGGGGHHHHHHGGGGGFFFFFFFFFFFFFFFHHFFFFFFFFFFFFFFFFFFFFFFHFFFFF
@M05620:37:000000000-D9766:1:1101:19460:14166 1:N:0:61
ACCACACCTTCTACAATGCGCTGCGTGTGGCTCCCGAGGAGCACCCCGTGCTGCTGACCGAGGCCCCCCTGAACCCCAAGGCCAACCGCGCGAAGATGCCCAGGTGAGTGGCCCGCTACCTCTTCTGGTGGCCGCCTCCCTCCTTCCTGGCCTCCCGGAGCTGCGCCCTTTCTCACTGGTTCTCTCTTCTGCCGTTTTCCGTAGGACTCTCTTCTCTGACCTGAGTCTCCTTTGGAACTCTGCAGGTTCTA
+
ABCBBCB3BCCFGGGFGGGFEGGGGEGBFAHHHAFE?ECEGHEHHGG0BEEGHGHHHHH>>EGGFGGGGGFGFHGGGGGHGHHHHGGGGG@DGGGCGGFHHHGGHHHHHHGGHHCGG?DHHHHHHGGHHHGHHGGGGGGGGGGGEGGGGGGGGGGGGG-C@FFFFFFFFFFFFFFFFFFFFFFFFFFF:BBFFFFFFFFFFFFFFBFFFFFFFFFFFFFFFFFFFFF/;BFFFFFFFFFFFFFFFFFFFFB
@M05620:37:000000000-D9766:1:1101:6268:14179 1:N:0:61
GAGGCTGCTTTGGAAGAAACTGATAACTTAGGGCCACAGGATCGGCAGGACATGGCTCTGCATTTTAGCCACCGTTCATACGCTGTCCCAACTGCCACGATGCTAACCGTAAGGACAGGCTCCTAGACGCCTCCAAGGGAGTAAAAGAGCTGATGACACAATGGCCAGTCCGTCAGGCATTTCCGCTTTAGCACTCTTGTGGATCCAATTGAACAATTCTCAGCATTTGTACTTGTAACTGACAAGCCAGG
+
>AA1>AFAFFFFG1FGFFGFG1G3F3113AA10000AF0001B0///A//BB110A0B0B121222201110BB0/BF2210/?//1FF@>>00B011>//?E1F2B0>?/EBB10<?FEHHGHHFB1?/BGGHHGGA//ACHGB11/?FGH1FDD11FG<<<FGC1.<0<.<GGCFH.CGFHB:CFGG0CCFBGHHHFFFGB0BFGFGGB00:;9CFFCFBCGGFGGGFFGGGGGGFFBBBBFF-AFEAE
@M05620:37:000000000-D9766:1:1101:19445:14185 1:N:0:61
ACCACACCTTCTACAATGAGCTGCGTGTGGCTCCCGAGGAGCACCCCGTGCTGCTGACCGAGGCCCCCCTGAACCCCAAGGCCAACCGCGAGAAGATGCCCCCGGGAGTTGCCCCCTTACCCCTCCTGGGGCCCCCCCCCTTCCTTCCGGGCCCCCCGAGCCGCGCCCCTTCTCACCGGTTTTCCCTTCTTCCGTTTTTCGTAGGACTCTCTTCCCCTACCTGAATCTCCCTTGGTACTCTGCCGGGTCTA
+
AAAAA1A>BFFF3GGDFGG1F1FFGGEE0AFGHFGA0AE//B/FGGGGAEEC1FFGHHHGEF/>FFGGGGFE1FGGGGCGFHHHAFG@C<CC?<01?11FC//A/->-.<11<G.--./</<.<../:/.-.A--;--=@--;/;/;/-9-;--;@-@--------;@-AF-////----9--/////-///9-9/;A-:-;--;/9////////--;-;A////9//99/-;-///;/;/9//-@-A--/
@M05620:37:000000000-D9766:1:1101:6177:14189 1:N:0:61
GAGGCTGCTTTGGAAGAAACTCATAGATTACTGCAACAGTTCCCCCTGGACCTGGAAAAGTTTCTTGCCTGGCTTACAGAAGCTGAAACAACTGCCAGGATGCTACCCGTAAGGAAAGGCTCCTAGAAGCCTCCAAGGGAGTAAAAGAGCTGATGAAACAATGGCAAGTACGTCAGGCATTTCCGCTTTAGCACTCTTGTGGATCCAATTGAACAATTCTCAGCATTTGTACTTGTAACTGACAAGCCAGG
+
AAABBBFBFFFFGGGF4EGGGGHHHHHFD5GFHHG4AFGGGHHHHGGGE2FHHHHGHDEFGHHHHHHGHHHHHHHHHFHHHGHHHHHHHHHHHHHFHHHAHHHHHHHHGGGGHHHHHHGHHHGHGHH333BFGHHHHGFHGGHHHEHGHHHHFHHHGHHHHHHHHHGGG11/?GGGHHHHHHHGGDGGGHHHHHHHGFDGHDGHHHHHHFHHGHHGHHHHGFHH0FGFFCFGGGGFGGGFGFGGGFFG9FG
@M05620:37:000000000-D9766:1:1101:11972:14199 1:N:0:61
AGTGCCAGCTCTCAATCGCACAGGGGACCCAGGGCCTGGCCCCTCCATCCAGAAAACCTATGACCTCACCCGCTACCTGGAGCACCAACTCCGCAGCTTGGCTGGGACCTATGTGAGTATCCAGCGTAGGAATCTGGGAGTTGGGGAGGAGTGAGGAGTTGGGGAAAGACAGTCCTAACCGTGGAGGGTTCTGGTAAATGATGGGGTGAGGAGGGGCTCTTTGGCTCCCACCAGTCCCCCTGTCTGGTCTA
+
AAA>>FFFBFFFG4FBBFFCEFHHGGEGGGEG2BEEFGHHHHGFEGFHGHFGGBFHHGFHFGGHHFGEGFGFF/>EHFGG?BGHHHC1?GHGEGGGGHHHGHFGGGHHGHGHHHHFHHGGHGHFHGGGGGHHFHHHFH?CEHGHGGFGGGGGFGFHFFGBGHGGCDHHCGHHHHHHHHHHGGGGDEGGGGGGGFFFFFGFFFGGGGFFFFFBDDFCFFFFFFFFFFFFFEFFFFFFFFFFFFFFFFFFFFB
@M05620:37:000000000-D9766:1:1101:8694:14202 1:N:0:61
ACCACACCTTCTACAATGAGCTGCGTGTGGCTCCCGAGGAGCACCCCGTGCTGCTGACCGAGGCCCCCCTGAACCCCAAGGCCAACCGCGAGAAGATGAACCCAGGTGAGTGGCCCGCTCCCTCTTCTGGTGGCCCCCTCCCTCCTTCCTGGCCTCCCGGCGCTGCGCCCTTTCTCCCTGTTTCTCTCTTCTGCCGTTTTCCGTAGGCCTCTCTTCTCTGCCCTGAGTCTCCTTTGGAACTCTGCCGGTTC
+
CCBBCCCCFFFFGGGGGGGGGGHHGEEEHGHCHGGFGGAEGHFHHGFEEEEGHGHHGHHCEGGGGGGGGGGHGHHGGGGHEHHHHGFCCDBDGGHHHHHHHGGGGAGGFGGF/?CF->C-CEGFHHFH00=GGGF.;:CFGGHHAGGGGG9;99FFGGG?--;>BF-@F-@FFFFF/:BF9BFFFBF/FFFF/;:@DDFAFB.;;AABBFFFFFFFFBFF/B9F?/;BFBF:FFFFFF/:B/BFF/-@FF.
@M05620:37:000000000-D9766:1:1101:18346:14206 1:N:0:61
AGTGCCAGCTCTCAATCGCACAGGGGACCCAGGGCCTGGCCCCTCCATCCAGAAAACCTATGACCTCACCCGCTACCTGGAGCACCAACTCCGCAGCTTGGCTGGGACCTATGTGAGTATCCAGCGTAGGAATCTGGGAGTTGGGGAGGAGTGAGGAGTTGGGGAAAGACAGTCCTAACCGTGGAGGGTTCTGGTAAATGATGGGGTGAGGAGGGGCTCTTTGGCTCCCACCAGTCCCCCTGTCTGGTCTA
+
BCBCCFFFDFFFGGGGGGGGGGHHGGGGGGHHGGGGGGHHHHGHGGHHHHHHHHHHHGHHHHHHHHHHHHHGGFGGHHHHHHHHHHHHGHHHGGGGGHHHGHHGGGHHGHHHHHHHHHHHHHHHHGGGGGHHHHHHHHHGGHHHGGGGGGGHHHHHHGHHHHGGGGHHHHHHHHHHHHHHGGGGGGGGGGGGGGGGHGHGGGGGGGFFFFFFFFFFFFFFFFFFFFFFFFFFFFFFFFFFFFFFHFFFFFB
@M05620:37:000000000-D9766:1:1101:16420:14207 1:N:0:61
AGTGCCAGCTCTCAATCGCACAGGGGACCCAGGGCCTGGCCCCTCCATCCAGAAAACCTATGACCTCACCCGCTACCTGGAGCACCAACTCCGCAGCTTGGCTGGGACCTATGTGAGTATCCAGCGTAGGAATCTGGGAGTTGGGGAGGAGTGAGGAGTTGGGGAAAGACAGTCCTAACCGTGGAGGGTTCTGGTAAATGATGGGGTGAGGAGGGGCTCTTTGGCTCCCACCAGTCCCCCTGTCTGGTCTA
+
AAAABFFFBFFFGGGGGGGGGGGHCF2EEF2FFEE2FFHHHAEEEGHHHHGBDGGGHGHFHHFHHHHFHHHGG?EGHHHHHHHHHHHGGHHHGGGGGHHHGHHGGGHHGHHHHHHHHHHHHHHHHGGGGGHHHHHHHHHGGHHHGGGGGGGHHHHHHGHHHHGGGGHHHHHHHHHHHHHHGGGGGGGGGGGGGGGGGGGGGGGGGGFFFFFFFFFFFFFFFFFFFFFFFFFFFFFFFFFFFFFFFFFFFFB
@M05620:37:000000000-D9766:1:1101:10999:14212 1:N:0:61
GAGGCTGCTTTGGAAGAAACTCATAGATTACTGCAACAGTTCCCCCTGGACCTGGAAAAGTTTCTTGCCTGGCTTACAGAAGCTGAAACAACTGCCAGGATGCTACCCGTAAGGAAAGGCTCCTAGAAGACTCCAAGGGAGTAAAAGAGCTGATGAAACAATGGCAAGTAAGTCAGGCATTTCCGCTTTAGCACTCTTGTGGATCCAATTGAACAATTCTCAGCATTTGTACTTGTAACTGACAAGCCAGG
+
A3AABA4AFFFFGGGGGGGGGGGFGHHHHGFGHH44GGFFGHHHHGCGCFGGGCCFHD2FFHGHFGHHHHHHHHCFGHHGFHHHFFHFHFHHGHHHBHGHHHGHHHHGGFEGHHHHHHEEHHGHHHHHHGHHHHFHHEDEGDHFFHHGHHHHFHHHHHGFEFFHHHHGHFGHHHHHHHHHHHGHGGGDGGHFHHHHHHHHHDHHFHHHHHGHHHHFHHHHHHCGHHHHHHHGGGGGGGGFGGGGGAEGGGG
@M05620:37:000000000-D9766:1:1101:20275:14222 1:N:0:61
GAGGCTGCTTTGGAAGAACCTCATAGATTACTGCAACAGTTCCCCCTTGACCTGGAAAAGTTTCTTGCCTGGCTTACAGAAGCTGAAACACCTGCCAGGATGCTAACCGTAAGGAAAGGCTCCTAGAAGACTCCAAGGGAGTAAACGAGCTGATGCAACACTGGCAAGTAAGTCAGGCATTTCCGCTTTAGCACTCTTGTGGATCAAATTGAACAATTCTCAGCATTTGTACTTGTAACTGACAAGCCAGG
+
AAAABAF>FFFFGGGGGFCFBFFFHFFDFGGHF54BFFGFGGGHHG22ABGHGFGHHBEABFHG5F5GGHFHHF1BGHHHHHHHGFFGHFFEFGH?CGAGGBBGF4BGEGH1BCDGFFCGHFAH3BBFB3GGEF333??//<01B1?/CCGH1<D1@F@0/?GHHHHGDFDDGBGGEHHHHH1BAE?EGFGHGGHEHHHFHDHFC:0C:CFHHHB:CCGCHCHB0;B;9099CFG0CB00;BFGEFE./9C
@M05620:37:000000000-D9766:1:1101:15377:14231 1:N:0:61
GAGGCTGCTTTGGAAGAAACTCATAGATTACTGCAACAGTTCCCCCTGGACCTGGAAAAGTTTCTTGCCTGGCTTACAGAAGCTGAAACAACTGCCAGGATGCTACCCGTAAGGAAAGGCTCCTAGAAGACTCCAAGGGAGTAAAAGAGCTGATGAAACAATGGCAAGTAAGTCAGGCATTTCCGCTTTAGCACTCTTGTGGATCCAATTGAACAATTCTCAGCATTTGTACTTGTAACTGACAAGCCAGG
+
BAABBBFBFFFFGGGGGGEFGGGHHHHGHHHHHFGFGHHHHHHHHGGGHHHHHHHHHHHHHHHHHHHHHHHHHHHHHHHHHHHHHHGHHH1GHHHHHHHGHHGHHHHHGGGGHHGHHHHGHHGHHHHHHHHHHHHGHGGHGDHHHHHGHHHHHHHHHHGFHHHHHHHGHHHHHHGHHHHHHHHGGGGGGHHHHHHHHHHHHFHEHCDHHHHHHHGGGGHHHHHHGHH0;;CFFGGFGGGFGGGGGFGGGGG
@M05620:37:000000000-D9766:1:1101:9255:14240 1:N:0:61
ACCACACCTTCTACAATGAGCACACGTCTGAACTCCAGTCACGAATTCGTATCTCGTATGCCGTCTTCTGCTTGAAAAAAAAAAACAAACCCGCCGCTTTTTTAGACCCCATGGATATTATAGCGTCCAAATATTGGAGTAGGGGAGGTTTTATGAATTTCGGAAAGACACAACGGACCTTGGACAGTTATTTAAAACGAATCTTCTAGAAGAAAACCCTTACCTCACCCCAATCCCCCATTCTTCCCACC
+
AAA1AAAAFFFFGGGGDGGGGGHGHGFHHFGG1FHHHHHHHHGEEHHHGBFFAFGGFEHHGHGGGHGHHFGBHHGHHG0EE/E////>>//?////</</11//0111?<B000111<11111?<..-.1<11111110</<<<..--./0;000000000/-..-.///9/..--.-9/0;/0/9.00/////9/:/---9-/////99F////;/---/////;9A-9-;--:-9----//////9/;-
@M05620:37:000000000-D9766:1:1101:13279:14245 1:N:0:61
GAGGCTGCTTTGGAAGAAACTCATAGATTACTGCAACAGTTCCCCCTGGACCTGGAAAAGTTTCTTGCCTGGCTTACAGAAGCTGAAACAACTGCCAGGATGCTACCCGTAAGGAAAGGCTCCTAGAAGACTCCAAGGGAGTAAAAGAGCTGATGAAACAATGGCAAGTAAGTCAGGCATTTCCGCTTTAGCACTCTTGTGGATCCAATTGAACAATTCTCAGCATTTGTACTTGTAACTGACAAGCCAGG
+
A?ABAAFAFFFFGGGGGGGGGGFGHHHHHGFHHHDFHHGFGHHHHGEFFGHHFFHGHFCFFHHHFHFHHHHHHHA3FHHGHHHGFFHHHGHHGHFFFHHHHHHHHGHHGGGGHHGGFHHHFHGHHHHHHHHHHHHFHGGHFGHHHHHGHHHHHHHHHGGFHHHHHHHGFGGFGHGHCHHGHHHEGFGGGGGGHHHHHHHFHGFGHHHFHHHHGHHFHHHHHHHHHHHFHGHFGGGFGGGGGGGGGGEGFFE
@M05620:37:000000000-D9766:1:1101:24707:14269 1:N:0:61
AGTGCCAGCTCTCCATCGCACAGGGTACCCAGTGCCTGGCCCCTCCATCCAGAAACCCTATGACCTCACCCGCTACCTGGCGCACCCCCTCCGCAGCTTGGCTGGGACCTATGTGAGTATCCAGCGTCGGCATCTGGGCGGTGGGGCGGCGTGCGGAGTTGGGGAAAGCCAGTCCTAACCGTGGCGGGTTCTGGTAAATGATGGGGTGAGGAGGGGCTCTTTGGCTCCCACCAGTCCCCCTGTCTGGTCTA
+
>>>3>BD@AFFFGGGBBAE2E2GAFB4454BB3BBA5BFGBGGAEGHBGAFG3AB3BEGFAB5FH5BFGFF0>0>>GF3B1>BEEGG/>EE//?/>>BBB/3F?//BB<?1?B?F21B21F221FD</<///>GF1FF.<-<@?DC.;A--;;.@B-999B/B?..;A/9.;BFFFB/9A-AAB-@9B9EFFFF9:9FBBFF/BFAF?EF./99B-9=EFFFFFFFF?.99AAFBFFFEF>E9/BF/;B/F
@M05620:37:000000000-D9766:1:1101:10106:14274 1:N:0:61
AGTTCCAGCTCTCCATCGCACAGGGTACCCAGTGCCTGGCCCCTCCATCCAGAAAACCTATGACCTCACCCGCTACCTGGCGCACCCCCTCCGCAGCTTGGCTGGGACCTATGTGAGTATCCAGCGTAGGAATCTGGGCGTTGGGGCGGCGTGAGGCGTTGGGGAAAGCCAGTCCTACCCGTGGAGGGTTCTGGTAAATGATGGGGTGAGGAGGGGCTCTTTGGCTCCCACCAGTCCCCCTGTCTGGTCTA
+
>>>>>B5DCFFFG4GFBEE2ECHFF44BBBBFBBBB5FGHHHGFEGBGHG3FE3B2BEFFFFGHHDBAGFGA>>>EGG@BB>EEEGEEEGGEEFEECHGGGHHGGGEHGHFHHGG2GGBDGH2DGCG/BD1?FGHHFF/>CCCFCG.AC-;AB.;F.AEGBFBB...:/;.:BFFFF/AAFFFB9AD?FFFFFFF/9FFF9BFFFFFBFFFFFAB?B=EFFFFFFFFFFBFFAFFFFFFDBAFFFFFFFF/
@M05620:37:000000000-D9766:1:1101:16354:14275 1:N:0:61
GAGGCTGCTTTGGAAGAGCACACGTCTGAACTCCAGTAACGAGTTTTCGTCCCGTATACCGTCTTCGGCTTGAAAAAAAAAGCTGAAACACCTGACAAGTAAGTCAGGCATTTCCGCTTTAGCACTCTTGTGGATCCAATTGAACAATGCTCAGCATTTGTACTTGTAACTGACACGCCATGGACAAAAGATCGGAAGAGCACACGTCTGAACTTCAGTCATGAATCCGAATCTCCTATGCCGTCTTCTGC
+
AAAAAAFAFFFFGGCGECGC100000BA1DGHBGG1B122AA//A122/AB/AA/AB12BAF/0B2//>FEG011BBE/EE/0BBDDGF>BEGH0BFG0B>21BBB10B?<1GB2/CCCF1<11@1@1@@11/<?1?1C<FBG1???>1>F<10<<==1111>=10=<=0000/<0.@CA.:/:00.;./.0;...9;9.;9;/9-9./.;;/9009;;0;00;;;//;-;--99/9/;BB/9;;-;//9/
@M05620:37:000000000-D9766:1:1101:19678:14326 1:N:0:61
AGTGCCAGCTCTCAATCGCACAGGGGACCCAGGGCCTGGCCCCTCCATCCAGAAAACCTATGACCTCACCCGCTACCTGGAGCACCAACTCCGCAGCTTGGCTGGGACCTATGTGAGTATCCAGCGTAGGAATCTGGGAGTTGGGGAGGAGTGAGGAGTTGGGGAAAGACAGTCCTAACCGTGGAGGGTTCTGGTAAATGATGGGGTGAGGAGGGGCTCTTTGGCTCCCACCAGTCCCCCTGTCTGGTCTA
+
BBABCFFFCFFFGGGGGGGGGGHHGGGGGGHHGGGGGFHHHHGHGGHGHHHHHHHHHGHHHHHHHHHHHHHGGFGGHGHHHHHHHHHHGHHHGGGGGGHHGHHGGGHHGHGHHHHHHHHHHHGHGCEFGGHHHHHHHHHGGHHHGGFGGGGHHHHGHGHHHHGGGGHHGGHHHHHHHHHHGGGGGGGGAFGGGGGGGGGGGGGGGGFFFFFFFFFFFFFFFFFFFFFFFFFFFFFFFFFFFFFFFFFFFFB
@M05620:37:000000000-D9766:1:1101:3587:14332 1:N:0:61
AGTGCCAGCTCTCAATCGCACAGGGGACCCAGGGCCTGGCCCCTCCATCCAGAAAACCTATGACCTCACCCGCTACCTGGCGCACCCACTCCGCAGCTTGGCTGGGACCTATGTGAGTATCCAGCGTAGGAATCTGGGAGTTGGGGAGGCGTGAGGAGTTGGGGAAAGACAGTCCTAACCGTGGAGGGTTCTGGTAAATGATGGGGTGAGGAGGGGCTCTTTGGCTCCCACCAGTCCCCCTGTCTGGTCTA
+
AA>AAFFFBFFFG4GGGFFAEGHHGE2EGGHHFEGGGGHHHHGHGGHFHGHHHHHHFEHHGGHHHAGHHHGEE>EEHFFG1>EGGG/?EGHCEFGGGHHHGHHGGGHHGHHHHHHGHHHHHHHHHGGAAD?FGHHHHH0FGHHHGGCDG.AGG.EH0EHHHHGG..:F/C/CFGGGFFGGGGGGAEGGGFFFFFFFFFFFFFFFFFFFFFFBDFFFFFFFFFFFFFFFFFFFFFFFFFFFFFFFFFFFFFB
@M05620:37:000000000-D9766:1:1101:15651:14343 1:N:0:61
GAGGCTGCTTTGGAAGAGCACACGTCTGAACTCCAGTCACGAATTCGGATCTCGTATGCCGTCTTCGGCTTGAAAAAAAAAACATCCTACAGTATGCTACCCGTAAGGAAAGACTCCTAGAAGACTCCCCGGGAGTAACAGATCTTCTGCAACCATTGCAAGTACGTCATGCATTTCCGCTTTATCACTCTTGTGGCTCCCCTTGCACCATTCTCAGCATTTGTACTTGTAACTGACAAGCCAGGGACAAA
+
AAAAAAFAFFFFGGGGGG1GFG0EAAFF1FGHGHBC21BBAAAFGG/0//A1AFAE00B1AE/0BA//>F/E011B0E?E///?EBGHGG1B2BBBGHHBGG/<<E<11FBB0@1@@G1>DFHHHHG?CCCC<-AAFD1>>>0<=00<=0=DG.CB0===;0;<0:;CE.;<0CHBGG:?BCE00CCFBFF;0;0...;.9.99//:C/9BFFB;9/9;;//;//;;;/;/;9;/;B//F-;B;;--9--9
@M05620:37:000000000-D9766:1:1101:7681:14374 1:N:0:61
AGTTCCAGCTCTCCATCGCACAGGGGACCCAGTGCCTGGCCCCTCCATCCAGAAAACCTATGACCTCACCCGCTACCTGGCGCACCACCTCCGCAGCTTGGCTGGGACCTATGTGAGTATCCAGCGTAGGAATCTGGGAGTTGGGGAGGCGTGCGGAGTTGGGGACAGACCGTCCTAACCGTGGAGGGTTCTGGTAAATGATGGGGTGAGGAGGGGCTCTTTGGCTCCCACCAGTCCCCCTGTCTGGTCTA
+
>>>3>BFFFFFFFAG5BEEAEGHHGC2AA2BGBBF5BFHHFHEFEGHHHFEGFHG2BEGH5FFHHAFGHHH0>0>>GB3F1/EEEG11?EHFEGFCEHBGEHHGGGHHGHFHHHG3?FGHHHFFGCC/>E11?GHHGH0FEHHFGC.AD.AFC.AD-C:GHFGG9-.9/=.;CDFGFBFFGEEB.;?DAAFFFFFFFBFFFFFFFFD;.F./ADFCFFEFFFFFFFFFF.AD.;FFFFFFFFFFFFFFFFF
@M05620:37:000000000-D9766:1:1101:19243:14376 1:N:0:61
AGTGCCAGCTCTCAATCGCACAGGGGACCCCGGGCCTGGCCCCTCCATCCAGAAAACCTATGACCTCACCCGCTACCTGGAGCACCAACTCCGCAGCTTGGCTGGGACCTATGTGAGTATCCAGCGTAGGAATCTGGGAGTTGGGGAGGAGTGAGGAGTTGGGGAAAGACAGTCCTAACCGTGGAGGGTTCTGGTAAATGATGGGGTGAGGAGGGGCTCTTTGGCTCCCACCAGTCCCCCTGTCTGGTCCT
+
AA>AAF1FAFFFGGG31AFAE0BE0E?E0A0A/AE?AFFEGGGFGGCGEG1FG01BFE0B1F2DGHHFHHHEG@EGHGFG>BGHFHHHGHHHGGC/@FFGEHHEC?FGGHFHH>FGFGGFHFHHHGGFGGHFHHHHHHHGCGHFGGGGCFFHFHHFHFHHHHCCGGHGFHGGFGGGGGGGGGEGGGBGGGGGFFFFFFFFFFFBEFF<EFFFFB@?@?EFFBBBBFFFEFFFFFFFFFFF@FFFFBFB///
@M05620:37:000000000-D9766:1:1101:11637:14396 1:N:0:61
GAGGCTGCTTTGGAAGAAACTCATAGATTACTGCAACAGTTCCCCCTGGACCTGGAAAAGTTTCTTGCCTGGCTTACAGAAGCTGAAACAACTGCCAGGATGCTACCCGTAAGGAAAGGCTCCTAGAAGACTCCAAGGGAGTAAAAGAGCTGATGAAACAATGGCAAGTAAGTCAGGCATTTCCGCTTTAGCACTCTTGTGGATCCAATTGAACAATTCTCAGCATTTGTACTTGTAACTGTGACAAGCCA
+
AAABAAFBFFFFFEGGGCGGGGHHHHHHHHHHFHFHFGGHHHHHHGGGGHHHHHH2GBFGBGHHHHHHHHHAFFGCHHHE3BGGHHFBGHHHHHHHGHGFHHHHHHHHGGGGHHGGFGGHHHGHHHGGH3FGHHGEHFEED?HHGHHGFHHHHHHGHHHHHHHHHHHGGDHGHHHHFHHHHHHHGGGDGHHHFHHHHHHHHGFHHHHHHHHGGHHHHFHFHHFFHHHHHHHFGGGFGGGGGCFGGGGGGG/
@M05620:37:000000000-D9766:1:1101:25885:14414 1:N:0:61
AGTGCCAGCTCTCAATCGCACAGGGGACCCAGGGCCTGGCCCCTCCATCCAGAAAACCTATGACCTCACCCGCTACCTGGAGCACCAACTCCGCAGCTTGGCTGGGACCTATGTGAGTATCCAGCGTAGGAATCTGGGAGTTGGGGAGGAGTGAGGAGTTGGGGAAAGACAGTCCTAACCGTGGAGGGTTCTGGTAAATGATGGGGTGAGGAGGGGCTCTTTGGCTCCCACCAGTCCCCCTGTCTGGTCTA
+
AAAAAFFCAFFFGGGGGGACFEHHGGGEEFHHF2EFGGHHGHGHGGHHHFFHBHHHHGHEGHFHHHHHHHHGGEGGHHHHGGHHHHFFFHGHEEEGGHGHGHFGGGHHGHHHHHBHHHHHHHHHHGGGGGHHHHHHHHEGEHHHGG.CGDEGHHHHHGHHH/AFGGHHGHHHHHHHHHHHGGGGGGGG;FFGGGFFGGGGGGGGGGFFFFFFFF=CFFFFFFFEFFFFFFFFFFFFFFFFFFFFFFFFFF9
@M05620:37:000000000-D9766:1:1101:26411:14415 1:N:0:61
ACCACACCTTCTACAATGAGCTGCGTGTGGCTCCCGCGGAGCACCCCGTGCTGCTGACCGAGGCCCCCCTGAACCCCAAGGCCAACCGCGAGAAGATGCCCACGTGAGTGGCCCGCTCCCTCTTCTGGTGGCCGCCTCCCTCCTCCCTGGCCTCCCGGCGCTGCGCCCTTTCTCACTGGTTCTCTCTTCTGCCGCTTTCCGTAGGCCTCTCTTCTCTGACCTGAGTCTCCTTTGGAACTCTGCAGGTTCTA
+
BBBBBBB>BBCDBGFGGG5B45BGEFGGD2GHFBB22AAA?EHHHGFABBEF5GHHFGH>>EEEFGCGGG/BCFEEGDGHGHHGGGGFGG/>>?<11<?GCG/><FH?FFAFFGCFG<<<CHFFHBC0CH?;G-ADGGFGGGGB/9AFB.;FBAEG.--;;99A9DFFFFFFFFFFFFBFFFFFFFFF;9;BFF-@DFFFDF.../;BFFFFFFF;//;BBFB9./9;//;;/BB/FBFFFBFFBF;BFFF
@M05620:37:000000000-D9766:1:1101:19709:14416 1:N:0:61
AGTGCCAGCTCTCAATCGCACAGGGGACCCAGGGCCTGGCCCCTCCATCCAGAAAACCTATGACCTCACCCGCTACCTGGAGCACCAACTCCGCAGCTTGGCTGGGACCTATGTGAGTATCCAGCGTAGGAATCTGGGAGTTGGGGAGGAGTGAGGAGTTGGGGAAAGACAGTCCTAACCGTGGAGGGTTCTGGTAAATGATGGGGTGAGGAGGGGCTCTTTGGCTCCCACCAGTCCCCCTGTCTGGTCTA
+
ABABBFFFBFFFGGGGGEFCEAGFFGGGGGHHGGGGGGHHHHGHGGHHHHFHHGHHHGHGHHHHHHHGHHHGGGGGHHHHHHHHGHHHGHGHFGCGGHHHGHEGGGFGGHHGHGHFHBGHHHHHFGGDGGHHHFHHFFGEEHHHGGGG?EGHHHHGFGHHHEGCEGH.CCC/CGHFHHHHGGGGGGBGDFGGFGGGGFBBFGGEGGDDFFFFFFF-@D?FFFFBFFFEEF?DEFFFFFFFFFFFFFFFFFF
@M05620:37:000000000-D9766:1:1101:4272:14422 1:N:0:61
GAGGCTGCTTTGGAAGAAACTCATAGATTACTGCAACAGTTCCCCCTGGACCTGGAAAAGTTTCTTGCCTGGCTTACAGAAGCTGAAACAACTGCCAGGATGCTACCCGTAAGGAAAGGCTCCTAGAAGCCTCCAAGGGAGTAAAAGAGCTGATGAAACAATGGCAAGTAAGTCAGGCATTTCCGCTTTAGCACTCTTGTGGATCCAATTGAACAATTCTCAGCATTTGTACTTGTAACTGACAAGCCAGG
+
AABCCCFBFFFFGGGGGGGGGGHHHHHHHHHHHHHHFHHHHHHHHGGGHGHHHHHHGHHHGHHHHHHHHHHHHHHHHHHHHHHHHHHHHHHHHHHHHFHEHHHHFHHHGGGGHHFHHHHHHHGHHHHH33BGHHHHHGGGGFFH3BDFHGHHFEHHHHHHHHHHHHHGG1@BFGHHHHEHHHHHGGGGGHBHHHHHHHHHHGHHHHHHHHHHHHHHHHHHHHHHHHHHHGGGGGGGGGGFGGGGGFEGGGG
@M05620:37:000000000-D9766:1:1101:14669:14427 1:N:0:61
AGTGCCAGCTCTCAATCGCACAGGGGACCCAGGGCCTGGCCCCTCCATCCAGAAAACCTATGACCTCACCCGCTACCTGGAGCACCAACTCCGCAGCTTGGCTGGGACCTATGTGAGTATCCAGCGTAGGAATCTGGGAGTTGGGGAGGAGTGAGGAGTTGGGGAAAGACAGTCCTAACCGTGGAGGGTTCTGGTAAATGATGGGGTGAGGAGGGGCTCTTTGGCTCCCACCAGTCCCCCTGTCTGGTCTA
+
CCBCCFFFDFFFGGGGGGGGGGHHGGGGGGHHGGGGGGHHHHGHGGHHHHHHHGHHHGHGHHHHHHHHHHHGGGGGHHHHHHHHHHHHGHHHGGGGGHHHGHHGGGHHGHHHHHHHHHHHHHHHHGGGGGHHHHHHHHHGGHHHGGGGGGGHHHHHHGHHHHGGGGHHHHHHHHHHHHHHGGGGGGGGGGGGHGGHHHGHHHGGGGFFFFFFFFFFFFFFFFHFFFFFFFFFFFFFFFFFFFFFHFFFFFF
@M05620:37:000000000-D9766:1:1101:8398:14441 1:N:0:61
AGTGCCAGCTCTCAATCGCACAGGGGACCCAGGGCCTGGCCCCTCCATCCAGAAAACCTATGACCTCACCCGCTACCTGGAGCACCAACTCCGCAGCTTGGCTGGGACCTATGTGAGTATCCAGCGTAGGAATCTGGGAGTTGGGGAGGAGTGAGGAGTTGGGGAAAGACAGTCCTAACCGTGGAGGGTTCTGGTAAATGATGGGGTGAGGAGGGGCTCTTTGGCTCCCACCAGTCCCCCTGTCTGGTCTA
+
ABAAAFFFCFFFGGGGGGGCGGHHGGGGGGGHFGGGGGHHHHGHGGHGHHHHHHHGHGHHHFHHHHHHHHHGG>EGHHHHFGHHHHCEFHHHFGGGGHGHGHHGGGHHGHHHHHHHGHHHHHHHHGGGGGHHHHHHHHFGGHHHGGGGGGGHHFHHHGHHHHGGGGHHHHHHHHHHHHHHGGGGGGGGGGGGGGGGGGGGGGHGGGFFFFFFFFFFFFFFFFHFFFFFFFFFFFFFFFFFFFFFFFFFFFF
@M05620:37:000000000-D9766:1:1101:7998:14449 1:N:0:61
AGTGCCAGCTCTCAATCGCACAGGGGACCCAGTGCCTGGCCCCTCCATCCAGAAAACCTATGACCTCACCCGCTACCTGGCGCACCCCCTCCGCAGCTTGGCTGGGACCTATGTGAGTATCCAGCGTAGGAATCTGGGAGTTGGGGAGGAGTGAGGAGTTGGGGAAAGACAGTCCTAACCGTGGAGGGTTCTGGTAAATGATGGGGTGAGGAGGGGCTCTTTGGCTCCCACCAGTCCCCCTGTCTGGTCTA
+
>AA3>FFFBFFFGFGGGGFAECGGEEEFGEGH3BGFHHHHHHGHGGHGHHHHHHHHGGHHHHHHHFGHHHHFE>EFHH@G1>FGGG1/>EEEEGGGGHGHGGHGGGHHGHFHGHH2GHHHHHHHHGGADGHGHHHHGHFFGHHHGG.CC.CHHEFH0AGHHHGGE..CFG/9FGGGGFGGGGGGEEGGGEGGGGGGGGFFFFFFFFDFFFFFFFFFFFFFFFFFFFFFFFFFFFFFFFFFFFFFFFFFBF/
@M05620:37:000000000-D9766:1:1101:15467:14458 1:N:0:61
ACCACACCTTCTACAATGAGCTGCGTGTGGCTCCCGAGGAGCACCCCGTGCTGCTGACCGAGGCCCCCCTGAACCCCAAGGCCAACCGCGAGAAGATGCCCAGGTGAGTGGCCCGCTACCTCTTCTGGTGGCCGCCTCCCTCCTTCCTGGCCTCCCGGAGCTGCGCCCTTTCTCACTGGTTCTCTCTTCTGCCGTTTTCCGTAGGACTCTCTTCTCTGACCTGAGTCTCCTTTGGAACTCTGCAGGTTCTA
+
CCCCDDCDFFFFGGGGGGGGGGHHGGGFHGHHHGGGGGGGGHHHHGGGGGGGHHHHHHHGGGGGGGGGGGGHHHHGGGGHGHHHHGGGGGGGGGHHHHHHHGHGGHHHHHGGHHGGGGGHHHHHHHHHHHGHHGGGGGHGHHGHHGGGGGGGGGGGGGCGFGGGGGFFFFFFFFFFFFFFFFFHHFFHFHFFFFFFFFHFFFFFFFFFFFFFFFFFFFFFFFFFFFFFFFFFFHFFFFFFFFFFFFFFFF<
@M05620:37:000000000-D9766:1:1101:7021:14478 1:N:0:61
GAGGCTGCTTTGGAAGAAACTCATAGATTACTGCAACAGTTCCCCCTGGACCTGGAAAAGTTTCTTGCCTGGCTTACAGAAGCTGAAACAACTGCCAGGATGCTACCCGTAAGGAAAGGCTCCTAGAAGACTCCAAGGGAGTAAAAGAGCTGATGAAACAATGGCAAGTAAGTCAGGCATTTCCGCTTTAGCACTCTTGTGGATCCAATTGAACAATTCTCAGCATTTGTACTTGTAACTGACAAGCCAGG
+
AABAAACAFFFFF4FGCGGFAGHHHHGHHFGHDFEDGGHGHHHHHGCGHFHHGFHBFFGFBGHHHGGGHHHGGBBAGHHH3AFHHH3@BFHHGHHHH3CGFFFHDGHHEEEEHHGG3?CG3BFGFBDDGBGGHHGHEF/GDGHHHH1CGGGHF1FGDGHHHE1GHC<<?<1<FDDDCGFGGHFF<AAGFH1<DGHHDGFGBGBCGHFGCGGHHHGH0C0::;GHHHHGC;CFFF0;CFBFBBFFGAAGG?G
@M05620:37:000000000-D9766:1:1101:12940:14490 1:N:0:61
ACCACACCTTCTACAATGAGCTGCGTGTGGCTCCCGAGGAGCACCCCGTGCTGCTGACCGAGGCCCCCCTGAACCCCAAGGCCAACCGCGAGAAGATGCCCAGGTGAGTGGCCCGCTACCTCTTCTGGTGGCCGCCTCCCTCCTTCCTGGCCTCCCGGAGCTGCGCCCTTTCTCACTGGTTCTCTCTTCTGCCGTTTTCCGTAGGACTCTCTTCTCTGACCTGAGTCTCCTTTGGAACTCTGCAGGTTCTA
+
ACCBCCCCFFFFGGGGGGGGGGHHGFFFHGHHHGGGGGGGGHHHHGGGGGGGHHHHHHHGGGGGGGGGGGGHHHHGGGGHGHHHHGGGGGGGGGHHHGHHHHHGHHHHHHGGHHGGGGGHHHHHHHHHHGGHHGGGGGHGHHGHHGGGFEFGGGGGGG?DFGGGGGFFFFFFFFFFFFFFFFFFFFFFFFFFFFFFFFFFFFFDF0FFFFFFFFFFFFFFFFFBFFFFFFFFFFFFFFFFFFFFFFFFFF9
@M05620:37:000000000-D9766:1:1101:11178:14570 1:N:0:61
AGTGCCAGCTCTCAATCGCCCAGGGGACCCAGGGCCTGGCCCCTCCATCCAGAAAACCTATGACCTCACCCGCTACCTGGAGCACCCACTCCGCAGCTTGGCTGGGACCTATGTGAGTATCCAGCGTAGGAATCTGGGAGTTGGGGAGGAGTGAGGAGTTGGGGCAAGACAGTCCTAACCGTGGAGGGTTCTGGTAAATGATGGGGTGAGGAGGGGCTCTTTGGCTCCCACCAGTCCCCCTGTCTGGTCTA
+
AB?ABFFFAFFFGGGGGGE2AAG2E2AAEGHHGGGGCFHHHHGFEGHH5BCGDGFBFEHHBFDGH5FFGHH0>>>EHH3FGCGHHH1FGHHHGGGFGHHHGHHGGGHHGHHHHHHGHHHHHHDFHGGADGHFHHGGHG0FGHHHGF<DC?EHH<FHBEGHHGCD.:.C/GCGHHHHGHGGGGGADEEAGGGGGGGGGGGGBFFGGFFFEFFFF?DFFFFFFFFFFFFFFFFFFFFFFFFFFFFFFFFFFFB
@M05620:37:000000000-D9766:1:1101:9190:14587 1:N:0:61
AGTGCCAGCTCTCAATCGCACAGGGGACCCAGGGCCTGGCCCCTCCATCCAGAAAACCTATGACCTCACCCGCTACCTGGAGCACCAACTCCGCAGCTTGGCTGGGACCTATGTGAGTATCCAGCGTAGGAATCTGGGAGTTGGGGAGGAGTGAGGAGTTGGGGAAAGACAGTCCTAACCGTGGAGGGTTCTGGTAAATGATGGGGTGAGGAGGGGCTCTTTGGCTCCCACCAGTCCCCCTGTCTGGTCTA
+
BBABBFFFBFFFGGGGGGGCECHHGGGGGGHHGGGGGGHHHHGHGGHHHHHHHHHHHGHHHHHHHHHHHHHGGGGGHHHHHHHHHHHHGHHHGGGGGHHHGHHGGGHHGHHHHHHHHHHHHHHHHGGDGGHHHHHHHH0FGHHHGGEGGGGHHHHGHGHHHHGGAEHAC/CHHHHHHHHHGGGGGGGGEGGGGGGGGGGEGGGGGGFFFFFFFFFFFFFFFFFFFFFFFFFFEFFFFFFFFFFFFFFFFFB
@M05620:37:000000000-D9766:1:1101:14465:14606 1:N:0:61
GAGGCTGCTTTGGAAGAAACTCATAGATTACTGCAACAGTTCCCCCTGGACCTGGAAAAGTTTCTTGCCTGGCTTACAGAAGCTGAAACAACTGCCACGATGCTACCAGTCAGCACACGCTCCTAGAAGACTCCAACGGAGTAAAAGACGTGCTGAAACAATGCCAAGTAAGTGAGGCATTTCTGCTTCATTACTCCTGTGGACCCAATTGAACAATTCTTATCATTTTTACTTGTAATTGACAAGCCAGG
+
AAABBAFAFFFFGGGGGGGGGGGFHGHHHHHHHHGHGHHHHHHHHGGGGHHHHHFFHH2FBHHHHHHHHHHHHHHFHHHHHHHHGHHGHHHHBFGH33/>11>@4E233BB@33B120//?/?GG43BEG33FG333///?/B33B2?2//C/?FGB11F/1?1111/1?11111<0..<<1111>100000=000/</D0<0/:.../;0000;/00;<0<0;:00909.0;0090009;;90C..:/..
@M05620:37:000000000-D9766:1:1101:8143:14645 1:N:0:61
AGTGCCAGCTCTCAATCGCACAGGGGACCCAGGGCCTGGCCCCTCCATCCAGAAAACCTATGACCTCACCCGCTACCTGGAGCACCAACTCCGCAGCTTGGCTGGGACCTATGTGAGTATCCAGCGTAGGAATCTGGGAGTTGGGGAGGAGTGAGGAGTTGGGGAAAGACAGTCCTAACCGTGGAGGGTTCTGGTAAATGATGGGGTGAGGAGGGGCTCTTTGGCTCCCACCAGTCCCCCTGTCTGGTCTA
+
ABBAAFFFCFFFGGGGGGGCGGHHGGGGGGHHFGGGGGHHHHGHGGHHHHHHHHHHHGHHHHHHHGHHHHHGF>EEHHHHBFHHHH1FEHHGGGGGGHHHGHHGGGHHGHHHHHHHHHHHHHHHHGGGGGHHHHHHHHAFGHHHGGGGGAEHHHHHFGHHHHGGGFGHFHHHHHHHHHHHGGGGGGGGEFGGGGGGGGGGGGGGGGFFFFFFFFFFFFFFFFFFFFFFFFFFFFFFFFFFFFFFFFFFFFF
@M05620:37:000000000-D9766:1:1101:3088:14673 1:N:0:61
ACCACACCTTCTACAATGAGCTGCGTGTGGCTCCCGAGGAGCACCCCGTGCTGCTGACCGAGGCCCCCCTGAACCCCAAGGCCAACCGCGAGAAGATGCCCACGTGAGTGGCCCGCTACCTCTTCTGGTGGCCGCCTCCCTCCTTCCTGGCCTCCCGGAGCTGCGCCCTTTCTCACTGGTTCTCTCTTCTGCCGTTTTCCGTAGGACTCTCTTCCCTGACCTGAGTCCCCTTTGGAACTCTGCAGGTTCTA
+
BCBCCCCCFFFFGGGGGGGGGGHHGFGFHGHHHGGGGGGGGHHHHGGGDGGGHHGHHHHGGGGGGGGGGGGHHHHGGGGHGHHHEGGGGGGGGGHFHHHHHH/>???/?GGGHH-><C-C<D0GG0=DDCGFC--CAAGGGCFFGGGFGGEGGGGGGG--:.;B:@DF;FFFFFFBBFFFFFFFBBBFFFFFFCFFFFBFD0A.;BFFFBBFFF0:0;:FBF/B/;:0:ABFFFF0BFFFFFBBBFFFF:0
@M05620:37:000000000-D9766:1:1101:19775:14680 1:N:0:61
ACCACACCTTCTACAATGAGCTGCGTGTGGCTCCCGAGGAGCACCCCGTGCTGCTGACCGAGGCCCCCCTGAACCCCAAGGCCAACCGCGAGAAGATGCCCAGGTGAGTGGCCCGCTACCTCTTCTGGTGGCCGCCTCCCTCCTTCCTGGCCTCCCGGAGCTGCGCCCTTTCTCACTGGTTCTCTCTTCTGCCGTTTTCCGTAGGACTCTCTTCTCTGACCTGAGTCTCCTTTGGAACTCTGCAGGTTCTA
+
AAA1AAAACFFFGGGF3F1BGFHFG00000BA1AF00EEGCHHCGGG/AABFBGFAGHBA/E?GG?GGGEC0F>GGGEAH//GHEF//BC/<<?C11?1<CGCFGHHF<F</CCGC@-CGGHDDHHH0=GFCC--:AA:CGFCCGFBFG/AAB.:A.A--9AFF?-999B/;FFBFFFF/99BBFBFF9FFBF@FFFFBFBFABF/BBBFB/BFFB/:99BFF/-FF/BB999F/9BFBBFFB9/FFFFFF
@M05620:37:000000000-D9766:1:1101:22673:14690 1:N:0:61
AGTGCCAGCTCTCAATCGCACAGGGGACCCAGGGCCTGGCCCCTCCATCCAGAAAACCTATGACCTCACCCGCTACCTGGAGCACCAACTCCGCAGCTTGGCTGGGACCTATGTGAGTATCCAGCGTAGGAATCTGGGAGTTGGGGAGGAGTGAGGAGTTGGGGAAAGCCAGTCCTAACCGTGGAGGGTTCTGGTAAATGATGGGGTGAGGAGGGGCTCTTTGGCTCCCACCAGTCCCCCTGTCTGGTCTA
+
AA>1AFF1AFFFF1FGGFGCEGHGGEAEE0FEF0EA/AGHEHGEGGH1FFHGFHH0FFH1FGDHHFGHHHG@E>>EHHBF0BFGFH0/?F@F?EE/>GGHGHHGGGHHGHFHFHHGG>GHHHHHHGE?CGGFGHHHHH0?CGHGCG.ACAEHHDFHCEGFHHGGF.GH/:CHHHHHHHHHGGGGFGGG.FGGGFFFGFGGGGGGG.A@FFFFFF@@@@FFFFFFFFF-EFFFFFFFFFFF@FFFFFFFFFB
@M05620:37:000000000-D9766:1:1101:25985:14694 1:N:0:61
ACCACACCTTCTACAATGAGCTGCGTGTGGCTCCCGAGGAGCACCCCGTGCTGCTGACCGAGGCCCCCCTGAACCCCAAGGCCAACCGCGAGAAGATGCCCAGGTGAGTGGCCCGCTACCTCTTCTGGCGGCCGCCTCCCTCCTTCCTGGCCTCCCGGAGCTGCGCCCTTTCTCACTGGTTCTCTCTTCTGCCGTTTTCCGTAGGACTCTCTTCTCTGACCTGAGTCTCCTTTGGAACTCTGCAGGTTCTA
+
AB?AAABAFFFFFGGGFGGFGGFHGGGEAEGHHFGE2FCEDG2FHGGEABFFFGHGHHHE@E>EGGGGGGGG3GHGGGFHGGHHFFG/B/B>/<G2GFFHHFCFFHHFG1/?FGGD-->F1<GGGG0D0<-AD-AFDECGFGEBBBGGFFFGGGEGB;>B@FFFCFFF-9BFFFFFB/9BBFFFFFFFFFBBFB;.BE9B.FFDD/:;FFFFBFE;:/;9;BFB.;BBFB//////BFBFFFB/FFAFFFB
@M05620:37:000000000-D9766:1:1101:23068:14695 1:N:0:61
GAGGCTGCTTTGGAAGAAACTCATAGATTACTGCAACAGTTCCCCCTGGACCTGGAAAAGTTTCTTGCCTGGCTTACAGAAGCTGAAACAACTGCCAGGATGCTACCCGTAAGGAAAGGCTCCTAGAAGACTCCAAGGGAGTAAAAGAGCTGATGAAACAATGGCAAGTAAGTCAGGCATTTCCGCTTTAGCACTCTTGTGGATCCAATTGAACAATTCTCAGCATTTGTACTTGTAACTGACAAGCCAGG
+
AAABBBFBFFFFGGGGGG4FBGDHBGBGHFGHFFGBCFGFGGHHHGGCFBGFHHHHHHGEGHHHHFHHHHHHHHHHHHHHHHHHHHHHHHCGHHHHGGHEHHHHHHHHGGGGHHHHHGHHHHGHHHHHHHHHHHHHHGGHDCGFHHHGHHHHHHHHHHGHEHHHHHHGGHHHFGGHHHHHHHHHGGGGGHHHHHHHHHHHHGHHHHHGHHHHHHHHHHHHHHHHHHHHHHHGGGGGGGGFGGGGGFGGGGG
@M05620:37:000000000-D9766:1:1101:17284:14698 1:N:0:61
AGTGCCAGCTCTCAATCGCACAGGGGACCCAGGGCCTGGCCCCTCCATCCAGAAAACCTATGACCTCACCCGCTACCTGGAGCACCAACTCCGCAGCTTGGCTGGGACCTATGTGAGTATCCAGCGTAGGAATCTGGGAGTTGGGGAGGAGTGAGGAGTTGGGGAAAGACAGTCCTAACCGTGGAGGGTTCTGGTAAATGATGGGGTGAGGAGGGGCTCTTTGGCTCCCACCAGTCCCCCTGTCTGGTCTA
+
BCBCCFFFBFFFGGGGGGGGGGHHGGGGGGHHGGGGGGHHHHGHGGHHHHHHHHHHHGHHHHHHHHHHHHHGGEGGHEHHGHHHHHHHGHHHGGGGGHHHGHGGGGHHGHHHHHHHHHHHHHHHHGEGGGHHHHHHHHHGGHHHGGGGGGGHHHHHHGHHHHGGGGHHHHHHHHHHHHHHGGGGGGGGEGGGGGGGGHHGGGGGGGDFFFFFFFFFFFFFFFFFFFFFFFFFFFFFFFFFFFFFFFFFFFF
@M05620:37:000000000-D9766:1:1101:21088:14700 1:N:0:61
AGTGCCAGCTCTCAATCGCACAGGGGACCCAGGGCCTGGCCCCTCCAGCCAGAAAACCTATGACCTCACCCGCTACCTGGAGCACCACCTCCGCAGCTTGGCTGGGACCTATGTGAGTATCCAGCGTAGGAATCTGGGAGTTGGGGAGGAGTGAGGAGTTGGGGAAAGACAGTCCTAACCGTGGAGGGTTCTGGTAAATGATGGGGTGAGGAGGGGCTCTTTGGCTCCCACCAGTCCCCCTGTCTGGTCTA
+
AAA?AFF4>CFFGGGGGFC2ECHCGEF22EHHF2BB2BGH2GGGGGH3FFGHAGGCGGH3BFBGHFGHHHFEG>FGHHHHF1GH1FH1F?1??A@/>G3FGHHG/EHHGHHHHHHHHH2FGF2FHG<B/?GHHFHHHH0FGHHH@D.->.CHHHHHGDC/GH--;CGHHHHHHHHHHHGG-CEGGGG@99F0;FBFGGGGGGFGA.A@EFFFAFB;BBFFFFFFF/BAE..AFFFF/9A.B.;FFFB/;FB
@M05620:37:000000000-D9766:1:1101:20528:14733 1:N:0:61
AGTGCCAGCTCTCAATCGCACAGGGGACCCAGGGCCTGGCCCCTCCATCCAGAAAACCTATGACCTCACCCGCTACCTGGAGCACCAACTCCGCAGCTTGGCTGGGACCTATGTGAGTATCCAGCGTAGGAATCTGGGAGTTGGGGAGGAGTGAGGAGTTGGGGAAAGACAGTCCTAACCGTGGAGGGTTCTGGTAAATGATGGGGTGAGGAGGGGCTCTTTGGCTCCCACCAGTCCCCCTGTCTGGTCTA
+
>>>AAFDFAFFFFFGFFEG1A0B00EFEFGGAFEEEECGCFGGCEGFHFH1BFC1FGGFHHHBHHHH1GGAFGG@EHFGFHHHCCFGHGFHHGG@EEH1GE0GFAAGFEG1GHB22B1FGGDGG0C/CCCHHBFD1GHFCGHFGGGFCCCCFGGGAC?GFFHG?CCGCGGFG:0CBGFFHGA.AA..AF.9BFFGFFG09909CE.;@AAF/BA@;@999BFFFFFB---A99-;FFFE-9-99B9BFFBF
@M05620:37:000000000-D9766:1:1101:16902:14740 1:N:0:61
ACCACACCTTCTACAATGAGCTGCGTGTGGCTCCCGAGGAGCACCCCGTGCTGCTGACCGAGGCCCCCCTGAACCCCAAGGCCAACCGCGAGAAGATGCCCAGGTGAGTGGCCCGCTACCTCTTCTGGTGGCCGCCTCCCTCCTTCCTGGCCTCCCGGAGCTGCGCCCTTTCTCACTGGTTCTCTCTTCTGCCGTTTTCCGTAGGACTCTCTTCTCTGACCTGAGTCTCCTTTGGAACTCTGCAGGTTCTA
+
AA?AAAAAFFFFGGGF3GAEGFHGGEEBE0FGCFGEEGGEGHHHHGGGCEGGFHFGHHGGCGEGG?FGGGF0GCHGGGAHCAGHHGGCGGG/<CGH1F1<GFEGHHHHFH/FFFGCGCGHHHHFHHHGHHGHHGGGCGGGHHGHHGFGGFFFFAFGBG?A@FGG@@B@;FFFFFFFFFFFFFFFEFFFFFFFF@FFFFFFFFFFFFFFFFFFFFFFFFFFFFFFFFFFFFFFFFFFFFFFFFFFFFFFFFF
@M05620:37:000000000-D9766:1:1101:7173:14744 1:N:0:61
AGTGCCCTTAGATCGGAAGAGCACACGTCTGAACTCCAGTCACGAATTCGTATCTAGTATGCCGTCTTCTGCTTGAAAAAAAAAGAAACCACTGCCCATGCATGCTGCTCCCCGTAAGGAAAGGCTCCTAGAATACTCAAAGGGCGTACAAGAGCTGATGAACCAATGGCAAGAAAGACAGGCAGTTCCGCTTTAGCACTCTTGTGGATCCAATTGAACAATTCTCAGCATCTGTACTTGTAACTGACAAG
+
ABAABFFFFFFFGGFGEGG4FGHHHAAB42AA5BDFGHGHFHHEB2AFFFAGHF55D5DFG53AB01AFHG55FGF3G5BE/>/1?1F31??BBFFC3BF33443B4BB3F?ECD<AFGFGHGCGFFF@2><<2@2?<1<FGGA/@-<-.>1<<>>/0D0=D0<<CC<CCG:./::://::CC:.;0<CAAAD.;;;;00;CFF9C?0;0/0;09;00;99B;;/B9//;///:9//;99:;B/B//;/;.
@M05620:37:000000000-D9766:1:1101:10045:14756 1:N:0:61
GAGGCTGCTTTGGAAGAAACTCATAGATTACTGCAACAGTTCCCCCTGGACCTGGAAAAGTTTCTTGCCTGGCTTACAGAAGCTGAAACAACTGCCAGGATGCTACCCGTAAGGAAAGGCTCCTAGAAGACTCCAAGGGAGTAAAAGAGCTGATGAAACAATGGCAAGTAAGTCAGGCATTTCCGCTTTAGCACTCTTGTGGATCCAATTGAACAATTCTCAGCATTTGTACTTGTAACTGACAAGCCAGG
+
AAB3AAFBFFFFGGGGFGGGGGHHHHFHHGHH5GHFHHHHHHHHHGGGHGHHHHHAGHHHBFHHHHFHHHH1GFGHHHHGAFGBGH33BGHHGHHHGHGHHHHHHHHHGGGGHHGHHHFHHHGHHHHHH3GHHHHHHGGHGGHHHHHGHHHHHHHHFGHHGHHHHHHGHBDHHHHHHHHHHHHHGGGGGHHHHHHHHHHFHGHHHHHHHHHHHHHHHHHHHHHHHHHHHHHGGGGGGGGGGGGGGAEEGGG
@M05620:37:000000000-D9766:1:1101:21138:14764 1:N:0:61
AGTGCCAGCTCTCAATCGCACAGGGGACCCAGGGCCTGGCCCCTCCATCCAGAAAACCTATGACCTCACCCGCTACCTGGAGCACCAACTCCGCAGCTTGGCTGGGACCTATGTGAGTATCCAGCGTAGGAATCTGGGAGTTGGGGAGGAGTGAGGAGTTGGGGAAAGACAGTCCTAACCGTGGAGGGTTCTGGTAAATGATGGGGTGAGGAGGGGCTCTTTGGCTCCCACCAGTCCCCCTGTCTGGTCTA
+
11>AAFFBAFFFGFEDGAFCEAFEGCGEEFHHGFCE/AGFFHGHGGF1EGGFFC1GG?CAGFFHFHFGHHHEGGG>GHGFGGGFFGFHGGBGFG/>EFHHEFBFFCHHGHHHHDFHH1G1BDGFHGCEGGHHBFHHHFHGGHEHGCFCCG?HHHHEHEGC0<-@GGHHHHHHHFFHHHHHG.EGGGGGAAGGBF0FGGGGGGGGGBF@FFFFFF@@@@FFFFF//;FFF--BFFFFFFE--:FFFFFFFFF
@M05620:37:000000000-D9766:1:1101:13954:14776 1:N:0:61
AGTGCCAGCTCTCAATCGCACAGGGGACCCAGGGCCTGGCCCCTCCATCCAGAAAACCTATGACCTCACCCGCTACCTGGAGCACCAACTCCGCAGCTTGGCTGGGACCTATGTGAGTATCCAGCGTAGGAATCTGGGAGTTGGGGAGGAGTGAGGAGTTGGGGAAAGACAGTCCTAACCGTGGAGGGTTCTGGTAAATGATGGGGTGAGGAGGGGCTCTTTGGCTCCCACCAGTCCCCCTGTCTGGTCTA
+
?AAAAFFFAFFFFGGGGGGAA0F0CFGEAF00FEGGFEHAFHG/EGEHFH1FDFFHHGGHHHFHHHFCHGFEEGEGHHHFHHHEFHHHGFHHGG/EGGHHC0CE<ECHGFHDGFGDDGHB2>B1BCB<CA1FFHHHHGAFCCFH@CF?CGCCFGECGCG<GFCCEAGC:CC/0;GFFCCG@AA-9A9AA.FGFFGGFBFBFGFBEBF@FA-9AA?@@--9999BBBBEEF--A-;FFF-A;EFFBBFFFFB
@M05620:37:000000000-D9766:1:1101:15678:14780 1:N:0:61
AGTGCCAGCTCTCAATCGCACAGGGGACCCAGGGCCTGGCCCCTCCATCCAGAAAACCTATGACCTCACCCGCTACCTGGAGCACCAACTCCGCAGCTTGGCTGGGACCTATGTGAGTATCCAGCGTAGGAATCTGGGAGTTGGGGAGGAGTGAGGAGTTGGGGAAAGACAGTCCTAACCGTGGAGGGTTCTGGTAAATGATGGGGTGAGGAGGGGCTCTTTGGCTCCCACCAGTCCCCCTGTCTGGTCTA
+
BCABCFFFCFFFGGGGGGGGGGHHGGGGGGHHGGGGGGHHHHGHGGHHHHHHHHHHHGHHHHHHHHHHHHHGGFGGHHHHGHHHHHFHGHHHGGGGG3GFGGFGF/0BEFGFGGHFHFF?GDFFFGB<@<GDGHGHFB?FAFDCGGEGGAGGGEGCCGHEG0-EGFFHEFFHFBCGFFCC?GEADEGG.CFBFF0;FFGFFBF0AEF=9FFBA?>=CFFBFFFBFFFFFFFFFFFBBBEAD.;FFBBFFFF
@M05620:37:000000000-D9766:1:1101:12637:14813 1:N:0:61
GAGGCTGCTTTGGAAGAAACTCATAGATTACTGCAACAGTTCCCCCTGGACCTGGAAAAGTTTCTTGCCTGGCTTACAGAAGCTGAAACAACTGCCAGGATGCTACCCGTAAGGAAAGGCTCCTAGAAGACTCCAAGGGAGTAAAAGAGCTGATGAAAGAATGGCAAGCAAGTCAGGCATTTCCGCTCTAGCACTCTTGTGCACCCAATTGAACAATTCTCAGCATTTGTACTTGTAACTGACAAGACAGG
+
AABCCBFBFFFFGGGGGGGGGGFHHHGHHHHHHHGHHHHHHHHHHGGGHHHHHHHHHHHHGHHHHHHHHHHHHHHHHHHHHHHHHHHHHHGHHHHHG3?1B@GHHHG1E1/113FG30B?3?/BG4B3GHC3F3B?3/?G?E23FFGFHHFFHB2D2G22=@22?GHE/?GC?1?==0<11><FDAF-.000<D0GHHG0G0D0/;.:CHHGH00/000<0C0CG0FCFGGGB90=000=00090.//99C
@M05620:37:000000000-D9766:1:1101:2960:14815 1:N:0:61
AGTGCCAGCTCTCAATCGCACAGGGGACCCAGGGCCTGGCCCCTCCATCCAGAAAACCTATGACCTCACCCGCTACCTGGAGCACCAACTCCGCAGCTTGGCTGGGACCTATGTGAGTATCCAGCGTAGGAATCTGGGAGTTGGGGAGGAGTGAGGAGTTGGGGAAAGACAGTCCTAACCGTGGAGGGTTCTGGTAAATGATGGGGTGAGGAGGGGCTCTTTGGCTCCCACCAGTCCCCCTGTCTGGTCTA
+
>>>>A@FFAFFF1EGDAAE1EABAAFAE0AGHCFGA/AF0AB/AFGHHHCFGBF1BAEGGHH2GHHHHHHH@//EEHFEFEFG>0?G/EHHHFFGGEGHHGGFFEGEHGHHGHHHHGHHGBGHHHGEC//1@GHHHGH0FAGHHGG.@ACCHF0GHHFHHHHGGEEEHFFCHGHHHGHGHGCFGFGBG;FAFFGFFGFFFFFGGGGF@FFABBF@??-AFFFFFB9FFFFFFF-;FFFFB@EFFFF/;:FF
@M05620:37:000000000-D9766:1:1101:6410:14848 1:N:0:61
GAGGCTGCTTTGGAAGAAACTGACAAGCCAGGGACAAAAGATCGGAAGCGCACACGTCTGAACTCCAGTCACGAATTCGTATCTCGTATGCCGTCTTCTGCTTGAAAAAAAAAAAAAAAAACAATTAAAAATGTAATGGAGCGTCTTGCTCATAGGACGATACATACGAAAATAGCGCACCACAAAGCAATAAAACCAAATACCCCAGAGGACGACACTCGACCGCATGTGACCCCTTGATCCTACCCATC
+
[truncated: 986,283 more chars]
