# Supplementary material for: Fast but not furious: a streamlined selection method for genome-edited cells
Source: Life Sci Alliance. 2021 Apr 26;4(6):e202101051. doi: 10.26508/lsa.202101051 (PMC8127327; doi:10.26508/lsa.202101051)
Supplement: Supplementary file 1 [file LSA-2021-01051_Supplemental_Data_1.zip › SANGER and Deep Sequencing/ACTB/62_S62_L001_R1_001.fastq]

@M05620:37:000000000-D9766:1:1101:14959:1960 1:N:0:62
ACCACACCTTCTACAATGAGCTGCGTGTGGCTCCCGAGGAGCACCCCGTGCTGCTGACCGAGGCCCCCCTGAACCCCAAGGCCAACCGCGAGTAGATGTCCCACTTTCGTGGCCCGCTCCCTCTTCTTTTGGCCGCCTCCCTCCTTCCTGGCCTCCCTTCTCTGCGCCCTTTCTCACTTTTTCTCTCTTCTTCCGTTTTCCGTATTACTCTCTTCTCTGACCTTCGTCTCCTTTGGAACTCTTCAGGTTCT
+
3ABBBBBAFFFFGGGGGGABGFHFGBEBAEHHFBFE?EEEFHGHHGGEGEGGGHHHHHHECGGGGAEEGGGFH?EEGFDHGEHAGGGGGG/</012@22?>1100<11/?///?/-<C-C.CGCGFF00<0-/<-:-:EGCGGDFFFFF0/..=9;:/0/00909--A-AFFFFF/B///;BB//FFFFB9/9/9;FBEFB.B../;;BBFBFF/BBB//BFF//.;AAF/BBF/;//;BBF///9/;:/9
@M05620:37:000000000-D9766:1:1101:17225:2070 1:N:0:62
AGTGCCAGCTCTCAATCGCACAGGGGACCCAGGGCCTGGCCCCTCCATCCAGAAAACCTATGACCTCACCCGCTACCTGGAGCACCAACTCCGCAGCTTGGCTGGGACCTATGTGAGTATCCAGCGTAGGAATCTGGGAGTTGGGGAGGAGTGAGGAGTTGGGGAAAGACAGTCCTAACCGTGGAGGGTTCTGGTAAATGATGGGGTGAGGAGGGGCTCTTTGGCTCCCACCAGTCCCCCTGTCTGGTCTA
+
AAAAAFF11FC3FGGGGGFG1E0A0FGAEECCFEEG/AFG0AEFAEFD1GGHB01FHE0BGBFHHHGHHGHGGGGGHHGHFHH/FHHHGHHHGGC?EHHH/GGCEFHHGHEGHHGHEFGHHHHGHCEGCCGFGHHHHFHGCGGHG?FGCGFHEHHEH?/<GHGGGGHHHHHHHHHGHHHH@CA@FFG@9CGGGGGEFBFGGGGGGBB@FFFFFF@?@@FFFFFEFFF-EEFBFFFFFFFB@EFFFBBFFF/
@M05620:37:000000000-D9766:1:1101:11690:2086 1:N:0:62
ACCACACCTTCTACAATGCGCTGCGTGCGGCTCCCGAGGAGCACCCCGTGCTGCTGACCGAGGCCCCCCTGAACCCCAAGGCCAACCGCGCGAAGATGACCCAGGTGCGTGGCCCGCTACCTCTTCTGGTGGCCGCCTCCCTCCTTCCTGGCCTCCCGGAGCTGCGCCCTTTCTCACTGGTTCTCTCTTCTGCCGTTTTCCGTAGGACTCTCTTCTCTGACCTGCGTCTCCTTTGGAACTCTGCAGGTTCT
+
AAA1>AA>>BBDBGGBDG1AE0ECEAA00AEEA/BB/EE?CGHHHGGAEEEGFHHHHHH>>E?EG?EEGEEFH1FEGCEGCEGHGGA@CG/</AC.111<CGAGFFB1@EGGGH.<CGGCHHHHH:CC:CFGFGGGGFBEGGGGGGGGGEGGFFFEEF?-;9;FF?=B@?FFFFFFFFFBFFFFFFFFFFFFFF;BFFFFF-;-A?FFFFEFFF/9FFF/FFFF?-A@FFFFFFFFFFFFFFFFFF?FFFF
@M05620:37:000000000-D9766:1:1101:12362:2092 1:N:0:62
AGTGCCAGCTCTCCATCGCACAGGGGACCCAGGGCCTGGCCCCTCCATCCAGAAAACCTATGACCTCACCCGCTACCTGGAGCACCCACTCCGCAGCTTGGCTGGGACCTATGTGAGTATCCAGCGTAGGAATCTGGGAGTTGGGGAGGAGTGAGGAGTTGGGGAAAGACAGTCCTAACCGTGGAGGGTTCTGGTAAATGATGGGGTGAGGAGGGGCTCTTTGGCTCCCACCAGTCCCCCTGTCTGGTCTA
+
AA>>AFF@AFFFG4FGEEE2E?GDFG2AAAFGBAEB2BGFFHGHGGHGHGHGBGHFHGHFFGFHHDGHHHGEG>EEHHHH2BGHHHG1?FFB?E?E>BFF<?GFG/GGGHFHHHGG?BDHHHGGHGGEGGGGGHHHHH0FEGHH?@.ADACGH<GH<<C<GH-CE.CGFHHHHEHHGHGGGGGG.CG?CFGGGG;CFFGGGGGGGADBFFFFFF?BB-;BFF/FFFFEFBFFAF/BF/EFBFFFFFFFFF/
@M05620:37:000000000-D9766:1:1101:16974:2092 1:N:0:62
ACCACACCTTCTACAATGAGCTGCGTGTGGCTCCCGAGGAGCACCCCGTGCTGCTGACCGAGGCCCCCCTGAACCCCAAGGCCAACCGCGAGAAGATGACCCAGGTGAGTGGCCCGCTACCTCTTCTGGTGGCCGCCTCCCTCCTTCCTGGCCTCCCGGAGCTGCGCCCTTTCTCACTGGTTCTCTCTTCTGCCGTTTTCCGTAGGACTCTCTTCTCTGACCTGCGTCTCCTTTGGAACTCTGCAGGTTCT
+
AAA1AAA>CFFFGGGGDG1AG1GBEBEB0AGH1BFE0EGCCHHHHGGGGEGGGHHHHHHFEGGGGFEGGGGHHFHGGGGHAEHHHGFEGG/</CFFFFBGHGEGFGHEHFHGGHHGGGGGHHHHHHHHHHHGHHGGGGGHGHHGHGGGGGGGGGGGGGGAAGGEFG@F@@FFFFFFFFFFFFFFFFFFFFFFFF@FFFFFFFFFFFFFFFFFFFFFFFFFFFFF-@A@FFFFFFFFFFFFFFFFFFFFFFF
@M05620:37:000000000-D9766:1:1101:16130:2102 1:N:0:62
ACCACACCTTCTACAATGAGCTGCGTGTGGCTCCCGAGGAGCACCCCGTGCTGCTGACCGAGGCCCCCCTGAACCCCAAGGCCAACCGCGAGAAGATCACCCAGGTGAGTGGCCCGCTACCTCTTCTGGTGGCCGCCTCCCTCCTTCCTGGCCTCCCGGAGCTGCGCCCTTTATCACTGGTTCTCTCTTCTGCCGTTTTCCGTAGGACTCTCTTCTATGACATGGGTCTCCTTTGGAACTCTGCAGGTTCT
+
BBBCCCCCFFFFGGGGGG5FGGHHGEFBFEHFHGGEEFFGGGCFGEEFEEBFHHHHHHHGGGGEGGGGGGFHEHHGGGGHGHHHHGGECGBCD/FCG2?2?0/?/??<01?FEHEDCCFG/BDGGDDG00CEH<CCGGGHACHA/FFBFFGGACFGEGA-;BFGBDFF;DFB//:BBBF.BFFF/BBFFFFBFFFFFFFFFFF.99BFFFFFFFFF/9F/B/9B..;BFBBFF//;99:/B/:/9;.://9
@M05620:37:000000000-D9766:1:1101:16117:2115 1:N:0:62
ACCACACCTTCTACAATGAGCTGCGTGTGGCTCCCGAGGAGCACCCCGTGCTGCTGACCGAGGCCCCCCTGAACCCCAAGGCCAACCGCGAGAAGATGACCCAGGTGCGTGGCCCGCTACCTCTTCTGGTGGCCGCCTCCCTCCTTCCTGGCCTCCCGGTGCTGCGCCCTTTCTCACTGGTTCTCTCTTCTGCCGTTTTCCGTAGGACTCTCTTCTCTGACCTGCGTCTCCTTTGGAACTCTGCAGGTTCT
+
BBCBCCCAFFFFGGGGGGBFGFHFGEGAAEHGHFFE?FGCEHGHHGGEEEEFGGHHHHGAECEEGGGFGGEHHHHGGGGHGHHHHGGGGG/BCFH2F<GHHHAGA<F1>?DG?G.>CGGGHHHFH0GHHFHGFHG-@DFCFGF?FFGGGGGFFGAEGGG-;:FFGFFDFFFFEFFFFFFF/B99BF9FFFFFBFFAFFFBFDFFDFFBBFFFFFBBFFFFFFBF.:ADDFFFFFBB:FFFF/BFFFF.BFF
@M05620:37:000000000-D9766:1:1101:18257:2136 1:N:0:62
GAGGCTGCTTTGGAAGAAACTCATAGATTACTGCAACAGTTCCCCCTGGACCTGGAAAAGTTTCTTGCCTGGCTTACAGAAGCTGAAACAACTGCCAATGTCGTACAGGATGCTCCAGGAAAGGCCCGGATCATACCCAAAGCCACGAAGATAACCGAGCAAATGAACGAATGTCAGGGACGTAAGCCCTTTCCACTTTAGGAGTCTTGTGGAGCCAATTACTCCCTGCGTCGCTGTTTGCATTATCAAGG
+
A1AAAACAFFFFGGGGABGGGGGGGGGHHCGFHHHHHFGDDGHHHGGGHHHHHHHHHFFGBHHHGHHHHHHHHHHBGHHHHHHHHHDGHFHHHHHHHFHH@B/B>//20B1BG11111B/B>B0/?>/////01B1B<1/0BF0FG/////11<11///<-01<11DF0.>.>=<=0<...<<..;0:.:/:C00:0;00000//;000;0.9.:;:;/;0;00/./0.-.-----;9///;;///;BB//
@M05620:37:000000000-D9766:1:1101:18967:2149 1:N:0:62
ACCACACCTTCTACAATGAGCTGCGTGTGGCTCCCGAGGAGCACCCCGTGCTGCTGACCGAGGCCCCCCTGAACCCCAAGGCCAACCGCGAGAAGATGCCCCAGGTGAGTGGCCCGCTACCTCTTCTGGTGGCCGCCTCCCTCCTTCCTGGCCTCCCGGAGCTGCGCCCTTTCTCACTGGTTCTCTCTTCTGCCGTTTTCCGTAGGACTCTCTTCTCTGACCTGATTCTCCTTTGAAACTCTGCAGGTTCT
+
BBBBBBAAFFFFGGGGGGGGGGHHEEGGHGHHHGGG?EGAEHHHHGGG?EGFFFHHFHHGGGGGGGGGGGGGFHFGGGGHGHHHHGGGGGGGGGHBGH2FH//?/11<?1?<FHF-@<<A/0<DDD0DD0<.<<:A@:EHE/CDGGGF0FBFFFGGGG---;9;:-@D=FFFFFFF//B.;BB/BB9BFF/9:9-ADF?FB.9.A./;BBFBFFFFF//9B9/.///;9FBFF/F/;/B9B/9//9.;/9;
@M05620:37:000000000-D9766:1:1101:16100:2172 1:N:0:62
GAGGCTGCTTTGGAAGAAACTGATAGATTACTGCAACAGTTCCCCCTGGACCTGGAAAAGTTTCTTGCCTGGCTTCCAGCAGCTTGAACCACTTCAGGATGCTACCCGACAGGACAGGCTCCTAGCAGACTCCCCGGGAGAACAAGAGCTGCTGACACAATGACAAGTACGTCAGGCATTTCCGCTTTCGCACTCTTGTGGATCCAATTGCACCATTCTCAGCATTTGTACTTGTAACTGAAAAGCCCGGG
+
AAAAAAFAFFFFGGGGAGGGG1BADGFFHG1DFAGGHHH122D10AAB/BF00BAA1FGB122DBAD1BF1A00BB1BFFGFHBB00BB>FFC@BBGD1110B21BB?//>/?>FGGAF0B?G1BFGGH0BFHCGG/<>//0@<FFHHHH1?FGFFHGCFGH1>GHHGG1AGHGGHHHHHHHHGGG.;CE.CCCGHHHHFGFG0BFFGGG0;BFGGFGGE00;000;BFFFFEFFFFBFB///BBF9--9;
@M05620:37:000000000-D9766:1:1101:12589:2201 1:N:0:62
AGTGCCAGCTCTCAATCGCACAGGGGACCCAGGGCCTGGCCCCTCCATCCAGAAAACCTATGACCTCACCCGCTACCTGGAGCACCAACTCCGCAGCTTGGCTGGGACCTATGTGAGTATCCAGCGTAGGAATCTGGGAGTTGGGGAGGAGTGAGGAGTTGGGGAAAGACAGTCCTAACCGTGGAGGGTTCTGGTAAATGATGGGGTGAGGAGGGGCTCTTTGGCTCCCACCAGTCCCCCTGTCTGGTCTA
+
CCBCCFFFCFFFGGGGGGGGGGHHGGGGGGHHGGGGGGHHHHGHGGHHHHGHHFHHHGHGHHHHHHHHHHHGGEGGHHHHHHHHHHHHGHHHGGGGGHHHGHHGGGHHGHFHHHHGHHHHHHHHHGEDGGHHHHHHHGGGGHHHGGGGGGGHHHHHHGHHHHGGGGHHHHHHHHHHHHHHGGGGDGGGCFFGGGFGGGGGGGGGGGFFFFFFFFFFFFFFFFFFFFFFFFFFFFFFFFFFFFFFFFFFFFB
@M05620:37:000000000-D9766:1:1101:18909:2233 1:N:0:62
ACCACACCTTCTACAATGAGCTGCGTGTGGCTCCCGAGGAGCACCCCGTGCTGCTGACCGAGGCCCCCCTGAACCCCAAGGCCAACCGCGAGAAGATGACCCAGGTGAGTGGCCCGCTACCTCTTCTGGTGGCCGCCTCCCTCCTTCCTGGCCTCCCGGAGCTGCGCCCTTTCTCACTGGTTCTCTCTTCTGCCGTTTTCCGTAGGACTCTCTTCTCTGACCTGAGTCTCCTTTGGAACTCTGCAGGTTCT
+
BBBBBBBBFFFFGGGGFGGFG5GFEEGEHGHHFGGGDEGG2FGHHEGE1EGFHHHHHHHGG@FGGGGGGGAFGHHGGGGHGGHHHGGGGGGGCGFHHE2GHFHHCFHGF?GFGHHGGGGGHHHHHHHHHHHGHHGGGGGHGHHGHGGGGGGGGGGGGG?-?DGGGGFFFFFFFFFFFFFFFFFFFFFFFFFFFFDFFFFFFFFFFFFFFFFFFFFFFFFFFFFFBFFFFFFFFEFEFFFFFFFFFBFFFFF
@M05620:37:000000000-D9766:1:1101:13703:2237 1:N:0:62
AGTGCCAGCTCTCAATCGCACAGGGGACCCAGGGCCTGGCCCCTCCATCCAGAAAACCTATGACCTCACCCGCTACCTGGAGCACCAACTCCGCAGCTTGGCTGGGACCTATGTGAGTATCCAGCGTAGGAATCTGGGAGTTGGGGAGGAGTGAGGAGTTGGGGAAAGACAGTCCTAACCGTGGAGGGTTCTGGTAAATGATGGGGTGAGGAGGGGCTCTTTGGCTCCCACCAGTCCCCCTGTCTGGTCTA
+
AA>3AFFFBFFFG4FGGFGAE2BAFGEEEEGH2EEEFFHHFHGHGGHHHFHGFHHEGGFGFEFHHDFHHHGGG>>EHHHH2FFHHH11?FHB/E/E>3BBEHHGGGGHGGHHHHHHHHHHHHHHHGEFGGHHHHHHHG0FGHHHGG.AG.CFHDGHFGFHHHGGEDEHBHFHHHHHHHHGGGEG?EGG9CFGFGBBFFGGGBFGGGDDFFFFFFFFFFFFFFFFFBFEFFFFEFFFFFFFFFFFFFFFFFB
@M05620:37:000000000-D9766:1:1101:14465:2242 1:N:0:62
ACCACACCTTCTACAATGAGCTGCGTGTGGCTCCCGAGGAGCACCCCGTGCTGCTGACCGAGGCCCCCCTGAACCCCAAGGCCAACCGCGAGAAGATGACCCAGGTGCGTGGACCGCTACCGCTTCCGGTGGCCGCCTCCCTCCTTCCCGGCCTCCCGGGGCCGCGCCCTTTCTCACTGGCTCTCTCTTCTGCCGTTTTCCGTCGGACTCTCTACCCTGACCTGCGTCTCCTTTGGAACTCTGCAGGTTCT
+
CCCCCBCBFFFFGGGGGGGGGGHHGEFGHGHHHGGGGGEGGHCHHGEEEFGGHHHHHHHGCGGGGEFGGGGHHHHAEGGHGHHHHGGEDCGGGDHHGHH2?F/GGG11<?<A.GHGGG-CC--<../.A-::GG-@C..;E/CAF0;C/9-:;AFC9D---;-;-;DFF-9B//;:BFFF.B9//BF/:FFFBF-;;BEFF.;.-----9/;B/B/;://;FF/9@D-9///:;///B/9:FFFF/A.9B/
@M05620:37:000000000-D9766:1:1101:18936:2376 1:N:0:62
AGTGCCAGCTCTCAATCGCACAGGGGACCCAGGGCCTGGCCCCTCCATCCAGAAAACCTATGACCTCACCCGCTACCTGGAGCACCAACTCCGCAGCTTGGCTGGGACCTATGTGAGTATCCAGCGTAGGAATCTGGGAGTTGGGGAGGAGTGAGGAGTTGGGGAAAGACAGTCCTAACCGTGGAGGGTTCTGGTAAATGATGGGGTGAGGAGGGGCTCTTTGGCTCCCACCAGTCCCCCTGTCTGGTCTA
+
ABAABFFCAFFFGGGGGFGGEGHCGGGEEEHHGEGGAFHGCHGGGGHFEGGGDC3FHGHFGHFHHGGHHHGGGEEGHHHGFGHHHHGHGEHHFGGEE3FHGGHGGGHHGHHGHHHHHHHHHHHHHGGGGGHHHHHHHHGGGHHHGGFFGGEGHHHHHGHHHGGGGGHHHHHHHHHHGHHHGDFGEEGGCFFGGGFFFGGGGGGGGGFFFFFFFFFFFFFFFFFFFFFEFFFFFFFFFFFFFFFFFFFFFFF
@M05620:37:000000000-D9766:1:1101:17511:2379 1:N:0:62
GAGGGTGCTTTGGAAGAAACTCATAGATTACTGCAACAGTTTCCGCTGGACCTGGAAAAGTTTTTTGGTTGGCTTAAAGAAGCTGAAACAACTGCCAATGTTCTACAGGATGATACCCGTAAGGAAAGGCTCATAGAAGAATAAAAGGAAGTAAAAGAGCTGATGAAACAATGGCAAGTAAGTAAAGCATTTGAGCATTAGCACCCTTGTGGATCCAATTGAACAATTATAAGCATTTGTACTTGTAAAGG
+
>1>>1>>>B3B1F11B1F1BFFGHH3BDF11ADB111G0DF222ABA//B0BFGEB110BBDF2B/A//A//1@B11DDBB01BB11BBB/BFGGFF@B1@@B2BB110BBB12BB1B?///B<1BG00?1BBB12>BG10111@@F/0<0<2@221?0?11?<???1<0?111001<=1>111111><0=000.000000<0<.=./;00::00:0;:;:0;C0B0;0;09;9;0FGG00;0;00;0009
@M05620:37:000000000-D9766:1:1101:16367:2404 1:N:0:62
AGTGCCAGCTCTCAATCGCACAGGGGACCCAGGGCCTGGCCCCTCCATCCAGAGAACCTATGACCTCACCAGCTACCTGGAGCACCAACTCCGCAGCTTGGCTGGGACCTATGTGAGTATCCAGCGTAGGAATCTGGGAGTTGGGGAGGAGTGAGGAGTTGGGGAAAGACAGTCCTAACAGTGGAGGGTTCTGGTAAATGATGGGGTGAGGAGGGGCTCTTTGGCTCCCACCAGTCCCCCTGTCTGGTCTA
+
111>AD1CAFFD1GG3FEFAA0A00EEGGGGHEEE?C/F0FGA/EEBF1BFE1/0BBG0BF12FEA1BBG1B/1@@FHF>BCG/0BF>E0BBE///>0BFECGC/?BEECGHHHGHHHHHHHGGHGEGCCHFHHHH10@/EBDGGCEGGGCCGHBGHGHH0G?@EGHHHHHHFHGHHGG/;GGGHHGGGGGGGGBFGGGGGEFFEGB?E?AFFF@<@@FFFF/9BBFFFFFFEABFFFFF@FFFFF/9FFF
@M05620:37:000000000-D9766:1:1101:10528:2419 1:N:0:62
ACCACACTTTCTACAATGCGCTGCGTGTGGCTCCCGAGGAGCACCCCTTGCTGCTGACCGAGGCCCCCCTGAACCCCAAGGCCAACCGCGCGAAGATGACCCAGGTGCGTGGCCCGCTACATCTTCTGGTGGACGCCTCCCTCCTTCCTGGACTCACGGTGGTGCGCACTTTATCACTGGTTCTCTATTCTGCCGTTTTCCGTAGGACTCTCTTCTCTGACCTGCGTCTCCTTTGGAACTCTGCAGGTTCT
+
AAAAAAA1@BBDGGGGGG1EE?ECGEE00BFFB0BB/EFC?FGGHGGBABBGBHFHHHH>>>/EFEEGG@AFFGHGGGGHGHHHHGGEGG/B@CC/?GHHHHAGGGHCCGGGGH.<<A-<00=G000<G0CC./A:;CAF.;9EGGGG0CFBFBFBFG?;;.;;F@@-@@FF//;9FFF-;BBFFF/BFF9FBF@BFFFBFFF?BB/FBFFFF//:;BFFFFFFF@F@BFFFFF//9BF//;FFF9FFFEF
@M05620:37:000000000-D9766:1:1101:14550:2422 1:N:0:62
ACCACACCTTCTACAATGAGCTGCGTGTGGCTCCCGAGGAGCACCCCGTGCTGCTGACCGAGGCCCCCCTGAACCCCAAGGCCAACCGCGAGAAGATGACCCAGGTGAGTGGCCCGCTACCTCTTCTGGTGGCCGCCTCCCTCCTTCCTGGCCTCCCGGAGCTGCGCCCTTTCTCACTGGTTCTCTCTTCTGCCGTTTTCCGTAGGACTCTCTTCTCTGACCTGAGTCTCCTTTGGAACTCTGCAGGTTCT
+
BBCCCBCCFFFFGGGGGGGGGGHHGEGFHGHHHGGFGGGGGHGHHGGGGGGGHHHHGHHGGGGGGGGGGGGHGHHGGGGHGHHHHGGGGGGGGGHHHHHHHHHHGHHDGHHGGHHGGGGGHHHHHHHHHHHGHHGGGGGHGHHGHGGGGGGGGGGGGGGDCGGGGGFFFFFFFFFFFFFFFFFFFFFFFFFFFFFFFFFFFFFFFFFFFFFFFFFFFFFFFFFFFFFFFFFFFFFFFFFFFFFFFFFFFFF
@M05620:37:000000000-D9766:1:1101:19847:2431 1:N:0:62
AGTGCCAGCTCTCAATCGCACAGGGGACCCAGGGCCTGGCCCCTCCATCCAGAAAACCTATGACCTCACCCGCTACCTGGAGCACCAACTCCGCAGCTTGGCTGGGACCTATGTGAGTATCCAGCGTAGGAATCTGGGAGTTGGGGAGGAGTGAGGAGTTGGGGAAAGACAGTCCTAACCGTGGAGGGTTCTGGTAAATGATGGGGTGAGGAGGGGCTCTTTGGCTCCCACCAGTCCCCCTGTCTGGTCTA
+
A3>AAFFF?FFFGFGGGGGCGEHDGCDEFEEHF2EEEGHHFHGAEGH5FCGHGHFFGGF3FGGHHGHHHA1EE>EEHFHHCGHHHHHEEFFGEGCECFFEEHGGGGA0?GF1FG2??GHHHFB1C/E/DFDFFGFD<C0F?FFC@CC@?DC<<<D.<EC/D/<DC:CCBGG:CCHHHHFCBGE@AEA?GGFFFB9;BBFFF00BGGD?AF.BA?9-@BEBF/FF/9BE.BFDAFFFFFFF;E9FFFFFFF/
@M05620:37:000000000-D9766:1:1101:17671:2472 1:N:0:62
GAGGCTGCTTTGGAAGAAACTCATAGATTACTGCAACAGTTCCCCCTGGACCTGGAAAAGTTTCTTGCCTGGCTTACAGAAGCTGAAACAACTGCCAATGTTCTACAGGATGGTACCCGGAAGGAAAAGCTCCTACCCGGCTCCCCGGGAGGAAAAGAGGCGCTTGAAAAATGGCAAAGAAGGCACGCCTTTCCGCCTTAGGACCCTTGGTGACCCAAATTAACAACTTTTAGCATTTGGACTTTGAACCG
+
BBBBBBFBFFFFGGGGGGFGGGHGHAFGGHEGGEBFGHG55BDA2AAF22B2FHHHH32BBFGGFHF5FHFHHHF33GGHHHHFGBHGHHGHHFHHF3FGGBFF4443B?3313B4B@1//>//0332B033B33300/////?////>////0?<0.0..---..<<0=C.<;/::.//./..:.:-.;;F0C...;9000;/../9//0;00;;...;////;/.;/99;/99:BF///;9B/////.-
@M05620:37:000000000-D9766:1:1101:16891:2523 1:N:0:62
ACCACACCTTCTACAATGAGCTGCGTGTGGCTCCCGAGGAGCACCCCGTGCTGCTGACCGAGGCCCCCCTGAACCCCAAGGCCAACCGCGAGAAGATGACCCAGGGGAGTGGCCGGCTACCCCTTCTGGTGGCCGCCTCCCTCCTCCCTGGCCCCCCGGAGCGGCGCCCTTTTCCACTGGTTCTCTCTTCTGCGGTTTTCCGTGGGACTCTCTTCTCTGACTGGCGCCCCCTTTGGACCTCTGCAGGTTCT
+
BBBBBBBBFFFFGGGGGGAGGFGGGGGA4EHHHDFG?EEC?HHHHGGGDEGADGEHHHFEGE?EGGGGGFEGHHHGGDFHFHHHEGGGGGCG@DCB2<2FF2/GF///<<G.FG---<<C/.<<./<;00;.:.-;-.;C./:.9/;./;9;..;?-@9-------;@-@FB//////9FFB/////;9///9--;@F?F/./.;-9..//::///9;//;//..-.9-;-;F/9///9./////;AF///
@M05620:37:000000000-D9766:1:1101:18996:2541 1:N:0:62
AGTGCCAGCTCTCAATCGCACAGGGGACCCAGGGCCTGGCCCCTCCATCCAGAAAACCTATGACCTCACCCGCTACCTGGAGCACCAACTCCGCAGCTTGGCTGGGACCTATGTGAGTATCCAGCGTAGGAATCTGGGAGTTGGGGAGGAGTGAGGAGTTGGGGAAAGACAGTCCTAACCGTGGAGGGTTCTGGTAAATGATGGGGTGAGGAGGGGCTCTTTGGCTCCCACCAGTCCCCCTGTCTGGTCTA
+
BBBBBFFFBFFFGGGGGGGFGEHHGEGGGGHHGGGGFGHHHHGHGGHHHHHHHHHHHGHHHHGHHHHHHHGGGGGGHHHHHGHHHHHHGHHHGGGGGHHHGHHGGGHHGHHGHHHFHHHHHHHHHFGGGGHGHHHHHHHGGGHHGGGGGGGHHFHHHGHHHHGGGGHHHHHHHHHGHHHHGGGGGGGGGFGGFF9FGGGGGFFGGGDFFFFFFFFFFFFFFFFFFFFFEFFFFFFFFFFFFFFFFFFFFF9
@M05620:37:000000000-D9766:1:1101:14536:2572 1:N:0:62
ACCACACCTTCTACAATGAGCTGCGTGTGGCTCCCGAGGAGCACCCCGTGCTGCTGACCGAGGCCCCCCTGAACCCCAAGGCCAACCGCGAGAAGATGACCCAGGTGAGTGGCCCGCTACCTCTTCTGGTGGCCGCCTCCCTCCTTCCTGGCCTCCCGGAGCTGCGCCCTTTCTCACTGGTTCTCTCTTCTGCCGTTTTCCGTAGGACTCTCTTCTCTGACCTGAGTCTCCTTTGGAACTCTGCAGTCTCG
+
AABBAAAAFFFFGGGGGGBFGFHHGEE2AEGFGBFB2E?EEDDFGEE0BBEFHHHHE2GAEEF@FGGEGGGFBGHE/EEHFHGHHGGE>C/>CFHEFFHHHHHGGFG1??FEGHFGGGGGHHHHHHHHHHHGHHGGGGGHGHHGHGGGGGGGGGGGGGG-@-FGGGFFFFFFFFFFFFFFFFFFFFFFFFFFFFFFFFFFFFFFFFFFFFFFFFBFFFFFFFFF/BFFFFFFFFFFFFFFFFFFFFF9;//
@M05620:37:000000000-D9766:1:1101:18301:2586 1:N:0:62
ACCACACCTTCTACAATGAGCTGCGTGTGGCTCCCGAGGAGCACCCCGTGCTGCTGACCGAGGCCCCCCTGAACCCCAAGGCCAACCGCGAGAAGATGACCCAGGTGAGTGGCCCGCTACCTCTTCTGGTGGCCGCCTCCCTCCTTCCTGGCCTCCCGGAGCTGCGCCCTTTCTCACTGGTTCTCTCTTCTGCCGTTTTCCGTAGGACTCTCTTCTCTGACCTGAGTCTCCTTTGGAACTCTGCAGGTTCT
+
BBBBBBBAFFFFGGGGGGFGGGHHGAF2BEGGFGGGGGGGGAGGHGGGGGEFFHHHAGHGE>E@FGGGGCFCHHHGGGGHGFHHHGGGGGGGFGHHFF2FHHHHGHFDCHFFEHHGGGG-GGDFHHHHGHGGFACGGDDHGHHGHFBFFFGFFBFGGGFA?DFFGGFBFFFFFFFFFFFF9B/BFFFFFBFFFFAAFFFFFFFFFFFFFFFFFFFBF/B/:B/FFFFFFB/9;BFFBB/BFBBFBFA;9B:
@M05620:37:000000000-D9766:1:1101:11112:2606 1:N:0:62
GAGGCTGCTTTGGAAGAAACTCATAGATTACTGCAACAGTTCCCCCTGGACCTGGAAAAGTTTCTTGCCTGGCTTACAGAAGCTTAAACAACTGCCAATGTCCTACAGGCTGCTCCCCGTCGTGACAGGATCCTCGACACGTCCACAGGAGTCACAGAGATGCTGAACAAATGACAAGTCCGTCAGGGATTTCCGCTTTCGCACTCTTGTGGCTCCCATTGCACACTTCTCCGACTTGTTCCTTGTCCCTG
+
AA?AABFAFFFFFBGGF4BGGGDHHFGHHDGFHHD4BEBADGHHHGGGE2GHHHFHHHHHHHHHHHHHHHHHHHHFGHH5BFG35BFGG5BFBFGHGG3BB4BG@3B3B??BEG3B11>///>?B/43?BBEF43E/////0<//220<</2@?<FD10?D<<?FFBGD0<F11<><0<>FEHHGAG..<CG0<.:AEGFG:D-:/<FF;B..:99C/0C000;;.;09;C0;;@D9/9//;;/F9///:B
@M05620:37:000000000-D9766:1:1101:12687:2644 1:N:0:62
AGTGCCAGCTCTCAATCGCACAGGGGACCCAGGGCCTGGCCCCTCCATCCAGAAAACCTATGACCTCACCCGCTACCTGGAGCACCAACTCCGCAGCTTGGCTGGGACCTATGTGAGTATCCAGCGTAGGAATCTGGGAGTTGGGGAGGAGTGAGGAGTTGGGGAAAGACAGTCCTAACCGTGGAGGGTTCTGGTAAATGATGGGGTGAGGAGGGGCTCTTTGGCTCCCACCAGTCCCCCTGTCTGGTCTA
+
A3>AAFFFBFFFGGGGGGGGGGGGGGGGGGHHGGGGGGHHHHGHGGHHHHHHFFHFHGGGHHGHHHHHHHHGGGGGHGHHHHHHHHHHGHHHGGGGGHHHGHHGGGHHGHGFHHHGHHHHHHHHHGGGGGHGHHHHHGHGGHHHGGEGGGEHGGHHHGHHHFGGGFGHHHGFHHHHFHHFGGGG?CEG;FGGGGCFFGFFGGGGGGFFFFFFFFFFFFFFFF/FFFFFFFFFFFFFFFFFFFFFFFFFFFF
@M05620:37:000000000-D9766:1:1101:10068:2648 1:N:0:62
ACCACACCTTCTACAATGAGCTGCGTGTGGCTCCCGAGGAGCACCCCGTGCTGCTGACCGAGGCCCCCCTGAACCCCAAGGCCAACCGCGAGAAGATGACCCAGGTGAGTGGCCCGCTACCTCTTCTGGTGGCCGCCTCCCTCCTTCCTGGCCTCCCGGAGCTGCGCCCTTTCTCACTGGTTCTCTCTTCTGCCGTTTTCCGTAGGACTCTCTTCTCTGACCTGCGTCTCCTTTGGAACTCTGCAGGTTCT
+
AAAABBBBFFFFGGGGGGG5GDGBEAAE4EHHFFFGDGGCGHHHHGGGAEGEHHHHHHGG?FGGGAEGGGGBGFHGGG?GF/FFHGAEDGGC<DFFFF1<GHEAFHH1?FFE<GHGC-@-GHHFHD<<HGBAHHGC-ACCEHFD/;0;00CFABFEAA--;:9=F@=9@BFFFFFFFFFF/;B/9/:/9FFFFF;.AFFFF?BFAAFFFFBFFF9/BBFBBF/BF?D-9.BFFFFFFFFFFFFFFFFFFFF
@M05620:37:000000000-D9766:1:1101:17001:2674 1:N:0:62
ACCACACCTTCTACAATGAGCTGCGTGTGGCTCCCGAGGAGCACCCCGTGCTGCTGACCGAGGCCCCCCTGAACCCCAAGGCCAACCGCGAGAAGATGACCCAGGTGAGTGGCCCGCTACCTCTTCTGGTGGCCGCCTCCCTCCTTCCTGGCCTCCCGGAGCTGCGCCCTTTCTCACTGGTTCTCTCTTCTGCCGTTTTCCGTAGGACTCTCTTCTCTGACCTGAGTCTCCTTTGGAACTCTGCAGGTTCT
+
CCCCCCCAFFFFGGGGGGGGGGHHGEGBEGHHHGGGFGGGGHGHHGGGGGGGHHHHHHHGGGGGGGGGGGGHHHHGGGGHGHHHHGGGGGDGGDHHH2FGHHHGF1GGHGHGGHHGGGGGHHHHHHHHHHHGHHGGGGGHGHGGHGGGGGGGGGGGGGGDBGGGGGFFFFFFFFFFFFFFFFFFFFFFFFFFFFFFFFFFFFFFFFFFFFFFFFFFFFFFFFFF/FFFFFFFFFFFFFFFF0FFFFF.BFF
@M05620:37:000000000-D9766:1:1101:18329:2717 1:N:0:62
ACCACACCTTCTACAATGAGCTGCGTGTGGCTCCCGAGGAGCACCCCGTGCTGCTGACCGAGGCCCCCCTGAACCCCAAGGCCAACCGCGAGAAGATGACCCAGGTGAGTGGCCCGCTACCTCTTCTGGTGGCCGCCTCCCTCCTTCCTGGCCTCCCGGAGCTGCGCCCTTTCTCACTGGTTCTCTCTTCTGCCGTTTTCCGTAGGACTCTCTTCTCTGACCTGAGTCTCCTTTGGAAATCTGCAGGTTCT
+
DDDDDDDDFFFFGGGGGGGGGGHHGGGEFGHHHGGGFGGGGHHHHGGGGGGGHHHHHHHGGGGGGGGGGGGGFHHGGGGHGHHHHGGGGGCGDGHHHHHHHGHHEHHFHHHGGHADGGGG0GFDDHHHFDHGHH@DGGGHGHHGHGFGGGGGGGGGGGGBFGGGGFDFFFFFFB0FFFFFBFFFFFFFFFFFFFFAFFFFFFFFFFFFFFFFFFHFFFFFFFFFBFFFFFFFFHHFFFFBBFFFFF?FFF:
@M05620:37:000000000-D9766:1:1101:11131:2727 1:N:0:62
AGTGCCAGCTCTCAATCGCACAGGGGACCCAGGGCCTGGCCCCTCCATCCAGAAAACCTATGACCTCACCCGCTACCTGGAGCACCCACTCCGCAGCTTGGCTGGGACCTATGTGAGTATCCAGCGTAGGAATCTGGGAGTTGGGGAGGAGTGAGGAGTTGGGGAAAGACAGTCCTAACCGTGGAGGGTTCTGGTAAATGATGGGGTGAGGAGGGGCTCTTTGGCTCCCACCAGTCCCCCTGTCTGGTCTA
+
AAABBFFFBFFFGGGGGGGGG2BAFA2AEEDGFFGFGGHHGHFFEFHDHCHGGHGAFEHFB3BFHD@GHH?0>/>>2@GHGCHHHG1FEFHGEFFG>GHHGHHGGGHHGHHHHHHHHHHHHHHHHGGEGGHHHHHHHG0FGHHHGG.DGDCCHDGHGGHHHHGG.CGH/GHHHFHHHHHGGGEGDEGG;FGGGGFFGGGGGGGGGFFFFFFFFFFFFFFFFFFFFFFFFFFFFFFFFFFFFFFFFFFFFFF
@M05620:37:000000000-D9766:1:1101:19884:2768 1:N:0:62
AGTGCCAGCTCTCCATCGCACAGGGGACCCAGGGCCTGGCCCCTCCATCCAGAAAACCTATGACCTCACCCGCTACCTGGAGCACCAACTCCGCAGCTTGGCTGGGACCTATGTGAGTATCCAGCGTAGGAATCTGGGAGTTGGGGAGGAGTGAGGAGTTGGGGAAAGACAGTCCTAACCGTGGAGGGTTCTGGTAAATGATGGGGTGAGGAGGGGCTCTTTGGCTCCCACCAGTCCCCCTGTCTGGTCTA
+
AA>AAFFFBFFFG4FGGGGCGCHCG?EEDEFHFEGEEFHHFHGGGGHFGHHHHGEGHGHCGHFHHGFHHGHGG>EGHHHHEGHHHHFEFGHHAFCGFBBGGFH/EFGHG2GHHH3?FGHHHHHHHGGG@AGHHHHHGHCFGHHGGGAD@ACCFFH.<<GHGH-AEEEHHHF/CG00CGHF?FEGDEGG:CAFGGGFGGGBFGFFGGFFFFFFDFF-@9EF/FFFFFFFF9.AF.;BF/.A-ABFFBB9/B9
@M05620:37:000000000-D9766:1:1101:18505:2822 1:N:0:62
AGTGCCAGCTCTCAATCGCACAGGGGACCCAGGGCCTGGCCCCTCCATCCAGAAAACCTATGACCTCACCCGCTACCTGGAGCACCAACTCCGCAGCTTGGCTGGGACCTATGTGAGTATCCAGCGTAGGAATCTGGGAGTTGGGGAGGAGTGAGGAGTTGGGGAAAGACAGTCCTAACCGTGGAGGGTTCTGGTAAATGATGGGGTGAGGAGGGGCTCTTTGGCTCCCACCAGTCCCCCTGTCTGGTCTA
+
3AAABFFFBFFFGGGGGFGGEGHGGGGGEEHHFGGGGFHFFHGHGGGH5FGGH33BGE3BGFFHHGCGHHHGG>EEHHHFGHHC1FBGFCGHGDGG/FFHGHHGGGHHGHHHHH3BGHHHFHHHHGDGGGHHGHHHGGGGDFBHGCF@CFDFHHHAGGFHFH@FGGHHHHHHFHHHHHHHG?EGGGGG;AFGFGCFGGGGGGGGGGFFFFFFFFFFF-EFFFFFFFFFFFFFFFFFFFFF;EFFFFF/FFB
@M05620:37:000000000-D9766:1:1101:9918:2826 1:N:0:62
ACCACACCTTCTACAATGAGCTGCGTGTGGCTCCCGAGGAGCACCCCGTGCTGCTGACCGAGGCCCCCCTGAACCCCAAGGCCAACCGCGAGAAGATGACCCAGGTGAGCGGCCCGCTACCTCTTCTGGTGGCCGCCTCCCTCCTTCCTGGCCTCCCGGAGCTGCGCCCTTTCTCACTGGTTCTCTCTTCTGCCGTTTTCCGTAGGACTCTCTTCTCTGACCTGCGTCTCCTTTGGAACTCTGCAGGTTCT
+
ABBBBBBBFFFFGGGGGGGGGGHHGEGGHGHHFGGGFGGGGHHHHGGGGGGGHGHHHHHGFGGGGF>EGGGGHGHGGGDHFHHEEFGEGGGFCBGHFHBFHHAF/??1?1//AGCDC?@@/<GBD:CC0:CDCCCG?.CFFBFDGFFBFFFFF0AEEE?--;ABFCAFFFFF/B/;BFFFFFBBFBBF//BFFE=DFFEFFABADDFFFBFFF///;9//;FFB;@D-9FBFFFFFEFBFFFFBBB.F/BF
@M05620:37:000000000-D9766:1:1101:12286:2838 1:N:0:62
GAGGCTGCTTTGGAAGAAACTCATAGATTCCTGCAACAGTTCCCCCTGGACCTGGAAAAGTTTCTTGCCTGGCTTACAGAAGCTGAAACAACTGCCAATGTTCTCCAGGATGATACCCTTCCGGAACGCCTCATCGCAGCATACGAGGGAGTCAAAGAGCTGCAGAAACAATAGCAAGTCCGTCAGGACTTTCCGCTTTAGCACTCTTGAGGAACCCCTTGCACACTTCTCAGCATTTGACATTGCACCTG
+
>11>A>CAFFFFGGGF1BBGGGFGGFGHH3FGHHC1BFFDFGHHHGEFF0GGHHHHHHGFGHHHHHHHHHHHHHHGHHGGHHHGHHHHHHHHHHHH1FHHH2F2BGGF0?FG12@BFG1BF0>EE////><E11BBE/C<01110/?<BC/??FHHHF0??GG0??<G<0><1>1>FGHDF?CCFCHFEH0==DEC?FF0:GFH0;GHH00/;/;;CEEFGG000;9F0CBFGFFFCFF0;90;B/;;BBF
@M05620:37:000000000-D9766:1:1101:16643:2856 1:N:0:62
AGTGCCAGCTCTCAATCGCACAGGGGACCCAGGGCCTGGCCCCTCCATCCAGAAAACCTATGACCTCACCCGCTACCTGGAGCACCAACTCCGCAGCTTGGCTGGGACCTATGTGAGTATCCAGCGTAGGAATCTGGGAGTTGGGGAGGAGTGAGGAGTTGGGGAAAGACAGTCCTAACCGTGGAGGGTTCTGGTAAATGATGGGGTGAGGAGGGGCTCTTTGGCTCCCACCAGTCCCCCTGTCTGGTCTA
+
A?>AAFFFBFFFGGGGGEGGGECFAEGGGGDHGGFEGEHFFHGHGGFHF1GGG3AGHGFGHHFHGHFFHHHGGGEEHFHCFGHGAGHHGBGHGFEGGBGFEHGGFGHFGFHFDFDHHDFGGHHHHGGGGGH1<FHHFFGF/FGHC?F@DAE<<GBGHF//GG@?EGEHHHHFFHFHHFHA?EEGGGGGEFFFGGBBCFFFFFGGGGABAFFFD.-B--ABFFFFFFFEFFFFFFFBFFFD?EFFBF/:BFF
@M05620:37:000000000-D9766:1:1101:18779:2876 1:N:0:62
ACCACACCTTCTACAATGAGCTGCGTGTGGCTCCCGAGGAGCACCCCGTGCTGCTGACCGAGGCCCCCCTGAACCCCAAGGCCAACCGCGAGAAGATGACCCAGGTGAGTGGCCCGCTACCTCTTCTGGTGGCCGCCTCCCTCCTTCCTGGCCTCCCGGAGCTGCGCCCTTTCTCACTGGTTCTCTCTTCTGCCGTTTTCCGTAGGACTCTCTTCTCTGACCTGAGTCTCCTTTGGAACTCTGCAGGTTTA
+
AABBBBBBFFFFGFFGGGFGFGHHGGGAF2GGGGA2EE2AEHHHHGGEFAEFGGFHHHHGGGGGFG@EG?FBGHHFGEFGGHHHFFGGGCBDGGHH2FFHFGGHFFFFHHHGGHHGGGCGHGHHHHEHGHFGFHGCGGGHEFHGHFFGGFGGGGGGGGGCGGFFFGFFFFFFFFFFFFFFFFFFFFFFFFFFFFFDFFFFFFFFFFFFFFFFFFFFFFFFFFFFBF9BFFFFFFFFFFFBFFFFFFFFFF9
@M05620:37:000000000-D9766:1:1101:19279:2890 1:N:0:62
GAGGCTGCTTTGGAAGAAACTCATAGATTACTGCAACAGTTCCCCCTGGACCTGGAACCGTTTCGTGCCTGGCTGACAGAAGCGGGAACCACTTCCCCTGTCCTACAGGCTGCTCCCCGTACGGACCGGCTCCTCGCCGCCTCCAAGGGAGTCACAGCGCTGCTGAAACAATGGCAAGTCCGTCAGGCCTTTCCGCTTTAGCACTCTTGTGGCTCCCCTTGCCCAATTCTCAGCCTTTGTCCTTGTACCTG
+
AAA?A@FAFFFFG4FGFGGFGGFGFHGHHHHGHHFHGHHGHHHHHGGFHGHHHHG2F3FEBEHA1BAFFHHHHH1BBFGGHHH>//>>FC??F@FGG2BFGGHFB3BF3/BGGFFGFG@///>//B@C?CGGGF0?/A?<@.CG//=.<CECGF00;C@@.;ECGCH0FFEFFEGGFG09C.;FGDFGEGGGGGFFFFFBFFFFBFFFFBFF?.BE.D.AF/FBB.9B;FBFFF/BFFF/9BFFF//9/:B
@M05620:37:000000000-D9766:1:1101:19341:2913 1:N:0:62
GAGGCTGCTTTGGAAGAAACTCATAGATTACTGCAACAGTTCCCCCTGGACCTGGAAAAGTTTCTTGCCTGGCTTACAGAAGCTGAAACACCTGCCAATGTCCTACAGGATGCTACCCGTAAGGAAAGGCTCCTAGAAGACTCCAAGGGAGTAAAAGAGCTGATGAGACAATGGCAAGTAAGTCAGGCATTTCCGCTTTAGCACTCTTGTGGATCCAATTGAACAATTCTCAGCATTTGTACTTGTAACTG
+
A3A3AAFA4BBDGBBFFGBABBBFEDFAFD4FHHHDCFHGFGGFFGEFGHGGGGHBBGFHFFFHHGFFGHGHHGGHHGHGGHHHHFFGFB1?F3B1FHGHHFHFHHHFFAFHHHHE111?/E0CGGGEGHECFHFFHHHB0F??GHGCFGDEFF2FFCG@GHHHHD1110?FG1?<<?GDGHHHHHHHHHHHFFAADGGGHGH00<0<DCGC:C:CBGGHGGFG0/C:0;C0;90B;0;;9;BFFBFGBFF
@M05620:37:000000000-D9766:1:1101:18077:2914 1:N:0:62
ACCACACCTTCTACAATGAGCTGCGTGTGGCTCCCGAGGAGCACCCCGTGCTGCTGACCGAGGCCCCCCTGAACCCCAAGGCCAACCGCGAGAAGATGACCCGGTTGGGCGCCCAGTTCCCTCTTTTGGTGGCCGCCTCCCTCCTTCCTGGCCTCCCGAGACTACGCCCTTCATCCTTGGTTCTCTCTTCGGCGGTTTCCCTTAGGACTCTCTTATCGGACTGGGGCCTCCTTTGGAACTATGCAGGTTCT
+
AA1AAAAAFFFFAGGB3BBEFF1AEEFBG?GEFF00B/E/EHGHHGEAE/BAFFGHHFGEGCEGEGCEGGGHFHF/EGGAFHHHH/?EC/>B?CGG111?G0/>////-0A-A-../0==00/G000=-.=.:.-;-.;E./9.90C/099C.0;A...---///9-@-9F-//////;B/-////9;//--;-;@@B/;////;//////9;////---;----9--:;-BF/F/9;//9/////--//9
@M05620:37:000000000-D9766:1:1101:17746:2927 1:N:0:62
GAGGCTGCTTTGGAAGAAACTCATAGATTACTGCAACAGTTCCCCCTGGACCTGGAAAAGTTTCTTGCCTGGCTTACAGAAGCTGAAACAACTGCAGGATGCTAAGCGTCAGGCCAGGCTCCTAGCCGACTCCCAGGGAGTCAACGAGCTGATGCCACAATGGCAAGTAAGTCAGGCATTTCCGCTTTCGCACGCTTGTGGATCCAATTGAACCATTCTCAGAATTTGTACTTGTAACTGCCAAGCCCGGG
+
11>AAAFAFFFFFGGBA1FFEGDADFGFA1FHGG1AF0B1DFGHHGEFGAG0EACHH10BFA2F2F1FHHGHHHAAGDG1EGH@11FGH0GG10F110/1BFH2B1B>E??A00/?GGGHHGHB1<<<</<CB/01?/?CEB121?FA</?11?11?10?1?FCHHF1>=1<=<=0CGBFDG0<....=.E.:-;ACCGGA000/;CBBB0C9..09B9000090F9F0FGGFGGGFGGE0/;BE-9----
@M05620:37:000000000-D9766:1:1101:11580:2938 1:N:0:62
ACCACACCTTCTACAATGAGCTGCGTGTGGCTCCCGAGGAGCACCCCGTGCTGCTGACCGAGGCCCCCCTGAACCCCAAGGCCAACCGCGAGAAGATGACCCAGGTGAGTGGCCCGCTACCTCTTCTGGTGGCCGCCTCCCTCCTTCCTGGCCTCCCGGAGCTGCGCCCTTTCTCACTGGTTCTCTCTTCTGCCGTTTTCCGTAGGACTCTCTTCTCTGACCTGAGTCTCCTTTGGAACTCTGCAGGTTCT
+
CCCABCCCFFFFGGGGGGGGGGHHGEDBGEHHFFGFGGFGGHHHHGGGGGGGHHHHGHHGGGGGGGGGGGGHHFHGGGGHGHHHHGGEFGBCCGHHHHGHHHHE/?G1FGHGGHHGGGGGHEHHHHHHHHHGHHGGGGGHGHHGHGGGGGGGGGGGGDA-@F.FGGFFFFFFFFFFFFFFFFFFFFFFFFFFFFFFFFFFFFFFFFFFFFFFFFFFFFFFFFEFBFFFFFFFFFFFFFFF0FFFFFF.BFF
@M05620:37:000000000-D9766:1:1101:17236:2958 1:N:0:62
ACCACACCTTCTACAATGAGCTGCGTGTGGCTCCCGAGGAGCACCCCGTGCTGCTGACCGAGGCCCCCCTGAACCCCAAGGCCAACCGCGAGAAGATGACCCAGGTGAGTGGCCCGCTACCTCTTCTGGTGGCCGCCTCCCTCCTTCCTGGCCTCCCGGAGCTGCGCCCTTTCTCACTGGTTCTCTCTTCTGCCGTTTTCCGTAGGACTCTCTTCTCTGACCTGAGTCTCCTTTGGAACTCTGCAGGTTCT
+
CCCCCCCCFFFFGGGGGGGGGGHHGEGEGGHHHGGEFGFFGHHHHGGGGEGGHHHHHHHGGGGGGGGGGGGHHHHGGGGHGHHHHGGGGFBDGGHHHFHHHHHHGFGGHFGGGHHGGGGGHHHHHHHHHHHGHHGGGGGHGHHGHGGGGGGGGGGGGGGCCGGGGDFFFFFFFFFFFFFFFFFFFFFFFFFFFFFFFFFFFFFFFFFFFFFFFFFFFFFFFFFFFFFFFFFFFFFFFFFFFFFFFFFFFFF
@M05620:37:000000000-D9766:1:1101:12847:2979 1:N:0:62
AGTGCCAGCTCTCAATCGCACAGGGGACCCAGGGCCTGGCCCCTCCATCCAGAAAACCTATGACCTCACCCGCTACCTGGAGCACCAACTCCGCAGCTTGGCTGGGACCTATGTGAGTATCCAGCGTAGGAATCTGGGAGTTGGGGAGGAGTGAGGAGTTGGGGAAAGACAGTCCTAACCGTGGAGGGTTCTGGTAAATGATGGGGTGAGGAGGCGCTCTTTGGCTCCCACCAGTCCCCCTGTCTGGTCTA
+
CCACCFFFCFFFGGGGGGGGGFHGDGGGGGHHFGGGGGHHHHGHGGHHHGHHFHFGHFHGHEAGHHHFHHHGG>FFHGHHHHHHHHHHGHHHEGGGGHHHGGHEFFHHGHHHHHHHHHHHHHHHHGEDGGHHHHHHHGGGGHHHGGGGGGGHHGHGHGHHHHGGGGHHGHHHHHHHHHHHGGGGGGGGGGFGGGFGGGGGGGGGGGFFFFFFFF.;CFFFFFFFFFFFFFFFFFFFFFFFFFFFFFFFFFF
@M05620:37:000000000-D9766:1:1101:15502:2980 1:N:0:62
ACCACACCTTCTACAATGAGCTGCGTGTGGCTCCCGAGGAGCACCCCGTGCTGCTGACCGAGGCCCCCCTGAACCCCAAGGCCAACCGCGAGAAGATGACCCAGGTGAGTGGCCCGCTACCTCTTCTGGTGGCCGCCTCCCTCCTTCCTGGCCTCCCGGCGCTGCGCACTTTCTCACTGGTTCTCTCTTCTGCCGTTTTACGTAGGACTCTCTTCTCTGACCTGAGTCTCCTTTGGTTCTCTGCAGGTTCT
+
1AAAAAAAFFFBFGGFFGGFF1F1A0AEGCGH1FGFGGGEGHHHHGGEEEGEDGGGHFEF///EF//EEGG0E1>EEG////FFC?</BCG?//0<1111?G/?/1<1?1?FGH/AC-->00000=<GH0<CH.<A?A..CGHGB00;CBFF.9..;9A--@9@F??-@-;F//;FFFE-/9;FBFF9BFFFFF@ABFF/;9;/:-;B/FF/9FF//99////-;-B9F/F/////--/;//99BB--BF9
@M05620:37:000000000-D9766:1:1101:11225:2987 1:N:0:62
ACCACACATTCTACAATGCGCTGCGTGTGGCTCGCGAGGAGCACCCCTTGCTGCTGACCGAGGCCCCCCTGAACCCCAAGGCCAACCGCGCGAAGATGACCCAGGTGAGTGGCCCGCTACCTCTTCTGGTGGCCGCCTCCCTCCTTCCTGGCCTCCCGGAGTTGCGCCCTTTCTCACTGGTTCTCTCTTCTGCCGTTTTCCGTAGGACTCTCTTCTCTGACCTGCGTCTCCTTTGGAACTCTGCAGGTTCT
+
BBBBBBB3BBBFGGGGGG4EEFGGGGG22BGBF2AA0AAE?FDFGGG1BBFHEHFHHHG/>//EFFGGGGFHFHHGGGGHGHHHHGGGGG/>AFG/DGDHHFAFFCF1>>>CEH.<C?@CGHHHF;CHFGGFHCBFFGGGGGGFGGGGFFGGGGGGFDF--.::FFFFFFFFFFFFFFFFFFBFFFFFFFFFFB;DFFFFF.;.;.9;FFFFFF/;BFFFFB/.;BDAFFFFFFFEFFFFFFFF9FFFFBF
@M05620:37:000000000-D9766:1:1101:21259:2990 1:N:0:62
GAGGCTGCTTTGGAAGAAACTCATAGATTACTGCAACAGTTCCCCCTGGACCTGGAAAAGTTTCTTGCCTGGCTTACAGAAGCTGAAACAACTGCCAATGTCCAACAGCATGCTACCCGCGAGGTCCTGCTCCACTACGCCTGCCTGCCCGAGATAGCGCTGCTGAGACAATGGCATGTGAACTTACAACTTACGCACTAGCACGCTTCACGATACACTTGTACACGCCTCAGCATTTGTCCTTGTCCCTG
+
BBBBBBFAFFFFFG5FGFGGGGGGGHHHHHHHHHHHHGHFGGGHHGGGHHHHHHHGGFHHBGHHHHHHHHHHHHHGHHHHHHHHHGHHHFFHHHBGH3@34444331?1B3B33BB2B1///>//?BB2?232223BBC//@/F02200//</</1<1-->-<<110<CGF0D//<0.00=0000000:/;<0CEG.-;<0/0;9-.C.00..;.=B9;00090;0.-.9.//;//;BF//;/BF;:;///
@M05620:37:000000000-D9766:1:1101:19499:3011 1:N:0:62
ACCACACCTTCTACAATGAGCTGCGTGTGGCTCCCGAGGCGCACCCCGTGCTGCTGACCGAGGCCCCCCTGACCCCCAAGGCCACCCGCGAGAAGGTGACCCAGGCGAGTGGCCCGCTACCTCTTCTGGTGGCCGCCTCCCTCCTTCCTGGCCTCCCGGAGCTGCGCCCTTTCTCACTGGTTCTCTCTTCTGCCGTTTTCCGTAGGACTCTCTTCTCTGACCTGAGTCTCCTTTGGAACTCTGCAGGTTCT
+
AAAAA1A>CFFF3GGGGGGBG1GFEEEE0EFGHEFG0FG/AEAEGGEGAEE/1B@BFHFEEE/EFEEEGEAB0BFEGC?GFGGH/FFCC/C@//00?1??1FCA..-<C-<<<<<<;CCCHBFGF;GCG0;.9:9@A9EEEFBB/CGFFB/99CF9EF--@?-BF?@B@@FBFFFFFFBF/B9/;99/;FF//9-99;A/9-9-ABFBFB/F//;/BFBF/;/BF-;FBFFFF//9/;BFF9/BFF?FFB;
@M05620:37:000000000-D9766:1:1101:16569:3076 1:N:0:62
ACCACACCTTCTACAATGAGCTGCGTGTGGCTCCCGAGGAGCACCCCGTGCTGCTGACCGAGGCCCCCCTGAACCCCAAGGCCAACCGCGAGAAGATACCCAGGAGAGTGGCCCGCTACCTCTTCTGGTGGCCGCCTCCCTCCTTCCTGGCCTCCCGGTGCTTCGCCCTTTCTCACTGGTTCTCTCGTCTGCCGTTTTCCGTAGGACTCTCTTCTCTGACCTAAGTCTCCTTTGGAACTCTGCAGGTGCTA
+
AA?A>>>>BCBDAGF4FFBF4FGHGBEAA2BBFAABAEA2ABCGHGEAA1E1D33BGAGAE@EE1E/>EEEGFHCEFEE?FH?//?EED/>BD/0111?FGB<////??1/??<---->CDGG0=000=/.<C--;.:CE:;;/00;;9/.;0C9EA---;00;;C.ABFFFF/99F/.//9;/BB.;.9ABF@DDF./;./..9/B/B/F/;;/;F/B/B9/9//9/;BFBFBBBB//;FFBF/A./;:9
@M05620:37:000000000-D9766:1:1101:18231:3088 1:N:0:62
ACCACACCTTCTACAATGAGCTGCGTGTGGCTCCCGAGGAGCACCCCGTGCTGCTGACCGAGGCCCCCCTGAACCCCAAGGCCAACCGCGAGAAGATGACCCAGGTGAGTGGCCCGCTACCTCTTCTGGTGGCCGCCTCCCTCCTTCCTGGCCTCCCGGAGCTGCGCCCTTTCTCACTGGTTCTCTCTTCTGCCGTTTTCCGTAGGACTCTCTTCTCTGACCTGAGTCTCCTTTGGAACTCTGCAGGTTCT
+
ABAAAAABBBCFDDBFGGFBFGHHGFGBAEGGEGGGGGGCFHGHHGGEEFEFHHHHHHHGGGGGFGGGGGGFFHHGGGGHGHHFHGEEGGGGGFHHEHHHHHHEGHHHHFGFGHHGGCCCHHHHHHHHHHHGGHGGGGGHGHHGHGGGGGGGGGGGGGGA-BGGFBFFFFFFFFFFFFFFBFFFFFFFFFFFFFFDFFFFFFFFFFFFFFFFFFFFFFFFFFFFEFFFFFFFFFFEFFFFFFFFFFFAFFF
@M05620:37:000000000-D9766:1:1101:18223:3105 1:N:0:62
ACCACACCTTCTACAATGAGCTGCGTGTGGCTCCCGAGGAGCACCCCGTGCTGCTGACCGAGGCCCCCCTGAACCCCAAGGCCAACCGCGAGAAGATGACCCAGGTGAGTGGCCCGCTACCTCTTCTGGTGGCCGCCTCCCTCCTTCCTGGCCTCCCGGAGCTGCGCCCTTTCTCACTGGTTCTCTCTTCTGCCGTTTTCCGTAGGACTCTCTTCTCTGACCTGAGTCTCCTTTGGAACTCTGCAGGTTCT
+
DCDDDDDDFFFFGGGGGGGGGGHHGFGB4FHHHGGGGGGGDHHHHGGGGGGGGHGHHHHGGGGGGGGGGGGHHHHGGGGHGHHHHGGGGGFGGGHHHHHHHHHHGHH1C?GFFHHGGGGCHHHHHHHHFHGGHHGGGGGGEHHGHGGGGGGGGGGGGDA-9@GFGGFFFFFFFFFFFFFFFFFFFFFFFFFFFFFFFFFFFFFFFFFFFFFFFFFFFFFFFFFFBFFFFFFFFFFFFFFFFFFFFFFFFFF
@M05620:37:000000000-D9766:1:1101:20959:3115 1:N:0:62
ACCACACCTTCTACAATGAGCTGCGTGTGGCTCCCGAGGAGCACCCCGTGCTGCTGACCGAGGCCCCCCTGAACCCCAAGGCCAACCGCGAGAAGATGACCCAGGTGAGTGGCCCGCTACCTCTTCTGGTGGCCGCCTCCCTCCTTCCTGGCCTCCCGGAGCTGCGCCCTTTCTCACTGGTTCTCTCTTCTTCCGTTTTCCGTAGGACTCTCTTCTCTGACCTGATTCTCCTTTTGAACTCTGCAGGTTCT
+
A?1AA?AAFFFFBGGDABFFGFFBAAEAAAGGFCFEEEG?CHHHHGGGEEGEDBFHHHBEEE@GFGEEGGFBHHEFGAAGFCHHEGGEGG/<</GFDBB<<GCHG1?1FG1A?FA?-AC-FGH0=0DGHD/<CG-A-.;;CC/:;;BF0;::;099.C@@@@./9??B@-B/9FFFFF/-;;FBF99/:9;/99BFBFE9F-99BFBBBFBF//9FBFF/BB/;:/9BFBF/B//:-:BFFF/BBF?FBF9
@M05620:37:000000000-D9766:1:1101:21029:3148 1:N:0:62
AGTGCCAGCTCTCAATCGCACAGGGGACCCAGGGCCTGGCCCCTCCATCCAGAAAACCTATGACCTCACCCGCTACCTGGAGCACCAACTCCGCAGCTTGGCTGGGACCTATGTGAGTATCCAGCGTAGGAATCTGGGAGTTGGGGAGGAGTGAGGAGTTGGGGAAAGACAGTCCTAACCGTGGAGGGTTCTGGTAAATGATGGGGTGAGGAGGGGCTCTTTGGCTCCCACCAGTCCCCCTGTCTGGTCTA
+
AAAABFFFBFFFGFGGGGGGGFHHGGGGGGHHGFGEFGHFHHGHGGGGHHGHHB3GHGFFHHHHHHEGHHHGGGFGHHHHHHHFGHGHGHHHGD?EGBHHGHHGGGHHGHHHHHHHHHHHHGHHHGFGGGGHHHHHHGFGFHFHGGGGGGGHHHHHHGHHHHGGGGHGHHHHHHHHHHHHGGEGGGGGCFFGGGFGGGGGGGGGGGFFFFFFFFFFFFFFFFFBFFFFFFFFFFFFFFFFFFFFFFFBFFB
@M05620:37:000000000-D9766:1:1101:22151:3167 1:N:0:62
ACCACACCTTCTACAATGAGCTGCGTGTGGCTCCCGAGGAGCACCCCGTGCTGCTGACCGAGGCCCCCCTGAACCCCAAGGCCAACCGCGAGAAGATGACCCAGGTGCGTGGCCCGCTACCTCTTCTGGTGGCCGCCTCCCTCCTTCCTGGCCTCCCGGCGCTGCGCCCTTTCTCACTGGTTCTCTCTTCTGCCGTTTTCCGTAGGACTCTCTTCTCTGACCTGTGTCTCCTTTGGAACTCTGCAGGTTCT
+
CCCCCCCCFFFFGGGGGGGGGGHHGFGEAFHHHGGGGGGGGHGHHGGGEGGGHHHHHHHGGGGGGGGGGGGHGHHGGGGHGHHHHGGGGGFGGGHHEHHHHHGHGHG1<FECGHC-DD-CFHFHFGHH0GF<FC:@::DGGGGEGBFGGGBFGGGGEE--:=@-9:=DAFFFFF009:BFFBBBFFBFBBBBF0@DFFFFFFB.:.0;BBFFFB00:FF0BFFB0;FBFFFFFFFFFBF;BFFF0B?9B0B
@M05620:37:000000000-D9766:1:1101:22151:3186 1:N:0:62
ACCACACCTTCTACAATGAGCTGCGTGTGGCTCCCGAGGAGCACCCCGTGCTGCTGACCGAGGCCCCCCTGAACCCCAAGGCCAACCGCGAGAAGATGACCCAGGTGAGTGGCCCGCTACCTCTTCTGGTGGCCGCCTCCCTCCTTCCTGGCCTCCCGGAGCTGCGCCCTTTCTCACTGGTTCTCTCTTCTGCCGTTTTCCGTAGGACTCTCTTCTCTGACCTGAGTCTCCTTTGGAACTCTGCAGGTTCT
+
CCCCCCCCFFFFGGGGGGGGGGHHGGGEHGHHHGGGGGGGGHHHHGGGGGGGHHHHHHHGGGGGGGGGGGGHHHHGGGGHGHHHHGGGGGGGGGHHHHGHHHHHGHHGHHGGGHHGGGGGHHHHHHHHBHGGHHGGGGGGGHHGHGGGGGGGGGGGGG?-AGGGGGFFFFFFFFFFFFFFFFFFFFFFFFFFFFAFFFFFFFFEDFFFFFFFFFFFFFFBFFFFFFFFFFFFFFFEFFFFFFFFBFFFBFF
@M05620:37:000000000-D9766:1:1101:17643:3212 1:N:0:62
ACCACACCTTCTACAATGAGCTGCGTGTGGCTCCCGAGGAGCACCCCGTGCTGCTGACCGAGGCCCCCCTGAACCCCAAGGCCAACCGCGAGAAGATGAGTGAGTGGCCCGCTACCTCTTCTGGTGGCCGCCTCCCTCCTTCCTGGCCTCCCGGAGCTGCGCCCTTTCTCACTGGTTCTCTCTTCTGCCGTTTTCCGTAGGACTCTCTTCTCTGACCTGAGTCTCCTTTGGAACTCTGCAGGTTCTAGATC
+
AAAAA1A>FFFFFGGFGGGDGBG1EECEF?FGFFGE0EE?AFAGHGGGBEEF1GGHHHHE>EEEGGGGGGGF1>FEFGEHGHHGHGGGGGCCCCB1>FB?FDF?FFGGHHGGGGGHHHGHHHGF=<CGHCCGGGHGHHEHHHHHGHHGGGG9EAGGGGGFGGE@@FFBFFFFFFF::FFFFFFFFFFFF@ABFFFFFBABFFFFFFFFFFFFFF/B/;FFFFFBFFFFFFFFFFFFFFBFFF;BFF/9;F/
@M05620:37:000000000-D9766:1:1101:17626:3219 1:N:0:62
ACCACACCTTCTACAATGAGCTGCGTGTGGCTCCCGAGGAGCACCCCGTGCTGCTGACCGAGGCCCCCCTGAACCCCAAGGCCAACCGCGAGAAGATGAGTGAGTGGCCCGCTCCCTCTTCTGGTGGCCGCCTCCCTCCTTCCTGGCCTCCCGGCGCTGCGCCCTTTCTCACTGGTTCTCTCTTCTGCCGTTTTCCGTAGGACTCTCTTCTCTGCCCTGAGTCTCCTTTGGAACTCTGCAGGTTCTCGATC
+
BBCCBBBAFFFFGGGGGGGGGGHHGGGB4EGGGFGEEGEGDHHHHGGGFEGGGHHHHHHGGCFFGGGGGGGHBGHGGGGHGHHHHGGGDG@DGGHGHHHHGHHHHHGGH?ACC?FGHHHHHGFDGGFHHGC@FGHGHHGHHHHHCCFGGGGGGFCDG?GFFFA@DBFFFFFFF9BBFFFFFFFFFFF/BCA.BEFFDFED9BFFFFFFFFFFFF/;AFFFBB//;FFBFFFEF/BF:BF/BF9:FF/;//.
@M05620:37:000000000-D9766:1:1101:16319:3235 1:N:0:62
ACCACACCTTCTACAATGAGCTGCGTGGGGCTCCCGAGGAGCACCCCGTGCTGCTGACCGAGGCCCCCCTGAACCCCAAGGCCAACCGCGAGAAGATGACCCAGGTGAGTGGCCCGCTACCTCTTCTGGTGGCCGCCTCCCTCCTTCCTGGCCTCCCGGAGCTGCGCCCTTTCTCACTGGTTCTCTCTTCTGCCGTTTTCCGTAGGACTCTCTTCTCTGACCTGAGTCTCCTTTGGAACTCTGCAGGTTCT
+
AAABBBBBFFFFGGGFGGGGGCGFGGE2AEGECGGEAECEGHH1FEGGGGFGFGHHHHHGGCEGGGGGGGGHHHHGGGGHGHHHHGGGGGGGGGHHHGHHHHHEGGGGCFGGGHHGGGGGHHHHHHHHHHHGHHGGGGGHGGGGGGGGGGGGGGGGGGGG?DFFFFFFFFFFFFFFFFFFFFFFFFFFFFFFFFFFFFFFFFFFFFFFFFFFFFFFFFFFFFFF/9FFFFFFFFFFFFFFFFFFFFFFFFF
@M05620:37:000000000-D9766:1:1101:18702:3247 1:N:0:62
AGTGCCAGCTCTCAATCGCACAGGGGACCCAGGGCCTGGCCCCTCCATCCAGAAAACCTATGACCTCACCCGCTACCTGGAGCACGAACTCCGCAGCTTGGCTGGGACCTATGTGAGTATCAAGCGTAGGAATCTGGGAGTTGGGGAGGAGTGAGGAGTTGGGGAAAGACAGTCCTAACCATGGAGGGTTCTGGTAAATGATGGGGTGAGGAGGGGCTCTTTGGCACCCACCAGTCCCCCTGTCTGGAATA
+
>>3AAFFCAFFFGGGGGFGEEGGHGGGE2AGHF?EE2AFG2FGHGGHB5FHG3BAFHFCAGH5GHGFHHFGGGEG>FFGHGHG11/??EGHHGFEECFHHC3B/E/FGD0FHHHHHF?FGH2@GFD/C</@GFBGDHFHG<FHH?<FDCD<CHG0.CECFFHG?.AH.CHH/G0:CHHFG00=CC/CB..;FGF0;CFGGGFF0.CCBEFFFF.9BB-.FFFF/F//:;EDDFFFF/9A9-.;9FFF/F/9
@M05620:37:000000000-D9766:1:1101:22700:3269 1:N:0:62
ACCACACCTTCTACAATGAGCTGCGTGCGGCTCCCGAGGAGCACCCCGTGCTGCTGACCGAGGCCCCCCTGAACCCCAAGGCCAACCGCGAGAAGATGACCCAGGTGAGTGGCCCGCTACCTCTTCTGGTGGCCGCCTCCCTCCTTCCTGGCCTCCCGGAGCTGCGCCCTTTCTCACTGGTTCTCTCTTCTGCCGTTTTCCGTAGGACTCTCTTCTCTGACCTGCGTCTCCTTTGGAACTCTGCAGGTTCT
+
3>>AABAABFCFFFGFFGAFA5GCE2A22AEE2CFE?EEGDHHFHGGA1AEFBGCGGHF0>ECGG1>EGEE0B?GGGE/FECHHEG/<DG<</DFF1FBDGHGHGHH1<GFGGHGGGGGGHHHGHHHHHHFGHH?CCD.CFGGGGFGGGFFFF0AAEG@-BBFFF-BD?BFFFFFFFFFFFFFFFFFFFFFFFFBADFFFFFFFFFFFFFFFFFFFFFFFFFFF.;ABDFFFFFFEFFFFFFFFBFFFFFF
@M05620:37:000000000-D9766:1:1101:18971:3306 1:N:0:62
ACCACACCTTCTACAATGAGCTGCGTGTGGCTCCCGAGGAGCACCCCGTGCTGCTGACCGAGGCCCCCCTGAACCCCAAGGCCAACCGCGAGAAGATGACCCAGGTGAGTGGCCCGCTACCTCTTCTGGTGGCCGCCTCCCTCCTTCCTGGCCTCCCGGAGCTGCGCCCTTTCTCACTGGTTCTCTCTTCTGCCGTTTTCCGTAGGACTCTCTTCTCTGACCTGAGTCTCCTTTGGAACTCTGCAGGTTCT
+
BBBBBBBAFFFFGGGGGGFGGGHHGGGGHGHHHGGE?EGGGHHHHGGGGGGGFGHHGHHGGGGGGGGGGGGHHHHGGGGHGHHHHGGGGGGGGGHHHHHHHHHHFHHFF?GEGHHGGGGGHHHHHHHHHHHGHGGGGGGHGHHGHGGGGGGFGGGGGG-;?DFGGGFFFFFFFFFFFFFFFFFFFFFFFFFFFFFFFFFFFFFFFFFFFFFFFFFFFFEFFFFBFFFFFFFFFFFFFFFFFFFFFFFFFFF
@M05620:37:000000000-D9766:1:1101:13520:3326 1:N:0:62
ACCACACCTTCTACAATGAGCTGCGTGTGGCTCCCGAGGAGCACCCCGTGCTGCTGACCGAGGCCCCCCTGAACCCCAAGGCCAACCGCGAGAAGATGACCCAGGTGAGTGGCCCGCTACCTCTTCTGGTGGCCGCCTCCCTCCTTCCTGGCCTCCCGGAGCTGCGCCCTTTCTCACTGGTTCTCTCTTCTGCCGTTTTCCGTAGGACTCTCTTCTCTGACCTGAGTCTCCTTTGGAACTCTGCAGGTTCT
+
CCCCCCCCFFFFGGGGGGEGGGHHGGGFGGHHHGGGDGEGGHHHHGGGGGGGHHHHHHHFGGGGGGGGGGGHHHHGGGGHGHHHHGGGGG@FCDHGGHHHF2/?/?1FHDGEGHFGGGCFBDFDGGH0<GB.<C<AD.EHGHHGCFGG099CFFGGFD-9-A90;@BF;-FFFFBBFF0/;BB0;BF;BFF0BF;AFFEFF?FF..:BB/09BBBFB0;BFFF/BFBFF0BFFFBFFBFF0BBBFFFFBF9
@M05620:37:000000000-D9766:1:1101:17724:3340 1:N:0:62
ACCACACCTTCTACAATGAGCTGCGTGTGGCTCCCGCGGAGCACCCCGTGCTTCTGACCGATTCCCCCCTGAACCCCAAGGCCAACCGCGAGAAGCTGACCCAGGCGAGTGGCCCGCCACCTCTTCTGGTGGCCGCCTCCCTCCCTCCTGGACTCCCCGAGCTGCGCCCTTTCTCACTGGTTCTCTCTTCTGCCGTTTTCCGTAGGACTCTCTTCTATGACCCGAGTCTCCTTTGGAAGTCTGCAAGCTCT
+
>A>>AAA>CCBD5FGGGGABBAFHGEGF42BFGFFG2AEE0A1FHGGAB???5FGF@DGE//1BFDGEGEECGFGFFEEGFHHHG/EBDC/<>??22??FCC/////-<-.>.0>@@--..<C00<0;0;:..CDA@9.99:/C.;/:/;//;0/CG.9;-@./BB9.;9BFFBBB9B/FB/BBFFB/BFFFFFA.;FE/F.9...;//BBF/BB9///9/;.---..;/;BFFB/////9/;/B/:.99/
@M05620:37:000000000-D9766:1:1101:9970:3347 1:N:0:62
AGTGCCAGCTCTCAATCGCACAGGGGACCCAGGGCCTGGCCCCTCCATCCAGAAAACCTATGACCTCACCCGCTACCTGGAGCACCAACTCCGCAGCTTGGCTGGGACCTATGTGAGTATCCAGCGTAGGAATCTGGGAGTTGGGGAGGAGTGAGGAGTTGGGGAAAGACAGTCCTAACCGTGGAGGGTTCTGGTAAATGATGGGGTGAGGAGGGGCTCTTTGGCTCCCACCAGTCCCCCTGTCTGGTCTA
+
AA1>A1DCAFFF1GAA1F11A0F0FE?EA0FG0EE?/FGA0F/BEEHHH0GH1FEEBEEHGFBGHHHHHHHEE/EEHHFH>FGH0GH/ECHCE?/>@CEGEHFGGGHFGHHHHHHHHHHHHHGGFCCAGGHFGHHHHHHFFGHHGGFCGGEGHHHHHGGHHHGGGGHHGGGHHHGHHHHHGGGAGEGGCFFGGGCFFGGGGGGGGGF@FFFFFF@@?@EFFFFFFFFFFFFFFFFEBBEF@FFFFFFFFF:
@M05620:37:000000000-D9766:1:1101:17479:3370 1:N:0:62
ACCACACATTCTACAATGCGCTGCGTGTGGCTCCCGAGGAGCACCCCTTGCTGCTGACCAAGGCCCCCCTGAACCCCAAGGCCAACCGCGCGAAGATGACCCAGGTGCGTGGCCCGCTACCTCTTCTGGTGGCCGCCTCCCTCCTTCCTGGCCTCCCGGCGCTGCGCCCTTTCTCACTGGTTCTCTCTTCTGCCGTTTTCCGTAGGACTCTCTTCTCTGACCTGCGTCTCCTTTGGAACTCTGCAGGTTCT
+
>>>A>AA3@@BBFGBFGGBAEEGGGEE2BAB2BBBB2EA?EGAFGEABBBBFFHHHFFF3B1?BFEGFG>1B3GHEEEEHGHFGH?EEEE/>CDG?FGHHGHEHFHHFCFDDGHFCAADGHHHHG<DGHHHGAGGDCAEHGFHAFFGGGGFFFGGGGF@-;-;@FBBFBBFFFFFBFFFFFFFFFFBFFFFFFFBDFFFFFFF.DFFFFBFFFF/9FBF;F9/BFBD?DFFFFFFFFFFF;BFFFFF9;;B
@M05620:37:000000000-D9766:1:1101:17764:3372 1:N:0:62
ACCACACCTTCTACAATGAGCTGCGTGTGGCTCCCGAGGAGCACCCCGTGCTGCTGACCGAGGCCCCCCTGAACCCCAAGGCCAACCGCGAGAAGATGACCCAGGTGGGTGGCCCGCTACCTCTTCTGGTGGCCGCCTCCCTCCTTCCTGGCCTCCCGGCGCTGCGCCCTTTCTCACTGGTTCTCTCTTCTGCCGTTTTCCGTAGGACTCTCTTCTCTGACCTGCGTCTCCTTTGGAATTCTGCAGGTTCT
+
3AABBBBBFFFFGGGGFGGGGGHHGGGEGGHHHGGGGGGGGGHHHGGGGGGGHHHHHFHGGGGGGGGEGGGGFHHGGGGHGHHHHGGGGGGGGGHE>FGD?2/FE<</>??->G.-A-<A<GHF0=GGG</CGHCGGA.CEGBE/;0:00;CF0CE.E--;@B-A--:>@FBFF///;/;FBBB/FF/BFBFBBDF.B.;FF/A..:9:BFFF//:B////;/.?9ABF.////:B/B//;/F9/BAF//9
@M05620:37:000000000-D9766:1:1101:17488:3391 1:N:0:62
ACCACACCTTCTACAATGAGCTGCGTGTGGCTCCCGAGGAGCACCCCGTGCTGCTGACCGAGGCCCCCCTGAACCCCAAGGCCAACCGCGAGAAGATGACCAAGGTGGGTGGCCCGTTACCTCTCCGGGTGCCCGCCTCCCTCCTTCCTGGCCTCCCGGACCTGCGCCCTTGCTCACTGTTTCGCTCTTCTCCCTTTTCCCGTAGGACTCTCTTTTCGGACCTGATGCTCCTTTGGAACTCTTCAGTTTCT
+
BBBBBBB>CFFFGGGGGGBFGGHHGEGB4EHGGBFF?EEEDHGHHGGEEEFGGHHHHHGAE@CFGGGGGEEHFHHGGGGHGHHHHGGGDG@CGGHEGHFHC2/?/1<////-F<><-<.<0=00/<.<;;C.;:.;-;EE./99BFGGBFFG.099.E-9--9.99BF-DF./;FBFB9/;9/.9..AF///;/.////;/;A=..//9///:///;--.9;..//////;FFBF/999B///9///9///
@M05620:37:000000000-D9766:1:1101:20172:3395 1:N:0:62
ACCACACCTTCTACAATGAGCTGCGTGTGGCTCCCGAGGAGCACCCCGTGCTGCTGACCGAGGCCCCCCTGAACCCCAAGGCCAACCGCGAGAAGATGACCCAGGTGAGTGGCCCGCTACCTCTTCTGGTGGCCGCCTCCCTCCTTCCTGGCCTCCCGGAGCTGCGCCCTTTCTCACTGGTTCTCTCTTCTGCCGTTTTCCGTAGGACTCTCTTCTCTGACCTGAGTCTCCTTTGGAACTCTGCAGGTTCT
+
CBBCCCCCFFFFGGGGGGGGGGHHGGGBEEHGHGGGDGGGFHGHHGGGGGGGGHHHHHHGGGGGGGFGGGGHGHHGGGGHGHHHHGGGGGDGGGHHHHHHHHHHGHHHHHHGGHHGGGGGHHHHHHHHHHHGHHGGGGGHGHHGHGGGGGGGGGGGGGGGGGGGGGFFFFFFFFFFFFFFFFFFFFFFFFFFFFFFFFFFFFFFFFFFFFFFFFFFFFFFFFFFBFFFFFFFFFFFFFFFFFFFFFFFFFF
@M05620:37:000000000-D9766:1:1101:13714:3409 1:N:0:62
GAGGCCGCTTTGGAAGCAACTCATAGATTACTGCAACAGTTCCCCCTGGACCTGGAAAAGTTTCTTGCCTGGCTTACAGAAGCTGAAACAACTGCCAATGTCCTACAGGATGCTACCCGTAAGGAAAGGCTCCTAGAAGACTCCAAGGGAGTAAAAGAGCTGATGAAACAATGGCAAGTACGTCAGGCATTTCCGCTTTAGCACGCTTGTGGATCCAATTGAACAATTCTCAGCATTTGTACTTGTACCTG
+
>>AAA1>>AA1DCFFG0BBG0F1F3FGHGHHHHH1BFCF12DFGGEAB/BFBGFHHHHFBB2GH2FBGHHGHHH0EGHHFHHH1@GHGHGGHFHHHB@FG@BFG2FG1>GHF0G21BG?/>A<1B00<FGG0FFG>11BBFGFF11</?/??<1DF1/0?111?F?FGHHGHEHFG1F111>FFECCC<GHHH<<A.CC;0:::-:C:E.<AF0;FF0CFFF09F/9009;0;FFGGGGCFGF00000;;C
@M05620:37:000000000-D9766:1:1101:13554:3418 1:N:0:62
GAGTCTGCTTTGGAAGAAACTCATAGATTACTGCAACAGTTCCCCCTGGCCCTGGAAAAGTTTCTTGCCTGGCTTACAGAAGCTGAAACAACTGCCAATGTCCTAAAGGCTGATCCCCGTCAGGCAAGGCTCCTCGCAGCATCCCAGGGAGTCAAAGCGCTGCTGAACCAATGGCAAGTCAGTCAGGCCTTTCCGCTTTAGCACTCTTGTGGCACCCATTGCACCATTCTCAGCCTTTTTCCTTGTCACTG
+
>3A3>5@FF@B444AFEGGFDFHBFHBGHFHFHHFHFHHHHGBEGGCFE2BFGGFGCGFGFGFGHFHHHFGFGBFFGFGHEFBBGDGHHHGH3FBGHGHHHDGG4@BFF1BA?GHBHG/?//?FB/0?EHHHGGF/>///0BBFFBFC?A/?FF2@@0/>?ADFFHH1F0FCGHHHHFGH0=<DGHGCE/CHDD?DD.EGGHHH:GHGHCGA;/;;:EGFG0B9/.9;;009B//CFB0090;BB0=99FF
@M05620:37:000000000-D9766:1:1101:13569:3437 1:N:0:62
GAGGCTGCTTTGGAAGAAACTCATAGATTACTGCAACAGTTCCCCCTGGACCTGGAAAAGTTTCTTGCCTGGCTTACAGAAGCTGAAACAACTGCCAATGTCCTACAGGATGCTACCCGTAAGGAAAGGCTCCTAGAAGACTCCAAGGGAGTAAAAGAGCTGATGAAACAATGGCAAGTAAGTCAGGCATTTCCGCTTTAGCACTCTTGTGGATCCAATTGAACAATTCTCAGCATTTGTACTTGTAACTG
+
AAAA>AFAFFFFGBEGGF4GGGGHHDGHHFHFGHFDFFGGGFFGHGGAGGFHGHGHBDFGFGHFHHHBBFGGGHHBBFFGHHFGHE3GBFEHHHHHHHHHHBBFHHGGFGHHHHHGHGG?EEHFFCG0B?FFFGHGHGHHCGCG?FHF?FAEGFHFDF@FD@FHHFGFGHHFFHFFFFG?<F<FFGGGHFHGBGAEAEG==DDG0CGFHDFGHCGHGFGHHH0CC:0C;G;BBFFGGGGFFGFGC9;0;0F
@M05620:37:000000000-D9766:1:1101:16793:3438 1:N:0:62
ACCACACCTTCTACAATGAGCTGCGTGTGGCTCCCGAGGAGCACCCCGTGCTGCTGACCGAGGCCCCCCTGAACCCCAAGGCCAACCGCGAGAAGATGACCCAGGTGAGTGGCCCGCTACCTCTTCTGGTGGCCGCCTCCCTCCTTCCTGGCCTCCCGGACCTGCGCCCTTTCTCACTGGTTCTCTCTTCTGCCGTTTTCCGTAGGACTCTCTTCTCTGACCTGAGTCTCCTTTGGAACTCTGCAGGTTCT
+
BBBAABBABFFFGGGGGG5BGFHHGEGBAEHFHFGE?FFCAHHHHGGGFEFGFHHHHHHEFECGGGGGGGGHGHHGGGGHGHHHHGGGGG<CCGHEDGHHHHEGFHH1FGGGGHHFCGGGHHHHHHHHHHHGHHGGGGGHGHHGHGGGGGGGGGGGGGGABFGGGGFFFFFFFFFFFFFFFFFFFFFFFFFFFFFDFFFFFFFFDFFFFFFFFFFFFFFFFFFF/BFFFFFFFFFFFFFFFFFFFFFFFFF
@M05620:37:000000000-D9766:1:1101:19951:3498 1:N:0:62
AGTGCCAGCTCTCAATCGCACAGGGGACCCAGGGCCTGGCCCCTCCATCCAGAAGACCTATGACCTCACCCGCTACCTGGAGCACCAACTCCGCAGCTTGGCTGGGACCTATGTGAGTATCCAGCGTAGGAATCTGGGAGTTGGGGAGGAGTGAGGAGTTGGGGAAAGACAGTCCTAACCGTGGAGGGTTCTGGTAAATGATGGGGTGAGGAGGGGCTCTTTGGCTCCCACCAGTCCCCCTGTCTGGTCTA
+
A3AAAFFFBFFFG4GGGCGE2AFGGEEEAEGHGFGFEFHFFHGHGG2G5FFGHB3BFGHHHFFHHHBGHHHEGGEGHHGFGHGFFG1GGCGHG?/EE3GGEGHE<EGHGFHHHHHHHH21D2GHHGBDGDHHGHHHHHGGEFHHGGGGGGDGHGGHGFCHHHGGGGHFHHHHFFHHHHHHGEEGGGGG;FGGGGFGGGGGGGGGGGFBFFFFFFBBBBFFFFFFFFFFFFFDFFFFFFFDBFFFFFBBFFF
@M05620:37:000000000-D9766:1:1101:12754:3528 1:N:0:62
GCGGCTGCTTTGGAAGAAACTCATAGATTACTGCAACAGTTCCCCCTGGACCTGGCACCGTTTCCTGCCTGTCTAACAGAAGCAAGAACCACTTCAGGATGCTAAACGTCAGGACAGGCTCCTAGCGGACTCAAAGAGAGTCCCAAAGATGCTGAAACAATGGCAAGAACGTCGTGCATTTACGCTTTCGCACTCTTGTGGATCCAATTGAACACTTCTCCGCATTTGTACTTGTAACTGCACAGAACGGG
+
A3>AADBAFFFFGFGGGGGGGGHHHGGHHGGHHHFHHHGAFGHHHGGGCGHHHHEGG3A01BG35DBB1FGB3DAD3B@B3BFB32?B?FEBBFGHDHB@32@BGHHEG1??BB/B//FCFGHB4?/></>B222F2@</22@<G2@@F1GDGGD1?1??FG10>1<000>.F--<<C0G00DEGEGGHGG.CCHHHB0GDFBF/C0FFF00;09;C9990D9BA.0;;=BFF/:FFF/BB//;B//;..;
@M05620:37:000000000-D9766:1:1101:10107:3552 1:N:0:62
AGTGCCAGCTCTCAATCGCACAGGGGACCCAGGGCCTGGCCCCTCCATCCAGAAAACCTATGACCTCACCCGCTACCTGGAGCACCAACTCCGCAGCTTGGCTGGGACCTATGTGAGTATCCAGCGTAGGAATCTGGGAGTTGGGGAGGAGTGAGGAGTTGGGGAAAGACAGTCCTAACCGTGGAGGGTTCTGGTAAATGATGGGGTGAGGAGGGGCTCTTTGGCTCCCACCAGTCCCCCTGTCTGGTCTA
+
AA>3AFFFBFFFGGGGGGGAFCHCGEEGGGHHAFFEDGHHHHGHGGHHHGHHGFHFHGHHHGHHHHHHHHHGG?FGHHHHCGHHHHGEFHHGAFCGFHFGGGGGGGHHGHHHHHHHHHHHHHHHHGFGGGHHHHHHHHHGGHHHGGECGGEHHGGHFGHHHHGGGGHHHHHHHHHHHHHHGGGGGGGGEGGGGGFFGGGGGGGGGGFFFFFFFFFFFFFFFFFFFFFFFFFFFFFFFFFFFFFFFFFFFFF
@M05620:37:000000000-D9766:1:1101:13333:3592 1:N:0:62
ACCACACCTTCTACAATGAGCTGCGTGTGGCTCCCGAGGAGCACCCCGTGCTGCTGACCGAGGCCCCCCTGAACCCCAAGGCCAACCGCGAGAAGATGACCCAGGTGAGTGGCCCGCTACCTCTTCTGGTGGCCGCCTCCCTCCTTCCTGGCCTCCCGGAGCTGCGCCCTTTCTCACTGGTTCTCTCTTCTGCCGTTTTCCGTAGGACTCTCTTCTCTGACCTGCGTCTCCTTTGGAACTCTGCAGGTTCT
+
ABABBBBBFFFFGGGGGGGGGGHHGFGEHGHHHGGEEGGFGHHHHGGGEEEEGHFHHHHEGGGGGGFGGGGHHHHGGGGHGHHHHGGGGGGGGFF22?HHHHGHC1??GHHGGHFC?->@HHHGHFFFD<CD.GCCCGGHACHD/CFGGFFF?GGEGG--9;ABFGCFFCFFFFFFFFFFFFEFFFF9BFFBFBDDAFFFFDFFD.FEFFFFFEBFFFFFFFB..-A=AFFFFF/9FFFFF/9FFFF.F/9
@M05620:37:000000000-D9766:1:1101:20904:3600 1:N:0:62
ACCACACCTTCTACAATGAGCTGCGTGTGGCTCCCGAGGAGCACCCCGTGCTGCTGAACGAGGCCCCCCTGAACCCCAAGGCCAAACGCGAGAAGATGACCCAGGCGAGCGGCAAGCTAAGTCTTCTGGTGGACGCCTCCCTACTTCATGGCCTCACGAAACTGCGCCCTTTATCACTGGTTCTCTCTTCTGACGTTTTCCGTAGGACTCTCTTCTCAGACCTGAGTCTCCTTTGGAACTATGCAGGTTCT
+
111AAAAAFFF@FGGDEFGE1AE1A0BE00FHCF000/E//FHHHG?E//B/111BE11BEE/>/?/>EGGFHC//?EA/>CH//0??E/B@/CBFG1GHHBGGF/>CG/@CG@-CCGH000=DGHHHH<GC.CCGG.:C./0;F0;00;0;=FG/9C.=.;00;;?EG-/B///;;BFF//;BFFFFFFFFFFBEEFFFBBFFFBFFB//;FF//;/9;:EF9FFF/F/BBF/9///9/99FFFB--/B;
@M05620:37:000000000-D9766:1:1101:10539:3606 1:N:0:62
AGTGCCACCTCTCAATCGCACAGGGGACCCAGGCCCCGGCCCCTCCAGCCAGAAAACCTATGACCTCACCCGCTACCTGGAGCACCAACTCCGCACCTTGGCTGGAACCTATGTCAGTATCCAGCGTAGGAATCTGGGAGTTGGCGAGGAGTGAGGAGTTGGGGAAAGACAGTCCTAACCGTGGAGGGTTCTGGTAAATGATGGGGTGAGGAGGCGCTCTTTGGCTCCCACCAGTCCCCCTGTCTGGTCTA
+
>1>AAFF1BCBDGFGGGGCCECFFFEG00EA0F0FG//AE/EEFEGF1BFFF0AFHHGH1FB2DGHFFHAGFGECEHHG0FFHFFGHHEF1FEFG/>FGH101//0B<FHHHHH2F12FDHHHFH?EGG/FGHFH1D0G.>GHH1>CC-CEFGHHGF.;/0/-;CCEHGGGGF0FGGFFG-;9?E.9-9;CGBF/BFFFFFB:/9-:9AAFBAB-;@-AEFF/;99FAF-9BF-9///9A@-/BF;9/;BB
@M05620:37:000000000-D9766:1:1101:23188:3618 1:N:0:62
ACCACACCTTCTACAATGAGCTGCGTGTGGCTCCCGAGGAGCACCCCGTGCTGCTGACCGAGGCCCCCCTGAACCCCAAGGCCAACCGCGAGAAGATGACCCAGGTGAGTGGCCCGCTACCTCTTCTGGTGGCCGCCTCCCTCCTTCCTGGCCTCCCGGAGCTGCGCCCTTTCTCACTGGTTCTCTCTTCTGCCGTTTTCCGTAGGACTCTCTTCTCTGACCTGAGTCTCCTTTGGAACTCTGCAGGTTCT
+
1A1AAA1AFFFFFGGBBFGGFGHGGGGEH?HHHGF0EEGAFHHHHGCGA/EFGE1GHFGEGGEG>E/EGGGGHHFAFGGEGHHA/<EEGCGGGCHHHBGHHHGHFHHHF1FFGHHGGG?CGHHHHHHHHHHGHHG--.;G:GHGHBFG09/;.9FGGG?GGG./FG@F@@FFFFFFFFFFFFBFFFFFFFFFFF@FFFFFFFBFBFFFFFFFFFFFFEFFFFFFFFFFFFFFFFFFFFFFFFFFFFF-;FF
@M05620:37:000000000-D9766:1:1101:17248:3621 1:N:0:62
GAGGCTGCTTTGGAAGAAACTCATAGATTACTGCAACAGTTCCCCCTGGACCTTGAAACGTTTCTTGCCTGGCTTACAGAAGCTGAAACAACTGCCCGTGTCCTCAAGGCTGCTACCCTTCCGGACCGGCTCCTCGAAGCCTCCAAGGAAGTCAAAGAGCTGCTGAAACCATGGCAAGTCCGTCAGGCCTTTCCGCTTTAGCACTCTTGTGGCTCCCCTTGCACCATTCTCAGCCTTTGTCATTGTACCTG
+
AAABBBFCFFFFGGGGGGGGGGGHHHHHHHHHHHHHH2BDDFGHHGCFH2BBB3BBGH3FFGHGDFHAGHHHHHFFGEHDGHHGF@FGHHGHGGHHH1>?1?FB33BFF?BFA34B?0?BGC/>?</>/<>A/22??2=B02@/?11?0??F1FDHH?0<FGC1FFG1F0FC1CGHHGD00.<<CDH/;;G0<GDDDGG0C0FGBFFGGF0E?.;:C9BAFG;;/.0;;9;9C0/9;0;0B0;FF0900;;
@M05620:37:000000000-D9766:1:1101:16297:3621 1:N:0:62
ACCACACCTTCTACAATGAGCTGCGTGTGGCTCCCGAGGAGCACCCCGTGCTGCTGACCGAGGCCCCCCTGAACCCCAAGGCCAACCGCGAGAAGATGACCCAGGTGAGTGGCCCGCTACCTCTTCTGGTGGCCGCCTCCCTCCTTCCTGGCCTCCCGGAGCTGCGCCCTTTCTCACTGGTTCTCTCTTCTGCCGTTTTCCGTAGGACTCTCTTCTCTGACCTGCGTCTCCTTTGGAACTCTGCAGGTTCT
+
CCCCCCCCFFFFGGGGGGGGGGHHGEEBGEHHHGGGFGGGGHHHHGGGFEGGHHHFHHHGCGGGGGGGGGGFHHHGGGGHGGHHHGFEGGCCFGGFDGHHHHEHGFG1?FGGGHGCFGGGHHHGHHHHHHHGHHGGGGGHGHHGHGGGGGGGGGGGFG--9;CFGGFFFFFFFFFFFFFFFFFFFFFFFFFFFFFFFFFFFFFFFFFFFFFFFFFFFFFFFFFF.@DFFFFFFFFFFFFFFFFFFFFFFFF
@M05620:37:000000000-D9766:1:1101:17272:3635 1:N:0:62
GAGGCTGCTTTGGAAGAAACTCATAGATTACTGCAACAGTTCCCCCTGGACCTGGAAAAGTTTCTTGCCTGGCTTACAGAAGCTGAAACAACTGCCAATGTCCAACAGGATGATACCCGTAAGTAAATACTCCTAGAAGACACCAAGAAAATAAAAGAACTGATGAAACAATGGAAAGTAAGTAAATCATTTACCCTTTACCACACTTGTAGATCCAATTGAACAATTCTCAGCATTTGTACTTGAAATTG
+
>3A>>ACAFBDDG45B4A4GGGHHCADFFB4DDF44AGBDF5ABA2A222ABFGFBB32BADFDD5DABBAF1BB3B5BDBABBF33B3B1BFGGF3FBBB4B4BF1?1B@B34BB3B?///B44BG44BBB3B?4BBBC332/??B0B223?B333?0@2@@2@@22<2?<111??011@1?1?11><<111>1><0111<>>.<C0<00==0=<0<<00:=C0C0;0<0;;::0CGH00:;<00=;000
@M05620:37:000000000-D9766:1:1101:19248:3638 1:N:0:62
ACCACACCTTCTACAATGAGCTGCGTGTGGCTCCCGAGGAGCACCCCGTGCTGCTGACCGAGGCCCCCCTGAACCCCAAGGCCAACCGCGAGAAGATGACCCAGGTGAGTGGCCCGCTACCTCTTCTGGTGGCCGCCTCCCTCCTTCCTGGCCTCCCGGAGCTGCGCCCTTTCTCACTGGTTCTCTCTTCTGCCGTTTTCCGTAGGACTCTCTTCTCTGACCTGAGTCTCCTTTGGAACTCTGCAGGTTCT
+
CCCCCCCCFFFFGGGGGGGGGGHHGGGGHGHHHGGGGGGGGHHHHGGGGGGGHHHHHHHGGGGGGGGGGGGHGHHGGGGHGHHHHGGGGGGGGGHHGFHHHHHHGHHHHGHGGHHGGGGGHHHHHHHHHHHGHHGGGGGHGHHGHGGGGGGGGGGGGGGGGGGGGGFFFFFFFFHHHHHFFFFFHHFFFFHFFFFFFFFFFFFFFFFFFFFFFHFHFFFHFFFFFFFFFFFFFFFFFFFFFFFFFFFFFFF
@M05620:37:000000000-D9766:1:1101:21087:3639 1:N:0:62
GAGGCTGCTTTGGAAGAAACTCATAGATTACTGCAACAGTTCCCCCTGGACCTGGAAACGTTTCTTGCCTGGCTTACAGAAGCTGAAACAACTGCCAATGTCCTCCAGGCTGCTCCCCTTCCGGCCCGGCTCCTCGCAGCCTCCCCGGGAGTCACCGCGCTGATGAACCAATGTCAAGTCCGTCAGGCCTTTCCGCTTTAGCACTCCTGTGGCTCCCATTGCCAACTTCTCAGCCTTTGTACTTGTAACTG
+
1AA1AAFAFFFF1AEFAFGFGGFFGGB3DDGHFHHCHHGB2FFHH0AFCCGFHF0BA10B0BFGGEHHHHHEHCG1FGFHGHHB111BBCGF1>BCGEGFHHHH1BBFG>FGGF1GGG0FGGEG?G>EEBCFFHHGG/?CHH0G?/<<<>>>FGHFEA-A-A<0G0CGH.CCF0CGFGGGG.;AEGG;CFGGGGGGGGG0=CFBFFFGGFGFAF/9A9FFFFB/:EFFFFF/FB/;9;/;/;BBFFB/;B9
@M05620:37:000000000-D9766:1:1101:21098:3653 1:N:0:62
GAGGCTGCTTTGGAAGAAACTCCTAGATTACTGCACCCGTTCCCCCTGGACCTGGAAAAGTTTCTTGCCTGGCTTACAGAAGCTGAAACAACTGCCAATGTCCTACAGGATGCTACCCGTAAGGAAAGGCTCCTAGAAGACTCCAAGGGAGTAAAAGAGCTGATGAAACAATGGCAAGTAAGTCAGCCATTTCCGCTTTAGCACTCCTGTGGATCCAATTGAACAATTCTCAGCATTTGTACTTGTAACTG
+
A>ABABFBFFFFGFGGGAEGBG4F4BFGHHHGHHG4B2ABBABGHFGFBBFGGHGFC3BBBFHFHH55BGHHHHGBFDGHHHGFHDBGG3FHHHHHH3GHHHHHHHHHHFHHHHHHHHE?EEHFGE?FBFGHGHGG23FGHBGH22F?CGGGHHHHGEHHHH1FGHHFFHCFDGCHGGFG1GFGHH>FGGHHHHGGGGGD0FHHCGGHHCGHHGHHF0GGHH0CCFGFFGCFGGGGGGGFGGGGG;90;;F
@M05620:37:000000000-D9766:1:1101:19262:3654 1:N:0:62
ACCACACCTTCTACAATGAGCTGCGTGTGGCTCCCGAGGAGCACCCCGTGCTGCTGACCGAGGCCCCCCTGAACCCCAAGGCCAACCGCGAGAAGATGACCCAGGTGAGTGGCCCGCTACCTCTTCTGGTGGCCGCCTCCCTCCTTCCTGGCCTCCCGGAGCTGCGCCCTTTCTCACTGGTTCTCTCTTCTGCCGTTTTCCGTAGGACTCTCTTCTCTGACCTGAGTCTCCTTTGGAACTCTGCAGGGTCT
+
AAAABBBAFFFFGGGGGGDGGCHHGEGGAEGHHFGG2EFF?GHHHGGEBEFF5GHHHHHGGG0EGGGGGGFHHFHGGGFHGHHHEEEGGGGGGFHEGBFHGHHGFHFDF?DFFHHGGGGGHHHHHGDGDGHCHFGFGGGHGHGGBFGGGGGGGGGGGGGGAFFFGAFFFFFFFFFFFFFFFFFFFFFFFFFFFFFDFFFFFFFAADFFFFFFFFFFFBFFFB/BB.BFFFFFFFFFFFFFFFF///;@B/.
@M05620:37:000000000-D9766:1:1101:12680:3658 1:N:0:62
ACCACACCTTCTACAATGAGCTGCGTGTGGCTCCCGAGGAGCACCCCGTGCTGCTGACCGAGGCCCCCCTGAACCCCAAGGCCAACCGCGAGAAGATGACCCAGGTGAGTGGCCCGCTACCTCTTCTGGTGGCCGCCTCCCTCCTTCCTGGCCTCCCGGAGCTGCGCCCTTTCTCACTGGTTCTCTCTTCTGCCGTTTTCCGTAGGACTCTCTTCTCTGACCTGAGTCTCCTTTGGAACTCTGCAGGTTCT
+
ABBBBBBBFFFFGGGGGGGGGGHHGEGEHGHHHGGGGGGGGHHHHGGGGGGGHHHHHHHGGGGGGGGGGGGHHHHGGGGHGHHHHGGGGGBFGGHHHHHHHHHGGHHGHHHGGHHGGGGGHHHHHHHHHHHGHHGGGGGHGHHGHGGGGGGGGGGGGGC9AFFGGGFFFFFFFFFFFFFFFFFFFFFFFFFFFFFFFFFFFFFFFDFFFFFFFFFFFFFFFFFF/BFFFFFFFFFFFFFFFFFFFFFFFFF
@M05620:37:000000000-D9766:1:1101:21086:3667 1:N:0:62
GAGGCTGCTTTGGAAGAGACCCCTGGATGACTGCACCCGAGCCCCCCGTCCTTGTAACCGTTGCTTTCCTGGCTCACAGAAGCAACAACCACTACCCGTGTCCTGCAGGATGCTCCCCGTAAGGACCGGCTCCTCGCCGACTCCCCGGTAGTCACCGCGCTGCTGAAACAATGGCAAGTACGTCAGCCCTTTCCGCTTTAGCACTCATGTGGATCCCCTTGCCCACTTCTCAGCATTTGTCCTTGTCCCTG
+
>>AABAFAFFFFGGGGCBBBAABAA4BF4BGGHHHC3A2222ABEEAAA1E15AG@@5BE?B11BB4@FHHHGF3BFHG3@BG33?B?F/???3BB?/??FH4B3?03F/1BGG11FA/?/<011@/<@@//FC0.>-<-<CGHE.@---=0;000;-;-;-:090CBFBAF0/FF0.0009.9;./9..;/;FDDDFFF//9:9://////:FFF...9:/:9;.;999F//////99B/9/9///9/9/
@M05620:37:000000000-D9766:1:1101:14904:3670 1:N:0:62
AGTGCCAGCTCTCAATCGCACAGGGGACCCAGGGCCTGGCCCCTCCATCCAGAAAACCTATGACCTCACCCGCTACCTGGAGCACCAACTCCGCAGCTTGGCTGGGACCTATGTGAGTATCCAGCGTAGGAATCTGGGAGTTGGGGAGGAGTGAGGAGGTGGGGAAAGACAGTCCTAACCGTGGAGGGTTCTGGGAAATGATGGGGTGAGGAGGGGCTCTTTGGCTCCCACCAGTCCCCCTGTCTGGTCTA
+
BABBBFFFBFFFG4FGGFGGGGHHGGGGGGEHGGGGCGF2BGGAEGGHFH3FFGAGBE3GGHHGGHHFHGCEGEEGHFGGHGHGGHFGGGHHGGGEGGFGGHGGGGHA/FF32?FGDGHHHHHHHDC/CADF2GFHFGHC/?11ACGFGGEG<GB<0C.<<<:-:EHC:GHCGFHFGBBFGGG-EGDFEFFFB9/9/.C0/BBFEFFFEFFFF?@DB@EFF//;;B/AEFFFFFFFFFFA-AFFBBFFFF/
@M05620:37:000000000-D9766:1:1101:13443:3680 1:N:0:62
AGTGCCAGCTCTCAATCGCACAGGGGACCCAGGGCCTGGCCCCTCCATCCAGAAAACCTATGACCTCACCCGCTACCTGGAGCACCAACTCCGCAGCTTGGCTGGGACCTATGTGAGTATCCAGCGTAGGAATCTGGGAGTTGGGGAGGAGTGAGGAGTTGGGGAAAGACAGTCCTAACCGTGGAGGGTTCTGGTAAATGATGGGGTGAGGAGGGGCTCTTTGGCTCCCACCAGTCCCCCTGTCTGGTCTA
+
AAA>A1DFAFFFFEGFGFGAG0F0FEEE?EFGAAEA/BF00GEHGGHHHFB11B1B0EGGGF2FHGGGHHHE/>>FHHBFFFFFBGCCE0GGC///>>BGEFGF/EGFGBFHFHHHG>DGHHFHHC?C<BFHHBGHFFFGG0DFCGGGGFGFFHHHFGH/</C@CEGHFGFHGHHHEGGE@;CAGGGG9=.FFGFBCFGGGGGGGGF@EFFBBB;?;-AFFFF/;FFEFFFFFFFFFFFF@FFF/FBFBFB
@M05620:37:000000000-D9766:1:1101:10934:3717 1:N:0:62
ACCACACCTTCTACAATGAGCTGCGTGTGGCTCCCGAGGAGCACCCCGTGCTGCTGACCGAGGCCCCCCTGAACCCCAAGGCCAACCGCGAGAAGATGACCCAGGTGAGTGGCCCGCTACCTCTTCTGGTGGCCGCCTCCCTCCTTCCTGGCCTCCCGGAGCTGCGCCCTTTCTCACTGGTTCTCTCTTCTGCCGTTTTCCGTAGGACTCTCTTCTCTGACCTGCGTCTCCTTTGGAACTCTGCAGGTTCT
+
AA>AA4AAFFFFFGGGGGGGGGHHGGCEFDFGEFFAEGG2AG2FGGGGFEG1FGFGHHGGEEEEGEGGGGGG3FFEGG?HGHHHAFGED/<B//<?>2?GHH/GGHHHGHBEFGGGGGGGHHHHHGHHHDFDGHCGGGGHGHHGHGGGGFFFFGGGGG??ADFFGGFFFFFFFFFFFFFFFFFFFFFFFFFFFFFADFFFFFFFFFFFFFFFEFFFFF/FFFFF.-ABDFFFFF////9FFFFFFFFFFFF
@M05620:37:000000000-D9766:1:1101:20925:3736 1:N:0:62
ACCACACCTTCTACAATGAGCTGCGTGTGGCTCCCGAGGAGCACCCCGTGCTGCTGACCGAGGCCCCCCTGAACCCCAAGGCCAACCGCGAGAAGATGACCCAGGTGAGTGGCCCGCTACCTCTTCTGGTGGCCGCCTCCCTCCTTCCTGGCCTCCCGGAGCTGCGCCCTTTCTCACTGGTTCTCTCTTCTGCCGTTTTCCGTAGGACTCTCTTCTCTGACCTGCGTCTCCTTTGGAACTCTGCAGGTTCT
+
BBBAABBABFFFGGGGGGFGGGHFGBAA4AFGEBFE2FEG?GFFHGGGEEEGFHGGHHGEEFCGGAGGGEE2FCGGGGAHFEHHHGA<CF<</DFB2FDDFHHHGHF1FGFFGHHGFGGGHHHHHHHFHHHFGHGFCFDHGHHFHGFGGGGGGFFG?GG9BGGGFGFFAFFFFFFFFFFFFFFFEFFFFFFFFFFFFFFFFFFFFFFFFFFFFFFFFFFFFFFF.BDFFFFFFFFFFFFFFFFFFFFFFFF
@M05620:37:000000000-D9766:1:1101:10901:3738 1:N:0:62
ACCACACCTTCTACAATGCGCTGCGGGTGGCTCCCGAGGAGCACCCCGTGCTGCTGACCGAGGCCCCCCGGAACCCCAAGGCCAACCGCGAGAAGATGACCCAGGTGGGTGGCCTGATACCTCGTCTGGTGGCCGCCTCCCTCCTTCCTGGCCTCCCGGGGGTGCGCCATTTCTCACTGGTTCGCTCTTCTGCCGTTTACCGTAGGACTATCTTCTCTGACCTGCGTCTCCTTTGGAACTCTGCAGGTTCT
+
AAAAAAA1BCCFGFGGDG1AE0AAE00AA/FF1BFA/EECGHHHHGGEG>EGHHHBGHHE/EEGG/>EG/EEG//?<C/G//FHHGC//>/-->011>11<0..<<<.<.<-.:;;/:CGFFG.:CG.9C/...9:-.;AAFBEC0FBGFB-A/;9A-9--99-A@@AAEFB/9BF/FB-FB9-;-9EFBBFFB--A/-;999:--9B;////9BFFF/99//99@:---B/;/9BBF///9B//999BF9
@M05620:37:000000000-D9766:1:1101:21111:3743 1:N:0:62
ACCACACCTTCTACAATGAGCTGCGTGTGGCTCCCGAGGAGCACCCCGTGCTGCTGACCGAGGCCCCCCTGAACCCCAAGGCCAACCGCGAGAAGATGACCCAGGTGAGTGGCCCGCTACCTCTTCTGGTGGCCGCCTCCCTCCTTCCTGGCCTCCCGGAGCTGCGCCCTTTCTCACTGGTTCTCTCTTCTGCCGTTTTCCGTAGGACTCTCTTCTCTGACCTGAGTCTCCTTTGGAACTCTGCAGGTTCT
+
ABABBAABFFFFFGGBEGGGFGHHGGGGH?GHHGG2EEG?EHCHHGEGEAEAGGHHHFFGGGGE?E@GGGGHHHFGGGGHGHHHHGEGGCCDGGHHEFHGHHHFFHB<G??/FFHCGC@C0GGHGGHGHHBDGHGGGGDHGHHGHFFFF0/FGBFEED--AB?BF?BDBBFFFFBFFFFBF/FFFFFFFFBFFFBDDBEFFFFFFDBFFBFFFFFFFFFFFFFB/BFFFB:FFFFBFFFBFBF9FBFFFFF
@M05620:37:000000000-D9766:1:1101:12420:3744 1:N:0:62
AGTGCCAGCTCTCAATCGCACAGGGGACCCAGGGCCTGGCCCCTCCATCCAGAAAACCTATGACCTCACCCGCTACCTGGAGCACCAACTCCGCAGCTTGGCTGGGACCTATGTGAGTATCCAGCGTAGGAATCTGGGAGTTGGGGAGGAGTGAGGAGTTGGGGAAAGACAGTCCTAACCGTGGAGGGTTCTGGTAAATGATGGGGTGAGGAGGGGCTCTTTGGCTCCCACCAGTCCCCCTGTCTGGTCTA
+
AA>AAFBFAFCDDGGGFEGGAG0G0FGGGGHHGGFGGAHFHHGHGGGHFHHFH0FGHGHHHHHHGHFHHHHGGG?EHHHAFGHE>GHHGHHHGGGGGHHHGHHGE?HHGHBHHHHGHFHHHHFGGGCCCGGHHHFHGHGGGHHHGGECCGGCGGHGHGHHHHGGGGHHHHGFCGHGHGFHGGGGGEGGEGGGFF;CCGGGGGGGGGB@FFFFFF@@@@FFFFFFFBFFEFFFFFFFFFFF@FBBFFFFFFF
@M05620:37:000000000-D9766:1:1101:9997:3748 1:N:0:62
AGTGCCAGCTCTCAATCGCACAGGGCAGCCAGGCCGTGGCCCCTCCATCCAGAAAACCTATGACCTCACCCGCAACCTGGAGCACCCCCTCCGCAGCTAGGCTGGGACCTATGTGAGTATCAAGCGTAGGAATCTGGGCGTTGGGGCGGCGTGCGGAGTTGGGGCAAGCCCGTCCTAACCGTGGAGGGTTCTGGTAAATGATGGGGTGAGGAGGGGCTCTTTGGCTCCCACCAGTCCCCCTGTCTGGTCTA
+
AAAAAFFFBFFFGGGGGGGCFCGDE2222BB222BAAA?E2FF1AE25D1BF33EGG1A35B5FG5BBF11>E/>EBF1B21BFHHE/>E?//?/E<B3BFGF0//BB?GGHHHH2>@2@F2>DGDD?/?FGCHHHGGC@DGCHCC.@D-;AD.AD--9/BF-B.-...A.;@FDF/:9FFFFF.;9-;FFFFFF/9/FBFFF/EDABE.A/ADBCFFFFFFB/BFFFFBFDEAFF/9:9-9;BFF///9/
@M05620:37:000000000-D9766:1:1101:8950:3750 1:N:0:62
AGTGCCAGCTCTCAATCGCACAGGGGACCCAGGGCCTGGCCCCTCCATCCAGAAAACCTATGACCTCACCCGCTACCTGGAGCACCAACTCCGCAGCTTGGCTGGGACCTATGTGAGTATCCAGCGTAGGAATCTGGGAGTTGGGGAGGAGTGAGGAGTTGGGGAAAGACAGTCCTAACCGTGGAGGGTTCTGGTAAATGATGGGGTGAGGAGGGGCTCTTTGGCTCCCACCAGTCCCCCTGTCTGGTCTA
+
ABBBCFFFCFFFGGGGGGGGGGHHGGEFGGHHGGGGGGHHHHGHGGHHHHHHHGHHHGHGHHHHHHHHHHHGGGGGHHHHHHHGHHHHGHHHGGGGGHHHGHHFGGGHGHGHHHHHHHHHHHHHHGGGGGHHHHHHHHHGGHHHGGGGGFGHHHFGHGHHHHGGGGHHHHGHHHHHHFHHGGFGGGGGGGGGGGGGGGGGGGGGGGFFFFFFFFFFFFFFFFFFFFFFFFFFFFFFFFFFFFFFFFFFFF0
@M05620:37:000000000-D9766:1:1101:16313:3760 1:N:0:62
GCGGCTGCTTTGGAAGCAACTCATAGATTACTGCCACAGTTCCCCCTGGACCTGGAAACGTTTCTTGCCTGGCTTCCAGAAGCTGCAACAACTGCCAATGTCCTACAGGATGCTACCCGTAAGGCCAGGCTCCTCGCCGCCTCCACGGGAGTCACCGAGCTGATGAACCAATGGCAAGTAAGTCAGGCCTTTCCGCTTTCGCACTCTTGTGGATCCAATTGCACAATTCTCAGCATTTGTCCTTGTAACTG
+
>11>AAA>CFF@1BB1A1BBGG1D3DDGG1BFFGE1B0BADFGHHGAF/0BBFGFCF10BBEGHDGHHHHHHHGF0FFGGGHHFH1>FGBGHGGHHHGGHHHHH2FFGHBGGHH2GHHGG//BF0//?FGHHGH0E//</>EGHB0CCGGCE0F11>-><EF0<GHH0C<GGHGHHGGG0:CCGHHHH.;GHHHGGGGG0CFGGGGGGGFGG0CFG00;CF//;;-BBFFFFFFFFFFFF/BFFFF//;FF
@M05620:37:000000000-D9766:1:1101:20425:3776 1:N:0:62
ACCACACCTTCTACAATGAGCTGCGTGTGGCTCCCGAGGAGCACCCCGTGCTGCTGACCGAGGCCCCCCTGAACCCCAAGGCCAACCGCGAGAAGATGACCCAGGTGAGTGGCCCGCTACCTCTTCTGGTGGCCGCCTCCCTCCTTCCTGGCCTCCCGGAGCTGCGCCCTTTCTCACTGGTTCTCTCTTCTGCCGTTTTCCGTAGGACTCTCTTCTCTGACCTGAGTCTCCTTTGGAACTCTGCAGGTTCT
+
AAAAAAAA>CBDGGFGDGG1F1F1E0ABAEGFEFFEAEGGFHCFHBEEEAEGGHHHHHHGGGGGGGGGGEFBCGHEGCEH/<?GHFE@CGCCCAFGEFGFHFHFEFHF0<F?FHHG-@CGHHH00DDG0DGGH.@CCCCHGFHGGFFFFGEFFGGGGBGGGGGFF?@F@@FFF/BBFFFFFFFBFFFBBFBFFB@FFFFFFFFFFFFFFFFFBFFFFFFFFF/B9-FFFFFFFFFFFFFF/BBFFF-ABFF
@M05620:37:000000000-D9766:1:1101:16978:3778 1:N:0:62
GAGGCTGCTTTGGAAGAAACTCATAGATTACTGCAACAGTTCCCCCTGGACCTGGAAAAGTTTCTTGCCTGGCTTACAGAAGCTGAAACAACTGCCAATGTCCTACAGGATGCTACCCGTAGGGAAAGGCTCCTAGAAGACTCCAAGGGAGTAAAAGAGCTGATGAACCAATGGCAAGTAAGTCAGGCATTTCCGCTTTAGCACTCTTGTGGATCCAATTGAACAATTCTCAGCATTTGTACTTGTAACTG
+
AAAAABFBFFFFG4GFCGGGGGHHHHGHHFHHHHHCHHHDFHHHHGGFHFHGHFHEGGHHB5GHGGEGHHHFHFG3GGFFBGHGFG3FGEHGBBGHGFHFGFF4BGFFGHEGFHFHHHE///??3B/FGGGHGF?GF3F323FHF2BFEG??<F2@G/<GHHFGHHH1?0<FGBHHHGH1<GDFHHHFHFFHHHADDGGBGDHGHHHHGG:;0CG/0CGHH0CGCGF09CFBFF00F0;F0BBBFG0BBBB
@M05620:37:000000000-D9766:1:1101:23029:3796 1:N:0:62
ACCACACCTTCTACAATGAGCTGCGTGTGGCTCCCGAGGAGCACCCCGTGCTGCTGACCGAGGCCCCCCTGAACCCCAAGGCCAACCGCGAGAAGATGACCCAGGTGAGTGGACCGCTACCTCATCTGGTGGCCGGCTCCCTCCTTCCTGGACTCCCGGAGCTGCGCACTTTCTCACTGGTTGTCTGTTCTGCCGTTTTCCGTAGGACTCTCTTCTCTGACCTGCGTCTCCTTTGGAACTCTGCAGGTTCT
+
A3>>AAAAFFFFFGGFBGA5G5F4EA2AAAAGAAFE2EG22F2FGGAEBEE15B33BG30EE0EF?EEEE11B?FGG/AF?/GHEFE/B/<///011<1<1?<<C111<F1/1?<-->D-F1D/<0=0D0<..<----:::C/./0;/0;//.;//;D--999/;-;-;99/9/B/B9/:9B.99//9;B////-.;/;//./.;A///9/;////;F/////B.-;;9.B/////9/;FF//;//:AFFB
@M05620:37:000000000-D9766:1:1101:17763:3869 1:N:0:62
ACCACACCTTCTACAATGCGCTGCGTGGGGCTCCCGAGGAGGACCACGTGCTGCTGACCGAGGCCCCCCTGAACCCCAAGGCCAACCGCGAGAAGATGACCCAGGTGAGTGGCCCGCTACCTCTTCTGGTGGCCGCCTCCCTCCTTCCTGGCCTCCCGGAGCTGCGCCCTTTCTCACTGGTTCTCTCTTCTGCCGTTTTCCGTAGGACTCTCTTCTCTGACCTGCGTCTCCTTTGGAACTCTGCAGGTTCT
+
AAA?AAAAFFFFGGGG3G1AE?FEEAAG00BEHGGG/EAE//BAG/F//BGGBGFFF0G>/>/>FFGGGGE>GGHG/EGHGGHHHGGGGG<CGGHBFGHHHHAGGGG1FGHGGHGCGGGGHHHHHHHHHHHGHHGGGGGGGGGGGGGGGGGGGGGGGGG-;@FFF@@F@@FFFFFFFFFFFFFFFFFFFFFFFF@FFFFFFFFFFFFFFFFFFFFFFFFFFFFF-@F@FFFFFFFFFFFFFFFFFFFFFFF
@M05620:37:000000000-D9766:1:1101:20065:3897 1:N:0:62
ACCACACCTTCTACAATGAGCTGCGTGTGGCTCCCGAGGAGCACCCCGTGCTGCTGACCGAGGCCCCCCTGAACCCCAAGGCCAACCGCGAGAAGATGACCCAGGTGAGTGGCCCGCTACCTCTTCTGGTGGCCGCCTCCCTCCTTCCTGGCCTCCCGGAGCTGCGCCCTTTCTCACTGGTTCTCTCTTCTGCCGTTTTCCGTAGGACTCTCTTCTCTGACCTGAGTCTCCTTTGGAACTCTGCAGGTTCT
+
BBBBBBBBFFFFGGGGGGGGGGHGGGGGHGHHHGGGGGGGGHHHHGGGFGGGGHHHHHHGGGGGGGGGGGGHHHHGGGGHGHHHHGGGGGGGGGHHEGHHHHHFACGHFFHGGHGGGGGGHHHHHHHFGHHGH.@GGGGHGFFCHGGGGGGGGGGGGGGGGGF/FGFFFFFFFFFFFFFFFFFFFFFFFFEFFFFFFFFFFFFFFFFFFFFFBBFFFFFFFFFFFFFFFFFFFFFFFFFFFBFFFFEFFFF
@M05620:37:000000000-D9766:1:1101:16335:3904 1:N:0:62
GAGGCTGCTTTGGAAGAAACTCATAGACTACGGCAACAGTTCCCCCTTGAACAGGACAAGTTTCTTGCCCGGCTTACAGAAGCTGAAACACCGGCGAATGGTGCTAACCGACGTGAGTATCTACTAGAGGAATCTAAGAGATGAAACGGAGTGATGAACCGATGAAAGACAGTCCTAACATTGGAGGTTTCTGGAAAATGAGGGGCCCATAACAGAATTCTTAGCATATATCATTGTCCCTGTCCGGACTC
+
A1A?AAC11BBFFGGFFG1BF1BFGHGF3B00A0AE0B0F2GH1BE/0AF1ADBBB/B00D22DFGFEG1/A>?/GHBBB@GHBCF1FF0FEEEC>E/>F1B111220B/////?//>2@@@@1211110F0?D111?<?0DG111<>...><<0==00.---.0:<0/:;:C0C0:0:/0;00;;..9;F00;0/0/;:09/.;-9-9//://;/99//9//;9//////99/9///;9;F/9/-9-9-/
@M05620:37:000000000-D9766:1:1101:19712:3943 1:N:0:62
ACCACACCTTCTACAATGAGCTGCGTGTGGCTCCCGAGGAGCACCCCGTGCTGCTGACCGAGGCCCCCCTGAACCCCAAGGCCAACCGCGAGAAGATGACCCAGGTGAGTGGCCCGCTACCTCTTCTGGTGGCCGCCTCCCTCCTTCCTGGCCTCCCGGAGCTGCGCCCTTTCTCACTGGTTCTCTCTTCTGCCGTTTTCCGTAGGACTCTCTTCTCTGACCTGAGTCTCCTTTGGAACTCTGCAGGTTCT
+
BABABBBBFFFFGGGGGGDGGFHHGFFBFEHGGFFGDGGGGHHHHGGGFEFGHHHHHHHGGGGGGGGGGGFHHHHGGGGHGHHHHGGGGGBCGGHGHHHHHHGHGHH1GFHGGHHGGGGGHHHHHHHHHHHGHHGGGGGHGHHGHGGGGGGGGGGGGGGAGGGGGGFFFFFFFFFFFFFFFFFFFFFFFFFFFFFFFFFFFFFFFFFFFFFFFFFFFFFFFFFF/BFFFFFFFFFFFFFFFFFFFFFFFFF
@M05620:37:000000000-D9766:1:1101:12918:3946 1:N:0:62
ACCACACCTTCTACAATGAGCTGCGTGTGGCTCCCGAGGAGCACCCCGTGCTGCTGACCGAGGCCCCCCTGAACCCCAAGGCCAACCGCGAGAAGATGACCCCGAAGAGAGGCCCGCTACCTCTTCCTGTTGCCGCCTCACTCCTTCCTTGACTACCGGAGCTACGCCCTTTACCACTTGTTCTCCACTCTGCCGTTTTCCGTAGGACTATCCTCATCGGCCTTAGGTTCCTTTTGGACTCTGCAGGGTCT
+
AAAAAA1AFFFDFGGB3BGFFDCCEBEGG0GHGG0AEEE?EHHHHGGG//EEFEAGHEFEEGCGEG>EGGGHHHE/EFG/EGHHA/EEG@CCC/??11?1?G/>////00.><FF?@<-A/000=<00<00<0:-:-.:/:00;0=0;0000=00;F----9;00.-;@-BFB///;//;/;/////-;////;9-;BF/B-/-;-///////;;////-99;/9/////;/;F/;-B///////9---/-
@M05620:37:000000000-D9766:1:1101:11135:3997 1:N:0:62
ACCACACCTTCTACAATGAGCTGCGGGAGGCTCCCGAGGAGCACCCCGTGCTGCTGACCGAGGCCCCCCTGAACCCCAAGGCCAACCGCGAGAAGATGACCCAGGTGAGTGGCCCGCTACCTCTTCTGGTGGCCGCCTCCCTCCTTCCTGGCCTCCAGGAGCTGCGCCCTTTCTCACTGGTTCTCTCTTCTGCCGTTTTCCGTAGGACTCTCTTCTCTGACCTGAGTCTCCTTTGGAACTCTGCAGGTTCT
+
AAA?AAAAFFFFGGGGBGG1F1BEE000A0EHHGGE/EGGGFHHH?A/B/A?1GFFHHH>EECCGGGCG//0BGG//?EGG/FGHGAC@C>/>CFHGFB<?CH<F?<GHHHAFHE?CGCCHB00DDHGHHBCH.;@CGGE.BFBFFGGEGG?FGFG/9FE?EFG/--:9>/B/F/FFFFF/BBFFB9FBFFFBB>ABF-/:9FFB?FFBFF/BBBFFFFFFFFF/:9FBFFBFFFFFFFFFFFFFFFFFFF
@M05620:37:000000000-D9766:1:1101:19882:4013 1:N:0:62
ACCACACCTTCTACAATGAGCTGCGTGTGGCTCCCGAGGAGCACCCCGTGCTGCTGACCGAGGCCCCCCTGAACCCCAAGGCCAACCGCGAGAAGATGACCCACCCGAGTGGCCCGCTACCTCTTCTGGCGGCCGCCTCCCTCCTTCCTGGCCTCCCGGCGCTGCGCCCTTTCTCACTGGTTCTCTCTTCTGCCGTTTTCCGTAGGACTCTCTTCTCTGACCTGCGTCTCCTTTGGAACTATGCAGGCTCT
+
CCCCDDDDFFFFGGGGGGGGGGHHGGGEHGHHHGGGGGGGGHHHHGGGFFGGGHGHHHHGGGGGGGGGGGGHHHHGGGGHGHHHHGGGGGGGGGHHHHHGHHF///</>?G.<>FDGGGCGHFFHH0DF0;CFAGDGG?EGGGG/;FGGGGGGFFFFF;-@CB-;;@DFFFFFFFFFFF/0;BBFFFFFFFFFFFFFFFFFFFA.AF0BF0;BBFFFFFBFFFB.:DCDFFFF0BF000:00;:;BF..:;
@M05620:37:000000000-D9766:1:1101:11147:4017 1:N:0:62
GAGGCTGCTTTGGAAGAAACTCATAGATTACTCCAACAGATTACCAGGGACCTTGAAAAGATTTCCGGTTAGTCTGGAAAATCAGATACAACAGCCAATCCTCCCCTAAAGAAAAGACACAAGAACAGATACCTGCAACACACAATCAAGTAACAACAGAGCTGCACACACAAGGACTGAAAATCACCCATACCCTATAACCTCGCACTCTCTACCATGAAATAAAACTTAATAATTTCTCTACAAGTACT
+
>3>>3>BAFBB@FBB44B4BFCDEGDDDD5BD5B44B223BA5BBE32A2A22AAB355B1BD55D1AA111555D35A325B3BB555D3B121B1233?BB???212333B3B3/2322/023B333344??30B3BB///<?2222@22@2>2//2@2@21?01?<///<0.>><.1<1111110..</<<<0/<0<0/<:.-:-:/00:0000000000000000000;00000000;0000000;0
@M05620:37:000000000-D9766:1:1101:18505:4045 1:N:0:62
ACCACACCTTCTACAATGAGCTGCGTGTGGCTCCCGAGGAGCACCCCGTGCTGCTGACCGAGGCCCCCCTGAACCCCAAGGCCAACCGCGAGAAGATGACCCAGGTGAGTGGCCCGCTACCTCTTCTGGTGGCCGCCTCCCTCCTTCCTGGCCTCCCGGAGCTGCGCCCTTTCTCACTGGTTCTCTCTTCTGCCGTTTTCCGTAGGACTCTCTTCTCTGACCTGAGTCTCCTTTGGAACTCTGCAGGTTCT
+
BBBBBBBBFFFFGGGGGGGGGGHHGEGBEEHGGFGEEGGFGHHHHGFGEEGFHGHHHHHEFGGGGGFGGGGHHHHGGGGHGHHHFGGGGC<DGFHHHHGHHHHHGHH<GHHGGHHGGGGGHHHHHHHHHHHGHHGGGGGHGHHGFGGGGGGGGGGGGGFBGAGGGGFFFFFFFFFFFFFFFFFFFFFFFFFFFFFFFFFFFFFFFFFFFFFFFFFFFFFFFFFF/BBFFFFFFFFFFFFFFFFFFFFFFFF
@M05620:37:000000000-D9766:1:1101:14387:4109 1:N:0:62
GAGGCTGCTTTGGAAGAAACTCATAGATTACTGCAACAGTTCCCCCTGGACCTGGAAAAGTTTCTTGCCTGGCTTACAGAAGCTGAAACAACTGCCAATGATGCAACCCGTAAGGAAAGGCGCGAAGAAGACTCAAAGGGAGAAAAAGAGATAATGACACAATGGCAAGTAAGACAGGCATTTCCGGTTTATGACTCTTGTGGAGCCAATTGAAAAATTCTCAGCATTTATACTTGTAACTGACAAGCCAG
+
A1AAAACA@DDFCAFFG1B11BBAAGBAAGF3D1ED1BG12DF1GFAF/A000B0B1A0AB2AFFFA1B11FBGACF1FAFGF@BEFGG>FG1B10@@BF@F@@111FFE//>0BB0000//////<?0<GC1B<111@?///<10@//?011?11@1???.11><F<.1>1<1F<<.<.0<00=<--:CF000;000;:00;0././9/0;;009.=900;0;90;990;;00=9;0CCFGFGF/-9AB-
@M05620:37:000000000-D9766:1:1101:11293:4227 1:N:0:62
ACCACACGTCCTACCTCGCGCAGCTTTCGCCCATCTAGTAGGCCCCCTTCTGCCTGACCAAGAAACCCCTGAACCCCAAGGCCAACCGCTCCCACTTATGGTGGCAGCCTCCCTCCTTCCTGGCCTCCCGGAGCTGCGCCCTTTCTACCTGGTTCTCTCTTCTGCCGTTTTCCTTAGGCCTCTCTTCTCTGCCCTGAGTCTCCTTTGGACCTCTGCCGTTTCTCGCTCGGAAGCGCACACGTCTGCCCTCC
+
AAAAAAADBA>>FGG11A0AA0AAB1DBA/BAB0BF1D2D21BFAAAAE0111ABFEGHGH00000B/?F?0@CCEE////FEC/FA/>E/?F00B<1BBG>1?00/??FGA?@FBGHHHFBB0@F<???/>ACGHHG@<-CGH<<0=0GFHC0<C<C:0C;GHHHCE.:CFF0F0F0/;CFGG0BFGGFG0CAF.BFCBFFBFFGFBB9--;BFBB@-9B;//-:;A?=;---99-9-A=99BA//-99A
@M05620:37:000000000-D9766:1:1101:17069:4253 1:N:0:62
AGTGCCAGCTCTCAATCGCACAGGGGACCCAGGGCCTGGCCCCTCCATCCAGAAAACCTATGACCTCACCCGCTACCTGGAGCACCAACTCCGCAGCTTGGCTGGGACCTAGGTGAGTATCCAGCGTAGGAATCTGGGAGTTGGGGAGGAGTGAGGAGGTGGGGAAAGACGGTCCTAACCGTGGAGGGTTCTGGGAAATGATGGGGTGAGGAGGGGCTCTTTGGCTCCCACCAGTCCCCCTGTCGGGTCTA
+
AAAAABBFBFFFCFGFDFGGGFHFGCGGGG2FFAEDFFFABFE1EEGFHHEDDHFG3E3AGFFFFGB3BB1>EEEEHGFFEBGFBGHEGFGHGE@CE?FF?HG/?EF0/B22?F2GAB3FGHBFFC?/><DG1?1FDCA</?<1A@.CGDGG.DD<0<.<<CA-.;G.CGG.;DFBF09FA.C-EFGF9C.FB0/99.://9/;.ADA..:/;.9-9-.;B/;/;//;EFFA.:/;BFE.-9B/.--.;:/
@M05620:37:000000000-D9766:1:1101:18403:4315 1:N:0:62
ACCACACCTTCTACAATGAGCTGCGTGTGGCTCCCGAGGAGCACCCCGTGCTGCTGACCGAGGCCCCCCTGAACCCCAAGGCCAACCGCGAGAAGATGACCCAGGTGAGTGGCCCGCTACCTCTTCTGGTGGCCGCCTCCCTCCTTCCTGGCCTCCCGGAGCTGCGCCCTTTCTCACTGGTTCTCTCTTCTGCCGTTTTCCGTAGGACTCTCTTCTCTGACCTGAGTCTCCTTTGGAACTCTGCAGGTTCT
+
BBB3ABBBFFFFGGGGGGFAG5FFEBAA4AAB3BFAAEEE2FH1FEGGAEGFBHFHGHGGGE?EGGGGGEEGHB/EEDGHCCGHHGE<BD/</DFBFFDDH0FGFFGGFFGFGHHGGGGGHHHHHHHHHHHGHHGGGGGHGHHGHGGGGGGGGGGGGGG@BGGGGGBFBBFFFFFFFFFFFFFFFFFFFFFFFFBDFFFFFFFFFFFFFFFFFFFFFFFFFFFFBFFFFFFFFFFFFFFFFFFFFFFFFFF
@M05620:37:000000000-D9766:1:1101:23675:4347 1:N:0:62
ACCACACCTTCTACAATGAGCTGCGTGTGGCTCCCGAGGAGCACCCCGTGCTGCTGACCGAGGCCCCCCTGAACCCCAAGGCCAACCGCGAGAAGATGACCAAGTTGAGTGGCCCGCTACCTCTTCTGGTGGCCGCCTCCCTCCTTCCTGGCCTCCCGGACCTGCGCCCTTTCTCACTGGTTCTCTCTTCTGCCGTTTTCCGTAGGACTCTCTTCTCTGACCGGAGCCTCCTTTGGAACTCTGCAGGTTCT
+
ABBBBBBBFFFFGGGGGGGGGGHFGEFECEHHHGGGGGGGGHHHHGGGEEGGGHGHHHHGGGGGGGGGGGGGHHHGGGGHGHHHHGGGGGGGGGHHFH2FH2/?11<111?/FHA---->011D00=D0=C.<<<D-;CH./C.G0G90F:F.0;E.E----9999@D-BF///9:9/B.FF/9/9/B9///9/-;DF.B/A/.A.//////;/////9/;/--9--./;9FF/B/B/;//////;.A///
@M05620:37:000000000-D9766:1:1101:7866:4363 1:N:0:62
GAGGCTGCTTTGGACGAAACTCATAGATTACTGCAACAGTTCCCCCTGGACCTGGAAAAGTTTCTTGCCTTGCTTAAAGAAGCTGAAACAACTGCCAATTTTCACCCGAAAGGAAAGGGTAAGAAAAGACTCAAAGAAAATAAAAAAGCTGAAGAAACCATGACAAGAAAGTGAGGCATAACCGCTTCAGAAAACTTGTAGATCCCATTAAACAACACTCAGCCTAATTTCTTCATTTTGACATGCCAGGG
+
>>AA>>FACBD4F44AAE2EGGHHHCGHHHDFGHBGEGBAFA5BBBAA2GAFGHFG332FBFHDFHHA3B5BBDG555DFGH3BG33F@B1FGHHH3@BB4444BBF///>>0?BE00/?3B3?3323/BBB32B320223BBG32/<@22@2@@0B<0/111<11G0<GF111><<>>1111---<.000=//;00;:000<<C/0;00;00:...9:::0/////000000;909B0;:BB0;;9909;
@M05620:37:000000000-D9766:1:1101:7848:4367 1:N:0:62
GAGGCTGCTTTGGAAGAAACTCATAGATTACTGCAACAGTTCCCCCTGGACCTGGAAAAGTTTCTTGCCTGGCTTACAGAAGCTGAAACAACTGCCAATTGCCACCCGTAAGATCAGGCTGCTCGCCGCATCCTCGGAAGTCCAAGAGATGCTGCCAACATGACAAGAACGTAGTGCATTTCCGCATTAGACAACTTGTGGCTCCAATTGCACCCCTCTCCGAATATGCTCTTGTATCTGACCAGACAAGG
+
A3AABBFAFFFFGGGGFGGGGGHHHGHHHHHHHHHHHHHEGHHHHGGFGHHHHHHGHHHGFHHHHHHHHHHHHHHHHHHFHHHHHHHHHHHHHHH33333@B33B1?>>>1F44B3??300/33?E/>EFFG22BE//?<<2FDF200<1??1?FGFF?/0?11><<0<><G0<./0<<=000.<-<;0000;/:/;C:0:..=.;/;;FBBF/9-9DF/;D?...0;00;990////;//;//9.E9..;
@M05620:37:000000000-D9766:1:1101:9612:4377 1:N:0:62
GAGGCTGCTTTGGAAGAAACTCATAGATTACTGCAACAGTTCCCCCTGGACCTGGAAAAGTTTCTTGCCTGGATTACAGAAGCTGAAACAACTGCCAATGTCCGACGGGATGCAAGCCGAAACTAAAGGCTGATAAAAGACTACAAGATAGCATAACAACGCAGAAAACAATAGCACTTAATCTATGCATTGACGCTTTACCTCGCACTATCATAAAATTCAACAATTCTCATCATTTGTACTCGGAATTT
+
>3>3>>B>B@BBF4B44A4BGFGFFDAFG5B5DB44BFBDGB5BBBAB22BBBBC2B32BA5DDDADBBB3AABB3BBBDB33BB3@@@?1?3BB?3F3344B11>//>//?FBB3////<//B3B2BB/20B233@22?<222<22<2211?1<1111?/><--01<>..1000=<0/0<00=000000=00;.:;.=C000:.---900;0900;00/09900.0009C00900;B0;BB//..99.//
@M05620:37:000000000-D9766:1:1101:8381:4387 1:N:0:62
AGTGCCAGCTCTCAATCGCACAGGGGACCCAGGGCCTGGCCCCTCCATCCAGAAAACCTATGACCTCACCCGCTACCTGGAGCACCAACTCCGCAGCTTGGCTGGGACCTATGTGAGTATCCAGCGTAGGAATCTGGGAGTTGGGGAGGAGTGAGGAGTTGGGGAAAGACAGTCCTAACCGTGGAGGGTTCTGGTAAATGATGGGGTGAGGAGGGGCTCTTTGGCTCCCACCAGTCCCCCTGTCTGGTCTA
+
AB>3AFFFBFFFGGFGFFG2ECHDGE2EEAGH2EFEFGHGHHGHGGHHHHHHHHHGHGHHGHHHHGGHHHHCG/EEHHHH2BGHHH11?FHFEE@EEEGGGHHGGGGHGHGHHHHHHHHHHHHHHGEEGGGHHHHHHHGGFFHHGGAGGACGHBHHHGHHHHGGGGHHHHFHHHHHHHHHGGEGEGGGCFGGGGFGGGGGGGGGGGFBFFFFFFBBBBFFFFFFFFFFFFFFEFFFFFFFBFFFFFFFFFB
@M05620:37:000000000-D9766:1:1101:19031:4388 1:N:0:62
ACCACACCTTCTACAATGAGCTGCGTGTGGCTCCCGAGGAGCACCCCGTGCTGCTGACCGAGGCCCCCCTGAACCCCAAGGCCAACCGCGAGAAGATGACCCAGGTGAGTGGCCCGCTACCTCTTCTGGTGGCCGCCTCCCTCCTTCCTGGCCTCCCGGAGCTGCGCCCTTTCTCACTGGTTCTCTCTTCTGCCGTTTTCCGTAGGACTCTCTTCTCTGACCTGAGTCTCCTTTGGAACTCTGCAGGTTCT
+
ABBBBBBBFFFFFGGGFGGGGGHCEEGGH?GHHGGEGGGGGHHHHGGGGEGGHHHHHHHGGGGGGGGGGGGHHHFEGGGHGHHHHGGGGGGGFGHHEGHHHHHHEGHHHDGGGHHGGGGGHHHDHHHHHHHGHGGGGGGHGHHDFBFGGGGGFGGGGGGGGGFGGGFDFFFFFFFFFFFFFFFFFFFFFFFFFFFFFFFFFFFFFFFFFFFFFFFFFFFFFFFFFFFFFFFFFFFFFFFFFFFFFFFFFFF
@M05620:37:000000000-D9766:1:1101:9610:4400 1:N:0:62
ACCACACCTTCTACAATGAGCTGCGTGTGGCTCCCGAGGAGCACCCCGTGCTGCTGACCGAGGCCCCCCTGAACCCCAAGGCCAACCGCGAGAAGATGACCCAGGTGCGTGGCCCGATACCTATTCTGGTGGCCGCCTCCCTCCTTCCTGGCCTCCCGGCGCTGCGCCCTTTCTCACTGGTTCTCTCTTCTGCCGTTTTCCGTAGGACTCTCTTCTCTGACCTGCGTCTCCTTTGGAACTCTGCAGGTTCT
+
BBAAABB>FFFFGGGFDG5BGCHGG2AAAAFFAAFAAEGGGHHHHGGGDAEFHHFFHHHG@ECGG?FGGGG1G?GGGG/F?/FHHG/<BDB</DFF1?1110///?<1///>AH.>---<CD0=D=00<0/.C.ADGD.GEFFDFGGF00/.;9FE.9@A---9A-B.9-/9;FF/9BFF/FFEFFFBF//B/;-9./9//.:.;.B/99BF/B//9//9;FFFF-9-;9//:9//B/9/BFFF9FA9/;9
@M05620:37:000000000-D9766:1:1101:21670:4407 1:N:0:62
ACCACACCTTCTACAATGAGCTGCGTGTGGCTCCCGAGGAGCACCCCGTGCTGCTGACCGAGGCCCCCCTGAACCCCAAGGCCAACCGCGAGAAGATGACCCAGGTGCGTGGCCCGCTACCTCTTCTGGTGGCCGCCTCCCTCCTTCCTGGCCTCCCGGAGCTGCGCCCTTTCTCACTGGTTCTCTCTTCTGCCGTTTTCCGTAGGACTCTCTTCTCTGACCTGCGTCTCCTTTGGAACTCTGCAGGTTCT
+
BBBBBBBBFFFFGGGGGGGBG5GEFAEBAAGHHGGFGEGGGHGHHGGGAEGGHHGHHHHGGGGGGGGGGGGHHHHGGGGHGHHHHGGGGGGGFGHGHHHHHHHAFHH1/?CCGHHGFGGCHHHHHHGHHHHGHHGGGGGHGGGGFGGGGGGGGGGGGGG--;9FFFFFFFFFFFFFFFFFFFFFFFFFFFFFFFFFFFFFFFFFFFFFFFFFFFFFFFF/BF9F.-;@AFFFFFFFFFFFFFFFFBFFFFF
@M05620:37:000000000-D9766:1:1101:7674:4440 1:N:0:62
AGAACCAGCTCTCCATCGCACAGGGTTGCTATCGCGTGGCGACTCCATCTAGCCAACCTCGGCCCCCACCCGAAACCTAGCAAACCCTCTCTGCAGGTCAGCTGGGACCTCTGTGCGTATCCCTCGTCGGACTCTGGGCGTTGGGGCGGCGTGCGGCGTTGGGGCCCTCCCGTCCTCCCCGTGGCGGGTTCTGGTAAATGATGGGGTGCGGCGGGGCTCTTTGGCTCCCCCCCGTCCCCCTGTCTGGTCTA
+
>>11>>CAACFFGGGB1AA1A0B0ABB0B12DBAA0AEEE/AAAAF1FGDD11AA0AA0>B//>E>>EE/E//>>EH0BB1B1BFFE0?BF11B2B0B11<11BGGFGAF1<<>@1<FCCHHC1?@H/>C-->FF11<.CCCC.--A-A-;;AF@=-@@@@A@@-9---9-;;BAB//;9@BF@;@->@EABBFB;/FFF/;FFFF;@-;--99@-;@?/9;BFBBFFFBF@-;BBBFFF?FFFFFFFFFB
@M05620:37:000000000-D9766:1:1101:15866:4442 1:N:0:62
GAGGCTGGCTTGGAAGAACCTCAGAGACCAAGGGAACAAGACCTGCATACAGAAAACCTATGACCTCGCCCGCTAACTGAAGCTCGAACTCCGCCGCCTGGCTGAAACAAATGTGAGCATCCAGCGTAGGAATCTGGGAGTTGGGGAGGAGTGAGGAGTTGGGGAAAGACAGTCCTAACCGTGGAGGGTTCTGGTAAATGATGGGGTGAGGAGGGGCTCTTTGGCTCCCACCAGTCCCCCTGTCTGGTCTA
+
>11>>1>11B1>A1BBB1BA00BBA1BBBF0BB00000000AB10B012BA1111BAACGF121AD1//AB>EF//0BB1FGB1@//BB/@B>///>/EGE0E?01BB0/B<1>2FG1<DC0BBF@/?</FGF<FBFBCF/FFBCCCC-EA/GDHGF.</0C@-C.CCG/CG00CBFHFFG.;@CGB@99.;BFFBFGB0BCBFE.;----/A???--AFBFF/BB/9-9-9;:B/9BE-9-99B///;/;
@M05620:37:000000000-D9766:1:1101:15850:4453 1:N:0:62
AGTGCCAGCTCTCAATCGCACAGGGGACCCAGGGCCTGGCCCCTCCATCCAGAAAACCTATGACCTCACCCGCTACCTGGAGCACCAACTCCGCAGCTTGGCTGGGACCTATGTGAGTATCCAGCGTAGGAATCTGGGAGTTGGGGAGGAGTGAGGAGTTGGGGAAAGACAGTCCTAACCGTGGAGGGTTCTGGTAAATGATGGGGTGAGGAGGGGCTCTTTGGCTCCCACCAGTCCCCCTGTCGGGTCTA
+
AA>>ADF11CFFBGGFFGGFE?F0FEE00AAE00EE/FGF0FA/EEF1AEF11A1ACEC1BG2GHHHGHE0>@EEGHDFG0BGHEGHFFFDEEE///0>FEB1FEAH0<011<F>FF1BF2B2FGC//<?1F11<DF<C/E01G/@.@CAC<GHEF0A</=G-:.CEA:CGCCHHFF0:.A..99AB-9C9BFFCC00990009EBB-9-9/A?---99BBB////;-A-FA?A///99A@EBB-;-A@FB
@M05620:37:000000000-D9766:1:1101:7444:4469 1:N:0:62
ACCACACCTTCTACAATGAGCTGCGTGTGGCTCCCGAGGAGCACCCCGTGCTGCTGACCGAGGCCCCCCTGAACCCCAAGGCCAACCGCGAGAAGATGACCCAGGTGAGTGGCCCGCTACCTCTTCTGGTGGCCGCCTCCCTCCTTCCTGGCCTCCCGGAGCTGCGCCCTTTCTCACTGGTTCTCTCTTCTGCCGTTTTCCGTAGGACTCTCTTCTCTGACCTGCGTCTCCTTTGGAACTCTGCAGGTTCT
+
AA?ABAA>FFFFEGG45FFDDAFEAAEBGAGHHFF2AEG?GHHHHGGGEAGFF3EGGHHGGGGGFG/FGGGGHHEFGGG/FGHEEFGGGC<DCBGFFFHHHHHCFFGFGFGGGG/>CDCGHHHHEFHHHHHGFHGGGCDHGFG?FBFGGGFGGGGEG??=A@FFGGBFBBFFFFFFFFFFFFFFFFFEFFEFFFBDFFFFFFFFDFFFFFFFEFFFFFFFFFEF.BFBFFFFFFFFFFFBFFFFFBFFFFF
@M05620:37:000000000-D9766:1:1101:23146:4472 1:N:0:62
AGTGCCAGCTCTCAATCGCACAGGGGACCCAGGGCCTGGCCCCTCCATCCAGAAAACCTATGACCTCACCCGCTACCTGGCGCACCAACTCCGCAGCTTGGCTGGGACCTATGTGAGTATCCAGCGTAGGAATCTGGGAGTTGGGGAGGAGTGAGGAGTTGGGGAAAGACAGTCCTAACCGTGGAGGGTTCTGGTAAATGATGGGGTGAGGAGGGGCTCTTTGGCTCCCACCAGTCCCCCTGTCTGGTCTA
+
AA>3AFFFAFFFG4GGBAEAEGHHGEAFFEHHFEGAFFHHHHGHGGHHHHHHFHHGHGGHHGHHHHHHHHHGGEEEHHFG1>EFGG1?EGHHEGCG/GGHGHHGGGHHGHHHHHHHHHHHHHHHHGGAFGFHHHHHHH0FEHHHGGCDF<<CG0DHGGHHHHGGFFHHFHHGHGGGGGGGGGGGDGGGEFGGGGFGFGGGFFFFFFFFFFFFFFFFFFFFFFFFFFFFFFFFFFFFFFFFFFFFFFFFFFB
@M05620:37:000000000-D9766:1:1101:7646:4472 1:N:0:62
AGTGCCAGCTCTCAATCGCACAGGGGACCCAGGGCCTGGCCCCTCCATCCAGAAAACCTATGACCTCACCCGCTACCTGGAGCACCAACTCCGCAGCTTGGCTGGGACCTATGTGAGTATCCAGCGTAGGAATCTGGGAGTTGGGGAGGAGTGAGGAGTTGGGGAAAGACAGTCCTAACCGTGGAGGGTTCTGGTAAATGATGGGGTGAGGAGGGGCTCTTTGGCTCCCACCAGTCCCCCTGTCTGGTCTA
+
AAAABFFFBFFFGDGGGGGGGGFHFAEGGGHHGGGGGGHHHHGHGGFHHHGGHEHHGEFHHHHHGGCFGHHGGGCEGHGGHGF?FGCGFFHHGECGGFHHGHHFEGHHGHHHHFHFHFDGGHGHHGCDC<GFHFHHGGFG?CGHGGGGFGGHHHHHHDGHHHFGGGFHGHHHCGCGHHHHFCEGGGGG;FFFGG;CFGGGGFFGGGFFFFFFFFFFFAEFFFFFFFFEFFFFFFFFFFF?DFFFFFEBBFF
@M05620:37:000000000-D9766:1:1101:8848:4473 1:N:0:62
ACCACACCTTCTACAATGAGCTGCGTGTGGCTCCCGAGGAGCACCCCGTGCTGCTGACCGAGGCCCCCCTGAACCCCAAGGCCAACCGCGAGAAGATGACCCAGGTGAGTGGCCCGCTACCTCTTCTGGTGGCCGCCTCCCTCCTTCCTGGCCTCCCGGAGCTGCGCCCTTTCTCACTGGTTCTCTCTTCTGCCGTTTTCCGTAGGACTCTCTTCTCTGACCTGAGTCTCCTTTGGAACTCTGCAGGTTCT
+
CCCCDDDDFFFFGGGGGGGGGGHHGGGFHGHHHGGGGGGGGHHHHGGGGGGGHHHHHHHGGGGGGGGGGGGHHHHGGGGHGHHHHGGGGGGGGGHH2?GHHHHHGHHBGGHG/GHGGGGGHHHHHHFHHGHGHHGGGGGHGHHGHGGG0FGGGGGGGG--<A.CGGFFFFFFFBFFFHHFBFFFFFF0FFFFFFAFFFFFFFFAA.BFFFFFF0FFFFFFFFFF/BFBFFFFFFFFFFFFFFFFFBFAFFF
@M05620:37:000000000-D9766:1:1101:18242:4473 1:N:0:62
AGTGCCAGCTCTCAATCGCACAGGGGACCCAGGGCCTGGCCCCTCCATCCAGAAAACCTATGACCTCACCCGCTACCTGGAGCACCAACTCCGCAGCTTGGCTGGGACCTATGTGAGTATCCAGCGTAGGAATCTGGGAGTTGGGGAGGAGTGAGGAGTTGGGGAAAGACAGTCCTAACCGTGGAGGGTTCTGGTAAATGATGGGGTGAGGAGGGGCTCTTTGGCTCCCACCAGTCCCCCTGTCTGGTCTA
+
AA>>AFF11CCFGFGFGGGAECHGGGGA0BGHFEF//AGH0FEEFGHFDFHF101BFEE1FG2GGG@GHHHGGEEEHHGFBFHEEFGHGF1@EEE/>>BGEHHECEFF/FHGHGDHGHHFFHHHGCEGGGHHHHHGFHGGEGGGGGEGGGEFCGFHHGH<0/ACGGHHHHHHHHHGHHHHGGEAEGFGEGGGGFCFGGGGGGGGGGB@FFFFFF?@?@FFFBBF//:;AFFFFFFFFFFF@FFFF/BFFBF
@M05620:37:000000000-D9766:1:1101:21307:4474 1:N:0:62
AGTGCCAGCTCTCAATCGCACAGGGGACCCAGGGCCTGGCCCCTCCATCCAGAAAACCTATGACCTCACCCGCTACCTGGAGCACCAACTCCGCAGCTTGGCTGCGACCTATGTGAGTATCCAGCGTAGGAATCTGGGAGTTGGGGAGGAGTGAGGAGTTGGGGAAAGACAGTCCTAACCGTGGAGGGTTCTGGTAAATGATGGGGTGAGGAGGGGCTCTTTGGCTCCCACCAGTCCCCCTGTCTGGTCTA
+
AAAAA5BFAFFFFFGGG2FFEFGHAEEFEGCFFEEEFFGHFHGHGGHFFG3FDGBFHGEHH3FHHHBEHHGFGGCFHGHFHGHFFFEGGGHHEE/>EFGHDFG///><C/FDDGFGHHDFFHHHHG/BC?DHHHHHHHHF<FGHGGGGGG.CGHFHHDH/GF--;CG.C/CHGFGGGGGGGDE-DGGGEFGGGGFBFGGBFFFFFFFFFFEFFFFAFBFBFFFB9FFFFFFFEFFFFFEDAAFFBB//99;
@M05620:37:000000000-D9766:1:1101:20288:4474 1:N:0:62
ACCACACCTTCTACAATGAGCTGCGTGTGGCTCCCGAGGAGCACCCCGTGCTGCTGACCGAGGCCCCCCTGAACCCCAAGGCCAACCGCGAGAAGATGACCCAGGTGAGTGGCCCGCTACCTCTTCTGGTGGCCGCCTCCCTCCTTCCTGGCCTCCCGGAGCTGCGCCCTTTCTCACTGGTTCTCTCTTCTGCCGTTTTCCGTAGGACTCTCTTCTCTGACCTGAGTCTCCTTTGGAACTCTGCAGGTTCT
+
AAAABBBAFFFFGFGF5GGGGGHHGGGG42BGHGGCEEGFAGGHHGGFEEGE5BGHGHHGEF0EFGGEGGGBHHFGGGCGGHHHFGGGGCGDDGHFHDHHHHE?/FGGH<FFGGEFGDCFFFGHFGGGHGH?CGCFFGGGGHGGGGGGFGGEGGGGGGGF@BAFFDFFFFFFFFFFFFFF;F9FFFFBFFFFFFD:AFFFFFFF;.;FFFFFEFFFFFFFFBBBBFFFFFFFF/BBFFFFFFFFFF.AFFF
@M05620:37:000000000-D9766:1:1101:16142:4481 1:N:0:62
AGTGCCAGCTCTCAATCGCACAGGGGACCCAGGGCCTGGCCCCTCCATCCAGAAAACCTATGACCTCACCCGCTACCTGGAGCACCAACTCCGCAGCTTGGCTGGGACCTATGTGAGTATCCAGCGTAGGAATCTGGGAGTTGGGGAGGAGTGAGGAGTTGGGGAAAGACAGTCCTAACCGTGGAGGGTTCTGGTAAATGATGGGGTGAGGAGGGGCTCTTTGGCTCCCACCAGTCCCCCTGTCTGGTCTA
+
BBABCFFFCFFFGGGGGGGGGGHGGGGGGGHHGGGGGGHHFHGHGGHHHHHHGHHHHGHHHHHHHHHHHHHGGGGGHHHHHHHHHHHHGHHHGGGGGHHHGHHGGGHHGHHHHHHHHHHHHHHHHGEGGGHHHHHHHHHGGHHHGGGGGGGHHHHHHGHHHHGGGGHHHHHHHHHHHHHHGEEFGGGGCFGGGGCGGGGGGGGGGGFFFFFFFFFFFFFFFFFFFFFFFFFFFFFFFFFFFFFFFFFFFFF
@M05620:37:000000000-D9766:1:1101:11698:4489 1:N:0:62
ACCACACCTTCTACAATGAGCTGCGTGTGGCTCCCGAGGAGCACCCCGTGCTGCTGACCGAGGCCCCCCTGAACCCCAAGGCCAACCGCGAGAAGATGACCCAGGTGAGTGGCCCGCTACCTCTTCTGGTGGCCGCCTCCCTCCTTCCTGGCCTCCCGGAGCTGCGCCCTTTCTCACTGGTTCTCTCTTCTGCCGTTTTCCGTAGGACTCTCTTCTCTGACCTGAGTCTCCTTTGGAACTCTGCAGGTTCT
+
CBBCCCCBFFFFGGGGGGFGGGHHGEGEGGHHHGGGGGGCGHHHHGGGGGGGGHGHHHHFGFFGGGGGGGGHHHHGGGGHGHHHHGGGGGGGGGHBGGHHHHHHC<GGHHGGGHGGGGGGFHHHHHHHFHHGHHGGGGGHGHHGGGGGFGGGGGGGGGG-9CGGGGFFFFFFFFFFFFFFFFFFFFFFFFFFFFFFFFFFFFFFFFFFFFFFFFFFFFFFFFFF/FFFFFFFFFFFFFFFFFFFFFFFFFF
@M05620:37:000000000-D9766:1:1101:13466:4497 1:N:0:62
ACCACACCTTCTACAATGAGCTGCGTGTGGCTCCCGAGGAGCACCCCGTGCTGCTGACCGAGGCCCCCCTGAACCCCAAGGCCAACCGCGAGAAGATGACCCAGGTGAGTGGCCCGCTACCTCTTCTGGTGGCCGCCTCCCTCCTTCCTGGCCTCCCGGAGCTGCGCCCTTTCTCACTGGTTCTCTCTTCTGCCGTTTTCCGTAGCACTCTCTTCTCTGACCTGAGTCTCCTTTGGAACTCTGCAGGTTCT
+
ACCCCCCBFFFFGGGGGGGGGGHHGGGGHGHHHGGGCGGGGHHHHGGGEEGGHHHHGHHGGFFGGGGGGGGHHHHGGGGHGHHHHGGGGGGGGAHFF2?GHHEECFFFF1FAFHHCF--AGHHHHHFHD=CEHFFGFFGHGGHGFFGGFGGGGGGGFD----;/BAFFFFFFFFEFFFFFFFFFFEFFBFFFFBBFFFFFFFBFD.;BBFFFFBF/:B/9FB//9;B/;FFFFFFFFFFFFFFFFF.;BFB
@M05620:37:000000000-D9766:1:1101:11635:4528 1:N:0:62
AGTGCCAGCTCTCCATCGCACAGGGGACCCAGGGCCTGGCCCCTCCATCCAGAAAACCTATGACCTCACCCGCTACCTGGAGCACCCACTCCGCAGCTTGGCTGGGACCTATGTGAGTATCCAGCGTAGGAATCTGGGAGTTGGGGAGGAGTGAGGAGTTGGGGAAAGACAGTCCTAACCGTGGAGGGTTCTGGTAAATGATGGGGTGAGGAGGGGCTCTTTGGCTCCCACCAGTCCCCCTGTCTGGTCTA
+
>A>>>FFFBFFFG4FGFFG2E?GAF2AAEEGHBAEAAFHHHHGGGGHHHFHHFEGBGGHHFGHHH@FGHHGEF/>EHHDGBBGHHH1??GCB>E?E>GBFFFHGGGHHGHHHHHHFHFHHHHHGHGFDGGHHHHHHHG0FEGHGGG.CG.<GH0<G<ECGGHGGE.CF/C:GHHHHHHGGGGECDEDG9CFFFGFFFGGGGGGGGFFFFFF/DFFCFFFFFFFFFFFFFFFFFFFFFFFFFFFFFFFFFFF
@M05620:37:000000000-D9766:1:1101:22905:4530 1:N:0:62
AGTGCCAGCTCTCAATCGCACAGGGGACCCAGGGCCTGGCCCCTCCATCCAGAAAACCTATGACCTCACCCGCTACCTGGAGCACCAACTCCGCAGCTTGGCTGGGACCTATGTGAGTATCCAGCGTAGGAATCTGGGAGGTGGGGAGGAGTGAGGAGTTGGGGAAAGACAGTCCTAACCGTGGAGGGTTCTGGTAAATGATGGGGTGAGGAGGGGCTCTTTGGCTCCCACCAGTCCCCCTGTCTGGTCTA
+
>A>>>DFBAFFFG4GFFFGAECHCGE?AABFG2AF2AFHHAHGGGGHHHGHHFHGGHGHHHHFHHGHHHHHGG@EGHHHHBFHHHHCFEHHGEFEEEHGHGHHGGGHHGHHHHHHEE1?1BG2FC/CB/EBHGGGHHH0?/?FFGG.<C<<<C=<C<CGFFHGGCDGF/;:/0:GFFG/F?CCB.9DG:FFFGFBBFGFFGFFFFFDBEAFFDFBBBB?BFFFFBF/AEF?DA9FFFFFF=FFFFFFFFB9
@M05620:37:000000000-D9766:1:1101:10941:4584 1:N:0:62
ACCACACCTTCTACAATGAGCTGCGTGTGGCTCCCGAGGAGCACCCCGTGCTGCTGACCGAGGCCCCCCTGAACCCCAAGGCCAACCGCGAGAAGATGAGTGAGTGGCCCGCTCCCTCTTCTGGTGGCCGCCTCCCTCCTTCCTGGCCTCCCGGCGCTGCGCCCTTTCTCACTGGTTCTCTCTTCTGCCGTTTTCCGTAGGACTCTCTTCTCTGCCCTGAGTCTCCTTTGGAACTCTGCAGGTTCTAGATC
+
DDDDDDDCFFFFGGGGGGGGGGHHGGGECFHHHGGGGGGGGHHHHGGGGGGGGHHHHHHGGGGGGGGGGGGHHHHGGGGHGHHHHGGGGGFGGGHGHHHHHHHHHHGGHGGGG-CGHHHHHHHHHHGHHGGGGGHGHHGHHHHHHHGGGGGGGG?BGGGFFFFDFFFFFFFFFB/;FFFFFFFFFFF:BCADFFFFFFFFFFFFFFFFFFHFFF0BEFFFFFFFFFFFFFFFFFFFBFF0;FAFFF0;0;B
@M05620:37:000000000-D9766:1:1101:17850:4611 1:N:0:62
ACCACACCTTCTACAATGAGCTGCGTGTGGCTCCCGAGGAGCACCCCGTGCTGCTGACCGAGGCCCCCCTGAACCCCAAGGCCAACCGCGAGAAGATGACCCAGGTGAGAGGCCCGCTACCTCTTCTGGTGGCCGCCTCCCTCCTTCCTGGCCTCCCGGAGCTGCGCCCTTTCTCACTGGTTCTCTCTTCTGCCGTTTTCCGTAGGACTCTCTTCTCTGACCTGAGTCTCCTTTGGAACTCTGCAGGTTCT
+
BBBBBBAAFFFFGGGGGFFFGGHHG2BBE2AFGGGGGG2EEHHHHGEGE1B1FHHHHH3EEEGGEFGGGGGGHHHGGGGCFHHHHAEEGCGGGGHHHHHHHFHHG1GGG1?EGG.CCCGGHBGGHH0GGDGGHHGGG.AHGHHGGBFF0BFG.FGGGGGG?BF/CBB9B=FFFFFFFEFFFFF/FFFFFFFFFFBDFFFFFFFFFFFFFFFFFFFFFFFFFFFFFFFFFFFFFFFFFFFFFBFFFFFFFFF
@M05620:37:000000000-D9766:1:1101:20672:4615 1:N:0:62
ACCACACCTTCTACAATGAGCTGCGTGTGGCTCCCGAGGAGCACCCCGTGCTGCTGACCGAGGCCCCCCTGAACCCCAAGGCCAACCGCGAGAAGATGAGTGGCCCGCTCCCTCTTCTTGTGGCCCCGGTGAGTGGCCCGCTCCCTCTTCTGGTGGCCGCCTCCCTCCTTCCTGGCCTCCCGGCGCTGCGCCCTTTCTCACTGGTTCTCTCTTCTGCCGTTTTCCGTAGGACTCTCTTCTCTGACCTGAGT
+
CBCCCCCCFFFFGGGGGGGGGGHHGFGA4EHHHGGGDGFGDHGHHGGGEFFGGHGHHHHGGGGGGGGGGGGHFHHGGGGHGHHHHGGGGGBDGGHGHHHHHFGF??>>C<>FHHHHHH1GHFDHHHGGGGGGHGHGGHHGGGGGGGGGGGGGGGGGGGGGFFFFFFFFFFFFF0/AFFFFFFF-BFFFFFFFFFFFFFFEFFFFFFFFFFFFFFFFFFFDFFFFFFFFFFFFFFFFBBBFFFFFFFFF/BF
@M05620:37:000000000-D9766:1:1101:15882:4649 1:N:0:62
ACCACACCTTCTACAATGAGCTGCGTGTGGCTCCCGAGGAGCACCCCGTGCTGCTGACCGAGGCCCCCCTGAACCCCAAGGCCAACCGCGAGAAGATGACCCAGGTGAGTGGCCCGCTACCTCTTCTGGTGGCCGCCTCCCTCCTTCCTGGCCTCCCGGAGCTGCGCCCTTTCTCACTGGTTCTCTCTTCTGCCGTTTTCCGTAGGACTCTCTTCTCTGACCTGAGTCTCCTTTGGAACTCTGCAGGTTCT
+
CCCCCCCCFFFFGGGGGGGGGGHHGFGB4FHHHGGGDGGGDHGHHGGGGEGGHHGHHHHGGGGGGGGGGGGHFHHGGGGHGHHHHGGGGGFGGGHGGHHHHHHHGHHHHGHGGHHGGGFGHHHHHHHHHHHGHHGGGGGHGHHGFGGGGGGGFGGGGGGGGGGGGGFFFFFFFFFFFFFFFFFFFFFFFFFFFFFFFFFFFFFFFFFFFFFFFFFFFFFFFFFFFFFFFFFFFFFFFFFFFFFFFFFFFFF
@M05620:37:000000000-D9766:1:1101:11298:4661 1:N:0:62
AGTGCCAGCTCTCAATCGCACAGGGGACCCAGGGCCTGGCCCCTCCATCCAGAAAACCTATGACCTCACCCGCTACCTGGAGCACCAACTCCGCAGCTTGGCTGGGACCTATGTGAGTATCCAGCGTAGGAATCTGGGAGTTGGGGAGGAGTGAGGAGTTGGGGAAAGACAGTCCTAACCGTGGAGGGTTCTGGTAAATGATGGGGTGAGGAGGGGCTCTTTGGCTCCCACCAGTCCCCCTGTCTGGTCTA
+
ABABCFFFCFFFGGGGGGGGGGHHGGGGGGHHGGGGGGHHHHGHGGHHHHGHHHHHHGHHHHHHHHHHHHHGGGFGHHHHHHHHHHHHGHHHGGGGGHHHGHHGGGHHGHHHHHHHHHHHHHHHHGEFGGHHHHHHHHGGGHHHGGGGGGGHHHHHHGHHHHGGGGHHHHHHHHHHHHHHGGEGGGGGCFGGGGFGGGGGGGGGGGFFFFFFFFFFFFFFFFFFFFFFFFFFFFFFFFFFFFFFFFFFFFB
@M05620:37:000000000-D9766:1:1101:21035:4666 1:N:0:62
ACCACACCTTCTACAATGAGCTGCGTGTGGCTCCCGAGGAGCACCCCGTGCTGCTGACCGAGGCCCCCCTGAACCCCAAGGCCAACCGCGAGAAGATGACCCAGGTGAGTGGCCCGCTACCTCTTCTGGTGGCCGCCTCCCTCCTTCCTGGCCTCCCGGAGCTGCGCCCTTTCTCACTGGTTCTCTCTTCTGCCGTTTTCCGTAGGACTCTCTTCTCTGACCTGAGTCTCCTTTGGAACTCTGCAGGTTCT
+
BBBBBBBBFFFFGGGGGGGGGFH4EBEEAEHHHGGGFGGGDHHHHGGGGGGGHHFGHHHGGGGGGDGGGGGCHFHGGGGHCEHHHGEEGGG@/DCGDGFGHHEFG1?<<?FCCGH@@-<CHGB<DD=0<=/CGGGGFG.CECFF:C;C009.CB9EF.DG-@C//?9AB-BFFFBFF/9::BBBBFB9BB//9:@.AFFBFDBA.DBFBBBFFFBBFB//BFB.;.:;9BF/FF/:BFFBFB/BF/A9BF/
@M05620:37:000000000-D9766:1:1101:24882:4770 1:N:0:62
ACCACACCTTCTACAATGAGCTGCGTGTGGCTCCCGAGGAGCACCCCGTGCTGCTGAACGAGGCCCCCCTGAACCCCAAGGCCAACCGCGAGAAGATGACCCAGGTGAGTGGACATCTGCAGCTTATGGCGGCCGCCTCACTCCTTCCTGGCATAACGGAGCCGCGCCCATTGGCACTGGATCTCTCCTCTGCCGTTTTCCGTCGGACTCTCTTCTATGACCTGAGTCTCCATTGGTACTATGCAGGATCG
+
1>1AAA?AFFFFGGG13BBGFGCAEBEEH0FGHGC00AE/EHHHHGAE//BAF11BG1BGFGCG/E/EEGGGHH//EEGEFHH>/<EEG/BCC/FF11?1?GFH/111?1<F1G11?F1<?11>1111>.-<CC---../CGHF00;/00:./000/.9;9A.:@@@-@-/;//;BFFB-/9/9FBF//9;F/F-;ABEBF-:-9---9;BF//;9//9:///-/-;;9/B//:/9//9B/BBB//9-;B-
@M05620:37:000000000-D9766:1:1101:16683:4776 1:N:0:62
ACCACACCTTCTACAATGAGCTGCGTGTGGCTCCCGAGGAGCACCCCGTGCTGCTGACCGAGGCCCCCCTGAACCCCAAGGCCAACCGCGAGAAGATGACCCAGGTGAGTGGCCCGCTACCTCTTCTGGTGGCCGCCTCCCTCCTTCCTGGCCTCCCGGAGCTGCGCCCTTTCTCACTGGTTCTCTCTTCTGCCGTTTTCCGTAGGACTCTCTTCTCTGACCTGCGTCTCCTTTGGAACTCTGCAGGTTCT
+
BBBABBBABBFFGGGGDG5BGBGHGAEA4AFGAEFE?EEGCHHHHGGEDEGGFHFFHHHAEECGGDGGGEGFHHHGGGDHAEGHHGA/BG/<@FHEDGGFHHGHGHH1FGFGGHACDGGGHHHHHHHHHHHGHHGGGGDHGHHGHGGGGGGGGGGGGGG;ABGGGG?FBBFFFFFFFFFFFFFFFFFFFFFFFFBDDFFFFFFEFFFFFFFFFFFFFFFFFFFF.@DBDFFFFEFFFFFFBFFFFFFFFFF
@M05620:37:000000000-D9766:1:1101:22339:4779 1:N:0:62
GCGGCTGCTTTGGAAGAAACTCATAGATTACTGCCACAGTTCCCCCTGGACCTGGAACCGTTTCTTGCCTGGCTTCCAGAAGCTTAAACAACTGCCAATGTCCTCCAGGATGCTCCCCGTCGGGCCCGGCTCCTCGCCGCCTCCCCGGGAGTCACCGCGCTGCTGAACCAATGGCAAGTCCGTCAGGCCTTTCCGCTTTAGCACTCTTGTGGCTCCCCTTGCCCACTTCTCAGCCTTTGTCCTTGTCCCTG
+
>1?AAADAFFFB1FBA1BBFFG13ADFGH1BFFG01BBF1DFGHHGEF/0BBGG0GF1/ABEGHDFDGHHHHHFB0BGHBB@@B111BB1B?1BFF1@BFG2F2BGHHE/GGHHHHGCE////</><CCGGGF1FE/>/A-.>FFC?-A@-.=<G0.CGGGGBFGGGEF.9FC/;FFEFFGGGGGGFBAFFFB/BFFFFB/FFFFFFFFFBAAFF-A9-AFFFFFEFFFFFFFFBFFFF/9FFFF/9B9/;
@M05620:37:000000000-D9766:1:1101:8872:4783 1:N:0:62
ACCACACCTTCTACAATGAGCTGCGTGTGGCTCCCGAGGAGCACCCCGTGCTGCTGACCGAGGCCCCCCTGAACCCCAAGGCCAACCGCGCGAAGATGACCCAGGTGAGTGGCCCGCTACCTCTTCTGGTGGCCGCCTCCCTCCTTCCTGGCCTCCCGGAGCTGCGCCCTTTCTCACTGGTTCTCTCTTCTGCCGTTTTCCGTAGGACTCTCTTCTCTGACCTGCGTCTCCTTTGGAACTCTGCAGGTTCT
+
BBBAABBAFFFFGGGGFG5BGEGHGEEBAEHGFBFE?EGGGHGHHGGAEEEGGHHHHHHAEEFGGGGGGGGHFFHGGGGHGHHHHGGEGG/>BGG?FGHHHHHGGHH1CFHGGHHGGGGGHHHHHHHHGHGGHHGGGGGGGGGGGGGGGGGGGGGGGGG-;9AFFFFFFFFFFFFFFFFFFFFFFFFFFFFFFFFFFFFFFFFFFFFFFFFFFFFFFFFFFFFF?>FFFFFFFFFFFFFFFFFFFFFFFFF
@M05620:37:000000000-D9766:1:1101:20218:4793 1:N:0:62
ACCACACCTTCTACAATGAGCTGCGTGTGGCTCCCGAGGAGCACCCCGTGCTGCTGACCGAGGCCCCCCTGAACCCCAAGGCCAACCGCGAGAAGATGACCCAGGTGAGTGGCCCGCTACCTCTTCTGGTGGCCGCCTCCCTCCTTCCTGGCCTCCCGGAGCTGCGCCCTTTCTCACTGGTTCTCTCTTCTGCCGTTTTCCGTAGGACTCTCTTCTCTGACCTGAGTCTCCTTTGGAACTCTGCAGGTTCT
+
DCCDDCCCFFFFGGGGGGGGGGHHGGGGHGHHHGGGGGGGGHHHHGGGGGGGHHHHHHHGGGGGGGGGGGGHHHHGGGGHGHHHHGGGGGGGGGHHHHHHHHHHGHHHHGHFGHHGGGGGHHHHHHHHHHHGHHGGGGGHGHHGHGGGGGGGGGGGGFGGGGGGGGFFFFFFFFFFFHFFFFFFFFFFFFFFFFFFFFFFFFFFFFFFFFFFFHFFFFFFFFFFFFFFFFFFFFHFFFFFFFFFFFFFFFF
@M05620:37:000000000-D9766:1:1101:21893:4803 1:N:0:62
ACCACACCTTCTACAATGAGCTGCGTGTGGCTCCCGAGGAGCACCCCGTGCTGCTGACCGAGGCCCCCCTGAACCCCAAGGCCAACCGCGAGAAGATGAGTGAGTGGCCCGCTCCCTCTTCTGGTGGCCGCCTCCCTCCTTCCTGGCCTCCCGGCGCTGAGCCCTTTCTCACTTGATCTCTCTTCTGCCGTTTTCCGTAGGACTCTCTTCTCTGCCCTGAGCCTACTTTGGAACTCTGCTGGTTCTCGCTC
+
CCCCCCCCFFFFGGGGGGGGGGHHGGGGHGHHHGGGGGGGGHHHHGGGGGGGHHHHHHHGGGGGGGGGGGGGHHHGGGGHGHHHHGGGGGGGGGHHHGHB?2FGGHG/0/>/<DGF<0<DGH0<G/...<<@.ECEBCGFFFH0C/CFGAEGA-D-B@G.AFB.//;FB9////////:9;//;FFB//:;:/.//;F.../9/:;/9BFFFFFFBEFFF///:/;;/BBB/9/;9/BB///;/:B/;...
@M05620:37:000000000-D9766:1:1101:22862:4811 1:N:0:62
ACCACACCTTCTACAATGAGCTGCGTGTGGCTCCCGAGGAGCACCCCGTGCTGCTGACCGAGGCCCCCCTGAACCCCAAGGCCAACCGCGAGAAGATGACCCAGGTGAGTGGCCCGCTACCTCTTCTGGTGGCCGCCTCCCTCCTTCCTGGCCTCCCGGAGCTGCGCCCTTTCTCACTGGTTCTCTCTTCTGCCGTTTTCCGTAGGACTCTCTTCTCTGACCTGCGTCTCCTTTGGAACTCTGCAGGTTCT
+
BABBAABABCCFGGGGGGDGGGHFGEFB4EFBBFFE2EAA2ACBBEEEEABFBHGHHHGEGCCEFGGGGGGG3GHEEEEGGHFGHGFEBDBFGGHFHGHHHHHHGHH1FGFFGHHGGFGGHGHHHHHHFGHGHHGGGDEHEHHGHGGGGGGGGGGGGGG-ADFGGGFFFFFFFFFFFFFFFFFFFFFFFFFFFBFFFFFFFFFFFFEFFFFFFFFFFFFBFFFF.9ABFFFFFFFFEFFFFFFFFFFFFFF
@M05620:37:000000000-D9766:1:1101:23268:4820 1:N:0:62
AGTGCCAGCTCTCAATCGCACAGGGGACCCAGGGCCTGGCCCCTCCATCCAGAAAACCTATGACCTCACCCGCCACCTGGAGCACCAACTCCGCAGCTTGGCTGGGACCTATGTGAGTATCCAGCGTAGGAATCTGGGAGTTGGGGAGGAGTGAGGAGTTGGGGAAAGACAGTCCTAACCGTGGAGGGTTCTGGTAAATGATGGGGTGAGGAGGGGCTCTTTGGCTCCCACCAGTCCCCCTGTCTGGTCTA
+
A?>>AFFFBFFFG4GGGGGCGGHGGG?EEGEGBEFGGGHHHHGHGGHHGHHHHHGHGGGGHHHHHEGHHHHGG>EFHHHHBGHHHHCFEFHHAFCGGHHHGHHG?EHHG2GHHHHHHHFHHHHHHGDGGGHHHHHHGHCFGHHHGGFGGGDHHGHHHGHHHHGGGGHHHHGHHHHHHHHHGGGGGGGGEFFFGGGGGGGGGGGGGGFFFFFFFFF-BAFFFFFFFFFFFFFFFFFFFFFFFFFFFFFFFFF
@M05620:37:000000000-D9766:1:1101:16811:4847 1:N:0:62
ACCACACCTTCTACAATGAGCTGCGTGTGGCTCCCGAGGAGCACCCCGTGCTGCTGACCGAGGCCCCCCTGAACCCCAAGGCCAACCGCGAGAAGATGACCCAGGTGCGTGGCCCGCTACCTCTTCTGGTGGCCGCCTCCCTCCTTCCTGGCCTCCCGGAGCTGCGCCCTTTCTCACTGGTTCTCTCTTCTGCCGTTTTCCGTAGGACTCTCTTCTCTGACCTGAGTCTCCTTTGGAACTCTGCAGGTTCT
+
DDDDCCDCFFFFGGGGGGGGGGHHGGGBFFHHHGGGGGGGGHHHHGGGGGGGHHHHHHHGGGGGGGGGGGGHHHHGGGGHGHHHGGG/CC>>@DFBDHHFHHEHE==1<=?/AFC@CG?CHFD00DDH0D<DGHGGGAA:C/CEEBBFFFFGGFFEAE-;;B.CBDCA@@BFF0BFFFFF:FF0:::FFFFFF0DFAF.FBDF?D.BFFFFB000B0FFB0BFF/BB0:FBBB00/BB::BF000;:.:;F
@M05620:37:000000000-D9766:1:1101:18850:4857 1:N:0:62
ACCACACCTTCTACAATGAGCGGCGTGTGGCTCCCGAGGAGCACCCCGTGCTGCTGACCGAGGCCCCCCTAAACCCCAAGGCCAACCGCGAGAAGATGACCCAGGTGAGTGGCCCGCTACCTCTTCTGGTGGCCGCCTCCCTCCTTCCTGGCCTCCCGGAGCTGCGCCCTTTCTCACTGGTTCTCTCTTCTGCCGTTTTCCGTAGGACTCTCTTCTCTGACCTGAGTCTCCTTTGGAACTCTGCAGGTTCT
+
ABAABBBAFFFFGGGGFGGFG2EGGCGEC222BFE1AEA0AF1AFEAE>>E15BBEFGBEE//>FGCEEC/B3FHEG?DHACGHEFC??C//@DF1F1<FHBFHEF11FFGCFHHGDCGGHFFHFHGHGHHDHHGGB9EGG/FDGBGFGGFGFBFGFG<;->F/BBBF<BFBFFF/BFFFFFF/9BBFFFF9BFBFFFEFFFFFFBFB/B/FFBBBFFFFFFFEFF9BBFFFFFFFFFFFFFBFBFFFBFB
@M05620:37:000000000-D9766:1:1101:22433:4858 1:N:0:62
ACCACACCTTCTACAATGAGCTGCGTGTGGCTCCCGAGGAGCACCCCGTGCTGCTGACCGAGGCCCCCCTGAACCCCAAGGCCAACCGCGAGAAGATGACCCAGGTGAGTGGCCCGCTACCTCTTCTGGTGGCCGCCTCCCTCCTTCCTGGCCTCCCGGAGCTGCGCCCTTTCTCACTGGTTCTCTCTTCTGCCGTTTTCCGTAGGACTCTCTTCTCTGACCTGAGTCTCCTTTGGAACTCTGCAGGTTCT
+
BBBBBBBAFFFFGGGFFGGBGGHCEGGGFFHHHGGGGGGCGHHHHGGGF?FGHHHHHHHGGGCGGGGGGGGHHHGGGGGFGHHHEGGGGCCGGGHHEGHHGHGEFHHHGGHGGHHGGGGGHFHHHHGBDHHGGCDGGGGHGHHGHGGGGGGGFGGGGFGGGGGFGBBFBBFFFFFFFFFFFFFFFFFFFFFFFFBDFFFFFFFFFFFFFFFFFFFFFFFFFFFFFFFFFFFFFFFEFFFFFFFFFFFFFFF
@M05620:37:000000000-D9766:1:1101:15516:4862 1:N:0:62
GAGGCTGCTTTGGAAGACACTCCTAGATAACTGCACCCGTTCCCCCGGTCCCTGTAAGAGTTTCTTTCCTGGCTCACAGAAGCGGCAACAACTGCCCATGTCCTACAGGCTGCTCCCCTTCCGGCCCGGCTCCTCGCCGCCTCCCCGGGAGTCACCGCGCTGCTGAACCAATGGCAAGTCCGTCAGGCCTTTCCGCTTTAGCACTCTTGTGGCTCCCCTTGCCAACTTCTCAGCATTTGTCCTTGTCCCTG
+
BBBBBBFBFFDDGGGGGCGG4FFB45BD6ABGDGEAFE2ABBBG2E2A0AA13B3D555BDA5AD555BFGGHF3BBEFGFHH//>>EG1?133BBF3BBFFHH4BBBG/BFFH3FGG2BCG?F@D/>BBCEGFGGGG?@DGGH.<<CGGCCHHGHF-;ADG.=FFGGG.EFF/;FGGCB;CF;DFF9.BBFFFFFFFF/BFFFFFFFFFFB.AFEFAFFFF9/99B/;;BFFF/F;//;9FF9FF//;9/
@M05620:37:000000000-D9766:1:1101:21483:4874 1:N:0:62
ACCACACCTTCTACAATGAGCTGCGTGTGGCTCCCGAGGAGCACCCCGTGCTGCTGACCGAGGCCCCCCTGAACCCCAAGGCCAACCGCGAGAAGATGACCCAGGTGAGTGGCCCGCTACCTCTTCTGGTGGCCGCCTCCCTCCTTCCTGGCCTCCCGGAGCTTCGCCCTTTCTCACTGGTTCTCTCTTCTGCCGTTTTCCGTAGGACTCTCTTCTCTGACCTGAGTCTCCTTTGTAAATCTGCAGGGTCT
+
BBBBBBBBFFFFGGGGGGGGGGHGGGGGG?FHHGGGGFGFGHCGHGGEEEGFFHFGGHHGCEFFGEGFGGGHGFHGGGDGFEHHGFFFFGGD?/<22??FGCAHFGCF0??CFHEFG?D<FDDDG<=G<=C.C.<AG.;::/::/09C09CF?0CA9.-A-;9/;;EFF-BBFB99BBFB/;/FFF/BFFFBBF@9A9EBB9/;;./;FBFB;/BBF///99/:;.BFB9/B9B///;/9;FFBB9.-;B;
@M05620:37:000000000-D9766:1:1101:24243:4874 1:N:0:62
ACCACACCTTCTACAATGAGCTGCGTGTGGCTCCCGAGGAGCACCCCGTGCTGCTGACCGAGGCCCCCCTGAACCCCAAGGCCAACCGCGAGAAGATGACCCAGATGAGTGGCCCGCTACCTCTTCTGGTGGCCGCCTCCCTCCTTCCTGGCCTCCCGGAGCTGCGCCCTTTCTCACTGGTTCTCTCTTCTGCCGTTTTCCGTAGGACTCTCTTCTATGACATGAGTCTCCTTTGGAACTCTGCAGGTTCT
+
DDDCDDDDFFFFGGGGGGGGGGHHGGGGHGHHHGGGGGGGGHHHHGGGGGGGHHHHHHHGGGCGGGGGGGGHHHHGGGGHGHHHHGGGGFGGGGHHHHGHHCHH/?FGH1FGGHHGGGGGHHHHHHHGHFHGHHGGGGGHGHHGHHGGGGGGGGGGGGGGGGGGGGFFFFFF0BFFFFFFFFFFFFFFFFFFFFFFFFFFFFFFFFFFFFFFFFFF0BFFF0FFFFFFFFFFFF0BFFFFF0:FFFEF0FB
@M05620:37:000000000-D9766:1:1101:16250:4882 1:N:0:62
ACCACACCTTCTACAATGAGCTGCGTGTGGCTCCCGAGGAGCACCCCGTGCTGCTGACCGAGGCCCCCCTGAACCCCAAGGCCAACCGCGAGAAGATGACCCAGGTGAGTGGCCCGCTACCTCTTCTGGTGGCCGCCTCCCTCCTTCCTGGCCTCCCGGAGCTGCGCCCTTTCTCACTGGTTCTCTCTTCTGCCGTTTTCCGTAGGACTCTCTTCTCTGACCTGAGTCTCCTTTGGAACTCTGCAGGTTCT
+
CCCABCCBFFFFGGGGGGGGGGHHGEGEGGHHHGGGGGGGGHHHHGGGEGGGHHHHFGHGFGGGGGGGGGGHHHHGGGGHGHHHHGGGGGGGGGHHHHHHHHHHGHHHHFGFGHHGGGGGHHHHHHHHDGHGHHGGGGGHGHHGHGGGGGGGGGGGGGGGGGGGGGFFFFFFFFFFFFFFFFFFFFFFFFFFFFFFFFFFFFFFFFFFFFFFFFFFFFFFFFFFFFFFFFFFFFFFFFFFFFFFFFFFFFF
@M05620:37:000000000-D9766:1:1101:20673:4886 1:N:0:62
GAGGCTGCTTTGGAAGAAACTCATAGATTACTGCAACAGTTCACCCTGGACCTGGAAAAGTTTCTTGCCTGGAGGACAGGAGCATAAACGACTACCAGTGTTCTAAAGAATGCTCCACGTAAGGCCAGGCTCCTCACCGACTCCCCGGGAATCACCGCGCTGCAGAAACAATAACAAGTCCGACAAGCCTTACCGCTTTAGCACACTTGTGGAACAAATTGACCAATTCTCAGCATTTGTAATTGTACCTG
+
>AA1A1BAFF@DABB11AB1B1A3DF1F31AF3FF1ABGA2AAABGAGH0FF0AF0AFHH1D2DB1BAFGG/00//BG/B0/B/B1111?E>>/0011BBB2@2BBFH101@F21B10/?>B01B/<?//<FFGF1<B<>//?1?E//></01?FGG>@C@@</<DCG<<.000<<0C000..;:-:.9C00;/9-AE.0CFFF/./C009900;/9A////;/9A/;B///9//;BB//;///F;9/BF:
@M05620:37:000000000-D9766:1:1101:18625:4887 1:N:0:62
ACCACACCTTCTACAATGAGCTGCGTGTGGCTCCCGAGGAGCACCCCGTGCTGCTGACCGAGGCCCCCCTGAACCCCAAGGCCAACCGCGAGAAGATGACCCAGGTGAGTGGCCCGCTACCTCTTCTGGTGGCCGCCTCCCTCCTTCCTGGCCTCCCGGAGCTGCGCCCTTTCTCACTGGTTCTCTCTTCTGCCGTTTTCCGTAGGACTCTCTTCTCTGACCTGAGTCTCCTTTGGAACTCTGCAGGTTCT
+
BBBBABBAFFFFGGGGGGFGGGGFEBEB4EHFGFGF?EGGDHHGHGGGFEEGFHGHHHHFGGCGGGGGGGGHGHHGGGGHGHHHHGGGGGGGGGHGHHHHHHHHGHHBGGHGGHHGGGGGHHHHHHHHHHHGHHGGGGGHGHHGHGGGGGGGGGGGGGG?DGGGGGFFFFFFFFFFFFFFFFFFFFFFFFFFFFFFFFFFFFFFFFFFFFFFFFFFFFFFFFFF/BFFFFFFFFFFFFFFFFFFFFFFFFF
@M05620:37:000000000-D9766:1:1101:15375:4899 1:N:0:62
ACCACACCTTCTACAATGAGCTGCGTGTGGCTCCCGAGGAGCACCCCGTGCTGCTGACCGAGGCCCCCCTGAACCCCAAGGCCAACCGCGAGAAGATGACCCAGGTGAGTGGCCCGCTACCTCTTCTGGTGGCCGCCTCCCTCCTTCCTGGCCTCCCGGAGCTGCGCCCTTTCTCACTGGTTCTCTCTTCTGCCGTTTTCCGTAGGACTCTCTTCTCTGACCTGAGTCTCCTTTGGAACTCTGCAGGTTCT
+
AAA?AAAAFFFFGGGGFGA1F1BCFAAA0AGGAFFA0EEGCHHHHGGCEEGGGHGGHHHEEGCGGCGGGGGFHCGGGGEHEEHHHG//BC/</CCF1FFGHHHHGHF1FFHGGHHGGGGGHGHHHHHHHGHGHHGGGGGHGHHGHGFGGFGGG0FGGGG-AAGGGG@B@@FFFFFFFFFFBFFFFFFFFFFFFF@BFFFEFFFFFFFFFFFFFFFFFFFFFFFF/BFFFFFFFFFFFFFFFFFFFFFFFFF
@M05620:37:000000000-D9766:1:1101:17887:4910 1:N:0:62
AGTGCCAGCTCTCAATCGCACAGGGGACCCAGGGCCTGGCCCCTCCATCCAGAAAACCTATGACCTCACCCGCTACCTGGAGCACCAACTCCGCAGCTTGGCTGGGACCTATGTGAGTATCCAGCGTAGGAATCTGGGAGTTGGGGAGGAGTGAGGAGTTGGGGAAAGACAGTCCTAACCGTGGAGGGTTCTGGTAAATGATGGGGTGAGGAGGGGCTCTTTGGCTCCCACCAGTCCCCCTGTCTGGTCTA
+
AAAABFF@>FFFGGGGGGGGGGHGGGFEDEHHGGGGFGFAAGGHGGHGFHHHGHFHHGHFHHFHHHHHHHHEGEGGHEGFHHHHHHHGGHHHGGGGGBFGE3F/?EGG/BB?GGHHHFGBGFFHHG?EGGHHHGFHHEGFFCHHCCGGGGDFHHHGGDC/0<-:CEHHGHFFHHBFCGCHG9;?A.DA:C?FGGFFGGGGF;FFADA-AFFBADFAFBE//9/9F/;.EFAFEFBFBFFAFEF/B/BFFFF
@M05620:37:000000000-D9766:1:1101:18721:4925 1:N:0:62
GAGGCTGCTTTGGAAGCAACTCATAGATTCCTGCAACAGTTCCCCCTGGACCTGGAAAAGTTTCTTGCCTGGCTTACAGAAGCTGAAACAACTGCCGGATGCTACCCGTAAGGAAAGGCTCCTAGAAGACTCCAAGGGAGTAAAAGAGCTGATGAAACAATGGCAAGTAAGTCAGGCATTTCCGCTTTAGCACTCTTGTGGATCCAATTGAACAATTCTCAGCATTTGTACTTTTAACTGACAAGCCAGGG
+
>11AAAFAFFFFGGGC11BFFGDGEFGHH3FFHHG1BBGDGHHHHGCFFBGHHHGHHHEFFHHHFGHHHHHHHHGHHHHGHHHGHHHHH0FHHHH0>/>BEFFFFHHE>>/B11BG>0?BG/1B111BFFFH1G11/CAE/0F221FGF1111>>1FHGH111?0GC<<111<1<0>.<<FD1CC..C0GF0<<<G<0=GCC0CGHF0C000CGC0;0CGCBCB09;BFB0000;0;09909CB.CEB9AE
@M05620:37:000000000-D9766:1:1101:19474:4932 1:N:0:62
ACCACACCTTCTACAATGAGCTGCGTGTGGCTCCCGAGGAGCACCCCGTGCTGCTGACCGAGGCCCCCCTGAACCCCAAGGCCAACCGCGAGAAGATGACCCAGGTGAGTGGCCCGCTACCTCTTCTGGTGGCCGCCTCCCTCCTTCCTGGCCTCCCGGAGCTGCGCCCTTTCTCACTGGTTCTCTCTTCTGCCGTTTTCCGTAGGACTCTCTTCTCTGACCTGAGTCTCCTTTGGAACTCTGCAGGTTCT
+
BCBBBCCDFFFFGGGGGGGGGGHHGGGECEHHHGGGGGGGGHGHHGGGGGGGHHHHHHHGGGGGGGGGGGGHHHHGGGGHGHHHHGGGGGGGGGHHHHHHHHHHGHHHHGHGGHHGGGGGHHHHHHHHHHHGHHGGGGGHGHHGHGGGGGGGGGGGGGGFAGGGGGFFFFFFFFFFHHFFFFFFFHFFFFFFFFFFFFFFFFFFFFFFFFFFFFFHFFHHFFHFFFFFFFFFFFHFFFFFFFFFFFFFFFF
@M05620:37:000000000-D9766:1:1101:19290:4954 1:N:0:62
AGTGCCAGCTCTCAATCGCACAGGGGACCCAGGGCCTGGCCCCTCCATCCAGAAAACCTATGACCTCACCCGCTACCTGGAGCACCAACTCCGCAGCTTGGCTGGGACCTATGTGAGTATCCAGCGTAGGAATCTGGGAGTTGGGGAGGAGTGAGGAGTTGGGGAAAGACAGTCCTAACCGTGGAGGGTTCTGGTAAATGATGGGGTGAGGAGGGGCTCTTTGGCTCCCACCAGTCCCCCTGTCTGGTCTA
+
BBBBBFFFBFFFG4FGGFCGGGGCFGGGEEHHGGGFFFEHFH2BEEHHHGGHFHGHHGEHHHGHHHHHFHHGCEGGHHHHHHHHHHHHGHHHGGGGGFHHGHHGGGHHGHHHHHHHHHHHHHHHHGGGGGHHHHHGHHHGGHHGGGGGCGGHHHHHHG/GHGGGGGHGHGHHHHHHGHHHGGGGGGGGFGGGGGFGGGGGGGGGGGFFFFFFFFFFFFFFFFFFFFFFFFFFFFFFFFFFF?FFFFFFFFB
@M05620:37:000000000-D9766:1:1101:19060:4956 1:N:0:62
GAGGCTGCTTTGGAATAAACCCTATAAGACCTGAACATAGTCCCCCCGTCCATGTAACAGTTTCCGGCCTGTCAGCCATTAGCCCCCACTACCTCCCTTGTCCCCAAGGCTACAACCCTTACTACCGGGATCCTCAACGCATAACCGAGAGACAAAGCGCTGCAGAACCACACGCAAGAACGTCAGGCATTTACGCTTTAGCACTCTTGTGGCTCCCCTTGCAAAATTCTCAGACTTTGTCCTTGTTCCTT
+
11>AAAFAFFFFGCF1BG111A0B11D31B0B0BB11B1BBDGCG0/AA/BAGHDGGHHFFH2D2/A/>AFBF2D1BF11@1B10//>/0B0BBB//01BBGG1FFEGF/11B1<B<E0CF11210/</<<FGHH11@/><ACD1?<---<.FFGB/C.<.<=/:::;CG...-;A@A/9F..;CEBFE0000;;EEG?0=;B/:/BBBFF-;F9EEFFEFFF/;-///;;BF9/B/9;;F:;;BB9/;9/
@M05620:37:000000000-D9766:1:1101:20299:4987 1:N:0:62
ACCACACCTTCTACAATGAGCTGCGTGCGGCGCCCGAGGAGCACCCCGTGCTGCTGACCGAGGCCCCCCTGAACCCCAAGGCCAACCGCGAGAAGATGAGTGGCACGCTCCCTCTTCTTGTGGCCCCGGTGAGTGGCCCGCTCCCTCTTCTGGTGGCCGCCTCCCTCCTTCCTGGCCTCCCGGAGCTGCGCCCTTTCTCACTGGTTCTCTCTTCTGCCGTTTTCCGTAGGACTCTCTTCTCTGACCTGAGT
+
ABBBB@AAFFFFFGFFDDGGFFCGEEF222A2AEFCAAE01FGAFECG?>EF333FFH3EE@/>?EEEG@E2?FEFDG/?FEHHEEFGGA<C?DH1F1>F<1..<><<...<<GGHHH0;CFFHG.:@CCGGGG0;AFEGAGGGGGGGFFFFBFFBFFFFFF?EFFFFEFFFFFBFFFFFFFFFFFFFFFFFFFFFFFFFFFFB;BFFFFFFFFFFBFFFFFAFFFFF??FBFFFFFFFFFFFFFFFFBFB
@M05620:37:000000000-D9766:1:1101:21354:5009 1:N:0:62
GAGGCTGCTTTGGAAGAAACTCATAGATTACTGCAACAGTTCCCCCTGGACCTGGAAAAGTTTCTTGCCTGGCTTACAGAAGCTGAAACAACTGCCCAAGAGACGCGAATGGAGAGATAGAGCTTATGAAAGAATCGCAAGTAAGTCAGGGACTTCCGCAGGAGCACCCTTGCGGAATCAATCGAACAACTGCCATCTTTCGTACGTGTAACTTATAAGTCAGGCATATCATATCGTAATATGCAACTTCT
+
33A>AAFAFF@FFFBF4EB4AABFFH5FDDGHCHHBBFGFGHBEHGCGF2FCEBGBAA2BBDGHA5BBGGGAEEEGHGHACGHEFFG3GE??FFB31@11B12??>/>//BBE03/?343B?G33B?B4BB1BG110/?</@@F122@10@//01<1?///-.<>.0..>00/--<<.00<;0../:-/.:/0;/</0;009.C.;9/C/09;0;;;0009;0//.090000/;/;.9..;/////9999;
@M05620:37:000000000-D9766:1:1101:7813:5009 1:N:0:62
ACCACACGTTCTACAATGCGCTGCGTGCGGCGCGCGAGGAGCACCCCTTGCTGCTGACCAAGGCCCCCCTGAACCCCAAGGCCAACCGCGCGAAGATGACCCAGGTGCGTGGCCGGCTACCTCTTGTGGTGGCCGCCTCCCTCCTTCCTGGCCTCCCGGTGATGCGCCCTTTCTCACTGGTTCTCTCTTCTGCCGTTTTCCGTAGGACTCTCTTATCTGACCTGCGTCTCCTTTGGAACTCTGCAGGTTCT
+
>>>1>AA>1BBAGGFFFGAAE?EAEAA00AA/AAEA/>>??GCBGEE>0B@1@11FGG>1?F>FGEE/E//<FCGGGAAF/CGGEGB/B@/<-<@.><FF/GAEA/C0<CCC-G-;:@CBFBBFG09;E;CF.FG-99C..FB--/;9/;F--:A?EB@---/;B@F-@@FB/:9/BFFF/;//B/9/;FFF//99A9E/FB/-9BF/:/9F/://;BFFF//;-9B@BBFFF/BFFFFFF/FFFFFFFFF
@M05620:37:000000000-D9766:1:1101:11104:5011 1:N:0:62
ACCACACCTTCTACAATGAGCTGCGTGCGGCTCCCGAGGAGCACCCCGTGCTGCTGACCGAGGCCCCCCTGAACCCCAAGGCCAACCGCGAGAAGATGACCCAGGTGAGTGGCCCGCTACCTCTTCTGGTGGCCGCCTCCCGCCTTCCTGGCCTCCCGGAGCTGCGCCCTTTCTCACTGGTGCTCTCTTCTGCCGTTTTCCGTAGGACTCTCTTCTCTGACCTGAGTCTCCTTTGGAACTCTGCAGGTTCT
+
AAAAAA@>>CFFGF1FBGGFGFGCEEA00AA0AFFG?FAA/GAHHAEAAA/A1B@BD>G/>//EFG@EGEFHBFHGC//?FHHHHGA//B/>BFHHHGDFH0CGFF<1<11FC<FCC@-CHF0<0=DHH0/.C.;--:9:9.9-.9099FF.FB.CAC?9;9:F/-99@@/FFFBFBBBFF-/9//9;FFFFBB99-B-99A9-BBF//9/////9;/9/99/-/-://BF//B/BFFFFFFB/BFF-B/B
@M05620:37:000000000-D9766:1:1101:18093:5040 1:N:0:62
GAGGCTGCTTTGGAAGAAACTCATAGATTACTGCAACAGTTCCCCCTGGACCTGGAAAAGTTTCTTGCCTGGCTTACAGAAGCTGAAACAACTGCCAATGTCCTACAGGATGCTACCCGTAAGGAAAGGCTCCTCGCAGACTCCCAGGGAGTCAAAGAGCTGCTGAAACAATGGCAAGTAAGTCAGGCATTTCCGCTTTAGCACTCTTGTGGATCCAATTGCACAATTCTCAGCATTTGTACTTGTAACTG
+
AABBCBFCFFFFGGGGGGGGGGHHHHHHHHHHHHHHGFHDFGHHHGGFHFHHHHHHHHHHHHHHHHGHHHHHHHGHHHHGHHHHHHHHHGHHHHHGHGHHHHHH@3BGHEHHHH4GHHGG/EHH?3FHHFHHGG2/<BF/0FGH/BGGGGEE2DFGHCGHHH11FHHHHHHHHHHGHGDBF1>GGGHH.<DHHHGGGGGHHHHHHHHHHGHGH0GHFFHHH0;FFFFGGGGGGGGGGGGG09CGGG00CFF
@M05620:37:000000000-D9766:1:1101:9956:5040 1:N:0:62
GAGGCTGCTTTGGAAGAAACTCATAGATTACTGCAACAGTTCCCCCTGGACCTGGAAAAGTTTCTTGCCTGGCTTACAGAAGCTGAAACAACTGCCAATGTCCTACAGGATGCTCCCCGTAAGGAAAGGCTCCTAGCAGACTCCAAGGGAGTAAAAGAGCTGCTGAAACAATGGCAAGTAAGTCAGGCATTTCCGCTTTAGCACCCTTGTGGATCCAATTGAACAATTCTCAGCATTTGTCCTTGTAACTG
+
3>ABBBFAFFFFFGGGGFGGFGFHFHHHHHHHHHHHFFGAGGHHHGGGHHHHHHGHGHGHGGHHFHFFGHGHHHHHHHHFHHHGGHGHHHGHHHFFHHHBFHGG43BC31FGGH3BFEEE/>F33BF?0?BGGH343BGF0FFG1BGGGACEFHHBF/@F1F111GGHFFH11?FGG.>1>1<<DF0G.CGGFECE.CEHF0GG.CHHFHHGF0CCC:GGH0GFH/BFFGBFFGFFFGG000CF0099BF0
@M05620:37:000000000-D9766:1:1101:17636:5057 1:N:0:62
ACCACACCTTCTACAATGAGCTGCGTGTGGCTCCCGAGGAGCACCCCGTGCTGCTGACCGAGGCCCCCCTGAACCCCAAGGCCAACCGCGAGAAGATGACCCAGGTGAGTGGCCCGCTACCTCTTCTGGTGGCCGCCTCCCTCCTTCCTGGCCTCCCGGAGCTGCGCCCTTTCTCACTGGTTCTCTCTTCTGCCGTTTTCCGTAGGACTCTCTTCTCTGACCTGAGTCTCCTTTGGAACTCTGCAGGTTCT
+
3BBBCCCDFFFFGGGGGGGGGGHHGEGEGGHGHGGGGGGGGHHHHGGGGGGGHHHHGHHGGGGGGGGGGGGHGHHGGGGHGHHHHGGGGGGGGGHHHHHHHHHHGHGGHDHGGHHGGGGGHHHHHHHHHHHGHHGGGGGHGHHGHGGGGGGGGGGGGGGGGGGGGGFFFFFFFFHHHFFFFFFFHHFFFFFFFFFFFFFFFFFFFFFFFFFFFFFFFFHHFFFFFFFFFFFFFFFFFFFFFFFFFFFFFFF
@M05620:37:000000000-D9766:1:1101:14089:5088 1:N:0:62
ACCACACCTTCTACAATGCGCTGCGTGCGGCTCCCGAGGAGCACCCCGTGCTGCTGACCGAGGCCCCCCTGAACCCCAAGGCCAACCGCGAGAAGATGACCCAGGTGAGTGGCCCGCTACCTCTTCTGGTGGCCGCCTCCCTCCTTCCTGGCCTCCCGGAGCTGCGCCCTTTCTCACTGGTTCTCTCTTCTGCCGTTTTCCGTAGGACTCTCTTCTCTGACCTGAGTCTCCTTTGGAACTCTGCAGGTTCT
+
ABBABAAAFFFFFGGFFG4AECEFGEA22AEEEFGG?EA?AAFAFEE01?EF53FGHHF/>E/>FEEFGE/GCFGGGGFHGGHHHGGDD@/><DH1GFGHHHEHEFGBF>FCGHFCFFGGHHHHHHHHHHHFHHCCDGGGGGGGGGGGGGGGGGGGGGGAAFFFFFFFFFFFFFFFFFFFFFFFFFFFFFFFFFFDDFFFFFFFFFFFFFFFFFFFFFFFFF/;/:FFFFFFFFFFFFFFFFFFFFFFFFF
@M05620:37:000000000-D9766:1:1101:14625:5089 1:N:0:62
ACCACACCTTCTACAATGAGCTGCGTGTGGCTCCCGAGGAGCACCCCGTGCTGCTGACCGAGGCCCCCCTGAACCCCAAGGCCAACCGCGAGAAGATGACCCAGGTGAGGGGCCCGCTACCTCTTCTGGTGGCGGCCTCCCTCCTTCCTGGCCTCCCGGAGCTGCGCCCTTTCTCACTGGTTCTCTCTTCGGCCGTTTTCCGTAGGACTCTCTTCTCTGACCTGAGTCTCCTTTGGAACTCTGCAGGTTCT
+
ABABBBBBFFFFGGGGGGFGGGHHGEGBC2GGHGGGG?EEGHHHHGGGGGGGGFHHGHHGGGCGGGGGGGGHHHHGGGGHGHHHHGGGGGGGGGHHHH2FH2/??111<0?/@DC@C-<A/0<DDD0=<0;AG-:A9.CFA/CAF0;FBF/CABFE.;9--9.//;BFAFF/:B9B//B.B///:/9FBF..;.9@FF.F/9;.A./;/;9BF/9FF/;/;B/;/.99:F/BF/B/B99/;////;.ABB/
@M05620:37:000000000-D9766:1:1101:6175:5125 1:N:0:62
AGTGCCAGCTCTCAATCGCACAGGGGACCCAGGGCCTGGCCCCTCCATCCAGAAAACCTATGACCTCACCCGCTACCTGGAGCACCAACTCCGCAGCTTGGCTGGGACCTATGTGAGTATCCAGCGTAGGAATCTGGGAGTTGGGGAGGAGTGAGGAGTTGGGGAAAGACAGTCCTAACCGTGGAGGGTTCTGGTAAATGATGGGGTGAGGAGGGGCTCTTTGGCTCCCACCAGTCCCCCTGTCTGGTCTA
+
ABAAAFFFCFFFGGGGGGGAFCHFGGEEGGHHFFGGGGHHHHGHGGHHHHHHHHHHHGHHHHHHHGHHHHHGG>FFHHHHFGHHHHC?EGHGEGCGGHGHGHHGGGHHGHHHHHHHHHHHHHHGHGGGGGHHHHHHHHFGGHHHGGEGGGEHHBHHHGHHHHGGGDHHHHHHHHHHHHHHGGGGGGGGGGGGGGFGGGGGHHHGGGFFFFFFFFFFFFFFFHHFFFFFFFFFFFFFFFFFFFFFFFFFFF0
@M05620:37:000000000-D9766:1:1101:6154:5136 1:N:0:62
AGTGCCAGCTCTCAATCGCACCGGGGACACAGTGACTGGCCCCTCCATACAGACAACCTATGACCTCACCCGCTCCCTGGAGCACCAACTCCGCAGCTATGCTGGGACCTATGTGCATATCCCTCGTAGGGATCTGGGGGGTGGGGGGGAGTGCGGCGTTGGGGCCAGCCAGTCCTGCCCGTGGAGTGTTCTGGTAAATGCTGGGGAGAGGAGGGGCTCTGTGGCTCCCACCGGTCCCCCTGTCTGGTCTA
+
>1>>A11BAF@DFFBEAFA1A0AAA0AA/00F1B1FGB/FBAA/AE0G2AGFD0AB/A0FDBB@EFB1FG0>/>/>/FB?FFGGHHEEGGGFE??EEG1B1<BDFGFA/F1<<>B222BB2>11@B/AFF/?0F111F/--99@-----99--/;@----;--@-99A-;FAFFFF//---;A;BF/:FF/BBF//:////9BBB?-;----;9@-->AF/;FFF-9A--A---9-9-AB=F///BFFFB/
@M05620:37:000000000-D9766:1:1101:17982:5146 1:N:0:62
ACCACACCTTCTACAATGAGCTGCGTGTGGCTCCCGAGGAGCACCCCGTGCTGCTGACCGAGGCCCCCCTGAACCCCAAGGCCAACCGCGAGAAGATGACCCAGGTGAGTGGCCCGCTACCTCTTCTGGTGGCCGCCTCCCTCCTTCCTGGCCTCCCGGAGCTGCGCCCTTTCTCACTGGTTCTCTCTTCTGCCGTTTTCCGTAGGACTCTCTTCTCTGACCTGAGTCTCCTTTGGAACTCTGCAGGTTCT
+
BBBBBBBBFFFFGGGGGGGFGEHHGFEBAEHGFFGEDGGGDHHHHGGGDEGGGHGHHHHGGGGGGGGGGGGHHHHGGGGHGHHHHGGEGGFFCGHFDGHHHHHHGHHHHGHGGHHGGGGGHHHHHGHHGHHGHHGGGGGHGHHGHGGGGGGGGGGGGGGGGGGGGGFFFFFFFFFFFFFFFFFFFFFFFFFFFFFDFFFFFFFFFFFFFFFFFFFFFFFFFFFFFFFFFFFFFFFFFFFFFFFFFFFFFFF
@M05620:37:000000000-D9766:1:1101:14461:5164 1:N:0:62
AGTGCCAGCTCTCAATCGCACAGGGGACCCAGGGCCTGGCCCCTCCATCCAGAAAACCTATGACCTCACCCGCTACCTGGAGCACCAACTCCGCAGCTTGGCTGGGACCTATGTGAGTATCCAGCGTAGGAATCTGGGAGTTGGGGAGGAGTGAGGAGTTGGGGAAAGACAGTCCTAACCGTGGAGGGTTCTGGTAAATGATGGGGTGAGGAGGGGCTCTTTGGCTCCCACCAGTCCCCCTGTCTGGTCTA
+
AA>AAFF@3FFFGGGGGFCFECHDECFGEGHHFDG?2AEGFHGHGGHFBGHHFHHHHGHCGGFHHHHHHHHGGEGGHHHGGHHHHHHHGHHHFGGGGHHHGHHGGFHHGGHHHHHHHHHHHHHHHGEGGGHHHHHHHHHGGHHHGGGGGGGGHHHGHGBGGHGGGGHHHHHHHHHGHHHHGGGGGEGGCFGGGGCFGGGGGGGGGGABFFFFFFBBB?FFFFFFFFFFFFFFFFFFFFFFBFFFFFFFFFF
@M05620:37:000000000-D9766:1:1101:21152:5199 1:N:0:62
AGTGCAAGCTCTCAATCGCACAGGGGACCCAGGGCCTGGCCCCTCCATCCAGAAAACCTATGACCTCACCCGCTACCTGGAGCACCAACTCCGCAGCTTGGCTGGGACCTATGTGAGTATCCAGCGTAGGAATCTGGGAGTTGGGGAGGAGTGAGGAGTTGGGGAAAGACAGTCCTAACCGTGGAGGGTTCTGGTAAATGATGGGGTGAGGAGGGGCTCTTTGGCTCCCACCAGTCCCCCTGTCTGGTCTA
+
>AAAAFFFBFFFGFGGGGGGGGHHGEGGGGHHGGGGGGHHHHGHGGFHHHGHHHFHFGHHHHHHHHFHHHHGGGGGHHGFHGFFFGGHGHHHGF/EGGHHGHHFEGHHGHHHHHHHHFHHHHHHHGEGGGHHHHHHHHHGEHHHGGGGGGGHHHHHGEHHHHGGGGHHHHHHHHHHHHHHGCEGGGGG9FFGGGGGGGGGGGGGGGFFFFFFFFFFFFFFFFFFFFFFFFAFFFFFFFFFFFFFFFFFFFF
@M05620:37:000000000-D9766:1:1101:14933:5212 1:N:0:62
AGTGCCAGCTCTCAATCGCACAGGGGACCCAGGGCCTGGCCCCTCCATCCAGAAAACCTATGACCTCACCCGCTACCTGGAGCACCAACTCCGCAGCTTGGCTGGGACCTATGTGAGTATCCAGCGTAGGAATCTGGGAGTTGGGGAGGAGTGAGGAGTTGGGGAAAGACAGTCCTAACCGTGGAGGGTTCTGGTAAATGATGGGGGGAGGAGGGGCTCTTTGGCTCCCACCAGTCCCCCTGTCTGGTCTA
+
>11>>DFFAFFFG1FGFFGAECHFGEEEGEHC0BEEGFHHHHGHGGHGHHGHHHHFHGFHGEGGHBFFHHHEG>>EHHEFBBGGHHECEGGB>E/E>F>FCHHGGGGHGHHHH2FGHHHGFDGFG/??@AGHHHHHBH0FEHHHCG.<C>C<G0<GCEHHHH--;CHHGHHHHHHHHHHHGGEAACEG;CAFGFFGGB0000;FGG---;;-;B@@-;AFF/9:/9FF--;A-;9BFFFF-E9BBFFFFB9
@M05620:37:000000000-D9766:1:1101:23324:5218 1:N:0:62
AGTGCCAGCTCTCAATCGCACAGGGGACCCAGGGCCTGGCCCCTCCATCCAGAAAACCTATGACCTCACCCGCTACCTGGAGCACCAACTCCGCAGCTTGGCTGGGACCTATGTGAGTATCCAGCGTAGGAATCTGGGAGTTGGGGAGGAGTGAGGAGTTGGGGAAAGACAGTCCTAACCGTGGAGGGTTCTGGTAAATGATGGGGTGAGGAGGGGCTCTTTGGCTCCCACCAGTCCCCCTGTCTGGTCTA
+
AAAAAFFFBFFFGFGGGEGGEGFGF?GF2EGHFFGGGGDHGHGHEEFH5FFEHFFHHGGHHHHHHHHGHHHGGGCFHHHGHHHEFHHHG3GHEGGGG3BGGHHGGGHHGHHHHHHHHHHHHHHHHGDGGGHHHHHHHHHGCHHHGGGGGGGHHHGHHGHHHHGGGGHHHHHHHHHHHHHHGFGGGGGGCFFGGGFGGGGGGGGGGGDDFFFFFFFFFFFFFFFFFFFFFFFFFFFFFFFFFFFFFFFFFFF
@M05620:37:000000000-D9766:1:1101:14951:5224 1:N:0:62
AGTGCCAGCTCTCAATCGCACAGGGGACCCAGGGCCTGGCCCCTCCATCCAGAAAACCTATGACCTCACCCGCTACCTGGAGCACCAACTCCGCAGCTTGGCTGGGACCTATGTGAGTATCCAGCGTAGGAATCTGGGAGTTGGGGAGGAGTGAGGAGTTGGGGAAAGACAGTCCTAACCGTGGAGGGTTCTGGTAAATGATGGGGTGAGGAGGGGCTCTTTGGCTCCCACCAGTCCCCCTGTCTGGTCTA
+
BBAABFFFBFFFGGGGGGGGGGHFGGFGGEHHDGGEEGHGHHGHGGHHHHHHEFFGHGHHGHGHHHHHHHHGECGGHHHHGHHHHHHEGFHHGGGCFBFFEGGGGGHHGHGHHHHHHBGFHHGHHG?DGGGHHHHHHHHGGHHHGGGGGGGHHHHFHGHHHHGGGGHHGHFHHHHHHHHHGGEDFEGGGGGGGG;FGFGGGFGGGGDFFFFFFFFFF;EFFFFFFFFFFFFFEF/FFFFFFFBFFFFBFFF
@M05620:37:000000000-D9766:1:1101:7283:5225 1:N:0:62
ACCACACCTTCTACAATGAGCTGCGTGTGGCTCCCGAGGAGCACCCCGTGCTGCTGACCGAGGCCCCCCTGAACCCCAAGGCCAACCGCGAGAAGATCACCCAGGTGAGTGGCCCGCTACCTCTTCTGGCGGCCGCCTCCCTACTTCCTGGCCTCCCGGCGCTGCGCCCTTTCTCACTGGTTCTCTCTTCTGCCGTTTTCCGTAGGACTCTCTTCTCTGACCTGCGTCTCCTTTGGAACTCTGCAGCATCT
+
CCCCCABAFFFFGGGGGGGGGGHHGGGEGGHHHGGFGGFGGHGHHGGGGFGGHHHHHHHGGGGGGGGGGGGHGHHGGGGHGHHHHGGGGGBD//FFD2??FHE/?1?1?<FFGH<A@DGGHHHHHHBGH0<DGGDFGGGGEG0C0;0FFGGGGGGGG.-;@:@DFFFFFFFFFF/BFFFFFFFFFF/BF/BFFF-DFFFFFFFF.;FFFFFFFFFFFFFF/BF/.;DCFFFFFFBFFBFFF/BBFF/.;;;
@M05620:37:000000000-D9766:1:1101:13403:5250 1:N:0:62
ACCACACCTTCTACAATGAGCTGCGTGTGGCTCCCGAGGAGCACCCCGTGCTGCTGACCGAGGCCCCCCTGAACCCCAAGGCCAACCGCGAGAAGATGAGTGAGTGGCCCGCTCCCTCTTCTGGTGGCCGCCTCCCTCCTTCCTGGCCTCCCGGCGCTGCGCCCTTTCTCACTTTTTCTCTCTTCTGGCGTTTTCCGTAGGACTCTCTTCTCTGCCCTGAGTCTCCTTTGGAACTCTGCCGGTTCTCGCTC
+
BBBABBB>CFFFGGGGFG5BGBHFGEEB4AGGEAFE2EEGCHHHHGGEDEGGEHGHHHGA>E?EGFGGGGEGHFHGGGGHGHHHHGGGGG/<@DGB2FDG?GFHHHGGH?>ACGEFHGGHHHDGDHGHGGGGGGHGHGGHHGHHHHFFGGGGGGGGGAGDB@.;@FFFFFFFF///;FFFFFFFFFF/:9:9BFBFDF.ADBFF/FFFFFFFFF//;FFFFF/FFFF9;///;/;F/9B/;@-AFF/;9EA
@M05620:37:000000000-D9766:1:1101:9265:5253 1:N:0:62
AGGGCCAGCTCTCAATCGCACAGGGGACCCAGGGCATGGCCCCTCCATCCAGAAAACCTATGACCTCACCCGCTACCTGGAGCACCAACTCCGCAGCTTGGCTGGGACCTATGTGAGTATCCAGCGTAGGAATCTGGGAGTTGGGGAGGAGTGAGGAGTTGGGGAAAGACAGTCCTAACCGTGGAGGGTTCTGGTAAATGATGGGGTGAGGAGGGGCTCTTTGGCTCCCACCAGTCCCCCTGTCTGGTCTA
+
111AA>1>>F131FGBBAFF0EAG0EGE00BGFEE/00BA0FEHGGCG1BFB101BFA01GHBHCF1FHHGGGF/>GHHCGHHC0?GGFCFGECEE/FFHGHCFCEHHGHHFFGHHHHGHHHHH0C/?CCGHHHFHHHG/?F1<<AFGGGGHFHFFGACCGHGGGGHHHHHGHGHHHHHGGGGGGEBG=.CFFGCGGGGGGGGGG.A@FFFF-B>?@@FFFBFFFFFEFFFFFFFFFFFF?EFFFFFFFFB
@M05620:37:000000000-D9766:1:1101:15671:5275 1:N:0:62
GAGGCTGCTTTGGAAGAAACTCATAGATTACCGCAACAGTTCCCCCTGGACCTGGAAAAGTTTCTTGCCTGGCTTACAGAAGCTGAAACAACTGCCAATGTCCTACAGGATGCTACCCGTAAGGAAAGGCTCCTAGAAGACTCCAAGGGAGTAAAAGAGCTGATGAAACAATGGCAAGTAAGTCAGGCATTTCCGCTTTAGCACTCTTGTGGATCCAATTGAACAATTCTCAGCATTTGTACTTGTAACTG
+
A3AA>AFBFBB@GBBBCGBGGGHHHGHHHFB5BE2EEHBFGDDBBEAECCBFGHFF332FBDGDFFFBBBAFFGG3BBBFGFBFG33FBBAGFHHGFHGGGBFDFHFB3BBB2FBBBGE/>>FB?GHB0?BBCGBDBGHG232BBFG//?/?@@@22?0?????DGF<?CF<<C0<>F<<><<1=1<>C<<00<.CCEC==;CG0;;CG0CE;:<C0C;<C;FGEF;;9;;9;CFFGGG;;C9;;0;;=;;
@M05620:37:000000000-D9766:1:1101:15651:5276 1:N:0:62
GAGGCTGCTTTGGAAGAAACTCATAGATTACCGCAACAGTTCCCCCTGGACCTGGAAAAGTTTCTTGCCTGGCTTACAGAAGCTGAAACAACTGCCAATGTCCTACAGGATGCTACCCGTAAGGACAGGCTCCTAGACGACTCCAAGGGAGTCAAAGAGCTGATGAAACAATGGCAAGTAAGTCAGGCCTTTCCGCTTTAGCACTCTTGTGGATCCAATTGAACAATTCTCAGCATTTGTACTTGTACCTG
+
A?AABBFBFFFFGGGGGGGGGGHHHHHHHHHHGGGGGHHFGHHHHGGGHHHHHHHHFGHHGHHHHHHHHHHHHHHHHHHHGHHHHHHHHHHHGHHHHHHHHHHH4FGGFFHHHHDGHHGG/>FF30BFFGHHGH2FF3B@D?GH22@FGHEA<G<1FHHHHH1FGHHFHHHHFHHHHGF11<=DHHHG.<CHHHGGGGGFHHHHFHHHHHHG0GGGG0BFG0;CF/0CBGGGGGGGGGFG0;FGGF009CB
@M05620:37:000000000-D9766:1:1101:17682:5277 1:N:0:62
ACCACACGCTCTACAATGAGCTGCGTGCGGCGCCCGAGGAGCACCCCGTGCTGCTGACCGAGGCCCCCCTGAACCCCAAGGCCAACCGCGCGAAGATGACCCAGGTGCGTGGCCCGCTACCTCTTCTGGTGGCCGCCTCCCTCCTTCCTGGCCTCCCGGAGCTGCGCCCTTTCTCACTGGTTCTCTCTTCTGCCGTTTTCCGTAGGACTCTCTTCTCTGACCTGCGTCTCCTTTGGAACTCTGCAGGTTCT
+
A3AA>AB>2>>>FFBAGGBBGGHHGFG22AA2A0AA0E0A1BCBFEF01B?FBGFHBFF/>>?EFGGEF/?B2FHB?/CGGH?FGECD>C/>CFG?1GHHHHGGG<C0@CADFHGDCDGGGFFGG;CFGGGGGGGGADGGFFFFFFFFFFFFFFFFFFA-9;AFFAFFCFFFFFFFFFFFFFFFFFFFFF/BFBDADFFFFFF?DFBFBFFFFFFFFFB9BFBFFFDCFFFFFFFBFBFB;BFFBFFFFFB
@M05620:37:000000000-D9766:1:1101:17699:5291 1:N:0:62
ACCACACCTTCTACAATGAGCTGCGTGTGGCTCCCGAGGAGCACCCCGTGCTGCTGACCGAGGCCCCCCTGAACCCCAAGGCCAACCGCGAGAAGATGACCCAGGTGAGTGGCCCGCTACCTCTTCTGGTGGCCGCCTCCCTCCTTCCTGGCCTCCCGGAGCTGCGCCCTTTCTCACTGGTTCTCTCTTCTGCCGTTTTCCGTAGGACTCTCTTCTCTGACCTGAGTCTCCTTTGGAACTCTGCAGGTTCT
+
BCCCCCDCFFFFGGGGGGGGGGHHGEGEHGHHHGGGGGGGGHHHHGGGGGGGHHHHHHHGGGGGGGGGGGGHHHHGGGGHGHHHHGGGGGGGGGHHHHHHHHHHGGHHHGHGGHHGGGGGHHHHHHHHGGHDHC@GGDGHGFHGHGGGGGGGGGGGFGGG?FGBFDFFFFFFFFFFFFFFFEFFFFFFFFFFFFFFFFFFFFFFF?BFFFFFFFFFFFFFFFFFEFFFFFFFFFFFFFFFFBFFFFFFFFF
@M05620:37:000000000-D9766:1:1101:6426:5314 1:N:0:62
ACCACACCTTCTACAATGAGCTGCGTGTGGCTCCCGAGGAGCACCCCGTGCTGCTGACCGAGGCCCCCCTGAACCCCAAGGCCAACCGCGAGAAGATGACCCAGGTGAGTGGCCCGCTACCTCTTCTGGTGGCCGCCTCCCTCCTTCCTGGCCTCCCGGAGCTGCGCCCTTTCTCACTGGTTCTCTCTTCTGCCGTTTTCCGTAGGACTCTCTTCTCTGACCTGCGTCTCCTTTGGAACTCTGCAGGTTCT
+
BBBBBBB3CFFFGGFGGGBGGFHHGEEAAAGGGFFE?EGGEHHHHGGGEEGGHHFHHHGA0EGGGAEGGGGGHHHGGGEHACGHHGE@DG<BBDGBDGHFHHHHGHH1?GDFGHHCCGGGHHHEHHHFHHGGHHGGCFDHEHHFFFFGGFGGFFAE.CB;;BFFGG-ABB//FFFFFFFFFFFFFFFBFFFFFFBDDFFFFFFFFFFFFFFFFFBFFFFFFFFF.@DBFFFFFFFFFFFFFFFFFFFFFFF
@M05620:37:000000000-D9766:1:1101:11681:5322 1:N:0:62
GCTGCTGCTTTGGAATCAACTCATAGATTCCTGCCCCAGTTCCCCCTGTCCCTGGAACCGTTTCTTGCCTGGCTTACAGAAGCTGAAACAACTGCCCATGTCCTACAGGATGCTCCCCGTAAGGACAGGCTCCTAGCCGACTCCACGGGAGTCAAAGAGCTGATGAAACAATGGCAAGTACGTCAGGCATTTCCGCTTTAGCACTCTTGTGGATCCACTTGACCACTTCTCAGCATTTGTACTTGTACCTG
+
111>AB1BCFB@1AB1B1BGBF1D3DDGF3GGHH00FABADFGHHGEF11BBGF/BF1/AEGGHDFFGHHHHHHB1BFGDGGG@B1@FG0BGHGHH/BFFHGHHFHGHHCHHHH1FFGEE//FG100<FFHHGH1F1<B/BCGH10?CCGGG0F11<0?FHH1FHHFGHHHHHHHHGGG<0<CGECHG.GHHHHGGECGGFHHHHHHGGFGGFFFGFBFGGB0;F.FFFGGFGG0FFGGG0FGGFF//9FF
@M05620:37:000000000-D9766:1:1101:14331:5346 1:N:0:62
ACCACACCTTCTACAATGAGCTGCGTGTGGCTCCCGAGGAGCACCCCGTGCTGCTGACCGAGGCCCCCCTGAACCCCAAGGCCAACCGCGAGAAGATGACCAGGGGGAGGGGCCCGCTACTTCTTCGGGTGGCGGCCTCCCCCCTCCCTGGCCCCCCGGACCTGCGCCCTTTCTCACGGGTTCTCCCTTCTGCCGTTTTCCGTAGGACTCTCTTCTCGGACCGGAGTCTCCTTGGAAACTCGGAAGGTTCT
+
CCCCCCCCFFFFGGGGGGGGGGHHGEGBCEHGHGGGFEGGGHHHHGGGFFGGHHGHGHHGGGGGGGGGGGGHGHHGGGGHGHHHHGGGGGGGGGHGHHHHHF0?///--->-=D-----;000;00.;..;-;--;-.;E..A-@.;./;.A..;@-;---://.-;D-;F090000.;9D..000/;0/00;0-;DF.B0.0.;.09//00;00;0...;9----:;0;0BF0B0;0/00....;9F000
@M05620:37:000000000-D9766:1:1101:17954:5367 1:N:0:62
ACCACACCTTCTACAATGAGCTGCGTGTGGCTCCCGAGGAGCACCCCGTGCTGCTGACCGAGGCCCCCCTGAACCCCAAGGCCAACCGCGAGAAGATGACCCAGGTGAGTGGCCCGCTACCTCTTCTGGTGGCCGCCTCCCTCCTTCCTGGCCTCCCGGAGCTGCGCCCTTTCTCACTGGTTCTCTCTTCTGCCGTTTTCCGTAGGACTCTCTTCTCTGACCTGAGTCTCCTTTGGAACTCTGCAGGTTCT
+
AAA1AAAAFFFFGFGD3FBDGBGFE0AAA0FH1BF0AEGCEHHHHGGG?AECGHECHHFG?EEGG/FGGGGBF1GGGG?H//?GHG/<B?C//CBC111<FGFGGFFGEGHFGHHCCGGCHGFBGHHFHGGFHHGCCG.CEHHGFFBFBBFAF9AA.EG@G@FFF@;-9@/:BBFFFBFFBFFB//BBFFFFFF@AAFEBBFBFFFFFFFFFFFBFFFFB:FFFFFFFFFFFFFF/FFFFFFFFFFFFFFB
@M05620:37:000000000-D9766:1:1101:14084:5378 1:N:0:62
GAGGCTGCTTTGGAAGAAACTCATAGATGACTGCCACAGCTCCCCCCGTCCCTCTAACCGTTTCTTCCCTGGCTCCCAGAAGCTGCAACAACTTCCCCTGTCCTAAAGGATGCTACCCGTCCGGCCAGGCTCCTCGCCGCCTCCCCGGGAGTCACCGCGCTGCTGAACCAATGGCAAGTCCGTCAGGCCTTTCCGCTTTAGCACTCTTGTGGCTCCCCTTGCCCACTTCTCAGCCTTTGTCCTTGTTCCTG
+
BBBBBBFBFFFFGBFGGGGGGGHAD5DD5DABB4BGHHA23BBF2E2ABBEE322BBBGGBE3B5D5@BFFFHB3?BEGHGHHF33?BG1??B3BFHHFFHHHHF4BFG2FGFH4FGH/EE/>B<</?FFGGGGHG?D//CGGH..>DGGCEHHEFA-=CDG.CFFGBE.CFFBFFGGC00;EFGGG;.CFFFFFFFFF/BBF9FFFFFFFF.FFFF?BFFF9/9;A;BFFFFF/;9;/;9;BFFF//9BB
@M05620:37:000000000-D9766:1:1101:9912:5388 1:N:0:62
GAGGCTGCTTTGGAAGAAACTCATAGATTACTGCAACAGTTCCCCCTGGACCTGGACAAGTTTCTTGCCTGGCTTACAGAAGCTGAAACAACTGCCAATGACCTAACCCATAGGAAATGTACCAAGCAGATTGAAAGAATGGAACAGAGCTGACGAAATAAACGCAAAAAAGACAGGCAAGTGACAAATACTGGTAAAAGCACCCCTATGGAAGCCATCTAAGCATTCGTACCGCTTCTGTCTCCGCCAGG
+
>1>AA1BA@D3D1BFGGBGGAGFGGHGFDG1FGFFHBGGAFFG1FGCG/F0AAB0BBC0BDBAFAFA1B11BGHFHH1BAFGHH@GFHHFHHH>10BE11111111B0>/001111011BB2>2B0/00011111B1001111B1C000B1B<0/////11>1/////0//>.>C0.<<<F1>0000/000=0<=0=00<.:/.:-:.;C0<0/..:0/0009/;F000:FE.9-9..00;0;00.;-9--
@M05620:37:000000000-D9766:1:1101:16297:5400 1:N:0:62
AGTGCCAGCTCTCAATCGCACAGGGGACCCAGGGCCTGGCCCCTCCATCCAGAAAACCTATGACCTCACCCGCTACCTGGAGCACCAACTCCGCAGCCTGGCTGGGACCTATGTGAGTATCCAGCGTAGGAATCTGGGAGCTGGGGAGGAGTGAGGAGTTGGGGAAAGACAGTCCTAACCGTGGAGGGTTCTGGTAAATGATGGGGTGAGGAGGGGCTCTTTGGCTCCCACCAGTCTCCCTGTCTGGTCTA
+
>11>AF111CC@1GGGGEFGCGFHCGGAAEAFF0EA/AFF0FG/EGGFDGCF10AG0EC1FHBGHHFFHF>EG>EEH1FCGGHHFHHHGB@GEEG@E/FGHC0E/EGHGHHF1G2B1BDGHFHF0</?</@@FGBG1GFFCHH0A@FC@AAGFHH.<.<<DGCGEGHFHHHHHE00CBGHGGG?EGFGAFGB;B9;B0FBB0;0?.:@EFFF??=-==9B/B/9B//:9-A?F-B///;BBFFFBF/:;B9
@M05620:37:000000000-D9766:1:1101:16163:5401 1:N:0:62
AGTGCCAGCTCTCAATCGCACAGGGGACCCAGGGCCTGGCCCCTCCATCCAGAAAACCTATGACCTCACCCGCTACCTGGAGCACCAACTCCGCAGCTTGGCTGGGACCTATGTGAGTATCCAGCGTAGGAATCTGGGAGTTGGGGAGGAGTGAGGAGTTGGGGAAAGACAGTCCTAACCGTGGAGGGTTCTGGTAAATGATGGGGTGAGGAGGGGCTCTTTGGCTCCCACCAGTCCCCCTGTCTGGTCTA
+
AA>>AFFFBFFFGFGGGGGAECHCGAEFGGHHAEGGGFHHHHGHGGHHHGHHHHHHHGHHGFHHHAFHHHHGG/EEHHGGECHHHHHHGHHHAECEEGBCEHHGGGGHGHHHHGHHHHHGHHHHHGGGGGHHHHHHHHGFDHFHGGGGGGGGGFHFGGHHHHGGGGHFFHHHHHHHHHHHGGEGFGGGEGFGFFCFFGGFGGGGGGABEFFFFFBBBBFFFFFFFFFFFFFFFFFFFFFFBFFFFFFFFFF
@M05620:37:000000000-D9766:1:1101:16182:5405 1:N:0:62
AGTGCCAGCTCTCAATCGCACAGGGGACCCAGGGCCTGGCCCCTCCATCCAGAAAACCTATGACCTCACCCGCTACCTGGAGCACCAACTCCGCAGCTTGGCTGGGACCTATGTGAGTATCCAGCGTAGGAATCTGGGAGCTGGGGAGGAGTGAGGAGTTGGGGAAAGACAGTCCTAACCGTGGAGGGTTCTGGTAAATGATGGGGTGAGGAGGGGCTCTTCGGCTCCCACCAGTCCCCCTGTCTGGTCTA
+
>3AAABFFAFFFGGGFGGGGGGHGGFEEAEAAF2EGCFHAAFF1EEHHFGCHFH3FBE3BGFGGHHHBG?FEEEFGHFGGHGHGFGHHGFHHGE/EF?FE<FBFEGHHGBG3FBFGDBDGHBHD2<<CCGHHHHB<1FFF/?G0?CGC@?AGFHFGHA<<=C-CCFH.CCGFHGH0CFGHGGG?DEDAFGGGB0;0C0FGGFGFGGD;AAFF9?A=@DEBF/;DF999..;DFAF9B9ADFFFFBBFBFBB
@M05620:37:000000000-D9766:1:1101:9717:5442 1:N:0:62
GAGGCTGCTTTGGAAGAAACTCATAAATTAGTGCAACAGGTTAGGATGGACATGGGTAAGTATTTCGGCTAGCTTACAGAATCTGATATAACTGCCAATGTTCTACAAAATACTACCCGTAAGGAAAGACTCCTACAAGACTCCAAGGGAGTAAAAGAGCTGATGAAACAATGGCAAGTAAGTCACGCATTTCCTCTTTAGCACTCTTGTCGATCCAATTGAACAATTCTTAGCATTTGTACTTGTAACTG
+
AAAA>>FAFBBDGCBBEGBFG1B3D31DDB1DD3ABFG0011100BDA/0B11BE/0BAB2222D2BA/B/01DB1BB1BB1BDE22@222D@1@F11B1BBGBF2111B@11@@BEGE?>EGBFGF>0B>FEHG1BDGHBFGHFFG/<//?<BBG1<0@11@1121@FB?11F?F1FD1F1<@F?/><..1FD1==FG=1D0D<CD00<0<<<CCFG0;:;CGBG<;:C0:0<CFGGG0FF0C;;;C0;0
@M05620:37:000000000-D9766:1:1101:11357:5462 1:N:0:62
ACCACACCTTCTACAATGCGCTGCGGGTGGCTCCCGAGGAGCACCCCGTGCTGCTGACCGAGGCCCCCCTGAACCCCAAGGCCAACCGCGAGAAGATGACCCAGGTGAGTGGCCCGCTACCTCTTCTGGTGGCCGCCTCCCTCCTTCCTGGCCTCCCGGAGCTGCGCCCTTTCTCACTGGTTCTCTCTTCTGCCGTTTTCCGTAGGACTCTCTTCTCTGACCTGAGTCTCCTTTGGAACTCTGCAGGTTCT
+
AAAAAAAAFFFFGGGGGG1AE0EEE00A//BGAFFEEEG/AFGHHGGGAFGGFHGFFHH//E/EFEGGGGGBG1FGGGGH/?GHHG?/BCCC?FFF1DGHHHHHGHHGHHHGGHHGGGGGHHHHHHHHHGHGHHGGGGGGGFGGGGGGGGGGGGGGEG@?=@FFF@@F?@FFFFFFFFFFFFFFFFFFFFFFFF@FFFFFFBFFFFFFFFFFFFFFFFFFFFFF/BFFFFFFFFFFFFFFFFFFFFEFFFF
@M05620:37:000000000-D9766:1:1101:17388:5462 1:N:0:62
ACCACACCTTCTACAATGAGCTGCGGGTGGCTCCCGAGGAGCACCCCGGGCTGCTGAACGAGGCCCCCCTGAACCACAAGGCCAAACGCGAGAAGATGACCCAGGCGCGTGGCCAGATACCTCTACTGGTGGCCGCCTCACTACTTCATGGCATCACAGAACTGCGCCCTTTCTCACTGGTTCTCTCTTATGACGTTTTCCGTAGGACTCTCATATCTGACATGAGTCTCCTTTGGAACTCTGCAGGTTCT
+
11>>A>1AFF@1ABF1BBFA11B1A0AAAAGHAF/AEEG?EHHHHGAG//E///1BF11B>E/E/>/>EGGBG</0?G/0//F//0//><B<//<F1111<0FG//<->A?-<<<<.00=CDHH0:0:;0::GH---9./.;0/000090;9/;:0900;/:0CF?--@-9/;FB//9/:BFFFBBBFF/:9/BB-EF?FBBBA--;9FFB9////9;//B/9/;FFB/;/;FFFFFFFFF//9FF--/9/
@M05620:37:000000000-D9766:1:1101:10343:5465 1:N:0:62
GAGGCTGCTTTGGACGAAACTCATAGATTACTGCAACAGTTCCCCCTGGACCTGGACAAGTTTCTTGCCTTGCTTAAAGAAGCTGAAACAACTGCCAATGTTCTACAGGATGCTACCCGTAAGGAAAGGCTCCTAGAAGAATCCAAGGGAGTAAAATAACTGATGAAACAATGGCAAGTAAGACAGGCATTTCCGCTTTAGCACTCTTGTGGATCCAATTGAACAATTCTCAGCATTTGTACTTGAAACTG
+
>1AA1>CAF1B1F11AAE0EGGHHHGHHHHBDDG1FFHBFGAABA/AA/FBBFFEF010BDFGDDGG1BB1BBDG21DDBGG@FG11FBB/GHGHGHHHHH2B2BF11>BBB0BB10BE?/>ECDGH00?10/BB1<<FF<11<B<F</</?@1>22@1@@1@11111??C1<1?01><>F<1<00.>G<1>0=.<<..<===D0;;;;;:C:0;CCC;<:CGHEF0;0;99;;FFGGG;;B0;000;:09
@M05620:37:000000000-D9766:1:1101:12321:5469 1:N:0:62
ACCACACCTTCTACAATGAGCTGCGTGTGGCTCCCGAGGAGCACCCCGTGCTGCTGACCGAGGCCCCCCTGAACCCCAAGGCCAACCGCGAGAAGATGAGTGAGCCGCCAGCTCCCTCGTCGGGTGGCCCCCTCCCTCCTTCCTGGCCTCACGGCGCTGCGCCCTTTCTCACTGGTTCTCTCTTCTGCCGTTTTCCGTAGGACTCCCTTCTCTGCACTGAGTCTCCTTTGGAACTCTGCCGGTTCTCGCTC
+
AAABBBAAFFFFGGGBDFGFFGFH2EEGE?FGGFG?22AEEG2GHGGFBEEFAABGHHHG>E0EFEEEFGGG3BFEGGEGGHHGEGG?D?DCC?G2?FGGHHG210>>CGCGH1CFGH-><-<@.<-;C.:CFGDGGFEGBBFFF/9FGF/EEDADC--ABDD@DBFFFFFFF/./;FFFBFFFFFF/BBADBEBFFF.9D9BF//;;FF/;BFB/9BBBFBF/9BB/9FB9BF/B/B//9@99AFF?.A.
@M05620:37:000000000-D9766:1:1101:22654:5475 1:N:0:62
ACCACACCTTCTACAATGAGCTGCGTGTGGCTCCCGAGGAGCACCCCGTGCTGCTGACCGAGGCCCCCCTGAACCCCAAGGCCAACCGCGAGAAGATGACCCAGGTGAGTGGCCCGCTACCTCTTCTGGTGGCCGCCTCCCTCCTTCCTGGCCTCCCGGAGCTGCGCCCTTTCTCACTGGTTCTCTCTTCTGCCGTTTTCCGTAGGACTCTCTTCTCTGACCTGAGTCTCCTTTGGAACTCTGCAGGTTCT
+
BBCCABCCFFFFFFFGGGGGGGHHGGGBCEHFGGGEDGGGDGDGHGGGDFEGGHGHHGGGGGGFGGGGGGGHBGHGGGGHGHGHHGGGDGCGGGHHHHHHHGHHGHHFHHHGGHHGGGGGHHHHHHHHHHHGHHGGGGGHGHHGHGGGGGGGGGGGGGGDGGGGGGFFFFFFFFFFFFFFFFFFFFFFFFFFFFFFFFFFFFFFFFFFFFFFFFFFFFFEFFFFBFFFFFFFFFFFFFFFFFFFFFFFFFF
@M05620:37:000000000-D9766:1:1101:25381:5479 1:N:0:62
AGTGCCAGCTCTCAATCGCACAGGGGACCCAGGGCCTGGCCCCTCCATCCAGAAAACCTATGACCTCACCCGCTACCTGGAGCACCAACTCCGCAGCTTGGCTGGGACCTATGTGAGTATCCAGCGTAGGAATCTGGGAGTTGGGGAGGAGTGAGGAGTTGGGGAAAGACAGTCCTAACCGTGGAGGGTTCTGGTAAATGATGGGGTGAGGAGGGGCTCTTTGGCTCCCACCAGTCCCCCTGTCTGGTCTA
+
AA3AAFFF@FFFGGGGGGGGGGHHGGGGGGHHGGGGGGGHHHGHGGHHHHHGGHHHHGHHHHHHHHHHHHHGGGGGHHHHFGGHHHGEGHHHFEFGEHHHGHHGGGGHGHHHHHHHHHHGGHHHHGEFGGHHHHHHHHGGFHHH/DFDGAEHHHHHHGHHHHGGGGHHHHHHHHHHHHHHGEFGGGGGAFFGGGFFFGGGGGGGGGFFFFFFFFFFFFFFFFBFFFFFFFFFFFFFFFFFFFFFFFFFFFB
@M05620:37:000000000-D9766:1:1101:13624:5487 1:N:0:62
ACTGCACCTTCTCAATCGACCCGTGGATTCCTGCCCCGGCTCCCCCCGTCCTTCTAACCGTTTCCTCCCTGGCTCCCAGAAGCAGCAACCACTGCAGGATGCTACCCGTAAGGACAGGCTCCTAGCAGACTCCACGGGAGTAACCGAGCTGATGAAACAATGGCAAGTAAGTCAGGCATTTCCGCTTTCGCACTCTTGTGGATCCAATTGAACACTTCTCAGCATTTGTACTTGTAACTGACAAGCCCGGG
+
>>1>AB1CFFBD1FF3AABEAAABAEEHBFGFGHHHF/A//BAFGG/E//B/2@@DBF0E?E0B2B1BFHHGHG1/FGG/BBG100BBG0?FE1BGHFEHHHF21<FCE/CGCF0@FF/FGA11GF1?0GGGHF0?@-CCA>111<A@CAC0<GB0;:/CCCFBGFE;CGHHHFCFGEB0CFGBGGAE0;..A99FBFGGBBFFFFFFFFFFF/-9/:;BFFFB9BFFBFFFFFFFF99B/BB9;----@@
@M05620:37:000000000-D9766:1:1101:22645:5493 1:N:0:62
ACCACACCGTCTACAATGAGCTGCGTGTGGCTCCCGAGGAGCGCCCCGTGCTGCTGACCGAGGCCCCCCTGAACCCCAAGGCCAACCGCGAGAAGATGACCCCAGTGAGTGGCCCGCTACCTCTTCTGGTGGCCGCCGCCCTCCTTCCTGGCCTCCCGGAGCTGCGCCCTTTCTCCCTGGTTCTCTCTTCTGCCGTTGTCCGTAGTACTCTCTTCTCTGACCTGAGTCTCCTTTGGAACTCTGCAGGTTCT
+
>AAA>ABA2>>4FFDFBGF5GFBBABAA22A2BABEEGC2AF0AAA00AEEG5G3BFBGEECCEFEE/EEAB3B?E<E/?/F//F/B/////><011<?FFG</>>1111>.FFF<<DGCCDHDGGC0:;C.:.@DG-;B@?ADFFGB0F/..0CEFFB;B@.BF--9@;B/FFB/9BF.;BFFBFF/9F/BF/-...;B99....///B9B9B;BBFB9BF/.FFFF/BBF9FF/FFFFFFBBF/.;9BF
@M05620:37:000000000-D9766:1:1101:6362:5504 1:N:0:62
ACCACACCTTCTACAATGAGCTGCGTGTGGCTCCCGAGGAGCACCCCGTGCTGCTGACCGAGGCCCCCCTGAACCCCAAGGCCAACCGCGAGAAGATGACCCCGGTGATTTCCCCTCTACCTCTTCTGTTGCCCGCCTCCCTCCTTCCTGGCCTCCGGGATCTGCGCCCTTTCTCACTTTGTCCCGCTTCTCGCGGGTTCCTTCTGACTCCCTTCTCTGACCTTAGGCTCCTTGGAGCCTCTGGATGGTCA
+
ABBABAABFFFFGGGFGGGGGFHHGEGEHGHHGGGEDFGFGHHHHGGGEEGGHGFHHHHGGGGGGEEGGGGGGHHGGGGHFHHFEGGEDDCDCGHHHGG2?2////>?1111>>00>F111<<00<<000000<.--::.:CCEH:CG0;/.;C.;.--;.9900-;D--9;///;//99/;//;--9A99/..----..;/;////;B//;;B.//://;BF//;/99A./;/;/9.9;9B//;//./B/
@M05620:37:000000000-D9766:1:1101:23067:5506 1:N:0:62
AGTCCAACTCACAATCGCACAGGGGTCCCCTGGCCTGGCCCCTCCCGCCCGAAAACCTCTGACCACACCCGCTACCTGGCGCACCCACTCCGCAGCTTGGCTGGGCCCTCTGTGCGTATCCCGCGTCGGAATCTGGGCGTTGGGGCGGCGTGCGGCGTTGGGGCAAGCCAGTCCTAACCGTGGCGGGTTCTGGTAAATGATGGGGTGAGGAGGGGCTCTTTGGCTCCCACCAGTCCCCCTGTCTGGTCTAT
+
ABAABF5BCF4BB4FGG2AAABGCG2BFGG2BBFGHFH2BFEHGG11AAEEAAEEGFHHGH@GH3B?FGGGGEEGHGHH1>?EGGG/EG?BEEGGGHHHGHB?CE/?BG<?FFGFEGDFHHFGGGGCDG<CEHHHHHE@CDGHGGGGGBBBB?BBBBBBBFBBFBFF.A.;FFFFFFFFBFFB-@BB@EFFFFBFFFFF/FFFFFFBFFF/ADBBBBFFFFFFFFFFFFFFEFFFFFFFBFFFFFFFFFFF
@M05620:37:000000000-D9766:1:1101:12581:5506 1:N:0:62
ACCACACCTTCTACAATGAGCTGCGTGTGGCTCCCGAGGAGCACCCCGTGCTGCTGACCGAGGCCCCCCTGAACCCCAAGGCCAACCGCGAGAAGATGACACAGGAGAGTGGCCCGATACCTCTTCTGGTGGCCGCCTCCCTCCCTCCTGGCCTCCCGGCGCTGCGCCCTTTCTCACTGGCTCTCTCTTCTGCCGTTTTCCGTAGGACTCTCTTCTCTGACCTGCGTCTCCTTTGGAACTCTGCAGGTTCT
+
CBCCCDDDFFFFGGGGGGGGGGHHGGGEHGHHHGGGGGGGGHHHHGGGGGGGHHHHHHHGGGGGGGGGGGGHHHHGGGGHGHHHHGGGGGGGGGHHHHHH22FGH0F/??=CFGHG--ADHHHEHGFHHHCEHHGFGGGHGGHF.:CEGFFFFFGGG.A?BD-;DDFFFFBFF0;BBFFF.BFFFFF0FFFFFFFFFFEFF.;F..:BFFFFBFFFF0BBFF0F.-ADF/BFFF0;B0BFF0FFFF.;0;;
@M05620:37:000000000-D9766:1:1101:23098:5517 1:N:0:62
ACCACACCTTCTACAATGAGCTGCGTGTGGCTCCCGAGGAGCACCCCGTGCTGCTGACCGAGGCCCCCCTGAACCCCAAGGCCAACCGCGAGAAGATGACCCAGGTGAGTCGCCCGCTACCACTGCTGCTGGCAGCCTCCCTCCTACCAGACCTCCCGTACCTACGCTCTCTCTCACTGTATCTCTCTTCGGCCTTTGTCCGTATGACTTTCTTCTCATACGTTAGCTTCATTTGTCATTCGGCAGTAGCT
+
ABABBB3AFFFFGGGFGFGGGGHCGEGGH2BFGGGGGGGGGHHHHG0EB1B1DGFHHH3AEGCG1E>EGGGGHHGEGGGEGHHHF/EEG/BDCAGC1DG11?//?<<1011<>>E-<@--/00/000<0<</</..CCHH./;EH00;00.9900;...-..00;.-.;E009090/;/9/;BF9//9/;..-..///;;/99..//;B////9/9B///9.;/9.//;///;B/9/;/:B/9---;9//;
@M05620:37:000000000-D9766:1:1101:12571:5522 1:N:0:62
ACCACACCTTCTACAATGAGCTGCGTGTGGCTCCCGAGGAGCACCCCGTGCTGCTGACCGAGGCCCCCCTGAACCCCAAGGCCAACCGCGAGAAGATGACACAGGTGCGTGGCCCGACACCTCTTCTGGTGGCCGCCTCCCTCCCTCCTGGCCTCCCGGCGCTGCGCCCTTTCTCACTGGCTCTCTCTTCTGCCGTTTTCCGTAGCACTCTCTTCTCTGACCTGCGTCTCCTTTGGAACTCTGCAGGTTCT
+
AABBBBBBFFFFGGGGGGGGGFHHGGEBFEHGGGGEFGCGGHHHHGGGEEGGGHGHHHHEFGGGFEGGGGGGHHHGGGGHGHHHHGGEGG<<@FFFDFGH2<CFF1?1<??/A<G?---<CFC0GDGHGGC.C:--C.;EGBFD.//.;BB.C0CE9.BC---;A-@D-@BFF/B/;BFF.9BF/9//BFFFFF;AFB9BB.BF9./;BBBB/FFF//F/9B9.9-;@..BFF9/;//;FF/B/;9.9/9;
@M05620:37:000000000-D9766:1:1101:22642:5524 1:N:0:62
GAGGCTGCTTTGGAAGAACAGACGAGTGACCTCCAACAGCGAAGTCGTGTCCCTGAATCCGTTCTCGTCTTGAAAAAAGAAGCAGTAACCACTGCCACTGATCAAAGGAAAGTAAGTCAGGCATTTCCGCTTTAGCACTCTTGTGGATCCAATTGAACAATTCTCAGCATTTGTACTTGTAACTGACAAGCCAGGGACAACAGATCGGAAGAGCACACGTCTGAACTCCAGTCACCGCTCATTATCTCGTA
+
AAAAAAFAFFFFGGGGF1BF1BGG?AA01D1D1GF11BAB/A//ADAA//B111BB1BD1AF1B/2B/BF/B21BB0>/BB011B1B@@B1?B1@B11EFH2>BG1>B0B001B>BBF2BC0FGHFHF/BEFCGBGFGHGH1F@GCFGHH11FHH1<GGFGFFFDGDGFHHGG<FFFH1GB1DHFFFB0<CEB<<ACCEH.:;/<:C.:CCGACBFGGGF?FEB09CBFFF0CBCBA@@@FFFFFB/BA--
@M05620:37:000000000-D9766:1:1101:21772:5540 1:N:0:62
ACTGCACTTTGTAAGACACTCATAGCTTACTGCCCCAGTACCCCCTGGACCTGTAAACGTTTCTTGCCTGGCTTACAGAAGCTGACACACCTGCCACTGTCCTACAGGATGCTACCCGTACGGACCGGCTCCTAGCCGACTCCCCGGGCGTCCACGAGCTGCTGAAACAATGGCAAGTACGTCAGGCATTTCCGCTTTAGCACTCTTGTGGATCCACTTGAACAATTCTCAGCATTTGTACTTGTACCTGA
+
1>>>A11BBD1BBF3FG1BBGGHHH1DGHHFGGGHEAEF1BDGHGGEH0BFGH1DFGEEBGHH21D1FABGHFHHHHHF1BBB1F>FGH/BGFGFFGFHGHHHHC1BG0FGHHBHHGGGG/EE///ECGGGGHFHF0EGGGGH/ACGG-AC-<E0CCGGGH/GHHHHHHEHHHGHHGCF0CFFEGGF.;FFGGFGGGGGGGGGGGGGFFFFFFFF//BFFF/BFFFFFFFFFFFFFFFFFFFFFFF/BFFB
@M05620:37:000000000-D9766:1:1101:20176:5551 1:N:0:62
GAGGCTGCTTTGGAAGAAACTCATAGATTACTGCAACAGTTCCCCCTGGACCTGGAAAAGTTTCTTGCCTGGCTTACAGAAGCTGAAACAACTGCCAATGTCCTACAGGATGCTACCCGTAAGGACAGGCTCCTAGCAGACTCCCAGGGAGTCAAAGAGCTGATGAAACAATGGCAAGTACGTCAGGCATTTCCGCTTTAGCACTCTTGTGGATCCAATTGAACAATTCTCAGCATTTGTACTTGTAACTG
+
A@BBBBFBFFFFGGGGGGGGGGHHHHHHHHHHHHHHHHHFGHHHHGGGHHHHHHHHHHGFBGHHHHHHHHHHHHHHHHHHHHHHHHHHHHHHHHHHHHHHHHHH@GHHH?GHHHHHHHGGGGGHH02FFFHHGH3F33B?GHFH/2GFAFGG2@>2F2FGDHDGHHHHHHHHHHHHHGGD1<>GFEHHAHHHHHGGGGGHHHHHFHHHHHHGHHHHGFHHHH0:B/FFGGFFGGGGGGGGFGGGGFF0FGG
@M05620:37:000000000-D9766:1:1101:18561:5555 1:N:0:62
ACCACACCTTCTACAATGAGCTGCGTGTGGCTCCCGAGGAGCACCCCGTGCTGCTGACCGAGGCCCCCCTGAACCCCAAGGCCAACCGCGAGAAGATGAGTGAGGGGCCCGCTACCTCTTCTGGTGGCCGCCTCCCTCCTTCCTGGCCTCCCGGAGCGGCGCCCCTTCTCACTGGTTCTCTCTTCTGCCGTGTTCCGTAGGACTCGCTTCTCTGCCCTGAGTCGCCTTTGGAACTCTGCAGGGTCGGGACC
+
CCCCCDDCFFFFGGGGGGGGGGHHGEGEHGHHHGGGGGGGGHHHHGGGEGGGHHHHHHHGGGGGGGGGGGGHHHHGGGGHGHHHHGGGGGGGGGHHHHHB2?FH0/>C/>C--<A/0<00=G00=/...---.<.=//</00<00/<CF..<.---=-@FFFC--..<00000</00000<00<FFB009<-..0:.<...0:/:.-.<BFFF000<FFFB0<-<.D.<0/00:0000<00.-:<-----.
@M05620:37:000000000-D9766:1:1101:17547:5569 1:N:0:62
ACCACACCTTCTACAATGAGCTGCGTGTGGCTCCCGAGGAGCACCCCGTGCTGCTGACCGAGGCCCCCCTGAACCCCAAGGCCAACCGCGAGAAGATGACCCAGGTGAGTGGCCCGCTACCTCTTCTGGTGGCCGCCTCCCTCCTTCCTGGCCTCCCGGAGCTGCGCCCTTTCTCACTGGTTCTCTCTTCTGCCGTTTTCCGTAGGACTCTCTTCTCTGACCTGAGTCTCCTTTGGAACTCTGCAGGTTCT
+
AAAABBABFFFFFGG4FFGGGGHFEEGGG?GHFGEAEEEEGHGHHGCG11EEFBFGFBEEGGCGEGEGGGGHHHGEFGGEFHHHE/EEDCCGCBHGH1GHHFHA/?FG01?F/0/>CGGGHHHH00DHDGHGC.ADGDAH.//.C9BFFG/FGG..C.-;@G?/;BB.@?FF//9FFFFFFFFFFFFBFF/BFFBFFFFFFFFAA?FFFF/B//;BFFFFFFBFFFFFFFFFFF/BFFFFF/;9FFAFFFF
@M05620:37:000000000-D9766:1:1101:20386:5576 1:N:0:62
AGTGCCAGCTCTCAATCGCACAGGGGACCCAGGGCCTGGCCCCTCCATCCAGAAAACCTATGACCTCACCCGCTACCTGGAGCACCAACTCCGCAGCTTGGCTGGGACCTATGTGAGTATCCAGCGTAGGAATCTGGGGGTTGGGGAGGAGTGAGGAGATGGGGAAAGAAAGTCCTAACCGTGGAGGGTTCTGGTAAATGATGGGGTGAGGAGGGGCTCTATGGATCACACCAGTCCCCCTGTCTGGTCTA
+
AA>>AFFC1FFFGGGGGGCGEEHFGGG?0BEAF0FF/AGH0FE/EGF1BGGF1AAFGGF1FG2GHHFHHF>EGGCGHDHFHHHHGFHHGGDHEEE>>0GH/0BF//00?0<11GH2>>BGH2B10>?C//@@1<1<<0//----<-.--.=<.0;:GA.;0:.:.C.CG.FB00;00;/.;C.-.;9-9.;0;BFFBF/9/B/FA-999AA/AB@-=-A9/;BF//;-//9BA-/:BFAB@FF//BFFF/;
@M05620:37:000000000-D9766:1:1101:7999:5585 1:N:0:62
ACCACACCTTCTACAATGAGCTGCGTGTGGCTCCCGAGGAGCACCCCGTGCTGCTGACCGAGGCCCCCCTGAACCCCAAGGCCAACCGCGAGAAGATGACCCAGGTGAGTGGCCCGCTACCTCTTCTGGTGGCCGCCTCCCTCCTTCCTGGCCTCCCGGAGCAGCGCCCTTTCTCACTGGTTCTCTCTTCTGCCGTTTTCCGTAGGACTCTCTTCTCTGACCTGCGTCTCCTTTGGAACTCTGCAGGTTCT
+
BBBBBBBBFFFFGGGGGGGDGGHFFGGEGFHHHGGGGGGGGHHHHGGGGGGGHHHHHHHGGGGGGGGGGGGHHHGGGGGGGHHHHGGGGGGGFGHHHHHHHHHH/1<10?FEGHECC?CGHHHHHH0DFDGGHECGGGG.E/:EFFGEFFGG.0.CED?-9-.;;BF->DB/BFFFFFFFB9FFFBFFEFFFFFFFFFFFFDFFD.FFFBFF/99/;B/;FFF..;D-AFFFFFFFFFFFFFFFFFFFFFF
@M05620:37:000000000-D9766:1:1101:6842:5586 1:N:0:62
ACTGCAAGTTCTAAATCGCCCCGTGGACCCCTGGCCAGGAGCCCCCATTCCTGCTAACCGTTGCCTCCCTGGCTACCAGGAGCAACAACGCCTACAGGTTGCTAGCCGTGAGGCCAGGCTCCTCGCGGCATCCCCGGGAGTCCCGGAGCTGCTGCCACCATGGCAAGTACGTCCTGCATTTCCGCTTTCGCCCTCTTGTGGATCCAATTGCACCGTTCTCCGCATTTGTACTTGTAACTGCCCAGCCCGGG
+
1>>>A1@1BB@B3BFDFAA110A0AABB0ABFA0BB1/B//BAFEG/01BDA11ADFHC/BA/B1B1BFF1E>FBBFCEBBBG?>BGCH>>>0/>11B11BFG211<?</??G/<?F/?GHG1<C><///-0>>>CGGGGGGGF-;AG@.;/C0;.C0;;;CFFGG?0CB.:=;99/;CBFFFE.;A-/:A99@--99BFA99/-99BBFBBBB-;:;9//A-999BB9FFF/FBFFFFFF/9BE---;->
@M05620:37:000000000-D9766:1:1101:20373:5588 1:N:0:62
AGTGCCAGCTCTCAATCGCACAGGGGACCCAGGGCCTGGCCCCTCCATCCAGAAAACCTATGACCTCACCCGCTACCTGGAGCACCAACTCCGCAGCTTGGCTGGGACCTATGTGAGTATCCAGCGTAGGAATCTGGGAGTTGGGGAGGAGTGAGGAGTTGGGGAAAGACAGTCCTAACCGTGGAGGGTTCTGGTAAATGATGGGGTGAGGAGGGGCTCTTTGGCTCCCACCAGTCCCCCTGTCTGGTCTA
+
AA>AAFFFBFFFGFGGGGGGGGHFGGFEEDFGGGGGDGHHFGGHGGHHGFGHFFFHGGGHHHHHHHHHHHHGGGGGHFHHHHHFHHHHGHHHFGGGGHDG?GHGG/FGGHHHHGHGHHHHHFHBGGCE/?GHHHBHGGGFDCGGGGEFGFEFG0BCF.<<GHCCGGHFHBGHHCHHH:/CA9C9.AEACFF0FG9BGGGGGGGGGGDFEFFBFFFDF-AB/B/;9/B.ABFFFF/FFFFFFFFFFFFFFFF
@M05620:37:000000000-D9766:1:1101:9218:5593 1:N:0:62
ACCACACCTTCTACAATGAGCTGCGTGTGGCTCCCGAGGAGCACCCCGTGCTGCTGACCGAGGCCCCCCTGAACCCCAAGGCCAACCGCGAGAAGATGACCCACCCGCGTGGCCCGCTACCTCTTCTGGTGGCCGCCTCCCTCCTTCCTGGCCTCCCCGCGCTGCGCCCTTTCTCACTGGTTCTCTCTTCTGCCGTTTTCCGTAGGACTCTCTTCTCTGACCTGCGTCTCCTTTGGAACTCTGCAGGTTCT
+
AAAABBBBFBFFGG5FGGBGGGHGGG?242A2FFGGGGGGGHAHHEGGA1AFFFF3G2GEC00EFG/EECFFHHHGD/>FGHHHHGEECG<CGGHHHBDFH<C///>/>-->AHHGCG-<C0C0GH:0:0::FHGGGG.9CFF?/C0BFG/;F0FEA.:;BB?BFB-.@=9FFFFFFFFF/BFFFFFFFFFFFF?DFFFFFFFFD9FFFF/FFFB/;FFFFFFFFBFBFFFFFFFFFFFFFFFFFF.;FFF
@M05620:37:000000000-D9766:1:1101:16746:5597 1:N:0:62
GCGGCTGCTTTGGCAGAAACTCATAGATTACTGCCACAGTTCCCCCTGGCCCTGTAACCGTTTCTTGCCTGGCTTCCAGAAGCTGCAACAACTGCAGGATGCTACACGTCAGGCCAGGCTCCTCGCCGACTCCCCGGGAGTCCCCGAGCTGCTGCCACAATGGCAAGTACGTCCGGCATTTCCGCTTTCGCCCTCTTGTGGATCCAATTGCACCCTTCTCCGCATTTGTACTTGTAACTGCCAAGCCCGGG
+
11>A>>>>CF@@B1BA1ABBBBF3D31DF1BGDBABBAF1BFGHHGAB/0BAFF12DAFEBBFGBDBBFHHAGB>BFGD@BFF11B0BBBBB1BBB@0?@BGH2B1B?F?EEBFFHH/FFHGHHGE>B/>>EHFFG@CCCAGHH.>-AGGGGHHHGHGCHHDHHHGFGHHGHHE-;;@GGGGGGGGGGGGGGGGGGGGFFF9FFFFFFFFFFF/BFFFFF/9-9-AFFFFFFFFFFFFFFFF/BEA:A@@@
@M05620:37:000000000-D9766:1:1101:6712:5599 1:N:0:62
ACCACACGCTCTACAATGCGCTGCGTGCGGCTCGCGAGGAGCACCCCTTGCTGCTGACCAAGGCCCCCCTGAACCCCAAGGCCAACCGCGCGAAGATGTCCCAGGGGCCGGTCCGGCTACCTCTCTTGGGGGCCGCCTCCTTCCTTCCGGGCCTCCCGGGGTGGCGCCTTTTCCCCCGGTTTCTCTCTTCGTCGTTTTTCGTTAGGCCTCTCTTTGCGCACCTGCTCCTCCTTGGCAACCCGGCGGGTCTT
+
A1>>AAA1>>>AG1GEAGFCGCFCE0AB0AA/AAAA/AAE/FG>GGGE0B@B1FBGHGBB>B/FHCGEG//0<EGGGEAGEGHHHGA@CGB@CCC.1>1<<11>..------::A---.//009/0090.9-------;9-99/////-99=--99-;--------9--99///;---9-9-/////:B/-----99AA9-:/-;-///-//9////-9-9-/;-//;/-99//B/;/;----99@>@--/
@M05620:37:000000000-D9766:1:1101:16770:5611 1:N:0:62
GAGGCTGCTTTGGAAGAAACTCATAGATTAATGCAACAGTTCCCCCTGGACCTGGACAAGTTTCTTGACTGGCTTACAGAAGCTGAAACAACTGCCGTATGCTACCCGTAAGGAAAGGCTCCTAGAAGACTCCAAGGGAGTAAAAGAGCTGATGAAACAAGGGCAAGTAAGTCAGGCATTTCAGCGTTAGCAGGCTTGTGGATCCAATTGAACAATTCTCAGCATTTGTACTTGTAACTGACACGCCAGGG
+
>3>A>>B>@BBBABBBCCCGFFFHFFHFGF5DDB5A4FBBADD3BEAF222BBF2BB31BD5DDBDB5B55BGHG3B5BBFGGBB3@BB?BFGB33>11BFFH@FGB??>?1B33BBB/B??3??B?BBF3?3B3??<?BC01?FB?B0@@11121@10?0?</?FG1?<111?<0<>1<111>D.<.<<=00.<./<<CD:0;:0;0;;0<:0:0000;00/909990;C00B0000000/00:999;9.
@M05620:37:000000000-D9766:1:1101:23230:5621 1:N:0:62
ACCACACCTTCTACAATGAGCTGCGTGTGGCTCCCGAGGAGCACCCCGTGCTGCTGACCGAGGCCCCCCTGAACCCCAAGGCCAACCGCGAGAAGATGACCCAGGTGAGTGGCCCGCTACCTCTTCTGGTGGCCGCCTCCCTCCTTCCTGGCCTCCCGGAGCTGCGCCCTTTCTCACTGGTTCTCTCTTCTGCCGTTTTCCGTAGGACTCTCTTCTCTGACCTGAGTCTCCTTTGGAACTCTGCAGGTTCT
+
CCCCCCCCFFFFGGGGGGGGGGHFGEGGFGHHHGGGFGGGGHHHHGGGGGGGHHGHHHHGGGGGGGGGGGGHHHHGGGGHEHHHHGEEGCGGGGHHFFHHHHGGGFGGHGHGGHHGGGGGHHHHHHHHHHHGHHGGGGGHGHHGHGGGGGGGGGGGGGFAGGGGGGFFFFFFFFFFFFFFFFFFFFFFFFFFFFFFFFFFFFFFFFFFFFFFFFFFFFFFFFFFFFFFFFFFFFFFFFFFFFFFFFFFFFF
@M05620:37:000000000-D9766:1:1101:23235:5646 1:N:0:62
ACCACACCTTCTACAATGAGCTGCGTGTGGCTCCCGAGGAGCACCCCGTGCTGCTGACCGAGGCCCCCCTGAACCCCAAGGCCAACCGCGAGAAGATGACCCAGGTGAGTGGCCCGCTACCTCTTCTGGTGGCCGCCTCCCTCCTTCCTGGCCTCCCGGAGCTGCGCCCTTTCTCACTGGTTCTCTCTTCTGCCGTTTTCCGTAGGACTCTCTTCTCTGACCTGAGTCTCCTTTGGAACTCTGCAGGTTCT
+
BBBABABBCFFFGGGGGGGGGCHHGEEECEGHHGGGGGGFGHHHHGGGAEFFFHGGHHHFCGGGGGGGGEECGGHGGGAHFAGGHFEFG@C?C/FFFGFHHHHGGHC1GHHEGHHC-C<<G0DG0=DGHHF.<GFGG?DFFHHFFFGGEFGFFBFE.C@DAFFGE?FFF=BFF/BFFFFFBFFFFFFFFB/9BB;DFFFFFFF.DDFFFFFFFFFFFFF/9BFFF.9B9FFBFFFFFFFFFFFFFFFFFFF
@M05620:37:000000000-D9766:1:1101:19685:5649 1:N:0:62
ACCACACCTTCTACAATGAGCTGCGTGTGGCTCCCGAGGAGCACCCCGTGCTGCTGACCGAGGCCCCCCTGAACCCCAAGGCCAACCGCGAGAAGATGACCCAGGTGAGTGGCCCGCTACCTCTTCTGGTGGCCGCCTCCCTCCTTCCTGGCCTCCCGGAGCTGCGCCCTTTCTCACTGGTTCTCTCTTCTGCCGTTTTCCGTAGGACTCTCTTCTCTGACCTGAGTCTCCTTTGGAACTCTGCAGGTTCT
+
BBBBBBBBFFFFGGGGGGGGGGHHGGGBCEHHGGGGFGFGEHGHHGGGGGGGHHFHHHHEGGGGGGGGGGGHHHHGGGGHGHHHHGGGGGGGGGHEDGHHHHHHGHHFHFGGGHGGGGGGHGHFHHHHHHHGHHGGGGGHGHHFHGGGGGGGGGGGGGGGAFGGGGFFFFFFFFFFFFFFFFFFFFFFFFFFFFFDFFFFFFFFFFFFFFFFFFFFFFFFFFFFFFFFFFFFFFFFFFFFFFFFFFFFFFF
@M05620:37:000000000-D9766:1:1101:9414:5665 1:N:0:62
AGTGCCAGCTCTCAATCGCACAGGGGACCCAGGCCCTGGCCCCTCCATCCAGAAAAACTATTACCTCCCCGGCTACCAGGAGCACCAACTCCGCAGCTTGGAGGGGAGCTACCTCAGAATCTAGCGGAGGGATCTGGGAGTTGTGGAGGAGTGACGAGTACGTCAAAGATAGCCCCAATCGCGGAGGTGTGGGGTAAATGATAGGATGAGCAGCCTCTGTTCTTGTCCCACCAGTGCCCCGGTCAGGTGAT
+
1>>AAB111B1BEFGGGAAFAABABAFEAE0AF0BE/ABB0BE/BEB1AF1B101G0F11D22DAF1/B//>E>?GH1BB/?G/B?GFFB1FE?//E0FG/B0?<>?//B110@111111@2@1F/>/><-.0<11>00.</00<.<..<.=G00.;AE.0::.;.00;0000;/.../;C.------;B-----:;FF///////;////;B----;/B//9//;FFFB-:-;//BF/--@-;--9////
@M05620:37:000000000-D9766:1:1101:11937:5676 1:N:0:62
ACCACACCTTCTACAATGAGCTGCGTGTGGCTCCCGAGGAGCACCCCGTGCTGCTGACCGAGGCCCCCCTGAACCCCAAGGCCAACCGCGAGAAGATGACCCAGCTGAGTGGCCCGCTGCCTCTTCTGGTGGCCGCCTCCCTCCCTCATGGCCTCCCGGAGCTGCGCCCTTTCTCACTGGTTCTCTCTTCTGCCGTTTTCCGTACGACTCTCATCTCTGACCTGAGTCTCCTTTGGAACTCAGCAGGTTCT
+
AAAAAAAAFFFFGGFGFGG1GDGFGEEEHAHHCFGGGGGGGHHHHGGGEFGGHHHHHHHGGGGGGGGGGGGHHHHGGG/F>EGHAGEECGC?//?GFGB<GHAC0111?F1AFHECCG-<><0<DGBF0=/CHCCCGG..:GHG.//.9;FFFGGGGGG-9?./=;@B@@FFFFFFFFFF/;FFFFF/BFF/;;99ABFFFFFF-;A9AAFF/9//;/9BFBFFF-;9:/:BFFFE/:B/;/;BBF--/;;
@M05620:37:000000000-D9766:1:1101:19075:5677 1:N:0:62
ACCACACCTTCTACAATGAGCTGCGTGTGGCTCCCGAGGAGCACCCCGTGCTGCTGACCGAGGCCCCCCTGAACCCCAAGGCCAACCGCGAGAAGATGACCCAGGTGAGTGGCCCGCTACCTCTTCTGGTGGCCGCCTCCCTCCTTCCTGGCCTCCCGGAGCTGCGCCCTTTCTCACTGGTTCTCTCTTCTGCCGTTTTCCGTAGGACTCTCTTCTCTGACCTGAGTCTCCTTTGGAACTCTGCAGGTTCT
+
CCCCCCCCFFFFGGGGGGGGGGHHGGGGGFHHHGGGGGGGGHHHHGGGGGGGHHGHHHHGGGGGGGGGGGGHHHHGGGGHGHHHHGGGGGGGGGHHFHHHHHHHGHHHFFGFFHHGGGGGHHHHFHHHHHHGHHGGGGGHGHHGHEGGGGFGGGGGEGCGADFFFGFFFFFFFFFFFFFFFFFFFFFFFFFFFFFDFFEFFFFFFFFFFFFFFFFFFFFFFFFFFFFFFFFFFFFFFFFFFFFFFFEABFF
@M05620:37:000000000-D9766:1:1101:15400:5693 1:N:0:62
ACCACACCTTCTACAATGAGCTGCGTGTGGCTCCCGAGGAGCACCCCGTGCTGCTGACCGAGGCCCCCCTGAACCCCAAGGCCAACCGCGAGAAGATGACCCAGGTGAGTGGCCCGCTACCTCTTCTGGTGGCCGCCTCCCTCCTTCCTGGCCTCCCGGAGCTGCGCCCTTTCTCACTGGTTCTCTCTTCTGCCGTTTTCCGTAGGACTCTCTTCTCTGACCTGCGTCCCCTTTGGAACTCTGCAGGTTCT
+
A?AAA?AA1CFFGGGGGGGGGDGEGFGA0EGBGCFFAEG?EHHGHGGG/EEFFGFHHHFEEECFGGGEGECGHHHGGGGHGHHHHGGGGGGGCCC<?FGHHHFHG1<1?FFFFH/--@CCHDGHB0GGH0G?<FCC?AGHEGH?GFFF9FFFE9CAEG--:-99F-@B@@FF9/FFFFFFFFEBFB//9//99/99AFEFF-:-;AF//BBFF///BFFBF//9-;-9-9ABF/BBBFF//9FFBFFF//:
@M05620:37:000000000-D9766:1:1101:25074:5694 1:N:0:62
AGTGCCAGCTCTCAATCGCACAGGGGACCCAGGGCCTGGCCCCTCCATCCAGAAAACCTATGACCTCACCCGCTACCTGGAGCACCAACTCCGCAGCTTGGGTGGGACCTATGTGAGTATCCAGCGTAGGAATCTGGGAGTTGGGGAGGAGTGAGGAGTTGGGGAAAGACAGTCCTGACCGTGGAGGGATCTGGTAAATGATGGGGTGAGGAGGGGCTCTTTGGTTCCCATCGGTCCCCCTGTCTTGTCGA
+
1>1>AFBF?FFFFGGF1FGAEAH0FG?ECEAFAEG/AEG00FGGGGFHEAAGFC1A0EECFGBHHHBFH00>>/>EHEFF>>GF0?G/E0FFAE/EEC>FF/?E/>/0/BB1F>2B1B2122@<0>/<B/F1<F11100//>F1--.AA.<C.<<CG?<GHG@-;:../CCC:CC0009/-..9.99?./;9C0F0090;F/B/:-9-:9-9---@--;F/9/999BF/9//-9-;-;--9999B//;B-;
@M05620:37:000000000-D9766:1:1101:13151:5696 1:N:0:62
ACCACACCTTCTACAATGAGCTGCGTGTGGCTCCCGAGGAGCACCCCGTGCTGCTGACCGAGGCCCCCCTGAACCCCAAGGCCAACCGCGAGAAGATGACCCAGGTGCGCGACCCGCTACCTCGTCTGGTGGCCGCCTCCCTCCTTCCCGGCCTCCCGGCGCTGCGCCATTTCTCACTGGTTCTCTCTTCTGCCGTTTTACGTAGGACTCTCTTCTCTGACCTGCGTCTCCTTCGGAACTCTGCAGGTTCT
+
BBBABBBBFFFFGGGGFGGAG5GFGEEBCEHHCFGGFGGGGHHHHGGGGGGGGHGFHHHEEGCGGGGGGGGHHFHGGGEHEFHHHG?<DGCCCGGFDGG1?0/FF111>/<->A--<CC-/0<.:C.C/0/:GHCGGG.EGG/9/;;F/.;-9.;99.@=-@BB.=-A..B//;9/:/9.FFFF/:F/FBFFFFBD.9./B9.9../;FFF/9/;FB/F/F9/..9A-..//;/9:.A-/:FF/BF?AB9/
@M05620:37:000000000-D9766:1:1101:12426:5701 1:N:0:62
ACCACACCTTCTACAATGAGCTGCGTGTGGCTCCCGAGGAGCACCCCGTGCTGCTGACCGAGGCCCCCCTGAACCCCAAGGCCAACCGCGAGAAGATGACCCAGGTGAGTGGCCCGCTACCTCTTCTGGTGGACGCCTCCCTCATTCCTGGCCTACCGGAGCTGCGCCCTTTCTCACTGGTTCTCTCTTCTGCCGTTTTCCGTAGGACTCTCTTCTCTGACCTGAGTCTCCTTTGGAACTCTGCAGGTTCT
+
1>>>AA1AFFC@AGG13BF111B1AAABF0FGAF00BEE/EHHHHG/E//A/FEFGH00AEEGG/E/EGEGF1>F?>EEHG/?GH/EGG<>C/CHGD1?FGHE/C1FGHHFGGHHGGGGGHHHBHHGHHHHG./<-;GGFCGH.00;00;CFFG/CF-;:;A.CFGGG@@FFFFFFFFFF/BFFFFFFFFBFFF?BFFF/FBFFFFFFFBFF/BFFFFFFFFFFF-BFFFF/;BFFFF/B/B9FFBF9FFB
@M05620:37:000000000-D9766:1:1101:21668:5704 1:N:0:62
GAGGCTGCTTTGGAAGAAACTCATAGATTACTGCAACAGTTCCCCCTGGACCTGGAAAAGTTTCTTGCCTGGCTTACAGAAGCTGAAACAACTGCCAATGTCCTACAGGCTGCAACCCGAAAGGAAAGGCTCCTACAAGACTACAAGAACATACAAGAGAAGAACCCACAGTGGCACGTAAATCAGGCATTTACGCTTTATCACTCTTGAAGATAAAATTGAACAATATTCAGCATTTGTACTTATAACTG
+
>AA3>ACAFFDDG4BA4BB4BAFGHGDGF5BFDGD4FGFFGFDGHGEFC2BFHGFBBA2B3DFGG5DBFGHHHGBCFFGGABGFFB3BBBBBFB3B3B33B4BE4B33B1BFF3B3B?>////0?3?0??BC/3331BBBB1BFBB?00@01@1@<1@0010<00//??C0?1<.<1.><<.111<0/CCGG0D..=CCG0:;CC0;000000;;;0CC:C:0;;CB90;00;099CFFGCCBB00;;00;
@M05620:37:000000000-D9766:1:1101:14438:5717 1:N:0:62
ACCACACCTTCTACAATGAGCTGCGTGTGGCTCCCGAGGAGCACCCCGTGCTGCTGACCGAGGCCCCCCTGAACCCCAAGGCCAACCGCGAGAAGATGACCCAGGTGAGTGGCCCGCTACCTCTTCTGGTGGCCGCCTCCCTCCTTCCTGGCCTCCCGGAGCTGCGCCCTTTCTCACTGGTTCTCTCTTCTGCCGTTTTCCGTAGGACTCTCTTCTCTGACCTGAGTCTCCTTTGGAACTCTGCAGGTTCT
+
BBBBBBCCFFFFGGGGGGGGGGHHGEGEHGHHHGGGGGGGGHHHHGGGGGGGHHHHHHHGGGGGGGGGGGGHGHHGGGGHGHHHHGGGGGGGGGHHHHHHHHHHGHHHHFGGGHHGGGGGHHHHHHHHHHHGHHGGGGGHGHHGHGGGGGGGGGGGGGGGGGGGGGFFFFFFFFFFFFFFFFFFFFFFFFFFFFFDFFFFFFFFFFFFFFFFFFFFFFFFFFFFFFFFFFFFFFFFFFFFFFFFFFFFFFB
@M05620:37:000000000-D9766:1:1101:18391:5724 1:N:0:62
AGTGCCAGCTCTCAATCGCACAGGGGACCCAGGGCCTGGCCCCTCCATCCAGAAAACCTATGACCTCACCCGCTACCTGGAGCACCAACTCCGCAGCTTGGCTGGGACCTATGTGAGTATCCAGCGTAGGAATCTGGGAGTTGGGGAGGAGTGAGGAGTTGGGGAAAGACAGTCCTAACCGTGGAGGGTTCTGGTAAATGATGGGGTGAGGAGGGGCTCTTTGGCTCCCACCAGTCCCCCTGTCTGGTCTA
+
BCAABFFFBFFFGGGGGGGGGGHGGGGGEGHHGGGGGGHHFHGHGGHHHHHHHHGHHGHHHHFHHHHHHHHGGEGGHHHHGHHHGHHHGHHHEFGFEGGGGHHGGGHHGHHHHHHHHHHHHHHHHGGGGGHHHHHHHHHGDHHHGGGGGGGHHHHHHGHHHGGGGGHHHHHHHHHHHHHHGGEGGGGGEGGGGGFGGGGGGGGGGGFFFFFFFFFFFFFFFFFFFFFFFFFFFFFFFFFFFFFFFFFFFFF
@M05620:37:000000000-D9766:1:1101:14414:5727 1:N:0:62
ACCACACCTTCTACAATGAGCTGCGTGTGGCTCCCGAGGAGCACCCCGTGCTGCTGACCGAGGCCCCCCTGAACCCCAAGGCCAACCGCGAGAAGATGACCCAGGTGAGTGGCCCGCTACCTCTTCTGGTGGCCGCCTCCCTCCTTCCTGGCCTCCCGGAGCTGCGCCCTTTCTCACTGGTTCTCTCTTCTGCCGTTTTCCGTAGGACTCTCTTCTCTGACCTGAGTCTCCTTTGGAACTCTGCAGGTTCT
+
CCBCCCCBFFFFFGFGGGGGGGHHGGGGHGHHHGGGGGGGGHHHHGGGGGGGHHHHHHHGGGGGGGGGGGGGHHHGGGGHGHHHHGGGGGGGGGHHHHHHHHCGG?GHHGHGGHHGGGGGHHHHHHGHHHHGHHGGGGGHGHHGHGGGFGFGGGGGGGGGGGFGGGFFFFFFFFFFFFFFFFFFFFFFFFFFFFFFFFFFFFFEDFFFFFFFFFFFFFFFFFFFFFFFFFFFFFFFFFFFFFFFFFFFFFF
@M05620:37:000000000-D9766:1:1101:13046:5729 1:N:0:62
ACCACACCTTCTACAATGAGCTGCGTGTGGCTCCCGAGGAGCACCCCGTGCTGCTGACCGAGGCCCCCCTGAACCCCAAGGCCAACCGCGAGAAGATGACCCAGGTGCGTGGCCCGCTACCTCTTCTGGTGGCCGCCTCCCTCCTTCCTGGCCTCCCGGCGCTGCGCCCTTTCTCACTGGTTCTCTCTTCTGCCGTTTTCCGTAGCACTCTCTTCTCTGACCTGAGTCTCCTTTGGAACTCTGCAGGTTCT
+
BBBBB?AAFFFFFGGGGFGGGFHHGFGEHGHHHGGGGGGGGHHHHGGGEEGFHHHHHHHGGGGGGGGGGGGHHHHGGGGHGHHHHGGGGGGGGGHHGHHHHHGHGC11AFCCGHG-@-@DHFHHEDFHGGH?CCDGGDGHGGGGGFFFBFFFGBFGFG--9-;BD?BFBBFFFFFFFFFFBFFEFBFF/BBFFBBAFFFFFFFEF.;BFFFFFFF/BB/BFF/./;:/:FFFFF/FFFEFFFFFFFEFBBB
@M05620:37:000000000-D9766:1:1101:15002:5761 1:N:0:62
GAGGCTGCTTTGGAAGAACATAAGACTGAACTGCAACAGTTACTTCTTGACCCGGAAAACGTTCTCGCCTTGCATAAAAAAACTGAAACAACTGCCAATGTCCTACAGGATGCTACCCGTAAGGAAAGGCTCCTAGAAGACTCCAAGGGCGTACAAGAGCTGATGACACAATGGCAAGTAAGTCAGGCATTTCCGCTTTCGCACTCTTGTGGATCCAATTGAACAATTCTCAGCATTTGTACTTGTAACTG
+
AAAAAAFAFFFFGGGGG1F1AAF1A11B1BGH1BG11B0A2D222F2D12BB0AEE//B0AF00BBB/AEAG@122BG1B>//BB1@BBB/?@BBB1BBBBBBBBBBBGE>FG12BBB??<E0BB00B0?BGGF<1@<1@@@@F1@1///>><>>110>>1<1>=1<<CC.<0CFB0<=<00;<0:/;.0;;;CECGGF0;CAA?FGGFGGA0;0;90090;099/:0;/;;BF//:BF/;;;9BB///:/
@M05620:37:000000000-D9766:1:1101:18954:5768 1:N:0:62
ACCACACCTTCTACAATGAGCTGCGTGTGGCTCCCGAGGAGCACCCCGTGCTGCTGACCGAGGCCCCCCTGAACCCCAAGGCCAACCGCGAGAAGATGACCCAGGTGAGTGGCCCGCTACCTCTTCTGGTGGCCGCCTTCCTCCTTCCTGGCCTCCCGGAGCTGCGCCCTTTCTCACTGGTTCTCTCTTCTGCCGTTTTCCGTAGGACTCTCTTCTCTGACCTGAGTCTCCTTTGGAACTCTGCAGGTTCT
+
BBBBBBBBFFFFGGGGFGGGGBHHGFEEEEHHHGGFGGGGGHHHHGGGGFGGHHHHHHHGGGGGGGGGGGGHHHHGGGGHGHHHHGF@GGGFFDHHGHHHHHHEGHHHHGGGGHHGGGGGHHHHHHHHHHGFHHGGGGGHHHHHHHHGGGGGGFGGGDFDGGGGGFGFFFFFFFFFFFFFFFFFFFFFFFFFFFFFFFFFFFFFFFFFFFFFFFFFFFFFFFFFEFFFFFFFFFFFFFFFFFFFFFFFFFF
@M05620:37:000000000-D9766:1:1101:15250:5773 1:N:0:62
AGTGCCAGCTCTCAATCGCACAGGGGACCCAGGGCCTGGCCCCTCCATCCAGAAAACCTATGACCTCACCCGCTACCTGGAGCACCAACTCCGCAGCTTGGCTGGGACCTATGTGAGTATCCAGCGTAGGAATCTGGGAGTTGGGGAGGAGTGAGGAGTTGGGGAAAGACAGTCCTAACCGTGGAGGGTTCTGGTAAATGATGGGGTGAGGAGGGGCTCTTTGGCTCCCACCAGTCCCCCTGTCTGGTCTA
+
AA1A1D1CAFFFGGGCDFGFGCHAFGEGGEHHCFFA/FFACGGHGGHGHCGGBGFEHGFHDHBGHGHHHHHEE>EGHHGHFHHHHHHHGHHFEE//>BGHEHHGGGHHGHHHHGHHHHHHHHHHHG?ECCHHHFHHHHHF?GFHGGGCGGGGHHHFHCHGHHGCGGHHGHHHFHHHGHHHGCEGBGGG:FFFFGCGFFGFGGFGGGB@FFFFFF?@@@FFFFFFFFFFFFFFFF:FEFFB@FFF/FB;BFF
@M05620:37:000000000-D9766:1:1101:8366:5776 1:N:0:62
ACCACACCTTCTACAATGAGCTGCGTGTGGCTCCCGAGGAGCACCCCGTGCTGCTGACCGAGGCCCCCCTGAACCCCAAGGCCAACCGCGAGAAGATGACCCAAGTGGGTGGCCCGCCTCCTCCTCTGGTGGCCGCCTCCCTCCCTCCCGGCCTCCCCGGGGCGCGCCCTTTCTCACTGGTTCTCTCTTCTGCCGTTTTCCCTAGGAATCTCCTTCCCGACCCGCGTCTTCTTTGGAACTCCGCAGGTTCT
+
CCCCCBBBFFFFGGGGGGGGGGHHGGGEFGHHHGGGGGGGGHHHHGGGGGGGHHHHHHHGGGFGGGGGGGGHHHHGGGGHGHHHHGGGGGCFGGHHGHH2<F//?FD1//<>CFH-<-..<<//<<0<<=/CCC--;..;EBBE.C/E.;@-A:.CE.C------9;@D-:BBBF///;/////////;/99BF-.;BEBF/://;///9///;//;/..-;-9;-9-..;/:9BB/;/:F/9.-9:FFBF
@M05620:37:000000000-D9766:1:1101:11341:5788 1:N:0:62
ACCACACCTTCTACAATGAGCTGCGTGTGGCTCCCGAGGAGCACCCCGTGCTGCTGACCGAGGCCCCCCTGAACCCCAAGGCCAACCGCGAGAAGATGACCCAGGTGAGTGGCCCGCTACCTCTTCTGGTGGCCGCCTCCCTCCTTCCTGGCCTCCCGGAGCTGCGCCCTTTCTCACTGGTTCTCTCTTCTGCCGTTTTCCGTAGGACTCTCTTCTCTGACCTGCGTCTCCTTTGGAACTCTGCAGGTTCT
+
BBBBABB3BCCFGGGFGGBFGGHHGGGB4EGGGAFE2EAEDHDGHGGAEEEGFHGHHHHAFCCEGGGGGGGHFHHGGGGHGHGHHGGGGG<CGGHEGHHHHHEFFGH1FFGGGHFCGGGGHHHHHHHHHHHGHHGGGGGHGHHGHGGGGGGGGGGGGDG9@BFGGGFFFFFFFFFFFFFFFFFFFFFFFFFFFFFFFFFFFFFFDDFFFFFFFFBFFFFFFFFF.DFFFFFFFFFFFFFFFFFFFFFFFFF
@M05620:37:000000000-D9766:1:1101:18709:5792 1:N:0:62
GAGGCTGCTTTGGCAGAAACTGACAAGTGAGTGACACAAGATCGGACGAGCAGCTGTCCGAAGTCCAGCTAACGCCCATGATCTAGCACGACTTCCTCACCTAGAAGAAAGAAAAGCTACCTCTTCTGGTGGCCGCCTCCCTCCTTCCTGGCCTCCCGGACCTCCGTCCTTTCTTACTGGTTCTCTCTTCTGCCGGTTTCCGTAGAACTCTCTTCTCTGACCTGAGTCTCCTTTGGAACTCTGCAGGTTCT
+
>>A>>AFBFDDFG4B22BEAFFGBBBBD554BBDB5BBFG23522B2A0AAA3BB35ABE110ADDD33B55B>>/>E3334BF4433B/>>1/43BB3?B?B3?B?33?33B303BFG?G?1111B11?0<0FD/>/CG/0?CG1G0110<F<F...-<-<G0<E.;C.00CG0:C0<:CH0::0C9=FFB00A-:;.9;.F.;.;;0;B00;B//////:/.;9B///;9/;F//9BBF////9.;/9/
@M05620:37:000000000-D9766:1:1101:8292:5796 1:N:0:62
GAGGCTGCTTTGGAAGAAACTCATAGATTACTGCAACAGTTCACCCTGGACCTGGAAAAGATTCTTGCTTTGATTAAAGAAGTTGAAAAAACTGCCACGCATCAAACAACTAAAAGCGCAAGGATCCGAAAGAAAACAAAGGAACAAAAAAACTCCACAAAACACGCCCAATCACACTAACAATCTCCTATGAACTCTTCCCTCCCAATAACATCAACAAACCCAAATATGTTCATTTGTAAGCAACAACT
+
>AAA>>CACBB@F4B44F4BFFHGHD5DFB45DF44FGBDGD55AAA2A22BGGF2332F1BDADDD55A535DD5DD5BBB5DD5555B0?@BBF33>1>>>@B3311?333BB30//>/E/03BB0?//?20222//@2<2@<22@<//</<11101<0><.<.-.<..//0/<</////:0/00;00000;0;0:000/9/.:9//00090;90/0;;99....;0;////9/;;//9;//9;;..;/
@M05620:37:000000000-D9766:1:1101:18690:5797 1:N:0:62
ACCACACCTTCTACAATGAGCTGCGTGTGGCTCCCGAGGAGCACCCCGTGCTGCTGACCGAGGCCCCCCTGAACCCCAAGGCCAACCGCGAGAAGATGACCCAGGTGAGTGGCCCGCTACCTCTTCTGGTGGCCGCCTCCCTCCTTCCTGGCCTCCCGGAGCTGCGCCCTTTCTCACTGGTTCTCTCTTCTGCCGTTTTCCGTAGGACTCTCTTCTCTGACCTGAGTCTCCTTTGGAACTCTGCAGGTTCT
+
BBB?AABAFFFFGGGGFGGDGGHHGEGACEHHFGGEGGGGEGHHHDGE1BECEHHHHHGGG0>EGGGGGE1FHFHGGGGHEGHHHGGEGC@@CGFFHHFHHGHHGGGHFFHGGHHGGGGGHHHHHHHHHHHGHHGGGGGHGHHGHGGGGGGGGGGGGGGGGGGGGGBFBBFFFFFFFFFFFFFFFFFFFFFFFFBFFFFFFFFFFFFFFFFFFFFFFFFFFFFFFFFFFFFFFFFFFFFFFFFFFFFFFFF
@M05620:37:000000000-D9766:1:1101:14366:5801 1:N:0:62
AGTGCCAGCTCTCAATCGCACAGGGGACCCAGGGCCTGGCCCCTCCATCCAGAAAACCTATGACCTCACCCGCTACCTGGAGCACCAACTCCGCAGCTTGGCTGGGACCTATGTGAGTATCCAGCGTAGGAATCTGGGAGTTGGGGAGGAGTGAGGAGTTGGGGAAAGACAGTCCTAAACGTGGAGGGTTCTGGTAAATGATGGGGTGAGGAGGGGCTCTTTGGCTCCCACCAGTCCCCCTGTCTGGTCTA
+
AAAABFF@3FFFGGGGGGGGGGHHGGGEEGHHGGGGCFHHCHGHGGHHHHHHBGGHHGHGHHDHHHHHHHGGGGGGHHHHHHHHHEHHGFGHGGGEEEGHGHHGGGHGGGHHHHHHHFGHHFFGFD?DGDHHHHFHFFCFGHHHGGAGGGGHFHHGGF/CGHGGGGHHHFHHGFFHHH0/9;;EFEGB.CFGFGCGGGGFGFFGGBFBFFFFFFB;B@EFFFFBB9FEFFFDEFFFFBAF=EFFFFFFFFF
@M05620:37:000000000-D9766:1:1101:6970:5810 1:N:0:62
ACCACACCTTCTACAATGAGCTGCGTGTGGCTCCCGAGGAGCACCCCGTGCTGCTGACCGAGGCCCCCCTGAACCCCAAGGCCAACCGCGAGAAGATGCCCCCGGTGAGTGGCCCGCTACCTCTTCTGGTGGCCGCCTCCCTCCTTCCTGGCCTCCCGGAGCTGCGCCCTTTCTCACTGGTTCTCTCTTCTGCCGTTTTCCGTAGGACTCTCTTCTCTGACCTGAGTCTCCTTTGGAACTCTGCAGGTTCT
+
BBBBBABBFFFFGGGGGGGGGGHHGGGEHGHHHGGGGGGGGHHHHGGGGGGGHHGHHHHGFGGGGGGGGGGEHHHGGGGHGHHHHGGGGGGGGGHHHH2FH//>//<.<1>CFHEFGGGGFD0GDC0CB0C:CCCGGCEFFFGGGBFF0CBGG0FFAE9-9@.//@DFDFFFFFFFF/F.BFFFFFFFFFB/F99DFFFFB./.;.9BBFFFFFFB9/;;FFBFB.BFFFFFF/F/B/9FB//99F.FFFB
@M05620:37:000000000-D9766:1:1101:14368:5820 1:N:0:62
GAGGCTGCTTTGGAAGAAACTCATAGATTACTGCAACAGTTCCTCCTGGACCTGGACAAGTTTCTTGCCCCGCTTACTGAAGCTGAAACAACTGCCAATGTCCGACACGATTGTACGCGTAAGGAAAAGCACTTAGAAGATTGGAAGGGAGTAAAAGATCGGAGGAAACAAGGGCAAGCAAGGGAGGCATCTGGTCATTAGCACGCTTGGGGAGCCAACTGAACAACTCTCAGCACTTGCACTCTGAACTA
+
>1>>>>CA1B@DAB1BCCBBBFAFAAF3AF1ADA1A1BBBBDD2DFBB000BAB00B10BD2DDDDB1B1/AAEE/B1D@BFBBB1@GBBBBGF101CBB2B2/?>>//>///B2>?//><BC<B000001B111@12111>10<10//???0?111/1=.<.--></<<</..<.<..:/:..:;-;:::;0;;;;0;00/00;9;....-.-.-9--;///9/-99/9:B/9/-:9///////9/99//
@M05620:37:000000000-D9766:1:1101:9071:5827 1:N:0:62
ACCACACCTTCTACAATGAGCTGCGTGTGGCTCCCGAGGAGCACCCCGTGCTGCTGACCGAGGCCCCCCTGAACCCCAAGGCCAACCGCGAGAAGATGACCCCGGTGAGGGGCCCGCTACCTCTTCTGGTGGCCGCCTCCCTCCTTCCTGGCCTCCCGGAGCTGCGCCCTTTCTCACTGGTTCTCTCTTCTGCCGTTTTCCGTAGGACTCTCTTCTCTGACCTGAGTCTCCTTTGACACTCTGCAGGTTCT
+
ABAAAAAAFFFFFGG4FFGGGGFHEAEBFEGFHGGDEEEEEHHHHGGGGGGFGHHHHHHGFGEEGGGGGGGFHHHGGGGHGHHHHGGGGGGDDGHFHHHHHC//><ACA0<-<-A-AA@@GHC0CG00C;:..C@-BAE.C/9.;00;00/9=9FA.9@?-;AFF;BA9BFFFFFFFFB.;;BFFFFBF/9/99-AFF.;BDF.9.BBFFFFBFFFFB//;9FFB.BF/B/;F////9;BB/9///.;;F:
@M05620:37:000000000-D9766:1:1101:24811:5842 1:N:0:62
ACCACACCTTCTACAATGAGCTGCGTGGGGCTCCCGAGGAGCACCCCGTGCTGCTGACCGAGGCCCCCCTGAACCCCAAGGCCAACCGCGAGAAGATGACCCAGGTGAGTGGCCCGCTACCTCTTCTGGTGGCCGCCTCCCTCCTTCCTGGCCTCCCGGAGCTGCGCCCTTTCTCACTGGTTCTCTCTTCTGCCGTTTTCCGTAGGACTCTCTTCTCTGACCTGAGTCTCCTTTGGAACTCTGCAGGTTCT
+
CCCCCCCCFFFFGGGGGGGGGGHHGGG2EEGGHGGFGGGGGGHHHFGG1FGGHHHHGFHGGGGGGGGCGGGHGHHGGGGHGHHHHGGGGGGGGGHHGHHHGHHHGHHHHFHGGHHGGGGGHHHHHHHHHHHGHHGGGGGHGGGGGGGGGGGGGGGGGGGGGGFFFFFFFFFFFFFFFFFFFFFFFFFFFFFFFFFFFFFFFFFFFFFFFFFFFFFFFFFFFFFFFFFFFFFFFFFFFFFFFFFFFFFFFFF
@M05620:37:000000000-D9766:1:1101:10862:5845 1:N:0:62
ACCACACCTTCTACAATGAGCTGCGTGTGGCTCCCGAGGAGCACCCCGTGCTGCTGACCGAGGCCCCCCTGAACCCCAAGGCCAACCGCGCGAAGATGACCCAGGTGGGTGGCCCGCTACCTCTTCTGGTGGCCGCCTCCCTCCTTCCTGGCCTCCCGGGCCTGCGCCCTTTCTCACTGGTTTCTCTTTTGCCGTTTTCCGCATGACACTCTTTTCTCTCCCGGGTCTCCTTTTGAACTCTGCAGGTTCTT
+
BBBBBBB3BCFFGGGGDG5BGDHFGEEA4AGGFABB2EEGDHHHHGG0EEEGEHGHHHHAEECGGGGGGEGGHHHGGGGHGFHHHG?EDG/>CGCD1FGGHHGAF1C/<<.C<FG?-<-<C0:0C0:0C;GD.G::B..CE/9CFF0F00;.CB9E..B---..9-9AB;FF//////::9/.9BBFF/;///-..BEB/..-../;/;BFB//;;F//9B/9-9.-.9//9B//.9//9/////:.//9/
@M05620:37:000000000-D9766:1:1101:14674:5849 1:N:0:62
AGTGCCAGCTCTCAATCGCACACGTCTGACCTCCCGTCCGTCTGGTCTATCTCCTGCCCTTAGACCCGAAGCGCACACGTCTGAAATCCCGTCACGACTTCGTAACTCGAATGCCGTCTTATGCTTGAAAAACCCCCCACTACGCCACCGCGCTACACCGCACATGTGCTTTCCTGCAGGACCTTCCGCAAACGCCGGCTTCCGGCACCACTTGGTACAGGACCGGACTGTTTCATTGGAATGGACAAGCC
+
AAABBFFBAFFFGGGGGGGGG?B2BB4B5GHHHHGG2A2ABBAA3BDFD5FFFGBGGHEEAGDFBB1AA>F0>E/EFFG1BFAF@F4BF3E?>EEG/>?E4?B20/BFE/GFGFHGCCHE2FGGGHHH2@@@//??@D-.000.><.<..------0;;-----9:;00000000;///..9./0B/..---9;--9--@-./.----.;.99//9//9//9;:--9--.;////://////////9....
@M05620:37:000000000-D9766:1:1101:24801:5856 1:N:0:62
ACCACACCTTCTACAATGAGCTGCGTGTGGCTCCCGAGGAGCACCCCGTGCTGCTGACCGAGGCCCCCCTGAACCCCAAGGCCAACCGCGAGAAGATGACCCAGGTGAGTGGCCCGCTACCTCTTCTGGTGGCCGCCTCCCTCCTTCCTGGCCTCCCGGAGCTGCGCCCTTTCTCACTGGTTCTCTCTTCTGCCGTTTTCCGTAGGACTCTCTTCTCTGACCTGAGTCTCCTTTGGAACTCTGCAGGTTCT
+
1>11AAAAFFFDGGGDAEGFGDF1E0EAA0FGHG0EGC/AA/GHHE?EAEFFGFGF1AGGE@E/?E@/EGGFHHH/EFGHCGHHHGGGG?CCGGHFHGHHHHEFFHHHHFDFGHGGGGCGHGHHHHHHHHHGHHGGGGGHGHHGHGGGGGGGGGGGGG@GGGGGGG@F@@FFFFFFFFFFBFFFFFFFFFFFFF@BFFFFFFFEBBFFFFFFFFFFFF9FFFFFFBFFFFFFFFFFFFFFFFFFFFF;;FB
@M05620:37:000000000-D9766:1:1101:17484:5873 1:N:0:62
AGTGCCAGCTCTCAATCGCACAGGGGACCCAGGGCCTGGCCCCTCCATCCAGAAAACCTATGACCTCACCCGCTACCTGGAGCACCAACTCCGCAGCTTGGCTGGGACCTATGTGAGTATCCAGCGTAGGAATCTGGGAGTTGGGGAGGAGTGAGGAGTTGGGGAAAGACAGTCCTAACCGTGGAGGGTTCTGGTAAATGATGGGGTGAGGAGGGGCTCTTTGGCTCCCACCAGTCCCCCTGTCTGGTCTA
+
BBAABFFFCFFFGGGGGGGFGGHHGGGGGGHGGGGGGGHHHHGHGGHHHHHHHHHHHGHHHHHHHHHHHHHGGCGGHHHHHHHHGHHHGHHHGGGGGHFHGHHGGGHHGHHHHHHGHHHHHHHHHGGGGGHHGHHHHHHGGHHHGGGGGGGHHHHHHGHHHHGGGGHHGHHHHHHHHHHHGGFGGGGGDGFGGGCFGGGGGGGGGGDDFFFFFFFFFFFFFFFFFFFFFFFFFFFFFFFFFFFFFFFFFFF
@M05620:37:000000000-D9766:1:1101:16142:5898 1:N:0:62
GAGGCTGCTTTGGAAGAAACTCATAGATTACTGCAACAGTTCCCCCTGGACCTGGAAAAGTTTCTTGCCTGGCTTACAGAAGCTGAAACAACTGCCCATGTCCTCCAGGCTGCTACCCGTCCGGCCCGGCTCCTCGCAGCCTACCAGGGAGTCACAGCGCTGATGAACCAATGGCAAGTCCGTCAGGCCTTTCCGCTTTAGCACTCTTGTGGCTAACATTGCCCACTTCTCAGCATTTGTACTTGTAACTG
+
A3AABAFBFFFFGGGGCBFFGG4GDGHGFDFHHHHCHHGADGHHHGGGHFHHHHGHHHHHHHGHGHHHHHHHHHHFHGHGHHHHHFHHHGHHHHHGHHHHHHHH3?FGG1?FGBFHHH////>E@E/EC?@ECHHGGG?@GH1FFFG//?/??FF<F.<A.><0DGH0<<GF//<GHG;00.=:EGHCCHHHBFGGGGGBFGGFFGFGFCFG.;09CFGGGFGF:AFFFFFFFB/;BFFFBBFFFFBFFFF
@M05620:37:000000000-D9766:1:1101:21085:5915 1:N:0:62
AGTGCCAGCTCTCAATCGCACAGGGGACCCAGGGCCTGGCCCCTCCATCCAGAAAACCTATGACCTCACCCGCTACCTGGAGCACCAACTCCGCAGCTTGGCTGGGACCTATGTGAGTATCCAGCGTAGGAATCTGGGAGTTGGGGAGGAGTGAGGAGTTGGGGAAAGACAGTCCTAACCGTGGAGGGTTCTGGTAAATGATGGGGTGAGGAGGGGCTCTTTGGCTCCCACCAGTCCCCCTGTCTGGTCTA
+
AA>AAFFF3FFFG4GGFGGFEEHCFGGEEEGHFEGFDFHHCHGEGGHHHHHHFGHHHGHHGHFHHHHHHHHGG>EGHHHHFGHHHHGFEHHHAEGEGHGHGHHGGGGHGHHHHHHHHHHHHGHHHGFGGGHHHHHFHHFGGHHHGGEGGFDGHHHHFDH/GGGGEGHHFHGHHHHGHHHHGFFGDFFGEGGGGGFGGGGGGGGGGGDBFFFFFF?BBBFFFFFFFFFFEFFFFFFFFFFFBFFFFFFFFFF
@M05620:37:000000000-D9766:1:1101:10464:5939 1:N:0:62
GAGGCTGCTTTGGAAGAAACTCATAGATTACTGCAACAGTTCCCCCTGGACCTGGAAAAGTTTCTTGCCTGGCTTACAGAAGCTGAAACAACTGCCAATGTCCTACAGGATGCTACCCGTAAGGAAAGGCTCCTAGAAGACTCCAAGGGAGTAAAAGAGCTGATGAAACAATGGCAAGTAAGTCAGGCATTTCCGCTTTAGCACTCTTGTGGATCCACTTGAACAATTCTCAGCATTTGTACTTGTAACTG
+
1>AAA1BAFF3DBGGGGBGGAGDGFFGHHHHHHHDGGCG1DFHHHGAFFGH0GFHHHHHFBFHH2G1GHHHHHGFEGHHDGHHCCGHHHFHHGFHFFBGHHHHHGFHHHGHHHHEHHHGEGEGHGEGGHGHHGHFH11BGHHHHH1GFGHFGCGHFFEFGHHFHGHHHHHHHHFHFHGFGFHHHHHHH.GGHHDCEECGGHHHH0CHHHGHGHEGHH/CGHEFGH/GHGHFGGGGGGGGF0BFGF990;BB
@M05620:37:000000000-D9766:1:1101:17693:5944 1:N:0:62
AGTGCCAGCTCTCAATCGCACAGGGGACCCAGGGCCTGGCCCCTCCATCCAGAAAACCTATGACCTCACCCGCTACCTGGAGCACCAACTCCGCAGCTTGGCTGGGACCTGTGCCAGTATCTAGCGTATGAACCGGGGAGCTGGGGAGGAGTGACGAGTTGGGGAAACACAGTCCTAAGCGTGGAGGGTCCGGGGAAATGAGGGGGTGAGGAGGGGCTCTTTGGCTCCCACCAGTCCCCCTGTCTGGTCTA
+
BBBBBFFFBFFFGGGGGGGFGEHHGGGGGGHHGGGGGGHHHHGHGGHHHHHHHHHHHGHHHHHHHHHHHHHGGGGGHHHHHHHHHHHHGHHHGGGGGHHHGHH?/<BFFB2B23332B?FG33F2/?E/@222////---.010<<.--../.<0.;AE.0;:-..;/;...0;0090/;B..-9..;A/.-----..;////.-;--9.9;;999@9AFFFFFBBFEFFFBA99FFFFDFEFFFB//;//
@M05620:37:000000000-D9766:1:1101:20070:5946 1:N:0:62
ACCACACCTTCTACAATGAGCTGCGTGTGGCTCCCGAGGAGCACCCCGTGCTGCTGACCGAGGCCCCCCTGAACCCCAAGGCCAACCGCGAGAAGATGACCCAGGTGAGTGGCCCGCTACCTCTTCTGGTGGCCGCCTCCCTCCTTCCTGGCCTCCCGGAGCTGCGCCCTTTCTCACTGGTTCTCTCTTCTGCCGTTTTCCGTAGGACTCTCTTCTCTGACCTGAGTCTCCTTTGGAACTCTGCAGGTTCT
+
CCBCCCCBFFFFGGGGGGGGGGHHGGGGHGHHHGGGGGGGGHHHHGGGGGGGHHHHHHHGGGGGGGGGGGGHHHHGGGGHGHHHHGGGGGGGGGHHHHHHHHHHGHHFHGHFGHHGGGGGHHHHHHHHHHGFHGGGGGGHGHHGHGGGGGGGGGGGGEAC-DGFGGFFFFFFFFFFFFFFFFFFFFFFFFFFFFFFFFFFFFFFFDFFFFFFFFFFFFFFFFFFFFFFFFFFFFFFFFFFFFFFFFFFFFF
@M05620:37:000000000-D9766:1:1101:20854:5947 1:N:0:62
ACCACACCTTCTACAATGAGCTGCGTGTGGCTCCCGAGGAGCACCCCGTGCTGCTGACCGAGGCCCCCCTGAACCCCAAGGCCAACCGCGAGAAGATGACCCAGGTGAGTGGCCCGCTACCTCTTCTGGTGGTCGCCTCCCTCCTTCCTGGCCTCCCGGAGCTGCGCCCTTTCTCACTGGTTCTCTCTTCTGCCGTTTTCCGTAGGACTCTCTTCTCTGACCTGAGTCTCCTTTGGAACTCTGCAGGTTCT
+
AAAAAAAAFFFFGGGGGGG1F1FCEEEBAEHHFGGGGGGCCHHHHGGGCEGGGHGHHHHGGGGGGGGGGGGHHGHGGGGGCGHHHGEECGGGCGHHFHFHHC<GAFFDF<FFGHEGCC@CFHFGGDDH0=GCCGCGCFGHFBGAGHHGGGGGGGGG?E@A-9AFFGGF?@FFFFFFFBFFFFFFFFFFFF/BFF@FFFFFB-BABB/9B9FFFFBFB/BFFFF9/;9BBFFFFFFFFFFFFFB/BF?FFFF
@M05620:37:000000000-D9766:1:1101:15291:5948 1:N:0:62
ACCACACCTTCTACAATGAGCTGCGTGTGGCTCCCGAGGAGCACCCCGTGCTGCTGACCGAGGCCCCCCTGAACCCCAAGGCCAACCGAGAGAAGATGACTGAGCTGCCCGGAACGACTCCTGGTGACAAGGTCCCACCTGACTAACATCGCGGACCAGAGCCCTTCATCTTAGGATCGCTCTTCTGCTGTATTCCGTAGGACACTCCTATCTAACATGAGTCGCCTTTTGAACGGTGCAGTGTCAAGACC
+
1>>1AA>AFFFDEFGGGGGAGGCHG0EABEHF1BFEE///EAHHHGGGAEGCD1AGH00A>EC/F/>>EEFC1B///?EH/FFG///<//<<F1GH11F121?F11?F0?E//<C/.<..1>10F00000..0=0=0...//;000//<0.;--9-;...9/..///000000;00//9---9;FFFB//;//////;---//--//-;/;FF/:9//;B//9-----;/9-/9----;/////9////--
@M05620:37:000000000-D9766:1:1101:13122:5964 1:N:0:62
AGTGCCAGCTCTCAATCGCACAGGGGACCCAGGGCCTGGCCCCTCCATCCAGAAAACCTATGACCTCACCCGCTACCTGGAGCACCAACTCCGCAGCTTGGCTGGGACCTATGTGAGTATCCAGCGTAGGAATCTGGGAGTTGGGGAGGAGTGAGGAGTTGGGGAAAGACAGTCCTAACCGTGGAGGGTTCTGGTAAATGATGGGGTGAGGAGGGGCTCTTTGGCTCCCACCAGTCCCCCTGTCTGGTCTA
+
BBABCFFFCFFFGGGGGGGGGGHGGGGGGGHHGGGGGGHHHHGHGGHHHHHHHGHHHGHHHHHHHHHHHHHGGGGGHHHHHGGHHHHHGHHHGGGGGFHHGGHGGGHHGHHHHHGHHHHHHHHHHGEGGGHHHHHHHHHGGHHHGGGGGGGHHHHHHGHHHHGGGGHHHHHHHHHHHHHHGGEGGGGGCFGGGGCGGGGGGFGGGGFFFFFFFFFFFFFFFFFFFFFFFFFFFFFFFFFFFFFFFFFFFFB
@M05620:37:000000000-D9766:1:1101:19629:5967 1:N:0:62
ACCACACCTTCTACAATGAGCTGCGTGTGGCTCCCGAGGAGCACCCCGTGCTGCTGACCGAGGCCCCCCTGAACCCCAAGGCCAACCGCGAGAAGATGACCCAGGTGAGTGGCCCGCTACCTCTTCTGGTGGCCGCCTCCCTCCTTCCTGGCCTCCCGGAGCTGCGCCCTTTCTCACTGGTTCTCTCTTCTGCCGTTTTCCGTAGGACTCTCTTCTCTGACCTGAGTCTCCTTTGGAACTCTGCAGGTTCT
+
CBCCCCCCFFFFGGGGGGFGGGHHGGGEGGHHHGGGGGGGGHGHHGGGFFGGHHHHHHHGGGGGGGGGGGGHFHHGGGGHGHHHHGGGGGFGGGHGHHHHHHHHG1GBHGHGGHHGGGGGHHHHHHHHHHHGHHGGGGGHGHHGGGGGGGGGGGGGG?BADGGGGGFFFFFFFFFFFFFFFFFFFFFFFFFFFFFFFFFFFFFFDDFFFFFFFFFFFFFBFF/B9FFFFFFFFFFFFFFFFFFFFFFFFFF
@M05620:37:000000000-D9766:1:1101:13204:5967 1:N:0:62
ACCACACCTTCTACAATGAGCTGCGTGTGGCTCCCGAGGAGCACCCCGTGCTGCTGACCGAGGCCCCCCTGAACCCCAAGGCCAACCGCGAGAAGATGACCCAGCAGCGTGGCCCGCTACCTCTTCTGCTGGCCGCCTCCCTCCTTCCTGGCCTCCCCCCGCTGCGCCCTTTCTCACTGGTGCTCTCTTCTGCCGTTTTCCGTAGGACTCTCTTCTCCGACCTGCGTCTCCTTCGGTACTACGCAGCATCT
+
CCCCCCBCFFFFGGGGGGGGGGHHGFGEHGHHHGGGGGGGGHHHHGGGFFGGHHHHHHHGGGGGGGGGGGGHHHHGGGGHGHHHHGGGGGGGGGHHHHHBGF//00?0///>C0G----</0<<DGHB0=0<:.-:@::G.;F?BB0:0;BF90;EG..-9:--.;-9--;0:F00:B0B:/;90;90;FFBBB-../9;090..9;F//009BF9F0A9:>./9-.9./;;:0;...9000;;.-9.000
@M05620:37:000000000-D9766:1:1101:13223:5969 1:N:0:62
ACCACACCTTCTACAATGAGCTGCGTGTGGCTCCCGAGGAGCACCCCGTGCTGCTGACCGAGGCCCCCCTGAACCCCAAGGCCAACCGCGAGAAGATGACCCAGGTGAGTGGCCCGCTACCTCTTCTGGTGGCCGCCTCCCTCCTTCCTGGCCTCCCGGAGCTGCGCCCTTTCTCACTGGTTCTCTCTTCTGCCGTTTTCCGTAGGACTCTCTTCTCTGACCTGAGTCTCCTTTGGAACTCTGCAGGTTCT
+
BBBBAABAFFFFGGGGGGGGGGHHGGGGGGGHHGGGCCGGFHHHHGGGEFGFGHHHGHHGGGGGGGGGGGGHHHHGGGEGGHHHHGGGGGGGGGHGHHHHHHC?FCFGFGHGGHHGGGGGBHHHHGHHGHHGHHGGGGGHGHHGHGGGGGGGGGGGGGGGGGFFGGFFFFFFFFFFFFFFFFFFFFFFFFFFFFFDFFFFFFF?ADFFFFFFFFFFFFFFFFFFFFFFFFFFFFFFFFFFFFFFFFFFFFF
@M05620:37:000000000-D9766:1:1101:14433:5999 1:N:0:62
GCTGCGTCTTGTGAATCAACTCATAGATTCCTGCCCCAGTTCCCCCTGTCCCTATAACCGTTGCGTGCCTGGCTGCCAGAAGCGGCAACCACTGCAGGATGCTACCCGTCAGGCCAGGCTCCTCGCAGACTCCCCGGGAGTCCCCGAGCTGCTGCCACCATGGCAAGTAAGTCAGGCATTTCCGCTTTCGCCCTCTTGTGGATCCAATTGAACCCTTCTCCGCATTTGTACTTGTAACTGCCAAGCCCGGG
+
1>>>A>>>>A1B1BBBGBBB3B1DDDDD3DDGHHHHFAB11DDGHG/BBFG111BBFGHGGG/B/B/BFGHHHH/?BGGBBFH>/>>EH0??B>B1BFCBGHHG>BB?E<?EG0?FHCGHHGH0BC/?<@FGH/CCGGGGGGHH.=CGGCH/GC:GGG.;GHHHHHGCG0:CG00CFGGGGGGGGGGGECG.EGGGGGFFFFFFFFFFFF/;FF-9BFFF/AA@FFFFFFFFFFFFFFFEFB9BEE;A@@@
@M05620:37:000000000-D9766:1:1101:13393:6011 1:N:0:62
ACCACACCTTCTACAATGAGCTGCGTGTGGCTCCCGAGGAGCACCCCGTGCTGCTGACCGAGGCCCCCCTGAACCCCAAGGCCAACCGCGAGAAGATGACCCAGGTGAGTGGCCCGCTACCTCTTCTGGTGGCCGCCTCCCTCCTTCCTGGCCTCCCGGAGCTGCGCCCTTTCTCACTGGTTCTCTCTTCTGCCGTTTTCCGTAGGACTCTCTTCTCTGACCTGAGTCTCCTTTGGAACTCTGCAGGTTCT
+
CBCCCCCACFFFGGGGGG5BGGHHGGGB4EGGGFFG?EG?EHHHHGGEAFFGBHFHHHHAEE?EGGGGGGGHGHHGGGGHGHHHHGGGGG<BFGHEGHHHHHHHGGHFHFHGGHHGGGGGHHHHHHHHHGHGHHGGGGGHGHHGHGGGGGGGGGGGGGG-@DGGGGFFFFFFFFFFFFFFBFFFFFFFFFFFFFFFFFFFFFFFDFFFFFEFFFFFFFFFFFFF/BFFFFFFFFFFFFFFFFFFFFFAFFF
@M05620:37:000000000-D9766:1:1101:14300:6072 1:N:0:62
AGTGCCAGCTCTCAATCGCACAGGGGACCCAGGGCCTGGCCCCTCCATCCAGAAAACCTATGACCTCACCCGCTACCTGGAGCACCAACTCCGCAGCTTGGCTGGGACCTATGTGAGTATCCAGCGTAGGAATCTGGGAGTTGGGGAGGAGTGAGGAGTTGGGGAAAGACAGTCCTAACCGTGGAGGGTTCTGGTAAATGATGGGGTGAGGAGGGGCTCTTTGGCTCCCACCAGTCCCCCTGTCTGGTCTA
+
AAAACFFFCFFFGGGGGGGGGGHHGGGGGGHHGGGGGGHHHHGHGGHGHHHHFHFHGGHFHHHHHHHHHHHGGFFGHHHHHHHHHHHGGHHHEGCGFHGHGHHGGGHHGHHHHHHHHHHHHHHHGGEGGGHHHHHHHHFGGHHHGGFGGGEGHHHHHGHHHHGGGGHH/GHHHHHHHHHHGGFGGGGGCFFGFGCFGFGGGGGGGGFFFFFFFFFFFFFFFFFFFFFFFFFFFFFFFFFFFFFFFFFFFFF
@M05620:37:000000000-D9766:1:1101:12353:6105 1:N:0:62
AGTGCCAGCTCTCAATCGCACAGGGGACCCAGGGCCTGGCCCCTCCATCCAGAAAACCTATGACCTCACCCGCTACCTGGAGCACCCACTCCGCAGCTTGGCTGGGACCTATGTGAGTATCCAGCGTAGGAATCTGGGCGTTGGGGCGGAGTGAGGAGTTGGGGACCGACAGTCCTAACCGTGGAGGGTTCTGGTAAATGATGGGGTGAGGAGGGGCTCTTTGGCTCCCACCAGTCCCCCTGTCTGGTCTA
+
>A>>AFFFBFFFGGGGGFCFF2FEGG2AEECG2AAEFGHHHHGFGF2FGGCG33F2FEAC5B5FGDBGGGAEE>>EFHHH2BFGHH11?GHGAFCGEG3BEFHGGGHHGHHHFGGFFGHHHHFHHGGDGGHFFHHHGF/>DDGHGG.AD@A;A0;CBGFFFFGCC-.:9A-;FFFF/FFFFDF=AADF9FFFFFFFFFFFFFFFFFAAE.F/9.A;CDEBBFFFFFFEFFFFFFFFFFFFFFFFFFFFFFF
@M05620:37:000000000-D9766:1:1101:15715:6131 1:N:0:62
ACCACACCTTCTACAATGAGCTGCGTGTGGCTCCCGAGGAGCACCCCGTGCTGCTGACCGAGGCCCCCCTGAACCCCAAGGCCAACCGCGAGAAGATGACCCAGGTGAGTGGCCCGCTACCTCTTCTGGTGGCCGCCTCCCTCCTTCCTGGCCTCCCGGAGCTGCGCCCTTTCTCACTGGTTCTCTCTTCTGCCGTTTTCCGTAGGACTCTCTTCTCTGACCTGCGTCTCCTTTGGAACTCTGCAGGTTCT
+
CCCCCCCCFFFFGGGGGGAGGGHHGGGBCEHGHGGGGGF?AHHHHGGGEGGGGHGHHHHEEE?FGGGGGGGGHHHGGGGHGHHHHGGGGGCGGGHGGHHHHHHHGHHHHHHGGHHGGGGGHHHHHHHHHHHGHHGGGGGHGHHGHGGGGGGGGGGGGGGGGGGGGGFFFFFFFFFEFFFFFFFFFFFFFFFFFFFFFFFFFFFFFFFFFFFFFFFFFFFFFFFF.@DCFFFFFFFFFFFFFFFFFFFFFFF
@M05620:37:000000000-D9766:1:1101:10903:6142 1:N:0:62
AGTGCCAGCTCTCAATCGCACAGGGGACCCAGGGCCTGGCCCCTCCATCCAGAAAACCTATGACCTCACCCGCTACCTGGAGCACCCACTCCGCAGCTTGGCTGGGACCTATGTGAGTATCCAGCGTAGGAATCTGGGAGTTGGGGAGGAGTGCGGAGTTGGGGAAAGACAGTCCTAACCGTGGAGGGTTCTGGTAAATGATGGGGTGAGGAGGGGCTCTTTGGCTCCCACCAGTCCCCCTGTCTGGTCTA
+
AA>>AFFFCFFFG4FFGFG2E?FCF?EEEAGHBBEBFFHHHHGHGGHHHHHHHHHFGEHFGFFHHFGGHHHEE>>EHHGH?BGHHH11?GHB>E?EEGBFFHHGGGHHGHHHHHHBGHHHHHHHHGGGGGHHHGHHHH0FGHHHGGCDG?CGH0ADCGGHGHGGA..:/C/CFGGGBGGGGGGGCEGGEFGGGGCFCBFFFFFFFFDCFFEBDFFFFFFFFFFFFFFFFFFFFFFFFFFFFFFFFFFFFFB
@M05620:37:000000000-D9766:1:1101:10608:6146 1:N:0:62
ACCACACCTTCTACAATGAGCTGCGTGTGGCTCCCGAGGAGCACCCCGTGCTGCTGACCGAGGCCCCCCTGAACCCCAAGGCCAACCGCGAGAAGATGACCCAGGTGAGTGGCCCGCTACCTCTTCTGGTGGCCGCCTCCCTCCTTCCTGGCCTCCCGGAGCTGCGCCCTTTCTCACTGGTTCTCTCTTCTGCCGTTTTCCGTAGGACTCTCTTCTCTGACCTGCGTCTCCTTTGGAACTCTGCAGGTTCT
+
CCCCCCCAFFFFGGGGGG5FGGHHGGGAAEGGHFFG?EFCDHHHHGGGGGGGGHGHHHHA>ECFGGGGGGGBGHHGGGGHGHHHHGGGGG/BGGHGFGHHHHHHGHHFHHHGGHHGGGGGHHHHHHHHHHHGHHGGGGGHGHHGHGGGGGGGGGGGGGG-:DGGGGFFFFFFFFFFFFFFFFFFFFFFFFFFFFFDFFFFFFFFFFFFFFFFFFFFFFFFFFFF?FFFFFFFFFFFBBFFFFFFFFFFFFF
@M05620:37:000000000-D9766:1:1101:23022:6149 1:N:0:62
ACCACACCTTCTACAATGAGCTGCGTGTGGCTCCCGAGGAGCACCCCGTGCTGCTGACCGAGGCCCCCCTGAACCGCAAGGCCAACCGCGAGAAGATGACCCAGGTGAGTGGCCCGCTACCTCTTCTGGTGGCCGCCTCCCTCCTTCCTGGCCTCCCGGAGCTGCGCCCTTTCTCACTGGTTCTCTCTTCTGCCGTTTTCCGTAGGACTCTCTTCTCTGACCTGCGTCTCCTTTGGAACTCTGCAGGTTCT
+
A3AAA?A>FFFDDFFGGGFGF5FGEBFAAE2BFAFEEG?AE2C11BEGFEFFGHHHEHHGCCG/FGGGCEEF3FH/>/>EFHHHHE/B<<>BCAHFHFHHH0FGE?F1F1?FCC.<-CCGGHHHHBHHHHGGHCCC-CEHGFFEGFGFFGGGEGGGGGG?B@FGFBBFBBFFFFF/FFFFFFFFFFFFFFFFFFBFFFFFFFFFFFBFFFFFFFFFFFF/FFFF.;ABDFFFFFFFFFFFFFFFFFFFFFF
@M05620:37:000000000-D9766:1:1101:11252:6152 1:N:0:62
ACCACACCTTCTACAATGCGCTGCGTGTGGCTCCCGAGGAGCACCCCGTGCTGCTGACCGAGGCCCCCCTGAACCCCAAGGCCAACCGCGCGAAGATGACCCAGGTGCGTGGCCGGCTACCTCTTCTGGTGGCCGCCTCCCTCCTTCCTGGCCTCCCGGGGCTGCGCCCTTTCTCACTGGTTCTCTCTTCTGCCGTTTTCCGTAGGACTCTCTTCTCTGACCTGCGTCTCCTTTGGAACTCTGCAGGTTCT
+
AAAAAAA1BFCFFGGGGG1EEEEEGEGAAFHHHAFE/EE/EGHHHGG/EFGGFHHHHHG>E@?FFGGEGECGHHHGGGGHGHHHHGGGGG/>CCC/11GHGHAGGF11>FGGGH---A.CFCGHF0CGH0G?GHGG@BGGEFGAFFGGBFGGEBFAEG?-9-99E9@B@@FFBBF/BBFFFFB/BBBFFFBBF/;ABFFFFA9-;B99FBFFF//9BFB/;9/BF?-;-BFFFFF///;99/;F/FFF/9B
@M05620:37:000000000-D9766:1:1101:21450:6158 1:N:0:62
ACCACACCTTCTACAATGAGCTGCGTGTGGCTCCCGAGGAGCACCCCGTGCTGCTGACCGAGGCCCCCCTGAACCCCAAGGCCAACCGCGAGAAGATGACCCAGGTGAGTGGCCCGCTACCTCTTCTGGTGGCCGCCTCCCTCCTTCCTGGCCTCCCGGAGCTGCGCCCTTTCTCACTGGTTCTCTCTTCTGCCGTTTTCCGTAGGACTCTCTTCTCTGACCTGAGTCTCCTTTGGAACTCTGCAGGTTCT
+
CCCCCCCCFFFFGGGGGGGGGGHHGGGGHGHHHGGGGGGGGHHHHGGGGGGGHHHGHHHGGGCEGGGGGGGGHHHGGGGHGHHHHGGGGGGGGGHHHFHHHHFHGHHHHGHEFHHFGGGGHHHHHHHHHHHGHHGGGGGHGHHGHGGGGGGGGGGGGGC??DGGGFFFFFFFFFFFFFFFFFFFFFFFFFFFFFFFFFFFFFF.ADFFFFFFFFFFFFF0FFFF/FFFFFFFFFFBBFFFFFFFFFFFFFF
@M05620:37:000000000-D9766:1:1101:22046:6163 1:N:0:62
ACCACACCTTCTACAATGAGCTGCGTGTGGCTCCCGAGGAGCACCCCGTGCTGCTGACCGAGGCCCCCCTGAACCCCAAGGCCAACCGCGAGAAGATGACCCAGGTGAGTGGCCCGCTACCTCTTCTGGTGGCCGCCTCCCTCCTTCCTGGCCTCCCGGAGCTGCGCCCTTTCTCACTGGTTCTCTCTTCTGCCGTTTTCCGTAGGACTCTCTTCTCTGACCTGAGTCTCCTTTGGAACTCTGCAGGTTCT
+
BBBBBBBBFFFFGGGGGGGGGFHFGEEEDEHHHGGGGGGGGHHHHGGGDFGGHHHHHHHGGGGGGGGGGGFFHHHGGGGHFHHHHGGEGGFG?AGHDFFFFHGF/<FHHFHGGHFDCC-AGGHHHGHHB<CDHHGGCGGHGHCDFBFFGGGGGGGGEF?A?BFFEGFFDCFFFFF/BFFFFFFFFFFFBFFFFF;AFFFFFFFA?.9FFFBBF99/;B/BBBB./9;9BFFFFFF/B/FFFFBFFF?FBBB
@M05620:37:000000000-D9766:1:1101:16109:6165 1:N:0:62
GAGGCTGCTTTGGAAGAAACTCATAGATTACTGCAACAGTTCCCCCTGGACCTGGAAAAGTTTCTTGCCTGGCTTACAGAAGCTGAAACAACTGCAGGATGCTACCCGTAAGGAAAGGCTCCTAGAAGACTCCAAGGGAGTAAAAGAGCTGATGAAACAATGGCAAGTAAGTCAGGCATGTCCGCTTTAGCACGCGTGTCCATCCAATTGAACAATTCTCAGCATTTGTACTTGTAACTGACAAGCCAGGG
+
BBCCCCFCFFFFGGGGGGGGGGHHHHHHHHFHHFGGFHGDGEGF2EEFFBGHHHHHG32BFHHHHHHEGHHHHHGHHHHHHHHHHFGFHHEHHHH3B11B3B34@GEE1>EGBE3300/3BF?B?33?BGE333?FC/F//?3333?222@@2>>2@@@F2>FGHHGGHHH?GHGFBFF0><1<-..><<G0<-<---;/0=:;C0CC00<00:/:000;B0:0F00CB909;0=09;B9CFGFGEE/99.
@M05620:37:000000000-D9766:1:1101:11041:6175 1:N:0:62
ACCACACCTTCTACAATGAGCTGCGTGTGGCTCCCGAGGAGCACCCCGTGCTGCTGACCGAGGCCCCCCTGAACCCCAAGGCCAACCGCGAGAAGATGACCCCGGTGAGTGGCCCGCTACCTCTTCTGGTGGCCGCCTCCCTCCTTCCTGGCCTCCCGGAGCTGCGCCCTTTCTCACTGGTTCTCTCTTCTGCCGTTTTCCGTAGGACTCTCTTCTCTGACCTGAGTCTCCTTTGGAACTCTGCAGGTTCT
+
AABBCCCAFFFFGGGGGGGGGGHHGGGGHGHHHGGGDGGGGHHHHGGGGGGGHHHHHHHG?FGGGGGGGGGFFHHGGG?HGHHCEGGGGGGG@BGFGH>GHH/>/<CFHHHGGHHGGG@FHHHHHHGFDGFFCCFGGGGGGGGGGGGGFGGGGGGGG.;B-;ABFDFFFFFFFFFFFFFFFFFFFFFFFFFFFF@DFFFFFFF.:99BFFFFFFFFFFFBFFFBFFFFFFFFFFFBBFFFFFFFBFFFFFF
@M05620:37:000000000-D9766:1:1101:9928:6178 1:N:0:62
ACCACACCTTCTACAATGCGCTGCGTGTGACTCCAGAGGCGCACCCCGTGCTGCTGACCGAGGCCCCCCTGAACCCCAAGGCCAACCGCGCGAAGATGACCCAGGTGAGTGGCCCGCTACCTCTTCTGGTGGCCGCCTCCCTCCTTCCTGGCCTCCCGGAGCTGCGCCCTTTCTCACTGGTTCTCTCTTCTGCCGTTTTCCGTAGGACTCTCTTCTCTGACCTGCGTCTCCTTTGGAACTCTGCAGGTTCT
+
AAAAAAAAFFFFGGGGGG1EEA0AE0A001DFGH1BA////A/EEEGE//EFE1BF1>G>/>?//?/>EGCFHHHEGGEEFGHH/FGGGG/></ACHH<GHH/FFHH1GGHGGHHGGGCGHHHHHHHHFHHCGHGGGGGGGGGGGGGGGGGGGGGGGG@-9@FFF?@F@@FFFFF/FFFFFFFFFFFFFFFFFF=BFFFFFFF?AB/;/9FFFFFFFFEBFFF--@B@FFFFFFFB//;BFFBFBF-ABFF
@M05620:37:000000000-D9766:1:1101:9127:6180 1:N:0:62
GCTGCTGCTTTGGAATCAACTCATAGATTCCTGCCCCAGTTCCCCCTGTCCCTGTAACCGTTTCTTGCCTGGCTTCCAGAAGCTGCAACAACTGCCGGATGCTACCCGTCAGGACAGGCTCCTAGCCGACTCCACGGGAGTCCCAGAGCTGATGCCACCATGGCAAGTACGTCAGGCATTTCCGCTTTCGCACTCTTGTGGATCCAATTGAACCATTCTCAGCATTTGTACTTGTCACTGACAAGCCCGGG
+
>11>A11BCF31BBFA1BBF3G1DDDFGDBFGHHFCG0B1DDGHHGAF11BBBA1DF21AFEGGDFDFGHHHHHF0FGHBAFHFB@GGH0?FGBF0E>/?/0FDE>F/E///>1>0?FF0GCF<F10?/B@EG1B<<@C@E01111??FDG1?G11>G0<FF0FGCF<F1<<C.<GHHCDHHHGA..:0;A.:AGCCBF9.BFGGBB9CBBFF..;;CF900FFFFFFGFGG99F/;BBB/://--;->@?
@M05620:37:000000000-D9766:1:1101:6368:6182 1:N:0:62
GAGGCTGCTTTGGAAGAAACTCATAGATTACTGCAACAGTTCCCCCTGGACCTGGAAAAGTTTCTTGCCTGGCTTACAGAAGCTGAAACAACTGCCAATGGCTAACCGTAAGGTACGCGTAATCAAAGGCTCCCAGAGGGTCCCAGCGCTGCAGAACATCTGACAAGACAATCCCTCATAACCGAGTCAGCCCGCTTGTGGCTCCCTTTGGACCCCAATCCAACATTTTTCTTCTTTTGGACAATCAAGGG
+
AAAAAAFACFFFFGGGGFG1B1BDFGHDDGGHHFHHCCH1DGHBGGEGCGFABBFGEG0FFFGHFHFEHE1FGHFCG1GFFHHHFFGGHBHHFEGF1BC11B011B0>///0@1@1?//>///21BBB0?<<//<B////?</0110>//>/011000111>111=000<011000/<000/<<--:/:0:/.-:-..;09..:../00;////9...//900/./:///;/9//////-99/-9/9///;
@M05620:37:000000000-D9766:1:1101:11161:6185 1:N:0:62
AGTGCCAGCTCTCAATCGCACAGGGGACCCAGGGCCTGGCCCCTCCATCCAGAAAACCTATGACCTCACCCGCTACCTGGAGCACCAACTCCGCAGCTTTGCTGCGACCTATGTGAGTATCCAGCGTAGGAATCTGGGAGTTGGGGAGGAGTGAGGAGTTGGGGAAAGACAGTCCTAACCGTGGAGGGTTCTGGTAAATGATGGGGTGAGGAGGGGCTCTTTGGCTCCCACCAGTCCCCCTGTCTGGTCTA
+
AAAABFFFBFFFGFGGGFGGECHFGEGGGGGHGGGGCFHHHHGHGGHGHHGHHHHHHGHHHHHHHGHCHHHGGGEGHHHFHGHFHHHHGHHHGG/EEGGHHHHH3/<E/BGHHH3GHGHHHGFHHG/E/?GHHHHHHHH/?0?FD@F-@EGH.D0<CA<<G/-;EGHHFHH/CHHHHGGG?.;@EEGC.;FGGGCBFGGGGGGGFFFFFE.B?.-@D@FFFFFFFFFEFFFFFFFFFFFFFFFFFFFFFFB
@M05620:37:000000000-D9766:1:1101:23795:6200 1:N:0:62
ACCACACCTTCTACAATGAGCTGCGTGTGGCTCCCGAGGAGCACCCCGTGCTGCTGACCGAGGCCCCCCTGAACCCCAAGGCCAACCGCGAGAAGATGAGTGAGTGGCCCGCTACCTCTTCTGGTGGCCGCCTCCCTCCTTCCTGGCCTCCCGGCGCTGCGCCCTTTCTCACTGGTTCTCTCTTCTGCCGTTTTCCGTAGGACTCTCTTCTCTGCCCTGAGTCTCCTTTGGAACTCTGCAGGTTCTCGATC
+
ABABB@BAFFFFGGFBDGGGGGHHGGGGHCGHGGGGGGG?EHAGHGGGEGGGEHHHHHHGEFCGGGGGGGGFHHHGGGDGCGHHHGGEG>B@DGE2F2GFGHHDHFAFHHCGG-DHHHHHHHHHGGGGHADGGGHGHHEHHHHHHGHGGGGGGF-;DCAGFFDFFFFFFFFFFFF;BFFFFFFFFFFFFDADFFFFFFFDDFFFFFFFFFFFFF/BEF.FFFFFFFFFFFFFFFFFFFFFFFFBFF/EFFF
@M05620:37:000000000-D9766:1:1101:11142:6201 1:N:0:62
AGTGCCAGCTCTCAATCGCACAGGGGACCCAGGGCCTGGCCCCTCCATCCAGAAAACCTATGACCTCACCCGCTACCTGGAGCACCAACTCCGCAGCTTGGCTGGGACCTATGGGCGTATCCGCCTTAGGATTCTGGGCGTTGGGGGGGGGTGGGGCGTTGGGGAAGGCCGGTCCTACCCGTGGGGGGTTCTGGTAAATGATGGGGTGAGGGGGGGCTCTTTGGCTCCCCCCAGTCCCCCTGTCTGGTCTA
+
AA>3AFFFBFFFGBGFFGGCEAGAF2BEFFHH2FEEGFGGFHGHGGHHHGHHFCGGGGHHHGGHHHGFHHHEG//>GHHH?BGFHH11EGHHGGEGGHF3EGHGGGHHGHHH1100////@F/////1?FG111?@1<//>->G@@-;9-----99.;B@BF<BAA.;99--9;-/B9F...;9-;9-B-.9FF/;F;///9FFFD.9.A;.;B;---9;FBB/B/;EE.D?-;/;FFFFBE9BBFF:9F/
@M05620:37:000000000-D9766:1:1101:18034:6210 1:N:0:62
ACCACACCTTCTACAATGAGCTGCGTGTGGCTCCCGAGGAGCACCCCGTGCTGCTGACCGAGGCCCCCCTGAACCCCAAGGCCAACCGCGAGAAGATGACCCAGGTGAGTGGCCCGCTACCTCTTCTGGTGGTCGCCTCCCTCCTTCCTGGCCTCCCGGAGCTGCGCCCTTTCTCACTGGTTCTCTCTTCTGCCGTTTTCCGTAGGACTCTCTTCTCTGACCTGAGTCTCCTTTGGAACTCTGCAGGTTCT
+
CCCCDDDDFFFFGGFGGGGGGGHHGFGEGGHHHGGGGGGGGHHHHGGGDGGGHHGHHHHGGGGGGGGGGGGHHHHGGGGHGHHHHGGGGGCGGGHHHHGHHHEHGHHEHHHGGHHGGGGGHHHHHHHHGHHGDHGGGGGHGHHGHHHHGGGGGGGGGGFAGGGGGGGFFFFFFFFFFFFFFFFFFFFFFFFFFFFFFFFHFFFFDFFFFFFFFFFFFFFBFFFFEFFFFFFFFFFFFFFFFFFFFFFFFFF
@M05620:37:000000000-D9766:1:1101:18831:6212 1:N:0:62
GCGGCTGCTTTGGAAGCAACTCATAGATTCCTGCCCCAGTTCCCCCTGGACCTGGAAACGTTTCTTGCCTGGCTTACAGAAGCTGAAACCACTGCCGGCTTCTACCCGTCAGTCCAAGCAGCTCGCCGCCTCCTCGGGGGTCCCCGGACTGATTCCACAATAGCTAGTGCGTCTTGGATTTCCGCTTCCGCCCTCTTCAATATCCCAATGCACACTACTCCGCCTTTGAACTTACAACTGCCAAGCCCAGG
+
11>>A>>>FFBDAFG111BFBF1D3DGHH3FGHH00B0BBDGHHHGEF/0BBFFAGH10BBGHHFGGGHHHHHHH1FGH1FGHHF1FGH0FFHGH0/>/>/FHH2>>///>/2BF11BC000<1/B///<?</00////--<..<---:-./00:00:/.=00000090;-;?..000;CG00...;-/---99-;//////://///;/99B9-///;//::9BF/9/;FF///;B/9B/9//-;----;
@M05620:37:000000000-D9766:1:1101:13383:6220 1:N:0:62
ACCACACCTTCTACAATGAGCTGCGTGTGGCTCCCGAGGAGCACCCCGTGCTGCTGACCGAGGCCCCCCTGAACCCCAAGGCCAACCGCGAGAAGATGACCCAGGTGAGTGGCCCGCTACCTCTTCTGGTGGCCGCCTCCCTCCTTCCTGGCCTCCCGGAGCTGCGCCCTTTCTCACTGGTTCTCTCTTCTGCCGTTTTCCGTAGGACTCTCTTCTCTGACCTGAGTCTCCTTTGGAACTCTGCAGGTTCT
+
BBBBBBBAFFFFGGGGGGFFGDHHGFFB4EGHFFGEDGGGGHHHHGGGFEGGFHGHHHHEGGCGGGGGGGGHHHHGGGGHGHHHHGGGGG<BCGFHFF2?GG/?<<?101FCFHE--A-AFDDGD=DH0=G.C<<D@.EHC/GAHFGBFFBF.9FEAF----9BC?FFCFFFFBFFFBF.FFB/99BFFFF/B/9DFFEFFDF.AD/9//:9FBBFFBB/BBB;/.:B9FFFFBF/F/;9BF/F/B?FFFB
@M05620:37:000000000-D9766:1:1101:10186:6224 1:N:0:62
ACCACACCTTCTACAATGCGCTGCGTGTGGCTCCCGAGGAGCACCCCGTGCTGCTGACCGAGGCCCCCCTGAACCCCAAGGCCAACCGCGCGAAGATGACCCAGGTGCGTGGCCCGCTACCTCTTCTGGTGGCCGCCTCCCTCCTTCCTGGCCTCCCGGCGCTGCGCCCTTTCTCACTGGTTCTCTCTTCTGCCGTTTTCCGTAGGACTCTCTTCTCTGACCTGCGTCTCCTTTGGAACTCTGCAGGTTCT
+
BBBBBBB3BCCFGGGGGGBEFGGGGFGAAEGFGBAE2EEEDGFHHGG0AEEGFHHHGHH0>/?EGGGGGGGFHHHGGGGHGHHHHGGGGG/<BDGCGHFHHHGGEHH1AFD@AHG?DG?CCHFGHGHFFHHCHHCDGDFGGBFDGFGFGFFGGFGGFFF-9-;BACFF;DFFFFFFFFB.FFFBFFFFFFFEFFCFFFEFFDFF?DFBFFFFFFBFFFB/BFFFF;DFDBBFFFFFFFFFFFFFFE.FBFF
@M05620:37:000000000-D9766:1:1101:20351:6240 1:N:0:62
AGGGCCAGCTCTCAATCGCACAGGGGACCCAGGGCCTGGCCCCTCCATCCAGAAAACCTATGACCTCACCCGCTACCTGGAGCACCAACTCCGCAGCTTGGCTGGGACCTATGTGAGTATCCAGCGTAGGAATCTGGGAGTTGGGGAGGAGTGAGGAGTTGGGGAAAGACAGTCCTAACCGTGGAGGGTTCTGGTAAATGATGGGGTGAGGAGGGGCTCTTTGGCTCCCACCAGTCCCCCTGTCTGGTCTA
+
>33>AAABBFFFGGGFGFFFEGHGFEEGF2FGFEGAFAGGFHGHGGHHFFHHHBFGHGFHHHHHHHHHHHHGGECGHHHHFGHHFHE?EFHHGGGGGHHHGHHG??BGFFFGHHFFHHFHHHHFHGGC@?FFHHHEFFCFGGHBDGC@CDEGFGHF0AGHHHGGEGEFHHHHHHHHHGGGGGGGGFGGGGGGGGGBFBFGBFGFEFFCEFFFDFAAFFFFFFFFFEFFFFFFFFFFEFFFFEFFFFF/FF;
@M05620:37:000000000-D9766:1:1101:7556:6254 1:N:0:62
GAGGCTGCTTTGGAAGAAACTCATAGATTACTGCAACAGTTCCCCCTGGACCTGGAAAAGTTTCTTGCCTGGCTTACAGAAGCTGAAACAACTGCCAATGTCCTACAGGATGCTACCCGTAAGGAAATGCTCCTAGAAGACTCCAAGGGAGTAAAAGAGCTGATGAAACAATGGCAAGTAAGTCAGGCATTTCCGCTTTAGCACTCTTGTGGATCCAATTGAACAATTCTCAGCATTTGTACTTGTAACTG
+
AAAAAAFAFFFFCCFGGGFFGFGFHHGHHGHHGHGFHGHGHHGHHGGFHHHHHHHHGHHHEHHHHHHHHHGG1FGFGFGFHFGHFHGHHEEHGC3GGBGFG4BFFGB3?BGFGFFDGHGEEDHFFHC3BFGHBBGBFEGFBFGFGBGFBCGGFFHG2/@@GGHHHGGFHHEHDGFFBCF?1G<GHHHGHFGHBF.><<C=0==D0CGDG<GEHGGHFGGCHHHHF/CGCG<::FFGGGGCFGGGFF;B0CB
@M05620:37:000000000-D9766:1:1101:13322:6263 1:N:0:62
ACTGCCACTTCTCAATCGACCCGTGGATCCCTGCCCCGGCCCCCCCAGCCCGTCTAACCGTTACCTCCCTGGCTCCCAGGAGCACCAACTACTCCCCTTGTCCTCCAGGTTGCTCCCCTTCCGGCCTGGCTCCTCGCCACCTCCCCGGGAGTCACCAGGCTGGTGAACAAATGCCAAGTCCGTCAGGCCTTTCCGCTTTAGCACTCTTGTGAGTCCCTTTGCCCACTCCTCCGCTTTTGTCCTTTTCCCTG
+
>1>>A1B11BBD1AFGG111A0AAAAE11BAFGAGG/AA//AEAEG/>0B?///0BBG0>E//?@FEEFE1FHH1?F0G/<FG/B?FFF0<B11<<?0BG<F1????101??0F1CC/0<00?C-<.<.00<.1/C@-..<<<;.::AC:AEBF000....=.;/CF00/;090:00;09/--99AF/-;/BB/9-9--///:///;///;///;/9/9B//9//99/;/:/-----//-;9;///9::B/
@M05620:37:000000000-D9766:1:1101:24137:6268 1:N:0:62
AGTGCCAGCTCTCAATCGCACAGGGGACCCAGGGCCTGGCCCCTCCATCCAGAAAACCTATGACCTCACCCGCTACCTGGAGCACCAACTCCGCAGCTTGGCTGGGACCTATGTGAGTATCCAGCGTAGGAATCTGGGAGTTGGGGAGGAGTGAGGAGTTGGGGAAAGACAGTCCTAACCGTGGAGGGTTCTGGTAAATGATGGGGTGAGGAGGGGCTCTTTGGCTCCCACCAGTCCCCCTGTCTGGTCTA
+
>3AAAFFFBFFFGGGGGGGFFEFHGEGGGGHHGGGGGFHFHHGHGGHGHHHHHHBGHGHHHHFHHGFHHHHGGGGGHHHGHGFFFHFHGHHHGG/EGHHHGHHFFGHHGHHHHHHHHHHHHHHHHGGGGGHHHHHHHHHGGHHHGGGGGGGHHHHHHGHHHHGGGGHHHHHHHHHHHHHHGEEGGGGG;CFGGGFGGGGGGGGGGGFFFFFFFFFFFFFFFFFFFFFFFFFFFFFFFFFFFFFFFFFFFFF
@M05620:37:000000000-D9766:1:1101:19694:6280 1:N:0:62
ACCACACCTTCTACAATGAGCTGCGTGTGGCTCCCGAGGAGCACCCCGTGCTGCTGACCGAGGCCCCCCTGAACCCCAAGGCCAACCGCGAGAAGATGACCCAGGTGAATGGCCCGCTAACTCTTCTGGTGGCCGCCTCCCTCCTTCCTGGCCTCCCGGCACTGCGCCCTTTCTCACTGGTTCTCTCTTCTGCCGTTTTCCGTAGGACTCTCTTCTCTGACCTGAGTCTCCTTTGGAACTCTGCAGGTTCT
+
AAAAAAAAFFC@FGFBDDGGBGHGEEGGC0FGHGG?EEG?AGHHHG?EEEGE1A1FGGGGGC/E/E/EGGGHHH/?EGFEGHH/?FGGGCBCCGHFBBGHGHG/?FC111??GGE?GCG.CFHFHHBGGHHCHHGGGCCHGGHG/;CFBFBFGGGGGB@--;/9CC@G@@FFFFFBFFFFFFFFFFF/FFFFFF=BFFFFFFFF-ABFFFFFFFFFFEF//9/9/-;9FFFFFFFF//BB/BFF//-;FFF
@M05620:37:000000000-D9766:1:1101:23119:6288 1:N:0:62
GAGGCTGCTTTGGAAGAAACTCCTAGATTACTGCACCCGTTCCCCCTGTCCATGGAAGCGTTTCTTTCCTGGCTTACAGAAGCTGAAACCACTGCCCCTGTAGTACAGGATGCTACCCGTAAGGACAGGCGCCTAGACGCTTCTCCGCGAGTAACAGATCTGATGAAACAATGGCAAGTACGTCAGGCATGGCCGCATTAGCACTCTTGTCGATCCATGTGATCAATTCTCAGCATTTGTACTTGTCACTG
+
AAAAAAFAFFFFGGGGG1BGBF1FB1FHEFFFHHH1FA0000BFFFGG11B2DD0B10/ABEE1DGA2BFFHHHBBGHGGHHHB11BFGCEFHFGH//BFF2222BFGBFH1FG21BFA///01100?FF/<BA/011?//?E111?//>/>0111101<1>1<1<0=D/.<0///0.=00:/;..//.<..;/-;-.90CFGG0BFG0C0...=.000;9909/;9/BF/;/BB////B//;//;/////
@M05620:37:000000000-D9766:1:1101:22611:6299 1:N:0:62
GAGGCTGCTTTGGAAGAAACTCATAGATTACTGCAACTGTGCCCCCTGGCCGTTGAAACGTTTCATTGCTGGCTACCAGCAGCAGCAACAACGACCCATGTCCTCCAGGCTGCTCCCCTTCCGGACCGGCTCCTCGAAGCCTCAACGGGAGTCACCGCGCTGCTGAACCCATGGCAAGTCCGTCAGGCCTTTCCGCTTTCGCACTCTTGTGGCTCCCCTTGCCCACTTCTCAGCCTTTGTCCTTGTCCCTG
+
?AAABAFBFFFFGFGGCGCGFGDADFFF6DGGFB4DG3B555DBFF2AAAFA2BBBFGGBBA3B5D55BDA3EF32AFC12BF1BBFGG1E?/1>>/1BBDGGFGGEGGFFFCHDHC?BBGG/E<BB<>>/CFHHG/?/@G1?GFG.A.>AE0DD0.-ACGGAGFHHGE.CF//=/CEBF0.:CAAFBE//;FGGGGGG0.AADFBBFBFF..9BFAD.FFFFFFFFFFFF//B9B;9/;9FBFFF:/;B/
@M05620:37:000000000-D9766:1:1101:25617:6303 1:N:0:62
GAGGCTGCTTTGGAAGAAACTGACAAATGAGTGACACAGGATCGGCCGTCCACCTCACCGTACTCTAGTTGGGTCGCAGCAGCTAGTACCACTTCCCCTGTTCTAAAGGATGCTCCCCTTCCGGCCCGGCTCCTCGCCGCCTCCCCGGGAGTCACCGCGCTGCTGAACCCATTGCAAGTCCGTCAGGCCTTTCCGCTTTCGCACTCTTGTGGCTCCCCTTGCCCACTTCTCAGCCTTTGTCCTTGTCCCTG
+
11AAAAFAFFFFGGGGGGGGG1G1B1AB1D1DBDGFHH0A01B00A/A//BA10001BAEA///D2A12@1B/B0/>>?EF0BBB11@21BB1BFGFFGGG1BF2BFG1>B1<B>FFG<FGG?C@C@CG<CFFHGGGGCCGGGHGG-@C-;;CCFFCCCGGGAFGFFGG.9;00;FFF00FCGFGFF/EFFFFFFFFFFEFBB@@FFFFFFBEFFFEBEFBFFFFEFFFFF//9/:;/;;BFFFFF/9;F/
@M05620:37:000000000-D9766:1:1101:18590:6315 1:N:0:62
GAGGCTGCTTTGGAAGAAACTCATAGATTACTGCAACAGTTCCCCCTGGACCTGGAAAAGTTTCTTGCCTGGCTTACAGAAGCTGAAACAACTGCCAATGTTCCCCAGAATGATACCCTTCCAGAACGCCTCAACGCAGCAAAAGAGGGAGTCAAAGAACTGCAGAAAACATAGCAAGTCCGTCAGGACTATCCGCTTTCGCACTCTTGAGGAACCCTTTGCACCCTTCTCCGCATCTGTCATTGTACCTG
+
>AABBBFBFFFFGGGGCFGGGGHHHHHHHHHHHHHGCHGDGHHFHGGGHHHGHHHHEHEGHHHHHHHHHGFHHHGGHHHHHHHHHHHHHHHHHHHFHHHHF444BGF11BBEF4BB3FGGHF3BEG2///0??32?/>D/F2BB2?BFD//?2@FB>F00?FH1110?00/11>11>0><G..>CDHF.C/=0<AC?DE0:..;-/<GG00/;/..=./9BFG09.9:/090;9;.-;;/;;B///9/99/
@M05620:37:000000000-D9766:1:1101:25214:6321 1:N:0:62
ACCACACCTTCTACAATGAGCTGCGTGTGGCTCCCGAGGAGCACCCCGTGCTGCTGACCGAGGCCCCCCTGAACCCCAAGGCCAACCGCGAGAAGATGACCCAGGTGAGTGGCCCGCTACCTCTTCTGGTGGCCGCCTCCCTCCTTCCTGGCCTCCCGGAGCTGCGCCCTTTCTCACTGGTTCTCTCTTCTGCCGTTTTCCGTAGGACTCTCTTCTCTGACCTGAGTCTCCTTTGGAACTCTGCAGGTTCT
+
CCCCCCCCFFFFGGGGGGGGGGHFGFGEEFHHHGGGGGGGGHHHHGGGGGGGHHHHHHHGGGGGGGGGGGGHGHHGGGGHGHHHHGGGGGFGGGHHHHHHHHFHGHHHHHHGGHHGFFGGHHHHHHHHHHHGHHGGGGGHGHHGHGGGGGGGGGGGGGGGGGGGGGFFFFFFFFFFFFFFFFFFFFFFFFFFFFFFFFFFFFFFFBFFFFFFFFFFFFFFFFFFFFFFFFFFFFFFFFFFFFFFFFFFBFF
@M05620:37:000000000-D9766:1:1101:25634:6323 1:N:0:62
GAGGCTGCTTTGGAAGAAACTCATAGATTACTGCAACAGTTCCCCCTGGACCTGGAAAAGTTTCTTGCCTGGCTTACAGAAGCTGAAACACCTGCCAATGTCCTACAGGATGCTACCCGTAAGGAAAGGCTCCTAGAAGACTCCAAGGAAGTAAAAGAGCTGATGAAACAATGGCAAGTAAGTCAGGCATTTCCGCTTTATCACTCTTGTGGATCCAATTGAACAATTCTCAGCATTTGTACTTGTAACTG
+
>3AA>>B>FDBDGABBAGBBGGHHHGGGGFBAGA4BEG2FGDDBEEAAAABFGGEBB32ABFGDFHGABFGGGGG3BBFGGHAGG33FBF1BFGGGBGGGGFFGFGB@3BFBFF@BBB?/>?F?BEG00?BBAGB?BGFFB32BBFF?0BBBB>@22?2@@@@@>@@@<CF<?C<G</?<@1=1=1<C<1>>==.><<C<0=DB0==DFB<<:0:::;<;::GC<:=;0;00<CB9CFG09;;;0;;C;0;
@M05620:37:000000000-D9766:1:1101:25202:6334 1:N:0:62
ACCACACCTTCTACAATGAGCTGCGTGTGGCTCCCGAGGAGCACCCCGTGCTGCTGACCGAGGCCCCCCTGAACCCCAAGGCCAACCGCGAGAAGATGACCCAGGTGAGTGGCCCGCTACCTCTTCTGGTGGCCGCCTCCCTCCTTCCTGGCCTCCCGGAGCTGCGCCCTTTCTCACTGGTTCTCTCTTCTGCCGTTTTCCGTAGGACTCTCTTCTCTGACCTGAGTCTCCTTTGGAACTCTGCAGGTTCT
+
AA3ABBBAFFFFGGGGGGGCGDGGGGGEHGHHHFGGGGGGGHHHHGGGEEEADGFHHHFGGE?FGFGGGG1GFHHGGDGHFHHH/FG<C/BB/ABBG2GHHH/?FGHG0FFCFHGDGCGGHHHHHGHDGHGEGHCCFDGHGGGDHFGGFBFFGGGEFGF--:CFGGFDBBFFFFFFFFFFFFFFFFFFFFFFBFAADFAFF?BAADFFFFFFFFFBFFBB9BFFF.BFFFFFFBB//FFFFFFFBFFFFFF
@M05620:37:000000000-D9766:1:1101:24412:6336 1:N:0:62
ACCACACCTTCTACAATGAGCTGCGTGTGGCTCCCGAGGAGCACCCCGTGCTGCTGACCGAGGCCCCCCTGAACCCCAAGGCCAACCGCGAGAAGATGACCCCGGTGCGTGGCCCGCTACCTCTTCTGGTGGCCGCCTCCCTCCTTCCTGGCCTCCCGGAGCTGCGCCCTTTCTCACTGGTTCTCTCTTCTGCCGTTTTCCGTAGGACTCTCTTCTCTGACCTGAGTCGCCTTTGGAACTCTGCAGGTTCT
+
AAAAA4AAFFFFDGGGFGGFGDGCEGGFAAGGGFFGDGG?DHGHHGGG?EGGEHHHGHGG>EEGFGGGGGGHHHGEGGGHGHHHHFEEGCDCCDHG1F1<10/<>C@->F?--0F@@-?C/0GHF0G:G;:.CG@C-ACF?FGGFBBF00/.CF.A99;B--.BF??.-@B9999/99B.;BFB///BFF//;F-;DF.;/A:.A.BBFB9BFBFF9FFBFF/BF.B9-9A.AFFFFFFF/;9/BFF9F/:
@M05620:37:000000000-D9766:1:1101:8164:6341 1:N:0:62
GAGGCTGCTTTGGAAGAAACTCATAGATTACTGCAACAGTTCCCCCTGGACCTGGAAAAGTTTCTTGCCTGGCTTACAGAAGCTGAAACAACTGCCAATGTCCTACAGGATGCTACCCGTAAGGAAAGGCTCCTAGAAGACTCCAAGGGAGTAAAAGAGCTGATGAAACAATGGCAAGTAAGTCAGGCATTTCCGCTTTAGCACTCTTGTGGATCCAATTGAACAATTCTCAGCATTTGTACTTGTAACTG
+
BBABABFAFFFFG4GGCGGGGGHHHHGHHGHGHHHHHHHGHHHHHGGGHHHHHHHBFFHHGHHHHGGHHHHHHHHHHHHHHHHHHHGGHHHHHHHHHFHHHHHHBHHHHFHHFHHHHHGG//BG3GGGHHHHGHBHBFF3FHHHHGBFG?CF222>FFHHHHHHHEG1GFAFDGHHHGHBGHHHGHHHHHHHHHGGGGG0GHHHHGGHHHHGGHHHHHHHHFHGCFHGHHGGGGEGGGGGBGGGGGGGGGF
@M05620:37:000000000-D9766:1:1101:16858:6355 1:N:0:62
ACCACACCTTCTACAATGAGCTGCGTGTGGCTCCCGAGGAGCACCCCGTGCTGCTGACCGAGGCCCCCCTGAACCCCAAGGCCAACCGCGAGAAGATGACCCAGGTGAGTGGCCCGCTACCTCTTCTGGTGGCCGCCTCCCTCCTTCCTGGCCTCCCGGAGCTGCGCCCTTTCTCACTGGTTCTCTCTTCTGCCGTTTTCCGTAGGACTCTCTTCTCTGACCTGAGTCTCCTTTGGAACTCTGCAGGTTCT
+
AAAAAABBFFFFGGGGFGGDF5FBEEEEFEGF3FFEGCGEFHHHHGGGFFGEGHFFHHHECEEEF1EEEGGBB?FEGGGEEEHHHGFEGGG@/D0F1FDG1FG/??F1F?FFGFHCGC@GHHGHBHHHHH/?GCCGGG:GGHHGHFBFFGGFGGGGEAB--AFBFBB?BBFFFFFFFFFF99/BFFFFFBFEFFB..9EFFDBF?9FFFFFFFFFFFFFFFFFB/BFFFFFFF/FFBFFFFFB/B/AFBFF
@M05620:37:000000000-D9766:1:1101:11849:6359 1:N:0:62
ACCACACCTTCTACAATGAGCTGCGTGTGGCTCCCGAGGAGCACCCCGTGCTGCTGACCGAGGCCCCCCTGAACCCCAAGGCCAACCGCGAGAAGATGACCCAGGTGCGTGGCCCGCTACCTCTTCTGGCGGCCGCCTCCCTCCTTCCTGGCCTCCCGGGGCTGCGCCCTTTCTCGCTGGTTCTCTCTTCTGCCGTTTTCCGTCGGACTCTCTTCTCTGACCTGTGTCTCCTTTGGAACTCTGCAGGTTCT
+
BBBBBBBBFFFFFFGGGGGGGCHHGEEEHGHHGGGGGGGCGHFHHGGGFGGGHHHHHHHGFGGGG?FGGGGHHHHGGGGHGHHHHGGGGGDGFFHHGHEBGFHAF1FB////->F--><CC00<D00000--;:-D?9E?EBF?FFFGFBBFGBAEA.--99-9.9@DC9BFF//.99.B9BFFFBFFFFBBBF;DFFAF/.B.--9--/BB//BB/BFFFFF./99/;BB/9B///;///;BBF/999/;
@M05620:37:000000000-D9766:1:1101:11866:6370 1:N:0:62
ACCACACCTTCTACAATGAGCTGCGTGCGGCTCCCGAGGAGCACCCCGTGCTGCTGACCGAGGCCCCCCTGAACCCCAAGGCCAACCGCGAGAAGATGACCCAGGTGAGTGGCCCGCTACCTCTTCTGGTGGCCGCCTCCCTCCTTCCTGGCCTCCCGGAGCTGCGCCCTTTCTCACTGGTTCTCTCTTCTGCCGTTTTCCGTAGGACTCTCTTCTCTGACCTGAGTCTCCTTTGGAACTCTGCAGGTTCT
+
AAAAAAABFFFFFGGBGGGFGFHHGFG222A22BFAAEE?AGCFGGEG1EGEFGBHHH3EEC?EGGGGG@ABCGHGDE/GCAGH/CD@CC///<<1FF1?GGCFGGGGCF1FGHHGGGGGHHHHHHHHHHHGFHGGGGGGGGGGFFGGGGGGGGGFGGB?BBFFFBBFBBFFFFFFFFFFFFFFFFFFFFFFFFBDFFFFFDFFFFFFFFFFFFFFFFEFFFBF/9BFFFFFFFFFBFFFFFFFFFFFFFF
@M05620:37:000000000-D9766:1:1101:18365:6373 1:N:0:62
ACCACACCTTCTACAATGAGCTGCGTGTGGCTCCCGAGGAGCACCCCGTGCTGCTGACCGAGGCCCCCCTGAACCCCAAGGCCAACCGCGAGAAGATGACCCAGGTGAGTGGCCCGCTACCTCTTCTGGTGGCCGCCTCCCTCCTTCCTGGCCTCCCGGAGCTGCGCCCTTTCTCACTGGTTCTCTCTTCTGCCGTTTTCCGTAGGACTCTCTTCTCTGACCTGAGTCTCCTTTGGAACTCTGCAGGTTCT
+
BBBBBBBBFFFFGGGGFGFGGGGHGGGEAEHHHGGGGGGCFHHHHGGGDFGGHHGHHHHGGGGGGGGGGGGGHHHGGGGHGHHHHGGGGGDGFGHHHHHHHHHGGHHFHHGGGHHGGGGGHHHHHHHHHHEGHHGGGGFHGHHGHGGGGFGGGGGGGDACGFGGGGFFFFFFFFFFFFFFFFFFFFFFFFFFFFFDFFFFFFFFFFFFFFFFFFFFFFFFFFFF/BFFFFFFFFFFFFFFFFFFFFFFFFF
@M05620:37:000000000-D9766:1:1101:15978:6374 1:N:0:62
AGTGCCAGCTCTCAATCGCACAGGGGACCCAGGGCCTGGCCCCTCCATCCAGAAAACCTATGACCTCACCCGCTACCTGGAGCACCAACTCCGCAGCTTGGCTGGGACCTATGTGAGTATCCAGCGTAGGAATCTGGGAGTTGGGGAGGAGTGAGGAGTTGGGGAAAGACAGTCCTAACCGTGGAGGGTTCTGGTAAATGATGGGGTGAGGAGGGGCTCTTTGGCTCCCACCAGTCCCCCTGTCTGGTCTA
+
BCAABFFFCFFFGGGGGGGGGGHGGGGGGGHFFGGGGGHHHHGHGGHHHGHHHHHHHGHHHHHHHHHHHHHGGEGGHHHHFGHHHHHHGHHHEAEGG3FGGGHGDEHHGHHHHHHHHHHHHHHHHGDGGGHHHHHHHHHGGHHHGGGGGGGGHHHGHGHHHHGGGGHHHHHHHGHHHHHHGGFGGGGGCFGGGGFGGGGGGGGGGGFFFFFFFFFFFFFFFFFFFFFFFFFFFFFFFFFFFFFFFFFFFFF
@M05620:37:000000000-D9766:1:1101:10833:6387 1:N:0:62
GAGGCTGCTTTGGAAGAAACTCATAGATTACTGCAACAGTTCCCCCTGGACCTGGAAAAGTTTCTTGCCTGGCTTACAGAAGCTGAAACAACTGCCAATGTTCTAGAGGGTGATCCCCTAGGAAACGGGCTCATAACACCCTAACCGAGCGAAACAGCGCTGCAGAAAACATCACGTGACCGACACACTTGTCCGCTTTAGCACTTTTGTAGCTAACCTTACAACCTTCTGCGCCTTTATCCTTGACCGTG
+
A33ABBFAFFFFGGGGGFGGGGGHHHHHHHHHHHHGGGGDGHHHHGGGHHHHHHHHHHBFFHHHHHHHHHHHHHHHHHHHHHHH3FGH33FGFHHCE3GEG4B4BBB3B111?4BG21B/?333B??/?></BF44B33??CHG2BB/>/////><GG/-.-<0><010><00<0.....0-----/./<00:C9-ED.00;9CB/CGGG00090;/.;90;;B/./;F///-;9:.;/////://;/-..
@M05620:37:000000000-D9766:1:1101:18351:6388 1:N:0:62
ACCACACCTTCTACAATGAGCTGCGTGTGGCTCCCGAGGAGCACCCCGTGCTGCTGACCGAGGCCCCCCTGAACCCCAAGGCCAACCGCGAGAAGATGACCCAGGTGAGTGGCCCGCTACCTCTTCTGGTGGCCGCCTCCCTCCTTCCTGGCCTCCCGGAGCTGCGCCCTTTCTCACTGGTTCTCTCTTCTGCCGTTTTCCGTAGGACTCTCTTCTCTGACCTGAGTCTCCTTTGGAACTCTGCAGGTTCT
+
CCCCCCCCFFFFGGGGGGGGGGHHGGGECFHHHGGGEGGGGHHHHGGGEFGGHHGHHHHFGGFGGGGGGGGHHHHGGGGHGHHHHGGGGGGGGGHHHHHHHHHHGHHBHHHGGHHGGGGGHHHHHHHHHHHGHHGGGGGHGHHGGGGGGGGGGGGGGGGFGGGGGGFFFFFFFFFFFFFFFFFFFFFFFFFFFFFFFFFFFFFFFFFFFFFFFFFFFFFFFFFFEFFFFFFFFFFFFFFFFFFFFFFFFFF
@M05620:37:000000000-D9766:1:1101:23236:6421 1:N:0:62
ACCACACCTTCTACAATGAGCTGCGTGTGGCTCCCGAGGAGCACCCCGTGCTGCTGACCGAGGCCCCCCTGAACCCCAAGGCCAACCGCGAGAAGATGACCCAGGTGAGTGGCCCGCTACCTCTTCTGGTGGCCGCCTCCCTCCTTCCTGGCCTCCCGGAGCTGCGCCCTTTCTCACTGGTTCTCTCTTCTGCCGTTTTCCGTAGGACTCTCTTCTCTGACCTGAGTCTCCTTTGGAACTCTGCAGGTTCT
+
CBBCCCCBFFFFGGGFGGGGGGHHGGGGHGHHHGGGGGGEGHFHHGGFEFGGFHHHHHHGGGGGGGGGGGGFHHHGGGGHGHHHHGGGGDFGGGHFGGHHHHEC=FGHH1DFGHHGGGGGHHHHHHHHGGHGHHGGGGGHGHHGHGGGGGBFGGGGGGGGGGGGGGFFFFFFFFFFFFFFFFFFFFFFFFFFFFFFFFFFFFFFFFFFFFFFFFFEFFFEFFFFFFFFFFFFFFFFFFFFFFFFFFAFFFF
@M05620:37:000000000-D9766:1:1101:23875:6424 1:N:0:62
AGTGCCAGCTCTCAATCGCACAGGGAACCCAGGGCCTGGCCCCTCCATCAAGAAAACCTATGACCTCCCCCGCTACCTGGAGCACCAACTCCGCAGCTTGGCTGGGACCTATGTGAGTATCCAGCGTAGGAATCTGGGAGTTGGGGAGGAGTGAGGAGTTGGGGAAAGACAGTCCTAACCGTGGAGGGTTCTGGTAAATGATGGGGTGAGGAGGGGCTCTTTGGCTCCCACCAGTCCCCCTGTCTGGTCTA
+
A3>ABFFFBFFFGGGGGGGGGGHF22ABFGAGGGEGG2BGGHGH2BEG5AB33A32BAC3GF5G3DB1BEEGGEE>EGHH1FGF1?11??GFE?EEGHHHGGHGG/0FFC1GFHFFHHGHHHHHHGGDGGGHHHHHHH0FGHHHGG.CC<AHFFHHGGHHHHGCEDCA/;CGHHHHFGGGGGG?.EGGFGGGGGGFFGGGGGGGFFFBFFEBDFBBBBFFFFFFFFFFFBFF.FFFFFFFBFFFFFFFFFB
@M05620:37:000000000-D9766:1:1101:20226:6432 1:N:0:62
GAGGCTGCTTTGGAAGAAACTCATAGATTACTGCAACAGTTCCCCCTGGACCTGGAAAAGTTTCTTGCCTGGCTTCCAGCAGCGTGAACCACTTCCCCTGTCCTCCAGGCTGCTCCCCGTCCGGCCAGGCTCCTCGACGACTCCACGGGAGTCAACGCGCTGATGAACCAATGGCAAGTCCGTCAGGCCTTTCCGCTTTAGCACTCTTGTGGCTCCCCTTGACCAATTCTCAGCATTTGTACTTGTCCCTG
+
>3>AAAFAFFDFEGGGECGGGGFHDFGHHHGHHHDBGCFDGHHHHGCFE2GGHHGAGD2BFHHHFHHHHHHHHGGHHHHHHHF>B1??GHHGFFFHHBFFGGHHBFFHB1F1F3FGGG/?//>/<EBHEGHHGHHG/B@///?1<?ADGD->FG1F.C?DGG.CFGG0G.CCC/C:CEFFFGGGGG/CAF/0CFGGGGGGFFGGGFFFFFFF.F/A9DFFFFFFF.;BFFFFFFBFFFFF/BFFFFB//BB
@M05620:37:000000000-D9766:1:1101:23859:6435 1:N:0:62
AGTGCCAGCTCTCAATCGCACAGGGGACCCAGGGCCTGGCCCCTCCATCCAGAAAACCTATGACCTCACCCGCTACCTGGAGCACCAACTCCGCAGCTTGGCTGGGACCTATGTGAGTATCCAGCGTAGGAATCTGGGAGTTGGGGAGGAGTGAGGAGTTGGGGAAAGACAGTCCTAACCGTGGAGGGTTCTGGTAAATGATGGGGTGAGGAGGGGCTCTTTGGCTCCCACCAGTCCCCCTGTCTGGTCTA
+
A?AAAFFFBFFFGGGGGGGGGGCHD2EGGGEHGEGGGEHHHHGHAEGGFFGGDFFGHGHHHHBHHHHFGHHGGGGEHHHGHFGHFHHHGHHHGGGGGFHHCHHFG?FHGHHHGHHHHHHHHHHHHGGGCFHHHHHHHHHGGHHHGGGGGGFHHHHGHDHHHHGGGGHHHHHHHHHHHHHHGGGGGGGGGGGGGG0CBBEFGFGGGGFFFFFFFFFFFAFFFFFFFFFFFFFFFEFFFFFFFFFFFBFBBFB
@M05620:37:000000000-D9766:1:1101:20240:6447 1:N:0:62
GAGGCTGCTTTGGAAGAAACTCATAGATTACTGCAACAGTTCCCCCTGGACCTGGAAAAGTTTCTTGCCTGGCTTACAGAAGCTGAAACAACTGCCAATGTCCTACAGGATGCTACCCGTAAGGAAAGGCTCCTAGAAGACTCCAAGGGAGTAAAAGAGCTGATGAAACAATGGCAAGTAAGTCAGGCATTTCCGCTTTAGCACTCTTGTGGATCCAATTGAACAATTCTCAGCATTTGTACTTGTAACTG
+
AAACABFCFFFFGFGGGGGGGGHHGHHHHHHGHHGHFHHHHHHHHGGGHHHHHHHGGFHHGGHHHHHHHHHHHHHGGHHHHHHHHGGHHHHHHHGHHFHHHBGHFHFHFHHHHHHHHHG/EFHFFHH0B?FHGHH?GGFHGGHHHGFFCEGGGFFF2FGHHHHHBGGDGHGHHHFHFFFFGFFGHBFHGCGHFHEGDEGD0DGHGHHHF<:CGHHHFGFGHGHHHGHCGHF9FFGFGGGGGGGGBCFFFFF
@M05620:37:000000000-D9766:1:1101:20223:6455 1:N:0:62
GAGGCTGCTTTGGAAGAAACTCATAGATTACTGCAACAGTTCCCCCTGGACCTGGAAAAGTTTCTTGCCTGGCTTCCAGCAGCTTGAACCACTGCCAATGTCCTACAGGATGCTACCCGTAAGGAAAGGCTCCTAGAAGACTCAACGGGAGTAAAAGAGCTGATGAAACAATGGCAAGTAAGTCAGGCATTTCCGCTTTAGCACTCTTGTGGATCCAATTGACCAATTCTCAGCATTTGTACTTGTAACTG
+
AAAAABFBFFFFGGGGGGGGGGHHHGGHHHHHHHHHHHHHHHHHHGGFHHHHHHHHHHHHFHHHHHHHHHHHHHH2BGG3BGGB33?FF??FH3FG33BGHGHH4FHHEFHFHGFHHHGGGGHB33BFGGHHGH3FF3FG23B2F2?BFGCF2@H2>/@GHGFHHHHHHGHHHHHHHGGH1FGHHHCHAFFHHHGGGGGDDFHHHHHHHHHGHCCGH0CGHH0CF?FFGGGFFGGGGGGGGGGGGC00;CF
@M05620:37:000000000-D9766:1:1101:24007:6458 1:N:0:62
GAGGCTGCTTTGGAAGAAACTCATAGATTACTGCAACAGTTCCCCCTGGACCTGGAAAAGTTTCTTGCCTGGCTTACAGAAGCTGAAACACCTGCCAATGTCCTACAGGATGCTACCCGTAAGGAAAGGCTCCTAGAAGACTCCAAGGGAGTAAAAGAGCTGATGAAACAATGGCAAGTAAGTCAGGCATTTCCGCTTTAGCACTCTTGTGGATCCAATTGAACAATTCTCAGCATTTGTACTTGTAACTG
+
AAA?BBFBFFFFBBEGCG4FGGFHCHFHFGHHHHHHHGHHHHHHHGGFGHHHHHHBBGFFGGHHHHHHHHHHHHHGHGHHHHHHHGFHHC1BFHHHHBHHHBGHBG@FCCH3GE4FHB??/EHGFHEB0?FFFGH4F3GFHF2FG22C//?DF@GHBF@2@<DGDF1FGH/DGHB01??<=GHGFGHGH1GHFH<ACDAHBGHHFG=DGCGFFCCHCHHHHGHH0GH;C00CFFFBFGGGGGFG0;;9;0C
@M05620:37:000000000-D9766:1:1101:16324:6479 1:N:0:62
ACCACACCTTCTACAATGAGCTGCGTGTGGCTCCCGAGGAGCACCCCGTGCTGCTGACCGAGGCCCCCCTGAACCCCAAGGCCAACCGCGAGAAGATGACCCAGGTGAGTGGCCCGCTACCTCTTCTGGTGGCCGCCTCCCTCCTTCCTGGCCTCCCGGAGCTGCGCCCTTTCTCACTGGTTCTCTCTTCTGCCGTTTTCCGTAGGACTCTCTTCTCTGACCTGAGTCTCCTTTGGAACTCTGCAGGTTCT
+
BBBBBBBBFFFFGGGGGGGGGEFFGEFFCEHHHGGGGGGGGGHHHGGGGFGGHHHHHHHGGGGGGGGGGGGHHHHGGGGHGHHHHGGGGGGGGGHHHHHHHHHHGHHHHGHGGHHGGGGGHHHHHHHHHHHGHHGGGGGHGHHGHGGGGGGGGGGGGGGGGGGGGGFFFFFFFFFFFFFFFFFFFFFFFFFFFFFFFFFFFFFFFFFFFFFFFFFFFFFFFFFF/FFFFFFFFFFFFFFFFFFFFFFFFFF
@M05620:37:000000000-D9766:1:1101:10904:6485 1:N:0:62
GAGGCTGCTTTGGAAGAAACTCATAGATTACTGCAACAGTTCCCCCTGGACCTGGAAAAGTTTCTTGCCTGGCTTACAGAAGCTGAAACAACTGCAAATCGTCCAGCGTCCGACCCGGCAGGTAGCCGCCTCACAAGACGTCAAGGGACTGATGCAACACAGGAAAGAACGTCATGCATTTCAGCTATCGCCCTCTTGTGGCTCCAATTGAACCAATCTCAGAATTTGTAGTTGTAATTGCCCAGACTGGG
+
AAA3AAFBFFFFG4BBAGGGGGHHHFGGHCHGHHHFGHHFHHHHHGGGHGHHHHHBFGHGBDGHHBFHHGHHGGHGHHHHGHHHHHGGHFEFCGG33343111BE3B/?1/>/>>/>/>///B?222?/></</@2@2</?CFF1?/..>.<11=<1>0..<<./<./<<<<CE.;;C0=GHHHH00<:;EDD@.=FGB0C.CF.9/C0C09;CF.;;0;C9FFFFF////9/BF////:9/:/.AE/;.9
@M05620:37:000000000-D9766:1:1101:13663:6494 1:N:0:62
GAGGCTGCTTTGGAAGAAACTCATAGATTACTGCAACAGTTCCCCCTGGACCTGGAAAAGTTTCTTGCCTGGCTTACAGAAGCTGAAACAACTGCCGAATGCTACCCGTCAGGAAAGGCTCCTAGCCGACTCAACGGGAGTAACCGAGCTGCTGAAACAATGGCAAGTAAGTCAGGCATTTACGCTTTCGCAATCTTGTGGATCCAATTGAACCATTATCAGCATTTGTACTTGTAACTGACACGCAAGGG
+
A3ABBAFBFFFFCFGGFB4BGGHHHHGGG5GHHFHBCFHAFGHFHGGFECHHHHGHBGFGHHHHHHHHHHHGHHHGHGGFFGHHHFHFHG1FGHH3///BFGHHFHHGGGGEHHHHHHHFCFH3FF3<</BE1??BD/?>?0@></>//?1<?F11>FGG1<1<>GGFGBDG0G0GFHHHHBFECC.E0;A;.:GFFCGH?FBFF0;9BBFGF.90;0;;;FF0CFFGBBFG;0F00;CFFFF/;@--@ED
@M05620:37:000000000-D9766:1:1101:23083:6497 1:N:0:62
AGTGCCAGCTCTCAATCGCACAGGGGACCCAGGGCCTGGCCCCTCCATCCAGAAAACCTATGACCTCACCCGCTACCTGGAGCACCAACTCCGCAGCTTGGCTGGGACCTATGTGAGTATCCAGCGTAGGAATCTGGGAGTTGGGGAGGAGTGAGGAGTTGGGGAAAGACAGTCCTAACCGTGGAGGGTTCTGGTAAATGATGGGGTGAGGAGGGGCTCTTTGGCTCCCACCAGTCCCCCTGTCTGGTCTA
+
BCABBFFFCFFFGGGGGGGGGGHHGGGGGGHHGGGGGGHHHHGHGGHHHHHHHHHGHGHHHHHHHGHHHHHGGGGGHHHHHHHHHHHHGHHHGGGGGHHHGHHGGGHHGHHHHHHHHHHHHHHHHGGGGGHHHHHHHHCGFHHHGGGGGGGHHFHHHGHHHHGGGGHHHHGHHHHHHHHHGFGGGGGGGGGGGGGGGGGGGGGGGGFFFFFFFFFFFFFFFFFFFFFFFFFFFFFFFFFFFFFFFFFFFFF
@M05620:37:000000000-D9766:1:1101:21381:6515 1:N:0:62
ACCACACCTTCTACAATGAGCTGCGTGTGGCTCCCGAGGAGCACCCCGTGCTGCTGACCGAGGCCCCCCTGAACCCCAAGGCCAACCGCGAGAAGATGACCCAGGTGAGTGGCCCGCTACCTCTTCTGGTGGCCGCCTCCCTCCTTCCTGGCCTCCCGGAGCTGCGCCCTTTCTCACTGGTTCTCTCTTCTGCCGTTTTCCGTAGGACTCTCTTCTCTGACCTGAGTCTCCTTTGGAACTCTGCAGGTTCT
+
BBBBBBABFFFFFGGFGGGGFGFFEEGEHAGHHGC2EEF?EHFHHGGGE1EFGGHHHGHGGGGGEGEGGGEHHHHGGGGHGHHHHGEEGCFGCDHHBDGHHHEH/?GGHFGGGHGCGGGGFFHHBDDDDGHGHH?C-:DCGHHGHEGGGGGGFGFGGGG-ADFFGGFDDAFFFFFFFFFEBFFFFFFFFFFFFFFFFFFFFFFADDFFFFFFFFFFBBFFF/9.B9FFFFFFFFFFFFFFBFFFBF?AFFF
@M05620:37:000000000-D9766:1:1101:8414:6519 1:N:0:62
ACCACACCTTCTACAATGAGCTGCGTGTGGCTCCCGAGGAGCACCCCGTGCTGCTGACCGAGGCCCCCCTGAACCCCAAGGCCAACCGCGAGAAGATGACCCAGGTGAGTGGCCAGCTACCTCTTCTGGTGGCCGCCTCCCTCCTTCCTGGCCTCCCGGAGCTGCGCCCTTTCTCACTGGTTCTCTCTTCTGCCGTTTTCCGTAGGACTCTCTTCTCTGACCTGCGTCTCCTTTGGAACTCTGCAGGTTCT
+
AAAAAAA>FFFFGGGGGG11BAFGGEE0AEGFEAFECGGGGHHHHGGGGGGGGHHHHHHEGGGGGGGGGGGHHGFGGGGHGHHHGGGEGG/B@CCCGGHHHHHHGHHFHHHGGH1FFFHHH1FGHHDGG1<EHHGGG.:CFHHGHGHGBGHH.BFEGGG99AF/CAG.A-BFFFFFFFFFFFFBFFFFFFFFFF@FFFFFFFFFFFFFFFBFFFFFFFFFFFFFA@B@FFFFFFFFFFFFFFFFFFFFFFF
@M05620:37:000000000-D9766:1:1101:23105:6520 1:N:0:62
ACCACACCTTCTACAATGAGCTGCGTGTGGCTCCCGAGGAGCACCCCGTGCTGCTGACCGAGGCCCCCCTGAACCCCAAGGCCAACCGCGAGAAGATGACCCAGGTGAGTGGCCCGCTACCTCTTCTGGTGGCCGCCTCCCTCCTTCCTGGCCTCCCGGAGCTGCGCCCTTTCTCACTGGTTCTCTCTTCTGCCGTTTTCCGTAGGACTCTCTTCTCTGACCTGAGTCTCCTTTGGAACTCTGCAGGTTCT
+
CCCCCCCCFFFFGGGGGGGGGGHHGGGEEEHHHGGGGGGGGHHHHGGGFGGGHHHHHHHGGGGGGGGGGGGHHHHGGGGHGHHHHGGGGGGGGGHHHHHHHHHHGHHHHHHGGHHGGGGGHHHHHHHHHHHGHHGGGGGHGHHGHGGGGGGGGGGGGGGGGGGGGGFFFFFFFFFFFFFFFFFFFFFFFFFFFFFFFFFFFFFFFFFFFFFFFFFFFFFFFFFFFFFFFFFFFFFFFFFFFFFFFFFFFFF
@M05620:37:000000000-D9766:1:1101:14939:6520 1:N:0:62
GAGGCTGCTTTGGAAGAAACTGACAGGCCATGGCAAAACTTTCTTAAGGGCCCGGGCATGAATCCCACTCACGATATCGTATCTCATATGCCGGCTAATGCTTGGAAAACACCAACATGAGGCAAAACAACGAATAAAAGAAAGTACAACAACTGATGAAACCATCGAAAGTAAGTCACCCAGACGAAATCTAACCCCTTTTCTCCTACAACAAAACACTTTACAACCCTCCCAACTGCAACTCTAAAATC
+
AAAAAAFAFFFFGGGGGGGGG1G1B1AA0BABFFAFGHB112D2BB2D10B////A/A0BAB211A100BB@?///>FFFGFH222BBBFHHGGC//1BG1GHF?BBF00<0<?///01110?/B000/////??/11@1/001111111///1011>>=110.11.0<<.=0=0==000<....---..0;000.;...000000;0:/0/..9...;;0009;09..99--;/-9//9/;9//;;9///
@M05620:37:000000000-D9766:1:1101:9253:6520 1:N:0:62
ACCACACCTTCTACAATGAGCTGCGTGTGGCTCCCGAGGAGCCCCCCGTGCTGCTGACCGAGGCCCCCCTGACCCCCAAGGCCAACCGCGAGAAGCTGACCCCTGTAGGTTGCTCGCTATCCCTCCTGGTTCCCCGCCCCCTCCTCCGTGGCCTCCGGGATCTGGCCCCCTTCTCACGTGTTCCCTCTTTTTCCGTTTTCGGTCGGTTTCTCTTCTCTTACCTGAGTCCCCTTTGTACCTCTTCGGGTCTT
+
>A>>A1>>CFCF3BGABFGFG111AEEA0ABFBFFE0AA/ABFFGGAEA/EB@BBFFGGG///>?/EEEGG0BBB?EE?FC?????CBC>B<//<111100?//<111<>1>G1>.<...<//0/<<CH:00;;/-;-:;@AEF;//...;-;0;A.:9=--;///::@--9-/;FF---/9//;/--//;/:BB/BFFF--------;///9;B/;9///;;99-;;//;--/9;//:;B9/9---9--/
@M05620:37:000000000-D9766:1:1101:15709:6521 1:N:0:62
ACCACACCTTCTACAATGAGCTGCGTGTGGCTCCCGAGGAGCACCCCGTGCTGCTGACCGAGGCCCCCCTGAACCCCAAGGCCAACCGCGAGAAGATGACCCAGGTGCGTGGCCCGCTACCTCTTCTGGTGGCCGCCTCCCTCCTTCCTGGCCTCCCGGCGCTGCGCCCTTTCTCACTGGTTCTCTCTTCTGCCGTTTTCCGCAGGACTCTCTTCTCTGACCTGCGTCTCCTTTGGAACTCTGCAGGTTCT
+
A>>ABAAACFFFCGGFFG5FGCGFGAEAFEHGHGGEAE2EEHHFHFGGDEEGHGGFBGGEGGGGGDEGGEFFHHHGGGGHGFHHHGGGGG/<<DHF>GFHHHEHGHF1<FDCGGHGGGGCHFHGFGHHHHHGHHGGGEGGGGGDFFFFGFGFFGGEFG--;@BBFBBF<?FFFFFBBFFBBFBFFFFFFFFFFFBDFFFFFBFBB<FFFFFFFFFFFFF/BFFF.9ABDFFFFFFFBBFFFFFFBFFFFFF
@M05620:37:000000000-D9766:1:1101:19208:6535 1:N:0:62
ACCACACCTTCTACAATGAGCTGCGTGTGGCTCCCGAGGAGCACCCCGTGCTGCTGACCGAGGCCCCCCTGAACCCCAAGGCCAACCGCGAGAAGATGAGTGGCCCGCTACCTCTTCTGGTGGCCCCGGTGAGTGGCCCGCTCCCTCTTCTGGTGGCCGCCTCCCTCCTTCCTGGCCTCCCGGAGCTGCGCCCTTTCTCACTGGTTCTCTCTTCTGCCGTTTTCCGTAGGACTCTCTTCTCTGACCTGAGT
+
BB@BBBBBFFFFGGGCBGGGGGHHGEEEDAGFHGGCGGGGGHHHHGGFEGGGHHHHGHHGGGGGGGGFGGGHHHHGGGGHGHHGHEGGGGGGGGHHHFEHHHGGCHFCG?DHHHHHHH1GHGGGHH-DGGGGHGHGGHHGGG-EGGGGGGGGGGGGGGGGGFFFFFFFFFFFFFFFFFFFEDB;FFFFFFDFFFFFFFFFFFFFFFFFFFFFFFFFFFFFFFFFFFFFFFFFFFFBFFFFFFFFFFFF/F9
@M05620:37:000000000-D9766:1:1101:17892:6535 1:N:0:62
AGTGCCAGCTCTCAATCGCACAGGGGACCCAGGGCCTGGCCCCTCCATCCAGAAAACCTATGACCTCACCCGCTACCTGGAGCACCAACTCCGCAGCTTGGCTGGGACCTATGTGAGTATCCAGCGTAGGAATCTGGGAGTTGGGGAGGAGTGAGGAGTTGGGGAAAGACAGTCCTAACCGTGGAGGGTTCTGGTAAATGATGGGGTGAGGAGGGGCTCTTTGGCTCCCACCAGTCCCCCTGTCTGGTCTA
+
B3AABFFFBFFFGFGGGFCFEFFHFGGGGGHHGGGGGDHFHHGHGGHGHHHHHGGHHGHHHHHHHHEHHHHGGGGGHHHHEGGCFHHHGFFHGG?FGHHHGHHGGGHHGHHHHHHHHHHHHHHHHGGGGGHHHHHGHHHGGHHHGGGGGGGHHHHHHGHHHGGGGGHHHHHHHHHHHHHHGGFGGGGG;CFGGGFGGGGGGGGGGGFFFFFFFFFFFFFFFFFFFFFFFFFFFFFFFFFFFFFFFFFFFF/
@M05620:37:000000000-D9766:1:1101:13590:6543 1:N:0:62
AGTGCCAGCTCTCAATCGCACAGGGGACCCAGGGCCTGGCCCCTCCATCCAGAAAACCTATGACCTCACCCGCTACCTGGAGCACCAACTCCGCAGCTTGGCTGGGACCTATGTGAGTATCCAGCGTAGGAATCTGGGAGTTGGGGAGGAGTGAGGAGTTGGGGAAAGACAGTCCTAACCGTGGAGGGTTCTGGTAAATGATGGGGTGAGGAGGGGCTCTTTGGCTCCCACCAGTCCCCCTGTCTGGTCTA
+
A?>>AFFFBFFFGGGGGGGCEGFDGGGEEFHHAEEGEFHHCGGHGGGHFHHHBG3FGGHFHHEHHEGFHHHGGEEGHHGH?GHFFHG1EEHHGFGCGHHHGHHGGGHHGHHHHHHEHHFHHHFHHGD?DGGDFHHHHHHFGGHHGGCCG.>GHDGHFGCGDGGGGGGGGHFHHGHHHGHHGGGGGEGG;CGGGGGGGFGGGGGGGGFFFFFFFFFFFFFFFFFFFFFFFFFFFFFFFFFFFFFFFFFFFFB
@M05620:37:000000000-D9766:1:1101:22282:6548 1:N:0:62
ACCACACCTTCTACAATGAGCTGCGTGTGGCTCCCGAGGAGCACCCCGTGCTGCTGACCGAGGCCCCCCTGAACCCCAAGGCCAACCGCGAGAAGATGACCCAGGTGAGTGGCCCGCTACCTCTTCTGGTGGCCGCCTCCCTCCTTCCTGGCCTCCCGGAGCTGCGCCCTTTCTCACTGGTTCTCTCTTCTGCCGTTTTCCGTAGGACTCTCTTCTCTGACCTGAGTCTCCTTTGGAACTCTGCAGGTTCT
+
DDDDDDDCFFFFGGGGGGGGGGHHGFGGHGHHGGGGGGGGGGHHHGGGAEGFHHHHHHHGGGGGGGGGGGGHHHHGGGGHGHHHHGGGGGGGGGHHHGHHHHHHGHHHHHHGGHHGGGGGHHHHHHHHHHHGHHGGGGGHGHHGHGGGGGGGGGGGGGGFGGGGGGFFFFFFFFFFFHFFFFFFFFFFFFFHFFFFFFFFFFFFFFFFFFFFFHHHFFFFFFFFFFFFFFFFFHHFFFFFFFFFFFFFFFF
@M05620:37:000000000-D9766:1:1101:13923:6548 1:N:0:62
AGTGCCAGCTCTCAATCGCACAGGGGACCCAGGGCCTGGCCCCTCCATCCAGAAAACCTATGACCTCACCCGCTACCTGGAGCACCAACTCCGCAGCTTGGCTGGGACCTATGTGAGTATCCAGCGTAGGAATCTGGGAGTTGGGGAGGAGTGAGGAGTTGGGGAAAGACAGTCCTAACCGTGGAGGGTTCTGGTAAATGATGGGGTGAGGAGGGGCTCTTTGGCTCCCACCAGTCCCCCTGTCTGGTCTA
+
BBABBFFFBFFFGGGGGGGGGGHGGGGGGGHHGGGGGGHHHHGHGGHHHHHHHFHHHGHHHHHHHHHHHHHGGGGFHHHHGHHFHHHHGHHHFGGGGHHGGHHGGGHHGHHHHHHHHHHHHHHHHGDGGGHHHHHHHGHGGHHHGGGGGGGHHGHHHGHHHHGGGGHHHHHHHHHHHHHHGGGGGGGGEGGGGGFGGGGGGGGGGGFFFFFFFFFFFFFFFFFFFFFFFFFFFFFFFFFFFFFFFFFFFFB
@M05620:37:000000000-D9766:1:1101:13584:6562 1:N:0:62
AGTGCCAGCTCTCAATCGCACAGGGGACCCAGGGCCTGGCCCCTCCATCCAGAAAACCTATGACCTCACCCGCTACCTGGAGCACCAACTCCGCAGCTTGGCTGGGACCTATGTGAGTCTCCAGCGTAGGCATCTGGGAGTTGGGGAGGAGTGAGGAGTTGGGGAAAGACAGTCCTAACCGTGGCGGGTTCTGGTAAATGATGGGGTGAGGAGGGGCTCTTTGGCTCCCACCAGTCCCCCTGTCTGGTCTA
+
AAAAAFDCAFFFGGGFGFG1E0BAFEGEEE0AF0EEEFGFFGGAEF0GFH1FF0AFGGGEHHFFHHH1GGGGGE?FHFHHHHHHGHAHGFHHGGGCEFHHCFFFE?0BEFCGHFB>1B1BFGHG0<?CCG11@FHFGBFFGF1<@CACG.>CC0GHHGHBGCGG..;;CHFGHHFFHBHF-;C--9A@-9AF9FF///;/BFFFE-B;-AFFBB?>@-AFF/9/B/;9A-9BFF99B9AB@FB9FB/:BB/
@M05620:37:000000000-D9766:1:1101:25253:6578 1:N:0:62
ACCACACCTTCTACAATGAGCTGCGTGTGGCTCCCGAGGAGCACCCCGTGCTGCTGACCGAGGCCCCCCTGAACCCCAAGGCCAACCGCGAGAAGATGACCCAGGTGAGTGGCCCGCTACCTCTTCTGGTGGCCGCCTCCCTCCTTCCTGGCCTCCCGGAGCTGCGCCCTTTCTCACTGGTTCTCTCTTCTGCCGTTTTCCGTAGGACTCTCTTCTCTGACCTGAGTCTCCTTTGGAACTCTGCAGGTTCT
+
BBBAABBBCFFFGGGG5GGFGDHFGAAB42FBAFGAEGGGDHHHHGGGDEEGEHFEHHHG0FCGG1FGGGGFH3GGGGDHCCHHHG/<BBD//DCG1F>FFHAGGHF1?FFFGGHGG@CCHFHHHHHHHHHCHFGDGGDGGHHFFGGGGFGGG0FEEDG-@BGGG-9DBBBFFFFFEFFF9FFFBFFFFFFFFFBFFFFFFFFFD.BFFFFFFFFFFFF/FFFF/:;9;FFFFFFFFFFFFFFFFFF.9;B
@M05620:37:000000000-D9766:1:1101:5519:6579 1:N:0:62
AGTGCCAGCTCTCAATCGCACAGGGGACCCAGGGCCTGGCCCCTCCATCCAGCAAACCTATTCCCTCACCCGCTACCTGGAGCACCAACTCCGCAGCTTGGCTGGGACCTATGTGAGTATCCAGCGTAGGAATCTGGGAGTTGGGGAGGAGTGAGGAGTTGGGGAAAGACAGTCCTAACCGTGGAGGGTTCTGGTAAATGATGGGGTGAGGAGGGGCTCTTTGGCTCCCACCAGTCCCCCTGTCTGGTCTA
+
AAAABFFBAFFFGDGGGFFGGGHH2AACFGCGGEGEFAGHHHAF1AFGHHGH3BCFGAG3B55DFHHHHHHGGGGGHHHFGHH?GHHHGGGHEE/@EFGHDHHFEEGGGFHHDHHHHHHHHHEHHGGADDHHHHHHHHHGGHHGGGGGGFGHHHHHHGHHHGGGGGGHHHGHGHHGHHHHFEGGGGGGDFGGGGFFFGGFGGFGGGFFFFFFFFFFF@EFFFFFBBFEEFFFFFFFFFFFFFFFFFFBBBB
@M05620:37:000000000-D9766:1:1101:21967:6583 1:N:0:62
ACCACACCTTCTACAATGAGCTGCGTGTGGCTCCCGAGGAGCACCCCGTGCTGCTGACCGAGGCCCCCCTGAACCCCAAGGCCAACCGCGAGAAGATGACCCAGGTGAGTGGCCCGCTACCTCTTCTGGTGGCCGCCTCCCTCCTTCCTGGCCTCCCGGAGCTGCGCCCTTTCTCACTGGTTCTCTCTTCTGCCGTTTTCCGTAGGACTCTCTTCTCTGACCTGAGTCTCCTTTGGAACTCTGCAGGTTCT
+
BBBABBBBFFFFGGGGDGFFGDGGGEE242GGEFGFGGGGFHHHHGGGEFGGGHHHHFHGGGGGGFGGGGGHHHGGGGFHEHHHHGGECGGC@FHGHHHHHHHGGHGFHHHGGHHGGGGGHHHHHHHGHHFDHHGGGGGHGHHCHGGGGGGGGGGGGG@ABBFGGGBFBBFFFFFFFFFFFFFFFFFFFFFFFFBDFB?FFDFFDDFFFFFFFFFFFFFFFFFF/BFFFFFFFFFFFFFFFFFFFFFFFFF
@M05620:37:000000000-D9766:1:1101:18068:6589 1:N:0:62
ACCACACCTTCTACAATGAGCTGCGTGTGGCTCCCGAGGAGCACCCCGTGCTGCTGACCGAGGCCCCCCTGAACCCCAAGGCCAACCGCGAGAAGATGACACAGGAGAGTGGCCCGATACCTCTTCTGGTGGCCGCCTCCCTCCCTCCTGGCCTCCCGGCGCTGCGCCCTTTCTCACTGGCTCTCTCTTCTGCCGTTTTCCGTAGGACTCTCTTCTCTGACCTGAGTCTCCTTTGGAACTCTGCAGGTTCT
+
CCCCDDCCFFFFGGGGGGGGGGHHGGGGHGHHHGGGGGGGGHHHHGGGGGGGHHHHHHHGGGGGGGGGGGGHHHHGGGGHGHHHHGGGGGGGGGHHHHHH22?GH0F/C?=?F0F---ACHHH0GGGDHGCACGF@FAGEGFFA.::<C0<.FBFEE.<9@B-<D-CDFFFFF0<<0<B/.<FFFFF0B0:BFF-BFBEFB.<:..0<FFFFBFFFF0<0::0<//<FF0:F:B0<<0<FB000<FF.<:0
@M05620:37:000000000-D9766:1:1101:10225:6591 1:N:0:62
AGTGCCAGCTCTCAATCGCACAGGGGACCCAGGGCCTGGCCCCTCCATCCAGAAAACCTATGACCTCACCCGCTACCTGGAGCACCAACTCCGCAGCTTGGCTGGGACCTATGTGAGTATCCAGCGTAGGAATCTGGGAGTTGGGGAGGAGTGAGGAGTTGGGGAAAGACAGTCCTAACCGTGGAGGGTTCTGGTAAATGATGGGGTGAGGAGGGGCTCTTTGGCTCCCACCAGTCCCCCTGTCTGGTCTA
+
AA>AAFFFBFFFGDGGGGGAE?GCFEEEGGHHBEEEFGHHHHGHGGHHHGHHHHHHHGHHHGHHHHHHHHHGG>EGHHHHBFHHHH1??GHGEFCGGHGHGHHGGGHHGHHHHHHHHHHHHHHHHGGGGGHHHHHHHHFGGHHHGGFGGDEHHFHHHGHHHHGGGGHHHHGHHHHHGHHHGGGGGGGGEGGGGGFFGGGGGGGGGGFFFFFFFFFFFFFFFFFFFFFFFFFFFFFFFFFFFFFFFFFFFFB
@M05620:37:000000000-D9766:1:1101:9674:6594 1:N:0:62
ACCACACCTTCTACAATGAGCTGCGTGTGGCTCCCGAGGAGCACCCCGTGCTGCTGACCGAGGCCCCCCTGAACCCCAAGGCCAACCGCGAGAAGATGACCCAGGTGAGTGGCCCGCTACCTCTTCTGGTGGCCGCCTCCCTCCTTCCTGGCCTCCCGGAGCTGCGCCCTTTCTCACTGGTTCTCTCTTCTGCCGTTTTCCGTAGGACTCTCTTCTCTGACCTGAGTCTCCTTTGGAACTCTGCAGGTTCT
+
CCCCCCCCFFFFGGGGGGGGGGHHGGGEGGHHHGGGGGGGGHHHHGGGFGGGHHHHHHHAFEGGGGGGGGGGHHHGGGGHGHHHHGGGGG@GGGHHHH2FGH/GCGG10=FCFHHGGGCGFGFHHFDHDGH.GCDGGFGHGHHDHFGGGGFGFFGFEDA??CGGGGFFFFFFFFFFFFFFFFFFFFFFFFFEFFFFFFFFFFFFFFBBBFFFFFFFFBBFFFFF//;FFFFFFFFEFFFFFFFFFFFFFFF
@M05620:37:000000000-D9766:1:1101:12577:6610 1:N:0:62
AGTGCCAGCTCTCAATCGCACAGGGGACCCAGGGCCTGGCCCCTCCATCCAGAAAACCTATGACCTCACCCGCTACCTGGAGCACCAACTCCGCAGCTTGGCTGGGACCTATGTGAGTATCCAGCGTAGGAATCTGGGAGTTGGGGAGGAGTGAGGAGTTGGGGAAAGACAGTCCTAACCGTGGAGGGTTCTGGTAAATGATGGGGTGAGGAGGGGCTCTTTGGCTCCCACCAGTCCCCCTGTCTGGTCTA
+
ABABBFFFBFFFGGGGFFFGGEF4AE2EEGHHFGGG2AFGHHGHGGHHHCFHGFH2GEHHFHEGHDHGHHHCG/>EHGHGFFHFGHHHG3GGEEEG/GHHCHHGGGHHGHHHHHHHHGHHHHHHHGEGGGHHHHHHHHHGGHHHGGGGGGGHHHHHHGHHHHGGGGHHHHHHHHHHHHHHGGEGGGGGCFGGGGCFFGGGGGGGGGFFFFFFFFFFFFFFFFFFFFFFFFFFFFFFFFFFFFFFFFFFFF9
@M05620:37:000000000-D9766:1:1101:9678:6612 1:N:0:62
ACCACACCTTCTAAAATGAGCTGCGGGTGGCTCCCGAGGAGCACCCCGTGCTGCTGACTGAGGCCTCCCTGGACCCCAGGGCCAACAGCGAGAAGATGACCCAGGTGAGTGGCCCGCTACCTCTTCTGGTGGCCGCCTACCTAGTAACTGGCATCGCGGAGCTGCGCCATTGATCACTGGTTCTCTGTTCTGCCGTTTTCCGTAGGACTCTCTTCTCTGACCTGAGTCTCCTTTGGAACTCTGCAGGTTCT
+
>111>A>>>CFFF3G13FGBD1FBEC0000B01ABA/AE//GG0GF/E//?/@111D>1B1B/FF1>>FF@/B00?E//?//?>/F/0B/E///<111111B/F/1B10?1//0?//>@/01111?=1<=0.00-<-../<<00000<;0C./0/..:--@-.;/--...000;C9/00-/;//;///9/////;--:-//-/-9A/99////9;//B/////:/-/;//BB//////BFB/9F/FFA/9B
@M05620:37:000000000-D9766:1:1101:22453:6619 1:N:0:62
AGTGCCAGCTCTCAATCGCACAGGGGACCCAGGGCCTGGCCCCTCCATCCAGAAAACCTATGACCTCACCCGCTACCTGGAGCACCAACTCCGCAGCTTGGCTGGGACCTATGTGAGTATCCAGCGTAGGAATCTGGGAGTTGGGGAGGAGTGAGGAGTTGGGGAAAGACAGTCCTAACCGTGGAGGGTTCTGGTAAATGATGGGGTGAGGAGGGGCTCTTTGGCTCCCACCAGTCCCCCTGTCTGGTCTA
+
BBABBFFFCFFFGGGGGGGCGGHGGGGGGGHHFGGGGGHHHHGHGGHHHHHHGHHHHGHHHHHHHHHHHHHGGEFGHHHHBFGHHHGHGHHHEEEGGHGHGHHGGGHGGHHHHHHHHHHHHHHHHGFGGGGHHHHHHHFGGHHHGGFGGGGHHHHGHGHHHHGGGGHGHHHHHHHHHHHHGGGGGGGG;FFGGGFFFGGGGGGGGGFFFFFFFFFFFFFFFFFFFFFFFFFFFFFFFFFFFFFFFFFFFFF
@M05620:37:000000000-D9766:1:1101:9056:6619 1:N:0:62
ACCACACCTTCTACAATGAGCTGCGTGTGGCTCCCGAGGAGCACCCCGTGCTGCTGACCGAGGCCCCCCTGAACCCCAAGGCCAACCGCGAGAAGATGACCCAGGTGAGTGGCCCGCTACCTCTTCTGGTGGCCGCCTCCCTCCTTCCTGGCCTCCCGGAGCTGCGCCCTTTCTCACTGGTTCTCTCTTCTGCCGTTTTCCGTAGGACTCTCTTCTCTGACCTGCGTCTCCTTTGGAACTCTGCAGGTTCT
+
BBBBBBB3CFFFGGGGGG5FGGHHGGGB4EHHHFFFCGGGGHHHHGGEEEGGGHGHHHH0ECCGGGGGGGGHHHHGGGGHGHHHHGGGGG/BDGHFFHHHHHHHGHH1FGHGGHGGGGGGHHHHHHHHFHHDHHGGGGGHGHHGHGFGGGGGGGGGGGG99BFGGGFFFFFFFFFFFFFFFFFFFFFFFFFFFFFFFFFFFFFFFDFFFFFFFFFFFFFFFFFF.@DCFFFFFFFFFFFFFFFFFFFFFFF
@M05620:37:000000000-D9766:1:1101:23246:6663 1:N:0:62
AGTGCCAGCTCTCAATCGCACAGGGGACCCAGGGCCTGGCCCCTCCATCCAGAAAACCTATGACCTCACCCGCTACCTGGAGCACCAACTCCGCAGCTTGGCTGGGACCTATGTGAGTATCCAGCGTAGGAATCTGGGAGTTGGGGAGGAGTGAGGAGTTGGGGAAAGACAGTCCTAACCGTGGAGGGTTCTGGTAAATGATGGGGTGAGGAGGGGCTCTTTGGCTCCCACCAGTCCCCCTGTCTGGTCTA
+
A?>ABDFFBFFFGEGGFFGGEEHFFGGGGGHHFGGGFDFCHHGHGGGHFHHHHBBGHGFHHGHHHGFHHHHGGEEGHHHHGGHGFHGHGBHHFGGGGFHHGHHGGGHHGHHHHHHHHHHHHHHHHGGGGGHHHHHHGHHGGHHHGGGGGGGHHHHHHGHHHHFGGGHGHHHHHHHHHHHHGGGGGGGGAFFGGGFGGGGGGGGGGGFFFFFFFFFFFFFFFFEFFFFFFFFFFFFFFFFFFFFFFFFFFFF
@M05620:37:000000000-D9766:1:1101:6179:6695 1:N:0:62
GAGGCTGCTTTGGAAGAAACTCATAGATTACTGCAACAGTTCCCCCTGGACCTGGAAAAGTTTCTTGCCTGGCTTACAGAAGCTGAAACAACTGCCAATGTCCTACAGTATGCTACCCGTAAGGAAAGGCTCCTAGAAGACTCCAAGGGAGTAAAAGATCTGATGAAACAATGGCAAGGAAGTCAGGCATTTCCTCTTTAGCACTCTTGTGGAGCCAATTGAACAATTCTCAGCATTTGCACTTTTAACTG
+
33ABBACAFFFFGGGGGGGGGGGHHHHHHHHHHFFHCGHFGGHDHGEGGHHACEFBBG2FFHGHHHHBGGBGHHFHHDHFHHHHHHHHHHHHFFH3FGHHHHGFFCG34BB44BBE?FE>EECFDFEFHGFGFEGGHHHG3FC2??GAEEFGCFF22?2@@FF22>>@@GG<?1FC1F/?FF11>GHBHG111<<<11=<0=<<<<=<0=0A0.<:C;GCCCFFFC:;:CC:0;CBBGB00;BB00;00C0
@M05620:37:000000000-D9766:1:1101:12857:6697 1:N:0:62
ACCACACCTTCTACAATGAGCTGCGTGTGGCTCCCGAGGAGCACCCCGTGCTGCTGACCGAGGCCCCCCTGAACCCCAAGGCCAACCGCGAGAAGATGACCCAGGTGAGTGGCCCGCTACCTCTTCTGGTGGCCGCCTCCCTCCTTCCTGGCCTCCCGGAGCTGCGCCCTTTCTCACTGGTTCTCTCTTCTGCCGTTTTCCGTAGGACTCTCTTCTCTGACCTGCGTCTCCTTTGGAACTCTGCAGGTTCT
+
CCCDDDDAFFFFGGGGGG5FGGHHGGGBAFHHHGFGCGGGDHHHHGGEEFGGFHGHHHHAFCCGGGGGGGGHHHHGGGGHGHHHHGGGGG/<CDHGFHHHHHHHGHG1GHHGGHHGGGGGHHHHHHHHHHHGHHGGGGGHGHHGHGGGGFFGGGGGGGG-@FGGGGFFFFFFFFHFFFFFFFFFFFFFFFFFFFFFFFFFFFFFFFFFFFFFFFFFFHFFFFFF?@DFFFFFFFFFFFFFFFFFFFFFFFF
@M05620:37:000000000-D9766:1:1101:5030:6701 1:N:0:62
AGTGCCAGCTCTCAATCGCACAGGGGACCCAGGGCCTGGCCCCTCCATCCAGAAAACCTATGACCTCACCCGCTACCTGGAGCACCAACTCCGCAGCTTGGCTGGGACCTATGTGAGTATCCAGCGTAGGAATCTGGGAGTTGGGGAGGAGTGAGGAGTTGGGGAAAGACAGTCCTAACCGTGGAGGGTTCTGGTAAATGATGGGGTGAGGAGGGGCTCTTTGGCTCCCACCAGTCCCCCTGTCTGGTCTA
+
AAABCFDFAFCFGBGGGFC2A2BEBEFEGEHFFFGFFFGFGHGHGGBGHGFGH3FGFFGHHGFHGHGGHHHGGF/EGGHBBBF1BGHCFHHHFEEFGHEBFGF?EFGHGHHFFHHDHDHHHGHHHGGGGEH2FGHHGHHGEHHHGGGGC?EHFBHHGGHHHHGGGDEGHHGHGHHHHHFGG=EDDFGG;CFGFG;FFGFGF0;FGGFFFFFFFF>FF@FFFFFFF/BEAFADFFFFFEFA@EF/B;;/;9:
@M05620:37:000000000-D9766:1:1101:11943:6703 1:N:0:62
ACCACACCTTCTACAATGAGCTGCGTGTGGCTCCCGAGGAGCACCCCGTGCTGCTGACCGAGGCCCCCCTGAACCCCAAGGCCAACCGCGAGAAGATAACCCAGGTGAGTGGCCCGCTACCTCTTCTGGTGGCCGCCTCCCTCCTTCCTGGCCTCCCGGAGCTGCGCCCTTTCTCACTGGTTCTCTCTTCTGCCGTTTTCCGTAGGACTCTCTTCTCTGACCTGAGTCTCCTTTGGAACTCTGCAGGTTCT
+
CCCCCCCAFFFFGGGGGGFGGGHHGEGBAEHHHGGFDGGGFHHHHGGGGGGGGHHHHHHFGFCGGGGGGGGHHHHGGGGHGHHHHGGGGGDGGGHGH??GHHGGGHHBGHHGGHHGGGGGHHHHHHHHHHHGHHGGGGGHGHHGGGGGGGGGGGGGGGC-@FGGGGFFFFFFFFFFFFFFFFFFFFFFFFFFFFFFFFFFFFFFB?FFFFFFFFFFFFFEFFFF/BFFFFFFFFFFFFFFFFFFFFFFFFF
@M05620:37:000000000-D9766:1:1101:16689:6706 1:N:0:62
ACCACACCTTCTACAATGAGCTGCGTGTGGCTCCCGAGGAGCACCCCGTGCTGCTGACCGAGGCCCCCCTGAACCCCAAGGCCAACCGCGAGAAGATGACCCAGGTGAGTGGCCCGCTACCTCTTCTGGTGGCCGCCTCCCTCCTTCCTGGCCTCCCGGAGCTGCGCCCTTTCTCACTGGTTCTCTCTTCTGCCGTTTTCCGTAGGACTCTCTTCTCTGACCTGAGTCTCCTTTGGAACTCTGCAGGTTCT
+
CCCCDDCDFFFFGGGGGGGGGGHHGGGFHGHHHGGGGGGGGHHHHGGGGGGGHHHHHHHGGGGGGGGGGGGHHHHGGGGHGHHHHGGGGGGGGGHHHHGHHHGHGHHFHHHGGHHGGGGGHHHHHHHHHHGGHHGGGGGHGHHGHGGGGGGGGGGGGGFCGGGGGGFFFFFFFFFFFFFFFFFFFFFFFFFFFFFFFFFFFFFFFDFFFFFFFFHHFFFFFFFFBFFFFFFFFFFFFFFFFFFFFFFFFFF
@M05620:37:000000000-D9766:1:1101:17401:6711 1:N:0:62
ACCACACCTTCTACAATGAGCTGCGTGTGGCTCCCGAGGAGCACCCCGTGCTGCTGACCGAGGCCCCCCTGAACCCCAAGGCCAACCGCGAGAAGATGACCCAGGTGAGTGGCCCGCTACCTCTTCTGGTGGCCGCCTCCCTCCTTCCTGGCCTCCCGGAGCTGCGCCCTTTCTCACTGGTTCTCTCTTCTGCCGTTTTCCGTAGGACTCTCTTCTCTGACCTGCGTCTCCTTTGGAACTCTGCAGGTTCT
+
ABABBBABFFFFDFGBEGGGGGGHGGGBG2FGHGG2EEGCGHHHHGGGGAFGHGHHHHHGGGGGFGGGGGGHHHHGGGGHGHHGHGGGGFCGGGHHEBBGHHHHFHHFHHHGGHHGGGFGHHHHHFHHHHHGHHGGGFGHGHHGHGGGGEFGGFGGGBB-9@?GG-@FAFFFFFFFFFFFFFFFFFFFFFFFFEADFFFFFFFFFFFFFFFFFFFFFFF/FF/B.9ADDFFFFFFFFEFFFFFFFFEFFFF
@M05620:37:000000000-D9766:1:1101:11240:6718 1:N:0:62
ACCACACCTTCTACAATGAGCTGCGTGTGGCTCCCGAGGAGCACCCCGTGCTGCTGACCGAGGCCCCCCTGAACCCCAAGGCCAACCGCGAGAAGATGACCCAGGTGAGTGGCCCGCTACCTCTTCTGGTGGCCGCCTCCCTCCTTCCTGGCCTCCCGGAGCTGCGCCCTTTCTCACTGGTTCTCTCTTCTGCCGTTTTCCGTAGGACTCTCTTCTCTGACCTGAGTCTCCTTTGGAACTCTGCAGGTTCT
+
AA?ABBABFFFFGFFGGGGGGGHHGGGGGGFFHGGEGGGGGHHHHGGGGGGGHHGHHHHG?EEEGGGGGGGHHHHGGGFEGHHHHFGEGGGGGGGFH2FGHHEFAFGGHHFGGHHGGGGGHHHHHHEFDHGDGHGGGGGHGHHGFGGGGGEGFGGGGE@DAAFFGGFFFFFFFFFFFFE.BFBBFFFFFFFFFFBFDFFFFFFFA.FFFFFFFFFFFFFFFFFBFFFFFFFFFFF/9FBBFFFFFF?.:B;
@M05620:37:000000000-D9766:1:1101:8353:6718 1:N:0:62
ACCACACCTTCTACAATGAGCTGCGTGTGGCTCCCGAGGAGCACCCCGTGCTGCTGACCGAGGCCCCCCTGAACCCCAAGGCCAACCGCGAGAAGATGACCCAGGTGAGTGGCCCGCTACCTCTTCTGGTGGCCGCCTCCCTCCTTCCTGGCCTCCCGGAGCTGCGCCCTTTCTCACTGGTTCTCTCTTCTGCCGTTTTCCGTAGGACTCTCTTCTCTGACCTGCGTCTCCTTTGGAACTCTGCAGGTTCT
+
BBBBBBBBFFFFGGGGGGGGGFHHGBEBFEHHHGGEGGGGGHHHHGGGGGGGHHHHHHHGGGGGGEGGGGGFHGHGGGGHGFHGHGEEGG@CCGHHFHHHGHHGGHFEFGDFEHHCDGGGHEHHGHHHHFCAFHGCGGAHGHFGFGFGGGGGGGFAADCABGGGBDFADDEBFFFFFFBFBFFFFFFFFFFFFFFAA9EFFFFFFFFFFFFFFFFFFFFFFFFF.;DFDFFFFFFFBFFFFFF/;FFAFFF
@M05620:37:000000000-D9766:1:1101:16398:6733 1:N:0:62
ACCACACCTTCTACAATGAGCTGCGTGTGGCTCCCGAGGAGCACCCCGTGCTGCTGACCGAGGCCCCCCTGAACCCCAAGGCCAACCGCGAGAAGATGACCCAGGTGAGTGGCCCGCTACCTCTTCTGGTGGCCGCCTCCCTCCTTCCTGGCCTCCCGGAGCTGCGCCCTTTCTCACTGGTTCTCTCTTCTGCCGTTTTCCGTAGGACTCTCTTCTCTGACCTGAGTCTCCTTTGGAACTCTGCAGGTTCT
+
CCDDDCDDFFFFGGGGGGGGGGHHGGGGHGHHHGGGGGGGGHHHHGGGGGGGHHHHHHHGGGGGGGGGGGGHHHHGGGGHGHHHHGGGGGGGGGHHHHHHHHHHGHHHHHHGGHHGGGGGHHHHHHHHGHHGHHGGGGGHGHHGHGGGGGGGGGGGGG?:AGGGGGFFFFFFFFFFFFFFFFFFFFFFFFFFFFFFFFFHFFFFFFFFFFFFFFFFFFFFFFFFFFFFFHFFFFFFFFFFFFFFFFFFFFF
@M05620:37:000000000-D9766:1:1101:22712:6746 1:N:0:62
ACCACACCTTCTACAATGAGCTGCGTGTGGCTCCCGAGGAGCACCCCGTGCTGCTGACCGAGGCCCCCCTGAACCCCAAGGCCAACCGCGAGAAGATGACCCAGGTGAGTGGCCCGCTACCTCTTCTGGTGGCCGCCTCCCTCCTTCCTGGCCTCCCGGAGCTGCGCCCTTTCTCACTGGTTCTCTCTTCTGCCGTTTTCCGTAGGACTCTCTTCTCTGACCTGAGTCTCCTTTGGAACTCTGCAGGTTCT
+
BBBABBBBFFFFGGGGFGGGGFHGGEEB4EGHCFGEFGGGFHHHHGGGFEGGGHGHHHGGGGFGGEGGGGGGHGHGGGGHGGHHHGGEGGDB@GGF2FGHHHHHGHH1FGHGGGHGGGGGHHHHHHHHHHHGHHGGGGDHGHHGHGGGGGGGGGGGEGGGGGGGGGFFFFFFFFFFFFFFFFFFFFFFFFFFEBDFFFFFFFFFFFFFFFFFFFFFFFFBFFFF/FFFFFFFFFFFFFFFFFFFFFFFFFF
@M05620:37:000000000-D9766:1:1101:21626:6753 1:N:0:62
AGTGCCAGCTCTCAATCGCACAGGGGACCCAGGGCCTGGCCCCTCCATCCAGAAAACCTATGACCTCACCCGCTACCTGGAGCACCAACTCCGCAGCTTGGCTGGGACCTATGTGAGTATCCAGCGTAGGAATCTGGGAGTTGGGGAGGAGTGAGGAGTTGGGGAAAGACAGTCCTAACCGTGGAGGGTTCTGGTAAATGATGGGGTGAGGAGGGGCTCTTTGGCTCCCACCAGTCCCCCTGTCTGGTCTA
+
AA>AAFFFAFFFGDGGGGGCECHCG2BE2BGHAEFEAFGH2GGEGGHHHHHHBGGFGGHHGHBHHFGHHFFEE>>EHGFGBGHHHH1?EHHCAEEEEHBFEGFGGGGHGHHGGHHHFHHHHHHFHCGGGGHGFHHHFF0FAFGHGGECGACGFBGH0EHFHHCGADCFGGGHHHHGFHHHGGGG9EFGGGGGGGGGGGGGGGGFGGDBEFFBDFBBBBFEFFFFEFFFEFFFFFFFFFFFBFFFFFFFFFB
@M05620:37:000000000-D9766:1:1101:20959:6757 1:N:0:62
ACCACACCTTCTACAATGAGCTGCGTGTGGCTCCCGAGGAGCACCCCGTGCTGCTGACCGAGGCCCCCCTGAACCCCAAGGCCAACCGCGAGAAGATGACCCAGGTGAGTGGCCCGCTACCTCTTCTGGTGGCCGCCTCCCTCCTTCCTGGCCTCCCGGAGCTGCGCCCTTTCTCACTGGTTCTCTCTTCTGCCGTTTTCCGTAGGACTCTCTTCTCTGACCTGAGTCTCCTTTGGAACTCTGCAGGTTCT
+
CCCCCCCCFFFFGGGGGGGGGGHGGGGGHGHGHGGGGCGCGHHHHGGGGGGGDGHHGHHGGGCFGGGGGGGHHHHGGGGHGHHHHGGGGGGGGGHEGHGHHHGCFHGHHGFFGHHGGGGGHHHHEHHHHHHFHHGGGGGHGHHGHGGGGGGGGGGGGGGGGGGGGGFFFFFFFFFFFFFFFFFFFFFFFFFFFFFAFFFFFFFFDFFFFFFFFFFFFFEFFFFFFFFFFFFFFFFBFFFFFFFFFFFFBFF
@M05620:37:000000000-D9766:1:1101:16760:6775 1:N:0:62
ACCACACCTTCTACAATGAGCTGCGTGTGGCTCCCGAGGAGCACCCCGTGCTGCTGACCGAGGCCCCCCTGAACCCCAAGGCCAACCGCGAGAAGATGACCCAGGTGAGTGGCCCGCTACCTCTTCTGGTGGCCGCCTCCCTCCTTCCTGGCCTCCCGGAGCTGCGCCCTTTCTCACTGGTTCTCTCTTCTGCCGTTTTCCGTAGGACTCTCTTCTCTGACCTGAGTCTCCTTTGGAACTCTGCAGGTTCT
+
ABB3AABBFFFFGGGGFGFGGFHFFAEBCEGHCFGGGGGCEHHHHGGGGGGGHHHHHHHGCGEFGEGGGGGGGFHGGGFHEEHHGGEEDGC@@DGHFHEGHHHHFHGDGHHGGHGGGGGGHFFHHHHHFFHGHFDGGGDGEGHFHFFB0FFFFFGGGGG;9?9FFCCFFFFFFFFFFFFFFFFFFBBFF/FBFBBDFFFFFDFEFFEFFFFFFFFFFFF/:9FF/.999BFFFFFFFFFBFFFFFFFFBFF
@M05620:37:000000000-D9766:1:1101:11372:6788 1:N:0:62
ACCACACCTTCTACAATGCGCTGCGTGTGGCTCCCGAGGAGCACCCCGTGCTGCTGACCGAGGCCCCCCTGAACCCCAAGGCCAACCGCGAGAAGATGACCCAGGTGCGTGGCCCGCTACCTCTTCTGGTGGCCGCCTCCCTCCTTCCTGGCCTCCCGGAGCTGCGCCCTTTCTCACTGGTTCTCTCTTCTGCCGTTTTCCGTAGGACTCTCTTCTCTGACCTGCGTCTCCTTTGGAACTCTGCAGGTTCT
+
BABBBBB>BCCFGGGGGG4AFGGGGEGAAEGFGBBE?EEEEGFHHGGAEEEGFHHHHHH>E@CEGGGGGGGHGHHGGGGHGHHHHGGGGG/BCGHBGHHHHHGHFHH1CFFGGH>AFGGGHHHHHGHHFHHGGHGGGGGGGGGGGGGGGGGGGGGGGGG--;;FFAFFFFFFFFFFFFFFFFFFFFFFFFFFFFFFFFFFFFFEDFFFFFFFFFBFFFF/FFFFFFDFFFFFFFFFFFFFFFFFFFFFFFF
@M05620:37:000000000-D9766:1:1101:24369:6789 1:N:0:62
AGTGCCAGCTCTCAATCGCACAGGGGACCCAGGGCCTGGCCCCTCCATCCAGAAAACCTATGACCTCACCCGCTACCTGGAGCACAAACTCCGCAGCTTGGCTGGGACCTATGTGAGTATCCAGCGTAGGAATATGGGAGTTGGGGAGGAGTGAGGAGTTGGGGAAAGACAGTCCTAACCGTGGAGGGTTCTGGTAAATGATGGGGTGAGGAGGGGATCTTTGGCTCCCACCAGTCCCCCTGTCTGGTCTA
+
>3>>AFFCAFFFFGGGGGGGGFFHFEGGAGFHGEEEFAGHCHGHGGHHFHHH3E3GHE3BGFBHHHFHHHHGGGGEHHGCHGFFE2?GGBHHGA/E@3GH?FH/?EGHG2GHH33BGGHHBGHHHG<DF/GHH2FG1GGFFHHHGGGGGD.0CFH.GD/<DGCGGGHHHHHHFGBGHHHHA.CFD.C-.9AFBFFGGF00C0CFGGFFF.AFFF-@.9AFFFFFFFFFFFFFF9FFFFFDFFFFFEFBFFF
@M05620:37:000000000-D9766:1:1101:8373:6809 1:N:0:62
ACCACACCTTCTACAATGAGCTGCGTGTGGCTCCCGAGGAGCACCCCGTGCTGCTGACCGAGGCCCCCCTGAACCCCAAGGCCAACCGCGAGAAGATGACCCAGGTAAGTGGCCCGCTACCTCTTCTGGTGGCCGCCTCCCTCCTTCCTGGCCTCCCGGAGCTGCGCCCTTTCTCACTGGTTCTCTCTTCTGCCGTTTTCCGTAGGACTCTCTTCTCTGACCTGAGTCTCCTTTGGAACTCTGCAGGTTCT
+
BBBBBBBBFFFFGGGGGGG5GEHHGEGAAEGGGFGFEGGGGHHFHGGGAEEGFHFHHHGFEGFGGGGGGGEHHHHGGGFHGFHHHGGGGGBCCGHFDF2?F2/GC1111?<1FGC@?-<@C10<0=DF00<<<.-@:?DE.:C.C0B/0CBF?BFE.C@?BA.//9AA-9B///B///B.BFB//9/FF///9/-;;FEFB.9.DDFFFF/BBBFFFF9/B//;9.9;/BFFF/B/F/B//////F?F//;
@M05620:37:000000000-D9766:1:1101:10894:6810 1:N:0:62
ACCACACCTTCTACAATGAGCTGCGTGTGGCTCCCGAGGAGCACCCCGTGCTGCTGACCGAGGCCCCCCTGAACCCCAAGGCCAACCGCGAGAAGATGACCCAGGTGAGTGGCCCGCTACCTCTTCTGGTGGCCGCCTCCCTCCTTCCTGGCCTCCCGGAGCTGCGCCCTTTCTCACTGGTTCTCTCTTCTGCCGTTTTCCGTAGGACTCTCTTCTCTGACCTGCGTCTCCTTTGGAACTCTGCAGGTTCT
+
AA1AAA>AFFFDBGG1AFBGGFFH?EEBG0GHHFE0AEE/EHHHHGGGE/EFHEBGHGHGGGGGFGEGGGGFHHHEEGGHGHHHGGGGGGBCGGHGGGFHHHHE/?G10GHGGGGC@CGGFFHHHHHHHHHGHHG?CGGEGHHGGGGGGGBFGGGGGBG-;AF/FG@B@@FFBFFFFFFFFFFFFFFFFFFBFF?BFFFFFFF?--FFFFFFFFF///;/9FFF--9@FFFFFFFFFFFFF/9F/B-FFFF
@M05620:37:000000000-D9766:1:1101:11567:6821 1:N:0:62
ACCACACCTTCTACAATGAGCTGCGTGTGGCTCCCGAGGAGCCCCCCGTGCTGCTGACCGAGGCCCCCCTGAACCCCAAGGCCAACCGCGAGAAGATGAGTGAGTGGCCCGCTACCTCTTCTGGTGGCCGCCTCCCTCCTTCCTGGCCTCCCGGAGCTGCGCCCTTTCTCACTGGTTCTCTCTTCTGCCGTTTTCCGTAGGACTCTCTTCTCTGACCTGAGTCTCCTTTGGAACTCTGCAGGTTCTAGATC
+
>A1A>11>FFFF3FG1BFFGGGCFEEEGH?BGBFFE0AE/AB/FEGEGFEFFDGHFGGHG>FE>FEEEGGG01BGEGG/FFGFG/?CBC/@@//<1?D1?FF1<??FCHH-@C?CCHHHHHHHG=/<<CAC@:EHGHGGGGFGGGFG.CFEG?A--AF/99@F@@FFFBF/F9BF;FFBFFFFFFFFFF@9AB-BFF/AB-BFFFFFFFFFFFFFFF/9BBF9BFF/99/BFFFFFFFFFFF-BFF/;999
@M05620:37:000000000-D9766:1:1101:5945:6855 1:N:0:62
ACCACACCTTCTACAATGAGCTGCGTGTGGCTCCCGTGGAGCACCCCGTGCTGCTGACCGAGGCCCCCCTGAACCCCAAGGCCAACCGCGAGAAGATGACCCCGGTGAATGGCCCGCTAACTCTTCTGGTGGCCGCCTCCCTCCCTCCTGGCCTCCCCGAGCTGCGCCCTTTCTCACTGGTTCTCTCTTCTGCCGTGTTCCGTCGGACTCTCTTCTCTGAACCGAGTCTCCTTTGTTACTCTGCAGGATCT
+
A3>>AAAAFFFFGGGFFGFGFDGFEEFG4EHGHGAE2AE22GHHFGEEAEEC5F3GHHHGGG0EEGGGGGEFHHFFGGGHGHHHHGGGGEGGGGH1FFG1?F///<>F1??<GG>>A-<<CGFDHG000<<.<C?--.::.::../;EF;CF?FGEF.@B?B.9B@BF-;9;99FF9;/:;;/BFFF/;BFB;/-9-;.;/.;.---9;BFFFBB9FFFF/9.-;-;.BBFB;9//.;;B///;9/..;9;
@M05620:37:000000000-D9766:1:1101:24278:6858 1:N:0:62
GAGGCTGCTTTGGAAGAAACTCATAGATTACTGCAACAGTTCCCCCTGGACCTGGAAAAGTTTCTTGCCTGGCTTACAGAAGCTGAAACAACTGCCAATGTCCTACAGGATGCTCCCCGTAAGGCCCGGATCATAGCCGAATCCACGAAAGTAACCGAGCTGATGAACCAATGGCAAGTACGTAAGGCCTTTCCGCTTTCGCACTCTTGTGGATCCAATTGCCCACTTCTCAGCATTTGTCATTGTACATG
+
AAABBAFBFFFFGGGFFFGGDFFHFGHHHGHHHHFFHHGDFGGHHGEGHHHHGHHFHHHGGHGHGHHHHHHHHHHFHHHHHHHHFHHHHGHHHHHHHHHH4GGHH3BFHGHHHHHF11//>EGFFFFGG@EG0GDGGH/B/?EHDGD//</?11<F@DGG.1>>GGG1.0</=/<C0EGHFFF0<GFHEFHHHHDGGGG0CCEGGGGGGGGDFGGGGGGG00CFFG.;FFFBFF/BFFFFFFFFFFFFFFB
@M05620:37:000000000-D9766:1:1101:20442:6873 1:N:0:62
ACCACACCTTCTACAATGAGCTGCGTGTGGCTCCCGAGGAGCACCCCGTGCTGCTGACCGAGGCCCCCCTGAACCCCAAGGCCAACCGCGAGAAGATGACCCAGGTGAGTGGCCCGCTACCTCTTCTGGTGGCCGCCTCCCTCCTTCCTGGCCTCCCGGAGCTGCGCCCTTTCTCACTGGTTCTCTCTTCTGCCGTTTTCCGTAGGACTCTCTTCTCTGACCTGAGTCTCCTTTGGAACTCTGCAGGTTCT
+
BBBBBBBBFFFFGGGGGGCGGGHHGGGEDGHHHGGGGGG2EGGHHGGGAGGGHGFHHHHGGGCGGGGGGGGHHHHGGGGHGHHHFFFGGGFGGFHHHGHHHHHHGHGHHHHGGHHFGGGGHHHHHHHHBGFGGHGGGGGEGHHGHGGGGEBFGGGGG.BBGGGGGFFFFFFFFFFFFFFFFFFFFFFFFFFFFFFAFFFFFFFFFFFFFFFFFFFFFFFFFFFBBBBBFFFFFFFFBBFFFFFFFFFFFFF
@M05620:37:000000000-D9766:1:1101:8353:6885 1:N:0:62
GAGGCTGCTTTGGAAGAAACTCATAGATTACTGCAACAGTTCCCCCTGGACCTGGAAAAGTTTCTTGCCTGGCTTACAGAAGCTGAAACAACTGCCAATGTCCTACAGGATGCTCCACGAAAGGCCCGGATCATAGCCGAATCCACGAAAGTAACCGAGCAAATGAACCAAAGGCAAGTACGTAAGGCCTTTCCACTTTAGCACTCTTGTGGATCCAATTGCCCACATCTCAGCATTTGTAATTGTACATG
+
AAAAAACBFFFFGF5BAGFGGGHFHHGHHHHFGHFHHHGFHGAFGGEFEFFGHGFC33AGAGHGGGGFFGDAABGBFEFGHHFFFFFHFGGHGFHHHHHHHFFHH@BFCBBB?F3B32?/?EGG/?><EE<BFGHH2?ABD/?CD2?//?/?@?11/><@-0>>>FH1<0<.</<<CE==0<<<CGFH.GCHHF0C:CGFHHHFFF;0FBCGF;CFCFGG000=09.;;;;FFG0CFFB0/;/BB;BFFFF
@M05620:37:000000000-D9766:1:1101:19140:6900 1:N:0:62
GCGGCTGCTTTGGAAGCAACTCATAGATTCCTGCCCCAGTTCCCCCTGGCCCTGGAAAAGTTTCTTGCCTGGCTTACAGAAGCTGAAACAACTGCCCATGTCCTACAGGATGCTACCCGTAAGGACAGGCTCCTAGCCGACTCCCCGGGAGTAAAAGCGCTGCTGAAACAATGGCAAGTACGTCAGGCATTTCCGCTTTAGCACTCTTGTGGATCCACTTGACCAATTCTCAGCATTTGTACTTGTCCCTG
+
111>A1>>FFBD1FGA11BGBF1D3DFHH3GHHH00BBEBDGHHHGAF/0BBFBGGH10BBHHHAFAGHHHHHHB1FFH@GHHB@BFGH0BGGFHH/1BFHGHH2FGHCFGHHH2GHHFE?/GGD00?EFGHGH1>10?/CCBG//>@CCCC0F<1=0>CGG.CFHHHHHGHHGGFGEC00;:CEFBH.:CHFGFGGGGGFGFGGGGGGGGGEFFGB/CFB90CF.BFFFFFFFFFFFFFFFFFFF//;FF
@M05620:37:000000000-D9766:1:1101:7756:6931 1:N:0:62
ACCACACCTTCTACAATGAGCTGCGTGTGGCTCCCGAGGAGCACCCCGTGCTGCTGACCGAGGCCCCCCTGAACCCCAAGGCCAACCGCGAGAAGATGACCCAGGTGAGTGGCCCGCTACCTCTTCTGGTGGCCGCCTCCCTCCTTCCTGGCCTCCCGGAGCTGCGCCCTTTCTCACTGGTTCTCTCTTCTGCCGTTTTCCGTAGGACTCTCTTCTCTGACCTGAGTCTCCTTTGGAACTCTGCAGGTTCT
+
AAABACBBFFFFGGGGGGFGGGHHGEGEGGHHHGGFGGGGGGDGGGGGGFFGHHHHHHHGGGGGGGGGGGGHEHHGGGGHGHGHHGGGGGBDGGHHHGHHHHEGGHHHHHHGGHHGGGGGHHHHHHHHHHHGHHGGGGGHGHHDGFGGGGGGGGGGGGGGGGGGGGFFFFFFFFFFFFFFFFFFFFFFFFFFFFFFFFFFFFFFDFFFFFFFFFFFFFFFFFFFFFFFFFFFFFFFFFFFFFFFFFFFFFF
@M05620:37:000000000-D9766:1:1101:13039:6936 1:N:0:62
AGTGCCAGCTCTCAATCGCACAGGGGACCCAGGGCCTGGCCCCTCCATCCAGAAAACCTATGACCTCACCCGCTACCTGGAGCACCAACTCCGCAGCTTGGCTGGGACCTATGTGAGTATCCAGCGTAGGAATCTGGGAGTTGGGGAGGAGTGAGGAGTTGGGGAAAGACAGTCCTAACCGTGGAGGGTTCTGGTAAATGATGGGGTGAGGAGGGGCTCTTTGGCTCCCACCAGTCCCCCTGTCTGGTCTA
+
CCBBCFFFCFFFGGGGGGGGGGHHGGGGGGHHGGGGGGHHHHGHGGHHHHHHHHHHHGHHHHHHHHHHHHHGGGGGHHHHHHHHHHHHGHHHGGGGGHHHGHHGGGHHGHHHHHHHHHHHHHHHHGGGGGHHHHHHHHHGGHHHGGGGGGGHHHHHHGHHHHGGGGHHHHHHHHHHHHHHGGGGGGGGAFGGGGFGGGGGGGGGGGFFFFFFFFFFFFFFFFFFFFFFFFFFFFFFFFFFFFFFFFFFFFF
@M05620:37:000000000-D9766:1:1101:21684:6943 1:N:0:62
ACCACACCTTCTACAATGAGCTGCGTGTGGCTCCCGAGGAGCACCCCGTGCTGCTGACCGAGGCCCCCCTGAACCCCAAGGCCAACCGCGAGAAGATGACCCAAGTGGATGGCCCGCTTACTCTTCCGGTGGCCGCCTCCCTCCCTCCCGGCCTCCCCGCACCGCGCCCTTTCTCCCTGGTTCTCTCTTCTGCCGTTTTCCGTAGGAATCTCCTCTCCGAACCGTATCTCCTTTGGAACTCTGCCGGTTCT
+
CCCCCCCCFFFFGGGGGGGGGGHHGGGGHGHHHGGGGGGGGGHHHGGGFGGGHHHHHHHGGGGGGGGGGGGHHHHGGGGHGHHHHGGGGGGGGGHHHHHBGH//??F1111?CGHC--..F1<0=D0<<<@D.C-;A:.CGE/E.;/C..;-CA9EG.;--;-9;--CF>FFFFB0/90A9BB00900;00;09-;DFF0F.;..:00::000;90//.-.;-9..;.00;:FFFB0F0;:B0B0-9:;.:
@M05620:37:000000000-D9766:1:1101:9090:6955 1:N:0:62
GAGGCTGCTTTGGAAGAAACTCATAGATTACTGCAACAGTTCCCCCTGGACCTGGAAAAGTTTCTTGCCTGGCTTACAGAAGCTGAAACAACTGCAGGATACTACACGTAAGGCCAGGCTAGTAGACGACTCCACGGAAGTGAACAAGCTGCTGCACCAATACCCGGAACGTACTGCATTTCCACAATAGACCTCTTGAGGATCCAATTGAACACTACTCAGAATTTGTCCTTGTAACTGCCCAGACCGGG
+
BBABBBFCFFFFGGGGGGGGGGGHHHHHHHHHHHGHHHHGHHHHHGGGHHHHHHHHGGHHGGHHHHHHHHHHHHHGFHHHHHHHHHHFHHHHHH3B311B3BB4DB2?FB1B3?FHC//FF0DFG4FF//??FGG///?/B2BFG3@2/@FB2@>=22@/111=1//->-.<<<.110=0=0=0<0.00=DDCG0:CH0<CHCGHHFHHHHBG0:0/;=BBF000;CB000;CF990;FBCF.99..;-;;
@M05620:37:000000000-D9766:1:1101:12843:6962 1:N:0:62
ACCACACCTTCTACAATGAGCTGCGTGTGGCTCCCGAGGAGCACCCCGTGCTGCTGACCGAGGCCCCCCTGAACCCCAAGGCCAACCGCGAGAAGATGACCCAGGTGAGTGGCCCGCTACCTCTTCTGGTGGCCGCCTCCCTCCTTCCTGGCCTCCCGGAGCTGCGCCCTTTCTCACTGGTTCTCTCTTCTGCCGTTTTCCGTAGGACTCTCTTCTCTGACCTGAGTCTCCTTTGGAACTCTGCAGGTTCT
+
AA?ABBABFFFFGGGDFGGGFGGFEFGFHCHHHGGDFEG2FHHHHGGGFDGEHHGHHHHGGGGGFFEGGGGHHHHGGGGHGHHHAGGCGGDGGGHHEHHHHH/FC1?FGHFGAHHCGGGGFGFGFHH0GDCDGHCCCDDHGHEDFFFGGFB..BFFGG@?BB.BFBBFBBFFBBFFFFFFBFFFFFFFFFFB9F?ADFFFFFFFFF/FFFFFFFFBBFFFFFBBFFBFFFFFFF/BBFFBFFFFFFFAFBF
@M05620:37:000000000-D9766:1:1101:12828:6972 1:N:0:62
GAGGCTGCTTTGGAAGAAACTCATAGGTTACTGCAACAGTTCACCCTGGACCTGGGAAAGATTCTCGCCTGGATTACAGAACTTGAAACAACTGCCAATCCTACATGAGTGGACCGCTAAGGCAACTGGCGGACAACACCCTAATTGATGAAATCACCGGACTACACACTGTCAGGCAAGTTATCTACTCTGCCGTTTGCACTCGGACGCACCTAACTGAACAATGATTAGTTAGTTTATCTGTAACTGCT
+
>111>1>>BB@@1B111A11B1133D1DA1A33B11AB0AADADFF00F0ABABF/B1/F0BDDD2BAAAB/01A11B1B101D@111@>//1010111B0B2BFBB11@1/BBB>///?>0000?000</<<//@</?///??111?1?1??1?<1><---</</<<./00000//...000000000000;;;EGG.09099.99--;---/;/-:9/;/999;9;//99//9////9/9//99;///;
@M05620:37:000000000-D9766:1:1101:18341:6975 1:N:0:62
AGTGCCAGCTCTCAATCGCACAGGGGACCCAGGGCCTGGCCCCTCCATCCAGAAAACCTATGACCTCACCCGCTACCTGGAGCACCAACTCCGCAGCTTGGCTGGGACCTATGTGAGTATCCAGCGTAGGAATCTGGGAGTTGGGGAGGAGTGAGGAGTTGGGGAAAGACAGTCCTAACCGTGGAGGGTTCTGGTAAATGATGGGGTGAGGAGGGGCTCTTTGGCTCCCACCAGTCCCCCTGTCTGGTCTA
+
BCABBFFFCFFFGGGGGGGGGGHGGGGGGGHHFEGGGGHHHHGGGGHHHHHHHHHHHGHHHHHHHHHHHHHGGEGGHHHHGGHHHHFHGHHHFGGGGHHHGHHGGGHHGHHHHHHHHHHHHHHGHGGGGGHHHHHHHGCFFHHHGGGGGECHHHHHHGHHHHGGGDFHHHHHHHHHGHHHGGGGDGGGEGFGGGCFGGGGGGGGGGFFFFFFFFFFFFFFBFFFFFFFFFFFFFFFFFFFFFFFFFFFFFB
@M05620:37:000000000-D9766:1:1101:11948:7013 1:N:0:62
AGTGCCAGCTCTCAATCGCACAGGGGACCCAGGGCCTGGCCCCTCCATCCAGAAAACCTATGACCTCACCCGCTACCTGGAGCACCAACTCCGCAGCTTGGCTGGGACCTATGTGAGTATCCAGCGTAGGAATCTGGGAGTTGGGGAGGAGTGAGGAGTTGGGGAAAGACAGTCCTAACCGTGGAGGGTTCTGGTAAATGATGGGGTGAGGAGGGGCTCTTTGGCTCCCACCAGTCCCCCTGTCTGGTCTA
+
>AAABFFFBFFFGDGGGFGGGGHEGEGGGGGHGGGGEFHHHHGHGGHHHHGHFHFFGGHHHHEHHHHHHHHFGGGGHHGHHHGFFGHHGHHHFG?FGFHHGHHGGGHHDHGHHHHHHHHHHHHHHGCGGGGHHHHHHHGGGHHHGGGGGGGHHHHHHGHHGHGGFGHGHHHHHHHHHHHHGAEGGGGGAFFGGGCFGGGGGGGGGGFFFFFFFFFFFCFFFFFFFFFEEFFFFFFFFFFDFFFFFFF/;B9
@M05620:37:000000000-D9766:1:1101:22259:7015 1:N:0:62
GAGGCTGCTTTGGAAGAAACTCATAGATTACTGCAACAGTTCCCCCTGGACCTGGAAAAGTTTCTTGCCTGGCTTACAGAAGCTGAAACAACTGCCAATGTCCTAAAGGATGCTCCCCTGAAGACCCGAATCCACGAAAACACCACAGGAAACAACGAGCAGAAGAACACATAGCAAGTCCGTACGACCTTTCCGCTTTCGAACTCTTGAGTCTCACCTTTCCCACTTCTCAGCCTTTATCCTTGTACATG
+
A3AA>AF>BBBDGEFFFGBGGGHHHHHHGFGGHHDDEGGHHFDGHGEAECFGHHHFE3CGBGHHGHHGHHHHHHHEGDGGHHHHHEGGHGBFGHHHFHBB@B4BFGFG3BB@FFDHFE21BF33BB?>//?E?33?<?/>2/B?/?/0/022<@??</<//0?0<10><0.<11<110F1=.<C.<.<<::CCGDFGGG0:E..;09900009;FC;.0;0090:9A;BC0CB9//;00/9//;BBFFFB;
@M05620:37:000000000-D9766:1:1101:21293:7020 1:N:0:62
GAGGCTGCTTTGGAAGAAACTCATAGATTCCTGCAACAGTTCCCCCTGGCCCTGGAAAAGTTTCTTGCCTGGCTTACAGAAGCTGAAACCACTGCAGGATGCTACCCGTAAGGAAAGGCTCCTAGAAGACTCCACGGGAGTAAACGAGCTGATGAAACAATGGCAAGTAAGTCAGGCATTTCCGCTTTAGCACTCTTGTGGATCCAATTGAACAATTCTCAGCATTTGTACTTGTAACTGACAAGCCAGGG
+
11>>A>CAFF@B1FGFG1BGBF1F3DDGG3DFHH01BBBDDFGHHGEGH0BABBGHHH0BFFHHDFFHHHHGHH0AGGH1FCG1BGGFH0GFHHHEGB>BEHHFHHHGGEAGBHFHHHHHHGHEF11BBGHHHH0?BCGGGHF21?EGGGHHHHHFGHHEBFCGHHGHHHHHHHHHFHHHHHHGGGFG0DGFHHHHHHGG.GHHHHGHHHHHHHCGFFGGGEFBGBFGFFFGFGGG0C;FBFGFCEE/9AG
@M05620:37:000000000-D9766:1:1101:12302:7028 1:N:0:62
ACCACACCTTCTACAATGAGCTGCGTGCGGCTCCCGAGGAGCACCCCGTGCTGCTGACCGAGGCCCCCCTGAACCCCAAGGCCAACCGCGAGAAGATGACCCAGGTGAGTGGCCCGCTACCTCTTCTGGTGGCCGCCTCCCTCCTTCCTGGCCTCCCGGAGCTGCGCCCTTTCTCACTGGTTCTCTCTTCTGCCGTTTTCCGTAGGACTCTCTTCTCTGACCTGCGTCTCCTTTGGAACTCTGCAGGTTCT
+
BBAABBBBFFFFGGGFFG5BGGHHGEE222AAEFFAAEGCAGGGGGGEAEEGBHFGHHFEEE/EGEGGGCCCBGHGGGFHGFHHFGDFGG/<<DCB<FDGHHGHGHHBCGHGGHHGGGGGHHHHHHHHHHHGHHGGGGGGGGGGGGGGGFGGGGGGGGGBFFFFFFFFFFFFFFFFFFFFFFFFFFFFFFFFFFFFFFFFFFFFFFFFFFFFFFFFFFFFFFFF.@DDFFFFFFEFFFFFFFFFFFFFFFF
@M05620:37:000000000-D9766:1:1101:7570:7028 1:N:0:62
ACCACACCTTCTACAATGAGCTGCGTGTGGCTCCCGAGGAGCACCCCGTGCTGCTGACCGAGGCCCCCCTGAACCCCAAGGCCAACCGCGAGAAGATGAACCCAGTGAGTGGCCCGCTACCTCCTCCGGTGGCCGCCTCCCTTCCTCCCGGCCTCCCCGAGCCGCGCCCTTTCTCACTGGTTCTCTCTTCTGCCCTTTTCCGTAGGACTCTCCTCTCTGACCTGAGTCTCCTTTGGAACTCTGCAGGTTCT
+
BBBBCCCAFFFFGGGGGGGGGGHHGGGGHGHHHGGG?EGGGHHHHGGGEGGGHHHHHHHG>F@EGGGGGGGHHHHGGGGHGHHHHGGGGGGGCDHCHHG2GH///111111??FG->--<F00.<</.=--;:C-:;..;C/0;/C0;..;-;..;EA?--;--9--;@-;FF009F00;0BB00000;9099;.0;BF0;.;9..00/900/;/0/0090;0///0000;0BF0/0:0::000009:990
@M05620:37:000000000-D9766:1:1101:14306:7032 1:N:0:62
AGTGCCAGCTCTCAATCGCACAGGGGACCCAGCGCCTGGCCCCTCCATCCAGAAAACCTATGACCTCACCCGCTACCTGGAGCACCAACTCCGCAGCTTGGCTGGGACCTATGTGAGTATCCAGCGTAGGAATCTGGGAGTTGGGGAGGAGTGAGGAGTTGGGGAAAGACAGTCCTAACCGTGGAGGGTTCTGGTAAATGATGGGGTGAGGAGGGGCTCTTTGGCTCCCACCAGTCCCCCTGTCTGGTCTA
+
AA>AAFFFBFFFGFGFFGGAFCFA2E2FFGAG2AE2BFHHHHGGGGHHHEGF3G3EHE3FGFHHGBGHHHHGG/EEHFFHFEGGHHHHGHHHDGGGGHHHGEHGGCGHGHGHGGHHHHHHHHHHHGGGGGHHGHHGHFGGGHHGGGGGGGGGFHHFHFGHHGGFGGHFHGHHHHHHHGFGGGGGDGGGFGGGGG;FGGGGGGGGFFFDFFFFFFFFFFFFFFFFFFFEEFFFFFFFFFFFFFFFFFFFFFF
@M05620:37:000000000-D9766:1:1101:16190:7043 1:N:0:62
ACCACACCTTCTACAATGAGCTGCGTGTGGCTCCCGAGGAGCACCCCGTGCTGCTGACCGAGGCCCCCCTGAACCCCAAGGCCAACCGCGAGAAGATGACCCAGGTGAGTGGCCCGCTACCTCTTCTGGTGGCCGCCTCCCTCCTTCCTGGCCTCCCGGAGCTGCGCCCTTTCTCACTGGTTCTCTCTTCTGCCGTTTTCCGTAGGACTCTCTTCTCTGACCTGAGTCTCCTTTGGAACTCTGCAGGTTCT
+
BBABBABAFFFFGGGGGGGGGGHHGGGGFFGHHGGGAFGCEHHHHGGGEGGF5GHHHHHGGG?EGGGGGGGHHHHGGGGHGHHHEGGGGGGGFGHFGH2?GH/F/FG1<1?/FHG<---@0<0D<D<GDDG.C.-C@.CHC/G:G0C9BFBFA0CEAE-9--;9B-@FAFF//999//B9F/////9B//B9F/-DFFEFBA9.DDB9///9B/9/99//9//.B9B/9B/BF/F/9//::9:F/FAF/9/
@M05620:37:000000000-D9766:1:1101:16171:7048 1:N:0:62
ACCACACCTTCTACAATGAGCTGCGTGTGGCTCCCGAGGAGCACCCCGTGCTGCTGACCGAGGCCCCCCTGAACCCCAAGGCCAACCGCGAGAAGATGACCCAGGTGAGTGGCCCGCTACCTCTTCTGGTGGCCGCCTCCCTCCTTCCTGGCCTCCCGGAGCTGCGCCCTTTCTCACTGGTTCTCTCTTCTGCCGTTTTCCGTAGGACTCTCTTCTCTGACCTGAGTCTCCTTTGGAACTCTGCAGGTTCT
+
BBBBBBBBFFFFGGGFFGFGGGGHEEFEEEHGHGGEEGGCFHHHHGFGGFGGHHHHHHHGGGGGGGGGGGGHHHHGGGGHGHHHHGGGGGGGGGHHHHHHHHHHFHHFHFHGGHHGGGGGHHHHHHHHHHHGHHGGGFGHGHHGHGGGGGGGGGGGGGG-AGGGGGFFFFFFFFFFFFFFFFFFFFFFFFFFFFFFFFFFFFFFFFFFFFFFFFFFFFFFFFFF/BFFFFFFFFFFFFFFFFFFFFFFBFF
@M05620:37:000000000-D9766:1:1101:10830:7060 1:N:0:62
ACCACACCTTCTACAATGAGCTGCGTGTGGCTCCCGAGGAGCACCCCGTGCTGCTGACCGAGGCCCCCCTGAACCCCAAGGCCAACCGCGAGAAGATGACCCAGGTGGGTGGCCCGCTACCTCTTCTGGTGGCCGCCTCCCTCCTTCCTGGCCTCCCGGGCCTGCGCCCTTTCTCACTGGTTCTCTCTTCTGCCGTTTTCCGTAGGACTCTCTTCTCTGACCTGCGTCTCCTTTGGAACTCTGCAGGTTCT
+
BBBBBBBAFFFFGGGGGGGGGGHHGGGBEEHFGFGGDGGGGHHHHGGGGGGGHHHHHHHEGGGGGGGGGGGHGHHGGGGHGHHHHGGGGG<CCGHHHH2GHF/F/??///?-FG.<-<-A/D<G000D0=G.C.-A::CG./C9C9F/9F9F.CGG9D---:9.:9@F-BF/9/:/9/BBFFB:/9/B/B9/F/-DFFAF9./.A.//9:9/F///9///;BB.99:9AF9FFFFBFBBBBB///;.A:BB
@M05620:37:000000000-D9766:1:1101:16450:7066 1:N:0:62
AGTGCCAGCTCTCAATCGCACAGGGGACCCAGGGCCTGGCCCCTCCATCCAGAAAACCTATGACCTCACCCGCTACCTGGAGCACCAACTCCGCAGCTTGGCTGGGACCTATGTGAGTATCCAGCGTAGGAATCTGGGAGTTGGGGAGGAGTGAGGAGTTGGGGAAAGACAGTCCTAACCGTGGAGGGTTCTGGTAAATGATGGGGTGAGGAGGGGCTCTTTGGCTCCCACCAGTCCCCCTGTCTGGTCTA
+
BBABBFFFCFFFGFGGGGGGGGHCGEGGGGHHFEFGGGHHHHGHGGHHHGHHHGHHHGHHHHHHHHHHHHHGG>EFHHHHGHHHHHFHGHHHEGGGGHHHGGHGGGHHGHHHHHGHHHHHHHHHHGGGGGHHHHHGHHFGGHGHGGAFGGEGFHHFFGHGHHGGGGHHFHHHHHHHHHHHGGEGDGGGGGGGGGGGGGGGGGGGGGFFFFFFFFFFFFFFFFFFFFFFFFFFFFFFFFFFFFFFFFFFFFB
@M05620:37:000000000-D9766:1:1101:23639:7076 1:N:0:62
AGTGCCAGCTCTCAATCGCACAGGGGACCCAGGGCCTGGCCCCTCCATCCAGAAAACCTATGACCTCACCCGCTACCTGGAGCACCAACTCCGCAGCTTGGCTGGGACCTATGTGAGTATCCAGCGTAGGAATCTGGGAGTTGGGGAGGAGTGAGGAGTTGGGGAAAGACAGTCCTAACCGTGGAGGGTTCTGGTAAATGATGGGGTGAGGAGGGGCTCTTTGGCTCCCACCAGTCCCCCTGTCTGGTCTA
+
CCCBCFFFCFFFGGGGGGGGGGHGGGGGGGHHGGGGGGHHFHGGGGHHHHHHGHHHHGHGHHGHHHHHHHHGGGGGHHHHGHHFHHHHGHHHGGGGGHHHGHHGGGHHGHHHHHHHHHHHHHHHHGGGGGHHHHHHHHHGGHHHGGGGGGGHGHHHHGHHHHGGGGHGHHHHHHHHHHHHGGGGGGGGEGGGGGFGGGGGGGGGGGFFFFFFFFFFFFFFFFFFFFFFFFFFFFFFFFFFFFFFFFFFFFF
@M05620:37:000000000-D9766:1:1101:10354:7094 1:N:0:62
GAGGCTGCTTTGGAAGAAACTCATAGATTACTGCCACAGTTCCCCCTGGACCTGGAAACGTTTCTTGCCTGGCTTACAGAAGCTGAAACAACTGCAGGATGCTACCCGTAAGGAAAGGCTCCTAGAAGACTCCACGGGAGTAAAAGAGCTGATGAAACAATGGCAAGTAAGTCAGGCATTTCCGCTTTAGCACTCTTGTGGATCCAATTGAACAATTCTCAGCATTTGTACTTGTAACTGACAAGCCAGGG
+
>33>A>4>FFFDFGGAA4BFFGGHGGHHHFBGHH4AFABADFHHHGEF2BBBFG2FF33BBGFGDHHGHHHHHGGAGGHFHHHFG3FHHBFGGHHHHGFHHHHHHHHFGEEHHH3FHHHHHGHGH33BFHHHHH0EGGGGGH12@FFHHHHDHHD1@GFHHHHHHHGHGFHHHGHHHHHHHHHGGGGG0DDGHGGHHHGHGHHHHHHHHHGHHBCHHHHHHHGGGGGGGGGGGGGGGGFF0CFGGGG/CFG
@M05620:37:000000000-D9766:1:1101:21266:7096 1:N:0:62
ACCACACCTTCTACAATGAGCTGCGTGCGGCTCCCGAGGAGCACCCCGTGCTGCTGACCGAGGCCCCCCTGAACCCCAAGGCCAACCGCGAGAAGATGACCCCGGTGCGTGTCCCGCTACCCCTTATGGGGGCCGCATCCCTCGATCATGGTCTACCGGTGCAGCGCCCTTTCTCTCTGGTTCTCTCTTCTGCGGTTTTCCGTAGGACTCTCTTCTCTGTCTTGCGCCTCCTTTGGACCCTTGCTGGTTCT
+
A>>AAAAA1CCFFGFGAGFFF1F1EAA000EAAAFA/A///F/AGGGCAAEG1FBF1B0//E?EFAEEG//>BCGGG//GAAGF/?<@CC//<?FB111<?G/>@--<-F../0<--<<-:....:;:/..--;---9A/;;F--99-//;///9/9=---9//;-9-999B//;/:////;/;9B/9B////;-99-;9B-B-;9////:;/;:/FF////;;B----9A-/B9///;-/:-;/:/9//9
@M05620:37:000000000-D9766:1:1101:21282:7105 1:N:0:62
ACCACACCTTCTACAATGAGCTGCGTGTGGCTCCCGAGGAGCACCCCGTGCTGCTGACCGAGGCCCCCCTGAACCCCAAGGCCAACCGCGAGAAGATGACCCAGGTGAGTGGCCCGCTACCTCTTCTGGTGGCCGCCTCCCTCCTTCCTGGCCTCCCGGAGCTGCGCCCTTTCTCACTGGTTCTCTCTTCTGCCGTTTTCCGTAGGACTCTCTTCTCTGACCTGAGTCTCCTTTGGAACTCTGCAGGTTCT
+
CCCCCCCCFFFFGGGGGGGGGGHHGGGGHGHHHGGGGGGGGHHHHGGGGGGGHHHHHHHGGGGGGGGGGGGHHHHGGGGHGHHHHGGGGGGGGGHHHHGHHHHHGHHGHHHGGHHGGGGGHHHHHHHHHHHGHHGGGGGHGHHGHGGGGFGGGGGGGBFCCGGGGGFFFFFFFFFFFFFFFFFFFFFFFFFFFFFFFFFFFFFFFFFFFFFFFFFFFFFFFFFFFFFFFFFFFFFFFFFFFFFFFFFFFFF
@M05620:37:000000000-D9766:1:1101:21215:7114 1:N:0:62
ACCACACCTTCTACAATGAGCTGCGTGTGGCTCCCGAGGAGCACCCCGTGCTGCTGACCGAGGCCCCCCTGAACCCCAAGGCCAACCGCGAGAAGATGACCCAGGTGAGTGGCCCGCTACCTCTTCTGGTGGCCGCCTCCCTCCTTCCTGGCCTCCCGGAGCTGCGCCCTTTCTCACTGGTTCTCTCTTCTGCCGTTTTCCGTAGGACTCTCTTCTCTGACCTGAGTCTCCTTTGGAACTCTGCAGGTTCT
+
BCCCBCCCFFFFGG5GGGGGGGHHGGGFHGHHHGGGFGEGGHHHHGGGFGGGGHGHHHHGGGGGGGGGGGFHFHHGGGGHGHHHHGGGGGGGGGHHHHFHHH/FFHHHHHHGGHHGGGCGHHHHHHHFGGHGHGGGGGGHGHGCHGGGGGGGGGGGGFGACFGFGAFFFFFFFFFFFFFFFFFFFFFFFFFFFEFFFFFFFFF?ADFFFFFFFFFFFFFFFFFFFFFFFFFFFFFFFFFFFFFFFFFFFFF
@M05620:37:000000000-D9766:1:1101:24343:7136 1:N:0:62
GAGGCTGCTTTGGAAGAGCACACGTCTGAACTCCAGTCACTACTTCGTATCTCGTATGCCGTCTTCTGCTTGCAAAAAAAAACACCAACTCACCAGATCTGCTGGGACATATGTGAGTATCCATCGTAGGAATCTGTTAGTTGGGGAGGAGTGAGGAGTTGGGGCACGCCAGTCCTAACCTTGGATGGTTCTGGTAAATGATGGGGTGAGGAGGGGCTATTTGGGTCCCCCCAGTGCCCCTGTCTGGTCTA
+
A?ABB@C>FFFFCFGGG4BGFGHC4BBBDFGH5BF3DBFEGDFFDFABABB5DBABFGD3ABAGFBDFFG5B13DEGG00//1???11133@3?3?03344B?3B/00/B3B4444B3GBGG33B<F0?D2>F<222@@F@>2<///>///00=1<1<F01F--.<..-<.-;CF000/.0:;C00:;0;CCFG0;0;0000;BAFAAFG?0.;B;AA.//99/.;.:9.;99.9/9:BEEFFB//9/9//
@M05620:37:000000000-D9766:1:1101:11457:7142 1:N:0:62
AGTGCCAGCTCTCAATCGCACAGGGGACCCAGGGCCTGGCCCCTCCATCCAGAAAACCTATGACCTCACCCGCTACCTGGAGCACCAACTCCGCAGCTTGGCTGGGACCTATGTGAGTATCCAGCGTAGGAATCTGGGAGTTGGGGAGGAGTGAGGAGTTGGGGAAAGACAGTCCTAACCGTGGAGGGTTCTGGTAAATGATGGGGTGAGGAGGGGCTCTTTGGCTCCCACCAGTCCCCCTGTCTGGTCTA
+
ABAAAFFFCFFFGGGGGGGGGGHGGGGGGGHHFFGGGGHHHHGHGGHHHHHHGHHHHGHGHHFHHGHHHHHGGEFGHHHHHHHHHHHHGHHHGGGGGHHHGHHGGGHHGHHHHHGHHHHHHHHHHGGGGGHHHHHHHHGGGHHHGGGGGGEHHGHHHGHHHHGGGGHHHHHHHHHHHHHHGGFGGGGGEFGGGGFGGGGGGFGGGGFFFFFFFFFFFFFFFFFFFFFFFFFFFFFFFFFFFFFFFFFFFFB
@M05620:37:000000000-D9766:1:1101:24192:7148 1:N:0:62
AGTGCCAGCTCTCAATCGCACAGGGGACCCAGGGCCTGGCCCCTCCATCCAGAAAACCTATGACCTCACCCGCTACCTGGAGCACCAACTCCGCAGCTTGGCTGGGACCTATGTGAGTATCCAGCGTAGGAATCTGGGAGTTGGGGAGGAGTGAGGAGTTGGGGAAAGACAGTCCTAACCGTGGAGGGTTCTGGTAAATGATGGGGTGAGGAGGGGCTCTTTGGCTCCCACCAGTCCCCCTGTCTGGTCTA
+
ABAABFFFCFFFGGGGGGGAECGCF2FEGGFGFGGGGGHGHHGHGGHGHGGHHHHHHGHHHHHHHFHGHHHGGEEGHHHHFGGHHHHEEHHHEFFGGHHHGHHGGGHHGHHHHHHHHHHHHHHHHGGGGGHHHHHHHHHGGHHHGGGGGGGGHHHHFGFHHHGGGGHHGHHHHHHHHHHHGGGGGGGGEFGGGGFGGGGGGGGGGGDFFFFFFFFFFFFFFFFFFFFFFFFFFFFFFFFFFFFFFFEFFFF
@M05620:37:000000000-D9766:1:1101:10134:7152 1:N:0:62
AGTGCCAGCTCTCAATCGCACAGGGGACCCAGGGCCTGGCCCCTCCATCCAGAAAACCTATGACCTCACCCGCTACCTGGAGCACCAACTCCGCAGCTTGGCTGGGACCTATGTGAGTATCCAGCGTAGGAATCTGGGAGTTGGGGAGGAGTGAGGAGTTGGGGAAAGACAGTCCTAACCGTGGAGGGTTCTGGTAAATGATGGGGTGAGGAGGGGCTCTTTGGCTCCCACCAGTCCCCCTGTCTGGTCTA
+
A33>ADDFBFFFEGGDFAFGAEFGCGGGEEHHGGGC2AGFFGGHGGGH5BGFAA3FGE3FHHBHHHCGHHHGGF@EHHHFHHHE1FGHGFHHGEGGEFHHGHHGFEHHGHHHHHEHHHFHFGFGF??CGDHHHHBG100/CHHHG?CCGGGH.=B.<AGHHHCGGGHAC:GHHCHHHHHF?EFGGGGG.CFGGGFGGGGGGGGGGGFBFFFFDFBBB;EFFFFBFBFFFFFFFFFFFFFF<FFFFFFBFFF
@M05620:37:000000000-D9766:1:1101:23558:7156 1:N:0:62
ACCACACCTTCTACAATGAGCTGCGTGTGGCTCCCGAGGAGCACCCCGTGCTGCTGACCGAGGCCCCCCTGAACCCCAAGGCCAACCGCGAGAAGATGACCCAGGTGAGTGGCCCGCTACCTCTTCTGGTGGCCGCCTCCCTCCTTCCTGGCCTCCCGGAGCTGCGCCCTTTCTCACTGGTTCTCTCTTCTGCCGTTTTCCGTAGGACTCTCTTCTCTGACCTGAGTCTCCTTTGGAACTCTGCAGGTTCT
+
BBAABCCCFFFFGGGGGGGGGGHHGFGEAEHHHGGGGGGGFHHHHGGGGGGGGHHHHHHGGGGGGGGGGGGHHHHGGGGHGHHHHGGGGGCGGGHGFHHHHHGHGHH1CFFFFHFGGGGGHHHHGHHHGHHGHHGGGGGHGHHGHGGGGGGGGGGGFGGDFGGGGGFFFFFFFFFFFFFFFFFFFFFFFFFFFFFDFFFFFDFFFFFFFFFFFFFFFFFFFFFF/BBFFFFFFFFFFFFFFFFFFFFFFFF
@M05620:37:000000000-D9766:1:1101:24177:7160 1:N:0:62
AGTGCCAGCTCTCAATCGCACAGGGGACCCAGGGCCTGGCCCCTCCATCCAGAAAACCTATGACCTCACCCGCTACCTGGAGCACCAACTCCGCAGCTTGGCTGGGACCTATGTGAGTATCCAGCGTAGGAATCTGGGAGTTGGGGAGGAGTGAGGAGTTGGGGAAAGACAGTCCTAACCGTGGAGGGTTCTGGTAAATGATGGGGTGAGGAGGGGCTCTTTGGCTCCCACCAGTCCCCCTGTCTGGTCTA
+
AB>AAFFFCFFFGGGGGGGCGGHGGFGGGGHGAEGGGGHHHHGHGGHHHHGHHHHGHGHHHGHHHFHHHHHGGEFGHHHHBGHHHHCFEHHFEGFGFHGHGHHGGGHHGHHHHHHHHHHHHHHHHGGGGGHHHHHHHHGGGHHHGG.CGGGHHFHHFGHHHHGGEEHHHHHHHHHHHHHHGGGGGGGGGGGGGGGGGGGGGGGGGGFFFFFFFFFFFFFFFFFFFFFFFFFFEFFFFFFFFFFFFFFFFFF
@M05620:37:000000000-D9766:1:1101:24106:7175 1:N:0:62
AGTGCCAGCTCTCAATCGCACAGGGCAGCAAGGGACTGGCTCCTCCGTCAAGAGAATGTATGACCTCACCCGCTAACTGGAGCACCAACTCCGCAGCTTGGCTGGGACCTATGTGAGTATCCAGCGTAGGAATCTGGGAGTTGGGGAGGAGTGAGGAGTTGGGGAAAGAAAGTACTAACCGTGGAGGGTTCTGGTAAATGATGGGGTGAGGAGGGGCTCTTTGGCTCCCACCAGTCCCCCTGTCTGGTCTA
+
A1>AAFFFAFFDFFGGGCGCE000A0B000A0BEFAF0/A0BFH0B/B0/AB10BB11BD22211D11BEFFG>EEFFH0FGHHF/FGGGHHGGGG/BFHGFHGGEGFGFCHH22BFGH1B>FHHCEGG/@@1@FHG0FFGH1GC/<-<<<>G1F01<//0<<-.<<CH./=00;CCHHHC.GGAEGGEFGG0FCFFGGGGGGGGGGGF--;AF;-@=-;FFFF/FFEFFFFF9FFFFFF-AFFFFBBFFB
@M05620:37:000000000-D9766:1:1101:24085:7179 1:N:0:62
AGTGCCAGCTCTCAATCGCACAGGGGACCCAGGGCCTGGCCCCTCCATCCAGAAAACCTATGACCTCACCCGCTACCTGGAGCACCAACTCCGCAGCTTGGCTGGGACCTATGTGAGTATCCAGCGTAGGAATCTGGGAGTTGGGGAGGAGTGAGGAGTTGGGGAAAGACAGTCCTAACCGTGGAGGGTTCTGGTAAATGATGGGGTGAGGAGGGGCTCTTTGGCTCCCACCAGTCCCCCTGTCTGGTCTA
+
BCAABFFFCFFFGGGGGGGGGGHGGGGG2EHHGGGGGGHHHHGHGGHHFHHHHHHHHGHHHHHHHHHHHHHGGGGGHHHHHHHHHHHHGHHHGGGGGHHHGHHGGGHHGHHHHHHHHHHHHHHHGGGGGGHHHHHGHHHGGHHHGGGGGGGHHHHHHGHHHHGGGGHHHHHHHHHHHHHHGGGGGGGGGGGGGGGGGGGGGGGGGGFFFFFFFFFAFFFFFFFFFFFFFFFFFFFFFFFFFFFFFFFFFFF
@M05620:37:000000000-D9766:1:1101:24101:7193 1:N:0:62
AGTGCCAGCTCTCAATCGCACAGGGGACCCAGGGCCTGGCCCCTCCATCCAGAAAACCTATGACCTCACCCGCTACCTGGAGCACCAACTCCGCAGCTTGGCTGGGACCTATGTGAGTATCCAGCGTAGGAATCTGGGAGTTGGGGAGGAGTGAGGAGTTGGGGAAAGACAGTCCTAACCGTGGAGGGTTCTGGTAAATGATGGGGTGAGGAGGGGCTCTTTGGCTCCCACCAGTCCCCCTGTCTGGTCTA
+
AAAABFFFBFFFG4FGGFCFGECFGAEGGGHHGDABEA2BGHGHGGHHGGGGFFFGHGFGHHHHHHGHHHHGGGGFHHHFHGG?GHAGFGHHGG//EFHHFHHFEEGHGHHHHHHHHGHHHHHHHGEGBDHHHGHHHHHGAGHHGGGGGGGHHHGHHAGHGHGGFGGHHHHHHFHHHHHHGCGGGGGG.9AGGG09FBFBFFGBEDDFEFFFFFFFFFFFFFFFFFFFFFFFFFFFFFFDFEFFF9//;9;
@M05620:37:000000000-D9766:1:1101:21982:7201 1:N:0:62
ACCACACCTTCTACAATGAGCTGCGTGTGGCTCCCGAGGAGCACCCCGTGCTGCTGACCGAGGCCCCCCTGAACCCCAAGGCCAACCGCGAGAAGATGACCCAGGCGAGAGGCCCGCTACCTCTTCTGGTGGCCGCCTCCCTCCTTCCTGGCCTCCCGGCGCTGCGCCCTTTCTCACTGGTTCTCTCTTCTGCCGTTTTCCGTAGGACTCTCTTCTCTGACCTGAGTCTCCTTTGGAACTCTGCAGGTTCT
+
CCCCCCCCFFFFGGGGGGGGGGHHGGGGHGHHHGGGG?GFGHHHHGGGGGGGHHHHHHHGGGCGEFGGGGGHHHHGGGGHGHHHHGGGGGGGGGHHHHHHB2C///>//-<>.FD@FG-<G00<DGD0C0::AG@-CAFAA9FGGFGGGG/;CGFGGAA-9@FC?>BFFCBFFFFBFFBF0BFFFFFFFE9FFB>DAFFBFD0..:0BFF0B9FF0;FFBFFFF/BFF0FBBFFFFFFFFFFFEFF.;:0B
@M05620:37:000000000-D9766:1:1101:5423:7237 1:N:0:62
ACCACACCTTCTACAATGAGCTGCGTGTGGCTCCCGAGGAGCACCCCGTGCTGCTGACCGAGGCCCCCCTGAACCCCAAGGCCAACCGCGAGAAGATGAGTGCCCCGCTACCTCTTCCTGTAGCACCGGCGAGTGGCACGCTACTTCTCCTGGTGACCCCCCACCTCCTACATGGCCTCACGACGCTGCGCAATTTCTCCCTGGTCCTCTCTTCTGCCGTTTCCCGTTGTACTCTCTTCTATGACATGCGT
+
BBBBBBBBFFFFGGGGGGG5G5G4EFGGFFHHHGGGCGGEEHDHHGGGEFGGEHHHHHHG?FCGGGGGGGGHHHHGGGGHGHHHHGGGGGGGGGHHHHDB?11??/<>C->FHGHHH11>F1=FD<.-<-A@:CEEABFDBDAB00;F0;BFFB/0:9/.;-9AAFFFF/9/;/;AFBF/;..;-;DDD;;BBBFFFBF/B./99/;9FFFFFFF///;9AF//;:9.A.9;F/9F;/////;BB/;//99
@M05620:37:000000000-D9766:1:1101:23542:7245 1:N:0:62
ACCACACCTTCTACAATGAGCTGCGTGTGGCTCCCGAGGAGCACCCCGTGCTGCTGACCGAGGCCCCCCTGAACCCCAAGGCCAACCGCGAGAAGATGACCCAGGTGAGTGGCCCGCTACCTCTTCTGGTGGCCGCCTCCCTCCTTCCTGGCCTCCCGGAGCTGCGCCCTTTCTCACTGGTTCTCTCTTCTGCCGTTTTCCGTAGGACTCTCTTCTCTGACCTGAGTCTCCTTTGGAACTCTGCAGGTTCT
+
BBBBBBBBFFFFGGGGGGGGGGHFGEEA4EGHHGGGDEGGDHHHHGGGAEGGEGEHHHGGGGCGGGGGGGEGHHHGGGGGGHHHGGGGGG/BCGGFGHHHHHHHGHHGHGHGGHHGGGGGHHHHHHHHFHHGHHGGGGGHGHHGHGGGGGGGGGGGGGGFGGGGGGFFFFFFFFFFFFFFFFFFFFFFFFFFFFFFFFFFFFFFFFFFFFFFFFFFFFFFFFFFEFFFFFFFFFFFFFFFFFFFFFFFFFF
@M05620:37:000000000-D9766:1:1101:16921:7252 1:N:0:62
ACCACACCTTCTACAATGAGCTGCGTGTGGCTCCCGAGGAGCACCCCGTGCTGCTGACCGAGGCCCCCCTGAACCCCAAGGCCAACCGCGAGAAGATGACCCAGGTGAGTGGCCCGCTACCTCTTCTGGTGGCCGCCTCCCTCCTTCCTGGCCTCCCGGAGCTGCGCCCTTTCTCACTGGTTCTCTCTTCTGCCGTTTTCCGTAGGACTCTCTTCTCTGACCTGAGTCTCCTTTGGAACTCTGCAGGTTCT
+
CCCBCCCCFFFFGGGGGGGGGGHHGGGEHGHHHGGGGGGFGHHHHGGGFGGGHHHHHHHGGGGGGGGGGGGHHHGGGGGHGHHHHGGGGGGGGGHHGHHHHHHHGFHHHGHGGHHGGGGGHHHHHHHHHHHGHHGGGGGHGHHGHGGGGGGGGGGGGGGGGGGGGGFFFFFFFFFFFFFFFFFFFFFFFFFFFFFDFFFFFFFFFFFFFFFFFFFFFFFFFFFFFFFFFFFFFFFFFFFFFFFFFFFFFFF
@M05620:37:000000000-D9766:1:1101:25818:7254 1:N:0:62
GAGGCTGCTTTGGAAGAACCTCATAGATTACTGCAACAGTTCCCCCTTGACCTGGAAAAGTTTCTTGCCTGGCTTACAGAAGCTGAAACACCTGCCAATGCATACATGATTCTAACCGTAAGGAAATCCTCCTATAAGACTCAAAGGGAGTAAAAGAACTGAGGAAAAAATGGCAAGCAAGGAAGGGATTGTGGCTCTAGCACTCTTTAGGAGCCAATTTAACAATTCTCAGCATTTTTACATTTAACTGA
+
>3AA>AF>BDBDF45BAGBAFFHHHGFDFEBFDA4AABADGF5ABAABA3BBFFAB3323BDFDDGGBBB3A1BF3BBBDGGABF33BBBB??FG13FFG34BBBG44@B44@44B1>?1/?BBF33BB4BBG?B34??33333B3?/?/<23B3??02@222/<<<2@<0??0?1</<<0.00<...<<<00.<.0/0000<0/:<00;::/:;/:/;00000:0000;;09;;0;00990;;C99C;;0
@M05620:37:000000000-D9766:1:1101:22867:7256 1:N:0:62
ACCACACCTTCTACAATGAGCTGCGTGTGGCTCCCGAGGAGCACCCCGTGCTGCTGACCGAGGCCCCCCTGAACCCCAAGGCCAACCGCGAGAAGATGAGTGAGTGGCCCGCTACCTCTTCTGGTGGCCGCCTCCCTCCTTCCTGGCCTCCCGGAGCTGCGCCCTTTCTCACTGGTTCTCTCTTCTGCCGTTTTCCGTAGGACTCTCTTCTCTGACCTGAGTCTCCTTTAGAACTCTGCAGGTTCTAGATC
+
BCCCCCCCFFFFGGGGGGGGGGHHGEGFHGHHHGGGGGGGGHHHHGGGGGGGHHHHHHHGGGGGGGGGGGGHHHHGGGGHGHHHHGGGGGCDGGHHHHGHHHHHHHGGHHGGG-CGHHHHHHHHHHGHHGGGGGHGHHGHHHHHHHHGGGGGGG-AGGGGGGGGFFFFFFFFFFFFFFFFFFFFFFFFF@:;FFFFFFFFFFFFFFFFFFFFFFBFFFFFFFFFFFFFF0;0BFFFFFF0;AAFFF0B0F0
@M05620:37:000000000-D9766:1:1101:25798:7257 1:N:0:62
AGTGCCAGCTCTCAATCGCACAGGGGACCCAGGGCCTGGCCCCTCCATCCAGAAAACCTATGACCTCACCCGCTACCTGGAGCACCAACTCCGCAGCTTGGCTGGGACCTATGTGAGTATCCAGCGTAGGAATCTGGGAGTTGGGGAGGAGTGAGGAGTTGGGGAAAGACAGTCCTAAACGTGGAGGGTTCTGGTAAATGATGGGGTGAGGAGGGGCTCTTTGGCTCCCACCAGTCCCCCTGTCTGGTCTA
+
AAAABFFFAFFFGGGGGGGGGGGFGGGGDEGHFFGGGGHHFHGGGGHHGHHHGHGHHGHHHHHHHHHHHGHFGEGGHHHHGGHHHHHHGHHHGFFGGHHHGFHE/EHFDFFHHGHHHFHFGDFHHG<EFGHHH2?FHFHFGHHHGGACGGDGHHHHHGHHHHGGGGHHG/CFGHEFFF0;ECE.9AEGCFFGGGCCFFBFGFFGGFDCFFFFFFFC;@EFFFBFEFFFFF.;A.BFFFFADFFFFBFFFFF
@M05620:37:000000000-D9766:1:1101:26540:7262 1:N:0:62
GAGGCTGCTTTGGAAGAACCTCATAGATTACTGCAGCAGTTCCCCCTGGACCTGGAAAAGTTTCTTGCCTGGCTTACAGAAGCTGAAACCACTGCCAATGTCCTACAGGATGCTACCCGTAAGGAAAGGCTCCTAGAAGACTCCAAGGGAGTAAAAGAGCTGATGAAACAATGGCAAGTAAGTCAGGCATTTCCGCTTTAGCACTCTTGTGGATCCAATTGAACAATTCTCAGCATTTGTACTTGTAACTG
+
?1AAAAFAFFFFGGGGG11ABGFG3F1DDFGHBGE1AFH1G22BFEA/A0F0FHHABG0BFFGGH1GGHHHHAFGHHHHHFHHHHGGHH0/BGFHHHCHHHGBF2FGGGCGGHHHHHHEEEGHGHHF0B?GHGHHGF1GHHHHHHBHGCEGGHGHHFFFHGHHHHHGHHHGHHHHHHGHGFFGHHGHHHFHHHHGGCEGGFHHHGFDFHCGGHCGHGFHHHHFHHFH0CFFGGGGGGGGGGGGFC;CFGGG
@M05620:37:000000000-D9766:1:1101:9418:7294 1:N:0:62
GAGGCTGCTTTGGAAGAAACTCATAGATTACTGCAACAGTTCACCCTGGACCTGGAAAAGTTTCTTGCCTGGCTTACAGAAGCTGAAACAACTGCAGGATGCTACCCGTAAGGAAAGGCTCTTAGAAGACTCCAAGGGAGTAAAAGAGCTGATGAAACAATGACAAGTAAGTCAGGCATTTCCGCTTTAGCACTCTTGTGGATCCAATTGAACAATTCTCAGCATTTGTACTTGTAACTGACAAGCCAGGG
+
AAAAA4FBFFFFBGGF4BFEGCFDAGAGGFHGFGFBGFHGHG5FGHGHHFGGFFHEFFHHDHHHHFGGHHHF1BFFGHGFCEFFCGF3B3FEECD331?B3BDF3GFE>EEGEFG3?0/3?33BBGGGHH3BGHH3//?/C0FGH1F0C?FG1FGFHEGHHH1@GBC1?1<FHDGEC/1?1DHGGGGAGFF1>FFFDFHEDDCGH00GDD=DBGGH000;;C/;:0:0;C0CF000000=CFF0.;.CA.9
@M05620:37:000000000-D9766:1:1101:12162:7301 1:N:0:62
GAGGCTGCTTTGGAAGAAACTCATAGATTACTGCAACAGTTCCCCCTGGACCTGGAAAAGTTTCTTGCCTGGCTTACAGAAGCTGAAACAACTGCCAATGTCCTACAGGATGCTACCCGTAAGGAAAGGCTCCTAGAAGACTCCAAGGGAGTAAAAGAGCTGATGAAACAATGGCAAGTAAGTCAGGCATTTCCGCTTTAGCACTCTTGTGGATCCAATTGAACAATTCTCAGCATTTGTACTTGTACCTG
+
AAAAAAFBFFFFGFGFAFGEGF4FAGGHHCHGGHHBGFFEFHFHHGGGHGHHHHHHGHHHGHHHHHHHHHGBBFGGHGFFGHHFFHHFF3GFFG3FG3GHHHGHEHHGGFHGHHFHHHGEEGHHHCGGGGHFGHGHB3GHHGHFHFGFDGGGGHHHB/GGHHGFFHHHHHHHGHHHGC1FFHGGGHHHHHHHHHGEDGGG0D0DCGHHHFFDFFHHH0CGHH0CH/GHCGFFFFBBFGGGFGGGC;B00FF
@M05620:37:000000000-D9766:1:1101:22758:7303 1:N:0:62
AGTGCCAGCTCTCAATCGCACAGGGGACCCAGGGCCTGGCCCCTCCATCCAGAAAACCTATGACCTCACCCGCTACCTGGAGCACCAACTCCGCAGCTTGGCTGGGACCTATGTGAGTATCCAGCGTAGGAATCTGGGAGTTGGGGAGGAGTGAGGAGTTGGGGAAAGACAGTCCTAACCGTGGAGGGTTCTGGTAAATGATGGGGTGAGGAGGGGCTCTTTGGCTCCCACCAGTCCCCCTGTCTGGTCTA
+
AAABBFFFBFFFGGGGGGGGGGHHGGGGEGHHGGGGGGHFFGGGGGHHFFHHHHHHHGHHHHGHHHHHHHHGGFGGHHHHFGHHFHHHGHHGGGGGFHHHGHHGGGHHGHHHHHHHHHHHHHHHHGGGGGHHGHHHHHHGGFHHGGGGGGGGHHHHHGHHHHGGGGHHHHHHHHHHHHHHGGEGGGGG.AGGGGFGGGGGGGGGGGDFFFFFFFFFFFFFFFFFFFFFFFFFFFFFFFFFFFFFFFFFFFF
@M05620:37:000000000-D9766:1:1101:17033:7309 1:N:0:62
ACCACACCTTCTACAATGAGCTGCGTGCGGCTCCCGAGGAGCACCCCGTGCTGCTGACCGAGGCCCCCCTGAACCCCAAGGCCAACCGCGAGAAGATGACCCAGGTGCGTGGCCCGCTACCTCTTCTGGTGGCCGCCTCCCTCCTTCCTGGCCTCCCGGAGCTGCGCCCTTTCTCACTGGTTCTCTCTTCTGCCGTTTTCCGTAGGACTCTCTTCTCTGACCTGCGTCTCCTTTGGAACTCTGCAGGTTCT
+
A?AAAAAA1BCFGGGF3F1BG1GFFEE000AAEAFA/EE//GGAGGGC/ABF1E1FEG0//E/EGEEEG//BGGHGG?EGFEHHEFCCGG/<B<F11<??FF/FGFC1<FC?@AC@?CG-G<DC0:GFHHEC.C@--9A?ACBABCFBBFF?.0..AF?-@;9FF@;A@9BF//B/:99-9FBBFFFFF//://9;AFEBFAB-BFBBBFBFFFBFFF/////BA9-;-;F//9F/B/B//9BF/FFF//9
@M05620:37:000000000-D9766:1:1101:22727:7325 1:N:0:62
GAGGCTGCTTTGGAGTAAACTCATAGATTCCTGCACCAGTTCCCCCGGTCCCTGTAAAGGTTTCTTGCCTGGCTTCCAGAAGCGTAAACAACTGCCAGATGTTACACCTATGAACAGGGTTTTAGATTACTCCACAAGAGACAACAAGCTGCTGTCACAATAGCAAGAAAGTGAGGGATATTCGCTATAGAACTCTTGTGGATCCAATTGAACACTACTCAGCATTTGTACTTGTAACTGACAAGCCCGGG
+
AAAAAAFAFFFFBB1BBFGGBFA3D3DFDA3FG1FFHABGAFHHH?EGA/ABFFADGH2BFGB1D11B1AFF0GB0B1DGHH1>?BB?FHHHHBF0110B12B22BG0011122BFE//>0//201221121BB01/0<F000<//?0/@11111121@@11?FG100001?1110.>00=1>0C>..000=000==<=0.00;G0;0C0000;/0/;<;C0/;00;CF0090;FF0;;B0;:;9.;C:-?
@M05620:37:000000000-D9766:1:1101:9245:7326 1:N:0:62
ACCACACCTTCTACAATGAGCTGCGTGTGGCTCCCGAGGAGCACCCCGTGCTGCTGACCGAGGCCCCCCTGAACCCCAAGGCCAACCGCGAGAAGATGACCCCGGTGAGTGGCCCGCTACCTCTTCTGGTGGCCGCCTCCCTCCTTCCTGGCCTCCCGGAGCTGCGCCCTTTCTCACTGGTTCTCTCTTCTGCCGTTTTCCGTCGGACTCTCTTCTCTGACCTGAGTCTCCTTTGGAACTCTGCAGGTTCT
+
AAABCBCAFFFFGGGGGGGGGGHHGGGGHGHHHGGGEAEEEHHHHGGEEGGGHHHHGHHGEGGGGGGGGGGHHHHGGGGHGHHHHGGGGGGGFGHBBGHFBG/>>AACC1><<GG@FCC?/GGFH===0;/..GCGC.EEFGFG/;FGGGE.CGGFC.;;?>A0BAFFFFFFFFFFBF0/;BFBFFFFFFFBBF>9.B.9BDB.--:@FFFFFFBBBBBFFFFB9BFBFF0FFFF/9;B0BFF9BFA.;FF
@M05620:37:000000000-D9766:1:1101:7232:7333 1:N:0:62
ACCACACCTTCTACAATGCGCTGCGTGTGGCTCCCGAGGAGCACCCCTTGCTGCTGACCCAGGCCCCCCTGAACCCCAAGGCCAACCGCGCGAAGATGACCCAGGTGCGTGGCCCGCTACCTCTTCTGGTGGCCGCCTCCCTCCTTCCTGGCCTCCCGGAGCTGCGCCCTTTCTCACTGGTTCTCTCTTCTGCCGTTTTCCGTAGGACTCTCTTCTCTGACCTGCGTCTCCTTTGGAACTCTGCAGGTTCT
+
BBB?AAB>BBCFGGGGGGBAECGGGAE22AFGFBBB2EEEDHHHHGG1ABGHFHHHHHG2BFEHGGGGGGEFHHHGGGGHGHHHHGE/EE>>CGG?FHHHHHHHGHHBDGGGGH.>CGGGHHHHHHHHHHHGHHGGGGGHGHGGGGGGGGGGGGGGGDG-;;CFFFFFFFFFFFFFFFFFFFFFFFFFFFFFFFFDFFFFFFFFFFFFFFFFFF;FFFFFFFFFFFFFFFFFFFFFFFFFFFFFFFFFFFF
@M05620:37:000000000-D9766:1:1101:20457:7338 1:N:0:62
GAGGCTGCTTTGGAAGAAACTCATAGATTACTGCAACAGTTCCCCCTGGACCTGGAAAAGTTTCTTGCCTGGCTTACAGAAGCTGAAACAACTTCCCATGTCCTACAGAATGCTCCCCGTAGGGCCCGACTCATCAAAACATCCCAGGAAATAACCGCACTGAAGAAACACTGGCAAGTCCGACAAGCCTTTCCGCTTTAGCACTCTTGTGGCTACCATTGCCAACTTCTCAGCATTTGTCATTGTCAATG
+
CCCCCCFCFFFFGGGGGGGGGGFHHHHHHHHHHHHHHHHHHHHHHGGGHHHHHHHFGHHHHHHHHHHHHHHHHHHHHHHHFFHHHHHHHHEHHHGHBGFGH4B4FBFF4BDGHHEHGAE/>//?2?E//>EE2FF3DF20/2BFCF2?/22DDD2@/@//>FG1<10><001>0<FCEG00<.<--:;:CGFHHGGGGGGCFFF0/;9CFGDAACBFFGG000009;09B00;FFFFFFFBBFFF/BF/9:
@M05620:37:000000000-D9766:1:1101:18572:7346 1:N:0:62
ACCACACCTTCTACAATGAGCTGCGTGTGGCTCCCGAGGAGCACCCCGTGCTGCTGACCGAGGCCCCCCTGAACCCCAAGGCCAACCGCGAGAAGATGACCCAGGTGAGTGGCCCGCTACCTCTTCTGGTGGCCGCCTCCCTCCTTCCTGGCCTCCCGGAGCTGCGCCCTTTCTCACTGGTTCTCTCTTCTGCCGTTTTCCGTAGGACTCTCTTCTCTGACCTGAGTCTCCTTTGGAACTCTGCAGGTTCT
+
CCCCCCBBFFFFGGGGGGGFGGHHGGGACEGFHGGGGGGGDFHHHGGGGGGGHHHHHHHGGGGGGGGGGGGHFHHGGGGHGHHHHGGGGGGGGGHHHHHHHHHHGHHGHHGGGHHGGGGGHHHHHHHHHHHGHHGGGGGHGHHGHGGGGGGGGGGG?EGAGGGGGGFFFFFFFFFFFFFFFFFFFFFFFFFFFFFDFFFFFFFFFFEFFFFFFFFFFFFBFFFF/BFFFFFFFFFFFFFFFFFFFFFFFFF
@M05620:37:000000000-D9766:1:1101:7859:7350 1:N:0:62
GAGGCTGCTTTGGAAGAAACTCATAGATTACTGCAACAGTTCCCCCTGGACCTGGAGAAGTTTCTTGCCTTGCTTAAAGAAGCTGAAACAACTGCCGACTTCTACCCGTAAGGAAATGCTAAGAGAAGACTCCAAGGGAGTAAAAGAGCTGATGAAACAATACCAAGTAAGTCAGGCATTTCAGCTTTAGCACTCTTTAGGATCCCATTTAACAATTCTCAGCATTTTGAATTGTTTTTGACACGCCAGGG
+
>3AA>>CAC5B@F45BBG4FGFHGGFGHHG45DF4FEGADF5AA2AA22B2BGGAB231BBDHDDFF53B5B3DD555DBGC3BF33B@B1BGGGH/>/>1B4BBGF11>??3?BB3?34443?BBB3BF?BB33B//?//?BDG3?2@2@@@>>22@FG22211?F111<111?<?/11111=><11=><111>000000=<<<C0000<0<:<00<0;;0;;0;0;0.000000//.;.;B0.;;A9.9
@M05620:37:000000000-D9766:1:1101:14411:7352 1:N:0:62
ACCACACCTTCTACAATGAGCTGCGTGTGGCTCCCGAGGAGCACCCCGTGCTGCTGACCGAGGCCCCCCTGAACCCCAAGGCCAACCGCGAGAAGATGACCCAGGTGAGTGGCCCGCTACCTCTTCTGGTGGCCGCCTCCCTCCTTCCTGGCCTCCCGGAGCTGCGCCCTTTCTCACTGGTTCTCTCTTCTGCCGTTTTCCGTAGGACTCTCTTCTCTGACCTGAGTCTCCTTTGGAACTCTGCAGGTTCT
+
AA>AA1>>CFFF3GGFBGG1G1G1FECE0EGGCFFG0EF/AG/FHGEF/EFEGHFFHHGG>EEEGEEGGGG>1BGEGE?GFHHHAFFEC@CC//?1D1GHGHGHGHFHFHHGGHGGGGGGHHHH0DGDGGGFGHGGGGGHGHHGHGGFFBFAFGGGFGG@GGFGGG@F@;/9BBFFFFFFFFFEFFFBFF/BBF;;AFEFFBFFFFFFFFFFFFFFFFBFFFFFB-;FFFFBFBB/FFFFFFFFFFFFFFB
@M05620:37:000000000-D9766:1:1101:14393:7354 1:N:0:62
ACCACACCTTCTACAATGAGCTGCGTGTGGCTCCCGAGGAGCACCCCGTGCTGCTGACCGAGGCCCCCCTGAACCCCAAGGCCAACCGCGAGAAGATGACCCAGGTGAGTGGCCCGCTACCTCTTCTGGTGGCCGCCTCCCTCCTTCCTGGCCTCCCGGAGCTGCGCCCTTTCTCACTGGTTCTCTCTTCTGCCGTTTTCCGTAGGACTCTCTTCTCTGACCTGCGTCTCCTTTGGAACTCTGCAGGTTCT
+
BBBCBCC>BCBFGFGGGGBGGGHHGGGB4EGFGEFE?EFEDGDGHGGAEEEFFHHHHHGAE@?EFGGGGFGGFHHGGGGHGHGHHGFGDG/BFGHFGHHHHHHHGHH1FFGGGHHFFGGGHHHHHHHHDHHGHHGGGGGHGHHGHGGGGGGGGGGGGGG-;DFGGGFFFFFFFFFFFFFFFFFFFFFFFFFFFFFFFFFFFFFFFFFFFFFFFFFFFFFFFFFF.CFFFFFFFFFFFFFFFFFFFFFFFFF
@M05620:37:000000000-D9766:1:1101:20480:7354 1:N:0:62
GAGGCTGCTTTGGAAGAAACTCATAGATTACTGCAACAGTTCCCCCTGGACCTGGAAAAGTTTCTTGCCTGGCTTACAGAAGCTGAAACAACTGCCAATGTCCTACGGGATGCTACCCGTAAGGAAAGCCTCCTAGAAGACTCCAAGGTAGTAAAACACCTGATGATACAATGGCAAGTAAGTCATTCACTTCCGCTTTAGCACTCTTGTGGATCCAATTGAACAATTCTCAGCATTTGTACTTCTAACTG
+
A@AAAAFBFFFBGBFFAGFEGFHFHHHHHHGGGGGFHHFGHHHHHGEFHFFGHHHBBDGHGGHHHHGGHHHHHHHFHFHHHHHHHHHHHHHHGHH33BGGD4@4BF11/>>FHDF3BGE/>/BFGHF03?3BGEB??GFBFBFGBGH/232@@@GH2<0/<F<1111@11111?00?/?1>1>=111>11111><..<.0=00D0<DGH00.<00/<000:CC00:0:00:0;/F0CFGFFG0C00;9000
@M05620:37:000000000-D9766:1:1101:20463:7362 1:N:0:62
GAGGCTGCTTTGGAAGAAACTCATAGATTACTGCAACAGTTCCCCCTGGACCTGGAAAAGTTTCTTGCCTGGCTTACAGAAGCTGAAACAACTGCCAATGTCCTACAGGATGCTACCCGTAAGGAAAGGCTCCTAGAAGACTCCAAGGGAGTAAAAGAGCTGATGAAACAATGGCAAGTAAGTCAGGCATTTCCGCTTTAGCACTCTTGTGGATCCAATTGAACAATTCTCAGCATTTGTACTTGTAACTG
+
BBCBBAFBFFFFGCGGGGGGGGHHHFHHHHHHHHHHHHHGHFHHHGGGHHHHHHHHGHHHFGHHHHHGHHHHHHHGHHHHHHHHHFFGFHHHHHHGHHHHHHHHHHHHHHHHHHHGHGGFEFHGHHHGFGHHEHHFHHHHHFGHGHHFGHGGHFHGHGHHHGHHHHGHHGHGFHGFGFBFHGFFGGGHHGHEGHGGDFGD0DGHGHHHHHHGHFHHHFHFHGFHHGHHFGFBFFGGGGGGGGGGGCF9FFG
@M05620:37:000000000-D9766:1:1101:10239:7368 1:N:0:62
GCTGCTGCTTTGGAATCAACTCATAGATTCCTGCCCCAGTTCCCCCTGGCCCTGGAAAAGTTTCTTGCCTGGCTTCCAGAAGCTGAAACAACTGCAGGATGCTACCCGTAAGGACAGGCTCCTAGCAGACTCCACGGGAGTAAAAGAGCTGATGAAACAATGGCAAGTAAGTCAGGCATTTCCGCTTTCGCACTCTTGTGGATCCAATTGAACCATTCTCAGCATTTGTACTTGTAACTGACAAGCCCGGG
+
>11>A11BBF3BBFG1ABBGFG1F3DFHH3FGHHC0BABBDFHHHGAB/0BBBF/FG10BBFFHDGGGHHHHHHA0FGH1FFHBB1BEG0BGGGHBGFBGHHHHHHHGG/EHHH0FFGGHHGHGG11BBGHHHH0EGGGGGGB22@FHHHHDHHB1@?0FGHHHHHGGG1?>GHHHHHHHHHFEFGGG0CA<ACHHFGGGFHHGHFHHHHHHH..9BFGFGGGGGGGGFFGFFGGGFGFF0;FFFGGE@@@
@M05620:37:000000000-D9766:1:1101:5274:7396 1:N:0:62
ACCACACCTTCTACAATGAGCTGCGTGTGGCTCCCGAGGAGCACCCCGTGCTGCTGACCGAGGCCCCCCTGAACCCCAAGGCCAACCGCGAGAAGATGACCCAAGCGGGGCGCCCGCTAAGTTTTCTTGTGGCCGCATCCCTCCTTCCCTGCCTCCCGGGAAAACGCCCATTCTGACTTGTTCTTTTTTCTGGCGGTTTCCGGAGGACTCCCTTCCCCTGCCCTCCTCTCCTTTTGGACCCCGGACCCTCT
+
CCCCCCCCFFFFGGGGGGGGGGHHGGGBGGHHHFGFGGGGGHGHHGGGGGGGHHHHHHHGGGGGGGGGGGGHGHHGGGGHGHHHHGGGGGBDGGHHHHH2?GFCH////--;-:C---:90009;9;0;00;.:--9:-;.0/;;;0;/0;9F00;E.--9-.//--;>.;B0000;90;9;900009;9900:--9@D0:.-.--.;9/0./;/////.:A.0../;0;B0B00;-;:/..-----.;./
@M05620:37:000000000-D9766:1:1101:17147:7410 1:N:0:62
ACCACACCTTCTACAATGAGCTGCGTGTGGCTCCCGAGGAGCACCCCGTGCTGCTGACCGAGGCCCCCCTGAACCCCAAGGCCAACCGCGAGAAGATGACCCAGGTGAGTGGCCCGCTACCTCTTCTGGTGGCCGCCTCCCTCCTTCCTGGCCTCCCGGAGCTGCGCCCTTTCTCACTGGTTCTCTCTTCTGCCGTTTTCCGTAGGACTCTCTTCTCTGACCTGAGTCTCCTTTGGAACTCTGCAGGTTCT
+
BBBBBBBBFFFFGGGGGGFGGGHHGGGEEGHHHGGGGGGFGHHHHGGGDGGGHHGHHHHGGGGGGGGGGGGHHHHGGGGHGHHHGGGGGGGGGFHHHHHHHHHFGHHFG?GGGHE@FGGGHHHHHHHHHFHGHHGGGGGHGHHGHGGGGGGGGGGGGGGDCGFGGGFFFFFFFFFFFFFFFFFFFFFFFFFFFFCADFFFFFFFFFFFFFFFFFFEFFFFFFFF/BFFFFFFFFFFFEFFBFFFFFFFFFF
@M05620:37:000000000-D9766:1:1101:5273:7414 1:N:0:62
ACCACACCTTCTACAATGAGCTGCGTGTGGCTCCCGAGGAGCACCCCGTGCTGCTGACCGAGGCCCCCCTGAACCCCAAGGCCAACCGCGAGAAGATGACCCAGGCGAGTGGCCCGCTACCTCTTCTGGTGGCCGCCTCCCTCCTTCCTGGCCTCCCGGAGCTACGCCCTTTCTCACTGGTTCTCTCTTCTGCCGTTTTCCGTAGGACTCTCTTCTCTGACCTGAGTCTCCTTTTGAACTCTGCACGCTCT
+
CCDDCDDDFFFFGGGGGGGGGGHHGGGGHGHHHGGGGGGGGHGHHGGGGGGGHHHHGHHGGGGGGGGGGGGHHHHGGGGHGHHHHGGGGGCGGGHHHHHHHHH/F///A-.FFHHCG-<-/<DGHGG0C;/:GGD@-C.EE/CFBFFG00/CCFGFG.---9.0;;@DF-BFFFFFFF0BBFF9:BFFFFFFFF9.;FEFF.BA..;BFFFFBFB090;0BF0///;BFFFEFB0BAFFFF09;B0.-;A:
@M05620:37:000000000-D9766:1:1101:24507:7420 1:N:0:62
GCTGCTTCTTTTTCATCGAACAAGTTTGACCTCCCGTAGCGAATTCGGCTCTCCTAACCGGTCCTCGCCTTGAAACCAAAAACTACAACAACTACCCATGGCCTTTGTCCTTGTCACTTACCAGCCCGGGACCCCCGCTCGTCCGCGCCCCCGTCTGCCCTCCCGTCCCTCCTCTCAATCTCGTATGCCGTCTTCTGCTTGACCACAAACCGAGAGTCGGAAACGCGAGAACACAGAGAGCAACCCCATGT
+
1>1>>B1BBD3B11BBBFACFG1AB3BD1BBGFFFF0A0AAA///D/B/AEFG0BBB0B/EAEE11//>BEG11BG0GC>///11B1@F//?11BBB>0BBFB>FH1>FF2FGHBBBF11BCG1?F?<>BCGEC/A/@@C-->AC@?ACC@C-EGH.;0CBC.;;.;ABF/9/;0/0;0;CBFEA/BB;-;;AEBF/:BB9-//;9-99-------;/-----/-------/99--//---//---9;-/9
@M05620:37:000000000-D9766:1:1101:20704:7423 1:N:0:62
ACCACACCTTCTACAATGAGCTGCGTGTGGCTCCCGAGGAGCACCCCGTGCTGCTGACCGAGGCCCCCCTGAACCCCAAGGCCAACCGCGAGAAGATGACCCAGGTGAGTGGCCCGCTACCTCTTCTGGTGGCCGCCTCCCTCCTTCCTGGCCTCCCGGAGCTGCGCCCTTTCTCACTGGTTCTCTCTTCTGCCGTTTTCCGTAGGACTCTCTTCTCTGACCTGAGTCTCCTTTGGAACTCTGCAGGTTCT
+
DDDDDDDDFFFFGGGGGGGGGGHHGGGEHGHHHGGGGGGGGHHHHGGGGGGGHHHHHHHGGGGGGGGGGGGHHHHGGGGHGHHHHGGGGGGGGGHHHHGHFHHHAGGDFFGEEHH@---<GHHFHHHHHHH?FH@G?AEEC:GAGFGGG0/FGGGGGAD-BFFBB?@DA=BBBFBFBB:BFFFFFFFFBFFFF::.:FEFFDB...0BFFFFFFF0FFFFFFF//:FBFFFBBF0/:BFBBBFB00..::0
@M05620:37:000000000-D9766:1:1101:13699:7428 1:N:0:62
ACCACACCTTCTACAATGAGCTGCGTGTGGCTCCCGAGGAGCACCCCGTGCTGCTGACCGAGGCCCCCCTGAACCCCAAGGCCAACCGCGAGAAGATGACCCAGGTGAGTGGCCCGCTACCTCTTCTGGTGGCCGCCTCCCTCCTTCCTGGCCTCCCGGAGCTGCGCCCTTTCTCACTGGTTCTCTCTTCTGCCGTTTTCCGTAGGACTCTCTTCTCTGACCTGAGTCTCCTTTGGAACTCTGCAGGTTCT
+
AAAAAAAAFFFFGGGGGGGDG1GFEEGFCEGHFFGGGGGGGHHHHGGGGGGGHHHHHHHGGGGGGEGGGGGGHFHGGGGHEFHHHGF<CGCCCGCHGGHHHHGHGHHHHHHGGHHGGGGGHGHHHHHHHHGGHGGGGGGHGHHGHGGGGGGGGGGGGGGGGGGGGG@F@@FFFFFFFFFFFFFFFFFFFFFFFF@FFFFFFFFFFFFFFFFFFFFFFFFFFFFF/FFFFFFFFFFFFFFFFFFFFFFFFFF
@M05620:37:000000000-D9766:1:1101:8079:7446 1:N:0:62
GAGGCTGCTTTGGAAGAAACTCATAGATTACTGCAACAGTTCCCCCTGGACCTGGAAAAGTTTCTTGCCTGGCTTACAGAAGCTGAAACAACTGCCAATGTCTTCTAGGCTGAACCACTGGCTGCCAGAATCCTCGAAGCGACCAAAAGAGTCCACGAGATAATGCCAACCAAGCAAGTCAGTCCGGCCTTACCACTTTCGCAGTTTTGAGTCAACAATTGCCACCATCTGCGCTTTTTACTTTGAACCTG
+
>>1>AAFAFFFFGGGG1FFFGFAGGGGHHBFBGG11FHGDFHHHHGGGHGFHHE0FFHFHGGHHHHHHHHHHHGA1FGGGGHHHHEGEHB?GHHHHHHHHBGBGHBFF1GFHA11?B/1@0?B/?0BF0B11BGH?/0?<//<<>F//@FG@<111CC/?/1<FH1F11.>..0<00><GH0DDC.@C-=G0:;0;C0CCG.;..09;..90009CBAFF00C0BF.9;C00-;-9:;/-;/;9B/9/;;-
@M05620:37:000000000-D9766:1:1101:23458:7464 1:N:0:62
ACCACACCTTCTACAATGAGCTGCGTGTGGCTCCCGAGGAGCACCCCGTGCTGCTGACCGAGGCCCCCCTGAACCCCAAGGCCAACCGCGAGAAGATGACCCAGGTGAGTGGCCCGCTACCTCTTCTGGTGGCCGCCTCCCTCCTTCCTGGCCTCCCGGAGCTGCGCCCTTTCTCACTGGTTCTCTCTTCTGCCGTTTTCCGTAGGACTCTCTTCTCTGACCTGAGTCTCCTTTGGAACTCTGCAGGTTCT
+
AA?AAA1AFFCDEGG13ABG1G1F0EEFH0FGHGF0A/E/EHHHHG?EE/E/G1FGHGGGGGGG/E/EGGGHHHCEGGG/FHHA/FGGG/>CGFHHBDHHHHHHGFFFHHHGGHHGGGGGHHHHHGHHHHHGHHGCCCGHEGH.:BFGGGGGGGGGGB@GG?FFGG@F@@FFFFFFFFFFFFFFFFFFFFFFFF@FFFFFFFFFFFFFFFFFFFFFFFFFFFFFFFFFFFFFFFFFFFFFFFFFFFFFFFF
@M05620:37:000000000-D9766:1:1101:12401:7473 1:N:0:62
ACCACACCTTCTACAATGAGCTGCGTGTGGCTCCCGAGGAGCACCCCGTGCTGCTGACCGAGGCCCCCCTGAACCCCAAGGCCAACCGCGAGAAGATGACCCAGGTGAGTGGCCCGCTACCTCTTCTGGTGGCCGCCTCCCTCCTTCCTGGCCTCCCGGAGCTGCGCCCTTTCTCACTGGTTCTCTCTTCTGCCGTTTTCCGTAGGACTCTCTTCTCTGACCTGAGTCTCCTTTGGAACTCTGCAGGTTCT
+
BAABBBCCFFFFGGGGGGGGGGHHGGGEGGHHHGGGGGGGGHHHHGGGGGGGHHHHHHHGGGGGGGGGGGGEHGHGGGGHGGHHHGGGGGGGGGHHHHGHHHHHGHHHHHHGGHHGGGGGHHHHHHHHGHHGHGGGGGGHGHHGHGGGGGGGGGGGGGGGGGGGGGFFFFFFFFFFFFFFFFFFFFFFFFFFFFCFFFFFFFFFDFEFFFFFFFFFFFFFFFFFBFFFFFFFFFFFFFFFFFFFFFFFEFB
@M05620:37:000000000-D9766:1:1101:26316:7490 1:N:0:62
ACCACACCTTCTACAATGAGCTGCGTGTGGCTCCCGAGGAGCACCCCGTGCTGCTGACCGAGGCCCCCCTGAACCCCAAGGCCAACCGCGAGAAGATGACCCAGGTGAGTGGCCCGCTACCTCTTCTGGTGGCCGCCTCCCTCCTTCCTGGCCTCCCGGAGCTGCGCCCTTTCTCACTGGTTCTCTCTTCTGCCGTTTTCCGTAGGACTCTCTTCTCTGACCTGAGTCTCCTTTGGAACTCTGCAGGTTCT
+
BBBBBBBBFFFFGGGGGGGBGDHFGEEAAEHHHGGGGGGGDGAGHEEEEFGGHHHHHFHGGGGGGFGGGGGGGFHGGGGHEGHHHGEECBCCCGHHHHHHHH/FFGHDGFGFGHHGGGGGHHHHHHFHHFHGHFGGGGGHGHHGHGGGGGGGGGGGGGGG@BFGGGBFBBFFFFFFFFFFFFFFFFFFFFFFFFBFFFFFFFFEFFFFFFFFFFFFFFFFFFFFFBFFFFFFFFFFFFFFFFFFFFFFFFF
@M05620:37:000000000-D9766:1:1101:26336:7496 1:N:0:62
ACCACACCTTCTACAATGAGCTGCGTGTGGCTCCCGAGGAGCACCCCGTGCTGCTGACCGAGGCCCCCCTGAACCCCAAGGCCAACCGCGAGAAGATGACCCAGGTGAGTGGCCCGCTACCTCTTCTGGTGGCCGCCTCCCTCCTTCCTGGCCTCCCGGAGCTGCGCCCTTTCTCACTGGTTCTCTCTTCTGCCGTTTTCCGTAGGACTCTCTTCTCTGACCTGAGTCTCCTTTGGAACTCTGCAGGTTCT
+
ABABAAAAFFFFGGGB5DGFDGBFFGGG42AGGFF222A22B2FHGFEB1EC5BFFFGHGFE0EEEEEEGAEGGHGGGEC/GHHGGE/B<<>CDH222>FHHHCFHFHHG<FFCGGGCGGHHHHHHHBDGF?CFFGGFGHGHFGHGGGGGFGGGGEG.ABFGAFGGFFFFFFFFFFFF9FFFFFFFFFFFFFFFFADFFFFFFFA?FFFFFFFFFFFF/FFFFFFFFFFFFFFFBBFFFFFFBFFB.:;FB
@M05620:37:000000000-D9766:1:1101:17672:7506 1:N:0:62
AGTGCCAGCTCTCAATCGCACAGGGGACCCAGGGCCTGGCCCCTCCATCCAGAAAACCTATGACCTCACCCGCTACCTGGAGCACCAACTCCGCAGCTTGGCTGCCACCTATGTGAGTATCCAGCGCAGGAATCTGGGAGTTGGGGAGGAGTGAGGAGTTGGGGAAAGACAGTCCTAACCGTGGAGGGTTCTGGTAAATGATGGGGTGAGGAGGGGCTCTTTGGCTCCCACCAGTCCCCCTGTCTGGTCTA
+
AAAAAFFFAFFFGEGGGAF1A0BF0ABAAEGHFBEGFFFG0FEHGGGHFGGH1F1BGEHHGB2FHHC1FFCEEECFH1BBGGG?>G>GEBGHGE?EGFHGE0G//0BFGAGHHHGFHG21BDDBFG/BC/FFFFHHHEFF/0GGCCEGGC?CFFFHBAG/<FCCCEFFHF:GCBGBCGFF?CCABGGG;:FFGG9CFGFB9;BFFFF@FFFFBF@;?>EFFFFEFFFFEFFBAAB9/BEB@EFBFF/9;BB
@M05620:37:000000000-D9766:1:1101:24128:7538 1:N:0:62
AGTGCCAGCTCTCAATCGCACAGGGGACCCAGGGCCTGGCCCCTCCATCCAGAAAACCTATGACCTCACCCGCTACCTGGAGCACCAACTCCGCAGCTTGGCTGGGACCTATGTGAGTATCCAGCGTAGGAATCTGGGAGTTGGGGAGGAGTGAGGAGTTGGGGAAAGACAGTCCTAACCGTGGAGGGTTCTGGTAAATGATGGGGTGAGGAGGGGCTCTTTGGCTCCCACCAGTCCCCCTGTCTGGTCTA
+
ABAAAFFFBFFFGDGGGGGCGGHGGGEEGGHHFGGGGGHHHHGHGGHHHHHHHHHFHGHHHHHHHFHHHHHGG>EGHHHHFGHHHHGFEHHHFGGGGHHHGHHGGGHHGHHHHHHHHHHHHHHHHGGGGGHHHHHHHHFGGHHHGGFGGGEHHHHHFGHHHHGGGGHHHHHHHHHHHHHHGGGGGGGGEGGGGGFGGGGGGGGGGGFFFFFFFFFFFFFFFFFFFFFFFFFFFFFFFFFFFFFFFFFFFFF
@M05620:37:000000000-D9766:1:1101:6260:7538 1:N:0:62
ACCACACGTTCTACAATGCGCTGCGTGCGGCTCGCGAGGAGCACCCCGTGCTGCTGACCGAGGCCCCCCTGAACCCCAAGGCCAACCGCGCGAAGATGACCCAGGTGCGTGGCCCGCTACCTCTTCTGGTGGCCGCCTCCCTCCTTCCTGGCCTCCCGGTGCTGCGCCCTTTCTCACTGGTTCTCTCTTCTGCCGTTTTCCGTAGGACTCTCTTCTCTGACCTGCGTCTCCTTTGGAACTCTGCAGGTTCT
+
A@AAAAA1BCFAGFGAAGFAFAEEGEA00AA/B/AA/AEE/GHCGGG/>???1F1BFH0//>/EG/EEGE/CGFFGG?<GE/FHHG<BGG/>-AC.1=0<<G.CEHF0<E.@:C.--AA?FG09C0C;FF/..F@?-.9.AFB9-/9:B/F?-/9--A@-;-9B/--9-;//BFFFB/:99B9/999/FFFFFF@AAFFF9ABAFFEB/99B9B/9BFFEFFFF?@F@B-FFBFFFFFFFFFFFFFFFFFF
@M05620:37:000000000-D9766:1:1101:12724:7559 1:N:0:62
ACCACACCTTCTACAATGAGCTGCGTGTGGCTCCCGAGGAGCACCCCGTGCTGCTGACCGAGGCCCCCCTGAACCCCAAGGCCAACCGCGAGAAGATGCCCCAGGTGGGGGGCCCGCTCCCTCTTCTGTTGGCCGCCTCCCTCCTTCCTGGCCTCCCGGAGCTGCGCCCTTTCTCACTGGTTCTCTCTTCTGCCGTTTTCCGTAGGACTCTCTTCTCTGACCTGAGTCTCCTTTGGAACTCTGCAGTTTCT
+
CCCCCDCCFFFFGGGGGGBGGGHHGGGBAEHHHGGGGGGGGHHHHGGGGFGGGHGHHHHEGGFGGGGGGGGHGHHGGGGHGHHHHGGGGGCGGGHGFH2FH//?/?1//->-;D>--;-;.//;;99B0:B.B0-;-.;EA/B.B0B/BF/AA0AE.A----90B-;D-@FFB0B000;/:99B090BFBF0;0-;DF.BB.B;DA09/990:9990000;BBFB/;B0F0BFBF/00099B009B0;0:B
@M05620:37:000000000-D9766:1:1101:12704:7560 1:N:0:62
ACCACACGCTCTACAATGCGCTGCGTGCGGCGCGCGAGGAGCACCCCTTGCTGCTGACCTAGGCCCCCCTGAACCCCAAGGCCAACCGCGCGAAGATGACCCAGGTGCGTGGCCGGGTACCTCTTATGGTGGCCGCATCCCTCCTTCCTGGCCTCCCGGTGGTGCGCCCTTTCTCCCTGGTTCTCTCTTCTGCGGTTTTCCGTAGGACTCTCTTTTCTGACCTGCGTCTCCTTTGGAACTCTGCAGGTTCT
+
>>>AAAA11>>ABB1BFG1EEE0EAB0AA/EAA/AA/>/>EFE0BEE/0BB@1B1FB0F1B1>FFEEEG//BEHECF/CFGHGHHGGGGGGGCGG.FFFHFH.C.CGC-CC@@G-;-;-9;C0FF0C0/;0AAA---.;FFFF--:BBFFF?-/9AE?@9---9B@@B@@B/9/B:BFBA/B//9BBB///;/--;;?E9B9F-;BFF9/BFFF9B////;//----;9BFFFFFB//;////;/;9-9//
@M05620:37:000000000-D9766:1:1101:7531:7590 1:N:0:62
AGTGCCAGCTCTCAATCGCACAGTGTTTGGTCCATCTCCCGCCCTTAGCTCGGAAGAGCACACGTCTGAACTCCAGTCACGAATTCGAATCTCGTATGCCGTCTTCTGCTTGACAAAAAACCAACCAAAGTAATCTGCGAGCTTGGGAGCAGTCACGATTCTGCGAAAGACAGCCGTAAACGTAGATTGTGCTGTAACATTAGGGCTTGACGACGGTCACGTTATCCTCGATCATTCCTCTGCTGCTTCAA
+
ABAABFFFBFFFG4GGGFGFGGHABD6BA2BF3BD5DDBAAEEGEGHHGFHDEGA1FGFGCGHA1?2BDGH5B3GF5FE@?1E?1B141BE4BB?E3?@BE?>GG?BFHHHH034B20?<//??/////22>2@2@22//>//10/....<0=111....=00<--<<;:GFG..-...:0...9;00090;00;090;;0000./9.-.0:.-9-.:./.;9../9/9../.;//;;99//9/////:/;
@M05620:37:000000000-D9766:1:1101:21693:7600 1:N:0:62
ACCACACCTTCTACAATGAGCTGCGTGTGGCTCCCGAGGAGCACCCCGTGCTGCTGACCGAGGCCCCCCTGAACCCCAAGGCCAACCGCGAGAAGATGACCCAGGTGAGCGGCCAGCTACCTCTTCTGGTGGCCGCCTCCCTCCTTCCTGGCCTCACGGAGCTGCGCCCTTTCTCACTGGTTCTCTCTTCTGCCGTTTTCCGTAGGACTCTCTTCACTGACCTGAGTCTCCTTTGGAACTATGCAGGATCT
+
CCCCCCCCFFFFGGGGGGGGGGHHGGGGHGGHHGGGGGGGGHHHHGGGGGGGEGHHHHHGGGFGGGGGGGGHHHHGGGGHGHHHHGGGGGGGGGGGHHHFH2?/?GFGH1<CGC@EGFHHHHHHGHHG00<CF.@FGGGHGHHGGGBFFFFGGGG0E9?CDG.;BCAADFB0;B09BFFF0FFFFFFFFFFFFBBAAFF0BDFA..9BFFFFFFF0;09B0BF//9BFFFFFF00/;0090BFBB0..;/B
@M05620:37:000000000-D9766:1:1101:14520:7609 1:N:0:62
ACCACACCTTCTACAATGAGCTGCGTGTGGCTCCCGAGGAGCACCCCGTGCTGCTGACCGAGGCCCCCCTGAACCCCAAGGCCAACCGCGAGAAGATGAGTGAGTGGCCCGCTCCCTCTTCTGGTGGCCGCCTCCCTCCTTCCTGGCCTCCCGGCGCTGCGCCCTTTCTCACTGGTTCTCTCTTCTGCCGTTTTCCGTAGGACTCTCTTCTCTGCCCTGAGTCTCCTTTGGAACTCTGCCGGTTCTCGATC
+
CBBCCCCBFFFFGGGGGGGGGGHHGGGBCEHHHGFGGGGGDHHHHGGGDGGGGHGHHHHFGGCGGGGGGGGEHHHGGGGHGHHHHGGGGGCGGGHGHGHHHHHHHHGGH?CGG@EGHHHHHHFHGHGHHGGGGGHGHHGHHHHHHHGGGGGGGGAGGGGFFFFFFFFFFFFFF0/;;FFFFFFFFFF9FD;DFFFFFFFDFFFFBFFFFFFFFFFFFFFFFFFFFFFFFFFFFFFFBBB0;>CFFF;A0;.
@M05620:37:000000000-D9766:1:1101:16366:7625 1:N:0:62
GAGGCTGCTTTGGAAGAAACTCATAGATTACTGCAACAGTTCCCCCTGGACCTGGAAAAGTTTCTTGCCTGGCTTACAGAAGCTGAAACAACTGCCAATGTCCTACAGGATGCTACCCGTAAGGAAAGGCTCCTAGAAGACTCCAAGGGAGTAAAAGAGCTGATGAAACAATGGCAAGTAAGTCAGGCATTTCCGCTTTAGCACTCTTGTGGATCCAATTGAACAATTCTCAGCATTTGTACTTGTAACTG
+
CBCCCDFCFFFFGGGGGGGGGGHHHHHHHHHHHHGHGHGGGGGHHGGGHHHHHHHHHHHHGHHHHHHHHHHHHHHGGHHHHHHHHFFHGHHHHHHHHHHHHHHHHHHHHHHHHHHHHHGEFGHHHHHGFGHHGHHGHGHHHGHHHFHGDHGGGHHHGFHHHHFHHHHHHHHHGHHHHGFFGHFHHGHHHHHHHHGGFGGDDGHHHHHHHFHGHHHHFCGHHHHHHHHHHHGFGGGGGHHGGGGGFCBFFGG
@M05620:37:000000000-D9766:1:1101:18973:7643 1:N:0:62
ACCACACCTTCTACAATGAGCTGCGTGTGGCTCCCGAGGAGCACCCCGTGCTGCTGACCGAGGCCCCCCTGAACCCCAAGGCCAACCGCGAGAAGATGACCCAGGTGAGTGGCCCGCTACCTCTTCTGGTGGCCGCCTCCCTCCTTCCTGGCCTCCCGGAGCTGCGCCCTTTCTCACTGGTTCTCTCTTCTGCCGTTTTCCGTAGGACTCTCTTCTCTGACCTGAGTCTCCTTTGGAACTCTGCAGGTTCT
+
BBBBBBBBFFFFGGGGGG5GGGHHGGGEHGHHHGGGGGGGGHHHHGGGGGGGHHHHHHHGGGGGGGGGGGGHGHHGGGGHGHHHHGGGGGCFGGHHHHHHHHHHGHHHHHHGGHHGGGGGHHHHHHHHHHHGHHGGGGGHGHHGHGGGGGGGGGGGGGGGGGGGGGFFFFFFFFFFFFFFFFFFFFFFFFFFFFFFFFFFFFFFFFFFFFFFFFFFFFFFFFFFFFFFFFFFFFFFFFFFFFFFFFFFFFF
@M05620:37:000000000-D9766:1:1101:25421:7646 1:N:0:62
ACCACACCTTCTACAATGAGCTGCGTGTGGCTCCCGAGGAGCACCCCGTGCTGCTGACCGAGGCCCCCCTGAACCCCAAGGCCAACCGCGAGAAGATGACCCAGGTGAGAGGCCCGCTACCTCTTCTGGTGGCCGCCTCTCTCCTTCCTGGCCTCCCGGAGCTGCGCCCTTTCTCACTGTCTCTCTCTTCTGCCGTTTTCCGTATGACTCTCTTCTCTGACCTGAGTCTCCTTTGGAACTCTGCAGGTTCT
+
AAAAAAAAFFFFGGGGGGGDGAG1EAEEHCAGGFFEGGA/BCHHH//EEEGGHHHHH0EE@EEGGEEEGCGHHG/?E/ECFHFHHFGE?/<B/CFFGDGD10<</1??G11//?A-AC--<000==00<0/.<<--;.;/:00/;0;B00/.;0FA..---:9BF-9--;/;B/9;/////;;/FF/9B////9-9A9-9BA9F-//:FFFF/BF9/:///;BB/-;B/BBBF////9BB/B//;/--;//
@M05620:37:000000000-D9766:1:1101:18963:7659 1:N:0:62
ACCACACCTTCTACAATGAGCTGCGTGTGGCTCCCGAGGAGCACCCCGTGCTGCTGACCGAGGCCCCCCTGAACCCCAAGGCCAACCGCGAGAAGATGACCCAGGTGAGTGGCCCGCTACCTCTTCTGGTGGCCGCCTCCCTCCTTCCTGGCCTCCCGGAGCTGCGCCCTTTCTCACTGGTTCTCTCTTCTGCCGTTTTCCGTAGGACTCTCTTCTCTGACCTGAGTCTCCTTTGGAACTCTGCAGGTTCT
+
CBBBCCCBFFFFGGGGGGGGGGHHGGGGHGHGHGGGGGGFGHHHHGGGEGGGHHHHHHHGGGGGGGGGGGGHHHHGGGGHGHHHHGGGGGGGGGHHHGHHHHHHGHHHHHHGGHHGGGGGHHHHHHHHHHHGHHGGGGGHGHHGHGGGGGGGGGGGGGGGGGGGGGFFFFFFFFFFFFFFFFFFFFFFFFFFFFFFDFFFFFFFFFFFFFFFFFFFFFFFFFFFFFFFFFFFFFFFFFFFFFFFFFFFFFF
@M05620:37:000000000-D9766:1:1101:14692:7675 1:N:0:62
ACCACACCTTCTACAATGAGCTGCGTGTGGCTCCCGAGGAGCACCCCGTGCTGCTGACCGAGGCCCCCCTGAACCCCAAGGCCAACCGCGCGAAGATGACCCAGGTGAGTGGCCCGCTACCTCTTCTGGTGGCCGCCTCCCTCCTTCCTGGCCTCCCGGAGCTGCGCCCTTTCTCACTGGTTCTCTCTTCTGCCGTTTTCCGTAGGACTCTCTTCTCTGACCTGCGTCTCCTTTGGAACTCTGCAGGTTCT
+
BBBBBBBBFFFFGGGGFGFGGGHHGGGB4AGFFFFE?EEEDHHHHGGGEEGGGHGHGHHEEC?FGGGGGGGHHHHGGGGHGHHHHGGGGG/BDGGGBGHHHHHHGHH1GGHGGHHGGGGGHHHHHHHGDHHGHHGGGGGGGGGGGGGGGGGGGGGGGGG:?DFFFFFFFFFFFFFFFFFFFFFFFFFFFFFFFFFFFFFFFFFFFFFFFFFFFFFFFFFFFFFF.9DDFFFFFFFFFFFFFFFEBFFFFFF
@M05620:37:000000000-D9766:1:1101:24946:7676 1:N:0:62
GAGGCTGCTTTGGAAGAACCTCATAGATTACTGTAACAGTTCCCCCTGGACCTGGAAAAGTTTCTTGCCTGGCTTACAGAAGCTGAAACACCTGCCAATGTCCTACAGGATGCTACCCGTAAGGAAAGGCTCCTAGAAGACTCCAAGGGAGTAAAAGAGCTGATGAAACAATGGCAAGTAAGTCAGGCATTTCCGCTTTAGCACTCTTGTGGATCCAATTGAACAATTCTCAGCATTTGTACTTGTAACTG
+
A?AAAAC1BFDFGGCGC1FAB01FBGGFHGHHHGHFHFHFHHFHHGG/ABFFBFGABFGGGGFHGGABFGDGHHGHHHHFCGGGFHHFHHC/FGFBFBHHHHBFGHHHEHFFHHBGH0?EEGHHHGHEFGFEFBGGHFFHFHGHFHHGGHGGHHHGHGFFGHHHGHHHGHHHHHFHHGGGHHGHHHHHFGGHDHGG?ACGHDG<G/=DGGHGHG0:;CGHHHHGCCH:<;BFGGGBFFGFFCFGFFFGGGG
@M05620:37:000000000-D9766:1:1101:25987:7680 1:N:0:62
GAGGCTGCTTTGGAAGAACCTCATACAGTACTGCAACAGTTCCCTTTGGACCTGGAAAAGGTTCTTGCCTGGCTTACAGAAGCTGAAACACCTGCAGAATGCTACCCGTCAGGAAAGGCTCCTCGCAGACTCCACGAACGTACCAAAGCTGCTGACAAAATAACAAGTAAGTACGGCATTACCGCTTTAGCACTCTTGTGGATCCAATTGCACAATTATCAGCATTTGTACTTGTAACTGCCAAGCAAGGG
+
BABBBBFAFFFFGEGGFGGGGGCGH5AAADFGDBA43B2FGG5F55B5A3BG2BEG33B31BA3FDB5BGHHH2FBBFFGGCGGHFBBGF1BGFFG33BBBGFFF?FEF11E2@B?BGHG0FF2?/<?/0BFG32?///>?<//@2/22@F2@GHG1GFFG11??1?111>=1>.>AACH0==C@DGG0=CCGH/CGHHGGHH0:::GHF;FFFFF0;;00;0BCBFBF0CFFFGGFGFB0;/9=.;/;AD
@M05620:37:000000000-D9766:1:1101:9231:7686 1:N:0:62
ACCACACCTTCTACAATGAGCTGCGTGTGGCTCCCGAGGAGCACCCCGTGCTGCTGACCGAGGCCCCCCTGAACCCCAAGGCCAACCGCGAGAAGATGACCCAGGTGCGTGGCCCGCTACCTCTTCTGGTGGCCGCCTCCCTCCTTCCTGGCCTCCCGGCGCTGCGCCCTTTCTCACTGGTTCTCTCTTCTGCCGTTTTCCGTAGGACTCTCTTCTCTGACCTGCGTCTCCTTTGGAACTCTGCAGGTTCT
+
CCCCCCCCFFFFGGGGGGGGGGHHGGGGHGHHHGGGGGGGGHHHHGGGGGGGHHHHHHHGGGGGGGGGGGGHHHHGGGGHGHHHHGGGGGGGGGHHHHHHHGFA/=F1>/DFGH<ACC-<CDGFHGGFGDGGGHGGGGGHAFGGFFGGGG/?FGGGGA9-:B@DFFFFFFFFFFFBFFFFBFFFFFFFFFFFFFFFFFFFFFFFF.BFFFBFFFB0:BFBFFFFFFFFFFFFFFFFFFFFFFEFFFA9FFF
@M05620:37:000000000-D9766:1:1101:9240:7704 1:N:0:62
ACCACACCTTCTACAATGAGCTGCGTGTGGCTCCCGAGGAGCACCCCGTGCTGCTGACCGAGGCCCCCCTGAACCCCAAGGCCAACCGCGAGAAGATGACCCAGCTGAGTGGCCCGCTACCTCTTCTGGCGGCCGCCTCCCTCCTTCCTGGCCTCCCGGCGCTGCGCCCTTTCTCACTGGTTCTCTCTTCTGCCGTTTTCCGTAGGACTCTCTTCTCTGACCTGCGTCTCCTTTGGAACTCTGCAGGTTCT
+
CCCCCCCCFFFFGGGGGGGGGGHHGEGAGEHHHGGGGGGGGHHHHGGGGGGGHHHHHHHGGGGGGGGGGGGHHHHGGGGHGHHHHGGGGGGGGGHHHHH222C/01?1?11//?=ADG@->0<00D0<00<::CF?DDGA./CFGFGGGG/;FGFFE.---9C-9@-ABBBFFFFFFFFF0;9BF0FFFFFFFF-ADFFFFDB...0;FF0FBF09BFB0FFFB.9A-:FFFFF0FE0;BFFFFFF.;0BB
@M05620:37:000000000-D9766:1:1101:25194:7708 1:N:0:62
AGTGCCAGCTCTCAATCGCACAGGGGACCCAGGGCCTGGCCCCTCCATCCAGAAAACCTATGACCTCACCCGCTACCTGGAGCACCAACTCCGCAGCTTGGCTGGGACCTATGTGAGTATCCAGCGTAGGAATCTGGGAGTTGGGGAGGAGTGAGGAGTTGGGGAAAGACAGTCCTAACCGTGGAGGGTTCTGGTAAATGATGGGGTGAGGAGGGGCTCTTTGGCTCCCACCAGTCCCCCTGTCTGGTCTA
+
AAAABFFFBFFFGGGGGGEFGGHHGGEGGGHHGGGGGGHHHHGHGGHHHHHHFHHHHGHHHHGHHHHHHHHGGEGGHHHHFGGGHHHEFHFGFGGGGHHHGHHGGGHHGGHHHHHHHHHHHHHHHGGGGGHHHHHHHHHGGHHHGGGGGGGHHHHHHGHHHHGGGGHHGHHHHHHHHHHHGGGGGGGGEFGGGGGGGGGGGGGGGGFFFFFFFFFFFFFFFFFFFFFFFFFFFFFFFFFFFFFFFFFFFFF
@M05620:37:000000000-D9766:1:1101:4738:7711 1:N:0:62
AGTGCCAGCTCTCAATCGCACAGGGGACCCAGGGCCTGGCCCCTCCATCCAGAAAACCTATGACCTCACCCGCTACCTGGAGCACCAACTCCGCAGCTTGGCTGGGACCTATGTGAGTATCCAGCGTAGGAATCTGGGAGTTGGGGAGGAGTGAGGAGTTGGGGAAAGACAGTCCTAACCGTGGAGGGTCCTGGTAAATGATGGGGTGAGGAGGGGCTCTTTGGCTCCCACCAGTCCCCCTGTCTGGTCTA
+
BBABBFFFBFFFGFGGGGGGGGHHGGGGGGHHGGGGGGHHHHGHGGHHHHHHHHHHHGHHHHHHHHHHHHHGGEEGHHHHHHHHHH1FEHHHGGGGGHHHGHHGGGHHGHHHHHHBFHHHHHFFHGGGGGEGHHHHHH0FGHHHGG.<D<CGHBGHCGHHHGGGCACHCGGHHHHHHHHHGGGGDGGGGFGGGGFGGGGGGGGGGGFDFFFFFFFFFFFFFFFFFFFFFFFFFFFFFFFFFFFFFFFFFFF
@M05620:37:000000000-D9766:1:1101:25176:7716 1:N:0:62
AGTGCCAGCTCTCAATCGCACAGGGGACCCAGGGCCTGGCCCCTCCATCCAGAAAACCTATGACCTCACCCGCTACCTGGAGCACCAACTCCGCAGCTTGGCTGGGACCTATGTGAGTATCCAGCGTAGGAATCTGGGAGTTGGGGAGGAGTGAGGAGTTGGGGAAAGACAGTCCTAACCGTGGAGGGTTCTGGTAAATGATGGGGTGAGGAGGGGCTCTTTGGCTCCCACCAGTCCCCCTGTCTGGTCTA
+
111>ADBFAFFFFFGGGCGGCGCCC0EGGGCHG00BF/A0AAEGCEBGFGFFFBBGFEHHHHHHHFGHHHHGGGGEHHHHHHHHHHHHGHHHCEGGGHGHGHGGGGHHGHGHHHHGHGHHHHHHHGGGGGHHHHHHHHHGEHHHGGGGGGCHHHHHHGHHHG?CECEHHHHHHHHHHHHHGEGGGGGG;FFGGGGGGGGGGGGGGGB@EFFFFF@@@@FFFFFFFFFFFFFFFFFFFFFF?EFFFFFFFFF
@M05620:37:000000000-D9766:1:1101:14213:7724 1:N:0:62
ACCACACCTTCTACAATGAGCTGCGTGTGGCTCCCGAGGAGCACCCCGTGCTGCTGACCGAGGCCCCCCTGAACCCCAAGGCCAACCGCGAGAAGATGAGTGGCCTGCTCCCTCTTCTTGTTTCCCAGGTGAGTGGCCCGCTCCCTCTTCTGGTGGCCGCCTCCCTCCTTCCTTTCCTCCCGGCGCTGCGCCCTTTCTCCCTGGTTCTCTCTTCTGCCGTTTTCCGTCGGACTCTCCTCTCTGACCTGAGT
+
AAAB>AA>C4CFDFFGGG5BGGHHGEG24BFBBAFE22AEEGCGGEEAEEBFDGFGHHHAE0?>FGGGGGFGBGHGGGGHGGFHHGFE>B<>CGHEGHD?@<A/?1??F<???FGGHH11F10F1F1<FGG0<0<<CGHCFGGG.;CHHHHHGHGDGCDGGGGGFFFGGGFFG00;BFBB.9-D--BBD9-ACAFF;BFBFFFEBFBFFFFFFFFFFF@;9BF9:A/;BF;DA9;B//;;FFFFF/;B/9;
@M05620:37:000000000-D9766:1:1101:15328:7731 1:N:0:62
ACCACACCTTCTACAATGAGCTGCGTGTGGCTCCCGAGGAGCACCCCGTGCTGCTGACCGAGGCCCCCCTGAACCCCAAGGCCAACCGCGAGAAGATGACCCAGGTGAGTGGCCCGCTACCTCTTCTGGTGGCCGCCTCCCTCCTTCCTGGCCTCCCGGAGCTGCGCCCTTTCTCACTGGTTCTCTCTTCTGCCGTTTTCCGTAGGACTCTCTTCTCTGACCTGAGTCTCCTTTGGAACTCTGCAGGTTCT
+
BBBBBBABFFFFGGGGGGGGGGHFFFGEHGHHHGGEEGGCGHHHHGGGEEGGHHGHHHHGGGGGGGGGGGGHHHGGGGGHGHHHGGGGGGGGGGHHHHHHHHHGACGHH1GGGHHGGGGGHHHHHHGHFGH?HHCGGGGHGHHCHGGGGGEFGFFGGGGGGGGGGGFFFFFFFFFFFFFFFFFFFFFFFFFFFFFDDFFFFFFEDAFFFFFFFFFFFFFFFFFF/FFFFFFFFFFBFFFFFFFFFF?AFFF
@M05620:37:000000000-D9766:1:1101:17749:7740 1:N:0:62
ACCACACCTTCTACAATGAGCTGCGTGTGGCTCCCGAGGAGCACCCCGTGCTGCTGACCGAGGCCCCCCTGAACCCCAAGGCCAACCGCGAGAAGATGACCCAGGTGAGTGGCCCGCTACCTCTTCTGGTGGCCGCCTCCCTCCTTCCTGGCCTCCCGGAGCTGCGCCCTTTCTCACTGGTTCTCTCTTCTGCCGTTTTCCGTAGGACTCTCTTCTCTGACCTGAGTCTCCTTTGGAACTCTGCAGGTTCT
+
BBBBBBBBFFFFGGGGGGGGGFHHGFGEHGHHHGGGGGGGGHHHHGGGEGGGHHHHHHHGGGGGGGGGGGGHHHHGGGGHGHHHHGGGGGGGGGGHHHHHHHHHGHHHHHHGGHHGGGGGHHHHHHHHHHHGHHGGGGGHGHHGGGGGGGGGGGGGGGGGGGGGGGFFFFFFFFFFFFFFFFFFFFFFFFFFFFFFFFFFFFFFDFFFFFFFFFFFFFFFFFFFFFFFFFFFFFFFFFFFFFFFFFFFFFF
@M05620:37:000000000-D9766:1:1101:17769:7742 1:N:0:62
ACCACACCTTCTACAATGAGCTGCGTGTGGCTCCCGAGGAGCACCCCGTGCTGCTGACCGAGGCCCCCCTGAACCCCAAGGCCAACCGCGAGAAGATGACCCAGGTGAGTGGCCCGCTACCTCTTCTGGTGGCCGCCTCCCTCCTTCCTGGCCTCCCGGAGCTGCGCCCTTTCTCACTGGTTCTCTCTTCTGCCGTTTTCCGTAGGACTCTCTTCTCTGACCTGAGTCTCCTTTGGAACTCTGCAGGTTCT
+
CCCCCCBCFFFFGFGGGGGCGGHHGEGGHGHHHGGGGGGGGHHHHGGGGGGGFGHHHHHGEGGGGGGGGGGEFHHGGGGHGHHHHGGGGGCGCGHHHHBGHHHHGHHHGFGGGHHGGGGGHGHHHHHFGHFDHHGGGGGHGHHGHGGGGEFGGGGGGGA-ADGGGCFFFFFFFFFFFFFBBFFFFFFFFFFFFFFFFFFFFFFFFFFFFFFFFFFFFFFFFFFFEBFFFFFFFFFFFFFFFFFFFFFFBFF
@M05620:37:000000000-D9766:1:1101:23326:7753 1:N:0:62
AGTGCCAGCTCTCAATCGCACAGGGGACCCAGGGCCTGGCCCCTCCATCCAGAAAACCTATGACCTCACCCGCTACCTGGAGCACCAACTCCGCAGCTTGGCTGGGACCTATGTGAGTATCCAGCGTAGGAATCTGGGAGTTGGGGAGGAGTGAGGAGTTGGGGAAAGACAGTCCTAACCGTGGAGGGTTCTGGTAAATGATGGGGTGAGGAGGGGCTCTTTGGCTCCCACCAGTCCCCCTGTCTGGTCTA
+
AAAABFFFAFFFGGGGGGFGGGHHGEGGGGDEGGGGGGHHHHGGFGFHHHGHHHHHHGFHHFHHHHGHHF1FEFEGHFHGHHHGGHHHGFHHGG@FGGHHGFHGE/GGGHCHFDGBD3FFGH3DH/?/>B2G2<11<0CFC0GCD-FCGGG0<0<CCEGB0<A-:.CCHBC/<GF0C:/C?FE?E.CBGGFBF00;9;FB9FGGGB99AA./AA-BB@EF/FF//:BA.9.:EAFFBBAA-.99/;99B9B
@M05620:37:000000000-D9766:1:1101:19814:7765 1:N:0:62
ACCACACCTTCTACAATGAGCTGCGTGTGGCTCCCGAGGAGCACCCCGTGCTGCTGACCGAGGCCCCCCTGAACCCCAAGGCCAACCGCGAGAAGATGACCCAGGTGCGTGGCCTTCTACCTCTTCTGGTGCCCGCCTCCCTCCTTCCGGGCCTCCCGCCTCTGCCCCCTTTCTTACTTTCTCTCTCTTCTGCCGGTTTCCGTTTCACTCTCTTCTCTGACCTTTGGCTCCTTTGGGACTCTGCAGGGTCT
+
BBBBBBBBFFFFGG5BFFGGGGHHGEGEEGHHHGGGGGGCEHHHHGGGGGGGHHHHHHHGGGGGGGGGGGGHHHHGGGGHGHHHHGGGGGGGGGHHHHH222/??F?1/?//->11>G111F<111<00=/0/=.--.;.:CGGHBGH.A--AE.A..--..;0009;--.;/////////;//;/9BF/////---../;.9////;B/:F/B/9/;//;FF//;/9/F./;///..9;BF;9B/.-9/.
@M05620:37:000000000-D9766:1:1101:11549:7776 1:N:0:62
AGTGCCAGCTCTCAATCGCACAGGGGACCCAGGGCCTGGCCCCTCCATCCAGAAAACCTATGACCTCACCCGCTACCTGGAGCACCAACTCCGCAGCTTGGCTGGGACCTATGTGAGTATCCAGCGTAGGAATCTGGGAGTTGGGGAGGAGTGAGGAGTTGGGGAAAGACAGTCCTAACCGTGGAGGGTTCTGGTAAATGATGGGGTGAGGAGGGGCTCTTTGGCTCCCACCAGTCCCCCTGTCTGGTCTA
+
ABAABFFFBFFFGFFGGGGGGGHGGGGGGGHHGGGGGGHHHHGHGGHHHHHHHHHHHGHGHHHHHHHHHHHGGGGGHHHHHHGHHHHHGHHHGGGGGHHHGHHFGGHHGHHHHHHHHHHHHHHHHGEGGGHHHHHHHHHGGHHHGGGGGGGHHHHHHGHHGHGGGGHHHHHHHHHHHHHHGEEGGGGG;CGGGGFFGGGGGGGGGGFFFFFFFFFFFFFFFFFFFFFFEFFFFFFFFFFFFFFFFFEFFFB
@M05620:37:000000000-D9766:1:1101:14023:7779 1:N:0:62
AGTGCCAGCTCTCAATCGCACAGGGGACCCAGGGCCTGGCCCCTCCATCCAGAAAACCTATGACCTCACCCGCTACCTGGAGCACCAACTCCGCAGCTTGGCTGGGACCTATGTGAGTATCCAGCGTAGGAATCTGGGAGTTGGGGAGGAGTGAGGAGTTGGGGAAAGACAGTCCTAACCGTGGAGGGTTCTGGTAAATGATGGGGTGAGGAGGGGCTCTTTGGCTCCCACCAGTCCCCCTGTCTGGTCTA
+
AAA>ADFFBFFFGGGFDFGEE?HGFGEGGGHHCEGAEFHCFHEHGGHHHFHEFBCBFGHFFHGHHHHFHHHG?>/FHFGHCGHGFGHGGCHGDE//@FFF?FFF?EGFEFEDFHFFFGFHHHHHHGCEGFFFHFGGHHHGGHGGGCFCGGGHAFHGFGHGHHGCFGGHGHHH:GGFFGHEGCC?DEGG;CAFFGFFFFGGGBFGGGFBF?FB.A;BB?FFFFFFFFFFFFFFFFFFFFF9BFBBFFFFFFB
@M05620:37:000000000-D9766:1:1101:15661:7804 1:N:0:62
AGTGCCAGCTCTCAATCGCACAGGGGACCCAGGGCCTGGCCCCTCCATCCAGAAAACCTATGACCTCACCCGCTACCTGGAGCACCAACTCCGCAGCTTGGCTGGGACCTATGTGAGTATCCAGCGTAGGAATCTGGGAGTTGGGGAGGAGTGAGGAGTTGGGGAAAGACAGTCCTAACCGTGGAGGGTTCTGGTAAATGATGGGGTGAGGAGGGGCTCTTTGGCTCCCACCAGTCCCCCTGTCTGGTCTA
+
BCABCFFFBFFFGGGGGGGGGGHHGGGGGGHHFGGGGGHHAHGHGGHGHHHHGHHHHGHFHHHHHHHGHHHGGEGGHHHHHHHHHHAGGHHGFGGGFHHHGHHGGGHHGHHHHHHHHHHHHHHHHGGGGGHGGHHHHHGGGGHHGGFGGGGHHGHHHGHHHHGGGGHHHHHHHHHHHHHHGGGGGGGGCFGGGGGFGGGGGGGFGGFFFFFEFFFFFFFFFFFFFFFFFFFFFFFFFFFFFFFFFFFFFF/
@M05620:37:000000000-D9766:1:1101:24515:7810 1:N:0:62
AGTGCCAGCTCTCAATCGCACAGGGGACCCAGGGCCTGGCCCCTCCATCCAGAAAACCTATGACCTCACCCGCTACCTGGAGCACCAACTCCGCAGCTTGGCTGGGACCTATGTGAGTATCCAGCGTAGGAATCTGGGAGTTGGGGCGGAGTGAGGAGTTGGGGAAAGACAGTCCTAACCGTGGAGGGTTCTGGTAAATGATGGGGTGAGGAGGGGCTCTTTGGCTCCCACCAGTCCCCCTGTCTGGTCTA
+
>A3>AFFFBFFFGGGGGFFAECGGGEEFDEGG2AE2FFGGFHGHGGFG5FGFGC32BE3GGFHHHF3FGHG>F>>FHHGF2BGC?G1??3EBEECG@CFGGHHGGGHHGHHHHHFFHHHHHHHHHGGGGGFHHHHHHG0FEHHHGF.<@:;CG0CG:EGGFGGGGDAFFGFGGGGGGGGGGDGFDFFFDFFFFFBFFFFFFFFFFFFFFFFFFFFFFAFFFFFFFFFFFFFFFFFFFFFFAEFFFFEBFFB
@M05620:37:000000000-D9766:1:1101:14476:7811 1:N:0:62
ACTGCCCCTTCTCCATCGACCCGTGGATTCCTGCCCCGGCTCCCCCCGTCCTTCTAACCGTTTCCTCCCTGGCTCCCAGGCGCACCCCCCACGCCCCTTGTCCTCCAGGATGCTCCCCTTCCGGCCCGGCTCCTCGCCGCCTCCCCGGGAGTCACCGCGCTGCTGAACCCATGTCAAGTCCGTCAGGCCTTTCCGCTTTAGCACTCTTGTGGCTCCCCTTGCCCACTTCTCAGCCTTTGTCCTTGTCCCTG
+
3>3>>B4>>FBFG5B5AEBAAEEBE2BBFGFGBBGAFAEAAEFGGGAABBE1D5BFFGHEB>BF@B@BFHHFFB3??GG?/>>>/>//>/>?/?<>>/?FGHHH1<?1F/?FFHHFGG0<FHAACC<AC?CGFHFDGC-9BEGGAC-9--;9FBFFFBB-9-.;9/9FE..BB/;F/BF/BDEFD?9/:BFFFFFFFFF/BFFF//BFF9FD?FB;E:FFFFF/9;FBFBF/BFBBBB/;BFFF//99;9/
@M05620:37:000000000-D9766:1:1101:5633:7823 1:N:0:62
ACCACACCTTCTACAATGAGCTGCGTGTGGCTCCCGAGGAGCACCCCGTGCTGCTGACCGAGGCCCCCCTGAACCCCAAGGCCAACCGCGCGAAGATGACCCAGGTGCGTGGCCCGCTACCTCTTCTGGTGGCCGCCTCCCTCCTTCCTGGCCTCCCGGCGCTGCGCCCTTTCTCACTGGTTCTCTCTTCTGCCGTTTTCCGTAGGACTCTCTTCTCTGACCTGCGTCTCCTTTGGAACTCTGCAGGTTCT
+
AAAAAAAAFFFFGGGG3G11B1FBEEEBA0FAAAF0?EECGHHHHGG/EEGGHHGHHHH/@EGGGEEGGGGFH>GGGGGHEFHHHGGCCG/B@CGCFHGHHFECFHH1AFCCGH<ACGGCHHHHHCGFHHHGHFCCGGGGGGGGGGGGGGGGGGGGEG?-9-;@B@@F@@FFFFFFFFFFFFFFFFFFFFFFFF@BBFFFFFFFFBFFFFFFFF9;FFFFFFFFF@F@FFFFBFFFEFFFFFFFFFFFFFF
@M05620:37:000000000-D9766:1:1101:14481:7833 1:N:0:62
GAGGCTGCTTTGGAAGAAACTCATAGATTACTGCAACAGTTCCCCCTGGACCTGGAAAAGTTTCTTGCCTGGCTTACAGAAGCTGAAACAACTGCCAATGTCCTACAGGATGCTACCCGTAAGGAAAGGCTCCTAGAAGACTCCAAGGGAGTAAAAGAGCTGATGAAACAATGGCAAGTAAGTCAGGCATTTCCGCTTTAGCACTCTTGTGGATCCAATTGAACAATTCTCAGCATTTGTACTTGTAACTG
+
B@ABB?FBFFFFGGGGGGGGGGHHHFHHHHHGHHGHFGHGGFFGHGGFHGHHHHGHFDFHFHHHHHHHHHHHHHHGHHHHHHHHHFFHGHEHHHHFHCHHHHHHHHHHHHHHHHHHHHG?EGHHHHHFFFGHGHHGHHHH?FBGGFHFDHGGGHHF@FFGHGFFHHHHHHGHGHHHFGHFFGFGHGGGHGGHHHEE<AG=<DGHCGHHHGGDH<GHHHHHHHFHHHHHGHFBFGGGGGG;FGFGF;0BCFG
@M05620:37:000000000-D9766:1:1101:27085:7836 1:N:0:62
ACCACACCTTCTACAATGAGCTGCGTGTGGCTCCCGAGGAGCACCCCGTGCTGCTGACCGAGGCCCCCCTGAACCCCAAGGCCAACCGCGAGAAGATGACCCAGGTGAGTGGCCCGCTACCTCTTCTGGTGGCCGCCTCCCTCCTTCCTGGCCTCCCGGAGCTGCGCCCTTTCTCACTGGTTCTCTCTTCTGCCGTTTTCCGTAGGACTCTCTTCTCTGACCTGAGTCTCCTTTGGAACTCTGCAGGTTCT
+
>AAA>?A3BBCFDGFGFGBBFDGBEAABAAABBBBB2AEA?BCFBEEFEBEFFHHHHFCF@EC>FEEEGGEFBFE??EFHGGGHEF/>>B<><DGBGHHHHHEGEHH1F???FG?>@CCDHHHHGD0D<GHGHHC?-:CGGHHGFGGG0FFFFFGGGBGAB-99FB=DBBFFBFF/:BFEBBFFFFFFFFFFFFBFFFFFFDFEDDFFFFFFFFFFBFF/;FBF/;FFFFFFFFFEFFFFFFFFBFFFFFF
@M05620:37:000000000-D9766:1:1101:22457:7849 1:N:0:62
GAGGCTGCTTTGGAAGAAACTCATAGATTACTGCAACAGTTCCCCCTGGACCTGGAAACGTTTCTTGCCTGGCTTACAGAAGCTGAAACAACTGCCAATGTCCTCCAGGATGCTACCCGTAAGGACAGGCTCCTCGCCGACTCCCCGGGAGTCAACGAGCTGATGAAACAATGGCAAGTAAGTCAGGCATTTCCGCTTTAGCACTCTTGTGGATCCAATTGACCAATTCTCAGCATTTGTACTTGTAACTG
+
AAABBBFBFFFFGGGGGCGGGGHHCHHHHHHHHHFHGHHEGHHHHGGGHHHHHHEHH33BBGHHHHHHHHHHHHHFHHHGHHHHHFHHHHHHHHHHBFGHHHHH3GHHH1GHHH4GHHGG//GH302?FFHHGH2F//>/>CFH//<@DGCG0>11><DGGF0DGHGDGFHHHHHHHGH00:CGHHHH.<GHHHGGGGGFFGGGGGGGGFGD09FGF0CFG09CF.CFGFFFFFFFFFFF/FFFFF//;BF
@M05620:37:000000000-D9766:1:1101:23789:7855 1:N:0:62
GAGGCTGCTTTGGAAGAAACTCATAGATTACTGCAACAGTTCCCCCTGGACCTGGAAAAGTTTCTTGCCTGGCTTACAGAAGCTGAAACAACTGCCAATGTCCTACAGGATGCTACCCGTAAGGAAAGGCTCCTAGAAGACTCCAAGGGAGTAAAAGAGCTGATGAAACAATGGCAAGTAAGTCAGGCATTTCCGCTCTAGCACTCTTGTGGATCCAATTGAACAATTCTCAGCATTTGTACTTGTAACTG
+
A?AAAACAFFFFGF5B4FBGGGHHHGHFHFGHHH4FFHBGHGFGHGEFFCBGHHFFB3BBBFHGHHHFBGHHGHH3BBFGHHCEGBDGFGFGHHHGHHHHHFGHGGGBBFGFFHGFGGE?>EGFFHHBB?BGEHGDGHHH3?BFBGHF?FEF@DFBDF<@FCFFDHHGFHGDFHFHHGF?GF>FGBFGF><<<G.C<CCD<DHHCGGHG00DG0CC;CCGHHHHHFG0:;09CFGGGGG9;CFG0;;C;;F
@M05620:37:000000000-D9766:1:1101:8474:7856 1:N:0:62
GAGGCTGCTTTGGAAGAAACTCATAGATTACTGCAACAGTTCCCCCTGGACCTGGAAAAGTTTCTTGCCTGGCTTACAGAAGCTGAAACAACTGCCGAATCGAACCGTTCGGCAAGGGTACTCAGCGAATTCCAGGGAAGCCAAAAAATGAATGAAACAAACACAAGCAAGCCAGGCTTTCCTCTTTTCCCCACCTGTTGCACCCATTTAAACCATCCTAACCCTTGGTTTTTACATGTGACAGCCAAGGG
+
AABAABFCFFFFGGGGGGGGGGHHHHHHHHHGHHHHHHHGHHHHHGGG2FGHHHGHHHHHGHHHHHHHHHHHHHHHHHHHHHHHHHHHHHHHHBFG>>>11113B>/1/2/>/>E/?/033?B333/<///D332@//0?/0=22///0111?11>1F<C0.00<.<<C/<../<.<.<C;000;:C<000//..C/:00000=C.9C00;0;/.0:.000/;..;/00.99..9000;0:FB09A./;A.
@M05620:37:000000000-D9766:1:1101:18234:7869 1:N:0:62
GAGGCTGCTTTGGAAGAAACTCATAGATTACTGCAACAGTTCCCCCTGGACCTGGAAAAGTTTCTTGCCTGGCTTACAGAAGCTGAAACAACTGCAAATTGCTACTCGTCAGGGCAGCCTCCTAGCAGACTCCACGACAATACGCGAGCTGATGAAAAAATGGCATGTAAGTCAGGCATTTAGGCTTTCGCGCTCTTGCGGATCCAATTGCACGATTCTCAGCATTTGCAATTGTAACTGTCAAGCCTTGG
+
ABABBBFBFFFFGGGGGGGGGGHHHHHHHHHHHHHHHHHFHHHHHGGGHHHHHFHGHHFHGHHHHHHHHHHHHHHHHHHHHHHHHHHHHHHHHHHD33443BG4F3F1?111B111?//2BFC?E3GHBC?333B/////2B2/?///><111GG1110>0F1<<1>1<110=00//.00=000/0/<0:.-;-.=G00=--A-/90000000..9.;FG09B/B//9/;/;F/B/B////9//99A//;/
@M05620:37:000000000-D9766:1:1101:23779:7870 1:N:0:62
GAGGCTGCTTTGGAAGAACCTCATAGATTACTGCAACAGTTCCCCCTGGACCTGGAAACGTTTCTTGCCTGGCTCACAGAAGCTGAAACCACTGCCAATGTCCTACAGGATGCTACCCGTAAGGAAAGGCTCCTAGACGACTCCAAGGGAGTAAAAGAGCTGATGAAACAATGGCAAGTAAGTCAGGCATTTCCGCTTTAGCACTCTTGTGGATCCAATTGAACAATTCTCAGCATTTGTACTTGTAACTG
+
BBABBBFBFFFFCFGGGF4AFG4F5FGHHHHGHGF4F2BDGHHHHGG2FHHHHHGHHH3EGGHHFHGHHHHEHHGHHHHHHGHGHHHHH11FGHHHF3FGHH4B4FFHFFHHHHHHHGGEEGHHFHFGFGHHGH3FF3?/BFGHH1FFGHGDFDGBHFHGHHHHHHHGHHHGHHHHHGHGFHFHHHHHHHHGHGGGGGGFHHHGGCGGHGHGHH0C:GHHGGFGFFF00;;FFGGFFGGGBCFGGFBFGGG
@M05620:37:000000000-D9766:1:1101:6568:7881 1:N:0:62
ACCACACCTTCTACAATGAGCTGCGTGTGGCTCCCGAGGAGCACCCCGTGCTGCTGACCGAGGCCCCCCTGAACCCCAAGGCCAACCGCGAGAAGCTGCCCAGGTGCGTGGCCCCCCAACCCCTCCGGGGGCCCCCCTCCTTCTTCCTTGCCTCCCCGACGCTGGCCCCTTCTCCATGGTTTTCCTCTTTGGCGCTTTTCGTTCGCCTCTTTTTCTCTTCCCGGATTTTCTTTTGTACCCTTGCGGTTCCT
+
ABABA4AAFFFFGGGGDGGGGGGGEGGGC2BGGFGG2EF2AF2FGGGGAEEF5ABFGHHGFF0EFEEGGGGC3FGGGGEGFHGH/FGEFCGDBDH222?G/2//??1////<<<----.<...<...:--;@B-9B--;D./:///B//;/;999E.;----..-.;A-EF.///;////;..////;//:/B-.;.A/B-./.;-A.99//9/9////99..--..//9/;://.//////./-9.9.//
@M05620:37:000000000-D9766:1:1101:22744:7881 1:N:0:62
AGTGCCAGCTCTCAATCGCACAGGGGACCCAGGGCCTGGCCCCTCCATCCAGAAAACCTATGACCTCACCCGCTACCTGGAGCACCAACTCCGCAGCTTGGCTGGGACCTATGTGAGTATCCAGCGTAGGAATCTGGGAGTTGGGGAGGAGTGAGGAGTTGGGGAAAGACAGTCCTAACCGTGGAGGGTTCTGGTAAATGATGGGGTGAGGAGGGGCTCTTTGGCTCCCACCAGTCCCCCTGTCTGGTCTA
+
AB>AAFFFAFFFGGGGGGGGGGHCGGEFAEHHFGGFDGHH2GGDGGHHHGHHBGHHHGHGHHFHHHHHHFFGGEFGHGHHGGHHHHFHGHHHEGGGGHGHGHHGGGHHGHHHHHHGHHHHHHHHHGGGGGHGHHHHHHFGDGHHGGEGGGDGFHHHHGHHHHGGGGHHHHHHHHHHHHHHGGEGDFGGEGGGGFFGGGGGGGGGGGFFFFFFFFFFFFFFFFFFFFFFFFFFFFFFFFFFFFFFFFFFFFF
@M05620:37:000000000-D9766:1:1101:19452:7882 1:N:0:62
ACCACACCTTCTACAATGAGCTGCGTGTGGCTCCCGAGGAGCACCCCGTGCTGCTGACCGAGGCCCCCCTGAACCCCAAGGCCAACCGCGAGAAGATGACCCAGGTGAGTGGCCCGCTACCTCTTCTGGTGGCCGCCTCCCTCCTTCCTGGCCTCCCGGAGCTGCGCCCTTTCTCACTGGTTCTCTCTTCTGCCGTTTTCCGTAGGACTCTCTTCTCTGACCTGAGTCTCCTTTGGAACTCTGCAGGTTCT
+
CCCCCCCCFFFFGGGGGGGGGGHHGGGGHGHHHGGGGGGGGHHHHGGGGGGGHHHHHHHGGGGGGGGGGGGHHHHGGGGHGHHHHGGGGGGGGGHGHHHHHHHHFHHFFHFGGHHGGGGGHHHHHHHHHHGFHHGGGGGHGHHGHGGGGFGGGGGGGFGAFGGGGGFFFFFFFFFFFFFFFFFFFFFFFFFFFFFDFFFFFFFFFFFFFFFFFFFFFFFFFFFFFFFFFFFFFFFFFFFFFFFFFFFFFFF
@M05620:37:000000000-D9766:1:1101:19431:7888 1:N:0:62
AGTGCCAGCTCTCAATCGCACAGGGGACCCAGGGCCTGGCCCCTCCATCCAGAAAACCTATGACCTCACCCGCTACCTGGAGCACCAACTCCGCAGCTTGGCTGGGACCTATGTGAGTATCCAGCGTAGGAATCTGGGAGTTGGGGAGGAGTGAGGAGTTGGGGAAAGACAGTCCTAACCGTGGAGGGTTCTGGTAAATGATGGGGTGAGGAGGGGCTCTTTGGCTCCCACCAGTCCCCCTGTCTGGTCTA
+
ABAAAFFFBFFFGDGFGGGCGGHCGEAEGGHHEEGGGGHHHHGHGGFHHGGHHFHHGGHHHHHHHHHHHHHGGEEGHHHHFGHHHHF1EGHHGGGGGHHHGHHGGGFGGHHHHHHGHHHHHHHHHGGFGGHHHHHGHHAFFGHHGGEGG.CGHHHHFGHHHHGGGDHHHHHHHHHHGGHHGGGGFGGGAFGGGGGGFGGGGGGEGGFBFFFFFFBBBBFFFFFFFFFFFFFFEFFFFFFFBFFFFFFFFF/
@M05620:37:000000000-D9766:1:1101:23938:7899 1:N:0:62
AGTGCCAGCTCTCAATCGCACAGGGGACCCAGGGCCTGGCCCCTCCATCCAGAAAACCTATGACCTCACCCGCTACCTGGAGCACCAACTCCGCAGCTTGGCTGGGACCTATGTGAGTATCCAGCGTAGGAATCTGGGAGTTGGGGAGGAGTGAGGAGTTGGGGAAAGACAGTCCTAACCGTGGAGGGTTCTGGTAAATGATGGGGTGAGGAGGGGCTCTTTGGCTCCCACCAGTCCCCCTGTCTGGTCTA
+
AAABBFFFBFFFGGGGGGFGGGHHGGGFGGHGGGGFGGHHHHCHGGHHHHGH3GGHHEHGHHGHHHHFHHHGGGGGHHHGGGHHHHHEGHHHGGGGGHHHGHHFGGHHGHHHHHHHHHHHHHHHHGGGGGGHHHHHHHHGGHHHGGGGGGGHHHHHHGHHHHGGGGHHHHHHHHHHHHHHGGGGGGGG;9FGGGGGFGGGGGGGGGFFFFFFFFFFFFFFFFFFFFFFFFFFFFFFFFFFFFFFFFFFFFB
@M05620:37:000000000-D9766:1:1101:10996:7902 1:N:0:62
ACCACACCTTCTACAATGAGCTGCGTGTGGCTCCCGAGGAGCACCCCGTGCTGCTGACCAAGGCCCCCCTGAACCCCAAGGCCAACCGCGAGAAGATTACCCAGGGGAGTGGCCGGCTACCCCTCCTGGTGCCCGCTTCCTTCCTTCCTGGCCCCCCGGAGCGGCGCCCTTTCCCACTGGTTCTCTCTTCTGCCGTTTTCCTTAGGACTCTCTTCTCTGACTGGAGCCCCCTTGGCACCCCGGCAGGTCTT
+
A>AABA?3BFFFFGGF5FB5GAFFEEFA4EGGHCFGDEG2AGACGGGGAEGEDFFHHGFGHC1GGEEEGGFFEHHGGEAGAHHH/?EEE//<//0B111BGB1G/////?G/FG//--.<<0.F..<C//<0<<.;-.;C00</00C/0;::..;9-A--9---9-;=9=F//;B/:9/.9///;//99/////-;;BABB/9/;B////99B///BF//F//:9..:.;99A.////..---9-;9F///
@M05620:37:000000000-D9766:1:1101:13043:7903 1:N:0:62
ACCACACCTTCTACAATGAGCTGCGTGTGGCTCCCGAGGAGCACCCCGTGCTGCTGACCGAGGCCCCCCTGAACCCCAAGGCCAACCGCGAGAAGATGACCCAGGTGAGTGGCCCGCTACCTCTTCTGGTGGCCGCCTCCCTCCTTCCTGGCCTCCCGGAGCTGCGCCCTTTCTCACTGGTTCTCTCTTCTGCCGTTTTCCGTAGGACTCTCTTCTCTGACCTGAGTCTCCTTTGGAACTCTGCAGGTTCT
+
ABBAABAAFFFFGGGGFGDAF5FAEEEBCEHFCFGFGGGGFHHHHGGGGEGGHHGHGHHCEGGGGAEGGGGGHCFGGGGHFFHHHGGEGC<</D0GD<DGHFEFFFFGH<1FEHHGGGGGHHHHHHHHFGHGGHGGGGDHEGHGHFFGFGGGGGGGFD@?BAFFFB?F<BFFFFFFFFFF9FBFFFFFFFFFFFBD?FEBBFFFFFFFFBFFFFFFFFFEFFFF/FFFFFFFFFFBBBFBFFFFFFFFFFB
@M05620:37:000000000-D9766:1:1101:11781:7916 1:N:0:62
ACCACACCTTCTACAATGAGCTGCGTGTGGCTCCCGAGGAGCACCCCGTGCTGCTGACCGAGGCCCCCCTGAACCCCAAGGCCAACCGCGAGAAGATGACCCAGGTGAGTGGCCCGCTACCTCTTCTGGTGGCCGCCTCCCTCCTTCCTGGCCTCCCGGAGCTGCGCCCTTTCTCACTGGTTCTCTCTTCTGCCGTTTTCCGTAGGACTCTCTTCTCTGACCTGAGTCTCCTTTGGAACTCTGCAGGTTCT
+
BBBBBBBBFFFFGGGB5BFGGGGHEEFFHGHHHGGGGEGCGHHHHGGGA1EFHHHHHHHGGGGGGGGGGGGGHHHGGGGGGHHHHGGGGGGGGGHHHGHHHH/FFHHHHHDGGHHGGGGGHHHHHHHFHHHFGHGGGGGHGHHGHGGGGGGGGGGGGGGGGFGGGGFFFFFFFFFFFFFFFFFFFFFFFFFFFFFAFFFFFFFFDFFFFFFFFFFFFFFFFFFFFFFFFFFFFFFBFFFFFFFFFFFFFFF
@M05620:37:000000000-D9766:1:1101:15855:7929 1:N:0:62
ACCACACCTTCTACAATGAGCTGCGTGTGGCTCCCGAGGAGCACCCCGTGCTGCTGACCGAGGCCCCCCTGAACCCCAAGGCCAACCGCGAGAAGATGACCCAGGTGAGTGGCCCGCTACCTCTTCTGGTGGCCGCCTCCCTCCTTCCTGGCCTCCCGGAGCTGCGCCCTTTCTCACTGGTTCTCTCTTCTGCCGTTTTCCGTAGGACTCTCTTCTCTGACCTGAGTCTCCTTTGGAACTCTGCAGGTTCT
+
DDDDDCCCFFFFGGGGGGGGGGHHGGGEHGHHHGGGGGGGGHHHHGGGGGGGHHHHHHHGGGGGGGGGGGGHHHHGGGGHGHHHHGGGGGGGGGHHHHHHHHGEGHHHHGFGGHHGGGGGHHHHHHHHHHHGGHGGGGGHGHHGHGGGGGGGGGGGGDGGGGGGGGFFFFFFFFHHHHFFFFFFFHFFFFFHFFFDFFFFFFFFFFFFFFFFFFHFFFFFHFHFFFFFFHFFFFFFFFFFFFFFFFFFFFF
@M05620:37:000000000-D9766:1:1101:7550:7930 1:N:0:62
GAGGCTGCTGTGGACGAAACTCATAGATTACTGCAACAGTTCCCCATGGACCTGGACAAGTTTCTTGCCTTGCTTAAAGAAGCTGAAATAACTGCCAATGTTCTACAGGATGCTACCCGTAAGGAAATACTCCTAGAAGACTACAAGGGAGTAAAATAGCTGATGAAACAATGGCAAGTAAGTAAGGCATTTACCCTTTATCCCCCTTGTGGATCCAATTGAACAATTCTCAGCATTTGTACTTGTAAATG
+
>3AA>>CAB4B4F4BAAE2EFGHHHCHHHH3ADF3BEHBDF5A322BACG3BFGEG131BDFHBDGH53ADB3DF555DBGG3BG33F5D5FGHHGHHHCG@BB@F433BBB13BBBBE///F3?GG3BBBB3BB4BFHF3333BBG//?<?BBD22@@@21@11>D>@<?<1C0?1?11@?11111>F111111>101<1=0=.<<<<0<<D0<C0G;;0:;GBC0;0<00:;CGGGG0;F0;;09;0;;
@M05620:37:000000000-D9766:1:1101:24760:7939 1:N:0:62
AGTGCCAGCTCTCAATCGCACAGGGGACCCAGGGCCTGGCCCCTCCATCCAGAAAACCTATGACCTCACCCGCTACCTGGAGCACCAACTCCGCAGCTTGGCTGGGACATATGTGAGTATCCAACGTAGGAATATGGGAGTTAAGGAAGAGTGAAGAGTTGAGGAACGACAGAACTAACCGTGGAGGGATCTGGTAAATGATGGGGAGAGGAGGGGCTCATTGGCTCCCACCAGTCCCCCAGTCTGGACTA
+
BBAABFFFBFFFGGGGGFGGGGHDFGEGDEHHGGGFFGHGCHGCEGHHHHHHFHGFHGFGBHFHHHHHHHHGFEGGHDFHHHHHHHFHGGHGEGGGGHFHGHFG/?B?/FFFDBGHFGFF3?B2BB/@FDGG22@2DG0</011?110?0>1>D1=<>FFF1>C1<CA<CC@//<G0;:GGDEG..;A./:C;0;BBBFBC;FB.A.9..9.AD>DFFFFFBFFFFFFEFFFFFFFFFFD-;9BBFF/./9
@M05620:37:000000000-D9766:1:1101:5474:7945 1:N:0:62
ACCACACCTTCTACAATGAGCTGCGTGTGGCTCCCGAGGAGCACCCCGTGCTGCTGACCGAGGCCCCCCTGAACCCCAAGGCCAACCGCGAGAAGATGACCCAGGTGAGTGGCCCGCTACCTCTTCTGGTGGCCGCCTCCCTCCTTCCTGGCCTCCCGGAGCTGCGCCCTTTCTCACTGGTTCTCTCTTCTGCCGTTTTCCGTAGGACTCTCTTCTCTGACCTGAGTCTCCTTTGGAACTCTGCAGGTTCT
+
CCCCCCCBFFFFGGGGGGGGGGHHGGGGHGGHHGGGDGGGGHEHHGGGGGGGHHHHHHHGEGCGGGGGGGGHHHHGGGGHGHHHHGGGGGGGGGHHHHFHHHCGGHGHHGDFGHHGG?GGHHHHHHHGHHFFGHGGGGGHGHHGHFGFGGGGGGGGGDAA@DGFGAFFFFFFFFFFFFFFFFFFFFFFFFFFFFFDFFFFFFF?A.BFFF9BFFFBFFFFFFFFBFFFFFFFFFFFFFFFFFFFFFFFFFF
@M05620:37:000000000-D9766:1:1101:11014:7947 1:N:0:62
GAGGCTGCTTTGGAAGAAACTCATAGATTACTGCAACAGTTCCCCCTGGACCTGGAAAAGTTTCTTGCCTGGCTTACAGAAGCTGAAACAACTGCCATGGTCCTACAGGATGCTACACGTCCGGACAGGATCCTAACCGACTAAAAGAGAGTAACAGAGAAGCTGAACCAATGTCAAGTCCGTCAGGCCTTTACGCTTTCGCACTCTTGTGGATAACCTTGACCACTTCTCCGCCTTTTTCATTGTCCATG
+
CCCCCCFCFFFFGGGGGGGGGGHHHHGHHHHHHHHGGHHGHHHHHGGGHGHHHHHBGHHHBGHHHHGHHHHHHHHGHHHHHHHHHHHHHHHHHHHHH43BF4GHHHHHH1B3BBFG@2?BC?/>E<EFFFHHHD43BBB</>B>FDG/@2?@22?GFHB01?1?FDHFHHHHG<D11F111><C.EG<.0<=DGGGGGGCECEE-;G0BFF.CFGGF;BFGB9CFAFFFG00;..;9000;FFEFFFB9BF
@M05620:37:000000000-D9766:1:1101:23511:7958 1:N:0:62
AACACACCTTCTACAATGAGCTGCGTGTGGCTCCCGAGGAGCACCCCGTGCTGCTGACCGAGGCCCCCCTGAACCCCAAGGCCAACCGCGAGAAGATGACCCAGGTGAGTGGCCCGCTACCTCTTCTGGTGGCCGCCTCCCTCCTTCCTGGCCTCCCGGAGCTGCGCCCTTTCTCACTGGTTCTCTCTTCTGCCGTTTTCCGTAGGACTCTCTTCTCTGACCTGAGTCTCCTTTGGAACTCTGCAGGTTCT
+
>1>1AAAAFFFDBGG1AAB1A1AAA0ABF00GAFFA0A/EEEHGEEGGEEFEHHGFHHGGCGGEGAEEEEG>G>FEGFEHCAHHHE/<CCG@?FFHD?1GGGFHGFH1FFFEGHHG-@CCHHFHHHHHHDGGHHGGGGGHGHHGGGFFFBFFGGGGGGG@@G?GF?@F@@F/FFFFFFFFFFF/FFFFFFBFFF?;BFFFFFFFFFFFFFFFFFFFFFFB/;FF/B/BFFFFFFFFFFFFFFBFFFF9BFF
@M05620:37:000000000-D9766:1:1101:11405:7964 1:N:0:62
GAGGCTGCTTTGGAAGAAACTCATAGATTACTGCAACAGTTCCCCCTGGACCTGGAAAAGTTTCTTGCCTGGCTTACAGAAGCTGAAACAACTGCCAATGTCCTACAGGCTGCTACACGTAAGGAACGGCTCCTAGAAGAATCACAGGGAATAAAAGAGCTGCAGAAACAATGGCAAGAAAGTCAGGCATATCCGCTTTAGCACTCTTGTGGATCAAATTGACCAAATCTCAGCATTTGGACTTGTAAATG
+
>3AA>>CACBB4F4BFGGCGGGGHHFGGHHFGFG4FFHGHHDDBFGACEHBGHHFH332FBFHDFHHBBBEBBFHBBBBGHHBFG33FBBAGHHHGHHHHH4B4BFG3B1BF1@FGE2E0BBFEGH0///>?CB3BFGHFHF3B2?F//F0@@>@22?@FBF201?0F0?F?<<0<<<0>0<1>=1<0<11=00.<<<C==00D0;G0G0:AG0<.:<CG0;;GFE.;0;0;;/CFGFF0;CBF90;9;0;
@M05620:37:000000000-D9766:1:1101:10515:7967 1:N:0:62
ACCACACCTTCTACAATGAGCTGCGTGTGGCTCCCGAGGAGCACCCCGTGCTGCTGACCGAGGCCCCCCTGAACCCCAAGGCCAACCGCGAGAAGATGACCCAGGTGAGTGGCCCGCTACCTCTTCTGGTGGCCGCCTCCCTCCTTCCTGGCCTCCCGGAGCTGCGCCCTTTCTCACTGGTTCTCTCTTCTGCCGTTTTCCGTAGGACTCTCTTCTCTGACCTGAGTCTCCTTTGGAACTCTGCAGGTTCT
+
AA1>AA>AFFFFFGG13BGD1BAF0BFGHCFFHGG0EAE/EHEHHGCGB/ECGA1BGHFGGGGGCE/EGGGHHHEEGGG/FHHE/FGCG/@CCAGH11FHHHEG<GHHHHGGGGHGGGGGHHHHEHHHH0<CHHGGCACHEGHAGGGGGGEFFFGGGGGGGGFEGG@F@@FFFFFFFFFFFFFFFFFFFFFFFF@BBFFFFFFFFFFFFFFFFFFFFB/BFFFF/-BFFFFFEFEBFFFFFFFFFFF-BFF
@M05620:37:000000000-D9766:1:1101:12113:7968 1:N:0:62
GAGGCTGCTTTGGACGAAACTGATAATCCAGTGAAACAAGATCGGAGGACCACACCTATGTACTTCAGTCATGGGTTCGAATCTCGTATCCCTTCTACTGTTTAAACAAAAAAAAAACGAAAGATAATATCTAAAATAGAAAAAAAAAATATAAAACAAAAATAAGCTAAAAAGCTCTAATAAAATAATAAACAACACGAGCTCACAAGAAGAAACATGTGAACAACTTGGACAGTCACAGTGAACCAGAG
+
>3AA>>B>B5B4F44AAE2EGBG5DD5D5BB5B5DAAFGF2GBAE222111BA111B35B5DAD555DD535D31B?B>1BB1B4BBE?14BBFH34BB@4B44BBB3/FB?>/<///>////<2>22@221<1111111110?-<--<.00=0;00:..;..000000;000..000000;C090000;0000....;---./9///:9/99/://////;/9B.;///9//9./////://///.....
@M05620:37:000000000-D9766:1:1101:25415:7979 1:N:0:62
ACCACACCTTCTACAATGAGCTGCGTGTGGCTCCCGAGGAGCACCCCGTGCTGCTGACCGAGGCCCCCCTGAACCCCAAGGCCAACCGCGAGAAGATGAGTGAGTGGCCCGCTCCCTCTTCTGGTGGCCGCCTCCCTCCTTCCTGGCCTCCCGGCGCTGCGCCCTTTCTCACTAGTTCTCTCTTCTGCCGTTTTCCGTCGGACTCTCTTCTCTGCCCTGAGTATCCTTTGGCACTCTGCAGGTTCTCGCTC
+
BBBBBBBBFFFFGGGGGGGGGGHHGFEEHFHHHGGGGGGGGHHHHGGGGGGGHHHHHHHGGGGGGGGGGGGHHHHGGGGHGHHHHGGFGGFGGGHHHHHH2FGHH1?CF?<AC@GG0GHHHHB0DHGHGGGGGGHGHHGHHHHHHCFAFGGEGFGGG-;DDFFFFFFFFF/F///;/;BBFFFFFFFFF@.;BEFFFF.@;DDFFFBFFFFFFFFFF/9..:9FBFFF;B//99.9/;B/:A.9FF/9..9
@M05620:37:000000000-D9766:1:1101:26156:7982 1:N:0:62
GAGGCTGCTTTGGAAGAAACTCATAGATTACTGCAACAGTTCCCCCTGGACCTGGAAAAGTTTCTTGCCTGGCTTACAGAAGCTGAAACAACTGCCAATGTCCTACAGGATGCTACCCGTAAGGAAAGGCTCCTAGAAGACTCCAAGGGAGTACAAGAGCTGATGAAACAATGGCAAGTAAGTCAGGCATTTCCGCTTTAGCACTCTTGTGGATCCAATTGAACAATTCTCAGCATTTGTACTTGTAACTG
+
ABA3AAFBFFFFG4FFAGGBGGGHHHGHHBHHFFHBGHHFGHHHHGGGHEHHHGHBFGHHFHHHHDFHHHHGHHHHHHHH3FGHHH@3BCGFGHHHFHHHHHHHHHGHHHHHHHHHHHGG?/BEGHHFHHGHGHHHHH3EHHHHHH2FGGCCG2>FGCAGHHHHHB11?0/?<CGFFGHGHGHHFHGHHGHHHHGGGGG0GHHGHGGHHFHFHHGHHHHHHGHHHFHHHHG0;FFGGGBFBFGGGGGGFG0
@M05620:37:000000000-D9766:1:1101:20926:7987 1:N:0:62
GAGGCTGCTTTGGAAGAAACTCATAGATTACTGCAACAGTTCCCCCTGGACCTGGACAAGTTTCTTGCCTGGCTTACAGAAGCTGAAACACCTGCAGTTTGCTACCCGTAAGGAAAGGCTCCTAGAAGACTCCAAGGGAGTAAAAGAGCTGATGAAACAATGGCAAGTAAGTCAGGCATTTCCGCTTTAGCACTCTTGTGGATCCAATTGAACAATTCTCAGCATTTGTACTTGTACCTGACAATCCAGGG
+
A1AAA1CABFDF1GGGAF1BBG1GHGH3B1FHG1F1AAG1BGHBHGG//AGFFGEG0B0BGGFH2HDBG11FHHFHHFGGHHHH1GHHHF0EGCG0111BBGHHHHH??/EFCB0>FGEHHGHH1DF1BGHHCG11FEHGG0BBGHGHFFH1FDD1GGB/1FGGGHGFGHFF<FDG0GC1111<ACA.>FH110<<0<GF<00<C0<DDGFHGGC;000;00CCCGF0:CGC9CF00CC9/;C00;:99/A
@M05620:37:000000000-D9766:1:1101:20908:7988 1:N:0:62
GAGGCTGCTTTGGAAGAAACTCATAGATTACTGCAACAGTTCCCCCTGGACCTGGAAAAGTTTCTTGCCTGGCTTACAGAAGCTGAAACAACTGCAGAATGCTAACCGTAAGGAAAGGCTACTCGAAGACTCCAAGAGAGTACCAGAGCTGCTGAAACAATGGCAAGTAAGTCAGGCATTTCCGCTTTAGCACTCTTGTGGATCCAATTGAACACTTCTCAGCATTTGTACTTGTAACTGACAAGCCAGGG
+
CBBCCCFCFFFFGGGGGGGGGGHHHHHHHHHGHHHHGHHGHHHHHGGGHHHHHHHHHHHHGHHHHHHHHHHHHHHHHHHHHHHHHHGHHHHHHHHH33?BBGHHBGHGGHGHH3FGHH/F32F3>?BFFHHHHFGH00B/B33BB2BGHHH22@F@G<2FHH2@FHG1FGHHGHHHHHH11>>AEGGGHHHGHHHHHHFBDHHHHGHHHHHHB0/C00;;G0/:;0<GGHHFHGFFBBFFGGGGFG.;FGG
@M05620:37:000000000-D9766:1:1101:11857:8002 1:N:0:62
GAGGCTGCTTTGGAAGAAACTCATAGATTACTGCAACAGTTCCCCCTGGACCTGGAAAAGTTTCTTGCCTGGCTTACAGAAGCTGAAACAACTGCCAATGTCCTACAGGATGCTACCCGTAAGGAAAGGCTCCTAGAAGACTCCAAGGGAGTAAAAGAGCTGATGAAACAATGGCAAGTAAGTCAGGCATTTCCGCTTTAGCACTCTTGTGGATCCAATTGAACAATTCTCAGCATTTGTACTTGTAACTG
+
BABBCBFCFFFFGGFGGGGGGGHHHHHHHHHHHHHHGHHDGHHHHGGGHHHHHHHHHHHHHHHHHHHHHHHHHHHHHHHHHHHHHHHHHHHHHHHHHHHHHHHHFHHHHCGHHHFHHHGFEEHHH3GHHHHHGHBH33BBGHHHH2FGGHGGCGFHHEHHHHDGHHHGHHGHHHHHHGHHFHHHHHHHGHHHHGGGFGGHHGHHHHHHHFHGFFHHHCHHHG0GH/GGHHGGGGGGGGGFBGGGGGGBFGG
@M05620:37:000000000-D9766:1:1101:21609:8003 1:N:0:62
ACCACACCTTCTACAATGAGCTGCGTGTGGCTCCCGAGGAGCACCCCGTGCTGCTGACCGAGGCCCCCCTGAACCCCAAGGCCAACCGCGAGAAGATGACCCAGGTGAGTGGCCCGCTACCTCTTCTGGTGGCCGCCTCCCTCCTTCCTGGCCTCCCGGAGCTGCGCCCTTTCTCACTGGTTCTCTCTTCTGCCGTTTTCCGTAGGACTCTCTTCTCTGACCTGAGTCTCCTTTGGAACTCTGCAGGTTCT
+
CCCCCCCCFFFFGGGGGGGGGGHHGFGEHGHHHGGGGGGGGHHHHGGGEGGGHHHHGHHGGGGGGGGGGGGHHHHGGGGHGHHHHGGGGGGGGGHHHHHHHHHHGHHHHHHGGHHGGGGGHHHHHHHGHHHGHHGGGGGHGHHGHGGGGGGGGGGGGGGGGGGGGGFFFFFFFFFFFFFFFFFFFFFFFFFFFFFFFFFFFFFFFFFFFFFFFFFFFFFFFFFFBFFFFFFFFFFFFFFFFFFFFFFFFFF
@M05620:37:000000000-D9766:1:1101:15391:8030 1:N:0:62
GAGGCTGCTTTGGAAGAAACTCATAGATTACTGCAACAGTTCCCCCTGGACCTGGAAAAGTTTCTTGCCTGGCTTACAGAAGCTGAAACAACTGCCAATGACCTCAAGGATGCTCCCCTTAGGACCCGGCTCCACGCAACCTAACAGGGCGTAACAGCGCTACTGAAACCATATCAGGTACGTAAAAAATATCCGCTTTAGAACCCTTGTAGCTCCACTTACCAACTTCTCAGCCTTTTTCCTTGTCCCTG
+
CCCBBCFCFFFFGGGGGGGGGGHHHHHHHHHGHHHHFHHGHHHHHGGGHHHHHHHGGHHHBGHHGHHHHHHHHHHHHHHHHHHHHHHHHHHHHHBGGH333BBFGHFHFGH@2FGGFEEGG333B??//<EE/3B?CD//B2<FHH2?//<<>/<F10><F->F111<0<CC00=D0<<=DDG0..00;.0<<<CE?D.;000;.;CBBC0;9CGGGCFB09:00:C;CF0/:::FFF//;BFFBF/BB//
@M05620:37:000000000-D9766:1:1101:26477:8035 1:N:0:62
ACCACACCTTCTACAATGAGCTGCGTGTGGCTCCCGAGGAGCACCCCGTGCTGCTGACCGAGGCCCCCCTGAACCCCAAGGTCAACCGCGAGAAGATGACCCAGGTGAGTGGCCCGCTACCTCTTCTGGTGGCCGCCTCCCTCCTTCCTGGCCTCCCGGAGCTGCGCCCTTTCTCCCTGGTTCTCTCTTCTGCCGTTTTCCGTAGGACTCTCTTCTCTGCCCTGAGTCTCCTTTGGAACTCTGCAGGTTCT
+
BCCCCCCCFFFFGGGGGG5GGGHHGGGGHGHHHGGGGGGGGHHHHGGGGGGGHHHHHHHGGGGGGGGGGGGHHHHGGGGHG3BFGHHGGG@DCGHHH2?GHHGHGHF<?GH/FHF@C--AFFFHGGHHFHHAGF@FF.EHGBHDH0GCFGFGGFGGED-:-9C/BBFFFFFFFF//:FBEFBBBB:BFFFFFFFBFFFFFFD9;A.//9:99F/;FBF//;9BA/;BFFFFFFFFEFF/;BFBB9FFFFFF
@M05620:37:000000000-D9766:1:1101:25872:8035 1:N:0:62
AGTGCCAGCTCTCAATCGCACAGGGGACCCAGGGCCTGGCCCCTCCATCCAGAAAACCTATGACCTCACCCGCTACCTGGAGCACCAACTCCGCAGCTTGGCTGGGACCTATGTGAGTATCCAGCGTAGGAATCTGGGAGTTGGGGAGGAGTGAGGAGTTGGGGAAAGACAGTCCTAACCGTGGAGGGTTCTGGTAAATGATGGGGTGAGGAGGGGCTCTTTGGCTCCCACCAGTCCCCCTGTCTGGTCTA
+
AA>3AFFFAFFFGFGGGFGAFCHGGGEEGFHHFEGEFFHHHHGHGGHHHHHHHHHFHGHHHHHHHHHHHHHGG>FGHHHH2BGHHH1?EGHFEECFEHGH?GHGGGHHGHHHHHHH3FHHHHHHHGGDGGFHHHHHHH0FEHHHGGCFG.CHHBHHFGHHHHGGEDHHHH/GH0GHHHHHGGGGFGGGCFGGGGFFGFGGGFGGGGFFFFFFFFFFFFFFFFFFFFFFFFFFFFFFFFFFFFFFFFFFFFF
@M05620:37:000000000-D9766:1:1101:25722:8042 1:N:0:62
ACCACACCTTCTACAATGAGCTGCGTGTGGCTCCCGAGGAGCACCCCGTGCTGCTGACCGAGGCCCCCCTGAACCCCAAGGCCAACCGCGAGAAGATGACCCAGGTGAGTGGCCCGCTACCTCTTCTGGTGGCCGCCTCCCTCCTTCCTGGCCTCCCGGAGCTGCGCCCTTTCTCACTGGTTCTCTCTTCTGCCGTTTTCCGTAGGACTCTCTTCTCTGACCTGAGTCTCCTTTGGAACTCTGCAGGTTCT
+
BBBABBBBFFFFG5GFEGGFGFHHGEAA42FGAFFEAEGGGHHHHGGGDEGGHHGGHHGGGGGGGGGGGGGEFFHGGGGH/EGHHGA/BG/BCGHFEHGHHHHHGHHGHGFFGHHCGGGGHHGHHHHHHHFDGHGGGGDHGHHGHGFFGFFGGEGGEGGGBGGGF?@D;BEFFFFFFFFFFFFFBFFFFFFFFFBDFFEFFFFFFFFFFFFFFFFFFFFFFFFF/FFFFBFFFFFFFFFFFFFFFFFFFFF
@M05620:37:000000000-D9766:1:1101:25856:8044 1:N:0:62
AGTGCCAGCTCTCAATCGCACAGGGGACCCAGGGCCTGGCCCCTCCATCCAGAAAACCTATGACCTCACCCGCTACCTGGAGCACCAACTCCGCAGCTTGGCTGGGACCTATGTGAGTATCCAGCGTAGGAATCTGGGAGTTGGGGAGGAGTGAGGAGTTGGGGAAAGACAGTCCTAACCGTGGAGGGTTCTGGTAAATGATGGGGTGAGGAGGGGCTCTTTGGCTCCCACCAGTCCCCCTGTCTGGTCTA
+
AAAAAFFFCFFFGGGGGGGCEGHGGGGGGGGHGGGEFGHHHHGHGGFFHHGHHHHHHGHHHHHHHHHHHHHGGGGGHHHHHHHHHHHHGEHHGGGGGHGHGHHGGGHHGHGHHHGEGGGHGHHHGG?/<EDFGHHGGHGGFHHHGGGGGGGGHHHHHGCGHFGGGGHHEHHHFHHECHFHCCEGDEFG.;FFFG0CFFFGFCFGGGAFEFFFFFFFA@E/FFFFFFFFFFFFFA/:FFFFAA/:B9B9BFB
@M05620:37:000000000-D9766:1:1101:19806:8047 1:N:0:62
ACCACACCTTCTACAATGAGCTGCGTGTGGCTCCCGAGGAGCACCCCGTGCTGCTGACCGAGGCCCCCCTGAACCCCAAGGCCAACCGCGAGAAGATGACCCAGGTGAGTGGCCCGCTACCTCTTCTGGTGGCCGCCTCCCTCCTTCCTGGCCTCCCGGAGCTGCGCCCTTTCTCACTGGTTCTCTCTTCTGCCGTTTTCCGTAGGACTCTCTTCTCTGACCTGAGTCTCCTTTGGAACTCTGCAGGTTCT
+
BBAAAABCFFFFGGGGGGGGGGHHGGGEHGHGHGGGGGGGGHHHHGGGGGGGHHHHFHHGGGGGGGGGGGGHHHHGGGGHGHHHHGGGGGFGGGHHHGHHHHHHGHHHHHHGGHHGGGGGHHHHHHHHHHGDHHGGGGGHGHHGHGGGGGGGGGGGGGGGGGGGGFFFFFFFFFFFFFFFFFFFFFFFFFFFFFFDFFFFFFFFDFFFFFFFFFFFFFFFFFFFFFFFFFFFFFFFFFFFFFFFFFFFFFF
@M05620:37:000000000-D9766:1:1101:17316:8102 1:N:0:62
GAGGCTGCTTTGGAAGAAACTCATAGATTACTGCACCAGTTCCCCCTGGACCTGGAAAAGTTTCTTGCCTGGCTTACAGAAGCTGAAACAACTGCCAATGTCCTACAGGATGCTACCCGTAAGGAAAGGCTCCTAGACGACTCCAAGGGAGTAAAAGAGCTGCTGAAACAATGGCAAGTAAGTCAGGCATTTCCGCTTTAGCACTCTTGTGGATCCAATTGAACAATTCTCAGCATTTGTACTTGTAACTG
+
>1AAA1FAFFFFGFGC11FFFFBFFFGHH1FFHHG1B0BBDGHHHGCF/0FCGFFHHH0BBGHHFHHHHHHHHHFFHGHHHHHHGHHHH0FHHFHH11BGHHHHFHHHGHHHHHFHHHGEEGHHH0BGGHHHGHBG11?@CGGH11FFGHGGBGGGHAHHHH1FHHHHHHHHHHHHHGFHFHGHHHHHFHHHHGGGGGGHGHHHHHHHHFHGHHHHHBGHHG0CF/FFGGGFGGGGGGGGFGGGGF09BFG
@M05620:37:000000000-D9766:1:1101:21623:8103 1:N:0:62
ACCACACCTTCTACAATGAGCTGCGTGTGGCTCCCGAGGAGCACCCCGTGCTGCTGACCGAGGCCCCCCTGAACCCCAAGGCCAACCGCGAGAAGATGACCCAGGTGAGTGGCCCGCTACCTCTTCTGGTGGCCGCCTCCCTCCTTCCTGGCCTCCCGGAGCTGCGCCCTTTCTCACTGGTTCTCTCTTCTGCCGTTTTCCGTAGGACTCTCTTCTCTGACCTGAGTCTCCTTTGGAACTCTGCAGGTTCT
+
AAA1AAAACFFFGFGB3F1AG1GCG000AAFB1CFE0EGCEGEAGGEE/AEFFGCABG0E/EEEG/EEGE/0B>?EGA/G//FHEGE/BC<//?BC1<11?F<GGFF10F1/CCC--CG-GD<<0<G0GD<..C-:::..:C:.:90/;0C..09..C--A9AF/?----/999B//9999B/;9B99B/////999/A9/99;BFB///9//9B/BF//99BF/;9B/BF/9BB///;9BFFFBFFFB/;
@M05620:37:000000000-D9766:1:1101:4979:8121 1:N:0:62
ACCACACCTTCTACAATGAGCTGCGTGTGGCTCCCGAGGAGCACCCCGTGCTGCTGACCGAGGCCCCCCTGAACCCCAAGGCCAACCGCGAGAAGATGACCCAGGTGAGTGGCCCGCTACCTCTTCTGGTGGCCGCCTCCCTCCTTCCTGGCCTCCCGGAGCTGCGCCCTTTCTCACTGGTTCTCTCTTCTGCCGTTTTCCGTAGGACTCTCTTCTCTGACCTGCGTCTCCTTTGGAACTCTGCAGGTTCT
+
BBBBB@BAFFFFGGGGGGGGGFHHGFGBGFHHHGGGDFGCGHHHHGGEGGGGHGHHHHHGGGGGGGGGGGGGGHHGGGGHGHHHHGGGGGBDGGHGHHGHHHHGEGH?0<FAFH/>@DCGFGGHHHHHHFFDHHCG@DDHF/GAGFGGGG/FFGGGGFA999FFFCFF;;FFFFEB/BFEFFFBBB9FFFFBFFDFFFFFFDFFF.FFFFBFFB/99FB/BBBF.-AAAFBFFFFFFFFFFFBFFFF.BFF
@M05620:37:000000000-D9766:1:1101:23313:8127 1:N:0:62
AGTGCCAGCTCTCAATCGCACAGGGGACCCAGGGCCTGGCCCCTCCATCCAGAAAACCTATGACCTCACCCGCTACCTGGAGCACCAACTCCGCAGCTTGGCTGGGACCTATGTGAGTATCCAGCGTAGGAATCTGGGAGTTGGGGAGGAGTGAGGAGTTGGGGAAAGACAGTCCTAACCGTGGAGGGTTCTGGTAAATGATGGGGTGAGGAGGGGCTCTTTGGCTCCCACCAGTCCCCCTGTCTGGTCTA
+
AA>ABFFFCFFFGGGGGGGGGGHCGGGGGGHHGGGGGGHHGHGHGGHHHGHHHHHHHGHHHHGHHHHHHHHGGEFGHHHHGHHHHHGHGHHHEGGGGHGHGHHGGGHHFHHHHHHHHHHGHHHHHGGGGGHHHHHHHHHGGHHHGGFGGGFHHHHHHGHHBGGGGGHHHHHHHHHHHHHHGGGGGGGGCFFGGGFGGGGGGGGGGGFFFFFFFFFFFFFFFFFFFEFFFFFFFFFFFFFFFFFFFFFFFFF
@M05620:37:000000000-D9766:1:1101:20514:8127 1:N:0:62
ACCACACCTTCTACAATGAGCTGCGTGTGGCTCCCGAGGAGCACCCCGTGCTGCTGACCGAGGCCCCCCTGAACCCCAAGGCCAACCGCGAGAAGATGACCCAGGTGAGTGGCCCGCTACCTCTTCTGGTGGCCGCCTCCCTCCTTCCTGGCCTCCCGGAGCTGCGCCCTTTCTCACTGGTTCTCTCTTCTGCCGTTTTCCGTAGGACTCTCTTCTCTGACCTGAGTCTCCTTTGGAACTCTGCAGGTTCT
+
BCBCCABAFFFFGGGGGGGGGGHHGGGGCEFHHGGGEGGG?HHHHGGGFGGG5FHHFHHGE>0EFGGEGGGHHHHGGGGHGHHHHGGGGGGGGGHFHHEHHHGFCGFFHGGFGHHGG?DGHFHHHGHHHHEDC<ADGGGHGHHGHGGGGFFGGGGGGD?D?DGEGAFFFFFFFFFFFFFFFFFFFFFFFFFFFFFDFFFFFFFFF.BFFFFFFFFBFFFFFFFFFBFBFFFFFFFFFFFBFFFFFFFFFFF
@M05620:37:000000000-D9766:1:1101:8945:8138 1:N:0:62
ACCACACCTTCTACAATGAGCTGCGTGTGGCTCCCGAGGAGCACCCCGTGCTGCTGACCGAGGCCCCCCTGAACCCCAAGGCCAACCGCGAGAAGATGAGTGGCCCGCTACCTCTTCTTGTGGCCCCGGTGAGTGGCCCGCTCCCTCTTCTGGTGGCCGCCTCCCTCCTTCCTGGCCTCCCGGCGCTGCGCCCTTTCTCCCTGGTTCTCTCTTCTGCCGTTTTCCGTAGGACTCTCTTCTCTGACCTGAGT
+
CCCCCCCBFFFFGGGGGGGGGGHHGGGGHGHHHGGGAEFAEH2GHGGGGGGGHHHHHHHGEGGGGGGGGGGHGHHGGGGHGHHHHGGGGGGGGGHHHFGFHGCFFF@DF-AHFHHHHB1F<FAGCC-A?@@EG;CEEHC@GF-=CFFFFBFGB9/DFGAGGDFFFFFFF0BFF9/9FBAAFFFAFBC=FFFDFFFFFFF0;BB.;9BFFFFF0:BBFF;ADBA9FDFFDF:FB/BBBBBBBBBBF/BF/;0
@M05620:37:000000000-D9766:1:1101:16571:8141 1:N:0:62
GAGGCTGCTTTGGAAGAAACTCATAGATTACTGCAACAGTTCCCCCTGGACCTGGAAAAGTTTCTTGCCTGGCTTACAGAAGCTGAAACAACTGCCAATGTCCTAGAGGCTGATCCCCATCCGAACCGGCTCATAACAGCCTAACCGGGAGAAAGAGCTCTGGTGAAACCATGACGAGACCGACAGGCTTTTGCTCTTTAGCACTCTTGTGGCTAACTTTACACATTTCTCCGCTTTTGTCCTTGACTCTG
+
A1AAA?CACFFFCFGGGFGGDGFHFFFA3GHHHGHHBGF1AFHFHGEFH0FAEFGH11FGGHGGGHFFHHGHHHFHHFHHHHHE1FHHHFCHF0E0@@GH22B2@1B10//0BB1F0/0000//?///><</1BD21110<B1G00>/>///0?1??B111<110>1>10.110<.<-.<<----:...;/;09009000090;0/;FG90...0090;900;00099B/;/---9-//-//;B:/;/;9/
@M05620:37:000000000-D9766:1:1101:17448:8153 1:N:0:62
ACCACACCTTCTACAATGAGCTGCGTGTGGCTCCCGAGGAGCACCCCGTGCTGCTGACCGAGGCCCCCCTGAACCCCAAGGCCAACCGCGAGAAGATGACCCAGGTGAGTGGCCCGCTACCTCTTCTGGTGGCCGCCTCCCTCCTTCCTGGCCTCCCGGAGCTGCGCCCTTTCTCACTGGTTCTCTGTTCTGCCGTTTTCCGTAGGACTCTCTTCTCTGACCTGAGTCTCCTTTGGAACTCTGCAGGTTCT
+
CCDCCCCCFFFFGGGGGGGGGGHHGFGEGGHHHGGGGGGGGHHHHGGGGGGGHHHGHHHGGGGGGGGGGGGHGHHGGGGHGHHHHGGGGGGGGGHHHHHHHHHHGHHHHHHGGHHGGGGGHHHHHHHGHHHGHHGGGGGHGHHGHGGGGGGGGGGGGGGDGGGGGGFFFFFFFFFFFFFFFFFFFFFFFFFFFFFFFFFFFFFFFFFFFFFFFHFHFHFFFFFFBFFFFFFFFFFFFFFFFFFFFFFFFFF
@M05620:37:000000000-D9766:1:1101:3807:8164 1:N:0:62
ACCGCACCTTCTACAATGAGCTGCGTGTGGCTGCCGAGGAGCACCCCGAGCTGCTGACCGAGGCCCCCCTGAACCCCAAGGCCAACCGCGAGAAGATGACCCAGGTGAGTGGCCCGCTACCTCTTCTGGTGGCCGCCTCCCTCCCTCCTGGCCTCCCGGAGCTGCGCCCTTTCTCACTGGTTCTCTCTTCTGCCGTTTTCCGTAGGACTCTCTTCTCTGACCTGCGTCTCCTTTGGAACTCTGCAGGTTCT
+
>AA1>>ADFFFDDFG13FG11ABGAAEAC00B0AFE?AEAECAGEEGG/AEEGHFHHHGG?EE/FEGEEGGCGHGGEFEE//GGCCC/>B<//<0?G11?F</FF1GFFFDAEFH?CCGCHHHHHHHBGGB.GHGGGGGEGGGG.9CABFGGGGGGE.;;@@-FF??B@@BFFFFFFFFFBFFFFFFFFFFFFF?9ABEFFBFFFFFFFFFFFFFBFFFFFF/F?-:@BFFFFFFFFFFFFEFFFFFFFFF
@M05620:37:000000000-D9766:1:1101:16919:8169 1:N:0:62
GAGGCTGCTTTGGAAGAAACTCATAGATTACTGCAACAGTTCCCCCTGGACCTGGAAAAGTTTCTTGCCTGGCTTACAGAAGCTGAAACAACTGCCAATGTCCTACAGGCTGCTACCCGTACGGAACGGCTCCTAGCAGCCTCCCAGGGAGTCACAGAGCTGCTGAAACAATGGCAAGTACGTCAGGCATTTCCGCTTTAGCACTCTTGTGGATCCACTTGACCACTTCTCAGCATTTGTCCTTGTAACTG
+
BAABBBFBFFFFGGGGGGGGGGBHHHHHHHHHHHFFGHHFHHHHHGGGFHHHHHHHHHFGGHHHHHHHHHHHHHHHHHHHHHHHHHHHHHHHHHHHGGHHHHHHB3BGH1GHGHFHGHG///>EEF/EEEGGGF?32?F2?G2F/<F/?F?C?G1?G1?G1G1FGHH1FGHHHHHHHGFF1C/<EDHH.CHGFHGGGGGGHHHHHHHHHHHGBF0F0/CFF0;9F./=FGGGGFGGGGGF0FFGG000CFF
@M05620:37:000000000-D9766:1:1101:4266:8173 1:N:0:62
GAGGCTGCTTTGGAAGAAACTCATAGATTACTGCAACAGTTCCCCCTGGACCTGGACAAGTTTCTTGCCTTGCTTACCGAAGCTGAAACAACTGCCGTCTGCTACCCTTAAGGAAAGGCTCCTAGAAGACTCCAAGGGAGTAAAAGAGCTGATGAAACAATGGCAAGTAAGTCAGGCATTTCCGCTTTAGCACTCTTGTGTATCCCATTGAACAATTCTCAGCATTTTTACTTGTCCCTGACACTCCAGGG
+
A1AAA1CACFDFCBFGGBGGGG1FGHHHFHHHHHGHBFGBFFGBFFEGEFGFFGEGBE0GGHGHFHDABF1BGHHGF0BEEGGE1FFHGGHHHHFF>B/B/FGGGHH1>BB1B>GGFGCFHGBB1BF1BBBFBGFFFGHGGCBFHHGHH@F<@@>1FGGG1?FFFHGGFHD<1@D0>G<<>==>CCE.=0D000<00<=</===D/000;0;CFH0;;;0:0;C:<000:;9;;;0CF099CB909;B;/;
@M05620:37:000000000-D9766:1:1101:14274:8178 1:N:0:62
ACGACACCTTCTACAATGAGCTGCGTGTGGCTCCCGAGGAGCACCCCGTGCTGCTGACCGAGGCCCCCCTGAACCCCAAGGCCAACCGCGAGAAGATGACCCAGGTGAGTGGCCCGCTACCTCTTCTGGTGGCCGCCTCCCTCCTTCCTGGCCTCCCGGAGCTGCGCCCTTTCTCACTGGTTCTCTCTTCTGCCGTTTTCCGTAGGACTCTCTTCTCTGACCTGAGTCTCCTTTGGAACTCTGCAGGTTCT
+
BBBABDDA4BFFGGGDDGGGFGHHGGGGDGFGBFGG2EEG?GCGHGGEAAEEFHHHGHHG@EEGGFGEGGG2?FGGGGEAFGHH/FECGGGGGDHCBFHHHH/FAGHHHFGGGHGDGDGCFHHFFDDGDDFDEFDGGGGEGFHBCFFGGGG?FFEGGGGGGACGGFFFFDBFFFFFFFBF/FFFFFFFFFFFFFADDFFFFFFF;AFFFFFFFFFFFFBFBFFFFFFFFFFFFFF//9BBFFFFFFFAFFF
@M05620:37:000000000-D9766:1:1101:22460:8186 1:N:0:62
ACCACACCTTCTACAATGAGCTGCGTGTGGCTCCCGAGGAGCACCCCGTGCTGCTGACCGAGGCCCCCCTGAACCCCAAGGCCAACCGCGAGAAGATGACCCAGGTGAGTGGCCCGCTACCTCTTCTGGTGGCCGCCTCCCTCCTTCCTGGCCTCCCGGAGCTGCGCCCTTTCTCACTGGTTCTCTCTTCTGCCGTTTTCCGTAGGACTCTCTTCTCTGACCTGAGTCTCCTTTGGAACTCTGCAGGTTCT
+
ABBBBBBBFFFFGGGGGGBGGGHHGFGEGFHHHGGEEGGFGHHHHGGGGEGGHHHHHHHGGGGGGGGGGGGHHHHGGGGHGHHHHGGGGG>CDGHHHHHHHHHHFCG1F?FFGGF-DGCFGHGHFHHGHGFEHGCCDFFHGHHGHGFGGGGGGGGGGDGAACFBFCFFFFFFFFFFFFFFBBFFFFFFFFFFFFFDFFFFFFFFFFFFFFFFFFFFFFFFFFFF/9FFFFFFFBFFFFFFFFFFFFE9BFF
@M05620:37:000000000-D9766:1:1101:11963:8188 1:N:0:62
ACCACACCTTCTACAATGAGCTGCGTGTGGCTCCCGAGGAGCACCCCGTGCTGCTGACCGAGGCCCCCCTGAACCCCAAGGCCAACCGCGAGAAGATGACCCAGGTGAGTGGCCCGCTACCTCTTCTGGTGGCCGCCTCCCTCCTTCCTGGCCTCCCGGAGCTGCGCCCTTTCTCACTGGTTCTCTCTTCTGCCGTTTTCCGTAGGACTCTCTTCTCTGACCTGAGTCTCCTTTGTAACTCTGCAGGTTCT
+
1A11AA>AFFFFFGGBBFG1FABGEBEEGCFGEFGGGEGEGF/GHGGGEEGEGHFHHHHGGEEGGEGGGGGCGCGEGG?GCCGGCFEECGG?@C0G1?GHFHCGFGFHF?1FFHHGGCGGHHHHGGHGBDGAFH@CGGGHGHHGHGGGGGGGGGGGGG@G@AFFBA@F@@/BFFFFFFBFBB9FFFFFFFFFFF@B?BEBFFFFFBFFFFFFFFFFF/FFBFFFFFFFFFFFFFF/;B/;BFBFFFF9BF/
@M05620:37:000000000-D9766:1:1101:18859:8190 1:N:0:62
ACCACACCTTCTACAATGAGCTGCGTGTGGCTCCCGAGGAGCACCCCGTGCTGCTGACCGAGGCCCCCCTGAACCCCAAGGCCAACCGCGAGAAGATGACCCAGGTGAGTGGCCCGCTACCTCTTCTGGTGGCCGCCTCCCTCCTTCCTGGCCTCCCGGAGCTGCGCCCTTTCTCACTGGTTCTCTCTTCTGCCGTTTTCCGTAGGACTCTCTTCTCTGACCTGAGTCTCCTTTGGAACTCTGCAGGTTCT
+
CCCCCCCCFFFFGGGGGG5GGGHHGGGEHGHHHGGGGGGGGHHHHGGGGGGGHHGHHHHGGGGGGGGGGGGHHHHGGGGHGHHHHGGGGG<DGGHHHHHHHHHHGHHFHHHGGHHGGGGGHHHHHHHGHHHGHHGGGGGHGHHGHGGGGGGGGGGGGGG?GGGGGGFFFFFFFFFFFFFFFFFFFFFFFFFFFFFFFFFFFAFFFFFFFFFFFFFFFFFFFFFFBFFFFFFFFFFFFFFFFFFFEFFFFFF
@M05620:37:000000000-D9766:1:1101:21245:8190 1:N:0:62
GAGGCTGCTTTGGAAGAAACTCATAGATTACTGCAACAGTTCCCCCTGGACCTGGAAAAGTTTCTTGCCTGGCTTACAGAAGCTGAAACACCTGCCAATGTCCTACAGGATGCTACCCGTAAGGAAAGGCTCCTAGAAGACTCCAAGGGAGTAAAAGAGCTGATGAAACAATGGCAAGTAAGTCAGGCATTTCCGCTTTAGCACTCTTGTGGATCCAATTGAACAATTCTCAGCATTTGTACTTGTAACTG
+
BABBBBFAFFFFFFFFFG4FGGFHHHHGGHHGHFEHFHHHHGHHHGGFFFFHHHHBBDCBBFHHHHGGGHHHHHHGHHHHHFHHHGGHHH1EGHHGHHHHHHBFGHHHHHHHHHFFGFE>>EHGHHH?BFGGGHHFGHFFBFGHGHGF<CGGF@>FDFFGHGHHFGHGHHFHGHBFFFHFGFFFHFFGGGGHHH?DCDGGDHHGGFGFHFHGHHGHCGHHHHHHHGH0;C0CFGGGFGGBFGGGCCFFGGG
@M05620:37:000000000-D9766:1:1101:18098:8191 1:N:0:62
AGTGCCAGCTCTCAATCGCACAGGGGACCCAGGGCCTGGCCCCTCCATCCAGAAAACCTATGACCTCACCCGCTACCTGGAGCACCAACTCCGCAGCTTGGCTGGGACCTATGTGAGTATCCAGCGTAGGAATCTGGGAGTTGGGGAGGAGTGAGGAGTTGGGGAAAGACAGTCCTAACCGTGGAGGGTTCTGGTAAATGATGGGGTGAGGAGGGGCTCTTTGGCTCCCACCAGTCCCCCTGTCTGGTCTA
+
CCABCFFFCFFFGGGGGGGGGGHGGGGGGGHHFGGGGGHHHHGHGGHHHGHHHHHHHGGHHGHHHHHHHHHGGEFFHGHHGHHHHGHHGHHHEGGGGHHHGHHGGGHHGHHHHHHHGHHHHHHHHGGGGGHHHHHHHHHGGHHHGGFFGGEHHGHHHGHHHGGGGGHHHHHHHHHHHHHHGGGGGGGGEGGGGGGGGGGGGGGGGGFFFFFFFFFFFFFFFFFFFFFFFFFFFFFFFFFFFFFFFFFFFFB
@M05620:37:000000000-D9766:1:1101:23849:8195 1:N:0:62
ACCACACCTTCTACAATGAGCTGCGTGTGGCTCCCGAGGAGCACCCCGTGCTGCTGACCGAGGCCCCCCTGAACCCCAAGGCCAACCGCGAGAAGATGACCCAGGTGAGTGGCCCGCTACCTCTTCTGGTGGCCGCCTCCCTCCTTCCTGGCCTCCCGGAGCTGCGCCCTTTCTCACTGGTTCTCTCTTCTGCCGTTTTCCGTAGGACTCTCTTCTCTGACCTGAGTCTCCTTTGGAACTCTGCAGGTTCT
+
BBCCBBCCFFFFGGGGGGGGGGHHGFGBCEHGGFDEDGEGDGDGHGGGDFEGGHGHHGGGGGFFGGGGGGGHFHHGGGGHGHHHHGGGDGGGGGHGHHHHHHHHGHHFGGHGGHHGGCGGHHHHHHHHHHHGHHGGGGGHGHHGHGGGGGGGGGGGGGG-@DGGGGFFFFFFFFHFFFFFFFFFFHFFFFFFFFFFFFFHFFFFF.FFFFFFFFFFFFFFFFFFFFFFFFFFFFFFFFFFFFFFFFFFFFF
@M05620:37:000000000-D9766:1:1101:23205:8196 1:N:0:62
ACCACACCTTCTACAATGAGCTGCGTGTGGCTCCCGAGGAGCACCCCGTGCTGCTGACCGAGGCCCCCCTGAACCCCAAGGCCAACCGCGAGAAGATGACCCAGGTGAGTGGCCCGCTACCTCTTCTGGTGGCCGCCTCCCTCCTTCCTGGCCTCCCGGAGCTGCGCCCTTTCTCACTGGTTCTCTCTTCTGCCGTTTTCCGTAGGACTCTCTTCTCTGACCTGCGTCTCCTTTGGAACTCTGCAGGTTCT
+
BBBABBBBBFFFGDGGBGFFGBHFGAAA4AGGAFGEAEEGCHHFHGGGDEGGEHFFHHGG0FCGG1EGGEF1G3GGGGAH//GHHG//BCC</DCC>G1?FHHHAGF10F<FFFHCCGCGHFGFDGHHHHFDFHCGGGGHEGHAGFFGFFGGGFGGEG@-BBGGGG<F?BBBB9F/9BBFFFFFFFFFFFFBFB9AAFFFF.;FFBBFFFFFFFFFFF//B:FF.99@AFFFFBFBFFFFFFEFFFFFFFB
@M05620:37:000000000-D9766:1:1101:26809:8196 1:N:0:62
ACCACACCTTCTACAATGAGCTGCGTGTGGCTCCCGAGGAGCACCCCGTGCTGCTGACCGAGGCCCCCCTGAACCCCAAGGCCAACCGCGAGAAGATGACCCAGGTGAGTGGCCCGCTACCTCTTCTGGTGGCCGCCTCCCTCCTTCCTGGCCTCCCGGAGCTGCGCCCTTTCTCACTGGTTCTCTCTTCTGCCGTTTTCCGTAGGACTCTCTTCTCTGACCTGAGTCTACTTTGGAACTCTGCAGGTTCT
+
AABABBBAFFFFGGGEFG5BFEGFGEEBGDHHHFGEFGGGGHHHHGGGGEGGHGHGHGHGGGGGGGEGGGGHHGFGGGGGCGHHEGE@DC/>B<FFFGHHHFEHAFGDGGHGGHFDGGGGHHHHFHEGHHG?GHCCGGGHGHHGBFFFGGGGFFGGGDGG@GGGGGBFBBFFFFFFFFFFFFFFFFFFFFFFFFBFFFFFFFFFFFFFFFFFFF//BFFFFFFFBFFFFFFFFFFFFFFFFBF9FFFFFB9
@M05620:37:000000000-D9766:1:1101:14727:8197 1:N:0:62
ACCACACCTTCTACAATGAGCTGCGTGTGGCTCCCGAGGAGCACCCCGTGCTGCTGACCGAGGCCCCCCTGAACCCCAAGGCCAACCGCGAGAAGATGACCCAGGTGCGTGGCCCGCTACCTCTTCTGGTGGCCGCCTCCCTCCTTCCTGGCCTCCCGGCGCTGCGCCCTTTCTCACTGGTTCTCTCTTCTGCCGTTTTCCGTAGGACTCTCTTCTCTGACCTGCGTCTCCTTTGGAACTCTGCAGGTTCT
+
BBBAB?AAFFFFFGGFFG5FGFHGGGGAGDGHHGGGDGG2FGCGHGGEAEFGHHGHFGHE@EGGGGGGGGCHFHHGGAEHGEHHGFGGGG/B@AFFF1FGGC///1?1</?/<GGG@D-<CDGHHHFBH0CEHHCCCEDCEFFDFGFGGG/.;FEEFGG-ABBBFBBFBBFFFFFBFFFFFFFFFFFFFFFFFF?ADFFFFFFFFFFFFFFFFFF/BFF/9FFF.9ABDFFFFFFB/BFFFFFFBF.AFFF
@M05620:37:000000000-D9766:1:1101:27405:8229 1:N:0:62
GAGGCTGCTTTGGAAGAAACTCATAGATTACTGCAACAGTTCCCCCTGGACCTGGAAAAGTTTCTTGCCTGGCTTACAGAAGCTGAAACAACTGCAAGATGCTACACGTAAGGCAAGGCTACTAGCAGACTCCAAAGAAGTCAAAAAGCTGCAGCACACATAGCAAGAACGTACAGCATTTCCACAATAGACCTCTTGAGGATCCAATTGAACCATTCTCAGCATTTGTAATTGTAACTGCCCAGCCCGGG
+
CBCCCCFAFFFFGGGGGGBGGGHHHHHHHFHHHFDFFGHHHHHHHGGGFFFGHHHBFFHHGHHHHHHGGHHHHHHGHHHHHHHHHGGHHH?GHH3F332B33B43BFEGHE?BB?GEC/BG2FF4B3D3?BBFG33B3B3B4DG32?/BBBB22B@0@0?=22@2>@2?0?FGG/?10?1>>>1<1.1>11><GFDFH0<CGFHHHHHGHHHFEA00=<<B0::CGFFFH0CGH:GCGGFF/.CA;;;-;C
@M05620:37:000000000-D9766:1:1101:11917:8232 1:N:0:62
ACCACACCTTCTACAATGAGCTGCGTGTGGCTCCCGAGGAGCACCCCGTGCTGCTGACCGAGGCCCCCCTGAACCCCAAGGCCAACCGCGAGAAGATGACCCAGGTGCGCGGCACGCTACCTCTTCTGGTGGCCGCCTCCCTCCTTCCTGGCCTACCGGCGCCGCGCCCTTTCGGACTGGTTCTCTCTTCTGCCGTTTTCCGTACGACTCTCTTATCTGACCCGCGTCTCCTTTGGAACTCTGCAGATACT
+
CCCCCCDCFFFFGGGGGGGGGGHHGFFBGGHHHGGGGGGGGHGHHGGGGGGGHGHHHHHGGGGGGGGGGGGHGHHGGGGHGHHHHGGGGGBDFGHHHHHFC2GHGHH1@/A@CCGFC.<CHH0:GCGF0;GFHHGGGDGEFFGFFFGGGBFGFF/:FGGAFF-9@--BDFFFF.-.;@EEFFFFFFB0:0BFB0-;AF.:B.0:.;.ADFFFFFF0BFFF0:/;@-:-AB00:0::00;0;::00:0;00;
@M05620:37:000000000-D9766:1:1101:12710:8236 1:N:0:62
GAGGCTGCTTTGGAAGAAACTCATAGATTACTGCAACAGTTCCCCCTGGACCTGGAAAAGTTTCTTGCCTGGCTTACAGAAGCTGAAACAACTGCCGGATGCTACCCGTAAGGAAAGGCTCCTAGAAGACTCCAAGGGAGTAAAAGAGCTGATGAAACAATGGCAAGTAAGTCAGGCATTTCCGCTTTAGCACTCTTGTGGATCCAATTGAACAATTCTCAGCATTTGTACTTGTAACTGACAAGCCAGGG
+
A??A>AFBFFDDGBAF44CFDGFHBFHGHDGFFHG4CFGAGFFGHGEGGFGGHHGH33FGHHHHFHHGGFFFHHHGHBEDGHGHHFEHG3GGHHHF>/>B/BFDGHH?>EEACDGFGAGG0?FBFGG3FGF?F1BB???E<?GD2GEGHGFGHFDFBGGHHDCGCGF?1FF?=>GE>F1D<DFEG..<=DBG0<C=00=<.<:CG00;CC<BGGHC0;G<;CF9;BBB0B;009;0009;FGG0.;C/FAB
@M05620:37:000000000-D9766:1:1101:12601:8236 1:N:0:62
GAGGCTGCTTTGGAAGCAACTCATAGATTACTGCAACAGTTCCCCCTGGACCTGGAAAAGTTTCTTGCCTGGCTTCCAGAAGCTGCAACAACTGCCAATGTCCTACAGGCTGCTCCCCTTCCGGACCGGCTCCTAGCAGCCTCCCCGGGAGTAACCGCGCTGCTGAACCCATGTCAAGTCCGTCAGGCCTTTCCGCTTTAGCACTCTTGTGGCTACCCTTGCACACTTCTCAGCCTTTTTCCTTGTCCCTG
+
AABBBAFBFFFFG4FGAGFGGGHHHHHHHHHHHHFBGHGDGHHHHGGFEHGGHHGHH3BGGHHHHHHHHHHHHHF2FGHHHHHGG33BFG?GHGGHHBFGHHHH@BFGH1FGFHHHGG2E23/>/>/>EGGGGH23B222F<2</?//D//<0=11A-AD@D.0CDG/;:CGB0;CGHG:0:.:DFF;.;FGGGGGGGG0;FFFGGGGGGGDEA0.;;;FF/9F/AB;FFFFFF/;F//:/BBFFB//;B/
@M05620:37:000000000-D9766:1:1101:27413:8247 1:N:0:62
GAGGCTGCTTTGGAAGAACCTCATAGATTACTGCAACAGTTCCCCCTGGACCTGGAAAAGTTTCTTGCCTGGCTTACAGAAGCTGAAACAACTGCCGTATGCTACCCGTAAGGAAAGGCTCCTAGAAGACTCCAAGGGAGTAAAAGAGCTGATGAAACAATGGCAAGTAAGTCAGGCATTTCCGCTTTAGCACTCTTGTGGATCCAATTGAACAATTCTCAGCATTTGTACTTGTAACTGACAAGCCAGGG
+
A3AA>AF>BFDDGBBFFG4AFGHHHGHDFGGHHB4FCGFHHFDFGGA22BBFGGEF3323BFGFGHGBBBFGFHHBBEGHGHFGHBBGFH1BGHH3>11BBB@BFHHGFEEHFFFGFA?FFGEFGHH3BGHHHHHFFFEGBBFHHFFHEFHFHFGBF<CFFB?FFFEFDGD@F?GH<FFDGFFGDEFA=GGFDGGFGGGF?HGHHC0<GHGFHGF<;CGGHHFHHFG0CC0C0;;B0;;CG9CBCEEFGGG
@M05620:37:000000000-D9766:1:1101:27394:8250 1:N:0:62
GAGGCTGCTTTGGAAGAAACTCATAGATTACTGCAACAGTTCCCCCTGGACCTGGAAAAGTTTCTTGCCTGGCTTACAGAAGCTGAAACAACTGCCAGATGCTAACCGTAAGGAAAGGCTCCTCGCAGACTCCAAAGGAGTAAAAAAGCTGAAGAAACAATGGCAAGTAAGTCAGGCATTTCCGCTTTCGCACTCTTGTGGATCCAATTGAACAATTCTCAGCATTTGTACTTGTAACTGACAAGCCCGGG
+
A?ABABFCFFFFGCGGGGGGGGHHHGHHHHHHHHBGFHHHHFGGHGGGGHGGHHGHFBCHFGHHHHHGGHBFHHGEBGGHHHFHHEBHFGEHHHH333BBF3GHHHHGE1?1BGFCFFHHHGEE/<>?EHGHHHH3B?F/B2FGF2>/@DG22@20=0?G1=?GCFGFFGF<FFG>FEF<GGHCAAAC<.<.<-;;;C:CAC:CGHHHGHHFFGF0;;CCB0CBC:0:;;;B;FFFBFFB0CFB;EG.-;:
@M05620:37:000000000-D9766:1:1101:19424:8253 1:N:0:62
ACCACACCTTCTACAATGAGCTGCGTGTGGCTCCCGAGGAGCACCCCGTGCTGCTGACCGAGGCCCCCCTGAACCCCAAGGCCAACCGCGAGAAGATGACCCAGGTGAGTGGCCCGCTACCTCTTCTGGTGGCCGCCTCCCTCCTTCCTGGCCTCCCGGAGCTGCGCCCTTTCTCACTGGTTCTCTCTTCTGCCGTTTTCCGTAGGACTCTCTTCTCTGACCTGAGTCTCCTTTGGAACTCTGCAGGTTCT
+
BBBBBABBFFFFGGGGFGFGGCHFGEAACAGHCFGGGGG?EHEGHGGGEEGGHHFGHHHGGGGGGDGGGGGCGEHGGGEHE?GHHGGEGGGCGGHHFF1GHHHHC<11<?G/FHC--<<AG0<G00DGD<G.GG@D-:DH.:C.CBF/0CCF?0AE.E9A9@.9C?BF;BFB//;//BFFFFEFFFBFF/9/B/-;DFFFF.;9DDB///BBFFFFBFBBF/9BB9/;/BFFF/BBF/9////9/BAF//9
@M05620:37:000000000-D9766:1:1101:16190:8266 1:N:0:62
ACCACACCTTCTACAATGAGCTGCGTGTGGCTCCCGAGGAGCACCCCGTGCTGCTGACCGAGGCCCCCCTGAACCCCAAGGCCAACCGCGAGAAGATGACCCAGGTGAGTGGCCCGCTACCTCTTCTGGTGGCCGCCTCCCTCCTTCCTGGCCTCCCGGAGCTGCGCCCTTTCTCACTGGTTCTCTCTTCTGCCGTTTTCCGTAGGACTCTCTTCTCTGACCTGAGTCTCCTTTGGAACTCTGCAGGTTCT
+
DDDDDDDDFFFFGGGGGGGGGGHHGGGFHGHHHGGGGGGGGHHHHGGGGGGGHHHHHHHGGGGGGGGGGGGGHHHGGGGHGHHHHGGGGGGGGGHHHHHH2=GGG1FFHGDEGHHG-<CFHHGFHHHHHHEFFHGGGGGHGHHGBFFGGFGGGFGGG.A-?F.FGGFFFFFFF0FFFFFFBFFFFFFFFFFFFFFFFFFFFAFFADBFFFFFFFFHF0:0BF0FBBFFFFFFFF0BFBFFFFFFFFFAFFB
@M05620:37:000000000-D9766:1:1101:4886:8275 1:N:0:62
GAGGCTGCTTTGGAAGAAACTAATAGATTACTGCAACAGTTCCCCCTGGACCTGGAAAAGTTTCTTGCCTGGCTTACAGAAGCTGAAACAACTGCCAATGTCCTTAAGGTAGCTGACCTGCAAGCAAAGGTCCCTGCAAGATCCCAAGGCGTCAAAAGGTTGGAGAACACAATGCAAGTCAAGCCAGGCTTTCCGATTTCATACCGTTGTGGGAGCCATTTCAACATTCACCAGCCTTTTCATTGTTACTG
+
A1AAAAF11DDFGGGGCFGCA1A33DG33DAFF11B1FG1DDGDFG0/A0B00B0FG10AFDADAF1FGEEGHF01B1GDGHHF@11BG0/F1BG011FG@2222B11B1111B110B10B01FF0>1B011BB11/0<10B11010?F</?/?/110/@1@/1?1?1?FE/?111?1<>1111.0<>>00<0<....=00000/.:...;....:;/0C090;C0/000;C0.9.9:9090;C0;000;0
@M05620:37:000000000-D9766:1:1101:11576:8277 1:N:0:62
ACCACACCTTCTACAATGAGCTGCGTGTGGCTCCCGAGGAGCACCCCGTGCTGCTGACCGAGGCCCCCCTGAACCCCAAGGCCAACCGCGAGAAGATGACCCAGGTGAGTGGCCCGCTACCTCTTCTGGTGGCCGCCTCCCTCCTTCCTGGCCTCCCGGCGCTGCGCCCTTTCTCACTGGTTCTCTCTTCTGCCGTTTTCCGTAGGACTCTCTTCTCTGACCTGCGTCTCCTTTGGAACTCTGCAGGTTCT
+
AACBBCCCFFFFGGGGGGFGGGHHGEEBFEHHHGGGGGGGGHHHHGGGGDEGHHHGHHH00>0>FGGGGGF2BFHGGGGHGHHHHGGGGGBCCGHHHHGHHHEHGHHBG=FFGAHGGG@DHHHHHHHHHHHGHHGGGGGHGHHGHGGGGGGGGGGGGGG--;@9D-@FFFFFFFF0BFFFFFFFFFFFFFFFFFFFFFFFFFFF?DEFFFFFFFFFFFF9FFFF.@FFFFFFFFFFBFFFFFFFFFFFFFF
@M05620:37:000000000-D9766:1:1101:8762:8277 1:N:0:62
AGTGCCAGCTCTCAATCGCACAGGGGACCCAGGGCCTGGCCCCTCTATCCAGAAAACCTATGACCTCACCCGCTACCTGGAGCACCAACTCCGCAGCTTGGCTGGGACCTATGTGAGTATCCAGCGTAGGAATCTGGGAGTTGGGGAGGAGTGAGGAGTTGGGGAAAGACAGTCCTAACCGTGGAGGGTTCTGGTAAATGATGGGGTGAGGAGGGGCTCTTTGGCTCCCACCAGTCCCCCTGTCTGGTCTA
+
AA>AAFFFBFFFGGGGGGGCFGHHGGGFEEGHFFGEFFHHFHGHGHHHDGHGFH3BFFFHHHHHHHFHHHHGGFEGHHHHFGHHFHCEEGHGEGGGGHHHGHHGGGHHGHHHHHHHHHHHHHHHHGGGGGHHHHHHHGHGGHHHGGGFGDEHHFHHHGHHGHGGGGHHHHHHHHHHHHHHGGGGGGGG;FFGGGFGGGGGGGGGGGGFFFFFFFFAFCFFFFFFFFFFFFFFFFFFFFFFFFFFFFFFFFF
@M05620:37:000000000-D9766:1:1101:4455:8287 1:N:0:62
ACCACACCTTCTACAATGAGCTGCGTGTGGCTCCCGAGGAGCACCCCGTGCTGCTGACCGAGGCCCCCCTGAACCCCAAGGCCAACCGCGAGAAGATGACCCAGGTGCGCGGCACGCTACCTCTTCTGGTGGCCGCCTCCCTCCTTCCTGGCCTCCCGGCGCCGCGCCCTTTCTCACTGGTTCTCTCTTCTGCCGTTTTCCGTAGGACTCTCTTATCTGACCTGCGTCTCCTTTGGAACTCTGCAGGTTCT
+
BBCCCCCCFFFFGGGGGGGGGGHHGGEEHGHGHGGEGG?2EGGHHGGEEGGGFGHHFHHGGGGGGGGGGGGHFHHGGGGHGHHHHGGGCG@GGGHHHHHGHFHGGHG1>/ACF-DGG.CCHHCGHCGG0CGGHHGGGGGGGGGGGGGGGGGGGG.AGGGFFF-;@FFFFFFFF00:BFFFBFFFFFF0:BFFFF-;AFAFFBBF.;BFFFFFFFF0BFFFFF0;.-A-;900;0BF00B0;FFFFF.A0;B
@M05620:37:000000000-D9766:1:1101:19009:8288 1:N:0:62
ACCACACCTTCTACAATGAGCTGCGTGTGGCTCCCGAGGAGCACCCCGTGCTGCTGACCGAGGCCCCCCTGAACCCCAAGGCCAACCGCGAGAAGATGACCCAGGTGAGTGGCCCGCTACCTCTTCTGGTGGCCGCCTCCCTCCTTCCTGGCCTCCCGGAGCTGCGCCCTTTCTCACTGGTTCTCTCTTCTGCCGTTTTCCGTAGGACTCTCTTCTCTGACCTGAGTCTCCTTTGGAACTCTGCAGGTTCT
+
CCCCCCCCFFFFGGGFGGGGGGHHGGGFHGHGHGGGGGGGGHHHHGGGGGGGHHHHHHHGGGGGGGGGGGGHHHHGGGGHGHHHHGGGGGGGGGHHHHHHGHHHGHGHHHHGGHHGGGGGHHHHHHHHHHGGHHGGGGGHGHHGHGGGGGGGGGGGGGGGGGGGGGFFFFFFFFFFFFFFFFFFFFFFFFFFFFFFFFFFFFFFFFFFFFFFFFFFFFFFFFFFFFFFFFFFFFFEFFFFFFFFFFFFFFF
@M05620:37:000000000-D9766:1:1101:12026:8291 1:N:0:62
GAGGCTGCTTTGGAAGAAACTCATAGATTACTGCAACAGTTCCCCCTGGACCTGGAAAAGTTTCTTGCCTGGCTTACAGAAGCTGAAACAACTGCCAATGTCCTACAGGATGCTACCCGTAAGGAAAGGCTCCTAGAAGACTCCAAGGGAGTAAAAGAGCTGATGAAACAATGGCAAGTAAGTCAGGCATTTCCGCTTTAGCACTCTTGTGGATCCAATTGAACAATTCTCAGCATTTGTACTTGTAACTG
+
AAAAAAFBFFFFBFGFFCGFGG4G5FEHHCHGFGHFHHHFFH5GHGGGHGHHFHHFGFHHFHHHHHHHHHHFBFGGHHFFGGGGCGFFF3GFFBGGFCFGHGHHFHFEGGFHHHHGHHGAEEHHHBGHGHCGFHHHFHHHFHHFHHHEDGGDGBFHGGHHGHEGFDHHHHHHFFHHH/1?FH<FFGFHHGHGFHGFDGGD0D<G<CGDG<CAFCGHHB:GGH0GHBFHGHGBFGFGGGGGFGFG0900;FG
@M05620:37:000000000-D9766:1:1101:27470:8293 1:N:0:62
ACCACACCTTCTACAATGAGCTGCGTGTGGCTCCCGAGGAGCACCCCGTGCTGCTGACCGAGGCCCCCCTGAACCCCAAGGCCAACCGCGAGAAGATGACCCAGGTGAGTGGCCCGCTACCTCTTCTGGTGGCCGCCTCCCTCCTTCCTGGCCTCCCGGAGCTGCGCCCTTTCTCACTGGTTCTCTCTTCTGCCGTTTTCCGTAGGACTCTCTTCTCTGACCTGAGTCTCCTTTGGAACTCTGCAGGTTCT
+
@BBBBBBBFFFFFGGGFGGGFFFHGGGGHGHHHGGE2EFFGHHHHGCGEGGGFGHHHHHGGGGGGGGGGGGHHGFGGGGHGHHHHGGGGCCGFGHFGGHHHHHHGHHHHHHGGHHGGGGGHHHFHEHHHHGGHHGGGDGEFHHGGGGFBFF?FGGGGGADGDFGGGFFFFFFFFFFFFFF/;BFFFFFFFFFFF=9DFFFFFFF.9FFFFFFFFFFFFFFFFFFFFFFFFFFFFFEFFFFFFFFFFAFFFF
@M05620:37:000000000-D9766:1:1101:22042:8299 1:N:0:62
GAGGCTGCTTTGGAAGAAACTCATAGATTCCTGCACCAGTTCCCCCTGGCCCTGGAAAAGTTTCTTGCCTGGCTTACAGAAGCTGAAACCACTGCAGGATGCTACCCGTAAGGAAAGGCTCCTAGAAGACTCCAAGGGAGTAAACGAGCTGATGAAACAATGGCAAGTAAGTCAGGCATTTCCGCTTTCGCACTCTTGTGGATCCAATTGAACAATTCTCAGCATTTGTACTTGTAACTGACAAGCCAGGG
+
AA?AAAFAFFFFCFG1BFGG1A1B33DFBEDHHHFFG0BFFBFDFE/B/0BAAF/B1F0BBFFF2DD1BAFAGH01B1BFGGH1111B@0?FG1G11B/BF0GHFGHGE/EGGH>GGFHHFEGFE11BGHHHHGB<FFFCCGGHFGCCGGHHHHH>>GHHH1<GHFFGFGG1GGGHHGFHF1<<CC?E0<<<<-GDCFCGGGCGH0GHGHHFHH/:09FFBFFFFFFF=BCFCFGGFBFFFGFCCGG/9CB
@M05620:37:000000000-D9766:1:1101:25266:8310 1:N:0:62
ACCACACCTTCTACAATGAGCTGCGTGTGGCTCCCGAGGAGCACCCCGTGCTGCTGACCGAGGCCCCCCTGAACCCCAAGGCCAACCGCGAGAAGATGACCCAGGTGAGTGGCCCGCTACCTCTTCTGGTGGCCGCCTCCCTCCTTCCTGGCCTCCCGGAGCTGCGCCCTTTCTCACTGGTTCTCTCTTCTGCCGTTTTCCGTAGGACTCTCTTCTCTGACCTGAGTCTCCTTTGGAACTCTGCAGGTTCT
+
AACCAABB>BCFGFFGGGCGGGHHGEFB4EFABFFFDGAEAF2BBEFEAEAFFHGHGFHGGCCFGGGFGGAF3GHFEEEGGHGHHGGG<DCFGGHFGHHGGG/?/1FD0?DFEHHFGGGGGHGHHHHHFHFGHHGGFFGGGHHGHGGGBGGGGGGGGGB-@AGFF;CFCFFFFFFBBFB/BBBFF0BFFFFFFBD.AFAFFFF.ADFFFFFFFFFFFFF9BFFF/B90;BFFFBFFFFFFFFFFFFFFFFF
@M05620:37:000000000-D9766:1:1101:13456:8313 1:N:0:62
AGTGCCAGCTCTCAATCGCACAGGGGACCCAGGGCCTGGCCCCTCCATCCAGAAAACCTATGACCTCACCCGCTACCTGGAGCACCAACTCCGCAGCTTGGCTGGGACCTATGTGAGTATCCAGCGTAGGAATCTGGGAGTTGGGGAGGAGTGAGGAGTTGGGGAAAGACAGTCCTAACCGTGGAGGGTTCTGGTAAATGATGGGGTGAGGAGGGGCTCTTTGGCTCCCACCAGTCCCCCTGTCTGGTCTA
+
AAAABFFFBFFFGGGGGGGGGGHHGGGGFGHHGGGGGGHHFHGHGGHHHHHHEHHHHGHHHHGHHHHHHHHGG>EGHFHHGGHHHHHHGHHHGGGGGHFHGHFGGGHHGHHHHHHHHHHHHHFHHCEGGGHHHHHHGHGGEGHGGGGGGGEGHHHHHGHHHHGGGGHHHHHHHHHHHHHHGGEGFGGGFFGGGG9CGGGGGGGGGGFFFFFFFFFFFFFFFFFFFFFFFFFFFFFFFFFFFFFFFFFFFFB
@M05620:37:000000000-D9766:1:1101:25275:8330 1:N:0:62
ACCACACCTTCTACAATGAGCTGCGTGTGGCTCCCGAGGAGCACCCCGTGCTGCTGACCGAGGCCCCCCTGAACCCCAAGGCCAACCGCGAGAAGATGACCCAGGTGAGTGGCCCGCTACCTCTTCTGGTGGCCGCCTCCCTCCTCCCTGGCCTCCCGGAGCTGCGCCCGTTCTCACTTGTTCTCTCTTCTGCCGTGTTCCGTAGGACTCTCCTCTCTGACCTGAGTCTCCTTTGGAACTCTGCAGGGTCT
+
CBBCCCCBFFFFGGGGGGGDGGHHGGGGGGGHHGGGEGGE2FFHHGGG1EEFFHHFFHHGG?@EGGGGGGGGFHHGGGGHGHHHHGGGGCGGGGHHHHH2<2///<??011//?<->C--<<D0D=000=/.<C--:.;.C/GGH/CE/CA9CF.EA.:@--F00-@D=--;/.0;09009;90B0BFFBB00:-.-;.0;.9..90BFBBF/BFFBF00BFF//;9;BF00BB0/000:BF;0B09-9:/
@M05620:37:000000000-D9766:1:1101:9793:8333 1:N:0:62
AGTGCCAGCTCTCCATCGCACAGCGTCTGGTCTCTCTACCGCCCTTAGCTCGGAAGAGCACACGTCTCAACTCCAGTCACGAATCCGTCTCTCGTATGCCGTCTTTTGCTTGCCCACAACCCCCTCCCCTCCCCACCCACCTACCCTCTTGACCCCCTACTCCGCTCACTCTCACACTTGCTCACTCCCGTACCGTTTTCCACCACACGCTCTTCCGAGAACACACATGTCTTTATTTGACCACATACTCG
+
>>>>>B@43FFFGFGBBAA2E2GBAB2BBG5D5DF335DAAAEG0AAFBFGGGAFFHBB3G2?01B22D5BBBG33BBF@B>B11B>?BFGGH>?EHFHHC/>GF4BF3GGHECF1FDHGF///<?///@//</0/?//..010>0<<01>0<0/<--.<0</...:.;0:0000://00;00000;/..;;...../.0090..;.9--;../;/..--.;/..9./99/9//;9/9///:/../9;9/.
@M05620:37:000000000-D9766:1:1101:14495:8347 1:N:0:62
GAGGCTGCTTTGGAAGAAACTCATAGATTACTGCAACAGTTCCCCCTGGACCTGGAAAAGTTTCTTGCCTGGCTTACAGAAGCTGAAACAACTGCCAATGTCCTCCAGACTACTCCACGTGAGGCCAGACTCCTCGACGACTCCCCGGGAGACAAAGAGCTGCTGAAACAATGTCAAGAACAACAGGCCTATCCGCTTTAGAACTCTTGTGGATACCCTTGCCCACTTCTCAGCATTTGTCCTTGTCCATG
+
BABBBBFBFFFFGGGGGGGGGFHBFHDGHHHHHHHHHHHHHHHHHGFGHFHHHHF2BFFGAFFHBBFGHHF1FHCGHHHDHHHHFHFHHFHHHHHGFGHGEGD4B3B@31B3B@FG3F1?//?0/???0?FGHHFGGE/>//?@?/</>>C/?FGFEHGCGFFGHFHHHH.0000==D0/<//<<<.;.;/<<CAEAAFHC0;F0CFFGGGG0C0F9B0FF/;0=C.0;CFFB/0;BFBB/F/;9B:99BB
@M05620:37:000000000-D9766:1:1101:11860:8353 1:N:0:62
ACCACACCTTCTACAATGAGCTGCGTGTGGCTCCCGAGGAGCACCCCGTGCTGCTGACCGAGGCCCCCCTGAACCCCAAGGCCAACAGCGAGAAGATGACCCAGGTGAGTGGCCCGCTACCTCTTCTGGTGGCCGCCTCCCTCCTTCCTGGCCTCCCGGAGCTGCGCCCTTTCTCACTGGTTCTCTCTTCTGCCGTTTTCCGTAGGACTCTCTTCTCTGACCTGAGTCTCCTTTGGAACTCTGCAGGTTCT
+
AAA1AAAAFFFFGGGGFGAAG1GHG0AA0AFG1BFA?EEGCHHHHGGGGFGGFHGCHHHGGGCGGAEGGGG0G>GGGG?G/?FHHG/0BEB<BGGFDHFGHHHHGGH1FGFGGHHCGGGGHHHHHHHEHFHCHHGGGFCHGHHGHHBGHBHHHEFFEGG?AGGGG@AF@GBFFFFFFFFFFFFFFFFFFFFFFF?BFFFFFFFFFFFFFFFFFFFFFFFFFFFF/BFFFFFFFFFFFFFFFFFFFFFFFFF
@M05620:37:000000000-D9766:1:1101:16132:8368 1:N:0:62
ACCACACCTTCTACAATGAGCTGCGGGTGGCTGCCGAGGAGCACCCCGTGCTGCTGACCGAGGCCCCCCTGAACCCCAAGGCCAACAGCGAGAAGACGACCCAGGTGAGTGGCCCGCTACCTCTTCTGGTGGCCGCCTACCTCCTTCCTGGCCTCCCGGAGCTGCGCCCTTTCTCACTGGTTCTCTCTTCTGCCGTTTTCCGTAGGACTCTCTTCTCTGACCTGCGTCTCCTTTGGAACTCTGCAGGTTCT
+
AA11>AAAFFFFGFGD3FG1G1GFG00A00BF/AF//EGE?HGHHGGG?>FADFF1GHFE/ECEE/EGGEG0B1?EGF/F//?GHG/0BCC//C010?//>CEHGHG1<GGEEAFCCGCGHGHH0CHFHHFGHH?@?A.9:FFEBB0:BBF.A09A.C??-@FFF@?B-9//BBFFFFFFFFBB//9FFFFFFF?9AFFFFBF?BBBFFFBBFFFEFFF/FFBF--;@BBFFFFFFFFFFFFBFFFFA/;F
@M05620:37:000000000-D9766:1:1101:5860:8377 1:N:0:62
GAGGCTGCTTTGGAAGAAACTCATAGATTACTGCAACAGTTCCCCCTGGACCTGGAAACGTTTCTTGCCTGGCTTACAGAAGCTGAAACAACTGCCAATGTCCTAAAGGCTGCTCCCCTTACGGCAAGGCTCCAAGACACCTCAACTGGCGTCCCCGAGCTGATGAACCAATGTCAAGTCAGTCAGGCCTTTCAGCTTTCGCACTCTTGTGGATCACCTTGACACCTACTCCGCATTGTTCCTTGTAACTG
+
AABBBBFBFFFFGCGGGGGGGGHHHHHHHHHHHHFHHHGDFGHHHGGG2BGGHHHGG33BBGHGHFGHHHHHHGHAGGHHHGHHHFEHGFEGHHHHHHHHHHHHB@B3F1@BFH3BFFF03B/?EFGGG?BFF3320B2?FGH22B322?//>/?G/>A<.1>>><<GHF.<1<>DDGHHGHH00=C<<=CHH0GHFH0;D;ED-GHHGGGAFGGGG9;CFBF0;CC//;C/CEGC9/9/;9;BF/;9/BB
@M05620:37:000000000-D9766:1:1101:20286:8378 1:N:0:62
ACCACACCTTCTACAATGAGCTGCGTGTGGCTCCCGAGGAGCACCCCGTGCTGCTGACCGAGGCCCCCCTGAACCCCAAGGCCAACCGCGAGAAGATGACCCAGGTGAGTGGCCCGCTACCTCTTCTGGTGGCCGCCTCCCTCCTTCCTGGCCTCCCGGAGCTGCGCCCTTTCTCACTGGTTCTCTCTTCTGCCGTTTTCCGTAGGACTCTCTTCTCTGACCTGAGTCTCCTTTGGAACTCTGCAGGTTCT
+
DDDDDCCCFFFFGGGGGGGGGGHHGGGFHGHHGGGGGGGFGHHHHGGGGGGGGHHHHHHGGGGGGGGGGGGHHHHGGGGHGHHHGGGGGGGGGGHHHH2FHHFHCCGFFDF?FHF-<<-ACDGHBDFG0=G?CC@F@.EHA/GAHFGFFFEGGBFEED-:-:90B-CFDFFFFBFFFFF/FB09:0:B09FBFF-DFFFFFBFFF.B0BBBFFBB0:F0:FFF/F/:00;BFFFF/F00:BBFFFF.A09B
@M05620:37:000000000-D9766:1:1101:12625:8381 1:N:0:62
ACCACACCTTCTACAATGAGCTGCGTGTGGCTCCCGAGGAGCACCCCGTGCTGCTGACCGAGGCCCCCCTGAACCCCAAGGCCAACCGCGAGAAGATGACCCAGGTGAGTGGCCCGCTACCTCTTCTGGTGGCCGCCTCCCTCCTTCCTGGCCTCCCGGAGCTGCGCCCTTTCTCACTGGTTCTCTCTTCTGCCGTTTTCCGTAGGACTCTCTTCTCTGACCTGAGTCTCCTTTGGAACTCTGCAGGTTCT
+
CCCCCCCBFFFFGGGGGGAGGGHHGGGEFGHHHGGGGGGGGHHHHGGGGGGGHHHHHHHEGGG>FGGGGGGHGHHGGGGHGHHHHGGGGG/DGGHHEHGHHHGHGHHGHGHGGHHGGGGGHHHHHHHHGHHGHHGGGGGHGHHGHGGGGGGGGGGGGGGCFGGGGGFFFFFFFFFFFFFFFFFFFFFFFFFFFFFFFFFFFFFFFFFFFFFFFFFFFFFFFFFF/BFFFFFFFFFFFFFFFFFFFFFFFFF
@M05620:37:000000000-D9766:1:1101:13567:8411 1:N:0:62
ACCACACCTTCTACAATGAGCTGCGTGTGGCTCCCGAGGAGCACCCCGTGCTGCTGACCGAGGCCCCCCTGAACCCCAAGGCCAACCGCGAGAAGATGACCCAGGTGAGTGGCCCGCTACCTCTTCTGGTGGCCGCCTCCCTCCTTCCTGGCCTCCCGGCGCTGCGCACTTTCTCACTGGTTCTCTCTTCTGCCGTTTTCCGTAGGACTCTCTTCTCTGACCTGAGTCTCCTTTGGAACTCTGCAGGTTCT
+
AA3AAAA>CFFFGGF4FDAABABAEABBFAB23BABAEAAFGEHFG0EF1ECGFGHHFGEGGGECEEEGGGHEFA/?EE??G?FF??EB@>C@BCGFBHHHHGE/FF1?1?FEH/ACG-C0<DF00=DDDGGHH-@-.;.;CFD/;CFFFCG.CAAE.--;A-;DBB-9-BBBFFFEFF.9;FFFFFFBFFFEFBFFFEFFFFFD./FFFFFFFFF//BFFB/.;.99FFFFBF/BFF9B/9BFB/..;BB
@M05620:37:000000000-D9766:1:1101:23941:8417 1:N:0:62
ACCACACCTTCTACAATGAGCTGCGTGTGGCTCCCGAGGAGCACCCCGTGCTGCTGACCGAGGCCCCCCTGAACCCCAAGGCCAACCGCGAGAAGATGAGTGAGTGGCCCGCTACCTCTTCTGGTGGCCGCCTCCCTCCTTCCTGGCCTCCCGGAGCTGCGCCCTTTCTCACTGGTTCTCTCTTCTGCCGTTTTCCGTAGGACTCTCTTCTCTGCCCTGAGTCTCCTTTGGAACTCTGCAGGTTCTCGATC
+
BBBBBBAACFFFGGGC5GFGGGGHGEGGH?HHHFFG???EGHHHHGGGEEGGHHHHHHHGGGGGGGGGGGEFFHHGGGGHGHHHHGGCGD@DGGHHHHGHHHBGGHGGHHGGGGFHHHHHHHHHGHACGGGGGGHGHHGHHHHHHHGGGGFGGG-BGGFFFGGGFFFFFFFFFFFFFFFFFFFFFFFFFFADFFFFFFFFFFFFF/BFFFFFFFFFFFFFFFFFFFFF9/;/FFFFFFFFFFAFFFBEFFF
@M05620:37:000000000-D9766:1:1101:22149:8417 1:N:0:62
ACCACACCTTCTACAATGAGCTGCGTGTGGCTCCCGAGGAGCACCCCGTGCTGCTGACCGAGGCCCCCCTGAACCCCAAGGCCAACCGCGAGAAGATGACCCAGGTGAGTGGCCCGCTACCTCTTCTGGTGGCCGCCTCCCTCCTTCCTGGCCTCCCGGAGCTGCGCCCTTTCTCACTGGTTCTCTCTTCTGCCGTTTTCCGTAGGACTCTCTTCTCTGACCTGAGTCTCCTTTGGAACTCTGCAGGTTCT
+
AAAAA1AAFFFFDGGGGGGGGFHFEGGGHGGHHGGGCGG/EGAGHGGGAEGGFGFGHHHGEG?EGFEGGGGGFGHGGGGHGHHH/FGEC?CCCACFF1GHHHHHGGHHHHHGGHHCGGGGHHHHHHHFHGFCHHGGGGGHGHHGHGGGGGGFGFGGGGGGGGGGG@@F@?FFFFFFFFFFFFFFFFFFFFFFFF?BFFFFFBFFFFFFFFFFFFFFFFBFFFEFF-:BBFFFFFFFFBFFBBBFFFFFFFF
@M05620:37:000000000-D9766:1:1101:26009:8420 1:N:0:62
AGTGCCAGCTCTCAATCGCACAGGGGACCCAGGGCCTGGCCCCTCCATCCAGAAAACCTATGACCTCACCCGCTACCTGGAGCACCAACTCCGCAGCTTGGCTGGGACCTATGTGAGTATCCAGCGTAGGAATCTGGGAGTTGGGGAGGAGTGAGGAGTTGGGGAAAGACAGTCCTAACCGTGGAGGGTTCTGGTAAATGATGGGGTGAGGAGGGGCTCTTTGGCTCCCACCAGTCCCCCTGTCTGGTCTA
+
BAAABFFFBFFFGFGGGGGGGGHGFEGGGGHHGGGGGGHHFHGHGGFHHHHHGGHHHGHHHHGHHHHHHHHGGFGGHHHGHGGHHHGHGHHHGGGGGHHHGHHGGGHHGHHHHHHHGFHHHHHHHGGGGGHFHHHHGHHG?GHGGGGGGGGHHHHHGGHHGGGFG?GHHHHHHHHHHHHHGGGGGGGGEFGGGGFGGGGGGGGGGGFFFFFFFFFFFDFFFFFFFFFFFFFFFFFFFFFFFFFFFFFFBFF
@M05620:37:000000000-D9766:1:1101:11122:8422 1:N:0:62
AGTGCCAGCTCTCAATCGCACAGGGGACCCAGGGCCTGGCCCCTCCATCCAGAAAACCTATGACCTCACCCGCTACCTGGAGCACCAACGGCGCAGCTTGGCTGGGACCTATGCGAGTATCCAGCGTAGGAAGCTGGGAGTCGGGGAGGAGCGAGGAGTGGGGGAAAGACAGTTCTAACTGCGGAGGGTTGTGGTAAATGATGGGGAGAGGAGGGGCTTTTTGGTTCCCACTAGCCCCCCTGGCTGGTCTA
+
>3>AAB@FAC4DFFGGGFGCAAFAEEGEFF2FFEEGFBBBBFE1EEEH5B3BFB3F3B3BGFGG3F@3B11>EE?EH3FBGGG?B?GHG1/>>>//>B30?B1?CFHHG01111?///?11@11F@<?DG1F0.1<0.0<./-<-----;..--;B9;9...;;-.CF/BF.F/;//9////;-;-9-DF-ADF9//////;F/;D.-.....9;9>B.9/B-9.;//9BF./////.;9-;...99/;//
@M05620:37:000000000-D9766:1:1101:7984:8422 1:N:0:62
ACCACACCTTCTACAATGCGCTGCGTGCGGCTCCCGAGGAGCACCCCGTGCTGCTGACCGAGGCCCCCCTGAACCCCAAGGCCAACCGCGAGAAGATGACCCAGGTGCGTGGCCCGCTACCTCTTCTGGTGGCCGCCTCCCTCCTTCCTGGCCTCCCGGCGCTGCGCCCTTTCTCACTGGTTCTCTCTTCTGCCGTTTTCCGTAGGACTCTCTTCTCTGACCTGCGTCTCCTTTGGAACTCTGCAGGTTCT
+
BBBAAAB>BCCFGGFGGG4AECEGGFE22AAAA2BA1AEEDGDGHEGA?EEFFHGHHHH/>ECEGGGGGGFHFGHEGGGHEGHHHG<<BD/>ADGBFGHHHHGGGHH1A>>@DH<<DG@CHHHHHGHHHHHGHHGGGGGGGFGGGGGGGGGGGGGGGDF--;@BFCFFFFFFFFFFFFFFFFFFFFFFFFFFFFADFFFFFFFFFFEFFFFFFF/;FFFFFFFF?BFFFFFFFFFFFFFFFFFFFFFFFFB
@M05620:37:000000000-D9766:1:1101:7858:8433 1:N:0:62
ACCACACCTTCTACAATGAGCTGCGTGTGGCTCCCGAGGAGCACCCCGTGCTGCTGACCGAGGCCCCCCTGAACCCCAAGGCCAACCGCGCGAAGATGAGTGAGTGGCCCGCTCCCTCTTCTTGTGGCCGCCTCCCTCCTTCCTGGCCTCCCGGCGCTGCGCCCTTTCTCTCTTTTTCTCTCTTCTGCCGTTTTCCGTCGGCCTCTCTTCTCTGCCCTGAGTTTCCTGTGTCCTTCGGCCGGTTCTTGCTC
+
AAAA>AA>BCCFGFDFGG1BGGHHGGG0AEGEEABE0EAEEHEHHGG/AEEFHHGHGHHA>?EFGGGGGGGGFHHGGGGHGHHHHEGGBC/<BCG?FHG<<1?DGDFGF<>A-A<<G<<GGHD=GBE.<;-;ACHGHHGFGGGG9/;FGGGG??A?@@@?=;-;;BFFF//;;::9;9BBFFFFFF/9/;;9BA9;99--9-;A-;B:BFFFFF9/;BAB-;/99BB/;9;///;/;-9-@99;AF9;/BB
@M05620:37:000000000-D9766:1:1101:24217:8455 1:N:0:62
ACCACACCTTCTACAATGAGCTGCGTGTGGCTCCCGAGGAGCACCCCGTGCTGCTGACCGAGGCCCCCCTGAACCCCAAGGCCAACCGCGCGAAGATGACCCAGGTGAGTGGCCCGCTACCTCTTCTGGTGGCCGCCTCCCTCCTTCCTGGCCTCCCGGAGCTGCGCCCTTTCTCACTGGTTCTCTCTTCTGCCGTTTTCCGTAGGACTCTCTTCTCTGACCTGAGTCTCCTTTGGAACTCTGCAGGTTCT
+
BBBBBBB>FFFFCGGGGGFGGFFHGEEAEEHHHEFFGGF2EHHHHGGGDGGGFHFHHHGEEGCGGGGEGGEHHHHGGGGHGEHHEFGGGC/BD??DFDHHHHGGGHHFFGHGGHHFGGGGHHHHHHHHHHHGHHGGGGGGGGGGGGFGGGGGGGGGGGGGA@FFFFFFFFFFFFFFFFFFFFFFFFFFFFFFFFFFFFFFFFFEADFFFFFFFFFFFFFFFFFFFFFFFFFFFFFBFFFFFFFFFFFFFFF
@M05620:37:000000000-D9766:1:1101:17624:8457 1:N:0:62
AGTGCCAGCTCTCAATCGCACAGGGGACCCAGGGCCTGGCCCCTCCATCCAGAAAACCTATGACCTCACCCGCTACCTGGAGCACCAACTCCGCAGCTTGGCTGGGACCTATGTGAGTATCCAGCGTAGGAATCTGGGAGTTGGGGAGGAGTGAGGAGTTGGGGAAAGACAGTCCTAACCGTGGAGGGTTCTGGTAAATGATGGGGTGAGGAGGGGCTCTTTGGCTCCCACCAGTCCCCCTGTCTGGTCTA
+
>3>AAFDFBFFFFFGGGGGGGGFHCEGGFGHHGGCED2GFFHGHGGGHDFHDFE3GHE3GHHGHHHEHHHHGGGG>GHHFHHHEA1FHGCGHGDFGFFHHGHHGGGHHGHHHBDFHGGHHHHHHHGAE/DHHHHHHHFFFGCHHFCG?GGGHHH0GH.<GHF@FGGHAGHGBGFHHHHHHFFEGGGGGEGGFGGGGGGGGGGGGGGFFFFFFFFAF-@FFFFFFFFEFFFFFFFFFFFFFFFFFFFFFFFF
@M05620:37:000000000-D9766:1:1101:10918:8460 1:N:0:62
ACCACACCTTCTACAATGAGCTGCGTGTGGCTCCCGAGGAGCACCCCGTGCTGCTGACCGAGGCCCCCCTGAACCCCAAGGCCAACCGCGAGAAGATGACCCAGGTGAGTGGCCCGCTACCTCTTCTGGTGGCCGCCTCCCTCCTTCCTGGCCTCCCGGAGCTGCGCCCTTTCTCACTGGTTCTCTCTTCTGCCGTTTTCCGTAGGACTCTCTTCTCTGACCTGAGTCTCCTTTGGAACTCTGCAGGTTCT
+
AAAAAAAAFF@1FGGGG1BG1BAFGAEAF0ABGFGGGGGGGCHH/EGGGGGGGDHHHFCEGECGGGGGGGGHHHHGGGGHGHHHHGGGGGGGGGHHHHHHHHCGGHFBGDFFGHHGGGGGHHHHHHHEHHGGGHGGGGGHGFHGHGGGGFGGGGGGGGG-9AGGGG@F@@FFFFFFFFFFFFFFFFFFFFFFFF@FFFFFFFFFFFFFFFFFFFFFFFFFFFFF/FFFFFFFFFFFFFFFFFFFBFFFFFF
@M05620:37:000000000-D9766:1:1101:24975:8460 1:N:0:62
ACCACACCTTCTACAATGAGCTGCGTGTGGCTCCCGAGGAGCACCCCGTGCTGCTGACCGAGGCCCCCCTGAACCCCAAGGCCAACCGCGAGAAGATGACCCAGTTGCTTCCCCTTCTACCTCTCCCCTTCCCCCCTCCCCTCCTCCCTGCCCTCCCCCCTTTCCCCCCTTTCCTCTCTTCTCTCGCTTCTCGCGGTACTCTTTTCACTCTCCTGCGTCACCTTTGTCTCCTTGCAGGCTCTGCATTGTCA
+
CCCCCCCCFFFFGGGGGGGGGGHHGEGFHGHHHGGGGGGGGHHHHGGGGGGGHHHHHHHGGGGGGGGGGGGHGHHGGGGHGHHHHGGGGGGGGGHHHHH2?2//1??11=110?00?G111><1000.0<0//<.--.;..;EGH/CF/<..;F.;...--.;000;C--.;00000/;90;00;..AE.00..--9..0;000;00;F00;/B90-;-.AFFF0;0;0B00;0000..;AF00:B0:0B0
@M05620:37:000000000-D9766:1:1101:24206:8469 1:N:0:62
ACCACACCTTCTACAATGAGCTGCGTGTGGCTCCCGAGGAGCACCCCGTGCTGCTGACCGAGGCCCCCCTGAACCCCAAGGCCAACCGCGAGAAGATGACCCAGGTGAGTGGCCCGCTACCTCTTCTGGTGGCCGCCTCCCTCCTTCCTGGCCTCCCGGAGCTGCGCCCTTTCTCACTGGTTCTCTCTTCTGCCGTTTTCCGTAGGACTCTCTTCTCTGACCTGAGTCTCCTTTGGAACTCTGCAGGTTCT
+
AAABBBABFFFFGGGCFGGGGGHGGGGGHFGFHGGGGGGGGHHHHGGGE?EEDGGBEGHGGG?FFGFGGGGGHHEGGGGHGHHHHGGGGGGGCGHEFGHFGHHGFHFHHHFGGGFCCGGGHHHGFHHEDG/DHHGFGGGGGHEGGGGGGFFFFBFFGEGGGGGFFAFFFD/FFFFFFEFFFFFFFFFFFFFFFFFA?BEFFFFFAABFFFFFFFFFFFFFFFFFFFFFFFFFEFFFFFFFFFFFFFFABFB
@M05620:37:000000000-D9766:1:1101:24984:8478 1:N:0:62
ACCACACCTTCTACAATGAGCTGCGTGTGGCTCCCGAGGAGCACCCCGTGCTGCTGACCGAGGCCCCCCTGAACCCCAAGGCCAACCGCGAGAAGATGACCCACCCGAGAGGCCCGCTGCCGCTTCTGGTGGCCGCCTCCCGCCTTCCTGACCTCCCGGAGCTGCGACCTTTCTCACTGGCTCTCTCTTCTGCCATTTTCCGTAGGTCTCACTTCACTGTCCTGTGTAACCTTTGGAACTCTGCAGCTTAT
+
DDDDDDCBFFFFGGGGGGBGGGHHGFGEHGHHHGGGGGGGGHHHHGGGGGGGHHHHHHHGGGFGGGGGGGGHHHHGGGGHGHHHHGGGGGCDGGHHHHH222////>//--..><<DG-.<<--;C0000/..C--9.;...;CF.FGFF09=FBEA.9--:F00:-;D.0;9B00900/.;:/F0BFFF09B900:9B0BA0..;0;FB0;0;B0;B00;FFF0BB00;09FF0B009BFF00FB0900;
@M05620:37:000000000-D9766:1:1101:26449:8483 1:N:0:62
GAGGCTGCTTTGGAAGAAACTCATAGATTCCTGCCCCAGTTCCCCCTGGACCTGGAAACGTTTCTTGCCTGGCTTACAGAAGCTGAAACCACTGCCCATGTCCTCAAGGCTGCTCCCCGTCAGGCAAGGCTCCTCGCCGCCTCCCAGGGAGTCAAAGCGCTGCTGAAACCATGGCAAGTCAGTCAGGCCTTTCCGCTTTCGCACTCTTGTGGCTCCCATTGCCCAATTCTCCGCCTTTGTCCTTGTCCATG
+
111>A>B>FFB@FGG111BBBF1F3FGHH3GHHH00A0BBDGHHHGEF/0BFFB0CG10BFGHHDGDFGHHHHHF1FGH1FHHBBFGHH0EFHGGH/1BGG2G@@1@BG/BGGHBGGG?EEE?GF/0/?GGHGHH/B//</CFHG01?C/<?GH1110.CFGG1F0D<0.<0=GHFHGHF00<GB0;GE/;CGHGGGGGBBFAA-9CGGGGGF.CFE/;FB9009--;BFB/AB-BBF//B/;FFF///;;
@M05620:37:000000000-D9766:1:1101:21976:8487 1:N:0:62
ACCACACCTTCTACAATGAGCTGCGTGTGGCTCCCGAGGAGCACCCCGTGCTGCTGACCGAGGCCCCCCTGAACCCCAAGGCCAACCGCGAGAAGATGACCCAGGTGAGTGGCCCGCTACCTCTTCTGGTGGCCGCCTCCCTCCTTCCTGGCCTCCCGGAGCTGCGCCCTTTCTCACTGGTTCTCTCTTCTGCCGTTTTCCGTAGGACTCTCTTCTCTGACCTGAGTCTCCTTTGGAACTCTGCAGGTTCT
+
CCCCCCCCFFFFGGGGGGGGGGHHGGGFGGHHHGGGGGGGGHHHHGGGGGGGHHHHHHHGGGGGGGGGGGGHHHHGGGGHGHHHHGGGGGGGGGHHHHHHHHHHA=GHHFHGGHHGGGGGHHHHHHHHHHHGHHGGGGGHGHHGHGGGGGBFGGGGGGGGGGGGGGFFFFFFFFFFFFFFFFFFFFFFFFFFFFFFFFFFFFFFFFFFFFFFFFFEFFFFFFFFFFFFFFFFFFFFFFFFFFFFFFFFFFF
@M05620:37:000000000-D9766:1:1101:21512:8487 1:N:0:62
GAGGCTGCTTTGGAAGAAACTCATAGATTACTGCAACAGTTCCCCCTGGACCTGGAAAAGTTTCTTGCCTGGCTTACAGAAGCTGAAACAACTGCCAATGTCCTCAAGGCTGCTCCCCGTAAGACCCGACTCCTCGCAGCATCCCCGGGAGTAACCGAGCTGCTGAAACAATGGCAAGTCAATCAGACATTTCCGCTTTAGCACTCTTGTGGATCACCTTGCACACTTCTCAGCATTTGTACTTGTAACTG
+
BABBBCFCFFFFGGGGGGGGGGHHHHHHHHHHHHHHGHHHHHHHHGGGHHHHHHHHHGHHHHHHHHHHHHHHHHHGHHHHHHHHHHGHHHHHHHHHHHHHHHFH3BEF3?GFCG3B?1>?//B43B///><EGGCACDG/=G=FC//@@@EGHH11-@EG.>CCFHF<D<G000<CCCCCC0<0::0;;;CGHBEGDAEFF0CFB/CFFGGG0:F.9/;CF0;FB9FFGGFFFFFFFFFFF0BFF00::FF
@M05620:37:000000000-D9766:1:1101:10724:8492 1:N:0:62
ACCACACCTTCTACAATGAGCTGCGTGTGGCTCCCGAGGAGCACCCCGTGCTGCTGACCGAGGCCCCCCTGAACCCCAAGGCCAACCGCGAGAAGATGACCCAGGTGAGTGGCCCGCTACCTCTTCTGGTGGCCGCCTCCCTCCTTCCTGGCCTCCCGGAGCTGCGCCCTTTCTCACTGGTTCTCTCTTCTGCCGTTTTCCGTAGGACTCTCTTCTCTGACCTGCGTCTCCTTTGGAACTCTGCAGGTTCT
+
BBBABBBAFFFFGGGGFG5BGFHHGEAA4AGEFAFE?FECAHHHHGGEEEEGBHGFHGGA>E?FGEGGGGGHHGHGGGGHGGHHHGDEGG<BCGHB2GGHHHHHGGHBCGHGEHHGGGGGHHHHHHHFHHHGFHGGFDDGGHHGHGGGGGGGFFFEEGG-ADGGGAAD9@BFFFFFFFFFFFFFFFFFFFFFFFFFDFFFFFFFFFFFFFFFFFFFFFFFFFEF?-ADFFFFFFFFFFFFFFFFFFFFFFF
@M05620:37:000000000-D9766:1:1101:17790:8496 1:N:0:62
ACCACACCTTCTACAATGAGCTGCGTGTGGCTCCCGAGGAGCACCCCGTGCTGCTGACCGAGGCCCCCCTGAACCCCAAGGCCAACCGCGAGAAGATGACCCAGGTGAGTGGCCCGCTACCTCTTCTGGTGGCCGCCTCCCTCCTTCCTGGCCTCCCGGAGCTGCGCCCTTTCTCACTGGTTCTCTCTTCTGCCGTTTTCCGTAGGACTCTCTTCTCTGACCTGAGTCTCCTTTGGAACTCTGCAGGTTCT
+
BBB3ABBBFFFFGGGGFGGFG5GFGAAB4AGGCFGEDGGGGHHHHGGGFEGGHHGGHHHGGGGGGDGGGGG?GEHGGGEHCEHHHG/<BG@@?FFF1<>FGHHHGHHHHHHGGGHGGGGGHHHHHHHHHHHGHHGGGGGHGHHGHGGGGGGGGFGGGGGGGGGGG@BFBBFFFFFFFFFFFFFFFFFFFFFFFFBDFFFFFFFFFFFFFFFFFFFFFFFFFFFF/BFFFFFFFFFEFFFFFFFFFFFFFFF
@M05620:37:000000000-D9766:1:1101:14042:8509 1:N:0:62
ACCACACCTTCTACAATGAGCTGCGTGTGGCTCCCGAGGAGCACCCCGTGCTGCTGACCGAGGCCCCCCTGAACCCCAAGGCCAACCGCGAGAAGATGACCCAGGTGAGTGGCCCGCTACCTCTTCTGGTGGCCGCCTCCCTCCTTCCTGGCCTCCCGGAGCTGCGCCCTTTCTCACTGGTTCTCTCTTATGCCGTTTTCCGTAGGACTCTCTTCTCTGACCTGAGTCTCCTTTGGAACTCTGCAGGTTCT
+
AAAAAAAAFFFFGGGGFFGFF1F1EAAFCEGHFFGG0AE//GFHHGCGAEEC1ACFGGFF@@/FE/>EGGGBC>?EEGCCE<GFGFEEGCG?/?G11<1<F0//<?1FG<F/CHECGCC-F<GD00=DGGHCHHG-:::::CCG/C09BFF.AB9EAG-9:@A9/A@-@-:9B/99:FFFB99FFBBF//9B/B=99BFBBFB9-ABBFFF9B/B/BB/9BFBB/-;9FFFFBB9F//:/99B/;FAA9BF
@M05620:37:000000000-D9766:1:1101:8867:8525 1:N:0:62
ACCACACCTTCTACAATGAGCTGCGTGTGGCTCCCGAGGAGCACCCCGTGCTGCTGACCGAGGCCCCCCTGAACCCCAAGGCCAACCGCGAGAAGATGACCCAGGTGAGTGGCCCGCTACCTCTTCTGGTGGCCGCCTCCCTCCTTCCTGGCCTCCCGGAGCTGCGCCCTTTCTCACTGGTTCTCTCTTCTGCCGTTTTCCGTAGGACTCTCTTCTCTGACCTGAGTCTCCTTTGGAACTCTGCAGGTTCT
+
BBBBBBBAFFFFGGGGDGEGGGHHGEEB42GGHGGEDGGGFHHHHGGGGEFGGHGHHGHGFGGGGDGGGGGFHGHGGGGHGFHHHGGGGGFCGGHF2GFGHHHHGHHGH1FFFHHGGGGGHHHHHHHFFGFDHHGGGGFHGHHGHGEGGFGGGBFGEDG-AGGGGGFD>FFEFFFFFFFFFFFFFFFFFFFFFFFFFFFFFFFFFFFFFFFFFFFFFFFFFFFF/;FFFFFFFFFFFFFFFFFFFFFFFFF
@M05620:37:000000000-D9766:1:1101:22520:8530 1:N:0:62
ACCACACCTTCTACAATGAGCTGCGTGTGGCTCCCGAGGAGCACCCCGTGCTGCTGACCGAGGCCCCCCTGAACCCCAAGGCCAACCGCGAGAAGATGACCCAGGTGAGTGGCCCGCTACCTCTTCTGGTGGCCGCCTCCCTCCTTCCTGGCCTCCCGGAGCTGCGCCCTTTCTCACTGGTTCTCTCTTCTGCCGTTTTCCGTAGGACTCTCTTCTCTGACCTGAGTCTCCTTTGGAACTCTGCAGGTTCT
+
DDDDDDDDFFFFGGGGGGGGGGHHGGGGGGHHHGGGGGGGGHGHHGGGEGGGHHHHHHHGGGGGGGGGGGGHHHHGGGGHGHHHHGGGGGGGGGHHHHHHHHHHGHHGHHHGGHHGG@GGHGHHGHHHHHHGHHGGGGGHGHHGHGGGGGGGGGGGGGGCGGGGGGFFFFFFFFHFHFFFFFFFFFFFFFFFFFCFFFFFFFFFFBFFFFFFFFFFFFFFFFFFEFFFFFFFFHHFFFFFFFFFFFFFFFF
@M05620:37:000000000-D9766:1:1101:20343:8576 1:N:0:62
ACCACACCTTCTACAATGAGCTGCGTGTGGCTCCCGAGGAGCACCCCGTGCTGCTGACCGAGGCCCCCCTGAACCCCAAGGCCAACCGCGAGAAGATGACCCAGGTGAGTGGCCCGCTACCTCTTCTGGTGGCCGCCTCCCTCCTTCCTGGCCTCCCGGAGCTGCGCCCTTTCTCACTGGTTCTCTCTTCTGCCGTTTTCCGTAGGACTCTCTTCTCTGACCTGAGTCTCCTTTGGAACTCTGCAGGTTCT
+
ABBBBBBBFFFFGGGFFGGGGGHHFGGGG2FGHGGDEEGCEGHHHGCFE?EFBEGHHHHGGGCGGGGGGGGHHHHGGGGEFHHHGGGGGCGGGGHGB2GHHHHHGHHHHHHGGHHGGGGGHHHHHHHHHHHGGHGGGGGHGHHGHGGGGGGGGGGGGGGGGGFGGGFFFFFFFFFFFFFFFFFFFFFFFFFFFFFFFFFFFFFFFDFFFFFFFFFFFFBFFFFBFFFFFFFFFFFEBFFFFFFFFFFABFF
@M05620:37:000000000-D9766:1:1101:18542:8599 1:N:0:62
GAGGCTGCTTTGGAAGAAACTCATAGATTACTGCAACAGTTCCCCCTGGACCTGGAAAAGTTTCTTGCCTGGCTTACAGAATCTGAAACAACTGCCAATGTCCTACAGGATGCTACCCGTAAGGAAAGGCTCCTAGAAGACTCCAAGGGAGTAAAAGAGCTGATGAAACAATGGCAAGTAAGTCAGGCATTTCCGCTTTAGCACTCTTGTGGATCCAATTGAACAATTCTCAGCATTTGTACTTGTAACTG
+
>>AABAFAFFFFGGGF4FGGGGFHFGHHH5FGHHF4F2FBDGHHHGGGA2FGHHGHHE2BFHHHHHHHHHHHHHHFHHHFHHHFGFHHHGHHHHHHBFHHHHHHHHHHHFHHHHHHHHGFGFHHHFCGGGHHGHEF33FFHHHH1?GGFHGG0GFFHEHHHH1FHHHHHHHHHHHHHGHHHHHHHHHHHHHHHHGGGGGHEHHFGHHHHHHGHHHHG0GHHHBHHCGCGHHHGGGGGGGGEGGGGF09BFF
@M05620:37:000000000-D9766:1:1101:23170:8600 1:N:0:62
AGTGCCAGCTCTCAATCGCACAGGGGACCCAGGGCCTGGCCCCTCCATCCAGAAAACCTATGACCTCACCCGCTACCTGGAGCACCAACTCCGCAGCTTGGCTGGGACCTATGTGAGTATCCAGCGTAGGAATCTGGGAGTTGGGGAGGAGTGAGGAGTTGGGGAAAGACAGTCCTAACCGTGGAGGGTTCTGGTAAATGATGGGGTGAGGAGGGGCTCTTTGGCTCCCACCAGTCCCCCTGTCTGGTCTA
+
ABAABFFFCFFFGFGGGFGCGGHGGGGGFGHHFGGGEFHHHHGHGGGHHHHHHHHFHGHHFHFHHHHHHHHGGEFGHHHH?FGHHHFEFHHFEFGFEHHHGHHGGGHHGHGHHHHHHHHHHHHHHGGGGGGHHHHHHHHGGHHHGGFGGDEHHFHHFGHHHHGGGGHHHHHHHHHHGHHHGGGGGGGGEGGGGGFGGGGGGGGGGGFFFFFFFFFFFFFFFFFFFFFFFFFFFFFFFFFFFFFFFFFFFFF
@M05620:37:000000000-D9766:1:1101:13263:8604 1:N:0:62
ACCACACCTTCTACAATGAGCTGCGTGTGGCTCCCGAGGAGCACCCCGTGCTGCTGACCGAGGCCCCCCTGAACCCCAAGGCCAACCGCGAGAAGATGACCCAAGTGCGCGGCCAGCTACCTCTTCTGCCGGCCGCCTCCCTCCTTCCCGGCCTCCCCGCCCCGCGCCCTTACTGGCTGGCTCTCTCTTCTGCCGTCTTACGTCGCACTCTCTTCACCGAACTGCGTCTTCTTACTATGCAGCAGCTACTA
+
BCBCCCCCFFFFGGGGGGGGGGHHGGGGHGHHGGGGFGGGGHHHHGGGGGGGHHHHHHHGGGGGGGGGGGGHHHHGGGGHGHHHHGGGGGGGGGHHHHHB22?/?GF1/</>C?-.CC0C/<DD0DGH00;:C-9AFGGGEGGGGE0C/.-:@AA...---:--;--:@F/0;B009BAA.;FF00990;BBB0:.-.900E9.---;@F000;00;0.;-:A00..-;.00;000900;0:9.9/;0009
@M05620:37:000000000-D9766:1:1101:27176:8613 1:N:0:62
ACCACACCTTCTACAATGAGCTGCGTGTGGCTCCCGAGGAGCACCCCGTGCTGCTGACCGAGGCCCCCCTGAACCCCAAGGCCAACCGCGAGAAGATGCCCCAGGTGAGGGGCCCGCTACCTCTTCTGGTGGCCGCCTCCCTCCTTCCTGGCCTCCCGCAGCTGCGCCCTTTCTCACTGGTTCTCTCTTCTGCCGTTTTCCGTAGCACTCTCTTCCCTGACCTGAGTTTCCTTTGGAACTCTGCAGGTTCT
+
AAABBABAFFFFGGGBFGGGGGHHCGGGHCHHHGGGGGGGGHHHHGEGEGGGFHHHHHHGEGGGGGCEGGGHHHHGGGGHGHHFEGGGGGGGFGH2FGDHHG/?/<1?00?@CFGCFCGGBDDHGG<FF0:.CFCGC:DFG/CEFFGG0F/FFGGGG.-9;@;FFFFF-@FBFFFF/FF.;/BFFFFFFF//9FDFFFEFFFFF..BFFFFBF/;/;9/BFFF9;.B/;BFFFFF/BBFFFFFBBB.;/BF
@M05620:37:000000000-D9766:1:1101:18912:8622 1:N:0:62
ACCACACCTTCTACAATGAGCTGCGTGTGGCTCCCGAGGAGCACCCCGTGCTGCTGACCGAGGCCCCCCTGAACCCCAAGGCCAACCGCGAGAAGATGACCCAGGTGAGTGGCCCGCTACCTCTTCTGGTGGCCGCCTCCCTCCTTCCTGGCCTCCCGGAGCTGCGCCCTTTCTCACTGGTTCTCTCTTCTGCCGTTTTCCGTAGGACTCTCTTCTCTGACCTGAGTCTCCTTTGGAACTCTGCAGGTTCT
+
A>>AABABCFCB5GGBDGAFGFGGEAEA42FFGGEEA2A22EGH1EEG1EGGFGFHFFFEEE@@FFE@EEFHHHHGGFGHGHHHHGGGGG<CCFHFDGHHHHHHGHH1?GHGGHGGGGGGHHHHGHHHHHHGFHCDCDDFGHHFHGGGGGGFFGGEGGGBGGGGGGBFB?FFFFFFFFBFBFFFFFFFFFBFFFBDFFFFFDFFFFFFFFFFFFFFFFFBFFFF/FBFFFFFFFFFFBFFFFFFFFFFFFF
@M05620:37:000000000-D9766:1:1101:12472:8624 1:N:0:62
ACCACACCTTCTACAATGAGCTGCGTGTGGCTCCCGAGGAGCACCCCGTGCTGCTGACCGAGGCCCCCCTGAACCCCAAGGCCAACCGCGAGAAGATGACCCAGGTGAGTGGCCCGCTACCTCTTCTGGTGGCCGCCTCCCTCCTTCCTGGCCTCCCGGAGCTGCGCCCTTTCTCACTGGTTCTCTCTTCTGCCGTTTTCCGTAGGACTCTCTTCTCTGACCTGAGTCTCCTTTGGAACTCTGCAGGTTCT
+
CCCCCCCBFFFFGGGFGGGGGGHHGGGEEFHHHGGGDGGFFHHHHGGGGFGGGHHHHHHGGFGGGGGGGGGHHHHGGGGHGHHHHGGGGGBGGGHFGHHHHHHHGHHBGHHGGHHGGGGGHHHHHHHHHHHGHHGGGGGHGHHGHGGGGGGGGGGGGGGBGGGGGGFFFFFFFFFFFFFFFFFFFFFFFFFFFFFFFFFFFFFFFFFFFFFFFFFFFFFFFFFF/BFFFFFFFFFFFFFFFFFFFFFFFFF
@M05620:37:000000000-D9766:1:1101:26008:8633 1:N:0:62
AGTGCCAGCTCTCAATCGCACAGGGGACCCAGGGCCTGGCCCCTCCATCCAGAAAACCTATGACCTCACCCGCTACCTGGAGCACCAACTCCGCAGCTTGGCTGGGACCTATGTGAGTATCCAGCGTAGGAATCTGGGAGTTGGGGAGGAGTGAGGAGTTGGGGAAAGACAGTCCTAACCGTGGAGGGTTCTGGTAAATGATGGGGTGAGGAGGGGCTCTTTGGCTCCCACCAGTCCCCCTGTCTGGTCTA
+
AAAABFFFBFFFGDGGGGGGGGHHGGFGFFGHGGGGGGHHHHGHGGGHHHHHEFHHHGHHHHGHHHHHHHHGGFGGHHHHBGHGHHHGEHHHGGGGGHHHGHHGGDHHGHHHHHGHHHHHHHHHHGGGGGGHHHHHHHHGGHHHGGGGGGGHHHHHHGHHHFCGFFHHHHHHHHHHHHHHGGGGGGGGGGGGGGGFFGGGGGGGGGFFFFFFFFFFFFFFFFFFFFFFFFFFFFFFFFFFFFFFFFFFFFB
@M05620:37:000000000-D9766:1:1101:18323:8637 1:N:0:62
ACCACACCTTCTACAATGAGCTGCGTGTGGCTCCCGAGGAGCACCCCGTGCTGCTGACCGAGGCCCCCCTGAACCCCAAGGCCAACCGCGAGAAGATGACCCAGGTGAGTGGCCCGCTACCTCTTCTGGTGGCCGCCTCCCTCCTTCCTGGCCTCCCGGAGCTGCGCCCTTTCTCACTGGTTCTCTCTTCTGCCGTTTTCCGTAGGACTCTCTTCTCTGACCTGAGTCTCCTTTGGAACTCTGCAGGTTCT
+
BCBBBABBFFFFGGGGGGGGGGHHGGGGHGGHHGGGGGGGGHHHHGGGGGGGFHHHHHHGGGEGGGGGGGGHHHHGGGGHGHHHHGGGGGGGGGHHHGHHHHHHGHHHHHHGGHHGGGGGHHHHHHHHHHHCHHGGGGGHGHHGHGGGGGGGGGGGGGGGGGGGGGFFFFFFFFFFFFFFFFFFFFFFFFFFFFFDFFFFFFFFDFFFFFFFFFFFFFFFFFFFEFFFFFFFFFFFFFFFFFFFFFFFFFF
@M05620:37:000000000-D9766:1:1101:17753:8646 1:N:0:62
AGTGCCAGCTCTCAATCGCACAGGGGACCCAGGGCCTGGCCCCTCCATCCAGAAAACCTATGACCTCACCCGCTACCTGGAGCACCACCTCCGCAGCTTGGCTGGGACATATGTGAGTATCCAGCGCAGGAATCTGGGAGTTGGGGAGGAGTGAGGAGTTAGGGAAAGACAGTCCTAACCGTGGAGGGTTCTGGTAAATGATGGGGTGAGGAGGGGCTCTTTGGCACCCACCAGTCCCCCTGTCTAGTCTA
+
>111>FFFAFFFGFFGGGGGGGGFGGCEAEHH0ABEFGEH0FEHGGHHHFGHBGEGHGHHHHBHHGGFHHHEE>EEHHFG0FHHHH0/?FHHGGGGGBGBEHH//EHF/FGHHHHFHHG1BGGHHG/<@CGFGHHGHH0?CGDF?G.ACCEHHDDHGCHH0::CCCEHFGHGHHHHHHHGGCFGGGG@GGGGGGBBFGGFF0BBAFF--9FF?B@@?;EFBB/9B/;;A9AFFFFFFF?B@EFFE/9BFF/
@M05620:37:000000000-D9766:1:1101:8271:8650 1:N:0:62
ACCACACCTTCTACAATGAGCTGCGTGTGGCTCCCGAGGAGCACCCCGTGCTGCTGACCGAGGCCCCCCTGAACCCCAAGGCCAACCGCGAGAAGATGACCCAGGTGAGTGGCCCGCTACCTCTTCTGGTGGCCGCCTCCCTCCTTCCTGGCCTCCCGGAGCTGCGCCCTTTCTCACTGGTTCTCTCTTCTGCCGTTTTCCGTAGGACTCTCTTCTCTGACCTGCGTCTCCTTTGGAACTCTGCAGGTTCT
+
BBBBBBB>BFFFGGGGGGBFGGHHGGG2AEGFFBFE2EFGFHFHHGGAEFFGHHHHHHHAEEGGGGGGGGGHFHHGGGGHGHHHHGGGGG/>DGHBDGHHHHHHGHH1FFGGGH?ADGGDHHHHHGHHHHHGHGGGGGGHGHHGHGGGGGGGGGGGGGG--AFFFGFFFFFFFFFFFFFFFFFFFFFFFFFFFFFDFFFFFFFFFFFFFFFFFFBFFFFFFFFFF@FFFFFFFFFFFFFFFFFFFFFFFFF
@M05620:37:000000000-D9766:1:1101:12034:8651 1:N:0:62
GCGGCTGCTTTGGAAGAAACTCATAGATTACTGCCACAGTTCCCCCTGGACCTGGAACCGTTTCTTGCCTGGCTTCCAGAAGCTGAAACAACTGCCAATGTCCTACAGGATGCTACCCGTAAGGAAAGGCTCCTAGCCGACTCCACGGGAGTAAAAGAGCTGATGAAACAATGGCAAGTAAGTCAGGCATTTCCGCTTTAGCACTCTTGTGGATCCAATTGAACAATTCTCAGCATTTGTACTTGTACCTG
+
>11>A>>AFFDBBCBAAFBGFGGHBDDGGEFGGH0AFEB1DFGHHG/F/0BBGG0BF1/ABEHHDGHHHHHHHHF0BGHGHHHGG1BGGBGHHHHHFFGGHGHHBGHHHAGHHHDHHHGG?<FHD00FHHHHGH1F10<<CGGHG0?CGGGG0F11?/FGHH1FFHH1FCGHHHHHGGHFDGHHHHHH.CGHHHGGGGGHHHGHHHHGGGGG0FGGB0CFGB09;/;BFGGGGGFGGGFF0CFFGG//;BF
@M05620:37:000000000-D9766:1:1101:17736:8658 1:N:0:62
AGTGCCAGCTCTCAATCGCACAGGGGACCCAGGGCCTGGCCCCTCCATCCAGAAAACCTATGACCTCACCCGCTACCTGGAGCACCAACTCCGCAGCTTGGCTGGGACCTATGTGAGTATCCAGCGTAGGAATCTGGGAGTTGGGGAGGAGTGAGGAGTTGGGGAAAGACAGTCCTAACCGTGGAGGGTTCTGGTAAATGATGGGGTGAGGAGGGGCTCTTTGGCTCCCACCAGTCCCCCTGTCTGGTCTA
+
BAABCFFFCFFFGGGGGGGGGGHGGGGGGGHHGGGGGGHHHHGHGGHHHHHHHHHHHGHHHHHHHHHHHHHGGFGGHHHHHHHHGHHGGHHHGGGGGHHHGHHGGGHHGHHHHHHHHHHHHHHHHGGGGGHHHHHHHHHGGHHHGGGGGGFHHHHHHGHHHHGGGGHHHHHHHHHHHHHHGGGGGGGG;FFGGGFGGGGGGGGGGGFFFFFFFFFFFFFFFFFFFFFFFFFFFFFFFFFFFFFFFFFFFFF
@M05620:37:000000000-D9766:1:1101:5148:8661 1:N:0:62
ACCACACCTTCTACAATGAGCTGCGTGTGGCTCCTGAGGAGCACCCCGTGCTGCTGACCGAGGCCCCCCTGAACCCCAAGGCCAACCGCGAGAAGATGACCCAGGTGAGTGGCCCGCTACCTCTTCTGGTGGCCGCCTCCCTCCTTCCTGGCCTCCCGGAGCTGCGCCCTTTCTCACTGGTTCTCTCTTCTGCCGTTTTCCGTAGGACTCTCTTCTCTGACCTGCGTCTCCTTTGGAACTCTGCAGGTTCT
+
CCCCCCBBFFFFGGGGGGGGGGHHGFGAAFHHHFHGHHGHFFHHHGGGGGGGHHHHHHHGGCGGGGGGGGGHHHHGGGGHGHHHHFGGGG<CGGHGHHEHHHHFFHHFFGHGGHCCGGGGHHHHHHHHHHHGHHGGGGGHGHHGHHHHHHHHGGGGGDG-9AFGGGGGGFFFFFFFFFFFFFFFFFFFFFFFFFFFFFFFFFFFFBFFFFFFFFFFFFFFFFFF?DFFFFFFFFFFFFFFFFFFFFFFFFF
@M05620:37:000000000-D9766:1:1101:21043:8663 1:N:0:62
ACCACACCTTCTACAATGAGCTGCGTGTGGCTCCCGAGGAGCACCCCGTGCTGCTGACCGAGGCCCCCCTGAACCCCAAGGCCAACCGCGAGAAGATGACCCAGGTGAGTGGCCCGCTACCTCTTCTGGTGGCCGCCTCCCTCCTTCCTGGCCTCCCGGAGCTGCGCCCTTTCTCACTGGTTCTCTCTTCTGCCGTTTTCCGTAGGACTCTCTTCTCTGACCTGAGTCTCCTTTGGAACTCTGCAGGTTCT
+
CCCCCCCCFFFFGGGGGGGGGGHHGGGEHGHHHGGGGGGGGHHHHGGGGGGGHHHHHHHGGGGGGGGGGGGHHHHGGGGHGHHHGGGGGGDGGGHGHHHHHHGHGHHGHHHGGHHGGGGGHHHHHHHHHHHGHHGGGGGHGHHGHGGGGGGGGGGGGGGGGGGGGGFFFFFFFFFFFFFFFFFFFFFFFFFFFFFFFFFFFFFFFFFFFFFFFFFFFFFFFFFFFFFFFFFFFFFFFFFFFFFFFFFFFFF
@M05620:37:000000000-D9766:1:1101:25554:8663 1:N:0:62
ACCACACCTTCTACAATGAGCTGCGTGTGGCTCCCGAGGAGCACCCCGTGCTGCTGACCGAGGCCCCCCTGAACCCCAAGGCCAACCGCGAGAAGATGACCCAGGTGAGTGGCCCGCTACCTCTTCTGGTGGCCGCCTCCCTCCTTCCTGGCCTCCCGGAGCTGCGCCCTTTCTCACTGGTTCTCTCTTCTGCCGTTTTCCGTAGGACTCTCTTCTCTGACCTGAGTCTCCTTTGGAACTCTGCAGGTTCT
+
AAABBCCCFFFFBFGGGGFGGGHHGEFEAFGFGFFGFGEFDGHGHGGGDFFGGHGHHGGGGGCEGGGGGGEHGHHGGGFHGHHHHGGGGFGGGGHHHHHHHHGGGGHHHHFGGHHGGGGGHHHHHHHHHHHGGHGGGGGHGHHGGGGGGGGGGGGGGGGAGGGGGGFFFFFFFFFFFFFFFFFFFFFFFFFFFFFDFFFFFFF.ADFFFFFFFFFFFFFBFFFFFFFFFFFFFFFFFFFFFFFFFFFFFFF
@M05620:37:000000000-D9766:1:1101:11822:8673 1:N:0:62
GAGGCTGCTTTGGAAGAAACTCATAGATTACTGCAACAGTTCCCCCTGGACCTGGAAAAGTTTCTTGCCTGGCTTACAGAAGCTGAAACAACTGCCAATGTCCTACAGGATGCTACCCGTAAGGAAAGGCTCCTAGAAGACTCCAAGGGAGTAAAAGAGCTGATGAAACAATGGCAAGTAAGTCAGGCATTTCCGCTTTAGCACTCTTGTGGATCCAATTGAACAATTCTCAGCATTTGTACTTGTACCTG
+
AAAAABFBFFFFFGGGFGGFGFFFFGGHHHHGGHHGHHHEHHGHHGGFHGGHHHHHHGHHEHHHHHHGHFFGFGHGGFGHHHHHFHFGGBFGGGHHH3GHHGHHHHHGGAGHGHHHHHG?EGHHHHGFEFEHGFFGFFHHHFCFFGHFFHGGHHHHHGHHHHHHHHHHHHHHHHHHGG1?DDFGHGGHHHHGHHGGGGFDDFDGCGHHHHHGHHHHH0CGHH0GGFFHFHCCFGEGGGGFFGFGGCF0;FG
@M05620:37:000000000-D9766:1:1101:27656:8678 1:N:0:62
ACCACACCTTCTACAATGAGCTGCGTGTTGCTCCCGCGGATCCCCCCGTGCTTCTGACCGATTCCCCCCTGAACCCCAAGGGCAACCACCAGAAGCTCACCCAAGTGAGTGGCCCGCTACCTCCTCTGGTGGCCGCCTACCGCCTTCCCAGCCTCCCCAAGCCGCGCCCTCTCTCACTCGTTCTCTCTTCTGCCGTTTTACGTAAGAATCTCTTCTCCTATCTGAGTCTAATTTACAACTCTGCAGGCTAT
+
AA?1AA>>FFFFGGGF3FFAGDHHG00B00DG1BF0AAA//AAGFGAEE/BB1FG1BGHG///BB1FEEGG011??EG/?//???F0/?/?00?G?F11<?0///1?F11<?F0?-<--->11./C0000<.<.<AC../;-;:..0//0;;;//.../;E..;-9@-99--;B/:FB/-;AF?F9B:/;BF/;@-;/99/;BB--////:BBBBBF////9:///;9F////;//;//;9/B/9/-9-/9
@M05620:37:000000000-D9766:1:1101:18796:8687 1:N:0:62
GAGGCTGCTTTGGAAGAAACTCATAGATTACTGCAACAGTTCCCCCTGGACCTGGAAAAGTTTCTTGCCTGGCTTACAGAAGCTGAAACAACTGCCAATGTCCTACAGGATGCTACCCGCAAGGAAATGCTCCTAGAAGACTCCAAGGGAGTAAAAGAGCTGATGAAACAATGGCAAGTAAGTCAGGCATTTCCGCTTTAGCACTCTTGTGGATCCAATTGAACAATCCTCAGCATTTGTACTTGTAACTG
+
AAABCCFCFFFFGGGGGGGGGGHHHHHHHHHGHHHHGHHHHHGHHGGGHHHHHHGFBGHHHHHHHHHHGHHHHHHGHHHHHHHHHHHHHHFHHH3GH3@3@B4BBFCG3F@3BFHHF1>/>/E/0GG33B4B3?B4BGEG?F2FC??//?C/<@222/@<F2F1<11<GHHHH1<B<<1<<111<10F.1>F1>CE..CG00=D<<=G00:.0<0GGH0:0:;0:G:/;F00;BF0FGGGGGBFG9CFGF0
@M05620:37:000000000-D9766:1:1101:11156:8708 1:N:0:62
ACCACACCTTCTACAATGAGCTGCGTGTGGCTCCCGAGGAGCACCCCGTGCTGCTGACCGAGGCCCCCCTGAACCCCAAGGCCAACCGCGAGAAGATGACCCAGGTGAGTGGCCCGCTACCTCTTCTGGTGGCCGCCTCCCTCCTTCCTGGCCTCCCGGCGCTGCGCCCTTTCTCACTGGTTCTCTCTTCTGCCGTTTTCCGTAGGACTCTCTTCTCTGACCTGCGTCTCCTTTGGAACTCTGCAGGTTCT
+
BBBBBBBBFFFFGGGGFGGFGFHGGEEEGEHHGGGGCEG?EHHHHGGGEEGGHHHHHHGGGGGGGEGGGGGFHFHGGGGHFGHHGGGFGGGCFGFHHHH2FGEGGGFBFGHGGGECCGGGHHH0GHHFH0<<<G<-AE.::GHGHFBFF0;9CFFGED--:9-@D-=FCAFFFFF/F//:/9;/9FBFF/BFBF-.;BE/:A/9..9FFFFF/BFBFFB/BFB9.;A@9BFBFFFB/BBBFFB/BFA9FF9
@M05620:37:000000000-D9766:1:1101:26457:8711 1:N:0:62
ACCACACCTTCTACAATGAGCTGCGTGTGGCTCCCGAGGAGCACCCCGTGCTGCTGACCGAGGCCCCCCTGAACCCCAAGGCCAACCGCGAGAAGATGACCCAGGTGAGTGGCCCGCTACCTCTTCTGGTGGCCGCCTCCCTCCTTCCTGGCCTCCCGGAGCTGCGCCCTTTCTCACTGGTTCTCTCTTCTGCCGTTTTCCGTAGGACTCTCTTCTCTGACCTGAGTCTCCTTTGGAACTCTGCAGGTTCT
+
BBBABBBBFFFFGGGGFGGFGFHGGGGG4AFGHGGG?GG?GGEHHGGG?FGGBGFBGHHGGGEFGDGGGGGHGFHGGGGHGHHHGGGGG/B@@DHCH2FHHHFGGHHHHFGEGHHGGGGGHHHHHHHHHGGFHHGGGGGHGHHGHGGGGGGGGGGGGGGGGGGEGGFFFFFFFFFFFFFFFFFFFFFFFFFFFFFFFFFFFFFFDFFFFFFFFFFFFFBFFFFFFFFFFFFFFFFBFFFFFFFFFFFFFFB
@M05620:37:000000000-D9766:1:1101:8068:8714 1:N:0:62
AGTGCCAGCTCTCAATCGCACAGGGGACCCAGGGCCTGGCCCCTCCATCCAGAAAACCTATGACCTCACCCGCTACCTGGAGCACCAACTCCGCAGCTTGGCTGGGACCTATGTGAGTATCCAGCGTAGGAATCTGGGAGTTGGGGAGGAGTGAGGAGTTGGGGAAAGACAGTCCTAACCGTGGAGGGTTCTGGTAAATGATGGGGTGAGGAGGGGCTCTTTGGCTCCCACCAGTCCCCCTGTCTGGTCTA
+
ABAABFFFCFFFGGGGGGGAECFDFGGEGFHHBFFGGGHHHHGHGGHHHHHHHHHHHGHHHHHHHHHHHHHGG>EFHHHHEGGHHHHFFHHHEGGGGHHHGHHFGGHHGHHHHHHHHHHHHHHHHGGGGGHHHHHHHHHGGHHHGGGGGDEHHHHHHGFHHHGGGGHHGHHHHHHHHHHHGGGGGGGGCFFFGGFFGGGGGGGGGGFFFFFFFFFFFFFFFFFFFFFFFFFFFFFFFFFFFFFFFFFFFF0
@M05620:37:000000000-D9766:1:1101:16779:8718 1:N:0:62
AGTGCCAGCTCTCAATCGCACAGGGGACCCAGGGCCTGGCCCCTCCATCCAGAAAACCTATGACCTCACCCGCTACCTGGAGCACCAACTCCGCAGCTTGGCTGGGACCTATGTGAGTATCCAGCGTAGGAATCTGGGAGTTGGGGAGGAGTGAGGAGTTGGGGAAAGACAGTCCTAACCGTGGAGGGTTCTGGTAAATGATGGGGTGAGGAGGGGCTCTTTGGCTCCCACCAGTCCCCCTGTCTGGTCTA
+
AB>AAFFFBFFFGBGGGFGCGGHGGGAEGGHH2EEGGGHHHHGHGGGHHHHHHHHGHGHHHGHHHFHHHHHGG>EFHHGH2FGHHH?1?GHHEGGGGHHHGHHGGGHHGHHHHHHHHHHHHHHHHGGGGGHHHHHHHHFGGHHHGGEGGGGHHGHHHGHHHHGGGGGFHHGHHHHHHHHHGGGGGGGGGGGGGGGGGGGGGGGGGGFFFFFFFFFFFFFFFFFFFFFFFFFFFFFFFFFFFFFFFFFFFF/
@M05620:37:000000000-D9766:1:1101:12094:8718 1:N:0:62
AGTGCCAGCTCTCAATCGCACAGGGGACCCAGGGCCTGGCCCCTCCATCCAGAAAACCTATGACCTCACCCGCTACCTGGAGCACCAACTCCGCAGCTTGGCTGGGACCTATGTGAGTATCCAGCGTAGGAATCTGGGAGTTGGGGAGGAGTGAGGAGTTGGGGAAAGACAGTCCTAACCGTGGAGGGTTCTGGTAAATGATGGGGTGAGGAGGGGCTCTTTGGCTCCCACCAGTCCCCCTGTCTGGTCTA
+
ABAABFFFCFFFGGGGGGGGGGHHGGGGGGHHGGGGGGHHHHGHGGHHHHHHGHHHHGHHHHHHHHHHHHHGGGGGHHHHGHHHHHHHGHHHGGGGGHHHGHHGGGHHGHHHHHHHHHHHHHHHHGGGGGHHHHHHHHHGGHHHGGGGGGEHHGHHHGHHHHGGGGGHHHHHHHHHHHHHGFGGGGGGCFGGGGFGGGGGHHHGGGFFFFFFFFFFFFFFFFFFFFFFFFFFFFFFFFFFFFFFFFFFFFF
@M05620:37:000000000-D9766:1:1101:26300:8722 1:N:0:62
GAGGCTGCTTTGGAAGAAACTCATAGATTACTGCAACAGTTCCCCCTGGACCTGGAAAAGTTTCTTGCCTGGCTTACAGAAGCTGAAACCACTCCCAATGTCCTCCAGGATGCTACCCGTAAGGACAGGCTCCTAGACGACTACAAGGGAGTAAAAGAGCTGATGAAACAATGGCAAGTAAGTCAGGCATTTCCGCTTTAGCACTCTTGTGGATCCAATTGACCAATTCTCAGCATTTGTACTTGTAACTG
+
AABCBCFCFFFFGGGGGGGGGGHHHHHHHHHHHHHHGHHGHHHHHGGGHHHHHHGGGHHHHHHHHHHHHHHHHHHGHHHHHHHHHHHHHGFGB3B1G3BFHHHHBHHHEFHBCEGHHHGGCGH3G0FFFFHHGH3FG3CD///BG2@GGHGGHHHF2?FHHHHBGHHHHHHHHHGHHGH1=GHHHH0C<0DHHHGGDFGHHHHHFGHHHGHGHFHHFFHHGG0CFEGCGGGGGGGGGGGFFGGGGCF0FGF
@M05620:37:000000000-D9766:1:1101:6791:8725 1:N:0:62
ACCACACCTTCTACAATGAGCTGCGTGTGGCTCCCGAGGAGCACCCCGTGCTGCTGACCGAGGCCCCCCTGAACCCCAAAGCCAACCGCGAGAAGATGACCCAGGTGAGTGGCCCGCTACCTCTTCTGGTGGCCGCCTCCCTCCTTCCTGGCCTCCCGGAGCTGCGCCCTTTCTCACTGGTTCTCTCTTCTGCCGTTTTCCGTAGGACTCTCTTCTCTGACCTGAGTCTCCTTTGGAACTCTGCAGGTTCT
+
BCCCBCABFFFFFGGGGGGGGGHHGEGEHDHHHGGEGGGEGHFHHGGGGEGGHHHHGHHGGGGGGGGGGGGHGHHGGGGFGHHHHGGGGGDDCGHHHGHHHHHEFHHGHGHGGHHGGGGGHHHHHHHHHHHGHHGGGGGHGHHGGHGGGGGGGGGGGGA-;DGGGGFFFFFFFFFFFFFFFFFFFFFFFFFFFFFFFFFFFFFFD.BFFFFFFFFFFFFFFFFF9BFFFFFFFFFFFFFFFFFFBBFFFFF
@M05620:37:000000000-D9766:1:1101:11775:8731 1:N:0:62
ACCACACCTTCTACAATGAGCTGCGTGCGGCTCCCGAGGAGCACCCCGTGCTGCTGACCGAGGCCCCCCTGAACCCCAAGGCCAACCGCGAGAAGATGACCCAGGTGGGGGGCCCGCTACCTCTTCTTGTGGCCGCCTCCCTCCTTCCTGGCCTCCCGGGGCTGCGCCCTTTCTCACTGGTTCTCTCTTCTGCCGGTTTCCGTAGGACTCTCTTCTCTGACCTGAGTCTCCTTTGGAACTCTGCAGGTTCT
+
AAAAAAA1F@CFGADDBGGGGBGHGA00AEG0EAFEGGCEGCGHF?EAEEAFBGHHHHH@GC?EFGGGGGGHBHHGGGGHGHHHHGGGGGBCGFHFHHGBHGA?FB1.>--;-@@@@@?@FF/9BBF/;;/A-;-9@BBFF-BBFFBFFBF-F9AEFA?--;@---9B@@FFFF//;F/;BFF9/;99BFFFFF@-;BFFFBBAAF/BFB/BBF/B/F//9BF-/:9BFFFFFF/B/BFFFFFE/9F9BBB
@M05620:37:000000000-D9766:1:1101:16728:8731 1:N:0:62
GAGGCTGCTTTGGAAGAAACTCATAGATTACTGCAACAGTTCCCCCTGGACCTGGAAAAGTTTCTTGCCTGGCTTACAGAAGCTGAAACAACTGCCGGATGCTACCCGTAAGGAAAGGCTCCTAGAAGACTCCAAGGGAGTAAAAGAGCTGATGAAACAATGGCAAGTAAGTCAGGCATTTCCGCTTTAGCACTCTTGTGGATCCAATTGAACAATTCTCAGCATTTGTACTTGTAACTGACAAGCCAGGG
+
A@ACABFBFFFFGFFGGGGGGGHHHGHHHHHGHGFHFHHHHGFHHGEGGHGHHHGGBBFHFHHHHHHGGHHHHHHEFGGHHHGHHEBHFGGHHHH3>//?EGHHHHHFEEEHHHHHFFFGHGHFGHHFHHHHHFHFFDCD?2BHHGFGHHHFFHGBFGGHGGFHHHGFGFHFHGHGFHHHHHBDGDGG=DD0<<GGGHGHGGGHHHHHHHGHHHHCCGHGGHFGGGGGFFFFBFFFB0CFFGGFCAEGGGG
@M05620:37:000000000-D9766:1:1101:22020:8733 1:N:0:62
ACCACACCTTCTACAATGAGCTGCGTGTGGCTCCCGAGGAGCACCCCGTGCTGCTGACCGAGGCCCCCCTGAACCCCAAGGCCAACCGCGAGAAGATGACCCAGGTGAGTGGCCCGCTACCTCTTCTGGTGGCCGCCTCCCTCCTTCCTGGCCTCCCGGAGCTGCGCCCTTTCTCACTGGTTCTCTCTTCTGCCGTTTTCCGTAGGACTCTCTTCTCTGACCTGAGTCTCCTTTGGAACTCTGCAGGTTCT
+
AAABBBBBFFFFFGGGGGGGGGHFGEGFHEHHHGGEGGGCGHHHHGGGEEGGGFGHHHHGGGGGGGEGGGGHHHFFGGGGGHHGHGGGGGGGGDHHFGHHH2F//<FDHGHFGHHGGGGGHHHHHGHHHHHGHHGCCDFHGHHABFFGFGFFGGGGGBCDF?FGGGFF=FFFFFFFEFBFFFFFFFFFFFFFFFFFFFFFFFFFFFFFFFFFFEF/;FFBFFFF/;FFFFFFFFFFFFFFFFFFFFFAFFF
@M05620:37:000000000-D9766:1:1101:5970:8742 1:N:0:62
GAGGCTGCTTTGGAAGAAACTCATAGATTACTGCAACAGTTCCCCCTGGACCTGGAAAAGTTTCTTGCCTGGCTTACAGAAGCTGAAACAACTGCCAATGTCCTACAGGATGCTACCCGTAAGGAAAGGCTCCTAGAAGACTCCAAGGGAGTAAAAGAGCTGATGAAACAATGGCAAGTAAGTCAGGCATTTCCGCTTTAGCACTCTTGTGGATCCAATTGAACAATTCTCAGCATTTGTACTTGTAACTG
+
AABBBBFBFFFFGGGGGGGGGGGHHHHHHHHHHHHHHHHFHHHHHGGGHHHHHHHHHHHHGHHHHHHHHHHGHHHHHHHGHHHHHHGHHHHHHHHHHHHHHHHHHHHHHHHHGHHHHHGFGGHHHHGHHHGHGHGHHGHHHHHHHFHGGHGGHHHGHGHHHHHHHHHHHHHHHHHHHGHHHHHHHHHHHHHHHHGGGGGGGHFHHHHHHHHGHGHHHHHHHHHHHHHHHHGGGGGGGGGGGGGGGFFGGGG
@M05620:37:000000000-D9766:1:1101:14027:8744 1:N:0:62
ACCACACCTTCTACAATGAGCTGCGTGTGGCTCCCGAGGAGCACCCCGTGCTGCTGACCGAGGCCCCCCTGAACCCCAAGGCCAACCGCGAGAAGATGACCCAGGTGAGTGGCCCGCTACCTCTTCTGGTGGCCGCCTCCCTCCTTCCTGGCCTCCCGGAGCTGCGCCCTTTCTCACTGGTTCTCTCTTCTGCCGTTTTCCGTAGGACTCTCTTCTCTGACCTGAGTCTCCTTTGGAACTCTGCAGGTTCT
+
BBBABBBBFFFFGGGGFGGDGFHFGEEBEAGHFGGGGGGEGHHHHGGGGFGGHHHGHHHGCGGGGFGGGGGGHFHGGGGHEEHHHGE/DGGCCGHHFHHHHHCHGHHFHGHGGHHGGGGGHHHHHHHHHHHGHHGGGGGHGHHGHGGGGGGGGGGGGGGBGGFGG?BFBBFFFFFFFFFFFFFFFFFFFFFFFFBFFFFFFBFFFDFFFFFFFFFFFFFFFFFF/BFFFFFFFFFFFFFFFFFFFFFFFFF
@M05620:37:000000000-D9766:1:1101:18446:8744 1:N:0:62
GAGGCTGCTTTGGAAGAAACTCATAGATTACTGCAACAGTTCCCCCTGGACCTGGAAAAGTTTCTTGCCTGGCTTACAGAAGCTGAAACAACTGCAGGATGCTACCCGTAAGGAAAGGCTCCTAGAAGACTCCAAGGGAGTAAAAGAGCTGATGAAACAATGGCAAGTAAGTCAGGCATTTCCGCTTTAGCACTCTTGTGGATCCAATTGAACAATTCTCAGCATTTGTACTTGTAACTGACAAGCCAGGG
+
AAAABAFAFFFFGGGGFGGGFGFFDGGHH5FGHHD4FBFDFGHHHGGGH2GGHHHFHHFHHHHHEHHHHHGHGHGGHHHGHHHHHHGHHFHHHHHGHG1FGHHHHHHGGGGHHBHHHFHHHGHGF3?FHHHHHH3GGGHGGGFE2FFHHHHGHHHHFHHHHGHHHHGGHHHGHHHFFHHHHGHGGGGGFHHHHGHHHHFHGHHHHHEHHHHHHHFHHFHHFGHHHHHHHHHGGGGGFGFGEGGGGGGGGGG
@M05620:37:000000000-D9766:1:1101:16300:8746 1:N:0:62
GAGGCTGCTTTGGAAGAAACTCATAGATTACTGCAACAGTTCCCCCTGGACCTGGAAAAGTTTCTTGCCTGGCTTACAGAAGCTGAAACAACTGCCAATGTCCTACAGGATGCTACCCGTAAGGAAATGCTCCTAGAAGACTACAAGGGAGTAAAAGAGCTGATGAAACAATGGCAAGTAAGTCAAGCATTCCTGCGTTACCACTCTTGTGGATCTAAGTGAACAATTCTGAGCATTTGTACTTGGAACTG
+
AAABABFBFFFFGFGGGGGGGGHHCHHHHHHGGHHHFCHHHDGHHGGGGHHHHHHHGFHHFGHHHHHHHHHHGHHEFGHHHGFHHFFHGFFH3G3333@@@GH4DBGBHFFBFD4G2F??E/033FG3?B4F3??4B3?FF?3BB?FF//?/B?GHF<F<22@22@G22FF1<1<01/1?@1?111<FG1F1>1>1-....=D0</00000:0<C0<G0000;00:000<000;FFFF00;00;0000900
@M05620:37:000000000-D9766:1:1101:11200:8752 1:N:0:62
ACCACACCTTCTACAATGAGCTGCGTGTGGCTCCCGAGGAGCACCCCGTGCTGCTGACCGAGGCCCCCCTGAACCCCAAGGCCAACCGCGAGAAGATGACCCGGTTGATTTGCCCGCTACCTCCTCTGTTCTCCCTCTCCCTCCTTCCTTGCCTCCCGTATCTGCGCCCTTTCTCACTGGTTCTCTCTTCTGCCGTTTTTCGTATGACTCTCTTCTCTTACCTGATTCTCCTTTTTAATTCTGCAGGCTCA
+
ABBABBBBFFFFGGGGGGGFGFHHGGGEFEHHHGGGEGGGGHHHHGGGGGGGHHHHHHHGGGGGGGGGGGGHHHHGGGGHGHHHHGGGGGGGGGHHHHHHGH//<?/F1<11>1>CC--<GHH.<C0000000=//:/CG//;E/:CC;0;C/0;E...;9;;00;99-9C00000;FF./9/;/;F////9/;-;.;../-;./;9F9//;/;FFF////:/;//99/;B//://.;/;;/B/B9F..;/
@M05620:37:000000000-D9766:1:1101:11493:8759 1:N:0:62
ACCACACCTTCTACAATGAGCTGCGTGTGGCTCCCGAGGAGCACCCCGTGCTGCTGACCGAGGCCCCCCTGAACCCCAAGGCCAACCGCGAGAAGATGACCCAGGTGAGTGGCCCGCTACCTCTTCTGGTGGCCGCCTCCCTCCTTCCTGGCCTCCCGGAGCTGCGCCCTTTCTCACTGGTTCTCTCTTCTGCCGTTTTCCGTAGGACTCTCTTCTCTGACCTGAGTCTCCTTTGGAACTCTGCAGGTTCT
+
A>A1AAAA11CBGGFGGG1FDFHHEEGA0EH0GCCEE?EGCHHHHGGCGGGGFHEHHHHEEGCEFGGGGE>0CGHGGGGHEH/FHGGCGG/C/CHC?FHHEGHHGFG1?FGAF0?<CCCGFHHGHHFBDDFCHGC?:.CGFHF./9;FFFGEFBF?9E@-;99FFG@F@@FFFFF/;9BFBFFBBFFBFFFFB/@B?BEB9BFAFF/BBFFFFB/9FFF/BFFF/;FBBFFFFFFFBBFFFFFF/;F-;BF
@M05620:37:000000000-D9766:1:1101:18897:8773 1:N:0:62
AGTGCCAGCTCTCAATCGCACAGGGGACCCAGGGCCTGGCCCCTCCATCCAGAAAACCTATGACCTCACCCGCTACCTGGAGCACCAACTCCGCCGCTTGGCTGGGACCTATGTGAGTATCCAGCGTAGGAATCTGGGAGTTGGGGAGGAGTGAGGAGTTGGGGAAAGACAGTCCTAACCGTGGAGGGTTCTGGTAAATGATGGGGTGAGGAGGGGCTCTTTGGCTCCCACCAGTCCCCCTGTCTGGTCTA
+
AAAABFDFBFFFGGGGGGGCECHDGGGGDEEGFGGF2FHHFHGHGGFHHGFGBAAFHGHFGHBHHHHFHHHGGGEGHHHHHHHHHHHHGHHHGG/>EEEFEGHGGGHHGHEHHHHGHHDGHHHHHGGDCGEFHGHHFHHGGHHHGGGCGGGHHHGHHGHHHHGGGGFHHHHHHHGGGBFGGGEBGGGGEGFFGGGFGBGGGFFFFFFBFFFFDFBBBBFFFFFEFFFFFFFDFFFFFFFFBFFFFF/FFF/
@M05620:37:000000000-D9766:1:1101:22836:8786 1:N:0:62
ACCACACCTTCTACAATGAGCTGCGTGTGGCTCCCGAGGAGCACCCCGTGCTGCTGACCGAGGCCCCCCTGAACCCCAAGGCCAACCGCGAGAAGATGACCCAGGTGAGTGGCCCGCTACCTCTTCTGGTGGCCGCCTCCCTCCTTCCTGGCCTCCCGGAGCTGCGCCCTTTCTCACTGGTTCTCTCTTCTGCCGTTTTCCGTAGGACTCTCTTCTCTGACCTGAGTCTCCTTTGGAACTCTGCAGGTTCT
+
CCBBCCCCFFFFGGGGGGGGGGHHGGGEDGHHHGGGGGGGGHHHHGGGGGGGHHGHHHHGGGGGGGGGGGGHHHHGGGGHGHHHHGGGGGDGGGHHHHFHHHHHGHHHHFHFGHHGGGGGHHHHHHHHHHHGHHGGGGGHGGHGHGGGGGGGGGGGGGGGGGGGGGFFFFFFFFFFFFFFFFFFFFFFFFFFFFFDFFFFFFFFDFFFFFFFFFFFFFFFFFFF/BFFFFFFFFFFFFFFFFFFFFFFFFF
@M05620:37:000000000-D9766:1:1101:18895:8790 1:N:0:62
AGTGCCAGCTCTCAATCGCACAGGGGACCCAGGGCCTGGCCCCTCCATCCAGAAAACCTATGACCTCACCCGCTACCTGGAGCACCAACTCCGCAGCTTGGCTGGGACCTATGTGAGTATCCAGCGTAGGAATCTGGGAGTTGGGGAGGAGTGAGGAGTTGGGGAAAGACAGTCCTAACCGTGGAGGGTTCTGGTAAATGATGGGGTGAGGAGGGGCTCTTTGGCTCCCACCAGTCCCCCTGTCTGGTCTA
+
AAAABFFFBFFFGGGGGGGGGEHHGGGGGGHHGGGGGGHGGHGHGGFHHHHHHGEHHGHHHHGHHHHHHHHGGGFGHHHGHHHFFHHHGHHHGGGGGHHHGHHGFGHHGHHHHHHGHHHHHHHHHGGGGGHHHHHGHHHGGHHGGGGGGGGHHHGHHGHHHHGGGGHHHHHHHHHHHHHHGGGGGGGGGGGGGGGGGGGGGFGGGGFFFFFFFFFFFFFFFFFFFFFFFFFFFFFFFFFFFFFFFFFFFFF
@M05620:37:000000000-D9766:1:1101:16568:8793 1:N:0:62
ACCACACCTTCTACAATGAGCTGCGTGTGGCTCCCGAGGAGCACCCCGTGCTGCTGACCGAGGCCCCCCTGAACCCCAAGGCCAACCGCGAGAAGATGACCCAGGTGAGTGGCCCGCTACCTCTTCTGGTGGCCGCCTCCCTCCTTCCTGGCCTCCCGGAGCTGCGCCCTTTCTCACTGGTTCTCTCTTCTGCCGTTTTCCGTAGGACTCTCTTCTCTGACCTGAGTCTCCTTTGGAACTCTGCAGGTTCT
+
BBCCCCCBFFFFGGGGGGGGGGHHGGGGHGHHHGGGGGGGCHHHHGGGGGGGFGHHHHHGGCEFGGGGGGGHHHHGGGGHGHHHHGGGGGGGGGHHHH2GHHEF/F1?=FD/FGH@CDGGFDGHFFHH0=C.CF-A@.CHEFHGHFGGFF/AFFGGEE-;--90B-@FBFFFFFF0;BF/FBB:BBBFFBFBFE;DFFEFFA;;AA0:BF0BFFFBBF00;FFF/9F99BFFFFF/FF0BFFFEBB?FFFF
@M05620:37:000000000-D9766:1:1101:19468:8820 1:N:0:62
ACCACACCTTCTACAATGAGCTGCGTGTGGCTCCCGAGGAGCACCCCGTGCTGCTGACCGAGGCCCCCCTGAACCCCAAGGCCAACCGCGAGAAGATGAGTGGCCCGCTACCTCTTCTGGTGGCCCCGGTGAGTGGCCCGCTCCCTCTTCTGGTGGCCGCCTCCCTCCTTCCTGGCCTCCCGGAGCTGCGCCCTTTCTCACTGGTTCTCTCTTCTGCCGTTTTCCGTAGGACTCTCTTCTCTGACCTGAGT
+
BBBBBBBBFFFFGGGGGGGGGGHHGGGFGGHHHGGGGGGCFHHHHGGGDGGGGHGHHHGGGGEGGGGGGGGHHHHGGGGHGHHHFGGGGGGGGGHHHFHHHHEFHFGDG?DGHHHHHHGHGHGHHH-AFGGGHGHFGHHGGG-EEGGGGGGGGFFGGG??GFFFFFFFFFFFFFEFFFFFFFFAFFFFFFFFFFFFFFFFFFFEBFFFFFFFFFEFFFFDFFFFFFFAFFEFFFFFFFFFFFFFFFFF/9:
@M05620:37:000000000-D9766:1:1101:9364:8835 1:N:0:62
ACCACACCTTCTACAATGAGCTGCGTGTGGCTCCCGAGGAGCACCCCGTGCTGCTGACCGAGGCCCCCCTGAACCCCAAGGCCAACCGCGAGAAGATGACCCAGGTGGGTGGCCGGCTACCTCTTCTGTTGGCCGCCTCCCTCCTTCCTGGCCTCCCGGGCCTGCGCCCTTTCTCACTGGTTCTCTCTTCTGCCGTTTTCCGTAGAACTCTCTTTTCTGACCTGCGTCTCCTTTGGAACTCTGCAGGTTCT
+
BBBABBABFFFFGGGGGGGFGAGGGFGBFEGHFFGGGGGFGHHHHGGGGGGGHHHHHHHGGGGGGGGGGGGHHFFGGGGHEHHHHGGFGGGGGGHGHHFHHC/G/<<//<?-FG----.</<<G<0=G00<.C0-C:.CH./C.C0F/9F/A90;E.D----...-;A=BF/B/////BBF/////9B////B/9ADFAFB.9.A./9/9//B///999/B//..99-AF9FF/F/FF/9/////B.;///
@M05620:37:000000000-D9766:1:1101:6672:8839 1:N:0:62
ACCACACCTTCTACAATGAGCTGCGTGTGGCTCCCGAGGAGCACCCCGTGCTGCTGACCGAGGCCCCCCTGAACCCCAAGGCCAACCGCGCGAAGATGACCCAGGTGCGTGGCCCGCTACCTCTTCTGGTGGCCGCCTCCCTCCTTCCTGGCCTCCCGGAGCTGCGCCCTTTCTCACTGGTTCTCTCTTCTGCCGTTTTCCGTAGGACTCTCTTCTCTGACCTGCGTCTCCTTTGGAACTCTGCAGGTTCT
+
BBBBBBBAFFFFGGGGGG55FFGGGFG24EGFGEFE2EFGDHHHHGGEAEEGFHEHHHGEECCFGGGGGGEHFHHGGGGHGHHHHGGGGG/BCGG?FHHHHHHHGHH<<FAFGHF@DGGFHHHGHGHGHHHDGHGGCGGAFGGFGGGGGGGGGGGGGGG-@=FFFABAB>/BFFFFFFFFFFFFFFFFFFFFFFFFFFFFFFFFFFFFFFFFFFFFFFFFFFFF?FFAFFFFFFFFFFFFFFFFFFFFFFF
@M05620:37:000000000-D9766:1:1101:6450:8847 1:N:0:62
ACCACACCTTCTACAATGAGCTGCGTGTGGCTCCCGAGGAGCACCCCGTGCTGCTGACCGAGGCCCCCCTGAACCCCAAGGCCAACCGCGAGAAGATGACCCAGGTGAGTGGCCCGCTACCTCTTCTGGTGGCCGCCTCCCTCCTTCCTGGCCTCCCGGGGATGCGCCCTTTCTCACTGGTTCTCTCTTCTGCCGTTTTCCGTAGGACTCTCTTCTCTGACCTGAGTCTCCTTTGGAACTCTGCAGGTTCT
+
>>>1>>>>BFBFFGG1BE1111B1ABABF?GF1BBBEEE?FHGHHG/ABBEAFFFGHGCA>ECEE/>EEGGFHB>EEGGF/<F<<FE/>B<</??BFDD1FHEA/1?10?GGG0FCGCC-<0<000=DGHHGH.A--;AGGHH?/FBF0FF..0.AEG@-9-;EF@FF@-/BBFFBFF/-;BF//FFBFFFFFF?AFF?FFBB?9AFFFFFFFFF/;FFEFB/:/9BFFFFFF/FFBBF/BFFFFFFFFFF
@M05620:37:000000000-D9766:1:1101:17026:8854 1:N:0:62
ACCACACCTTCTACAATGAGCTGCGTGTGGCTCCCGAGGAGCACCCCGTGCTGCTGACCGAGGCCCCCCTGAACCCCAAGGCCAACCGCGAGAAGATGACCCAGGTGAGTGGCCCGCTACCTCTTCTGGTGGCCGCCTCCCTCCTTCCTGGCCTCCCGGAGCTGCGCCCTTTCTCACTGGTTCTCTCTTCTGCCGTTTTCCGTAGGACTCTCTTCTCTGACCTGAGTCTCCTTTGGAACTCTGCAGGTTCT
+
AAAAB4AACFFFFGGFFGGBG5G4EEE2AEHHGEFG?FG2AGEGHGGGAEFEDGFGHHFGEE0EGEEEGCEGFGHGGFGHGGHHCFGGGCCG?/??F1FGFFCGC1F<?GFEEHECCGG?GBGH0DG0GDFA.G-?CDGEEGHGGFGGEBF9CBAAED-AB@AFG?BDB;/B//;:FF/./;/BF9BFF//9//@;A9A/F.9.DDBBFBFFEFFFFF//9BBF/.9BBFF/;///B/BBBB/FFFFFFFB
@M05620:37:000000000-D9766:1:1101:6833:8857 1:N:0:62
ACCACACCTTCTACAATGAGCTGCGTGTGGCTCCCGCGGAGCACCCCGTGCTTCTGACCGAGTCCCCCCTGACCCCCAAGGCCAACCGCGAGAAGCTGACCCCGGTGAGTGGCCCGCTACCTCTTCTGGTGGCCGCCTCCCTCCTTCCTGGCCTCCCGGAGCTGCGCCCTTTCTCACTGGTTCTCTCTTCTGCCGTTTTCCGTCGGACTCTCTTCTCTGACCTGAGTCTCCTTTGTAACTCTGCAGGTTCT
+
AA3AAAA>FFFFFGGAFGEBF5BBEEGG4AFHFBFE2EF00E1FGGGEB?EC5D5FGHHE/>1BFFGEGGFB3BFEGGEGGHGC/FECC@BB>/G11?FGFG<>>ACFFG1FEF>@DCG?GGHCB=<<CC/ACGGGBGGGGGFDBFGFBFFAFBFFG?A@=@;BF?BFB@;FFFFFFFBBBFFFFFFFFFFFFF?::/ABF?F.;9B?;FFFFF;;B9/;/;BFB.BBB9FFBBF9//B/BBBBBFFFFFB
@M05620:37:000000000-D9766:1:1101:10809:8865 1:N:0:62
ACCACACCTTCTACAATGCGCTGCGTGGGGCTCCCGAGGAGCACCCCGTGCTGCTGACCGAGGCCCCCCTGAACCCCAAGGCCAACCGCGAGAAGATGACCCAGGTGAGTGGCCCGCTACCTCTTCTGGTGGCCGCCTCCCTCCTTCCTGGCCTCCCGGAGCTGCGCCCTTTCTCACTGGTTCTCTCTTCTGCCGTTTTCCGTAGGACTCTCTTCTCTGACCTGCGTCTCCTTTGGAACTCTGCAGGTTCT
+
AAA1AAAAFFFFFGGFFG1EF?ECG0000AEFG/FC/E/E?/AGEEEGCEGC1GBGFHFGGGCECEEGGEFGHEGEGEFAC/FGGGGCGGGGCGFFFD1GHHEFF<G10<<FFGGC@CCGHGHGFHHHHHHGGHGGGGGGGGGGGGGGGGGGGGGGGG@;@@FFF?@F@@FFFFFFFFFFFFFFFFFFFFFFFF@FFFFFFFFFFBFFFFFFFFFFFFFFFFFF->B?FFFFFFFFFFFFFFFFEFFFBFF
@M05620:37:000000000-D9766:1:1101:6816:8867 1:N:0:62
ACCACACCTTCTACAATGAGCTGCGTGTGGCTCCCGAGGAGCACCCCGTGCTGCTGACCGAGGCCCCCCTGAACCCCAAGGCCAACCGCGAGAAGATGACCCAGGTGAGTGGCCCGCTACCTCTTCTGGTGGCCGCCTCCCTCCTTCCTGGCCTCCCGGAGCTGCGCCCTTTCTCACTGGTTCTCTCTTCTGCCGTTTTCCGTAGGACTCTCTTCTCTGACCTGAGTCTCCTTTGGAACTCTGCAGGTTCT
+
BBBBBBABFFFFGGGGGGGGGGHGGFGGHGHHHGGEFGG?EHHHHGFGAEFFGGHHHHHGGGGGFGGGGGGHGHGGGGGGGHHGHGGGGCCFGDHHEFGHHG//<GHHHHHGGHHGGGGGHHHHHHHHHHHGHHDCGFGHGHHDHGGGGGGGGGGGG?B9@GGFGGFFFFFFFFFFFFFFFFFFFFFFFFFFFFFFFFFFFFF.:DFFFFFFFFFFFFFFBFBBBFFFFFFFFFFEBBFFFFFFFFFFFFF
@M05620:37:000000000-D9766:1:1101:25078:8884 1:N:0:62
ACCACACCTTCTACAATGAGCTGCGTGTGGCTCCCGAGGAGCACCCCGTGCTGCTGACCGAGGCCCCCCTGAACCCCAAGGCCAACCGCGAGAAGATGACCCAGGTGAGTGGCCCGCTACCTCTTCTGGTGGCCGCCTCCCTCCTTCCTGGCCTCCCGGAGCTGCGCCCTTTCTCACTGGTTCTCTCTTCTGCCGTTTTCCGTAGGACTCTCTTCTCTGACCTGAGTCTCCTTTGGAACTCTGCAGGTTCT
+
CCCBCCCCFFFFGGGGGGGGG5FGFG2A4AA2F2FEEFE2AFGHHGGGGGGGDHBGGHHG0EEEFEGGGCEHHHHGEGGHGHHHHGGGGFCCGGHHFGHHHHEFCGHGCFGGGHHGGGGGHHHHHHHGHHHGHHGGGGGHGHHGHGGGGGGGGGGGGGGGGGFGGGFFFFFFFFFFFFFFFFFFFFFFFFFFFFFFFFFFFFFFDFFFFFFFFFFFFFFFFFFFBFFFFFFFFFFFFFFFFFFFFFFFFFF
@M05620:37:000000000-D9766:1:1101:7013:8885 1:N:0:62
AGTGCCAGCTCTCAATCGCACAGGGGACCCAGGGCCTGGCCCCTCCATCCAGAAAACCTATGACCTCACCCGCTACCTGGAGCACCAACTCCGCAGCTTGGCTGGGACCTATGTGAGTATCCAGCGTAGGAATCTGGGAGTTGGGGAGGAGTGAGGAGTTGGGGAAAGACAGTCCTAACCGTGGAGGGTTCTGGTAAATGATGGGGTGAGGAGGGGCTCTTTGGCTCCCACCAGTCCCCCTGTCTGGTCTA
+
BBAABFFFCFFFGGGGGGGGGGHHGGGGGGHHGGGGGGHHHHGHGGHHHHHHHHHHHGHHHHHHHHHHHHHGGEGGHHHHHHHHHHFGFHHHGGGGGHHHGHHGGGGHGHHHHHHHHHHHHHHHHGGDDDHHHHHHHHGGGHHHGGGGGDEHHGHHFGHHHHGGGGHHHHHHHHHHHHHHGGGGGGGGEGGGGGGGGGGGGGGGGGFFFFFFFFFFFFFFFFFFFFFFFFFFFFFFFFFFFFFFFFFFFF0
@M05620:37:000000000-D9766:1:1101:13348:8888 1:N:0:62
AGTGCCAGCTCTCAATCGCACAGGGGACCCAGGGCCTGGCCCCTCCATCCAGAAAACCTATGACCTCACCCGCTACCTGGAGCACCAACTCCGCAGCTTGGCTGGGACCTATGTGAGTATCCAGCGTAGGAATCTGGGAGTTGGGGAGGAGTGAGGAGTTGGGGAAAGACAGTCCTAACCGTGGAGGGTTCTGGTAAATGATGGGGTGAGGAGGGGCTCTTTGGCTCCCACCAGTCCCCCTGTCTGGTCTA
+
AAAABFFFBFFFGGGGGGGGGCGGFGGEEGDGGGGGCFGFEHGEGGGHGHFGFFHHHGHHHHHHHHHFHGGGGGGGHHHGHHHHHHHHGHHHGGGEGHFGGFHGGGHHGHHHHHHD?FFFHGHHFC<EDGHHHHHHHGHGGGHFGG.DCGFGHHHHHACCGCCGGGHHGC/CHHHHFHHHGGGGDEFG.;CFGGCFFFFBFGFGFFA-AAABDDFFFAEFFFFFFFF?EFFFFFFFFFFFAFFFFFFBBFF
@M05620:37:000000000-D9766:1:1101:17375:8901 1:N:0:62
AGTGCCAGCTCTCAATCGCACAGGGGACCCAGGGCCTGGCCCCTCCATCCAGAAAACCTATGACCTCACCCGCTACCTGGAGCACCAACTCCGCAGCTTGGCTGGGACCTATGTGAGTATCCAGCGTAGGAATCTGGGAGTTGGGGAGGAGTGAGGAGTTGGGGAAAGACAGTCCTAACCGTGGAGGGTTCTGGTAAATGATGGGGTGAGGAGGGGCTCTTTGGCTCCCACCAGTCCCCCTGTCTGGTCTA
+
ACAABFFFCFFFGGGGGGGGGGHHGGGGGGHHGGGGGGHHGHGHGGHHHHHHHHHHHGHHHHHHHHHHHHHGGEGGHHHHHHHHHHHHGHHHGGGGGHHHGHGGGGHHGHHHHHHHHHHHHHHHHGGGGGHHHHHHHHHGGHHHGGGGGGGGHGHHHGHHHHGGGGHHHHHHHHHHHHHHGGGGGGGGFGGGGGFGGGGGGGGGGGFFFFFFFFFFFFFFFFFFFFFFFFFFEFFFFFFFFFFFFFFFFFF
@M05620:37:000000000-D9766:1:1101:12169:8915 1:N:0:62
GAGGCTGCTTTGGAAGAAACTCATAGATTACTGCAACAGTTCCCCCTGGACCTGGAAAAGTTTCTTGCCTGGCTTACAGAAGCTGAAACAACTGCAGGATGCTACCCGTAAGGAAAGGCTCCTAGAAGACTCCAAGGGAGTAAAAGAGCTGATGAAACAATGGCAAGTAAGTCAGGCATTTCCGCTTTAGCACTCTTGTGGATCCAATTGAACAATTCTCAGCATTTGTACTTGTAACTGACAAGCCAGGG
+
>??ABAFAFFFFGFGGFGGGGGHHFGHHHDHHHHF4FBFDGGHHHGGGHFHHHHHHHHHHGHHHHHHHHHHHHHHHHHHHHHHHHHHHHHHHHHHFH1BFFHFGHHHGEEGHHHGGFAFGHGHGH3FGHHHHHH3FFFFGECHHFHGHHHHHHHHHGHHHHHFHHHGGGHHGGFGFGGHHHGGEFDDCFGBFDGHHFGGHGHHHHFGFHHHHHGGHGGHGHHHHHFHH0GHGGGFGFGGFBFGFFGGBFFG
@M05620:37:000000000-D9766:1:1101:26833:8924 1:N:0:62
ACCACACCTTCTACAATGAGCTGCGTGTGGCTCCCGAGGAGCACCCCGTGCTGCTGACCGAGGCCCCCCTGAACCCCAAGGCCAACCGCGAGAAGATGACCCAGGTGAGTGGCCCGCTACCTCTTCTGGTGGCCGCCTCCCTCCTTCCTGGCCTCCCGGAGCTGCGCCCTTTCTCACTGGTTCTCTCTTCTGCCGTTTTCCGTAGGACTCTCTTCTCTGACCTGAGTCTCCTTTGGAACTCTGCAGGTTCT
+
BCCCCCBAFFFFGGGGGGGGGGHHGEGEFGHFHGGGGGFGGHHHHGGGDFGGHHGHHHHGGGGGGGGGGGFHGHHGGGGHGHHHHGGGGGGGGGGHHHHHHHHHG1FGHHDFGHHGCGGGHHHHHHHHHHHGHHGGGGGHGHHGHGGGGGGGGGGGG?9AFGGGGGFFFFFFFFFBFFFFFFFFFFFFFFFFFFFFFFFFFFFFFFFFFFFFFFFFF/FBFF/;BFFFFFFFFFFFFFFFFFFFFFFFFFF
@M05620:37:000000000-D9766:1:1101:21995:8926 1:N:0:62
ACCACACCTTCTACAATGAGCTGCGTGTGGCTCCCGAGGAGCACCCCGTGCTGCTGACCGAGGCCCCCCTGAACCCCAAGGCCAACCGCGAGAAGATGACCCAGGTGAGTGGCCCGCTACCTCTTCTGGTGGCCGCCTCCCTCCTTCCTGGCCTCCCGGAGCTGCGCCCTTTCTCACTGGTTCTCTCTTCTGCCGTTTTCCGTAGGACTCTCTTCTCTGACCTGAGTCTCCTTTGGAACTCTGCAGGTTCT
+
BBBBBBBBFFFFGGGGGGGGGGHHGEFB4EFFGFGEEGGGDHHGHGGG?EGGGHGHHHGGGGCGGGGGGGGHGHHGGGGHGHHHHGGGGGGGGGHHFFHHHHHHGHHGGHGGGHHGGGGGHHHHHHHHHHHGGHGGGGGHGHHGHGGGGGGGGGGFGGGGGGGGGGFFFFFFFFFFFFFFFFFFFFFFFFFFFFFDFFFFFFFFFFFFFFFFFFFFFFFFFFFFBFFFFFFFFFFFFFFFFFFFFFFFFFF
@M05620:37:000000000-D9766:1:1101:25684:8928 1:N:0:62
ACCACACCTTCTACAATGAGCTGCGTGTGGCTCCCGAGGAGCACCCCGTGCTGCTGACCGAGGCCCCCCTGAACCCCAAGGCCAACCGCGAGAAGATGACCCAGGTGAGTGGCCCGCTACCTCTTCTGGTGGCCGCCTCCCTCCTTCCTGGCCTCCCGGAGCTGCGCCCTTTCTCACTGGTTCTCTCTTCTGCCGTTTTCCGTAGGACTCTCTTCTCTGACCTGAGTCTCCTTTGGAACTCTGCAGGTTCT
+
ABBBB?ABFFFFFGGD5FFGD5FEEFGGGDGHHGG2EEG?EHGHHGGGGGGF5FHHHHHGGGCEEEEGGGGHHHCFGGGHGHHHHGGGG/BDGGHHEHHHHHHFFFGHF?<FFHHGGGGGHHHHHHEDDGFAGCCCGGGGGGHGGGGGGBFFFGGGEE@@@??FGGBFBBEFFFFFFFFFFFFFFFFFFFFFFFBFFFEFFFFFAAFFFFFFFFFFFFFFFFFFFFFFFFFFFFBFBFFFFFFFFFAFFFB
@M05620:37:000000000-D9766:1:1101:22156:8935 1:N:0:62
ACCACACCTTCTACAATGAGCTGCGTGTGGCTCCCGAGGAGCACCCCGTGCTGCTGACCGAGGCCCCCCTGAACCCCAAGGCCAACCGCGAGAAGATGACCCAGGTGAGTGGCCCGCTACCTCTTCTGGTGGCCGCCTCCCTCCTTCCTGGCCTCCCGGAGCTGCGCCCTTTCTCACTGGTTCTCTCTTCTGCCGTTTTCCGTAGGACTCTCTTCTCTGACCTGAGTCTCCTTTGGAACTCTGCAGGTTCT
+
BBB3AABBFFFFGGGGCGFEGBHGGAA24AFFAFFE?EEGCHHHHGGG?EEGFHGFHHGG?GCGGAEGGGG1G?GGGGEH/?GHHGE<DG<<<DGF1GBDHHHHGHHDCHGGGGHGGGGGHHHHHHHHHHHGHHGGGGGHGHHGHGGGGGGGGBFFEE@@@GGGF@BF;BFFFFFFFFFEFFFFFFFFFFFFFFBFFFFFFFFFFFFFFFFFFFFFFFFFFFFF/BFFFFFFFFFFFFFFFFFFFFFFFFF
@M05620:37:000000000-D9766:1:1101:19289:8942 1:N:0:62
ACCACACCTTCTACAATGAGCTGCGTGTGGCTCCCGAGGAGCACCCCGTGCTGCTGACCGAGGCCCCCCTGAACCCCAAGGCCAACCGCGAGAAGATGACCAAGGTGAGTGGCCCGCTACCTCTTCTGGTGGCCGCCTCCCTCCTTCCTTGCCTCCCGGAGCTGCGCCCTTTCTCACTTGTTCTCTCTTCTGCCGGTTTCCGTAGGACTCTCTTCTCTTACCTTAGTCTCCTTTTGGACTCTTCAGGGTCT
+
CCCCCCCCFFFFGGGGGGGGGGHHGGGGHGHHHGGGGGGGGHHHHGGGGGGGHHHHHHHGGGGGGGGGGGGHHHHGGGGHGHHHHGGGGGGGGGHHHHH2F2<?F?1?F11?FGH-@--AGFF0D<D0<=/<<G-@DAAGGF:E/;0C00=/C00CE.=:-:9/;-9DD:FFB//9B//;;FFBBB//B9//9:--;AF/B.;.;:/:/999/;//////9BB///99//B/BF/B-;//:9////;.;//
@M05620:37:000000000-D9766:1:1101:22005:8958 1:N:0:62
ACCACACCTTCTACAATGAGCTGCGTGTGGCTCCCGAGGAGCACCCCGTGCTGCTGACCGAGGCCCCCCTGAACCCCAAGGCCAACCGCGAGAAGATGAGTGAGTGGCCCGCTCCCTCTTCTGGTGGCCGCCTCCCTCCTTCCTGGCCTCCCGGAGCTGCGCCCTTTCTCACTGGTTCTCTCTTCTGCCGTTTTCCGTAGGACTCTCTTCTCTGCCCTGAGTCTCCTTTGGAACTCTGCAGGTTCTCGATC
+
CCCBCCCCFFFFGGGGGGGGGGHHGFGEHGHHHGGGGGGGGHHHHGGGGGGGHHHHHHHGGGGGGGGGGGGHHHHGGGGHGHHHHGGGGGGGGGHHHHHHHHGGHHGFFHGGG-CCHHHHHHHHDGGHHFGGGGHGHHGHHHHHEHGGGGGGFG-:@FFGGGGGFFFFFFFFFFF9BFFBFFFFFFFFF@::BEFFFB.:ABFFBBFFFFFFFF/BEFFFFFFFFFFFFFF/9BFFFFEEFF;BFF/AFFF
@M05620:37:000000000-D9766:1:1101:11019:8973 1:N:0:62
GAGGCTGCTTTGGAAGAAACTCATAGATTACTGCAACAGTTCCCCCTGGACCTGGAAAAGTTTCTTGCCTGGCTTACAGAAGCTGAAACAACTGCCAATGTCCTACAGGATGCTACCCGTAAGGAAAGGCTCCTAGAAGACTCCAAGGGAGTAAAAGAGCTGATGAAACAATGGCAAGTAAGTCAGGCATTTCCGCTTTAGCACTCTTGTGGATCCAATTGACCAATTCTCAGCATTTGTACTTGTAACTG
+
AAAAAAFBFFFFFFGGFGFGGGFHHGHHHFHGHHHDFFH5FGHHHGEFGHHHHHGHAGFGFHHHHHHHHHFGHHHHHHHHHHHHFHHHHHHHHHHGHBHFHHHDGHHH3EHHBFHHGGFAEDHHHH30B?FGEGHHFDHGCG2B2BGFAGGGHHFFFFFGGH2GHHGHHHGHHFHHHEFDFHGHFHHHEHFH=F.<<<C=0GDD<GHFD=CDHCGHHBHHFH0CG:GHGGFFGGGGGGGCFFGGB9C9FGG
@M05620:37:000000000-D9766:1:1101:8171:8974 1:N:0:62
ACCACACCTTCTACAATGAGCTGCGTGTGGCTCCCGAGGAGCACCCCGTGCTGCTGACCGAGGCCCCCCTGAACCCCAAGGCCAACCGCGAGAAGATGACCCAGGTGAGTGGCCCGCTACCTCTTCTGGTGGCCGCCTCCCTCCTTCCTGGCCTCCCGGAGCTGCGCCCTTTCTCACTGGTTCTCTCTTCTGCCGTTTTCCGTAGGACTCTCTTCTCTGACCTGCGTCTCCTTTGGAACTCTGCAGGTTCT
+
BBBBBBBAFFFFGGGGGGGGGGHHGGGAAAGHHFFFDGGCGHHHHGGGDEGGGHFGHHHAEFCGGGGGGGGHHHHGGGGHGHHHHGGGGG/BDGHFBGGHHHHHGHH1FHHGGHHGGGGGHHHHHHHGHHHGHHGGGGGHGHHGHGGGGGGGGGGGGGG9BCGGGAFFFFFFFFFFFFFFFFFFFFFFFFFFFFFDFFFFFFFFFFFFFFFFFFFFFFFFFFFF.BFFFFFFFFFFEFFFFFFFFFFFFFF
@M05620:37:000000000-D9766:1:1101:23411:8977 1:N:0:62
ACCACACCTTCTACAATGAGCTGCGTGTGGCTCCCGAGGAGCACCCCGTGCTGCTGACCGAGGCCCCCCTGAACCCCAAGGCCAACCGCGAGAAGATGACCCAGGTGAGTGGCCCGCTACCTCTTCTGGTGGCCGCCTCCCTCCTTCCTGGCCTCCCGGAGCTGCGCCCTTTCTCACTGGTTCTCTCTTCTGCCGTTTTCCGTAGGACTCTCTTCTCTGACCTGAGTCTCCTTTGGAACTCTGCAGGTTCT
+
AAABABBBFFFFGGGGGGGGGGHHGEGGHGHHHFGG?EGGGHHHHGGFEGGGHHHHHHHGGGGGGGGGGGGGHHHGGGGHGHHHHGGGGGCCGGHEGHHHHHEGE<FGFHHGGHHGGGGGHHHHGGHGGHHGHHGGGGGHGHHGHGGGGGGGGGGGGGGGGGFGGGFFFFFFFFFFFFFFFFFFFFFFFFFFFFFFFFFFFFFEFDFFFFFFFFFFFFFFEFFFFFFFFFFFFFFFFFFFFFFFFFFFFFF
@M05620:37:000000000-D9766:1:1101:9006:8989 1:N:0:62
ACACACCTTCTACCATGAGCTGCGTGTGGCTCCCGAGGCGCACCCCGTTCTGCTTACCGAGGCCCCCCTGAACCCCCAGGCCAACCGCGAGAAGATGACCCAGGTGAGTGGCCCGCTACCTCTTCTGGTGGCCGCCTCCCTCCTTCCTGGCCTCCCGGCGCTGCGCCCTTTCTCACTGGTTCTCTCTTCTGCCGTTTTCCGTAGGACTCTCTTCTCTGACCTGAGTCTCCTTTGGAACTCTGCAGGTTCTA
+
BBBBBBBFFF@BFBGGFBB4ABAAE2BGEAFFFGE2AE2A0AEEGGAE1BFGF55DBFEEFGCGGGGG>F2FGHGG/EEF/FGHGGC<@/>/C?1?G<FGHHHGHHGHHHGGHHGGGGGHHHHHHGHHHHGHHGGGGGGGGGGGGGGGGGGGGGGGGG-9@ADFFFFFFFFFFFFFFFFFFFFFFFFFFFFFFFDFFFFFFFF?DFFFFFFFFFFFFFFFFFF:BFFBFFFFFFFFFFFFFFFFFFFFFFB
@M05620:37:000000000-D9766:1:1101:16585:8990 1:N:0:62
AGTGCCAGCTCTCAATCGCACAGGGGACCCAGGGCCTGGCCCCTCCATCCAGAAAACCTATGACCTCACCCGCTACCTGGAGCACCAACTCCGCAGCTTGGCTGGGACCTATGTGAGTATCCAGCGTAGGAATCTGGGAGTTGGGGAGGAGTGAGGAGTTGGGGAAAGACAGTCCTAACCGTGGAGGGTTCTGGTAAATGATGGGGTGAGGAGGGGCTCTTTGGCTCCCACCAGTCCCCCTGTCTGGTCTA
+
BBABBFFFBFFFGGGGGGCFGGHHGGGGGGHHGGGGGGHHHHGHGGHGHHHHHHHGHGHHHHGHHHHHHHHGGEFGHHHHGGHHHHHHGHGHGGGGGHHHGHHGGGGHGHHHHHHHGHHHHHHHHGGGGGHHHHHHHHHGGHHHGGGGGGGHHHHHHGHHHHGGGGHHHHHHHHHHHHHHGGGGGGGGEGGGGGFFGGFGGGGGGGFFFFFFFFFFFFFFFFFFFFFFFFFFEFFFFFFFFFFFFFFFFFB
@M05620:37:000000000-D9766:1:1101:22352:8994 1:N:0:62
ACCACACCTTCTACAATGAGCTGCGTGTGGCTCCCGAGGAGCACCCCGTGCTGCTGACCGAGGCCCCCCTGAACCCCAAGGCCAACCGCGAGAAGATGACCCAGGTGAGTGGCCCGCTACCTCTTCTGGTGGCCGCCTCCCTCCTTCCTGGCCTCCCGGAGCTGCGCCCTTTCTCACTGGTTCTCTCTTCTGCCGTTTTCCGTAGGACTCTCTTCTCTGACCTGAGTCTCCTTTGGAACTCTGCAGGTTCT
+
CCCCCCCBFFFFGGGGGGGGGGHHGGGDHGGHHGGGGGGGGHHHHGGGGGGGDGHHHHHGGGGGGGGGGGGHHHHGGGGHGHHHHGGGGGGGGGHHHFHHHHGGFHHHHHFGGHHGGGGGHHHHGHHFGHE?CHGGGGGGGHHGHGGGGFFGGGGGGDGFGGGGGGFFFFFFFFFFFFFFFFFFFFFFFFFFFFD?DFFFFFFE;DFFFFFFFFFFFFFFFFFFFFFFFFFFFFFFFFFFFFFFFFFFBFF
@M05620:37:000000000-D9766:1:1101:20757:9026 1:N:0:62
AGTGCCAGCTCTCAATCGCACAGGGGACCCAGGGCCTGGCCCCTCCATCCAGAAAACCTATGACCTCACCCGCTACCTGGAGCACCAACTCCGCAGCTTGGCTGGGACCTATGTGAGTATCCAGCGTAGGAATCTGGGAGTTGGGGAGGAGTGAGGAGTTGGGGAAAGACAGTCCTAACCGTGGAGGGTTCTGGTAAATGATGGGGTGAGGAGGGGCTCTTTGGCTCCCACCAGTCCCCCTGTCTGGTCTA
+
BCAACFFFCFFFGGGGGGGGGGHHGGGGGGHHGGGGGGHHHHGHGGHHHHHHHHHHHGHHHHHHHHHHHHHGGGGGHHHHHHHHHHHHGHHHGGGGGHHHGHHGGGHHGHHHHHHHHHHHHHHHHGGGGGHHHHHHHHHGGHHHGGGGGGGHHHHHHGHHHHGGGGHHHHHHHHHHHHHHGGGGGGGGGGGGGGFGGGGGGGGGGGFFFFFFFFFFFFFFFFFFFFFFFFFFFFFFFFFFFFFFFFFF/FF
@M05620:37:000000000-D9766:1:1101:17509:9033 1:N:0:62
ACCACACCTTCTACAATGAGCTGCGTGTGGCTCCCGAGGAGCACCCCGTGCTGCTGACCGAGGCCCCCCTGAACCCCAAGGCCAACCGCGAGAAGATGACCCAGGTGAGTGGCCCGCTACCTCTTCTGGTGGCCGCCTCCCTCCTTCCTGGCCTCCCGGAGCTGCGCCCTTTCTCACTGGTTCTCTCTTCTGCCGTTTTCCGTAGGACTCTCTTCTCTGACCTGAGTCTCCTTTGGAACTCTGCAGGTTCT
+
CCCCCCCCFFFFGGGGGGGGGGHHGGGEFFHHHGGGGGGGGHHHHGGGGGGGHHHHHHHGGGGGGGGGGGGHHHHGGGGHGHHHHGGGGGGGGGHHHGHHHHHHGHHHHHHGGHHGGGGGHHHHHGHHHHHGHHGGGGGHGHHGHGGGGGGGGGGGGGGGGGGGGGFFFFFFFFFFFFFFFFFFFFFFFFFFFFFFFFFFFFFFFDFFFFFFFFFFFFFFFFFFFFFFFFFFFFEFFFFFFFFFFFFFFFF
@M05620:37:000000000-D9766:1:1101:11545:9041 1:N:0:62
ACCACACCTTCTACAATGAGCTGCGTGTGGCTCCCGAGGAGCACCCCGTGCTGCTGACCGAGGCCCCCCTGAACCCCAAGGCCAACCGCGAGCAGATGACCCAGGTGAGTGGCCCGTTCCCTCTTCTGGGGGCCGCCTCCCTCCTTCCTGGCCTCCCGGAGCTGCGCCCTTTCTCACTGGTTCCCTCTTCTGCCGTTTTCCGTAGTACTCCCTTCTCTGACCTGAGTCTCCTTTGGAACTCTCCAGGTTCT
+
CCCCCCCCFFFFGGGGGGGGGGHHGGGEEGHHHGGGGGGGGHHHHGGGDGGGHHHHHHGGGGGGGGGGGGGHHHHGGGGHGHHHGGGGG?BB//2=GDDGBG/G/1?1=GE/FGH--<0>1=<C0<=G0/<-;@@CG.EFEFB.9CFGFFFFABFE?.-9-:9FF=@F-DF0BFBB:90/F000099F90B0BB-;;:AF0.9...09090.9;B0;0BFFFF://9;;BBFFFF/B0000;0/0;/:;B;
@M05620:37:000000000-D9766:1:1101:13139:9043 1:N:0:62
ACCACACCTTCTACAATGAGCTGCGTGTGGCTCCCGAGGAGCACCCCGTGCTGCTGACCGAGGCCCCCCTGAACCCCAAGGCCAACCGCGAGAAGATGACCCAGGTGAGTGGCCCGCTACCTCTTCTGGTGGCCGCCTCCCTCCTTCCTGGCCTCCCGGAGCTGCGCCCTTTCTCACTGGTTCTCTCTTCTGCCGTTTTCCGTAGGACTCTCTTCTCTGACCTGAGTCTCCTTTGGAACTCTGCAGGTTCT
+
BBABBBABFFFFFGGFFGGGGGHHGEGEHCHHHGGEFGGCGHHHHGGGGEGGHHHHHHHGGGGGGGGGGGGHGHHGGGGHGHHHHGGGGGDGGGHHHHHHHHEHGHHHHHHGGHHGGGGGHHHHHHHHHHHGHHGGGGGHGHHGHGGGGGGGGGGGGGGGGGGGGGFFFFFFFFFFFFFFFFFFFFFFFFFFFFFFFFFFFFFFFFFFFFFFFFFFFFFFFFFFFFFFFFFFFFFFFFFFFFFFFFFFFFF
@M05620:37:000000000-D9766:1:1101:23417:9044 1:N:0:62
ACCACACCTTCTACAATGAGCTGCGTGTGGCTCCCGAGGAGCACCCCGTGCTGCTGACCGAGGCCCCCCTGAACCCCAAGGCCAACCGCGAGAAGATGAGTGGCCCGCTCCCTCTTCTGGTGGCCCCGGTGAGTGGCCCGCTACCTCTTCTGGTGGCCGCCTCCCTCCTTCCTGGCCTCCCGGAGCTGCGCCCTTTCTCACTGGTTCTCTCTTCTGCCGTTTTCCGTAGGACTCTCTTCTCTGACCTGAGT
+
>3>ABAABFFFFFGGFGGGFGFHHGAEEGGHGFFGE?A2AECGGHGGGAEGGHHGHHHGECGGCFEEEGECHHFHGGGGHEHHHEFGEG?DGCDHHFFGHFD?CF/>AC-AFHHEGHFDGFCEFFH-@DCCEF:B.::GG@GGGB0C0;F0CF0C.;C??-;AEEBFDFFFFFB99FFFFEF-@@BFFFBBF;>FFFFFFFFBF9/9BFFFFFFFFFF-AFFFFF.;A.AFFBFFB9/FB9F/FBFF./.9
@M05620:37:000000000-D9766:1:1101:16970:9095 1:N:0:62
ACCACACCTTCTACAATGAGCTGCGTGTGGCTCCCGAGGAGCACCCCGTGCTGCTGACCGAGGCCCCCCTGAACCCCAAGGCCAACCGCGAGAAGATGACCCAGGTGAGTGGCCCGCTACCTCTTCTGGTGGCCGCCTCCCTCCTTCCTGGCCTCCCGGAGCTGCGCCCTTTCTCACTGGTTCTCTCTTCTGCCGTTTTCCGTAGGACTCTCTTCTCTGACCTGAGTCTCCTTTGGAACTCTGCAGGTTCT
+
AAABBBBBFFFFGGGGFGFGGGHHGGGGHGHGHGGGGGGCGHHHHGGGEFGGFGHFHHHGGGGGGGGGGGGHHHHGGGGHGHHHHGGGGGGGGGHHHEHHGHHHGHHHHDGEGHGGGGGGHHHHGHHHHGFFHHGGGGGHGHEGFFGGGGGGGGGGGGGGGGGGGGFFFFFFFFFFFFFFFFFFFFFFFFFFFFFDFFFFFFFFFFFFFFFFFFFFFFFFFFFFFFFFFFFFFFFFFFFFFFFFFFFFFFF
@M05620:37:000000000-D9766:1:1101:9452:9108 1:N:0:62
ACCACACCTTCTACAATGAGCTGCGTGTGGCTCCCGAGGAGCACCCCGTGCTGCTGACCGAGGCCCCCCTGAACCCCAAGGCCAACCGCGAGAAGATGACCCAGGTGAGTGGCCCGCTACCTCTTCTGGTGGCCGCCTCCCTCCTTCCTGGCCTCCCGGAGCTGCGCCCTTTCTCACTGGTTCTCTCTTCTGCCGTTTTCCGTAGGACTCTCTTCTCTGACCTGCGTCTCCTTTGGAACTCTGCAGGTTCT
+
BBBBBBBAFFFFGGGGGGFGGFHHGGGBEEF2FFFEGGGGGHHHHGGGFFGGGHHHHHHEFGGGGGGGGGGHHHHGGGGHGHHHHGGGGGDGGGHGFFHHHHGHGHHHHHHGGHHGGGGGHHHHHHHHGHHGHHGGGGGHGHHGHGGGGFGGGGGGGGG??GGGGGFFFFFFFFFFFFFFFFFFFFFFFFFFFFFFFFFFFFFFFFFFFFFFFFFFFFFFFFFF?BFFFFFFFFFFFFFFFFFFFFFFFFF
@M05620:37:000000000-D9766:1:1101:8691:9118 1:N:0:62
ACCACACCTTCTACAATGAGCTGCGTGTGGCTCCCGAGGAGCACCCCGTGCTGCTGACCGAGGCCCCCCTGAACCCCAAGGCCAACCGCGAGAAGATGACCCAGGTGAGTGGCCCGCTACCTCTTCTGGTGGCCGCCTCCCTCCTTCCTGGCCTCCCGGAGCTGCGCCCTTTCTCACTGGTTCTCTCTTCTGCCGTTTTCCGTAGGACTCTCTTCTCTGACCTGAGTCTCCTTTGAACTCTGCAGGTTCTA
+
ABAABBCAFFFFGGGGGGGGGGHGGGGGHGHHGFGGDEGGGHHHHGGEBFGFHHHHGHHGEFGGGGGGGGGGGHHGGGFHGHHHHGGGGGGF@DHFHHHHHH/FCHHHHGGGGHGGGGGGHHHHHHHHHHHGHHGGGGGHGHHGHGGGGGGFGGGGGGGGGDGGGGFFFFFFFFFFFFFFFFFFFFFFFFFFFFFFFFFFFFFFDDFFFFFFFFFFFFFFFFFFFFFFFFFFFFFFFFFFFFFFFFFFFFF
@M05620:37:000000000-D9766:1:1101:10405:9122 1:N:0:62
GAGGCTGCTTTGGAAGAAACTCATAGATTACTGCAACAGTTCCCCCTGGACCTGGAAAAGTTTCTTGCCTGGCTTACAGAAGCTGAAACAACTGCCAATGTCCTACAGGATGCTACCCGTAAGGAAAGGCTCCTAGAAGACTCGAAGGGAGTAAAAGAGCTGATGAAACAATGGCAAGTAAGTCAGGCATTTGCCCTTTAGCACTCTTGTGGATCCAATTGAACAATTCTCAGCATTTGTACTTGTAACTG
+
>3AAAAFA4DFFCCGGEFGGGGGGFGHFED4FFGFHAGHADGH3FGEF2FFACFAG3F2BBGEH5HDAFA3FGHHHH5FGHHGHFGFHGEFHGGGCGFHHH4FGHHH331B31BBBBBEEEGFHHFH00?3B/BBGFFFB3BB/?BCDDHGGCFD2><<@111<?<1D?GH1?<00<.<>FF11>FHFHF1G110<//=0==0D0<G<D0<.C00;GGGHG00;GGCGCF0C0FFBFFB;9CFF0=;F9FF
@M05620:37:000000000-D9766:1:1101:6492:9130 1:N:0:62
ACCACACCTTCTACAATGAGCTGCGTGTGGCTCCCGAGGAGCACCCCGTGCTGCTGACCGAGGCCCCCCTGAACCCCAAGGCCAACCGCGAGAAGATGACCCAGGTGAGTGGCCCGCTACCTCTTCTGGTGGCCGCCTCCCTCCTTCCTGGCCTCCCGGAGCTGCGCCCTTTCTCACTGGTTCTCTCTTCTGCCGTTTTCCGTAGGACTCTCTTCTCTGACCTGCGTCTCCTTTGGAACTCTGCAGGTTCT
+
CCCCCCC>FFFFGGGGGG5EGGHHGGGB4FHGHAFFDGEGFHGHHGGEEFFGGHGHHHHAF?EGGGGGGGGHFHHGGGGHGHHHHGGGGG<BDGHEGHHHHHHHGHHBGHHGGHGCGGGGHHHHHHHHHHHGHHGGGGGHGHHGHGGGGGGGGGGGGGG:@CFGGGFFFFFFFFFFFFFFFFFFFFFFFFFFFFFFFFFFFFFFFFFFFFFFFFFFFFFFFFFF?FFFFFFFFFFFFFFFFFFFFFFFFFF
@M05620:37:000000000-D9766:1:1101:24124:9131 1:N:0:62
ACCACACCTTCTACAATGAGCTGCGTGTGGCTCCCGAGGAGCACCCCGTGCTGCTGACCGAGGCCCCCCTGAACCCCAAGGCCAACCGCGAGAAGATGAGTCCGGCGAGAGGCCCGCTACCTCTTCCGGCGGCCGCCTCCCTCCTTCCTGACCTCCCGGAGCTGTGCCCTTTATCCCTGGCTCTCTCTTCTGCCGTTTTTCGCAGGTCTATCTTCTCTGACCTGAGTCACCTTTGGAACTCTGCAGGTTCT
+
AAA1AAAAFFFFGGGGGGG1F1FCEAAEGCGHBFGGCGGGGHHHHGGGFGGFFHHBGHHGGGCEFAEGGGGCGCGGGGCH/AHHHG//B/C<<C<1FF11211///>----..=<-C@--/000:;0.---9------;----;B//BB///;BBEAA9@--;/////9//;///////--:/9B/9BFB////-99B--;----;-;F/:B//9/9F//;/9-/9:B/9//9B/9/;/;FFE/F/-;/;9
@M05620:37:000000000-D9766:1:1101:10154:9152 1:N:0:62
ACCACACCTTCTACAATGAGCTGCGTGTGGCTCCCGAGGAGCACCCCGTGCTGCTGACCGAGGCCCCCCTGAACCCCAAGGCCAACCGCGAGAAGATGACCCAGGTGAGTGGCCCGCTACCTCTTCTGGTGGCCGCCTCCCTCCTTCCTGGCCTCCCGGAGCTGCGCCCTTTCTCACTGGTTCTCTCTTCTGCCGTTTTCCGTAGGACTCTCTTCTCTGACCTGAGTCTCCTTTGGAACTCTGCAGGTTCT
+
CCCBCCCCFFFFGGGGGGGGGGHHGGGEHGHHHGGGGGGGGHHHHGGGFGGGHHHHHHHGGGGGGGGGGGGHHHHGGGGHGHHHHGGGGGGGGGHHHHHHHHAGGHHHHHHGGHHGGGGGHHHHHHHHHHHGHHGGGGGHGHHGHGGGGGGGGGGGGGGGGGGGGGFFFFFFFFFFFFFFFFFFFFFFFFFFFFFFDFFFFFFFDFFFFFFFFFFFFFFFFFFFFFFFFFFFFFFFFFFFFFFFFFFFFFF
@M05620:37:000000000-D9766:1:1101:12219:9154 1:N:0:62
ACCACACCTTCTACAATGAGCTGCGTGTGGCTCCCGAGGAGCACCCCGTGCTGCTGACCGAGGCCCCCCTGAACCCCAAGGCCAACCGCGAGAAGATGACCCAGGTGAGTGGCCCGCTACCTCTTCTGGTGGCCGCCTCCCTCCTTCCTGGCCTCCCGGAGCTGCGCCCTTTCTCACTGGTTCTCTCTTCTGCCGTTTTCCGTAGGACTCTCTTCTCTGACCTGAGTCTCCTTTGGAACTCTGCAGGTTCT
+
BBCBABCAFFFFGGGGGGAGGGHHGGGBAEGGHGGFDFFGGHGHHGGGGFFGFHGHHHHEECCEFGGGGGGHGHHGGGGHGHHGHGGGGGBBGGHEDGHHHHHHGHHBHGGGGHHGGGGGHHHHHHHHHHHGHHGGGGGHGHHGHGGGGGGGGGGGGGG-AGGGGGFFFFFFFFFFFFFFFFFFFFFFFFFFFFFFFFFFFFFFFFFFFFFFFFFFFFFFFFFF/BFFFFFFFFFFFFFFFFFFFFFFFFF
@M05620:37:000000000-D9766:1:1101:17363:9178 1:N:0:62
ACCACACCTTCTACAATGAGCTGCGTGTGGCTCCCGAGGAGCACCCCGTGCTGCTGACCGAGGCCCCCCTGAACCCCAAGGCCAACCGCGAGAAGATGACCCAGGTGAGTGGCCCGCTACCTCTTCTGGTGGCCGCCTCCCTCCTTCCTGGCCTCCCGGAGCTGCGCCCTTTCTCACTGGTTCTCTCTTCTGCCGTTTTCCGTAGGACTCTCTTCTCTGACCTGAGTCTCCTTTGGAACTCTGCAGGTTCT
+
CCCCCCCCFFFFGGGGGGGGGBHHGFGEHGHGHGGGGGGGFHHHHGGGGGGGHHHHHHHGGGGGGGGGGGGHHHHGGGGHGHHHHGGGGGGGGGGHHHHHHHGHGHHHHHHGGHHGGGGGHHHHHHHHHHHGHHGGGGGHGHHGHGGGGGGGGGGGGGGGGGGGGGFFFFFFFFFFFFFFFFFFFFFFFFFFFFFDFFFFFFFFFFFFFFFFFFFFFFFFFFFFFFFFFFFFFFFFFFFFFFFFFFFFFFF
@M05620:37:000000000-D9766:1:1101:4515:9181 1:N:0:62
ACCACACCTTCTACAATGAGCTGCGTGTGGCTCCCGAGGAGCACCCCGTGCTGCTGACCGAGGCCCCCCTGAACCCCAAGGCCAACCGCGAGAAGATGACCCAGGTGAGTGGCCCGCTACCTCTTCTGGTGGCCGCCTCCCTCCTTCCTGGCCTCCCGGAGCTGCGCCCTTTCTCACTGGTTCTCTCTTCTGCCGTTTTCCGTAGGACTCTCTTCTCTGACCTGCGTCTCCTTTGGAACTCTGCAGGTTCT
+
ABBBABB3BCCFGFFGGG5BGGHHGFG2AEHFHABE2AEEDHDHHGGAAEEGGHGHGHHAE@EFGGGGGGEHFHHGGGGHGHHHHGGGFG>>DGHBFGHHHHGGGHH1??GFGH<AFFDGHHHHHGHHHHHGHHGGGGGHGHHGHGGGGGGGGGGGGGG99;CFFGFFFFFFFFFFFFFFFFFFFFFFFFFFFFFFFFFFFFFFFDFFFFFFFF/;FFFFFFFF.@FAFFFFFFFFFFFFFFFFFFFFFFF
@M05620:37:000000000-D9766:1:1101:17945:9184 1:N:0:62
ACCACACCTTCTACAATGAGCTGCGTGTGGCTCCCGAGGAGCACCCCGTGCTGCTGACCGAGGCCCCCCTGAACCCCAAGGCCAACCGCGAGAAGATGCCCAGGTGAGTGGCCCGCTACCTCTTCTGGTGGCCGCCTCCCTCCTTCCTGGCCTCCCGGAGCTGCGCCCTTTCTCACTGGTTCTCTCTTCTGCCGTTTTCCGTAGGACTCTCTTCTCTGACCTGAGTCTCCTTTGGAACTCTGCAGGTTCTA
+
>>1>A1>AFFCDDGG13BBGEFE1ABEEA0FGGFFA0AE/BGAGHG?E/AF/1B1FGGFGEG/E?B>EEGGHFF>EGGEFFGHE/FGEG?CBC?FHFD1FFHHGBGGGFGAEGHGGGGGHHHFHHHDFGHGHGG-CCFHGHFGHEFGGGGGFGGEE?G@GGGGG@GF@?FFFFFFFBFFFFFFFFFFFFFE/F@AABEFFFFFFFFFFFFFFFEFFFFFB9FFFBFF/FFFFFFEBFFFFFFEFFF-BFFB
@M05620:37:000000000-D9766:1:1101:11095:9187 1:N:0:62
GAGGCTGCTTTGGAAGAAACTCATAGATTACTGCAACAGTTCCCCCTGGACCTGGAAAAGTTTCTTGCCTGGCTTACAGAAGCTGAAACAACTTCCAATGTCCTACAGGATGCTCCCCGTAGGGCCCGACTCATCAAAGAATCCAAGGGAGTAACCGCACTGATGAAACCATGGCAAGTCAGACAGGCCTTTCCGCTTTAGCACTCTTGTGGATACAATTGCAAACTTCTCAGCATTTGTCATTGTCACTG
+
A@ABBAFBFFFFFEGGGGGGFGHHHHHFHFHHHHHGFFH5FGHHHGGGEFHHHFFBBGFGBFGHFGBFGHHHHHHHHGHFGHHHFHHHHFHHH5BB3BBBGFF4FFGG3?GHHH3GFGE/>/?F2//E/>>E2F33BB32?BFG@@<F/?/?@@21>///>FF1>1FGF0.1>0FFGFD00=0<</<<.<CFHGDGGDGHHHHF0;GBFFGF0C0F0;FGF0;0;.;CGGB9F9B0;0;C09FFG00;/B9
@M05620:37:000000000-D9766:1:1101:8614:9198 1:N:0:62
AGTGCCAGCTCTCAATCGCACAGGGGACCCAGGGCCTGGCCCCTCCATCCAGAAAACCTATGACCTCACCCGCTACCTGGAGCACCAACTCCGCAGCTTGGCTGGGACCTATGTGAGTATCCAGCGTAGGAATCTGGGAGTTGGGGAGGAGTGAGGAGTTGGGGAAAGACAGTCCTAACCGTGGAGGGTTCTGGTAAATGATGGGGTGAGGAGGGGCTCTTTGGCTCCCACCAGTCCCCCTGTCTGGTCTA
+
AA>ABFFFBFFFFGGGGGGGGGHGGGGGDGHHFGGGGEGHHHGHGGHFGFHHHGHHHGHHHHHHHHHGHHHGGEEGHHHHFGHHHHHGFHHHEGGGGHHHGHHGGGHHGHHHHHHHHHHHHHHHHGGGGGHHHHHHHHFGGHHHGGGGGGGHHEHHHGHHHHGGGGHHHHHHHHHHHHHHGGEGDGGGCFGGGGFGGGGGGGGGGGFFFFFFFFFFFFFFFFFFFFFFFFFFFFFFFFFFFFFFFFFFFFF
@M05620:37:000000000-D9766:1:1101:11743:9200 1:N:0:62
ACCACACCTTCTACAATGAGCTGCGTGTGGCTCCCGAGGAGCACCCCGTGCTGCTGACCGAGGCCCCCCTGAACCCCAAGGCCAACCGCGAGAAGATGACCCAGGTGAGTGGCCCGCTACCTCTTCTGGTGGCCGCCTCCCTCCTTCCTGGCCTCCCGGAGCTGCGCCCTTTCTCACTGGTTCTCTCTTCTGCCGTTTTCCGTAGGACTCTCTTCTCTGACCTGAGTCTCCTTTGGAACTCTGCAGGTTCT
+
CCCCCCCBFFFFGGGGGG5FGGHHGFGBEFHHHGGGGGGGGHHHHGGGFGGGGHGHHGHEGFCGGGGGGGGHHHHGGGGHGHHHHGGGGGBDGGHFHH2FHC/??FG10?F/FHE?-CCG0<<G<=<G0=C.C.-A:AFHE/G.C;F/FFEGA9FEAE-:--ABFCFF;DFB99FF90BBFFBBB:9FFFFBF09DFFFFFAFAFFBB9:9:FFBFB900;9BFB/:BBFBFFFF/B0BFFFBFBFFFFFF
@M05620:37:000000000-D9766:1:1101:26787:9207 1:N:0:62
GAGGCTGCTTTGGAAGAAACTCATAGATTACTGCAACAGTTCCCCCTGGACCTGGAAAAGTTTCTTGCCTGGCTTACAGAAGCTGAAACAACTGCCAATGTCCTACAGGATGCTACCCGTAAGGAAAGGCTCCTAGAAGACTCCAAGGGAGTAAAAGAGCTGATGAAACAATGGCAAGTAAGTCAGGCATTTCCGCTTTAGCACTCTTGTGGATCCAATTGAACAATTCTCAGCATTTGTACTTGTAACTG
+
BABCCCFAFFFFGGGGGBGGGGFHFGHHHHHHHHHHGCGDFGAGHGGFAGHHHHFGHFFGBGHHHHHGHHGHHHHHHHHHHHHHHHHHHHHHHEHHHHHHHHHHHHHHGHHHHHFHHHGEGGHHHHFHFGGHGHDGHFHHFHHHBGHGCHGFHGHHHEHHHH2FHHHHHHHHHHHHHGGHBHHHHHHHEGHHHHGGGGGGHHHHGHHHHGHGHGHHH0CGFH0GFFGHFHFGEGGGGGGFFGGGGGB0FFB
@M05620:37:000000000-D9766:1:1101:23867:9212 1:N:0:62
ACCACACCTTCTACAATGAGCTGCGTGTGGCTCCCGAGGAGCACCCCGTGCTGCTGACCGAGGCCCCCCTGAACCCCAAGGCCAACCGCGAGAAGATGACCCAGTTGCGTGGCCGGCTCCCTCTTCTGGTGCCCGCCTCCCTCCTTCCTGGCCTCCCGGGCTTGCGCCCTTTCTCCCTGGTTCTCTCTTCTGCCGTTTTCCGTAGCCCTCTCTTTCCTGACCTGGTTCTCCTTTGGACCTCTGCAGTTTCT
+
BCCCCCCCFFFFGGGGGGGGGGHHGGGBEFHFHGGGGGEGGHHHHGGGGGGGHHHHHHHGGGGGGGGGGGGGHHHGGGGHGHHHHGGGGGGGGGHHHHFHHF/?11<1//?<>G<---<<.//C00=D0<;0;/.A:.CH./;9F0FBCB/;90=E.;----9-.-;D-CF/9/;/9:B.BFB/9//B/::/;/-;DF.B9./.:./:/.//;///////;9/;.////;9FFBF/B/;:9:///B9B//9
@M05620:37:000000000-D9766:1:1101:23849:9216 1:N:0:62
ACCACACCTTCTACAATGAGCTGCGTGTGGCTCCCGAGGAGCACCCCGTGCTGCTGACCGAGGCCCCCCTGAACCCCAAGGCCAACCGCGAGAAGATGACCCAGGTGAGTGGCCCGCTACCTCTTCTGGTGGCCGCCTCCCTCCTTCCTGGCCTCCCGGAGCTGCGCCCTTTCTCACTGGTTCTCTCTTCTGCCGTTTTCCGTAGGACTCTCTTCTCTGACCTGAGTCTCCTTTGGAACTCTGCAGGTTCT
+
CCCCCCCCFFFFGGGGGGGGGGHHGEGEGGHHHGGGGGGGGHHHHGGGGGGGHHHHHHHGGGGGGGGGGGGHHHHGGGGHGHHHHGGGGGGGGGHHHHHHHHHHGHHFHHHGGHHGGGGGHHHHHHHHHHHGHHGGGGGHGHHGHGGGGGGGGGGGGGGGGGGGGGFFFFFFFFFFFFFFFFFFFFFFFFFFFFFFFFFFFFFFFFFFFFFFFFFFFFFFFFFFEFFFFFFFFFFFFFFFFFFFFFFFFFF
@M05620:37:000000000-D9766:1:1101:11867:9222 1:N:0:62
ACCACACCTTCTACAATGAGCTGCGTGTGGCTCCCGAGGAGCACCCCGTGCTGCTGACCGAGGCCCCCCTGAACCCCAAGGCCAACCGCGAGAAGATGACACAGGCGCGCGACCCGCTACGTCTTCTGGCGGCCGCCTCCCTCCCTCCTGGCATCCCCGCGCTGCGCCCTTTCTCACTGGTTCTCTCTTCTGCCGTTTTACGTAGGACTCTCATCTCTGACCTGAGTCTCATTTGGAAGTCTGCAGATTCT
+
BCCBCCCCFFFFGGGGGGGGGGHHGGGFHGHHHGGGGGGGGHGHHGGGGGGGHHHHHHHGGGGGGGGGGGGHGHHGGGGHGHHHHGGGGGFGGGHHHHHF22FGH/@/A-@-<<ACCF@-..:;CG0C0099CBGGGF?FFFFD.;/A/:BA/0FF..;99@@-AD-D-CFF0;BBBFFFFFFFBBFFFFFFFFFFFFA0BE::.:0BFFFB0:BF:0:;BB0//;B0:B0;F0BBFF/:BFFBFF0;B:0
@M05620:37:000000000-D9766:1:1101:21045:9222 1:N:0:62
ACCACACCTTCTACAATGAGCTGCGTGTGGCTCCCGAGGAGCACCCCGTGCTGCTGACCGAGGCCCCCCTGAACCCCAAGGCCAACCGCGAGAAGATGACCCAGGTGAGTGGCCCGCTACCTCTTCTGGTGGCCGCCTCCCTCCTTCCTGGCCTCCCGGAGATGCGCCCTTTCTCACTGGTTCTCTCTTCTGCCGTTTTCCGTAGGACTCTCTTCTCTGACCTGAGTCTCCTTTGGAACTCTGCAGGTTCT
+
1>1>A11AFF113BG13ABA11A1ABEBG0FHFG00AAE/EHHHHG/E//BAF11BG00AEFCG/?/EEGGHHG/>EFG/FHH//?EEC/><//?G11?GHHHHAGHHG1FFGHHGGGGGB0GHHHHGHGFGFH-CGGG..CHG/FGF00/;.;FFG?A@?-/9CAGF@@FFFFFFFFF-BFF/BFFFFFFFFF@FFFFFFFFFFFFFFFFFFFFFFBFFFFFFFFFFFFFFFFFFFFFFFFFFFFF9/FF
@M05620:37:000000000-D9766:1:1101:9594:9230 1:N:0:62
GAGGCTGCTTTGGAAGAAACTCATAGATTACTGCAACAGTTCCCCCTGGACCTGGAAAAGTTTCTTGCCTGGCTTACAGAAGCTGAAACAACTGCAGGATGCTACCCGTAAGGAAAGGCTCCTAGAAGACTCCAAGGGAGTAAAAGAGCTGATGAAACAATGGCAAGTAAGTCAGGCATTTCCGCTTTAGCACTCTTGTGGATCCAATTGAACAATTCTCAGCATTTGTACTTGTAACTGACAAGCCCGGG
+
AABBCAFBFFFFGGGGGGGGGGHHHHHHHHFHHHGHFHHDFFHHHGEF2AFGGHGHHD2BBGGGFHHFHHHHHHHHHHHHHHHGHHHHHHHHHHHHHE?GHHHHHHHGGGGHHHFHHHHHHGHHHF?EGHHHHH3GGGHGGGF?GHGHHGHDHGD2DGCHHHHHHHGHHDGGHHHHHHHHHHHGGGGGBFGGHHHHHHFHGHHHHHHHHHBGH0GHHHHHFHHHHHHHHHHGGGGGGGGG0CFGFGG.;DD
@M05620:37:000000000-D9766:1:1101:21437:9235 1:N:0:62
AGTGCCAGCTCTCAATCGCACAGGGGACCCAGGGCCTGGCCCCTCCATCCAGAAAACCTATGACCTCACCCGCTACCTGGAGCACCAACTCCGCAGCTTGGCTGGGACCTATGTGAGTATCCAGCGTAGGAATCTGGGAGTTGGGGAGGAGTGAGGAGTTGGGGAAAGACAGTCCTAACCGTGGAGGGTTCTGGTAAATGATGGGGTGAGGAGGGGCTCTTTGGCTCCCACCAGTCCCCCTGTCTGGTCTA
+
BBABBFFFBFFFGFGGGGGGGGHHEAEGGGHHGGGGGAGHFHGHEFHGDCGAFGHFGGHHHHHHFGHHHHHGGFGGHHHHFHHHFHFGGHHHGGGGGHHHGHHGGGHHGHHHHHHGHHHHHHHHHGGGGGHHHHHHHHHGGHHHGGGGGGGHHHHHHGHHHHGGGGHHHHHHHHHHHHHHGGGGGGGGEGGGGGFGGGGGGGGGGGDFFFFFFFFFFFFFFFFFFFFFFFFFFFFFFFFFFFFFFFFFFFF
@M05620:37:000000000-D9766:1:1101:16087:9268 1:N:0:62
ACCACACCTTCTACAATGAGCTGCGTGTGGCTCCCGAGGAGCACCCCGTGCTGCTGACCGAGGCCCCCCTGAACCCCAAGGCCAACCGCGAGAAGATGACCCAGGTGAGTGGCCCGCTACCTCTTCTGGTGGCCGCCTCCCTCCTTCCTGGCCTCCCGGAGCTGCGCCCTTTCTCACTGGTTCTCTCTTCTGCCGTTTTCCGTAGGACTCTCTTCTCTGACCTGAGTCTCCTTTGGAACTCTGCAGGTTCT
+
ABBABBABFFFFGGGCFFGFGEGFGEEGHEHHHGGEGGGCGHHHHGGGEEGFGFGHHHHGGGCGEEEEGGGGHHEEGGGHFGHEFFGEGGGG@DGHHFFHHHHHEHHHH1GGGFHGFGGGFHHHHHHHFDGGHHGGCFDHGHHGFFFFGGGGGGFEGADGGAFFGGFFFFFEFFFFFFFFBFFFFFFFFFFFFFF?DBFFFFFFFFFFFFFFFFFFFFFFFFFFEFBFFFFFFFFFFFFFFFFFFFFFFFF
@M05620:37:000000000-D9766:1:1101:20147:9268 1:N:0:62
AGTGCCAGCTCTCAATCGCACAGGGGACCCAGGGCCTGGCCCCTCCATCCAGAAAACCTATGACCTCACCCGCTACCTGGAGCACCAACTCCGCAGCTTGGCTGGGACCTATGTGAGTATCCAGCGTAGGAATCTGGGAGTTGGGGAGGAGTGAGGAGTTGGGGAAAGACAGTCCTAACCGTGGAGGGTTCTGGTAAATGATGGGGTGAGGAGGGGCTCTTTGGCTCCCACCAGTCCCCCTGTCTGGTCTA
+
CBBBCFFFCFFFGGGGGGCGGGHHGGGGGGHHGGGGGGHHHHGHGGHHHHHHHHHHHGHHHHHHHHHHHHHGGGGGHHHHHHHHGHHHGHHHGGGGGHHHGHHGGGHHGHHHHHHHHHHHHHHHHGGGGGGHHHHHHHHGGHHHGGGGGGGHHHHHHGHHHHGGGGHHHHHHHHHHHHHHGGEGGGGGCFGGGGFGGGGGGGGGGGFFFFFFFFFFFFFFFFFFFFFFFFFFFFFFFFFFFFFFFFFFFFF
@M05620:37:000000000-D9766:1:1101:25154:9280 1:N:0:62
ACCACACCTTCTACAATGAGCTGCGTGTGGCTCCCGAGGAGCACCCCGTGCTGCTGACCGAGGCCCCCCTGAACCCCAAGGCCAACCTCGAGAAGAGGACCCAGGTGAGGGGCCCGCTACCTCTTCTGGTGGCCGCCTCCCTCCTTCCTGGCCTCCCGGAGCTGCGCCCTTTCTCACTTGTTCTCTCTTCTGCCGTTTTCCGTAGGACTCTCTTCTCTGACCTTAGTCTCCTTTGGAACTCTGCAGGTTCT
+
AAAAAA@AFFFFGGGFBGG1E1A10BAEE0AFAFGCGEF/EGCGHGCEECECAGEEGHHE?E>EF/EEEGGFFFGGGGGF//GHHGG0F/<//CCC0<FGHGEG/FGFF0?@CCGCGGGGHHHHFFGDGHG?CGCCCGCGGFHGFGCFFFF99FFEGB@9AAG/B@AF@@FFFFFFFB//BFBFFFFFFFF/9/@;;/AFFAF-99/;BBFFFFFFFFFFFFF///9:BFFF;BFFFFBFFFFFF/F-9FB
@M05620:37:000000000-D9766:1:1101:14570:9283 1:N:0:62
ACCACACCTTCTACAATGAGCTGCGTGTGGCTCCCGAGGAGCACCCCGTGCTGCTGACCGAGGCCCCCCTGAACCCCAAGGCCAACCGCGAGAAGATGACCCAGGTGAGTGGCCCGCTACCTCTTCTGGTGGCCGCCTCCCTCCTTCCTGGCCTCCCGGAGCTGCGCCCTTTCTCACTGGTTCTCTCTTCTGCCGTTTTCCGTAGGACTCTCTTCTCTGACCTGAGTCTCCTTTGGAACTCTGCAGGTTCT
+
BBBBBBBBFFFFGGGGGGFGGGHHGGGEHGHHHGGGGGGGGHHHHGGGGGGGHHHHHHHGGGGGGGGGGGGHGHHGGGGHGHHHHGGGGGGGGGHHHHHHHHGHGHHFHGGGGHHGGGGGHHHHHHHHHHHGHHGGGGGHGHHGHGGGGGGGGGGGGGG-BFGGGGFFFFFFFFFFFFFFFFFFFFFFFFFFFFFFFFFFFFFFDFFFFFFFFFFFFFFFFFFFBFFFFFFFFFFFFFFFFFFFFFFFFFF
@M05620:37:000000000-D9766:1:1101:4581:9307 1:N:0:62
GAGGCTGCTTTGGAAGAAACTCATAGATTACTGCAACAGTTCCCCCTGGACCTGGAAAAGTTTCTTGCCTGGCTTACAGAAGCTGAAACAACTGCCAATGTTCTACAGGATGATCCCCGAGGGGAAAGGCTCCTAGAAGACTACACGAGAGTAAAAGCGCTGATGAAACCATGGCAAGAAAGTCAGACATTTCCGCTTTAGCACTCTTGTGGCTCCAATTGAACAATTCTCAGCATTTGTACTTGTAACTG
+
BBBBBBFAFFFFGGGGFGFGGGHHHHHHHHHGHHGHFHHHHHHHHGGFHHHHHHHHGFHHGHHHHHHHHHHHHHHGHHHHHHGGHGGHHHFHHHHHHHHGG4B4BBG3GFBG3F4FGGG/////?<?0FF?G/FG32B32BG22@2?/>//1@?1FD<?D/>>1<><D<0.>F0><<<///<0=0=0</DGHHHGGGGGFBGGHCGHHHF0;.;9.9/;C09CBFBFFFF009B0;FGGG0FGGF0/9;FF
@M05620:37:000000000-D9766:1:1101:26490:9334 1:N:0:62
ACCACACCTTCTACAATGAGCTGCGTGTGGCTCCCGAGGAGCACCCCGTGCTGCTGACCGAGGCCCCCCTGAACCCCAAGGCCAACCGCGCGAAGATGACCCAGGTGAGTGGCCCGCTACCTCTTCTGGTGGCCGCCTCCCTCCTTCCTGGCCTCCCGGAGCTGCGCCCTTTCTCACTGGTTCTCTCTTCTGCCGTTTTCCGTAGGACTCTCTTCTCTGACCTGAGTCTCCTTTGGAACTCTGCAGGTTCT
+
AAAAAAAAFFFFGGGG3GAAGAGFGFGEC0FGEFF?EGGCGHHHHGGGCEGGHGFFHHHGCGGGG?EEGGFHHCHGGGGGEFHHGGGCGG?/<//?111FGHEGGHH1FG1CFHHGGGGGHHHHHHHHGHGGHHGGGGGGGGGGGGGGFFFFGGGEFB-99@FFF?@F@@FFFFFFFFFFBFFFFFFFFFFFFF@AFFFFFFFFA-BFFFFFFFFFFFBFFFFFFFFFFFFFFFFFFBFFFFFFFBFFFFF
@M05620:37:000000000-D9766:1:1101:13376:9335 1:N:0:62
GAGGCTGCTTTGGAAGAAACTCATAGATTACTGCAACAGTTCCCCCTGGACCTGGAAAAGTTTCTTGCCTGGCTTACAGAAGCTGAAACAACTGCCAATGTCCTACAGGATGCTACCCGTAAGGAAAGGCTCCTAGAAGACTCCAAGGGAGTAAAAGAGCTGATGAAACAATGGCAAGTAAGTCAGGCATTTCCGCTTTAGCACTCTTGTGGATCCAATTGAACAATTCTCAGCATTTGTACTTGTAACTG
+
AAAABAFBFFFFGGGGGGGGGGHGGGFGFGHHHHGFHHFADGHGHGEGECHHHFHFHFGGGHHHDGFHHHFHHHHFHHGHHHHHEGHHHGHHGGHFEHHHHHHHHHHHHHHHHHHHHHGGGGHHHBGGHHHHGHFHHFHHHHFHGBGGGHGGHHHHHGHHHHGHHHHHHHHHHGHGHGGGHHHGGHHHHHHHHHGGGGGGHHHHHHHGHGHGHHHHHFHHHHFHHFHHHHGGGGGGGGGGGGGGGFGBFFG
@M05620:37:000000000-D9766:1:1101:20816:9336 1:N:0:62
GAGGCTGCTTTGGAAGAAACTCATAGATTACTGCCACAGTTCCCCCTGGACCTGGAACAGTTTCTTGCCTGGCTTCCAGAAGCTGCAACAACTGCCAATGTCCTCCAGGCTGCTCCCCGTCCGGCCCGGCTCCTCGCAGCCTCCCAGGGAGTCACAGCGCTGATGAAACAATGGCAAGTCCGTCAGGCCTTTCCGCTTTAGCACTCTTGTGGATCCCATTGCCCACTTCTCAGCATTTGTACTTGTAACTG
+
>>AAA4>A@FFFG4FCCGGFEFGCBEFFFFGHHH44AFF3DFGFHGAF22FFGHHFE32BDFFGFHBGGGFHHGC2BEHFEHHF33BGH1GHF3BB3BGGHGHG3BFEG1BGFH3FEE/E//>EEE/BDGGGGHFGC/ABFG0FFFBF//>C>F>1=.@@.C.0GFH0D/<D0<CGHGGB0.:CEGHH:C/CBFGGDEGGEBFFGBFGFFGG0CBBF00FB/9BB.;BFFFEFB//999//BFBFBB/9F9
@M05620:37:000000000-D9766:1:1101:14756:9339 1:N:0:62
GAGGCTGCTTTGGAAGAAACTCATAGATTACTGCAACAGTTCCCCCTGGACCTGGAAAAGTTTCTTGCCTGGCTTACAGAAGCTGAAACAACTGCAGGATGCTACCCGTAAGGAAAGGCTCCTAGAAGACTCCAAGGGAGTAAAAGAGCTGATGAAACAATGGCAAGTAAGTCAGGCATTTCCGCTTTAGCACTCTTGTGGATCCAATTGAACAATTCTCAGCATTTGTACTTGTAACTGACAAGCCAGGG
+
>1AAAAFAFFFFGGGGCCGGGGDHHHHHHCFGHH11F0BDFHHHHGGGFFGGHHHHHGBFBGHHHHHHHHHHHHHHHHHHHHHHHHHHHFFGHHHHHHFHHHHHHHHGGGGHHHBGHGHHHGHHH1>GHHHHHHBGGGHGGGD2GHGHHHHBHHHFGHHHHHHHHHGHGHHHHHHHHHHHHHHGGGGGHGHHHHHHHHGHGHHHHGHHHHHHHFGHHHHGHHHHHHHHGHHGGGGGGGGFBFGGGGGBFGG
@M05620:37:000000000-D9766:1:1101:10419:9348 1:N:0:62
ACCACACCTTCTACAATGAGCTGCGTGTGGCTCCCGAGGAGCACCCCGTGCTGCTGACCGAGGCCCCCCTGAACCCCAAGGCCAACCGCGAGAAGATGACCCAGGTGAGTGGCCCGCTACCTCTTCTGGTGGCCGCCTCCCTCCTTCCTGGCCTCCCGGAGCTGCGCCCTTTCTCACTGGTTCTCTCTTCTGCCGTTTTCCGTAGGACTCTCTTCTCTGACCTGCGTCTCCTTTGGAACTCTGCAGGTTCT
+
CCBCCCCBFFFFGGGGGG5FGGHHGEGBFFHHHGGGFEGFGHHHHGGAEFGGHHGHHHHAEECGGGGGGGGHHHHGGGGHGHHHHGGGGGCGGGHGFHHHHHHHGFHFHHHGGHHGGGGGHHHHHHHHHHHGHHGGGGGHGHHGHGGGGGGGGGGGGGG-;DGGGGFFFFFFFFFFFFFFFFFFFFFFFFFFFFFFFFFFFFFFFFFFFFFFFFFFFFFFFFFF.9DFFFFFFFFFFFFFFFFFFFFFFFF
@M05620:37:000000000-D9766:1:1101:13108:9354 1:N:0:62
GAGGCTGCTTTGGAATAAACTCCTCGATACCTGCACCCGTTCCCCCGGTCCCTGTAAACGTTTCTTGCCTGGCTTCCAGAAGCGGAAACAACTGCCAATGTCCTACAGGCTGCTCCCCGTAAGGCCAGGCTCCTCGCCGCATCCAAGGGCGTCACCGCGCTGATGAACCCATAGCAAGTCAGTCAGGCCTTTCCGCTTTAGCACTCTTGTGGATCCCATTGACCACTTCTCAGCATTTTTCCTTGTCACTG
+
AAAAAAFAFFFFGFG1BGFG3BBB00AB0ABG10BGG0AE0BGHHGAE//ABFGGHHHGGGG0BG11B1FG>>GB0BFHH>F1//>>/FHHHHBBFH1BF2FGF21BBG/BGFG1GEEG/@EAF0//?<?@F<1@//</--.>F111<..--<<<0:-:;A-;090;0.;.//:;FBBF0CFFF09F9.9FFGGGGFFF/BFBFFFFFFFFFB/;BBFFF/B;9/-B/BFFBFB/;FF//99;FFF/99FB
@M05620:37:000000000-D9766:1:1101:13134:9355 1:N:0:62
GAGGCTGCTTTGGAAGAAACTCATAGATTACTGCAACAGTTCCCCCTGGACCTGGAAAAGTTTCTTGCCTGGCTTACAGAAGCTGAAACAACTGCCAATGTCCTACAGGATGCTACCCGTAAGGAAAGGCTCCTAGAAGACTCCAAGGGAGTAAAAGAGCTGATGAAACAATGGCAAGTAAGTCAGGCATTTACGCTTTAGCACTCTTGTGGATCCAATTGAACAATTCTCAGCATTTGTACTTGTAACTG
+
A3AA>ACABBB@GBBFFGFGGGHHHGHGGHGFGF4FBGGGHDABFEAF2CBFFGEBB32BBFGDGGFBBBFFFGH33BBFGHBFFBBGBB?GHGHFFHGHGBFGFHHFBFFG2E@BBF?>>EGFGFFBB?BGFG?BEFHF3B2?BFGF<GGG<@D2><@@DGD@@GG<?FF?FFF0<F??DD=<=F0G<><=1=<C<<<0<<=D<GHFF=CDG0:C:C;CGCGGFFCC0G0;;CFFGGG09;9C;9;C;CF
@M05620:37:000000000-D9766:1:1101:5599:9363 1:N:0:62
AGTGCCAGCTCTCAATCGCACAGGGGACCCAGGGCCTGGCCCCTCCATCCAGAAAACCTATGACCTCACCCGCTACCTGGAGCACCAACTCCGCAGCTTGGCTGGGACCTATGTGAGTATCCAGCGTAGGAATCTGGGAGTTGGGGAGGAGTGAGGAGTTGGGGAAAGACAGTCCTAACCGTGGAGGGTTCTGGTAAATGATGGGGTGAGGAGGGGCTCTTTGGCTCCCACCAGTCCCCCTGTCTGGTCTA
+
>>AABD5FBFBFFAGGGAFFAEBFAAEGGGHHGGGGG2FFGHGGGG2EGHGFH3GHGGFHHBGHGGFHHHHGGG?EGGHBEFB??FFHGFHHGEEGGFHHGFG/?/?GGHHHHHGBFFBFF3GHHG?EFDHEGFFFEFFF???BDGGGGGGHFFGGE.<CGHGGG?GHGHHFGCCCB::GGE?BAEBA;;FGGGFGGGBFFCFFGG?9AFFFDFAFFBFFFFFFFBFFFBAFFFFF/BEDAFFFFFF9;9B
@M05620:37:000000000-D9766:1:1101:13759:9371 1:N:0:62
GAGGCTGCTTTGGAAGAAACTCATAGATTATTGCAACAGTTCCCCCTGGACCTGGAAAAGTTTCTTGCCTGGCTTACAGAAGCTGAAACAACTGCCAATGTCCTCCATGATGATACCCGTAAGGACAGGCTCATAGAAGAATACAAGGGAGTAAAAGAGCTGATGAAACAATGGCAAGTACGTCAGGCATTTCCGCTTTAGCACTCTTGAGGATCCACTTGACCAATTCTCAGCATTTGTAATTGAACCTG
+
BBBCCCFCFFFFGGGGFGGGGGHHHHHHHHHFHHHHFHHFHHHHHGGGHGHHHHGGHHGHBGGHHHFHGGHGHHHHHHHHFHHHHHHHHHHHHEGHHGGHHHH4@F2B43B4444BFCE?/?F3B0FFFEEHCG4BB3BB?34BG2BGGEF/BGH3@<@FFED2>@GFF2<1?FGH1??11?0>FD0>.1<>GGDDGGGHBG0D0<DGF0::CCHHB/;0:C0;;.::0CF9F/9;F9CF90;0;090./:
@M05620:37:000000000-D9766:1:1101:19547:9376 1:N:0:62
ACCACACCTTCTACAATGAGCTGCGTGTGGCTCCCGAGGAGCACCCCGTGCTGCTGACCGAGGCCCCCCTGAACCCCAAGGCCAACCGCGAGAAGATGACCCAGGTGAGTGGCCCGCTACCTCTTCTGGTGGCCGCCTCCCTCCTTCCTGGCCTCCCGGAGCTGCGCCCTTTCTCACTGGTTCTCTCTTCTGCCGTTTTCCGTAGGACTCTCTTCTCTGACCTGAGTCTCCTTTGGAACTCTGCAGGTTCT
+
DCDDDCCDFFFFGGGGGGGGGGHHGGGEHGHHHGGGGGGGGHHHHGGGGGGGHHHHHHHGGGGGGGGGGGGHGHHGGGGHGHHHHGGGGGGGGGHHHHHHHHHHGHHHHHHGGHHGGGGGHHHHHHHHHHHGHHGGGGGHGHHDHGGGGGGGGGGGGGGGGGGGGGFFFFFFFFFFFFFFFFFFHHFFFFFFFFFDFFFFFFFFFFFFFFFFFHHHFFHFFFFFFFFFFFFFFFFFFFFFFFHFFFFFFFF
@M05620:37:000000000-D9766:1:1101:23599:9378 1:N:0:62
ACCACACCTTCTACAATGAGCTGCGTGTGGCTCCCGAGGAGCACCCCGTGCTGCTGACCGAGGCCCCCCTGAACCCCAAGGCCAACCGCGAGAAGATGACCCAGGTGAGTGGCCCGCTACCTCTTCTGGTGGCCGCCTCCCTCCTTCCTGGCCTCCCGGAGCTGCGCCCTTTCTCACTGGTTCTCTCTTCTGCCGTTTTCCGTAGGACTCTCTTCTCTGGCCTGAGTCTCCTTTGGAACTCTGCAGGTTCT
+
BBBBCCCCFFFFGGGGGGGGGGHHGGGEGGHHHGGGGGGCGHHHHGGGGFGGHHHHGHHGGGGGGGGGGGGHHHHGGGGHGHHHHGGGGG/CGGHHHHHHHHEHEHH1??FFGHHDGGGGHHHHHHHHHHHGHHGGGGGHGHHGHGGGGGGGGGGGGGGG-;FGGGFFFAFFFFFFFFFFFFFFFFFFFFFFFFFDFFFFFFFFFFFFFFFFFFFFFFFEFFFF/BFFFFFFFFFFFFFFFFFEBFFFFFB
@M05620:37:000000000-D9766:1:1101:21625:9378 1:N:0:62
AGTGCCAGCTCTCAATCGCACAGGGGACCCAGGGCCTGGCCCCTCCATCCAGAAAACCTATGACCTCACCCGCTACCTGGAGCACCAACTCCGCAGCTTGGCTGGGACCTATGTGAGTATCCAGCGTAGGAATCTGGGAGTTGGGGAGGAGTGAGGAGTTGGGGAAAGACAGTCCTAACCGTGGAGGGTTCTGGTAAATGATGGGGTGAGGAGGGGCTCTTTGGCTCCCACCAGTCCCCCTGTCTGGTCTA
+
BB?ABFFFBFFFDFGFGGGGEGGEFGCFGGHHGGGGFEGGHHFGGGHHHHHHHHHGHGHHHHHHHHHHHHHGGEGGHGGHFGHHFHH1EHHHGGGFGHHHGHFFGGHHGHHHHHGHHGHGHHHHHGADFGHHGHHHHGGGGHHHGGGGGGFHHBGHHDHHHHGGGGHHEHHHHHHHGHHHGGGGGGGGEGGGGGFGFGGGGFGGGGFFFFFFFFFFFAFFFFFFFFFFFFFFEFFFFFFFFEFFFFBFFFB
@M05620:37:000000000-D9766:1:1101:10264:9386 1:N:0:62
GAGGCTGCTTTGGAAGAAACTCATAGATTACTGCAACAGTTCCCCCTGGACCTGGAAAAGTTTCTTGCCTGGCTTACAGAAGCTGAAACAACTGCCAATGTCCTACAGGATGCTACCCGTAAGGAAAGGCTCCTAGAAGACTCCAAGGGAGTAAAAGAGCTGATGAAACAATGGCAAGTAAGTCAGGCATTTCCGCTTTAGCACTCTTGTGGATCCAATTGAACAATTCTCAGCATTTGTACTTGTAACTG
+
AAABBAFBFFFFGGGF4GGGGGHHHHHFDEGHHHHHHHGBEGHHHGGGHFHHFGGGHFEGGHGHHHGHHHHHHHHGHHHHHHHHHHHHHHHHHHHHHHHHHHHHHHHHHGHHHHGHHHGEEEGHFHCEGHHHGHEH3333FHHHH1?FGHGG0G2FFFHHHHHHHHHGHHHHHHHHHGHFGHHHHHHHGHHHHHGGGGGDGHHHHHHHHHHGHHHHHHHHHFHHHCGHHGGGGGGGGGGGBFGGGGGGGGF
@M05620:37:000000000-D9766:1:1101:19699:9388 1:N:0:62
ACCACACCTTCTACAATGAGCTGCGTGTGGCTCCCGAGGAGCACCCCGTGCTGCTGACCGAGGCCCCCCTGAACCCCAAGGCCAACCGCGAGAAGATGACCCAGGTGAGTGGCCCGCTACCTCTTCTGTTGGCCGCCTCCCTCCTTCCTGGCCTCCCGGAGCTGCGCCCTTTCTCACTGTTTCTCTCTTCTGCCGTTTTCCGTAGGACTCTCTTCTCTGACCTGAGTCTCCTTTGGAACTCTGCAGGTTCT
+
1>>AAA>AFFF1AFG1AGEGGGFGGAE0A0FHHGGGGC/EGGHHHGEGEEGGFBGGFAGGGGCEEGEEGGGHHHHGGGGGGHHHHGGGGGGGGGHHHHHHCGG/???10<1//?/->CC>0GHB0=<00<0./<---.C.;/GGHCGGBFB.CFAEE.----;//-AB=-/;9/9;////9;99BB9BF//9//;9-/-/;-9---/;BBFF9FFF9F//;FF-/-/;/F//;:/;//;BFFFFFFA-9B9
@M05620:37:000000000-D9766:1:1101:18548:9405 1:N:0:62
GAGGCTGCTTTGGAAGAAACTCCTAGATTACTGCACCCGTTCCCCCTGGACATGGAAAAGTTTCTTGCCTGGCTTACAGAAGCTGAAACAACTGCCCATGTCCTACAGGATGCTACCCGTAAGGAAAGGCTCCTAGAAGACTCCAAGGGAGTAAAAGAGCTGATGAAACAATGGCAAGTAAGTCAGGCATTTCCGCTTTAGCACTCTTGTGGATCCAATTGAACAATTCTCAGCATTTGTACTTGTAACTG
+
AAAAAAFAFFFFGGGGG1BBBF1FBDFG3DGHHHH1B0000BB1BFEFH0B1BGHHHHHHFGGFDDGHHH1GHHGHHHH1BFGFGBGGG0GGGGGG/1BGHHHH2FHHHHHHHHFHHHGG@/FH10BG<FHHGHDGE1<1FGHH11BFGHEG0F@2F/GHHH1?GHHFHHGHHHHHHGHFHHHHHHHHEHHHHHGGGGGHHHHHHHHHHHHGFHHHB0CGHG0:CBFFGGGGGGGGGGGG0FFGGF00;FF
@M05620:37:000000000-D9766:1:1101:27429:9413 1:N:0:62
AGTGCCAGCTCTCAATCGCACAGGGGACCCAGGGCCTGGCCCCTCCATCCAGAAAACCTATGACCTCACCCGCTACCTGGAGCACCAACTCCGCAGCTTGGCTGGGACCTATGTGAGTATCCAGCGTAGGAATCTGGGAGTTGGGGAGGAGTGAGGAGTTGGGGAAAGACAGTCCTAACCGTGGAGGGTTCTGGTAAATGATGGGGTGAGGAGGGGCTCTTTGGCTCCCACCAGTCCCCCTGTCTGGTCTA
+
>11>AF1FAFFFDDG3DFGGGGFHGGGGGGHHGGCEGCHAEHGHGGGHFHHHHB1FGACGHHHHHHCGHHHGGGC>GHHGHHHFCFHHG0GHGGGGCBHHGHHGGGHHGHHHHH2B1GH12DDD</<?BCFDF1DFH0<F/FFHGCC@<.A<GBHFB.<GHG?CAEEFHCFFGHHFEGCG-.;AAAEA;C9BFG90CFB0B;9FGBB@EAFFFF@@@-AFFFFFFFFFA--99-;/BFEB;FFFBFB/B/9
@M05620:37:000000000-D9766:1:1101:18293:9415 1:N:0:62
ACCACACCTTCTACAATGAGCTGCGTGTGGCTCCCGAGGAGCACCCCGTGCTGCTGACCGAGGCCCCCCTGAACCCCAAGGCCAACCGCGAGAAGATGACCCAGGTGAGTGGCCCGCTACCTCTTCTGGTGGCCGCCTCCCTCCTTCCTGGCCTCCCGGAGCTGCGCCCTTTCTCACTGGTTCTCTCTTCTGCCGTTTTCCGTAGGACTCTCTTCTCTGACCTGAGTCTCCTTTGGAACTCTGCAGGTTCT
+
AAA3AAAAFFFFFGGDDFGDFFFHE2EAAA2B32BE2EA222B11AEF1BE1DGFHHHFGG0>/FEG>E>1B@GHEAEAE/CHHH/?<@GG<?DFBD1>FHCCGC?GG0<DAFHHGC@@?GHHHHHHFFGHGGHGGGGGHGHHGCFGGGGGGGFGGGGGBGGGGGGBDBBFFFFFFFFFFFFFFFFFFFF/BBFBDFFFFFFFEADFFFFFFFFFFFFFFFFFF/BFBBFFFFFFFFBFFFFFFEFFFFFF
@M05620:37:000000000-D9766:1:1101:11427:9416 1:N:0:62
ACCACACCTTCTACAATGAGCTGCGTGTGGCTCCCGAGGAGCACCCCGTGCTGCTGACCGAGGCCCCCCTGAACCCCAAGGCCAACCGCGAGAAGATGAGTGAGTGGCCCGCTCCCTCTTCTGGTGGCCGCCTCCCTCCTTCCTGGCCTCCCGGCGCTGCGCCCTTTCTCACTGTTTCTCTCTTCTGCCGTTTTCCGTAGGACTCTCTTCTCTGACCTGAGTCTCCTTTGGCACTCTGCCGGTTCTAGCTC
+
AAAAAAA1>CCFGGGFAG1BGFHHGEF000FBBAFA0EFGCHFGHGGE/AFGBHFFHHFA>E?EGCGGGGEFHHHGGEEHGHHHHGEEGG/>@GHE1GGHDGGHHHGGH<@@C?CFHGHHHH0GDHFFGGGCGGHGHHCFHHHHHHFGGGFGGG?@AGGB@@A@@FFEBFFFF//9BFBFFFFFFFF/B;9;FFFBBB-AA:BFBFFFFFFFFF/;;FFFBF9FFFF:BBB/B/FF/9//;@@AEF/;/BB
@M05620:37:000000000-D9766:1:1101:18698:9416 1:N:0:62
GAGGCTGCTTTGGAAGAAACTCATAGATTACTGCAACAGTTCCCCCTGGACCTGGAAAAGTTTCTTGCCTGGCTTACAGAAGCTGAAACAACTGCCAATGTCCTACAGGATGCTACCCGTAAGGAAAGGCTCCTAGAAGACTCCAAGGGAGTAAAAGAGCTGATGAAACAATGGCAAGTAAGTCAGGCATTTCCGCTTTAGCACTCTTGTGGATCCAATTGAACAATTCTCAGCATTTGTACTTGTAACTG
+
BAABBBFBFFFFGGGGFGGGGGFHHHHHHHHHHHHHHHHFGHHHHGGGEGHHHHHHHHHHHHHHHHHHHHHHHHHHHHHHHHHHHHHHHHFHHHHHCHHHHHHH4FHHHFHHHHHHHHGGC/GHHH3GGHHHGH3G33??E?F22?GGGHEE2GFHHGHHHH2FGHHHHHHHHHHHHGHBFGHHHGHCFGGHHHGGGGGHHHHHHHHHHHHGHGHHC0GHHHFHH/GGHHGGGGGGGGGGBFGGGGFBCFC
@M05620:37:000000000-D9766:1:1101:7359:9419 1:N:0:62
GCGGCTGCTTTGGAAGAAACTCATAGATTACTGCCACAGTTCCCCCTGGACCTGGAACCGTTTCTTGCCTGGCTTCCAGAAGCTGCCCCAACTGCAGGATGCTACCCGTAAGGACAGGCTCCTAGAAGCCTCCACGGGAGTACCAGAGCTGATGACACCATGGCAAGTACGTCAGGCATTTCCGCTTTAGCACTCTTGTGGATCCAATTGAACCATTCTCAGCATTTGTACTTGTAACTGCCAAGCCCGGG
+
>1>>>1>>FFBBA1BBFGGFFFGFBBAFGFBFABABBBBADFGHHGEF/0BAB00BB1/ABEGFDAFBGHHBFB00BFGB>FFBB10/B?EEFCGGGCEFHHHFHHHGG>EGH10BFFGHHGH1G11B1GGHHC0CCG<CG011@?0FGHH1FG11<F/>FGHHHCFH11CGH..CGHGHHHHGGGGG0CG0GHHHHHGHGHHGGGGGGG0FF.;CBGGB0=BFGGGGCFGFFFGGGGGG099FFF--;@@
@M05620:37:000000000-D9766:1:1101:26407:9424 1:N:0:62
GAGGCTGCTTTGGAAGAAACTCATAGATTACTGCAACAGTTCCCCCTGGACCTGGAAAAGTTTCTTGCCTGGCTTACAGAAGCTGAAACAACTGCCAATGTCCTCCAGACTGCTACCCGTCAGGACCGACTCCTCGCAGCCTCCCCGGGAGTCACCGAGATGCTGAACAAATGGCAAGTACGTAAGGCCTTTCCGCTTTAGCACCCTTGTGGCTCACCTTGACCACTTCTCAGCATTTGTACTTGTCCATG
+
>3>AAAFAFFFFBEGGA4GFFG4FDFGHH5FGHHF4FGGFFGGHHGGGHBFFFGHHHHCGHHHHGHHHHHHHHHHGHHHGHHHHHHHHH3BFHHGH3BF3GG4BF3FG3?BF?F43F1EE///B3?///>//FGGAC/B//@FG?A////<<0<1>.---.<D<0=</0/<0<0/<0.;00:;0::/;.:CCFGGF?.A0C0CC..;/BB0C.:C09.;CF0/9B.B/:B/;BF/BFFF//;/://///9B
@M05620:37:000000000-D9766:1:1101:13118:9437 1:N:0:62
ACCACACCTTCTACAATGAGCTGCGTGTGGCTCCCGAGGAGCACCCCGTGCTGCTGACCGAGGCCCCCCTGAACCCCAAGGCCAACCGCGAGAAGATGACCCAGGTGAGTGGCCCGCTACCTCTTCTGGTGGCCGCCTCCCTCCTTCCTGGCCTCCCGGAGCTGCGCCCTTTCTCACTGGTTCTCTCTTCTGCCGTTTTCCGTAGGACTCTCTTCTCTGACCTGAGTCTCCTTTGGAACTCTGCAGGTTCT
+
A>>3AB@A4CFFGGGBBFEDGCGCEEA2AAFFEEFD2EE?EHHCHGCG1AA1GBBCGH3E0FEGG1EEEEC1G3/EG??GEAHHGGFCGGG//CFB1GBFCGAHGGFGCGFGAFG@@DG?HHB<GGHFHB<A.G@A-CACEC/.:B09BFF?.C?AEG@?B@?FF@>.@-9/9BFBBBB.9F/BBF/9FF9FFBB9ABEFBDFFFFFFFEBFB9FFFFFB:BFF/:;BB/FBBFFBFFFB//FFFFFFFFF
@M05620:37:000000000-D9766:1:1101:20387:9452 1:N:0:62
GAGGCTGCTTTGGAAGAAACTCATAGATTACTGCAACAGTTCCCCCTGGACCTGGAAAAGTTTCTTGCCTGGCTTACAGAAGCTGAAACAACTGCCAATGTCCTACAGGATGCTACCCGTAAGGAAAGGCTCCTAGAAGACTCCAAGGGAGTAAAAGAGCTGATGAAACAATGGCAAGTAAGTCAGGCATTTCCGCTTTAGCACTCTTGTGGATCCAATTGAACAATTCTCAGCATTTGTACTTGTAACTG
+
AAAAAAFBFFFFGCGG44GFDGEGGFGHHBGHHGGBFAGFGGFHHGGGHHHHHHHHHGHHGFHHGHFHHHHHHHHFHHGFHHGGHFBGG?GHHHHGHGHHHFGH4GHHFFHHHHHHHGFEEGHGHHFFFGHHGHDGF3GHGBGHC?GFDHGGHHHHFCGGHH2FHHGHHHHGGHHFHGHHHFFHFFHHGGHHHHGGCFGD<GHHFHGHHFHGHGHHG0GGHHBGHFH0;GFBFGGGGGGFGGGGFFF0CFG
@M05620:37:000000000-D9766:1:1101:15938:9458 1:N:0:62
ACCACACCTTCTACAATGAGCTGCGTGTGGCTCCCGAGGAGCACCCCGTGCTGCTGACCGAGGCCCCCCTGAACCCCAAGGCCAACCGCGAGAAGATGACCCAGGTGAGTGGCCCGCTACCTCTTCTGGTGGCCGCCTCCCTCCTTCCTGGCCTCCCGGAGCTGCGCCCTTTCTCACTGGTTCTCTCTTCTGCCGTTTTCCGTAGGACTCTCTTCTCTGACCTGAGTCTCCTTTGGAACTCTGCAGGTTCT
+
BBBBBBBBFFFFGGGGFGGGGGHHGGGACEHCFFFFGGGGGHHHHGGGGGCFGHFHHHHGGGGGGGGGGGGHHHHGGGGHGHHHHGGGGGGGGGHHGHHHEHHHGHHHHFFFGHHGGGGGHHHHHHHHGHGDHHGGGGGHGHHGFGGGGGGGGGGGGGGGGGGGGGFFFFFFFFFFFFFFFFFFFFFFFFFFBBB9AFEFFFFFFFFFFFFFFFFFFFFFFFFFFFFFFFFFFFFFFFFFFFFFFFFABFF
@M05620:37:000000000-D9766:1:1101:12665:9472 1:N:0:62
GAGGCTGCTTTGGAAGAAACTCATAGATTACTGCAACAGTTCCCCCTGGACCTGGAAAAGTTTCTTGCCTGGCTTACAGAAGCTGAAACAACTGCCAATGTCCTCCAGGATGCTACCCGTAAGGAAAGGCTCCTAGAAGAATAAAAGGGAGTAAAAGAGCTGCTGAAACAATGGCAAGTAAGTCAGGCATTTCCGCTTTAGCACTCTTGTGGATCCAATTGAACAATTCTCAGCATTTGTACTTGTAACTG
+
A1AAA1CAFFDF1FGGGGGGFGHHHGHFFGHHHGHHBGH1FGHFHGGGEGHCGHFG1BCFGGGHDHDAGD1GHHGGHFGFHHHHFHHHHFHHHFGCGGHHGDGB1BGFB/GG01FGFGEG//BGHFB0FEFH/<1F1FGB01111BFGGG?E0GGB@F0<1G11@FGHF0FG1?FFGFG<1FGDHGHEGG1G1DAC?AEFGGFG0<GHG00:<0:C00:CGEFGG/GCGFGGGGFBBCB;;0900;C0=FF
@M05620:37:000000000-D9766:1:1101:14740:9481 1:N:0:62
AGTGCCAGCTCTCAATCGCACAGGGGACCCAGGGCCTGGCCCCTCCATCCAGAAAACCTATGACCTCACCCGCTACCTGGAGCACCAACTCCGCAGCTTGGCTGGGACCTATGTGAGTATCCAGCGTAGGAATCTGGGAGTTGGGGAGGAGTGAGGAGTTGGGGAAAGACAGTCCTAACCGTGGAGGGTTCTGGTAAATGATGGGGTGAGGAGGGGCTCTTTGGCTCCCACCAGTCCCCCTGTCTGGTCTA
+
BCABBFFFCFFFGGGGGGGGGGHHGGGGGGHHGGGGGGHHHHGHGGHHHHHHHHHHHGHHHHHHHHHHHHHGGGGGHHHHGHHHHHHHGHHHGGGGGHHHGHHGGGHHGHHHHHHHHHHHHHHHHGGGGGHHHHHHHHGGGHHHGGGGGGGHHHHHHGHHHHGGGGHHHHHHHHHHHHHHGGGGGGGGEGGGGGFFGGGGGGGGGGFFFFFFFFFFFFFFFFFFFFFFFFFFFFFFFFFFFFFFFFFFFFF
@M05620:37:000000000-D9766:1:1101:17228:9488 1:N:0:62
ACCACACCTTCTACAATGAGCTGCGTGTGGCTCCCGAGGAGCACCCCGTGCTGCTGACCGAGGCCCCCCTGAACCCCAAGGCCAACCGCGAGAAGATGACCCAGGTGAGTGGCCCGCTACCTCTTCTGGTGGCCGCCTCCCTCCTTCCTGGCCTCCCGGAGCTGCGCCCTTTCTCACTGGTTCTCTCTTCTGCCGTTTTCCGTAGGACTCTCTTCTCTGACCTGAGTCTCCTTTGGAACTCTGTAGGTTCT
+
CBCCDCCDFFFFGGGGGGGGGGHHGEFFHGHHHGGGGGGGGHHHHGGGGGGGHHHHHHHGGGGGGGGGGGGHHHHGGGGHGGHHHGGGGGGGGGHHHHHHHHHHGHHHHGHGGHHGGGGGHHHHHHHHHHHGHHGGGGGHGHHGHGGGGFGGGGGGGGGGGGGGGGFFFFFFFFFHFFFFFFFFFHFFFFFFFFFDFFFHFFFFFFFFFFFFFFFFFFFFFFFFFFFFHHFFFFFFFFFFFFHFFFFFFFF
@M05620:37:000000000-D9766:1:1101:24827:9502 1:N:0:62
GAGGCTGCTTTGGAAGAAACTCATAGATTACTGCAACAGTTCCCCCTGGACCTGGAAAAGTTTCCTGCCTGGCTTACAGAAGCTGAAACAACTGCCAATGTCCTACAGGATGCTACCCGTAAGGAAAGGCTCCTAGAAGACTCCAAGGGAGTAAAAGAGCTGATGAAACAATGGCAAGTAAGTCAGGCATTTCCGCTTTAGCACTCTTGTGGATCCAATTGAACAATTCTCAGCATTTGTACTTGTAACTG
+
AABBBAFBFFFFGGGGGG4GGGHHHGGHHHHHHHFHHHGAFGHHHGFGHGHHHHHHHHBGFHHHHHHHHHHHHHHHHHHGHHHGFHHGHGHHHHHHHHHGHHHHHHHHHHHHHHHHHGFEGFHHHGHHHHHHGHGG3GHHHHHHH2GGGHGGHHHHHGGHGHHHHHGHHHHHHHGHHGGHHGGHGHHHHGHHHGGGDGGHHHHGHC=GHCGGHHHHFHHHHHGHHHH;;=0;FGGGGGGGGGGGGFGGGGG
@M05620:37:000000000-D9766:1:1101:23674:9502 1:N:0:62
GAGGCTGCTTTGGAAGAAACTCATAGATTACTGCAACAGTTCCCCCTGGACCTGGAAAAGTTTCTTGCCTGGCTTACAGAAGCTGAAACAACTGCCAATGTCCTACAGGATGCTACCCGTAAGGAAAGGCTCCTAGAAGACTCCAAGGGAGTAAAAGAGCTGATGAAACAATGGCAAGTAAGTCAGGCATTTCCGCTTTAGCACTCTTGTGGATCCAATTGAACAATTCTCAGCATTTGTACTTGTAACTG
+
BAABBBFBFFFFGGGGGGGGGGGHHHHHHHHHHHHHGGHGHHHHHGGGHFHHHHHGHHHHHHHHHHHHHHHHHHHHHHHHHHHHHHHHHHCHHHHGHHHHHHFHHHHHHHHHHHHHHHGFCGHHHHGHHHHHGHFHEEGHHGHHHFHGGHGGFHHHHGHHHHGHHHHHHHHHHHHHHGHGHHHHHHHHGHHHHGGGGGGHHHHHHHHHHDHGFHHHHHHHHHHHFHHCFHGGGGGFGGGGFGGGGGFGGGG
@M05620:37:000000000-D9766:1:1101:10385:9515 1:N:0:62
ACCACACCTTCTACAATGAGCTGCGTGTGGCTCCCGAGGAGCACCCCGTGCTGCTGACCGAGGCCCCCCTGAACCCCAAGGCCAACCGCGAGAAGATGACCCAGGCGAGAGGCCCGCTACCTCTTCTGGTGGCCGCCTCCCTCCTTCCTGGCCTCCCGGCGCTGCGCCCTTTCTCACTGGCTCTCTCTTCTGCCGTTTTCCGTAGGACTCTCTTCTCTGACCTGAGTCTCCTTTGGAACTCTGCAGGTTCT
+
BBBBBBBBFFFFGGGGGGGFGCHHGGGGHGHHHGGGGGGGGHHHHGGGEGGGHHHHHHHGGGGGGGGGGGGHHHHGGGGHGHHHHGGGGGGGGGHHHHHHG2A///</<-->AFD?DG--<0<0DG00C0:.CHC@FAE?.9FGGBFGFF/.CFFGE.---@DCA;BFF-/BFFFBFB9B.;99FFFFFFFFEF;..BFFFD/...9BFF/B/FF/9FBBFFFE/;B//BB/FB////;BFF//BB.;//;
@M05620:37:000000000-D9766:1:1101:19665:9520 1:N:0:62
GAGGCTGCTTTGGAAGAAACTCATAGATTACTGCAACAGTTCCCCCTGGACCTGGAAAAGTTTCTTGCCTGGCTTACAGAAGCTGAAACAACTGCAGGATGCTACCCGTAAGGAAAGGCTCCTAGAAGACTCCAAGGGAGTAAAAGAGCTGATGAAACAATGGCAAGTAAGTCAGGCATTTCCGCTTTAGCACTCTTGTGGATCCAATTGAACAATTCTCAGCATTTGTACTTGTAACTGACAAGCCAGGG
+
A?ABBAFBFFFFGGGGFFGGGGFFGGHHHHHGHHHHGHGFGHHHHGGGHHHHHHHHHHGHHHHHHHHHHHHHHHHHHHHHHHHGHHHHHHHHHHHHHHFHHHHHHHHGGGGHHHHHHHHHHGHGGB?GHHHHHHCHGGHGGHFFGHGHHHHHHHHGGHHHHHHHHHGHHHHHHHHHHHHHHHHGGGGGHHHGHHGHHHGHGHHHHHHHHHHHHHHHHHHHHHHHHHHHGHHGGGGGGGGGGGGGGGGGGGG
@M05620:37:000000000-D9766:1:1101:23664:9524 1:N:0:62
GAGGCTGCTTTGGAAGAAACTCATAGATTACTGCAACAGTTCCCCCTGGACCTGGAAAAGTTTCTTGCCTGGCTTACAGAAGCTGAAACAACTGCCAATGTCCTACAGGATGCTACCCGTAAGGAAAGGCTCCTAGAAGACTACAAGGGAGTAAAAGAGCTGATGAAACAATGGCAAGTAAGTCAGGCATTTCCGCTTTAGCACTCTTGTGGATCCAATTGAACAATTCTCAGCATTTGTACTTGTAACTG
+
>1AA1>C>1BB1F11BFG1BDGHHHFGFGGBAF11BBGBFGB2ABAAA/ABBFGEG110BBDGDFHGB1BABBBG11BBDGG1BG11FBB/BFHHFHHHHEBBBBFFBBBB10BBBBBE?>/F1DGG00?1B/BBBFFHF0110BBG?/?<?<>D21?@@@CF1@>D1?FG?<C<0??<?FD=1=1<FF><<11.<.<<00<=D<CGGD0<AG00::C<<CCGHGC:000;99:FBFGF09;0C;;;C;0;
@M05620:37:000000000-D9766:1:1101:11569:9527 1:N:0:62
ACCACACCTTCTACAATGAGCTGCGTGTGGCTCCCGAGGAGCACCCCGTGCTGCTGACCGAGGCCCCCCTGAACCCCAAGGCCAACCGCGAGAAGATGACCCAGGTGGGTGGCCCGCTACCTCTTCTGGTGGCCGCCTCCCTCCTTCCTGGCCTCCCGGAGCTGCGCCCTTTCTCCCTGGTTCTCTCTTCTGCCGTTTTCCGTAGGACTCTCTTCTCTGACCTGCGTCTCCTTTGGAACTCTGCAGGTTCT
+
CCCCCCCCFFFFGGGGGGGGGGHHGGGEEEHHHGGGGGGGGHHHHGGGFGGGGHHGHHGGGGGGGGGGGGGHHHHGGGGHGHHHHGGGGGDGGGHHG2>FHF/GA<?///?->G.@-<-A/<<G<0=G0=GDGC-C-.CE9/C.C0CBFG/F.0CECF9---90;-@FBFFB:0909;F.B9BB000B0BB0F0-AFFAFF.B9DA0:B90:F0090::0;/;9:-;-9F0FFFF/900:00000:9FFFF
@M05620:37:000000000-D9766:1:1101:6945:9532 1:N:0:62
AGTGCCAGCTCTCAATCGCACAGGGGACCCAGGGCCTGGCCCCTCCATCCAGAAAACCTATGACCTCACCCGCTACCTGGAGCACCAACTCCGCAGCTTGGCTGGGACCTATGTGAGTATCCAGCGTAGGAATCTGGGAGTTGGGGAGGAGTGAGGAGTTGGGGAAAGACAGTCCTAACCGTGGAGGGTTCTGGTAAATGATGGGGTGAGGAGGGGCTCTTTGGCTCCCACCAGTCCCCCTGTCTGGTCTA
+
BBABBFFFAFFFGGGGGGCCEEHGGGGE?FECF2EG2FFGCHEGGGHBHHGHEHHHHGHBGG5GHHHHHHHGGEEGHHHHHHHHGHHHGGFHGG?@EHHHGHHGGGHHGHHHHHHGHBHHHHHHHGEGGGHGHHHHHGHGGHHGGGGGGGGHHEHHHGFGHHGGGFEHHGGGHFHHHGHHGFEGGEFG.9AFGGFGFGGGGGGGGFF??FFFFDB-@BEFFFFBFFF.AFFFFFFFFFFDBFFFFFFFBFB
@M05620:37:000000000-D9766:1:1101:19094:9536 1:N:0:62
ACCACACCTTCTACAATGAGCTGCGTGTGGCTCCCGAGGAGCACCCCGTGCTGCTGACCGAGGCCCCCCTGAACCCCAAGGCCAACCGCGAGAAGATGACCCAGGTGAGTGGCCCGCTACCTCTTCTGGTGGCCGCCTCCCTCCTTCCTGGCCTCCCGGAGCTGCGCCCTTTCTCACTGGTTCTCTCTTCTGCCGTTTTCCGTAGGACTCTCTTCTCTGACCTGAGTCTCCTTTGGAACTCTGCAGGTTCT
+
CCCCCCCDFFFFGGGGGGGGGGHHGGGEHGHHHGGGGGGGGHHHHGGGGGGGHHGHHHHGGGGGGGGGGGGHGHHGGGGHGHHHHGGGGGGGGGHHHHHHHHHHGHHHHFHGGHHGGGGGHHHHHHHHHHHGHHGGGGGHGHHGHGGGGGGGGGGGGGGGGGGGGGFFFFFFFFHHHHFFFFFFFFFFFFFHFFFFFFFHF9FFFDFFFFFFFFFFFFFFFFFFFFFFFFFFFFFFFFFFFFFFFFFFFFF
@M05620:37:000000000-D9766:1:1101:19481:9557 1:N:0:62
AGTGCCAGCTCTCAATCGCACAGGGGACCCAGGGCCTGGCCCCTCCATCCAGAAAACCTATGACCTCACCCGCTACCTGGAGCACCAACTCCGCAGCTTGGCTGAGACATATGTGAGTATGCAACGAAGGAATATGGGGGTAGAGACAGAGTGAAGAGTTGGGGAAAGACAGTACTAACCGTGGCAGGAGCTGGTAAATGATGGGGTGAGGAGGGGCTCTTTGGCTCCCACCCGTCCCCCTGTCTGGAATA
+
AA>ABFFFBFFFGGGGGGGFEEGCEGGGGGHHGGGGGFHHHHGHGGGHHHHHHEGHHGGHHHHHHHHGHHHGGGEGHHHHHHHHFHHHGGHHGGGGGGHHGHGA0BBFFH3GH2FFHH2122211>//?CG<11@>1F/A-..1=1<0>0<>1F0=0<G0=/<A.<C.CC/C00:;0C:C@.C@-/;A..;CF9C0;BFFF099.9.;..999.@-9BEFFFFFF/;....A.99DFF?A-;//9/B///;
@M05620:37:000000000-D9766:1:1101:25642:9559 1:N:0:62
AGTGCCAGCTCTCAATCGCACAGGGGACCCAGGGCCTGGCCCCTCCATCCAGAAAACCTATGACCTCACCCGCTACCTGGAGCACCAACTCCGCAGCTTGGCTGGGACCTATGTGAGTATCCAGCGTAGGAATCTGGGAGTTGGGGAGGAGTGAGGAGTTGGGGAAAGACAGTCCTAACCGTGGAGGGTTCTGGTAAATGATGGGGTGAGGAGGGGCTCTTTGGCTCCCACCAGTCCCCCTGTCTGGTCTA
+
BBBBBFBFBFFFGGGGGGGGGEHHDEGG?ECHFGGEFFHHCHGHGGHH5FGHHHHHHGHHHHFHHHHHHHHGGGGGHHHHHHHHHHHHGHHHGGGGGHHHGHFFEFHHGHHHHHHHH3BFHHHHHGEGGGHHHHHHHHHGGHHHGGGGGGGHHHHHHGHHHHGGGGHHHHHHHHHHHHHGGFGGGGGG;AFGGGFGGGGGGGGGGGFFFFFFFFFFFFFFFFFFFFFFFFFFFFFFFFFFFFFFFFFFFFF
@M05620:37:000000000-D9766:1:1101:7872:9564 1:N:0:62
AGTGCCAGCTCTCAATCGCACAGGGGACCCAGGGCCTGGCCCCTCCATCCAGAAAACCTATGACCTCACCCGCTACCTGGAGCACCAACTCCGCAGCTTGGCTGGGACCTATGTGAGTATCCAGCGTAGGAATCTGGGAGTTGGGGAGGAGTGAGGAGTTGGGGAAAGACAGTCCTAACCGTGGAGGGTTCTGGTAAATGATGGGGTGAGGAGGGGCTCTTTGGCTCCCACCAGTCCCCCTGTCTGGTCTA
+
>AAAAFFFBFFFGFGGGAFCEFGHFEEGGGHHGGGFGFHGCHEHGGGHHHHGHGGHHGGHHEFHHHFHHHHGGGFFHHHFGGG?FHCHFGHHGGCEGFHHGHHFGGHHGHHHGHHHHGHFFHHHHGCEGFHHHHHHHHHGAGHHGGGGGGGHHHHGHEHHFHGGGGHGHHHHGFHHHHGGGDFGGGGG:FGGGGCFFGGFGGGGGGFFFFFFFFFFFDFFFFFFFFFFFFFBFFFFFFFFFFFFFFFFBFB
@M05620:37:000000000-D9766:1:1101:21926:9573 1:N:0:62
AGTGCCAGCTCTCAATCGCACAGGGGACCCAGGGCCTGGCCCCTCCATCCAGAAAACCTATGACCTCACCCGCTACCTGGAGCACCAACTCCGCAGCTTGGCTGGGACCTATGTGAGTATCCAGCGTAGGAATCTGGGAGTTGGGGAGGAGTGAGGAGTTGGGGAAAGACAGTCCTAACCGTGGAGGGTTCTGGTAAATGATGGGGTGAGGAGGGGCTCTTTGGCTCCCACCAGTCCCCCTGTCTGGTCTA
+
>11>AFBFAF@BAFGA1FGGGGFEGCEGG0FHGGEFEA/FGGGHGGGHHHHHHEFHGEGHGHHGHFGGHHHGG/EGHHGHFFHHHHHGGHHHFGGGGHHHGHHGGGHHGHHHHFHGHHHGHHHHHGGGGGHHHHHHHGGFCGHHGGFGGCAGHHHFGGHHHHGGGGHHHHHHHHHHHHHAAFGGFGGGCFGGGGGFGGGGGGGGGGF@FFFFFF@@@@FFFFFFFFFFFFFFFFFFFFFF@FFFFFFFFFF
@M05620:37:000000000-D9766:1:1101:20605:9580 1:N:0:62
GAGGCTGCTTTGGAAGAAACTCATAGATTACTGCAACAGTTCCCCCTGGACCTGGAAAAGTTTCTTGCCTGGCTTACAGAAGCTGAAACAACTGCAGGATGCTACCCGTAAGGAAAGGCTCCTAGAAGACTCCAAGGGAGTAAAAGAGCTGATGAAACAATGGCAAGTAAGTCAGGCATTTCCGCTTTAGCACTCTTGTGGATCCAATTGAACAATTCTCAGCATTTGTACTTGTAACTGACAAGCCAGGG
+
AABBB?FBFFDFCGGGGGGGGGHHHGHHHHHHHHHHFHHEGHHHHGGGHHHHHHHHHHHGFHHHFHFHHHHHHHGHHGHGHHHHHHHHHHHHHHHFGCFGHHFHHHHGEGGHHHHHHHHHHGHHHDGHHHHHHHFGGGHGG0FGHHGHHHHHHHHHHHGHHGHHHHFGHHHHHHGHHHHHHHGGGGGGHHGBDGHHHHHHGHHHHGHHHHHHHHGHHHHHHHHHHHHFGHHGGGGGFGFFEFGFFGGGGGG
@M05620:37:000000000-D9766:1:1101:16377:9580 1:N:0:62
AGTGCCAGCTCTCAATCGCACAGGGGACCCAGGGCCTGGCCCCTCCATCCAGAAAACCTATGACCTCACCCGCTACCTGGAGCACCAACTCCGCAGCTTGGCTGGGACCTATGTGAGTATCCAGCGTAGGAATCTGGGAGTTGGGGAGGAGTGAGGAGTTGGGGAAAGACAGTCCTAACCGTGGAGGGTTCTGGTAAATGATGGGGTGAGGAGGGGCTCTTTGGCTCCCACCAGTCCCCCTGTCTGGTCTA
+
ABA>AFFFBFFFGFGGGGGGGGHFGEEGGGHHFEEFGGHHHHGHGGHHHGHHHGHHHGHHHGHHHGHHHHHGG>EFHGHHFGHHHGEGFHHGEGGGGHHHGHHGGGGHGHHHHHHHHHHHHHHHHGGGGGHHHHHHHGHGGHHHGGFGGGGGHFHHHGHHHGGGGGGHHHHGHHHHHHHHGGGGDGGGEFGGGGFFFGGGGGGGGG9BFFFFFFFFFFFFFFFFFFFFFFFFFFFFFFFFFFFFFFFFFF/
@M05620:37:000000000-D9766:1:1101:12862:9590 1:N:0:62
ACCACACCTTCTACAATGAGCTGCGTGTGGCTCCCGAGGAGCACCCCGTGCTGCTGACCGAGGCCCCCCTGAACCCCAAGGCCAACCGCGAGAAGATGACCCAGGTGAGTGGCCCGCTACCTCTTCTGGTGGCCGCCTCCCTCCTTCCTGGCCTCCCGGAGCTGCGCCCTTTCTCACTGGTTCTCTCTTCTGCCGTTTTCCGTAGGACTCTCTTCTCTGACCTGAGTCTCCTTTGGAACTCTGCAGGTTCT
+
BBBBBABBCFFFGGGGGGGGGGHHGEEAAEHHHGGGEGGGGHHHHGGGEFGGHHHHHHHGGGGGGGGGGGEHHHHGGGGHGHHHHGGGGGGGGGHHHHHHHHEHGHHHHHHGGHHGGGGGHHHHHHHHHHGGHHGGGGGHGHHGHGGGGGGGGGGGGGGGGGGGGGBFBBFFFFFFFFFFFFFFFFFFFFFFFFBDDFFFFFFFFFFFFFFFFFFFFFFFFFFFFFFFFFFFFFFFFFFFFFFFFFFFFFF
@M05620:37:000000000-D9766:1:1101:18556:9590 1:N:0:62
GAGGCTGCTTTGGAAGAAACTCATAGATTACTGCAACAGTTCCCCCTGGACCTGGAAAAGTTTCTTGCCGGACGGAAAGGCTCCTAGAAGACTCCAGGGGGCTAAACGACCGGACAAACTACTCGCAGGCTCCCCAGGAATCTCCGCGCTGGTACCACTATGGCACGAACGTCAGACATTTCAGCATTCGCACTCTTGAGTGTCAAATTACGCACATCTCAGCATTTGTACTTATAACTGAACTGCCGGCG
+
>11AAAFAFFFFGGGG1BGGGGAG3DGHHCGHHH11BFFDGHHHHGGGE0FGHHHHHF0FGHHHFHHHH///A>EE/EH0>1F>BFBF11BFHBBF1F////>G<11?////><//00/<<1?1?<</<.00..>0>F./<<0=G..--=--:0<00://=FG./0..;9-..;.0//;9FGGGG0;C/;-;@@9/;9/////;/;/;///-99@-////9:F/9//;//;/9//9/;FF/9///;/----
@M05620:37:000000000-D9766:1:1101:16410:9593 1:N:0:62
GAGGCTGCTTTGGAAGAAACTCATAGATTACTGCAACAGTTCCCCCTGGACCTGGAAAAGTTTCTTGCCTGGCTTACAGAAGCTGAAACAACTGCCAATGTCCTAAAGGATGATACACGTAAGGCAAGACTCCTCAACGCATCAAAGGGAGTAACAGAGCTGCTGAAACAATGGCAAGTAAGTCAGGCCTATCAGCTTTAGCACTCTTGTGGATCAAATTGAACAATTCTCAGCATTTGTACTTGACCCTG
+
ABAABACBFFDFGGGFFGFGGFGEHHHHHHHHFHHGHHHFHHGHHGEGHGHHHFHHHHHHFHHHHFBGHHHHHGFHHHHHHHHHGHHFHHHHGHHHHGHGB4B444BGFBG334BG3BE120BF3B0/2BBGHH23B2?//<CCDHFG/??C2@222@2F222@@FHHGBF1F1FHFFGF1>GHHHHB.>0<>>1CGHHFFDFGHHF0DGHGG0;:G0<CCBGG0CGHGFCCGFBFFF0C0;BFG0009CC
@M05620:37:000000000-D9766:1:1101:13122:9593 1:N:0:62
AGTGCCAGGCTCTCAATCGCACAGGGGACCCAGGGCCTGGCCCCTCCATCCAGAAAACCTATGACCTCACCCGCTACCTGGAGCACCAACTCCGCAGCTTGGCTGGGATCTATGTGAGTATCCAGCGTAGGAATCTGGGAGTTGGGGAGGAGTGAGGAGTTGGGGAAAGACAGTCCTAACCGTGGAGGGTTCTGGGAAATGATGGGGTGAGGAGGGGCTCCTTGTCTCCCACCAGTCCCCCTGTCTGGTCT
+
A1>AAFF1>1FFGFGGFGFGGEGFFFGCFGEGH00EEFFHFGHGHGEHHHHHHG0BGHGHFGHHGHGGGCCF>>EFGHGHGHGGGGGGHGGHHEG/EEFG0/<B?/?F1?<>>GGDGHHFFHD2B0B//>CBF1G11100??FGFC?C@CCGCGGDGHC/<0C--;ACCGHFHHFHFCHHGG..-9.;-99CFFF/;C9F00CB0EFA;A-AF--;@@>--;F;/;//BFB----9BB/99--99BBF/;;
@M05620:37:000000000-D9766:1:1101:22412:9595 1:N:0:62
ACCACACCTTCTACAATGAGCTGCGTGTGGCTCCCGAGGAGCACCCCGTGCTGCTGACCGAGGCCCCCCTGAACCCCAAGGCCAACCGCGAGAAGATGACCCAGGTGAGTGGCCCGCTACCTCTTCTGGTGGCCGCCTCCCTCCTTCCTGGCCTCCCGGAGCTGCGCCCTTTCTCACTGGTTCTCTCTTCTGCCGTTTTCCGTAGGACTCTCTTCTCTGACCTGAGTCTCCTTTGGAACTCTGCAGGTTCT
+
CCCCCCCCFFFFGGGGGGGGGGHHGGGFHGHHHGGGGGGGGHHHHGGGGGGGHHHHHHHEGGGGGGGGGGGHHHHGGGGHGHHHHGGGGG?DGGHHHHHHHHHHFHHBG=GGGHHGGGGGHHHHHHHHHHHGHHGGGGGHGHHGHGGGGGGGGGGGGGGGGGGGGGFFFFFFFFFFFFFFFFFFFFFFFFFFFFFFFFFFFFFFFFFFFFFFFFFFFFFFFFFF/FFFFFFFFFFFFFFFFFFFFFFFFFF
@M05620:37:000000000-D9766:1:1101:23096:9600 1:N:0:62
AGTGCCAGCTCTCAATCGCACAGGGGACCCAGGGCCTGGCCCCTCCATCCAGAAAACCTATGACCTCACCCGCTACCTGGAGCACCCACTCCGCAGCTTGGCTGGGACCTATGTGAGTATCCAGCGTAGGAATCTGGGCGTTGGGGCGGAGTGCGGAGTTGGGGAAAGACAGTCCTAACCGTGGAGGGTTCTGGTAAATGATGGGGTGAGGAGGGGCTCTTTGGCTCCCACCAGTCCCCCTGTCTGGTCTA
+
>A>3>FFFBFFFG4GFAFFAECHCG2BEAEGHBEEAAFHHFHGFGGGHHHHHFFH2FEHHGHFHHDFGHHHEE/>EHHGG?BGHHH1??GH?/E?E>G3FEHF/EFHH/GGFGGFDHHH1BGGGHGACCGFHFH1FGF/>CGGHCG.<:-;;C0;B9@FGBF@BE9.9FFBFFFFFFFFFBFF?AEF?AFFFFFFBFFFFFBFFFFF?EFFBDFBBBBFFFFBFFBFFFFFFFFFFFFFFBFFFFFFFFFF
@M05620:37:000000000-D9766:1:1101:11801:9600 1:N:0:62
ACCACACCTTCTACAATGAGCTGCGTGTGGCTCCCGAGGAGCACCCCGTGCTGCTGACCGAGGCCCCCCTGAACCCCAAGGCCAACCGCGAGAAGATGACCCAGGTGAGTGGCCCGCTACCTCTTCTGGTGGCCGCCTCCCTCCTTCCTGGCCTCCCGGAGCTGCGCCCTTTCTCACTGGTTCTCTCTTCTGCCGTTTTCCGTAGGACTCTCTTCTCTGACCTGCGTCTCCTTTGGAACTCTGCAGGTTCT
+
BBBABBBBFFFFGGGGFGGFGDHGGEEAE2GHAFF?EGGGGHHHHGGGGGGGHHGHHHHGCGFGGEGGGGGGHFHGGGEHECHHHG/<CG@BCGFFFHHDGFHGAFG1FDGGFHHGGGGGHHGHHHHHGHHGHHGGGGFGAFHGHGGGGGEFGGGGGGC-9AGGGACFFFEFFFFFFFFFBFFFFFFFFFFFFFFFFFFFFFFFFFFFFFEFFFFFFFFBFFFF.@DFDFFFFFFEFFFFFFFFFFAAFFF
@M05620:37:000000000-D9766:1:1101:5903:9605 1:N:0:62
[truncated: 2,729,449 more chars]
