# Supplementary material for: Fast but not furious: a streamlined selection method for genome-edited cells
Source: Life Sci Alliance. 2021 Apr 26;4(6):e202101051. doi: 10.26508/lsa.202101051 (PMC8127327; doi:10.26508/lsa.202101051)
Supplement: Supplementary file 1 [file LSA-2021-01051_Supplemental_Data_1.zip › SANGER and Deep Sequencing/ACTB/63_S63_L001_R1_001.fastq]

@M05620:37:000000000-D9766:1:1101:15819:2155 1:N:0:63
AGTGCCAGCTCTCAATCGCACAGGGGACCCAGGGCCTGGCCCCTCCATCCAGAAAACCTATGACCTCACCCGCTACCTGGAGCACCCACTCCGCAGCTTGGCTGGGACCTATGTGAGTATCCAGCGTAGGAATCTGGGAGTTGGGGAGGAGTGAGGAGTTGGGGAAAGACAGTCCTAACCGTGGAGGGTTCTGGTAAATGATGGGGTGAGGAGGGGCTCTTTGGCTCCCACCAGTCCCCCTGTCTGGTCTA
+
AAAAAFF11CFFGDGGGGGFEEHGG0B0AEGGA0BE/FEH0GGHGG0B1CHGHHHHHAG11FFHHDGHHFCEG>>EGHFFFGHHHH/?EHHFAECE>G<FEHHGGGHHGHGHHHHHHHHHHHHHHGGGGGHFHHHHHG0FGHHGGG.CGFEGHBGHHGFGFHGGC?CGGHHFHHHHHGHGGGGG.EGGEFGGGGCFGGGGFGGGGFB@FFFEFF@@@?FFFFFFFFFFFFFFEFFFFFFF@FFFFFFFFFF
@M05620:37:000000000-D9766:1:1101:15362:2206 1:N:0:63
AGTGCCAGCTCTCAATCGCACAGGGGACCCAGGGCCTGGCCCCTCCATCCAGAAAACCTATGACCTCACCCGCTACCTGGAGCACCAACTCCGCAGCTTGGCTGGGACCTATGTGAGTATCCAGCGTAGGAATCTGGGAGTTGGGGAGGAGTGAGGAGTTGGGGAAAGACAGTACTAACCGTGGAGGGTTCTGGTAAATGATGGGGTGAGGAGGGGCTCTTTGGCTCCCACCAGTCCCCCTGTCTGGTCTA
+
AABBBFFCAFFFGBGGGGGCECGCGCEEAAGHC2222FFCAFEHGGB5FFHHFGFHHGH3FGBEGFHHHHHGG/EEHEHHEGGHFHHEG3BFEEEE/FGH/?GGG?FFFHHHHF2G1BFHHHHGHG?/CFGGFHHHGHGGGHHH/<FCGGDHHHHHGACCGH-;EGHHHHGHH0CGCGHH?CE@GFG-;9FFGGGGGGGGGFGG?.9@EFFFDD-BB;FFFFEFFFFFF.AF?F/BF9EFB./;BFF/:FB
@M05620:37:000000000-D9766:1:1101:14934:2391 1:N:0:63
AGTGCCAGCTCTCAATCGCACAGGGGACCCAGGGCCTGGCCCCTCCATCCAGAAAACCTATGACCTCACCCGCTACCTGGAGCACCAACTCCGCAGCTTGGCTGGGACCTATGTGAGTATCCAGCGTAGGAATCTGGGAGTTGGGGAGGAGTGAGGAGTTGGGGAAAGACAGTCCTAACCGTGGAGGGTTCTGGTAAATGATGGGGTGAGGAGGGGCTCTTTGGCTCCCACCAGTCCCCCTGTCTGGTCTA
+
BBAACFFFCFFFGFGGGFGAGCHCGFEGGGHHDGGGGGHHHGGHGGHHHGHHHHGHHGHHHFGFHFCHHHHGGEEGHHHHFFGHHHHGGGHG>FCGEEFGGGGGGGHHGHHHHHHHHGHHHHHHHGEFGGHHHHHHHHHGGHHHGGFGGGFGHGHHGGHHHHGGGGHHHHHHHHHHHHHHGGGGGGGGEGGGGGFGFFGGGGGGGGDFEFFFFFFFFFFFFFFFFFFFFFFFFFFFFFFFFFFFFFFFFFB
@M05620:37:000000000-D9766:1:1101:14071:2520 1:N:0:63
GAGGCTGCTTTGGAAGAAACTCATAGATTACTGCAACAGTTCCCCCTGGACCTGGAAAAGTTTCTTGCCTGGCTTACAGAAGCTGAAACAACTGCCAATGTCCTACAGGATGCTACCCGTAAGGAAAGGCTCCTAGAAGACTCCAAGGGAGTAAAAGAGCTGATGAAACAATGGCAAGTAAGTCAGGCATTTCCGCTTTAGCACTCTTGTGGATCCAATTGAACAATTCTCAGCATTTGTACTTGTAACTG
+
>3A3>>CAFBB4F4BBFGBGGGHHGFGGHHFHGGBGFGGHHDDBBEEFEBBBGFEF33AFFFGGHHH53BGFGGFEBABGHHB3FDBGBGFHCGHGGHHHHFGGHGHGGGGFEGGEGHGEEGHHHG3BBEGAFGHEHGHHBF2F?GGF?FEEFHHEHEHGBHHHHHFHGHHHHHGFFCF11=FGDGHFHHFFFGDD.<E=0DFH<<DDD=:AH:CGF0CHHHGHHGHF0GBBFGGGGGG0;FBFG;BBGFB
@M05620:37:000000000-D9766:1:1101:13506:2575 1:N:0:63
AGTGCCAGCTCTCAATCGCACAGGGGACCCAGGGCCTGGCCCCTCCATCCAGAAAACCTATGACCTCACCCGCTACCTGGAGCACCAACTCCGCAGCTTGGCTGGGACCTATGTGAGTATCCAGCGTAGGAATCTGGGAGTTGGGGAGGAGTGAGGAGTTGGGGAAAGACAGTCCTAACCGTGGAGGGTTCTGGTAAATGATGGGGTGAGGAGGGGCTCTTTGGCTCCCACCAGTCCCCCTGTCTGGTCTA
+
BCACCFFFCFFFGGGGGGGGGGHHGGGGGGHHGGGGGGHHHHGHGGHHHHHHHGFHHGHHHHHHHHHHHHHGGGGGHHHHGHHHHHHHGHHHFGGGGHHHGHHGGGHHGHHHHHHHHHHHHHHHHGGGGGHHHHHHHHGGGHHHGGGGGGEGHHHHHGHHHHGGGGHHHHHHHHHHHHHHGGEGEEGGAFFGGGCFGFGGGGGGGGFFFFFFFFFFFFFFFFFFFFFFFFFFFFFFFFFFFFFFFFFFFFF
@M05620:37:000000000-D9766:1:1101:19718:2581 1:N:0:63
AGTGCCAGCTCTCAATCGCACAGGGGACCCAGGGCCTGGCCCCTCCATCCAGAAAACCTATGACCTCACCCGCTACCTGGAGCACCAACTCCGCAGCTTGGCTGGGACCTATGTGAGTATCCAGCGTAGGAATCTGGGAGTTGGGGAGGAGTGAGGAGTTGGGGAAAGACAGTCCTAACCGTGGAGGGTTCTGGTAAATGATGGGGTGAGGAGGGGCTCTTTGGCTCCCACCAGTCCCCCTGTCTGGTCTA
+
AAAABFFFAFFFGGGGGGGGGGHHGGGGDECGFAEGGGHHHGGHGGHHHHHHGHHHHGGFHHHHHHHHHHHGGGGGHHHHGHFHHHHHGHHHGGGGEHGHGHHGGGHHGHHHHHHHHHHHHHHHHGFGGGHHHHHHHHGFDGHHGGFGGGGHHHHHFGHHHHGGGGHHBHHHHHHHHHHHGGGGDGGGEGGGGGCFGGGGGGGGGGDFFFFFFFFFFFFFFFFFFFFFFFFFFFFFFFFFFFFFFFFFFFF
@M05620:37:000000000-D9766:1:1101:20596:2593 1:N:0:63
ACTGCCACTTCTAAATCCACCCTGTGATGACTGCCCCAGCGCCCCCTGTACATGTAACAGTTACTTACCTGGCTACCAGAAGCAAAAACCACTCCCCTTGTCCTCAAGGATGCTACCCTTCAGGCCAGGCTCCTCGCCGCCTCCCCGGGAGTCACCGCGCTGCTGAACCAATGTCAAGTCCGTCAGGCCTTTCCGCTTTAGCACTCTTGTGGCTCCCCTTGCCCACTTCTCAGCCTTTGTCCTTGTCCCTG
+
1>>AA11BBB1BABBADBGGBAA0A13D331DBGF0B00A0AAEEG/FADGA22D2DA1FFB2DBD2BBGHHGF@BFFGBFFH10@BFEFHG1>B?E0BBFFGH1BBFHHFHHHBGHH1GH11<FEFFG/BFFHHGG/@CGGGH?/<A->>>0FF1A<ACGG:0;GH/CCGHC0CGFHGHGEGGGGF;;CBFGGFGGGGFGGGBFGGGGFFB9AFFEAFFFF;B/EFBFFFFFFFF/;/;BFFFFF/BBF/
@M05620:37:000000000-D9766:1:1101:19408:2610 1:N:0:63
GAGGCTGCTTTGGAAGAAACTCATAGATTACTGCAACAGTTCCCCCTGGACCTGGAAAAGTTTCTTGCCTGGCTTACAGAAGCTGAAACAACTGCCACTGTCCTACAGGATGCTACCCGTAAGGAAAGGCTCCTAGAAGACTCCAAGGGAGTAAAAGAGCTGATGAAACAATGGCAAGTAAGTCAGGCATTTCCGCTTTAGCACTCTTGTGGATCCAATTGAACAATTCTCAGCATTTGTACTTGTAACTG
+
AABBAAFBFBD4GFAFGGCGGGHHHGGHHHGFHHBGFFHHHBDBFEEEEHFGHHGBA3CGBFHDGHHGFGFHHHHEBFGHHHFHHBBGFGEHHHHHH3GFHBFD4FFGBBGHFHFGFHE?EAG3F3BB0?BFFHH4BFHFF3BF2?G//?E/@FGG>F@FD2<@GFD??CFDDG0?FFF=1==>GDFFC>FFHHADCE.00<DG<CGFG:0CG0<GC0<=GHCGBBCGCF;BFFGGGGG9CF;F990;;;C
@M05620:37:000000000-D9766:1:1101:21585:2659 1:N:0:63
AGTGCCAGCTCTCAATCGCACAGGGGACCCAGGGCCTGGCCCCTCCATCCAGAAAACCTATGACCTCACCCGCTACCTGGAGCACCAACTCCGCAGCTTGGCTGGGACCTATGTGAGTATCCAGCGTAGGAATCTGGGAGTTGGGGAGGAGTGAGGAGTTGGGGAAAGACAGTCCTAACCGTGGAGGGTTCTGGTAAATGATGGGGTGAGGAGGGGCTCTTTGGCTCCCACCAGTCCCCCTGTCTGGTCTA
+
>1>>AD1FAFFDFAG31AFGAEEGEEGGGEHHGGA/FAGAEHGHGGEH1FG1F01BFE0FGHHHEF1FGHHGGE/>GHHEBFG>0?BFE0FFA?CGGGHHGHHGFCGHGHHHHHGHHHGHHHHHG?EFGGHHHHEBGB?FEHFHG?FGGGCGHHHHFGHHFHGGEFHHHHHHHHHHFHHHGGGGGGGGFGGGGGGGGGGGGGGGGGF@FFFFFF?@@@FFFFFFFFFFFFFFFFFFFFFF@FFFFFEBFFB
@M05620:37:000000000-D9766:1:1101:12399:2714 1:N:0:63
GCTGCTGCTTTTGAATCAACTCCTAGATTCCTGCCACAGTTCCCCCGGGCCCTTGAACCGTTTCTTGCCTGGCTTCCAGAAGCTGCAACAACTGCCCCTGTCCTACAGGATGCTCCCCGTCCGGCCAGGCTCCTCGCCGCCTCCCCGGGAGTCACCGAGCTGCTGAACCAATGGCAAGTCCGTCAGGCCTTTCCGCTTTAGCACTCTTGTGGCTCCCATTGCACCCTTCTCAGCATTTGTCCTTGTCCCTG
+
>>>AA1BBCFF11AB3FGAGGF1BADBFDGGHHHH1FBB12DDGHG/EEEGA/0BFHHEEGGBB2D1BFHHHHG>BFFHBBGHBBBGHHFFHBGHHG/GFFHFH>1BBG0BGHH1GFGCG//BCC//?FCGGGHFGCCC@CGGH..-CCGCGHHEGE@CGGHCGHFH/9.;FF/FFFGFB0CFAEGGCAFFGGFBFFFF/FFFFFFFFFFFF-AFFFFFFFEFB/9ABFFF/FFFFFFBFBFFFFF/9;FF
@M05620:37:000000000-D9766:1:1101:19773:2782 1:N:0:63
AGTGCCAGCTCTCAATCGCACAGGGGACCCAGGGCCTGGCTCCTCCATCCAGTAAACATATGTCCTCACCCGCTACCTGGAGCACAAACTCCGGAGCCTGGCTGGGACCTATGTGAGTATGAAACGCAGCAATATGGGAGTTAGGGAGGAGTGAGGAGTTGGGGAAAGCCAGTCGTAACCGTGGAGGGTTCTGGTAAATGATGGGGTGAGGAGGGGCTCTTAGGCTCCCACCAGTCCCCCTGTCTGGTCTA
+
>11>ADF@1CFBGAFGDF1FEEHAFGE000BFFEA//AFG0BFFHHF1A0BB2D2BD111DF2DEDEGHFAFGGE/FGHFFGHEF00FHB1FA/?///BB/F>/</F0/011BBBBGGH12221B?////0@F1>FB@0/?01??F</CA<0<11<1>00=C--<<C./</;0:.;;C:C-.:A...=;.9CFGFFGGB00C0BEFEG?-A/---;==-9///;;BFFABF?9FBF/9EB@AFFBBF//;;
@M05620:37:000000000-D9766:1:1101:18314:2931 1:N:0:63
AGTGCCAGCTCTCAATCGCACAGGGGACCCAGGGCCTGGCCCCTCCATCCAGAAAACCTATGACCTCACCCGCTACCTGGAGCACCAACTCCGCAGCTTGGCTGGGACCTATGTGAGTATCCAGCGTAGGAATCTGGGAGTTGGGGAGGAGTGAGGAGTTGGGGAAAGACAGTCCTAACCGTGGAGGGTTCTGGTAAATGATGGGGTGAGGAGGGGCTCTTTGGCTCCCACCAGTCCCCCTGTCTGGTCTA
+
ABAAAFFFBFFFGGGGFGGFGCHHGGGGGGHHGGGGGGHHGHGHGGHHHHHHHHFHHGHHHHHHHHGHHHHGGEGGHHHHFGHHHHHHGGHHGGEEECGHGGHGGGHHGHHHHHHHHHHHHHHHHGGGGGHHHHHHHHGGGHHHGGGGGGGHHHHHHGHGHHGGGGHHHHHHHHHHHHHHGEEGGGGG.FAFGGFGFGGGGGGGGGFBFFFFFFBBBBFFFFFFFFFFFFFFFFFFFFFFBFFFFFFFFFF
@M05620:37:000000000-D9766:1:1101:17259:2993 1:N:0:63
GAGGCTGCTTTGGAAGAAACTCATAGATTACTGCAACAGTTCCCCCGGGCCCTGGAAGCGTTTCTTGCCTGGCTAACAGAAGCTGGAACAACTGCCCATGTGCTACAGGATGCTACCCGGAAGGACAGGCTCCTCGCCGACTCCGCGGGAGTCACAGCGATGCTGAAACAATGGCAAGTACGTCATGCCTTTCCGCTGTAGCACTCTTGTGGATCCACTTGCCCACTTCTCAGCATTTGTACTTGTCCCAG
+
B@AABAFBFFFFGGFGGGGGGGH5F5F66DFGG54A4F25BDFF2E2AAAECA11BB31AEE0@DD55BBFGHH33BBG3FHH@32?BG2BF3?B313B344B?F?GGFFGGFB4G2FA///</002?//00<@<E/<A/A/EG..>A-<;./;000.:-:..90;900/900C/;0;00;:/;E.;90B;CCB.;.-;9FF/FBBFF/:/./9BB//;FB/9BF.F//99BFFFFBBBB/://;BB/9//
@M05620:37:000000000-D9766:1:1101:21915:3029 1:N:0:63
AGTGCCAGCTCTCAATCGCACAGGGGACCCAGGGCCTGGCCCCTCCATCCAGAAAACCTATGACCTCACCCGCTACCTGGAGCACCAACTCCGCAGCTTGGCTGGGACCTATGTGAGTATCCAGCGTAGGAATCTGGGAGTTGGGGAGGAGTGAGGAGTTGGGGAAAGACAGTCCTAACCGTGGAGGGTTCTGGTAAATGATGGGGTGAGGAGGGGCTCTTTGGCTCCCACCAGTCCCCCTGTCTGGTCTT
+
AAAAAFFFBFFFGGGGGGGCGCHCGGFGEEEHGGGFFFHCAGEGGGEHGFCFF3FGHGGHFHGHHGFCHHGEE>/EHHHHFGHHGHHHGBHFEFEEEBFGGHHGGEGHEHFFGDFGFHHGHDDD2<E<D?B2FG1?GFGG<FFF??FC-AEGCBDCGGCGHF-:C:CGHGCFGCHHFC/::EE?9.C?FFF00F9CFBCF00;0ADDD?F?9A.>-@BEF99/BF/9A9.AA..99B:EDCE9FF9/;9B/
@M05620:37:000000000-D9766:1:1101:21018:3065 1:N:0:63
GAGGCTGCTTTGGAAGAAACTCATAGATTACTGCAACAGTTCCCCCTGGACCTGGAAAAGTTTCTTGCCTGGCTTACAGAAGCTGAAACAACTGCCACTGTCCTACAGGATGCTACCCGTAAGGAAAGGCTCCTAGAAGACTCCAAGGGAGTAAAAGAGCTGCTGAAACAATGGCAAGTAAGTCAGGCATTTCCGCTTTAGCACTCTTGTGGATCCAATTGAACAATTCTCAGCATTTGTACTTGTAACTG
+
ABBCBCFAFFFFGGGGGGGGGGHGHHEHHHHGHHHHHHHFFGDHHGGFHHHHHHHHHFHHFEHHFHGHHHHHHHGFHHHGHHHGGEHHHHEHHHHHH3FGGGHHHHHHGFHHHHHHHHGGGGHEHH3FFGHHFHBEE3BGFGFF2BGFFCCC<FGHHAGHHH2FGGFGFHAGFCHHFFDG1FFGHHHHAHFGHGGGGGGHHGHHFHHHHFGGHHHHC0CGHHFHHGHGGGGGGGGGGGGGGFGGGF00CFF
@M05620:37:000000000-D9766:1:1101:21007:3082 1:N:0:63
GCTGCTTCTTTTGAATCCACTCCTAGATTCCTGCCCCAGTTCCCCCTGTCCCTGTAACCGTTTCGTGCCTGGCTTCCAGAAGCTGCAACAACTGCCCCTGTCCTCCAGGCTGCTCCCCTTCCGGACCGGCTCCTCGCCGCCTCCCCGGGAGTCACCGCGCTGCTGAAACAATGGCAAGTCCGTCAGGCCTTTCCGCTTTAGCACTCTTGTGGATCCCCTTGCCCACTTCTCAGCATTTGTCCTTGTCCCTG
+
>>>AABBBBF3BBABBG1BF1B1B1DBFGHHHHHHHG0B1DDFHHG/BBBGAB1ADFGGEEGHH/B/BFGHHHHB0BFG1>FG111BFH0BFEBFG/?FFG1BD1BFG0/BGF11BFF0FG>/E/<<</>BCE1FECCCCCC/FFACCCG@FGH00C--;CGGFHGGBG/.C0;/:FEFFGGGFGGG/AF/BFGGGFFFBFFFF/9FFF//AFFFF-9BAF/B/9EFFBFFFFBB9BBF/9/9FF9//9B/
@M05620:37:000000000-D9766:1:1101:15631:3084 1:N:0:63
AGTGCCAGCTCTCAATCGCACAGGGGACCCAGGGCCTGGCCCCTCCATCCAGAAAACCTATGACCTCACCCGCTACCTGGAGCACCAACTCCGCAGCTTGGCTGGGACCTATGTGAGTATCCAGCGTAGGAATCTGGGAGTTGGGGAGGAGTGAGGAGTTGGGGAAAGACAGTCCTAACCGTGGAGGGTTCTGGTAAATGATGGGGTGAGGAGGGGCTCTTTGGCTCCCACCAGTCCCCCTGTCTGGTCTA
+
AAAAAFFFAFFFGFGGGGGAE0GGFEGGGGGHGGGGGGHHHHGHGGHHHHGHFHHHHGHGHHGHHHFHHHHFGGGGHHGHHHFFGHFHGHHHGG?EGHHHGHHGGGHHGHFHHHHHHHHHHHHHHGECCGEHHHHHHHHGCHHHGGGGGGGHHHHHHGHHHHGGGGHGHHHHFHHHHGHHGEEGGGGGCFFGGGFBFGGGGGGGGGF@FFFFFF@@@=FFFFFFFFFFFFFBFFFFFFFF@FFFFFFFFFB
@M05620:37:000000000-D9766:1:1101:18331:3091 1:N:0:63
ACTGCACCTTCTAAATCGACCCGTGGATGCCTGCCCAGGAGCCCCCCGTCCTGCTAACCGTTGCCTCCCTGGCTCCCAGGAGCAACAACGACTACACGTGTCCTCTAGGCTGCTCCCCGTCAGGCCCGGTTCCTCGCCGCCTCCCCGGGAGTCACCGCGCTGCTGAAACAATGGCAAGTCCGTCAGGCCTTTCCGCTTTAGCACTCTTGTGGATCCCCTTGCCCACTTCGCAGCCTGTGTCCTTGTGCCTG
+
>A>>ABBBFFBF3BG3BABAAAA0BAABBAFHDGH01BBABB/FEGAAE/FBBBF1FGHGA/BBBBBFFHHC0BBFFHE/>/F?BGGCG/F</<<1B<B?BF1G11<B10BF<G1<FG/?A/<FG//</-<>F<1<C-@CGCAG.;-C@-9;F000.-;AA@.0CBF0:/AFB/-9BA//99EFFFF;-/9BBF-ABFFFF///;BFF99/9/9B9---9;FF//9-99-;:A@-9-;/9/9BFFB/;BB9
@M05620:37:000000000-D9766:1:1101:21023:3101 1:N:0:63
GAGGCTGCTTTGGAAGAAACTCATAGATTACTGCAACAGTTCCCCCTGGACCTGGAAAAGTTTCTTGCCTGGCTTACAGAAGCTGAAACAACTGCCAATGTTCTACAGAATGATACCCGTAAGGAAAGACTCATAGAAGAAAAAAAGAGAAAAAAACAACTGAAGACACAATGGCAAGTAAGACAAACAATTACGCTTTATCACCCTTGTAGAACCAATTGAACAATTATCAGCATTTGTACTTTCAACGG
+
>>A3>>B>C@B@F45B4FBFFGHHHFFGF5BBDB4ABG2DF5DBBBAA22BBFFAB332BBDDDDADB3B31BBB33BBDB33BB33B3B1BFFFC3GBBBBF44B434BB3B4BB3BE>//?33B?03B?B3?BBBBBFF3BG/<?/2@22<0///?/?10<11>>0<0.11<0>><=<=000<//.<.0=;;..;..00;;G/:./:00;;099.C900;CF0F00090009;0;FF;900090;;0.-
@M05620:37:000000000-D9766:1:1101:15296:3196 1:N:0:63
AGTGCCAGCTCTCAATCGCACAGGGGACCCAGGGCCTGGCCCCTCCATCCAGAAAACCTATGACCTCACCCGCTACCTGGAGCACCAACTCCGCAGCTTGGCTGGGACCTATGTGAGTATCCAGCGTAGGAATCTGGGAGTTGGGGAGGAGTGAGGAGTTGGGGAAAGACAGTCCTAACCGTGGAGGGTTCTGGTAAATGATGGGGTGAGGAGGGGCTCTTTGGCTCCCACCAGTCCCCCTGTCTGGTCTA
+
AB>>AFBFAFFFGGGGFFGCEEHCFEEEFECFEEGEFGHCEHGEGGHHHFCGGEGHHGHFHHHHHHHFHFHEGEEFHHHHGGHHHHHGGFHFFGFGGHHHGHHGGGGHGBFHHHHHHHBGHHHHFGGGGGHHHGHFHGGGGHFHGGGGGGEGHHFHFGHHHGCGGGHHHHHHHHHHHHGHGGEGGGGCCAGGGF;FFFGFGFFFGGFFFFFFFFFADDFFFFFFEFFFFFFFFFFFFFFFAEFFFFFFFFB
@M05620:37:000000000-D9766:1:1101:14731:3268 1:N:0:63
AGTGCCAGCTCTCAATCGCACAGGGGACCCAGGGCCTGGCCCCTCCATCCAGAAAACCTATGACCTCACCCGCTACCTGGAGCACCAACTCCGCAGCTTGGCTGGGACCTATGTGAGTATCCAGCGTAGGAATCTGGGAGTTGGGGAGGAGTGAGGAGTTGGGGAAAGACAGTCCTAACCGTGGAGGGTTCTGGTAAATGATGGGGTGAGGAGGGGCTCTTTGGCTCCCACCAGTCCCCCTGTCTGGTCTA
+
BBABBFFFBFFFGGGGGGGGEFHGGGGGGGHHGGGGGGHHHHGHGGFHEHHHHFAFGGHHHHHHHHHHHHHGGGGGHHHHFHHHHHHHGHHHGGGGGCFGFHHGGGHHGHFHHHHHFHHGHHHHHGEFGGHHHHHHHHCGFHHHGGGGGFCGH=GHHGHHHGGGGGEHHHHHHHHHHHHHGGEGAEGGEGGGGGFFGGGGGGGGGGFFFFFFFFFFFFFFFFFFFFFFFFFFFFFFFFFFFFFFFFFFFFF
@M05620:37:000000000-D9766:1:1101:16646:3365 1:N:0:63
AGTGCCAGCTCTCAATCGCACAGGGGACCCAGGGCCTGGCCCCTCCATCCAGAAAACCTATGACCTCACCCGCTACCTGGAGCACCAACTCCGCAGCTTGGCTGGGACCTATGTGAGTATCCAGCGTAGGAATCTGGGAGATGGGGAGGAGTGAGGAGTTGGGGAAAGACAGTCCTAACCGTGGAGGGTTCTGGTAAATGATGGGGTGAGGAGGGGCTCTTTGGCTCCCACCAGTCCCCCTGTCTGGTCTA
+
>AAAA@DFAFCFFEGGG1F1A0AF0AEFEF0AFBEEFEFFGGGGGGEHGG1B10FBFFHCGBAGGGB1BGFEEG@EHFG0FGG?FGFHGGHHGE/EE0FGEHF/?E0FFBGHGHEHHHHHFGHHGG/C@EGHFFHHHHHGCGHHEGEGGGGHHHGHCCGBDFC?CCHGHHHHGHHHHHHGC9AAFGGG9FGGGGFGGGEFFFFGEBB?-FFFBB<?<@EFFFFFFFFAFFFFE:BFBFFA@EFF///;BFB
@M05620:37:000000000-D9766:1:1101:12526:3433 1:N:0:63
GAGGCTGCTTTGGAAGAAACTCACCGATCCCTGAAACAGTTCCCCCAGTGCCCACAAAAGATCCCTTCCTGGCTAACAGAAGCTTAAACAACGGCCAATGTCCTACAGGATGCTACCCGTAAGAAAAGGCTCCTAAACGACTCAAAGGGAGTCACAGAGCAACTGAAACAATGGCAAGTACATCAGAAATTAACGCTTTAGCACTCTTGTGGATACAATTGAACAATTCTCAGCATTTGTACTTGTAACTG
+
BBBBBBFBFFFFGCGGCGGGGFH4BE222AA3B2BA3B2FFDGGHG2E33B53311BF1F1A5B235FHDD3G233BFGGGHHG3@BFG3BG@EE//?GGBGGDBBBG3?BEFG4FGHG/>/B1BFGF//?FF111@1?C</<1??G0<?AD0F11F10<1000>1>1FHA00</C<C<=000=D000;0:0;::ADEGGFFHGFFGGGF0.C00;;;;;0;9;F/0;CFFGF/CBFCF0099FFFB/BBF
@M05620:37:000000000-D9766:1:1101:10623:3509 1:N:0:63
GAGGCTGCTTTGGAAGAAACTCATAGATTACTGCAACAGTTCCCCCTGGACCTGGAAAAGTTTCTTGCCTGGCTTACAGAAGCTGAAACAACTGCCTACACTCTGCTAGCCGTAAGTCCAGGCTGCTAGAAGAGGCGAAGGGAGGAAAATACCTGATTAAACAATCGGAAGGAAGTTTCGCATTTCGGCTTTATCTGGCTTGTATCGCCAATTGAACAGTTTTCATCATTTGTACTTTCAACTGACAAGCA
+
>?AA1ACAF1B1GEABCGFGGGHHHHFHHGHCHHFCGHGGHFBFGGEFHGHHHHHFAAGGBGHHHHHGGHDFFGHEFBGGHHFGHEFGGGAG1B10@1B@01BB@B1111B////02211>B/0B?111BB110/?//>//////?00@111111??11<?GF/?1...>.<0<CC=00<<<CEHHB:;.;/0:0000:C.:.000.;.;A/;0;0:;/000;;0900;;000;;F000;B/9/;/9/-:-
@M05620:37:000000000-D9766:1:1101:22860:3571 1:N:0:63
AGTGCCAGCTCTCAATCGCACAGGAGACCCAGGGCCTCGCCCCTCCATCCAGAAGACCTATGACCTCACCCGCTACCTGGAGCTCCAACTCCGCAGCTTGGCTGGGACCTATGTGAGTATCCAGCGTAGGAATCTGGGAGTTGGGGAGGAGTGAGGAGTTGGGGAAAGACAGTCCTAACCGTGGAGGGTTCTGGTAAATGATGGGGTGAGGAGGGGCTCTTTGGCTCCCACCAGTCCCCCTGTCTGGTCTA
+
AABBBFFFBFFFGGGGGGGGGGHG4FGFGGHFGDGGG2BAEGGHGGHHHHGHFE3BFG3ABFGEHH3@F1FFGEEEHHHHHHH1F@GFHGHHGAEEG3GHGHHF/EGHGHHHEG3GHHHHHHHGHGGGGGHHHGHHHGHGGHHHGGGGGGGHHHGHHGHHHHGGGGHHHHHHHHHHHGHHGGGADEGGGGGGGGGGGGFFFFFGGGFFFFFFFFFF@DFFFFFFBFFFFFFFFFFFFFFFFFFFFFFFFF/
@M05620:37:000000000-D9766:1:1101:16111:3591 1:N:0:63
GAGGCTGCTTTGGAAGAAACTCATAGATTACTGCAACAGTTCCCGCTGGACCTGGAAAAGTTTCTTGGCTGGCTTAAAGAAGCTGAAACAACTGCCAATGTCCTACAGGATGCTACCCGTAAGGAAAGACTCCTAGAAGACTCCAAGGGAGTAAAAGAGCTGCTGAAACAATGGCAAGTAAGTCAGGCATTTCCGCTTTAGCACTCTTGTGGATCCAATTGAACAATTCTCAGCATTTGTACTTGAAAATG
+
A?AA>ACBFBD4G45BAGBGGGHHHBFHHFADGFBGFG2DF55B2AEAEFCFHHGG33BBBFH5DHH33BCEBFF35DFGFG@@G33F3B1BGHHGH3BGF4B4FEBF3BBF2FFDFGE>//F3B3EB3BBB3DFBFGGG232B2BF//???@DFE2?@@2@11??B<?<?1<<??1>>>=11<110>F11<<=.C<.C00=DG0;CCG::EC0</0:;CCG0;0;09;C00;BFFGGG;BC0;000900:
@M05620:37:000000000-D9766:1:1101:21941:3685 1:N:0:63
AGTGCCAGCTCTCAATCGCACAGGGGACCCAGGGCCTGGCCCCTCCATCCAGAAAACCTATGACCTCACCCGCTACCTGGAGCACCAACTCCGCAGCTTGGCTGGGACCTATGTGAGTATCCAGCGTAGGAATCTGGGAGTTGGGGAGGAGTGAGGAGTTGGGGAAAGACAGTCCTAACCGTGGAGGGTTCTGGTAAATGATGGGGTGAGGAGGGGCTCTTTAGCTCCCACCAGTCCCCCTGTCTGGTCTA
+
AA>AAFDFAFCFFGGGFCFGAEFACEGE?FFHGEGGGAG22GGDGGGFFHHBDFBGHGGFHHBGGGC@G1?>E>EEHBGGEFH11GFGE3BFAFEEE3BF?BGGC/?BEGHHH2F2?GGDGFHFBCG?G/FGFHHGGGCCDGGCCCC@-ACF.DD.0.<<GHGGGGE.C//::0GCB0:C9E9-.AD?GGFFGEFFBFBBF0BFGF.9.9.BDDBBB-.;99///99FAFFFFFFFFFFA-A/FBFFF//9
@M05620:37:000000000-D9766:1:1101:11573:3685 1:N:0:63
AGTGCCAGCTCTCAATCGCACAGGGGACCCAGGGCCTGGCCCCTCCATCCAGAAAACCTATGACCTCACCCGCTACCTGGAGCACCCACTCCGCAGCTTGGCTGGGACCTATGAGAGTATCCAGCGTAGGAATCTGGGTGTTGGGGTGGAGTGCGGAGTTGGGGCAAGCCAGTCCTAACCGTGGAGGGTTCTGGCAAATGATGGGGTGAGGAGGGGCTCTTTCGCTCCCACCAGTCCCCCTGTCTGGTCTA
+
>A>>AFFFBFFFG4FFGFGCGCHGGA2AEEGHBBEBCFHGHHGHGGHGHFHHHCFFGFGFFGHHHFGHHHHEE>>EHHFG2FGHHH11?CEBEE?E>FB?EG3/EEFF/FC?G33322?33BB<@////<<@1FFHBF0?>A<F-<.--.</<0----;;CH--.:.;.;/CFG0FG0;ABE.9.9E?9FFFF//9;AFBF/BBEF99:.:99.9-@-9B/F/9:...E.AFE.:/BF?DF.;;FF///B/
@M05620:37:000000000-D9766:1:1101:14442:3694 1:N:0:63
AGTGCCAGCTCTCAATCGCACAGGGGACCCAGGGCCTGGCCCCTCCATCCAGAAAACCTATGACCTCACCCGCTACCTGGAGCACCAACTCCGCAGCTTGGCTGGGACCTATGTGAGTATCCAGCGTAGGAATCTGGGAGTTGGGGAGGAGTGAGGAGTTGGGGAAAGACAGTCCTAACCGTGGAGGGTTCTGGTAAATGATGGGGTGAGGAGGGGCTCTTTGGCTCCCACCAGTCCCCCTGTCTGGTCTA
+
BCCBCFFFCFFFGGGGGGGGGGHHGGGGGGHHGGGGGGHHHHGHGGHHHHHHHHGHHGHHHHHHHHHHHHHGGGGGHHHHHHHHHHHGGGHHGGGGGHHHGHHGGGHHGHHHHHHHHHHHHHHHHGEGGGHHGHHHHHGGGHHHGGGGGGGGHHHHHGHHGHGGGGHHHHHGHHHHHGHGGGEGGFEGCFGGGGFGGGGGGGGGGGFFFFFFDFFFFFFFFFFFFFFFFFFFFFFFFFFFFFFFFFFFFFF
@M05620:37:000000000-D9766:1:1101:20101:3830 1:N:0:63
GAGGCTGCTTTGGAAGAAACTCATAGATTACTGCAACAGTTCCCCCTGGACCTGGAAAAGTTTCTTGCCTGGCTTACAGAAGCTGAAACAACTGCCAATGTTCCACAGGGTGATCCCCTAGGTAACCGGCTCATAACATCCTAACCGAGTGAAACAGCGCAGCAGAAACCATCACGAGACCGACACACCTTTCCGCTTTCGCACTCTTGTGGCTAACCTTACAAACTTCTCCGCTTTTATCCTTGACTCTG
+
BABBBBFBFFFFGGGGGGGGGGHGHHHHHHHHHHHHHHHBGHGHHGGGGGHHHHGGHHFHFHHHHHHHHHHHHHHHHHHHHHHHHHHFHHHHGHHHHHHH44B4B33??1??F@HH2?B/2334B3B//></B4B4B?3B?2DG2B</>//2@@@<GHG//><0?00>00.>11<..<..<--::-/:.=:<:CDAEGF0CE.AB/09CF0.;9FF/;C//;B//;BFFB//...;.;/9B9BBB/B//9/
@M05620:37:000000000-D9766:1:1101:10133:3852 1:N:0:63
GAGGCTGCTTTGGAAGAAACTCATAGATTACTGCAACAGTTCCCCCTGGACCTGGAAAAGTTTCTTGCCTGGCTTACAGAAGCTGAAACAACTGCCAATGTCCTACAGGATGCTACCCGTAAGGAAAGGCTCCTAGAAGACTCCAAGGGAGTAAAAGAGCTGATGAACCCATGGCAAGTAAGTCAGGCATTTCCGCTTTCGCACTCTTGTGGATCCAATTGAACCATTCTCAGCATTTGTACTTGTAACTG
+
AA?AAAFAFFFFG1FGCBFCGCFFEGFHFFHHHHFBGGHFGHHHHGGGHHHFBBEFFF0GHFFGEFDGHHHHHGF1FGHFHHHHH1FGGF/FFGHGHGHGHHFGHHHHHGHHHHFFHH?E@/0B1>BCHEHHGGFHFH11FGHHF1<FFGCE0>22FCHHHHEFHGF1?/?GC0FGHGH1DGHHHHHGEFHHHBFFGGG0<.C:@GGHFCG.0G0C00CGF009.9F0C9;0;/0CGG0;0;CFGFBFBFB
@M05620:37:000000000-D9766:1:1101:19320:3862 1:N:0:63
GAGGCTGCTTTGGAAGCACCTCAGAGATCCCTGCCACAGTGCCCCCAGTCCCTATAACCGTTGCGTACCTGGCTGCCAGCAGCTACAACTACTTCCCCTGTCCTAAAGGATGCTCCCCTTCCGGCCCGGCTCCTCGCCGCCTCCCCGGGAGTCACCGCGCTGCTGAACCCATGTCAAGTCCGTCAGGCCTTTCCGCTTTCGCACTCTTGTGGCTCCCCTTGCCCACTTCTCAGCCTTTGTCCTTGTCCCTG
+
>>AAAAFABBFFFGG1GG1FGGH1BBF111BBFFGBBBBB1BBF/E/ABBG111BBDHFEFG/A/B//BDGHHH/?FFGFGHHB11BFH1@B1@B1BBFFGHHG>BBBF>BBGHGHGGCGGE/EECB<@<<?FHHGGG/ACGGH<<-<CCCEHHGF.;=CGG.;9FGF.9CFB;CFGGFF;AEAEGG/;CFGFFBFFFF/9AB@?FFFFFFB-;FEEFFF-FB9/;ABFFFBF/;B;//9BBFFFF/9;B9
@M05620:37:000000000-D9766:1:1101:18329:3868 1:N:0:63
AGTGCCAGCTCTCAATCGCACAGGGGACCCAGGGCCTGGCCCCTCCATCCAGAAAACCTATGACCTCACCCGCTACCTGGAGCACCAACTCCGCAGCTTGGCTGGGACCTATGTGAGTATCCAGCGTAGGAATCTGGGAGTTGGGGAGGAGTGAGGAGTTGGGGAAAGACAGTCCTAACCGTGGAGGGTTCTGGTAAATGATGGGGTGAGGAGGGGCTCTTTGGCTCCCACCAGTCCCCCTGTCTGGTCTA
+
>3>>ADDFBFFFDFGGGGGGGGFEGGGGGGHHGGGEGEFHHHGHGGHHHHGHEAFHHEHHHHHHHHHEHHHGGGGGHHHHHHHHHHHHGHHHGGGGGHHHGHHGGGHEEHHGHHHGHHHHHHHHHGGDGGGHHHHHHHGFAFFHGGGGGGFGFHHGHG/CDGGGEGHFHHHHHHHHHHHHGDFGGGGGCFFGGGBFFFGBFFFGGGF?EFFFFFBBBBFFFFFFFFFFFFFFFFFFFFFF=FFFFFFFBFB
@M05620:37:000000000-D9766:1:1101:19350:3873 1:N:0:63
GAGGCTGCTTTGGAAGAAACTCATAGATTACTGCAACAGTTCACCCTGGACCTGGAAAAGTTTCTTGCCTGGATTACAGAAGCTGAAACAACTGCCAATGTACGACAGTATGCTACTCGCAAGTAAAGTCGCCTACAAGATCCTAAGTGAGCACAAGATCCTATGACACAATGGCAAGGAAGTCAGTCATGTCGTCTTCAGCACGCCTCTGGATCCAATTGAACAATTCTCAGCATTTGCACTTGGAACTG
+
>333>>BACBBBGBB44BBABAAFED5DF5BDAB44BB2DFDDDBBBBA2BBBBF2332B35BDD5ABBBB1B5B3BBADA3BBB3B3B??1@B3B3B3@@44?BB>>3@44B44B33>//?>BB4444B/></<03?1?11?1??0222111@<0001<11@@12><10/1<1001?/00011111=<1=11.>.<ED<<0D.-<.:./0000;=000:00;;0/0;;000090;;;C0099/;0;;/90
@M05620:37:000000000-D9766:1:1101:23276:3981 1:N:0:63
AGTGCCAGCTCTCAATCGCACAGGGGACCCAGGGCCTGGCCCCTCCATCCAGAAAACCTATGACCTCACCCGCTACCTGGAGCACCAACTCCGCAGCTTGGCTGGGACCTATGTGAGTATCCAGCGTAGGAATCTGGGAGTTGGGGAGGAGTGAGGAGTTGGGGAAAGACAGTCCTAACCGTGGAGGGTTCTGGTAAATGATGGGGTGAGGAGGGGCTCTTTGGCTCCCACCAGTCCCCCTGTCTGGTCTA
+
AABCBFFFCFFFGGGGGGGGGGHGGGGGGGHHGGGGGGHHHHEHGGHHHHHHHHHHHGHGHHHHHHHHHHHGGFGGHHHHFHHHHHGFGHHHGGGGGHHHGHHF/<GGG2BGHHHHHHGHHHHHHGGGGCHHHGHHHHGFGHHHGGGGGGAHHHHHFGFHHHGGGGHGHHHHHHHHHHHHGGGGGGGG:FFGGGGGGGGGGGGGGGFFFF?FFFF-CDFFFFFFFFFFFFFFFFFFFFFFFFFFFFFFFFF
@M05620:37:000000000-D9766:1:1101:14990:4244 1:N:0:63
AGTGCCAGCTCTCAATCGCACAGGGGACCCAGGGCCTGGCCCCTCCATCCAGAAAACCTATGACCTCACCCGCTACCTGGAGCACCAACTCCGCAGCTTGGCTGGGACCTATGTGAGTATCCAGCGTAGGAATCTGGGAGTTGGGGAGGAGTGAGGAGTTGGGGAAAGACAGTCCTAACCGTGGAGGGTTCTGGTAAATGATGGGGTGAGGAGGGGCTCTTTGGCTCCCACCAGTCCCCCTGTCTGGTCTA
+
ABABBFFFBFFFGGGGGGGGGGHGGGGGGGHHGGGGGFHHGHGHGGHHHHHHFHHHHGHHHFFHHHHHHHHGGEEGHHHHGHHHHHHHGHHHAFCEEGFGGHHFGGHHGHHHHH?FHHHHHHHGHGEGG?GHHHHHHHHGGHHHGGEGGGDFHHHCCFGHHHCGEGHHHHHHHHBGHHHHGGEGGEGGCFFGGGFGGGGFGGGGGGFFFFFFFFFAFCFFBFFFFFFFFFFFFFFFFFFF-EBFFFF/BFF
@M05620:37:000000000-D9766:1:1101:20512:4284 1:N:0:63
AGTGCCAGCTCTCAATCGCACAGGGGACCCAGGGCCTGGCCCCTCCATCCAGAAAACCTATGACCTCACCCGCTACCTGGAGCACCAACTCCGCAGCTTGGCTGGGACCTATGTGAGTATCCAGCGTAGGAATCTGGGAGTTGGGGAGGAGTGAGGAGTTGGGGAAAGACAGTCCTAACCGTGGAGGGTTCTGGTAAATGATGGGGTGAGGAGGGGCTCTTTGGCTCCCACCAGTCCCCCTGTCTGGTCTA
+
BCABCFFFCFFFGGGGGGGGGGHGGGGGGGHHGGGGCGHGHHGHGGHHHHHHGHHHHGHHHHHHHHHHHHHGGEGGHHHHHHHHHHHHGGHHGGGGGFGHGHHGGGHHGHHHHHHHHHHHHHHEHGGGGGHHHHHHHHHGGHHHGGGGGGFHHHGHHGHHHHGGGGHHHHHHHHHHHHGHGGGGGGGGEGGGGGGGGGGGGGGGGGFFFFFFFFFFFAFFFFFFFFFFFFFFFFFFFFFFFFFFFFFFFFB
@M05620:37:000000000-D9766:1:1101:12085:4323 1:N:0:63
AGTGCCAGCTCTCAATCGCACAGGGGACCCAGGGCCTGGCCCCTCCATCCAGAAAACCTATGACCTCACCCGCTACCTGGAGCACCAACTCCGCAGCTTGGCTGGGACCAATGAAAGTATCCAGAGTAGGAATCTAGGAGTTGGGGAGGAGTGAGGAGTTGGGGAAAGACAGTCCTAACCGTGGAGGGTTCTGGTAAATGATGGGGTGAGGAGGGGCTCTTTGGCTCCCACCAGTCCCCCTGTCTGGTCTA
+
ABAAAFFCAFFFGGGGGGE2ECGCGGFEEEGHBAFFAFHHFHGHGGHHHGHHFHHHHGHFHHFHHGHHHHHGG>EGHHHHFGGHHHHHGHHHEECEEHGHGGFGGGHHG/?FG33BB3F33?BG<GFHH2FHHHH2@@@FGHHHGGGGGGGHHHHHH.=/DGGGGGHHHHHHHH0CHHHHGEGGGEGGCFGG0;;CFGGGGBF0CGFFFFFFFFFFF;EF/BFFFFFEFBFFF.;BFFFFF.;BFF/9;FB
@M05620:37:000000000-D9766:1:1101:22207:4329 1:N:0:63
AGTGCCAGCTCTCAATCGCACAGGGGACCCAGGGCCTGGCCCCTCCATCCAGAAAACCTATGACCTCACCCGCTACCTGGAGCACCAACTCCGCAGCTTGGCTGGGACCTATGTGAGTATGCAGCGTAGGAATCTGGGAGTTGGGGAGAAGTGAGGAGTTGGGGAAAGACAGTCCTAACCGTGGAGGGTTCTGGTAAATGATGGGGTGAGGAGAGGCTCTTTGGCACCCACCAGTCCCCCAGTCTGGACTA
+
AA>>AFFFAFFFGDGGGGGCGCHCGEEE2EHHEEGGCFHH2FGGGGHHHHHHBGFGHGHHHHBHHGHHHHHGGEEGHHHHBGHHHHFHGHHFAEGFGHEGGHH/?/?BE2B?GHHFHBGD3BBGHGGG//@GGHHHHH0FCGHH/C.C.0>FHGHHG<GHHHGGGGEHFHHFHHHHGHHHGBABEGGGDFGG0CCFGGGGGGGGGGGFFFFFD.;9DEFFFFFFF//;9ADAA9BF9/AA-;/BFFF/.:;
@M05620:37:000000000-D9766:1:1101:21663:4358 1:N:0:63
AGTGCCAGCTCTCAATCGCACAGGGGACCCAGGGCCTGGCCCCTCCATCCAGAAAACCTATGACCTCACCCGCTACCTGGAGCACCAACTCCGCAGCTTGGCTGGGACCTATGTGAGTATCCAGCGTAGGAATCTGGGAGTTGGGGAGGAGTGAGGAGTTGGGGAAAGACAGTCCTAACCGTGGAGGGTTCTGGTAAATGATGGGGTGAGGAGGGGCTCTTTGGCTCCCACCAGTCCCCCTGTCTGGTCTA
+
BAABBFFFBFFFGGGGFFFGGGHAFGGGGGHHGGGGDGHHHHGHGGHHHFGHHHHGHGHHHHGHHHHHHHHGGEGFHHHGFFGHHHHEGHHHEGFGGHHHGGHGGGHHGHHHHHHHHHHHHHHHHGGGGGHHGHHHHGHGGHHGGGGGGGGHHHGHHGHGHHGGGGHHHHHHHHHHHHHHGGGGGGGGCFFGGGGGGGGGGGFGGGFFFFFFFFFFFFFFFFFFFFFFFFFFFFFFFFFDFFFFFFFFFFF
@M05620:37:000000000-D9766:1:1101:16613:4372 1:N:0:63
AGTGCCAGCTCTCAATCGCACAGGGGACCCAGGGCCTGGCCCCTCCATCCAGAAAACCTATGACCTCACCCGCTACCTGGAGCACCAACTCCGCAGCTTGGCTGGGACCTATGTGAGTATCCAGCGTAGGAATCTGGGAGTTGGGGAGGAGTGAGGAGTTGGGGAAAGACAGTCCTAACCGTGGAGGGTTCTGGTAAATGATGGGGTGAGGAGGGGCTCTTTGGCTCCCACCAGTCCCCCTGTCTGGTCTA
+
ABAABFFFBFFFGDGGGGGCGGHFGGGGGGHGFFGGGGHHHHGHGGHHHHHHHHHHHGHHHFHHHGHHHHHGGEFFHHHHFGHHHHHHGHHHEFCGGHGHGGHGGGHHGHHHHHHHHHHHHHHHHGEGGGHHHHHHHHFGGHHHGGGGGGDGHHHHHGHHHHGGGGHHHHHHHHHHHHHHGGFGGGGGEGGGGGGFGGGGGGGGGGDFFFFFFFFFFFFFFFFFFFFFFFFFFFFFFFFFFFFFFFFFFFF
@M05620:37:000000000-D9766:1:1101:22093:4407 1:N:0:63
AGTGCCAGCTCTCAATCGCACAGGGGACCCAGGGCCTGGCCCCTCCATCCAGAAAACCTATGACCTCACCCGCTACCTGGAGCACCAACTCCGCAGCTTGGCTGGGACCTATGTGAGTATCCAGCGTAGGAATCTGGGAGTTGGGGAGGAGTGAGGAGTTGGGGAAAGACAGTCCTAACCGTGGAGGGTTCTGGTAAATGATGGGGTGAGGAGGGGCTCTTTGGCTCCCACCAGTCCCCCTGTCTGGTCTA
+
BCBCCFFFCFFFGGGGGGGGGGHGGGGGGGHHGGGGGGHHHHGHGGHHHHHHHHHHHGHHHHHGHHHHHHHGGGGGHHHHHGGHHHHHGHHHGGGGGHHHGGHGGGHHGHGHHHHHHHHHHHHHHGGGGGHHHHHHHHHGGHHGGGGGGGGHGHHHHGHHHHGGGGHHHHHHHHHHHHHHGGGGGGGGEGGGGGGGGGGGGGGGGGFFFFFFFFFFFFFFFFFFFFFFFFFFFFFFFFFFFFFFFFFFFFB
@M05620:37:000000000-D9766:1:1101:21409:4419 1:N:0:63
AGTGCCAGCTCTCAATCGCACAGGGGACCCAGGGCCTGGCCCCTCCATCCAGAAAACCTATGACCTCACCCGCTACCTGGAGCACCAACTCCGCAGCTTGGCTGGGACCTATGTGAGTATCCAGCGTAGGAATCTGGGAGTTGGGGAGGAGTGAGGAGTTGGGGAAAGACAGTCCTAACCGTGGAGGGTTCTGGTAAATGATGGGGTGAGGAGGGGCTCTTTGGCTCCCACCAGTCCCCCTGTCTGGTCTA
+
AA>AAFFFBFFFBFFGFCGGGGHHEGGGGGHHGGGGGFHHHHGHGGHHHHHHHGGHHG3BGHHHHHHHHHHGGGGGHHHGHHHHHHHHGFH3EEGGGHHHGHHGGGHHGHHHHHHGHHHHHHHHHGGGGGHHHHHHHHHGGHHHGGGGGGGHHHHHHGHHHGGGGGHHHHHHHHHHHHHHGGGGGGGGEGGGGGGGGGGGGGGGGGFFFFFFFFFFFFFFFFFFFFFFFFFFFFFFFFFFFFFFFFFFFFF
@M05620:37:000000000-D9766:1:1101:7065:4461 1:N:0:63
CGTGCCAGCTCTCAATCGCACAGGGGACCCAGGGCCTGGCCCCTCCATCCAGAAAACCTATGACCTCACCCGCTACCTGGAGCACCAACTCCGACACTTGGCTGGGACCTATGTGAGTATCCAGCGTAGGAATCTGGGAGTTGGGGAGGAGTGAGGAGTTGGGGAAAGACAGTCCTAACCGTGGAGGGTGCTGTTAAATGATGGGGTGAGGAGGGGCTCTTGGGCTCGCACCAGTCACCCTGTATGGTCTA
+
33>AAAF@AF@FFFGGGFFFEEFGCAEGGF2GFAEEFFG2FGGCEGFHGHFGGF3FAE3BFB5GFF33FG1EFGCEHFGBFFH1B?GHGGGHG////3?BGGH///B0<0B?G??FGGFGGH2B0><<>?@F?G1GFHGGF0?1A@FG-.C<C00.C<<C0<@-ED.;GHEG<C0CGC/9-:.;;;A-:.;;90=;00CC9900...-.;.BA.;---.;9/;:9B.--;B-AFF//:/9.B////./://
@M05620:37:000000000-D9766:1:1101:7049:4475 1:N:0:63
AGTGCCAGCTCTCAATCGCACAGGGGACCCAGGGCCTGGCCCCTCCATCCAGAAAACCTATGACCTCACCCGCTACCTGGAGCACCAACTCCGCAGCTTGGCTGGGACCTATGTGAGTATCCAGCGTAGGAATCTGGGAGTTGGGGAGGAGTGAGGAGTTGGGGAAAGACAGTCCTAACCGTGGAGGGTTCTGGTAAATGATGGGGTGAGGAGGGGCTCTTTGGCTCCCACCAGTCCCCCTGTCTGGTCTA
+
ABBABFFFCFFFGGGGGGGGGGHHGGGGGGHHGGGGGGGHHHCFGGHHHHHHEHFHHGHFFHFHHHHHHHHGGGGGHHHHHHHGHHHHGHHHGGGCGFHHGHHGGGHHGHGHHHGFFHHHHHGHHGGGDFFDFHHGHH0?EGHFGFCDGDGHHBGF0.GHGFFG.:CGHHEFHHHHBFHHGGGGAEDGGGGGGGFFGGGGGGGGGGFFFFE0AFFFFFFFFFFFFFFFFBFFFFFFFFFFFFFFFFFFFF0
@M05620:37:000000000-D9766:1:1101:13313:4506 1:N:0:63
GAGGCTGCTTTGGAAGAAACTCATAGATTACTGCAACAGTTCCCCCTGGACCTGGAAAAGTTTCTTGCCTGGCTTACAGAAGCTGAAACAACTTCCCATGTCCTACAGGCTGCTACCCCTCCGGCCCGGATCCTCGCAGCCTACAAGAGGGTCACCGCGCAGAAGAACCAATATCAAGTGCATCAGGGCTTTACGCTTTAGCACTCTTGTGTGTAACATTGCGCACTTCTCAGCCTTTTTACTTGTAACTG
+
A?AAAAFAFFFFG1GGGG1GGGHHHHHHHHHHHHHGHHHAFGHHHGGGHHHHFGFEG1EHGHHGHHHHHHHEHFGGHHHHHHHFHHBFGFGH1BBFGFFG@@2F21BB>?0B/1B1FG///?//////>/<>0>B/B</>C0101<100//?0??1.--<---/<//<..</000:0:;00000;0:..:.C009E.9E0;FB9FFF0999/.9;;FF99009:9@9//;F/99/9///9-:9//9//;::
@M05620:37:000000000-D9766:1:1101:18461:4526 1:N:0:63
ACCACACCTTCTACAATGAGCTGCGTGTGGCTCCCGAGGAGCACCCCGTGCTTCTGAACGAGTCCCCCCTGAACCACAAGGCCAAACGCGAGAAGCTGCCCCAGGGGAGTGGCCCGCTACCTCTTCTGGTGTCAGCCTCCCTACTTCCTGGCCTCCCGGAGCTGCGCCCTTTCTCACTGGTTCTCTCTTCTGCCGTTTTCCGTAGGACTCTCTTCTATGACCTGAGTCTCCTTTGTAACTCTGCAGTTTCT
+
1>>AAA>AFCF1FEGD3FDGGGGFEEFG00BFGG000AAA/BGHHGGAA/BF1D1A22BB///BFGFEEEEFHHH0FGHGFHHHHFHGGGGGCAH1111BF?//?/></<??CCCCC-<-01<F1>1>1=<./000</C../0.::C0CC/..CCGE.:99-9:;:@.;;BB00;CFFF/C//BFFBBB/BFFF-;BFEFB-:-:;/;/BBFFB9;//;;//B-9-;;BBBBFFF9B/B;9//:B9/;9B/
@M05620:37:000000000-D9766:1:1101:19073:4555 1:N:0:63
ACCACACGTCCTAACTCGAGCCGCGTTCAGCACCCTCGTATGCCCCCGTCCGCCTGACCAAGACCCCCCTGAACCCCAAGGCCACCCGCGACAAGATGCCCAGTTGAGTGGCCCGCTACCTCTTCTGGTGGCCGCCTCCCTCCTTCCTGGCCTCCCGGCGCTGCGCCCTTTCTCACTGGTTCTCTCTTCTGCCGTTTTCCGTAGGACTCTCTTCTCTAACCTAAGTCTCCTTTGGAACTCTGCAGGTTCTA
+
AAAAAAB3FA2>GGGEFAFEAAAAAA223D5A22B2AFAE33ABB1A0E1100???GHH3?112?11>EEGFB?F/EE///?GF/0?/>B//</<011??CFG1<1?FGDEEFHG?@@DHE0GDBGGHH/?GCCCGDGCEGGDFGGBFGBFAG?9E.9--;B-D??F=;/F/B//9FFF/BFFFFFE/BFFFFBADFEFEF/AA9/FFFFFFBFFFF//;AF/9;BFF/BFFFF/99/;BFBFFFF./;;:
@M05620:37:000000000-D9766:1:1101:24140:4558 1:N:0:63
AGTGCCAGCTCTCAATCGCACAGGGGACCCAGGGCCTGGCTCCTCCATCCAGAAAACCTAGGACCTCACCCGCTACCTGGAGCACCAACTCCGCAGCTTGACTGGGACCTATGTGAGTATCCAGCGTAGGAATCTGGGAGTTGGGGAGGAGTGAGGAGTTGGGGAAAGACAGTACTAACCGTGGAGGGTTCTGGTAAATGATGGGGTGAGGAGGGGCACTTTGGCTCCCACCAGTCCCCCTGTCTGGTCTG
+
>A>AAFF11BFFGFGGGGGGGGHGGA?00BE0A0BA/AFG01BEA0F11ABF1B1FH/EC1B1BFBAFG00EE/>EE1BBFGHFE/BCEGHB?ECE/B1B01BFE/<0EFFFFG2F1BBGFHHFHB?CCA1DG1FGHH0FEFD1/C>AC.>>F<<.<.<<=G-CEGCGF//CGCCF0;:CCCEGAEG?:.CFFGCBBFFGF0CFEBC@AFFBA9=;@-;;9F/;:B9AFFFB-F/;;9;:=-:BFFF/;B/
@M05620:37:000000000-D9766:1:1101:14989:4575 1:N:0:63
GAGGCTGCTTTGGAAGAAACTCATAGATTACTGCAACAGTTCCCCCTGGACCTGGAAAAGTTTCTTGCCTGGCTTACAGAAGCTGAAACAACTGCCAATGTCCTACAGGATGCTACCCGTAAGGAAAGGCTCCTAGAAGACTCCAAGGGAGTAAAAGAGCTGATGAAACAATGGCAAGTAAGTCAGGCATTTCCGCTTTAGCACTCTTGTGGATCCAATTGAACAATTCTCAGCATTTGTACTTGTAACTG
+
AAAB>AFCFBB@GBBBCGCGGGHHHGHHHFBDFH4EFHFGHDDBFFAEEBBBGHFFB32FBDGDFGFBBBAB1BF3BBBFGHBFF33EBB1FFHHGBGGFFBBBFGF@?BBB?G@BBB?//>FBEGHB0?BB/GBBBGGFBB2BBFG/<??C@@@22?<@@2@@FGG<<0???C??<F?1><=><>0>F<><1>CECDA=0=DG0<DDD<:CC0<C0C:;:0CG0G<<0C;0;CBCFGG09;;;B0;C;;B
@M05620:37:000000000-D9766:1:1101:15554:4584 1:N:0:63
AGTGCCAGCTCTCAATCGCACAGGGGACCCAGGGCCTGGCCCCTCCATCCAGAAAACCTATGACCTCACCCGCTACCTGGAGCACCAACTCCGCAGCTTGGCTGGGACCTATGTGAGTATCCAGCGTAGGAATCTGGGAGTTGGGGAGGAGTGAGGAGTTGGGGAAAGACAGTCCTAACCGTGGAGGGTTCTGGTAAATGATGGGGTGAGGAGGGGCTCTTTGGCTCCCACCAGTCCCCCTGTCTGGTCTA
+
ABAAAFFFBFFFGGGGGGGCGCHCGGEEAEHHBEFGAFHHFGGHGGHHHHHHFHFGHGHCGGBGHFHHHHHGG>EGHHHHGGHHHHHHGHFFEFCEEGGHGHHGGGHHGHHHHHFHHHHHHHHHHGEGGGHHHHHHHHFGGHHHGGFGGGEHHHHHHGHBGFGGGGHHHHHHHHHHHGHHGGFGGGGG;FGGGGFGGGGGGGGGGGFFFFFFFFFFFFFFFFFF/FFFFFFFFFFFFFFFFFFFFFFFFFF
@M05620:37:000000000-D9766:1:1101:17065:4606 1:N:0:63
AGTGCCAGCTCTCAATCGCACAGGGGACCCAGGGCCTGGCCCCTCCATCCAGAAAACCTATGACCTCACCCGCTACCTGGAGCACAAACTCCGCAGCTTGGCTGGGACCTATGTGAGTATCCAGCGCAGGAATCTGGGAGTTGGCGAGGAGTGAGGAGTTGGGGAAAGACAGTCCTAACCGTGGAGGGTTCTGGTAAATGATGGGGTGAGGAGGGGCTCTTTCGCACCCACCAGTCCCCCTGTCTGGTCTA
+
AAAAAFF1AFCF1EFGFGEG1AFG0EE00A0B00EEF/G00/ABEGHGBGG11ABE0/BF11DFGHGFHHFEE>>EH1F0FFGEGBGGH1FGGFGE/G1GEH1/EFHH/BFGHH2GH1>1BGFFHG/BCGFHEHBGD<0C?FH11>-@-@E<.DGFH.</0C-:EFE:GHHHHHGGGGBF@EE?CEG-;CGGGF9CBFGGG0BFABB=FFFF--@-@-9;/9/;;-99BAFFFAFBBFAB@-FB///9BF/
@M05620:37:000000000-D9766:1:1101:21362:4614 1:N:0:63
GAGGCTGCTTTGGAAGAAACTCATAGATTACTGCAACAGTTCCCCCTGGACCTGGAAGAGTTTCTTGCCTGGCTTACAGAAGCTGGAACAACTTCCAATGTCCTACAGGATGCTACCCGTAAGGAAAGGCTCCTAGAAGACTCCAAGGGAGTAAAAGAGCTGATGAAACAATGGCAAGTACGTCAGGCATTTCCGCTTTAGCACTCTTGTGGATCCAATTGAACAATTCTCAGCATTTGTACTTGTAACTG
+
AABBABFCFFFFGGGGFGGGGGHHHHHHHHHHHHGHGHHHHHHHHGGGFFGHHHGBF31ADFG5DDFFAFHGGHB3AAGHHGH3B2BFG2FGHBHH3BGHHGHHHEHHFHHHHBFHFHGGGGHBGC3CFGHHEFGGH3FGH3BFGHHA/?CFEGFGFFBGHG22FFHGHHHHHHHHHGHH1.>FFGGHEHH1FHEGDFGHFHFHHHHHHHHGF0;GH:GHHH0GHHGGGGGGGGGGGGGGGEGGG0F0;FC
@M05620:37:000000000-D9766:1:1101:21380:4620 1:N:0:63
GAGGCTGCTTTGGAAGAAACTCATAGATTACTGCAACAGTTCCCCCTGGACCTGGAAAAGTTTCTTGCCTGGCTTACAGAAGCTGAAACAACTGCCAATGTCCTACAGGATGCTACCCGTAAGGAAAGGCTCCTAGAAGACTCCAAGGGAGTAAAAGAGCTGATGAAACAATGGCAAGTAAGTCAGGCATTTCCGCTTTAGCACTCTTGTGGATCCAATTGAACAATTCTCAGCATTTGTACTTGTAACTG
+
BBABBCFBFFFFGGGGAGGGGGHHHHHHHHHHHHHHHHHGHHHHHGGGHHHHHHHGFHHHGHHHHHHHHHHHHHHHHHHHHHHHHHHHHGHHHHGHHGEF@F4FHHHHHHHHHHHHHHGEGGHGHHHHEHHHGHGHGFHHHGHHHHHGGHGGHHHHHFHHHHBGHHHHHHHHHHHHHGGHDHFHHGHHHHHHHHGGGGGHHHHHHHHHHFHGHHHHHHHHHHHHHEHHHHGGGGGGGGGGGGGGGGG0FGF
@M05620:37:000000000-D9766:1:1101:8880:4647 1:N:0:63
AGTGCCAGCTCTCAATCGCACAGGGGACCCCGGGCCTGGCCCCTCCATCCCGAAAACCTATGACCTCCCCCGCTACCTGGAGCACCAACTCCGCAGCTTGTCTTGGAGGTATCTGACTTTCCAGCGGAGGAACCCGGGAGCTCCGGAGGAGTCACCGGGTTGGTGAACACAGTCCAAACCGGGCAGGGTTTTCGGAAATCGTAGTGTTGGGAGTGGCCTTTCGGCCTCCACCAGCTCCTTCGTTGTGTCTT
+
33>AAFFF?FFFFGGGGGGGEGHFGGGGGG2AAEEEFGGFGHG1EEBGAF1A1E0E3B3BFGDFFHH1F11>E>EEH3GFBBG?B?FGEFGHGG/CBBGG0FB2?1?0/?121@221@1?<G1?F</->-.00..<----.;0/:-.;AAAC/900.-999A;..=C0;FF.;/;/9/.;9---;;@;.;99/--..-;/...9./;/..;...9;;./;//.99.9.99BF.../////;.;9.A9.;;/
@M05620:37:000000000-D9766:1:1101:18833:4746 1:N:0:63
AGTGCCAGCTCTCAATCGCACAGGGGACCCAGGGCCTGGCCCCTCCATCCAGAAAACCTATGACCTCACCCGCTACCTGGAGCACCAACTCCGCAGCTTGGCTGGGACCTATGTGAGTATCCAGCGTAGGAATCTGGGAGTTGGGGAGGAGTGAGGAGTTGGGGAAAGACAGTCCTAACCGTGGAGGGTTCTGGTAAATGATGGGGTGAGGAGGGGCTCTTTGGCTCCCACCAGTCCCCCTGTCTGGTCTA
+
AAA3AFFFBFFFG4FGGGGCGCHCGEEEEEHFBBEFGFEHFHGHGGHHHHHHHHHHHGHHHGFHHGHHHHHGG>EGHHHHBGHHHH1FEHHHAFCGEHGHGHHGGGHHGHHHHHHHHHHHHHHHHGGGGGHHHHHHHHFGGHHHGGEGGDCGHFHHGGHHHHGGGGHHHHHHHHHHHHHHGGGGGGGGEGGGGGFFGGGGGGGGGGDBFFFFFFBBBBFFFFFFFFFFFFFFFFFFFFFFBFFFFFFFFFF
@M05620:37:000000000-D9766:1:1101:18363:4792 1:N:0:63
GAGGCTGCTTTGGAAGAAACTCATAGATTACTGCAACAGTTCCCCCTGGACCTGGAAAAGTTTCTTGCCTGGCTTACAGAAGCTGCAACAACTGCCCCTGTCCTCAAGGATGCTCCCCGTCAGGCCCGGCTCCTCGCCGCCTCCCCGGGAGTCACCGCGCTGCTGAACCAATGGCAAGTCCGTCAGGCCTTTCCGCTTTAGCACTCTTGTGGCTCCACTTGCCCACTTCTCAGCATTTGTCCTTGTCCCTG
+
A3AABAFBFFFFGGGGGGFGGCGGHHHGFGGGHHFHHHGDDFGHHGEGE2FGFFEHH32BBFFFFHFHHHHHHHHBGGHFHHHHG3?GHHHHFHHHE1FFHFHHB3BFHBFFHHHHGG/E//>F3?/EEEGGGHBEC@@//?DH<EGGGGCCCHD0C-AGC-;CGHHBGGHHH/CHHGFBFGEFGGG/AFGGGGGGGGG0FFGGFFFFFFFF.9FF/9FFFF9BF.FFFFFFFFBBFFFFBFFFFF//9BB
@M05620:37:000000000-D9766:1:1101:15373:4792 1:N:0:63
AGTGCCAGCTCTCAATCGCACAGGGGACCCAGGGCCTGGCCCCTCCATCCAGAAAACCTATGACCTCACCCGCTACCTGGAGCACCAACTCCGCAGCTTGGCTGCGACCTATGTGAGTATCCAGCGTAGGAATCTGGGAGTTGGGGAGGAGTGAGGAGTTGGGGAAAGACAGTCCTAACCGTGGAGGGTTCTGGTAAATGATGGGGTGAGGAGGGGCTCTTTGGCTCCCACCAGTCCCCCTGTCTGGTCTA
+
ABABBFFCAFFFGGGGGGGFGCHFGGGGAFHHFEGGAFHHAGGHGGHHFHHHEHFHHGHFHHFHHHHHHHHGGEEGHHHHGGGHHHHHGHHHFGGGGBGHGHH///<BD/BFHFHHHH2FG>GGHG<EG<GHHHHHHHHGGFHHGGGGGG.=GHHHHDCGHHGGGGHHHHHHHHGGGGGGGGFGGGGGCFGGGGCGGGGGGFFFFDDFFF?FFFF-;;AFFFFFFFFFFFFFFFFFFFFFFFFFFF/BFFF
@M05620:37:000000000-D9766:1:1101:13723:4843 1:N:0:63
AGTGCCAGCTCTCAATCGCACAGGGGACCCAGGGCCTGGCCCCTCCATCCAGAAAACCTATGACCTCACCCGCTACCTGGAGCACCAACTCCGCAGCTTGGCTGGGACCTATGTGAGTATCCAGCGTAGGAATCTGGGAGTTGGGGAGGAGTGAGGAGTTGGGGAAAGACAGTCCTAACCGTGGAGGGTTCTGGTAAATGATGGGGTGAGGAGGGGCTCTTTGGCTCCCACCAGTCCCCCTGTCTGGTCTA
+
BBBCCFFFCFFFGGGGGGGGGGHHGGGGGGGHGGGGGGHHHHGHGGHHHHGHHHHHHGHHHHHHHHHHHHHGGGGGHHHHHHHHHHGHGHHHGGGGGHHHGHHGGGHHGHHHHHHHHHHHHHHHHGGGGGHHHHHHHHHGGHHHGGGGGGGGHHHHHGHHHHGGGGHGHHHHHHHHHHHHGFEGGGGG:FGGGGFFGGGGGGGGGGFFFFFFFFFFFFFFFFFFFFFFFFFFFFFFFFFFFFFFHFFFFFF
@M05620:37:000000000-D9766:1:1101:11674:4860 1:N:0:63
AGTGCCAGCTCTCAATCGCACAGGGGACCCAGGGCCTGGCCCCTCCATCCAGAAAACCTATGACCTCACCCGCTACCTGGAGCACCAACTCCGCAGCTTGGCTGGGACCTATGTGAGTATCCAGCGTAGGAATCTGGGAGTTGGGGAGGAGTGAGGAGTTGGGGAAAGACAGTCCTAACCGTGGAGGGTTCTGGTAAATGATGGGGTGAGGAGGGGCTCTTTGGCTCCCACCAGTCCCCCTGTCTGGTCTA
+
ABAAAFFFCFFFGDGGGGGGGGHHGGGGGGHHGGGGGGHHHHGHGG2FGHHHHHHHHGHHHHHHHEGHHHHGGEEGHHHHFHHHHHFFGHHHEGCGEHGGGHHGGGHHGHFHHHHHHHHHHHGHHGGDGGEHHHHHHH0FGHHHGGEGG.CGHDHHBEHHHHGGGDHHHHGHHHHHGFHHGGEGDEGGGGGGGGFGGGGGGGGGGGADFFFFDFFFFFFFFFFFFFFFFFFFFFFFFFFFFFFFFFFFFFF
@M05620:37:000000000-D9766:1:1101:7198:5020 1:N:0:63
GAGGCTGCTTTGGAAGAAACTGAGAAACCAGTGACACAGGACCGCACGACCACCTGACCGTAGCCTCCCTGGCTTCCAGAATCTCCCACGCCTTCACCTGTCCTAAAGGATGCTGCCATTCCGGCTGGGGTCCTCGCCTCCTCCTCTGGAGTCACCGGGCTGGTGCACCCATGCCAAGTCGGTCAGGTCTTTCCGCTTTCGCAGTATTGTGGCTTCCTTTGCGACCTCCCCCGGCTCCTTCGTTGTTTCTG
+
AAAAA1CAFFD1FGGGAB1BA1A1B3100A0BB1FGHB0A00B////A//AA/A000B0EB///B@0//B1BBBBGE11@B1B@110BB/??0/B>1BFGG11B>>B<1BB10<1B011BGH0<C//??/??FFGGCG/<<FGF0>1>G1>GF1>FE<<-<C.=;0;GHG.C//:G0C<;.-;E.CB;;;;FFFGGGGGEB.C.;9;BBFFFA9;9;/9;99--999/;-:-@----;;;B-;:FE9-;9/
@M05620:37:000000000-D9766:1:1101:15194:5032 1:N:0:63
AGTGCCAGCTCTCAATCGCACAGGGGACCCAGGGCCTGGCCCCTCCATCCAGAAAACCTATGACCTCACCCGCTACCTGGAGCACCAACTCCGCAGCTTGGCTGGGACCTATGTGAGTATCCAGCGTAGGAATCTGGGAGTTGGGGAGGAGTGAGGAGTTGGGGAAAGACAGTCCTAACCGTGGAGGGTTCTGGTAAATGATGGGGTGAGGAGGGGCTCTTTGGCTCCCACCAGTCCCCCTGTCTGGTCTA
+
ABABBFFFCFFFGGGGGGGGGGHGGGGGGGHHFGGGGGHHHHGHGGHHHHHHHHHHHGHHHHHHHHHHHHHGGGGGHHHHHHHHHHHHGHHHGGGGGHHHGHHGGGHHGHHHHHHHHHHHHHHHHGEGGGHHHHHHHHHGGHHHGGGGGGGGHHHHHGHHHHGGGGHHHHHHHHHHHHHHGGFGGGGGCFGGGGFGGGGGGGGGGGFFFFFFFFFFFFFFFFFFFFFFFFFFFFFFFFFFFFFFFFFFFFF
@M05620:37:000000000-D9766:1:1101:8992:5045 1:N:0:63
GAGGTTGCCGTGGATGAAACTCATAGATTAGGGAAACACTTTGTTGTGGAACTGGATAAGTTTGTTGTTCAGATTATTGAAGTTGAAATATCTGCCAATGGTCCAAAACCATATCAGGTAGAAGAAAACCAAATTAGAGGAGGGCAGTAAAAGAAAACACACTAAAAAAAAGGGGTAAATAAGTAGACCAATAGCAAAAAACTCCCAGAAGAGAGAAACTTAACTAATCAGAAAATTTGCAATCCCCAAGA
+
33>33BBB42>2224BBF5BFGHHF5A6DD45B32A3BBBB33522B22B3BBB3B5533D555BBF2155D5D5555B5FF5DF55B5D5@DFB3BGGB34B333B111?334444344334333B?B//?/3?334300///<//01?221/0000?0//0<1111/<-...-<.<000000000=0/./000;://.:.0;0./0.///./..9//90009009000090//;9;009;/9./.....
@M05620:37:000000000-D9766:1:1101:14861:5054 1:N:0:63
AGTGCCAGCTCTCAATCGCACAGGGGACCCAGGGCCTGGCCCCTCCATCCAGAAAACCTATGACCTCACCCGCTACCTGGAGCACCAACTCCGCAGCTTGGCTGGGACCTATGTGAGTATCCAGCGTAGGAATCTGGGAGTTGGGGAGGAGTGAGGAGTTGGGGAAAGACAGTCCTAACCGTGGAGGGTTCTGGTAAATGATGGGGTGAGGAGGGGCTCTTTGGCTCCCACCAGTCCCCCTGTCTGGTCTA
+
ABAABFFFBFFFGGGFFFGGGGHHGGGGGGHHGEGEGEHHHHGHGGHHHHHHHFGHHGHHHFHHHFFHHHHGGEEGHHHHGHHHFHHHGFHGEGCGGHHHGHHGGGHHGHHHHHHHHHHHHHHHHGCGGGHHHHHHHHHGGHHHGGCDGGGFHHHHHGHHHHGGGGHHHHHHHHHHHHHGGGEGEEGGCCFFFGFGGGGGGGGGGGFFFFFFFFFFFFFFFFFFFFFFFFFFFFFFFFFFFFFFFFFFFFB
@M05620:37:000000000-D9766:1:1101:21470:5065 1:N:0:63
GAGGCTGCTTTGGCAGAAACTCATAGATTACTGCAACAGTTCCCCCTGGACCTGGAAAAGTTTCTTGCCTGGCTTCCAGAAGCTGCCACAACTGCCAATGTCCTCCAGGATGCTCCCCGTCGGGCCCGGCTCCTCGCCTCCTCCACGGGCGTCACCGCGCTGATGAACCCATGGCAAGTCCGTCAGGCCTTTCCGCTTTCGCACTCTTGTAGCTCCCCTTGCCCACTTCTCAGCCTTTGTCCTTGTCCCTG
+
>1>>>>CAFFFFG1FEAGGBGBF3D31DFBFGDB11FGGABDGHHGEF/BFFGFABB10BBDDDFAAFGHHAFBF0FGDF0BBFGC01B0G?1BFBBGGGHBG21BGGFHFFFHFGGG/??/<<EECCCGCGGH0BCC///?GH<F?A---<<.<GCCCGG-:CC0CCC..;9/;90CF0CAEF.EF9AFFGFF.;CFF/;B-@@FFFBF///;F/;-;AFFF//9A/99B/BFB-B//;F/99BFF/B//
@M05620:37:000000000-D9766:1:1101:18574:5133 1:N:0:63
GAGGCTGCTTGGCAATCCACCCGTCGATTCGTGAACCCAGTCCCCCTGGACCTGTAAACGTTTCGTGCCTGGCTAACAGAAGCAGGAACAACTCCCACTGTCCTCCAGGCTGCTACCCTTAAGGCCCGGCTCCTCGCCGCCTCCCCGGGAGTCACCGCGCTGCTGAACCAATGGCAAGTCCGTCAGGCCTTTCCGCTTTAGCACTCTTGTGGCTCCCCTTGCCCACTTCTCAGCATTTGTCCTTGTCCCTG
+
AAAAAAFAFFFAABFBGFGG1AABBEFF2D0BBBCFGF/BBAFGH?/AAFFGGFDDFGHGGC0BBG///D1FEF1B0BFG1@G1B/BBFFHHH1B?G0BFGDHDBBBGHHHHG1FF0B101<FF0F/BCCGGGHHGGGCCCCGHFACGCGCEHHHHFCCGGGAFFGGBE.EFF/;FFGFFFEEGGGGFEGGGGFFFFFFFFFFFFFFFFFFF-FFFFBFFFFFBBFFFFFFFFF/B:;/;BFFFFFF9;FB
@M05620:37:000000000-D9766:1:1101:17637:5157 1:N:0:63
AGTGCCAGCTCTCAATCGCACAGGGGACCCAGGGCCTGGCCCCTCCATCCAGAAAACCTATGACCTCACCCGCTACCTGGAGCACCAACTCCGCAGCTTGGCTGGGACCTATGTGAGTATCCAGCGTAGGAATCTGGGAGTTGGGGAGGAGTGAGGAGTTGGGGAAAGACAGTCCTAACCGTGGAGGGTTCTGGTAAATGATGGGGTGAGGAGGGGCTCTTTGGCTCCCACCAGTCCCCCTGTCTGGTCTA
+
AAAABFFFBFFFGFGGGGGEG?HHGEGGGGHHGEGGGGHHHHGHGGHHHHHHHHGGHGGHHFHHHHEHHHHEEGGFHHFFGGFFGGFHGHHHGGCGGHHHGHHGGGHHGHHHHHHHHGHEHHHHHGGDGGHHGFHHHHFGDGHHGGGGGGGHHHHHHGHHHHGGGGGHHHHHHHHHHHHHGCCDGGGG9CFGGG;FFGGGGGGGGGFFFFFFFFFFFFFFFFFFFFFFFBFDEFFFFFFFFFFFFFFFFBF
@M05620:37:000000000-D9766:1:1101:13330:5192 1:N:0:63
GAGGCTGCCTTGGAAGAACCTCATAGACTACGGGAACAGTTCCTCCTTGACCTGGACAAATGTCTTGCCCCGCTTACTGAAGCTGAAACACCTGCGAATGGTTCGAACCTAAATGAACGTCCAGCATAAGAATCTAAGAGATGAAAAGAAGTGAGGAAACAAGGAAAAACAATCCTAACACTGGAGGGTTCTGGTACCGGATTGGGTGAGGAAAGAATCTTTAGCACGCACCAGCTTCCGCGCTTAGCCGG
+
11>A>1>1BB@B1CBFG1B11A1A3FG13F00A0AE00B12DF2BG011B11100BBE00B1AD2D11BBAEEE?EH1D2BFFB@FFFG0BE000/>/>F11F1//00>CE11B>1110/?/?1F01B11<111221>1<0@1111<0/00?11??F0000/?.0>00>...1>0>00C</<<G/C?C.;.;00;000.--:./;.9..9.0//./;:CFCB00;00----;;--//:/-------9;/--
@M05620:37:000000000-D9766:1:1101:23490:5224 1:N:0:63
AGTGCCAGCTCTCAATCGCACAGGGGACCCAGGGCCTGGCCCCTCCATCCAGAAAACCTATGACCTCACCCGCTACCTGGAGCACCAACTCCGCAGCTTGGCTGGGACCTATGTGAGTATCCAGCGTAGGAATCTGGGAGTTGGGGAGGAGTGAGGAGTTGGGGAAAGACAGTCCTAACCGTGGAGGGTTCTGGTAAATGATGGGGTGAGGAGGGGCTCTTTGGCTCCCACCAGTCCCCCTGTCTGGTCTA
+
BCABCFFFCFFFGGGGGGGGGGHGGGGGAFGHGGGGDGHHAGEHGGHHHHGHFHHHHGHHGHFHHGHHHHHGGEFGHHHHHHHHHHHGGHHFEGFGEHHHGHHGGGHHGHHHHHHHHHHHHHHHHGGGGGHHHHHHHHHGGHHHGGGGGGGHHHHHHGBGHHGGGGHHHHHHHHGHHHHHGDGGGGGGEFGGGGFGGGGGGGGGGGFFFFFFFFFFFFFFFFFFFFFFFFFFFFFFFFFFFFFFFFFFFFF
@M05620:37:000000000-D9766:1:1101:17519:5234 1:N:0:63
AGTGCCAGCTCTCAATCGCACAGGGGACCCAGGGCCTGGCCCCTCCATCCAGAAAACCTATGACCTCACCCGCTACCTGGAGCACCAACTCCGCAGCTTGGCTGGGACCTATGTGAGTATCCAGCGTAGGAATCTGGGAGTTGGGGAGGAGTGAGGAGTTGGGGAAAGACAGTCCTAACCGTGGAGGGTTCTGGTAAATGATGGGGTGAGGAGGGGCTCTTTGGCTCCCACCAGTCCCCCTGTCTGGTCTA
+
BBBBBFFFBFFFGGGGGGGGEGGGEGDGGGHH2EGAFFHHHHGHGGHHHGHHFHHHHGHFHHGHHFGHHHHGEEFGHHFGHGFGHHHHGHHHGFEEGFHHGHGGGGHHGGHHHHHHHHGHHHHHHGGGGGHGHH1GHHHG?0GHGGGGGGGHHGHHHGHFDFCGGGHHHHHHHGHHHHHHGEEGGGGGEFGGGGFGFGGGGFGGGGFFEFFFFFAFFFFFFFFFFFFFFFFFFFFFFFFFFFFFFFFFFFF
@M05620:37:000000000-D9766:1:1101:13936:5268 1:N:0:63
AGGGCCAGCTCTCAATCGCACAGGGGACCCAGGGCCTGGCCCCTCCATCCAGAAAACCTATGACCTCACCCGCTACCTGGAGCACCAACTCCGCAGCTTGGCTGGGACCTATGTGAGTATCCAGCGTAGGAATCTGGGAGTTGGGGAGGAGTGAGGAGTTGGGGAAAGACAGTCCTAACCGTGGAGGGTTCTGGTAAATGATGGGGTGAGGAGGGGCTCTTTGGCTCCCACCAGTCCCCCTGTCTGGTCTA
+
>A3>AAAABFFFEGFBGFGGGGHHEEGGGGHGGGGGGDGHHHGHGGHHHHHHHHHHHGHHHHHHHHHHHHHGGGGGHGGGHHHHHHHHGHHHGGGGGHHHGHHGGGHHGHHHHHHHHHHHHHHHHGCEGGHHHHHHHHHGGHHHGGGGGGGHHHHHHGHHHHGGGGHHHGHHHGHHHHGGGGEGGGGG:FGGGG;FGGGGGFGGGFFBFFFFFFBBBBFFFFFFFFFFFFFFFFFFFFFFBFFFFFFFFFF
@M05620:37:000000000-D9766:1:1101:15308:5350 1:N:0:63
GAGGCTGCTTTGGAAGAAACTGACAAGCCAGGGAAAAAAGATCGGAAGGGCACAGGCATGAACGCCAACCACGAAATCGAATCTCACATACCGGCTAATGCTTGGAAAAAAAAAGAATGTCCAGCATCAGAATCTAAGGGATGAAACGATGTGAGGGAACAAGGCCCACCCAGCCTAACAGTGGCGGGTAATGACAAATGATGGGCTGAGGCAAGAATCTTTACCACCCCCCAGTCTCCCTGTCTAACACT
+
A3ABBAFAFFFFFGGGGGGGFGG4GBBF2F4BE22BBE2223B2BB1B11B1122A113BB5511>101BBEA@111B?1F3EE443B43BBE/>//BBF4BGC/BGHE0>@@///011<111<?01111?1>>111100.<<1110....<0==.....///.....:.:...9;//;/9;9;.;----/;9//9/99//9B/..9;.A.:..../9;/;/////999-;9-99///9/./9;///////
@M05620:37:000000000-D9766:1:1101:12265:5435 1:N:0:63
CCTGCTGCTTGTTAATCAACTCATAGATTCCTGCCCCAGTTCCCCCTGTCCCTGTAACCGTTTCTTGCCTGGCTACCAGAAGCTGCAACAACTGCCCATGTCCTACAGGATGCTCCCCGTCCGGCCCGGCTCCTCGCCGCCTCCACGGGAGTCACCGCGCTGCTGAACCAATGGCAAGTCCGTCAGGCCTTTCCGCTTTAGCACTCTTGTGGCTCCCCTTGCCCACTTCTCAGCATTTGTCCTTGTCCCTG
+
1>>>A11BBD1B1BBBF3BF3B1D3DAFFGFGHHHHG0B1ADFGHG0BBBF1B1BDFHHGEGFF2D1BFGHGHG1BBFG0BFG1BBBGG0>?@0BFEBBFGHHH2BBGH0BGHHFHGG/E//>E></>BBCGGHHGCG/<CGGH0?.@CGCEFHDH?-<CGG.GHHH/C.CHH/GHGGF0;CEFGGG;.FGGGGGGGGG0FGGFFFFFFFFF-;FF?99FF/9/99F/FFFFFF/BFB/:/FFFFF/9;B9
@M05620:37:000000000-D9766:1:1101:8025:5448 1:N:0:63
AGTGCCAGCTCTCAATCGCACAGGGGACCCAGGGCCTGGCCCCTCCATCCAGAAAACCTATGACCTCACCCGCTACCTGGAGCACCAACTCCGCAGCTTGGCTGGGACCTATGTGAGTATCCAGCGTAGGAATCTGGGAGTTGGGGAGGAGTGAGGAGTTGGGGAAAGACAGTCCTAACCGTGGAGGGTTCTGGTAAATGATGGGGTGAGGAGGGGCTCTTTGGCTCCCACCAGTCCCCCTGTCTGGTCTA
+
BABBCFFFCFFFGGGGGGGGGGHHGGGGGGHHGGGGGGHHHHGHGGHHHHHHHHHHHGHHHHHHHHHHHHHGGGGGHHHGHGHGHHHHGHHHGGGGGGHHGFG/?EFHGBHHHHHFHHGHHHHHHGGGGDHDHHHGHHHGGHHHGGGGGFGHHHHGHDGHHHGGGGHHHHHHGHHHGHGHGGFGGGGG9CFFGG;CFFBFF9CFGGFFFFFFFFFCD;EFFFFFF:FFFFFDFFFFFFFDAEFFFFFFBF9
@M05620:37:000000000-D9766:1:1101:9940:5477 1:N:0:63
AGGGCCAGCTCTCAAGCGCACAGGGGACCCAGGGCCTGGCCCCTCCATCCAGAAAACCTATGACCTCACCCGCTACCTGGAGCACCAACTCCGCAGCTTGGCTGGGACCTATGTGAGTATCCAGCGTAGGAATCTGGGAGTTGGGGAGGAGTGAGGAGTTGGGGAAAGACAGTCCTAACCGTGGAGGGTTCTGGTAAATGATGGGGTGAGGAGGGGCTCTTTGGCTCCCACCAGTCCCCCTGTCTGGTCTA
+
>11>AA1AAFC@A1F111AEEEFGAAFGEAGFFG?/FAFCFHGHGGFH1BFBF01BGEBGHHFHGHGHHHHGGGEEHHHEFHHECGGHGEFHGFGG<BFHGHHGGGHHGFHHHHHHHHHHHHHHHGGGGGHHFHEGHHCCAGHH?CCCCACGHDGHHGHHFE-ACFHHFHHHHHHGGBGGGGGG?EGGEGGGGGGGGGGGGGGFFFB@FFFF?B@@<-ABFFFFFFFFFFFFFFFFFFFF@FFFFFFFFFB
@M05620:37:000000000-D9766:1:1101:24607:5492 1:N:0:63
AGTGCCAGCTCTCAATCGCACAGGGGACCCAGGGCCTGGCCCCTCCATCCAGAAAACCTATGACCTCACCCGCTACCTGGAGCACCAACTCCGCAGCTTGGCTGGGACCTATGTGAGTATCCAGCGTAGGAATCTGGGAGTTGGGGAGGAGTGAGGAGTTGGGGAAAGACAGTCCTAACCGTGGAGGGTTCTGGTAAATGATGGGGTGAGTAGGGGCTCTTTGGCTCCCACCAGTCCCCCTGTCTGGTCTA
+
AAAAAFFFCFFFGGGGGGGCFEGDFFEGFGHHFFGGFGGGEGGHGGHHFFHHHGHEHGHHHHGHHHHHHHHGGFGGHHHHGGHGHHHHGGHHEEEGGHHHGGHGGGHHGEHHHH3FGHHHHHHH2CCEGGHHHHH1FGFFEHHGGGGGGGGHHHHHHGHHHHGGGGHHGHHHGHHHGHHHGCEFGGGG;FFGGGFGGGGGGGGGGGFFFFFFFFFFFFFFFFEFFF/EFFFFFFFFFFFFFEFFFFEFFFF
@M05620:37:000000000-D9766:1:1101:12316:5495 1:N:0:63
AGTGCCAGCTCTCAATCGCACAGGGGACCCAGGGCCTGGCCCCTCCATCCAGAAAACCTATGACCTCACCCGCTACCTGGAGCACCAACTCCGCAGCTTGGCTGGGACCTATGTGAGTATCCAGCGTAGGAATCTGGGAGTTGGGGAGGAGTGAGGAGTTGGGGAAAGACAGTCCTAACCGTGGAGGGTTCTGGTAAATGATGGGGTGAGGAGGGGCTCTTTGGCTCCCACCAGTCCCCCTGTCTGGTCTA
+
BABCBFFFCFFFGGGGGGGGGGHHGGGGGGHHGGGGGGHHHHGHGGHHHHHHHHHHHGHHHHHHHHHHHHHGGFGGHHHHGHHHHHHHGHHHGGGGGHHHGHHGGGHHGHHHHHHHHHHHHHHHHGEGGGHHHHHHHHHGGHGHGGGGGGGHHHHHGGGHHHGGGGHHHHHHHHHHHGHHGGEGGGGGCFGGGG;FFFGGGFGGGGFFFFFFFFFFFFFFFFFFFFFFFFFFFFFFFFFFAFFFFFFFFF/
@M05620:37:000000000-D9766:1:1101:11069:5522 1:N:0:63
AGTGCCAGCTCTCAATCGCACAGGGGACCCAGGGCCTGGCCCCTCCATCCAGAAAACCTATGACCTCACCCGCTACCTGGAGCACCCACTCCGCAGCTTGGCTGGGACCTATGTGAGTATCCAGCGTAGGAATCTGGGAGTTGGGGAGGAGTGAGGAGTTGGGGAAAGACAGTCCTAACCGTGGAGGGTTCTGGTAAATGATGGGGTGAGGAGGGGCTCTTTGGCTCCCACCAGTCCCCCTGTCTGGTCTA
+
AAABBFFFAFFFGFGGGGGGGGHGE2BAAFHHABEABFFHCHAF?EFBFFGHHHHHH?HHDGHHHDFFHHCFG>>EGH@BBBGGHH11?BG2/E/E>FBBEHHGGGHHGHHHHHHHHHHHHHFGHGE/DGHHHHHHHH0FGHHHGG.AD<<CH0GGCGHHHHGGEACGFH/CHHHHFGHGGGGGEEGGEFGGGGCFGGGGGGGGGFDDFFFFFFFFFFFFFFFFFFFFFFFFFFFFFFFFFFFFFFFFFFF
@M05620:37:000000000-D9766:1:1101:20822:5544 1:N:0:63
GAGGCTGCTGTGGACGAAACTCATAGATTACTGAAACAGTTTCCCCTAGACCTGGAAAAGTTTGTTGAGTGGCTTACAGAAGTTGAAACACCTGCCAATGATCCTACAAAATAAAACCCGGACAGAACAGCTCATAGAGAACAACAAAAGAGAAAACAAGAAAATGAACAAAAGGCAAGAAAATCATGAATTTCCGCTTTAGCACTCTTAAGAAACAAATGTAACAATTCTAACAATTTGAACTGAAAACG
+
>3>>3>B3B4B4B4422A2ABBBGH5DDD535D5333B2DDAAA32B2235BBB2B33233BD5B2B53DBB1BB3BA@DB@5DD55B3B1BBB113BB3@B@B4BB33B1333333?/>/////33033?111?121111100?/?000/00@100//000?011111?000<<.<<.00</0/000=00000<.<.:.00:;:0:0000;;0//:.=000090009;00000/;;;0000:;00090/-
@M05620:37:000000000-D9766:1:1101:21269:5560 1:N:0:63
AGTGCCAGCTCTCAATCGCACAGGGGACCCAGGGCCTGGCCCCTCCATCCAGAAAACCTATGACCTCACCCGCTACCTGGAGCACCAACTCCGCAGCTTGGCTGGGACCTATGTGAGTATCCAGCGTAGGAATCTGGGAGTTGGGGAGGAGTGAGGAGTTGGGGAAAGACAGTCCTAACCGTGGAGGGTTCTGGTAAATGATGGGGTGAGGAGGGGCTCTTTGGCTCCCACCAGTCCCCCTGTCTGGTCTA
+
ABCCCFFFCFFFGGGGGGGGGGHGGGGGGGHHGGGGGGHHHHGHGGHHHGGHFHHHHGHHHHHHHHHHHHHGGFGGHHHHFGHHHHHGGHHHGGGGGGHHGHHGGGHHGHHHHHHHHGHHHHHHHGGGGGHHHHHHHHHGGHHHGGGGGGGHHHHHHGHHHHGGGGHHHHHHHHHHHHGHGEEGGGGG;FFGGGFGGGGGGGGGGGFFFFFFFFFFFFFFFFFFFFFFFFFFFFFFFFFDFFF/BFFFFFF
@M05620:37:000000000-D9766:1:1101:12383:5562 1:N:0:63
GAGGCTGCTTTGGAAGAAACTCATAGACTAAGGCAACAGTTCCCCCTGGAACTGGACAAGTGTCTTGACCGGCGGAATGGAGCATAAACGACGACGAGTGGTTAAAACATATGAGAGTATAAAGCGAAGGAATCTAGGAACCGGCGAGGAATGAGGAGTTGGGAAAAAACAGAACTAACCGTAGAGGGTTCAGCTAAATGATGCACTGAAGAGACAAACTTTCGCAATCACCAACCCCCCAATCTCATCCG
+
>1>1>>B11B3BEBBB1AB1A1A3BA113B11B0A00BBD2A21BB/B/B1B1A0A0A00A1BA2B12B1/A//>>//BB10F/@11@1/?>////</??/B/1<>1B?1<?>21111212@2G</?>>/?01<1111110.<<--;@--/0:C0/0;//09-././.;:;B/;/CF0F.-;---/-9-;-/9/9;9B/9B/99/9F/9///;99---;///9-9---//:-9----:----;:BB///9-
@M05620:37:000000000-D9766:1:1101:10770:5569 1:N:0:63
GAGGCTGCTTTGGAAGAAACTCATAGATTACTGCAACAGTTCACCCTGGACCTGGAAAAGTTTCTTGCCTTGCTTACAGAAGCTGAAACAACTGCCAATGTCCTACAGGATGCTACCCGTAAGGAAAGGCTCCTAGAAGACTCCAAGGGAGTAAAAGAGCTGATGAAACAATGGCAAGTAAGTCAGGCATTTCGCCTTCAGCACCCTTGTGGATCCAATTGAACAATTCTCAGCATTTGCACTTGAAACTG
+
AAA?>ACAF@D4FBBFFEBFGGHHFGGHHFBEFHBBGFBFHD5DBGBCAFBFHGFBA32FBDGDFEFBAF5B3DD5BBFFGBBBF33FBB1FGGGHEFG3F4BBBGG33B3@2BBB2BE1/?G3?FG?0??B?F?BBFFF3?33BBB/??</2B?32?@@22@@>>F><2/1??<?1F11?1@1<10>><1>>0.>><0<0==<.<<</=0::0;=0:=:::0C0C;<;G<009CFGGG09C:=:0;;;;;
@M05620:37:000000000-D9766:1:1101:11464:5636 1:N:0:63
GAGGGTGCTCTGGAAGAAACTCATAGATTACTGCAACAGTTCCCACTGGACCTGGAAAAGTTTCTTGCATTGCTTAACGAAGCTGAAACAACTGCCAATGATGAAACGGCTCCTAGACGATACCAAGGAAGGAAAAAAGAGGATGAAACAATGGAAAAAAATCAAGGAAATACGGCTTAACAACTCTCGGGGATCCAATTGAACACTTGAAAAAAGTGGCAACGGAAACTGACAATCAGGAAACTAAAGAT
+
>3A>3>AAB5B4B54A4F4FGGHHHCFGHDB5DB44AG2DF5AB32B3232BBFABA32B3DD5DDD535DB5DD555BAAB0BB33@BB1BFFFF3GBB3444BB31>>/113343B??//>33B0/??0/03300/?/0/0@111110/111<110<>-<1>1>1<00<11.<--</0=00<:000..:--:;/00;0:;0;;90000000:9:00;.90.--..-:;/;/;B////9/.9//;;9/9/
@M05620:37:000000000-D9766:1:1101:9137:5648 1:N:0:63
GAGGCTGCTTTGGAAGAAACTCATAGATTACTGCAACAGTTCCCCCTGGACCTGGAAAAGTTTCTTGCCTGGCTTACAGAAGCTGAAACAACTTCCCCTGTCCTACAGGCTGCTACCCGTCAGGAACGGCTCCTAGCAGCCTCCAAGGGAGTCACAGCGCTGCTGAACCCATGTCAAGTACGTCAGGCCTTTCCGCTTTAGCACTCTTGTGGCTACCCTTGCCCCCTTCTCAGCATTTGTCCTTGTAACTG
+
A>1>AAFAFFFFGGGG1AGFGFGGGFGGG1FHHHE1GFFADFGHHGCGHBGFGHHFHHFHGHFHFGFFHHHHGGG1FGHDGFHGG1F1GCGE11BFFFFFHHFH@1BGH/BGFHEGFHCA//?FG00?E/>E/C11B1<0<C0FB1@/<?/?<F1@B/>@/>/>GHG1<.FGH11FGHD00C/CEGG/<CHEGH?FGGECGHHHCHHHGFFG.C0=CFFG/9;0.9-:;CFFGE0F9;/99BFFF/9//B9
@M05620:37:000000000-D9766:1:1101:7309:5668 1:N:0:63
AGTGCCAGCTCTCAATCGCACAGGGGACCCAGGGCCTGGCCCCTCAATCCAGAAAACCTATGACCTCACCCGCGACCTGGAGCACCTACTCCGCAGCTTGGCTGGGACCTATGTGAGTATCCAGCGTAGGAATCTGGGAGTTGGGGAGGAGTGAGGAGTTGGGGAAAGACAGTCCTAACCGTGGAGGGTTCTGGTAAATGATGGGGTGAGGAGGGGCTCTTTGGCTCCCACCAGTCCCCCTGTCTGGTCTA
+
>A>>AF@FBCCDBBGFGFC2E2B4A22ABB2ABABBFEAAE2EF113DAABBGBG2ABFFB3D5F5B3?F1>0>>>/??FBEGFHA3BFFHF??>E/BBGD2GFFFFFDHHFHDGDFGHHHGHHHGEDDFGHHGHHHH0FEHHHGG.AD.<CG0DGCEGFHHGGEAHG/:;CFFGGGGGGGDECDEGG;CFFFG;BFFFFBBFFFFD@EFFBDFFFF;EFFFFFFFFFFFFFFFFEFFFFFFFFFFFFFFB
@M05620:37:000000000-D9766:1:1101:17532:5689 1:N:0:63
AGTGCCAGCTCTCAATCGCACAGGGGACCCAGGGCCTGGCCCCTCCATCCAGAAAACCTATGACCTCACCCGCTACCTGGAGCACCAACTCCGCAGCTTGGCTGGGACCTATGTGAGTATCCAGCGTAGGAATCTGGGAGTTGGGGAGGAGTGAGGAGTTGGGGAAAGACAGTCCTAACCGTGGAGGGTTCTGGTAAATGATGGGGTGAGGAGGGGCTCTTTGGCTCCCACCAGTCCCCCTGTCTGGTCTA
+
AABABFFFCFFFGGFGGFGGGGHHFGGGGGHHGGGGFFHHHHGHGGHHFGHHHHHHHGHHHHHHHHGHHGHGGGGGHHHHHHHHHHHHGHHHGGGGGHHBEHHGGGHHGHHHHHHHHGHHHHHHHGEGGGHHHHHHHHHGGHHHGGGGGGGHHHHHHGGHHHGGGGHHHHHHHHHHHHHHGGGGGGGGAFFGGGCFGGGGGFGGGGFFFFFFFFFFFFFFFFFFFFFFFFFFFFFFFFFFFFFFFFFFFFB
@M05620:37:000000000-D9766:1:1101:7670:5691 1:N:0:63
ACCACACCTTCTACAATGAGCTGCGTGCGGCGCCCGAGGAGCACCCCGTGCTGCTGACTGAGGCCCCCCCGAACCCCCAGGCCAACCGCGCGAAGATGCCCAGGGGAGCGGCCCCCCATCCCTTTTGGGGGGCGCCCTCCCCCCTTCCTGGCTCCCCGGGCCTCGCCCCTTTCTCCTTGGTTCCTTTTTCGCCCTTTTTCGGGAGGCACCCTTTTTTGGCCCTGGTTCCCCTTGGGAAACTGGAGGTTTTT
+
>AAABAB3CCFFGGGGGG5FGGHGEEEA2AA2EAAE0AAA1BA1BE>>1BEF333BBF3BF31??E/>>/////<<//><FHGH/CAA/>>A-@A.DD00C<.<.-.-.@-:;B----/:..99;00;.-@->---9-.;.99-B?9/9//;./9A.;@---...--9-99///////;/9./////;//9...-:9F/:--.---..9.9.9;//-;;/9..9./;9//.;F.B.;/./////.9.;/.;
@M05620:37:000000000-D9766:1:1101:11048:5723 1:N:0:63
AGTGCCAGCTCTCAATCGCACAGGGGACCCAGGGCCTGGCCCCTCCATCCAGAAAACCTATGACCTCACCCGCTACCTGGAGCACCAACTCCGCAGCTTGGCTGGGACCTATGTGAGTATCCAGCGTAGGAATCTGGGAGTTGGGGAGGAGTGAGGAGTTGGGGAAAGACAGTCCTAACCGTGGAGGGTTCTGGTAAATGATGGGGTGAGGAGGGGCTCTTTGGCTCCCACCAGTCCCCCTGTCTGGTCTA
+
ABAABFBFBFFFGGGGGGGGGGHHGGGGGGHHGGGGGGHHHHGHGGHHHHHHGHHHHGHHHHHHHHHHHHHGGGGGHHHHGHHHHHHHGHHHGGGGGHHHGHHGGGHHGHHHHHHHHHHHHHHHHGGFGGHHHHHHHHFGGHHHGGFGGDEGHHHHHGHHHHGGGGHHHHHHHHHHHHHHGGFGEFGGEGGGGGCFGGGGGGGGGGFFFFFFFFFFFFFFFFFFFFFFFFFFFFFFFFFFFFFFFFFFFF/
@M05620:37:000000000-D9766:1:1101:22636:5760 1:N:0:63
AGTGCCAGCTCTCAATCGCACAGGGGACCCAGGGCCTGGCCCCTCCATCCAGAAAACCTATGACCTCACCCGCTACCTGGAGCACCAACTCCGCAGCTTGGCTGGGACCTATGTGAGTATCCAGCGTAGGAATCTGGGAGTTGGGGAGGAGTGAGGAGTTGGGGAAAGACAGTCCTAACCGTGGAGGGTTCTGGTAAATGATGGGGTGAGGAGGGGCTCTTTGGCTCCCACCAGTCCCCCTGTCTGGTCTA
+
>A>>>DDFBFFFGDGGGGGAEGHGGCEEFEGF2BFEFGHHHHGHGGHHHHHGFHHHHGHHHGGHHHHHHHHGGEEGHFGG2BFEHH1??GHEEEEGEHGHEHHGGGHHGHHHHHHHHHHHHHHHHGGDGGHHHHHHHHAFGHHGGG.>D.CGHFGG<EGFHHGGE.CHFGFGHHGHHHHGGGEGDEGGCFFGFGCFGGGGGGFGGGABEFF/DFB?BBFFFFFFFFFFFFFFEFFBFFFFBFFFFFF/FB9
@M05620:37:000000000-D9766:1:1101:15211:5801 1:N:0:63
AGTGCCAGCTCTCAATCGCACAGGGGACCCAGGGCCTGGCCCCTCCATCCAGAAAACCTATGACCTCACCCGCTACCTGGAGCACCAACTCCGCAGCTTGGCTGGGACCTATGTGAGTATCCAGCGTAGGAATCTGGGAGTTGGGGAGGAGTGAGGAGTTGGGGAAAGACAGTCCTAACCGTGGAGGGTTCTGGTAAATGATGGGGTGAGGAGGGGCTCTTTGGCTCCCACCAGTCCCCCTGTCTGGTCTA
+
BBBBBFBFBFFFGFGGGFGGGGHHGGGGGGHHGGGGGEHHHHGHGGHHHHHHHHHHHGHHHHHHHHHHHHHGGGGGHHHHHHHHHHGHGHHHGGGGGFHHGHHGGGHHGHHHHHHHHHHHHHHHHGEGGGHHHHHHHHHGGHHHGGGGGGGHHHHHHGHHHHGGGGHHHHHHHHHHHHHHGFEGGGGG:FGGGGFGGGGGGGGGGGFFFFFFFFFFFFFFFFFFFFFFFFFFFFFFFFFFFFFFFFFFFFF
@M05620:37:000000000-D9766:1:1101:15196:5814 1:N:0:63
AGTGCCAGCTCTCAATCGCACAGGGGACCCAGGGCCTGGCCCCTCCATCCAGAAAACCTATGACCTCACCCGCTACCTGGAGCACCAACTCCGCAGCTTGGCTGGGACCTATGTGAGTATCCAGCGTAGGAATCTGGGAGTTGGGGAGGAGTGAGGAGTTGGGGAAAGACAGTCCTAACCGTGGAGGGTTCTGGTAAATGATGGGGTGAGGAGGGGCTCTTTGGCTCCCACCAGTCCCCCTGTCTGGTCTA
+
BBBBBFFFBFFFGFFGGGGGGGHGGGGGGGHHGGGGGGHHHHGHGGHHHHHHHHHHHGHHHHHHHHHHHHHGGEEGHHHHHHHHHHHHGHHHGGGGGHHHGHHGGGHHGHHHHHHHHHHHHHHHHGEGGGHHHHHHHHHGGHHHGGGGGGGHHHHHHGHHHHGGGGHHHHHHHHHHHHHHGFEGGGGGCFFGGGFGGGGGGGGGGGFFFFFFFFFFFFFFFFFFFFFFFFFFFFFFFFFFFFFFFFFFFFF
@M05620:37:000000000-D9766:1:1101:22039:5820 1:N:0:63
AGTGCCAGCTCTCAATCGCACAGGGGACCCAGGGCCTGGCCCCTCCATCCAGAAAACCTATGACCTCACCCGCTACCTGGAGCACCAACTCCGCAGCTTGGCTGGGACCTATGTGAGTATCCAGCGTAGGAATCTGGGAGTTGGGGAGGAGTGAGGAGTTGGGGAAAGACAGTCCTAACCGTGGAGGGTTCTGGTAAATGATGGGGTGAGGAGGGGCTCTTTGGCTCCCACCAGTCCCCCTGTCTGGTCTA
+
3A>ABFFFBFFFGGGGGGGGCGHHGGGGEGHHGGGGGCHCGHGHGGFHBGFFHB3FGE3GHHHHGHBGHHHGGGCGHHHHHHGCEGHHGBHHGGFGEFHHGHHG?EHHGFHHHHGHHHFHHFHHH?<EGGHHHHHH1CGFDHHHCDGGGGGHAHFFHDHHHHFGGGHHHHHHHGHHGHHF-CEGGGGG.FFGGGGGGGGGGGGGGGFFFFFFFFFFC;FFFB/BFFFFFFFFFFFFFFFFAFFFFFFBFFB
@M05620:37:000000000-D9766:1:1101:18174:5874 1:N:0:63
GAGGCTGCTTTGGAAGAAACTCATAGATTACTGCAACAGTTCCCCCTGGACCTGGAAAAGTTTCTTGCCTGGCTTACAGAAGCTGAAACAACTGCCAATGTCCTCAAGGATGCTCCCCGTCAGGCAAGGCTCCTCACAGCATCCCAGGGAGTCAAAGCGCTGCTGAAACAATGGCAAGTCAATCAAGCCATTCCGCTTTAGCACTCTTGTGGCACCCATTGCACAATTCTCAGCATTTGTCATTGTCAATG
+
>1>1AACAFFDFG1GGAAFEFFFD3G1FA1FGDHH1BAG12FAFHGGGHBGC0AF0GGHH122FG1BFHHHE00BGHHFF1AGFEGF1F0F>@>1B@1BF@2B21BBFH01BFGHFGG//?EAB0FFGFF<0FFF1?BB?0FHHHFFCCA/?@1>GF0/>FC/1??FBG0F1<<0GCG11>1<>F1<0</=0=GHGGGG0CCHGCFGFGCGC./=;CA/BFFBBBB0;CBFFFF00;C9CFGFFFB0;0;9
@M05620:37:000000000-D9766:1:1101:15680:5901 1:N:0:63
AGTGCCAGCTCTCAATCGCACAGGGGACCCAGGGCCTGGCCCCTCCATCCAGAAAACCTATGACCTCACCCGCTACCTGGAGCACCAACTCCGCAGCTTGGCTGGGACCTATGTGAGTATCCAGCGTAGGAATCTGGGAGTTGGGGAGGAGTGAGGAGTTGGGGAAAGACAGTCCTAACCGTGGAGGGTTCTGGTAAATGATGGGGTGAGGAGGGGCTCTTTGGCTCCCACCAGTCCCCCTGTCTGGTCTA
+
ABABAFFFBFFFGGGGGGGCE2B4FEEEGGDHFFGGGGGHHHGHGFGGHFHHGGFFGEHGF3DGHEBGHHHEE/>>?FGHFGHHHHHHGHHHFGGGEHHHGHHGGGHGGHGHHHHHHHHHHHHHHGFGGGHHHHGHHHFGGHHHGGCDGGEFGHHHGGHHHHGGFGHHFHHHHHHHHHHHGGGGDEGGCFGGFGFGGGGGGGGGGGFBFFFEFFBBBBFFFFFFFFFFFFFFFFFFFFFFBFFFFFFFFFF
@M05620:37:000000000-D9766:1:1101:18330:5910 1:N:0:63
AGTGCCAGCTCTCAATCGCACAGGGGACCCAGGGCCTGGCCCCTCCATCCAGAAAACCTATGACCTCACCCGCTACCTGGAGCACCAACTCCGCAGCTTGGCTGGGACCTATGTGAGTATCCAGCGTAGGAATCTGGGAGTTGGGGAGGAGTGAGGAGTTGGGGAAAGACAGTCCTAACCGTGGAGGGTTCTGGTAAATGATGGGGTGAGGAGGGGCTCTTTGGCTCCCACCAGTCCCCCTGTCTGGTCTA
+
AAAAAFFFAFFFGGGGGGGGGGHGGGGGEGHHGGGGEFHHFHGEGGHHHHHHGHHGHGHFFHFHHHHHHHHGGEGGHHHHFHHHHHHGGGFHEFGEFEHHGGHGGGHHGHHFGHHGFHHHHHHHHGEGGGHHHHHHGHHGGHHHGGEGGGEGGHHHGGHFGHGGGGHGHHHHHHHHGHHHGEGCGGGGCFGGFFCFGGGGGGGGGGFFFFFFFFFFFFFFFFFF/BFFFFFFFFFFFFFFFFFFFFFFFF9
@M05620:37:000000000-D9766:1:1101:5854:5918 1:N:0:63
GCGGCTGACAATCCAGGGAGAAAAGTTCGGAAGCGAAGGCGCCTCCACTGCCGGCGCACAAGCGCAGCCCGCAATCCTCATCCTGCCTGGCAGAAATACACAGGTCAGTCTCCAGCTACAGCTTCTGGTAGCAGCCTACCTCATTACAGCACTCCAGGAGACAAGCCCTACCACACTGGGTATCTCTTCTGCAGCTTTCCGTAGGACTCTATTCAATAACTTGAGCCTCTTTTGGTTCTATCCAGCAACTA
+
1>>1>111B1@1BFGB100000100132BA00AA//////A/A//B00F1F0///>E/>/0F/////>//>/<//BG>1111BB11011/00//011111110?11?0111?1<1?1111F<F1FD11111>=10.0</.<0CG0D0000/.<<<///:.:./:.::.//.;00../;/.99BB0900F099BB//0009.0;A-9:;B//99B/;//;/////////;/////---/;///9/9/;-9//
@M05620:37:000000000-D9766:1:1101:17635:5968 1:N:0:63
AGTGCCAGCTCTCAATCGCACAGGGGACCCAGGGCCTGGCCCCTCCATCCAGAAAACCTATGACCTCACCCGCTACCTGGAGCACCAACTCCGCAGCTTGGCTGGGACCTATGTGAGTATCCAGCGTAGGAATCTGGGAGTTGGGGAGGAGTGAGGAGTTGGGGAAAGACAGTCCTAACCGTGGAGGGTTCTGGTAAATGATGGGGTGAGGAGGGGCTCTTTGGCTCCCACCAGTCCCCCTGTCTGGTCTA
+
AAAAAFFFBFFFGGGGGGGCGEH4FFEEGGDHFGGG2FHFFHGHGGHHHCGHHHHFGGGHFHHHHFHHHHHGEEFGHHHHGGHHHHHHGFHHEGGGGFHHGGHGGGHHGHHHHHHHHHHHHHHHHGGGGGHHHHHHHHHGGHHHGGGGGGGHHHHHHGHHHHGGGGHHHHHHHHHHHHHHGGFGGGGGGGGGGGCFGGGGGGGGGGFFFFFFFFFFFFFFFFFFFFFFFFFFFFFFFFFFFFFFFFFFFFF
@M05620:37:000000000-D9766:1:1101:14881:6008 1:N:0:63
GAGGCTGCTTTGGAAGAAACTCATAGATTACTGCAACAGTTCCCCCTGGACCTGGAAAAGTTTCTTGCCTGGCTTACAGAAGCTGAAACAACTGCCACTGTCCTCCAGGCTGCTACCCGTACGGCCCGGCTCCTCGCCGACTCACCGGGAGTCACCGCGCAGCTGAACCAATGACAAGTCCGTCAGGCCTTTCCGCTTTAGCACTCTTGTGGATCAACTTGCCCAATTCTCAGCATTTGTAATTGTCACTG
+
BABBBBFBFFFFGGGGGGGGGGGHGHHHHFGHHHGDGFGGHHHHHGGGHHHHHHHHHHHHGHHHHHHHHHHHHHHHHHHHHHHHHHHHHHHHHHHFG3@B4FGD33BB3?BGGHHHHG//>/>EEEFG/<BDF2BD?D?C/AD1?</-->>.<=D0.-<---;/;<C/.CGHH0<BFG00;E.:;:FG;BFGGBAEEAGFGFFBFFFFF//9/;B.BB/FF/;BF.BFBFFFFFFFFFFFB/BFF/;B/9B
@M05620:37:000000000-D9766:1:1101:9776:6020 1:N:0:63
AGTGCCAGCTCTCAATCGCACAGGGGACCCAGGGCCTGGCCCCTCCATCCAGAAAACCTATGACCTCACCCGCTACCTGGAGCACCAACTCCGCAGCTTGGCTGGGACCTATGAGAGTATACAGCATAGGAATCTGGGAGTTGGGGAGGAGAGAGGAGTTGGAGAAAGACAGTCCTAACCGTGGAGGGTTCTGGTAAATGATGGGGTGAGGAGGGGCTCTTTGGCTCCCACCAGTCCCCCTGTCTGGTATA
+
AA>AAFFFBFFFGGGGGGGGGCHGGEEEEFHEFGFEFGHHHHGHGGCGHFHH33F2GGHHHHHHHHHHHHHGGEGGHHHHFGHHHHH1EGHFEFEGGFGHGHHGGGGHGHHHH3BB2BFG33BFF2@<222@FHHH2@0??GHH/C/->.>.><.<<EGHHH0/<<CFHHHHHHHHHGHHGG.:;CED;FFGG0;;CFGGGGGGGGGGE.9BDF;BFFFFFF/;FFFFFFFFF.:FFFFFFFFFFF/;/99
@M05620:37:000000000-D9766:1:1101:21535:6036 1:N:0:63
GAGGCTGCTTTGGAAGAAACTCATAGATTACTGCAACAGTTCCCCCTGGACCTGGAAAAGTTTCTTGCCTGGCTTACAGAAGCTGAAACAACTGCCAATGTCCTACAGGATGCTACCCGTAAGGAAAGGCTCCTAGAAGACTCCAAGGGAGTAAAAGAGCTGATGAAACAATGGCAAGTAAGTCAGGCATTTCCGCTTTAGCACTCTTGTGGATCCAATTGAACAATTCTCAGCATTTGTACTTGTAACTG
+
>>A3AAFBFFFFGFGGE4BGGG4FBGFHGHHH5GFFE2FFHHGHHGGFHHHHHHH2BFHHFGHHHEFGHHHEHHHHHHGFGHHHHH@GGHGHGGHHHHHHHHHHGHGHHHHHHHHHHHGEE?GHHHHHHHHHGHHHHHDEGFGHHF?FGACEG1FDHFHHHHHHHHHGH0CGGHHHHGHGHHHGHHGHGHHHHHGGGGGHHHHHHHHHHHHG:GHHHHHHHHHH0/GGGHGFGGBFGGGGGGGGGGGGGGF
@M05620:37:000000000-D9766:1:1101:19264:6066 1:N:0:63
GAGGCTGCTTTGGAAGAAACTCATAGATTACTGCCACAGTTCCCCCTGTCCCTGTAAACGTTTCTTGCCTGGCTTACAGAAGCTGAAACAACTGCCACTGTCCTACAGGATGCTACCCGTAAGGAAAGGCTCCTAGACGACTCCCAGGGAGTAAAAGAGCTGCTGAAACAATGGCAAGTAAGTCAGGCATTTCCGCTTTAGCACTCTTGTGGATCCAATTGAACAATTCTCAGCATTTGTACTTGTAACTG
+
BABCCBFCFFFFGGGGGGGGGGHHHDGHHHFHHH4GGCFBGAGGCEAF33BFHB3DDD5BBGHEDDFBFHHHHHH3GHH5GHHHG3FGH3FGHHHH33FHHHHHHHHHHHHHHGHHHHG/EEHHH33FFFHHGHEH33?DGGGH/2FFAFDGFHDDG<GHHH1FGHGHGFGGFGFHHFHH1DFGFGHHEFGFFHFGDGGGFHHHGHHHHCCDHFGHH0GHHF0;BBBFGGGBFGGGGGGGFGGGGF000BF
@M05620:37:000000000-D9766:1:1101:23953:6072 1:N:0:63
AGTGCCAGCTCTCAATCGCACAGGGGACCCAGGGCCTGGCCCCTCCATCCAGAAAACCTATGACCTCACCCGCTACCTGGAGCACCAACTCCGCAGCTTGGCTGGGACCTATGTGAGTATCCAGCGTAGGAATCTGGGAGTTGGGGAGGAGTGAGGAGTTGGGGAAAGACAGTCCTAACCGTGGAGGGTTCTGGTAAATGATGGGGTGAGGAGGGGCTCTTTGGCTCCCACCAGTCCCCCTGTCTGGTCTA
+
BAAABFFFBFFFGGGGGGGGGGHGG?EEFGAHG2EFGGAG2AFGAFGH5FF3AEGHHGGHHHHHHHHGFHGGGEGEHHHHHHHHHEFHGHHHGGGGGFHHGHHGG?GHCCHBDHHHHHHHHHHHHGDGGGHHHHHHHGGFEHHHGGGGGGGHFHHHHGHHHHGGGGHHHHHHHHHHHHHHGGGGGGGGCFFGGGGGGGGGGGGGGGFFFFFFFFFFFFFFFFFFFFFFFFFFFFFFFFFFFFFFFFFFFFF
@M05620:37:000000000-D9766:1:1101:14680:6087 1:N:0:63
GAGGCTGCTTTGGAAGAAACTCATAGATTACTGCAACAGTTCCCCCTGGACCTGGAAAAGTTTCTTGCCTGGATTACAGAAGCTGAAACAACTGCCAATGTCCTACAGGATGCTACCCGTAAGGAAAGGCTCCTAGAAGACTCCAAGGGAGTAAAAGAGCTGATGAAACAATGGCAAGTAAGTCAGGCATTTCCGCTTTAGCACTCTTGTGGATCCAATTGAACAATTCTCAGCATTTGTACTTGTAACTG
+
>>11>>BAFF@FBFGA1AFABBAABGFHGFHCBGHFHHHFHHDHHG0FHFHFH0FBBFGG1FGHDFFFFGHAAAADBDGGCGBFGBGGB0EF@FHGHHHGHF@FGFGGHH1GHEGEGHEEEGHHFHH0B?B</FFBEGGFFBGFBCD<?FBFFBGB1?@FFGDGFFHFDFCGHGGFCF1??DDFFGB<GGDH1GAEA<<=0DDG0CGHH=CAGFGFBGC0CC0G0C0;;<;0BFBFFGG0;F0B9CC0F;B
@M05620:37:000000000-D9766:1:1101:15119:6102 1:N:0:63
GAGGCTGCTTTGGAAGAAACTCATAGATTACTGCAACAGTTCCCCCTGGACCTGGAAAAGTTTCTTGCCTGGCTTACAGAAGCTGAAACAACTGCCAATGTTCTCCAGGCTGCAACCCTAGCGGCCCGGATCATCGCAGCCTACCAGAAAGTCACAGCACAGATGAAACAATGTCAAGTCCATCAGGCCTTTACGCTTTAGCACTCTTGTGGCTAACATTGCCCACTTCTCAGCCTTTGTACTTGAAACTG
+
AABAAAFBFFFFGFFGGGGGGGHHHG5GGFHHGGFFFHGGHHHHHGGGGHHHHHGBBFHGGHHHHHGGGHFGHGH3BBFDFGGHFFB3FBBGCGHHHFCEF4BFGGGF3E1BE3BBFE1223>E/</<//?B0BFC?F?//2@GHGF00?11?@?F1/0>00>1>>=<GC.D11===0=DD0==DGHGAGFHFFED::.00CGHGHHHG:0;:A00/;;FB0;CB9.009;BF/9CG0;0;BF00/;BBF/
@M05620:37:000000000-D9766:1:1101:22015:6124 1:N:0:63
GAGGCTGCTTTGGAAGAAACTCATAGATTACTGCAACAGTTCCCCCTGGACCTGGAAAAGTTTCTTGCCTGGCTTACAGAAGCTGAAACAACTGCCCATGTCCTAAAGGCTGCTCCCCTTCCGGACCGGCTCCTAGACGCCTCCAAGGAAGTCAAAGCGCTGCTGAAACCATGGCAAGTCCATCAGGCCTTTCCGCTTTAGCACTCTTGTGGCTCCCCTTGCCCAATTCTCAGCATTTGTCCTTGTACCTG
+
BABBBBFBFFFFGGGGGBGGGG4FFEGH6GHHHHH4G2BDFHHHGGGG22BGHHGHH32BBFHHHHHFHHHHHHHGHHHHHHHHHHHHHHHHHHHHHBBFGFHHHHHHH?GHG3BFFA2BB3E/?><EEGGGF2?GFH?CC0??FCDF0??FGH11GG/AFGG1GGGDG0>CDGHFFGFDH0==GGHFEHF0CGDGGGGEHHHHGGGGGGGGF.;E?EBFGFFFGEFFGGFGGF0;B9F/99FFF/;//B9
@M05620:37:000000000-D9766:1:1101:15422:6146 1:N:0:63
GAGGCTGCTTTGGAAGAAACTCATAGATTACTGCAACAGTTCCCCCTGGACCTGGAAAAGTTTCTTGCCTGGCTTACAGAAGCTGAAACAACTGCCAATGTCCTACAGGCTGCTACACGTCCGGACAGGCTCCTAACCGACTAAAAGAGAGTAACAGAGAAGCTGAACCAATGCCAAGACCGTCAGGCCATTACGCTTTAGCACTCTTGTGGATAACCTTGACCACTTCTCAGCCTCTTTCATTGTCCATG
+
BABBBBFAFFFFGFFGFGEGGGHHHHHHHHHHHHHHGHHGHHHHHGGFEGHHHGHGCGHHHHHHHHFHHGHHHHHHHGHDGHHGHHHHHFFHHEH?GFHHHBHHHHHFH111?BFG@BFGHF/EF<E/E/?FGGG3B0></BD2FGF/@<C<?1?11FF01???FFGHHFHHF1>11F0<<DGDGDH/;.:;<GEGEEG0<<G;0;FFGGGAFFBFGFBFFF9C/;FFFGFBFF9;//0;BFFBFFBB/:B
@M05620:37:000000000-D9766:1:1101:20028:6158 1:N:0:63
AGTGCCAGCTCTCAATCGCACAGGGGACCCAGGGCCTGGCCCCTCCATCCAGAAAACCTATGACCTCACCCGCTACCTGGAGCACCAACTCCGCAGCTTGGCTGGGACCTATGTGAGTATCCAGCGTAGGAATCTGGGAGTTGGGGAGGAGTGAGGAGTTGGGGAAAGACAGTCCTAACCGTGGAGGGTTCTGGTAAATGATGGGGTGAGGAGGGGCTCTTTGGCTCCCACCAGTCCCCCTGTCTGGTCTA
+
>A>AAFFFAFFFGGGGGGGGGGHGGGGGGGDHFEGGGGHHAGGFGGHHGH3GFHHHHGHGHFBGHHHFHHHGGGEGHHHHHHHHHHHHGHHHGEEGG3BGGFHG/EGFGGHHHHHHHGBGHHHHHGGGGGHHHHHHHHHGGHHHGGGGGGGHHGGHHGHHHHGGGGEHHHHHHHHHHHGHGEEBGGGG;FFGGGFGBFGGGGGGGGFBFFFFFFBBBBFFFFFFFFFFFFFFFFFFFFFFBFFFFFEFFFF
@M05620:37:000000000-D9766:1:1101:22556:6211 1:N:0:63
AGTGCCAGCTCTCAATCGCACAGGGGACCCAGGGCCTGGCCCCTCCATCCAGAAAACCTATGACCTCACCCGCTACCTGGAGCACCAACTCCGCAGCTTGGCTGGGACCTATGTGAGTATCCAGCGTAGGAATCTGGGAGTTGGGGAGGAGTGAGGAGTTGGGGAAAGACAGTCCTAACCGTGGAGGGTTCTGGTAAATGATGGGGTGAGGAGGGGCTCTTTGGCTCCCACCAGTCCCCCTGTCTGGTCTA
+
AABABFFFBFFFGGGGGGGGGGGHDEAEGFGHFEGDFFHHHHGHGGHHHFFHDFBHHGHHHHHHHFGHHHHGGEGGHEGBFFF?GHFHGHHHGG/EEFGHEHHG/AGFGHHHHHGHHFHHHHHHHGEGGGGHHHHHHHHGGGHHGGGGGGGHGHHGHGHHHHGGGGHHFHHHHHHFFHHHGEECGGGG:AFGGGFFGGGGGGGGGGFFFFFFFFFFFFFFFFFFFFFEFFFFFFFFFFFDAEFFFFFFBB;
@M05620:37:000000000-D9766:1:1101:13253:6241 1:N:0:63
AGTGCCAGCTCTCAATCGCACAGGGGACCCAGGGCCTGGCCCCTCCATCCAGAAAACCTATGACCTCACCCGCTACCTGGAGCACCAACTCCGCAGCTTGGCTGGGACCTATGTGAGTATCCAGCGTAGGAATCTGGGAGTTGGGGAGGAGTGAGGAGTTGGGGAAAGACAGTCCTAACCGTGGAGGGTTCTGGTAAATGATGGGGTGAGGAGGGGCTCTTTGGCTCCCACCAGTCCCCCTGTCTGGTCTA
+
BBABBFFFBFFFGF5GGFGGGGFHGGGGGGGHGGFEGDHHHHGHGGHHHHGHFFFHHGFHHHFHHFHHHHHGGGGGHHGHFHHGFHHFGFHHGGCFGHHHGHHFFGGHGH2GHHHGHHHHHHBFHGD?CD2FGHHHHHHFGHHHGGGGGGGHHEHHHGHHHHGGGGGHHHFHHFHHHCHHGEEGDEGG.:AFGG;0BBBFEFFGGGFFEFFFFFFFF@FFFFFFFFFEFF.A.AFFFFEDFEFFFFFFBFF
@M05620:37:000000000-D9766:1:1101:16560:6243 1:N:0:63
AGTGCCAGCTCTCAATCGCACAGGGGACCCAGGGCCTGGCCCCTCCATCCAGAAAACCTATGACCTCACCCGCTACCTGGAGCACCAACTCCGCAGCCTGGCTGGGACCTATGTGAGTATCCAGCGTAGGAATCTGGGAGTTGGGGAGGAGTGAGGAGTTGGGGAAAGACAGTCCTAACCGTGGAGGGTTCTGGTAAATGATGGGGTGAGGAGGGGCTCTTTGGCTCCCACCAGTCCCCCTGTCTGGTCTT
+
AA1>AF@FAFFFCGGC1EEEE0G0FGEGEECH0EEE/FHAAGEGFGBGFGFB101AGGHHFHGHHFF@GHH>>//EHFGHGFGEEHHEGBGFEE/>E/BF/GHGGCFGGHFHHHHHGHGFHHHHHGGGGGFHGHHHFEHEAGDG-@.CCGGGFGHHFGGFFH-CEGHHFFHHHHHGHGHGGGEABAFGGGGGFGFFEFGFFFFGGGF@FFFF??;=@@FFFF/BBFFFFBFFF?BFFFFB@E/BFFBBBF/
@M05620:37:000000000-D9766:1:1101:19850:6261 1:N:0:63
AGTGCCAGCTCTCAATCGCACAGGGGACCCAGGGCCTGGCCCCTCCATCCAGAAAACCTATGACCTCACCCGCTACCTGGAGCACCAACTCCGCAGCTTGGCTGGGACCTATGTGAGTATCCAGCGTAGGAATCTGGGAGTTGGGGAGGAGTGAGGAGTTGGGGAAAGACAGTCCTAACCGTGGAGGGTTCTGGTAAATGATGGGGTGAGGAGGGGCTCTTTGGCTCCCACCAGTCCCCCTGTCTGGTCTA
+
A>>>AFD11FFFGGGFFGGCG?HCFGCEEEAGF0ECFFHHFGG/EGFHGF1GFBEGHGHFHHGGHHHFHFGEG@EFHHHHGGHHHHGHGHHHGG?EEFFFEFHG?FHFGHHFHHHFFGGHHHHGHGFGGGHDGHDBHHGGGHHHGCCCGGCGFFHHHGFHHHGGGGEHFHHCHHHHHHHHGAC-AFGG:CFFFGGGGFGGGGGGGGB?FFFFFF@?@@FFFFFFFFF?F-AAA?FFFFFF@FFFFFBFFFB
@M05620:37:000000000-D9766:1:1101:18698:6280 1:N:0:63
AGTGCCAGCTCTCAATCGCACAGGGGACCCAGGGCCTGGCCCCTCCATCCAGAAAACCTATGACCTCACCCGCTACCTGGAGCACCAACTCCGCAGCTTGGCTGGGACCTATGTGAGTATCCAGCGTAGGAATCTGGGAGTTGGGGAGGAGTGAGGAGTTGGGGAAAGACAGTCCTAACCGTGGAGGGTTCTGGTAAATGATGGGGTGAGGAGGGGCTCTTTGGCTCCCACCAGTCCCCCTGTCTGGTCTA
+
BBABBFFFBFFFGGGGGGGGGGHHGFGGGGDHGGGGGGHHHHGHGGHGHHGHHHHHHGHHHHHHHHHHHHHEGGGGHGHHHGHGHHHHGHHHGGGGGHHHGHHGGGGHGHHHHHHHHHHHHHHHHGGGGFHHHHHHHHHGGHHHGGGGGGGHHHHHHGHHHHGGGGHHHHHHHHHHHGHHGGGGGGGGCFGGGGGGGGGGGGGGGGFFFFFFFFFFFFFFFFFFFFFFFFFFFFFFFFFFFFFFFFFFFFF
@M05620:37:000000000-D9766:1:1101:6021:6302 1:N:0:63
AGTGCCAGCTCTCCATCGCACAGGGGACCCAGGGCCTGGCCCCTCCATCCAGAAAACCTATGACCTCACCCGCTACCTGGAGCACCAACTCCGCAGCTTGGCTGGGACCTATGTGAGTATCCAGCGTAGGAATCTGGGAGTTGGGGAGGAGTGAGGAGTTGGGGAAAGACAGTCCTAACCGTGGAGGGTTCTGGTAAATGATGGGGTGAGGAGGGGCTCTTTGGCTCCCACCAGTCCCCCTGTCTGGTCTA
+
>A>>>DFFBFFFG4GGBEF2A2GEGEBEE2AFBBE2AFGHGHGHGGHHHFFGFHFBGGHFFFFGHFGFHHHGG>EGHHHHBGHFHH1?EFGB?F?E>FBFEFHFGGHHGHHHHGHHHHGDHHHHHGCDDG2FGHHFHHFGDHHHGGADG.>CGDGHHGHFHHGG..CGHHHHHHFHHHHGFDEG9AEG=.FGGGFFGGGGGGGGGGFFFFFBDFFFFAEFFFFFFFFFFFFFFFFEFFFDFFFFFFFFFFF
@M05620:37:000000000-D9766:1:1101:7433:6318 1:N:0:63
GAGGCTGCTTTGGAAGAAACTCATAGATTACTGCAACAGTTCCCCCTGGACCTGGAAAAGTTTCTTGCCTGGCTTACAGAAGCTGAAACAACTGCCAATGTCCTTAAGAATGCTCCCCTTCCGGACCGGCTCCTCGCAACCTACGCGGGAGTCACCGCGATGCTGAACCCATGACAAGTACGTAAAGCCTTTCCGCTTTAGCACCCTTGTGGCTCCCATTGAAAACTTCTCAGCCTTTTTCATTGTCACTG
+
A>AAAAFAFFFFGGGGGGGGGG1FBFGHHHHGHHHGFFGDGHHHHGAFHFHGHEHHHGFBBGHHGHFHHHHHHHHFHHHFHHHHHHHHHHHHHHGFFBGH2B@G22BG1BGFHGH@/E0BEFEEGG>/>>/?CFF/>///@GHH/</<->-./=0<<---;..;;;G:CE.CG0GFGF0;0CBF?.;;./;0;0;;:.C000;F.-;BFFFF-ABAA:BF///////9;9/9B9/9////;/;BFB//;;;
@M05620:37:000000000-D9766:1:1101:14583:6334 1:N:0:63
AGTGCCAGCTCTCAATCGCACAGGGGACCCAGGGCCTGGCCCCTCCATCCAGAAAACCTATGACCTCACCCGCTACCTGGAGCACCAACTCCGCAGCTTGGCTGGGACCTATGTGAGTATCCAGCGTAGGAATCTGGGAGTTGGGGAGGAGTGAGGAGTTGGGGAAAGACAGTCCTAACCGTGGAGGGTTCTGGTAAATGATGGGGTGAGGAGGGGCTCTTTGGCTCCCACCAGTCCCCCTGTCTGGTCTA
+
BCBCBFFFCFFFGBGGGGGGGGHHGGGGGGHHFGGGGGHHHHGHGGHHHHHHHFHHHGHHHGHHHHHHHHHGGEEEHHHHHHHHHHHHGHHHGGGGGHHHGHHGGGHHGHHHHHHHHHHHHHHHHGGGGGGHHHHHGGFFGHHHGGEGGGEHHHHHHGHHHHGGEGHHHHHHHHHHGHHHGGGGGGGGGGGGGGFGGGGGGGGGGGFFFFFFFFFFFFFFFFFFFFFFFFFFFFFFFFFFFFFFFFFFFFF
@M05620:37:000000000-D9766:1:1101:15953:6336 1:N:0:63
AGTGCCAGCTCTCAATCGCACAGGGGACCCAGGGCCTGGCCCCTCCATCCAGAAAACCTATGACCTCACCCGCTACCTGGAGCACCAACTCCGCAGCTTGGCTGGGACCTATGTGAGTATCCAGCGTAGGAATCTGGGAGTTGGGGAGGAGTGAGGAGTTGGGGAAAGACAGTACTAACCGTGGAGGGTTCTGGTAAATGATGGGGTGAGGAGGGGCTCTTTGGCTCCCACCAGTCCCCCTGTCTGGTCTA
+
>11>AFBFAFFDEBGDDEFGEGFHCGGGAACGGGC?/AGF0GGHGGHH1FGDA01BGE0AGHBHHHCGHHHGGEEEHHHEGHHHEFGHGBFHGGEE/BGHGCGE?EHGGHHH1BFFHHH>>FG1BBCGGAGH1G11FBGEGH11@CC?CEA0.DHHHFHH0GG?CCECHHHHH0CFHHCH@A.;;E.ACFGGGGFFGGGGGGGGGGF@FFFFFF=-@@FF/F/BFFFFFFFFFFFFFFFB@FFFFBBFFFF
@M05620:37:000000000-D9766:1:1101:7590:6357 1:N:0:63
GCGGCTGCTTTGGAAGAAACTCATAGATTACTGCAACAGTTCCCCCTGGACCTGGAAAAGTTTCTTGCCTGGCTTACAGAAGCTGAAACAACTGCCAATGTCCTAAAGGTTGCTACCCGTCCGGCAAGGCTCCTCGACGCCTCCAAAGGCGTCACCGAGCTGATGAAACCATGGCAAGTAGGTCAGGCATTTCAGCTTTGGCACTCTTGTGGATCAAATTGCACACTTCTCAGCATTTGTCCTTGTACCTG
+
A1>AAA1>BFFFGGGB1BFAGFFFHFGEA1FFHFAA1BFDAFGDGG/F/BFA0A0GHG0BFHFHGHHFHGFHHH0BGAGFHHHHHFHHHHHHFGFCBFHH2222@1@B11@00B210BE//>/><<>///1B?B0///<//0?/011?0/>C/C.1.<->./0<00D0D<G0=/CGHE:C000:/CG/.<0<:00;09C0/90CGFG000CAF0C.00;C00909.;CGEFGBB/;F;9;/99999;/;FF
@M05620:37:000000000-D9766:1:1101:26222:6467 1:N:0:63
GCGGCTGCTTTGGCAGAAAATCATATATTACTGCAACAGTTCCCCCTGGACCGGGAAAAGTTTCTTGCCTGGCTTCCAGAGGCTGCCGCAACGGCCAATGTCCTACAGGATGCTCCCCTTCCGGACCGGCTCCTAGCATCCTCCCCGGGAGTCACCGCGCTGCTGAACCCATGGCAAGTCCGTCAGGCCTTTCCGCTTTCGCACTCTTGTGGCTCCCCTTGCACACTTCTCAGCATTTGTCCTTGTCCCTG
+
>>11>>DAC1BFFBFA10F0B1B3DG3F33DF2B11BBFA2DFGHGGF/0FG/A//A/0BBD2DD1DFGHH>F0BBFF1B//BFG/0>>/>//>/>@CBFG>BFG1BBF0<BGGBGGG0BCB<///<>@>>AFH11>111>G10>C-<C-;:/0<:EC@:?@;:F09;E..;9/9B0=C;CEAF?BF/-;FFFFFABBFBB9A@?FFFFFF-9AF-ABFFFFEBFEFFFFF/99/9BBFBF;;9BF;/9B/
@M05620:37:000000000-D9766:1:1101:23372:6492 1:N:0:63
AGTGCCAGCTCTCCATCGCACAGGGGACCCAGGGCCTGGCCCCTCCATCCAGAAAACCTATGACCTCACCCGCTACCTGGAGCACCAACTCCGCAGCTTGGCTGGGACCTATGTGAGTATCCAGCGTAGGAATCTGGGAGTTGGGGAGGAGTGAGGAGTTGGGGAAAGACAGTCCTAACCGTGGAGGGTTCTGGTAAATGATGGGGTGAGGAGGGGCTCTTTGGCTCCCACCAGTCCCCCTGTCTGGTCTA
+
AAA>AF1FAFFFG1EFBFGAECHCGEEEGGHHAEEEEFHHHHGHGGHHGGHHHFHGHGHHHFGHHFGGHHHGG/EFHHHHBEGHHH0??GHFAECEEHDGGGHGGGHHGHHHHHHHHHHGHHHHHGFFGGHHGHHHHH0FGHHHGG.CGECCHDGGFGHHHHGGGCCFHFHFHHHHHHHGGGGGGEFGEGGGGGFFFFFFGGGGGGB@FFFEFF<@?=FFFFFFFFFFFFFFFFFFFFFB@FFFFFFFFFF
@M05620:37:000000000-D9766:1:1101:18582:6496 1:N:0:63
AGTGCCAGCTCTCAATCGCACAGGGGACCCAGGGCCTGGCCCCTCCATCCAGAAAACCTATGACCTCACCCGCTACCTGGAGCACCAACTCCGCAGCTTGGCTGGGACCTATGTGAGTATCCAGCGTAGGAATCTGGGAGTTGGGGAGGAGTGAGGAGTTGGGGAAAGACAGTCCTAACCGTGGAGGGTTCTGGTAAATGATGGGGTGAGGAGGGGCTCTTTGGCTCCCACCAGTCCCCCTGTCTGGTCTA
+
AAAABFFFBFFFGGGGGFGGGCFEFFGGGFCGEEGGAFHFAGGHGGHHHGFHHHGGHGHHHHHHHHHBGHHGGEEGHHGHHGGGHHHHGHHHGDEEGHHGEGHF?EHHDHHHHHHHHHHHHHHHHGGGGGHHHHHHHHHGGHGHGGGGGGGHFHGHFFHHHHGGGGHHFHHHHHHGHHHFGEEDGGGGCFAFGGGGGGGGGGGGGGFFFFFFFFFFFFFFFFFFFFFFFFFFFFFFFFFFFFFFFFFFFFB
@M05620:37:000000000-D9766:1:1101:9978:6526 1:N:0:63
GCGGCTGCTTTGGAAGAAACTCATAGATTACTGCCACAGTTCCCCCTGGACCTGGAAACGTTTCTTGCCTGGCTTCCAGAAGCTGAAACAACTGCCAATGTCCTCCAGGCTGCTCCCCTTCAGGACCGGCTCCTCGACGACTACACGGGAGTCAACGCGCTGATGAACCCATGGCAAGTCCGTCAGGCCTTTCCGCTTTAGCACTCTTGTGGATCCCCTTGCCCCCTTCTCAGCATTTGTAATTGTCCCTG
+
>11AADDAFFF11AFBAFFGGGHHFHHHHHFGHH0BFEFBDGHHHGEF/AGGHHFHH10BBGHHBGHGHHHHGGG0BGHHFGHCG1@FFFGHHHHH11@GHHH21BFGC>B0/11BF>0FG1>BBG/>EGGGAGFC/B/////?1<?CG?AE0>1F?-<CCG<0C0C0:../;/;C0CG0:CEFBG//9/;;FF?FGGG0CGFGB:FFF/;A/;BFFEBFB/;;-;;-;FF/B/BFFF////;BF9;/;BB
@M05620:37:000000000-D9766:1:1101:18821:6612 1:N:0:63
GAGGCTGCTTTGGAAGAAACTCATAGATTACTGCAACAGTTCCCCCTGGACCTGGAAAAGTTTCTTGCCTGGCTTACAGAAGCTGAAACAACTGCCAATGTCCTACAGGATGCTACCCGTAAGGAAAGGCTCCTAGAAGACTCCAAGGTAGTAAAAGAGCTGATTAAACAATGGCAAGTAAGTCAAGCATTTCCGCTTTATCACCCTTGTGGATCCAATTGAACAATTCTCAGCATTTGTACTTGCAATTG
+
>3AA3>FAFBB4F45B4GBFGFFHFCFFFFAAGA4BCG2DG55BB2AAACABGGEB332BBDGDDDF5BBAFFGG3B5BDGFABG33BBB?BGGHFCHFFF4B4BB@@?BB32B4@???//>F??BG00??B/FB4BBBF332?B?B?2B22BB?32?2@@2@22@@>@2?111???/?<<111@11><11<<1<<<>.=0<=D/<C/G00<<0::0<;;:0CC0::00<:00:C9CFG0;;;;00;;909
@M05620:37:000000000-D9766:1:1101:6669:6619 1:N:0:63
AGTGCCAGCTCTCAATCGCACAGGGGACCCAGGGCCTGGCCCCTCCATCCAGAAAACCTATGACCTCACCCGCTACCTGGAGCACCAACTCCGCAGCTTGGCTGGGACCTATGTGAGTATCCAGCGTAGGAATCTGGGAGTTGGGGAGGAGTGAGGAGTTGGGGAAAGACAGTCCTAACCGTGGAGGGTTCTGGTAAATGATGGGGTGAGGAGGGGCTCTTTGGCTCCCACCAGTCCCCCTGTCTGGTCTA
+
>AA>AFFFBFFFGGGGGGG2E?FCFGFEGEHHBBEFAFHHHHGHGGGHHHHHHHHHHGHHHHGHHHHHHHHGG/EEHHHH?FGGHHH?EHHGEFGGGHHHGHHGGGHHGHHHHHHHHHHHHHHHHGEDDGHHHHHHHHHGGHHHGGGGGDEHHHHHHGGHHHGGGGHHHHHHHHHHHHHHGGGGGGGG;FGGGGFGGGGGGGGGGGACFFFFFFFFFFFFFFFFFFFFFFFFFFFFFFFFFFFFFFFFFFF
@M05620:37:000000000-D9766:1:1101:14609:6619 1:N:0:63
GAGGCTGCTTTGGAAGAAACTCATAGATTACTGCAACAGTTCCCCCTGGACCTGGAAAAGTTTCTTGCCTGGCTTACAGAAGCTGAAACAACTGCCAATGTCCTACAGGATGCTACCCGCAAGGAAAGGCTCCTAGAAGACTCCAAGGTAGTAAAAGAGCTGATGAAACAATGGCAATTAAGTCATGCATTTCCTCTTTAGCACTCTTGTGGATCCAATTGAACAATTCTCAGCATTTGTACTTGTAACTG
+
CCCCCCFCFFFFGGGGGGGGGGHHHHHHHHHHHHHHGGHHHHHHHGGGHGHHHHHHGHHHGHHHHHHHHHHHHHHHHHHHHHHHHHHHHHHHHHHHHHHHGBBGHH3B3G3GHDH3FGF/>/>FHHGBB/BFFGFFGFHFGBGHHFH/23@GDGGH2?@=2FHBDBFFHB=11F0FC1?1=D1F111>D1=1<F111><<0<0D0CGHH00.<<</C::;GGH:0C0;C:00;CHGHGG0;FCB0;;0;;9
@M05620:37:000000000-D9766:1:1101:5387:6622 1:N:0:63
AGTGCCAGCTCTCAATCGCACAGGGGACCCAGGGCCTGGCCCCTCCATCCAGAAAACCTATGACCTCACCCGCTACCTGGAGCACCAACTCCGCAGCTTGGCTGGGACCTATGTGAGTATCCAGCGTAGGAATCTGGGAGTTGGGGAGGAGTGAGGAGTTGGGGAAAGACAGTCCTAACCGTGGAGGGTTCTGGTAAATGATGGGGTGAGGAGGGGCTCTTTGGCTCCCACCAGTCCCCCTGTCTGGTCTA
+
AAAAAFFFCFFFGGGGGGGCGGGFFEGEGGHHFGGGGGHHHHGHGGHHHHHHHHHHHGHHHHHHHHHHHHHGGEFGHHHHGHHHHHFFFHHHEFGGGHHHGHHGEFHHGHHHHHHHHHHHHHHHHGEFFGHHHHHHHHHGGHHHGGFGGGGHHGHHHGHHHHGGGGHHGHFHHHHHHHHHGGGGGGGGCFGGGGFGGGGGGGGGGGFFFFFFFFFFFAFFFFFFFFFFFFFFFFFFFFFFFFFFFFFFBFB
@M05620:37:000000000-D9766:1:1101:11324:6629 1:N:0:63
AGTGCCAGCTCTCAATCGCACAGGGGACCCAGGGCCTGGCCCCTCCATCCAGAAAACCTATGACCTCACCCGCTACCTGGAGCACCAACTCCGCAGCTTGGCTGGGACCTATGTGAGTATCCAGCGTAGGAATCTGGGAGTTGGGGAGGAGTGAGGAGTTGGGGAAAGACAGTCCTAACCGTGGAGGGTTCTGGTAAATGATGGGGTGAGGAGGGGCTCTTTGGCTCCCACCAGTCCCCCTGTCTGGTCTA
+
AAAABFFFBFFFGGGGGGGGGGHGGGGGGGHHFEGGGGHHGHGGGGHHHGHHHHHHHGHHHHHHHHHHHHHGGEGGHHHHHHHHHHHGGHHHGGGGGHHHGHHGGGHHGHHHHHGHHHHHHHHHHCEGGGHHHHHHGHHGEHHFGGGGGGEHHHGHHGHHHGGGGGHHGHHHHHHHGHHHGGEGGGGGFGGGGGBFGGGGGGGGGGFFFFFFFF=AFFFFFFFFFFFFFFFFFFFFFFFFFFFFFFFFFFB
@M05620:37:000000000-D9766:1:1101:23800:6642 1:N:0:63
AGTGCCAGCTCTCAATCGCACAGGGGACCCAGGGCCTGGCCCCTCCATCCAGAAAACCTATGACCTCACCCGCTACCTGGAGCACCAACTCCGCAGCTTGGCTGGGACCTATGTGAGTATCCAGCGTAGGAATCTGGGAGTTGGGGAGGAGTGAGGAGTTGGGGAAAGACAGTCCTAACCGTGGAGGGTTCTGGTAAATGATGGGGTGAGGAGGGGCTCTTTGGCTCCCACCAGTCCCCCTGTCTGGTCTA
+
CCCCCFFFCFFFGGGGGGGGG2GEGGGGGGHHGGGGGGHHHHGHGGHHHHHHHHFHHGHGHHHHHHHHHHHGGEGGGFHHHHHHHHHHGHHHGGGGGHHHGHHGGGHHGHHHHHHHHHGHHHHHHGGGGGHHHHHHHGHGGHHHGGGGGGEGHHHHHGHHHHGGGGHHHHHHHHHHHHHHGGGGGGGGCFFGGGGGGGGGGGGGGGFFFFFFFFFFFFFFFFFFFFFFFFFFFFFFFFFFFFFFFFFFFFF
@M05620:37:000000000-D9766:1:1101:16801:6662 1:N:0:63
AGTGCCAGCTCTCAATCGCACAGGGGACCCAGGGCCTGGCCCCTCCATCCAGAAAACCTATGACCTCACCCGCTACCTGGAGCACCAACTCCGCAGCTTGGCTGGGACCTATGTAAGTATCCAGCGTAGGAATCAGGGAGTTGGGGAGGAGTGAGGAGTTGGGGAAAGACAGTCCTAACCGTGGAGGGTTCTGGTAAATGATGGGGTGAGGAGGGGCTCTTTAGCTCCCACCAGTCCCCCTGTCTGCTCTA
+
>1AAADF11BBFFGGGGAFEE?F0BEAAEE0FEAEF/AFGAGEEFGHHH01B1F10BFHCD12FGFGEGGFEG/EEHDGBCGH?FHHHG0FHGE//>>FHA0<F/?FGGHFDF22BFFHH2BD1BCCAC/<@1D1??CFEC<FGGG.CCFCCCFHHH.CCGF-CECHHHHFHH0CFFFBFA.;AA9E@EGGBCFFCFFFGGGEFF?F;EF?B-9@;@@EFEF///BFBAFFFFFFEFBEA-;BBB//;/;F
@M05620:37:000000000-D9766:1:1101:25018:6702 1:N:0:63
GAGGCTGCTTTGGAAGAAACTCATAGATTACTGCAACAGTTCCCCCTGGACCTGGAAAAGTTTCTTGCCTGGCTTACAGAAGCTGAAACAACTGCCAATGTCCTCCAGGCTACTCCCCGTCAGACCCGGCTCCAAGACGCCTACCCGGGAGTACACGCGCTGATGAAACAATAACAAGTCCGTCAGGCCTTTCCGCTTTAGCACTCTTGAGGCTACCCTTGAACACTTCTCAGCCTTTGTCCTTGTCCATG
+
>>3AAAFAFFFFGGGGFFGGGGGHFGHHHFHHHHFGGFGDGHHHHGGGCGHHHHGHHHFGGHHHHHHHHHHHHHHFHHHHHHHHHHHHHFHHHHHHGBGHHHH4B3BBGHH3BBFGHG/?/>/33?FE/EGAF2?BBG/<C0<@@@/>DG//?1<>CCD-<DD0=<=<G/.<00:;CGG:C.;;:.;;;CFGGGGGFGGGGFBCGGGGG0;;A.9;:.0;.;/;FFFFBFFFFF/;F/99BFBFF//99;/
@M05620:37:000000000-D9766:1:1101:24216:6720 1:N:0:63
AGTGCCAGCTCTCAATCGCACAGGGGACCCAGGGCCTGGCCCCTCCATACAGAAAACCTATGACCTCACCCGCTACCTGGAGCACCAACTCCGCAGCTTGGCTGGGACCTATGTGAGTATCCAGCGTAGGAATCTGGGAGTTGGGGAGGAGTGAGGAGTTGGGGAAAGACAGTCCTAACCGTGGAGGGTTCTGGTAAATGATGGGGTGAGGAGGGGCTCTTTGGCTCCCACCAGTCCCCCTGTCTGGTCTA
+
BCCCBFFFDFFFGGGGGGGGGGHHGGEEEGHH22EGGGHHHHGHGGHH5FGHHHHGHGHHHFHHHHHHHHHGGEGGHHHH2FHHHHCGGHHGEGFGGHHHGHHGGGHHGHHHHHHHHHHHHHHHHGGGGGHHHHHHHHFGGHHHGGEGGEEGHFHHFGHHHHGGGGEHBGFGHHHHHHHHGGGGGGGGEFGGGGGGGHGGGGGGGGFFFFFFFFFFFFFFFHFFFFFFFFFFFFFFFFFFFFFFHFFFFFB
@M05620:37:000000000-D9766:1:1101:25019:6720 1:N:0:63
GAGGCTGCTTTGGAAGAAACTCATAGATTACTGCAACAGTTCCCCCTGGACCTGGAAAAGTTTCTTGCCTGGCTTACAGAAGCTGAAACCACTGCCAATGTCCTACAGGATGCTACCCGTAAGGAAAGGCTCCTAGAAGACTCCAAGGGAGTAAAAGAGCTGATGAAACAATGGCAAGTAAGTCAGGCATTTCCGCTTTAGCACTCTTGTGGATCCAATTGAACAATTCTCAGCATTTGTACTTGTAACTG
+
>1>AAA>AFFFF1FGF11GCBABE3FAGF1GGFHG1G0FADGFHHGEGHHHCCFFCHH0FFGHHHHDHHHHHFGEBGHGFGEGG@GHFG0B?FEFEC1BFGGFHDFHHFAGFHHFHHHE/>EHHHFFHAGFGGHDG11FGHHHH11BFEHGGHHBFHAFFHGFHGHHHHGGGHHFHFG11FHGHFDGHEHHHHGCAGGGHHHHHFHGHHHHGHCCGFBHHFH0G;CHHHHFBBFFGGGGFFGGGG0009FF
@M05620:37:000000000-D9766:1:1101:22498:6728 1:N:0:63
AGTGCCAGCTCTCAATCGCACAGGGGACCCAGGGCCTGGCCCCTCCATCCAGAAAACCTATGACCTCACCCGCTACCTGGAGCACCAACTCCGCAGCTTGGCTGGGACCTATGTGAGTATCCAGCGTAGGAATCTGGGAGTTGGGGAGGAGTGAGGAGTTGGGGAAAGACAGTCCTAACCGTGGAGGGTTCTGGTAAATGATGGGGTGAGGAGGGGCTCTTTGGCTCCCACCAGTCCCCCTGTCTGGTCTA
+
A3>AAFFF3FFFGGGGGGGGGGHHGE22BEA22AEAFFFGAGEA1E2AGFCFAF3EGECA5BDGHGHHH1CEG>EGHFGG?1GHHH1?EHHHGGGGGHHHGHHGGGHHGHHHHHHGHHHHHHFGHGGDCGHHHHHHFFCFGHHHGGFCGDEHG0GHBDHHHFGCEA.CGHFHHHHHHHHHGGGGBGGGEGFGGGGFGGGGGGGGGGFBFFFFFFBBBBFFFFFFFFFFFFFF.FFFFFFFBFFFFFFFFF/
@M05620:37:000000000-D9766:1:1101:14051:6731 1:N:0:63
AGTGCCAGCTCTCAATCGCACAGGGGACCCAGGGCCTGGCCCCTCCATCCAGAAAACCTATGACCTCACCCGCTACCTGGAGCACCAACTCCGCAGCTTGGCTGGGACCTATGTGAGTATCCAGCGTAGGAATCTGGGAGTTGGGGAGGAGTGAGGAGTTGGGGAAAGACAGTCCTAACCGTGGAGGGTTCTGGTAAATGATGGGGTGAGGAGGGGCTCTTTGGCTCCCACCAGTCCCCCTGTCTGGTCTA
+
BCBBCFFFCFFFGGGGGGGGGGHGGGGGGGHHGGGGGGHHHHGHGGHGHHHHHHHHHGHGHHHHHHHHHHHGGFGGHGHHGGHHHHHHGHHHGGGGGHHHGHHGGGHHGHGHHHHHHHHHHHHHHGGGGGHHHHHHGHHGGHHHGGGGGGGGHHHHHGHHHHGGGGHHHHHHHHHHHHHHGGFGGGGGEGGGGGGGGGGGGGGGGGFFFFFFFFFFFFFFFFFFFFFFFFFFFFFFFFFFFFFFFFFFFFB
@M05620:37:000000000-D9766:1:1101:4678:6740 1:N:0:63
AGTGCCAGCTCTCAATCGAACAGGGGACCCAGGGCCTGGCCCCTCCATCCAGAAAACCTATGACCTCACCCGCTACCTGGAGCACCAACTCCGCAGCTTGGCTGGGACCTATGTGAGTATCCAGCGTAGGAATCTGGGAGTTGGGGAGGAGTGAGGAGTTGGGGAAAGACAGTCCTAACCGTGGAGGGTTCTGGTAAATGATGGGGTGAGGAGGGGCTCTTTGGCTCCCACCAGTCCCCCTGTCTGGTCTA
+
AA>ABFFFAFFDGGGGGC4FCEBGAEFGEEHHGGGF2AGF2AEGDEHHFHFHFFHHHGFHHHHHHGHHHHHGGGGGHHHHHHHHHHHHGHHHEGGGGHHHGHHGGGHHGHHHHHHHHHHHHHHHHGGGGGHHHHHHHHFFGHHH?G.CGGGHHGHHCGHHHHGGGGHHHHHHHHHHHHHHGGGGGGGGCGGGGGGGGGGGGGGGGAEBFFFFFFBBBBFFFFFFFEFEFFFFFFFFFFFFBFFFFFFFFFB
@M05620:37:000000000-D9766:1:1101:11749:6754 1:N:0:63
GAGGCTGCTTTGGAAGAAACTCATAGATTACTGCAACAGTTCCCCCTGGACCTGGAAAAGTTTCTTGCCTGGCTTACAGAAGCTGAAACAACTGCCAATGTCCTACAGGCTGCTCCCCTTCAGGCCCGGCTCCACGACTCCTACACGGGAGTAAACGCGCTGATGAAACCATAACAAGTCCGTCAGGCCTTTCCGCTTTAGCACTCTTGTGGCTACCCTTGAACCCTTCTCAGCCTTTTTCCTTGTTCCTG
+
BBBBCCFCFFFFGGGG4FGGGGHHHHGGDGGHHF4FGHGD5DGGEFEF22FGGHFHH32BFHHGGHHHHHHGHHH3FHGHHHHHH3BFHGEFHFHH33BFHHH4B3BBBAH1?BFHGG202333B??//EGFF32?/>/?G22@2@/><C//011?A>A->@.000=0<..C00/<<<CCH.=;..//=;CGHHGGFGGFFF00;;;FG09.C.0/;.9CF900.;A:.:FFF//;B//:;/;;B//:/;/
@M05620:37:000000000-D9766:1:1101:11767:6767 1:N:0:63
GAGGCTGCTTTGGAAGAAACTCATAGATTACTGCAACAGTTCCCCCTGGACCTGGAAAAGTTTCTTGCCTGGCTTACAGAAGCTGAAACAACTGCCAATGTCCTACAGGATGCTACCCGTAAGGAAAGGCTCCTAGAAGACTCCAAGGGAGTAAAAGAGCTGATGAAACAATGGCAAGTAAGTCAGGCATTTCCGCTTTAGCACTCTTGCGGATCCAATTGAACAATTCTCAGCATTTGTACTTTTAACTG
+
A3AAAACAFBB@FBABEGFGGGHHGGDFGFFGHHBGFHFFGDDBFEEE2BBBFGE2332B3DFDDDD5BB3FHHHBBBBFGGFGFB@GFFAGHHGFFGGGGBGEFGBBBBB@2DBFFFE?>EF3EGH0B?BFFF?4BGHE?B22BFF//?BG<2>22?2@2@@@@GG<?G/<FC<C1?F?F=11>10><<1<1<<<<.<0<==<<<D<<0--:-:CCC0;;9CFEF0;;FBFCFGGGGG00;0;00;9;;C
@M05620:37:000000000-D9766:1:1101:21002:6768 1:N:0:63
AGTGCCAGCTCTCAATCGCACAGGGGACCCAGGGCCTGGCCCCTCCATCCAGAAAACCTATGACCTCACCCGCTACCTGGAGCACCAACTCCGCAGCTTGGCTGGGACCTATGTGAGTATCCAGCGTAGGAATCTGGGAGTTGGGGAGGAGTGAGGAGTTGGGGAAAGACAGTCCTAACCGTGGAGGGTTCTGGTAAATGATGGGGTGAGGAGGGGCTCTTTGGCTCCCATCAGTCCCCCTGTCTGGTCTA
+
1AAAAF11>FFFGGGGFGGGGGHGGEGGGECGEEEGFGHHGHGHGGFHHHCHGFFHHGHHHHHHHHHBGHHGGEEGHHHHHHHHHHHHGHHHGG@EGHHGFHFFG/CGGHHHGHFGHHHHHHDHHGGGGCHHHHHHGFHGGHHHGGGGCGGHHHHHHGHGFF@CGGHHFHHHHHHHFHHHGGE-.ECGGGGGGGGGGGFGFGFBEGF@FFFFFB;=@@FFFFFFFFFFFEBFFFFFFFFF@FFFFFFFFF/
@M05620:37:000000000-D9766:1:1101:14764:6792 1:N:0:63
GCGGCTGCTTTGGAAGAAACTCATAGATTACTGCAACAGTTCCCCCTGGACCTGGAAAAGTTTCTTGCCTGGCTTACAGAAGCTGAAACAACTGCCAATGTCCTACAGGATGCTACCCGTAAGGAAAGGCTCCTAGAAGACTCCAAGGGAGTAAAAGAGCTGATGAAACAATGGCAAGTAAGTCAGGCATTTCCGCTTTAGCACTCTTGTGGATCCAATTGAACAATTCTCAGCATTTGTACTTGTAACTG
+
>3>>AADAFFFFGGGGCBFGGGEGDGHHHFGFHHD3FCFDGHHHHGGFABFGHHGHHHFFBGHHFHHGHHHHHHHFHHHHHHHHHHHHHHHHHHHHHFHHHHHHFHHHHGHHHHBGHHGEEGHHF33FGGHHGH3G31BFHHHHB1GFGHFG0GDDG/GHHH1FHHHFHHHHHGHHGGHH1GGHHHHHEHHHHHGGGGGGFHGHGHHHHHHGHHHHG:GHHF0CG/CFGGGGGGGGGGGGFGGGGF00;FG
@M05620:37:000000000-D9766:1:1101:10940:6806 1:N:0:63
GAGGCTGCTTTGGAAGAAACTCATAGATGACTGCCACAGGGCCCCCCGTCCATCTAACCGTTTCCTCCCTGGCTCCCAGAAGCTACAACCACTTCCCCTGTCCTACAGGATGCTCCCCTTCCGGCCCGGCTCCTCGCCGCCTCCACGGGAGTCACCGCGCTGCTGAACCCATGTCAAGTCCGTCAGGCCTTTCCGCTTTAGCACTCTTGTGGCTCCCCTTGCCCACTTCTCAGCCTTTGTCCTTGTCCCTG
+
>>1>AA?AFFFFGGGF1CFGDCG3D3DA3AADB0FCGG0000A0/A/A/AB/21DEFHGGFC0B2@1>?FFFF01?FGHFHGH@11@FG/?F11BFG0BFHHHHF1BGBBGFFH1GFGBFC0CC/C/BCGGFGHFGC@-@GGGH/<CCGGCGHFGGC:ACA@.=BFGFF.AFF0CFGGBBBE.AFFG/;FFFFFFFFFF/99BFFFBFFFFF-FFAEBFFFF;B/AF;BFFFFF/B///9;FFFF9/;/B/
@M05620:37:000000000-D9766:1:1101:19749:6816 1:N:0:63
GAGGCTGCTTTGGAAGAAACTCATAGATTACTGCAACAGTTCCCCCTGGACCTGGAAAAGTTTCTTGCCTGGCTTACAGAAGCTGAAACAACTGCCCTTAACCAAAAGCTTCCAGAAGATCCGAAGCGAGTAAAAGAGCTGACGAAAGAAGTGCAAGCAATGCAGACACCCTTGCAATACCACCCGGGCGTACCCCTTTGAACCACTTTCAGCACCCCTAGTCGCAACCGACAACTCTGGCATTGAAGATG
+
AAAAA1FACFDFCFGGGFAGFGDHFHHHHHHHHHHHFEHAEGHHHGGGHHHFGHHGFGHFGHGHFHFGHHHHHHHHHHHHHHHHCHHHHGEHHFFEH1B11111//?F01111111B111BB0/?//>//>0B2BFF00<110/<>/<0@011@@GD/001111?1??0/..0>>11111<11..-----;--;0..;C00;0...=90000;0...;;.;00.-9-----9-;-///;//-9/////:B/
@M05620:37:000000000-D9766:1:1101:17372:6846 1:N:0:63
GCGGCTGCTTTGGAAGCAACTCATAGATTACTGCCACTGCTCCCCCGGGCCTTTGAAACGTTTCGTACCTGGCTGCCAGCAGCGGCTACAACTGCCCATGTCCTCCAGGCTGCTACCCTTCAGGACCGGCTCCTCGACGCCTCCACGGGAGTCACAGAGCTGCTGAACCCATGGCAAGTAAGTCAGGCCTTTCCGCTTTAGCACTCTTGTGGCTCCCCTTGCCCACTTCTCAGCCTTTGTCCTTGTCCCTG
+
>11>>>A>FFB@1FFF11BFFF1G3FGFF1BFABA1B1BA11BFGGGG/EE/AF1DBBGFBFCA/B0/>B@FCBB/0BB/>0B//>/?B1BFBB>B?1B0FFHHHHHFE/B0/F1FGH1B0FFGBG?BC?CEGHFE//--<0>./<.<-<<;GG00;/;/CGCGHHG/;.;C//;FBEF00;FCF0C9?/;0;BCGGGGFFFFFFFFFFFFF-AFFFFFFFFF9B--:FFFFFF/BBFB9BFFFFFBBFFF
@M05620:37:000000000-D9766:1:1101:17393:6859 1:N:0:63
GAGGGTGCTTTGGACGAAACTCATAGATTACTGCAACAGTTTCCGCTGGACCTGGAAAAGTTTCTTGCGTGGCTTAAAGAAGTTGAAACAACTGCCAATGTGCTACAGAATGCTACCCGTAAGGAAAGACTCCTAAAAGAAACAAAGAAAGTAAAAGAGCTAATGACACAATGGCAAGTAAGTAAATCATTACAGCTTTAGCACCCTTGTGGATCCAATTGAACAATTCTAAGCATTTGCACTTCAAACGG
+
>1A>1>>>BBB1F11A1A0AGFHHHDDEG11ADB1A1F0DD22A//B//00BFFAA110B1ADBDDD1/B/>/BB11@DB0BBBF22B1B/?BFGF1FBBB2B2BB111B1112B>BB?///B11<B0<B<B1BB1BB>C0000?@@00@1@22221?0?11?1<?1110?1<<0<1.11>111=11><000000<00000==D.:::/00;;0:/0;;0::<<09000;00;;B9FFF00;9;00;;0..
@M05620:37:000000000-D9766:1:1101:9672:6859 1:N:0:63
AGTGCCAGCTCTCAATCGCACAGGGGACCCAGGGCCTGGCCCCTCCATCCAGAAAACCTATGACCTCACCCGCTACCTGGAGCACCAACTCCGCAGCTTGGCTGGGACCTATGTGAGTATCCAGCGTAGGAATCTGGGAGTTGGGGAGGAGTGAGGAGTTGGGGAAAGACAGTCCTAACCGTGGAGGGTTCTGGTAAATGATGGGGTGAGGAGGGGCTCTTTGGCTCCCACCAGTCCCCCTGTCTGGTCTA
+
BCBBAFFFCFFFGGGGGGGGGFHGGGEEEGHHBFFGFGHHGHGHGGHHHHHHFHFHHGHHGFBGHDGGHHGFE/>EHHDGGHHHGH1?EHHHGGGGEHHHGHHGGGHHGHHHHHHFFHGHHHFHHGGGGGEFGHHHHHCFGHHHGG.CG.CGH0DGCGHHHHGGE?EHCHHHHHHHG0GHGGGGAEGGDGGGGGGGGGGGGGGGGGFFFFFFFFFFFFFFFFFFFFFFFFFFFFFFFFFFFFFFFFFFFFB
@M05620:37:000000000-D9766:1:1101:4649:6908 1:N:0:63
GCTGCTGCTTTTGAATCACCTCCTGGATTCCTGCCACAGTGCCCCCGGGCCCGTGAACCGTTGCTTGCCTGGCTTCCAGACGCTGCAACACCTGCCCATGTCCCCTAGGATGCTACCCTTCCTGCCAGGCTACTCGCCTCCTCCACTGGAGTCCCCGCGCTGATGCGCCCATATCAAGTCAGGCAGGCCTTTCCGCTTTCGCACTCTTGTGTCGCGCCTTGCACCCTACAACGCTTTGGTACTTGTCACTG
+
>>1>A@1BBF@11AFF3G1BGBFG1B0D1ADGBGF110B11BBFFG//A/E//AAAFGFEEG/B1DBB@GFGHB0BBFFB/>E//?01B>/?0BB0?BGHEH21/0/0<B11012>0B10B01@1<@@??010@F/ACC//<?0<>F10<<1011.-<-<:CCCF0-;:-;C/00C0;9C;0/9C.A99/C0CB99C.:/9-;-;/////999-99-9A9//B//-9-A//:9@999//-9/;99;F/9//
@M05620:37:000000000-D9766:1:1101:11963:6927 1:N:0:63
AGTGCCAGCTCTCAATCGCACAGGGGACCCAGGGCCTGGCCCCTCCATCCAGAAAACCTATGACCTCACCCGCTACCTGGAGCACCAACTCCGCAGCTTGGCTGGGACCTATGTGAGTATCCAGCGTAGGAATCTGGGAGTTGGGGAGGAGTGAGGAGTTGGGGAAAGACAGTCCTAACCGTGGAGGGTTCTGGTAAATGATGGGGTGAGGAGGGGCTCTTTGGCTCCCACCAGTCCCCCTGTCTGGTCTA
+
ABBBBFFFBFFFGGGGGGGGGGHHAGGGGGEHGGGGGGHHHHGHGGHHHHGHGHGHHGHEHHGHHHHHHHHGGGGGHHHHHGHFHHHHGHHHGGEGGGHHGGHCGGGHGHHHHHHHHHHHHHHHHGGGGGGHHHHHHHHGGHHHGGGGGGGHHHHHHGHHHHGGGGHHHHHHHHHHHHHHGGEDGGGGGGGGGGBBFFGGGGGGGGFFFFFFFFFFFFFFFFFFFFFFFFFFFFFFFFFFFFFFFFFFFFF
@M05620:37:000000000-D9766:1:1101:23619:6959 1:N:0:63
GAGGCTGCTTTGGAAGAAACTCATAGATTACTGCAACAGGTCCCGCTGGACATGGAAAAGTTTCTTGCCTGGCTTACAGAAGCTGAAACCACTGCCACTGTCCTACAGGATGCTACCCGTAAGGAAAGGCTCCTAGAAGACTCCAAGGGAGTAAAAGAGCTGCTGAAACAATGGCAAGTAAGTCAGGCATTTCCGCTTTAGCACTCTTGTGGATCCAATTGAACAATTCTCAGCATTTGTACTTGTCACTG
+
>>>A>>CAFFFFGFAF1BFBAFBEF31DF113D1B1AB00BAF00A/AA0B1BFFHBB0BFFF22DA1AF1FFGB1BFFFGH11B11B10BFGFHGF1GHH1FGDGHF0BG10BGGFGG?EEHEHC000?BF/F1><1BF01BG11B/?FCEHDGF1?0FGH1<CD1DFGF?DGFCCF1D1<=D1=>GEBDDDF.<<AE=0=GHCGHFHC0CG:CGF0GFGH0GBFF00C;;FFGGGGG;CFFF;;09;;F
@M05620:37:000000000-D9766:1:1101:26084:6987 1:N:0:63
AGTGCCAGCTCTCAATCGCACAGGGGACCCAGGGCCTGGCCCCTCCATCCAGAAAACCTATGACCTCACCCGCTACCTGGAGCACCAACTCCGCAGCATGGCTGGGACCTATGTGAGTATCCAGCGTAGGAATCTGGGAGTTGGGGAGGAGTGAGGAGTTGGGGAAAGACAGTCCTAACCGTGGAGGGTTCTGGTAAATGATGGGGTGAGGAGGGGCTCTTTGGCTCCCACCAGTCCCCCTGTCTGGTCTA
+
>>1>AF1@>FFFG1GG1AECEE0CFCEEAAA0F0EE//FGFHGFGGCHFE1FF01CGGFFHHEGHHFGCGFGGEGGHHHEFGHGHHE/E0BBE/>EE0BFGHBF/EGCEHHHHHEGGHHHHHHHHCGGGGHHHHGGHF0FCGHG?CCCCGEHFDHHFCHCHC-AFCGHCHFHGHHFFGHH@FE?.CEGGGGGGGGGGGGGFGFFEGF@FFFFFF;=@@FFFFFFFFFFFFFFFFFFFFFF?-;FFFFBBFB
@M05620:37:000000000-D9766:1:1101:7345:7042 1:N:0:63
GCGGCTGCTTTGGAAGAAACTCATAGATTACTGCCACAGTTCCCCCTGGACCTGGAACAGTTTCTTGCCTGGCTTCCAGAAGCTGCAACAACTGCCAATGTCCTACAGGAGGCTACCCGTACGGCAAGGCGCCTCGCCGACTCCACGGGAGCAAAAGAGCTGATGAAACAATGGCAAGTAAGTCAGGCTTTTCCGCTTTAGCACTCTTGTGGATCCAATTGAACACTTCTCAGCATTTGTACTTGTAACTG
+
11>>>>>>FFB@G1F1BFFFFGHHHGHHHGBGDG0BFFFADFGHHGAF/BBBFG0FFA0BDFEFDDGBGHHGHBB0BGHFGGH1B10BB>GGFHHHFBGGH2EFB1B1>B//?>10FGA///<E//<FFH/>BF/////////1F0<->.>..//<C<C<<C<<GD<0C/.:0C/CGG0:0:GFC0/C.;B00::CE..9F009;F00;9B9C0;F00BFB/;;/-99/;B/;F/B/BF9///;/;B9;99
@M05620:37:000000000-D9766:1:1101:12887:7046 1:N:0:63
AGTGCCAGCTCTCCATCGCACAGGGGACCCAGGGCCTGGCCCCTCCATCCAGAAAACCTATGACCTCACCCGCTACCTGGAGCACCAACTCCGCAGCTTGGCTGGGACCTATGTGAGTATCCAGCGTAGGAATCTGGGAGTTGGGGAGGAGTGAGGAGTTGGGGAAAGACAGTCCTAACCGTGGAGGGTTCTGGTAAATGATGGGGTGAGGAGGGGCTCTTTGGCTCCCACCAGTCCCCCTGTCTGGTCTA
+
AAA>AFFFBFFFG4BGGGGAFCHCGAEEEEHH2BEEFFHHGHGHGGGHHGGHHFFGGGHHHFHHHFGHHHHEE>EEHHGG?BGHHH1??GHFAFCGEHFGGHHGGGHHGHHHHHHHHHFHHHGHHGGGGGHHHHHHHH0FGHHHGGC-CDEHHFHHHGHHHHG?:AGGHHHHHHHHHHHGGGGGDEGGEGGBFGGGGGGGGGGGGGFFFFFFFFFFFFFFFFFFF/BEFFFFFFFFFFFFF?FFFFF/BF/
@M05620:37:000000000-D9766:1:1101:6654:7052 1:N:0:63
AGTGCCAGCTCTCAATCGCACAGGGGACCCAGGGCCTGGCCCCTCCATCCAGAAAACCTATGACCTCACCCGCTACCTGGAGCACCAACTCCGCAGCTTGGCTGGGACCTATGTGAGTATCCAGCGTAGGAATCTGGGAGTTGGCGAGGAGTGAGGAGTTGGGGAAAGACAGTCCTAACCGTGGAGGGTTCTGGTAAATGATGGGGTGAGGAGGGGCTCTTTGGCTCCCACCAGTCCCCCTGTCTGGTCTA
+
AA>>AF11>FFFGGGFFGGGGCH0FGGGGFCGEEEEAFHHFHEFEGFHHG1110ABGEFFFH2GHHHBHFGEGE/EHGGHFHHHHHHGGGHFCE//>FGBEGFFEGHFEHGFFFGHEFBGBGH1G//C@GHFHGHB1CGAEFH11<<-@@ACCGBFC<</0/<:CEEGCGFHHHHHFFGF-..-AF?-;C.FFCCBFGGB0FBGGFA-:-;FBB??@=FFFFFFFFFEFEF?EFFFEFEB@FFFFFFFFFB
@M05620:37:000000000-D9766:1:1101:23477:7061 1:N:0:63
AGTGCCAGCTCTCAATAGCACAGGGGACCCAGGGCATGGCCCCTCCATCCAGAAAACCTATGACCTCACCCGCTACCTGGAGCACCCACTCCGCAGCTTGGCTGGGACCTATGTGAGTATCCAGCGTAGGAATCTGGGAGTTGGGGCGGAGTGCGGAGTTGGGGAAAGACAGTCCTAACCGTGGAGGGTTCTGGTAAATGATGGGGTGAGGAGGGGCTCTTTGGCTCCCACCAGTCCCCCTGTCTGGTCTA
+
>1>>>1DF?F1DF1BA31B1B1A1A00A00BA0AEABAFFAGGAEGBHFG11A0FBBEFFGGDGHDBEHFFEE//EHGGF0BFGGHG?E0GBAEEE/0BBEGHGGGHHGHHFGDG2BBFGFHB<GCEECFGD<GFHFC0?EBGF?@/>@-;;C0;C:A.;C/-@;..9/CBCFGFFFGGFA.9--9B@AFFFFFFBBFBFFFBFFBB99FF/B?@@?<AB/FFBFFFFFFFBEFFFFFEB@FFFFFFFFFF
@M05620:37:000000000-D9766:1:1101:22293:7078 1:N:0:63
AGTGCCAGCTCTCAATCGCACAGGGGACCCAGGGCCTGGCCCCTCCATCCAGAAAACCTATGACCTCACCCGCTACCTGGAGCACCAACTCCGCAGCTTGGCTGGGACCTATGTGAGTATCCAGCGTAGGAATCTGGGAGTTGGGGAGGAGTGAGGAGTTGGGGAAAGACAGTCCTAACCGTGGAGGGTTCTGGTAAATGATGGGGTGAGGAGGGGCTCTTTGGCTCCCACCAGTCCCCCTGTCTGGTCTA
+
AA>ABFFFBFFFGGGGGGGGGGHGGGEGGGHHEEGEDFHFHHGHGGHHHGHHFFHHHGHHHHBGHHHFHHHGGGGGHHHHHGHHHHHHGHHHGG?CEFGHEHHGEEHHGHGHGHHHHHHHHHHHHGGGGGHHHHHHHHHGGHHHGGGGGGGHHHHHHGHHHHGGGGHHHHHHHHHHHHHHGGGGGGGGGGGGGGGGGGGGGGGGGGFFFFFFFFFFFCFFFFFFFFFFFFFFFFFFFFFFFFFFFFFFFFB
@M05620:37:000000000-D9766:1:1101:22514:7103 1:N:0:63
AGTGCCAGCTCTCAATCGCACAGGGGACCCAGGGCCTGGCCCCTCCATCCAGAAAACCTATGACCTCACCCGCTACCTGGAGCACCAACTCCGCAGCTTGGCTGGGACCTATGTGAGTATCCAGCGTAGGAATCTGGGAGTTGGGGAGGAGTGAGGAGTTGGGGAAAGACAGTCCTAACCGTGGAGGGTTCTGGTAAATGATGGGGTGAGGAGGGGCTCTTTGGCTCCCACCAGTCCCCCTGTCTGGTCTA
+
A3AABFFFBFFBAFGGGGGGGGHHGEGGGGHHGGFGGF2FGHGHGGHHHHHHHHGHHEHHHHHHHHHHHHHGGGGGHHHHHGGGFHHHGHHHGGGGGHHHGHHGCEHHGHHHHHHHHHHHHHHHHGGGGGHHHHHHHHHGGHHHGGGGGGGHHHHHHGHHHHGGGGHHHHHHHHHHHHHHGGGGGGGG=FFGGGGGGGGGGGGGGGFBFFFFFFBBBBFFFFFFFFFFFFFFFFFFFFFFBFFFFFEFFFF
@M05620:37:000000000-D9766:1:1101:9171:7107 1:N:0:63
AGCGCCAGCTCTCAATCGCACAGGGGACCCAGGGCCTGGCCCCTCCATCCAGAAAACCTATGACCTCACCCGCTACCTGGAGCACCAACTCCGCAGCTTGGCTGGGACCTATGTGAGTATCCAGCGTAGGAATCTGGGGGTTGGGGAGGAGTGAGGAGTTGGGGAAAGACAGTCCTAACCGTGGAGGGTTCTGGTAAATGATGGGGTGAGGAGGGGCTCTTTGGCTCCCACCAGTCCCCCTGTCTGGTCTA
+
>11>A?1DAFCD1GGD1AFF00B0AFEE00AF/EE/C/G00GGFEG0G10B1101BGA0BFG2GEG1BGFGEEE/EHHGEFGH/0?GHGBHHC/>E/<GG/FEFFFHFEGFGFHFFHDGFG22@0/??C/?1F<1FF0/<<>@@@-.<<CCCCH0.::C:CHC@AEG.//9B09FFGBB.-.A@GGG<9AFFFFB//BF/9FFFFFF@FFFBA?--@-?F/9//9/;AFEF-;-9///-A=EFFFFFFFF/
@M05620:37:000000000-D9766:1:1101:10798:7138 1:N:0:63
GAGGCTGCTTTGGAAGAAACTCATAGATTACTGCAACAGTTCCCCCTGGACCTGGAAAAGTTTCTTGCCTGGCTTACAGAAGCTGAAACAACTGCCAATGTCCTACAGGATGCTACCCGTAAGGAAAGGCTCCTAGAAGACTCCAAGGGAGTAAAAGAGCTGATGAAACAATGGCAAGTAAGTCAGGCATTTCCGCTTTAGCACTCTTGTGGATCCAATTGAACAATTCTCAGCATTTGTACTTGTAACTG
+
AAAA>AFBFDDDGCABCFFFGF4EFFFGHGFFFGBBGA2BGG5BGGAFEHFFHFFGBDCGGHHFGHHBBFDAABEBABBFGFFFGFBGFFEGGGHHGBGHHBFGHHHC3FFFGFGFHHG/EDFGF3FBB?BFAFFBGHHHBFFGGFF?/?CEGEHF2?2FFGDB22FGHFGGDGGFE/1?=G==F=CGHGFH<D.C<<E=0<=D<<DDG0CAGBGHH0CFHHEGHGFHGGGBCFFGGGGFFG0C9;;09=C
@M05620:37:000000000-D9766:1:1101:10104:7156 1:N:0:63
GAGGCTGCTTTGGAAGAAACTCATAGATTACTGCAACAGTTCCCCCTGGACCTGGAAAAGTTTCTTGCCTGGCTTACAGAAGCTGAAACAACTGCCAATGTCCTACAGGATGCTACCCGTAAGGAAAGGCTCCTAGAAGACTCCAAGGGAGTAAAAGAGCTGATGAAACAATGGCAAGTAAGTCAGGCATTTCCGCTTTAGCACTCTTGTGGATCCAATTGAACAATTCTCAGCATTTGTACTTGTAACTG
+
CCCCCBFBFFFFGGGGGGGGGGHHHHHHHHHHHHHGGHHFGHHHHGGGHHHHHHHGHGFGBGHHHGHHHHHHHHHHHHHHHHHHHHHHHHHHHHHHHHHHHHHHHHHGHHHHHH4GHHGF@/GHF3BGHHHHGHFHB?GCFHHHGFHGGHGG2GFGGAHHHGGHHHHGHHGHHHHHHGH1DGFHHHHHEHHHHHGGGGGGHGHHHHHHGGHGHHHHHGHHHFFHHCHHHHGGGGGGGGGG0FGGFFGGGGF
@M05620:37:000000000-D9766:1:1101:10886:7199 1:N:0:63
AGTGCCAGCTCTCAATCGCACAGGGGACCCAGGGCCTGGCCCCTCCATCCAGAAAACCTATGACCTCACCCGCTACCTGGAGCACCAACTCCGCAGCTTGGCTGGGACCTATGTGAGTATCCAGCGTAGGAATCTGGGAGTTGGGGAGGAGTGAGGAGTTGGGGAAAGACAGTCCTAACCGTGGAGGGTTCTGGTAAATGATGGGGTGAGGAGGGGCTCTTTGGCTCCCACCAGTCCCCCTGTCTGGTCTA
+
A1>AAF1FAFFFEGGFGFGGEGFGCEGGGGFHGGGGCEGGHHGHEGHHHHHHHHHHHGGHHHHHHHHHHHHGGGGGHGHHHHHHHHHHGHHHGGGGGFHHGHHGGGGHGHHHGHHHHHHHHHHHHGGGGGHHGHHHHHHGGHHGGGGGGGGHHHHHHGHHHGGGGGHHGHHHHHHGHHHHGGGGGGGGAFGGGGFGGGGGGFGGGGF@FFFFFF@@@?FFFFFFFFFFFFFFFFFFFFFF@FFFFFFFFFB
@M05620:37:000000000-D9766:1:1101:8989:7201 1:N:0:63
GAGGCTGCTTTGGAAGAAACTCATAGATTACTGCAACAGTTCACTCTGGACCTGGAAAAGTTTCTTGTTTTGATTAAAGAAGCTGAAAAAACTGCCAATGTTCTACATGATGATACCCGTAAGGAAAGCCTCATAGAAGAATACAAGGAAGTAAAATAACTAATTAAACAATGGCAAGTAAGTCAGGCATTTAACCTTTATCCCCCTTGTGGATCCAATTGAACAAATCTCAGCATTTGTACTTGTAACTG
+
>3AA3>CABBB4F4BBAFBFGFHHHFFHHH4ADF4BGH2AFB5A55BA35BBFGEB332B3DFDDDG55B2B1DD555DBF33BB33A5?0BFEGHGFHC44BBBF444BB4B@B43B??//F3?FG0BB?23B???BGF33B3B?F/0?02?3333B3B32@2>>@222/2<<<?1/11@<11110??111<1>>1>111<1>.>-.<00<<0<C0<=0;0<G0;.<0<;0;;CGHHG;:;0;00=;00;
@M05620:37:000000000-D9766:1:1101:16060:7204 1:N:0:63
AGTGCCAGCTCTCAATCGCACAGGGGACCCAGGGCCTGGCCCCTCCATCCAGAAAACCTATGACCTCACCCGCTACCTGGAGCACCAACTCCGCAGCTTGGCTGGGACCTATGTGAGTATCCAGCGTAGGAATCTGGGAGTTGGGGAGGAGTGAGGAGTTGGGGAAAGACAGTCCTAACCGTGGAGGGTTCTGGTAAATGATGGGGTGAGGAGGGGCTCTTTGGCTCCCACCAGTCCCCCTGTCTGGTCTA
+
BCBBCFFFCFFFGGGGGGGGGGHGGGGGGFHHGGGGGGHHHHGHGGHHHGHHHHHHHGHHHHHHHHHHHHHGGEGGHGHHHGGHHHHGGHHHGGGGGHHHGHHGGGHHGHHHHHHHHHHHHHHHHGAFGGHHHHHHHHFGGHHHGGGGGGGGHHHHHDGHDHCGGGGHHHHHHHHHHHHHGFFGGGGGCFFGGGCFGGGGGGGGGGFFFFFFFFFFFAFFFFFFFBFFFFFFFFFFFFFFFFFFFFFFFFF
@M05620:37:000000000-D9766:1:1101:26366:7217 1:N:0:63
GAGGCTGCTTTGGAAGAAACTCATAGATTACTGCAACAGTTCCCCCTGGACCTGGAAAAGTTTCTTGCCTGGCTTACAGAAGCTGAAACCACTGCCACTGTGCTACAGGATGCTACCCGTAAGGACAGGCTCCTAGCCGACTCCAAGGGAGTAAAAGAGCTGCTGAAACAATGGCAAGTTTGTCACGCTTTTCCGCTTGAGCACTCTTGTGGATACACTTGACCAATTCTCAGCATTTGTACTTGTCCCGG
+
A1>AAAFAFFFFGGGG1ABGFGAFDFGHH1FGHHDBFAFBFGGHHGGGHHHHHHHHHHEGGHHHHHHHHHHHHHHGHHHHHHHGHHHHH0FFHHHHH11BG1BGEHH1F0B1>1BGE0E///B1B0B/<E00?B1110?>/B/11<G/?/?/012@1???1<111?GD?GHFFC001.11110>11.<...00<.<CF..CCH.:C000;G?G00:00;=0C0CF.C;0;0;0/0CBBBF090;09000-;
@M05620:37:000000000-D9766:1:1101:20571:7257 1:N:0:63
GAGGCTGCTTTGGAAGAAACTCATAGATTACTGCAACAGTTCCCCCTGGACCTGGAAAAGTTTCTTGCCTGGCTTACAGAAGCTGAAACAACTGCCAATGTCCTACAGGATGCTACCCGTGAGGACCGGCTCCTCGACGACTCCCCGGGAGTCAAAGCGCTGCTGAAACAATGGCAAGTCAGTCAGGAATTTCCGCTTTAGCACTCTTGAGGATACACTTGACCACTTCTCAGACTTTGTACTTGTCCCTG
+
BBBBBBFBFFFFGFFGFBBFGGDG5FGFGFHHHGHHGHHGHHHHHGGEHHHHHHHHHHHHHHHHHHHHHHHHHHHHHHHHHHHHHHGHH?FGHHHGHGGH4BB443FGFHFFF3BBFF>>/?/03??>EEEEG2B?CC//<</FA?/><--.0=1>10.-=@ACGHG00<<0<CGFHEH0;0;;:0;;CGFH0;DFDA.;9000CFGGG0990;BFFFGGG0F0BAF/BBFFF//;BFBFBBFFF//9/BB
@M05620:37:000000000-D9766:1:1101:22870:7288 1:N:0:63
GCGGCTGCTTTGGAAGCAACTCATAGATTCCTGCCCCAGTTCCCCCTGTCCCTGTAACCGTTTCTTGCCTGGCTTCCAGAAGCTGCAACCACTGCCCCTGATCTTAAGGCTGCTCCCCTGCAGGCCCGGCTCCTCGCCACCTCCCCAGGAGTCAACGCGCTGCTGAAAACATGGCAAGTCCGTCAAGCCTTTCCGCTTTTGCACTCTTGTGGCTCCCCTTGCCAACTTCTCCGCCTTTTTCATTGTTCATG
+
>11>A>>>FFD@BFG1ABFGGG1FBDFHH3FGHHH0F0BBDDGHHGABABBBGB1DFBFEEEGG2DDBBGHHHHFEGHH1GHHBB1BFH0BFGBFGC/FF01B2@22@BB1EAE11?E0/?<1B/<</></?FFC<<B//0@<GFC0?F/??<G<D.>-<<<A0<0D00:G0/=.:C:::0.:C..;9;/;;9C9A.EG0090909;CFFFG9.0;A--;-/9//-/;;;//-;99BF//9/9BFF//99;
@M05620:37:000000000-D9766:1:1101:17221:7294 1:N:0:63
AGTGCCAGCTCTCAATCGCACAGGGGACCCAGGGCCTGGCCCCTCCATCCAGAAAACCTATGACCTCACCCGCTACCTGGAGCACCAACTCCGCAGCTTGGCTGGGACCTATGTGAGTATCCAGCGTAGGAATCTGGGAGTTGGGGAGGAGTGAGGAGTTGGGGAAAGACAGTCCTAACCGTGGAGGGTTCTGGTAAATGATGGGGTGAGGAGGGGCTCTTTGGCTCCCACCAGTCCCCCTGTCTGGTCTA
+
>AAABFFFBFFFGFGGGFFAFCHHGEGGGGGHGGGGFGHHHHGHGGHHHHHHHHHHHGHHHGHHHHHHHHHFGGGGHHHGHGG?GHFHGHHHGG/EFGHHGHHGGGHHGHHHHHHHHHHHHHHHHGEGGGHHHHHHHHHGGHHHGGGGGGGHHHHHHGHHHHGGGGHHHHHHHHHHHHHHGGEGGGGGCFGGGGGGGGGGGGGGGGFFFFFFFFFFFFFFFFFFFFFFFFFFFFFFFFFFFFFFFFFFFFB
@M05620:37:000000000-D9766:1:1101:16892:7298 1:N:0:63
AGTGCCAGCTCTCAATCGCACAGGGGACCCAGGGCCTGGCCCCTCCATCCAGAAAACCTATGACCTCACCCGCTACCTGGAGCACCAACTCCGCAGCTTGGCTGGGACCTATGTGAGTATCCAGCGTAGGAATCTGGGAGTTGGGGAGGAGTGAGGAGTTGGGGAAAGACAGTCCTAACCGTGGAGGGTTCTGGTAAATGATGGGGTGAGGAGGGGCTCTTTGGCTCCCACCAGTCCCCCTGTCTGGTCTA
+
A>>>>FFF1CFFG1FGFGGGGGHGGGFEFECGAAEECFHHCGG/EFGHHF1GFHHHHG0AGHHHHHH1G>CEE>EEHFGH>FHHHH0?EGHHFGGEGHHFEHHGGGGHGHGFF22B1FF1GDGFF<B?C/FDFHFD1F<FEHFGCG.@??A<<D0CCCC<GC-@CCE.:C/CCGHCCCGGGG.?CEA@FGEFFF;900;FBFGGGBF@EFFFBB-=@@9/B9BB/FFFA-;-EFFFFFEB--BFFBBF9F/
@M05620:37:000000000-D9766:1:1101:18115:7341 1:N:0:63
AGTGCCAGCTCTCAATCGCACAGGGGACCCAGGGCCTGGCCCCTCCATCCAGAAAACCTATGACCTCACCCGCTACCTGGAGCACCAACTCCGCAGCTTGGCTGGGACCTATGTGAGTATCCAGCGTAGGAATCTGGGAGTTGGGGAGGAGTGAGGAGTTGGGGAAAGACAGTCCTAACCGTGGAGGGTTCTGGTAAATGATGGGGTGAGGAGGGGCTCTTTGGCTCCCACCAGTCCCCCTGTCTGGTCTA
+
BBBCCFFFCFFFGGGGGGGGGGHGGGGGGGHHGGGGGGHHHHGHGGHHHHHHHHHHHGHGHHHHHHHHHHGGGEGGHGHHHHHHHHHHGHGHGGGGGHHHGHHGGGHHGHHHHHHHHHHHHHHHHGGGGGHHHHHHHHHGGHHHGGGGGGGHHHHHHGHHHHGGGGHHHHGHHHHHHHHHGGFGGGGGFGGGGGFGGGGGGGGGGGFFFFFFFFFFFFFFFFFFFFFFFFFFFFFFFFFFFFFFFFFFFFF
@M05620:37:000000000-D9766:1:1101:18208:7380 1:N:0:63
AGTGCCAGCTCTCAATCGCACAGGGGACCCAGGGCCTGGCCCCTCCATCCAGAAAACCTATGACCTCACCCGCTACCTGGAGCACCAACTCCGCAGCTTGGCTGGGACCTATGTGAGTATCCAGCGTAGGAATCTGGGAGTTGGGGAGGAGTGAGGAGTTGGGGAAAGACAGTCCTAACCGTGGAGGGTTCTGGTAAATGATGGGGTGAGGAGGGGCTCTTTGGCTCCCACCAGTCCCCCTGTCTGGTCTA
+
ABAABFFFCFFFGGGGGGGGGGHHGEDGGGHGFGGGGGHHHHGHGGHGHHHHHHHGHGHHHHHHHHHHHHGGGEFGHGHHGHHHHHHEGHHHGGGGGHGHGGHGGGHHGHHHHHHHHHHHHHHHHGGGGGHHHHHHGHAFGHHHGGGGGGGHHHHGHGHHHHGGGGFHHHHHHHHHHHHGGGGGGGGGEGGGGGGGGGGGGGGGGGFFFFFFFFFFFFFFFFFFFFFFFFFFAFFFFFFFFFFFFFFFFFB
@M05620:37:000000000-D9766:1:1101:7552:7386 1:N:0:63
AGTTCCAGCTCTCCATCGCACAGGGGACCCAGGGCCTGGCCCCTCCATCCAGAAAACCTATGACCTCACCCGCTACCTGGCGCACCCCCTCCGCAGCTTGGCTGGGACCTATGTGAGTATCCAGCGTAGGAATCTGGGAGTTGGGGAGGAGTGAGGAGTTGGGGAAAGCCAGTCCTAACCGTGGAGGGTTCTGGTAAATGATGGGGTGAGGAGGGGCTCTTTGGCTCCCACCAGTCCCCCTGTCTGGTCTA
+
>>>1>BF@CFFFGAGGBEE1E0FAF00AAABG0ABAAFGHFHGHGGHFHFHHHHH0FEHFFGGHHDBGHHH/>>>EGHEF0>EEGG?>>EG?>E?E>GBFCHFGGGHFGHHHHHFGHHHHHHHHHCFECFFGHHHHHH0FEHHHGG.CG<CGH0DG:EHFHFGG...C/;/FGGGGGGGGGGGG.EGGEGGGGFBFFFFFFFFFFFF@FFFFFF<@@@FFFFFFFFFFFFFFFFFFFFFF@FFFFFFFFFB
@M05620:37:000000000-D9766:1:1101:24264:7397 1:N:0:63
ACCACACCTTCTACAATGAGCAAATGTCGGAACTCCAGTCCCGAATCCTTATCCCGACTGCCGGCTCCCGCTTTACAAACAAAAACAACCCCTACACCTTTATTTTCGAGATTTTCTACCTCTTATTCTTCCTACTTAGTTCCTTTCTGTTTTATTATATATTAGCCAAAAATACCCCGATATCTATTTTGCCTTCCCATGAATTATTGAATTATATTACCTTACTCCCCACTTTCCCCCAGTAGTTTCTC
+
AAAAAAAACFFFGGGGDGGDGG11DAAD0AEFAHHFFGGFFHE/EFEFB2DGFBAB/AAE0F?/>>/B?BE>>/FHGHB/B/B0/E/?/E?>//B100011122B22</0//121>>2F1BF1112222@211211@212>222221?11110111111111?11>G1>0..<1<11.----<000000;;00000//00/0:0000:000000000;000000/;09AA/..00;00/;-.////;9//9
@M05620:37:000000000-D9766:1:1101:19497:7454 1:N:0:63
GAGGCTGCTTTGGAAGAAACTCATAGGTTACTGCAACAGTTCCCCCTGGACCTGGAAAAGTTTCTTGCCTGGCTTACAGAAGCTGAAACAACTGCCCATGTCCTACAGGCTGCTACCCGTAAGGAACGGCTCCTAGAAGACTCACAGGAAGTAAAAGAGCTACAGAAACAATGGCAAGTAAGACAGGCATTTCAGCTTTAGCACTCTTGTGGATCAAATTGACCAATTCTCAGCATTTGTACTTGAAACTG
+
BBCCBCFCFFFFGCBFGGGGGGHHHH4DFGHGHHFHGHHHHHGHHGGGHHHHHHGFFFFHGHHHHHHHHHHHHHHEFGHHHHHHHGFHGHGHHHHH13BG4@BBBFGF31BFFHFBFFF>>/FBB30?/<EFF2?B23DFC3BB22?/0@@2@FGFB/2G1111?1?FHHFHHBC0GF1F1G1<FFFFHHGGG00D0DGD00DHBHGHF00:C0G.:0;;GH0CFGFB0;;;FGGFGGGFF0;C;00;0;;
@M05620:37:000000000-D9766:1:1101:23528:7478 1:N:0:63
GAGGCTGCTTTGGAAGAAACTCATAGATTACTGCAACAGTTCCCCCTGGACCTGGAAAAGTTTCTTGCCTGGCTTACAGAAGCTGAAACAACTGCCAATGTCCTCCAGGATGCTACCCGTAAGACCAGGCTCCTCGACGACTCCCCGAGAGTCAAAGAGCTGCTGAAACAATGGCAAGTACGACAGACATTTCCGCTTTAGCACTCTTGTGGATACAATTGAACAATTCTCAGCATTTGTCCTTGTAACTG
+
BBBBBBFBFFFFGFDFFGAGGGHHHHHHHGHHHGHHGHHHHHHHHGGFFGGHHHHBFGHHGGHHHGGGHHHHHHHGHHHHHHHHHHHHHHAGHHHGHHHHHHB@FGHH31B3BG4G2FGG//B432BB/?FHGHBEE@@DG/?@//</>/>11<?FHHHFHH1>G<1>GH.<1<FG0E000..<<</;/;0<CGGGGGGEH0GFGFFFGFGG0CBF09CFG0099/09;CGFF/0;FFBF0;BFFF/9/;F
@M05620:37:000000000-D9766:1:1101:16391:7502 1:N:0:63
AGTGCCAGCTCTCAATCGCACAGGGGACCCAGGGCCTGGCCCCTCCATCCAGAAAACCTATGACCTCACCCGCTACCTGGAGCACCAACTCCGCAGCTTGGCTGGGACCTATGTGAGTATCCAGCGTAGGAATCTGGGAGTTGGGGAGGAGTGAGGAGTTGGGGAAAGACAGTCCTAACCGTGGAGGGTTCTGGTAAATGATGGGGTGAGGAGGGGCTCTTTGGCTCCCACCAGTCCCCCTGTCTGGTCTA
+
A3>ABFFFBFFFDGGCGCFGEEFHFGGGEGHHGGGGGFHFGHGHGGHHFHHGHF3GGGFFHHGHHHFGHHHGGGCEHHHGHHHFCGHHGFHHGFGGGFHHGHHGGFHHGHCHHGHHHHHHGHHHGGGGGGGHHHHHHHGEGHHHGGGGGGGHHFHHHDHHHHCGGGHHHHHHHHHHHHHHGGGGGGGGGGGGGGGGGGGGGGGGGGDBEFFFFFB?BBFFFFFFFFFFFFFFFFFFFFFFBFFFFFFFFFF
@M05620:37:000000000-D9766:1:1101:19617:7504 1:N:0:63
AGTGCCAGCTCTCAATCGCACAGGGGACCCAGGGCCTGGCCCCTCCATCCAGAAAACCTATGACCTCACCCGCTACCTGGAGCACCAACTCCGCAGCTTGGCTGGGACCTATGTGAGTATCCAGCGTAGGAATCTGGGAGTTGGGGAGGAGTGAGGAGTTGGGGAAAGACAGTCCTAACCGTGGAGGGTTCTGGTAAATGATGGGGTGAGGAGGGGCTCTTTGGCTCCCACCAGTCCCCCTGTCTGGTCTA
+
?AAABFFFBFFFFGGGGGGGGGHGGCGGGGHHGGGGGFHHHHGHGGHHHHHHGFFHHFHHHHHHHHHHHHHGGGGGHHHHHHHHHHHHGHHHGGGGGHHHGHHGGGHHGHHHHHHHHHHHHHHHHGGGGGHHHHHHHHHGGHHHGGGGGGGHHHHHHGHHHHGGGGHHHHHHHHHHHHHGGGGGGGGGDFGGGGGFFGGGGGGGGGFFFFFFFFFFFFFFFFFFFFFFFFFFFFFFFFFFFFFFFFFFFFF
@M05620:37:000000000-D9766:1:1101:15967:7519 1:N:0:63
AGTGCCAGCTCTCAATCGCACAGGGGACCCAGGGCCTGGCCCCTCCATCCAGAAAACCTATGACCTCACCCGCTACCTGGAGCACCAACTCCGCAGCTTGGCTGGGACCTATGTGAGTATCCAGCGTAGGAATCTGGGAGTTGGGGAGGAGTGAGGAGTTGGGGAAAGACAGTCCTAACCGTGGAGGGTTCTGGTAAATGATGGGGTGAGGAGGGGCTCTTTGGCTCCCACCAGTCCCCCTGTCTGGTCTA
+
AA>AAFFFAFFFGDGGFGGCGEHFGEEGGGHHCGGGGGHFGHGHGGFHHGHHHHFHHGHHHHHHHHHHHHHGG@EGHGHHFGHHHHFGGFHGGE@EGHGGGHGGGGGGGHHGHGHHHHHHHHHHGGFGGGHGHHHHHHFFFHHHGGGGGGEHHHHHHGHFGHGGECHHGHGHHHHHHHHHGGFGFFGGGGGGGGGGFGGGGFGGGGF@FFFFFF@?@@FFFFFFFBFFFFFFFFFFFFFF?EFFFFFFFF9
@M05620:37:000000000-D9766:1:1101:24553:7535 1:N:0:63
ACCACACCTTCTACAATGAGCTGCGTGTGGCTCCCGAGGAGCACCCCGTGCTGCTGACCGAGGCCCCCCTGAACCCCAAGGCCAACCGCGCGAAGATGACCCAGGTGAGTGGCCCGCTACCTCTTCTGGTGGCCGCCTCCCTCCTTCCTGGCCTCCCGGAGCTGCGCCCTTTCTCACTGGTTCTCTCTTCTGCCGTTTTCCGTAGGACTCTCTTCTCTGACCTGAGTCTCCTTTGGAACTCTGCAGGTTCT
+
>AAAA4AAFFFFFGGFFGGFGGHHGGF24BFFFFFFGGG22B2BGF0E1BEF533GHHGGGE0>FGGGGC12FFGGGD>GFHHH/FE/CC?C/CFGHGFHHH/C?GFHHGFFFHFDGGGGHHHHHHHHHHGGHHGGGGGGGGGGGGGGGGGGGFGGGGGG--;FFFFFFFFFFFFFFFFFFFFFFFFFFFFFFFFFFFFFFFFFFFFFFFFFFFFFFFFFFFFFF.BFFFFFFFFFFFFFFFFFFFFFFFF
@M05620:37:000000000-D9766:1:1101:25789:7563 1:N:0:63
AGTGCCAGCTCTCAATCGCACAGGGGACCCAGGGCCTGGCCCCTCCATCCAGAAAACCTATGACCTCACCCGCTACCTGGAGCACCAACTCCGCAGCTTGGCTGGGACCTATGTGAGTATCCAGCGTAGGAATCTGGGAGTTGGGGAGGAGTGAGGAGTTGGGGAAAGACAGTCCTAACCGTGGAGGGTTCTGGTAAATGATGGGGTGAGGAGGGGCTCTTTGGCTCCCACCAGTCCCCCTGTCTGGTCTA
+
ABAAAFFFBFFFGDGFBFE2ECHCGCBEEDHGAAEEFFHHGHGHGGHHHGGHGHHFGFHGHHHHHEGHHHHGGEEGHHHHBFGHHH1FEGGG>ECGEHGHGHHGGGHHGHHGHHHHH3GHHHHHHGGGGGHHHHHHHHFFGHHHGGEGGDEGHBGHGGHHHHGGGDHHHHHHHHHHHHHHGGGGDFGG9AFGGGFGGGGGGGGGGDDFFFFFFFFFFFFFFFFFFFFEFFFFFFFFFFFFFFFFFFFFFFF
@M05620:37:000000000-D9766:1:1101:16880:7575 1:N:0:63
AGTGCCAGCTCTCAATCGCACAGGGGACACAGGGCCTGGCCCCTCCATCCAGAAAACCTATGACCTCACCCGCTACCTGGAGCACCAACTCCGCAGCTTGGCTGGGACCTATGTGAGTATCCAGCGTAGGAATCTGGGAGTTGGGGAGGAGTGAGGAGTTGGGGAAAGACAGTCCTAACCGTGGAGGGTTCTGGTAAATGATGGGGTGAGGAGGGGCTCTTTGGCTCCCACCAGTCCCCCTGTCTGGTCTA
+
ABABBFFFCFFFGGGGGGGGGGGHGE?E2AFHFFEGGA2BCEEG?ABH5FGGGBEFFAGGHHGFFHHFHHGGGEEFHHGHHHHHFHHEGHHHGGGGGHHHGHHGGGHHGHHHHHHHHHHHHHHHHGGGGGHHHHHHHHHGGHHHGGEFGGGHHHHHHGHHHHGGGGHHHHHHHHHHHHHHGGGGGGGGEGGGGGFFGGGGGGGGGGGFFFFFFFFFFFFFFFFFFFFFFFFFFFFFFFFFFFFFFFFFFFF
@M05620:37:000000000-D9766:1:1101:12551:7608 1:N:0:63
AGTGCCAGCTCTCAATCGCACAGGGGACCCAGGGCCTGGCCCCTCCATCCAGAAAACCTATGACCTCACCCGCTACCTGGAGCACCAACTCCGCAGCTTGGCTGGGACCTATGTGAGTATCCAGCGTAGGAATCTGGGAGTTGGGGAGGAGTGAGGAGTTGGGGAAAGACAGTCCTAACCGTGGAGGGTTCTGGTAAATGATGGGGTGAGGAGGGGCTCTTTGGCTCCCACCAGTCCCCCTGTCTGGTCTA
+
BCBBCFFFCFFFGGGGGGGGGGHHGGGGGGHHGGGGGGHHHHGHGGHHHGHHHHHHHGHHHHGHHHHHHHHGGGGGHGHHHGGHHHHHGHHHGGGGGHHHGHHGGGHHGHHHHHHHHHHHHHHHHGCGGGHHHHHHHHHGGHHHGGGGGGGHHGHHHGHHHHGGGGHHHHHHHHHHHHHHGGGGGGGGDFGGGGFGGGGGGGGGGGFFFFFFFFFFFFFFFFFFFFFFFFFFFFFFFFFFFFFFFFFFFFB
@M05620:37:000000000-D9766:1:1101:13415:7625 1:N:0:63
GAGGCTGCTTTGGAAGAAACTCATAGATTACTGCAACAGTTCCCCCTGGACCTGGAAAAGTTTCTTGCCTGGCTTACAGAAGCTGAAACAACTGCCAATGTCCTACAGGCTGCTACCCGTCAGGACAGGCTCCTCGCAGCCTACCAGGGAGTCACAGCGCTGATGAAACAATGGCAAGTACGTCAGGCCTTTCCGCTTTAGCACTCTTGTGGATCACATTGCCCACTTCTCAGCATTTGTACTTGTAACTG
+
A>AABAFBFFFFGFGGGGGGGGHHGHHHHHHHHHHHHHHFHHHHHGGGHHHHHHHFHHHHGHHHHHHHHHHHHHHHHHHHHHHHHHHHHHHHHHHHHHHHHHHH4BGHH1GHGBFGHHD///?F3F2FF/BG/G?F@BA/?G2B02F//</?2GDFH//>/><1FDH1FGHH11<GFGH00.<CFGHH.CGH0GGGGGGFHHGHHHHGGFBD0C0./:CFG00;F.AFFGGGGE0FGGGB0CGGFFFFFFF
@M05620:37:000000000-D9766:1:1101:10138:7658 1:N:0:63
GAGGCTGCTTTGGAAGAAACTCATAGATTACTGCAACAGTTCCCCCTGGACCTGGAAAAGTTTCTTGCCTGGCTTACAGAAGCTGAAACAACTGCCAATGTCCTACAGGATGCTACCCGTAAGGAAAGGCTCCTAGAAGACTCCAAGGGAGTAAAAGAGCTGATGAAACAATGGCAAGTAAGTCAGGCATTTCCGCTTTAGCACTCTTGTGGATCCAATTGAACAATTCTCAGCATTTGTACTTGTAACTG
+
>11>AACAFFFFFGGGC1FGFGEF3FGHHHHHHHHFHGHAGHHHHGCGGFHHHFHHHFHHHHHHFHFHHHHHHGCCGHGGHHHHHHHGHGHHFGHHFFGHHHHHHHHHGHHHHHEHHHGEEFHHHBFGHGFHGHGHE1GFGHHFHFGFGHGGFHHHHFFGHHHHHHHHHHHHHHHHHGFFDHFHHHGHFHHHGFECCFGHFHHHGHHHHHHGGGGHH0GHHHEHH/GHHHGGGGGGGGGFFGGGG9C0;FB
@M05620:37:000000000-D9766:1:1101:7473:7661 1:N:0:63
AGTGCCAGCTCTCAATCGCACAGGGGACCCATGCCCTGGCCCCTCCATCCAGAAAACCTATGACCTCACCCGCTACCTGGCGCACCACCTCCGCAGCGGGGCTGGGACCTATGTGAGTATCCAGCGTAGGAATCTGGGAGTTGGGGAGGAGTGAGGAGTTGGGGAAAGACAGTCCTAACCGTGGAGGGTTCTGGTAAATGATGGGGTGAGGAGGGGCTCTTTGGCTCCCACCAGTCCCCCTGTCTGGTCTA
+
AAAAAFFFBFFFGFGGGGFAEC4F2222BA23B3BBBA222B222AFGHF3B3BBEGEC3FD5FFDB3F11>00>E23F11/>EGG11?0B/>EECG//>//</??FF/?GGHFBFH?<FDH11GC>D@.<DBFFFFHAEGHFHCD.CG.CCGBFF09FFGF9B..;F/C//CF0FCFG.9DF?;E?;FF.9;FFFBBBF/9BBEDAB?AFFFFB--BFFEFFBFFFFEFFF??/B//9.-;9/;F//;:/
@M05620:37:000000000-D9766:1:1101:21179:7664 1:N:0:63
AGTGCCAGCTCTCAATCGCACAGGGGACCCAGGGCCTGGCCCCTCCATCCAGAAAACCTATGACCTCACCCGCTACCTGGAGCACCAACTCCGCAGCTTGGCTGGGACCTATGTGAGTATCCAGCGTAGGAATCTGGGAGTTGGGGAGGAGTGAGGAGTTGGGGAAAGACAGTCCTAACCGTGGAGGGTTCTGGTAAATGATGGGGTGAGGAGGGGCTCTTTGGCTCCCACCAGTCCCCCTGTCTGGTCTA
+
ABAAAFFFCFFFGFGGGGGGGGHGGGGGGGHHCDGGGGHHHHGHGGHGHHGHHHGFHGHHGFHHHHHHHHHGGEEGHHGHBGHHHHEFFHHHGGGGGHHHGHHGGGHHGHHHHHHHHHHHHHHHHGGGGGHHHHHHHHHGGHHHGGGGGGGHHHHHFGHHHHGGGGHHHHHHHHHHHHHHGGGGGGGGEGGGGGFGGGGGGGGGGGFFFFFFFFFFFFFFFFFFFFFFFFFFFFFFFFFFFFFFFFFFFFB
@M05620:37:000000000-D9766:1:1101:12731:7694 1:N:0:63
AGTGCCAGCTCTCAATCGCACAGGGGACCCAGGGCCTGGCCCCTCCATCCAGAAAACCTATGACCTCACCCGCTACCTGGAGCACCAACTCCGCAGCTTGGCTGGTACCTATGTGAGTATCCAGCGTAGGAATCTGGGAGTTGGGGAGGAGTGAGGAGTTGGTGAAAGACAGTCCTCACCGTGGAGGGGTCTGGTAAATGATGGGGTGAGGAGGGGCTCTTTGGCTCCCACCAGGCCCCCGGTCTGGTCTC
+
>3>AAFFFBFFFGGGGG2FEEGAFFEGGGG2BBEEEFBBBGGGCFGGHFHEGDH3FAEAFHGHGFHG3FE?FFEEEHEGFBFG?B?EGEFGHGG?@EGHH/3B???FGH44??B22BB2122?BCD?A@E11FH221?0/?011>/<<@.><F10.<</<GC.<D0<0;G::00<:0<G....;...A-.;C9/;009C0;CFFGGE-.9ABDF--;9A/FFEBBBFF.:F9...:..----9;D/;FF;/
@M05620:37:000000000-D9766:1:1101:18377:7709 1:N:0:63
GCGGCTGCTTTGGAAGAAACTCATAGATTACTGCAACAGTTCCCCCTGGACCTGGAACAGTTTCTTGCCTGGCTTACAGAAGCTGAAACAACTGCCCATGTCCTACAGGATGCTACCCGTAAGGAAAGGCTCCTAGACGACTCCAAGGGAGTAAAAGAGCTGCTGAAACAATGGCAAGTAAGTCAGGCATTTCCGCTTTAGCACTCTTGTGGATCCACTTGACCAATTCTCAGCATTTGTACTTGTCACTG
+
>11>AAAAFFFFFGGE1BFGGGAGFFGHHBGGHHA1BBFDFGHHHGEF/0FFGHAGH10BDHHHFHFHHHHHHHHAGHHGHHHGGHHHHFHHHHHH/1FGHHHH2GHHHAGHHHFHHHGGE/GHF00BFHHHGH1F11?<CCGH11@FGHFG0GD1F/FGHH1FHHHHHHHHHGHHHGGFDGHHHHHHEHHHHHGGGGGHHHHHHHHHGHHGGHHHF/CGGB0CF.CGGGGGGGGGGGGGFGGGGF00;FB
@M05620:37:000000000-D9766:1:1101:19148:7709 1:N:0:63
GAGGCTGCTTTGGAAGAAACTCATAGATTACTGCAACAGTTCCCCCTGGACCTGGAAAAGTTTCTTGCCTGGCTTACAGAAGCTGAAACAACTGCCATTGTCCTACAGGATGCTACCCGTAAGGACATGCTCCTAGACGACTCCAAGGGAGTAAAAGAGCTGATGAAACAATGGCAAGTAAGTCAGGCATTTCCGCTTTAGCACTCTTGTGGATCCAATTGAACAATCCTCAGCATTTGTACTTGTAACTG
+
AAAAAAFAFF3D1FG1GFGGCG1F3DFGHDGHHHH1BBBFGHHHHGEGA0BFHHCGHH0BBHHHHHHHHHHHHHG1GHHHHHHFGHHHH0GHHH1G1111B@1B@11@B>@F0FFB0B??>>GB10>1B>111B<1B1</>//BFCGF?GEC0122@/FCD11?1111FGFHF10<F<=<FB<=<10G.1FG0GCG..<<00000/:C00::0C0;C00;0:00;90/9;00CFFBFGGGFGFGGBB0;B0
@M05620:37:000000000-D9766:1:1101:26562:7713 1:N:0:63
AGTGCCAGCTCTCAATCGCACAGGGGACCCAGGGCCTGGCCCCTCCATCCAGAAAACCTATGACCTCACCCGCTACCTGGAGCACCAACTCCGCGGCTTGCCTGGTACCTATGAGGATACCGCGTCTGAATGTCGGCGTTGGGGTGGAGGGAGGCGTGGTGGCGAGACAGTCCTAACTGGGGAGGGCTTTTGGAAATGATAGGGGGAGGAGGGGCTCTTTGGCGCCCACCAGTCCCCCCGTCTCGGCTATT
+
A111AFFF1FFFFGGF1FFCE?G0FE0EA00000B//BGA0GE/EFGHF0AA101A0E0BAFFHHBHFH>0>E/>EG1DGFBGGGHG/E0B@/////////B1B?11B<G1112@01@1@1///</</1111<1<->A--<.-<.--...;..-.9.:-.9..-;@@BF-;/99/99///-------;-9/9-/////////9-:@;--:A?9=--;9/////9A-------;///:9------/;-A-//
@M05620:37:000000000-D9766:1:1101:17127:7714 1:N:0:63
AGTGCCAGCTCTCAATCGCACAGGGGACCCAGGGCCTGGCCCCTCCATCCAGAAAACCTATGACCTCACCCGCTACCTGGAGCACCAACTCCGCAGCTTGGCTGGGACCTATGTGAGTATCCAGCGTAGGAATCTGGGAGTTGGGGAGGAGTGAGGAGTTGGGGAAAGACAGTCCTAACCGTGGAGGGTTCTGGTAAATGATGGGGTGAGGAGGGGCTCTTTGGCTCCCACCAGTCCCCCTGTCTGGTCTA
+
BBABBFFFBFFFGGGGGGGGGGHGGGGGEEHHFEGGDGHH2FEGGGHHHHHHGGHHHGHHHHHHHHHHHHHGGEFGHGHH2GHHFHGHGHHHEGGGFHHHGHHGGGHHGHHHHHHHHHHHHHHHHGGGGGHHHHHHHHHGGHHHGGGGGGGHGHHHHGHHHHGGGGHHHHHHHHHHHHHHGGGGGGGGCFGGGGGGGGGGGGGGGGFFFFFFFFFFFFFFFFFFFFFFFFFFFFFFFFFFFFFFFFFFFFF
@M05620:37:000000000-D9766:1:1101:19154:7729 1:N:0:63
GAGGCTGCTTTGGAAGAAACTCATAGATTACTGCAACAGTTCCCCCTGGACCTGGAAAAGTTTCTTGCCTGGCTTACAGAAGCTGAAACAACTGCCAATGTCGTACAGGATCCTACCCGTAAGGAAATTCTCCTACAAGATTCCAAGGCAGCAAAAGAGCTCATGAAACAATGGCAAGTAAGTCAGGCATTTCGGCTGTACCACTCTTGTGGATCCAATTGAACAATTCTCAGCATTTGTACTTGTAACTG
+
AAAAAAFBFFBFFB5A4FBFGFHGHHFHHBGFEGBDGHGGHG5GHGEFF2BFHFH2BACGBFGHGDDBFGHHGCBCFGHFGBFGGFGFFFFGFH3F3FBBB41BBF1B3BB3BBB31???//B3B?F34B?4?GB3BB3E?3BBBD2//B</?2@22/22@2@@>22??<<1FB0??/1111<1<10>.1>><0-<.-.<000<</<D0;0.<<CC;C;00;;:;:::0;;09/;0;CF099;9;;;;090
@M05620:37:000000000-D9766:1:1101:5332:7740 1:N:0:63
AGTGCCAGCTCTCAATCGCACAGGGGACCCAGGGCCTGGCCCCTCCATCCAGAAAACCTATGACCTCACCCGCTACCTGGAGCACCAACTCCGCAGCTTGGCTGGGACCTATGTGAGTATCCAGCGTAGGAATCTGGGAGTTGGGGAGGAGTGAGGAGTTGGGGAAAGACAGTCCTAACCGTGGAGGGGTCTGGTAAAGGATGGGGTGAGGAGGGGCTCTTTGGCTCCCACCAGTCCCCCTGTCTGGGCTA
+
AAA?AFFFBFFFGGGGGGFAA?FGBEEGGGHHGGGGGGGFGHGHGGFHGHHHHEHH3EHHHHFHGHHHHHFGGEEGHHHHFFG?GGHFEGF@EFGGGHHGEG3?EDEFFGGDHGHEFB3FG3FGHD/?B/<FGHDGHB<???GBDC.@-<>GGHHFHDGGGH<@E?.:GCCG:CCBC0CCD9;-99AD?9CB9BFG0C0;FFBAE.A9.:ABDD-9BFFB/;B//B/9AFAD.9B/BB.;-;9//;;.9.;
@M05620:37:000000000-D9766:1:1101:13513:7743 1:N:0:63
AGTGCCAGCTCTCAATCGCACAGGGGACCCAGGGCCTGGCCCCTCCATCCAGAAAACCTATGACCTCACCCGCTACCTGGAGCACCAACTCCGCAGCTTGGCTGGGACCTATGTGAGTATCCAGCGTAGGAATCTGGGAGTTGGGGAGGAGTGAGGAGTTGGGGAAAGACAGTCCTAACCGTGGAGGGTTCTGGTAAATGATGGGGTGAGGAGGGGCTCTTTGGCTCCCACCAGTCCCCCTGTCTGGTCTA
+
AAABBFFFBFFFGGGGGGGGGGHHGGGGGGGHGGGGGDHHHHGHGGHHGHGHEGBGHGHHHHBHHHHHHHHGGGGGHHHFHHHGFGHHGFHHGGGGGHHHGHHGFGHHGHHHHHHHHHHHHHHHHGGGGGGHHHHHHGHGGHHGGGGGGGGHHGHHHGHHHHGGGGHHGHHHHGHHHHHHGGEGGGGGCFGGGGBFFGGGGGGGGGFFFFFFFFFFFFFFFFEFFFFFFFFFFFFFFFFFFFFFFFFFFFF
@M05620:37:000000000-D9766:1:1101:18513:7826 1:N:0:63
GAGGCTGCTTTGGAAGAAACTCATAGATTACTGCAACAGTTCCCCCTGGACCTGGAAAAGTTTCTTGCCTGGCTTACAGAAGCTGAAACAACTGCCACTGTCCTACAGGATGCTACCCGTAAGGAAAGGCTCCTAGAAGACTCCAAGGGAGTAAAAGAGCTGATGAAACAATGGCAAGTAAGTCAGGCATTTCCGCTTTAGCACTCTTGTGGATCCAATTGAACAATTCTCAGCATTTGTACTTGTAACTG
+
A>AABAFAFFFFGGGGGGGGGGHFGHHHHHHHHHHCGGGDGHHHHGGGEGHHHHHFHFBFBHHHHHHHHHHHHHGHHHHHHHHEHHHHHFGHHHHHG3FGHHHHGHHHHGHHHHBFHHGEFEGHH3BEGGHHGHGH33BFGFHHF2FFGHGG2GD>GCHHFH2GFHHFHHHHHHHHHGHFDHHHHHGHHHHHHHGGGGGHFHHHCHHHHGGFGHHHHBGHHH0CGGHGHGFFGGGGGGGF0FGGFB0;BFF
@M05620:37:000000000-D9766:1:1101:15968:7841 1:N:0:63
AGTGCCAGCTCTCAATCGCACAGGGGACCCAGGGCCTGGCCCCTCCATCCAGAAAACCTATGACCTCACCCGCTACCTGGAGCACCAACTCCGCAGCTTGGCTGGGACCTATGTGAGTATCCAGCGTAGGAATCTGGGAGTTGGGGAGGAGTGAGGAGTTGGGGAAAGACAGTCCTAACCGTGGAGGGTTCTGGTAAATGATGGGGTGAGGAGGGGCTCTTTGGCTCCCACCAGTCCCCCTGTCTGGTCTA
+
BBAABFFFCFFFGGGGGGGGGGHGGGGGGGHHFGFGGGHHHHGHGGHHHHHHHHHHHGHGHHHHHHHHHHHGGEGGHHHH?GHHHH??EHHHGGGGGHHHGHHGGGHHGHHHHHHFHHHHHHGHHGFGGGHHHHHHHGFGGHHHGGEGGDCGH0GHGGHHHHGGG?GHHHHHHHHHHHHHGGGGDGGGEGGGGGFFGGGGGGGGGGFFFFFFFFFFFFFFFFFFFFFFFFFFFFFFFFFFFFFFFFFFFFF
@M05620:37:000000000-D9766:1:1101:15969:7865 1:N:0:63
GAGGCTGCTTTGGAAGAAACTCATAGATTACTGCAACAGTTCCCCCTGGACCTGGAAAAGTTTCTTGCCTGGCTTACAGAAGCTGAAACAACTGCCACTGTCCTACAGGATGCTCCCCGTAAGGACAGGCTCCTAGAAGACTCCACGGGAGTAAAAGAGCTGATGAAACAATGGCAAGTACGTCAGGCATTTCCGCTTTAGCACTCTTGTGGATCCACTTGAACACTTCTCAGCATTTGTACTTGTAACTG
+
BBBBCBFCFFFFGGGGGGGGGGHHHHHHHHHHHHHGHHHGHHHHHGGGHHHHHHHHHHHHHHHHHHHHHHHHHHHHHHHHHHHHHHHHHHHHHGHGHHHHHDHF4FGH31BGHH3F1?>//?FH3BGFGGHHGHH4B3FHBHHHF2E//?B/@F22@F0GH1?FGHHFGGHHHHHHHGH11.>FFGHH.CGHHHGGGGECCGHHFHHHHHHG00<CF0FGG09FG/FGFGGGGGFGGGGGGGGGGFB0BFG
@M05620:37:000000000-D9766:1:1101:15978:7885 1:N:0:63
GAGGTTGCTATGGAAGAAACTCATAGATTACTGCAACACTTTGCGATGGACCTGGATAAGTTTCTTGCGTAGCTTAACGAATTTGAAACAACTGCCAATGTTCCACATGATGCTACCCGTAAGAAAAGACTCCTAAAAGAAAAAAAGAAAATACAACAGCTAATTAAACAATGGCAGTAAAAAAAAACATTGAATCTTCAGCACTCTTGTAGAACCAATTGAACAATTCTCAGCATTTGTACTTCAAAATG
+
>3>>>BBBB5B5F54A4B4BFCGHH5DDD54AD544AB2BB33522B2233BBBAA553BADD5DDD5011A1DD55BABB11DD5553B1?BBB?33B@BB44BB333B4443@@BB?///B43?F3/B333B34??B/0220<<?/022222<11?0?11<<111111>11<<0.011>11<<--;:000000;0;00000;0;;B000;909..;9900;99/;00;00;:;;CFF//9/;//;;//;
@M05620:37:000000000-D9766:1:1101:9899:7910 1:N:0:63
GAGGCTGCTTTGGAAGAAACTCATAGATTACTGCAACAGTTCCCCCTGGACCTGGAAAAGTTTCTTGCCTGGCTTACAGAAGCTGAAACAACTGCCAATGTCCTACAGGATGCTACCCGTAAGGAAAGGCTCCTAGAAGACTCCAAGGGAGTAAAAGAGCTGATGAAACAATGGCAAGTAAGTCAGGCATTTCCGCTTTAGCACTCTTGTGGATCCAATTGAACAATTCTCAGCATTTGTACTTGTAACTG
+
AAAAABFAFFFFFF5A4FCGGFGFGHGHHGHGHHGFHHHFHHFGHG?EHEGFHGHEFFHGAFHHGFGGGHHHFGGFGHHHHGHHHGHFHHEGHHGHGHHHHHGGHHHGCGHHHHHFHGG/>EF3FFHF0FGGAFG4FFHHFGCHFFH?/FEEGDGF1FFGGFGHBGGFFF?FFHHHB/??GD=>G1F<FFGFGHEGGGGG0D0G<CDFH00.CGGHFFHHHHFHHHGHCGFFFFGGGGGCFGFFC;C09BB
@M05620:37:000000000-D9766:1:1101:25958:7911 1:N:0:63
GCGGCTGCTTTGGAAGAAACTCATAGATTACTGCCACAGTTCCCCCTGGACCTGGAACCGTTTCTTGCCTGGCTTACAGAAGCTGAAACCACTGCCAATGTCCTACAGGATGCTACCCGTCAGGACCGGCTCCTCGCCGACTCCCCGGGAGTCACAGCGCTGCTGAACCAATGGCAAGTCCGTCAGGCCTTTCCGCTTTAGCACTCTTGTGGATCCCATTGAACACTTCTCAGCATTTGTCCTTGTACCTG
+
A1AAA>1AFFFFB1B11ABFGG1D3DDFHBBGGH0AFEBBBGHHHGEF/0BBGHFBF1/ABFHHHHHHHHHEHGG1FGHDGGGGF1B1F0BFGFHHC1FFHFBG2FGHH0FGHH2FHHGG//EF1//ECGCGGH0/</>/<CCGGCCGG?CC/=<0D.<CEGAFGHH/C:.CGHHHFGF00CAFCGFG.CFGGGGGGGGFFFGGFFFFFBFB/FFF-/;BF//;F-;9BFBFFFFFFFFF/BFFFF//9FF
@M05620:37:000000000-D9766:1:1101:14873:7932 1:N:0:63
GAGGCTGGCTTGGAAGAGCACACGGCACCAAGGGACTCACCCCTCCATACAGAGAATGTATGACTTTGCCCGCTAACTGAAGCACCACCTCCGCAGCTTGGCTGGGACCTATGTGAGTATCCAGCGTAGGAATCTGGGAGTTGGGGAGGAGTGAGGAGTTGGGGAAAGACAGTCCTAACCGTGGAGGGTTCTGGTAAATGATGGGGTGAGGAGGGGCTCTTTGGCTCCCACCAGTCCCCCTGTCTGGTCTA
+
>1>>>1>>>BB>AB1BEABABAB00AAA0BBB///ABB110BAF//AG2FFGEAA111DAFFF12B11DBGFGE?AEF11@BG1CG>?F0FGGG@EGFGBEHG//?<FEHHHHHFDFHHHHHHHHGGGC/GGHHHHHHAFGGHHGG.<@.>GHFFHCAGHGHCCE.:FHH/GHHHHCHFCCCE@GGGGFGAFFFBFGGGGFGGGGGE@FFFFBF-@@@FFFFFFFFF-EFFFA-BFFFFB@?9FFBFFFF9
@M05620:37:000000000-D9766:1:1101:19817:7948 1:N:0:63
AGTGCCAGCTCTCAATCGCACAGGGGACCCAGGGCCTGGCCCCTCCATCCAGAAAACCTATGACCTCACCCGCTACCTGGAGCACCAACTCCGCAGCTTGGCTGGGACCTATGTGAGTATCCAGCGTAGGAATCTGGGAGTTGGGGAGGAGTGAGGAGTTGGGGAAAGACAGTCCTAACCGTGGAGGGTTCTGGTAAATGATGGGGTGAGGAGGGGCTCTTTGGCTCCCACCAGTCCCCCTGTCTGGTCTA
+
AAAABFFFAFFFGGGGGGGGGGHHGGGGGGGHGGGGGGHHHHGFGGHHHHFHHHHHHGGHHHHHHHHFHHHGGGGGHHHHHHHHHHFHGHHHGGGGGHHHGHGGFCHHGHHHHHGHHHHHHHHHHFEDGGHHGHHHHH0FDGHGGGFGGGEGHGHFFGHHHEGGGGHFFHHHHHHHHHHFGGGGAEGGEEFGGGFFBFGGFGGGGGFFFFEFFFFFDDFFFFFFFFFFFBFFFFFFFFFFFFFFFFFFFF9
@M05620:37:000000000-D9766:1:1101:20422:7956 1:N:0:63
AGTGCCAGCTCTCAATCGCACAGGGGACCCAGGGCCTGGCCCCTCCATCCAGAAAACCTATGACCTCACCCGCTACCTGGAGCACCAACTCCGCAGCTTGGCTGGGACCTATGTGAGTATCCAGCGTAGGAATCTGGGAGTTGGGGAGGAGTGAGGAGTTGGGGAAAGACAGTCCTAACCGTGGAGGGTTCTGGTAAATGATGGGGTGAGGAGGGGCTCTTTGGCTCCCACCAGTCCCCCTGTCTGGTCTA
+
>1>>>D1FAFFFG1FGFGGFGEG0CEFGGGGGGGEFGGEHFHGGGGBHHHFGHBBFGEFHHHGHHHGCHGHGEE>EGHHHFGHHHH0FEHHHGGGGGHHFFGHGGG0BEHHGFHH21BFFFFBFHGG/>/11@GGD10?CEHH1<-.-@EAGHBBG0E<BD/-@...;/:/GHFHH0:GC99C@.;E@GGGGGGGGF0FFEFBFA.;--AAFBB;>@;EFFFF/BFF-ABFF-?BFFFFB@FFFFF/;999
@M05620:37:000000000-D9766:1:1101:25442:7957 1:N:0:63
AGTGCCAGCTCTCAATCGCACAGGGGACCCAGGGCCTGGCCCCTCCATCCAGAAAACCTATGACCTCACCCGCTACCTGGAGCACCAACTCCGCAGCTTGGCTGGGACCTATGTGAGTATCCAGCGTAGGAATCTGGGAGTTGGGGAGGAGTGAGGAGTTGGGGAAAGACAGTCCTAACCGTGGAGGGTTCTGGTAAATGATGGGGTGAGGAGGGGCTCTTTGGCTCCCACCAGTCCCCCTGTCTGGTCTA
+
AAAAAFFFBFFFGGGGGGGFFGHGGGGGGEHHGGGGGFHHFHGHGGHHHHHHHHHGHGFHHHGHHHHHHHHGGEEGHHHHEGHHHHGHGHHHFGGGGFHHGHHGCGHHGHHHHHHHHHHHHHHHHFBGGGHHHHHHHHGGGHHHGGFGGGGHHHHHGGHHHHGGGGHHHHHHHHHHHHHHGGGGGGGGEGGGGGFGGGGGGGGGGGFFFFFFFFFFFFFFFFFFFFFFFFFFFFFFFFFFFFFFFFFFFB9
@M05620:37:000000000-D9766:1:1101:20426:7979 1:N:0:63
AGTGCCAGCTCTCAATCGCACAGGGGACCCAGGGCCTGGCCCCTCCATCCAGAAAACCTATGACCTCACCCGCTACCTGGAGCACCAACTCCGCAGCTTGGCTGGCACCTATGTGAGTATCCAGCGTAGGAATCTGGGAGTTGGGGAGGAGTGAGGAGTTGGGGAAAGACAGTCCTAACCGTGGAGGGTTCTGGTAAATGATGGGGTGAGGAGGGGCTCTTTGGCTCCCACCAGTCCCCCTGTCTGGTCTA
+
AAAABFFFBFFFGGGGGFGGGGHHGGGGGGGHGGGGGGHHAHGHGGGHGHGHEHHHHGHGHHFHHHHCHHHGGGGGHHHHHHHGHHHHGHHHGGEGGFHHGBHG//?BFHHHHHHHHHHH3HHHHGEDDGFHHHHHHHHGGHHHGGGGGGG0GHHHHGHHHHCFEGHAGHFHHHHHHHHHGGGGGGGGEFGGGGGGGGGGGGGGGGFFFFFFFFFF-;AFFFBFFFFAEFFFAFFFFFEDFFFFFFFBFFB
@M05620:37:000000000-D9766:1:1101:12416:8008 1:N:0:63
GAGGCTGCTTTGGAAGAAACTCATAGATTACTGCAACAGTTCCCCCTGGACCTGGAAAAGTTTCTTGCCTGGCTTACAGAAGCTGAAACAACTGCCAATGATCCTCCAGGATGCTACCGGAAAGGAAAGGCTCCTAGAAGACTCAAAGGGAGAAAAAAAGCTAATGAAAAAATGGCAAGTAAGTCAGGAATTTCCGCTTTAGCCCTCTTGTGGATCAAATTGAACAATTCTAAGCATTTGACCTTGTAACT
+
AAAAAAFBFFFFGGGGCGGGGFHFHHHHHHHHHHFHHHHHHHDHHGGGHGGGHGHFBEFHGHHHHHHGGHHHHHHFGGHGGHHHHGHHGFHHHHGHHGHHDGGG43BFH3?GHH3BBG/>/>/B0BBGF0FGHF334B332BBF2B2FGD/?/<@FG///?F11>GHHF1F?<G1CGGE0=0=<=GH///<CGHFDGGG.C0C/;/;FFFGF.00;.;9FB0;00;9CF0F0;0/0=C0;00;CC//99F/
@M05620:37:000000000-D9766:1:1101:6569:8009 1:N:0:63
GCGGCTGCTTTGGCAGAAACTCATAGATTACTGCCACAGTTCCCCCTGTACCTGGAACCGTTTCTTGCCTGGCTTCCAGAAGCTGCCACAACTGCAATTGTGCTTAGGCCGCTACCACTTCTGGCAGGATCCTCCCCCGCTCCCAGTGGCGCCCCGCAGCACCCGTTCCCAATGGATCTCTCTCCGGCCTTTCGCCTTAGGACTCTTTTCGCTACACTTGGCCTCCTTTTGAGCTTTGTACTTTGTACATG
+
>1>>>>1>FFB1B1BAABBFFFFFH3ADG1BGDFFBFFF1DGHHHGAF12DDFA0BB1AEBBGGADBBGHH/BBBBFHFGFHFBB1>EFBGBEFD1@21B@21@1@1@1B//>/>F1B11B2B1<0///B0B>10//?//><C/01110//.--->---<..<.-../;CC////000000000/.-;9./00..9:90000////;://9----/:/;/:///;-F////--9//;BB/B9FB///;///
@M05620:37:000000000-D9766:1:1101:23542:8022 1:N:0:63
AGTGCCAGCTCTCAATCGCACAGGGGACCCAGGGCCTGGCCCCTCCATCCAGAAAACCTATGACCTCACCCGCTACCTGGAGCACCAACTCCGCAGCTTGGCTGGGACCTATGTGAGTATCCAGCGTAGGAATCTGGGAGTTGGGGAGGAGTGAGGAGTTGGGGAAAGACAGTCCTAACCGTGGAGGGTTCTGGTAAATGATGGGGTGAGGAGGGGCTCTTTGGCTCCCACCAGTCCCCCTGTCTGGTCTA
+
>>>AAFF@3FFFGFGFGGGCGGHCG?EEEEGFFAEEAFFH2GGCEGHHGHFHFHFFGFGGHHFHHGHFHFHGE>EEHHHHFGHGHHEFEGGFEEEGGFBGGHGGGGGHECGHHHFHHDFHHFHHGGFGGDBDGHHHGG0FEHHHCC.CDEDHHGGHHGHFHHGGEGEFFGCHCHHHGHHHGGGGGGGG9FGGGG;CFGGGGGGGGDFBFFEFFFBBB-AFFFFFFFFFFFFFFFFFFFFFBEFFFFB9:BF
@M05620:37:000000000-D9766:1:1101:15888:8049 1:N:0:63
AGTGCCAGCTCTCAATCGCACAGGGGACCCAGGGCCTGGCCCCTCCATCCAGAAAACCTATGACCTCACCCGCTACCTGGAGCACCAACTCCGCAGCTTGGCTGGGACCTATGTGAGTATCCAGCGTAGGAATCTGGGAGTTGGGGAGGAGTGAGGAGTTGGGGAAAGACAGTCCTAACCGTGGAGGGTTCTGGTAAATGATGGGGTGAGGAGGGGCTCTTTGGCTCCCACCAGTCCCCCTGTCTGGTCTA
+
>11>ADDFAFC@AFG3AFGGGGGHGGGGCEGHFFGGAAFHAAEGGGHHHHHHGGFHHFHHHHFGHHHHHHHGGEEGHHHHGHHHHHGHGHHHGGGGG0BFGGHG/EGHGFHHHHHHHHHHHHHHHGGGGCHHHHHHHHGGGHHHGGGGGCEGHHHHHGHHHHGGFGHHHHHHBHHHHHHHGGGGGGGGEGGGGGFGGGGGGGGGGGF@FFFFFF@@-@EFF/BFFFFFFFFFFFFFFFFB@AFFFFFFFFB
@M05620:37:000000000-D9766:1:1101:16114:8062 1:N:0:63
GAGGCTGCTTTGGAAGAAACTCATAGATTACTGCAACAGTTCCCCCTGGACCTGGAAAAGTTTCTTGCCTGGCTTACAGAAGCTGAAACAACTGCTCCTACCGAATGCTACCTGTCAGGAAAGGCCCCTATCATACTCCAAGCCAGTAAAAGAGCTGACGAAAAAATAGAAAGTAAGTCAGGCATATCCGTTTTATCTATCATTTTTATCACATTCAATAAAACTCAGCTTGGGAATTTGTAACTTACAAG
+
>3A>>>FAFBB4F45A4FBFGFHHHFDFF5B5F544AGADGBDBBAAA222BFFABB32BBBFDDDDB3B3BEGF3A5BDFFBBF33BBBBBBFF4@B@B3B/1>1334B3B3@33B4FC23B0//?<??3B444?433B?2?/B?23?33B?2222<2///?<?<?1<111<1=<F=1<100.11<=<<.0/.<0<00=0000000.00:0:000:;00000<0009;00/...//;0;0;=0;0;;000
@M05620:37:000000000-D9766:1:1101:8819:8064 1:N:0:63
AGTGCCAGCTCTCCATCGCACAGGGTACCCAGGGCCTGGCCCCTCCATCCAGAAAACCTATGACCTCACCCGCGACCTGGAGCACCCACTCCGCAGCTTGGCTGGGACCTATGTGAGTATCCAGCGTAGGAATCTGGGAGTTGGGGAGGAGTGCGGAGTTGGGGAAAGACAGTCCTAACCGTGGAGGGTTCTGGTAAATGATGGGGTGAGGAGGGGCTCTTTGGCTCCCACCAGTCCCCCTGTCTGGTCTA
+
>A33>DDFBFFFGFGGGFGAE?GCF44BABFG2AAAAFGHAGGHGGHFHGHGBGF2BEGHBBAGH5BFHHH0>0>EEGCG2BFHGHD/?GH?EFC?/FBFFHGGGGHHGHGHHGFDGHHHHHFHHGG/AFD1FGHHHH0>EHGECG.-C.<CG0AC-AEGHFGG...;/;9CFFGG09FGGGGG.CDGDFFFFFF9BFFFBFFFFFFFEFF/DFFFFFFFFFFFFFFFFFFFFFFFFFFFFFFFFFFFFFF
@M05620:37:000000000-D9766:1:1101:27376:8083 1:N:0:63
AGTGCCAGCTCTCAATCGCACAGGGGACCCAGGGCCTGGCCCCTCCATCCAGAAAACCTATGACCTCACCCGCTACCTGGAGCAACAACTCCGAGGCTTGGCTGGGACCTATGTGAGTATCCAGCGTAGGAATCTGGGAGTTGGGGAGGAGTGAGGAGTTGGGGAAAGACAGTCCTAACCGTGGAGGGCTCTGGTAAATGATGGGGTGAGGAGGGGCGCTTTGGCTCCCACCAGGCCCCCTGTCTGGTCTA
+
AA>>A1D@AFFF1GGEEFF1EAGGFF0E000F00B//BG00B/AEFH1A0BB1B10BEF1AF2DGEGFHHF>//>EHHEG>>FF0BF/F1B1?>//>/<//01?/?G<?01B<BGHHG2F2F2DG//?/C1GF1FFDGHEGB1C?@FCGCGFFHB.<ACCG/C?EGH.//::CHFF99/9999?.AB@.C.99FF090B00CBBEBA-A?AF?B----;@-EF//:FEFFA-9--9-B@@@EFF/B/BFFB
@M05620:37:000000000-D9766:1:1101:18860:8101 1:N:0:63
GCGGCTGCTTTGGAAGCAACTCATAGATTCCTGCCCCAGTTCCCCCTGTCCCTGGAACCGTTTCTTGCCTGGCTTCCAGAAGCTGCAACCACTGCCCCTGTCCTACAGGCTGCTACCCGTAAGGACAGGCTCCTCGCCGCCTCCCCGGGAGTCACCGCGCTGCTGAACCAATGGCAAGTCAGTCAGGCCTTTCCGCTTTAGCACTCTTGTGGATCCCCTTGACCACTTCTCAGCATTTGTCCTTGTCCCTG
+
>11>A>>>FFFD1FG1A1BGGG1F3DGHH3FGHHCAFAB1DFFHHGAFA1BFGF/BG1AEEGHHDFDFGHHHHHB0FGH1FHHFB1BGH0FFG1FG//FFHHHH2FGHH/BGGH1FHHGG//BF1<0<FFHHFH0C<<//>CGH///@@GCGBG00.-<@C@.GFHH/::GHG/GGFFF00;BFGGFG.;FGGGCGGGGFBFGGGGFF/BFBFFFF--;FF/9BF-;BFFFFFFBFFFFB/;FFFF//;FB
@M05620:37:000000000-D9766:1:1101:26303:8109 1:N:0:63
AGTGCCAGCTCTCAATCGCACAGGGGACCCAGGGCCTGGCCCCTCCATCCAGAAAACCTATGACCTCACCCGCTACCTGGAGCACCAACTCCGCAGCTTGGCTGGGACCTATGTGAGTATCCAGCGTAGGAATCTGGGAGTTGGGGAGGAGTGAGGAGTTGGGGAAAGACAGTCCTAACCGTGGAGGGTTCTGGTAAATGATGGGGTGAGGAGGGGCTCTTTGGCTCCCACCAGTCCCCCTGTCTGGTCTA
+
ABAABFFFBFFFGGGGGGGGGGHGGGGGGGHHGGGGGGHHHHGHGGHHHHHHHHHHHGHHHHGHHHHHHHHGGEGGHHHHGHHHHHCHGHHHFGGGGHHHGHHGGGHGEHHHHGHHHHHHHHHHHGGGGGHHHHHHHGEGEGHHGGEFGGGHHFHHHGHHHHGGGGHHHHHHHHHHHHGHGGGGGGGGGGGGGGFGGGGGGGGGGGFFFFFFFFFFFFFFFFFFFBFEFFFFFFFFFFFFFFFFFFFFFFF
@M05620:37:000000000-D9766:1:1101:24710:8134 1:N:0:63
AGTGCCAGCTCTCAATCGCACAGGGGACCCAGGGCCTGGCCCCTCCATCCAGAAAACCTATGACCTCACCCGCTACCTGGAGCACCAACTCCGCAGCTTGGCTGGGACCTATGTGAGTATCCAGCGTAGGAATCTGGGAGTTGGGGAGGAGTGAGGAGTTGGGGAAAGACAGTCCTAACCGTGGAGGGTTCTGGTAAATGATGGGGTGAGGAGGGGCTCTTTGGCTCCCACCAGTCCCCCTGTCTGGTCTA
+
ABAABFFFCFFFGGGGGGGCGFHCFGGGEGHHGGGGGGHHFHGHGGHHHHHHHHHHHGHHGHHHHHHHHHHGGEEGHHHHFGHHGHHHGHHHGGGGGHHHGGHGG/GHGHHHHHHHHHHHHHHHHGEGGGHHHHHHHHGGGHHHGGGGGGGHAGHHHGHHHHGGGGHHHHHHHHHHHHHHGGGGGGGGEFGGGGFGGGGGGGGGGGFFFFFFFFFFFAFFFFFFFFFFFFFFFFFFFFFFFFFFFFBFFFF
@M05620:37:000000000-D9766:1:1101:15343:8169 1:N:0:63
GAGGCTGCTTTGGAAGAAACTGACAAGCCAGGGACACAAGATCGGAAGAGCACACGTCTGAACTCCAGTCACGAATTCGTATCTCGTATGCCGTCTTCTGCTTGAAAAAAAAAACCAAAATACAATGCTCCTAGAATACTCCAATTTAGTAAACAAGCTGATTACCCACTGACAAGTAAGTCATGCATTACCACTTTCGCCCTCTTGTGTATCCAATTGACCAATGCTCCGCCTTTGTACTTGTAACTGAC
+
BCCCBCFCFFFFGEGGGGGGGDF4BGA4ABB4BFBFGHGG2FFAEA2E22BFB2A0BAGBAA3F5B3BFB3BB11?B5F3BBFG4BFFH3BG/?E?1BGHBBB3BE3E0E/<B</?////22>2@22221111=?11?111?1111111111111.0<1110000=C0<.00<<FC0000;0000000;0;:0:;0C0.::.-C/0:;0/;0:0;000:00::.000;0:.A.9A000;B00:00:00:B:
@M05620:37:000000000-D9766:1:1101:24422:8194 1:N:0:63
AGTGCCAGCTCTCAATCGCACAGGGGACCCAGGGCCTGGCCCCTCCATCCAGAAAACCTATGACCTCACCCGCTACCTGGAGCACCAACTCCGCAGCTTGGCTGGGACCTATGTGAGTATCCAGCGTAGGAATCTGGGAGTTGGGGAGGAGTGAGGAGTTGGGGAAAGACAGTCCTAACCGTGGAGGGTTCTGGTAAATGATGGGGTGAGGAGGGGCTCTTTGGCTCCCACCAGTCCCCCTGTCTGGTCTA
+
ABABCFFFCFFFGGGGGGGGGGHHGGGGGGHHGGGGGGHHHHGHGGHHHHHHHHHHHGHHHHHHHHHHHHHGGGGGHHHHHHHHHHHHGHHHGGGGGHHHGHHGGGHHGHHHHHHHHHHHHHHHHGGGGGHHHHHHHHHGGHHHGGGGGGGHHHHHHGHHHHGGGGHHHHHHHHHHHHHHGGGGGGGGGGGGGGFGGGGGGGGGGGFFFFFFFFFFFFFFFHFFFFFFFFFFFFFFFFFFFFFFFFFFFFB
@M05620:37:000000000-D9766:1:1101:24411:8209 1:N:0:63
AGTGCCAGCTCTCAATCGCACAGGGGACCCAGGGCCTGGCCCCTCCATCCAGAAAACCTATGACCTCACCCGCTACCTGGAGCACCAACTCCGCAGCTTGGCTGGGACCTATGTGAGTATCCAGCGTAGGAATCTGGGAGTTGGGGAGGAGTGAGGAGTTGGGGAAAGACAGTCCTAACCGTGGAGGGTTCTGGTAAATGATGGGGTGAGGAGGGGCTCTTTGGCTCCCACCAGTCCCCCTGTCTGGTCTA
+
BCBBCFFFCFFFGGGGGAGGGGHCFFGGGGGHGGGGFGHHHHGHGGHHHGFHHHHGGGHHHHHHHHGGHHHGGGGGHHHHGHGHHHHHGHHHGGGGGHHHGHHGGGHHGHHHHHHGHDHHHHHHHGDGGGHGFHHHHGHGGHHHGGGGGGGGFFHHHG/CH/CCFGEHHHGHHFHGHHHHGGGGGGGGEFGGGG9BFGGGGFGGGGFFFFFFFFAFFFFFFFFFFFFAAFFDFFFFFFFFAEFFFFFFFFF
@M05620:37:000000000-D9766:1:1101:17576:8220 1:N:0:63
AGTGCCAGCTCTCAATCGCACAGGGGACCCAGGGCCTGGCCCCTCCATCCAGAAAACCTATGACCTCACCCGCTACCTGGAGCACCAACTCCGCAGCTTGGCTGGGACCTATGTGAGTATCCAGCGTAGGAATCTGGGAGTTGGGGAGGAGTGAGGAGTTGGGGAAAGACAGTCCTAACCGTGGAGGGTTCTGGTAAATGATGGGGTGAGGAGGGGCTCTTTGGCTCCCACCAGTCCCCCTGTCTGGTCTA
+
ABBBBFFFBFFFGGFGGGGGGGHHGGGGGGHHGGGGGGHHGHGHGGHHHHHHHFEGHGHHHHHHHHHHHHHGGGGGHHHHHHGHHHHHGHHHGGCGGHHHGHHEFGHHGHHHHHHHHHHHHHHHHGGGGGHHHHHHHHHGGHHHGGGGGGGHHHHHHGHHHHGGGGHHHHHHHHHHHHHHGGEGGGGG;CFGGGFFGGGGGGGGGGFFFFFFFFFFFFFFFFFFFFFFFFFFFFFFFFFFFFFFFFFFFFB
@M05620:37:000000000-D9766:1:1101:16988:8229 1:N:0:63
GCGGCTGCTTTGGAAGAAACTCATAGATTACTGCAACAGTTCCCCCTGGACCTGGAAAAGTTTCTTGCCTGGCTTACAGAAGCTTAAACCACTGCCAATGTCCTTAAGGATGCTCCCCGTACGGAAAGGCTCCTCGAAACCTCCCCGGGAGTCACAGCGCTGCTGAACCAATGACAAGTCCGTCAGGAATTTCAGCTTTAGCACTCTTGTGGCTCCCATTGCACAATTCTCAGCATTTGTACTTGTACCTG
+
11>AADDAFFFFGGGGCGGGGGDGBFGHHFHHHHB1B0BDFGHHHGGGFBGHHHHHHH0FFHHHGHHHHHHHHHHHHHHDB111BB@@FB?B1BFHGGFGG2F222BB1@BB0G1FA/>/>/>/??<G0FFFF1BE/0/<00@?/?//>///??>DG.<-FC.<GHF/C.GFB0<GBGH00CGCECG/:GHF00;FFGG00CGF0BFGGGGB.CFG.9;CB00CF/FFGFFFF//B;BBFBFFFF////99
@M05620:37:000000000-D9766:1:1101:18478:8240 1:N:0:63
AGTGCCAGCTCTCAATCGCACAGGGGACCCAGGGCCTGGCCCCTCCATCCAGAAAACCTATGACCTCACCCGCTACCTGGAGCACCAACTCCGCAGCTTGGCTGGGACCTATGTGAGTATCCAGCGTAGGAATCTGGGAGTTGGGGAGGAGTGAGGAGTTGGGGAAAGACAGTCCTAACCGTGGAGGGTTCTGGTAAATGATGGGGTGAGGAGGGGCTCTTTGGCTCCCACCAGTCCCCCTGTCTGGTCTA
+
ACBCCFFFCFFFGGGGGGGGGGHHGGGGGGHHGGGGGGHHHHGHGGGHHHHHHHGHHGHGHHHHHHHHHHHGGGGGHHHHHHHHHHHHGHHHGGGGGHHHGHHGGGHHGHFHHHHHHHHHHHHHHGGGGGHGHHHHHHHGGHHHGGGGGGGHHHHHHGHHHHGGGGGGHHGHHHHHHGHHGGGGGGGGGGGGGGGGGGGGGGGGGGFFFFFFFFFFFFFFFFFFFFFFFFFFFFFFFFFFFFFFFFFFFFB
@M05620:37:000000000-D9766:1:1101:17004:8242 1:N:0:63
GAGGCTGCTTTGGAAGAAACTCATAGATTACTGCAACAGTTCCCCCTGGACCTGGAAAAGTTTCTTGCCTGGCTTACAGAAGCTGAAACAACTGCCAATGTCCTACAGGATGCTACCCGTAAGGAAAGGCTCCTAGAAGACTCCAAGGGAGTAAAAGAGCTGATGAAACAATGGCAAGTAAGTCAGGCATTTCCGCTTTAGCACTCTTGTGGATCCAATTGAACAATTCTCAGCATTTGTACTTGTAACTG
+
ABBBAAFBFFFFGFFEAGGGGGHHHHGHHFFFHHFFFHHGHGHHHGEGHEGHHGHCFDHHBHHHHHGGHHHHHHFFGHHHGHHHHFFFGHHHHHHHFHGHGGGHGHHHHGGFHF@FEGE//EGBFFHB0?GHGHG?FGFH?BGBFGG/?CDC@GHFFF@GFFHHHHHGFCC1FFCGBFF?F1>GB<CFFFF=GGADGGGD0<GH<GDGDG0EC0:C0C<;C:GHFFCGCG09CFFFGGG0;C;FFBCFFFF
@M05620:37:000000000-D9766:1:1101:7139:8249 1:N:0:63
GAGGCTGCTTTGGAAGAAACTCATAGATTACTGCAACAGTTCCCCCTGGACCTGGAAAAGTTTCTTGCCTGGCTTACAGAAGCTGAAACAACTGCCACTGTCCTACAGGATGCTCCCCGTAAGGCAAGGCTCCTAGAAGACTCCACGGGAGTAACTGAGCTGATGAACCAATGGCAAGTAAGTCAGGCATTTCCGCTTTAGCACTCTTGTGGCACCACTTGAACACTTCTCAGCATTTGTACTTGTAACTG
+
BAABBBFBFFFFGFGGGGGGGGGHHHHHHHHHHHHHHFHGHHHHHGGGHHHHHHHGHHGHGHHHHHHHHHHHHHHHHHHFHHHHHHGHHHHHHEH3GF3FG3FFF3BFCB3FGH3B?>@//>BE30BFFH3FFHF4EBFGGHHFHCC//?><F@22@G1FG1FGHGG1F0?<<10FGG1111>=DFGH.GHH<G<EG.CGHBCC0CCFH;:A./<CG:CFF0CF09;FBBBBFB0;0BFB;009C0C99CF
@M05620:37:000000000-D9766:1:1101:9246:8294 1:N:0:63
GCTGCTGCTTTTGAATCAACTCATAGATTCCTGCCCCAGTTCCCCCTGTCCCTGTAACCGTTTCTTGCCTGGCTTCCAGAAGCTGCAACCACTACAGGTGTCCTACAGTATGGTACGCCTCCGGACAGGCTCCTCGAAGACCCCAGGGGAGTTAACAAGCTGGTGAAACAATGCCAAGTTTGCCAGGTATCTCCGCTGTAGCTCTATTGTGGCCCCTCTTCGCCACTGCTCAGCTTATGTCCTAGTACGTG
+
>>>>A1BBCF31BAF3311BBB1DADFD33DGHHHFF0B1ADFHHGAFB1F11BBDFE1EEG0B2DABGHHHHHBBGHHBBGHBB@FFH0>BG>FH10@B1F1BBGFF2B2F022@/>/B///////<??FHG10C/0</00<C?//?//>/01111?0?>G0<0F111<.<11000.=00000=0./0000;0..;-C0<C0;000;000...;-..;00..;..;000;0//00/////;//;;;;--9
@M05620:37:000000000-D9766:1:1101:20287:8300 1:N:0:63
GAGGCTGCTTTGGAAGAAACTCATAGATTACTGCAACAGTTCCCCCTGGACCTGGAAAAGTTTCTTGCCTGGCTTACAGAAGCTGAAACAACTGCCAATGTCCTCCAGGCTGCTACCCGTAAGGACAGGCTCCTCGCAGACTCCCAGGGAGTCAAAGAGCTGATGAAACAATGGCAAGTAAGTCAGGCATTTCCGCTTTAGCACTCTTGTGGATACCATTGACCAATTCTCAGCATTTGTACTTGTAACTG
+
AAABBAFBFFFFGGGGGGGGGGHHHHHHHHHHHHHHGHHFHHHHHGGGHHHHHHHHHHHHHHHHHHGHHHHHHHHHHHHHHHHHHHHHHHGHHHHHHGHHHGHH3BGHHAGHG3GHHHG///BG3B2FFAGH/G2E/>//GH2F/@G//?/?2@2?F00<1?F1<<D<GH.G11FGGGH111>FGHHH.GGH0DEGGGGHHHHHHHHHHC0A0C000<GGFB0CF.=0CGGGGFFFGFGGGGGGGFGFGGC
@M05620:37:000000000-D9766:1:1101:8727:8307 1:N:0:63
GAGGCTGCTTTGGAAGAAACTCATAGATTACTGCAACAGTTCCCCCTGGACCTGGACAAGTTTCTTGCCTTGCTTACAGAAGCTGAAACAACTACCAGGCATCAAACAATCTCACGACACAACTGCAGGTAGCTGACTCACTTCCTCCTGAGCACTCGTAGCTACGCAATTGAACACTGGTTATCACTTCTACCGTTCACTGTCACACCATCTACAAATGATCGCAACTCCACACTTCCGAAGCCCATTCT
+
A?AAAACBBBBBG45A4B4FGFFFFGFFHFFBFGBBGF2DGDABGFAFA2BBFFFA231F5BFFFGFBBF5BFFFBB5BAF3BBFB@DBB1?E3BB3311?33BBF3113344B3?>>>>B//33B?30043343?233B2B32B3BBB2322202@/@/?/221/<?//?1<11><>101111>111>1=0=0<.<//00====0:;.:0/;0<0;000;0;;;9.-/0;//9;/;00.;.--.9:9;//
@M05620:37:000000000-D9766:1:1101:3624:8351 1:N:0:63
GCTGCTGCTTTTGAATCAACTCATAGATTCCTGCCCCAGTTCCCCCTGTCCCTGTAACCGTTTCTTGCCTGGCTTCCAGAAGCTGCAACAACTGCCCATGTCCTTCAGGTTGCTCCCCTTCCTGCCAGGCTCCTCGCCACCTCCGCAGGAGTCACCGCGCTGCTGCACACATTTCAAGTCAGTCAGGCCTTTCCGCTTTCGCACTATTGTGGCTCCCCTTGCAACCTTCTCCGCCTTTTTCCTTGTTACTG
+
>>1AA11BBFB1BAB3B1B13B133DFA3ADGHHHFABB1DDFGHG0BBBFBBABFGGFGGGFBDDDBGHHHHH0BFEH1BFHBB@GHHB/BBBFGCBFG2BGH21BBB1@BGHG@F?00FC1BFFB1?/BBFBF?EE//BGHH///>B/?FGGDG/<>/>-.<<1>F<GFF00=DD<DG0<GD0<C/.:;GHHG.AEGFC.C9@0;;9FF.9AF9C.;CBF0;9.:9;0;99:;99//;B/;FFF//;;9
@M05620:37:000000000-D9766:1:1101:18711:8355 1:N:0:63
GAGGCTGCTTTGGAAGAAACTCATAGATTACTGCAACAGTTCCCCCTGGACCTGGAAAAGTTTCTTGCCTGGCTTACAGAAGCTGAAACAACTGCCACTGTCCTCCAGGCTGCTCCCCGTCAGGCCAGGCTCCTAGAAGACTCCACGGGAGTAACCGAGCTGATGAACCAATGGCAAGTCCGTCAGGCCTTTCCGCTTTAGCACTCTTGTGGCTCCACTTGCACACTTCTCAGCATTTGTACTTGTAACTG
+
AABBBBFBFFFFFGGGFGGGGGHHHHHHHHHHHHHGFHHEGHHHHGGGHFHHHHHHHHHHHHHHHHHHHHHGHHHGHHHHHHHHHGGGHHHHHGHGHBFGHHHH3BBG31BFGHBGGG/A//EHE?GHHHHHGHE4B332FFHHFCD//<B/2@2?@CCGG1?FGFHDG0>GGHHHHGHF0.<CGGHHACGHHHGGGGGHHHHHHHGGGGGG..;C//CFF0:FB.CCGGGGGGBFFGGGEGFFFF/;BFF
@M05620:37:000000000-D9766:1:1101:12683:8355 1:N:0:63
GCGGCTGCTTTGGAAGAAACTCATAGATTACTGCAACAGTTCCCCCTGGACCTGGAAAAGTTTCTTGCCTGGCTTACAGAAGCTGAAACAACTGCCAATGTCCTACAGGATGCTACCCGTAAGGAAAGGCTCCTAGAAGACTCCAAGGGAGTAAAAGAGCTGATGAAACAATGGCAAGTAAGTCAGGCATTTCCGCTTTAGCACTCTTGTGGATCCAATTGAACAATTCTCAGCATTTGTACTTGTACCTG
+
>3>>A>>AFFFFGGGF44FGGG4GFFGHHFGHHHD3FFFDFGHHHGFGCGGHHHEHHFCGFHHHHHHHHHHHHHH3GHHHHHHHHDGHHGHHHHHHFFHHHHHHFHHHHHHHHHFHHHGG@EHHF3BGHHHHGH3F31B?GHGHG1FFGHEG0G>2GFHHHHDGHHHEHHFHHHHHFFGGGHHHHHHHFHHHHHGGGGGGHHHHHHHHHHHGEHHHF0CGHF0CF/FFGGGGGGGGGGGG0FGGGGF0CFF
@M05620:37:000000000-D9766:1:1101:18725:8368 1:N:0:63
GAGGCTGCTTTGGAAGAAACTCATAGATTACTGCAACAGTTCCCCCTGGACCTGGAAAAGTTTCTTGCCTGGCTTACAGAAGCTGAAACAACTGCCAATGTCCTACAGGATGCTACCCGCAAGGAAAGGCTCCTAGAAGACTCCAAGGGAGTAAAAGAGCTGATGAAACAATGGCAAGTAAGTCAGGCATTTCCGCTTTAGCACTCTTGTGGATCCAATTGAACAATTCTCAGCATTTGTACTTGTAACTG
+
A>11A?1AFF3FCAGC1BGCA113AG1GGDGHFHHFGFH1AG2FHG0FHBHCF0F0FGHH1DBHA1AFGHHFA00BGHGFBAFECHH1F0GCCCBB1BFE@GFFEGBGHFFHHBGBH0?/>///0F<FGEBCF1E>F<<GHHHHF1<///C/@1FG1?GFFCDF<1FGHB/G1FGHC.1<==11>100.1>0DGG?FGGH0<<<CCC0C0::0CG:GGC;:CCCHFG000C0;/00CF0FF0B0009C009
@M05620:37:000000000-D9766:1:1101:21234:8375 1:N:0:63
AGTGCCAGCTCTCAATCGCACAGGGGACCCAGGGCCTGGCCCCTCCATCCAGAAAACCTATGACCTCACCCGCTACCTGGAGCACCAACTCCGCAGCTTGGCTGGGACCTATGTGAGTATCCAGCGTAGGAATCTGGGAGTTGGGGAGGAGTGAGGAGTTGGGGAAAGACAGTCCTAACCGTGGAGGGTTCTGGTAAATGATGGGGTGAGGAGGGGCTCTTTGGCTCCCACCAGTCCCCCTGTCTGGTCTA
+
AABBBFFFBFFFGGGGGEFFEGHHGEGGGGGHGGGGGGHGHHGHGGHGHHHHHHHHHGHHGHHHHHHHHHHGGGGGHHHHHHHHHHHHGHHHGGGGGHHHGHHGG?HHGHHHHHFHHHHHHHHHHGCFGGHHHHHHHGHGGHHHGGGG?DGGHHHHHGHHHHGGGGHHHHHHHHHHHHHHGGGGGGGGCFGGGGFFGGGGGGGGGGFFFFFFFFFFFFFFFFFFFFFFFFFFFFFFFFFFFFFFFFFBFFF
@M05620:37:000000000-D9766:1:1101:7429:8402 1:N:0:63
AGTGCCAGCTCTCAATCGCACAGGGGACCCAGGGCCTGGCCCCTCCATCCAGAAAACCTATGACCTCACCCGCTACCTGGCGCACCACCTCCGCAGCTTGGCTGGGACCTATGTGAGTATCCAGCGTAGGAATCTGGGAGTTGGGGAGGAGTGAGGAGTTGGGGAAAGACAGTCCTAACCGTGGAGGGTTCTGGTAAATGATGGGGTGAGGAGGGGCTCTTTGGCTCCCACCAGTCCCCCTGTCTGGTCTA
+
AAAAAFBCAFFFGGFGGFGGEEEGCGGEEGGHFEFGFEAEFFEGEGCFGGFHH3CGHGHHHHHHHHHHHGHEEE@EBGGF1>?EEEGEFHHHGGE?EGHHGHHAC?GHDCHHHHFHHHFGHHGFFD<A@?DFGFGGHHGFCCHHGC.A-.<CGDHGB<GFFB@DEGEHHHHFFGGGGGGGGDABAEF@.;FGGG9CFGGBFFFFFFFB.FF/ADB??@EFFFF/B/;AEFFDEAFFFFFFBEBFFF//;99
@M05620:37:000000000-D9766:1:1101:15116:8407 1:N:0:63
GAGGCTGCTTTGGAAGAAACTCATAGATTACTGCAACAGTTCCCCCTGGACCTGGAAAAGTTTCTTGCCTGGCTTACAGAAGCTGAAACAACTGCCAATGTCCTACAGGATGCTACCCGTAAGGAAAGGCTCCTAGAAGACTCCAAGGGAGTAAAAGAGCTGATGAAACAATGGCAAGTAAGTCAGGCATTTCCGCTTTAGCACTCTTGTGGATCCAATTGAACAATTCTCAGCATTTGTACTTGTAACTG
+
>1>AAAFAFFFFGGGGC1FGGGBG3FGHHCGHHHD1B0FDGHHHHGGGEEGHHHHHHH0BFGHHHHHHHHHHHHHHHHHFHHHHHHGHHFHHHHHHBEGHHHHHBHHHHHHHHHGHGHGEEGHHF0BGGGHHGHEH11BFGHHHF1FFEHGGCGFFHGHHHHDGHHHHHHHHHHHHGGFH1FFHHHHHHHHHHHGGCGGGFFGHHHHHHHHGGGHHHCHHHH0GH/GHHHFFGGGGGGGGBFGGFFB0BFG
@M05620:37:000000000-D9766:1:1101:22394:8413 1:N:0:63
AGTGCCAGCTCTCAATCGCACAGGGGACCCAGGGCCTGGCCCCTCCATCCAGAAAACCTATGACCTCACCCGCTACCTGGAGCACCAACTCCGCAGCTTGGCTGGGACCTATGTGAGTATCCAGCGTAGGAATCTGGGAGTTGGGGAGGAGTGAGGAGTTGGGGAAAGACAGTCCTAACCGTGGAGGGTTCTGGTAAATGATGGGGTGAGGAGGGGCTCTTTGGCTCCCACCAGTCCCCCTGTCTGGTCTA
+
AAABAFBFBFFFGFGGGGGGGGHHGGGGGGHHGGEGGGHHHHGGGGFHHHHHFHHHHGGHHHHHHHHHHHHGGEEEHEFHGGHEGHHHFHHHGGGGGHHHGHHGCEHHGHHHHHGFHHHHHHGHHCE?CGFFHHHHHGCFGHGHCGAGG?CGHFHHHGHHHH--CD.GHHHHHHHGGHHHGGGGDGGGEGGGGGGGGGGGGGGGGGFBFFFFFFBBBBFFFFFFFFFFFFFFFFFFFFFFBFFFFFFFFFF
@M05620:37:000000000-D9766:1:1101:7416:8427 1:N:0:63
AGTGCCAGCTCTCAATCGCACAGGGGACCCAGGGCCTGGCCCCTCCATCCAGAAAACCTATGACCTCACCCGCTACCTGGAGCACCAACTCCGCAGCTTGGCTGGGACCTATGTGAGTATCCAGCGTAGGAATCTGGGAGTTGGGGAGGAGTGAGGAGTTGGGGAAAGACAGTCCTAACCGTGGAGGGTTCTGGTAAATGATGGGGTGAGGAGGGGCTCTTTGGCTCCCACCAGTCCCCCTGTCTGGTCTA
+
ABAABFFFBFFFGAGGGGGFGGHGGFGGGGHHFEGGGFGHHHGHGGHHHHHHHGHHHGHHHHHHHGHHHHHGGEGGHHHHFHHHHHGGGHHHFGGGGHGHGHHGGGHHGHHHHHHGHHHHHHHHHGGGDGGFHHHHHHCFGHHHGG.DGDEHHGHHBGHHHHGGE.CGFHGHHHHHHHHHGGGGDGGGDGGGGGFFGGGGGGGGGGFFFFFFFFFFFFFFFFFFFFFFFFFFFFFFFFFFFFFFFFFFFFF
@M05620:37:000000000-D9766:1:1101:27752:8432 1:N:0:63
AGTGCCAGCTCTCAATCGCACAGGGGACCCAGGGCCTGGCCCCTCCATCCAGAAAACCTATGACCTCACCCGCTACCTGGAGCACCAACTCCGCAGCTTGGCTGGGACCTATGTGAGTATCCAGCGTAGGAATCTGGGAGTTGGGGAGGAGTGAGGAGTTGGGGAAAGACAGTCCTAACCGTGGAGGGTTCTGGTAAATGATGGGGTGAGGAGGGGCTCTTTGGCTCCCACCAGTCCCCCTGTCTGGTCTA
+
BB>AAFFFBFFFGFGGEGG2EEGAFGGGGDHHFGG2FFCACHEGGGHHHFHHHHHFHGHHHHHHHFHHHHHGG@EGHGHHHFGHHHHEGFHHAEEEEFGGGHHFFGHHGHHHHHGHHHHHHHHHHGGGGGHHHHHHHHHGGHHHGGGGGGGHHHHHHGHHHEGGGGHHHHHHHGHHHHHHGGGGGGGGEGFGGGFGGGGGGGGGGGFBFFFFFFBBBBFFFFFFFFFFFFFFFFFFFFFFBFFFFFFFFFF
@M05620:37:000000000-D9766:1:1101:11910:8435 1:N:0:63
AGTGCCAGCTCTCAATCGCACAGGGGACCCAGGGCCTGGCCCCTCCATCCAGAAAACCTATGACCTCACCCGCTACCTGGAGCACCAACTCCGCAGCTTGGCTGGGACCTATGTGAGTATCCAGCGTAGGAATCTGGGAGTTGGGGAGGAGTGAGGAGTTGGGGAAAGACAGTCCTAACCGTGGAGGGTTCTGGTAAATGATGGGGTGAGGAGGGGCTCTTTGGCTCCCACCAGTCCCCCTGTCTGGTCTA
+
>AA>AFFFAFFFGGGGGGGCGFGGFGGGGGHHFEFEGGGHHHGDGGHHHHHHHHHHHGH3GHHHHHGFHHEGG>EGHHHGGGHGHHFGFHHHEGGGGHHHGHHA<<0BFFBFGFHHFG?FHFFGHG<DGCGHHHHHHHFFEFFFGGFGGDAFCDGHCDCGHHCDEDHFHHFHHHHHFHHHGGA?CEDGGGGFFG909BFGGFFEGBFFFFFFFFF;DFFFFFFFFFFFEFFFFFFFFFFD=?FBFBBFFBF
@M05620:37:000000000-D9766:1:1101:4031:8449 1:N:0:63
GAGGCTGCTTTGGAAGAAACTGACAAGCCAGGGACACAAGATCGGAAGAGCACACGTCTGAACTCCAGTCACGAATTCGTATCTCGTATGCCGTCTTCTGCTTTAAAAAAAAAAAACAACCCTGGTTAGTAAGACAGGAATGTCCGCTTAAGCACTATTGTGGAACCCAAAGCAAAATACTCAGCATTTGTCCTCGAAACTGAACAGTCAGGGCCTCCAGGTCGTCCGAGACCACATATGACCTCCCGTCA
+
BABCCBFBFFFFGGGGGGGGGFGBFF4BFGH4EFGGHFGHFHHHGGGG2BBFHGG0BFGF5DBGGFGFGBGF11111DF3B?G4FF11BBBG/1>BFGDGFFG4BF?FFF///<///?=/</00/111??FFG1100.00>111>>-...0<00<<00<<00:00:.:...:/0/0:;0;0FF::00;000;0;0..;:-0;000090009:;...;./;/;;;-..;:C-../..00;909009.:9...
@M05620:37:000000000-D9766:1:1101:11499:8457 1:N:0:63
AGTGCCAGCTCTCAATCGCACAGGGGACCCAGGGCCTGGCCCCTCCATCCAGAAAACCTATGACCTCACCCGCTACCTGGAGCACCAACTCCGCAGCTTGGCTGGGACCTATGTGAGTATCCAGCGTAGGAATCTGGGAGTTGGGGCGGAGTGAGGAGTTGGGGAAAGCAAGTCCTAACCGTGGAGGGTTCTGGTAAATGATGGGGTGAGGAGGGGCTCTTTGGCTCCCACCAGTCCCCCTGTCTGGTCTA
+
1>>>AFB1AFFFFDGGDAFC1EF0EEGEAA00FAE?AAF00FG/EEEE1B1B101BGC01FF2GGH1@G>>>EEEGHGGGHHHABGHHGCGHGAE>EGHH?FGF?/GCEG1BGG>D>F2F222B<B</</11F<1FDG0/?G1<<<.---;;.;0:0CFBBF@-9AE.//9B0;B;B0C.-:E-;AB-;9FFFF99BBF/////EBF@EFF/A---=-9F//9//;FAE-A-;:///9-A-9BFFFFFFB/
@M05620:37:000000000-D9766:1:1101:20241:8464 1:N:0:63
AGTGCCAGCTCTCAATCGCACAGGGGACCCAGGGCCTGGCCCCTCCATCCAGAAAACCTATGACCTCACCCGCTACCTGGAGCACCAACTCCGCAGCTTGGCTGGGACCTATGTGAGTATCCAGCGTAGGAATCTGGGAGTTGGGGAGGAGTGAGGAGTTGGGGAAAGACAGTCCTAACCGTGGAGGGTTCTGGTAAATGATGGGGTGAGGAGGGGCTCTTTGGCTCCCACCAGTCCCCCTGTCTGGTCTA
+
BAAABFDFBFFFGGGGGGGGGGHGGGGGGGHHGGGFGGHHHHGHGGHHHHHHHHHHHFHHHHHHHHHHHHHGGEGGHHHHGHHHHHHHGHHHGGGGGHHHGHHGGGHHGHHHHGHHHHHHHHHHHGGGGGHHHHHHHGHGGHHHGGFGGGEHGHHGHGHHHHGGGGHFHHHHHHHHHHHHGGGGGGGGGGGGGGGGGGGGGGGGGGFFFFFFFFFFFFFFFFFFFFFFFFFFFFFFFFFFFFFFFFFFFFF
@M05620:37:000000000-D9766:1:1101:7411:8559 1:N:0:63
AGTGCCAGCTCTCAATCGCACAGGGGACCCAGGGCCTGGCCCCTCCATCCAGAAAACCTATGACCTCACCCGCTACCTGGAGCACCAACTCCGCAGCTTGGCTGGTACCTATGTGAGTATCCAGCGTAGGAATCTGGGAGTTGGGGAGGAGTGAGGACTTGGGGAAAGACAGTCCTAACCGTGGAGGGTTCTGGTAAATGATGGGGTGAGGAGGGGCTCTTTGGCTCCCACCAGTCCCCCTGTCTGGTCTA
+
>1AAAFF1AFFFGGGGGEFGGGFHAEEEGGAGF0EFFFGGFHGCFGGHHHEFGHBGHEF1GHGGGHG1FGGEE>EEHGHGGGH>FGHHGHHHGGGGGHHH?0G//0BFH2><BFD21B2122F<CG/?@<FFHHH2@GFCCFD1C@E@CCCCGFD.G./0<C.AECECHHHF:C0CGHHF-..;AEAG..;F000;0;F0BCFFG.C9--9;BF@-@@EFFFFFFBFF-FF?EA9FBBE---:;F/9FFB/
@M05620:37:000000000-D9766:1:1101:21232:8577 1:N:0:63
GAGGCTGCTTTGGAAGAAACTCATAGATTACTGCAACAGTTCCCCCTGGACCTGGAAAAGTTTCTTGCCGTACGGAAAGTCTCCTATAACACTCCCATGGACCAAAAGACTGCACCACTTAAGGCCAGGCACCTCACCGACTCCCCGTGCATCACCGCGCTGCAGCAAACATAACAAGTCCCACCAGCCTTACCGCTTACGCACTCTTGAGGCACAAATTACCCAAATATCAGACTTTGGAATTGCAGCTG
+
AABB@BFBCB@DFFFGGGGGGGHHGHHHHHHGHHBGFHGHH5DGHFGFHGFHHHGHGFFHBFHHEHHGG011AAE?FEG5D5D3B3@BD43BF3B?F3?B33B1?EFG1BBBF3?BFG3?BF?B3?F/?//0/FG2/0/><<<FG<//?//????0/<<>DF.011.</<.000<0</<GD/0:....;:<0;:.-A;.0.;.=-90;90;C..;;B.0;09;;B..9//:B/;BFB:;/;BFFB/;/9B/
@M05620:37:000000000-D9766:1:1101:17045:8577 1:N:0:63
GCGGCTGCTTTGGAAGAAACTGACAGGCCAGGGCCAAACGAGCGGAAGGGCCCACGTCTGAACTCCACTCACGATATCGTATCTCAAATGCCGGCTTATGCTTGACAAACACCCACCCGCAAGTAAAGTCTCCTAAAAGAATCAAAGCTAATAAAAGAGCTAAAGAAACAATGGCAAGTAAGTCAATAATTTCCGCTTTAGCACTCTTGTGGATCAAATTGAACAATTCTCAGCATTTGTACTTGTAAGTG
+
11>AADDAFFFFGGGF1AFGG1BAB1BAA00BE000A0A///A//A/B//B/A//>>/0BEE111B101BBFHC//>BF0BBFF222BB1BFEEEE/1BG1>BFFGGG0/00//?///</<A/?1?1111?11>G1<>1.F11=111/0<00=0<=0./<0<0000:///;00:/:0.:;0000;000;00;0099...;00000/009099900;99;/9;/B/9:/9//9//B/BB9/;B;///9;///
@M05620:37:000000000-D9766:1:1101:14208:8582 1:N:0:63
AGGGCCAGCTCTCAATCGCACAGGGGACCCAGGGCCTGGCCCCTCCATCCAGAAAACCTATGACCTCACCCGCTACCTGGAGCACCAACTCCGCAGCTTGGCTGGGACCTATGTGAGTATCCAGCGTAGGAATCTGGGAGTTGGGGAGGAGTGAGGAGTTGGGGAAAGACAGTCCTAACCGTGGAGGGTTCTGGTAAATGATGGGGTGAGGAGGGGCTCTTTGGCTCCCACCAGTCCCCCTGTCTGGTCTA
+
111>>11>1C1B1FGFB1AFAEBC0AEEE?0FFEE/A/AA0FE/EFFFGHBGFFFHFEB1GHFFGHH1F>F/>//>FG1B0FG?FCHHE0F1?E/>/0<B<FFGCEHHGHH1<G22B>>BGHHFHGCE<?1@FHHHBC0?EFDGGGECCC<GHFFHFC<<DF?CFAGCBFGFHFHGFFGG?EF?.CC@FGGB99;0C0FGGBFFGF-9A--B999@@@EBF/FFFF/A-99BE-B/BFEB@FBF/BFFB;/
@M05620:37:000000000-D9766:1:1101:19382:8609 1:N:0:63
GAGGCTGCTTTGGAAGAAACTCATAGATTACTGCAACCGCTCCCCCTGGCCCTTGAAACGTTTCTTGCCTGGCTTCCAGCAGCGGCCACAACTGCCCCTGTCCTCCAGGCTGATACCCTTAAGGACCGGCTCCTCGACTCCTCACCGGGAGTCGAAGAGCTGCTGAAACCATAGCAAGTAAGTCCGGCCTTTCCGCTTTAGCACTCTTGTGGCTCCCCTTGCCCAATTCTCAGCATTTGTCCTTGTACCTG
+
11AAAA1AFFDFB1DGFGGGGFGHF3DGF1AFFFGHHAA0AAEFEE/A/BF/A0B1F1FFGGHGADB1BBA/B00>BF100BB////>?B/EEG1F////1B>2GFGH0/B00BB1FB1<1B111B<C/>>ACGB?///<?1?1.<.----</-..<.G/:/;C0<00C::G00;;;/;00;;B0.---.:0;CACF..;9900/;BB/;/-9AFF--;AB/:/99999;FFBB/;FF/B/BFFB9/99B/
@M05620:37:000000000-D9766:1:1101:10432:8640 1:N:0:63
GAGGCTGCTTTGGAAGAAACTCATAGATTACTGCAACAGTTCCTCCTGGACCTGGACAAGTTTCTTGCCCCGCTTACTGAAGCTGAAACAACTGCCAATGGGCTGCTACCCGTAAGGCAAGGCGCCTAGAATACTGCAAGGGAGGAAAACAGGTGATGAAACAATGGGAAGTAAGTCACCCAGTCGGGCTCTAGCACATTTGGGGGTGCAACTGAACAATTCTCATCACTCGAACTTGCAACTCTCAAGCC
+
>1>AA>C>1D3DAFGGGFAFBGFHFFGAEF13DAFF1AG12DG2DGFF0BABAF0GBF0ADAAG2GA1B1/AAEAEG@D@FHGE1FFHGCBFG>10FF11B000??1BGB>/>//>B0B0//</><EEF<F21BB211<BFC/C//@000/0/??11?1?11?.111>>F.11><>1>00<../0.-<-A.:0=:;:;;0000;--;-C00:/900;;9;F0/9;//B/;/--9:9B//;/;B///99//-
@M05620:37:000000000-D9766:1:1101:4929:8640 1:N:0:63
AGTGCCAGCTCTCAATCGCACAGGGGACCCAGGGCCTGGCCCCTCCATCCAGAAAACCTATGACCTCACCCGCTACCTGGAGCACCAACTCCGCAGCTTGGCTGGGACCTATGTGAGTATCCAGCGTAGGAATCTGGGAGTTGGGGAGGAGTGAGGAGTTGGGGAAAGACAGTCCTAACCGTGGAGGGTTCTGGTAAATGATGGGGTGAGGAGGGGCTCTTTGGCTCCCACCAGTCCCCCTGTCTGGTCTA
+
3>AABFFFBFFFG4FGGAFFEFAFAAEGGGGHGGGFGAGGHHGHGGEHHHGGGBFGHGHFF35DFFBGHHHGGGCFHHH1BFB1BF?FEGHHGE/EEFGHFHH??EFGFGHHHHHGHBDGHHHHHGCEFDHFFGGHGGGG?GHHGGFGDGGHGHHHF<CGFHGGEDEHHHHHCFGHFHHHF;CDGGGG=AFFGG=FFGGGB;CCEDFFEFFFFFDAF=FFFFFBBBFEFFADFABFBFFDFFFFFB:B;/;
@M05620:37:000000000-D9766:1:1101:19373:8641 1:N:0:63
GAGGCTGCTTTGGAAGAAACTCCTAGATTACTGCAACCGTTCCCCCTGGCCCTGGAAGCGTTTCTTGCCTGGCTTACAGAAGCTGAAACAACTGCCAATGTCCTCCAGGATGCTCCCCGTAAGGACCGGCTCCTCGCCGACTCCCAGGGAGTCAACGCGCTGCTGAAACAATGGCAAGTACGTCAGGCATTTCCGCTTTAGCACTCTTGTGGATCCACTTGACCACTTCTCAGCATTTGTACTTGTCCCTG
+
BBBBBBFBFFFFGGGGG4BGABAFB5FGBGHHHHFHHC2BBFFGHG2A22BAFF1FF31ABEEEHH55BGHHHHFGHHHHHHHEBBFHH3FGHGHH3@BGGHHH3FGHHFHHHH3FGGCFGEGC3B/>CDGGGH2D//>/>@DFF0FFGGGG0F10<-ADGGCHHHHHHHGHHFHGGGFF0;BGGGEG.CFGGGGGDGGGGGGGFFFFFFFFFFFFF9FFFBBFF.BFFFFFFFFFFFFFBFFFFF//BFF
@M05620:37:000000000-D9766:1:1101:4911:8649 1:N:0:63
AGTGCCAGCTCTCAATCGCACAGGGGACCCAGGGCCTGGCCCCTCCATCCAGAAAACCTATGACCTCACCCGCTACCTGGAGCACCAACTCCGCAGCTTGGCTGGGACCTATGAGAGTATCCAGCGTAGGAATCTGGGCGTTGGGGCGGCGTGCGGCGTTGGGGACAGACAGTCCTAACCGTGGCGGGTTCTGGTAAATGATGGGGTGAGGAGGGGCTCTTTCGCTCCCACCAGTCCCCCTGTCTGCTATA
+
BCACCFFFCFFFGGGGGGGGGGHHGGGGGGHHGGGGGGHHHHGHGGHHHHHHFHFHHGHHHHHHHHHHHHHGGFGGHHHHHHHHHHHHGHHHGGGGGHHHGHHGGGHHGHHHH3B32BDG333BG/??//@2@FHH1F/><>DG-C.-;-;-;.-;-;CFFF--:-:9FF9BFFFFB0FFFF.;-;BF-AFFF00;;B0B9FFFFFFF?.;0;D-@FFFFFF0;AAE?E99DF.:BFFFFF.FFFF0;099
@M05620:37:000000000-D9766:1:1101:8820:8666 1:N:0:63
AGTGCCAGCTCTCAATCGCACAGGGGACCCAGGGCCTGGCCCCTCCATCCAGAAAACCTATGACCTCACCCGCTACCTGGAGCACCAACTCCGCAGCTTGGCTGGGACCTATGTGAGTATCCAGCGTAGGAATCTGGGAGTTGGGGAGGAGTGAGGAGTTGGGGAAAGACAGTCCTAACCGTGGAGGGTTCTGGTAAATGATGGGGTGAGGAGGGGCTCTTTGGCTCCCACCAGTCCCCCTGTCTGGTCTA
+
AA>AADFFBFFFGGGGGEFCAGCHEE?F2EAGBEEGGEHHHHGGGGFFDHHDGF3FGFHHHHFHHHGHHHHGGGGGHHHHFGHHFHHEECGHGGGGGHHHGHHGGGHHGHHHHHHHHHHHHHHHHGGGGGGHHHHHHHHGGHHHGGGGGGFHHFHHHGHHHHGGGGHHHHHHHHHHHHHHGGGGGGGG;CFGGGFFFFGGGGGGGGFBFFFFFFBBBBFFFFFFFFFFFFFFFFFFFFFFBFFFFFFFFFF
@M05620:37:000000000-D9766:1:1101:24625:8668 1:N:0:63
GAGGCTGCTTTGGAAGAAACTCCTAGATTACTGCAACCGTTCCCCCTGGACCTGGAAAAGTTTCTTGCCTGGCTTACAGAAGCTGAAACCACTGCCAATGTCCTACAGGATGATCCCCGTCAGGACCGGCTCATAGCAGCCTACCCGGGAGTAACAGCGCTGCTGAAACAATGACAAGACCGACAGACCTTTCCGCTTTAGCACTCTTGTGGATAACATTGAACACTTCTCAGCATTTTTCCTTGTCACTG
+
BBBBBBFBFFFFGGGGGFGGBFAGBDFGHHHHHHH4B2ABBGHHHGEFEFGGHGEGG32BFHHHHHFEGHHHHHAGHHHHHHHGGHHHHCHGHHHHH@GHH4B4FBGGH1BF3B4FGFC///?2B?/>EDCG2F33B3B2FH22@@C/>>//<??1GCCG.>.1<DDFD<<DG0<<=G///;-;:@/;.;CFGGGGGGG0CGGGGFFFGF0;0;000/;B//99;.;;FFFBFFFFFFFFBFFFF/:/;/:
@M05620:37:000000000-D9766:1:1101:25132:8684 1:N:0:63
AGTGCCAGCTCTCAATCGCACAGGGGACCCAGGGCCTGGCCCCTCCATCCAGAAAACCTATGACCTCACCCGCTACCTGGAGCACCAACTCCGCAGCTTGGCTGGGACCTATGTGAGTATCCAGCGTAGGAATCTGGGAGTTGGGGAGGAGTGAGGAGTTGGGGAAAGACAGTCCTAACCGTGGAGGGTTCTGGTAAATGATGGGGTGAGGAGGGGCTCTTTGGCTCCCACCAGTCCCCCTGTCTGGTCTA
+
AA>AAFFFBFFFGFGGFGGCGGHDGGEGGFHHEGGDCFHGFHGEGGHHHHHHHHGHFGHHHHHHHHHHHHFEGEEGHGHHGGHHHHFFEBGGEFEEECGGGFHGGGHHGGHHHGHFGGHHHHFFHGBDCGEHFGHFGHFEGHHFGCFGGGDGHFHFGGGFGFGCGFHFFHFGHHHHHHFH@DE?DGGG;CAFFFFFFBFFFGBGGFABFFFFFFBB?-EFFFFFFFFFFFFFEF9FFFEFBFFFFFFFFFF
@M05620:37:000000000-D9766:1:1101:25827:8699 1:N:0:63
GAGGCTGCTTTGGAAGAAACTCATAGTTTACTGCAACAGTTCCCCCTGGACCTGGAAAAGTTTCTTGCCTGGCTTACAGAAGCTGAAACAACTTCCACTGTCCTCCAGGCTGAACCCCTTCCGGCCAGGCTCCTCGAAGCCTCCAAGAGAGTCCACGAGCTAATGAAACCATAGCAAGTCAGTCAGGCCTTTCCGCTTTCGCACTCTTGAGGCAACAATTTCCCACTTCTCATCATTTGTCCTTGTACCTG
+
ABBAABFBFFFFGAGGFGGGGGHHHHEHHFHHHGFFHHHHHHHHHGGGHGGHHGHBFGFHFHHHHHGGGHHHHHHFHHHHGEHHHGGFGHHHH5D@DF4BBFBBG3BB?GHH13B?1?/?2?//><EG//B?FGHDFHEC02B<@G20@@C@<2@1C@/>C1?FF<11<0<11<CFGFHHH0DFBDHHGHH0DG.CA:E0ED;A@G0CB09/9.;CFEGG0;=0BFAFFGF90;0;;C00;CF/9/;/;B/
@M05620:37:000000000-D9766:1:1101:14005:8706 1:N:0:63
AGTGCCAGCTCTCAATCGCACAGGGGACCCAGGGCCTGGCCCCTCCATCCAGAAAACCTATGACCTCACCCGCTACCTGGAGCACCAACTCCGCAGCTTGGCTGGGACCTATGTGAGTATCCAGCGTAGGAATCTGGGAGTTGGGGAGGAGTGAGGAGTTGGGGAAAGACAGTCCTAACCGTGGAGGGTTCTGGTAAATGATGGGGTGAGGAGGGGCTCTTTGGCTCCCACCAGTCCCCCTGTCTGGTCTA
+
BBBBBFFFBFFFGGGGGGGGAEGHCCAEGGDHGEEE2AFFGHCFEGGEGHCGHHBHHAG3G35DBD33FHG>EEEGB3FFCGF1FGHHEGGHGG/EEHHHGHHGGFFHCG?D1FGDG1?FGHHD0><CDAGBF<<GHHECFGHHGGAD@AEFGFHFFCHFGHGGGGEGHHFF:G0CGHHHGACAAEGGE?FFFG;FGFEFFBFGGBD?AFFBFFB;B99FFBFF//;A9FFFEA9BFFFFBEF/9F//;;/
@M05620:37:000000000-D9766:1:1101:13559:8707 1:N:0:63
GAGGCTGCTTTGGAAGAAACTCATAGATTACTGCAACAGTTCCCCCTGGACCTGGAAAAGTTTCTTGCCTGGCTTACAGAAGCTGAAACAACTGCCAATGTCCTACAGGATGCTACCCGTAAGGAAAGGCTCCTAGAAGACTCCAAGGGAGTAAAAGAGCTGATGAAACAATGGCAAGTAAGTCAGGCATTTCCGCTTTAGCACTCTTGTGGATCCAATTGAACAATTCTCAGCATTTGTACTTGTAACTG
+
>3>AAACAFFFFFGGGFFFGGGGHFGHHHDGHHHD4BFFDFHHHHGEF2BFGHHFHHFFFFHHHHHHHHHHHHHHCGHHHHHHHHFHHHHHHHHHHFEGHHHHH4GHHHFGHHHFHHHGGEEHHG3BGFGHHGH3G33BBGHHH11BFGHFG0GD@GFHHHH1GHHHHHHHHHHHHHGHFFHHHHHHHGHHHHHGGGGGHFHHHHHHHHHHGBHHHH0CGHC0CG/CGHHGGGGGGGGGG0FGGGGB0;FF
@M05620:37:000000000-D9766:1:1101:11671:8708 1:N:0:63
GAGGCTGCTTTGGAAGAAACTCATAGATTACTGCAACAGTTCCCCCTGGACCTGGAAAAGTTTCTTGCCTGGCTTACAGAAGCTGAAACAACTGCCAATGTCCTACAGGATGCTACCCGTAAGGAAAGGCTCCTAGAAGACTCCAAGGGAGTAAAAGAGCTGATGAAACAATGGCAAGCAAGTCAGGCATTTCCGCTTTAGCACGCTTGTGGAGCCAATTGAACAATCCTCAGCATTTGTACTTGTAACTG
+
?AABBAFBFFDFCBFGGFGGFGBGFHHHHHHHHHHHGCGAGHHHHGGGEFGHHHEFBGFGBBGHFGFBGGHHHHHGHFHBGHHFFHHHHHHHHGGFFHFGFFG@FGG3BEGGBG@FFH?>EE03?G??0?3?F?3BDGFH3FFGGB?/<CDB0@F21<0<11F11@F1FFF?GC<CC//>F>F<FGFFFGDG<1<...=00==<-;ECE:::0.;CCGCCBBBBBF09:BFFBFFFFGFCCB;9;0;;CBB
@M05620:37:000000000-D9766:1:1101:13572:8719 1:N:0:63
GAGGCTGCTTTGGAAGAAACTCATAGATTACTGCAACAGTTCCCCCTGGACCTGGAAAAGTTTCTTGCCTGGCTTACAGAAGCTGAAACAACTGCCAATGTCCTACAGGATGCTACCCGTAAGGAAAGGCTCCTAGAAGACTACAAGGGAGTAAAAGAGCTGATGAAACAATGGCAAGTAAGTCAGGCATTTACGCTTTAGCACTCTTGTGGATCCAATTGAACAATTCTCAGCATTTGTACTTGAAACTG
+
>3AA>>CAFDD4G45BAGAGGGHHHGGHHFBFGG4BEHBGGAABBBAAACBBGGFBB32BBDFDDDFB3BBFBGG3BBBDGG3BF33F3B1FGHHGFHHGF4B4BG@33BB32F@B?B?>>/FB?FH00?BB/FB4BFGF3322BBG?<?/B@@@22?2@<<@@>@1<?<??1F0?<?1<=11<=1<><<<11=.C..<<0==D0<G0D00;;0<:0=<=C;GHBG;;0<;:;CBFGGG;;C;C;0;C0;;
@M05620:37:000000000-D9766:1:1101:15238:8725 1:N:0:63
GAGGCTGCTTTGGAAGAAACTCATAGATTACTGCAACAGTTCCCCCTGGACCTGGAAAAGTTTCTTGCCTGGCTTACAGAAGCTGAAACAACTGCCAATGTCCTACAGGATGCTACCCGTAAGGAAAGGCTCCTAGAAGACTCCAAGGGAGTAAAAGAGCTGATGAAACAATGGCAAGTAAGTCAGGCATTTCCGCTTTAGCACTCTTGTGGATCCAATTGAACAATTCTCAGCATTTGTACTTGTAACTG
+
A?AAAAFBFDBDGA5BAGBGGGHHHGHHHFFFGD4FFGBGHDEFFGAFACBFGGFBA32BBFGDFFFBBFGHHHHBBBFFGGFFGB3GBBBFGHHGFHGGG4BGBGFFFFFFFHDBFHE>>AGFGFF00?BFFHBBBGHGBB2?2FG?<FBF@@DB2?@@GFFFFHF?DC??DGFFGFG<F=>FGBCFC1>=>DDED?E=<=DG0GHHHDFDC;CB0C0;C:CGEF:<;C;0CFFFGGG;;C;CC9;B;;C
@M05620:37:000000000-D9766:1:1101:26295:8740 1:N:0:63
GAGGCTGCTTTGGAAGAACCTCATAGATTACTGCAACAGTTCCCCCTGGACCTGGAAAAGTTTCTTGCCTGGCTTACAGAAGCTGAAACACCGCCCAATGTCCTACAGGATGCTACCCGTAAGGAAAGGCTCCTAGAAGACTCCAAGGGAGTAAAAGAGCTGATGAAACAATGGCAAGTAAGTCAGGCATTTCCGCTTTAGCACTCTTGTGGATCCAATTGAACAATTCTCAGCATTTGTACTTGTAACTG
+
A1AAAAFACFDFFGGGGF11AACDDHHDBGHDGFHHCFH1FHHAGGC/ABGFFFFG1F0BGDGHDGFFHF1FGGFHHBFDHHHFFHHHHE0B>>>/BFCFBGDGGHHHCCFEFGEG>FEGE<GHHFFBGFCFFGGHHFGFFGF1FGGGGHGGFHF1?<?01GGDGHHHHHHFD1FCFCFFGGF1FHHCGFDH0<.<.CEFBCCCC:CCCCHCG:0:CCBFBBFBBFBCFFFFFFF09;F0;BFF99CFGG9
@M05620:37:000000000-D9766:1:1101:7585:8749 1:N:0:63
GCGGCTGCTTTGGCAGAAACTGACAAGCCAGGGACAAAAGATCGGCAGCGCACACGTCTGAACTCCAGTCACGAATTCGTATCTCGTCTGCCGGCTTCTGCTTGTAAACAAACCCTCCTAGACTACTCCACGGGATTACAAGATCTTATGAAACAATTGCAATTCCGTCAGTCATTTCCGCTTTCTCACACTTGTGTGTCCCATTGCACAATTCTCAGCATATGTACTTTTACCTGAAAAGCCAGTTACAC
+
>1AAA>AAFFFFG1BAAFFGGB111BF0AB0BB0BAFEFG/BB/E//E//EEE/AE0BFGGFED@B1@BBBGEC//?EF000BB@0//?/1>>//><FGDH11B0BB21BC0//?0?B0@FG111@1@@F0C///<??<1>>01>=>>1111110<D00=00000</0<..0:000;;;.:;..00;;C0;909;09.;;B00;F00900/;BB0;00/09000;9;;/:B//BB/9/;B99---9/;/:/
@M05620:37:000000000-D9766:1:1101:14860:8759 1:N:0:63
AGTGCCAGCTCTCAATCGCACAGGGGACCCAGGGCCTGGCCCCTCCATCCAGAAAACCTATGACCTCACCCGCTACCTGGAGCACCAACTCCGCAGCTTGGCTGGGACCTATGTGAGTATCCAGCGTAGGAATCTGGGAGTTGGGGAGGAGTGAGGAGTTGGGGAAAGACAGTCCTAACCGTGGAGGGTTCTGGTAAATGATGGGGTGAGGAGGGGCTCTTTGGCTCCCACCAGTCCCCCTGTCTGGTCTA
+
ABAABFFFBFFFGGGGGGGGGGHHGGGGGGHHGGGGGGHHHHGHGGHGHHFHHGHHHGHHHHHHHHHHHHHGGFEGHGHHGFH1GHHHGHHHGGFGGHHHGHHGGGHHFHHHHHGHHHHHHHGHHGGGGGHHHHHHHHHGGHHHGGGGGGGHGHHGHGHGHHGGGGHHHHHHHHHHHHHHGGGGGGGGGGGGGGCFGGGGGGGGGGDFFFFFFFFFFFFFFFFFFFFFFFFFFFFFFFFFAFFFFFFFFF/
@M05620:37:000000000-D9766:1:1101:17749:8760 1:N:0:63
GAGGCTGCTTTGGAAGAAACTCATAGATTACTGCAACAGTTCCCCCTGGACCTGGAAAAGTTTCTTGCCTGGCTTACAGAAGCTGAAACAACTGCCAATGTCCTACAGGATGCTACCCGTAAGGAAAGGCTCCTAGAAGACTCCAAGGGAGTAAAAGAGCTGATGAAACAATGGCAAGTAAGTCAGGCATTTCCGCTTTAGCACTCTTGTGGATCCAATTGAACAATTCTCAGCATTTGTACTTGTAACTG
+
>AAA>>BACDB@GB5A4FBBGCGFHGGFGDBADB4AFGBFGDDBFEAAA2BFGGFBB32BBFFDDFFB3BFBBBF33BBFGFABF33EBBBBFGGFCGHHGFGFBGBFBFGC2F@B21E/>>F3?EF?0?BBCGBBBFGF3B??BFG?/?CE@@>22?@@FGFGHHG<?B??FB0?1?<<>>=11=<F<1>1><.C<AE<0<=G0<DGHD::;0:;0;;<C:CCCC:<0<90;CB0CGG0;;;C;9;C;9;
@M05620:37:000000000-D9766:1:1101:18245:8768 1:N:0:63
AGTGCCAGCCTCAATCGCACAGGGGACCCAGGGCCTGGCCCCTCCATCCAGAAAACCTATGACCTCACCCGCTACCTGGAGCACCAACTCCGCAGCTTGGCTGGGACCTATGTGAGTATCCAGCGTAGGAATCTGGGAGTTGGGGAGGAGTGAGGAGTTGGGGAAAGACAGTCCTAACCGTGGAGGGTTCTGGTAAATGATGGGGTGAGGAGGGGCTCTTTGGCTCCCACCAGTCCCCCTGTCTGGTCTAT
+
CCCCCFFFDCFFGGFGGGGFGFFFEGGGGCGFGGGGGHHHHGHGGFGHHCGHFHHHGHBGGHHHHH3FGHGGGGGHHHH2GFHGHHGGHHHGGGGGHHHGHHGEFFGGHFHHHHHHHHHGHHHHDB/CEHHHGHHHH0FEGHFGGCDGDGGHFHGHGHHHHGGEGHHHHHHHHHHHHHHGGGGGGGG;CFGGGFF;FGFGGGFGGFFFFFFFDFFFFFFFFHFFFFFFFFFFFFFFFFFFFFFFFBFFFFB
@M05620:37:000000000-D9766:1:1101:11604:8806 1:N:0:63
AGTGCCAGCTCTCAATCGCACAGGGGACCCAGGGCCTGGCCCCTCCATCCAGAAAACCTATGACCTCACCCGCTACCTGGAGCACCAACTCCGCAGCTTGGCTGGGACCTATGTGAGTATCCAGCGTAGGAATCTGGGAGTTGGGGAGGAGTGAGGAGTTGGGGAAAGACAGTCCTAACCGTGGAGGGTTCTGGTAAATGATGGGGTGAGGAGGGGCTCTTTGGCTCCCACAGTCCCCCTGTCTGGTCTAT
+
AABBBFFFCFFFGGGGGFGGGGGDFFGGGGHHGGEGDFHHHHGGGGHHHHGHFFFHHGHHHHGHHHGGHHFGGECGHFHHGGHGHGHHGHHHGG/EFEHHCFCCEGA?FHHHHHHFHHHHHFHHHGCDCGGD2GHHHHGFGHGGGGGGFGGGHHHFHDHCDHG?EAEGHHFHGHHHHGHHGFGCGGGG;9FGGG0CFBFGGFG0EGFFFFFFFFFFF-AFFFFFFFFFEFFF?BF9BEFBF;BB//BFFF:
@M05620:37:000000000-D9766:1:1101:11406:8813 1:N:0:63
AGTGCCAGCTCTCAATCGCACAGGGGACCCAGGGCCTGGCCCCTCCATCCAGAAAACCTATGACCTCACCCGCTACCTGGAGCACCAACTCCGCAGCTTGGCTGGGACCTATGTGAGTATCCAGCGTAGGAATCTGGGAGTTGGGGAGGAGTGAGGAGTTGGGGAAAGACAGTCCTAACCGTGGAGGGTTCTGGTAAATGATGGGGTGAGGAGGGGCTCTTTGGCTCCCACCAGTCCCCCTGTCTGGTCTA
+
>>1>AD1FAFF3AFGBG1FGEGBGCAEGGEHHGCG/FAFFGGGHAFHHHHHHGHHHHGHHHHHHHHHFGHHGGGE>GHHHGHHHHEHHGHHHGGGGGEHHGHHGGCHHGHHHHHHHHHHHHHHHHGGGGGHHHHHHHHHGGHHHGGGGGGGHHHHHFGHHHHGGGGHHHHHHHHHHHHHHGGGGGGGGEGGGFGFGGGGGGGGGGGF@FFFFFF@@@@FFFFFFFFFFFFFFFFFFFFFF@FFFFFFFFFF
@M05620:37:000000000-D9766:1:1101:15701:8820 1:N:0:63
AGTGCCAGCTCTCCATCGCACAGGGGACCCAGGGCCTGGCCCCTCCATCCAGAAAACCTATGACCTCACCCGCTACCTGGAGCACCCACTCCGCAGCTTGGCTGGGACCTATGTGAGTATCCAGCGTAGGAATCTGGGAGTTGGGGAGGAGTGAGGAGTTGGGGAAAGACAGTCCTAACCGTGGAGGGTTCTGGTAAATGATGGGGTGAGGAGGGGCTCTTTGGCTCCCACCAGTCCCCCTGTCTGGTCTA
+
AA>>AFFFAFFFG1GFEFGAE?HAFAEEEFHH0BEEFFHHHHGFGGFHGGHHH0GHHGHHHFHHHDFFGHHEF/>>GHFG00FHHH/??GHG/ECEEHFFGHHCGEHF/GCHHHFFHHHFHHEFHGBECGFHFHHHEE0FEFFHCC.@@CCGHBDC<AGH0CC@.AAC:GFHHHHHHFGGGGGGEEB?FGGGGGBFFGGGFFGGFFF@EFFBFF@?@@FFFFFFFBFFFBFFFFFFFFFF@FFFFFBFFFB
@M05620:37:000000000-D9766:1:1101:8936:8835 1:N:0:63
AGTGCCAGCTCTCAATCGCACAGGGGACCCAGGGCCTGGCCCCTCCATCCAGAAAACCTATGACCTCACCCGCTACCTGGAGCACCAACTCCGCAGCTTGGCTGGGACCTATGTGAGTATCCAGCGTAGGAATCTGGGAGTTGGGGAGGAGTGAGGAGTTGGGGAAAGACAGTCCTAACCGTGGAGGGTTCTGGTAAATGATGGGGTGAGGAGGGGCTCTTTGGCTCCCACCAGTCCCCCTGTCTGGTCTA
+
AAACCFFFCFFFGGGGGGGGGGHHGGGGGGHHGGGGGGHHHHGHGGHGHHHHHHHHHGHHHHHHHHHHHHHGGFGGHHHHGGHGHHHHGHHHGGGGGHHHGHHGGGHHGHHHHHHHHHHHHHHHHGGGGGHGHGHHHHHGGHHHGGGGGGGHHHHHHGHHHHGGGGHHHHHHHHHHHHHHGGGGGGGG;AFGGGCFGGGGGGGGGGFFFFFFFFFFFFFFFFFFFFFFFFFFFFFFFFFFFFFFFFFFFFB
@M05620:37:000000000-D9766:1:1101:5115:8836 1:N:0:63
GAGGCTGCTTTGGAAGAAACTCATAGATTACTGCAACAGTTCCCCCTGGACCTGGAAAAGTTTCTTGCCTGGCTTACAGAAGCTGAAACAACTGCCAATGTCCTACAGGATGCTACCCGTAAGGAAAGGCTCCTAGAAGACTCCAAGGGAGTAAAAGAGCTGATGAAACAATGGCAAGTAAGTCAGGCATTTCCGCTTTAGCACTCTTGTGGATCCAATTGAACAATTCTCAGCATTTGTACTTGTAACTG
+
A>AABBFBFFFFGGGGGGGGGGHHHHGHHHHHHHHHHHHFHHHHHGGGHHHHHHHFGFFGFHHHHHHHHHHHHHHHHHHHHHHHHHHHHHHHHHHHHHHHB4FGGHHHF1FGHHHHHHGGGAFHFHHHHGHHGHBBG3GEGHFHH2F?AGBDHBBHHFHHGHGHHFFHHHA1?FH0FGFB<FGGHBB0<FGHDFEE.<EDGHDGFGGGBGC.0CCCF0CGGGHHGCGHHH090C9FGGGFFFGGFBF0C00
@M05620:37:000000000-D9766:1:1101:24724:8846 1:N:0:63
AGTGCCAGCTCTCAATCGCACAGGGGACCCAGGGCCTGGCCCCTCCATCCAGAAAACCTATGACCTCACCCGCTACCTGGAGCACCAACTCCGCAGCTTGGCTGGGACCTATGTGAGTATCCAGCGTAGGAATCTGGGAGTTGGGGAGGAGTGAGGAGTTGGGGAAAGACAGTCCTAACCGTGGAGGGTTCTGGTAAATGATGGGGTGAGGAGGGGCTCTTTGGCTCCCACCAGTCCCCCTGTCTGGTCTA
+
ABAAAFFFBFFFGGGGGGGCGAHCGGGGGGHHFGGFGFHGHHGHGGHHHGHHHHHHHGHHHHHHHHHHHHHGG?FGHHHHGGHHHHHFGFHHDGEGGFGGGHHGGGHHGHHHHHHHHHHHHHHHHGGGGGHHHHHHHHHGGHHHGGGGGGGHHHHHHGHHHHGGGGHHHHHHHHHHHHHHGGGGGGGGEFGGGGFGGGGGGGGGGGFFFFFFFFFFFFFFFFFFFFFFFFFFFFFFFFFFFFFFFFFFFFF
@M05620:37:000000000-D9766:1:1101:13619:8867 1:N:0:63
GAGGCTGCTTTGGAAGAAACTCATAGATTACTGCAACAGTTCCCCCTGGACCTGGAAAAGTTTCTTGCCTGGCTTACAGAAGCTGAAACAACTGCCAATGTCCTACAGGATGCTACCCGTAAGGAAAGGCTCCTAGAAGACTCAAAGGGAGTAAAAGAGCTGATGAAACAATGGCAAGTAAGTCAGGCATTTCAGCTTTAGCACTCTTGTGGATCCAATTGAACAATTCTCAGCATTTGTACTTGTAACTG
+
BABBBAFBFFFFFGGGGGGGGGHHHHHHHHHHHHHHGHHFGGHFHGGGEGGGFHGFBFBGGHGHHHGFGHFHHHHGGGGHHHHHGHHHHHHHHHHGCGHHFGHGFHHGF1FFGGHHHHGEGGHHHBBF0FGHGGFHHFHHFHG2?FG2/FFDHHHHGG2F22222FHHHHHHHFHGHGFFHH1DGHHHHHHHF1>G>GHDDHBGGGHHHH<EHBG/;:GHHH0CHHHHFGGHFHHGGGGBCBFGB00;9CF
@M05620:37:000000000-D9766:1:1101:28051:8881 1:N:0:63
GAGGCTGCTTTGGAAGCCACTCCTTCATGCCTGCACCCATGTCCCCGGACCTTGTAAGCGTTGTTTTGCTTGCTAAAAGGAGCGACAACCACACCCCATGTCCTTAAGGCTGCTCACCGTCCGGCCCGGCTCCTCGCCGCCTCCCCGGGAGTCACCACGCTGCTGAACCAATGGCAAGTCCGTCAGGCCTTTCCGCTTTAGCACTCTTGTGGCTCCGCTTTACCACATCTCAGCATTGGTCCTTGTCCCTG
+
>>33>AC>4BB@FFAFA44A4BB455BD554DBB23F2233BBDBF222002BB5D553A1101BBG?FGDCGH5@53@1BF1//>/>111?//??>/0?BEBB4BB43B30?3B1BB/0//<>/>>////?FFGD@?--<.<.<.-;::@;C0;90;:;..:00;9/..99/99;B.09;999;.;B;//;//.9.:.;/;/;:;9/9//...;;.;.99/;;/;.;/;///9/;;///;;/99/9BFB/
@M05620:37:000000000-D9766:1:1101:5623:8885 1:N:0:63
GAGGCTGCTTTGGAAGAAACTCATAGATTACTGCAACAGTTCCCCCTGGACCTGGACAAGTTTCTTGCCTTGCTTACAGAAGCTGAAACAACTGCCAATGTCCTACAGGATGCTACCCGTAAGGAAAGGCTCCTAGAAGACTACAAGGGAGTAAAATAGCTGATGAAACAATGGCAAGTAAGTCAGGCATTTACGCCTTAGCACTCTTGTGGATCCAATTGAACAATTCTCAGCATTTGCACTTGTAACTG
+
A?ABAAFBFDFDGCBFGGFGGGGHHFGHHHFFGHBHFGFFGDDBFEAFAGFGHGABB31FDGHHHHGBBFEFGHHBBABFGHEGGBBGBFEHHHHGHHHHHBBBGHC3BBB32BBF2BE?>AFBFGHB??BB?BEBEFGFBB32B?F???BF?FB22@2@@@@<2FD2@GGFGFF<C/1?@F?1==<>G<>F1<<>-.<00<=<<===D0<AC0<GFG;CG0CHEH0<0<0:;CFFGGG09C0;0;;CCCC
@M05620:37:000000000-D9766:1:1101:28082:8893 1:N:0:63
GAGGCTGCTTTGGAAGAAACTCATAGATTACTGCAACAGTTCCCCCTGGACCTGGAAAAGTTTCTTGCCTGGCTTACAGAAGCTGAAACACCTGCCAATGTCCTACAGGATGCTACCCGTAAGGAAAGGCTCCTAGAAGACTCCAAGGGAGTAAAAGAGCTGATGAAACAATGGCAAGTAAGTCAGGCATTTCCGCTTTAGCACTGTTGTGGATCAAATTGAACCATCCTCAGCATTTGTACTTGTAACTG
+
>>A1AACACFFDGBABC11ABB1F3GAADDBGHFGDBAFFHFFGHGE//BBAFFABBA0BBDFHFFDBBBBFHHGEFFG1AFG@BDBFGG0?GFB0@GHHHHF22BBF0BBB>G@FG0>?EEGHGFFB</BBFFBBFGGFBFBF1FF?<G/?<1>21/00@@<1>FD<GGGHGHHFHF1>=>1>G1GF.>>G11.<.<<GDGF00/==DC.:G0:.<CCGHFF0.:C9;99FBFG9CFF0;0;C000;;FF
@M05620:37:000000000-D9766:1:1101:5832:8937 1:N:0:63
GAGGCTGCTTTGGACGCAACTCATAGACCCGTGAAACAAGATCGGATGACCCCTCATAAGTTCTTTGGTCAGTTTAGAGCAGCTGGAATCCCTTCTCCTGTTCTAAAAAATAATACACTAAAGGACAAACTCATAGAAGAGTCCAAGGCAATAAAAGAGCTGATGAAACAAAGTCAAGAACGTCAGGCATTTTCGCACAATAACTGTTGAGGAGCCACTTGACCACTTCTCAGAATTGGTACTTGTCCCTG
+
>1>A>>FABBBDF1BA1AAAB1BAF3D1A0AABBA11F/00ABAAAAA1EA0A//01A2BF22A1D1>?B2B@DGD11BDB00BB00B11BBB1B1BBGGGD2B22B1EE011>B>E1101B110BB00?11BBBB1>BB011@11@//@01@1>11?00?<1111111?/0<1>11110<A<><.//<<0==<-<;:-/000:00;:00;CF...9:;BF0;;/;/0900;000000/00;CF000;009
@M05620:37:000000000-D9766:1:1101:15305:8952 1:N:0:63
GAGGCTGCTTTGGAAGAAACTCATAGATTACTGCAACAGTTCCCCCTGGACCTGGAAAAGTTTCTTGCCTGGCTTACAGAAGCTGAAACAACTGCCAATGTCCTACAGGATGCTACCCGTAAGGAAAGGCTCCTAGAAGACTCCAAGGGAGTAAAAGAGCTGATGAAACAATGGCAAGTAAGTCAGGCATTTCCGCTTTAGCACTCTTGTGGATCCAATTGAACAATTCTCAGCATTTGTACTTGTAACTG
+
AAABBAFBFFFFGGGGGGGGGGHHHHHHHHHGGGFHFHHGHEGHHGGGGHHHHHGHFFHHGGHHHHHFGHHHHHHEGFGHHHGHHEFGFGHHHHHGHHHHHFHHHHHHHHHHHHFHHHF?EGHHHHHFBFGHGHHGHGHHCGGHHHHGCHGGGHHGGGFHHHHHGHHHHHGFHHHHHGGFGGGHGGGHHHHHHGEGCDG=<GGHFHHHHGFEHCGHGGHHHHHHHHHHFHFFFGGGGGGCFGGGFCFFFGG
@M05620:37:000000000-D9766:1:1101:5826:8960 1:N:0:63
GCGGCTGCTTTGGAAGAAACTCATAGATTACTGCAACAGTTCCCCCTGGACCTGGAAAAGTTTCTTGCCTGGCTTACAGAAGCTGAAACAACTGCCAATGTCCTACAGGATGCTACCCGTAAGGAAAGGCTCCTAGAAGACTCCAAGGGAGTAAAAGAGCTGATGAAACAATGGCAAGTAAGTCAGGCATTTCCGCTTTAGCACTCTTGTGGATCCAATTGAACACTTCTCAGCATTTGTACTTGTAACTG
+
>3>3AADBFFFFGFGGFGGGGFHHHHHHHHGHGHGHHHGBFGHHHGGGGHHGHHGGHHBGBHHHGFGHHHHHHFFGGHHHHHHHHF3FFFHHHHHHHHHHHHHHGHHHHHHHHHHHHHDE//FGECGHHHHHGH3G311BFGFHF1BFDEEF0FD>GFHHHHHHHHHFH0FHHHHHHGGDFHHHHGHHHHHHGHGGFGGHHHHHHHHHHHHG0GHHG0<GHCGCC/;FGGGGGGGGGGGGFGGGGGG0CFG
@M05620:37:000000000-D9766:1:1101:24925:8967 1:N:0:63
GAGGCTGCTTTGGAAGAAACTCATAGATTACTGCAACAGTTCCCCCTGGACCTGGAAAAGTTTCTTGCCTGGCTTACAGAAGCTGAAACACCTGCCACTGTCCTCCAGGCTGCTACCCGTCCGGCCAGGATCCTCGAAGCCTCCAAGGGAGTCAACGAGCTGATGAAACAATAGCAAGTCAGTCAGGCCTTTCCGCTTTCGCACTCTTGTGGATACAATTGCCAACTTCTCAGCATTTGTCCTTGTACCTG
+
BCCCCCFAFFFFGGGGGG4GGGHHHHHDGHHGHAGHGHHFHHHHHGGFHHHHHGHHHHHHHGGHHHHGHHHHHHHHHHHHHHHHHHHHHH1EH3B?FFFGHH3FG3FGHHHH134DB1/>//>EEEEHA/BGHFFGD2/BF2@?GF2/??EDHB1FEG//C1>FHD11<0<<1=FGFHHGHHHHHHHH.<G0CG.EEGG0DCD-:/;FB0C.00=CBFGGGB000;/0;;90BF0FGGE0/;;BF9B/;BB
@M05620:37:000000000-D9766:1:1101:14120:8968 1:N:0:63
GCGGCTGCTTTGGAAGAAACTCATAGATTACTGCAACAGTTCCCCCTGGACCTGGAAAAGTTTCTTGCCTGGCTTACAGAAGCTGAAACAACTGCCAATGTCCTACAGGATGCTACCCGTAAGGAAAGGCTCCTAGAAGACTCCAAGGGAGTAAAAGAGCTGATGAAACAATGGCAAGTAAGTCAGGCATTTCCGCTTTAGCACTCTTGTGGATCCAATTGAACAATTCTCAGCATTTGTACTTGTAACTG
+
A1AAAADAFFDDGGGE1BBGGGGHGFGHHBGHHHB1BFFDDGHHHGEF/AFGHHFHHG0BFHHHFHHHHHHHHHGCGGHHHHHFHEGHHFGHHGHHEFGHHHHHHHHHHHHHHHFHHHGE@EGHD0BGHHHHGHBG111<FGHHC1BFGGEE0F22F/FGHH1GHHHFHHGHHFHHHGHG1FGGHHHHAHHHHHGGGGGHH0DHHHHHHHHGCGHHB0CGHB0CG/;BGGGGGGGGGGGG0FGGGF00;FF
@M05620:37:000000000-D9766:1:1101:18242:8978 1:N:0:63
AGTGCCAGCTCTCAATCGCACAGGGGACCCAGGGCCTGGCCCCTCCATCCAGAAAACCTATGACCTCACCCGCTACCTGGAGCACCAACTCCGCAGCTTGGCTGGGACCTATGTGAGTATCCAGCGTAGGAATCTGGGAGTTGGGGAGGAGTGAGGAGTTGGGGAAAGACAGTCCTAACCGTGGAGGGTTCTGGTAAATGATGGGGTGAGGAGGGGCTCTTTGGCTCCCACCAGTCCCCCTGTCTGGTCTA
+
CCBBCFFFCFFFGGGGGGGGGGHHGGGGGGHHGGGGGGHHFHGHGGHHHHHHHHHHHGHHHHHHHHHHHHHGGGGGHHHHHHHHHHHHGHHHGGGGGHHHGHHGGGHHGHHHHHHHHHHHHHHHHGGGGGHHHHHHHHHGGHHHGGGGGGGHHHHHHGHGHHGGGGHHHHHHHHHHHHHHGGFGGGGGCFGGGGFGGGGGGGGGGGFFFFFFFFFFFFFFFFFFFFFFFFFFFFFFFFFFFFFFFFFFFFB
@M05620:37:000000000-D9766:1:1101:15365:8990 1:N:0:63
GAGGCTGCTTTGGAAGACACTCCTAGATTACTGCACCCGTTCCCCCTGTACCTGGAACCGTTTCTTGCCTGGCTTACAGAAGCTGAAACCACTGCCCATGTCCTACAGGATGCTACCCGTAAGGACAGGCTCCTCGCCGACTCCCCGGGAGTCAACGCGCTGCTGAAACAATGGCAAGTAAGTCAGGCCTTTCCGCTTTAGCACTCTTGTGGATCCACTTGACCACTTCTCAGCATTTGTACTTGTACCTG
+
A>AAAAFAFFFFG1GGG1BFBBB111BGGHGFHHH1GFAABAFFHG/B12DDFG0FC1/ABEGFGH1AGHHHHHFEGHHHHHHBB1BFG0BFGFFH>1BFHHHH2BGHF0FGHH2GHH?E>/FG100?FGHHGH0C/<B/>CGH//ACGGGF0F11>-<CCG.=GBH0<CGHHHHHHGHB0;CFGGGG.=FGGGGGGGGGFGGGGGGGGFGFFFFFB/BFF//FF-BBFFFFFFFFFFFF/BFFFF//;BB
@M05620:37:000000000-D9766:1:1101:15377:9004 1:N:0:63
GAGGCTGCTTTGGAAGAAACTCATAGATTACTGCAACAGTTCCCCCTGGACCTGGAAAAGTTTCTTGCCTGGCTTACAGAAGCTGAAACAACTGCCAATGTCCTACAGGATGCTACCCGTAAGGAAAGGCTCCTAGAAGACTCCAAGGGAGTAAAAGAGCTGATGAAACAATGGCAAGTAAGTCAGGCATTTCCGCTTTAGCACTCTTGTGGATCCAATTGAACAATTCTCAGCATTTGTACTTGTAACTG
+
BBBBBAFBFFFFFFGGGGGGGGHHHHHHHHHHHGHHFGHDHHHHHGGGEFFGHHFBBAFHFHFHHHEAGHGHHHHHHHHFHHHHHHHHHHHHHHHHHHHGHHHHHHGHHHHHHHHHHHGEEGHHHHHEBGHHGHHFGFHHGHHHHHHFDHGGHGHFFGFGHHHHGHHHHHHHHHHHBAFFGHGGHHHHHHHHHHDGDGGD0=DGCGHHHGHFHGHHHHHHHHHHHHHHHHBFFGGGGGGFFGGGB;FFGGF
@M05620:37:000000000-D9766:1:1101:5998:9025 1:N:0:63
GAGGCTGCTTTGGAAGAAACTCCTACATAACTGCAACCGTTCCCCCTGAACCTGGAAGCGTTCCTTTCCTGGCTTACAGAAGCTGCAACAACTGCCAATGTCCTACAGGATGCTACCCGTAAGGCAAGGCTCCTCGACGACTCCGAGGGAGTCAACGAGGTGGTGAACCCATGGCAAGTGAGTCAGGTATTTCCGCTTTAGCACTCTTGGGGATCCAATTGAACACTTCTCAGCATGTGTACTTGTATCTG
+
B?ABBBFBFFFFGG5GGABB5BAA44456DGGDGG33A2BBB2FA22A23B22B1B331A1B1AF555BFGHGB?B35BFHHHB3333B?1BBEFCFGGG4F4B@33331BFHBGGC0////B?3?0??FF0??0<////><B@////>...0111>..-<<.<.=00C..;//:/CC000:000;/:0;900;..9;.09000B/0;C0.:..9:009//////./;B/9/9//9/9/////;/;//:;B
@M05620:37:000000000-D9766:1:1101:13905:9031 1:N:0:63
GAGGCTGCTTTGGAAGAAACTCATAGATTACTGCAACAGTTCCCCCTGGACCTGGAAAAGTTTCTTGCCTGGCTTACAGAAGCTGAAACAACTGCCAATGTCCTACAGGATGCTACCCGTAAGGAAATGCTCCTAGAAGACTCCAAGGGAGTAAAAGAGCTGATGAAACAATGGCAAGCAAGTCAGGCATTTCCGCTTTAGCACTCTTGTGGATCCAATTGAACAATTCTCAGCATTTGCACCTGGAACTG
+
A>ABBAFBFFDFCGGGGBGGFGDHFHHHHHHHHHHHFCG5FHHHHGGGFHHGHFHHFFHGGEGHFHFHHHHHHHHBGHHFHHHHFDGHH3FHCE33@33BBGHH@CHFF1B3FF4G1F>E?EAFGGH3?BBF3334333GFD3FCCB??/?<BGGHB/C01CB1@FGB1GGFG1<01</?0<GB1>GHHBG111<<.<.00==0<B<DB00.0<C/C000:0:0::00:<:;9CFGGE90;0/9/./;CB0
@M05620:37:000000000-D9766:1:1101:11228:9044 1:N:0:63
AGTGCCAGCTCTCAATCGCACAGGGGACCCAGGGCCTGGCCCCTCCATCCAGAAAACCTATGACCTCACCCGCTACCTGGAGCACCAACTCCGCAGCTTGGCTGGGACCTATGTGAGTATCCAGCGTAGGAATCTGGGAGTTGGGGAGGAGTGAGGAGTTGGGGAAAGACAGTCCTAACCGTGGAGGGTTCTGGTAAATGATGGGGTGAGGAGGGGCTCTTTGGCTCCCACCAGTCCCCCTGTCTGGTCTA
+
AABBBFFFAFFFGFGGGFGGGGGHGEGGGGHHGGGGEGHHHHGHGGGHHHHFBCFGHGHHHHFHGHHHHHHGGEEGHHHEGGGFGHFHGHHHGEGGGGHHGHHGEEGHGHHHHHHHHGHGHHHHHGCGGGHHHHHHHHGGGHHHGGEGGGGHHHHHFAGHFHGGGGEFFHHHHHHHHGHHGCEFGGGG=;FGGGCFGGGGGFGFEGFFFFFFFFFFFFFFFFFFFFFEFFFFFFFFFFFFFEFFFFFFBFB
@M05620:37:000000000-D9766:1:1101:18718:9056 1:N:0:63
AGTGCCAGCTCTCCATCGCACAGGGGACCCAGGGCCTGGCCCCTCCATCCAGAAAACCTATGACCTCACCCGCTACCTGGAGCACCAACTCCGCAGCTTGGCTGGGACCTATGTGAGTATCCAGCGTAGGAATCTGGGAGTTGGGGAGGAGTGAGGAGTTGGGGAAAGACAGTCCTAACCGTGGAGGGTTCTGGTAAATGATGGGGTGAGGAGGGGCTCTTTGGCTCCCACCAGTCCCCCTGTCTGGTCTA
+
AAAAAFFF?FFFF1FDGEFGGGHFF00AEE0BBAAE/AGF0GEAAAGEDGHD1FF0FEFC1DGHHFGHHFHCE>>FHHFBBGHHHH0/EGHFAEEGGH1GFHHGGGFFGHHHFGHEFHHHHHHHHGGC?FGHHHHHHH0CCFHHGG.<C?<<G<GGCCHHHHGCCCECGF/CHHHHHHHGGGF@FGGGCFFFGGGGFGGFGGGGGGB@FF?BBF@@@@FBFFFFFFFFFFFFFFFFFFEB@FFFFFFFFFB
@M05620:37:000000000-D9766:1:1101:26909:9056 1:N:0:63
GAGGCTGCTTTGGAAGAACCTCATAGATTACTGAAACAGTTCCCCCTTGACCTGGAAAAGTTTCTTGCCTGGCTTACAGAAGCTGAAACACCTGCCAATGTCCTACAGGATGCTACCCGTAAGGAAAGAATCCTAGAAGACTCCAAGGGAGTAAAAGAGATGATGAAACAATGGCAAGTAAGTCAGGCATTTCCGCTTTAGCACTATTGTGGAAACAATTGAACAATGCTCAGCATTTGTACTTGTAACTG
+
AABAAAF3BDFFFFFGFGGGGGHHHHGGGHGHH5BFFHHHHHHHHGGBBFFGHGHFFFFBBHHHHHGFGHFHHHHEHHHHHHHHHBDHGHGGHHH?FHHHHH4B@GHHH1FG23@G21??>FFGHGH?30BGFHG4?FFGE3??GFD//?/C23@FFC22@2@DHFFFGF/11?FGHGHHHGGHGHGHHHH1FG.CGGG0DDG0<0==G0=C:0;:;CGFHFH00/00:;;CGFGFGGFF0;;FF9FGGGG
@M05620:37:000000000-D9766:1:1101:18052:9076 1:N:0:63
AGTGCCAGCTCTCAATCGCACAGGGGACCCAGGGCCTGGCCCCTCCATCCAGAAAACCTATGACCTCACCCGCTACCTGGAGCACCAACTCCGCAGCTTGGCTGGGACCTATGTGAGTATCCAGCGTAGGAATCTGGGAGTTGGGGAGGAGTGAGGAGTTGGGGAAAGACAGTCCTAACCGTGGAGGGTTCTGGTAAATGATGGGGTGAGGAGGGGCTCTTTGGCTCCCACCAGTCCCCCTGTCTGGTCTA
+
BCBCCFFFCFFFGGGGGGGGGGHHGGFGFGHHGGGGGGHHFHGHGGHHHHHHGHHHHGHHHHHHHHHHHHHGGGGGHHHHHHHHGHHHGFHHGGGGGHHGGHHGGGHHGHEHHHHHHHHHHHHHHGGGGGHHHHHHHHHGGHHHGGFGCGDHHHHGHGHHHHGGGGHHHHHHHHHHHHHHGGEGFGGGEFGGGGFFFGGGGGGGGGFFFFFFFFFFFFFFFFFFFFFFFFFFFFFFFFFFFFFFFFFFFFB
@M05620:37:000000000-D9766:1:1101:23199:9088 1:N:0:63
AGTGCCAGCTCTCAATCGCACAGGGGACCCAGGGCCTGGCCCCTCCATCCAGAAAACCTATGACCTCACCCGCTACCTGGAGCACCAACTCCGCAGCTTGGCTGGGACCTATGTGAGTATCCAGCGTAGGAATCTGGGAGTTGGGGAGGAGTGAGGAGTTGGGGAAAGACAGTCCTAACCGTGGAGGGTTCTGGTAAATGATGGGGTGAGGAGGGGCTCTTTGGCTCCCACCAGTCCCCCTGTCTGGTCTA
+
ACABAFFFCFFFGGGGGGGGGGHHGGGGGGHHGGGGGGHHHHGHGGHHHHHHHHHHHGHHHHHHHGHHHHHGGEGGHHHHGGHHHHHHGHHHGGGGGHHHGHHGGGHHGHHHHHGHHHHHHHHHHGGGGGHHHHHHHHHGGHHHGGGGGGGHHHHGFGHHHHGGGGHHGHHHHHHHHHHHGGGGGGGGCFGGGGGGGGGGGGGGGGFFFFFFFFFAFCFFFFFFFFFFFFFFFFFFFFFFFFFFFFFFFFF
@M05620:37:000000000-D9766:1:1101:22532:9096 1:N:0:63
AGTGCCAGCTCTCAATCGCACAGGGGACCCAGGGCCTGGCCCCTCCATCCAGAAAACCTATGACCTCACCCGCTACCTGGAGCACCAACTCCGCAGCTTGGCTGGGACCTATGTGAGTATCCAGCGTAGGAATCTGGGAGTTGGGGAGGAGTGAGGAGTTGGGGAAAGACAGTCCTAACCGTGGAGGGTTCTGGTAAATGATGGGGTGAGGAGGGGCTCTTTGGCTCCCACCAGTCCCCCTGTCTGGTCTA
+
AA3>AFFFBFFFG4GFFGFAECHCG2AEEFHH2AAAFFHHHHGHGGHGHFHHHHHBGEGHGEGHHFGHHHHEG>EEHGFGBBGHHH1?EHFF>ECECHFGGHFGGGHHGHHHHHDGHHHHHHHHHGGGGGHHGHHHGGFEGHHFGG.CGDCFHGFHFFCHHGGGGFHHFHGHHHHHHHHHGGGGDGGGGGGGGGFFFGGGGGGGGGDFFFFEFFFFFFFFFFFFFFFFFFFFFFFFFFFFFFFFFFFFFFF
@M05620:37:000000000-D9766:1:1101:21310:9142 1:N:0:63
AGTGCCAGCTCTCAATCGCACAGGGGACCCAGGGCCTGGCCCCTCCATCCAGAAAACCTATGACCTCACCCGCTACCTGGAGCACCAACTCCGCAGCTTGGCTGGGACCTATGTGAGTATCCAGCGTAGGAATCTGGGAGTTGGGGAGGAGTGAGGAGTTGGGGAAAGACAGTCCTAACCGTGGAGGGTTCTGGTAAATGATGGGGTGAGGAGGGGCTCTTTGGCTCCCACCAGTCCCCCTGTCTGGTCTA
+
ABAAADFFBFFFGDGGGGGFGGGGGCDEGGHG2EEFGGHHHHGHGGHGHHHHHHGBGGHGHFHHHHHHHHHGFEFFHHGH2FHHHH1?EHHFEFFGFHHHGHHGGGHHGHGHHHHHHHHHHHHHHGGCGGHHHHHHHHAFGGHHGGACG?EHHEHHFGHHHHGGEDHHHHCHHHHHGHHHGGGGDGGGFGGGGGFGGGGGGGGGGGFFFFFBFFFFFFFFFFFFFFFFFFFFFFFFFFFDFFFFFFFFFFB
@M05620:37:000000000-D9766:1:1101:17522:9146 1:N:0:63
GAGGCTGCTTTGGAAGAAACTCATAGATTACTGCAACAGTTCCCCCTGGACCTGGAAAAGTTTCTTGCCTGGCTTACAGAAGCTGAAACAACTGCCAATGTCCTACAGGATGCTACCCGTAAGGAAAGGCTCCTAGAAGACTCCAAGGGAGTAAAAGAGCTGATGAAACAATGGCAAGTAAGTCAGGCATTTCCGCTTTAGCACTCTTGTGGATCCAATTGAACAATTCTCAGCATTTGTACTTGTAACTG
+
BABCBCFCFFFFGCGGGGGGGGHHHHHHHHHHHHFHGHHGHGGHHGGGHHHHHHGHGFHHHHHHHHHHHHHHHHHHHHHHHHHHHGHHHHGHHHHHHHHHHHHHHHHHHHHHHHHHHHGEEGHHHHHGBGHHGHHEHFHHFHHHHHGGDHGGHHHHFGGHHHHHHHHHHHHHHHGHHGHGHHFGGGHHHHHHHHFGDGGGDGHHHHHHHHHGHHHHHGHHHGHHHHHGHHGGGGGGGGGFGGGGFFFFFFF
@M05620:37:000000000-D9766:1:1101:11486:9153 1:N:0:63
AGTGCCAGCTCTCAATCGCACAGGGGACCCAGGGCCTGGCCCCTCCATCCAGAAAACCTATGACCTCACCCGCTACCTGGAGCACCAACTCCGCAGCTTGGCTGGGACCTATGTGAGTATCCAGCGTAGGAATCTGGGAGTTGGGGAGGAGTGAGGAGTTGGGGAAAGACAGTCCTAACCGTGGAGGGTTCTGGTAAATGATGGGGTGAGGAGGGGCTCTTTGGCTCCCACCAGTCCCCCTGTCTGGTCTA
+
AAAABFFFBFFFGGGGGFFGGGFHEEGGGGGHGGGGGGHCHHGHGGFHHHHHHFHHHGHHHHGHHHHFHHHGGGGGHHHFGGHFFHHHGHHHGGEGGHHHDHH/EEGGEHFFGHHHHGHHHHHHHGEFGGFHHHGFHHHGAFGGGGGGGGGHHEHGHGHHDCD@CFHHHHHHHHHFHHHHGGGGGGGG;CFGGF9CFFGFFBFFEGFFFFFFFFFFFDFFFFFFBBFFFFFFFFFFFFFFFFFFFFBF;F9
@M05620:37:000000000-D9766:1:1101:14253:9178 1:N:0:63
AGTGCCAGCTCTCAATCGCACAGGGGACCCAGGGCCTGGCCCCTCCATCCAGAAAACCTATGACCTCACCCGCTACCTGGAGCACCAACTCCGCAGCTTGGCTGGGACCTATGTGAGTATCCAGCGTAGGAATCTGGGAGTTGGGGAGGAGTGAGGAGTTGGGGAAAGACAGTCCTAACCGTGGAGGGTTCTGGTAAATGATGGGGTGAGGAGGGGCTCTTTGGCTCCCACCAGTCCCCCTGTCTGGTCTA
+
ABBCCFFFCFFFGGGGGGGGGGHHGGFGGGHHEFGGFGHHHHGHGGHHHHHHHHHHHGHHHHHHHHHHHHHGGGGGHGGEHGGGHHHHGHHFGGGGGHHHGHHGGGHHGHHHHHHGHHHHHHHHHGDGGGHHHHHHGHGGEHHHGGGGGGGHHGHHHGHHHGGGGGGHHHGHGHHHHHHHGEEGGGGG;FGGGG;FFGGGGGGGGGFFFFFFFFFFFFFFFFFFFFFFFFFFFFFFFFFFFFFFFFFFFFF
@M05620:37:000000000-D9766:1:1101:15397:9185 1:N:0:63
AGTGCCAGCTCTCAATCGCACAGGGGACCCAGGGCCTGGCCCCTCCATCCAGAAAACCTATGACCTCACCCGCTACCTGGAGCACCAACTCCGCAGCTTGGCTGGGACCTATGTGAGTATCCAGCGTAGGAATCTGGGAGTTGGGGAGGAGTGAGGAGTTGGGGAAAGACAGTCCTAACCGTGGAGGGTTCTGGTAAATGATGGGGTGAGGAGGGGCTCTTTGGCTCCCACCAGTCCCCCTGTCTGGTCTA
+
BCBCCFFFDFFFGGGGGGGGGGHHGGGGGGHHGGGGGGHHHHGHGGHHHHHHGHHHHGHHHHHHHHHHHHHGGFGGHHHHHHHHHHHHGHHHGGGGGHHHGHHGGGHHGHHHHHHGGHHHHHHHHGGGGGHHHHHHHHHGGHHHGGGGGGGHHGHHHGHHHHGGGGHHEHHHHHHHHHHHGGGGGGGGDGGGGGCFGGGGGGGGGGFFFFFFFFFFFFFFFFFFFFFFFFFFFFFFFFFFFFFFHFFFFFB
@M05620:37:000000000-D9766:1:1101:24314:9194 1:N:0:63
AGTGCCAGCTCTCAATCGCACAGGGGACCCAGGGCCTGGCCCCTCCATCCAGAAAACCTATGACCTCACCCGCTACCTGGAGCACCAACTCCGCAGCTTGGCTGGGACCTATGTGAGTATCCAGCGTAGGAATCTGGGAGTTGGGGAGGAGTGAGGAGTTGGGGAAAGACAGTCCTAACCGTGGAGGGTTCTGGTAAATGATGGGGTGAGGAGGGGCTCTTTGGCTCCCACCAGTCCCCCTGTCTGGTCTA
+
>1>>ADFFAFFFFGGBGFGGGGHHG?EEEAFGBBAEGF/GGHGHGGHHBGHHHFHHHEHHHHHHHGHFHHHGG>EEHGHGFGHHHHC?EGHHEFGGGHHHGHFGGGHHGHHHHHHHHHHHHHHHHGGGGGHHHHHHHHCFGHHHGGEGGCEHHDHHHGHHHHGGEGHHHHGHHHHHHHHHGGGGGGGGCFGGGGFGGGGGGGGGGGB@FFFFFF@@@@FFFFFFFFFEFFFFFFFFFFFF@FFFFFFFFFF
@M05620:37:000000000-D9766:1:1101:8227:9200 1:N:0:63
GAGGCTGCTTTGGAAGAAACTCATAGATTACTGCAACAGTTCCCCCTGGACCTGGAAAAGTTTCTTGCCTGGCTTACAGAAGCTGACACAACTCCCAATGTCCTCCAGGATGCTACCCTTCCGGCAAGGCTCCTAGCCTCCTAAACGGGAGTCCAAGCGATGCTGAACCAATGACAAGTCCGTCAGGCATTACCGCTTTCGCACTCTTGTGGCTCCCCTTGCCCACTTCTCAGCCTTTTTACTTGTCACTG
+
>1>1>>>AFFD111BFAAGGDEDGGF1B3FFHHH1GGHFABFHHHGCGEBGBEEABF10BB2AF2B1BGGHFGBA1BGF1AGFFF10FFEGGC1BF00BBBBF@FHHFHHHHH1@FH01BFF//>>>F/?FGG111CF1BF011BB<?//>/@111?F//?</?D?1FGG.>111>1>>11.<<.<//<0D0==:;CGGCEECC-FGFFB0...0.;9C./9;009=090;0;//;99/;-:9/999/BFF
@M05620:37:000000000-D9766:1:1101:9495:9202 1:N:0:63
GCGGCTGCTTTGGAAGAAACTCATAGATTACTGCAACAGTTCCCCCTGGACCTGGAAAAGTTTCTTGCCTGGCTTACAGAAGCTGAAACAACTGCCAATGTCCTACAGGATGCTACCCGTAAGGAAAGGCTCCTAGACGACTCCAAGGGAGTAAAAGAGCTGATGAAACAATGGCAAGTAAGTCAGGCATTTCCGCTTTAGCACTCTTGTGGATCCAATTGAACACTTCTCAGCATTTGTACTTGTACCTG
+
33>3AA?>FFDFGGGFFGFGGGHHFGHHHFFGGHFDB2FDFGHHHGGFA2BFGHGHHFFFBGHHGHHHHHHHHGFEGHHFFHHGHGHHHHHHHHHHHFHHHHHHGHHHHGHHGHDGHH/EE?GG33?BGHHHGH3G31?<BEDHF1FFGGGG0FD2F/FGGG1GHHHBHGHHHFHHHGGFDGFHHHHHAGHHHHGGDGGFFFHHGHHHHHHGCHHHH0;FGB0:C/CFFGGGGGFGGGGGBFGGGFF0;FF
@M05620:37:000000000-D9766:1:1101:8244:9205 1:N:0:63
GAGGCTGCTTTGGAAGAAACTCATAGATTACTGCAACAGTTCCCCCTGGACCTGGAAAAGTTTCTTGCCTGGCTTACAGAAGCTGAAACAACTGCCAATGTCCTACAGGATGCTACCCGTAAGGAAAGGCTCCTAGAAGACTCCAAGGGAGTAAAAGAGCTGATGAAACAATGGCAAGTAAGTCAGGCATTTCCGCTTTAGCACTCTTGTGGATCCAATTGAACAATTCTCAGCATTTGTACTTGTAACTG
+
A@BBAAFAFFFFGGGGGGFGGFGHHFHHGH4DGHFHFGH5EBF3AEEF2EFGHGFA3A2FBBFGGDDBCGFHFGHFGDGFG3FGGFFFFFFHHHHGGHHHHDGHHHHGGFGF2FBGFGE?EFHBGFH0BGHHGGHGHHHHBF2BFGGFFHGGFGFB>F2FDGGFEHHFFHGFHFGBGF?<FGFGHHFHHHHHFGDC<<C=0DGH<CHHHDGAF:CHFF<GHHHHFHCGBG;C0BFFGGG;;FFG90;BFFF
@M05620:37:000000000-D9766:1:1101:20946:9231 1:N:0:63
AGTGCCAGCTCTCAATCGCACAGGGGACCCAGGGCCTGGCCCCTCCATCCAGAAAACCTATGACCTCACCCGCTACCTGGAGCACCAACTCCGCAGCTTGGCTGGGACCTATGTGAGTATCCAGCGTAGGAATCTGGGAGTTGGGGAGGAGTGAGGAGTTGGGGAAAGACAGTCCTAACCGTGGAGGGTTCTGGTAAATGATGGGGTGAGGAGGGGCTCTTTGGCTCCCACCAGTCCCCCTGTCTGGTCTA
+
CCCBCFFFCFFFGGGGGGGGGGHHGGFGGGHHGGGGGGHHHHGHGGHHHHHHHHHHHGHGHHHHHHHGHHHGGFGGHHHHHHGHHHHHGHHHGGGGGHHHGHHGGGHHGHHHHHHHHHHHHHHHHGGGGGHHHHHHHHHGGHHHGGGGGGGHHHHHHGHHHGGGGGHHHHHHHHHHHHHGGEEGGGGGCAFGGGCFGGGGGGGGGGDFFFFFFFFFFFFFFFFFFFFFFFFFFFFFFFFFFFFFFFFFFFF
@M05620:37:000000000-D9766:1:1101:7167:9275 1:N:0:63
AGTTCCAGCTCTCCATAGCACAGGGTACCCAGCGCATGGCCCCTCCATCCAGAAAACCTATGGCCTCACCCGCCACCTGGCGCACCCACTCCGCAGCTTGGCTGGGACCTATGTGAGTATCCAGCGTAGGAATCTGGGCGTTGGGGCGGCGTGCGGCGTTGGGGACAGCCCGTCCTAACCGTGGCGGGTTCTGGTAAATGATGGGGTGAGGAGGGGCTCTTTGGCTCCCACCAGTCCCCCTGTCTGGTCTA
+
>>>1>B31BFFFGGGB3BB1F1GCFBABB1AA0AAA0BFGAGGGGGHHGBBFBEF0BEGCBB1BF1BBGHH>>/>BGE0B0>BEEGG??FG0>E///B1B?FHGGGHHGHFHFFF2FDFHHHBGHGE?>E@1?GHHGH/ACGGFGG.<C-;;ABGG-@@?@F@@---;AE-;@FBFFFFF@BE@-;@@-AFFFFF;;FFF/BFFF?A@-AA/AB@=@@FBFFFFFFF?F-AFEFFFFFFF@FFFFFFFFFF
@M05620:37:000000000-D9766:1:1101:23378:9301 1:N:0:63
GAGGGCTGCTTTGGAAGAAACTCATAGATTACTGCAACAGTTCCCCCTGGACCTGGAAAAGTTTCTTGCCTGGCTTACAGAAGCTGAAACAACTGCCAATGTCCTACAGGATGCTACCCGTAAGGAAAGGCTCCTAGAAGACTCCAAGGGAGTAAAAGAGCTGATGAAACAATGGCAAGTAAGTCAGGCATTTCCGCTTTAGCACTCTTGTGGATCCAATTGAACAATTCTCAGCATTTGTACTTGTAACT
+
AAAB?AFBBFFFGGGFCF4FGGGBGFGFH6AGHHGFGHHGFAGHHHEEG2AGHHHGH3AFFBGFHHHFHG5FEABB3BFHHBEBG@FHFF3B?EGHHF3FFD4BF@@33BFC3FGHH?CE>>EH?3BG0B/EGAF3?3BB1BFHHHHFFDAE<F1@@F/GHHH1DFDFDHHAHHGHGFC1>GG<1><>GA1FHHBEG..<D000D0<GGB::CBH0CCFBCC0G0CC090C00CBF0FFFFGGFGGFFBF0
@M05620:37:000000000-D9766:1:1101:7857:9359 1:N:0:63
GAGGCTGCTTTGGAAGAAACTCATAGATTACTGCAACAGTTCCCCCTGGACCTGGAAAAGTTTCTTGCCTGGCTTACAGAAGCTGAAACAACTGCCAATGTCCTACAGGATGCTACCCGTAAGGAAAGGCTCCTAGAAGACTCCAAGGGAGTAAAAGAGCTGATGAAACAATGGCAAGTAAGTCAGGCATTTCCGCTTTAGCACTCTTGTGGATCCAATTGAACAATTCTCAGCATTTGTACTTGTAACTG
+
BBABBBFBFFFFGGGGGGGGGGHHHHHHHHHHHHHGHHHFGHHHHGGGHHHHHHHHHHHHFGHHHHHHHHHHHHHEHHHHHHHHHHHHHHGHHHGHHHHHHHHHHHHHHHHHHHHHHHGAFGHHHHHGHHHHGHHHHHHHHHHHHGHGGHGGHHHHHGHHHHHHHHHHHHHHHHHGHGGGHHHHHHHHHHHHHHGFDDGGFHHHGHHHHDHGHGGHHGHHHHHHHGHHFHFFGGGGGGGFGGGGFFFFGGG
@M05620:37:000000000-D9766:1:1101:19389:9410 1:N:0:63
AGTGCCAGCTCTCAATCGCACAGGGGACCCAGGGCCTGGCCCCTCCATCCAGAAAACCTATGACCTCACCCGCTACCTGGAGCACCAACTCCGCAGCTTGGCTGGGACCTATGTGAGTATCCAGCGTAGGAATCTGGGAGTTGGGGAGGAGTGAGGAGTTGGGGAAAGACAGTCCTAACCGTGGAGGGTTCTGGTAAATGATGGGGTGAGGAGGGGCTCTTTGGCTCCCACCAGTCCCCCTGTCTGGTCTA
+
BBBBBFFFBFFFGGGGGGGGGGHHGGGGGGHHGGGGGGHHHHGHGGHHHHHHHHHHHGHHHHHHHHHHHHHGGGGGHHHHHHHHHHHHGHHHGGGGGHHHGHHGGGHHGHHHHHHHHHHHHHHHHGGGGGHHHHHHHHHGGHHHGGGGGGGHHHHHHGHHHHGGGGGHHHHHHHHHHHHHGGGGGGGGFGGGGGGGGGGGGGGGGGFFFFFFFFFFFFFFFFFFFFFFFFFFFFFFFFFFFFFFFFFFFFF
@M05620:37:000000000-D9766:1:1101:19404:9420 1:N:0:63
AGTGCCAGCTCTCAATCGCACAGGGGACCCAGGGCCTGGCCCCTCCATCCAGAAAACCTATGACCTCACCCGCTACCTGGAGCACCAACTCCGCAGCTTGGCTGGGACCTATGTGAGTATCCAGCGTAGGAATCTGGGAGTTGGGGAGGAGTGAGGAGTTGGGGAAAGACAGTCCTAACCGTGGAGGGTTCTGGTAAATGATGGGGTGAGGAGGGGCTCTTTGGCTCCCACCAGTCCCCCTGTCTGGTCTA
+
A?ABBFFFBFFFGGGGGFGGGCGHGEFGGEGHGEEEAFHFCHGGGGHHHH3F3BCFHGHHHHEHHHHCGHGEGGGGHGHFHHHHGHHHGHHHGG/>EFHHAHFFEGHHGHHHEHHHHHHHGHHHGGGGCGHHGFHHHHHGDFGHGGGGGGGHHHGHHDHHHFGGGGHGGFGHHHHEHHHHGGFGFGDB;?FGFFBBFGGGGGGFFGFBFFFFFFB<;;EFFFFBFFFFFEFDFFFFFFFF<EFFFFFFFFB
@M05620:37:000000000-D9766:1:1101:5589:9434 1:N:0:63
AGTGCCAGCTCTCAATCGCACAGGGGACCCAGGGCCTGGCCCCTCCATCCAGAAAACCTATGACCTCACCCGCTACCTGGAGCACCAACTCCGCAGCTTGGCTGGGACCTATGTGAGTATCCAGCGTAGGAATCTGGGAGTTGGGGAGGAGTGAGGAGTTGGGGAAAGACAGTCCTAACCGTGGAGGGTTCTGGTAAATGATGGGGTGAGGAGGGGCTCTTTGGCTCCCACCAGTCCACCTGTCTGGTCTA
+
>>AAAFFFCFFFGGGGGFEFEFFGFEGGGGHHGGGGFFHGHHGHGGGHHHHHGGEHHGFHHGGHHHHHHHHGGECGHHHHHHHFGGHHGHHHGFGGGHHHEFFE?FHHG2GDDHHHFDHHHFHG2D?BDGHHHHHGFHGGAHHFGG<DD.>GHDHHFEHHHHGGGDHGFGHFHFHHHFHHGGGCDFDDFGGGFF;;FFGGGFGBEFA:EFFFFFFFFFFFFFFFFFFE9:9DFFF0B0;FFFFFFBFBF00
@M05620:37:000000000-D9766:1:1101:18363:9437 1:N:0:63
AGTGCCAGCTCTCAATCGCACAGGGGACCCAGGGCCTGGCCCCTCCATCCAGAAAACCTATGACCTCACCCGCTACCTGGAGCACCAACTCCGCAGCTTGGCTGGGACCTATGTGAGTATCCAGCGTAGGAATCTGGGAGTTGGGGAGGAGTGAGGAGTTGGGGAAAGACAGTCCTAACCGTGGAGGGTTCTGGTAAATGATGGGGTGAGGAGGGGCTCTTTGGCTCCCACCAGTCCCCCTGTCTGGTCTA
+
BCCCCFFFCFFFGGGGGGGGGCHHGGGGGGHHGGGGGGHHHHGHGGHHHHHHHHHHHGHHHHHHHHHHHHHGGGGGHHHHHHHHHHHHGHHHGGGGGHHHGHHGGGHHGHHHHHHHHHHHHHHHHGGGGGHHHHHHHHHGGHHHGGGGGGGHHHHHHGHFHHGGGGHHHHHHHHHHHHHHGGGGGGGGEGGGGGGGGGGGGGGGGGFFFFFFFFFFFFFFFFFFFFFFFFFFFFFFFFFFFFFFFFFFFF9
@M05620:37:000000000-D9766:1:1101:6898:9443 1:N:0:63
AGTGCCAGCTCTCAATCGCACAGGGGACCCAGGGCCTGGCCCCTCCATCCAGAAAACCTATGACCTCACCCGCTACCTGGAGCACCAACTCCGCAGCTTGGCTGGGACCTATGTGAGTATCCAGCGTAGGAATCTGGGAGTTGGGGAGGAGTGAGGAGTTGGGGAAAGACAGTCCTAACCGTGGAGGGTTCTGGTAAATGATGGGGTGAGGAGGGGCTCTTTGGCTCCCACCAGTCCCCCTGTCTGGTCTA
+
CCCCCFFFCFFFGGGGGGGGGGHHGGGGGGGHGGGGGGHHHHGGGGHHHHHHGHHHHGHHHHHHHHHHHHHGGGGGHHHHGGHHHHHHGHHHGGGGGHHHGHHGGGHGGHHHFHHHHHHHHHHHHGEGGGHHGHHHHHGFGHFHFFGGGGGHHHHHHGHHHHGGEEHHGHHHHHHHHHHHGFECDEFDE.FGGFFGGGGGGGFFGGFFFFFFFFAFDCEFFFFFFFFFFBFFFFFFFFFFFFFFFFFFBFB
@M05620:37:000000000-D9766:1:1101:12618:9449 1:N:0:63
GAGGCTGCTTTGGAAGAAACTCATAGATTACTGCAACAGTTCCCCCTGGACCTGGAAAAGTTTCTTGCCTGGCTTACAGAAGCTGAAACAACTGCCAATGTCCTACAGGATGCTACCCGTAAGGACAGGCTCCTAGAAGACTCCAAGGGAGTAAAAGAGCTGATGAAACAATGGCAAGTAAGTCAGGCATTTCCGCTTTAGCACTCTTGTGGATCCAATTGACCAATTCTCAGCATTTGTACTTGTAACTG
+
A33AAA?AFFFFGGGGFFGGGGEGGHHHHCGHHHDAFGGAFHHHHGEGHGGHHHEHHHFGGHHHHH5FGHHHHHHCGHHHHHHHHFHHHHHHHHHHBGHHHHHHGHHHH1GHHHHHHHGGEDHHH0BFFFHHGH3FD3BFHHHGF1FFGHGGFHHHHGHHHHBGHHHDGHHHHHHHHGHHHHHHHHHHHHHHHHGGEGGGFHHHHHHHHHHGFHHHH0GHHH0CF.CHGGGGGGGGGGGGFGGGFFB0;FF
@M05620:37:000000000-D9766:1:1101:19588:9455 1:N:0:63
AGTGCCAGCTCTCAATCGCACAGGGGACCCAGGGCCTGGCCCCTCCATCCAGAAAACCTATGACCTCACCCGCTACCTGGAGCACCAACTCCGCAGCTTGGCTGGGACCTATGTGAGTATCCAGCGTAGGAATCTGGGAGTTGGGGAGGAGTGAGGAGTTGGGGAAAGACAGTCCTAACCGTGGAGGGTTCTGGTAAATGATGGGGTGAGGAGGGGCTCTTTGGCTCCCACCAGTCCCCCTGTCTGGTCTA
+
A3AABFFFBFFFGFGGGAFAFABGGEGGGE2GGEEGFFGGHHGDGGHHFGAGFG3GGGFGHHGHHHE3GGHEGGGGHHHHHGHGFGHHGHHHGE/EE3GHFHHFEGHHGHHHF22FHDFDHDGHHGCFGDHHFHHHHFGG/01FDCEC?DDHHHF.CA/CHHGCGDECHHFFCGB0GCCCBACBDEGGCAFFFFGFFGGFGGFGGGF<EAFFDD?;>BFFFBF/BFFEFB.AE?9BFFED;ABF/BFBFFF
@M05620:37:000000000-D9766:1:1101:22744:9467 1:N:0:63
AGTGCCAGCTCTCAATCGCACAGGGGACCCAGGGCCTGGCCCCTCCATCCAGAAAACCTATGACCTCACCCGCTACCTGGAGCACCAACTCCGCAGCTTGGCTGGGACCTATGTGAGTATCCAGCGTAGGAATCTGGGAGTTGGGGAGGAGTGAGGAGTTGGGGAAAGACAGTCCTAACCGTGGAGGGTTCTGGTAAATGATGGGGTGAGGAGGGGCTCTTTGGCTCCCACCAGTCCCCCTGTCTGGTCTA
+
AA>>AFFFBFFFGDGGGFFCEFHHG2EFEEHHFEG?FFHHHHGHGGHHGHFHHHHAGFGHHFGHHFGHHHHGG>EFHHHG2BGHHHCFEGFGEGFGEGFHGHHGGGHHGHHHHHH3GHFHHHHHHGGGGGHHGHHHHHACEHHHGGADGDC>GGHHCFHHHEGFGFEHCHGHHHHHHHHGGGEGAEGGEGGGGGGGGGGGGGGGGGFFFFFFFFFFFFFFFFFFFFFFFFFDFFFFFFFDFFFFFFFFFFF
@M05620:37:000000000-D9766:1:1101:5676:9470 1:N:0:63
GAGGCTGCTTTGGAAGAAACTCATAGATCACTGCAACAGTTCCCCCTGGACACGGAACAGTTTCTTGCCTGGCTGACAGAAGCTGCAACAACTGCCAATGTCCTACAGGATGCTACCCGTCAGGAAAGGCTCCTCGCCGACTCCACGGGCGTCAACGAGCTGATGAACCCATGGCAAGTCAGTCAGGCATTTCCGCTTTAGCACTCTTGTGGCTCCACTTGAAAAATTCTCAGCATTTGTACTTGTAACTG
+
A3>AAACAFFFFGGGCGGGGGCDGGBF65B4DGB4BFFG55AD32AAB2BBB2A2AA02BD55DADA5BEBABFCAF3B?G3BBC33BB?FG3?GFG3GGHDEGF3BFEFCFGHFHHH/E//?G3BFHGFGHGH0E////>CGHF0<AG/>A-..1<<<CEH<GHFG0=..;:CHHGGH0<CHHFHG/.=FGGGGGGGG0FFGGGGFGGGGA.CFF/.;FF/://.;BFFFFFB/BFF9F/;FFFFB9;FF
@M05620:37:000000000-D9766:1:1101:25206:9485 1:N:0:63
GAGGCTGCTTTGGAAGAAACTCATAGATTACTGCAACAGTTCCCCCTGGACCTGGAAAAGTTTCTTGCCTGGCTTACAGAAGCTGAAACAACTGCCAATGTCCTCCAGGATGCTACCCGTACGGCAAGGCTCCTAGCAGACTACCAGGGAGTAAAAGAGCTGCTGAAACAATGGCAAGTAAGTCAGGCATTTCCGCTTTAGCACTCTTGTGGATCCAATTGAACAATTCTCAGCATTTGTACTTGAAACTG
+
BABBBAFBFFFFGGGGGGGGGGGHHHHHHHHHHHHHHHHFHHHHHGGGHHHHHHHHHHFHHHHHHHHHHHHHHHHHHHHHHHHHHHGHHHGHHHHHHFHHFH@F33BFHHHHHHHHHBEEE/>////?FHHHGE2B2B2?FG222B2FD?CEFG2FG/?GH1<FHFHFHFGG1FGHHGGF1FGDGF0<CG0GHHGGGGE0C0GGGHHHHF0CCGCGG0CGF90C9990;CBFFGFFGFGGBFFGGG90CFG
@M05620:37:000000000-D9766:1:1101:17948:9503 1:N:0:63
AGTGCCAGCTCTCAATCGCACAGGGGACCCAGGGCCTGGCCCCTCCATCCAGAAAACCTATGACCTCACCCGCTACCTGGAGCACCAACTCCGCAGCTTGGCTGGGACCTATGTGAGTATCCAGCGTAGGAATCTGGGAGTTGGGGAGGAGTGAGGAGTTGGGGAAAGACAGTCCTAACCGTGGAGGGTTCTGGTAAATGATGGGGTGAGGAGGGGCTCTTTGGCTCCCACCAGTCCCCCTGTCTGGTCTA
+
>3AABFFCAFFFGGGGGFGGGGHHGGGGGE2FF?EGFFGHFGG1EGGHHHAGGHFHHE3EGHHGGHHCG1BEEFEGHGHHHGHFGGHHGCGHGGGGG3GHDHGCEFHGDHFG1FDGFGFHHHHHHGCDGDFH1@1FG<GE/F1<@CCDGGEF.DG<0ACGFHGCEGG.CGHHFHHHHHHHGDE@GGGGCFFGFFBF0FGEFBFGEGF;EFFFFF=-BBAFF/BBBFF?FFFFFEFFFFFD;EFBBBBFFFF
@M05620:37:000000000-D9766:1:1101:10150:9504 1:N:0:63
GAGGCTGCTTTGGAAGAAACTCATAGATTAGTGAAACAGGTTCGGCTGAACCTGGATAAGTTTTTTGGTTAGCTTAAAGAAGCTGGAACAACTGCCCCTGTTCTACAGAATGATACCCGTAAGGACAGGCTCCTAGAAGACTCCAAGGGAGTAAAAGAGCTGATGAAACAATGGCAAGTAAGTCAGGCATTTCCGCTTTAGCACTCTTGTGGATCCACTTGACCACTTCTCAGCATTTGTACTTGTCCCTG
+
A?AB>AFACBDBGB5BGGFGGBGFG5DDBD4AD6DDDG2233A222BA23B2BA1F5DFBDAF5BE001A5B@FH@D5DFGFBGF21B32BFG3BE1?FFH3FGH4G34BB3?4FF?FAEEGHGG0B??FFGEF?GG1FFFD1@FFFFDHGGFBGBB<0FGH1?GDBFGHHGG<GFGGFF1FDD<DGH.C<D0=AE.;:;0CCHBGHHFCFG0<CFB/;FF00;F.;BBB0BFF9FGGGB0FFFB900;BF
@M05620:37:000000000-D9766:1:1101:25216:9534 1:N:0:63
GAGGCTGCTTTGGAAGAAACTCATAGATTACTGCAACAGTTCCCCCTGGACCTGGAAAAGTTTCTTGCCTGGCTTACAGAAGCTGAAACAACTGCCAATGTCCTACAGGATGCTACCCGCAAGGAAAGGCTCCTAGAAGACTCCAAGGGAGCAAAAGAGCTGATGAAACAATGGCAAGTAAGTCAGGCATTTCCGCTTTAGCACTCTTGTGGATCCAATTGAACAATTCTCAGCATTTGTACTTGCAACTG
+
AAA1>>BACFBDGFBA1BBAFCFFHGDFB1BFBF11BB01DD2BFFAFF0BBABG0B10BBFFGGEFBBFDF0BA1BBFDF1BFGBD@B0B/@FEF1FFF@B2@BGFF0B@B>1B10B?//>>/B<E00?1</<B1<FBGB1BB<<B/////?@FB0?001?<????<10/1<?<F1<<1<><<11><<0<==0...<C=00DFG/:0000;:00;0000;0;B090;;90;9C009BF00;00;0;9;;/
@M05620:37:000000000-D9766:1:1101:12384:9537 1:N:0:63
AGTGCCAGCTCTCAATCGCACAGGGGACCCAGGGCCTGGCCCCTCCATCCAGAAAACCTATGACCTCACCCGCTACCTGGAGCACCAACTCCGCAGCTTGGCTGGGACCTATGTGAGTATCCAGCGTAGGAATCTGGGAGTTGGGGAGGAGTGAGGAGTTGGGGAAAGACAGTCCTAACCGTGGAGGGTTCTGGTAAATGATGGGGTGAGGAGGGGCTCTTTGGCTCCCACCAGTCCCCCTGTCTGGTCTA
+
AAABBFFFBFFFGGGGGGGEGGHHGGGGGGHHGGGGFGHHHHGHGGHHHH3G3F3FHGHHHH5GGGHHHHHGGEGGHFGHHHHHHHHHGHHHGGGGGHHHGHHGGGHHGHHHHHHHHHHHHHHHHGGGGGHHHHHHHHHGGHHHGGGGGGEFGFHHGFHHHHGGGGHHHHHHHHHHHHHHGGGGGGGGEGGGGGFFFGGGBFGGGGFFFFFFFFFFFFFFFFFFFFFFFFFFFFFFFFFFFFFFFFFFFFF
@M05620:37:000000000-D9766:1:1101:17945:9539 1:N:0:63
AGTGCCAGCTCTCAATCGCACAGGGGACCCAGGGCCTGGCCCCTCCATCCAGAAAACCTATGACCTCACCCGCTACCTGGAGCACCAACTCCGCAGCTTGGCTGGGACCTATGTGAGTATCCAGCGTAGGAATCTGGGAGTTGGGGAGGAGTGAGGAGTTGGGGAAAGACAGTCCTAACCGTGGAGGGTTCTGGTAAATGATGGGGTGAGGAGGGGCTCTTTGGCTCCCACCAGTCCCCCTGTCTGGTCTA
+
BAABBFFFBFFFGGGGGGGGGGHDFGGGEGHGGGGGDFHGGHGHGGHHGHHGHGBHHGGFHHHHHHHHHGHGGGF@GFHFHGGGCHHFGHHHGGFGGHHHGHHGEAHHGGHHHHGHHFFHDGHHF@?EDDFHHGBHFCCF?GHHF?FGGGGHFHEGHFGHHHCGGGHHHGHHHHHHHHHC?CECGGGG.;FGGG;BFGGFGFGGGGFFFFFFDFFFA=AFF/BBF/BEFFFFF?FFFFFF;EFFFFF:FFF
@M05620:37:000000000-D9766:1:1101:22842:9553 1:N:0:63
AGGGCCAGCTCTCAATCGCACAGGGGACCCAGGGCATGGCCCCTCCATCCAGAAAACCTATGACCTCACCCGCTACCTGGAGCACCAACTCCGCAGCTTGGCTGGGACCTATGTGAGTATCCAGCGTAGGAATCTGGGAGTTGGGGAGGAGTGAGGAGTTGGGGAAAGACAGTCCTAACCGTGGAGGGTTCTGGTAAATGATGGGGTGAGGAGGGGCTCTTTGGCTCCCACCAGTCCCCCTGTCTGGTCTA
+
1>11>>1AAFFDF1G31AFFAEEFCEEEG0FGBFE/FAFCGHGHGGFHABFFG01BGE0GGGFHHD@GHHHGGEEEHHHB0BGC>FF>E0FFEEEG/>FGFHHGGGHHGHHGHHHHHHHHHHHHHGGCGGHHHHHHHHCCEHHBCG<@-<C/C0GHHGHHH/A?CEGHHHHHHHHHHHHGGG.@AEGGEGGGGGFFGGGGGGGGGGF@FFFFFF@??@FFFFFFFFFFFFFFFFFFFFFF?EFFFFF/FFB
@M05620:37:000000000-D9766:1:1101:6840:9596 1:N:0:63
GAGGCTGCTTTGGAAGAAACTGAGAAACCAGGGACACAAGATCGGAAGCGCACACATCTGTACTCTAGTCACGAATTCGAATCTCGTATTCCGTCGACTGGTTGAAAAAAAAATAAATATCCAGAGAAGAGCTCTGGGGGTTGGGGCGGAGCGAGGAGTTGGGGAACGCAAGTCCTAAACGTGGCGGGTTCTGGTAAATGATGGGGTGAGGAGGGGCTCTCTGGGTCCCACCAGTCCCCCTGTCTGGTATA
+
A3ABBAFA@FFFFGGGGFGGD5A4D54BBGGGGDFFEACBBBGHAB2F20A00011BBDF5AADFDAADGH5?11??5F4BBEE4B?EB3FGH3B//>?E/BFECBGHA////01@122@@@2@1C010100?1111?/-<-----.-;-=---:--./;0999...9.9-;9/99///:;AEF-;>>B.;;/9;9/9BB/BFF.99-.9./.;--;999//:/.;;A.BA?.ABB/9ADB.99BF/;///
@M05620:37:000000000-D9766:1:1101:9418:9606 1:N:0:63
AGTGCCAGCTCTCAATCGCACAGGGGACCCAGGGCCTGGCCCCTCCATCCAGAAAACCTATGACCTCACCCGCTACCTGGAGCACCAACTCCGCAGCTTGGCTGGGACCTATGTGAGTATCCAGCGTAGGAATCTGGGAGTTGGGGAGGAGTGAGGAGTTGGGGAAAGACAGTCCTAACCGTGGAGGGTTCTGGTAAATGATGGGGTGAGGAGGGGCTCTTTGGCTCCCACCAGTCCCCCTGTCTGGTCTA
+
BAABBFFFBFFFGGGGGGFGGGGHGGGGGGHHGGGGGFHHHHGHGGHGHHHHHHHHHGGFHHHHHHHHHHHGGGGGHEHHHHHHHHHHGHGHGGGGGHHHGHHGGGHHGHHHHHHHHHHHHHHHHGEGGGHHHHHHHGHGGGHHGGGGG?CGHHGGHGHHHHGGGGHHHHHHHHGHHGGGGEGGGGGGAFGGGGGGGGGGGGGGGGFFFFFFFFFFFFFFFFFFFFFFFFFFFFFFFFFFFFFFFFFFFFF
@M05620:37:000000000-D9766:1:1101:6965:9606 1:N:0:63
AGTGCCAGCTCTCAATCGCACAGGGCACCCAGTGCCTGGCCCCTCCATCCAGAAAACCTATGACCTCACCCGCTACCTGGAGCACCCCCTCCGCAGCTTGGCTGGGACCTATGTGAGTATCCAGCGTCGGAATCTGGGCGTTGGGGCGGCGTGCGGCGTTGGGGCCAGCCAGTCCTAACCGTGGAGGGTTCTGGTAAATGATGGGGTGAGGAGGGGCTCTTTGGCTCCCACCAGTCCCCCTGTCTGGTCTA
+
>A>>ADF4>CFFDBGGGFGCGGCGF2222AAF33BA5A2F2BE2E2GFF1BF3BBHC1FC5FFGG5BBGHFGG>>EFF3B21BGGHG/>E11>E/>/B3B?G3FEGHFGH1GHH22BGHHHHFHHCE/>C/?FHHHHH/<CGCHGGACG-ABG.BG-9B-@ABB.-.:9E.;FFFFFBFFBFFB.AD?DFFFFFFFFFFFFFFBFFDBAFF/AD-@BBFFFFFF/FFFFBFFEFFFFFFFBFFFFFFFFFF
@M05620:37:000000000-D9766:1:1101:15346:9636 1:N:0:63
AGTGCCAGCTCTCAATCGCACAGGGGACCCAGGGCCTGGCCCCTCCATCCAGAAAACCTATGACCTCACCCGCTACCTGGAGCACCAACTCCGCAGCTTGGCTGGGACCTATGTGAGTATCCAGCGTAGGAATCTGGGAGTTGGGGAGGAGTGAGGAGTTGGGGAAAGACAGTCCTAACCGTGGAGGGTTCTGGTAAATGATGGGGTGAGGAGGGGCTCTTTGGCTCCCACCAGTCCCCCTGTCTGGTCTA
+
AA3AAFFFBFFFGGGGFGGGGGHCGGGGGFHHCEGEFGHGGHGHFGGHHFFFFFGGHGGFGHHHHHHFHHHEG@EGHHGHGGHHHHHHGHHHGGGGGGHGEHHGGGHHGHHHHFHHHFHHHHHHHGGGGGHHHHHHHGGFDHHHGGGGGGGHHHGGHGHHHHGGGGHHHHFHHHHGHHHHGGFGGGGGFFGGGGFGGGGGGGGGGGFBFFFFFFBBBBFFFFFFFFFFFFFFFFFFFFFFBFFFFFFFFFF
@M05620:37:000000000-D9766:1:1101:11336:9641 1:N:0:63
GAGGCTGCTTTGGAAGAAACTCATAGATTACTGCAACAGTTCCCCCTGGACCTGGAAAAGTTTCTTGCCTGGCTTACAGAAGCTGAAACAACTGCCAATGTCCTACAGGATGCTACCCGTAAGGAAAGGCTCCTAGAAGACTCCAAGGGAGTAAAAGAGCTGATGAAACAATGGCAAGTAAGTCAGGCATTTCCGCTTTAGCACTCTTGTGGATCCAATTGAACAATTCTCAGCATTTGTACTTGTAACTG
+
ABABAAFBFFFFGFEFFGGGGFHFHGFGHHHGGHGHHHHGHGGHHGGGHHHGGHHHHHHHFHHHHHHGGHHGGGGFGHGHGHGHHFFFFBFGGHGHHGHHHGHHFGHHHHFHHHHHHHGEEGHHHHFGGGHHGHHHGHHHFG2?BGHGFHGGHHHGHGHHGEFHHHHHHHHHGHHHGGHGHHGHHBGHHHFHGFFGDDG==GDGCHHHHGGGGCGHH0CGHHFHHHEHHHFFGGGGGGGFGGGGFFG0CFG
@M05620:37:000000000-D9766:1:1101:14075:9652 1:N:0:63
AGTGTCAGCTCTCAATCGCACAGGGGACCCAGGGCCTGGCCCCTCCATCCAGAAAACCTATGACCTCACCCGCTACCTGGAGCACCAACTCCGCAGCTTGGCTGGGACCTATGTGAGTATCCAGCGTAGGAATCTGGGAGTTGGGGAGGAGTGAGGAGTTGGGGAAAGACAGTCCTAACCGTGGAGGGTTCTGGTAAATGATGGGGTGAGGAGGGGCTCTTTGGCTCCCACCAGTCCCCCTGTCTGGTCTA
+
>AAAAFFFFFFFGGGGGGGFGGHHGGGGGGHHGGGGDFHHHHGHGGHHHHHHHFHHHGHHHHGHHHHHHHHGGGFGHHHHHHHHHHHHGHHHGGCGGFHHGHHGGGHHGHHHHHHHHHHHHHHHGGEGGGHHHHHHHHHGGHHHGGGGGGGHHHHHHGHHHHGGGGHHHGHHHHHGHHHHGGGGGGGGDGGGGGCFGGGGGGGGGGFFFFFFFFFFFFFFFFFFFFFFFFFFEFFFFFFFFFFFFFFFFFB
@M05620:37:000000000-D9766:1:1101:19019:9685 1:N:0:63
GAGGCTGCTTTGGACGAACCTCATAGATTACTGAAACAGTTCCCCCTTGACCTGGACAAGTTTCTTGCCTGGCTTACAGAAGCTGAAACACCTGCCAATGACTTAAAGAATGCTACCCGTAAGGAAAGACTCCTAAAAGACTACAAGGAAAAAAAAGAACTAATGAAACAATGGCAAGTAAGTACAGCAATACAGCTCTAGCACCCTTGTGGATAAAATTGAACAATGCTAAGCATTTGTACTTGTAACTG
+
>3A>>>C3B@B4F44AAEAAGGHHHF5DB5AAD53B3F2DBB5BBAA223BBFFABA311DBDDDDDA3B3A1FF3BBBDFC3BF33FBBBBGGG13FFB334BBB3B3B@33@?B20??/>E3?BB0323?3FF3B?3?23BB?FC/0222@>///<00>1>11==11<.>11/<0.0=<00=00=<//<0/::;0/0000<C..;:;00;F0009;;90;B:;:00/0090/;0;CF;;0;C00;000;
@M05620:37:000000000-D9766:1:1101:14241:9709 1:N:0:63
AGTGCCAGCTCTCAATCGCACAGGGGACCCAGGGCCTGGCCCCTCCATCCAGAAAACCTATGACCTCACCCGCTACCTGGAGCACCAACTCCGCAGCTTGGCTGGGACCTATGTGAGTATCCAGCGTAGGAATCTGGGAGTTGGGGAGGAGTGAGGAGTTGGGGAAAGACAGTCCTAACCGTGGAGGGTTCTGGTAAATGATGGGGTGAGGAGGGGCTCTTTGGCTCCCACCAGTCCCCCTGTCTGGTCTA
+
ABAABFFFCFFFGGGGGGGGGGHAFGGGGGHHFGGGGGHHHHGHGGHHHHHHHHHHHGHGHHHHHHHHHHHGGEGGHHHHGHHHHHFGFHHHEGFGGHDGGHHGGGHHGHHHHHHHGHHHHHHHHGGGGGHHHHHHHHGGGHHHGGGGGGGHHHHHHGHHHHGGGGHHHHGGHHHHHHHHGGGGGGGGGGGGGGFFGGGFGGGGGGFFFFFEFFFFFFFFFFFFFFFFFFFDFFFFFFFFFFFFFFFFFFF
@M05620:37:000000000-D9766:1:1101:7043:9741 1:N:0:63
GAGGCTGCTTTGGAAGAAACTCATAGATTACTGCAACAGTTCCCCCTGGACCTGGAAAAGTTTCTTGCCTGGCTTACAGAAGCTGAAACAACTGCCAATGTCCTACAGGATGCTACCCGTAAGGAAAGGCTCCTAGAAGACTCCAAGGGAGTAAAAGAGCTGATGAAACAATGGCAAGTAAGTCAGGCATTTCCGCTTTAGCACTCTTGTGGATCCAATTGAACAATTCTCAGCATTTGTACTTGTAACTG
+
BBBCCCFCFFFFGGFGGGGGGGHHHHHHHHHHHHHGFHHGHHHHHGGGHHHHHHHHHHHHHHHHHHHHHHHHHHHHHHHHHHHHHHHHHHHHHHHGHHHHHHHHHHHGGHHHHGHHHHGEGGHHHHGFGGGFGGHHHHHHFHGHHHHGGHGGGGHHFGGGHHHHHHGHHHHHGHHHHG1?GHGHHGHHHHHHHHGE<CFDDGGHGHHHH<GGHGGHHHHHHHHHHBGHGHFBCFGGGGGFFGGGCFFGGGG
@M05620:37:000000000-D9766:1:1101:7172:9744 1:N:0:63
GCGGCTGCTTTGGAAGAAACTCATAGATTACTCCAGCAGTTCCCCCTGGACCTGGAAAAGTTTCTTGCCTGGCTTACAGAAGCTGAAACAACTGCCAATGTCCTACAGGATGCTACCCGTAAGGAAAGGCTCCTAGAAGACTCCAAGGGAGTAAAAGAGCTGATGAAACCATGGCAAGTAAGTCAGGCATTTCCGCTTTAGCACTCTTGTGGATCCAATTGAACAATTCTCAGCATTTGTACTTGTAACTG
+
>33AA>DAFFFFGGGCGGGGFGHHCGBGHHHH5F33BFG5FHHHHGEFA2FEFHFHHHBGGGHHHAGHHHHHHFF3FGGHHHHHHFHFGHHHHHHHCGHHHHHHHHHGFFHHHHHGFFGEGAGFD3?EGHHGFHHH11BFFHHHG1FCDHDG0>GFDFGFFFFFFGH1F0?GFHHGHG1FGDGHHFBF.GHHHHDFCDCGFEFHHHGGH:CEBHHHF00GH0;CF/CCFGEFFGBFGGEC0CFGC;FFGGG
@M05620:37:000000000-D9766:1:1101:7025:9747 1:N:0:63
GAGGCTGCTTTGGAAGAAACTGATAAATCAGTGACACAGGACCCGCTGACCACGTAACCGTACCTTACCTGTCTTCAAGCATCTAGCACACCTTCCACTGTCCTAAAGGATGCTACCCTTCCTGCCAGGCTCCTCGCCTCCTCCACTGGCGTCCCCGCGCTGTTGCACCCCTGTCAAGTCAGTCCGGCCTTTCCGCTTTCGCACTCTTGTGGCTCCCCTTGCAACCTGCTCCGCCTTTTTCTTTGTATCTG
+
CCCCCCFBFFFFGGGGGGGGGCHAD556DB4DFAGGFH2A22B2222A22B3A1A21BBE1111A5533D353D555DFHE5BF553BBB1BBBG33BBGG33BF4F33BF?2B4BGBBGGH3FC0BBF?BGGFGDGG<FGHHH2@2@GC>CD<EHG->>AF.=D0<DHE-<.;CG0CG00;<C0C---;CFFGGGGGGGGDG-A/;FBFG.EF:;;.;9;F//9;;.99;/;;.9.//;B/;;FF9/;;/
@M05620:37:000000000-D9766:1:1101:16841:9761 1:N:0:63
ACCACACGTCCTAACTCCAGCCGCGGCGCCACATCTCGTACGCCCCCTTCTGCATGACCAAAAAATCACCCGCTACCTGTAGCACCAACTCCGCCGCTTGGCTGGTACCTATGTGAGTATCCAGCGTAGGAATCTGGGAGTTGGGGAGGAGTGAGGAGTTGGGGAAAGACAGTCCTAACCGTGGAGGGTTCTGGTAACTGATGGGGTGAGGAGGGGCTCTTTGGCTCCCACCAGTCCCCCTGTCTGGCCTA
+
AAA1AAAD>>>>FGFGG1BBBA0AA0/A/A/A01B1ABAA//B/>/>EAHFGB@12BF1F//F//B11>00>EE@EGBB1BFF2BGGHCBFH?C/<B@CG/FG//?1?>=1F1>1>1=11>DGHE@C.-<<0C<DDF<CE:C0C:@CC@GBBFFG?F.;B0/9:ABGAC/FF9/B/BFFA--9;BAB@B?FFFB/////9///;--;---;F--@@@--FFF//;B/9-99A?;/;;B;A@?BBFF//9B/
@M05620:37:000000000-D9766:1:1101:13296:9784 1:N:0:63
GAGGCTGCTTTGGAAGAAACTCCTAGATAACTGCAACCGTTCCCCCTGGACCTGGAAAAGTTTCTTGCCTGGCTTACAGAAGCTGAAACAACTGCCAATGTCCTACAGGATGCTACCCGTAAGGACAGGCTCCTCGACGACTCCACGGGAGTAAAAGAGCTGATGAAACAATGGCAAGTAAGTCAGGCATTTCCGCTTTAGCACTCTTGTGGATCCACTTGACCAATTCTCAGCATTTGTACTTGTACCTG
+
BBBBBBFBFFFFGFGGGBFFBF4G4AFG6DFGHHG4B2ABBBFHFGGG22BBGFBFF32BEGHGHG5BGHHHHGFFHHHHHHHFFBGGH3GHHFGH33BGHHHH4GGHH1GHHHBHHHDFC>FG?0BFFGHHGH2C///<CFGH22?CGGGG0G11=.FHHH1FHHGBHCGHHHHHHGHD0GGHHHHH.GHHHHGGGGGBFHHHGGGGGGGG0CFGF/CFGB0FF.;CGGFGGGBFGGFF0FFFFF//:FF
@M05620:37:000000000-D9766:1:1101:19642:9798 1:N:0:63
AGTGCCAGCTCTCAATCGCACAGGGGACCCAGGGCCTGGCCCCTCCATCCAGAAAACCTATGACCTCACCCGCTACCTGGAGCACCAACTCCGCAGCTTGGCTGGGACCTATGTGAGTATCCAGCGTAGGAATCTGGGAGTTGGGGAGGAGTGAGGAGTTGGGGAAAGACAGTCCTAACCGTGGAGGGTTCTGGTAAATGATGGGGTGAGGAGGGGCTCTTTGGCTCCCACCAGTCCCCCTGTCTGGTCTA
+
CCABCFFFCFFFGGGGGGGGGGHGGGGGGGHHGGG?FFHHHHCHGGHHHHBGHHHGHGHGGHHHHHHHHHHGGEEGHEGHGGHHGHHHGHFFFG?EEHHHGHHGGGHHGHGGHHHHHHHHHHHHHGGGGGHHHHHGHGHFA?GFGFFCGGFGGFDCFDGHHHGGEDEHHHHHHHHHHHHHGD9CDEFG;AFFGGFGGGGFFGGGGGDFEFFFFFFFAAFFFFFFFFFEFFFFFFFFFFFFFFFFFFFFFFF
@M05620:37:000000000-D9766:1:1101:6338:9816 1:N:0:63
AGTGCCAGCTCTCAATCGCACAGGGGACCCAGGGCCTGGCCCCTCCATCCAGAAAACCTATGACCTCACCCGCTACCTGGAGCACCAACTCCGCAGCTTGGCTGGGACCTATGTGAGTATCCAGCGTAGGAATCTGGGAGTTGGGGAGGAGTGAGGAGTTGGGGAAAGACAGTCCTAACCGTGGAGGGTTCTGGTAAATGATGGGGTGAGGAGGGGCTCTTTGGCTCCCACCAGTCCCCCTGTCTGGTCTA
+
ACABBFFFCFFFGGGGGGGCFCGHGGGEEFFHAFGGGGHGGHGHGGHHHHHHHHHEGGHHHHHHHDGHHHHGG>>EGHHHCGHHHHGHGHHHGGGGEFGHGHHGGGHHGHHHHHHHHHHHHHHHHGGGGGHHHHHHHHGGGHHHGGCFGAEHHFHHHGHHHHGGGGHHGHGHHHHHHHHHGGGGGGGGCFGGGGFGGGGGGGGGGGFFFFFFFFFFFFFFFFFFFFFFFFFFFFFFFFFFFFFFFFFFFFF
@M05620:37:000000000-D9766:1:1101:19775:9822 1:N:0:63
GAGGCTGCTTTGGAAGAAACTCATAGATTACTGCAACAGTTCCCCCTGGACCTGGAAAAGTTTCTTGCCTGGCTTACAGAAGCTGAAACAACTGCCAATGTTCTCCAGGATGATACCCTTCCGGAACGGCTCAACGCAGCAAAACAGGGAGTCAAAGAGCTGCAGAAACCATAGCAAGTCCGTCAGGACTATCCGCTTTAGCACTCTTGTACAACCCCTTGCACACTTATCAGCATTTGTCATTGTACCTG
+
CCCCCCFCFFFFGGGGGGGGGGHHHHHHHHHHHHHHHHHFHHHHHGGGHHHHHHHFHHHHHHHHHHHHHHHHHHHHHHHHHHHHHHHHHHEHHHHHHHHHG4B4BGFF3?FH34B@FH3FF3/>EE>///<E33B?<<D/022<</@CC</?<?GHDH0<FHH0??<>00><1>1<GCHGF?CCEDCG.</=<C.CEGA00:0<0/<CH000;0:;9.:.CBB:B.CF0;00;BC;0CF0CFFFB0C;:9/
@M05620:37:000000000-D9766:1:1101:18086:9830 1:N:0:63
AGTGCCAGCTCTCAATCGCACAGGGGACCCAGGGCCTGGCCCCTCCATCCAGAAAACCTATGACCTCACCCGCTACCTGGAGCACCAACTCCGCAGCTTGGCTGGGACCTATGTGAGTATCCAGCGTAGGAATCTGGGAGTTGGGGAGGAGTGAGGAGTTGGGGAAAGACAGTCCTAACCGTGGAGGGTTCTGGTAAATGATGGGGTGAGGAGGGGCTCTTTGGCTCCCACCAGTCCCCCTGTCTGGTCTA
+
BCABBFFFCFFFGGGGGGGGGGHHGGGGGGHHFGGGGGHHFHGHGGHHHHHHHHHHHGHHHHHHHHHHHHHGGFGGHHHHHHHHHHHHGHHHGGGGGHHHGHHGFFHHGHHHHHHHHHHHHHHHHGGGGDHHHHHHHHGGGHHHGGGGGDEHHHHHHGHGHHGGGGHHHHHHHHHHHHHHGGGGGGGGEGGGGGFGGGGGGGGGGGFFFFFFFFFFFFFFFFFFFFFFFFFFFFFFFFFFFFFFFFFFFFB
@M05620:37:000000000-D9766:1:1101:9906:9837 1:N:0:63
AGTGCCAGCTCTCAATCGCACAGGGGACCCAGGGCCTGGCCCCTCCATCCAGAAAACCTATGACCTCACCCGCTACCTGGAGCACCAACTCCGCAGCTTGGCTGGGACCTATGTGAGTATCCAGCGTAGGAATCTGGGAGTTGGGGAGGAGTGCGGAGTTGGGGAAAGCCAGTCCTAACCGTGGAGGGTTCTGGTAAATGATGGGGTGAGGAGGGGCTCTTTGGCTCCCACCAGTCCCCCTGTCTGGTCTA
+
1>>AADD1AFCFGAFFFFGFA0BBAFAEEAFGFEEEFFGHGHG/AEHHHB1A1B1BBEFFBAAFGD@FHHF>EE@FH1FGG>GHGH0FEGHHGGGGEHHHGBGGGGHHCBFFHGG2DGHGHH2GHGG//C@FGHHHEFFAEGHBCGE-@?C<C<CCCGGHGB@@...:/.:=FFGGB09C@GEG.:AA9FFGGGF0;0BF/FFEFFF@-F-9BF@@?@FFFFFFFFFFFFFFEFFFFFFF?FFFFFFFFFF
@M05620:37:000000000-D9766:1:1101:6007:9844 1:N:0:63
AGCACCAGCTCTCCACCGCACAGGGTCCCCAGAGCCTGGCCCCTCCATCCAGAAAACCTATGACCGCACCCCCCACCTGGCGCACCCCCTCCGCAGCTGGGCTGGGACCTATGTGCGTATCCAGCGTAGGCATCTGGGCGTTGGGGCGGCGTGCGGCGTTGGGGCCCGCCCGTCCTAACCGTGGCGGGTTCTGGTAAATGATGGGGTGAGGAGGGGCTCTTTGGCTCCCACCAGTCCCCCTGTCTGGTCTA
+
>>11>>CCACFDGG111AA0E0FAFB0AA00B00B00BGHAGGFGFFHG0BF1AGBBEGF1B2FG/>EEFG/>/>?EH0B0/?>EGG/>EE//?/<>B<0/?0/CGHG/?<?F@@1??C/?G1>GGA.>C11=GHHEHEGGCGE-:.@A9;@@B@@-9;@-F-@-9-;@@@@@FFFFBFF@FF@-@@-;EFFFF/:;BFFFFFFEFB@EFF/;B@?@@FBBF9BF/BEF-FFEFFFFFFF@FFFFFFFFFB
@M05620:37:000000000-D9766:1:1101:18150:9859 1:N:0:63
AGTGCCAGCTCTCAATCGCACAGGGGACCCAGGGCCTGGCCCCTCCATCCAGAAAACCTATGACCTCACCCGCTACCTGGAGCACCAACTCCGCAGCTTGGCTGGGACCTATGTGAGTATCCAGCGTAGGAATCTGGGAGTTGGGGAGGAGTGAGGAGTTGGGGAAAGACAGTCCTAACCGTGGAGGGTTCTGGTAAATGATGGGGTGAGGAGGGGCTCTTTGGCTCCCACCAGTCCCCCTGTCTGGTCTA
+
BCCBCFFFCFFFGGGGGGGGGGHHGEGGGGHHGGGGGGHGCHFHGGHHHHHHHHHHHGHHHHHHHHHHHHHGGGGGHHHHHHHGGHHHGHHHGGGGGHHHGHHGGGHHGHFHHHHHHHHHHHHHGGGGGGHGHHHHHHHGGHHHGGGGGGGHHHHHHGHHHHGGGGHHHHHHHHHHHHHHGGFGGGGGCFGGGGGGGGGGGGGGGGFFFFFFFFFFFFFFFFFFFFFFFFFFFFFFFFFFFFFFFFFFFFF
@M05620:37:000000000-D9766:1:1101:27766:9876 1:N:0:63
GAGGCTGCTTTGGAAGAACCTCATAGATTACTGCAACAGTTCCCCCTGGACCTGGAAAAGTTTCTTGCCTGGCTTACAGAAGCTGAAACACCTGCCAATGTCCTACAGGATGCTACCCGTAAGGAAAGGCTCCTAGAAGACTCCAAGGGAGTAAAAGAGCTGATGAAACAATGGCAAGTAAGTCAGGCATTTCCGCTTTAGCACTATTGTGGATCCAATTGAACAATTCTCAGCATTTGTACTTGTAACTG
+
AAA>AAFAFFFFGFGGCGGGGGHGGHFFGBHHHAFFGGHGHHHHHGG2BEHHHHHBGHHFFGHHHHGHHHGHHHHGHHHHEHHHHHGGGHHFHHHGGHHHHH@BFHHHHFHGHHHFH1?E@EHHGHHFFHHHGHGHFHHHGHGHHBGG/??EFDHHHGGFFHHHHHFHFHHFHHGHGFGGHFGHHHFHHHHHHHGGEGEBHHHDG0==G:CDFC0/;CGHFGHC::G00;00CFFFGGGGFBFFBCBFGBF
@M05620:37:000000000-D9766:1:1101:6133:9886 1:N:0:63
AGTGCCAGCTCTCAATCGCACAGGGGACCCAGGGCCTGGCCCCTCCATCCAGAAAACCTATGACCTCACCCGCTACCTGGAGCACCAACTCCGCAGCTTGGCTGGGACCTATGTGAGTATCCAGCGTAGGAATCTGGGAGTTGGGGAGGAGTGAGGAGTTGGGGAAAGACAGTCCTAACCGTGGAGGGTTCTGGTAAATGATGGGGTGAGGAGGGGCTCTTTGGCTCCCACCAGTCCCCCTGTCTGGTCTA
+
AAAABFFFCFFFGGGGGGGGGGHGGGGGGGHHFFGGGGHHHHGHGGHHHHHHHHHHHGHHHHHHHHHHHHHGGEFGHHHHHHHHHHHHGHHHGGGGGHHHGHHGGGHHGHHHHHHHHHHHHHHHHGGGGFHHHHHHHHHGGHHHGGGGG.EHHHHHHGHHHHGGGGHHHHHHHHHHHHHHGGGGGGGGEGGGGGGGGGHGHGGGGGFFFFFFFFFFFFFFFHFFFFFFFFFFFFFFFFFFFFFFHFFFFFB
@M05620:37:000000000-D9766:1:1101:12014:9887 1:N:0:63
GAGGCTGCTTTGGAAGAAACTCATAGATTACTGCAACAGTTCCCCCTGGACCTGGAAAAGTTTCTTGCCTGGCTTACAGAAGCTGAAACAACTGCCAATGTCCTACAGGATGCTACCCGTAAGGAAAGGCTCCTAGAAGACTCCAAGGGAGTAAAAGAGCTGATGAAACAATGGCAAGTAAGTCAGGCATTTCCGCTTTAGCACTCTTGTGGATCCAATTGAACAATTCTCAGCATTTGTACTTGTACCTG
+
AAAABBFBFFFFGGGGGGGGGGGHGHHHHHHGHHHGGFHFGHHHHGGGHHHHHGHHGHHHGGHHHHHHHHHHHHHHHHHHHHHHHHGHHHHHHHHHFFHHHHHHHHHHFFHHHHHHGHGEFGHHHBFFCGHHGHBGFEHHGHGHFCGGGHGGHHHHHGHHHHFHHHHHHHHHHHHHHGGGGHGHHHHHGHHHHHGGEGGGDHHHFHHHHHHGEGHHHFHHHHBGHGHHGHGGGGGGGGGGFGGGGFF0;BF
@M05620:37:000000000-D9766:1:1101:17896:9894 1:N:0:63
AGTGCCAGCTCTCAATCGCACAGGGGACCCAGGGCCTGGCCCCTCCATCCAGAAAACCTATGACCTCACCCGCTACCTGGAGCACCAACTCCGCAGCTTGGCTGGGACCTATGTGAGTATCCAGCGTAGGAATCTGGGAGTTGGGGAGGAGTGAGGAGTTGGGGAAAGACAGTCCTAACCGTGGAGGGTTCTGGTAAATGATGGGGTGAGGAGGGGCTCTTTGGCTCCCACCAGTCCCCCTGTCTGGTCTA
+
AAAABFFF?FFFGGGGGGGGGGHGGGGEEEHHFFGGEGGHGHGFGGHHHHHHFHHHHGHFHHHHHHHHHFFGGEFGHHHHHHHHHHHHGHHHGGGEGHHHGHHFAEHHEFGDFHHHHHGHHHGHGG<ADDHGHHHHHCGGGHHHGCFGGGDGHHHHFDCFHGGCEFHHHHHHHHHHFHHFDEE@CFGGCFFFFGFFGGGGGGGGGGFFFFFFFFFFFFFFFFFFFFFFFFFFFFFFFFFDFFFFFF/FBFF
@M05620:37:000000000-D9766:1:1101:9075:9911 1:N:0:63
AGTGCCAGCTCTCAATCGCACAGGGGACCCAGGGCCTGGCCCCTCCATCCAGAAAACCTATGACCTCACCCGCTACCTGGAGCACCAACTCCGCAGCTTGGCTGGGACCTATGTGAGTATCCAGCGTAGGAATCTGGGAGTTGGGGAGGAGTGAGGAGTTGGGGAAAGACAGTCCTAACCGTGGAGGGTTCTGGTAAATGATGGGGTGAGGAGGGGCTCTTTGGCTCCCACCAGTCCCCCTGTCTGGTCTA
+
AAABCFFFCFFFGGGGGGGGGCHHGFGGGGHHGGGGCFHHHHGHGGHGHHHHHHHHHGHGHHHHHHHHHHHGGGGGHHHHHHHHHHHHGHGHGGGGGHHHGHHGGGHHGHHHHHHHHHHHHHHHHGEGGGHHHHHHHHHGGHHHGGGGGGGHHHHHHGHHHHGGGGHHHHHHHHHHHHHHGGGGGGGGCFFGGGFFGGGGGGGGGGFFFFFFFFFFFFFFFFFFFFFFFFFFFFFFFFFFFFFFFFFFFFB
@M05620:37:000000000-D9766:1:1101:5918:9926 1:N:0:63
AGTCCCAGCTCTCCATCGCACAGGGGACCCAGTGCCTGGCCCCTCCATCCAGAAAACCTATGACCTCACCCGCTACCTGGCGCACCCACTCCGCAGCTTGGCTGGGACCTATGTGAGTATCCAGCGTAGGAATCTGGGAGTTGGGGAGGCGTGAGGAGTTCTGGACAGCCAGTCCTAACCGTGGAGGGTTCTGGTAAATGATGGGGTGAGGAGGGGCTCTTTGGCTCCCACCAGTCCCCCTGTCTGGTCTA
+
>>>3>BD@FFFFFBGEAAE2E2GFG22AA2BFBAB55BFF2GEGGGHFHBGGDHHABEGABFDGHDBFHHH0>0>EGF@F?>?EEEE1?FG0>?/E>B3BEHH/EBFHDFCHHHHHHHFGHFGHHG//>A1?FGHHGH0?EHHG-C.>C.<CD.CG0.::GHFFB.<E.;.CFGGGEFGGBGGG.EGGEGGGGGFFGGFFFFFFF.DBFFFBDFBBBBFFFFFFFFFFFFFFEFFFFFFFBFFFFF/FFFF
@M05620:37:000000000-D9766:1:1101:15550:9966 1:N:0:63
AGTGCCAGCTCTCAATCGCACAGGGGACCCAGGGCCTGGCCCCTCCATCCAGAAAACCTATGACCTCACCCGCTACCTGGAGCACCAACTCCGCAGCTTGGCTGGGACCTATGTGAGTATCCAGCGTAGGAATCTGGGAGTTGGGGAGGAGTGAGGAGTTGGGGAAAGACAGTCCTAACCGTGGAGGGTTCTGGTAAATGATGGGGTGAGGAGGGGCTCTTTGGCTCCCACCAGTCCCCCTGTCTGGTCTA
+
ABCCBFFFCFFFGFGGGGGGGGHHGEGGGGHHGGGGGGHHHHGHGGHHHHHHHHHHHGHHHHHHHHHHHHHGGGGGHHHHHHHGHHHHGHHHGGGGGHHHGHHGGGHHGHHHHHHHHHHHHHHHHGGGGGHHGHHHHHHGDHHHGGGGGGGHHHHHHGHHHHGGGGHHHHHHHHHHGHHHGDEGGGGGDGGGGG;FFGGFGGGGGGFFFFFFFFFFFFFFFFFFFFFFFFFFFFFFFFFFFFFFFFFFFF0
@M05620:37:000000000-D9766:1:1101:11200:10004 1:N:0:63
GCGGCTGCTTTGGAAGAAACTCATAGATTACTGCAACAGTTCCCCCTGGACCTGGAAAAGTTTCTTGCCTGGCTTACAGAAGCTGAAACAACTGCCAATGTCCTACAGGATGCTACCCGTAAGGAAAGGCTCCTCGCCGACTCCACGGGAGTCAAAGAGCTGATGAAACAATGGCAAGTAAGTCAGGCATTTCCGCTTTAGCACTCTTGTGGATCCAATTGCACAATTCTCAGCATTTGTACTTGTAACTG
+
>11AA>@AFFFDGFFFFAFGGGBGGGHHHHGHHH1GGGFDDGHHHGGG/BGGFG0GG1AFFGGHHHHGHHHHHGG1BGHHGHHGFEGHGEGHHHHHCFGHHHHHGFHHHFGHHHDGHHAE/?CG10BFGHGHGH0E//>/>CGHF0?CGCAE0?11>0FHHHGGHHH1FFGGHFHHGGG00GGDGHHHAGHHHHGGGGG0GHHHGGGGGGGG0CFGE0CFG00=F/=FGGGFFFBFGGFG0CFFFFB/;FB
@M05620:37:000000000-D9766:1:1101:15001:10007 1:N:0:63
AGTGCCAGCTCTCAATCGCACAGGGGACCCAGGGCCTGGCCCCTCCATCCAGAAAACCTATGACCTCACCCGCTACCTGGAGCACCAACTCCGCAGCTTGGCTGGGACCTATGTGAGTATCCAGCGTAGGAATCTGGGAGTTGGGGAGGAGTGAGGAGTTGGGGAAAGACAGTCCTAACCGTGGAGGGTTCTGGTAAATGATGGGGTGAGGAGGGGCTCTTTGGCTCCCACCAGTCCCCCTGTCTGGTCTA
+
ABAABFFFCFFFGGGGGGGGGGHHGGGGGGHHGGGGGFHHFHGHGGHGHHHHHHHHHGHHHHHHHHHHHHHGGGGGHHHHGHHHHHHHGHHHGGGGGHHHGHHGGGHHGHHHHHHHHHHGHHHHHGGGGGHHHHHHHGHGGHHHGGGGGGFHHHHHHGHHHHGGGGHHHHHGHHHHHHHHGGEGGGGGFGGGGGFFGGGGGGGGGGFFFFFEFFFFFFFFFFFFFFFFFFFFFFFFFFFFFFFFFFFFFFF
@M05620:37:000000000-D9766:1:1101:8522:10012 1:N:0:63
GAGGCTGCTTTGGAAGAAACTCATAGATTACTGCAACAGTTCCCCCTGGACATGGAAAAGTTTCTTGCCTGGCGTACAGAAGCTGAAACAACTGCCAATGTCCTACAGGATGCTACCCGTAAGGAAAGGCTCCTAGAAGACTCCAAGGGAGTAAAAGAGCTGATGAAACAATGGCAAGTAAGTCAGGCATTTCCGCTTTAGCACTCTTGTGGATCCAATTGAACAATTCTCAGCATTTGTACTTGTAACTG
+
>AAAAAFAFFFF4GGFGBFGG4EGFFH66DAAFGFHEGH55BFBCEEFEFH3A3ABFA2BB55DDDBEEAE1F0BAE>GG3BGFFF3@FBEFEGFEFFGGHGHHHHHHHHHHHGHHHHGEGEGHBHGHHHHHGHHHGDDHHHFHHFEFGECE0DGGHGHHHHFHHGHHHGHHHHHFGGGGHHHGHHHHHHGHHHGGGGGHHGGHFHHHHFHGFFFHHGHHHEHHF/FFGGGFFGGGGGGBFGGGGGFFFGG
@M05620:37:000000000-D9766:1:1101:25043:10013 1:N:0:63
GAGGCTGCTTTGGAAGAAACTCATAGATTACTGCAACAGTTCCCCCTGGACCTGGAAAAGTTTCTTGCCTGGCTTACAGAAGCTGAAACACCTGCCAATGTCCTACAGGATGCTACCCGTAAGGAAAGGCTCCTAGAAGACTACAAGGGAGTAAAAGAGCTGATGAAACAATGGCAAGTAAGTCAGGCATTTACGCTTTAGCACTCTTGTGGATCCAATTGAACAATTCTCAGCATTTGTACTTGTAACGG
+
A3AA>AF>B@B4F45BEG4BFGHHHGFDFEADFB4B4FBDFDD3B2AB2A2BFGABB323BBFDDFGB3BABBBF33BBFGC3BF33F3B1BFGHCCHGHGBBFBGFB3BBB1BBBBBE/>>F3?EG00?BB/B?BBDGF01B0BBG//???<>D21?0@@C@<1111?CC<<?<0F?<>==<1=><F<1<>1=.<..<00==G0<=DG0:AC00;0;0;C:GG<C;00;099CB9FGG09;;C09;C;.9
@M05620:37:000000000-D9766:1:1101:11820:10018 1:N:0:63
GAGGCTGCTTTGGAAGAAACTCATAGATTACTGCAACAGTTCCCCCTGGACCTGGAAAAGTTTCTTGCCTGGCTTACAGAAGCTGAAACAACTGCCAATGTCCTACAGGATGCTACCCGTAAGGAAAGGCTCCTAGAAGACTCCAAGGGAGTAAAAGAGCTGATGAAACAATGGCAAGTAAGTCAGGCATTTCCGCTTTAGCACTCTTGTGGATCCAATTGAACAATTCTCAGCATTTCTACTTGTAACTG
+
CCCDBCFCFFFFGFGGGGGGGGHHHHHHHGHGHHCHGHHHHGGHHGFFGGFHHHGGFBFHFGHHHHGFFHHHHHHEFHHHHHGHHEEHGHEHHHHGGHHHHGHHHHHHHHHHGHHGHHGEEGHHHHHFFGGHFHHHHHHHFGFFGGHGDHGGGHHGGGFHHGHHHHGGGHHHFHGFFFGFGHFGGHHHHGFGGHGGEFG==DGHCGHHHGHGHGHHGHHHHHHHGHHHGHFBCFGFGGCFFGGGGFFGGGG
@M05620:37:000000000-D9766:1:1101:4353:10035 1:N:0:63
GAGGCTGCTTTGGACGAAACTCATAGATTACTGCAACAGTTCACCCTGGACCTGGAAAAGTTTCTTGCCTTGATTACCGAAGCTGAAACATGTTCCCAACGTTAAAAAAATGCTCCACGAAGACTCCAACTAATCAAAAGAGCCGAGGAAATAACCACAATGAAGAAACTCAGTCAAGCCAGACCAGCCTTTCCGCTCTAGCACACTAGAGGCTACCATTTCCCCCTTATACGCACTTGTAATTTACAATG
+
>1AA1>BABBBDG11AAECEGCGFFFGHHGB2DF1DGH0DFD2DBFABEGBBGGFCB10FFGHDDGGAABDB1BD2A1BBEE/BF11EBB112B2B1@0/??0BC211/>011BBB1BE/?A/B1BB1BB01BBB1BF10?0<@/</</00<<?111>.>>1>1<10<00<00=00<0<</..<:/.;:/0:0;..;-;9000:9;//009;..;9/;;C0;00/.-;//9/--;-;/;//;/;/9;B///
@M05620:37:000000000-D9766:1:1101:15996:10035 1:N:0:63
GAGGCTGCTTTGGAAGAAACTCATAGATTACTGCAACAGTTCCCCCTGGACCTGGAAAAGTTTCTTGCCTGGCTTACAGAAGCTGAAACAACTGCCAATGTCCTACAGGATGCTACCCGTAAGGAAAGGCTCCTAGAAGACTCCAAGGGAGTAAAAGAGCTGATGAAACAATGGCAAGTAAGTCAGGCATTTCCGCTTTAGCACTCTTGTGGATCCAATTGAACAATTCTCAGCATTTGTACTTGTAACTG
+
CBCCCCFCFFFFGGGGGGGGGGHHHHHHHHHGHHHHGHHGHHHHHGGGHHHHHHHHHHHHGHHHHHHHHHHHHHHHHHHHHHHHHHHHHHHHHHHHHHFFGFGHFHFGCGHHBFHFGGE>>EFEHGFBFGG0FFG?GEGGFFHGFGHFA?/CF>FHDC2FFCFGGFFGHHFHEF0CCF1?FDGGB=CFGHHHH1<<<E.00<=00<DD00:.00CGH0CHGHFHHFC;:G90FGGGGGGBFGGGB;CBFBB
@M05620:37:000000000-D9766:1:1101:20698:10060 1:N:0:63
AGTGCCAGCTCTCAATCGCACAGGGGACCCAGGGCCTGGCCCCTCCATCCAGAAAACCTATGACCTCACCCGCTACCTGGAGCACCAACTCCGCAGCTTGGCTGGGACCTATGTGAGTATCCAGCGTAGGAATCTGGGAGTTGGGGAGGAGTGAGGAGTTGGGGAAAGACAGTCCTAACCGTGGAGGGTTCTGGTAAATGATGGGGGGAGGAGGGGCTCTTTGGCTCCCACCAGTCCCCCTGTCTGGTCTA
+
AAAAADFFBFFFFGGFGFFGEGHHFGGGGDGHFFGEFEGGHHGHGGHHHHHGHGFGHGEHHGHHHHGHHHHGGEEGHGHHFGHFFHFGGGHHGGGGEFHHGHFGEGHHGHHHHHHHHHHHHHHHHFEGGGHHHHHHGGFGGHHHCGEGGGGHFHHHHGHHHGCGCFGHCHCCC:G0:CGHAAAA9AEG.CFBFF;;FGFB0BBFGG-9BADFFFFF-;A/BF/F/BFEF.9D.;/9BFFFAA/9//;/99/
@M05620:37:000000000-D9766:1:1101:15764:10077 1:N:0:63
AGTGCCAGCTCTCAATCGCACAGGGGACCCAGGGCCTGGCCCCTCCATCCAGAAAACCTATGACCTCACCCGCTACCTGGAGCACCAACTCCGCAGCTTGGCTGGGACCTATGTGAGTATCCAGCGTAGGAATCTGGGAGTTGGGGAGGAGTGAGGAGTTGGGGAAAGACAGTCCTAACCGTGGAGGGTTCTGGTAAATGATGGGGTGAGGAGGGGCTCTTTGGCTCCCACCAGTCCCCCTGTCTGGTCTA
+
>>3>ADDFAFFFGGGGBAFGEEFCCEEEGEAGFEG22AFGEGG1EEFGGHFGHECHFGHHHHHHHHHFHHGGG/?FHHHFGGHHHFFGGHHHGGGGGFFGGGHGCGHFEHFBGFGHHHHHHHHHHGEGCGHFHHFHF<?FGHGHC@FDGGDGGFHEGGCGGBCCEDHFFGFGHHFCGHHFGDE@DGGGAFFFFGCFFFFFFGGGGGDBFFFFFFB?BBFFBFFEFFFFFFADEFFFFFEDBFFFFFFFFFF
@M05620:37:000000000-D9766:1:1101:20687:10078 1:N:0:63
AGTGCCAGCTCTCAATCGCACAGGGGACCCAGGGCCTGGCCCCTCCATCCAGAAAACCTATGACCTCACCCGCTACCTGGAGCACCAACTCCGCAGCTTGGCTGGGACCTATGTGAGTATCCAGCGTAGGAATCTGGGAGTTGGGGAGGAGTGAGGAGTTGGGGAAAGACAGTCCTAACCGTGGAGGGTTCTGGTAAATGATGGGGTGAGGAGGGGCTCTTTGGCTCCCACCAGTCCCCCTGTCTGGTCTA
+
ABBBCFFFCFFFGCGGGFCGGGHHGGGGGGHHGGGGGGHHGHGHGGGGHGHHHHHHHGHHHHHHHHHHHHHGGGGGHHGHHHGHHHGHGHGHGGGGGHHHGHHGGGHHGGHGHHHHHDHHHHFHHGDFGGHHHFGHHGHGDGHHGGGGGGGHHHGHGFGHFHGGFGHHBGFFHFHEEHHHGCEGDEGG;CFGGGBFGGGGFFGGGGDFFFFFFFFFFAFFFFFFFFFFFFFFFFFFFFFDFFFFFFFFFFF
@M05620:37:000000000-D9766:1:1101:14606:10083 1:N:0:63
AGTGCCAGCTCTCAATCGCACAGGGGACCCAGGGCCTGGCCCCTCCATCCAGAAAACCTATGACCTCACCCGCTACCTGGAGCACCAACTCCGCAGCTTGGCTGGGACCTATGTGAGTATCCAGCGTAGGAATCTGGGAGTTGGGGAGGAGTGAGGAGTTGGGGAAAGACAGTCCTAACCGTGGAGGGTTCTGGTAAATGATGGGGTGAGGAGGGGCTCTTTGGCTCCCACCAGTCCCCCTGTCTGGTCTA
+
BBABBFFFBFFFGGGGGGGGGGHHGGGGGGHHDGGGCFHGHHGHGGHHHHHHBAFHHGHGHHGHHHHHHHHGGEGGHHHHHHHHHHHHGHHHGGGGGHHFFHHGGGHHGHHHHHHHHHHFHHHHHGGGGGHHHHHHHGHGGHHHGGGGGGGHHGHHHGHHHHGGGGHHHHHHHHHHHHHHGGGGGGGGGGGGGGFFGGGGGGGGGGFFFFFFFFFFFFFFFFFFFFFFFFFFFFFFFFFFFFFFFFFFFFF
@M05620:37:000000000-D9766:1:1101:3037:10084 1:N:0:63
GATGCTGCTTTGGAATCAACTCATAGACCCCTGCACCAGTTTCTCCTGGCCACGGACAAGTTCCTTGCCTGGCTTACAGAAGCTGAAACAACTGCCCATGTCTTACAGCATGCTAACCGTAAGGAAAAGCTACTAGAAGACTCCAAGGGAGTAAAAAAGCTGATGAAACAATGGCAAGAAAGTAAGGCATTTCCACTTTAGCACTCTTGTGGATCCACTTGAACACTTCTCAGCCTTTGTACTTGTACCTG
+
>>>>>BBD1D31F1B1BB1AABBFEAF11BABBABBABFB12D2DB1A0BB1/A/A/A0BDA2DDDBBFA1BBF0BB1BDBFBBBB1BB>?BBEGB/BBFGG2FB1BB10111B@@B0/E//01BB00E01<BB1G111<0B1B1B1/?<CC@@@21<<?FC?11<1?10??F1><<.00><>=1=C<<<<D==0<0=<=0==<<CG:::0::00=;::GH0:;0;9000C;09//9;F009;C0;;BB0:
@M05620:37:000000000-D9766:1:1101:5792:10095 1:N:0:63
GAGGCTGCTTTGGAAGAAACTCATAGATTACTGCAACAGTTCCCCCTGGACCTGGAAAAGTTTCTTGCCTGGCTTACAGAAGCTGAAACAACTGCCAAGGTTCTGAAAGAAGCTCAAGTAAGTCAGGCGTTCCTCGCCTACTACTCTTGCGTACCCGAGCTAATAATCCCCAGTCACGTTACTCCGAACTTACAACCCACGCACACTAGAGTCTAACATTACACCCTTCAACGCCTTTTACCTTGTATCAG
+
BAABCCFCFFFFGGGGGGGGGGHHHHHHHH4FHHHHHHHD5FHHGGGF2BFCGGHBFGFFBFGGHFGFGHGFFFHHHHHHHHHHHHGGHGHHHHHHHHE1B3BG4DF33B13B3B@3344B4B4B323//>/BBD/</CB2??F3?D3D3>///?G////<1?11111@=>0><111>F0>.=00.-.<GG0=D0;...;::;E-9;/900009;F09F000BF/..:90;CDGF.9:00:;BF9FF0000
@M05620:37:000000000-D9766:1:1101:8316:10123 1:N:0:63
AGTGCCAGCTCTCAATCGCACAGGGGACCCAGGGCCTGGCCCCTCCATCCAGAAAACCTATGACCTCACCCGCTACCTGGAGCACCCACTCCGCAGCTTGGCTGGGACCTATGTGAGTATCCAGCGTAGGAATCTGGGAGTTGGGGAGGAGTGAGGAGTTGGGGAAAGACAGTCCTAACCGTGGAGGGTTCTGGTAAATGATGGGGTGAGGAGGGGCTCTTTGGCTCCCACCAGTCCCCCTGTCTGGTCTA
+
>A>3>DFFBFFFG4FGAFFCGCHGGA2AEEGH2BEEFGHHHHGHGGHHHHHHHHH2FEHHGDGHHAFGHHHEE>>EGHFG2BGHHH1??GHC?ECGEGBFEHHGGGHHGHHHHHHHHHHHHHHHHGGECDGGHHHHHH0FGHHHGG.AD.CGH0GHBEGHHHGGAAAG/CFGHHHHHHHGGGGGAEGGCFFGGGFFGGGGGGGGGFFBFFFFFFBBBBFFFFFFFFFFFFFFFFFFFFFFBFFFFFFFFFF
@M05620:37:000000000-D9766:1:1101:15764:10135 1:N:0:63
GCGGCTGCTTTGGAAGAAACTCATAGATTACTGCACCAGTTCCCCCTGGACCTGGAAACGTTTCTTGCCTGGCTTACAGAAGCTGAAACAACTGCCACTGTCCTACAGGATGCTACCCGTAAGGACAGGCTCCTAGACGACTCCACGGGAGTAAAAGAGCTGATGAAACAATGGCAAGTAAGTCAGGCATTTCCGCTTTAGCACTCTTGTGGATCCAATTGAACAATTCTCAGCATTTGTACTTGTAACTG
+
111>A11>FFBBBFF111BFBFAFFFGHH1BGHH11B0BBDGHHHGEF/ABAFC0BF10BBFGHBFFFHHHHHH01B@GGHHH@F1FGH>FHHHHH11BFGHHHEHHHHFGHHH2FGHGG/AGH10<FFFHHGHBG11<<CGGH10?BCGCF0F11?<GHHH1FGGH1GGHHHHHHHGGF0DGHHHHHEHHHHHGGGGGHHHHHHGHHHHGGGGGGF0CFGB0CF/CFGGGGGGGGGGGGBFGGGGB0;FF
@M05620:37:000000000-D9766:1:1101:15781:10143 1:N:0:63
GAGGCTGCTTTGGAAGAAACTCATAGATTACTGCAACAGTTCCCCCTGGACCTGGAAAAGTTTCTTGCCTGGCTTACAGAAGCTGAAACAACTGCCAATGTCCTACAGGATGCTACCCGTAAGGAAAGTCTCCTAGAAGACTCCAAGGGAGTAAAAGAGCTGATGAAACAATGGCAAGTAAGTCATGCATTTCTGCCTCACCACTCTTGTGGATCCAATTGAACAATTCTTAGCATTTGTACTTGTAACTG
+
CCCCCCFCFFFFGGGGGGGGGGHHHHHHHHHGHHGHHHHHHHHHHGGGHGHHHHHBGHHHFHHHHHHHHHHHHHHGHHHHHHHGHHHHHHHHHHHHHHHHH44DFC3B3F@3GF@FHAE/>FHHHCG04D4DGDF43B3BGF?3BGB//?/<B3F2FF2222@2>@222FC1FFFH1=1?FG1>111>F11>11111111..0<C/<0000.<G0<<:0000:<0CC0G0000::0:CGFFGB900;9F;B
@M05620:37:000000000-D9766:1:1101:10999:10172 1:N:0:63
AGTGCCAGCTCTCAATCGCACAGGGGACCCAGGGCCTGGCCCCTCCATCCAGAAAACCTATGACCTCACCCGCTACCTGGAGCACCAACTCCGCAGCTGGGCTGGGACCTATGTGAGTATCCAGCGTAGGAATCTGGGCGTTGGGGAGGCGTGCGGAGTTGGGGAAAGACAGTCCTACCCGTGGGGGGTTCTGGTAAATGATGGGGTGAGGAGGGGCTCTTTGGCTCCCACCGGTCCCCCGGTCTGGCCTT
+
AAAAADFFBFFFFGGGGGGGEGHHFFGGEFEHGEGEAA2FFGE1EGCBB13AEBABFE3AAF5GEGB@GHGGEE@EG3GC2GHFFHHHGFHHGGG>>E3B?/CGD?0F?GHEF3?F3FFFHF3GBD<EG?<2<G1FHF/<AF?HG@.<A.<<-.=-A@AC;GGG.EEG//9FFGFGF09=ADCB-;@FFBFF;BBBFF/9//FFED.9;FFFAFFAAFFFFBB/9BFFEF...--;@FF.----.;//.9/
@M05620:37:000000000-D9766:1:1101:24310:10174 1:N:0:63
AGTGCCAGCTCTCAATCGCACAGGGGACCCAGGGCCTGGCCCCTCCATCCAGAAAACCTATGACCTCACCCGCTACCTGGAGCACCAACTCCGCAGCTTGGCTGGGACCTATGTGAGTATCCAGCGTAGGAATCTGGGAGTTGGGGAGGAGTGAGGAGTTGGGGAAAGACAGTCCTAACCGTGGAGGGTTCTGGTAAATGATGGGGTGAGGAGGGGCTCTTTGGCTCCCACCAGTCCCCCTGTCTGGTCTA
+
BBAABFFFBFFFGGGGGGGGGGHHGGGGGGHHFGGGGGHGHHGHGGHHHHHHHHHHHGHHHHHHHHHHHHGGGEEGHGHHHHHHHHHHGHHHGGGGGHHHGHHGGGHHGHHHHHHHHHHHHHHHHGGGGGHHHHHHHHHGGHHHGGGGGGGHHGHHHGHHHHGGGGHHHHHHHHHHHHHHGGGGGGGGEGGGGGFGGGGGGGGGGGFFFFFFFFFFFFFFFFFFFFFFFFFFFFFFFFFFFFFFFFFFFFF
@M05620:37:000000000-D9766:1:1101:5274:10194 1:N:0:63
GAGGCTGCTTTGGAAGAAACTCATAGATTACTGCAACAGTTCCCCCTGGACCTGGAAAAGTTTCTTGCCTGGCTTACAGAAGCTGAAACAACTGCCAATGTCCTACAGGATGCTACCCGTAAGGAAAGGCTCCTAGAAGACTCCAAGGGAGTAAAAGAGCTGATGAAACAATGGCAAGTAAGTCAGGCATTTCCGCTTTAGCACTCTTGTGGATCCAATTGAACAATTCTCAGCATTTGTACTTGTAACTG
+
AA?>AACBFFFF4GGFFGGFGFGFDGGHFEHHFHHDHHHDGHEHHGEGHGHHGFHFFHHHFHHHHHGHHHHHHHHHHGGGGGHHGHHBH3GEFGEGHBGHHHHHHHHGFHHHHHHHHHGGGGHHGHHFGHGHGHHHHFHHFHHHHFHGEHGGHHHHHGHHHHHHHGHGH0GHHHHHGGFGHGGHHHHHHHHHHHDE<<EDGGHHHHHGHFFGFGHHHFHHHHHHHEHHHHGFGGGGGGGEFGFGGFGFGGG
@M05620:37:000000000-D9766:1:1101:18320:10220 1:N:0:63
AGTGCCAGCTCTCAATCGCACAGGGGACCCAGGGCCTGGCCCCTCCATCCAGAAAACCTATGACCTCACCCGCTACCTGGAGCACCAACTCCGCAGCTTGGCTGGGACCTATGTGAGTATCCAGCGTAGGAATCTGGGAGTTGGGGAGGAGTGAGGAGTTGGGGAAAGACAGTACTAACCGTGGAGGGTTCTGGTAAATGATGGGGTGAGGAGGGGCTCTTTGGCTCCCACCAGTCCCCCTGTCTGGTCTA
+
AAAABFFFBFFFGGGGGFGGGGHHEEGGGGHHGGGGGEHHHHGHGGHHHHHHHHHHHGHHHHHHHHHHHHHGGGGGHGHHHHHHHHHHGHHHGGGGGHHHGHHGGGHHGHHHHHHHHHHHHHHHHGGGGGHHHHHHHHHGGHHHGGGGGGGHHHHHHGHHHHGGGGHHHHHHGHHHHHHHGGGGGGGGEGGGGGFGGGGGGGGGGGFFFFFFFFFFFFFFFFFFFFFFFFFFFFFFFFFFFFFFFFFFFFF
@M05620:37:000000000-D9766:1:1101:4898:10224 1:N:0:63
GAGGCTGCTTTGGAAGAAACTCATAGATTACTGCAACAGTTCCCCCTGGACCTGGAAAAGTTTCTTGCCTGGCTTACAGAAGCTGAAACAACTGCCAATGTCCTACAGGATGCTACCCGTAAGGAAAGGCTCCTAGAAGACTCCAAGGGAGTAAAAGAGCTGATGAAACAATGGCAAGTAAGTCAGGCATTTCCGCTTTAGCACTCTTGTGGATCCAATTGAACAATTCTCAGCATTTGTACTTGTAACTG
+
A?AA>AFAFFFFGBBG4FFGGGHHHGHHHHGHGHFGCHHGHGHBGGEFEGFGHGEH3A2FGHHHHHHABF3BGHHEF5BGHHGGHFFHFGEHHHHEHHHHHGGGHHH33BF3BBFHFGGFGGFFHHHBBF?GFFFGHHHGBFBBBGHGDHGGFHF2>?2@<GHE2@FFHHHGHFGBG/<?FG>F>FGHHG<G1>><..<00==D<CGGF=CDH:CGFFGHHFHGHHCGFHFFBFGGGGG0;FBF0;;BFFF
@M05620:37:000000000-D9766:1:1101:18135:10231 1:N:0:63
GAGGCTGCTTTGGACGAACCTGACAAACAAGTGACACAAGATCGGACCATCACGCATAGCCACTCCAGTCACCGCAGACCATCTCGTATACCTTCTACTTTTTTAAAGAACAAAATTACATAGTAAATTAACCGAAACATTCATACATTTCCTAAGATACCTGCGTCCTATCGAACGGTTTCTCTCTTCTGCCGTTTTCTGTACCACTCTCTCCGCTAACTTGAGTCTCCTTTCCATTTCTGATGTTTATC
+
>1>>>>B1B1B1B1AA1E0AB0B0BA0000B1D2111BFE0G1A///A/1AB1/0/A/1111AB001BDB111B//>/0BBB1B1B??>12BFFG12B212B1/?B111<0<0<01111B2212222221111////>011111111@111<11101??11<10<.--.000..<.-....;00000000000;../.0000;00;:CB0000/...-9/0;00009/;/9///////9/:///;////9/
@M05620:37:000000000-D9766:1:1101:25359:10264 1:N:0:63
GAGGCTGCTTTGGAAGAAACTCATAGATTACTGCAACAGTTCCCCCTGGACCTGGAAAAGTTTCTTGCCTGGCTTACAGAAGCTGAAACAACTGCCAAGGTCCTACAGGATACTAAAGGTCCGGACAAGATCCTAACCGAGTACAAGAGCGTACCAAAGAAGATGAACCAATGGCGAGACAGTCAGGCCATTACGCTTTCGCACCCTAGTGAATAACCTTGACCACTTCTACGCATTTGTCATTGTCCATG
+
AB3AAAFAFFFFGGGGAGGFGFGGFGGHHCHHHHHFHHHEGHGHHGGGHFHHHHHFHHEHGHHHHHHHHHHHHFHHHHHHHHHFHHHFH3GGFHHHHB?1B3FHHH3BG133@4B4B3F333//?/>0BB3BBB?400>B/?B1BDG0F0//?>/F1?0?001??GHBA<G1<10----./<<<0<//<.:;<G.EGGCFG.C--..//;F0;0;C0/9=0;9;C.C9CBFBE-.;.//;/;BBB:9FF/B
@M05620:37:000000000-D9766:1:1101:25338:10271 1:N:0:63
GAGGCTGCTTTGGAAGAAACTCATAGATTACTGCAACAGTTCCCCCTGGACCTGGAAAAGTTTCTTGCCTGGCTTACAGAAGCTGAAACAACTGCCCCTGTCCTACAGGATGCTACCCGTAAGGACCGGCTCCTCGAAGACTCACAGGGAGTCAAAGCGCTGCTGAAACAATGGCAAGTAAGACAGGCCTTTCCGCTTTAGCACTCTTGTGGATCCAATTGACCAATTCTCAGCATTTGTACTTGTAACTG
+
BBBBBBFAFFFFGGGGGGFGGGHFHHGHHHHHHHHHHHHGHHHHHGGGHFHHHHHHHHFHEGHHFGFGHHHGHFGHHHGHHHHHHHGHHGHHHHHHA1BFGFGH4BB@?1FGHHHHGGGEEFGF30/>/EEFGF2C/2?CGFH2@2@</?C/0?1<10?>/-.1>FFGHHHHHFHFHE<00=0<<CEG.:GHG0CC::ECCGGHGGGGFCFGGEFFG0;FFGBFFECFFGFFFGGGGGGBFFGFFB/;FB9
@M05620:37:000000000-D9766:1:1101:22539:10279 1:N:0:63
AGTGCCAGCTCTCAATCGCACAGGGGACCCAGGGCCTGGCCCCTCCATCCAGAAAACCTATGACCTCACCCGCTACCTGGAGCACCAACTCCGCAGCTTGGCTGGGACCTATGTGAGTATCCAGCGTAGGAATCTGGGAGTTGGGGAGGAGTGAGGAGTTGGGGAAAGACAGTCCTAACCGTGGAGGGTTCTGGTAAATGATGGGGTGAGGAGGGGCTCTTTGGCTCCCACCAGTCCCCCTGTCTGGTCTA
+
BABBBFFFBFFFGGGGGGGGGGHHGGGGGGFEGGGGGGHHGHGHGGHGHHGHHHHHHGHGHHGHHHHFHHGFGGEGHHHHGHHHHHHHGHHHGGGGGHHHGGHGGGHGGGHFGGHHH3FGHHHGHG?AFGHHHFHHGHHGGGHEGFGCGGGHHHHHFGGCGBGGFGHHGHHHHHCFFFGHGDEDDGGG;CFGGGGGGGFGGGBFG.;9.AFBFB;DFFEFFFFFFFFFFFFFFFFFFF?ADFBBFFEFFFB
@M05620:37:000000000-D9766:1:1101:22483:10282 1:N:0:63
AGTGCCAGCTCTCAATCGCACAGGGGACCCAGGGCCTGGCCCCTCCATCCAGAAAACCTATGACCTCACCCGCTACCTGGAGCACCAACTCCGCAGCTTGGCTGGGACCTATGTGAGTATCCAGCGTAGGAATCTGGGAGTTGGGGAGGAGTGAGGAGTTGGGGAAAGACAGTCCTAACCGTGGAGGGTTCTGGTAAATGATGGGGTGAGGAGGGGCTCTTTGGCTCCCACCAGTCCCCCTGTCTGGTCTA
+
ABACBFFFCFFFGGGGGGGGGGHGGGGGGGHHGGGGGGHHHHGHGGHHHHHHHHHHHGHHHHHHHHHHHHHGGEFGHHHHHGHHHHHHGHHHGGGGGHHHGGHGGGHHGHHDGFHHHFHHHHHHHGGGGGHHFHHHHHGFGHHHGGGGGGDGHHHHHGHHHHGGGGHHGHHHHHGHHGHHGDEGGGGG;CGGGGGGGGFFGGGGGGFFFFFFFFFFFFFFFFFFFFFFFFFFFFFFFFFFFFFFFFFFFFF
@M05620:37:000000000-D9766:1:1101:18790:10282 1:N:0:63
AGTGCCAGCTCTCAATCGCACAGGGGACCCAGGGCCTGGCCCCTCCATCCAGAAAACCTATGACCTCACCCGCTACCTGGAGCACCAACTCCGCAGCTTGGCTGGGACCTATGTGAGTATCCAGCGTAGGAATCTGGGAGTTGGGGAGGAGTGAGGAGTTGGGGAAAGACAGTCCTAACCGTGGAGGGTTCTGGTAAATGATGGGGTGAGGAGGGGCTCTTTGGCTCCCACCAGTCCCCCTGTCTGGTCTA
+
11AAAFF1AFCFGGGGGFGGGGFH0EAEGGHHE0EEFBFGGGGCFGGFHGFGFHFFHGFHHGDGHHFGHHEEGGGGHEGFGHH>GGGHGHHHGF@@EFHHGHGCEEHHGHHHHFFHHHHHHHHHGG?EGGGHHHHHHHHGGHHHGGGGGGGHHHGHHCCHHCCCEGHHHHGHHHHHGHHHGGEGGGGGGGGGGG9FGGGGGFFGGBA=EFFFFF<>@@FFFFF/BFFFFFFFEAFFFFFF@FFFFBFBFF/
@M05620:37:000000000-D9766:1:1101:14399:10287 1:N:0:63
AGTGCCAGCTCTCAATCGCACAGGGGACCCAGGGCCTGGCCCCTCCATCCAGAAAACCTATGACCTCACCCGCTACCTGGAGCACCAACTCCGCAGCTTGGCTGGGACCTATGTGAGTATCCAGCGTAGGAATCTGGGAGTTGGGGAGGAGTGAGGAGTTGGGGAAAGACAGTCCTAACCGTGGAGGGTTCTGGTAAATGATGGGGTGAGGAGGGGCTCTTTGGCTCCCACCAGTCCCCCTGTCTGGTCTA
+
AAABBFFFBFFFGGGGGGGGGGHHGGGGGGDHCGGGFFHAEGGHGGGFHHGGGFHHHGHHGHGHHHGFHHHGGCEGHEGFBHHGGHHHGHFHGG@ECHHHGHHGGGHHAGFGFFGGGHFHHHHHHCGCGFG2GHFHHH0/EFDCDGACCFEHHGHHHGHGDGGGGGHHHFHHBGFHFFHFGDED?EFG:9CFGG;BFGGGFGGGGGFFFFFFFFFFFFFFFFFEFFFFFFFFFFFFFFFFFEFFFFFFFFF
@M05620:37:000000000-D9766:1:1101:8087:10291 1:N:0:63
AGTGCCAGCTCTCAATCGCACAGGGGACCCAGGGCCTGGCCCCTCCATCCAGAAAACCTGTGACCTCACCCGCTACCTGGAGCACCAACTCCGCAGCTTGGCTGGGACCTATGTGAGTATCCAGCGTAGGAATCTGGGAGTTGGGGAGGAGTGAGGAGTTGGGGAAAGACAGTCCTAACCGTGGAGGGCTCTGGTAAATGATGGGGTGAGGAGGGGCTCTTTGGCTCCCACCAGTCCCCCTGTCTGGTCTA
+
>1>>AB1@1CFFGGGFGGA1ECHCGGCEEE0AF0EEAFHFFHGFGGH1BBBFFGGG0BE0DF2GHHHCHCCE@/EEHFHHFGHHHHHEGF1FEE/EEGFFE0BFEGHFFCGFGGHHH1DGGHFHHC/?CCHHHFDDH0FCEBFFG-FCGCAGGGFFBECGBFG?:AGFBBGHHH00::CGA9C9A.AA.;.:BGFFFGBFFGFGG?B?EAABB->-99-9BFF/:BF-EF9AEFFBFFEB@FFBBF/:BFB
@M05620:37:000000000-D9766:1:1101:3950:10295 1:N:0:63
GAGGCTGCTTTGGAAGAAACTCATAGATTACTGCAACAGTTCCCCCTGGACCTGGAAAAGTTTCTTGCCTGGCTTACAGAAGCTGAAACAACTGCCAATGTCCTACAGTATGATACCCGAAAGGAAACGCTCCTAGAAGACTAGAGGAGAATAAAAGCTCTGATAAAACAATGGCAGTACAGACAGGCAGTTCCGCTATAGCACTCTTGTGGATCCAATTGAACAATTCTCAGCATTTGTACTTTTAACTG
+
AAAA>AFBFFFFFG5FAGFGGFFFHHHHHHHGHHFBGHHFGFDGGGEGHHHGHHHGFDFGFHHHHHHHGH3ABFGFGGFGHHFGHFEHGCEGFHHHHGHGG4B@B@334B444B4BFFE///?0BCF3/>?//BF4BF31CB1111B0//01@111@01@1@@22@?11//<?1??/0?11>1<<<.><.0>1<.<.-.<0=0<<;00000::0;/;:;000;G0900;0;90;CFGGG9BF;C009;C0;
@M05620:37:000000000-D9766:1:1101:19792:10300 1:N:0:63
AGTGCCAGCTCTCAATCGCACAGGGGACCCAGGGCCTGGCCCCTCCATCCAGAAAACCTATGACCTCACCCGCTACCTGGAGCACCAACTCCGCAGCTTGGCTGGGACCTATGTGAGTATCCAGCGTAGGAATCTGGGAGTTGGGGAGGAGTGAGGAGTTGGGGAAAGACAGTCCTAACCGTGGAGGGTTCTGGTAAATGATGGGGTGAGGAGGGGCTCTTTGGCTCCCACCAGTCCCCCTGTCTGGTCTA
+
ABBBBFBFBFFFGFGGGGGGGGHGGGGGGGHHGGGGGGHHHHGHGGGHHHHHHGHHHGHGHHHHHHHHHHHGGGGGHHHHHHHHHHHHGGHHGGGGGHGHGHHGGGHHGHHHHHHGGHBGHHHHHGGGGGGHHHHHGHHGGHHHGGFGGGGHGFHHHGHHHHGGGGHHHHHHHHHHHHHHGGGGGGGGCFGGGGGGGGGGGGGGGGFCEFFFFFFFFFFFFFFFFFFFFFFFEFFFFFFFFFFFFFFFFFB
@M05620:37:000000000-D9766:1:1101:19808:10313 1:N:0:63
AGTGCCAGCTCTCAATCGCACAGGGGACCCAGGGCCTGGCCCCTCCATCCAGAAAACCTATGACCTCACCCGCTACCTGGAGCACCAACTCCGCAGCTTGGCTGGGACCTATGTGAGTATCCAGCGTAGGAATCTGGGAGTTGGGGAGGAGTGAGGAGTTGGGGAAAGACAGTCCTAACCGTGGAGGGTTCTGGTAAATGATGGGGTGAGGAGGGGCTCTTTGGCTCCCACCAGTCCCCCTGTCTGGTCTA
+
BBBBBFFFBFFFGGGGGFGGGGHFGFGGGGHHGGGGGGHHHHGHGGHHHHHHHHHHHGHHHHHHHHHHHHHGGGGGHFHHHHHHGHHHGHHHGGCFGHHHGHHGGGGHGHHHHHHGHHHHHHHHGGEGGGHHHHHHHHHGGHHHGGGGGGGHHHHHHGHHHHGGGGHHHHHHHHHHHHHHGGFGGGGGAAFGGGGGGGGGGGGGGGFFFFFFFFFFFFFFFFFFFFFFFFFFFFFFFFFFAEFFFFFFFFF
@M05620:37:000000000-D9766:1:1101:23277:10316 1:N:0:63
AGTGCCAGCTCTCCATCGCACAGGGGACCCAGGGCCTGGCCCCTCCATCCAGAAAACCTATGACCTCACCCGCTACCTGGAGCACCAACTCCGCAGCTTGGCTGGGACCTATGTGAGTATCCAGCGTAGGAATCTGGGAGTTGGGGAGGAGTGAGGAGTTGGGGAAAGACAGTCCTAACCGTGGAGGGTTCTGGTAAATGATGGGGTGAGGAGGGGCTCTTTGGCTCCCACCAGTCCCCCTGTCTGGTCTA
+
>A>>ADFFBFFFG4FAAAECEEHGF2AEEEHH2AE2F2FCFHGFGGHHGHGGHGH2FFFFGGFHHGFGHHHEF>/EHHHG2BGEFH11?3FFEGGGGHFGGHHGCEGHGHHHHHHHHHHHHHHHHGGGGGFHBGHFHH0?EHHG?CCCG.C<C0DG0CGHHHG@.CAFGHHHHHHGHHHAGDAGBFGG9FFGFFFGGGGGGGGGGGFBFFFBAD?BBBFFFFFFFFFFFFFFFFFFFFFFBFFFFFFFFFF
@M05620:37:000000000-D9766:1:1101:16040:10319 1:N:0:63
AGTGCCAGCTCTCAATCGCACAGGGGACCCAGGGCCTGGCCCCTCCATCCAGAAAACCTATGACCTCACCCGCTACCTGGAGCACCAACTCCGCAGCTTGGCTGGGACCTATGTGAGTATCCAGCGTAGGAATCTGGGAGTTGGGGAGGAGTGAGGAGTTGGGGAAAGACAGTCCTAACCGTGGAGGGTTCTGGTAAATGATGGGGTGAGGAGGGGCTCTTTGGCTCCCACCAGTCCCCCTGTCTGGTCTA
+
AAAABFBFBFFFGGGGGGFFGCHHGGGGGGHHGGGGGFHHGHGHGGHHHHHHHHHGHGHHHHHHHHHHHHHGGEGGHBGGGGGHHHHHGHHHGGGGGHGGGHHGGGHHGHHHGFHHGGGFHHGHHGDFGGHHHHHHHHHGGHHHGGFGGGEFFHHHHGHGFHGGGGHHHHHHHHHHHHHGGEEGGGGGEFGGGGCFFGGGFFGGGGDBFFFFFFBBBBFFFFFFFFFFFFFBFFFFFFFFBFFFFFFFFFF
@M05620:37:000000000-D9766:1:1101:23298:10321 1:N:0:63
AGTGCCAGCTCTCAATCGCACAGGGGACCCAGGGCCTGGCCCCTCCATCCAGAAAACCTATGACCTCACCCGCTACCTGGAGCACCAACTCCGCAGCTTGGCTGGGACCTATGTGAGTATCCAGCGTAGGAATCTGGGAGTTGGGGAGGAGTGAGGAGTTGGGGAAAGACAGTCCTAACCGTGGAGGGTTCTGGTAAATGATGGGGTGAGGAGGGGCTCTTTGGCTCCCACCAGTCCCCCTGTCTGGTCTA
+
ABAAAFFFCFFFGGGGGGGGGGHHGGGGGGHHGGGGGGHHHHGHGGHHHHHHHHHHHGHHHHHHHHHHHHHGGEGGHHHHGHHHHHHHGGHHGGGGGHHHGHHGGGHHGHHHHHGHHHHHHHHHHGGGGGHHHGHHHHHGGHHHGGGGGGGHHHHHHGHHHHGGGGGHHHHHHHHHHHHHGGGGGGGGEFGGGGGGGGGGGGGGGGFFFFFFFFFFFFFFFFFFFFFFFFFFFFFFFFFFFFFFFFFFFFF
@M05620:37:000000000-D9766:1:1101:26291:10327 1:N:0:63
GAGGCTGCTTTGGAAGAAACTGACAAGCCAGGGACAAAAGATCGGACGAGCACACGTCTGAACTCCAGTCACTATAGCGCATCTCGTATGCCGTCTTCTGCTTGAAAAAACAAAAAACCAGACAAAATAAAGAAGAGAACAAAGTCACAAAAATCATAAAAAACTTGAGAGTAGGTAAGTAATAACAACTGAAGCAGGGATCACCAACGACAAGTCAAAAAAGCAAGGAGGAGAATATGAGCAAAAAAACA
+
AAABAAFAFFFFGF5BFGBFGDFGFHHABBBBB2BABFGHCGBAE2AA0AAEB2BAABFFF@BGFGCGGG3FD5B5BBE/EE>BGB?ECF@B/>>?FFFFFF?BFFBB0</??BC//////0/22@0211<1?001001100001111=100<011>=000<<D00000.//0000000000000000./99900//.-./..//0....--;./////9.-..//.........///////://9.--99
@M05620:37:000000000-D9766:1:1101:23732:10341 1:N:0:63
GAGGCTGCTTTGGAAGAAACTCATAGATTACTGCAACAGTTCCCCCTGGACCTGGAAAAGTTTCTTGCCTGGCTTACAGAAGCTGAAACAACTGCCAATGTCCTACAGGATGCTACCCGTAAGGAAAGGCTCCTAGAAGACTCCAAGGGAGTAAAAGAGCTGATGAAACAATGGCAAGTAAGTCAGGCATTTCCGCTTTAGCACTCTTGTGGATCCAATTGAACAATTCTCAGCATTTGTACTTGTAACTG
+
CABCCCFCFFFFGGGGGGGGGGHHHHHHHHHHHHHHHHHHHHHHHGGGHHHHHHHHHHHHGHHHHHHHHHHHHHHHHHHHHHHHHHHHHHGHHHHHHHHHHGHHHHHHFHHHHGHHHHG>EEFGHHHGGGHHGHHHGHHHHHHHHHHGFHFGHHHHGGFHHHGHFHHHHHGFFFFGHGHGGFFHHGGHHFHHHHFEEGGHHHHHFHHHHDGEHGGHHHHHHHHHHHHHHGFBFGGGGGGEFGGGGF9FFGG
@M05620:37:000000000-D9766:1:1101:6751:10348 1:N:0:63
AGTGCCAGCTCTCAATCGCACAGGGGACCCAGGGCCTGGCCCCTCCATCCAGAAAACCTATGACCTCACCCGCTACCTGGAGCACCAACTCCGCAGCTTGGCTGGGACCTATGTGAGTATCCAGCGTAGGAATCTGGGAGTTGGGGAGGAGTGAGGAGTTGGGGAAAGACAGTCCTAACCGTGGAGGGTTCTGGTAAATGATGGGGTGAGGAGGGGCTCTTTGGCTCCCACCAGTCCCCCTGTCTGGTCTA
+
ABCBBFFFCFFFGDFGGGGGGGHAFEFGGGHGGGGEEFHHHHGHGGHEHHHHGHHGHGHGHHHHHHHHHHHGFGGGHHHHHHFGHHCFFHHHGE?EEHHHGHGGGGGHGHHHHHHGHHHHHGHHGGGGGDFHHHHHHHGGEHHHGGGGGFGHHEHHHGFHHHGGGGHHFHFHGHHHHFCHDEEGGGGGEFGGGGBFGGGGGFGGGGFFEFFFFFFFFFFFFFFFFFFFFFFFFFFFFFFFFFFFFFFFFFB
@M05620:37:000000000-D9766:1:1101:6735:10363 1:N:0:63
AGTGCCAGCTCTCAATCGCACAGGGGACCCAGGGCCTGGCCCCTCCATCCAGAAAACCTATGACCTCACCCGCTACCTGGAGCACCAACTCCGCAGCTTGGCTGGGACCTATGTGAGTATCCAGCGTAGGAATCTGGGAGTTGGGGAGGAGTGAGGAGTTGGGGAAAGACAGTCCTAACCGTGGAGGGTTCTGGTAAATGATGGGGTGAGGAGGGGCTCTTTGGCTCCCACCAGTCCCCCTGTCTGGTCTA
+
AAAAAFFBAFFFG4FGGGGCGGHDGEEEEEHHAAEF2FHHFHGHGGHHHHHHHHHGGGHFHHHHHFHHHHHGE>FEHGFGBGHHHH11?FHFFGGCEHFHGHHEA<GHGGGHHHHHHHFGHFFHHG<?B/@FHHHHHHAFGHHHGGCDG.>FG0GHG<<CGHGGEDGHBGFHHHHHHHHH@GGGDGGGEGGGGGBFFGGGGGGGGGFBFFFEFFB;BBFFFFFFFFFFFFFFFFFFFFFFBFFFFFFFFFF
@M05620:37:000000000-D9766:1:1101:11088:10369 1:N:0:63
AGTGCCAGCTCTCCATCGCACAGGGGACCCAGGGCCTGGCCCCTCCATCCAGAAAACCTATGACCTCACCCGCTACCTGGCGCACCCCCTCCGCAGCTTGGCTGGGACCTATGTGAGTATCCAGCGTAGGAATCTGGGAGTTGGGGAGGAGTGAGGAGTTGGGGAAAGACAGTCCTAACCGTGGAGGGTTCTGGTAAATGATGGGGTGAGGAGGGGCTCTTTGGCTCCCACCAGTCCCCCTGTCTGGTCTA
+
>A>>>DFFBFFFG4FFGFEAECHDG2AAEEGH2BEEFFHHHHGHGGHHHGHHHHHGGFHHGFGHHDFGHHHEE>>EHHBG1>EGGG//>EGEEFEEEH3FFHHGGGHHGHHHHHHFHHHHHHHHHGGDGGHHHHHHGH0FGHHHGGADG<CGH0CHGGFHHHGGC.:F/F/CGGGGFGGGGGFGAEGGDFGGFFFFFFFFFFFFFFFBFFFFFFBBBBFFFFFFFFFFFFFFFFFFFFFFBFFFFFFFFFF
@M05620:37:000000000-D9766:1:1101:18346:10373 1:N:0:63
GCGGCTGCTTTGGAAGAAACTCATAGATTACTGCAACAGTTCCCCCTGGACCTGGAAACGTTTCTTGCCTGGCTTACAGAAGCTGAAACAACTGCCATTCTCGTACAGCATGCTACCCGCAAGGAAATGCTCCTAGAAGACTCCGAGGGAGTAAAAGAGCTCATGAAACAATGCCAAGTAAGCCAGGCACTTCCGCTCTATTACGCTTGCGGATGCCATTGAATAATCCTCAGCATTTGTACTTGTAACTG
+
>1>AADDACFD@BBFFA1FGGG1FDGHHH1BGHG11BAFDFGHHHGEG/BFFFHFHH10BFGHHGHHHHHHHHHH1FGHBFHHHH11FG>GHGG1B11122@/?///210@11B2B00//><E/00<111>B11111111BB1B/////??/?1111/?<111111<=GFCFD1<11.0=<00//..<..<G0C?F.-;00000...=..---;-C0909000000090C0/;/;9FFFF/B9FF9//99/
@M05620:37:000000000-D9766:1:1101:10067:10454 1:N:0:63
GAGGCTGCTTTGGAAGAAACTCATAGATTACTGCAACAGTTCCCCCTGGACCTGGAAAAGTTTCTTGCCTGGCTTACAGAAGCTGAAACAACTGCCAATGTCCTACAGGATGCTACCCGTAAGGAAAGGCTCCTAGAAGACTCCAAGGGAGTAAAAGAGCTGATGAAACAATGGCAAGTAAGTCAGGCATTTCCGCTTTAGCACTCTTGTGGATCCAATTGAACAATTCTCAGCATTTGTACTTGTAACTG
+
BBBCCCFCFFFF4FGGGGGGGGGHHHHHHHHHHHHHFHHGHHHHHGGGHGHHHHHHHHHHGHHHHHHHHHHHHHHHHHHHHHHHHHHHHHHHHHHHHHHHGEGGFHFGHHHHHHFBGHGEEEGHFGG?FGEGFHGGFD3BGFBGHF2FGGCCFHHHFGGHHFDFGFHG1GHFHHHHHEFGFFFGFFHECGHHHH?EAEGHFHFH0CGHF0:C0CHHHFHHFHFHHBGHGF0:BFFGGGGFFGGGFCBBFFB
@M05620:37:000000000-D9766:1:1101:2924:10469 1:N:0:63
GCGGCTGCTTTGGAAGAAACTCATAGATTACTGCAACAGTTCCCCCTGGACCTGGAACCGTTTCTTGCCTGGCTTACAGAAGCTGCAACAACTGCCAATGTCCTACAGGATGCTACCCGTAAGGAAAGGCTCCTAGAAGACTCCACGGGAGTAAACGAGCTGATGAACCCATGGCAAGTAAGTCAGGCATTTCCGCTTTAGCACTCTTGTGGATCCAATTGCACACTTCTCAGCATTTGTACTTGTAACTG
+
>>AAAA3AFFDFFFG4BFFF5AFGHGHHGHFGGG3GFHFDDFGHHGEFF2F22BEHH31AEEFFBGHGHHHHHBBBFGHHGGHGH3BGFEFHHHHHFGHHHD4FFFGHGGHHHHHGHCEE//BG?F30FG3FFHBF111?FGHE10?/@BBF0F1<C/ACCH1GHHH1C.FHHHGHHFH0=D<GHHH/<CDGHHDFDDEFHHHBG/<GGFFGBFFB0;9CF00909CCF0BFFFB0;FCG00;CBFFB;BF
@M05620:37:000000000-D9766:1:1101:17685:10472 1:N:0:63
AGTGCCAGCTCTCAATCGCACAGGGGACCCAGGGCCTGGCCCCTCCATCCAGAAAACCTATGACCTCACCCGCTACCTGGAGCACCAACTCCGCAGCTTGGCTGGGACCTATGTGAGTATCCAGCGTAGGAATCTGGGAGTTGGGGAGGAGTGAGGAGTTGGGGAAAGACAGTCCTAACCGTGGAGGGTTCTGGTAAATGATGGGGTGAGGAGGGGCTCTTTGGCTCCCACCAGTCCCCCTGTCTGGTCTA
+
AB>ABFFFBFFFGGGGGGGGFGHHGGGGGGHHGGGGGGHHHHGHGGHHHHHHHHHHHGHHHHHHHHGHHHHGGGGGHHHHHHHHHHHHGHFHGGGGGHHHGHHGAFHHGHHHHHHHGHHGHHHHHGDBGGGHHHHHHHHGGHHHGGFDGGGHHHHHHGHHHHGGGGHHHHHHHHHHHHHHGEAFGGGGDFGGGGGGGGGGGGGGGGFFFFFFFFFFFFFFFFFFFFFFFFFFFFFFFFFFFFFFFFFFFFF
@M05620:37:000000000-D9766:1:1101:25829:10476 1:N:0:63
GCGGCTGCTTTGGAAGCAACTCATAGATTCCTGCCCCAGTTCCCCCTGGCCCTGGAAACGTTTCTTGCCTGGCTTACAGAAGCGTAAACCACTGCCCATGTCCTCCAGGCTGCTCCCCGTAAGGACCGGCTCCTCGCAGCCTCCCCGGGAGTCACCGCGCTGCTGAACCAATGGCAAGTCCGTCAGGCCTTTCCGCTTTAGCACTCTTGTGGATCCACTTGACCACTTCTCAGCATTTGTACTTGTACCTG
+
1>1>A>A>BBBD1BE1110BBB1DDFGHH3GHHH0AF0BBDFHHHGEA/0BBGH/GG10BBFEGBFFFHHFHHHF1GHH1BFG>B/BFGF/BBBFG/1BFGFBF1BBGF/>GFH1GFEEE//B1B<//<@<CFFGG////<?GHFA@@CGC<C<<0.<ACGGGHHHH/:CGGFFFGGGB0;CGGECGGEBFGFEBCGEFFFFFFBFFFFBFB/FFF///BFBBF/-9BBFBFBFFFBFFF/;BFFF//9BB
@M05620:37:000000000-D9766:1:1101:25847:10484 1:N:0:63
GAGGCTGCTTTGGAAGAACCTCATAGATTACTGCAACAGTTCCCCCTGGACCTGGAAAAGTTTCTTGCCTGGCTTACAGAAGCTGAAACACCTGCCAATGTCCTACAGGATGCTACCCGTAAGGAAAGGCTCCTAGAAGACTCCAAGGGAGTAAAAGAGCTGATGAAACAATGGCAAGTAAGTCAGGCATTTCCGCTTTAGCACTCTTGTGGATCCAATTGAACAATTCTCAGCATTTGTACTTGTAACTG
+
A1AAAAFAFFFFGGGGGGCGGGHHHHHHHHHGHFGHGHGBGHHHHGGCGGHHHGHFHHBGFGHHHHHHHHGHHHHGHGHHFHHHHHHHHH0EHHHHHHHHHHBGHHHHHHHHHHGHHBEEEEHHGHHHHHHHGH1GFBFHHHHHH1GGGHEGFFDGHGHGGHHHHHHFHHEHHHHHHGHFHHGHHHHHHHHHHGFGGGGFHHHDG/=GHFHGFHGGCGHHHHHHGBG0;CFGGGGFGGGGBFFGGGGGFGG
@M05620:37:000000000-D9766:1:1101:19429:10512 1:N:0:63
AGTGCCAGCTCTCAATCGCACAGGGGACCCAGGGCCTGGCCCCTCCATCCAGAAAACCTATGACCTCACCCGCTACCTGGAGCACCAACTCCGCAGCTTGGCTGGGACCTATGTGAGTATCCAGCGTAGGAATCTGGGAGTTGGGGAGGAGTGAGGAGTTGGGGAAAGACAGTCCTAACCGTGGAGGGTTCTGGTAAATGATGGGGTGAGGAGGGGCTCTTTGGCTCCCACCAGTCCCCCTGTCTGGTCTA
+
BBCCCFFFCFFFGGGGGGGGGGFHGFGGGGHHGGGGGGHFHHGGGGHGHHHHHHHGHGHFHHHHHHHHHHHGGGGGHHHHHHGGHGHHGHHHGGGGGGHHGHHGGGHHGHHHHHHHHHHHHHHHHGEGGGHHHHHHHHHGEHHHGGGGGGGGHHHHHGHHHHGGGGHGHHHHHHHHHHHHGEEGGGGG;CGGGGFGGGGFGGGGGGFFFFFFFFFFFFFFFFFFFFFFFFFFFFFFFFFFFFFFFFFFFFF
@M05620:37:000000000-D9766:1:1101:13208:10537 1:N:0:63
AGTGCCAGCTCTCAATCGCACAGGGGACCCAGGGCCTGGCCCCTCCATCCAGAAAACCTATGACCTCACCCGCTACCTGGAGCACCAACTCCGCAGCTTGGCTGGGACCTATGTGAGTATCCAGCGTAGGAATCTGGGAGTTGGGGAGGAGTGAGGAGTTGGGGAAAGACAGTCCTAACCGTGGAGGGTTCTGGTAAATGATGGGGTGAGGAGGGGCTCTTTGGCTCCCACCAGTCCCCCTGTCTGGTCTA
+
CCBCCFFFCFFFGGGGGGGGGGHHGGGGGGHHGGGGGGHHHHGHGGHHHHHHHHGHHGGHHHHHHHHHHHHGGGGGHHHHHHHHHHHHGHHHGGGGGHHHGHHGGGHHGHHHHHHHHHHHHHHHHGGGGGHHHHHHHHHGGHHHGGGGGGGHHHHHHGHHHHGGGGHHHHHHHHHHHHHHGGGGGGGG.FGGGGFFGGGGGGGGGGFFFFFFFFFFFFFFFHFFFFFFFFFFFFFFFFFFFFFFFFFFFFF
@M05620:37:000000000-D9766:1:1101:13475:10641 1:N:0:63
GAGGCTGCTTTGGAAGAAACTCATAGATTACTGCAACAGTTCCCCCTGGACCTGGAAAAGTTTCTTGCCTGGCTTACAGAAGCTGAAACAACTGCCAATGTCCTACAGGATGCTACCCGTAAGGAAAGGCTCCTAGAAGACTCCAAGGGAGTAAAAGAGCTGATGAAACAATGGCAAGTAAGTCAGGCATTTCCGCTTTAGCACTCTTGTGGATCCAATTGAACAATTCTCAGCATTTGTACTTGTAACTG
+
AAAABBFBFFFFGGGGGGGGGGGHHHHHHHHHHHHFHHHHHHHHHGGGHHHHHHHHHHHHHHHHHHHHHHHHHHHGHHHHHHHHHHHHHHHHHHHHGHHHHHHHHHHHGHHHHHHHHHGEEEHHHFHHHHHHGHHHHFHHHGHHHHHGGHGGHHHHHGHHHHHHHHHHHHHHHHHHHGHHGHHHHHHHGGHHHHGGGGGHHHHHHHHHHHGGHGHHHHHHHHEHHHHHHHGGGGGGGGGGGGGGGFGGFGF
@M05620:37:000000000-D9766:1:1101:12675:10661 1:N:0:63
AGTGCCAGCTCTCAATCGCACAGGGGACCCAGGGCCTGGCCCCTCCATCCAGAAAACCTATGACCTCACCCGCTACCTGGAGCACCAACTCCGCAGCTTGGCTGGGACCTATGTGAGTATCCAGCGTAGGAATCTGGGAGTTGGGGAGGAGTGAGGAGTTGGGGAAAGACAGTCCTAACCGTGGAGGGTTCTGGTAAATGATGGGGTGAGGAGGGGCTCTTTGGCTCCCACCAGTCCCCCTGTCTGGTCTA
+
A1>AAFFFAFFFGFGGGGGGGGHHGGGGGGEHBEEEFGHHHHGEFGGHHHCHHHFHHFFGHHHHHHHFHHHGG>EEHHHHFGHHHH0?EGHHGGGGGHHHGHHGGGHHGHFHHFGDHHHHHHHHHGFBCGBGFHFGHH0FCFGHGGFCGCC<GBGGFGHGGHGGGGFFHHHHHHHHHHHHGE.A?ECGGGGGGEGFGGGFFFFFGBB@FFFFBF?@@@FFFFFFFFFFFFFFFFFFFFFB@EFFFFFFFFB
@M05620:37:000000000-D9766:1:1101:5360:10705 1:N:0:63
GAGGCTGCTTTGGAAGAAACTCATAGATTACTGCAACAGTTCCCCCTGGACCTGGAAAAGTTTCTTGCCTGGCTTACAGAAGCTGAAACAACTGCCAATGTCCTACAGGATGCTACCCGTAAGGAAAGGCTCCTAGAAGACTCCAAGGGAGTAAAAGAGCTGATGAAACAATGGCAAGTAAGTCAGGCATTTCCGCTTTAGCACTCTTGTGGATCCAATTGAACAATTCTCAGCATTTGTACTTGTAACTG
+
11>>A11>FFFFFGGGFEEEBFB3EGHHHHHCGHHBF0GGHHHHHG0FGFFHHFGGBFHGAGHHHHFHHHFGHHFFHHGHHHHHHGGHHHGHGHHHGHHHHHGGHHH1FHHHFGGHGGGEEGGFHGH0FGFHEHGHHHHHFHCFHFHGGHGGHHHHFCGFHHHHHHGHHFHHHHGFFF?DDGGHHHHHEFGHFGEE<.EGBGFH<CHHHDGGHGGHFCFHHHHHFHCG0G;FFGGGGGGGGGFGB;FFGFG
@M05620:37:000000000-D9766:1:1101:7781:10710 1:N:0:63
GAGGCTGCTTTGGAAGAAACTCATAGATTACTGCAACAGTTCCCCCTGGACCTGGAAAAGTTTCTTGCCTGGCTTACAGAAGCTGAAACAACTGCCAATGGGCTGCTACCCGTAAGGAAAGGCTCCTAGAAGACTCCAAGGGAGTAAAAGAGCTGATGAAACAATGGCAAGTAAGTCAGGCATTTCCGCTTTAGCACTCTTGTGGATCCAATTGAACAATTCTCAGCATTTGTACTTGTAACTGACAAGCC
+
AA1>A1>AFFDFBGGG1FGCA1BA3GDGAAGG3FH1FGH1FG2FHGCFFFHF0BG0GHHHDHEHHGFHHHHAA0BGHHGHFEGG1BG1F0F?B0@011BFGF0BEFHFHHHGGGGHHFFHHGFF0FGEH1BFGHHGHHHFECHG?BDGF>FHFFGHHGBGGHHHHGHGGCFHGHHFGH1>FGFHHHFFCCGEHHEHHHFHHHGHGHGHHGHHGFBHGFHHHHBGFCGFGFCBBFGGGBBFFGGF9BF0FEG
@M05620:37:000000000-D9766:1:1101:21215:10711 1:N:0:63
AGTGCCAGCTCTCAATCGCACAGGGGACCCAGGGCCTGGCCCCTCCATCCAGAAAACCTATGACCTCACCCGCTACCTGGAGCACCAACTCCGCAGCTTGGCTGGGACCTATGTGAGTATCCAGCGTAGGAATCTGGGAGTTGGGGAGGAGTGAGGAGTTGGGGAAAGACAGTCCTAACCGTGGAGGGTTCTGGTAAATGATGGGGTGAGGAGGGGCTCTTTGGCTCCCACCAGTCCCCCTGTCTGGTCTA
+
AAAABFFFBFFFGGGGGGGGGGFHCFGGGGHHGGGGGEHHHHGHGGHHHHHHHHHHHGBGHHHHHHFHHHHGGGGGHGHFHHHHFHHHGHHHGEFGGHHHGHHGDFHHGHHHHHEHHHHHGHHHHCEGGGHHHHEHB0<CEHHHCCFGGGGHEGFACDHHHGCGGGHAHHHHHHHHHHHHAGGGGGGG.FFGGGGGGGGFFGGGGGFFFFFFFFFFFAFFFFFFFEFEFFFFFFFFFFFF;AFFFFFBFFF
@M05620:37:000000000-D9766:1:1101:21168:10713 1:N:0:63
AGTGCCAGCTCTCAATCGCACAGGGGACCCAGGGCCTGGCCCCTCCATCCAGAAAACCTATGACCTCACCCGCTACCTGGAGCACCAACTCCGCAGCTTGGCTGGGACCTATGTGAGTATCCAGCGTAGGAATCTGGGAGTTGGGGAGGAGTGAGGAGTTGGGGAAAGACAGTCCTAACCGTGGAGGGTTCTGGTAAATGATGGGGTGAGGAGGGGCTCTTTGGCTCCCACCAGTCCCCCTGTCTGGTCTA
+
AAAABFFFBFFFGGGGGGGGGGHGGGFEFGHHFEGGGGHHHHGHGGHHHGHHHHHHHGHHHHHHHHHHHHFGGEGGHHHHGHHHHHHEFHHHGGGGGHHHGHHGGGHHGHHHHHHHHHHHHHHHHGGGGFHHHHHHHHGGGHHHGGGGCDGHHHHHHGHHHHGGGGHHHHHHHHHHHHHHGGGGGGGGGGGGGGGGGGGGGGGGGGFFFFFFFFFFFFFFFFFFFEFFFFFFFFFFFFFFAFFFFFF/FFF
@M05620:37:000000000-D9766:1:1101:21371:10713 1:N:0:63
AGTGCCAGCTCTCCATCGCACAGGGGACCCAGGGCCTGGCCCCTCCATCCAGAAAACCTATGACCTCACCCGCTACCTGGAGCACCCACTCCGCAGCTTGGCTGGGACCTATGTGAGTATCCAGCGTAGGAATCTGGGAGTTGGGGAGGAGTGAGGAGTTGGGGAAAGACAGTCCTAACCGTGGAGGGTTCTGGTAAATGATGGGGTGAGGAGGGGCTCTTTGGCTCCCACCAGTCCCCCTGTCTGGTCTA
+
A?>>AFB1>CFFG1FBFFFCE?HAF0EAEEHHA0AB/FHHFHGCGGH1FCFHFFCBFEFCFGGHHGH1GFFEF>>EHHGH0BGHHH/??GCGEGGCGHHHGHFGGCHGGHHHFHDGGDHHHHEFHGG?GGGHFHHFGG0??GFFGG.CC.EGC0DCCEFFHFGGCCC:CFGGHHHHCGFGGGGG.AAGAFGGFFFGGGFFFGGGGAB?EFFFBB=;@@FFFBFFFFFEFFFFFFFFFFFF?FFFFFFFFFB
@M05620:37:000000000-D9766:1:1101:8583:10726 1:N:0:63
GAGGCTGCTTTGGAAGAAACTCATAAATTAGTGAAACAGGTCCGGCTGAACCTGGAAAAGTTTCTTGGCTGGCTTGCAGAAGCTGGAACAACTGCCAATGTCCTACAGGATGCTACCCGTAAGGAAAGGCTCCTAGAAGACTCCAAGGGAGTAAAAGAGCTGATGAAACAATGGCAAGTAAGTCAGGCATTTCCGCTTTAGCACTCTTGTGGATCCAATTGAACAATTCTCAGCATTTGTACTTGTAACTG
+
BABBBAFBFFFFGGGGGFGGG4ADA5DA6B4DF65DDF2233B222AA2BB22BA233ABB55A5DA33B111B101BFFH3FG321BFFGHHEHHF3FHHDGHF3F33BF32?FHFHGGG/FHFHHHHHHHGHHHHEBHHHGHFHEGGAEGFDGFHFHHHHHHHGHDG0>GHHHFFFGGHHHHHHHHHHHHHHGGDDFHHHFHGHHHHGHGFHHHHHHGGGGFFFFGGGGGGGGGGFEGGGGGGGGGGGG
@M05620:37:000000000-D9766:1:1101:11985:10732 1:N:0:63
AGTGCCAGCTCTCAATCGCACCACTGCACTCCAGCCTGGGTGACAAAGTGAGACCCTGTCTCAGAATGCATACTGTCTGGTCTATCTCCTGCCCTTAGATCGGAAGAGCACACGTCTGAACTCCAGTCACGAATTCGTATCTCGTATGCCGTCTTCTGCTTGAAAAAAAAACAAAAACAAAAATAAACTAAATACACCAATCTAAACACCAAAAAACACGAAACCGAAGGGAGACATAAAACACGACAACG
+
AAABAFFFBFFFGGGGGGGGGGHHGHGGHHHHGHHGHFHFABBGFFGHGGGFHEFFCFFGGHHFGHDFGHFHHFFGHHHHGHHHFHHGHFHGHHHHHHHGHHGGGGHHHHHFHGHHHGHHHHHHHHHHFHGGGHHHGFGHHHFHGGHGHHGGGHGHGHHHFHHHHHHGGCG.<....<......<;00000:00000/..//0000/;.......-.9..-99-.----.......//////..9;---.-
@M05620:37:000000000-D9766:1:1101:7775:10755 1:N:0:63
AGTGCCAGCTCTCCATCGCACAGGGGACCCAGGGCCTGGCCCCTCCATCCAGAAAACCTATGACCTCACCCGCTACCTGGAGCACCCACTCCGCAGCTTGGCTGGGACCTATGTGAGTATCCAGCGTAGGAATCTGGGAGTTGGGGAGGAGTGCGGAGTTGGGGAAAGCCAGTCCTAACCGTGGAGGGTTCTGGTAAATGATGGGGTGAGGAGGGGCTCTTTGGCTCCCACCAGTCCCCCTGTCTGGTCTA
+
>A>>>DFFBFFFGAGGGEECEGHFGCEFGEHHFEG?FFHGHHGHGGFFHGHHHEFBFEHHEGHHHDFHHHHEE>EEHHFG2FGHHH1?EHHGEGCGEHFGGGHGGGHHGHHHHHHHHHHHHHEHHGG<CGFGHHHGGG0?EHHGGF.<D.<GF0<C-;EHHEGG.:;G/;/AFGGGGFGGGGGG.;DGGGFGGGGGFFFFBFFFFFFFFFF/ADFFFFFFFFFFFFFFFBFFFFFFFFFFFFFFFFFFFFB
@M05620:37:000000000-D9766:1:1101:22535:10760 1:N:0:63
AGTGCCAGCTCTCAATCGCACAGGGGACCCAGGGCCTGGCCCCTCCATCCAGAAAACCTATGACCTCACCCGCTACCTGGAGCACCAACTCCGCAGCTTGGCTGGGACCTATGTGAGTATCGAGCGTCGGAATCTGGGCGTTGGGGCGGCGTGCGGAGTTGGGGACAGACCGTCCTAACCGTGGCGGGTTCTGGTAAATGATGGGGTGAGGAGGGGCTCTTTGGCTCCCACCAGTCCCCCTGTCTGGTCTA
+
AAA>ADFFBFFFGGGGGGGGEGHHGCGGGGHHFEGGGGHHFHGHGGHHHHHGHFHGHGHHHHHHHFGGHHHGE>>EHHHHBGHHHH1?EGHGFGGGGHHHGGHC//BFF2BFG3B33B3B3//?CDA/////?FDFEG.--->CDG.-;9--;.-A-;AFFBD=F-AAFA.;ADAD//9FCF?F-@99-9FFF/9;BB///BFFFFFFE../9A--;@EFFF/BFFF.;.9A:.9FFFE.@.BFFF/;/:/
@M05620:37:000000000-D9766:1:1101:7036:10761 1:N:0:63
GAGGCTGCTTTGGAAGAAACTCATAGATTACTGCAACAGTTCCCCCTGAACCTGGAAAAGTTTCTTGCCTGGCTTACAGAAGCTGAAACAACTGCCACTGTCCTACAGGATGCTACCCGTAAGGAAAGGCTCCTAGAAGACTCCAAGGGAGTAAAAGAGCTGATGAAACAATGGCAAGTAAGTCAGGCATTTCCGCTTTAGCACTCTTGTGGATCCAATTGAACAATTCTCAGCATTTGTACTTGTATCTG
+
AAAAAACAFF3FFGGG1GGGE1B3D31AAD1DB11AFCCD22D10A0B01BF000B11BBB2AA2BA1AB1/B00FFGG1BCHF111BGB/B@0FGG1BFG1FGHBG10BC10BFH0GEEE/FHEGGGHHFGFHDGH11CGGHFCGDFGHGGHGHHHGFHHHHHHHHFG0/FG1GFHG<FDHHHHHHHHHGHHF.CCAEHEHHFFHGH0DGGBCGHFCGHGFFH0/<;GHFGFGBFF9F09FGGB;C0=FC
@M05620:37:000000000-D9766:1:1101:12346:10767 1:N:0:63
GAGGCTGCTTTGGAAGAAACTGACAAGCCAGGGACACAAGATCGGAAGAGCACACGTCTGAACTCCAGTCACGAATTCGTATCTCGTATGCCGTCTTCTGCTTGAAAAAAAAAAAAATAAACCTCGTCGGCCGCTGTTCTTTGAGGCGTCGTACATCGTTGTGGCCCTCACGTCCTCACGGTTGCGTGTTCTGGTCGCTGCTGTGGATCTTCTTGTCTCAATGGCTCCCCCCCGTACCCCTGGCTGGTCTA
+
A@BBAACAFFFFGBFFFFFGGGEBBFABFBGGGCFCBEFHHHHHGEBEFFGFHGHGFHGFDDFGGBEGGHHGB>?BGFF3BFGGGGFFFBGHCGGH?BGHFFFGFFGHGGEFC@///01111?00//<---<-<<-.000=000:/;-.---...0;9.;/..:9A......=...B/...9.9.@F...///9B/-99.;///;B////9///;//////;//;9BEEDF--;.-;99.A..9..;9BB/
@M05620:37:000000000-D9766:1:1101:11466:10773 1:N:0:63
GAGGCTGCTTTGGAAAGAAACTCATAGATTACTGCAACAGTTCCCCCTGGACCTGGAAAAGTTTCTTGCCTGGCTTACAGAAGCTGAAACAACTGCCAATGTCCTACAGGATGCTACCCGTAAGGAAAGGCTCCTAGAAGACTCCAAGGGAGTAAAAGAGCTGATGAAACAATGGCAAGTAAGTCAGGCATTTCCGCTTTAGCACTCTTGTGGATCCAATTGAACAATTCTCAGCATTTGTACTTGTAACT
+
AAABBBFBFFFFGGGFGGGGGGHCFDGFHFHHHHHH3FGFHHHHHHDGGGGGGHHHHHHEGGHGHHHFHHHHGAGGHHHHHEGCHHHHHHHHH3FGHHCGFFHFHHHGHGFGF2GGHHFF>EEHH3FFHEECGAGFFGFHHFHHHHGHGGFG?GGHGDFGFFFFHHHGHHHGHFCHHGFFGHHGFGHFHCHHHHHGGGGGFFFHFFHHHHFGDFGHHHGHHF0GHFCGGFBBFFF9FGGG0CBFF9BBFB0
@M05620:37:000000000-D9766:1:1101:9828:10778 1:N:0:63
GAGGCTGCTTTGGAAGAAACTGACAGGCCAGGGCAAAAATTTCGGAAGCGCACACGTATGAACTCCAGTCACGATATCGAAGCTGAAATGCCGGCTTATGCTTGAAAAAAACAGAAAGGAAAGGCTCCTAGAAGACTCAAAGGGAGTAAAAGAGCTGATGAAACAATGGAAAGAAAGTCAGGCATATCCGCATTAGCAATCTTGTGGATAAAATTGAACAATCCTCAGCAGTGAACTTTGTAACTAACAAG
+
AAAAAAFAFFFFGGGGGGGGG1G1G1A00B0BE00FGH001DDFEA/B//A///0AA01BA21B1111DBB1E///>BF/B/>F111BB1BB>/E>/BFGH>GGHBE10>///00B<1<000@0/1@?1?1?11?01<11110.><.0>>1<<>0><<000<D0/<<<C0<<:/.;;00:0//.0:0;0..-9.;;;00;000;00.00000;9/00;90/0/99;/;//-://///;//9;////;:/;-
@M05620:37:000000000-D9766:1:1101:22547:10785 1:N:0:63
AGTGCCAGCTCTCAATCGCACAGGGGACCCAGGGCCTGGCCCCTCCATCCAGAAAACCTATGACCTCACCCGCTACCTGGAGCACCAACTCCGCAGCTTGGCTGGGACCTATGTGAGTATCCAGCGTAGGAATCTGGGAGTTGGGGAGGAGTGAGGAGTTGGGGAAAGACAGTCCTAACCGTGGAGGGTTCTGGTAAATGATGGGGTGAGGAGGGGCTCTTTGGCTCCCACCAGTCCCCCTGTCTGGTCTA
+
AAAAAFFFBFFFGGGGGGGGGGHHGGGGGGHHGGGGGGHHHHGHGGHHHHHHHHHGHGHHHHHHHHHHHHHGGGGGHHHHFHHHHHHEGHHHGGGGGHHHGHHGGGHHGHHHHHHHHGHHHHHGHGGGGGHHHHHHHHHGGHHHGGFGGGGHHHHHHGHHHHGGGGGHHHHGHHHHHHHHGGGGGGGGEFGGGGGGGGGGGGGGGGFFFFFFFFFFFFFFFFFFFFFFFFFFFFFFFFFFFFFFFFFFFFF
@M05620:37:000000000-D9766:1:1101:12981:10810 1:N:0:63
GAGGCTGCTTTGGACGAACCTGATAACCCAGAGACACAAGATCGGACGATCCCACCTGTGCACTTGAGTCACGGTTTCGTATCTCGTATCCCTTCTACTGATTAAATAAACAAAATATTAAACAGACCTCTAATTACTGTATACATTCTTAAATATCTATAATACTTTGCCTAAGCCTTCAACTCACAGCAATTCCGCAACATCTTACACTCTACTCTTGGCTTCATCTCGACTTTCTCTACTCCTTATCT
+
>3AA34B3B@B@A44A2E2AFAF5DD3B2AB2B22A2BA22B5AE10001112311B353BD3B333BD5@5B1BB>3B1BF?B4B?EB14F33BB4?BB?B44BF??3B33/00BB44444332B0/2B22333?322@222222222222@@2211111111<?1111111100<11<111111111.</000=/.--;./00000000/000000000;/.909;00.0-..;00900000;000;00
@M05620:37:000000000-D9766:1:1101:17788:10853 1:N:0:63
AGTGCCAGCTCTCAATCGCACAGGGGACCCAGGGCCTGGCCCCTCCATCCAGAAAACCTATGACCTCACCCGCTACCTGGAGCACCAACTCCGCAGCTTGGCTGGGACCTATGTGAGTATCCAGCGTAGGAATCTGGGAGTTGGGGAGGAGTGAGGAGTTGGGGAAAGACAGTCCTAACCGTGGAGGGTTCTGGTAAATGATGGGGTGAGGAGGGGCTCTTTGGCTCCCACCAGTCCCCCTGTCTGGTCTA
+
A11>AF1C1FFFGGGFDFGCECHAFGCAEEGH00E?FFHGFGG/FG0GFFCEFC1CHG0GFGFHHBHHHFGEE//EHDFHFFGHHHGFGHHHEFECEHFGAFHE//CGEFF<F>>2>FBDFGGDGG?BBAGGHHDDF0FFCFDCC<C@CCCF<0GCC.<<DC@@.CGC/:/CGHCC0C::-EE?BEEGGGGBFF090F09BFB0AAB>?FEF?B@<@@FF///;/9/9-;-A9FBB/;AB-AFFBFBB9BF
@M05620:37:000000000-D9766:1:1101:7533:10879 1:N:0:63
GAGGCTGCTTTGGAAGAAACTCATAGATTACTGCAACAGTTCCCCCTGGACCTGGAAAAGTTTCTTGCCTGGCTTACAGAAGCTGAAACAACTGCCAATGTCTTCAAGGCTGCACCCCTAACGGAAAGGCTCCTCGACAACTCCACGGGCGTAAACGCGATGATGAACCAATGGCAAGAAAGTACGGCATTTCCGCTTTCGAACTCTTGTGGCTCAAATTGACAACTTCTCAGACTTTGACCTTGAACCTG
+
BBBBBBFBFFFFGGGGAGGGGGHHHHHHHHHHHHHHFHHHHHHHHGGGHHHHHHHHHHHHGHHHHHHHHHHHHHHHHHHHHGHHHHHHHHHHH?G?G3BFB44@B4BB31BG133??///B2?/>/>F0/3FF3B/C////BF2F2<</>@/>/F<.---<.==00D0.<.////C0E/C/:C00.:--:;0;B.CD..0;.:;.0;00;;..990;/;;/9BBF?FF/F/9///;B///;/9///;;EFA
@M05620:37:000000000-D9766:1:1101:20717:10892 1:N:0:63
AGTGCCAGCTCTCAATCGCACAGGGGACCCAGGGCCTGGCCCCTCCATCCAGAAAACCTATGACCTCACCCGCTACCTGGAGCACCAACTCCGCAGCTTGGCTGGGACCTATGTTAGTATTCAGGCGAGGAACCTGGGAGTTGGGGAGGAGGGAGGAGTTTGGGAAAGACAGTTCCAACCGTTGAGGGTTTTTGTAAATGATGGGGGTACGAGGGGGTTTTTTGCTTCCCCCACTCCCCCCTGTCTGGTCT
+
>A>AAFFFBFFFGGGGGFFCEAGCDEFGGGFHGGGGGGFHHHGGGGHHHHGHGCFHHGHFHHGGHHHFHHHGGGEGHHHGHHHFGHHHGHGHGG/@EHHHGHHGC?GGGHHHHH2212222B2210///>/?0/00?FA/.>1FDGE-<...-..;.;/;;GGG.CC./BF/:0;00;BD-..;9/;E.9...;./;B/////:AD--./;..9@?---.;A9-///;/..;-../;AFF?-.///99///
@M05620:37:000000000-D9766:1:1101:26865:10906 1:N:0:63
GAGGCTGCTTTGGAAGAAACTCACAAACCAGGGACACAAGATCGGAAGGGCACACATATGCACTCCAGTCAGGTATTCGAATCTGGTATGACTTCTACTGTTTAAAAAAAAAAACAACAGGAAAACCGCCGAGAAGATGACAAGGGAGAAAAAGACCGCAACAAACAACTTTAAGCAAGGCAGGCACTCACGCGCGATCACCCCACGCGACCCAACTAAGAAACTCATATCATAGTTACAGCACCCGTAGA
+
AAAA>1B>CF@BFCAA1FBBF1B1BA000AFAAB00BBCE0B1AEB/B//B//00/BB2D221B001BDB11B@12D@B2B1BD21@@B1BB22B22BBF@B12BGH1>/>/>////??0<00000?//>//<-.011111<<0..<.../<<.<//--;-:;......9;009900:/.;..-.../;//.999-----;9---9-;---;9-9://9/;/////99;///;//99/////----;9---
@M05620:37:000000000-D9766:1:1101:14252:10936 1:N:0:63
GAGGCTGCTTTGGAAGAAACTCATAGATTACTGCAACAGTTCCCCCTGGACCTGGAAAAGTTTCTTGCCTGGCTTACAGAAGCTGAAACAACTGCCAATGTCCTACAGGATGCTACCCGTAAGGAAAGGCTCCTAGAAGACTCCAAGGGAGTAAAAGAGCTGATGAAACAATGGCAAGTAAGTCAGGCATTTCCGCTTTAGCACTCTTGTGGATCCAATTGAACAATTCTCAGCATTTGTACTTGTAACTG
+
AAABACFCFFFFGFGGFGGGGGGHHFHHHHHGHGHGFHHGHHHHHGGGHHHHHHHHHHHHHHHHHHHHHHHHHHHGHHHHHHHHHHGHHHHHHHHHHHHHHHHHHHHHHHHHHHHHHHGGGGHHHHHHHHHHGHHHHHHHHHHHHHHGGHGGHHHHHGHHHHHHHHHHHHHHHHHHHGGGGHGHGHHHHHHHHHGGDGGGHHHHGHGHHGGGHHHHHHHHHHHGHHGHHHGGGGGGGGGGGGGGGFGGGGG
@M05620:37:000000000-D9766:1:1101:16737:10946 1:N:0:63
AGTGCCAGCTCTCAATCGCACAGGGGACCCAGGGCCTGGCCCCTCCATCCAGAAAACCTATGACCTCACCCGCTACCTTGAGCACCAACTCCGCAGCTTGGCTGGGACCTATGTGAGTATCCAGCGTAGGAATCTGGGAGTTGGGGAGGAGTGAGGAGTTGGGGAAAGACAGTCCTAACCGTGGAGGGTTCTGGTAAATGATGGGGTGAGGAGGGGCTCTTTGGCTCCCACCAGTCCCCCTGTCTGGTCTA
+
BBBBBFFFBFFFGGGGGGEEGCHHGGGGGGHHGGGGGGHHHHGHGGHGHHHHHHHHHGHGHHHHHHHHHHHGGEEGHGHHHHHHHHHHGHHHGGGGGHHHGHHGGGHHGHHHHHHHHHHGGGHHHGFGGGHHHHHHHHGGGGHHGGGGGGGHGHHHHGHHHHGGGGHHHGHHCHHHHHGHGGGGGGGGFGGGGGGGGGGGGGGGGGGFFFFFFFFFFFFFFFFFFFFFFFFFFFFFFFFFFFFFFFFFFFF
@M05620:37:000000000-D9766:1:1101:11486:10972 1:N:0:63
GAGCTGCTTTGGAAGAGCACACGTCTGAACTCCAGTCACGAATTCGTATCTCGTATGCCGTCTTCTGCTTGACAAAAAAAATCTACCACCACTTCAGCTGCTGCCTGATCTCTTACGCTGGCTACCTCCCTCCTTCTGGCCCCCCCGCCGCTCCCCCCTTTCTCACTGTTTCTCTCTTCTGCCGTTTTCCTCCATACCCTCTCTTCTCACCTGCTTCCCCCTCGTCCCTCTGCAGATTCTCTCTCCGCCGC
+
AAA>>C1BDFDCBAF11ABG1F0BAEAFAFGF1BC2BADAE0B/DBAB00DD0ABABFHG/EHFGHFDHHGBG11BE//>>0122@11B//?1B121B11111B011011222BE1//////01001B/?0@/G111111@</<>>-------:..;;-A0;0;0BCFF0990;0090C000:-;.:9;B00////:/:/9B//;////:A//-////9-;@--99-;/;B9/B//9/:B/9;///----9
@M05620:37:000000000-D9766:1:1101:9761:10974 1:N:0:63
GAGGCTGCTTTGGAAGAAACTCATAGATTACTGCAACAGTTCCCCCTGGACCTGGAAAAGTTTCTTGCCTGGCTTACAGAAGCTGAAACAACTGCCAATGTCCTACAGGATGCTACCCGTAAGGAAAGGCTCCTAGAAGACTCCAAGGGAGTAAAAGAGCTGATGAAACAATGGCAAGTAAGTCAGGCATTTCCGCTTTAGCACTCTTGTGGATCCAATTGAACAATTCTCAGCATTTGTACTTGTAACTG
+
BABBBACBFFFFGGGGGGGGGGGHHHHHHHHGHHHHGGHHHHHHHGGGHHHHHHHGGFFHGHHHHHHHHHHHHHHGHHHHHHHHHHGHHHGHHHHHHHHHHHHHHHHHHHHHHHHHHHGEGGHHHHHGGHHHGHHHHHHHGHHHHHHGGHGGHHHHHGHHHHHHHHHHHHHHHHHHHGGHHHHHHHGHHHHHHHGGGGGHHHHHHHHHHHHGHHHHFHHHHHHHFHHHHHGGGGGGGGGFFGGGGFFGGGF
@M05620:37:000000000-D9766:1:1101:23892:10977 1:N:0:63
AGTGCCAGCTCTCAATCGCACAGGGGACCCAGGGCCTGGCCCCTCCATCCAGAAAACCTATGACCTCACCCGCTACCTGGAGCACCAACTCCGCAGCTTGGCTGGGACCTATGTGAGTATCCAGCGTAGGAATCTGGGAGTTGGGGAGGAGTGAGGAGTTGGGGAAAGACAGTCCTAACCGTGGAGGGTTCTGGTAAATGATGGGGTGAGGAGGGGCTCTTTGGCTCCCACCAGTCCCCCTGTCTGGTCTA
+
BBBBBFFFCFFFGGGGGGGGGGHGGGGGGGHHFEGGGGHHHHGHGGHHHGHHHHHFHGHHHHHHHHHHHHHGG?EGHHHHFHHHHHHHGHHHGGGGGHGHGHHGGGHHGHFGHHHHHFHHHHHHHGGGGGHHHHHHHHFGDHHHGGGGGGGHHHHHGGFHHFGGGGHHHHHHHHHHHHHHGGGGGGGGCFGGGGFGGGGGGGGGGFFFFFFFFFFFFFFFFFFFFFFFFFFFFFFFFFFFFFFFFFFFFFF
@M05620:37:000000000-D9766:1:1101:22378:10981 1:N:0:63
AGTGCCAGCTCTCAATCGCACAGGGGACCCAGGGCATGGCCCCTCCATACAGAAAACCTATGACCTCACCCGCTACCTGGAGCACCAACTCCGCAGCTTGGCTGGGACCTATGTGAGTATCCAGCGTAGGAATCTGGGAGTTGGGGAGGAGTGAGGAGTTGGGGAAAGACAGTCCTAACCGTGGAGGGTTCTGGTAAATGATGGGGTGAGGAGGGGCTCTTTAGCTCCCACCAGTCCCCCTGTCTGGTCTA
+
111>ADDCAFF31FGDF1FGEFCG00BE000BF?F/B00BB/FA/AFF2FHDGHHGFFHFGGH1GGH1FG0EEEC/FFHGHHHGHC0GGHBGGGGGGGHHGH1FCAGHEFGGHHFHHHHHHHHHHGGGGGHHHHHHHHGGGHHHGGGGGGGHHHHHHGHGHCCGGGHHHHHHHHHHHHHHGGGGGGGGEFGGGGGGGGGGGGGBGGG@FFFFFF<@@@FFFF/BFFFFFFFFFFFFFFFF@FFFFFFFFFF
@M05620:37:000000000-D9766:1:1101:12480:10987 1:N:0:63
GAGGCTGCTTTGGAAGAAACTCATAGATTACTGCAACAGTTCCCCCTGGACCTGGAAAAGTTTCTTGCCTGGCTTACAGAAGCTGAAACAACTGCCAATGTCCTACAGGATGCTACCCGTAAGGAAAGGCTCCTAGAAGACTCCAAGGGAGTAAAAGAGCTGATGAAACAATGGCAAGTAAGTCAGGCATTTCCGCTTTAGCACTCTTGTGGATCCAATTGAACAATTCTCAGCATTTGTACTTGTAACTG
+
AABCAAFAFFDDGBBBGGEGGGGHHGHGHFFFGG4GFHFGHDABFEEFCFBFGGEBB32FBFHFGGFBBAFFGHHBBBFGHHBGGB3GBFBFHHHHGHHHHFGHGHFCFFGGEG@BBBE?//FBDGHB0FFGEG?BFDGFB3??BCGC/GCE<@>D@F<@@GFFGHG1?<F1?C?FBF<?FD>1=FGFE><>1<<CAEG<==GH0GFHHHHGG:CG0CCCG0GHFFCC;C;0;FFFGGG;;BBF;;;F;;C
@M05620:37:000000000-D9766:1:1101:22351:11064 1:N:0:63
AGTGCCAGCTCTCAATCGCACAGGGGACCCAGGGCCTGGCCCCTCCATCCAGAAAACCTATGACCTCACCCGCTACCTGGAGCACCAACTCCGCAGCTTGGCTGGGACCTATGTGAGTATCCAGCGTAGGAATCTGGGAGTTGGGGAGGAGTGAGGAGTTGGGGAAAGACAGTCCTAACCGTGGAGGGTTCTGGTAAATGATGGGGTGAGGAGGGGCTCTTTGGCTCCCACCAGTCCCCCTGTCTGGTCTA
+
BBBBBFFFBFFFGFFGGFFGEFGDEEFGGGHHGGGGGFHHHHGHGGGFHHGFHFHHHGFHHGHHHHHHHHHGGGGGGFGFHHGGCHFHGGHHGGFGGHHHGHHFEEHHGHHHHHGHHGHHHHHHHGGGGFHHHHHHHHHGGHHHGGGGGGGHHGFHFGHHHHGGEGGHHHHHHHHHHHHHGDGGGGGGCFGGGGFFGGGGGGGGGGFFEFFFFFFFFFFFFFFFFFFFFFFFFFFFFFFFDFFFFFFFFFB
@M05620:37:000000000-D9766:1:1101:14588:11075 1:N:0:63
GAGGCTGTTCTGGATGAACCTCATAGATTACTGAAACAGTTCCCCCTGGACCTGGACAAGTTTCTTGCCTTGCTTACAGAAGCTGAAACACCTGCCAATGTCCTACAGGATGCTACCCGTAAGGAAACACTCCTAGAAGACTACAAGGGAGTAAAAGAGCTGATGAAACAATGGCAACTAAGTCAGGCATTTCCTCTCTAGCACTCTTGTGGATCCAATTGAACAATTCTCAGCACTTGCACTTGTAACTG
+
>1AA1>C113B1A11BAFAAFGHHHFG3DF1AD31B1F0DDDA10BA0/A0BBF00A100DDD2DFB1B11BADF21B1DF1ABF11FBB>BGGH>BGGCG2@2BBB10BB10B2BBB?/>>>B>0B00B>00B1111B1B110<1<////?01221/0@@1<@1>111</1?F?0?/0<1<1<>10>.>1>11<==0<0000<0GFFD<0<<00<0:0<<0;:0:0:0;;;0CC.:C000;090;0;900
@M05620:37:000000000-D9766:1:1101:13017:11083 1:N:0:63
ACGAGCACACGTCTGAACTCCAGTCACGAATTCGTATCTCGTATGCCGTCTTCTGCTTGAAAAAAAAAAAAAAAGAAGCCCAGTTTGCAAGATTCAGCCCGTCAAATGTACAAACTTACCAAGAGAACTACTAAAATTGTCGTAAAGTAATGTTAAGATTAAATCCTTGGTCAGTCCTATAATAATTAACGCATCCGCATGAACATGACTAGCAAAAACGAAAAGAAACCATGAAAGCTAACAAGTTAGAC
+
A3>AADBFFFDFGGGGFGGFGGHDFHHEBABGHGEGGAGHGAAFFFHGEGHGHFBFGHGGHGFFEEE>/>>>////0330///322222222222222?///<//221111111/11110110000111111111111100.....0000000000000000000:000/:00/0000000000000000.--.-/..-9.00900///////////.9-...-/..//..9/////9///9////////:
@M05620:37:000000000-D9766:1:1101:13935:11108 1:N:0:63
GAGGCTGCTTTGGAAGAAACTCATAGATTACTGCCACAGTTCCCCCTGGACCTGGAAAAGTTTCTTGCCTGGCTTACAGAAGCTGAAACAACTGCCAATGTCCTACAGGATGCTACCCGTAAGGAAAGGCTCCTAGAAGACTCCAAGGGAGTAAAAGAGCTGATGAAACAATGGCAAGTAAGTCAGGCATTTCCGCTTTAGCACTCTTGTGGATCCAATTGAACAATTCTCAGCATTTGTACTTGTAACTG
+
>11AAACAFFFDGGG111BGAG1F3FFHHBFGBG0AB0FBGHHHHG?FGBGGHGFHHH0FBHHHGFGHHHHHHHGAGHHHHHHFFGHHHGHHHFHHFFHHHHHHDHHHHHHHHHHHHHFEEGHHHGEHHHHHGHHHGFHHHHHHFHHGGHGEGHGHHFHHHHEHHHHHHHHHHHHHHGHH1GGHHHHHEHHHHHGGGGGHHHHHHHHHHGGGHHHCGFHHGH0CC/CCHGGGGGGGGGGGBFGGGFB0CFG
@M05620:37:000000000-D9766:1:1101:22713:11117 1:N:0:63
AGTGCCAGCTCTCAATCGCACAGGGGACCCAGGGCCTGGCCCCTCCATCCAGAAAACCTATGACCTCACCCGCTACCTGGAGCACCAACTCCGCAGCTTGGCTGGGACCTATGTGAGTATCCAGCGTAGGAATCTGGGAGTTGGGGAGGAGTGAGGAGTTGGGGAAAGACAGTCCTAACCGTGGAGGGTTCTGGTAAATGATGGGGTGAGGAGGGGCTCTTTGGCTCCCACCAGTCCCCCTGTCTGGTCTA
+
BBA@BFFFCFFFGGGGGGGAEGHHGGGGGGHHFEFGGFHHHHGHGGHHHHHHHHHFHGHHHHHHHFHFHHFGGEEFHGHHEGGHHHHHGHHHEGFGGHHHGH3FGGHHGHHHHHGHHGHHHHHHHGEGGGHHHHHHHHHGGHHHGGGGGGGHHHHHHGHHHFGGGGHHHHHHHHHHHHHHGGGGGGGG;FGGGGGGGGGGGGGGGGFFFFFFFFFFFFFFFFFFFFFFFFFFFFFFFFFFFFFFFFFFFFF
@M05620:37:000000000-D9766:1:1101:7119:11150 1:N:0:63
AGTGCCAGCTCTCAATCGCACAGGGGACCCAGGGCCTGGCCCCTCCATCCAGAAAACCTATGACCTCACCCGCTACCTGGAGCACCAACTCCGCAGCTTGGCTGGGACCTATGTGAGTATCCAGCGTAGGAATCTGGGAGTTGGGGAGGAGTGAGGAGTTGGGGAAAGACAGTCCTAACCGTGGAGGGTTCTGGTAAATGATGGGGTGAGGAGGGGCTCTTTGGCTCCCACCAGTCCCCCTGTCTGGTCTA
+
AA>AAFDFBFFFGGGGGEGGGEFHFGGEEEHHGFGGDCHHFHGHGGFH5GGGBC3BGECFHHFHHHFHHHHGGGEEHHHFHHHFFGHHGFHHGGEEEFHHGHFGEEHHGFHHHHFHHF2FBBFHF@?DDDFHHH1GGC0CEHHHCCEGGGGHFHGFHFH/DHCGGGH.G/GHH0GHHHHF@GGGGGG?.CFGGGGGGGGGGFGBFADBFFFF?FBB-9EFF//99/;9ABFAFA/BBB.D-?FFFFB/;F:
@M05620:37:000000000-D9766:1:1101:19425:11164 1:N:0:63
AGTGCCAGCTCTCAATCGCACAGGGGACCCAGGGCCTGGCCCCTCCATCCAGAAAACCTATGACCTCACCCGCTACCTGGAGCACCAACTCCGCAGCTCGGCTGGGACCTATGTGAGTATCCAGCGTAGGAATCTGGGAGTTGGGGAGGAGTGAGGAGTTGGGGAAAGACAGTCCTAACCGTGGAGGGTTCTGGTAAATGATGGGGTGAGGAGGGGCTCTTTGGCTCCCACCAGTCCCCCTGTCTGGTCTA
+
>A>>>DFFBFFFG4FGDFGCEGHHG?EEAEAACEF22AGG2GG1EGHHFH3F3FEFGGFFGG5GHGGCG1?>E>>FHEGFBFHHHH1?EFHGGGGG/G3/EF/EGDAGGH1BG2FDGDGFHG21FBGGGGHFFGH11F<FEHFHCGFCDAA<.0<.0CGC0CCC..../C/:0GGF9CB9BAA-.99BCFFGBF;FB09BBBFFFDF-9AF/9A=BB>AFF/:BB/FA.BAA.AFFFFFA>EFFBBFFF9/
@M05620:37:000000000-D9766:1:1101:10043:11176 1:N:0:63
GAGGCTGCTTTGGAAGAAACTCATAGATTACTGCAACAGTTCCCCCTGGACCTGGAAAAGTTTCTTGCCTGGCTTACAGAAGCTGAAACAACTGCCAATGTCCTACAGGATGCTACCCGTAAGGAAAGGCTCCTAGAAGACTCCAAGGGAGTAAAAGAGCTGATGAAACAATGGCAAGTAAGTCAGGCATTTCCGCTTTAGCACTCTTGTGGATCCAATTGAACAATTCTCAGCATTTGTACTTGTAACTG
+
BAABBBFBFFFFGGGGAGGGGGFHHFHHHFGHGHHGFGHHHGGHHGGGHHHHHHGBBDCGGHHHHHHHHHHHHHHGHGHHHHHHHGGHHHGHHHHHHHHHHHHHHHHHHHHHHHHHHHGEGGHGHHHFCFHGGHHHHHHHHHHHFHHGGHGGHHHGDFGHHHHHHHGFHHHGHHHFFGGHHHHGGHHHHGHHFHGG?DEGHGHHFHHHHGHGHFHHHHHHHHHHFHHEHHFFGGGGGGGFFGGGGFGGGFG
@M05620:37:000000000-D9766:1:1101:11062:11180 1:N:0:63
AGTGCCAGCTCTCAATCGCACAGGGGACCCAGGGCCTGGCCCCTCCATCCAGAAAACCTATGACCTCACCCGCTACCTGGAGCACCAACTCCGCAGCTTGGCTGGGACCTATGTGAGTATCCAGCGTAGGAATCTGGGAGTTGGGGAGGAGTGAGGAGTTGGGGAAAGACAGTCCTAACCGTGGAGGGTTCTGGTAAATGATGGGGTGAGGAGGGGCTCTTTGGCTCCCACCAGTCCCCCTGTCTGGTCTA
+
BAABBFFFBFFFGGGGGGG2EAGFGGGGGGHHGGGGGGHHHHGHGG2GHHFHHGHHHGHHHHHHHHHHHHHGGGGGHHHHHHHHHHHHGHHHGGGGGHHHGHHGGGHHGHHHHHHHHHHHHHHHHGEGGGGHHHHHHHHGEHHHGGFGGDGHFHHHHGHHHHGGGGHHHHHHHHHGHHGHGGGGGGGGGGGGGGGGGGGGGGGGGGFBFFFFFFBBBBFFFFFFFFFFFFFFFFFFFFFFBFFFFFFFFFF
@M05620:37:000000000-D9766:1:1101:21025:11195 1:N:0:63
GAGGCTGCTTTGGAAGAAACTCATAGATTACTGCAACAGTTCCCCCTGGACCTGGAAAAGTTTCTTGCCTGGCTTACAGAAGCTGAAACAACTGCCAATGTCCTACAGGATGCTACCCGTAAGGAAAGGCTCCTAGAAGACTCCAAGGGAGTAAAAGAGCTGATGAAACAATGGCAAGTAAGTCAGGCATTTCCGCTTTAGCACTCTTGTGGATCCAATTGAACAATTCTCAGCATTTGTACTTGTAACTG
+
BBBBBBFBFFFFGGGGGGGGGGFHHHHHHHHHHHHFGGGGHHHHHGGGHHHHHHHHHHHGBGHHHHHHHHHHHHHHHHHHHHHHHHHHHHHHHHHHHHHHHHHHFHHHHHHHHHHHHHGEGGHHG3GHHHHHGH3F??GGHFHH2CGGGHGGCGHGHCHHHHGHHHHHHHHHHHHHHGHFHHHHHHHHGHHHHHGGGGGGHHHHHHHHHHHGHGHHHHHHHHBHFCHHHHGGGGGGGGGGGGGGGGGGGGG
@M05620:37:000000000-D9766:1:1101:14043:11196 1:N:0:63
AGTGCCAGCTCTCAATCGCACAGGGGACCCAGGGCCTGGCCCCTCCATCCAGAAAACCTATGACCTCACCCGCTACCTGGAGCACCAACTCCGCAGCTTGGCTGGGACCTATGTGAGTATCCAGCGTAGGAATCTGGGAGTTGGGGAGGAGTGAGGAGTTGGGGAAAGACAGTCCTAACCGTGGAGGGTTCTGGTAAATGATGGGGTGAGGAGGGGCTCTTTGGCTCCCACCAGTCCCCCTGTCTGGTCTA
+
>3>AAFBFBFFFDGGFFFGGEGHGD2BFGGEHGDGGGFFHFDEAAEHH5GGGGHHBFEHHHFFFHGFEGHHGE>EEHDGFHHHGHE1GEHHHGGGGGHHHGFHGGFHHGGHHHHHHHHHHHHHHHGGGGGHHHHHHHHHGGHHHGGGGGGGHHHHHHGHHHHGGGGHHHHHHHHHHHHHHGGGGGGGGGGGGGGGGGGGGGGGGGGFBFFFFFFBBBBFFFFFFFFFFFFFFFFFFFFFFBFFFFFFFFFF
@M05620:37:000000000-D9766:1:1101:8574:11206 1:N:0:63
AGTGCCAGCTCTCCATCGCACAGGGGACCCAGGGCCTGGCCCCTCCCTCCAGACAACCTATGACCTCACCCGCTCCCTGGAGCACCCACTCCGCAGCTTGGCTGGGACCTATGTGCGTATCCAGCGTCGGCATCTGGGAGTTGGGGAGGAGTGAGGCGTTGGGGACCGACCGTCCTAACCGTGGAGGGTTCTGGTAAATGATGGGGTGAGGCGGGGCTCTTTGGCTCCCACCAGTCCCCCTGTCTGGTCTA
+
>>>>>B1@AFFFGGGFFEECAAF0B000AECH0ABBABFHFGGFGE/BGE0CB/F0BEFC1BEGHDFGHGH/>>/BFF1?BBB?GH//?GHGGGCGGHBB/BGGGGGHGHGHHFG2<FFCHHDFGGC/A@/->GHHBGAACHHFGG.<A.;GH00A.ACAGGG@A-.99@-99ABF//BF@FF<-9-@FFFFFFFFFFFFFFFFFF;@EF---9@?@@FFFFFFFFFFFBFFAFFFFFFF@FFFFFFFFFF
@M05620:37:000000000-D9766:1:1101:3200:11206 1:N:0:63
GAGGCTGCTTTGGAAGAAACTCATAGATTACTGCAACAGTTCACCCTGGACCTGGACAAGTTTCTTGCCTTGCTTACAGAAGCTGAAACAACTGCCAATGTACTACATGATTCTACCCGTAAGGAAAGGCTCCTAGAAGACTCCAAGGGAGTAAAAGATCTGATGAAACAATGGCAAGTAAGTCAGGCATTTACGCTTTAGCACTCTTGTGGATCCAATTGAACAATTCTCAGCATTTGTACTTGTAACTG
+
>3AA>>CACBBBF45BFGFFGGHHHFGGHFBADF44FHBDGD5DBFBFEEBBGGGF232BFHHDFGHABBDA3DD53BBDGFBBG33FBB?BFEGFGHHHH4BFGHH44BB4@B@BBB??/AGFDGH0B?3B/B?BBFFF3B3BB?E?<?/?2DDF3?2@DFGF@222@<<@@F??1?1<?F@1<??FE<<>11.>.><11>0<<CGHF<CED<=GBC;GG0CG0:0;0C;0;;CGHHF<0C9C9;;C9;C
@M05620:37:000000000-D9766:1:1101:9588:11212 1:N:0:63
GCGGCTGCTTTGGAAGAAACTCATAGATTACTGCAACAGTTCCCCCTGGACCTGGAAACGTTTCTTGCCTGGCTTACAGAAGCTGAAACAACTGCCAATGTCCTACAGGATGCTACCCGTAAGGAAAGGCTCCTAGAAGACTCCAAGGGAGTAAAAGAGCTGATGAAACAATGGCAAGTAAGTCAGGCATTTCCGCTTTAGCACTCTTGTGGATCCAATTGAACAATTCTCAGCATTTGTACTTGTAACTG
+
>3>AAADAFFFFGGGGEBGGFGGHBG5GHHGHBH33FGFDGHHHHGGGEBGGHHACGF3BFGHHHFHHHHHHHHHFHHHHHHHHHHHHHHHHHHHHHHHHHHHHHHHHHHHHHHHHHHGGGGHHHHHHGHHHGHGHHFFGHHHHHHHGGHGGGHHHHGHHHHHHHHHHHHHHHGHHHGHGHHHHHHHHEHHHGHGGGGGGGHHHHHHHHHHG0GGHHHHHHFHFFBFFGGGGGGGGGGGGGGGGGGGGGGB
@M05620:37:000000000-D9766:1:1101:20985:11220 1:N:0:63
GCGGCTGCTTTGGAAGAAACTCATAGATTACTGCAACAGTTCCCCCTGGACCTGGAAAAGTTTCTTGCCTGGCTTACAGAAGCTGAAACAACTGCCAATGTCCTACAGGATGCTACCCGTAAGGAAAGGCTCCTAGAAGACTCCAAGGGAGTAAACGAGCTGATGAACCAATGGCAAGTAAGTCAGGCATTTCCGCTTTAGCACTCTTGTGGATCCCATTGAACAATTCTCAGCATTTGTACTTGTAACTG
+
A11AADDAFFBFGAGGGGGGGGFHHHHHHFGHHHHFGHHGGHHHHGGGEHHHHGGBFGBFFGHGHHGHHHFHHHH1GHHHHHHHH1@GHFHHHFHBFFHHHHFHHHHHHFFHHH2BGHEE//FC1B0<FEFHGH1G1FF1BDHHHG1FGGGF0G21?/CCGHHHHHG1?<FG11><1<F1FGHHGFGFFFHHHHGGGGG0;GGHGHHHFCG.0;GF/0C000;BF/CFGFGB0:9CCFBF0BFFFFBB9F0
@M05620:37:000000000-D9766:1:1101:21004:11254 1:N:0:63
GAGGCTGCTTTGGAAGAACCTCATAGATTACTGCAACAGTTCCCCCTTGACCTGGAAAAGTTTCTTGCCTGGCTTACAGAAGCTGAAACACCTGCCAATGTCCTACAGGATGCTACCCGTAAGGAAAGGCTCCTAGAAGACTCCAAGGGAGTAAAAGAGCTGATGAAACAATGGCAAGTAAGTCAGGCATTTCCGCTTTAGCACTCTTGTGGATCCAATTGAACAATTCTCAGCATTTGTACTTGTAACTG
+
AAAAAAF3BDBDGEBFGGFGGGHHHHHGFHHFH5AFBG2FHGGHHGGBBEFGHHFBBA2BBDGHHHHFFGHGHHHEGGGFGGFGHFBGGEBEHGHFCGGGG@BBFGG33BFBCB4BFF1/>EGGDCF0B?BGGH3B333F?BBF22B?/??C<@>22/2<@2<@2FD1FCFDDFGHB/?11>>>F=CG.1>>=>.<<<.<0=DF<<=0GD:CC;;;;:;C::C:0::0;;FBFGGBFBF0;;;F0;;;=;0
@M05620:37:000000000-D9766:1:1101:14029:11275 1:N:0:63
GAGGCTGCTTTGGAAGAAACTCATAGATTACTGCAACAGTTCCCCCTGGACCTGGAAAAGTTTCTTGCCTGGCTTACAGAAGCTGAAACAACTGCCAATGTCCTACAGGATGCTACCCGTAAGGAAAGGCTCCTAGAAGACTCCCAGGGAGTAAAAGAGCTGATGAAACAATGGCAAGTAAGTCAGGCATTTCCGCTTTAGCACTCTTGTGGATCCAATTGAACAATTCTCAGCATTTGTACTTGTAACTG
+
>>1>A>CAFFDFFGGF1GGGGFGHFGHHHBGHGH1AFGGFFHHHHGEF/BFGHHFGH10BBGHH2EAGHHGHHGFEGHHHHHHGFFHHHGHHGHHHBHHHHHHHHHHHGGHHHHEHHHGG/EGGFHFHHHHHGFHHHFG1GHHH/BGFCFGGGHBFG/GHGH1FHFHGFCGHGFHGHGHHFHHHHHHHFHFHHHFGGGGHHHHHHHHHHHHACGHHF0<GHB0CGHHHHGGGGGFGGGGGGFGGGGFBCFF
@M05620:37:000000000-D9766:1:1101:10137:11282 1:N:0:63
GAGGCTGCTTTGGACGAAACTCATAGCTTACTGCAACAGTTCCCCCTGGACCTGGCAAAGTTTCTTGCCTGGCTTACAGAATCTGAAACAACTGCCAATGTCCTACAGGCTGCTACCCGTAAGGAAAGGCTCCTAGAAGACTCCAAGGGCGTACAAGAGCTGATGCAACACTGGCAAGTAAGTCCGGCATTTCCGCTTTAGCACTCTTGTTTATCCAATTGAACAATTCTCAGCATTTGTACTTGTAACTG
+
1>AA1AFAF1B1A1BA10AAFAADFABBF11GFGFDGFADGFDEBEEF/0BBBGHB0BBF1DFBFAFB1FD/AFFB11@DG1BDGB2BFFAGF0DE@1B1BBB@2BBCE/BFFHBGHHGE/?E<1F<<0FFHFHH>FG1FGGHHHEG///<<<<CF10?CD1FFHD1>><F1<GEH1.><=D<=0.=<A:C;0C:ECFGBCC0C0C9;0C0/09CF00;90;BFBBCF0B09;;;FFGGGGGFGBFFF//;
@M05620:37:000000000-D9766:1:1101:8372:11299 1:N:0:63
GAGGCTGCTTTGGAAGAAACTCATAGATTACTGCAACAGTTCCCCCTGGACCTGGAAAAGTTTCTTGCCTGGCTTACAGAAGCTGAAACAACTGCCAATGATCCTACAGGATGCTACCCGTAAGGAAAGGCTCCTAGAAGACTCCAAGGGAGTAAAAGAGCTGATGAAACAATGGCAAGTAAGTCAGGCATTTCCGCTTTAGCACTCTTGTGGATCCAATTGAACAATTCTCAGCATTTGTACTTGTAACT
+
BBBBBBFBFFFFGGGGGGGGGGHHHHHHHHHGHHHHFHHHHHHHHGGGGHHHHHFGFGFGFHHHFHGHHHHHHHHHHGHHHHHHGHHHHHHHHHHHHHHHFHHHHHHHEBGHHHHHHHGF>EFHHEGH0?GGFFH?EBGHFBGCGCGGCAGDEHFHHHGGHHEFBFHFDGHHGHG0FGF1>DHFHDGGHACGHGGGG<CEFDD0GHBGDGF:AGFHCGHHCCBGHHHHGGFGFGG;FFGGGGBFC0FFGG9
@M05620:37:000000000-D9766:1:1101:13937:11346 1:N:0:63
AGTGCCAGCTCTCAATCGCACAGGGGACCCAGGGCCTGGCCCCTCCATCCAGAAAACCTATGACCTCACCCGCTACCTGGAGCACCAACTCCGCAGCTTGGCTGGGACCTATGTGAGTATCCAGCGTAGGAATCTGGGAGTTGGGGAGGAGTGAGGAGTTGGGGAAAGACAGTCCTAACCGTGGAGGGTTCTGGTAAATGATGGGGTGAGGATGGGCTCTTTGGCTCCCACCAGTCCCCCTGTCTGGTCTA
+
BCBCBFFFCFFFGGGGGGGGGGHHGGGGGGHHGGGGGGHHHHGHGGHHHHHHGGHHHGHHHHHHHHHHHHHGGFGGHHHHGHHHHHHFGHHHGGGGGHHHGHHGGGHHGHHHHHHHHHHHHHHHHGGGGGHHHHHHHHHGGHHHGGGGGGGHHHHHHGHHHHGGGGHHHHHHHHHHHHHHGGGGGGGGGGGGGGGGGGGGGGGGGGFFFFFFFFFFFFFFFFFFFFFFFFFFFFFFFFFFFFFFFFFFFFB
@M05620:37:000000000-D9766:1:1101:9062:11367 1:N:0:63
AGTGCCAGCTCTCAATCGCACAGGGGACCCAGGGCCTGGCCCCTCCATCCAGAAAACCTATGACCTCACCCGCTACCTGGCGCACCAACTCCGCAGCTTGGCTGGGACCTATGTGAGTATCCAGCGTAGGAATCTGGGAGTTGGGGAGGAGTGAGGAGTTGGGGAAAGACAGTCCTAACCGTGGAGGGTTCTGGTAAATGATGGGGTGAGGAGGGGCTCTTTGGCTCCCACCAGTCCCCCTGTCTGGTCTA
+
BBB?BFFFCFFFGGGGGGFCFGGHGGGEGGHHFEGGGGHHHHGHGGHGHHHHHGHGHGHGHHHHHGHHHHHGG>EEHHHH1>EEEF?/?GGFFGGGGHHHGHHGGGHHGHHHHHHHHGHHHHHHHGGGGGHHHHHHHHGGGHHHGGF@CCFHHHHHHGHHHHGGGGHHHHHHHGGGGHGGGGGGGGGGGGGGGGFGGGGGFFFFFFFFFFFFFFFFFFFFFFFFFFFFFFFFFFFFFFFFFFFFFFFFFFF
@M05620:37:000000000-D9766:1:1101:21097:11374 1:N:0:63
GAGGCTGCTTTGGAAGAAACTCATAGATTACTGCAACAGTTCCCCCTGGACCTGGAAAAGTTTCTTGCCTGGCTTACAGAAGCTGAAACAACTGCCAATGTCCTACAGGATGCTACCCGTAAGGAAAGGCTCCTAGAAGACTCCAAGGGAGTAAAAGAGCTGATGAAACAATGGCAAGTAAGTCAGGCATTTCCGCTTTAGCACTCTTGTGGATCCAATTGAACAATTCTCAGCATTTGTACTTGTAACTG
+
>3>AB4FAFFFFBGGBBFBGFG4GEFGHH5FHHH44BAFDGHHHHGGFG2GHHHHHHE2BBHHHGHHHHHHHHHHEHHHHHHHFHHHHHFFHHHHHFFHHHHHH@GHHHHHHHHFHHHGE@FHHH3BGGHHHGHBG3?GFGHHH1?FFGHGG0GDFHCHHHH1FHHHHHHHHHHGHHGHFGHHHHHHHAGHHGHGGGGGHHHHHHHHHHFHGHGHHF0GHHH0GC/CHHHGGGGGGGGGGGGGGGGFFFGF
@M05620:37:000000000-D9766:1:1101:21109:11388 1:N:0:63
GAGGCTGCTTTGGAAGAAACTCATAGATTACTGCAACAGTTCCCCCTGGACCTGGAAAAGTTTCTTGCCTGGCTTACAGAAGCTGAAACAACTGCCAATGTCCTACAGGATGCTACCCGTAAGGAAATGCTCCTAGAAGACTCCAAGGGAGTAAAAGAGCTGATGAAACAATGGCAAGTAAGTCAGGCATTTCCGCTTTAGCACCCTTGTGGATCCAATTGAACAATCCTCAGCATTTGTACTTGTAACTG
+
BABCCCFCFFFFGGGGFGGGGGHHHHHHHHHHHHHHGHHHHHHHHGGGHGHHHHHGGHHHHHHHHHGHHHHHHHHGHHHHHHHHHHHHHHHHHHFHHGCBFBBB@FF33FGFFG4GFBE/>EG33FF3DB?F3FGFHHFH?B3G?2F/<FF?2F2D>FBGGHHFGB2>GHHHHHFHGC?11<1<110G.1>FFB.>..<<00=D..<<C0:;CC0;;CG00:CG;GH0;C90;0FBFGFBCF0FG;CFG00
@M05620:37:000000000-D9766:1:1101:21849:11390 1:N:0:63
AGTGCCAGCTCTCAATCGCACAGGGGACCCAGGGCCTGGCCCCTCCATCCAGAAAACCTATGACCTCACCCGCTACCTGGAGCACCAACTCCGCAGCTTGGCTGGGACCTATGTGAGTATCCAGCGTAGGAATCTGGGAGTTGGGGAGGAGTGAGGAGTTGGGGAAAGACAGTCCTAACCGTGGAGGGTTCTGGTAAATGATGGGGTGAGGAGGGGCTCTTTGGCTCCCACCAGTCCCCCTGTCTGGTCTA
+
BBABCFFFCFFFGGGGGGGGGGHHGGGGGGHHGGGGGGHHHHGHGGHHHHHHHHHHHGGHHHHHHHHHHHHGGGGGHHHHHHHHHHHHGHHHGGGGGHHHGHHGGGHHGHHHHFHHHHHGHHHHHGGGGGHHGHHHHHHGGHFHGGGGGGGHHHHGHGHHFHGGGGHHHHHHGHHHHHHHGFFGGGGGCFGGFGGGGGGGGGGGGGFFFFFFFFFFFAFFFFFFFFFFFFFFFFFFFFFFFFFFFFFFFFF
@M05620:37:000000000-D9766:1:1101:5478:11401 1:N:0:63
GAGGCTGCTTTGGCAGAAACTCATAGATTACTTCAACAGTTCCCCCTGGACCTGGAAAAGTTTCTTGCCTGGCTTACAGAAGCTGACCCAACTGCCAATGTCCTACAGGATGCTACCCGTAAGGAAAGGCTCCTAGAAGACTCCAAGGGCGTAAAAGAGCTGATGAAACCATGGCAAGTAAGTCAGGCATTTCCGCTTTAGCACTCTTGTGGATCCAATTGAACAATTCTCAGCATTTGTACTTGTAACTG
+
1>>AA11>CF3D11BEA1FBBEBE3G1DGFHH3D3ADAGAFHHHHG0FGGGFH0GAB1FBBBFHADAGHHHAF001BFHE1FF11@00B>GEGFBFEEGHHHHHHGG@F0FGFGHG0BEE//BF1BFGGH1G<FGHFF1FHGFFB11FC/BCC/FGF/?F1F?1<1F1F<<GHEFFHE>FDDHHHHHHEHGHG0.CC<CFBFHHHHHFC0CC0GFGFCHHB0FFG/CCGFB0BF0FFFB00;B0;;00;B9
@M05620:37:000000000-D9766:1:1101:25528:11407 1:N:0:63
AGTGCCAGCTCTCGATCGCACAGGGGACCCAGGGCCTGGCCCCTCCATCCAGAAAACCTATGACCTCACCCGCTACCTGGAGCACCAACTCCGCAGCTTGGCTGGGACCTATGTGAGTATCCAGCGTAGGAATCTGGGAGTTGGGGAGGAGTGAGGAGTTGGGGAAAGACAGTCCTAACCGTGGAGGGTTCTGGTAAATGATGGGGTGAGGAGGGGCTCTTTGGCTCCCACCAGTCCCCCTGTCTGGTCTA
+
BBABBFF@AFFFGEGGGGGGGGHHGGGFGGHHF2EGGGHHHHGHGGGHGHHHHGGHGGHHHHHHHHHHHHAFGEEGHHHHHHHHHHHHGHHHEF/EGHGHGFFGGGHHGHGHHFHHHHHHHHHFHGCB@GFFFHHGHGCFGHHHGGC?DAECGGHGC?GHHHGGGGHHHHFHHHHHHGGGGGFGAEEG;CAFFGFFFGFGGGGGFFFFFFFFFFAFFB.BBFFFFFFFFFFFFFFFEFFFAFFEFFFFFFB
@M05620:37:000000000-D9766:1:1101:20861:11433 1:N:0:63
GAGGCTGCTTTGGAAGAAACTCATAGATTACTGCAACAGTTCCCCCTGGACCTGGAAACGTTTCTTGCCTGGCTTACAGAAGCTGAAACAACTGCCAATGTCATACAGGATGCTACCTGTAAGGAAAGGCTCCTAGAAGACTCCAAGGGAGCAAAAGACCTCATGAAACAATGGCAAGTAAGTCAGGCATTTCCGCTTTAGCACCCTTGTGGATCCAATTGAACAATCCCCAGCATTTGTACTTGTAACTG
+
>1>>A>BAFF3B1FGG1AFFFFBADFFHFBGGGFG1GGF1FGGHHGAFGCGBFE0BG10BBBFG2DDGHHHHHHFAGGHHHHHFE1BFH0FGEFFHFGFE@G22BG@FF01B012EG1B1>2B1F>0G0/1BFEF11BB10BFG1<B?/<</<B<F0/0<@11@>FGBFFFGHEHHF/?F1?1<FG00.1F=GG..=CCG0=F0.<</<<GEB:GFF0;C:C0CFBG//0;/9.BFF00;00;FF9FF0;;
@M05620:37:000000000-D9766:1:1101:26611:11466 1:N:0:63
AGTGCCAGCTCTCAATCGCACAGGGGACCCAGGGCCTGGCCCCTCCATCCAGAAAACCTATGACCTCACCCGCTACCTGGAGCACCCACTCCGCAGCTTGGCTGGGACCTATGTGAGTATCCAGCGTAGGAATCTGGGAGTTGGGGAGGAGTGAGGAGTTGGGGAAAGACAGTCCTAACCGTGGAGGGTTCTGGTAAATGATGGGGTGAGGAGGGGCTCTTTGGCTCCCACCAGTCCCCCTGTCTGGTCTA
+
>A>>AFFFBFFFGBFGGFGAE?GCG2AEFEEGBEEEFGHHHHGHGGHHHFFHHHHAFGHHGEHHHDFFGHH>E/>EHHGGBBFGHH1?EGH?/E?EEG?BEHHFGGHHGHHHHFGFHHHHHHHHHGGGGGHHHHHHHH0FEHHHGG.CGAEGH0GHCEGHHHGGEDGHHHHHHHHHHHHGGGGGGGGGEGGGFGCFFGGGGGGGGFDDFFFFFFFFFFFFFFFFFFFFFFFFFFFFFFFFFFFFFFFFFFF
@M05620:37:000000000-D9766:1:1101:7837:11474 1:N:0:63
GCGGCTGCTTTGGAAGAAACTCATAGATTACTGCCACAGTTCCCCCTGGACCTGGAACCGTTTCTTGCCTGGCTTCCAGAAGCTGCAACAACTGCCAATGTCCTACAGGATGCTACCCGTACGGAAAGGCTCCTAGACGACTCCAAGGGAGTAAACGAGCTGATGAACCCATGGCAAGTAAGTCAGGCATTTCCGCTTTAGCACTCTTGTGGATCCAATTGAACCATTCTCAGCATTTGTACTTGTAACTG
+
111>>>AAFFFFF1B1B1BAGCDGF3FHHHFGDF0AFCBBDFHHHGFE/BFGGH0FF1/AEEHFFDFFGFHGGBB0FGHF0FGGG10BBB?FGGHHFFGGHHHHFHHGGGHFHHFHHH/E//>E/FEHHHHGGH1GF1//>EGHF1FFCFEF0111??EGEHGHHFH1F.EGHEFHHGHFHHHHHHHGEGGHHHFGGGG0CGGFGFCFGFFB0FFG00;FGB9F..;;C0B0CF0CFFBB/BBFFFB/;FB
@M05620:37:000000000-D9766:1:1101:16060:11486 1:N:0:63
GAGGCTGCTTTGGAAGAAACTCATAGATTACTGCAACAGTTCCCCCTGGACCTGGAAAAGTTTCTTGCCTGGCTTACAGAAGCTGAAACAACTGCCAATGGCTTACAACATGGTAGGCATAAGGAATAGCAGCCAGAAGATTCGAAAGGAGTAAAATGCAGCAGAAAAAAATGGCTAAGAAGTTAGGGATTTCGCAATTATGAGGCTCATGTTGCCAACTTAACAACACTCAGCATTGGCACTTACAACTC
+
A>AAAAC>1F@F1FGFFE1BAAFEEGHDAFFGHFHHCFHGFHHDGGCFCGFFABEG1B0BFFEHAHDBGGBGHHFGHDGFHHHHFGHHHFGH1BB>FGHHC00>1B11@/0@0@B1/111>1111B1BB1B10<00BB11112?2B//00/B012>211111@000<<0//<<10<1<11=0>111<<0CCG0<....00000;;.;.00000:000:.;0909;09..://0/90;00/99C/0090//0
@M05620:37:000000000-D9766:1:1101:20581:11486 1:N:0:63
ACTGCCAGCTCTCAATCGCACAGGGGACCCAGGGCCTGGCCCCTCCATCCAGAAAACCTATGACCTCACCCGCTACCTGGAGCACCAACTCCGCAGCTTGGCTGGGACCTATGTGAGTATCCAGCGTAGGAATCTGGGAGTTGGGGAGGAGTGAGGAGTTGGGGAAAGACAGTCCTAACCGTGGAGGGTTCTGGTAAATGATGGGGTGAGGAGGGGCTCTTTGGCTCCCACCAGTCCCCCTGTCTGGTCTA
+
A1>AAFF1AFFFGFGGGF1FEEHGFEEEFGFHE0EEFFHHHHGHGGF1GHGGG0BFGGH1GGGHHGHHHHGEGE>EHHHGBGHHHH0?EH1BEFCEEHHHGH1?EGHHGGHHHHDFF1BGHHHHHGCCGGHGHHHHGGEGGHHHCCCCCAEGF0GGCACGHHCGGCAFFHGGHHHHHFHHGGGG?EFGBFGGGG0FGGGGFFGGGGF@FFFFFF@-@@FFBFFFEFE-;;FFEFFFFFFF?EFFFFFFFFB
@M05620:37:000000000-D9766:1:1101:17913:11486 1:N:0:63
GAGGCTGCTTTGGAAGAAACTCATAGATTACTGCAACAGTTCCCCCTGGACCTGGAAAAGTTTCTTGCCTGGCTTACAGAAGCTGAAACAACTGCCAATGTCCTACAGGATGCTACCCGTAAGGAAAGGCTCCTAGAAGACTCCAAGGGAGTAAAAGAGCTGATGAAACAATGGCAAGTAAGTCAGGCATTTCCGCTTTAGCACTCTTGTGGATCCAATTGAACAATTCTCAGCATTTGTACTTGTAACTG
+
A>AABAFBFFFFGGGGFBGGGGEGFHHHHCHHHHGBGFGHHHHHHGGGHGHHHHHHHHHGGHHHHHHHHHHHHHHHHHHHHHHFHHHHHHHHHGHHGHHHHHHHHHHHHHHHHHHHHHGGGGHHHFHHHHHHGHHHHDHHHHHHHGHGGHGGGHHFHGHHHHEHHHHHHHHHHHHHHGHHHHHHHHHHHHHHHHGGGGGHHHHHHHHHHGHGHHHHHGHHHHHHHHHHHHGGGGGGGGGGGGGGGGGGGGG
@M05620:37:000000000-D9766:1:1101:6519:11488 1:N:0:63
AGTGCCAGCTCTCAATCGCACAGGGGACCCAGGGCCTGGCCCCTCCATCCAGAAAACCTATGACCTCACCCGCTACCTGGAGCACCAGCTCCGCAGCTTGGCTGGGACCTATGTGAGTATCCAGCGTAGGAATCTGGGAGTTGGGGAGGAGTGAGGAGTTGCGGAAAGACAGTCCTAACCGTGGAGGGTTCTGGTAAATGATGGGGTGAGGAGGGGCTCTTTGGATCCCACCAGTCCCCCTGTCTGGTCTA
+
AAAAAF11>CFFGG3GGC1AEGHHGEF0AE0AA0BEAFHHHGGFEG01DGFGEFHHHGHBGHGHHHHFHH0EEE>EHBGH0BGHFHH0GHCGFGE>EHHHGH1?/EG0EHHHHH2BGHFHHHGGH/?EGGHHHHHHGHFGGHGHGCEGCCGHHHEHGCH/D0<CCGCHHHFHHHHHGGGGGGG?CEG@B?FGGGGGGGGGGGG/EBA@EFFFBF-;@@EFBFBF/BFFFFFFFFFBFFFF?FFFFFFFFB/
@M05620:37:000000000-D9766:1:1101:24525:11505 1:N:0:63
AGTGCCAGCTCTCCATCGCACAGGGTACCCAGGGCCTGGCCCCTCCATCCAGAAACCCTATGACCTCACCCCCCACCTGGCGCACCCCCTCCGCAGCTTGGCTGGGACCTATGTGAGTATCCAGCGTCGGAATCTGGGCGTTGGGGCGGAGTGCGGCGTTGGGGACCGCCCGTCCTAACCGTGGCGGGTTCTGGTAAATGATGGGGTGAGGAGGGGCTCTTTGGCTCCCACCAGTCCCCCTGTCTGGTCTA
+
>>1>>BD1>FFFGGGBBAE1E0F0FA0BB1BG00AB0BGHHHGGGGFHHAGHH0GABEGHBAFGH1BFGHA/>//?BF0B0>?>EEE>>EE//E/E<F1B?FFFBC0FCG1<G@GGBHHHHGFFHGG/AC-<FHFFGE.CGGGHCC.@A-:;.0A@-@@@@F@@-9---9-;@BFFB:FA@BF@-;=@@FFFFFFFFFBFBFFFFFF@-FF/-B@;@@FFFBFFFFFFF-ABAFFEFFEF?FFFFFFFFFB
@M05620:37:000000000-D9766:1:1101:5028:11511 1:N:0:63
AGTGCCAGCTCTCAATCGCACAGGGGACCCAGGGCCTGGCCCCTCCATCCAGAAAACCTATGACCTCACCCGCTACCTGGAGCACCAACTCCGCAGCTTGGCTGGGACCTATGTGAGTATCCAGCGTAGGAATCTGGGAGTTGGGGAGGAGTGAGGAGTTGGGGAAAGACAGTCCTAACCGTGGAGGGTTCTGGTAAATGATGGGGTGAGGAGGGGCTCTTTGGCTCCCACCAGTCCCCCTGTCTGGTCTA
+
AAAAAFFFBFFFGFGGGGGGGGHHGGCGGGHH2FGGGGHHHHGHGGHGHHHHHHHGHGHGHHHHHHHHHHHGGEGGHHHHHHHEHHCFFHHGGGGGGHHHGHHGGGHHGHHHHHHHHHHHHHHHHGEDB/@GHHHHHHAGGHHHGGCDG.CHH0GHCDHHHHGGGDHH/C:GHHHHGHHHGGGGFGGGFGGGGGGEGGGGGGGGGGFFFFFFFFFFFAFFFFFFFFFFFFFFFFFFFFFFFFFFFFFFFFF
@M05620:37:000000000-D9766:1:1101:5549:11514 1:N:0:63
AGTGCCAGCTCTCAATCGCACAGGGGACCCAGGGCCTGGCCCCTCCATCCAGAAAACCTATGACCTCACCCTCTACCTGGAGCACCAACTCCGCAGCTTGGCTGGGACCTATGTGAGTATCCAGCGTAGGAATCTGGGAGTTGGGGAGGAGTGAGGAGTTGGGGAAAGACAGTCCTAACCGTGGAGGGTTCTGGTAAATGATGGGGTGAGGAGGGGCTCTTTGGCTCCCACCAGTCCCCCTGTCTGGTCTA
+
BCBCCFFFCFFFGGGGGGGCGGHHGGGFGEHHGGGGFGHHHHGHGGHHHHHHHHHHHGHHHHHHHGHHHHHHHFGHHHHHGHHGGHHGGGHHGGGGGHHHGHHGGGHHGHHHHHHHHHHHHHHHHGGGGGHHHHHHHHGGGHHHGGGGGGGHHHHHHGHHHHGGGGGHEHGHHHHHHHHHGGHGGGGGFGGGGGGGGGHHHGGGGGGGFFFFFFFFFFFFFHFFFFFFFFFFFFFFFFFFFFFFHFFFFFB
@M05620:37:000000000-D9766:1:1101:18246:11515 1:N:0:63
AGTGCCAGCTCTCAATCGCACAGGGGACCCAGGGCCTGGCCCCTCCATCCAGAAAACCTATGACCTCACCCGCTACCTGGAGCACCAACTCCGCAGCTTGGCTGGGACCTATGTGAGTATCCAGCGTAGGAATCTGGGAGTTGGGGAGGAGTGAGGAGTTGGGGAAAGACAGTCCTAACCGTGGAGGGTTCTGGTAAATGATGGGGTGAGGAGGGGCTCTTTGGCTCCCACCAGTCCCCCTGTCTGGTCTA
+
>A>AADDFAF@@AGGDFAFFAEFECGGGG?GHGGCEFAG0FHGHGGFH1AGAF01BGE0EGHFHFHCGHHHGGGCEGHHCGHHC0?GHG0GHGFEG@0FHGBGEE?GHGHHHHHHHHHHHHBHHH/<CCGHHHHH1F0?F/FGHG-FCGGGHHHE.GFHHHHGGGGHAHHHBGHHHHHHH-.EGGEGGE?FGGGGGGGGGGGGGGGF@FFFFF?@@@-EFFF/;F/BEEFFFFFFFFFFF@EFFFFF/BFB
@M05620:37:000000000-D9766:1:1101:22265:11517 1:N:0:63
AGTGCCAGCTCTCAATCGCACAGGGGACCCAGGGCCTGGCCCCTCCATCCAGAAAACCTATGACCTCACCCGCTACCTGGAGCACCAACTCCGCAGCTTGGCTGGGACCTATGTGAGTATCCAGCGTAGGAATCTGGGAGTTGGGGAGGAGTGAGGAGTTGGGGAAAGACAGTCCTAACCGTGGAGGGTTCTGGTAAATGATGGGGTGAGGAGGGGCTCTTTGGCTCCCACCAGTCCCCCTGTCTGGTCTA
+
CCCCCFFFCFFFGGGGGGGGGGHHGGGGGGHHGGGGGGHHHHGHGGHHHHHHHHHHHGHHHHHHHHHHHHHGGGGGHHHHHHHHHHHHGHHHGGGGGHHHGGFGGGHHGHHHHHHHHHHHHHHHHGGGGGHHHHHHHHHGGHHHGGGGGGGHHHHGHGHHHHGGGGHHHHHHHHHHHHHHGGGGGGGGGGGGGGGGGGGGGGGGGGFFFFFFFFFFFFFFFFFFFFFEFFFFFFFFFFFFFFFFFFFFFFF
@M05620:37:000000000-D9766:1:1101:18865:11520 1:N:0:63
AGTGCCAGCTCTCAATCGCACAGGGGACCCAGGGCCTGGCCCCTCCATCCAGAAAACCTATGACCTCACCCGCTACCTGGAGCACCAACTCCGCAGCTTGGCTGGGACCTATGTGAGCATCCAGCGTAGGAATCTGGGAGTTGGGGAGGAGTGAGGAGTTGGGGAAAGACAGTCCTAACCGTGGAGGGTTCTGGTAAATGATGGGGTGAGGAGGGGCTCTTTGGCTCCCACCAGTCCCCCTGTCTGGTCTA
+
ABABCFFBAFFFGGGGGGGGGGHHGGGFGGHHG?EGFGHHHHGHGGHBHHHHHHHHHGHGHHHHHHHHHHCFGGGGHGHHHHHHHHHHGHFHGGGEGHHHGH3FFGHHGHHHHH?GH2FHHHHHHGCDGFHHHFHHHHHGGHHHCGFGGGGHHHHHHGH/GHGGGGHHHHHHHHHHHHHGGGGGGGGG.CAFGGGGGGGGGFG0E.;DFFFFFFA9>BFFFFF/BFF.:.AFFFFFFFFDF?FFFFFFFFB
@M05620:37:000000000-D9766:1:1101:9227:11578 1:N:0:63
AGTGCCAGCTCTCAATCGCACAGGGGACCCAGGGCCTGGCCCCTCCATACAGAAAACCTATGACCTCACCCGCTACCTGGAGCACCCACTCCGCAGCTTGGCTGGGACCTATGTGAGTATCCAGCGTAGGAATCTGGGAGTTGGGGAGGAGTGAGGAGTTGGGGAAAGACAGTCCTAACCGTGGAGGGTTCTGGTAAATGATGGGGTGAGGAGGGGCTCTTTGGCTCCCACCAGTCCCCCTGTCTGGTCTA
+
>A>ABDBFAFCFFGGCGFFCAAEHE22EEG2GGDFFAFGGFGE1AFHHFHHGHHF2FEFGFEHGHGHEGHFE>>>EHHHEHHHHHE1FFHHHGGEEGFFHGGHGGCHGGHFHHHHHHHHHHHHHHGGGGGHHGHHHGHAGGHHGGG.@D.CCGGHHHGHHHHGGGGHF:CFCGHHHHHHGGGGGFGGGGGGGGFFGGGGGGGGGGGD=FFFEFFBBBBFFFFFFFFFEEFFFEFFFFFFFBEFFFFFFFF/
@M05620:37:000000000-D9766:1:1101:14858:11591 1:N:0:63
AGTGCCAGCTCTCAATCGCACAGGGGACCCAGGGCCTGGCCCCTCCATCCAGAAAACCTATGACCTCACCCGCTACCTGGAGCACCAACTCCGCAGCTTGGCTGGGACCTATGTGAGTATCCAGCGTAGGAATCTGGGAGTTGGGGAGGAGTGAGGAGTTGGGGAAAGACAGTCCTAACCGTGGAGGGTTCTGGTAAATGATGGGGTGAGGAGGGGCTCTTTGGCTCCCACCAGTCCCCCTGTCTGGTCTA
+
BBBBBFFFDFFFGGGGGGGGGGHHGGGGGGHHFGGGGGHHHHGHGGHHHHHHHHHHHGHHHHHHHHHHHHHGGEGGHHHH2FHHHHHEGHHHGGGGGHHHGHHGGGHHGHHHHHHHHHHHHHHHHGGGGGHHHHHHHHHGGHHHGGFGGGGHHHHHHGHHHHGGGGHHHHHHHHHHHHHHGGGGGGGGGGGGGGGGGHHHHHHGGGFFFFFFFFFFFFFFFFFFFFFFFFFFFFFFFFFFFFFFFFFFFFF
@M05620:37:000000000-D9766:1:1101:23369:11597 1:N:0:63
GAGGCTGCTTTGGAAGAAACTGATAGATCAGGGCCACAGGACCGCAAGGACACACATCTGAACCCTACCCAGGAATTCGTAGCTCGTATATCGTCCCCGGATTGAAAGACAACTCGAAGACGCCAAGGGAGTACAAGAGCTGATGAAACAATGGCAAGAAACTCAGGCATTTCCGCTTTAGCACTCTTCTGAATCCAATTGAACAATTCTCAGCACTTGTAACTGTAACTGACAAGCCAAGGACACAAGAT
+
AAAAA1CAFFDF1GGG1GFGE1B3D3133111BE00AF0000B////A/0BA00//1A1D221//000001///0111B0B/BB1B/?012@/B///?//E/<B<1B1<000<1B?/0?<0//>?BF//??<011110F0?1111=1>>FGHD10><.//<<<<0<<CACGHF0:..CE0;C00CF0C0;00;09;B0009;;F0/;BBBFFGGB.0;9FF0099;0;FGF/BF/-;A-----;9-;;9B9
@M05620:37:000000000-D9766:1:1101:23504:11604 1:N:0:63
GAGGCTGCTTTGGAAGAACCTCATAGATTACTGAAACAGTTCCCCCTTGACCTGGAAAATTTTCTTGCCTGGCTTACGGAAGCTGAAACACCTGCCAATGTCTTACAGGATGCTACCCGTAAGGAAAGGCTCCTAGAAGACTCCAAGGAAGTAAAAGAGCTGATAAAACAATGGCAGTAAAGTCAGGCATTTCCGCTTTACCACCCTTGTGGACCCAATTGAACAATGCTAAGCATTTGTACTTTTAACGG
+
A@BBAAF>BFFDGBAFGF4AGGHHHGHDFHFGHA4BDG2FGDAGH2AA2FEGHGAF3325BDABDFGB35BA1BEBB1BEFF1BE33GBFBEBGHBB@BBFF44BF3B3B332BBBF0>?>/F3BEFB0?3B?F3BB3BG2??2BBFF020@@DF22/2<22@22??D<FF??<0?/?1>1><11100.<<1<=<<<EC00000..;::0;.0:/.::G0;;G;0/;0/;00999;CFF;;0C090;:0;-
@M05620:37:000000000-D9766:1:1101:20118:11606 1:N:0:63
GAGGCTGCTTTGGAAGAAACTCATAGATTACTGCAACAGTTCCCCCTGGACCTGGAAAAGTTTCTTGCCTGGCTTACAGAAGCTGAAACAACTGCCAATGTCCTACAGGATGCTACCCGTAAGGAAAGGCTCCTAGAAGACTCCAAGGGAGTAAAAGAGCTGATGAAACAATGGCAAGTAAGTCAGGCATTTCCGCTTTAGCACTCTTGTGGATCCAATTGAACAATTCTCAGCATTTGTACTTGTAACTG
+
CBCCCBFCFFFFGGGGGGBGGGHHHHHHHHHHHHHHGHHHHHHHHGGGHHHHHHHHHHHHHHHHHHHHHHHHHHHHHHHHHHHHHHHHHHHHHHHHHHHHHHHHHHHHHHHHHHHHHHGGGGHHHHHHHHHHGHHHHHHHGHHHHHHGGHGGHHHHHGHHHHHHHHHHHHHHHHHHHGHHHHHHHHHHHHHHHHGGGGGHHHGGHHGHHHHGHHHHHHHHHHHHGHHGGHGFGGGGGGGGGGGGGGGGGGG
@M05620:37:000000000-D9766:1:1101:23483:11621 1:N:0:63
GAGGCTGCTTTGGAAGAACCTCATAGATTACTGCAACATTTCCCCCTGGACCTGGAAAATTTTCTTGCCTGGCTTACGGAAGCTGAAAAACCTGCCAATGTCTTACATAATACTACCCGTAAGGAAAAGCTCCTAGAAGACTAAAAGGAAGTAAAAGACCTGATGAAACAATGGCAAGAAAGCAAGGCATTTCACCTTTACCACTCTTGTGGATCCAATTGAACAATTCTCAGCATTTGTACTTTTAACTG
+
A1>A>AC>BBBBF11B1F1AFFGFHFGDFGBFB11BAB0DDAAB0A/AABBBFBAF1101BDFADAFB1B1AABB1B/ABE//BG11F1B?BFGHCFHGFG222BBB22BB@1@B@00?/>/>>1BF00B1B1B1B<BFGB<<1B1B/000@2>>21/0@@0<11@?1?0?1<1?<?/0<<<0>>0.>011>100<<000000</<==D<0.0<0/0:<;::<C;/;00<00;:00CFB;9;;;00;;000
@M05620:37:000000000-D9766:1:1101:7367:11636 1:N:0:63
GAGGCTGCTTTGGAAGAAACTCATAGATTACTGCAACAGTTCCCCCTGGACCTGGAAAAGTTTCTTGCCTGGCTTACAGAAGCTGAAACAACTGCCAATGTCCTACAGGATGCTACCCGTAAGGAAAGGCTCCTAGAAGACTCCAAGGGAGTAAAAGAGCTGATGAAACAATGGCAAGTAAGTCAGGCATTTCCGCTTTAGCACTCTTGTGGATCCAATTGAACAATTCTCAGCATTTGTACTTGTAACTG
+
BACCCAFBFFFFGGGGGGGGGGHHHHHHHHHHHHHHGHHHHHHHHGGGHHHHHHHHGHHHGHHHHHHHHHHHHHHHHHHHGHHHHHHHHHHHHHHHHHHHHHHHHHHHHHHHGHHHGHGFGGHHHHHGHHHHGHHHHHHHFHHHHGHGGHGGHHHHFGHHHHHHHHHHHHHHHHHGHGGHHGHHHHHHHHHHGHGEE?FGFHHHHHHHHFHGHHHHHHHHHHHHHHHHHHGGGGGGGGGGGGGGFFGGGGG
@M05620:37:000000000-D9766:1:1101:15423:11645 1:N:0:63
GAGGCTGCTTTGGAAGAAACTCATAGATTACTGCAACAGTTCCCCCTGGACCTGGAAAAGTTTCTTGCCTGGCTTACAGAAGCTGAAACAACTGCCAATGTCCTACAGGATGCTACCCGTAAGGAAAGGCTCCTAGAAGACTCAAAGGGAGTAAAAGAGCTGATGAAACAATGGCAAGTAAGTCAGGCATTTCCGCTTTAGCACTCTTGTGGATCCAATTGAACAATTCTCAGCATTTGTACTTGTAACTG
+
A>AAA1CA@F3D1FGGGBBF111B3GHEDHHHGEGGFCHGGHHFHGCAAGGCECFG1B0FG2AF2F1BGFEGHHGFHEGDGHHF@FGHHFFH1>BBGFHHGH@@B@GCGCEFFG2F>FEGE/GG>0>>GFEFAFGFFBFG01B1<1BGGHGCFFDFD/001111@GHFFHHE11F0GFFFBF11FFFFHH1G11<..<CDG0=00/=DD0CAB00:CB0GH0;0C/:0G0GGGB00;9909;C;00;0CF0
@M05620:37:000000000-D9766:1:1101:13144:11653 1:N:0:63
AGTGCCAGCTCTCAATCGCACAGGGGACCCAGGGCCTGGCCCCTCCATCCAGAAAACCTATGACCTCACCCGCTACCTGGAGCACCAACTCCGCAGCTTGGCTGGGACCTATGTGAGTATCCAGCGTAGGAATCTGGGAGTTGGGGAGGAGTGAGGAGTTGGGGAAAGACAGTCCTAACCGTGGAGGGTTCTGGTAAATGATGGGGTGAGGAGGGGCTCTTTGGCTCCCACCAGTCCCCCTGTCTGGTCTA
+
AAAABFFFBFFFGGGGFGGGGGHGGGGGGGHHGGGFDFHHFHGHGGGHHHHHHHHHHGHHHHHHHGHHHHHGGFGGHHHHHHHHHGHGGHHHGGGGGHHHGHHGGGHHGHHHHHHGHFHHHHHHHGGGGGHHHGHHHGHGGHHHGGGGGGGHHHGHHGHHHHGGGGHHHHHHHHHGHHHHGEFGGGGGGGGGGGFGGGGGGGGGGGFFFFFFFFFFFFFFFFFFFFFFFFFFFFFFFFFFFFFFFFFFFFB
@M05620:37:000000000-D9766:1:1101:27825:11667 1:N:0:63
GAGGCTGCTTTGGAAGAAACTCATAGATTACTGCAACAGTTCCCCCTGGACCTGGAAAAGTTTCTTGCCTGGCTTACAGAAGCTGAAACAACTGCCAATGTCCTACAGGATGCTACCCGTCAGGACAGGCTCCTAGCCGACTCCAAGGGCGTACCAGAGCTGCTGAACCAATGGCAAGTCAGTCAGGCCTTTCCGCTTTCGCACTCTTGTGGATACCATTGACCAATTCTCAGCATTTGTCCTTGTCCCTG
+
A>A>AAFAFFFFG1FFAGGFFBFEAG1GHFHHFGHGHHHFHHHHHGGGHGHGGGF0BEGHFHHHHGFHHHHHHGHFHHHHEFHHGF1BFGHHHHHHHHHHHF2BGHHHG0B1BEFHF0EE//?FG?>?F/BGGGE1<B/<<B/1BB1/?/>C@/<GGA/?111?>DGGHCEHH1001<000=D=<GF<E/<DGDCFGGG0C:C:;FFFGGGGGB0:00;CBB00/.;;CFF0;/9CCF0CB0;BFF///BF
@M05620:37:000000000-D9766:1:1101:22202:11678 1:N:0:63
GAGGCTGCTTTGGAAGAAACTCATAGATTACTGCAACAGTTCCCCCTGGACCTGGAAAAGTTTCTTGCCTGGCTTACAGAAGCTGAAACAACTGCCAATGTCCTACAGGATGCTACCCGTAAGGAAAGGCTCCTAGAAGACTCCAAGGGAGTAAAAGAGCTGATGAAACAATGGCAAGTAAGTCAGGCATTTCCGCTTTAGCACTCTTGTGGATCCAATTGAACAATTCTCAGCATTTGTACTTGTAACTG
+
AAAAA1BAFF3FFGGGFGGCFGFDFHHGGHHGFFF1GHHFFH2GHGEFGFHHHGHFGHHHHHHHHHHHHHHHGGGFHHGHHHHHHGHFGC/>@FFFGFHHHEBFGHHHFHFFGGDGGFEEECHHFHHF>FFHGHHBFHHHFGHFGHGFCGCGGFHHBCFGHHHHGFGHFFGGHHGHFGHHFFGHHGGHGFHHHFEEAEFGHHHHHHGHHDGCF:GGGFGHHFHHHGH=<GFFGGGFGGGFFFGGFFGGGGG
@M05620:37:000000000-D9766:1:1101:19371:11683 1:N:0:63
GCGGCTGCTTTGGAAGAAACTCATAGATTCCTGCCCCAGTTCCCCCTGGACCTGGAAACGTTTCTTGCCTGGCTTACAGAAGCTGAAACAACTGCCAATGTCCTACAGGATGCTACCCGTAAGGACAGGCTCCTAGAAGACTCCCAGGGAGTAAAAGAGCTGATGAAACAATGGCAAGTAAGTCAGGCCTTTCCGCTTTAGCACTCTTGTGGATCCAATTGAACAATTCTCAGCATTTGTACTTGTAACTG
+
>1>AA1>AFFB1CGGG11BFBB1FBFGHH3DFHH00B0BBFGHHHGEFFBF0FHAGG10BBFGHDGGHHHGHHHG1FGHDGHH11@FGH0BGGHHH11BGHHHHBGHHGGHHHHHHHHGFEGGHH00?FGHHGH1F11B1FGHH/0@FGGGG0G22F/FGHH1FGHHBGGHHHHHHHGFB1FHHHHHH.CFHHHGGGGGHHHHHHHHHHHHGGHHHCCFGGB0;C/CFGGGGGGGGGGGGBFGGGG0;CFC
@M05620:37:000000000-D9766:1:1101:3753:11686 1:N:0:63
GAGGCTGCTTTGGAAGAAACTCATAGATTACTGCAACAGTTCCCCCTGGACCTGGACAAGTTTCTTGCCTGGCTTACAGAAGCTGAAACAACTGCCAATGTCCTACAGGATGCTACCCGTAAGGAAAGGCTCCTAGAAGACTCCAAGGGAGTAAAAGAGCTGATGAAACAATGGCAAGTAAGTCAGGCATTTCCGCTTTAGCACTCTTGTGGATCCAATTGAACAATTCTCAGCATTTGTACTTGTAACTG
+
AAAABACBFFBFGFGGFFGFGGGEFHHHHHHGGHHFHFHHHHGHHGEGHFHHHFHF2FGHFGHHGGFGHHHGHHCGHHGFGHHFHHHHHHHHHHHHGGHHHHHHHHHBFFHFEFGHHHGGGGHHHHGF0?FGGHHHHHHHHHCGBHHGGHGGHHHHHGBHGFFHHHHHHGHHHHHHHF1FGHHHGHHGHHHFFGACEEGHFHHHHHGHHGHGFHHHHFHHHFFGHHFHHGGGGGGGGGGGGGGG0;BBCGF
@M05620:37:000000000-D9766:1:1101:26851:11687 1:N:0:63
GAGGCTGCTTTGGAAGAAACTCATAGATTACTGCAACAGTTCCCCCTGGACCTGGAAAAGTTTCTTGCCTGGCTTACAGAAGCTGAAACAACTGCCAATGTCCTACAGGATGCTACCCGTAAGGAAAGGCTCCTAGAAGACTCCAAGGCAGTAAAAGCGATGCTGAAACAATGGCAAGTAAGTCAGGCATTTACGCTTTAGCACTCTTGAGGATACACTTGAACAATTCTCAGACTTTGTACTTGTAACTG
+
AAAAABFBFFFFGGGGFGGGGGHHHHHHHHHHHHGHHHHHHHGHHGGGHFGHHGGGFDFHFHHHHHHFGHHHGHHGHHGHHHHHHGFFGGGGHGHHHGHH4BF4FFGHHGBGH3BFGHGA//0BBC3BB?GHG33BG?3FGFHHGE2?/0/2?2@>20//?C/FGHDF10<FF1?GHGGHG1>GD1>0CFDF1F.EEE.DD0D<0/==G0;C0CHGC0;CF0GGF/;0<0B0;0/;CFBBCFGGG090CFG
@M05620:37:000000000-D9766:1:1101:14917:11694 1:N:0:63
GAGGCTGCTTTGGAAGAAACTCATAGATTACTGCAACAGTTCCCCCTGGACCTGGAAAAGTTTCTTGCCTGGCTTACAGAAGCTGAAACAACTGCCAATGTCCTACAGGATGCTACCCGTAAGGAAAGGCTCCTAGAAGACTCCAAGGGAGTAAAAGAGCTGATGAAACAATGGCAAGTAAGTCAGGCATTTCCGCTTTAGCACTCTTGTGGATCCAATTGAACAATTCTCAGCATTTGTACTTGTAACTG
+
BABBBAFAFFFFGGGGGGGGGGHHHHHHHHHHHGHHGHHHHHHHHGGGEHHHHGFGFHGHGHHHHHHHHHHHHHHHHHHHHHHHHHHHHHHHHHHHHHHHHHHHHHHHHHHHGHFHHHGFGGHHHGHGHGHHGHHHHGHHHGHHHHHGGHGGHHHHHGHHHHHHHHHHHHHHHGHGHGHHHHHHHHGHHHHHHGFGGGGHHHHGHHGHHHHGHGHHHGHHHHHHHHHFHHGGGGGGGGGGFFGGFFFFGGF
@M05620:37:000000000-D9766:1:1101:4636:11736 1:N:0:63
GCGGCTGCTTTGGCAGAAACTCATAGATTACTGCAACAGTTCCCCCTGGACCTGGCAAAGTTTCTCGCCTGGCTTACAGAAGCTGACGCAACTGCCAATGTCCTACAGGATGCTACCCGTACGGAAAGGCTCCTAGAAGACTCCAAGGGAGTAAAAGAGCTGATGAACCCATGGCAAGTAAGTCAGGCATTTCCGCTTTAGCACTCTTGTGGATCCAATTGAACAATTCTCAGCATTTGTACTTGTAACTG
+
>1>1>>>AFFD111FE10GFAE1AD3BGBDBG2B1BBAGH2GHHHG/FABGFGAG0B1BFD2FFA2ABEGHCF>>EGGHG1@FBF1F/B///>BBFBBCFGHHHFFGC0FGFHHHHHGEA//>EBF/<FC1FFH1GB111@FGH1<<<C/?CF<11FFGHHHBGHEH1<CE0GCGHFED0BGHHHHHCGGHHHHGCEGE0CHHCF/;FGFF.0:BFBCFFGFB90/;;CCF0FF0;CBCB0;;FFFB9;F:
@M05620:37:000000000-D9766:1:1101:18316:11738 1:N:0:63
GAGGCTGCTTTGGAAGAAACTCATAGATTACTGCAACAGTTCCCCCTGGACCTGGAAAAGTTTCTTGCCTGGCTTACAGAAGCTGAAACAACTGCCAATGTCCTACAGGATGCTACCCGTAAGGAAAGGCTCCTAGAAGACTCCAAGGGAGTAAAAGAGCTGATGAAACAATGGCAAGTAAGTCAGGCATTTCCGCTTTAGCACTCTTGTGGATCCAATTGAACAATTCTCAGCATTTGTACTTGTAACTG
+
BBBBBBFBFFFFGGGGGGFGGGHHHHHHHHHHHHHHGHHHHHHHHGGFGHHHHHHGGHHHHHHHHHHHHHHHHHHHHHHHHHHHHHHHHH1GHHHHHHHHHHHHHHHHFHHHHHHHHHGEGGHHHHHHHHHHGHHHHGHHHHHHGHHGGHGGHHHHHGGHHHHHHHHHHHHHHGHHHGHGHHHHHHHHHHHHHHGGGGGHHHHHHHHHHGHGHHHHCGHHHHHHFHG<CGGGGGGGGGGGGGGGGGGGGGG
@M05620:37:000000000-D9766:1:1101:20792:11743 1:N:0:63
GCGGCTGCTTTGGAAGAACCTCATAGATTACTGCAACAGTTCCCCCTGGACCTGGAAACGTTTCTTGCCTGGCTTACAGAAGCTGAAACACCTGCCAATGTCCTACAGGATGCTACCCGTAAGGAAAGGCTCCTAGAAGACTCCACGGGAGTAAAAGAGCTGATGAAACAATGGCAAGTAAGTCAGGCATTTCCGCTTTAGCACTCTTGTGGATCCAATTGAACCATACTCAGCATTTGTACTTGTAACTG
+
>1>AADD@FFFFCFBFBF0GGGFHBGGGHFFHHF1BFABFGHHHHGGAFFGHHHGGGA0ABGHGFGHHHHFGHHHGHHHFHEGGHBGHGFFFHGHFEGHHHH2B@FGHHGHHHHGHHBEEEEAGFHHHHHGHGH1G11<1FGHHH0?BCFGG0G11FFHEGHFGHHHBGGHHHGHHHGHFHGHHHHHHHHHHHHGGGGG0GCH0</<CGGHGCG:;0;CFG0C:..;0;;99BFG9FFBB0CFGGGFGFGF
@M05620:37:000000000-D9766:1:1101:20770:11744 1:N:0:63
GAGGCTGCTTTGGAAGAAACTCATAGATTACTGCAACAGTTCCCCCTGGACCTGGAAAAGTTTCTTGCCTGGCTTACAGAAGCTGAAACAACTGCCAATGTCCTACAGGATGCTACCCGTAAGGAAAGGCTCCTAGAAGACTCCAAGGGAGTAAAAGAGCTGATGAAACAATGGCAAGTAAGTCAGGCATTTCCGCTTTAGCACTCTTGTGGATCCAATTGAACAATTCTCAGCATTTGTACTTGTAACTG
+
A>ABABFAFFFFGGGGGGGGGGHHHHHHHHHHHHGHGHHGHHHHHGGFFGHHHHHHHHHFBFHHHHHHHHHHHHHFHHHHHHHHHGHHHHFHGHHHGGHHHGHHHHHHHHHHHHBGHHGFEGHHHFGHHHHHGHGHHDHFGHHHBGHGGHGGFHGHG<GGHH<GHHHGHHHHHHHHHGHHBHHHHHHH.GHHHHGGGGGHHHFHCGHHHHHGHGHHHBGHHHGHFFFHFHFGGGGGGGGGGGGGGGGGGGF
@M05620:37:000000000-D9766:1:1101:17044:11753 1:N:0:63
AGTGCCAGCTCTCAATCGCACAGGGGACCCAGGGCCTGGCCCCTCCATCCAGAAAACCTATGACCTCACCCGCTACCTGGAGCACCAACTCCGCAGCTTGGCTGGGACCTATGTGAGTATCCAGCGTAGGAATCTGGGAGTTGGGGAGGAGTGAGGAGTTGGGGAAAGACAGTCCTAACCGTGGAGGGTTCTGGTAAATGATGGGGTGAGGAGGGGCTCTTTGGCTCCCACCAGTCCCCCTGTCTGGTCTA
+
CCBCCFFFCFFFGGGGGGGGGGHHGGGGGGHHGGGGGGHHHHGHGGHHHHHHHHHHHGHHHHHHHHHHHHHGGEGGHHHHGHHHHHHHGHHHGGGGGHHHGHHGGGHHGHHHHHHHHHHHHHHHHGGGGGHHHHHHHHHGGHHHGGGGGGGHHHHHHGHHHHGGGGHHHHHHHHHHHHHHGGGGGGGGGGGGGGGGGGGGGGGGGGFFFFFFFFFFFFFFFFFFFFFFFFFFFFFFFFFFFFFFFFFFFFF
@M05620:37:000000000-D9766:1:1101:17628:11755 1:N:0:63
AGTGCCAGCTCTCAATCGCACAGGGGACCCAGGGCCTGGCCCCTCCATCCAGAAAACCTATGACCTCACCCGCTACCTGGAGCACCAACTACGCAGCTTGGCTGGGACCTATGTGAGTATCCAGCGTAGGAATCTGGGAGTTGGGGAGGAGTGAGGAGTTGGGGAAAGACAGTCCTAACCGTGGAGGGTTCTGGTAAATGATGGGGTGAGGAGGGGCTCTTTGGCTCTCACCAGTCCCCCTGTCTGGTCTA
+
A?AAAFFBAFFFGGGGGAAFGEFHGFGEGFCGG0EEFFHHHHGHGGH1FGEHHHFHHGF1GGHGHHHFHHGGGGGGHHHGHHHGHHHHGF1FEGA/EGGHGGHGG?HHGHHHHHHHHFHHHHGHHGEAGGHHHHGHFFGGGHHHGGGGGGGGFHHHHCCBG/<@EGEHHHHHHHGHHHGHGGGGBGGGGGGGGGFFFBFFGGGGGGB?EFFFFF--@>EFFFBBBBF/;//9FAFFFFFF@AFFFBFFFFB
@M05620:37:000000000-D9766:1:1101:20791:11766 1:N:0:63
GAGGCTGCTTTGGAAGAACCTCATAGATTACTGAAACAGTTCCCCCTTGACCTGGAAAATTTTCTTGCCTGGCTTACAGAAGCTGAAACACCTGCCAATGTCATACAGGATGCTACCCGTAAGGAAAGGCTCCTAGAAGACTCCAAGGGAGTAAAAGAGCTGATGAAACAATGGCAAGTAAGTCAGGCATTTCCGCTTTAGCACTATTGTGGATCCAATTGAACAATGCTCAGCATTTGTACTTGTAACTG
+
>AAA3>F3BBB4G4ABAGBAFGHHHGG6FABBF54B3FADGDDBFEAAA3BBFGCBB325BDFDFFF53BAGGHG3BBGFHGABGB3GBBBBGHH1@GGHHB4BBGGFFFHGFH4BF1??>AGB?3BB0?BGAG?BBDFG33?B1BF//?/E@@DD1/<0@<<@GGB?DFFFDF<GCF<<FD=<FFCG.1<>=DDE<..=0<G<G0==GDGFHC0/;<GCGG:;;CG0;:;9CFFCFGF0;0;C;;CFCCF
@M05620:37:000000000-D9766:1:1101:13891:11771 1:N:0:63
GAGGCTGCTTTGGAAGAAACTCATAGATTACTGCAACAGTTCCCCCTGGACCTGGAAACGTTTCTTGCCTGGCTTACAGAAGCTGAAACAACTGCCAATGTCCTACAGGATGCTACCCGTAAGGAAAGGCTCCTAGAAGACTCCAAGGGAGTAAAAGAGCTGATGAAACAATGGCAAGTAAGTCAGGCATTTCCGCTTTAGCACTCTTGTGGATCCAATTGAACAATTCTCAGCATTTGTACTTGTAACTG
+
AAAAAAFAFFFFGGGGCC1BA1B3DBFB3BFGHHG1AFFF2A2FEEGGHFHF0FC0AB0A0BAGHGFGHHHHHHCGFHHHHHHHHHHHHHHHHHHHHHHHHHHHHHHHFHGHHHGHHFG/EEHHGHHHHHHHGHHGHHHHHHHHHHHGGHGGHHHHHGHHHFHHHHHHHHHHHHHHHGGHHHHHHGHHHGHHHHGGGGGHHGGHHHHHHCGGHGHHHHFHHGFGHHHGGGGGGGGGGGGGGGGGGGGGGGF
@M05620:37:000000000-D9766:1:1101:25945:11784 1:N:0:63
GAGGCTGCTTTGGAAGAAACTCATAGATTACTGCAACAGTTCCCCCTGGACCTGGAAAAGTTTCTTGCCTGGCTTACAGAAGCTGAAACAACTGCCACTGTCCTCCAGGCTGATACACGTGAGGCAAGAATCCTCGAAGACTCCAAGGGAGTCAACGAGCTGATGAAACAATAGCAAGTCAGTCAGGCATTTCCGCTTTAGCACTCTTGAGGCTACAATTGACCCCTTCTCAGCATTTGTCCTTGTAACTG
+
BBCCCBFBFFFFGGGGGGFGGGHHGFHHHHHHHHFHGHHHHHHHHGGFCGGHHHGHFFFGGHHHHHHFGHHHHHHGHHGHHHHHHGEHGHFHHBF?FGBGHH3DFGGHGEHHF3DD@FAE//?F//B?23DFGG3EFHG/23BBFG2/??ED22F2<F//?1?GHHHF10<11>>FGHH1FGGHHHHH.CG0==.C<EG0DDF:0;<GH0=C..;;CHHHG000/..;=;00;C0CFGB00=;FF0C0CBF
@M05620:37:000000000-D9766:1:1101:25638:11810 1:N:0:63
GAGGCTGCTTTGGAAGAACCTCATAGATTACTGCAACAGTTCCCCCTGGACCTGGAAAAGTTTCTTGCCTGGCTTACAGAAGCTGACACACCTGCCAATGTCCTACAGGATGCTACCGGTAATGAAAGGCTCCTAGAAACCTCCACGGGAGTAACAGAGATGATGAAACAATGACAAGTAAGTCAGGCATTTCCGCTTTCGCACTCTTGTGGCTAGAATTGAACAATGCACAGCCTTTTTACTTGTAACTG
+
A3AABBFBFFFFGGGGGF4FGGHHBGFHHHHHHGHHHCHHHHGHHGGAGHHHHHHAGHHHHHHHHHHHHHHHHHHHHHHGC3B@GG2@F2E?FGF1FF3FF4G443F331BFEG4F1/>/>/4BBBFHFFEGC33B3340?0B/C0//>?CD012@FC00?F??GD11?0FDG1>GDFHB<D1D1<GGHFGG00..<CE0.CE;-/;CC;C..C0.0;9;FCFG0;F09000=../9000.90;C9B909B
@M05620:37:000000000-D9766:1:1101:17414:11820 1:N:0:63
AGTGCCAGCTCTCAATCGCACAGGGGACCCAGGGCCTGGCCCCTCCATCCAGAAAACCTATGACCTCACCCGCTACCTGGAGCACCAACTCCGCAGCTTGGCTGGGACCTATGTGAGTATCCAGCGTAGGAATCTGGGAGTTGGGGAGGAGTGAGGAGTTGGGGAAAGACAGTCCTAACCGTGGAGGGTTCTGGTAAATGATGGGGTGAGGAGGGGCTCTTTGGCTCCCACCAGTCCCCCTGTCTGGTCTA
+
BCABBFFFCFFFGGGGGGGGGGHHGGGGGGHHFGGGGGHHHHGHGGHHHHHHHHGHHGHHHHHHHHHHHHHGGEGGHHHHGHHHHHFEFHHHEGGGGHHHGHHGGGHHGHHHHHHHHHHHHHHHHGGGGGHHHHHHHHGGGHHHGGGGGGGHHHHHHGHHHHGGGGHHHHHHHHHHHHHHGGGGGGGGGGGGGGGGGGGGGGGGGGDFFFFFFFFFFFFFFFFFFFFFFFFFFFFFFFFFFFFFFFFFFFF
@M05620:37:000000000-D9766:1:1101:25615:11821 1:N:0:63
GAGGCTGCTTTGGAAGAAACTCATAGATTACTGCAACAGTTCCCCCTGGACCTGGAAAAGTTTCTTGCCGTGATTAAAGAAGCTGAAACAACTGCCAATGTGCTACAGAATTGTAGCCGCAAGAACAAACACGTAGAAGAATTCCAGGTAGTAAAACATCTGCTTAAACAAAGGCAATTAAGTGACACAGTTCTTCTACATCACCCTTGCGGATCCAATTGAACAATTCTCACCATTTGTACTTCCAATCG
+
BABCBCFCFFFFGFFGGGFGGGHHHFHHHHHHGHFGHHHHHGHHHGGGFHFHHHFHBBBHGHHHHHHFG0A0BFGE5DDAFGF3GB3BB31FGCGBG3BBB4@@43BB4344BD@@@31/>EF2323?0?00/B20?3??2D?FB332?D2<DF@22<2<2D222DFD11/000?FG<G1<111>11<<0>1>>F1<=0=<0==/<.///<A-:=/<0:000090:000;;C0;B0FBF0;B9;00;;0/.
@M05620:37:000000000-D9766:1:1101:20280:11825 1:N:0:63
AGTGCCAGCTCTCAATCGCACAGGGGACCCAGGGCCTGGCCCCTCCATCCAGAAAACCTATGACCTCACCCGCTACCTGGAGCACCAACTCCGCAGCTTGGCTGGGACCTATGTGAGTATCCAGCGTAGGAATCTGGGAGTTGGGGAGGAGTGAGGAGTTGGGGAAAGACAGTCCTAACCGTGGAGGGTTCTGGTAAATGATGGGGTGAGGAGGGGCTCTTTGGCTCCCACCAGTCCCCCTGTCTGGTCTA
+
AAAAAFFFAFFFGGGGGGGGFGHGGEFEEGHHFEEFCFHHFHGHGGHHHHGHFFHGGGHHHHFHHGHHHHHGE>EEHHHHBGHHFH1?EGHGEEEGGHHHGHHA//BGGCGHHHGHHHBHH3FGHGADG?FGHHHHHHEFFHHHGGEGG?.>G<GHHGHFHGGGEDHHGHHHHHHHHHHHGEGGDGGGEFGGGGGGGGGGGGGGGGFFFF./ADF-;BFFFFFFFFFFFFFFFFFFFFFFFFFFFF/BFF/
@M05620:37:000000000-D9766:1:1101:18602:11838 1:N:0:63
AGTGCCAGCTCTCAATCGCACAGGGGACCCAGGGCCTGGCCCCTCCATCCAGAAAACCTATGACCTCACCCGCTACCTGGAGCACCAACTCCGCAGCTTGGCTGGGACCTATGTGAGTATCCAGCGTAGGAATCTGGGAGTTGGGGAGGAGTGAGGAGTTGGGGAAAGACAGTCCTAACCGTGGAGGGTTCTGGTAAATGATGGGGTGAGGAGGGGCTCTTTGGCTCCCACCAGTCCCCCTGTCTGGTCTA
+
A?>ABFBFAFFFGGGGFGGGGGHGGGGGGEEHFGGGFGHFFHGAEGHHHGCHFFBFHGFHHHHHHHHHHGHEGEEGHHHHBFHHHHHFGFHHGGEGGHF3EGHG?EHFGHGFHHHHHHHHHHGHGGGCGGHHHGBGHCGEGHHHGGGGGGGHHHHGHGGFDGGCGGHHHHHHHHHHFHHGG.CB?EFGCFFFGGFGGGGFFGGGGGABEF?FDDBBB;EBFFFFFFFE?FFDAFFFFFFD?FFFFFFFFFB
@M05620:37:000000000-D9766:1:1101:16189:11869 1:N:0:63
AGTGCCAGCTCTCAATCGCACAGGGGACCCAGGGCCTGGCCCCTCCATCCAGAAAACCTATGACCTCACCCGCTACCTGGAGCACCAACTCCGCAGCTTGGCTGGGACCTATGTGAGTATCCAGCGTAGGAATCTGGGAGTTGGGGAGGAGTGAGGAGTTGGGGAAAGACAGTCCTAACCGTGGAGGGTTCTGGTAAATGATGGGGTGAGGAGGGGCTCTTTGGCTCCCACCAGTCCCCCTGTCTGGTCTA
+
BCBBBFFFCFFFGGGGGGGGGGHGGGGGGGHHGGGGGGHHHHGHGGHHHHHHHHHHHGHHHHHHHHHHHHHGGEEGHHHHGHHHHHHHGHHGGGGGGHHHGHHGGGHHGHHHHHHHHHHHHHHHHGGGGGHHHHHHHHHGGHHHGGGGGGGHHHHHHGHHHHGGGGHHHHHHHHHHHHHHGGGGGGGGFGGGGGGGGGGGGGGGGGFFFFFFFFFFFFFFFFFFFFFFFFFFFFFFFFFFFFFFFFFFFFF
@M05620:37:000000000-D9766:1:1101:24665:11870 1:N:0:63
GAGGCTGCTTTGGAAGAAACTCATAGATTACTGCAACAGTTCCCCCTGGACCTGGAAAAGTTTCTTGCCTGGCTTACAGAAGCTGAAACAACTGCCAATGTCCTCAAGGATGCTACCCGTAAGGAAAGGCTCCTCGACGACTCAACGGGAGTAAAAGAGCTGATGAAACAATGGCAAGTAAGTCAGGCCTTTCCGCTTTAGCACTCTTGTGGATCCAATTGACCAATTCTCAGCATTTGTACTTGTAACTG
+
AAABBAFBFFFFGGGGCFGGBGEGBFDGFFHHHHF4EGG5FGFGHGGGFBHGFGHHHHHHHHHHHHFHHHHHHHGHHHHHHHHHHHHHHFHHHHHGGEHHHHFD@3BGE?FGH3BGGHG/E/F?FG3B0GHHGB0/?//<BDE1@0?DADD/FHH1</?BG<1>FHHFDHGHHHHFHG<DDGGBGHH/.<CGGHGGCE.CHFHHGHHHHHHGGFG/99CGFG0CFGGGGGFGG/FGGGG00FFGGBF0CFF
@M05620:37:000000000-D9766:1:1101:11611:11872 1:N:0:63
AGTGCCAGCTCTCAATCGCACAGGGGACCCAGGGCCTGGCCCCTCCATCCAGAAAACCTATGACCTCACCCGCTACCTGGAGCACCAACTCCGCAGCTTGGCTGGGACCTATGTGAGTATCCAGCGTAGGAATCTGGGAGTTGGGGAGGAGTGAGGAGTTGGGGAAAGACAGTCCTAACCGTGGAGGGTTCTGGTAAATGATGGGGTGAGGAGGGGCTCTTTGGCTCCCACCAGTCCCCCTGTCTGGTCTA
+
BBBBCFFFCFFFGGGGGGGGGGHHGGGGGGHHGGGGGGHHHHGHGGHGHHHHHHHHHGHGHHHHHHHHHHHGGGGGHHHHHHHHHHHHGHHHGGGGGHHHGHHGGGHHGHHHHHHHHHHHHHHHHGGGGGHHHHHHHHHGGHHHGGGGGGGHHHHHHGHHHHGGGGHHHHHHHHHHHHHHGGGGGGGGDGGGGGGGGGGGGGGGGGFFFFFFFFFFFFFFFFFFFFFFFFFFFFFFFFFFFFFFFFFFFFF
@M05620:37:000000000-D9766:1:1101:6503:11898 1:N:0:63
AGTGCCAGCTCTCAATCGCACAGGGGACCCAGGGCCTGGCCCCTCCATCCAGAAAACCTATGACCTCACCCGCTACCTGGAGCACCAACTCCGCAGCTTGGCTGGGACCTATGTGAGTATCCAGCGTAGGAATCTGGGAGTTGGGGAGGAGTGAGGAGTTGGGGAAAGACAGTCCTAACCGTGGAGGGTTCTGGTAAATGATGGGGTGAGGAGGGGCTCTTTGGCTCCCACCAGTCCCCCTGTCTGGTCTA
+
AAABBFFFBFFFGGGGGFFGGCGEFEEGGGHHGGGG2FGHHHGHGGHGHFGHHHHFHGHHFHFHHHHHHHHFGEEGHHHHHHHGHHHHGBGHGGGGEGHHGHHGGGHHGHHHHHHHHHHHHHHHHGGGGGHHHGHHHHHGGHHHGGGGGGGHHHHHHGHHHHGGGGHHHHHHHHHHHHGHGGGGGGGG;AFGGGGGGGGGGGGGGGFFFFFFFFFFFFFFFFFFFFFFFFFFFFFFFFFFFFFFFFFFFFF
@M05620:37:000000000-D9766:1:1101:18771:11905 1:N:0:63
GAGGCTGCTTTGGAAGAAACTCATAGATTACTGCAACAGTTCCCCCTGGACCTGGAAAAGTTTCTTGCCTGGCTTACAGAAGCTGAAACAACTGCCAATGTCCTACAGGATGCTACCCGTAAGGAAAGGCTCCTAGAAGACTCCAAGGGAGTAAAAGAGCTGATGAAACAATGGCAAGTAAGTCAGGCATTTCCGCTTTAGCACTCTTGTGGATCCAATTGAACAATTCTCAGCATTTGTACTTGTAACTG
+
A>AABBFAFFFFGGGGGFGGGG4FGHHHHBGGHHGGGFGGHHHHHGGGEGGHHHGHHF2BFHHHHHHHHHHHHHH3GHHHHHHGHHHHHGHHHHHHCGGHHHHHFHHHHHHHHHFHHHGFGGHHFCCGHHHHGH3GF3GGHHHHB2FGGHGGGHF2GFHHHH2GHHHFHHHHHHHHHGHHGHHHHHHHGHHHHHGGGGGHHHHHHHHHHHHGGHHHHCHHHHGHHEGHHHGGGGGGGGGGEGGGGGFFGGF
@M05620:37:000000000-D9766:1:1101:18775:11923 1:N:0:63
GAGGCTGCTTTGGAAGAACCTCATAGATTACTGCAACAGTTCCCCCTGGACCTGGACAAGTTTCTTGCCTGGCTTACAGAAGCTGAAACACCTGCCAATGTCCTACAGGATGCTACCCGTAAGGAAAGGCTCCTAGAAGACTCCAAGGGAGTAAAAGAGCTGATGAAACAATGGCAAGTAAGTCAGGCATTTCCGCTTTAGCACTCTTGTGGATCCAATTGAACAATTCTCAGCATTTGTACTTGTAACTG
+
A1AAA1B11D@F1BBFGF1AAG1GDGHEDGGHHAFGBEHGFGHDGGC//BBBEFAB0B00FBEHAGABFAAGHHHHHBGFHHHH1FGHHF0EGEF>GFHHHHFGGGH10>GCCGDGFCAEGGGHHBFBFFGHFCDGFFFF<FBF<CFGGHGGBGDF1<00@GF<FHHBHHGGGCG0FF<>FGFBGHHFCC<G11.<<.<<=<D<0/=GFCGGC00:;:;CB000:CC;FFGGGFG0;99009;;9;9;FGC
@M05620:37:000000000-D9766:1:1101:2388:11953 1:N:0:63
GAGGCTGCTTTGGAAGAAACTCATAGATTACTGCAACAGTTCCCCCTGGACCTGGACAAGTTTCTTGCCTTGCTTACAGAAGCTGAAACAACTGCCAATGTCCTACAGGATTCTACCCGTAAGGAAAAGCTCCTAGAAGACTACAAGGGAGTAAAAGAACTGATGAAACAATGGCAAGTAAGTCAGGCATTTCCGCTTTATCACTCTTGTGGATCCAATTGAACAATTCTCAGCATTTGTACTTTTAACTG
+
BBAAABFABDFFGC5FFGFGGGGHFFHHHHHGHHFHEGFGHFFFGGGFGHGGHHGHBA1GFGHHHHHHHGBBGHHHG5BFGHGHHEBGGHHHHHHHHGHHHFGHHHH33BB33BFG3BEE@FHGHGH2BBBFCBGFFHGH3B33BFFG<GDFBGFF2?0FFFHG2>@F<GE1?1????1??1?111FB.<>=1>.>.<.=0==D==GD0<0EG00;0<CGF00:;:0=0GC:;CGFGGG00FFG0;;9CFB
@M05620:37:000000000-D9766:1:1101:21546:11965 1:N:0:63
GAGGCTGCTTTGGAAGAAACTCATAGATTACTGCAACAGTTCCCCCTGGACCTGGAAAAGTTTCTTGCCTGGCTTACAGAAGCTGAAACAACTGCCAATGTCCTACAGGATGCTACCCGTAAGGAAAGGCTCCTAGAAGACTCCAAGGGAGTAAAAGAGCTGATGAAACAATGGCAAGTAAGTCAGGCATTTCCGCTTTAGCACTCTTGTGGATCCAATTGAACAATTCTCAGCATTTGTACTTGTAACTG
+
BABBBAFAFFFFFGDGGGFGGGH5GFD6AFFGFFGHHHGHDDGAFE?F22BGFC223B2B3DDD5A5BB531B213BABFGHHH@33GB3?BGGFF3GHHHFDFFHHB3FF@FGBB1B??>EGEEFFB0?BGEF?B?DGEBB1BB?G??F?E0@2B1F0@@<@@GGF1<C??FB0<<F??FF<<<>0FF<>>1=CC<<C00=GH<CGHEGFDF;:C:CCCHBGHEG<C:G;;BFFCGGG00;;C;;;CCB;
@M05620:37:000000000-D9766:1:1101:24679:11974 1:N:0:63
GAGGCTGCTTTGGAAGAAACTCATAGATTACTGCAACAGTTCCCCCTGGACCTGGAAAAGTTTCTTGCCTGGCTTACAGAAGCTGAAACAACTGCCAATGTCCTACAGGATGCTCCCCGTAAGGAAAGGCTCCTAGAAGACTCCAAGGGAGTAAAAGCGCTGATGAAACAATGGCAAGTAAGTCAGGCATTTCCGCTTTAGCACTCTTGTGGATCCAATTGAACAATTCTCAGCATTTGTACTTGTAACTG
+
A>1>AAFAFFFFGBEGGGCCGGHHHHFGFHHHHGGGHHHDGHHHHGGF/BGHHHGBGGBBBFGHHHHHHHHHHHHFHHFF1BGGHHBHGH/FFGHFBGHHHHBFBGHHHGHHHH1FFEGE//BGB00BGHHHGHGH11<1GHHG1<FFGHBC<FDBG0CCGGCHHHHFHGGGGHHHHGG<1FGGHFHH.<DGHHGGGGGFBGFGCGGHGGFA0CGGF0CC0C0CB/9;9FFGBF0CBFFGGFFFFGF0FG0
@M05620:37:000000000-D9766:1:1101:11545:11980 1:N:0:63
GAGGCTGCTTTGGAAGAAACTGACAAGCCAGGGACAAAAGATCGGAAGCGCACACGTCTGAACTCCAGTCACGAATTCGTATCTCGTATGCCGTCTTCTGCTTGAAAAAAAAAAAAAGGAAAGGCACCTATAATACTCAAAGGAAGTAAAAAAGATAATAAAACAATGGAAAGAAGGTAACGAATATCAGATTAACCCATCTTCCTCATAAAACCAAACCATCCTCAGAATAGCATTTGGTAATTAACACG
+
ABBBBBFBFFFFGGGGGGGGGDFFH5BFAGHHGGGGHFHHDGGHGECE2EEG?A1ABA2FFDAFFB@GGHHDE1>1BGF3F3BG@11?F?GHG1>FFBGHBGHHHGGGGF@@<//<A/AF00<0.0<>0<1<<111000/0<//<.00=<B0::;<0;00:0C0..009=C0./././;00.;...0;00;000;00..//////////9:/9/...;...//;///9//////;//;//.;9/99/://.
@M05620:37:000000000-D9766:1:1101:8767:11981 1:N:0:63
AGTTCCAGCTCTCAATCGCACAGGGGCCCCAGTGCATGGCCCCTCCATCCAGAAGACCTATGACCTCACCCGCTACCTGGCGCACCCCCTCCGCAGCTTGGCTGGGACCTATGTGCGTATCCCGCGTCGGCCTCTGGGCGTTGGCGCGGCGTGCGGCGTTGGGGACCGCCCGTCCTCCCCGTGGCGGGTTCTGGTAAATGATGGGGTGAGGAGGGGCTCTTTGGCTCCCACCAGTCCCCCTGTCTGGTCTA
+
>>>1>B3DFFFFGEGG1AF1A0ABEEAAEE?E1BB2DGCFHHGGEG0A1FEG101BBGFB1B2DG1BA/FF/>//>01FFF/BEEEEEGEEECAE?>01B/BFFGGFHGH1FHHHB/?/?GH1/>CG/>C-.>GC<GE.-AC-./::@C@GGABGG?9@;@F-@-----@>9@BBF/9AA-BF<9@@-@EAFFFF//:BF///F??B@-F9/AB-@@-ABFFFFFBFFF-FF-A9FFBEF@FFFFFFBFF9
@M05620:37:000000000-D9766:1:1101:4855:11988 1:N:0:63
AGTGCCAGCTCTCAATCGCACAGGGGACCCAGGGCCTGGCCCCTCCATCCAGAAAACCTATGACCTCACCCGCTACCTGGAGCACCAACTCCGCAGCTTGGCTGGGACCTATGTGAGTATCCAGCGTAGGAATCTGGGAGTTGGGGAGGAGTGAGGAGTTGGGGAAAGACAGTCCTAACCGTGGAGGGTTCTGGTAAATGATGGGGTGAGGAGGGGCTCTTTGGCTCCCACCAGTCCCCCTGTCTGGTCTA
+
3>>AAD@FBFBDG4BGGAFFAABBAAFGGGGGGGFEGBFGFFEHEG2FGHFFHBHHGEHHH3DFGGFCGGHGGG?>FGHBGGB?B?1FEGHHGEEGGFHHGHH??EGHGHHHHHGFFBGFDFDDGG<CDDGFHGHHHHFGCGHGCGGGCFGHHHHHGCCGHGCGEGGHHHHGCGGHFGHHGEFGGGGA;9AFGGBFGGGGFCFFEGFFEFFFFFFFF;EFFFFBFFFFFBADF?FFFFFDAAFFF//;9FB
@M05620:37:000000000-D9766:1:1101:11381:12004 1:N:0:63
AGTGCCAGCTCTCAATCGCACAGGGGACCCAGGGCCTGGCCCCTCCATCCAGAAAACCTATGACCTCACCCGCTACCTGGAGCACCAACTCCGCAGCTTGGCTGGGACCTATGTGAGTATCCAGCGTAGGAATCTGGGAGTTGGGGAGGAGTGAGGAGTTGGGGAAAGACAGTCCTAACCGTGGAGGGTTCTGGTAAATGATGGGGTGAGGAGGGGCTCTTTGGCTCCCACCAGTCCCCCTGTCTGGTCTA
+
BBBCCFFFCFFFGGGGGGGGGGHHGGGGGGHHFGGGGGHHHHGHGGGGHHHHHGHHHGHHHHHHHHHHHHHGGEFGHGHHGGGHHHHHGHHHGGGGGHHHGHHGGGHHGHHHHFHHHHGHHHHHHGEGGGHHHHHHGHHGGGHGGGGGGGGHGHHHHGHHHHGGGGHHHHHHHHHHHHHHGGGGGGGGGGGGGGGGGGGGGGGGGGFFFFFFFFFFFFFFFFFFFFFFEFFFFFFFFFFDFFFFFFFFFFB
@M05620:37:000000000-D9766:1:1101:10784:12005 1:N:0:63
AGTGCCAGCTCTCAATCGCACAGGGGACCCAGGGCCTGGCCCCTCCATCCAGAAAACCTATGACCTCACCCGCTACCTGGAGCACCAACTCCGCAGCTTGGCTGGGACCTATGTGAGTATCCAGCGTAGGAATCTGGGAGTTGGGGAGGAGTGAGGAGTTGGGGAAAGACAGTCCTAACCGTGGAGGGTTCTGGTAAATGATGGGGTGAGGAGGGGCTCTTTGGCTCCCACCAGTCCCCCTGTCTGGTCTA
+
AAAAAFFFBFFFG4FGGGGGGGHHG?2EAEHHAAEGDFGHFHGHGGHHHHHHFHHFGGHFFGFHHGHHHHHGE>EEHFHHBGHHHHFCEHHFFGGEGHHHGHHGGGHFGHHHHHHHGHHHHHFFHCGDGGHHHHHHHH<FGHHHGGAFGEEHHFHHFGH/GHGGEDFHBGHHHHHGHHHHGGGGFGGGFGGGGGFFGGGGGGGGGGFFFFFFFFAFFFFFFFFF/FFFFFFFFFFFFFFFFFFFFFFFFFF
@M05620:37:000000000-D9766:1:1101:12183:12015 1:N:0:63
GAGGCTGCTTTGGAAGAAACTGACAAGCCAGGGACAAAAGATCGGAAGCGCACACGTCTGAACTCCAGTCACGAATTCGTATCTCGTATGCCGTCTTCTGCTTGAAAAAAAAAAAATTTTGGAAGTAATTAGGCGTTTTTTAAATACATTCCTCACCTTTTATTGTTCTGTTACCTGCTGTTTTTATTATCGTCTCTTTCACTCCCACCCTTCCCCCTGTCTTTCCTATCTCCTGCCCTTATACCTTTCTC
+
AAAAA1CAFFFF1GGC1EGGDFBGHFHHGFFGGCFCCBBEFFHHGEGG/AECEGHGCGHGFBGGHFHFFGHHE?EFEFFFGHHBFF?ECGGHG/>G/FGHB1GGFFFHH@GCC<//011?1/11<1@11>1111-.--..<.<<=DD0=0;CF0:GF0::000:0;:C:00000;F0./0;00/..0;;;0.:.9/;9000;0BF9/9A--9-B---;-//9///////;/BFF/9AFB/;////9/////
@M05620:37:000000000-D9766:1:1101:8759:12044 1:N:0:63
GAGGCTGCTTTGGAAGAAACTCATAGATTACTGCAACAGTTCCCCCTGGACCTGGAAAAGTTTCTTGCCTGGCTTACAGAAGCTGAAACAACTGCCAATGTCCTACAGGATGCTACCCGTAAGGAAAGGCTCCTAGAAGACTCCAAGGGAGTAAAAGAGCTGATGAAACAATGGCAAGTAAGTCAGGCATTTCCGCTTTAGCACTCTTGTGGATCCAATTGAACAATTCTCAGCATTTGTACTTGTAACTG
+
>AAAA1BAFFDD1AFGGCGGDG1GFHHHHHHHHHHHFAGDGHHFHGEFEFHFHFGG1BFGHBGHAHAGHHHHHHF1GGHFHHHF@BGHHFFHH>FFFGHHHHFGFFHCFCGHHHFHFGEGEEHHFBF>GEHGFEGHGHHF0F<CFFDFGHGGHHFFGF0C<GDDGHHFHFHHGBGCGE?F1FGFGHHHHHDG11.C<<CDDDDD<CGFBGHFGFFFGFCGC0CCGCC;GFGGGFF9;;B9;;FFBFBFFGB
@M05620:37:000000000-D9766:1:1101:16284:12057 1:N:0:63
GAGGCTGCTTTGGAAGAAACTCATAGATTACTGCAACAGTTCCCCCTGGACCTGGAAAAGTTTCTTGCCTGGCTTACAGAAGCTGAAACAACTGCCAATGTCCTACAGGATGCTACCCGTAAGGAAAGGCTCCTAGAAGACTCCAAGGGAGTAAAAGAGCTGATGAAACAATGGCAAGTAAGTCAGGCATTTCCGCTTTAGCACTCTTGTGGATCCAATTGAACAATTCTCAGCATTTGTACTTGTAACTG
+
>1>AAAFAFFFFGGGGACFGGGFHFGGHH1FFHH1AFEFDFGHHHGFFAAFGHHGHH10BBGGHHHHHHHHHHHHFHHHHHHHHHHHHHGHHHHHHFGHHHHHHFHHHHGHHHHBHHHGGCEHHFBFHHHHHGH1G11B1FGHH11FFGHGG0FB>F<GHHH1FHHHDGGEHHHHHHGH1=GHHHHHHEHHHHHGGGGGFHHHHHHHHHHHGHHHHHBGHHFGHHCGHHHGGGGGGGGGGFGGGGGGFFGB
@M05620:37:000000000-D9766:1:1101:16301:12063 1:N:0:63
GAGGCTGCTTTGGAAGAACCTCATAGATTACTGCAACAGTTCCCCCTGGACCTGGAAAAGTTTCTTGCCTGGCTTACAGAAGCTGAAACACCTGCCAATGTCCTACAGGATGCTACCCGTAAGGAAAGGCTCCTAGAAGACTCCAAGGGAGTAAAAGAGCTGATGAAACAATGGCAAGTAAGTCAGGCATTTCCGCTTTAGCACTCTTGTGGATCCAATTGAACAATTCTCAGCATTTGTACTTGTAACTG
+
A?ABBAFA@FBFEFGGGG4AFGHHGHHDEGHHHBFHBGHHHHHFHGG22BGGHFFGBG2BGFHHBHABFBAGHHHHHFGFHHHGFFHHHF1EHCHFGHHHHH@FHHHFFAHHHGFHHBEEEEHHHEGCFHHHEGGHHHHGCGFHHHFEGFGGHHGGGE00FFFHGHHFHHEHHGHFFFFFHEHHHHGH.G<GFDDEAAEGF0GGF/=GGHHGHF0CCC0GHHHG0GG:C0FFGGB0BBB0CFGF0CBBFG;
@M05620:37:000000000-D9766:1:1101:6300:12080 1:N:0:63
GAGGCTGCTTTGGAAGAAACTCATAGATTACTGCAACAGTTCCCCCTGGACCTGGAAAAGTTTCTTGCCTGGCTTACAGAAGCTGAAACAACTGCCAATGTCCTACAGGATGCTACCCGTAAGGAAAGGCTCCTAGAAGACTCCAAGGGAGTAAAAGAGCTGATGAAACAATGGCAAGTAAGTCAGGCATTTCCGCTTTACCACTCTTGTGGATCCAATTGAACAATTCTCAGCATTTGTACTTGTAACTG
+
CCCCCCFCFFFFGGGGGGGGGGHHHHHHHHHHHHHHGHHHHHHHHGGGGGHHHHGHGH2GHHHHHHFHF5GFFHHHHDBGHHFGHHGHHHHHHHHHHHHHHEFHHHFB3BF32DGHBGG>EEHFHHHBBF3FFGFFFHGG3F2BFCHG<CAFHFHB>?2@@FGB2FDGHHGFGFBG1/1?<G1>1>CGEHGG=1.<<<<00<<<<CDFH:C?C=GHHHHGHFCHHHGHHGB09CFGGGG;BFGF0;CFF0;
@M05620:37:000000000-D9766:1:1101:14893:12096 1:N:0:63
GAGGCTGCTTTGGAAGAAACTCATAGATTACTGCAACAGTTCCCCCTGGACCTGGAAAAGTTTCTTGCCTGGCTTACAGAAGCTGAAACAACTGCCAATGTCCTAGAGGAGGCTAACTGTAAGGAAAGGCTACTAGAAGACTCGAAGGGAGTAAAAAATGGGATGAAACAAGGGCAAGTAAGCCAGGCATCTCTTGTGTAGCACTTTTACGAATTCAATTGAACAATTCTCAGCACTTGCACTCGTAACTG
+
A>AAB?CACFFFGGGCFFGCGAGCFGHFDBFGHFGH4GHGFHHFHG?FE2FCAAFGGGAFGHHHHHHHHHFHHHFGHFGHHHHHHGHHHFHHFCFFFGHHE4B4B4@311111?33B@4444B??3B00?33034B?333B?3/?0//?G<C0GFB1/0110?1/1FD10F0/?FF..>1<11100..<</DD0<0=0<00=00</=000.....:00000;000/90=9090/;.;/00;B0/.;..9;0
@M05620:37:000000000-D9766:1:1101:5005:12111 1:N:0:63
GAGGCTGCTTTGGAAGAAACTGACAAGCCAGGGACACAAGATCGGAAGCGCACACGTCTGCACTCCAGTCACGAATTCGTATCTCGTATGCCGTCTTCTGCTTGAAAAAAAAAAAAACTAAAGAAACACTACAGGTAAGAAACAAAAACCAATGATGAACACCAATGAGGAAAGGATGAAAAAAACACCAGAAACTGGCTTCACCCGAGAAGAACCAAAGGACCTCATATTGGCATTGTAAAAACAAAACG
+
AABAABFBFFFFGCFGGGGGGFHBBEBBFFGFEFFEHHGHHHFFE?2EA0AAF0FABBGF5DFGBB3BDB3@B11?GEF?BEBGGB?>F3BBEFGH?BGH?BG3BGHGHGGGG@<<//11111100000100110110<00///........//0000000/:..;/00/0//../0//000.9-.......////9/././/:/.--;-.://9....///../////////////////;//.;....:
@M05620:37:000000000-D9766:1:1101:5779:12117 1:N:0:63
AGTGCCAGCTCTCAATCGCACAGGGGACCCAGGGCCTGGCCCCTCCATCCAGAAAACCTATGACCTCACCCGCTACCTGGAGCACCAACTCCGCAGCTTGGCTGGGACCTATGTGAGTATCCAGCGTAGGAATCTGGGAGTTGGGGAGGAGTGAGGAGTTGGGGAAAGACAGTCCTAACCGTGGAGGGTTCTGGTAAATGATGGGGTGAGGAGGGGCTCTTTGGCTCCCACCAGTCCCCCTGTCTGGTCTA
+
>3AABFFCAFFFGFGGGAFEEE4FFEEGGGHGGEDEFGAEFFFHGGFBFG3FGHHHHGHFGHHGHHHHHHHGGGEGHHF?FFB1BF1GEHGHGGCGEGHHGHHEEAGHGHFHEHDGHFFHHHFFHG<?CCDFHGHHGGGGCHHG?GFG<EDHHFHHG.CGGH-C.AEFBGEGCCGFGHHHGAEGFEG@;CFGGGCCFGGGGFGF.EFBFFFEDFB?<9EFFFB/BBFAE.;DF;FBFFFF?.FFF/BBBB9
@M05620:37:000000000-D9766:1:1101:9881:12122 1:N:0:63
GAGGCTGCTTTGGAAGAAACTCATAGATTACTGCAACAGTTCCCCCTGGACCTGGAAAAGTTTCTTGCCTGGCTTACAGAAGCTGAAACAACTGCCAATGTCCTACAGGATGCTACCCGTAAGGAAAGGCTCCTAGAAGACTCCAAGGGAGTAAAAGAGCTGATGAAACAATGGCAAGTAAGTCAGGCATTTCCGCTTTAGCACTCTTGTGGATCCAATTGAATAATTCTCAGCATTTGTACTTGTAACTG
+
BAABBBFBFFFFGGGGFGGGGGHGHHHFFHAGGHFFGHHHHHHFFGFGHHHHHGAFF3GGFDFGGHFGHHHHGHHGHFHHHHHHHHHGHHHHHHHHHHHHHHHHHHHHHHHHGHHHHHGFGGHHHHHHHHHHGHHHHHHHHHHHHHHGGHGGHHHHHGHHHHHHHHHHHHHHHHHHHGHHHHHHHHHHHHHHGHGGGGGHHHHHHHHHHGHGHHHHHHHHHHH0CHHHHHGGGGGGGGGGGGGGGGGGGGB
@M05620:37:000000000-D9766:1:1101:6852:12129 1:N:0:63
AGTGCCAGCTCTCAATCGCACAGGGGACCCAGGGCCTGGCCCCTCCATCCAGAAAACCTATGACCTCACCCGCTACCTGGAGCACCAACTCCGCAGCTTGGCTGGGACCTATGTGAGTATCCAGCGTAGGAATCTGGGAGTTGGGGCGGAGTGAGGAGTTGGGGCAAGCCAGTCCTAACCGTGGAGGGTTCTGGTAAATGATGGGGTGAGGAGGGGCTCTTTGGCTCCCACCAGTCCCCCTGTCTGGTCTA
+
>3>>>B@FBFFFEAFBAFFAE2FAFEGGAEFHAEFA2AGGCHGGGGBHGAGG3EFFFEBGHHHHHGGEHHHGGE/FHFGFFGHHGHC?EGHHGGGGGHHH?GHGGDHHGH1FHHF2BFGH?D2BGCB/>?11@FFH1C0/CGGGG-.<DCGG.CC.0:CFGGGG.;E...;A:FGGG0F.-CABFFF?.AFFFFF/BFFBFFFFFFF?.AF/?DBB?-EFFEFBFFFFFBF9.9BFFFFF;9FFFFFFFFB
@M05620:37:000000000-D9766:1:1101:19467:12129 1:N:0:63
GAGGCTGCTTTGGAAGAAACTCATAGATTACTGCAACAGTTCCCCCTGGACCTGGAAAAGTTTCTTGCCTGGCTTACAGAAGCTGAAACAACTGCCAATGTCCTACAGGATGCTACCCGTCAGGAAAGGCTCCTAGAAGACTCCAAGGGAGTCAAAGAGCTGATGAAACAATGGCAAGTAAGTCAGGCATTTCCGCTTTAGCACTCTTGTGGATCCAATTGAACCATTCTCAGCATTTGTACTTGTAACTG
+
BABBBBFBFFFFFGGGFFGGEGGHHHFHHFGHHHF4GHHHHHHHHGGGHHHHHGHGHHFFGGHHGHHHHHHHHHFHHHHHHHHGHHHHHH1GFHGHHHHHD@GFF3BFFBFHHHDHHHDA/??GGHHHFHGHGHB4??3?3BFG??2FDG/C2FHFHB2FFHF@F@GHHGH1?F0GHEGFG1FHH1>>.1>GHE.CDGGBGGHHFBDGHHHGC:0=::GHHGHF.:0;:0B9FG0;CF0;00;CFGBC0CB
@M05620:37:000000000-D9766:1:1101:5770:12134 1:N:0:63
AGTGCCAGCTCTCAATCGCACAGGGGACCCAGGGCCTGGCCCCTCCATCCAGAAAACCTATGACCTCACCCGCTACCTGGAGCACCAACTCCGCAGCTTGGCTGGGACCTATGTGAGTATCCAGCGTAGGAATCTGGGAGTTGGGGAGGAGTGAGGAGTTGGGGAAAGACAGTCCTAACCGTGGAGGGTTCTGGTAAATGATGGGGTGAGGAGGGGCTCTTTGGCTCCCACCAGTCCCCCTGTCTGGTCTA
+
CCBCCFFFCFFFGGGGGGGGGGHGGGGGGGHHGGGGGGHHHHGHGGHHHHHHHHHHHGHHHHHHHHHHHHHGGGGGHHHHHGHHHHHHGHHHGGGGGHHHGHHGGGHHGHHHHHHHHHHHHHHHHGGGGGHHHHHHHHHGGHHHGGGGGGGHHHHHHGHHHHGGGGHHHHHHHHHHHHHHGGGGGGGGEGGGGGGGGGGGGGGGGGFFFFFFFFFFFFFFFFFFFFFFFFFFFFFFFFFFFFFFFFFFFFF
@M05620:37:000000000-D9766:1:1101:10964:12147 1:N:0:63
AGTGCCAGCTCTCAATCGCACAGGGGACCCAGGGCCTGGCCCCTCCATCCAGAAAACCTATGACCTCACCCGCTACCTGGAGCACCAACTCCGCAGCTTGGCTGGGACCTATGTGAGTATCCAGCGTAGGAATCTGGGAGTTGGGGAGGAGTGAGGAGTTGGGGAAAGACAGTCCTAACCGTGGAGGGTTCTGGTAAATGATGGGGTGAGGAGGGGCTCTTTGGCTCCCACCAGTCCCCCTGTCTGGTCTA
+
AAABBFBFBFFFFGGGGGGGGGFGAFGGEGHHGGGGGFHGHHGHGGHHFHGFGB3FHGFHHHGHHHHHHHHGGGGGHGHHHHHGFGHHGFHHGFEGGGGHGHHGGGHHGHHHHHHHHHHHFHHHHGGGG/FGGHHHHGHGGHHHGGGFGGDHHHHHHGFHFHGGGGHHHFHH0GFHHHHHGDGGGGGGGGGGFGFGGGGGGGGGGGFFFFFFFFABFAFFFFFFFFFFFFFFFFFFFFFFFFFFFFFFFFB
@M05620:37:000000000-D9766:1:1101:10110:12174 1:N:0:63
AGTGCCAGCTCTCAATCGCACAGGGGACCCAGGGCCTGGCCCCTCCATCCAGAAAACCTATGACCTCACCCGCTACCTGGAGCACCAACTCCGCAGCTTGGCTGGGACCTATGTGAGTATCCAGCGTAGGAATCTGGGAGTTGGGGAGGAGTGAGGAGTTGGGGAAAGACAGTCCTAACCGTGGAGGGTTCTGGTAAATGATGGGGTGAGGAGGGGCTCTTTGGCTCCCACCAGTCCCCCTGTCTGGTCTA
+
A1>>AF1CAFFFGFGDDGGCGEHCFGAEEAAGCEE?/FHCCGEFEGHHFCFE101BFEAFFGFHHGHCGFHGG>/EGGHHBBGHHHGFEFHFEEEE?CF</GEFGGEGGFHFHGFHHFGHHHFFFCCCGGGFHHHHHF0C?FFCC?<@@.EGCGFCCACCFHGCEFECCGFGHHBGHFGFGGG@?AB@GGGGGB;BF9FGFBGFGG-9AFABBF;9>@EBFFF/BFBAFFFFEAFBBFAA@EFFFFF/9F/
@M05620:37:000000000-D9766:1:1101:20847:12180 1:N:0:63
GAGGCTGCTTTGGAAGAAACTCATAGATTACTGCAACAGTTCCCCCTGGACCTGGAAAAGTTTCTTGCCTGGCTTACAGAAGCTGAAACAACTGCCAATGTCCTACAGGATGCTACCCGTAAGGAAAGGCTCCTAGAAGACTCCAAGGGAGTAAAAGAGCTGATGAAACAATGGCAAGTAAGTCAGGCATTTCCGCTTTAGCACTCTTGTGGATCCAATTGAACAATTCTCAGCATTTGCACTTGTAACTG
+
A>AAAAFAFF3FFGGGCABGACDFFGHDGFHHHHHGFFHGHHHFHGGGGGHHHFFF1FCGHHHH2F1BGGFGHHGHHGFBGHHGCHHFHE>GGFHFHEHHHHFHFHHFBAGCGGFGFGA?EGHHHGGFCGGHGGGHEHGH0FFFCHFGGHGGEHGHFFFFHHHHHHHGFHHFG1FCGGFGFHHGGHHGHG1GD=.CA<C<D0DD<CDGBGGFF0:CCFCGH0:CGCC:GHFFGFFFFBF000CCBBFBFFB
@M05620:37:000000000-D9766:1:1101:7014:12222 1:N:0:63
AGTGCCAGCTCTCAATCGCACAGGGGACCCAGGGCCTGGCCCCTCCATCCAGAAAACCTATGACCTCACCCGCTACCTGGAGCACCAACTCCGCAGCTTGGCTGGGACCTATGTGAGTATCCAGCGTAGGAATCTGGGAGTTGGGGAGGAGTGAGGAGTTGGGGAAAGACAGTCCTAACCGTGGAGGGTTCTGGTAAATGATGGGGTGAGGAGGGGCTCTTTGGCTCCCACCAGTCCCCCTGTCTGGTCTA
+
>>>AADFFBFFFGAFEEFFCEEFAAEEGFEHHGGGE2FG2FGEGGGHHHFGGFHFHBEGGGGBHHGFHHHHGEEGGHHHBGFB??FCCEFHGGE>EE?FGF3FFEEGHGHHHHHHHHFFHHHFGHG?ECCGHHGGFHHGGCGGECGECDGGHFFGHHDHHHHGCEDAHHHHHCHHHFHHHG9CGDGG@99FFGGCFGGGGFFFFEDF=AAFFFFB<?;EFFFFFFFFEFFFFFFBFFFFABEFFFFFB:9;
@M05620:37:000000000-D9766:1:1101:12733:12238 1:N:0:63
AGTGCCAGCTCTCAATCGCACAGGGGACCCAGGGCCTGGCCCCTCCATCCAGAAAACCTATGACCTCACCCGCTACCTGGAGCACCAACTCCGCAGCTTGGCTGGGACCTATGTGAGTATCCAGCGTAGGAATCTGGGAGTTGGGGAGGAGTGAGGAGTTGGGGAAAGACAGTCCTAACCGTGGAGGGTTCTGGTAAATGATGGGGTGAGGAGGGGCTCTTTGGCTCCCACCAGTCCCCCTGTCTGGTCTA
+
CCCCCFFFDFFFGGGGGGGGGGHHGGGGGGHHGGGGGGHHHHGHGGHHHHHHHHHHHGHHHHHHHHHHHHHGGGGGHHHHHHHHHHHHGHHHGGGGGHHHGHHGGGHHGHHHHHHHHHHHHHHHHGGGGGHHHHHHHHHGGHHHGGGGGGGHHHHHHGHHHHGGGGHHHHHHHHHHHHHHGGGGGGGGAFGGGGGGGGGHHHGGGGFFFFFFFFFFFFFFFFFFFFFFFFFFFFFFFFFFFFFFFFFFFFB
@M05620:37:000000000-D9766:1:1101:6203:12280 1:N:0:63
GAGGCTGCTTTGGAAGAAACTCATAGATTACTGCAACAGTTCCCCCTGGACCTGGAAAAGTTTCTTGCCTGGCTTACAGAAGCTGAAACAACTGCCAATGTCCTACAGGATGCTACCCGTAAGGAAAGGCTCCTAGAAGACTCCAAGGGAGTAAAAGAGCTGATGAAACAATGGCAAGTAAGTCAGGCATTTCCGCTTTAGCACTCTTGTGGATCCAATTGAACAATTCTCAGCATTTGTACTTGTAACTG
+
A333AACAFFFFGGGGFGGGGGHFHHHHHHHHBHHHHHHFHHHHHGEGHHHHGGHFHHHHFHFHHFGHHHHHHBCGHHHGGGHHGGGFHFHHFHFHFGHHHHHHHHHHHHHHHHHHHHGGGGHHHHHHHHHHGHHHHHHHHHHHGHHGGHGGHHHHHGHHHHHHHHHHHEHHHHHHHGHHHHHHHHHHHHHHHHGGGGGGHHHHHHHHHGFGGHHHHGHHHHHHHHHHHHGGGGGGGGGGGGGGGGGGGGG
@M05620:37:000000000-D9766:1:1101:14133:12303 1:N:0:63
GAGGCTGCTTTGGAAGAAACTCATAGATTACTGCAACAGTTCCCCCTGGACCTGGAAAAGTTTCTTGCCTGGCTTACAGAAGCTGAAACAACTGCCAATGTCCTACAGGATGCTACCCGTAAGGAAAGGCTCCTAGAAGACTCCAAGGGAGTAAAAGAGCTGATGAAACAATGGCAAGTAAGTCAGGCATTTCCGCTTTAGCACTCTTGTGGATCCAATTGAACAATTCTCAGCATTTGTACTTGTAACTG
+
BBBBBBFBFFFFGGGGGGGGGGFHHHHHHHHHHHHHFGHHHHHHHGGGHHHHHHHHHHHHGHHHHHHHHHHHHHHHHHHHHHHHHHHHHHHHHHBH@@CBB@@@4BF331BBFGHHHFEAEEHB33B00FCF/33F3?3GFFH2GCB//GGA2G@GFAGC<22<@21FHHHHHFFCCE1?G111<=0GE1GHD1CDA<CFD0<<CCDDF00A0GC/C00:CC00:CB0;C00CBF0FGGGGFFGGB0CBF;
@M05620:37:000000000-D9766:1:1101:17962:12306 1:N:0:63
AGTGCCAGCTCTCAATCGCACAGGGGACCCAGGGCCTGGCCCCTCCATCCAGAAAACCTATGACCTCACCCGCTACCTGGAGCACCAACTCCGCAGCTTGGCTGGGACCTATGTGAGTATCCAGCGTAGGAATCTGGGAGTTGGGGAGGAGTGAGGAGTTGGGGAAAGACAGTCCTAACCGTGGAGGGTTCTGGTAAATGATGGGGTGAGGAGGGGCTCTTTGGCTCCCACCAGTCCCCCTGTCTGGTCTA
+
BBABBFFFDFFFGGGGGGGGGGHHGGGGGGHHFGGGGGHHHHGHGGHHHHHHHHHHHGHHHHHHHHHHHHHGGEFGHHHHBGGHHHFHGHHHFGGGGHHHGHHGGGHHGHHHHHHHHHHHHHHHHGGGGGHHHHHHHHFGGHHHGGFGGGGHHHHHGGHHHHGGGGHHHHHHHHHHHHHHGGGGGGGGGGGGGGGGGGHHGGGGGGDFFFFFFFFFFFFFFHFFFFFFFFFFFFFFFFFFFFFFHHFFFFF
@M05620:37:000000000-D9766:1:1101:3319:12317 1:N:0:63
GCGCCTGCTTTGGCAGAAAGTGACAAGCCAGGCCCACAAGATCGGCAGCGCACACGTCTGAACTCCAGTCACGAATTCGTGTCTCGTCTGCGGTATTCTGCTTGAAAAAAACCACGCAACCTCCTCGGTTGTCCCCTCTCTTCTTCCCCCCCCTCCCCTACCTCCGTCCTTTCTTCTTTCTCCCTCTTTAGGCACTTTTTGCACACTACTCATCCTTCGTCCTTATGTCCTTTCCGCCCTCTACAACCTCT
+
>111>1>BFFBDGGGE1BFBBBDGGGH0C00AA0B00BAC0BGAE/AE/AE/AEEE0BFF1DBFHHFFFFGF?BEGFF/B//B@BG>/?FBE/?//B>B>FE1FBBFF0>////?/////@GG/??/?//>.FFFG0.0>1=<<00=</.@--::C9./..;;0;..;.;FFB000;FF0;;FGFFB//99/B/9-999/-//;/-////;//;:/;/9---9/////9//99/;------;//B//-///
@M05620:37:000000000-D9766:1:1101:8886:12332 1:N:0:63
AGTGCCAGCTCTCAATCGCACAGGGGACCCAGGGCCTGGCCCCTCCATCCAGAAAACCTATGACCTCACCCGCTACCTGGAGCACCAACTCCGCAGCTTGGCTGGGACCTATGTGAGTATCCAGCGTAGGAATCTGGGAGTTGGGGAGGAGTGAGGAGTTGGGGAAAGACAGTCCTAACCGTGGAGGGTTCTGGTAAATGATGGGGTGAGGAGGGGCTCTTTGGCTACCACCAGTCCCCCTGTCTGGTATA
+
A1>AADFFAFFFFGGGGGG1AABAAEGGEGHHGGGGGGHCHHGHGGHHFHHHGB1GHE0GHHHHHHHHHHHEGGGEHGHHHHHEFGGHGGHHFGEGGHHHGGHGGGHHGF1GHDGH1>>122>FGG</>/@@1GDGHHFAA0FHCGA--EAGC0DAGCHH0/<CFGCG/GH/;;CCBGH.A9E-9;E?ACGGGG0;;FFGFGGGGGF@EFFF?B@@?-EF/FFBFF/-FFFFFFFFFFFB@AFFFFF//B9
@M05620:37:000000000-D9766:1:1101:25664:12340 1:N:0:63
GAGGCTGCTTTGGAAGAAACTCATAGATTACTGCAACAGTTCCCCCTGGACCTGGAAAAGTTTCTTGCCTGGCTTACAGAAGCTGAAACAACTGCCAATGTTCCTACAGCAGCTTACCTGCAAGCCAAGGCTCCTAGAAGATCCCAAGGCGGCAACAGAGCTGTGGAAACAATGGCAGTTAAGCCAGGCATTCCCCTTTTACCCCTTTGTGGGAACCAATTGCACAATCCTCAGCATTTGTATTGTTAATG
+
AAAABAFAFFFDCGGGAFFGGGGFDGHHHHHHHHDGFFGBFHHHHGEFEGHFHHGGHF2FBFHHGHHHHHHHHHHHHHHGHHHHHHHHHFGHHHHGFFGHHEG44433BB1?1?BBGF3B1B3F//B0??/3B?334?33333BF??FF////>//0?00011100>FGHH.<F10>.<00000C/C<C.<=000//;C0000::..C00/.../;.;.9;00;CF/;:/=00/;;=FB0000;0;09;//
@M05620:37:000000000-D9766:1:1101:8744:12348 1:N:0:63
AGTGCCAGCTCTCAATCGCACAGGGGACCCAGGGCCTGGCCCCTCCATCCAGAAAACCTATGACCTCACCCGCTACCTGGAGCACCAACTCCGCAGCTTGGCTGGGACCTATGTGAGTATCCAGCGTAGGAATCTGGGAGTTGGGGAGGAGTGAGGAGTTGGGGAAAGACAGTCCTAACCGTGGAGGGTTCTGGTAAATGATGGGGTGAGGAGGGGCTCTTTGGCTCCCACCAGTCCCCCTGTCTGGTCTA
+
33>AAFFFBFFFGGFDEFCFGGFEFGGGGGHHEGGE2FGCCHGHGGHGFFGHGHBHHGFFHHFHHHHHHHHFGEGGHHHFGFGEGFHHGEFHGEGGE3GHGHHGGGHHGHHHFDGFHGHHHHHHHGGFCDGFHHHGFFHFCGHFGGGCDDGCGB0CHDCGHHGGGFHFHHFHCGHFHFHHGGGGGGDGEFFGGFCFFGGGGGGGGGF@EFFFFFFFFFFFBFFFFFFFEFFFFFFFFFFFFEFFFFFFFF/
@M05620:37:000000000-D9766:1:1101:25676:12355 1:N:0:63
GAGGCTGCTTTGGAAGAAACTCATAGATTACTGCAACAGTTCCCCCTGGACCTGGAAAAGTTTCTTGCCTTGCTTACAGAAGCTGAAACACCTGCCAATGTTCAGACAGTTGCTCACCCGCAAGGAAAGTTCCACACAAGATCCCAAGCTATCAAAACAGTCCAGCAAACAATGGAAGTCAATCCAGTCATTCCCATTTAACACTTTTGAGGCACCCAATTCACAAATCACCACCCTGTGTAATGTTAATG
+
BABBBAFBFFFFFGGGGFFGGGHHFHHHHHHHHHGHGFFGGGHHHGGGFHGGHGGGBEFHGHHHHHGFG55BFHFFGFFBFBGFGFGHHGFFHH11BGGHH4F4BBB22B433BB4FG1/>E>E/033B4444B33/?/0BF3BFF2?/232@@F22@/2>2@220?0??G/1111101=>11><1>>11==1>110=000==C000=0..<....:..;000;0<.C:0//0::.9/0;000;900;;00
@M05620:37:000000000-D9766:1:1101:10620:12356 1:N:0:63
GAGGCTGCTTTGGAAGAAACTGATAAGTCAGGGACACAGGACCGGATGAACACACCACTGTACCCTAGCTACCTCGCAGAATCTCGCACAACGGCCACTGGTTTGCTACACGTAAGGAAAGGCTCCTCGCAGACTCCACGTGAGTAAAAGAGCTGATGAAACACTGGCACGTACGTCAGGCATTTCCGCTTTAGCACTCTTGTGGATCCCCTTGAACAATTCTCAGCATTTGTACTTGTCACTGACAAGCC
+
BABBBAFBFFFFGGGGGGGGG5BDD5466D54BBABGH2222B22A2A35B5211B1A3BD555332235532B310>BEHFHH411>//2?//>/>/BC233?/34B332/0B0B2FF20BFFHGH2C>/?/?FHF10////?FD11>GFFGHE1<G1G0<G.<</C/C.G/<-;C.CGHHHHHHG?EGGG0CB0CFFGGBF0DFFGG/.;CGF9C0/FFFFFFFF/B/BBB/BFF/B//BBFFFF;?EF
@M05620:37:000000000-D9766:1:1101:14676:12362 1:N:0:63
GCTGCTGCTTTGGAAGAAACTCATAGATTCCTGCCACAGTTCCCCCTGTACCTGGAACCGTTTCTTGCCTGGCTTCCAGAAGCTGCAACAACTGCCAATGTCCTATAGGAGGCTACCCGTACTGCTAGGCGCCTCGCCGACTCCCCGGGAGCTACCGCGCTCCTGAACCAATCGCAAGGCATTCAGGCTTTTCCGCTTTAGCACTCTCGTGTATCCCCTTCACCACTTCTCTGCTTTTGTCCTTGTAACTG
+
1>1>>B@BFFB1B1F111BFFGAFADGGGADGFG01BBBBFGHHHGAF12DDGB0BBACEEEHHADFBGHHGGFB0BGGB0FFBB1>FF0BFGBEG11BFHF2@22B2F10??/10BC/E///>11>B0G/>EEB///</><C1<///<>A.0110>----..<C00/;..//::::@...0;090;C?CGB9F9CG.C0C090;/00.-9--;;F/-9:-///9-:B/B9//:9F///9/////://;//
@M05620:37:000000000-D9766:1:1101:28816:12373 1:N:0:63
GAGGCTGGCTTGGAAGAACATAACAGGCCAAGGGAAAAGTCCCTCCATCGACAAGGCAAAATACCCGACCCCCTTACTGAAGCTCAAACACCGTAGTATGGCTGGCACCCATGTAAGTATCCAGCGTAGGAATCTGGAAGTTGGGAAGAAATGAGAAGTTAGAAAAAGAAAGAACTAACCGAGGAGGGTTCTGGTAAATGATGGGGTGAGGAGGAGCACTTTGGCTCCCACCAGTCCCCCAGTCTGAACTA
+
11>>A?1>>C>AAGGFGGGFF1D1BD0FCGEGGEHH0BBB2ABFBE0B1/B///0/AB00011B11//>>E/>E0BGGG2FHHF1B1BE0B?@0/?/2B20/BF//BFF/FC022B>BB22>FGFC??>/<D1<@GD1@@<11?>/?/000>>>G1>>1=1>11=><CE.<C/<<DFGGHC-:;CCCG.:FGBF0;FGGGG;B0CEFGE..;AE--;-;;;/:9/BFEFBAFF-;9/9AF--;;B///:/;
@M05620:37:000000000-D9766:1:1101:14674:12379 1:N:0:63
GAGGCTGCTTTGGAAGAAACTCATAGATTACTGCAACAGTTCCCCCTGGACCTGGAAAAGTTTCTTGCCTGGCTTACAGAAGCTGAAACAACTGCCAATGTCCTACAGGATGCTACCCGTAAGGAAAGGCTCCTAGAAGACTCCAAGGGAGTAAAAGAGCTGATGAAACAATGGCAAGTAAGTCAGGCATTTCCGCTTTAGCACTCTTGTGGATCCAATTGAACAATTCTCAGCATTTGTACTTGTAACTG
+
CABBCAFBFFFFGGGGGGGGGGHHHHHHHHHHHHHHFHHHHHHHHGGGHHHHHHHHHHHHFHHHHHHHHHHHHHHHHHHHHHHHHHHHHHHHHHHHHHHHHHHHHHHHHHHHHHHHHHGGGGHHHHHHHHHHGHHHHHHHHHHHHHHGGHGGHHHHHFHHHHHHHGHHHHGHHHHHHGHHHHHHHHHHHHHHHHGGGGGHHHHHHHHHHHHGHHHHHHHHHHHHHHGHGHFGGGGGGGGGGGGGGGGGGGF
@M05620:37:000000000-D9766:1:1101:28113:12380 1:N:0:63
GAGGCTGCTTTGGAAGAAACTCATAGATTACTGCAACAGTTCCCCCTGGACCTGGAAACGTTTCTTGCCTGGCTTACAGAAGCTGAAACACCTGCCAATGTCCTACAGGATGCTACCCGTAAGGAAAGGCTCCTAGAAGACTCCAAGGGAGTAAAAGAGCTGATGAAACAATGGCAAGGAAGTCAGGCATTTCCGCTTTAGCACTATTGTGGATCCAATTGAACAATTCTCAGCATTTGTACTTGTAACTG
+
BAABBBFBFFFFGGGGAGGFGGFGGGFGGFEHHHA4FGGFFDGFCEGF22BFGGH2GG3BB2FEAFFEFHFHHHHHHHHHHHHGGHHHHB1?FGHB33GGH4@@F3GC3FFFFFGHE1??>EGHGFFFFGHHGG3GB3F?2FGC22?FAGD?2GBFHEF<FG2GGHHH1<?1?<?FGGA00<FGGFHBFG<FHF..<<.DHBG<<0;<CCGFH00/:0;0:C0;0;F0;;BFFFF0CFF09BFFF909CBF
@M05620:37:000000000-D9766:1:1101:7503:12381 1:N:0:63
AGTGCCAGCTCTCAATCGCACAGGGGACCCAGGGCCTGGCCCCTCCATCCAGAAAACCTATGACCTCACCCGCTACCTGGAGCACCAACTCCGCAGCTTGGCTGGGACCTATGTGAGTATCCAGCGTAGGAATCTGGGAGTTGGGGAGGAGTGAGGAGTTGGGGAAAGACAGTCCTAACCGTGGAGGGTTCTGGTAAATGATGGGGTGAGGAGGGGCTCTTTGGCTCCCACCAGTCCCCCTGTCTGGTCTA
+
AAAABFFFBFFFGGGGGGGCG2GGGGGGGGHHGGGGGGHGHHGHGGHHHHGHHGHHHGHHHHGHHHHHHHHGGGGGHHHHHHHHHHHHGHHHGGGGGHHHGHHGGGHHGHHHHHGHHHHHHHGHGGCDDGHHHHHHHHHGGHHHGGGGGGGHHGHHHGFHHHGGGGHHHHHHHHHHHHHGGGGGGGGGDFFGGGGGGGGGGGGGGGDBFFFFFFBBBBFFFFFFFFFFFFFFFFFFFFFFBFFFFFFFFFB
@M05620:37:000000000-D9766:1:1101:11848:12417 1:N:0:63
AGTGCCAGCTCTCAATCGCACAGGGGACCCAGGGCCTGGCCCCTCCATCCAGAAAACCTATGACCTCACCCGCTACCTGGAGCACCAACTCCGCAGCTTGGCTGGGACCTATGTGAGTATCCAGCGTAGGAATCTGGGAGTTGGGGAGGAGTGAGGAGTTGGGGAAAGACAGTCCTAACCGTGGAGGGTTCTGGTAAATGATGGGGTGAGGAGGGGCTCTTTGGCTCCCACCAGTCCCCCTGTCTGGTCTA
+
AABBCFFFCFFFGGGGGGGGGGHHGGGGGGHHGGGGGGHHHHGHGGHHHHHHGHGHHGHHHHHHHHHHHHHGGGGGHHHHHHHHHHHHGHHHGGGGGHHHGHHGGGHHGHHHHHHHHHHHHHHHHGGGGGHHHHHHHHHGGGHHGGGGGGGHHHHGHFFHHHGGGGHHGHGHHHHHHHHHGGEGGGGGEGGGGGFGGGGGGGGGGGFFFFFFFFFFFDFFFFFFFFFFFFFFFFFFFFFFFFFFFFFFFFB
@M05620:37:000000000-D9766:1:1101:12186:12424 1:N:0:63
GAGGCTGCTTTGGAAGAAACTCATAGATTACTGCAACAGTTCCCCCTGGACCTGGAAAAGTTTCTTGCCTGGCTTACAGAAGCTGAAACAACTGCCAATGATTGCAACCATAAAGGAAGGACCCCAAGAGGCCTCAAAGTTGAAAAAAACTTAGATGAAAAACTGGCAACTAACCAGCCAATTTCAACTTATCAAACCTTCTGACTCAAGTGAACAATTTTTAAGAATTTAACCTTTTAATTGCCAACCCG
+
BBBBBAFBFFFFBGGGGGGGFFGFGHD6AFFFHGEHHHHHGHHDFGCGACGHFC2B3B2BBAFG5D5BE5AFFFACGGGBHHHH3BFHHB1GFFHFHHEE34B3344BG13334B3F31100?/?//?0B///30?FD344122BDG///111>12211??</<10/?1/0<110<...>0111><0000000=000</0/0000000/00;000;;0:000;:00000000;0;000000009000...-
@M05620:37:000000000-D9766:1:1101:28202:12425 1:N:0:63
GAGGCTGCTTTGGAAGAAACTCATAGATTACTGCAACAGTTCCCCCTGGACCTGGAAACGTTTCTTGCCTGGCTTACAGAAGCTGAAACAACTGCCAATGCTCCACAGGATGCTCCCAGAGGAGAAGGGCTTATAGGATCCTCCGCGAGCGTAACAGCTGTGGTAACAATATCAAATGTAAGACACGTATTTCCGCTATCGCACTTTTGTGGCCAATTTTACAAGTTTCAGCGTTTTTATCGTTGACTCAG
+
>3>AAAFBFFDFGGGFFEGGGGHHHGHHHHHHHH4FGGFDGGHHHGFGHHHHHHHGHF3BGHHHHHHHHHHHHHHHHHHHHHHHHGHHHHHHHHHHHHHF3433B2B??1332B3B123//?0//0B0<F0/34443?42?B22//</>//<<C/<GE111<001><=1<1<1>1100000000//.</=/<0:.;E-:/.;:CD/9CFC/..././909090;000;=000...99:./;;B;..;///9
@M05620:37:000000000-D9766:1:1101:14206:12431 1:N:0:63
AGTGCCAGCTCTCAATCGCACAGGGGACCCAGGGCCTGGCCCCTCCATCCAGAAAACCTATGACCTCACCCGCTACCTGGAGCACCAACTCCGCAGCTTGGCTGGGACCTATGTGAGTATCCAGCGTAGGAATCTGGGAGTTGGGGAGGAGTGAGGAGTTGGGGAAAGACAGTCCTAACCGTGGAGGGTTCTGGTAAATGATGGGGTGAGGAGGGGCTCTTTGGCTCCCACCAGTCCCCCTGTCTGGTCTA
+
CCBCCFFFCFFFGGGGGGGGGGHHGGGGGGHHGGGGGGHHHHGHGGHHHHHHHHHHHGHHHHHHHHHHHHHGGEGGHGHHHHHHHHHHGHHHGGGGGHHHGHHGGGHHGHHHHHHHHHHHHHHHHGGGGGHHHHHHHHHGGHHHGGGGGGGHHHHHHGHHHHGGGGHHHHHHHHHHHHHHGGGGGGGGGGGGHGGGGHGGHGHGGGFFFFFFFFFFFFFFFFFFFFFFFFFFFFFFFFFFFFFFFHFFFFF
@M05620:37:000000000-D9766:1:1101:18091:12438 1:N:0:63
GAGGCTGCTTTGGAAGAAACTCATAGATTACTGCAACAGTTCCCCCTGGACCTGGAAAAGTTTCTTGCCTGGCTTACAGAAGCTGAAACAACTGCCAATGTCCTACAGGATGCTACCCGTAAGGAAAGGCTCCTAGAAGACTCCAAGGGAGTAAAAGAGCTGATGAAACAATGGCAAGTAAGTCAGGCATTTCCGCTTTAGCACTCTTGTGGATCCAATTGAACAATTCTCAGCATTTGTACTTGTAACTG
+
A>AABBFBFFFFGGFGFGFGGGHHHHHHHHHHHHHFHHHHHHGHHGGGHFHHHHHHHHHHHHHHHHHHHHHHHHHHHHHHHHHHHGHHHH1GHHHGHHHHHHHHHHHHHHHHHHHHHHGGGGHHHHHHHHHHGHHHHBGHHHHHHCHGGHGGHHHHHGHHGHHHHHHHHHHHHFGHHGHHHHHHHHHHGHHHHHGGGGGHHFHGHCDGHHHGHHHGCCGHHGHHHFG0:;FFGGGFGGBFFFGGGGGGGGG
@M05620:37:000000000-D9766:1:1101:6216:12440 1:N:0:63
AGTGCCAGCTCTCAATCGCACAGGGGACCCAGGGCCTGGCCCCTCCATCCAGAAAACCTATGACCTCACCCGCTACCTGGAGCACCAACTCCGCAGCTTGGCTGGGACCTATGTGAGTATCCAGCGTAGGAATCTGGGAGTTGGGGAGGAGTGAGGAGTTGGGGAAAGACAGTCCTAACCGTGGAGGGTTCTGGTAAATGATGGGGTGAGGAGGGGCTCTTTGGCTCCCACCAGTCCCCCTGTCTTGTCTA
+
1>AAADFFABFFG13BF1AAAABBB0EEGEAGGGFEFABBFCEHEECGHHGGHBEFFBFGG12D1DBBFGHEEE?>BFGBBBB?B?0??BFBA?/>EBGH?BG//?BGFGGHFHGDFBBDFHFHHG??B/@DG@GHEFFG<FGFCGAC<ACGFFHHF<CHHHGGCCEHFHGH::GHHHHHA99AAEFG:.AFGG;=BF0BB;FFEBF@FFFFFF???9EFFFFBB;FFFFFFF-;BFFEA@AFFE/;9//9
@M05620:37:000000000-D9766:1:1101:2264:12483 1:N:0:63
AGTGCCAGCTCTCAATCGCACAGGGGACCCAGGGCCTGGCCCCTCCATCCAGAAAACCTATGACCTCACCCGCTACCTGGAGCACCAACTCCTCAGCTTGGCTGGGACCTATGTGAGTATCCAGCGTAGGAATCTGGGGGTTGGGGAGGAGTGAGGAGTTGGGGAAAGAAAGTCCTAACCGTGGAGGGTTCTGGTAAATGATGGGGTGAGGAGGGGCTCTTTCGCTCCCACCAGTCCCCCTGTCTGGTCTA
+
>AAAADF1AFCFGGFGGFFAA000AEEGEEHGGEGEF/GHGHGHGGHHHHH1BG1BGEFBG1FGHHHHHHHGGGGGHHH0B>F/CGFGEFHH1G1>B1FF/BG/</0FEHFHHH2FFGHHF22GCCC/@/1>FD22>0//>>CG--.<<A.C.G0.0:GHF/C?EEH./:/;FFGG0FFF@GG?BEB?.;FGF0;BFFB/BB:FEFF@FFFFBB@<@@FFF//-9AFFFFFFF?BFFFEF;-FFFB9;FF;
@M05620:37:000000000-D9766:1:1101:10945:12516 1:N:0:63
GAGGCTGCTTTGGAAGAAACTCATAGATTACTGCAACAGTTCCCCCTGGACCTGGAAAAGTTTCTTGCCTGGCTTACAGAAGCTGAAACAACTGCCAATGTCCTACAGGATGCTACCCGTAAGGAAAGGCTCCTAGAAGACTCCAAGGGAGTAAAAGAGCTGATGAAACAATGGCAAGTAAGTCAGGCATTTCCGCTTTAGCACTCTTGTGGATCCAATTGAACAATTCTCAGCATTTGTACTTGTAACTG
+
AAABBBFBFFFFGGGGGGGGGGHEFHHHGHGGHHHGHHHHHHHHHFGGHHHHHHGHHHHHHFHHHGHHHHGFHHHHHHFHHHHHHGFHHHHHHHHHGHHHFF4GHHFB3BEFGGGHGHEEFCFEHHHB?GGHGGHGGHHFHHHGHGHEGEDDHHGHHGGBGHHHHHHHHHGHFFFFFC??DB=>=<BCCHGF1GD?D<CD=GDGFHHHHGFDHCGHCC:CGHHHFHHHHHFFFFGGGGGFFBFG0;;CFBB
@M05620:37:000000000-D9766:1:1101:14910:12529 1:N:0:63
GAGGCTGCTTTGGAAGAAACTCATAGATTACTGCAACAGTTCCCCCTGGACCTGGAAAAGTTTCTTGCCTGGCTTACAGAAGCTGAAACAACTGCCAATGTCCTACAGGATGCTACCCGTAAGGAAAGGCTCCTAGAAGACTCCAAGGGAGTAAAAGAGCTGATGAAACAATGGCAAGTAAGTCAGGCATTTCCGCTTTAGCACTCTTGTGGATCCAATTGAACAATTCTCAGCATTTGTACTTGTAACTG
+
BABBBBFBFFFFGGGGGGGGGGGHBFGHHGHHHHHHCHHGFFDHHGGGGFHHHHHHHHHFGHHHHHHHHHHHHHHFHHHHHHHGHHGHHHGHHHHHHHHHGB44EGHFB1GFFGBGHHG/E?FB3GFBFGHHGHHHHGHHHEFGHHHGCEAGHHFFFGBGH22DGHHHHFHGHHHHEGDG11GHHH0B.F<<GB.<<AGDG0DDGGFFFGHFHCGHH0G:CGH0CGHH0;0CB/00CBF90;99;;;FGBF
@M05620:37:000000000-D9766:1:1101:3134:12530 1:N:0:63
AGTGCCAGCTCTCAATCGCACAGGGGACCCAGGGCCTGGCCCCTCCATCCAGAAAACCTATGACCTAACCCGCTACCTGGAGCCCCAACTCCGCAGCTTGGCTGGGACCTATGTGAGTATCCAGCGTAGGAATCTGGGAGTTGGGGAGGAGTGAGGAGTTGGGGAAAGACAGTCCTAACCGTGGAGGGTTCTGGTAAATGATGGGGTGAGGAGGGGCTCTTTGGCTCCCACCAGTCCCCCTGTCTGGTCTA
+
1>>AADDFAFFFEGGGGFFFEE0FFEEEFECFB0EEFFC0A/E//EEGHGFA101BBEGGH12BFG11BBEEG>EEH1B0BGH/?/?E/GFGEE>/>BGG?FFF//FGG0<FGHFHHHHHHHHHGGGGGFHHHHHHGHHGGHHHGGGGGFGHHFHGHGHHGHGGGGHHHHGGHHHHHHGGAFGGGGGGGGGGGFFFGGGGGGGGGFF@FFFFFF@@@@FFFFFEFFFFFFFFFAFBFFFF@FFFFF/;;B/
@M05620:37:000000000-D9766:1:1101:16006:12540 1:N:0:63
GAGGCTGCTTTGGAAGAAACTCATAGATTACTGCAACAGTTCCCCCTGGACCTGGAAAAGTTTCTTGCCTGGCTTACAGAAGCTGAAACAACTGCCAATGTCCTACAGGATGCTACCCGTAAGGAAAGGCTCCTCGAAGACTCCAAGGGAGTAAAAGAGCTGATGAAACAATGGCAAGTAAGTCAGGCATTTCCGCTTTAGCACTCTTGTGGATCCAATTGAACAATTCTCAGCATTTGTACTTGTAACTG
+
A>AAAAFBFFFFGGFBEFFGGG4FDFHGH5FGGA44FFGGHHHHHGGGHBGHHGHHHFEGGHHHHHHHHHGHHHH3FFGBFHHEGGFGHHCGGHHH3@FGGHGGGGGHGFHHHHHHHHGFCFFH3FGFHHHHGH2?/2//FHHH22BFGHGGGHFGFAHHGH<GHHHGGHHHGHHHGGFDGHHHHHHHHHHHHHGGGGGHHHHGHG<GHHHDGHFHFHHHHHHHHFF0CFFGGGGGGGGG0FFGGGFFFEB
@M05620:37:000000000-D9766:1:1101:6694:12547 1:N:0:63
GAGGCTGCTTTGGAAGAAACTGACAAGCCAGGGACACAAGATCGGAAGCGCACACGTCTGAACTCCAGTCACGAATTCGTATCTCGTATGCCGTCTTCTGCTTGAAAAAAAAAAAGTATCGATCGTAGGCATCTGGGATCTCGGGCTGAGTGAGGCGTTGGGGCCAGCCTGTCCTAACCGTGGCGGGTTCTTGTAAATGCTGGGGTGCGGCTGGGGTGTTTGGTGCCCACCTGTGCACCTGTCTGGTGTCT
+
AAA3AAFAFFFFGGGGGGGFDGFFGABBFGBB22FF2BAGHHGHEEFG2AEEEGHAGHHGDFCGGBFFGHF5BB?FGFF32BGEHB?1BBGGEE@C?FGH4FHGCCGHHGCCB<>/1221///0<<?<.<1<>111001.<10.---<..=000..::@CG@-.-;...9.0;0F00C.-;9B---99.9//;B////B/9:B.;.-9;@--9..-:--..;.;./9//.;./////:/9B99;B//.9//
@M05620:37:000000000-D9766:1:1101:8269:12556 1:N:0:63
GAGGCTGCTTTGGAAGAAACTCATAGATTACTGCAACAGTTCCCCCTGGACCTGGAAAAGTTTCTTGCCTGGCTTACAGAAGCTGAAACAACTGCCAATGGACCCTACCCGTAAGGAAAGGCTCCTACTCCACTGCAAGGGAGTAAATGAGGTGACCAAACAATGTCAAGCAAGTCATTCATCTCCGCCCCACTACTCTTTTCAATTTAACTGATCTCTTCTCATCATCTGGACTTTTAACCGCCAAGCCC
+
3333AA?AFFFFGGDCGFGGGGCHHHCHHGGHHHBGBFGGHHGHHGGGHFHHHGHHHBCGGFHHHHHHHHGHGFHCGHHH3BGHGHDDGGEHHHHHFBHHBG32BB1B?111>ECB33300?30?333333BF43BB33//?/?G1?2B1100/<11@//?0<1??F111?00?1<11=F111>11.<<--...</=<0<0000<C00<C00000;000;:0000:000=000;0000;BB0-9-9-A...
@M05620:37:000000000-D9766:1:1101:29062:12564 1:N:0:63
AGTGCAGCTCTCACTCGCACAGGGGACCCCTGGCCTGGCCCCTCCCTCCCGCAAACCTCTGCCCTCACCCGCTACCTGGAGCACCCCCTCAGCAGCTTGGCTGGGCCCTATGTGCGTATCCCGCGTCGGCATCTGGGCGTTGGGGCGGCGTGCGGCGTTGGGGCACGCCCGTCCTAACCGTGGCGGGTTCTGGTCAATGCTGGGGTGAGGCGGGGCTCTTTGGCTCCCACCAGTCCCCCTGTCTGGTCTAT
+
>A>>>D5BBFFFGGGGFAEA2FGFE22AA22BBBFG2A2BFEGGGCB2B1B0AA01B3B3B3BFBF1FHHGG>EGHB3F1BFFGH/>E>E0BFGHHHHHEHF/?C/?/?0?FFGHGGGGHH1?AC/->A-<<CGHGHC-<;CGDGD-BBBBBD?B>BBB;F-@A-.;9A-9@DDFF/BFBFFB-B?B@AFFFFF/;BFFBFFB.@.;.9F.-B?-;@EFFFFFF/;A.;FF.;FFFFFFBFFFFFFFFF/;
@M05620:37:000000000-D9766:1:1101:13549:12565 1:N:0:63
GAGGCTGCTTTGGAAGAAACTCATAGATTACTGCAACAGTTCCCCCTGGACCTGGAAAAGTTTCTTGCCTGGCTTACAGAAGCTGAAACAACTGCCAATGTCCTACAGGATGCTACCCGTAAGGAAAGGCTCCTAGAAGACTCCAAGGGAGTAAAAGAGCTGATGAAACAATGGCAAGTAAGTCAGGCATTTCCGCTTTAGCACTCTTGTGGATCCAATTGAACAATTCTCAGCATTTGTACTTGTAACTG
+
AAAAABFBFFFFGGGGGGGGGGHGHHHHHHHGHGFHHHHHHHHHHGGGHFHHHHHHGHHHHHHHHHHHHHHHHHHGHHHHHHHHHGFHGH1FGHHHGHHHHGFHHHHHHHHHHHFHGHGEEGHHHFGBFHHHGHHHHHHHGHHBGGHFGGGGGHHHHFGGHHGHHHHGFCGFGFFHEG1FFFGHGGHHHHGHGHGFGGGHHDHGGGDHHHHGGCCHGHHHHGHHHHHCCCB9CFGGGGGFFGFGFFFGGGG
@M05620:37:000000000-D9766:1:1101:15362:12626 1:N:0:63
GAGGCTGCTTTGGAAGAAACTCATAGATTACTGCAACAGTTCCCCCTGGACCTGGAAAAGTTTCTTGCCTGGCTTACAGAAGCTGAAACAACTGCCAATGTCCTACAGGATGCTACCCGTAAGGAAAGGCTCCTAGAAGACTCCAAGGGAGTAAAAGAGCTGATGAAACAATGGCAAGTAAGTCAGGCATTTCCGCTTTAGCACTCTTGTGGATCCAATTGAACAATTCTCAGCATTTGTACTTGTAACTG
+
CCCCCBFBFFFFGGGGGGGGGGHHHHHHHHHHHHHHHHHHHHHHHGGGHHHHHHHHHHHHHHHHHHHHHHHHHHHHHHHHHHHHHHHHHHHHHHHHHHHHHHHHHHHHHGHHHHHHHHGGGGHHHHHHHHHHGHHHHHHHHHHHHHHGGHGGHHHHHEHHHHHHHHHHGHHHHHHHHGHGHHHHHHHGHHHHHHGGGGGHHHHHHHHHHHHGHHHHHHHHHHHHHHHHHHGGGGGGGGGGGGGGGGGGGGF
@M05620:37:000000000-D9766:1:1101:3004:12644 1:N:0:63
GAGGCTGCTTTGGAAGAAACTCATAGATTACTGCAACAGTTCCCCCTGGACCTGGAAAAGTTTCTTGCCTGGCTTACAGAAGCTGAAACAACTGCCAATGTCTTCCAGAATGCTCCACGTGCAGAAAAGCTCCTCGACAACTCCACAGGCGTCCAAAAGATGATGCAAACCTATCAAGACAGACAGAGATATCCGCTCTCGAACTCTTGTGGCTACCCTTTCACACTACTCCCATTTTGTCCTTGTAACTG
+
CBCCCCFCFFFFGGGGGGGFGGHHHHHGHHHHHHHHGHHHHHHHHGGGGHHHHHGHFGFHHHHHHHHHHHHHHHHHHHHHHHHHHHHHHHHHHHHHHHHHFG4444D@33D33B@@@F1F1//333B23BDF?B2/E//>/2BB2220?/>///?G2?@/?11@111??0?01111111000000000/=0=0=.<<-<0:0:G.;<<:GC...;//;0C0000;C//9;F0.;00;;0;90099C0;00;
@M05620:37:000000000-D9766:1:1101:28779:12649 1:N:0:63
GAGGCTGCTTGGAAGTAACCCATAAAATACTGGAACCGTTCCCCCTGGACCTTGAAAAGTTTCTTGACTGGCTTACAGGAACTGCAACAACCGCCCATGTCCTACAGGATTCTACCCGTAAGGAAAGACTCCTAGAAGACTCCAAGGGAGTAAAAGAGCTGATGAAACAATGGCAAGTAAGTCAGGCATTTCCGCTTTAGCACTCTTGTGGATCAAATTGAACAATTCTCAGCATTTTTACTTGTAACTGC
+
AAAA>AFACFF?11BBBFGB11001D1DAFGH101G00ABFBBCEEF/ABFBBB1BB10BDFHHHH2ADBB/BF11BBBB>0BB111B>GE/>/>/?>BGB@B2FG10B11BGD2FGEEEGHHHHH00BBBFFDBGHGF0B11@FDFAG/??GGHFE<0?FG1??DF1>G1<<0CFF<FGF<=D<GGHBDGFD..<..:0;;<C:C<:0::C:;.;C9;09;CF/9C;B0;;BF0FG00;F0;0;CFFB;0
@M05620:37:000000000-D9766:1:1101:25014:12660 1:N:0:63
AGTGCCAGCTCTCAATCGCACAGGGGACCCAGGGCCTGGCCCCTTCATCCAGAAAACCTATGACCTCACCCGCTACCTGGAGCACCAACTCCGCAGCTTGGCTGGGACCTATGTGAGTATCCAGCGTAGGAATCTGGGAGTTGGGGAGGAGTGAGGAGTTGGGGAAAGACAGTCCTAACCGTGGAGGGTTCTGGTAAATGATGGGGTGAGGAGGGGCTCTTTGGCTCCCACCAGTCCCCCTGTCTGGTCTA
+
1>AAAFFCAFFFGFGGGF1FCGHHFGGEGGHHGFEEFFHHHHGHBFFDGHHFGFHHHGB1FFFHHHGHHHHGGGGGHHHHHHGGFGGHGG1FEE>EEHHHCHHGFEHHGHHHHHHHH1GHHHHHHGCGGGHHHGHGHHHGCHHH@CFGGGGHHHGGH?<CD/CCGGHGHHHHHGFHHHHHGAEGGGGG..CFGGBFFGGGGGG0A9E@FFFFFF<=@=FFFFFFFF/-9BFFFFFFFFEF@EFFFFFFFFF
@M05620:37:000000000-D9766:1:1101:19857:12661 1:N:0:63
AGTGCCAGCTCTCAGTCGCACAGGGGACCCAGGGCCTGGCCCCTCCATCCAGAAAACCTATGACCTCACCCGCTACCTGGAGCACCAACTCCGCAGCTTGGCTGGGACCTATGTGAGTATCCAGCGTAGGAATCTGGGAGTTGGGGAGGAGTGAGGAGTTGGGGAAAGACAGTCCTAACCGTGGAGGGTTCTGGTAAATGATGGGGTGAGGAGGGGCTCTTTGGCTCCCACCAGTCCCCCTGTCTGGTCTA
+
AAAAAFFFBFFFGGGEFGGGGGHHGGDGFEFHFGGF2FHG2GEFEGHHHFGFDGCFHGHHHHFHHFHHHHHGG?EGHHHHGGHHHHHGGFHHGGE?EFHGEHFGGGHHGHHHGHHHGHHHHHHHGGGGGGHHHHHHHHHGAGGHCCGGGGGHHFFHHGHHHHGGGGHHHHHHHHHFHHFGGGGGGGGGGGGGGGGGFGGGGGGGGFF?EFFFFFBBBBFFFFFFFFFFFFFFFFFFFFFF?EFFFFFFFF/
@M05620:37:000000000-D9766:1:1101:14878:12663 1:N:0:63
AGTGCCAGCTCTCAATCGCACAGGGGACCCAGGGCCTGGCCCCTCCATCCAGAAAACCTATGACCTCACCCGCTACCTGGAGCACCAACTCCGCAGCTTGGCTGGGACCTATGTGAGTATCCAGCGTAGGAATCTGGGAGTTGGGGAGGAGTGAGGAGTTGGGGAAAGACAGTCCTAACCGTGGAGGGTTCTGGTAAATGATGGGGTGAGGAGGGGCTCTTTGGCTCCCACCAGTCCCCCTGTCTGGTCTA
+
AAAABFFBBFFFFGGGGFFGGGCCFEAEGGGHFGGGAEFHHGEGEGHFHFGH3GFGFGHFHGHHHHHHHHHEGEGGHHGHCGHHGHHHGFHHGGGGGGHHGHHGGGGGGHHHHHHHHHHHHHHHHGGGGGHHHHHHHHHGGHHHGGGGGGGHHHHHHGHHHHGGGGHHHHHHHHHHHHHHGGGGGGGGDFGGGFGGGGGGGFGGGGDBEFFFFFBBBBFFFFFFFFFFFFFFEFFFFFFF-9BFFFFFFE9
@M05620:37:000000000-D9766:1:1101:15631:12686 1:N:0:63
GAGGCTGCTTTGGAAGAAACTCATAAATTACTGACACAGGTCCGGCTGGACCTGGAACAGTATCTTGGCTGGCTTCCAGCAGCTGGAACAACTGCCACTGTCCTAAAGGATGCTCCCCGTAAGGCCCGGCTCCTAGCCGACTCCACTGAAGTAACCGAGCTGATGAACCCATGGCAAGTACGTCAGTCCTTTCCGCTTTCGCACTCTTGTGAATCCAATTACACACATCTCCGCCTTTTTCATTGTACATG
+
BBBBBBFBFFFFGGGGGGGGGBHFG5DDAF5BD54BGH2233B222AA22B22B1A332BD5A55B533B1A1BF235D3F1GHG21F@B2F@3F?33BFF33BF4F33B33B?33//>/<?0FF/?///<?/222@F///<??C0111?1<11?1@@-<.1>>1D00.<</C/<C0.=00;/.::0;:00CF0..9.;0...:AFBB00909C9909;00;0;0;./;/:/.....;///////;;B//9
@M05620:37:000000000-D9766:1:1101:11556:12686 1:N:0:63
GAGGCTGCTTTGGAAGAAACTCATAGATTACTGCAACAGTTCCCCCTGGACCTGGAAAAGTTTCTTGCCTGGCTTACAGAAGCTGAAACAACTGCCAATGTCCTACAGGATGCTACCCGTAAGGAAAGGCTCCTAGAAGACTCCAAGGGAGTAAAAGAGCTGATGAAACAATGGCAAGTAAGTCAGGCATTTCCGCTTTAGCACTCTTGTGGATCCAATTGAACAATTCTCAGCATTTGTACTTGTAACTG
+
AAABBCFCFFFFGGGGGGGGGGFHHFGGHFHGHHHHGHHHHHHHHGGGHGHHHHHHHHHHHHHHHHHHHHHHHHHHHHHHHHHHHHGHHFHHHHHHBGGHHHHHHHHHHHHHHHHHHHGGGGHHHHHGHHHHGHHHHHHHHHHHHHHGGHGGHHHHHGHHHHHHHHGHHHHHHHHHHGFGGHGHGGHHHHHHGFGGDGGHHHHHHHGHHGFGHHHHHHHHHHHHHHGHHHGGGGGGGGGGGGGGGFGGGGF
@M05620:37:000000000-D9766:1:1101:21182:12687 1:N:0:63
GCGGCTGCTTTGGAAGAACCTCATAGATTACTGCCACAGTTCCCCCTGGACCTGGAACCGTTTCTTGCCTGGCTTCCAGAAGCTGCAACACCTGCCCATGTCCTACAGGATGCTACCCGTACGGAAAGGCTCCTCGACGACTCCACTGGAGTCACCGAGCTGATGAACCAATGGCAAGTAAGTCAGGCATTTCCGCTTTAGCACTATTGTGGATCCAATTGCACCATTCTCAGCATTTTTCCTTGTAACTG
+
>1AAA>AAFFDDGCG1110AGGGHH31FHFBFGG01BFBBDFGHHGAA/BBFAA00F1/AAEFFFGGGHHG/FGG0FGFFBCFGG@0@BB/E0BF0/1FFHGGHFHHHHBFHHHGHH0/?///?/?BGHHGHG<0?////>CFH?01?FCGH0111><C->G<DG<G0G<<CG/CGCEHBGHHHFHECGCGHHHGGGGG0;CF0C0;CBFGA0CBC0;;FF090/9=0;;=0:F//9;/;/;;BFFBB;BB
@M05620:37:000000000-D9766:1:1101:17094:12694 1:N:0:63
GCGGCTGCTTTGGAAGAAACTCATAGATTACTGCCACAGTTCCCCCTGGACCTGGAAACGTTTCACGCCTGGCTTCCAGAAGCGGAAACCCCCTCCAAGGTCCTACAGGATGCTCCCCGCAGGGACAGGCTCCTCGACGACTCCCCGGGAGTCACCGTGATCCTGAACCAATGTCAAGTAAGTCAGGTCTTTCCGCTTTAGCATTTTTGTGGCTCCCATTGACAAATTCTCAGCATTGGTCCTTGTTACTG
+
11>AA1>>FFB1B1B1B1BFBG1D3FGGH1BGAF01B0BBFHHHHGAF/0BBGE0FG10BB00B22/A/0/BFB0BF1F1B11///>/00/?//>?>>1>1>B1211BGF1B<11B?EE///<//<////@0<1?////-<.<F..<-<-<CC00;..../00000:/...:/0;;B0F00;0;C;B0;FB00C..=EE09C0/9///-;B--99A--//;/9/;-9//BF/9B9/////99////////9
@M05620:37:000000000-D9766:1:1101:21169:12701 1:N:0:63
GAGGCTGCTTTGGAAGAAACTCATAGATTACTGCAACAGTTCCCCCTGGACCTGGAAAAGTTTCTTGCCTGGCTTACAGAAGCTGAAACAACTGCCAATGTCCTACAGGATGCTACCCGTAAGGAAAGGCTCCTAGAAGACTCCAAGGGAGTAAAAGAGCTGATGAAACAATGGCAAGTAAGTCAGGCATTTCCGCTTTAGCACTCTTGTGGATCCAATTGAACAATTCTCAGCATTTGTACTTGTAACTG
+
CBCCCCFCFFFFGGGGGGGGGGHHHHHHHHHHHHHHFHHHHHHHHGGGHHHHHHHHHHHHHHHHHHHHHHHHHHHHHHHHHHHHHHHHHHHHHHHHHHHHHHHHHHHHHGHHHHHHHHGGGGHHHHHHGHHHGHHHHFHHHHHHHHHGGHGGHHHHHGHHHHGHHHHHHHHHHHHHHGHHHHHHHHHHGHHHHHGGGGGHHHHHHHHHHHHGHGHHHHHHHHHHHHHGHHGGGGGGGGGGGGGGGGGGGGG
@M05620:37:000000000-D9766:1:1101:17042:12705 1:N:0:63
AGTGCCAGCTCTCAATCGCACAGGGGACCCAGGGCCTGGCCCCTCCATCCAGAAAACCTATGACCTCACCCGCTACCTGGAGCACCAACTCCGCAGCTTGGCTGGGACCTATGTGAGTATCCAGCGTAGGAATCTGGGAGTTGGGGAGGAGTGAGGAGTTGGGGAAAGACAGTCCTAACCGTGGAGGGTTCTGGTAAATGATGGGGTGAGGAGGGGCTCTTTGGCTCCCACCAGTCCCCCTGTCTGGTCTA
+
ABABCFFFBFFFFGGGGGGGGGHHG2AEEGHHFDEGGCGGGHGHGGGHHHHHFHHGFGHHGHHHHHHHHHGGGEGGHEFH2GGHFHHEGGHGFGGFGHHHGHHGGGHHGHHHHHHHHHHHHHHHHGGGGGHHHHHHHHHGGHHHGGFGGFGHHHHHHGHHGGGGGGHHHHHHHHHHHHHHGGGGGGGGEFGGGGFGGGGGGGGGGGFFFFFFFFFFDDFFFFFFFFFFFFFFFFFFFFFFFFFFFFFFFFF
@M05620:37:000000000-D9766:1:1101:10208:12710 1:N:0:63
AGTGCCAGCTCTCAATCGCACAGGGGACCCAGGGCCTGGCCCCTCCATCCAGAAAACCTATGACCTCACCCGCTACCTGGCGCACCAACTCCGCAGCTTGGCTGGGACCTATGTGAGTATCCAGCGTAGGAATCTGGGAGTTGGGGAGGAGTGAGGAGTTGGGGAAAGACAGTCCTAACCGTGGAGGGTTCTGGTAAATGATGGGGTGAGGAGGGGCTCTTTGGCTCCCACCAGTCCCCCTGTCTGGTCTA
+
AAA>>DFFBFFFGDGGGGGCGGHHGEAFGGHHBEFEGGHHHHGHGGHGHHHHHHHHHGHHFFHHHFGHHHHGF>EEHHGH1>EGGG1/?GH3EGFGFHGHGHHGGGHHGHHHHHHHHHHHHHHHHGGDGGHHHHHHHHAGGHHHGGCGGDGHHDHHGGHHHHGGGDGHHHHHHGGGGGGGGGGGGGGGFGGGGGGGGGGGFFFFFFFFFFFFFFFFFFFFFFFFFFFFFFFFFFFFFFFFFFFFFFFFFFF
@M05620:37:000000000-D9766:1:1101:24353:12717 1:N:0:63
AGTGCCAGCTCTCAATCGCACAGGGGACCCAGGGCCTGGCCCCTCCATCCAGAAAACCTATGACCTCACCCGCTACCTGGAGCACCAACTCCGCAGCTTGGCTGGGACCTATGTGAGTATCCAGCGTAGGAATCTGGGAGTTGGGGAGGAGTGAGGAGTTGGGGAAAGACAGTCCTAACCGTGGAGGGTTCTGGTAAATGATGGGGTGAGGAGGGGCTCTTTGGCTCCCACCAGTCCCCCTGTCTGGTCTA
+
ABABBFFFBFFFGGGGGGGCEEHHGGGFGGGFFGEEDEHHHHGHGGFHHHFHHGHGGGFHHHHHHHHFGHHGGGCFGFHHEFBFFGHHGHGHEGGGGHGHGHCFGGHHGHGHHHHHHGHFHHHHHGCDGDHFHHHGHHHGDHHHGGGGGGGHHHHHHGHGHCDGGGHHHHHHGHFHHHHHGDEGGGGG;.AFFGCFGGGGGFGGGGFFFFFFFFFFFFFFFFFFFFFA?BADFFFFFFFFFFFFFFFFFFF
@M05620:37:000000000-D9766:1:1101:15656:12720 1:N:0:63
GAGGCTGCTTTGGAAGAAACTCATAGATTACTGCAACAGTTCCCCCTGGACCTGGAAAAGTTTCTTGCCTGGCTTACAGAAGCTGAAACAACTGCCAATGTCCTACAGGATGCTACCCGTAAGGAAAGGCTCCTAGAAGACTCCAAGGGAGTAAAAGAGCTGATGAAACAATGGCAAGTAAGTCAGGCATTTCCGCTTTAGCACTCTTGTGGATCCAATTGAACAATTCTCAGCATTTGTACTTGTAACTG
+
BABBBBFBFFFFGFGGGFGGGGGHHHFHHHHHHHFHFHHGHHHHHGGGHHHHHHHGHHHGBHHHHHHHHHHHHHHHHHHHHHHHHHHHHHHHHHHHHHHHHHHHHHHHHHHHHHHHHHGGGGHHHHHHHHHHGHHHHHHHHHHHGFHGGGGGHHHHHGHHHHHHHGHHHFCGHHHHHGHGHHHHHHGHHHHHHHGGGGGHHHHHHHHHHHHGHGHHHFFHHHHHHHHHHHGGGGGGGGGGGGGGGGGGGGF
@M05620:37:000000000-D9766:1:1101:10696:12760 1:N:0:63
GAGGCTGCTTTGGAAGAAACTCATAGATTACTGCAACAGTTCCCCCTGGACCTGGAAAAGTTTCTTGCCTGGCTTACAGAAGCTGAAACAACTGCCAATGTCCTACAGGATGCTACCCGTAAGGAAAGGCTCCTAGAAGACTCCAAGGGAGTAAAAGAGCTGATGAAACAATGGCAAGTAAGTCAGGCATTTCCGCTTTAGCACTCTTGTGGATCCAATTGAACAATTCTCAGCATTTGTACTTGTAACTG
+
A3AAAAFBFFFFGGGGGGGGGGGHGHFHGHHHDGFHGFGHHHHHHGGGHHHHHHHHHFFGBGHHHHHHHHHHHGHFHHHHGHHHHHHHHHHHHHHHHHHHHHHHHHHHHHHHHHHHHHGGGEHHHHHHHHHHGHFHHHHFHHHHHFHGGEGGBFGGHGHHHHHHHGHHHHGHHHHHHGHGHHHHHHHHHHHHHHGGGGGHHHHHHHHHHHHGHGHHHHHHHHHHHFHHHHGGGGGGGGGGGGGGGGGGGGB
@M05620:37:000000000-D9766:1:1101:11293:12781 1:N:0:63
GAGGCTGCTTTGGAAGAAACTCATAGATTACTGCAACAGTTCCCCCTGGACCTGGAAAAGTTTCTTGCCTGGCTTACAGAAGCTGAAACAACTGCCAATGTCCTACAGGATGCTACCCGTAAGGAAAGGCTCCTAGAAGACTCCAAGGGAGTAAAAGAGCTGATGAAACAATGGCAATGAAGTCAGGCATTTCCTCTTTAGCACTCTTGTGGATCCAATTGAACAATTCTCAGCATTTGTACTTGTAACTG
+
A>AABAFBFFFFGGGGFGGGGGFHFGHHGFHHHHHAFGGGGHHHHGGGEEHHHHGHHFHGHHHHHHHHHHHHHHHFHFHHHHHHHHGHHHHHH3FG3GGHHE4BG3333B3BG@43F1E/>/03GHF0BG3?FG34FDFE?3G2222?EHDDH2222/@GHHDD22?D1FH1?<0?111<1<1>1100.11F><1>1000==GDC<00<=<ADC0CCFBBGC0C;GGB0::0CFH00;B0;09000CBBB0
@M05620:37:000000000-D9766:1:1101:19327:12789 1:N:0:63
GAGGCTGCTTTGGAAGAAACTCATAGATTACTGCAACAGTTCCCCCTGGACCTGGAAAAGTTTCTTGCCTGGCTTACAGAAGCTGAAACAACTGCCAATGTCCTACAGGACGCTACCCGTAAGGAAAGGCTCCTAGAAGACTCCAAGGGAGTAAAAGAGCTGATGAAACAATGGCAAGTAAGTCAGGCATTTCCGCTTTAGCACTCTTGTGGATCCAATTGAACAATTCTCAGCATTTGTACTTGTAACTG
+
BAABBBFBFFFFGGGGGGGGGGHHHHHHHHHHHGHHHHGHHHHHHGGGHHHHHHHHHHHGHHHHHHHHHHHHHHHHHHHHHHHHHHHHHH1FHGGGF3GHHHFFFGHHHCFEGGGGHHGGGGHHHHHHHHHHGHGBDDHCHHFHGHHFGHGGCGFHHGHHGH<GHHHFFHHHHHHHHGHHHHDGHHHHHHHHGHGGGGGHHFHCGC;GHGHGGH0GCCGHHGGFB9C90;0FFGGGGGFGFGGGGGGGGGG
@M05620:37:000000000-D9766:1:1101:11663:12794 1:N:0:63
GAGGCTGCTTTGGAAGAAACTCATAGATTACTGCAACAGTTCCCCCTGGACCTGGAAAAGTTTCTTGCCTGGCTTACAGAAGCTGAAACAACTGCCAATGTCCTACAGGATGCTACCCGTAAGGAAAGGCTCCTAGAAGACTCCAAGGGAGTAAAAGAGCTGATGAAACAATGGCAAGTAAGTCAGGCATTTCCGCTTTAGCACTCTTGTGGATCCAATTGAACAATTCTCAGCATTTGTACTTGTAACTG
+
>3AA>AFAFFFDG4BFAGGFFGFGHFHFG5BFDBA4AGHHHFFFGGE2AABBGGEHA3CGHHHHHHHGEAGBFGGBBFBGGHAFHF3BBB?FGHHF3FGHHBFGEHHBBGHBFBFGFGEEEEFFHFHB0?FGFGFFHHFFB3?2BGFEDEEFCFFE>FFGGFHHHHFBF<F1DFFCFF1?DFF1=DGHCC<F1><CC<.<=DGHFHGFHDCDF0:CCGGHHBGHHH00CBBBBBFBFGFCFGFG0CBF0CF
@M05620:37:000000000-D9766:1:1101:20213:12829 1:N:0:63
AGTGCCAGCTCTCAATCGCACAGGGGACCCAGGGCCTGGCCCCTCCATCCAGAAAACCTATGACCTCACCCGCTACCTGGAGCACCAACTCCGCAGCTTGGCTGGGACCTATGTGAGTATCCAGCGTAGGAATCTGGGAGTTGGGGAGGAGTGAGGAGTTGGGGAAAGACAGTCCTAACCGTGGAGGGTTCTGGTAAATGATGGGGTGAGGAGGGGCTCTTTGACTCCCACCAGTCCCCCTGTCTGGTCTA
+
AAABBFFFBFFFGGGGGGGGGGHHDGCAEGHHCAE2FFHH2FAAEG2AGFCD3GCHHGGEHHEHHHHHHGFGGEGGGHHHHHHHHHHHGHGHGGGGGHHHGHHGGGHHGHHHHHHHHHHHHHHHHGGGGGHHHHHHHHHGGHHHGGGGGGGHHHHHHGHHHHGGGGHHHHHHHHHHHHHHGGGGGGGGGGGGGGGGGGGGGGGGGGFFFFFFFFFFFFFFFFFFFFFFFFFFFFFFFFFFFFFFFFFFFF/
@M05620:37:000000000-D9766:1:1101:22113:12836 1:N:0:63
GAGGCTGCTTTGGAAGAAACTCATAGATTACTGCAACAGTTCCCCCTGGACCTGGAAAAGTTTCTTGCCTGGCTTACAGAAGCTGAAACAACTGCCAATGTCCTACAGGATGCTACCCGTAAGGAAAGGCTCCTAGAAGACTCCAAGGGAGTAAAAGAGCTGATGAAACAATGGCAAGTAAGTCAGGCATTTCCGCTTTAGCACTCTTGTGGATCCAATTGAACAATTCTCAGCATTTGTACTTGTAACTG
+
A>AAAAFAFFFFGGGGGGCGGGHHHHHHHHGHHHHHHHHHHHHHHGGGHHHHHHHGHH0GHHHHHHHHHHHHHHHHHHHHHHHHHGHHHGCHHHHHHHHHHHHHHHHHHGHHHHHHHHGGEGHHHHGGHHHHGHFHF1GHHHHHH1GGGHGGFHHFHGHHHHHHHHHHHHHHHHHHHGHHHHHHHHHHHHHHHHGGGGGHHHHHHHHHHHHGHHHHHGHHHHFHHFHCGHGGGGGGGGGGFGGGGGGGGGG
@M05620:37:000000000-D9766:1:1101:4023:12842 1:N:0:63
AGTGCCAGCTCTCAATCGCACAGGGGACCCAGGGCCTGGCCCCTCCATCCAGAAAACCTATTACCTCACCCGCTACCTGGAGCACCAACTCCGCAGCTTGGCTGGGACCTATGTGAGTATCCAGCGTAGGAATCTGGGAGTTGGGGAGGAGTGAGGAGTTGGGGAAAGACAGTCCTAACCGTGGAGGGTTCTGGTAAATGATGGGGTGAGGAGGGGCTCTTTGGCTCCCACCAGTCCCCCTGTCTGGTCTA
+
>1>AAB1BAFBBFAFFGAAFAAB000AEGGCHGGGG/AB0BAAGAEGHH0BFGHBAAEHFFDDAFA@1BFG>/>EEGHFGHGG/B?0FE0FGG//E/BFHCFGFEEFGEFHHGHHFFBDFDFDFGC?CC?GDHFHHFGEG?FGFGGEC@ECHFFHHF<CGHGGGCCAGCHHF:;CCFHHH@;C@BFB@:;9CGF;;BGFFFBFFCAB@EFFFBF??@9EFFFFBB;B;E-9AE-99BBEA@-FFF/99;//
@M05620:37:000000000-D9766:1:1101:3998:12849 1:N:0:63
AGTGCCAGCTCTCAATCGCACAGGGGACCCAGGGCCTGGCCCCTCCATCCAGAAAACCTATGACCTCACCCGCTACCTGGAGCACCAACTCCGCAGCTTGGCTGGGACCTATGTGAGTATCCCGCGTCGGACTCTGGGCGTTGGGGCGGCGTGCGGCGTTGGGGACAGACCGTCCTAACCGTGGCGGGTTCTGGTAAATGATGGGGTGAGGCGGGGCTCTTTGGCTCCCACCAGTCCCCCTGTCTGGTCTA
+
BBBBBFFCAFFFGDGGGGFFG2GHGGGGEGEHGDGG2FHHHHGHGGHHHHHHHHHHHGHFHGFHHHHHHHHGGGFGHHHHHHHHHHHHGHFHGGGGGHHHGHHGGGGHGHHHHFG33B3F3?2?C@G<<//->FGHFFEC@@DHGG.-;;A-ADAC-@@DFFA=9@.AFFEDDDDF//;A@F?B-@-D-;AFF/9B;F/B/:FFFFFF9.9.;@B-BDFFFFFFFFFEF.9A.9;FFFFFFF/FFFBF/FB
@M05620:37:000000000-D9766:1:1101:16491:12860 1:N:0:63
AGTGCCAGCTCTCAATCGCACAGGGGACCCAGGGCCTGGCCCCTCCATCCAGAAAACCTATGACCTCACCCGCTACCTGGAGCACCAACTCCGCAGCTTGGCTGGGACCTATGTGAGTATCCAGCGTAGGAATCTGGGAGTTGGGGAGGAGTGAGGAGTTGGGGAAAGACAGTCCTAACCGTGGAGGGTTCTGGTAAATGATGGGGTGAGGAGGGGCTCTTTGGCTCCCACCAGTCCCCCTGTCTGGTCTA
+
CDBCCFFFCFFFGGGGGGGGGGHHGGGGGGHHGGGGGGHHHHGHGGHHHHHHHHHHHGGHHHHHHHHHHHHGGGGGHHHHHHHHHHHHGHGHGGGGGHHHGHHGGGHHGHHHHHHHHHHHHHHHHGGGGGHHHHHGHHHGGHHHGGGGGGGHHHHHHGHHHGGGGGHHHHHHHHHHHHHHGGGGGGGGDGGGHGGGGHHGGGGGGGFFFFFFFFFFFFFFFFFFFFFFFFFFFFFFFFFFFFFFFFFFFFF
@M05620:37:000000000-D9766:1:1101:14242:12869 1:N:0:63
AGTGCCAGCTCTCAATCGCACAGGGGACCCAGGGCCTGGCCCCTCCATCCAGAAAACCTATGACCTCACCCGCTACCTGGAGCACCAACTCCGCAGCTTGGCTGGGACCTATGTGAGTATCCAGCGTAGGAATCTGGGAGTTGGGGAGGAGTGAGGAGTTGGGGAAAGACAGTCCTAACCGTGGAGGGTTCTGGTAAATGATGGGGTGAGGAGGGGCTCTTTGGCTCCCACCAGTCCCCCTGTCTGGTCTA
+
AAAAAF1F1C@@EGFFGE1FAGF00A0EFA0AAA0F/AFCH/EE/ABGHCBFFFCG0EGC1EGBGDHGGFFEEEEGHHHHHHHHHHHHGHHHGGGGGHHHGHHGGGHHGHHHHHHHHHHHHHHHHGGGGGHHHHHHHHHGGHHHGGGGGGGHHHHHHGHHHHGGGGHHHHHHHHHHHHHHGGGGGGGGEGGGGGGGGGGGGGGGGGF@FFFFFF@@@@FFFFFFFFFFFFFFFFFFFFFF@FFFFFFFFFF
@M05620:37:000000000-D9766:1:1101:18801:12901 1:N:0:63
AGTGCCAGCTCTCAATCGCACAGGGGACCCAGGGCCTGGCCCCTCCATCCAGAAAACCTATGACCTCACCCGCTACCTGGAGCACCAACTCCGCAGCTTGGCTGGGACCTATGTGAGTATCCAGCGTAGGAATCTGGGAGTTGGGGAGGAGTGAGGAGTTGGGGAAAGACAGTCCTAACCGTGGAGGGTTCTGGTAAATGATGGGGTGAGGAGGGGCTCTTTGGCTCCCACCAGTCCCCCTGTCTGGTCTA
+
BBABBFFFBFFFGGGGGGGGGGHHGGGGGGHHGGGGFGHHHHGHGGHHHHHHGHHHHGHGHHHHHHHHHHHGGEEGHFHHHHHHHHHHGHHHGGGGGHHHGHHGGGHHGHHHHHFHHGHHHHHHHGEGGGHHHHHHFHHFCHHHGGGGGGGHGHFHHGHFFHGGGGHGHHHHHHHHHHHHGGGGGGGGEGGGGFFGGGGGGGGGGGFFFFFFFFFFFFFFFFFFFFFFFFFFFFFFFFFFCFFFFFFFFFB
@M05620:37:000000000-D9766:1:1101:11679:12902 1:N:0:63
AGTGCCAGCTCTCAATCGCACAGGGGACCCAGGGCCTGGCCCCTCCATCCAGAAAACCTATGACCTCACCCGCTACCTGGAGCACCAACTCCGCAGCTTGGCTGGGACCTATGTGAGTATCCAGCGTAGGAATCTGGGAGTTGGGGAGGAGTGAGGAGTTGGGGAAAGACAGTCCTAACCGTGGAGGGTTCTGGTAAATGATGGGGTGAGGAGGGGCTCTTTGGCTCCCACCAGTCCCCCTGTCTGGTCTA
+
>>>>>FFCAFFFGGGGGGGFGGHHGGGEEGGHAAEEEFGHGHGAEGHHFHGHFHCGHGFCGHHGH5GHHHFGE>EEHBGH2BFGHH11?FGGAEEGGHGGDFFFFGFHGF1GHFGGHFFFFEBGHGFF@DHHHFDDGFGFGHHGGGF@DDGHHHHFFDHFGB@-.::CFGHHHGHGFFCCBAE@DFGG.9FFGF;;B0BFGFBBED;BFFFFFF;BBBEFFFFFFFFFFEFFFFFFFFFDBFFFFBBFFFB
@M05620:37:000000000-D9766:1:1101:23327:12904 1:N:0:63
GAGGCTGCTTTGGAAGAAACTCATAGATTACTGCAACAGTTCCCCCTGGACCTGGAAAAGTTTCTTGCCTGGCTTACAGAAGCTGAAACACCTGCCAATGTCCTACAGGATGCTACCCGTAAGGAAAGGCTCCTAGAAGACTCCAAGGGAGTAAAAGAGCTGATGAAACAATGGCAAGTAAGTCAGGCATTTCCGCTTTAGCACTCTTGTGGATCCAATTGAACAATTCTCAGCATTTGTACTTGTAACTG
+
BBCCBCFCFFFFGCGGGGGGGGHHHHHHHHHHHHGHGHHHHHHHHGGGHGHHHHGHBEFHGHHHHHGFGHHHHHHGFHFHHHGHHFFHGH1EGHHGHHHHHHFFHHHHHHHHHHHHHHGEEGHHHHHGGGGHGHHGHHHHFHHHHHHGDHGGHGHGGG2@GHHHHHGGHGHHHHHHHGHHHHFHDGHHHFFH>G?E?EEDGHHH0<GHH0GGHHHHFGHHHHHHHHHFFG0CFGGGGGGFFGGGFFGGGFG
@M05620:37:000000000-D9766:1:1101:19348:12907 1:N:0:63
AGTGCCAGCTCTCAATCGCACAGGGGACCCAGGGCCTGGCCCCTCCATCCAGAAAACCTATGACCTCACCCGCTACCTGGAGCACCAACTCCGCAGCTTGGCTGGGACCTATGTGAGTATCCAGCGTAGGAATCTGGGAGTTGGGGAGGAGTGAGGAGTTGGGGAAAGACAGTCCTAACCGTGGAGGGTTCTGGTAAATGATGGGGTGAGGAGGGGCTCTTTGGCTCCCACCAGTCCCCCTGTCTGGTCTA
+
BBABBFFFCFFFGGGGGGGGGGHHGFGGGGGHFGGGGGHHHHGHGGHHHHHHHHHEHGHHHHHHHHHHHHHGGEEGHHHHBFHHHHFEFHHHFGGGGHHHGHHGGGHHGHHHHHHGHHHHHHGHHGGGGGHHHHHHHHGGGHHHGGFGGDGHHGHHGGFHHHGGGGHHHHHHHHHHHHHHGGGGGGGGCFGGGGGGGGGGGGGGGGFFFFFFFFFFFFFFFFFFFFFFFFFFFFFFFFFFFFFFFFFFFFF
@M05620:37:000000000-D9766:1:1101:15621:12918 1:N:0:63
AGTGCCAGCTCTCAATCGCACAGGGGACCCAGGGCCTGGCCCCTCCATCCAGAAAACCTATGACCTCACCCGCTACCTGGAGCACCAACTCCGCAGCTTGGCTGGGACCTATGTGAGTATCCAGCGTAGGAATCTGGGAGTTGGGGAGGAGTGAGGAGTTGGGGAAAGACAGTCCTAACCGTGGAGGGTTCTGGTAAATGATGGGGTGAGGAGGGGCTCTTTGGCTCCCACCAGTCCCCCTGTCTGGTCTA
+
CCBCCFFFCFFFGGGGGGGGGGGHGGGGGGHHGGGGGGHHHHGHGGHHHGHHHGHHHGHGHHGHHHHHHHHGGGGGHHHHHHHHHHHHGHGHGGGGGHHHGHHGGGHHGHHHHHHHHHHHHHHHHGGGGGHHHHHHHHHGGHHHGGGGGGGHHHHHHGHHHHGGGGHHHHHHHHHHHHHHGGGGGGGGFGGGGGGGGGHHHHGGGGFFFFFFFFFFFFFFFFHFFFFFFFFFFFFFFFFFFFFFHFFFFFB
@M05620:37:000000000-D9766:1:1101:7247:12928 1:N:0:63
GAGGCTGCTTTGGAAGAAACTCATAGATTACTGCAACAGTTCCCCCTGGACCTGGAAAAGTTTCTTGCCTGGCTTACAGAAGCTGAAACAACTGCCAATGTCCTACAGGATGCTACCCGTAAGGAAAGGCTCCTAGAAGACTCCAAGGGAGTAAAAGAGCTGATGAAACAATGGCAAGTAAGTCAGGCATTTCCGCTTTAGCACTCTTGTGGATCCAATTGAACAATTCTCAGCATTTGTACTTGTAACTG
+
BBBCBCFCFFFFGCGGFGGGGGHHHGHHGFGGHHHCFHHHHHGGHGGGGGGHHHGHBDFGGFHHHHHFGHGGHHHGHHFGHHGHHGEHHHHHHHHHHHHHHGHHHHHGGHHHFGHHFHGGGGHGHHHBGHHHGHHHHHHHEHCGGHHGGHGGHHHGGGCGHHHHHHGHHHHHHHHHGGFGGHGHFGGHGHGHFGFDCAEGGHHHGHHHHGGGHGGHHHHHHHHHHHHHGHGGGGGGGGGFBGGGFCFGGFF
@M05620:37:000000000-D9766:1:1101:19722:12932 1:N:0:63
GAGGCTGCTTTGGAAGAAACTCATAAATTACTGCCACAGGTCCCCCTGGACATGGAAACGTTTCTTGCCTGGCTTGCAGAAGCTGGAACAACTGCCACTGTCCTACAGGATGCTACCCGTAAGGAAAGGCTCCTAGACGACTCCACGGGAGTAAAAGAGCTGCTGAAACAATGGCAAGTAAGTCAGGCATTTCCGCTTTAGCACTCTTGTGGATCCAATTGAACAATTCTCAGCATTTGTACTTGTAACTG
+
BBBBBBFBFFFFGGGFFGGGGFFDF5BDDE5DF54AFGC233B22A2B2BB3AB2FB3ABB2335DA53B3AF210BGHFGFHHF21BB2FGFEFG33FGG33BH3FG3GFB2FF@GHG//?FH3GGHHHHHGH3B23?/BAFF22?/CG/C?D1?G/FGGH1><1DG1<GFB<CG1E0DDGGFGDHFC0<=GH..C:.;CC00:CFCCCC?09C9B0C09B0009F0FGFBFGF0BFBBBBFGGFF90;0
@M05620:37:000000000-D9766:1:1101:5150:12940 1:N:0:63
AGTGCCAGCTCTCAATCGCACAGGGGACCCAGGGCCTGGCCCCTCCATCCAGAAAACCTATGACCTCACCCGCTACCTGGAGCACCAACTCCGCAGCTTGGCTGGGACCTATGTGAGTATCCAGCGTAGGAATCTGGGAGTTGGGGAGGAGTGAGGAGTTGGGGAAAGACAGTCCTAACCGTGGAGGGTTCTGGTAAATGATGGGGTGAGGAGGGGCTCTTTGGCTCCCACCAGTCCCCCTGTCTGGTCTA
+
ABBBBFFFBFFFGGGGGGGGGEHCFGGGGGHHGGGGGGHHHHGHGGGHHHHFHGGHHGFHHHHHHHFGHHHGGGGGHHHGHGHFFHHHGGHHGGGGGHHHGHHGGGHHGHHHHHHHHHHHFHHHHGDGGDHHHHHHHHGFDGHHGGFFGGGHGHGHGEHHHHGGEGHGGHHHHHHHHHHHFEFGGGGG;FGGGGFEFFGGGGGGGGFFFFFFFFFFFDFFFFFFFFFFFFFFFFFFFFFFFFFFFFFFFFB
@M05620:37:000000000-D9766:1:1101:3412:12952 1:N:0:63
AGTGCCAGCTCTCCATCGCACAGGGGACCCAGGGCCTGGCCCCTCCATCCAGAAAACCTATGACCTCACCCGCTACCTGGCGCACCCACTCCGCAGCTTGGCTGGGACCTATGTGAGTATCCAGCGTAGGAATCTGGGAGTTGGGGAGGAGTGAGGAGTTGGGGAAAGACAGTCCTAACCGTGGAGGGTTCTGGTAAATGATGGGGTGAGGAGGGGCTCTTTGGCTCCCACCAGTCCCCCTGTCTGGTCTA
+
>A>>>BFFBFFFG4FGBAE2ECGFG2AAEBAF2BEBBFHHHHGHGGHHHBFGHHHBFEHHBFGGHDBCGHH>E>>EGHBF1>?EGGA/?BG0?E/E>FBFEHHGGGGHGHHHHHHHHHHHHHHHHGE/>A?GHHHHHH0FEHHHGG.@D.<GH0DG0CGHHHGGE.GG:GCCFGGGGGGGBEEGAEGG;AGGGGFFFFFFFFFFFFFBFFFFFFBBB?FFFFFFFFFFFFFFFFFFFFFFBFFFFFFFFFF
@M05620:37:000000000-D9766:1:1101:4888:12964 1:N:0:63
GAGGCTGCTTTGGAAGAAACTCATAGATTACTGCAACAGTTCCCCCTGGACCTGGAAAAGTTTCTTGCCTGGCTTACAGAAGCTGAAACAACTGCCAACGTCCTACAGGCTGCTACCCTACCGGCCAGGATCCTCGCAACCTCCAAAGGCGTCCCAGAGATCATGCCCCACTAACACGTCCGTCCGGCCTTTACGCTTTCGCACTCTTGAATCTCACATTGCACACTACTCCGACTTGTAACTTGTAACTG
+
>1>AA>FAFFFFGBFGFGGGGGHHHFBGGHGFGHFGGFGHHHHHHGGGHGHHHHH0F10BBDHHHGHHHHHEGBG1GHHHHHHHHH1FFGHHHHHHHF//?>FE@G1@>>0FC11F>G1000///</<?FEG0B1?////00<?01100/<?>>/11..>1111>11><..<///</<<..-;:.:--;;GG09...;:B?:C--CCB0000;000;CBF/9/;B;9//B;:--;@F/9//;;;B/9BFB/
@M05620:37:000000000-D9766:1:1101:3172:12974 1:N:0:63
GAGGCTGCTTTGGAAGAAACTCATAGATTACTGCAACAGTTCCCCCTGGACCTGGAAAAGTTTCTTGCCTGGCTTACAGAAGCTGAAACAACTGCCAATGTCCTACAGGATGCTACCCGTAAGGAAAGGCTCCTAGAAGACTCCAAGGGAGTAAAAGAGCTGATGAAACCATGGCAAGTAAGTCAGGCATTTCCGCTTTAGCACTCTTGTGGATCCAATTGAACAATTCTCAGCATTTGTACTTGTAACTG
+
ABCBCC?AFFFFGGGGGGGGGGHHHHHHHFGHHGFFFHHHHHHGHGFGGHHHGGFBBFFHHHHHHHGHHGHHHHFFHHHF3GHHHHGHHFEGHHHHGHHHHHHHHHHGFGHHHFGHFHGGGGHHHHHGGHHHGGHHEHFHGHCGBFHFGCGGHHHHGGGHGFFHHHHHH0?GHGFFHG?GHHHHHHHFFHGH>DDE<<CGFHHGHFDGHFFEBGGHGGHHHHGHHHHHHGGGGGGGGGGGGGGGFFFGFGF
@M05620:37:000000000-D9766:1:1101:13768:12977 1:N:0:63
AGTGCCAGCTCTCAATCGCACAGGGGACCCAGGGCCTGGCCCCTCCATCCAGAAAACCTATGACCTCACCCGCTACCTGGAGCACCAACTCCGCAGCTTGGCTGGGACCTATGTGAGTATCCAGCGTAGGAATCTGGGAGTTGGGGAGGAGTGAGGAGTTGGGGAAAGACAGTCCTAACCGTGGAGGGTTCTGGTAAATGATGGGGTGAGGAGGGGCTCTTTGGCTCCCACCAGTCCCCCTGTCTGGTCTA
+
AAAAAFFFBFFFGGGGGCGGGGHHFGGGDEHHGGGGFAGFCHGGGGHH5EGFDC3GHGHHHHFHHHCFHGHFGFEFHHHHHGHEAFHHGBHHGEGF@HFHGHHGGGHHGHHHHHHHG?GHFFHHHGDGGGHHHHD<GFFFDGHHCFFCCGGGFHHHHD<GH/@DEGHHGHHHHHHGGHHHGAEGGFDGEFFGGGFFGGGGGGGGGGFCFFFFFDFFAFFFFF/FFFF?AFFFFFFFFFFFAFFFFFE9BFB
@M05620:37:000000000-D9766:1:1101:24096:12977 1:N:0:63
AGTGCCAGCTCTCAATCGCACAGGGGACCCAGGGCCTGGCCCCTCCATCCAGAAAACCTATGACCTCACCCGCTACCTGGAGCACCAACTCCGCAGCTTGGCTGGGACCTATGTGAGTATCCAGCGTAGGAATCTGGGAGTTGGGGAGGAGTGAGGAGTTGGGGAAAGACAGTCCTAACCGTGGAGGGTTCTGGTAAATGATGGGGTGAGGAGGGGCTCTTTGGCTCCCACCAGTCCCCCTGTCTGGTCTA
+
BBABCFFFDFFFGGGGGGGGGGHGGGGGGGGHGGGGGGHHHHGHGGGHHHHHHHHHHGHHHHHHHHHHHHHGGGGGHHHHHHHHHHHHGHHHGGGGGHHHGHHGGGHHGHHHHHHHHHHHHHFHHGEGGGHGHHHHHHHGCHHHGGGGGGGGHHHHHGHHHHGGGGHHGHHHHGHHHHHHGGGGGGGGCFFGGGCFGGGGGGGGGGFFFFFFFFFFFFFFFFFFFFFFFFFFFFFFFFFFFFFFFFFFFFF
@M05620:37:000000000-D9766:1:1101:5717:12992 1:N:0:63
AGTGCCAGCTCTCAATCGCACAGGGGACCCAGGGCCTGGCCCCTCCATCCAGAAAACCTATGACCTCACCCGCTACCTGGAGCACCAACTCCGCAGCTTGGCTGGGACCTATGTGAGTATCCAGCGTAGGAATCTGGGAGTTGGGGAGGAGTGAGGAGTTGGGGAAAGACAGTCCTAACCGTGGAGGGTTCTGGTAAATGATGGGGTGAGGAGGGGCTCTTTGGCTCCCACCAGTCCCCCTGTCTGGTCTA
+
BCABCFFFCFFFGGGGGGGGGFHHGGGGGGHHGGGGGGHHHHGHGGHHHHHHHHHHHGHHHHHHHHHHHHHGGGGGHHHHHHHHHHHHGHHHGGGGGHGHGHHGGGHHGHHHHHHHHHHHHHHHHGGGGGHHHHHHHHGGGHHHGGEGGGGHHHHHHGHHHHGGGGGHHHHHHHHHHHHHGGGGGGGGEGGGGGGGGGGGGGGGGGFFFFFFFFFFFFFFFFFFFFFFFFFFFFFFFFFFFFFFFFFFFFF
@M05620:37:000000000-D9766:1:1101:14258:13013 1:N:0:63
GAGGCTGCTTTGGAAGAAACTGACAAGCCAGGGACAAAAGATCGGAAGAGCACACGTCTGAACTCCAGTCACGAATTCGTATCTCGTATGCCGTCTTCTGCTTGAAAAAAAAAAAACTCTTCTTCATACTACCCCCCTCCTTCCTTTCCTCCCATTACTTACCCCTTTCACCCTTTATCTCTCTTCTTCCATTTTCCCGCCTCCTCGCTTCTGGCCCCCTTTTCTCCTCTGCCCCTCTCCACTCTCTCTCT
+
AAABBBFBFFFFGF5FAGGGGGHHDDBGCGFBEAFDEGEFEGGEE?AEACFCGGGGFHFFFABGGGFFFF3FEB1B?BF3BFFFHBB?FGHHGFGHGHHHFGHGECGHHGEEG<<//22221111111111100/<-<..C0DC000<000/</<0000;00:/..:0000::C:900090;000;00;0000;;B00.--9../;.-...////99;-9./9;//;B.9///.;.;./;9.9/:999//9
@M05620:37:000000000-D9766:1:1101:10243:13016 1:N:0:63
AGTGCCAGCTCTCAATCGCACAGGGGACCCAGGGCCTGGCCCCTCCATCCAGAAAACCTATGACCTCACCCGCTACCTGGAGCACCAACTCCGCAGCTTGGCTGGGACCTATGTGAGTATCCAGCGTAGGAATCTGGGAGTTGGGGAGGAGTGAGGAGTTGGGGAAAGACAGTCCTAACCGTGGAGGGTTCTGGTAAATGATGGGGTGAGGAGGGGCTCTTTGGCTCCCACCAGTCCCCCTGTCTGGTCTA
+
ABAAAFFFCFFFGFFGGGGGGGHHGGGGGGHHFGGGGGHHHHGHGGHHHHGHHHHHHGHHHHHHHHHHHHHGGEGGHHHHGHHHHHFGGHHHGGGGGHHHGHHGGGHHGHHHHHHHHHHHHHHHHGGGGGHHHHHHHHHGGHHHGGGGGGGHHHHHHGHHHHGGGGHHHHHHHHHHHHHHGGGGGGGGGGGGGGGGGGGGGGGGGGFFFFFFFFFFFFFFFFFFFFFFFFFFFFFFFFFFFFFFFFFFFFF
@M05620:37:000000000-D9766:1:1101:8594:13020 1:N:0:63
GAGGCTGCTTTGGAAGAAACTCATAGATTACTGCAACAGTTCCCCCTGGACCTGGAAAAGTTTCTTGCCTGGCTTACAGAAGCTGAAACAACTGCCAATGTCCTAAAGGATGCAACCCGAAGGGAAAGGCTCCTAAAGAACTCAAAGGGAGAAAAAAAGCTGATGAAAAACTGGCAAGAAAGTAGGGCATTTCCGCTTAAGAACTCTTGTGAATCAAATTGAAAAATTCTAGGAATTTGAACTTGAAACTG
+
CBCCDDFCFFFFGGGGGGGGGGHHHHHHHHHHHHHHHHHHHHHHHGGGHHHHHHHHHHHHFHHHHHHHHHHHHHHHHHHHHHHHHHHHHHHHHHHHHHHHBG4444@F3?FC233BF1//>/?/FG?G0/?FF334B230BFG2F2DG//?/@FH0/</==1=F1>F11F.1><FG1>/<<<<<0=</<<G<HC.AEF.0<0:<00=::<C0::CBF0C00<00<:C<0:000:0<F0000:<<C0<0<0:
@M05620:37:000000000-D9766:1:1101:23281:13026 1:N:0:63
AGTGCCAGCTCTCAATCGCACAGGGGACCCAGGGCCTGGCCCCTCCATCCAGAAAACCTATGACCTCACCCGCTACCTGGAGCACCAACTCCGCAGCTTGGCTGGGACCTATGTGAGTATCCAGCGTAGGAATCTGGGAGTTGGGGAGGAGTGAGGAGTTGGGGAAAGACAGTCCTAACCGTGGAGGGTTCTGGTAAATGATGGGGTGAGGAGGGGCTCTTTGGCTCCCACCAGTCCCCCTGTCTGGTCTA
+
BCBCBFFFCFFFGGGGGGGCGGHHGGGGGGHHGGGGGGHHHHGHGGHHHHHHHHHHHGHHHHHHHHHHHHHGGEFGHHHHFGHHHHFGFHHGEGGGGHHHGGHGGGHHGHHHHHHHHHHHHHHHHGGGGGHHHHHHHHFGGHHHGGEGGGEHHHHHGGHHHHGGGDHHHHHHHHHHHHHHGGGGGGGGEFGGGGGGGGGGGGGGGGFFFFFFFFFFFFFFFFFFFFFFFFFFFFFFFFFFFFFFFFFFFFF
@M05620:37:000000000-D9766:1:1101:13022:13039 1:N:0:63
GAGGCTGCTTTGGAAGAAACTCATAGATTACTGCAACAGTTCCCCCTGGACCTGGAAAAGTTTCTTGCCTGGCTTACAGAAGCTGAAACAACTGCCAATGTCCTACAGGATGCTACCCGTAAGGAAAGGCTCCTAGAAGACTCCAAGGGAGTAAAAGAGCTGATGAAACAATGGCAAGTAAGTCAGGCATTTCCGCTTTAGCACTCTTGTGGATCCAATTGAACAATTCTCAGCATTTGTACTTGTAACTG
+
AABBBBFBFFFFGCGGGCGGGGGHHHHHHHHHGHHHGHHGHHHHHGGGGFHHHHHFHHGGAGHHHFHHHHHHHGHHHHHHFHHGHHBFGHHGHHHHHHHHHHHHHHHHHHHHHHHHHHGGGGHHHHHHHHHHGHHHHHHHHHHHHHHGGHGGHGHHHGHHHHHHHHHGHHHHHHHHHGGHHHHHHHHHHHHHHHGGGGGGHHHHHHHHHHHGGHHHHHHHHGHHHHHGHHGGGGGGGGGGGGGGGGGGGGG
@M05620:37:000000000-D9766:1:1101:2504:13039 1:N:0:63
GAGGCTGCTTTGGAAGAAACTCATAGATTACTGCAACAGTTCCCCCTGGACCTGGAAAAGTTTCTTGCCTGGCTTACAGAAGCTGACACAACTGCCAATGTCCTACAGGATGCTACCCGTAAGGAAAGGCTCCTAGAAGACTCCAAGGGAGTAAAAGAGCTGATGAAACAATGGCAAGTAAGTCAGGCATTTCCGCTTTAGCACTCTTGTGGATCCAATTGAACAATTCTCAGCATTTGTACTTGTAACTG
+
AAAAAAFBFFFFGAGGAGCBBAFHHHGHH5GHFGHBGHHHHHHHHGCGHFHHFGHAFHFHBGFHHDDGGGHHHAFGHFHEBFGHHH23BE1?FBBFCFGHHHHHHHGHHFFHHGHHEBEFG?GHHFFFHHHHGHHHGHFGHHHGBGHGG/CEH1GHHFGEFC1GGFH1F0<?G1CHHGHHGHHHHHHGFHHHHHGGGGGFHHHHHGDHFHHG0GHCCBGHFHFCC/C:CBFGBCBFFFBF9BFFFFFFCB;
@M05620:37:000000000-D9766:1:1101:13228:13041 1:N:0:63
GAGGCTGCTTTGGAAGAAACTCATAGATTACTGCAACAGTTCCCCCTGGACCTGGAAAAGTTTCTTGCCTGGCTTACAGAAGCTGAAACAACTGCCAATGTCCTACAGGATGCTACCCGTAAGGAAAGGCTCCTAGAAGACTCCAAGGGAGTAAAAGAGCTGATGAAACAATGGCAAGTAAGTCAGGCATTTCCGCTTTAGCACTCTTGTGGATCCAATTGAACAATTCTCAGCATTTGTACTTGTAACTG
+
BABCCBFCFFFFGGGGGGGGGGHHHHHHHHHHHHHHFHGGHHGHHGGGHGHHHHHHHHHHGHHHHHHHHHHHHHHHHHHHGHHHHHH3G311@EGFH3BGHHHHGHGHFFH323EGHHGEGGH3G3GFHHHCEGHHH3?F332BG2FAFHGGHHH22FGHFGHBHFHHF0<1?GHHGEHBGHFHHG0CFBGHHHGGGGFHGHHHGHGGD0<.CGHHH:0CHHHHHHH0GHF0C/CFGGGGF0FFF9BCFFC
@M05620:37:000000000-D9766:1:1101:4316:13051 1:N:0:63
GCGCCTGCTTTGGCAGAAATTCATATCTTACTTCAACAGTTCCCCCTGGACCTGGCACCGGTTCTGGCCTGTCATCCAGACGCTGCCCCAAATGCCAATGTCCTACAGGATGCTCCCCGTCCGGAAAGGCTCCTAGACTACTCCACTGGCGTCCACGAGCTGATGCACCCCTGGCAAGTAAGTCCGGCATTTCCGCTTTCGCACTCTTGTGTCTCCAATTGCACAATTCTCCGCATTTGTCCTTGTAACTG
+
1>A1>>>BFF311BFA1BF1B13D333DD3DG3D31BBFDGHHHHGEFE0FBGHH0B1/A/AEFF1BBGHG1B2D2BFBB//>/B/B/BBE01B1B1B1BGFGHGFHGHBGHHG1FFEEE/<>E//>BGFGHGF1@11>1@FHHF01?FGCC/C.1>->@EH0DG000C<<C<.CH0CG0;:CG0;-C-=FGGGGGGGGFGGGGGGGGFGG/0;FF/;;BF/B;;9;;FFFBAA-;9B9B/;BBFFBBBFB
@M05620:37:000000000-D9766:1:1101:29317:13059 1:N:0:63
AGTGCCAGCTCTCAATCGCACAGGGGACCCAGGGCCTGGCCCCTCCATCCAGAAAACCTATGACCTCACCCGCTACCTGGAGCACCAACTCCGCAGCTTGGCTGGGACCTATGTGAGTATCCAGCGCAGGAATCCGGGAGTTGGGGAGGAGTGAGGAGTTGGGGAAAGACAGTCCTAACCGTGGAGGGTTCTGGTAAATGATGGGGTGAGGAGGGGCTCTTTGGCTCCCACCAGTCCCCCTGTCTGGTCTA
+
BBAB@FF@AFCFFGDGGAA2A2FG2EEAEBGHFEEFFFGHHHGHGGHHGHHHGFGFGGHFHHHHHHHHHHFGGE@FHHHG2BGGFHF?EHFF??EEEGGGGFGF/?FHGHH1GGHHHGHFHHHFHG/>C/FHHFHFCG->CGHH?D<CC?CGHBGHB;:/CHCCG?HF/BFGGGGGGGGGBCCBCEFG9.FFFFBFFFFFFFFF.9D?FF?/DDB;-BFFFFFFFFFFEF?DF.9BB/9A9.BFFBFB/99
@M05620:37:000000000-D9766:1:1101:20925:13068 1:N:0:63
GAGGCTGCTTTGGAAGAAACTCATAGATTACTGCAACAGTTCCCCCTGGACCTGGAAAAGTTTCTTGCCTGGCTTACAGAAGCTGAAACAACTGCCAATGTCCTACAGGATGCTACCCGTAAGGAAAGGCTCCTAGAAGACTCCAAGGGAGTAAAAGAGCTGATGAAACAATGGCAAGTAAGTCAGGCATTTCCGCTTTAGCACTCTTGTGGATCCAATTGAACAATTCTCAGCATTTGTACTTGTAACTG
+
A1AAAAFAFFFFGGGGCFFGGGFGGFFGHFHHHHFGFFFFGHHHHGGFHGHHHHHHGHHFBFHHHHHHHHHHHHHHHHHHHHHHHHHHHGEHHHHHHFHHHHHHFHHHHHHHHHGHHHGEEGHHHFHHHGHHGHFHHFHHHGHH1FHGGHGGGHHHHFHHHH1GHHGHHHHHHHHGHGGHHHHHHHHH.CGGHHGGGGGHHHHHGHHHHHHGHGHHHHHHHHFHFFFHFHFGGGGGGGGFGGGGGFGFGGG
@M05620:37:000000000-D9766:1:1101:6733:13071 1:N:0:63
AGTGCCCGCTCTCCATCGCACAGGGACCCAGGTCCTGGCCCCTCCCTCCAGAACACCTCTGACCTCCCCCGCTACCTGTAGCACCCCCTCCGCAGCTTGGCTGGGACCTATGTGCGTATCCCTCGTAGGCCTCTGGTCTTTGGGGCTGAGTGCGGCGTTGGGGCCCGCCCGTCCTACCCGTGGCGGGTTCTGGTCAATGCTGGGGTGCGGCGGGGCTCTTTGGCTCCCACCCGTCCCCCTGTCTGGTCTAT
+
>1>1>B11ADAAGGGBBAA0A0BABF0AAACF1BBFDG0GFFHGGC0FE0B1AAAAB0BBCFFG@B/FEEEE>EEGB@12BBBGHEG>E?E?/EE<GFB<BF?CA0BEFB1F>D2?FE?GH<1?>C??C?1?F<F>1<1>>=0.-.-<.<=D0<<-ACC@F-A.@@GGG?@AFBFB9AFFB9->9--@EFFFBF//:;B//FBA@F>-------;-@-;9FFFFBBFEFFF-@B-ABFF@FFFFFFF/9/;
@M05620:37:000000000-D9766:1:1101:15544:13074 1:N:0:63
AGTGCCAGCTCTCAATCGCACAGGGGACCCAGGGCCTGGCCCCTCCATCCAGAAAACCTATGACCTCACCCGCTACCTGGAGCACCAACTCCGCAGCTTGGCTGGGACCTATGTGAGTATCCAGCGTAGGAATCTGGGAGTTGGGGAGGAGTGAGGAGTTGGGGAAAGACAGTCCTAACCGTGGAGGGTTCTGGTAAATGATGGGGTGAGGAGGGGCTCTTTGGCTCCCACCAGTCCCCCTGTCTGGTCTA
+
BCCCCFFFCFFFGGGGGGGGGGHHGGGGGGHHGGGGGGHHHHGHGGHHHHHHHHGHHGHGHHHHHHHHHHHGGGGGHGFHGHHHHHHHGHHHGGGGGHHHGHHGGGHHGHHHHHHHHHHHHHHHHGGGGGHHHHHHHHHGGHHHGGGGGGGHHHGHHGHHHHGGGGHHHHGHHHHHHHHHGGGGGGGGGGGGGGFGGGGGGGGGGGFFFFFFFFFFFFFFFFFFFFFFFFFFEFFFFFFFFFFFFFFFFF/
@M05620:37:000000000-D9766:1:1101:16618:13100 1:N:0:63
GAGGCTGCTTTGGAAGAAACTCATAGATTACTGCAACAGTTCCCCCTGGACCTGGAAAAGTTTCTTGCCTGGCTTACAGAAGCTGAAACAACTGCCAATGTCCTACAGGATGCTACCCGTAAGGAAAGGCTCCTAGAAGACTCCAAGGGAGTAAAAGAGCTGATGAAACAATGGCAAGTAAGTCAGGCATTTCCGCTTTAGCACTCTTGTGGATCCAATTGAACAATTCTCAGCATTTGTACTTGTAACTG
+
AAABBBFBFFFFGGGGGGGGGGHHHHHHHHHHHHDGGFGGHHHHHGGGGHHHHHHHHGEGGHHHGHHHHHHHHHHEHHHHHHHHHHHHHHHHHHHHFHHHHHHHHHHHHHHHHHHHHHGGGGHHFHHHHHHHGHGHHFHHHHHHHGHGGHGGHHHGHGHHHHHHHHHHHHHHHHHHHGHHHHHHHHHHHHHHHHGGGGGHHHHHHHHHHHHGHHHHHGHHHHHHHGHHHHGGGGGGGGGGGGGGGGGGGGF
@M05620:37:000000000-D9766:1:1101:8266:13108 1:N:0:63
GAGGCTGCTTTGGAAGAAACTCATAGATTACTGCAACAGTTCCCCCTGGACCTGGAAAAGTTTCTTGCCTGGCTTACAGAAGCTGAAACAACTGCCAATGTCCTACAGGATGCTACCCGTAAGGAAAGGCTCCTAGAAGACTCCAAGGGAGTAAAAGAGCTGATGAAACAATGGCAAGTAAGTCAGGCATTTCCGCTTTAGCACTCTTGTGGATCCAATTGAACAATTCTCAGCATTTGTACTTGTAACTG
+
CABCCCFCFFFFGGGGGGGGGGHHHHHHHHHHHHHHGHHHHHHHHGGGHHHHHHHHHHHHGHHHHHHHHHHHHHHHHHHHHHHHHHHHHHHHHHHHHHHHHHHHHHHHHHHHHHHHHHGGGGHHHHHHHHHHGHHHHGHHHHHHHHHGGHGGHHHHHGHHHHHHHHHHHHHHHHHHHGFHHHHHHHHHHHHHHHGGGGGHHHHHHHHHHHHGHHHHHHHHHHHHHHHHHHGGGGGGGGGGGGGHGGGGGGG
@M05620:37:000000000-D9766:1:1101:14524:13112 1:N:0:63
AGTGCCAGCTCTCAATCGCACAGGGGACCCAGGGCCTGGCCCCTCCATCCAGAAAACCTATGACCTCACCCGCTACCTGGAGCACCAACTCCGCAGCTTGGCTGGGACCTATGTGAGTATCCAGCGTAGGAATCTGGGAGTTGGGGAGGAGTGAGGAGTTGGGGAAAGACAGTCCTAACCGTGGAGGGTTCTGGTAAATGATGGGGTGAGGAGGGGCTCTTTGGCTCCCACCAGTCCCCCTGTCTGGTCTA
+
BCCCBFFFBFFFGGGGGGGGGGHHGGGGGGHHFGGGGGHHHHGHGGHHHHHHHHHHHGHHHHHHHHHHHHHGF>EEHHGH2FHHHHEGGHHHGGGGGHHHGHHGGGHHGHHHHHHHHHHHHHHHHGGGGGGHHHHHHHHGGHHHGGGGGGGHHHHHHGHHHHGGGGHHHHHHHHHHHHHHGGGGGGGGEFGGGGGGGGGGGGGGGGFFFFFFFFFFFFFFFFFFFFFFFFFFFFFFFFFFFFFFFFFFFFF
@M05620:37:000000000-D9766:1:1101:16632:13115 1:N:0:63
GAGGCTGCTTTGGAAGAACCTCATAGATTACTGAAACAGTTCCCCCTGGACCTGGAAAAGTTTCTTGCCTGGCTTACAGAAGCTGAAACACCTGCCAATGTCCTACAGGATGCTACCCGTAAGGAAAGGCTCCTAGAAGACTCCAAGGGAGTAAAAGAGCTGATGAAACAATGGCAAGTAAGTCAGGCATTTCCGCTTTAGCACTCTTGTGGATCCAATTGAACAATGCTCAGCATTTGTACTTGTAACTG
+
A3ABAAF>@DFFGGGGGG4AGGHHHFH66FFFD5AB3BGHGHHFHGE22BBFFBAFB32BBFGGHHHFGHEGHHHFHFGHHHGHHGEGFFFFHHH?BFHHFG4FFGHF3EFGGG4BBB??>EFFHFG0BFE?FG?FDFGCBB2??BFFDCEE<DFF2/<@@FD@FDFD?FE<F??BGC<=DG<1=FGF.<<G1>?D.CE=<0G0C/==C=GDH00/;:;CHHB;::G:;09;BFB;FFGBC;FFFBFFGGG
@M05620:37:000000000-D9766:1:1101:19188:13118 1:N:0:63
AGTGCCAGCTCTCAATCGCACAGGGGACCCAGGGCCTGGCCCCTCCATCCAGAAAACCTATGACCTCACCCGCTACCTGGAGCACCAACTCCGCAGCTTGGCTGGGACCTATGTGAGTATCCAGCGTAGGAATCTGGGAGTTGGGGAGGAGTGAGGAGTTGGGGAAAGACAGTCCTAACCGTGGAGGGTTCTGGTAAATGATGGGGTGAGGAGGGGCTCTTTGGCTCCCACCAGTCCCCCTGTCTGGTCTA
+
CCCCCFFFDFFFGGGGGGGGGGHHGGGGGGHHGGGGGGHHHHGHGGHHHHHHHHHHHGHHHHHHHHHHHHHGGGGGHHHHGHHHHHHHGHHHGGGGGHHHGHHGGGHHGHHHHHHHHHHHHHHHHGGGGGHHHHHHHHHGGHHHGGGGGGGHHHHHHGHHHHGGGGHHHHHHHHHHHHHHGGGGGGGGEFGGGGGHGGHGGGGGGGFFFFFFFFFFFFFFFFHFFFFFFFFFFFFFFFFFFFFFFFFFFFF
@M05620:37:000000000-D9766:1:1101:22184:13140 1:N:0:63
GAGGCTGCTTTGGAAGAACCTCATAGATTACTGCAACAGTTCCCCCTTGACCTGGAAAAGTTTCTTGCCTGGCTTACAGAAGCTGAAACACCTGCCAATGTCCTACAGGATGCTACCCGTAAGGAAAGGCTCCTAGAAGACTCCAAGGGAGTAAAAGAGCTGATGAAACAATGGCAAGTAAGTCAGGCATTTCCGCTTTAGCACTATTGTGGATCCAATTGAACAATTCTCAGCATTTGTACTTGTAACTG
+
AA?ABBF>BFFFGGGGGGFGGGFHHHHDFFHFHABFGHHHHHHHHGG2BFHHGHHHHHH3BGGHGHGHHHFHHHHHHHHHHHHHHHHGHGHGHHHCGHHHHH4BFHHHGHHHHHEHH1??EFHHHGHFHGHHGHHHHGHHHHHHFGHGGHGGHHHHHGHFGHGHHHHHHHHHHHHHHGFHFGHHHHHEGHFHHHCGGGGHHHH0G0=DGFGGHH0:;CGHHHGGBGH0;<0CFGGCFFFFGFFFGGGFGGG
@M05620:37:000000000-D9766:1:1101:14201:13143 1:N:0:63
GAGGCTGCTTTGGAAGAAACTCATAGATTACTGCAACAGTTCCCCCTGGACCTGGAAAAGTTTCTTGCCTGGCTTACAGAAGCTGAAACAACTGCCAATGTCCTACAGGATGCTACCCGTAAGGAAAGGCTCCTAGAAGACTCCAAGGGAGTAAAAGAGCTGATGAAACAATGGCAAGTAAGTCAGGCATTTCCGCTTTAGCACTCTTGTGGATCCAATTGAACAATTCTCAGCATTTGTACTTGTAACTG
+
A3>AABFAFFFFGGGGGGGGGGHHCHHHHHGFHHDGGHGFFHHHHGFGHGFHHHFHHFFGGHHHHHHHHHHHHHHFHHHHHHHFHFHHHHHHHHHHHHHHHHHHHHHHHHHHHHHHHHGGGGHHHHHHHHHHGHGHHFHHHHHHHFHGGHGGFHHHHGHHHHBGHHHHHHHHHHHHHGHGHHHHHHHHHHHHHHGGGGGHHHHHHHHHHHHGHHHHHCFHHHHHHHHHHHGGGGGGGGGGFGGGGGGFFFB
@M05620:37:000000000-D9766:1:1101:14219:13147 1:N:0:63
GAGGCTGCTTTGGAAGAAACTCATAGATTACTGCAACAGTTCCCCCTGGACCTGGAAAAGTTTCTTGCCTGGCTTACAGAAGCTGAAACAACTGCCAATGTCCTACAGGATGCTACCCGTAAGGAAAGGCTCCTAGAAGACTCCAAGGGAGTAAAAGAGCTGATGAAACAATGGCAAGTAAGTCAGGCATTTCCGCTTTAGCACTCTTGTGGATCCAATTGAACAATTCTCAGCATTTGTACTTGTAACTG
+
>>>AAA?ABDFBGFGGGBGBEF4D5FGDF5BAF5B4B2BGHHHGGGGGHBAFFBACBE2BGHFH5FGHG53BFGGGHHHHHHHHHHDGGF1FHFFG3BFGHHGG4GHHGGHHGHHHHGGEEGFFDCCHHHGHGG3G3?EFGHHHECGEGHGGBD2@GEHFGH1GHHGHHGHHGBHHHG1FGGFHGHGGHHHHHGGGFGGHHEH0C<=GHFHGHHHEFHHHHEGGHBG0<CFGGGGGGGBB0CFGFCFGGGG
@M05620:37:000000000-D9766:1:1101:10596:13148 1:N:0:63
GAGGCTGCTTTGGAAGAAACTCATAGATTACTGCAACAGTTCCCCCTGGACCTGGAAAAGTTTCTTGCCTGGCTTACAGAAGCTGAAACAACTGCCAATGTCCTACAGGATGCTACCCGTAAGGAAAGGCTCCTAGAAGACTCCAAGGGAGTAAAAGAGCTGATGAAACCATGGCAAGTAAGTCAGGCATTTCCGCTTTAGCACTCTTGTGGATCCAATTGAACAATTCTCAGCATTTGTACTTGTAACTG
+
11>AAAFAFFFFCFGC1AFFGGFHFGFHHBGHHH11BCFGHHHHHGCFE0GHHHGHH10GGHHHHHHHHHHHHGG1FGHHHHHHHEGHGGHHHHHHFHHHHHHHFHHHHFHHHHFHHHGG@/0F1FHGHHHHGH1GH111BGHHHBDGGHGG0FD2><FHHH@GFDH1?0FGHGGHHGHBHHHHHHHHEHHHHHGGGGG0GFHHHHHHGHH?0GFHHGHHFGHHHBGHHGGBFGBFFFGG0FFGGGGBCF0
@M05620:37:000000000-D9766:1:1101:13220:13148 1:N:0:63
AGTGCCAGCTCTCAATCGCACAGGGGACCCAGGGCCTGGCCCCTCCATCCAGAAAACCTATGACCTCACCCGCTACCTGGAGCACCAACTCCGCAGCTTGGCTGGGACCTATGTGAGTATCCAGCGTAGGAATCTGGGAGTTGGGGAGGAGTGAGGAGTTGGGGAAAGACAGTCCTAACCGTGGAGGGTTCTGGTAAATGATGGGGTGAGGAGGGGCTCTTTGGCTCCCACCAGTCCCCCTGTCTGGTCTA
+
AAAAAFFFBFFFGGGGGFGGGGHHGGEEGGHHFEEGGGHHHHGCEGEHHHHHHHHHHGHHGGHHHFHGHHGGG?EGHBGH2BGHHHH1EGHHEGCEEHHHGFHGGGHHGHHHFHHGHHHHGHFHHGADCDFHFFHHGG0FGHHHGGFGGGGHFHHGFGHGHHGGGGGGHGHGHHHHFHHGFGGGDFGGCFGGGGFGGGGGGGGGGGFFFFFFDFFFFCEFFFFFFBFEEFFDEFFFFFFFFFFBFFF9BF/
@M05620:37:000000000-D9766:1:1101:2546:13166 1:N:0:63
GAGGCTGCTTTGGAAGAAACTCATAGATTACTGCAACAGTTCCCCCTGGACCTGGACAAGTTTCTTGCCTTGCTTACCGAAGCTGAAACAACTGCCAATGTCCTACATGATGCTACCCGTAAGGAAATGCTCCTAGAAGACTCCAAGGGAGTAAAAGATCTGATGAAACAATGGCAAGTAAGTCAGGCATTTCCGCTTTAGCACTCTTGTGGATCCAATTGAACAATTCTCAGCATTTGTACTTTTAACTG
+
BAABBBFBCFFFGCFGGGGGGGHHHGHHHHHHHHCHFHFHHDFFGEEGAHGGHHEGB31BGGHGHHHFFF5BFGHEBBBEEE>GHEBFBGGHHHHHHHHHHBGHHHH4BBB44BFD?BEGGGGFGHH3BBBFCFFHHGHG3F?BBFHGAGDGFFFE2F2@GGHHF@2DFGHFFHGFC<<?FF><=DFHHC<F11.<<<<<<=<D0CHGHDCDHCGHFHHHBCCGHH0C0CCC0CFGGGG9BFBF0;;FGFC
@M05620:37:000000000-D9766:1:1101:5760:13209 1:N:0:63
GAGGCTGCTTTGGAAGAAACTCATATATTACTGCAACAGTTCCCCCTGGACCTGGCAAAGTTTCTTGCCTGGCTTACAGAAGCTGACACAACTGCCAATGTCCTACAGGATGCTACCCGTAAGGAAAGGCTCCTAGAATACTCCACGGGCGTACAAGAGCTGATGAACCCATGGCAAGTAAGTCAGGCATTTCCGCTTTCGCACTCTTGTGGATCCACTTGAACAATTCTCAGCATTTGTACTTGTAACTG
+
A3AAABFAFFFFGGGGGGGGGFDHF66DFGGHHHBGGHHHHHHHHGGG2BBFGHH2B31BBDGHH5DFGHH1B2BBGH3FG3BGHFHHHHGGHHHHGFHHHHHF4GHHHHHHHHGHHH1E//BF?FFGGFHHGG3FF344BFGHC2/>C/BD?//1??CGHH1FH1>1F>.<F0GGFEHGBDGGDGHHAGHHHHGGGGG0CFFGCHFGGFF.0=FGG/;FF09CF/;0=FF0BFBFGB0B0;CFFFFBBBB
@M05620:37:000000000-D9766:1:1101:23647:13217 1:N:0:63
GCGGCTGCTTTGGAAGAAACTCATAGATTACTGCAACAGTTCCCCCTGGACCTGGAAAAGTTTCTTGCCTGGCTTACAGAAGCTGAAACAACTGCCAATGTCCTACAGGATGCTACCCGTAAGGAAAGGCTCCTAGAAGACTCCACGGGAGTCAAAGAGCTGATGAAACAATGGCAAGTAAGTCAGGCATTTCCGCTTTAGCACTCTTGTGGATCCAATTGAACAATTCTCAGCATTTGTACTTGTAACTG
+
A3AABDBBFFFFFGFB44BFFGBGDGGHHBGHHH33B2BDDGFHHGEGHEGGHGGHHA2BFHHHHFHHHHHHHGF3FGHFHFHGG3FHHGCGFFHH33FGHHHH4GGHHEHHHHHHHHGG?/FG3??GHHHHGH3G31?1FGHHC0<BCDBE0@21FCGHHH1FHGHBGGFHHHHHGGHBFHHGHHHHEHHHHGGGGGG0GHHHHHHHHFHGFHHHFFGHGB0CB9FFGGGFGGGGGGGG0CFGGGFFFGF
@M05620:37:000000000-D9766:1:1101:22561:13221 1:N:0:63
GAGGCTGCTTTGGAAGAAACTCATAGATTACTGCAACAGTTCCCCCTGGACCTGGAAAAGTTTCTTGCCTGGCTTACAGAAGCTGAAACAACTGCCAATGTCCTACAGGATGGTACCCGAGAGGACACGCACCTAGAAGACTCCCAGGGAGTAAAATAGCTCATGAGACAATGGCAAGTAAGTCAGGCATCTTGTCTATAGCACTGTAGTGGACTCAACTGAACAACTCTCAGCATTTGAACTTGTAACAG
+
CBCCCCFCFFFFGGGGGGGGGGHHH5DFGH4FGBFFFHGEG5G32BAFFAG2GGHGBGGGGGHDFHHBFHFHHHFFGGHHHHHHHDFGHHHHHHHHHCHHFFG44BGHGH331BB4DFE//>/EH/20/<///2BG2GBGF322/2@////?@@GH11?F111?1F11FG01<1001.1111>1>F0>.C/D000000==0=G0C/:000/.00:;C0/0/0000;.;;;0C0C0000000;;0C00;B00
@M05620:37:000000000-D9766:1:1101:12128:13248 1:N:0:63
AGTGCCAGCTCTCAATCGCACAGGGGACCCAGGGCCTGGCCCCTCCATCCAGAAAACCTATGACCTCACCCGCTACCTGGAGCACCAACTCCGCAGCTTGGCTGGGACCTATGTGAGTATCCAGCGTAGGAATCTGGGAGTTGGGGAGGAGTGAGGAGTTGGGGAAAGACAGTCCTAACCGTGGAGGGTTCTGGTAAATGATGGGGTGAGGAGGGGCTCTTTGGCTCCCACCAGTCCCCCTGTCTGGTCTA
+
BBBBBFFFBFFFGGGGGGGEGEHHGGGGGFGHGGGGEGHHHHGHGGHGHHHHHHHHHGHHHHHHHHHHHHHGGGGGHEHHHHHHHHHHGHHHGGFGGHHHGHHGGGHHGHHHHHHHHHHHHHHHHGGGGGHHHHHHHHHGGHHHGGGGGGGHHHHHHGHHHHGGGGHHHHHHHHHHHHFHGGGGGGGGGGGGGGGGGGGGGGGGGGFFFFFFFFFFFFFFFFFFFFFFFFFFFFFFFFFFFFFFFFFFFFB
@M05620:37:000000000-D9766:1:1101:21177:13253 1:N:0:63
AGTGCCAGCTCTCAATCGCACAGGGGACCCAGGGCCTGGCCCCTCCATCCAGAAAACCTATGACCTCACCCGCTACCTGGAGCACCAACTCCGCAGCTTGGCTGGGACCTATGTGAGTATCCAGCGTAGGAATCTGGGAGTTGGGGAGGAGTGAGGAGTTGGGGAAAGACAGTCCTAACCGTGGAGGGTTCTGGTAAATGATGGGGTGAGGAGGGGCTCTTTGGCTCCCACCAGTCCCCCTGTCTGGTCTA
+
ABBBAFFFBFFFGFGGGGEEGGHGGGEGGGHHEGGGGGGHHHGHGGHHHHHHHHGEHGHHHFHHHGHHHHHGG>FGHHHHGHHHHHHFEHHFFGFGGHFHGHHGGGHHGHHHHHHHHHHHHHHGHGGCGGHHHHHHHHHGGHHHGGACGGGHHHHHHGHHHHGGGDHHHHHHHHHHHHHHGGGGGGGGEGGGGGGGGGGGGGGGGGFFFFFFFFFFFFFFFFFFFFFFFFFFFFFFFFFFFFFFFFFFFFF
@M05620:37:000000000-D9766:1:1101:21157:13254 1:N:0:63
AGTGCCAGCTCTCAATCGCACAGGGGACCCAGGGCCTGGCCCCTCCATCCAGAAAACCTATGACCTCACCCGCTACCTGGAGCACCAACTCCGCAGCTTGGCTGGGACCTATGTGAGTATCCAGCGTAGGAATCTGGGAGTTGGGGAGGAGTGAGGAGTTGGGGAAAGACAGTCCTAACCGTGGAGGGTTCTGGTAAATGATGGGGTGAGGAGGGGCTCTTTGGCTCCCACCAGTCCCCCTGTCTGGTCTA
+
BCCCCFFFCFFFGGGGGGGGGGHHGGGGGGHHGGGGGGHHHHGHGGHHHHHHHHGHHGHHHHHHHHHHHHHGGGGGHHHHGHHHGHHHGHHHGGGGGHHHGHHGGGHHGHHHHHHHHHHHHHHHHGGGGGHHHHHHHHHGGHHHGGGGGGGHHHHHHGHHHHGGGGHHHHHHHGHHHHHHGGGGGGGGEFFGGGGGGGGGGGGGGGFFFFFFFFFFFFFFFFFFFFFFFFFFFFFFFFFFFFFFFFFFFFB
@M05620:37:000000000-D9766:1:1101:11812:13261 1:N:0:63
AGTGCCAGCTCTCAATCGCACAGGGGACCCAGGGCCTGGCCCCTCCATCCAGAAAACCTATGACCTCACCCGCTACCTGGAGCACCAACTCCGCAGCTTGGCTGGGACCTATGTGAGTATCCAGCGTAGGAATCTGGGAGTTGGGGAGGAGTGAGGAGTTGGGGAAAGACAGTCCTAACCGTGGAGGGTTCTGGTAAATGATGGGGTGAGGAGGGGCTCTTTGGCTCCCACCAGTCCCCCTGTCTGGTCTA
+
BBBBBFFFBFFFGGGGGFCGGGGFCFGGGGGHGGGGGGEHHHGHGGHGHHHHHHGHHGHFHHHHHHHHHHHGGGGGHHHHGGHGHHHEFHHHGGFGGHHHGHHFEGHHGHHHHHHHHHHHHHHHGGDGGDHGHHHHHFGGGHFHGCFFG.AGHHHHHDHHHHGGGDGHHBGCGFHFHFHHGGFGGGGGEFFGFGFGGFGGGGFBED.;EFFFFFFFA;ABFFFFFFFEFFFFFFFFFFEDFEFFFFBB:F9
@M05620:37:000000000-D9766:1:1101:19800:13261 1:N:0:63
GAGGCTGCTTTGGAAGAAACTCATAGATTACTGCAACAGTTCCCCCTGGACCTGGAAAAGTTTCTTGCCTGGCTTACAGAAGCTGAAACACCTGCCAATGTCCTACAGGATGCTACCCGTAAGGGAAGGCTCCTAGAAGACTCCAAGGGAGTAAAAGAGCTGATGAAACAATGGCAAGTAAGTCAGGCATTTCCGCTTTAGCACTCTTGTGGATCCAATTGAACAATTCTCAGCATTTGTACTTGTAACTG
+
AAAAAA>AFF@FFFGC1A1BBAFDFHCDGDGFGBEAFFHGGH2GHGEAF0GGFBGABFFAAGGHGEDFGHHHCFFFGHHFFCGGFHHFGE0BCGFBCGGHHHBGGHHHHHHHGHFFGFE/EEFGFFFE?GHHGHFFHFGHHHFH1FG?/FCGGFHHGEGCGHFHFFHHHFGHGHHHHFB<FGFFH1GF.<GGHHGGGGGHFDFFG<=CG0CCFHHFGHHHHHGGCGH;0;CBFGGFFGGFFFFFFCFGFGF
@M05620:37:000000000-D9766:1:1101:18043:13267 1:N:0:63
GAGGCTGCTTTGGAAGAAACTCCTAGATTACTGCAACAGTTTTCAGTGGACCTGGATAAGGTTTTTGGCTTGCTTACAGAAGCTGAAACAACTGCCAATGTCCTACAGGATGCTACCCGTAAGGAAAGGCTCATAGAAGAATCCAAGGGAGTAAAAGAGCTGATGAAACAATGGCAAGTAAGTCAGGCATTTCCGCTTTAGCACTCTTGTGGATCCAATTGAACAATTCTCAGCATTTGTACTTGTAAATG
+
A@AB>AFBFBB@GCBBG4FGFG4FF54B6DBE5E4B322DB55D55D53BABBFGGA5BABAF5BA00BF1AF5G5A5ADFABBC33F3F1BGHGHHFHHF@BBGH@F3B3@2B@@?BE///G3EFB00?BF3B???GHC333?BFH//?/??@@@2?@F22@@>D@@DFG1?CCF<F?1FB=1>10><<<>11.>C?<=<DGG0GHDG00.=0CG0CC0:CCGBC0=0;<:CFGGGGGCBF0C99;B0;0
@M05620:37:000000000-D9766:1:1101:18065:13268 1:N:0:63
GAGGCTGCTTTGGAAGAAACTCATAGATTACTGCAACAGTTCCCCCTGGACCTGGAAAAGTTTCTTGCCTGGCTTACAGAAGCTGAAACAACTGCCAATGTCCTACAGGATGCTACCCGTAAGGAAAGGCTCCTAGAAGACTCCAAGGGAGTAAAAGAGCTGATGAAACAATGGCAAGTAAGTCAGGCATTTCCGCTTTAGCACTCTTGTGGATCCAATTGAACAATTCTCAGCATTTGTACTTGTAACTG
+
A??AAAF@1F@FB11FGCAG1BEHHHFFFHHHHGHGBCABFGG1GFCEAFFFCGFF1F0FFGGHDHFFHH1EHHHHHFHFHHHHHHHHHHHHF0B0FGFHFHHFFBFBBFHEEGBGHGGEEEFFHHHFB?FHGHFGGFHHGHGHGFGCCHGGGHDF1?00<GHB1FG<GHEEHFHFF?FF>11=FBGHFHGHBD.<ACED=DGD0<D=GDGCFFGHHFFHHEGFFCCGHHGGFGGGGGG9FFGG00;CFF;
@M05620:37:000000000-D9766:1:1101:13401:13277 1:N:0:63
AGTGCCAGCTCTCAATCGCACAGGGGACCCAGGGCCTGGCCCCTCCATCCAGAAAACCTATGACCTCACCCGCTACCTGGAGCACCAACTCCGCAGCTTGGCTGGGACCTATGTGAGTATCCAGCGTAGGAATCTGGGAGTTGGGGAGGAGTGAGGAGTTGGGGAAAGACAGTCCTAACCGTGGAGGGATCTGGTAAATGATGGGGTGAGGAGGGGCTCTTTGGCTCCCACCAGTCCCCCTGTCTGGTCTA
+
1>1AA@B11C@FFGGFFAFGAEF00ECA0A0BFEEE/AF00GG/EGBF1GFAAB1FHGGBFG2GFHFFHHFCEE//FDDCBGHFC/0?E0FGGCG?/>BGFBG/EEAGFHGEGFFFFF>GH2F10/??<C1FGFHHFCCF/0GHGCC-AC<0CDD.<C<<DCC?ECHFFGFHH0CGGGBGGGG-;CC-.;9:;09;CFGGB00F..B@EFEFB?@@@?EFFF//B/;EEFFFEA9BFFFF-A9FFF/BFFF
@M05620:37:000000000-D9766:1:1101:25332:13305 1:N:0:63
GAGGCTGCTTTGGAAGAACCTGACAAGCCAGGGACAAAAGATCGGAATAGCACACGTCTGAACTCCAGTCACGAATTCGTATCTCGTATGCCGTCTTCTGCTTGAAAAAAAAAAAAGTATCCAGCGTAGGAATCTGGGAGTTGGGGAGGAGTGAGGAGTTGGGGAAAGACAGTCCTAACCGTGGAGGGTTCTGGTAAATGATGGGCTGAGGAGGGGCTCTTTGGCTCCCACCAGTCCCCCTGTCTGGTCTA
+
A?ABBAC3BFDFFGGGGFCGAFEAGFGHGFFHG2FGAGHGCGHHGGG2FDG5FGHGFGH1AABGHGHFFHHGE?EGGDF?BFGFGFBE3GHHG>E??FGHEFHHABH3F@G/<//>/@@FGHHEHCDG??FFFHFHHE0>EFH1-A.--.<<:0CCB.//:/-:CDA?FG/CFFFFGFBFBFG@G.;-.:99FF9BBFFEBFFBA..;A..FDFB->=EFFF/B/FF.9B.AEFFFFFFFB.9BFFFFFF/
@M05620:37:000000000-D9766:1:1101:3573:13307 1:N:0:63
AGTGCCAGCTCTCAATCGCACAGGGGACCCAGGGCCTGGCCCCTCCATCCAGAAAACCTATGACCTCACCCGCTACCTGGAGCACCAACTCCGCAGCTTGGCTGGGACCTATGTGAGTATCCAGCGTAGGAATCTGGGAGTTGGGGAGGAGTGAGGAGTTGGGGAAAGACAGTCCTAACCGTGGAGGGTTCTGGTAAATGATGGGGTGAGGAGGGGCTCTTTGGCTCCCACCAGTCCCCCTGTCTGGTCTA
+
AA>ABFFFBFFFGFGGGGGGECHGGGGGGGHHGGGGGGHHHHGHGGGHHGHHFGHHHGHHHHGHHHHHHGHGGGGGHHHHHHHHHHGFGHHHGGGGGHHHGHHGGGHHGHHHHHHFHHGHHHHHHGGDGGHFGGHHHHCGGHHHGG.-AAEHHEHHBEHHHHGGG.:GGHHHHHHHGHHHGGGGGGGGGGGGGGGGGGGGGGGGGGFFFFFFFFFFFFFFFFFFFFFFFFFFFFFFFFFFFFFFFFFFFFB
@M05620:37:000000000-D9766:1:1101:10465:13314 1:N:0:63
GAGGCTGCTTTGGAAGAAACTCATAGATTACTGCAACAGTTCCCCCTGGACCTGGAAAAGTTTCTTGCCTGGCTTACAGAAGCTGAAACAACTGCCAATGTCCTACAGGATGCTACCCGTAAGGAAAGGCTCCTAGAAGACTCCAAGGGAGTAAAAGAGCTGATGAAACAATGGCAAGTAAGTCAGGCATTTCCGCTTTAGCACTCTTGTGGATCCAATTGAACAATTCTCAGCATTTGTACTTGTAACTG
+
3AABBAFBFFFFFGGGGGGGGGHHHHHHHGHHHHHGFFGHHHHHHGGGHHHHHHHHHHHHGHHHHHHHHHHHHHFGHHHHHHHBGHHHHHHHHFHHHGHHHHHHGGHHHHHHHHHHHHGGGGHHHHHHHHHHGHHHHHHHGHHHHHHGGHGGHHHHHGHHHHHHHHHHHFHHHHHHHGHHGHHHHHHHHHHHHHGGGGGHHHHHHHHHHHHGHHHHHHHHHHHHHHHHHHGGGGGGGGGGGGGGGGGGGGF
@M05620:37:000000000-D9766:1:1101:22280:13328 1:N:0:63
AGTGCCAGCTCTCAATCGCACAGGGGACCCAGGGCCTGGCCCCTCCATCCAGAAAACCTATGACCTCACCCGCTACCTGGAGCACCAACTCCGCAGCTTGGCTGGGACCTATGTGAGTATCCAGCGTAGGAATCTGGGAGTTGGGGAGGAGTGAGGAGTTGGGGAAAGACAGTCCTAACCGTGGAGGGTTCTGGTAAATGATGGGGTGAGGAGGGGCTCTTTGGCTCCCACCAGTCCCCCTGTCTGGTCTA
+
BBBBBFFFBFFFGGGGGGGGGGHHFGGGGGHHGGGGGDHHHHGHGGHHHHHHHHHHHGHHHHHHHHHHHHHGGGGGHGHHHHHHHHHHGHHHGGGGGHHGGHHGGGHHGHHHHHHHHHHHHHHHGGGGGGHHHHHHHHHGGHHHGGGGGGGHHHHHHGHHHHGGGGHHHHHHHHHHHHHHGGGGGGGGDGGGGGGGGGGGGGGGGGFFFFFFFFFFFFFFFFFFFFFFFFFFFFFFFFFFFFFFFFFFFFF
@M05620:37:000000000-D9766:1:1101:10899:13341 1:N:0:63
GAGGCTGCTTTGGAAGAAACTGACAAGCCAGGGACAAAAGATCGGAAGAGCACACGTCTGAACTCCAGTCACGAATTCGTATCTCGTATGCCGTCTTCTGCTTGAAAAAAAAAAAACTTGAGTCCGCCTCCCTCCTCCATGGCCTCTCTCTTCTGCACCCTTTTTCACTGCTTCTCTCTCCTGCCGTTCTCCCTAGTACTCTCTTCTCTGACCTGCGTCTCCTCCGGTACTCTCCCGGATCTTGATCCTCA
+
ABBAABFBFFFFGCGGFGGGGGHHHGHHGGGFAFFDGHGHDHHHGAFE2BGHGHHGHHFGHHHHHHHHHHGHFEEGGHGG?EGHHBB1BGHHGEGHGHHHFHHGHFHFHGCC@////2222111?/>CA/CC0<<C0>0110><<C//0000=00=0</?C/00::0G000:0:0:00:0:B9CFD../900//;/0000;;CBBFFFF00BFE/.-.::/FB//.---./;//;9.--:://///;////
@M05620:37:000000000-D9766:1:1101:5014:13359 1:N:0:63
AGTGCCAGCTCTCAATCGCACAGGGGACCCAGGGCCTGGCCCCTCCATCCAGAAAACCTATGACCTCACCCGCTACCTGGAGCACCCACTCCGCAGCTTGGCTGGGACCTATGTGAGTATCCAGCGTAGGAATCTGGGAGTTGGGGAGGCGTGAGGAGTTGGGGAAAGACAGTCCTAACCGTGGAGGGTTCTGGTAAATGATGGGGTGAGGGGGGGCTCTTTGGCTCCCACCAGTCCCCCTGTCTGGTCTA
+
ACABBFFFCFFFGBGGGGGGGGHHGEBAFGHHGGGGGGHHHHGHGGHH5GHHHHH2FEHEGGGHHBFGHHHGFEEGHHHHGHHHHH1?FHHHGGGGGHHHGHHGGGHHGHHHHHHHHHHHHHHHHGG?CDGGHHHHHG0FEHHHGG.CG.AGG.CGGGHHHHGGG.:G/G/FGGGGGFGGGGGG.EGGFGGGGGGGFFFFFFFFFFFFFFFFFFFFFFFFFFFFFFFFFFFFEFFFFFFFFFFFFFFFFFB
@M05620:37:000000000-D9766:1:1101:28273:13374 1:N:0:63
GAGGCTGCTTTGGAAGAACCTGACAATCCAGGGACACAAGATCGGAAGAGCACACGTCTGAACTCCAGTCACGAATTCGAATCTCGTATTCCGTCTTCTGGTTTAAAAAAAAAAAATTCCTTACCTACCGGCGATGCGCCCTTTATCAATGGTTCTCTTTTATTCCGTTTTCCTTAGGACTCTCTTCTGTGCCCTGAGTCTCCTTTGGACCTCTGAAGGTTCTAGATCGGACGAGCCCACGTCTGAAGTAC
+
>>AA>>C>CFDB11BBFG1ABFF0BF1BBGHHE0BFGHGGB1BE?//A0BBB00B/ABFE1DBG1B1BFD1D?/?B?@B2BBB@1BFEF1BG0GGH?BBG1BB0@B1BGEEGG///0@1@2@2101100///-->>CC..-</<0<;00:0/0;::000<C00000/:0/;9F0;0;;0;/900;F000;;90C/;/C00;00;FGFBF/--/////99;9B////;/-------9---:-;--9///;//
@M05620:37:000000000-D9766:1:1101:5211:13375 1:N:0:63
AGTTCCAGCTCTCCATAGCACAGGGTACCCAGCGCATGGCCCCTCCATCCAGAAAACCTATGACCGCACCCGCTACCTGGCGCACCCCCTCAGCAGCTTGGCTGGGACCTATGTGAGTATCCAGCGTCGGCATCTGGGCGTTGGGGCGGCGTGCGGCGTTGGGGCCCGCCCGTCCTAACCGTGGCGGGTTCTGGTAAATGATGGGGTGAGGAGGGGCTCTTTGGCTCCCACCAGTCCCCCTGTCTGGTCTA
+
>>>1>B@FFFFFGFGB3BF1BBGEGB0BF1BB0AA0BBGHHHGGGGBGGBFGHFHABEGHBAFGG/AAFGG/>>>>GF1B0>?EEGG/>EG0>F1F0BBB?GHGGGCHGH<GHGH2FGHHHH2@GGG/>A/<AGHEHG.CGGGFGGACGGGGGGG@??@@@F@@-9-9-@-;@FFF9/BF@FF@-;?@@FFFFFFFFFFFFFFFFFF@EFE/AB@@@@FFFFFFFFFFFFFFFFFFFFFF@FFFFFFFFFF
@M05620:37:000000000-D9766:1:1101:13551:13385 1:N:0:63
AGTGCCAGCTCTCAATCGCACAGGGGACCCAGGGCCTGGCCCCTCCATCCAGAAAACCTATGACCTCACCCGCTACCTGGAGCACCAACTCCGCAGCTTGGCTGGGACCTATGTGAGTATCCAGCGTAGGAATCTGGGAGTTGGGGAGGAGTGAGGAGTTGGGGAAAGACAGTCCTAACCGTGGAGGGTTCTGGTAAATGATGGGGTGAGGAGGGGCTCTTTGGCTCCCACCAGTCCCCCTGTCTGGTCTA
+
AB>>ADFFBFFFGGGFFFGGGGHDGGGGGEGEFEGE2FEAGHGHGGHHHGGFHFHHHGHHHHGHGHHHHHHGGGGGHHGFHFGCGHFFGHHHGDEEEGFHFHHGGGGHGHHHFHHHHGHDDHFFHGGGGGGHHHHFHHHCGHGGGCGGGGGGFHHHHGHHHHGGGGHHGFGFHHHHFHFHGDGBDEGG.C.BFGGGGGGFGGGGGGDBFFFFFFBB?9EBFFFFFFFFFFFFFFBFFFFDBFFFFFFFFF;
@M05620:37:000000000-D9766:1:1101:13535:13393 1:N:0:63
AGTGCCAGCTCTCAATCGCACAGGGGACCCAGGGCCTGGCCCCTCCATCCAGAAAACCTATGACCTCACCCGCTACCTGGAGCACCAACTCCGCAGCTTGGCTGGGACCTATGTGAGTATCCAGCGTAGGAATCTGGGAGTTGGGGAGGAGTGAGGAGTTGGGGAAAGACAGTCCTAACCGTGGAGGGTTCTGGTAAATGATGGGGTGAGGAGGGGCTCTTTGGCTCCCACCAGTCCCCCTGTCTGGTCTA
+
BBABBFFFBFFFGGGGGGEFGEHHGGGGGGGHGGGGGGHHHHGHGGFFHHHHHBFHGGHEHHHHHHHHHHHGGGGGHHGHHHHHHHHHGGGGGGGGGHHHGHHGGGHHGHHHHHHHHHHHHHHHHGGGGGHGHHHHHHHGGHHHGGGGGDGHGFHGGGHHHHGGGGHGHHHHHHHHGHHHGGGGGGGGGGGGGGFGGGGGGGGGGGFFFFFEFFFFFFFFFFFFFFFFFFFFFFFFFFFFFFFFFFFFFFF
@M05620:37:000000000-D9766:1:1101:7789:13397 1:N:0:63
GAGGCTGCTTTGGAAGAAACTCATAGATTACTGCAACAGTTCCCCCTGGACCTGGAACAGTTTCTTGCCTGGCTTACAGAAGCTGAAACAACTGCCAATGTCCTACAGGATGCTCCCCGTACGGCACGGCTCCTAGCAACCTCCCAAGGCGTACAAGAGCTGCTGCCACCCTAGCACGTAAGTCCAGCATTTCCGCTTTCGCACTCTTGTAGCTCCAATTGCACAATTCTCCGCCTTTGTCCTTGTAACTG
+
33>AA>CAFFFFFFGFGFGGGGFGFHGHHGGHHH4GGHGGHHHHHGFGHFGHHHGFH32BDGHHFHHHHHHGHHH3FGHHHHHHH3BGHHHHHG3BFF334BFG4@BGFGHGHHDHGE/?/////>/EEEDGFC1B1?10@0@?/<0/?GDC/>/1?0?GFC1<F<F11><F//<G<DGCCGG0=0/;=00;<GD.AE.:A.CBBFGGFF000;CC/:=C00909;;9FFF0;9.ADF/;/;FFFFF/;B9
@M05620:37:000000000-D9766:1:1101:6555:13402 1:N:0:63
GAGGCTGCTTTGGAAGAAACTCATAGATTACTGCAACAGTTCCCCCTGGACCTGGAAAAGTTTCTTGCCTGGCTTACAGAAGCTGAAACAACTGCCAATGTCCTACAGGATGCTACCCGTAAGGAAAGGCTCCTAGAAGACTCCAAGGGAGTAAAAGAGCTGATGAAACAATGGCAAGTAAGTCAGGCATTTCCGCTTTAGCACTCTTGTGGATCCAATTGAACAATTCTCAGCATTTGTACTTGTAACTG
+
>AB3A4>AFFDFBAFGGFGBBGFHFHBHHFHHBGGFCFHDGHHFHG?FGFHHHFFB3BGGFGHHFFBGHGHEFBAFGGGF3BGH@F@3BBGFGBGGHFHHHHHHHHH3CFGHHGHHFGGGGEHHGFFBFHFHGGHHHHHGCGBFGHGGG/CFHBFHFF0GHHHHHGHHH0<GHGHGHF?GGHHHHHHHHHGH<FDE<<<G0GHHHHHHGHHGHHHHHFHHHFHHHGHHHHGGGGGGFGF9CFGGFFFGFGF
@M05620:37:000000000-D9766:1:1101:13596:13427 1:N:0:63
AGTGCCAGCTCTCAATCGCACAGGGGACCCAGGGCCTGGCCCCTCCATCCAGAAAACCTATGACCTCACCCGCTACCTGGAGCACCAACTCCGCAGCTTGGCTGGGACCTATGTGAGTATCCAGCGTAGGAATCTGGGAGTTGGGGAGGAGTGAGGAGTTGGGGAAAGACAGTCCTAACCGTGGAGGGTTCTGGTAAATGATGGGGTGAGGAGGGGCTCTTTGGCTCCCACCAGTCCCCCTGTCTGGTCTA
+
CCBCCFFFCFFFGGGGGGGGGGHHGGGGGGHHGGGGGGHHHHGHGGHHHHHHHHHHHGHHHHHHHHHHHHHGGGGGHGHHHHHHHHHHGHHHGGGGGHHHGHHGGGHHGHHHHHHHHHHHHHHGHGEG?FHHHHHHHHHGGHHGGGGGGGGHHHHHHGHHHHGGGGHHHHHHHHHHHGHHGGGGGGGGDGGGGGGGGGGGGHGGGGFFFFFFFFFFFFFFFFFFFFFFFFFFFFFFFFFFFFFFHFFFFHB
@M05620:37:000000000-D9766:1:1101:22165:13447 1:N:0:63
AGTGCCAGCTCTCAATCGCACAGGGGACCCAGGGCCTGGCCCCTCCATCCAGAAAACCTATGACCTCACCCGCTACCTGGAGCACCAACTCCGCAGCTTGGCTGGGACCTATGTGAGTATCCAGCGTAGGAATCTGGGAGTTGGGGAGGAGTGAGGAGTTGGGGAAAGACAGTCCTAACCGTGGAGGGTTCTGGTAAATGATGGGGTGAGGAGGGGCTCTTTGGCTCCCACCAGTCCCCCTGTCTGGTCTA
+
ACAABFFFCFFFGGGGGGGGGGHHGGGGGGHHGGGGGGHHHHGHGGHHHHHHHHHHHGHHHHHHHHHHHHHGGFGGHHHHHHHHHHFGFHHGFGGGGHHHGGHGGGHHGHHHHHHHHHHHHHHHHGGGGGGHHHHHHHHGGHHHGGGGGGGHHHHHHGHHHHGGGGHHHHHHHHHHHHHHGGGGGGGGEGGGHGGGHGGGHGGGGGFFFFFFFFFFFFFFFFFFFFFFFFFFFFFFFFFFFFFFFFFFFFF
@M05620:37:000000000-D9766:1:1101:9585:13463 1:N:0:63
GAGGCTGCTTTGGAAGAAACTCATAGATTACTGCAACAGTTCCCCCTGGACCTGGAAAAGTTTCTTGCCTGGCTTACAGAAGCTGAAACAACTGCCAATGTCCTACAGGATGCTACCCGTAAGGAAAGGCTCCTAGAAGACTCCAAGGGAGTAAAAGAGCTGATGAAACAATGGCAAGTAAGTCAGGCATTTCCGCTTTAGCACTCTTGTGGATCCAATTGAACAATTCTCAGCATTTGTACTTGTAACTG
+
BAABBBFBFFFFGGGGGGGGFGHFFGFGHHHH5GGFHHGGHHBGHGGGHGHFGHHGHFHHHHHHHDGHHHHHHGCGHHGHHHHHHHFHHHHHHHHHFHHHHHHHHHHHHHHHHGHHGHGDGGHHGHHGGHHHGHHHHHHHHHHHHHHGGEGGHGHHHGHHHHHHHHGHHHHHHHGHGGHHDGFGDGHHGHGHGHGGDGGDGGHHGHHHHHHGHHHHGGHHHHHHHHFHHHGFGGGGGGGFFGGGGFFGGFF
@M05620:37:000000000-D9766:1:1101:19598:13467 1:N:0:63
AGTGCCAGCTCTCAATCGCACAGGGGACCCAGGGCCTGGCCCCTCCATCCAGAAAACCTATGACCTCACCCGCTACCTGGAGCACCAACTCCGCAGCTTGGCTGGGACCTATGTGAGTATCCAGCGTAGGAATCTGGGAGTTGGGGAGGAGTGAGGAGTTGGGGAAAGACAGTCCTAACCGTGGAGGGTTCTGGTAAATGATGGGGTGAGGAGGGGCTCTTTGGCTCCCACCAGTCCCCCTGTCTGGTCTA
+
CCBBCFFFCFFFGGGGGGGGGGHHGGGGGGHHGGGGGGHHHHGHGGHHHHHHGHHHGGHHHHHHHHHHHHHGGEGGHGHHGHHHHHHHGHHHGGGGGHHHGHGGGGHHGHHHHHHHHHHHHHHHHGGGGGHHHHHHHHHGGHHHGGGGGGGHHHHHHGHHHHGGGGHHGHHHHHHHHHHHGGGGGGGGAFGGGGFGGGGGGGGGGGFFFFFFFFFFFFFFFFFFFFFFFFFFFFFFFFFFFFFFFFFFFFF
@M05620:37:000000000-D9766:1:1101:9578:13481 1:N:0:63
GCGGCTGCTTTGGACGCAACTCATAGATTCCTGCAACAGTTCCCCCTGGCCCTGGAAAAGTTTCTTGCCTGGCTTACAGAAGCTGAAACAACTGCCAATGTCCTACAGGATGCTCCCCGTCAGGAAAGAATCCTAGAAGCCTCCACTGGAGTCCACGAGCTGATGCCACACTGGCACGTAAGTCCTGCATTTCCGCTTTCGCACTCTTTTGTCTCCAATTGAACAATTCTCAGCATTTGTCCTTGTAACTG
+
111>>>DAFDBB1AAA00AEBGFF12A2A2FBFGF1FF0FEEFGFGGG/0AFGAA0F10BBFGHHEHFHHG?GFF1BFBB11BFF1F1FEGHFFGH11ECDGHHFHBGH0CGGF1FFEE////01B0G00BGFG2111<1<<FGE011@0@G0?11?/>CG1<FF111<0A01<F<0.C/C<DD00<</DB0;G.CACG0:AAC?FFG000/0;;FF/;;=B0BB/9;CBF00;0CFG000;:FFFB//B/
@M05620:37:000000000-D9766:1:1101:13731:13483 1:N:0:63
GAGGCTGCTTTGGAAGAAACTCATAGATTCCTGCCCCAGTTCCCCCTGGACCTGGAAACGTTTCTTGCCTGGCTTCCAGAAGCTGAAACACCTGCCGATGTCCTTCAGGATGCTACCCATACGGCCAAACTACTCGACGACTCCACGGGAGTAAAGGCGCTGATGACCCAATTACAAGTCATGCAGGCCTTTCTGCATTAGCACTCTTGTGGATCCAATTGACCAATTATCCGCATTTGTACTTGTAACTG
+
111AAAFAFFFFCGGG1AFBAB1DFFGH33DFHH00B0BBDGFHHGGE/0BBFHAGH10FGHHGGHHFHHHHHAB0FBB1BFC1111BB00B0B0B////>22B2B11@11>0B21FG1B000?//</0/11111?/<////B110<><CA<0=111.><-<.<000//.<<00=:C0;000000C...:/000;000000/000/;C0;9.0:0;:00;09009A/000;0---;;/F99/;//;;;/99
@M05620:37:000000000-D9766:1:1101:6751:13494 1:N:0:63
GAGGCTGCTTTGGAAGAGCACACGTCTGCACTGCAGTCACGACTTCGTCTCTCGTATGCCGTCTTTTGCTTGCAAAAAGAAAAACCAACTTCTCCACTTTTCTATTCCCTATTATATTCTCCATCTTATTACACATGTAGTTTTTTATTACTTAGTAGGTCTTTAAATAAATTCCTAAACTCTTAATTTTAGTGTACCTTCTTTTTGTCTTCTTTTCTCCGTTTCTACCCCCATTCCCCCTTGCTGTTTTC
+
AAAAA1>>CF@FAGGGFGGGGGFGFG0ADFGH0BF1BEAFAB/BEHFFE/BGHEAEGFFGFBEG/2ABBFGH/1DBFG/?G0>BB?///>1B2BB1B1@BBB@2222BE1B11>2222B22111>BF222221<111B>2B2B2<><BD22>2>12@21@11@211111?11@?F?11?<1<<1>1111=1>111==111/00=00-/=00<=<00<0;0.:0;/:0<CG.--/000=9;-.9;00000;;
@M05620:37:000000000-D9766:1:1101:13743:13497 1:N:0:63
GAGGCTGCTTTGGAAGAAACTCATAGATTACTGCACCAGTTCCCCCTGGACCTGGAAAAGTTTCTTGCCTGGCTTACAGAAGCTGAAACAACTGCCAATGTCCTACAGGATGCTACCCGTAAGGAAAGGCTCCTAGAAGACTCCAAGGGAGTAAAAGAGCTGATGAAACAATGGCAAGTAAGTCAGGCATTTCCGCTTTAGCACTCTTGTGGATCCTATTGAACAATTCTCAGCATTTGTACTTGTAACTG
+
AA?ABAFBFFFFGGGF4CEBFGAFBGGGH5EBG5A4B2FHHHGHHGGGHFFHHHGGCFGHHHHHHHHHHBDGHHGGHHHGHHHEFHFHHHEGHGFG3EGHHHHHGHHFHHHHGHHHHHGGGGHHHHHHHHHHGHGHHHHHGGCHHFHFFHGGHGHHHGHHHHHHHHGHHHHHGHHHHGHHHHHHHHHHHHHHHHGGFGGHHGHHHHHHHGGGGFHF0;GHHEFHHFGGHHGGGGGGGGGGFGGGGGGGGGG
@M05620:37:000000000-D9766:1:1101:15791:13502 1:N:0:63
AGTGCCAGCTCTCAATCGCACAGGGGACCCAGGGCCTGGCCCCTCCATCCAGAAAACCTATGACCTCACCCGCTACCTGGAGCACCAACTCCGCAGCTTGGCTGGGACCTATGTGAGTATCCAGCGTAGGAATCTGGGAGTTGGGGAGGAGTGAGGAGTTGGGGAAAGACAGTCCTAACCGTGGAGGGTTCTGGTAAATGATGGGGTGAGGAGGGGCTCTTTGGCTCCCACCAGTCCCCCTGTCTGGTCTA
+
BCBCCFFFCFFFGGGGGGGGGGHHGGGGGGHHGGGGGGHHHHGHGGHHHHHHHHHHHGHHHHHHHHHHHHHGGEFGHGHHGHHHHHHHGHHHGGGGGHHHGHHGGGHHGHHHHHHHHHHHHHHHHGGGGGHHHHHHHHHGGHHHGGGGGGGHHHHHHGHHHHGGGGHHGHHHHHHHHHHHGGGGGGGGEGGGGGGGGGGGGGGGGGFFFFFFFFFFFFFFFFFFFFFFFFFFFFFFFFFFFFFFFFFFFFB
@M05620:37:000000000-D9766:1:1101:20309:13516 1:N:0:63
AGTGCCAGCTCTCAATCGCACAGGGGACCCAGGGCCTGGCCCCTCCATCCAGAAAACCTATGACCTCACCCGCTACCTGGAGCACCCACTCCGCAGCTTGGCTGGGACCTATGTGAGTATCCAGCGTAGGAATCTGGGAGTTGGGGAGGAGTGAGGAGTTGGGGAAAGACAGTCCTAACCGTGGAGGGTTCTGGTAAATGATGGAGTGAGGAGGGGCTCTTTGGCTCCCACCAGTCCCCCTGTCTGGTCTA
+
>A>3>DFFAFFFG4GGGGGCGGHCGEEEEEGG2BEE2FHHAGGGGGHHHGFHB3FAFEHHHGDGHDGGHCGEE>>EHHGG2BFHHH1??GH2EECE>GBFEHHGGGHHGHFHHHFBG?GHHHFHHGGEGGHHHHHHFG0FGHHHGG.D@<EHG0GH0EGHHHGGEA.C/C/CHHHGFGFGGGGG?EGGGGGGGGGGGGGGEGGGCFFFFFF/DFFFDDFFFFFFBFFEFFFFFFFFFFFFFFFFEFFFFFB
@M05620:37:000000000-D9766:1:1101:8460:13521 1:N:0:63
GAGGCTGCTTTGGAAGAAACTCATAGATTACTGCAACAGTTCCCCCTGGACCTGGAAAAGTTTCTTGCCTGGCTTACAGAAGCTGAAACACCTGCCAATGTCCTACAGGATGCTACCCGTAAGGAAAGGCTCCTAGAAGACTCCAAGGGAGTAAAAGAGCTGATGAAACAATGGCAAGTAAGTCAGGCATTTCCGCTTTAGCACTCTTGTGGATCCAATTGAACAATTCTCAGCATTTGTACTTGTAACTG
+
AA1AAAFAFFFFGBDG1B1BGFDGFEGDF1BGDFH1AGHHHFFGHGGFG0BEGFEH1F0FGGGFFGHGFBABFHGGHGBFGHFHHGBGGF0BGCGG1BFGHEFHDHH10BC10BEBFHEEGGHGHHHFCF1BFFGHGHFF0BBBFCDFECCGHFDD@F0@FGHHG?DFGHE?DBGGG?1>FF>1=<CCEGGF1><<<.<<0=DGGFDD0<;AG<CGHHFHGFBGHGHHBFGGEGFGGGG0;CFG0;99FFF
@M05620:37:000000000-D9766:1:1101:12181:13521 1:N:0:63
AGTGCCAGCTCTCAATCGCACAGGGGACCCAGGGCCTGGCCCCTCCATCCAGAAAACCTATGACCTCACCCGCTACCTGGAGCACCAACTCCGCAGCTTGGCTGGGACCTATGTGAGTATCCAGCGTAGGAATCTGGGAGTTGGGGAGGAGTGAGGAGTTGGGGAAAGACAGTCCTAACCGTGGAGGGTTCTGGTAAATGATGGGGTGAGGAGGGGCTCTTTGGCTCCCACCAGTCCCCCTGTCTGGTCTA
+
BCBCCFFFCFFFGGGGGGGGGGHHGGGGGGHHGGGGGGHHHHGHGGHHHHHHHHHHHGHHHHHHHHHHHHHGGFGGHHHHGHHHHHHHGHHHGGGGGHHHGHHGGGHHGHHHHHHHHHHHHHHHHGGGGGHHHHHHHHHGGHGHGGGGGGGHHHHHHGHHHHGGGGHHHHHHHHHHHHHHGGGGGGGGGGGGGGGGGGGGGGGGGGFFFFFFFFFFFFFFFFFFFFFFFFFFFFFFFFFFFFFFFFFFFFF
@M05620:37:000000000-D9766:1:1101:2954:13527 1:N:0:63
GAGGCTGCTTTGGAAGAAACTCATAGATTACTGCAACAGTTCCCCCTGGACCTGGAAAAGTTTCTCGCCTGGCTTACAGAAGCTGAAACAACTGCCAATGTCCTACAGGATGCTACCCGTAAGGAAAGGCTCCTAGAAGACTCCAAGGGAGTAAAAGAGCTGATGAAACAATGGCAAGTAAGTCAGGCATTTCCGCTTTAGCACTCTTGTGGATCCAATTGAACAATTCTCAGCATTTGTACTTGTAACTG
+
AAAAAAFAFFFFGBGGCGGBF1F3FH1DGBHFFGHB1FFGHHHHHGAFG0FHHBF0BFGH1FHHF2BFEGH/GBBGHFHH@FGHFH@@F0??FGDG1FGHHHHHHHHHHHHHHH2FHHGGGFHHHHHGGHHHGHHHHHHHHHGHHHHGGCEGHDGHHGHHHHHHHHHHH0?GHHHHHGHHHHHHHHHHHHHHFHGGEGGHHHHHHHHHHHGCFHHHHHHHHHHHHFGGGGGGGGGGGGGGFGGGGGGGFFF
@M05620:37:000000000-D9766:1:1101:15798:13534 1:N:0:63
AGTGCCAGCTCTCAATCGCACAGGGGACCCAGGGCCTGGCCCCTCCATCCAGAAAACCTATGACCTCACCCGCTACCTGGAGCACCAACTCCGCAGCTTGGCTGGGACCTATGTGAGTATCCAGCGTAGGAATCTGGGAGTTGGGGAGGAGTGAGGAGTTGGGGAAAGACAGTCCTAACCGTGGAGGGTTCTGGTAAATGATGGGGTGAGGAGGGGCTCTTTGGCTCCCACCAGTCCCCCTGTCTGGTCTA
+
BCABBFFFCFFFGGGGGGGGGGHHGGGGGGHHGGGGGGHHHHGHGGHHHHHHHHHHGGHHHHHHHHHHHHHGGGGGHHHHHHHFHHHHGHHHGGGGGHHHGHHGGGHHGHHHHHHGHHHHHHHHHGGGGGHHHHHHHHHGGHHHGGGGGGGHHHHHHGHHHGGGGGHHHHHHHHHHHHGHGGGGGGGGCFGGGGGGGGGGGGGGGGFFFFFFFFFFFFFFFFFFFFFFFFFFFFFFFFFFFFFFFFFFFFF
@M05620:37:000000000-D9766:1:1101:8451:13536 1:N:0:63
GAGGCTGCTTTGGAAGAAACTCATAGATTACTGCAACAGTTCCCCCTGGACCTGGAAAAGTTTCTTGCCTGGCTTACAGAAGCTGAAACAACTGCCAATGTCCTACAGGATGCTACCCGTAAGGAAAGGCTCCTAGAAGACTCCAAGGGAGTAAAAGAGCTGATGAAACAATGGCAAGTAAGTCAGGCATTTCCGCTTTAGCACTCTTGTGGATCCAATTGAACAATTCTCAGCATTTGTACTTGTAACTG
+
3>A3>AFAFFFFG4GFFFGAGEDGFHFGHFHH5BFDEFHGHHGHHGGGHHHHHHHAGHHHFFHHH5FGHHHEFAFFHHHH3BGFHHB3BGHEFFHHHHHHHHHHHHHHHHHHHHHHHHGGGDHHHHHHHHHHGHHHHHFCFGHHHHHGGFEGHDHHHGHHHHHHHHHBG0GHHGHHHGHHHHHHHHHHHHHHHGGGGGGDGHHHHHHHHHHGHHHHHHHHHHHHHHGHHHGGGGFGGGGGGGGGGGGGGGF
@M05620:37:000000000-D9766:1:1101:3976:13559 1:N:0:63
GAGGCTGCTTTGGAAGAAACTGAAAATCCAGGGACACAAGATCGGAAGATCACACCTCTGCACTCGAGTCACGGATTAGTATCTCGTATTCCGTCTCCTGCTTTAAAAAAAAACAACTCCTCCCCGGGGGTCCCCTCTCTTCTTTCCCCCTGTCCCGTCCGTACGGCCTTTCCTCTTTTGGCCTCTTTTGGCTCCTGTTCCCCATTTCTCCTCCTTTGTACTTGTTCCTGCCCTGCCATTGTCAATTGCTC
+
>AAA>AFAFFFFGBBF1F1BG1G1BA1BB1ABEFFEFHFGH1FAA//BB1BBG1BB0BAB1ABBB//ABB11///?B1B2DDDG2>>EC1BB>BBB0@BFBF1B1B11BEEE////?B1BF0FCCC?</-<<FGF/<CG<0D000==D<.-.0::;-.:.:..;;.-AAFECFFF0;;00-;9;CFFFF/;F9B-9/;9/;/:;-//;B:F9;9-:BB9/;9B/;//9B//;-99--/;//:;/;//////
@M05620:37:000000000-D9766:1:1101:9893:13568 1:N:0:63
AGTGCCAGCTCTCAATCGCACAGGGGACCCAGGGCCTGGCCCCTCCATCCAGAAAACCTATGACCTCACCCGCTACCTGGAGCACCAACTCCGCAGCTTGGCTGGGACCTATGTGAGTATCCAGCGTAGGAATCTGGGAGTTGGGGAGGAGTGAGGAGTTGGGGAAAGACAGTCCTAACCGTGGAGGGTTCTGGTAAATGATGGGGTGAGGAGGGGCTCTTTGGCTCCCACCAGTCCCCCTGTCTGGTCTA
+
BBBCCFFFCFFFGFGGGGGGGGHHGFGGGGGHGGGGGGHHHHGHGGHGHHHHHHHHHGHHHHHHHHHHHHHGGGGGHHHHHHHHHHGHGHHHGGFGGHHHGHHGGGHHGHHHHHHHHHHHHHHHHGEGGGHHHHHHHHHGGHHHGGGGGGGHHHHHHGHHHHGGGGGHHHHHHHHHHHHHGGGGGGGG;FGGGGGGGGGGGGGGGGFFFFFFFFFFFFFFFFFFFFFFFFFFFFFFFFFFFFFFFFFFFFF
@M05620:37:000000000-D9766:1:1101:5334:13580 1:N:0:63
AGTGCCAGCTCTCAATCGCACAGGGGACCCAGGGCCTGGCCCCTCCATCCAGAAAACCTATGACCCCACCCGCCACCTGGAGCACCAACTCCGCAGCTTGGCTGGGACCTATGTGAGTATCCAGCGTAGGAATCTGGGAGTTGGGGAGGAGTGAGGAGTTGGGGAAAGACAGTCCTAACCGTGGAGGGTTCTGGTAAATGATGGGGTGAGGAGGGGCTCTTTGGCTCCCACCAGTCCCCCTGTCTGGTCTA
+
3>>3>DFFBFFFGGGGGCF2E?A4AE2AEEFH2BEE2ABGHHEHGGHHH1FFHHH2FFHHDBGHH2EEFGG0E>EEHHHH1BGFBFC1??FBEECE/GEGEHHGGGHHGHHHHHHHHHHHHHHHHGGGGFHHHHHHGHHGEHHHGGFGGAEHHHHHHGHHHHGGGGHHHHGHHHHHGGGGGGFGGGGGEFGGGGGGGGGGGGGFFFFBFFFFFFBBBBFFFFFFFFFFFFFFFFFFFFFFBFFFFFFFFFB
@M05620:37:000000000-D9766:1:1101:9837:13582 1:N:0:63
AGTGCCAGCTCTCAATCGCACAGGGGACCCAGGGCCTGGCCCCTCCATCCAGAAAACCTATGACCTCACCCGCTACCTGGAGCACCAACTCCGCAGCTTGGCTGGGACCTATGTGAGTATCCAGCGTAGGAATCTGGGAGTTGGGGAGGAGTGAGGAGTTGGGGAAAGACAGTCCTAACCGTGGAGGGTTCTGGTAAATGATGGGGTGAGGAGGGGCTCTTTGGCTCCCACCAGTCCCCCTGTCTGGTCTA
+
BABBBFFFBFFFGGGGGGGFF2GGGGGGGFCGGGGGGGHGHHGHGGBGGGGHH3CFGGFHHHHHHHHEHHHGGFFGHHHHHHHHHHHHGHHHGGEGGHHHGHHGGGHHGH2GHFHDHHHHGHHHHGGGG/FDCGHHHHHGGHHHGGGGG.DHHDGF<DGHHHGGE.:GHH/C:GHHFHHHGGGGDFGGGGGGGGGGFGGGFGGGGGFFF?FFFFFFFFFFFFFFFFFFFFFFAAFFFFFDFFFFFFFFFFB
@M05620:37:000000000-D9766:1:1101:16392:13590 1:N:0:63
GAGGCTGCTTTGGAAGAAACTCATAGATTACTGCAACAGTTCCCCCTGGACCTGGAAAAGTTTCTTGCCTGGCTTACAGAAGCTGAAACAACTGCCAATGTCCTACAGGATGCTACCCGTAAGGAAAGGCTCCTAGAAGACTCCAAGGGAGTAAAAGAGCTGATGAAACAATGGCAAGTAAGTCAGGCATTTCCGCTTTAGCACTCTTGTGGATCCAATTGAACAATTCTCAGCATTTGTACTTGTAACTG
+
AABBCBFCFFFFGGGGGGGGGGHHHHHHHGHHHHHGGHHHHHHHHGGGHGHHHHHHHHHHHHHHHHHHHHHHHHHHHHHHHGHHHHHHHHHHHHHHGHHHHHHHHHHHHHHHHHHHHHGGGGGHHHBFHHHHGHFGHBFHHHHHGBFEGHGGHHHHHGHHHHHHHHHHHHGHHHHHHGHHFHHGHHFGHHHHHGDGFGGHGHHHHHGHHHHGHHHGHHHHHHHHHHHFHHGGGGGGGGGGBGGGGGGGGGF
@M05620:37:000000000-D9766:1:1101:20412:13591 1:N:0:63
GAGGCTGCTTTGGAAGAAACTCATAGATTACTGCAACAGTTCCCCCTGGACCTGGAAAAGTTTCTTGCCTGGCTTACAGAAGCTGAAACAACTGCCAATGTCCTACAGGATGCTACCCGTAAGGAAAGGCTCCTAGAAGACTCCAAGGGAGTAAAAGAGCTGATGAAACAATGGCAAGTAAGTCAGGCATTTCCGCTTCAGCACTCTTGTGGATCCAATTGAACAATTCTCAGCATTTGTACTTGTAACTG
+
BABCCBFAFFFFFGGGGCGGGGFHFHFHHHHHHHFBEAGGHHHHHGGGHFHHHHHHHHHGGHHHHHHHHHHHHHHHHHHHHHHHHHHHHHHHHHHHGHHHHHHHGHHGHFHHHHFHHHGGGGHHGHFHHHHHGHFHHDHFHHHHGBHGGHGGFHHHHGHHHFFGHHHHHHHHHHHHHGHHHHHHHHHHEHHHHHGGGG.GGHHHHHGHHHHGHHHHHHHHHHHHHCGCGGGGGGGGGGGGGGGGGGGGGGG
@M05620:37:000000000-D9766:1:1101:16391:13609 1:N:0:63
GAGGCTGCTTTGGAAGAAACTCATAGATTACTGCAACAGTTCCCCCTGGACCTGGAAAAGTTTCTTGCCTGGCTTACAGAAGCTGAAACAACTGCCAATGTCCTACAGGATGCTACCCGTAAGGAAAGGCTCCTAGAAGACTCCAAGGGAGTAAAAGAGCTGATGAAACAATGGCAAGTAAGTCAGGCATTTCCGCTTTAGCACTCTTGTGGATCCAATTGAACAATTCTCAGCATTTGTACTTGTAACTG
+
AAAAABFAFFFFGFABCGBGGGHGHHHHHGHGHHBFFHGHHGFHHGGGGFGGHHHFBDFGFGHHHHHGBGHHHHHEGHHHHHHHHFFHGGBGHHHHHHHHHGHHHHHHHHHHHHHHHHGEEDFFFHHF0FGHGHHFGHHHFGHFGHHE?GGGGFHHGGHGHEFHHHHGGFGHF1FGGEG?GHGFHDGHC1<DGFFGFGGDDFHHFGHHHFHGHGHF:;GHHHGGHHHGCHGBFGGGGGGGGGGGC;CFFGG
@M05620:37:000000000-D9766:1:1101:14407:13612 1:N:0:63
GAGGCTGCTTTGGAAGAAACTGACAAGCCAGGGACAAAAGATCGGAAGAGCACACGTCTGAACTCCAGTCACGAATTCGTATCTCGTATGCCGTCTTCTGCTTGAAAAAAAAAAAAAAAAAATAGAAAAAAAGGGCATGAGGAATTTATAAAAGTTACGTAGAAAAGAAGGATAAGGAACAGAAAAAGAAAGATACGGGTGATGAAATGATAGTAAGAGTGAAATAAAGAGGGAAGTTAACCGTCGCTAGG
+
BCCBBCFCFFFFGGGGGGFGGGHHHHHHGGHHGCFDCFGHGHHHGFFEHHHHHFHGHHHGHHHHHH3GFGHHGDEGHHGFGHFGGFFFHHGHGEFFFHHHGHHHFHGGGGGGGB@////---.<00=0/.--...../.00:0/0000;000;0:000./0..00//../..0000;//.//;///....//////..---./////////:///////;/9/;/://///.....//////-.9-9....
@M05620:37:000000000-D9766:1:1101:14211:13637 1:N:0:63
GAGGCTGCTTTGGAAGAAACTCATAGATTACTGCAACAGTTCCCCCTGGACCTGGAAAAGTTTCTTGCCTGGCTTACAGAAGCTGAAACAACTGCCAATGTCCTACAGGATGCTACCCGTAAGGAAAGGCTCCTAGAAGACTCCAAGGGAGTAAAAGAGCTGATGAAACAATGGCAAGTAAGTCAGGCATTTCCGCTTTAGCACTCTTGTGGATCCAATTGAACAATTCTCAGCATTTGTACTTGTAACTG
+
>>AAA1>AFF3DEEGGFGGGFGGHGHGHHFGHHHAFGGGFGHHHHGEFEGGHHEFFHFEGFHHHBHFHHHHHHHC1FGHHHHHHF@GFHGHHHGHHBHHHHHFHHHHFGFHHHHHHHGGFGGHHFHFHHHHHGHFHDFGHHHHHHBGGFHGGHHHHHFHHHH<GHGHGHHHHHHHHHGGHDGHHHHHHGHHHHHGGGFGHHHHHHHGHHHHGH0GHHHHHHFHHHFHHHHGGFFGGGGGGGGGFFCFFFGF
@M05620:37:000000000-D9766:1:1101:11425:13653 1:N:0:63
AGTGCCAGCTCTCAATCGCACAGGGGACCCAGGGCCTGGCCCCTCCATCCAGAAAACCTATGACCTCACCCGCTACCTGGAGCACCAACTCCGCAGCTTGGCTGGGACCTATGTGAGTATCCAGCGTAGGAATCTGGGAGTTGGGGAGGAGTGAGGAGTTGGGGAAAGACAGTCCTAACCGTGGAGGGTTCTGGTAAATGATGGGGTGAGGAGGGGCTCTTTGGCTCCCACCAGTCCCCCTGTCTGGTCTA
+
BAABBFFFBFFFGGGGGGGGGGHHGGGGGGHHGGGGGGHHHHGHGGHHHHHHHGHHHGHGHHFHHHHHHHHGGGGGHGHHHGHHHHHHGHHHGGGGGHHHGHHGGGHHGHHHHHHHHHHHHHHHHGGGGGHHHHHHHHHGGHHHGGGGGGGHHHHHHGHHHHGGGGHHHHHHHHHHHHHHGGGGGGGGGGGGGGGGGGGGGGGGGGFFFFFFFFFFFFFFFFFFFFFFFFFFFFFFFFFFFFFFFFFFFFB
@M05620:37:000000000-D9766:1:1101:9666:13660 1:N:0:63
GAGGCTGCTTTGGAAGAAACTCATAGATTACTGCAACAGTTCCCCCTGGACCTGGAAAAGTTTCTTGCCTGGCTTACAGAAGCTGAAACAACTGCCAATGTCCTACAGGATGCTACCCGTAAGGAAAGGCTCCTAGAAGACTCCAAGGGAGTAAAAGAGCTGATGAAACAATGGCAAGTAAGTCAGGCATTTCCGCTTTAGCACTCTTGTGGATCCAATTGAACAATTCTCAGCATTTGTACTTGTAACTG
+
AAABBBFBFFFFGGGGGGGGGGGHGHFHGHHHHHHHGFHHHHHHHGGGFHHHHHHHHHHHDGHHHHHHHHHGGGHHHHHHHHHGHHGGHHHHHHHHHHHHHHHHHHHHHHHHHHHHHHGGGGHHHHHHHHHHGHGHHHHHHHHHHHHGGHGGHHHHHGHHHHHHHHHHHFHHHHHHHGHHHHHHHHHHHHHHHHGGGGGHHHHHHHHHHHHGHHHHHHHHHHHHHHHHHHGGGGGGGGGGGGGGGGGGGGF
@M05620:37:000000000-D9766:1:1101:17525:13678 1:N:0:63
GAGGCTGCTTTGGAAGAAACTCATAGATTACTGCAACAGTTCCCCCTGGACCTGGAAAAGTTTCTTGCCTGGCTTACAGAAGCTGAAACAACTGCCAATGTCCTACAGGATGCTACCCGTAAGGAAAGGCTCCTAGAAGACTCCAAGGGAGTAAAAGAGCTGATGAAACAATGGCAAGTAAGTCAGGCATTTCCGCTTTAGCACTCTTGTGGATCCAATTGAACAATTCTCAGCATTTGTACTTGTAACTG
+
CBBCCCFCFFFFGGGGGGGGGGHHHHHHHGHHHHHGHHHHHHHHHGGGHHHHHHHHHHHHH5HHHHHHHHHHHHHHHHHHHHHHHHHHHHHHHHHHHHHHHHHHGHHHHHHHHHHHHHGGGGHHHHHHFHHHGHEHH3GHHHHHHFHGGHGGHHHEHGHHHHHHHHHHHHHHHHHHHGHHHHHHHHHHGHGHHHGGGGGHHHHHHGHHHHHGHHHHHCGHHHHHHFH;GHGGGGGGGGGGGGGGGGGGGGF
@M05620:37:000000000-D9766:1:1101:24406:13696 1:N:0:63
AGTGCCAGCTCTCAATCGCACAGGGGACCCAGGGCCTGGCCCCTCCATCCAGAAAACCTATGACCTCACCCGCTACCTGGAGCACCAACTCCGCAGCTTGGCTGGGACCTATGTGAGTATCCAGCGTAGGAATCTGGGAGTTGGGGAGGAGTGAGGAGTTGGGGAAAGACAGTCCTAACCGTGGAGGGTTCTGGTAAATGATGGGGTGAGGAGGGGCTCTTTGGCTCCCACCAGTCCCCCTGTCTGGTCTA
+
ABAAAFFFCFFFGGGGGGGCGCGHGGGGGGHHFGGGGFHHHHGHGGHHHHHHHHHHHGHHHHHHHHHHHHHGGEEGHHHHGGHHHHFFFHHGEGGGGHGHGHHGGGHHGHHHHHHHHHHHHHHHHGEGGGHHHHHHHHAFEHHHGGEGGDEGHDGHHGHHHHGGGGHHHHHHHHHHHHHHGGGGDGGGEGGGGGFGGGGGGGGGGGFFFFFFFFFFFFFFFFFFFFFFFFFFFFFFFFFFFFFFFFFFFFF
@M05620:37:000000000-D9766:1:1101:17526:13698 1:N:0:63
GAGGCTGCTTTGGAAGAACCTCATAGATTACTGCAACAGTTCCCCCTGGACCTGGAAAAGTCTCTTGCCTGGCTTACAGAAGCTGAAACACCTGCCAATGTCATACAGGATGCTACCCGCAAGGAAAGGCTCCTAGAAGACTCCAAGGGAGTAAAAGAGCTGATGAAACAATGGCAAGTAAGTCAGGCATTTCCGCTTTAGCACTCTTGTGGATCCAATTGAACAATCCTCAGCATTTGTACTTGTAACTG
+
AA>>>111BD3BEAB1111ABAAA3F1DF1FFBBA1ABFGBG2FHG/AB0BFBAG0FGFA12DGDBBGHHHEAF0FGHFFF1GGHHH1FB0?BFF0BBE1BG2BBGE@FEEGHEF1G0?/>/>/0E0B0F<0FFE1FDFHHHHHBCD///B?@1GH1/@?GH11<<1?DB/G11>G1<11<F<1F1F0.1<00D?EGGGG0==;:/<0;00ACGC/;:CC:CFB09F//;;09/B0;BFGGFFF0;;;009
@M05620:37:000000000-D9766:1:1101:22196:13705 1:N:0:63
GAGGCTGCTTTGGACGAAACTCATAGATTACTGCAACAGTTCCCCCTGGACCTGGAAAAGTTTCTTGCCTGGCTTACAGAAGCTGAAACAACTGCCAATGTCCTACAGGATGCTACCCGTAAGGAAAGGCTCCTAGAAGACTCCAAGGGAGTAAAAGAGCTGATGAAACAATGGCAAGTAAGTCAGGCATTTCCGCTTTAGCACTCTTGTGGATCCAATTGAACAATTCTCAGCATTTGTACTTGTAACTG
+
A?AB>AFAFBBDGB4AEEAEGGHHHGHGHHBEG53FFHBGHDBBB2AB2ABFGHEFA32BBFGDDGGBBBBBBGG33BBDGHBFG33GBFBFGHHHHHHHHBFHFGHF?BFG2FBBBFE?>/FB?GH00?BG/B2BBDGF?32BB2F??FCE<22B2?@?FFF?FDB1?CF?<C<<CF1=FD>1<><FF0<=00<<..<00==G:CGGG;CDG::C:GGCH0GFEGC9;;00;CFFGGG00CBFC;;F90F
@M05620:37:000000000-D9766:1:1101:19326:13750 1:N:0:63
GCGGCTGCTTTGGAAGAAACTGACAAGCCAGGGACAAAAGATCGGAAGAGCACACGTCTGAACTCCAGTCACGAATTCGTATCTCGTATGCCGTCTTCTGCTTGAAAAAAACACAAAACCTAGCATACACTGATACATTCTGACACCACTAAATATCTGCCCATCTTTCGCACGGACCATACACTCATCGTACTAGCGCATCATATAACCATTAATGCGAGCACAGACTTAAGCACTTGTCCATCCAAACC
+
>>AAA>AAFFB@FGGE11BGFB1B1BBGG0BAEAB0A00BA1BF/FFF0BFFHFHGAFGFHGHDGHGBDFGHGGFGHGGHFFG2BFBFGGFFE?>GGFGHHHHH>BFGG@E//0?<000/011<121111111221122121111?//<1011<11=1111.100111>...------.0;/000/:00/:...00/--;.-0000000/00000000..--;9--/-///////-///9/////-///--
@M05620:37:000000000-D9766:1:1101:6579:13769 1:N:0:63
AGTGCCAGCTCTCAATCGCACAGGGGACCCAGGGCCTGGCCCCTCCATCCAGAAAACCTATGACCTCACCCGCTACCTGGAGCACCAACTCCGCAGCTTGGCTGGGACCTATGTGAGTATCCAGCGTAGGAATCTGGGAGTTGGGGAGGAGTGAGGAGTTGGGGAAAGACAGTCCTAACCGTGGAGGGTTCTGGTAAATGATGGGGTGAGGAGGGGCTCTTTGGCTCCCACCAGTCCCCCTGTCTGGTCTA
+
ABAABFFCAFFFGGGGGGCEEAGFFGGEAGAFE2EG2FHHFHGGGGHFFHFHEGFHHGHBHHFHHHHCGGHGGEEGHFFHHHHHGHHHGHGHFFE@EHGHGHHGAAHHGGEHFHGHFHHHHFBDGG/?BCGHHHHHGHCCEGHHCDA@DADHHHHHF?GGDCCGE.GHHHFHHHHHFGHH@GGG9EDGGGGGGGFFGGGG0FFGGGF<FF.99AB-BBFFFFFFFFFFFFFFFFFFFFFFBFFFFFFFFFF
@M05620:37:000000000-D9766:1:1101:12861:13789 1:N:0:63
GAGGCTGCTTTGGAAGAAACTCATAGATTACTGCAACAGTTCCCCCTGGACCTGGAAAAGTTTCTTGCCTGGCTTACAGAAGCTGAAACAACTGCCAATGTCCTACAGGATGCTACCCGTAAGGAAAGGCTCCTAGAAGACTCCAAGGGAGTAAAAGAGCTGATGAAACAATGGCAAGTAAGTCAGGCATTTCCGCTTTAGCACTCTTGTGGATCCAATTGAACAATTCTCAGCATTTGTACTTGTAACTG
+
A>AABBFBFFFFGFGGFGGGGGGGHGHGH5GHHFGDGHHHHHHHHGGGHFHHHHHHHHHHHHHHHHHHHHHHHHHGHHGFHHHHHHDGGHFHHHHGBGGHHHGHHHHHHHHHHHHHHHGGGGHGHHHHGHHHGHHHHHHHGHHHHHHGGHGGHFHHFGHHHHHHHHHHHHHHHHHHHGDGHHGGGHGHHHHHFGDGGGGHHGHHHHGHHGGGHHHHHHHHHHHHHHH;GGGFFGGGGGGGGGGGGGGGGGG
@M05620:37:000000000-D9766:1:1101:10592:13791 1:N:0:63
GAGGCTGCTTTGGAAGAAACTCATAGATTACTGCAACAGTTCCCCCTGGACCTGGAAAAGTTTCTTGCCTGGCTTACAGAAGCTGAAACAACTGCCAATGTCCTACAGGATGCTACCCGTAAGGAAAGGCTCCTAGAAGACTCCAAGGGAGTAAAAGAGCTGATGAAACAATGGCAAGTAAGTCAGGCATTTCCGCTTTAGCACTCTTGTGGATCCAATTGAACAATTCTCAGCATTTGTACTTGTAACTG
+
AAAAABFAFFFFGGGGCGGBFGBFGHHGH5FGGGF4B2GHHHHHHGGGHHHHHHHHGHFHHHHHHHHHHGHGHHHHHHFGHHHHHHDFGEFGHHHH3FGHHGGHFHHFEGHEHGHHHHGGGGHEFHHGGHFHFHGHHHHHHHFHFHGFDCAEHFGHHGFHGFDGHGHHGFHFHHGHHG1?FHHBFGEFEHHHGHDDAFG<0==GFFGFGDGGHCGHHHHHHHHGHCFGHHGFFFGGGGGGFGGGGGGFGGG
@M05620:37:000000000-D9766:1:1101:10576:13800 1:N:0:63
GAGGCTGCTTTGGAAGAAACTCATAGATTACTGCAACAGTTCCCCCTGGACCTGGAAAAGTTTCTTGCCTGGCTTACAGAAGCTGAAACAACTGCCAATGTCCTACAGGATGCTACCCGTAAGGAAAGGCTCCTAGAAGACTCCAAGGGAGTAAAAGAGCTGATGAAACAATGGCAAGTAAGTCAGGCATTTCCGCTTTAGCACTCTTGTGGATCCAATTGAACAATTCTCAGCATTTGTACTTGTAACTG
+
BABBBBFBFFFFGFGGGGGGGGHHHHHHHHHHHHHHHHHHHHHHHGGGHHHHHHHFHHHGFHHHHHHHHHHHHHHHHHHHHHHHHHHHHHHHHHHHHHHHHHHHHHHHHHHHHHFHHHGGGGHHHHHHHGHHGHFHHEGGHHHHHGGGGHGGHBGHHGHHHHHHHHFFHBGHHHHHHGHHHHHGHHHHHHHHHHGGGGGHHHHHHHHHHHH?FHHHHHHHHHHHHHHHHHGGGGGGGGGGGGGGGGGGGGB
@M05620:37:000000000-D9766:1:1101:7680:13802 1:N:0:63
GAGGCTGCTTTGGAAGAAACTGACAAGCCAGGGACAAAAGATCGGAAGAGCACACGTCTGAACTCCAGTCACGAATTCGTATCTCGTATGCCGTCTTCTGCTTGAAAAAAAAAAAAATACACCTCCAATTAATTAAACTAACTGATTCACCAATGGCACGTACGTCAGGCCTTTCCGCTTTAGCACTCTAGCGTCTCCACTTCACCAATTCTCCTCCTTTGCACTTGTCCCTTACAAGCCCTGTACCCCCC
+
BBBBBBFBFFFFGGGGGGGGGFGAF5BBFHBBBEFG2BAGEHHEEAAE2BFGHFHEHHHGBBFGFB3BFF3DE1>FGHG?FGHFHBBEFFFHGEGH?GGGFFG3FGHHHGGGC<///01111000/?11?111111F11<1>1<<=110=0<.//<</<CCG.-::;./:.::0<;.:.;.000009/C0;0-.;.:B0/;;:000/.;BFFB//;/FFF//99;9//;/:///;///;;..;;/://.;-
@M05620:37:000000000-D9766:1:1101:3400:13820 1:N:0:63
AGTGCCAGCTCTCCATCGCACAGGGGACCCAGGGCCTGGCCCCTCCATCCAGAAAACCTATGACCTCACCCGCTACCTGGAGCACCCACTCCGCAGCTTGGCTGGGACCTATGTGAGTATCCAGCGTAGGAATCTGGGAGTTGGGGCGGAGTGCGGAGTTGGGGAAAGACAGTCCTAACCGTGGAGGGTTCTGGTAAATGATGGGGTGAGGAGGGGCTCTTTGGCTCCCACCAGTCCCCCTGTCTGGTCTA
+
A>>>AFFFAFFFG1G11EEAECHEG0AEAAGHCGGC/FHCEG/FFGFHHAGGFCFAFECGBGFHHFGHHHHE?>EEHHEFB0FGFF/>EFGFEECECB10<FGGGGHHGFGHGDG2GHFGFHBDGGC/>/11?GHHGH0/CGGF@-.<A@CAG0;?-AEGGGGG.9.;/;//;FGFFBFF?BF@-AB@BFFFFFF/9BFFFFFFFFA@FFFEBF@@?;EBFFFFFFBEFFFF?FFF/FFF@FFBFFFFFFF
@M05620:37:000000000-D9766:1:1101:3148:13843 1:N:0:63
GAGGCTGCTTTGGAAGAAACTCATAGATTACTGCAACAGTTCCCCCTGGACCTGGACAAGTTTCTTGCCTGGCTTACAGAAGCTGAAACAACTGCCAATGATCCTACAGGATGCTACCCGTAAGGAAAGGCTCCTAGAAGACTCCAAGGGAGTAAAAGAGCTGATGAAACAATGGCAAGTAAGTCAGGCATTTCCGCTTTAGCCCTCTTGTGGATCCAATTGAACAATTCTCAGCATTTGTACTTGTAACT
+
A?AAAAFBFFFBGBABFGGGGGHHHFGFHHHGGFBEFHHHHHGFGGFF2FFFHHGH231FFHHHHHHBFG3BFGHEFABFHHFGHFEHGGCGHHHHHHHHGHHHHHHG33BFG2GGFGFE?>ECBFGHFBFFBFGFGHGHHFF2FCFH/????@DDD@F2@<BFFG<DDHHHFFHGCG/<>>G=D<FBG.<>F=F<<.<C<0</CGCG0CC;AG0CGGCGHB00CGGH90;;C;;0=F;BBF;FG0;BFF;
@M05620:37:000000000-D9766:1:1101:6622:13843 1:N:0:63
GAGGCTGCTTTGGAAGAAACTCATAGATTACTGCAACAGTTCCCCCTGGACCTGGAAAAGTTTCTTGCCTGGCTTACAGAAGCTGAAACAACTGCCAATGTCCTACAGGATGCTACCCGTAAGGAAAGGCTCCTAGAAGACTCCAAGGGAGTAAAAGAGCTGATGAAACAATGGCAAGTAAGTCAGGCATTTCCGCTTTAGCACTCTTGTGGATCCAATTGAACAATTCTCAGCATTTGTACTTGTAACTG
+
AABAAAFAFFFFGBGGGGGGGGHHHHFHHFGHDFHHFHHGHHHHHGGGHHHFHGHBFGGHGHHHHGFGHHHFGBEEGFHG3FGFHGF3BEGHHGHHHHHHHHHHHGHHFHHHHHHHHHGGGGHHHHGHHHHHGHHHHHHHHHHGFHHGGCEGH2FHHGHHHHGHHGHFH0?GHHHHHGGHFHHHHHHGEHGHFHGGGGGHHFHHHHHHHGHGHHHHHHHHHHHHGFHGHFFGGFFGGGGGGGGGGGGGGGF
@M05620:37:000000000-D9766:1:1101:16130:13845 1:N:0:63
AGTGCCAGCTCTCCATCGCACAGGGGACCCAGGGCCTGGCCCCTCCATCCAGAAAACCTATGACCTCACCCGCTACCTGGCGCACCCCCTCCGCAGCTTGGCTGGGACCTATGTGAGTATCCAGCGTAGGCATCTTGGCGTTGGGGAGGCGTGCGGAGTTGGGGACAGACCGTCCTAACCGTGGAGGGTTCTGGTAAATGATGGGGTGAGGAGGGGCTCTTTGGCTCCCACCAGTCCCCCTGTCTGGTCTA
+
1AA1>BDFAFFFG1FGFGFAEEHCG00AEEGF0AEAFGCHGHGHGGFFHFEHHFG0FEHHGEHHHFGHHHH/E>/>EG1B0>EEEE//>EEECECEEHF0CHFGCA<FCH1?FFD2GHGHHH2FGGG//A1<?FG1FG0<EGG0--.<<.-CC.@C?GGGGGG@E-.;FF.AEFBF/BFF@FF;-A-@BFFFFFFFFFFBBF/;E?A@EFFFAB->@@FFBFB//FFFF-;A-;BFFFEB@A:FFFFFFF/
@M05620:37:000000000-D9766:1:1101:11749:13856 1:N:0:63
AGTGCCAGCTCTCAATCGCACAGGGGACCCAGGGCCTGGCCCCTCCATCCAGAAAACCTATGACCTCACCCGCTACCTGGAGCACCAACTCCGCAGCTTGGCTGGGACCTATGTGAGTATCCAGCGTAGGAATCTGGGAGTTGGGGAGGAGTGAGGAGTTGGGGAAAGACAGTCCTAACCGTGGAGGGTTCTGGTAAATGATGGGGTGAGGAGGGGCTCTTTGGCTCCCACCAGTCCCCCTGTCTGGTCTA
+
ABA?AFFFBFFFGGGGGGFEGGHHGGGGGGHHFFEGGGHHHHGHGGHGHHHHHHHHHGHHGHHHHHHHHHHGGEFGHHHHFGHHFHHGGHHHGGGGGHHHGHHGGGHHGHHHHHHHHHHHHHHHHGGGGGGHHHHHHHHGGHHHGGGGGGGHHHHHHGHHHHGGGGHHGHHHHHHHHHHHGGGGGGGGGGGGGGGGGGGGGGGGGGFFFFFFFFFFFFFFFFFFFFFFFFFFFFFFFFFFFFFFFFFFFFB
@M05620:37:000000000-D9766:1:1101:16706:13858 1:N:0:63
GAGGCTGCTTTGGAAGAAACTCATAGATTACTGCAACAGTTCCCCCTGGACCTGGAAAAGTTTCTTGCCTGGCTTACAGAAGCTGAAACAACTGCCAATGTCCTACAGGATGCTACCCGTAAGGAAAGGCTCCTAGAAGACTCCAAGGGAGTAAAAGAGCTGATGAAACAATGGCAAGTAAGTCAGGCATTTCCGCTTTAGCACTCTTGTGGATCCAATTGAACAATTCTCAGCATTTGTACTTGTAACTG
+
A3AACCFBFFFFGGGGGGGGGGHHHHHHHHHHHHHFGHGHHHHHHGGGHHHHHHHHHHHHGHHHHHHHHHHHHHHHHHHGHHHHHHHHHHHHHHHHHHHHHHHHHHHHHHHHHHHHHHGGGGHHHHHHHHHHGHEHHFHHHHHHHHHGGHGGHHHFHGHHHFGHHHHHHHHHHHHHHGHHHHGHHHHHHHHHGGGGGGGHHHHHHHHHHHHGHHHHH0GHHHHHHFHGHHGGGGGGGGGGGGGGGGGGFGG
@M05620:37:000000000-D9766:1:1101:16127:13865 1:N:0:63
AGTGCCAGCTCTCAATCGCACAGGGGACCCAGGGCCTGGCCCCTCCATCCAGAAAACCTATGACCTCACCCGCTACCTGGAGCACCAACTCCGCAGCTTGGCTGGGACCTATGTGAGTATCCAGCGTAGGAATCTGGGAGTTGGGGAGGAGTGAGGAGTTGGGGAAAGACAGTCCTAACCGTGGAGGGTTCTGGTAAATGATGGGGTGAGGAGGGGCTCTTTGGCTCCCACCAGTCCCCCTGTCTGGTCTA
+
CDBCCFFFDFFFGGGGGGGGGGHHGGGGGGHHGGGGGGHHHHGHGGHHHHHHHHHHHGHHHHHHHHHHHHHGGGGGHHHHHHHHHHHHGHHHGGGGGHHHGHHGGGHHGHHHHHHHHHHHHHHHHGGGGGHHHHHHHHHGGHHHGGGGGGGHHHHHHGHHHHGGGGHHHHHHHHHHHHHHGGGGGGGGEGGGGGGGGGHHHGGGGGFFFFFFFFFFFFFFFHHFFFFFFFFFFFFFFFFFFFFFHFFFFFF
@M05620:37:000000000-D9766:1:1101:17901:13866 1:N:0:63
AAGTGCCAGCTCTCAATCGCACAGGGGACCCAGGGCCTGGCCCCTCCATCCAGAAAACCTATGACCTCACCCGCTACCTGGAGCACCAACTCCGCAGCTTGGCTGGGACCTATGTGAGTATCCAGCGTAGGAATCTGGGAGTTGGGGAGGAGTGAGGAGTTGGGGAAAGACAGTCCTAACCGTGGAGGGTTCTGGTAAATGATGGGGTGAGGAGGGGCTCTTTGGCTCCCACCAGTCCCCCTGTCTGGTCT
+
A11>ADFFFA1CDGGGGDEFGGEEHGGCGGGCF0AEGGGCHHHGCEGFHHHFHGHHHHGGHHHHHF1GHHFGEE//>EFGHHEHHHHHHGCGHEGGEGGFF?CGEECHHGHHHHHHHFFHFHFHDGGEG@CGHHHHHHG0FCHHFGGFCGACHHHHHBC<G0CCCGGEGBGHHFHGHHHHGGGGGBFG@EFGGGGGGGGGGGFFGGGF@EFFFFF>@@;EBFFFFFFFFEFFFFFFFFFF->E:FFFFFBB
@M05620:37:000000000-D9766:1:1101:4731:13873 1:N:0:63
GAGGCTGCTTTGGAAGAAACTCATAGATTACTGCAACAGTTCCCCCTGGACCTGGAAAAGTTTCTTGCCTGGCTTACAGAAGCTGAAACAACTGCCAATGTCCTACAGGATGCTACCCGTAAGGAAAGGCTCCTAGAAGACTCCAAGGGAGTAAAAGAGCTGATGAAACAATGGCAAGTAAGTCAGGCATTTCCGCTTTAGCACTCTTGTGGATCCAATTGAACAATTCTCAGCATTTGTACTTGTAACTG
+
AABAAACBFFFFGAGGGGGGGGHHHHHHHGHGGHHGFHHHHHHHHGGGHHHHHFHBEGHHFHHHHHGHHHHHHGFHHGHH3FGHHHGDGHHHHHHHHHHHHHHHHHHHHHHHHHHHHHGEGGHHHHHHHHGHGHHHGHGHHHFFFFFGGHGGHHHHGGHHHHHHHHHHH0GHHHHHHGFHHHHHHHHHHHHHHHGGDGGHHHHHHHHHHFHGGGHHHHHHHHGHHHHHHHGGGGGGGGGFFGGGGFGGGGF
@M05620:37:000000000-D9766:1:1101:5478:13875 1:N:0:63
GAGGCTGCTTTGGAAGAAACTCATAGATTACTGCAACAGTTCCCCCTGGACCTGGAAAAGTTTCTTGCCTGGCTTACAGAAGCTGAAACAACTGCCAATGTCCTACAGTATGCTACCCGTAAGGAAAGGCTCCTAGTAGACTCCAAGGGAGTAAAAGAGCTGATGAAACAATGGCAAGTAAGTCAGGCATTTCCGCTTTAGCACTCTTGTGGATCCAATTGAACAATTCTCAGCATTTGTACTTGTAACTG
+
CCCCCCFCFFFFGGGGGGGGGGHHHHGHHHHHHHHHGGHHHHHHHGGGHHGHHHHHHHHHGHHHHHHHHHHHHHHHHHHHHHHHHHHHHHHHHHHHHHHHHG4FHHE344B@GEHHEGG1EEGEHGFBFGFFFFHF3BFFGFHHHHHAFEABGHHHHGC2DHGFBHHHHEAGBGFF1/?<<D<@<=BCCH<F=F.<C.CD0GDHHHHHHH0AGCGH0C0::CHHFHGHHHEGGFFGFFG09FBG0;FBFCF
@M05620:37:000000000-D9766:1:1101:13894:13889 1:N:0:63
AGTGCCAGCTCTCAATCGCACGGGGGACCCAGGGCCTGGCCCCTCCATCCAGAAAACCTATGACCTCACCCGCTACCTGGAGCACCAACTCCGCAGCTTGGCTGGGACCTATGTGAGTATCCAGCGTAGGAATCTGGGAGTTGGGGAGGAGTGAGGAGTTGGGGAAAGACAGTCCTAACCGTGGAGGGTTCTGGTAAATGATGGGGTGAGGAGGGGCTCTTTGGCTCCCACCAGTCCCCCTGTCTGGTCTA
+
BBABBFFFBFFFGGGGGGGGGGGGGGGGGGHHGGGGGGHHHHGHGGHHHHHHHHHHHGHHHHHHHHHHHHHGGGGGHGHHHHHHHHHHGHHHGGGGGHHHGHGGGGHHGHHHHHHHHHHHHHHHHGGGGGHHHHHHHHHGGHHHGGGGGGGHHHHHHGHHHHGGGGGGGGGGGGGGGGGGGGGGGGFFDFFFFFFFFFFFFFFFFFFFFFFFFFFFF>FFFFFFFFFFFFFFFFFFFFFFFFFFFFFFFFF
@M05620:37:000000000-D9766:1:1101:20357:13906 1:N:0:63
AGTGCCAGCTCTCAATCGCACAGGGGACCCAGGGCCTGGCCCCTCCATCCAGAAAACCTATGACCTCACCCGCTACCTGGAGCACCAACTCCGCAGCTTGGCTGGGACCTATGTGAGTATCCAGCGTAGGAATCTGGGAGTTGGGGAGGAGTGAGGAGTTGGGGAAAGACAGTCCTAACCGTGGAGGGTTCTGGTAAATGATGGGGTGAGGAGGGGCTCTTTGGCTCCCACCAGTCCCCCTGTCTGGTCTA
+
>A>AAFFFBFFFGFGGGGGGGGHHGGEEEGEHFGGEFGHHFHGGGGHHGHHHGGHGHGHHHHGHHFGGHHHGGEEGHHGH2FGHHH1?EHHFEGFFGHEGFHHGGGHHGHHHGHHGHHHHHHFHHGGGGGHHHHHHHHFGGHHHGGEGGAEHHHHHHGHHHHGGEGFHCHHHHHHHGHHHGGGGDEGGEGGGGGGGGGGGGGGGGGDFFFFFFFFFFFFFFFFFFFFFFFFFFFFFFFFFFFFFFFFFFFB
@M05620:37:000000000-D9766:1:1101:20375:13907 1:N:0:63
AGTGCCAGCTCTCAATCGCACAGGGGACCCAGGGCCTGGCCCCTCCATCCAGAAAACCTATGACCTCACCCGCTACCTGGAGCACCAACTCCGCAGCTTGGCTGGGACCTATGTGAGTATCCAGCGTAGGAATCTGGGAGTTGGGGAGGAGTGAGGAGTTGGGGAAAGACAGTCCTAACCGTGGAGGGTTCTGGTAAATGATGGGGTGAGGAGGGGCTCTTTGGCTCCCACCAGTCCCCCTGTCTGGTCTA
+
ABAAAFFFBFFFGGGGGFECFGHHGGGGGGHHGGGGGGHHHHGHGGEHHHFFGHFHHGHHHHHHHHHHHHHGGGEGHHHHHHHHHHHHGHGHGGGGGHHHGHHGGGHHGHHHHHGBGHHHHHHGHGGGGGHEGHHGHHHGGHHHGGGGCGGHHHGHHGHHHGGGGGHFHHHGHHHHHGHHGGGGGGGGDFGGGGGGGGGGFFFGGGFCEFFFFFACDFFFFFFFFFFFFFFFEFFFFFFFFFFFFFFFFF/
@M05620:37:000000000-D9766:1:1101:18254:13908 1:N:0:63
AGTGCCAGCTCTCAATCGCACAGGGGACCCAGGGCCTGGCCCCTCCATCCAGAAAACCTATGACCTCACCCGCTACCTGGAGCACCAACTCCGCAGCTTGGCTGGGACCTATGTGAGTATCCAGCGTAGGAATCTGGGAGTTGGGGAGGAGTGAGGAGTTGGGGAAAGACAGTCCTAACCGTGGAGGGTTCTGGTAAATGATGGGGTGAGGAGGGGCTCTTTGGCTCCCACCAGTCCCCCTGTCTGGTCTA
+
BBCCCFFFCFFFGGGGGGGGGGHHGGGGGGHHGGGGGGHHHHGHGGHHHHHHHHGHHGHHHHHHHHGHHHHGGGGGHGGHHHHHFHHHGHHHGGGGGHHHGHHGGGHHGHHHHHHHHHHHHHHHHGEGGGHHHHHHHHHGGHGHGGGGGGGHHHHGHGHGHHGGGGHHHHHHHHHHHHHHGGGGGGGGGGGGGGGGGGGGGGGGGGFFFFFFFFFFFFFFFFFFFFFFFFFFFFFFFFFFFFFFFFFFFFF
@M05620:37:000000000-D9766:1:1101:17638:13911 1:N:0:63
AGTGCCAGCTCTCAATCGCACAGGGGACCCAGGGCCTGGCCCCTCCATCCAGAAAACCTATGACCTCACCCGCTACCTGGAGCACCAACTCCGCAGCTTGGCTGGGACCTATGTGAGTATCCAGCGTAGGAATCTGGGAGTTGGGGAGGAGTGAGGAGTTGGGGAAAGACAGTCCTAACCGTGGAGGGTTCTGGTAAATGATGGGGTGAGGAGGGGCTCTTTGGCTCCCACCAGTCCCCCTGTCTGGTCTA
+
BCBCCFFFCFFFGGGGGGGGGGHHGGGGGGHHGGGGGGHHHHGHGGHHHHHHHHHHHGHHHHHHHHHHHHHGGFGGHHHHHHHHHFHHGHHHGGGGGHHHGHHGGGHHGHHHHHHHHHHHHHHHHGGGGGHHHHHHHHHGGHHHGGGGGGGHHHHHHGHHHHGGGGHHHHHHHHHHHHHHGGGGGGGGGGGGGGGGGGGGGGGGGGFFFFFFFFFFFFFFFFFFFFFFFFFFFFFFFFFFFFFFFFFFFFF
@M05620:37:000000000-D9766:1:1101:18204:13917 1:N:0:63
AGTGCCAGCTCTCAATCGCACAGGGGACCCAGGGCCTGGCCCCTCCATCCAGAAAACCTATGACCTCACCCGCTACCTGGAGCACCAACTCCGCAGCTTGGCTGGGACCTATGTGAGTATCCAGCGTAGGAATCTGGGAGTTGGGGAGGAGTGAGGAGTTGGGGAAAGACAGTCCTAACCGTGGAGGGTTCTGGTAAATGATGGGGTGAGGAGGGGCTCTTTGGCTCCCACCAGTCCCCCTGTCTGGTCTA
+
CCCCCFFFCFFFGGGGGGGGGGHHGGGGGGHHGGGGGGHHHHGHGGHHHHHHHHHHHGHHGHHHHHHHHHHGGEGGHGHHHHHHHHHHGHHHGGGGGHHHGHHGGGHHGHHHHHHHHHHHHHHHHGEGGGHHHHHHHHHGGHHHGGGGGGGHHHHHHGHHHHGGGGHHHHHHHHHHHHHHGGGGGGGGGGGGGGGGGGGGGGGGGGFFFFFFFFFFFFFFFFFFFFFFFFFFFFFFFFFFFFFFFFFFFFF
@M05620:37:000000000-D9766:1:1101:11888:13926 1:N:0:63
GAGGCTGCTTTGGAAGCAACTGACAAGCCAGGGACAAAAGATCGGAAGCGCACACGTCTGAACTCCAGTCACGAATTCGTAGCTCGTATGCCGTCTTCTGCTTGAAAAAAAAAATGAGTATCCAGCGTAGTAATCTGGGAGCTGGGGAGGAGTGAGGAATTGGGGAAAGACAGTCCTAACCGTGGAGGCTTCTGTTAAATGATGGGGTGAGGAGGGGCTCTTTGGCTCCCACCAGTCCCCCTCACTTGTCT
+
>1>AAAF>CFFFGGGG1BFFGABBG10FF0BFECFCFFCGGFHHEABE/AAEEEEABGHFFBFGHCHFDGHDE?E/>FFFG/B@G?>E0FHHG/>F/BGHDEGHACFHA/C///01@12>FF@1?0>C</<@1FGFF100>.0FF.<C<-..C.00.0/00;/.-:C.CBFGGBBFFB9B.9A.@.EF.9;B0;0;;0F//99:/--A9--9/-;--;-;/////;FBEE-AB--99B/;:9--;9/;:9/
@M05620:37:000000000-D9766:1:1101:21438:13949 1:N:0:63
AGTGCCAGCTCTCAATCGCACAGGGGACCCAGGGCCTGGCCCCTCCATCCAGAAAACCTATGACCTCACCCGCTACCTGGAGCACCAACTCCGCAGCTTGGCTGGGACCTATGTGAGTATCCAGCGTAGGAATCTGGGAGTTGGGGAGGAGTGAGGAGTTGGGGAAAGACAGTCCTAACCGTGGAGGGTTCTGGTAAATGATGGGGTGAGGAGGGGCTCTTTGGCTCCCACCAGTCCCCCTGTCTGGTCTA
+
BBBBBFFFBFFFGGGGGGGGGGHHGGGGGGHHGGGGGGHHHHGHGGHHHHFHHHHHHGHGHHHHHHHHHHHGGGGGHHHHHHHHHHHHGHHHGGGGGHHHGHHGGGHHGHHFGHHHHHHHHHGHHGGDCFHHHHHFHFGFFHHHGGGGGGGHHHHHHGHHHHGGGGHHHHFHHHHHHHHHGGACFGGGFFGGGGGGFGFFFFFGGGFFFFFFFFAFFFFF9FFFFFFFFFFFFFFFFFFFFFFFFFFFFFB
@M05620:37:000000000-D9766:1:1101:27512:13961 1:N:0:63
GAGGCTGCTTTGGAAGAACCTCATAGATTACTGCAACAGTTCCCCCTGGACCTGGAAAAGTTTCTTGCCTGGCTTACAGAAGCTGAAACACCTGCCAATGTCCTACAGGATGCTACCCGTAAGGAAAGGCTCCTAGAAGACTCCAAGGGAGTAAAAGAGCTGATGAAACAATGGCAAGTAAGTCAGGCATTTCCGCTTTAGCACTCTTGTGGATCCAATTGAACAATTCTCAGCATTTGTACTTGTAACTG
+
>>AAAAF>1DDFGGGGGG1FEGFHHHHAFGGHGBFGBFGDGHHFHGG//BBEGBAF1B0BBFHHFHEBFFDGHHHHHGGHHHHHFGFHHF>EGHH0GFHHHHBFGHHH>FFGEG2F>>?EGGGHHGFBFG1FF<GGHGHGFG1F<GHGEHGGFHFE@<@0F@DFGHGBGHHFG1FBGF=>DGFFFGHGEGFH1FEC<<CDGFHD0/=DC;GCH:::;GGHHFFC0;G0CFGFGGGGFFF0;FGFB0;FGGG
@M05620:37:000000000-D9766:1:1101:12031:13965 1:N:0:63
GAGGCTGCTTTGGAAGAAACTCATAGATTACTGCAACAGTTCCCCCTGGACCTGGAAAAGTTTCTTGCCTGGCTTACAGAAGCTGAAACAACTGCCAATGTCCTACAGGATGCTACCCGTAAGGAAAGGCTCCTAGAAGACTCCAAGGGAGTAAAAGAGCTGATGAAACAATGGCAAGTAAGTCAGGCATTTCCGCTTTAGCACTCTTGTGGATCCAATTGAACAATTCTCAGCATTTGTACTTGTAACTG
+
AABBBBFBFFFFGGGFGGGGGGHHHHFHHHHHHHHHFHHHHHGHHGGGHHHHHHHHHHGGFHHHHHHHHHHHHGHGHHHHFHHHHHFHHHHHHHHHHHHHHHHHHHHHHHHHHHHHHHGEEGHFHHGHHHHHGGHHHFGHHHHHGFHGGHGGHHHHHGHHHHHHHHHHHFHHHHGGFGGHHGHHHGHHHGHHHHGGGGGHHHHHHHHHHGGGHHHHHHHHHHGHHHHHHHGGGGGGGGGGGGGGGFGGGGF
@M05620:37:000000000-D9766:1:1101:19551:13978 1:N:0:63
ACCACACCTTCTACAATGAGCTGCGTGTGGCTCCCGAGGAGCACCCCGTGCTGCTGACCGAGGCCCCCCTGAACCCCAAGGCCAACCGCGAGAAGATGCCCAGGTGAGTGGCCCGCTACCTCTTCTGGTGGCCGCCTCCCTCCTTCCTGGCCTCCCGGAGCTGCGCCCTTTCTCACTGGTTCTCTCTTCTGCCGTTTTCCGTAGGACTCTCTTCTCTGACCTGAGTCTCCTTTGGAACTCTGCAGGTTCTA
+
DDDDDDCCFFFFGGGGGGGGGGHHGGGEHGHHHGGGGGGGGHHHHGGGGGGGHHHHHHHGGGGGGGGGGGGHHHHGGGGHGHHHHGGGGGCGGGHHHHHHHHHGHHHHFHGGHHGGGGGHHHHHHHHHHHGHFGGGGGHGHHGHHGGGGGGGGGGGGGGGGGGGGGFFFFFFFFHHHHFFFFFHHFFFFFHFFFFFFFHFFFFFFFFFFFFFHHHFFFFFFFFFFFFFFFFFHHFFFFFFHFFFFFFFFFF
@M05620:37:000000000-D9766:1:1101:17383:13979 1:N:0:63
AGTGCCAGCTCTCAATCGCACAGGGGACCCAGGGCCTGGCCCCTCCATCCAGAAAACCTATGACCTCACCCGCTACCTGGAGCACCAACTCCGCAGCTTGGCTGGGACCTATGTGAGTATCCAGCGTAGGAATCTGGGAGTTGGGGAGGAGTGAGGAGTTGGGGAAAGACAGTCCTAACCGTGGAGGGTTCTGGTAAATGATGGGGTGAGGAGGGGCTCTTTGGCTCCCACCAGTCCCCCTGTCTGGTCTA
+
A3>ABFFFBFFFEFGFGGGGGGFHGCGE2AGHFG2EGCCHHHFHEEHF5FHHHCHHFAGHFHHHHHHFHHHGGEFGHHHHHHHHHHHHGHHHFGGGGHHHGHHGGGHHGHHHHHHHHHHHHHHHHGGGGGHHHHHHHHHGGHHHGGGGGGGHHHHHHGHHHHGGGGHHHHHHHHHHHHHHGGGGGGGGGGGGGGGGGGGGGGGGGGFFFFFFFFFFFFFFFFFFFFFFFFFFFFFFFFFFFFFFFFFFFFF
@M05620:37:000000000-D9766:1:1101:11543:13982 1:N:0:63
GAGGCTGCTTTGGCAGAAACTCATAGATTACTGCAACAGTTCCCCCTGGACCTGGAAAAGTTTCTTGCCTGGCTTACAGAAGCTGAAACAACTGCCAATGTCCTACAGGATGCTACCCGTAAGGAAAGGCTCCTAGAAGACTCCAAGGGAGTAAAAGAGCTGATGAAACAATGGCAAGTAAGTCAGGCATTTCCGCTTTAGCACTCTTGTGGATCCAATTGAACAATTCTCAGCATTTGTACTTGTAACTG
+
A>A1>>FAFFFFG1FECGGGGGHHGFFGHFHHFHHGHFHHHHHHHGGGHGHHHHHFHHGHBFHHHDFGHHHGHGHHHHHHFGHHHHDGGFHGGGHHHHHHHHGHHHHHHFHHHHHHHFE>>EGGGHHHHHHHGHFGFFFHHHHHHHHGGHCEF1FGFGHHFHHFHG1FGHGGFFHH1<FGFDFGD1FGCCHFGHGGGGGGFHHHFFHHFC0AGFGGFGHHHHFHHGHGGFGGGGGGGGFGGFFFFFFGBFF
@M05620:37:000000000-D9766:1:1101:25208:13993 1:N:0:63
GAGGCTGCTTTGGAAGAAACTCATAGATTACTGCAACAGTTCCCCCTGGACCTGGAAAAGTTTCTTGCCTGGCTTACAGAAGCTGAAACAACTGCCAAGGACCTCAAGGATGCTCCCCGTAGTGCACGGCTCCACGCAACCTAACAAGGCGTAACAGCGCTGCTGAAACCATATCAAGTAAGTAAAAAATTTCCGCTTTCGAACTCTTGTAGCTCCACTTACACACTACTCAGCCTTTTTCCTTGTACCTG
+
BBBABAFBFFFFGGGGAGGGGEDGFHGHFFHHHHHFHHHFFHFHHGEGHGHGHFHFGHHHGHHHHHHHHHHHGFHHHHHHHGHHHHHHHHEAGGHHHH111BBFFCGHGHHHHHHHG>/?E/?34B?/E>EEF10??B/<F0<1@G1@//>CC//?F0>>>-<FG1<F0<<<00=D0GHH0DG00000;;/;;CEDDG.0;99A.;;;FF000;;FF/=C00;00.=/;;00;/9BF9//9BFFFF/99BB
@M05620:37:000000000-D9766:1:1101:13219:13996 1:N:0:63
GAGGCTGCTTTGGAAGAAACTGACAAGCCAGGGACAAAAGATCGGAAGAGCACACGTCTGAACTCCAGTCACGAATTCGTATCTCGTATGCCGTCTTCTGCTTGAAAAAAAAAAAAAAAAAAAAAAAGAAAGGAATAAGAAGAAAACAATAAAAAATAAAAAAAAAGTGAGAGAAGTGATAGAAGTACAAAAAAACTGGATATAAAGCGTAGAAAAAAAAGAGATAAAATGATAAAAATGCAAGAATAAAG
+
BBCBCBFCFFFFGGGGGGGGGGHHHGHHGHGHGCGGGHFHGGHGGEFGAGFHHFHGGHHGGFHHHHCGGHFGEDEGHHGBGGFGHFFFHHHHGEFHGHHHHHHHHHHHHGGGGC><></<--<<---..:/0.//000000/0:://..000;00-.0;000----.0:00:0.0/000000;00000:00:.-;.:0//0:000000...-.0;/.---..//00000000::0000.00000//00000
@M05620:37:000000000-D9766:1:1101:19126:14013 1:N:0:63
GAGGCTGCTTTGGAAGAAACTCATAGATTACTGCAACAGTTCCCCCTGGACCTGGAAAAGTTTCTTGCCTGGCTTACAGAAGCTGAAACAACTGCCAATGTCCTACAGGATGCTACCCGTAAGGAAAGGCTCCTAGAAGACTCCAAGGGAGTAAAAGAGCTGATGAAACAATGGCAAGTAAGTCAGGCATTTCCGCTTTAGCACTCTTGTGGATCCAATTGAACAATTCTCAGCATTTGTACTTGTAACTG
+
BBBBBBFBFFFFGG5BFGGGGGHHHHHHHHHGHHCHGHFHHFFGHGGGHGGHHHHHFBCGFHHHHHHFFHHGHHHGGFGGHHHHHFFHHHFHHHHHHHHHHGGHHHHHGGHHHHHGGHGEEDHHFGHBBFFHGGEBGFHHFBGHGGHFDHGGFGHF2F<@GFGGHGGHHFGDGHHHGGHGHHHHFGGHFFGHDFEEDEGD0DFGFGDGHDHDHGCGGHHHHHHHHHH0CGF;FFGGGGG0;CFGFCFGBFF
@M05620:37:000000000-D9766:1:1101:19342:14022 1:N:0:63
GAGGCTGCTTTGGAAGAAACTCATAGATTACTGCAACAGTTCCCCCTGGACCTGGAAAAGTTTCTTGCCTGGCTTACAGAAGCTGAAACAACTGCCAATGTCCTACAGGATGCTACCCGTAAGGAAAGGCTCCTAGAAGACTCCAAGGGAGTAAAAGAGCTGATGAAACAATGGCAAGTAAGTCAGGCATTTCCGCTTTAGCACTCTTGTGGATCCAATTGAACAATTCTCAGCATTTGTACTTGTAACTG
+
BABBBAFBFFFFBGFGGGGGGGHHHHHFFHHHHHHHFHHHGHHFHGGGAGGHHHFGAG2GHHHHFHFGHDFHHHGHHEGHHHHHFHHHHFEGHFHGHGHHHHGHHHHGCFHHHHHHGGEGGGGHHHHFFCGHFGFGHHHGEHCGGHHGGHGGFHFFFGGFFHHHHHHGHHHGHEHBGE<FHHGGFHHFHHDH1FAE<AEDGFGGFGGHGDHGHCGFGHGHHFFHHHHGHHGGGGGFFFF09CFGFFGFGGF
@M05620:37:000000000-D9766:1:1101:14758:14039 1:N:0:63
GAGGCTGCTTTGGAAGAAACTCATAGATTACTGCAACAGTTCCCCCTGGACCTGGAAAAGTTTCTTGCCTGGCTTACAGAAGCTGAAACAACTGCCAATGTCCTACAGGATGCTACCCGTAAGGAAAGGCTCCTAGAAGACTCCAAGGGAGTAAAAGAGCTGATGAAACAATGGCAAGTAAGTCAGGCATTTCCGCTTTAGCACTCTTGTGGATCCAATTGAACAATTCTCAGCATTTGTACTTGTAACTG
+
CBBCCCFCFFFFGGGGGGGGGGFHGHHHHHHGHHHHGGHHHHHHHGGGHHHHHHHHHHHHGHHHHHHHHHHHHHHHHHHHHHHGHHHHHHHHHHHHHHHHHHHHHGHHHHHHHHHHHHGEGGHGHHHHHHHHGHGHHHHHHGHHHHHGGHGGHHHHHGHHHHGHHHHHHHHHHHHHHGFHHHHHHHHHHGHHHHGGGGGHHHHGHHHHHHHGHHHHHGHHHHHHHHHHHHGGGGGGGGGGGGGGGGGGGGG
@M05620:37:000000000-D9766:1:1101:14774:14051 1:N:0:63
GAGGCTGGTTTGGAAGAACCTCATAGACTACTGAAACAGTTCCCCCTTGACCTGGACAATTTTCCTGCCTGGCTTACAGAAGCTGAAACACCTGCTAATGTCATACAGGATGCTACCTGTAAGGAAAGGCTCCTAGAAGACTCCAAGGGAGTAAAAGAGTTGATGAAACAATGGCAAGTAAGTCAGGCATTTCCGCTTTAGCACTGTTGTGGATCTAATTGAACAATCCTCAGCACTTGTACTTGTAACTG
+
11>AAAC>BBBAEBBCA1FGCGBEDFG1A1BBF2B11BBA2FF1BE/BA1EGAB0FB101B2DF1D1BFB1BGHFAG1BBFGGF11@FFBFGH0F11BFGBF2B2BGB0>FE0F2F0B1F2B2F1000B?FB/11FF1D1B<1B1BFFCHGGHG221/<1@DDFDGH1FHFGH1F0F/11@GD<@<F<.>1F1>.<..<=00000<==D<CCF0000;;GFFB00;;/;:CG//0.9/00;;F00;;0;B;
@M05620:37:000000000-D9766:1:1101:11096:14068 1:N:0:63
ACCACACGTCTGAACTCCAGTCACAGAAGACCATCTCGTATGCCGTCTTCTGCTTGAAAAAAAAATCAACCGCTACCCGTAGCCCCAACTCCGCCGCTTGGCTGCCACCTATGTTTGAGTATCCAGCGTAGTAATCTGGGAGTTGGGGAGGAGTGAGGAGTTGTGGAAAGACAGTCCTAACCGTGGAGGGTTCTGGTCAATAATGGGGTGAGGAGGGTCTCTTTTGCTCCAACCATTCCACCTGTCTGGCC
+
BBA>ABBBCAFBGGGGGGGGBFFGFHFHFFHH4AB5DFFEBGFEE2EFFFHHFFFEABAAAEEE@13B33B/>E//?1??>E?3?>/?/B3B?/////?C/2C?/0<?F0FGFHHHHFG1?1FDG<G>/?-.><F1>GDFGF<0>C@CE-<CE/;CC.;./;:0:.:00.;;9F090F;;B.;.9-AC.-...;F////////;/;99.99A.B999.9;9F/B/;//99/;;AE/;/;/;.AFBFBBB/.
@M05620:37:000000000-D9766:1:1101:12080:14088 1:N:0:63
AGTGCCAGCTCTCAATCGCACAGGGGACCCAGGGCCTGGCCCCTCCATCCAGAAAACCTATGACCTCACCCGCTACCTGGCGCACCAACTCCGCAGCTTGGCTGGGACCTATGTGAGTATCCAGCGTAGGAATCTGGGAGTTGGGGAGGAGTGAGGAGTTGGGGAAAGACAGTCCTAACCGTGGAGGGTTCTGGTAAATGATGGGGTGAGGAGGGGCTCTTTGGCTCCCACCAGTCCCCCTGTCTGGTCTA
+
>3A3>DFFBFFFGGGFFGEEGEHHG?EEGDFHFDE?EEHAFHGGFGHGHHHHFHH2BEFHHHFHGGHFGH1>E>EEHH@F1EE?EE1/?BFFFGEEEE3CAE3F/AGCA?F1DGHB112@@FDFG@/<>DFFGDD1D0<?ECDCC@<@D?AF.0<<0A//:/@-..;GHFGFHG0CCBFG@.9??AEBCCFFFFCFFF0B///;E.;BAAFFD.9BB-9;9BF/FFFFFE9AAFFBBF.;BF9BBFFFFFF
@M05620:37:000000000-D9766:1:1101:12070:14106 1:N:0:63
AGTGCCAGCTCTCAATCGCACAGGGGACCCAGGGCCTGGCCCCTCCATCCAGAAAACCTATGACCTCACCCGCTACCTGGAGCACCAACTCCGCAGCTTGGCTGGGACCTATGTGAGTATCCAGCGTAGGAATCTGGGAGTTGGGGAGGAGTGAGGAGTTGGGGAAAGACAGTCCTAACCGTGGAGGGTTCTGGTAAATGATGGGGTGAGGAGGGGCTCTTTGGCTCCCACCAGTCCCCCTGTCTGGTCTA
+
ACBAAFFFCFFFGGGGGGGGGGHHGGGGGGHHGGGGGGHHHHGHGGHGHHHHHHHHHGHHGHHHHHHHHHHGGEGGHHHHFHHHGHHHGHHHGGGGGHHHGHHGGGHHGHHHHHHHHHHHHHHHHGGGGGHHHHHHHHHGGHHHGGGGGGGHHHHHHGHHHHGGGGHHHHHHHHHHHHHHGGGGGGGGGGGGGGGGGGGGGGGGGGFFFFFFFFFFFFFFFFFFFFFFFFFFFFFFFFFFFFFFFFFFFFB
@M05620:37:000000000-D9766:1:1101:9027:14113 1:N:0:63
AGTGCCAGCTCTCAATCGCACAGGGGACCCAGGGCCTGGCCCCTCCATCCAGAAAACCTATGACCTCACCCGCTACCTGGAGCACCAACTCCGCAGCTTGGCTGGGACCTATGTGAGTATCCAGCGTAGGAATCTGGGAGTTGGGGAGGAGTGAGGAGTTGGGGAAAGACAGTCCTAACCGTGGAGGGTTCTGGTAAATGATGGGGTGAGGAGGGGCTCTTTGGCTCCCACCAGTCCCCCTGTCTGGTCTA
+
BAABBFFFCFFFGGGGGGGGGGHHGGGGGGHHGGGGGGHHHHGHGGHHHHHHHHHHHGHHHHHHHHHHHHHGGEGGHGHHBFHHHHGGGHHHGGGGGHHHEFHGGGHHGHHHGHHHHHHHHHHHHGEGGGHHHGGHHHFFGHHHGGGGGGGHHHHHHGHHHHGGGGHHHHHFHHHHHHHGGFFADGGG9FGGGGGGGGGGGGGGGGFFFFFFFFFFFFFFFFFFFFFFFFFFEFFFFFFFFFFFFFFFFFB
@M05620:37:000000000-D9766:1:1101:2017:14115 1:N:0:63
GAGACTGCTTTGGAAGAAAGTTATAGGTTACTCCAACAGTTCCCCCTGGACCTGGGAAAGTTTCTCGCCTGGCCTACAGAGGCTGAAGCAACTGCCAATGTCCTACAGGATGCTACCCGTAAGGAAAGGCTCCTAGAAGACTCCAAGGGAGTAAAAGAGCTGATGAAACCATGGCAAGTAAGTCAGGCATTTCCGCTTTAGCACTCTTGTGGATCCAATTGAACAATTCTCAGCATTTGTACTTGTAACTG
+
>>>1>1CFFFFF11B11ABBB3B33D1DB1BB1BG1BAGF2G2FGG0FG0FA0BG/BGGH1A2FE2BFEGH/001FGH1E0>ECBG11B1B00>1B1B1BFG2BFGE1BE1GHGFHFHGGGCGHGHFFGF1BFGFHHHFHHHFFFGHGA/CEHFHH1CFHHHFHFGGGH0CGHHHHG.1>>GDDGHGBGFFHGHGGFGGHB0CCGGCCHCGGHHHHHGFHHHFGGFGGGGGGGG00BBFGGGGG090B;FB
@M05620:37:000000000-D9766:1:1101:16861:14127 1:N:0:63
AGTGCCAGCTCTCAATCGCACAGGGGACCCAGGGCCTGGCCCCTCCATCCAGAAAACCTATGACCTCACCCGCTACCTGGAGCACCAACTCCGCAGCTTGGCTGGGACCTATGTGAGTATCCAGCGTAGGAATCTGGGAGTTGGGGAGGAGTGAGGAGTTGGGGAAAGACAGTCCTAACCGTGGAGGGTTCTGGTAAATGATGGGGTGAGGAGGGGCTCTTTGGCTCCCACCAGTCCCCCTGTCTGGTCTA
+
BCBCCFFFCFFFGGGGGGGGGGHHGGGGGGHHGGGGGGHHHHGHGGHHHHHHHHHHHGHHHHHHHHHHHHHGGEGGHGFHHHHHHHHHGHHHGGGGGHHHGHHGGGHHGHHHHHHHHHHHHHHHHGGGGGHHHHHHHHHGGHHHGGGGGGGHHHHHHGHHHHGGGGHHHHHHHHHHHHHHGGGGGGGGGGGGGGGGGGGGGGGGGGADFFFFFFFFFFFFFFFFFFFFFFFFFFFFFFFFFFFFFFFFFFF
@M05620:37:000000000-D9766:1:1101:14653:14149 1:N:0:63
GAGGCTGCTTTGGAAGAAACTCATAGATTACTGCAACAGTTCCCCCTGGACCTGGAAAAGTTTCTTGCCTGGCTTACAGAAGCTGAAACACCTGCCAATGTCCTACAGGATGCTACCCGTAAGGAAAGGCTCCTAGAAGACTCCAAGGGAGTAAAAGAGCTGATGAAACAATGGCAAGTAAGTCAGGCATTTCCGCTTTAGCACTCTTGTGGATCCAATTGAACAATTCTCAGCATTTGTACTTGTAACTG
+
AAAABAFBFFFFGGGGGC4BBFFGHHHGG5FFHAGBFFGGHHHHHGGGHEGHHFHHHHFHHHHHHHHHHHHHHHGCGHHHHHHHHHFGHH1EGHHGBCGHHHFGHFHHHHHHHHHHHHGFFGGHHHHHHGHHGHGHFGHHGHHHHHHGGHGGFGHHHGGFGHFHHHHHHHHHHHHGHGFFHHHHHHHHHHHHHGGGEGGHHDHFHHDGHFHGHHHFBGHHHHHHFHF;;CFGGGFFFGGGBFFFFFFFFGF
@M05620:37:000000000-D9766:1:1101:14642:14164 1:N:0:63
GAGGCTGCTTTGGAAGAAACTCATAGATTACTGCAACAGTTCCCCCTGGACCTGGAAAAGTTTCTTGCCTGGCTTACAGAAGCTGAAACAACTGCCAATGTCCTACAGGATGCTACCCGTAAGGAAAGGCTCCTAGAAGACTCCAAGGGAGTAAAAGAGCTGATGAAACAATGGCAAGTAAGTCAGGCATTTCCGCTTTAGCACTCTTGTGGATCCAATTGAACAATTCTCAGCATTTGTACTTGTAACTG
+
CBCCCCFCFFFFGFGGGGGGGGHHHHHHHHHHHHHHFHHHHGHHHGGGHHHHHHHFGFHHGHHHHHGGHHHHHHHGHHHHHHHHHGHHHHHHHHHHHHHHHHHHHHHHHHHHHHHHHHGGGGHHHHHHGHHHGHHHHHHHHGHHHHHGGHGGGHHHHGHHHHHHHHHHHHHHHHHHHGGHHHHHHHHHHGHHHHGGGGGHHHHHHHHHHFHGHGHHHHHHHHHHHHHHHHGGGGGGGGGGGGGGGGGGGGF
@M05620:37:000000000-D9766:1:1101:20057:14169 1:N:0:63
AGTGCCAGCTCTCAATCGCACAGGGGACCCAGGGCCTGGCCCCTCCATCCAGAAAACCTATGACCTCACCCGCTACCTGGAGCACCAACTCCGCAGCTTGGCTGGGACCTATGTGAGTATCCAGCGTAGGAATCTGGGAGTTGGGGAGGAGTGAGGAGTTGGGGAAAGACAGTCCTAACCGTGGAGGGTTCTGGTAAATGATGGGGTGAGGAGGGGCTCTTTGGCTCCCACCAGTCCCCCTGTCTGGTCTA
+
BCCBCFFFDFFFGGGGGGGGGGHHGGGGGGHHGGGGGGHHHHGHGGHHHHHHHHHHHGHHHHHHHHHHHHHGGEGGHGHHHHHHHHHHGHHHGGGGGHHHGHHGGGHHGHHHHHHHHHHHHHHHHGGGGGHHHHHGHHHGGHHHGGGGGGGHHHHHHGHHHHGGGGHHHHHHHHHHHHHHGGGGGGGGEGGGGGGGGGGHHHHGGGFFFFFFFFFFFFFFFHHFFFFFFFFFFFFFFFFFFFFFFFFFFFF
@M05620:37:000000000-D9766:1:1101:18643:14173 1:N:0:63
GAGGCTGCTTTGGAAGAAACTCATAGATTACTGCAACAGTTCCCCCTGGACCTGGAAAAGTTTCTTGCCTGGCTTACAGAAGCTGAAACAACTGCCAATGTCCTACAGGATGCTACCCGTAAGGAAAGGCTCCTAGAAGACTCCAAGGGAGTAAAAGAGCTGATGAAACAATGGCAAGTAAGTCAGGCATTTCCGCTTTAGCACTCTTGTGGATCCAATTGAACAATTCTCAGCATTTGTACTTGTAACTG
+
A3>ABAFAFFFFGGGGFGGGGGDHHHHHHHGFHHBEGFFGGHHHHGGGHHHHHHHHHHBGFHHHFHHHHHHHHHHHHHHHHHHGHHHHHHHHHHHHHGHHHHHHHHHHHHHHHHHHHHGGGGHHFCFHHHHHGH3GHBGHHHHHF2GGGHGGHHHBGFHHHHFHHHHHHHHHHHHHHGHHHHHHHHHHHHHHHHGGGGGHHHHHHHHHHHHGHHHHHFHHHHHHHHHHHHGGGGGGGGGGEGGGGGGGGGG
@M05620:37:000000000-D9766:1:1101:20066:14184 1:N:0:63
AGTGCCAGCTCTCAATCGCACAGGGGACCCAGGGCCTGGCCCCTCCATCCAGAAAACCTATGACCTCACCCGCTACCTGGAGCACCAACTCCGCAGCTTGGCTGGGACCTATGTGAGTATCCAGCGTAGGAATCTAGGAGTTGGGGAGGAGTGAGGAGTTGGGGAAAGACAGTCCTAACCGTGGAGGGTTCTGGTAAATGATGGGGTGAGGAGGGGCTCTTTGGCTCCCACCAGTCCCCCTGTCTGGTCTA
+
BBBBBFBFABFFGGBGGFFCFEGHGGGGGGGFGGGEAFAGHHGHGGCBGHHHHHHHGGHFHHEGHHHHHHHGGGGGGHGHHHHHGHHHGHGHGG?EGHHHGHHGGGHFGHGHHHHHHHGHHHGHHGGDFDFFGFH1FD<CGHHHCGFGCDDHHHEFHFHHHGGGGGHEHHHHHHHHFHHHGEGGGGGGFGGGGGGGGGFGGGGFGFGFEFFFFDCAF;EFFFFFFFFEFEFFEFFFFFFFFEFFFFFFFFB
@M05620:37:000000000-D9766:1:1101:18651:14191 1:N:0:63
GAGGCTGCTTTGGAAGAACCTCATAGATTACTGCAACAGTTCCCCCTGGACCTGGAAAAGTTTCTTGCCTGGCTTACAGAAGCTGAAACACCTGCCAATGTCCTACAGGATGCTACCCGTAAGGAAAGGCTCCTAGAAGACTCCAAGGGAGTAAAAGAGCTGATGAAACAATGGCAAGTAAGTCAGGCATTTCCGCTTTAGCACTCTTGTGGATCCAATTGAACAATTCTCAGCATTTGTACTTGTAACTG
+
BABBBAF>BDDFFFEGGFBGGGHHHHHFFHHHHBBGBFGGGHHGHGG2ABBFGGFGBE2BBFGHGHFBFGFHHHHGHHGFHHHHGHGHHCBEGGHGGFHHHHBGGHHHGFHHFGBGH???EEGHHFFBFGHHGHHHHHHGCFFGCGHGFHGGCFHGGA@@FGFHHHGHHGHHGFCGHGG=FHFDGHHH.1>F1GFGDDGD0DFDGC=DGGHGHGCC<CGHGGFC0CH;;CFBFGGFGGGGFFFGGFBFGGF
@M05620:37:000000000-D9766:1:1101:10924:14206 1:N:0:63
AGTGCCAGCTCTCAATCGCACAGGGGACCCAGGGCCTGGCCCCTCCATCCAGAAAACCTATGACCTCACCCGCTACCTGGAGCACCAACTCCGCAGCTTGGCTGGGACCTATGTGAGTATCCAGCGTAGGAATCTGGGAGTTGGGGAGGAGTGAGGAGTTGGGGAAAGACAGTCCTAACCGTGGAGGGTTCTGGTAAATGATGGGGTGAGGAGGGGCTCTTTGGCTCCCACCAGTCCCCCTGTCTGGTCTA
+
BCBBCFFFCFFFGGGGGGGGGGHHGGGGGGHHGGGGGGHHHHGHGGHHHHHHHHHHGGHGHHHHHHHHHHGGGEEGHEFHFGHGHHHGGHHHGGGGGHHHGHHGGGHHGHHHHHHHHHHHHHHHHGGGGGHHHHHHHHHGGHHHGGGGGGGHHHHHHGHHHHGGGGHHHHHHHHHHHHHHGEFGGGGGAFGGGGGGGGGGGGGGGGFFFFFFFFFFFFFFFFFFFFFFFFFFFFFFFFFFFFFFFFFFFFB
@M05620:37:000000000-D9766:1:1101:16649:14208 1:N:0:63
AGTGCCAGCTCTCAATCGCACAGGGGACCCAGGGCCTGGCCCCTCCATCCAGAAAACCTATGACCTCACCCGCTACCTGGAGCACCAACTCCGCAGCTTGGCTGGGACCTATGTGAGTATCCAGCGTAGGAATCTGGGAGTTGGGGAGGAGTGAGGAGTTGGGGAAAGACAGTCCTAACCGTGGAGGGTTCTGGTAAATGATGGGGTGAGGAGGGGCTCTTTGGCTCCCACCAGTCCCCCTGTCTGGTCTA
+
BBBABFFFCFFFGGGGGFEEGGHHGGGGGGHHGGGGGGHHHHGHGGHGHHHHGHHHHGHHGHHHHHHHHHHGGEGGHFFHFGGGFHHHGHHGGGGGGHHHGHHGGGHHGHHHHHHHGHHHHHHHHGGGGGHHHHHHHHHGGHHHGGGGGGGHHGHHHGHHHHGGGGHHHHHHHHHHHHHHGGGGGGGGAFGGGGGGGGGGGGGGGGFFFFFFFFFFFFFFFFFFFFFFFFFFFFFFFFFFFFFFFFFFFFF
@M05620:37:000000000-D9766:1:1101:12838:14208 1:N:0:63
AGTGCCAGCTCTCAATCGCACAGGGGACCCAGGGCCTGGCCCCTCCATCCAGAAAACCTATGACCTCACCCGCTACCTGGAGCACCAACTCCGCAGCTTGGCTGGGACCTATGTGAGTATCCAGCGTAGGAATCTGGGAGTTGGGGAGGAGTGAGGAGTTGGGGAAAGACAGTCCTAACCGTGGAGGGTTCTGGTAAATGATGGGGTGAGGAGGGGCTCTTTGGCTCCCACCAGTCCCCCTGTCTGGTCTA
+
BBBBBFFFCFFFGGGGGGGGGGHHGGGGGGFHGGGGGGHHHHGHGGHHHHHHHHHHHGHHHHHHHHHHHHHGGEGGHHHHFGHHHHGGFHHHGGGGGHHHGHHGGGHHGHHHHHHHHHHHHHHHHGGGGGHHHHHHHHHGGHHHGGGGGGGHHHHHHGHHHHGGGGHHHHHHHHHHHHHHGGGGGGGGCFGGGGGGGGGGGGGGGGFFFFFFFFFFFFFFFFFFFFFFFFFFFFFFFFFFFFFFFFFFFFF
@M05620:37:000000000-D9766:1:1101:15863:14218 1:N:0:63
AGTGCCAGCTCTCAATCGCACAGGGGACCCAGGGCCTGGCCCCTCCATCCAGAAAACCTATGACCTCACCCGCTACCTGGAGCACCAACTCCGCAGCTTGGCTGGGACCTATGTGAGTATCCAGCGTAGGAATCTGGGAGTTGGGGAGGAGTGAGGAGTTGGGGAAAGACAGTCCTAACCGTGGAGGGTTCTGGTAAATGATGGGGTGAGGAGGGGCTCTTTGGCTCCCACCAGTCCCCCTGTCTGGTCTA
+
CCCCCFFFEFFFGGGGGGGGGGHHGGGGGGHHGGGGGGHHHHGHGGHHHHHHHHHHHGHHHHHHHHHHHHHGGEGGHHHHHHHHHHHHGHHHGGGGGHHHGHHGGGHHGHHHHHHHHHHHHHHHHGGGGGHHHHHHHHHGGHHHGGGGGGGHHHHHHGHHHHGGGGHHHHHHHHHHHHHHGGGGGGGGGGGGGGGGGGHHHGGGGGFFFFFFFFFFFFFFFHHFFFFFFFFFFFFFFFFFFFFFFFFFFFF
@M05620:37:000000000-D9766:1:1101:21030:14218 1:N:0:63
GAGGCTGCTTTGGAAGAAACTCATAGATTACTGCAACAGTTCCCCCTGGACCTGGAAAAGTTTCTTGCCTGGCTTACAGAAGCTGAAACAACTGCCCATGTCCTACAGGCTGCTACCCGTACGGCCCGGCTCCTCGCCGACTCACCGGGAGACAACGCGCTGCTGAACCAATGGCAAGTAAGTCAGGCCTTTCAGCTTTAGCACTCTTGTGGATCCACTTGACCAATTCTCAGCATTTGTAATTGTCACTG
+
A3AAAAFBFFFFGGGGGGGGGGHHFHFHHHHHHHDGFHGHHHHHHGGGHHHHHHHHHHFHGHHHHHHHHHHHHHHHHHHHHHHHHHHHHHHHHH3F?3BB4BB44BBF3?FFGHHHG1?/E/>E///>/>BDF2BC///</@E1<?/-->@.>//.--<C--:0<00/CGHGB/;;:E00000;;;FF?BGGG0FGGGG0B9BFFGGFFF/.9BB.;9/;///9/;BFFFF/9FFFFFFFF/:9FB/B/BB
@M05620:37:000000000-D9766:1:1101:18074:14223 1:N:0:63
GAGGCTGCTTTGGAAGAAACTCATAGATTACTGCAACAGTTCCCCCTGGACCTGGAAAAGTTTCTTGCCTGGCTTACAGAAGCTGAAACAACTGCCAATGTCCTACAGGATGCTACCCGTAAGGAAAGGCTCCTAGAAGACTCCAAGGGAGTAAAAGAGCTGATGAAACAATGGCAAGTAAGTCAGGCATTTCCGCTTTAGCACTCTTGTGGATCCAATTGAACAATTCTCAGCATTTGTACTTGTAACTG
+
A3AABAFBFFFFGGGGGGGGGGHHHHHHHGHHHHFHHHHHHHHHHGFGHHHHHHHHHHHHHHHHFHHHHHHHHHHHHHHHHHHHHHHFHHHHHHHHHHHHHHHHHHHHHHHHHHHHHHGEFGHHHHHHHHHHGHHHHHHHHHHHHHHGGHGGHHGHHGHHHHHHHHHHHHHHHGHHHGHHHHHHHHHHHGHHHHGGGGGHHFHHHHHHHHHGHHHHHHHHHHHHHHHGHHGGGGGGGGGGGGGGGGGGGGG
@M05620:37:000000000-D9766:1:1101:12514:14241 1:N:0:63
AGTGCCAGCTCTCAATCGCACAGGGGACCCAGGGCCTGGCCCCTCCATCCAGAAAACCTATGACCTCACCCGCTACCTGGAGCACCAACTCCGCAGCTTGGCTGGGACCTATGTGAGTATCCAGCGTAGGAATCTGGGAGTTGGGGAGGAGTGAGGAGTTGGGGAAAGACAGTCCTAACCGTGGAGGGTTCTGGTAAATGATGGGGTGAGGAGGGGCTCTTTGGCTCCCACCAGTCCCCCTGTCTGGTCTA
+
>AAABFFFBFFFGGGGGCFFGGEEAEDFGGDFGGGGGGDHHHFHGGFHHHHHHFHHHGHHFFHHHGHFHHHGGEEGHHHHFGG1BFGHGHGHGGGGGHHHGFHFEFHHGHHHHHGHGHHHHHHGHGEGCGHHHHHHHHHGGHHHGGGGGGGHHHHHHGHHHHGGGDHHHHHHHHHHHHHHGGGGGGGGCFFGGGFGFGGGGGGGGGFFFFFFFFFFFFFFFFFFFFFEEFFFFFFFFFFFFFFFFFFFFFF
@M05620:37:000000000-D9766:1:1101:21031:14243 1:N:0:63
GAGGCTGCTTTGGACGAACCTCATAGATTACTGCAACAGTTCCCCCTGGACCTGGACAAGTTTCTTGCCTGGCTTACAGAAGCTGAAACACCTGCCAATGTCCTACAGGATGCTACCCGTAAGGAAAGGCTCCTAGAAGACTCCAAGGGAGTAAAAGAGCTGATGAAACAATGGCAAGTAAGTCAGGCATTTCCGCTTTAGCACTCTTGTGGATACAATTGAACAATTCTCAGCATTTGTACTTGTAACTG
+
[truncated: 1,114,686 more chars]
