# Supplementary material for: Fast but not furious: a streamlined selection method for genome-edited cells
Source: Life Sci Alliance. 2021 Apr 26;4(6):e202101051. doi: 10.26508/lsa.202101051 (PMC8127327; doi:10.26508/lsa.202101051)
Supplement: Supplementary file 1 [file LSA-2021-01051_Supplemental_Data_1.zip › SANGER and Deep Sequencing/ACTB/64_S64_L001_R1_001.fastq]

@M05620:37:000000000-D9766:1:1101:18385:2035 1:N:0:64
ACCACACCTTCTACAATGAGCTGCGTGTGGCTCCCGAGGAGCACCCCGTGCTGCTGACCGAGGCCCCCCTGAACCCCAAGGCCAACCGCGAGAAGATGCCCAGGTGAGTGGCCCGCTACCTCTTCTGGTGGCCGCCTCCCTCCTTCCTGGCCTCCCGGAGCTGCGCCCTTTCTCACTGGTTCTCTCTTCTGCCGTTTTCCGTAGGACTCTCTTCTCTGACCTGAGTCTCCTTTGGAACTCTGCAGGTTCTA
+
AA3AA@AAFFFFFGGGBGDFGEECEEEBG?GHFGGDGGG2FHHHHGGGGEGEFGHHHHHGGGGGEEEGGGGHH?FEGFAFAAGE/FGEGG@///0FG1DCHBEAGGFGGGEFFHGGGGGHHHHHHHEFHHCGFCGGGGHGGGGHHFGG0BFGGGGGD?-ABGEFBGFBBFFFFFFFFFEFFFFFFFFFFFFBFBFFFFFFFFF??FFFFFFFFFEFFBFFFFFFFFFFFFFFF///BFFFFBF/BAFFBF/
@M05620:37:000000000-D9766:1:1101:17098:2066 1:N:0:64
ACCACACCTTCTACAATGAGCTGCGTGTGGCTCCCGAGGAGCACCCCGTGCTGCTGACCGAGGCCCCCCTGAACCCCAAGGCCAACCGCGAGAAGATTATGAGCGGCACGCTCCCTCTTCTGATGCCCGCCTCCCTCCTTCCTGGCCTCCCGGAGCTGCGCCCTTTCTCCCTGTTTCTCTCTTCTGCCGTTTTCGGGAGGACTCTCTTCTCTGCCCTGAGTCTTATTTGTGTCTCTGCCGGTTCTGGGTCG
+
AAAAAAAAFFFFGGGGFFGFD5BCE2AFFDHH3FFAAEEE?G2GHGEEBEFC5BGFHHHG?00>F1>EGGG1@3?EFG/?//?/?F/<CCG//<FCG11F2211>/>/-EADEDEFE/=DDD0<<0<<.--;:..;/:/;;C00CA.0...9-A-A.//-:99-://9BB/9;9/;BB/9//:9F9/99.A/;9--.--9.9B/F/9:;////9F./.../;F//;////9./9;FFF/--;9E//;.9;-
@M05620:37:000000000-D9766:1:1101:15557:2075 1:N:0:64
ACCACACCTTCTACAATGAGCTGCGTGTGGCTCCCGAGGAGCACCCCGTGCTGCTGACCGAGGCCCCCCTGAACCCCAAGGCCAACCGCGAGAAGATGCCCAGGTGAGTGGCCCGCTACCTCTTCTGGTGGCCGCCTCCCTCCTTTCTGGCCTCCCGGCGCTGGGCCCTTTCTCACTGGTTTTCTCTTTTGCCGTTTTCCGTAGGACTCTCTTCTCTGACCTGGGTCTCCTTTGGAACTCTGCAGGTTCTA
+
A>ABB?A>FFFFCFF4ABBDFEEFEAEE4AGGFFFA2AE2EHHHHGEG1AB1G33FGFGEEECFFGEEGGGHHHHGG???FGHE/FGGGCCG//G111FGF1FF1?<0?1C/GA<-<-<<FDDGD0<G=GGF.<-AD.CGF/;CG0;CBF0;C9EE.B------;:EBFFFFEF///;FBF.9/9/9B/9//99;AFFFFA9:AD/BF/BFFFFF:B/:/9BF..;..;;/;FFFFFB9BBF/9BA./9B/
@M05620:37:000000000-D9766:1:1101:16221:2095 1:N:0:64
ACCACACCTTCTACAATGCGCTGCGTGCGGCTCCCGAGGAGCACCCCTTGCTGCTGACCGAGGCCCCCCTGAACCCCAAGGCCAACCGCGCGAAGATTCCCAGGTGAGTGGCCCGCTACCTCTTCTGGTGGCCGCCTCCCTCCTTCCTGGCCTCCCGGCGCTGCGCCCTTTCTCACTGGTTCTCTCTTCTGCCGTTTTCCGTAGGACTCTCTTCTCTGACCTGAGTCTCCTTTGGAACTCTGCAGGTTCTA
+
AAA1AAA1BCFFGGGFBGB1E0E0E0B000AAA/BA/AA?/GHFGGG/0BBF1GBFHHF/>E?EFAEEG?AFGCGGGCEGFEHHHGCCGC<</@C/?F1FFFHG<FGFFGEACCC@@?CHHHHHHFHFGGFHC@-9AAEAFFAF0BFGGF99BAAABG-999@B?@F?@FFEFFBBBFFFF9//9/BB/;B//@ABFFFFBFAFF/B/9BFF/9B/;F/BFFF/9FF/BFFFFFFFFFFFFFFFFF-BFFB
@M05620:37:000000000-D9766:1:1101:18995:2097 1:N:0:64
ACCACACCTTCTACAATGCGCTGCGTGTGGCTCCCGAGGAGCACCCCGTGCTGCTGACCGAGGCCCCCCTGAACCCCAAGGCCAACCGCGCGAAGATGCCCAGGTGAGTGGCCCGCTACCTCTTCTGGTGGCCGCCTCCCTCCTTCCTGGCCTCCCGGCGCTGCGCCCTTTCTCACTGGTTCTCTCTTCTGCCGTTTTCCGTAGGACTCTCTTCTCTGACCTGAGTCTCCTTTGGAACTCTGCAGGTTCTA
+
BABBBABACFCFGGGGGG4EECGFGFG22AFBG2FE2EE??GHFHGG01EEF5GFFHHF0>E?FGGGGGGEHHHHGGFGHAGHG/FDFG/<>?/</G1?FHHHGHFEGHBFEFHGGGGGHHHHHHHCCGFGHC@CCGGGGGFDFFFGGFB?AFGGGCG--9BFFFFFFFFFFFFFFFBFFFFFFFFFFFFFFFFDFFFFFFFFDF9FBFFFFFFF9BB/BFFF/BFF/;FFFFFB/9FFFFFFFBFAFFF/
@M05620:37:000000000-D9766:1:1101:15563:2097 1:N:0:64
ACCACACCTTCTACAATGAGCTGCGTGTGGCTCCCGAGGAGCACCCCGTGCTGCTGACCGAGGCCCCCCTGAACCCCAAGGCCAACCGCGAGAAGATGCCCAGGTGAGTGGCCCGCTACCTCTTCTGGTGGCCGCCTCCCTCCTTCCTGGCCTCCCGGAGCTGCGCCCTTTCTCACTGGTTCTCTCTTCTGCCGTTTTCCGTAGGACTCTCTTCTCTGACCTGAGTCTCCTTTGGAACTCTGCAGGTTCTA
+
3ABCCCCBFFFFFGGGGGGGGGHHGBEFHGHHHGGGGGGGGHHHHGGGGFGGHHHHGGHGGGGGGGEGGGGHHHFGGGGHGGHHHGGGGGGGGFHHHHHHHHHGHGGGHHGGHHGGGGGHHGHHHHGH<CDFHGGGGGGGHHGHHGGGFGFGGGGGGG-A?FFFGGFFFFFFFFFFFFFFFFFFFFFFFFFFFFDFFFFFFFFDFBFFFFFFFFFFFFFFFFFFFFFFFFFFFFFFFBFFFFFFFFAFFFB
@M05620:37:000000000-D9766:1:1101:11172:2105 1:N:0:64
AGTGCCAGCTCTCAATCGCACAGGGGACCCAGGGCCTGGCCCCTCCATCCAGAAAACCTATGACCTCACCCGCTACCTGGAGCACCAACTCCGCAGCTTGGCTGGGACCTATGTGAGTATCCAGCGTAGGAATCTGGGAGTTGGGGAGGAGTGAGGAGTTGGGGAAAGACAGTCCTAACCGTGGAGGGTTCTGGTAAATGATGGGGTGAGGAGGGGCTCTTTGGCTCCCACCAGTCCCCCTGTCTGGTCTA
+
ABABBFFFBFFFGDGGGGGAFCHCGGBEGGHHFEFEFGHHHHGHGGHHHGHHHHHHHGHHHGHHHGHHHHHGGEEEHHHHBGHHHHFCEHHBEF?FEHGHGGGGGGHHGHHHHHHHHHHHHHHHHGGGGGHHHHHHHHFGGHHHGCACGGFHGHGHGGGHHHGGGGHGHHHHHHHHHHHHGGGGGGGGGGGGGGFGGGGGGGGGGGFFFFFFFFFFFFFFFFFFFFFFFFFFFFFFFFFFFFFFHFFFFFB
@M05620:37:000000000-D9766:1:1101:20232:2109 1:N:0:64
AGTGCCAGCTCTCAATCGCACAGGGGACCCAGGGCCTGGCCCCTCCATCCAGAAAACCTATGACCTCACCCGCTACCTGGAGCACCAACTCCGCAGCTTGGCTGGGACCTATGTGAGTATCCAGCGTAGGAATCTGGGAGTTGGGGAGGAGTGAGGAGTTGGGGAAAGACAGTCCTAACCGTGGAGGGTTCTGGTAAATGATGGGGTGAGGAGGGGCTCTTTGGCTCCCACCAGTCCCCCTGTCTGGTCTA
+
>A>AAFFFBFFFG4GGGFFCGCHHGGEEFEHHAEEEFFHHGHGHGGHHHHGGHHGHHGFHHHGHHGHHHHHGGEGGHHHHBGHHGHFHGGHHFGCGCHFHGHHGGGHHGHGHHHHHGHHHHHHHHGDECGHHHHFFFF<CGHHHGG.<-<>FF=GHFDHHHEGGFGHHGHHHHHHHHHHGGGGG9EFGGGGGGGGGGGGGGGGGGGFFFFFFFFFFFFFFFFFFFFFFFFFFFFFFFFFFFFFFFFFFFF9
@M05620:37:000000000-D9766:1:1101:14721:2125 1:N:0:64
ACCACACCTTCTACAATGAGCTGCGTGTGGCTCCCGAGGAGCACCCCGTGCTGCTGACCGAGGCCCCCCTGAACCCCAAGGCCAACCGCGAGAAGATGATGAGTGGCCCGCTCCCTCTTCTTTTGGCCGCCTCCCTCCTTCCTGGCCTCCCGGAGCTGCGCCCTTTCTCCCTATTTCTTTTTTCTGCGGTTTTCGGTAGGCTTTTTTTCTCTGACTTGAGTATCCTTGGGACCTTGGCAGGTTCTCGATCG
+
BBBCCCCBCFFFGGGGGGBBGGHHGEGBAEHGGBFE?EAEGHCGGGFAEEBFFHHHGHHEFCCEFGGGGEEHCHHGGGGHGHHHCEFGB</>>/F2FGG>FGFF2/?GG<@CGG>0FGDGH11=0@<=--<EDHGHHGHHHHHG/;CF:CEFF-ABFGGGGDGFF0090;:/00;0000:9;-/9:F;-;:D.;--;.;.00/;:0;9/090;0;0:90;09B;;BB0:..A./000/0.:.0000.0/.-
@M05620:37:000000000-D9766:1:1101:13392:2148 1:N:0:64
ACCACACCTTCTACAATGAGCTGCGTGTGGCTCCCGAGGAGCACCCCGTGCTGCTGACCGAGGCCCCCCTGAACCCCAAGGCCAACCGCGAGAAGATGATGAGTGGCCCGCTACCTCTTCTGGTGGCCGCCTCCCTCCTTCCTGGCCTCCCGGAGCTGCGCCCTTTCTCACTGGTTCTCTCTTCTGCCGTTTTCCGTAGGACTCTCTTCTCTGCCCTGAGTCTCCTTTGGAACTCTGCAGGTTCTAGCTCG
+
AAAAAABBFFFFGFGGGGGGGGHHGGGGHGHHGGGGFGGCGHEHHGGGGGGGHHHHHHHGEEGGGGGGGGGF3GHGGGGGGHHHEFGGGGGGGGHFHHHGFBGHDGFGHGGF?DGHHHHHHHH1CEHH-ADGGHGHHGHHHHHFGGGGFGGG-BAFGCFFGGGGFFFFFFFFFFFFFFFFFFFFFFFFFFDF.BFF/AA.;FFFFFFFFBFFF/;E/.;:BFFFFFFFFBBBF9BFFBBF;;BBB/;//;A
@M05620:37:000000000-D9766:1:1101:18607:2246 1:N:0:64
ACCACACCTTCTACAATGAGCTGCGTGTGGCTCCCGAGGAGCACCCCGTGCTGCTGACCGAGGCCCCCCTGAACCCCAAGGCCAACCGCGAGAAGATGATGAGTGGCCCGCTCCCTCTTCTGGTGGCCGCCTCCCTCCTTCCTGGCCTCCCGGAGCTGCGCCCTTTCTCCCTGTTTCTCTCTTCTGCCGTTTTCCGTAGGACTCTCTTCTCTGCCCTGAGTCTCCTTTGGAACTCTGCAGGTTCTCGCTCG
+
AABCCCCCFFFFGGGGGG5FGGHHGFG24BGEGGFG?EFC?GHHHGGAAEEGBGFHHGGAECCGGGGGGFEHGHHGGGGHGHHGGFGGGG/C?/GFFHFDGFHGGGGHHGGFGGGHHHHHH11GHGFHGACFGHGHHGHHHHHHEHGGGGGGA?DBGGGGGG@AFFFFF0FF09;BFFFFFFFFFFF0;:AFFFBDFFFFFFFBFFFFFFFFFFFFFFFFFFF;BFF;BFF9FFBBFF0;FFFFF0;;AE;
@M05620:37:000000000-D9766:1:1101:18624:2252 1:N:0:64
ACCACACCTTCTACAATGAGCTGCGTGTGGCTCCCGCGGAGCACCCCGTGCTGCTGACCGAGGCCCCCCTGAACCCCAAGGCCAACCGCGAGAAGATGATGAGTTGCCCGCTACCTCTTCTGGTGTCCGCCTCCCTCCTTCCTGGCCTCCCGGAGCTGCGCCCTTTCTCACTGGTTCTCTCTTCTGCCGTTTTCCGTAGGACTCTCTTCTCTGACCTGAGTCTCCTTTGGAACTCTTCAGTTTCTAGCTCG
+
>>>ABABAFFFFGGGGGGGFG5F4EAEFGEGHFGGG2AEA0AGHGFEE1EEF5GHHHGGEEECGGGGGGGEFHFEEGGGHGHHHHGGGGGGGCGHFHH<@?FF11<>B1A-<>>C<DDDHHFHDC.<=<;:CEGGGGGBCCG;;/;CFFEFA-;9A9/;ABDB;BBFBFFFBFF;:;9:FFBFFF9B;@;9:9;B9;.;A/;BB/;BFFFFFBBFFEFF.999;99;FB/99B9/B/:B9/9;BFF////;
@M05620:37:000000000-D9766:1:1101:11339:2260 1:N:0:64
ACCACACGTTCTACAATGCGCTGCGTGCGGCTCGCGAGGAGCACCCCGTGCTGCTGACCGAGGCCCCCCTGAACCCCAAGGCCAACCGCGCGAAGATGAGGAGGGGACCGCTGCGTCTTCTCTGGGTCGGCTCCCTCGTTTCTGGGCTCCCGGAGCTGTGCGGTTTCTCCCTTCTTCTCTGTTGTGCGGTTTTCTGTAGGACTGTGTTCTCTGCGGTGAGTCTGCTTGGGCCCTCCGCAGGGTCTGGGTCG
+
AAAAAAA>1BCAGGGGFGFEECEEEEE00AE/E/AE/AF/?GHGHGG/BEECBGGHHHG/>>/EFEEEG//FGHHGGCAGFHHHGF/BCC<A--A.1=<0<0..<C.:E@CG-;-:;99B9000;F//;--..AEF--9--/;;B-;B-99A;-;-9B999A@9@BFBB9B-/-/;/BBB/;//9A/--;;A-/;BFF/9//;-9/;////;;;9--;-A///;BFB/----9----;----;BF9BBBB9
@M05620:37:000000000-D9766:1:1101:12358:2308 1:N:0:64
ACCACACCTTCTACAATGAGCTGCGTGTGGCTCCCGAGGAGCACCCCGTGCTGCTGACCGAGGCCCCCCTGAACCCCAAGGCCAACCGCGAGAAGATGAGGAGCTGCCCGCTCCCTCTGGTTGCTGGCCGCCTCCTCGGTCCTTCCATCCCGGATGACCGCCCTTTCTGCATGTTTGTCTCTTCTGCCGTTTTCCGTTTGTCTTTCTACTTGACCCTCGGTCCTCCTTTGGACTTTTCAAGGTCTTGCTAG
+
BBB@BBBBFFFFGGGAAGEAG5F4E2ABF?GF3FGEEGGEGHHHHGGGGEGGHHHFHHHGCEEGG1>EGGGBH3GGGGCG//FGFG/<CCG</B<?>F1?01</0?1?GE//-..000111<<.00/..---.:;//..::-900:009;;.A-.-/0/-::--/9//////:;/9/.///:;9/:B/-9././9.///;.////////9///;BFB.-9;A-/9/;B////BFBB/9//9//;////;/9
@M05620:37:000000000-D9766:1:1101:16866:2378 1:N:0:64
ACCACACCTTCTACAATGAGCTGCGTGTGGCTCCCGAGGAGCACCCCGTGCTGCTGACCGAGGCCCCCCTGAACCCCAAGGCCAACCGCGAGAAGATGATGAGTCGCCCGCTCCCTCTGCTGGTGGCCGCCTCCCTCCTTCCTGCCCTCCCGGAGCTGCGCCCTTTCTCCCTGGTTCTCTCTTCTGCCGTTTTCCGTAGGACTCTCTTCTCTGCCCTGAGTCTCCATTGGAACTCTGCAGGATCTGGATCG
+
CCDDDDCCFFFFGGGGGGGGGGHHGEGFHGHHHGGGGGEGGHHHHGGGGGGGHHHHHHHGGGGGGGGGGGGHGHHGGGGHGGHH/?EEC/>C@/GHHHF2FHH22<CGGGCFGGGHHH1FF>CGFDFG<-::EEGGHGFGHGGH0FE0;;EDBB?FFGFCGDC-/:FFF0;B:.;;:BBFFFFFFFFFADD/;:;9FFF?FFFB0BFFFFFE0;:EFFBFBFFFF0;;B:B0000;BFBB?.0;::0:BFF
@M05620:37:000000000-D9766:1:1101:14980:2385 1:N:0:64
ACCACACCTTCTACAATGAGCTGCGTGCGGCTCCCGAGGAGCACCCCGTGCTGCTGACCGAGGCCCCCCTGAACCCCAAGGCCAACCGCGAGAAGATGCCCAGGGGGGTGGCCCGGCTCCTCTTCCGGTGGCCGCCTCCCTCCCTCCCGGCCCTCCGGGACTGCGCCCTTTCTCCCTGGTTTTCTCTTTTGCCGTTTTCCCTAGGACCTTCCTTCTTGCCCCTGATCCCCTTTGGAACTTCGCAGGTTCTA
+
BBBBBBBBFFFFGGGGGGFGGGHHGFG2AFGEEFGFDGGGGHGHHGGGGFFGFHHHHHHGGGGGGGGGGGGHFHHGGGGHGHHHHGGGGGBCGGHFHH1?G</F/---9;BAFF----:;B./99/.99-9.A--;..;E..A.B.A..@-@-.;A.@---..;.9AD=FF/////.9A9B..////;//;/B-9;FFFF///.;//../9/;///////;..9.//9.;.:F/B/B////.9..@.;///
@M05620:37:000000000-D9766:1:1101:19376:2397 1:N:0:64
GAGGCTGCTTTGGCAGAAACTTACAAGTGAGTGAAACAAGATCGGCGGTGCATTTGTCCGTAGTGCCGTTGACGGACAAAGTCTAGCGCGACATGCACCGTTGTAAAGGAGAAAACAATTTCTGCAGGGGTCCGCGTCTCTTCTTCTGGTGCCCCCGCGCTGGTGCCCTCCTTTCCTGTTTGTCCGGTCTGTCGGTTTCCGTATTCATTTGTCCTCCTTTTGGACTTTCCCTGGGAAATTCGTAGTTTCTA
+
>11>>>B>B1B@FA111B1BB1B1BAABB311B131AB0B0AB00A/A///122DA22DB/0/?011/>/>/1//B>E0B01BB2@1/>////?111B<<</?/BBBF1<//?100</111@F1?11?A//<>--<<<./0<D0=000<0/0/:.-::---;-9;C/9/.9/C09F0;000/-;99-9-;9/;->9-A/;B;:-/////9999////-//:/-:/;B/F////:--/-;//A;-;-9;;B/
@M05620:37:000000000-D9766:1:1101:11111:2415 1:N:0:64
ACCACACCTTCTACAATGAGCTGCGTGTGGCTCCCGAGGAGCCCCCCGTGCTGCTGACCGAGGCCCCCCTGACCCCCAAGGCCAACCGCGAGAAGATGCCCAGGTGAGTGGCCCGGTACCTTTTCTGGGGTCCGCCTCCCTCCTTCCTGGCCTTCCGGAGCTGCGCCCTTTCTCACTGGTTCCCTCTTCCGGCGTTTTCCGTAGGACTCTCTTCTCTGGCCTGAGTGTCCTTTGGAAATCTGCAGGTTCTA
+
>>>>A>>AFFFFFGGBBFGGGFFHGGEGGGBFAFFBEEA2BF2FEGEFEEEFGHGFFGHG>>EE??EEEGG?3?B?EF??E/??F?F/BBB//?FGGFHHC1?/?F1<F1..<.>-=A.GH0=G0==C/;.:;:-.;.9CFG./;090;:;FG/0/9;.;;;;B--.--;//B/;/:B.9B//;/BF;F/.---;;-;/B.F.../9;;//://;//;//;F9BB9/99/BF/B/;//;BFFFEF.;;B;F
@M05620:37:000000000-D9766:1:1101:19237:2425 1:N:0:64
ACCACACCTTCTACAATGAGCTGCGTGTGGCTCCCGAGGAGCACCCCGTGCTGCTGACCGAGGCCCCCCTGAACCCCAAGGCCAACCGCGAGAAGATGCCCAGGTGAGTGGCCCGCTACCTCTTCTGGTGGCCGCCTCCCTCCTTCCTGGCCTCCCGGCGCTGCGCCCTTTCTCACTGGTTCTCTCTTCTGCCGTTTTCCGTAGGACTCTCTTCTCTGACCTGAGTCTCCTTTGGAACTCTGCAGGTTCTA
+
BBBBBBBBFFFFGGGGGGFGGFHHGGGBCEHHHGGGCFGGGGHHHGGGGEFGHHHHHHHEGGGGGGGGGGGHFHHGGGGHGHHHHGGGGGBDGGHHHHHHHHHGHHHHHHGGHHGGGGGHHHHHHHHGHHGHHGGGGGHGHHGHHGGGGGGGGGGGGF-DGFFFFFFFFFFFFFFFFFFFFFFFFFFFFFFFFFFFFFFFFFFFFFFFFFFFFFFFFFFFFFF;BFFFFFFFFFFFFFFFFFFFFFFFFFF
@M05620:37:000000000-D9766:1:1101:14850:2435 1:N:0:64
ACCACACCTTCTACAATGAGCTGCGTGTGGCTCCCGAGGAGCACCCCGTGCTGCTGACCGAGGCCCCCCTGAACCCCAAGGCCAACCGCGAGAAGATGCCCAGGTGAGTGGCCCGCTACCTCTTCTGGTGGCCGCCTCCCTCCTTCCTGGCCTCCCGGCGCTGCGCCCTTTCTCACTGGTTCTCTCTTCTGCCGTTTTCCGTAGGACTCTCTTCTCTGACCTGAGTCTCCTTTGGAACTCTGCAGGTTCTA
+
BBBBBBB>BCFFGGGGGG5FGFHHGGGB4EGGHBFF2EGGDGHHHGGGEEGGFHGHGHGAFCCEGGGGGGGHGHHGGGGHGHHHHGGGGG/BFGHEGHHHHHHGGHHHHHGGHHGGGFGHHHHHHHHHGHGHHGGGGGHGHHGHHGGGGGGGGGGGGD-;DFFFFFFFFFFFFFFFFFFFFFFFFFFFFFFFFFFFFFFFFFFFFFFFFFFFFFFFFFFFFFFFFFF;BFFFFFFFFFFFFFFFFFFFFFF
@M05620:37:000000000-D9766:1:1101:12203:2469 1:N:0:64
ACCACACCTTCTACAATGAGCTGCGTGTGGCTCCCGAGGAGCACCCCGTGCTGCTGACCGAGGCCCCCCTGAACCCCAAGGCCAACCGCGAGAAGATGACCAGGGTAGTGGCCCCCTACCTCTTCTGGTTGGCGCCTCCCTCCTTCCTGGCCTCCCGGGACCTCGCCCTTTCTCACTGGGTCTCTCTTCTGCCGGTTTCCGGAGGACTCTCTTCCCTGGCCTGGGGCTCCTTTGGAACTCTGCAGGGTCTT
+
BCCCCCCCFFFFGGGGGGFGGGHHGEGAAEFCBFGEFGFGGHHFHGGGDEFGFHFHHHFGGGCEGGGGGFFHCFFGFGGHGHHHHGGECF<>@DFBGH2?G20F/00/10?/FG---.<F<11>000<00<-<-.;..;E//C:C0=00;.;0.CE.:---./0.-;A-BF///9://;.;//////;////;--;DF/F.-.-;.://///;/////..A9...-.-.;/;F/;/;//////::A-B///
@M05620:37:000000000-D9766:1:1101:17262:2491 1:N:0:64
ACCACACCTTCTACAATGAGCTGCGGGCGGCTCCCCAGGCGCCCCCCGTGCTGCTGACCGAGGCCCCCCTGAACCCCAAGGCCAACCGCGAGAAGATGCCCAGGTCAGAGGAACGCTAGAGCTTCTGGTGGCCGACTACCTCCTTACAGGCATCCCGAAGCTGCGCCCTTTCTGGCTGGTTATCTCTTCAGCAGTTTTCCGTAGGACTCTATTATCTCACCTGAGTCTCCTTTCGAATGCTCCAGGATCTA
+
AAA1AAA>CCFFGGGGFG11F1B1E000/A////B/0B?//>//>F/E//>F1>1>BG0E/E/EG/<BCCA011?CCGCF//FFGG.-A<<--</C0=00CHGGG/:C0<C.C;.CF..09;CFFFGGFGGGGG@A@-/;B/AFB/;/;9AEBFFFFA@-;;;F@@A@-FFFF//;;A-;BBFFFFFFF/:9/A;;FFFFBFFFB9BBFF///9;FF/BFFF//:FFFFFF/F/-;A//;B/:/BF-BFF/
@M05620:37:000000000-D9766:1:1101:14270:2507 1:N:0:64
AGTGCCAGCTCTCAATCGCACAGGGGACCCAGGGCCTGGCCCCTCCATCCAGAAAACCTATGACCTCACCCGCTACCTGGAGCACCAACTCCGCAGCTTGGCTGGGACCTATGTGAGTATCCAGCGTAGGAATCTGGGAGTTGGGGAGGAGTGAGGAGTTGGGGAAAGACAGTCCTAACCGTGGAGGGTTCTGGTAAATGATGGGGTGAGGAGGGGCTCTTTGGCTCCCACCAGTCCCCCTGTCTGGTCTA
+
AA3>AFFFBCFFGEDGGFFCGCHHGGGGGGHCFFGGGFGHHHGHGGHGHFFGHHHGHGHHHFFFGHGHHHHGGEEGHHHH2GFHHHFEGHHHEG?EEGFGGHHGGGGHGHHHHGHHHHHHHHHHFDEEGGHHHHHHHHFFGHHHGG<DGDEGHGHHCEGGHHGGCDHHHHHGHHHHHHGHGGEGDEGG;CAFCFCFFFGFGGGGGGDBFFFFDFBBB?FFFFFFFFFFFFFFFFFFFFFFBFFFFFFFFFB
@M05620:37:000000000-D9766:1:1101:14275:2526 1:N:0:64
AGTGCCAGCTCTCAATCGCACAGGGGACCCAGGGCCTGGCCCCTCCATCCAGAAAACCTATGACCTCACCCGCTACCTGGAGCACCAACTCCGCAGCTTGGCTGGGACCTATGTGAGTATCCAGCGTAGGAATCTGGGAGTTGGGGAGGAGTGAGGAGTTGGGGAAAGACAGTCCTAACCGTGGAGGGTTCTGGTAAATGATGGGGTGAGGAGGGGCTCTTTGGCTCCCACCAGTCCCCCTGTCTGGTCTA
+
AA>AAFFFBFFFG4GGGGGAFFHGGEEGGGHHFEGGGFHHHHGHGGHGHHHHHGHFGGHHHFGHHHHHHHHGGEFGHHHHGHHHHHAEEGHFEE?EEG3FEHFGGGHHGHHGHFHHHHHHHHHHHGGGGGGFHHGHHH0FFHHHGGFFGDEFH0GHHGHHHHGGEGHHHHHHHHGHHHHHGGGGGFFGGGGGGG9CFFFGGGGGGGDAFFFFFFFFFFFFFFFFFFFFFFFFFFBFFFFFFFFFBFFFFFF
@M05620:37:000000000-D9766:1:1101:19813:2607 1:N:0:64
ACCACACCTTCTACAATGAGCTGCGTGTGGCTCCCGAGGAGCACCCCGTGCTGCTGACCGAGGCCCCCCTGAACCCCAAGGCCAACCGCGAGAAGATGCCCAGGTGAGTGGCCCGCTACCTCTTCTGGTGGCCGCCTCCCTCCTTCCTGGCCTCCCGGAGCTGCGCCCTTTCTCACTGGTTCTCTCTTCTGCCGTTTTCCGTAGGACTCTCTTCTCTGACCTGAGTCTCCTTTGGAACTCTGCAGGTTCTA
+
CCCCCCBCFFFFGGGGGGGGGGHHGGGEDGHHHGGGGGGGGHHHHGGGGGGGHHHHHHHGGGGGGGGGGGGHGHHGGGGHGHHHHGGGGGGGGGHHHHHHHHHGHHHHHHGGHHGGGGGHHHHHHHHHHHGHHGGGGGHGHHGHHGGGGGGGGGGGGG-ADGGGGGFFFFFFFFFFFFFFFFFFFFFFFFFFFFDFFFFFFFFFFFFFFFFFFFFFFFFFFFFFFFFFFFFFFFFFFFFFFFFFFFFFFFB
@M05620:37:000000000-D9766:1:1101:21226:2609 1:N:0:64
GAGGCTGCTTTGGAAGAAACTCATAGAATACTCCAAGAGTTTCAAATAGATCCGGAAAAAATTGTAGGTAAGTCTGGCAATTCTGATTTAGCAGTCAAGTGGATCCAATTGAACAATTCTCAGCATTTGTACTTGTAACTGACCCGCCAGGGCCAAACGATCGGAAGAGCACACGTCTGAACTCCAGTCACGAATTCGTATCTCGTATGCCGTCATCTGCTTGAAAAAAAAAAAATTTGAACAACCAAAGC
+
AAABBBFAFFFFGGGG4GGGGGHHHGGF5FGH4FGFHCG555BDGG5FAAD53BABAE21FE3F5B53DBDBDD55BF23BBG5D@D5FGFH53BB34@BB3BG3FHHH33F33BFHHHHEHHH33BGFGHGDFG344BFG3FCF/>E/>/?/?CGG</CEH?/CFGHHBGHHGC>FHA=>1>GHGH00<GGGDEHHG<;G.;G.:EHGCCA;;.;00;CFG0.90;9BBDA--9.//9///9...9;./.
@M05620:37:000000000-D9766:1:1101:20614:2631 1:N:0:64
AGTGCCAGCTCTCAATCGCACAGGGGACCCAGGGCCTGGCCCCTCCATCCAGAAAACCTATGACCTCACCCGCTACCTGGAGCACCAACTCCGCAGCTTGGCTGGGACCTATGTGAGTATCCAGCGTAGGAATCTGGGAGTTGGGGAGGAGTGAGGAGTTGGGGAAAGACAGTCCTAACCGTGGAGGGTTCTGGTAAATGATGGGGTGAGGAGGGGCTCTTTGGCTCCCACCAGTCCCCCTGTCTGGTCTA
+
ABABBFFFBFFFGGFGGGGCEFHHGGGGGGHHGGGGGGHHHHGHGGHHHHHHHHGHHGHHHHGHHHHHHHHGGGGGHHHHHHHHHHHHGHHHGGGGGHHHGHHGGGHGGHHHHHHHHHHHHHHHHGGGGGHHHHHHHHHGGHHHGGFGGGCFGEHHHGGHHHGGGGHHHHHHHHHHHHHHGGGGGGGGEGGGGGGGGGGGGGGGGGFFEFFFDDFFFFFFFFFFFFFFFFFFFFFFFFFFFFFFFFFFFFF
@M05620:37:000000000-D9766:1:1101:14657:2644 1:N:0:64
ACCACACCTTCTACAATGAGCTGCGTGTGGCTCCCGAGGAGCACCCCGTGCTGCTGACCGAGGCCCCCCTGAACCCCAAGGCCAACCGCGAGAAGATGCCCAGGTGAGTGGCCCGCTACCTCTTCTGGTGGCCGCCTCCCTCCTTCCTGGCCTCCCGGCGCTGCGCCCTTTCTCACTGGTTCTCTCTTCTGCCGTTTTCCGTAGGACTCTCTTCTCTGACCTGAGTCTCCTTTGGAACTCTGCAGGTTCTA
+
AABBBBBACFFFFGGBGC5FFGCHEGGB4EGGGBFE?EGGGHHHHGGGEGGGEHGHGHHAEECEFGGGGGGHGHHGGGGHGHHGHEGGGG/>CFHFHHHHHHHFFFGGHHGGHHGGGGGHHHHHHHHHHHGHHGGGGGHGHHGHGGGGGGGGGGGGGB9ABBBFBBFBBFFFFFFFFFFFFFFFFFFFFFFFFBDFFFFFFFFFDFFFFFFFFFFFFFFFFFFFFFF/BFFFFFFFFFFFFFFFFFFFFFF
@M05620:37:000000000-D9766:1:1101:11494:2697 1:N:0:64
AGTGCCAGCTCTCAATCGCACAGGGGACCCAGGGCCTGGCCCCTCCATCCAGAAAACCTATGACCTCACCCGCTACCTGGAGCACCAACTCCGCAGCTTGGCTGGGACCTATGTGAGTATCCAGCGTAGGAATCTGGGAGTTGGGGAGGAGTGAGGAGTTGGGGAAAGACAGTCCTAACCGTGGAGGGTTCTGGTAAATGATGGGGTGAGGAGGGGCTCTTTGGCTCCCACCAGTCCCCCTGTCTGGTCTA
+
A3>AAFFFBFFFGGGGGGGFGGHGGGGGGGHHGGGGGFHGHHGHGGHHHHHGGFBGHGHHHHHHHHHHHHHGGEGGHHHHFHHHHHHHGGHHEFFGFHGHGHHGGGHHGHHHHHHHHHHHHHHHHGGGGGGHHHHHHGHGGHHHGGGGGGGHHHHHHGHHHHGGGGHHFHHHHHHHHGHHGGGGGGGGAFGGGG;FGGGGGGGGGGFFFFFFFFFFFFFFFFFFFFFFFFFFFFFFFFFFFFFFFFFFFF9
@M05620:37:000000000-D9766:1:1101:11494:2739 1:N:0:64
ACCACACCTTCTACAATGAGCTGCGTGTGGCTCCCGAGGAGCACCCCGTGCTGCTGACCGAGGCCCCCCTGAACCCCAAGGCCAACCGCGAGAAGATGCCCAGGTGAGTGGCCCGCTACCTCTTCTGGTGGCCGCCTCCCTCCTTCCTGGCCTCCCGGGGCTGCGCCCTTTCTCACTGGTTCTCTCTTTTGCCGTTTTCCGTAGGACTCTCTTCCTTGCCCTGGGTCGCCTTTGGAACTCTGCAGGTTCTA
+
AAAAABBBFFFFFGGGGGDGGGHHGEFBGFHHHGGFGGGGGHHHHGGGEGGGHHHHGHHGGGGGGGGGGGFHHHHGGGGHGHHGHGGFFGCGGGHFGHHHHHEGGHF0?GFAHH<@C??GHHHHHHHHHHGHHGFGGGHGHGGHHGGGGGGGGGGGGG-9-9DEFFFCFFFFFFB;FFFFF///9/9B/;BBF@;DFFFFFB.9D/B9/99FF///9;/;FFF..;.-99ADBFFFBFFBFFFFFFAFFF/
@M05620:37:000000000-D9766:1:1101:11509:2751 1:N:0:64
ACCACACCTTCTACAATGAGCTGCGTGTTGCTCCCGCGGAGCACCCCGTGCTGCTGACCGAGGCCCCCCTGGCCCCCAGGGGCAACCGCGAGACGCTGCCCAGGTGAATGGCCCCCTAACTCTTCCGGGGACCGCCGCACTCCGTCCTGGCCTCCCGGAGCTGCGACCTTTCTCACTGGGTCTCTCTTCTGCCGTTTTCCTGAGGATTCTCTTCCCTGACCTGAGTCTCCTGTGGAACTCTGCAGGTTCTA
+
1>>>A>1>CFCFFGGDFFABBBFGE0AE0ADFBBFB0/AA/A/BGGEABAEB1BG1FHHF///>?/>EEGG/BB?>EG/??/>>/?0<><</>/<<C>.0.1..1>11<DG/<.---</<CGBGC0.;-:-9C?---;-9-:F--;;-;FFFF-AEB@--;-9:--;@-;/9BFFFFB--/;B//;9/;B/999:-/9B////-;///9/;FF//;//99//;9-/;://;///9//;//////:-9/;99
@M05620:37:000000000-D9766:1:1101:12976:2752 1:N:0:64
ACCACACCTTCTACAATGAGCTGCGTGTGGCTCCCGAGGAGCACCCCGTGCTGCTGACCGAGGCCCCCCTGAACCCCAAGGCCAACCGCGCGAAGATGCCCAGGGGAGTGGCCCGCTACCTCTTCTGGTGGCCGCCTCCCTCCTTCCTGGGCTCCCGGCGCTGCGCCCTTTCTCACTGGTTCTCTCTTTTGCCGTTTTCCGTAGGACTCTCTTCTCTGACCTGAGTCCCCTTTGGAACTCTGCAGGTTCTA
+
AAAAAAA1BCFFGGGFFG1BGBGGGEA00AGFAABA0EEECHHGHGGCEEGGFHHFHHGE/ECGG/FGGEE0F>GGGG/G//FHEG<<CG/</C@/1?1?F</F/AA-><A.<GG?--<CDGFCFB:C0::.C@--.9AAFBA/C090B/.:;99A.@-;-99-99B==FB/FFBFFEF9////9//;/:B/9@ABFF/BAB-AB/9/B//BBBF//9/9BFB/-:9/9A-AFBF9FB9:BBB/9F-;9B/
@M05620:37:000000000-D9766:1:1101:17157:2804 1:N:0:64
AGTGCCAGCTCTCAATCGCACAGGGGACCCAGGGCCTGGCCCCTCCATCCAGAAAACCTATGACCTCACCCGCTACCTGGAGCACCAACTCCGCAGCTTGGCTGGGACCTATGTGAGTATCCAGCGTAGGAATCTGGGAGTTGGGGAGGAGTGAGGAGTTGGGGAAAGACAGTCCTAACCGTGGAGGGTTCTGGTAAATGATGGGGTGAGGAGGGGCTCTTTGGCTCCCACCAGTCCCCCTGTCTGGTCTA
+
ABBBAFFFCFFFGGGGGFGGGGHCFEFGGGFHGGGGFGGGGHGCFGGHHHHHHHFHHFFGHHHHHHHBGGGFGEEGHGGHGGHFGGGGGHHHGGGGGEHF/33??/0FECC3??BHDFFFHHHHHG?D@E>FGDF=DFC??FGHGGGC@D<FGHHFCEGC=GG?EGFGFHHCGCFGFFHHGGE?A?DG:ACFFGC;FFFGGGGGGG9@AF.FDB=@DAFBBFBBFFF.EFAA9FFEFF?ADFBFBFFBB99
@M05620:37:000000000-D9766:1:1101:18802:2861 1:N:0:64
AGTGCCAGCTCTCAATCGCACAGGGGACCCAGGGCCTGGCCCCTCCATCCAGAAAACCTATGACCTCACCCGCTACCTGGAGCACCAACTCCGCAGCTTGGCTGGGACCTATGTGAGTATCCAGCGTAGGAATCTGGGAGTTGGGGAGGAGTGAGGAGTTGGGGAAAGACAGTCCTAACCGTGGAGGGTTCTGGTAAATGATGGGGTGAGGAGGGGCTCTTTGGCTCCCACCAGTCCCCCTGTCTGGTCTA
+
>AAAADFFAFFFGFFGFFGCGCG4BEEEAEGGBAEG2FGF2FFGGGHHHAAG3GA2FFHEEG5GGDGEHHH@E/EEHFHHHHHHHHHHG3GH>?E@/3FGEGGGEAGHGHHGHHHHHHHHHHHHHGDGGGHHHHHHHHGGEHHHGGGGGGGGHHHHHGHCGEGGGGHHHHHHHHHHHHHHGGGBGGGGFGGGGGFGGGGGGGGGGGFBFFFFFF?BBBFFFFFFBFFFFFFFFFFFFFFFBFFFFFFFFFF
@M05620:37:000000000-D9766:1:1101:14126:2862 1:N:0:64
GAGGCTGCTTTGGCAGAAACTCATAGAAGACTCCAAGAGTGAAAACTAGATGAGGAAAAAATGGCAGCAAAGACAAGCATTTCCTATTTCGCACTCATGTGGATAAAATTGCCCCATTCTAAGCCTTTGTACTTGACCCTGCCCCGCCCGGGCCCCACGATCGGAAGAGCACACGTCTGCCCTCCAGTCCCGCCTTCGTCTCTCGTATGCCGTATAAAGCTTGACAAAAAAAAACGTAGGAACCACACACT
+
BABBBBFBFFFFG4BE2GFGFGFHHEAA5CGGGGF332B5A5DDB3B5AGH55BG3GE22AGF32B1A1A3B3B321?BGFDGHHB5B55?B?EEH3BBBB3G3GFHB4BGGH3?ECGGH44BGHH3BFGHHHGG3BBF3B?GHGGGG<C/><>@CG<C>CGG..CDCGHHF/.-<CGGH<G/;;;CGGHF-;=9CFGB.;/;F.9CFG0FBE.:///;;/;/.9B/.A?-9;B.-;...9/...9.;..:
@M05620:37:000000000-D9766:1:1101:14975:2909 1:N:0:64
ACCACACCTTCTACAATGAGCTGCGTGTGGCTCCCGAGGAGCACCCCGTGCTGCTGACCGAGGCCCCCCTGAACCCCAAGGCCAACCGCGAGAAGATGATGAGTGGCCCGCTCCATCTTCTGGTGGACGCCTCCCTCCTTCCTGGACTCCCGGAGCTGCGCCCTTTCTCCCTGGTTCTCTCTTCTGCCGTTTTCCGTAGGACTCTCTTCTCTGCACTGAGTCTCCTTGGAACTCTGCATGTTCTAGCTCGG
+
1>1>AAAAFFC13GG13FBF1FGCEEEAF0GFGFCABEECGHHHHGEGEAFEHDBHHBAEGGGGEG/EGGGHHHE?EEGCFHHE/?EECB<>/<?C11?>@2G@<<FHHGC-C.1>DG1FG11=0C<CC-=GGHACGGB:;G0C//;::CEG@-@-A/=:-;AAFGGGF/BF/-/;FFFF;;FFFFF9@9-BABBBFFBFFFF9/;BFFFFFFFFE;F/BF/;9BFFFFFBFF/BFFF/;;/FFFF/;/A@
@M05620:37:000000000-D9766:1:1101:15419:2947 1:N:0:64
AGTGCCAGCTCTCAATCGCACAGGGGACCCAGGGCCTGGCCCCTCCATCCAGAAAACCTATGACCTCACCCGCTACCTGGAGCACCAACTCCGCAGCTTGGCTGGGACCTATGTGAGTATCCAGCGTAGGAATCTGGGAGTTGGGGAGGAGTGAGGAGTTGGGGAAAGACAGTCCTAACCGTGGAGGGTTCTGGTAAATGATGGGGTGAGGAGGGGCTCTTTGGCTCCCACCAGTCACCCTGTCTGGTCTA
+
1>>>AB@BAFBDFGFGGAFCA0BGAAEEAE0AFEFEF/FB0GECFGBGFFBD101BBFHBF12FBF11BF>EEF?FHGG0FFG/>?FGGEGHG?/>E0FGE01?//0BEFHHEGF>FFFDG2GHHC??BAFF1@<11BCC?0<1/-ECCG.>CD0.C./<0/<-:.:GFGF/G0:;0:/:9;9?.9A?99CFGFGB00;BFF0CE.:99A-/B--@@-:/;/B9;9BAEFA?AAB//:BAE-//9BBBB:F
@M05620:37:000000000-D9766:1:1101:16547:2949 1:N:0:64
ACCACACCTTCTACAATGAGCTGCGTGTGGCTCCCGAGGAGCACCCCGTGCTGCTGACCGAGGCCCCCCTGAACCCCAAGGCCAACCGCGAGAAGATGCCCAGGTGAGTGGCCCGCTACCTCTTCTGGTGGCCGCCTCCCTCCTTCCTGGCCTCCCGGCGCTGCGCCCTTTCTCACTGGTTCTCTCTTCTGCCGTTTTCCGTAGGACTCTCTTCTCTGACCTGAGTCTCCTTTGGAACTCTGCAGGTTCTA
+
CCDCDDDDFFFFGGGGGGGGGGHHGFGAGGHHHGGGGGGGGHHHHGGGGEGGHHHHHHHGGGGGGGGGGGGHGHHGGGGHGHHHHGGGGGBDGGHHHHEHHHHG1=1??GFCHHD@@@DHHHHHFG<G=/C.CD-DFAHGHFGHHBFF0F?FGFGGDG--:;-:@=FFFFFFFFFFFBF:FBFBFBBFBFFBFF.DFFFFD:AADBFFFFFFFFFFFF0FFF/::0::;FFFF0B:FBB:B00BFF.BFF0
@M05620:37:000000000-D9766:1:1101:21840:3133 1:N:0:64
ACCACACCTTCTACAATGAGCTGCGTGTGGCTCCCGAGGAGCACCCCGTGCTGCTGACCGAGGCCCCCCTGAACCCCAAGGCCAACCGCGAGAAGATGATGAGTGGCCCGCTCCCTCTTCTGGTGGCCGCCTCCCTCCTTCCTGGCCTCCCGGAGCTGAGCCCTTTCTCCCTGTTTCTCTCTTCTGCCGTTTTCCGTAGGACTCTCTTCTCTGCCCTGAGTCTCCTTTGGACCTCTGCAGGTTCTCGCTCG
+
ABBCBBCBFFFFGGGGGGGGGGHHGEFEHGHHHGGGGGGGGHHHHGGGEGGGHHGHHHHGGGGGGGGGGGGHFHHGGGGHGHHHHGGGGGGGGGHEHHFDGFFGHGFHHGGCGGGHHHHHH1<GHGHHG-AEGHGHHGHHHHHHHHGGGGGGG-@CFG0FGGEBFGGGG0FFB0;BFFFFFFFFFFFB@ADFFFFFFFFDEFFFFFFFFFFFFFFFFFFFFFF0BFFFFF00;FFFFFBFFFFFF0;;;E-
@M05620:37:000000000-D9766:1:1101:17689:3140 1:N:0:64
AGTGCCAGCTCTCAATCGCACAGGGGACCCAGGGCCTGGCCCCTCCATCCAGAAAACCTATGACCTCACCCGCTACCTGGAGCACCAACTCCGCAGCTTGGCTGGGACCTATGTGAGTATCCAGCGTAGGAATCTGGGAGTTGGGGAGGAGTGAGGAGTTGGGGAAAGACAGTCCTAACCGTGGAGGGTTCTGGTAAATGATGGGGTGAGGAGGGGCTCTTTGGCTCCCACCAGTCCCCCTGTCTGGTCTA
+
BBABCFFFCFFFGGGGGGGGGGHHGGGGGGHHGGGGGGHGHHGHGGHHHHHHHHHHHGHHHHGHHHHHHHHGGGGGHHHHHHGHHHHHGHHHGGGGGHHHGHGGGGGHGHHHHHHHHHHHHHHHHGGGGGHHHHHHHGHGGHHHGGGGGGGHHHHHHGHHHHGGGGHHHHHHHGHHHHHHGGGGGGGGEGFGGGFFGGGGGGGGGGFFFFFFFFFFFFFFFFFFFFFFFFFFFFFFFFFFFFFFFFFFFFF
@M05620:37:000000000-D9766:1:1101:11949:3141 1:N:0:64
ACCACACCTTCTACAATGCGCTGCGTGTGGCTCCCGAGGAGCACCCCGTGCTGCTGACCGAGGCCCCCCTGAACCCCAAGGCCAACCGCGAGAAGATGACCCGGCCAGTGGACCACTACCGCTTCTTGTTGCCGCCTACCTCCTTCCTAGACACACGGCGAACCGCCCTTTCTCACTTGTTATCTCTTTTGCCGGTTTCCGGAGGACTCTCTTATCAGGCCTCAGGCCCCTTTTGGAATCTGCAGGGTCTT
+
BBBBBBB>FFFFGGGGGG4AFEGEGEEB2EGGFBFB2EFGGHHHHGGEEEGGEHGHGHH>EFCGGGGGGGGHGHHGGGGHGHHHHGGDDG/B@DHFHH1FH0/>/--.11>1>G..<//<---<.=0C00;0C--=..9C00E/C0;00;0;0//;---9------;@-BF///9;//;/////9//;////9--;DF/B.-.-;../:9//;///////;9./;//..;.AF/9-B////////;-././
@M05620:37:000000000-D9766:1:1101:11941:3160 1:N:0:64
ACCACACGCTCTACAATGCGCTGCGTGCGGAGCGCGAGGAGCACCCCTTGAGGCTGACCAAGGCCCCACTGAACCCCAAGGCCAACCGCGCGAAGATGCCCAGGGGAGTGGCCCGCGTCCTCTTCGTGGGGCCGCCTACCTCCGTCCTGGGCTCGCGGTTGTGCGCCCTTTCTCACTGGTTAGCTCTGTTGCGGTTTTCCGTGGGGCGCGCTTATGATCCCTGGGTCCCCTTTGGAACCCTGCCGGGTCTA
+
A?ABBBBD2>AAGGGGGGBAEEEDGEGA2E2AEAEE0AAA1FG1FEE11B332B?FGH?3??1?FEE/E03BDGFGG/EGFHGHEGGGGC/>/></?1<?0</<.-.-.0...<-<----.<00;./;.;A.----..;.9/9...;./:...;---99--../9;A-9BB/BFB/:/.///./9///99//-;A;..//.;.-@-;---9-../////9;BB../B.;9../9//9/.;FF?.-;-.9B/
@M05620:37:000000000-D9766:1:1101:10786:3186 1:N:0:64
ACCACACCTTCTACAATGAGCTGCGTGTGGCTCCCGAGGAGCACCCCGTGCTGCTGACCGAGGCCCCCCTGAACCCCAAGGCCAACCGCGAGAAGATGCCCAGGTGAGTGGCCCGCTACCTCTTCTGTTGGCCGCCTCCCTCCTTCCTGGCCTCCCGGGGCTGCGCCCTTTCTCACTGGTTCTCTCTTCTGCCGTTTTCCGTAGGACTCTCTTCTCTGACCCGAGTCTCCTTTGTAACTCTGCAGGTTCTA
+
BBBAABBBFFFFGGGFEGFGGFHHGAABAAGHCFFEAEGGGHHHHGGGGEFGGHHHHHHE0FGGGAFGGGGFHCGGGGEHFEHHHGFEGG/<<BCF1G1<F1/?1?FGGH/<0F-C<CCHHHHGDH000<./<<A@EA.;GGAFC0/9C/.99AAE;A-@A?AE?BDB99BBFFFFB9./9BBBFFFF9F///9A.FEFB?F..A//BFFFFFFFBF///B.@-@EBFFFBBF/////;BFFB//F./;F/
@M05620:37:000000000-D9766:1:1101:14144:3190 1:N:0:64
ACCACACCTTCTACAATGAGCTGCGTGTGGCTCCCGAGGAGCACCCCGTGCTGCTGACCGAGGCCCCCCTGAACCCCAAGGCCAACCGCGAGAAGATGATGAGTGGCCCGCTCCCTCTTCTTGTGGCCGCCTCCCTCCTTCCTGGCCTCCCGGAGCTGCGCCTTTTCTCCCTGTTTCTCTCTTCTGCGGTTTTCCGTAGGACTCTCTTCTCTGCCCTGAGTCTGCTTCGGCCCTCTGCAGGTTCTGGCTCG
+
BBCCBCC>BCCFGGGGGG5BGGHHGEGAAEGGGBFE2EEGGHDGHFGEEEEGFHGHHHHAE@CEFGGGGGGHFHHGGGGHGHHHHGGGDD<BDGHBFHH>?GF?FFAGHDCCGGFHHHHHH11=<..<@-;CEHGHHDBGHGGGFHGGFG9DA-;A.F9;BD.::BFFF9BF0;FFFFFF:;FFFFF-;;@F?F:AFF?D00;/;0;:BFFFFFF.:F:B;FF09BF0:.-9:E./0:00:;FFB0;0;;@
@M05620:37:000000000-D9766:1:1101:14314:3209 1:N:0:64
GAGGCTGCTTTGGAAGAAACTCATAGAAGACTCACAGGGAGTAAAAGATCTGAGTAACCAATGGCAAGTAAGGCAGGCATTTCCACATTCGCACTCTTGTGGATAAAATTGCCCCATTCTCCGCCTTTGTACTTGTCCCTGCCCCGCCCGGGCCCCACGATCGGAAGCGCACCCTTCTGCCCTCCCGTCCCGCCTTCGTCTCTCGTATGCCGTCTTCTGCTTGACCCAAAACAACAAAAACACAACTTACA
+
>>AABAFBFFFFGGGGGGCGBFGAF5DG5BAF44BGB2AA22BA5DA23BFAE5DDFHHFHBAGHHFBBD5D3BB1ABAG35FE533@B5BB?EE3F4FBBEHGB3B3@BG4BGCEHHHHHH?EGGGHHHHHHBGHHHHHHHHH/>CGBCCGF/DGG<><FGDGGGGC-CCGDG.CHHHH<CGHFFCE:CGGB;AFGE;.:/C0CEDFFFFFADFFFFFFFFF./9BEFFF.A.;.99.;A.9AE.//9//
@M05620:37:000000000-D9766:1:1101:17989:3224 1:N:0:64
ACCACACCTTCTACAATGAGCTGCGTGTGGCTCCCGAGGAGCACCCCGTGCTGCTGACCGAGGCCCCCTGAACCCCAAGGCCAACCGCGCGAAGATGCCCCGGTGCGTGGCCCGCTACCTCTTCTGGTGGCCGCCTCCCTCCTTCCTGGCCTCCCGGCGCTGCGCCCTTTCTCCCTGGTTCTCTCTTCTGCCGTTTTCCGTAGGACTCTCTTCTCTGCCCTGCGTCTCCTTTGGCACTCTGCAGGTTCTAG
+
CCCCCDCCFFFFGGGGGGGGGGHHGGGEHGHHHGGGGGGGGHHHHGGGGFGGHHHHHHHGGGGGGGGG/?BGGHGGGGHGFGGHGGEEE<><C>?FG2?F/>C>@/>>C@FHHGGG@C<GFHHHHHGGHGHHFGGGGGGGGGGGGGGGGGGGGGGGGDFFFFFFFFFFFFFFF0BFFFFFFFFFFFFBFFFFFDFFFFFFFFFFBFFFFFFFFHFFFFFFFFEADFFFFFFFFF:BF;FFFFFFFFFFFFB
@M05620:37:000000000-D9766:1:1101:16680:3227 1:N:0:64
AGTGCCAGCTCTCAATCGCACAGGGGACCCAGGGCCTGGCCCCTCCATCCAGAAAACCTATGACCTCACCCGCTACCTGGAGCACCAACTCCGCAGCTTGGCTGGGACCTATGTGAGTATCCAGCGTAGGAATCTGGGAGTTGGGGAGGAGTGAGGAGTTGGGGAAATACAGTCCTAACCGTGGAGGGTTCTGGTAAATGATGGGGTGAGGAGGGGCTCTTTGGCTCCCACCAGTCCCCCTGTCTGGTCTA
+
AAAABFFFCFFFGGGGGGGGGGHGGGGGGGHHGGGGGGHHHHGHGGHHHHHHHHHHHGHHHHHHHHHHHHHGGEGGHHHHHHHHHHHHGHHHEGGGGHHHGHHGGGHHGHHHHHHHHHHHHHGHHGGGGGHHHHHHHHFFGHHHGGGGGGGHHFHHHGHHFHGGGGH0CHHHHHHHHHHHGGGGGGGGFGGGGGGGGGGGGGGGGGGFFFFFFFFFFFFFFFFFFFFFFFFFFFFFFFFFFFFFHFFFFFF
@M05620:37:000000000-D9766:1:1101:11758:3231 1:N:0:64
AGTGCCAGCTCTCAATCGAACAGGGGACCCAGGGCCCGGCCCCTCCAGCCAGAAAACCTATGACCTCACCCGCTACCTGGAGCACCAACTACGCAGCTGGGCTGGGACCTATGTGAGTATCCAGCGTAGGAATCTGGGAGTTGGGGAGGCGTGAGGAGTTGGGGAAAGACAGTCCTAACCGTGGAGGGTTCTGGTAAATGATGGGGTGAGGAGGCCCTCTTTGACTCCCACCAGTCCCCCTGTCTGGTCTA
+
1AAAAFF11CFFGGGFGG1BFEHAFEF0AEA0F0BE/AEE/EGEGGH1BFCG00AGHEC1BB2GHHGGHC0EGGGGHGHHHHHHFGHHGH1FEE//>B10/?B??/0CEC1B1@2@1F>G22@<GC/?<E1DG1FD1FH.EC1C--F@C.<A@.CC0CGBF/-:...9CF9F9FB90;F.@9C-9999---BFF;BFB/BB/9/-AB?AF-B-9---:;9/9B//;BFFB9B-FBFBF9-@-/BFFF9B//
@M05620:37:000000000-D9766:1:1101:11927:3240 1:N:0:64
ACCACACCTTCTACAATGCGCTGCGTGTGGCTCCCGAGGAGCACCCCGTGCTGCTGACCGAGGCCCCCCTGAACCCCAAGGCCAACCGCGCGAAGATGCCCAGGTGAGTGGCCCGCTACCTCTTCTGGTGGCCGCCTCCCTCCTTCCTGGCCTCCCGGGGCTGCGCCCTTTCTCACTGGTTCTCTCTTCTGCCGTTTTCCGTAGGACTCTCTTCTCTTACCTTAGTCTCCTTTGGAACTCTGCAGGTTCTA
+
AAAAAAA>BFFFGGGGGG11E0EEGEFBAEHHEAFE/EEEFHHHHGGEGFGGGHHHGHH>>ECGGFGGGGGHGFHGGGGHFGHHHGGBCG/>CGG?FH1?G1/><11<>>FFGH-?--<CD0DHCC0CG:CAC-:@CAEGBBFCF0F00B9F0.CE9--;9@-;=@B@@FFFFFBFF/B:F//9///;/9:B9=:BBE9F-:;--/9/9/9/F/9////9BF////:/:FFFFBF/9/B9//;/;-9/;F/
@M05620:37:000000000-D9766:1:1101:13253:3294 1:N:0:64
ACCACACCTTCTACAATGAGCTGCGTGTGGCTCCCGAGGAGCACCCCGTGCTGCTGACCGAGGCCCCCCTGAACCCCAAGGCCAACCGCGAGAAGATGATGAGTGGCCCGCTCCATCTTCTTTTGGGCGTCTACCTCCTTCCTGGCCTCCCGGAGATGCGCCCTTTCTCCCTGGGTCTCTCTTCTGCCGTTTTCCGTAGGACTCTCTTCTCTGCCCTGAGTCTCCTTTGGAACTAGGCAGGTTCTCGCTCG
+
1AA?AAAAFFFF3FGFGGFAA1B1ABEEGCHH1FFEFGGCGHHHHGCGGAEAGFHGHFFF@EGGC/>EGGGEHCCEGGCECCHECFEEG@/>/ACHBBB?BGH2</F0GC/>-C1=FFFGF11=1-.<<-<..:;CGE/CBC0;G.;CH..AA---/;99B99;BFFFB9BB/--/;BBF/9BBFFF/;;-/;BB-F-A-/99///;BFFBFB//9:-:FBBB/9BB/9///BB///9BA@-;9:9--;-@
@M05620:37:000000000-D9766:1:1101:17926:3313 1:N:0:64
AGTGCCAGCTCTCAATCGCACAGGGGACCCAGGGCCTGGCCCCTCCATCCAGAAAACCTATGACCTCACCCGCTACCTGGAGCACCAACTCCGCAGCTTGGCTGGGACCTATGTGAGTATCCAGCGGAGGAATCTGGGAGTTGGGGAGGAGTGAGGAGTTGGGGAAAGACAGTCCTAAGCGTGGAGGGCTGTGGTAAATGATGGGGTGAGGAGGGGCTCTTTGGCTCCCACCAGTCCCCCTGTCTGGTCTA
+
ABAABFFFBFFFGGGGGGGGGFHFGGGGGGHHGDGGGGHHGHGFGGHDHHHHHHGGHGHHFGGHHGHHHHHGG>EGHHGHBGHHHHHGGHFHEGGFEG?EACGGGGHFEGFDF?FGFDB3BGFFH@//<A/0G11??GGGGFFF@@FCD.A/<D0C0A;/;CD-C.G.:///;C0;B9//:9.:.A.-.=..9;BF///;/:BFFD.@FEFBAA>-B=.9BBF/BFF?E.99.ABFFF.AFFFB/;;BFFB
@M05620:37:000000000-D9766:1:1101:20640:3369 1:N:0:64
ACCACACCTTCTACAATGAGCTGCGTGTGGCTCCCGAGGAGCACCCCGTGCTGCTGACCGAGGCCCCCCTGAACCCCAAGGCCAACCGAGAGAAGATGCCCAGGTGAGTGGCCCGCTACGTCGTCTCGTGGCCGCCTCCCTCCTTCCTGGCCTCCCGGCACTGCGCCCTTTCTCACTGGTTCTCTCTTCTGCCGTTTTCCGTAGGACTCTCTTCTCTGACCTGAGTCTCCTTTGGAACTCTGCAGGTTATA
+
ABBABBBBFFFFFGGGGGGFG5GCE2AEHEHH3FFEEGGGGHHHHGGGGEGGHHHFHHHGC@EGG?EGGGGBH?FGGGDG/?GHEFGG/<BDEHHB1?FHHHHFC<BF11</<GDG-<C.00--<C/<..<<<--:.A../::/CB9FFF..0...C@B-99:0;-9@=B/B///;9/FBF/F//B//:/9/BB;DFFFFF/.;AF99B/9B/99/:/;/9FF/.//;///999FFFF//9///BFA//9;
@M05620:37:000000000-D9766:1:1101:18224:3378 1:N:0:64
ACCACACCTTCTACAATGAGCTGCGGGTGGCTCCCGAGGAGCACCCCGTGCTGCTGACCGAGGCCCCCCTGAACCCCAAGGCCAACAGCGAGAAGATGCCCAGGTGAGTGGCCCGCTACCTCTTCTGGTGGACGCCTCCCGCCGTCCTCACCTCCCGGCACTGCGCCCTGTCTCACTGGCTCTCACGTCTGCCGTTTTCCGTTGGACACTCTTGTGTGACCTGAGTCACAATTGGAAGCCTGCAGGCTTGA
+
AAAAAAAACFFFGBGGFGGEG1GCG00AAAGG1FFAEEGGGHHHHGGGGEGGHHHCHHHGCEGGG/EGGGG0F1FEGG/F//FGHG/0BCC//C<F1?110??/?110?1/?0.-----/<D<0000<0/../;C-.;.C.AA-9A..00=.0.9.9---;-;/---9;-99/;F/BFF--B///;-AE-A/B-BFF-B/-;/--/;/AFFFF/B/9;/;F/-/;///B/9;F//9F/--;---;--;/--
@M05620:37:000000000-D9766:1:1101:17155:3404 1:N:0:64
GAGGCTGCTTTGGAAGAAACTCATAGATGACTGCAAGAGAGCACACTGGATGTGGAAAAGATGGCAGCCAGGGCAACCATTGCTGAAACAGCAGCCTATGGGATCTACTCGCAACAATCTGCTCCTATAAACTTGTAAGTGACCAACACGGGCCACAAAATAGGAAGAGCAAAGTTCTGCACTCCCGTCCCGCCTTCGTCTCTCGTATGACGTAACAAGCTTCAGCATTTGTACTTTTAACTGACAACCAA
+
AAAABBFBFFFFGEGGGGGGGBGDHHH6FFAF5BBF32B2A2B22BB32F533B3BE323AB532311111B111AA11355D5B5333B2B212B233BF113?3B4F3E>>//0/3??4B4BGH3B344B4F33?22BB2BBC//??<>/<<//0?0?1?1<?1<F0010<0<1<1FGHCGCGGF.<..-:;..:;C../;0.;9/9BB.:9..;09./;0;0=F000;0;C;;9F;9;;/;9;F.9..
@M05620:37:000000000-D9766:1:1101:17390:3423 1:N:0:64
AGTGCCAGCTCTCAATCGCACAGGGGACCCAGGGCCTGGCCCCTCCATCCAGAAAACCTATGACCTCACCCGCTACCTGGAGCACCAACTCCGCAGCTTGGCTGGGACCTATGTGAGTATCCAGCGTAGGAATCTGGGAGTTGGGGAGGAGTGAGGAGTTGGGGAAAGACAGTCCTAACCGTGGAGGGTTCTGGTAAATGATGGGGTGAGGAGGGGCTCTTTGGCTCCCACCAGTCCCCCTGTCTGGTCTA
+
AAAABFFFBFFFGGGGGGGGGGHHGGGGGGHHGGGGGGHHHHGHGGHHHHHHGHHHHGGHHHHHHGGHHHHGGGGGHHHHHHHHHEHHGHHHGGGGGFEGGHHGGFHHGHHHHHGHHGGHHHHHHGAGGGHHHHHHHHAF?GGHGC.-CDEHFHHHHFGHFHGGGGHHHHHHHHHGHHHHGGEGGGGGE?FGBFCFGGGGGGGGGG.@FFFFFFFFFFFFFFFFEFFFFFFFFFFFFFFFFFFFFFFFFFE
@M05620:37:000000000-D9766:1:1101:15929:3449 1:N:0:64
ACCACACCTTCTACAATGAGCTGCGTGTGGCTCCCGAGGAGCACCCCGTGCTGCTGACCGAGGCCCCCCTGAACCCCAAGGCCAACCGCGAGAAGATGCCCAGGTGAGTGGCCCGCTACCTCTTCTGGTGGCCGCCTCCCTCCTTCCTGGCCTCCCGGCGCTGCGCCCTTTCTCACTGGTTCTCTCTTCTGCCGTTTTCCGTAGGACTCTCTTCTCTGACCTGAGTCTCCTTTGGAACTCGCAGGTTCTAG
+
BBCCCCCCFFFFGGGGGGGGGGHHGGGGHGHHHGGGGGGGGHHHHGGGGGGGHHHHHHHGGGGGGGGGGGGHHHHGGGGHGHHHHGGGGGGGGGHHGHHHHHHGFGGHHHGGHHGGGGGHHGHHHHGHHHGHHGGGGGHGHHGHHGGGGGGGFGGGGG-;BBFFFFFFFFFFFFFFFFFBFFFFFFFFFFFFFFDDFFFFFFFFFFFFFFFFFFFFFFFFFFBBFFFFFFFFFFFFFFFFDFFFF;FFFFF
@M05620:37:000000000-D9766:1:1101:21254:3472 1:N:0:64
GAGGCTGCTTTGGAAGAAACTCATAGATTACTGCAACAGTTCCCCCTGGACCTGGAAAAGTTTCTTGCCTGGCTTACAGAAGCTGCAACAACTGCCTACAGGATGCTACCCGTACGGAAAGGCTCCTAGAAGCCTCCAAGGGCGTCACCGCGCTGCTGAACCACTGGCAAGTCCGTCAGGACTTTCCGCTTTCGCACTCTTGTGGATCCACTTGACCCATTCTCAGCATTTGTACTTGTACCTGACACGCC
+
A>AAAAFBFFFFGFGGGGCGGGHDGGGHHHFHHH4FGHGADFGHHGGGHFGHFFGBG32BBFHHHHGHHHHHHGH3FGHFFHHHH3FFGAGHFHHH3BFGHGHHFBBFGHHEA/?EEGG/00FHHG3BGFGH3GHH/0BFGDFG//?/@BDGGGCGHB1<G.>FHHHHH0CG00<CGGGG/CGHHHHGGGGGFFGGGGGGGGGGGGGGGG/CFB0C0/EGGGGGGGFFFFFFFBFFFFFFFFFFFFBBA?E
@M05620:37:000000000-D9766:1:1101:22311:3500 1:N:0:64
ACCACACCTTCTACAATGAGCTGCGTGTGGCTCCCGAGGAGCACCCCGTGCTGCTGACCGAGGCCCCCCTGAACCCCAAGGCCAACCGCGAGAAGATGCCCAGGTGAGTGGCCCGCTACCTCTTCTGGTGGCCGCCTCCCTCCTTCCTGGCCTCCCGGCGCTGCGCCCTTTCTCACTGGTTCTCTCTTCTGCCGTTTTCCGTAGGACTCTCTTCTCTGACCTGAGTCTCCTTTGGAACTCTGCAGGTTCTA
+
AAAABABBFFFFGGGFFGFGGFHHFGGEGGHHHGGAEEF?EHHHHG?FGFGFFEGHHHHGGGGGEGEGGFGEHHAFGGGHGGHFGGGGG/>B@D<FFFHHFGGGHHHHHHGGHHGGG@@GHHHHHHHGHHGHHGGGGGHGHFAGHGFGGGGEGGGEGF-;DFFFFFFFDBFFFFFFFFFFFBFFFFFFFFFFFFAFFFFFFFFDDFFFFFFFFFFFFFBFFFFFBFFFFFFFFFBFFFFFFFFFFFFFFFF
@M05620:37:000000000-D9766:1:1101:22246:3506 1:N:0:64
ACCACACCTTCTACAATGAGCTGCGTGTGGCTCCCGAGGAGCACCCCGTGCTGCTGACCGAGGCCCCCCTGAACCCCAAGGCCAACCGCGAGAAGATGCCCAGGTGAGTGGCCCGCTACCTCTTCTGGTGGCCGCCTCCCTCCTTCCTGGCCTCCCGGCGCTGCGCCCTTTCTCACTGGTTCTCTCTTCTGCCGTTTTCCGTAGGACTCTCTTCTCTGACCTGAGTCTCCTTTGGAACTCTGCAGGTTCTA
+
33>AAAAACFFFGFBGGGFGGGGHGFFB4EABFCFAAEEEDAABBEGGFEBFFHHHHGGEE@CEFFGGGGFH3FGE?EFHGHHHEFGFCDBFGGHGHHEFGHHFGHHHHHGGFHGDGGGHHHHHHGHHHHGFHDCDEDHGFHDHHFGGGGGGFGGGGG@BGFFFFFFFFFFFFFFFFFFFFFFFFFFFFFFFFFADFEFFFFFFFFFFFFFFFFFFFF;BFFF/BFFFFFFFFFFFFFFFFFFFFFEFFFB
@M05620:37:000000000-D9766:1:1101:18249:3523 1:N:0:64
AGTGCCAGCTCTCAATCGCACAGGGGACCCAGGGCCTGGCCCCTCCATCCAGAAAACCTATGACCTCACCCGCTACCTGGAGCACCAACTCCGCAGCTTGGCTGGGACCTATGTGAGTATCCAGCGTAGGAATCTGGGAGTTGGGGAGGAGTGAGGAGTTGGGGAAAGACAGTCCTAACCGTGGAGGGTTCTGGTAAATGATGGGGTGAGGAGGGGCTCTTTGGCTCCCACCAGTCCCCCTGTCTGGTCTA
+
>A>AADDF@FFFGGGGGGGGEGHHAEGGGGFHAEG2AEHHHHGDGGHFFGHHHGHHHGHFHHHHHHBHHHFGGEEGHHHGFGHHGHGHGHHHEGGEEGGHGGHGGGHHGHHFHHHHHHGHHHHHHC<BGGHHHHHHGFFFEHHHGGGCGGGGFFHHHDGGHHGCGDHHHGHGGHHHHHHE@E9BAEGG9FGGFF;FGGGGGFGFGGFBFFFFFFBBB?FFFFFFFFFFFFFFFFFFFFFFBAFFFFFBFFF
@M05620:37:000000000-D9766:1:1101:22236:3524 1:N:0:64
ACCACACCTTCTACAATGAGCTGCGTGTGGCTCCCGAGGAGCACCCCGTGCTGCTGACCGAGGCCCCCCTGAACCCCAAGGCCAACCGCGAGAAGATGCCCAGGTGAGTGGCCCGCTACCTCTTCTGGTGGCCGCCTCCCTCCTTCCTGGCCTCCCGGCGCTGCGCCCTTTCTCACTGGTTCTCTCTTCTGCCGTTTTCCGTAGGACTCTCTTCTCTGACCTGAGTCTCCTTTGGAACTCTGCAGGTTCTA
+
CBBCCCCCFFFFGGGGGGGGGGHHGGGECEHGHGGGDGGCDHHHHGGGGGGGHHGHHHHEGECGGGGGGGGHGHHGGGGHGHHHHGGGGGGGGGHHHHHHHHHGHHHHHHGGHHGGGGGHHHHHHHHHHHGHHGGGGGHGHHGHHGGGGGGGGGGGFG?DCFFFFFFFFFFFFFFFFFFFFFFFFFFFFFFFFFFFFFFFFFFFFFFFFFFFFFFFFFFFFFF:FFFFFFFFFFFFFFFFFFFFFFFFFFB
@M05620:37:000000000-D9766:1:1101:18270:3542 1:N:0:64
AGTGCCAGCTCTCAATCGCCCCGTGGACCCAGGGCCTGGCCCCTCCATCCAGAAAACATATGCCCTCACCCGCTACCTGGAGCACAAACTCCGCAGCTTGGCTGGGCCCTATGTGAGTATCAAGCGTAGGAATCTGGGAGTTGGGGAGGAGTAAGGAGTTGGGGAAAGACAGTCCTAACAGGGGAGGGTTCTGGTAAATGATGGGGTGAGGAGGGGCTCTTTGGCTCCCACCAGTCCCCCTGTCTGGTCTA
+
>3AAABFFAFBFF45BFFFAEEEAA?EG2EF2BBEECEBA2BEFEGBF51BF3A3BF135BA5BGGGFGHHEEEE/2BBEGGBFC??C?3FG/E>EE3BEE3CF??/?//B11F?D11B12@@F1?/CC/FHB1<1F00//?<?<-.--<.</00/<.CCD<D-;AG.;/;/00<00;:/9.9-C---9..90;0BFFF00;CFFFF-A../.999--;FB/;/;9/EEB.9A9/9/B.;-A99B//:9/B
@M05620:37:000000000-D9766:1:1101:14449:3546 1:N:0:64
ACCACACCTTCTACAATGAGCTGCGTGTGGCTCCCGAGGAGCACCCCGTGCTGCTGACCGAGGCCCCCCTGAACCCCAAGGCCAACCGCGAGAAGCTGACGAGTTGCCCGCTGCCTCTTCTGGCGCCCGGCTCCCTCCTTCCGGGCCCCCCGGATCTTCGCCCTTTCTCACTGGTTCTCTCTCCTGCCGCTTTCCGTAGCACGCGCTTCTCTGCCCTGAGTCTCCCTCGGAACTCTGCAGCTTCTCGCTCC
+
>AAABBBBFFFFGGGGGGGGGGHHGFGEHEGHHGGFFGEEGHFHHGGGGEGFGHHHHHHG0>@EB>EEGGGF3?FEGGEHFEHHHFGGGGGC>C<222?2</>?/?G1FAC--.>11>1>1FG0-.<-<---.;CGHG/0:/.-;---;9--;-.-///.;DA-/;//;///:.////;/////;/B;@-;DEF/.9.../9-----;D/BB///;/.B.;///;/..9...-;FB/;////////;;...
@M05620:37:000000000-D9766:1:1101:20375:3557 1:N:0:64
ACCACACCTTCTACAATGAGCTGCGTGTGGCTCCCGAGGAGCACCCCGTGCTGCTGACCGAGGCCCCCCTGAACCCCAAGGCCAACCGCGAGAAGATGCCCAGGTAAGTGGCCCGCTACCTCTTCTGGTGGCCGCCTCCCTCCTTCCTGGCCTCCCGGAGCTGCGCCCTTTCTCACTGGTTCTCTCTTCTGCCGTTTTCCGTAGGACTCTCTTCTCTAACCTGAGTCTCCTTTGGAACTCTGCAGGTTCTA
+
BBBBBABBFFFFGGGGGGGGFGHHGGGGGGHHHGGDEGGGGHHHHGGGEEGGBFFHHHHGGG?GFGEEGGGHHHFGGGGGGHHGAGGGGGGGCDCCDDGGB2FG<1?FFDGEHHGG?CCGHHHHHDFF<<EFG@D@AEHEHHFBCFHFGF.CFGGEF--;;.9BBGFFFFFFF/9FFFFBBB/9BB//FFFFFFDFFFFFFFFFFFB/BFFFFFFFF/9;AF./;;B:FFBFFF//://BFFFFBF.;FF9
@M05620:37:000000000-D9766:1:1101:12807:3578 1:N:0:64
ACTGCCACTTCTCAATCGACCGGGGCGCCCGGGCCCTGCGATCGGAAGAGCACACGTCTGAACTCCAATCACGAATTCGGATCACGTATGCCGCCTTCTGCTTGGCAAATAAGTGAGTATCCCGCGTGGGGATCTGGGCGTTGGGGCGGCGTGCGGCGTTGGGGCCCGCCTGTCCTCACCGTGGCGGGTTCTGGTAAATGATGGGGTGAGGCGGGGCTGTTTGGCTCCCACCAGTCCCCCTGTCTGGACTA
+
11>>ACB1@DB@BDGGGABEEA0000AAAE/AE/>F/B//>/B>/?EFF0>10B>>0?FE1211BBB11BFB?<?/?1?0?CG0F/0?D0?FC/<//1?G11FF/0?F01>111<<1FHGHB1CCC<-<:-.;CF00C:-A?-.--AA-;;;--;;-99=-A@@---9---99B:B//--9;-9-;-----/:B9///;F/FEFFF--AFFE@@@<;---/9/-//BAABFB-;/9;9EA--;B/B//9;9
@M05620:37:000000000-D9766:1:1101:20328:3592 1:N:0:64
AGTGCCAGCTCTCAATCGCACAGGGGACCCAGGGCCTGGCCCCTCCATCCAGAAAACCTATGACCTCACCCGCTACCTGGAGCACCAACTCCGCGGCTTGGCTGGGACCTATGCGAGTATCCAGCGTAGGAATCTGGGAGTTGGGCATGCGCGAGGAGTTGGGGAAAGACTGTCCTAACCGTGGAGGGTTCTGGTAAATGATGGGGTGAGGAGGGGCTCTCTGGCTCCCACCAGTCCCCCTGGCCGGTCTA
+
AA>AAFB11FFFGBGDEFFCEEHAFEEA0E0A00EA/AF00FE/BE0A1E1110100B01BF2GFA@1B00>>//EG1BF0BGFAGF/E01@/E//</<//01?BE00??1?11///>0FHD11F/?/-<11<FG1>00<CC0<-.</.0..:---::;/9/9-....9B0:9C0000CFAEE?---999FF/;9;9//B/B/9EB:9-A-/----@-;//99/BFBE;-----////-;9A-A-9-;-9/
@M05620:37:000000000-D9766:1:1101:9362:3620 1:N:0:64
ACCACACCTTCTACAATGAGCTGCGTGTGGCTCCCGAGGAGCACCCCGTGCTGCTGACCGAGGCCCCCCTGAACCCCAAGGCCAACCGCGAGAAGATGCCCACGTGAGTGGCCAGCTACATCTTCTGGTGGCCGCCTCCCTCCTTCCTCGCCTCCCGGCGCTCCGCCCTTTCTCACTGGTTCTCTCTCCTGCCGCTTTCCGCAGGACTCTCTTCTCTCACCTCAGTCTCCTTTGGATCTCTGCAGGATCTA
+
BBABBBBAFFFFGGGGGGGGGFGGEEGEFEFFFFFG2EE2EGFGHGFEEAFFGGFFGHEG>>>EFEEGGGGGGGGGEEEGFEHHEGGECCGG/CGBG2?2F2//<?FE11/?<1.><111>F<1FG110<.C<<C<:C.EHHCG0CBH0.-9CE..A--;-9.;AD9DABFFF/9F//.9/BFFFFF/9B9/9@-9AEFF?.-9-.9/;FFF/B/;F//;.:./:/9;F//9B////;B9F//99..;:B;
@M05620:37:000000000-D9766:1:1101:23271:3656 1:N:0:64
ACCACACCTTCTACAATGAGCTGCGTGTGGCTCCCGAGGAGCACCCCGTGCTGCTGACCGAGGCCCCCCTGAACCCCAAGGCCAACCGCGAGAAGATGCCCAGGTGAGTGGCCCGCTACCTCTTCTGGTGGCCGCCTCCCTCCTTCCTGGCCTCCCGGAGCTGCGCCCTTTCTCACTGGTTCTCTCTTCTGCCGTTTTCCGTAGGACTCTCTTCTCTGACCTGAGTCTCCTTTGGAACTCTGCAGGTTCTA
+
ABBBBBBBFFFFGGGGGGGDGBHGGFEEEFHHFGGEGGGGGHHHHGGGEGGGHHGHHHHGGGGGGDGGGGGHHFHGGGEHAFHHHGC/CDGGGGFHGHFHHHHGHHHHHHGGHGGGGGGHHHHHHHHHHGGHHGGGGGHGHHGHHGGGGGGGGFGGGG-ABGFGGGFBB/FFFFFFFFFFFFFFFFFFFFFFFBFFFFFBFBFFFFFFFFFFFFFFFFFFFFFBFFFFFFFFFEFFFFFFFFFFFFFFFF;
@M05620:37:000000000-D9766:1:1101:17640:3683 1:N:0:64
ACCACACCTTCTACAATGAGCTGCGTGTGGCTCCCGAGGAGCACCCCGTGCTGCTGACCGAGGCCCCCCTGAACCCCAAGGCCAACCGCGAGAAGATGCCCAGGTGAGTGGCCCGCTACCTCTTCTGGTGGCCGCCTCCCTCCTTCCTGGCCTCCCGGCGCTGCGCCCTTTCTCACTGGTTCTCTCTTCTGCCGTTTTCCGTAGGACTCTCTTCTCTGACCTGAGTCTCCTTTGGAACTCTGCAGGTTCTA
+
AA>AA>>AFFFB3FGABG1BGFFGG0EA00FGHGAE?A/EAEFFHEGG/EEGFEFHFEHEEGCEEGGCGGGHFHHCFGGHGHHHHGGGGGCCGGHGHHHHHHHGGHHHHHGGHHGGGGGHHHHHHHHGHGGHHGGGGGHGHHGHHGGGGGGGGGGGGG@AG@@F@@F@@FFFFFFFFFFFFFFFFFFFFFFFF@FFFFFFFFFFFFFFFFFFFFFFFFFFFFF9BFFFFFFFFFFFFFFFFFFFFFFFFFF
@M05620:37:000000000-D9766:1:1101:20880:3714 1:N:0:64
AGTGCCAGCTCTCAATCGCACAGGGGACCCAGGGCCTGGCCCCTCCATCCAGAAAACCTATGACCTCACCCGCTACCTGGAGCACCAACTCCGCAGCTTGGCTGGGACCTATGTGAGTATCCAGCGTAGGAATCTGGGAGTTGGGGAGGAGTGAGGAGTTGGGGAAAGACAGTCCTAACCGTGGAGGGTTCTGGTAAATGATGGGGTGAGGAGGGGCTCTTTGGCTCCCACCAGTCCCCCTGTCTGGTCTA
+
BBBBBFFFBFFFGGGGGGGGGGHGGGGGGGHHGGGGGGHHGHGHGGHHHHHHHHHHHGGHHHHHHHHHHHHGGGFGHHHHHHHHHHHHGHHHGGGGGGHHGGHGGGHHGHHHHHHHHHHHHHHHHGDGGGHHHHHHHHFFGHHHGGGGGGGHHHHHHGHHHHGGGGHHHHHFHHHHHHHHGGGGGGGGAGFGGGBFFGGGGGGGGGFFFFFFFFFFFFFFFFFFFFFFFFFFFFFFFFFFFFFFFFFFFFF
@M05620:37:000000000-D9766:1:1101:14295:3714 1:N:0:64
AGTGCCAGCTCTCAATCGCACAGGGGACCCAGGGCCTGGCCCCTCCATCCAGAAAACCTATGACCTCACCCGCTACCTGGAGCACCAACTCCGCAGCTTGGCTGTGACCTATGTGAGTATCCAGCGTAGGAATCTGGGAGTTGGGGAGGAGTGAGGAGTTGGGGAAAGACAGTCCTAACCGTGGAGGGTTCTGGTAAATGATGGGGTGAGGAGGGGCTCTTTGGCTCCCACCAGTCCCCCTGTCTGGTCTA
+
BBAABFFFBFFFGGGGGGGGGGHGGGGGGGHHGGGGDGHHGHGHGGHHHHHHHHHHHGHGHHHHHHHHHHHGGGGGHHHHHGGGHHHHGHHHGGGGG3GHGGHGHHHHHHHHHHHHHHHHHHHHHGBGGGHHHHHHHHHGGHHHGGGGGGGHHHHHHGHHHHGGGGHHHHHHHHHHHHHHGEEGGGGGCFGGGGFGGGGGGGGGGGGFFFFFFFFFFFFFFFFFFFFFFFFFFFFFFFFFFFFFFFFFFFF
@M05620:37:000000000-D9766:1:1101:14287:3731 1:N:0:64
AGTGCCAGCTCTCAATCGCACAGGGGACCCAGGGCCTGGCCCCTCCATCCAGAAAACCTATGACCTCACCCGCTACCTGGAGCACCAACTCCGCAGCTTGGCTGTGACCTATGTGAGTATCCAGCGTAGGAATCTGGGAGTTGGGGAGGAGTGAGGAGTTGGGGAAAGACAGTCCTAACCGTGGAGGGTTCTGGTAAATGATGGGGTGAGGAGGGGCTCTTTGGCTCCCACCAGTCCCCCTGTCTGGTCTA
+
BABBBFFFCFFFGGGGGGGGGGHHGGGGGGHHGGGGGGHHHHGHGGHHHHHHHHHHHGHHHHHHHHHHHHHGGGGGHHHHHHHHHHHHGHHHGGGGG3FHGHHGHHHHHHHHHHHHHHHHHHHHHGGGGGHHHHHHHHHGGHGHGGGGGGGGHHHHHGHHHHGGGGHHHHHHHHHHHHHHGGFGGEGGCFGGGGFGGGGHHHHGGGGFFFFFFFFFFFFFFFFFFFFFFFFFFFFFFFFFFFFFFFFFFFF
@M05620:37:000000000-D9766:1:1101:18472:3752 1:N:0:64
ACCACACCTTCTACAATGAGCTGCGTGTGGCTCCCGAGGAGCACCCCGTGCTGCTGACCGAGGCCCCCCTGAACCCCAAGGCCAACCGCGAGAAGATGCCCAGGTGAGTGGCCCGCTACCTCTTCTGGTGGCCGCCTCCCTCCTTCCTGGCCTCCCGGCGCTGCGCCCTTTCTCACTGGTTCTCTCTTCTGCCGTTTTCCGTAGGACTCTCTTCTCTGACCTGAGTCTCCTTTGGAACTCTGCAGGTTCTA
+
AABAABBBFFFFGGGGGGGFGBHFGE2BCAGHFGGGGGGCFHHHHGGGGEGGHHGGHHHGGEGGGCGGGGGFGCGGGGDE/?GHHGC<CCGC/D<GDFDFHCF?FCD<?DFCHEGGGGGHH0GFHGHFD/EFHGGGGGAEH:EGFGGFBFFAFCGGA--ABBBDB;DB-BBFFFBB/B.9:FFFBFBFBBFFFBFFFEFFFFFFAFFFFFFBFBFFFB9BBFF9.;F/:/BFFFBFFFFFFFFFFAFBFBF
@M05620:37:000000000-D9766:1:1101:19354:3763 1:N:0:64
AGTGCCAGCTCTCAATCGCACAGGGGACCCAGGGCCTGGCCCCTCCATCCAGAAAACCTATGACCTCACCCGCTACCTGGAGCACCAACTCCGCAGCTTGGCTGGGACCTATGTGAGTATCCAGCGTAGGAATCTGGGAGTTGGGGAGGAGTGAGGAGTTGGGGAAAGACAGTCCTAACCGTGGAGGGTTCTGGTAAATGATGGGGTGAGGAGGGGCTCTTTGGCTCCCACCAGTCCCCCTGTCTGGTCTA
+
CCBCCFFFCFFFGGGGGFGGGGHGGGGGGGHHEGGGGGHHHHGHGGHHHGHHHHGHHGHHHHHHHHHHHHHGGGGGHHHHHHHHHHHHGHHHGGGGGGHHGGHGGGHHGHHHHHGHHHHGHHHHHGGGGGHHHHHHHGHGGHHHGGGGGGGHGHHGHGHHHHGGGGHHHHHHHHHHHHHHGGFGGGGGFGGGGGGGGGGGGGGGGGFFFFFFFFFFFFFFFFFFFFFFEFFFFFFFFFFFFFFFFFFFFFF
@M05620:37:000000000-D9766:1:1101:16800:3771 1:N:0:64
GAGGCTGCTTTGGAAGAAACTCATAGATTACTGCAACAGTTCCCCCTGGACCTGGAAAAGTTTCTTGCCTGGCTTACAGAAGCTGAAACAACTTCCCCGGAATGAAACCCGTCAAGAAGAACTCAACGAAGAAAAACAGAGGATAAAACAACTGCAGCAAACCAGGCAAGTAAGGCAGGACCATCCGCGTTAACACTCTTGAGCACCCAATTGCACACTTATCAGCATTTGACAATGTAGCTAACAAAGCA
+
A?AA>AFBFFDDGCBA4FEGGGHHHGFGHFFEGH4DFGBGHBDBBEAFCBBBGHFBA32GBDFFGFFBBBFGFGG3BBBFFGBFF33DBB113BDFBB///>1BB@B31?>////B?B33323B?32??F/?B2BG<?F2@/022@@>2?//??1111??F0//.>><FCFF11>0F.A<<..0<<.<-:-..00;0;;GFB0;=9:.;./000;:0;/0;0;9BB009=;0000///9/;//9/;BA///
@M05620:37:000000000-D9766:1:1101:10736:3783 1:N:0:64
ACCACACCTTCTACAATGAGCTGCGTGTGGCTCCCGAGGAGCACCCCGTGCTGCTGACCGAGGCCCCCCTGAACCCCAAGGCCAACCGCGAGAAGATGCCCAGGTGAGTGGCCCGCTACCTCTTCTGGTGGCCGCCTCCCTCCTTCCTGGCCTCCCGGCGCTGCGCCCTTTCTCACTGGTTCTCTCTTCTGCCGTTTTCCGTAGGACTCTCTTCTCTGACCTGAGTCTCCTTTGGAACTCTGCAGGTTCTA
+
BBBBBBBBFFFFGGGGGG5FGGHHGGGBGGHHHGGGGGGGGHHHHGGGGFGGHHHHHHHGGGGGGGGGGGGHHHHGGGGHGHHHHGGGGGB<BDCBGGFFFCGF?FFHHFGGHGCGGFGHHDFHHH0D=GFHHGGGGCHGHHGH0CFB0BAAFGGGG?:B?FBDCFDFFFFFFFFFFF.BFFFFFFFFFFFFFFDDFFFFF/A:ABFFF/BFFFFFBF:FFFEBF9B:BFF/B/BFFFFFFFFFF.:BFFB
@M05620:37:000000000-D9766:1:1101:12824:3802 1:N:0:64
ACTGCCACTTCTCAATCGACCCGTGGAAGCCTCCCCGGGAGTAAAAGATCTGAATAACCAATGGCAAAGAAGTCAGGCATTTCCCCTTTTGCACTCTTGTGGATGGAATTGCCCCATTCTCCGCCTTTGTACTTGTCCCTGCCCAGCCCGGGCCACACGATCGGAAGCGCACCCGTCTGCCCTCCCGTCCCGCATTCGTATCTCGTATGCCGTCTTCTGCTTGAACCAAAACACCACCCGTGTCTGCTATA
+
>1>>AB1BBDBBBFFFGABAAAA00ABDFHHHFEGFEGG/E/ADFA1ABFDGG2ADFHFHE111GEF00B0BDBB1B>>B@2FDBF0BB1BFDGF0BGG1FEFFB/BBFHF111/?0GGH21<?B/CGGDGHHHHH1FGHHHHHFGHA<CC/<@.<F.>-.C-<<C?.-CGC@G?EGHGF0;/9;.CCGBE@--:AFFC-;FB/F-AFFEF@99A?FFFFFFB-/99F?EE-A-----9-;-;-;//;;/;
@M05620:37:000000000-D9766:1:1101:17629:3814 1:N:0:64
AGTGCCAGCTCTCAATCGCACACGTGTGACCTCCCGTGGCGAATTCATCTCTCTTAGTCCGTCGACACCTTGAAACAAAAAGAAAAAACAACTGCCACTGATTCCCAACCAAGTAAACAGAAACAGCAACAAAATGCAGGAGGACGAGGAATAAGAAACCAGGAAAAGACAAAAGGAAAACAAGAGGGAGCTTGCACAATACTCCCTAGGAGGAGAAAATTTAAACAAAAGAACATTTGCAATTCCCCAGG
+
AAABBFFFAFFFGGGGGFFFEG4AB4BF5FGHFHGEF22AAAAEAD5D5ADFG35D55DDAFG00010BBBFF3DF3B1B?1?13?1E/??GHH3333B3344BB3BB////033333322222B20220</00222210//////-<--011111=//<...</<//<///;././//:/..:/.......9/.000/00/099.90//0/.99..9.9///////...9..9///BB////9///....
@M05620:37:000000000-D9766:1:1101:17661:3905 1:N:0:64
AGTGCCAGCTCTCAATCGCACAGGGGACCCAGGGCCTGGCCCCTCCATCCAGAAAACCTATGACCTCACCCGCTACCTGGAGCACCAACTCCGCAGCTTGGCTGGGACCTATGTGAGTATCCAGCGTAGGAATCTGGGAGTTGGGGAGGAGTGAGGAGTTGGGGAAAGACAGTCCTAACCGTGGAGGGTTCTGGTAAATGATGGGGTGAGGAGGGGCTCTTTGGCTCCCACCAGTCCCCCTGTCTGGTCTA
+
BBBCCFFFCFFFGGGGGGFGGGHHGGGGGGHHGGGGGGHHHHGHGGHHHHHHGHHHHGHHHHHHHHGHHHHGGGGGHHHHHHHHHHHHGHHHGGGGGCGHGHHGGGHHGHHHHHHHHHHHHHHHHGCGGGHHHHHHHHHGGHHHGGGGGGGHHHHHHGHHHHGGGGHHHHHHHHHHHHHHGGEGGGGGCF?FGGGGGGGGGGGGGGFFFFFFFFFFFFFFFFFFFFFFFFFFFFFFFFFFFFFFFFFFFFF
@M05620:37:000000000-D9766:1:1101:19600:3926 1:N:0:64
ACCACACCTTCTACAATGAGCTGCGTGTGGCTCCCGAGGAGCACCCCGTGCTGCTGACCGAGGCCCCCCTGAACCCCAAGGCCAACCGCGAGAAGATGCCCAGGTGAGTGGCCCGCTACCTCTTCTGGTGGCCGCCTCCCTCCTTCCTGGCCTCCCGGAGCTGCGCCCTTTCTCACTGGTTCTCTCTTCTGCCGTTTTCCGTAGGACTCTCTTCTCTGACCTGAGTCTCCTTTGGAACTCTGCAGGTTCTA
+
>AABBBCCFFFFGGGGGGGGGGHHGGGGGGHHHGGGGGGGGHHHHGGGGGGGHHHHGHHGEEGGGGGGGGGHHHHGGGGHGHHHHGGGGGGGGGHHGHHHHHHGHHHHHHGGHHGGGGGHHHHHHHHHHHGHHGGGGGHGHHGHHGGGGGGFGGGGGA?GFGFGGGFFFFFFFFFFFFFFFFFFFFFFFFFFFFFFFFFFFFFFFFFFFFFFFFFFFFFFFFFFFFFFFFFFFFFFFFFFFFFFFFFFFFB
@M05620:37:000000000-D9766:1:1101:13267:3942 1:N:0:64
AGTGCCAGCTCTCAATCGCACAGGGGACCCAGGGCCTGGCCCCTCCATCCAGAAAACCTATGACCTCACCCGCTACCTGGAGCACCAACTCCGCAGCTTGGCTGGGACCTATGTCGTATCCCCCGCGGGGGTCTGTGGGCTGGGGCACCGCGGGGCGTTGGGGCAAGCAAGTCCTCTCCGTGGCGGGTGCTGGGAAAAGTGAGGGGGTGGCGGGGCTCTTTGTGGCCCCCCCCACCCCCTGTCTGGGCTAT
+
>>1>AF@FAFFDBGGBGEFEAAEAAEEEECHEFGG?FACFFGGGEGHHHHHHGFGHHGFHHHHHHHHGHFHGGGGGHHHFHHHHHHHHGHHFGGGGGHEGGHHGGFHFFGCGFB2?/<BG21/CC/>/?---;;/0=/..;;.:A.-..--9-9-----9-;=-9;---/;;9/9///9--9----9---://--/;-;9///;A9;-;;--99@--9//9//--9AE=9------;@@--;/9//--99B
@M05620:37:000000000-D9766:1:1101:18209:3957 1:N:0:64
AGTGCCAGCTCTCAATCGCACAGGGGACCCAGGGCCTGGCCCCTCCATCCAGAAAACCTATGACCTCACCCGCTACCTGGAGCACCAACTCCGCAGCTTGGCTGGGACCTATGTGAGTATCCAGCGCAGGAATCTGGGAGTTGGCGAGGAGTGAGGAGTTGGGGAAAGACAGTCCTAACCGTGGAGGGTTCTGGTAAATGATGGGGTGAGGAGGGGCTCTTTGGCTCCCACCAGTCCCCCTGTCTGGTCTA
+
AA>AAFF11CFFGFGGGGCAECHCGGEACEHGF0EE/FHHFHGCGGH1FFHHGHHHHGF1BFFHHFGGHA0EE/EEHFHG0FHHHH0EEH1FEEC@EEFBEHE/?EFG/CGFHG>FG>>1BGF1FG/<CCFGCGFHBF<FCFFG1><@-<C<<0<CG.</CH-;:ACCGHHHHHGGGGGFGGG@?9C-;FFGGG09CBGFF/FFABB@EFFF-A@?@-AB///;99B?F-FFFFFFEF-A@-FB/9B9BFB
@M05620:37:000000000-D9766:1:1101:18802:3968 1:N:0:64
AGTGCCAGCTCTCAATCGCACAGGGGACCCAGGGCCTGGCCCCTCCATCCAGAAAACCTATGACCTCACCCGCTACCTGGAGCACCAACTCCGCAGCTTGGCTGGGACCTATGTGAGTATCCAGCGTAGGAATCTGGGAGTTGGGGAGGAGTGAGGAGTTGGGGAAAGACAGTCCTAACCGTGGAGGGTTCTGGTAAATGATGGGGTGAGGAGGGGCTCTTTGGCTCCCACCAGTCCCCCTGTCTGGTCTA
+
BBABBFFFCFFFGGGGGGGGGGHGGGGGGGHHGGGGGGHHHHGHGGHHHGHHHHHHHGHHHHHHHHHHHHHGGFGGHHHHHHHHHHFHGHHHEGGGGHHHGHHGGGHHGHHHHHHHHHHHHHHHHGGGGGHHHHHHHHHGGHHHGGGGGGGHFHHHHGHHHHGGGGHHGHHHHHHHHHHHGGGGGGGGEGGGGGFFGGGGGGGGGGFFFFFFFFFFFFFFFFFFFFFFFFFFFFFFFFFFFFFFFFFFFFF
@M05620:37:000000000-D9766:1:1101:19952:3979 1:N:0:64
ACCACACCTTCTACAATGAGCTGCGTGTGGCTCCCGAGGAGCACCCCGTGCTGCTGACCGAGGCCCCCCTGAACCCCAAGGCCAACCGCGAGAAGATGCCCAGGTGAGTGGCCCGCTACCTCTTCTGGTGGCCGCCTCCCTCCTTCCTGGCCTCCCGGAGCTGCGCCCTTTCTCACTGGTTCTCTCTTCTGCCGTTTTCCGTAGGACTCTCTTCTCTGACCTGAGTCTCCTTTGGAACTCTGCAGGTTCTA
+
BCBBBBCCFFFFGGGGGGGGGGHHGGGFHGHHHGGGGGGGGHHHHGGGGGGGHGHHHHHGGGGGGGGGGGGHHHHGGGGHGHHHHGGGGGFGGGHHHHHHHHHGHHGGHHGGHHGGGGGHGHHHHHHHHHGHHGGGGGHGHHGHHGGGGGGGGGGGGG-DFGGGGGFFFFFFFFFFFFFFFFFFFFFFFFFFFFDFFFFFFFFFFFFFFFFFFFFFFFFFFFFFFFFFFFFFFFFFFFFFFFFFFFFFFF;
@M05620:37:000000000-D9766:1:1101:19935:3986 1:N:0:64
ACCACACCTTCTACAATGAGCTGCGTGTGGCTCCCGAGGAGCACCCCGTGCTGCTGACCGAGGCCCCCCTGAACCCCAAGGCCAACCGCGAGAAGATGCCCAGGTGAGTGGCCCGCTACCTCTTCTGGTGGCCGCCTCCCTCCTTCCTGGCCTCCCGGAGCTGCGCCCTTTCTCACTGGTTCTCTCTTCTGCCGTTTTCCGTAGGACTCTCTTCTCTGACCTGAGTCTCCTTTGGAACTCTGCAGGTTCTA
+
AAAAAAAAFFFFGGGFGG11F1FAEA000AFGGGGG0EE//B/BBAEA/EFGBHFHHHG/>E/EGGGGGGFFHGGEFGGHGHHHEGGGGGGGGGHE1DHHHHHGGHHHHFGFHHGGGGGHHHHHHHFGGFFHFGGCGGHGHHGHHGGGGGGGGGGGGG-;AFFGGGF@@FFFFFFFFFFFFBFFFFFFFFFFF@FFFFFFFFFFFFFFFFFFFFFFFF/BFFFBFFF/FFFFFFFFFF9;FFFFFFFFFFF
@M05620:37:000000000-D9766:1:1101:16024:4014 1:N:0:64
ACCACACCTTCTACAATGAGCTGCGTGTGGCTCCCGAGGAGCACCCCGTGCTGCTGACCGAGGCCCCCCTGAACCCCAAGGCCAACAGCGAGAAGATGCCAAGGTAAGTGGCCCGCAACCTCTTCTGGTGGCCGCCTCCCTCCTCCCGGGCCTCCCGACCCTCCGCCCTTTCTACCTGGTCCTCTCTCTTGCCGTTTTCCGTAGGACTCTCTTCTGTACCCTGGGTCCCCTTTGAAACTCTGAAGGTTCTA
+
AAAAAAAAFFFFGGGDAF11F1GGEAAAA0BABBFE0EE?EHHEHGGAA/BFEFFEHHFC/FEGG/EEGEC0FEFGGF/GC/?GGG/0GGC//CBB1B1<?FFF11??2?1/0/////<00F11F<G1<>...---..:.CC.///..;-9-:.;.9.---9...-9--9//;99///99/9///////;/9/;B9:-;/-/-;-////;//////9/9//B---;99;--9/;/////;B///9F//;99
@M05620:37:000000000-D9766:1:1101:22246:4024 1:N:0:64
ACCACACCTTCTACAATGAGCTGCGTGTGGCTCCCGAGGAGCACCCCGTGCTGCTGACCGAGGCCCCCCTGAACCCCAAGGCCAACCGCGAGAAGATGATGAGTGGCCCGCTCCCTCTTCTGGTGGCCGCCTCCCTCCTTCCTGGCCTCCCGGAGCTGCGCCCTTTCTCACTGGTTCTCTCTTCTGCCGTTTTCCGTAGGACTCTCTTCTCTGCCCTGAGTCTCCTTTGGAACTCTGCAGGTTCTCGCTCG
+
BBBBBBBBFFFFGGGGDGGDGBGFGEEBCAGHCFGEAEGGFHHHHGGGGGGGGHHEHHHGGGGGGDGGGGGFHFHGGGGHEEHHHGEGGGG@@DHHHGBGGHHHGGGHHGGGGGGHGHHHH11DGGHHGCDGGHGHHGGHHHHHHHGGGGGGGGBBFFGGGGGBFFFFF/BFF.FFFFFFFFFFFFFBBDFFFFFFFFFFFFFFFFFFFFFFFFFFFFFFFFFFFFFFFFFBFFFFFFFEFAFFF/AEEF=
@M05620:37:000000000-D9766:1:1101:17587:4028 1:N:0:64
ACCACACCTTCTACAATGAGCTGCGTGTGGCTCCCGAGGAGCACCCCGTGCTGCTGACCGAGGCCCCCCTGAACCCCAAGGCCAACCGCGAGAAGATGATGAGTGGCCCGCTCCCTCTTCTGGTGGCCGCCTCCCTCCTTCCTGGCCTCCCGGAGCTGCGCCCTTTCTCACTGGTTCTCTCTTCTGCCGTTTTCCGTAGGACTCTCTTCTCTGCCCTGAGTCTCCTTTGGAACTCTGCAGGTTCTCGCTCG
+
DDCDDDDCFFFFGGGGGGGGGGHHGFGBCEHHHGGGDGGGEHGHHGGGGGGGGHHHHHHFGGGGGGGGGGGHHHHGGGGHGHHHHGGGGGFGGGHGHHHHHHHGHGGHHGGGCGGHHHHHHDGHHGHHGCDFGHGHHGHHHHHHHHGGGGGGGFCFGGGGGGFCFFFFF:FFF/;FFFFFFFHFFFF:@;DFFFFFFFFFFFFFFFFFFFFFFFFFFFFFFFFFFFFFFFFFFFFFFF0FFFFFF0;9:E;
@M05620:37:000000000-D9766:1:1101:16103:4058 1:N:0:64
AGTGCCAGCTCTCAATCGCACAGGGGACCCAGGGCCTGGCCCCTCCATCCAGAAAACCTATGACCTCACCCGCTACCTGGAGCACCAACTCCGCAGCTTGGCTGGGACCTATGTGAGTATCCAGCGTAGGAATCTGGGAGTTGGGGAGGAGTGAGGAGTTGGGGAAAGACAGTCCTAACCGTGGAGGGTTCTGGTAAATGATGGGGTGAGGAGGGGCTCTTTGGCTCCCACCAGTCCCCCTGTCTGGTCTA
+
BBABBFFFAFFFGGGGGGGCGGHFGGGEAFHHFEGGAFHHFHGHGGHHHHHHFHHHHGHFHHFHHHHHHHHGGEEGHHHHGHHHHHHHFHHHEGGEEFGHGGHGGGHHGHHHHHHHHHHHHHHHHGFGGGHHHHHHHHFGGHHHGGGGGGFHHHHHHGHFHHGGGGHHHHHHHHHHHHHHGGFGGGGGEGGGGGCFGGGGGGGGGGFFFFFFFFFFFFFFFFFFFFFFFFFFFFFFFFFFFFFFFFFFFFB
@M05620:37:000000000-D9766:1:1101:15938:4064 1:N:0:64
GAGGCTGCTTTGGAAGAAACTCATAGAAGACTCCAACAGTGCCCCCTAGACCTGGAAACGTTGCTAGCCAGGCCTACAAATGCTGCAACAACAGTCAATCGGATGGGATGCTCCCCGTACCTGCCAGTTTATCGGAGCCTACCCGGCCGTCGCCGCGATGATGCAACCCTGGCCAATACGTCCGGCCTTCCCGCTTTAGCACTCTTGTGGCGTACATTGACCACTTCAAAACATTAGACCTTGTAATTGAC
+
>>AAAAFAFFFDG1FG1FGFGGFDFGH11FFGCG1G10B11B100/A/A1A11BFGG10/0A//121BB10BG/10011111D@F101@0/B/0BB122@/??////BF/0>1BF//?/?/21BB1111221B////>?G1@F0///>///-<<-A-<-.00<0<C0.../.:C/./0/.09.--;-=90;/.-;E./9///;B/B/9B-9---9-/9B////-//;;/9/-9BB/://;;BFFF//99//
@M05620:37:000000000-D9766:1:1101:9061:4072 1:N:0:64
AGTGCCAGCTCTCAATCGCACAGGGGACCCAGGGCATGGCCCCTCCATCCAGAAAACCTATGACCTCACCCGCTACCTGGAGCACCCACTCCGCAGCTTGGCTGGGACCTATGTGAGTATCCAGCGTAGGAATCTGGGAGTTGGGGAGGAGTGAGGAGTTGGGGAAAGACAGTCCTAACCGTGGAGGGTTCTGGTAAATGATGGGGTGAGGAGGGGCTCTTTGGCTCCCACCAGTCCCCCTGTCTGGTCTA
+
>>>>>B@FAFFFE1BFAAF1A0BCEEBEEAAFBBB/BBGFGGGHGGCHHBFEGBBBBECGEDGGH11FGHHGG/>EGHHH>FGHFH/??GH0>E/E>BBFEHHGGCHHGHHHHHHHHHFHFFHHHCCEGGHHHHHHGH0FCGHHGG.AC.>FHDHHCAGHHHGGGGHHHHHHHHHHHHHHGGEGEEGG9FFGFGCFGGGGGGGGGGF@FFFFFF@@@-EBFFFFFEFFEFFFFFFFFFFF@FFFFFFFFFB
@M05620:37:000000000-D9766:1:1101:10439:4085 1:N:0:64
AGTGCCAGCTCTCAATCGCACAGGGGACCCAGGGCCTGGCCCCTCCATCCAGAAAACCTATGACCTCACCCGCTACCTGGAGCACCAACTCCGCAGCTTGGCTGGGACCTATGTGAGTATCCAGCGTAGGAATCTGGGAGTTGGGGAGGAGTGAGGAGTTGGGGAAAGACAGTCCTAACCGTGGAGGGTTCTGGTAAATGATGGGGTGAGGAGGGGCTCTTTGGCTCCCACCAGTCCCCCTGTCTGGTCTA
+
AA>AAFFCAFFFGBGFGFGAECGCGGEEEEGHBAEEFFHHHHGHGGHHHHHHHHHFGGHHFFFHHDGHHHHGG>EFHHHHFHHHHH1FEHHGEECEEGEGGHHGGGHHGHHHHHGHHHHHHHHHHGGGGGHHGHHHHHEGGHHHGGGGGGEGHHHHHGHGHFGGFGHGGHHHHHHHHHHHGGGGGEGGCGGGFGCFGGGGGGGGGGFFFFFFFFCFFFFFFFFFFFFFFFFFFFFFFFFFFFFFFFFFFFF
@M05620:37:000000000-D9766:1:1101:10516:4106 1:N:0:64
ACCACACCTTCTACAATGAGCTGCGTGTGGCTCCCGAGGAGCACCCCGTGCTGCTGACCGAGGCCCCCCTGAACCCCAAGGCCAACCGCGAGAAGATGCCCAGGTGAGTGGCCCGCTACCTCTTCTGGTGGCCGCCTCCCTCCTTCCTGGCCTCCCGGAGCTGCGCCCTTTCTCACTGGTTCTCTCTTCTGCCGTTTTCCGTAGGACTCTCTTCTCTGACCTGAGTCTCCTTTGGAACTCTGCAGGTTCTA
+
CCCCCCCAFFFFGGGGFGGGGGHHGGGGHGHHHGGGCGGGGHHHHGGGGGGGHHHHHHHGGGGGGGGGGGGHHHHGGGGHGHHHHGGGGGGGGGHHHHHHHHHGHHGHHHGGHHGGGGGHGHHHHHHGHHGHHGGGGGHGHHFHHGGGGGGGGGGGGGGGGGGGGGFFFFFFFFFFFFFFFFFFFFFFFFFFFFFFFFFFFFFFF/:FFFFFFFFFFFFFFFFFFFFFFFFFFFFFFFFFFFFFFFFFFFF
@M05620:37:000000000-D9766:1:1101:10611:4113 1:N:0:64
ACCACACCTTCTACAATGAGCTGCGTGTGGCTCCCGAGGAGCACCCCGTGCTGCTGACCGAGGCCCCCCTGAACCCCAAGGCCAACCGCGAGAAGATGCCCAGGTGAGTGGCCCGCTACCTCTTCTGGTGGCCGCCTCCCTCCTTCCTGGCCTCCCGGCGCTGCGCCCTTTCTCACTGGTTCTCTCTTCTGCCGTTTTCCGTAGGACTCTCTTCTCTGACCTGAGTCTCCTTTGGAACTTCTGCAGGTTCT
+
CCCCCCCCFFFFGGGGGGGGGGHHGGGGHGHHHGGGGGGGGHHHHGGGGGGGHHHHGHHGGGGGGGGGGGGHHHHGGGGHGHHHHGGGGGDGGGHGHHHHHH/FFHH0?GFGHH-CCCGHGHHHHDGHGHGHHGGGGGHGHHGHHGGGGGGGGGGGGG--;-@FFFFFFFFFFFFFFFFFFFFFFFFFFFFFFBADFFFFFFFDDFFFFFFFFF/BBFFFFFF;/;B:BFFFFFFFFFFFFFFFFFFFFFF
@M05620:37:000000000-D9766:1:1101:10433:4114 1:N:0:64
ACCACACCTTCTACAATGCGCTGCGTGTGGCTCCCGAGGAGCACCCCGTGCTGCTGACCGAGGCCCCCCTGAACCCCAAGGCCAACCGCGCGAAGATGCCCAGGTGAGTGGCCCGCTACCTCTTCTGGTGGCCGCCTCCCTCCTTCCTGGCCTCCCGGCGCTGCGCCCTTTCTCACTGGTTCTCTCTTCTGCCGTTTTCCGTAGGACTCTCTTCTCTGACCTGAGTCTCCTTTGGAACTCTGCAGGTTCTA
+
BBABBBB>BBFFGGGFDG4AECGGGEABAAGGGBFE?EGGGHHHHGGEEAEGGHHFHHH>>ECGGGGGGGGEFHHGGGEEA?FHHGACGG/>CGC?1<GC0FF.FHHFFHGGFHCCC-@GHHHHHHH0;GG..@DGGGGGFG?9FB9FB/AFBFEEAB-;@BBFBB.-99/BFFBFB/BFFFBF/FFF/BFFF@9AB9/;9FAAAFB/;FFFFFBFFF/9BFF/9BB///;B/B9FFFFFFFFFFFABFB/
@M05620:37:000000000-D9766:1:1101:10523:4122 1:N:0:64
ACCACACCTTCTACAATGAGCTGCGTGTGGCTCCCGAGGAGCACCCCGTGCTGCTGACCGAGGCCCCCCTGAACCCCAAGGCCAACCGCGAGAAGATGCCCAGGTGAGTGGCCCGCTACCTCTTCTGGTGGCCGCCTCCCTCCTTCCTGGCCTCCCGGAGCTGCGCCCTTTCTCACTGGTTCTCTCTTCTGCCGTTTTCCGTAGGACTCTCTTCTCTGACCTGAGTCTCCTTTGGAACTCTGCAGGTTCTA
+
BBBBBBBBFFFFGGGGGGGGGGHHGGGEGGHHHFFGGFGGGHHHHGGGGGGGHHHHGHHFFGGGGGGGGGGHHHHGGGGHEHHHHGGGGG?DGGHFHHHHHHHFGF1FGHGGHHGGGGGHHFHHHHGHHHDGHGGGGGHGHHGHHGGG;FFGGGGGGF-@@G/CBGFFFFFFFFFFFFFFFFFFFFFFFFFFFF:DFFFFBFFDDFFFFFFFFFFBF/BBFF.;BFF/;FFFFB/9FFFFF/BFFF.BBFF
@M05620:37:000000000-D9766:1:1101:11429:4137 1:N:0:64
AGTGCCAGCTCTCAATCGCACAGGGGACCCAGGGCCTGGCCCCTCCATCCAGAAAACCTATGACCTCACCCGCTACCTGGAGCACCAACTCCGCAGCTTGGCTGGGACCTATGTGAGTATCCAGCGTAGGAATCTGGGAGTTGGGGGGGAGTGAGGAGTTGGGGAAAGACAGTCCTAACCGTGGAGGGTTCTGGTAAATGATGGGGTGAGGAGGGGCTCTTTGGCTCCCACCAGTCCCCCTGTCTGGTCTA
+
>1>>ADBCAFCDABG3AAFFAECGAEGEE0FHGGG//AFGAGGGGGHFFHHD1FGFHGFFHHBHHHFHHHGGGGGGHHHFGHHEFGHHGGHHGEEG>0BCCHCFFEGFE<G1GF2FGFF122BF0BE/</@FGHHHFGH<<<?G@C--;;9--//9/A;/99@@FF?FF-;;F/;FFEFF=FF@FFF?9AFFFFF9/FFFFFFFFFB>A--99B?=-;EFFFFFFEFEFFF-A-BFFFF9@9FFFFFFFFB
@M05620:37:000000000-D9766:1:1101:18059:4155 1:N:0:64
ACCACACCTTCTACAATGAGCTGCGTGTGGCTCCCGAGGAGCACCCCGTGCTGCTGACCGAGGCCCCCCTGAACCCCAAGGCCAACCGCGAGAAGATGATGAGTGGCCCGCTCCCTCTTCTGGTGGCCGCCTCCCTCCTTCCTGGCCTCCCGGAGCTGCGCCCTTTCTCACTGGTTCTCTCTTCTGCCGTTTTCCGTAGGACTCTCTTCTCTGCCCTGAGTCTCCTTTGGAACTCTGCAGGTTCTCGCTCG
+
CBCCCCCAFFFFGGGGGGGGGGHHGEGA4EGFHGGE?EFGCGEGHGGGFFGGFHFHHHGEGCCGGGGGGGGHGHHGGGGHGHHHHGGGGGBDGGHFFHHFGHHGHGGHHGGGGGGHHHHHH11GFFGGG@DGDHGHHGHHHHHHHHGGGGGGFGADFGGGGGAFFFFFF0BFB/;BFFFFFFFFFFF0;;AFFF;DFFFFFFFFFFFFFFFFFFFFFFFFFFFFFFFBFFF0BFFFFB0BF9FFF0;.;EB
@M05620:37:000000000-D9766:1:1101:14563:4167 1:N:0:64
AGTGCCAGCTCTCAATCGCACAGGGGACCCAGGGCCTGGCCCCTCCATCCAGAAAACCTATGACCTCACCCGCTACCTGGAGCACCAACTCCGCAGCTTGGCTGGGACCTATGTGAGTATCCAGCGTAGGAATCTGGGAGTTGGGGAGGAGTGAGGAGTTGGGGAAAGACAGTCCTAACCGTGGAGGGTTCTGGTAAATGATGGGGTGAGGAGGGGCTCTTTGGCTCCCACCAGTCCCCCTGTCTGGTCTA
+
AA>AAFFFAFFFGAGGGFFAECHCGGGEEEGHFEGEAFHHCHGHGGHHHHHHDGHGHGHGGGDHHGGHHHHGG>EGHHHHBFGHHHCGFHHGAFCEEGFGGHHGGGHHGFHHH3BFHHHHHHHHHGGGGGHHHGHHHH0FGHHHGGFGGGEHHB0CCEGHHH-DEDHHHHHHH0:GHHHHGGEGDEGA;CFGGGFFFGGGGGGGGGFFFFFFFF-;9@FFFFFFFFFFFFFFFFFFFFFFFFFFFF/99FF
@M05620:37:000000000-D9766:1:1101:20859:4170 1:N:0:64
ACCACACCTTCTACAATGAGCTGCGTGTGGCTCCCGAGGAGCACCCCGTGCTGCTGACCGAGGCCCCCCTGAACCCCAAGGCCAACCGCGAGAAGATGACGAGGTGCCCGCTCCCTCTTCTCTTGTCGTGCTCCCTCCTTCCTGTCCTCCCGTACCGGCGCCCTGTCTCTCTTCTTCTCTCTTCTGCTGTGCTCCTTAGGACTCTCCTCTCTGCCCTGAGCCTCCTTTGCAACTCTGCTGGGTCTGGTTCG
+
CCCCDDDDFFFFGGGGGGGGGGHHGFGEAFHHHGGGGGGGFHHHHGGGGFGGGHGHHHHGGGGGGGGGGGGHHHHGGGGHGHHHHGGGGGGGGGHGFH22/?C//?100?-->E.<<01FG0<=000.....=0C//C/00;000;GHB:C..9.;.:ADG?--.;B0000000:0000;0:BFFB00:B/000:0;00000//00/;BFFF0B0EFFF/0//;.;0B00000/000;000.::///:00:
@M05620:37:000000000-D9766:1:1101:8912:4207 1:N:0:64
ACCACACCTTCTACAATGAGCTGCGTGTGGCTCCCGAGGAGCACCCCGTGCTGCTGACCGAGGCCCCCCTGAACCCCAAGGCCAACCGCGAGAAGCAGCCCAGGTGAGTGGCACCCCACCTGTTCTCGTGGCCGCCTCCCTCCTTCCTCGCCTCCCGGCGCCCCGCCCTTTCTCACTGGTCCTCTCTCCTGCCGCTTTCCGCACGCCTCTCTTACCTGACCTGCGTCTCCTTCGCTACTCTGCAGGTTCTG
+
ABAABABAFFFFGGGGGGGGGGHHGFGGHCGHHGGD?EG?EGEHHGGFEAEFGHHGHHHGEGGGGGGGGGGHHHHGGGGHGHHHHGGGGGGGGG222<2<?GEFCH10?G/<0>..-..>G01=0D0.<..-<@D@.;.::C;GFGGGB.A-C?EFDFGCF9-9--@9-//9//99999B//;BFF///;9/9;-9AAFFD.----9;DFFFF//;FBFFF/.F=DAD;/9//....;//;BBBB.;/9//
@M05620:37:000000000-D9766:1:1101:10492:4251 1:N:0:64
AGTGCCAGCTCTCCATCGCACAGGGGACCCAGGGCCTGGCCCCTCCATCCAGAAAACCTATGACCTCACCCGCTACCTGGAGCACCCACTCCGCAGCTTGGCTGGGACCTATGTGAGTATCCAGCGTAGGAATCTGGGAGTTGGGGAGGAGTGAGGAGTTGGGGACAGACAGTCCTAACCGTGGAGGGTTCTGGTAAATGATGGGGTGAGGAGGGGCTCTTTGGCTCCCACCAGTCCCCCTGTCTGGTCTA
+
>A>3>BFFBFFFGGGGBAF2E2FAF2AAE2BFABEBBFHHHHGGGGHHHEGGFFHBFEHHBAFGHDBFGHH>E/>>GHBF21FGHF>1?FG?/?/E>F3B?CGGGGGHGHGDHGGHEFHGHHBGHGF?CGBDCGFHGF0?EGHEGG.<@.<<<0DC<EGHHFGGE-::/CCGHHHH0GFGGGGF.;ADGGGGFGCBFFGFGFGGFFDF?FFBAFFFFFFFFFFFFFFFFFFFAFFEFFFFFFFFFFFFFFB
@M05620:37:000000000-D9766:1:1101:10995:4257 1:N:0:64
ACCACACCTTCTACAATGAGCTGCGTGTGGCTCCCGAGGAGCACCCCGTGCTGCTGACCGAGGCCCCCCTGAACCCCAAGGCCAACCGCGAGAAGATGCCCAGGTGAGTGGCCCGCTACCTCTTCTGGTGGCCGCCTCCCTCCTTCCTGGCCTCCCGGCGCTGCGCCCTTTCTCACTGGTTCTCTCTTCTGCCGTTTTCCGTAGGACTCTCTTCTCTGACCTGAGTCTCCTTTGGAACTCTGCAGGTTCTA
+
AAAAAAA?CFFFGGGGGG1FGGHHGFGBGGHFHEFG?EE?EHHHHGGGEGGAGHHHHHH?EEEGGGGGGGGHHHHGGGGHGHHHHGGGGGBGCBFFGHDGH1/<1FGHGD/FFHGGGGGGHHHHHFHB<C.<<-;ACACFGHAHGFFFG/.;BFEE.;-:9@@A@@F@;9FFFFFFFF-:BBF9FBFBBFFFB@BAFFF/AFFBF/FBFBFB/9BFF//BFFFBFFFFFF/:FFB//99FFFFB/F-;BF;
@M05620:37:000000000-D9766:1:1101:11494:4262 1:N:0:64
ACCACACCTTCTACAATGAGCTGCGTGTGGCTCCCGAGGAGCACCCCGTGCTGCTGACCGAGGCCCCCCTGAACCCCAAGGCCAACCGCGAGAAGATGCCCAGGTGAGTGGCCCGCTACCTCTTCTGGTGGCCGCCTCCCTCCTTCCTGGCCTCCCGGCGCTGCGCCCTTTCTCACTGGTTCTCTCTTCTGCCGTTTTCCGTAGGACTCTCTTCTCTGACCTGAGTCTCCTTTGGAACTCTGCAGGTTCTA
+
AABABBB3CFFFGGGGGGAGGGHFGFGAAEHGHBFE?EFFDHHHHGGGGEGGFHHHHHHEEGCEGGGGGGGHFHHGGGGHGHHHHGGGGG/BGGHEGHHHHHHGGHFHHHGGHHGGGGGHHHHHHHHHHHGHHGGGGGHGHHGHGGGGGGGGGGGGGG9ADFFFFFFFFFFFFFFFFFFFFFFFFFFFBFFFFFDFFFFFFFFFFFFFFFFFFFFBFFFFFFFBFFF;;FFFFFFFFFFFFFFFFFFFFFF
@M05620:37:000000000-D9766:1:1101:10986:4274 1:N:0:64
ACCACACCTTCTACAATGAGCTGCGTGTGGCTCCCGAGGAGCACCCCGTGCTGCTGACCGAGGCCCCCCTGAACCCCAAGGCCAACCGCGAGAAGATGCCCAGGTGAGTGGCCCGCTACCTCTTCTGGTGGCCGCCTCCCTCCTTCCTGGCCTCCCGGCGCTGCGCCCTTTCTCACTGGTTCTCTCTTCTGCCGTTTTCCGTAGGACTCTCTTCTCTGACCTGAGTCTCCTTTGGAACTCTGCAGGTTCTA
+
BBBBBBBAFFFFGGGGGG5FGFHHGGGAGGHHHFFEDGECGHHHHGG0EEGGHHHHHHHEGCFGGGGGGGGGFHHGGGGHGHHHHGGGGG<@DGGBGHHHHHHGHHHHHHGGHHGGGGGHHHHHHHHHHHGHHGGGGGHGHHGHHGGGGGGGGGGGGG-@DFFFFFFFFFFFFFFFFFFFFFFFFFFFFFFFFFFFFFFFFFFFFFFFFFFFFFFBFFFFFFFBFFF/;FFFFFFFFFFFFFFFFFFFFFB
@M05620:37:000000000-D9766:1:1101:16974:4324 1:N:0:64
CCTGCCCCTTCTCAATCGCACACGTGTGCCCTCCCGTCCCGAATTCCTCTCTCCTACTCCGTCCCCCCCTTGAAACAAAGAAAAACAACCCCTCCTCCTGGCGATACCACCAGGCCTCTAAAGCATAGTACTATGACAGATGGTCAGTATATAATAGATGATCACATACACACCGAACCAATTACAAATCTGTTACATTATACTGTTATAAGAATCACATATACCACAACCACTCCTCCTGACTCATCTAT
+
1>>AAB1>>B1BBBBFGFGGGG0AB0B01DGHCEFEFA/B/BAF/D1D1BFGH0BFB1ABEAG/A>B>>>>FGBGH0>>000B0B/FF///?</?000B100/////B11//0///10@11?1111<1111111<1?110<<<111011111><111000000=<0<<<G00<:::-=-.:/0:0009;00000;0000;0000000000;000000/0000900;/---9A-//9/-9-///////;///
@M05620:37:000000000-D9766:1:1101:16279:4327 1:N:0:64
ACCACACCTTCTACAATGAGCTGCGTGTGGCTCCCGAGGAGCACCCCGTGCTGCTGACCGAGGCCCCCCTGAACCCCAAGGCCAACCGCGAGAAGCTGATGAGTGGCACGCTCCCTCTTCTGGTGCCCGCCTCCCTCCTTCCTGGCCTCCCGGAGCTGCACCCTTTCTCACTGGTTCTCTCTTCTGCCGTTTTCCGTAGGACTCTCTTCTCTGCCCTGAGTCTCATTTGGAACTCTGCAGGTTCTAGCTCG
+
AA>AAAA>FFFFGGGGFGGGGGHHGFGGCFGHGFFG2FGA2F2FHGGEBBEF5BGGHHHE>E0EGGGGGGG?3FHGGGEHGHHH/FFGGGDDBAGC2F2BD22?FA/0FA?/?EF0FGGGBGBF01<CE-ACEHEFC:CFHFB0/;GFCGED--9@.B//;;:;9BFFF0;F0/00;;BBFFBB/9B;@9DBEBBDF.A9FFFFBBBB9//9B/;99:..;BFFBBFBBFBFFFFBBFF/.:/B//:B/B?
@M05620:37:000000000-D9766:1:1101:21038:4355 1:N:0:64
AGTGCCAGCTCTCAATCGCACAGGGGACCCAGGGCCTGGCCCCTCCATCCAGAAAACCTATGACCTCACCCGCTACCTGGAGCACCAACTCCGCAGCTTGGCTGGGACCTATGTGAGTATCCAGCGTAGGAATCTGGGAGTTGGGGAGGAGTGAGGAGTTGGGGAAAGACAGTCCTAACCGTGGAGGGTTCTGGTAAATGATGGGGTGAGGAGGGGCTCTTTGGCTCCCACCAGTCCCCCTGTCTGGTCTA
+
ABAABFFFCFFFGGGGGGGGGGHGGGGGEGHHGGGGCFHHAGGHGGHHHHHHFHFHHGHHHHHHHHHHHHHGGGGGHGHHHGHHGHHHGHHHGGGGGFHHGHHGGGHHGHHHHHHHHHHHHHHHHGGGGGHHHHHHHHHGGHHHGGGGGGGHHGHHHGHFFHGGGGHHHHHHHGHHHHHHGDEGGGGGCFGGGGFGGGGGGGGGGGFFFFFFFFFFFFFFFFFFFFFFFFFFFFFFFFFFFFFFFFFFFFF
@M05620:37:000000000-D9766:1:1101:7534:4358 1:N:0:64
ACCACACCTTCTACAATGAGCTGCGTGTGGCTCCCGAGGAGCACCCCGTGCTGCTGACCGAGGCCCCCCTGAACCCCAAGGCCAACCGCGAGAAGATGATGAGTGGCCCGCTCCCTCTTCTGGTGGCCGCCTCCCTCCTTCCTGGCCTCCCGGCGCTGAGCCATTTCTCCCTGTTTCTCTCTTCTGCCGTTTTCCGTAGGACTCTCTTCTCTGCCCTGAGTCTACTTTGGACCTCTGCAGGTTCTGGCTCG
+
ABABBB?AFFFFFGGFFFGGGGHHGGGGHGHHHGGEAEFCEHHHHGGGEEGEFFGFHHHGGGCGGGEGGGGHHHHGGGGGGFHGHGGGGCFGGGHHFFF2>GH22//<F<C@DD.><0FGH110<A.<A<@ADACHFGHGGHFGC.CFCEGGG---@-.:B:///:BBFFBFB//;BFFF//FFFFF;-;;BEF/;BAA?F;B/BBFFFFFEFF9.BAFFBFF/9BB/BB//FF/9B//;A.9FF/:/99;
@M05620:37:000000000-D9766:1:1101:8940:4385 1:N:0:64
ACCACACCTTCTACAATGAGCTGCGTGTGGCTCCCGAGGAGCACCCCGTGCTGCTGACCGAGGCCCCCCTGAACCCCAAGGCCAACCGCGAGAAGATGATGAGTGGCCCGCTCCCTCTTCTGGTGGCCGCCTCCCTCCTTCCTGGCCTCCCGGAGCTGCGCCCTTTCTCCCTGGTTCTCTCTTCTGCCGTTTTCCGTAGGACTCTCTTCTCTGCCCTGAGTCTCCTTTGGAACTCTGCAGGTTCTAGCTCG
+
AAA>AAA1CFCFBGGFFGBAFBFBEA0BF?GHEFFEAEE/EGHHHGEGEAGFHFHCHGHGCGGGF>>EGGGFHCEEGGGE/CHEFGE/CCC@/BGHFF1?FGHG1?FGHCCG->FHHHHHHGFDC.FHA<AEGHGHHGHH:GGFFEACGGGGGG@GG/CAAEG@FFFFF/BFF?FFFFFFFFFFFFF/;BFFFFFABAFBBFFFFFFFFFFFF/;EFFFFFFEFBFFFFFF/FFFFFFFF?9;BF//;BFB
@M05620:37:000000000-D9766:1:1101:8625:4394 1:N:0:64
ACCACACCTTCTACAATGAGCTGCGTGTGGCTCCCGAGGAGCACCCCGTGCTGCTGACCGAGGCCCCCCTGAACCCCAAGGCCAACCGCGAGAAGATGCCCAGGTGAGTGGCCCGCTACCTCTTCTGGTGGCCGCCTCCCTCCTTCCTGGCCTCCCGGCGCTGCGCCCTTTCTCACTGGTTCTCTCTTCTGCCGTTTTCCGTAGGACTCTCTTCTCTGACCTGAGTCTCCTTTGGAACTCTGCAGGTTCTA
+
BBCCBCCAFFFFGGGGGGFGGGHHGGGBAEHHHFGECEEGFHDHHGGGGFGGFHGHHHHAECCFGGGGGGGHFHHGGGGHGHHHHGGGGG/BFGHEGGHHHHHGFGHGGHGGGHGGGCGHHHHHHHHGHHGFHGGGGGHGHHGHHGGGGGGGGGGGGC-AD;=DFFFFFFFFFFFFFFFBFFFFFFFFBBFFFFDFFFFFFFFFDBFFFFFFFFFBBFFFFFFFFFF:BFFFFFFFFBFFFFFFFF:/BF:
@M05620:37:000000000-D9766:1:1101:13249:4412 1:N:0:64
AGGGCCAGCTCTCCATAGCACAGGGGACCAAGGGCATGGCCCCTCCATCCAGAAAACCTATGACCTCACCCGCTACCTGGAGCACCCACTCCGCAGATTGGCTGGGACCTATGTGAGTATCCAGCGTAGGAATCTGGGAGTTGGGGAGGAGTGAGGAGTTGGGGAAAGACAGTCCTAACCGTGGAGGGTTCTGGTAAATGATGGGGTGAGGAGGGGCTCTTTGGCTCCCACCAGTCCCCCTGTCTGGTCTA
+
>1>>>>>AAFCDA1F1BBF1E1FGC0BA00AFBBAA0ABAAFEHGGGH10BBAAABBAAFBF2GGDBFGHHEE>>>GHG>BBFF>?E/?>B0?E?E/1>BEGHECEHHEGHHGHHHHHEHDGHHHGGCGGHGHHEFH00?EGFECG/>C.>>C1>C<CCHGFGGA.:GBGHHHHHHFHHHGGE@;EEGCFFGFG;CFFFGGGGGGGE@EFFFFF@;@@FEFFBFFFFFFFFFFFFFFFFF@FFFFFFFFFF
@M05620:37:000000000-D9766:1:1101:13263:4427 1:N:0:64
AGTGCCAGCTCTCAATCGCACAGGGGACCCAGGGCCTGGCCCCTCCATCCAGAAAACCTATGACCTCACCCGCTACCTGGAGCACCAACTCCGCAGCTTGGCTGGGACCTATGTGAGTATCCAGCGTAGGAATCTGGGAGTTGGGGAGGAGTGAGGAGTTGGGGAAAGACAGTCCTAACCGTGGAGGGTTCTGGTAAATGATGGGGTGAGGAGGGGCTCTTTGGCTCCCACCAGTCCCCCTGTCTGGTCTA
+
>A>AAFFFAFFFGGGGGGGGGGHGGGGGGGHHGGGGGDHHHHGHGGHH5GHGFC3GHGEHHHHHHH@GHHHGGEEGHHHFHHHG1GHEGBGGGFEGECBGGHHGGGHHGHHHHHHGHGHFHHHHHGDACDGHHHHGGHECDHHHGGGGGGGHHGHHHGHFHHFGGGHHHFHHHHHHHHHHGDEGGGGGAFGGGG;BFGGGGFGGGGFFFFFFBFFFB9EFFEFFFFFFFFFFFFFFFFFFFFFFFFB/9B/
@M05620:37:000000000-D9766:1:1101:12348:4427 1:N:0:64
ACCACACCTTCTACAATGAGCTGCGTGTGGCTCCCGAGGAGCACCCCGTGCTGCTGACCGAGGCCCCCCTGAACCCCAAGGCCAACCGCTAGAAGATGATGAGTGGCCCGCTCCCTCTTCTGGTGGCCGCCTCCCTCCTTCCTGGCCTCCCGGAGCTGCGCCCTTTCTCCCTGTTTCTCTCTTCTGCCGTTTTCCGTAGGACTCTCTTCTCTGCCCTGAGTCTCCTTTGGACCTCTGCAGGTTCTAGCTCG
+
BBBBBBB3BFFFGGGGGG5FGGHHGEGB4EGGHBEE2EEEDGFGHGGEEEEGEHGHHHHAE@CEGGGGGGGHFHHGGGGHGHGHHGGGCG<CGHHBFGH@FGHFGGGHHD?ADFFHHHHHHD1GGGFGG<<EDHGHHGHHHHHHHHHHGHFG?@FBFGGGGG;;BFGGG0CFB/:FFFFFFFFFFFF/;;AFFF;DFFFFFBF:BBBFFFFFFFFEBFFFFFF:;BF/:BF/BFF/:B/9FFFFF/;9;B?
@M05620:37:000000000-D9766:1:1101:13683:4438 1:N:0:64
AGTGCCAGCTCTCCATCGCACAGGGGACCCAGCGCCTGGCCCCTCCATCCAGAAAACCTATGACCTCACCCGCTACCTGGAGCACCCACTCAGCAGCTGGGCTGGGACCTATGTGAGTATCCAGCGTAGGAATCTGGGCGTTGGGGCGGAGTGCGGAGTTGGGGAAAGCCAGTCCTAACCGTGGAGGGTTCTGGTAAATGATGGGGTGAGGAGGGGCTCTTTGGCTCCCACCAGTCCCCCTGTCTGGTCTA
+
>A>>>BFBAFFFGFGF5AE2E2G4F22AEAAA2AA2ABGHHHGHGGHHHFFGGHHAGEHHB@FFHDBCFGHEE/>EGHBB2BB?GF?1?FG33B3FBB3?<FGDGGGHGHHFGFGGHHFHHHFHGGEEGGFHHHGHHH/@DGFHFG.AD:;;C0A?-A9FFFGG..9C/AFCFFFFFFFFFFFFAEDFDFFFFFFFBFFFBFFFFF;BEFFBDFFFFAEBBFFFFFFFFFFFFFFFFFFFFFFEFFFFFFF
@M05620:37:000000000-D9766:1:1101:14727:4514 1:N:0:64
ACCACACCTTCTACAATGAGCTGCGTGTGGCTCCCGAGGAGCACCCCGTGCTGCTGACCGAGGCCCCCCTGAACCCCAAGGCCAACCGCGAGAAGATGCCCAGGTGAGTGGCCCGCTACCTCTTCTGGTGGCCGCCTCCCTCCTTCCCGGCCTCCCGGAGCTGCGCCCTTTCTCACTGGTTCTCTCTTCTGCCGTTTTCCGTAGGACTCTCTTCTCTGACCTGAGTCTCCTTTGGAACTCTGCAGGTTCTA
+
AAABCCCBFFFFGGGBDGFGGCHHGDEFHFHHHGGCGGFFFHHHHGGFFGGGHHHHFHHGE>EFFCEEGGGGGGHGGGGHGHHHHGGGGGF/@DFHH2FGHHHFGHFGGFGFHF@D-@DHDFHDHGHH=GDCGCDG.CGGHHG/0CF/:-:A.FFF.9-:A:9B=AFFFFFFFFFFFBB:/;;9;B/;B/:BF;.AB.FF?;F;D/FFFBF/FF:FFFFFF/::;;9/BFFFF/BFFFFF//:BB..:BB:
@M05620:37:000000000-D9766:1:1101:15834:4536 1:N:0:64
ACCACACCTTCTACAATGATCTGCGTGTGGCTCCCGAGGAGCACCCCGTGCTGCTGACCGAGGCCCCCCTGAACCCCAAGGCCAACCGCGAGAAGATGATGAGTGGCCCGCTCCCTCTTCTGGTGGCCGCCTCCCTCCTTCCTGGCCTCCCGGAGCTGCGCCCTTTCTCACTGGTTCTCTCTTCTGCCGTTTTCCGTAGGACTCTCTTCTCTGCCCTGAGTCTCCTTTGGAACTCTGCAGGTTCTAGCTCG
+
3AABBAAAFFFFGGGCDGGGFGHHEFGBFEHGHGGEFGG?FHHHHGEGFEEFH3FGHGHGGGGGEG@EGGGHFGEFGGGHGHHEEFGGGCBDGGHHFGHGHHHFGFFHHGGG?EFHHHHHHHFGHDHHGCGFGHEGHDHHHHFHHFHGGGGG@GGGGGGGGGGGFFFFF/FFF.FFFFFFFFFFFFFFBDFFFFFFFFFDFFFFFFFFFFFFFBFFFFFFFFFFFFFFFFFFFFFFFFFFFAFFF/B/BFF
@M05620:37:000000000-D9766:1:1101:13539:4578 1:N:0:64
ACCACACCTTCTACAATGAGCTGCGTGTGGCTCCCGAGGAGCACCCCGTGCTGCTGACCGAGGCCCCCCTGAACCCCAAGGCCAACCGCGAGAAGATGCCCAGGTGAGTGGCCCGCTACCTCTTCTGGTGGCCGCCTCCCTCCTTCCTGGCCTCCCGGAGCTGCGCCCTTTCTCACTGGTTCTCTCTTCTGCCGTTTTCCGTAGGACTCTCTTCTCTGACCTGAGTCTCCTTTGGAACTCTGCAGGTTCTA
+
A?>ABAAAFFFFFGGF5B5BEFBGEFGBE2GHHGG22EE2EHHHHGEEF1EEGDCGFGHEEGCGFGEGGGGHGHEDGGGEGHHHHGGGG?<BDDHG11?GHHHGFGHGGHGGHHCGGGGHHHGHHHEHGCDFHG@CGDHGHHG/GGGGEGGGGGGGGG;BBFFGGGFBBFFFFFFFFFFFFFFFFFFFFFFFFBFFFFFFFFFFFFFFFFFFFFFFFFBFFFFFFBF;FFFFFFFFFFFFFFFFFFFFFFF
@M05620:37:000000000-D9766:1:1101:8646:4648 1:N:0:64
ACCACACGCTCTACAATGCGCTGCGTGCGGCTCGCGAGGAGCACCCCCTGCTGCTGACCCAGGCCCCCCTGAACCCCAAGGCCAACCGCGCGAAGATGACGAGTGGCCCGCTCCCTCTTCTTTTGGCCGACTCCCTCCTTCCTGTCCTCCCGTCGCTGCGCCGTTTCTCCCTGTTTCTCTCTTCTGCAGCTTTCAGTAGGCCTATCTTCTCTGCGATGAGTCTTCTTGGGTCCTCGGCATGTTCTAGGTCG
+
>3>A>>A32>>AFFBBEG4AEAEEFEE2AAE2B0AA0AA>>B1BBB>/>?1B3FGHFHH2?1111EE>>>/B3BFEEDDHGH???CDCBB>>ACC.FFH<<>@<.<<C<<<-;C.;:CCGGCGB0-90;-9;;FFBFDFFFC;00;CF09C..;-;...;-.-;9BFFE//99;BBFB9B9:BFF9F///;/;;//;/:9/9;///9;;FFF/9--;;/9:;B/:BF//..;;//..9--;9BFF/;/;;-
@M05620:37:000000000-D9766:1:1101:17629:4697 1:N:0:64
ACCACACCTTCTACAATGAGCTGCGTGTGGCTCCCGAGGAGCACCCCGTGCTGCTGACCGAGGCCCCCCTGAACCCCAAGGCCAACCGCGAGAAGATGCCCAGGTGAGTGGCCCGCTACCTCTTCTGGTGGCCGCCTCCCTCCTTCCTGGCCTCCCGGCGCTGCGCCCTTTCTCACTGGTTCTCTCTTCTGCCGTTTTCCGTAGGACTCTCTTCTCTGACCTGAGTCTCCTTTGGAACTCTGCAGGTTCTA
+
ACCCCCCCFFFFGGGGGGGGGGHHGGGEHGHHHGGGGGGGGHHHHGGGGGGGHHHHHHHGGGGGGGGGGGGHGHHGGGGHGHHHHGGGGGGGGGHHHGHHFHHGG=GGHHGGHHGGCGGHHHHHHHHHHHGHHGGGGGHGHHGHHGGGGGGGGGGGG--;CFCFFFFFFFFFFFFFFFFFFFFFFFFFFFFFFFFFFFFFFFFFBFFFFFFFFFFFFFFFFFFFFFFFFFFFFFBFFFFFFFFFFFFFFFB
@M05620:37:000000000-D9766:1:1101:22376:4698 1:N:0:64
ACCACACCTTCTACAATGAGCTGCGTGTGGCTCCCGAGGAGCACCCCGTGCTGCTGACCGAGGCCCCCCTGAACCCCAAGGCCAACCGCGAGAAGATGCCCAGGTGAGTGGCCCGCTACCTCTTCTGGTGGCCGCCTCCCTCCTTCCTGGCCTCCCGGCGCTGCGCCCTTTCTCACTGGTTCTCTCTTCTGCCGTTTTCCGTAGGACTCTCTTCTCTGACCTGAGTCTCCTTTGGAACTCTGCAGGTTCTA
+
AAAAAAAAFFFFGGGGDGE1G1FAEAAE0EGHCFGE?EECCHHHHGGGCFGGGHGHHHHGGGGGGEGGGGGFHFHGGGGH/CHHHG?/BCG@/CFHGHEFGFHFGHHHHGGGHHGGGGGBGHFHHHHGHHGHHGGGGGEGHHGHHGGGGFGGGFGGB@?@A@@F?@F@?F/BFFFFFFFFFFFFFFFFFFFFF@BFFFFEFFAFFFFFFFFFFFFFFFFFFFFBFFFFFFFFFFEFFFFFFFFFFFFFFFF
@M05620:37:000000000-D9766:1:1101:17849:4705 1:N:0:64
ACCACACCTTCTACAATGAGCTGCGTGTGGCTCCCGAGGAGCACCCCGTGCTGCTGACCGAGGCCCCCCTGAACCCCAAGGCCAACCGCGAGAAGATTAAACACACCCAGGTGCGTGGCCCGCTACCTCTTCTGGTGGCCGCCTCCCTCCTTCCTGGCCTCCCGGAGCTGCGCCCTTTCTCCCTGGTTCTCTCTTCTGCCGTTTTCCGTAGGACTCTCTTCTCTGACCTGAGTCTCCTTTGGAACTCTGCA
+
AABCCCCBFFFFGGGGGGGGGGGHGGGGHGHHHFGGGGGGGHHHHGGGEFGFHHHHHHHGGGEFGGGGGGGHGHHGGGGHGHHHHGGGGGGGGGHHHGHHHHHG/<CE/GGGH1>FGCGHHGGG-AHHHHHHHHHGHGHHGGGGGGGGGGGGGGGGGGGFFGGGGGFFFFFFFFFFFFFFF0FFFFBFFFFFFFFFFFFFFDDFFFFFFFFFFFFFFFFFFFFFF0FFFFFFFFFFFBFFFEFFFFFFFF0
@M05620:37:000000000-D9766:1:1101:15893:4719 1:N:0:64
AGTGCCAGCTCTCAATCGCACAGGGGACCCAGGGCCTGGCCCCTCCATCCAGAAAACCTATGACCTCACCCGCTACCTGGAGCACCAACTCCGCAGCTTGGCTGGGACCTATGTGAGTATCCAGCGTAGGAATCTGGGAGTTGGGGAGGAGTGAGGAGTTGGGGAAAGACAGTCCTAACCGTGGAGGGTTCTGGTAAATGATGGGGTGAGGAGGGGCTCTTTGGCTCCCACCAGTCCCCCTGTCTGGTCTA
+
AA3AAFF@>FFFCGGFFEFFGGGFEEAEE?CHGAF?AAG22GEAEGHBGHGFFBFCBEGCEHFHHHHHHFFCCEEGHFHHGGHHHHHEGBGHEEEEE3GFDGHGGGGHGGHFFGHHHDHHHHHHGGAFGGHHFFGFHGHEECFHGCGGGGDFHGHFHG/<DHCGGGHGHHGFHHCCCHGHG9C?DEGG;FFFFFFFFFGFGGBFGGDBFFFFFFBBBB./;FF/B/FAFFFFFFFFFFFDBFFFFFFFFFB
@M05620:37:000000000-D9766:1:1101:9300:4744 1:N:0:64
ACCACACCTTCTACAATGCGCTGCGTGTGGCTCCCGAGGAGCACCCCGTGCTGCTGACCGAGGCCCCCCTGAACCCCAAGGCCAACCGCGCGAAGATGATGAGTGGCCCGCTCCCTCTTCTTGTGGCCGCCTCCCTCCTTCCTGGCCTCCCGGAGCTGCGCCCTTTCTCCCTTTTTCTCTCTTCTGCCGTTTTCCGTAGGACTCTCTTCTCTGCCCTGAGTCTCCTTGGGACCTCTGCAGGTTCTCGATCG
+
BBBBBBB3BCCFGGGGGG4EEGGGGGG22EFBG2AE2EEEDGDGHGG0AEEFBHFHHHG>E@?EFGGGGGGHCHHGGGGHGHHHHGGGGG/>CCG?FGH@FHH?GGGHHDDDGGCCHHHHH00=<A:GG-ACEHGGGGGGGGGFFGGGGGFGA-9@FFBBD;-;BFFFFFFF//;FFFFF/BFFFFF/;9AFFF/;:FDDFBB/;/;9FFFFFF99;ABFFFF:;FF//..;DFB//B//AAFFF/;/;A;
@M05620:37:000000000-D9766:1:1101:23509:4752 1:N:0:64
ACCACACCTTCTACAATGAGCTGCGTGTGGCTCCCGAGGAGCACCCCGTGCTGCTGACCGAGGCCCCCCTGAACCCCAAGGCCAACCGCGAGAAGATGCCCAGGTGAGTGGCCCGCTACCTCTTCTGGTGGCCGCCTCCCTCCTTCCTGGCCTCCCGGCGCTGCGCCCTTTCTCACTGGTTCTCTCTTCTGCCGTTTTCCGTAGGACTCTCTTCTCTGACCTGAGTCTCCTTTGGAACTCTGCAGGTTCTA
+
>AAABBABFFFFGDGFFGGFF5G4EAABGDHH3FFEFGGCGHHHHGEGEEGFHFGGHEFEEGGGGD>EGGGFHFEEEGEF/?GFCF/<BBC@//?GDDBGHHHG?GHHH<FFHHGGGC-F1<<DHHHHHHGHADCGGGHE:CEHCFG00:.;0AFGG?-AB;9DB;ABBFFF9FFF/BF/;BFBFFFFFFFFFBDFFFFFFFFFFFFFFFFFFFFFB99BFFF/BFBBFFFFFFFFFFFFFBFFFFAFBF9
@M05620:37:000000000-D9766:1:1101:21955:4761 1:N:0:64
AGTGCCAGCTCTCAATCGCACAGGGGACCCAGGGCCTGGCCCCTCCATCCAGAAAACCTATGACCTCACCCGCTACCTGGAGCACCAACTCCGCAGCTTGGCTGGGACCTATGTGAGTATCCAGCGTAGGAATCTGGGAGTTGGGGAGGGTGGGGGGTTGGGGGAAGGCAGTCCTAACCGTGGAGGGGTCTGGTAAATGATGGGGGGAGGAGGGGCTCTTTGGGTCCCACCCGGCCCCCTGTCTGGTCTAT
+
ACAABFFFBFFFGGGGGGGGGGHHGGGGGGHHGGGGGGHHHHGHGGHHHHHHHGHHHGHHHHHHHHHHHHHGGGGGHHHHGGHGHHFEFHHHGGGGGHHHGHHGGGHHGHHHHHGHHHHHHHHHHGGFGGHHHHHHGHHGGHHHG-.>--..--<:--;-;9C-;A9.:..9/;:/B/F-9.;9.AC-;./:B//BF/B/99FEF---:@..;DF-9.:BFBF.;/;F/.;.---;>DF-.////;:B/:/
@M05620:37:000000000-D9766:1:1101:21950:4780 1:N:0:64
AGTGCCAGCTCTCAATCGCACAGGGGACCCAGGGCCTGGCCCCTCCATCCAGAAAACCTATGACCTCACCCGCTACCTGGAGCACCAACTCCGCAGCTTGGCTGGGACCTATGTGAGTATCCAGCGTAGGAATCTGGGAGTTGGGGAGGAGTGAGGAGTTGGGGAAAGACAGTCCTAACCGTGGAGGGTTCTGGTAAATGATGGGGTGAGGAGGGGCTCTTTGGCTCCCACCAGTCCCCCTGTCTGGTCTA
+
>AAAAFFFBFFFGFGGGFGFG2FHGAFGGGHHGGGGDECHHHGHGGGHHHGHHGHHHGHHHHHHHHHHHHHGGGGGHHGFGGG?GHFHGGHHGG/EGGHHDGHA/EGHGHHHGHHHHFFFFHHHHGEGGGHHGHHHHHGGGHHHGGFGGGGHHHGHGDHHHHGFFGHAHFHHHEGHHHGHGEC?EGGGCAFGGGFGGGG0B0FGFGFFFF.BDFFFFDFFFFFFFFFFFFF.EFFFFFFFFFFFFFFBB/B
@M05620:37:000000000-D9766:1:1101:19199:4811 1:N:0:64
AGTGCCAGCTCTCAATCGCACAGGGGACCCAGGGCCTGGCCCCTCCATCCAGAAAACCTATGACCTCACCCGCTACCTGGAGCACCAACTCCGCAGCTTGGCTGGGACCTATGTGAGTATCCAGCGTAGGAATCTGGGAGTTGGGGAGGAGTGAGGAGTTGGGGAAAGACAGTCCTAACCGTGGAGGGTTCTGGTAAATGATGGGGTGAGGAGGGGCTCTTTGGCTCCCACCAGTCCCCCTGTCTGGTCTA
+
BABBCFFFCFFFGGGGGGGGGGHHGGGGGGHHGGGGGGHHHHGHGGHHHHHHHHHHHGHHHHHHHHHHHHHGGGGGHHHHHHHHHHHHGHHHGGGGGHHHGGHGGGHHGHHHHHHHHHHHHHHHHGGGGGHHHHHHHHHGGHHHGGGGGGGHHHHHHGHHHGGGGGHHHHHHHHHHHHHHGGGGGGGGEGFGGGFFGGGHHHHGGGFFFFFFFFFFFFFFFFFFFFFFFFFFFFFFFFFFFFFFFFFFFFB
@M05620:37:000000000-D9766:1:1101:18949:4843 1:N:0:64
AGTGCCAGCTCTCAATCGCACAGGGGACCCAGGGCCTGGCCCCTCCATCCAGAAAACCTATGACCTCACCCGCTACCTGGAGCACCAACTCCGCAGCTTGGCTGGGACCTATGTGAGTATCCAGCGTAGGAATCTGGGAGTTGGGGAGGAGTGAGGAGTTGGGGAAAGACAGTCCTAACCGTGGAGGGTTCTGGTAAATGATGGGGTGAGGAGGGGCTCTTTGGCTCCCACCAGTCCCCCTGTCTGGTCTA
+
AA>AAFFFCFFFGGGGGGGGGGHHGGGGGGHHGGGGGGHHHHGHGGHHHHHHHHHHHGHHHHHHHHHHHHHGGEFGHHHHHHHHHHHHGHHHEGGGGHHHGHHGGGHHGHHHHHHHHHHHHHHHHGGGGGHHHHHHHHHGGHHHGGGGGGFHHHHHHGHHHHGGGGHHHHHHHHHHHHHHGEEGGGGGCFGGGGFGGGGGGGGGGGFFFFFFFFFFFFFFFFFFFFFFFFFFFFFFFFFFFFFFFFFFFF9
@M05620:37:000000000-D9766:1:1101:21970:4848 1:N:0:64
ACCACACCTTCTACAATGAGCTGCGTGTGGCTCCCGAGGAGCACCCCGTGCTGCTGACCGAGGCCCCCCTGAACCCCAAGGCCAACCGCGAGAAGATGCCCAGGTGAGTGGCCCGCTACCTCTTCTGGTGGCCGCCTCCCTCCTTCCTGGCCTCCCGGCGCTGCGCCCTTTCTCACTGGTTCTCTCTTCTGCCGTTTTCCGTAGGACTCTCTTCTCTGACCTGAGTCTCCTTTGGAACTCTGCAGGTTCTA
+
BBAAABBBFFFFGGGGFGGDGBGBEAAEHFHHAFFFGGGGGHHHHGGGGGGGHHHHHHHGGGGGGDEGGGGEHCGEGGGH/EHFGGA/CGGC@DFHFFBFGGHG<1DGHBEFHH-@-C-0FGHHEDDGH/CG.-;@FFHGHF.CF9F00;.CGFG.E@-?-9>D->DBBFFFFFBFFFF/BFBFFFFFFFFFFB9DFEFFDFFFDFFEFFFBFFBBFF9F/BF/9;//BBFFFBBFFFFBFF/9B.;9/9:
@M05620:37:000000000-D9766:1:1101:21262:4907 1:N:0:64
ACCACACCTTCTACAATGAGCTGCGTGTGGCTCCCGAGGAGCACCCCGTGCTGCTGACCGAGGCCCCCCTGAACCCCAAGGCCAACCGCGAGAAGATGCCCAGGTGAGTGGCCCGCTACCTCTTCTGGTGGCCGCCTCCCTCCTTCCTGGCCTCCCGGCGCTGCGCCCTTTCTCACTGGTTCTCTCTTCTGCCGTTTTCCGTAGGACTCTCTTCTCTGACCTGAGTCTCCTTTGGAACTCTGCAGGTTCTA
+
A>A3AAB>BBBFGFGFFFBBG5FBE2A24AFBAAFE2EEC?FEGHGGGDEBF5GFGGHGEEG?EGAGEGEF?GFGGGEAHCAGHHG?<BD<</DF1?FDCFHHGHHHGHHGFHHCCGGGHHHGHHHGHGHFGHGGGFAGEHGGEFBFFGFFGGFGGFGA?@BB.=9A-BBFFFFBFFFFFFBFFFFFEFFFFFB:DFFFFFFFFFFFFFFEFFFFFFF/;BFF/:BFBFFFFFFFFFFFFFFFFFFFF/F;
@M05620:37:000000000-D9766:1:1101:21273:4924 1:N:0:64
ACCACACCTTCTACAATGAGCTGCGTGTGGCTCCCGAGGAGCACCCCGTGCTGCTGACCGAGGCCCCCCTGAACCCCAAGGCCAACCGCGAGAAGATGCCCAGGTGAGTGGCCCGCTACCTCTTCTGGTGGCCGCCTCCCTCCTTCCTGGCCTCCCGGAGCTGCGCCCTTTCTCACTGGTTCTCTCTTCTGCCGTTTTCCGTAGGACTCTCTTCTCTGACCTGAGTCTCCTTTGGAACTCTGCAGGTTCTA
+
CBCCCBBCFFFFGGGGGGGGGGHHGEGGHGHHHGGGGGGGGHHHHGGGGGGGFHGHHHHGGGCFGGGGGGGHHHHGGGGHGHHHHGGGGGGGGGHHHHFHHHGGFCDG1?FFHHGGGGCGHHHHHHHHGFGAGCDGGDHGGHGHHGGFBGFGGGGGGGGCBFFFGGFFFFFFFFFFFFFBFFFFFFFFFFFFFFAFFFFFF:A;DFFFFFFFFFFFFBFFFFEF/9FFFFFFFBFFFFFFF0FFFF.BBFB
@M05620:37:000000000-D9766:1:1101:9097:4937 1:N:0:64
AGTGCCAGCTCTCAATCGCACAGGGGACCCAGGGCCTGGCCCCTCCATCCAGAAAACCTATGACCTCACCCGCTACCTGGAGCACCAACTCCGCAGCTTGGCTGGGACCTATGTGAGTATCCAGCGTAGGAATCTGGGAGTTGGGGAGGAGTGAGGAGTTGGGGAAAGACAGTCCTAACCGTGGAGGGTTCTGGTAAATGATGGGGTGAGGAGGGGCTCTTTGGCTCCCACCAGTCCCCCTGTCTGGTCTA
+
AA>AAFFFBFFFGGGGGGGGGGFGFGGGGGHHGGGGFGHGHHGEGGHHGHHHFFGHGGHGHHHHHHFEGHFGGEFGHFHHHHHEHHHGGFHHGGGCFFGHGFFFGFGHCHGDDBD?GGGHHHHHHGGGGGEHFHHHHFF/<?GF?@CD-DECCDDGGA/<GGCFCGHFFFFHFHHHHH/CDGGADEG-F.F0BFFBFFGBFEBBAE.@EA.BF?>-;-E9/;BBBFBAEFFF.9B/;9EDFFFFFFFBF/B
@M05620:37:000000000-D9766:1:1101:18007:4951 1:N:0:64
ACCACACCTTCTACAATGAGCTGCGTGTGGCTCCCGAGGAGCACCCCGTGCTGCTGACCGAGGCCCCCCTGAACCCCAAGGCCAACCGCGAGAAGATGCCCAGGTGAGTGGCCCGGTACCTCTTCCGGTGGCCGCCTCCCTCCTTCCTGGCCTCCCGGCACTGCGCCCTTTCTCACTGGGTCTCTCTTCTGCCGTTTTCCGTAGGACTCTCTTCTCTGACCTGAGTCTCCTTTGGAACTCTGCAGGTTCTA
+
BBAABBBBFFFFFGGGCFGGGGHHFEFEGEHHHGGEEGGGGHHHGGGGFFGGHHHHHHHGGGGGGGGGGGGHHHHGGGGHGHHHHGGGGGGGGGHEBGHHHBAF1?10?1?/0G---<<F1FBHF0.@-<CCG?-A.:GF/9C/C0FFBF.C0FGGAC--9//09-AD=FFFFB//9;F.F.;//9/;B9B/F-.;FF/BA/..;9;BB9B9B9/99:;/;/.:.:9/9;/;FBFBF////;/9/A.9F//
@M05620:37:000000000-D9766:1:1101:8024:4960 1:N:0:64
ACCACACCTTCTACAATGAGCTGCGTGTGGCTCCCGAGGAGCACCCCGTGCTGCTGACCGAGGCCCCCCGGAACCCCAAGGCCAACGGCGAGAAGATGCCCAGGTGAGTGGCCCGGTACCTCTTCTGGGTGCCGCCTGCCTCCTTGCTTGCCTCCCGTTGCTGCGCCCTTTCTCACTGGTTCTGTCTTTTGCCGTTTTCCGGAGGACTCTCTTCTCTGAGCTGGGTCGCCTTTGGAACTCTGCAGGTTTTA
+
AAAAAAAAFFFFGGGGGG1FGFHFGFEBG0FFFFGFGGGCGHHHHGGEFEEGHHHGGGHE/EEEGCGGG/>EE>FEGGEF?GH/GF//>B<>//?11?<<F1..11>F>G..0>--<-.D<GH00;00//.:/;AG..;FG0./00;900;/0;E....;.0;F9@F@;FF//9////-/;B///:BF//;BF-B-B-BF--;9---/;//9/;F;/BF/;F9-A9B;>--999//;BFB/;;:/--//-;
@M05620:37:000000000-D9766:1:1101:9950:4975 1:N:0:64
ACCACACCTTCTACAATGAGCTGCGTGTGGCTCCCGAGGAGCACCCCGTGCTGCTGACCGAGGCCCCCCTGAACCCCAAGGCCAACCGCGAGAAGATGCCCAGGTGAGTGGCCCGCTACCTCTTCTGGTGGCCGCCTCCCTCCTTCCTGGCCTCCCGGCGCTGCGCCCTTTCTCACTGGTTCTCTCTTCTGCCGTTTTCCGTAGGACTCTCTTCTCTGACCTGAGTCTCCTTTGGAACTCTGCAGGTTCTA
+
A?AAA11AFFFFFGGFGFGGGBGFEEEEGEHHHFGC0AF/BGFHHGGGEGGEHHHHHHHGGGGGGGGGGGGBFHHGGGGHFHHF/FGEGGGG@CGFGDGHHF/?1?10?FA<GH-->@CHHHHHG0=<0<CHHG?CGGHGGGGHHGGGEFEFGGGGGG----;A->F@@FFFFFFFFFFBFFFFF/FF9BB/:@;BFFFFFBA-;9/BFFFFFF/;FBBFBBF;-;B9FFFFFFFE/BFFFFFFFFFFFF/
@M05620:37:000000000-D9766:1:1101:15637:5000 1:N:0:64
ACCACACCTTCTACAATGAGCTGCGTGTGGCTCCCGAGGAGCACCCCGTGCTGCTGACCGAGGCCCCCCTGAACCCCAAGGCCAACCGCGAGAAGATGCCCAGGTGAGTGGCCCGCTACCTCTTCTGGTGGCCGCCTCCCTCCTTCCTGGCCTCCCGGCGCTGCGCCCTTTCTCACTGGTTCTCTCTTCTGCCGTTTTCCGTAGGACTCTCTTCTCTGACCTGAGTCTCCTTTGGAACTCTGCAGGTTCTA
+
BBBBBBBAFFFFGGGGGGGGGGHHGEGEHGHHHGGGFFG?EHHHHGGGGGGFFFCHHHHGGGEGGGGGGGGHHHHGGEEHGHHHEGGGGCGG?A22G2FHHHHA1?GF1FFGFHGGGFGFHHHHHG0GGHGHHGGGGGHGHHDH0CFGGF9FFGGGD--9-99DFFFFFFFFFFFFFFFFFFFFFBF/FFFFFFDDFFFFFFFFD/FFFFFFFFFFFFFFBF.BF/FFFFFFFFFFFFFFFFFFF?AFFFF
@M05620:37:000000000-D9766:1:1101:8558:5024 1:N:0:64
ACCACACCTTCTACAATGAGCTGCGTGTGGCTCCCGAGGAGCACCCCGTGCTGCTGACCGAGGCCCCCCTGAACCCCAAGGCCAACCGCGAGAAGATGCCCAGGTGAGTGGCCCGCTACCTCTTCTGGTGGCCGCCTCCCTCCTCCCTGGCCTCCCGCGGCTGCGCCCTTTCTCACTGGTTCTCTCTTCTGCCGCTTTCCGTAGGACTCTCTTCTCTGACCTCAGTCTCCTTTGGAACTCTGCAGGTTCTA
+
BBBBBBBBFFFFGGGGGGFGGGHFEEGEGGHFHGGEGGGGGHHHHGGGGGGGHGHHHHHGGGGEGGGGGGGHHHHGGGGHGGHHHGGGGGFGGGHHFHGHHH//<?1G1FAFFH-<CDG0GHHFDH0GDHGHHGGGGGHGHHGH/9:F0CAFFGGGG--;-;-:@DFFFFFFFFFFFFFFFFFFFFF/9;/9B@-;DFFFD/9A./:BFFFFFFFFFB/F/F//;/;BF99FFFFBBFFFFBBFF.99FF9
@M05620:37:000000000-D9766:1:1101:6280:5029 1:N:0:64
ACCACACCTTCTACAATGAGCTGCGTGTGGCTCCCGAGGAGCACCCCGTGCTGCTGACCGAGGCCCCCCTGAACCCCAAGGCCAACCGCGCGAAGATGATGAGTGGCCCGCTCCCTCTTCTTGTGGCCGGCTCCCTCCTTCCTGGCCTCCCGGCGCTGCGCCCTTTCTCCCTGTTTCTCTCTTCTGCGGTTTTCCGTAGGACTTTGTTCTCTGCCCTGAGTCTTCTTCGGCCCTCGGCAGGTTCTTGCTCG
+
ABBBBBB>CFFFGFGGGG5BFFHHGEGAAEGGG2AE?EEEFFGHHGGAAFFGGHGHHHHEEEFGGGGGGGGHHHHGGGGHGHHHHEGGGG/BCCF/F<G1?@GF1CEGHCCGFF<>CHHHH=0=<..<<;;;CEGFHGGGGGFB9CFGFGED--?;B-9;@:-;BFFFF:FB//;FFFFF/;BFFBB--.9;A9/9B?.A//B/;/;BB/FFFF;9;FFFFBB/;9B/;.-;@A.-.A;-@.9BF/B/;;.
@M05620:37:000000000-D9766:1:1101:16253:5043 1:N:0:64
AGTGCCAGCTCTCAATCGCACAGGGGACCCAGGGCCTGGCCCCTCCATCCAGAAAACCTATGACCTCACCCGCTACCTGGAGCACCAACTCCGCAGCTTGGCTGGGACCTATGTGAGTATCCAGCGTAGGAATCTGGGAGTTGGGGAGGAGTGAGGAGTTGGGGAAAGACAGTCCTAACCGTGGAGGGTTCTGGTAAATGATGGGGTGAGGAGGGGCTCTTTGGCTCCCACCAGTCCCCCTGTCTGGTCTA
+
ABABBFFFCFFFGFGGGGGFGGHGGGGGGGHHGGGGGGHHHHGHGGHHHHHHHHHHHGHHHHHHHHHHHHHGGEGGHHHHHHHHHHHHGHHHEGGGGHHHGHHGGGGHGHHHHHHHHHHFGHFHHGEGGGHHHHHHHHHGAGHHGGEGGGEFGGHHFGHHHHGGGGHHFGGHHHHHHHHHGGEGEGGGAFFGFGFFFGGGGFGFEG;BEFFFFDFFFFFFFFFFFFFFFFFFFFFFFFFFFFFFFFFFFFF
@M05620:37:000000000-D9766:1:1101:16585:5081 1:N:0:64
ACCACACCTTCTACAATGAGCTGCGTGTGGCTCCCGAGGAGCACCCCGTGCTGCTGACCGAGGCCCCCCTGAACCCCAAGGCCAACCGCGAGAAGATGCCCAGGTGAGTGGCCCGCTACCTCTTCTGGTGGCCGCCTCCCTCCTTCCTGGCCTCCCGGAGCTGCGCCCTTTCTCACTGGTTCTCTCTTCTGCCGTTTTCCGTAGGACTCTCTTCTCTGACCTGAGTCTCCTTTGGAACTCTGCAGGTTCTA
+
CCCCCDDCFFFFGGGGGGGGGGHHGFGFHGHHHGGGGGGGGHHHHGGGGGGGHHHHHHHGGGGGGGGGGGGHHHHGGGGHGHHHHGGGGGGGGGHHHHHHHHHGHHGHHHGGHHGGGGGHHHHHHHHHHHGHHGGGGGHGHHGHHGGGGGGGGGGGGGGGGGGGGGFFFFFFFFHHFFFFFHFFHFFFHHFFFFFFFFHFFFFFFFFFFFFFFHHFHFFFFHFFFFFFFFFFHHFFFFFFFHFHFFFFFFF
@M05620:37:000000000-D9766:1:1101:10901:5138 1:N:0:64
AGTGCCAGCTCTCAATCGCACAGGGGACCCAGGGCCTGGCCCCTCCATCCAGAAAACCTATGACCTCACCCGCTACCTGGAGCACCAACTCCGCAGCTTGGCTGGGACCTATGTGAGTATCCAGCGTAGGAATCTGGGAGTTGGGGAGGAGTGAGGAGTTGGGGAAAGACAGTCCTAACCGTGGAGGGTTCTGGTAAATGATGGGGTGAGGAGGGGCTCTTTGGCTCCCACCAGTCCCCCTGTCTGGTCTA
+
>3>>ADDFBFFFGGGGGGGCFGHHGGGGGGHHFGGGGGHHHHGHGGHHFHHHHFFFHGHHHHHHHGHHHHHGGEFGHHHHGGHHGHFGFHHGEGGGGHGHGHHGGGHHGHHHHHHHHHHHHHGHHGGGGGHHHHHHHHHGGHHHGGFGGGEHGDGHHGHHHHGGGGHHHHHHHHHHGHHHGGGGGGGGFGGGGGFGGGGGGGGGGGFFFFFFFFFFFFFFFFFFFFFFFFFFFFFFFFFFFFFFFFFFFFB
@M05620:37:000000000-D9766:1:1101:22233:5163 1:N:0:64
ACCACACCTTCTACAATGAGCTGCGTGTGGCTCCCGAGGAGCACCCCGTGCTGCTGACCGAGGCCCCCCTGAACCCCAAGGCCAACCGCGAGAAGATGATGAGTGGCCCGCTCCCTCTTCTGGTGGCCGCCTCCCTCCTTCCTGGCCTCCCGGAGCTGCGCCCTTTCTCCCTGGTTCTCTCTTCTGCCGTTTTCCGTAGGACTCTCTTCTCTGCCCTGAGTCTCCTTTGGAACTCTGCAGGTTCTCGCTCG
+
CCCDDCCDFFFFGGGGGGGGGGHHGGGECEHGHGGGGGGGFHGHHGGGGGGGGHHHHHHGGGGGGGGGGGGHFHHGGGGHGHHHHGGGGGGGGGHHHHHHHHHHHGGHHGGGGGGHHHHHHDFGGGHHGDGGGHGHHGHHHHHHHHGGGGGGFCGDGGGGGGGFFFFFF0BFBAFFFFFFFFHHHFFFDFFFFFFFFFFFFFFFFFFHFHFHHEFFFFFFFFFFFFFFHFFBFFFFFFFFFFFFF0<<AE;
@M05620:37:000000000-D9766:1:1101:18306:5167 1:N:0:64
ACCACACCTTCTACAATGAGCTGCGTGTGGCTCCCGAGGAGCACCCCGTGCTGCTGACCGAGGCCCCCCTGAACCCCAAGGCCAACCGCGAGAAGATGACGAGTGGCACGCTCCCTCTTCTTCTGCCCGTCTCCCTCCTTCCTGGCCTCCCGGAGCTGCGCCTTTTCTCCCTCTTTCTCTCTTCTGCCGTTTTCCGTAGGACTCTCTTCTCTGCCCTGAGTCTCATTTGGACCTCTGCCTGTTCTTGTTCG
+
CCCCCCCCFFFFGGGGGGGGGGHHGEFFHDHHHGGGGGGGGHHHHGGGFGGGGHHHHHHGGGGGGGGGGGGHHHHGGGGHGHHHHGGGGGGGGGHHHHH2/?/<?FE0<C-<>EGBHHBGF<1=000<<<..<GC/C:::CC00/:G0:::.---;.;/-;C.:00;9F9:B/9//BF/F:B/9/:B/;.;B.B/9B?..//;/9B/99/99B/B9:F//9;F//;FB:///9B///9///;/B//;/;B.
@M05620:37:000000000-D9766:1:1101:21523:5176 1:N:0:64
ACCACACCTTCTACAATGAGCTGCGTGTGGCTCCCGAGGAGCACCCCGTGCTGCTGACCGAGGCCCCCCTGAACCCCAAGGCCAACCGCGAGAAGATGCCCAGGTGAGTGGCCCGCTACCTCTTCTGGTGGCCGCCTCCCTCCTTCCTGGCCTCCCGGCGCTGCGCCCTTTCTCACTGGTTCTCTCTTCTGCCGTTTTCCGTAGGACTCTCTTCTCTGACCTGAGTCTCCTTTGGAACTCTGCAGGTTCTA
+
AABA>>AA>CFFGGGFFGGFGCHFGFEB4AGFGFGE2EEE?GHGHGGGGEGGEHHHHHHFGGGGGFGGGGGCFFHGGGGHEFFHHGGEDGBCCGGHGHGHHHFFHHHHHHGGHHGGGCGHHHHGHHHFHHDFFCGGGGHGHHGHFFFGGFFGGGGGADCGGFAFFFFFBFFFFFEFFFFFFFFFFFFFFFFFFFFFFFFFFFFFFBFFFFFFFFFFFF/BFFFBFFFFFFFFFFFFFFFFFFFFFFFFFFF
@M05620:37:000000000-D9766:1:1101:16633:5204 1:N:0:64
AGTGCCAGCTCTCAATCGCACAGGGGACCCAGGGCCTGGCCCCTCCATCCAGAAAACCTATGACCTCACCCGCTACCTGGAGCACCAACTCCGCAGCTTGGCTGGGACCTATGTGAGTATCCAGCGTAGGAATCTGGGAGTTGGGGAGGAGTGAGGAGTTGGGGAAAGACAGTCCTAACCGTGGAGGGTTCTGGTAAATGATGGGGTGAGGAGGGGCTCTTTGGCTCCCACCAGTCCCCCTGTCTGGTCTA
+
AAA>AFFFBFFFGGFGGGGCGGHFGFGEGGHGFFGGGGHHHHGHGGHHHHHHHHHHHGHGHHHHHHHHHHHGGEGGHHHHFHHHHHHFGHHHGGGGGGHHGHHGGGHHGHHHHHHHHHHHHHHHHGGGGGHHHHHHHHHGDHHHGGGGGGFHHFHGHGHHHHGGGFHHHHHHHHHHHHHHGGEFGGGGEGGGGGCFGGGGGGGGGGADFFFFFFFFFFFFFFFFFFFFFFFFFFFFFFFFFFFFFFFFFFB
@M05620:37:000000000-D9766:1:1101:8608:5220 1:N:0:64
AGGGCCAGCTCTCCATCGCACAGGGGACCCAGGGCATGGCCCCTCCATCCAGAAAACCTATGACCTCACCCGCTACCTGGAGCACCAACTCCGCAGCTTGGCTGGGACCTATGTGAGTATCCAGCGTAGGAATCTGGGAGTTGGGGAGGAGTGAGGAGTTGGGGAAAGACAGTCCTAACCGTGGAGGGTTCTGGTAAATGATGGGGTGAGGAGGGGCTCTTTGGCTCCCACCAGTCCCCCTGTCTGGTCTA
+
>>1>>>AAAFFFG1FAAAEAECGGCABEC0AF0AEABAGGCHGCGGFHDBGFB01FGGHHFGDGHFBFHFCEF>>EHHHEBFHCEG0??CHFEFCEEGFGEHHGGGAGGHHFHGF2FDGGHFDDGGGGGGHFGHHGFF0FEGHHCC.@C.<<G0DHCFHHHFGGG.CF/GGGHHGG0GGFGGF@?ABAEGGGGF0CBBFFF0BFFBB@-F?FAB@?@@FFFFFFFBFFEFFBEFFFFFFF;AFFFFFFBBF
@M05620:37:000000000-D9766:1:1101:15178:5237 1:N:0:64
ACCACACCTTCTACAATGAGCTGCGTGTGGCTCCCGAGGAGCACCCCGTGCTGCTGACCGAGGCCCCCCTGAACCCCAAGGCCAACCGCGAGAAGATGCCCAGGTGAGTGGCCCGCTACCTCTTCTGGTGGCCGCCTCCCTCCTTCCTGGCCTCCCGGAGCTGCGCCCTTTCTCACTGGTTCTCTCTTCTGCCGTTTTCCGTAGGACTCTCTTCTCTGACCTGAGTCTCCTTTGGAACTCTGCAGGTTCTA
+
AAA?ABBBFFFFGFGFAGGFGBHFG2AAA2FG3AF22EGGGHHHHGGGF?EFFHHFEHFECGCGG1EGGGG1G3FEGG/F//GHHG/<BC?//DBF1?1<FHHFGHHFGHFGHHGCGGGHHHGGHHHFGHGGHGCGGFEEHHGHFFFFGFFFGFGGDB-:BFGGG@9>;FBBFFFFFFFFFFFFFBFFFFFFFBAABFFFFFFFFFFFFFFFBFFFFFFFFFFFFFFFFFFFFFFFFFFFFFFFFFAFFFF
@M05620:37:000000000-D9766:1:1101:16472:5252 1:N:0:64
GAGGCTGCTTTGGAAGAAACTCATAGATTACTGCAACAGTTCACCCTGGACCTGGAAAAGATTCTCGCCTGGATTACAGAACCTGAAACAACTGCCAATCCACGACAGGAGGCTACCCGCAAGTAAAGTCGCCTACAAGATCCCAAGTGGGCACAAGAGCCTATGACACAATGGCATGTAAGTCAGTCATGCCGTCTTCAGCACTCTTGTCTATCCAATCCAACAACTCCCATCATTTGCACTAGGAACTG
+
>11>>>B>BBBBF1B11BABB1BAGD1DF1BD3B11BBBBGD2DGGBBA0BBBBE0B10B/1DDD2ABAAB/01B1BB1B10BBB011@0B/1B1B1@@001@/>>>>/0//?/1B0>///E/1B22B2B/>C/<01@1@11<01@/111/?0??<00<00011>1<<10.111//0<0000=<0000<000<-.::C0<F0GC0/0C0;000;0;000//00;...9=0./090900;00000:/99-;/
@M05620:37:000000000-D9766:1:1101:18860:5268 1:N:0:64
GAGGCTGCTTTGGAAGAAACTCATAGCGTACTTTAGTACTTGACAATCGAGGGGGAAAAGATTGTAGCAGCACATATCTGAACTGAAGTAACGGATAAGTATCTCGTATGCCGAATTCTGCTTGCCCAAAAAACGCCACAGGACTACAACAGCTAACAAAAAAACGGACAGTAAGACAGACACTCACCACTGAACTTTCATGTCAATCCAACTAAAAAGCCAACAAAATTCGTACGTTCAACTCACAAGCT
+
BBAABBFBFFFFGGGFFGGGGFHF5A4AA2AF5B555D55D5FGHHGH2BF2000ABEHHGH53BF55DBF1BB53@BB4BBFF3BG@4BGGC/?>1BB44B4B?0??G3B?E/>?FGH444BB/B???FG?B//////00/?/000<11.001<1011<0><-.-.=--:;0000;///.//0;//.0=/009900;0000;00009/;0///00=0.....;...9;//./9.-;/.//;///99/.;/
@M05620:37:000000000-D9766:1:1101:15791:5272 1:N:0:64
AGTGCCAGCTCTCAATCGCACAGGGGACCCAGGGCCTGGCCCCTCCATCCAGAAAACCTATGACCTCACCCGCTACCTGGAGCACCAACTCCGCAGCTTGGCTGGGACCTATGTGAGTATCCAGCGTAGGAATCTGGGAGTTGGGGAGGAGTGAGGAGTTGGGGAAAGACAGTCCTAACCGTGGAGGGTTCTGGTAAATGATGGGGTGAGGAGGGGCTCTTTGGCTCCCACCAGTCCCCCTGTCTGGTCTA
+
ABAABFFFCFFFGGGGGGGFGGHGGGGGGGHHGGGGGGHHHHGHGGHHHHGHHHHHHGHHHHHHHHHHHHHGGEGGHHHHFGHHHHHHGHHHEGGGGFGHGHHGGGHHGHHHHHHHHHHHHHHHHGDGGGHHHHHHHHHGGHHHGGGGGGGHHHHHHGHHHHGGGGHHHHHHHHHHHHHHGGFGGGGGEGGGGGCFGGGGGGGGGGFFFFFFFFFFFFFFFFFFFFFFFFFFFFFFFFFFFFFFFFFFFFF
@M05620:37:000000000-D9766:1:1101:16469:5275 1:N:0:64
ACCACACCTTCTACAATGAGCTGCGTGTGGCTCCCGAGGAGCACCCCGTGCTGCTGACCGAGGCCCCCCTGAACCCCAAGGCCAACCGCGAGAAGATGCCCAGGTGAGTGGCCCGCTACCTCTTCTGGTGGCCGCCTCCCTCCTTCCTGGCCTCCCGGCGCTGCGCCCTTTCTCACTGGTTCTCTCTTCTGCCGTTTTCCGTAGGACTCTCTTCTCTGACCTGAGTCTCCTTTGGAACTCTGCAGGTTCTA
+
CCCCCCCCFFFFGGGGGGGGGGHHGEABAEHHHGGGDFFGFHHHHGGGGGGGGHGHHHHGGGGGGGGGGGGHHHHGGGGHGHHHHGGGGGGGGGHGHHHHHHHGHHHHHHGGHHGGGGGHHHHHHHHGHHGHHGGGGGHGHHGHHGGGGGGGGGGGGG-:CFFFFFFFFFFFFFFFFFFFFFFFFFFFFFFFFFFFFFFFFFFFFFFFFFFFFFFFFFFFFFFFFFFFFFFFFFFFFFFFFFFFFFFFFFF
@M05620:37:000000000-D9766:1:1101:13537:5302 1:N:0:64
ACCACACCTTCTACAATGCGCTGCGTGTGGCTCCCGAGGAGCACCCCGTGCTGCTGACCGAGGCCCCCCTGAACCCCAAGGCCAACCGCGAGAAGATGCCCAGGTGAGTGGCCCGCTACCTCTTCTGGTGGCCGCCTCCCTCCTTCCTGGCCTCCCGGCGCTGCGCCCTTTCTCACTGGTTCTCTCTTCTGCCGTTTTCCGTAGGACTCTCTTCTCTGACCTGAGTCTCCTTTGGAACTCTGCAGGTTCTA
+
BBBBBBB>CFFFFGGGGG4AEEGGGFFBAEHHHFGF?EGCDHHHHGGGGEGGFGHHHHHEGGCGGGGGGGGHFHHGGGGHGHHHHGGGGG/CCGHFGFHHHHHGGHHHHHGGHHGGGGGHHHHHHEHHGHGHHGGGGGHGGGGGGGGGGGGGGGGGGG-ADFFFFFFFFFFFFFFFFFFFFFFFFFFFFFFFFFDFFFFFFFFFFFFFFFFFFFFFFFFFFFFBFFFFFFFFFFFFFFFFFFFFFFFFFFF
@M05620:37:000000000-D9766:1:1101:14047:5329 1:N:0:64
AGTGCCAGCTCTCAATCGCACAGGGGACCCAGGGCCTGGCCCCTCCATCCAGAAAACCTATGACCTCACCCGCTACCTGGAGCACCAACTCCGCAGCTTGGCTGGGACCTATGTGAGTATCCAGCGTAGGAATCTGGGAGTTGGGGAGGAGTGAGGAGTTGGGGAAAGACAGTCCTAACCGTGGAGGGTTCTGGTAAATGATGGGGTGAGGAGGGGCTCTTTGGCTCCCACCAGTCCCCCTGTCTGGTCTA
+
ABAABFFFCFFFGGGGGGGFGGHHGGGGGGHHGGGGGGHHHHGHGGHHHHHHHHHHHGHHHHHHHHHHHHHGGGGGHHHHHGGGHHHHGHHHGGGGGFHHGHHGGGHHGHHHHHHHHHHHHHHHHGEGGGHHHHHHHHHGGHHHGGGGGGGHHHHHHGHHHHGGGGHHHHHHHHHGHHHHGEEGGGGGCFGGGGCFGGGGGGGGGGFFFFFFFFFFFFFFFFFFFFFFFFFFFFFFFFFFFFFFFFFFFBB
@M05620:37:000000000-D9766:1:1101:18184:5337 1:N:0:64
ACCACACCTTCTACAATGAGCTGCGGGTGGCTCCCGAGGAGCACCCCGTGCTGCTGACCGAGGCCCCCCTGAACCCCAAGGCCAACCGCGAGAAGATGCCCAGGTGAGTGGCCCGCTACCTCTTCTGGTGGCCGCCTCCCTCCTTCCTGGCCTCCCGGCGCTGCGCCCTTTCTCACTGGTTCTCTCTTCTGCCGTTTTCCGTAGGACTCTCTTCTCTGACCTGAGTCTCCTTTGGAACTCTGCAGGTTCTA
+
AAA?AAAAFFFFGGGGFGG1G1G1E0AAA0GF1FFECGGGCHHFHGGGFEGGGHGHHHGGCGGGGCGGGGGEHFHGGGCH/EHHHG?<BCC@?FFFFHFFHHHGGHHHGHGGHHGGGGGHHHHHHHHGHHGHHGGGGGGGGGGGGGEGGGGGGGGGG@-@@@@F@@F@@FFFFFFFFFFFFFFFFFFFFFFFF@ABFFFFFFFFFFFFFFFFFFFFFFFFFFFFFFFFFFFFFFFFFFFFFFFFFFFFFFF
@M05620:37:000000000-D9766:1:1101:11749:5344 1:N:0:64
ACCACACCTTCTACAATGAGCTGCGTGTGGCTCCCGAGGAGCACCCCGTGCTGCTGACCGAGGCCCCCCTGAACCCCAAGGCCAACCGCGAGAAGATGCTGAGGGGCCCGCTACCTCTTCTGGTGGCCGCCTCCCTCCTTCCTGGCCTCCCGGAGCTGCGCCCTTTCTCACTGGTTCTCTCTTCTGCCGCTGTCCGCAGGACTCTCTTCTCTGCCCTGAGTCTCCTTTGGAACTCTGCAGGTTCTTGTTCG
+
CCCCCCCBFFFFGGGGGGBGGGHHGGGBCFHHHGGGFGGGGHHHHGGEFGGGHHHHHHHGGGGGGGGGGGGHHHHGGGGHGHHGGGGGGG<DGGHG>222F20/?A///<A-->FBGGGHHB0DHFF.ADC.CHE/CDHBG/C09.:0CE9.-9A-:FG--A9-/00;00009/BBBF0B00;FF0F0@---;00.--;-;://009BFF00009.0;:/9B00BF000/000:B9;F9B9.00;000;9A
@M05620:37:000000000-D9766:1:1101:14040:5347 1:N:0:64
AGTGCCAGCTCTCAATCGCACAGGGGACCCAGGGCCTGGCCCCTCCATCCAGAAAACCTATGACCTCACCCGCTACCTGGAGCACCAACTCCGCAGCTTGGCTGGGACCTATGTGAGTATCCAGCGTAGGAATCTGGGAGTTGGGGAGGAGTGAGGAGTTGGGGAAAGACAGTCCTAACCGTGGAGGGTTCTGGTAAATGATGGGGTGAGGAGGGGCTCTTTGGCTCCCACCAGTCCCCCTGTCTGGTCTA
+
ABAABFFFBFFFGFGGGGGGGGHFGGGGGGHHGGGGAFHHHHGHGGHGHHHHFBGHHGGGHFGHHFHHHHHGG?/EHFHHHHHHHHHHGHHHGGGGGHHHGGHGGGHHGHHHHHHEHHHHHHHHFGDDCDHHGHHHHGEGGHHHGGGGGGGGFHHHHGFGGHGGEGHHHGHHHHHGHHHGGGEGBEEG;FFGGG;BBFGFGGGGGG?DFFFFFFFFFCFFFFFFFFFFEFFFFFFFFFFFFFFFFFFFBFF
@M05620:37:000000000-D9766:1:1101:21419:5356 1:N:0:64
ACCACACCTTCTACAATGAGCTGCGTGTGGCTCCCGAGGAGCACCCCGTGCTGCTGACCGAGGCCCCCCTGAACCCCAAGGCCAACCGCGAGAAGATGCCCAGGTGAGTGGCCCGCTACCTCTTCTGGTGGCCGCCTCCCTCCTTCCTGGCCTCCCGGCGCTGCGCCCTTTCTCACTGGTTCTCTCTTCTGCCGTTTTCCGTAGGACTCTCTTCTCTGACCTGAGTCTCCTTTGGAACTCTGCAGGTTCTA
+
AAA1AAAAFFFFGGGG3GBAF1FBEAABAAGG1BFAAEGEGHHHHGGGGEGGGHHCHHHGCGGGGCEGGGGCGCGGGGEH/<GHHGE<CG<</??GF1FCHFHGCCGHHHGGHHGGGGGHHHHGHHHHHHCFFGGGGGEGHHGHHGGEFFGGGAGGG@?AG@@F@@B@@FFFFFFFFFFFFFFFFFFFFFFFF@FFFFFFFFFFFFFFFFFFFFFFBFBFFFFFBBFFFFFFFFFFFFFFFFFFFF-FFF;
@M05620:37:000000000-D9766:1:1101:15586:5372 1:N:0:64
AGTGCCAGCTCTCAATCGCACAGGGGACCCAGGGCCTGGCCCCTCCATCCAGAAAACCTATGACCTCACCCGCTACCTGGAGCACCAACTCCGCAGCTTGGCTGGGACCTATGTGAGTATCCAGCGTAGGAATCTGGGAGTTGGGGAGGAGTGAGGAGTTGGGGAAAGACAGTCCTAACCGTGGAGGGTTCTGGTAAATGATGGGGTGAGGAGGGGCTCTTTGGCTCCCACCAGTCCCCCTGTCTGGTCTA
+
>1>>AFBCAFFFEGGGGFGGAEFCCFGGEEEHG?EA//FC0GGFGGGH1FGA101FGA01GHBHFHBEGGHGGG@EHGHEHHHEC/FHG0FHGGCEEBBFEGH///BEE0GGH22BGGHHHHHDGC/<//<1C<1GHHHGGB<F@CGG?CE<C<<<G.</=GGGGGEAG/BGF00;CGHHGBEGGEGG..C0;F0;F0CFEBFE.A;@?FAF9--;@-99/9//;BFEEFFFFFFEFFE9--/;B///;B9
@M05620:37:000000000-D9766:1:1101:12940:5378 1:N:0:64
ACCACACCTTCTACAATGAGCTGCGTGTGGCTCCCGAGGAGCACCCCGTGCTGCTGACCGAGGCCCCCCTGAACCCCAAGGCAACCGGCGGGAAGAGGAGGAGGGGCCCGCTCCTTTTCCTGGGGCCCGCCCCCCTCTTTCCGGGCTCCCCGCACCGGGGCCTTTTTCCCTGGTTCTCTTTTTCTGCGGTTTTCGGAGGCATTTTTTTCCTTGCCTGGGGCCTCCTTGGGACTTTGCCAGGTTCTGGTCGG
+
BBBABBB>BCCFGGGFEG5BGBHHGEEA4AGGABFA2EEGDHHHHGGAAEGGFHGHHHHAEE?FGGGGE/1B3BGGGG/F/?0B/F/<////>>.00>0..<..<-=A-;--;E/00;00=0/.;.;--=--;@--;.//;/.;9;-.;;.;-----;-;;@.BF///9///.;;//////;////:9-;BF.;--.-;..//9;/;-////9BB//..-.-;;.;F;F.:..9/9///:.F///;///--
@M05620:37:000000000-D9766:1:1101:7537:5384 1:N:0:64
ACCACACCTTCTACAATGAGCTGCGTGTGGCTCCCGAGGAGCACCCCGTGCTGCTGACCGAGGCCCCCCTGAACCCCAAGGCCAACCGCGAGAAGATGCCAAGGTAAGTGGCCCGCAACCTCTTCTGGTGGCCGCCTCCCTCCTCCCTGGCCTCCCGAGGCTCCGCCCTTTCTAACTGGTCCTCTCTTTTGCCGTTTTCCGTAGAACTCTCTTCTCTGCCCTGAGTCTCTTTTGGAATTCTGAAGGTCCTA
+
A>ABBBBBFFFFFGFFFGAFGGHHGEGEGEHGHGGEGGGGGHDGGFGGGEEFHHHHGHHGGGGFGGGGGGGHBGHGGGGHGHHHHGGGGGBCGGHGHHHH22?FF11?FG1?F/-<-->>FGHBGHHHDG.GFCD@DGHEHHDH/99FG.CAFFGFG.---:.;;DFCFF/;B//:BFFF/:::FFF/99:BBDDFFEFFF/.A.9/;FFFFB;//;//;9B..;/9/;/;BBF-;;/:;B//:;;B////
@M05620:37:000000000-D9766:1:1101:18872:5392 1:N:0:64
ACCACACCTTCTACAATGAGCTGCGTGTGGCTCCCGAGGAGCACCCCGTGCTGCTGACCGAGGCCCCCCTGAACCCCAAGGCCAACCGCGAGAAGATGATGAGTGGCCCGCTCCCTCTTCTGGTGGCCGCCTCCCTCCTTCCTGGCCTCCCGGAGCTGCGCCCTTTCTCACTGGTTCTCTCTTCTGCCGTTTTCCGTAGGACTCTCTTCTCTGCCCTGAGTCTCCTTTGGAACTCTGCAGGTTCTAGCTCG
+
DCCDDDCDFFFFGGGGGGGGGGHHGEGFHGHHHGGGGGGGGHHHHGGGGGGGHHHHHHHGGGGGGGGGGGGHHHHGGGGHGHHHHGGGGGGGGGHHHHHHHHHHHGGHHGGG-CFHHHHHHHHHHGHHGGGGGHGHHGHHHHHHHHGGGGGGGGGGGGGGGGGFFFFFFFFFFFFFFFFFFFFFFHFFFDDFFFFFFFFFFFFFFFFFFHFHH0FFFFFFFFFFFFFFFFFFFFFFFFEBA;FFF0BBBFF
@M05620:37:000000000-D9766:1:1101:15508:5453 1:N:0:64
ACCACACCTTCTACAATGAGCTGCGTGTGGCTCCCGAGGAGCACCCCGTGCTGCTGACCGAGGCCCCCCTGAACCCCAAGGCCAACCGCGAGAAGATGCCCAGGTGAGTGGCCAGCTACCTCTTCTGGTGGCCGCCTCCCTCCTTCCTGGCCTCCCGGCGCTGCGCCCTTTCTCACTGGTTCTCTCTTCTGCCGTTTTCCGTAGGACTCTCTTCTCTGACCTGAGTCTCCTTTGGAACTCTGCAGGTTCTA
+
CCCCCCCCFFFFGGGGGGGGGGHHGGGFFGHHHGGGGGGGGHHHHGGGGGGGHHHHHHHGGGGGGGGGGGGHGHHGGGGHGHHHHGGGGGCGGGHHHFHHHGHFFGGHH1FGH1FGHHHHHHHHHHHHGHGHHGGGGGHGHHGHHHHHHHHHHG?EGD-BDG-EGFFFFFFFFFFFFFFFFFFFFFFFFFFFFFDFFFFFFFFFAFFFFFFFFF0BFFFFFFFFFFFFFFFFFFFFFFFFFFFFFF.;:F:
@M05620:37:000000000-D9766:1:1101:20746:5464 1:N:0:64
ACCACACCTTCTACAATGAGCTGCGTGTGGCTCCCGAGGAGCACCCCGTGCTGCTGACCGAGGCCCCCCTGAACCCCAAGGCCAACCGCGAGAAGATGATGAGTGGCCCGCTCCCTCTTCTGGTGGCCGCCTCCCTCCTTCCTGGCCTCCCGGAGCTGCGCCCTTTCTCACTGGTTCTCTCTTCTGCCGTTTTCCGTAGGACTCTCTTCTCTGCCCTGAGTCTCCTTTGGAACTCTGCAGGTTCTCGCTCG
+
CCCCCCCCFFFFGGGGGGGGGGHHGEGBCEHHHGGGFFFGGHGHHGGGFGGGGHHHGHHGGGGGGGGGGGGHFHHGGGGHGHHHHGGGGFGG/DHFHHHHHHH?FFEHGCGC-CFGFHHHHHHGF.GH@@:EGHGHHGFGHFHBG.FFGGGG????.0C??D?=99FFFBBBB/FFFFFFBFFFFEF0:A./:BFFBFF.FFFFFFFFFFFFF0:EFFFBFFFFFBF9FFFFFFFBBFBBFAFFF0;AAE=
@M05620:37:000000000-D9766:1:1101:12656:5490 1:N:0:64
AGTGCCAGCTCTCAATCGCACAGGTGACCCAGGGCCTGGCCCCTCCATCCAGAAAACCTATGACCTCACCCGCTACCTGGAGCACCAACTCCGCAGCTTGGCTGGGACCTATGTGAGTATCCAGCGTAGGAATCTGGGAGTTGGGGGGAAGTAAGGAGTTGGGGAAAAAAAGTCCTAACCGGGGAGGGTTCTGGAAAATAATGGGGTGAGGAGGGCCCCTTTGCCCCCAACAAGCCCCCCTGTCTGGCCAA
+
>AAAADFFBFFFGAFGGGGGGGBF4B5FHHEH2BE2BBAFGGGHGGFHHEFEAC3GGGFBGAFGHBAFHHHF?EGGHHF?FGFBBG?GEFHHDE/EEFGHGHH?EEGGGHHHHHHGHBGHGHGHHG??@AGHHHHHHHGGCGHGG/-:-;:///;/9:B/BFF-;A..99-:9://;BFFF-;-:@AF;;;:BF/FFFB///;;A?A-.:./:;B..9:EF/B/9/;;-;D..;.AEFFF=AB/9BB9A/.
@M05620:37:000000000-D9766:1:1101:14850:5548 1:N:0:64
ACCACACCTTCTACAATGAGCACAGGTCAGAACTCCAGTCCCGAATCCTTATCTCGCCTGCCGGCTCCCGCTCGACCAACAAAAACAACTAATACACCTGCACCTGGATGCTCCCCGTAATGACCGTCTCCTCGCCGCCTCCCCGGGCGTCCCAGCGCTGCTGCAACCATGGCCAGTAAGTCCGGCCTTTCCGCTTTAGCACTCTTGAGGCTCCCCTTGAACCATCCTCAGCATTTGTACTTGTACCTGAC
+
BBBBBBBAFFFFGGGGFGFGGGBB4BBF4BBDGGHBCGHH3FEEEF2BD5DFGDDB1AABF100AA1B?B>>0/>E/EC11?BCCEE?/3B34?43B3B?02333302BBFBFFED@/B//2@@B>/?02110ACGCCGD?CFD-@<@--;-:C0.-;;B.000/9;..CF/:C/.;C0;;009>--DF/BFFDDDAFFFF;B/////;..9.;A?B9.///;.B/9/;FFB9BFFF9//B/;9/;/;:FF
@M05620:37:000000000-D9766:1:1101:13431:5570 1:N:0:64
ACCACACCTTCTACAATGAGCTGCGTGTGGCTCCCGAGGAGCACCCCGTGCTGCTGACCGAGGCCCCCCTGAACCCCAAGGCCAACCGCGAGAAGATGATGAGTGGCCCGCTCCCTCTTCTGGTGGCCGCCTCCCTCCTTCCTGGCCTCCCGGAGCTGCGCCCTTTCTCCCTGGTTCTCTCTTCTGCCGTTTTCCGTAGGACTCTCTTCTCTGCCCTGAGTCTCCTTTGGAACTCTGCAGGTTCTAGCTCG
+
CCCCCDCCFFFFGGGGGGGGGGHHGFGEGGHHHGGGGGGGGHHHHGGGGGGGHHHHHHHGGGGGGGGGGGGHGHHGGGGHGHHHHGGGGGDGGGHGHHHGHHHHHGGHHGGGCGGHHHHHH<FGGCGHG=AEGHGHHGHHHHHHHHGGGGGGGGGGGGGCGGGFFFFFF0BFF.BFFFFFFFFFFFF:CADFFFFFFFFFFFFFFFFFFFFHFFFFFFFFFFFFFFFBBFF0BFFFFFFFFFFFF0;BFFD
@M05620:37:000000000-D9766:1:1101:21937:5572 1:N:0:64
ACCACACCTTCTACAATGAGCTGCGTGTGGCTCCCGAGGAGCACCCCGTGCTGCTGACCGAGGCCCCCCTGAACCCCAAGGCCAACCGCGAGAAGATGCCCAGGTGAGTGGCCCGCTACCTCTTCTGGTGGTCGCCTCCCTCCTTCCTGGCCTCCCGGAGCTGCGCCCTTTCTCACTGGTTCTCTCTTCTGCCGTTTTCCGTAGGACTCTCTTCTCTGACCTGAGTCTCCTTTGGAACTCTGCAGGTTCTA
+
AABAABBBFFFFGGGGFGGGGFHHGGGG4AFHHGGGGGGCDHEHHGGE1EEGEHHFHHHGEG?EGGGGGGGHHHHGEFGHGHHHHGGGGGGGGGHHHHHHHGHA?GHH1?CFHFGGGGGGHHHHHHGHHHGGHGGGGGHGHHGHGHHHGGGGGGGGG@?B-FBFGGGBBFFFFFFFFFFFFFFFFFFFFFFFFBDFFFFFFBFFFFFFFFFFFFFFFFFFFFFFF/;BFFFFFFFFFFFFFFFFFAFFFFB
@M05620:37:000000000-D9766:1:1101:10020:5573 1:N:0:64
AGTGCCAGCTCTCAATCGCACAGGGGACCCAGGGCCTGGCCCCTCCATCCAGAAAACCTATGACCTCACCCGCTACCTGGAGCACCCACTCCGCAGCTTGGCTGGGACCTATGAGAGTATCCAGCGTAGGAATCTGGGAGTTGGGGAGGAGTGAGGAGTTGGGGAAAGACAGTCCTAACCGTGGAGGGTTCTGGTAAATGATGGGGTGAGGAGGGGCTCTTTGGCTCCCACCAGTCCCCCTGTCTGGTCTA
+
>>>1>BFCAFFFG1FGGFG1E0FAF00AABFG0ABA/AGHFHGHGGHBGFHHFHBFGGHHGHFHHDGHHHGEE>>EHHGH0BGHHH//?FGGEECEEGFGCBCFGGHHG0BFF21BF1FGHHDGHGEC@CGHHHHHHHGGGGHHGGCGC.CHHF0<CCHCHH-;CCHFHHHGH00CCCFGGBEGAEG-..CFGG0;FGBFGFFG.BB@FFFFFF-9@@FFFF/BFFF-EB--A-FF//E-9EFFFF/F/BB
@M05620:37:000000000-D9766:1:1101:22819:5577 1:N:0:64
ACCACACCTTCTACAATGAGCTGCGTGTGGCTCCCGAGGAGCACCCCGTGCTGCTGACCGAGGCCCCCCTGAACCCCAAGGCCAACCGCGAGAAGATGCCCAGGTGAGTGGCCCGCTACCTCTTCTGGTGGCCGCCTCCCTCCTTCCTGGCCTCCCGGCGCTGCGCCCTTTCTCACTGGTTCTCTCTTCTGCCGTTTTCCGTAGGACTCTCTTCTCTGACCTGAGTCTCCTTTGGAACTCTGCAGGTTCTA
+
BABBBABBFFCFGGGGFGGGGGHHEEGEHCHHHGGDEEGCGHHHHGGGEFGGHHHHHHHGGGCGGGGGGGGHHHHGGGGHGHHHHGGGGGGGGGGFHFHHHHHGGHFEGFGEHHGG--AGFHDGHHGHFHGHHCCFGFHGHCAGHFGFGG?FGGGGDGB?DFDD>CFFAFFFFFBBBFFBF///9//B/B9/B@ADFFFFAF9:D//////9BFB9BF/9BFF/9BB/;F/9FFFFFF/:FFF/;AAFFF/
@M05620:37:000000000-D9766:1:1101:19488:5600 1:N:0:64
AGTGCCAGCTCTCAATCGCACAGGGGACCCAGGGCCTGGCCCCTCCATCCAGAAAACCTATGACCTCACCCGCTACCTGGAGCACCAACTCCGCAGCTTGGCTGGGACCTATGTGAGTATCCAGCGTAGGAATCTGGGAGTTGGGGAGGAGTGAGGAGTTGGGGAAAGACAGTCCTAACCGTGGAGGGTTCTGGTAAATGATGGGGTGAGGAGGGCCTCTTTGGCTCCCACCAGTCCCCCTGTCTGGTCTA
+
AAAABFFFBFFFGGGGGGGGEEFGFGGGGGHHGGGGGEHGHHGHGGGHDGHFHF3GHGFHHHHHFH3GHHHGGGEGHHHGHHHC1FHHGBHHGGGGGCGHGGHGGEHHGHHHHHGHGGHHHHHHHGCGGGHHHGHHHHHGGGHHGCGGGGGGHHHHHGHHFHCGGGHHHHGHFHHHHHHHGDFGGGGGEFFGGGGGGGGGGGGGGGFFFFFFFFFFFEFFFFFFFFFFFFFFFFFFFFFFFFFFFFFFFFF
@M05620:37:000000000-D9766:1:1101:16047:5611 1:N:0:64
GAGGCTGCTTTGGAAGAAACTCATAGAAGACTCCAAGGGAGCAAAATAGATGTGGAAAAAATGGCAGCCAAGACTAGCAATTCTGAATCAGCAGTCTCGCGGATCAAATAGACCCATTCTCAGCATTTGTACTTGTCACAACACCGCACGAGACAAACGAAAGGAAGCGAACCAGTCTGCCCTCCCGACCCGCGTTCGTCTCTCGTATGAAGTCTCATGCTTGAAACAAAAAACGACCTATCCCGGTACTC
+
AAAABAFBFFFFG4FFCGGGFGHHHHG5BCHHCHHG32B2B2BFF2A3BG555DFDGHF1EBA32B1BA1BB1B533BB533D5@D554@3B314@F431>/EE/BBBG4BFGHGHHFH44B4BFGDGD3BGGB3BBBB32?<??BC?/A//?CCF>><<..CFGHFE-.-A-.:00;C00CHH.CE.;-;AA-;AAD..9.//;.9/////;;F/9//B/FFF/99/9..9-;-:--.;////9;99://
@M05620:37:000000000-D9766:1:1101:13867:5638 1:N:0:64
ACCACACCTTCTACAATGAGCTGCGTGTGGCTCCCGAGGAGCACCCCGTGCTGCTGACCGAGGCCCCCCTGAACCCCAAGGCCAACCGCGAGAAGATGATGAGTGGCCCGCTACCTCTTCTGGTGGCCGCCTCCCTCCTTCCTGGCCTCCCGGAGCTGCGCCCTTTCTCACTGGTTCTCTCTTCTGCCGTTTTCCGTAGGACTCTCTTCTCTGCCCTGAGTCTCCTTTGGAACTCTGCAGGTTCTAGCTCG
+
BCBBCCCCFFFFGGGGGGGGGGHHGEGEEEHHHGGGGGGGGHHHHGGGGEGFHHGHHHHGGGGGGGGGGGGGHHHGGGGHGHHHHGGGGGGGGGFH2F>GDDF?GGGHHGG-->GHHHGHHHHHBDG.CCDDAGE/GGGGFGHHGFHFF?EA-:D-.:FGGGGFF/B/F/9B//;99/;FFF/B/BBFDF?F.9BF/9AA9BB/9FF/9FFFFBFEFFFB/;9FBFFFB/FFFFF9B//;9.::9/;BBFF
@M05620:37:000000000-D9766:1:1101:24286:5666 1:N:0:64
AGTGCCAGCTCTCAATCGCACAGGGGACCCAGGGCCTGGCCCCTCCATCCAGAAAACCTATGACCTCACCCGCTACCTGGAGCACCAACTCCGCAGCTTGGCTGGGACCTATGTGAGTATCCAGCGTAGGAATCTGGGAGTTGGGGAGGAGTGAGGAGTTGGGGAAAGACAGTCCTAACCGTGGAGGGTTCTGGTAAATGATGGGGTGAGGAGGGGCTCTTTGGCTCCCACCAGTCCCCCTGTCTGGTCTA
+
AB>AAFFFCFFFGBGGGGGAECHCGGEEEFHHFEGFGGHHHHGGGGHHHGHHHHHHHEFFHHGHHGHHHHG>F>EEHHHHBGHHHH1?EFHF>ECEEHFGGHHGGFFHGGHFHHHHHHHGFHHHHGGGCDGHFHHHFHGGDHHHGGGGCCAGHHHHHGHHHHGCFGHHHHHHHHHHHGHHGAEGDGGGEFFGGGFGGFFGGGGGGGFFFFFFFFFFFFFFFFFFFEFE9FAAEFFFFFFF;FFFFFFFFFF
@M05620:37:000000000-D9766:1:1101:16211:5671 1:N:0:64
ACCACACCTTCTACAATGAGCTGCGTGTGGCTCCCGAGGAGCACCCCGTGCTGCTGACCGAGGCCCCCCTGAACCCCAAGGCCAACCGCGAGAAGATGCCCAGGTGAGTGGCCCGCTACCTCTTCTGGTGGCCGCCTCCCTCCTTCCTGGCCTCCCGGCGCTGCGCCCTTTCTCACTGGTTCTCTCTTCTGCCGTTTTCCGTAGGACTCTCTTCTCTGACCTGAGTCTCCTTTGGAACTCTGCAGGTTCTA
+
CCCCCCCCFFFFGGGGGGGGGGHHGGGFFGHHHGGGGGGGGHHHHGGGFGGGHHGHHHHGGGGGGGGGGGGHGHHGGGGHGHHHHGGGGGGGGGHHHHGHHHEFFGH=FHGGHHC?-@DHHHHHG0GHDHFHHGGGDFHGGHGFGGGFGGGGGGGGGG-9A@DFFFFFFFFFFFFFFFFFFFFFFFFFFFFFFC:DFFFFFFF?ABFFFFFFFFFFFFFFFFBB9:9BFFFFFFFFFFFFFFFFFFAFFB0
@M05620:37:000000000-D9766:1:1101:7120:5704 1:N:0:64
GCTGCTGATTTTGAATCACCTCCTAGATAACTGCACACGTGCCCCCTGTCCGTGTAACCGTTTCTTTCCTGGCTTCCAGAAGCTGCAACACCTACATGCAGGATGCTCCAAGTCCGGAACTCCTCCTAGCAGCCTCCCAGTGCGTCACCGCGCTGCAGCACGGCAGGCACGTCCTTCAGGTCTTTCCGATTTCGCACTCTTGTGGATCCCCTTGATCCATTCTACGCGTATGTGTAGCTCCCTGACCCGCC
+
>>1AA111BB3BAAFGG1BF1BFB11B33DBEFBBG1BA0AABFFG//1BG//BBBAGG/BE0BBF1DFGFGHG00BFH1BBG11B0BF0BBF1B1B2B1B0/@BB1111@B111/>///11B100BBBB1BB/F0//BBB1B<?/?/@?/>C/<E0<10<>->--<.GGCHH..0<GGH;CG0C0C?..9;FB;999F0B0CFA099B/./.9009;/;B/:99-9-;9A/;//9//;/:::/;/;-;9-
@M05620:37:000000000-D9766:1:1101:17063:5722 1:N:0:64
AGTGCCAGCTCTCAATCGCACAGGGGACCCAGGGCCTGGCCCCTCCATCCAGAAAACCTATGACCTCACCCGCTACCTGGAGCACCAACTCCGCAGCATGGCTGGGACCTATGTGAGTATCCAGCGTAGGAATCTGGGAGTTGGGGAGGAGTGAGGAGTTGGGGAAAGACAGTCCTAACCGTGGAGGGTTCTGGTAAATGATGGGGTGAGGAGGGGCTCTTTGGCTCCCACCAGTCCCCCTGTCTGGTCTA
+
AA>AAFBFAFFFGGGGGGGGGGHFFGGGGGHHEEGGGEHHHHGGGGHHHHHHHFFHHGHHHHHHHHFHHHHGGEEGHGHHGGHHHGHGF3BFE/EFG0B??BFE/EFH/2GHFDGHHHFBFHHGHGBEGDHB<DFGGGGGCFDGGGGCGGDC<GHFFDHFGFGCGGHGHFFHGHHHFHHFG;:BDEDFFGGGFFFFFFBBF0BFGG9BEFFFDF->;DEF/;FFFFFEFFFFFEFFFFEDF.:BBFFFFFF
@M05620:37:000000000-D9766:1:1101:14905:5728 1:N:0:64
ACCACACCTTCTACAATGAGCTGCGTGTGGCTCCCGAGGAGCACCCCGTGCTGCTGACCGAGGCCCCCCTGAACCCCAAGGCCAACCGCGAGAAGATGCCCAGGTGAGTGGCCCGCTACCTCTTCTGGTGGCCGCCTCCCTCCTTCCTGGCCTCCCGGAGCTGCGCCCTTTCTCACTGGTTCTCTCTTCTGCCGTTTTCCGTAGGACTCTCTTCTCTGACCTGAGTCTCCTTTGGAACTCTGCAGGTTCTA
+
BBBBBBBBFFFFGFG4GGGGGGHHGEGFHGHGHGGGGGGGGHHHHGGGEEGGHHHGHHHGGGGGGGGGGGGGGHHGGGGHGHHHHGGEGGGGGGHHHHGHFHHGGGHHHFGGHHGGGGGHHHHHHHHHGHGHGGGGGGHGHHGHHGGGGGGEGGGGGGAGDFGFFGFFFFFFFFFFFFFFFFFFFFFFFFFFFFFDFFFFFFFFFBFFFFFFFFFFFFFFFFFFFFFFFFFFFFFFFFFFFFFFFFFFFFF
@M05620:37:000000000-D9766:1:1101:14888:5734 1:N:0:64
ACCACACCTTCTACAATGAGCTGCGTGTGGCTCCCGAGGAGCACCCCGTGCTGCTGACCGAGGCCCCCCTGAACCCCAAGGCCAACCGCGAGAAGATGCCCAGGTGAGTGGCCCGCTACCTCTTCTGGTGGCCGCCTCCCTCCTTCCTGGCCTCCCGGCGCTGCGCCCTTTCTCACTGGTTCTCTCTTCTGCCGTTTTCCGTAGGACTCTCTTCTCTGACCTGAGTCTCCTTTGGAACTCTGCAGGTTCTA
+
BBBBBBBBFFFFGGGGGGGFGGHHGGGBCEHHGGGGDGFGFHHHHGGGGGGGGHHHHHHAEGCGGGGGGGGHHHHGGGGHGHHHHGGECD<CDGHFGHHHHHHFHHHHHHGGHHGGGGGHHHHHHHHHHHGHHGGGGGHGHHGHHGGGGGGGGGGGGG-ADFFFFFFFFFFFFFFFFFFFFFFFFFFFFFFFFFDFFFFFFFFFFFFFFFFFFFFFFFFFFFFFFFFFFFFFFFFFFFFFFFFFFFFFFFF
@M05620:37:000000000-D9766:1:1101:6428:5751 1:N:0:64
AGTACCAGCTCTCCATCGCACAGGGTACCCCGCGCTTGGCCCCTCCATCCAGAAAACCTAAGACCACACCCGCCACCTAGGCCACCCACTCAGCAGCTAGGCTGGGACCTATGCTGTTATCCCGCGGGGGGCTCCTGGCCTTTTGGCGGCCCTCCGGGGTTGGGGCCCCCCCTTCCTACCGTTGCGGGTTCCTGGTAACGGTTGGGGTGCGCGGGGCTCTTTTGCTTCCCCCAGTCCCCCCTGCGTGGCTT
+
>>>>>B54AFFFGGG55AA2A2F4FB4BB42A2AA22BEHFGG1BE2DF13A33323B33333BG2B1B11/>//?F1@B?3B?FGG/?BG33B300B33033B/E00/B11?12111222@1//<</<DB--;.///..;B///9/-;---....-9;9-99=-A------;.9/99/9-...9----..//9B9///.-..--@-9-.----;---.//;//////;..9-.///BA9--..-99--9.
@M05620:37:000000000-D9766:1:1101:11945:5767 1:N:0:64
ACCACACCTTCTACAATGAGCTGCGTGTGGCTCCCGAGGAGCACCCCGTGCTGCTGACCGAGGCCCCCCTGAACCCCAAGGCCAACCGCGAGAAGATGCCCAGGTGAGTGGCCCGCTACCTCTTCTGGTGGCCGCCTCCCTCCTCACTGGCCTCCCGGAGCTGCGCCATTTATCGCTGGTTCTCTCTTCTGCCGTTTTCCGTAGGACTCTCTTATCTGACCTGAGTCTCCTTTGGAACTCTGCAGGTTCTA
+
11>>AAAACFFD3GF13BFBF1A1A00AA0FF1A0A0AE/AHHCHGCG/AB/DA1AGA0A/>EGC>>EEEC0G1C/EE>///FE/</<B/B//<0F111<?1//?1?0?F//0<@@--A0G00=D000=G..<---:.::/:.//0.0;F..99..9AA?AAG/A-A-9///B/---99B////9/9/B////;--/;BB-B---/;///:FF/FFB/B/9B-9-/99;BB//F/F///9F/;/;FF//99
@M05620:37:000000000-D9766:1:1101:20575:5773 1:N:0:64
ACCACACCTTCTACAATGAGCTGCGTGTGGCTCCCGAGGAGCACCCCGTGCTGCTGACCGAGGCCCCCCTGAACCCCAAGGCCAACCGCGAGAAGATGCCCAGGTGAGTGGCCCGCTACCTCTTCTGGTGGCCGCCTCCCTCCTTCCTGGCCTCCCGGCGCTGCGCCCTTTCTCACTGGTTCTCTCTTCTGCCGTTTTCCGTAGGACTCTCTTCTCTGACCTGAGTCTCCTTTGGAACTCTGCAGGTTCTA
+
BBBBBBBBFFFFGGGFFGGAG5GFGEEECEHHFGGEEGGGGHHHHGGGEGGGGHGGHHHGGGGGGGGGGGGHHGHGGGGHCFHHHGA<BDGG?FHHGHHHHHHGHHHHHHGGHHGGGGGHHHHHHHHHHHGHHGGGGGGGHHGHHGGGGGGGGGGGG@-ABBBFBBFBBFFFFFFFFFFFFFFFFFFFFFFFFBDDFFFFFFFFFFFFFFFFFFFFFFFFFFFFFFFFFFFFFFFFFFFFFFFFFFFFFFB
@M05620:37:000000000-D9766:1:1101:14881:5803 1:N:0:64
ACCACACCTTCTACAATGAGCTGCGTGTGGCTCCCGAGGAGCACCCCGTGCTGCTGACCGAGGCCCCCCTGAACCCCAAGGCCAACCGCGAGAAGATGCCCAGGTGAGTGGCCCGCTACCTCTTCTGGTGGCCGCCTCCCTCCTTCCTGGCCTCCCGGAGCTGCGCCCTTTCTCACTGGTTCTCTCTTCTGCCGTTTTCCGTAGGACTCTCTTCTCTGACCTGAGTCTCCTTTGGAACTCTGCAGGTTCTA
+
ABCABBBCFFFFGGGGGGGGGGHHGGGEHGHGHGGGGGGGGHGHHGGGGGGGHHHHGHHGGGGGGGGGGGGHGHHGGGGHGHHHHGGGGGGGGGHHHHHHHGHFFGHHHHGGHHGGGGGHHHHHHHHHHHGHHGGGGGHGHHGHHGGGGGGGGGGGGDFGGGGGGGFFFFFFFFFFFFFFFFFFFFFFFFFFFFAFFFFFFFFFFFFFFFFFFFFFFFFFFFFFFFFFFFFFFFFFFFFFFFFFFFFFFFF
@M05620:37:000000000-D9766:1:1101:16880:5922 1:N:0:64
AGTGCCAGCTCTCAATCGCACAGGGGACCCAGGGCCTGGCCCCTCCATCCAGAAAACCTATGACCTCACCCGCTACCTGGAGCACCAACTCCGCAGCTTGGCTGGGACCTATGAGAGTATCCAGCGTAGGAATCTGGGAGTTGGGGAGGAGTGAGGAGTTGGGGAAAGACAGTCCTAACCGTGGAGGGTTCTGGTAAATGATGGGGTGAGGAGGGGCTCTTTGGCTCCCACCAGTCCCCCTGTCTGGTCTA
+
AA>AADFFAFFFG4GGGFGGEEFGFEGEAEGHFEGA2AFF2GFEGGGHDGHGBF3FGGEHGGFHHDGHHHHGE>EEHHHFFHHEFHFGGFHHEEGEEC?GGEGGGGHHG2FGF3?BGFFHHH3GHGED?CHHEHHHHGGEGGHHGGFGGGDGGF0<<ECFGF-@EGHHHHHHH00<GHHGG.CGGGGA;:FFFG;FGGEFGBFFEFAFFFFFFF-99-EBFF/BFFFFEFF.A.;F/BEDFFFFFF/;/;;
@M05620:37:000000000-D9766:1:1101:19131:5955 1:N:0:64
ACCACACCTTCTACAATGAGCTGCGTGTGGCTCCCGAGGAGCACCCCGTGCTGCTGACCGAGGCCCCCCTGAACCCCAAGGCCAACCGCGAGAAGATGATGAGTGGCCCGCTACATCTTCTGGTGGCCGCCTCCCTCCTTCCTGGCCTCCCGGAGCTGCGCCCTTTCTCACTGGTTCTCTCTTCTGCCGTTTTCCGTAGGACTCTCTTCTCTGACCTGAGTCTCCTTTGGAACTCTGCAGGTTCTAGATCG
+
ABB@AABAFFFFGGGGGGGGGGGHGGGGHGHHHGGGAGGGGHHHHGGGFGGGFHHHHHHGGGEGGGGGGGGHHGHGGGGHGHHHHGGGGGGGGGHGBFHHGGHFFFFHG@GG-A1FHHHHHHHGGAGH@DGGGHGHHGGHHHHHHHHHGGGGGGC-ACFDGGGGFFFEFFFFFF/9FFFFFFFFFFFFFADFFFFF/AD?FFFFBFFFFFFEF/;/;;FFFFFFFFFFFFFFFBFFFFBF.;;BF/BBFFF
@M05620:37:000000000-D9766:1:1101:17909:5964 1:N:0:64
ACCACACCTTCTACAATGAGCTGCGTGTGGCTCCCGAGGAGCACCCCGTGCTGCTGACCGAGGCCCCCCTGAACCCCAAGGCCAACCGCGAGAAGATGCCCAGGTGAGTGGCCCGCTACCTCTTCTGGTGGCCGCCTCCCTCCTTCCTGGCCTCCCGGAGCTGCGCCCTTTCTCACTGGTTCTCTCTTCTGCCGTTTTCCGTAGGACTCTCTTCTCTGACCTGAGTCTCCTTTGGAACTCTGCAGGTTCTA
+
BBBBBBBBFFFFGGGGFGFGGGHHGGG24AGGGGFFGGEGCGHHHGGGDEFGFHFHHHGEGCCEGGGGGGGHFHHGGGGHGHHHHGGGGGCGGGHGHHHHHHHGHHHGGHGGHHGGGGGHHHHHHHHHHHGHHGGGGGHGHHGHHGGGGGGGGGGGGG-BFFGGGGFFFFFFFFFFFFFFFFFFFFFFFFFFFFDFFFFFFFFFFFFFFFFFFFFFFFFFFFFFFFFFFFFFFFFFFFFFFFFFFFFFFFF
@M05620:37:000000000-D9766:1:1101:14977:5970 1:N:0:64
ACACACCTTCTACAATGAGCTGCGTGTGGCTCCCGCGGCGCACCCCGTGCTGCGGACCGAGGCCCCCCTGAACCCCAAGGCCAACCGCGAGAAGATGATGAGTGGCCCGCTACCTCTTCTGGTGGCCGCCTCCCTCCTTCCTGGCCTCCCGGAGCTGCGCCCTTTCTCACTGGTTCTCTCTTCTGCCGTTTTCCGTAGGACTCTCTTCTCTGCCATGCGTCTCCTTTGGAACTCTGCAGGTTCTAGATAGG
+
AAAAAAAFFFBBAFGGG1BFBB1AAEAGCHCGEF00A//A/AEGGGEE/??B1//>EE>@EE/FFGEC/?BGHHG<BCG//?GF</</<-<AAGH00==GGG<0<<CGCGGCGFCHHHHEF0;/CFGGGGGGG./C9FGGG00BFFFFFF---;-;FF@;B@;/BFFBFFFFB//;FFFFF/FFFBF@BFFFFFFFFFFFFFFFFFFFFBFF/9/;BB-;@-:FFFFFFFFBFFFFFFFA:FFFF/;B/;F
@M05620:37:000000000-D9766:1:1101:14642:5971 1:N:0:64
ACCACCCCTTCTCCAATGAGCTGCGTGTTGCTCCCGCGGAGCACCCCGTGCTGCTGACCGAGTCCCCCCTGAACCCCAAGGCCAACCGCGAGACGATGATGCAGGGCCCTGTACCGCTACCGGTGGCCGCCGCCCCCTCTCTTGGTCGCCGGGAGCCGCCGCCGTTCCCACTGGCTCTCGCTCCCGCCGTTGCCCGTATGACTCGCTGCCTCGACCCTAGGCCCCCTCGTAACTCTCCCGCTTCTAGATCG
+
>>1>>1ADAFFF1FGEEGG1BAGCEEEE00DFABF00AF//A/BGGGG//E/1B1BGH0>>E/FGGF?EEA01FGGGCA?<<GH/FECG/BB//////??11?FA//<-.01<11<<<--/=-<<;:.-;:-;@-99-.9;009000-;;-9-----999-9;;9-:-;/:A9B--9//-;;--;-;------/9;-9-/9//;------//---;-/--///-9-;-----:/9///9;;--;///9FFE
@M05620:37:000000000-D9766:1:1101:16271:5996 1:N:0:64
ACCACACCTTCTACAATGAGCTGCGTGTGGCTCCCGCGGAGCACCCCGTGCTGCTGACCGAGGCCCCCCTGAACCCCAAGGCCAACCGCGAGAAGATGCCCAGGTGAGTGGCCCGCTACCTCTTCTGGTGGCCGCCTCCCTCCTTCCTGGCCTCCCGGAGCTGCGCCCTTTCTCACTGGTTCTCTCTTCTGCCGTTTTCCGTAGGACTCTCTTCTCTGACCTGAGTCTCCTTTGGAACTCTGCAGGTTCTA
+
>AAA>AAAFFFFGGGGGGFGGGHFGGGGEGFHFFGF2EE0AEHHHGGEBEGF5GHHFGHFE>EGGGGGGGGHHHHGGGEGFHHHHGGGGGGCGGH1FGHHGHHGGFHHHGGGHHGGGFCHHGHHHHHHGHGHHGGGGGGGGGGGGFFGGGGGGGGGG@FFFFFFFFFFFFFFFFFFFFFFFFFFFFFFFFFFFFDFFFFFFFFDAFFFFFFFFFFFFFBFFFFFFFFFFFFFFFFFFFFFFFFFFFA9FFF
@M05620:37:000000000-D9766:1:1101:8962:6008 1:N:0:64
ACCACACCTTCTACAATGAGCTGCGTGTGGCTCCCGAGGAGCACCCCGTGCTGCTGACCGAGGCCCCCCTGAACCCCAAGGCCAACCGCGAGAAGATGCTCAGGGGCCCGCTACCTCTTCTGGTGTCCTCCTCCCTCCTTCCTGTCCTCCCGGAGCTGCGCCCTTTCTCTCTGGTTCTCTCTTCTGCCGTGTTGCTTAGCACTCTCTTCTCTTCCCTGAGCCGCCTTTGCAACTCTACAGTGTCTGTATCG
+
CCCBCCCCFFFFGGGGGGFGGGHHGGGFHGHHHGGGGGGCFHHHHGGGGGGGHHGHHHHGGGGGGGGGGGGHHHHGGGGHGHHHHGGGGGDGGGHGHH222?G20>A//>---><1<1<DHD0D<.<000/<C/=::E:00;000;GHGCE.---;.9CDGA?:/0C000000090000;9:BFF000;;-:..00;0000::90;9BFFFF000BFFF/0/-:-..;00000/0:0;B990990000:0.
@M05620:37:000000000-D9766:1:1101:26148:6023 1:N:0:64
ACCACACCTTCTACAATGAGCTGCGTGTGGCTCCCGAGGAGCACCCCGTGCTGCTGACCGAGGCCCCCCTGAACCCCAAGGCCAACCGCTAGAAGATTATGAGGGGCCCGCTCCCTCTTCTGGTGGCCGGCTCCCTCCTTCCTGGCCTCCCGGAGCTGCGCCCGTTCTCCCTTGTTCTCTCTTCTGCCGTTTTGCGTATGACTCGCTTCTCTGCCCTGAGTCTCCTTTGTCACGCTGCCGGGTCTGGCTCG
+
>>>AA11ABFCDDGGFDFGDFBFFEAE0A0AAFAF0AEE/AEG0/B/FAEE/1BBGHFCEF>/>FEE/E/FHHHHGGCGGFGHG/?E>B/>?1111B1?2@2?CACCGG//<-<.><FBFD1<</=.<A--=:;:::A::0/0;GAGF.E..?-99;CF@-;--;-;-B/FF/-/;9/9//B///B//-A-B--/-:;-;////-9;-A//FF//-BA--;//99B/9/;///--;-;----;@F;//;/-
@M05620:37:000000000-D9766:1:1101:25198:6054 1:N:0:64
AGTGCCAGCTCTCAATCGCACAGGGGACCCAGGGCCTGGCCCCTCCATCCAGAAAACCTATGACCTCACCCGCTACCTGGAGCACCAACTCCGCAGCTTGGCTGGGACCTATGTGAGTATCCAGCGTAGGAATCTGGGAGTTGGGGAGGAGTGAGGAGTTGGGGAAAGACAGTCCTAACCGTGGAGGGTTCTGGTAAATGATGGGGTGAGGAGGGGCTCTTTGGCTCCCACCAGTCCCCCTGTCTGGTCTA
+
AAAABFFFCFFFGGGGGGGGGGHHGGGGGGHHGGGGGGHHHHGGGGHHHHHHHHGHHGHHHHHHHHHGHHHGGGGGHHHHHHHHHHHHGGHHGGGGGHHHGHHGGGHHGHHHHHHHHHHHHHHHHGGGGGHHHHHFHHHGGHHHGGGGGGGHHHHGHGHHHGGGGGHGHHHHGHHHHHHHGEGGGGGGFFGGGGGGGGGGGGGGGGFFFFFFFFFFFFFFFFFFFFFFFFFFFFFFFFFFFFFFFFFFFFB
@M05620:37:000000000-D9766:1:1101:12647:6061 1:N:0:64
AGTGCCAGCTCTCCATCGCACAGGGTCCCCAGCGCCTGGCCCCTCCATCCAGAAAACCTATGACCTCACCCGCTACCTGGAGCACCAACTCCGCAGCTTGGCTGGGACCTATGTGAGTATCCAGCGTAGGAATCTGGGAGTTGGGGAGGAGTGAGGAGTTGGGGAAAGACAGTCCTAACCGTGGAGGGTTCTGGTAAATGATGGGGTGAGGAGGGGCTCTTTGGATCCCACCAGTCCCCCTGTCTGGTCTA
+
>>11>DFC1BFFGFGBBE11E?GAA0AAAA0B00A//GEHCHGCEG01DABFG0B00EGE1FBGHDFGHHC>>/>EHF1G0BFGHHF/E011>A/EE01</EBFGGFFCHF<FG2>BFHGHFFG0<?/>/DD1BFBFH0?<GFFGG.@?CC<CFDGGF//=<CGGCHH/:/CCGHHGFFF@GGAAE.A;.9FFBCBFFGBFFGFGG-9:9FBBB=??@-9B9B9/9FFFFFBFFF///AB@FBBBBFFFF:
@M05620:37:000000000-D9766:1:1101:22556:6077 1:N:0:64
ACCACACCTTCTACAATGAGCTGCGTGTGGCTCCCGAGGAGCACCCCGTGCTGCTGACCGAGGCCCCCCTGAACCCCAAGGCCAACCGCGAGAAGATGCCCAGGTGAGTGGCCCGCTACCTCTTCTGGTGGCCGCCTCCCTCCTTCCTGGCCTCCCGGCGCTGCGCCCTTTCTCACTGGTTCTCTCTTCTGCCGTTTTCCGTAGGACTCTCTTCTCTGACCTGAGTCTCCTTTGGAACTCTGCAGGTTCTA
+
BBBABBBBCFFFGGGGGGGFGFHHGFGB4EHEFFGECEFGDHHHHGGGDGFGFHGHHHHGGGCGGGGGGGGFFFHGGGGHAGHHHGEEDGBCCGHFFHHHHHHGHHHHHHGGHHGGGGGHHHHHHFHHHHGHHGGGGGHGHHGHHGGGFFFGGFGGFFAGGFAFFFFFAFEFFFBFFFFFFFFFFFFFFFFFFFDFFFFFFF.ADBBFFFFFFFFFFFBFFFFBFFFFFFFFFFFFFFFFFFFFFFFFFF9
@M05620:37:000000000-D9766:1:1101:12651:6079 1:N:0:64
AGTGCCAGCTCTCAATCGCACAGGGGACCCAGGGCCTGGCCCCTCCATCCAGAAAACCTATGACCTCACCCGCTACCTGGAGCACCAACTCCGCAGCTTGGCTGGGACCTATGTGAGTATCCAGCGTAGGAATCTGGGAGTTGGGGAGGAGTGAGGAGTTGGGGAAAGACAGTCCTAACCGTGGAGGGTTCTGGTAAATGATGGGGTGAGGAGGGGCTCTTTGGCTCCCACCAGTCCCCCTGTCTGGTCTA
+
BBABBFFFBFFFGGGGGGGGGFHGGGGGGGHHGGFEGGHHHHGHGG2GHH3GBF3GGGHFHHFHHHHHHHHGGGGGHHHHHHHHHHHHGHHHGGGGGHHHGHHGGGHHGHFHHHHHHHHHHHHHHGGGGGHHHHHHHHHGGHHHGGFGGGGGHHHHHGHHHFGGGGHHHHGHHHHHHHHGGGEGEGGGGGGGGGFFGFFGGGGGGGFFFFFEFFFFFFFFFFFFFFFFFFFFFFFFFFFFFFFFFFFFFFF
@M05620:37:000000000-D9766:1:1101:25446:6087 1:N:0:64
ACCACACCTTCTACAATGAGCTGCGTGTGGCTCCCGAGGAGCACCCCGTGCTGCTGACCGAGGCCCCCCTGAACCCCAAGGCCAACCGCGCGAAGATGCCCAGGTGAGTGGCCCGCTACCTCTTCTGGTGGCCGCCTCCCTCCTTCCTGGCCTCCGGGAGCTGCGCCCTTTCTCACTGGTTCTCTCTTCTGCCGTTTTCCGTAGGACTCTCTTCTCTGACCTGAGTCTCCTTTGGAACTCTGCAGGTTCTA
+
A1>AAAAACFFFGGGGGG1AGFG1EBEAFAE0BAFE?EG?EHHEHGGCAAE/1FBAAG0E?E>EGEF@E>/BFGGGG?AGFEGHCFGEG//>/<</?1?F01/C1FHC<<..0.><---<<D<0D00<0<.:.:--..:.99.900;0C/.;09..9A--.-BB@@B-@FB/9FFB9B-//:/9////;BB//;A:/:B/9F-AF/B/9////9//9;/99BF9-BF9FB9B/B//9FBFFFB//;-;FFB
@M05620:37:000000000-D9766:1:1101:13796:6090 1:N:0:64
ACCACACCTTCTACAATGAGCTGCGTGTGGCTCCCGAGGAGCACCCCGTGCTGCTGACCGAGGCCCCCCTGAACCCCAAGGCCAACCGCGAGAAGATGATGAGTGGCCCGCTCCCTCTTCTGGTGGCCGCCTCCCTCCTTCCTGGCCTCCCGGAGCTGCGCCCTTTCTCACTGGTTCTCTCTTCTGCCGTTTTCCGTAGGACTCTCTTCTCTGCCCTGAGTCTCCTTTGGAACTCTGCAGGTTCTAGCTCG
+
DCDDDDDBFFFFGGGGGGEFGGHHGGGA4EGGHFFGDGGFCHHHHGGEAEGGEHFHHHGEEE0FGGGGGFEFCHHGGGGHGHHHHGGGGG<BFGHEGH222?G>2?FFGG?-<CGCGEDGHDDGCD<.---;CCEGGF/;GGCCBGGGGGGA:--::CFGGGAAF0B000:0:/;0BFBFFBFFFBF0:A./.:FAF?9.0FBBFFFFFFFFFEFFFFFF0BFF9FF;0FFFFB990BB0F.;0900;BFD
@M05620:37:000000000-D9766:1:1101:11040:6092 1:N:0:64
GAGGCTGCTTTGGAAGAAACTCATAGATGACTGCAAGAGTGCAAACTGGATCTGGAAAAGATGGTAGCCACGCCTAACAATGCTGAATTAGCAGTCAATGGGAACAACTTGCCACATTCAAGGAAATTCTACTAGAACATTCCAAGCCAGGAACACAACATAGGAAGCGAACGCATCTAAACTACCGAACCGCCTTCGACTATCCTATGCCGTCCAATGCAACAAACCAAAGCAATTGTAACTTTAACTGA
+
CACCCCFCFFFFGGGGGGGGGGHHHHHC5FGH5FGH32B555D5BFF5FGF33DGFGHF32F5335533ABAB111AB333BB5DG355D3B535B34443?23?G213BDEE@G?F4@4@4BFG33D4B4DHBD3D3334DGEHE/?BGH/B0BBF///B>2GHH0//?>>/?//->1>1><GGF@.<<-<A-.:<C.:;:0:/<;C::0-;;9.:00:000;;.9;.9C/:;/;B0::00:0:;B:0:0
@M05620:37:000000000-D9766:1:1101:7729:6098 1:N:0:64
ACCACACCTTCTACAATGAGCTGCGTGTGGCTCCCGAGGAGCACCCCGTGCTGCTGACCGAGGCCCCCCTGAACCCCAAGGCCAACCGCGAGAAGATGCCCAGGTGAGTGGCCCGCTACCTCTTCTGGTGGCCGCCTCCCTCCTTCCTGGCCTCCCGGCGCTGCGCCCTTTCTCACTGGTTCTCTCTTCTGCCGTTTTCCGTAGGACTCTCTTCTCTGACCTGAGTCTCCTTTGGAACTCTGCAGGTTCTA
+
AAA3AAA>CFFFGGGGFGBAG5BCEEEA42GHCBFE22ECEHHHHGGAEEGGHGHHHHHE0>EEFAEGGGGFHFHGGGGH/GGHHGF/>D<<<DHBFGHHHHHGHHHHHHGGHHGGGGGHHHHHHHHHHHGHHGGGGGGGHHGHHGGGGGGGGGGGGB-ABBBFBBFBBFFFFFFFFFFFFFFFFFFFFFFFFBFFFFFFFFFFFFFFFFFFFFFFFFFFFFFFFFF9BFFFFFFFFFFFFFFFFFFFFFF
@M05620:37:000000000-D9766:1:1101:26120:6127 1:N:0:64
AGTGCCAGCTCTCAATCGCACATGGGACCCAGGGCCTGGCCCCTCCATCCAGAAAACCTATTACCTCACCCGCTACCTGGAGCACCAACTCCGCAGCTTGGCTGGGACCTATGTGAGTATCCAGCGTAGGAATCTGGGAGTTGGGGAGGAGTGAGGAGTTGGGGAAAGACAGTCCTAACCGCGGAGGGCTCTGGTAAATGATTGGGTGAGGATGGGCTCTTTGGCGCCCACCAGTCCCCCTGTCTGGTCTA
+
>AAAAFFFAFFFGFGGGAAFAE1A0BFHEFGHGGGEF0BBAFEEGGFDGFAFFBBGGEHFH1AFBG1BFGGFGGGGHHH0BFG/EGGHGFFHG?/>EFGHGFF/?<BGFFG1<B22BBB1B2FFHCGGG?F1@FFF1CGGAFFHGCG-<..<01><0E</0/<-...:GHFC0CCGGH/.:-;--:AA.;CF0F/;9/9/9//;FAB-9;-//;9;A9;FFF///;A@---;9-9/;/9;99;/99//99/
@M05620:37:000000000-D9766:1:1101:25344:6128 1:N:0:64
GAGGCTGCTTTGGAAGCAACTCATAGATTACTGCAACAGTTCCCCCTGGACCTGTAAAAGTTTCTTGCCTGGCTTACAGAAGCTGAAACAACTGCCAATCCACCTACGTGCCCCCCGAACTAATCAACTGCCCGCATACTACCTTAATGTCCTAAAGCAGCTGCAACCATTCCCACTAAGTATCTACTTTCCGCTTTACCACACTAGTCGCTTCCCTAACCTAAGTCTCATCATTTTCTCTACTGCCTCTC
+
11>AA@?AFFFFCGFF11GGAFF3DGFHG1BGGGE1FFH1FG2FGG0F/BF0FA1AF2AGBGFH2A1BGHGBFF01FGFFF1GG11BBGECGC>1GFB1>F110B10/B0//FFEE@//>/F11B110B0B0?/B</<112@F11112?11@11?F1F1?FGGC01>0.>111>F000/<0000000<000=..<CC0:<0:.://0=0.9..9/;C0/9.09:/0;=CB000;0000;9F00000/////
@M05620:37:000000000-D9766:1:1101:23772:6132 1:N:0:64
ACCACACCTTCTACAATGAGCTGCGTGTGGCTCCCGAGGAGCACCCCGTGCTGCTGACCGAGGCCCCCCTGAACCCCAAGGCCAACCGCGAGAAGATGCCCAGGTGAGTGGCCCGCTACCTCTTCTGGTGGCCGCCTCCCTCCTTCCTGGCCTCCCGGAGCTGCGCCCTTTCTCACTGGTTCTCTCTTCTGCCGTTTTCCGTAGGACTCTCTTCTCTGACCTGAGTCTCCTTTGGAACTCTGCAGGTTCTA
+
BBBBBBBBFFFFGGGGGGGGGGGHGEGGHGHHFGGGGGGCGHHHHGGGEEGGHHHHHHHGGGGGGGGGGGGHHHHGGGGHGHHHHGGGGFGGGGHHEFHHHHHFGFHHHHGGHHGGGGGHHHHHH0DHHHGHHGGCFGHGGHGHHGGGGGGGGGGGGGAFFGGGGGFAFFFFFFFFFFFFFFFFFFFFFFFFFFDFFFFFFFFFFFFFFFFFFFFFFFFFFFFFFFFFFFFFFFFFFFFFFEFFFFABFFB
@M05620:37:000000000-D9766:1:1101:16191:6135 1:N:0:64
GAGGCTGCTTTGGAAGAAACTGATAGGCCACGGCAAAAGTTCCCCCTGGGCCCGGGACTGAACCCCGCCCACCTTACAGAACCTGAAACACCGGCTAATGCCTGACAACAACCTACCTGCAACCAAAGGCAGCCACAACATCCCAACCTAGCATAACACTGCAGCACACATTCGCACTGAATCTCTCTACGGCCGTTCTCCCTTCGACTCCCTGCGAAGCCAACCACCCCCTTCACTTCCATGCTCAATCT
+
111>A?1AFFFFBBF1BA1BAAB33AB11000AE00E0A12DF1BE/A//B///////0>111F/>/>>//?/01B@BB110?00B1>100?/<E//B11111<F01B?///<0<00@100110/?/??<0/?<00>..<01>.</.<</<B00=0<</000:/;.:/..0;;0C.:@B0000;0;090;.;-;-;.99///:/---9-9/;-/--9---;9-----;--;-;9////9////////////
@M05620:37:000000000-D9766:1:1101:22246:6165 1:N:0:64
ACCACACCTTCTACAATGAGCTGCGTGTGGCTCCCGAGGAGCACCCCGTGCTGCTGACCGAGGCCCCCCTGAACCCCAAGGCCAACCGCGAGAAGATGATGAGTGGCCCGCTCCCTCTTCTGGTGGCCGCCTCCCTCCTTCCTGGCCTCCCGGAGCTGCGCCCTTTCTCCCTGGTTCTCTCTTCTGCCGTTTTCCGTAGGACTCTCTTCTCTGCCCTGAGTCTCCTTTGGAACTCTGCAGGTTCTCGCTCG
+
ABAABAABFFFFGGGGGGGGGGHHGFGEEFHHHGGGDGGCGHHHHGGGGGGGHHFHHHHGGGGGGGGGGGGHGHHGGGGHGHHH/FGGGGGGFGGH2D?2?2F?FFEFG?CGGGGHHHHHGFGDFEFHGGGFDGGHHGHHHGHHFHGGGGGGA9@AFGGFGGGFFFFFFBFF/.;FFFFFFFFFFFF9BFDFFFBDBFD?9BFFFFFFFFFFFFFFFF.;FFFFFFFFFFF/FFFFFF//A;BFF:.9;A@
@M05620:37:000000000-D9766:1:1101:20699:6171 1:N:0:64
ACCACACCTTCTACAATGAGCTGCGTGTGGCTCCCGAGGAGCACCCCGTGCTGCTGACCGAGGCCCCCCTGAACCCCAAGGCCAACCGCGAGAAGATGCCCAGGTGAGTGGCCCGCTACCTCTTCTGGTGGCCGCCTCCCTCCTTCCTGGCCTCCCGGCGCTGCGCCCTTTCTCACTGGTTCTCTCTTCTGCCGTTTTCCGTAGGACTCTCTTCTCTGACCTGAGTCTCCTTTGGAACTCTGCAGGTTCTA
+
CBCCCCCCFFFFGGGGGGGGGGHHGGGFFGHHHGGGGGGGGHHHHGGGGGGGHHGHHHHGGGGGGGGGGGGEHHHGGEDHGHHHHGGGGGDGDGHHHHHHHFHGHHHHHHGGHHGGGCGHHHHHHHHHHHGHHGGGGGHGHHGHHGGGGGGGGGGGDG-ADFFFFFFFFFFFFFFFFFFFFFFFFFFFFFFFFFFFFFFFFFFFFBFFFFFFFFFFFFFFFFF/FFFFFFFFFFFFFFFFFFFFFFFFFFF
@M05620:37:000000000-D9766:1:1101:13024:6172 1:N:0:64
ACCACACCTTCTACAATGAGCTGCGTGTGGCTCCCGAGGAGCACCCCGTGCTGCTGACCGAGGCCCCCCTGAACCCCAAGGCCAACCGCGCGAAGATGATGAGTGGCCCGCTCCCTCTTCTTTTGGCCGCCTCCCTCCTTCCTGTCCTCCCGGCGCTGCGCCCTTTCTCCCTTTTTCTCTCTTCTGCCGTTTTCCGTAGGCCTCTCTTCTCTGCCCTGAGTCTCCTTTGGACCTCTGCCTGTTCTCGCTCG
+
BAAABBBBCFFFGGGGGG5FGGHHGEGBAEHGGFFGGGF2EHFHHGGEEEEGFHHHHHHAEEGGGGGGGEFGGHHGG//FFHHHEGGGGG/><<CBGHD<FFGFGGGGHGGCGGGHHHHHH00=<-<CD-;:EHGHHGGGGGGFFFGGFGGGGCGCFB?DBD99/BFFFFFF/9BFFFFFFFFFFFF/9;9BFF:AF..A/BB.;9BFFFFFFF9EF?.9BFF;BFF:;B/;FFFB9B//;;BFF/9.9;-
@M05620:37:000000000-D9766:1:1101:25923:6176 1:N:0:64
ACCACACCTTCTACAATGAGCTGCGTGTGGCTCCCGAGGAGCACCCCGTGCTGCTGACCGAGGCCCCCCTGAACCCCAAGGCCAACCGCGAGAAGATGATGAGTGGCCCGCTCCCTCTTCTGGTGGCCGCCTCCCTCCTTCCTGGCCTCCCGGCGCTGCGCCCTTTCTCCCTGGTTCTCTCTTCTGCCGTTTTCCGTAGGACTCTCTTCTCTGCCCTGAGTCTCCTTTGGCCCTCTGCAGGTTCTCGCTCG
+
BCCCABCCFFFFGGGGGGGGGGHHGEGECGHFGGGFGGGGFHDGHGGGEFEGGHGHHHHGGGGGGGGGGGGHFHHGGGGHGHHHHGGGGGFGGGHHHHH>DDCDGAFCGDFFGGGHHHHHH11GC.<CD<@AEHGHHDCGHHHFBFFGGGEFA-;@@GGF;D:BBFFFF:FF0.:;FFFFFFFFFFFB=;DFFFFFFFB?:BFFFFFFFFFFFBFFFF/:BFFF0:FFFB00AEFFFFB0:;FFB;;:;E-
@M05620:37:000000000-D9766:1:1101:13043:6188 1:N:0:64
ACCACACCTTCTACAATGAGCTGCGTGTGGCTCCCGAGGAGCACCCCGTGCTGCTGACCGAGGCCCCCCTGAACCCCAAGGCCAACCGCGAGAAGATGATGAGTGGCCCGCTACCTCTTCTGGTGGCCGCCTCCCTCCTTCCTGTCCTCCCGGAGCTGCGCCCTTTCTCACTGGTTCTCTCTTCTGCCGTTTTCCGTAGGACTCTCTTCTCTGACCTGAGTCTCCTTTGGAACTCTGCAGGTTCTAGATCG
+
1A1>AAAAFFFFGGGF3FGFFFGBEBEEHCHHFFFEAEG?EHHHHGCEEAEEFAGHHFGFEGCGAEEEGGGGHHCFGGCEFHHCCGGGGGGGCCH1GHHHFGHHHGFHH@GG-CGHHFHHGHHGHFCH@CGGGHGHHGHHHHHHGGHHGGGG??AAGFFA@CAAGFFFFFFFFBBFFFFFFFFFFFFF@BFFFFFFFAFAFFFFFFFFFFFFFBFFB-BFFF/BFFFFFFFFFFFF/9FFFAFFFFB/9BE
@M05620:37:000000000-D9766:1:1101:25913:6191 1:N:0:64
ACCACACCTTCTACAATGAGCTGCGTGTGGCTCCCGAGGAGCACCCCGTGCTGCTGACCGAGGCCCCCCTGAACCCCAAGGCCAACCGCGAGAAGATGATGAGTGGCCCGCTTCCTCTTCTGGTGGCCTCCTTCCTTCCTCCTGTCCTCCCGGAGCTGCCCCCTTTCTTACTTGTTCTCTCTGCTGCCGTCCGCCGGACGACTCTCTCCGCTGTCCGTCGTCTCCGGTGCAACGCTGCATGTTCTTGCTCG
+
CCCBBCCCFFFFGGGGGGGGGGHHGGGEAFHGHFGGGGGGDHGGHGGGDGGGHHGHHFHGGGGGGGGGGGEGFHHGGEGHGHHHHGGGGGCGGGHHFHH2D2?DD=/?//>-.><>GGG1GFH10<GH0CG/0=GH0=/D0//00;C0:/;E--;?.0;...--;0C000;C00;0009=FG0;0;0.-;-.--;@-@--9-..BFF0/.;.9.0;...--;A/09-:--000-;9D.;00;:0;0009;.
@M05620:37:000000000-D9766:1:1101:24776:6194 1:N:0:64
ACCACACCTTCTACAATGAGCTGCGTGTGGCTCCCGAGGAGCACCCCGTGCTGCTGACCGAGGCCCCCCTGAACCCCAAGGCCAACCGCGAGAAGATGCCCAGGTGAGTGGCCCGCTACCTCTTCTGGTGGCCGCCTCCCTCCTTCCTGGCCTCCCGGCGCTGCGCCCTTTCTCACTGGTTCTCTCTTCTGCCGTTTTCCGTAGGACTCTCTTCTCTGACCTGAGTCTCCTTTGGAACTCTGCAGGTTCTA
+
AABBBABAFFFFAGFGGGBAGGHGGEEA4EGBGEFE?EEG?GGEHGGG?EEFFFFHHHFFGFGGGGGGGCFGFHEEGGGEFHHHHGGGGCBCGGHGHHHHHHGGHGHHHHGGHHGGG@FHHHHHHHHHHHGHHGGGGGHGHHGHHGGGGGGGGGGGGG9BDFFFFFFFFFFFFFBFFFFFFFFFFFFFFFFFFFFFFFFFFFFFFFFFFFFFFFFFFF/;FFF;BFFBFFFFFFFFFFFFFFFFFFFFFFB
@M05620:37:000000000-D9766:1:1101:19862:6206 1:N:0:64
AGTGCCAGCTCTCAATCGCACAGGGGACCCAGGGCCTGGCCCCTCCATCCAGAAAACCTATGACCTCACCCGCTACCTGGAGCACCAACTCCGCAGCTTGGCTGGGACCTATGTGAGTATCCAGCGTAGGAATCTGGGAGTTGGGGAGGAGTGAGGAGTTGGGGAAAGACAGTCCTAACCGTGGAGGGTTCTGGTAAATGATGGGGTGAGGAGGGGCTCTTTGGCTCCCACCAGTCCCCCTGTCTGGTCTA
+
ABABBFFFBFFFGGGGGGGGGGHGGGGGGGHHGGEFGGHHFHGHGGHHHHHHHHFHHGFHHHHHHHHFHHHGGE@EHHHHHHHHHHEGFHHHGGGGGHHHGHGEGGGFEHFHHHFBGGFDHHHEHG<?DGFHHHHHGB0FDFGF/C.CCDEGFDDFC.GHHH??EAGAHHGHHHHHH0GHGGGGDED?EGGGGGCBFGGFFFGGGGFFEFFFDFFFFAEFFF/BFFFFFFFF?FFFFFFFFEFFFFFFFF/
@M05620:37:000000000-D9766:1:1101:20462:6207 1:N:0:64
AGTGCCAGCTCTCAATCGCACAGGGGACCCAGGGCCTGGCCCCTCCATCCAGAAAACCTATGACCTCACCCGCTACCTGGAGCACCAACTCCGCAGCTTGGCTGGGACCTATGTGAGTATCCAGCGTAGGAATCTGGGAGTTGGGGAGGAGTGAGGAGTTGGGGAAAGACAGTCCTAACCGTGGAGGGTTCTGGTAAATGATGGGGTGAGGAGGGGCTCTTTGGCTCCCACCAGTCCCCCTGTCTGGTCTA
+
>>>AADFFBFFFGEGGGGGFEEHGGEFGEEHHFAFEFFHFFGGHGGHGDGHHHH3FGGHHHHFHHGGHHHHEE>>EHHGH2FHECH11EFGGDDEEEGFGGHHGGGHGGHHHHHHFFHHHHHGHHGGFGGHGHHHHGH0FFGHHGG<DGAEHHBGHFFHHHHGGGDAGFGCHHHHHGFHHGGGGAFGGDFGGGGGFFFGGGGGGGGFFEFFFFFFFFFFFFFFFFFFFFFFFFFFFFFFFFFFFFFFFFFB
@M05620:37:000000000-D9766:1:1101:14355:6217 1:N:0:64
AGTGCCAGCTCTCAATCGCACAGGGGACCCAGGGCCTGGCCCCTCCATCCAGAAAACCTATGACCTCACCCGCTACCTGGAGCACCAACTCCGCAGCTTGGCTGGGACCTATGTGAGTATCCAGCGTAGGAATCTGGGAGTTGGGGAGGAGTGAGGAGTTGGGGAAAGACAGTCCTAACCGTGGAGGGTTCTGGTAAATGATGGGGTGAGGAGGGGCTCTTTGGCTCCCACCAGTCCCCCTGTCTGGTCTA
+
BCBBCFFFDFFFGGGGGGGGGGHHGGGGGGHHGGGGGGHHHHGHGGHHHHHHHFHHHGHHHHHHHHHHHHHGGEEGHHHHGHHHHHHGFHHHGGGGGHHHGHHGGGHHGHHHHHHHHHHHHHHHHGGGGGHFHHHHHHHGGHHHGGFGGGFHHFHHGGHHHHGGGGHHGHHHHHHHHFHHGGGGDFGGCFGGGGFFFFGGFGGGGGFFEFFFFFFFFFFFFFFFFFFFFFFFFFFFFFFFFFFFFFFFFFB
@M05620:37:000000000-D9766:1:1101:20109:6224 1:N:0:64
AGTGCCAGCTCTCAATCGCACAGGGGACCCAGGGCCTGGCCCCTCCATCCAGAAAACCTATGACCTCACCCGCTACCTGGAGCACCAACTCCGCAGCTTGGCTGGGACCTATGTGAGTATCCAGCGTAGGAATCTGGGAGTTGGGGAGGAGTGAGGAGTTGGGGAAAGACAGTCCTAACCGTGGAGGGTTCTGGTAAATGATGGGGTGAGGAGGGGCTCTTTGGCTCCCACCAGTCCCCCTGTCTGGTCTA
+
ABABBFFFDFFFGGGGGGGGGGHGGGGGGGHHGGGGGGHHHHGHGGHHHHHHHHHHHGHHHHHHHHHHHHHGGEGGHHHHGHHHHHFHGHHHGGGGGHHHGHHGGGGHGHHHHHHHHHHHHHHGHGGGGGHHHHHHHHHGGHHHGGGGGGEGHHHHHGHHHHGGGGHHGHHHHHHHHHHHGGGGFGGGEGGGGGGGGGGGGGGGGGFFFFFFFFFFFFFFFFHFFFFFFFFFFFFFFFFFFFFFFFFFFF0
@M05620:37:000000000-D9766:1:1101:7343:6236 1:N:0:64
ACCACACCTTCTACAATGAGCTGCGTGTGGCTCCCGAGGAGCACCCCGTGCTGCTGACCGAGGCCCCCCTGAACCCCAAGGCCAACCGCGAGAAGATGAGGAGTGGCCCGATCCGTGTTCTCTTCGTCGGATCCCTCCTGCCTGGCCTGCCTGCGCTGAGCGGTTTCTCCCGTCTTATCTGTTCTGCGCTCTTCTGTAGGATTGTCTTCTCTGCGCTGAGTTTACTCTGGCCCTTCGCCCGTTCTGGTCTG
+
A1AAA@A11CFFGGGFGGF1B1B1EBE00BA0BAFF0EG//GH0GG/E/B//111BGH0A/E/EFEG@E//0GHAEG/?GGCHGEFGGGGCC//01>????</<?F/?G/-<-<<..00000000</.<<-.:::0/.///.0<9.;09:.0;.A--A../=-.--///;/-;9-99/:/99//99/;-;-:////9;/:B9/-9/:99///;/------B///;B/9//9;--/9-;-99-;BF/9///;
@M05620:37:000000000-D9766:1:1101:21181:6242 1:N:0:64
AGTGCCAGCTCTCAATCGCACAGGGGACCCAGGGCCTGGCCCCTCCATCCAGAAAACCTATGACCTCACCCGCTACCTGGAGCACCAACTCCGCAGCTTGGCTGGGACCTATGTGAGTATCCAGCGTAGGAATCTGGGAGTTGGGGAGGAGTGAGGAGTTGGGGAAAGACAGTCCTAACCGTGGAGGGTTCTGGTAAATGATGGGGTGAGGAGGGGCTCTTTGGCTCCCACCAGTCCCCCTGTCTGGTCTA
+
AAAABFFFBFFFGGGGGGGGGGHHGGGGGGHHGGGGGGHHHHGHGGHHHHHHHGHHHGHHHHHHHHHHHHHGGGGGHHHGFGHGHHHGGHHHGGEGGHHHGHHGGGHHGHHHHHHHHHHHHHHHHGGGGGHHHHHHHHHGGHHHGGGGGGGHHHHHHGHHHHGGGGHHHHHHHHHHHFHHGGGGDGGGGGGGGGGFFBGGGGGGGGFFEFFFFFFFFFFFFFFFFFFFFEFFFFFFFFFFFFFFFFFFFF/
@M05620:37:000000000-D9766:1:1101:16551:6262 1:N:0:64
ACCACACCTTCTACAATGCGCTGCGTGTGGCTCCCGAGGAGCACCCCGTGCTGCTGACCGAGGCCCCCCTGAACCCCAAGGCCAACCGCGCGAAGATGCCCAGGTGAGTGGCCCGCTACCTCTTCTGGTGGCCGCCTCCCTCCTTCCTGGCCTCCCGGCGCTGCGCCCTTTCTCACTGGTTCTCTCTTCTGCCGTTTTCCGTAGGACTCTCTTCTATGCCCTGCGTCTCCTTTGGAACTCTGCAGGTTCTA
+
AAAAAAAACFFFGGGG3G1AECGGGAA000FGCCFA/FG?EHHGHGGEAAFFHHGBGHFE/EEGG?EGGEF0FBGFGA/GC/GH/FB@GG//></A1111<1?.<GHC11..<.-<--ACGHFFHHC00/.CCA@@BBAAFBAFF0B0BBAAF...99--@@=B=-9-999/;F//999;/:99BBFFFFB//@FBFFFBAFFBF//;;/:///F//////;F--;@9FF/BB////9/;/B//:-A9BF;
@M05620:37:000000000-D9766:1:1101:16575:6292 1:N:0:64
ACCACACCTTCTACAATGAGCTGCGTGTGGCTCCCGAGGAGCACCCCGTGCTGCTGACCGAGGCCCCCCTGAACCCCAAGGCCAACCGCGAGAAGATGCCCAGGTGAGTGGCCCGCTACCTCTTCTGGTGGCCGCCTCCCTCCTTCCTGGCCTCCCGGCGCTGCGCCCTTTCTCACTGGTTCTCTCTTCTGCCGTTTTCTGTAGGACTCTCTTCTCTGACCTGAGTCTCCTTTGGAACTCTGCAGGTTCTA
+
CCCCCCCCFFFFGGGFGGGGGGHHGGGFGGHHHGGGGGGGGHHHHGGGGGGGHHHHHHHGGGGGGGGGGGGHHHHGGGGHGHHHHGGGGGGGGGHHHHHHHHHGHHHHHHGGHHGGGGGHHHHHHHHHHHGHHGGGGGHGHHGHHGGGGGGGGGGGGG-ADFFFFFFFFFFFFFFFFFFFFFFFFFFFFFFFFFFFFFFBFFFFFFFFFFFFFFFFFFFFFFFBFFFFFFFFFFFFFFFFFFFFFFFFFFB
@M05620:37:000000000-D9766:1:1101:8169:6295 1:N:0:64
ACCACACCTTCTACAATGCGCTGCGTGGGGCTCCCGAGGAGCACCCCGTGCTGCTGACCGAGGCCCCCCTGAACCCCAAGGCCAACCGCGAGAAGATGATGAGTGGCCCGCTCCCTCTTCTGGTGGCCGCCTCCCTCCTTCCTGGCCTCCCGGAGCTGCGCCCTTTCTCCCTGGTTCTCTCTTCTGCCGTTTTCCGTAGGACTCTCTTCTCTGCCCTGAGTCTCCTTTGGAACTCAGGTTCTAGATCGGAA
+
AAA>AAAAFFFFGBGFBG1EE?EAEEE00AEEHFGG/AEA///FG/A//FEG1GFFF0G//>/>FEECGGGEHGEGFFGHGHHHHGGCCGBCCGHHHHGGHHHHHGGHHGGG-CEHHHHHHGHGFFFHGCGEGHGGGGGGGGGGECCFGGGG@?AAGFF@@F@@FFFFF/BFF-BFFFFFFFFFFFF/@ABFFFBBFFFFFFFBFFBFFFFFF/BEFFFFBFF/BBF;;F/BFFFFFFFFFFBFFF:ABBE
@M05620:37:000000000-D9766:1:1101:9380:6295 1:N:0:64
GAGGCTGCTTTGGAAGAAACTGATAAGCCAGGGAAACAAGATCGGAAGAACACGCGTATGCACTTCAGTCACGATTTCGAATCTGGTATACCTTCTTCTGCTTTAAAAAAAAAACAACGAGAGAACCACATAATAACATAAGAACAGACCAAAGAATAACAACAAAAAAAGAAAGAGTAACAAACAAACAAAACCACCATTACCCCGAGAAGAAACACTAAAAATAATATGAGCATGTGAACGTCACAGAG
+
A?AB>AFAFDFBG4BFGGBGGBF5DFB44BFAEF2BGHHF2FAAE22A23BB2100AA1B5A3B3@5DDB35B111?BF1BG1BB3BFG44B44BBBBBF4B3@DB34FE<<@?//??/=////22=0=?11111111111111>>000.0..0/.00000<.<....--:../0/9900;00..;.;..........;00000/;-;-9.;:999/.0/0000.00;09000009000000.9...;00/
@M05620:37:000000000-D9766:1:1101:18144:6306 1:N:0:64
AGTGCCAGCTCTCAATCGCACAGGGGACCCAGGGCCTGGCCCCTCCATCCAGAAAACCTACGACCTCACCCGCTACCTGGAGCACCAACTCCGCAGCTTGGCTGGGACCTATGTGAGTATCCAGCGTAGGAATCTGGGAGTTGGGGAGGAGTGAGGAGTTGGGGAAAGACAGTCCTAACCGTGGAGGGTTCTGGTAAATGATGGGGTGAGGAGGGGCTCTTTGGCTCCCACCAGTCCCCCTGTCTGGTCTA
+
BCBCCFFFCFFFGGGGGGGGGGHGGGGGGGHHGGGGGGHHHHGHGGHGHHHHHHHHHGHGFGGGGGHHHHHGGGGGHGHHHGHHHHHHGHHHGGGGGHHHGHHGGGHHGHHHHHHHHHHHHHHHHGGGGGHHHHHHHHHGGHHHGGGGGGGHHHHHHGHHHHGGGGHGHHHHHGGGGGGGGGEGGGGGEGGGGGFFGGGGGFFFFFFFFFFFFFFFFFFFFFFFFFFFFFFFFFFFFFFFFFFFFFFFFFB
@M05620:37:000000000-D9766:1:1101:17541:6308 1:N:0:64
ACCACACCTTCTACAATGAGCTGCGTGTGGCTCCCGAGGAGCACCCCGTGCTGCTGACCGAGGCCCCCCTGAACCCCAAGGCCAACCGCGAGAAGATGCCCAGGTGAGTGGCCCGCTACCTCTTCTGGTGGCCGCCTCCCTCCTTCCTGGCCTCCCGGCGCTGCGCCCTTTCTCACTGGTTCTCTCTTCTGCCGTTTTCCGTAGGACTCTCTTCTCTGACCTGAGTCTCCTTTGGAACTCTGCAGGTTCTA
+
BBBBBABBFFFFGGGGGGFGGGHHGFGEHGHHHGGGGGEGGHHHHGGGEFGGHHGHHHHFGFGGGGGGGGGHHHHGGGGHGHHHHGGGGGCGGGHGHFHHHGHGGHGHHHGGHHGGGFGHHHHHHHGHHHGHHGGGGGHGHHGHHGGGGGGGGGGGGG9AFFFF;DFFFFFFFF/FFFFFFFFFFFFFFFFFFFFFFFFFFFFFFFFFFFFFFFFFFF/BFFE;:FFBFF9FFFFFFFFFFFFFFFFFFFB
@M05620:37:000000000-D9766:1:1101:11052:6339 1:N:0:64
ACCACACCTTCTACAATGAGCTGCGTGTGGCTCCCGAGGAGCACCCCGTGCTGCTGACCGAGGCCCCCCTGAACCCCAAGGCCAACCGCGAGAAGATGATGAGTGGCCCGCTCCCTCTTCTGGTGGCCGCCTCCCTCCTTCCTGGCCTCCCGGAGCTGCGCCCTTTCTCACTGGTTCTCTCTTCTGCCGTTTTCCGTAGGACTCTCTTCTCTGCCCTGAGTCTCCTTTGGAACTCTGCAGGTTCTAGATCG
+
BABBBAB>CFFFGGGGGGD5GFHFEEF24EHHHGGG?EEEDHFHHGGGDFGGFHHHGGHE0ECEGGGGGGGHHGHGGGGHGGHHHGGGGGCCGGHGHHHHHHHGHGGHHGGG-EGHHHHHHF1DGEHHCGGDGHGHHGHHHHHHGGFGGGGG--:;FFGGGGGBFFFFF/BFF.;BBFFFFFFFFFF9@DFFFFBFFFA.FFFFFFFFFFFFFBFEFFFFFFFBBFF9BB;/FFFFFFFFFAFFF/B/;BE
@M05620:37:000000000-D9766:1:1101:6224:6348 1:N:0:64
ACCACACATTCTACAATGCGCTGCGTGCGGCTCCCGAGGAGCACCCCGTGCTGCTGACCGAGGCCCCCCTGAACCCCAAGGCCAACCGCGCGAAGATGAAGAGTGGCCCGCTCCTTCTTCTTCTGGTCGGCTCCCTCCTTCCTGGCCTCCCGGCGCTGCGCCGTTTCTCCCTTTTGCTCTTTTCTGCTGTTTTCTGTAGGACTATTTTCTCTGCTGTGAGTCTTCTTCGGCCCTTCGCCGGTTCTTGTTCG
+
BABBBAA3B@DFFGGGFG4AEGGGGEEA2AEEEAAE1EEGDGHHHGG0EEGGFHHHHGF/>>/EGAEGGCAFHHHGGGGHGHHHGGGGGGBDCCG/<FF1>1C1>C<C.<A<-C/==GHHH00<GH0:;-;:EGEBFDFFF/F0/.999;?:-AB--@.99.9-999FFFFB//9//B/:9;BFF/;/;//9BB/;9/:///9/:;9;FFFB/;9/9//9/;//;;B/..-.-./99A.--9AAF/B9//;
@M05620:37:000000000-D9766:1:1101:6891:6362 1:N:0:64
ACCACACCTTCTACAATGAGCTGCGTGTGGCTCCCGAGGAGCACCCCGTGCTGCTGACCGAGGCCCCCCTGAACCCCAAGGCCAACCGCGAGAAGATGATGAGTGGCCCGCTCCCTCTTCTGGTGGCCGCCTCCCTCCTTCCTGGCCTCCCGGAGCTGCGCCCTTTCTCCCTGGTTCTCTCTTCTGCGGTTTTCCGTAGGACTCTCTTTTCTGCCCTGAGTCTCCTTTGGAACTCTGCAGGTTCTAGCTCG
+
BABABBBAFFFFGGGGFG5BGFHGGEE24AGGF2FE?EGGEHHFHGGGDEEFDGCCHHFE0ECGGDGGGGGCHHGGGEEHGCHHHGEEGG<C/DGB1<F2?21?F//??//<->F0<GHFFFB0<<..<--.;GE/:.:0;/00:..0:9.9--99;9BB?9-9B/9/9//././;B/BBBF//9F/--.9A.9/.99..B9B/BB;////;B/9./.99/BF/BBB//;9/9FFEFB/9;.9BF///;B?
@M05620:37:000000000-D9766:1:1101:24740:6405 1:N:0:64
ACCACACCTTCTACAATGAGCTGCGTGTGGCTCCCGAGGAGCACCCCGTGCTGCTGACCGAGGCCCCCCTGAACCCCAAGGCCAACCGCGAGAAGATGCCCAGGTGAGTGGCCCGCTACCTCTTCTGGTGGCCGCCTCCCTCCTTCCTGGCCTCCCGGAGCTGCGCCCTTTCTCACTGGTTCTCTCTTCTGCCGTTTTCCGTAGGACTCTCTTTTCTGACCTGAGTCTCCTTTGGAACTCTGCAGGTTCTA
+
BBBCCCBCFFFFGGGGGGFGGGHHGFGFEEHGGGGEEGGGEGDGGGEFEEEGGHHHHHHGGGGGGGGGGGGHFHHGGGGHGHHHHGGGGGGGGGHHHHH2FGHGHHHHHGGGHHGGGGGHHHHHHHHHHHGHHGGGGGHGHHGHHGGGGGGGGGGGGG-AFGGGGGFFFFFFFFFFFFFFFFFFFFFFFFFFFFAFFFFFFFFFFFFFFFFFF0BFFFFFFFFFFFFFFFFFFFFFFFFFFFFFFFFFFFF
@M05620:37:000000000-D9766:1:1101:11718:6428 1:N:0:64
ACCACACCTTCTACAATGAGCTGCGTGTGGCTCCCGAGGAGCACCCCGTGCTGCTGACCGAGGCCCCCCTGAACCCCAAGGCCAACCGCGAGAAGATGATGAGTGGCCCGCTCCCTCTTCTGGTGGCCGCCTCCCTCCTTCCTGGCCTCCCGGAGCTGCGCCCTTTCTCCCTGTTTCTCTCTTCTGCCGTTTTCCGTAGGACTCTCTTCTCTGCCCTGAGTCTCCTTTGGAACTCTGCAGGTTCTCGCTCG
+
CCCCCCCAFFFFGGGGGG5GGGHHGGGBAEHHHFGGCGGFGHHHHGGEGGGGGHHHHHHEFFCGGGGGGGGHHHHGGGGHGHHHHGGGGG/CFGHHHHHFFFHHHEEHHGGGGGGHHHHHH11=C<.CG<-;EHGHH?GHHGHHCCFGGGGG?-AAFGFGGG-;BFFFFBFF;99FFFFFFFFFFFF0;9AFFFFFFFDD0:B/FFFFFFFFFBFABA/FFFF0FFF0;F00BFFFFFB09AFFF0;:;A-
@M05620:37:000000000-D9766:1:1101:13502:6446 1:N:0:64
AGTGCCAGCTCTCAATCGCACAGGGGACCCAGGGCCTGGCCCCTCCATCCAGAAAACCTATGACCTCACCCGCTACCTGGAGCACCAACTCCGCAGCTTGGCTGGGACCTATGTGAGTATCCAGCGTAGGAATCTGGGAGTTGGGGAGGAGTGAGGAGTTGGGGAAAGACAGTCCTAACCGTGGAGGGTTCTGGTAAATGATGGGGTGAGGAGGGGCTCTTTGGCTCCCACCAGTCCCCCTGTCTGGTCTA
+
AAAAAFFFCFFFGDGGGGGCGGHGGGGEAEHHFEGFEFHHFHGHGGHHGGHHHHFGGGHHHHFHHHHHHHHGG>EEHHHHBFHHHHFFEHHHDGGGGHGHGHHGGGHHGHHHHHHHHHHHHHHHHGGFGGHHHHHHHHFFGHHHGGEGGDEHHHHHHGHHHHGGFGHHHHHHHHHHHHHHGGGGGGGGEGGGGGFFGGGGGGGGGGFFFFFFFFFFFFFFFFFFFFFFFFFFFFFFFFFFFFFFFFFFFF0
@M05620:37:000000000-D9766:1:1101:22346:6459 1:N:0:64
ACCACACCTTCTACAATGAGCTGCGTGTGGCTCCCGAGGAGCACCCCGTGCTGCTGACCGAGGCCCCCCTGAACCCCAAGGCCAACCGCGCGAAGATGCCCAGGTGAGTGGCCCGCTACCTCTTCTGGTGGCCGCCTCCCTCCTTCCTGGCCTCCCGGCGCTGCGCCCTTTCTCCCTGGTTCTCTCTTCTGCCGTTTTCCGTAGGCCTCTCTTCTCTGCCCTGAGTCTCCTTTGGAACTCTGCAGGTTCTA
+
CCCCCCCCFFFFGGGGGGGGGGHHGEGECEHHHGGFFGGGFHHHHGGGDEGGGHFHHHGGGGGGGGGGGGGGHHHGGGGHGHHHHGGGGG?BCFCF1FD101?FH1?F<1>.F.<DGCGHBHFFHFGH0/:CGF-CDAG.C/EFB;FF0CFF0FA.ADD-BF-.@FDCF/FFFF/BBFF9B/:BFFFFBF//;@DDBABF?F.9A/FFEFBB/BBB://::F?/;:99B/;/BBBFFF/BFB//;A:BFB;
@M05620:37:000000000-D9766:1:1101:11266:6464 1:N:0:64
AGTGCCAGCTCTCAATCGCACAGGGGACCCAGGGCCTGGCCCCTCCATCCAGAAAACCTATGACCTCACCCGCTACCTGGAGCACCAACTCCGCAGCTTGGCTGGGACCTATGTGAGTATCCAGCGCAGGAATCTGGGAGTTGGGGAGGAGTGAGGAGTTGGGGAAAGACAGTCCTAACCGTGGAGGGTTCTGGTAAATGATGGGGTGAGGAGGGGCTCTTTGGCTCCCACCAGTCCCCCTGTCTGGTCTA
+
AA>AAFFCAFFFGFGGGGG2E?GCFGEEAEHHAAEEEGHHCHGHGGHFHHHHFHHHHGHFHHBHHGHHHHHGG>FGHHHHEFGHHHFEEHHFEFFEEHGGGHE/EGHG/FHHHHFFH3D3BGHGHG/>CGGGHHHHHGGGEHHH-><C?CEGHFHHH.<C0;-:CDEHHHHHHGHGGGGGGGEGGEG-=FFGGG9CFGGGGBFFEFFCFFFFFFFFF;EF/B/;B/;.A.AFFFFFFFFDF.FFF/;/BF/
@M05620:37:000000000-D9766:1:1101:15957:6478 1:N:0:64
ACCACACCTTCTACAATGAGCTGCGTGTGGCTCCCGAGGAGCACCCCGTGCTGCTGACCGAGGCCCCCCTGAACCCCAAGGCCAACCGCGAGAAGATGATGAGTGGCCCGCTCCCTCTTCTGGTGGCCGCCTCCCTCCTTCCTGGCCTCCCGGAGCTGCGCCCTTTCTCCCTGGTTCTCTCTTCTGCCGTTTTCCGTAGGACTCTCTTCTCTGCCCTGAGTCTCCTTTGGAACTCTGCAGGTTCTCGCTCG
+
CCCDDDCBFFFFGGGGGGFGGGHHGGGBCFHHHGFGDGGGGHHHHGGGGGGGHHHHHHHEGFGGGGGGGGGHGHHGGGGHGHHHHGGGGGCFGGHGHHHHHHHHHGGHHGGGGGGHHHHHHD<DGDHHGFFGGHGHHGHHHHHHHHGGGGGGFBABGGGGGGFDFFFFF0FF0.BFFFFFFFFFFFFBCDDFFFFFFFFFFFFFFFFFFFFHFFFFFFFFFFFFFFFFFFF0FFFFFFBBFFFFF0;;;EA
@M05620:37:000000000-D9766:1:1101:23991:6482 1:N:0:64
ACCACACCTTCTACAATGAGCTGCGTGTGGCTCCCGAGGAGCACCCCGTGCTGCTGACCGAGGCCCCCCTGAACCCCAAGGCCAACCGCGAGAAGATGATGAGTGGCCCGCTCCCTCTTCTGGTGGCCGCCTCCCTCCTTCCTGGCCTCCAGGAGCTGCGCCCTTTCTCCCTGGTTCTCTCTTCTGCCGTTTTCCGTAGGACTCTCTTCTCTGCCCTGAGTCTCCTTTGGAACTCTGCAGGTTCTAGCTCG
+
>AAAA1AAFFFFFGGCFGFGEEGHGGGGHCGHHFGF?EE/EGEGHGEGEEFA1BFGHHGGGG?EEEEEGGAGGHEGGGGGFHHFEGG?G/<CC?GBDBDHHFF21/?FF/ACCGEHGHDDGHHHHGHHGGGGGHGHHGHHFGFFHHGGGG//FAEAFFG@@BGGGGGGG0BFB-;BFFFFFFFFFFFF@BFFFFFBFABFFFFFFFFFFFFFFBF-FF-:FFFFFFFFFF9/;FFF/B//A;9FF///BFB
@M05620:37:000000000-D9766:1:1101:15750:6515 1:N:0:64
AGTGCCAGCTCTCAATCGCACAGGGGACCCAGGGCCTGGCCCCTCCATCCAGAAAACCTATGACCTCACCCGCTACCTGGAGCACCAACTCCGCAGCTTGGCTGGGACCTATGTGAGTATCCAGCGTAGGAATCTGGGAGTTGGGGAGGAGTGAGGAGTTGGGGAAAGACAGTCCTAACCGTGGAGGGTTCTGGTAAATGATGGGGTGAGGAGGGGCTCTTTGGCTCCCACCAGTCCCCCTGTCTGGTCTA
+
>AAAAFFC3FFFGFGGGGGGGGGCGCGGEE2FAEAE2FGF2GE1EFGGFFAGFHFHGE33FHFGHHH3G??EEEEEHFHHFFHGHG11EGHHFGEEEGHHGHFGGGF0EHHB1BDD?BFGHHGHF?DCC/GB<GBF100/<?GHGCCCCDA<CGG.<DGGGGC?EACAGCCGGFFCFBCG@EE-A9AB.:99FBGGEFG0B0B0EDDBFEFBAA--99ABF/9/BFFFFBFA.A//;FE9-;BB9//B;B9
@M05620:37:000000000-D9766:1:1101:17082:6524 1:N:0:64
AGTGCCAGCTCTCAATCGCACAGGGGACCCAGGGCCTGGCCCCTCCATCCAGAAAACCTATGACCTCACCCGCTACCTGGAGCACCAACTCCGCAGCTTGGCTGGGACCTATGTGAGTATCCAGCGTAGGAATCTGGGAGTTGGGGAGGAGTGAGGAGTTGGGGAAAGACAGTCCTAACCGTGGAGGGTTCTGGTAAATGATGGGGTGAGGAGGGGCTCTTTGGCTCCCACCAGTCCCCCTGTCTGGTCTA
+
CBCCCFFFCFFFGGGGGGGGGGHHGGGGGGHHGGGGGGHHHHGHGGHHHHHHHHHHHGHHHHHHHHHHHHHGGGGGHHHHHHHHHHHHGHHHGGGGGHHHGHHGGGHHGHHHHHHHHHHHHHHHHGGGGGHHHHHHHHHGGHHHGGGGGGGHHHHHHGHHHHGGGGHHHHHHHHHHHHHHGGGGGGGGCFGGGGGGGGGGGGGGGGFFFFFFFFFFFFFFFFFFFFFFFFFFFFFFFFFFFFFFFFFFFFB
@M05620:37:000000000-D9766:1:1101:16848:6530 1:N:0:64
ACCACACCTTCTACAATGAGCTGCGTGTGGCTCCCGAGGAGCACCCCGTGCTGCTGACCGAGGCCCCCCTGAACCCCAAGGCCAACCGCGAGAAGATGCCCAGGTGAGTGGCCCGCTACCTCTTCTGGTGGCCGCCTCCCTCCTTCCTGGCCTCCCGGCGCTGCGCCCTTTCTCACTGGTTCTCTCTTCTGCCGTTTTCCGTAGGACTCTCTTCTCTGACCTGAGTCTCCTTTGGAACTCTGCAGGTTCTA
+
CCCCCCCCFFFFGGGGGGFGGGHHGGGBEEHHHGGGCGCCDHHHHGGGDGGGGHGHHHGEFGGGGGGGGGGHHHHGGGGHGHHHHGGGGGDGGGHHHHGHHGHGBGHHHHGGHHGGGGGHHHHHHHGHHHGHHGGGGGHGHHGHHGGGGGGGGGGGGG-ADFFFFFFFFFFFFFFFHHFFFFFFFFFFFFHFFFFFFFHFFFFFFFFFFFFFHHHFHHFFFFFBFFFFFFFFHFFFFFFFFFFFFFFFFFF
@M05620:37:000000000-D9766:1:1101:18254:6537 1:N:0:64
AGTGCCAGCTCTCAATCGCACACGTGTGCCCTCCCGTAGCGAATTCATCTCTCATACTCCGTCCCCCACTTGAAACCAGCAGCACCAACTCCGCCGCTTGTTTTCCACCTATGTGAGGATCCAGCGTAGGAATCTGGGAGTTGGGGAGGAGTGAGGAGTTTGGGAAAGACAGGCCTAAACGTGGAGGGATCTGGTAAATGATGGGGTGAGGAGGGGCTCTTTAGCTCCCACCAATCCCCCTGTCTCGCCGA
+
ABABBFFFBFFFGGGGGGGGGCAAB4A45DEE2AFAF22B22AE1FDDG5AEG3DD553B11B111>0B1@B33FD1111?B2BB?1?13BF111/>/?C03BB43?B003B?G3BF0F22?FDF</?/<@>222GB?0//01</<.><A.<><0.0<<<0=..<CC.:/CC...//C0;:.99:.9-.9.9FF0C0000C0;09ACAE.A9.;--@-.FB//99/;9E...../999.A-./9F//.9--
@M05620:37:000000000-D9766:1:1101:11079:6545 1:N:0:64
ACCACACCTTCTACAATGAGCTGCGTGTGGCTCCCGAGGAGCACCCCGTGCTGCTGACCGAGGCCCCCCTGAACCCCAAGGCCAACCGCGAGAAGATGCCCAGGTGAGTGGCCCGCTACCTCTTCTGGTGGCCGCCTCCCTCCTTCCTGGCCTCCCGGCGCTGCGCCCTTTCTCACTGGTTCTCTCTTCTGCCGTTTTCCGTAGGACTCTCTTCTCTGACCTGCGTCTCCTTTGGAACTCTGCAGGTTCTA
+
>>A1AA?AFFCFGGGEDGB1A1B1E00BFAGH1BFEGGGCGHHHHGAFEEECHDGGHF0EEEGGE/>EGGGBH1>?EGAF//GCFF//><B</?<GDD1CCGEF<1GHHFFFHH-ACG@G100DD=DHH/CGHC-A....CGGHF0/=CBFG0;..C--9-@;A@=F-@/;FBB/BFFF/9/BFBFFF/;FFF@FBFFF/B9A?AFFFFFFFBFBFBB9BB/---;9AFFF/BBB//9/B/BFFFFAFFF/
@M05620:37:000000000-D9766:1:1101:15224:6562 1:N:0:64
ACCACACCTTCTACAATGAGCTGCGTGTGGCTCCCGAGGAGCACCCCGTGCTGCTGACCGAGGCCCCCCTGAACCCCAAGGCCAACCGCGAGAAGATGATGAGTGGCCCGCTCCCTCTTCTGGTGGCCGCCTCCCTCCTTCCTGGCCTCCCGGAGCTGCGCCCTTTCTCCCTGTTTCTCTCTTCTGCCGTTTTCCGTAGGACTCTCTTCTCTGCCCTGAGTCTCCTTTGGACCTCTGCAGGTTCTCGCTCG
+
BBBBBBBAFFFFGGGGFG5BGFHHGEEB4EGHFGGEDEGGDHHHHGGGGEGGFHHHHHGE@ECGGEGGGGGFHGHGGCGHGHGHHGGGGG/BCGHFEHH2GGHG<FFFHGGCDEGHHHHHH11=C.CGGDGDDGEHHDHHHHFC::FGGGGG---9CFGGGGCBFFFFFBBF//;9F//:9BFFFFF/;.;BEB:A9.9AEBF/BFFBFFFFFBFFFFBFBFF/BBB/;FB/BFBF/FB/A:FFF/;99E=
@M05620:37:000000000-D9766:1:1101:18853:6576 1:N:0:64
ACCACACCTTCTACAATGAGCTGCGTGTGGCTCCCGAGGAGCACCCCGTGCTGCTGACCGAGGCCCCCCTGAACCCCAAGGCCAACCGCGAGAAGATGATGAGTGGCCCGCTACCTCTTCTGGTGGCCGCCTCCCTCCTTCCTGGCCTCCCGGAGCTGCGCCCTTTCTCACTGGTTCTCTCTTCTGCCGTTTTCCGTAGGACTCTCTTCTCTGACCTGAGTCTCCTTTGGAAGCAGGTTCTAGATCGGAAG
+
AABABABBFFFFGGGGGGGGGGHHGGGGHGHHHGGGDGGEEGFHHGGGEGGGFHHHHHHGEGEFGGGGGGGHHHHGGGGHGHHHFFGGGGGGGFHGHHGFHGHHHAFHHGFGCGHHHHHHHHHFC.CG<DGGGHGHHGHHHHHHCGCFFFGGDBFDGBGGGGGGFFFFFFFFFFFFFFFFFFFFFFFFFFFFFFFFBFD.FFFFFFFFFFFFFEFFFEFFFF/BFBFFFEFFFFFFEFBFFBFFFFFFFFF
@M05620:37:000000000-D9766:1:1101:13286:6623 1:N:0:64
AGTGCCAGCTCTCAATCGCACAGGGGACCCAGGGCCTGGCCCCTCCATCCAGAAAACCTATGACCTCACCCGCTACCTGGAGCACCAACTCCGCAGCTTGGCTGGGACCTATGTGAGTATCCAGCGTAGGAATCTGGGAGTTGGGGAGGAGTGAGGAGTTGGGGAAAGACAGTCCTAACCGTGGAGGGTTCTGGTAAATGATGGGGTGAGGAGGGGCTCTTTGGCTCCCACCAGTCCCCCTGTCTGGTCTA
+
>A3>AFFFBFFFGFGGGGGCGFHGGAEEFGHHBFGEGFHHHHGHGGHHHHHHHGFFHGHHHHHHHHHHHHHGGEEGHHHHBFHHGHFFFHHHGGGGGHHHGHHGGGHHGHHHHHHHHHHHHHHHHGFGGGHHHHHHHHGGGHHHGGFGGFEGHGHHHGHHHHGGGGHHHHHHHHHHHHHHGGGGGGGGEGGGGGFGGGGGGGGGGGFFFFFFFFFFFFFFFFFFFFFFFFFFFFFFFFFFFFFFFFFFFFB
@M05620:37:000000000-D9766:1:1101:10099:6628 1:N:0:64
ACCACACCTTCTACAATGCGCTGCGTGTGGCTCCCGAGGAGCACCCCGTGCTGCTGACCGAGGCCCCCCTGAACCCCAAGGCCAACCGCGAGAAGATGCCCAGGTGAGTGGCCCGCTACCTCTTCTGGTGGCCGCCTCCCTCCTTCCTGGCCTCCCGGCGCTGCGCCCTTTCTCACTGGTTCTCTCTTCTGCCGTTTTCCGTAGGACTCTCTTCTCTGACCTGAGTCTCCTTTGGAACTCTGCAGGTTCTA
+
CCCCCCCAFFFFGGGGGG4EFGGGGGGB2EGGHFFFDGFCFHHHHGGGFGGGFHHHHHHEEECGGGGGGGGHHHHGGGGHGHHHHGGGGG/BDGHGHHHHHHHGHHHHHHGGHHGGGGGHHHHHHHHHHHGHHGGGGGHGGGGGGGGGGGGGGGGGGD-CFFFFFFFFFFFFFFFFFFFFFFFFFFFFFFFFFFFFFFFFFFFFFFFFFFFFFFFFFFFFFFFFFFFBFFFFFFFFFFFFFFFFFFFFFFF
@M05620:37:000000000-D9766:1:1101:17825:6645 1:N:0:64
ACCACACCTTCTACAATGAGCTGCGGGTGGCTCCCGAGGAGCACCCCGTGCTGCTGACCGAGGCCCCCCTGAACCCCAAGGCCAACCGCGAGAAGATGCCCAGGTGAGTGGCCCGCTACCTCTTCTGGTGGCCGCCTCCCTCCTTCCTGGCCTCCCGGCGCTGCGCCCTTTCTCACTGGTTCTCTCTTCTGCCGTTTTCCGTAGGACTCTCTTCTCTGACCTGAGTCTCCTTTGGAACTCTGCAGGTTCTA
+
AAA1AAAAFFFFGDGGEGBBGBGCG0AAAAGG1FFE?EGGCHHGHGGGEEGGFHGEHHHEEGCGGAEGGGGEHCGGGGEH/AHHHG//>C@@?CFFDGFCGHHGHHHHHHGGHHGGGCGHHHHHHHHHHHGHHGGGGGGGGGGGGGGGGEGGGEGGBG-@?@@F@@F@@FFFFFBFFFFFFFFFFFFFFFFFF@FFFFFFFFFFFFFFFFFFFFFFFFFFFFF9BFFFFFFFFFFEFFFFFFFEFFFFFFB
@M05620:37:000000000-D9766:1:1101:18831:6672 1:N:0:64
ACCACACCTTCTACAATGAGCTGCGTGTGGCTCCCGAGGAGCACCCCGTGCTGCTGACCGAGGCCCCCCTGAACCCCAAGGCCAACCGCGAGAAGATGCCCAGGTGAGTGGCCCGCTACCTCTTCTGGTGGCCGCCTCCCTCCTTCCTGGCCTCCCGGAGCTGCGCCCTTTCTCACTGGTTCTCTCTTCTGCCGTTTTCCGTAGGACTCTCTTCTCTGACCTGAGTCTCCTTTGGAACTCTGCAGGTTCTA
+
>>1AA?1AFFC@3BF13AFFDGBH0AEEG0BGHGG0BAEAFFHHEGGGGGGGHHHHHHHGGGGGGGGEGGGHHHHGGGGHEHHGHCECGGGGGAHHH1GHHGHGHHHHGHGGHHGGGGGHHHHHHHHEHHGHHGGGGGHGHHGHHGGGGGFGGGGGGG-AAFGGGGF@@FFFFFFFFFFFFFFFFFFFFFFFF@BBFFFFFFFFFFFFFFFFFFFFFFEFFFFFFFFFFFFFFFFFFFFFFFFFFFFFFF/
@M05620:37:000000000-D9766:1:1101:18112:6672 1:N:0:64
AGTGCCAGCTTCAATCGCACAGGGGACCCCGGGCCTGGCCCCTCCATCCCGAAAACCTCTGACCTCACCCGCTACCTGGAGCACCAACTCCGCAGCTTGGCTGGGACCTATGTGAGTATCCAGCGTAGGAATCTGGGCGTTGGGGCGGAGTGCGGAGTTGGGGAAAGACAGTCCTAACCGTGGAGGGTTCTGGTAAATGATGGGGTGAGGAGGGGCTCTTTGGCTCCCACCAGTCCCCCTGTCTGGTCTAT
+
>AAABFFFBFBDFGGGFFFGGFFFEFGEG2AEGGGFFHGHHEGGGHDFE1BAEGEHGH3GGFGHBF3FGGGGGGEHHFHBFGGHH0FFFFHGGCFF?FGGFGE/CCFAGGGH?G2@FDG>G1GH@?/>EDFFGHFHG.A-<CC@D.:C-A:C0=9-::CFBDD.AEF/BFFFFFFFFFF>AEC.AFF;.:FFF;BBFFFFFFFFDD@9FFFFA-DFAFFFFFFFFF?AFFFFF;F/FFFDA:9BF/;FFFF
@M05620:37:000000000-D9766:1:1101:24028:6682 1:N:0:64
GAGGCTGCTTTGGAAGCAACTCATAGAAGCCTCCACGGGTGTAAAATAGCTGAGGAACCAATGGCAGTTAAGTCTGGCATTTCTGCTTTAGCACTCTTGTGGATCCAATTGACCAATTCTCAGCCTTTGTACTTGTCACTGCCCCGCCCGGGACACACGATCGGAAGAGCACCCGTCTGCACTCCAGTCACGAATTCGTATCTCGTATGCCGTCTTCTGCTTGAAAAAAAAAAAATTACAAAAACCAACAC
+
>1>>AACAFFFFGGGF1FGFGFBF3DFGH1BGFG00B0E0A/BDG221B1G1BBCGH0AGHHFB0B/01DDDAF21BBF1@DH22D11F1GFE1BG11FFHGHH1FGHHFH11B1?GHHHHGHH001FGHHHHHBG12BBG1FG//>C@CGG/@/0?<@CHH-AEGG0FGHH.C@EGHA00;GHHBGC00<E..CGHG;CBAFGFGBGGGGGCGGGB0CFGB0.;0;A@@@=@-;-////9/9--------
@M05620:37:000000000-D9766:1:1101:9539:6690 1:N:0:64
ACCACACCTTCTACAATGAGCTGCGTGTGGCTCCCGAGGAGCACCCCGTGCTGCTGACCGAGGCCCCCCTGAACCCCAAGGCCAACCGCGAGAAGATGAAGACAGGCCAGCTCCCTCCTATTTCGGCCGGCTCCCTCCTTCCTCCCCTCCCGGCTCTCCGAGCTTTCTCCCTTTTTCTCTCTTCTGCCGTTTTCCGTAGGCCTTACTTCTCTCCTCTCTGACCTCTTTGGCCCTTTGCATGCTCCAGGTCG
+
CCCCCCCBFFFFGGGGGGGGGGHHGEEEHGHHHGGGGGGCGHHHHGGGGGGGHHHHHHHGGGGGGGGGGGGHHHHGGGGHGHHHHGGGGGGGFGHHHHG22?2??F//?G/11FFB0.<<<1=1<-A.<---.;C:GDHFFHH0:..;C.9C-9-;9:/;9-;;://:FF:BB/;//:/;/;BFF//;@D.9EFFFB.../;//////::FF//;;B//:/;////:;9//;.A/9FFF/;BF/FBF9;/-
@M05620:37:000000000-D9766:1:1101:20146:6718 1:N:0:64
AGTGCCAGCTCTCAATCGCACAGGGGACCCAGGGCCTGGCCCCTCCATCCAGAAAACCTATGACCTCACCCGCTACCTGGAGCACCAACTCCGCAGCTTGGCTGGGACCTATGTGAGTATCCAGCGTAGGAATCTGGGAGTTGGGGAGGAGTGAGGAGTTGGGGAAAGACAGTCCTAACCGTGGAGGGTTCTGGTAAATGATGGGGTGAGGAGGGGCTCTTTGGCTCCCACCAGTCCCCCTGTCTGGTCTA
+
BCAABFFFCFFFGGGGGGGGGGHGGGGGGGHHFGGGGGHHHHGHGGHHHHHHHHHHHGHHHHHHHHHHHHHGGEGGHGHH2FHHHHGEFHHFEGGGGHHHGHHGGGHHGHHHHHHGHHHHHHHHHGGGGGHHHHHHHHFGGHHHGGGGGGGHHHHHHGHHHHGGGGHHHHHHHHHHHHHHGGGGGGGGFGGGGGGGGGGGGGGGGGFFFFFFFFFFFFFFFFFFFFFFFFFFFFFFFFFFFFFFFFFFFFF
@M05620:37:000000000-D9766:1:1101:10073:6726 1:N:0:64
ACCACACCTTCTACAATGAGCTGCGTGTGGCTCCCGAGGAGCACCCCGTGCTGCTGACCGAGGCCCCCCTGAACCCCAAGGCCAACCGCGAGAAGATGCCCAGGTGAGTGGCCCGCTACCTCTTCTGGTGGCCGCCTCCCTCCTTCCTGGCCTCCCGGGGCTGCGCCCTTTCTCACTGGTTCTCTCTTCTGCCGTTTTCCGTAGGACTCTCTTCTCTGACCTGAGTCTCCTTTGGAACTCTGCAGGTTCTA
+
AAA1AAA>FFFFGFGGDG1BG1GFGAAA0AFH1AFA0EGGGHHHHGGECEGGEHHGHHHEEGCGG?FGGGG0F>GGGGEHAAGHHG?/BG<<<CFFDG1?GBAFF1<CGHFGHHGCC<CGHFFHFG0DD/A.CCCGC:AEFBEGHFFF09.FFEEGAA--:AAA@@F@?FBFFFFFFBFFF/BBBBBFFFFBF@-AFFFFFBABFFFFFFFFFFFBFBFFFF-/;///9BBFF/B/BBBBFFEFFF-B9F9
@M05620:37:000000000-D9766:1:1101:16253:6751 1:N:0:64
AGTGCCAGCTCTCAATCGCACAGGGGACCCAGGGCCTGGCCCCTCCATCCAGAAAACCTATGACCTCACCCGCTACCTGGACCACCCACTCCGCAGCTCCGCTGGGACCTATGTGAGTATCCAGCGTAGGAATCTGGGCGTTGGGGCGGAGTGAGGCGTTGGGGCACGACAGTCCTAACCGTGGAGGGTTCTGGTAAATGCTGGGGTGAGGCGGGGCTCTCTGGCTCCCCCCAGTCCCCCTGTCTGGTCTC
+
AA>>AFFFAFFFGAGFDFGAECHAGAAEECHHAEEEFFHHHHGGGGFHHGHHHBFEGEHHGFFHHGGCHHHEG>EEHFGGB0B/?F//?EGB/?/>>B11/??E@CGGGHH112>21F21@G2<FBFACGF11?<1B0//<<-0--.-;-9..00..;9A-?@?.----9--;FF///;F@B?--9-;:-;//9;//9:9/;9FF@B@-9--9@?@@@F///9:BFFFF-A@-;BFFFFF@E9BB/BB://
@M05620:37:000000000-D9766:1:1101:11495:6794 1:N:0:64
ACCACACCTTCTACAATGAGCTGCGTGTGGCTCCCGAGGAGCCCCCCGTGCTGCTGACCGAGGCCCCCCTGAACCCCAAGGCCAACCTCGAGAAGATGATGAGTGGCCCGCTACCTCTTCTGGTGGCCGCCTCCCTCCTTCCTGGCCTCCCGGAGCTGCGCCCTTTCTCACTGGTTCTCTCTTCTGCCGTTTTCCGTAGGACTCTCTTCTCTGACCTGAGTCTCCTTTGGAACTCTGCAGGTTCTAGATCG
+
AAAAA4AAFFFFCGGFFGGFGFGFEEEE42GHGFGC2AE22F2BEEGG1EEAGFHFHHFG>E?EFEEEGEE03BGEGDEGFGGH/FDFGADD//<1?1?@GD1?FFFHHDGGGCGHHHHEFGGFHGHHDGGGGHGHHGHHEFHHHGHHHGGGGGGGAFG-BFGGGGFFFBFFFFBFFFFFFFFFFFFFBFDFFFFF;FFFFFFFFFFFFFFFFFFFFBFFFFFFFFFFFFFFFFFF/BFBF9BFFFFFFFF
@M05620:37:000000000-D9766:1:1101:26190:6796 1:N:0:64
AGTGCCAGCTCTCAATCGCACAGGGGACCCAGGGCCTGGCCCCTCCATCCAGAAAACCTATGACCTCACCCGCTACCTGGAGCACCAACTCCGCAGCTTGGCTGGGACCTATGTGAGTATCCAGCGTAGGAATCTGGGAGTTGGGGAGGAGTGAGGAGTTGGGGAAAGACAGTCCTAACCGTGGAGGGTTCTGGTAAATGATGGGGTGAGGAGGGGCTCTTTGGCTCCCACCAGTCCCCCTGTCTGGTCTA
+
ACABBFFFCFFFGGGGGGGGGGHGGGGGGGHHFGGGGGHHHHGHGGHHHHHHHHHHHGHHHHHHHHHHHHHGGGGGHHHHFGHHHHFEFHHHEGGGGHHHGHHGGGHHGHHHHHHHHHHHHHHHHGGGGGHHHHHHHHHGGHHHGGGGGFEHHHHHHGHHHHGGGGHHHHHHHHHHHHHHGGGGGGGGEGGGGGGGGGGGGGGGGGFFFFFFFFFFFFFFFFFFFFFFFFFFFFFFFFFFFFFFFFFFFFF
@M05620:37:000000000-D9766:1:1101:23501:6812 1:N:0:64
ACCACACCTTCTACAATGAGCTGCGTGTGGCTCCCGAGGAGCACCCCGTGCTGCTGACCGAGGCCCCCCTGAACCCCAAGGCCAACCGCGAGAAGATGATGAGTGGCCCGCTCCCTCTTCTGGTGACCGCCTCCCTCCTTCCTGGCCTCCCGGAGCTGCGCCCTTTCTCACTGGTTCTCTCTTCTGCCGTTTTCCGTAGGACTCTCTTCTCTGCCCTGAGTCTCCTTTGGAACTCTGCAGGTTCTAGCTCG
+
AAAABABBFFFFGGGGGGBEGGHFGGGEHGHGHGGGGGGGGHHHHGGGGGGGHHHHGHHGGGGGGGGGGGGFHHHGGGGHGHHHHGGGGGCFCGHHHHHHHHHHHGGHHGGG@DFGHHHHEGHFH0<D@DGGGHGH/EHHHHGG/;CCFGG.;--=FFGGG:--;FFFF/FFFFFFFFFFFF/FBFFFFAFFFFFFF?D?FFFFFFFFFFFFF/;ABFFFFFFFFFFBFFB/BFFFFFFFF;FFFBF/9FF
@M05620:37:000000000-D9766:1:1101:14243:6864 1:N:0:64
ACCACACCTTCTACAATGAGCTGCGTGTGGCTCCCGAGGAGCACCCCGTGCTGCTGACCGAGGCCCCCCTGAACCCCAAGGCCAACCGCGAGAAGATGCCCAGGTGAGTGGCCCGCTACCTCTTCTGGTGGCCGCCTCCCTCCTTCCTGGCCTCCCGGAGCTGCGCCCTTTCTCACTGGTTCTCTCTTCTGCCGTTTTCCGTAGGACTCTCTTCTCTGACCTGAGTCTCCTTTGGAACTCTGCAGGTTCTA
+
BBBABBBBFFFFGGGGGGAGGGHHGGGACFHHHGFGDGGGGHHHHGGGDGGGGHGHHHGEFGCFGGGGGGGHHHHGGGGHGHHHHGGGGGBGGGHHHGHHHHHGHHHHHHGGHHGGGGGHHHHHHHHHHHGHHGGGGGHGHHGHHGGGGGGGGGGGGD-ADGGGGGFFFFFFFFFFFFFFFFFFFFFFFFFFFFFFFFFFFFFFFFFFFFFFFFFFFFFFFFFFFFFFFFFFFFFFFFFFFFFFFFFFFFB
@M05620:37:000000000-D9766:1:1101:14973:6868 1:N:0:64
GAGGCTGGCGTGGACGAACCTCATAGACTAAGGGAACAGTTCCTCCTTGAACTGGACAACTTTCTTGACCCGCTTACTGAAGCTGAAACACCTGAGAATGATTCGAACCTAAATGCATGTCCAGCATCACAACCTAAGAGATGAAAAGAAGTGAGGAAATAAGTAAAAACCAGCCTACCAGTGGAGGGTGATGACAAAGGATGGGGTGAGGAGACAATCTTTACCACGCACCAGACTCCCGATCTAGTATA
+
>1>>1>B>11>1AAAA0AAAABBDFA1A11A1B0/A/A0BADAA1BB11BBA1B00010/B12AAADABBB>//B/@B2B@1BB@1BB@0>?B>00B@B1122B/20B/0111BB1122B2B21B0111111/?0110110111111@/00<1?FA10011111<?111<..<.>FC0<GB0<C<GAC<..;G0<0:////:::C.:-...0.../:0:;9000900.9---;A-9///------//////
@M05620:37:000000000-D9766:1:1101:14167:6883 1:N:0:64
ACCACACCTTCTACAATGAGCTGCGTGCGGCTCCCGAGGAGCACCCCGTGCTGCTGACCGAGGCCCCCCTGAACCCCAAGGCCAACCGCGCGAAGATGCCCAGGTGAGTGGCCCGCTACCTCTTCTGGTGGCCGCCTCCCTCCTTCCTGGCCTCCCGGTGCTGCGCCCTTTCTCACTGGTTCTCTCTTCTGCCGTTTTCCGTAGGACTCTCTTCTCTGTCCTGCGTCTCCTTTGGAACTCTGCAGGTTCTA
+
AAAABBBA4CFFGGGGGGGGGGHHGAA2AAAEEGGE?FE?EGDHH?EE1BA1DGFFGFG@E@/EGGGGG/?B3FGG??GHGHHEFGGC?D/>BDGGHGGHF1GGH11<FF.FGEDC-@@HFHB00GCFG/EFGCC?DEEAFBDFGGEGFG?FFFFGG--;9BBFCDDF-FBBFF/BF/99F/BF/BFF/999BD:AFEBBDB:DD////B9BFFFFF//:BF//;9;.:B/:9///:B//;BF/FFFFBB/
@M05620:37:000000000-D9766:1:1101:5679:6885 1:N:0:64
AGTGCCAGCTCTCAATCGAACAGGGGACCCAGGGCCTGGCCCCTCCATCCAGAAAACCTATGACCTCACCCGCTACCTGGAGCACCAACTACGCAGCTTGGCTGGGACCTATGTGAGTATCCAGCGTAGGAATCTGGGAGTTGGGGAGGAGTGAGGAGTTGGGGAAAGACAGTCCTAACCGTGGAGGGTTCTGGTAAATGATGGGGTGAGGAGGGGCTCTTTGGCTCCCACCAGTCCCCCTGTCTGGTCTA
+
>1>>AFF11BFFG1GFGGAFGEGHGEG0EECGF0BE/FHHFHG/EG01DFCGF0CGHGF1BGFHHHHFH0AEEEEGHGHHHHHHHH0EEH1GEGF@EGFFEG1?EEE0?FEFHG2B>FFGHHBGB/??>C1@FGHG1C0??FGBCCA@@C>>01D<0CG/D/<<.:::/CCCCGHH0CG.CGGG.C.AGGFFGB0;;BFG09F0CCC>-AF/;--@@@ABF/FF/FFEEFFFA9FFFFFF@FFFFFFB99/
@M05620:37:000000000-D9766:1:1101:26069:6887 1:N:0:64
ACCACACCTTCTACAATGAGCTGCGTGTGGCTCCCGAGGAGCACCCCGTGCTGCTGACCGAGGCCCCCCTGAACCCCAAGGCCAACCGCGAGAAGATGCCCAGGTGAGTGGCCCGCTACCTCTTCTGGTGGCCGCCTCCCTCCTTCCTGGCCTCCCGGCGCTGCGCCCTTTCTCACTGGTTCTCTCTTCTGCCGTTTTCCGTAGGACTCTCTTCTCTGACCTGAGTCTCCTTTGGAACTCTGCAGGTTCTA
+
BABBBBBBFFFFGGGGGGGGGGHGGFGFEFHHHFGGFGGGGHHHHGGGGGGGHHGHHHGGGGEGGGGGGGFFHHHGGGGHEHHHFGGCG@GGFGFCHDHHHHHGGHHGHFGGHHGGGCGHHHGFHFDG=GDHHFGCDGHGHHGHHGGGGGEGGGGGGG-9ADFFFFFFFFFFFFFFFFFFFFFFFFEFFFFFFFFDFEFFFFFFFBFBFFFFFBFFF/:FFFF/BFFFFFFFFFFFFFFFFFFFBF.;FFF
@M05620:37:000000000-D9766:1:1101:17692:6898 1:N:0:64
ACCACACCTTCTACAATGCGCTGCGTGTGGCTCCCGAGGAGCACCCCGTGCTGCTGACCGAGGCCCCCCTGAACCCCAAGGCCAACCGCGCGAAGATGATGAGTGGCCCGCTCCCTCTTCTGGTGGCCGCCTCCCTCCTTCCTGGCCTCCCGGAGCTGCGCCCTTTCTCCCTGCTTCTCTCTTCTGCCGTTTTCCGTAGGACTCTCTTCTCTGCCCTGCGTCTCCTTTGGCCCTCTGCCGGTTCTGGCTCG
+
A?AAAAAA>CFFGGFE3F1AEAEFGAA000BFAAFA/EG//G/FGGG//AEFBGFC1FC>/E/FG?GGGE?0B>GEG//F//FH/F<<CB/<</A/11<1?11??CCGH-@CCCECBHFF<00=/:..A-:ACGAFBBBBFBBFFAABAAA??A@-.BB-9A--/9BBBF/F/-/;/BF99BBBBBB/-A-BEB9BBAABB/B/;/;BFFFBF/B-9--@F;F-;F9////9AE--/;/--9;EF/;/-9;
@M05620:37:000000000-D9766:1:1101:14999:6917 1:N:0:64
AGTGCCAGCTCTCAATCGCACAGGGGACCCAGGGCCTGGCCCCTCCATCCAGAAAACCTATGACCTCACCCGCTACCTGGAGCACCAACTCCGCAGCTTGGCTGGGACCTATGTGAGTATCCAGCGTAGGAATCTGGGAGTTGGGGGGGAGTGAGGAGTTGGGGAAAGACAGTCCTAACCGTGGAGGGTTCTGGTAAATGATGGGGTGAGGAGGGGCTCTTTGGCTCCCACCAGTCCCCCTGTCTGGTCTA
+
ABABBFFFBFFFGGGGGGGGGGHCFGGGGGHHFFFGGGGHFHGGGGHHHGHHHHHHHGHHHHHHHHHHHHFGE>EEHFHH?FHHHHAFEGHHEGGGGHFGEHHEEG00?G2B2D?FGHGFHFHHGG//B?GHHHBFHHA/ECDFGG?DF-@AFFFFFFFFFF-CEDFABFFFFBFFFFFFDFEFAADDFFFFFF:BBBBFFFFBFDFFEFFFFDAFFFE/BBBFFFFFEFAD?FFFFFF9C.FBF/B//:B
@M05620:37:000000000-D9766:1:1101:19032:6919 1:N:0:64
ACCACACCTTCTACAATGAGCTGCGTGTGGCTCCCGAGGAGCACCCCGGGCTGCTGACCGAGGCCCCCCTGAACCCCAAGGCCAACCGCGAGAAGATGCCCAGGTGAGTGGCCCGCTACCTCTTCTGGTGGCCGCATCCCTCCTTCCTGGCCTCCCGGAGCTGCGCCCTTTCTCACTGGTTATCTATTCTGCCGTTTTCCGTAGGACTCTCTTCTCTGACCTGAGTCTCCTTTGGAACTCTGCAGGTTCTA
+
1A1AA?1AFFC1BGG13BFG1FFCEEEFH0FGHG00BEE/EHHHHG/E//AAE/1FG00EGGCG/E/EEGGHGH/?EGGCFHH//?CCC/>CCAGH11?GH1FFG11FHFGGHHGGGGGFH0DHGB0<=<AFHCG-;-;EFGGGG0CFBF.CGG.9??9@AAB/->B?@FFFFBBFFFFF//9;//9FFB/BF?BFFFFFFF?BFFFFFFFBF9/BF//BFF-;B///BFFFFBFBFBFFF/F/BFF/::/
@M05620:37:000000000-D9766:1:1101:17918:6919 1:N:0:64
ACCACACCTTCTACAATGAGCTGCGTGTGGCTCCCGAGGAGCACCCCGTGCTGCTGACCGAGGCCCCCCTGAACCCCAAGGCCAACCGCGAGAAGATGCCCAGGTGAGTGGCCCGCTACCTCTTCTGGTGGCCGCCTCCCTCCTTCCTGGCCTCCCGGAGCTGCGCCCTTTCTCACTGGTTCTCTCTTCTGCCGTTTTCCGTAGGACTCTCTTCTCTGACCTGAGTCTCCTTTGGAACTCTGCAGGTTCTA
+
CCCCCCCCFFFFGGGGGGGGGGHHGGGEHGHHHGGGGGGGGHHHHGGGGGGGHHHHHHHGGGGGGGGGGGGHHHHGGGGHGHHHHGGGGGGGGGHHHHHHHHHGHHHHHHGGHHGGGGGHHHHHHHHHHHGHHGGGGGHGHHGHHGGGGGGGGGGGGGBGGGGGGGFFFFFFFFFFFFFFFFFFFFFFFFFFFFFFFFFFFFFFFFFFFFFFFFFFFFFFFFFFFFFFFFFFFFFFFFFFFFFEFFFFFF:
@M05620:37:000000000-D9766:1:1101:15596:6931 1:N:0:64
AGTGCCAGCTCTCAATCGCACAGGGGACCCAGGGCCTGGCCCCTCCATCCAGAAAACCTATGACCTCACCCGCTACCTGGAGCACCAACTCCGCAGCTTGGCTGGGACCTATGTGAGTATCCAGCGTAGGAATCTGGGAGTTGGGGAGGAGTGAGGAGTTGGGGAAAGACAGTCCTAACCGTGGAGGGTTCTGGTAAATGATGGGGTGAGGAGGGGCTCTTTGGCTCCCACCAGTCCCCCTGTCTGGTCTA
+
ABBCBFFFCFFFGGGGGGGGGGHGGGGGGGHHFGGGGGHHHHGHGGHHHHHHHHGHHGHHHHHHHHHHHHHGGEFGHHHH?GHHHHFFEHHGGGGGGHHHGHHGGGGHGHHHHHHHHHHHHHHHHGGDGGHHHHHHHHHGGHHHGGGGGGEHHHHHCDHHFHGGEFEHFHHHHHHHGGHHGGGGDGGGGGGGGGFEFFGGFGGGGGFFFFFFFFFFFFFFFFFFFFFFFFFFFFFFFFFFFFFFFFFFFF9
@M05620:37:000000000-D9766:1:1101:17282:6944 1:N:0:64
ACCACACCTTCTACAATGAGCTGCGTGTGGCTCCCGAGGAGCACCCCGTGCTGCTGACCGAGGCCCCCCTGAACCCCAAGGCCAACCGCGAGAAGATGCCCAGGTGAGTGGCCCGCTACCTCTTCTGGTGGCCGCCTCCCTCCTTCCTGGCCTCCCGGCGCTGCGCCCTTTCTCACTGGTTCTCTCTTCTGCCGTTTTCCGTAGGACTCTCTTCTCTGACCTGAGTCTCCTTTGGAACTCTGCAGGTTCTA
+
DCCCDCCCFFFFGGGGGGGGGGHHGFGEEGHHHGGGGGGGGHHHHGGGFGGGHHHHHHHGGGGGGGGGGGGHHHHGGGGHGHHHHGGGGGGGGGHHHGHHHHHGHHHHHHGGHHGGGGGHHHHHHHHHHHGHHGGGGGHGHHGHHGGGGGGGGGGGGA-ACFFFFFFFFFFFFFFFFHFFFFFFHFFHHFFFFFFFFFHFFFFFFFFFFFFFHHHFHFEFFFFFFFFFFFFFHF/BFFFFFFFFFFFFFF;
@M05620:37:000000000-D9766:1:1101:15601:6952 1:N:0:64
AGTGCCAGCTCTCAATCGCACAGGGGACCCAGGGCCTGGCCCCTCCATCCAGAAAACCTATGACCTCACCCGCTACCTGGAGCACCAACTCCGCAGCTTGGCTGGGACCTATGTGAGTATCCAGCGTAGGAATCTGGGAGTTGGGGAGGAGTGAGGAGTTGGGGAAAGACAGTCCTAACCGTGGAGGGTTCTGGTAAATGATGGGGTGAGGAGGGGCTCTTTGGCTCCCACCAGTCCCCCTGTCTGGTCTA
+
BBBBCFFFCFFFGGGGGGGCEGHHGGGGGGDHGGGGGGHHFHGGGGFHHHCHFGBHGGHHHHEHHHHBHHHGGFFGHHHHHHHGHHHHGHHHGGEGGHHHGHHFGGHHGHHHHHHHHHGHHHHHHGGGGGHHHHHGHHHGGHHHGGGGGGGHFHHHHGHHHHGGGDHHFHHHHHHHHGHHGGGGGGGGEFGGGGFFFFGGBFFGGGFF?F?BFFFFFFFFFFFFFFFFFFFFFFFFFFFFFFFFFFFFFFB
@M05620:37:000000000-D9766:1:1101:23690:6954 1:N:0:64
AGTGCCAGCTCTCAATAGCACAGGGGACCCAGGGCCTGGCCCCTCCATCCAGAAAACCTATGACCTCACCCGCTACCTGGAGCACCAACTCCGCAGCTTGGCTGGGACCTATGTGAGTATCCAGCGTAGGAATCTGGGAGTTGGGGAGGAGTGAGGAGTTGGGGAAAGACAGTCCTAACCGTGGAGGGTTCTGGTAAATGATGGGGTGAGGAGGGGCTCTTTGGCTCCCACCAGTCCCCCTGTCTGGTCTA
+
>A>>ADFFAF1F1BGB3BDGAFGGECEA00AFAEEG00EC0AEAFGHG1BGF10BAAEHHEG2EGFGHHHHGE/>FHF@BBGHHHE0/E0B1>EEEEGFGGFHGGGHGGGCEFGHGFHHHHHHHHGG?CFFHHHHHHF0FEGHHGGAC-<>>F1GH0ECGHHGGGCGHHHHHHHFHHEHHGCGG.EGGEFGGGGFFFGGGGGFGGGG@FFFEFA@@@;EFFFFFFFFFFEFFFFFFFFFF@FFFFFEFFF9
@M05620:37:000000000-D9766:1:1101:10086:6962 1:N:0:64
ACCACACCTTCTACAATGAGCTGCGTGTGGCTCCCGAGGAGCACCCCGTGCTGCTGACCGAGGCCCCCCTGAACCCCAAGGCCAACCGCGAGAAGATGATGAGTGGCCCGCTCCCTCTTCTGGTGGCCGCCTCCCTCCTTCCTGGCCTCCCGGAGCTGCGCCCTTTCTCCCTGGTTCTCTCTTCTGCCGTTTTCCGTAGGACTCTCTTCTCTGCCCTGAGTCTCCTTTGGACCTCTGCAGGTTCTAGCTCG
+
CCCCCCCAFFFFGGGGGG5BGGHHGGGBAEHGHFFF?EFGFHGHHGGEGEGGGHHHHHHAECCEGGGGGGGGGHHGGGGHGHHHHGGGGG/>CGHEGHFFGHHHFEGFGGFC@GFGHHHHH11=GDCGD-AEGHGHHGHHHHHCCHGGGGGGC-;@FFGGGGA@FFFFFBFF9.;BFFFF:BFFFFF9;ADFFF;DFFFBFFF/B0;FFFFFFFBEFFBFBFF;BFF;;FB0:FF0BFF0AFFFF000;B.
@M05620:37:000000000-D9766:1:1101:7410:6980 1:N:0:64
ACCACACCTTCTACAATGAGCTGCGTGTGGCTCCCGAGGAGCACCCCGTGCTGCTGACCGAGGCCCCCCTGAACCCCAAGGCCAACCGCGAGAAGATGCCCAGGTGAGTGGCCCGCTACCTCTTCTGGTGGCCGCCTCCCTCCTTCCTGGCCTCCCGGCGCTGCGCCCTTTCTCACTGGTTCTCTCTTCTGCCGTTTTCCGTAGGACTCTCTTCTCTGACCTGAGTCTCCTTTGGAACTCTGCAGGTTCTA
+
BBBBBBB>CFFFGGGGGGFGGGHHGGGBAEHHHBFF?EFGFHHHHGGEEEGGGHGHHHHAECGGGGGGGGGGHHHGGGGHGHHHHGGGGG/BFGHFHHHHHHHGHHHHHHGGHHGGGGGHHHHHHHHHHHGHHGGGGGHGHHGHHGGGGGGGGGGGGG-ABFFFFFFFFFFFFFFFFFFFFFFFFFFFFFFFFFDFFFFFFFFFFFFFFFFFFFFFFFFFFFFFFFF9FFFFFFFFFFFFFFFFFFFFFFB
@M05620:37:000000000-D9766:1:1101:24755:6983 1:N:0:64
ACCACACCTTCTACAATGAGCTGCGTGTGGCTCCCGAGGAGCACCCCGTGCTGCTGACCGAGGCCCCCCTGAACCCCAAGGCCAACCGCGAGAAGATGCCCAGGTGAGTGGCCCGCTACCTCTTCTGGTGGCCGCCTCCCTCCTTCCTGGCCTCCCGGCGCTGCGCCCTTTCTCACTGGTTCTCTCTTCTGTCGTTTTCCGTAGGACTCTCTTCTCTGACCTGAGTCTCCTTTGGAACTCTGCAGGTTCTA
+
BBBBBBBBFFFFGGGGGGGGGFHCGEEB4EHGHGGGDGEGDHHHHGGGDEGGFHHHHHHGGGGGGGGGGGGHFHHGGGGHGHHHHGGGGGGGCGHHHGHHGHHGHHHGHHGGGHGGGGGHHHHHHHHHHGFHHGCCEAHGHHGHHGGGGGGGGGGGGG-AGFFFFFFFFFFFFFBFFFFFFBFFFFFFFFFFFFFFFFFFFFADFFFFFFFFFFFFFFFFFFFFFFFFFFFFFFFFFFFFFFFFFFFFFFB
@M05620:37:000000000-D9766:1:1101:22474:7029 1:N:0:64
ACCACACCTTCTACAATGAGCTGCGTGTGGCTCCCGAGGAGCACCCCGTGCTGCTGACCGAGGCCCCCCTGAACCCCAAGGCCAACCGCGAGAAGATGATGAGTGGCCCGCTACCTCTTCTGGTGGCCGCCTCCCTCCTTCCTGGCCTCCCGGAGCTGCGCCCTTTCTCACTGGTTCTCTCTTCTGCCGTTTTCCGTAGGACTCTCTTCTCTGACCTGAGTCTCCTTTGGAACTCTGCAGGTTCTAGATCG
+
CCCCCBCCFFFFGGGGGGGGGGHHGGGEHGHHHGGGGGGGGHHHHGGGGGGGHHHHHHHGGGGGGGGGGGGHHHHGGGGHGHHHHGGGGGGGGGHH2??FHHHHHGFHHGGGGGHHHGHHHHHGHGHHGGGGGHGHHGHHHHHHFHHGGGGGGCGGGFGGGGGGFFFFFEFFFFFFFFFFFFFFFFFFFFFFFFFFF?D.FFFFFFFFFFFFFFFFFFFFFFFFFFFFFFFBFFFFFFEFFAFFFFFFFFE
@M05620:37:000000000-D9766:1:1101:18103:7032 1:N:0:64
AGTGCCAGCTCTCAATCGCACAGGGGACCCAGGGCCTGGCCCCTCCATCCAGAAAACCTATGACCTCACCCGCTACCTGGAGCACCAACTCCGCAGCTTGGCTGGGACCTATGTGAGTATCCAGCGTAGGAATCTGGGAGTTGGGGAGGAGTGAGGAGTTGGGGAAAGACAGTCCTAACCGTGGAGGGTTCTGGTAAATGATGGGGTGAGGAGGGGCTCTTTGGCTCCCACCAGTCCCCCTGTCTGGTCTA
+
ABBBBFFFBFFFGFGGGGGGEEHHGEFGGGHHGGGGGGHHFHGHGGHHFHHHGCBGHGHGHGHHHHBGHHHGGGGGHHGGHHGEFHFHGHHHGGCFGHHHGHHGFGHHGHHHHHGHHHHHHHHHGGEGGGHHHHHHHHHGGHHHGGGGGGGHHHHHGGHHHHGGGGHGHHHHFHHHGHHHGEEGGGGGCFGGGGFGGGGGGGGGGGFFFFFFFFFFFFFFFFFFFFFFFFFFEFFFFFFFFFFFFFFFFFB
@M05620:37:000000000-D9766:1:1101:14538:7038 1:N:0:64
ACCACACCTTCTACAATGAGCTGCGTGTGGCTCCCGAGGAGCACCCCGTGCTGCTGACCGAGGCCCCCCTGAACCCCAAGGCCAACCGCGAGAAGATGACCAGGTGAGTGGCCCGCTACCTCTTCTGGTGGCCGCCTCCCTCCTTCCTGGCCTCCCGGCGCTGCGCCCTTTCTCACTGGTTCTCTCTTCTGCCGTTTTCCGTAGGACTCTCTTCTCTGACCTGAGTCTCCTTTGGAACTCTGCAGGTTCTA
+
AAABBABBFFFFGGGGGGGFGFHGGGGGHGFGGGGGGCGEGHEGHGGGFGGGHHHFHHHGGGGGGGGEGGGG3GHGGGEHFHGEGFGFGFCG@AF2GG2FHHHAHHHHHHGGHHGGGCGHHGHGHHHEHHGHGGGGGGHGHHGHHHGGGBFGGGGGGB-ABF@FFFFFFFFFFFFFFFFFFFFFFFFFFFFFFFDFFFFFDFFFFBFFFFFFFFFFFFFFFFFFFFFFFFFFFFBBFFFFFBFFF?AFFFB
@M05620:37:000000000-D9766:1:1101:14362:7073 1:N:0:64
ACCACACCTTCTACAATGAGCTGCGTGTGGCTCCCGAGGAGCACCCCGTGCTGCTGACCGAGGCCCCCCTGAACCCCAAGGCCAACCGCGAGAAGATGCCCAGGTGAGTGGCCCGCTACCTCTTCTGGTGGCCGCCTCCCTCCTTCCTGGCCTCCCGGAGCTGCGCCCTTTCTCACTGGTTCTCTCTTCTGCCGTTTTCCGTAGGACTCTCTTCTCTGACCTGAGTCTCCTTTGGAACTCTGCAGGTTCTA
+
ABBBBBBAFFFFGFGGFGGGGGHHGGGGGDGHBFGDAEGGFHHHHGGFFGGGHGHGHHHGGGGGGGGGGGGBGFHGGGGHGHHHHGGGGGGGGGHFHHHGHHGGHHHHHHEFHHGGGCGHHHHHHGHHHHGHHGGGGGHGHHGHHGGGGGGGGGGGGF-?BFGGGGFFFFFFFFFFFFFFFFFFFFFFFFFFFF;DFFFFFFFDDBFFFFFFFFFFFFFFFFFFFFFFFFFFFFFFFFFFFFFFFFFFFF:
@M05620:37:000000000-D9766:1:1101:7586:7074 1:N:0:64
ACCACACCTTCTACAATGAGCTGCGTGTGGCTCCCGAGGAGCACCCCGTGCTGCTGACCGAGGCCCCCCTGAACCCCAAGGCCAACCGCGAGAAGATGATGAGTGGCCCGCTACCTCTTCTGGTGGCCGCCTCCCTCCTTCCTGGCCTCCCGGAGCTGCGCCCTTTCTCCCTGGTTCTCTCTTCTGCCGTTTTCCGTAGGACTCTCTTCTCTGCCCTGAGTCTCCTTTGGAACTCTGCAGGTTCTAGATCG
+
ABABA4ABFFFFCGGFGGGFGEHFEFEEGFBGGGGGAFG2BFFHHGGGEEGGFGHHHHHGFGEEGEGGGGGC3FGGGGFHGFHH/FFEGC<@</FGHFGGGGHHHGFHHFGG-CHHHHHHHHHGHEHHGDGFGHGHHGHHHHHHHHHGGGGGGAGGGFGGGGGDFFFFF/BFF.;FFFFFFFFFFFFB@ADFFFFF;AFFFFFFFFBFFFFFF/;EFFFFFFFFBFFFFFFFFFFFFFFFF;BFF;;/;FE
@M05620:37:000000000-D9766:1:1101:7676:7091 1:N:0:64
ACCACACCTTCTACAATGAGCTGCGTGTGGCTCCCGAGGAGCACCCCGTGCTGCTGACCGAGGCCCCCCTGAACCCCAAGGCCAACCGCGAGAAGATGATGAGTGGCCCGCTCCCTCTTCTTGTGGCCGTCTCCCTCCTTCCTGGCCTCCCGGCGCTGAGCCCTTTCTCCCTTTTTCTCTCTTCTGCCGTTTTCCGTAGGCCTCTCTTCTCTGCCCTGAGTCTACTTTGGACCTCTGCAGGTTCTTGCTCG
+
CCCCCCCCFFFFGGGGGGGGGGHHGEGEGGHGHGGFGGGGGHGHHGGGGFGGHHHHHHHGGGGGGGGGGGGHGHHGGGGHGHHHHGGGCG?CGGHGHHH2?GGGHGGHHGD@CDCFHCHHG11=CF<CC-<CGFHHHGHHHHHGBGHGGHEDAD?A?A.AF9:;BFFFFFFF09;FFFBF9;FFFFF;-;;FFF0AFF??00;.BFFFFFFFFE:AFFFFBFF0;FFFFF0;BF00;B00;AFFF0;9;;.
@M05620:37:000000000-D9766:1:1101:7695:7093 1:N:0:64
ACCACACCTTCTACAATGAGCTGCGTGTGGCTCCCGAGGAGCCCCCCGTGCTGCTGACCGTGGCCCCCCTGGACCCCAGGGCCCACCGCGAGAAGATGGGGAGTTGCCCGCTACCTCTTCTGGAGGCCGCCTCCCGCCTTCCTGGCATCCCGGAGCTGCGCCCTTTCTCACTGGTTCTCTCGTCTGCCGTTTTCCAAATGACTCTCTTCTCTGACCTCAGTCTCCTTTGGAACTCTGCAGGTTCTAGATCG
+
>>>3AAA>FFFFGGGD5GGFGFHBF22BA2BGAFFE2AAA2F2FFGEEE1EF5BG3FGHG11/>B1>EEGG/00BEFG/F<///??E<CD//>/F<1?1/?//?011FGG--->F1F1D0=G00<.<<-:AE....;C.9;FGGGG/;;CEDG--;:FC9-;@>BFFFF////::BFFBFF.9;E.BFBFFBEFF//9///;9B/;FFF/////:/;/;/B//;F/999/////;B9;FB;;99BF//99.
@M05620:37:000000000-D9766:1:1101:8507:7111 1:N:0:64
ACCACACCTTCTACAATGAGCTGCGTGTGGCTCCCGAGGAGCACCCCGTGCTGCTGACCGAGGCCCCCCTGAACCCCAAGGCCAACCGCGAGAAGATGATGAGTGGCCCGCTCCCTCTTCTGGTGGCCGCCTCCCTCCTTCCTGGCCTCCCGGAGCTGCGCCCTTTCTCCCTGGTTCTCTCTTCTGCCGTTTTCCGTAGGACTCTCTTCTCTGCCCTGAGTCTCCTTTGGAACTCTGCAGGTTCTAGCTCG
+
CCCCCCCCFFFFGGGGGGGGGGHHGGGGHGHHHGGGGGGGGHHHHGGGGGGGHHHHHHHGGGGGGGGGGGGEHHHGGGGHGHHHGGGGGGGGGGHGFFGHHHHHHGFHHGGG-CGHHHHHHFHGHDGHC@CFGHGHHGGHHHHHGHGGGGGGGCFGGFFGGGDDFFFFF/FFF.BFFFFFFFFFFFF;@AFFFFFFFFFFFFFFFFFFFFFFF/FFFFFFFFFFFFFFFFFBFFFFFFFBFFFFF/;/;BD
@M05620:37:000000000-D9766:1:1101:16278:7114 1:N:0:64
GAGGCTGCTTTGGAAGAAACTCCTAGATTACTGCACCCACTTCCCCTGGACCTGGATGAGTTTCTTTGCTGGCTTACAGAAGCTGAAACAACTGCCAGGGTTCTACCCCCCATGAAAGGCTCCTAGAAGACTCCAAGGGAGGAAAAGACATTATGAAACAAAGGAAAAAAAGTAAGGAATTTACACTTCAGCACTCCTGTTGATCCAATTGAACAATCCTTACCATCTTTAATCCTCTCTGACAAACCAGC
+
A3AA>AF>BBB4GB5BGA4BBBBGB5BADDAADB4B322225BBFGB222BBCB2B533ADGG5FG55DD5BEG13BABDGFB33B3BB3BBGFGBFB1121BB4FEG1///B??33?B/30?3343?B33B11?11/////?@000<0012121<1<1FC00<0?00<>@.00=0/0<000<000=00000;.0:;0/000:0<;00<000900C0//;0C/;0B/0;90000;900/;0000;/=;...
@M05620:37:000000000-D9766:1:1101:23241:7128 1:N:0:64
AGTGCCAGCTCTCAATCGCACAGGGGACCCAGGGCCTGGCCCCTCCATCCAGAAAACCTATGACCTCACCCGCTACCTGGAGCACCAACTCCGCAGCTTGGCTGGGACCTATGTGAGTATCCAGCGTAGGAATCTGGGAGTTGGGGAGGAGTGAGGAGTTGGGGAAAGACAGTCCTAACCGTGGAGGGTTCTGGTAAATGATGGGGTGAGGAGGGGCTCTTTGGCTCCCACCAGTCCCCCTGTCTGGTCTA
+
AAAAAFFFCFFFGGGGGGGGGGHGGGGGAEGHFFGGAFHHCHGHGGHHHHHHGGFCGGHHHHEHHFHHHHHGG>EGHHHH?GHHGHFEFHHHEFGGEHGHGHHGGGHHGHHHHHHHHHHHHHHHHGGGGGHHHHHHHHCFGHHHGGFGGEEHHDGHGG/GHGGGGGEHHHHHHHGHHHHHGGGGFGGGEGGGGGGGGGGGGHGGGGFFFFFFFFFFFFFFFFFFFFFFFFFFFFFFFFFFFFFFHFFFFFF
@M05620:37:000000000-D9766:1:1101:24568:7140 1:N:0:64
ACCACACCTTCTACAATGAGCTGCGTGTGGCTCCCGAGGAGCACCCCGTGCTGCTGACCGAGGCCCCCCTGAACCCCAAGGCCAACCGCGAGAAGATGCCCAGGTGAGTGGCCAGCTACCTCTTCTGGTGGCCGCCTCCCTCCTTCCTGGCCTCCCGGAGCTGCGCCCTTTCTCACTGGTTCTATCTTCTGCCGTTTTACGTAGGACTCTCTTCTCTGACCTGAGTCTACTTTGGAACTCTGCAGGTTCTA
+
1>11A1>AFFFD3FG13FG1B1B1E0ABGAGH1F0EEEGEEGHHHGCGBEEEFBG1F0FFEGEGE/EEGGGBHBFEEGAE//FGH///><C</<<FD<DCHHG/<1?G1FGGH1?FHDF01<F11=GH1FCHH-A-<E.EHHGBCGCHCFF:0..C9A-:A?FG?-.A-/;BFFFFFF-9;BF/BFF9FFFFF@-BFF/BE-;A9FFFFFFFFFF//;BF//-9-;BFFF/BB/BB9BF/;FFFF?-9:BB
@M05620:37:000000000-D9766:1:1101:16917:7195 1:N:0:64
ACCACACCTTCTACAATGAGCTGCGTGTGGCTCCCGAGGAGCACCCCGTGCTGCTGACCGAGGCCCCCCTGAACCCCAAGGCCAACCGCGAGAAGATGCCCAGGTGAGTGGCCCGCTACCTCTTCTGGTGGCCGCCTCCCTCCTTCCTGGCCTCCCGGAGCTGCGCCCTTTCTCACTGGTTCTCTCTTCTGCCGTTTTCCGTAGGACTCTCTTCTCTGACCTGAGTCTCCTTTGGAACTCTGCAGGTTCTA
+
CCDEDCCCFFFFGGGGGGGGGGHHGEGEGGHHHGGGGGGGGHHHHGGGFGGGHHHHHHHGGGGGGGGGGGGHHHHGGGGHGHHHHGGGGGGGGGHHHHHHHHHGHHHHHHGGHHGGGGGHHHHHHHHHHHGHHGGGGGHGHHGHHGGGGGGGGGGGGG-ADGGGGGFFFFFFFFFHHFFFFFFHFFFFFFHFFFFFFFHFFFFFFFFFFFFFFHFFHHFHFFFFFFFFFFFFFFFFFFFFFFFHFFFFFFF
@M05620:37:000000000-D9766:1:1101:19901:7218 1:N:0:64
ACCACACCTTCTACAATGAGCTGCGTGTGGCTCCCGAGGAGCACCCCGTGCTGCTGACCGAGGCCCCCCTGAACCCCAAGGCCAACCGCGAGAAGATGATGAGTGGCCCGCTCCCTCTTCTGGTGGCCGCCTCCCTCCTTCCTGGCCTCCCGGCGCTGCGCCCTTTCTCACTGGTTCTCTCTTCTGCCGTTTTCCGTAGGACTCTCTTCTCTGCCCTGAGTCTCCTTTGGAACTCTGCAGGTTCTAGATCG
+
BBBBBAABFFFFGGGGFGGGGGHHGEGFH?GHHGGFGGGCGHHHHGGGGEGFGGHHHHHGGGGGGGGGGGGHHHGGGGGHGHHFHGGGGGGGGGHHFH22?GH>2FAC<C@-<CFFGFFHHG1GF.<C<<::ECEGBDBGCGCC/;FGGEGA-99BAGGFFA;-B9FFB/99/.///BBF/9BFFF/9>DD9A//AF.9./:FBFFBFFFFFF/9EFFFBBFFFFFBFFF//9:BBBF//F9BBB///;:A
@M05620:37:000000000-D9766:1:1101:20441:7227 1:N:0:64
ACCACACCTTCTACAATGAGCTGCGTGTGGCTCCCGAGGAGCACCCCGTGCTGCTGACCGAGGCCCCCCTGAACCCCAAGGCCAACCGCGAGAAGATGCCCAGGTGAGTGGCCCGCTACCTCTTCTGGTGGCCGCCTCCCTCCTTCCTGGCCTCCCGGAGCTGCGCCCTTTCTCACTGGTTCTCTCTTCTGCCGTTTTCCGTAGGACTCTCTTCTCTGACCTGAGTCTCCTTTGGAACTCTGCAGGTTCTA
+
BBBBBABBFFFFGGGFGGGFGFHHGGGGGGGHHGGGFGGCFHHHHGGGGGGGBGHHHHHGGG0EGGGGGGGFHHHGGGGHGHHHEFG/DGGG?DFFHDGHHHHGHHHHHHGFHHGGGGGHHHHHHHHGHHGHHGGGGGHGHHGHHGGGGFGGGGGGGFFGGGGGGGFFFFFFFFFFFFFFFFFFFFFFFFFFFFFFFFFFFFFFFFFFFFFFFFFFFFFFFFFFFFFFFFFFFFFFFFFFFFFFFFFFFFB
@M05620:37:000000000-D9766:1:1101:18247:7232 1:N:0:64
ACCACACCTTCTACAATGAGCTGCGTGTGGCTCCCGAGGAGCACCCCGTGCTGCTGACCGAGGCCCCCCTGAACCCCAAGGCCAACCGCGAGAAGATGATGAGTGGCCCGCTCCCTCTTCTGGTGGCCGCCTCCCTCCTTCCTGGCCTCCCGGAGCTGCGCCCTTTCTCACTGCTTCTCTCTTCTGCCGTTTTCCGTAGGACTCTCTTCTCTGCCCTGAGTCTCCTTTGGAACTCTGCAGGTTCTTGCTCG
+
BBBBBBBBFFFDGFGGGDFGFGCGG2ABEFEFHGGGGGGGGGHH1EGGGGGGHEGHHHHGGGGGGGGGGGGHHHHGGGGHGHHHHGGGGGGGGGHBGHFDFDG>FFAG/>C--C<FHHHFHFE0<<GH-<C..CEHBE/C0B00/;C99AEG--;@?/C--.--9/B9///;//;////;FFFF/F//9;./9/;D9A..//9/BFF//;F99//A/A.B9BF/9B//B////9FFFB//.AFBB///:B;
@M05620:37:000000000-D9766:1:1101:18055:7243 1:N:0:64
ACCACACCTTCTACAATGAGCTGCGTGTGGCTCCCGAGGAGCACCCCGTGCTGCTGACCGAGGCCCCCCTGAACCCCAAGGCCAACCGCGAGAAGATGCCCAGGTGAGTGGCCCGCTACCTCTTCTGGTGGCCGCCTCCCTCCTTCCTGGCCTCCCGGCGCTGCGCCCTTTCTCACTGGTTCTCTCTTCTGCCGTTTTCCGTAGGACTCTCTTCTCTGACCTGAGTCTCCTTTGGAACTCTGCAGGTTCTA
+
BBBBBBBBFFFFGGGGFF5FGGHHGGGA4AGGHGFEDEEGCGHGHGGEAEFGEGFHHHGEFCCEGGGGGECGHFHGGDGHGHHHHEGGGG/BFGHBDGHFHHHGGHHFGHGGHHGGGGGHHHHHHHHHHHGHGGGGGGHGHHGHHGGGGGGGGGGGGG9?DFFFFFFFFFFFFF/BFFFFFFFFFFFFFFFFFDDFFFFFFFFFFFFFFFFFFFFFFFFFFFF9BFFFFFFFFFF/BFFFFFFFFFFFFFB
@M05620:37:000000000-D9766:1:1101:17786:7253 1:N:0:64
ACCACACCTTCTACAATGAGCTGCGTGTGGCTCCCGAGGAGCACCCCGTGCTGCTGACCGAGGCCCCCCTGAACCCCAAGGCCAACCGCGAGAAGATGATGAGTGGCCCGCTCCCTCTTCTGGTGGCCGCCTCCCTCCTTCCTGGCCTCCCGGAGCTGCGCCCTTTCTCACTGGTTCTCTCTTCTGCCGTTTTCCGTAGGACTCTCTTCTCTGCCCTGAGTCTCCTTTGGAACTCTGCAGGTTCTAGCTCG
+
BBBBBBBBFFFFGGGGGGGGGGHHGGGEHGHHHGGGGGGCGHHHHGGGGEGGHHHHHHHGGGGGGGGGGGGHHHHGGGGHGHHHHGGGGGGGCGHHHHHHHHHHHGGHHGGG-EGHHHHHHFFGCCHHGGGGGHGHHGHHHHGHHGGGGGGGA?DGGGGGGGGFFFFFF/FFF.BFFFFFFFFFFFFFFDFFFFFFBFFFFFFFFFFFFFFFFFFFFFFFFFFFFFFFFFFFFFFFFFFFFAFFF/F/;F.
@M05620:37:000000000-D9766:1:1101:12566:7260 1:N:0:64
AGTGCACCTCTCAATCGCACAGGGGACCCCGGGCCTGGCCCCTCCATCCCGAAAACCTCTGACCTCACCCGCTACCTGGAGCACCCACTCCGCAGCTTGGCTGGGACCTATGTGCGTATCCAGCGTAGGAATCTGGGCGTTGGGGCGGCGTGCGGCGTTGGGGCAAGCCAGTCCTAACCGTGGAGGGTTCTGGTAAATGATGGGGTGAGGAGGGGCTCTTTGGCTCCCACCAGTCCCCCTGTCTGGTCTAT
+
AAAAAF1BCF1BBGGGG1AEFGHCG0AEEE0AEEGGEHAGEGHGGC1DFAE/EFGHGHHHGGGH1BGHHHGGGGGHHGH>BFGHHAEEHCHGGGGGHHHGGHGCG0?CG1?GHH2AFCEFGFGHG</>EDFGHHHHHA@CGGHGG.A@-;AA-;@-;@@@F@@-;EF-A9AFFFFFFFF@FF@-AB@;FFFFFBFFFFFFFFFFBB@EFFFFF@@@?FFFFFFFBFEFFFFFFFFFFFF@FBFFF:FFFFF
@M05620:37:000000000-D9766:1:1101:18977:7264 1:N:0:64
ACCACACCTTCTACAATGAGCTGCGTGTGGCTCCCGAGGAGCACCCCGTGCTGCTGACCGAGGCCCCCCTGAACCCCAAGGCCAACCGCGAGAAGATGCCCAGGTGAGTGGCCCGCTACCTCTTCTGGTGGCCGCCTCCCTCCTTCCTGGCCTCCCGGCGCTGCGCCCTTTCTCACTGGTTCTCTCTTCTGCCGTTTTCCGTAGGACTCTCTTCTCTGACCTGAGTCTCCTTTGGAACTCTGCAGGTTCTA
+
BBBBBBBBFFFFGGGGDGGGGGHHGEFFHFHHGGGGDGGGGHHHHGGGEEGGHHGHHHHGFGGGGFGGGGGGHHHGGGGHGHHHHGGGGGGGGGHHHEHHHHHGHHHGFGGFHEGGGCGHHHGHHHHHHHGHHGFGGGHGHFGHHGGGGGGGGGGGGG-;BFFFFFFFFFFFFFFFFFFFFFFFFFFFFFFBFBADFFFFFFFFFFFFFFFFFFFFFFEFFFFFBFFFFFBBFFBBFFFFFFFFFFFFFFB
@M05620:37:000000000-D9766:1:1101:26617:7270 1:N:0:64
GAGGCTGCTTTGGAAGAAACTCATAGATTACTGCAACAGTTCACCCTGGACCTGGGAAAGATTCTTGCCTTGATTATCGAAGCTGAAATAACTGCCAATGTTGTACAGTATACTACCCGTAAGGAAAGGCTCATAGAAGACTCAAAGAAAATAAAAGACCTAATTAAACAATGGCAACTAAGTCAGGCATATGCACTACAGCACTCTTGTAGATCCAATTGAACAATTATAAGCATTTGGACTTTAAACTG
+
>?AA>AFAFBBD111A1FF1F1F3FB1DD11DDB11AB0122D1AAAB/0BBBF0/01/B0BDDD2D1111A1AD222ABFC/@B11B21B1@@B>11BG@2201BB22BB22B@@0B?///>1B>GB0?1>1BB2>>F10111BBE00B01<1111?<0@1@1>@1>11?1@10?1/0<?111110??>11111>11011><F<<G<<00==0000<0<<0=C0/0:0;0;;0;0;C;0/;:000;;990
@M05620:37:000000000-D9766:1:1101:5045:7280 1:N:0:64
ACCACACATTCTACAATGCGCTGCGTGCGGCTCCCGAGGAGCACCCCTTGCTGCTGACCGAGGCCCCCCTGAACCCCAAGGCCAACCGCGCGAAGATGCCCAGGTGAGTGGCCCGCTACCTCTTCTGGTGGCCGCCTCCCTCCTTCCTGGCCTCCCGGCGCTGCGCCCTTTCTCACTGGTTCTCTCTTCTGCCGTTTTCCGTAGGACTCTCTTCTCTGACCTGAGTCGCCTTTGGAACTCTGCAGGTTCTA
+
AAABAAB34BBDGFDGGGBAEGGGGEG2AEE2B2AE1AAEEFCFFEE1AFFGHHHHGGG>>/E>FEGGGGCH3FGEEEEHGH?FGEDD<B<<BDG/FGHHHGGEGF=FGHGGHHGGGCGHHHGHGHHHHHGHHCGGGGGGGGGGGGGGFFGGGGGGGB-;BFFFFFFFFFFFFFFFFFFFFFFFFFFF:BFFFFFDFFFFFFFFFFFFFFFFFFF/;B/;FFF/;:9-9:DFFFFFFFFFFBFFFFFFFFF
@M05620:37:000000000-D9766:1:1101:18370:7286 1:N:0:64
AGTGCCAGCTCTCAATCGCACAGGGGACCCAGGGCCTGGCCCCTCCATCCAGAAAACCTATGACCTCACCCGCTACCTGGAGCACCAACTCCGCAGCTTGGCTGGGACCTATGTGAGTATCCAGCGTAGGAATCTGGGAGTTGGGGAGGAGTGAGGAGTTGGGGAAAGACAGTCCTAACCGTGGAGGGTTCTGGTAAATGATGGGGTGAGGAGGGGCTCTTTGGCTCCCACCAGTCCCCCTGTCTGGTCTA
+
BCABBFFFCFFFGDGGGGGCGGHFGGFFGGHHFGGGGGHHHHGHGGGHHGHHGGHHHGHHHFHHHHHHHHHGGEEEHHHHBGHHHGCFFHHGDGFGGHGHGHHGGGHHGHHHHHHHHHHHHHHHHGGGGGHHHHHHHGGFGHHHGGGGGGEGGHHFHGHHHHGGGGHHHHHGHHHHHHHHGGGGGGGGGGGGGGGGGGGGGGGGGGFFFFFFFFFFFFFFFFFFFFFFFFFFFFFFFFFFFFFFFFFFFFB
@M05620:37:000000000-D9766:1:1101:4716:7299 1:N:0:64
AGTGCCACCTCTCCATCGAACAGGGGACCCAGGCCGCGGCCCCTCCAGCCAGAAAACCTGTGACCTCACCCGCTACCTGGAGCAGCTACCCCGTAGCTTGGCCGCGACCCATGTGCGTAGCCAGCGTCGGCTTCTGGGTTTTGGGGCGGCGTGAGGCGCTGCCGAACGACGGTGGTCACCCTGGGGGGATCTGATACATGATGGGGTGAGGACAGGCTCTATAGCTCACAACAATCCGCCTGACTGCCATA
+
>>>>>BF11BCFGFGF1A11B0ECE00000A000B//AAE/AEAEGG1CBFG0FG0BE00BB2FGBBFG00>>/>>GDFF0BFG0B0BG0BF//>??BGGGG1<///>>C.<0GFDAF.-<DG.C-<<-::.AGHF://.;999.9.;@-;;--9A-9--@--;9----;-;---9/;//-;-:---@-;EFF////;/;B/BFF--;-;-/--:;9FFF/;//;FF;/B/;--/;:-9;B--;9;/9999
@M05620:37:000000000-D9766:1:1101:23122:7317 1:N:0:64
GAGCCTGCTTTGGCAGAAACTCATATAAGACTCCAAGGGAGTAAACTAGATGAGGAACAAATGGCAGTGACGTCTAGCATTTCCGCGTTAGCACTCTTGTGGATCCAATTGCCCCATTCTCCGCCTTTGTACTTGTCACTGCCCAGCCCGGGCCCCCAGATAGGAAGCGCACCCTTCTGCACTCCCGTCCCGCCTTCGTCTCTCGTATGCCGTCTTCTGCTTGACCCTAACCAACAACCCACTCGTACTGA
+
>>A1>BFFBBBFF1FEAFG1B1BDFFAAD1BBFFGBF0B0A0ADD1D1ABD2DFC1B00BFBDB0B/01AD//B0/2DBAF2D2B?/>//BBBFHG1@BBB>GHH0B1BFGFGHGFGHHHHF/<EE?HHHFHHFGG1BGH1<FGG/B??CGCGG/C/->.F11<110.<CAC-<.<GGH00;CGFEGCEGGC-;CECE;..;FGGAAFGGG@G@9A//9BFFF;//-/99-:/-;--------9-9---//
@M05620:37:000000000-D9766:1:1101:6587:7343 1:N:0:64
ACCACACCTTCTACAATGCGCTGCGTGTGGCTCCCGAGGAGCACCCCGTGCTGCTGACCGAGGCCCCCCTGAACCCCAAGGCCAACCGCGCGAAGATGCCCAGCTGAGTGGCCCGCTACCTCTTCTGGTGGCCGCCTCCCTCCTTCCTGGCCTCCCGGCGCTGCGCCCTTTCTCACTGGTTCTCTCTTCTGCCGTTTTCCGTAGGACTCTCTTCTCTGACCTGAGTCCCCTTTGGAACTCTGCAGGTTCTA
+
BBBBBBB3BCFFGGGGGG4EGGGGGGG2AEGGGBBE?EGGFHHHHGG0AEFGGHGHHHG>EEFGGGGGGGGHHHHGGGGHGHHHHGGGGD<BDGG??GGHHGH0>F<FGHGGHGGGCCGHHGHHHHHHGHGHGCGGGGGGGGGGFGGFFGGGGGGFG?-;9@AFFFFFFFFFFF/BFFFFFFFFFFFF9BFFFFFFFFFFFFFFDFFFFFFFFFF/9;9BFFF/;/9/;AFFFFFFFEFFFFFFFFFFFF9
@M05620:37:000000000-D9766:1:1101:22740:7363 1:N:0:64
GAGGCTGCTTTGGAAGAAACTGATAAGCCAGGGCAAAACGATCGCATGGACCCGGGTAAGAACCTCGGTCACGATATCGAATCTGATATACCGGCTAATGCTTGCAAAACAAACCAACGTCTCCTACGACGCCCCAAAGTACTAAATTATGCTACCAAACAAGGTACACCCACTTCCTCATCGACTCTCTATCACGTATCTCTCCCGGTGCGAACAAGTCCTACGACTCCCACGTGTCCCCCACTATCGTC
+
AABBBBFBFFFFGGGGGFGGF5B5A5AB4BBFEAFF2BB222B2222B13B2100A1A3B55212?111BBE?111>BF1GGGG44BB44B@>EEE/BBG4BB3/B4B00??E??/////?0B@11@?////>>/<.0<111111111>111000<00....<.00<0:/.:..;00000;0//-..00009;09../0.0090//.9--9-99--..//////...;9/:.;-9.:;9/..-;.;;B...
@M05620:37:000000000-D9766:1:1101:15148:7383 1:N:0:64
ACCACACCTTCTACAATGAGCTGCGTGTGGCTCCCGAGGAGCACCCCGTGCTGCTGACCGAGGCCCCCCTGAACCCCAAGGCCAACCGCGAGAAGATGATGAGTGGCCCGCTACCTCTTCTGGTGGCCGCCTCCCTCCTTCCTGGCCTCCCGGAGCTGCGCCCTTTCTCACTGGTTCTCTCTTCTGCCGTTTTCCGTAGGACTCTCTTCTCTGACCTGAGTCTCCTTTGGAACTCTGCAGGTTCTAGCTCG
+
ABAAAABAFFFFGFGFGFGGGGGHGGGGCEFHHGGG2AE?2F2GHGGEEEEFDGHFHHHGEE@EFGGGGGGFFHHFGGEHEHHHHGGEGGGCCAGCGFHGHEHHD/?GHGGG<CHHHHHHHHEFHAFFFCGDGHGHHGBGHHGCFGHGGGGD?B9@FFB-BEDGFFFFFFFFFF9;FFBFFFFFFFFFF.DBAFFFFFFBFFFFFFFFBFB/F/;BBFFFBFFFFFFFFBFBFFFFFFFFAFFFFFFEBFD
@M05620:37:000000000-D9766:1:1101:12539:7394 1:N:0:64
AGTGCCAGCTCTCAATCGCACAGGGGACCCAGGGCCTGGCCCCTCCATCCAGAAAACCTATGACCTCACCCGCTACCTGGAGCACCAACTCCGCAGCTTGGCTGGGACCTATGTGAGTATCCAGCGTAGGAATCTGGGAGTTGGGGAGGAGTGAGGAGTTGGGGAAAGACAGTCCTAACCGTGGAGGGTTCTGGTAAATGATGGGGTGAGGAGGGGCTCTTTGGCTCCCACCAGTCCCCCTGTCTGGTCTA
+
ABABBFFFCFFFGGGGGGGGGGHHGGGGGGHHGGGGGGHHHHGHGGHHHHHHHHHHHGHHHHHHHHHHHHHGGGGGHHHHHHHHHHHHGHHHGGGGGHHHGHHGGGHHGHHHHHHGHHHHHHHHHGGGGGHHHHHHHGHGGHHHGGGGGGGHHHHHHGHHHHGGGGHHHHHHHHHHHHHHGGGGGGGGEFFGGGFGGGGGGGGGGGFFFFFFFFFFFFFFFFHFFFFFFFFFFFFFFFFFFFFFFFFFFFF
@M05620:37:000000000-D9766:1:1101:13605:7394 1:N:0:64
AGTGCCAGCTCTCAATCGCACAGGGGACCCAGGGCCTGGCCCCTCCATCCAGAAAACCTATGACCTCACCCGCTACCTGGAGCACCAACTCCGCAGCTTGGCTGGGACCTATGTGAGTATCCAGCGTAGGAATCTGGGAGTTGGGGAGGAGTGAGGAGTTGGGGAAAGACAGTCCTAACCGTGGAGGGTTCTGGTAAATGATGGGGTGAGGAGGGGCTCTTTGGCTCCCACCAGTCCCCCTGTCTGGTCTA
+
AAAABDFFBFFFFGGGGGGGGGHGGGEGGGHHGGGE2FHFHHGHGGHHHHGH3GHGHGHHHHFHHHHCHHHGGGGGHHHHHGGGHHHHGFHHGGCCGFHHGHHGDGHHGHHHHHGHHHHHHHHHFGDFGGHHHHHHHHHGDGHHGGGGGGGHHHHFHGHHHHGGGGHGHHHHHHHGHHHHGGEFGEGGEGGGGGBFGGGGGGGGGGFFFFFFFFFFFFFFFFFFFFFFFFFFFFFFFFFFFFFFFFFFBF/
@M05620:37:000000000-D9766:1:1101:22922:7395 1:N:0:64
ACCACACCTTCTACAATGAGCTGCGTGTGGCTCCCGAGGAGCACCCCGTGCTGCTGACCGAGGCCCCCCTGAACCCCAAGGCCAACCGCGAGAAGATGCCCAGGTGAGTGGCCCGCTACCTCTTCTGGTGGCCGCCTCCCTCCTTCCTGGCCTCCCGGAGCTGCGCCCTTTCTCACTGGTTCTCTCTTCTGCCGTTTTCCGTAGGACTCTCTTCTCTGACCTGAGTCGTCTTTGGAACTCTGCAGGTTCTA
+
AAABAABBFFFFGGGGGGGGGGHFGGGGAEFHFFGG2FEA2FAGHGEEEEGF5FHGFHHGEE0EFEFEGGGF3BGGGGEFFEGGGGGFFDGC?FF2F?GHHBC??G1CFDF/FF@DFGCHFFD000<<DGFAGG-D.EGE/:EHCF/09;;FBF.9D---999FG-AF-/;BF//B/F.BF////;/;FF//9@9;B?FFDF.A;BFBBF9/;FBB9:////.B.B/-.99.BFB/F9BF/;9BFA;FFBF
@M05620:37:000000000-D9766:1:1101:19896:7413 1:N:0:64
AGTGCCAGCTCTCAATCGCACAGGGGACCCAGGGCCTGGCCCCTCCATCCAGAAAACCTATGACCTCACCCGCTACCTGGAGCACCAACTCCGCAGCTTGGCTGGGACCTATGTGAGTATCCAGCGTAGGAATCTGGGAGTTGGGGAGGAGTGAGGAGTTGGGGAAAGACAGTCCTAACCGTGGAGGGTTCTGGTAAATGATGGGGTGAGGAGGGGCTCTTTGGCTCCCACCAGTCCCCCTGTCTGGTCTA
+
ABAAAFFFCFFFG4GFFGGCGGHGGFFGGGHHFGGGGGHHHHGHGGHGHGHHHHHFHGHGHGHHHHHHHHHGGEFGHHHHGGHHHHFGGHHHEGFGEHFHGHHGGGHHGHHHHHHGHGHHHHGHHGGGGGHHHHHHHHFFGHHHGGGGGGEHHFHHFGHHHHGGGGHHGHHHHHHHHHHHGGGGGGGGEGGGGGFFGGGGGGGGGGFFFFFFFFFFFFFFFFFFFFFFFFFFFFFFFFFFFFFFFFFFFFF
@M05620:37:000000000-D9766:1:1101:21371:7415 1:N:0:64
AGTGCCAGCTCTCAATCGCACAGGGGACCCAGGGCCTGGCCCCTCCATCCAGAAAACCTATGACCTCACCCGCTACCTGGAGCACCAACTCCGCAGCTTGGCTGGGACCTATGTGAGTATCCAGCGTAGGAATCTGGGAGTTGGGGAGGAGTGAGGAGTTGGGGAAAGACAGTCCTAACCGTGGAGGGTTCTGGTAAATGATGGGGTGAGGAGGGGCTCTTTGGCTCCCACCAGTCCCCCTGTCTGGTCTA
+
ABCCCFFFCFFFGGGGGGGGGGHHGGGGGGGHGGGGGGHHHHGHGGHHHHGHHHHHHGHGHHHHHHHHHHHGGGGGHHHHHHHHFHHHGHHHGGEGGHHHGHHGFFHHGHHGGHGHGHHHHHHHHGGGGGHHHHHHHHHGGHHHGGGGGGGHHHHHHFHHHHGGGGHHHHHHHHHHHHHHGGGGGGGG.AGGGGGGFGGGGGGGGGFFFFFFFFFFFFFFFFFFFFFFFFFFFFFFFFFFFFFFFFFFFFB
@M05620:37:000000000-D9766:1:1101:10879:7427 1:N:0:64
GAGGCTGCTTTGGAAGAAACTGAGAAGCCAGGGACACAAGATCGGAAGAGCACACCTTTGGACTCAAGTCACGAATTCGTATTTGGTATGCCTTCTTCTGCTTAAAAAAAAAAAAAACGAAAGAAACCACCAATAAACGAGAAAAAGACAAAAGGATCTAAACAGTAAGGCAGGGGGGAACAAAGCACAAGAACAGAGAAGGGCTCTATAAGAAAAACTTAACCGAATGTGATAATTTGGACAAGCAAAGT
+
A3AB>AFBBBB4F4BBFGBGGBG4DF4BBBF4BABAAGGFFH5AE22A22BBB2B1B3BD3BBF333BD555B11B?5B3BF3D4BBF@3BBB@GB4BBB4B@BBB@3/>><@/@/<////?/00<00/...<11111...../<.<.////././0/00:0;0/:000//..-9----:.9.;/./....././///.//..:.://///;9//...//////---./9;//;///////:/.9;.;///
@M05620:37:000000000-D9766:1:1101:17847:7429 1:N:0:64
ACCACACCTTCTACAATGAGCTGCGTGTGGCTCCCGAGGAGCACCCCGTGCTGCTGACCGAGGCCCCCCTGAACCCCAAGGCCAACCGCGAGAAGATGCCCAGGTGAGTGGCCCGCTACCTCTTCTGGTGGCCGCCTCCCTCCTTCCTGGCCTCCCGGAGCTGCGCCCTTTCTCACTGGTTCTCTCTTCTGCCGTTTTCCGTAGGACTCTCTTCTCTGACCTGAGTCTCCTTTGGAACTCTGCAGGTTCTA
+
DCDDDDCCFFFFGGGGGGGGGGHHGGGEHGHHHGGGGGGGGHHHHGGGGGGGHHHHHHHGGGGGGGGGGGGHHHHGGGGHGGHHHGGGGGGGGGHHHHHHHHHGHHHHHHGGHHGGGGGHHHHHHHHHHHGHHGGGGGHGHHGHHGGGGEGGGGGGBGCGGGGGGGFFFFFFFFFFFFFFFFFFFFFFFFFFFFDFFFFFFFFFFFFFFFFFFHHFFHFFFFFFFFHFFFFFFFFFFFFFHFFFFFFFFFB
@M05620:37:000000000-D9766:1:1101:10143:7443 1:N:0:64
ACCACACCTTCTACAATGAGCTGCGTGTGGCTCCCGAGGAGCACCCCGTGCTGCTGACCGAGGCCCCCCTGAACCCCAAGGCCAACCGCGAGAAGATGCCCAGGTGAGTGGCCCGCTACCTCTTCTGGTGGCCGCCTCCCTCCTTCCTGGCCTCCCGGAGCTGCGCCCTTTCTCACTGGTTCTCTCTTCTGCCGTTTTCCGTAGGACTCTCTTCTCTGACCTGAGTCTCCTTTGGAACTCTGCAGGTTCTA
+
BBCCCCCCFFFFGGGGGGGGGGHHGEGEEGHHHGGGGGGGGHHHHGGGFEGGGHHHHHHGGGGGGGGGGGGHHHHGGGGHGHHHHGGGGGFGGGHHHHHHHHHGHHHHHHGGHHGGGGGHHHHHHHHHHHGHHGGGGGHGHHGHHGGGGGGGGGGGGGCGGGGGGGFFFFFFFFFFFFFFFFFFFFFFFFFFFFFFFFFFFFFFFFFFFFFFFFFFFFFFFFFFFFFFFFFFFFFFFFFFFFFFFFFFFFF
@M05620:37:000000000-D9766:1:1101:12609:7446 1:N:0:64
ACCACACCTTCTACAATGAGCTGCGTGTGGCTCCCGAGGAGCACCCCGTGCTGCTGACCGAGGCCCCCCTGAACCCCAAGGCCAACCGCGAGAAGATGCCCAGGTGAGTGGCCCGCTACCTCTTCTGGTGGCCGCCTCCCTCCTTCCTGGCCTCCCGGAGCTGCGCCCTTTCTCACTGGTTCTCTCTTCTGCCGTTTTCCGTAGGACTCTCTTCTCTGACCTGAGTCTCCTTTGGAACTCTGCAGGTTCTA
+
BBABBBBBFFFFGGGGGGGGGGHHGGGGHDHHHGGGDGGFGHHHHGGGEGGGHHHHHHHGGGGGGGGGGGGHHHHGGGGHGHHHGGGGGGCGGGHHGHFHF2/F1FDC1?FFHHGGC--C<<DFDD0GDBD<C-@@?CHFFFEHFFGFFF.ABFFE?D@-A.C9:BFF;FFBFFFBBFFFF//9/9/B///B/DFFFFFFDBFFFBF/F/BFFFFBB//BFFBB.FB/;F/FF9B/BB/9BBB/BFAF/F/
@M05620:37:000000000-D9766:1:1101:11422:7449 1:N:0:64
ACCACACCTTCTACAATGAGCTGCGTGTGGCTCCCGAGGAGCACCCCGTGCTGCTGACCGAGGCCCCCCTGAACCCCAAGGCCAACCGCGAGAAGATGATGAGTGGCCCGCTCCCTCTTCTTGTGGCCGCCTCCCTCCTTCCTGGCCTCCCGGCGCTGCGCCCTTTCTCCCTGTTTCTCTCTTCTGCCGTTTTCCGTAGGACTCTCTTCTCTGCCCTGAGTCTCCTTTGGACCTCTGCAGGTTCTTGCTCG
+
BBBBBBBAFFFFGGGGGGAFGGHHGFGBAFHFGBFE?EEEAGHHHGGFEEGGFHGHHHHAECCEGGGGGGGHBGHGGGGHGHHHHGGGGGBBGGHFHHH2FHHHHGGHHGGGGGEGHHHHH11=GDCHG<CEGHGHHGHHHHHHHHGGGGGGG-ABGGFDFF;@FFFFFFFF//BFFFFFBFFFFFF/;;DFFF;DBFFFFFFBFBFFFFFFFFFEFFEFFFF:BFF;BF//:FF:BFF/A;FFF/;:;B?
@M05620:37:000000000-D9766:1:1101:13563:7487 1:N:0:64
ACCACACCTTCTACAATGAGCTGCGTGTGGCTCCCGAGGAGCACCCCGTGCTGCTGACCGAGGCCCCCCTGAACCCCAAGGCCAACCGCGAGAAGATGCCCAGGTGAGTGGCCCGCTACCTCTTCTGGTGGCCGCCTCCCTCCTTCCTGGCCTCCCGGAGCTGCGCCCTTTCTCACTGGTTCTCTCTTCTGCCGTTTTCCGTAGGACTCTCTTCTCTGACCTGAGTCTCCTTTGGAACTCTGCAGGTTCTA
+
BBBBBBBBFFFFGGGGGGGGGFHHGGGEFGHHHGGGGGGGGHHHHGGGGGGGHHHHHHHGGGGGGGGGGGGHHHHGGGGHGHHHHGGGGGGGGGHHHHHHHHHGHHGHHHGGHHGGGGGHHHHHHHHHHHGHHGGGGGHGHHGHHGGGGGGGGGGGGG-BBGGGGGFFFFFFFFFFFFFFFFFFFFFFFFFFFFFFFFFFFFFFFFFFFFFFFFFFFFFFFFFFFFFFFFFFFFFFFFFFFFFFFFFFFFB
@M05620:37:000000000-D9766:1:1101:25976:7490 1:N:0:64
ACCACACCTTCTACAATGAGCTGCGTGTGGCTCCCGAGGAGCACCCCGTGCTGCTGACCGAGGCCCCCCTGAACCCCAAGGCCAACCGCGAGAAGATGATGAGTGGCCCGCTACCTCTTCTGGTGGCCGCCTCCCTCCTTCCTGGCCTCCCGGAGCTGCGCCCTTTCTCACTGGTTCTCTCTTCTGCCGTTTTCCGTAGGACTCTCTTCTCTGCCCTGAGTCTCCTTTGGAACTCTGCAGGTTCTAGCTCG
+
BCCCCBCCFFFFGGGGGGGGGGHHGGGGHGHHHGGGGGGCGHHHHGGGGGGGHHHHHHHGGGGGGGGGGGGHHHHGGGGHGHHHHGGGGGGGGGHHHHH2BHH?2FFCFG/<-><GDGFHHFFHF.<.<--:E.CCCFFC:GB:/CHGGEF?--9AFGGGG.@BFFFFB/:9::://9/BB:FFFFB/-;./99:.B.9./BFFBFBFFFFFB//AFFFFFF/B/;/BFFF/99/9/;BB..;;B///;:A
@M05620:37:000000000-D9766:1:1101:8447:7501 1:N:0:64
ACCACACCTTCTACAATGAGCTGCGTGTGGCTCCCGAGGAGCACCCCGTGCTGCTGACCGAGGCCCCCCTGAACCCCAAGGCCAACCGCGAGAAGATGATGAGTGGCCCGCTCCCTCTTCTGGTGGCCGCCTCCCTCCTTCCTGGCCTCCCGGCGCTGCGCCCTTTCTCCCTGGTTCTCTCTTCTGCCGTTTTCCGTAGGACTCTCTTCTCTGCCCTGAGTCTCCTTTGGACCTCTGCAGGTTCTCGCTCG
+
BBBBBBB>BCFFGGGGGG5BGGHHGGGBAFHHHBFE?EEGGHHHHGGEEFGGFHGHHHGAF@?FGGGGGGGHGHHGGGGHGHHHHGGGGG<BDGHEGHH?GFHGHGGHHGGGCGFHHHHHH11=GGCGG<CEGHGHHGHHHHHGBHGGGGGGG-:@DGGFFF;@FFFFF;FF/.BFFFFFFFFFFFF;;;DFFF;DFFFBFFF/BBBFFFFFFFBEFFFFFFF9;FF/;B//;FFBFF/BFFFFF/9.;AB
@M05620:37:000000000-D9766:1:1101:15999:7508 1:N:0:64
ACCACACCTTCTACAATGAGCTGCGTGTGGCTCCCGAGGAGCACCCCGTGCTGCTGACCGAGGCCCCCCTGAACCCCAAGGCCAACCGCGAGAAGATGATGAGTGGCCCGCTCCCTCTTCTGGTGGCCGCCTCCCTCCTTCCTGGCCTCCCGGAGCTGCGCCCTTTCTCCCTGTTTCTCTCTTCTGCCGTTTTCCGTAGGACTCTCTTCTCTGCCCTGAGTCTCCTTTGGAACTCTGCAGGTTCTTGCTCG
+
BBBBBBBBFFFFGGGGGGGGGGHHGFGGHGHGHGGGDEGCFHHHHGGGGGGGFHHHHHHGGGGGGGGGGGGHHHHGGGGHGHHHGGGGGGGGGGHHHHHBFDCGHGFCCDFCCGGHHHHHF<1=<.CAF@CFGHGHHGFHHGHGFCFFGGEF-9-AAFB-AEGFEFFFF/FF//:;FFFFFFFBBBFFBADFEFBDFEDFEBFFFFFBBFBFF/BAF?BFFFFE/BFB/F//BFFFFF/9FABFF/;BBF?
@M05620:37:000000000-D9766:1:1101:9310:7514 1:N:0:64
ACCACACCTTCTACAATGAGCTGCGTGTGGCTCCCGAGGAGCACCCCGTGCTGCTGACCGAGGCCCCCCTGAACCCCAAGGCCAACCGCGAGAAGATGCCCAGGTGAGTGGCCCGCTACCTCTTCTGGTGGCCGCCTCCCTCCTTCCTGGCCTCCCGGCGCTGCGCCCTTTCTCACTGGTTCTCTCTTCTGCAGTTTTCCGTAGGACTCTCTTCTCTGACCTGAGTCTCCTTTGGAACTCTGCAGGTTCTA
+
AAA3AABBFFFFGGGGDGGFGBHFGEEAEEHH3FGFAEGCEHHHHGGGEEGGHHHHHHFGEGGGGDEGGGFFHFEGGGFHEEHHEGGEGGGCCFFFBFBGHHHG1<FGGHGEHH-CDGGE1GHHHHHHHHGHFGCCDDCE/CCGFFFGBB.A0F.9E--9---;@BFBBFFFFFFFFFFFF/BBFFFFFFFF/:BFFFFFFFFDFFFFFFFFF/BF/BFFFF.BFFFFFFEFFF/;BFFFFFEFFFF/BFB
@M05620:37:000000000-D9766:1:1101:16179:7527 1:N:0:64
ACCACACCTTCTACAATGAGCTGCGTGTGGCTCCCGAGGAGCACCCCGTGCTGCTGACCGAGGCCCCCCTGAACCCCAAGGCCAACCGCGAGAAGATGCCCAGGTGAGTGGCCCGCTACCTCTTCTGGTGGCCGCCTCCCTCCTTCCTGGCCTCCCGGAGCTGCGCCCTTTCTCACTGGTTCTCTCTTCTGCCGTTTTCCGTAGGACTCTCTTCTCTGACCTGAGTCTCCTTTGGAACTCTGCAGGTTCTA
+
BBBBBBBBFFFFGGGGGFGGBGBGGEGEHGHHHGG2EGGGGHHHHGAEAEGGHD3BGHHGGGGGGGGGGGGHHHHGGGGHGHHHHGGGGCDGGAHHH1GHHHHF1FHHHDGGHHGGGG@HGHHHHHHHHHGHHGGGGGHGHHGHGGGGGGGGGGGGGB-;BGFGGGFBBFFFFFFFFFFFFFFFFFFFFFFFFBFFFFFFFFFFFFFFFFFFFFFFFFFFFFFFFFFFFFFFFFFFFFFFFFFFFFFFFFF
@M05620:37:000000000-D9766:1:1101:15271:7528 1:N:0:64
AGTGCCAGCTCTCAATCGCACAGGGGACCCAGGGCCTGGCCCCTCCATCCAGAAAACCTATGACCTCACCCGCTACCTGGAGCACCAACTCCGCAGCTTGGCTGGGACCTATGTGAGTATCCAGCGTAGGAATCTGGGAGTTGGGGAGGAGTGAGGAGTTGGGGAAAGACAGTCCTAACCGTGGAGGGTTCTGGTAAATGATGGGGTGAGGAGGGGCTCTTTGGCTCCCACCAGTCCCCCTGTCTGGTCTA
+
A3>>ABBFAFFFFEGDFFGAEEGAFGCGED2F2AE22FGF2FAAEEAFGAB3333AFE3FGH5GH5GCGFGE?/>EHFDH2BGHCGGEGFHHEAE?@F?B<?FGGGHFFFFHFFHHHGHFDHFHHCADCGFHFFGHHHGEGBGFCCFGGGDFCGFCCECGHHGGGGHHGHFHHHHHCGCFBCEBDEGG;FFBFFCBFFFFGGGGGGDBFFFFFF?B?-EFBFFFFFFFFFFFFFBFFFFDBFFFFFFFFFB
@M05620:37:000000000-D9766:1:1101:10160:7557 1:N:0:64
GAGGCTGCTTTGGAAGAAACTCATAGAAGACTCCCAGAGAGTAAAAGAACTGATTAACCAATGGCAAGTAAGTCAGGCATTTCCGCTTTAGCACTCTTGTGGATACAATTGAACCATTCTCCGCCTTTGTACTTGTCCCTGCCCAGCCCGGGCCCCACGATCGGAAGCGCACCCGTCTGCCCTCCCGTCCCGCATTCGTATCTCGTATGCCGTCTTCTGCTTGACCCAAAAAAACAAGCCCGGGACACCAG
+
BBBBBBFBFFFFGGGGFGGGGBGDF5BDFG4F44AB3222AB555DD22BF3F5DDDGGAABEFGBFFGGFHDAFFHHHGBGH5>1B1B5@F53@FG4BBF13F43BF4BF3@@1FGHHHH3EFDGGHHHHHHHHHHHHGHHHFB?GG/BBGCD/BC<A<FHGGGGC><DGG-A<CAGEBCCHHGAECGDEG--;CFG9/C9FBFGEGGGGG9BFFFFFFFFFA/9BEFFF.>-;A.....-----...9.
@M05620:37:000000000-D9766:1:1101:24773:7586 1:N:0:64
AGTGCCAGCTCTCAATCGCACAGGGGACCCAGGGCCTGGCCCCTCCATCCAGAAAACCTATGACCTCACCCGCTACCTGGAGCACCAACTCCGCAGCTTGGCTGGGACCTATGTGAGTATCCAGCGTAGGAATCTGGGAGTTGGGGAGGAGTGAGGAGTTGGGGAAAGACAGTCCTAACCGTGGAGGGTTCTGGTAAATGATGGGGTGAGGAGGGGCTCTTTGGCTCCCACCAGTCCCCCTGTCTGGTCTA
+
BBBABFFCAFFFGGGGGGGGGCHHGGGGGGAHG?EGGGHHHHGHGGFHHHGHFGHHHGHFHHGHHHHHHHHGGEEGHHHHHHHHHHHHGHDHFGGFGHFHFHGGGGHHGHHHHHHFHDDGHHHHHGGGGGGHHHHHHHHGGHHHCGGGFDFGHGHHHGCFH/DGGDHGHHHHHHHHGHGHGFGGGGGG;FGGGGGGGFGGGGGGGG?DEFFFFFFFFBFFFFFFFFFFFFFFFFFFFFFFFEFFFFFFFFF
@M05620:37:000000000-D9766:1:1101:20822:7594 1:N:0:64
ACCACACGTTCTACAATGAGCTGCGTGTGGCTCCCGAGGAGCACCCCGTGCTGCTGACCGAGGCCCCCCTGAACCCCAAGGCCAACCGCGCGAAGATGCCCAGGTGAGTGGCCCGCTACCTCTTCTGGTGGCCGCCTCCCTCCTTCCTGGCCTCCCGGAGCTGCGCCCTTTCTCACTGGTTCTCTCTTCTGCCGTTTTCCGTAGGACTCTCTTCTCTGACCTGAGTCTCCTTTGGAACTCTGCAGGTTCTA
+
AAAAA@A1B>CABGDB3FGGFAFGEAA000BAB0B0/AAA/A/BGGE/A///AFEGHHH/EE/>FEGGG@>B1FHFGGEGFHHG/FEEC//<//</<1?GH1FFFFG<F1<<GC-CCCCFDGHGHG0DDFFGG?-CFGGGGFAFFGGGGF.CFGEEG@-@@FFF??F@?BFFFFBBFF-9FFFFFFFF/B//9@FBFFFFFFFFB/BBFFFFFFFFF/::BFFB-BF/;F//;9///;9BFFFB9FAFFF;
@M05620:37:000000000-D9766:1:1101:20034:7594 1:N:0:64
GAGGCTGCTTTGGAAGAAACTGATAGAGGACTCCAAGGGAGCAAAGTCGATGAGGAAAAAATGGCAGCCACGCCTATCATTGCCGCATTAGCACTCTTGTGTATTCACTTGCCCCATTCTCCGCCTTTGTACTTGTCACTTCCCCACCAGGGCCCCACGCTCGGAAGCGCACCCTTCTGCCATCCCGTCCCGCCTTCGTCTCTCGTATGCCGTCTTCTGCTTGCACCAAAACACACCCACACTCTCAACAC
+
AAAAAAFAFFFFGBDGGGFFG1B3A3B10AF00F1FB0A0A0BBF0D2//B2AFBB000BFBB100//B0B>//0>1B2@@2B1>//?/@@B1@BB@1@BB>2>BBB1BF>>GC/EFGHHFH/<EEGHFHFFGFGHHGHH1@1C@0?//@?/?/CC/C@..>--....-<-<:E.CGGHHCCGHFGFGBBFGA;CBFGF..CFBEGFGFBB9B@--9/:9FFF-/;B-99-:-:----9---9/:;9/-/9
@M05620:37:000000000-D9766:1:1101:13018:7601 1:N:0:64
AGTGCCAGCTCTCAATCGCACAGGGGACCCAGGGCCTGGCCCCTCCATCCAGAAAACCTATGACCTCACCCGCTACCTGGAGCACCAACTCCGCAGCTTGGCTGGGACCTATGTGAGTATCCAGCGTAGGAATCTGGGAGTTGGGGAGGAGTGAGGAGTTGGGGAAAGACAGTCCTAACCGTGGAGGGTTCTGGTAAATGATGGGGTGAGGAGGGGCTCTTTGGCTCCCACCAGTCCCCCTGTCTGGTCTA
+
AAAABFFFBFFFGGGGGGFCFG4FFEGGGEHHGG?EF22EEHGDEFHHFGGHGFHHHGHEHHGHFHBBGHHGGFGGHHHHHHHHHHGHGFHHGGGGG3BGGHHGGGHHGHHHHGHGHHHGHHHHHGGGGGHHGHHHHHHGGHHHGGGGGGDGFFHHHGHEFHGGGGGHHHHHHGHHHHFHGGGGGGGGGGGGGGCFGGGGGGGGGGDDFFFFFFFFFFFFFFFFFFFFFFFFFFFFFFFFFFFFFFFFFF:
@M05620:37:000000000-D9766:1:1101:24783:7605 1:N:0:64
AGTGCCAGCTCTCAATCGCACAGGGGACCCAGGCCCTGGCCCCTCCAGCCCGAAAACCTATGACCTCACCCGCTACCTGGAGCACCAACTCCGCAGCTTGGCTGGGACCTATGTGAGTATCCAGCGTAGGAATCTGGGAGTTGGGGAGGAGTGAGGAGTAGGGGAAAGACAGTCCTAACCGTGGAGGGTTCTGGTAAATGATGGGGTGAGGAGGGGCTCTTTGGCTCCCACCAGTCCCCCTGTCTGGTCTA
+
>1>>>DD1>BCFGFGGFF1EEEHAAEEAEE0AA0BAAGFE0GGCEGG1BF/AAEAEFEH1GFDGHHH1GGFEEEEEHFGGFBGHGHCGE01BE>EEG0EFEH1??<C0EHHHHH22@GGHHHGGG/?CGFFHHFHHHGHGGHFFGG.CGFEGHHGGHGF/;0.;AACGBCGH9FGFBFFGGGGG.EEGAFGGGGCBF0FFFFF/EFF?FFFEB?--9;AFFBFF/FFFFFFBF?/;/FFF@EFFFFFFBFF
@M05620:37:000000000-D9766:1:1101:20048:7609 1:N:0:64
GAGGCTGCTTTGGAAGAAACTCATAGAAGACTCCAAGGGAGTAAAAGAGCTGATGAAACAATGGCAAGTAAGTCAGGCATTTCCGCTTTAGCACTCTTGTGGATCCAATTGAACAATTCTCAGCATTTGTACTTGTAACTGACAAGCCAGGGACAAAAGATCGGAAGAGCACACGTCTGAACTCCAGTCACGAATTCGTATCTCGTATGCCGTCTTCTGCTTGAAAAAAAAAAAACACACTCATTATGTAT
+
BABBBBFBFFFFGGGGFGGGGGAGFGHHC4FGCGGBFFGGGG3FHHHGHHHHGHHHHHHHHHFGFFBFGHGHHGFGHHGHHHHFEGGGF5FHGHHHGHHGHFHHHHHHHHFHHHHHHHHHHHHHHHHHHHHHHHHHHDGHHHHG3GHGHHHGGGGFHFHGHHHGGGGGHGHHHHGFHHGGHHGHHHHGHFHGGGHHHGCCG.GHGGGHHFHGADHGGHGHHHHGGFGEA;BF-@9.....////9/////9
@M05620:37:000000000-D9766:1:1101:9769:7611 1:N:0:64
AGTGCCAGCTCTCAATCGCACAGGGGACCCAGGGCCTGGCCCCTCCATCCAGAAAACCTATGACCTCACCCGCTACCTGGAGCACCAACTCCGCAGCTTGGCTGGGACCTATGTGAGTATCCAGCGTAGGAATCTGGGAGTTGGGGAGGAGTGAGGAGTTGGGGAAAGACAGTCCTAACCGTGGAGGGTTCTGGTAAATGATGGGGTGAGGAGGGGCTCTTTGGCTCCCACCAGTCCCCCTGTCTGGTCTA
+
AA1>AFFFAFFFBGGF1FGCG?G0FGCGAEGHCEGA/AF00F/FEGHHHAFD101BFEHHEH2GHHHHHHHE>/EEHHGHC>FGFGH/E0F@E///>0BFGHHGEGFHEHHHHHGHHHHHHHHHHGGGGGHHHHHHEHHGGHFHGGGGGGGHHGHGHGHHHHCGFGHHFHHHHHHHHGFFGGGGGGGGFGGGGGCFFGGGGGGFGGF@FFFFFF@@@@FFFFFBB9BEFFFFFFFFFFFF@FFFFFFBBFF
@M05620:37:000000000-D9766:1:1101:9750:7612 1:N:0:64
AGTGCCAGCTCTCAATCGCACAGGGGACCCAGGGCCTGGCCCCTCCATCCAGAAAACCTATGACCTCACCCGCTACCTGGAGCACCAACTCCGCAGCTTGGCTGGGACCTATGTGAGTATCCAGCGTAGGAATCTGGGAGTTGGGGAGGAGTGAGGAGTTGGGGACAGACAGTCCTAACCGTGGAGGGTTCTGGTAAATGATGGGGTGAGGAGGGGCTCTTTGGCTCCCACCAGTCCCCCTGTCTGGTCTA
+
>A>>ADFFBFFFG4FGGFGCEEHGGG?EGGHHAEEEGGHHGHGHGGHHHHHHHHHGGFHHFDGHHGHHHHHGE>>EHFGGBGHHHH1??GHFEFCGEHFGGHHGGGGHGHCHHHHHHHHHHHGHHGGGGGFFHHHHHHCGGHHHGGADF.>FG0DG0EHHHHGGF-.;/C/CHHHHBGHGGGGG.CGGEGGGGGFFFFGGBFGGGFFFFFFFFFFFFFFFFFFFFFFFFFFFEFFFFFFFFFFFFFFFFF/
@M05620:37:000000000-D9766:1:1101:25944:7640 1:N:0:64
ACCACACCTTCTACAATGAGCTGCGTGTGGCTCCCGAGGAGCACCCCGTGCTGCTGACCGAGGCCCCCCTGAACCCCAAGGCCAACCGCGAGAAGATGCCCAGGTGAGTGGCCCGCTACCTCTTCTGGTGGCCGCCTCCCTCCTTCCTGGCCTCCCGGCGCTGCGCCCTTTCTCACTGGTTCTCTCTTCTGCCGTTTTCCGTAGGACTCTCTTCTCTGACCTGAGTCTCCTTTGGAACTCTGCAGGTTATA
+
CCDDDDCDFFFFGGGGGGGGGGHHGGGFHGHHHGGGGGGGGHHHHGGGGFGGHHHHHHHGGGGGGGGGGGGHGHHGGGGHGHHHHGGGGGGGGGHB>>GGFFHGGH1FG1=FGHG-<--FHGFH0GHHH/.<CC?FDGEGFFAG09/;09.CBFGE.A?GG-@FAFDBFBFFFFB9FFF0BFFFFFBF0:9BBBFFB::BAB...0:BFFFBFFF0B00;:9B//BF:90;BFB/:0BFBBBFFFF9B0:;
@M05620:37:000000000-D9766:1:1101:14552:7655 1:N:0:64
ACCACACCTTCTACAATGAGCTGCGTGTGGCTCCCGAGGAGCACCCCGTGCTGCTGACCGAGGCCCCCCTGAACCCCAAGGCCAACCGCGAGAAGATGATGAGTGGCCCGCTCCCTCTTCTCGTGGCCGCCTCCCTCCTTCCTGGCCTCCCGGAGCTGCGCCCTTTCTCCCTGTTTCTCTCTTCTGCCGTTTTCCGTAGGACTCTCTTCTCTGACCTGAGTCTCCTTTGGACCTCTGCAGGTTCTGGATCG
+
AAABA4AAFFFFFGGGGGEBGFGGFEFGEGHHHGGGCFG2BF2GHGGGEFGGBFGGHHHGEG@EGGGGGGGGCHHGGGFHFHHH/FGEGCDG//0<?1???FG2F/<GH/DCCGFGFGHGB1<<<<-G?-DDFEGHFFCG:CGH/CFG.CEG?--?FB/??A=BFFFFFBFF///;BFFFBBFFFFE/-D.B./;;BFBDFBFBBFFFFFFFF/9FF.9BFFF/;/:/9:/9B./9/9//.9;BF/999FA
@M05620:37:000000000-D9766:1:1101:14560:7671 1:N:0:64
ACCACACCTTCTACAATGAGCTGCGTGTGGCTCCCGAGGAGCACCCCGTGCTGCTGACCGAGGCCCCCCTGAACCCCAAGGCCAACCGCGAGAAGATGATGAGTGGCCCGCTACCTCTTCTGGTGTCCGCCTCCCTCCTTCCTGTCCTCCCGTACCTGCGCCCTTTCTCACTGGTTCTCTCTTCTGCCGTTTTCCGTTGCACTCTCTTCTCTGACCTGAGCCTCCTTTGGAACTCTGCAGTTTCTAGATCG
+
BCCCCCCCFFFFGGGGGGGGGGHHGGGGHGHHHGGGGGGGGHHHHGGGGGGGHHHHHHHGGGGGGGGGGGGGHHHGGGGHGHHHHGGGGGGGGGHHHH222@G22?==/A/-<AGDFD<GHF1G/.<=.<<.C<C::E/:0;:00;CHHFG..-.;;9FFGGFBF0F900909/;00:0;:9BFF000;A?/.9:.F0..09:B0B9FFFFF000BFFF/0:/B.B0B9/0900:9;BF90;0:B000;;E
@M05620:37:000000000-D9766:1:1101:18865:7671 1:N:0:64
AGTGCCAGCTCTCAATCGCACAGGGGACCCAGGGCCTGGCCCCTCCATCCAGAAAACCTATGACCTCACCCGCTACCTGGAGCACCAACTCCGCAGCTTGGCTGGGACCTATGTGAGTATCCAGCGTAGGAATCTGGGAGTTGGGGAGGAGTGAGGAGTTGGGGAAAGACAGTCCTAACCGTGGAGGGTTCTGGTAAATGATGGGGTGAGGAGGGGCTCTTTGGCTCCCACCAGTCCCCCTGTCTGGTCTA
+
1>1>>@1F?FFFFAG3AFFFGGGCGAEEEAFGFEEGFFAHCGGEGGFHHHFHH0GFGEHHHHHHHFGEHHHEE>>FHHHG0FGHHHCFEHHHFGGGGHGHGHHGGGHHGHHHHHHHEHHHHHFHHGGGGGHHHHHHGG0FCGGFGCCGCCCGH0GF<CHFHHGGEGEF/GHHHHHHFGHHGGGG?ECGGGGGGGGFFGGGFGFGGGF@FFFFBF@@@@FFFFFFFFFFEBFFFFFFFFFF@FFFFFFFFF9
@M05620:37:000000000-D9766:1:1101:15618:7684 1:N:0:64
ACCACACCTTCTACAATGAGCTGCGTGTGGCTCCCGAGGAGCACCCCGTGCTGCTGACCGAGGCCCCCCTGAACCCCAAGGCCAACCGCGAGAAGATGATGAGTGGCCCGCTCCCTCTTCTGGTGGCCGCCTCCCTCCTTCCTGGCCTCCCGGAGCTGCGCCCTTTCTCCCTGGTTCTCTCTTCTGCCGTTTTCCGTAGGACTCTCTTCTCTGCCCTGAGTCTCCTTTGGAACTCTGCAGGTTCTAGCTCG
+
CCCCDDCCFFFFGGGGGGGGGGHHGGGBFEHHHGGGGGFGGHHHHGGGGGGGGHHHHHHFGGGGGGGGGGGHFHHGGGGHGHHHHGGGGG@DFGHHHHHHHHHHGGGHHGGGGGGHHHHHHD1=GDHHGGGGGHGHHGHHHHHHHHGGGGGGG-;@GFGGGGGFFFFFFBFFB.BFFFFFFFFFFFFBBDFFFFFFFFFFBFFFFFFFFFFHFFFFFFBFFFFFFFFFFFF0BFFFFFBFFFFFF0:;;FD
@M05620:37:000000000-D9766:1:1101:9512:7728 1:N:0:64
ACCACACCTTCTACAATGAGCTGCGTGTGGCTCCCGAGGAGCACCCCGTGCTGCTGACCGAGGCCCCCCTGAACCCCAAGGCCAACCGCGAGAAGATGATGAGTGGCCCGCTCCCTCTTCTTTTGGCCGCCTCCCTCCTTCCTGGCCTCCCGGCGCTGCGCCCTTTCTCCCTGTTTCTCTCTTCTGCCGTTTTCCGTAGGACTCTCTTCTCTGCCCTGAGTCTTCTTTGGACCTCTGCAGGTTCTTGGTCG
+
BBBBBBB3>BFFGFGGGG5BGGHHGEGB4EGFGBBE2EECEHEHEGFAEEFGEGHHHHHAE??EFGGGGGGFGHHGGGGHGHHHHGGGGGBDGGHEGHH@GHHHHGGHHGGGGGGHHHHHH11=DC<<C<<CEHGHHGHHHHHFEHGGFGGGA-9@ACAFFF-;BFFFF;FF//;FFFBFBFFFFFF/;;AFEF;ABFA./;B/;9;FFFFFFF;9;FBFFFF/;BF/;9/9BF//9B/BFFFFF9B/;B-
@M05620:37:000000000-D9766:1:1101:13856:7778 1:N:0:64
AGTGCCAGCTCTCAATCGCACAGGGGACCCAGGGCCTGGCCCCTCCATCCAGAAAACCTATGACCTCACCCGCTACCTGGAGCACCCACTCCGCAGCTTGGCTGGGACCTATGTGAGTATCCAGCGTAGGAATCTGGGAGTTGGGGCGGAGTGAGGAGTTGGGGCAAGCCAGTCCTAACCGTGGAGGGTTCTGGTAAATGATGGGGTGAGGCGGGGCTCTTTGGCTCCCACCAGTCCCCCTGTCTGGTCTA
+
>A>>>BDCAFCFG1ABFFFFEAGGFAEEGGHFFCEEGGAFGHGEGG0GHHHGG01BFFHEFEGHH1BFGHH>E>/>GHDGBBGGFG/?EFFBEE?EEHBECGHGGG0FEG1BGGFBDHBHHH2<GCG??E11?FHF100?CGGFC?.<@-;CC0:G0;FGGF@A.-...;99FGGG00CF?FF@-9A@FFFFFFFFF/FF/BBFFFB@-A?-9@@@@@FBFFFFFFFFF-ABAFFFFFFF@FFFFFFFFF/
@M05620:37:000000000-D9766:1:1101:14394:7778 1:N:0:64
GAGGCTGCTTTGGACGAAACTCATAGAATACTGCAACAGTTTAAAATAGATCTGGAGAATATTGTAGGTAAGTTTAGCGAATCTGATATAGCTGTCAAGTATCTCAAATAGAAAAAATCTAAGAATCTGTACATAAAACTGAAACACAAGGGACAAAAGATACGAAGAGAACAAGTCTAAACTACAAAAAAGAAACCGAATATCCAATGCAGACAAATGCAAAAAAAAATAAACATTTGAAACTCCCAACA
+
>11>1>B>B1B1B1111EAAFFHFHAB1D11B21111B0DD2221121A1DDBD1BB101BBD2D2D112DAAAD211/A/>/DD2222D2D2B1@2B1@2222B2BB2B1B@1>>/01221>1>1122>222221B11<11<1<00</B///?<00B0/11>//?//@0?100?11@111111111<><->F.//<--<..0=0000/:0:0.;//00;000;CA?-;.0;00;C00;//:/9//-9/--
@M05620:37:000000000-D9766:1:1101:8547:7779 1:N:0:64
AGTGCCAGCTCTCAATCGCACAGGGGACCCAGGGCCTGGCCCCTCCATCCAGAAAACCTATGACCTCACCCGCTACCTGGAGCACCAACTCCGCAGCTTGGCTGGGACCTATGTGAGTATCCAGCGTAGGAATCTGGGAGTTGGGGAGGAGTGAGGAGTTGGGGAAAGACAGTCCTAACCGTGGAGGGTTCTGGTAAATGATGGGGTGAGGAGGGGCTCTTTGGCTCCCACCAGTCCCCCTGTCTGGTCTA
+
ABAABFFFBFFFGGFGGGGCGEHGGGGGGGHHFGGEDGHHHHGHGGHGHHHHHHHHHGHHHHHHHHHHHHHGGFGGHHHHGHHHHHHCGFHGEEEGFFGHGHHGGGHHGHHHHHHHHHHGHHHGGGGGGGHHHHHHHHGFEHHHGGGGGGGHHHHHFDGHHHGGGGHHHHGHHHHHHHHHGGEGGGGGAFGGGGFGGGGGGGGGGGFFFFFFFFFFFFFFFFFFFFFFFFFFFFFFFFFFFFFFFFFFFFB
@M05620:37:000000000-D9766:1:1101:8653:7788 1:N:0:64
ACCACACCTTCTACAATGAGCTGCGTGTGGCTCCCGAGGAGCACCCCGTGCTGCTGACCGAGGCCCCCCTGAACCCCAAGGCCAACCGCGAGAAGATGATGAGTGGCCCGCTCCCTCTTCTTGTGGCCGCCTCCCTCCTTCCTGGCCTCCCGGCGCTGCGCCCTTTCTCCCTGTTTCTCTCTTCTGCCGTTTTCCGTAGGACTCTGTTCTCTGCCCTGAGTCTCCTTCGGCCCTCTGCAGGTTCTAGTTCG
+
BBBABBBBFFFFGGGGFGFFGFHHGEEBAEGHFGFGDGGGGHHHHGGGGGGGGHHHHHHEEGGGGGGGGGGHHHHGGGFHGGHHHGGGGG/BBGFHFHG@FG2FHECG/D@CDGGGHHGEF1<=G..<C-;;CHGHH.:GHCC;/:FFFGED---;@?.BBF-;BBFFF9BB9/99FFFF/BFFF/B/99ABEF::FA.9/9;:B/;BFFFF/BB9/9.BBFF/;;F/.;-.;AAFFFB9AAFFF/;/;B.
@M05620:37:000000000-D9766:1:1101:16653:7790 1:N:0:64
ACCACACCTTCTACAATGAGCTGCGTGTGGCTCCCGAGGAGCACCCCGTGCTGCTGACCGAGGCCCCCCTGAACCCCAAGGCCAACCGCGAGAAGATGCCCAGGTGAGTGGCCCGCTACCTCTTCTGGTGGCCGCCTCCCTCCTTCCTGGCCTCCCGGAGCTGCGCCCTTTCTCACTGGTTCTCTCTTCTGCCGTTTTCCGTAGGACTCTCTTCTCTGACCTGAGTCTCCTTTGGAACTCTGCAGGTTCTA
+
BBBBBBBBFFFFGGGGFGGGGFHHGFGECAGHHGGEFGGGGHHHHGGGGGGGHHGHHHHGGGGGGGGGGGGHHHHGGGGHGGHHHGGGGGGDFGHHHHGHHHHGHHHHHHGGHHGGGGGHHHHHHHHHHHGHHGGGGGHGHHGHHGGGGGGGGGGGGG-;BGGGGGFFFFFFFFFFFFFFFFFFFFFFFFFFFFFFFFFFFFFFDFFFFFFFFFFFFFFFFFFBFFFFFFFFFFFFFFFFFFFFFFFFFFB
@M05620:37:000000000-D9766:1:1101:13870:7796 1:N:0:64
AGTGCCAGCTCTCAATCGCACAGGGGACCCAGGGCCTGGCCCCTCCATCCAGAAAACCTATGACCTCACCCGCTACCTGGAGCACCAACTCCGCAGCTTGGCTGGGACCTATGTGAGTATCCAGCGTAGGAATCTGGGAGTTGGGGAGGAGTGAGGAGTTGGGGAAAGACAGTCCTAACCGTGGAGGGTTCTGGTAAATGATGGGGTGAGGAGGGGCTCTTTGGCTCCCACCAGTCCCCCTGTCTGGTCTA
+
ABAABFFFCFFFGGGGGGGGGGHHGGGGGGHHGGGGGGHHHHGHGGHHHHFHHHHHHGHHHHHHHHHHHHHGGGGGHHHHHHHHHHHHGHHHGGGGGHHHGHHGGGHHGHHHHHHGHHHHHHHHHGGGGGHHHHHHHHHGGHHHGGGGGGGHHGHHHGHHHHGGGGHHHHHHHHHHHHHHGGEGGGGGFGGGGGGGGGGGGGGGGGFFFFFFFFFFFFFFFFFFFFFFFFFFFFFFFFFFFFFFHFFFFFB
@M05620:37:000000000-D9766:1:1101:23077:7797 1:N:0:64
ACCACACCTTCTACAATGAGCTGCGTGCGGCTCCCGAGGAGCACCCCGTGCTGCTGACCGAGGCCCCCCTGAACCCCAAGGCCAACAGCGAGAAGATGTGGAGTGGCCCGCTCCGTCTCCTCTTCGTCGTCTCCCTCCTTCCTGGCCTGCCTGAGCTGCGCCCGTTCTTCATTTCTCTCTCTTCTGGTGTGTTTCTTATGACTGTCTTCTCTGTCCTGCGTCTCCTTCCGGTCTCTGCCTGGTCTGGCTCG
+
AAA1AAAA>FFFGFGD3FABGBHCG00000AA/AF//EEC?GHFHGGEAAEFBGF1DGC>/E/EG/EEGEF0F1FEGE/F//?GHG/0BC///?011?21?1/??C/?//<A<..<00010/0<0./.<-..;:/::A:00;0;:..:...00///0//--.---9/.0909009B/9B;/;B//;//-:--/-/////9/9//9;9/////;999;//-9--B/:B//-----9//////-99B///-;-
@M05620:37:000000000-D9766:1:1101:21019:7823 1:N:0:64
GAGGCTGCTTTGGAAGAACCTCATAGAAGAGTGACAGAGGGTCGGAGAGCTGAGGAACCAAAGGCAAGTAAGTCAGGCGTATCTGCTATAGCACTCTTGTGTATCCAATTGAACAATTCTCAGCCTTTGTACTTGTCCCTGACCCGCCAGGGCCCCACGATGGGAAGAGCACACGTCTGCACTCCAGTCACGGATTCGTATCTCGTATGCCGTCTTCTGCTTGACCAAAACCAGTCCCCCTGTCTGGACTA
+
B?BBBAFACFFFGGGGGG4FG4FAF5D55B4D5D5D33322A322A201AB3B1AFB11B11A21AAFD5GH5D552F0?/?F444@4BB4G433?343BB14B44B3B33333?GBHFHGBEF3BGDHGHHHFH3111BG0B00>///<F/////?/<<...<GHD0<GHA/C@G./.00<D<:/C:;0;..-;.::G//.00999BB909.;..=F00;FG?00/.99..:./;/B99>.FB////;B/
@M05620:37:000000000-D9766:1:1101:16903:7832 1:N:0:64
ACCACACCTTCTACAATGAGCTGCGTGTGGCTCCCGAGGAGCACCCCGTGCTGCTGACCGAGGCCCCCCTGAACCCCAAGGCCAACCGCGAGAAGATGATGAGTGGCCCGCTCCCTCTTCTGGTGGCCGCCTCCCTCCTTCCTGGCCTCCCGGAGCTGCGCCCTTTCTCACTGGTTCTCTCTTCTGCCGTTTTCCGTAGGACTCTCTTCTCTGCCCTGAGTCTCCTTTGGAACTCTGCAGGTTCTAGCTCG
+
DCCDDCCCFFFFGGGGGGGGGGHHGGGFFGHHHGGGGGGGGHHHHGGGGGGGHHHGHHHGGGGGGGGGGGGHHHHGGGGHGHHHHGGGGGGGGGHHHHHHHHHHHGFHHGGG-CGHHHHHHHGGGEHHAGGGGHGHHGHHHHHHHHGGGGGGCACBGFGGGGGFFFFFFBFFFBFFFFHFFFFFHFFFDDFFFFFFFFFDFFFFFFFFHHFFH0BFFFFFFFFFFFFFFFFFFFFHFFFFFFFFF0B:BF?
@M05620:37:000000000-D9766:1:1101:22316:7834 1:N:0:64
ACCACACCTTCTACAATGAGCTGCGTGTGGCTCCCGAGGAGCACCCCGTGCTGCTGACCGAGGCCCCCCTGAACCCCAAGGCCAACCGCGAGAAGATGCCCAGGTGAGTGGCCCGCTACCTCTTCTGGTGGCCGCCTCCCTCCTTCCTGGCCTCCCGGAGCTGCGCCCTTTCTCACTGGTTCTCTCTTCTGCCGTTTTCCGTAGGACTCTCTTCTCTGACCTGAGTCTCCTTTGGAACTCTGCAGGTTCTA
+
CCBCCBBCFFFFGGGGGGGGGGHHGFGFFEHHHGGGGGGFGHHHHGGGGGGGHHHHHHHGGGGGGGGGGGGHGHHGGGGHGHHGHGGGGGGGGGHHHHHHHHHGHFHHHGGGHGGGGGGHHHHHHHHGHGGHHGGGGGHGHHDHHGGGFGGGGGGGGG-ADGGGGGFFFFFFFFFFFFFFFFFFFFFFFFFFFFFFFFFFFFFFFEFFFFFFFFFFFFBFFFF/FFFFFFFFFFFFFFFFFFFFFFFFFF;
@M05620:37:000000000-D9766:1:1101:23334:7856 1:N:0:64
ACCACACCTTCTACAATGAGCTGCGTGTGGCTCCCGAGGAGCACCCCGTGCTGCTGACCGAGGCCCCCCTGAACCCCAAGGCCAACCGCGAGAAGATGCCCAGGTGAGTGGCCCGCTACCTCTTCTGGTGGCCGCCTCCCTCCTTCCTGGCCTCCCGGCGCTGCGCCCTTTCTCACTGGTTCTCTCTTCTGCCGTTTTCCGTAGGACTCTCTTCTCTGACCTGAGTCTCCTTTGGAACTCTGCAGGTTCTA
+
AAA1AAAAFFFFGGGGBGFBGFHHGEEBE0GHAFGAEGGGGHHHHGGGGFGGHHHFHHHGGGGGGFGGGGGGHFHGGGGH/CGHHG?<CCC@CGGHFHHGHHHGHHHHHHGGHHGG?-A0GHH0=DGH=GFH.@CGGGECGFGHHGG0CFAFGG.EG--AA@@F@@F-@BF/:FBFFFBFFFFFFBFFFFFFF@FFFFEFF/:AFFFFFFFFBFFFFFFFFFFFFFFFFFFFFFFFFFFFFFFFFFFFFFB
@M05620:37:000000000-D9766:1:1101:11755:7867 1:N:0:64
GAGGCTGCTTTGGAAGAAACTCCTGCCGATCTTTTGTAACTGCCAAGCCAGGGACACAAGATCGGAAGCGCACACGTCTGAACTCCAGTCACGCATTCGTATCTCGTATGCCGTCTTCTGCTTGAAAAAAAAAAAAAGCATTGTTGCGGTGCTCGGCGTTGGGGACCTACCGTCCTAACCTTGGCGGGTTCTGGTAAATGCTGGGGGGAGGCGGGGCTCGTTGGCTCCCCCCAGTCCCCCTGTCGGGTCTA
+
>1>>>1CABF3D11FGE1GGEG1F1BGEC0ABD2ABB22FGGABFGA/FCFH/FFF0F/FAAFA/AAB/>E>>/B>>?FFHDG@GHF1BBGGGB//>BBFEFG2BB?EF0B<EG<B/FGGG1BBG1FHFCCC/>---../0<000.0--.--0;:-C9;-;.9@.;./0/.;:9A?9/--/;9//;---9-99:;//9////:/;9-9-----9----;---:A/BF-E--99AFE/BEF--/;--9A@FB
@M05620:37:000000000-D9766:1:1101:21452:7873 1:N:0:64
ACCACACCTTCTACAATGAGCTGCGTGTGGCTCCCGAGGAGCACCCCGTGCTGCTGACCGAGGCCCCCCTGAACCCCAAGGCCAACCGCGAGAAGATGATGAGTGGCCCGCTCCCTCTTCTGGTGGCCGCCTCCCTCCTTCCTGGCCTCCCGGCGCTGCGCCCTTTCTCCCTGGTTCTCTCTTCTGCCGTTTTCCGTAGGACTCTCTTCTCTGCCCTGCGTCTCCTTTGGACCTCTGCAGGTTCTTGCTCG
+
BAABBBBBCFCDFFFFGGDFGGHHGGGEAEHFGDDFDGAE?FGFHGGGAEGGGHFHHHGEEECGGGGGGGGHFHHGG?EHGHHHHGGGGG/BCGFHGHB?G2GHFGGHHCFFGGGHHHHHH1<=CDCGGCGGGHGHHGHHHHHGCGFGGGFD---;BBGFFFFFFFFFFEFF/.;BFFFFFFFFFFF:@ADFFEFFFFF?/BFFFFFFFFFFFBFFFF.:;BFFFFFFFF/9BFFFFF//;;FFF/:;BF.
@M05620:37:000000000-D9766:1:1101:16450:7877 1:N:0:64
ACCACACCTTCTACAATGAGCTGCGTGTGGCTCCCGAGGAGCACCCCGTGCTGCTGACCGAGGCCCCCCTGAACCCCAAGGCCAACCGCGAGAAGATGCCCAGGTGAGTGGCCCGCTACCTCTTCTGGTGGCCGCCTCCCTCCTTCCTGGCCTCCCGGCGCTGCGCCCTTTCTCACTGGTTCTCTCTTCTGCCGTTTTCCGTAGGACTCTCTTCTCTGACCTGAGTCTCCTTTGGAACTCTGCAGGTTCTA
+
BAABBABBFFFFGGGGGGGGGDHGGGGA4EHAGEFGDFG?AGHHHGGG1FGGFHFGHHHEEECGGGGGGEAFFHHGGEFHGHHHCFGGGG/CC/CFFDGHHHHGHHFCGGGEHHGGGGGHGHGHGHFDGHGHHGGGDGHGHHGHHGGGGFEFGGGGGG-;BFFFFFFFFFFFFFBFFFBFFFFFFFFFFFFFFFFFFFFFDFADDFFFFFFFFFFFFFBFFFFBFFFBFF/BFF/99FBFFFF/9FFFFF/
@M05620:37:000000000-D9766:1:1101:7960:7879 1:N:0:64
AGTGCCAGCTCTCAATCGCACAGGGGACCCAGGGCCTGGCCCCTCCATCCAGAAAACCTATGACCTCACCCGCTACCTGGAGCACCAACTCCGCAGCTTGGCTGGGACCTATGTGAGTATCCAGCGTAGGAATCTGGGAGTTGGGGAGGTGTGAGGAGTTGGGGAAAGACAGTCCTAACCGTGGAGGGTTCTGGTAAATGATGGGGTGAGGAGGGGCTCTTTGGCTCCCACCAGTCCCCCTGTCTGGTCTA
+
>AAAAFDFBFFFGGGGGGCFGGHHGGGGGGHHGGGGFFGHHHGGFGHGHHCGFHFGHGHBHHDFGHHCGHHGGCEGHGHHGGHCHHHHGHHGGGGGGGHHGHH//?BGGHHHDHFFHHHHHHHGE/<?CEGHHHFDGFGF?FG1DCA@-.>FABGC0<CG0C@CEDHGHGHHHHGH00/:ACC@DEDBC..CF00;F0BBFFGFE.9-?.9BDFFFF@EFFFF/0:B.AFF?E.0;BFFDFEBFFBFF:BF
@M05620:37:000000000-D9766:1:1101:18022:7888 1:N:0:64
ACCACACCTTCTACAATGAGCTGCGTGTGGCTCCCGAGGAGCACCCCGTGCTGCTGACCGAGGCCCCCCTGAACCCCAAGGCCAACCGCGAGAAGATGCCCAGGTGAGTGGCCCGCTACCTCTTCTGGTGGCCGCCTCCCTCCTTCCTGGCCTCCCGGAGCTGCGCCCTTTCTCACTGGTTCTCTCTTCTGCCGTTTTCCGTAGGACTCTCTTCTCTGACCTGAGTCTCCTTTGGAACTCTGCAGGTTCTA
+
DCCDCDCDFFFFGGGGGGGGGGHHGGGEFGHHHGGGGGGGGHHHHGGGFGGGHHGHHHHGGGGGGGGGGGGHHHHGGGGHGHHHHGGGGGGGGGHHHHHHHHHGHHHHHHGGHHGGGGGHHHHHHHHHHHGHHGGGGGHGHHGHHGGGGGGGGGGGGG?FGGGGGGFFFFFFFFHFFFFFFHFFFFFHHHHFFFFFFFHFFFFFFFFFFFFFHHHFHFFFFHFFFFFFFFFFHFFFFFFFHHFFFFFFFFB
@M05620:37:000000000-D9766:1:1101:15915:7898 1:N:0:64
ACCACACCTTCTACAATGAGCTGCGTGTGGCTCCCGAGGAGCACCCCGTGCTGCTGACCGAGGCCCCCCTGAACCCCAAGGCCAACCGCGAGAAGATGATGAGTGGCCCGCTCCCTCTTCTGGTGGCCGCCTCCCTCCTTCCTGGCCTCCCGGAGCTGCGCCCTTTCTCCCTGTTTCTCTCTTCTGCGGTTTTCCGTAGGCCTCTCTTCTCTGCCCTGAGTCTCCTTTGGACCTCTGCAGGTTCTGGTTCG
+
DCDDDDCCFFFFGGGGGGGGGGHHGGGFEGHHHGGGGGGGGHHHHGGGGGGGHHHHHHHGGGGGGGGGGGGHHHHGGGGHGHHHHGGGGGGGGGHHHHHFHDGHHFGHHGGGFGGHHHHHH11DG?HHGCFGGHGHHFHHHHHFCGGGGGGG?-?AFFFGGGFFF0::BBBFBFF0000:0B0:00;--;@F.F0:;:A.00:.0/;00000;;B.0://:::BBFF0B:B0/B::0:00;FF000:0:B-
@M05620:37:000000000-D9766:1:1101:22337:7900 1:N:0:64
AGTGCCAGCTCTCAATCGCACAGGGGACCCAGGGCCTGGCCCCTCCATCCAGAAAACCTATGACCTCACCCGCTACCTGGCGCACCAACTCCGCAGCTTGGCTGGGACCTATGTGAGTATCCAGCGTAGGAATCTGGGAGTTGGGGAGGAGTGAGGAGTTGGGGAAAGACAGTCCTAACCGTGGAGGGTTCTGGTAAATGATGGGGTGAGGAGGGGCTCTTTGGCTCCCACCAGTCCCCCTGTCTGGTCTA
+
1>1>>1FFAF@DGEGG1AF1AEEFEAEEG00F0FE/AAF0BGGHGGGHHHFEHFFGHGGHHHHHHGFGHHGGG>/EGHHE0EEC@G0/?0FGEGGGE0FGGHHGGGHHGHGHHHHHHHHHHHGHHGGGGGHHHHHGGH0FFHHHGGACCCEHHFHHFGCFHHGGGCGHGHFHHGGGGGGGGGGGBEGG:CFGGGFFGFGGFFFFFFF@FFFFFF@<??FFFFBFFFFFFFFFEFFFFFFF@FFFFEFFFFB
@M05620:37:000000000-D9766:1:1101:23904:7907 1:N:0:64
AGTGCCAGCTCTCAATCGCACAGGGGACCCAGGGCCTGGCCCCTCCATCCAGAAAACCTATGACCTCACCCGCTACCTGGAGCACCAACTCCGCAGCTTGGCTGGGACCTATGTGAGTATCCAGCGTAGGAATCTGGGAGTTGGGGAGGAGTGAGGAGTTGGGGAAAGACAGTCCTAACCGTGGAGGGTTCTGGTAAATGATGGGGTGAGGAGGGGCTCTTTGGCTCCCACCAGTCCCCCTGTCTGGTCTA
+
>A>AAFFFBFFFGFGGGGGGEGHHGGGGGGHHFEGGGGHHHHGHGGEHGHHHFHEGGGHFHHFHHHGHHHHGGE@FHHHH?GHGFHHFEHHHGGGGGHHHGHHGGGHHGHFHHHHGHHGHHHFHHGGGGGHHHHHHHHFGGHHHGGCGGDEHHFHGCDHHHHGGEDEH:GGHHHHHHCHHGGGGAEGGDGGGGGGGGGGGGGGGGGFFFFFFFFFFFFFFFFEFFFFFFFFFFFFFFFFFFFFFFFFFFFF
@M05620:37:000000000-D9766:1:1101:12911:7929 1:N:0:64
ACCACACCTTCTACAATGAGCTGCGTGTGGCTCCCGAGGAGCACCCCGTGCTGCTGACCGAGGCCCCCCTGAACCCCAAGGCCAACCGCGAGAAGATGCCCAGGTGAGTGGCCCGCTACCTCTTCTGGTGGCCGCCTCCCTCCTTCCTGGCCTCCCGGCGCTGCGCCCTTTCTCACTGGTTCTCTCTTCTGCCGTTTTCCGTAGGACTCTCTTCTCTGACCTGAGTCTCCTTTGGAACTCTGCAGGTTCTA
+
BBBBBABBFFFFGGGGFGGGGCHHGFEEGEHHHGGGGGGCFHHHHGGGEEGGGHHHHHGGCGGGGFGGGGGFHHHGGG?HFFHHHGGGGCGGFDHHHHHHHHHGHGGHHFFGHHGGGGGHGHHHHHGEHHGHHGGGGGHGHHGHEFFFGGFFGGGGG?-;AFCFFFFFFFFFFFFFFFFFFFFFFFFFFFFFFFFFFFFFFFFDD/FFFFFFFFFFF//BFFFFFFFEFFFFFFBBBFFFFFEFFFFFFFB
@M05620:37:000000000-D9766:1:1101:18732:7940 1:N:0:64
AGTGCCAGCTCTCAATCGCACAGGGGACCCAGGGCCTGGCCCCTCCATCCAGAAAACCTATGACCTCACCCGCTACCTGGAGCACCAACTCCGCAGCTTGGCTGGGACCTATGTGAGTATCCAGCGTAGGAATCTGGGAGTTGGGGAGGAGTGAGGAGTTGGGGAAAGACAGTCCTAACCGTGGAGGGTTCTGGTAAATGATGGGGTGAGGAGGGGCTCTTTGGCTCCCACCAGTCCCCCTGTCTGGTCTA
+
AA>3>DFFBFFFGGGGGGGAE?HCGAEEAEGHAEF?2FHHEHGFGGHHHFHHFHG2GGHHFGGHHFGGHHHEE>>EHHHH2?GHHH11?GHBAEEEEGDGEFHEGGHHGFHHHHFGFHHHHHHHHGGGCDHHHHHHHHFFGHHHGGCDDDE>GFGGCEHHGHCGEG.C/;//:CFGHFHFDFEG;EECGFFGCFCCFBB90FGGGGFAEF./;DF->99BFFFFBBFFEBFDEF:FFFFFAEFBFBB/BB/
@M05620:37:000000000-D9766:1:1101:10950:7982 1:N:0:64
ACCACACCTTCTACAATGAGCTGCGTGTGGCTCCCGAGGAGCACCCCGTGCTGCTGACCGAGGCCCCCCTGAACCCCAAGGCCAACCGCGAGAAGATGCCCAGGTGAGTGGCCCGCTACCTCTTCTGGTGGCCGCCTCCCTCCTTCCTGGCCTCCCGGAGCTGCGCCCTTTCTCACTGGTTCTCTCTTCTGCCGTTTTCCGTAGGACTCTCTTCTCTGACCTGAGTCTCCTTTGGAACTCTGCAGGTTCTA
+
AA>>AA1AFF1DGGGG3FABGBABEEEEEECFG00AAAAAEGHFHCAAEEEGGHGHFFHEEGCGGC/>EEFFHHC/?EAHECGHAF/<BCBBCAGH111FGFHGC<DC<<FG0F-ACCGHFHFHHHFFGGGHGGGGGGHGBG./;0FBFFFGGGGGGGA@GGGGG@A@?FFFFFFFFFFFFFFFFBFFFFFFF@BFFFFFFFFFFFFFFFFFFFFFFFBFFFFBFFF/FFFFFFFFFFFFFFFFFFFFFFB
@M05620:37:000000000-D9766:1:1101:22457:7982 1:N:0:64
AGTGCCAGCTCTCAATCGCACAGGGGACCCAGGGCCTGGCCCCTCCATCCAGAAAACCTATGACCTCACCCGCTACCTGGAGCACCAACTCCGCAGCTTGGCTGGGACCTATGTGAGTATCCAGCGTAGGAATCTGGGAGTTGGGGAGGAGTGAGGAGTTGGGGAAAGACAGTCCTAACCGTGGAGGGTTCTGGTAAATGATGGGGTGAGGAGGGGCTCTTTGGCTCCCACCAGTCCCCCTGTCTGGTCTA
+
ABBBBFFFBFFFGFGGGFGGGGHHFEGGGGHHGGGGGGHHHHGHGGHHHHHHHHHHHGHHHFHHHHHHHHHGGGGGHHHFGGGFHHHHGHHHGG?GGGHHGHHGGGHHGHHHHHHHHHHHHHHHHGGGGGHHHHHHHHHGGHHHGGGGGGGHHHHHHGHHHHGGGGHHHHHHHGHHHHHHGEFGGGGG:CGGGGGGGGGGGGGGGGFFFFFFFFFFFBFFFFFFFFFFFFFFFFFFFFFFFFFFFFFFFFF
@M05620:37:000000000-D9766:1:1101:8343:7983 1:N:0:64
AGTGCCAGCTCTCAATCGCACAGGGGACCCAGGGCCTGGCCCCTCCATCCAGAAAACCTATGACCTCACCCGCTACCTGGAGCACCAACTCCGCAGCTTGGCTGGGACCTATGTGAGTATCCAGCGTCGGCATCTGGGCGTTGGGGCGGCGTGAGGCGTTGGGGAACGACCGTCCTAACCGTGGCGGGTTCTGGTAAATGATGGGGTGAGGCGGGGCTCTTTGGCTCCCACCAGTCCCCCTGTCTGGTCTA
+
>A>>AFFFBFFFG4FFFAFCEAFAFEEEAEHHFEEGFFHHAGGGGGGHFGHGBBCGHGBGGGFHHGFGGHGCGE/EHHHGBBGGFF1?EFHGFEGF/FG3A33//ECFEG2B2BB3FHFDB3F22BEA@////<11F0.<>C@0C@.-A9-9-.CF.9DA>FF-9D.9AB-;A.A./B.9BD.@-;-9@EFFFFF/BFFBF/9BEFFF.F..9=DA;DFF/BBFBFFFFFFFFFFFBBFFFFFFFFFFFFB
@M05620:37:000000000-D9766:1:1101:15105:7988 1:N:0:64
ACCACACCTTCTACAATGAGCTGCGTGTGGCTCCCGAGGAGCACCCCGTGCTGCTGACCGAGGCCCCCCTGAACCCCAAGGCCAACCGCGAGAAGATGCCCAGGTGAGTGGCCCGCTACCTCTTCTGGTGGCCGCCTCCCTCCTTCCTGGCCTCCCGGAGCTGCGCCCTTTCTCACTGGTTCTCTCTTCTGCCGTTTTCCGTAGGACTCTCTTCTCTGACCTGAGTCTCCTTTGGAACTCTGCAGGTTCTA
+
ABBBBBBBFFFFFGGGGGGGGDGFEEEFHGHHHGGGGGGGGHHHHGGGGEGGHHHHHHHGGGGGGGGGGGGHHHGGGGGHGHHGHGGGGGGGFDHHGHHHGGHGHHHFHFFGHHGGGGGGHHGGHFGHGHGGHGGGGGHGHHGHGGGGFGGGGGGGGG-9AFFBAGFFFFFFFFFFFFFFFFFFFFFFFFFFFFDFFFFFFFFFFFFFFFFFFFFFFFFFFFBBFFFFFFFFFFFFFFFFFFFFFFFFFF;
@M05620:37:000000000-D9766:1:1101:24226:7989 1:N:0:64
AGTGCCAGCTCTCAATCGCACAGGGGACACAGGGCCTGGCCCCTCCATACAGAAAACCTATGACCTCACCCGCTACCTGGAGCACCAACTCCGCAGCTTGGCTGGGACCTATGTGAGTATCCAGCGTAGGAATCTGGGAGTTGGGGAGGAGTGAGGAGTTGGGGAAAGACAGTCCTAACCGTGGAGGGTTCTGGTAAATGATGGGGTGAGGAGGGGCTCTTTGGCTCCCACCAGTCCCCCTGTCTGGTCTA
+
AAAABFFFBFFFGGGGGGGGGGHGG2EEAGHHAAFEGECHFHGHEEGHBFHHHHHHHGHHGHFFHHHHHHHGGEGGGHHHBGHHHHF?EHHHAGGGGHFGGHEGGGHHGHHHHHFHHHHHHHGHHGGGGGHHHHHHHHEFGHHHGGAFGGEHH0GHBEHHHHGGGGHGHHHHHHHHHHHHGGGGGGGGDFFGGGGGGGGGGGGGGGEFFFFFFFFFFFFFFFFFFFFFFFFFFFFFFFFFFFFFFFFFFFF
@M05620:37:000000000-D9766:1:1101:15332:7992 1:N:0:64
ACCACACCTTCTACAATGAGCTGCGTGTGGCTCCCGAGGAGCACCCCGTGCTGCTGACCGAGGCCCCCCTGAACCCCAAGGCCAACCGCGAGATGATCCCCAGGCCAGTGGCCCCCTACCTGGTCTCCCGGCCGCCTCCCTCCTTCCTCGCCTCCCGGCGCTGCGCCCTTTCTGACTGATTCTCTCTTCTGACGTTTTCCGCAGTCCTCTCTTCTCAGACCTGAGACTCCTATAGAACTCGGCAGAACTTA
+
CCDDCCCCFFFFGGGGGGGGGGHHGGGGHGHHHGGGGGGGGHHHHGGGGGGGHHHHHHHGGGGGGGGGGGGHHHHGGGGHGHHHHGGGGGG@B/>2@222/2?/////1?1/FC-<>.<FG10<=D10/<--<-A-.<<./<.:1<F119<-<EEE9@?BC--.-9.--<0<B11:1<0<::FFFB0<<FF1:999BA1FD.--.00<B1<FFFFF1:<:.0///10<000011<1<B1<...--.//11<
@M05620:37:000000000-D9766:1:1101:10000:7997 1:N:0:64
AGTGCCACCTCTCAATCGCACAGGGGACCCAGGGCCCGGCCCCTCCATCCAGAAAACCTATGACCTCACCCGCTACCTGGAGCACCAACTCCGCAGCTTGGCTGGGACCTATGTGAGTATCCAGCGTAGGAATCTGGGAGTTGGGGAGGAGTGAGGAGTTGGGGAAAGACAGTCCTAACCGTGGAGGGTTCTGGTAAATGATGGGGTGAGGAGGGGCTCTTTGGCTCCCACCAGTCCCCCTGTCTGGTCTA
+
>A>AAFFFCFFFFGGFGGEGFGHHGGG22BGFD2B22AEE0EEAEGHFDGGG3F3GHGF3DG5FHHHHHGCEE>EFHHGFCGHGAGECEGGHE?@/>BBBEH2/?DHGGHGHDGFFGDGHFFFFGC<?<<DHHHHEHHHFAGFFDG.AC.<<<FFCHD:CGCCG.EHH/FGGFGGGGFGGGGGGA.E?;FGGGGFFFFFFFFFBEFDCFFFFFB-;B9AB/FFFFFBEF.9DFFFBBFF.@EFFFFFFFFB
@M05620:37:000000000-D9766:1:1101:10604:8026 1:N:0:64
ACCACACCTTCTACAATGAGCTGCGTGTGGCTCCCGAGGAGCACCCCGTGCTGCTGACCGAGGCCCCCCTGAACCCCAAGGCCAACCGCGAGAAGATGCCCAGGTGAGTGGCCCGCTACCTCTTCTGGTGGCCGCCTCCCTCCTTCCTGGCCTCCCGGCGCTGCGCCCTTTCTCACTGGTTCTCTCTTCTGCCGTTTTCCGTAGGACTCTCTTCTCTGACCTGAGTCTCCTTTGGAACTCTGCAGGTTCTA
+
CCCCCCCAFFFFGGGGGGGGGFHHGGGBAEGHHFGGDFGGFHHHHGGGGGGGFHGHHHHGGGCGGGGGGGGHGHHGGGGHGHHHHGGGGGFGGGHGHHHHHHHGHHHHHHGGHHGGGGGHHHHHHHHHHHGHHGGGGGHGHHGHHGGGFGGGGGGGGG-;BFFFFFFFFFFFFFFFFFFFFFFFFFFFFFFFFFDFFFFFFFFFFFFFFFFFFFFFFFFFFFFBFFFFFFFFFFFFFFFFFFFFFFFFFFB
@M05620:37:000000000-D9766:1:1101:23171:8079 1:N:0:64
ACCACACCTTCTACAATGAGCTGCGTGTGGCTCCCGAGGAGCACCCCGTGCTGCTGACCGAGGCCCCCCTGAACCCCAAGGCCAACCGCGAGAAGATGCAGAGGGGCCCGCTCCCTCCTCTTCTGGCCGCCTCCCTCCTTCCTGCCCTCCCGGCGCTGCGCCCTTTCTCCCTGCTTCTCTCTTCTGCCGTTTTCTGTCGGACTCTCTTCTCTGCCCTCCGTCTCCTTTGTACCTCTGCAGGTTCTTGTTCG
+
DCCDDCCCFFFFGGGGGGGGGGHHGFGFDGHHHFGGGGGGFHHHHGGGDGGGGHGHHHHGGGGGGGGGGGGHHHHGGGGHGHHHHGGGGGGGGDG22?22?2F//A//>>C-<C./<.<GH00=DH0<ACFFEHECGGGBGBG00..:EG..-;C--@D--A--/00B0B:/0.;B9F990:BFF0B0:..:A00000;-;-9;090;FFF00B0.9..9;;A/BF00;99;00000;0;:.00B00009.
@M05620:37:000000000-D9766:1:1101:17016:8088 1:N:0:64
ACCACACCTTCTACAATGAGCTGCGTGTGGCTCCCGAGGAGCACCCCGTGCTGCTGACCGAGGCCCCCCTGAACCCCAAGGCCAACCGCGAGAAGATGCCCAGGTGAGTGGCCCGCTACCTCTTCTGGTGGCCGCCTCCCTCCTTCCTGGCCTCCCGGAGCTGCGCCCTTTCTCACTGGTTCTCTCTTCTGCCGTTTTCCGTAGGACTCTCTTCTCTGACCTGAGTCTCCTTTGGAACTCTGCAGGTTCTA
+
BBBBBABBFFFFFFGGGGGGGGHHGEGA4EHHHGGGDGGCEHHHHGGGEGGGGHFHHHGGGGGGGGGGGEGHHHHGGGGHGHHHHGGGGGCDGGHGFBHHHHHGGHHHHHGGHHGGGGGHHHHHHHGHHHGGHGGGGGHGHHGHHGGGGGGGGGGGGG-ABGGGGGFFFFFFFFFFFFFFFFFFFFFFFFFFFDDFFFFFFFFFFFFFFFFFFFFFFFFFFFFFFFFFFFFFFFBBBFFFFFFFFFFFFFF
@M05620:37:000000000-D9766:1:1101:21279:8100 1:N:0:64
ACCACACCTTCTACAATGAGCTGCGTGTGGCTCCCGAGGAGCACCCCGTGCTGCTGACCGAGGCCCCCCTGAACCCCAAGGCCAACCGCGAGAAGATGATGAGTGGCCCGCTCCCTCTTCTTGTGGCCGCCTCCCTCCTTCCTGGCCTCCCGGCGCTGCGCCCTTTCTCCCTTGTTCTCTCTTCTGCCGTTTTCCGTAGGACTCTCTTCTCTGCCCTGAGTCTCCTTTGGACCTCTGCAGGTTCTCGCTCG
+
CCCBCCCCFFFFGGGGGGGGGGHHGAFA4AGHHGGGGEEEGHGHFDGG1EEGGHHHHFHGGGGGGGGGGGEHHHHGGGGHGHHHHGGGGGGGGGHHHHF?FDGFGEGHHGCGGGGHHHHHH11DG?CGC<-CEHGHHDCGFGFGBGGGGGGD?--A?FGFFF>BBFFFF/BB//::FFEFBFFFFFF/-AFFEFFFFFFBFFFFFFFFFFFFFBBFFF/9:FFFFFFFFE//9BBFBF//;;FFF/9.;A-
@M05620:37:000000000-D9766:1:1101:4261:8109 1:N:0:64
GAGGCTGCTTTGGAAGAAACTCATAGAATACTGCAATGGCTTCCAAGAGCTGCTGACACCCTTTCTAGTAAGTTAGGCTTATCCGCTATATCTCTCCTGTGTCTCCAATTTAAAAATTCTCAGCATTTGTACTTGTAACTGACAAGCAAGGGACAAAAGATCGGAAGAGCACACGTCTGAACTCCAGGCAACGAATTCGTATCCCCTATGCCGTCTTCTTGTTCAAAAAAAACAATTCTAACAAGGTCATG
+
A3AB>AFBCBDDG45BBGCGGGGHHFHFFGGH5B4BA3A2BBF3B5B2EH3B3BAF23B21BB3DB5DD55GHD5DFB3BBDD5B1B0BF5D555B3B3B34B4FG@34B4B@BD@B3BBD@DCG34444DD?D3D?B?DBFB3DB/2BB///?/02B2?BD?</=<@FCG@2@<=?=/??=11??<>.>0>-....=<<//<0<.<.000::.;..=::0;000;C0;--9.:;0000;00;09.09000
@M05620:37:000000000-D9766:1:1101:11054:8114 1:N:0:64
AGTGCCAGCTCTCAATCGCACAGGGGACCCAGGGCCTGGCCCCTCCATCCAGAAAACCTATGACCTCACCCGCTACCTGGAGCACCAACTCCGCAGCTTGGCTGGGACCTATGTGAGTATCCAGCGTAGGAATCTGGGCGGGGGGGGGGAGTGAGGTGTTGGGGAAAGACAGTCCTACCCGGGGAGGGCTCTGGTAAAAGATGGGGTGAGGAGGGGCTCTTTGGCTCCCCCCAGTCCCCCTGTCTGGTCTA
+
>ABBBFFFBFFFGGGGGGGGGGHHGGGGGGCGGGGGEFHHHHGAEGGHHH3GBHFHFEHGHHGHHHF3FGHGGFEGHHHHHHH?GHHHGHHHGG?EGFHHCHHFG?CGGHHHF3B33B3FD?3BB/?///@2FF1F1<//--;A@D--@9;.;/9;/:/AEA;9:.A././.9;B///99A--9----.9.//99F////.::/AD;@9../;D--;@AB/9//:9B.9..--./;9B.A-.;FFB9:99/
@M05620:37:000000000-D9766:1:1101:17005:8123 1:N:0:64
ACCACACCTTCTACAATGAGCTGCGTGTGGCTCCCGAGGAGCACCCCGTGCTGCTGACCGAGGCCCCCCTGAACCCCAAGGCCAACCGCGAGAAGATGATGAGTGGCCCGCTCCCTCTTCTGGTGGCCGCCTCCCTCCTTCCTGGCCTCCCGGAGCTGCGCCCTTTCTCACTGGTTCTCTCTTCTGCCGTTTTCCGTAGGACTCTCTTCTCTGCCCTGAGTCTCCTTTGGAACTCTGCAGGTTCTAGCTCG
+
DDDDDCCCFFFFGGGGGGGGGGHHGGGEEFHHHGGGGGGGGHHHHGGGGGGGHHGHHHHGGGGGGGGGGGGHFHHGGGGHGHHHHGGGGGGGGGHHHHHHHHHHHGGHHGGG-EGHHHHHHHGGHEHHGGGGGHGHHGHHHHHHHHGGGGGGGCGGGGGGGGGFFFFFF0BFF/FFFFFFFFFFFFFFFDFFFFFFFFFFFFFFFFFFFFFFF0BEFFFFFFFFFFFFFFFFFFFFFFFFFFFFF0B0<B?
@M05620:37:000000000-D9766:1:1101:12463:8123 1:N:0:64
ACCACACCTTCTACAATGAGCTGCGTGTGGCTCCCGAGGAGCACCCCGTGCTGCTGACCGAGGCCCCCCTGAACCCCAAGGCCAACAGCGAGAAGATGATGAGTGGCCCGCTACCTCTTCTGGTGGCCGCCTCCCTCCTTCCTGGCCTCCCGGAGCTGCGCCCTTTCTCACTGGTTCTCTCTTCTGCCGTTTTCCGTAGGACTCTCTTCTCTGACCTGAGTCTCCTTTGGAACTCTGCAGGTTCTAGCTCG
+
AAA1AAAAFFFFGFGFGGF1FFGFG0A000FF1FFEEEGEEHHHHGGGAEGGFFEGHHFGEEGGG?EGGEC0FEGEGGGHAEGHHG/0EE/</CGB1B1?>>FGHGFHHGGG/CHFHHHHHHGFGCHHCACEGHGHHGFHHFHHHHAGHHGGGGGGGFGGGGGGGGFGG0;BFBFFFFFFFFFFFFFB@BFFFFFFBFFFFFFFFFFFFFFFFBFFFFFFFFFFFFFFFFFFFFFFFFFFFAFFFFF/BFB
@M05620:37:000000000-D9766:1:1101:16633:8155 1:N:0:64
GAGGCTGCTTTGGAAGAAACTCATAGAATACTCCAAGGGATTCAAAGAGCTGATGAAACAATTGCAAGTAAGTCAGGCATTTCCGCTCTAGCACTCTTGTGGATCCAATTGAACAATTCTCAGCATTTGTACTTGTAACTGACAAGCCAGGGACAAAAGATCGGAAGAGCACACGTCTGAACTCCAGTCACGAATTCGTATCTCGTATGCCGTCTTCTGCTTGAAAAAAAAACAATTTTTAATTGACACTC
+
AAAA>AFBFFFDGAABCGFGGGHHHGGA5AFG4B4A3AB22B3DA5DBA23BBBADD5BB1BA3AB5BDA5DFDADBB1AADD5BAB0BF@D@B@BBBFG313BBF@34B33@BBBBDB4B@DBF?DD4DFHFF?DBFDDE3BBDB??B0/??FFA?F2?F??/?FGGC=GGC?>=??/???1>F<>111<<..<<DCC<<.<D...<G0CE.::.;00;000::C09;-;A.::00000.000000090/
@M05620:37:000000000-D9766:1:1101:23034:8167 1:N:0:64
AGTGCCAGCTCTCAATCGCACAGGGGACCCAGGGCCTGGCCCCTCCATCCAGAAAACCTATGACCTCACCCGCTACCTGGAGCACCAACTCCGCAGCTTGGCTGGGACCTATGTGAGTATCCAGCGTAGGAATCTGGGAGTTGGGGAGGAGTGAGGAGTTGGGGAAAGACAGTCCTAACCGTGGAGGGTTCTGGTAAATGATGGGGTGAGGAGGGGCTCTTTGGCTCCCACCAGTCCCCCTGTCTGGTCTA
+
AAABAFFCAFFFGGGGGGGGGGHGGGGGGGGHGAEGFGHHGHGCGGHHHGGHHHFHHGFHHHHHHHHFHHHGGEGGHHHHHHHHHHHHGHHHGGGGGFGHGHGGGCGHGHHGFHHHGDHHHHHHHGDGFDHGGHHFFHFEGHHHGGECGDDFHHGHGDCFFHGCEDEHHFHGGHHEHFHFDGEGDEGG.9:FGGGFGGGGGGGGG?FCEFFFFFFFFBFFFFFFFFFEFFFFFFFFFFFDFFFFFFBFFF/
@M05620:37:000000000-D9766:1:1101:14495:8172 1:N:0:64
ACCACACCTTCTACAATGAGCTGCGTGTGGCTCCCGAGGAGCACCCCGTGCTGCTGACCGAGGCCCCCCTGAACCCCAAGGCCAACCGCGAGAAGATGATGAGTGGCCCGCTCCCTCTTCTGGTGGCCGCCTCCCTCCTTCCTGGCCTCCCGGAGCTGCGCCCTTTCTCCCTGTTTCTCTCTTCTGCCGTTTTCCGTAGGACTCTCTTCTCTGCCCTGAGTCTCCTTTGGAACTCTGCAGGTTCTCGCTCG
+
BBBCCCCCFFFFGGGGGGGGGGHHGGGGHGHHHGGGGGGGGHHHHGGGGGGGHHHHHHHGGGGGGGGGGGGGHHHGGGGHGHHHHGGGGGGGGGHHHHHGHHGHFFGHHGGGGGGHHHHHH11=C.<GG@CEGHGHHGHHHGGGBGFGFGGG?-;AFFG-DFDFFFFFFBFF//9BFFFFFFFFFFF9@9DFFFFFFFDBFFFFFFFFFFFFFFFEFFBFFFB;/BFFFF//BFBFFFFB?FFFF/;AAE-
@M05620:37:000000000-D9766:1:1101:23766:8216 1:N:0:64
ACCACACCTTCTACAATGAGCTGCGTGTGGCTCCCGAGGAGCACCCCGTGCTGCTGACCGAGGCCCCCCTGAACCCCAAGGCCAACCGCGAGAAGATGCCCAGGTGAGTGGCCCGCTACCTCTTCTGGTGGCCGCCTCCCTCCTTCCTGGCCTCCCGGAGCTGCGCCCTTTCTCACTGGTTCTCTCTTCTGCCGTTTTCCGTAGGACTCTCTTCTCTGACCTGAGTCTCCTTTGGAACTCTGCAGGTTCTA
+
CCCDDDDDFFFFGGGGGGGGGGHHGGGEGGHHHGGGGGGGGHHHHGGGGGGGHHHHHHHGGGGGGGGGGGGHHHHGGGGHGHHHHGGGGGGGGGHHHHHHHHHGHHHHHHGGHHGGGGGHHHHHHHHHHHGHHGGGGGHGHHGHHGGGGGGGGGGGGG-DFGGGGGFFFFFFFFFFFHFFFFFFHFFHFFFFFFDFFFFFFFFFFFFFFFFFHHHFFFFFFFFFFFFFHFFFFFFFFFFFHHFFFFFFFFF
@M05620:37:000000000-D9766:1:1101:9548:8265 1:N:0:64
AGTGCCAGCTCTCAATCGCACAGGGGACCCAGGGCCTGGCCCCTCCATCCAGAAAACCTATGACCTCACCCGCTACCTGGAGCACCAACTCCGCAGCTTGGCTGGGACCTATGTGAGTATCCAGCGTAGGAATCTGGGAGTTGGGGAGGAGTGAGGAGTTGGGGAAAGACAGTCCTAACCGTGGAGGGTTCTGGTAAATGATGGGGTGAGGAGGGGCTCTTTGGCTCCCACCAGTCCCCCTGTCTGGTCTA
+
AA>>AFFFBFFFGBGFGGGCGFHGGFEFGGHHAEGGGGHHHHGHGGHGHHHHHHFHHGHHHFHHHGGHHHHGG>EGHHGHGHHHGH1FEHHGEGFGFHGHGHHGGGHHGHGHHHHHHHHHHHHHHGGGGGHHHHHHHHHGGHHHGGGGGGGHHFHHGGHHHHGGGGHHHHHHHHHHGHHHGGFGGFGGCFFGGGFFGGGGGGGGGGFFFFFFFFFFFFFFFFFFFFFFFFFFFFFFFFFFFFFFFFFFFFB
@M05620:37:000000000-D9766:1:1101:16724:8266 1:N:0:64
AGTGCCAGCTCTCAATCGCACAGGGGACCCAGGGCCTGGCCCCTCCATCCAGAAAACCTATGACCTCACCCGCTACCTGGAGCACCAACTCCGCAGCTTGGCTGGGACCTATGTGAGTATCCAGCGTAGGAATCTGGGAGTTGGGGAGGAGTGAGGAGTTGGGGAAAGACAGTCCTAACCGTGGAGGGTTCTGGTAAATGATGGGGTGAGGAGGGGCTCTTTGGCTCCCACCAGTCCCCCTGTCTGGTCTA
+
AAAABFFFBFFFGGGGGGGGGGHAFE2FGGHHGGGG2BFGHHEHGGHHH1EGFG32BEHFAFBGGFFHHHHE0EGGGB3GHGHHHHHHGHHHGGGFCGHHEHHGGGHHGHHHHHHHHGHHHHHHHGGGGGHHHHHHHHHGGHHHGGGGGGGHHHHHHGHHHHGGGGHHHHHHHHHHHHHHGGGGFGDG:FGGGGFFGGGGGGGGGGFFFFFFFFFFFFFFFFFFFFFFFFFFFFFFFFFFFFFFFFFFFFF
@M05620:37:000000000-D9766:1:1101:16897:8281 1:N:0:64
GAGGCTGCTTTGGAAGAAACTCATAGAAGACTGCAAGAGAGTAAAATAGATGAGGAAAAAATGGCAGTTAAGTCAAGCATTTCCGATTTAGCAGTCATGTGGATAAAATAGCCCCATTCTAAGACTTTATACTTGTAAATGACCCGCCCGGACCACACGAACGAAAGCGCACACGTCTGCCCTACCGTCCCGACTTCGTATATCGTATGACGTCTACTGCTTGAACCAAAAACAAACCAGCCACGAACAAC
+
BABBBBFBFFFFGGGGFGGGGGGHGHHFBGHH4BGAB2B2A3DDGE53GAF55BGHHHCE?G3323135D5DA555AB2555D5BE11BFHH434B34BBB3BGHDH343B3BBEEGHH44BHD?GB?44BFG4BFGD44BBBEFE/B/<//>/??FCCG/>>.>>A0.A-CCF-CGGGB<GGCC.-.;::A.-;:CF:BC9FFFFFGGBBA.AB.;000CFF9BF..;.;E......99..9.--;;9;.
@M05620:37:000000000-D9766:1:1101:12952:8292 1:N:0:64
AGTGCCAGCTCTCAATCGCACAGGGGACCCAGGGCCTGGCCCCTCCATCCAGAAAACCTATGACCTCACCCGCTACCTGGAGCACCAACTCCGCAGCTTGGCTGGGACCTATGTGAGTATCCAGCGTAGGAATCTGGGAGTTGGGGAGGAGTGAGGAGTTGGGGAAAGACAGTCCTAACCGTGGAGGGTTCTGGTAAATGATGGGGTGAGGAGGGGCTCTTTGGCTCCCACCAGTCCCCCTGTCTGGTCTA
+
AAABCFFFCFFFGGGGGFFGFGBGGEGGGGHHGGGGGGHHHHGHGGGHHHGHFHHHHGHHHFHHHHHHHHHGGGGGHHHHHGF?FHFEGHHHGG?FGGHHGHHFFGHHGHHHHHHHHGHHHHHHHGFGGGHHHHHHHHHGGHHHGGGGGGGHHHHHGGHHHHGGGGHHFHHHGFHHHHHHGECGFGGG:CGGGGGGGGGGGGGGGGFFFFFFFFFFFBFFFFFFFFFFEFFDEFFFFFFFFFFFFFF/BBB
@M05620:37:000000000-D9766:1:1101:12937:8302 1:N:0:64
AGTGCCAGCTCTCCATCGCACAGGGGACCCAGGGCCTGGCCCCTCCATCCAGAAAACCTATGACCTCACCCGCTACCTGGCGCACCCACTCCGCAGCTTGGCTGGGACCTATGTGAGTATCCAGCGTAGGAATCTGGGAGTTGGGGAGGAGTGAGGAGTTGGGGAAAGACAGTCCTAACCGTGGAGGGTTCTGGTAAATGATGGGGTGAGGAGGGGCTCTTTGGCTCCCACCAGTCCCCCTGTCTGGTCTA
+
>A>>>DFCAFFFG4GGBEEAE?GCG2BAABAGABEB2BGHEHGEGGFGFGGH3FGFGGHFFG5GHDFGHFFEE>>EHHFF1>EEFGE/?FHFAEC@>F?FEHHGGGHHGHHHHHG2GHFHHHBGHGGGGGBDGHHHGH0>EGFFGG.@D<<GH0DG0C/:GHGGC..CCGGFGGGGGFGGGGGG9CDGDGGGGGFFFFFFFFFFFFDFEFFFFFFFFFFFFFFFFFFEFFFFFFFFFFFFFFFFFFFFFFF
@M05620:37:000000000-D9766:1:1101:19618:8306 1:N:0:64
GAGGCTGCTTTGGAAGAACCTCATAGAATACTCCAAGAGCTTCAAAGAGCTGATGAAACAATTGCAAGTAAGTCAGGCATTTCCGCTTTAGCACTCTTGTGGATCCAATTGAACAATTCTCAGCATTTGTACTTGTAACTGACAAGCCAGGGACAAAAGATCGGAAGAGCACACGTCTGAACTCCAGTCACGAATTCGTATCTCGTATGCCGTCTTCTGCTTGACAAAACACCATCCCCCCTGCTATTCTC
+
A1A>AAF>CDDFGB1BCG1ABGHHHFG1DBEFBBFFG0F01B1AFGD0BEFABBDDFFDFAG1BFDHFFBFGGD2DFF/11DFEEG?>BF1F1FFGDGHFH?DGGH11FG1@FB10BGFHHFFBGGHH2GHHHF1FFGGHHBBDGFEFE0/<<FEFBG0?G1//?//@@FGFFGCFFH/F1?<<GC<=11><<AC.GEGF/.==.<AGFF0::::CCG0;=GHC0:CFG...9.0=AE??-?..;0990//
@M05620:37:000000000-D9766:1:1101:8906:8312 1:N:0:64
ACCACACCTTCTACAATGAGCTGCGTGTGGCTCCCGAGGAGCACCCCGTGCTGCTGACCGAGGCCCCCCTGAACCCCAAGGCCAACCGCGAGAAGATGCCCAGGTGAGTGGCCCGCTACCTCTTCTGGTGGCCGCCTCCCTCCTTCCTGGCCTCCCGGAGCTGCGCCCTTTCTCACTGGTTCTCTCTTCTGCCGTTTTCCGTAGGACTCTCTTCTCTGACCTGAGTCTCCTTTGGAACTCTGCAGGTTCTA
+
ABBBBABAFFFFGGGGGGGGGGGHGGGGDGHHHGGG?FG?EHHHHGGGEEGGHHHHHHHGEGGGGAFGGGGHFGHGGGGHGGHHEGGGGGGGGDG22?GGHGH/1?GGHGAFFHGGGCFFHHGBGHB0DF.<GADGGGEFHHCH0FFB;B9CFGGG?-9-AA/FGGFFFFFFFFFFFFBFBFFFFFFFFFFFFFDDFFFF.;9.9/FFFFFFFFFFFFFFFFFFFFFFFFFFFB/9/9BFFFFFFFFFFFB
@M05620:37:000000000-D9766:1:1101:6329:8314 1:N:0:64
ACCACACCTTCTACAATGAGCTGCGTGTGGCTCCCGAGGAGCACCCCGTGCTGCTGACCGAGGCCCCCCTGAACCCCAAGGCCAACCGCGAGAAGATGTCCAGGCCCGTGGCCCGCTACCTCTTCTGGTGGCCGCCTCCCTCCTTCCTCGCCTCCCGGCGCTGCGCCCTTTCTCACTGGTTCTCTCTTCTGCCGTTTTCCGTAGGACTCTCTTCTCTGACCTGAGTCGCCTTTGGAACTCTGCAGGTTCTA
+
AAA1AAAAFFFFGGGGGGF1F1FAE0ABFAHH1BFEEGGGGHHHHGGGGGGGHHHFHHHGCEGGG/>EGGG0GCFGGGCHC/GHHG/<BG@//?01?<222210///><?-@G.--@-AHH000<D0<0<<.G-@-...::CBFFB/009--A.C..99>--9B---;-:/9//;///-:;FFFF/9FBBF/B@AFFEBFB/-A-9FFF////99B9//9FF-BFF/--;--9/;BFFFFB///B--///9
@M05620:37:000000000-D9766:1:1101:17911:8315 1:N:0:64
ACCACACCTTCTACAATGAGCTGCGTGTGGCTCCCGAGGAGCACCCCGTGCTGCTGACCGAGGCCCCCCTGAACCCCAAGGCCAACCGCGAGAAGATGCCCAGGTGAGTGGCCCGCTACCTCTTCTGGTGGCCGCCTCCCTCCTTCCTGGCCTCCCGGAGCTGCGCCCTTTCTCACTGGTTCTCTCTTCTGCCGTTTTCCGTAGGACTCTCTTCTCTGACCTGAGTCTCCTTTGGAACTCTGCAGGTTCTA
+
ABA?ABBBFFFFGGGGFGBAGFHFG2B24AGFCFGEDEGGGHHHHGGG?EGGFGFGHHFFEGCGGDGGGCEFHEGGGGDEEAHHHGDECGB</D0C><BGHHAFHHHCFGFFHHGGGGGHHHHHHHHHHHGHHGCGGGEFHHGHHGGGGGGFGFGG?B-ABGGGGGFBBFFFFFFFFFFFFFFFFFFFFFFFFBFDFFFFFFFFFFFFFFFFFFFFFFEFFFFFFFFFFFFFFFFFBFFFFFFFFFFFFFB
@M05620:37:000000000-D9766:1:1101:5908:8367 1:N:0:64
AGGGCCAGCTCTCCAATAGCACAGGTGACCCAGGGCCTGGCCCCCCCCTCCAGAACACCTAGGACCTCACCCGCTCCCTGGAGCACCACCTCCGCAGCTTGGCTGGGCCCTCTGTGCTTCTCCCGCGTCGGACTCTGGTCTTTGGGTCGGCGTGCGGGGTTGGGGCACGCCCTTCCTACCCGTGGCGGGTTCTGGTAACTGATGGGGTGCGGCGGGGCTCTTTGGCTCCCCCCAGACCCCCTGTCTGGTCT
+
>33>>>A4AFCFFGGFG4BDE4BAA4B5BABABBE2BAA2BBGG2AE00BB2BBGBBFE3F3BEHH2BBGHH/>>>EG0B?00?GFF0?/BB?//<>>?BBC0BFF//</?<FFGGD1?FFHG0<<A@-<A-AACHFH;;0:CCFF;CAGGGGGGGG-9;>@B?B?-;.;E>99BFFBBA:.AAB?@BBBFFFFF;BBFFF//BFFDDBAB-@@B;@--;9B/BF99BFF.9B-;.;AAAB=?;FFFF/;;
@M05620:37:000000000-D9766:1:1101:10784:8378 1:N:0:64
ACCACACCTTCTACAATGAGCTGCGTGTGGCTCCCGAGGAGCACCCCGTGCTGCTGACCGAGGCCCCCCTGAACCCCAAGGCCAACCGCGAGAAGATGCCCAGGTGAGTGGCCCGCTACCTCTTCTGGTGGCCGCCTCCCTCCTTCCTGGCCTCCCGGCGCTGCGCCCTTTCTCACTGGTTCTCTCTTCTGCCGTTTTCCGTAGGACTCTCTTCTCTGACCTGAGTCTCCTTTGGAACTCTGCAGGTTCTA
+
CCCCCCCAFFFFGGGGGGFGGGHHGGGBCEHHHFGGFGGGGHHHHGGEEGGGGHGHHHHEGCCGGGGGGGGHGHHGGGGHGHHHHGGGGGBDGGHGHHGHHGHGHHHGHHGGHHGGGCGHHHHHGHGHHFGHHGGGGGHGHGGHHGGGBFFGGGGGGG-AAF;DFFFFFFFFFFFFFFFFFFFFFFFFFFFFFFDFFFFFFFFFFFFFFFFFFFFFFFFFFFBBFFB/BFFFFFFFFFFFFEFFFFFFFF/
@M05620:37:000000000-D9766:1:1101:5136:8390 1:N:0:64
AGTGCCAGCTCTCCATCGCACAGGTGTGCCCTCCCGTGACGAATCCATCTAGCATACGCCTGACCCCACTCGAAACCTGGAGCACCAACTCCGCAGCTTGGCTGGGACCTATGTGAGTATCCAGCGTAGGCATCTGGGCGTTGGGGAGGAGTGCGGAGTTGGGGAAAGACAGTCCTAACCGTGGAGGGTTCTGGTAAATGATGGGGTGAGGCGGGGCTCTTTGGCTCCCACCAGTCCCCCTGTCTGGTCTA
+
>A>>AFFFAFFFGCGGGGGGEC0AB1AAA1AA00B0F0/BAAAF/B1DG111112B10//0B00B0B/B>0B/0>EF00BBF>FHEHFGH1BEEEEEFBBEBFECG0B<F1BFHF2BF2BBG2BB<<CB<1@@GHHFH/>>@@GGG.ACCE<C<<@-<;C:BA?.:.=/CC:FFBC90/FACE@;CC@;9.B;9;;0CF//:FFFFF@-9-:@?@?9@AFFFFFFE/AAB9:AFFFFFFF@FFEF9B:/BB
@M05620:37:000000000-D9766:1:1101:20959:8428 1:N:0:64
GAGGCTGCTTTGGAAGAAACTCATAGAAGACTCCCAGGGAGTAAAAGAGCTGAGGAACCAATGGCAAGTAAGTCAGGCATTTCCGCTTTCGCACTCTTGTGGATCCAATTGACCAATTCTCAGCCTTTGTACTTGTCACTGCCCCGCCAGGGCCCCACGATCGGAAGAGCACACGTCTGCCCTCCAGTCACGAATTCGTATCTCGTATGCCGTCTTCTGCTTGAACAAAAAAAACATTTAACTTACAAGAC
+
A3>AABFBFFFFGGGGFGGGGGFHCDHHHAFHHH42BAE2EABGFG5F2BGEE22BFAFHHHHGFFEADDDGGH55BFHFHHHBBB>EF3BEE@EHFFHGHGHH3GHHHFH33B3?GHHHHEGHBHHHHHHHGHHHB4BFH1FFF?DC/BGG?F?@EDCGHHCFDGG0CFHH/GCGHHG0<:GHG/CGH0CD:;CHGGBFGFGGGGGGGGGGGGG?FFFGGGGFG/9FFAE;@B..////;;///;;F/.9
@M05620:37:000000000-D9766:1:1101:15029:8435 1:N:0:64
ACCACACCTTCTACAATGAGCTGCGTGTGGCTCCCGAGGAGCACCCCGTGCTGCTGACCGAGGCCCCCCTGAACCCCAAGGCCAACCGCGAGAAGATGCCCAGATGAGTGGCCCGCTACCTCTTCTGGTGGCCGCCTCCCTCCTTCCTGGCCTCCCGGAGCTGCGCCCTTTCTCACTGGTTCTCTCTTCTGCCGTTTTCCGTAGGACTCTCTTCTCTGACCTGAGTCTCCTTTGGAACTCTGCAGGTTCTA
+
ABCBCCCCFFFFGGGGGGGGGGHHGGGFHGHHHGGGGGGGGHHHHGGGGGGGHHHHHHHGGGGGGGGGGGGEHHHGGGGHGGHHHGGGGGGGGGHHHHHGHHHHHHHHHHGGHHGGGGGHHHHGHHHGHHGHHGGGGGHGHHGHHHGGFGGGGGGGFA-@DFGGGGFFFFFFFFFFFFFFFFFFFFFFFFFFFFFFFFFFFFFFFFFFFFFFFFFFFFFFFFFFFFFFFFFFFFFFFFFFFFFFFFFFFFF
@M05620:37:000000000-D9766:1:1101:7591:8440 1:N:0:64
GAGGCTGCTTTGGAAGAAACTGATAAACCAGGGACACAAGATCGGAAGACCACACATCTGTACTGTAGTCAGGTATTCGTATCTCGTATCCCGTCTCCTGGTTTAAAAAAAAAAAAACAAAAAGACAAACAAGTTGGGAGGTGGGGAGAAGTGAGGACTTTGGAAAAGAAAGAGATAAACGGGGAGGCAACTACAAAAAAAAGGCCTGAGGGCGAGACGTTACCCCATCACAACACTTCGTCGTTAACAGG
+
>1>A>>CACBB1F11B1B1GG1B3DADBBABBBEABBGFFBGBBE//A0BBAB/A/BBDDB2DFAD2DDA21B11BF2B0B0BD2B/B>0BB/?B0BBGG0BB0FGF1GG>///</////0@<//0000/</011<1-..-.>.--.-.<<0000.0;/0;0//;0/:;;/////00909...--;-...-////99A--------9---9--9------9--//---///:9---//9----9-9;B//-
@M05620:37:000000000-D9766:1:1101:13275:8442 1:N:0:64
AGTGCCAGCTCTCAATCGCACAGGGGACCCAGGGCCTGGCCCCTCCATCCAGAAAACCTATGACCTCACCCGCTACCTGGAGCACCAACTCCGCAGCTTGGCTGGGACCTATGTGAGTATCCAGCGTAGGAATCTGGGAGTTGGGGAGGAGTGAGGAGTTGGGGAAAGACAGTCCTAACCGTGGAGGGTTCTGGTAAATGATGGGGTGAGGAGGGGCTCTTTGGCTCCCACCAGTCCCCCTGTCTGGTCTA
+
AAAAAFFFBFFFGEGGGGGAE?GAFEEEEEGHABEEFFHHGHGEGGHHHGHHFGHHHGHHGHFHHDGHHHHEG>EFHFHHBFHHHH1?EGHGEFEGGHFGFHGG//BGGHHHGHHHHDHH3GHHHG/C//@FFHHHHHCFDHHHG->CGGEGHHHHHGCHH/-;CDGHHHHHHHHHHHHHGFEGEAEGC.;C0;9CFFGGGGGGGGFFFFFFFFFFFFFFFF/9BFFEFFFFFFFFBF..@AFFF/B/;BB
@M05620:37:000000000-D9766:1:1101:20967:8448 1:N:0:64
GAGGCTGCTTTGGAAGAAACTCATAGAATACTCCAAGGGCTTCAAAGAGCTGATGAAACAATTGCAAGTAAGTCAGGCATTTCCGCTTTAGCACTCTTGTGGATCCAATTTAACAATTCTCAGCATTTGTACTTGTAACTGACAAGCCAGGGACAAAAGATCGTAAGAGCACACGTCTGAACTCCAGTCACGAATTCGTATCTCGTATGCCGTCTTCTGCTTGAAAAAAAAAAAACTTACAATCTAATCTT
+
A?AAAAFAFFD1G1ABEG1BGGHHHGHFFEFGAB1BA000BBBBF2FFGEBA1BADD1BBABABD11BDF2FGDADFB/A1DD2B?B/BF1DBBBB1@BF1/BFBGFBFB22B1@BB@BBE@BBEBB2BBBFFGFGBFBB>1BBE0?/B0/<??<0BF0?B1?<<F0>@@GG<@A<??/???1?C1?1<1>.<<>.>F<</.<D.<CGF00<.-:;0;00;C0;:;C.A-;A-;>-///////////////
@M05620:37:000000000-D9766:1:1101:19688:8451 1:N:0:64
AGTGCCAGCTCTCAATCGCACAGGGGACCCAGGGCCTGGCCCCTCCATCCAGAAAACCTATGACCTCACCCGCTACCTGGAGCACCAACTCCGCAGCTTGGCTGGGACCTATGTGAGTATCCAGCGTAGGAATCTGGGAGTTGGGGAGGAGTGAGGAGTTGGGGAAAGACAGTCCTAACCGTGGAGGGTTCTGGTAAATGATGGGGTGAGGAGGGGCTCTTTGGCTCCCACCAGTCCCCCTGTCTGGTCTA
+
ABABBFFFBFFFGGGGGGGGGGHGGEGGGGHHGGGGGGHHHHGHGGHHHHHHHHHHHGHHHHHHHHHHHHHGGGGGHHHHHHHHHHHHGHHHGGGGGHHHGHHGGGHHGHHHHHHHHGHHHHHHHGGGGGHHHHHHHHHGGHHHGGGGGGGHHHHHHGHHHHGGGGHHHHHHHHHHHHHHGGGGGGADEGGGGGFGGGGGGGGGGGFFFFFFFFFFFFFFFFFFFFFFFFFFFFFFFFFFFFFFFFFFFFB
@M05620:37:000000000-D9766:1:1101:9927:8458 1:N:0:64
ACCACACCTTCTACAATGAGCTGCGTGTGGCTCCCGAGGAGCACCCCGTGCTGCTGACCGAGGCCCCCCTGAACCCCAAGGCCAACCGCGAGAAGATGCCCAGGTGAGTGGCCCGCTACCTCTTCTGGTGGCCGCCTCCCTCCTTCCTGGCCTCCCGGAGCTGCGCCCTTTCTCACTGGTTCTCTCTTCTGCCGTTTTCCGTAGGACTCTCTTCTCTGACCTGAGTCTCCTTTGGAACTCTGCAGGTTCTA
+
CCCCCCCCFFFFGGGGGGCGGGHHGGGEHGHHHGGGGGGGGHHHHGGGGGGGHHHHHHHFGFGGGGGGGGGGHHHGGGGHGHHHHGGGGG<DGGHHHHHHHHHGHHHHHHGGHHGGGGGHHHHHHHHHHHGHHGGGGGHGHHGHHGGGGGGGGGGGGG-;CGGGGGFFFFFFFFFFFFFFFFFFFFFFFFFFFFFFFFFFFFFFFFFFFFFFFFFFFF0FFFFFFFFFFFFFFFFFFFFFFFFFFFFFFFF
@M05620:37:000000000-D9766:1:1101:21572:8462 1:N:0:64
AGTGCCAGCTCTCAATCGCACAGGGGACCCAGGGCCTGGCCCCTCCATCCAGAAAACCTATGACCTCACCCGCTACCTGGAGCACCAACTCCGCAGCTTGGCTGGGACCTATGTGAGTATCCAGCGTAGGAATCTGGGAGTTGGGGAGGAGTGAGGAGTTGGGGAAAGACAGTCCTAACCGTGGAGGGTTCTGGTAAATGATGGGGTGAGGAGGGGCTCTTTGGCTCCCACCAGTCCCCCTGTCTGGTCTA
+
ABAABFFFBFFFGGGGGGGGGGHFGGGGGGHHEGGGGGHGHHGHGGHHHHHHGHHGHGHHHHHHHHHHHHHGGEGGHGHHHGHHHHHHGGHHGGGGGHHHGHHGGGHHGHHHHHHHHFHHHHHHHGGGGGHHHHHHHHHGGHHHGGGGGGGHHHHHHGHHHHGGGGHHHHHHHHHHHHGHGGEGGGGGEGGGGGGGGGGGGGGGGGFFFFFFFFFFFFFFFFFFFFFFFFFFFFFFFFFFFFFFFFFFFFF
@M05620:37:000000000-D9766:1:1101:18924:8466 1:N:0:64
ACCACACCTTCTACAATGAGCTGCGTGTGGCTCCCGAGGAGCACCCCGTGCTGCTGACCGAGGCCCCCCTGAACCCCAAGGCCAACCGCGAGAAGATGCCCAGGTGAGTGGCCCGCTTCCTCTTCTGGTGTCCGCCTCCCTCCTTCCTGGCCTCCCGGGGCCTCTCCCTTTCTCTCTGTTTTTCTCTTCTGCCGTTTTCCGTCTGTCCCCCTTCTCTGACCTGAGTCTCCTTTGTAACTCTTCAGGTTCTA
+
DDDDDCDCFFFFGGGGGGGGGGHHGGGBCFHGGGGGGGGGGHHHHGGGGGGGHHGHHHHGGGGGGGGGGGGHFHHGGGGHGHHHHGGGGGGGGGHHHH2?G=FG11=01?/?GH-CG.C<G<DF00<0<<.<D.-C...<//.<0C/00/.:0.C.A---<-..0</CB0B0F00<F0:0</./0<000B:0<-.<<.0<.<...0000..-.<00000<<F///<0<0<00<00000<0B0<00<0<FB0
@M05620:37:000000000-D9766:1:1101:10352:8471 1:N:0:64
ACCACACCTTCTACAATGAGCTGCGTGTGGCTCCCGAGGAGCACCCCGTGCTGCTGACCGAGGCCCCCCTGAACCCCAAGGCCAACCGCGAGAAGATGCCCAGGTGAGTGGCCCGCTACCTCTTCTGGTGGCCGCCTCCCTCCTTCCTGGCCTCCCGGCGCTGCGCCCTTTCTCACTGGTTCTCTCTTCTGCCGTTTTCCGTAGGACTCTCTTCTCTGACCTGAGTCTCCTTTGGAACTCTGCAGGTTCTA
+
CCCCCCBAFFFFGGGGGGEGGGHHGGGBAFHFHFGEDGGGGHGHHGGGGEGGFHHHHHH0EECEGGGGGGGHGHHGGGGHGHHHHGGGGGBDGGHFHHHHHHHGFFHHHHGGHHGGGGGHHHHGHHHGGFGHHGGGGGHGHHGHHGGGFFGGGGGGGC-CDFFFFFFFFFFFFFFFFFFFFFFFFFFFFFFFFFDFFFFFFFFDFFFFFFFFFFFFFFFFFFFBFFFFFFFFFFFFFFFEFFFFFFFFFFF
@M05620:37:000000000-D9766:1:1101:4955:8483 1:N:0:64
AGTGCCAGCTCTCAATCGCACAGGGGACCCAGGGCCTGGCCCCTCCATCCAGAAAACCTATGACCTCACCCGCTACCTGGAGCACCAACTCCGCAGCTTGGCTGGGACCTATGTGAGTATCCAGCGTAGGAATCTGGGAGTTGGGGAGGAGTGAGGAGTTGGGGAAAGACAGTCCTAACCGTGGAGGGTTCTGGTAAATGATGGGGTGAGGAGGGGCTCTTTGGCTCCCACCAGTCCCCCTGTCTGGTCTA
+
AAAABFFFBFFFGGGGGGGGGFGFGGGGGGHHGGGGGGHGGHGHGGHHHHHHHHGHHGHHHHHHHHHHHGHGGEGGHHHHHGHGHHHHGHHHGGGGGGHHGHHFGGHHGHHHFHHHHBBGHHFFHGE?DG2GGFHHGHHGGHHHGD.A@CEHHHHHHGHHHHGGGGHHHHHHHHGHEGBGGGGG.;C?EGGGGGCFFGBFFFFGGGFFFFFFFFFFFFFFFFFFFFFFFFFDEFFFFFFFAFFFFFFBF/9
@M05620:37:000000000-D9766:1:1101:23391:8485 1:N:0:64
ACCACACCTTCTACAATGAGCTGCGTGTGGCTCCCGAGGAGCACCCCGTGCTGCTGACCGAGGCCCCCCTGAACCCCAAGGCCAACCGCGAGAAGATGCCCAGGCGAGTGGCCCGCTACCTCTTCTGGTGGCCGCCTCCCTCCTTCCTGGACTCCCGGCGCTGCGCCCTTTCTCACTGGTTCTCTCTTCTGCCGTTTTCCGTAGGACTCTCTTCTATGACCTGAGTCTCCTTTGGAACTCTGCAGGTTCTA
+
CCCCCCDCFFFFGGGGGGGGGGHHGGGGHGHHHGGGGGGGGHHHHGGGGGGGHHHHHHHGGGGGGGGGGGGHHHHGGGGHGHHHHGGGGGGGGGHHHHHFHBC///>>D.>FFHGGGG-<G0DGHHDGH/:GHGGGGGGGGFEGGGGGGFFGGGGGGA-:@DFFFFFFFFFFFFFFFFFFFFFFFFFFFFFFFFADFFFFFFFDDFFFFF0BFFFBFFBFFFFBFFFFBFFFFFFFFFFFFFFFFF.BBFF
@M05620:37:000000000-D9766:1:1101:4980:8488 1:N:0:64
AGTGCCAGCTCTCAATCGCACAGGGGACCCAGGGCCTGGCCCCTCCATCCAGAAAACCTATGACCTCACCCGCTACCTGGAGCACCAACTCCGCAGCTTGGCTGGGACCTATGTGAGTATCCAGCGTAGGAATCTGGGCGTTGGGGCGGCGTGCGGAGTTGGGGAAAGCACGTCCTAACCGTGGAGGGTTCTGGTAAATGATGGGGTGAGGAGGGGCTCTTTGGCTCCCACCAGTCCCCCTGTCTGGTCTA
+
>?>>AFFFBFFFG4F5BEFFEAGHG?2EEGDGGGGGGFHHHHGEGGHHGGGFGF32BEGHGFGHHFFFHHHFEECGHHGFGHHFGH1GEGHHGGGG/G33EGFGFGFHEHFGHFG2FGGHHH21BBF/>C11@FHGFG/@GGCA-@.<:-;9A.-A-AEGFEBB...;//.9AEFF/9.ABDE-.;9BAFFFFFF;BBFF9FFFFFFB.AF/.ABBBBFFFFFFFFFFF.AD.;FFFFFDBFFFFFFBFFF
@M05620:37:000000000-D9766:1:1101:23952:8509 1:N:0:64
ACCACACCTTCTACAATGAGCTGCGTGTGGCTCCCGAGGAGCACCCCGTGCTGCTGACCGAGGCCCCCCTGAACCCCAAGGCCAACCGCGAGAAGATGCCCAGGTGAGTGGCCCGCTACCTCTTCTGGTGGCCGCCTCCCTCCTTCCTGGCCTCCCGGAGCTGCGCCCTTTCTCACTGGTTCTCTCTTCTGCCGTTTTCCGTAGGACTCTCTTCTCTGACCTGAGTCTCCTTTGGAACTCTGCAGGTTCTA
+
CCCCCBBBFFFFGGGGGGGGGGHHGGGGHGHHHGGGGGGGGHHHHGGGEGGGHHHHHHHGGGGGGGGGGGGHHHHGGGGHGHHHHGGGGGGGGGHHHHHHHHHGHHHHHHGGHHGGGGGHHHHHHHHHHHGHHGGGGGHGHHGHHGGGGGGGGGGGGA-9CGGGGGFFFFFFFFFFFHFFFFFHHFFFHHHHFFDFFFFFFFFFFBFFFFFFHHHFHFFFFHEFFFFFHFFFFFFFFFFFFFFFFFFFFFF
@M05620:37:000000000-D9766:1:1101:9588:8519 1:N:0:64
AGTGCCAGCTCTCAATCGCACAGGGGACCCAGGGCCTGGCCCCTCCATCCAGAAAACCTATGACCTCACCCGCTACCTGGAGCACCAACTCCGCAGCTTGGCGGGGACCTATGTGAGTATTCAGCGGAGGAATCTGGGAGTTGGGGAGGAGTGAGGAGTTGGGGAAAGACAGTCCTAACCGCGGAGGGTTGTGGTAAATGATGGGTTGAGGAGGGGCGCTTTGGCTCCTACCAGGCCACCGGCCTGGGCTA
+
>>AABDBFBF@FGAGGG2AFAFBFBAEGGFFGFGGFEABBBGECEGBGGFAEGBBG3ECFG35D3D33BB1EFF?EHBGBFFG?BFGHGEHHGE/EEBGF/B///>//?FG<<<GH1>GD1>GDHG--<<.G:GCHBHFED/;G--A-9EACFG0.0.:;0/9-..;./././/;F//;9;---99=BD.-:;9:;F/BFFB//;/;-//./9.9-----.A/;//;E//;FF/.;E.;..:--.;..;B.
@M05620:37:000000000-D9766:1:1101:11551:8522 1:N:0:64
ACCACACCTTCTACAATGAGCTGCGTGTGGCTCCCGAGGAGCACCCCGTGCTGCTGACCGAGGCCCCCCTGAACCCCAAGGCCAACCGCGAGAAGATGCCCAGGTGAGTGGCCCGCTACCTCTTCTGGTGGCCGCCTCCCTCCTTCCTGGCCTCCCGGAGCTGCGCCCTTTCTCACTGGTTCTCTCTTCTGCCGTTTTCCGTAGGACTCTCTTCTCTGACCTGAGTCTCCTTTGGAACTCTGCAGGTTCTA
+
BCCCCCCCFFFFGGGGGGGGGGHHGGGGHGHHHGGGGGGGGHHHHGGGEGGGHHHHHHHGGGGGGGGGGGGHHHHGGGGHGHHGHGGFGGGGGGHHHHHHGHHGGHHHHHGGGGGGGCGFGHGHGHHHHHGHGGGGGGHGHHGHHGGGGGGGGGGGGGGGGGGGGGFFFFFFFFFFFFFFFFFFFFFFFFFFFFDFFFFFFFFFFBFFFFFFFFFFFFFFFFFFFFFFFFFFFFFFFFFFFFFFFFAFFFF
@M05620:37:000000000-D9766:1:1101:7814:8533 1:N:0:64
ACCACACCTTCTACAATGAGCTGCGTGTGGCTCCCGAGGAGCACCCCGTGCTGCTGACCGAGGCCCCCCTGAACCCCAAGGCCAACCGCGAGAAGATGATGAGTGGCCCGCTCCCTCTTCTGGTGGCCGCCTCCCTCCTTCCTGGCCTCCCGGCGCTGCGCCCTTTCTCCCTGGTTCTCTCTTCTGCCGTTTTCCGTAGGACTCTCTTCTCTGCCCTGAGTCTCCTTTGGACCTCTGCAGGTTCTGGCTCG
+
AAA?AAA>BFFFGGGGGG1AF1GGEEEA0AFGCABE0EGACHHHHGGEAEGGFHFHHHFAEECGGFGGGGEHHFHGGGGHEHHHEFG@CC/>BCGB?GDFGHHFHGGHHCCGCCFHHHHGHBBGGCCGC-;CFHGHHGHHGHHHGHGGGGGGG-A@GGB@@B-9BFFFFFFF/-:;FFFFFFFFFFF/;AAFFF9BFF9BFFFBFBBFFFFFFF9AFFFFFFF;;FF/9F//;-BBBFBBFAFFF/9/;B;
@M05620:37:000000000-D9766:1:1101:6635:8564 1:N:0:64
ACCACACCTTCTACAATGAGCTGCGTGTGGCTCCCGAGGAGCACCCCGTGCTGCTGACCGAGGCCCCCCTGAACCCCAAGGCCAACCGCGAGAAGATGACCCAGGGAGGTGCCCGCTACCTCTTCTTGGGGCCGCCTCCCTCCTTCCTGGCCTCCCGGGGCTGCGCCCTTTCTCACTGGGTCTCTCTTCTGGCGTTTTCCGGAGGAATCTCTTCTCTTACCTGAGGCTCCTTTTGGACTCTTCAGGGTCTT
+
CCCDDDDCFFFFGGGGGGGGGGHHGGGEFGHHHGGGGGGGGHHHHGGGGGGGHHHHHHHGGGGGGGGGGGGHHHHGGGGHGHHHHGGGGGCGGGHHHH2GH2/?///<//?1FHG-<-<G<<0=0=0=0.<.;--=::CG//C9F0F00C.F09EG.A-;::..--;D9FF000;900;.B//0000;0000;9.;CF0B.-:-@./00000;0;00900;00//....;0BF0B-;00/00009;.B/90
@M05620:37:000000000-D9766:1:1101:23317:8593 1:N:0:64
ACCACACCTTCTACAATGAGCTGCGTGTGGCTCCCGAGGAGCACCCCGTGCTGCTGACCGAGGCCCCCCTGAACCCCAAGGCCAACCGCGAGAAGATGACCAGGTGAGTGGCCCGCTACCTCTTCTGGTGGCCGCCTCCCTCCTTCCTGGCCTCCCGGAGCTGCGCCCTTTCTCACTGGTTCTCTCTTCTGCCGTTTTCCGTAGGACTCTCTTCTCTTACCTGAGTCTCCTTTTGAACTCTGCAGGTTCTA
+
CCCCCBBCFFFFGGGGGGGGGGHHGGGFHFHHHGGFGGGGGHHHHGGGGGGGHGHHHHHGGGGGGGGGGGGGHHHGGGGHGHHHHGGGGGGGGGHHHF2?G20F111??<FCGH----<F1<0=000<=/C.C--A:.CF//C/C0C00:9F0.CF.;--;.9;-:DF-BFB//;B//B/B9:B///;//9/;9:AFF/F./.9;/:/9/9/BB/////:F///9/9//;/BF/B.B////////A.;9//
@M05620:37:000000000-D9766:1:1101:11132:8597 1:N:0:64
ACCACACCTTCTACAATGAGCTGCGTGTGGCTCCCGAGGAGCACCCCGTGCTGCTGACCGAGGCCCCCCTGAACCCCAAGGCCAACCGCGAGAAGATGCCCAGGTGAGTGGCCCGCTACCTCTTCTGGTGGCCGCCTCCCTCCTTCCTGGCCTCCCGGAGCTGCGCCCTTTCTCACTGGTTCTCTCTTCTGCCGTTTTCCGTAGGACTCTCTTCTCTGACCTGAGTCTCCTTTGGAACTCTGCAGGTTCTA
+
DCDDDDDDFFFFGGGGGGGGGGHHGGGFHGHHHGGGGGGGGHHHHGGGGGGGHHHHHHHGGGGGGGGGGGGHHHHGGGGHGHHHHGGGGGGGGGHHHHHHHHHGGHHHHHGGHHGGGGGHHHHHHHHHHHGHHGGGGGHGHHGHHGGGGGGGGGGGGG-:?FGGGGFFFFFFFFHHHHFFFFFFFFFHFFFFFFDFFFHFFFFFFFFFFFFFHHFFFFFFFHFFFFFFFFFFHHFFFFFFHHFHFFFFFFF
@M05620:37:000000000-D9766:1:1101:26252:8627 1:N:0:64
AGTGCCAGCTCTCAATCGCACAGGGGACCCAGGGCCTGGCCCCTCCATCCAGAAAACCTATGACCTCACCCGCTACCTGGAGCACCAACTCCGCAGCTTGGCTGGGACCTATGTGAGTATCCAGCGTAGGAATCTGGGAGTTGGGGAGGAGTGAGGAGTTGGGGAAAGACAGTCCTAACCGTGGAGGGTTCTGGTAAATGATGGGGTGAGGAGGGGCTCTTTGGCTCCCACCAGTCCCCCTGTCTGGTCTA
+
A>1>AFFFAFFFGFGFEGGCG?H0FCEEEEFEAEEEEFHGFHG/EGHHGFFGFE1B0EBFGHHGHGHFHC0>E>EEHBFH>FHHHHGCEBGGEEEEECFE/F1?E/0CEHC11>F21BGDH2210BFCGFF11G1110</<F11<-<<-.><.00<<CGCGG@CE.C::CC:::C:::CC@G?-.9.AE..0990;90FBFFB0;EA--:-9A?@;@@A////;FB/E-;F---//B/EA-9/B/BFF9//
@M05620:37:000000000-D9766:1:1101:20819:8629 1:N:0:64
GAGGCTGCTTTGGAAGCAACTGACAAGCCCGGGACCAAAGATCGGAAGAGCACACGTCTGAACTCCAGTCACGAATTCGTATCTCGTATGCCGTCTTCTGCTTGAAAAAAAAAAAAAACAACCACAACAACCACTAATCAATTACACAACATTCAACATTAAATCCCACCCTACCTCCCCAAATCAAATTCTTTTCCCATATTGGATGAATATAATATCTTTAACTCCCCCCCATCCCCCTTTCTGGACTC
+
>>>>A>BAFFDFFEGE11BFBA1BBBFHG0EEGCG/AA/BFFGHEGGGHGGBGGHG0GHGFGHHHF1BDGGGE/?>FFFBFFFBGGFEHFFHG?EHFGHHFGHB>BGHHCGGCC///-...<>........<.<///0000:0:0000.;./0000;0/000900;C0..;./..:C.CA/..0;00000/9///;/B//////////9////9////9//;//////-;B@@--;99----//////;99
@M05620:37:000000000-D9766:1:1101:11564:8641 1:N:0:64
ACCACACCTTCTACAATGAGCTGCGTGTGGCTCCCGAGGAGCACCCCGTGCTGCTGACCGAGGCCCCCCTGAACCCCAAGGCCAACCGCGAGAAGATGATGAGTGGCCCGCTCCCTCTTCTGGTGGCCGCCTCCCTCCTTCCTGGCCTCCCGGAGCTGCGCCCTTTCTCCCTGGTTCTCTCTTCTGCCGTTTTCCGTAGGACTCTCTTCTCTGCCCTGAGTCTCCTTTGGAACTCTGCAGGTTCTAGCTCG
+
ABCCCCBCFFFFGGGGGGFGGGHHGGGBFFHHHGGGGGGGGHHHHGGGGGGGGHHHHHHGGGGGGGGGGGGHHHHGGGGHGHHGHGGGGGBFDGHGHHGDGFHGHGGHEGDG->FGHHHHHGE=GGHHG?DFGGGFHGHHHHHHHHGGGGEDBCFGFFGGFGGFFFFFF/BFF.:BFFFBFFFFFFF;DFFFEFFFFFFFFFFFFFFFFFFFF/FFFFFFBFFBBFFFFFF/BFFFFFF/A;FFF/;/;BD
@M05620:37:000000000-D9766:1:1101:11105:8653 1:N:0:64
ACCACACCTTCTACAATGAGCTGCGTGTGGCTCCCGAGGAGCACCCCGTGCTGCTGACCGAGGCCCCCCTGAACCCCAAGGCCAACCGCGAGAAGATGATTAGTGGCCCGCTACCTCTTCTGGTGGCCGCCTCCCTCCTTCCTGGCCTCCCGGAGCTGCGCCCTTTCTCACTGGTTCTCTCTTCTGCCGTTTTCCGTAGGACTCTCTTCTCTGACCTGAGTCTCCTTTGGAACTCTGCAGGTTCTAGATCG
+
BBAABBABFFFFGGGGGGGGGGHHGEFGH2FHHGGGDFG2EHHHHGGG1EEFFGGHHHHGGGGGGGGGGGGHHHHGGGGEGHHHGGGGGGFGGGHHFHGHGFH?FGFGHGGGC<GGHHHHHHFGGEGHCGGDGHGHGGFHFHHHHHHGGGEFFGCGAFGGGGDFFFFFFFFFFF/BFFFFFFFFFFFFFFDFFBFF/;DDFFFFFFFFFFFFFFFFFFFFBFFFFFFFFFFFFFFFBFFB?.BFFFFFFFF
@M05620:37:000000000-D9766:1:1101:23820:8656 1:N:0:64
ACCACACCTTCTACAATGAGCTGCGTGTGGCTCCCGAGGAGCACCCCGTGCTGCTGACCGAGGCCCCCCTGAACCCCAAGGCCAACCGCGAGAAGATGCCCAGGTGAGTGGCCCGCTACCTCTTCTGGTGGCCGCCTCCCTCCTTCCTGGCCTCCCGGCGCTGCGCCCTTTCTCACTGGTTCTCTCTTCTGCCGTTTTCCGTAGGCCTCTCTTCTCTGACCTGAGTCTCCTTTGGAACTCTGCAGGTTCTA
+
3AA?AAAAFFFFCGGFFGGFGDGCGEEADDHHHGGGEEGGGGHHHGAEEEGGHHHGGEHGCGECEEECGGFFHFHGGGGHFFHHHGEEGGCCBFCHFHHFGH/?FGHHHGGGHH?DG?GHHHHHHGDGH/EHHGGGGGGGHHGHGGGGGGGGGGGGG?--;B-DBBFBBFFFFFFFFFFFBBFFFFFFFFFFFB;AFFFFFF9.A/;FFFBFFF9FFF/BFFF/99BFFB9BFFB9BFFFFFFFFFAFFF9
@M05620:37:000000000-D9766:1:1101:18428:8677 1:N:0:64
GAGGCTGCTTTGGAAGAAACTGACAAGCCAGGGCAAAACGATCGTAAGGGCCCACGTCTGAACTCCGGTCACGAGATCGTATCCCATATGCCGCCTTCTGCTTGAAAAACAACACAATATAACACAACTGAATCTAGGCACTTACGCGGCATAAGGCGTTGTGACACACCCTAACTAACCGTACCAGGTTCAGGTAAATGCTGGGGAGAAGGGAGAAACTTTCGCAACCCCACAACCCCCAACCTCATCTC
+
AAAAA1FAFFFFEGGGFGGGFFF1FABGAF0FE00ABG00//B/0B0B10B////A//0BDA1D1B//>>BGE>//BFHB>GH2111BBFHHG/E//1BFFGHFHHHFH/?//?/??<1B>>B11///1@11@@22@@010011?///---<0000/<.-;.;000:/;;../;/000;.-...900.;0;000;09000090;.--;--/------//////-9-;9-;A-:----:A-----//////;
@M05620:37:000000000-D9766:1:1101:5263:8687 1:N:0:64
ACCACACCTTCTACAATGAGCTGCGTGTGGCTCCCGAGGAGCACCCCGTGCTGCTGACCGAGGCCCCCCTGAACCCCAAGGCCAACCGCGAGAAGATGCCCAGGTGAGTGGCCCGCTACCTCTTCTGGTCGCCGCCTCCCTCCTTCCTGGCCTCCCGGCGCTGCGCCCTTTCTCACTGGTTCTCTCTTCTGCCGTTTTCCGTAGGACTCTCTTCTCTGACCTGAGTCTCCTTTGGAACTCTGCAGGTTCTA
+
BBBBBBBBFFFFGGGGGGFGGGHHGGGFHGHHHGGGGGGGGHHHHGGGGGGGHHGHHHHEFGGGGGGGGGGHHHHGGGGHGHHHHGGGGG@FGDHH2?2G<GA<GCGGFHGFFEGGG@DHHHHFHH0<D0<<EGGGGGHGF/A/CF/BBBFGGGGGB--9@CAFFFFFFFFFFFBFFFFFFFFFFF//9;BBFF9DFEFFFFFA.;BF/FFFFFF;FFFFFFF/BFF/BBFFBFFFFFFFFFFFFFA9FB;
@M05620:37:000000000-D9766:1:1101:9020:8693 1:N:0:64
AGTGCCAGCTCTCAATCGCACAGGGGACCCAGGGCCTGGCCCCTCCATCCAGAAAACCTATGACCTCACCCGCTACCTGGAGCACCAACTCCGCAGCTTGGCTGGGACCTATGTGAGTATCCAGCGTAGGAATCTGGGAGTTGGGGAGGAGTGAGGAGTTGGGGAAAGACAGTCCTAACCGTGGAGGGTTCTGGTAAATGATGGGGTGAGGAGGGGCTCTTTGGCTCCCACCAGTCCCCCTGTCTGGTCTA
+
>A>>>FFFCFFFG4GGGGG2ECHGGG2EEGHHBEFEFGHHHHGHGGHGHGHHGHHGGGHHHHGHHFHHHHHEE>EEHHGHFGHHFH11?GHFEGFGEHHHGGHGGGHHGHFHHHHHHHHHHHGHHGGAFGFFHHHHHHEGGHHHGGEGG.CGH0GHCFHHHHGGGACFCGCGHHHHHHHHGGGGDEGGCFGGGGFFGGGGGGGGGGFFFFFFFFFFFFFFFFFFFFFFFFFFFFFFFFFFFFFFFFFFFF/
@M05620:37:000000000-D9766:1:1101:19641:8698 1:N:0:64
AGTGCCAGCTCTCAATCGCACAGGGGACCCAGGGCCTGGCCCCTCCATCCAGAAAACCTATGACCTCACCCGCTACCTGGAGCACCAACTCCGCAGCTTGGCTGGGACCTATGTGAGTATCCAGCGTAGGAATCTGGGAGTTGGGGAGGAGTGAGGAGTTGGGGAAAGACAGTCCTAACCGTGGAGGGTTCTGGTAAATGATGGGGTGAGGAGGGGCTCTTTGGCTCCCACCAGTCCCCCTGTCTGGTCTA
+
ACAABFFFCFFFGGGGGGGGGGHGGGGGGGHHGGGGGGHHHHGHGGHHHHHHGHHHHGHHHHGHHHHHHHGGGGGGHHHHHHHHHHHHGHHHGGGGGHHHGHHGGGHHGHHHHHFHHFHHHHHHHGGGGGHHHHHHHGGGGHHHGGGGGGGHHHGHHGFFHGGGGGHHHHGHHHHHHHHHGGEGGGGGEGGGGGFGGGGGHGHGGGFFFFFFFFFFFFFFFFFFFFFFEFFFFFFFFFFFFFFFFFFFFFB
@M05620:37:000000000-D9766:1:1101:12582:8703 1:N:0:64
AGTGCCAGCTCTCAATCGCACAGGGGACCCAGGGCCTGGCCCCTCCATCCAGAAAACCTATGACCTCACCCGCTACCTGGAGCACCAACTCCGCAGCTTGGCTGGGACCTATGTGAGTATCCAGCGTAGGAATCTGGGAGTTGGGGAGGAGTGAGGAGTTGGGGAAAGACAGTCCTAACCGTGGAGGGTTCTGGTAAATGATGGGGTGAGGAGGGGCTCTTTGGCTCCCACCAGTCCCCCTGTCTGGTCTA
+
AB>AAFFFBFFFGGGGFGGFGEHCFGGGGGHHCGGGGGHHHHGHGGHHHHHHFEGHHGHHHHHHHHHHHHHGGEEEHHHHHGHHHHHHGHHHGGGGGHHHFFHGGGHHGHHHHHHHHHHHHHHHHGFGGGHHHHHHHHHGGHHHGGGGGGGHHHHHHGHHGHGGGGHHHHHHHHHHHHHHGGGGGGGGGGGGGGGFGGGGGGGGGGFFFFFFFFFFFFFFFFFFFFFFFFFFFFFFFFFFFFFFFFFFFF/
@M05620:37:000000000-D9766:1:1101:12802:8714 1:N:0:64
ACCACACCTTCTACAATGAGCTGCGTGTGGCTCCCGAGGAGCACCCCGTGCTGCTGACCGAGGCCCCCCTGAACCCCAAGGCCAACCGCGAGAAGATGAGCCCTGTGGCGTGCCCGCTCCCCCCTCTTTTTGCCGGCTTCCCTCTTCCTTGGCTTCCCGTCGTGCTCCCTTTTCTGACCGGTCTCTCTTTTGGCGCTTTGCGGATTCCTCTTCTGTCTGGCCTGCGTCTGCTTTGGAACTCCTCATGCTCT
+
BBBABBBBFFFFGGGGFGGDGDHGGEEBAAGGFFFEDGGGGHHHHGGGFEGGGHHHHHHEGGFGGGGGGGGHHHHGGGGHEHHHHGE@FG/BCGF22F22?</0??1?//?/>G0C?--.<..--;C:00:::C---9-;//0=CF00000//99/;/;..--.9.;/;BF////////--9-99BF/;/99-;-.;.;/;----.//////////:/:/;A/.999@D.://;//99//9//.//;//;/
@M05620:37:000000000-D9766:1:1101:22118:8729 1:N:0:64
AGTGCCAGCTCTCAATCGCACAGGGGACCCAGGGCCTGGCCCCTCCATCCAGAAAACCTATGACCTCACCCGCTACCTGGAGCACCAACTCCGCAGCTTGGCTGGGACCTATGTGAGTATCCAGCGTAGGAATCTGGGAGTTGGGGAGGAGTGAGGAGTTGGGGAAAGACAGTCCTAACCGTGGAGGGTTCTGGTAAATGATGGGGTGAGGAGGGGCTCTTTGGCTCCCACCAGTCCCCCTGTCTGGTCTA
+
AB>AAFFFCFFFGGGGGGGGGGHHGGGGGGHHGGGGGGHHHHGHGGHHHHHHHHHHHGHHHHHHHHHHHHHGGFGGHGHHGHHHHHHHGHHHGGGGGHHHGHHGGGHHGHHHHHHGHHHHHHHHHGGGGGHHHHHHHHGGGHHHGGFGGGEHHHHHHGHHHHGGGGHHHHHHHHHHHHHHGGGGEGGGCFFGGGGGFGGGGGGGGGFFFFFFFFFFFFFFFFFFFFFFFFFFFFFFFFFFFFFFHFFFFFF
@M05620:37:000000000-D9766:1:1101:13537:8731 1:N:0:64
AGTGCCAGCTCTCAATCGCACAGGGGACCCAGGGCCTGGCCCCTCCATCCAGAAAACCTATGACCTCACCCGCTACCTGGAGCACCAACTCCGCAGCTTGGCTGGGACCTATGTGAGTATCCAGCGTAGGAATCTGGGAGTTGGGGAGGAGTGAGGAGTTGGGGAAAGACAGTCCTAACCGTGGAGGGTTCTGGTAAATGATGGGGTGAGGAGGGGCTCTTTGGCTCCCACCAGTCCCCCTGTCTGGTCTA
+
BCBCBFFFCFFFGGGGGGGGGGHHGGGGGGFHGGEGGGHHHHGHGGHHHHFHGHFHHGHHHHHHHHHCGHHGGGGGHHHHHHHHHHFEEHHHGGGGGHHHGHHGGGHHGHHHHHGFHHFHHHHHHGEGGGHHHHGHGGHGGHHHGGGGGGGHHGHHHGHHHHGGGDHFHHGFHHHHGGHHGGGGGGGGGGGGGGFBFGGGGGGGGGFFFFFFFFFFFAFFFFFEFFFFFFFFFFFFFFFFFFFFHFFFFF9
@M05620:37:000000000-D9766:1:1101:8591:8748 1:N:0:64
ACCACACCTTCTACAATGAGCTGCGTGTGGCTCCCGAGGAGCACCCCGTGCTGCTGACCGAGGCCCCCCTGAACCCCAAGGCCAACCGCGAGAAGATGCCCAGGTGAGTGGCCCGCTACCTCTTCTGGTGGCCGCCTCCCTCCTTCCTGGCCTCCCGGCGCTGCGCCCTTTCTCACTGGTTCTCTCTTCTGCCGTTTTCCGTAGGACTCTCTTCTCTGACCTGAGTCTCCTTTGGAACTCTGCAGGTTCTA
+
CCCCCCCCFFFFGGGGGGGGGGHHGEEBBEHHHGGGAEAEGHHHHGGGEEEFHHFHHHHGGGGGGGGGGGGC3B?EGGFHGHHHHGGGGB>CFGHFHGHHHHEGGHH=?GGGHHGGGGGHHHHHGFHHGHGFHGGGGGHGHHDHHGGGGGGGGGGGGG--9@AFFFFFFFFFFFFFFFFFFFFFFFFFFFFFFFADFFFFFFFDFFFFFFFFFFBBFFFFFFFB/;F::FFFFFFFFFFFFFFFFFFFFFB
@M05620:37:000000000-D9766:1:1101:18918:8762 1:N:0:64
ACCACACCTTCTACAATGAGCTGCGTGTGGCTCCCGAGGAGCACCCCGTGCTGCTGACCGAGGCCCCCCTGAACCCCAAGGCCAACCGCGAGAAGATGCCCAGGTGAGTGGCCCGCTACCTCTTCTGGTGGCCGCCTCCCTCCTTCCTGGCCTCCCGGAGCTGCGCCCTTTCTCACTGGTTCTCTCTTCTGCCGTTTTCCGTAGGACTCTCTTCTCTGACCTGAGTCTCCTTTGGAACTCTGCAGGTTCTA
+
>11>A?1AFFC1AFG13ABF11110BEFG0AFGG00BAE/EHHHHGAE//A/A11BG00AEG?E/E/EEGGHHH/>EGG/FHH//<EEG/>C?<GH11?FGFHFG1FGHHGGHGGGGGGHHHHHH00<DGCHHGG-C.CEBGGHH0FGFBFFGF.9.:?AAGGB?AF@@FFFFFFFFFFF//BFFBFFFBFFF@FFFFFFBFFFFFFFFFFFFFFFFEFFFF-9B/BFFFFFFFFFFFFFFFFFFFF/FFF
@M05620:37:000000000-D9766:1:1101:27969:8764 1:N:0:64
ACCACACCTTCTACAATGAGCTGCGTGTGGCTCCCGAGGAGCACCCCGTGCTGCTGACCGAGGCCCCCCTGAACCCCAAGGCCAACCGCGAGAAGATGATGAGTGGCCCGCTCCCTCTTCTAGTGGCCGCCTCCCTCCTTCCTGGCCTCCCGGAGCTGCGCCCTTTCTCCCTGGTTCTCTCTTCTACCGATTTCCGTAGGACTCTCTTCTCTGACCTGAGTCTCCTTTGGACCTCTGCAGGATCTAGATCG
+
A>AAAAAAFFFFGGGFDGG1A1AAABEBGEHHAF0AEEGGGHHHHGGGG/EEBAGBGFAEEG?GFEEEGGGEFCFEGGE//<FGE?//>/>//CFHDF1?DDH2</?0FC@@@FGHHHHHH11==...<-ACFEF/C./C0;CGC..FFEA.AG--.:/AGGG-/FF///;-/;/;BBFF//BFF/9;@-9;AFF-B-9BBFFFBBFFFFFFFBFFF-B9BF/:B//;9///;9FB///BF-:BF9;//;-
@M05620:37:000000000-D9766:1:1101:15660:8775 1:N:0:64
AGTGCCAGCTCTCAATCGCACAGGGGACCCAGGGCCTGGCCCCTCCATCCAGAAAACCTATGACCTCACCCGCTACCTGGAGCACCAACTCCGCAGCTTGGCTGGGACCTATGTGAGTATCCAGCGTAGGAATCTGGGAGTTGGGGAGGAGTGAGGAGTTGGGGAAAGACAGTCCTAACCGTGGAGGGTTCTGGTAAATGATGGGGTGAGGAGGGGCTCTTTGGCTCCCACCAGTCCCCCTGTCTGGTCTA
+
AAAAAFDFAFFFGGGGGGCGGEH0EGFGGEGCEGCGGGHHHEEGFGHGHGAGGFGHFGHHHHGGHHHHHHHGGGGGHHHGHGHGHHHHGHHHGGGGGHHHGHHGGGHHGHGHHHHGGHHHHHHDHGGG?FGHBHHHHHFEGHHHGGGGGGAGHFBGF?CHHHGGGGHFHGFCGHHHHHHHGGEGGFGGCFFGGGFGGGGGGGGGGGF@FFFFFF@@@@FFFFFFFFFFFFFFFFFFFFFF@FFFFFFFFF/
@M05620:37:000000000-D9766:1:1101:24013:8776 1:N:0:64
ACCACACCTTCTACAATGAGCTGCGTGTGGCTCCCGAGGAGCACCCCGTGCTGCTGACCGAGGCCCCCCTGAACCCCAAGGCCAACCGCGAGAAGATGCCCAGGTGAGTGGCCCGCTACCTCTTCTGGTGGCCGCCTCCCTCCTTCCTGGCCTCCCGGCGCTGCGCCCTTTCTCACTGGTTCTCTCTTCTGCCGTTTTCCGTAGGACTCTCTTCTCTGACCTGAGTCTCCTTTGGAACTCTGCAGGTTCTA
+
BCCCCCCCFFFFGGGGGGFGGGHHGFGFHGHHHGGGGGGGGHHHHGGGGGGGHHHHHHHGGGGGGGGGGGGHHHHGGGGHGHHHFFGGGGGGGGHHHHHHHHHGHHHHHGGGHHGGGGGHHHHHHHHHHHGHHGGGGGHGHHGHHGGGGGGGGGGGGG-BDFFFFFFFFFFFFFFFFFFFFFFFFFFFFFFFFFDFFFFFFFFDFFFFFFFFFFFFFFFFFFFFFFFFFFFFFFFFFFFFFFFFFFFFFFF
@M05620:37:000000000-D9766:1:1101:15125:8782 1:N:0:64
AGTGCCAGCTCTCAATCGCACGGGGGACCCAGGGCCTGGCCCCTCCATCCAGAAAACCTATGACCTCACCCGCTACCTGGAGCACCAACTCCGCAGCTTGGCTGGGACCTATGTGAGTATCCAGCGTAGGAATCTGGGAGTTGGGGAGGAGTGAGGAGTTGGGGAAAGACAGTCCTAACCGTGGAGGGTTCTGGTAAATGATGGGGTGAGGAGGGGCTCTTTGGCTCCCACCAGTCCCCCTGTCTGGTCTA
+
ABBABFFFCFFFGGGGGGGGFEAEEGGGGFHHGGGGFFHHHHGGGGGHHHHHHHHGHGHEHHHHHHHHHHHGGGGGHHHHHHHFHHHHGHHHGGGGGHHHGHHFFGHHGHHHHHHHHHHHHHHHHGEGGGHHHHHHHHHGFHHHGGGGGGGHHGGHHGHHHHGGGGGGGGGGGGGGGGGGGGGCDGFF9FFFFFBBFFFFFFFFFFFFFFFFFFFFFDFFFFFFFFFFFFFFFFFFFFFFFFFFFFFBBF:
@M05620:37:000000000-D9766:1:1101:6826:8785 1:N:0:64
AGTGCCAGCTCTCCATCGCACAGGGGACCAAGGGCATGGCCCCTCCATCCCGACAACCTATGACCTCACCCGCTACCTGGCGCACCCCCTCCGCAGCTTGGCTGGGACCTTTGTGCGTATCCGGCGTAGGTCTCTGGGCGTTGGGGCGGAGTGAGGCGTTGGGGGAAGCCAGTCCTAACCGTGGAGGGTTCTGGTCAATGGTGGGGTGGGGGGGGGCTCTGTGGCTCCCACCGGTCCCCCTGTCTGGTCTA
+
>>1>>B1C1FFFGFGB1A11A0FBF0AA00000AB/ABBG0FG/EE0110/B//AAAEB1BB@FGDB1F00>>//>F@FG0>EEEGC/>EE/?E?</BBF/B1//?G0?<111@C</<?CFG/AC?<->.0<000=0<.<-;-.-:.;A-;C;/99-@A--;@--9;-;FF-/9B/;/-9----:AB@9A-FB/9//9;//9/9--A---9-;----;-;/9BFA-/-;-;---999A-A-9F/9/9BBF/
@M05620:37:000000000-D9766:1:1101:23562:8797 1:N:0:64
ACCACACCTTCTACAATGAGCTGCGTGTGGCTCCCGAGGAGCACGCCGGGCTGCTGACAGAGGCCCCCCTGAACCACAAGGCCAACCGCCAGAAGATGATGAGTGGCCCGCTACCTCTTCTGGTGGCCGCCTCCCTCCTTCCTGGCCTCCCGGAGCTGCGCCCTTTCTCACTGGTTCTCTCTTCTGCCGTTTTCCGTAGGACTCTCTTCTCTGCCCTGAGTCTCCTTTGGAACTCTGCAGGTTCTAGCTCG
+
AAA?AAAAFFFFGGGGDGG11BGGEBEEFEHHHGGEGG/EE/BG/A/A/EE/BF1BGHHHHHG//BEG/EGHFFH0FHH0FEHHHEEEE/>BG<GHFHFGH2FFGCFHH/C//>?GHGHHHFHHHGHHGGGGGHGHHGHHHHHHGHHHHHGGGGGGGGGGGGGGGGGGG0FGFFFFFFFFFFFFFFFF@BFFFFFFFFFFFFFFFFFFFFFFF/BFFFFFFFFFFFFFFF:BFFFFFFBFF9BFF/BBFFF
@M05620:37:000000000-D9766:1:1101:24689:8802 1:N:0:64
AGTGCCAGCTCTCCATCGCACAGGGTTGCCCTCGCCTGGCTCCTCCACCCCGCATACCCCGGCCCCCACTCGCAACCAAGAGCACCCACTCCGCAGCTTGGCTGGCTAATAAATGCGTATCCCGCCTAGGAATCAGGACGTTGGGACAGAGAGCGGCGTAGGGGCCCGCCCGTCCTCACCGTGGCGCGTACTGGTAAATCCTGGGGTGTCTCGAGTCTCATTGGATCCCCCCAGTCCCCCTGTCAGATCTA
+
>A>>>FDCAFFFG1FGFEGAEEFC00B0AB1AA0A//BAB01AFGG00B///////B>1/>>/>E/>EE00?E/?E>//B00>BGH//?BFBC??/>B1B/?1?E/011?221<11////01<.-->>F011<<0<0/.-.<<.-...:/;/..--9---;.9A@-9--;--9-A-//-9A---;---;--;////:/;/////;@9--//;//-/;:B///9F///9--:9--;/BBA:-;B;/;/;9//
@M05620:37:000000000-D9766:1:1101:6629:8818 1:N:0:64
GAGGCTGCTTTGGACGAAACTGACAAACCAGGGACACAAGATAGGAAGATCACACATATGTACTCCAGTCAGGTATTCGAATCTAGTATGCCTTCTCCTGATTTAAAAAAAAAAAAACGAAAGAAACAAAAAATAAAGAAGGAACAAAAAATAAAGAAGAACCAAAAAAAAAGAGCAAACAAAAAAACAAAAAGCACTGGGAGCACCAGTGGAACCAACTTACCTAATATGAAAGTATAGACTGGCACAGC
+
>1AA>>CACBF@GB1AEA0EE1B1110ABBBAAB00BFCF0BB1A11A01BAB11AB1AD22BD111BDB1D011DD2BDB1/D2D2D222B11B1@BBG1B22BB11BE>>//></?/////000<</G0//01111100000000...-<00000;/://......-9-9..;//;9..9...9---------/-//--;-------//////--;-///9;//;9///9///;///9////---/---
@M05620:37:000000000-D9766:1:1101:12766:8820 1:N:0:64
ACCACACCTTCTACAATGAGCTGCGTGTGGCTCCCGAGGAGCACCCCGTGCTGCTGACCGAGGCCCCCCTGAACCCCAAGGCCAACCGCGAGAAGATGATGAGTGGCCCGCTACCTCTTCTGGTGGCCGCCTCCCTCCTTCCTGGCCTCCCGGAGCTGCGCCCTTTCTCACTGGTTCTCTCTTCTGCCGTTTTCCGTAGGACTCTCTTCTCTGACCTGAGTCTCCTTTGGAACTCTGCAGGTTCTAGATCG
+
BBBBBBABFFFFGGGGGGGGGFHHGGGGHGHHFGGGGGGGGHHHHGGGGGGGHHHHHHHGGGGGGGGGGGGHHHHGGGGHGHHHHGGGGGGGFGHHHHHHHGHHFEFHHGGG@DHHHHHHHHHGHGHH?FGGGHGHHGHHHHHFGHHGGGGGGACGGFGGGGGGFFFFFFFFFEFFFFFFFFFFFFFFFDFFFFFFFFFFFFFFFFFFFFFFFBFFFFFFFFFFFFFFFFFFFFFFFFFFF;FFFFB/:BE
@M05620:37:000000000-D9766:1:1101:16039:8837 1:N:0:64
ACCACACCTTCTACAATGAGCTGCGTGTGGCTCCCGAGGAGCACCCCGTGCTGCTGACCGAGGCCCCCCTGAACCCCAAGGCCAACCGCGAGAAGATGCCCAGGTGAGTGGCCCGCTACCTCTTCTGGTGGCCGCCTCCCTCCTTCCTGGCCTCCCGGAGCTGCGCCCTTTCTCACTGGTTCTCTCTTCTGCCGTTTTCCGTAGGACTCTCTTCTCTGACCTGAGTCTCCTTTGGAACTCTGCAGGTTCTA
+
CCDCDDEEFFFFGGGGGGGGGGHHGFGEFGHHHGGGGGGGGHHHHGGGGGGGHHHHHHHGGGGGGGGGGGGHHHHGGGGHGHHHHGGGGGGGGGHHHHHHHHHGHHHHHHGGHHGGGGGHHHHHHHHHHHGHHGGGGGHGHHGHHGGGGGGGGGGGGG-ADGGGGGFFFFFFFFFHHHFFFFFFFFFFHHHFFFFFFFHFFFFFFFFFFFFFHHHFHHFHFHFFFFFFFFFFHHFFFFFFFFFFFFFFFF<
@M05620:37:000000000-D9766:1:1101:10293:8852 1:N:0:64
AGTGCCAGCTCTCAATCGCACAGGGGACCCAGGGCCTGGCCCCTCCATCCAGAAAACCTATGACCTCACCCGCTACCTGGAGCACCAACTCCGCAGCTTGGCTGGGACCTATGTGAGTATCCAGCGTAGGAATCTGGGAGTTGGGGAGGAGTGAGGAGTTGGGGAAAGACAGTCCTAACCGTGGAGGGTTCTGGTAAATGATGGGGTGAGGAGGGGCTCTTTGGCTCCCACCAGTCCCCCTGTCTGGTCTA
+
AABBCFFFCFFFGFGGGFGGEGHHGGGGGG2GGGEGFFHHHGG1EGHHFGAGGHCGHFFGHHHHFHHEGGHGGEFGHGHHHHHGHGHHGHHHGG@GE?GHEHH/?EGEFHCDDHHHEF3GHHEGHG?AGGEFC>1FFGFF?FDCDCAFGGGHFHFFBEGF0CD?.CHGHHHHGGHHHHBCB9;-EEGF.;AFBF00;BFFFFBGEDF-..;BD.BCF>AFBBFFF9BAEFFFFFFFFFFD-EFB9090;F0
@M05620:37:000000000-D9766:1:1101:16043:8854 1:N:0:64
ACCACACCTTCTACAATGAGCTGCGTGTGGCTCCCGAGGAGCACCCCGTGCTGCTGACCGAGGCCCCCCTGAACCCCAAGGCCAACCGCGAGAAGATGCCCAGGTGAGTGGCCCGCTACCTCTTCTGGTGGCCGCCTCCCTCCTTCCTGGCCTCCCGGAGCTGCGCCCTTTCTCACTGGTTCTCTCTTCTGCCGTTTTCCGTAGGACTCTCTTCTCTGACCTGAGTCTCCTTTGGAACTCTGCAGGTTCTA
+
ABBBBBBAFFFFGGGGGGGGGGHHGGGEF?GHHGGGCGGGGHHHHGGGAEGFFHHHHHHGFGGGGFGGGGGGHHHGGGGHGGHHHGGGGGGGGGHHFHGHHHGFHHHHHHGGHHGGGGGHHHHHHHHHHHGGHGGGGGGFHHGHHFGGGEGGGGGGGGGAGGGGGGFFFFFFFFFFFFFFFFFFFFFFFFFFFFDDFFFFFFFBFFFFFFFFFFFFFFFFFFFFFFFFFFFFFFFFFFFFFFFFFFFFFFF
@M05620:37:000000000-D9766:1:1101:21789:8865 1:N:0:64
ACCACACCTTCTACAATGAGCTGCGTGTGGCTCCCGAGGAGCACCCCGTGCTGCTGACCGAGGCCCCCCTGAACCCCAAGGCCAACCGCGAGAAGATGCCCAGGTGAGTGGCCCGCTACCTCTTCTGGTGGCCGCCTCCCTCCTTCCTGGCCTCCCGGCGCTGCGCCCTTTCTCACTGGTTCTCTCTTCTGCCGTTTTCCGTAGGACTCTCTTCTCTGACCTGAGTCTCCTTTGGAACTCTGCAGGTTCTA
+
BBBBBBBBFFFFGGGGGGGGGFHHGFEBCEHHHGGFFGGGGHGHHGGGFGGGHHGHHHHGGGGGGGGGGGGHHHHGGGGHGHHHHGGGGGGGGGGHHHHHHHHGHHHHHHGGHHGGGGGHHHHHHHHHHHGHHGGGGGHGHHGHHGGGGGGGGGGGGG-BGFFFFFFFFFFFFFFFFFFFFFFFFFFFFFFFFFFFFFFFFFFFFFFFFFFFFFFFFFFFFFFFFFFFFFFFFFFFFFFFFFFFFFFFFFF
@M05620:37:000000000-D9766:1:1101:15495:8869 1:N:0:64
ACCACACCTTCTACAATGAGCTGCGTGTGGCTCCCGAGGAGCACCCCGTGCTGCTGACCGAGGCCCCCCTGAACCCCAAGGCCAACCGCGAGAAGATGCCCAGGTGAGTGGCCCGCTACCTCTTCTGGTGGCCGCCTCCCTCCTTCCTGGCCTCCCGGAGCTGCGCCCTTTCTCACTGGTTCTCTCTTCTGCCGTTTTCCGTAGGACTCTCTTCTCTGACCTGAGTCTCCTTTGGAACTCTGCAGGTTCTA
+
CCCCCCBCFFFFGGGGGGGGGGHHGGGGHGHHHGGGGGGGGHHHHGGGEGGGHHHHHHHGGGGGGGGGGGGFHHHGGGGHGHHHHGGGGGGGGGHHHHGHHGHGHHHGHHFFHHGGG?CHFHHHGHHHHFCHHFCGGGHGHHGHHGGGGGGGGGGGGG-;?FGGGGFFFFFFFFFFFFFFFFFFFFFFFFFFFFDFFFFFFBFAD/FFFFFFFFFFFFFFFFF9/BFFFFFFFFFFFFFFFFFFFFFFFF;
@M05620:37:000000000-D9766:1:1101:7798:8892 1:N:0:64
AGTGCCAGCTCTCAATCGCACAGGGGACCCAGGGCCTGGCCCCTCCATCCAGAAAACCTATGACCTCACCCGCTACCTGGAGCACCAACTCCGCAGCTTGGCTGGGACCTATGTGAGTATCCAGCGTAGGAATCTGGGAGTTGGGGAGGAGTGAGGAGTTGGGGAAAGACAGTCCTAACCGTGGAGGGTTCTGGTAAATGATGGGGTGAGGAGGGGCTCTTTGGCTCCCACCAGTCCCCCTGTCTGGTCTA
+
AA>AAFFFBFFFGGFFFGGAF?GAFAAEFEHGAEFEAFFHHHGHGGHHHGHHHHHFHGHHGGHHHFHHHHHGGEEGHHGHBFGHHHGEEFFGEGCGGHGHGHHGGGHHGHHHHHHHHHHHHHHHHGEGGFHHHHHHHHHGGHHHGGGGGGGHHHHHFGHHHHGGGGHHHHHHHHHHHHHHGGGGGGGGEFGGGGFGGGGGGGGGGGFFFFFFFFFFFFFFFFFFFFFFFFFFFFFFFFFFFFFFFFFFFF9
@M05620:37:000000000-D9766:1:1101:13615:8900 1:N:0:64
ACCACACCTTCTACAATGAGCTGCGTGTGGCTCCCGAGGAGCACCCCGTGCTGCTGACCGAGGCCCCCCTGAACCCCAAGGCCAACCGCGAGAAGATGCCCAGGTGAGTGGCCCGCTACCTCTTCTGGTGGCCGCCTCCCTCCTTCCTGGCCTCCCGGAGCTGCGCCCTTTCTCACTGGTTCTCTCTTCTGCCGTTTTCCGTAGGACTCTCTTCTCTGACCTGAGTCTCCTTTGGAACTCTGCAGGTTCTA
+
DCDDDDCDFFFFGGGGGGGGGGHHGGGEHGHHHGGGGGGGGHHHHGGGGGGGHHHHHHHGGGGGGGGGGGGHHHHGGGGHGHHHHGGGGGGGGGHHHHHHHHHGHHHHHHGGHHGGGGGHHHHHHHHGHHGHHGGGGGHGHHGHHGGGGGGGGGGGGA-ABGFGGGFFFFFFFFHFFFFFFFFHHFFFFFFFFFFFFFFFFFFAABFFFFFFHHHFHFFFFHFFFFFFHFFFHFFFFFFFFFFFFFFFFFF
@M05620:37:000000000-D9766:1:1101:20884:8910 1:N:0:64
ACCACACCTTCTACAATGAGCTGCGTGTGGCTCCCGAGGAGCGCCCCGTGCTGCTGACCGAGGCCCCCCTGAACCCCAAGGCCAACCGCGAGAAGATGCCCAGGTGAGTGGCCCGCTACCTCTTCTGGTGGCCGCCTCCCTCCTTCCTGGCCTCCCGGCGCTGCGCCCTTTCTCACTGGTTCTCTCTTCTGCCGTTTTCCGTAGGACTCTCTTCTCTGACCTGAGTCTCCTTTGGAACTCTGCAGGTTCTA
+
CCCDCCCCFFFFGGGGGGGGGGHHGGGEEGHHHGGGGGGGGH0EFGGGEFEGHHHHHHHGGGGGGGGGGGGHGHHGGGGHGHHHHGGGGGGGGGHHHHHHHHHGHHHHHHGGHHGGGCGHHHHHHHHHHHGHHGGGGGGGGGGGGGGGGGGGGGGGGG-@DFFFFFFFFFFFFFFFFFFFFFFFHFFFFFFFFFDFFFFFFFFFFEFFFFFFHFFFFFFFFHFFFFFFFFFFFHFFFFFFFFFHFFFFFF;
@M05620:37:000000000-D9766:1:1101:23386:8910 1:N:0:64
AGTGCCAGCTCTCCATCGCACAGGGGACCCAGGGCCTGGCCCCTCCATCCAGAAAACCTATGACCTCACCCGCTACCTGGAGCACCAACTCCGCAGCTTGGCTGGGACCTCTGTGCGTATCCAGCGTAGGAATCTGGGCGTTGGGGAGGCGTGCGGCGTTGGGGACCGCCCGTCCTAACCGTGGAGGGTTCTGGTAAATGATGGGGTGAGGAGGGGCTCTTTGGCTCCCACCAGTCCCCCTGTCTGGTCTA
+
>A>3>B54AFFFGAGGGGECEEHFG22AE?FGFAEEGGGGHHGHGGBGHH3EF3B2BEGCGGHHHGHHHHHEEECGHH3FBAGHHH1?EGFBEEEGEHGGGHHGGGFGDH1FGGB1?FAEHH21G?C/BG11FFHGFG/<CGCGCC.<<.=EC.:C-9BGGGGGE?.--;-@BFFF//BF<DFB.;ABAFFFFFFB//BF/BFFEFF??A?FDF<BB?FFFFFFFFFFF.AD.;FFFFFFBFFFFFFFFF9
@M05620:37:000000000-D9766:1:1101:21182:8912 1:N:0:64
GAGGCTGCTTTGGAAGAAACTCATAGAAGACTCCAAGAGCTTCAAAGAGCTGATGAAACAATTGCAAGTAAGTCAGGCATTTCCGCTTTAACACTCTTGTGGATCCAATTGAACAATCCTCAGCATTTGTACTTGTAACTGACAAGCCAGGGACAAAACATCGGAAGAGCACACGTCTGAACTCCAGTCACGAATTCGTATCTCGTATGCTGTCCCCCTCTTGAAAAAAAAAAAATGGCTAGAAACCGCGA
+
>AAAA>FACFFFGBGGCGGGABBFGEGD54BFBBA332B23BBGF5F3BGBBABFGDFHCAB5BD55BDD5FF55DFBABBDD5BAE>B55D5BBB55BF313BBFGFF3@3BBDFB3BEBBFFHF44BFBGED3DFH4DEDBF3??FF?FCCFFABC0?DG////?GE22?F?A0<0??<<D=F<>=>1=.....=.</<<0<.<.</<0<0;00::-:CC000:;.9-9--;-://///.///:.----
@M05620:37:000000000-D9766:1:1101:25642:8932 1:N:0:64
AGTGCCAGCTCTCAATCGCACAGGGGACCCAGGGCCTGGCCCCTCCATCCAGAAAACCTATGACCTCACCCGCTACCTGGAGCACCAACTCCGCAGCTTGGCTGGGACCTATGTGAGTATCCAGCGTAGGAATCTGGGAGTTGGGGAGGAGTGAGGAGTTGGGGAAAGACAGTCCTAACCGTGGAGGGTTCTGGTAAATGATGGGGTGAGGAGGGGCTCTTTGGCTCCCACCAGTCCCCCTGTCTGGTCTA
+
>A>AAFFFBFFFGGGGFGEEEGFHFGGGGGHHFGGGGGHHHHGHGGGFHHHHFHBFHGHFHHDGHHHHHHHGGGGGHGHHCFGEEHHHGHHHGGEEGHHHGHHFDFGFFHHHHHEHGHHHHHHHHGGGGGGHHFHHHHHGEHHHGGGFGDEGHHHHHCHHHHFGGGHHHHHHHHHHHHHGGFGGGEGG;CFGGGFGGFGGFFGGGBFFFFFFFFFFFFFFFFFBBFFFFFFFFFFFFFFFFFFFFFFFBF9
@M05620:37:000000000-D9766:1:1101:21641:8940 1:N:0:64
ACCACACCTTCTACAATGAGCTGCGTGTGGCTCCCGAGGAGCACCCCGTGCTGCTGACCGAGGCCCCCCTGAACCCCAAGGCCAACCGCGAGAAGACGATGAGTGGCCCGCTCCCTCTTCTGGTGGCCGCCTCCCTCCTTCCTGGCCTCCCGGAGCTGCGCCCTTTCTCCCTTGTTCTCTCTTCTGCCGTTTTCCGTAGGACTCTCTTCTCTGCCCTGAGTCTCCTTTGGACCTCTGCAGGTTCTTGCTCG
+
AA11AAAAFFFFGGG13BBBGBGCE0AA00BA1AF00EEE?GGFHGEE//BEBF1AGGBE/F?EG/EGG@/0B1FEGE?G//FHHFA<CG<</CFB0///?FCGHGEGHGCG@AEFGHHB000</<<.@--CACCCCA::0:;BFF?0?9A.9@??.:/?-A?@F//9/:/;/-/;99FB9FBF/FF9=B-FE/9A9;AAFBFFFFFFFFFFF/BE/9-9BFFBBF//9/9/9FB/9F/9A9BFF/9/999
@M05620:37:000000000-D9766:1:1101:16787:8941 1:N:0:64
ACCACACCTTCTACAATGAGCTGCGTGTGGCTCCCGAGGAGCACCCCGTGCTGCTGACCGAGGCCCCCCTGAACCCCAAGGCCAACCGCGAGAAGATGCCCAGGTGAGTGGCCCGCTACCTCTTCTGGTGGCCGCCTCCCTCCTTCCTGGCCTCCCGGAGCTGCGCCCTTTCTCACTGGTTCTCTCTTCTGCCGTTTTCCGTAGGACTCTCTTCTCTGACCTGAGTCTCCTTTGGAACTCTGCAGGTTCTA
+
CCCDDDCDFFFFGGGGGGGGGGHHGGGGHGHHHGGGGGGGGHHHHGGGGGGGHHHHHHHGGGGGGGGGGGGHHHHGGGGHGHHHHGGGGGGGGGHHHHHHHHHGHHHHHHGGHHGGGGGHHHHHHHHHHHGHHGGGGGHGHHGHHGGGGGGGGGGGGG-;CGGGGGFFFFFFFFFFFHFFFHFHHFFFFFFFFFFFFFHFFFFFFFFFFFFFFHHFFFFFFHFFFFFFFFFFHFFFFFFFFHFHFFFFFFF
@M05620:37:000000000-D9766:1:1101:11210:8963 1:N:0:64
ACCACACCTTCTACAATGAGCTGCGTGTGGCTCCCGAGGAGCACCCCGTGCTGCTGACCGAGGCCCCCCTGAACCCCAAGGCCAACCGCGAGAAGATGATGAGTGGCCCGCTCCCTCTTCTTTTGGCCGCCTCCCTCCTTCCTGGCCTCCCGGCGCTGCGCCCTTTCTCCCTGTTTCTCTCTTCTGCCGTTTTCCGTAGGACTCTCTTCTCTGCCCTGAGTCTCCTTTGGACCTCTGCAGGTTCTCGCTCG
+
CCDDDCCDFFFFGGGGGGGGGGHHGGGEGGHHHGGGGGGGGHHHHGGGGGGGHHHHHHHGGGGGGGGGGGGHFHHGGGGHGHHHHGGGGGGGGGHHHHH2FGHGHGGHHGCC@DGBHHHHH11=DC<CC<<AEHGFFGHGHGBC/GGGGGGDA--;@CAFFF@9FBFFF0B::;BB:FBF::FFFFF:;AD/9B:AFFAAFFEBFFFFFFFFFFFFFFFF:FF0BFFFFF00/B0:BF0BFFFFF0;9;A-
@M05620:37:000000000-D9766:1:1101:12678:8982 1:N:0:64
AGTGCCAGCTCTCAATCGCACAGGGGACCCAGGGCCTGGCCCCTCCATCCAGAAAACCTATGACCTCACCCGCTACCTGGAGCACCAACTCCGCAGCTTGGCTGGGACCTATGTGAGTATCCAGCGTAGGAATCTGGGAGTTGGGGAGGAGTGAGGAGTTGGGGAAAGACAGTCCTAACCGTGGAGGGTTCTGGTAAATGATGGGGTGAGGAGGGGCTCTTTGGCTCCCACCAGTCCCCCTGTCTGGTCTA
+
BBABBFFFBFFFGBGGGGGGGGHHGGGGGGHHFEGGGGHHHHGHGGHHHHHHGHEGGGHHHHHHHHHHHHHGGEEGHHHHFGHHHHCGGHHGFGGGGHHHGHHGGGHHGHHHHHHHHHHHHHHHHGGGGGGHHHHHHHGGGHHHGGGGGDEHHHHHGGHHHHGGGGHHHHHHHHHHHHHHGGGGDEGGGGGGGGGGGGGGGGGGGGFFFFFFFFFFFFFFFFFFFFFFFFFFFFFFFFFFFFFFFFFFFFF
@M05620:37:000000000-D9766:1:1101:13046:8983 1:N:0:64
ACCACACCTTCTACAATGAGCTGCGTGTGGCTCCCGAGGAGCACCCCGTGCTGCTGACCGAGGCCCCCCTGAACCCCAAGGCCAACCGCGAGAAGATGATGAGTGGCCCGCTCCCTCTTCTGGTGGCCGCCTCCCTCCTTCCTGGCCTCCCGGAGCTGCGCCCTTTCTCACTGGTTCTCTCTTCTGCCGTTTTCCGTAGGACTCTCTTCTCTGACCTGAGTCTCCTTTGGAACTCTGCAGGTTCTAGATCG
+
CCCCCCCCFFFFGFGGGGGGGGHHGGGGHGHHHGGGGGGGGHHHHGGGGGGGHHHGHHHGGGGGGGGGGGGHGHHGGGGHGHHHHGGGGGGGGGHHHHHGHGGFFFEHHGGF-<FGHGHHHFFHFCHHGGGGGHGHHFHHHHHGBCFGGGGG?-?;A0FCGGFFEFFFF0;FB/;BFFFFFFFFFFFFD:AFFFFFFAD?BFFFFFFFFFFF00;/FFFF:FFFFFFFFFBBFFFFFFFFFFFFF0;00;A
@M05620:37:000000000-D9766:1:1101:22652:8988 1:N:0:64
GAGGCTGCTTTGGAAGATACCCCTCCAAGACTCCACGGAAGTAAAATATCTGAGTAAGCAATGGCATGTACGTCAAGCATTTCCTCTTTCGCACTCTTGTGGATCCAATTGCCCCATTCTCCGCCTTTGTACTTGTCCCTGCCCCGCCCGGGCCCCACGATCGGAAGCGCACCCGTCTGCCCTCCCGTCCCGCCTTCGTCTCTCGTATGCCGTCTTCTGCTTGAACCAAAACACAAAAGAGCAAAGTCGAA
+
AAAAAAFAFFFFGGGGG1BB1BB000011BFHHHHBB000A1DAFEF12DDGGHFH11BB0BDB0F1BDD2BBFG/1BF@F@DG1D1B1@BBBEGHHHHFGGHHBBFCFGHBGHGGHHHHH1/EEFGHHHHHHHHHHHHHFHHHGGGGGGGGGGGGGGGGHHGGG.?CACCGCG-CEHGCCGGGGEFGGGGG--;EFG;.9FFFFFFFFFF?F@FFFFFFFFFAFF--;E--;--9--/;-;99////---
@M05620:37:000000000-D9766:1:1101:9238:8998 1:N:0:64
ACCACACCTTCTACAATGAGCTGCGTGTGGCTCCCGAGGAGCACCCCGTGCTGCTGACCGAGGCCCCCCTGAACCCCAAGGCCAACCGCGAGAAGATGATGACTGGCACGCTCCCTCTTCTGCTGCCCGACTCCCTCCTTCCTGGCCTCCCGGCGCTGCGCCCTTTCTCCCTCTTTCTCTCTTCTGCCGCTTTCCGTAGGCCTCTCTTCTCTGCCCTGAGTCTCATTTGGCCCTCTGCAGGTTCTAGCTCG
+
BBBABBBBFFFFGGGGGGGFG5GHGFGGHGHGFGGG?EGGGHHHHGGGEGGGGHHHHHHGEGGGGGGGGGGFHHHGGGGHGHHHHGGGGGGG?DF2FHD2?>2@?//0?C/<<<FCGHDHF111F10<.-<-CGGBG.:CH/00/:;CCEA?---;-;?-9;-9/9B/B/;F..//;B:F/BB///;/9-;:.FB.F...//;FB9BFBB/9//;./;99;BB//;B//9//;A;BBFB/.;9F//;//B.
@M05620:37:000000000-D9766:1:1101:22070:9006 1:N:0:64
GCTGCTGCTTTTGAATCGCACACGTCTGACCTCCCGTCACGAATTCGTATCTCGTATTCCGTCTTCTGCTTGAAACAAAAAAAAAAACACAAAGCCGCAAAGCATTCTTGTAAGTTCCTAGAGAACATCCCGATATCACACAAACAGAATAACCAATCAATACACGGACAGTGAGAGCTTCACAGAACAATAATAGCGAACACTCAGCGTATATAAGCAAACACACTGAGCGCAATTTGGACAGAATCAAC
+
1>1>A1BBBF311AB3BBFCGC0AFBBFGFHHHHFEG0/BEEEGHHEGBGHHH0BE01DFFBG0/D21DDGHGHHDCGH0>>/>/////B//0000/></>0011222?111222222221111110110////--1111<.<0..///0000/0.</0000/00.----;00000/.0/00009/////000000;------/////--99/////////-----/////-----9//////-///////
@M05620:37:000000000-D9766:1:1101:22653:9012 1:N:0:64
GAGGCTGCTTTGGACGAAACTCATAGAATACTCCAACTGCTTCCCAGAGCTGATGAAACAGTTGCAAGTAAGTCAGGCCTTTCCGCTATAGCCCTCCTGTTTCTCCAATTTAATAATCCTCAGCACTTGTACTTCTAACTGACAAGGGACGTACAAAAGATCCTAAGAGCATACGTCTTAACTCCAGTCACTAATCCTTATCTCTCATGCAGCTCCCCTTTTCCAAATATAAAACTTTGTCCTTGTCCCTT
+
A?ABAAFBFFFDGC4AEFEEFGHHHGHBDGGH3B3F333ADDE32AFAFG333BBF55B32DD5D35BD55FD5ADBA133BD5BBE0BF4B332B1?3B34BFDGE343B4B4D@@44BFBB3F0B3D3?D4D44DG3?43BBD0//?/>/??B22F2/@2@22D=?10?1110100=@?11DG1>1>1<1<<11<1<=000==<0==00=</00;.;.0000;:00000=0;0;0000009;;C00990
@M05620:37:000000000-D9766:1:1101:6126:9026 1:N:0:64
ACCACACCTTCTACAATGAGCTGCGTGTGGCTCCCGAGGAGCACCCCGTGCTGCTGACCGAGGCCCCCCTGAACCCCAAGGCCAACCGCGAGAAGATGCCCAGGCGAGTGGACCGCTACCTCTTCTGGTCGCCGCCTCCCTCCTTCCTGGCCTCCCGGCGCTGCGCCCTTTCTCACTGGTTCTCTCTTCTGCCGTTTTCCGTAGGACTCTATTCTCTGACCTGAGTCTCCTTTGGAACTCTGCAGGTTATA
+
CCDDDDDCFFFFGGGGGGGGGGHHGFGBFFHHHGGFGGGGGHHHHGGGGGGGHHHHHHHGGGGGGGGGGGGHHHHGGGGHGHHHHGGGGGBFGGHHHHH2GHH///>AFHG1<<DCFFG/DD0=GH0DG0ACF@DCGG.EGGGG0FGGFGGGGAEGGAA-@DF.<DDDAF0FFFFFFFB00<<BFFFFFFFFBCDF/90<AFA<.:B//<00BFFFFF:BFFFFB00000<BF0/000:000<:<:B0000
@M05620:37:000000000-D9766:1:1101:26341:9030 1:N:0:64
ACCCACCTTCTACCATGTGGCGAGTTTGGGTCCCGGGGTACACCCCTGTCTGCGTTCCGAGGCCCCCCTGCAACCCAAAGGCAACCGGGCGAAAATGGCCCGGTGTGTGGCCCGCTCCCTCTTCTGGTGGCCGCCTCCCTCCTTCCTGGCCTCCCGGCGCTGCGCCCTTTCTCCCTTGTTCTCTCTTCTGCCGTTTTCCGTAGGACTCTCTTCTCTGCCCTGCGTCTCCTTTTGCACTCTGCAGGTTCTAT
+
AAAA@AA@B11BFF13B3A1AA00A0FF00BBBFE/AA//B1DBBE//BADF1/A/?B/////BBEEE/?/B1BFE?F0B0?0BGG<///>/>//??<???//<>.>>>CCGHC-<<ACCGHHCCCGHHGEFC@@FBEEFGGGG0CF0BFFFFEGF@=9;@--;@B?@FF9FFFBFFB;B/;FFFFF9;;/F@;AFFBFBB--A/9;BFFFFBFFBF;;A/9-;A@BBF/BFBF/;B/;/B9/9?AF/;//
@M05620:37:000000000-D9766:1:1101:9359:9033 1:N:0:64
ACCACACCTTCTACAATGAGCTGCGTGTGGCTCCCGAGGAGCACCCCGTGCTGCTGACCGAGGCCCCCCTGAACCCCAAGGCCAACCGCGAGAAGATGCCCAGGTGAGTGGCCCGCTACCTCTTCTGGTGGCCGCCTCCCTCCTTCCTGGCCTCCCGGAGCTGCGCCCTTTCTCACTGGTTCTCTCTTCTGCCGTTTTCCGTAGGACTCTCTTCTCTGACCTGAGTCTCCTTTGGAACTCTTCAGGTTCTA
+
CCDCDCCCFFFFGGGGGGGGGGHHGGGEFGHHHGGGGGGGGHHHHGGGGGGGGHHHGCHEGGGGGGGGGGGHHHHGGGGHGHHHHGGGGGGGGGHGHHHHHHHGHHHHHHGGHHGGGGGHHHHHHHHHHHGHHGGGGGHGHHGHHGGGGGGGGGGGGG-CFGGGGGFFFFFFFFHHHHFFFFFFFFFFHHHFFFFFFFHFFFFFFFFFFFFFHHHFFFFFFFFFFFFFFFFFHFFFFFFFFFFFFFFFFFF
@M05620:37:000000000-D9766:1:1101:17374:9038 1:N:0:64
AGTGCCAGCTCTCAATCGCACAGGGGACCCAGGGCCTGGCCCCTCCATCCAGAAAACCTATGACCTAACCAGCTACCTGGAGCACCAACTCCGCAGCTTGGCTGGGACCTATGTGAGTATCCAGCGTAGGAATCTGGGAGTTGGGGAGGAGTGAGGAGTTGGGGAAAGACAGTCCTAACCGTGGAGGGTTCTGGTAAATGATGGGGTGAGGAGGGGCTCTTTGGCTCCCACCAGTCCCCCTGTCTGGTCTA
+
>1>>AD1@AFC@ABGFGCF110B00AEAEFECFEEEEGGHGCFCE/0A1BBGG01FGEGHHGH1GB11B01B>BG10BFGF0FF0F0?/0@GGGC/EH1>EFG///BFAGHD1B2FBGFGH2>10>E?GCG1G<F>10F/?0?1/A/A-AEF0<10F.C/<<CCGGEA:GHFCH0CGHHC-:.-;.CA:.;F00C009F0;0B9A?C?AFFFF?@?@@FFFFFBFB/;-FFAEFFFFFFF?FFFFFFFFFF
@M05620:37:000000000-D9766:1:1101:9667:9038 1:N:0:64
AGTGCCAGCTCTCAATCGCACAGGGGACCCAGGGCCTGGCCCCTCCATCCAGAAAACCTATGACCTCACCCGCTACCTGGAGCACCAACTCCGCAGCTTGGCTGGGACCTATGTGAGTATCCAGCGTAGGAATCTGGGAGTTGGGGAGGAGTGAGGAGTTGGGGAAAGACAGTCCTAACCGTGGAGGGTTCTGGTAAATGATGGGGTGAGGAGGGGCTCTTTGGCTCCCACCAGTCCCCCTGTCTGGTCTA
+
AA3>AFFFBFFFG4FGGFGCECHDF2BEGGHH2EEEGFHHHHGHGGHHHHHHHHHHHGHHGGHHHGGHHHHEE>EEHHHH?FGFHH1?EHHFFG@EEHFGFHHGGGHHGHHHHHHHFHHHHHHGGGGGGGGGHHHHHG0FGHHGGGFCGDEHH0DGFFHHHHGGGGHGGHFFHHHHHFHHBFFGDEGGEGGGGGFFGGGGFFGGGGFBFFFFFFBBBBFFFFFFFFFFF.FFEFFFFFFFBFFFFFFFFF/
@M05620:37:000000000-D9766:1:1101:17356:9044 1:N:0:64
AGTGCCAGCTCTCAATCGCACAGGGGACCCAGGGCCTGGCCCCTCCATCCAGAAAACCTATGACCTCACCCGCTACCTGGAGCACCAACTCCGCAGCTTGGCTGGGACCTATGTGAGTATCCAGCGTAGGAATCTGGGAGTTGGGGAGGAGTGAGGAGTTGGGGAAAGACAGTCCTAACCGTGGAGGGTTCTGGTAAATGATGGGGTGAGGAGGGGCTCTTTGGCTCCCACCAGTCCCCCTGTCTGGTCTA
+
BCABBFFFCFFFGGGGGGGGGGHHGGGGGGHHGGGGGGHHHHGHGGHHHHHHHHHHHGGHHHHHHHHHHHHGGFGGHGHHHHHHHHHHGHHHGGGGGHHHGHHGGGHHGHHHHHHHHHHHHHHHHGGGGGHHHHHHHHHGGHHHGGGGGGGHHHHHHGHHHHGGGGHHHHHHHHHGHHHHGGGGGGGG;FGGGGGGGGGGGGGGGGFFFFFFFFFFFFFFFFFFFFFFFFFFFFFFFFFFFFFFFFFFFFF
@M05620:37:000000000-D9766:1:1101:26331:9047 1:N:0:64
ACCCACCTTCCACAATGGGCCGCGTGTGGCTCCCGGGGCCCACCCCGTTCTGCTTACCGAGGCCCCCCTGAACCCCAAGGCCAACCGCGCGAACATGCCCAGGTGAGTGGCCCGCTACCTCTTCTGGTGGCCGCCTCCCTCCTTCCTGGCCTCCCGGCGCTGCGCCCTTTCTCACTGGTTCTCTCTTCTGCCGTTTTCCGTAGGACTCTCTTCTCTGCCCTGCGTCTCCTTTGGAACTCTGCAGGTTCTAG
+
AAA?ABBFFF4BFFGGGGFGGA2AAAFHEFFHGFE0AF00AAAEEG0?12BBF3BFGHEGGGGFGGGG/?2GCGFGGGCGFHEHGGCFGG//A<->G<FHHH.<C0<DGECGHGGGGDHHHHHHHHHCGGGGGGGGGGGGGGGGGGGGFFFFFFFFFFDBCFFFFFFFFFBFFBFFFFBFFFFFFFFFFFFFFADFFFFFFEFAFFFFFFFFFFFBFFFFFFFFFFFFFF/FFFFFFFFEFFFFF9BFFFB
@M05620:37:000000000-D9766:1:1101:20625:9048 1:N:0:64
AGTGCCAGCTCTCAATCGCACAGGGGACCCAGGGCCTGGCCCCTCCATCCAGAAAACCTATGACCTCACCCGCTACCTGGAGCACCAACTCCGCAGCTTGGCTGGGACCTATGTGAGTATCCAGCGTAGGAATCTGGGAGTTGGGGAGGAGTGAGGAGTTGGGGAAAGACAGTCCTAACCGTGGAGGGTTCTGGTAAATGATGGGGTGAGGAGGGGCTCTTTGGCTCCCACCAGTCCCCCTGTCTGGTCTA
+
AB3AAFDFBFFFGGGGEAFGG?HEFEGGDEFHFEGE2FHHFHGHGGFHHFGFBFGFHGHHHHGHHHHHHHHGGEEGHFHHGHGHHHHHGHHHGFECEHHHGHHGGGGHGHHHHHGHHHHHHGGHHGDGGGHHHHHHHHHGCGHHGGGGCGGHHHHHHGHHHHGGGGHGHHHHHHHHGHHHGGFGGGGG;AFFGGCFFFGGGGGGGGFBFFFFFFBBBBFFFFFFFFFFFFFFFFFFFFFFBFFFFFFFFFF
@M05620:37:000000000-D9766:1:1101:17284:9096 1:N:0:64
ACCACACCTTCTACAATGAGCTGCGTGTGGCTCCCGAGGAGCACCCCGTGCTGCTGACCGAGGCCCCCCTGAACCCCAAGGCCAACCGCGAGAAGATGCCCAGGTGAGTGGCCCGCTACCTCTTCTGGTGGCCGCCTCCCTCCTTCCTGGCCTCCCGGAGCTGCGCCCTTTCTCACTGGTTCTCTCTTCTGCCGTTTTCCGTAGGACTCTCTTCTCTGACCTGAGTCTCCTTTGGAACTCTGCAGGTTCTA
+
CCCCCDCDFFFFGGGGGGGGGGHHGEGEEGHHHGGGGGGGGHHHHGGGEGGGHHHHGHHGGGGGGGGGGGGHGHHGGGGHGHHHHGGGGGGGGGHHHHHHHHHGHHHHHHGGHHGGGGGHHHHHHHHHHHGHHGGGGGHGHHGHHGGGGGGGGGGGGG-AFGGGGGFFFFFFFFFHFHFFFFFHFFFFFFFFFFFFFFHFFFFFFFFFFFFFHHFFFFFFFFFFFFFFHFFFFFFFFFFFFFFFFFFFFFF
@M05620:37:000000000-D9766:1:1101:22827:9102 1:N:0:64
GAGGCTGCTTTGGAAGAAACTCATAGAAGACTCCAAGAGAGCAAAATAGATGAGGAAAAAATGGCAGCTAAGTCAAGCATTTCTGATTTAGCAGTCATGTGGATACAATTGCACAATTCTTAGCATTTGTACTTATAACTGCCAAGCCCGGGACACAAGATCGGAAGAGCACCCGTCTGAACTCCAGTCACGAATTCGTATCTCGTATGCCGTCTTAGGCTTGGAAAAAAAAACGCCATTGCCAATAACTC
+
BBCBBCFBFFFFGGGGGGGGGGHHHHHFFHHHFHHHD2B2A2BAFA3BGD555BFGHHFCAG3C2A1AB55BA555BB255BF5B@@B@D@553BB34B@BG3B@FD3GED44B3GGHGD4BBF444BD44FDF444BF4F?333/?F/</EGGE02/@F>>/</=<FC01?/<-C.GFD1FGDG1<=000<..<<=CHCC::CCEA//CHG.@FG00090/-.000/.9:-;.-;-..000;:00:0;;0
@M05620:37:000000000-D9766:1:1101:18120:9120 1:N:0:64
ACCACACCTTCTACAATGAGCTGCGTGTGGCTCCCGAGGAGCACCCCGTGCTGCTGACCGAGGCCCCCCTGAACCCCAAGGCCAACCGCGAGAAGATGATGAGTGGCCCGCTCCCTCTTCTGGTGGCCGCCTCCCTCCTTCCTGGCCTCCCGGAGCTGCGCCCTTTCTCCCTGGTTCTCTCTTCTGCCGTTTTCCGTAGGACTCTCTTCTCTGCCCTGAGTCTCCTTTGGAACTCTGCAGGTTCTAGCTCG
+
CBCCCCCBFFFFGFFGGGGGGGHHGEGBCEHGHFGGDFGGFHFGHGGGFGGGGHGHHHHEGFFGGGGGGGGHFHHGGGGHGHHHHGGGGGCGGGHFGHHFGGHGHGGHHGGGGGGHHHHHHFFHCCCHG?DGGHGHHGHGHHHHHHGGGGGGG?BGGGGGGGGFFFFFFFFFE?FFFFFFFFFFFFF9CDFFFFFFFFFFFFFFFFFFFFFFFBFFFFBFFFFFFFFFFFB0BFFFFFE0;AFFF9;0;F9
@M05620:37:000000000-D9766:1:1101:10346:9124 1:N:0:64
AGTGCCAGCTCTCAATCGCACAGGGGACCCAGGGCCTGGCCCCTCCATCCAGAAAACCTATGACCTCACCCGCTACCTGGAGCACCAACTCCGCAGCTTGGCTGGGACCTATGTGAGTATCCAGCGTAGGAATCTGGGAGTTGGGGAGGAGTGAGGAGTTGGGGAAAGACAGTCCTAACCGTGGAGGGTTCTGGTAAATGATGGGGTGAGGAGGGGCTCTTTGGCTCCCACCAGTCCCCCTGTCTGGTCTA
+
BBABCFFFCFFFGGGGGGGGGGHHGGGGGGHHGGGGGGHHHHGHGGHHHHHHHHHHHGHHHHHHHHHHHHHGGFGGHHHHHHHHHHGHGHHHGGGGGHHHGHHGGGHHGHHHHHF3FD?BHHEDF<//>?GBCF1FHCAFGHHHGFAG?.>FC0GA0.</=GGEGGACGHEH0C0<GHHFBEC?.EGGG.;0;B;CFB0:00=FGA9:.A.0DFFC;-:FFBFB0:FEAFFFEA:BFFF.-;0:0B/;0;0
@M05620:37:000000000-D9766:1:1101:13560:9140 1:N:0:64
AGTGCCAGCTCTCAATCGCACAGGGGACCCAGGGCCTGGCCCCTCCATCCAGAAAACCTATGACCTCACCCGCTACCTGGAGCACCAACTCCGCAGCTTGGCTGGGACCTATGTGAGTATCCAGCGTAGGAATCTGGGAGTTGGGGAGGAGTGAGGAGTTGGGGAAAGACAGTCCTAACCGTGGAGGGTTCTGGTAAATGATGGGGTGAGGAGGGGCTCTTTGGCTCCCACCAGTCCCCCTGTCTGGTCTA
+
BBBBBFFFCFFFGGGGGGGGGGHGGGGGGGHHFGGGGGHHHHGHGGHHHHHHHHHHHGHHHHHHHHHHHHHGGEGGHHHHGHHHHHHHGHHHGGGGGHHHGHHGGGHHGHHHHHHHHGHHHHHHHGGDGGHHHHHHHHHGGHHHGGGGGGEGHHHHGGHHHHGGGGHHHHHHHHHHHHHHGGGGFGGGEGGGGGFGGGGGGGHGGGFFFFFFFFFFFFFFFFFFFFFFFFFFFFFFFFFFFFFFHHFFFFB
@M05620:37:000000000-D9766:1:1101:23426:9146 1:N:0:64
AGTGCCAGCTCTCAATCGCACAGGGGACCCAGGGCCTGGCCCCTCCATCCAGAAAACCTATGACCTCACCCGCTACCTGGAGCACCAACTCCGCAGCTTGGCTGGGACCTATGTGAGTATCCAGCGTAGGAATCTGGGAGTTGGGGAGGAGTGAGGAGTTGGGGAAAGACAGTCCTAACCGTGGAGGGTTCTGGTAAATGATGGGGTGAGGAGGGGCTCTTTGGCTCCCACCAGTCCCCCTGTCTGGTCTA
+
AAAAAFFFBFFFGGGGGGGGGGHHGGGGEGHGGGGGAFHHFHGHGGHHHHHHDFHHHGHHHHFHHGHHHHGGGEGGHHHHFGHHHHHHGHHHGGGEFHHH/GHFGGHHGHGHGHHHBFGHHHHHHGGG@GHHHHHHHHCGFHHHGGGGGGEHHHHHHF/CFHGGEDHF/GH/GHHHHHHHGGGGGGGGAF.FGFBFFGGGGGGGGGD=FFFFFFFFFFFFFFFFFFFEFFFAFFFFFFFFFFFFFFFFFFF
@M05620:37:000000000-D9766:1:1101:9935:9147 1:N:0:64
AGTGCCAGCTCTCAATCGCACAGGGGACCCAGGGCCTGGCCCCTCCATCCAGAAAACCTATGACCTCACCCGCTACCTGGAGCACCAACTCCGCAGCTTGGCTGGGACCTATGTGAGTATCCAGCGTAGGAATCTGGGAGTTGGGGAGGAGTGAGGAGTTGGGGAAAGACAGTCCTAACCGTGGAGGGTTCTGGTAAATGATGGGGTGAGGAGGGGCTCTTTGGCTCCCACCAGTCCCCCTGTCTGGTCTA
+
AA1>AD1FAFFFFGGCDFGAEAH0FG?EAEGH0EE//FGG0GEGGGBFHCGHDFFGHGHHGHGHHDHHHHHEG/EGHHFH0BGHFHA/EFHFCECGGGFHGGHF/EGHGGHFHFHHHHBHHGHHHGGGGGHHHHHHHHHGGGFHGCGGGCA<GHHHHFGHHHGGGGGHEHHFGHBHHHGH@CC@EEGG9FFGGF;FGGGGGGGGGGB@FFFFFF?@@@EFFFFFFFFFFFFFFFFFFFFF@FFFFEBFFF/
@M05620:37:000000000-D9766:1:1101:23599:9167 1:N:0:64
AGTGCCAGCTCTCAATCGCACAGGGGACCCAGGGCCTGGCCCCTCCATCCAGAAAACCTATGACCTCACCCGCTACCTGGAGCACCAACTCCGCAGCTTGGCTGGGACCTATGTGAGTATCCAGCGTAGGAATCTGGGAGTTGGGGAGGAGTGAGGAGTTGGGGAAAGACAGTCCTAACCGTGGAGGGTTCTGGTAAATGATGGGGTGAGGAGGGGCTCTTTGGCTCCCACCAGTCCCCCTGTCTGGTCTA
+
AA>AAFFFBFFFGGGDFFGGG2G4EEAEFGHHBEEA2BGGHHGHGGHHHEGHHHFFHGHHDEFFH5FFGHH0E/EEE@GF2BFFGFG1E3FC>>>E/FFH<GHGGGHHEHHFHGFFHGFBHHGHHGCDGGHFFHHHHHFGGHHHGGFGGGFGGHHFHGHHHHGGGGGHHHGHGHGHHHHHGGGGGGGGG?FGFGBFGGGFGFGGGGDDEFFFFFFFFDFFFFFFFFFFFFFFFFFFFFFFFFFFFFFFBBF
@M05620:37:000000000-D9766:1:1101:23237:9174 1:N:0:64
AGTGCCAGCTCTCAATCGCACAGGGGACCCAGGGCCTGGCCCCTCCATCCAGAAAACCTATGACCTCACCCGCTACCTCGAGCACCAACTCCGCAGCTTGGCTGGGACATAAATGAGGGTGCAGCGTAGGAATCTGGAGGTGGGGGAAGAGAGCGGTGATGGGGGAGGGCAGTCGTAAACGAGGGGGGGACTGGTAAATGATGGGGTGCGACGAGGCTCTTTGGCTCCCCCAAGTCCCGCTCTCTGGTCTA
+
BCBCCFFFCFFFGGGGGGGGGGHGGGGGGGHHGGGGGGHHHHGHGGHHHHHHHHHHHGHHHHHHHHHHHHHGGGGGHH3BEFGGHHHHGHHHGGGGGHHHGHHGG/0?/BD33D33DF///?=D2><CDGH1GB1@G10/C.FGG-D.CG./C.::.-.00=CF-;-=-;.9;0.;CGE0A..;-@CC--::.;;000;;0B:FF.A>.-.---;-@.A/0;FFFFB.;..-;.;FF0-;:-;00;0BF00
@M05620:37:000000000-D9766:1:1101:22841:9185 1:N:0:64
ACCACACCTTCTACAATGAGCTGCGTGTGGCTCCCGAGGAGCACCCCGTGCTGCTGACAGAGGCCCCCCTGAACCCCAAGGCCAAACGCGAGAAGATGCCCAGGAGAGTGGCACGCTACCTCTAATGGTGGCAGAATACCTCATTCCTGGAATCCAGGCGATGAGCCATTTCTAACTGGTTCACTCATCTGCCGTTTTCCGTAGGACTCTATTCTATGACATGAGTCTCCTTTGGAACTCTGCAGGCTCTA
+
1>>>A11AFFC13BG1ABF111AAA0BBG0FG1FAAECGCFHHHHGEG//B/FA1BG01BFHAF>E/>EGGFFEC/?E>//>?>/B//><<@//BB11<BG1?//?FBGHEGCHCGGGG011>11>>GG1>G0A.0D0DGHHC0=D<0=C/<0<<0;/.A-AE:CGH/9FFGGFGBGG/==F0;;F/;=CFGGACEFGGGGBA-B9FFBF/9BF//;B9F/;/99;FFFFFFFFF//9/BFFFFF--;FB;
@M05620:37:000000000-D9766:1:1101:3308:9208 1:N:0:64
AGGCCCAGCTCTCCATGGCACAGGGTTCCGAGAGCATGGCCCCTCCATCTAGAAATCCTATGACCACACCCCCAACCTCGGGCACCCTCTCAGCAGGTCGGCTGGGACCTATGTGCGTATCCAGCGTCGGACTCTGGGCGTTGGGGCGGCGTGCGGCGTTGGGGCCCGCCCGTCCTAACCGTGGCGGGTTCTGGTAAATGATGGGGTGAGGCGGGGCTCTTTGGCTCCCACCAGTCCCCCTGTCTGGTCTA
+
>>1>>>>AC1BFGFFB3BA1B0F0FB0BB0BA0AA1BBBFFFEFGGEFG1DDF1DADBFH21DDF1BBEEG>>//BEG0B?/>>EFG/?BE12B1F/B1/>><EGGAF?B1BFBF2/?CBHH21FCC/>A//>FHHFFHGGGG.?@E@AAAAAGG@@@@@@?@@-999=@-@@BFF//;A;AF@@@;@@FFFFFF/9;BF/BFFFFA@-;A-;@@@@?F/;BFFFFFEF-:A-;;/FFFF@FFFFFFFFFB
@M05620:37:000000000-D9766:1:1101:16954:9210 1:N:0:64
ACCACACCTTCTACAATGAGCTGCGTGTGGCTCCCGAGGAGCACCCCGTGCTGCTGACCGAGGCCCCCCTGAACCCCAAGGCCAACCGCGAGAAGATGCCCAGGTGAGTGGCCCGCTACCTCTTCTGGTGGCCGCCTCCCTCCTTCCTGGCCTCCCGGAGCTGCGCCCTTTCTCACTGGTTCTCTCTTCTGCCGTTTTCCGTAGGACTCTCTTCTCTGACCTGAGTCTCCTTTGGAACTCTGCAGGTTCTA
+
CBCCDCCCFFFFGGGGGGGGGGHHGGGEHGHHHGGGGGGGGHHHHGGGGGGGHHHHHHHGGGGGGGGGGGGHHHHGGGGHGHHHHGGGGGGGGGHHHGHHHCGGHHHHHHGGHHGGGGGHHHHHHHHHHHGHHGGGGGHGHHGGHGGGGGFGGGGGGG-;@FGGGGFFFFFFFFFFFFFFFFFFFFFFFFFFFFDFFFFFFFFFFFFFFFFFFFFFFFBFFFFFFFFFFFFFFFFFFFFFFFFFFFFFFFB
@M05620:37:000000000-D9766:1:1101:20127:9216 1:N:0:64
ACCACACCTTCTACAATGAGCTGCGTGTGGCTCCCGAGGAGCACCCCGTGCTGCTGACCGAGGCCCCCCTGAACCCCAAGGCCAACCGCGAGAAGATGATGAGTGGCCCGCTCCCTCTTCTGGTGGCCGCCTCCCTCCTTCCTGGCCTCCCGGAGCTGCGCCCTTTCTCACTGGTTCTCTCTTCTGCCGTTTTCCGTAGGACTCTCTTCTCTGCCCTGAGTCTCCTTTGGAACTCTGCAGGTTCTAGCTCG
+
BBBABBBBFFFFGGGFGGGDEFEEGAEAAEGGGGGEEGGGDHHHHGCGEEGGGFEGHHHGGGGGGGGGGGGHHHHGGGGHGHHHHGEEDCBCDDGFGDGGHHHHHGGHHGGG?EGHHHHHHHHHGCGHGGGFGGGHHGHHHHHHHHGGGGGGGGGGGGGGGGGFFFFFF/FFFFFFFFFFFFFFFFFFDDFFFFFFBFFFFFFFFFFFFFFFF/BFFFFFFFFFFFFFFFFBFFFFFFFFF;FFF/B/;F?
@M05620:37:000000000-D9766:1:1101:25886:9222 1:N:0:64
ACCACACCTTCTACAATGAGCTGCGTGTGGCTCCCGAGGAGCACCCCGTGCTGCTGACCGAGGCCCCCCTGAACCCCAAGGCCAACCGCGAGAAGATGCCCAGGTGAGTGGCCCGCTACCTCTTCTGGTGGCCGCCTCCCTCCTTCCTGGCCTCCCGGAGCTGCGCCCTTTCTCACTGGTTCTCTCTTCTGCCGTTTTCCGTAGGACTCTCTTCTCTGACCTGAGTCTCCTTTGGAACTCTGCAGGTTCTA
+
AAAAAAAAFFFFGGGGGGF1G1GBEAEGHGHHFFGGGGGGGHHHHGGGEEGGHHHFHHHGGGGGGCGGGGGGHFHGGGGHAEHHHGGGGCC@/CFFHHHHHHHGGHGHGHGGHHGGGGGHHHHHHHHHHHGGHGGGGGHGHHGHHGGGGGGGGGGGGG?AAFGGGGF@@FFFFFFFFFFFFFFFFFFFFFFFF@BFFFFFFFFFFBFFFFFFFFFFFFFFFFFFFFFFFFFFFFFFFFFFFFFFFFFFFFB
@M05620:37:000000000-D9766:1:1101:16938:9222 1:N:0:64
ACCACACCTTCTACAATGAGCTGCGTGTGGCTCCCGAGGAGCACCCCGTGCTGCTGACCGAGGCCCCCCTGAACCCCAAGGCCAACCGCGAGAAGATGCCCAGGTGAGTGGCCCGCTACCTCTTCTGGTGGCCGCCTCCCTCCTTCCTGGCCTCCCGGCGCTGCGCCCTTTCTCACTGGTTCTCTCTTCTGCCGTTTTCCGTAGGCCCCTCTTCTCTGCCCTGAGTCTCCTTTGGAACTCTGCAGGTTCTA
+
AABABABB4CCDDFGGDFFGGGGHGEFB4AGCFEGDDCAE?GHHHGGGFFGGGHFHGHGEEECGGGGGGG1FGFHGG>EHGHHHHFGGGGGGGGGFHGHHHFGFFFF<1<//CG?-CCCGHHGHHH0DGHGFH--AEDHGHGGHHGGFF/AA0.CA:9D-?-;.-BDFFFFBBF/B9BFFF/BBFF9FFFFFFFFDFFFF.B?DF/:.9.9BFFBF///;ABF.9BF9FFFFF/BFBFFB/B/F99FFFB/
@M05620:37:000000000-D9766:1:1101:5385:9236 1:N:0:64
ACCACACCTTCTACAATGAGCTGCGTGTGGCTCCCGAGGAGCACCCCGTGCTGCTGACCGAGGCCCCCCTGAACCCCAAGGCCAACCGCGAGAAGATGCCCAGGTGGGTGGCCCGCTACCTCTTCTGGTGGCCGCCTCCCTCCTTCCTGGCCTCCCGGCGCTGCGCCCTTTCTCACTGGTTCTCTCTTCTGCCGTTTTCCGTAGGACTCTCTTCTCTGACCTGAGTCTCCTTTGGAACTCTGCAGGTTCTA
+
ABBBABB34BBDEF5DGGABGGHHGFEBAEGAFAAB2E2AEF2BBEEAEEEFHHHHFFHAECGEFGGGFGGH3FGEEEDHGF?GHGGGBC/>CFHBFFHHHHGE?G/>CDFHHGGGGGGHHHFHDGHBDCDGHGGGGGHGGGGGGEFFFGGGGGGGFF-;BF-DACFFFFFFFFFFFFFFFFFFFFFF;:BFFFFFFFFFDBADDFFFBFFFFFF;BF9FFBF/BBF;;BFFFFFFFFFFFEFFFFFFFFB
@M05620:37:000000000-D9766:1:1101:5628:9242 1:N:0:64
GAGGCTGCTTTGGAAGAAACTCATAGAATACTGCAAGGGATTCAAAGAGCTGATGAAACAATTGCAAGTAAGTTAGGCATATCTGCTATAGCACCCTTGTGGCTCCAATTGAACAATTCTCAGCATTTGTACTTGTAACTGACAAGCCAGGGACAAAAGATCGGAAGAGCACACGTCTGAACTCCAGCCACGAATTCGTATCGCGTATGCCGACTTCTTCTTGAAACAAAAAACACTTACATGACACATCA
+
AAAAAAFBFFFDGBAFGGGGGGHHHGFG5GEH5GFHA2A22B35DAFEEGB3BBA5D5BB1AA3555BFEFHG55DGBBB3DG5DDGBGG5D531B132BG11?FFHG433BFBB2BB4B4BGHHF@BF4BFFF3BBG44GH3?BFFFEB?E/?F02FBFFG?/<//FF2@GGAC?F0?FGGF?GFH0<0<<->>.>.=<<<.<<<:D:G0A-;-:;000;00;0B0/...9A...090;90;BF//.//;
@M05620:37:000000000-D9766:1:1101:15329:9246 1:N:0:64
AGTGCCAGCTCTCAATCGCACAGGGGACCCAGGGCCTGGCCCCTCCATCCAGAAAACCTATGACCTCACCCGCTACCTGGAGCACCAACTCCGCAGCTTGGCTGGGACCTATGTGAGTATCCAGCGTAGGAATCTGGGAGTTGGGGAGGAGTGAGGAGTTGGGGAAAGACAGTCCTAACCGTGGAGGGTTCTGGTAAATGATGGGGTGAGGAGGGGCTCTTTGGCTCCCACCAGTCCCCCTGTCTGGTCTA
+
AAAABFFFAFFFGGGGGGGGGEHHGGGGAFHHGEGGAFHH2FEFGGHGFHFGBGFHHGHCGHDHHHHHHF1EGGEEHFHHHHHHGHHHGGFHGGG@EFHH/??E//0F<FHHHFGFF??1F?DGFC/DGGBFCGHFHFHGAGGC@?GGGDE<CGFGHGC<DCGCAAGCGHHFHB0CHHFG@AC@.:EG.9.:FB;9CBFFFBBBED.9AFF/ADB?B=AFFBF/FB/.9.9AFF9B/99.@A//BF/B9B/
@M05620:37:000000000-D9766:1:1101:22553:9247 1:N:0:64
AGTGCCACCTCTCAATCGAACAGGGGACCCAGGCCCTGGCCCCTCCAGCCAGAAAACCTGTGACCTCACCCGCTACCTGGAGCACCAACTACGCAGCTTGGCTGGGACCTATGTCAGTATCCAGCGTAGGAATCTGGGAGTTGGCGAGGAGTGAGGAGTTGGGGAAAGACAGTCCTAACCGTGGAGGGCTCTGGTAAATGATGGGGTGAGGAGGCGCTCTTTGGCTCCCACCAGTCCCCCTGTCTGGTCTA
+
>AAAAFF1BCFFGGGGGGFEGAGHGGG0EE0AF0BF/BGGFGGAEGF1BF0GFCCGHEE0DBFGHHH1GFFGGGEEHGHHHHHFHHHHGFGHGG?/EF1F/<GFCGHHFHBG1>2B>GBGHDDGG?/?<CD1@FHB<CHEGGGE1<A-<-<>C0DFB<GHB/-::CEHGHBHHHHHHCHHGCE@.AE@..9FFGCGGF0FB000.;B@FFEFA---;9BE/9FBFF/EEFFFEFBBFFFA@-BFFBB9FF/
@M05620:37:000000000-D9766:1:1101:15249:9266 1:N:0:64
GAGGCTGCTATGGAAGAAACTCATAGATTACTGCAACAGTTCCCCCTGGACCTGGACAAGTTTCTTGCCTGGCTTACAGAAGCTGAAACAACTGCCAATGGCTTCTACGCTTAACCACCGGCTCCTAGAATCCTCAAAGTGACTAAAAGAGATGATGAAAAAATGCCAGGCAAGCCAGTCATTTCGGCTTTACAACTCTTGCCCACCAAATGAAACAATTCCCACCATTTGAACTTTTAACTTTCAACCAC
+
>1A>>>C>C1B1F11B1F1BBFGHHBDDF1A3DB11AGBDGB2ABAA/A0BBFFABA100ABFAFDDABBBFFHG1A1BDFEBBF1@B@BBBEFFFBHFE1B0>B@22/>>??@11B>/?>/<<FGB><BB11FD1BDD11212>B<<1<0011@2@@1@10<??11?1//<<>..00<1<1<1>0-<.</0=00<<0;000/00.:..:;00:;09;00000;...;;;900;;B0B;0;000;9909..
@M05620:37:000000000-D9766:1:1101:16251:9289 1:N:0:64
ACCACACCTTCTACAATGAGCTGCGTGTGGCTCCCGAGGAGCACCCCGTGCTGCTGACCGAGGCCCCCCTGAACCCCAAGGCCAACCGCGAGAAGATGCCCAGGTGAGTGGCCCGCTACCTCTTCTGGTGGCCGCCTCCCTCCTTCCTGGCCTCCCGGAGCTGCGCCCTTTCTCACTGGTTCTCTCTTCTGCCGTTTTCCGTAGGACTCTCTTCTCTGACCTGAGTCTCCTTTGGAACTCTGCAGGTTCTA
+
CCCCCCCCFFFFGGGGGGGGGGHHGEGFGGGHHGGGGGGGGHHGGGGGGGGGHHHHHHHGGGGGGGGGGGGHHHHGGGGHGHHHHGGGGGGGGGHHHHGHHHGGHHGGGGGGHHCDDCFHHHFHGG<GGGGGHCDGGGHGHHGGHGGFBFGGGGGG?F-:A9FFAADFFFFFFFBFBBFFFFFFFFBFFBFFFCADFFFFFFADFFFB:9BBFFFFFFBFFFF/;FF/BFBFFFFFFFFFFFFFFFFFFFB
@M05620:37:000000000-D9766:1:1101:14445:9298 1:N:0:64
ACCACACCTTCTACAATGAGCTGCGTGTGGCTCCCGAGGAGCACCCCGTGCTGCTGACCGAGGCCCCCCTGAACCCCAAGGCCAACCGCGAGAAGATGATGAGTGGCCCGCTACCTCTTCTGGTGGCCGCCTCCCTCCTTCCTGGCCTCCCGGAGCTGCGCCCTTTCTCACTGGTTCTCTCTTCTGCCGTTTTCCGTAGGACTCTCTTCTCTGACCTGAGTCTCCTTTGGAAATCTGCAGGTTCTAGATCG
+
BBCCDCCCFFFFGFGGGGGGGGHHGGGGHGHHHGGGGGGGGHHHHGGGFGGGHHHHHHHGGGGGGGGGGGGGHHHGGGGHGHHHHGGGGGGGGGHHHHHBD2??GE?F/C<-->FGHHHHHD<GG.CCAC-:AHE/G.:;GF00/.C:CEEA---;.;B?BEBD/:F0F0:FB/::BFBFFF0000;0@.AB.B:.B.;.::FBBFB0000000;/0:/;0;BFFBF00/;:0B0:00::.F:F0:B0;F.
@M05620:37:000000000-D9766:1:1101:16508:9304 1:N:0:64
GAGGCTGCTTTGGAAGAAACTCATAGATTACTGCAACAGTTCCCCCTGGACCTGGAAAAGTTTCTTGCCTGGCTTACAGAAGCTGAAACAACTGCCTACAGGATGCTACCCGTAAGGAAAGGCTCCTAGAAGACTCCAAGGGAGTAAAAGAGCTGATGAAACAATGGCAAGTAAGTCAGGCATTTCCGCTTTAGCACTCTTGTGGATCCAATTGAGCAATTCTCAGCATTTGTACTTGTAACTGAAAGCCA
+
BABAABFBFFF4GBBBFGGGGGHHHHHHHFFGHG4FFHHHHDAAGFEEFBBGHHGEA3FGBFHGHHHGAGHHHHH3BBGHHHAGGB3FBGEHHGGGEGBGG31FBBGFDFGFEEGFF3BBFFGFCFCGFGGFFBBCGGFFECGF?BBGHGFGFFF<F>FGG@GHHHH0C<F?FDH??<DGGFG<FFHF?AD.==GDGH/GHDDCDGHFFGFC<GGG0;G=;0:;0::0;GBFFCFGG09CFGGGGFGB/9/
@M05620:37:000000000-D9766:1:1101:20838:9327 1:N:0:64
ACCACACCTTCTACAATGAGCTGCGTGTGGCTCCCGAGGAGCACCCCGTGCTGCTGACCGAGGCCCCCCTGAACCCCAAGGCCAACCGCGAGAAGATTCCCAGGTGAGTGGCCCGCTACCTCTTCTGGTGGCCGCCTCCCTCCTTCCTGGCCTCCCGGAGCTGCGCCCTTTCTCACTGGTTCTCTCTTCTGCCGTTTTCCGTAGGACTCTCTTCTCTGACCTGCGTCTCCTTTGGAACTCTGCAGGTTCTA
+
1>>AAA1AFFF1AFG1AAFF1AB1ABEEH0FGFGC0BAA/EHHHHGCGE/EAFABGH0AEEGCGCE/EGGGGHFC>EGF>?FHC?/E<B/B@</GH11>FGGHG1<FHHDFGHH-CG?CH1<GHB00<G<AHHG-A.:C:GHGH0:CGFGGG0C9.A--;AG/FAGF-@BFFFFFFFFFBBFFFFFFF/BFFF@BBFFFFFFFBFBFFFFFFFFFF/9/BF/--;9@FFFFFFFFFFBFF/;BBFF-/FF;
@M05620:37:000000000-D9766:1:1101:23055:9331 1:N:0:64
GCGGCTGCTTTTGAAGCCACTCCTAGAAGCCTCCCCGGGAGCAAACGATCTGAGTAACCAATGGCAACCAAGTCAGGCATTTCCGCATTAGCACTCTTGTGGATCCAATTGCCCCATTCTCAGCCTTTGTACTTGTCCCTGCCCCGCCAGGGCCCCACGATCGGAAGCGCACACGTCTGCCCTCCAGTCCCGTATTCGTCTCTCGTATGCCGTCTTCTGCTTGAACACAATTATCCTTTTCACTGACACGC
+
1>>>A>>>CFB@AAB1B1BFBF0B1DFFF1FGFHF0AEGAG/BEGF///BBFD1DDFGGFEHH1CB1/0//B1BB10>?GE2FG?E/?/1BB@@BGGHF1BEBB1BB1F<EG1F/?GFHFH2DG0GDGDDGH2D<GHHHGH<FAFCCG/@G?.C-<EAC@GCCCCA?.;ACG-;-:;9E0::CA./:;999A.-9;CBC.C/CCBFFFFFB@F?FEBFB/FFF-///-;;///////9/;/9/;9/B//9;
@M05620:37:000000000-D9766:1:1101:23067:9346 1:N:0:64
GAGGCTGCTTTGGAAGAACCTCATAGAATACTACAAGCGTTTCAAAGAGCTGATGAAACAATTGCAAGTAAGTTAGGCTTCTCTGCTCTATCGCTCATGTGTATCCAATTCAACAATTCTCAGCATTTGTACTTGTAACTGACAAGCCACGGACAAAAGATAGGAAGAGCACACGTCTCAACTCCAGTGACTAATCCGTATCTCGTATGCAGTCGTCTCATTAACAAAAAAAAAACTTGACAATTACCAGC
+
>3A>>>C>BBB4G45BAG4AFGHHHGGDF5FG554B3B22AAF5AGD3A2333B5DD5331BD3555BDA5FDB5DBB332BB5D@D5DD5D111?>BB@@44@BB43@3444@3?34B@44BFD34B?BBF4B3BBFBBB33?3B//?0///>/0B00/?@10@>G00@FF0?<0/<0?1?1?11<111111<>1>.<FH.0D<.CC/00=</...;/0:;0:;;C.:.---9;.0;00000///////.
@M05620:37:000000000-D9766:1:1101:5041:9366 1:N:0:64
ACCACACGTTCTACAATGCGCTGCGTGTGGCTCCCGAGGAGCACCCCGTGCTGCTGACCGAGGCCCCCCTGAACCCCAAGGCCAACCGCGCGAAGATGCCCAGGTGAGTGGCCCGCTACCTCTTCTGGTGGCCGCCTCCCTCCTTCCTGGCCTCCCGGCGCTGCGCCCTTTCTCACTGGTTCTCTCTTCTGCCGTTTTCCGTAGGACTCTCTTCTCTGACCTGAGTCTCCTTTGGAACTCTGCAGGTTCTA
+
AAAAAAA1>BFABGGFFG1AEEEEGEGA0AGFG/BE/EG?/GFGHGG/AEEFBEFGGGC/>E?EGEEEGE/FFHHEGFEHGEHH/FGGGG@CC?//??GGF1<F<GHF=<FCCFCCC@@FDGGGHHGF:GFGC-@?EFGGGFAFBFGGGF.ACFE.AA--99@?>@F??BF9FFB9FFB/:99BBFFFBF/B/@AA:A9BBF?BFBBBFBFFBB/9/9/99FF9-FF/BF9/9FB99FFFFFFBBFFFFFB
@M05620:37:000000000-D9766:1:1101:26165:9372 1:N:0:64
ACCACACCTTCTACAATGAGCTGCGTGTGGCTCCCGAGGAGCACCCCGTGCTGCTGACCGAGGCCCCCCTGAACCCCAAGGCCAACCGCGAGAAGATGATGAGTGGCCCGCTCCCTCTTCTGGTGGCCGACTCCCTCCTTCCTGGCCTCCCGGCGCTGCGCCCTTTCTCCCTGGTTCTCTCTTCTGTCGTTTTCCGTAGGACTCTCTTCTCTGCCCTGAGTCTCCTTTGGACCTCTGCAGGTTCTAGCTCG
+
BBBBBBBBFFFFGGGGGG5GGGHHGGGGHGHHHGGGGGGGGHHHHGGGFGGGFGHHHHHGGGGGGGGGGGGHHHHGGGGHGHHHHGGGGGCFGGHHHHH@FFGHHGFFGCCCGGGHGHGHG11=C.<<<-<;EHGHHGHHHHHFFHGFGGGGCABDCGF>CFFFFFFFF;BF/.9/;FFFFFFFFF/9.9AFFFBDFAD?/9B/FFFFFFFFF/FEFF.9;BF:/BFBF/BBFFFFFFB/.;BF//;;;F.
@M05620:37:000000000-D9766:1:1101:10691:9381 1:N:0:64
GAGGCTGCTTTGGAAGAAACTGATAAACCAGGGAAACAAGATCGGAAGACCACACATATGTACTTTAGTCAGGTATTCGAATCTGGTATCCCTTCTCCTGATTAAACAAAAAAAAAAGTAAGGAAAAACACAAAGAAGATGGAGAGGAAAAGAAAGAAATAAAAAAAAAACAGAACGAACCAAGGAGAGATAAGCCAAAGCACTCTTGGAGAAACAACTGAACAACAAATAGCATTTGGACATTCCCCTGT
+
>3AA>>CACBB4F4ABFG4GGBGBDBDA4BB2BC2BBGHHBHBAE22A23ABA1A1B35DBBBD5D5BF555B555DDB5B31D5D5DD5DB3BG3BBFF3BBBBF33FG??//>></B4B?2B2220//?//<220@2><2221?<0?000/001000111>11----;:.;///.;9--.9.......00000//:///9//9/;;B9//.//9:.////;/.;...////://;//99/9;///.9./
@M05620:37:000000000-D9766:1:1101:6362:9392 1:N:0:64
ACCACACCTTCTACAATGAGCTGCGTGTGGCTCCCGAGGAGCACCCCGTGCTGCTGACCGAGGCCCCCCTGAACCCCAAGGCCAACCGCGAGAAGATGCCCAGGGGAGTTGCCCCCTTCCTCCTCTTGGGGCCGCCTCCCTCCTTCCTGGCCTCCCGGGACCTCGCCCCTTCTCACTGGTTCTCCCTTCTGCCGTTTTCCGTAGGACTCTCTTCCTTGACCTTAGTCTCCCTTGGAACTCTGCAGGGTCTA
+
CCCCCCCCFFFFGGGGGGGGGGHHGGGEHGHHHGGFFGGGGHHHHGGGEGGGFGGHHHHGGGEGGGGGGGGHHHHGGGGHGHHHHGGGGGCGGGHHHHBGH2/F/////0>1FH.--00>10/=/00<0.=.A--=..;E//;9;0C00;.;9.CE.;---.//.9;D-AF////9//:9B//////;////B-.;FF/F./..;////:9/;9////9:BB///;9//;/;F/B/F9/////99A-;///
@M05620:37:000000000-D9766:1:1101:6188:9412 1:N:0:64
ACCACACCTTCTACAATGAGCTGCGTGTGGCTCCCGAGGAGCACCCCGTGCTGCTGACCGAGGCCCCCCTGAACCCCAAGGCCAACCGCGCGAAGATGCCCAGGTGAGTGGCCCGCTACCTCTTCTGGTGGCCGCCTCCCTCCTTCCTGGCCTCCCGGCGCTGCGCCCTTTCTCACTGGTTCTCTCTTCTGCCGTTTTCCGTAGGACTCTCTTCTCTGACCTGAGTCTCCTTTGGAACTCTGCAGGTTCTA
+
CCCCCCC>CFFFGFGGGG5FGGHHGGGBCEHHHBEF?EEGFHGHHGGAEEGGHHHHHHHAEEFGGGGGGGGHGHHGGGGHGHHHHGGGGG/>DGGCGHHHHHHGHHHHHHGGHHGGGGGHHHHHHHHHHHGHHGGGGGHGGGGGGGGGGGGGGGGGGG-ADFFFFFFFFFFFFFFFFFFFFFFFFFFFFFFFFFFFFFFFFFFFFFFFFFFFFFFBFFFFFFFFFFF9BFFFFFFFFFFFFFFFFFFFFFF
@M05620:37:000000000-D9766:1:1101:25670:9417 1:N:0:64
AGTGCCAGCTCTCCATCGCACAGGGGACCCAGGGCCTGGCCCCTCCATCCAGAAAACCTATGACCTCACCCGCTACCTGGAGCACCAACTCCGCAGCTTGGCTGGGACCTATGTGAGTATCCAGCGTAGGAATCTGGGAGTTGGGGAGGAGTGAGGAGTTGGGGAAAGACAGTCCTAACCGTGGAGGGTTCTGGTAAATGATGGGGTGAGGAGGGGCTCTTTGGCTCCCACCAGTCCCCCTGTCTGGTCTA
+
>A>>AFFFBFFFG4FGGEGAECHGGEEEGFGHBEFEFFHHHHGHGGHHHAGHHHHFGGHHHFHHHDGHHHHGG>EGHHHHBFHHHH11?GH3EFCFEH?GGHHGGGHHGHHHHHHHHHHHHHHHHGGDGGHHHHHHHHFGGHHHGGADGDCGH0GH<EHHHHGGGGHHHHHHHHHHHHHGGGGGGGGGEFGGGGFGGGGGGGGGGGDFFFFFFFFFFFFFFFFFFFFFFFFFFFFFFFFFFFFFFFFFFFF
@M05620:37:000000000-D9766:1:1101:21402:9423 1:N:0:64
AGTGCCAGCTCTCAATCGCACAGGGGACCCAGGGCCTGGCCCCTCCATCCAGAAAACCTATGACCTCACCCGCTACCTGGAGCACCAACTCCGCAGCTTGGCTGGGACCTATGTGAGTATCCAGCGTAGGAATCTGGGAGTTGGGGAGGAGTGAGGAGTTGGGGAAAGACAGTCCTAACCGTGGAGGGTTCTGGTAAATGATGGGGTGAGGAGGGGCTCTTTGGCTCCCACCAGTCCCCCTGTCTGGTCTA
+
AAAAAFFBBFFFGGGGGGGGGGHHGGGGGGGHGEEGGGHHHHGHGGHHHHHHGHFHGGHHHHHHHHH3GHHGGEEFHHHHFGHHHHC?EHHHGGGGGHHHGHFGGFHHGHFHHHGHHGHHHHHHHCGDGGGHHHHHGGFGGHHHGGGGCDEHFHHHFGHHHFGGEDEHFHFHHHHHHFHHGGGGDGGGFGGGGGGGGFGGFGGGGBDFFFFBFD>BDFFFFFFFFFFFFEFFFFFFFFFFFFFFFFFFFFB
@M05620:37:000000000-D9766:1:1101:9555:9425 1:N:0:64
ACCACACCTTCTACAATGAGCTGCGTGTGGCTCCCGAGGAGCACCCCGTGCTGCTGACCGAGGCCCCCCTGAACCCCAAGGCCAACCGCGAGAAGATGCCCAGGTGAGCGGCCAGCTACCTCTTCTTGTGGCCGCCTCCCTCCTTCCTGGCCTCACGGCGCTGCGCCCTTTCTCGCTGGTTCTCTCTTCTGTCGTTTTACGTAGGACTCTCTTCTCTGACCTGTGTCTCCGTTGGAAGTATGCAGGTTCTA
+
BBBAABBBFFFFGGGGGGGDGDHHGEEBEEGHEFGEEGGGGHHHHGGGGGGGGHHHHHHEGGGGGGGGGGGHHGHGGGGHEGHHHGGEGG<BDGHGHHB10CFGHHHF1/>CC-.<G11/DD0=GF<00<.=CACGGAGEGGDFFBFB0B?FFF/.9C?-;@-:--9BBF/;F/....;:BFF//;;99/:99AA.../;../9./;BFFBB9B/B9F/FFB.//://BF..9.9/9///9FBFFFAF/BB
@M05620:37:000000000-D9766:1:1101:25602:9426 1:N:0:64
ACCACACCTTCTACAATGAGCTGCGTGTGGCTCCCGAGGAGCACCCCGTGCTGCTGACCGAGGCCCCCCCGAACCCCAAGGCCAACCGCGAGAAGATGAGCGGGGCGGGGGCCGCTCCCCCTTCTGGTGGGGGCCCCCCCCCCTCCTCGCCTCCCCGCGCTGCGCCCTTTCTCCCTTGGTCTCTCTTCTGCCGTTTTTCGTCGGACGCTCTTCTCTGCCCCGCGTCTCCTTTTGTACCCTGCAGGTTCTAG
+
ABBBBBB?BCCBGFGGFFBGGCGHGEG2AEA2BAFA?EEEC22BBFF01E1FFHFHEGFEG@?/FEGGG//>@?EGG/ECCGEAEFGC@C<ADGHE1?111-<-<-=-9B--;-9--;;.9-;99//9..--9---99B-9B-9.9...-9.9;A.-9=--9.-99@-;FBB///./;/;//:/9///;//9-9./:.;-..;;9--;.;.;999F//;E.---9=A.//9;B/.9//;/;..9A.;/;//
@M05620:37:000000000-D9766:1:1101:25658:9434 1:N:0:64
AGTGCCAGCTCTCAATCGCACAGGGGACCCAGGGCCTGGCCCCTCCATCCAGAAAACCTATGACCTCACCCGCTACCTGGAGCACCAACTCCGCAGCTTGGCTGGGACCTATGTGAGTATCCAGCGTAGGAATCTGGGAGTTGGGGAGGAGTGAGGAGTTGGGGAAAGACAGTCCTAACCGTGGAGGGTTCTGGTAAATGATGGGGTGAGGAGGGGCTCTTTGGCTCCCACCAGTCCCCCTGTCTGGTCTA
+
CCCCCFFFCFFFGFGGGGGGGGHGGGGGGGGHGGGGGGHHHHGHGGHHHGFHHHHHHGHHGHHHHHHGHHHGGGGGHHHHHHHHHHGHGHHHGGGGGHHHGHHGGGHHGHHHHHHHHHHHHHHHHGGGGGHHHHHHHHHGGHHHGGGGGGGHHHHHHGHHHHGGGGHHHHHHHHHHHHHHGEGGGGGGEFFGGGFGGGGGGGGGGGFFFFFFFFFFFFFFFFFFFFFFFFFFFFFFFFFFFFFFFFFFFFF
@M05620:37:000000000-D9766:1:1101:8923:9450 1:N:0:64
ACCACACCTTCTACAATGAGCTGCGTGCGGCTCCCGAGGAGCACCCCGTGCTGCTGACCGAGGCCCCCCTGAACCCCAAGGCCAACCGCGAGAAGATGCCCAGGTGAGTGGCCCGCTACCTCTTCTGGTGGCCGCCTCCCTCCTTCCTGGCCTCCCGGCGCTGCGCCCTTTCTCACTGGTTCTCTCTTCTGCCGTTTTCCGTAGGACTCTCTTCTCTGACCTGAGTCTCCTTTGGAACTCTGCAGGTTCTA
+
BBBBBBBBFFFFGGGGGGEGGGHHGA22222AEFFEGGGEEFHHGGGGDGGEBFBGHHBEF//EFGEEG/CFFHFGGDEHGHHHHEFGGGGGGGHFFFHHFEHGHHHHHHFGHHGGGGGHHHHHHHHGHHFHHGGGGGGGGGGGGGGGFGGGGGGGF?-;B=DFFFFFFFFFFFFFFFFFFFFFFFFFFFFFFFFFFFFFFFFFFFFFFFFFFFFFFFBFFFFBFFFBFFFFFFEFFFFFFFFFFFFFFFB
@M05620:37:000000000-D9766:1:1101:12432:9456 1:N:0:64
AGTGCCAGCTCTCAATCGCACAGGGGACCCAGGGCCTGGCCCCTCCATCCAGAAAACCTATGACCTCACCCGCTACCTGGAGCACCAACTCCGCAGCTTGGCTGGGACCTATGTGAGTATCCAGCGTAGGAATCTGGGAGTTGGGGAGGAGTGAGGAGTTGGGGAAAGACAGTCCTAACCGTGGAGGGTTCTGGTAAATGATGGGGTGAGGAGGGGCTCTTTGGCTCCCACCAGTCCCCCTGTCTGGTCTA
+
ABABBFFFBFFFGGGGGGGGGGCHGGGGGGHHGGGGGGGHHHGHGGHHFHHHHFBGHGHHHHHHHHHHHHHGGGGGHGHHHHGGHHFHGHHHGFEGGGHHGHHGGGHHGHHHHHHHHFHHHHHHHGEGGGHHHHHHHHHGGHHHGGGGGGGHHHHHHGHHHHGGGGHGGHHHHHHHHHGHGFEGGGGGEFGGGGFGGGGGGGGGGGFFFFFFFFFFFFFFFFFFFFFFFFFFFFFFFFFFFFFFFFFBFFF
@M05620:37:000000000-D9766:1:1101:19270:9457 1:N:0:64
AGTGCCAGCTCTCAATCGCACAGGGGACCCAGGGCCTGGCCCCTCCATCCAGAAAACCTATGACCTCACCCGCTACCTGGAGCACCCACTCCGCAGCTTGGCTGGGACCTATGTGAGTATCCAGCGTAGGAATCTGGGAGTTGGGGAGGAGTGAGGAGTTGGGGAAAGACAGTCCTAACCGTGGAGGGTTCTGGTAAATGATGGGGTGAGGAGGGGCTCTTTGGCTCCCACCAGTCCCCCTGTCTGGTCTA
+
AAA>AFFFBFFFGFGGGGGAECGDGAEEGGHG2EEEFGHHHHGHGGHHHGHHHGHBGFHHHFHHHFGHHHHGG>EEHHHH2FGHHH11?GHC>ECGEHDGGHHGGGHHGHHHHHHHHHHHHHHHHGGGGGHHHHHHHH0FGHHHGGADGAEGHHHHFGHHHHGGGDEFHHHHHHHHHHHGGGGGFGGGEGGGGGFFGGGGGGGGGFFFFFFFFFFFFFFFFFFFFFFFFFFFFFFFFFFFFFFFFFFFFFB
@M05620:37:000000000-D9766:1:1101:20708:9459 1:N:0:64
ACCACACCTTCTACAATGAGCTGCGTGTGGCTCCCGAGGAGCACCCCGTGCTGCTGACCGAGGCCCCCCTGAACCCCAAGGCCAACCGCGAGAAGATGCCCAGGCCAGTAGCCCGCTACCTCGTCTGGTCGCCGCCTCCCTCCTTCCTGGACTCCCGGCCCTGCGCCCTTTCTCACTGGTTCTCTCTTCTGCCGTTTTCCGTAGGCCTCTCTTCTCTGACCTGCGTCTCCTATGGAACTCTGCAGGCTCTA
+
BBBABBBBFFFFGGGGGGGFGDGHGAEFHEHHFGGGFGGGGHHHHGGGFGGGFHHHHHHGGGGGGFGGGGGFHGHGGGGHEFHHHGGEGGGC@D0FFGF10?////??G11?FCCD@--<>1.<AG.<D0<CG-A?EG.CFBGBFGBBFB/9B/;EG-9-9CAE>9.9>//9:9/;BFBF//FFBBFBFFFFFBD?BEF/A/..9//BFF//9;//;B/9B/BF-;;AB99/9//////9/99/BF.:AF;
@M05620:37:000000000-D9766:1:1101:16131:9461 1:N:0:64
AGTGCCAGCTCTCAATCGCACAGGGGACCCAGGGCCTGGCCCCTCCATCCAGAAAACCTATGACCTCACCCGCTACCTGGAGCACCAACTCCGCAGCTTGGCTGGGACCTATGTGAGTATCCAGCGTAGGAATCTGGGAGTTGGGGAGGAGTGAGGAGTTGGGGAAAGACAGTCCTAACCGTGGAGGGTTCTGGTAAATGATGGGGTGAGGAGGGGCTCTTTGGCTCCCACCAGTCCCCCTGTCTGGTCTA
+
BBBABFFFDFFFGGGGGGGGGGHHGGGGGGHHGGGGGGHHHHGHGGHHHHHHHHHHHGHHGHHHHHHHHHHGGEGGHGHHHHHHHHHHGHHHGGGGGHHHGHHGGGHHGHHHHHHHHHHHHHHHHGGGGGHHGHHHHHHGGHHHGGGGGGGHHHHHHGHHHHGGGGHHHHHHHHHHHHHHGGGGGGGGEGGGGGFGGGHGHGHGGGFFFFFFFFFFFFFFFFFFFFFFFFFFFFFFFFFFFFFFHHFFFFF
@M05620:37:000000000-D9766:1:1101:20110:9469 1:N:0:64
ACCACACCTTCTACAATGAGCTGCGTGTGGCTCCCGAGGAGCACCCCGTGCTGCTGACCGAGGCCCCCCTGAACCCCAAGGCCAACCGCGAGAAGATGAAACACCCCCCGGTGCGTGGCCCGCTCCCTCTTCTGGTGGCCGCCTCCCTCCTTCCTGGCCTCCCGGAGCTGCGCCCTTTCTCCCTGGTTCTCTCTTCTGCCGTTTTCCGTCGGCCTCTCTTCTCTGCCCTGAGTCTCCTTTGGAACTCTGCA
+
CCCCCCCCFFFFGGGGGGGGGGHHGEGBAEHHHGGEEGGGDHHHHGGGDGGGGHGHHHHGGGGGGGGGGFFHHHHGGGGHGHHHHGGGGGDDFGHGGFFFGHHF/?>A<CGCG?DGGGFHHCGGFGGHGGGGGGGGGGGGBDGGGGGGGGFFFFFFFFFFFFFFFFFFFFFFFFFFFFFFFFFFFFFFFFFFFFFFFFFFFDFFFFFFF.:--;DFFFFFFFFFF/FFFFFBBFFFFBB9FF9BFFFFFF/
@M05620:37:000000000-D9766:1:1101:19307:9484 1:N:0:64
ACCACACCTTCTACAATGAGCTGCGTGTGGCTCCCGAGGAGCACCCCGTGCTGCTGACCGAGGCCCCCCTGAACCCCAAGGCCAACCGCGAGAAGATGCCCAGGTGAGTGGCCCGCTACCTCTTCTGGTGGCCGCCTCCCTCCTTCCTGGCCTCCCGGCGCTGCGCCCTTTCTCACTGGTTCTCTCTTCTGCCGTTTTCCGTAGGACTCTCTTCTCTGACCTGAGTCTCCTTTGGAACTCTGCAGGTTCTA
+
3AAAAABBFFFFGFGGGGGFGGHHGGGEFGGFHGFGGGGGGHFHHGGGGGGGHHHGHHHEGGGGGGGGGGGHHHHFGGGHGHHHHGGEGGCGGGHHGDHHH2FCGFFHHFGFHHCGC<CHFHHHHFFHHC?GC@DGGGHGHHGHHGGGEFFFGGGG?DAGFA-A-DFFBFFFFF9FFFFFFFBFFFFFFFFFFFAFFFFF?9...99FFFFFFF/FF//:BB.;.BF/;F9FB///BBFFB/BFF?FF/B;
@M05620:37:000000000-D9766:1:1101:20827:9493 1:N:0:64
ACCACACCTTCTACAATGAGCTGCGTGTGGCTCCCGAGGAGCACCCCGTGCTGCTGACCGAGGCCCCCCTGAACCCCAAGGCCAACCGCGAGAAGATGCCCAGGTGAGTGGCCCGCTACCTCTTCTGGTGGCCGCCTCCCTCCTTCCTGGCCTCCCGGAGCTGCGCCCTTTCTCACTGGTTCTCTCTTCTGCCGTTTTCCGTAGGACTCTCTTCTCTGACCTGAGTCTCCTTTGGAACTCTGCAGGTTCTA
+
CCDCCDCDFFFFGGGGGGGGGGHHGFGFEGHGHGGGGGGGGHGHHGGGGGGGHHGHHHHGGGGGGGGGGGGHFHHGGGGHGHHHHGGGFGGGGGHHHHHHHHHGHHHHHHGGHHGGGGGHHHHHHHHHHHGHHGGGGGHGHHGHHGGGGGGGGGGGGG-ABGGGGGFFFFFFFFFHHHFFFFFFFFFFFFFHFFDFFFFFFFFFFFFFFFFFHHHFFFFFFFFFFFFFHFFFHFFFFFFFFFFFFFFFFFF
@M05620:37:000000000-D9766:1:1101:12705:9500 1:N:0:64
ACCACACCTTCTACAATGAGCTGCGTGTGGCTCCCGAGGAGCACCCCGTGCTGCTGACCGAGGCCCCCCTGAACCCCAAGGCCAACCGCGAGAAGATGCCCAGGTGAGTGGCCCGCTACCTCTTCTGGTGGCCGCCTCCCTCCTTCCTGGCCTCCCGGAGCTGCGCCCTTTCTCACTGGTTCTCTCTTCTGCCGTTTTCCGTAGGACTCTCTTCTCTGACCTGAGTCTCCTTTGGAACTCTGCAGGTTCTA
+
BBCCCBCCFFFFGGGGGGGGGGHHGGGEHGHHHGGGGGGGGHHHHGGGGGGGHHHHHHHGGGGGGGGGGGGHHHHGGGGHGHHHHGGGGGGGGGHHHHHHHHHGHHHHHHGGHHGGG?DHHHHHHHHGHHGHHGGGGGHGHHGHHGGGGGGGGGGGGF-ADGGGGGFFFFFFFFFFFFFFFFFFFFFFFFFFFFFFFFFFFFFFFFFFFFFFFFFFFFFFFFFFFFFFFFFFFFFFFFFFFFFFFFFFFFF
@M05620:37:000000000-D9766:1:1101:19290:9501 1:N:0:64
ACCACACCTTCTACAATGAGCTGCGTGTGGCTCCCGAGGAGCACCCCGTGCTGCTGACCGAGGCCCCCCTGAACCCCAAGGCCAACCGCGAGAAGATGCCCAGGTGAGTGGCCCGCTACCTCTTCTGGTGGCCGCCTCCCTCCTTCCTGGCCTCCCGGAGCTGCGCCCTTTCTCACTGGTTCTCTCTTCTGCCGTTTTCCGTAGGACTCTCTTCTCTGACCTGAGTCTCCTTTGGAACTCTGCAGGTTCTA
+
CCDCDCCCFFFFGGGGGGGGGGHHGGGGHGHHHGGGGGGGGHHHHGGGEGGGHHHHHHHGGGGGGGGGGGGHHHHGGGGHGHHHHGGGGGGGGGHHHHHHHCFGHFHHHFGFHHGGGCGHHHFHHHFHHHGGHGGGGGHGHHGHHFGFFFFGGGGG?C@FDGFGFAFFAFFFFF0FFFFFFFFFFFBFFFBFFFDFFFFFBFFFF00BFBFFFFFFFBFFFFF:FFFFFF0FFFFFFFFFFFF0FFFFFF:
@M05620:37:000000000-D9766:1:1101:9756:9517 1:N:0:64
AGTGCCAGCTCTCCATCGCACAGGGGACCCAGGGCCTGGCCCCTCCCTCCAGAAAACCTATGACCTCACCCGCTCCCTGGAGCACCCACTCCGCAGCTTGGCTGGGACCTATGTGAGTATCCAGCGTAGGAATCTGGGAGTTGGGGAGGAGTGCGGAGTTGGGGACCGCCAGTCCTAACCGTGGCGGGTTCTGGTAAATGATGGGGTGAGGAGGGGCTCTTTGGCTCCCCCCAGTCCCCCTGTCTGGTCTA
+
AA>>AF5CAFFFGGGBBEEAAAFAFAAEED2BAABBFFHHEGFFEG1FBA2BB3ABBEFGFBDGGDF@GHHFE>/BF?3?2BFGHH1?EGHFFF?EEGBB/FGGGGGHGH2BGGG33G?GHH>@GDD/<D<1?GGG1B0<CGF1-@.->.=<<0<A-ACHHFGG.-.9-;--CFGG00BFDE?C-9-@9AFFFFF/;/BFBFFFFFFB.99/9AB-BFFFFFFFFFFFF.AF-AFFFFFFFFFFFFFFFFB
@M05620:37:000000000-D9766:1:1101:8262:9518 1:N:0:64
AGTGCCAGCTCTCAATCGCACAGGGGACCCAGGGCCTGGCCCCTCCATCCAGAAAACCTATGACCTCACCCGCTACCTGGAGCACCAACTCCGCAGCTTGGCTGGGACCTATGTGAGTATCCAGCGTAGGAATCTGGGAGTTGGGGAGGAGTGAGGAGTTGGGGAAAGACAGTCCTAACCGTGGAGGGTTCTGGTAAATGATGGGGTGAGGAGGGGCTCTTTGGCTCCCACCAGTCCCCCTGTCTGGTCTA
+
AA1>A1DFAFFFGFGFFFG1E0FAFEEEECHH0EFC/FGFEGAGFGHGHGGHFHHFHGHHGHEHHHHHHHHEE/EEHHFHGBFG>FGAFFGGE/>>E>BFEHFFFEGHGHGHHHHFHHHHHGHHHGGFGAGGHHHHGHHFCGHHGGGCAGGHFFHGHGGHHGGGGGHHHHHHGHHHHHHHGGEGGGGGCAGGGG;CGGGGGFGGGGF@FFFFFF@@@@FFFFFFF/FFFFFFFAB/BFFF@FFFFFFFB;9
@M05620:37:000000000-D9766:1:1101:10689:9544 1:N:0:64
AGTGCCAGCTCTCAATCGCACAGGGGACCCAGGGCCTGGCCCCTCCATCCAGAAAACCTATGACCTCACCCGCTACCTGGAGCACCAACTCCGCAGCTTGGCTGGGACCTATGTGAGTATCCAGCGTAGGAATCTGGGAGTTGGGGAGGAGTGAGGAGTTGGGGAAAGACAGTCCTAACCGTGGAGGGTTCTGGTAAATGATGGGGTGAGGAGGGGCTCTTTGGCTCCCACCAGTCCCCCTGTCTGGTCTA
+
AA>AAFFFBFFFGGGGGGGFE?GEEGGFGGHH2EFGGGHHHGGHGEFFFHHHGFHHHGHHHHHHHBFHHHHGG>EEFFHHBBGHHH1??FHHGGGGGHFFGHHGGGHHGHHFBGFHHHFHHFBGHGGAGGHFHHHHEH0?CFGFGGFCD.>FF0<AGFHHHHGGGGHGECHH0GCHHCGFFGFGD9EGC?FGFGFFBFGFGGGGGGFFEFFBDFFFFFFFFFFFFFFFFFFFFFFFFFFFFFFFFFFFFFF
@M05620:37:000000000-D9766:1:1101:19243:9547 1:N:0:64
ACCACACCTTCTACAATGAGCTGCGTGTGGCTCCCGAGGAGCACCCCGTGCTGCTGACCGAGGCCCCCCTGAACCCCAAGGCCAACCGCGAGAAGATGCCCAGGTGAGTGGCCCGCTACCTCTTCTGGCGGCCGCCTCCCTCCTTCCTGGCCTCCCGGCGCTGCGCCCTTTCTCACTGGTTCTCTCTTCTGCCGTTTTCCGTCGGACTCTCTTCTCTGACCTGAGTCTCCTTTGGAACTCTGCAGGTTCTA
+
ABCBBABBFFFFGGGGGGGGGGHHGGGGHGHHHGGGGGGGGHHHHGGGGGGGHHHHHHHGGGGGGGGGGGGHHHHGGGGHGHHHHGGGGGGGGGGHHGFFFB/FHHH<1<FF0<ADG-<FGGFGFGH00<;C@@BGGGGFGGGGFBFFF/;FFFA..--;@F-A--.;DBFFFF:FF0/0;FFB9FFBF00B0:A9/ABFDB.-:-;@FF09FF0FF99::F//:9BFBBBBBB/09BFBFFF09..BBF0
@M05620:37:000000000-D9766:1:1101:19174:9557 1:N:0:64
ACCACACCTTCTACAATGAGCTGCGTGTGGCTCCCGAGGAGCACCCCGTGCTGCTGACCGAGGCCCCCCTGAACCCCAAGGCCAACCGCGAGAAGATGATGAGTGGCCCGCTCCCTCTTCTGGTGGCCGCCTCCCTCCTTCCTGGCCTCCCGGAGCTGCGCCCTTTCTCCCTGGTTCTCTCTTCTGCCGTTTTCCGTAGGACTCTCTTCTCTGCCCTGAGTCTCCTTTGGAACTCTGCAGGTTCTAGCTCG
+
CCCCCBCCFFFFGGGGGGGGGGHHGFGFHGHHHGGGGGGGGHHHHGGGGGGGHHHHHHHGGGGGGGGGGGGHHHHGGGGHGHHHHGGGGGGGGGHGGHHBD>2?F//FCC?@-CFGHHHHHD1DF<CCD?@AEHGFHAGGHGC:/.CBFEED--9;9FFBAEFA9BFBF0:B0.;0BFBFFFFF00;09.A9AFBAF?A.::FBBFFBBBB9B0;:BAB9:BFFFFFBFB00:FFFFF00.ABFB9B0;F.
@M05620:37:000000000-D9766:1:1101:25903:9574 1:N:0:64
ACCACACCTTCTACAATGAGCTGCGTGTGGCTCCCGAGGAGCACCCCGTGCTGCTGACCGAGGCCCCCCTGAACCCCAAGGCCAACCGCGAGAAGATGATGCAGGTCCCTCGACCGCTTCCGGTGCCCGCCGCCGTCTTTCTTGTTCCCCCGCACCTGCACCCGTTCTCACTGGCTCTCTCTCTCTCCGCTGTCCGTTGCACTCTCTCTCTCGACCCTAGCCTCCGTCGGAACTCTAAAGCTGCTAGATCG
+
BBBBBBBBFFFFGGGGGGGGGGHHGGGGCGHFHGGGGGGGGHHHHGGGAEGGHHHHHHHGGGGGGGGGGGGHHHHGGGGHGHHHHGGGGGGGGGHHHHHB2222?F1<010/<>A-AD.C/<-<--//;---;D-9=..0;00000;00/.----;/;../;.-..;.;//B/...;B//;B////;/..:-99/.;/..//;///9/////./;--;../;B.9AE.--;.-;///////;/9//;/9F.
@M05620:37:000000000-D9766:1:1101:18858:9581 1:N:0:64
ACCACACCTTCTACAATGAGCTGCGTGTGGCTCCCGAGGAGCACCCCGTGCTGCTGACCGAGGCCCCCCTGAACCCCAAGGCCAACCGCGAGAAGATGCCCAGGTGAGTGGCCCGCTACCTCTTCTGGTGGCCGCCTCCCTCCTTCCTGGCCTCCCGGAGCTGCGCCCTTTCTCACTGGTTCTCTCTTCTGCCGTTTTCCGTAGGACTCTCTTCTCTGACCTGAGTCTCCTTTGGAACTCTGCAGGTTCTA
+
BABBCBBBFFFFGFCGGGGGGGHHGGGEHGHHHGGGGGGGGHHHHGGGEFGEHHGHHHGGGGGGGGGGGGGHGHHGGGGHGHGEFAEGGGGGGGHHFFHGHHHGHHHHHFGGHHGGGGGHHHHHHHGHGHGHHCGGGGGGHHGHHFFGGFGGGGGGGGBGGGFGGGFFFFFEFFFFFFFFBFFFFFFFFFFFFDDAFFFFFBFFFFFEFFFFFFFFFFFFFFFFFFFFFFFFFFFFFFFFFFFFFFAFFFF
@M05620:37:000000000-D9766:1:1101:17765:9593 1:N:0:64
ACCACACCTTCTACAATGAGCTGCGTGTGGCTCCCGAGGAGCACCCCGTGCTGCTGACCGAGGCCCCCCTGAACCCCAAGGCCAACCGCGAGAAGATGCCCAGGTGAGTGGCCCGCTACCTCTTCTGGTGGCCGCCTCCCTCCTTCCTGGCCTCCCGGAGCTGCGCCCTTTCTCACTGGTTCTCTCTTCTGCCGTTTTCCGTAGGACTCTCTTCTCTGACCTGAGTCTCCTTTGGAACTCTGCAGGTTCTA
+
CCDDDCCCFFFFGGGGGGGGGGHHG2FFHGHHHGGGGGGGGHHHHGGGGGGGHGHHHHHGGGGGGGGGGGGHHHHGGGGHGHHHHGGGGGGGGGHHHHHHHHHGHHHHHFEGHHCFGGGHHHHHHHHGGFDHHCGGGGHGHHGHHGGGFEFGGGGGD@?DDGFGAFDFFFFFFFFFFFFFFFFFFFFFFFFFFFFFFFFFFFFFFEFFFFFFFFFFFFEFFFFFFFFFFFFFFFFFFFFFFFFFFFFFFF:
@M05620:37:000000000-D9766:1:1101:17456:9600 1:N:0:64
ACCACACCTTCTACAATGAGCTGCGTGTGGCTCCCGAGGAGCACCCCGTGCTGCTGACCGAGGCCCCCCTGAACCCCAAGGCCAACCGCGAGAAGATGCCCAGGTGAGTGGCCCGCTACCTCTTCTGGTGGCCGCCTCCCTCCTTCCTGGCCTCCCGGAGCTGCGCCCTTTCTCACTGGTTCTCTCTTCTGCCGTTTTCCGTAGGACTCTCTTCTCTGACCTGAGTCTCCTTTGGAACTCTGCAGGTTCTA
+
DDDDDCCCFFFFGGGGGGGGGGHHGGGEHGHHHGGGGGGGGHHHHGGGGGGGGHHHHHHGGGGGGGGGGGGHHHHGGGGHGHHHHGGGGGGGGGHHHHHHHHHGHHHHHHGGHHGGGGGHHHHHHHHHHHGHHGGGGGHGHHGHHGGGGFGGGGGGGD?CDGFGGGFFFFFFFFHFFHFFFHFFFFFFFFFFFFFFFFFFFFFFDFFFFFFFHHHFHFFFFHFFFFFFFFFFFFFFFFFFFFFFFFFFFFF
@M05620:37:000000000-D9766:1:1101:7211:9601 1:N:0:64
GAGGCTGCTTTGGAAGAAACTCATAGAAGACTCCAAGGGCGTCAAAGAGCTGATGACACAATGGCAAGTAAGTCAGGCATATCCGCTATAGCACTCTTGTGGCTCCAATTGAACAATTCTCAGCATTTGTACTTGTAACTGACAAGCCAGGGACAAAAGATCGGAAGAGCACACGTCTGAACTCCAGTCACGAATTCGTATCTCGTATGCCGTCTTCTCCTTGAACAAAAAAAATCCCCCTGTCTGGTCTA
+
A3>AB?FAFFFFFFGGGGGGGGHHHFGH5BGH4BG33FE22AAAEGGCFHEGHHFH3FBG1B33F3FFFGHHFDAFG?133DFBBFE/BFBF4BBBBBBFGC11FFHH@F3BB3BF?B?FHHHHG3FBG?BBGGBBBFBFGF1BGH//BBFBFFE0GF0/1FGDDFFFFEGCCHCG<<.>FGB<FFG=D0D...<.=<C/;C;;C.;C:;;;.-.9;C00;CF0F0CFGGGGG-.:/99;@.BBB//9BF/
@M05620:37:000000000-D9766:1:1101:28026:9602 1:N:0:64
AGGGCCAGCTCTCAATCGCACAGGGGACCCAGGGCCTGGCCCCTCCATCCAGAAAACCTATGACCTCACCCGCTACCTGGAGCACCAACTCCGCAGCTTGGCTGGGACCTATGTGAGTATCCAGCGTAGGAATCTGGGAGTTGGGGAGGAGTGAGGAGTTGGGGAAAGACAGTCCTAACCGTGGAGGGTTCTGGTAAATGATGGGGTGAGGAGGGGCTCTTTGGCTCCCACCAGTCCCCCTGTCTGGTCTA
+
>>1>AA1AAFFBF1B3BAF1EAEAEEAE?0BFFEA/B/F00FEFGGFF1BFD101B0/BFEG2DF@1BFFE@E>/>GDGA0FGA>>>/E0G1EECE/0BFEB1FG?0EF0FFHF2>B>GGDFDHHGACGFHHBGH1<00?/?DGC-.<-><<C0DC0.<<0C<@CCGFFH/C:00<CHGG@.9?A.AA;CFGGFCFEFBFFGGGGBF<EFFFFF--@-9;BF/:BFFFAF--999BFF-A>EFBFB/9//;
@M05620:37:000000000-D9766:1:1101:23730:9603 1:N:0:64
AGTGCCAGCTCTCAATCGAACAGGGGACCCAGGGCCTGGCCCCTCCATCCAGAAAACCTATGACCTCACCCGCTACCTGGAGCACCAACTACGCAGCTTGGCTGGGACCTATGTGAGTATCCAGCGTAGGAATCTGGGAGTTGGGGAGGAGTGAGGAGTTGGGGAAAGACAGTCCTAACCGTGGAGGGTTCTGGTAAATGATGGGGTGAGGAGGGGCTCTTTGGCTCCCACCAGTCCCCCTGTCTGGTCTA
+
AAAAAFF1AFFFGBGGGG1BFEGFFAFEEFCHG0EFFFCHFHGHEGC11BGFG0FFGGH1GGDGHGGBGHGCGGEGHHGHCGHHHG0?EF1FEGGGGEHFGH1FGFGHGH1FGHDGFFGHHHFHHGGCGGEFHHHFEF0FGHHFCC.CCCEHGEHGFFGBG/<C<C.GGHFEHHHHGHHHGGGGAEGGGGGEGGGCFGGGEGGFGGG@EEF9BB-9@@FFFFFFFFF-A-9BEFFFFFFF@FFFFFFFFFF
@M05620:37:000000000-D9766:1:1101:26599:9610 1:N:0:64
AGTGCCAGCTCTCAATCGCACAGGGGACCCAGGGCCTGGCCCCTCCATCCAGAAAACCTATGACCTCACCCGCTACCTGGAGCACCAACTCCGCAGCTTGGCTGGGACCTATGTGAGTATCCAGCGTAGGAATCTGGGAGTTGGGGAGGAGTGAGGAGTTGGGGAAAGACAGTCCTAACCGTGGAGGGTTCTGGTAAATGATGGGGTGAGGAGGGGCTCTTTGGCTCCCACCAGTCCCCCTGTCTGGTCTA
+
>AAABFFFBFFFGFGGGFGGGGGHFEFGGGHHGGGGGFHHHGGHGGFHHHGHHFFHHGHGHHHHHHHHHHHGGGGGHHHGHGHGGHFHGHHHGG?EGHHHGHHFFGHHGHHHHHHHHHHHHHHHHGCEGGHHHHHHHHHGEHHHGGGGGGGHHHHHHGHHHHGGGGFHHHHHHHHHHHHHGCEGGGGG:CFGGGFGGGGGGGGGGGFFFFFFFFFFFFFFFFFFFFFFFFFFFFFFFFFFFFFFFFFFBBB
@M05620:37:000000000-D9766:1:1101:23729:9621 1:N:0:64
AGTGCCAGCTCTCAATCGCACAGGGGACCCAGGGCCTGGCCCCTCCATCCAGAAAACCTATGACCTCACCCGCTACCTGGAGCACCAACTCCGCAGCTTGGCTGGGACCTATGTGAGTATCCAGCGTAGGAATCTGGGAGTTGGGGAGGAGTGAGGAGTTGGGGAAAGACAGTCCTAACCGTGGAGGGTTCTGGTAAATGATGGGGTGAGGAGGGGCTCTTTGGCTCCCACCAGTCCCCCTGTCTGGTCTA
+
AAAABFFFCFFFGGGGGGGGGGHHGEGGGGHHGGGGGGHHHHGHGGHHHHHHHHHHHGHHHHHHHHHHHHHGGGGGHHHHHHHGHHHHGHHHGGFGGHHHGHHGGGHHGHHHHHHHHHHHHHHHHGGGGGHHHHHHHHHGGHHHGGGGGGGHHHHHHGHHHHGGGGHHHHHHHGHHHHHHGEFGGGGG;FGGGGGGGGGGGGGGGGFFFFFFFFFFFFFFFFFFFFFFFFFFFFFFFFFFFFFFFFFFFFF
@M05620:37:000000000-D9766:1:1101:18141:9652 1:N:0:64
AGTGCCAGCTCTCAATCGCACAGGGGACCCAGGGCCTGGCCCCTCCATCCAGAAAACCTATGACCTCACCCGCTACCTGGAGCACCAACTCCGCAGCTTGGCTGGGACCTATGTGAGTATCCAGCGTAGGAATCTGGGAGTTGGGGAGGAGTGAGGAGTTGGGGAAAGACAGTCCTAACCGTGGAGGGTTCTGGTAAATGATGGGGTGAGGAGGGGCTCTTTGGCTCCCACCAGTCCCCCTGTCTGGTCTA
+
AAAAAFFFCFFFGGGGGGCFFGHGGGGGGGHHFGGGGGHHAHGHGGHGHHHHHHGGHGHHHHHHHHHHHHHGGEEGHGHHHGHGGHHHGHHHGGGGGHHHGHHGGGHHGHHHHHHHHGHHHHHHHGGGGGGFHHHHHHHGGHHHGGGGGGGHHHHHHGHHHHGGGGHHHHHHHHHHHGHFGGGGGGGGGGGGGGGGGGGGGGGGGGFFFFFFFFFFFFFFFFFFFFFFFFFFFFFFFFFFFFFFFFFFFFF
@M05620:37:000000000-D9766:1:1101:24261:9655 1:N:0:64
AGTGCCAGCTCTCAATCGCACAGGGGACCCAGGGCCTGGCCCCTCCATCCAGAAAACCTATGACCTCACCCGCTACCTGGAGCACCAACTCCGCAGCTTGGCTGGGACCTATGTGAGTATCCAGCGTAGGAATCTGGGAGTTGGGGAGGAGTGAGGAGTTGGGGAAAGACAGTCCTAACCGTGGAGGGTTCTGGTAAATGATGGGGTGAGGAGGGGCTCTTTGGCTCCCACCAGTCCCCCTGTCTGGTCTA
+
>3>>AFFFBFFFFGGGDAFEEGFHFGGGGEHHGGF?FDHCGHGHGGHHFEHHHHEHHGFHHHHHHHHHHHHGGGGGHHHHHHHHHHHEEHHHGGGGGHHHGHHGGGHHGHHHHHHHHHHHHHHHHCEGGGHHHHHFFFFFDHHHGGFGGGGHHGGHHGHHHHGGGGHHHHHHHHHHHHHHGGEGGGGG;FFGGGFGGGGGGGGGGGDBFFFFFFBBB?FFFFFFFFFFFFFFFFFFFFFFBFFFFFFFFFF
@M05620:37:000000000-D9766:1:1101:15459:9656 1:N:0:64
ACCACACCTTCTACAATGAGCTGCGTGTGGCTCCCGAGGAGCACCCCGTGCTGCTGACCGAGGCCCCCCTGAACCCCAAGGCCAACCGCGAGAAGATGCCCAGGTGAGTGGCCCGCTACCTCTTCTGGTGGCCGCCTCCCTCCTTCCTGGCCTCCCGGAGCTGCGCCCTTTCTCACTGGTTCTCTCTTCTGCCGTTTTCCGTAGGACTCTCTTCTCTGACCTGAGTCTCCTTTGGAACTCTGCAGGTTCTA
+
ABABBBABFFFFGGGFGGGGGGHHGEFFHGHHHGGGGGGGGHHHHGGGFEGGHHHHHHHGGGGGGGGGGGGHHHHGGGGHGHHHGGGGGGGGGGHHHHHHHHGGFGHGHEFGHHFCG?FHEHHHHHEH0/AGHGGGGGHGGHGHGEGGBGGGFGGGDDDAFGBFAGFFAFFEFFFFFFFFFFFB/BFFFFBFFCDFFFFFBFFAF/FFFFFFFEFFFBFFFFBFBFFBFFFFFBFFFFFFFFFFFF.BFF:
@M05620:37:000000000-D9766:1:1101:25068:9663 1:N:0:64
ACCACACCTTCTACAATGAGCTGCGTGTGGCTCCAGAGGAGCACCCCGTGCTGCTGACCGAGGCCCCCCTGAACCCCAAGGCCAACCGCGAGAAGATGATGAGTGGCCAGCTCCCTATTCTTGTGGACGCCTCCCTCCTTCCTGGCCTCCCGGCGCTGCGCCATTTCTCCCTTATTCTCTCTTCTGCCGTTTTCCGTAGGACTCTCTTCTCTGCCCTGCGTCTCCTTTGGACCTATGCAGGTTCTAGCTCG
+
11>AA11ACBBBAFFG3ABGGGHHG0EBAEGGG01BFGF0EGCGGEEEAEEFHGHHH0FEGGG?>EEGGGGHEGHFGGGHGHHHHFGEE/<B@FGH1DG22@??1/?01??11?FH11?GH1111>1<C-AF.GFHBEG<=C0<<CGGGHEC-;-;A-.999..;FGGG0FF0/;;FFFBFFFFFF/B9-;;AF;AF--B//;9/;/FFFFF/;B;;?-;B-9-;9B/B/9;F9/;B9//--/;B:/BB/-
@M05620:37:000000000-D9766:1:1101:25069:9683 1:N:0:64
ACCACACCTTCTACAATGAGCTGCGTGTGGCTCCCGAGGAGCACCCCGTGCTGCTGACCGAGGCCCCCCTGAACCCCAAGGCCAACCGCGAGAAGATGATGAGTGGCCCGCTACCTCTTCTGGTGGCCGCCTCCCTCCTTCCTGGCCTCCCGGAGCTGCGCCCTTTCTCACTGGTTCTCTCTTCTGCCGTTTTCCGTAGGACTCTCTTCTCTGACCTGAGTCTCCTTTGGAACTCTGCAGGTTCTAGATCG
+
BBCCCBCCFFFFGGGGGG5GGGHHGGGFHFGHHGGGGGGGGHHHHGGEEGGGEHHHHHHEGGFGGGGGGGGGHHHGGGGHGHHHHGGGGB/BCGHHHHGHGHHHHFFGHGGGGGFHHHHHHHHGHGHHFGGGGHGHHGHHHHHHHHHGGGGGFGGGGFFGGCCFFFFFFFFFFFFFFFFFFFFFFFFFFDFFFFFFFFFFFFFFFFBFFFFFFFFFFFFFFFFFFFF0;FFFFFFFFFFFFABFFFFFFFF
@M05620:37:000000000-D9766:1:1101:7203:9685 1:N:0:64
ACCACACCTTCTACAATGAGCTGCGTGTGGCTCCCGAGGAGCACCCCGTGCTGCTGACCGAGGCCCCCCTGAACCCCAAGGCCAACCGCGAGAAGATGATGAGTGGCCCGCTCCCTCTTCTGGTGGCCGCCTCCCTCCTTCCTGGCCTCCCGGCGCTGCGCCCTTTCTCCCTGTTTCTCTCTTCTGCCGTTTTCCGTAGGACTCTCTTCTCTGCCCTGAGTCTCCTTTGGCCCTCTGCAGGTTCTCGCTCG
+
BBBBBBBBFFFFGGGGGGFGGFHHGFGEGGHHHGGGGGGGGHHHHGGGEGGGEGHGHHHGGGGGGGGGGGGHHHHGGGGHGGHHHGGGGGCGGGHHHHH?FG2@GGGFHGGGCGGHHHHHH11=C.<<C-;CEHGHHGHHHHGHHHGGGGGGGGGGGGD9DF;;9FFFFBFF//;BFFFF;FFFFFF/;AAFFF;ABADD/BFFF9BFFFFFFFF?FFBFFFF9/BF/;B/9;EAFFFBBA;FFF/:9;A@
@M05620:37:000000000-D9766:1:1101:16791:9689 1:N:0:64
AGTGCCAGCTCTCAATCGCACAGGGGACCCAGGGCCTGGCCCCTCCATCCAGAAAACCTATGACCTCACCCGCTACCTGGAGCACCAACTCCGCAGCTTGGCTGGGACCTATGTGAGTATCCAGCGTAGGAATCTGGGAGTTGGGGAGGAGTGAGGAGTTGGGGAAAGACAGTCCTAACCGTGGAGGGTTCTGGTAAATGATGGGGTGAGGAGGGGCTCTTTGGCTCCCACCAGTCCCCCTGTCTGGTCTA
+
AAAABFFFAFFFGGGGGGGGGGHFGGFGGECGFEEEFGHHFHGFGGHHFFGHFHFHHFFEGHFHHHHBGFEEGEGGHHHHGGHHHHHHGEGGFA/EEFGGEHGGGGHFEHHHFD3FFHHHHGHHF@EGGGHFFHGFGFHE<GBFCGGC??EF.DFAGDGFHBCFEDGFHGFHCGHHHFGHGGEGGFDGGFGGGFCFGGGFGF0CEGFFFFFFFFCFFFFFFFBFFFFFFFFDEFFFFFFFCFFFFFFFFF9
@M05620:37:000000000-D9766:1:1101:27679:9694 1:N:0:64
ACCACACCTTCACAATGAGCCGCGTGTGGCTCCCGCGGAGCACCCCGTGCTGCTGACCGAGGCCCCCCTGAACCCCAAGGCCAACCGCGCGAAGATGCCCAGGTGAGTGGCCCGCTACCTCTTCTGGTGGCCGCCTCCCTCCTTCCTGGCCTCCCGGAGCTGCGCCCTTTCTCACTGGTTCTCTCTTCTGCCGTTTTCCGTAGGACTCTCTTCTCTGACCTGCGTCTCCTTTGGAACTCTGCAGGTTCTAG
+
AAAAAAAAFF1BFGGGFABD1A0AAEAFEFFGFGE?/EAAAGHHGGCGAECGF@@BFGCGGGGGGGGG?E0FGGGFGGHGHHHHGGGGCCCG@->DGFGFHHACF0CDGE<GGCG@@CGHHFFGCHGFGGGFGGGFFGGGFGEFBF0BFFAF9EFF--;@FFF@?F@?B9:99BFFFEFFBFFFFFBBFFFB@;AB-BFBFFF?BFFBFFFFFFFFF/BFFB-9A@BFFFFFFFBFFFFFBFF/A9BFB/;
@M05620:37:000000000-D9766:1:1101:4955:9707 1:N:0:64
ACCACACCTTCTACAATGAGCTGCGTGTGGCTCCCGAGGAGCACCCCGTGCTGCTGACCGAGGCCCCCCTGAACCCCAAGGCCAACCGCGAGAAGATGCCCAGGTGAGTGGCCCGCTACCTCTTCTGGTGGCCGCCTCCCTCCTTCCTGGCCTCCCGGAGCTGCGCCCTTTCTCACTGGTTCTCTCTTCTGCCGTTTTCCGTAGGACTCTCTTCTCTGACCTGAGTCTCCTTTGGAACTCTGCAGGTTCTA
+
CCCCCCBCFFFFGGGGGGGGGGHHGGGFHGHHHGGGGGFGGHHHHGGGGGGGHHHHHHHGGGGGGGGGGGGHGHHGGGGHGHHHHGGGGGFGGGHGHHHHHHGFHHHHHHGGHHGGGGGHHHHHHHHHHHGHHGGGGGHGHHGHHGGGFGGGGGGGGB-@DGGGGGFFFFFFFFFFFFFFFFFFFFFFFFFFFFFFFFFFFFFFFBFFFFFFFFFFFFFFFFFFFFFFFFFFFFFFFFFFFFFFFFFFFF;
@M05620:37:000000000-D9766:1:1101:12695:9715 1:N:0:64
GAGGCTGCTTTGGAAGAAACTCATAGAAGACTCCAAGGGATTCAAAGAGCTGTTGAAACATTTGCAAGTAAGTCAGGCGTATCCGCTATAGCACCCGTGTGGATCCAATTGAACAATGCTCAGCATTTGTACTTGTAACTGACAAGCCAGGGACAAAAGATCGCAAGAGAACACGGCTGAACTCCAGTCACGAATTCGTATATCCAATGCCGTCTTCCTCTTCAAAAAAAAATAAAACTGACAAGCCTGGG
+
BBBAAAFBFFFFGGGGFGFGGGHHHHG55BGE4F4G3BE22ABBA5D3BF335BBFAAA33DDAB553FBDDD55DB30101B5B?101DDG4B1B/B?B11@3BB33B33BB3BFD3BEDFCBE3B44?BB443BBB44GD?BBB/?B0?///?FFH2?GFG/<CCGF01?G<C-<--0<FGDCG/=D0=<<..C0:=;//<C00;;//0-.9.;000;0;0;000.;:@-9//9;/B/9//:9EA/...
@M05620:37:000000000-D9766:1:1101:23658:9728 1:N:0:64
GAGGCTGCTTTGGAAGAAACTCATAGAAGACTCCAAGGGAGTAAAAGAGCTGATGAAACAATGGCAAGTAAGTCAGGCATTTCCGCTTTAGCACTCTTGTGGATCCACTTGAACAATTCTCAGCATTTGTACTTGTAACTGACAAGCCAGGGACAAAAGATCGGAAGAGCACACGTCTGAACTCCAGTCACGAATTCGTATATCGTATGCCGTCTTCTGCTTGACAAAACAAAAAAAGATCTCAGAGAAGA
+
>>A>AAFAFFFFG1BB1B1BFCGEGHFF1AGHHHGFHFGC0BFGHFD/BBGG1BF2DFH0AB1BFHHFHFFFDGGDGG/B1DFABEE/BD1BFFFCHHHHG?BGFHF1FF1BFGBBFFFHHG>GHGFHGHFHHFHHGHGHHHHHFBFFE0/CFGGHBGF<@1?/CF/0FFFGHHC0FHEGFHGHHGGF<>FACCHHGE<CC/==./<:GCCC;AC:CG0GFHF?BBB/C.;9.9.--..000000//-///
@M05620:37:000000000-D9766:1:1101:21166:9732 1:N:0:64
ACCACACCTCCTACAATGAGCTGCGTGTGGCTCCCGAGGAGCACCCCGTGCTGCTGACCGAGGCCCCCCTGAACCCCAAGGCCAACCGCGAGAAGATGCCCAGGTGAGTGGCCCGCTACCTCTTCTGGTGGCCGCCTCCCTCCTTCCTGGCCTCCCGGCGCTGCGCCCTTTCTCACTGGTTCTCTCTTCTGCCGTTTTCCGTAGGCCTCTCTTCTCTGACCTGAGTCTCCTTTGGAACTCTGCAGGTTCTA
+
CCCCCCBBF>AFGGGGGGGGGGHHGFGECEHFHGGFGGGGDHFGHGGGEEGGHHGHHHHGGGGGGGGGGGGHGHHGGGGHGHHHHGGGGGGGGGHHHHHHHFHGHHGHHHGGHHGGG?DHHHHHHHHHHGGGHGGGGGHGHHGHGGGGFGGGGGGGGG-AGFFFFFFFFFFFFFFFFFFFFFFFFFFFFFFFFFFFFFFFFFFFF/;FFFFFFFFFFFBFFFFBFFFFFFFFFFFFFFFFFFFFFFFFFFB
@M05620:37:000000000-D9766:1:1101:20961:9762 1:N:0:64
AGTGCCAGCTCTCAATCGCACAGGGGACCCAGGGCCTGGCCCCTCCATCCAGAAAACCTATGACCTCACCCGCTACCTGGAGCACCAACTCCGCAGCTTGGCTGGGACCTATGTGAGTATCCAGCGTAGGAATCTGGGAGTTGGGGAGGAGTGAGGAGTTGGGGAAAGACAGTCCTAACCGTGGAGGGTTCTGGTAAATGATGGGGTGAGGAGGGGCTCTTTGGCTCCCACCAGTCCCCCTGTCTGGTCTA
+
>AAAADBFAF1FFGGGGGGAE0B0AEEEEGAFFEGGGFHFEGGAGGFHHHEGBFHHHGHHHHHHGHG1GHFGGGEGHFHGHHH?EGGHGEHHGF/EEBGHEB1<?EHHCHFHHFFHHHHHHHHFHGBCCCG1GFFHHGHF<FGFGGEGGGGHFHHHGEHFFBGGGGFHHHFH:GHFHHHGG99ABEGGGGGGGFGGGG0FGFFF..99AFFFBB??@?FEFFFFFFFFFFFFFFFFBF-A@EFF/BFF/9/
@M05620:37:000000000-D9766:1:1101:25124:9770 1:N:0:64
ACCACACCTTCTACAATGAGCTGCGTGTGGCTCCCGAGGAGCACCCCGTGCTGCTGACCGAGGCCCCCCTGAACCCCAAGGCCAACCGCGAGAAGATGCCCAGGTGAGTGGCCCGCTACCTCTTCTGGTAGCCGCCTCCCTCCTTCCTGGCCTCCCGGAGCTGCGCCCTTTCTCACTGGTTCTCTCTTCTGCCGTTTTCCGTAGGACTCTCTTCTCTGACCTGAGTCCCCTTTGGACTCTGCAGGTTCTAG
+
AAA>AAAAFFFFG3GGGGG1GGHHGEEEC0FHGGGGGGGGGHHHHEGGFGGGHHHGHFH/E??EGGGGGGGHGHHGGGGHGHHHHGFEGC/>@GGFHH1FHF/?<?1F1??CHHCC@CGHFB0DGHBG<00<G.-;:.:EHHGGHECGCGGFFFGGG@?A@FBF@9E@-9FFFBFFFBF/;FF/9FFFBF//;=-BFFFF?/A:A/;FFF//FFFFF/9BFFB/-/;/9A--B/9/:BFFF///;9/BFF;
@M05620:37:000000000-D9766:1:1101:27005:9772 1:N:0:64
ACCACACCTTCTACAATGAGCTGCGTGTGGCTCCCGAGGAGCACCCCGTGCTGCTGACCGAGGCCCCCCTGAACCCCAAGGCCAACCGCGAGAAGATGCCCAGGTGAGTGGCCCGCTACCTCTTCTGGTGGCCGCCTCCCTCCTTCCTGGCCTCCCGGAGCTGCGCCCTTTCTCACTGGTTCTCTCTTCTGCCGTTTTCCGTAGGACTCTCTTCTCTGACCTGAGTCTCCTTTGGAACTCTGCAGGTTCTA
+
BBBABBBBFFFFGGGGAGGGGFHGGAEEEAHHCFGEGGGGGHHHHGGGEEGGHHGFHHHGGGGGGFGGGGGFFFHGGGGHEEHHHGCEGDC@@DGHFHEHHHHGHHFHHGEGHHGGGGGHHHEFHHHGDG.CGDGGGGEGHHGHHGBGGBFFGGGGG?D?BGFGGGDFFFBFFFFFFFBFFFFFFFFFFFFFFFFFFFFFFFF?;BFFFFFFFFFFFFFFFFFFFFFFFEFFFFBBFFFFFFFFFFFFFF;
@M05620:37:000000000-D9766:1:1101:25760:9779 1:N:0:64
ACCACACCTTCTACAATGAGCTGCGTGTGGCTCCCGAGGAGCACCCCGTGCTGCTGACCGAGGCCCCCCTGAACCCCAAGGCCAACCGCGAGAAGATGATGAGTGGCCCGCTCCCTCTTCTGGTGGCCGCCTCCCTCCTTCCTGGCCTCCCGGAGCTGCGCCCTTTCTCCCTGGTTCTCTCTTCTGCCGTTTTCCGTAGGACTCTCTTCTCTGCCCTGAGTCTCCTTTGGACCTCTGCAGGTTCTAGCTCG
+
DCDDDDDDFFFFGGGGGGGGGGHHGEGEGDHHHGGGGGGGGHHHHGGGGGGGHHGHHHHGGGGGGGGGGGGHGHHGGGGHGHHHHGGGGGGGGGHHHHHHHHHHHGGHHGGG?GFHHHHHHHHGGGHHGDGDGHGHHGHHHHHHHHGGGGGGG-BBFGGGGAGFFFFFF0BFFEFFFFHFFFFFFFHFFADFFFFFFFFFFFFFFFFFFFFFF0<EFFBFFFFFFFFFFFF0BFFFFFEFFFFFF:B0<BA
@M05620:37:000000000-D9766:1:1101:15607:9799 1:N:0:64
ACCACACCTTCTACAATGAGCTGCGTGTGGCTCCCGAGGAGCACCCCGTGCTGCTGACCGAGGCCCCCCTGAACCCCAAGGCCAACCGCGAGAAGATGCCCAGGTGAGTGGCCCGCTACCTCTTCTGGTGGCCGCCTCCCTCCTTCCTGGCCTCCCGGAGCTGCGCCCTTTCTCACTGGTTCTCTCTTCTGCCGTTTTCCGTAGGACTCTCTTCTCTGACCTGAGTCTCCTTTGGAACTCTGCAGGTTCTA
+
?AABBBAAFFFFEFG45BGFFFGFEFGGH?FHHGG?EEE??GHHHGGGE?EEHFGHHHHGGGGGGGGGGGGGHHFGGGGGGHHFEGEGGCDGGGHHB<GHGHHFHHHHHHFGHHGGGCGHHHGHHHEFHGFGHC?@DDHEHHGHFGGGFBFAFGGGG?B?BFCFBGFBBFEFFFFFFFFFFFFFFFFFFFFFFBFFFFFFBBADD9BFFFFFFFFFEFFFFFFBFFFFFFFFFFFFFFFFEBFFFFFFFF;
@M05620:37:000000000-D9766:1:1101:6965:9822 1:N:0:64
AGTGCCAGCTCTCAATCGCACAGGGGACCCAGGGCCTGGCCCCTCCATCCAGAAAACCTATGACCTCACCCGCTACCTGGAGCACCAACTCCGCAGCTTGGCTGGGACCTATGTGAGTATCCAGCGTAGGAATCTGGGAGTTGGGGAGGAGTGAGGAGTTGGGGAAAGACAGTCCTAACCGTGGAGGGTTCTGGTAAATGATGGGGTGAGGAGGGGCTCTTTGGCTCCCACCAGTCCCCCTGTCTGGTCTA
+
CCBCCFFFDFFFGGGGGGGGGGHHGGGGGGHHGGGGGGHHHHGHGGHHHHHHHGHHHGHHHHHHHHHHHHHGGGGGHHHHFHHHHHHHGHHHGGGGGHHHGHHGGGHHGHHHHHHHHHHHHHHHHGGGGGHHHHHHHHHGGHHHGGGGGGGHHGHHHGHHHHGGGGHHHHHHHHHHHHHHGGGGGGGGGGGGGGGGGGGGGGGGGGFFFFFFFFFFFFFFFHHFFFFFFFFFFFFFFFFFFFFFFFFFFFF
@M05620:37:000000000-D9766:1:1101:19004:9839 1:N:0:64
ACCACACCTTCTACAATGAGCTGCGTGTGGCTCCCGAGGAGCACCCCGTGCTGCTGACCGAGGCCCCCCTGAACCCCAAGGCCAACCGCGAGAAGATGCCCAGGTGAGTGGCCCGCTACCTCTTCTGGTGGCCGCCTCCCTCCTTCCTGGCCTCCCGGAGCTGCGCCCTTTCTCACTGGTTCTCTCTTCTGCCGTTTTCCGTAGGACTCTCTTCTCTGACCTGAGTCTCCTTTGGAACTCTGCAGGTTCTA
+
CCCCCCCBFFFFGFGGGGGGGGHHGFGEHGHGHGGGGGGGGHHHHGGGGEGGHHHHHHHGGGGGGGGGGGGHHHGGGGGHGHHHHGGGGGBGGGHGHHHHHHHG11?GHHAFHHGGGGGHHHHHHHFHFCDHHGGGGGHGHHGHH0FGFGGGGGGGGG-AC.:CCFFFFFFFFFFFFFFFFFFFFFFFFBFFBDFFFFFFFFADFFFFFFFFFFFFFFFFFF/;BFFFFFFFFFFFFFFFFFFFF.F0BF:
@M05620:37:000000000-D9766:1:1101:16482:9856 1:N:0:64
AGTGCCAGCTCTCAATCGCACAGGGGACCCAGGGCCTGGCCCCTCCCTCCAGACAACCTATGACCTCACCCGCTACCTGGAGCACCACCTCCGCAGCTTGGCTGGGACCTATGTGAGTATCCAGCGTAGGAATCTGGGAGTTGGGGAGGAGTGAGGAGTTGGGGAAAGACAGTCCTAACCGTGGAGGGTTCTGGTAAATGCTGGGGTGAGGAGGGGCTCTTTGGCTCCCACCAGTCCCCCTGTCTGGTCTA
+
>A>>>F@F?FFFFEGGFGGAEAE0BEEGCE00AEFEFFHGFHGCFG/FG?AFF/00FEHHDEBGG1F1BFG@F>/EGFFG>BFFGH0/?FHF/E/EEB1BAFHGGCFHEHFFFDGFHHBDGGDGH?GGGGHFGHGHHB0FEHHHCC.@CCA<GFEGGGHHHHGGF::.GHHFGHHH00CFGGG?AEF-EFFGGGFFFFFG0CFGF@A@FFABFB@<@@FFFFFFFFFFA9FBEAFFFFFF@FFFFFBFFFF
@M05620:37:000000000-D9766:1:1101:24260:9858 1:N:0:64
ACCACACCTTCTACAATGAGCTGCGTGTGGCTCCCGAGGAGCACCCCGTGCTGCTGACCGAGGCCCCCCTGAACCCCAAGGCCAACCGCGAGAAGATGCCCAGGTGAGTGGCCCGCTACCTCTTATGGTGGCCGAATCCCTCATTACTGGACTCCCGGCGCTGCGCCCTTTCTCACTGGTTCTCTCTTCTGCCGTTTTCCGTAGGACTCTCTTCTCTGACCTGAGTCTCCTTTGGAACTCTGCAGGTTCTA
+
>A>>AAAAFFFFFGG1AFGEFAF1EABBG0FG1FA0EEGCGHHHHGGGE/ECGFEAG00EEG?FGA>EGGGEGFE/EGE//EGEF??/B/>CGCGHH1?F<GHG11?FFDEGHH->-<>0GHHH00=CG0CG.---;.:GHH.CH0<0<;/=FGG.AA-;-;AG@@F@?FFFFFFFFFF/BF/;;FFFFFFFF@FFFFFFFB:BBBFFFFFFFF/BFFFFFFFFFFBFFFFBFB/BFFFFFFFFF?99BFF
@M05620:37:000000000-D9766:1:1101:11335:9861 1:N:0:64
ACCACACCTTCTACAATGAGCTGCGTGTGGCTCCCGAGGAGCACCCCGTGCTGCTGACCGAGGCCCCCCTGAACCCCAAGGCCAACCGCGAGAAGATGCCCAGGTGAGTGGCCCGCTACCTCTTCTGGTGGCCGCCTCCCTCCTTCCTGGCCTCCCGGAGCTGCGCCCTTTCTCACTGGTTCTCTCTTCTGCCGTTTTCCGTAGGACTCTCTTCTCTGACCTGAGTCTCCTTTGGAACTCTGCAGGTTCTA
+
BBBABBBBFFFFGGGGFGGEF5FCEEEAFEHHFGGEEGGCGHHHHGGGEEGFHHGHHHGGEGGGGDEGGGGGHFFGGGGHCGHHFGGEGGGC?DCGFGFHHHHFFHHGGFGFHHGG@AGHBHHFHHGH0<DHHGGGGGHEHHGHFGGGGGGGGGG?F?9AAFGGGGFFFBBBFFFFFFFFFFFFFFFFFFFFFFFFFEFFFFFFBFFFFFFFFFFFFFFFFFFFFFBFFFFFFFFFFFFFFFFFFFFFFFF
@M05620:37:000000000-D9766:1:1101:9610:9885 1:N:0:64
ACCACACCTTCTACAATGAGCTGCGTGTGGCTCCCGAGGAGCACCCCGTGCTGCTGACCGAGGCCCCCCTGAACCCCAAGGCCAACCGCGAGAAGATGCCCAGGTGAGTGGCCCGCTACCTCTTCTGCCGGCAACCTCCCTCCTTCCTGGCCTCCCGGAGCTGAGAACTTTCTCACTGGCTCTCACTTCTGCCGTTTTACGCAGGACTCTCTTCTCTGACCTGTGTCACCTTTGGAACTCTGCAGGTTCTA
+
1A1?A11AFFCDDAG13AB111A1A0ABB0GH1FFAFCG/EHHHHG?EAAE/G1AAFEBE/EGG//>EEEG0F1>EEG/>//F/<E//><B///0?1<1101/??<1?1</?FHG--A-0100000<00-----..:/=E/:./00/;0/9.0..;.;---./0.00//////////;9--/9;//;FFBFF/9B-/-/;----9-9//BF//BF/9/BF//-//;F9/;/BF/B/BFFB///B99;9FB9
@M05620:37:000000000-D9766:1:1101:18943:9886 1:N:0:64
ACCACACCTTCTACAATGAGCTGCGTGTGGCTCCCGAGGAGCACCCCGTGCTGCTGACCGAGGCCCCCCTGAACCCCAAGGCCAACCGCGAGAAGATGCCCAGGTGAGTGGCCCGCTACCTCTTCTGGTGGCCGCCTCCCTCCTTCCTGGCCTCCCGGCGCTGCGCCCTTTCTCACTGGTTCTCTCTTCTGCCGTTTTCCGTAGGACTCTCTTCTCTGACCTGAGTCTCCTTTGGAACTCTGCAGGTTCTA
+
BCCCCCCCFFFFGFBGGGGGGGHHGGGEGGHHHGGGGG2EGHGHHGGGGGGGHHGHHHHGGGGGGGGGGGGHFHHGGGGHGHHHHGGGGGFGGGHGHHHHHHGEGHHHHHEGHHGFG-CHHHGHHHFFHHGGHGGGGGHGHHGHGGFGFFEFFGGG?A-DAFAFAFFFFFFFFFBFFFFFFFFFFFFFFFFFFFDDFFFFFBA:D00BBFFFFFFFFF0BFFF/BFFFFFFFFFFFFFFFFFFEFFFFFF0
@M05620:37:000000000-D9766:1:1101:8687:9911 1:N:0:64
ACCACACCTTCTACAATGAGCTGCGTGTGGCTCCCGAGGAGCACCCCGTGCTGCTGACCGAGGCCCCCCTGAACCCCAAGGCCAACCGCGAGAAGATGCCCAGGTGAGTGGCCCGCTACCTCTTCTGGTGGCCGCCTCCCTCCTTCCTGGCCTCCCGGAGCTGCGCCCTTTCTCACTGGTTCTCTCTTCTGCCGTTTTCCGTAGGACTCTCTTCTCTGACCTGAGTCTCCTTTGGAACTCTGCAGGTTCTA
+
ABB>ABBBFFFFGGGGDGGAG5GHGEEBAAGG3BFEDGGGGHHHHGGGFEGGGHHHHHHGEGGGGEGGGEGFGEHGGGGHAEFH/F//<B<BCDGF1GFHHHHFHFHGHHGGHHGGGGGHHHHHHHH0D/<.CDCGGGHGHHGFHGGGBCCFGGGGG9-;9FFGGGFB<FFFFFBFFFFFFFFFFFFFFFFFFBDDFAFBDFFDFFFFFFFFFFFFFFFFFFFFFFFFFFFFFF/BFFFFFFFFFFFFBF/
@M05620:37:000000000-D9766:1:1101:11028:9912 1:N:0:64
AGTGCCAGCTCTCAATCGCACAGGGGACCCAGGGCCTGGCCCCTCCATCCAGAAAACCTATGACCTCACCCGCGACCTGGAGCACCAACTCCGCAGCTTGGCTGGGACCTATGTGAGTATCCAGCGCAGGAATCTGGGAGTTGGGGAGGAGTGAGGAGTTGGCGAAAGACAGTCCTAACCGTGGAGGGTTCTGGTAAATGATGGGGTGAGGAGGGGCTCTTTCGCTCCCACCAGTCCCCCTGTCTGGTCTT
+
>A>3>DFFBFFFG4FFGGGCGCEDF2BAEEGH2ABEAFCGFHGGGGHHHHHHHHHFGGHHGHHHHBFGHHH0>/>>E?EG1BGAGG0/?FGBEFECEHGCDGF?ECCG<GFHGHE2G1F1FGBGHG//<CEHHHFGFB0<>FFH-<.A-.=;:0:CB.:G0C/:;--./;/;FGGFGFGGGGG@.;E=;AFFFF:/FFFEF/BB.DF?FF?F?AB;B-9FFF/.;AEFFBFF?FFFFFFF<.;BF/FBFF/
@M05620:37:000000000-D9766:1:1101:6738:9916 1:N:0:64
ACCACACCTTCTACAATGAGCTGCGTGTGGCTCCCGAGGAGCACCCCGTGCTGCTGACCGAGGCCCCCCTGAACCCCAAGGCCAACCGCGAGAAGATGCCCAGGTGAGTGGCCCGCTACCTCTTCTGGTGGCCGCCTCCCTCCTTCCTGGCCTCCCGGTGCTGCGCCCTTTCTCACTGGTTCTCTCTTCTGCCGTTTTCCGTAGGACTCTCTTCTCTGACCTGAGTCTCCTTTGGAACTCTGCAGGTTCTA
+
A>AAAAA>CFCFGGGGGG1BGFHHGEG0AEFCG0FE0EECEHHGHGG/BEEFFHFHHHGAE@EFGGGEGGEHHHHGGFGHGHHHHGGGGG/><BF1FGHHGHHGHHHFGFGGFHGGGCGHHHHGHHHH0GCHHCCCGGHGHHGHHGGGGGFGGGGGGG-;@FGGGGG@@FFFFFFFFFFFFFFFFFFF9;BBF@BBFFFFFFFFFFFBFBFFFFF/BFFFFFF/BFF/;B/BFFFFFFFFFFFFFFFFFF/
@M05620:37:000000000-D9766:1:1101:13324:9928 1:N:0:64
ACCACACCTTCTACAATGAGCTGCGTGTGGCTCCCGAGGAGCACCCCGTGCTGCTGACCGAGGCCCCCCTGAACCCCAAGGCCAACCGCGAGAAGATGCCCAGGTGAGTGGCCCGCTACCTCTTCTGGTGGCCGCCTCCCTCCTTCCTGGCCTCCCGGAGCTGCGCCCTTTCTCACTGGTTCTCTCTTCTGCCGTTTTCCGTAGGACTCTCTTCTCTGACCTGAGTCTCCTTTGGAACTCTGCAGGTTCTA
+
1>1>A?1AFFF@AGG13BFEFAC1EBEEA0FFGG0AEAGAEHHHHGCG/AEEHABGHBFEGGGGEE?EGGGHHHC>EGGEFHHECFGEG@CCCCGHB<GHHHGF1?GHHFEEHH?CCC@GBGGHFDDFGFFHHG-CCAGEHHGGCFFGGGGGFGGEG@-9@GBFGGF??EFFFFFFFFFFFFFFFFFB9FFFF@FBFFFFB9AAB/BFFFFFFFFFEBBFFBB/:9FFFEFBBFFF/9BFBFFFFF-9FFB
@M05620:37:000000000-D9766:1:1101:11553:9934 1:N:0:64
ACCACACCTTCTACAATGAGCTGCGTGTGGCTCCCGAGGAGCACCCCGTGCTGCTGACCGAGGCCCCCCTGAACCCCAAGGCCAACCGCGAGAAGATGATGAGTGGCCCGCTACCTCTTCTGGTGGCCGCCTCCCTCCTTCCTGGCCTCCCGGAGCTGCGCCCTTTCTCACTGGTTCTCTCTTCTGCCGTTTTCCGTAGGACTCTCTTCTCTGACCTGAGTCTCCTTTGGAACTCTGCAGGTTCTAGCTCG
+
BBBBBBBBFFFFGGGGGGGAEDFFGEEAG2AFHGGGGGGGDHHHHG?AEAEFFDF3FGFECG?FGGGGGEFHHHHGGGEHCHHHHGGEFG>BGGHHFF22FGHHGCFGG@C--AGDDFFG1F1>C.<G<CF.EGEGHGHFCFBH/CGGGGGGA-9-F/F?CGGGFBFFF/;FF.9//9BBBFFFFFFFBFFFEFB?BFDDFFFB/99FFFFFF/;FFFFBFF/9BFFFFFFEFBFFFFFFFAFFFBF/;BA
@M05620:37:000000000-D9766:1:1101:19251:9936 1:N:0:64
ACCACACCTTCTACAATGAGCTGCGTGTGGCTCCCGAGGAGCACCCCGTGCTGCTGACCGAGGCCCCCCTGAACCCCAAGGCCAACCGCGAGAAGATGATGAGTGGCCCGCTCCCTCTTCTGGTGGCCGCCTCCCTCCTTCCTGGCCTCCCGGAGCTGCGCCCTTTCTCACTGGTTCTCTCTTCTGCCGTTTTCCGTAGGACTCTCTTCTCTGCCCTGAGTCTCCTTTGGAACTCTGCAGGTTCTAGCTCG
+
DCCEEDDDFFFFGGGGGGGGGGHHGGGEHGHHHGGGGGGGGHHHHGGGGGGGHHHHGHHGGGGGGGGGGGGHGHHGGGGHGHHHHGGGGGGGGGHHHHHGHHHHHGFHHGFG-CFHHHHHHFFGHDHHGGGGGHGHHGGHHHGCFHGGGGGGB-@AFFGGGGGFFFFFF1BF1/<FFFFFFFFFFFFFF9BFEFFFFFFFFFFFFFFFFFFFF0<BFFFB<BFFFFFFFFEFFFFFFFFBABFFF<B1<F.
@M05620:37:000000000-D9766:1:1101:19089:9937 1:N:0:64
AGTGCCAGCTCTCAATCGCACAGGGGACCCAGGGCCTGGCCCCTCCATCCAGAAAACCTATGACCTCACCCGCTACCTGGAGCACCAACTCCGCAGCTTGGCTGGGACCTATGTGAGTATCCAGCGTAGGAATCTGGGAGTTGGGGAGGAGTGAGGAGTTGGGGAAAGACAGTCCTAACCGTGGAGGGTTCTGGTAAATGATGGGGTGAGGAGGGGCTCTTTGGCTCCCACCAGTCCCCCTGTCTGGTCTA
+
AAAAAFFFAFFFGGBDGFF1AEC0FEEGGGGHFEGEFCAEGGCGEG0FGEF1B01FGEF1GH2GFHFFHHGGGGEGHHHFHHHEFHHHGHHHEG/>EBFH/GHF//FGGGHHEHFHEGGHHHHFFCE?CCGFHHFFHHHFABGG?CFGGGGHHHEGGGHFDHCCGGHHHFHHHHHFHHHFGGEGBEGG.CFGGG;0C00BFBFGGGB@EFFFFB?@?@FFFFFFFEFFFFFFFFFFFFFF?FFFEF/FFB;
@M05620:37:000000000-D9766:1:1101:19108:9942 1:N:0:64
AGTGCCAGCTCTCAATCGCACAGGGGACCCAGGGCCTGGCCCCTCCATCCAGAAAACCTATGACCTCACCCGCTACCTGGAGCACCAACTCCGCAGCTTGGCTGGGACCTATGTGAGTATCCAGCGTAGGAATCTGGGAGTTGGGGAGGAGTGAGGAGTTGGGGAAAGACAGTCCTAACCGTGGAGGGTTCTGGTAAATGATGGGGTGAGGAGGGGCTCTTTGGCTCCCACCAGTCCCCCTGTCTGGTCTA
+
BCBBCFFFCFFFGGGGGGGGGGHHFEGGGGHHGGGGGGHHGHFHGGHGHHHHGHHHHGHHHHHHHHHHHHGGFFFGHGFHHHHGHHHGGHHHGGGGGHHHGHHFDGHHGHHHHHHHHHHHHHHHHGGGGGHHHHHHHHHGDGHHGGGGGGGHHHHGHGHHHHGGGFEHHHHHHHHGHHHGGGGGGGGGGGGGGGGGGGGGGGGGGGFAFFFFFBFFFFFFFFFFFFFFFFFFFFFFFFFDFFFFFFFFFFB
@M05620:37:000000000-D9766:1:1101:16324:9943 1:N:0:64
ACCACACCTTCTACAATGAGCTGCGTGTGGCTCCCGAGGAGCACCCCGTGCTGCTGACCGAGGCCCCCCTGAACCCCAAGGCCAACCGCGAGAAGATGATGAGTGGCCCGCTACCTCTTCTGGTGGCCGCCTCCCTCCTTCCTGGCCTCCCGGAGCTGCGCCCTTTCTCACTGGTTCTCTCTTCTGCCGTTTTCCGTAGGACTCTCTTCTCTGACCTGAGTCTCCTTTGGAACTCTGCAGGTTCTAGATCG
+
CCCCCCCCFFFFGGGGGGGGGGHHGEGFHGHHHGGGGGGGGHHHHGGGGGGGHHHHHHHGGGGGGGGGGGGHHHHGGGGHGHHHHGGGGGFGGGHHHHHHHHHHHGFHHGGGCGHHHHHHHHHHHGHHGGGGGHGHHGHHHHHHHHHGGGGGGCGGGFGFGGGGFFFFFFFFFFFFFFFFFFFFFFFFFDFFFFFFFFFDFFFFFFFFFFFFFFFFFFFFFFFFFFFFFFFFFFFFFFBFFAFFFFF0BFE
@M05620:37:000000000-D9766:1:1101:15190:9948 1:N:0:64
AGTGCCAGCTCTCAATCGCACAGGGGACCCAGGGCCTGGCCCCTCCATCCAGAAAACCTATGACCTCACCCGCTACCTGGAGCACCAACTCCGCAGCTTGGCTGGGACCTATGTGAGTATCCAGCGTAGGAATCTGGGAGTTGGGGAGGAGTGAGGAGTTGGGGAAAGACAGTCCTAACCGTGGAGGGTTCTGGTAAATGATGGGGTGAGGAGGGGCTCTTTGGCTCCCACCAGTCCCCCTGTCTGGTCTA
+
AA>AAFFFBFFFGFGFGGGGGGHHGEGFGGHHBEEEDFHHGHGGGGHHHHHHGHHGHGHHHHGHHHHHHGGGGEFGHHHHFGHHHH1FEHHHGGGFGHHFGHFFEGGHGHEHHFDGHHHHHGHHHGDGGFHFHHHHHH0FAFGGGGGGGGEFHGHGGDHHHGGGGGHHHFHHGHHHHHHHGCAFFFGGEGGGGGFFFGFFGFFGFGFFFFFFFFFFFFFFFFFFFFFFFFFFFFFFFFFFFFFFFFFFFF/
@M05620:37:000000000-D9766:1:1101:21854:9964 1:N:0:64
ACCACACCTTCTACAATGAGCTGCGTGTGGCTCCCGAGGAGCACCCCGTGCTGCTGACCGAGGCCCCCCTGAACCCCAAGGCCAACCGCGAGAAGATGCCCAGCCGAGTAGCCCGCTACCTCTTCTGGTCGCCGCCTCCCTCCTTCCTGGACTCCCGGCGCTGCGCCCTTTCTCACTGGTTCTCTCTTCTGCCGTTTTCCGTAGGCCTCTATTCTCTGCCCTGAGTCTCCTTTGGAACTCTGAAGGCTCTA
+
CCDCCCDBFFFFGGGGGGFGGGHHGFGGHGHHHGGGGGGGGHHHHGGGEEGGHHHHGHHGGGGGGGGGGGGHGHHGGGGHGHHHHGGGGGGGGGHHHHGCCBG0//<<F01>1FFC@--<D00<DG0<D0<ADFGCGGHGB:EBFGGEGG/:BFFGG---9@BF-D.DFFFFFFBFFBFF0::BBFFFFFFFFF.9BEFB9F.:.:0::B000;B0:B0;ABA/:BB:0;::FF/B00BFFF0;:F?FF/;
@M05620:37:000000000-D9766:1:1101:5118:9965 1:N:0:64
ACCACACCTTCTACAATGAGCTGCGTGTGGCTCCCGAGGAGCACCCCGTGCTGCTGACCGAGGCCCCCCTGAACCCCAAGGCCAACCGCGAGAAGATGCCCAGGTGAGTGGCCCGCTACCTCTTCTGGTGGCCGCCTCCCTCCTTCCTGGCCTCCCGGAGCTGCGCCCTTTCTCACTGGTTCTCTCTTCTGCCGTTTTCCGTAGGACTCTCTTCTCTGACCTGAGTCTCCTTTGGAACTCTGCAGGTTCTA
+
BBBBBBBBFFFFGGGGGGGGGFHHGGGEHGHHHGGGGGGGGHHHHGGGGGGGHHHHHHHGGGGGGGGGGGGHHHHGGGGHGHHHHGGGGGCGGGHGHHHHHHHGHHHHHHGGHHGGGGGHHHHHHHHHHHGHHGGGGGHGHHGHHGGGGGGGGGGGGC-;BGGGGGFFFFFFFFFFFFFFFFFFFFFFFFFFFFFFFFFFFFFFFFFFFFFFFFFFFFFFFFFFFFFFFFFFFFFFFFFFFFFFFFFFFFF
@M05620:37:000000000-D9766:1:1101:13268:9971 1:N:0:64
TCTGCTTCTTTTTAATCCACTCCTCGAAGCCTCCCCGGGAGTAAAAGATCTGATTAACCAATGGCAATTACGTCAGGCATTTCCTCTTTCGCACTCTTGTGGATCCAATTGAACCATTCTCAGCCTTTGTACTTGTCCCTGCCCCGCCCGGGCCCCACGATCGGAAGCGCACCCGTCTGCCCTCCCGTCCCGACTTCGTATCTCGTATGCCGTCTTCTGCTTGAACCAAAAAACGAAGAAGCCACTTGGTT
+
1>1>>31BBDB1BAFBE3BF1F1ABBEGFAFFFHFEAAAAE/AGGD1/EFGHH2DFHHGHHCGGHFH11D1B>GGCBGHFHHHH1BEGBF/BAEEHHHGGBE1FFFHBGH111B<FHHHHH2>F0GHHGHHHHHDHFFHFH/F/CCCG//<C/A-<C><CGHCCEEC.ACGG-C-;EG?00CCG99ECB.C9.-;=BF--9FFF?FFFFFF@A@FFFFFFFFF-/:-;AEF--9-----///---/////-
@M05620:37:000000000-D9766:1:1101:19416:9976 1:N:0:64
ACCACACCTTCTACAATGAGCTGCGTGTGGCTCCCGAGGAGCACCCCGTGCTGCTGACCGAGGCCCCCCTGAACCCCAAGGCCAACCGCGAGAAGATGATGAGTGGCCCGCTACCTCTTCTGGTGGCCGCCTCCCTCCTTCCTGGCCTCCCGGAGCTGCGCCCTTTCTCACTGGTTCTCTCTTCTGCCGTTTTCCGTAGGACTCTCTTCTCTGACCTGAGTCTCCTTTGGAACTCTGCAGGTTCTAGATCG
+
BBBABBBBFFFFGGGGGGGFGBHHGEGGHGHHGGGGGGGGGHHHHGGGGGGGHHHFHHHGGGGGGGGGGGGHHHHGGGGHCHHHHGGEGGGGCGHHHHHHFHHHHGFHHGGGCGHHHHHHHHHGGDHHCGGGGHGHHGGHHHHHHHGGGGGGGGGGGFGGGGGGFFFFFFFFFFFFFFFFFFFFFFFFFDFFFFFFBFFFFFFFFFFFFFFFFFFFFFFFFFFFFFFFFFFFFFFFFFFFFAFFFFF/;FE
@M05620:37:000000000-D9766:1:1101:27773:9997 1:N:0:64
AGTGCCAGCTCTCAATCGCACAGGGGACCCAGGGCCTGGCCCCTCCATCCAGAAAACCTATGACCTCACCCGCTACCTGGAGCACCAACTCCGCAGCTTGGCTGGGACCTATGTGAGTATCCAGCGTAGGAATCTGGGAGTTGGGGAGGAGTGAGGAGTTGGGGAAAGACAGTCCTAACCGTGGAGGGTTCTGGTAAATGATGGGGTGAGGAGGGGCTCTTTGGCTCCCACCAGTCCCCCTGTCTGGTCTA
+
AAABAFFFBFFFGGGGGGGGFFHHGGFGGGHHGGGCFFHHHHGHGGEHHHHFHHHHHGFGHHFHHHHHHHHGGFEGHHHHHHHAHHHEFHFHGGGGGHFHGHHGGGHHGHHHEHHHHHHHHHHHHGEGGGHHHHHHHHHGDHHHGGGGGGGHHHHHHGHHHHGGGGHHGFHHHHHHHHHHGGGGGGGGCFGGGGGGGGGGGGGGGGFFFFFFFFFFFFFFFFFFFFFFFFFDFFFFFFFFFFFFFFFBFFB
@M05620:37:000000000-D9766:1:1101:11960:9999 1:N:0:64
ACCACACCTTCTACAATGAGCTGCGTGTGGCTCCCGAGGAGCACCCCGTGCTGCTGACCGAGGCCCCCCTGAACCCCAAGGCCAACCGCGAGAAGATGAGGAGTGGCCCGCTCCCTCTTCTGGTGGCCGCCTCCCTCCTTCCTGGCCTCCCGGCGCTGCGCCCTTTCTCCCTGTGTCTCTCTTCTGCCGTTTTCCGTAGGACTCTCTTCTCTGCCCTGAGTCTCCTTTGGGACTCTGCAGGTTCTCGATCG
+
CCDEEDCDFFFFGGGGGGGGGGHHGFGEGGHHHGGGGGGGGHHHHGGGGGGGHHHHHHHGGGGGGGGGGGGHHHHGGGGHGHHHHGGGGGGGGGHH22?2?2D0FCAFH/A<->.<GHFFHB0=GDGF-CCAF.EHHFFHHHF</<.<FEGD--<-9-9@FFFFFFFFF1B/0:01<BFFFFFFFFF:<<BFFB<.0:9.0<BFFFFBBFFFB0B.:./<1:<FB1BFF/....<BB010:<B0B<A0B.-
@M05620:37:000000000-D9766:1:1101:17961:10046 1:N:0:64
ACCACACCTTCTACAATGAGCTGCGTGTGGCTCCCGAGGAGCACCCCGTGCTGCTGACCGAGGCCCCCCTGAACCCCAAGGCCAACCGCGAGAAGATGATGAGTGGCCCGCTCCCTCTTCTGGTGGCCGCCTCCCTCCTTCCTCGCCTCCCGGTGCTGCGCCCTTTCTCTCTCTTTCTCTCTTCTGCCGCTTTCCGTAGGCCTCTCTTCTCTGTCCTGAGTCTCCTTTGGAACTCTGCAGGTTCTAGCTCG
+
CCCDDDCCFFFFGGGGGGGGGGHHGGGFHGHGHGGGGGGGGHGHHGGGFGGGHHHHHHHGGGGGGGGGGGGHGHHGGGGHGGHHHGGGGGGGGGHHHHH22>2?F=/F/A/-<CFBGHFHD11=<...A--.CHC/C./1</11.-<.9.9.---<0<<?CG>C/0B1<10B0011<:1<:B1111<0--<..<1.F...00<.:BB1110111<:1:1/:<FBFFFBB/010<:BBB10.<:F01<1<F.
@M05620:37:000000000-D9766:1:1101:22692:10051 1:N:0:64
ACCACACCTTCTACAATGAGCTGCGTGTGGCTCCCGAGGAGCACCCCGTGCTGCTGACCGAGGCCCCCCTGAACCCCAAGGCCAACCGCGAGAAGATGCCCACGTTAGTGGCCCTCTACCTCTTCTCCCTCCCTCCTCCCTCCTCCCTGCCCTCCCGTTGCTCCGCCCTTTCTCACTGTTTCTCTCTTCTGACGATTTCCGTATCACTCTCTTCTCTCACCTGGACCTCTGTTGGATCTAGGCAGGTCCAG
+
CBCCCCCCFFFFGGGGGGGGGGHHGGGGHGHHHGGGGGGGGHHHHGGGEGGGHHHHHHHGGGGGGGGGGGGHHHHGGGGHGHHHHGGGGGGGGGHHHH22G2=>=0?/110/0>..01111>11>G11///<./=EH//C//C://.:C...0.;E....=C0C...-;F000090C0090=0:BBF0B0000;..A.0B.B...000;09900BFF00:.;B9/.;BF0:00;A00:B000/0;@90000
@M05620:37:000000000-D9766:1:1101:22660:10054 1:N:0:64
ACCACACCTTCTACAATGAGCTGCGTGTGGCTCCCGAGGAGCACCCCGTGCTGCTGACCGAGGCCCCCCTTAACCCCAAGGCCAACCGCGAGAAGATGCCCAGGTGAGTGGCCCGCTCCCTCTTCTGGTGGCCGCCTCCCTCCTTCCTGGCCTCCCGGCGCTGCGCCCTTTCTCACTGGTTCTCTCTTCTGCCGTTTTCCGTCGGCCTCTCTTCTCTGACCTGAGTCTCCGTTGGAACTCTGCAGGTTCTA
+
BABBBBBABBBFGGFGGGBFGGHHGFGGAFGBBBAEEF2A2FEFGFEE1EBFEGBG5FGEECCEGGGGGE1FFHHHEEEHGHHHHGGEEG/>BDHGFHHHG2/F?GHHFGFGHHCGG@GGHFCGFH0<GCAGFCGGGGHGHGGHHGGGFFGFGGGE.A@-;-;D--;DAFFFFF/BB/9BB/BFBBFFB;BBFFAFFFFFDF.--;.9AFFFFFBBFF9BFFE/9F/;BB9:9AF/BF/;F9B/;FFFFE9
@M05620:37:000000000-D9766:1:1101:4745:10057 1:N:0:64
AGTGCCAGCTCTCCATCGCACAGGGTACCCAGTGCCTGGCCCCTCCATCCAGAACCCCTATGACCTCACCCCCTACCGGGCGCACCCCCTCCGCAGCTTGGCTGGGACCTATGTGCGTATCCCGCGTCGGCCTCTGGGCGTTGTGGCGGCGTGCGGCGTTGTGGCCCGCCCGTCCTACCCGTGGCGTGTTCTGGTAAATGCTGGGGTGCGTCGGGGCTCTTTGGCTCCCCCCAGTCCCCCTGTCTGGTCTA
+
>>3>>D@BACFFGGGB5AE2E2FAFBBBBB3BABBB5BGHGHGEEGHHHB3B3B21BBFAA35DF533BGG0>01BB0/>//>>EEG/>EG<<E//<B1B<FGGGGHHDHB<F@FDA//CGH1/><A<>A-.<GG00/C-;CD...:-ABBB-EBB;BB>@.;A.A.--@B<@DDD//AFADA-@@.99;BBFFF;;;9B/9BFFB.9.9.-;>>-=;EFFFFBFFFFF.D?9AFFFFFFBF9BFFFFFFB
@M05620:37:000000000-D9766:1:1101:22934:10065 1:N:0:64
ACCACACCTTCTACAATGAGCTGCGGGTGGCTCCCGAGGAGCACCCCGTGCTGCTGACCGAGGCCCCCCTGAACCCCAAGGCCAACAGCGAGAAGATGCCCAGGTGAGTGGCCCGCTACCTCTTCTGGTGGCCGCCTCCCTCCTTCCTGGCCTCCCGGAGCTGCGCCCTTTCTCACTGGTTCTCTCTTCTGCCGTTTTCCGTAGGACTCTCTTCTCTGACCTGAGTCTCCTTTGGAACTCTGCAGGTTCTA
+
AAA1AAAAFFFFGFGC3GBAGBGFG00A00BB1AF//EGGCHHHHGGGCAEFGHG1FHFE/ECGG/EGGEF0F1FGGG/?//FHHG/0BB</<CFE1?11FHHFHHHGFHCEHHG?CGGHHHFDHHHBGH.CCCC@EGACHGGFGGBFG/AFF.CE.@-;AFGG?-9@-;/9FFFFFFFBFFFFBFFFFFFFF@FFFFFFFFFFFFFFFFFBFFFFFFBFFFFFFFFFFFFFFFFFFFFFFFFFFFFFFFF
@M05620:37:000000000-D9766:1:1101:4153:10073 1:N:0:64
AGTTCCAGCTCTCCATCGCACAGGGTCCCCAGAGCCTGGCCCCTCCATCCAGAAAACCTATGACCGCACCCGCGACCTGGCGCACCCCCTCAGCAGCTCGGCTGGGACCTATGTGCGTATCCAGCGTCGGCATCTGGGCGTTGGGGCGGCGTGCGGCGTTGGGGCCCGCCCGTCCTAACCGTGGCGGGTTCTGGTAAATGATGGGGTGAGGAGGGGCTCTTTGGCTCCCACCAGTCCCCCTGTCTGGTCTA
+
>>>3>BDFFFFFGGGB5AE2A2FEGB4BB4BB2BB2ABGHGHGHGGHHHBBFGHHABEGGBBFHH0AEFGG0>/>>EF2B?/?EEGG>>EE03B2?2B2?<FFGGGHHGH2FGGG1?FFGHH1FGGG.>C--<GHHGG.CGGGHGG.@FB@BCDFF=DDFFFFF99-;@D-@BDFF//BFFFFF-BFF;EFFFFF;BFFFFFFFFFFF.FF/DFFFFFFFFFFFFFFFF.FFEFFFFFFFFFFFFFFFFFB
@M05620:37:000000000-D9766:1:1101:24856:10085 1:N:0:64
AGTGCCAGCTCTCAATCGCACAGGGGACCCAGGGCCTGGCCCCTCCATCCAGAAAACCTATGACCTCACCCGCTACCTGGAGCACCAACTCCGCAGCTTGGCTGGGACCTATGTGAGTATCCAGCGTAGGAATCTGGGAGTTGGGGAGGAGTGAGGAGTTGGGGAAAGACAGTCCTAACCGTGGAGGGTTCTGGTAAATGATGGGGTGAGGAGGGGCTCTTTGGCTCCCACCAGTCCCCCTGTCTGGTCTA
+
AA>>AFFFCFFFGGGGGGGAFCHCG?EEGDHHCEFAEFHHHHGFGGHHHGHHGHFFHGFHGGHHHFGHHHHEG>EEHHHHBFHHHHEFFHHGEF?EEHFGDHHGGGHHGHHHHFHFHHHHHHGGHGGGGGHHHHHHHHHFCGGGGGGGGGGGFGGFCGHHHHGGEDHHHHHHHHHHGHHHGFGGGGGGEFGGGGCFGGGGGGGGGGFFFFFFFFFFFBFFFFFFFFFFFFFFFFFFFFFFFFFFFFFFFFF
@M05620:37:000000000-D9766:1:1101:21356:10087 1:N:0:64
ACCACACCTTCTACAATGAGCTGCGTGTGGCTCCCGAGGAGCACCCCGTGCTGCTGACCGAGGCCCCCCTGAACCCCAAGGCCAACCGCGAGAAGATGCCAAGGTGAGTGGCCCGCTACCTCTTCTGGTGGCCGCATCCCTCCTTCCTGGCCTCCCGGAGCTGCGCCCTTTCTCACTGGTTCTCTCTTCTGCCGTTTTACGTAGGCCTCTCTTCTCTGACATGAGTCTCCTTTGGAACTCTGCAGGTTCTA
+
>1>1>AAAFFF1BFGAEFFBE1F1E0AEGEHH1FAB0AEEEHHHHGEGAAECDDAAGBEFEE?EC>>EGGG0GEFEFGA>/<FF////><@@/<??11<C11?FG1?GGHAFHHGG--<<100=0DDF<<.C.-;-;CHHB/:CG0/C0/..;.;EAG-A@.//9-9@@FF////;9FFF/9BF/BFFFFFFF@BFFFBFE9/;B/BBFFFF//;FF/BF//9/;FF/BF/BFFFBFFFFFF/BFFF9FF;
@M05620:37:000000000-D9766:1:1101:24873:10090 1:N:0:64
AGTGCCAGCTCTCAATCGCACAGGGGACCCAGGGCCTGGCCCCTCCATCCAGAAAACCTATGACCTCACCCGCTACCTGGAGCACCAACTCCGCAGCTTGGCTGGGACCTATGTGAGTATCCAGCGTAGGAATCTGGGAGTTGGGGAGGAGTGAGGAGTTGGGGAAAGACAGTCCTAACCGTGGAGGGTTCTGGTAAATGATGGGGTGAGGAGGGGCTCTTTGGCTCCCACCAGTCCCCCTGTCTGGTCTA
+
>AAAAFFFBFFFGGFGGFFFEGFGAAEEGGHHGGGGGGHHHHGHGGHHHHFHDGHHHGHHHHFGHHHHHHHGGGGGHHHHHHHHHHHHGHHHGGFGGHHHGHHFAAHHGHHHHHHHHHHHHHHHHGEGGGGHHGHHHHHGGHHHGGADGGGHHGHHHGHHHHGGGGHHHHHHHHHHHHHHGGGGGFGGCFGGGGFGFGGGGGGGGGFFFFFFFFFFFFFFFFFFBFFEFFFFFFFFFFFFFFFFFFFBBFF
@M05620:37:000000000-D9766:1:1101:10626:10104 1:N:0:64
GAGGCTGCTTTGGAAGAAACTCATAGAATACTCCAAGGGCTTCAAAGAGCTGATGAAACAATTGCAAGTAAGTCAGGCATTTCCGCTCTATCTCTCTTGTGGCTCCAATTGAACAATTCTCAGCATTTGTACTTGTAACTGACAAGCCAGGGACAAAAGATCGGAAGAGCACACGTCTGAACTCCAGTCACGAATTCGTATCTCGTATGCAGTCTTCTGCTTGAAAAAAAAAAAATTTAAAATTTAAAAGC
+
A3AA>AFABBBDG4ABFGEGGGHHHGHFFGBGAB4B3AB2BABE55DECGBBBBAD55BBABD3D55BFFBGGB5DFB13ADD5B1?>BF5D555B3BBFG111BFFFD@3B@3B?34B44@BBFB?B44DF4D?BBFDD?33BDB//B0?CFFC0?F2?2<//?/EAG2F?<?>???/??111F1>1<1=...>.=<</<.==<<</C00<0:00:00;:;0:0CF.9-:?9A;.;///9///://///.
@M05620:37:000000000-D9766:1:1101:11471:10104 1:N:0:64
AGTGCCAGCTCTCCATCGCACAGGGGACCCAGTGCCTGGCCCCTCCATCCAGAAAACCTATGACCTCACCCGCTACCTGGCGCACCCCCTCCGCAGCTTGGCTGGGACCTATGTGAGTATCCAGCGTAGGAATCTGGGAGTTGGGGAGGAGTGAGGAGTTGGGGAAAGCCAGTCCTAACCGTGGAGGGTTCTGGTAAATGATGGGGTGAGGAGGGGCTCTTTGGCTCCCACCAGTCCCCCTGTCTGGTCTA
+
>>>1>BBFAFFFGAFGGEG1E?GCFAAAABFEABFFBFEGEGGHGGHHFGHHFHH0BEHBFGGHHAFGHHH/>>>EGH1F0>EEEG//>EFEEECEEH<B?GHEGGHHGHFHGHFFHHHHHHEHHGGCGGEHHHHHHE0<CGFFCC.AG.<GH<GH0E/CHHGG..GF/;/CFGGGFGGGGGGG.CBGC9FFGGFF/BFFFFFFFFF@EFF/BF@@@?FFFFFFFFFEEBFFFFFFFFFF@FFFFFFFFF/
@M05620:37:000000000-D9766:1:1101:19100:10107 1:N:0:64
AGTGCCAGCTCTCAATCGCACAGGGGACCCAGGGCCTGGCCCCTCCATCCAGAAAACCTATGACCTCACCCGCTACCTGGAGCACCAACTCCGCAGCTTGGCTGGGACCTATGTGAGTATCCAGCGTAGGAATCTGGGAGTTGGGGAGGAGTGAGGAGTTGGGGAAAGACAGTCCTAACCGTGGAGGGTTCTGGTAAATGATGGGGTGAGGAGGGGCTCTTTGGCTCCCACCAGTCCCCCTGTCTGGTCTA
+
BAAABFFFCFFFGGGGGGGGGGHGGGGGGGHHGGGGFGHHHHGGGGHHHHHHHGFHHGBFFHHHHHHHHFHFE>EFHGHHGHHHHHHHGHHHGGGFG3BFEHHEF?AGGHHHHBDHDGHGHGHFGC?AGGHHHHHFEFG<EFFHDCFGGGFCCHBGHGGHHFFGGGHCHHFHHHHFHGHHGGAAAGBGEFGGFGBBBFGGGGGGGFDFFFFFFFFFFFFFFBFFFFFFEFFFFFFFFFFFA?FFFFB/;FB
@M05620:37:000000000-D9766:1:1101:14233:10115 1:N:0:64
ACCACACCTTCTACAATGAGCTGCGTGTGGCTCCCGAGGAGCACCCCGTGCTGCTGACCGAGGCCCCCCTGAACCCCAAGGCCAACCGCGAGAAGATGCCCAGGTGAGTGGCCCGCTACCTCTTCTGGTGGCCGCCTCCCTCCTTCCTGGCCTCCCGGAGCTGCGCCCTTTCTCACTGGTTCTCTCTTCTGCCGTTTTCCGTAGGACTCTCTTCTCTGACCTGAGTCTCCTTTGGAACTCTGCAGGTTCTA
+
DDDCDDCCFFFFGGGGGGGGGGHHGGGGHGHHHGGGGGGGGHHHHGGGGGGGHHHHHHHGGGGGGGGGGGGHHHHGGGGHGHHHHGGGGGGGGGHHHHHHHHHGHHGHHHGGHHGGGGGHHHHHHHHHHHGHHGGGGGHGHHGHHGGGGGGGGGGGGGGGGGGGGGFFFFFFFFFFFHFFFFFFFFFFHHHFFFFFFFHFFFFFF0BFFFFFHHFFFFEFFFFFFFFHHFFFFFFFFFFFFFFFFFFFFFB
@M05620:37:000000000-D9766:1:1101:11488:10116 1:N:0:64
AGTGCCAGCTCTCAATCGCACAGGGGACCCAGGGCCTGGCCCCTCCATCCAGAAAACCTATGACCTCACCCGCTACCTGGAGCACCAACTCCGCAGCTTGGCTGGGACCTATGTGAGTATCCAGCGTAGGAATCTGGGAGTTGGGGAGGAGTGAGGAGTTGGGGAAAGACAGTCCTAACCGTGGAGGGTTCTGGTAAATGATGGGGTGAGGAGGGGCTCTTTGGCTCCCACCAGTCCCCCTGTCTGGTCTA
+
ACBBCFFFCFFFGGGGGGGGGGHHFEEGGGHHGGGGFGHHHHGHGGHHHHHHHHHHHGHHHHHHHHHHHHHGGGGGHGHHHHGGHHGHGHHHGGGGGHHHGHHGGGHHGHHHHHHHHHHHHHHHHGEGGGHHHHHHHHGGGHHHGGGGGGGHHHHHHGHHHHGGGGHGHHHHHHHHHHHHGGEGGGGGCFGFGGCFGGGGGGGGGGFFFFFFFFFFFFFFFFFFFFFFFFFFFFFFFFFFFFFFFFFFFFF
@M05620:37:000000000-D9766:1:1101:14300:10124 1:N:0:64
ACCACACCTTCTACAATGAGCTGCGTGTGGCTCCCGAGGAGCACCCCGTGCTGCTGACCGAGGCCCCCCTGAACCCCAAGGCCAACCGCGAGAAGATGATGAGTGGCCCGCTACCTCTTCTGGTGGCCGCCTCCCTCCTTCCTGGCCTCCCGGAGCTGCGCCCTTTCTCACTGGTTCTCTCTTCTGCCGTTTTCCGTAGGACTCTCTTCTCTGCCCTGAGTCTCCTTTGGAACTCTGCAGGTTCTAGCTCG
+
BBBBBBBBFFFFGGGGGGGFG5GGGFFEGEHHFFGEFGGFGHHHHGGGEEGGHHHGHHHGCGGGGAGGGGGGHFHGGGGHGHHHHGGEGGC@@DFG2G2GHHHFHGGHHGGG?DHHHHHHHHHHFEHHGGGGGHGHHGGHGHHHHHHGGGGGGAGGGGGGGGGGFFFFF/BFFFBFFFFFFFFFFFFBDFAFFFFFBFFFFFFFF/BFFFFFF/;EFFFFFFFFFFFFBFFFFFFFEFB;FFFFF/B/;FD
@M05620:37:000000000-D9766:1:1101:14242:10133 1:N:0:64
ACCACACCTTCTACAATGAGCTGCGTGTGGCTCCCGAGGAGCACCCCGTGCTGCTGACCGAGGCCCCCCTGAACCCCAAGGCCAACCGCGAGAAGATGCCCAGGTGAGTGGCCCGCTACCTCTTCTGGTGGCCGCCTCCCTCCTTCCTGGCCTCCCGGAGCTGCGCCCTTTCTCACTGGTTCTCTCTTCTGCCGTTTTCCGTAGGACTCTCTTCTCTGACCTGAGTCTCCTTTGGAACTCTGCAGGTTCTA
+
BBBBBABAFFFFGGGGGGGGGGCHGGDEHGHHFGGG?EFEGHHHHGGEEEGGHHHFHHHGGGGGGGGGGGGFHHGGGGGHGHHEGGFEGGGGGGHGHHHHHGHEGHGGHHGGHHGGGCGHHHGFHHHHHHGHHFGGGGHGHHGGHGGGFGFGGGGGBBCCDGFFFGFFAFFFFFFFFFFFFFFFFFFFFFFFFFDDFEFFBBFDDFFFFFFFFFFFFFFFFFEFFFFFFFFFFBBFFFFFFFFFF?FFFF;
@M05620:37:000000000-D9766:1:1101:12532:10145 1:N:0:64
AGTGCCAGCTCTCAATCGCACAGGGGACCCAGGGCCTGGCCCCTCCATCCAGAAAACCTATGACCTCACCCGCTACCTGGAGCACCAACTCCGCAGCTTGGCTGGGACCTATGTGAGTATCCAGCGTAGGAATCTGGGAGTTGGGGAGGAGTGAGGAGTTGGGGAAAGACAGTCCTAACCGTGGAGGGCTCTGGTAAATGATGGGGTGAGGAGGGGCTCTTTGGCTCCCACCAGTCCCCCTGTCTGGTCTC
+
BBBBBFFFBFFFGGGGGGGGGGHHGGGGGGHHGGGGGGHHHHGHGGHHHHHHFHHHHGHGHHHHHHHHHHHGGGGGHHHHHHHHHHHHGHHHGGGGGHHHGHHGGGHHGHHHHBH33F3?FB3B?/<?<<22@21F?GA/?GHH/CA@C?E<CD<CB<</DGC?E?H.G///00;;00/.;C.A:CA?.;9/:9;;90;090CF.EABEFFBFF=-@D9FF/9/;/BEF.A;A.:BFF..@.B/99/;BF/
@M05620:37:000000000-D9766:1:1101:25027:10147 1:N:0:64
AGTGCCAGCTCTCAATCGCACAGGGGACCCAGGGCCTGGCCCCTCCATCCAGAAAACCTATGACCTCACCCGCTACCTGGAGCACCAACTCCGCAGCTTGGCTGGGACCTATGTGAGTATCCAGCGTAGGAATCTGGGAGTTGGGGAGGAGTGAGGAGTTGGGGAAAGACAGTCCTAACCGTGGAGGGTTCTGGTAAATGATGGGGTGAGGAGGGGCTCTTTGGCTCCCACCAGTCCCCCTGTCTGGTCTA
+
BCBCCFFFDFFFGGGGGGGGGGHHGGGGGGHHGGGGGGHHHHGHGGHHHHHHHHHHHGHHHHHHHHHHHHHGGGGGHHHHHHHHHHHHGHHHGGGGGHHHGHHGGGHHGHHHHHHHHHHHHHHHHGGGGGHHHHHHHHHGGHHHGGGGGGGHHHHHHGHHHHGGGGHHHHHHHHHHHHHHGGGGGGGGEFFGGGGGGGGGGGGGGGFFFFFFFFFFFFFFFHHFFFFFFFFFFFFFFFFFFFFFHFFFFFF
@M05620:37:000000000-D9766:1:1101:3887:10157 1:N:0:64
GAGGCTGCTTTGGAAGAAACTCATAGATGACTCCAAGGGAGCAAACTGGATGTGGAAAAGATGGCAGCCTTGCCTAGCGTTGCTGAATCAGCAGTCTTTGGTACAGAATTGTACCCTTCAGGAAATTTGCCTATGAGCCTCCCAGGCCGGGACACACCTTCGGAAACAACGGCAAGTGACCTACGGATTCGCCCTCGAGTACTCTTTGGCATCCTATGCAAGAATTCTCAGCAATTTTACTTGTAACTGAC
+
AAABBAFAFFFFGGGGGGGGGGHHHHHFFGGH5FFG32B2B2BB3FG5AAD3AFFFGD231B532311A23BB3553A011>B3FE354B3B314B444B31B4BB4@BB344BFH3F23333233B3?4B33?3433BB2?/2BF//>B/>/<0<</?11/</?-<0..-->--.=0<0000/....:0.;..;.;..0;;00=090//0;C/0;CB0000;C000;09BBF./;/;:////;/;F//BF
@M05620:37:000000000-D9766:1:1101:9122:10160 1:N:0:64
AGTGCCAGCTCTCAATCGCACAGGGGACCCAGGGCCTGGCCCCTCCATCCAGAAAACCTATGACCTCACCCGCTACCTGGAGCACCAACTCCGCAGCTTGGCTGGGACCTATGTGAGTATCCAGCGTAGGAATCTGGGAGTTGGGGAGGAGTGAGGAGTTGGGGAAAGACAGTCCTAACCGTGGAGGGTTCTGGTAAATGATGGGGTGAGGAGGGGCTCTTTGGCTCCCACCAGTCCCCCTGTCTGGTCTA
+
ABAAAFFFCFFFGGGGGGGCGGHHGGGGGGHHFGGGGGHHHHGHGGHHHHHHHHHHHGHHHHHHHHHHHHHGGEFGHHHHGHHHHHFFEHGGGGGGGHHHGHHGGGHHGHHHHHHHHHHHHHHHHGGGGGHHHHHHHHHGGHHHGGGGGDEGHFHHHGHHHHGGGGHHHHGHHHHHHHHHGGGGGGGGCFGGGGFGGGGGGGGGGGFFFFFFFFFFFFFFFFFFFFFFFFFFFFFFFFFFFFFFFFFFFFF
@M05620:37:000000000-D9766:1:1101:5362:10178 1:N:0:64
AGTGCCAGCTCTCAATCGCACAGGGGACCCAGGGCCTGGCCCCTCCATCCAGAAAACCTATGACCTCACCCGCTACCTGGAGCACCAACTCCGCAGCTTGGCTGGGACCTATGTGAGTATCCAGCGTAGGAATCTGGGAGTTGGGGAGGAGTGAGGAGTTGGGGAAAGACAGTCCTAACCGTGGAGGGTTCTGGTAAATGATGGGGTGAGGAGGGGCTCTTTGGCTCCCACCAGTCCCCCTGTCTGGTCTA
+
>3>>AD5CAFCDDGGGGCFEAEEHAEGEAEEFFEEEE2GCFGGHGG2FEGFDF3BFGE3GHHFHFHFFHHHGGG/>BGHFFGG1C?GHGEHHFDGE>3GHGEGF?EHHGHHHHHHHHFGD2FHHFGDGGCHHEHHGHHHGCGFFGGFDCACFGGHGHAGH<FCCGGHFHHHHGCGHHHHHGACBEGD@;CFGGG;FGGGGGFGFGGFBFFFFFFB?B9EFF//FFFFFFFFFFFFFFFFFBFFFFFFBBFB
@M05620:37:000000000-D9766:1:1101:9080:10180 1:N:0:64
ACCACACCTTCTACAATGAGCTGCGTGTGGCTCCCGAGGAGCACCCCGTGCTGCTGACCGAGGCCCCCCTGAACCCCAAGGCCAACCGCGAGAAGATCCCCAGGTGAGTGGCCCGCTACCTCTTCTGGTGGCCGCCTCCCTCCTTCCTGGCCTCCCGGCGCTGCGCCCTTTCTCACTGGTTCTCTCTTCTGCCGTTTTCCGTAGGACTCTCTTCTCTGACCTGAGTCTCCTTTGGAACTCTGCAGGTTCTA
+
CCCCCCCCFFFFGGGGGGFGGGHHGEGFHGHHHGGGGGGGGHHHHGGGGFGGHHHHHHHGGGGGGGGGGGGHHHHGGGGHGHHHHGGGGGGGGGHHHFGHGHDFGFHGHHGGHHGGGGGHHHHHHGHHHHGHHGGGGGHGHHGHGGGGGGGGGGGGGG-:CCFFFFFFFFFFFFFFFFFFFFFFFFFFFFFFFFDFFFFFFBF?AFFFFFFFFFFFFFFFFFF9BBBFFFFFFFFFFFFFFFFFFFFFFF;
@M05620:37:000000000-D9766:1:1101:9876:10189 1:N:0:64
AGTGCCAGCTCTCAATCGCACAGGGGACCCAGGGCCTGGCCCCTCCATCCAGAAAACCTATGACCTCACCCGCTACCTGGAGCACCAACTCCGCAGCTTGGCTGGGACCTATGTGAGTATCCAGCGTAGGAATCTGGGAGTTGGGGAGGAGTGAGGAGTTGGGGAAAGACAGTCCTAACCGTGGAGGGTTCTGGTAAATGATGGGGTGAGGAGGGGCTCTTTGGCTCCCACCAGTCCCCCTGTCTGGTCTA
+
ABBBCFFFCFFFGGGGGGGGGGHHGGGGGGGHGGGGGGHHHHGHGGHHHHHHHHHHHGHHHHHHHHHHHHHGGFGGHHHHHHHHHHHHGHHHGGGGGHHHGHHGGGHHGHHHHHHHHHHHHHHHHGGGGGHHHHHHHHHGGHHHGGGGGGGHHHHHHGHHHHGGGGHHGHHHHHHHHHHHGGECGFGGCFGGGGCFGFFGFGGGGGFFFFFFFFFFFAFFFFFFFFFFFFFFFFFFFFFFFFFFFFFFFFB
@M05620:37:000000000-D9766:1:1101:14633:10190 1:N:0:64
AGTGCCAGCTCTCAATCGCACAGGGGACCCAGGGCCTGGCCCCTCCATCCAGAAAACCTATGACCTCACCCGCTACCTGGAGCACCAACTCCGCAGCTTGGCTGGGACCTATGTGAGTATCCAGCGTAGGAATCTGGGAGTTGGGGAGGAGTGAGGAGTTGGGGAAAGACAGTCCTAACCGTGGAGGGTTCTGGTAAATGATGGGGTGAGGAGGGGCTCTTTGGCTCCCACCAGTCCCCCTGTCTGGTCTA
+
ABABAFFFBFFFGEGGGGGGGGHHGGGGFGHHFEFGGGHHFHGHGGGHHHHHHCGHHGHHHHFHHGHGHHHGG>EGHHHHBGHHHHF?EHHHGGGGGHHHGHHGAAHHGFFHHHHGHHEHHHHHHGBACAHGHHHHHHGFGGHHGGGGGGAGHFHHGGHHHHGGGDHHHHHHHHHHHHHHGGGGFGGGEGGGGGFFGGGGGGGGGGFFFFEFFFFAFFFFFFFFFFFFFFFFFFFFFFFFFFFFFFFFFFB
@M05620:37:000000000-D9766:1:1101:7666:10190 1:N:0:64
GAGGCTGCTTTGGAAGAAACTCATAGAATACTCCAAGGGCTTCAAAGAGCTGATGAAACAATTGCAAGTAAGTCAGGCATTTCCGCTTTAGCACTCTTGTGGCTCCAATTGAACAATTCTCAGCATTTGTACTTGTAACTGACAAGCCAGGGACAAAAGATCGGAAGAGCACACGTCTGAACTCCAGTCACGAATTCGTATCTCGTATGCCGTCTTCTGCTTGAAAAAAAAAAAATTTAAAAAGTAAAAGC
+
A?ABABFCFFFBG4BFGGGGGGHHHDHHDDFH4B4AFBE22BBD55FGGHFFHHFH55BB1BABD55FFEFHHD5DGF1A3DDAB?E>BF5F533BBBBFGD1FGGHGFG3BB3BCBDBFFBGHHFFFGGBFGGFFGH?DEGBBFH/?BB?EFFF0CGBFDGEGAAEFHFFFFFC?????FCB>C>F=>1>.?AF.=E/<<.0D<<EB:0:;;::::;0;:CBGHFF.?-BAAC-.;009000.00;0;0.
@M05620:37:000000000-D9766:1:1101:26312:10206 1:N:0:64
ACCACACCTTCTACAATGAGCTGCGTGTGGCTCCCGAGGAGCACCCCGTGCTGCTGACCGAGGCCCCCCTGAACCCCAAGGCCAACCGCGAGAAGATGCCCAGGTGAGTGGCCCGCTACCTCTTCTGGTGGCCGCCTCCCTCCTTCCTGGCCTCCCGGAGCTGCGCCCTTTCTCACTGGTTCTCTCTTCTGCCGTTTTCCGTAGGACTCTCTTCTCTGACCTGAGTCTCCTTTGGAACTCTGCAGGTTCTA
+
DCCDDDCCFFFFGGGGGGGGGGHHGGGEGGHHHGGGGGGGGHHHHGGGGGGGHHHHHHHGGGGGGGGGGGGHHHHGGGGHGHHHHGGGGGCDGGHHHHHHHHHG?=GGG1FGHHGGGGGHHHHHHHHHGGGHHGGGGGHGHHGHHGGGGGEGGGGGGGAGGGGGGGFFFFFFFFHHHHFFFFFHHFFHFFFFFFDFFFFFFFFFFFFFFFFFHFH0BFFFFHFFFFFBFFFFFFFFFFFFFFFFFFFFFFF
@M05620:37:000000000-D9766:1:1101:18251:10213 1:N:0:64
ACCACACCTTCTACAATGAGCTGCGTGTGGCTCCCGAGGAGCACCCCGTGCTGCTGACCGAGGCCCCCCTGAACCCCAAGGCCAACCGCGAGAAGATGCCCAGGTGAGTGGCCCGCTACCTCTTCTGGTGGCCGCCTCCCTCCTTCCTGGCCTCCCGGAGCTGCGCCCTTTCTCACTGGTTCTCTCTTCTGCCGTTTTCCGTAGGACTCTCTTCTCTGACCTGAGTCTCCTTTGGAACTCTGCAGGTTCTA
+
CCCCCCBCFFFFGGGGGGGGGGHHGGGEEGHHHGGEGGGGGHHHHGGGFGGGHHHHHHHGGGGGGGGGGGGHFHHGGGGHGHHGHGGGGGGGGGHHHHHHHHHGHHHHHHGGHHGGGGGHHHHHHHHHHHGHHGGGGGHGHHGHHGGGGGGGGGGGGG-BGGGGGGFFFFFFFFFFFFFFFFFFFFFFFFFFFFFDFFFFFFFFFFFFFFFFFFFFFFFFFFFFFFFFFFFFFFFFFFFFFFFFFFFFFFF
@M05620:37:000000000-D9766:1:1101:8342:10217 1:N:0:64
GAGGCTGCTTTGGAAGAAACTCATAGAAGACTCCAAGGGAGTAAAAGAGCTGATGAAACAATGGCAAGTAAGTCAGGCATTTCCGCTGTAGCACTCTTGTGGCTCCAATTTAACAATTCTCAGCATTTGTACTTGTAACTGACAAGCCAGGGACAAAAGATCGGAAGAGCACACGTCTGAACTCCAGTCACGAATCCGTATCTCTTATGTCGCCTTCTTCTTGAAAAAAAAAGAAGAATTCTTTGTTCCTT
+
BBAABAFBFFFFFGGGGGFFGFHHHHHGFEGFBFGHB2EFEA3AGGFAGG3BABFFGHHFBF3ABF3AB55FADEDAAB33BFA?EE>?B5DB33B@4BB311BGGH34B4BB4BF3@4FGGFGH3B4FF?G?F3BFD??43BGF?//?0?F/FFHFHHGHH?//?AC0?G0?0<0?0<>FFGHHFG<>11.>E..0.<C..0=000;C0;;..::=:0000;;CB0.999@.:.///;///:9BB.//;/
@M05620:37:000000000-D9766:1:1101:8549:10229 1:N:0:64
ACCACACCTTCTACAATGAGCTGCGTGTGGCTCCCGAGGAGCACCCCGTGCTGCTGACCGAGGCCCCCCTGAACCCCAAGGCCAACCGCGAGAAGATGCCCAGGTGAGTGGCCCGCTACCTCTTCTGGTGGCCGCCTCCCTCCTTCCTGGCCTCCCGGCGCTGCGCCCTTTCTCACTGGTTCTCTCTTCTGCCGTTTTCCGTAGGACTCTCTTCTCTGACCTGAGTCTCCTTTGGAACTCTGCAGGTTCTA
+
BBBABBBAFFFFGGGGGGGEGBHHGEEBAAGHABFE?EEGGHHHHGGGGEFGGHGHHHHEEGCGGFGGGGGGHHHGGGGHFHHHHGEECGCCFGHEGH2FGHHFGHFHHHGGHHGGGGGHHGHHHHHGHFGGHGGCGGHGHHGHHGGGGGGGGGGGGG-ADFFFFFFFFFFFFFFFFFFFFFFFFFFFFFFFFFADFFFFFFFFFFFFFFFFFFFFFFFFFFFFFFFFFFFFFFFFFFFFFFFFFFFFFFF
@M05620:37:000000000-D9766:1:1101:25532:10230 1:N:0:64
AGTGCCAGCTCTCAATCGCACAGGGGACCCAGGGCCTGGCCCCTCCATCCAGAAAACCTATGACCTCACCCGCTACCTGGAGCACCAACTCCGCAGCTTGGCTGGGACCTATGTGAGTATCCAGCGTAGGAATCTGGGAGTTGGGGAGGAGTGAGGAGTTGGGGAAAGACAGTCCTAACCGTGGAGGGTTCTGGTAAATGATGGGGTGAGGAGGGGCTCTTTGGCTCCCACCAGTCCCCCTGTCTGGTCTA
+
BBAABFFCAFFFGGGGGGACEGHHGGGGGGHHG2EFGGHHHHGHGGH5FHHHHHHHHGHBHHHHHHHHHHGGGEGGHHHHGHHHHHHHGH3GEFGGGHHHGHHGGGHHGHHHHHHHHDHHHHHHHGGGGGHHHHHHHHHGGHHHGGGGGGGGHHHHHGHHHHGGGGHHHHHHHHHHHHHHGGGGGGGG9FGGGGGGGGGGGGGGG.;BFFFFFFB?BBFFFFFFFFF?FFFFFFFFFFFFBFFFFFFFFFF
@M05620:37:000000000-D9766:1:1101:9860:10240 1:N:0:64
ACCACACCTTCTACAATGAGCTGCGTGTGGCTCCCGAGGAGCACCCCGTGCTGCTGACCGAGGCCCCCCTGAACCCCAAGGCCAACCGCGAGAAGATGATGAGTGGCCCGCTCCCTCTTCTGGTGGCCGCCTCCCTCCTTCCTGGCCTCCCGGCGCTGCGCCCTTTCTCCCTTTTTCTCTCTTCTGCCGTTTTCCGTAGGACTCTCTTCTCTGCCCTGAGTCTCCTTTGGCCCTCTGCAGGTTCTAGCTCG
+
AAAAAAAA>FCFGGGFFG1AGFHGGEE0AAFAFFFFEGEGCHHHHGGEAAEGFFFHGHFEEGGGGGGGGGEHHHHGGGGHGHHHHGGGGG@CGGHFDHG2FHF21CFGFG@GCGGHHHGHH11=<CHFGGGCGHGHHGGFHHHHBCFFGEGG@-?@@-;@-9@@FFFFFFFF/9;/BBBFBFFFFFF/@BBFEFFFFFB?FFF/:BBBFFFFBF999A-BBFB/;BF;9B/B?FEFBFF/AABFF;:;;B-
@M05620:37:000000000-D9766:1:1101:11479:10265 1:N:0:64
ACCACACCTTCTACAATGAGCTGCGTGTGGCTCCCGAGGAGCACCCCGTGCTGCTGACCGAGGCCCCCCTGAACCCCAAGGCCAACCGCGAGAAGATGCCCAGGTGAGTGGCCCGCTACCTCTTCTGGTGGCCGCCTCCCTCCTTCCTGGCCTCCCGGAGCTGCGCCCTTTCTCACTGGTTCTCTCTTCTGCCGTTTTCCGTAGGACTCTCTTCTCTGACCTGAGTCTCCTTTGGAACTCTGCAGGTTCTA
+
CDDEEEDCFFFFGGGGGGGGGGHHGGGEHGHHHGGGGGGGGHHHHGGGGGGGHHHHHHHGGGGGGGGGGGGHHHHGGGGHGHHHHGGGGGGGGGHHHHHHHHHGHHHHHHGGHHGGGGGHHHHHHHHHHHGHHGGGGGHGHHGHHGGGGGGGGGGGGG-AFGGGGGFFFFFFFFHHHHFFFFFFFFFFHHHHFFFFFFFFFFFFFFFFFFFFHHHFHFFFFHFFFFFFFFFFFHFFFFFFHHFFFFFFFFB
@M05620:37:000000000-D9766:1:1101:20419:10270 1:N:0:64
ACCACACCTTCTACAATGAGCTGCGTGTGGCTCCCGAGGAGCACCCCGTGCTGCTGACCGAGGCCCCCCTGAACCCCAAGGCCAACCGCGAGAAGATGCCCAGGTGAGTGGCCCGCTACCTCTTCTGGTGGCCGCCTCCCTCCTTCCTGGCCTCCCGGAGCTGCGCCCTTTCTCACTGGTTCTCTCTTCTGCCGTTTTCCGTAGGACTCTCTTCTCTGACCTGAGTCTCCTTTGGAACTCTGCAGGTTCTA
+
BBBBBBBBFFFFGFGGGGDGGGHHGGGFHGHHHGGGGGGGGHHHHGGGGGGGHHHHHHHGGGGGGGGGGGGHHHHGGGGHGHHHHAFFG/>B@AGFHHHHHHHEHFFGHBCFHHGGGGCHHHHHHHEBG<.CHGGGGGHGHHGGHGGGGGFGGGGGDF-ABG/FAGFFFFFFFFFFFFFFFFFFFFFFFFFFFFFFFFFFFFFFFFFFFFFFFFFFFFFFFFFFFFFBBFFFFFEFFFFFFFFFFF.FFFB
@M05620:37:000000000-D9766:1:1101:6149:10290 1:N:0:64
ACCACACCTTCTACAATGAGCTGCGTGTGGCTCCCGAGGAGCACCCCGTGCTGCTGACCGAGGCCCCCCTGAACCCCAAGGCCAACCGCGAGAAGATGCCGAGTGGCCCGCCCCCTCTTCTGTTGTCCGCCTCCCTCCTTTCTTTCCTCCCGGCGCTGCGCCCTTTCTCTCTTCTTCTCTCTTCTGCCGTGTTCCGTAGGGCTCTCTTCTCTGCCCTGAGCCTCGTTTGGATCTCTGCAGGGTCTGTTTCG
+
CCCCCCCCFFFFGGGGGGFGGGHHGFGBGGHHHGGGGGGGGHHHHGGGGGGGHHHHHHHGGGGGGGGGGGGHHHHGGGGHGHHHHGGGGGFGGGHHHH22<>@//?=0/>---<--./0=G00=0/00.:..=.;//;/00;000;CFGBE.---;-;ABFF--/9B000000000000;00BFF0009;-..00.;..../9./90BFFFF00:EFFB/0//;.;.:..0000090B00.-:9//0000;
@M05620:37:000000000-D9766:1:1101:5599:10300 1:N:0:64
ACCACACCTTCTACAATGAGCTGCGTGTGGCTCCCGAGGAGCACCCCGTGCTGCTGACCGAGGCCCCCCTGAACCCCAAGGCCAACCGCGAGAAGATGATGAGTGGCCCGCTCCCTCTTCTGGTGGCCGCCTCCCTCCTTCCTGGCCTCCCGGCGCTGCGCCCTTTCTCCCTGTTTCTCTCTTCTGCCGTTTTCCGTAGGACTCTCTTCTCTGCCCTGAGTCTCCTTTGGACCTCTGCAGGTTCTAGATCG
+
BBBBBBB3BFFFGGGGGGAFGGHHGGGAAEHGHAAE?EEFGHFHHGGAEEEGHHGHHHHAE@EFGGGGGGGHFHHGGGGHGHHHHGGGGG>BDGHEGHH?FHHFGGGGHD@C<EFGHHHHH11DCG.GF<;EFHGHHGHHHHHHHHGGGGGGG-?AFGFFFF;;FFFFFFFF//;FFFFFFFFFFFF9;;AFFF;DFFDDFFF9FBBFFFFFF/9;BFFFBFF;;FF9;FB9FFF;BFEBFAFFF/;/;B?
@M05620:37:000000000-D9766:1:1101:17632:10300 1:N:0:64
AGTGCCAGCTCTCAATCGCACAGGGGACCCAGGGCCTGGCCCCTCCATCCAGAAAACCTATGACCTCACCCGCTACCTGGAGCACCAACTCCGCAGCTTGGCTGGGACCTATGTGAGTATCCAGCGTAGGAATCTGGGAGTTGGGGAGGAGTGAGGAGTTGGGGAAAGACAGTCCTAACCGTGGAGGGTTCTGGTAAATGATGGGGTGAGGAGGGGCTCTTTGGCTCCCACCAGTCCCCCTGTCTGGTCTA
+
ACBBCFFFCFFFGGGGGGGGGGHHGGGGGGHHFGGGGGHHHHGHGGHHHHHHHHHHHGHHHHHHHHHHHHHGGFGGHGHHGHHHHHHHGHHHGGGGGHGHGHHGGGHHGHHHHHHHHHHHHHHHHGGGGGHHHHHHHHHGGHHHGGGGGGGHHHHHHGHHHHGGGGHHHHHHHHHHHHHHGGGGGGGGEFGGGGFGGGGGGGGGGGFFFFFFFFFFFFFFFHHFFFFFFFFFFFFFFFFFFFFFHHFFFFB
@M05620:37:000000000-D9766:1:1101:5618:10300 1:N:0:64
ACCACACCTTCTACAATGAGCTGCGTGTGGCTCCCGAGGAGCACCCCGTGCTGCTGACCGAGGCCCCCCTGAACCCCAAGGCCAACCGCGAGAAGATGATGGGTGGCCCGCCACCTCTTCTGGCCGCCTCCTCCCTCCTTCCCGTCCCCCCGCTGCTGCCCCCTTCCCTACTGGTCCCTTCTTCCGCCTTTCGTCGGACTCCTCTCTCCTCCCACCGTATTCTCTGGTGCAACGCTGCAGCTTGTATAGCG
+
CCCCCCCCFFFFGGGGGGGGGGHHGEGGHGHHHGGGGGGGGHHHHGGGEGGGFHHHHHHGGGGGGGGGGGGHHHHGGGGHGHHHHGGGGGGGGGHHHHHGB2FH//0?//>--<<GFGH0DGF0.<A@.;://=CG/=/;0//.:;C.;.;C--;D00;..9--;/:/00.;00;00.0;BF9B0;...;00..;:-:-;/00/;BF0/99/./;A?;;A0BB00009/0000-;.;./00;9;.0000;-
@M05620:37:000000000-D9766:1:1101:28332:10311 1:N:0:64
GAGGCTGCTTTGGAAGAACCTCATAGATTACTGCAACAGTTCACCCTCGACCTGGAAAACTTTCTTGCCTGGCTTACAGAAGCTGAAACACCTGCCAATGCGATTCGATCCTTAACGTAAGGCCCGGATAATAGTCCAATGGAGGAAAATAGCTGAGAAGATAATGGCAAGGAAGGCAAGCACGGCCGTTTTACTTTTGCTGTATAGCGAATCCAATAGTTCTCTTCATTTGAACTTTTAATGTACAAGCC
+
AAAAAAFAFFFFGFGGG1A110BE3F1DFGHH3BF11FF12DDFFG00A/AAAGH0FDF0BFFGH1FFGHGH0CGHHHFHCGHHHFGHHH>EGGHFEHG11//>/1/B20/12B>1?0BFGH0/</>E?A1FF22B2BB111B0//0@01@112@F0110??1F<11?F1>.>FA..>0>.</--<<--:/.0:00000000<0;000--=A900909000;000;;00000000;00;/////;9B/B-A
@M05620:37:000000000-D9766:1:1101:10706:10315 1:N:0:64
AGTGCCAGCTCTCAATCGCACAGGGGACCCAGGGCCTGGCCCCTCCATCCAGAAAACCTATGACCTCACCCGCTACCTGGAGCACCAACTCCGCAGCTTGGCTGGGACCTATGTGAGTATCCAGCGTAGGAATCTGGGAGTTGGGGAGGAGTGAGGAGTTGGGGAAAGACAGTCCTAACCGTGGAGGGTTCTGGTAAATGATGGGGTGAGGAGGGGCTCTTTGGCTCCCACCAGTCCCCCTGTCTGGTCTA
+
>A>AADFFBFFFGFGGGGGGFGHHGGGGEGDHFFGGEFHHHHGEGGHHHHHHFFHHHGHHHHGHHHHHHHHGEEEGHHHHGHHHFHC1EGHHGGGGGHHHGHHG/EGGEHFFHHGFFHGHFHHEHGCECGFFHHHHGHHGDFHHFGGGG.CFHGFGHGHHHHGGGAEGHG//:GGHFFGHGDED;C.DDFEFGGBBFGGGGBFGGGFFFFFFDFFFFFFFFFFFFF9EFFFFE?FFFFFFFFFFFFFFFF/
@M05620:37:000000000-D9766:1:1101:18965:10333 1:N:0:64
AGTGCCAGCTCTCAATCGCACAGGGGACCCAGGGCCTGGCCCCTCCATCCAGAAAACCTATGACCTCACCCGCTACCTGGAGCACCAACTCCGCAGCTTGGCTGGGACCTATGTGAGTATCCAGCGTAGGAATCTGGGAGTTGGGGAGGAGTGAGGAGTTGGGGAAAGACAGTCCTAACCGTGGAGGGTTCTGGTAAATGATGGGGTGAGGAGGGGCTCTTTGGCTCCCACCAGTCCCCCTGTCTGGTCTA
+
BCBBCFFFCFFFGGGGGGGGGGHHGGGGGGHHGGGGGGHHHHGHGGHHHHHHHHHHHGHHHHHHHHHHHHHGGGGGHHHHHHHHHHHHGHHHGGGGGHHHGHHGGGHHGHHHHHHHHHHHHHHHHGGGGGHHHHHHHHHGGHHHGGGGGGGHHHHHHGHHHHGGGGHHHHHHHHHHHHHHGGGGGGGGEFGGGGFGGGGGGGGGGGFFFFFFFFFFFFFFFFFFFFFFFFFFFFFFFFFFFFFFHFFFFFF
@M05620:37:000000000-D9766:1:1101:15521:10347 1:N:0:64
ACCACACCTTCTACAATGAGCTGCGTGTGGCTCCCGAGGAGCACCCCGTGCTGCTGACCGAGGCCCCCCTGAACCCCAAGGCCAACCGCGAGAAGATGCCCAGGTGAGTGGCCCGCTACCTCTTCTGGTGGCCGCCTCCCTCCTTCCTGGCCTCCCGGAGCTGCGCCCTTTCTCACTGGTTCTCTCTTCTGCCGTTTTCCGTAGGACTCTCTTCTCTGACCTGAGTCTCCTTTGGAACTCTGCAGGTTCTA
+
CCCBBBCCFFFFGGGGGGGGGGHHGGGFHGHHHGGGGGGGGHHHHGGGEGGGHHHHHHHGGGGGGGGGGGGHHHHGGGGHGHHHHGGGGGGGGGHHHHHHHGFGGFGFDFGGHHGGFCDHFHHHGGFHFGGHHGGGGGHGHFGHHGGGGGFGGGGGGBA?@FBG?ADFAFFFFFFFFFFFFFBB9BFFFFFEFDDFFFBFDFFDFEFFFFFFFFFFFFFFFFB/BFF/BF/FFBFFFFFFFFFBBF:FFF9
@M05620:37:000000000-D9766:1:1101:20118:10349 1:N:0:64
AGTGCCAGCTCTCAATCGCACAGGGGACCCAGGGCCTGGCCCCTCCATCCAGAAAACCTATGACCTCACCCGCTACCTGGAGCACCAACTCCGCAGCTTGGCTGGGACCTATGTGAGTATCCAGCGTAGGAATCTGGGAGTTGGGGAGGAGTGAGGAGTTGGGGAAAGACAGTCCTAACCGTGGAGGGTTCTGGTAAATGATGGGGTGAGGAGGGGCTCTTTGGCTCCCACCAGTCCCCCTGTCTGGTCTA
+
AA>AAFFFCFFFGGGGGGGGGGHHGGGGEGHHGGGGGGHHCHGFGGHHHHHHHHHHHGHHGHFHHHHHHHFGGEEGHHHHEGHHGHHGFHHHGGGGGHHHGHHFGCGFGHGFHHHGFGHHHHGHGGEGGGHHFHGHHGHGDGHHGGGGGFEHHHHHGGFHHHGGGGHHGHHHHHHHHGFFGGGGGGGG;FFGGGC0FFFGGGFGGGFFFFFFFFFFFFFFFFFFFFFFFFFFFFFFFFFFFFFFFFFFBF;
@M05620:37:000000000-D9766:1:1101:22175:10351 1:N:0:64
AGTGCCAGCTCTCAATCGCACAGGGGACCCAGGGCCTGGCCCCTCCATCCAGAAAACCTATGACCTCACCCGCTACCTGGAGCACCAACTCCGCAGCTTGGCTGGGACCTATGTGAGTATCCAGCGTAGGAATCTGGGAGTTGGGGAGGAGTGAGGAGTTGGGGAAAGACAGTCCTAACCGTGGAGGGTTCTGGTAAATGATGGGGTGAGGAGGGGCTCTTTGGCTCCCACCAGTCCCCCTGTCTGGTCTA
+
BCABBFFFCFFFGGGGGGGGGGHGGGGGGGHHGGGGEGHHHHGHGGHHHGHGHHHHHGHHHHHHHHHHHHHGGGGGHHHHHHHHHHEHGHHHGGGGGHHHGHHGGGHHGHHHHHHHHHHHHHHHHGGGGGHHHHHHHHHGGHHHGGGGGGGHHGHHHGHHHHGGGGHHGHHHHHHHGHHHGEFGGGGGCFGGGGGGGGGGGGGGGGFFFFFFFFFFFFFFFFFFFFFFFFFFFFFFFFFFFFFFFFFFFFB
@M05620:37:000000000-D9766:1:1101:10283:10360 1:N:0:64
ACCACACCTTCTACAATGAGCTGCGTGTGGCTCCCGAGGAGCACCCCGTGCTGCTGACCGAGGCCCCCCTGAACCCCAAGGCCAACCGCGAGAAGATGCCCAGGTGAGTGGCCCGCTACCTCTTCTGGTGGCCGCCTCCCTCCTTCCTGGCCTCCCGGCGCTGCGCCCTTTCTCACTGGTTCTCTCTTCTGCCGTTTTCCGTAGGACTCTCTTCTCTGACCTGAGTCTCCTTTGGAACTCTGCAGGTTCTA
+
CCCCCDCBFFFFGGGGGGGGGGHHGGGBEEHHHGGGGGGGGHHHHGGGGGGGGHHHHHHEGGGGGGGGGGGHHHHGGGGHGHHHHGGGGGDGGGHGHHHHHHHGHHHHHHGGHHGGGGGHHHHHHHHHHHGHHGGGGGHGHHGHHGGGGGGGGGGGGG-ACFFFFFFFFFFFFFFFFHFFFFFFFFFFHHFFFFFFFFHFFFFFFFFFFFFFHHHFFFFFFFFFFFFFFFFFFFFFFFFFFFFHFFFFFFF
@M05620:37:000000000-D9766:1:1101:15658:10362 1:N:0:64
ACCACACCTTCTACAATGAGCTGCGTGTGGCTCCCGAGGAGCACCCCGTGCTGCTGACCGAGGCCCCCCTGAACCCCAAGGCCAACCGCGAGAAGATGCCCAGGTGAGTGGCCCGCTACCTCTTCTGGTGGCCGCCTCCCTCCTTCCTGGCCTCCCGGAGCTGCGCCCTTTCTCACTGGTTCTCTCTTCTGCCGTTTTCCGTAGGACTCTCTTCTCTGACCTGAGTCTCCTTTGGAACTCTGCAGGTTCTA
+
CCDDDDCCFFFFGGGGGGGGGGHHGGGGHGHHHGGGGGGGGHHHHGGGGGGGHHHHHHHGGGGGGGGGGGGHHHHGGGGGGHHHHGGFGGGGGGHHHHHHHHHGHHHHHHGGHHGGGGGHHHHHHHHHHHGHHGGGGGHGHHGHHGGGGGGGGGGGGCGGGGGGGGFFFFFFFFFFFFFFFFFFFFFFFFFFFFFFFFFFFFFFFBFFFFFFFFFFFFFFFFEFFFFFFFFFFFFFFFFFFFFFFFFFFFB
@M05620:37:000000000-D9766:1:1101:11759:10362 1:N:0:64
ACCACACCTTCTACAATGAGCTGCGTGTGGCTCCCGAGGAGCACCCCGTGCTGCTGACCGAGGCCCCCCTGAACCCCAAGGCCAACCGCGAGAAGATGATGAGTGGCCCGCTACCTCTTCTGGTGGCCGCCTCCCTCCTTCCTGGCCTCCCGGAGCTGCGCCCTTTCTCACTGGTTCTCTCTTCTGCCGTTTTCCGTAGGACTCTCTTCTCTGACCTGAGTCTCCTTTGGAACTCTGCAGGTTCTAGATCG
+
ABCBCCBAFFFFGGGGGGGGGGHHGGGGHGHGHGGGEEGGGHGHHGGEFGGFFHGHGHHGCGGGGGGGGGGHHHHGGGFHGGHHHGGGGGFGCFHFHHGGFFHHFEFHHGGGC@GHHHHHGHHDGGGH@DGGGHGHGGHHHHHHGGHGGGGGDDDDFBFCGGGGFFFFFFFFFFFFFFFFFFFFFFFFFADFFFFF9AFDFFFFBFFFFFFFFFFFFBFFFFBFFFFFFFFFFFFF0;BBFAFFFFFFFFE
@M05620:37:000000000-D9766:1:1101:20372:10365 1:N:0:64
AGTGCCAGCTCTCAATCGCACAGGGGACCCAGGGCCTGGCCCCTCCATCCAGAAAACCTATGACCTCACCCGCTACCTGGAGCACCAACTCCGCAGCTTGGCTGGGACCTATGTGAGTATCCAGCGTAGGAATCTGGGAGTTGGGGAGGAGTGAGGAGTTGGGGAAAGACAGTCCTAACCGTGGAGGGTTCTGGTAAATGATGGGGTGAGGAGGGGCTCTTTGGCTCCCACCAGTCCCCCTGTCTGGTCTA
+
BCABCFFFCFFFGGGGGGGGGGHHGGGGGGHHGGGGGGHHHHGHGGHHHHHHHHHHHGHHHHHHHHHHHHHGGFGGHGHHHHHHHHHHGHHHGGGGGHHHGHHGGGHHGHHHHHHHHHHHHHHHHGGGGGHHHHHHHHHGGHHHGGGGGGGHHHHHHGHHHHGGGGHHHHHHHHHHHHHHGGGGGGGGEGGGGGGGGGGGGGGGGGFFFFFFFFFFFFFFFFFFFFFFFFFFFFFFFFFFFFFFFFFFFFF
@M05620:37:000000000-D9766:1:1101:13342:10384 1:N:0:64
AGTGCCAGCTCTCAATCGCACAGGGGACCCAGGGCCTGGCCCCTCCATCCAGAAAACCTATGACCTCACCCGCTACCTGGAGCACCAACTCCGCAGCTTGGCTGGGACCTATGTGAGTATCCAGCGTAGGAATCTGGGAGTTGGGGAGGAGTGAGGAGTTGGGGAAAGACAGTCCTAACCGTGGAGGGTTCTGGTAAATGATGGGGTGAGGAGGGGCTCTTTGGCTCCCACCAGTCCCCCTGTCTGGTCTA
+
ABABBFFFBFFFGGG5BFFGCGHGGGGGGGHHFGEGGEHHHHGHGGFHHHHEA3FGHG3FGHHHHHHHHHHGGEFEHHHHFGHHHHHHGGHHGGGG?CFHGHHGGGHHGHHHHHHHGHHHHHHHHGGGGGHHHHHHHHHGGHHHGGGGGGGHHHHHHDGHHHGGGGHHHHHHHGHHHHHHGGGGGGGGCFGGGGFFGGGGGGGGGGFBFFFFFFBBB<FFFFFFFFFFFFFFFFFFFFFFBFFFFFFFFFF
@M05620:37:000000000-D9766:1:1101:18260:10388 1:N:0:64
ACCACACCTTCTACAATGAGCTGCGTGTGGCTCCCGAGGAGCACCCCGTGCTGCTGACCGAGGCCCCCCTGAACCCCAAGGCCAACCGCGAGAAGATGCCCAGGTGAGTGGCCCGCTACCTCTTCTGGTGGCCGCCTCCCTCCTTCCTGGCCTCCCGGAGCTGCGCCCTTTCTCACTGGTTCTCTCTTCTGCCGTTTTCCGTAGGACTCTCTTCTCTGACCTGAGTCTCCTTTGGAACTCTGCAGGTTCTA
+
AA?ABAAAFFFFFGGBGFGGGGFHEEFAFEHGHGGEGGGCAGHHHEEEAAEFFFFGFHBEGC@EFF?EEEEG3G?EEGGGGHHCA?EEC<<BCAGFFFGHHHHGGFHHGGGGHHGGGGGHHHHEFHHHFHGHHGGGG?HGFHGHHGGGGGGGBFGGG?9@BGGGGGFBBFFFFFFFFFFFEBFFFFEF/BFFFBDDFFFFFFFFFFFFFFFFFFFFFFFFFFFFFFFFFFFFFFFFFFFFFFFFFFFFFFF
@M05620:37:000000000-D9766:1:1101:21355:10392 1:N:0:64
ACCACACCTTCTACAATGAGCTGCGTGTGGCTCCCGAGGAGCACCCCGTGCTGCTGACCGAGGCCCCCCTGAACCCCAAGGCCAACCGCGAGAAGATGATGAGTGGCCCGCTCCCTCTTCTGGTGGCCGCCTCCCTCCTTCCTGGCCTCCCGGAGCTGCGCCCTTTCTCACTGGTTCTCTCTTCTGCCGTTTTCCGTAGGACTCTCTTCTCTGCCCTGAGTCTCCTTTGGAACTCTGCAGGCTCTAGATCG
+
AAAABBABFFFFGGG4EGGDFAFCEAAEGFHHFGEEAEEGGHHHHGGGEAEEEFFEHGHGGGCGEAEEGGGFHCE?EGGE?CHEEFE<C@D@/???DD1>FDFGB/?CG/@C-C.FHC<G11F=<<<CDGGDG:.C/./;<GFG/.9CFGGG-@-9:/C9?E?BFFF/FFFF/B;BFFFB/9FFFFFF-;AFFFFAFFF.;;FFFFFFFFFF//;A/9.;9/9;99BFFB/BFB/99///..;AF///;FE
@M05620:37:000000000-D9766:1:1101:10992:10396 1:N:0:64
ACCACACCTTCTACAATGAGCTGCGTGTGGCTCCCGAGGAGCACCCCGTGCTGCTGACCGAGGCCCCCCTGAACCCCAAGGCCAACCGCGAGAAGATGCCCAGGTGAGTGGCCCGCTACCTCTTCTGGTGGCCGCCTCCCTCCTTCCTGGCCTCCCGGCGCTGCGCCCTTTCTCACTGGTTCTCTCTTCTGCCGTTTTCCGTAGGACTCTCTTCTCTGACCTGAGTCTCCTTTGGAACTCTGCAGGTTCTA
+
BBBABBBBFFFFGGGGFGEGGGHHGGGEH?GHHGGGGGGGGHHHHGGGEEGGHHHHHHHGGGGGGGGGGGGHHHHGGGGHGHHHGGGGGGGGGGHHFH2FHFGGCFF0?<FFHH---CFHHHGHGD0DGCGHHGGGGGHGHHGHHGGF0FEGGGGGDD--;->?@=DFFFFFFF/FBBFFFFFB9FFFFFFFFFAFFFFFFFADFFFFFFFFFF/BBBBFFFB;.;FBFFBFFFFFFFFFFFE/FFFFFF/
@M05620:37:000000000-D9766:1:1101:12233:10398 1:N:0:64
ACCACACCTTCTACAATGAGCTGCGTGTGGCTCCCGAGGAGCACCCCGTGCTGCTGACCGAGGCCCCCCTGAACCCCAAGGCCAACCGCGAGAAGATGCCCAGGTGAGTGGCCCGCTACCTCTTCTGGTGGCCGCCTCCCTCCTTCCTGGCCTCCCGGAGCTGCGCCCTTTCTCACTGGTTCTCTCTTCTGCCGTTTTCCGTAGGACTCTCTTCTCTGACCTGAGTCTCCTTTGGAACTCTGCAGGTTCTA
+
CCCCCCCCFFFFGGGGGGGGGGHHGGGGHGHHHGGGGGGGGHHHHGGGGGGGHHHHHHHGGGGGGGGGGGGHHHHGGGGHGHHHHGGGGGGGGGHHHHHHHHHGHHGHHHGGHHGGGGGHHHHHHHHHHHGHHGGGGGHGHHGHHGGGGGGGGGGGGF-@DGGGGGFFFFFFFFFFFFFFFFFFFFFFFFFFFFFFFFFFFFFFFBFFFFFFFFFFFFFFFFFFFFFFFFFFFFFFFFFFFFFFFFFFFFF
@M05620:37:000000000-D9766:1:1101:9231:10401 1:N:0:64
AGTGCCAGCTCTCAATCGCACAGGGGACCCAGGGCCTGGCCCCTCCATCCAGAAAACCTATGACCTCACCCGCTACCTGGAGCACCAACTCCGCAGCTTGGCTGGGACCTATGTGAGTATCCAGCGTAGGAATCTGGGAGTTGGGGAGGAGTGAGGAGTTGGGGAAAGACAGTCCTAACCGTGGAGGGTTCTGGTAAATGATGGGGTGAGGAGGGGCTCTTTGGCTCCCACCAGTCCCCCTGTCTGGTCTA
+
AAAAAFFFCFFFGGGGGGGGGGHHGGGGGGHHFFGGDGHHHHGHGGHHHHHHHHHHHGHHHHGHHHHHHHHGGEEGHHHHFGHHHHFFFHHHGGGGGHHHGHHGGGHHGHHHHHHHHHHHHHHHHGGFGGHHHHHHHHFFGHHHGGGGGDEHHGHHHGHHHHGGGGHHHHGHHHHHHHHHGGGGFGGGCAGGGGFFGGGGHGHGGGFFFFFFFFFFFFFFFFHFFFFFFFFFFFFFFFFFFFFFHFFFFFF
@M05620:37:000000000-D9766:1:1101:13646:10419 1:N:0:64
ACCACACCTTCTACAATGAGCTGCGTGTGGCTCCCGAGGAGCACCCCGTGCTGCTGACCGAGGCCCCCCTGAACCCCAAGGCCAACCGCGAGAAGATGATGAGTGGCCCGCTACCTCTTCTGGTGGCCGCCTCCCTCCTTCCTGGCCTCCCGGAGCTGCGCCCTTTCTCCCTGGTTCTCTCTTCTGCCGTTTTCCGTAGGACTCTCTTCTCTGACCTGAGTCTCCTTTGGAACTCTGCAGGTTCTAGCTCG
+
CCCDDCCDFFFFGGGGGGGGGGHHGGGGFGHHHGGGGGGGGHHHHGGGGGGGHHHHHHHGGGGGGGGGGGGHHHHGGGGHGHHHHGGGGGGGGGHHHHHGHHHHHGGHHGGG-DHHHHHHHHGGHGHHGGGGGHGHHGHHHHHHGHHGGGGGG9BDGGGGGGGGFFFFF1BFF.FFFFFFFFFFFHHFFBDFFFFFFFFDFFFFFFFFFHFHF1BFFFFFFFFFFFFFFFFFFFFHHFFEFFFFF1B1<FD
@M05620:37:000000000-D9766:1:1101:13635:10439 1:N:0:64
ACCACACCTTCTACAATGAGCTGCGTGTGGCTCCCGAGGAGCACCCCGTGCTGCTGACCGAGGCCCCCCTGAACCCCAAGGCCAACCGCGAGAAGATGATGAGTGGCCCGCTACCTCTTCTGGTGGCCGCCTCCCTCCTTCCTGGCCTCCCGGAGCTGCGCCCTTTCTCACTGGTTCTCTCTTCTGCCGTTTTCCGTAGGACTCTCTTCTCTGACCTGAGTCTCCTTTGGAACTCTGCAGGTTCTAGATCG
+
DDDDDDCCFFFFGGGGGGGGGGHHGEGGHGHHHGGGGGGGGHHHHGGGGGGGHHHHHHHGGGGGGGGGGGGHHHHGGGGHGHHHHGGGGGGGGGHHFHHHHHHHHGFHHGGGFGHHHHHHHHHGHGHHGGGGGHGHHGHHHHHHHHHGGGGGGGGGGGGGGGGGFFFFFFFFFFFFFFFFFFFFFFFFFFFFFFFFFFFDFFFFFFFFFFFFFEFFFFBFFFFFFFFFFFFFFFFFFFFFFFFFFFF0BFE
@M05620:37:000000000-D9766:1:1101:9548:10440 1:N:0:64
ACCACACCTTCTACAATGAGCTGCGTGTGGCTCCCGAGGAGCACCCCGTGCTGCTGACCGAGGCCCCCCTGAACCCCAAGGCCAACCGCGAGAAGATGCCCAGGTGAGTGGCCCGCTACCTCTTCTGGTGGCCGCCTCCCTCCTTCCTGGCCTCCCGGCGCTGCGCCCTTTCTCACTGGTTCTCTCTTCTGCCGTTTTCCGTAGGACTCTCTTCTCTGACCTGAGTCTCCTTTGGAACTCTGCAGGTTCTA
+
BBBBBBB>CFFFGGGGGGEGGGGFGAEAAAGHHGGGDEEEEDEHHGFAEFGGGHHHFHHEGGCEFGGGGGGHHHHGGGGHGHHHHGGGGGGGGGHGGHHHHHHGHHHHHHGGHHGGGGGHHHHHHHHHHHGHHGGGGGHGHHGHHGGGGGGGGGGGGG-BGFFFFFFFFFFFFFFFFFFFFFFFFFFFFFFFFF;DFFFFFFFFFFFFFFFFFFFFFFFFFFFFFFFFFFFFFFFFFFFFFFFFFFFFFFF
@M05620:37:000000000-D9766:1:1101:5446:10443 1:N:0:64
ACCACACCTTCTAAAATGCGCTGCGTGTGGCTCCCGAGGAGCACCCCGTGCTGCTGACCGAGGCCCCCCTGAACCCCAAGGCCAACCGCGAGAAGATGACGAGTGGCCCGCTCCCTCTTCTTGTGGCCGCCTCCCTCCTTCCTGGCCTCCCGGCGCTGCGCCCTTTCTCCCTGTTTCTCTCTTCTGCCGTTTTCCGTAGGACTCTCTTCTCTGCCCTGAGTCTACTTTGGACCTCTGCAGGTTCTAGTTCG
+
AAA1AAAAFFFFA3B13G1AE0E?G0E000BGGFFA///E/CAGA/AA/AEFBGF110G//E//?EE@GGG0FFFEGGGHEHHHHGCCCG/>CGHEDGB1?FC?GGGHGC-ACE<<GHHHH00=<CGAA--;CHGHGGFGGGGFBFGG?EGA@-@@?9;@@B9@FFFFF/9B/9B:FFBF;BFFFFF/;ABFFF:;BFFFFBF9B99;FFFFBB/;;FBFBFF/;BF;9F/;BF//;FB/AFFFF/;/;B?
@M05620:37:000000000-D9766:1:1101:23409:10446 1:N:0:64
ACCACACCTTCTACAATGAGCTGCGTGTGGCTCCCGAGGAGCACCCCGTGCTGCTGACCGAGGCCCCCCTGAACCCCAAGGCCAACCGCGAGAAGATGCCCAGGTGAGTGGCCCGCTACCTCTTCTGGTGGCCGCCTCCCTCCTTCCTGGCCTCCCGGAGCTGCGCCCTTTCTCACTGGTTCTCTCTTCTGCCGTTTTCCGTAGGACTCTCTTCTCTGACCTGAGTCTCCTTTGGAACTCTGCAGGTTCTA
+
CCCCCCCCFFFFGGGGGGFGGGHHGGGEHGHHHFGFGGGGGHGHHGGGGGGGHHHHHHHGGGGGGGGGGGGHHHHGGGGHGHHHHGGGGGGGGGHHHHHHHHHEGHHHFHGGHHGGGGGGHHHHHHGHHHGHHGGGGGHGHHGHHGGGGGGGGGGGGG-ABGGGGGFFFFFFFFFFFFFFFFFFFFFFFFFFFFAFFFFFFFFFFFFFFFFFFFFFFFFFFFFFFBFFFFFFFFFFFFFFFFFFFFFFFFF
@M05620:37:000000000-D9766:1:1101:13619:10446 1:N:0:64
ACCACACCTTCTACAATGAGCTGCGTGTGGCTCCCGAGGAGCACCCCGTGCTGCTGACCGAGGCCCCCCTGAACCCCAAGGCCAACCGCGAGAAGATGATGAGTGGCCCGCTACCTCTTCTGGTGGCCGCCTCCCTCCTTCCTGGCCTCCCGGAGCTGCGCCCTTTCTCCCTGGTTCTCTCTTCTGCCGTTTTCCGTAGGACTCTCTTCTCTGCCCTGAGTCTCCTTTGGAACTCTGCAGGTTCTAGCTCG
+
BBBABBBBFFFFGGGGFGFFGFHHGEFEG?GHGGGEGGGGGHHHHGGGGGGGHHHHHHHGGGGGGGGGGGGGHHHGGGGHGHHHHGGGGGCCDGHHBGGDHHHHHGGHHGGG-CHHHHHHHFFGHGHHGGGGGHGHHGHHHHHHHHHGGGGGGDGDGFGGGGGGFFFFF/BFF?FFFFFFFFFFFFFFFDFFFFFFFFFFBFFFFFFFFFFFF/BFFFFFFFFFFFFFFFF/FFFFFFF/9;FFF/B/;F?
@M05620:37:000000000-D9766:1:1101:23173:10458 1:N:0:64
ACCACACCTTCTACAATGAGCTGCGTGTGGCTCCCGAGGAGCACCCCGTGCTGCTGACCGAGGCCCCCCTGAACCCCAAGGCCAACCGCGAGAAGATGCCCAGGTGAGTGGCCCGCTACCTCTTCTGGTGGCCGCCTCCCTCCTTCCTGGCCTCCCGGCGCTGCGCCCTTTCTCACTGGTTCTCTCTTCTGCCGTTTTCCGTAGGACTCTCTTCTCTGACCTGAGTCTCCTTTGGAACTCTGCAGGTTCTA
+
CCCDDCCCFFFFGGGGGGGGGGHHGGGEEFHHHGGGGGGGGHHHHGGGGGGGHHHHHHHGGGGGGGGGGGGHHHHGGGGHGHHHHGGGGGDGGGHHHHHHHHHE1=DFGFAFFHGGCDGHHHHHHHGFHFAHHCGCGGHGHHGHHGGFFGGGFFGGGC-ABFFFBDFFFFFFFFFFFFBFFFFFFFFFFFFFFFDFFFFFAF.:AFFBFFFFFFFBFF0;FFFBBFFFBFFFFFFFFFFFBBFFFFFFFFF
@M05620:37:000000000-D9766:1:1101:21486:10469 1:N:0:64
GAGGCTGCTTTGGAAGAAACTCATAGAAGACTCCAAGGGAGTAAAAGAGCTGATGAAACAATTGCAAGTAAGTCAGGCATTTCCGCTTTAGCACTCTTGTGGATCCAATTGAACAATTCTCAGCATTTGTACTTGTAACTGACAAGCCAGGGACAAAAGATAGGAAGAGCACACGTCTGAACTCCAGTCACGAATTCGTATATCGTATGCCGTCTTCTGCTTGACAAAAAAAAAAAAGAATACTTCCTATC
+
AAABABFAFFFFGFGGGGBFGGHHHGHB5BGHEG4FBABA2B3DDGDAFGHF3FEFFBFBAF5BF5DGGHHHGBFDGHAFAGHFEBE1FG5GBB@GFG3F3?F3BGHBGGGFHGFFFDG4GGFHHFGGFFGHGHHHGHDFHFEGGGFFFB/FFGGGGH?FD22=FGGHGFFGGGC?GHEGGEFGH>>>F<>CCAGGHF<CH0=DCHHFGFFG:AGEHF0GHHFF;GC;GCC-;----...000;0000000
@M05620:37:000000000-D9766:1:1101:26359:10470 1:N:0:64
ACCACACCTTCTACAATGAGCTGCGTGTGGCTCCCGAGGAGCACCCCGTGCTGCTGACCGAGGCCCCCCTGAACCCCAAGGCCAACCGCGAGAAGATGCCCAGGTGAGTGGCCCGCTACCTCTTCTGGTGGCCGCCTCCCTCCTTCCTGGCCTCCCGGAGCTGCGCCCTTTCTCACTGGTTCTCTCTTCTGCCGTTTTCCGTAGGACTCTCTTCTCTGACCTGAGTCTCCTTTGGAACTCTGCAGGTTCTA
+
ABBBBBBAFFFFGGGGGG5FGGHHGGGEHGHHHFFGGGGGGHHHHGGGEEGGHHGHHHHGGFGGGGGGGGGHHHHGGGGHGHHHHGGGGC<BFGHGHHHHHHHGHHHHHHGGHHGGGGGHHHHHHHHHHHGHHGGGGGHGHHGHHGGGGGGGGGGGGG@BDGGGGGFFFFFFFFFFFFFFFFFFFFFFFFFFFFDFFFFFFFFFFFFFFFFFFFFFFFFFFFFFFFFFFFFFFFFFFFFFFFFFFFFFFFF
@M05620:37:000000000-D9766:1:1101:3459:10472 1:N:0:64
AGTCCCAGCTCTCCATCGCACAGGGGACCGAGGGCCTGGCCCCTCCATCCAGAAAACCTATGACCGCACCCGCTACCTGGCGCACCCACTCCGCAGCTTGGCTGGGACCTATGTGAGTATCCAGCGTAGGAATCTGGGAGTTGGGGCGGCGTGCGGAGTTGGGGAAAGACAGTCCTAACCGTGGAGGGTTCTGGTAAATGATGGGGTGAGGAGGGGCTCTTTGGCTCCCACCAGTCCCCCTGTCTGGTCTA
+
>>>1>BDCFFFFGAGGBAA1A0FCF0BAA0AA/AA/ABAGHEAGGEFHHBBAFGG0B/BF1BFGH>EEEGG>E/>>BDBFB>?EEGC/?FG<<?/</B1?CBHGGGHHGHHHHGGHHHHHHHHHGGE<>E>GHHHHHH.CEHHHGG.AA-;=A-;@-@9FFF@@AAEF/B/BFFFFFFFF@FF@-EF@BFFFFF;BFFFFFFFFFFA@AFFFFF@@@<FFFFFFFFFFFFFFFFFFFFFF@FFFFFFFFFF
@M05620:37:000000000-D9766:1:1101:8241:10528 1:N:0:64
AGTGCCAGCTCTCAATCGCACAGGGGACCCAGGGCCTGGCCCCTCCATCCAGAAAACCTATGACCTCACCCGCTACCTGGAGCACCAACTCCGCAGCTTGGCTGGGACCTATGTGAGTATCCAGCGTAGGAATCTGGGAGTTGGGGAGGAGTGAGGAGTTGGGGAAAGACAGTCCTAACCGTGGAGGGTTCTGGTAAATGATGGGGTGAGGAGGGGCTCTTTGGCTCCCACCAGTCCCCCTGTCTGGTCTA
+
>A3>AFDFBFFFGFGGGFGFEEFGDGGGFGHHGEEEGDHFFHGHGGFHFHHGHEGHHGHGHHHHHHFHHHHGEC?>GHHFGGB?11GAG3GGGAEEG3FGDHHGFGHHGFHHHHHHHGGHDDGHHG/CD/GHBGDGHGHGACHHGGG@<EDHHHHHHDHH0<<DGGHHHHHC:GHEFFHEBCE@DEG@;:FGGG;FGGFGFCFGGGFBFFFF9DBB;-AFFFFBFF/9EFFFFFFFFBFDB.BFFFE9/9;
@M05620:37:000000000-D9766:1:1101:12123:10530 1:N:0:64
ACCACACCTTCTACAATGAGCTGCGTGTGGCTCCCGAGGAGCACCCCGTGCTGCTGACCGAGGCCCCCCTGAACCCCAAGGCCAACCGCGAGAAGATGCCCAGGTGAGTGGCCCGCTACCTCTTCTGGTGGCCGCCTCCCTCCTTCCTGGCCTCCCGGAGCTGCGCCCTTTCTCACTGGTTCTCTCTTCTGCCGTTTTCCGTAGGACTCTCTTCTCTGACCTGAGTCTCCTTTGGAACTCTGCAGGTTCTA
+
DDECDDDDFFFFGGGGGGGGGGHHGGGEFGHHHGGGGGGGGHHHHGGGGGGGHHHHHHHGGGGGGGGGGGGHHHHGGGGHGHHHHGGGGGGGGGHHHHHHHHHGHHHHHHGGHHGGGGGHHHHHHHHHHHGHHGGGGGHGHHGHHGGGGGGGGGGGGG-@BGGGGGFFFFFFFFHFFFFFFFFFFFFFHFFFFFFFFFFFFFFFFFFFFFFFFFFFFFFFFFFFFFFFFFFFFFFFFFFFFFFFFFFFFFB
@M05620:37:000000000-D9766:1:1101:8743:10532 1:N:0:64
ACCACACCTTCTACAATGAGCTGCGTGTGGCTCCCGAGGAGCACCCCGTGCTGCTGACCGAGGCCCCCCTGAACCCCAAGGCCAACCGCGAGAAGATGATGAGTGGCCCGCTACCTCTTCTGGTGGCCGCCTCCCTCCTTCCTGGCCTCCCGGAGCTGCGCCCTTTCTCACTGGTTCTCTCTTCTGCCGTTTTCCGTAGGACTCTCTTCTCTGACCTGAGTCTCCTTTGGAACTCTGCAGGTTCTAGATCG
+
BBAABAABFFFFGFGBBFF5FFHGEEGEDGGFHGGGEEG2AGGHHGGG1AEFGBGFHHHGGCGGGGGGGGGBGHHGGGGHGHHHEFGFGGCD@FHHHGHGHHHHHGFHHGGGGGHHHHHHHHEGGGHHGGGGGHGHHGHHGHHHHHHGGGGGGAGGGGGGGGGGFFFFF/BFFBFBFFFFFFFFFFFFDADFFFFFFFFBFFFFFFFFFFFFF/FFFFFFFFFFFFFFFFB/FFFFFFFFFFFFFBF/;F.
@M05620:37:000000000-D9766:1:1101:8214:10566 1:N:0:64
ACCACACCTTCTACAATGAGCTGCGTGTGGCTCCCGAGGAGCACCCCGTGCTGCTGACCGAGGCCCCCCTGAACCCCAAGGCCAACCGCGAGAAGATGCCCAGGTGAGTGGCCCGCTACCTCTTCTGGTGGCCGCCTCCCTCCTTCCTGGCCTCCCGGCGCTGCGCCCTTTCTCACTGGTTCTCTCTTCTGCCGTTTTCCGTAGGACTCTCTTCTCTGACCTGAGTCTCCTTTGGAACTCTGCAGGTTCTA
+
BBB>ABBBFFFFGGGGFGGBGEHHGEEEE2FGAFFEDEGGGHHHHGGGGGGGHHHHHHHGGGGGGDGGGGGHHHHGGGGH/FHHHGG/BDDCGGFHBHHHHHHGHHHHHHGGHHGGGGGHHHHHHHHGHHGHHGGGGGHGHHGHHGGGGEGGGGGGGG-AABBFBBFB?FEFFFFFFFFFFFFFFFFFFFFFFBFFFFFFFFFFFFFFFFFFFFFFFFFFFFFFFFFFFFFFFFFFFFFFFFFFFFFFFFB
@M05620:37:000000000-D9766:1:1101:2803:10567 1:N:0:64
AGTTCCAGCTCTCCATCGCACAGGGGACTAAGGGCACGGCCCCTCCATCAAGAAAACCTAGGACCTCACCCGCGACCTGGAGCACCCACTCCGCAGGTTGGCTGGGACCTATGTGCGTATCCCGCGTAGGAATCTGGGCATTGGGGCGGAGTGCGGCGTTGGGGCCCGCCAGTCCTCCCCGTGGAGGGTTCTGGTAAATGCTGGGGTGCGGCGGGGCTCTTTGGATCCCACCAGTCCCCCTGTCTGGTCTA
+
>>>1>BB11CFFFAF1AAEAAAFBF00000BB0AB00AAF/AEFEF0F11BB10B0BA0A1>1BFBBBGF0/>/>>E?0BB>B?EF//?BB0??/</B<B<F1FAE00<<1??>22?FCCHHFE><<->C<0CGG<0CC/<<<C.-A-A-;:9;-@;@@-@A@@A@??@---;BFF//-9-;B@-AF@FFFEFFF///;F/://B@------9@-;99A9B/9FBFEFF9F--;BFFFFF@FFFFFFFFB/
@M05620:37:000000000-D9766:1:1101:24985:10594 1:N:0:64
ACCACACCTTCTACAATGAGCTGCGTGTGGCTCCCGAGGAGCACCCCGTGCTGCTGACCGAGGCCCCCCTGAACCCCAAGGCCAACAGCGAGAAGATGATGAGAGGCCAGCTCACTCTTATGGTGGCCGCCTCACTCCATCCTTCCCTCCCGGAGCAGCGCCCTTTCTAACTGGTTCTATCTTATGCCGTTTTCCGTAAGCCTCTCTTCTCTGCCCTGCGACCCATTTGGACCTCTGCCAGTTCTAGCTCG
+
11>1A?>AFFFDGDGFFGGFGFFBG0A0AAHHBF0BAEAEEA/FAFAEEFGGHEHCE0FEEEEE>?E@GCC0CFHEEGEE/??GHF/0B</<<A<BFD12?FF1</<<?G/F?1?FD?F11?C?1/0<-->.</<=0G/0=GD00</;:::.---;.;999A;;/0090;FFB/09;BFC9FBFGFFB-:9BAFBBF--9//;;/;/BBFFFE/;9/;-----9;99/F/;;B-/;////9;;FF/BFFF-
@M05620:37:000000000-D9766:1:1101:25952:10597 1:N:0:64
GAGGCTGCTTTGGAAGAAACTCATAGAAGACTCCAAGAGTGTAAACTCGATGAGGAAAAAATGGCAGGTACGTCTAGCATTGCTGATTTAGCAGTCATGGGTATCAACTTGCCCAATTCTCAGCCATTGTACTTGACACTACCCCACCAGGGCCAAACGCTCGGCAGAGCAACCGTCTGCAATCCAGTCACGCCTTCGTCTCTCGTATGCCGTATTCAGCTTAACAATAAACAACTTTGCAACTTACAACA
+
BABBBBFAFFFFGBGGGG4GGGHHHHH55FGH4BFGA2B5BAADF553BFG55BFFGHHAEH3A2310B55BB121DD3553D5BF35@D@G43@B3443?3B3BB@3BFDBEH@?FEHHHH4F303BBB4BFBF3BB3B3BF0?/<??B/??/?GF///?/>////<.FG00<->.CC<=0=GHHHGDGHG..;CGHC../;;A:.FFFGGC.;/B09;CG0;;9000000;.9/;;0//;/;//99//9
@M05620:37:000000000-D9766:1:1101:4195:10604 1:N:0:64
ACCACACCTTCTACAATGAGCTGCGTGTGGCTCCCGAGGAGCACCCCGTGCTGCTGACCGAGGCCCCCCTGAACCCCAAGGCCAACCGCGAGAAGATGCCCAGGTGAGTGGCCCGCTACCTCTTCTGGTGACCGCCTCCCTCCTTCCTGGCCTCCCGGCGCTGCGCCCTTTCTCACTGGTTCTCTCTTCTGCCGTTTTCCGTAGGACTCTCTTCTCTGACCTGAGTCTCCTTTGGAACTCTGCAGGTTCTA
+
CBCCCCC>CFFFGGGGGGBFGGHHGGGBAEHGGBFFDFFGGHGHHGGEEFGGGHGHGHHEECFGGGGGGGGHFHHGGGGHGHHHHGGGGG<>CGHFHHHHHHHGHHHHHHGGHHGGGCGHHHHHHHHHFG0CGGGGGGHGHHGHHHHHGGGGGGGGGA-;ADFFFFFFFFFFFFFFFFFFFFFFFFFFFFFFFFFFFFFFFFFDFFFFFFFFFFFFFFFFFFFFFFFBBFFFFFFFFFFFFEFFFFFFFF9
@M05620:37:000000000-D9766:1:1101:20594:10613 1:N:0:64
ACCACACCTTCTACAATGAGCTGCGTGTGGCTCCCGAGGAGCACCCCGTGCTGCTGACCGAGGCCCCCCTGAACCCCAAGGCCAACCGCGAGAAGATGCCCAGGTGAGTGGCCCGCTACCTCTTCTGGTGGCCGCCTCCCTCCTTCCTGGCCTCCCGGAGCTGCGCCCTTTCTCACTGGTTCTCTCTTCTGCCGTTTTCCGTAGGACTCTCTTCTCTGACCTGAGTCTCCTTTGGAACTCTGCAGGTTCTA
+
DCDCDDCDFFFFGGGGGGGGGGHHGGGFHGHGHGGGGGGGGHHHHGGGGGGGHGHHHHHGGGGGGGGGGGGHHHHGGGGHGHHHHGGGGGGGGGHHHHGHHHHGHHHHHHGGHHGGGGGHHHHHHHHHHHGHHGGGGGHGHHGHHGGGGGGGGGGGGGAGFGGGGGFFFFFFFFFFFHFFFFFHHFFHHHHHFFFFFFHFFFFFFFFFFFFFFHHFHFFFFHFFFFFFFFFFHFFFFFFFHFFFFFFFFFF
@M05620:37:000000000-D9766:1:1101:21189:10615 1:N:0:64
ACCACACCTTCTACAATGAGCTGCGTGTGGCTCCCGAGGAGCACCCCGTGCTGCTGACCGAGGCCCCCCTGAACCCCAAGGCCAACCGCGAGAAGATGATGAGTGGCCCGCTACCTCTTCTGGTGGCCGCCTCCCTCCTTCCTGGCCTCCCGGAGCTGCGCCCTTTCTCACTGGTTCTCTCTTCTGCCGTTTTCCGTAGGACTCTCTTCTCTGACCTGAGTCTCCTTTGGAACTCTGCAGGTTCTAGCTCG
+
ABBABBBBFFFFGGGFGGGFGGGFFBEEHGHHHGGGGGGGGHHHHGGGGEGGGGHGHHHGGGGGGGFGGGGHHFHGGGGHCGHHHGGEDFGCCFGHGHHDFFH2F<FHHGG-ADGG<FDHHGHGGDGH-<@EGHGGHGBGFHHFFCGGGGGGGGGGGGE?-CDFFFFFF/B9FBFFFFFFFFFFFFFFFF.FE9FFFFFFFFFFFFFFFFFFBBFBBF/FFFFFFFFFFFBFFFFFFFFFFF/FFFF/;FA
@M05620:37:000000000-D9766:1:1101:12307:10623 1:N:0:64
ACCACACCTTCTACAATGAGCTGCGTGTGGCTCCCGAGGAGCACCCCGTGCTGCTGACCGAGGCCCCCCTGAACCCCAAGGCCAACCGCGAGAAGATGATGAGTGGCCCGCTACCTCTTCTGGTGGCCGCCTCCCTCCTTCCTGGCCTCCCGGAGCTGCGCCCTTTCTCCCTGGTTCTCTCTTCTGCCGTTTTCCGTAGGACTCTCTTCTCTGCCCTGAGTCTCCTTTGGAACTCTGCAGGTTCTAGCTCG
+
BBBABBBBFFFFGGGGGGGGGGHHGFGEHEHGGGGGGGGGGHHHHGGGGGGGHHHHHHHGGGGGGGGGGGGHHHHGGGGHFHHHHGGGGGGGGGHHFFHFHHHHHGGHHGGC-AHHHHHHHHHHEGHHGGGGGHGHHGHHHHHHGHHGGGGGCABGGGGGGGGGFFFFF/9FF.FFFFFFFFFFFFFFFDFFFFFFFFFFFFFFFFFFFFFFF/FEF9BFFFFFFFFFFFFBFFFFFFFFFAFFF/B/;B?
@M05620:37:000000000-D9766:1:1101:28502:10625 1:N:0:64
GAGGCTGCTTTGGAAGAACCTGAAAACCCAGGGACACAAGATCGGAAGACCACACCTATGGACTCGAGTCACGAATTCGCATCTCGTATCCCGTCTCCTGATTGAAAAAAAAAAAAACAAAAAGAGAAGAAAAATTGAAGGAGAGGTTAAATAAAAAGGATCAAGAAGACATAGATAAACAATGAAGGAACTGGTAAAAGATGCGGAGAGGAGGGGCTGAAAGGATATCACAAGATTGTCAGTCTGGTGTA
+
>3AA>>CABDD4E4BBFGBAB4F4BF4BBEFAE2BA2FFGBF5BE22213BBB1A1BBB33BBFB11ABF55B11??5B1BB/33BBEE1BB1?E1BBBB3BB3BBF3?E>///</////0?/.>00><<C00<010<00/.....//0=0;00000.:/0/.000/////00000090;09:00009./;00:090;00;9099----9.A..----..//9../////9//..///9///9/////.;/
@M05620:37:000000000-D9766:1:1101:12341:10630 1:N:0:64
AGTGCCAGCTCTCAATCGCACAGGGGACCCAGGGCCTGGCCCCTCCATCCAGAAAACCTATGACCTCACCCGCTACCTGGAGCACCAACTCCGCAGCTTGGCTGGGACCTATGTGAGTATCCAGCGTAGGAATCTGGGAGTTGGGGAGGAGTGAGGAGTTGGGGAAAGACAGTCCTAACCGTGGAGGGTTCTGGTAAATGATGGGGTGAGGAGGGGCTCTTTGGCTCCCACCAGTCCCCCTGTCTGGTCTA
+
BCABCFFFCFFFGGGGGGGGGGHHGGGGGGHHEGGGGGHHHHGHGGHHHHHHHHHHHGHHHHHHHHHHHHHGGEEGHHHHFGHHHHHHGHHHGGGGGHHHGHHGGGHHGHHHHHHHHHHHHHHHHGGGGGHHHHHHHHHGGHHHGGGGGGGHHHHHHGHHHHGGGGHHHHHHHHHHHHHHGGGGGGGGGGGGGGGGGGGGGGGGGGFFFFFFFFFFFFFFFFFFFFFFFBFFFFFFFFFFFFFFFFFFFFF
@M05620:37:000000000-D9766:1:1101:20536:10647 1:N:0:64
AGTGCCAGCTCTCAATCGCACAGGGGACCCAGGGCCTGGCCCCTCCATCCAGAAAACCTATGACCTCACCCGCTACCTGGAGCACCAACTCCGCAGCTTGGCTGGGACCTATGTGAGTATCCAGCGTAGGAATCTGGGAGTTGGGGAGGAGTGAGGAGTTGGGGAAAGACAGTCCTAACCGTGGAGGGTTCTGGTAAATGATGGGGTGAGGAGGGGCTCTTTGGCTCCCACCAGTCCCCCTGTCTGGTCTA
+
BCBBCFFFCFFFGGGGGGGGGGHHGGGGGGHHGGGGGGHHHHGHGGHHHHHHHHHHHGHHHHHHHHHHHHHGGGGGHHHHHHHHHHHHGHHHGGGGGHHHGHHGGGHHGHHHHHHHHHHHHHHHHGGGGGHHHHHHHHHGGHHHGGGGGGGHHHHHHGHHHHGGGGHHHHHHHHHHHHHHGGGGGGGGEFGGGGGGGGGGGGGGGGFFFFFFFFFFFFFFFFFFFFFFFFFFFFFFFFFFFFFFFFFFFFF
@M05620:37:000000000-D9766:1:1101:10035:10649 1:N:0:64
ACCACACCTTCTACAATGAGCTGCGTGTGGCTCCCGAGGAGCACCCCGTGCTGCTGACCGAGGCCCCCCTGAACCCCAAGGCCAACCGCGAGAAGATGCCCAGGTGAGTGACCCGCTACCTCTTCTGGTGGCCGCCTCCCTCCTTCCTGGCCTCCCGGAGCTGCGCCCTTTCTCACTGGTTCTCTCTTCTGCCGTTTTCCGTAGGACTCTCTTCTCTGACCTGAGGCTCCTTTGGAAATCTGCAGGTTCTA
+
CCDDCCCCFFFFGGGGGGGGGGHHGGGEFGHHHGGGFGGGGGHHHGGGGGGGHHHHHHHGGGGGGGGGGGGHGHHGGGGHGHHHHGGGGGBDGGHGHH2FH2/?=?1??F1?FH@--->GD1<F1=1<=<C.C@-C:.CE/CG/G1G:1C.FB.CG.C-<?A0:<?EF=FFF11<FB1B1<<0<B<0B:111<-9BFFBFD0<.<B0/::<BFBFBFB1:B1///..9:B:FF1B0<0<1<11<<F.B0:1
@M05620:37:000000000-D9766:1:1101:6548:10660 1:N:0:64
AGTGCCAGCTCTCAATCGCACAGGGGACCCAGGGCCTGGCCCCTCCATCCAGAAAACCTATGACCTCACCCGCTACCTGGAGCACCAACTCCGCAGCTTGGCTGGGACCTATGTGAGTATCCAGCGTAGGAATCTGGGAGTTGGGGAGGAGTGAGGAGTTGGGGAAAGACAGTCCTAACCGTGGAGGGTTCTGGTAAATGATGGGGTGAGGAGGGGCTCTTTGGCTCCCACCAGTCCCCCTGTCTGGTCTA
+
>>>AAFFCAFFFGGGGGGG2EAFEFGGGGGHHAAEEEGHHHHGHGGHHHGHHHHGHHGHFGHHHHHHHHHHGGEGGHHHHCFGGHHHEFHHHEGGGGFGGGHFGGGHHGHHHHHDFDGHHHHHHGCEDGGFHHHHHFHHGDHHFGGGFFFGHHGHFHFHGHBDGGGHGHHGHGGHHHGHHGGGGGGGGCFGGGFCFFGGGGGGFGGFDEFFFFFCFFFFFFFFFFFFFFFFFFFFFFFFFFFFFFFFFBFB
@M05620:37:000000000-D9766:1:1101:9094:10661 1:N:0:64
AGTGCCAGCTCTCAATCGCACAGGGGACCCAGGGCCTGGCCCCTCCATCCAGAAAACCTATGACCTCACCCGCTACCTGGAGCACCAACTCCGCAGCTTGGCTGGGACCTATGTGAGTATCCAGCGTAGGAATCTGGGAGTTGGGGAGGAGTGAGGAGTTGGGGAAAGACAGTCCTAACCGTGGAGGGTTCTGGTAAATGATGGGGTGAGGAGGGGCTCTTTGGCTCCCACCAGTCCCCCTGTCTGGTCTA
+
>AAABFFCAFFFGDGGGFFFGFGHGEEFGGHHGDGFGFHBGGGHGGGFHGFHHGHHHGHCHFHHHHGHHGHEGGGGHHHFGFGFGHGHGHHHGG/EEFGHGFHFFGHHGHHHHHBDFGFHHHDGHG?EC?GFHHHHGFEGCFHHGCEG?DFHHHHHGD<GHC@CE?EHHHHHGF:GFGHHACECDGG?;CFGFG0CGGGFGBF0;ADFFFFFD?BAF@EFFFFEFFF.A..AFF9BFFEAFFFFFBB/;B;
@M05620:37:000000000-D9766:1:1101:13161:10670 1:N:0:64
AGTGCCAGCTCTCAATCGCACAGGGGACCCAGGGCCTGGCCCCTCCATCCAGAAAACCTATGACCTCACCCGCTACCTGGAGCACCAACTCCGCAGCTTGGCTGGGACCTATGTGAGTATCCAGCGTAGGAATCTGGGAGTTGGGGAGGAGTGAGGAGTTGGGGAAAGACAGTCCTAACCGTGGAGGGTTCTGGTAAATGATGGGGTGAGGAGGGGCTCTTTGGCTCCCACCAGTCCCCCTGTCTGGTCTA
+
AB>AAFFFBFFFGGGGGGGGGGHFGGGGGGHHFGGGGFHHHHGHGGHHHHHHHFHHHGHHHHHHHHHHHHHGGEEGHGHHGGHHHHHHGHHHGGGGGHHHGHHGGGHHGHHHHHHHHGHHHHHHHGGGGGHHHHGHGHGGGHHGGGGGGGGHHHHHHGHGHHGGGGHHHHGHHHHHHHHHGGGGGGGGGGGGGGGGGGGGGGGGGGFFFFFFFFFFFFFFFFFFFFFFFFFFFFFFFFFFFFFFFFFFFFF
@M05620:37:000000000-D9766:1:1101:9091:10682 1:N:0:64
AGTGCCAGCTCTCAATCGCACAGGGGACCCAGGGCCTGGCCCCTCCATCCAGAAAACCTATGACCTCACCCGCTACCTGGAGCACCAACTCCGCAGCTTGGCTGGGACCTATGTGAGTATCCAGCGTAGGAATCTGGGAGTTGGGGAGGAGTGAGGAGTTGGGGAAAGACAGTCCTAACCGTGGAGGGTTCTGGTAAATGATGGGGTGAGGAGGGGCTCTTTGGCTCCCACCAGTCCCCCTGTCTGGTCTA
+
ABAABFFFBFFFGGGGGGGFGEHAFGEGGGHHGGGGGFHHHHGGGGHHHHHHFFFHHGECHHEHHHHHHHHGGGGGHHHHHHHHHHHHGHHHGGGGGHHHGHHGGGHHGHHHHHHHHHGGHHFHHGGGGGEDGHHGHGHGDHHGGGGGGFCHHHHGHGHGGHGGGFHFHHHHHHHHHHHHGGGGGGDGEAFGGGFFGGGGGGGGGGFAFFEFFFFFFFFFFFFFFFFFFFFFFFFFFFFFFFFFFFFFFB;
@M05620:37:000000000-D9766:1:1101:7678:10688 1:N:0:64
ACCACACCTTCTACAATGAGCTGCGTGTGGCTCCCGAGGAGCACCCCGTGCTGCTGACCGAGGCCCCCCTGAACCCCAAGGCCAACCGCGAGAAGATGACCAGGTGAGCGGCCCGCTACCTCTCCTGTTGGCCGCCTCCCTCCTTCCTGGCCTCCCGGAGCTGCGCCCTCTCTCACTGGTTCTCTCTTCTCCCGTTTTTCGTAGGAGTCTCTTCTCTGACCTGAGTCTCCTTTGGAACTCTGCAGGTTCTA
+
BBBABBBBFFFFGGGGFGGGGGHHGEGACAGHGGGFGGGGGHHHHGGGEEGGHHGHHHHGFGGGGGGGGGGHHHHGGGGHFGHHHGGGGGGGCFHH>D2?F20/??1?1<<-->CC-@@GDGD//<:0;C:/0-;@ACCEFGD/00/0;/.:0A.;.:-9B9F/=B.B-.B/;B/F//.:9/9BFFFF/B//9..;BE.;-9B..9/;9BFF/;FFF///;/./B/FFFB//9///://;FBFBBF./;B/
@M05620:37:000000000-D9766:1:1101:4783:10700 1:N:0:64
GAGGCTGCTTTGGAAGAAACTCATAGAATACTGCAATGGCTTCAAAGAGCTGATGAAACACTTGCAAGTAAGTTAGGCGTATCCGCTATATCTCTCTTGTGGCTCCAATTTAAAAATTCTCAGCATTTGTACTTGTAACTGACAAGCCAGGGACAAAGATCGGAAGAGCACACGTCTGAACTCCAGTCACTAATTCGTATCTCGTATGCCGTCTTCTGCTTGAAAAAAAAAAAAACTTGTCACGGGCACAC
+
BABCBCFCFFFFGFGGGGGGGGHHHHHGGHHH5BEH5BB2BFG5FAFCGHBAGGFGDABF2BBAA35BDDDHG55DFF0B0BF5B?E0BF5D5BDBBBB@FAAGGFHBDD@D@3DBFFFGH4GHF3BFHEFHDF?DFHFHHG?BFGGFF0?B?FAAG2BBFF/EGA0FGHHF0>0??/?DG>F<<><>F>1<1><F<0<<.=DC..<<GGC.;C.<00::CFHHHH.;D?-----.0:0000:..--;./9
@M05620:37:000000000-D9766:1:1101:23478:10715 1:N:0:64
AGTGCCAGCTCTCAATCGCACAGGGGACCCAGGGCCTGGCCCCTCCATCCAGAAAACCTATGACCTCACCCGCTACCTGGAGCACCACCTCCGCAGCTTGGCTGGGACCTATGTGAGTATCCAGCGTAGGAATCTGGGAGTTGGGGAGGAGTGAGGAGTTGGGGAAAGACAGTCCTAACCGTGGAGGGTTCTGGTAAATGATGGGGTGAGGAGGGGCTCTTTGGCTCCCACCAGTCCCCCTGTCTGGTCTA
+
>A>>>FFFBFFFGGGGGGCCFGHHGGGGGGHHFEEGDGHHHHGHGGHHHHHHGHHHHFHHHHHHHHHHHHHGGEGGHHHHBGHHHH11?GFGEGGGGHGHGHGGGGGHGHFFHHFDHFHHHHGHHGGGGGHHHHHGHHEGGHHHGGEDGEEHHHHHGGHHHHGGGFHHFHGHHHHHHHHGGGGGDGGG;FGGGGFGGGGGGGGEFDFFFFFFFFFFFFFFFFFBFFFEF.AFFFFFFFFFFFFFFFFFFFF
@M05620:37:000000000-D9766:1:1101:16691:10730 1:N:0:64
ACCACACCTTCTACAATGAGCTGCGTGTGGCTCCCGAGGAGCACCCCGTGCTGCTGACCGAGGCCCCCCTGAACCCCAAGGCCAACCGCGAGAAGATGCCCAGGTGAGTGGCCCGCTACCTCTTCTGGTGGCCGCCTCCCTCCTTCCTGGCCTCCCGGAGCTGCGCCCTTTCTCACTGGTTCTCTCTTCTGCCGTTTTCCGTAGGACTCTCTTCTCTGACCTGAGTCTCCTTTGGAACTCTGCAGGTTCTA
+
DDDDDDDDFFFFGGGGGGGGGGHHGGGEGGHHHGGGGGGGGHHHHGGGFGGGHHHHHHHGGGGGGGGGGGGHHHHGGGGHGHHHHGGGGGGGGGHHHHHHHHHGHHHHHHGGHHGGGGGHHHHHHHHHHHGHHGGGGGHGHHGHHGGGGGGGGGGGGGGGGGGGGGFFFFFFFFHHHHFFFFFFHFFFFHHFFFFFFFHFFFFFFFFFFFFFHFFFFFFHFHFFFFFHHFFFHFFFFFFFFFFHFFFFFFF
@M05620:37:000000000-D9766:1:1101:13132:10733 1:N:0:64
AGTGCCAGCTCTCAATCGCACAGGGGACCCAGGGCCTGGCCCCTCCATCCAGAAAACCTATGACCTCACCCGCTACCTGGAGCACCAACTCCGCAGCTTGGCTGGGACCTATGTGAGTATCCAGCGTAGGAATCTGGGAGTTGGGGAGGAGTGAGGAGTTGGGGAAAGACAGTCCTAACCGTGGAGGGTTCTGGTAAATGATGGGGTGAGGAGGGGCTCTTTGGCTCCCACCAGTCCCCCTGTCTGGTCTA
+
AAAAAFFFCFFFGBGGGGGGGGHHGEEFGGHHFGEEGFHHHHGHGGHGHHFHHGHHHGHFHGHHHGHHHHHGG>>EHBGH2FHHHH1?EGHGFGGGGHHHEHHGGGHHGHHHHHHHHHHHHHHGHGGGGGGFHHHHHHAFGHHGGGGGGDGHHHHHHGHHHHCGGGHFHHEFHHHHHHHHGGGGGEGGGGGGGGGGGGGGGGGGGGFFFFFFFFFADFFFFFFFFFFFFFFFFFFFFFFFFFFFFFFFFFB
@M05620:37:000000000-D9766:1:1101:4472:10737 1:N:0:64
AGTTCCAGCTCTCCATCGCACAGGGTCCCCAGGGCCTGGCCCCTCCATCCAGAAAACCTATGACCTCACCCGCTACCTGGAGCACCCACTCCGCAGCTTGGCTGGGACCTATGTGCGTATCCAGCGTAGGAATCTGGGCGTTGGGGCGGCGTGCGGCGTTGGGGCCCGCCAGTCCTAACCGTGGCGGGTTCTGGTAAATGATGGGGTGAGGAGGGGCTCTTTGGCTCCCACCAGTCCCCCTGTCTGGTCTA
+
>>>1>BD1BFFFGGGFBE11EEHGGB00ABBAB0AA0BFHCHGGGGG1GBFGBGH0BEHAABFGH1BGHHF>>/>>GHBB0BBFGHG/?FB0>?//>B1B?FGGGGHHFHGHHGG2A/CGHH2FHGG/>E11?FGHHG/CGGGGGG?CG:AA@B@G-@-@?-@@---;9@-9FFFFF/FF@BF@-9@@-;FFFFFFFFFFFFFFF-;@AFF/AA=-;@?FFFFBFFF-A-FFAFFFFFFF@FFFFFFFFFF
@M05620:37:000000000-D9766:1:1101:9902:10747 1:N:0:64
AGTGCCAGCTCTCAATCGCACAGGGGACCCAGGGCCTGGCCCCTCCATCCAGAAAACCTATGACCTCACCCGCTACCTGGAGCACCAACTCCGCAGCTTGGCTGGGACCTATGTGAGTATCCAGCGTAGGAATCTGGGAGTTGGGGAGGAGTGAGGAGTTGGGGAAAGACAGTCCTAACCGTGGAGGGTTCTGGTAAATGATGGGGTGAGGAGGGGCTCTTTGGCTCCCACCAGTCCCCCTGTCTGGTCTA
+
AA1>AFDFAFFFGGGGDFGEEEHAFECGAEEH0EF//FGCCGGGGGFHHFGHFGGCHGGHHHGHHHHFHHHEEEEEHHHH0BGHHHHAFFHFGC//EGFFEHBGG?FHGHFHGBGHHHHBHFHHBCGCGGFDGHFGHFHFAGFGCCGC?EGCGFGHHGFHHHGGEAGCHC:CGGHGHGCGGGE@?FG@FFGBBB0;99FFFFFFGGA@EFFFFB?@@@EFBFFFFBFEFFFBAFFFBFFB@FFFFFFFFF/
@M05620:37:000000000-D9766:1:1101:18781:10763 1:N:0:64
ACCACACCTTCTACAATGAGCTGCGTGTGGCTCCCGAGGAGCACCCCGTGCTGCTGACCGAGGCCCCCCTGAACCCCAAGGCCAACCGCGAGAAGATGCCCAGGTGAGTGGCCCGCTACCTCTTCTGGTGGCCGCCTCCCTCCTTCCTGGCCTCCCGGAGCTGCGCCCTTTCTCACTGGTTCTCTCTTCTGCCGTTTTCCGTAGGACTCTCTTCTCTGACCTGAGTCTCCTTTGGAACTCTGCAGGTTCTA
+
CCCCCCCCFFFFGGGGGGGGGGHHGGGEFGHHHGGGGGGGEHHHHGGGEGGGHHHHHHHGGGGGGGGGGGGHGHHGGGGHGHHHHGGGGGGGGGHHHHHHHHHGHHHHHHGGHHGGGGGHHHHHHHHHHHGHHGGGGGHGHHGHHGGGGGGGGGGGGG?DGGGGGGFFFFFFFFFFFFFFFFFFFFFFFFFFFFFFFFFFFFFFFFFFFFFFFFFFFFFFFFFFFFFFFFFFFFFFFFFFFFFFFFFFFFE
@M05620:37:000000000-D9766:1:1101:24556:10763 1:N:0:64
AGTGCCAGCTCTCAATCGCACAGGGGACCCAGGGCCTGGCCCCTCCATCCAGAAAACCTATGACCTCACCCGCTACCTGGAGCACCAACTCCGCAGCTTGGCTGGGACCTATGTGAGTATCCAGCGTAGGAATCTGGGAGTTGGGGAGGAGTGAGGAGTTGGGGAAAGACAGTCCTAACCGTGGAGGGTTCTGGTAAATGATGGGGTGAGGAGGGGCTCTTTGGCTCCCACCAGTCCCCCTGTCTGGTCTA
+
AAABCFFFCFFFGGGGGGGGGGHGGGGGGGHHGGGGGGHHHHGHGGHHHHHHHGHHHGHHHHHHHHHHHHHGGGGGHHHHHHHHFHHHGHHHGGGGGHHHGHHGFGHHGHHHHHHHHHHHHHHHHGEGGGHHHHHHHHHGGHHHGGGGGGGHHHHHHGFHHHGGGGHHHHHHHHHHHHHHGDGGGGGG;FFGGGCGGGGGGGGGGGFFFFFFFFFFFAFFFFFFFFFFFFFFFFFFFFFFFFFFFFFFFFF
@M05620:37:000000000-D9766:1:1101:18883:10773 1:N:0:64
GAGGCTGCTTTGGAAGAAACTGACAAGCCAGGGACACAAGATCGGAAGACCACACGTCTGAACTCCAGTCACGAATTCGTATCTCGTATTACGTCTGCTGGTTGAAAAAAAAAAAAGTATCCTGGGTGGCTCTCTGGGCGTTGGCGCGCTGCTGGCACCATGGCAAGTACGTTCCTCACTTCCGCTTTCTCAGTCTTATGGTGCCCAGTGAACGCTCCCTAGCGTTCTCACTTGTAACCCTCAAGCGCGTT
+
B?ABBAFAFFFFGGGGGGGGFFHBB54ABFAAEAFGHF2FBAFFEEBEC3BFFFA0BFCF55BBF3BBBF35?11??DF3B?FDHB?E334BFBG213BF3BF/BF?3BEE?/</<<@2@FG210/0//00<0>1>BC.>C--</<.<-:;.:0/./:..0;9.90.009.//9/0;0.0900:A...//9///;///;F///9//9./////..9..../.9-9;;.;/B//;F//;9....///.9---
@M05620:37:000000000-D9766:1:1101:7241:10778 1:N:0:64
AGTGCCAGCTCTCAATCGCACAGGGGACCCAGGGCCTGGCCCCTCCATCCAGAAAACCTATGACCTCACCCGCTACCTGGAGCACCCACTCCGCAGCTTGGCTGGGACCTATGTGAGTATCCAGCGTAGGAATCTGGGAGTTGGGGAGGAGTGAGGAGTTGGGGCAAGACAGTCCTAACCGTGGAGGGTTCTGGTAAATGATGGGGTGAGGAGGGGCTCTTTGGCTCCCACCAGTCCCCCTGTCTGGTCTA
+
AA>AAFFFBFFFG4GGGGGGGGHHGGEEGGGDGEEEFGHHHHGEFGHHHHCHHHHHHE3FFHHHHHHHHFGGE>EEHFHHGHHHHH1?EHHHFGGEEHGFEHBGGEHCEHGGDB3??GHHHG3FG@EDBD@FFGFDGF0??FDC@@.<C<CCC0DG0EGCGCCC.-.;/;C::GHF00CFGGFA.C.@FGGGGBCFBFFF0;CFGFFFFFFBDF-BDFEFB9FF/BBEE9FFAFFFFFFF=EFFFFFFFF9
@M05620:37:000000000-D9766:1:1101:18532:10778 1:N:0:64
ACCACACCTTCTACAATGAGCTGCGTGTGGCTCCCGAGGAGCACCCCGTGCTGCTGACCGAGGCCCCCCTGAACCCCAAGGCCAACCGCGAGAAGATGATGAGTGGCCCGCTACCTCTTCTGGTGGCCGCCTCCCTCCTTCCTGGCCTCCCGGAGCTGCGCCCTTTCTCACTGGTTCTCTCTTCTGCCGTTTTCCGTAGGACTCTCTTCTCTGACCTGAGTCTCCTTTGGAACTCTGCAGGTTCTAGATCG
+
ABBBBAAAFFFFFGGGGGGGGGGHGGFGHGFHHGGGGCEEEHFHHGGGFGEFFGFFFGHGGGGGGGGGGGGEHHHGGGGHGGHHHGGEGG<DCGFHFHHGHHHHFFFGHGGGCGHHHFHHHHHDGAHHCGCGFHGHHGHHHHHGBGHGGGGGAB?AG/FGGGGGFFFFF/FFFFBFFFFFFFFFFFFFB;DFFFFFFFFDFFFF9FFBFFFFFBFFFFFFFFFFFFF/;BF9FFFFFFFFF.;BFBFBFFF
@M05620:37:000000000-D9766:1:1101:8759:10799 1:N:0:64
ACCACACCTTCTACAATGAGCTGCGTGTGGCTCCCGAGGAGCACCCCGTGCTGCTGACCGAGGCCCCCCTGAACCCCAAGGCCAACCGCGAGAAGATGATGCGTGGCCCGCTACCTCTTCTGGTGGCCGCCTCCCTCCTTCCTGGCCTCCCGGAGCTGCGCCCTTTCTCACTGGTTCTCTCTTCTGCCGTTTTCCGTAGGACTCTCTTCTCTGACCTGAGTCTCCTTTGGAACTCTGCAGGTTCTAGATCG
+
CCCCDDCDFFFFGGGGGGGGGGHHGGGEHGHHHGGGGGGGGHHHHGGGGGGGHHHGHHHGGGGGGGGGGGGHHHHGGGGHGHHHHGGGGGGGGGHHHHH222/<?</?=-->>AHDGHHH0D0D/<<.<:-.=G./C.:0CC0;/.C0::;9---A.FB-AEB=:BF:F0:FBB0:FFB0;B000:B::.;/9BB.B.:.;:FF0BB0:00000BB;/:/0;BFF0;:B/F00B0:00;;.F:FFFFFFFE
@M05620:37:000000000-D9766:1:1101:16460:10815 1:N:0:64
AGTGCCAGCTCTCAATCGCACAGGGGACCCAGGGCCTGGCCCCTCCATCCAGAAAACCTATGACCTCACCCGCTACCTGGAGCACCAACTCCGCAGCTTGGCTGGGACCTATGTGAGTATCCAGCGTAGGAATCTGGGAGTTGGGGAGGAGTGAGGAGTTGGGGAAAGACAGTCCTAACCGTGGAGGGTTCTGGTAAATGATGGGGTGAGGAGGGGCTCTTTGGCTCCCACCAGTCCCCCTGTCTGGTCTA
+
AAAAAFFFCFFFGGGGGGG2EFHHGGGGGGHHFFGGGFHHHHGHGGHHHHHHHHHHHGHHHHHHHHHHHHHGGEEGHHHHFGHHHH1?EHHHGGGGGHHHGHHGGGHHGHHHHHHHHHHHHHHHHGGGGGHHHHHHHHHGGHHHGGGGGGGHHHHHHGHHHHGGGGHHHHHHHHHHHHHHGGGGGGGGEGGGGGGGGHGGGGGGGGFFFFFFFFFFFFFFFHFFFFFFFFFFFFFFFFFFFFFFFFFFFFF
@M05620:37:000000000-D9766:1:1101:2619:10821 1:N:0:64
ACCACACCTTCTACAATGAGCTGCGTGTGGCTCCCGAGGAGCACCCCGTGCTGCTGACCGAGGCCCCCCTGAACCCCAAGGCCAACCGCGAGAAGATGAGGAGGTGAGCGCGCTGCCTCCTCTTCTGGCGGCCGCCCTCCTTCTTCCACGCCCCCCGGTGCTGCCCTTTTTCCTACTGGTTCCTTCTTCCGACGTTTTCCGTAGTATCTTCTCTGCTGTCCTGCGCCTTCTATAGACCGCTGCTGGTTGTT
+
CCCCCCCCFFFFGGGGGGGFGGHHGGGEEGHHHGGGGGGGGHHHHGGGGGGGHHGHHHHGGGGGGGGGGGGGHHHGGGGHGHHHHGGGGGG@DA22G<2<22?<//1?1>/-><-<.0<<C/=00GD<0-A-;A?B--;EG9B0;0900.;A--;:@;-;:9;B..///;/B///:9//9:///;BFFF/A.--;././;A/;:./:///;F/:/:/;//9///--:../9/9//9//-;-9./;::/...
@M05620:37:000000000-D9766:1:1101:18323:10836 1:N:0:64
AGTGCCAGCTCTCAATCGCACAGGGGACCCAGGGCCTGGCCCCTCCATCCAGAAAACCTATGACCTCACCCGCTACCTGGAGCACCAACTCCGCAGCTTGGCTGGGACCTATGTGAGTATCCAGCGTAGGAATCTGGGAGTTGGGGAGGAGTGAGGAGTTGGGGAAAGACAGTCCTAACCGTGGAGGGTTCTGGTAAATGATGGGGTGAGGAGGGGCTCTTTGGCTCCCACCAGTCCCCCTGTCTGGTCTA
+
ACABBFFFCFFFGGGGGGGGGGHGGGGGGGHHFFGGGGHHHHGHGGHHHHHHHFHHHGHHHHHHHHHHHHHGGEFGHHHHGGHHHHHHGHHHGGGGGHHHGHHG?EHHGGHHHHHHHHFHHHHHHGDFGFHHHHHHHHHGGHHHGGGGGGFHHHHHHGHHHHGGGGHHHHHHHHHHHHHHGGGGGGGGGGGGHGGGGHHHHHGGGGFFFFFFFFF-CDFFFFFFFFFFFFFFFFFFFFFFFFFFFFFFFFF
@M05620:37:000000000-D9766:1:1101:26819:10838 1:N:0:64
AGTGCCAGCTCTCAATCGCACAGGGGACCCAGGGCCTGGCCCCTCCATCCAGAAAACCTATGACCTCACCCGCTACCTGGAGCACCAACTCCGCAGCTTGGCTGGGACCTATGTGAGTATCCAGCGTAGGAATCTGGGAGTTGGGGAGGAGTGAGGAGTTGGGGAAAGACAGTCCTAACCGTGGAGGGTTCTGGTAAATGATGGGGTGAGGAGGGGCTCTTTGGCTCCCACCAGTCCCCCTGTCTGGTCTA
+
AA>AAFFFCFFFG4FGFGGAF?FDGEEEGGGGAEEEGGHHHHGHGGHHHGHHHHHFHGHHHHHHHHHGHHHGGFEGHHHH2FHHHHC1EHHHEGGGGHEHGHHGGGHHGHHHHFHHHHHHHHHHHGGGGGHHHHHHHHCGGHHHGGFGGGFHHHHHHGHHHHGGGGHHHHHHHHHHHHHHGGGGGGGGEFFGGGFGGGGGGGGGGGDFFFFFFFFFFFFFFFHFFFFFFFFFFFFFFFFFFFFFFFFFFFF
@M05620:37:000000000-D9766:1:1101:22528:10864 1:N:0:64
AGTGCCAGCTCTCAATCGCACAGGGGACCCAGGGCCTGGCCCCTCCATCCAGAAAACCTATGACCTCACCCGCTACCTGGAGCACCAACTCCGCAGCTTGGCTGGGACCTATGTGAGTATCCAGCGTAGGAATCTGGGAGTTGGGGAGGAGTGAGGAGTTGGGGAAAGACAGTCCTAACCGTGGAGGGTTCTGGTAAATGATGGGGTGAGGAGGGGCTCTTTGGCTCCCACCAGTCCCCCTGTCTGGTCTA
+
BCBBCFFFCFFFGGGGGGGGGGHHGGGGGGHHGGGGGGHHHHGHGGHHHHHHHHHHHGHHHHHHHHHHHHHGGGGGHHHHHHHHHHHHGHHHGGGGGHHHGHHGGGHHGHHHHHHHHHHHHHHHHGGGGGHHHHHHHHHGGHHHGGGGGGGHHHHHHGHHHHGGGGHHHHHHHHHHHHHHGGGGGGGG;FGGGGGGGGGGGGGGGGFFFFFFFFFFFFFFFFFFFFFFFFFFFFFFFFFFFFFFFFFFFFF
@M05620:37:000000000-D9766:1:1101:7412:10874 1:N:0:64
ACCAACCTTCTACCATGAGCTGCGTTTGGCTCCCGAGGAGCACCCCGGTCTGCTTCCCGAGGCCCCCCTGAACCCCCATGCCAACCGCGAGAAGATGCCCCGGCGCGTGACCCGCTCCCGCTTCTGGTGGCCGCCTCCCTCCTTCCTGGCCTCCCGGCGCTGCGCCCTTTCTCCCTGGTTCTCTCTTCTGCCGTTTTCCGTCGGCCTCTCTTCTCTGCCCTGTGTCTCCTTTGGCACGCTGCAGGTTCTAG
+
AAAAAAA1DF1BFGGAB1BB11BABAEEF11BFFE00A//ABGHGG///AAF11AABBE/>E/FEGGG/?BBFGGG@E0B1BBGGGC</<</?011???</>@/->CAC.<D<<<@@...;-.;B000;.;FGGGGGGGG/.9;0;;;;F-/;AFA@@-@@--99B-=BFFFFFFFB9;FFFFFFFF/;BFF@F-:E/B99-9;-9;FFF//;FF/;/;999/;//B///;;/FFFB-9A99:FFF//9;9
@M05620:37:000000000-D9766:1:1101:13419:10878 1:N:0:64
GAGGCTGCTTTGGACGAAACTGACAATCCAGGGACACAAGATCGGAAGAGCACACCTCTGAACTCCAGTCACGAATTCGTATCTCGTATGCCGTCTTCTGCTTTAAAAAAAAAAAAAAGAAAGTAAATAATGGAAAAAGAAAATTAGAAGAAAGATCAAGAAAAGGTAGAGTAAGACGGAAAAAGATAAAAGAACGGCGATATCCTGCGACGAAATGATCCGTCACGATGCAGAATGGAGAAGTGCAATAC
+
A1AA>>FABBB1F1BAAEAEG1F1BB1A0BFBB0BABFFGFHAAE//A00A1B0B/B01BBDFF111BF11@B//>?DF0BB0B2BBEC0BB/?EG/BBF1BB1BF1>1E<<@/</</?/00111111=111111<<<...//0/<0=00<////00;00://:/.0:000000000...9-/9.;000000.9/..------/////---9-9--/////----------//9/////-/-/;9//////
@M05620:37:000000000-D9766:1:1101:7212:10881 1:N:0:64
ACCACACCTTCTACAATGAGCTGCGTGTGGCTCCCGAGGAGCACCCCGTGCTGCTGACCGAGGCCCCCCTGAACCCCAAGGCCAACCGCGAGAAGATGCCCAGGTGAGTGGCCCGCTACCTCTTCTGGTGGCCGCCTCCCTCCTTCCTGGCCTCCCGGAGCTGCGCCCTTTCTCACTGGTTCTCTCTTCTGCCGTTTTCCGTAGGACTCTCTTCTCTGACCTGAGTCTCCTTTGGAACTCTGCAGGTTCTA
+
CBCBCCCCFFFFGGGGGGFGGGHHGGGBEEHHHGFGFGGGGHHHHGGGGGGGHHGHHHHEGEGGGGGGGGGHGHHGGGGHGHHHHGGGGGCGGGHHGHHHHHHGGHHHHHGGHHGGGGGHHHHHHHHHHHGHHGGGGGHGHHGHHGGGGGGGGGGGGG-ACGGGGGFFFFFFFFFFFFFFFFFFFFFFFFFFFFFFFFFFFFFFFFFFFFFFFFFFFFFFFFFFFFFFFFFFFFFFFFFFFFFFFFFFFFF
@M05620:37:000000000-D9766:1:1101:6729:10893 1:N:0:64
ACCACACCTTCTACAATGAGCTGCGTGTGGCTCCCGAGGAGCACCCCGTGCTGCTGACCGAGGCCCCCCTGAACCCCAAGGCCAACCGCGAGAAGATGCCCAGGTGAGTGGCCCGCTACCTCTTCTGGTAGCCGCCTCCCTCCTTCCTGGCCTCCCGGAGCTGCGCCCTTTCTCACTGGTTCTCTCTTCTGCCGTTTTCCGTAGGACTCTCTTCTCTGACCTGAGTCTCCTTTGGAACTCTGCAGGTTCTA
+
AAA1AAAAFFFFGDGF3DB1A1ACE0AAB0BB1FFAAEECEFHHHGGGEAEFFFCAGHHE/FGGG/EGEGGCH>GGEF?G/AGHHG//>B</<?<FD<FFHFEFGGHHFFEGGGCGGG@GHHHHHHF000<<DFGGGGEGHHFH0GBCGFGGGGGGGG;@?F//A@G@;/BFBFFFFFFFBFFFFFFBFFFEF@BAFFFFFFFF-FFFFEFFBFFEFFBFFFFB9;FFFBBFFFFF/:B/FBFFFFF/;F9
@M05620:37:000000000-D9766:1:1101:20268:10897 1:N:0:64
ACCACACCTTCTACAATGAGCTGCGTGTGGCTCCCGAGGAGCACCCCGTGCTGCTGACCGAGGCCCCCCTGAACCCCAAGGCCAACCGCGAGAAGATGCCCAGGTGAGTGGCCCGCTACCTCTTCTGGTGGCCGCCTCCCTCCTTCCTGGCCTCCCGGAGCTGCGCCCTTTCTCACTGGTTCTCTCTTCCGCCGTTTTCCGTAGGACTCTCTTCTCTGACCTGAGTCTCCTTTGGAACTCTGCAGGTTCTA
+
BBBBBBBBFFFFGGGGGGGGGGHHGGGFHEHHHGGGGGGGGHHHHGGGGDGFHGHHHHHGGGGGGGGGGGGHGHHGGGGHGHHHHGGGGGGGGGHHGFHHHHHGHHHHHHGGHHGGGGGHGHHHHGHHHHGHHGGGGGHGHHGHGGGGGGGGGGGGGGAGDGBGGGFFFFFFFFFFFFFFFFFFFFFFFFFFFFFFFFFFFFFFFFFFFFFFFFFFFFFFFFFBFFFFFFFFFFFFFFFFBFFFFFFFFFF
@M05620:37:000000000-D9766:1:1101:10357:10900 1:N:0:64
ACCACACCTTCTACAATGAGCTGCGTGTGGCTCCCGAGGAGCACCCCGTGCTGCTGACCGAGGCCCCCCTGAACCCCAAGGCCAACCGCGAGAAGATGATGAGTGGCCCGCTACCTCTTCTGGTGGCCGCCTCCCTCCTTCCTGGCCTCCCGGAGCTGCGCCCTTTCTCCCTGTTTCTCTCTTCTGCCGTTTTCCGTAGGACTCTCTTCTCTGCCCTGAGTCTCCTTTGGAACTCTGCAGGTTCTAGATCG
+
BBBBBBBBFFFFGGGGFGGGGGHHGEGACEHGHGGGDCGGGHHHHGGGFEEFGHGHHGGGGGGGGGGGGGGHGHHGGGGHGHHHHGGGGGGGGGHGBGF@GHHGHGGHHGFD-AGHHHHHHFFGHGHHGCGGDHGHHGHHHHHGHHHGGGGGA?@BFGFGGG?@FFFFFFFF//BBFFFFFFFFFFFF@DFFEFFFFFFFFFFBFFFFFFFFFBBFFFFFFFFBFFFFFF9/;FFF/BFEFFFFF:B/;BA
@M05620:37:000000000-D9766:1:1101:14019:10913 1:N:0:64
ACCACACCTTCTACAATGAGCTGCGTGTGGCTCCCGAGGAGCACCCCGTGCTGCTGACCGAGGCCCCCCTGAACCCCAAGGCCAACCGCGAGAAGATGCCCAGGTGAGTGGCCCGCTACCTCTTCTGGTGGCCGCCTCCCTCCTTCCTGGCCTCCCGGAGCTGCGCCCTTTCTCACTGGTTCTCTCTTCTGCCGTTTTCCGTAGGACTCTCTTCTCTGACCTGAGTCTCCTTTGGAACTCTGCAGGTTCTT
+
BBBABBBBFFFFGGGGGGGGGGFHG?EA42BGHG2EF?2EF2CGHAEG1EEGHAFGFCHGGGGCCFE?EGGGHHHGGGGHGHHHHGGGGGGGGGHHHHEHHHEGF<<0?GFCGH@--<CGFFDGD0=GG/CAGC@G?:GGFFGEH0FB;FFGB.EF.A--;./:--AF-FFB9/9//9F9B//////B//9BF99AFFFF?/9.;B9///9/F9//9999B9.;:://9B/FF/B/F99////B/FFF///
@M05620:37:000000000-D9766:1:1101:8086:10919 1:N:0:64
ACCACACCTTCTACAATGAGCTGCGTGTGGCTCCCGAGGAGCACCCCGTGCTGCTGACCGAGGCCCCCCTGAACCCCAAGGCCAACCGCGAGAAGATGCCCAGGTGAGTGGCCCGCTACCTCTTCTGGTGGCCGCCTCCCTCCTTCCTGGCCTCCCGGCGCTGCGCCCTTTCTCACTGGTTCTCTCTTCTGCCGTTTTCCGTAGGACTCTCTTCTCTGACCTGAGTCTCCTTTGGAACTCTGCAGGTTCTA
+
BBBBBBBBFFFFGG5GGGGGGGHHGGGFHGHHHGGGGGGGGHHHHGGGGGGGHHHHHHHEGGGGGGGGGGGHHHHGGGGHGHHHHGGGGGGGGGHHHHHHHEFFHHGHHHGGHGCGCGDHHHHHGHHHHHDHHCGGGGHGGFAGFGGGFGGFGGGGGG-9AABFFFFFFFFFFFFFFFFFFFFF/BFFFFBFFFFFFFFFFFFFDFFF/BBFFFFEBBFFBBFBF9;;BFFFFFEFFFFFFFFFFFFFFF/
@M05620:37:000000000-D9766:1:1101:14354:10921 1:N:0:64
AGTGCCAGCTCTCAATCGCACAGGGGACCCAGGGCCTGGCCCCTCCATCCAGAAAACCTATGACCTCACCCGCTACCTGGAGCACCAACTCCGCAGCTTGGCTGGGACCTATGTGAGTATCCAGCGTAGGAATCTGGGAGTTGGGGAGGAGTGAGGAGTTGGGGAAAGACAGTCCTAACCGTGGAGGGTTCTGGTAAATGATGGGGTGAGGAGGGGCTCTTTGGCTCCCACCAGTCCCCCTGTCTGGTCTA
+
ACABBFFFCFFFGGGGGGGGGGHHGGGGGGHHGGGGGGHHHHGHGGHHHHHHHHHHHGHHHHHHHHHHHHHGGEGGHHHHHHHHHHHHGHHHGGGGGHHHGHHGGGHHGHHHHHHHHHHHHHHHHGGGGGHHHHHHHHHGGHHHGGGGGGGHHHHHHGHHHHGGGGHHHHHHHHHHHHHHGGGGGGGGGGGGGGGGGGGGGGGGGGFFFFFFFFFFFFFFFFFFFFFFFFFFFFFFFFFFFFFFFFFFFFF
@M05620:37:000000000-D9766:1:1101:19586:10929 1:N:0:64
AGTGCCAGCTCTCAATCGCACAGGGGACCCAGGGCCTGGCCCCTCCATCCAGAAAACCTATGACCTCACCCGCTACCTGGAGCACCAACTCCGCAGCTTGGCTGGGACCTATGTGAGTATCCAGCGTAGGAATCTGGGAGTTGGGGAGGAGTGAGGAGTTGGGGAAAGACAGTCCTAACCGTGGAGGGTTCTGGTAAATGATGGGGTGAGGAGGGGCTCTTTGGCTCCCACCAGTCCCCCTGTCTGGTCTA
+
BBBBBFFFDFFFGGGGGGGGGGHHGGGGGGHHGGGGGGHHHHGHGGHHHHHHHHHHHGHHHHHHHHHHHHHGGGGGHGHHFHHHHHHHGHHHGGGGGHHHGHHGGGHHGHHHHHHHHHHHHHHHHGGGGGHHHHHHHHHGGHHHGGGGGGGHHHHHHGHHHHGGGGHHHHHHHHHHHHHHGGGGGGGGEGGGGGGGGHHGGHHGGGFFFFFFFFFFFFFFFFFFFFFFFFFFFFFFFFFFFFFFFFFFFFF
@M05620:37:000000000-D9766:1:1101:12438:10932 1:N:0:64
AGTGCCAGCTCTCAATCGCACAGGGGACCCAGGGCCTGGCCCCTCCATCCAGAAAACCTATGACCTCACCCGCTACCTGGAGCCCCAACTCCGCAGCTTGGCTGGGACCTATGTGAGTATCCAGCGTAGGAATCTGGGAGTTGGGGAGGAGTGAGGAGTTGGGGAAAGACAGTCCTAACCGTGGAGGGTTCTGGTAAATGAGGGGGGGAGGAGGGGCTCTTTGGCTCCCACCAGTCCCCCTGTCTGGTCTA
+
ABAACFFFCFFFGGGGGGGGGGHHGGGGGGHHGGGGGGHHHHGHGGF5FH33FGHBG1FB535DFE33FGF>0/>EB3BB2121?EFFEBF3/?//>GFG/33FGAFH/F2323D3B33DHGD<<B<<C?G2<<1FGF0/E0GHGF.C@../<0<C0<G<DGGFGG.;GF/::C0:C;G.A9C?9CGGGFF0C00;FF0;00;EF;---;99AFF>-:9FF/B//BFE.BFD9A/BFFFD-999/;/;///
@M05620:37:000000000-D9766:1:1101:12389:10938 1:N:0:64
AGTGCCAGCTCTCAATCGCACAGGCTGGAGCACAACAGCATGATCTTGGCTCACTGCCCCTGCCACCTCCCTGGTTCAAGTGATTCTCCTGCCTCAGCCTCCCAAGTAGCTGGGACTGCAGGCGCCTGCCACCATGCCTGAATCATTTTTGTATTATTAGTAGATACGGGGTTTCACCAAGTTGGCCGGTCTGGTCTATCTCCTGCCCTTAGATCGGAAGAGCACACGTCTGAACTCCAGTCACGAATTCG
+
AA>>AFFFBFFFG4GGGFGCGFHGCGHGFHHGHC2EGGAGGFFFHHDF3BBGGGGHH31F1FHHHHHAGHGFGE3BFGHHHGH5@D5FGHHFG3BGHHHBHHGHGHHHHHHHHGAGHHHFFFGGGGGHHHHHH/GGHHHH22F22@GFHHGH2FH2GHGHH1F1FGHGGGGCFGHHHHFCHHGHHGHGGDDGHHHHHHHHHHHHHHHHHHFGFGGGG.EFGFGGGGGGFGGGGGGGGGFFBFFFF?:AEF?
@M05620:37:000000000-D9766:1:1101:13819:10939 1:N:0:64
GAGGCTGCTTTGGACTAAACTGACAATCCAGTGAAACAAGATCGGACGATCACCCTTAAGCACTCAAGTCACGACTTCGAATCTCGTATACCTTCTGCTGATTTAACAAAAAAAATACCTAATCAAAGTACCGACTCACTCCTTCCTGACATACAGTCACTGAAGCCTTTCACCAGTGTTCTATCTTCTGCCATATTCCGTAAGCCGCTCATCACTACCCTGAATCTCCTTCCAGCCACTGCCTGTTCTAG
+
>1A>1>B>BBB1F1111BBBFBBABB1B01B3B1331BFC0F1AA0/A////BB0/B11DA1BB001BDD21B//>BDF/BBBB1BB>FBBB1BGF1BB@1BB2BFB11B0?>/<BBB11111<111112>B//<//11>101110?110??1F?1>1>1111111>CD1>00<0.0<D0<0<00=0=00<0/000::;:0...0/-99-.0;09009;.9/:0000;:000/009C.-9/////99////
@M05620:37:000000000-D9766:1:1101:18448:10945 1:N:0:64
AGTGCCAGCTCTCAATCGCACAGGGGACCCAGGGCCTGGCCCCTCCATCCAGAAAACCTATGACCTCACCCGCTACCTGGAGCACCAACTCCGCAGCTTGGCTGGGACCTATGTGAGTATCCAGCGTAGGAATCTGGGAGTTGGGGAGGAGTGAGGAGTTGGGGAAAGACAGTCCTAACCGTGGAGGGTTCTGGTAAATGATGGGGTGAGGAGGGGCTCTTTGGCTCCCACCAGTCCCCCTGTCTGGTCTA
+
CCCCCFFFDFFFGGGGGGGGGGHHGGGGGGHHGGGGGGHHHHGHGGHHHHHHHHHHHGHHHHHHHHHHHHHGGGGGHHHHHHHHHHHHGHHHGGGGGHHHGHHGGGHHGHHHHHHHHHHHHHHHHGGGGGHHHHHHHHHGGHHHGGGGGGGHHHHHHGHHHHGGGGHHHHHHHHHHHHHHGGGGGGGGGGGGGGGGHHHHHGGGGGFFFFFFFFFFFFFFFHHFFFFFFFFFFFFFFFFFFFFFHHFFFFF
@M05620:37:000000000-D9766:1:1101:6404:10968 1:N:0:64
GAGGCTGCTTTGGAAGAAACTCATAGAATACTGCAAGGGAGTCAAAGAGCTGATGAAACAATTGCAAGTAAGTCAGGCATTTCCGCTATAGCACTCTTGTGGCTCCAATTGAACAATTCTCAGCATTTGTACTTGTAACTGACAAGCCAGGGACAAAAGATCGGAAGAGCACACGTCTGAACTCCAGTCACGAATTCGTATCTCGTATGACGTCTTCTGCTTGAAAAAAAAAACATTTCAAAAGGAACAAC
+
AABCBBFBFFFFGFGGGGFGGGHHHGHF5FGH5FFB32E2AE3BDFGHHHHBBGGFDDFF1B5BB55FDEDHG55FGH1A35D5E>10B@DG5@@FBBGGHG1GHGHFGFFGG3BGBEGHHHHHHBFH44BGHHGGGH?HFHGHHF?/F0GDGGGHHHFGHHCFGGGHHGHA?CDFGGFGGHGHHHH<GHH?DDECGFCCHFHHCCEHH0CC:./;CC0GGHBGE:F.B?CCD.9/////////.//./:.
@M05620:37:000000000-D9766:1:1101:24976:10973 1:N:0:64
AGTGCCAGCTCTCAATCGCACAGGGGACCCAGGGCCTGGCCCCTCCATCCAGAAAACCTATGACCTCACCCGCTACCTGGAGCACCAACTCCGCAGCTTGGCTGGGACCTATGTGAGTATCCAGCGTAGGAATCTGGGAGTTGGGGAGGAGTGAGGAGTTGGGGAAAGACAGTCCTAACCGTGGAGGGTTCTGGTAAATGATGGGGTGAGGAGGGGCTCTTTGGCTCCCACCAGTCCCCCTGTCTGGTCTA
+
>A>3>FFFBFFFGGGGGGGCEEHGGEEEEEHH2EEGGGHHHHGHGGHHHHHHHHHBFGHHHHHHHGHHHHHEG>EEHHFH?FHHHH11?FHGFGGGGHGHGHHGGGHHGHFHHHHHHHHHHHFHHGGDGGHBGHHHHH0FEGHHGG.ADAEHHDGH<EHHHHGGFACF:GCGHHHHGHHHGGGGBEGGAFGGGGGFGEGGFGGGGGFFFFFFFFFFFAFFFFFFFFFFFFFFFFFFFFFFFFFFFFFFFFB
@M05620:37:000000000-D9766:1:1101:20269:10981 1:N:0:64
ACCACACCTTCTACAATGAGCTGCGTGTGGCTCCCGAGGAGCACCCCGTGCTGCTGACCGAGGCCCCCCTGAACCCCAAGGCCAACCGCGAGAAGATGCCCAGGTGAGTGGCCCGCTACCTCTTCTGGTGGCCGCCTCCCTCCTTCCTGGCCTCCCGGAGCTGCGCCCTTTCTCACTGGTTCTCTCTTCTGCCGTTTTCCGTAGGACTCTCTTCTCTGACCTGAGTCTCCTTTGGAACTCTGCAGGTTCTA
+
CCCCCCCCFFFFGGGGGGGGGGHHGGGGHGHHHGGGGGGGGHHHHGGGGGGGHHHHHHHGGGGGGGGGGGGHHHHGGGGHGHHHHGGGGGGGGGHHHHHHHHHGHHHHHHGGHHGGGGGHHHHHHHHHHHGHHGGGGGHGHHGHHGGGGGGGGGGGGGGGGGGGGGFFFFFFFFFFFFFFFFFFFFFFFFFFFFFFFFFFFFFFFFFFFFFFFFFFFFFFFFFFFFFFFFFFFFFFFFFFFFFFFFFFFFF
@M05620:37:000000000-D9766:1:1101:8149:10981 1:N:0:64
ACCACACCTTCTACAATGAGCTGCGTGTGGCTCCCGAGGAGCACCCCGTGCTGCTGACCGAGGCCCCCCTGAACCCCAAGGCCAACCGCGAGAAGATGCCCAGGTGAGTGGCCCGCTACCTCTTCTGGTGGCCGCCTCCCTCCTTCCTGGCCTCCCGGAGCTGCGCCCTTTCTCACTGGTTCTCTCTTCTGCCGTTTTCCGTAGGACTCTCTTCTCTGACCTGAGTCTCCTTTGGAACTCTGCAGGTTCTA
+
BBBABBBBFFFFGGGGDGG5FDGHGAB2A2AFFFGEEG?EDHHHHGCGFEEGGHGCGHGGGGCGGEGGGGEHHHHGFGEHFHHHHGGEGGCCGFHGFFHHFFHGHFHHHHFGHHGGCGGHHHHHHHHHHHGHHGGGGGHGHHGHHGGFGGGGGGGGG?;@@FBFBGFBBFFFFFFFFFFFFFFFFFFFFFFFFBFFFFFFFFFFDBFBFFFFFFFFFFFFFFFFFFFFFFFFFFFFFEFFFFFFFFFFFF;
@M05620:37:000000000-D9766:1:1101:3783:10985 1:N:0:64
AGTGCCAGCTCTCCATCGCACAGGGGGCCCAGGGCCTGGCCCCTCCATCCAGAAAACCTATGACCCCACCCCCTACCTCGCGCACCCCCTCCGCAGCTTGGCTGGCACATCAGTCCGTGACCCGCGTAGGACTCAGGACGTTGGGGAAGCGAGCGGTGACGGGGCCCGCCCCTGGTAACCGAGGCGGGTACTAGTAACTGCTGGGCTGCGACCAGGCCCTTTGGCTCCCCCAACTCCTGCTCTCTGGTCTA
+
11>1>BFFAFFFGFGFBEEAEEH0F00EEAEG//BB/AGHHHGHCEHGH01FGHG0FEGH1FHHH0BEEGG/>/?BGG1?/>>@EE//>EC/<C?C/G?F/FHGG/<1??111@<??//..>0<>CG@ACDCGB0;C/.-;.;:@-..;.-.;?--.-.9.;@@---;-9--;--;;B/9;--;-;@---/9/;;///;//;/FF-;:9-----;9A-A-9;BBFFF-A-9---;BF//;9/;99//;FB/
@M05620:37:000000000-D9766:1:1101:20253:10987 1:N:0:64
ACCACACCTTCTACAATGAGCTGCGTGTGGCTCCCGAGGAGCACCCCGTGCTGCTGACCGAGGCCCCCCTGAACCCCAAGGCCAACCGCGAGAAGATGCCCAGGTGAGTGGCCCGCTCCCTCTTCTGGTGGCCGCCTCCCTCCTTCCTGGCCTCCCGGCGCTGCGCCCTTTCTCACTGGTTCTCTCTTCTGCCGTTTTCCGTAGGCCTCTCTTCTCTGACCTGAGTCTCCTTTGGAACTCTGCAGGTTCTA
+
ABBBBBBBCFFFGGGGGGCGGFHHGEGGDGHFFFFEGGFFEHDGHGGEAEEGHHGHHHHFGGGEGEFGGG1FCFHGFGGHGHHHHGGEDDCCCFFFFHGHHHHGHHHHHHGGHHGGG?DGHHHHHHHHHHGHHGGGGGHGHHGHGGGGFGGGFGGG9B-;DCFFFFFFFFFFFF/FFFFFFFFFFFFFFFFFFFFFFFFFFF.AF/FFFFFFFFFFFFBFFFF/BFFFEF:BFEFEFFFFFFFEFFFFFFF
@M05620:37:000000000-D9766:1:1101:11779:10989 1:N:0:64
ACCACACCTTCTACAATGAGCTGCGTGTGGCTCCCGAGGAGCACCCCGTGCTGCTGACCGAGGCCCCCCTGAACCCCAAGGCCAACCGCGAGAAGATGCCCAGGTGAGTGGCCCGCTACCTCTTCTGGTGGCCGCCTCCCTCCTTCCTGGCCTCCCGGAGCTGCGCCCTTTCTCACTGGTTCTCTCTTCTGCCGTTTTCCGTAGGACTCTCTTCTCTGACCTGAGTCTCCTTTGGAACTCTGCAGGTTCTA
+
CCCDCCCCFFFFGFGGGGGGGGHHGGGEHGHHHGEGGGGGGHHHHGGGGGGGGGHHHHHGFFGGGGGGGGGFHHHGGGFHGGHHEFFEGGGGGGHHHHHHHGHGHHHHHHGGHHGGGGGHHHHHHHHHHHGHHGGGGGHGHHGHHGGGGGGGGGGGGD-ADGGGGGFFFFFFFFFFFFFFFFFFFFFFFFFFFFFFFFFFFFFFFFFFFFFFFHHFHFFFFFFFFFFFFFFFFFFFBFFFFFFFFFFFFF;
@M05620:37:000000000-D9766:1:1101:14139:11037 1:N:0:64
AGTGCCAGCTCTCAATCGCACAGGGGACCCAGGGCCTGGCCCCTCCATCCAGAAAACCTATGACCTCACCCGCTACCTGGAGCACCAACTCCGCAGCTTGGCTGGGACCTATGTGAGTATCCAGCGTAGGAATCTGGGAGTTGGGGAGGAGTGAGGAGTTGGGGAAAGACAGTCCTAACCGTGGAGGGTTCTGGTAAATGATGGGGTGAGGAGGGGCTCTTTGGCTCCCACCAGTCCCCCTGTCTGGTCTA
+
>AAAAFFFAFFFGGGGGGG1EAF0FEEEAECFFEGG/FGFCHG/EGGHHFCGDGHGHGHGFGFGHHHCGEGEEFEGHHHHHHHGFHHHGGFGGGC@EG>0<BGFGGHFFHHHFHFD1BFDFFHFFCBECGHGHDHFHHHGCFD1CCACCGF<CGDGCCC/D<CCECEFCGGBHFFFGFHA?EFGBE.-9;90CFCFFB09FF9FFB-9A9-/9-;@@@AFFB99BFF?AF-AAFFFBBEB>EBFFFFFBBF
@M05620:37:000000000-D9766:1:1101:16216:11050 1:N:0:64
ACCACACCTTCTACAATGAGCTGCGTGTGGCTCCCGAGGAGCACCCCGTGCTGCTGACCGAGGCCCCCCTGAACCCCAAGGCCAACCGCGAGAAGATGATGAGTGGCCCGCTACCTCTTCTGGTGGCCGCCTCCCTCCTTCCTGGCCTCCCGGAGCTGCGCCCTTTCTCACTGGTTCTCTCTTCTGCCGTTTTCCGTAGGACTCTCTTCTCTGACCTGAGTCTCCTTTGGAACTCTGCAGGTTCTAGATCG
+
AAAAAABAFFFFFGGGGGGGGGGHG2FAEEAGHGGFGGGEECHHEGGGDFGEFGEHFHHGGGE?FGGGEEFGBGFGGGGHGHHGHEEFCGFGGGGGHFFHHFHHHGGHFDGG@DHHHHHHHHHHHGHHGGGGGHGHHGHHHHHHHHHGGGGGGGGGGGGGGGGGFFFFF/FFFFFFFFFFFFFFFFFFFFFFFFFFFFFFFFFFFFFFFFFFFBFFFFFFFFFFFFFFFFFFFFFFFFFFFAFFFFF/BFF
@M05620:37:000000000-D9766:1:1101:21995:11082 1:N:0:64
GAGGCTGCTTTGGAAGAACCTGACAATCCAGGGACACAAGATCGGACGATCACACCTCTGGACTCCAGTCACGAATTCGTATCTCGTATGCCGTCTTCTGCTTTAAAAAAAAAAAAATCAAGAAACTGATACCACCCTACAACTCACGCGACCAAAACCTACCTCTCATTTCGGTCTGGAACAAGGCTACTGCACATTGTCGTCCCCTCCACTCACCAGACGCCAGCTCCATTGACCCTGCTACCCCCTCT
+
A3AA>AC>BBBBFBBBCGAAFFG4BABABBB4A2B2BFFHFH52A220A1ABB331BB333BBFBB3BFB35?B1BBBF3B??B4BBEF3BB/EE1/BFF4B34BFB4?E/<@/</<01?1110001>1111111>..0./0</0</.<-:-;-...;;//;9090/00000/-...;/;/////../9;//////9///9..9;:...:..///:./...--;.-./////9////.9..///.:.--..
@M05620:37:000000000-D9766:1:1101:7768:11086 1:N:0:64
GAGGCTGCTTTGGAAGAAACTCATAGAATACTCCAAGGGAGTCAAAGAGCTGATGAAACAATTGCAAGTAAGTCAGGCATTTCCGCTTTAGCACTCTTGTGGCTCCAATTGAACAATTCTCAGCATTTGTACTTGTAACTGACAAGCCAGGGACAAAAGATCGGAAGAGCACACGTCTGAACTCCAGCCACGAATTCGTATCTCGTATGCCGTCTTCTGCTTGAAAAAAAAAAAATTTAAACTTCAAAACT
+
A@ABABFBFFFFGCFGG4FGGGGHHFHG5DGHBB4G3BEA2B3DA5GFHHFFGHFHD5BB1B5BB55FFDBGGD5FGG1BBDDABBE>BG5FBB@BBBFGHFC1GGHGBF3BBBBEF@BDF?GHGF?FHHBFGHGGFHBFDG3BFG??BB?CFGEFFHBF2G/B<CGFFGFF0?A????<F>G1F>G0>0><<C<<=C<<<<=G.<:/:0:;.;;:C0000;0:0FF.@-@B@@@:://////9/////:/
@M05620:37:000000000-D9766:1:1101:18527:11109 1:N:0:64
AGTGCCAGCTCTCAATCGCACAGGGGACCCAGGGCCTGGCCCCTCCATCCAGAAAACCTATGACCTCACCCGCTACCTGGAGCACCAACTCCGCAGCTTGGCTGGGACCTATGTGAGTATCCAGCGTAGGAATCTGGGAGTTGGGGAGGAGTGAGGAGTTGGGGAAAGACAGTCCTAACCGTGGAGGGTTCTGGTAAATGATGGGGTGAGGAGGGGCTCTTTGGCTCCCACCAGTCCCCCTGTCTGGTCTA
+
AB>AAFFFBFFFGFGGGGGGGGHGGGGEEGEGBEEFGGHHCHGGGGHHHGHHGHHHHGHHHHFHHGHGHFHGG>EEHHHHBGHHHHE?EHHHFGGFGHGHGHHGGGHFGHHHGHHHHGHHHHHHHGCEGGHHHHHHHHFFGGHEGGEFGGFHHDHHHG/CGFGGGFHHHHHHHHFHHHHHGAEGGEGGCFFGGGGGGGFGGGFGG?DFFFFFFFFFFFAFFFFBFFFFFFFFFFFFFBEFF?9BFFFFFBB
@M05620:37:000000000-D9766:1:1101:7030:11154 1:N:0:64
GAGGCTGCTTTGGAAGAAACTCATAGAATACTCCAAGGGTGTCAACGGGCTGAGGAAACAATGGCAAGTAAGTCAGGCATTGCCGCTATAGCACCCATGGGGCAACAATAGAACAATTCGCAGCATTTGTACTTGCACCTTACAAGCCCGGGTCAAACAATCGGCAGCGCACGCACCTGAACTCCAGTAGCGAGTTCGAATATCGCATGCCGTCTCACGCCTGAACTAAAAACACCGCTCATTATCTCGTA
+
AAABBBFBFFFFGFGGGGGGGGHHGHG55DBG4FBG32B222355322A2A111BFGHF31F332331A55D5555231333D3E///1B4B431?13?3111///0/?333?3B2F44/////0F3?F333B?F3B?2222<22@<///////??F10>G1..-><.<--------;C/</90;//000;-;-99;9.;0.;0...9./99.@..;/A..;AFFB///;//.9..-;@BD9/9////F..
@M05620:37:000000000-D9766:1:1101:10273:11164 1:N:0:64
ACCACACCTTCTACAATGAGCTGCGTGTGGCTCCCGAGGAGCACCCCGTGCTGCTGACCGAGGCCCCCCTGAACCCCAAGGCCAACCGCGAGAAGATGATGAGTGGCCCGCTACCTCTTCTGGTGGCCGCCTCCCTCCTTCCTGGCCTCCCGGAGCTGCGCCCTTTCTCACTGGTTCTCTCTTCTGCCGTTTTCCGTAGGACTCTCTTCTCTGACCTGAGTCTCCTTTGGAACTCTGTAGGTTCTAGATCG
+
CCCDDCCCFFFFGGGGGGGGGGHHGGGGHGHHHGGGGGGGGHHHHGGGGGGGHHHHHHHGGGGGGGGGGGGHGHHGGGGHGHHHHGGGGGGGGGHHHHHHHHHHHGGHHGGGDGHHHHHHHHHHHGHHGGGGGHGHHGHHHHHHHHHGGGGGGGGGGGGGGGGGFFFFFBFFFFFFFFFFFFFHHHFFFFFFFFFFFFFFFFFFFFFFFHFHHFFFFFFFFFFFFFFFFFFFFFFFFFFFFFFFFFFFFFF
@M05620:37:000000000-D9766:1:1101:26263:11183 1:N:0:64
ACCACACCTTCTACAATGCGCTGCGTGTGGCTCCCGAGGAGCACCCCGTGCTGCTGACCGAGGCCCCCCTGAACCCCAAGGCCAACCGCGCGAAGATGATGAGTGGCCCGCTACCTCTTCTGGTGGCCGCCTCCCTCCTTCCTGGCCTCCCGGAGCTGCGCCCTTTCTCACTGGTTCTCTCTTCTGCCGTTTTCCGTAGGACTCTCTTCTCTGACCTGAGTCTCCTTTGGAACTCTGCAGGTTCTAGATCG
+
BBBBBBBAFFFFGGGGGG4EEGGGGGGFHGHHHFFGGGGEGHGHHGGGGGGGHHGGHHHEFGGGGGGGGGGHHHHGGGGHGHHHHGGGGG/CGGGGHHHHHHHHHGFHHGGG@GHGHHHHHHHGGGHHGGGGGHGGGGGGGGGGGGGGGGGGGGGGGGFFFABFFFFFFFFFFFFFFFFFFFFFFFFFFADFFFFD:ADFFFFFFF;FFFFFFFFFFFFFFFFFFFF/;BBBFFFFFFFFFAFFFFFFFFF
@M05620:37:000000000-D9766:1:1101:21002:11184 1:N:0:64
ACCACACCTTCTACAATGAGCTGCGGGTGGCTGCCGCGGAGCACCCCGTGCTGCTGACCGAGGCCCCCCTGAACCCCAAGGCCAACCGCGAGAAGATGCCAAGGTGAGCGGCCCGCTACCTCTTCTGGCGGCCGCCTCCCTACTTCCTGGACTCCCGGAGCTGAGCCCTTTCTCACTGGCTCTCTCTTCTGCCGTTTTACGTAGGACTCTCTTATCTGACATGAGTCTCCTTTGGAACTCTGAAGGTTCTA
+
>>?1A>AAFFFFC3F13FGBG1B1E00A00FH/AG?/AEA/E/FGGCG//E/11F1FG0E/E?EF/>EGEE0<1?AC?/?//?FAF//B@G/-.01111111.><1<</---;@A@---/0900;0000--9---9--AEF/-//9/;//--///;-@?---//-//--///9/9//99-9/9B//BFFFFE/@B-9-/;A-/9AB///9B///99//;B//9//;F/9B//:BF/BFFFFF///B9:F/;
@M05620:37:000000000-D9766:1:1101:25025:11199 1:N:0:64
AGTGCCAGCTCTCAATCGCACAGGGGACCCAGGGCCTGGCCCCTCCATCCAGAAAACCTATGACCTCACCCGCTACCTGGAGCACCAACTCCGCAGCTTGGCTGGGACCTATGTGAGTATCCAGCGTAGGAATCTGGGAGTTGGGGAGGAGTGAGGAGTTGGGGAAAGACAGTCCTAACCGTGGAGGGTTCTGGTAAATGATGGGGTGAGGAGGGGCTCTTTGGCTCCCACCAGTCCCCCTGTCTGGTCTA
+
ABAAAFFFBFFFG4FGGGGCFCHGGCEEGEFHBEFFGGHHHHGHGGHHHHHHHHHCGGHHHFGHHHHHHHHGGEEGHHHHBGHHHHF1EHHEEEEGGHHHGHHGGGHHGHHHHHHHHHHHHHHHHGGGGGHHHHHHHHGGGHHHGGFGGEGGHHHHFGHHHHGGGGHHHHHHHHHHHHHHGGGGGGGGCFGGGGFGGGGGGGGGGGFFFFFFFFFFFFFFFFFFFFFFFFFFFFFFFFFFFFFFFFFFFFF
@M05620:37:000000000-D9766:1:1101:8731:11209 1:N:0:64
ACCACACCTTCTACAATGAGCTGCGTGTGGCTCCCGAGGAGCACCCCGTGCTGCTGACCGAGGCCCCCCTGAACCCCAAGGCCAACCGCGAGAAGATGCCCAGGTGAGTGGCCCGCTACCTCTTCTGGTGGCCGCCTCCCTCCTTCCTGGCCTCCCGGAGCTGCGCCCTTTCTCACTGGTTCTCTCTTCTGCCGTTTTCCGTAGGACTCTCTTCTCTGACCTGAGTCTCCTTTGGAACTCTGCAGGTTCTA
+
CCCCCCBCFFFFGGGGGGGGGGHHGGGFGGHHHGGGGGGGGHHHHGGGGGGGHHHHHHHFGGGGGGGGGGGHHHHGGGGHGHHHHGGGGGGGGGHHHHHHHHHGHHHHHHGGHHGGGGGHHHHHHHHHHHGHHGGGGGHGHHGHHGGGGGGGGGGGGGBGGGGGGGFFFFFFFFFFFFFFFFFFFFFFFFFFFFFFFFFFFFFFFFFFFFFFFFFFFFFFFFFFFFFFFFFFFFFFFFFFFFFFFFFFFFF
@M05620:37:000000000-D9766:1:1101:7936:11213 1:N:0:64
AGTACCAGCTCTCCATCGCACAGGGTGCCTAGTGCGTGGCCCCTCCATCCAGACACCCTATGACCCCACCCCCCACCTGGCGCACCCCCTCCGCAGCTTGGCTGGGACCTATGTGCGTATCCCGCGTCGGACTCTGGGCGTTGGGGCGGCGTGCGGCGTTGGGGCCCGCCCGTCCTAACCGTGGCGGGTTCTGGTAAATGATGGGGTGAGGCGGGGCTCTTTGGCTCCCACCAGTCCCCCTGTCTGGTCTA
+
>>11>BB1AFFFGGGB1AA1A0F0FB0AA11B11D0ABEEFGGGGG0FFA1B1/B0BEFA1B2FG0BBEEG/>>>?EC0B0/?EEGG/EEF?/?/</B10?BGGGGHHGH<DGHG2/<?EHH1?C@A-<C--<CGHBB.;ACCFCG?@G?@@;A@@=@-;@F@@-;-9@@;>@FFF//BF@BF@->=?9AFFFFF;BBBF/BFFF?A@----9@@->@FFFFFFFFFAF-AF9FFFFFFF@FFFFFFFFFF
@M05620:37:000000000-D9766:1:1101:25127:11249 1:N:0:64
AGTGCCAGCTCTCAATCGCACAGGGGACCCAGGGCCTGGCCCCTCCATCCAGAAAACCTATGACCTCACCCGCTACCTGGAGCACCAACTCCGCAGCTTGGCTGGGACCTATGTGAGTATCCAGCGTAGGAATCTGGGAGTTGGGGAGGAGTGAGGAGTTGGGGAAAGACAGTCCTAACCGTGGAGGGTTCTGGTAAATGATGGGGTGAGGAGGGGCTCTTTGGCTCCCACCAGTCCCCCTGTCTGGTCTA
+
>>>3ADFFBFFFGDGGGFG2ECHGFEAFG?FEFFG2FFHHHHGHGGHHHFHHHHHFGGBHEFHHHFGHHHHGG>EGHGGG?GHHHHACEFGBEFCGEG?FFHFGGGHHGHHHHHHGHHHHHHHHHGGGGGHHHHGHHH<FEHHHGG.AD.CGH0GH0EHHHGGGFFHHGHHHHHHHHHHHGGGGDGGGCFFGFGFFGGGGGGGGGGFFFFFFFFFFFFFFFFFFFFFFFFFFFFFFFFFFFFFFFFFFFFF
@M05620:37:000000000-D9766:1:1101:13195:11272 1:N:0:64
ACCACACCTTCTACAATGAGCTGCGTGTGGCTCCCGAGGAGCACCCCGTGCTGCTGACCGAGGCCCCCCTGAACCCCAAGGCCAACCGCGAGAAGATGCCCAGGTGAGTGGCCCGCTACCTCTTCTGGTGGCCGCCTCCCTCCTTCCTGGCCTCCCGGCGCTGCGCCCTTTCTCACTGGTTCTCTCTTCTGCCGTTTTCCGTAGGACTCTCTTCTCTGACCTGAGTCTCCTTTGGAACTCTGCAGGTTCTA
+
DCCDDDCCFFFFGGGGGGGGGGHHGGGEDFHGHGGGGGGGGHGHHGGGFGGGHHGHHHHGGGGGGGGGGGGHFHHGGGGHGHHHHGGGGGGGGGHHHHEGFHHGFGBGHHEGFHC?--<GHHGFHFFFHGAGF-A?EGHFHHGBHGG0FGGF::CFGC-::B-ABDFFFFFFFF0FFFBFFFFFFFFF0F0FFCADFEFF.F...:;//BFB0:FFFF:BFB///::BFFFFFFFFFFF000BBF?:BFFF
@M05620:37:000000000-D9766:1:1101:27363:11290 1:N:0:64
AGTGCCAGCTCTCAATCGCACAGGGGACCCAGGGCCTGGCCCCTCCATCCAGAAAACCTATGACCTCACCCGCTACCTGGAGCACCAACTCCGCAGCTTGGCTGGGACCTATGTGAGTATCCAGCGTAGGAATCTGGGAGTTGGGGAGGAGTGAGGAGTTGGGGAAAGACAGCCTTAACGGGGGAGGGTCCGGGTAAAGGAGGGGGGGAGGAGGGGCCCTTGGGCTCCAACCAGCCCCCCGGTCGGTCCAT
+
@AABBFFFBFFFGGGGGGGGGGHHFFGGGGGHGGFGGGHHHHGHGGFHHHGHHEHHHGHHHHGHHHHGGHHGGE@EGHHHHHGHGHGHGHHHGGGGGHHHGHHGGGHHGHHHHHHGHGGHGHHHFGCFGGHGHHHHGHHG?FGHGGGGCGGHHHHHHGHHHHG-CF.:;C//.;/0;;C.-.;:-;B@A/.-;9.;B000/:;BF----;-.;DF----;FBF../9:0;FF.;.;DFF------:-.-00
@M05620:37:000000000-D9766:1:1101:9442:11291 1:N:0:64
AGTGCCAGCTCTCAATCGCACAGGGGACCCAGGGCCTGGCCCCTCCATCCAGAAAACCTATGACCTCACCCGCTACCTGGAGCACCAACTCCGCAGCTTGGCTGGGACCTATGTGAGTATCCAGCGTAGGAATCTGGGAGTTGGGGAGGAGTGAGGAGTTGGGGAAAGACAGTCCTAACCGTGGAGGGTTCTGGTAAATGATGGGGTGAGGAGGGGCTCTTTGGCTCCCACCAGTCCCCCTGTCTGGTCTA
+
>A>>ADFFBFFFGGGGGGFFEGHHGGGGFGHHGGGGGGHHHHGHGGHHFHHFFHCHGGFHHHGHHHHHHH1FEFEGHHHHGHHHHHHFGHHHGGGGEHGCFHHGGGHHGHHHHHHHHHHHHHHHHGDAD/FDFHHHHHGGGGHGCGFGGAACGDGGHGHHHHGGGGGHHHFHHHHHHGHHGGGFAEFGCFFGGE;FFGGGGGGGGGFFEFFFFFFFFFFFFFFBFFFFFFFFFFFFFFFFFFFFFFEFFFB
@M05620:37:000000000-D9766:1:1101:12432:11300 1:N:0:64
AGTGCCAGCTCTCAATCGCACAGGGGACCCAGGGCCTGGCCCCTCCATCCAGAAAACCTATGACCTCACCCGCTACCTGGAGCACCAACTCCGCAGCTTGGCTGGGACCTATGTGAGTATCCAGCGTAGGAATCTGGGAGTTGGGGAGGAGTGAGGAGTTGGGGAAAGACAGTCCTAACCGTGGAGGGTTCTGGTAAATGATGGGGTGAGGAGGGGCTCTTTGGCTCCCACCAGTCCCCCTGTCTGGTCTA
+
ABAAAFFFCFFFGDGGGGGGGGHHGGGGGGHH2FEGGGHHHHGHGGHHHHHHHHHHHGHHHHHHHHHHHHHGGEEGHHHH?GHHHH1?EGHHGGGGGHHHGHHGGGHHGHHHHHHHHHHHHHHHHGGGGGHHHHHHHHHGGHHHGGGGGDGHHHHHFGHHHHGGGGHHFHHGHHHHHHHHGGGGBFGGGGGGGGGGGGGGGGGGGGFFFFFFFFFFFFFFFFFFFFFFFFFFFFFFFFFFFFFFFFFFFF9
@M05620:37:000000000-D9766:1:1101:27936:11304 1:N:0:64
GAGGCTGCTTTGGAAGAACCTCATAGAAGACTCCAAGGGAGTAAAAGAGCTGATGAAACAATGGCAAGTAAGTCAGGCATTTCCGCTTTAGCACTCTTGTGGATCCAATTGAACAATTCTCAGCATTTGTACTTGTAACTGACAAGCCAGGGACAAAAGATCGGAAGAGCACACGTCTGAACTCCAGTCACGAATTCGTATCTCGTATGCCGTCTTCTGCTTGACAAAAAAAAAAATTAAAAAAACTAAGA
+
?>ABBBFAFFBDGFGGGGCGGGFHHHHHHGGHHFGCFFG2AEHHHHHEHHHHHHHGFHHHHHHGHEGEHHGHFHFFHHGHHHHHGGGEFFHHFHHGHHHGHDHHHHHGHGHHHHHHHGHHHHHGHHHHHHHHHHHHFDGHHHHGFGFGHHHGGGGHHHHGHFHGGGGHHHGHHH??GFGGDFHHHFHGHFFFGDHHHGCGBFDGH.CGG0GC;@GFHGFHHHGG0FFFFEGG@9--./////;--./////
@M05620:37:000000000-D9766:1:1101:8286:11312 1:N:0:64
ACCACACCTTCTACAATGAGCTGCGTGTGGCTCCCGAGGAGCACCCCGTGCTGCTGACCGAGGCCCCCCTGAACCCCAAGGCCAACCGCGAGAAGATGCCCAGGTGAGTGGCCCGCTACCTCTTCTGGTGGCCGCCTCCCTCCTTCCTGGCCTCCCGGAGCTGCGCCCTTTCTCACTGGTTCTCTCTTCTGCCGTTTTCCGTAGGACTCTCTTCTCTGACCTGAGTCTCCTTTGGAACTCTGCAGGTTCTA
+
CCCBCCCBFFFFGGGGGGGGGGHHGGGBCEHHHGGGGGGGGHHHHGGGGGGGHHGHHHHFGGGGGGGGGGGHHHHGGGGHGHHHHGGGGGFGGGHHHHHHHHHGHHHHHHGGHHGGGGGHHHHHHHHHHHGHHGGGGGHGHHGHHGGGFGGGGGGGGG-AFGGGGGFFFFFFFFFFFFFFFFFFFFFFFFFFFFFFFFFFFFFFFFFFFFFFFFFFFFFFFFFFFFFFFFFFFFFFFFFFFFFFFFFFFF;
@M05620:37:000000000-D9766:1:1101:26545:11314 1:N:0:64
AGTGCCAGCTCTCAATCGCACAGGGGACCCAGGGCCTGGCCCCTCCATCCAGAAAACCTATGACCTCACCCGCTACCTGGAGCACCCACTCCGCAGCTTGGCTGGGACCTATGTGAGTATCCAGCGTAGGAATCTGGGCGTTGGGGCGGAGTGCGGAGTTGGGGAAAGCCAGTCCTAACCGTGGAGGGTTCTGGTAAATGATGGGGTGAGGAGGGGCTCTTTGGCTCCCACCAGTCCCCCTGTCTGGTCTA
+
>33>AB@FBFFFG4FGGFGFEEGGF22AAEGHAEE2BFAGCGGHGGFGBGHEGCFHGGFCGGFHEDFBGHHEG>/EHHGFBFHGHH11??GFEGCGEGB?EHGFGGFGGHGHHGHBGHFHHHHHGCFBDGHFGHEHGH/ADDGHC?.<C-;CF0BB-;CGGF?GA..=/;/;FFFF/FFFBFFB.EFBAFFFFFFFFFFFBFFFFFFB?FF/ADBBBBFFFFFFFFFFF.FFEFFFFFFFBFFFFFFFFFB
@M05620:37:000000000-D9766:1:1101:21004:11314 1:N:0:64
ACCACACCTTCTACAATGAGCTGCGTGTGGCTCCCGAGGAGCACCCCGTGCTGCTGACCGAGGCCCCCCTGAACCCCAAGGCCAACCGCGAGAAGATGCCCAGGTGAGTGGCCCGCTACCTCTTCTGGTGGCCGCCTCCCTCCTTCCTGGCCTCCCGGAGCTGCGCCCTTTCTCACTGGTTCTCTCTTCTGCCGTTTTCCGTAGGACTCTCTTCTCTGACCTGAGTCTCCTTTGGAACTCTGCAGGTTCTA
+
BBBBBBBBFFFFGGGGGGGGGGHHGEGGHFGGHGGGGGGFGGHHHGGGFGGGHHHHHHHGGGGGGGGGGGGHHHHGGGGHGHHHHGGGGGGGGGHHHFHFHHHGHHHHGHGGHHGGGGGHHHGHHHHHHHGHHGGGGGHGHHGHHGGGGGGGGGGGGCGGGGGGGGFFAFFFFFFFFFFFFFFFFFFFFFFFFFFFFFFFFFFFFFFFFFFFFFFFFFFFFFFFFFFFFFFFFFFFFFFFFFFFFFFFFFF
@M05620:37:000000000-D9766:1:1101:10548:11315 1:N:0:64
AGTGCCAGCTCTCAATCGCACAGGGGACCCAGGGCCTGGCCCCTCCATCCAGAAAACCTATGACCTCACCCGCTACCTGGAGCACCAACTCCGCAGCTTGGCTGGGACCTATGTGAGTATCCAGCGTAGGAATCTGGGAGTTGGGGAGGAGTGAGGAGTTGGGGAAAGACAGTCCTAACCGTGGAGGGTTCTGGTAAATGATGGGGTGAGGAGGGGCTCTTTGGCTCCCACCAGTCCCCCTGTCTGGTCTA
+
ABBBCFFFCFFFGGGGGGGGGGHHGGGGGGHHGGGGGGHHHHGHGGHHHHHHHGFHHGHHHHHHHHHHHHHGGGGGHHHHHHHHGHHHGHHHGGEGGHHHGHHGGGHHGHHHHHHHHHHHHHHHHGGGGFHHHHHHHHHGGHHHGGGGGGGHHHHGHGHHHHGGGGHHHHHHHHHHHHHHGDGGGGGGGGGGGGGGGGGGGGGGGGFFFFFFFFFFFFFFFFFFFFFFFFFFFFFFFFFFFFFFFFFFFF/
@M05620:37:000000000-D9766:1:1101:20159:11319 1:N:0:64
AGTGCCAGCTCTCAATCGCACAGGGGACCCAGGGCCTGGCCCCTCCATCCAGAAAACCTATGACCTCACCCGCTACCTGGAGCACCAACTCCGCAGCTTGGCTGGGACCTATGTGAGTATCCAGCGTAGGAATCTGGGAGTTGGGGAGGAGTGAGGAGTTGGGGAAAGACAGTCCTAACCGTGGAGGGTTCTGGTAAATGATGGGGTGAGGAGGGGCTCTTTGGCTCCCACCAGTCCCCCTGTCTGGTCTA
+
3A>AA55FBFFFEGGGGFGGEGHHGGGGGGHHGGDEFCHFHHGHGGHHHHHFHCCHHGEHHHHHHHFHHHGGGG@EHGHGHHHEC?GHGEHHGGGGGBGHGHHGDGHHGHHHHHHHHHHHHHHFCDEGGFHHGHB1GCFFEHG1CGGGGGFGFHHHHGHHFFDCEGHHHHHHHGHHHHHHGGABGGFGCFGGGGFGGGGGGGGGGGFBFFFFFFB?BBFFFFFFFFFFFFFFFFFFFFFFBFFFFFFFFFF
@M05620:37:000000000-D9766:1:1101:12534:11321 1:N:0:64
ACCACACCTTCTACAATGAGCTGCGTGTGGCTCCCGAGGAGCACCCCGTGCTGCTGACCGAGGCCCCCCTGAACCCCAAGGCCAACCGCGAGAAGATGCCCAGGTGAGTGGCCCGCTACCTCTTCTGGTGGCCGCCTCCCTCCTTCCTGGCCTCCCGGAGCTGCGCCCTTTCTCACTGGTTCTCTCTTCTGCCGTTTTCCGTAGGACTCTCTTCTCTGACCTGAGTCTCCTTTGGAACTCTGCAGGTTCTA
+
CCDCDCBCFFFFGGGGGGGGGGHHGGGGHGHHHGGGGGGGGHHHHGGGEGGGHHHHHHHGGGGGGGGGGGGHHHHGGGGHGHHHHGGGGGGGGGHHHHHHHHHGHHGHHHGGHHGGGGGHHHHHHHHHHHGHHGGGGGHGHHGHHGGGGGGGGGGGGG-CGGGGGGFFFFFFFFFFFFFFFFFHHFFFHFFFFFFFFFHFFFFFFFFFFFFFFFFFFHFFFHFFFFFFFFFFFFFFFFFFFFFFFFFFFF;
@M05620:37:000000000-D9766:1:1101:14597:11333 1:N:0:64
ACCACACCTTCTACAATGAGCTGCGTGTGGCTCCCGAGGAGCACCCCGTGCTGCTGACCGAGGCCCCCCTGAACCCCAAGGCCAACCGCGAGAAGATGCCCAGGTGAGTGGCCCGCTACCTCTTCTGGTGGCCGCCTCCCTCCTTCCTGGCCTCCCGGAGCTGCGCCCTTTCTCACTGGTTCTCTCTTCTGCCGTTTTCCGTAGGACTCTCTTCTCTGACCTGAGTCTCCTTTGGAACTCTGCAGGTTCTA
+
CCCDCCCCFFFFGGGGGGGGGGHHGGGGHGHHHGGGDGGGGHHHHGGGGGGGHHHHHHHGGGGGGGGGGGGHHHHGGGGHGHHHFGGGGGGGGGHHHHGHHHHGHHHHHHGGHHGGGGGHHHHHHHHHHHGHHGGGGGHGHHGHHGGGGGGGGGGGGG?DFGGGGGFFFFFFFFFFHHFFFHFHFFFFHHFFFFFFFFFFFFFFFFFFFFFFHHHFHFFFFFFFFFFFFFFFFHFFFFFFFFFFFFFFFFB
@M05620:37:000000000-D9766:1:1101:25002:11339 1:N:0:64
ACCACACCTTCTACAATGAGCTGCGTGTGGCTCCCGAGGAGCACCCCGTGCTGCTGACCGAGGCCCCCCTGAACCCCAAGGCCAACCGCGAGAAGATGATGAGTGGCCCGCTACCTCTTCTGGTGGCCGCCTCCCTCCTTCCTGGCCTCCCGGAGCTGCGCCCTTTCTCACTGGTTCTCTCTTCTGCCGTTTTCCGTAGGACTCTCTTCTCTGACCTGAGTCTCCTTTGGAACTCTGCAGGTTCTAGATCG
+
@ABBB4AAFFFFGGGGGGGGGFGHEEFG4BFHHFFEGGG?FHHHHGGG?EGFHHHHHHHGEGGGFGGEGGEFHHFGGGGHGHHEHGGGGGGGGGHHGGGHHBFHHGEHHGGG-<FBGHHHHHHGHDHGGGG.EGEHHGGHHGFBGHHGFGEGB??BFGGGGFGGFFFBFBFFFFBFFFFFFFFFBFFFB9DFEFFDFADDFFFFFFFFFFFFFBFFFFFFFFFFFFFFFFBFFFFFFFBF?;BFFFFFFFF
@M05620:37:000000000-D9766:1:1101:26555:11340 1:N:0:64
AGTGCCAGCTCTCAATCGCACAGGGGACCCAGGGCCTGGCCCCTCCATCCAGCCAACCTATGACCTCACCCGCTACCTGGAGCACCAACTCCGCCGCTTGGCTGGGCCCTATGTGAGTATCCAGCGTAGGAATCTGGGAGTTGGGGAGGAGTGAGGAGTTGGGGAAAGACAGTCCTAACCGTGGAGGGTTCTGGTAAATGATGGGGTGAGGAGGGGCTCTTTGGCTCCCACCAGTCCCCCTGTCTGGTCTC
+
>1>AAF11>FFFGF3BEAFEE0E00AEEEE0A00BECB/FGHGHGG0FGFB10/0BBEH1BF2FGGH1GGHGGE>FHHGAG>GEHHAAE0BG/E//</?F/FG//?/?>G0<<F2DFH2FGHHHH?C//<<1?GHDBGCCEHBGCG.@?.AH.DG.C<GH0/--.:::CHC9FGFF00/;9AC-.9E-CFFFFF;00/;//9;/9-A-AA?/9-;-;@EFFF9//;BEF-:B-AFFFFFB?AFFF//::B/
@M05620:37:000000000-D9766:1:1101:24108:11343 1:N:0:64
AGTGCCAGCTCTCAATCGCACAGGGGACCCAGGGCCTGGCCCCTCCATCCAGAAAACCTATGACCTCACCCGCTACCTGGAGCACCAACTCCGCAGCTTGGCTGGGACCTATGTGAGTATCCAGCGTAGGAATCTGGGAGTTGGGGAGGAGTGAGGAGTTGGGGAAAGACAGTCCTAACCGTGGAGGGTTCTGGTAAATGATGGGGTGAGGAGGGGCTCTTTGGCTCCCACCAGTCCCCCTGTCTGGTCTA
+
ABAAAFFCBFFFGGGGGG2CEGHHGGGEGGHHFAEGEFHHHHGHGGHBHHHHHHHHHGH3FHHHHHHHHHHGGEFGHHHHFGHGHHHEEH3FEGGEEGGHGH3?EEHAEHHHHH2FHGHHEHHHHGGGCAHHHHGHHHGGFHHH/DCGGGGHHHHHH.CHH/<DGDHHGHHHHHHHHHHHGGEGGGGG.AFGFGCFFGGGGGGBE.;BFFFFFFBBBBFFFFFFFFBEFFFFFFFFFFFFBF/FFFFFBFB
@M05620:37:000000000-D9766:1:1101:2768:11348 1:N:0:64
AGTACCAGCTCTCCATCGCACAGGGGGCCGAGCGCGTGGCCCCTCCATCCAGAAAGCCTATGACCCCACCCGCCACCTGGGGCACCCGCTCCGCAGCTTGGCTGGGACCTATGTGAGTATCCAGCGTAGGAATCTGGGAGTTGGGGAGGCGTGCGGAGTTGGGGAAAGACAGTCCTAACCGTGGAGGGTTCTGGTAAATGATGGGGTGAGGAGGGGCTCTTTGGCTCCCACCAGTCCCCCTGTCTGGTCTA
+
>>11>BFFAFFFGFG11AE1A0BAF00AE/AA/AA/AEEEFHGHGGHHG0BGDGH1BFGH1F2FH0EEGGG/>/>EHH0F//ECGGC/>BC//?/<<?1?CHHGGGHHGHHHHHHGHHHHHHGHHGE.<CDDGHHHHH.;EHHHCG.;A9AGG.AG-@BFFF@@E-;A/;/;FFFFFFFF@FF??AF@FFFFFFFFFFFFFFFFFFF@FFFFFF@@@@FFFFFFFFFFFFFFFFFFFFFF@FFFFFFFFFB
@M05620:37:000000000-D9766:1:1101:14595:11358 1:N:0:64
ACCACACCTTCTACAATGAGCTGCGTGTGGCTCCCGAGGAGCACCCCGTGCTGCTGACCGAGGCCCCCCTGAACCCCAAGGCCAACCGCGAGAAGATGCCCAGGTGAGTGGCCCGCTACCTCTTCTGGTGGCCGCCTCCCTCCTTCCTGGCCTCCCGGAGCTGCGCCCTTTCTCACTGGTTCTCTCTTCTGCCGTTTTCCGTAGGACTCTCTTCTCTGACCTGAGTCTCCTTTGGAACTCTGCAGGTTCTA
+
AABAAAABFFFFGGGGGGGGGGHHGGGGHGHHHGGGGGCGGHHHHGGGEGGGHHHHHHHGGGGGGGGGGGGHHHHGGGGHGHHHHGGGGGGGCGHFHHFGHHEF?1FFHHGGHHFC<@FHHDDGHHHH<<EHHCGGDGHGGHGHHGGBFGFGFFGGBFG-AF/C?DFFAFFFBBBFFFFFFBFF/FFFFFFFFFFFFFFFD9.ADFFFFFFFFFFFFFFFFFF/FFB9BFFFFFFFFFF/BBF9FFFFFB/
@M05620:37:000000000-D9766:1:1101:18053:11362 1:N:0:64
ACCACACCTTCTACAATGAGCTGCGTGTGGCTCCCGAGGAGCACCCCGTGCTGCTGACCGAGGCCCCCCTGAACCCCAAGGCCAACCGCGAGAAGATGCCCAGGTGAGTGGCCCGCTACCTCTTCTGGTGGCCGCCTCCCTCCTTCCTGGCCTCCCGGAGCTGCGCCCTTTCTCACTGGTTCTCTCTTCTGCCGTTTTCCGTAGGACTCTCTTCTCTGACCTGAGTCTCCTTTGGAACTCTGCAGGTTCTA
+
CCCCCCCCFFFFGGGGGGGGGGHHGGGGHGHHHGGGGGGGGHHHHGGGGGGGHHHHHHHGGGGGGGGGGGGHHHHGGGGHGHHHHGGGGGGGGGHHHHHHHHHGHHHHHHGGHHGGGGGHHHHHHHHHHHGHHGGGGGHGHHGHHGGGGGGGGGGGGG?DGGGGGGFFFFFFFFFFFFFFFFFFFFFFFFFFFFFFFFFFFFFFFFFFFFFFFFFFFFBFFFFFFFFFFFFFFFFFFFFFFFFFFFFFFFF
@M05620:37:000000000-D9766:1:1101:10010:11367 1:N:0:64
ACCACACCTTCTACAATGAGCTGCGTGTGGCTCCCGAGGAGCACCCCGTGCTGCTGACCGAGGCCCCCCTGAACCCCAAGGCCAACCGCGAGAAGATGCCCCAGTGGATGGCCCCCTACCTCTTCCTGTTGCCCCCTCCCTCCCTCCCTGCCTCCCCGGACTGCCCCCTTTCTCCCTTGGTCTCCCCTTTTCCCTTTTCCCTAAGACTCTCTTCTCTTGCCTGGATCCCCCTTGGAACTCTGCCAGTTCTT
+
CCCDDBBCFFFFGGGGGGGGGGHHGGGGHGHHHGGGGGGGGHHHHGGGGGGGHHHHHHHGGGGGGGGGGGGHHHHGGGDHGHHHGGGGGGCGGGHHHH2GH//C110111?0?G---.0>111>10<=<0<0<0.<-.;E//C.;/C./<.C00;E.;----.//.=A-AF0000//9;0;0000/.;.000;00;FF0B000/;0000000;0000000;00./00//;.;F/B0;00000000;0;000
@M05620:37:000000000-D9766:1:1101:14872:11374 1:N:0:64
AGTGCCAGCTCTCAATCGCACAGGGGACCCAGGGCCTGGCCCCTCCATCCAGAAAACCTATGACCTCACCCGCTACCTGGAGCACCAACTCCGCAGCTTGGCTGGGACCTATGTGAGTATCCAGCGTAGGAATCTGGGAGTTGGGGAGGAGTGAGGAGTTGGGGAAAGACAGTCCTAACCGTGGAGGGTTCTGGTAAATGATGGGGTGAGGAGGGGCTCTTTGGCTCCCACCAGTCCCCCTGTCTGGTCTA
+
ABABBFFFCFFFGGGGGGGGGGHHGGGGGGHHGGGGGGHHHHGHGGHGHHHHHHHHHGHHHHHHHHHHHHHGFFGGHFGHBGHHFHGFFHGHGGCFGHHHGHGGGGHHGHHHHHHHHHHHHHHHHGGGGGHHHHHHHGHGGHHHGGGGGGGHHHHHHGHHHHGGGGHHHHHHHHHGHHHHGGGGGGGGAFGGGGGGGGGGHHGGGGFFFFFFFFFFFFFFFHFFFFFFFFFFFFFFFFFFFFFFFFFFFF:
@M05620:37:000000000-D9766:1:1101:15616:11383 1:N:0:64
AGTGCCAGCTCTCAATCGCACAGGGGACCCAGGGCCTGGCCCCTCCATCCAGAAAACCTATGACCTCACCCGCTACCTGGAGCACCAACTCCGCAGCTTGGCTGGGACCTATGTGAGTATCCAGCGTAGGAATCTGGGAGTTGGGGAGGAGTGAGGAGTTGGGGAAAGACAGTCCTAACCGTGGAGGGTTCTGGTAAATGATGGGGTGAGGAGGGGCTCTTTGGCTCCCACCAGTCCCCCTGTCTGGTCTA
+
CCCBCFFFCFFFGGGGGGGGGGHHGGGGGGHHGGGGGGHHHHGHGGHHHHHHHHGHHGHHHHGHHHHHHHHGGGGGHHHHHHHHGHHHGHHHGGEGGHHHGHHGGGHHGHHHHHHHHHHHHHHHGGFGGGHHHHHHHHHGGHHHGGGGGGGHHHHHHGHHHHGGGGHHHHHHHHHHHHHHGGGGGGGGGGGGGGGGGGGGGHGGGGFFFFFFFFFFFFFFFFFFFFFFFFFFFFFFFFFFFFFFFFFFFFB
@M05620:37:000000000-D9766:1:1101:3505:11395 1:N:0:64
ACCACACCTTCTACAATGAGCTGCGTGTGGCTCCCGAGGAGCACCCCGTGCTGCTGACCGAGGCCCCCCTGAACCCCAAGGCCAACCGCGAGAAGATGCCCAGGTGAGTGGCCCGCTACCTCTTCTGGTGGCCGCCTCCCTCCTTCCTGGCCTCCCGGAGCTGCGCCCTTTCTCACTGGTTCTCTCTTCTGCCGTTTTCCGTAGGACTCTCTTCTCTGACCTGAGTCTCCTTTGGAACTCTGCAGGTTCTA
+
BBB?ABBAFFFFGGGGGGGAGGHHFEEBGEHHEFFEGGGGGHHHHGGGGFGGHHHHGHHGGGGGGEGGGGGHHFHGGGGH/FGHHGG/BFFGGGHHHHHHHFHGGHHHHFGGHHGGGGGHHHHHHHHHD/CGHGGGGGGGHHGHHGGGGFGGGGGGGGDCGGGGGGFFFFFFFFFFFFFFFFFFFFFFFFFFFFFFFFFFFFFFFFFFFFFFFFFFFFFFFFFFFFFFFFFFFFFFFFFFFFFFFFFFFFF
@M05620:37:000000000-D9766:1:1101:21457:11396 1:N:0:64
ACCACACCTTCTACAATGAGCTGCGTGTGGCTCCCGAGGAGCACCCCGTGCTGCTGACCGAGGCCCCCCTGAACCCCAAGGCCAACCGCGAGAAGATGCCCAGGTGAGTGGCCCGCTACCTCTTCTGGTGGCCGCCTCCCTCCTTCCTGGCCTCCCGGAGCTGCGCCCTTTCTCACTGGTTCTCTCTTCTGCCGTTTTCCGTAGGACTCTCTTCTCTGACCTGAGTCTCCTTTGGAACTCTGCAGGTTCTA
+
CBCCDBCCFFFFGGGGGGGGGGHHGGGGHGHGHGGGGGGGGHHHHGGGGGGGHHGHHHHGGGGGGGGGGEFFFHHGGGGHGHEHCFEGCG/@DGHHEHGHHGHG=GBGGHGGHHGGGGGHHHHHHHHGGHGHHGGGGGHGHHGHHGGGGGGGGGGGGG-CBFFFGGFFFFFFFFFFFFFFFFFFFFFFFFFFFFFFFFFFFFAFDFFFFFFFFFFFFF0FFFFFFFFFFFFFFFFFFFFFFFFFFEFFFF;
@M05620:37:000000000-D9766:1:1101:21868:11408 1:N:0:64
AGTGCCAGCTCTCAATTGCACAGGTGACCCAGGGCCTGGCGCATCCATCCAGAAAACCTATGCCCTCACCCGCTACCTGGAGCACCAACTCCGCAGCTTGGCTGGGACCTATGTGAGTATCCAGCGTAGGAATCTGGGAGTTGGGGAGGAGTGAGGAGTTGGGGAAAGACAGTCCTAACCGTGGAGGGTTCTGGTAAATGATGGGGTGAGGAGGGGCTCTTTGGCTCCCACCAGTCCCCCTGTCTGGTCTA
+
>1>AAFDF1FFFGGGGBFGGGGAF1F1BFG0A0AE0BAAG0///ABGFHCE11B1BFE01AB1BGAGAGCHE/>FGH1B>FFB>FHFHGHHHGGE?EFHHEHHEEFHHGHHHHHGFHGHHHHHHHGEECCGHHHHHGHGG?GHHGGGGGCGHHFHHHCGHHHGGGFEHHGFGGFHHHHHHGFHGGGGGGGGGGFGGGGGGGFGFGGGGFFFFFF@@@@FFFFFFFFFFFFEFFFFFFFFF@FFFF9FFFFF
@M05620:37:000000000-D9766:1:1101:17551:11414 1:N:0:64
AGTGCCAGCTCTCAATCGCACAGGGGACCCAGGGCCTGGCCCCTCCATCCAGAAAACCTATGACCTCACCCGCTACCTGGAGCACCAACTCCGCAGCTTGGCTGGGACCTATGTGAGTATCCAGCGTAGGAATCTGGGAGTTGGGGAGGAGTGAGGAGTTGGGGAAAGACAGTCCTAACCGTGGAGGGTTCTGGTAAACGATGGGGTGAGGAGGGGCTCTTTGGCTCCCACCAGTCCCCCTGTCTGGTCTA
+
ABABBFFFBFFFGGGGGGGGGFHHGGGGGGHHG?FGFGHHGHGHGGHFHHHHHFHHHGHGHHHHHHHHHHGGGGGGHHHHFGHHHHHHGHHHGGGGGGHHGHHGGGHHGHHHHHFHHHHHHFHHHGGGGGGHHGHHHHHGGHHHGGGGGGGHHHHHHGHHHHGGGGHHHHHHHHHHHHHGGGGGGGGGGGGGGGGGGGGGGGGFFFFFFFFFFFCFAFFFFFFFFFFFFFFFFFFFFFFDFFFFFFFFFFF
@M05620:37:000000000-D9766:1:1101:13410:11415 1:N:0:64
ACCACACCTTCTACAATGAGCTGCGTGTGGCTCCCGAGGAGCACCCCGTGCTGCTGACCGAGGCCCCCCTGAACCCCAAGGCCAACCGCGAGAAGATGCCCAGGTGAGTGGCCCGCTACCTCTTCTGGTGGCCGCCTCCCTCCTTCCTGGCCTCCCGGAGCTGCGCCCTTTCTCACTGGTTCTCTCTTCTGCCGTTTTCCGTAGGACTCTCTTCTCTGACCTGAGTCTCCTTTGGAACTCTGCAGGTTCTA
+
CCCBCCCCFFFFGGGGGGGGGGHHGGGEEFHHHGGGGGGGGHHHHGGGGGGGHHGHHHHGGGGGGGGGGGGHHHHGGGGHGHHHHGGGGGGGGGHHHHHHHHHGGHHHHHGGHHGGGGGHHHHHHHHHHHGHHGGGGGHGHHGHHGGGGGGGGGGGGGBGGGGGGGFFFFFFFFFFFFFFFFFFFFFFFFFFFFFFFFFFFFFFFFFFFFFFFFFFFFFFFFFFFFFFFFFFFFFFFFFFFFFFFFFFFFF
@M05620:37:000000000-D9766:1:1101:5905:11428 1:N:0:64
ACCACACCTTCTACAATGAGCTGCGTGTGGCTCCCGAGGAGCACCCCGTGCTGCTGACCGAGGCCCCCCTGAACCCCAAGGCCAACCGCGCGAAGATGCCCAGGTGAGTGGCCCGCTACCTCTTCTGGTGGCCGCCTCCCTCCTTCCTGGCCTCCCGGCGCTGCGCCCTTTCTCACTGGTTCTCTCTTCTGCCGTTTTCCGTAGGACTCTCTTCTCTGACCTGAGTCTCCTTTGGAACTCTGCAGGTTCTT
+
BBBABBB3BCFFGFFGGG5AGGHHGGGAFEHFFBFFCEFEGHHHHGGE1EEGGGHHHHHEFCGGGGGGGGGGHHHGGGGHGHHHHGGCFG/<BDGGHH1GH1/??C1FF?C.GHGF@?DHGD0DDG0D=/ECG@-DD:GGFCGBF0F9;BFFFAGG.B-;@D-AABFF;FFFF9BF//;/;:9BBBBF//9/BBDFFFFF.;9.ABB9BBB/BBF/B//9B9./999/9;9FFBF/B/:9B////FAFFF/
@M05620:37:000000000-D9766:1:1101:10108:11431 1:N:0:64
ACCACACCTTCTACAATGAGCTGCGTGTGGCTCCCGAGGAGCACCCCGTGCTGCTGACCGAGGCCCCCCTGAACCCCAAGGCCAACCGCGAGAAGATGCCCAGGTGAGTGGCCCGCTACCTCTTCTGGTGGCCGCCTCCCTCCTTCCTGGCCTCCCGGAGCTGCGCCCTTTCTCACTGGTTCTCTCTTCTGCCGTTTTCCGTAGGACTCTCTTCTCTGACCTGAGTCTCCTTTGGAACTCTGCAGGTTCTA
+
CCCCCCCCFFFFGGGGGGGGGGHHGGGEGEGHHGGGGGGGGHHHHGGGEGGGHHHGHHHGGGGGGGGGGGGHHHHGGGGHGHHHHGGGGGGGGGHHHHHHHHHGHHHHHHGGHHGGGGGHHHHHHHHHHHGHHGGGGGHGHHGHHGGGGGGGGGGGGG?DGGGGGGFFFFFFFFFFFFFFFFFFFFFFFFFFFFFFFFFFFFFFFFFFFFFFFFFFFBBFFFFFFFFFFFFFFEFFFFFFFFFFFFFFFFE
@M05620:37:000000000-D9766:1:1101:15051:11451 1:N:0:64
GAGGCTGCTTTGGAAGAAACTCATAGAAGACTCCAAGGGAGTAAAAGAGCTGATGAAACAATGGCAAGTAAGTCAGGCATTTCCGCTTTAGCACTCTTGTGGATCCAATTGAACAATTCTCAGCATTTGTACTTGTAACTGACAAGCCAGGGACAAAAGATCGGAAGAGCACACGTCTGAACTCCAGTCACGAATTCGTATCTCGTATGCCGTCTTCTGCTTGCACAAAAAAATTCCATTGCCCTTCCAGG
+
>3>AA>FAFFFFFGG444BGFGBGFGHHH4BG4G43BAE2F2BGHGFGFFFGA3DGH5GGFHHEF3BEBFBG55AECGAFB5D5BE1>?BBGFFCGDG33BEGHFFHFGHFGFGBHHHGGH4FF3FGFEGGFFHFFB4BGGEGB3B?F0?CE/F/CG0FFFGHG?F?@<0FF?CC?FGA1>F=FFF<GGHHGC.CGHE//<<DGA.CGBGC-:;C.CH000;C.;00;.CE--./000000090//=F//:
@M05620:37:000000000-D9766:1:1101:26911:11456 1:N:0:64
[truncated: 1,731,028 more chars]
