# Supplementary material for: Fast but not furious: a streamlined selection method for genome-edited cells
Source: Life Sci Alliance. 2021 Apr 26;4(6):e202101051. doi: 10.26508/lsa.202101051 (PMC8127327; doi:10.26508/lsa.202101051)
Supplement: Supplementary file 1 [file LSA-2021-01051_Supplemental_Data_1.zip › SANGER and Deep Sequencing/ACTB/65_S65_L001_R1_001.fastq]

@M05620:37:000000000-D9766:1:1101:18085:2061 1:N:0:65
AGCACACGCTCTACAATGCGCTGCGTGCGGCGCGCGAGGAGCACCCCGTGATGCTGACCAAGGCCCCCCTGAACCCCTAGGCCAACCGCTCCCCTTTTTGGTGGGGGCCTCCCTTCTTCCTTGCCTTCTGGATCTGCGCCCTTTGTCCTTGTTTGTCTTTGCTGCCGTTTTCCTTTTGCCTTTCTTCTTTGCCGTGATTCTTCTTGGGACCTCTGGCGGTTCTGGTTCTGTCTGGCACCCTTCTTGGTTCT
+
>11>>CF1>>>AGGGFFF1AE?E?EBA00A/AA/AA/>>>/BF0GGE/>?/>2BBFFG01?B/FGEE<E/<FGBGGG/?FFFGH/FCCCC///?00>1>-<..<-----;:..;0:;CGFC00/;0;90;000;9;0;??-;;B0;C009B0;F/9;//;///;9F--;BA///9/////;//////9/;///-;-9/9////9///9--9-//;;;--;@-//;/;B///;///:-;E9-/-//:/;-//
@M05620:37:000000000-D9766:1:1101:14795:2105 1:N:0:65
AGTGCCAGCTCTCAATCGCACAGGGGACCCAGGGCCTGGCCCCTCCATCCAGAAAACCTATGACCTCACCCGCTACCTGGAGCACCCACTCCGCAGCTTGGCGTTGGACTCTGGGAGTTGTGTCGGCGTGAGGCGTTGAGGCCCGCACGTCCTACCCGTGGTGGGTTCTGGTCCATGATGGGGTGCGGCGGGGCTCTTTGGCTGCATCCCGTCCGCCTGTCTGGTCTCTCGCCTGCCCTTCGCTCGGGCGA
+
BBABBFFCAFFFGGGGGGGGGGHHGGGEEFHDF2EGFGHHFHGEGGH5DGFHEGHHHGH3GHFHHHHFHA1FGGFGHGHHHC21FH1?E1FEEGCCGH3BEF@?<>GFGBBFBG2FF/FF2/2FE/><>C/AF<<.<<.</<..<:@GGHHGA0FF.E.AA.;9A..;;C00;09CBBFGFFF.-ADAD-@BFF=./BFFBFF9;///9.A.:.-99..:/9B9/;//99..9.9.AF/9BE..99=--;-
@M05620:37:000000000-D9766:1:1101:11801:2128 1:N:0:65
ACCACACCTTCTACAATGAGCTGCGTGTGGCTCCCGAGGAGCACCCCGTGCTGCTGACCGAGGCCCCCCTGAACCCCAAGGCCAACCGCGAGAAGATGAGTGGCCAGCTCCCTCTTCTTGTGGCCGCCTCCCTCCTTCCTGGCCCCCCGGCGCTGCGACCTTTCTCACTGGTTATCTCTTCTGCCGTCTTCCGTAGGACTCTCTTCTCTGCCCTCCGTCTCCTTTGGAACTCTGAAGGTTCTAGATCGGAA
+
AAAAA4AAFFFFGGEGGGGGGGHHGGGGGGHHHGGGGGGGGHHHHGGEGGGGGHHHHHHGGGGGGGGGGGGBGHHGGGGHGHHHHGGGGGGGGGHEFHFH2?E?01?FG??FHHFHB11>FFEFHG<CG<<EHHGHHHHHCGHH.CDGG@BGBG?FB-9@FF/;FFFFFFFFF/BFFFFFFFFFFBD-;AFFD9.;?BFFFFFFFFFFF//BEF.;A.;AFF/99;/9//BFFF//;/9BFBBFFF/..9.
@M05620:37:000000000-D9766:1:1101:17720:2169 1:N:0:65
AGTGCCAGCTCTCAATCGCACAGGGGACCCAGGGCCTGGCCCCTCCATCCAGAAAACCTATGACCTCACCCGCTACCTGGAGCACCAACTCCGCAGCTTGGCGTCGGCCTCTGGGAGTTGTTGCGGCGTGAGGCGTTGGGGCCCGCGCGTCCTACCCGTGGCGGGATCTGGTCCATGATGGGGTGCGGCGGGGCTCTTTGGCTCCCACCCGTCCCCCTGTCTGGTCTATCTCCTGCCCGTCGATCGGCCGA
+
AAABBFF@>FFFFGGGGGGGGGHGGGG2AEHHGDGGEGFHHHGHGGH5GHHGBHEGHGG3GHFHHHHHHHFGGFGEHHHHHHHGHHHHGHDHGGGEGHHHGHFE/<//?CAGG2@FFDF22/?1>/<<>>CAHCF.@@.A:.@CBC-9A--;AFFF.9DDF-9>B-../9///99B/BFF/EF;-9;@-9B;CCAFFFF/B9B/..9:..;....:A>FFBFBB/;F/;BFB9B999A.;A=-;:;A@D;-
@M05620:37:000000000-D9766:1:1101:12343:2239 1:N:0:65
ACTGCCCTTTCTACATCGCCCTGCGGGCCCAGGGCCATGACACTCCATCGCTCACGCCTGACCGCCAACCCCGAACCCGTACCACCGATGCCGCCTTGTGCCTGGTACCTACCCTACTACCCATTTGAGTAGTCGCGTCGCTTTTTCCTGGCCTGTAGGTGATGAAATAATGCTCGATGGTTCTCTCTTCCGCTGTATGCAGTTGGACTATATTGTCTGCTGTGCGCCTACATTGCCCCATTGCAGGTGTG
+
>11>>B>1BBBBBBFFFAA1A00B00AAE//A//A//011B1BB0BB1DBBA/BFG0BF/B00/>EE>/??//>>>/?/<//?BB<//>??1//</?1<?<1?F??<?F1?0FG100111>01<1>11.1111<.<-----..:00:000:..0.00;C0;0;CB0B00000000.9/0.00;00//////;---9///////9;9////;B//99//////;//----;-//99//;;--:/9/9AA;/-
@M05620:37:000000000-D9766:1:1101:13789:2240 1:N:0:65
ACCACACCTTCTACAATGAGCTGCGTGTGGCTCCCGAGGAGCACCCTGTGCTGCTGACAGAGGCTCCCCTGGACCCCAGGGCCAAAAACGAGGAGGTGCCCAGGTGAGTGGCCCGCGAGCTCATCAGGTGGCCGCCTCCCTCATACCTGGCCACCCGGTGGTGCGCCCTTTCTCACTGGTTCTCTCTTGTGCGGTTTTCCGTAGGACTCTGTTCTCTGACCTGAGTCTCATTTGTAACTCTGCAGGAACTA
+
A@?1AAA1CC1BFAGGFAB1FFGCE0AAA0AA1ABA0EA/EGFHHG/BB1DDB1G1FHFB0FAE/0>FGHF/B0>EGF////?E/0//?/////////10B1F<1F1EFBC/<<///>/>/?11?111?>.<0--<...</<.000/0;.../...----.9.;--.--;009CCB00;B0;09;////;//-;9-9A//-;--A/9/;B/9/:;/9/////9/-9////;//;/;/BFFF/B/BA--99:
@M05620:37:000000000-D9766:1:1101:16746:2252 1:N:0:65
ACCACACCTTCTACAATGAGCTGCGTGTGGCTCCCGAGGAGCACCCCGTGCTGCTGACCGAGGCCCCCCTGAACCCCAAGGCCAACCGCTCACATTTAAGGCGGAGGCGTCCCTCCTTCCTTCCCTTCGGGAGCTGCGCCCTTTCTCCTTGGTTCTCTCTTCTGCCGTTTTCATTAGGCCTCTCTTCTTTGCCCTGAGTCTGCTTTGGACCTTTGTAGGTTATGGGTCGGCCTGGCACCCGTCTGGCATCC
+
AABBBBB>BBBFGGFGGGBBGGHHGEEBBFBBBBBB2EEEEFDBGEE0BBBFHHHHHHBAE@FGGGGGGEEGBGHEGDFHGHFGEFEE@C//B22BB222<2<<</<?-<--<0/.<D0C0<0//==/.:;:-;.:C?GGGG/B0;FF0;;/9;C9F009B0;CF0A.:BF//B/B/://;.//;;FF//;/:;/;.:FF////////9;../;;:9BF//:B:/.;B9-:..:..9/.9:....;/.;99
@M05620:37:000000000-D9766:1:1101:16770:2253 1:N:0:65
ACCACACCTTCTACAATGAGCTGCGTGTGGCTCCCGAGGAGCACCCCGTGCTGCTGACCGAGGCCCCCCTGAACCCCAAGGCCAACCGCTACCTCTTCTGGTGGCCGCCTCCCTCCTTCCTGGCCTCCCGGAGCTGCGCCCTTTCTCCCTGGTTCTCTCTTCTGCCGTTTTCCGTAGGACTCTCTTCTCTGACCTGAGTCTCCTTTGGAACTCTGCCGGTTCTAGCTCGGAAGAGCACACGTCTGACCTCC
+
CBCCCCCCFFFFGGGGGGGGGGHHGGGBEEHHHGGGGGGGGHHHHGGGGGGGHHHHHHHGGGGGGGGGGGGHHHHGGGGHGHHHHGGGGGGGH2BFGBFFG?FE0?BFGGGHGHHGHHHHHHHHHHHHGGGGGGHHHGGGGGHHHHH0FGGGFGGGGGGGGGGGGGGEDGGGGGFGGFFFFFFFFFFFFFF0BFFFFFFFFFFFFFFFFFFFFFFFFFF@FFFFF0FFFFFFFFFFFAFFFFFFF0:BFFF
@M05620:37:000000000-D9766:1:1101:18559:2288 1:N:0:65
AGTGCCAGCTCTCAATCGCACAGGGGACCCAGGGCCTGGCCCCTCCATCCAGAAAACCTATGACCTCACCCGCTACCTGGAGCACCAACTCCGCAGCTTGGCGTGGGCCTCTGGGAGTTTTTAGGGTGTGAGGCGTTGAGTCCGGCACGTCCTACCAGTGGTGGGAAGTGAGCCCTAATGGGGTAGGGTGGGGCTCTATGGTTGGGACACGAGCGGCTGTCTGGCTTCTCTCCTGCCCTTCGCTCGGCCGA
+
BBABCFFFCFFFGGGGGGGGGGHHGFGGGGHHGGGGGGHHHHGHGGHHHHHHHHGHHGHHHHHHHHHHHHHGGGGGHHHHHHHHHHHHGHHHGGGGGHHHGHF<>>/?GG0FG2FGGGB>2//22@2/<?G10F->->.><11.<---<....<0.0CGCG0;A-.0.00000;.;/;00C.C9..;C/.--;.99/0;B000;:-....;---9-;;-A0;FF0/9;000;/0;BFF0//;...;B.:-;
@M05620:37:000000000-D9766:1:1101:13961:2292 1:N:0:65
ACCACACCTTCTACAATGAGCTGCGTGTGGCTCCCGAGGAGCACCCCGTGCTGCTGACCGAGGCCCCCCTGAACCCCAAGGCCAACCGCGAGAAGATCCCCAGGCGAGTGGCCCGCTACCTCTTCTGGTGGCCGCCTCCCTCCTTCCAGGCCTCCCGGAGCTGCGCCCTTTCTCACTGGTTCTCTCTTCTGCCGTTTTCCGTAGGACTCTCTTCTCTGACCTGAGTCTCCTTTGGAACTCTGCAGGATCTA
+
AAABB4AAFFFFFGGFGGGGGGFFEBEEGAGHHFGG2EECEHHGHGGG1BEAB3AGHFFE>E?EGF>EGGGFCGGGGGA?F?GF/FEEGCCC@/01F1<?C0DFA/ACAGGGGG<@?DGHHD0DGB0D0:EHFGC?.??EFF.900C09;.9/AA.CB-9-.BF?BF?BFFFF/BFFFFBBF/9F/99FFF//;;9/.B/DBAFFFFBF/BFBBBF/9:BFFFEF/;;FF9FF9BF9FFBBFFFF..;FFB
@M05620:37:000000000-D9766:1:1101:16222:2302 1:N:0:65
ACCACACCTTCTACAATGAGCTGCGTGTGGCTCCCGAGGAGCACCCCGTGCTGCTGACCGAGGCCCCCCTGAACCCCAAGGCCAACCGAGAGAAGATGCCCAGGTGAGTGGCCCGCTACCTCTTCTGGTGGCCGCCTCCCTCCTTCCTGGCCTCCCGGAGCTGCGCCCTTTCTCACTGGTTCTCTCTTCTGCCGTTTTCCGTAGGACTCTCTTCTCTGACCTGAGTCTCCTTTGGAACTCTGCAGGTTCTA
+
BBBBBBBBFFFFGGGGGGGGGGHHEEFBGGHHHGGGDGGGGHHHHGGGEEGFHHHHGHHGGGGGGGGGGGGGHHHGGGGHGHHHHGGG/>CGGHHFHHHHHHHGGHHHHHGGHHGGGGGHHHHHHHHHHHGHHGGGGGHGHHGHHHHHHHHHGGGGGG-AAGGGGGGGGFFFFFFFFFFFFFFFFFFFFFFFFFDFFFFFFFFFFFFFFFFFFFFFFFFFFFFFFFFFFFFFFFFFFFFFFFFFFFFFFFF
@M05620:37:000000000-D9766:1:1101:16582:2318 1:N:0:65
ACCACACCTTCTACAATGAGCTGCGTGTGGCTCCCGAGGAGCACCCCGTGCTGCTGACCGAGGCCCCCCTGAACCCCAAGGCCAACCGCGAGAAGATGAGTGGCCCGCTACCTCTTCTTGTGGCCGCCTCCCTCCTTCCTTGCCTCCCGGCGCTGCGCCCTTTCTCACTGGTTCTCTCTTCTGCCGTTTTCCGTAGGACTCTCTTCTCTGCCCTGCGTCTCCTTTGGAACTCTGCAGGTTCTCGATGGGAA
+
AAAAAAA1>BBDFGGFGF1BFFHHGGG0ABGFFAFB0EEA?GFHHGG/EAEFFGGHHHH/>ECEFGEGGGGHFHHGGGGHGHHGHGGGC?<>CGHBFHHF>1F<0?>>A->>GHFHHH1<F1.<GG-<E.;EHHGHHHHH0CGH0CGGGGGGGGGGG9B@;FFFFFFFFFFFFFFFFFFFBFFFF@BFFFFFFB;ABFFFFFFFF/;FFFEFFFF-;B@FFFFFFFF//9FFFFFFF-AFFF/ABB/;-;F
@M05620:37:000000000-D9766:1:1101:14720:2368 1:N:0:65
ACCACACCTTCTACAATGAGCTGCGTGTGGCTCCCGAGGAGCACCCCGTGCTGCTGACCGAGGCCCCCCTGAACCCCAAGGCCAACCGCGAGAAGCTGCCCAGGTGAGTGGCCCGCTACCTCTTCTGGTGGCCGCCTCCCTCCTTCCTGGCCTCCCGGAGCTGCGCCCTTTCTCACTGGTTCTCTCTTCTGCCGTTTTCCGTAGGACTCTCTTCTCTGACCTGAGTCTCCTTTGGAACTCTGCAGGTTCTA
+
A33AA>3>BFCFBFGAAFFEF5C4EEFE42FCEAF22AE2AG2BGG0ABBE1533FGHGE>E0EFFE/EEG?3F?EGF/FFHGG/FEED@DC//01??GFACCF1GFHGFAFAGGG-?AHGHGFH0DHDGCGCD?@.:C.GG./0CF0FF9C0FA.DBBG?9FFGBF=B/BBFFFFFFFF/9//;99/BFFF/@A./AF/AF.DD/;B9/9B/B/9F9FFFFFFFFFFFFF9FFBFFFBFFFEFFF.;FFB
@M05620:37:000000000-D9766:1:1101:18871:2373 1:N:0:65
AGTGCCAGCTCTCAATCGCACAGGGGACCCAGGGCCTGGCCCCTCCATCCAGAAAACCTATGACCTCACCCGCTACCTGGAGCACCAACTCCGCAGCTTGGCGTCGGACTCTGGGAGTTGTGGCGGCGTGAGGCGTTGGGGCCCGCCCGTCCTACCCGTGGCGGGTTCTGGTCAATGATGGGGTGCGGCGGGGCTCTTTGGCTCCCACCCGTCCCCCTGTCTGGTCTATCTCCTGCCCTTCGATCGGCAGA
+
AAABAFFFAFFFGFGGGGGGGCHAFGGC2EGHGEGGCFGGAGGHGGHHHFGHEHHCHGHFFHFHHHHBGFFEGEEGHGHGGGHEGHHHGFHHDGGEFHHHGHGE<>BD/BGFHH2@FGHHFBDHG/<CDGGDF.ACCGCDGGGGGGGGGGGGGGGGGFDA=DFFFCFFFFFFF/BBFFFFFFFFFBFF=BAFFFFFFFFFFFFFFFFFF.@DFFFFFFFFFFFF/:FBFFFFFFFFFFFFF9AFFFFF-@9
@M05620:37:000000000-D9766:1:1101:14758:2399 1:N:0:65
ACCACACCTTCTACAATGAGCTGCGTGTGGCTCCCGAGGAGCACCCCGTGCTGCTGACCGAGGCCCCCCTGAACCCCAAGGCCAACCGCTACCACTTGTGGCGGCTGCCTCCCTCCTTCCTGGCCTCCCGGAGCTGCGCCCTTTTTCCCTGGTTCTCTCTTCTGCCGTTTTCCTTAGGACTCTCTTCTCTGCCCTGAGTCTCCTTTGGACCTCTGCCGGTTCTAGCTCGGAAGAGCACACGTCTGCCCTCC
+
AAAAAAAAFFFFGGGFGG11F1AAEEE0AEHHFFGF?EGCGHHHHGGGGGGGFHHHHHH?EGCGGGGGGGGHHHGFGGGHFHHHHGGEC@C/01<1B1?<//<>//<>0F<.F<GCBGBHB0/<<0.<.<A@:@C:GCGGGGF00;CF0CBA/CFBGGBBFGGGG0A.9BF/B//B/F//BFBFBFFF9/;/;EBF-BFFB;99FFFBB/BB/FF/B?@99AF;99BFF@-;--;-B-9:9FAF-//9;9;
@M05620:37:000000000-D9766:1:1101:19544:2423 1:N:0:65
AGTGCCAGCTCTCAATCGCACAGGGGACCCAGGGCCTGGCCCCTCCATCCAGAAAACCTATGACCTCACCCGCTACCTGGAGCACCAACTCCGCAGCTTGGCGTGGGACTCTGGGAGTTGTGGCGGCGTGAGGCGTTGGGGCCCGCCCGTCCTACCCGTGGCGGGTTCTGGTCCATGATGGGGTGCGGCGGGGCTCTTTGGCTCCCACCAGTCCCCCTGTCTGGTCTATCTCCTGCCCTTCGATCGGCCGA
+
AB>ABFFFBFFFGGFGGGGGGGHGGGGGEEHHFGGFGFHHHHGHGGHHHHGHHHHHGGFHHHFHHFGHHHFEG/EEHHHHF?GHHHAGAGFG>ECGFHHHGHG//>C/B0FGHGGGCGHH>EGECG@DFFGGACDGGGACGFGGGGAAGGBGFGFAADD?B;BDF;AFFFFF/:FFFFFBF?DAC.;B-999@=DE//BFFB/9.;FFD.FFFF/E9B9FFFFFFFEFFFFFF/9BFFBFFFFEFFD-.-@
@M05620:37:000000000-D9766:1:1101:20803:2435 1:N:0:65
ACCACACCTTCTACAATGCGCTGCGGGTGGCTGCCGAGGAGCACCCCGTGCTGCTGACCGAGGCCCCCCTGAACCCCAAGGCCAACCGCTACCCCTTTTGGCGGGGGCCTCCCTCCTTCCTCGCCTCCCGGAGCTGCGCCCTTTCTCCCTGGTTCTCTCTTCTGCCGTTTTCCTTAGGCCTCTCTTCTCTGCCCTGAGTCTCCTTTGGAACTCTGCCGGTTCTAGCTCGGCAGGGCACACGTCTGCGCTCC
+
A?A?AA?>BFFFDGGBEB11A0AAA000//EG/ABE/EE??GGFGGGCA>E/1GBCGHB>/>/EG/E@E/E0B1FFGC/F//FGCF//>C<CB?F/<1?FG<<A--:AGEF?9F/:/FFBF/--;9-9-;-@-@FFF@9-9@B9///99BB9999/B/9FBBBFFF@9:FE9F;///9/;9ABBF9/9BBF//-BAFFFFF/99999FF/;9/BF9F?<@FE9/;/BFB>--9-;AEFBA?999-/-9;-B
@M05620:37:000000000-D9766:1:1101:18425:2536 1:N:0:65
AGTGCCAGCTCTCAATCGCACAGGGGACCCAGGGCCTGGCCCCTCCATCCAGAAAACCTATGACCTCACCCGCTACCTGGAGCACCAACTCCGCAGCTTGGCTGGGACCTATGGCGTATCCAGCGTCGGAATCTGGGCGTTGGGGCGGCGTGCGGCGTTGGGGCAAGACAGTCCTAACCGTGGAGGGTTCTGGTAAATGATGGGGTGAGGAGGGGCTCTTTGGCTCCCACCAGTCCCCCTGTCTGGTCTAT
+
CCCCCFFFCFFFGGGGGGGGGGHHGGGGGGHHGGGGGGHHHHGHGGHHHHHGHHEHHGHFHHGHHHHHHHHGGGGGHHHHHHHHHHHHGHHHGGGGGHHHGHHGGGHHGHHGHHADFFGHH2FGGC<CCGGGHHHHHEGDGDHGGGGGFGCDDGF9C@DFFFF?DEE/BFFFFFFFFFFFAEF.EDF:AAFFFBFFFFFFFFFFFDDFFFFDDFFFAFFFFFFFEFFFFFFFFFFFFFFFFFFFFFFFFFF
@M05620:37:000000000-D9766:1:1101:19022:2559 1:N:0:65
AGTGCCAGCTCTCAATCGCACAGGGGACCCAGGGCCTGGCCCCTCCATCCAGAAAACCTATGACCTCACCCGCTACCTGGAGCACCAACTCCGCAGCTTGGCGTCGGACTCTGGGAGTTGTGGCGGCGTGAGGCGTTGGGGCCCGCCCGTCCTACCCGTGGCGGGTTCTGGTCCATGATGGGGTGCGGCGGGGCTCTTTGGCTCCCACCCGTCCCCCTGTCTGGTCTATCTCCTGCCCTTCGATCGGCCGA
+
BBABBFFF3FFFGGGGGGGGGGHHGCE2AFHHAAF2F2FHAHG1E1BFFHHHHHHHGAFHDGHHHHHHHGCGG>EGHHHHGHHHHHAFEHHHEFGGEHHHGHGE<>B<CDHHHHHHGGHHG//?>A>ACGGGHEDDGG.ACGGGGGGGGGGGGGGGGFFFF;DFFBFFFFFFF9FFFFFFFFFDFDDF@DFFFFFFFFFFFFFFFFFFF.@DFFFFFFFFFFFFFFFBFFFFFFFFFFFFFF.BFFF@DB9
@M05620:37:000000000-D9766:1:1101:21031:2613 1:N:0:65
ACCACACCTTCTACAATGAGCTGCGTGTGGCTCCCGAGGAGCACCCCGTGCTGCTGACCGAGGCCCCCCTGAACCCCAAGGCCAACCGCGAGAAGATGAGTGGCCCGCTACCTCTTCTGGTGGCCGCCTCCCTCCTTCCTGGCCTCCCGGAGCTGCGCCCTTTCTCACTGGTTCTCTCTTCTGCCGTTTTCCGTAGGACTCTCTTCTCTGACCTGAGTCTCCTTTGGAACTCTGCAGGTTCTAGATCGGAA
+
ABCCCCCCFFFFGGGGGGGGGGHHGGGFHGHHHGGGGGGGGHHHHGGGGGGGHHHHHHHGGGGGGGGGGGGHHHHGGFFHGHHHHGGGGGGGDGGGGHHFHHGGHHCCCDFGHHHHHHBDGFDHC@DDGGHGHHGHHHHFHHHHHCCFGG-ABGFGGGGGGGGFFFFFFFFFFFFFFFFFFFFFFFDFFFFFDFFDDFFFFFFFFFFFFF0BFFF/9BFFFFFFFFFFFFFFFFB9BF9FFFFFFFF.AA.
@M05620:37:000000000-D9766:1:1101:19915:2626 1:N:0:65
ACCACACCTTCTACAATGAGCTGCGTGTGGCTCCCGAGGAGCACCCCGTGCTGCTGACCGAGGCCCCCCTGAACCCCAAGGCCAACCGCTACCACTTGTGGTGGGCGCCTCCCTCCTTCCTTGCCTCCCGGAGCTGCGCCCTTTCTCCCTGGTTCTCTCTTCTGCCGTTTTCCGTAGGACTCTCTTCTCTGACCTGAGTCTCCTTTGGAACTATGCCGGTTCTAGCTCGGAAGAGCACACGTCTGACCTCC
+
AAAAAAAAFFFFGGGGGGBBGBHHGEEA0EEGCFFACGGGCFHCGGGGEEFEFHGHHHGEEEGGGEGEGGGGCGHGGGGHEEHHHE/<B/</0BB111??A0?C//>></A/FCFGGHHHH111<><<<.-@-:C//-:;CG/000BFB/0;/:FFE9B0FGGGFG@AEFFFF.CF-;/BB/////B//::/:BB-9B9;F/FFBFF/9BBF/9F/99@@BAF/:/;FB-A----9/--A;FFF-//;;BE
@M05620:37:000000000-D9766:1:1101:9879:2691 1:N:0:65
ACCACACCTTCTACAATGAGCTGCGTGTGGCTCCCGAGGCGCACCCCGTGCTGCTGACCGAGGCCCCCCTGAACCCCAAGGCCAACCGCGAGAAGATGAGTGGCCCGCTACCTCTTCTGGTGGCCGCCTCCCTCCTTCCTGGCCTCCCGGCGCTGCGCCCTTTCTCACTGGTTCTCTCTTCTGCCGTTTTCCGTAGGACTCTCTTCTCTGACCTGCGTCTCCTTTGGAACTCTGCAGGTTCTAGATCTGAA
+
AA1>A1AAFFFFDEEFEFGFGGFFAEGGH?FGHGG0AEE/AEEEGGGFEGG/GGFHGHHG?E/EFEEGGGF0>GEFGC<GEGHH/FC<B<C///0?GBD?FD/<<.<@?-@GGHFFGHBD</E<C:@C.AEEGHG/FFFB0/;CBCEF.;--;@-A-9A@-BF9FF/BF/-;BBBFFFFFFF/9B-9;BAFB-9-;-;;BF/9BB9BFF//;BBF--;>;FFB///9//BFFF/B99?9/9BB/;/9////
@M05620:37:000000000-D9766:1:1101:21528:2723 1:N:0:65
ACCACACCTTCTACAATGAGCTGCGTGTGGCTCCCGAGGAGCACCCCGTGCTGCTGACCGAGGCCCCCCTCAACCCCAAGGCCAACCGCGAGAAGATGCCCAGGTGAGTGGCCCGCTACCTCTTCTGGTGGCCGCCTCCCTCCTTCCTGGCCTCCCGGCGCTGCGCCCTTTCTCACTGGTTCTCTCTTCTGCCGTTTTCCGTAGGACTCTCTTCTCTGACCTGAGTCTCCTTTGGAACTCTGCAGGTTCTA
+
BBBBBBBACFCFGGGGFG5FGGHHGEGBEAGGHGGECEGGGHHHHGGGEEEGHHHHHHHEEFGGGGGGGG1BEGHGGGDHGHHHHGGGGG<CGGHGHHHHHHHGHHHHHHGGHHGGGGGHHHHHHHHHHHGHHGGGGGHGHHGHHGGGGGGGGGGGGG-?DFFFFFFFFFFFFFFFFFFFFFFFFFFFFFFFFFFFFFFFFFFFFFFFFFFFFFFFFF/FFFF/BFFFFFFFFFFFFFFFFFFFFFFFFFF
@M05620:37:000000000-D9766:1:1101:10724:2755 1:N:0:65
ACCACACCTTCTACAATGAGCTGCGTGTGGCTCCCGAGGAGCACCCCGTGCTGCTGACCGAGGCCCCCCTGAACCCCAAGGCCAACCGCGAGAAGATGAGTGCCCCGATACCTCCTCTGTTTGCCCCCTCCCTCCTTCCTTTCCTCCCGGGGCTGCGCCCTCTCTCACTGGTTCTCTCTTATGCCGCTTTCCGCGGGACTCTCCTCTCTGCCCTCAGTCTCCTTTGGCACTCTGCAGTTTCTTGATCGGAA
+
ABBBBBBAFFFFGGGGGGGGGGHHGAEFHGHHFGGGFGGGGHHHHGGGEGGGGHHHHHHGCFEGG1EGGGG2BBGGGG/GC/GHEGEEFGGC/<FF2<2C?2220<@//<-11>.>GG<11100<0.-<<<</<;/0C/<00;CGG/ED---9-.9--9--.;/;9/;//.B/B9/BFFF/9/BF@--AA//9.-----9BFB//.BFFF/::B..9;/9FBF//////;.//9//9//::9//BB/9...
@M05620:37:000000000-D9766:1:1101:12997:2781 1:N:0:65
AGTGCCAGCTCTCCATCGCACAGGGGACCCAGGGCCTGGCCCCTCCATCCAGAAAACCTATGACCTCACCCGCTACCTGGAGCACCCACTCCGCAGCTTGGCTGGGACCTATGTTGCTTCTCCCGCGTGGGACTCTGGTCTTTGGGGCGGCGTGCGGGGTTGGGGAACGCCCTTCCTACCGGGGGCGGGTTCTGGTAACTGATGGGGGGCGGCGGGGCTCTTTGGCTCCCCCCGGTCCCCCTGTCTGGTCT
+
>>>>>DF@>CFFGGGGBE11A0BAF?AAA0BF0ABB/BFHGHGFGGFGHFGHFHHBFFHFBEFHHDBGHFGEE>>EHHGGBBFGHH/??EG>>?/E/B<BEGEFGGGHGHHHHH2G1111BGG0?/@A/>@GC00<>G111>=FHG-<AC-9--.;--99--@@<AB-9A9-;;FBFFFF;--;;-;@9;--/;;/9B/////9BFB---@9-;9@;--;FFBFB/9BEE9B99@-;@F?B?E/B/FFFFB
@M05620:37:000000000-D9766:1:1101:18017:2796 1:N:0:65
GAGGCTGCTTTGGAAGAAACTCATAAAGTAAGGGAACACTTCTCGGTAGAGCTGGCGAATGATCTCGAGTCGCGTATTCAAATTGAGAAAGCCTTCTACTGTTAAAAAAACAAAAAATGAAGCAAGCGAGTCACAAAAAAAGAGAACCACAAACAGGAAAGTAAGGCATGCATGCTTCCGGTAGCATGTGGTGGTAAATAATCGACTATGCTGAATAACTATAGTACCTGACAGACCAGTGACCTACAATA
+
>3AA>>CAC5B@GBBBCFBGGGFGG5DFEF5DB44BEGBBG35B2AA2A5AD3B22A00AF3FDD5B3ABB0>>>/>B4444BBB3B1B@BB133@34@B3444B443></?/?0//023332222//?</22@2100?/-..>01><0<...<./<.//.0000/;.0.00000:00/.---.;0;0000:=..0C0000;0.9-9-0000/9///////;////9////;///9;..///9/////9//
@M05620:37:000000000-D9766:1:1101:21744:2917 1:N:0:65
ACCACACCTTCTACAATGAGCTGCGTGTGGCTCCCGAGGAGCACCCCGTGCTGCTGACCGAGGCCCCCCTGAACCCCAAGGCCAACCGCGAGAAGATGCCCAGGCGAGTGGCCCGCTACCTCTTCTGGTGGCCGCCTCCCTCCTTCCTGGCCTCCCGGCGCTGCGCCCTTTCTCACTGGTTCTCTCTTCTGCCGTTTTCCGTAGGACTCTCTTCTCTGACCTGAGTCTCCTTTGGAACTCTGCAGGTTCTA
+
1A>AAAAAFFFDFGGFGGGGFFHBEBEEHAHHHGEAAEG/EHHHHGEG//EFGAAFHCAEGGEGCE/EGGGGHHEEGGGEFHHE/<EEG<BB//?F11?GHEHC//<A-GGGH.@CC?CGB0<<00=DDCGHH-A-.=;EGGG/0;BF09A.0C.CA@->@-@F@@F@@FFFBFFFFFF/BFFFFFFBFFFFF@BFFFFFFFABBFFFFFFFFFF/9BBFF/9BBFFFFFFFFBFF/BFBFFFFFE9BFFB
@M05620:37:000000000-D9766:1:1101:14575:2954 1:N:0:65
AGTGCCAGCTCTCAATCGCACAGGGGACCCAGGGCCTGGCCCCTCCATCCAGAAAACCTATGACCTCACCCGCTACCTGGAGCACCAACTCCGCAGCTTGGATGGGACCTATGTGAGTATCCAGCGTAGGAATCTGGGAGTTGGGGAGGAGTGAGGAGTTGGGGAAAGACAGTCCTAACCGTGGAGGGTTCTGGTAAATGATGGGGTGAGGAGGGGCTCTTTGGCTCCCACCAGTCCCCCTGTCTGGTCTA
+
BCABBFFFCFFFGGGGGGGGGGHHGGGGGGHHGGGGGGHHHHGHGGHHHHHHHHHHHGHHHHHHHHHHHHHGGGGGHHHHHHHHHHHHGHHHGGGGGHHHGGHHGHHHGHHHHHHHHHHHHHHGHGEGGGHHHHHHHHHGGHHHGGGGGGGGHHHHHGHHHHGGGGHHHHHHHHHHHHHHGGEGGGGGCFGGGGGGGGGGGGGGGGFFFFFFFFFFFFFFFFFFFFFFFFFFFFFFFFFFFFFFFFFFFFF
@M05620:37:000000000-D9766:1:1101:14774:2969 1:N:0:65
ACCACACCTTCTACAATGAGCTGCGTGTGGCTCCCGAGGAGCCCCCCGTGCTGCTGACCGAGGCCCCCCTGAACCCCAAGGCCACCCGCGAGAAGGTGAGTGGCCCGCTACCTCTTCTGGCGGCCGCCTCCCTCCTTCCTGGGCTCCCGGAGCTGCGCCCTTTCTCACTGGTTCTCTCTTCTGCCGTTTTCCGTAGGACTCTCTTCTCTGACCTGAGTCTCCTGTGGAACTCTGCAGGTTCTAGATCGGAA
+
11>1>A1>1CFFFGGEBBG1F1FAEBEAF0GAFAEA0EE/AB/AEE/E/AE/1F1EGFFE>E/EF?E>EEF>1>>EGC/FCCGE/FCCGCG@</<0<<??<?/<0<<A-><C<00=0DDG0<@@CGGG.CAFGGBBBB:9CF..9..9A;-;-:B/@@B@=//;BFFBBBF9BFF/:B/B:FF/;;--;AF/A9;B-/9/9////9B9BFEBB/B/;9FF99//9/:BF/;B/BFB/A99B/99B/9-A-A
@M05620:37:000000000-D9766:1:1101:14756:2974 1:N:0:65
ACCACACGTTCTACAATGCGCTGCGGGCGGCTCCCGAGGAGCACCCCTTGCTGCTGACCGAGGCCCCCCTGAACCCCAAGGCCAACAGCGCGAAGATGAGTGGGGGGCTTCCTCTTCTTGTGGCCGCCTGCCTCCTTCCTGGCCTCCCGGCGCTGCGCCCTTTCTCACTGGTTCTCTCTTCTGCCGTTTTCCGTAGGACTCTCTTCTCTGCCCTGCGTCTCCTTTGGCACTCTGCAGGTTCTAGATCGGAA
+
AAA1AAA1BCCAGDGF3G1AE0EGG00///AA//F//>E??GHHHGG/0BBD1FC@GHF//>/EG/EEGGE0F1FCGC/G//FGHG/?FC-<-CC.0=0C<0C.:-;;9-9;/BBBBF//:/--;@-9:-:-;FEBB:B///-;/9-9B-999-@A?-9999BFFFFB/BF/BFFFFFFF/BFBB@;-;EFEF/-9AFFB/FBBF/;9BF9BAFF9;A@FFF/FFFF/;BFFFFFFF-AFFF/BFF/;A-A
@M05620:37:000000000-D9766:1:1101:19491:2989 1:N:0:65
ACCACACCTTCTACAATGAGCTGCGTGTGGCTCCCGAGGAGCACCCCGTGCTGCTGACCGAGGCCCCCCTGAACCCCAAGGCCAACCGCGAGAAGATGAGTGGCCCGCTACCTCTTCTGGTGGCCGCCTCCCTCCTTCCTGGCCTCCCGGCGCTGCGCCCTTTCTCACTGGTTCTCTCTTCTGCCGTTTTCCGTAGGACTCTCTTCTCTGACCTGCGTCTCCTTTGGAACTCTGCAGGTTCTAGATCGGAA
+
ABABBBABFFFFFGG45FFGGGHCEEGFH?HHHGFAEEG2EHGHHGEGG1EFHGHHHHHGGGGGFGGGGGGHHHGEGGGEGHHHHGGGGCDGGGHHEFDFGHE/0?CCDC-FHHBFHHHF1CDA.-<<<C::CGCCCBGFHHHHHFGGDG-9-B-AB;DBBFFFFFFBF/BFFFFFFFB/BFFFFBFDFEFBA9F..9BFFFFFFFFFFEFFFFF.-9=9FFFBF/BFFFFBFFB9/A.BBFBFF/9.:D;
@M05620:37:000000000-D9766:1:1101:18038:2993 1:N:0:65
ACCACACCTTCTACAATGCGCTGCGTGCGGCTCCCGAGGAGCACCCCGTGCTGCTGACCGAGGCCCCCCTGAACCCCAAGGCCAACCGCTACCCCTTTTGGCGGGCGCCTCCCTCCTTCCTGGCCTCCCGGAGCTGCGCCCTTTCTCCCTGGTTCTCTCTTCTGCCGTTTTCCGTAGGACTCTCTTCTCTGCCCTGAGTCTCCTTTGGACCTCTGCCGGTTCTAGCTCGGAAGAGCACACGTCTGCCCTCC
+
AAA1AAA1BBFFGGGF3G1AE0FCGAA000AAAAFA/EEC?HHHHGG/EEEGBGFFHHH//E?EG?EGGEEEGCGGGGAG</GHHG/BCG/BB<?F?1?FC1>><-:=CCGHGGGFFGGGG0CAFF;A.C@AGGGGF@?F@@FF/;/;BFFF99BBFFFFFFFFFF@AAFFFF-;F?9/;BFFFFFFFFFFFFAFFFFFFF:BFFFFFF/FFFFFBF@<@FFF;;9FFF?B-9-;BB?-A@-ABA//;9;9
@M05620:37:000000000-D9766:1:1101:17209:3004 1:N:0:65
AGTGCCAGCTCTCAATCGCACAGGGGACCCAGGGCCTGGCCCCTCCATCCAGAAAACCTATGACCTCACCCGCTACCTGGAGCACCAACACCGCAGCATGGCTGTGACCTATGGCGTATCCCGCGTCGGAATCTGGGCGTTGGGGCGGCGTGCGGCGTTGGGGCAAGCCAGTCCTAACCGTGGAGGGGTCTGGTAAATGATGGGGTGAGGAGGGGCTCTTTGGCTCCCACCAGGCCCCCTGTCTGGTCTAT
+
ABBAAFFFBFFFGBGFDFGCGCC4FEFGGCAGAEEDFGGFFHGCFGFHFCFGGCGGAECFGHFGGHG3BB?EE>EFHGHHEFHFFF?FE1??E//EE0BF0CGF0BBFE1FGHC/</B/FD1C<D>/>D-CFH111FEC-<<.<<ECB-A9ADB=B<-9BA-@DB.A9E..BBBFFFF.-99@.:.@-A:FB//;//B//BFF.99-.9F/AF<-B-E9FFFB:9FEEBFA.A.AAFB?BE:BF/BFFBFF
@M05620:37:000000000-D9766:1:1101:20847:3025 1:N:0:65
AGTGCCAGCTCTCAATCGCACAGGGGACCCAGGGCCTGGCCCCTCCATCCAGAAAACCTATGACCTCACCCGCTACCTGGAGCACCAACTCCGCAGCTTGGCGTAGGAATCTGGGAGTTGGGGCGGCGTGAGGAGTTGGGGCCCGCCCGTCCTACCCGTGGCGGGTTCTGGTAAATGATGGGGTGAGGCGGGGCTCTTTGGCTCCCACCAGTCCCCCTGTCTGGTCTATCTCCTGCCCTTCGATCGGCAGA
+
CCABBFFFBFFFGGGGGGGGGGHGGGGGGGHHGGGGCGHHGHGHGGHHHGGHGHHHHGHHHHHHHHHHHHHGGGGGHHHHHGGHHHHHGHHHE?E?E3FGFHGEEEFH3CHHHHFGGGGH2CG/CGGGGGGGH0EGHGHFFABGGGG-DCFGGGFGGFFFFAFFFFFFFFFF//:FFFFFFFFAB.;F?DFFFFFFFFFFFFFFFFFFFFFFFFFFAFFFFBFFFFFFFFFFFFFFFFFFFEEFFFFFFF.
@M05620:37:000000000-D9766:1:1101:17613:3030 1:N:0:65
ACCACACCTTCTACAATGAGCTGCGTGTGGCTCACGAGGAGCACCACGTGCTGCTGACCGAGGCCCCCCTGAACCCCAAGGCCAACCGCTAGCAGTTCATGTCGATTCTGCCGTTCTTCCTCGGCTTCTGGTCCCTCCCCTGTTTCCCCTGTTGCCCTCTTCTGCCTCTTTCCCTGAGGCTCTCACGTCTGCCCTGCGGCCACTTACATTCATCGCGGGTGCTGGCTCGGGCGTGAACACGTCAGTAGTCC
+
AAAAAAAAFFF@BAFABDGDD1GHEAE0AA0BB1B0EEA///B0/0BE/BA/1GGHFHHGG/E/FGG/>E/B1BG//?E//GHEH/?EE/</1111B>22222/</2?22??/??0?1F1??//?/>?F111110<0.>C0.00=00<CHC<00=00GCF0CGH000::00;0000//9;.9/;00.;ABAFGGG..----9A////////////;-9-;-;9//-B/---;-;;-;/9--;---://;:;
@M05620:37:000000000-D9766:1:1101:19113:3052 1:N:0:65
ACCACACCTTCTACAATGAGCTGCGTGTGGCTCCCGAGGAGCACCCCGTGCTGCTGACCGAGGCCCCCCTGAACCCCAAGGCCAACCGCGAGAAGATGCCCAGGTGAGTGGCCCGCTACCTCTTCTGGTGGCCGCCTCCCTCCTTCCTGGCCTCCCGGCGCTGCGCCCTTTCTCACTGGTTCTCTCTTCTGCCGTTTTCCGTAGGACTCTCTTCTCTGACCTGAGTCTCCTTTGGAACTCTGCAGGTTCTA
+
BABBBBB>BCCFGGGGGG5BGGHHGEGB4EGFGBFF?EEFDGDGHGG0AEEGEHHHHHHAE@?EFGGGGGGHFHHGGEEHGHHHHGGGGG/BFGHEFFHHHHFGHHGFGHGFHHGGDCGHHFHHHHHHGHEGHFGGD:GEGHGHH0FFFGFFGGGGGG9BGFFDAFFFFFFFFF/BBFFFF9BFFFBFB9FFFFDFFFFFFF.ADBBBFFFFFFFFBF/;BBF/9BFBFFBFFFFFFBBFFBFFFFFFFF9
@M05620:37:000000000-D9766:1:1101:9592:3113 1:N:0:65
AGTGCCAGCTCTCAATCGCACAGGGGACCCAGGGCCTGGCCCCTCCATCCAGAAAACCTATGACCTCACCCGCTACCTGGAGCACCAACTCCGCAGCTTGGCTGGGACCTATGTGAGTATCCAGCGTAGGAATCTGGGAGTTGGGGAGGAGTGAGGAGTTGGGGAAAGACAGTCCTAACCGTGGAGGGTTCTGGTAAATGATGGGGTGAGGAGGGGCTCTTTGGCTCCCACCAGTCCCCCTGTCTGGTCTA
+
3>AAAFFFBFFDG4BGG2AAEABCFAEGGFGHGGGEGAGHHHGHGGEHHHGGFBGHHEEGH3GHGF3FGHHFGGCEGHGBGGF?BF?FEFHHG>/>E?GH?3B??A0FEHHHHHHGHFHFF2FF0B?CCDFHHGGHHHFG?F1F@CEGCFAFHHGHFDCHHHGGFGFFFHHHCGCHHHHH@;;BEEDG..CFGG0;BFGGGCFF?AFBFFFFFDBB??EFFFFBFF/9ABFDFFFF/9E9BEF/BBB//B/
@M05620:37:000000000-D9766:1:1101:9589:3130 1:N:0:65
AGTGCCAGCTCTCAATCGCACAGGGGACCCAGGGCCTGGCCCCTCCATCCAGAAAACCTATGACCTCACCCGCTACCTGGAGCACCAACTCCGCAGCTTGGCTGGGACCTATGTGAGTATCCAGCGTAGGAATCTGGGAGTTGGGGAGGAGTGAGGAGTTGGGGAAAGACAGTCCTAACCGTGGAGGGCTCTGGTAAATGATGGGGTGAGGAGGGGCTCTTTGGCTCCCACCAGTCCCCCTGTCTGGTCTA
+
AA>AAFFCAFFFGGGGGGGGGGHHFEEEEEHHGEEGAFHHFHGEGGGHFHHHBE3GHGE3GHBGHHFHHHGGGFEGHHHHGGHCFGHGGHDHGDE?EGHHGB??EAC?EGHHFHFHH?GDHDHGGG<EGGGGHHHHHGHGDHHH/CGGGGEHHHHHHGHHHHGGADHHHHHCGB:GHHHH@AEBACFG..CFGG0;9FGFGGFFADFBFFFFFFB;B;AFFFF/BB/.AFFFFFFFB/;ABEFFFFFF/B9
@M05620:37:000000000-D9766:1:1101:19915:3130 1:N:0:65
ACCACACCTTCTACAATGAGCTGCGTGTGGCTCCCGAGGAGCACCCCGTGCTGCTGACCGAGGCCCCCCTGAACCCCAAGGCCAACCGCGAGAAGATGCCCAGGTGAGTGGCCCGCTACCTCTTCTGGTGGCCGCCTCCCTCCTTCCTGGCCTCACGGCGCTGCGCCATTTCTCACTGGTTCTCTCTTCTGCCGTTTTCCGTAGGACTCTCTTCTCTGACCTGAGTCTCCTTTGGAACTCTGCAGGTTCTA
+
1>>AAAAAFFCFGGGFFGEBD1F1EAAAFAGGCFFECEG/EHGHHG?E/AECGA1EG0FGEGGGAE/EEEGFHF/>EF?/>CG//?/>CC<B?FGFFGGHHHH/<FGFDGGGC/@CCCGFHDB00=0<=<EH.<CC.EC.//.C0CFGGGGF0C/;E.;;AG-:@@F-99B/9/BFFFEFBBFFFF/FF9FFF@FFFFFFBFFF?FFFF/BF/;FFFBFFF/B/;BFBFFFFF/BF9FFFB/FFFAAFFF;
@M05620:37:000000000-D9766:1:1101:16255:3175 1:N:0:65
ACCACACCTTCTACAATGAGCTGCGTGTGGCTCCCGAGGAGCACCCCGTGCTGCTGACCGAGGCCCCCCTGAACCCCAAGGCCAACCGCGAGAAGATGAGTGGCCCGCTACCTCTTCTGGTGGCCGCCTCCCTCCTTCCTGGCCTCCCGGCGCTGCGCCCTTTCTCACTGGTTCTCTCTTCTGCCGTTTTCCGTAGGACTCTCTTCTCTGACCTGCGTCTCCTTTGGAACTCTGCAGGTTCTAGATCGGAA
+
AAAAAAAAFFFFGGGGF11B1BAG?GG0AAGGHGG00EEAAHHHHG?E/BEFFFABGHHGGGGGGGGGGGGHHHHGGGGHGFHHHGGGG//>BAGFG<FFF<A?0/><<-><GHH1GH1DFGCF<@AC.:GFHHACGGHBC:CF0CAEG@GG@AGGG9B@@FFFFFFFFB-BFFFFFFEFFFFFF@-AFFFF?/9AAFFEFFBBFFFBB//BFFF--99AFF/;/B/9//FFFFFFFAF/BFEFFF9E?BE
@M05620:37:000000000-D9766:1:1101:14083:3178 1:N:0:65
ACCACACCTTCTACAATGAGCTGCGTGTGGCTCCCGAGGAGCACCCCGTGCTGCTGACCGAGGCCCCCCTGAACCCCAAGGCCAACCGCGAGAAGATGCCCAGGTGAGTGGCCCGCTACCTCTTCTGGTGGCCGCCTCCCTCCTTCCTGGCCTCCCGGCGCTGCGCCCTTTCTCACTGGTTCTCTCTTCTGCCGTTTTCCGTAGGACTCTCTTCTCTGACCTGAGTCTCCTTTGGAACTCTGCAGGTTCTA
+
CCCCCCCCFFFFGGGGGGGGGGHHGGGEHGHHHGGGGGGGGHHHHGGGFGGGHHHHHHHGGGGGGGGGGGGHHHHGGGGHFEHHHGGGGGGGGGGHHHFHHHC?FGHFGHGGHHGGCGGFHGHHHFFDDHDFHGGGGGHGHHEHHGFFGGGGGGGGGB-:CFFFFFFFFFFFFFFFFFFFFFFFFFFFFFFFFFDDFFFFF0FDAFFFFFFFFFFFFFFFFF/BBBFFFFFFFF/FFFFFFFFFFFFFFFB
@M05620:37:000000000-D9766:1:1101:19744:3227 1:N:0:65
ACCACACCTTCTACAATGAGCTGCGTGTGGCTCCCGAGGAGCACCCCGTGCTGCTGACCGAGGCCCCCCTGAACCCCAAGGCCAACCGCTACCCCTTTTGGTGGAGGCCTCCCTCCTTCCTGGCCTCCCGGAGCTGCGCCCTTTCTCCCTGGTTCTCTCTTCTGCCGTTTTCCGTAGGACTCTCTTCTCTGCCCTGAGTCTCCTTTGGACCTCTGCCGGTTCTAGCTCGGACGCGCACACGTCTGCCCTCC
+
A1A1AAAAFFFFGGGGFG1BGFHGGBEAGEGHFGGGGGGGGHHHHGGGEEFGGHHGGHHGGGGGGCGGGEFGHHHGGGGHGHHHFCEECGCCH0/?F1?FC??A//??FGHEGHHGHHHHH10<FGGHFEGGGGHGHGGGGGHHGHHHHFF?BFGGGGGFFFGGGFGBFGGFG.CFAC0;/;/FFFFFFFF/BEFFFFFFFFBBFFFFF/B9FFFBF@@@FFF/;/;FF@B---;@@@?F<:EFF/;9;AB
@M05620:37:000000000-D9766:1:1101:12836:3250 1:N:0:65
ACCACACCTTCTACAATGAGCTGCGTGTGGCTCCCGAGGAGCACCCCGTGCTGCTGACCGAGGCCCCCCTGAACCCCAAGGCCAACCGCGAGAAGATGCCCAGGCGAGTGGCCCGCTACCTCTTCTGGTGGCCGCCTCCCTCCTTCCTGGACTCCCGGAGCTGCGCCCTTTCTCACTGGTTCTCTCTTCTGCCGTTTTCCGTAGGACTCTCTTCTATGACCTGAGTCTCCTTTGGAACTCTGCAGGTTCTA
+
ABAAAABAFFFFEGFGFG5BGFGFGEGBFAGGGBFAAFEEGHDGGGGEEAEFHHGHHHHGGGGGGGEEGGGHFHH?EGGHGHHHHGGGDD<BCDHFFDHHHFF///<A@.FFGG?DGG-CHGHHGDGHGBEHHCCGGDFGGGDFFBFGFG/FGGGGG?-;BFFFBBFBBFFFFFFFFFFFFFFFFFFF;BBFFBFFFFFFFFFFDFFFFFFFB9F9;F/;FFF/;FF99FFFFFFFFF/BF/BFFFABFFB
@M05620:37:000000000-D9766:1:1101:13661:3256 1:N:0:65
ACCACACCTTCTACAATGAGCTGCGTGTGGCTCCCGAGGAGCACCCCGTGCTGCTGACCGAGGCCCCCCTGAACCCCAAGGCCAACCGCTACCACTTGTGGCGGGTGCCTCCCTCCTTCCTTCCCTCCCGGAGCTGCGCCCTTTTTCCCTGGTTCTCTCTTCTGCCGTTTTCCTTAGGCCTCTCTTCTCTGCCCTGAGTCTCCTTTGGACCTCTGCCGGATCTAGCTCGGACGTGCACACGTCTGGGCTCC
+
DCDDDDDBFFFFGGGGGGFGGGHHGGGBAEHHHFGGCFGGGHHHHGGGGGGGGHHHHHHEGGFGGGGGGGGHHHHGGGGHGHHHHGGGGC//B222B222/?/>->>./DC.E/GD<GGHF00/:0/;.:A:-AA0CBGGGGB00;FG0;C.0;F0;B;::FFFFF=..BFFFF::0:00BA:::BFF00;:FFB.//BF0:;:BFB/0;:B:FB0BAF-.;F000;F?-.-9.;.A00.-;A/.//.;AA
@M05620:37:000000000-D9766:1:1101:21073:3327 1:N:0:65
AGGGCCAGCTCTCAATAGCACAGGGGACCAAGGGCATGGCCCCTCCATCCAGAAAACATATGACCTCACCCGCTACCTGGAGCACCAACTCCGCAGCTTGGCTGGGACCTATGTGAGTATCCAGCGTAGGAATCTGGGAGTTGGGGAGGAGTGAGGAGTTGGGGAAAGACAGTCCTAACCGTGGAGGGTTCTGGTAAATGATGGGGTGAGGAGGGGCTCTTTGGCTCCCACCAGTCCCCCTGTCTGGTCTA
+
>11>A>>AAF1@1FG331BGBG0F0EEG00BGGG00B0BC0FEHGGGH10B1101BF/1BFHBHFHFHHHHGGGEEHHH0FGHFF/FGG0FHEEEE/0BFFHHGGGHH/GHHHHHGFHFDFFHHHG/CCGHHHH22100/?GHH?C/-->C001FGGACGH/-<EGHHHHHHHHHHHHHHG?GGFGGGCFFGGGGGGGGGGGGGGGG@FFFFF-9@-;EFFF/9BBFFFFFFFFFFFFFF-;BFFF//;FB
@M05620:37:000000000-D9766:1:1101:17244:3354 1:N:0:65
AGTGCCAGCTCTCAATCGCACAGGGGACCCAGGGCCTGGCCCCTCCATCCAGAAAACCTATGACCTCACCCGCTACCTGGAGCACCAACTCCGCAGCTTGGCTGGGACCTATGTTGAGTCTCCCGCGTAGGACTCTGGGCGTTGGGGCGGCGTGCGGCGTTGGGGAACGCCCGTCCTAACCGTGGCGGGTTCTGGTAAATGATGGGGTGCGGCGGGGCTCTTTGGCTCCCACCAGTCCCCCTGTCTGGTCT
+
AA>>AFFCAFFFGDGGFGC1E?GAFEAA0EGH0AEE/FHH0GGHGGHGHFHHBGHFHGHFGGBGHEGHHHHGG/>EHHHH>EGHHH0?EFGG/E/E>FBFEHHGGGHHGHGHHHHH2BG1BGGHGCGC/>EHHCGHHH<<CCGGHGGCCGGGGGGGG9-;;@F?@FFFB-@-9@BFFF/:;@BA@=@@;;9AFFFBFFBFFBBFFFFB@-9=9;@=@=-ABFF/FFFFFFFFF;:/;FBEF?EBFFFFFFF
@M05620:37:000000000-D9766:1:1101:11647:3355 1:N:0:65
AGTGCCAGCTCTCAATCGCACAGGGGACCCAGGGCCTGGCCCCTCCATCCAGAAAACCTATGACCTCACCCGCTACCTGGAGCACCAACTCCGCAGCTTGGCTGGGACCTATGGCGTATCCCGCGTCGGAATCTGGGCGTTGGGGCGGCGTGCGGCGTTGGGGCAAGCCAGTCCTAACCGTGGAGGGTTCTGGTAAATGATGGGGTGAGGAGGGGCTCTTTGGCTCCCACCAGTCCCCCTGTCTGGTCTAT
+
AAABAFFFBFFF4GGGGFFAECCCCEGGGGHHFGGGDCHFGHGHGGHHHGHHHGFFHGHHHHHHHHHHHHHGGEEGHHHHFGHGHHHHGHHHDECEGHHHGGHGDEHHGFGHHH/>EGGHF1<CDA/>C-FGHHHFHFCCDDFGGADG-;9B.@B@B=BBFBBDBEF.EBFFFFFFFFFBDFB.AFB.AFFFFBFFFFFFFFFEFDBFFF/DFB<BBFFFFFFFFFE.FFFEF/FFFFFBFFFFFFFFEFF
@M05620:37:000000000-D9766:1:1101:11632:3367 1:N:0:65
AGAACCAGCTCTCCATCGCACAGGGTACCCAGGGCGTGGCCCCTCCATCCAGAAAGCCTATGACCTCACCCGCCACCTGGTGCACCCTCTCAGCAGCTTGGCTGGGACCTATGGCGTATCCCTCGTCGGCATCTGGGCTTTGGGGCTGCGTGCGGCGTTGGGGCACGCCCGTCCTAACCGTGGCGGGTTCTGGTAAATGCTGGGGTGCGGCTGGGCTCTTTGGCTCCCACCCGTCCCCCTGTCTGGTATAT
+
>>11>>BAACFFGGGEBAA1E0FAFB0BBABA0AB/AAEGFHGHGGEHH0FGFCG1BFHH1ADGG1BFGHH/>/>BGH0B10BBGHF/?>B12B1B>B1B?G1FFGHHFGGH1C/>C?EHHB1@BF/>C<ACG1???.0<><GGCF-<<<<ECGGGG@GGGGGE-.;AE-;AG-AB/BA@BE@@=@@>9FFFFB/:BBFFFFFF@B?--=@-;-B-;-;;FFF/99;A-AF-9--;BFF@FFFFFFF/9/;
@M05620:37:000000000-D9766:1:1101:11220:3372 1:N:0:65
AGTGCCAGCTCTCAATCGCACAGGGGACCCAGGGCCTGGCCCCTCCATCCAGAAAACCTATGACCTCACCCGCTACCTGGAGCACCAACTCCGCAGCTTGGCTGGGACCTATGTGAGTATCCAGCGTAGGAATCTGGGAGTTGGGGAGGAGTGAGGAGTTGGGGAAAGACAGTCCTAACCGTGGAGGGTTCTGGTAAATGATGGGGTGAGGAGGGGCTCTTTGGCTCCCACCAGTCCCCCTGTCTGGTCTA
+
>11>AF@@>FFFGGGGFGGAEC0ECEEAEEGHFAEEFFFGCHGHGGHHHGHHFFHHHGHFHHDHHHHHHHGGGEEGHHHHHGHGHHHHGHHHEGCGGFFGEFH///BFF0FGHHEFHH2BF2>FGG/CC/GGHHHHHGHGA<GHGGGGGG.>GHHHH.</DHGGGGHHHHHHHHHHHHHH@ECAGGGGAAGGGG0FGGGGGGGGGBF@FFFFFF@-@@FFFFFFFFFFEFFFFFFFFEFF@FFFFF/;;/;
@M05620:37:000000000-D9766:1:1101:20183:3376 1:N:0:65
AGTGCCAGCTCTCAATCGCACAGGGGACCCAGGGCCTGGCCCCTCCATCCAGAAAACCTATGACCTCACCCGCTACCTGGAGCACCAACTCCGCAGCTTGGCGTGGGACTCTGGGAGTTGCGGCGGCGTGAGGCGTTGGGGCCCGCCCGTCCTACCCGTGGCGGGTTCTGGTCAATGATGGGGTGCGGCGGGGCTCTTTGGCTCCCACCAGTCCCCCTGTCTGGTCTATCTCCGCCCTTAGCTCGGGCGAG
+
AA>AAFFFBFFFFEGGDEFGEEFFD2EEAEDHEDGGGFHCCHEDGGBAEAGFGBGAEEHCBGGHHGFCHGCEE/EEHHHHCEHHHHHEFEGFEECEEH3FEGE<//>F0FF?1CF0FEH>1////<-<--:;.CD:9-.9;A@G--@9--9ADFFFFF.9-@B-9-;FF//;///9/9/B/9.DB.;-999B=B?FFFF///;/.;;FA..//99.;BE9BB/B/:B/BFBBB..9@9:/;//B.@-----
@M05620:37:000000000-D9766:1:1101:21271:3376 1:N:0:65
ACCACACCTTCTACAATGAGCTGCGTGTGGCTCCCGAGGAGCACCCCGTGCTGCTGACCGAGGCCCCCCTGAACCCCAAGGCCAACCGCGAGAAGATGAGTGACCCGCTAGCTCTTCTGGCGGCTGCCTCGGTCCTTCCTGGCCTCCCGGGGCTCCGCCCTTTCTCACTGGTTCTCTTTTCTGCCTCTTTCGCTATGTCTCGCTTCTCTCACCTGTGTGTCCTGTGTAACTCTTCGGGCTCTACAGCTGAT
+
CCCCCCCCFFFFGGGGGGGGGGHHGEGGHGHHHGGGGGGGGHHHHGGGGGGGHHGHHHHGGGGGGGGGGGGHHHHGGGGHGHHHHGGGGGGGGGHHHHH2?2221<@C///11F11>G111>----..0:..:=-:;0;00/CGG.CF.A--;C.;9.9@-/;////;///;///;////:B//;//;B//.....//9/;/..../BF//;9F///;.9BFF//;/;/B//;//...-;AF//;9///:/
@M05620:37:000000000-D9766:1:1101:10104:3387 1:N:0:65
ACCACACCTTCTACAATGAGCTGCGTGTGGCTCCCGAGGAGCACCCCGTGCTGCTGACCGAGGCCCCCCTGAACCCCAAGGCCAACCGCGAGAAGATCTCCTGGGAGCCTCCCTCCTTCCTGGCCTCCCGGACCTCCTCCCTTTCTCCCGGCTTCCCGCTTCTGCCGCTTTCCGTAGGGCTCTCTTCTCTGCCCTTTTTCTCCTTTCGAACTCTTCCGGCCCTAGCTCGCATTAGCACACTTCTGGGCTCC
+
CCCCCCCBFFFFGGGGGGGGGGHHGGGGHGHHHGGGGGGGGHHHHGGGGGGGHHHHHHHGGGGGGGGGGGGHHHHGGGGHGHHHHGGGGGG/>/22?2>2222?/0?//?0?F0<<FDGGG1C0<>0...A--:/0:/;GC/0;00<0:.--;-;09.:-.:000:--9AFF9.0..../;;BFF09;::00;99/0:0;0009000...;;000:0.:---.9900:.--..09/;0/A/000:0/.::.
@M05620:37:000000000-D9766:1:1101:22367:3394 1:N:0:65
AGTGCCAGCTCTCAATCGCACAGGGGACCCAGGGCCTGGCCCCTCCATCCAGAAAACCTATGACCTCACCCGCTACCTGGAGCACCAACTCCGCAGCTTGGCGTCGGACTCTGGGAGTTGGGGCGGCGTGAGGAGTTGGGGCCCGCCCGTCCTACCCGTGGCGGGTTCTGGTAAATGATGGGGTGCGGCGGGGCTCTTTGGCTCCCACCAGTCCCCCTGTCTGGTCTATCTCCTGCCCTTCGATCGGCAGA
+
ABABAFFFBFFFGGGGGGGFGGHHGGGGGGGHGGGGFGHHHHGHGGHHHHHHHGHHHGHHHHHHHHHHHHHGGGGGHHHHHHGGHHFHEGHHGGGGGHHHDHGG/>BD/BGHHHHGGCFH2>D/@DFGFGGGHBDFGGBDGABGGGA?DFFFFFFFFFFFFFFAFFAFFFFB/;BFFFFFFFFDB.@BFDA;CFFFFFFEFFFFFFFFFAFFFFFFFDEBFFFFFFFFFFFFFFEFFFF/BEFFFFFF-9.
@M05620:37:000000000-D9766:1:1101:20941:3396 1:N:0:65
ACCACACCTTCTACAATGAGCTGCGTGTGGCTCCCGAGGAGCACCCCGTGCTGCTGACCGAGGCCCCCCTGAACCCCAAGGCCAACCGCGAGAAGATGAGTGGCCCGCTCCCTCTTCTTGTGGCCGCCTCCCTCCTTCCTGGCCTCCCGGCGCTGCGCCCTTTCTCACTGGTTCTCTCTTCTGCCGTTTTCCGTAGGACTCTCTTCTCTGCCCTGCGTCTCCTTTGGAACTCTGCAGGTTCTAGATCGGAA
+
CCCCCCCCFFFFGGGGGGDGGFHHGEEA4EHHHGGGCFGCCHHHHGGGAEGGFHFHHHGE@FCGGGGGGEGFGGHGGGGHGEHHHGGGGG/>@FHFDGBHF2F<0/>>@><<GFHHHH=FGFD.CF@DFCGEHHGHGHHE:FFCCFEGGGABDAGFDDFFFFFFFFFFFFFFFFFFFFFFBFFEFF:AFFFFFBAADFFFFFFFFFFFFF/:AFFABDFFFFFFFFF/9:BFFFBBFF:BFFFFFE/AAAE
@M05620:37:000000000-D9766:1:1101:17276:3407 1:N:0:65
ACCACACCTTCTACAATGAGCTGCGTGTGGCTCCCGAGGAGCACCCCGTGCTGCTGACCGAGGCCCCCCTGAACCCCAAGGCCAACCGCGAGAAGATGAGTGGCTCGCTCCCTCTTCTTGTGGCCGCCTCCCTCCTTCCTGGCCTCCCGGCGCTGCGCCCTTTCTCACTGGTTCTCTCTTCTGCCGTTTTCCGCAGGACTCTCTTCTCTGCCCTGCGTCTCCTTTGGCACTCTGCAGGTTCTAGATCGGAA
+
CCCCCCCCFFFFGGGGGGFGGGHHGEGBEEHHHGGGGGGGGHHHHGGGGFGGHHHHHHHGGGGGGGGGGGGHGHHGGGGHGHHHHGGGGGCGGGHGHHHG@GF/0?>>FGEECGFGGH111<.<.-<<CEEGFHFC:CGC0CGHFHGGDFABCC?DGFDDA/FFFFBFFF/B0;FFFFFF0BBFFF.AFFFFD.-:>?E/FFFFF0;FFFBB.;..;;@DFFF9BFF0FFFFFF9FB..0;F0;FF0;?.9
@M05620:37:000000000-D9766:1:1101:9971:3415 1:N:0:65
ACCACACCTTCTACAATGAGCTGCGTGTGGCTCCCGAGGAGCACCCCGTGCTGCTGACCGAGGCCCCCCTGAACCCCAAGGCCAACCGCTACCTCTTCTGGTGGCCGCCTCCCTCCTTCCTGGCCTCCCGGAGCTGCGCCCTTTCTCACTGGTTCTCTCTTCTGCCGTTTTCCGTAGGACTCTCTTCTCTGACCTGAGTCTCCTTTGGAACTCTGCAGGTTCTAGCTCGGAAGAGCACACGTCTGAACTCC
+
AAAAABAAFFFDDGGFGGGBGFHHEEEEH?FHHGGEEEEEAGCFGGGEAEEFHHHHGHHGEEEGGGGEGGGBGHHGGGGHGHHHHGGGGGGCC1BGGHHHFHHFFF?CCFCFFHHGHHHHHHHGHHHHGGCCGGHHHGGGGGHHHHHFFGGGGGGGGGGGGGGFGGGFGGGGGGGGGFFFFFFFFFFFFFF/FFFFFFFFFFFFFFFFFFFFFFFFEFEFFFFFF/BBDBFFFFFFFFBFBAEFE//;FFF
@M05620:37:000000000-D9766:1:1101:9955:3420 1:N:0:65
ACCACACCTTCTACAATGAGCTGCGTGTGGCTCCCGAGGAGCACCCCGTGCTGCTGACCGAGGCCCCCCTGAACCCCAAGGCCAACCGCTACCTCTTCTGGTGGCCGCCTCCCTCCTTCCTGGCCTCCCGGAGCTGCGCCCTTTCTCACTGGTTCTCTCTTCTGCCGTTTTCCGTAGGACTCTCTTCTCTGACCTGAGTCTCCTTTGGAACTCTGCAGGTTCTAGCTCGGAAGAGCACACGTCTGACCTCC
+
CCCCCCCBFFFFGGGGGGGGGGHHGGGBFFHHHGGFFGGGGHHHHGGGGFGGHHHHGHHGGGGGGGGGGGGHGHHGGGGHGHHHHGGGCGFGHBFGHHHHHHHGGHCGGGGHGHHGHHHHHGHHHHHHGGGFGGHHGGGGGGHHHHH0FGGGGGGGGGGGGGGGGGGGGGGGG?GGGGFFFFFFFFFFFFF/FFFFEFFFFFFFFFFFFFFFFFFF/BFAFFFFF/FFFDDFFFFFFFFFFFEFFF/;BFF
@M05620:37:000000000-D9766:1:1101:9940:3432 1:N:0:65
ACCACACCTTCTACAATGAGCTGCGTGTGGCTCCCGAGGAGCACCCCGTGCTGCTGACCGAGGCCCCCCTGAACCCCAAGGCCAACCGCTACCACCTGAGGCGGGTGACTCCCTCCTTCCTTCCCCTCGGGGGCTCCTCCCTTTCTCCCTGGTTCTCTCATCTGCCGTTTTCCTTAGGCCTCTCTTCTCTGCCCTGATTCTCCTTTGGACCTCTCCCGGATCTAGCTCGGCCGTGCAAACGTCTAGGCTCC
+
CCCCCCCCFFFFGGGGGGGGGGHHGGGGHGHHHGGGGGGGGHHHHGGGGGGGHHHHHHHGGGGGGGGGGGGHHHHGGGGHGHHHHGGGG?D/BB2/?22=///>><<.0=0<C<=.<C0CG:0:///:-.---=-.=0;FFFB00;FFBBF99;F0BB000;FFFB-99;EFFB9B0000;:BBBFFF0009;E0./0;B0090900/0;9:BF//;.--9;F000;B.-..-9;.A0:9.;AB.09B;A:
@M05620:37:000000000-D9766:1:1101:20716:3451 1:N:0:65
AGGGCCAGCTCTCAATCGCACAGGGGACCCAGGGCATGGCCCCTCCATCCAGAAAACCTATGACCTCACCCGCTACCTGGAGCACCAACTCCGCAGCTTGGCGTGGGACTCTGGGAGTTGGGGCGGCGTGAGGCGTTGGGGCCCGCCCGTCCTACCCGTGGCGGGTTCTGGTCCATGATGGGGTGCGGCGGGGCTCTTTGGCTCCCACCAGTCCCCCTGTCTGGTCTATCTCCTGCCCTTCGATCGGCCGA
+
111>>A>AAFFFGDG3GAFAAAGCFEEGG0EGCFG/BBBCFGEHGGGHFGHFG01BGGFHHEGGGF1FGHHGE>>EHHHGBFGC0FBFE0GFAECGGFGGGHG?/>/F0FFHHHHGFGFH1<BECG-CCGGGFE@E@A?AG.-?A@G@@@-BAFFFFFFF?-9@@-EFFFFF//;FFFFFFFF:@-;@-@-9@;@EBBFFFFB/-9BABFFFBBB9A;AFFFFFFF/B/FFFFEBFFF/BBAEFF@?--;;
@M05620:37:000000000-D9766:1:1101:11032:3452 1:N:0:65
AGTGCCAGCTCTCAATCGCACAGGGGACCCAGGGCCTGGCCCCTCCATCCAGAAAACCTATGACCTCACCCGCTACCTGGAGCACCAACTCCGCAGCTTGGCTGGGACCTATGTTGAGTATCCAGCGTAGGAATCTGGGAGTTGGGGAGGCGTGAGGGGTTGGGGAAAGACAGTCCTAACCGTGGAGGGTTCTGGGAAATGATGGGGTGAGGAGGGGCTCTTTGGCTCCCACCAGTCCCCCTGTCTGGTCT
+
AA>1ADDFAFFFGGGABFGAE?G0F0AEAAAA0AB/AFGF0F/AEE0FG0111010BEBF1B2FHAG1GEC>//>EGF1F0>FG>G0/E0G1/////0>F/01?EEHHG0CFGHFB21G2FGF2FFCEC@/F1?FGDGF0FEGHFC@.ACACEG.<..;.;@G-;AA.;/=/FFB9BB0/C9EG?.;AABFAFF/--B-BFFFFFEBB@-A?/AB=--9-BFFBF:FFA9BFFA:FBFFE-@EFFBF/BB/
@M05620:37:000000000-D9766:1:1101:11821:3465 1:N:0:65
ACCACACTTTCTACAATGCGCTGCGTGTGGCTCCAGAGGAGCACCCCGGGCTGCGGACCGAGGCCCCCCTGAACCCCAAGGCCAACCGCGAGAAGATGCCCAGGTGAGTGGCCCGCTACCTCTTCTGGTGGCCGCCTCCCTCCTTCCTGGCCTCCCGGAGCTGCGCCCTTTCTCACTGGTTCTCTCTTCTGCCGTTTTCCGTAGGACTCTCTTCTCTGACCTGCGTCTCCTTTGGAACTCTGCAGGTTCTA
+
11>AA1>1BB@3BFG131111A00AAE0B0ABBB111AA0EGEHHG?///AAE//>EGG/>EEEGG?EEE<FCGF</EFCEHGHEFCCC</></?1?1GGCGHE11DGFFGGHECG--AHHHHGFFHGHHCHHG?AABGGFGGGB9FFBBGGGGGAC---9A/;@@F@@FFFFFFFFFFFF/BFFFFF99BFF@BFFFFFFFEA-BF/BFFFF/:/;//BFFB-;-;9;:FFFFFFFFFFF/BBF--BBF/
@M05620:37:000000000-D9766:1:1101:16111:3475 1:N:0:65
ACCACACCTTCTACAATGAGCTGCGTGTGGCTCCCGAGGAGCACCCCGTGCTGCTGACCGAGGCCCCCCTGAACCCCAAGGCCAACCGCTACCCCTTTTGGCGGGGGCCTCCCTCCTTCCTGGCCTCCCGGAGCTGCGCCCTTTCTCCCTGGTTCTCTCTTCTGCCGTTTTCCTTAGGCCTCTCTTCTCTGCCCTGAGTCTCCTTTGGACCTCTGCCGGTTCTAGCTCGGACGGGCACACGTCTGGCTTCC
+
CCBCBBCACFFFEFGGGGAGGGHHGEGAAEGFGFFEAEFGFHGGHGGGEEEGFHGHHHHEGEFFGGGGGGGGGHHGGGGHGHHHHGGGCGC/BB?/?22?<2>@--;;AEFGGGGGGGGGG0/;CF:C:ECGGFFFFFFFFFFF/;FFBFBEFFFFFFBFFFFFFFFADFFFF/B//:9BFFFFFFFFFBFFFFFFFFFFF/BFFFFFFFFFFFFFFAA;AEFBB/BFFF.-;-;@AA/:DFFFE///;;B
@M05620:37:000000000-D9766:1:1101:18458:3479 1:N:0:65
AGTGCCAGCTCTCAATCGCACAGGGGACCCAGGGCCTGGCCCCTCCATCCAGAAAACCTATGACCTCACCCGCTACCTGGAGCACCAACTCCGCAGCTTGGCTGGGACCTATGTGAGTATCCAGCGTAGGAATCTGGGAGTTGGGGAGGAGTGAGGAGTTGGGGAAAGACAGTCCTAACCGTGGAGGGCTCTGGTAAATGATGGGGTGAGGAGGGGCTCTTTGGCTCCCACCAGTCCCCCTGTCTGGTCTA
+
AAAAAFF1AFFFGFGGGGACGGHCGEEEAEHHFAEG/FHHFHGCGGH1GHHHFHHHHGH1FGFHHGHHHHFGG>EEHFGHFGHHHH0EEHFHAFEE>GEGFGHGGGHHGHGFHFHGHFHFHHHHHGAACGE>F<GFHF<FGHHHGCCCGGACGGDHCF/<0<@@EAH.CFBCGH0GCFFGGCE@99A@.AABFF=FFBBCBFGGGGB@FFFFFB;9@?-BFFF/BFFEFFFFFFFFFFEF@FFFFFFFFFF
@M05620:37:000000000-D9766:1:1101:16133:3480 1:N:0:65
ACCACACCTTCTACAATGAGCTGCGTGTGGCTCCCGAGGAGCACCCCGTGCTGCTGACCGAGGCCCCCCTGAACCCCAAGGCCAACCGCTACCTCTTCTGGTGGCCGCCTCCCTCCTTCCTGGCCTCCCGGAGCTGCGCCCTTTCTCACTGGTTCTCTCTTCTGCCGTTTTCCGTAGGACTCTCTTCTCTGACCTGAGTCTCCTTTGGAACTCTGCAGGTTCTAGATCGGAAGAGCACACGTCTGAACTCC
+
BBAAABAAFFFFGGGGGGFFGGHHGGGGHEHHHFGG?FGGDHHHHGGEAAEFBGFFHHGE0>>EGEEGGGGEHGEEGEEHFAGHHGGGGGFGCFGB?GHHHGHFHHGGGGGHGHHGFHHGHFEHHBGGGEAGGGHHHGCDGGFGCCCFGFGGCFGGGEFFGGGGBFB:;BEFGE:CDDFFFFFFFFFFFFFFFFFFFFFFFFFFFFFFFFBFFFFFEFFFFFFFFFFFFFFFFFFFFFFFCFEFEF/BBFF
@M05620:37:000000000-D9766:1:1101:15440:3496 1:N:0:65
ACCACACCTTCTACAATGAGCTGCGTGTGGCTCCCGAGGAGCACCCCGTGCTGCTGACCGAGGCCCCCCTGAACCCCAAGGCCAACCGCGAGAAGATGCCCAGGTGAGTGGCCCGCTACCTCTTCTGGTGGCCGCCTCCCTCCTTCCTGGCCTCCCGGAGCTGCGCCCTTTCTCACTGGTTCTCTCTTCTGCCGTTTTCCGTAGGACTCTCTTCTCTGACCTGAGTCTCCTTTGGAACTCTGCAGGTTCTA
+
BBBCCABAFFFFGGGGGGGGGGHHGGGGHGHHHGGGFGGGGHHHHGGGEGGGHHHHHHHGGGGGGGGGGGGFHHHGGGGHGHHHGGGGGGGGGGHGHHFHHHAF1FG?FGGEHH-<<CDHHHGHH<GH=<EFHCDGDEHGHFGFHFGGEGFGFFGGGG?-@.0CDAFF;FFFBFFFFFF9FFBBBFBFFFFBFCAFFFFFF0AAD0FFFFFFFF0BFFFFFB/F/;:B9FFFFFFEFFFFBBFFFF9FFF0
@M05620:37:000000000-D9766:1:1101:18777:3498 1:N:0:65
ACCACACCTTCTACAATGAGCTGCGTGTGGCTCCCGAGGAGCACCCCGTGCTGCTGACCGAGGCCCCCCTGAACCCCAAGGCCAACCGCGAGAAGATGCCCAGGGGAGTGGCCCGCTACCTCTTCTGGTGGCCGCCTCCCTCCTTCCTGGCCTCCCGGCGCTGCGCCCTTTCTCACTGGTTTTCTCTTCTGCCGTTTTCCGTAGGACTCTCTTCTCTGACCTGAGTCCCCTTTGGAAATCCGCAGGTTCTA
+
BBBABBBBFFFFGGGGGGDFGFHCEAAB4EGHCFGGDGGGCHHHHGGGFFGGGHGHHHHGGGGGGGGGGGGFHFHGGGGHEFHHHGFEGG@B/DGFGG1?G1/F/<//?<F.FHC-<<<C<00=00<D0<C:G--A..GF//E/FBF00;.FB.CE.B-----.--;@-BF99////9B9F..//9/;//;/;99AFF/B./..;///////;99/////;/././///;.;F/F/F////..--;.;///
@M05620:37:000000000-D9766:1:1101:19519:3523 1:N:0:65
ACCACACCTTCTACAATGAGCTGCGTGTGGCTCCCGAGGAGCACCCCGTGCTGCTGACCGAGGCCCCCCTGAACCCCAAGGCCAACCGCGAGAAGATGCCCAGGTGAGTGGCCCGCTACCTCTTCTGGTGGCCGCCTCCCTCCTTCCTGGCCTCCCGGCGCTGCGCCCTTTCTCACTGGTTCTCTCTTCTGCCGTTTTCCGTAGGACTCTCTTCTCTGACCTGAGTCTCCTTTGGAACTCTGCAGGTTCTA
+
BBBBBBBBFFFFGGGGGGGFGBHHGEEBAEHHCFFE?FGGDHHHHGGGFEFGGHFGHHGEEGGGGGGGGGGGHFHGGGGHGFHHHGEEGGCGGGHFFDHHHHHGGHHHHHGGHHGGGGGHHHHHHHHHHFFHHGGGGGGFHHGHHGGGGGAGGGGGGG?DCFFFFFFFFFFFFFFFFFFFFFFFFFFFFFFFFFFFFFFFFFFFFFFFFFFFFFFFFF/FFFF;FFFFFFFFFFFFBFFFFFFFFFFFFFB
@M05620:37:000000000-D9766:1:1101:22503:3534 1:N:0:65
AGTGCCAGCTCTCCATCGCACAGGGGACCCAGGGCCTGGCCCCTCCATCCAGAAAACCTATGACCTCACCCGCTACCTGGAGCACCCACTCCGCAGCTTGGCGTCGGACTCTGGGAGTTGCGGCGGCGTGAGGCGTTGGGGCCCGCCCGTCCTACCCGTGGCGGGTTCTGGTCCATGATGGGGTGCGGCGGGGCTCTTTGGCTCCCACCCGTCCCCCTGTCTGGTCTATCTCCTGCCCTTCGATCGGCCGA
+
AA>>>FFFBFFFG4FGGGGCEEHAF?EEEEGGAEEA2FGHGHG1EEGHFFEGFHE2FEFGGHHGGGHFGGFGE>>EGHGHBGHHHH1?EGHC/EECFFGHGEE?/>B<>CHF2FBFFDGH1///>A<AD?.A:.A;BD.-:.@BGGCD;DA9ABFFFDDF=-@;99EFFFFFF/;BF/FBF.A.;.;BB@>ACFFEFFFFF9/FEFFF..;.A.A?DFE;BBFFFFF9BFFF/BFBFFFBF.ABF>F-9-9
@M05620:37:000000000-D9766:1:1101:16055:3535 1:N:0:65
ACCACACCTTCTACAATGAGCTGCGTGTGGCTCCCGAGGAGCACCCCGTGCTGCTGACCGAGGCCCCCCTGAACCCCAAGGCCAACCGCGACAAGATCTGGCGGGCGCCTCCCTCCTTCCCGGCCGCCCGGAGCTGCGCCCTTTCTCACTGGTTCCCGCTGCTGCCGGTTTCCGCAGGACTCTCTTCTCTGACCTGAGTCTCCTGGGGAACTCTGCCTGTCTTGAGCGGAAGAGCACACGTCTCAAGTCCA
+
BABBBBBBFFFFGGGGGGGCGGBGGEGAEEGFHGFGDGGCGHHHHGGG1EEE5DFHHHFAEE0EGGGEFEFHGHHGGFGHGHHHGGGGG/<///02?2>2>1/<--AD-A..:::./<:B/9--------9--;.:;-@ADF///9B///;./99/9.-;-;/FFF---.;/B?.---.9//////://9//9:/./.;;///://.-.9.//9/////:9//:9//--9-..../.;F-9...;//:99/
@M05620:37:000000000-D9766:1:1101:15652:3571 1:N:0:65
ACCACACCTTCTACAATGAGCTGCGTGTGGCTCCCGAGGAGCACCCCGTGCTGCTGACCGAGGCCCCCCTGAACCCCAAGGCCAACCGCTACCGCTTCTGGTGGCCGCCTCCCTCCTTCCTGGCCTCCCGGAGCTGCGCCCTTTCTCCCTGGTTCTCTCTTCTGCCGTTTTCCTTAGGACTCTCTTCTCTGCCCTGAGTCTCCTTTGGACCTCTGCCGGTTCTAGCTCGGAAGAGCACACGTCTGCCCTCC
+
CCCCCCCCFFFFGGGGGGGGGGHHGGGEGGHHHGGGGGGGGHGHHGGGGGGGHHHHHHHGGGGGGGGGGGGHHHHGGGGHGHHHHGGGGGGBF/>>C/?FG??C?0>>DGGHGHHGHHHHH10CGHGGEGGGGGHHHGGGGGGGFFGGGGGGGGGGGG0CFGGGGGGEGGGGG0;BBF0BFFFFFFFFFFFFFFFFFFFFFFFFFFFFFFFFFFFFFFC;DFFFFFFFFFD.A:AFFFFFFFFFF0;;;EF
@M05620:37:000000000-D9766:1:1101:12423:3599 1:N:0:65
AGTGCCAGCTCTCAATCGCACAGGGGACCCAGGGCCTGGCCCCTCCATCCAGAAAACCTATGACCTCACCCGCTACCTGGAGCACCAACTCCGCAGCTTGGCGTGGGACTCTGGGAGTTGTGGCGGCGTGAGGCGTTGGGGCCCGCCCGTCCTACCCGTGGCGGGTTCTGGTCCATGATGGGGTGCGGCGGGGCTCTTTGGCTCCCACCCGTCCCCCTGTCTGGTCTATCTCCTGCCCTTCGATCGGCCGA
+
AA>3AFFFBFFFGGGGGGG2E2FAFEEEFDHHAEE2FFHHGHGHGGHHHFHHGHHFHGHHHFHHHGHHHHHGG/EEHHHH2BGHHGF1EEHE>E/ECGGGGHGE/>B?FGGHHHHHGGHH@//FBD/>>DGGHAACFG.;CDGGGGGGGGGGGGGGGGDFF@DFFBFFFFFFF/BFFFFFFFFDFADF;BFFFFCFFFFFFFFFE?BFD.@ADFDFFFFFFFFFFFFFFFFFFFFFFFFFFFAFFFF;.@9
@M05620:37:000000000-D9766:1:1101:23022:3640 1:N:0:65
ACCACACCTTCTACAATGAGCTGCGTGTGGCTCCCGAGGAGCACCCCGTGCTGCTGACCGAGGCCCCCCTGAACCCCAAGGCCAACCGCGAGAAGATGAGTGGCCCGCTACCTCTTCTGGTGGCCGCCTCCCTCCTTCCTGGCCTCCCGGCGCTCCGCCCTTTCTCACTGGTTCTCTCTTCTGCCGTTTTCCCTATGTCTCTCTTCTCTGACCTGAGTCTCCTTTGTAACTCTGCAGGTTCTAGAGCTGAA
+
CCCCCCCCFFFFGGGGGGGGGGHHGGGGGGHHHGGGGGGGGHHHHGGGGGGGHHHHHHHGGGGGGGGGGGGHHHHGGGGHGHHHHGGGGGGGGGHHHHG2??//=/>//--<<F11>GG1>CD..---<:.:/;:/;CG0:CHHHHGG.A--;A.;.9:=-BFFF0:FF0/;:9900009:F09B;9AF?0900:000;9B0:909BFF00B:B///;00BFF0BF0;9BF0B0000;;BFFB0B090:99
@M05620:37:000000000-D9766:1:1101:18965:3654 1:N:0:65
ACCACACCTTCTACAATGAGCTGCGTGTGGCTCCCGAGGAGCACCCCGTGCTGCTGACCGAGGCCCCCCTGAACCCCAAGGCCAACCGCGAGAAGATGCCCAGGTGAGTGGCCCGCTACCTCTTCTGGTGGCCGCCTCCCTCCTTCCTGGCCTCCCGGAGCTGCGCCCTTTCTCACTGGTTCTCTCTTCTGCCGTTTTCCGTAGGACTCTCTTCTCTGACCTGAGTCTCCTTTGGAACTCTGCAGGCTCTA
+
AA>>A?1AFFFD3GGB3AGA11B1AAAFG0GF1FCAEEGAEHHHHGCEE/EAFAGHHGEFECCG/>>EGGGGHB/>EGFAAEHEC<E<C@C//<GFGFHHH1G<FFGH<1?FFG-AG<C0100=GFFGDGCHG@@C.E:.:/:/0C9009F.CF?EGG---.//;-A@@/BFFBF/FFB9BF/9FFFFBFFBF@;AFFFFBFFBFFFFFF/FFBBFFBFFFF9/;9B:B/;FFFEF///:/9FBF?---9/
@M05620:37:000000000-D9766:1:1101:17362:3664 1:N:0:65
ACCACACCTTCTACAATGAGCTGCGTGTGGCTCCCGAGGAGCACCCCGTGCTGCTGACCGAGGCCCCCCTGAACCCCAAGGCCAACCGCTACCTCTTCTGGTGGCCGCCTCCCTCCTTCCTGGCCTCCCGGAGCTGCGCCCTTTCTCCCTGGTTCTCTCTTCTGCCGTTTTCCGTAGGACTCTCTTCTCTGACCTGAGTCTCCTTTGGAACTCTGCCGGTTCTAGCTCGGAAGAGCACACGTCTGACCTCC
+
>A>3>>AAFFFFGGGGGGGGG5GFEGGGDEFGGGGGGGGEGH2FHGGGDEGFGHFGGHHE>EEEFEEEEGGGGHHGGEEGEHHHHGGGGGCGCBB?FHHHD1<??0>AD//FFFHGHHHHHFFHHDHHFG@DGGF:CDGGGCCGHHH0C/FA;FFBFFF0CFGGGGGEDGGGG?;FDDFBFFFFFFFBFFB/B:9.:FFFFFFFFFF/BBFFFFFF/@@9AAFFF/BF?BFFFFFFF.F.BFEFA//;BFF
@M05620:37:000000000-D9766:1:1101:10707:3675 1:N:0:65
ACCACACCTTCTACAATGAGCTGCGTGTGGCTCCCGAGGAGCACCCCGTGCTGCTGACCGAGGCCCCCCTGAACCCCAAGGCCAACCGCGAGAAGATGAGTGGCCGGCTTCCTCTTCTTGTGGCCGCCTCCCTCCTTCCTGGCCTCCCGGCGCTGCGCCCTTTCTCACTGGTTCTCTCTTCTGCCGTTTTCCGTAGGACTCTCTTCTCTGCCCTGCGTCTCCTTTGGCACTCTGCAGGTTCTCGATGGGAA
+
AAAAAAA>FFB1FGGGEBFGB11BF0A0AEGHHCFGGGEEGGHHCEGEEFGGGDGHHE0EE@?EGGGGGGGHHHHGGGGHGHHHHFGGGG/CCCHBGGDFDDF/0/><A-<>GHGHHHF1F1.<C@-<A.;EHHGHHHHF0/GHGGGGGGGAAGGB@-A;9BFFFFFFFFFFFFFFFFFFBFFFF@ABFFFFF/-A9BFFFFFFF/;FFFFFEFF;=B@BFFFFFFB//FFFFFFFF-AFFF/AFF/9--B
@M05620:37:000000000-D9766:1:1101:19564:3686 1:N:0:65
ACCACACCTTCTACAATGAGCTGCGTGTGGCTCCCGAGGAGCACCCCGTGCTGCTGACCGAGGCCCCCCTGAACCCCAAGGCCAACCGCTACCCCTTCTGGAGGTGGCCTCCCTCCTTCCTGGCCTCCCGGAGCTGCGCCCTTTCTCCCTGGTTCTCTCTTCTGCCGTTTTCCGTAGGACTCTCTTCTCTGCCCTGAGTCTCCTTTGGAACTCTGCCGGTTCTAGCTCGGAAGAGCACACGTCTGCCCTCC
+
BBBBBBBA>CCFGGGGGG5BGDGFGEEB4EHGGFGE?EECDHHHHGGFEEEGEHGHHHHEEGFGGFGGGGGHHHHGGGGHGHHHHGGEFG@C20??G2?GH2?C//??GHHHGHHGHHHHH10>FHFGFGFGFGHHHFGGGGHHCHHGHHHHGGGGGGFGGGGGGGGGGGGGG.CF.A0CFFFFFFFFFFFFFFFAFFFFFFFFFFFEF/FFFFFFFFFBDFF;B/FFFDD.9.;BFF.;99EFF;/;;AF
@M05620:37:000000000-D9766:1:1101:15869:3776 1:N:0:65
ACCACACCTTCTACAATGAGCTGCGTGTGGCTCCCGAGGAGCACCCCGTGCTGCTGACCGAGGCCCCCCTGAACCCCAAGGCCAACCGCGAGAAGATGAGTGGCCCGCTACCTCTTCTGGTGGCCGCCTCCCTCCTTCCTGGCCTCCCGGCGCTGCGCCCTTTCTCACTGGTTCTCTCTTCTGCCGTTTTCCGTAGGACTCTCTTCTCTGACCTGCGTCTCCTTTGGAACTCTGCAGGTTCTAGATCGGAA
+
BCCCCCCBFFFFGGGGGGGGGGHHGFGEHFHHHGGGCGGGGHHHHGGGEGGGHHGHHHHGGGGGGGGGGGGHHHHGGGGHGHHHHGGGGGGGGGHGGHHHGHGA??><C->FHHHHHH1>=<DGH@ADG.GFHHGHHHHHFFHHHHGGGG-BDGGGCFFCFEFFFF/FFFFFFFFFFFFFFFFFFFDFFFFFFB.ADFFFFFFFFFFFFF/FFFF9@FFFFFFF/FFBFFBFFFFFFFAFFFFFFB/AD?E
@M05620:37:000000000-D9766:1:1101:22949:3794 1:N:0:65
ACCACACCTTCTACAATGAGCTGCGTGTGGCTCCCGAGGAGCACCCCGTGCTGCTGACCGAGGCCCCCCTGAACCCCAAGGCCAACCGCGAGAAGATGAGTGGCCCGCTCCCTCTTCTTGTGGCCGCCTCCCTCCTTCCTGGCCTCCCGGCGCTGCGCCCTTTCTCACTGGTTCTCTCTTCTGCCGTTTTCCGTAGGACTCTCTTCTCTGACCTGCGTCTCCTTTGGAACTCTGCAGGTTCTAGATCGGAA
+
ABBABBBBFFFFGGGGGGGFGFHHGFGFCEHHHGGGGGGGFHHHHGGGEGGGHHHHHHHGGGGGGGGGGGGHHHHGGGGHGHHHGGGGGGGGGGHHHHHHHGGG0?>AD<CFHHHHHH1FHB?GHGGGGFHGHHGHHHHHFFHHHGGGGGGGFGGGCFFFFFFFFFFFFFFFFFFFFFFFFFFFFFDFFFFFFFAFFFFFFFFFFFFFFF/FFFFFFFFFFFFFFFFBFFFFFFFFFFAFFFFFFFFFFBE
@M05620:37:000000000-D9766:1:1101:10717:3796 1:N:0:65
ACCACACCTTCTACAATGAGCTGCGTGTGGCTCCCGAGGAGCACCCCGTGCTGCTGACCGAGGCCCCCCTGAACCCCAAGGCCAACCGCTACCACTTGTGGTGGACGCCTCCCTCCTTCCTGACCTCCCGGAGCTGCGCCCTTTCTCCCTGGTTCTCTCTTCTGCCGTTTTCCGTAGGACTCTCTTCTCTGCCCTGAGTCTCCTTTGGACCTCTGCCGGTTCTAGCTCGGAAGAGCACACGTCTGACCTCC
+
BBBBCCCCFFFFGGGGGGGGGGHHGGGGHGAGFGGGGGGGGGHHGGGGEEGGHHHHHHHGGEEEGGGGGGGHHHHDGFGHGHHHHGGEF/C@F2?BF2??C?/</2><<0CHGHHGHHHHH1GFHHHG>EGGGGHHHGGGGGHHFHHGHGGGGGGGGBCFFGBFGGGFGGGGG.CFGG/BFFFFFFFFFFFFFFFFFFFFFFFBFFFFFEFFFFFFFFFBAFFFB/BFFFF...AFFFFFA:EFF//;;FE
@M05620:37:000000000-D9766:1:1101:21024:3797 1:N:0:65
ACCACACCTTCTACAATGAGCTGCGTGTGGCTCCCGAGGAGCACCCCGTGCTGCTGACCGAGGCCCCCCTGAACCCCAAGGCCAACCGCGAGAAGATGCCCAGGTGAGTGGCCCGCTACCTCTTCTGGTGGCCGCCTCCCTCCTTCCTGGCCTCCCGGAGCTGCGCCCTTTCTCACTGGTTCTCTCTTCTGCCGTTTTCCGTAGGACTCTCTTCTCTGACCTGAGTCTCCTTTGGAACTCTGCAGGTTCTA
+
DDCDDDDCFFFFGGGGGGGGGGHHGGGFHGHHHGGGGGGGGHHHHGGGGGGGHHHHHHHGGGGGGGGGGGGHGHHGGGGHGHHHHGGGGGGGGGHHHGHHHHHGFCGHHHGGHHGGGCGHHHGHEHFHG/CFHGGGGEHGHHGHHGGGFGGGGGGGFGGGFGGGGGFFFFFFFFFFFFFFFFFFFFFFFFFFFFFFFFFFFFFFFFFFFFFFFFFFFFFFFFFFFFFBFFFFFFFFFFFBB0FFFFAFFF0
@M05620:37:000000000-D9766:1:1101:8826:3798 1:N:0:65
AGTGCCAGCTCTCAATCGCACAGGGGACCCAGGGCCTGGCCCCTCCATCCAGAAAACCTATGACCTCACCCGCTACCTGGAGCACCAACTCCGCAGCTTGGCTGGGACCTATGGGATATCCCACGTTGGGATCTGGGCAGTTGGGCAGCATGCAGCGTTGGGGCAAACACATCCTAAACGTGGCAGGGTCTGGTTAATGCTGGGGTGGAGCAGGGGTCTTTGGGTCCCCCCCGTCCCCCTGTCTGGTCTAT
+
BBABBFFCAFFFGGGGGGGCGGHGGGGEFGHHGEGEFGHHGHGHGGHHHFHHHGHHHGHHHHHHHHHHHHHGGGGGHHHHHHHHHHHFGFHHGGGGGHHHGHHGGGGHGHHHH20222B3FH20//0/@/?1<1<?G/0/?1?GG00>.01111>/-<<<GGG.CG..;C.0;CG0G0C...;-/;A-CB/:C00;C0000;CDG.:-.;..;:B-.9:BF/F99.;A..;:-:.;AFF;A/;B/B::/;;
@M05620:37:000000000-D9766:1:1101:21946:3804 1:N:0:65
ACCACACCTTCTACAATGAGCTGCGTGTGGCTCCCGAGGAGCACCCCGTGCTGCTGACCGAGGCCCCCCTGAACCCCAAGGCCAACCGCGAGAAGATGCCCAGGTGAGTGGCCCGCTACCTCTTCTGGTGGCCGCCTCCCTCCTTCCTGGCCTCCCGGCGCTGCGCCCGTTCTCACTGGTTCTCTCTTCTGCCGTTTTCCGTAGGACTCTCTTCTCTGACCTGAGTCTCCTTTGGAACTCTGCAGGTTCTA
+
AAAABBBAFFFFGGGGGGFGGGHFGAEAEEHHFGGFDGGCDHHHHGGGGEGGHHHEHHHGEGGGGEGGGGGFHFHGGGAHFEHEHGGGGGDCCGGEGGGFHHHGHHHHHHGGHHGGGGGHHHHHHHHHHHGHHFCGDDHGGHDFHGFGFFGGGFFGGG?BGFFFFFFFC@FBFFFFFFFFFFFFFFFFFFFFFBDFFFFFFFFFFFFFFFFFFFFFFF/BFFFBFFFFFEFFFFFFFFFFFFFFFFFFFFF
@M05620:37:000000000-D9766:1:1101:15303:3806 1:N:0:65
ACCACACCTTCTACAATGAGCTGCGTGTGGCTCCCGAGGAGCACCCCGTGCTGCTGACCGAGGCCCCCCTGAACCCCAAGGCCAACCGCGAGAAGATGAGTGGTCAGCTACCTCTTCTTGTGGCCGCCTCCCTCCTTCCTGGCCTCCCGGCGCTGCGCCCTTTCTCACTGGTTCTCTCTTCTGCCGTTTTCCGTAGGACTCTCTTCTCTGCCCTGCGTCTCCTTTGGAACTCTGCAGGTTCTAGATCGGAA
+
BBBBBBBBFFFFGGGGGGFFGDGFGEEBAEGHFGGGGGGGGHHHHGGGGGGGGHGHHHHGGGFGGGGGGGGHHHHGGGGHEHHHHGGEGGBCCFHGGGFF>??11???G1?FDBGHF11>F1><F--=EEEEG<EHFGHG0;GGCGCFADC???@FG-CBFB0;/FFFFBF9B/999BFFFFFF/;9;BAFFD/999FBFF/BBBF9BFB/BEF.ABA@DBFFFF///999BFFBFFF9/FBFFFF9.ADE
@M05620:37:000000000-D9766:1:1101:17919:3815 1:N:0:65
ACCACACCTTCTACAATGAGCTGCGGGTGGCTCCCGAGGAGCACCCCGTGCTGCTGACCGAGGCCCCCCTGAACCCCAAGGCCAACCGCGAGAAGATGCCCAGGTGAGTGGCCCGCTACCTCTTCTGGTGCCCGCCTCCCTCCTTCCTGGCCTCCCGGCGCTGCGCCCTTTCTCACTGGTTCTCTCTTCTGCCGTTTTCCGTAGGACTCTCTTCTCTGACCTGAGTCTCCTTTGGAACTCTGCAGGTTCTA
+
>>>1A>>>BCB1B3F13F11A1B1E0A0A0FG1BFA/EECFHHHHGGEAAFGFHHCHGHE?EGGG?EEGEE0G>FGGG/F//FCCF</BC///?0111<?FGHG1CHFGHG.FG--CCGHHGHHHHHF;GCGBCCCC..CFF?9BB/09C;FG?CCB@-;=>-9@??@=FFFFFBFFFFBF9BBBBBFFFFBB@AAFEFFFFFFFFFFEFFFFFFFF//9BFF/9BFFFFFFFFFFFFFFBFFFFFA9FFF
@M05620:37:000000000-D9766:1:1101:11068:3818 1:N:0:65
AGTGCCAGCTCTCAATCGCACAGGGGACCCAGGGCCTGGCCCCTCCATCCAGAAAACCTATGACCTCACCCGCTACCTGGAGCACCAACTCCGCAGCTTGGCTGGGACCTATGTGAGTATCCAGCGTAGGAATCTGGGAGTTGGGGAGGAGTGAGGAGTTGGGGAAAGACAGTCCTAACCGTGGAGGGTTCTGGTAAATGATGGGGTGAGGAGGGGCTCTTTGGCTCCCACCAGTCCCCCTGTCTGGTCTA
+
BCCBCFFFBFFFGDGGGAFGGGHHFEFGGGHHGGGGCFHHHHGHGGGHHGFGDGHHHGHHGFDGHHGHHHHGGGGGHHHBGGGFFHFHGHHHGG//E3FHEGHEEAGGGHHHHHFHHHHHHHGHHGEGGDHHGHHHHHHGGHHHGGGGCGGHHHFGH.GFHHGGGGHHHHHHGHHHHHHHGECDGGGGGFGGGGFFGGGGGBFFGGDFFFFFFFDFFFFFFFFFFFFEFFFDE;BBFFFFFFFFFFFFB0B
@M05620:37:000000000-D9766:1:1101:23607:3831 1:N:0:65
ACCACACCTTCTACAATGAGCTGCGTGTGGCTCCCGAGGAGCACCCCGTGCTGCTGACCGAGGCCCCCCTGAACCCCAAGGCCAACAGATAACCCTTTTGGAGGCTGCCTCCCTCCTTCCTTTCCTCCAGGAGCTGCGCCCTTTCTCCCTGGTTCTCTCTTCTGCCGTTTTCCTTAGGACTCTCTTCTCTGCCCTGAGTCTCCTTTGGACCTCTGCCGGTTCTCGCTCGGACGCGCACACGTCTGCCCTCC
+
AAAA>AAABCCFG31BAF1BFDHFGEEB0AA0BBFA0EAF/FEFG/FG/ABFFHFFGHCA/F?>FAEGG/FH1EFEEEEGGHGHHG/B0<B1B<<BB111>1<?//<?0F1/FBG/01?FG11??D?0010<>GGCF@@E-AGHGF0G//CEGGCG00C000GGH0:.;/.0;CB00C0CC;9;0BCBFBC;;EBF9FBGF00;BFBB//B9/9B/9;;;A-F/:-9A@@9>--;-;9--@;--9/:;;AA
@M05620:37:000000000-D9766:1:1101:23245:3849 1:N:0:65
ACCACACCTTCTACAATGAGCTGCGTGTGGCTCCCGAGGAGCACCCCGTGCTGCTGACCGAGGCCCCCCTGAACCCCAAGGCCAACCGCGAGAAGATGAGTGGCACGCTCCCTCTTCTTGTGGCCGCCTCCCTCCTTCCTGGCCTCCCGGCGCTGCGCCCTTTCTCACTGGTTCTCTCTTCTGCCGTTTTCCGTAGGACTCTCTTCTCTGACCTGCGTCTCCTTTGGAACTCTGCAGGTTCTAGATCGGAA
+
BBBBBBBBFFFFGGGGGGGGGFHFGEFBCEHFHGGGGGGGDHHHHGGGGGGGGHHHHHHGGGGGGGGGGGGHHHHGGGGHGHHHHGGGGGGGGGHHHHHHHHGC0??<C/?FHHHHHH<GG1DHHGGGGEHGHHGHHHHHHHHHHHHGGGGGGGGGGGGFFFFFFFFFFFFFFFFFFFFFFFFFFFDFFFFFFFFFFFFFFFFFFFFFFF/FFFFFADFFFFFFFFFFFFFFFFFFFFFFFFFFFFFFDDE
@M05620:37:000000000-D9766:1:1101:23610:3853 1:N:0:65
ACCACACCTTCTACAATGAGCTGCGTGTGGCTCCCGAGGAGCACCCCGTGCTGCTGACCGAGGCCCCCCTGAACCCCAAGGCCAACCGCGAGAACATCTGGCGGCGGCCTCCATCCTTCCTGGCCTCCCGTAGCTGCGCCCTTTCTCACTGGCTATCTCTTATTCCGTTTTCTGTAGCACTCTCTTCTCTCAGCTGAGTCTCCTTTGGAACTCTGCAGTTTCTAGCGCGGAATATCGCACGTCGCAACTCC
+
3>3AAAABFFFDFGGB5FFGFGHCEBEEG2GGHGG2EEGCGHHHHGGGEAFFHGHHHHFGGGGGEGEEGGGHHHC?EGGGGHHGHGGGGBD///10111?11<<--<:;.;:/0;C0C0C00/;FB9AAA9-9E09/-9;B-C;B/9/BBFF.9;/;/:/;/;//;B9;/A//9B/B/////9;B//B/;/9/9/B9;B//9/FFEB9//BFF//;////9B9///----;9.///.9;=-;.--9.-/9;
@M05620:37:000000000-D9766:1:1101:19677:3880 1:N:0:65
ACCACACCTTCTACAATGAGCTGCGTGTGGCTCCCGAGGAGCACCCCGTGCTGCTGACCGAGGCCCCCCTGAACCCCAAGGCCAACCGCTACCGCTTCTGGTGGAAGCCTCCCTCCTTCCTGGCCTCCCGGAGCTGCGCCCTTTCTCCCTGGTTCTCTCTTCTGCCGTTTTCCGTAGGACTCTCTTCTCTGCCCTGAGTCTCCTTTGGAACTCTGCCGGTTCTAGCTCGGAAGAGCACACGTCTGACCTCC
+
BAABBBBBFFFFGGGGDGGGGGHHEAEBA2FFGFFEEGEGDGHHHGGGEEEFGHHHGHHGGGGGGGGGGGGHFHHGGGGHGHHHHGGGGGGGG/>>DDHHFFGA/1??F1FGGHHGHHHHHF0GHHHHGGGGGGHHHGGGGGHHHHHHHGGGGGGGGGGGGGGGGGGGGGGGG.CFDGFFFFFFFFFFFFF/BFFFFFFFFFFFFFFFFFFFFFFFFFFBFFFFFBFFFFF.;.;9FFBFDFFFF/BFFFF
@M05620:37:000000000-D9766:1:1101:13095:3891 1:N:0:65
GAGGCTGCTTTGGAAGAAACTCATAGATTACTGCAACAGTTCACCCTGGACCTGGAAAAGTTTCTTGCCTGGATTACAGAAGCTGAAACAACTGCCACCCCTCAAGAAAGGCCCCCAGCAGACTCCAGTGGCATAAAAGAGCCTAGGAAACAACGCGAAGCAACGCCAGTGGTCCCGAGTTATGGCTCTTGCCGATTTAATTACACCACTCTCATCACGCCTACTTCTACGTGAAATTTCATGTGCAAAAA
+
>3>>>>BAFBBDGBBA4A4BFEAEEF5FG5BBDG44FFBDGD5DFHBFC2BBFGFAA32F3DDDD5DBBB312BB3BA3D33BBB3B3BB11@B@33B1?>B113B333B11??////0BBC0B3B33?3?/23BB4F3?BB022222322@///</><>-1>0-<<.=00/=00<-<A.:;00/;/:/;00/;-A..0;0;0;;C9..//;B:0;00.9.9;;099;//...9.////9//////:9/..
@M05620:37:000000000-D9766:1:1101:21867:3901 1:N:0:65
AGTGCCAGCTCTCAATCGCACAGGGGACCCAGGGCCTGGCCCCTCCATCCAGAAAACCTATGACCTCACCCGCTACCTGGAGCACCAACTCCGCAGCTTGGCTGGGACCTATGTTGAGTCTCCCGCGTAGGACTCTGGGCGTTGGGGCGGCGTGCGGCGTTGGGGAACGCCCGTCCTAACCGTGGCGGGTTCTGGTAAATGATGGGGTGCGGCGGGGCTCTTTGGCTCCCACCAGTCCCCCTGTCTGGTCT
+
AA>AAFFF3FFFGFGGGFGCGCHGGFEA2BFGFEGE2FFH2GGGGGHGHHHH3GHHHGHCGHBGHHHHHHGGG>FGHHHHFGHHHHFGEHHFAECEEGGHGHHGGGHGGHHDHHHH32G3BGGHGGGG@FGHHHHHHG0FC@CGHC-ADGGGGGGGGF-;9BFFFEDFD.;-9BADDFBBF=DEFFFFA@EFFFFFFF/FFFFFFFFFF.;-999;DF-EFFF9BFFFFFFFF.ABFFFEFFFFFFFFFFB
@M05620:37:000000000-D9766:1:1101:9199:3928 1:N:0:65
ACCACACCTTCTACAATGAGCTGCGTGTGGCTCCCGAGGAGCACCCCGTGCTGCTGACCGAGGCCCCCCTGAACCCCAAGGCCAACCGCGAGAAGATGGGTGCGTCGCTCCCTCCTCTTTTTGCCGCCCCCCTCCTTCCTTGCCTCCCGGCGCTGCGCCCTCTCTCTCTGGTTCTCTCTTCTGCCGTTTTCCGTCGGAATCACTCTTCTGCCCTCCGTCTCCCTTCGTACGATCCAGGTTCTCGATAGGAA
+
AAABBABAFFFFGGGGGGGGGGFHFEGGHGHHHGGFDAE?EHHHHGGGGGGGGGFHHHHGGGGGGGGGGGGHHHHGGGGHGHHHEGGGGGGGCGHBG22?<B//<<>A<G<FG0.>F0=000<0<--;--;ADGGFFGGG00CF09CG.-@?---.--.;@..;FB/;F///://:BFFB//9/FC9././999A9@-.9//:////9B9/F./.;.:.9.B/99.:9;.-....//;//:9/.:F..///
@M05620:37:000000000-D9766:1:1101:11568:3935 1:N:0:65
ACCACACCTTCTACAATGAGCTGCGTGTGGCTCCCGAGGAGCACCCCGTGCTGCTGACCGAGGCCCCCCTGAACCCCAAGGCCAACCGCTAGCCCTTGTGGCGGGTGCCTCCCTCCTTCCTTCCCTTCGGGACCTGCGCCCTTTTTCCTTGGTTCCCTATTCTGCCGTTTTCCTTAGGGCTCCCTTCTCCGCCCTGAGTCTCTTTTGGACTTCTGCCGGTTCTAGCTCGGATGTGCAAACGTCTGGTTTCC
+
CCCCCCCCFFFFGGGGGGGGGGHHGGGEGGHHHFGFGGGGGHHHHGGGGGGGHHHHHHHGGGGGGGGGGGGHHHHGGGGHGHHHHGGGGC@/B222B222/?/><>></=0.</C.<=DG0<0//0;/..;--=9/;-AFGG/0;;FG00;/0=F/;;0:BFFFF/-..;E/;F/;//./;.../;BF//..;@-.//;F////;//-/;///;:/;-;-.;B/9/;B.-..-/;/B//..;99.://:;9
@M05620:37:000000000-D9766:1:1101:22662:3937 1:N:0:65
ACCACACCTTCTACAATGAGCTGCGTGTGGCTCCCGAGGAGCACCCCGTGCTGCTGACCGAGGCCCCCCTGAACCCCAAGGCCAACCGCGACCACTTGTGGAGGTGGCTTCCCTCCTTCCTGTCCTCCCGGACGTCCGCCCTTTCTCCCTGGTTCTCTCTTCTGCCGTTTTCCGTAGGACTCTCTTCTCTGCCCTGAGCCTCCTTTGGAACTCTGCCGGCTCTAGCTCGGAATGGCACACTGCTGGCCTCC
+
CCCCCCCCFFFFGGGGGGGGGGHHGGGFEGHHHGGGGGGGGHHHHGGGGGGGHHGHHHHGGGGGGGGGGGGHHHHGGGGHGHHHHGGGG/B/<>/2?222/<?C//<0000>F=0EHFHHH111<G0<.<C---...:;E--9B0;F0::0.;0C000:009000;-.=FFF0.0..;00BFFFF00BFFF0B.;.//0;//9/:90/00;F900B0@---./;;000.-...0;/;B/A/0;0B0..0.:
@M05620:37:000000000-D9766:1:1101:20343:3939 1:N:0:65
ACCACACCTTCTACAATGAGCTGCGTGTGGCTCCCGAGGAGCACCCCGTGCTGCTGACCGAGGCCCCCCTGAACCCCAAGGCCAACCGCTACCCCTTCTGGTGGGCGCCTCCCTCCTTCCTGGCCTCCCGGAGCTGCGCCCTTTCTCCCTGGTTCTCTCTTCTGCCGTTTTCCGTAGGACTCTCTTCTCTGCCCTGAGTCTCCTTTGGAACTCTGCCGGTTCTAGCTCGGACGAGCACACGTCTGCCCTCC
+
BABBBBBAFFFFGGGGGGFFGDHBEEEB4EHGCFGGDGGGCHHHHGGGFGGGFHHHHHHGGGCGGGGGGGGHHHHGGGGHFFHHHGG@CGGGC0?FG<?FG1?C//>>CEGHGHHGGHHHH1>GHHHHEGGGGGHHHGGGGGHGFFFGGGGGGFGGGGGGGGGGGGGCFGGGG.;FAD/FFFFFFFFFFFFFFFFFFFFFFFFFFFFFF/BFFFFFF<BBFFF/FFFFFBD-9-@B?FFFBFFFF/9EBFF
@M05620:37:000000000-D9766:1:1101:15778:3943 1:N:0:65
ACCACACCTTCTACAATGAGCTGCGTGTGGCTCCCGAGGAGCACCCCGTGCTGCTGACCGAGGCCCCCCTGAACCCCAAGGCCAACCGCGAGAAGATGAGTGGTTGGCTCTCTACCCCTTCTGGCGCCCGCCTCCTTCCTTTCCTCCCGCCGCTACGCGCTTCCTCACTCATTGGCTCTCCCGCCGGCCTTTGTCCGATTGACTTCTTTGGCCTACGTTTGCCTCCTTCTGATCCAGGTTCTTGCTAGATG
+
AAA?AAAAFFFFGGGFDG1FGBHHGEGAA0GHHGGGGGGGGHFHHGGEE?FGFHHGHHHGCECGGCGGGGGEHHHGGGGHGHHHHGGGGGGGGGHHFGEHHH/?///11?01<1<1>.>F01<1<@.<---<.:C/0C:0:0<;0CF.A---9:-9A-;;>-9/9//;9///;BB/99B///-9-;----//;/9/----9/9;////9//;///;-9/9-//;/--9///://///;9/9////;/////
@M05620:37:000000000-D9766:1:1101:15794:3955 1:N:0:65
ACCACACCTTCTACAATGAGCTGCGTGTGGCTCCCGAGGAGCACCCCGTGCTGCTGACCGAGGCCCCCCTGAACCCCAAGGCCAACCGCGAGAAGATGAGTGCCGCGCTACCTTATCTGGAAGCAGCCTCTCCTATTCGACGCCACGCGGCTATACGCCCTTTCTCAATAATTCTCTCTTCGGCAGTCATCCGGAGGACTCTCCTCTCTCCCCTGCATCTCATCAAGTACTACCAGTTGTACATATACGAA
+
1>>>AAAAFFF1AAGDEGGDD1F1E0ABG?HH1F0A0EECEHHHHGGGEEFF1BFEH0CE@E/EC//EGGGBG1>>EF/>//FFE<//><C//<0?111??1>1/>/<->-<>1<F11F00/<.///<<=/</00000/0.-:;..-.;---.000..-9@//9:BF////9//9;B////----99/////------:/;9//;BF/////-9---/9/////////;/;//9/////;////9///---
@M05620:37:000000000-D9766:1:1101:19372:3960 1:N:0:65
ACCACACCTTCTACAATGAGCTGCGTGTGGCTCCCGAGGAGCACCCCGTGCTGCTGACCGAGGCCCCCCTGAACCCCAAGGCCAACCGCTACCTCTTCTGGTGGCCGCCTCCCTCCTTCCTGGCCTCCCGGAGCTGCGCCCTTTCTCACTGGTTCTCTCTTCTGCCGTTTTCCGTAGGACTCTCTTCTCTGACCTGAGTCTCCTTTGGAACTCTGCCGGTTCTAGCTCGGAAGAGCACACGTCTGACCTCC
+
CCBCCCCAFFFFGGGGGGGGGGHHGGGGHGHHHGGGEGGGGHHHHGGGEGGFDHHHHHHGEEEFGGGGGGGHHHHGGGGHGHHHHGGGGGDGH2BFGFGHFGGDGHFGGGEHGHHGHHHHGHHHHHHHGDDGGGHHGGGGGGHHHHH0CFGGFGGGGGGFGGGFGGGEFGGGGGGGGGFFFFFFFFFFFFFBFFFFFFFFFFFFFFFFFFFFFFFF0@BFFFBFB0;;D=DFFFFFFFFFF.EFFFFFFFF
@M05620:37:000000000-D9766:1:1101:9302:3962 1:N:0:65
ACCACACCTTCTACAATGAGCTGCGTGTGGCTCCCGAGGAGCACCCCGTGCTGCTGACCGAGGCCCCCCTGAACCCCAAGGCCAACCGCTACCGCTTACGGTGGCAGCCTCCCTCCTTCCTGTCCTCCCGGAGCTGCGCCCTTTCTCCCTGGTTCTCTCTTCTGCCGTTTTCCTTAGGCCTCTCTTCTCTGCCCTGAGTCTCCTTTGGACCTCTCCAGGTTCTAGCTCGGACGTGCACACGTCTGGTCTCC
+
A>1>AA>AFFF1AFG1AABBD1BAABEBG0GGFG0AEAE?EHHHHGAEAAECGBAGHAAFGGGGEG@GGGGHGFE/EGGEFHHHC?EEC/B/0<///<1</0???F?CG00?FGHGHHHH111<FGHH.<A-<-<CC-;EGG/0C0CB/9FE9BF0BB0;C000;B-.;FGFFBFFFG//;AFFFB:/9B/9FEFFBBBFF/F//9BBFF-FFF/B:/B//;9/;9/;99A9@---:BFF@-AFF/9;;BF
@M05620:37:000000000-D9766:1:1101:21085:3993 1:N:0:65
ACCACACCTTCTACAATGAGCTGCGTGTGGCTCCCGAGGAGCACCCCGTGCTGCTGACCGAGGCCCCCCTGAACCCCAAGGCCAACCGCTACCGCTTCTGGAGCTCGCCTCCCTCCTTCCTGGCCTCCCCGAGCTGCGCCCTTTCTCCCTGGTTCTCTATTCTGCCGTTTTCCTGAGGACTCTCTTATCTGCCCTGAGTCTCCTTTGGACCTCTGCCGGTTCTCGCTCGGAAGCGCACACGACTGCCCTCC
+
CCCCCCCCFFFFGGGGGGGGGGHHGGGGHGHHHGGGGGGGGHHHHGGGGGGGHHHHHHHGGGGGGGGGGGGHHHHGGGGHGHHHHGGGGCG/2<<//?2?2??20?//AFACFBGGF1FGH10>F0CC<.<-<?:0C-CF--/<FG0FFB9:FFF00000;CFF0F?;EFGFG000/;09BBBFBF0B00;9BA9:9/FFF:000;B/90;FF09B9DF9.;BB??E.@D:.A.-:;-:9@--:9/;99.D
@M05620:37:000000000-D9766:1:1101:15867:4003 1:N:0:65
ACCACACCTTCTACAATGCGCTGCGTGTGGCTCCCGAGGAGCACCCCGTGCTGCTGACCGAGGCCCCCCTGAACCCCAAGGCCAACCGCTACCCATTTTGGCGGGGGCCTCCCTCCTTCCTCGCCTCCGGGAGCTGCGCCCTTTCTCCCTGGTTCTCTCTTCTGCCGTTTTCCTTAGGCCTCTCTTCTCTGCCCTGAGTCTCCTTTGGACCTCTGCCGGTTCTAGCTCGGACGGGCACACGTCTGAGCTCC
+
ABAABBBBFFFFFGGFFG4AFCGGG2E22AGHHGGG?EAEGHHCHAGE1BFGFHGHGGH>EECGGGGEGGGHGHHGGFGHGHHGHGGGCC/<?01<?22><1</<<:9?AAAABFGGFBBB0.=?DEE.;B?BDAFFB?FBBFFFFBFFFFFBBB/B/9FFBBFFFB9AFEFF/B9/999/AFFFEFFBBFB/EFFFFFFFFBF/BBBFFFFFFFFBBB-9A//;;BBD;9--9;@BDFA=.9BA///;:B
@M05620:37:000000000-D9766:1:1101:12533:4019 1:N:0:65
ACCACACCTTCTACAATGAGCTGCGTGTGGCTCCCGAGGAGCACCCCGTGCTGCTGACCGAGGCCCCCCTGAACCCCAAGGCCAACCGCTACCCCTTTTGGTGGGCGCATCCCTCCTTCCTGGCCTCCCGGAGCTGCGCCCTTTCTCCCTGGTTCTCTCTTCTGCCGTTTTCCGTAGGACTCTCTTCTCTGCCCTGAGTCTCCTTTGGAACTCTGCCGGTTCTAGATCGGAAGGGCACACGTCTGAGCTCC
+
AAAAA1A>FFFFDGFGGGGBGFGGEFGECGFHFEFG0EE/AGGGHGGG//F/FGHHHHHGEE/EFEEGGGGFHHHGGGEGGHHH/FGEGCGC0B//?1?FC/////>>/CCHHHFGHHG0FFFCH0GHCFCC@CHHHGGGGGGGGFGBBGGEFFFGG0CF090CFGGCBGGGG-FFFF9FFFFBFFF/FFFFB99-FFFFFFFFBBBFF/9FFFFFF?@@AE//:FFFFFF---;A-BFF?-AFEB/9BFF
@M05620:37:000000000-D9766:1:1101:13074:4048 1:N:0:65
ACCACACCTTCTACAATGCGCTGCGTGTGGCTCCCGAGGAGCACCCCGTGCTGCTGACCGAGGCCCCCCTGAACCCCAAGGCCAACCGCTAACCCTTTTGGTGGATGCCTCCCTCCTTCCTTGCCTCCCGGAGCTGCGCCCTTTCTCCCTGGTTCTCTCTTCTGCCGTTTTCCTTAGGCCTCTCTTCTCTGCCCTGAGTCTCCTTTGGACCTCTGCCGGTTCTAGCTCGGCCGAGCACACGTCTGTCCTCC
+
AAAAAAA1BBBFGFGGGG1AEGGGGGG0ABGBFABE/EEECHCGGGG/AEEFEHHHHHG>E@?FGGGGGEEHFHHGGGGHGHHHHGGGCG//?0/??<<?B/?C/1??FGHHGHGEHHHHH1<FGH>>.<AGGGHHHGGGGGHH;=GGCFFEFGGGGGFGGFFGGGGFGGGGGBGG9F9BFFFFFFFF:BFFFFFFFFFFFBFFFFFFFFFFFFF;B@@@BFF/B;FFA?--9-;@@FFF@FFFE/99;;F
@M05620:37:000000000-D9766:1:1101:19630:4140 1:N:0:65
AGTGCCAGCTCTCAATCGCACAGGGGACCCAGGGCCTGGCCCCTCCATCCAGAAAACCTATGACCTCACCCGCTACCTGGAGCACCAACTCCGCAGCTTGGCGTAGGACTCTGGGAGTTGGGGCGGCGTGAGGAGTTGGGGCCCGCCCGTCCTACCCGTGGCGGGTTCTGGTCAATGATGGGGTGCGGCGGGGCTCTTTGGCTCCCACCAGTCCCCCTGTCTGGTCTATCTCCTGCCCTTCGATCGGCAGA
+
ACABBFFFCFFFGGGGGGGGGGHHGGGGGGHHGGGGGFHHHHGHGGHHHHHHHHHHHGHHHHHHHHHHHHHGGFGGHHHHGGHHHHHHFHHHGGGGGHHHGHGG/>CG2FGHHHHHGGHH2BG/CF-CGGGGH0CGHHGGGDGFGGG-CGGGGGGGFFDFFFFFFFFFFFFF//BFFFFFFFFDF.;B>BFFFFFFFFFFFFFFFFFFFFFFFFFFFFFFFFFFFFFFFFFFFFFFFFFFBEFFFFFF=FA
@M05620:37:000000000-D9766:1:1101:15421:4160 1:N:0:65
AGTGCCAGCTCTCAATCGCACAGGGGACCCAGGGCCTGGCCCCTCCATCCAGAAAACCTATGACCTCACCCGCTACCTGGAGCACCAACTCCGCAGCTTGGCTGGGACCTATGTGAGTATCCAGCGTAGGAATCTGGGAGTTGGGGAGGAGTGAGGAGTTGGGGAAAGACAGTCCTAACCGTGGAGGGTTCTGGTAAATGATGGGGTGAGGAGGGGCTCTTTGGCTCCCACCAGTCCCCCTGTCTGGTCTA
+
ABAABFFFBFFFGGGGFGGFGEHEGGFGGDHHDGGG2AGFGHGHGGHHHHHHGGHHHGHHHHFHHHHHHHHGEEGGHHHHGGGHHHHGGHHHFGCEFGGFGHGGGGHHGHHHHHHHHHHHHHHHHGFGGGGHHGHHHHHGGHHHGGGGGGGGHHHHGGHHHHGGGGHHHHHHHHHHHHHHGGGGDEGGFGGGGGCFGGGGGFGGGGFFFFFFFFFFFCFFFFFFFFFFFFFFFFFFFFFFFFFFFFFFFFF
@M05620:37:000000000-D9766:1:1101:7633:4196 1:N:0:65
ACCACACATTCTACAATGCGCTGCGTGAGGCTCCCGAGGAGCACCCCTTGCTGCTGACCGAGGCCCCCCTGAACCCCAAGGCCAACCGCTCACCCTTTCGGAGGTGGCCTCCCTCCTTCCTTTCCTGCTGGAGCTGCGCCCTTTTTCCGTGGTTCTCTCTTTTGCCGTTTTCCTTAGGCCTCTCTTCTCTGCCCTGAGTCTGCTTTGGACCTCTGCCGGTTCGGCTCGGACGAGCACACGTGTGAGTGCCA
+
AABCABC3BBBFGFFGGGBEFGGGGEE22BFFF2AB2AAEDGABFEF1AFFGFHHHHHH0>>CEGGGGGGAGBFHGGGGHGHGHHGGECF@/B?0??22?<<>>?/????FGFF0>FGHHH1=DGH<>/=<.<CGFFGGGGGHH0<GH:<:AGGGBFF9;C0;CBFGGGGGGGFGF0;9:BFFGFFFF/:;FFAFFFFFFF//;BBFBBFFFBFF/;@=;:;-99AD;B.--;@-;9FF-;9:;F/;/;;B
@M05620:37:000000000-D9766:1:1101:7674:4229 1:N:0:65
ACCACACCTTCTACAATGAGCTGCGGGTGGCTCCCGAGGAGCACCCCGTGCTGCTAACCGAGGCCCCCCTGGACCCCAAGAGCAACCGCGACAACATAAGGGGCCCGCTCCCTCTTCTGAGGTCCCCATAACTCCTTCATGGCCTCACGGCGCTGCGCCATTTCTCGCAGGTTCTCTATTCTTCCGTGTTCCGTAACACTCTCTTATCTAACCTACGCATCCTTTGGAACTCTACAGGTTCTTGATCGGAA
+
AAA>AABBFFFFGFGGFGGGG5FEE22AEABG3FGEGGE?EGHHHGGGG?EFDGH5DFHG//>EF1>EEEG/B0BEGG/?00BBFH0/>/</<//?011?1?//-----<E.CCC000000</:C..///;;0=:00CC0CGF/0;BA..-=BBGG-9...//99F.A-.9;///BB/;BFF/9BA/..;//9/...99B/99//9;BB//9A//:.-9A-;F//F/B//;/9/;//;B/;9/;://.;..
@M05620:37:000000000-D9766:1:1101:23190:4253 1:N:0:65
ACCACACCTTCTACAATGAGCTGCGTGTGGCTCCCGAGGAGCACCCCGTGCTGCTGACCGAGGCCCCCCTGAACCCCAAGGCCAACCGCGAGAAGATGAGTGGCCCGCTCCCTCTTCTTGTGGCCGCCTCCCTCCTTCCTGGCCTCCCGGCGCTGCGCCCTTTCTCACTGGTTCTCTCTTCTGCCGTTTTCCGTAGGACTCTCTTCTCTGACCTGCGTCTCCTTTGGAACTCTGCAGGTTCTAGATCGGAA
+
CCCCCCCCFFFFGGGGGGGGGGHHGGGFHGHHHGGGGGGGGHHHHGGGGGGGGHHHHHHGGGGGGGGGGGGHHHHGGGGHGHHHHGGGGGGGGGHHHHHHHHGG0?ADD@EGHHHHHH1FGHGHHGGGGEHGHHGHHHHHHHHHHGGGGGGGGGGGGFFFFFFFFFFFFFFFFFFFFFFFFFFFFFFFFFFFFFFFFFFFFFFFFFFFFFFFFFF?CDFFFFFFFFFFFFFFFFFFFFFFFFFFFF0EDDA
@M05620:37:000000000-D9766:1:1101:23838:4420 1:N:0:65
ACCACACCTTCTACAATGAGCTGCGTGTGGCTCCCGAGGAGCACCCCGTGCTGCTGACCGAGGCCCCCCTGAACCCCAAGGCCAACCGCGAGAAGATGAGTGGCACGCTACCTCTTCTGGTGGCCGCCTCCCTCCTTCCTGGCCTCCCGGCGCTGCGCCCTTTCTCACTGGTTCTCTCTTCTGCCGTTTTCCGTAGGACTCTCTTCTCTGACCTGCGTCTCCTTTGGAACTCTGCAGGTTCTAGATCGGAA
+
A1>>A?>AFFFDAAF131BBD1BCAAEB00FGHG00AAE?EHGHHGEF//EEGFGBGC0EEGGGEGCFGGGGHHFEGGGCFHHHHGGGG/>CCGHH11FHHFGF?1?@E/>GGHHHHH1FFHGHHGGGGEHGHHAGHHHG0CGH0CGG.A9A@@GGG@G@?//;BFFFFFFFFFFFFFFFFFFFF@ABFFFFFFFFFFFFFFFFFFFFFF9FFFFF=A@FFFFFFFFFFFFFFFFFFF;BFFFFFFBEB?E
@M05620:37:000000000-D9766:1:1101:10829:4426 1:N:0:65
ACCACACCTTCTACAATGAGCTGCGGGTGGCTCCCGAGGAGCACCCCGTGCTGCTGACCGAGGCCCCCCTGAACCCCAAGGCCAACCGCGAGAAGATGTTTGGACAGCTTCCTCTTCTTATGGACGCCTTCCTCCTTCATTGCCTCCCGGCGCTGCGCCCTTTCTCACAGGGGCTCTCATCTGACGTTTTCCGTCGGAATCTCTTTTCTGCCCTGCGTCTACTTTGGCACTCTGCTGGTTCTCGATAGGGA
+
>AA>AA1AFFFDE3FDDFGBB1B1A00AE0GH1FAEFEGCGHHHHGAFE?FCGEF1GEBE//EEE//EEGG0G1/?EF////?/<?//>@C///0?1111<0/?FGFF<>>FF11>F1>11>C00--<..=CG0//000:0;C:00.:.A--:--9--=-9/FB//;F//---99-/9/9/;://;--BEBFA/-9----;/;B//;9BF//;B--9A-9-;///9/9/F-/////99F/BF/:9/--/-;
@M05620:37:000000000-D9766:1:1101:12824:4429 1:N:0:65
AGTGCCAGCTCTCAATCGCACAGGGGACCCAGGGCCTGGCCCCTCCATCCAGAAAACCTATGACCTCACCCGCTACCTGGAGCACCAACTCCGCAGCTTGGCTGGGACCTATGGCGTATCCCGCGTCGGAATCTGGGCGTTGGGGCGGCGTGCGGCGTTGGGGCAAGCCAGTCCTAACCGTGGCGGGTTCTGGTAAATGATGGGGTGAGGCGGGGCTCTTTGGCTCCCACCAGTCCCCCTGTCTGGTCTAT
+
AAA>AFFFBFFFG4FGGGGAFCGCGEFEGFHHAFEEFGHHHHGHGGHHHHHHHHHHHGHHHFHHHDGHHHHGG>EEHHHHBFHHHHC?EHHFAFCGEHFGGHHGGGHHGHHHHHCCGGGHHHGGGD/>D->FHGHHHH<CCGHGGGCGADBFFFFFFDFFFFFFFFFAE.AFFFFFFFFFFFF-@DF;AFFFF9BFFFF/BFFFFFBFFF.@DFFFFFFFFFFFFFFFFFF?FBFFFFFFFFFFFFFFFFF
@M05620:37:000000000-D9766:1:1101:9695:4433 1:N:0:65
AGTGCCAGCTCTCAATCGCACAGGGGACCCAGGGCCTGGCCCCTCCATCCAGAAAACCTATGACCTCACCCGCTACCTGGAGCACCAACTCCGCAGCTTGGCGTAGGAATCTGGGAGTTGGGGAGGAGTGAGGAGTTGGGGAAAGACAGTCCTAACCGTGGAGGGTTCTGGTAAATGATGGGGTGAGGAGGGGCTCTTTGGCTCCCACCAGTCCCCCTGTCTGGTCTATCTCCTGCCCTTAGATCGGCAGA
+
AAAAADFFBFFFGEGFGFGCECHHGGEGEEGHGEGE2FGFCGEHGGHGHFGG3GGEHGHGHHGHHHHHHHHEGEGGHHGHBGGHFHHCFEGF?E/>E3FGEH?EE?AGHHHHHHHFGF@GBDGE@</C<FGGHHGHHHHGCFDAGEGGBDH0GFFCHGDEGGHGGFC.0GGFFFFGFB;0;EGEBEFF0C.ABBBFFFFFEFBFFFFFFFFFFBFFFBFFFFFFFFFEFFFFFF//;AFF//9FF.D?@B9
@M05620:37:000000000-D9766:1:1101:12991:4445 1:N:0:65
ACCACACCTTCTACAATGAGCTGCGTGTGGCTCCCGAGGAGCACCCCGTGCTGCTGACCGAGGCCCCCCTGAACCCCAAGGCCAACCGCGAGAAGATGAGTGGCCCGCTACCTCTTCTTGTGTCCGGCTCCCTCCTTCCTGGCCTCCCGGCGCTGCGCACTTTCTCACTGGTTCTCTCTTCTGCCGTTTTCCGTAGGACTCTCTTCTCTGCCCTGCGTCTCCTTTGGTACTCTGCAGGTTCTAGATCGTAA
+
BBBBBBB>>FFFGFBGDGBFGFHHGEEAGEHGGGGEEEGGGHDGGGFGEEGGHHGHHHHGGFGGGGGGGGFGFHGGGEGGFHHHHGGEDDFGGGHGHFH?2<??0/>/>-<FFGHEHF11>10=DA-<A<<C//;FHFGC:;AGFCGGGGGFA?9EF:-99BFFFF/:FFB9/;/BFFFFFFFFEAAD/EFFFF:.DFFFFFFFFF/FFFFFFFFF;;-.;FFB/FF.BFFFFF/9F?FBFF//:9/;:AF
@M05620:37:000000000-D9766:1:1101:8919:4449 1:N:0:65
ACCACACCTTCTACAATGAGCTGCGTGTGGCTCCCGAGGAGCACCCCGTGCTGCTGACCGAGGCCCCCCTGAACCCCAAGGCCAACCGCGAGAAGATGCCCAGCTGAGTGGCCCGCTACCTGTTCTGGTCGCCGCCTCCCTCCTTCCTGGCCTCCCGCCCCTGCGCCCTTTCTCACTGGTCCTCTCTTCTGCCGTTTTCCGTAGGACTCTATTCTCTGCCCTGTGTCACCTTTGCAAGTCTGCAGGCTCTA
+
CBCCCCCCFFFFGGGGGGGGGGHHGGGGHGHHHGGGGGGGGHHHHGGGGGGGHHHHHHHGGGGGGGGGGGGHHHHGGGGHGHHHHGGGGGGGGGHFHHHB22?011==F1/?0G?----0>000=D00=0-<<@D:EGHE//;:FGGFFG..9AEEF9D--;9A-;.@FFBFFF0FF0:F0:;F9/BF0BBFFD.:FEF0AF...0:B9B0:09:09B09A0.90;000;F0FF0;00;B0B00:..;:/;
@M05620:37:000000000-D9766:1:1101:17271:4459 1:N:0:65
ACCACACCTTCTACAATGAGCTGCGTGTGGCTCCCGAGGAGCACCCCGTGCTGCTGACCGAGGCCCCCCTGAACCCCAAGGCCAACCGCTACCTCTTCTGGTGGCCGCCTCCCTCCTTCCTGGCCTCCCGGAGCTGCGCCCTTTCTCCCTGGTTCTCTCTTCTGCCGTTTTCCGTAGGACTCTCTTCTCTGCCCTGAGTCTCCTTTGGAACTCTGCCGGTTCTAGCTCGGAAGAGCACACGTCTGACCTCC
+
CCCCCCCCFFFFGGGGGGGGGGHHGGGA4EGGHGGFDGGGDHHHHGGGGFGGGHGHHHHEGGGGGGGGGGGHGHHGGGGHGHHHHGGGCGGCG2BFG2?FG2?C0?>@DGGHGHHGHHHHHFGHHHHHEGGGGGHHHGGGGGHHFHHFGGGGGGGGGGGGGGGGGGGDFGGGGAFGGF0FFFFFFFFFFFF0BEFFFFFFFFFFFFFFF0BFFFFFFFF;DFFFFBFFFFD.A;AFFFFFFFFFF0:;;BE
@M05620:37:000000000-D9766:1:1101:19406:4487 1:N:0:65
ACCACACCTTCTACAATGAGCTGCGTGTGGCTCCCGAGGAGCACCCCGTGCTGCTGACCGAGGCCCCCCTGAACCCCAAGGCCAACCGCTACCGCTTCTGGTGGCCGCCTCCCTCCTTCCTGGCCTCCCGGAGCTGCGCCCTTTCTCCCTGGTTCTCTCTTCTGCCGTTTTCCTTAGGACTCTCTTCTCTGCCCTGAGTCTCCTTTGGAACTCTGCCGGTTCTAGCTCGGAAGAGCACACGTCTGACCTCC
+
CCCBBCCCFFFFGGGGGGGGGGHHGEGBCEHHHGGGGGGGGHGHHGGGGGGGHHHHHHHEGGGGGGGGGGGHHHHGGGGHGHHHHGGGGGG<F<<BD??GH??E??>AGGGHGHHGHHHHH<>GHHHHEGGGGGHHHGGGGGGGGGGGGGGGGGGGGGGGGGGGGGGEGGGGG0B9BF0BFFFFFFFFFFFBFFFFFFFFFFFFFFFFFBFFFFFFFFFCFFF0BBFFFFF?A.;FFFFFFFFFF0;BBFF
@M05620:37:000000000-D9766:1:1101:8291:4491 1:N:0:65
ACCACACCTTCTACAATGAGCTGCGTGTGGCTCCCGAGGAGCACCCCGTGCTGCTGACCGAGGCCCCCCTGAACCCCAAGGCCAACCGCGAGAAGATGAGTGGCGCGCTACCTCTTCTGGTGGCCACCTCCCGCCTTCCTGGCCTCCCGGAGCTGCGCCCTTTCTCCCTGGTTCTCTCTTCTGCCGTTTTGCGGAGGACTCTCTTCTCTTCCCTGCGTCTCCTTTGGAACTCTGCAGGTTCGCGATAGCAA
+
AA1>AA1AFFFD3GG13ABGGFCCABEEG?HHGGFAEAE/FHHHHGCEEAEEG1BGHHHGGGCG/E@EGGGHHGE?EGGAFHHHEGGGG?<BCCHF1<>?FD/////-A--><F><F0=0=/..</.<...;.-;.:0:00/:9:AEFGG---;/9?-;99F/9:B//BBABF//FFBFF///;B@F-BF-9@-9;=AA/////;///B/9/9:/9-9-9B//99/;//99/99BB/--9/--;-;--/99
@M05620:37:000000000-D9766:1:1101:15498:4495 1:N:0:65
ACCACACCTTCTACAATGAGCTGCGTGTGGCTCCCGAGGAGCACCCCGTGCTGCTGACCGAGGCCCCCCTGAACCCCAAGGCCAACCGCGAGAAGATGAGTGACCGGCTACCTCTTCTGGCGGCTGCCTCCCTCCTTCCTGGCCGCCCTGAGCTGCCCCCGTTCTCACTGGCTCTCTCTTCTGTCGGTTTCCTTAGGACTCTCTTCTCTCACCGGCGTGTCCTTCGTAACTCTGCAGGTTGGAGATCGGAC
+
BCCCCCCCFFFFGGGGGGGGGGHHGFGEGFHHHGGGGGGGGHHHHGGGGGGGHHHHHHHGGGGGGGGGGGGGHHHGGGGHGHHHHGGECFDCDGHHHHHHHH221/>A/?0>FH111=<F1-<--:.;;0CGHHG/<GHG0/C.--;C-.//0000...:-.;;E09BF0/.B0;0FFF00000;.-;:.000:;0;0;//:;F:000;00;..---;-./::F09/9..;B0:09:A.0/-0/0BFF..-
@M05620:37:000000000-D9766:1:1101:7994:4509 1:N:0:65
AGGACCAGCTCTCCATCGCACAGGGTCCCCAGAGCATGGCCCCTCCATCCAGAAAACCTATGACCTCACCCGCCACCTGGTGCACCCACTCCGCAGCTTGGCTGGGACGTATGTGAGTATTCAGCGTAGGAATCTGGGCGTTGGGGCGGGGTGCGGCGTTGGGGAGCGACAGTCCTAACTGTGGCGGGTTCTGGTAAATGATGGGGTGTGGAGGGGCTCTTTGGCTCCCACCAGTACCCCTGCCTGGTCTA
+
>>11>>AF1CCFFGBB111AAAGF0B0AAFGE0BBBBBBGAG?/E/0FGBGFGFC0A/AFB1DG1AABAFFEC/>>FFBF10BBGG/?EGC0/?/E>B1B/BBF/EGH//?FG222BG2F2FDGFC??>E<1<FGHHEAG@/<<C?.AC-:;@.---;9---@<---9-;9-B9/9/9-/;/;F-9>@--9BFB9/;/BFE/9/AB-;-:A/;??@@-9FFFFFFEFF---;AF9/;B99AF-;9F?FFF/
@M05620:37:000000000-D9766:1:1101:15872:4520 1:N:0:65
ACCACACCTTCTACAATGAGCTGCGTGTGGCTCCCGAGGAGCACCCCGTGCTGCTGACCGAGGCCCCCCTGAACCCCAAGGCCAACCGCGAGAAGATGAGTGGCCCGCTCCCTCTTCTTGTGGCCGCCTCCCTCCTTCCTGGCCTCCCGGCGCTGCGCCCTTTCTCACTGGTTCTCTCTTCTGCCGTTTTCCGTAGGACTCTCTTCTCTGCCCTGCGTCTCCTTTGGAACTCTGCAGGTTCTCGATCGGAA
+
BBBBBBB>BFCFGGGGGG5FGGHHGFGB4EGBGEEF?FEFDHGHHGGGGFGGGHGHHHHAF@CFGGGGGGGHFGHGGGGHGHHGGGGGGG@CGGHEDHHHGBF/</<>@>>>GHHHHHFDGB.<GGAFG.CFHHGHHHHH0GGHHGGGGGGGGGGDF9D=AFFFFFFFFFFFFFFFFFFFFFFFFFDDFFFFF99AFFFFFFFFFFFFFFFFFFFABFFFFFFFFFFBFFFFFFFFF?FFFF/AFF.;..A
@M05620:37:000000000-D9766:1:1101:21761:4539 1:N:0:65
ACCACACCTTCTACAATGAGCTGCGTGTGGCTCCCGAGGAGCACCCCGTGCTGCTGACCGAGGCCCCCCTGAACCCCAAGGCCAACCGCTACATCATCTGCAGGCCAGTGCCCTGCTACCTGGCCTCCCGGCGGCCTCCCTCCTCCCACTCGTCCCGTCGCTGCGCGCTTTCTGACGGACTCTCTCTTCTGACGTGTGCCTCCGGACTCACTCCTCAGACCTGAGACTCGTAGAGAACACTGCTGAACCTA
+
AA1AAA?AFFFFBGG13AFEFDFG?EEGC0FGHGG00AA/AG/GHGGGEEGF1GHGGHHGFG/EFGGGGGGCHHHGGGCGFHHHEGGEG/B/<121BB2112??////111??10?G1GHH100>GC.<E@----:..CE//.;9/C/../.;.E.-..------;--;BEF////;;--;;FFF//;FFFFF-A-/-9B//------9/;B/:/B/;/9-/-;-////-----9:BF/9/:B/9///--/
@M05620:37:000000000-D9766:1:1101:24325:4546 1:N:0:65
ACCACACCTTCTACAATGAGCTGCGTGTGGCTCCCGAGGAGCACCCCGTGCTGCTGACCGAGGCCCCCCTGAACCCCAAGGCCAACCGCGAGAAGATGCCCAGGTGAGTGGCCCGCTACCTCTTCTGGTGGCCGCCTCCCTCCTTCCTGGCCTCCCGGCGCTGCGCCCTTTCTCACTGGTTCTCTCTTCTGCCGTTTTCCGTAGGACTCTCTTCTCTGACCTGAGTCTCCTTTGGAACTCTGCAGGTTCTA
+
AA?AAAAACFFFG3GG3F11B1F1E0AA00AF1FFA0EG??GHFHGGGEEFGFFH1GHFG/ECGG/>FGEF0F1FEGG/?//GEGG/<>/C//??C111CGHHGHHHFFHGGHFC?CCCHHHBFHHHGHHCGFGCCCG.CGFGHGG/FB/AFB.;E.@9@G@@F;;A@=F9BFFFFFFB9BBFFFFFFFFFBF@BFFFFFFFFFFFFFFFF/FFFFFFBFFFF/9FFFFFFFFFFFFFFFFFFFFFFFFFB
@M05620:37:000000000-D9766:1:1101:8079:4563 1:N:0:65
ACCACACCTTCTACAATGAGCTGCGTGTGGCTCCCGAGGAGCACCCCGTGCTGCTGACCGAGGCCCCCCTGAACCCCAAGGCCAACCGCGAGAAGATGCCCGGGTGCGCGCCCCGCGACCTCTCCTGGTGAACGCCTCCCTCCTGCCTGACCGCCCGTGGCTGCACCCTTTCTCACTGGTGCTCTCTTCTTCCGTTTTCCTTAGGACTCTCTTCTCTGACCTGAGCCTCCTTGGGAACTCCGCAGGTTCTC
+
AAAABBBAFFFFGGGGGGFGGGGHGAEEFEHHHGGFFCGGGHHHHGGGGEGGHHHHHHHE?EEEGGGGGGGHHHHGGG?FF/FGHGGEGGGGDGFHFF22F/>>CF/-->->-------;.:B/99;/9;0009=-.;.C/9.//:.//./;-;---9.-;.;;///..///;FF/B/./.;//B9/;///9/9///./;/;//;/:BF9F/::/;//;//;9/.///..;F//.9;AB//:;-;-;/9//
@M05620:37:000000000-D9766:1:1101:15474:4611 1:N:0:65
ACCACACCTTCTACAATGAGCTGCGTGTGGCTCCCGAGGAGCACCCCGTGCTGCTGACCGAGGCCCCCCTGAACCCCAAGGCCAACCGCTACCTCTTCTGGTGGCCGCCTCCCTCCTTCCTGGCCTCCCGGAGCTGCGCCCTTTCTCCCTGGTTCTCTCTTCTGCCGTTTTCCGTAGGACTCTCTTCTCTGCCCTGAGTCTCCTTTGGAACTCTGCAGGTTCTAGCTCGGAAGAGCACACGTCTGAACTCC
+
BBBBBBBAFFFFGGGGGGGFGFHHGEEBAEHHGFGGGCGGGHGHHGGGFEGGGHHHHHHGGGCGGGGGGGGHHHHGGGGHGHHHHGGE@BFGG2BFGHHHG?FA?FDGGGGHGHHGGHHHHBGHHHHHGGGGGGHHHGGDGGHHHHHFGGGGGGGGGGGGGGGGGGGCDGGGG.CFDFFFFFFFFFFFFFF/BEFFBFFFFFFFFFFBF/BFFFFF/FF;BFFFF/BFDFFEFFFBFAFFFFFEA;;;BFF
@M05620:37:000000000-D9766:1:1101:19074:4624 1:N:0:65
ACTGCCACTTCTCAATCGACCAGCGGGCCCAGGCCCAGGCCCCTCAAGCGCGCACGCCTGAACCCCAACCACCAACCCGTAGCACCAACGCCGCCGTTTGCCTGGGACCTATGTGAGTATCCAGCGTAGGAATCTGGGAGTTGGGGAGGAGTGAGGAGATGGGGAAAGACAGTCCTAACCGTGGAGGGTTCTGGTAAATGATGGGGTGAGGAGGGGCTATTTGACTCCCACCAGTCCCCCTGTCTGGTCTA
+
>1>AABB11BBBBBGGFAB1A0BAAE0AAE/BF/BE?A/A/AABA0BA1/A>/>>/>BG/011??/????////??//>?><FBB/B?/<BCG@///<?C1>>G<<>0<0>111=GFFGFHGHHGGCCCEFHFGHGFCCCCFFHG@EGGGCFGGGFGB.;;CECFFFAFFFFFF/;BFFF@-A?BEB@-A-FFFBFFFFFFFBFFBF?EFFFFB?;@=-;BFF/BBB/EFFFFFFFFFEB@FFFFFB9BBF
@M05620:37:000000000-D9766:1:1101:16758:4642 1:N:0:65
AGTGCCAGCTCTCAATCGCACAGGGGACCCAGGGCCTGGCCCCTCCATCCAGAAAACCTATGACCTCACCCGCTACCTGGAGCACCAACTCCGCAGCTTGGCTGGGACCTATGTGAGTATCCAGCGTAGGAATCTGGGAGTTGGGGAGGAGTGAGGAGTTGGGGAAAGACAGTCCTAACCGTGGAGGGTTCTGGTAAATGATGGGGTGAGGAGGGGCTCTTTGGCTCCCACCAGTCCCCCTGTCTGGTCTA
+
ABAABFFFBFFFGGGGGGGGGGHGGGGGGGHHGGGGFGHHHHGHGGHHHGHHHHHHHGHHHHHHHHHHHHHGGEGGHHHHGHHHHHHHGHHHEGGGGFGHGGHGGGHHGHHHHHHHHHHHHHHHHGGGGGHHHHHHHHHGGHHHGGGGGGGHHHHHHGHHHHGGGGHHHHHHHHHHHHHHGGGGGGGGCGFGFGFGGGGGGGGGGGFFFFFFFFFFFFFFFFFFFFFFFFFFFFFFFFFFFFFFFFFFFFF
@M05620:37:000000000-D9766:1:1101:11552:4654 1:N:0:65
ACCACCCCTTCTACAATGAGCTGCGTGTGGCTCCCGCGGATCCCCCCGTCCTTCTGACCGAGGCCCCCCTGGCCCCCAGGGGCAACCGCTACCTCTCCTGGTGGCCGCCTCCCTCCTTCCTGGCCTCCCGCAGCTGCGCCCTTTCTCACTGGTTCTCTCTTCTGCCGTTCTCCGTAGGACCCGCTTCGCTGATCTGAGTCTCCTTTGTAACTCTGCAGGTTCCAGATCGGAAGACCACACGCCTTAACTCC
+
>>>>>1>>>FBDBFG1BFBBBBB10A0E00BFBBFBAAEA/AAGFG>>?/BB2BF@BGHE>//>?/>>EEG/B0?>BC//</></?F/>/>A0?F?0>GH0F<.0>-<<.<..<<.::;/C0/..0;:C;--9AFBB--.:-C0;;;9;09;C9F/F/;99;///;;----;/;;A--99-;------;---/;9://B//;B/;F/9/9;/:;;;F/-;B//;9/9/9--9-9/-::--9-9A99/B/;9
@M05620:37:000000000-D9766:1:1101:11532:4661 1:N:0:65
ACCACACCTTCTACAATGAGCTGCGTGTGGCTCCCGAGGAGCACCCCGTGCTGCTGACCGAGGCCCCCCTGAACCCCAAGGCCAACCGCTACCGCCTCTGGCGGCCGCCTCCCTCCTTCCTTGGCCCCCGGCGCTGCGCCCTTTCTCCCTGGCTCTCTCTTCTGCAGTTTTCCTTAGGCCTCTCTTCTCTGCCCTGAGTCTCCCTTGGACCTCTCCCGGTTCTAGCTCGGCAGCGCACACGTCTGTCCTCC
+
BBBBBBBBFFFFGGGGFGGGGGHHGEEEGEHHFGGGGCGGGHHHHGGGGEGGHHHGHHHGGEGGGDGGGGGFHFHGGGDHECGHHG/>CCF/B/>/</<?2<//><<--<..=GHGBDFHC:;/;0;:--9--9-AEA-EFFB/;:///9;...;/99//;9:/9//9:B/9///;/;/;B.9B//9;BFF/BEB..9B//B//;9B//9..BF/:BA;@.;///;;9A-.-9;=-99-9-99B9//999/
@M05620:37:000000000-D9766:1:1101:19533:4673 1:N:0:65
ACCACACCTTCTACAATGAGCTGCGTGTGGCTCCCGAGGAGCACCCCGTGCTGCTGACCGAGGCCCCCCTGAACCCCAAGGCCAACCGCGAGAAGATGAGTGGCCCGCTCCCTCTTCTTGTGGCCGCCTCCCTCCTTCCTGGCCTCCCGGCGCTGCGCCCTTTCTCACTGGTTCTCTCTTCTGCCGTTTTCCGTAGGACTCTCTTCTCTGCCCTGCGTCTCCTTTGGCACTCTGCAGGTTCTAGATCGGAA
+
CCCCCCCACFFFGGGGGGFGGGHHGFGB4EGFGFGGCFECDHFGGGGGEEGGGHGHHHHAEECFGGGGGFFHFHHGGGGHGHHHHGGGGG<CFGHGHHHFGFG?0?><C->FGHHHHH11F1.CGGGGGEHGHHGHHGHHHEGHHGGGGGGGGGGGGFFFFFFFFFFFFFFFFFFFFFFFFFFFFFDFFFFFFFFFFFFFFFFFFFFFFF/FEFFFFFFFFFFFFFF/;FBFFFFFFEFFFF/FFF/E?.E
@M05620:37:000000000-D9766:1:1101:22442:4674 1:N:0:65
ACCACACCTTCTACAATGAGCTGCGTGTGGCTCCCGAGGAGCACCCCGTGCTGCTGACCGAGGCCCCCCTGAACCCCAAGGCCAACCGCGAGAAGATGAGTGGCGTGCTCCCTCTTCTTGTTGCCGCCTCCCTCCTTCCTGGCCTCCCGGCGCTGCGCCCTTTCTCACTGGTTCTCTCTTCTGCCGTTTTCCGTAGGACTCTCTTCTCTGTCCTGCGTCTCCTTTGGAACTCTGCAGGTTCTAGATCGGCA
+
CCCCCCCCFFFFGGGGGGGGGGHHGFGEEGHHHGGGGGGGGHGHHGGGGGGGHHGHHHHGGGGGGGGGGGGHGHHGGGGHGHHHHGGGGGGGGGHHHHHEF2////>//1?.<F<=GH11110=1--<<.<./CA:CCH:0/;GHFHG.A9-;D-E-AA:=BFFB0BFF0/BB0B0B:BBBF00F>.;F.9990.:.0BBFB9BFEFFFB0;BFF09D;:FFFFBFB09BB0B0B09.9;BFBFFFBE.-:
@M05620:37:000000000-D9766:1:1101:14588:4679 1:N:0:65
AGTGCCAGCTCTCAATCGCACAGGGGACCCAGGGCCTGGCCCCTCCATCCAGAAAACCTATGACCTCACCCGCTACCTGGAGCACCAACTCCGCAGCTTGGCGTAGGAATCTGGGAGTTGGGGAGGAGTGAGGAGTTGGGGCCCGCCAGTCCTACCCGTGGCGGGTTCTGGTCAATGATGGGGTGCGGCGGGGCTCTTTGGCTCCCACCAGTCCCCCTGTCTGGTCTATCTCCTGCCCTTCGATCGGCAGA
+
AAA3AFFFBFFFGGGEGCGCEEHGFEEF?EHHEGGGFFHHAHFFGGFFGFHFFBGHHGEGHGFHHGFGHHHCE/>EHGGGCCHHHH1FEBGGEECEEFGFGHFE/>CFFGHHHHHFECGH2///>//?FGHGH1C>GFBCC.-<--C-AGGHHHBGHGEEG?DGF;EFFFFF//;BFFFFBFFDF.;=-@BCDFFFFFFFFFFFEFFFF?FFFFFFFFFBFFFFBFFFFFFFFFFFFFFF.AEBFFFC->A
@M05620:37:000000000-D9766:1:1101:19535:4694 1:N:0:65
ACCACACCTTCTACAATGAGCTGCGTGTGGCTCCCGAGGAGCACCCCGTGCTGCTGACCGAGGCCCCCCTGAACCCCAAGGCCAACCGCGAGAAGATGAGTGGCCCGCTACCTCTTCTGGTGGCCGCCTCCCTCCTTCCTGGCCTCCCGGAGCTGCGCCCTTTCTCACTGGTTCTCTCTTCTGCCGTTTTCCGTAGGACTCTCTTCTCTGACCTGAGTCTCCTTTGGAACTCTGCAGGTTCTAGATCGGAA
+
AAAABBBAFFFFGGGGGGGGGGHHGGDGGGGHHGGGGGGEGHHHHGGGEFGFGGHHHHHGGFGGGGGGGGGHHHHGGGGHGGHGHGGCFGCGCFFHD?FGHFEFHHGGG?DHHHHHHHGFHGGHGGACGGHGGHGHHFHHFHHHFGEFCDBGDGGGFGGGGGGFFFFFEFFF/FFFBFFFFFFFBBAFFFFFFFFAD//FFFFFFFFFFFFFFFF/FFFBFFFFFF/9BFFFB:99/../BFFFFFF:ADE
@M05620:37:000000000-D9766:1:1101:22789:4712 1:N:0:65
AGTGCCAGCTCTCAATCGCACAGGGGACCCAGGGCCTGGCCCCTCCATCCAGAAAACCTATGACCTCACCCGCTACCTGGAGCACCAACTCCGCAGCTTGGCTGGGACCTATGTGAGTATCCAGCGTAGGAATCTGGGAGTTGGGGAGGAGTGAGGAGTTGGGGAAAGACAGTCCTAACCGTGGAGGGTTCTGGTAAATGATGGGGTGAGGAGGGGCTCTTTGGCTCCCACCAGTCCCCCTGTCTGGTCTA
+
BCBBBFFFCFFFGGGGGGGGGGHHGGGGGGHHGGGGGGHHHHGHGGHHHHHHHHHHHGHHHHHHHHHHHHHGGEGGHHHHHHHHHHHEFHHHGGGGGHHHGHHGGGHHGHHHHHHHHFGHHHHHHGEGGDHHHHHHHHHGFHHHGGGGGGEHHHHHHGHHHHGGGGHHHHHHHHHHHHHHGGEGGGGGCGGGGGFGGGGGGGGGGGFFFF?FFFFFFCFFFFFFFFFFEFFDFFFFFFFFFFFFFFFFFF/
@M05620:37:000000000-D9766:1:1101:19445:4713 1:N:0:65
AGTGCCAGCTCTCAATCGCACAGGGGACCCAGGGCCTGGCCCCTCCATCCAGAAAACCTATGACCTCACCCGCTACCTGGAGCACCAACTCCGCAGCTTGGCTGGGACCTATGTGAGTATCCAGCGTAGGAATCTGGGAGTTGGGGAGGAGTGAGGAGTTGGGGAAAGACAGTCCTAACCGTGGAGGGTTCTGGTAAATGATGGGGTGAGGAGGGGCTCTTTGGCTCCCACCAGTCCCCCTGTCTGGTCTA
+
AAA@AD@FAFFF1FG3EFFGEEH0EEFGGG0B0AEE/FGACGEAFGFGGF111BGF0EGHGHHHHFG1FFGE?>@FHDEB>0FFAGHHG0FFEC?/>FFGCHHGGGGGGBGHHBFHHHFFDDBDGG////FDCGDHH00//F1F@?F-C?AG.G0.C.</DFCCECHFGHGFHHF0CC/:AGGGB?BGGGGGGF;;0CF0BFG0..B>EAAFB---99A/9///9/99EFFBEFFFBB9--99BFBF/9F/
@M05620:37:000000000-D9766:1:1101:16243:4723 1:N:0:65
ACCACACCTTCTACAATGAGCTGCGTGTGGCTCCCGAGGAGCACCCCGTGCTGCTGACCGAGGCCCCCCTGAACCCCAAGGCCAACCGCTACCACTTCTGGCGGCCGCCTCCCTCCTTCCTGGCCTCCCGGAGCTGCGCCCTTTCTCCCTGGTTCTCTCTTCTGCCGTTTTCCGTAGGACTCTCTTCTCTGACCTGAGTCTCCTTTGGAACTCTGCAGGTTCTAGCTCGGAAGAGCACACGTCTGAACTCC
+
BACCCBBAFFFFGGGGGGGGGGHHGEGBCEHGHGGFDGEGGHGHHGGGEEGGHHHHHHHGGGGGGGGGGGGHFHHGGGGHGHHHHGGGC@D/?2?BF2??F2>A/><ACGGHGHHGHHHHHFCGHHHHGGGGGGHGGGGGGGGGBFG0BFFFBFGFGFGGGGFFFFFA?FFFFA:ADFBFFFFFFFFFFFF/BFFFFFFFFFFFFFFEFBBFFFFF/;F./FFFF/BFFFDAD?FBFAFFFFFFE;/:BFF
@M05620:37:000000000-D9766:1:1101:13064:4766 1:N:0:65
AGTGCCAGCTCTCAATCGCACAGGGGACCCAGGGCCTGGCCCCTCCATCCAGAAAACCTATGACCTCACCCGCTACCTGGAGCACCAACTCCGCAGCTTGGCTGGGACCTATGTTGAGTATCCAGCGTAGGAATCTGGGAGTTGGGGAGGAGTGAGGCGTTGGGGAAAGACAGTCCTAACCGTGGAGGGTTCTGGTAAATGATGGGGTGAGGAGGGGCTCTTTGGCTCCCACCAGTCCCCCTGTCTGGTCT
+
ABABBFFFCFFFGGGGGGGGGGHHGGGGGGHHGGGGGGHHHHGHGGGHHHHHHHHHHGHHHHHHHHGHHHHGGGEGHHHHHHHHHHHHGHHHGGGGGHHHGHHGGGHHGHHHHHHHHHHHGHH3FGD/?CGHBFHHHHG=FCGHHGGCGG.CGHDGH.<:EFHGGGGEHFGGGBFGGFFGGGEFG.CDFDFGFCC;BFFFFFFFFFFA@AFFFDFFCFCEFFFFFFFFFFFFFFFFFFFFF@FFFFFFFF;
@M05620:37:000000000-D9766:1:1101:20337:4770 1:N:0:65
ACCACACCTTCTACAATGAGCTGCGTGTGGCTCCCGAGGAGCACCCCGTGCTGCTGACCGAGGCCCCCCTGAACCCCAAGGCCAACCGCGAGAAGATGAGTGGCCCGCTCCCTCTTCTGGTGGCCGCCTCCCTCCTTCCTGGCCTCCCGGCGCTGCGCCCTTTCTCACTGGTTCTCTCTTCTGCCGTTTTCCGTAGGACTCTCTTCTCTGACCTGCGTCTCCTTTGGAACTCTGCAGGTTCTAGATCGGAA
+
AAABCCCBFFFFGGGGGGGGGGHHGGGGHGHHHGGGGGGGGHHHHGGEEGGGFHHHHHHGGGGGGGGGGGGHHHHGGGGHGHHHHGGGGGGGGGHFHHGHHHGG0?<@D-CFGHHHHH1<GGDHHGGGGGHGGGGHHHHFHFHHHGGGGGGGGGFGGF.CCFFFFFFFFFFFFFBFFFFFFFFFFCAFFFFFFBFDFFFFFFFFFFFFFFBFFEFF=;-:FFF0FFFBFFFFFFFFFFFFFFEFFFFEDFE
@M05620:37:000000000-D9766:1:1101:24061:4773 1:N:0:65
ACCACACCTTCTACAATGAGCTGCGTGTGGCTCCCGAGGAGCACCCCGTGCTGCTGACCGAGGCCCCCCTGAACCCCAAGGCCAACCGCGAGAAGCTGCCCAGGTGAGTGGCCCGCTACCTCTTCTGGTGGCCGCCTCCCTCCTTCCTGGCCTCCCGGAGCTGCGCCCTTTCTCACTGGTTCTCTCTTCTGCCGTTTTCCGTATTACTCTCTTCTCGGACCTGATGCTCCTTTGGAACTCTTCAGGTTCTA
+
BBBBBBBBFFFFGGGGGGGGGGHFGFGGGGHHHGGGGGGGGHHHHGGGGGGGHHGHHHHGGGGGGGGGGGGHHHHGGGGHGHHHHGGGGGGGGGH2FC2?FCG???1?FF/<FH-@@-AFHBBDD0=0DG<<<-ACGGHCHFG/CFG0FGG?:..CE---9C/;-BDAFB//FF/FF/.;B9/;//:B/B9B/-9.9:BB.FF.//9//9B9B//;..;@FB.:/;FFFFFBFF/;//;///9///;/9/B
@M05620:37:000000000-D9766:1:1101:18492:4778 1:N:0:65
ACCACACCTTCTACAATGAGCTGCGTGTGGCTCCCGAGGAGCACCCCGTGCTGCTGACCGAGGCCCCCCTGAACCCCAAGGCCAACCGCGAGAAGATGAGTGGCCCGCTACCTCTTCTGGTGGCCGCCTCCCTCCTTCCTGGCCTCCCGGAGCTGCGCCCTTTCTCACTGGTTCTCTCTTCTGCCGTTTTCCGTAGGACTCTCTTCTCTGACCTGCGTCTCCTTTGGAACTCTGCAGGTTCTAGATCGGAA
+
BBABBBBBFFFFFGGGGGGFGGHHGAEEE?GFGGGGGGGGEHHHHGGGEFGGHHHHHHHGGGGGGGGGGGGHGHHGGGGHGHHHHGGGGGGGGGHHHGHHHHGGCFACC-CHHHHHHH1DFHGFHGGGGGHG/CGHHHHFHHHHHHE?EGAGGG/FGCGGGGGFFFFFFEF/;FFFFFFFFFFFFAADFFFFFFFFFFFFFFFFFFFFFF/BFFFAFADFFFFFFFFFFFFFFFFFFFFFFFFFFFFFFFF
@M05620:37:000000000-D9766:1:1101:17122:4833 1:N:0:65
ACCACACCTTCTACAATGAGCTGCGTGTGGCTCCCGAGGAGCACCCCGTGCTGCTGACCGAGGCCCCCCTGAACCCCAAGGCCAACCGCTACCACTTCTGGTGGCCGCCTCCCTCCTTCCTGGCCTCCCGGAGCTGCGCCCTTTCTCCCTGGTTCTCTCTTCTGCCGTTTTCCGTAGGACTCTCTTCTCTGCCCTGAGTCTCCTTTGGAACTCTGCCGGTTCTAGCTCGGAAGAGCACACGTCTGACCTCC
+
CCCCCCCCFFFFGGGGGGGGGGHGGGGECEHGHGGGFGGGFHHHHGGGGFGGHHGHHHHGGGGGGGGGGGGHHHHGGGGHGHHHHGGGCGGGE?B?F???F??A0<<CCDGHGCHGGHHHHFHHHHHHEGGGFGFHGGGGGGFGGHHFFFFE/CGBFGGFGGGGGGD;CFFGG.;FDFFFFFFFFFFFFFF/BEFFFFFFEFFFFFFEB/9FFFFFBDF@AEFFF:BFFAAEFFFBB:FFCFEFA/;;BBE
@M05620:37:000000000-D9766:1:1101:17140:4834 1:N:0:65
ACCACACCTTCTACAATGAGCTGCGTGTTGCTCCCGCGGAGCGCCCCGTGCTTCTGACCGATTCCCCCCTGAACCCCAAGGCCAACCGCTACCTCTTCTGGTGGCCGCCTCCCTCCTTCCTGGCCCCCCGGAGCTGCGCCCTTTCTCACTGGTTCTCTCTTCTGCCGTTTTCCGTAGGACTCTCTTCTCTGACCTGAGTCTCCTTTGGAACTCTGCAGGTTCTAGATCGGAAGAGCACACGTCTGAACTCC
+
>A>>AAA>CFBDGGGGGGABBAGGGGFF44DFBFF22EEE0A0AAFE>?BEB5FBDFHHF//1BBGHFGGG23BFFGEEG?FGHHGG@FB<>?FG2??GHFHB/?G?/<.>GFGF>0>DCD=/C<.<AD:-@-9F/CDDDACF0=;BFGFFF0BB0F9B/BBBBFFD9.:ABBA;AA:B;BFFFFFFFFBBBFFBFBFFFFFF/BFFB/B9/FF/BFBF./;9F/:FFE?A?DF9.;9;9-..9.B/B/FB
@M05620:37:000000000-D9766:1:1101:13931:4841 1:N:0:65
ACCACACCTTCTACAATGAGCTGCGTGTGGCTCCCGAGGAGCACCCCGTGCTGCTGACCGAGGCCCCCCTGAACCCCAAGGCCAACCGCGAGAAGATGCCCAGGTGAGTGGCCCGCTACCTCTTCTGGTGGCCGCCTCCCTCCTTCCTGGCCTCCCGGCGCTGCGCCCTTTCTCACTGGTTCTCTCTTCTGCCGTTTTCCGTAGGACTCTCTTCTCTGACCTGAGTCTCCTTTGGAACTCTGCAGGTTCTA
+
AAAAABBBFFFFGGGGGGGGGBGHGGEEEFHHHGGGGGGGGHHHHGFEEFGGHHGHHHHGGGGGGGGGGGGHGHHGGGGHGHHHHGGCGGGGGGHHHHGHHHGGGHFHGHGGHGGGGCGHGHHHHHGHHHGGHGGGGFHGGHGHHGFGGGGGGGGGGG-AAB=D@CFFFFFFFFFFFFFFFFFFFFFFFFFFFF:DFFFFFFFFFFFBFFFFFFFFF/FBFFFFFFFFFFFFFFFFFFFFFFEFFFFFFFF
@M05620:37:000000000-D9766:1:1101:16372:4852 1:N:0:65
AGTGCCAGCTCTCAATCGCACAGGGGACCCAGGGCCTGGCCCCTCCATCCAGAAAACCTATGACCTCACCCGCTACCTGGAGCACCAACTCCGCAGCTTGGCTGGGACCTATGTTGGTTCTCACGCGTGGGACTCTGGGGGTTGGGGGGGCGGGGGGGGTTGGGGAACACAGTTCCTACCGGTGGGGGGTTCTGGTAAATGATGGGGGAGGAGGGGGCTCTTTGGCTCCCCCCGGCCCCCCTGTCTGGTCT
+
AA3>AFFFBFFFGGGGFFGGEGHHGGGGGGHHGEG2FFDFHHGHGGHHHHHHHHHHHGHHHHHHHHHHHHHGGEEGHHHGHHHHHHHHGHHHGGGGGFHHGHHGGGHHGHHHHHF3///32B22/0///<<G<0<1?F0--<<AFG--;------;---;-@DF=FF..9..//;B/B9F---;.-;@9@-./;//;F/9///;FFF---;..;@D---.;F/B//9BF..A--;-;BFFC-999/FF9:9
@M05620:37:000000000-D9766:1:1101:23487:4865 1:N:0:65
ACCACACCTTCTACAATGAGCTGCGTGTGGCTCCCGAGGAGCACCCCGTGCTGCTGACCGAGGCCCCCCTGAACCCCAAGGCCAACCGCGAGAAGATGAGTGGCGAGCTCCCTCTTCTTGTGGCCGCCTCCCTCCTTCCTGGCCTCCCGGCGCTGCGCCCTTTCTCACTGGTTCTCTCTTCTGCCGTTTTCCGTAGGACTCTCTTCTCTGCCCTGCGTCTCCTTTGGCACTCTGCAGGTTCTAGATCGGAA
+
BBBBBBBBFFFFGGGGGGGGGGHFGEEECEHHHGGGDGGGGHHHHGGGGGGGGHHHHHHGGGGGGGGGGGGHHHHGGGGHGHHHHGGGGGGGCGHGHHGHGFA//<>>C<>FFHCGHH<G11<CC-<AC:CEHHGFGHHH:/GHGGGGGGGADG?DD-DDFBFFFF/BFFFFFFB9BFFFFFB/FFADFEFFD9:ADFFFFF/FFFFFFF/BEFF.@AADFFBBFFF/:FFFFFFFFF9;FFBBFF9;..9
@M05620:37:000000000-D9766:1:1101:18209:4867 1:N:0:65
AGTGCCAGCTCTCAATCGCACAGGGGACCCAGGGCCTGGCCCCTCCATCCAGAAAACCTATGACCTCACCCGCTACCTGGAGCACCAACTCCGCAGCTTGGCTGGGACATATATGAGTGTGCAGCGTAGGAATCAGGAGGTTGGGAAAGAGAGAGGAAATGGGGAAAGACAGTCCTAACCGAGGAGGGTTCTGGTAAATGATGGGGTGAGGAGAGGCTCTTTGGCTCCCACCAGTCCCCCTGTCTGATCTA
+
BCBBCFFFCFFFGGGGGGGGGGHHGGGGGGHHGGGGGGHHHHGHGGHHHHGHHGHHHGHHHHHHHHHHHHHGGGGGHHHHHHHHHHHHGHHHGGGGGHFHGHHGG/B0FHF33BBBG32?3BBFHGDGGGHHHH1??1/???GGG.<.>><0>>AE<//<=CGGGGEHGHFGH00<CC/CD-=A@FGGC.;;0;;;FGGFFFGGGGGFFF./..;;AAFFFFFFFFFFFFFBF.BFF/.ADEFFFF/;BB9
@M05620:37:000000000-D9766:1:1101:21588:4870 1:N:0:65
ACCACACCTTCTACAATGAGCTGCGTGTGGCTCCAGAGGAGCACCCCGTGCTGCTGAACGAGGCCCCCCTGAACCCCAAGGCCAACCGCGAGAAGATGCCCAGGTGAGTGGCCCGCTACCTCTTCTGGTGGCCGACTCCCTCCTTCCTGGCCTCAAGGCGCTGCGCCCTTTCTCACTGGTTCTCTCTTATGCCGTTTTCCGTAGGCCTCTCTTCTCTGACCTGAGACTCCTTTGGAACTCTGCAGGTTCTA
+
1>>AAAAAFFB1BGG13BBFDDF1AABBG0BBBF11BAE0EGCHHG/E//BADAAGH11BEGCG/E/EGGGHFF//?EG>FHHC//?>E@EC/<FH11DHBGGE11?FF1/FHG//@//>111>111<><CGFC---.<.<CC/00/;0/CC0;/:0/;99@-C-@G?ABFFF00;FFB//99;BBF/9FFFF@FFFFFFB/9-A///AFFF/BFF///;;/-9;//9B/BB9B/F///;//99FFF/9B9
@M05620:37:000000000-D9766:1:1101:17723:4915 1:N:0:65
ACCACACCTTCTACAATGCGCTGCGGGTGGCTCCCGAGGAGCACCCCGTGCTGCTGACCGAGGCCCCCCTGAACCCCAAGGCCAACAGCTACCCCTTTTGGCGGGGGCCTCCCTCCTTCCTTGCCTCCCGGAGCTGCGCCCTTTGTCCCTGGTTCTCTCTTCTGCCGTTTTCCTTAGGACTCTCTTCTCTGCCCTGAGTCTCCTTTGGACCTCTGCCGGTTCTAGCTCGGAAGAGCACACGTCTGCCCTCC
+
AAA1AAA>BBFFG3GFDG1AE0E?G000//BB1ABA/EEECHHFHGGCC>EGBHGFHHH>/E?EG?EGGEC0F<GGGF/G//?GHG/<?F1?00??01??C1>@--:;@EFFEGGBBFGGG00/;F;9.;9@@@FFF?-A@@FF/;/;:/BEBBFEBBBFFFFFFB>-9F-9B/9B///;BFFFFFBFFFFBFAFFFFFFB;F/BFFFFBFFBBF/9@?@BFF9:;;FF?9---;BFFFF@9EFF//9;AB
@M05620:37:000000000-D9766:1:1101:17742:4915 1:N:0:65
ACCACACCTTCTACAATGAGCTGCGTGTGGCTCCCGAGGAGCACCCCGTGCTGCTGACCGAGGCCCCCCTGAACCCCAAGGCCAACCGCTACCTCTTCTGGTGGCCGCCTCCCTCCTTCCTGGCCTCCCGGAGCTGCGCCCTTTCTCACTGGTTCTCTCTTCTGCCGTTTTCCGTAGGACTCTCTTCTCTGACCTGAGTCTCCTTTGGAACTCTGCAGGTTCTAGATCGGAAGAGCACACGTCTGAACTCC
+
BAABBCCBFFFFGGGGGGGGGGHHGGGGHGHHHGGGGGGGGHHHHGGGEEGGHHHHHHHGGGGGGGGGGGGHHHHGGGGHGHHHHGGGG/</22B2BB>GGGHBGHGGC?EGEFGDGHHHHGHHHDFHG<-<@GAC:-DFGGGC;;CFGBBG;BFFFFC9CFG0CCF9EBEFFCFFGABBFFFFF/:FFFEFFB;FBB/BFBFFFF///9B/FFFFFBAFFFFFFFFFFF?EFF9//:B.9FAFAB9:/B/
@M05620:37:000000000-D9766:1:1101:23142:4927 1:N:0:65
ACCACACCTTCTACAATGAGCTGCGTGTGGCTCCCGAGGAGCACCCCGTGCTGCTGACCGAGGCCCCCCTGAACCCCAAGGCCAACCGCGAGAAGATGCCCAGGTGAGTGGCCCGCTACCTCTTCTGGTGGCCGCCTCCCTCCTTCCTGGCCTCCCGGCGCTGCGCCCTTTCTCACTGGTTCTCTCTTCTGCCGTTTTCCGTAGGACTCTCTTCTCTGACCTGAGTCTCCTTTGGAACTCTGCAGGTTCTA
+
BABBBBBBFFFFGGGGFGGGGGHFGBEEAEGHFGGGFGGCDHHHHGGGGGGGFHGFHHHGGGGGGGGGGGGHHHHGGGGHEHHHHGGGGCGGGFHFHFFHHHHGHHHHHHGGHHGGGGGHHHHHHHHHHHGHHGGGGGHGHHGHGGGGGGGGGGGGGG-ADFFFFFFFFFFFFFFFFFFFFFFFFFFFFFFFFFDFFFFFFFFFFFFFFFFFFFFFFFFFFFFFFFFFFFFEFFFFFFFFFFFFFFAFFFF
@M05620:37:000000000-D9766:1:1101:14867:4944 1:N:0:65
ACCACACGTCTTAACTCAAGTCACGGACCTTTATCTCGTATGCCTTCTTCTGCGTGACCAAAAAATGAATTGATTAACGAAGGTGAAAAAACTGCCACTGGTCTCCTACCCGTAAGGCAAGGCTACTAGAAGACTCAAAGGGAGCAAAAGAGATGATGAAACAATGGAAAGTAAGTAAGGCATTTCAGCTTTAGCACTATTACGGCTCCAAGTGAAGAATTACCAGAAGTGGAACTTGTAACTGACAAGCC
+
AAAAA?ADBAB>AABBA1BBBB3DBAAE0B1BADBDGBABB0FG11BBFBFB1ABEEAB1A//A/01A122B1DF211/B?>>@B11110/?@@@BG1@BF1121B>1BB0??<?01000<F?11B111BB1<0<1<@1@0/C//?<<G?/?<11111==<>0.<<>11<F1<1D=<=0/<<000=00<0000<0;000000<..--..99000;909/0090;09.//;900;/;C0000C090/9/-9-
@M05620:37:000000000-D9766:1:1101:20023:4946 1:N:0:65
AGTGCCAGCTCTCAATCGCACAGGGGACCCAGGGCCTGGCCCCTCCATCCAGAAAACCTATGACCTCACCCGCTACCTGGAGCACCAACTCCGCAGCTTGGCTGGGACCTATGTTGAGTATCCAGCGTAGGAATCTGGGAGTTGGGGAGGAGTGAGGCGTTGGGGAAAGACAGTCCTAACCGTGGAGGGTTCTGGTAAATGATGGGGTGAGGAGGGGCTCTTTGGCTCCTACCAGTCCCCCTGTCTGGTCT
+
AAAAAFFFBFFFGFGGGGGGGGHHDGGGGGHHGGGGGGHHHHGHGGGGHHHHHHFHHGFHHHHHHHGHHHHGGFGGHHHHHGGGFHHHGHHHGGGGGHHHGHHGGGHHGHHHHHHHHHHHHHHBHHGGGGGHFGHHHHH0FCGHHGG.AG.>CG0DG.CCCGHGGGF:GGGGGGFGFFGGGGDFG.EGGCFGGGGFFFFFFFFFFFFDBFFFEFFBBFFFFFFFFFFFFFFFFFFFFFFFDFFFFFFFFFF
@M05620:37:000000000-D9766:1:1101:16444:4953 1:N:0:65
ACCACACCTTCTACAATGAGCTGCGTGTGGCTCCCGAGGAGCACCCCGGGCTGCTGACCGAGGCCCCCCTGAACCCCAAGGCCAACCGCGAGAAGATCTGCTGGCCGCCGGCCTCCTTCCTGGCCTCCCGGAGCTGCCCCCCTTCCCACGGCTCCTCGCTCCGGCCGCTTTCCGTATGACTCTCTTCTCTGACGTGTTTCGCCGGTCGCACTCTTCAGGCCCGAGATCGGAATAGCACACTGCTGAACTCA
+
ABAB3AAAFCBBBFFFBFFGGGGHGEEAG2FGHFCABE2AEFDHHG?E0AAEFE3FG?GGGCGGGGGEEGGHFHEG/<ACFH?CF/BB><<///21<11111?1A0/----<<..CC0;CC0/.C0..;CC---.;/.;;---C99;BA----.;/9A@....--9--9AEF/9;;.B/;;BFBF/;FFBBFF.;./..;..A9-9--;-;;9//B/9//..-;DC./.....99/BFFF//B/;/9///9
@M05620:37:000000000-D9766:1:1101:14112:4960 1:N:0:65
ACCACACCTTCTACAATGAGCTGCGTGTGGCTCCCGAGGAGCACCCCGTGCTGCTGACCGAGGCCCCCCTGAACCCCAAGGCCAACCGCTACCCCTTTTGGCGGGGGCCTCCCTCCTTCCTGGCCTCCCGGAGCTGCGCCCTTTCTCCCTGGTTCTCTCTTCTGCCGTTTTCCGTAGGCCTCTCTTCTCTGCCCTGAGTCTCCTTTGGACCTCTGCCGGTTCTAGCTCGGACGAGCACACGTCTGACCTCC
+
AAAAAAAA1CFFGFGF3G1AF1GFG0A00AFB10FA0EEC/GEFGGE//AAB1DBAGHB//E/EG/EEG//>FCFEGA/F//GHHG/<BC/B00?/01??C1/A<--;CG.9AFF.BFFFB0/.;;999C9A@@FFF@;9@@FF/9//:-;A9/9//B9FFFFFB/;-99-/;-999-/;/A99/9//;BB//9F-FFFF/99BFFFFF/99BFF9B@@@FFF;9/;FB-9---;@@FFF@9ABE;/9/;-
@M05620:37:000000000-D9766:1:1101:10235:4977 1:N:0:65
ACCACACCTTCTACAATGAGCTGCGTGTGGCTCCCGAGGAGCACCCCGTGCTGCTGACCGAGGCCCCCCTGAACCCCAAGGCCAACCGCGAGAAGATGAGTGACGCGCTACCTCTTCTTGTGGCCGCCTCCCTCCTTCCTGGCCTCCCGGGGCTGCGCCCTTTCTCACTGGTTCTCTCTTCTGCCGCTTTCCGTAGTACTCTCTTCTCTGACCTGTGTCTCCTTTGGAACTCTGCAGGTTCTAGATGGTAA
+
AAA1AAA1FFFFGGGF3GFAG1GFG0AA00FG1BF00EGGGHHHHGGGGEGGFHHCHHHEEECGG/FGGGG>G1GGGGAG//GHHG/<BCB/@FFB1FBF2<11//<>---<1<F1GH10<0<..<--....:C.;0;;0:/CFFA.E.?-9;-.9-99@-FFBF/:F//-;////9////;9/F--;B-//-/-9-/9:B/9///9BFB/B9BB/99//BFF/BF//9B9/9/9//-:;FF//;////;/
@M05620:37:000000000-D9766:1:1101:11207:5011 1:N:0:65
AGTGCCAGCTCTCAATCGCACAGGGGACCCAGGGCCTGGCCCCTCCATCCAGAAAACCTATGACCTCACCCGCTACCTGGAGCACCAACTCCGCAGCTTGGCGTGGGACTCTGGGAGTTGTGGGGGCGTGAGGCGGTGTGGCCCGCCCGTCCTACCCGTGGCGGGTTCTGGTCCATGATGGGGGGGGGCGGGGCTCTTTGGCTCCCACCCGTCCCCCTGTCTGGTCTCTCTCCTGCCCTTCGATCGGTCGA
+
>>1>>DF@ACFFG1FGGFF1E?GCF0BAABFH0AEA/BGH0GGHGGHBFFHHBGHFGGHBFG2GHGGHHHHEG>>EHHHH>BGHHH0/?FEFEECE>GBGEH///>CH0G0FGG0<FEFB1///>//<-<AAC.:-;A...9:.;---;-.;9C0..AA-@-@@<--A/////9BFFFFFF?B=;-@;9;>@@=;-/;FFFB/;--;---@B----A@AFFF/F/9//;9:FBBFFFFFF-EAFF?F999@
@M05620:37:000000000-D9766:1:1101:24406:5011 1:N:0:65
ACCACACCTTCTACAATGAGCTGCGCGTGACTCCAGAGAAGCACCCCGTGCTGCTGACCGAGGCCCCGCTGAACCACAAGGCCAACCGCGAGAAGATGAGTGGGTGGCTGCCTCTTCTGGTGGCCGCCTCCCTCCTTCCTTGCCTCCCGGCGCTGCGCCCTTTCTCACTTTTTCTCTCTTCTGCCGTTTTCCGTTGTACTCTCTTCTCTGCCCTGCGTCTCCTTTGCCCCTCTGCAGGTTCTCGATCTGAA
+
AAAAAAAA>FFFGEGFDG1BGC11E0EA00ABDBG11/0BBFGGEFGG?EEFE1BB10BAEFC//B//>>E?GFH0FGHCEGHHHG<<EE@<BCHFDG1<@1F//?/<?//?1F<11<11>0.0>@--<...<<CCGFH000;/GFCAE@@---9.9-;-?F9F//B99///;BBFF//;/99B/;ABFFBFB//--:BB/;:99;BBB///-/;A-9@BF////9///;ABBF//;-;////-//--//;
@M05620:37:000000000-D9766:1:1101:22235:5089 1:N:0:65
ACGTGCCAGCTCTCAATCGCACAGGGGACCCAGGGCCTGGCCCCTCCATCCAGAAAACCTATGACCTCACCCGCTACCTGGAGCACCAACTCCGCAGCTTGGCTGGGACCTATGTGAGTATCCAGCGTAGGAATCTGGGAGTTGGGGAGGAGTGAGGAGTTGGGGAAAGACAGTCCTAACCGTGGAGGGTTCTGGTAAATGATGGGGTGAGGAGGGGCTCTTTGGCTCCCACCAGTCCCCCTGTCTGGTCT
+
>3>AAABFFB@FBFGGGGGGCGAGHGGGGGGHHGGGGGGFHHHGHGGHHHHFGHHHHHGHHHHHHHEHHHHHGG>EEHHHGHHHHHHHHGHHHGG?FGHHHDHHEGFHHGHFHHHHFHHEHHHFHHGGGGGH2GHHHHGFFEHHHGGCFG?EHHDGF0C=CGHGGGGHHHHHHHHHHHHGGGDGGDGGG;AFGGG;FFGGGGGGGGFFFFFFFFFFFFFFFFFFBFFFFFFFFFFFFFFFFFFFFFFFFFF
@M05620:37:000000000-D9766:1:1101:20853:5094 1:N:0:65
ACCACACCTTCTACAATGAGCTGCGTGTGGCTCCCGAGGAGCACCCCGTGCTGCTGACCGAGGCCCCCCTGAACCCCAAGGCCAACCGCGAGAAGATGAGTGGCCCGCTCCCTCTTCTTGTGGCCGCCTCCCTCCTTCCTGGCCTCCCGGCGCTGCGCCCTTTCTCACTGGTTCTCTCTTCTGCCGTTTTCCGTAGGACTCTCTTCTCTGCCCTGCGTCTCCTTTGGAACTCTGCAGGTTCTAGATCGGAA
+
AAABAABACFFFGGGGGGBGGGHHGEEBAEHBFFFF?EEEFHDGGGGGGEEFHHHHGHHGGFGEGGGGGGGG3GHFGGGHGHHGHGGFCDBDGGHGHHHGHFGF0<>>C><FHHHHHH1FH1AGHFAGG:CGHHGHHHHHGHHHGGGGGGGGGGGGGFFFFFFFFFFFFFFFFFFFFFFFFFFFFFDFFFFFFF.AFFFFFFFFFFFFFFBFFFFFDDFFFFFFFFF/BFFFFFFFFFFFEF/FBFBEBAE
@M05620:37:000000000-D9766:1:1101:20850:5112 1:N:0:65
ACCACACCTTCTACAATGAGCTGCGTGTGGCTCCCGAGGAGCACCCCGTGCTGCTGACCGAGGCCCCCCTGAACCCCAAGGCCAACCGCGAGAAGATGAGTGGCCCGCTCCCTCTTCTGGTGGCCGCCTCCCTCCTTCCTGGCCTCCCGGCGCTGCGCCCTTTCTCACTGGTTCTCTCTTCTGCCGTTTTCCGTAGGACTCTCTTCTCTGACCTGCGTCTCCTTTGGAACTCTGCAGGTTCTAGATCGGAA
+
CCCCCCCCFFFFGGGGGGGGGGHHGEGAFEHHHGGGGGGGGFHHHGGGGGGGHHHHFFHGFGGGGGFGGGGHHHHGGGGHGHHHHGGGGGGGGGHHHHHHDDFFF<C@D->FFHHHHHFDGFDHHGGGGGHGHHGHHHHFF/GHHGGGGGAFGAGGGFFFAFFFFFFFFFB:FFFFFFFFFFFFFFFFFFFFDFF.AFFFFFFFFFFFFEF9FFF?FFCAFFFFFBFFFFFFFFFFFFFFFFFFFFF???A
@M05620:37:000000000-D9766:1:1101:12001:5128 1:N:0:65
ACCACACCTTCTACAATGAGCTGCGTGTGGCTCCCGAGGAGCACCCCGTGCTGCTGACCGAGGCCCCCCTGAACCCCAAGGCCAACCGCTAACCCTTGTGGGGGTTGCCTCCCTCCTTCCTGTCCTCCCGGAGCTGCGCCCTTTTTCCCTGGTTCTCTCTTCTGCCGTTTTCCTTAGGCCTCTCTTCTCTGCCCTGAGTCTCCTTTGGACCTCTGCCGGTTCTAGCTCGGACGCGCACACGTCTGCTCTCC
+
CCCCCCC>>FCFGGGGGG5FGGHHGGGB4EGGHFFE2EFEDHFHHGGAAEEGFHGHGHG0E??EFGGGGGEHFHHGGGGHGHHHHGGGDF@<B?/B?2<??/><//><FGHHGF<EGHHHH00<<G=CCDFF?FFCGCGGGGGF9;CFCFFABFGFGGBFB0;BFGGGGGFFF/FF/F/:FFBFFFFFB9FFBEFFFFFFF/BFFFFEBFFFFFFBFDF;;EF/B:FFDA.-;-;-B9BADFEFE/:/;9F
@M05620:37:000000000-D9766:1:1101:15976:5137 1:N:0:65
ACCACACCTTCTACAATGAGCTGCGTGTGGCTCCCGAGGAGCACCCCGTGCTGCTGACCGAGGCCCCCCTGAACCCCAAGGCCAACCGCTACCCCCTTCGGAGGTGGCCTCCCTCCTTCCTCTCCTGCCGGAGCTGCGCCCTTTTTCCCTGGTTCTCTATTCTGCCGTTTTCCTTATGCCTCTCTTCTCTGCCCTGAGTCTCATTTGGACCTCTGCCGGTTCTAGCTCGGTCGGGCACACGTCTGGCCTCC
+
CDDCCCDCFFFFGGGGGGGGGGHHGGGEHGHHHGGGGGGGGHHHHGGGFGGGHHHHHHHGGGGGGGGGGGGHGHHGGGGHGHHHHGGGCCG>B0?/>?2//?>A?//===GGGC<EHBHHH<1<>G0<.<A---:0:-AF?:/C00;::;0.C0C00FFF00;0:C-.;FGGE0000;00BFFFF0:FFFFFF?FFBB:B:00;;0:0B:BF00;F0@--:9:FF00::-.:--;-:A/;@:A/:/0.0.9
@M05620:37:000000000-D9766:1:1101:9163:5141 1:N:0:65
ACCACACATTCTACAATGCGCTGCGTGTGGCTCCCGAGGAGCACCCCGTGCTGCTGACCGAGGCCCCCCTGAACCCCAAGGCCAACCGCGCGAAGATGCCCAGGTGAGTGGCCCGCTACCTCTTCTGGTGGCCGCCTCCCTCCTTCCTGGCCTCCCGGCGCTGCGCCCTTTCTCACTGGTTCTCTCTTCTGCCGTTTTCCGTAGGACTCTCTTCTCTGACCTGAGTCTCCTTTGGAACTCTGCAGGTTCTA
+
BABBBBB>BDDFGGGGGG4AEGGGGFG2ABGFG2BE2EEEEHDGHGG0EEEFFHGHHHH>>@?EGGGGGGFHGHHGGGGHGHHHHGGGGG/BDGG/FGHHHHHGHHHHHHGGHHGGGCGHHHHHGHHHHHGHHGGGGGGGGGGGGGGGGGGGGGGGG@;@B?BFBBFBBFFFFFFFFFFFFFFFFFFFBFFFFBDFFFFFFFFFFBFFFFFFFFFBFF/FFFF/BFF/:FFFFFFFFFFFFFFFFFFFFFB
@M05620:37:000000000-D9766:1:1101:22753:5143 1:N:0:65
AGTGCCAGCTCTCAATCGCACAGGGGACCCAGGGCCTGGCCCCTCCATCCAGAAAACCTATGACCTCACCCGCTACCTGGAGCACCAACTCCGCAGCTTGGCTGGGACCTATGTTGAGTATCCAGCGTAGGAATCTGGGAGTTGGGGAGGAGTGAGGAGTTGGGGAAAGACAGTCCTAACCGTGGAGGGTTCTGGTAAATGATGGGGTGAGGAGGGGCTCTTTGGCTCCCACCAGTCCCCCTGTCTGGTCT
+
BCBBBFFFCFFFGGGGGGGGGGHGGGGGGGHHGGGGGGHHGHGHGGHHHHHHHHHHHGHHHHGHHHHHHHHGGGGGHHHHHHHHHHGHGHHHGGGGGHHHGHHGGGHHCHHHHHGFHHHFFHHHHHGDDG?HHHHHGHHGGDHHHGGGGC.EGHFHF0AG/GHGGGGHHHHHHCGGFHHHGGEEGGGGGAFGBFF0;FBFFG0FFGFABEFFFFFFFFFFFF0FEFFFFEFFFFAFFFFFFAFFFFBFBFB
@M05620:37:000000000-D9766:1:1101:25015:5146 1:N:0:65
AGTGCCAGCTCTCAATCGCACAGGGGACCCAGGGCCTGGCCCCTCCATCCAGAAAACCTATGACCTCACCCGCTACCTGGAGCACCAACTCCGCAGCTTGGCGTCGGAATCTGGGAGTTGAGGCGACGTGAGGAGTAGGGGCCCACCAGTCATAACCGTGGCAAGTTCTGGTAAATGATGGGATGAGGAGGGGCTCTTTGGCTCCCACCAGTCCCCCTGTCTGGTCTATCTCCTGCCCTTAGATCGGAAGA
+
AA3AAFFFAFFFGGGG5AFFGGHCFGGGGFHHGGGGGGHHAFGHGGHHHHHGGGHHHGHHHHHHHHHHHHHGGGFGHHHGFGGGHHFGEHHHEEEEEHHHGHEE<B@>FEHGH>@@FEGG2@@/A//>><.EGGEG/=<CD--<.::CGHHBGGHGGGGEG-/09;;;FGGC0CCFC9=B9E//:/CF0;;@D-@EFFFFFFFFFFFFFFFFFF/9AFFFFFFFFFF/FBF/;BFBAEBF/BBFFAA9ED.
@M05620:37:000000000-D9766:1:1101:13039:5163 1:N:0:65
ACCACACCTTCTACAATGAGCTGCGTGTGGCTCCCGAGGAGCACCCCGTGCTGCTGACCGAGGCCCCCCTGAACCCCAAGGCCAACCGCTACCGCTTATGGTGGCCGCCTCCCTCCTTCCAGGCCACCAAGAGCTGAGCCCTTTATCACTGATTATCTCTTCAACCGTTTTCCGTAGGCCTCTCTTCTCTGCCATGAGTCTCCTTTGGAACTCTGCCGGTTCTAGATCGGAAGCGCACACGTCTGACCTCC
+
AAAAAAA1BCCDFGFGGGFBFAF1EAEBAAGFAAAA0EEACGCGHGEAEBEFFFHHGFGEEFCEEFEEGGGHEGE?EGGGFHHHEFE><<<>B<<BC/??G2?C0<>>A/<GF0<C0>FG1>0<C.<<..<.<CFH0:GHEFHHGHFFCFH0;0:;GFGGGF00;;A.EGGGG.:FBG0;CA/;;BFFFFFFF/BFBFBFFFFFFFFFFBFFFFF//-;;9A/;B/;;EBF--9-9@==F@FEFE/9//;;
@M05620:37:000000000-D9766:1:1101:19390:5179 1:N:0:65
AGTGCCAGCTCTCAATCGCACAGGGGACCCAGGGCCTGGCCCCTCCATCCAGAAAACCTATGACCTCACCCGCTACCTGGAGCACCAACTCCGCAGCTTGGCTGGGACCTATGGCGTATCCAGCGTCGGAATCTGGGCGTTGGGGCGGCGTGCGGCGTTGGGGCAAGACAGTCCTAACCGTGGAGGGTTCTGGTAAATGATGGGGTGAGGAGGGGCTCTTTGGCTCCCACCAGTCCCCCTGTCTGGTCTAT
+
BCABCFFFCFFFGGGGGGGGGGHFGGGGGGHHGGGGGGHHFHGHGGHHHHHHHHHGHGHHHHHHHHHHHHHGGGGGHHHHHHHHHHHHGHHHGFGGGHHHGHHGGGHHGHHFHH/CGGGHHBGGGG/ADFFGHHHHHHGGGCGGGDGG?DDG.AB-@@BFFFFDFFFFFFFFFFFFFFFFFFFAEFFAFFFFFFFFFFFFFFFFFDCFFFFDFFFFFEFFFFFFEFFFFFFFFFFFFFFFFFFFFFFFFFB
@M05620:37:000000000-D9766:1:1101:10214:5188 1:N:0:65
ACCACACCTTCTACAATGAGCTGCGTGTGGCTCCCGCGGAGCACCCCGTGCTGCTGACCGAGGCCCCCCTGAACCCCAAGGCCAACCGCGAGAAGCTGAGTGGCCCGCTACCTCTTCTGGTGGCCGCCTCCCTCCTTCCTGGCCTCCCGGCGCTGCGCCCTTTCTCACTGGTTCTCTCTTCTGCCGTTTTCCGTAGGACTCTCTTCTCTGACCTGCGTCTCCTTTGGAACTCTGCAGGTTCTAGATCGGAA
+
AA>>A>A>CFFFGGGGGGFFGGHHGGGG4EFGGFFE2AFEAEGHHGGEAEEF5FHHGHHF>//>F>EEGGGB3BFEGGEHEEHHGGGFGGC<@DF11<1?FF/F>GCGFCGHHHFGHE0D=CFHG-@CDFGGGGGGGFCFGGFG9C9A.--9=BAD;@FFFFBFFFFFBFFFFFFFFFFFFFFFFF9.BEFFFFAFDFFFFFF/;FFFFFFFFF.9@99D.;/B9;F/F/FFBBB99FFFFFFFFBFEDF?
@M05620:37:000000000-D9766:1:1101:21209:5190 1:N:0:65
ACCACACCTTCTACAATGAGCTGCGTGTGGCTCCCGAGGAGCACCCCGTGCTGCTGACCGAGGCCCCCCTGAACCCCAAGGCCAACCGCGAGAAGATGCCCAGGTAAGTGGCCCGCTACCTCTTCTGGTGGCCGCCTCCCTCCTTCCTGGCCTCCCGAAGCTCCGCCCTTTCTCACTGGTTCTCTCTTCTGCCGTTTTCCGTAGGACTCTCTTCTCTAACCTGAGTCTCCTTTGGAACTCTGCAGGTTCTA
+
BBBBBBBAFFFFGGGGFGGGGGHGGFDEDEGHFGGGGGGGGHHHHGGGEGGGEHHBHHHGGGGGGFGGGGGGHHHGGGGHEHHHHGGFGGGGGGHHHGHH22GAG1?FFGHGHGGG--AHFHHFDHHHFHGHH-@AEGHGHHGHEHHGGGGGGGEFG.-;;F0;CFG-=FFFF//;FFEB9FFFFFFBFFFFFFFFFFFFF/AA?FFFFFFFFFFFF/9;AF./;9;FFFFFFF//B/;BFFFFFFABBF/
@M05620:37:000000000-D9766:1:1101:22521:5211 1:N:0:65
ACCACACCTTCTACAATGAGCTGCGTGTGGCTCCCGAGGAGCACCCCGTGCTGCTGACCGAGGCCCCCCTGAACCCCAAGGCCAACCGCGAGAAGATGCCCAGGTGAGTGGCCCGCTACCTCTTCTGGTGGCCGCCTCCCTCCTTCCTGGCCTCCCGGCGCTGCGCCCTTTCTCACTGGTTCTCTCTTCTGCCGTTTTCCGTAGGACTCTCTTCTCTGACCTGCGTCTCCTTTGGAACTCTGCAGGTTCTA
+
BBCCBBBBCFCFGFAFGGEGGGHHGEGBEEHFGGGEEGGGGHDGHGGGGEEGHHHHHHHGGGGGGGGGGGGGFHHGE/?GGG?GHFEGFG<CGGHEFFFHC2FFCH<C?FCEHHGC<-<FGHHHDDDB<<AF<@ADG:GEHHGHHCFG0FFGGFEE.9D@BF;F-9DF=FFFFF//BBFBFFFFFFFFFFFFFDAAF?BFFF.A./:BBFFF:BFFFF:99BF9-A9.9F//:BFFFF/BFFF/9FFFB9/
@M05620:37:000000000-D9766:1:1101:19277:5220 1:N:0:65
AGTGCCAGCTCTCAATCGCACAGGGGACCCAGGGCCTGGCCCCTCCATCCAGAAAACCTATGACCTCACCCGCTACCTGGAGCACCAACTCCGCAGCTTGGCGTCGGAATCTGGGAGTTGGGGCGGCGTGAGGAGTTGGGGCCCGCCCGTCCTACCCGTGGCGGGTTCTGGTCAATGATGGGGTGAGGCGGGGCTCTTTGGCTCCCACCAGTCCCCCTGTCTGGTCTATCTCCTGCCCTTCGATCGGCAGA
+
BBBBBFFFBFFFGGGGGGGGGGHAFGEFGGHHFGGGAFHGHHGHGGHHHFHHHHGFHGHHHHHHHHHHHHHGGGGGHHHHGGHHHHHHGGHHFFGGGHHHGHGE/>BD/FGHHHHHGFGH2CG/AD@DGGGGH:EGGGGGG?@DGFG-BGGFFFFFFFFFFCFFFFFFFFFF/;FFFFFFFFFFF.AF.@CFFFFFFFFFFFFFFFFFFFFFFFFFFFFFFFFFFFFFFFFFFFFFFFFFBEEFFDFFFF.
@M05620:37:000000000-D9766:1:1101:17403:5225 1:N:0:65
ACCACACCTTCTACAATGAGCTGCGTGTGGCTCCCGAGGAGCACCCCGTGCTGCTGACCGAGGCCCCCCTGAACCCCAAGGCCAACCGCGAGAAGATGAGTGGCGTGGTCCCCCCCCTCGTCTCCCGGTCGCCCCCCCCCGTCCTCCCGGCCCTGCGCCGCTTCTCACTGGCTCTCTCTTCTGCCGTTTTGCGTTGGACCGTCTTCTCTTCCCTGCGTCGCCTTTGCAACTCTGCAGGTTCGGGATTGGAA
+
BBBBBBBBFFFFGGGGGGGGFGHHGFGGHGHHHGGDEGGGGHHHHGGGEGGEGHHHHHHGGGGGGGGGGGGHHHHGGGGGGHHHHGGGGGGGGGHHHHH222?<<?>/?1?0.>--<C.:C../:/.-;;-;.9;---;--.;AFBFFD-@-@..ADB.---;;/9/;//...//;F//BB:///-9./../-9.9./;.-...;//BF/9/999E-9--;AA./////;F///9F/AFBF--.-;/../:
@M05620:37:000000000-D9766:1:1101:10280:5227 1:N:0:65
ACCACACCTTCTACAATGCGCTGCGTGTGGCTCCCGAGGAGCACCCCGTGCTGCTGACCGAGGCCCCCCTGAACCCCAAGGCCAACCGCTACCACTTCTGGTGGCCGCCTCCCTCCTTCCTGGCCTCCCGGAGCTGCGCCCTTTCTCCCTGGTTCTCTCTTCTGCCGTTTTCCTTAGGACTCTCTTCTCTGCCCTGAGTCTCCTTTGGACCTCTGCCGGTTCTAGCTCGGAAGAGCACACGTCTGCCCTCC
+
AAAAAAA>BFFFGGGGGG1AEAEEGEEBAAGGCAFB/EGGFHHHHGGGFEEGDGFHHHH>EECEGEGGGGGGHFHGGGGHEHHHHGCCCCB@01??F1?FG<?E<?<>CGGHGHGGHHHHHFFHHHGGCEGGGGHHHGGGGGGG0C9FFGGGGGGGGGFGGFGGGGGGGGGGF/FFFEBFFFFFFFFFFFFFFFFFFFFFFFFFFFFFF/BFFFFFF@@@FFF;FFFFF?B-A;AFFFFF@FFFF9/;;AB
@M05620:37:000000000-D9766:1:1101:14956:5244 1:N:0:65
AGTGCCAGCTCTCAATCGCACAGGGGACCCAGGGCCTGGCCCCTCCATCCAGAAAACCTATGACCTCACCCGCTACCTGGAGCACCAACTCCGCAGCTTGGCTGGGACCTATGGCGTATCCAGCGTCGGAATCTGGGCGTTGGGGCGGCGTGCGGCGTTGGGGCAAGACAGTCCTAACCGTGGAGGGTTCTGGTAAATGATGGGGTGAGGAGGGGCTCTTTGGCTCCCACCAGTCCCCCTGTCTGGTCTAT
+
ABAABFFFCFFFGGGGGGGGGGHGGGGGGGHHGGGGDGHHHHGHGGHHHHHHFHGHHGHHHHHHHHHHHHHGGEFGHGHHHHG11?FGGHHHGGGGGHHHGGHGGGHHGHHHHH/CEFGHHBGHG?/C@/?CHFGHHGFGGCHGG.DG-A?BACD-@@DFFFF.@EF/BBFFFFFFFFFF.AF.ADF:AFFFFBFFFFFFFFFFFD@FFFFFFFFFFFFFFFFFF0EFFFFFFFFFFFFF99BFFFF0BFB
@M05620:37:000000000-D9766:1:1101:18376:5249 1:N:0:65
ACCACACCTTCTACAATGAGCTGCGTGTGGCTCCCGAGGAGCACCCCGTGCTGCTGACCGAGGCCCCCCTGAACCCCAAGGCCAACCGCTACCACTTCTGGAGGCCGCCTCCCTCCTTCCTGGCCTCCCGGAGCTGCGCCCTTTCTCCCTGGTTCTCTCTTCTGCCGTTTTCCGTAGGACTCTCTTCTCTGCCCTGAGTCTCCTTTGGACCTCTGCCGGTTCTAGCTCGGAAGAGCACACGTCTGACCTCC
+
CCCCBCCBFFFFGGGGGGGGGGHHGGGBCEHGHGGFDEFGGHGHHGGGGGGGHHGHHHHGGGGGGGGGGGGHGHHGGGGHGHHHHGGGCDC<FB2?F2?>F2?B//><AEGGGFHGHHHHH10FGHCGCEGF@CFCGFGGGFGHCFGEFGFAFBF9FGGGGGGGGGA9DGGGG.;C.D0:FFFFFFFFFFF9FAFFFFFFFBFFFFFBF0;FFFFF0@=;:AFFF:FFFFA.A.;/BFFFFAEFE90/;B9
@M05620:37:000000000-D9766:1:1101:18417:5285 1:N:0:65
AGTGCCAGCTCTCAATCGCACAGGGGACCCAGGGCCTGGCCCCTCCATCCAGAAAACCTATGACCTCACCCGCTACCTGGAGCACCAACTCCGCAGCTTGGCTGGGACCTATGTGAGTATCCAGCGTAGGAATCTGGGAGTTGGGGAGGAGTGAGGAGTTGGGGAAAGACAGTCCTAACCGTGGAGGGTTCTGGTAAATGATGGGGTGAGGAGGGGCTCTTTGGCTCCCACCAGTCCCCCTGTCTGGTCTA
+
ABAABFFFCFFFGGGGGGGAECHCGGGGGGHGFEGGGGHHHHGHGGHHHGGHHHHHHGHHHFHHHGHHHHHGGEEGHHHHFGGHHHFHGHHFAECFGHGHGGHGGGHHGHHGHHHHHHHHHHHHHGGGGGHHHHHHHHHGGHHHGGFGGGGHHHHHHGHHHHGGGGHHHHHHHHHHHHHHGGEGGGGGGGGGGG;FGGGGGGGGGGFFFFFFFFFFFFFFFFFFFFFFFFFFFFFFFFFFFFFFFFFFFFF
@M05620:37:000000000-D9766:1:1101:14491:5289 1:N:0:65
ACCACACCTTCTACAATGAGCTGCGTGTGGCTCCAGAGGAGCACCCCGTGCTGCTGACCGAGGCCCCCCTGAACCCCAAGGCCAACCGCGAGAAGATGAGTGGCCAGCTCCCTCTTCTTGTAGCCAACTCCCTCCATACTAGCCTCCCGGCGCTGCGCCCTTTCTCACTGGTTCTCTCTTATGCCGTTTTCCGTAGGACTCTCTTCTCTGCCCTGCGACTCCATTGGAACTCTGCAGGTTCTAGATCGGAA
+
111>AA>>CF@1AFG13ABBDDAAABEBG0FFFF11BAF0FHGHHGAE//BAG1AFG00EEGGGEE/EEEGGFGC/?EG>EGGF>/?>E/>>@/GF11?<2</F0??FG1<?FGGHHH1??11?<1><F1>GFHG0=0C<00<GF/<EEG--AC-.99.;-CF09B00;9/0;90;FFFFB9BFF;:AF-:9A/-9ABF/FFFBBBBFFF/BA/9-;-;-AF////9/;BFBFFFFFF-BF//:BB/-:-;
@M05620:37:000000000-D9766:1:1101:13781:5294 1:N:0:65
ACCACACCTTCTACAATGAGCTGCGTGTGGCTCCCGAGGAGCACCCCGTGCTGCTGACCGAGGCCCCCCTGAACCCCAAGGCCAACAGCGAGAAGATGAGTGGCCCGCTCCCTCTTCTTGTTGCCGCCTCCCTCCTTCCTGGCCTCCCGGCGCTGCGCCCTTTCTCACTGGTTCTCTCTTCTGCCGTTTTCCGTAGGACTCTCTTCTCTGCCCTGCGTCTCCTTTGGAACTCTGCAGGTTCTAGATCGGAA
+
AAA1AAAAFFFFGFGF3G11F1FEE0AA00BB1ABA0EGGCHHHHGGGE/EFEHF1GHGA/E?FG/EGGGG0F1?EGG/F//?GHG/<FE///C0<1FDH>DF?0?<>@//??GH11G1<=10=<CA<E.<CHHGGHH/:0:GHHH.:E??AG?AG-9CA@FFF/9BF//:;FFFFFFFF:FFBF@ABFFFFFFFFFFFFFFFFFBFFFF//AFFA@A>BFFFFFBFBF/9FFFBFFEFFFF/BF//-;;A
@M05620:37:000000000-D9766:1:1101:20144:5300 1:N:0:65
ACCACACCTTCTACAATGAGCTGCGTGTGGCTCCCGAGGAGCACCCCGTGCTGCTGACCGAGGCCCCCCTGAACCCCAAGGCCAACCGCGAGAAGATGCCCAGGTGAGTGGCCCGCTACCTCTTCTGGTGGCCGCCTCCCTCCTTCCTGGCCTCCCGGAGCTGCGCCCTTTCTCACTGGTTCTCTCTTCTGCCGTTTTCCGTAGGACTCTCTTCTCTGACCTGAGTCTCCTTTGGAACTCTGCAGGTTCTA
+
AABBBBBBFFFFGGGGGGEGGGGHGEFAAEGGGFGEDGGGGGFGHGGGGEGGHHHHGGHGGGGGGGGGGGGHFHHGGGGHGHHHHGGGGG@DGGHGGHBGHFFG<<1<?FFAGHGCG-<FDDDGFF0DD/<.C<:AD.GFFBECG0C09B.CB?EEAF-9-99:::DDBFFFFBBB//F/B99BFB/BF/F/FD9AFFBF?::.D/:99/9/FFFB////BB./.:B/;F/FF/F:F//;99/9;F.;9//
@M05620:37:000000000-D9766:1:1101:10279:5300 1:N:0:65
AGTGCCAGCTCTCAATCGCACAGGGGACCCAGGGCCTGGCCCCTCCATCCAGAAAACCTATGACCTCACCCGCTACCTGGAGCACCAACTCCGCAGCTTGGCTGGGACCTATGTTGAGTACCCAGCGTAGGAATCTGGGAGTTGGGGAGGAGTGAGGAGTTGGGGAAAGACAGTCCTAACCGTGGAGGGTTCTGGTAAATGATGGGGTGAGGAGGGGCCCTTTGGCTCCCACCAGCCCCCCTGTCTGGTCT
+
BBAABBFFBFFFBGGFFGGFGGGAFGDFGAGHEFGECFHHHHGHGGHHHGHHFHHHHGHHGHHHHHHHHHHEEEEGHHGHFGHHFHHHGFHHEEE@EFGGGHHFGGHHGHHHHHFG3G3?3BFB/<<//B?GB1?1FGC0FACHFC?AD<.C/.<<<0.C/DGG@EGAFEGBG0:00<GFFGCE?.CA?E..0;09;C00009CFG.9;.A?BDFF---99F/B///:E.BFFE..;DF=;-.://;////
@M05620:37:000000000-D9766:1:1101:9343:5303 1:N:0:65
ACCACACAGTCTACAATGCGCTGCGTGCGGCTCTCGAGGAGCACCCCTTGCTGCTGACCTAGGCCCCCCTGAACCCCAAGGCCAACCGCGCGAAGATGCCCAGGTGAGTGGCCCGCTACCTCTTCTGGTGGCCGCCTCCCTCCTTCCTGGCCTCCCGGTGCTGCGCCCTTTCTCACTGGTTCTCTCTTCTGCCGTTTTCCGTAGGACTCTCTTCTCTGACCTGAGTCCCCTTTGGAACTCTGCAGGTTCTA
+
AAAAAAA11BBDGGGC3GGEFAEEGEE000AAA0B/1AAE?GHGHGG/0BFGBGFHHHF1BB0FGEGGG>/FFFHGGGGHGEHHHGGEEGCCCG?/??DFFHGFHHHFFFEGHHGGG?CHHHHHHHHFHHGHHGCGGGHGHGGHGGGGGGGGGGGGF@-;AGGE?@F?=FFFFFFFFFFFFBFFFFFF;;FBF@FFFFFFFFFFF/BFFFFFFFF/:B/;FFF/;BF/;AFFFFFFFFFFFFFFFFFFFFF
@M05620:37:000000000-D9766:1:1101:20864:5305 1:N:0:65
ACCACACCTTCTACAATGAGCTGCGTGTGGCTCCCGAGGAGCACCCCGTGCTGCTGACCGAGGCCCCCCTGAACCCCAAGGCCAACCGCTACCCCTTTTGGTGGTAGCCTCCCTCCTTCCTGGCCTCCCGGAGCTGCGCCCTTTCTCCCTGGTTCTCTCTTCTGCCGTTTTCCTTAGGACTCTCTTCTCTGCCCTGAGTCTCCTTTGGACCTCTGCCGGTTCTAGCTCGGAAGAGCACACGTCTGCCCTCC
+
BBBBBBBBFFFFGGGGGGGGGFHHGEEB4BAFGFGEEFGFFHFHHGEGAEEEEHFHHHHAEGCGGGGGGGGH3GHGGGGHGHHHHGGGCFG/BB/?F22?B/?//?<??GFHGHHGHHHHH10>GG>G.CCC@DHHHGGGGGHG:CHHHHHE9FGFFGGGGGGGGGGCDGGGG0CF0B0;FCFFGFFFFFF/FEFFFFFFFFBFFFFFFFFFFFFFFDF;DEF:;;BFFC....;;FF.9BFFFE;/;;AD
@M05620:37:000000000-D9766:1:1101:10265:5311 1:N:0:65
AGTGCCAGCTCTCAATCGCACAGGGGACCCAGGGCCTGGCCCCTCCATCCAGAAAACCTATGACCTCACCCGCTACCTGGAGCACCAACTCCGCAGCTTGGCTGGGACCTATGTTGAGTATCCGGCGTAGGGCTCTGGGCTTTGGGGCGGCGTGCGGCGTTGGGGAAGGACCGTCCTAACAGTGGGGGGCTCTGGTAAATGATGGGGTGCGGCGGGGCTCTTTGGATCCCACCAGCCCCCCTGTCTGATCT
+
>A>3>DFFAFFFG4BGGFG2E?FAAA2AABGH2BEAAFGGFGEHGGHEGFGHFHHGHGHEGFFHHDGHHHHGG/>EHHHH2BGH?G1??GHGEECGEHFHGHH/E<00EC111B222BG2BB2/>B<//<//00?0><0.0.0>F.-.;@??A-:--;9;-;.;BA..;.9.-AAA.B/.//;BF.;-@--99;//////;/BBF;9.-.9--;;-9@-A/;//////9B9FAA..;A?B=9EFF/B////
@M05620:37:000000000-D9766:1:1101:23221:5311 1:N:0:65
AGTGCCAGCTCTCAATCGCACAGGGGACCCAGGGCCTGGCCCCTCCATCCAGAAAACCTATGACCTCACCCGCTACCTGGAGCACCAACTCCGCAGCTTGGCTGGGACCTATGGGAGATCCAGCGGCAGGATCTGGGGGGTGGGGCGGCGGTGGGGAGTGGGGGAAGACAGTCCTAACCCTGGAGGGTTTCGGGAAATGATGGGGGGAGGAGGGGCCCTTTGGGTCCCACCAGTCCCCCCTGCTGGGCCAT
+
>AAABFFFBFFFFFGGG2FFF?GDFEEEEECEFAEGFABB2FFCFGHFGFFGHHEFFEFGHFGGFHH3GEGEGEEEHEGGHHHFFGHHG3FGGE?FEBGH?B3?/?FGG2CD2F02/<22@22@////>/?1011>F---;;>FF.-@-----.--.-;..A--9:..//.//9/;B.A.;....;A.A./9-.;99///99B..----9...9D=--99B/B.99:AF.;..///9.9--9A///9A.9/
@M05620:37:000000000-D9766:1:1101:7070:5351 1:N:0:65
AGTGCCAGCTCTCAATCGCACAGGGGACCCAGGGCCTGGCCCCTCCATCCAGAAAACCTATGACCTCACCCGCTACCTGGAGCACCAACTCCGCAGCTTGGCGTAGGAATCTGGGAGTTGGGGAGGAGTGAGGAGTTGGGGAAAGACAGTCCTAACCGTGGAGGGTTCTGGTAAATGATGGGGTGAGGAGGGGCTCTTTGGCTCCCACCAGTCCCCCTGTCTGGTCTATCTCCTGCCCTTAGATCGGCAGA
+
AABAABFFACFFG4BFGAFFEFGHFEEGGGGHGGGGDFGGHHGHGGFHHHHHFFHHHGHHHFDHHHGFHHHGGGGFHHHFHGF?BF?FFHFHG>>EFGHHEHFGEFDHBHGHHHGHGCFGGFGADGDGFGFGHHGHHFFGGF..C<<CGGHHHGHGH?EHF.C?CEGFFGHFF9;FGGCFFGGDDGGG0;.;;DAE;;FFBFFFFFFFDFFBFFFEF=EFFFFFF;FFFFFFFFFFFFFF/;FFF:9--@.
@M05620:37:000000000-D9766:1:1101:7051:5360 1:N:0:65
AGTGCCAGCTCTCAATCGCACAGGGGACCCAGGGCCTGGCCCCTCCATCCAGAAAACCTATGACCTCACCCGCTACCTGGAGCACCAACTCCGCAGCTTGGCGTTGGCCTCTGGGAGTTTTTTGGGAGTGAGGCGTTGAGTCCCGCACGTCCTACCAGTGGGGGGATCTGATCCATGATGGGGTGCGGCGGGGCTCTTTGGCTGGAACCCGTCCGGCTGTCTGGTCTCTCTCCTGCCCTTCGCTCGGCCGA
+
ABAABFFFBFFFGGGGGGGGGGHGGGGGGGHHGGGGGGHHHHGHGGHHHHHHHGHHHGGGHHHHHHHHHHHGGGGGHHHHHHHHGHHHGHHHGGGGGHHHGHGE/>02GH0BGFFHEGG22?//<?//?<F?CC@<-C.<<00/---<A.::.00:00CGH.;A--../9//;;BF/BB9F.A9-.;B---;=-B./9FB9/:9..::.AD..;--;;=F/FFF9/;BF/;B/BFFFFFFBE9;:BF.;-:
@M05620:37:000000000-D9766:1:1101:18494:5364 1:N:0:65
ACCACACCTTCTACAATGAGCTGCGTGTGGCTCCCGAGGAGCACCCCGTGCTGCTGACCGAGGCCCCCCTGAACCCCAAGGCCAACCGCTACCTCTTCTGGTGGCCGCCTCCCTCCTTCCTGGCCTCCCGGAGCTGCGCCCTTTCTCCCTGGTTCTCTCTTCTGCCGTTTTCCGTAGGACTCTCTTCTCTGCCCTGAGTCTCCTTTGGAACTCTGCCGGTTCTAGCTCGGAAGAGCACACGTCTGACCTCC
+
BBBBBBBBFFFFGGGGGGGGGGHHGDGBE2FGHGGGGG?EGHHHEGGGEGGGHHGHHHHGGGGGGGGGGGGHHHHGGGGHGHHHHGGGGGGGH2B?GFHHH?FE??>CGGGHGHHGHHHHHHHHHGHHGGGGGGHHHGGGGGHHHHHBFGGGGGGFGGGFGGGGGGGFGGGGGDFGGFFFFFFFFFFFFFF/;AFFFFFFFFFFFFFFFEFFFFFFBDF@DFFFF/BFFFFFFAFFFFFFFFEFF/:BFFF
@M05620:37:000000000-D9766:1:1101:9617:5368 1:N:0:65
AGTGCCAGCTCTCAATCGCACAGGGGACCCAGGGCCTGGCCCCTCCAGCCAGAAAACCTATGACCTCACCCGCTACCTGGAGCACCAACTCCGCAGCTTGGCTGGGAATTCTATGCGTATCCAGCGTCGGCAACTGGGAGTTGGGGGGGAGAGAGGGGTTGGGGAAAGACGGTACGAAACGTAGAGGGTTCTGGTAAATGACGGGGTTGGGTGGGGCTCTATGACTCCCACCAGTTCCCCTGTCTGGTCTA
+
>>1>AFB@1CFFFAGB1FE1A0B0AEE00A00A0B//AFA0FE/BE010B00001BFE01BF2FGH@1B00>EE/EHBGCFGHF0EHHG01F/////0BG/01//?<1011B2B21?BE/02@10>?<A////.00<.0.<<1<<?--;----;A---99--@-9B--;B-:;-:-99A9---9-/--:;FFFB;9/99/:/-9--9--;-------@AF////9BF/AF-AEAF////;B-B////;9//
@M05620:37:000000000-D9766:1:1101:19420:5403 1:N:0:65
ACCACACCTCTACATTCGCTGCGTGTGGCTCCCGCGGCGCCCCCCGCGCTGCTGACCTCGGCCCCCCTGAACCCCCAGGACAACCCCGAGAAGATGCGTGGCCCGCTACCTCTTCTGGTGTCCGCCTCCCTCCTTCCTGGCCTCCCGGCGCTGCGCCCTTTCTCACTGGTTCTCTCTTCTGCCGTTTTCCGTCGGACTCTCTTCTCTGACCTGCGTCTCCTTTGGCACTCTGCAGGTTCTCGATCGGCAGA
+
BBBBBBBBFF@BFBG6BFEE2AAABAGEGFHGGGGGG0AE0EEGG//>EEG/B3BBG4BFEGGGGGG><F1FGGGG/AF/??GHG.>A<>CDFHHHDDCDGGHCD:;:C;GGGGGGGGGG9CFGGGGGGGGGGGFGGF9CFFFFFFDBBBBBBFBBFBBFFFFFFFFFFFFFFFFFFFFFFFFBDDFFFFF;ABBBBBFFFFFFFFFFFFFFFFBFBFFFFFFFFF/BFFFFFBBF;BFFBEFFFBF?-;9
@M05620:37:000000000-D9766:1:1101:21925:5404 1:N:0:65
GAGGCTGCTTTGGAAGAGACCCCCCAGCCCAGGCCCACACAGCTTCAGAGCACACGCCTGACCGCCTATCCCTAAGGCGAATTACATATGCCGCCTTCTGCTTGGCAAAAAAAAAAATCTACGAAGACGGTATATTTGGTTTAAGACGCCGTTCTGCGCTCGTGTCCGTACGTCATCCACGTGGGGAGTTGTGGTAAACGGCGGGGCGCGGTGAGCAGCGTTGGCTCCCCACCGTCGCCCTGCCTTGTATT
+
>AAAA>CACFDF1GGGGBBFA0A00AAB0B0AAAABACE//0BBF11DA1B10BGA/BFGH00/>>//1B0B1BBB00E/>E/BB122BBFBE<EAEEGFHHH1/0BB0GCG@@//-0111<<..../.<...0=0000.../0000.----:9.00--;;--../0..;---9-;9///:-9--9-;-9//---////----9----;---9-9///9--;--9/;----:-------9----/;/9/9/
@M05620:37:000000000-D9766:1:1101:22690:5438 1:N:0:65
ACCACACCTTCTACAATGAGCTGCGTGTGGCTCCCGAGGAGCACCCCGTGCTGCTGACCGAGGCCCCCCTGAACCCCAAGGCCAACCGCTACCCCTTATGGTGGCCGCCTCCCTCCTTCCTGGCCTCCCGGAGCTGCGCCCTTTCTCCCTGGTTCTCTCTTCTGCCGTTTTCCGTAGGACTCTCTTCTCTGCCCTGAGTCTCCTTTGGACCTCTGCCGGTTCTAGCTCGGAAGAGCACACGTCTGACCTCC
+
AABCCBCCFFFFFGGGGGGGGGHHGFGBFGHHHGGEFGEEGHGHHGGGGEFGHHHHHHHGGGGGGGGGGGGHFHHGGGGHGHHHHGGGCGGBG0??F2>?G2??0?><CGGHGHHGHHHHHFFHHHHHEGGGDGHHGGGGGGHHHGGGGGGGGGGGGGGGGGGGGGGFGGGGGDFGFF0:FFFFFFFFFFF0BEFFFFFFFFFFFFFFF0BFFFFFFFF@DFFBB9FFFFD.;;ABFFFFFFFFF0;BBFE
@M05620:37:000000000-D9766:1:1101:24922:5440 1:N:0:65
ACCACACCTTCTACAATGAGCTGCGTGTGGCTCCCGAGGAGCACCCCGTGCTGCTGACCGAGGCCCCCCTGAACCCCAAGGCCAACCGCGAGAAGATGAGTGGCCCGCTCCCTCTTCTGGTGGCCGCCTCCCTCCTTCCTGGCCTCCCGGCGCTGCGCCCTTTCTCACTGGTTCTCTCTTCTGCCGTTTTCCGTCGGACTCTCTTCTCTGACCTGCGTCTCCTTTGTAACTCTGCAGGCTCTAGATCGGAA
+
BBBBBBBBFFFFGGGGGGG5GDGCEEEEHGGFEFGEGCEGGHGHHGGGEFGGHHGHHHHGGGGGGGGGGGGGFFHGGGGHEHHHHGGGGCCC@GFHHHHGHG//0/<>/-<>GHFBGH1F1<<ACCC<DA::GC:CGHFCCCHHHFEGDG@BB@@DBBDB?BFFFFFFF/.;/BFFEF//;FB/;=99FEBFDF.9-;@BF/9:BFFFFF/FFFF?;D=DFBFFBF/;:BFFF////9..;B9/FFB...9
@M05620:37:000000000-D9766:1:1101:15551:5450 1:N:0:65
ACCACACCTTCTACAATGAGCTGCGTGTGGCTCCCGAGGAGCACCCCGTGCTGCTGACCGAGGCCCCCCTGAACCCCAAGGCCAACCGCTACCGCTTCTGGTGGCAGCCTCCCTCCTTCCTGGCCTCCCGGAGCTGCGCCCTTTCTCCCTGGTTCTCTCTTCTGCCGTTTTCCATAGGACTCTCTTCTCTGCCCTGAGTCTCCTTTGGACCTCTGCAGGTTCTAGCTCGGAAGAGCACACGTCTGACCTCC
+
AAABBBAAFFCDFGGFDFFB4EF4EEF2FAEGGGA22EECGHGHHG?E1ABFGFCGHGBFEFGGFGEGGCFHFHGEEEGGEHHFFFEE>/><BBCGGG2G22???0??/?GHGFFGFHHHB=0GHHHH<EDCGDHHGGGGGGHFHHH0/BFEFGGGGBFFB000CFGEFFGGG0;;FGFGGF/FFFFFFFFFF?FFFFFFFFFFFBFFFFEFFFF//9A;BFBBF/BFFFA.9..9;.9A-.;9A/;/9BE
@M05620:37:000000000-D9766:1:1101:9139:5504 1:N:0:65
ACCACACCTTCTACAATGAGCTGCGTGTGGCTCCCGAGGAGCACCCCGTGCTGCTGACCGAGGCCCCCCTGAACCCCAAGGCCAACCGCGAGAAGATGAATGCAGGGGTGCCTCCTCTTATTTCCCCCTCCCTCCTTCCTCGCCTCCCCGCGCTTCGCCCTTTCTCGCTCGTTCTCTCTTGTGCCGTTTTCCGTCGGACTCTCTTCTATTCCCTGCGCTTCCTTTGGTACTCTGCAGGATCTTGATGGGAA
+
BBBBBBBBFFFFGGGGGGGGGFHHGGGEHGHHHGGGGGGGGHHHHGGGGGGGHHHHHHHGGGGGGGGGGGGHHHHGGGGHGHHHHGGGGGGGGGHGHHH2222>1<//</.<1>.<01=1111>11<.<.<./<E/:C/00.-;.:.C.--AD?.C-C..-////;.A..-;EFFF/FFF/;/;B-A.;EF/A/;@--:;F//:9///9/;:BF/A>--..;/;//;.///BF9//;..:://;9//;;.9
@M05620:37:000000000-D9766:1:1101:6578:5513 1:N:0:65
AGGGCCAGCTCTCCATCGCACAGGGTGCCCAGTGCATGGCCCCTCCATCCAGAAAACCTATGACCTCACCCGCCACCTGGAGCACCCACTCCGCAGCTTGGCGTCGGCCTCTGGGCGTTGTGGCGGCGTGAGGAGTTGTGTCCCGCCCGTCCTCCCCGTGGAGGGTTCTGGTCTATGATGGGGTGCGGCGGGGCTCTTTGGCTCCGACCCGTCCCACTGTCTGGTCTCTCTCCTGCCCTTCGCTCGGCCGA
+
>11>>>1AAFCFEFFB1AA1A0B0F00A00BFBBFA2B0F0FEHGGHH10BBB01BBE0FBB2DGDBBGHG>E//?FHBB0BFGCF>>?BFB>E/>>BBB>GE//<>//<BB<1</>BC/?////--<<<C<C0.//;<./;00--A@?@.:99/;E@CEA.;A@-:AF//;B/;/99B9B?B;-B@>-;@@@9=;BFFFF;B;--;;@@@?BBF/;FFF/99B/;B/BFFFFFFF?EF/BF-AE=-;;@9
@M05620:37:000000000-D9766:1:1101:8175:5544 1:N:0:65
ACCACACATTCTACAATGAGCTGCGTGCGGCTCCCGAGGAGCACCCCGTGCTGCTGACCGAGGCCCCCCTGAACCCCAAGGCCAACCGCGAGAAGATGAGTGGCCCGCTACCTCTTCTTGTGGCCGCCTCCCTCCTTCCTGGCCTCCCGGCGCTGCGCCCTTTCTCACTGGTTCTCTCTTCTGCCGTTTTCCGTAGGACTCTCTTCTCTGCCCTGCGTCTCCTTTGGAACTCTGCAGGTTCTAGATCGGAA
+
AAAAAAA1BBDFGGGGGG1BGGHHGEE0AAE0EABE/EEGCGFGHGG/ABEGEFFHGHF>E/@EGGGGGEAH1FFFGGGGGHHHHGGGCG/>CFH11FD?FFG<0?>>@-<>GHHHHHFGH0.<GG:AE.;CHHGHHHHG0FGGEGGGG?AGGG@F@-;@@FFFFFFFFFFFFFFFFFFFBFFFF@FFFFFFFB:BFFFFFFFFF/;FFFFFFFF-;A@AFFFFFFF/9BFFFFFFF?ABFF/BFF:;BAE
@M05620:37:000000000-D9766:1:1101:24593:5547 1:N:0:65
ACCACACCTTCTACAATGAGCTGCGTGTGGCTCCCGAGGAGCACCCCGTGCTGCTGACCGAGGCCCCCCTGAACCCCAAGGCCAACCGCGAGAAGATGAGTGGCCCGCTCCCTCTTCTGGTGGCCGCCTCCCTCCTTCCTGGCCTCCCGGCGCTGCGCCCTTTCTCACTGGTTCTCTCTTCTGCCGTTTTCCGTAGGACTCTCTTCTCTGCCCTGCGTCTCCTTTGGAACTCTGCAGGTTCTAGATCGGAA
+
BABBBBBBFFFFGGGGGGGGGGHHGEGBAEGFGEGEEGGGDGDHHGGGFGGGGHGHHHHGGGGFGGGGGGGHFHHGGGGHGHHHHGGGFGGGGGHGHHHHHFG???>>C->FHHHHHH<GDCEHHG@FGEHGHHGHGHHHHHHHGGGGGGGGGGGGGCFFFFFFFFFFFFFFFFFFFFFFFFFFFFAAFFFFFF.9ABFFFFFFFFFFFFFFFFFEFFFFFFFFFFEBFFFFFFFFFFFFFF9FFFBEDDE
@M05620:37:000000000-D9766:1:1101:23220:5550 1:N:0:65
ACCACACCTTCTACAATGAGCTGCGTGTGGCTCCCGAGGAGCACCCCGTGCTGCTGACCGAGGCCCCCCTGAACCCCAAGGCCAACCGCTACCCCTTTTGGCGGGGGCCTCCCTCCTTCATCGCCTCCCGGAGCTGCGCCCTTTCTCCCTGGTTCTCTCTTCTGCCGTTTTCCCTAGGCTTCTCTTCTCTGTCCTGAGTCTCCTTTGGACCTCTGCCGGTTCTAGCTCGGCCGGGCACACGTCTGACCTCC
+
BBBBBBBBFFFFGGGGGGGGGGHHGEEEEFHHGGGGFGGCEHHHHGGGEGGGGHHHHHGG?GGGGEGGGEFFHFHGGGGHGEHHHGGGGGG/?0FFG??2B2//<<:--;C.?FFGFFF0009;CDGE.CDB>FFFFFCFFFFFFFFFFFFFFB9FF/9FF//:BFCAD/AB////.//::.;FFF/9FB///;9;/BFB/9/B/BF/9/BFFFFFFCFB.;//9/;;9@.:--9;@DFF=...A///;/A
@M05620:37:000000000-D9766:1:1101:21460:5560 1:N:0:65
AGTGCCAGCTCTCAATCGCACAGGGGACCCAGGGCCTGGCCCCTCCATCCAGAAAACCTATGACCTCACCCGCTACCTGGAGCACCAACTCCGCAGCTTGGCGTCGGAATCTGGGAGTTGGGGCGGCGTGAGGCGTTGGGGCCCGCCCGTCCTACCCGTGGCGGGTTCTGGTCAATGATGGGGTGAGGCGGGGCTCTTTGGCTCCCACCAGTCCCCCTGTCTGGTCTATCTCCTGCCCTTCGATCGGCAGA
+
AA>AAFFFBFFFGBGFGGGAE?G4FEEFEGEHAEEEFFHHHHGHEGFHHGHHGHHGHGHHGGHHHFHGHHHG?/EEFDGGBFHHHE1?EFHGECEFFFGHFFGE/>BD/?GHHGHHGGHH2<C/CG@DGGGGH.ACDGFGGFCGG?F;DFFFFFFFFFFFFDFFFFFFFFFF//;FFFFFFFFDF.;F.@DFFFFFFFFFFFFFFFFFFEFFFFFFFFFBFFFFFFFFFFFFFFFFFFFFFEFFFFFF-@;
@M05620:37:000000000-D9766:1:1101:23249:5567 1:N:0:65
AGTGCCAGCTCTCAATCGCACAGGGGACCCAGGGCCTGGCCCCTCCATCCAGAAAACCTATGACCTCACCCGCTACCTGGAGCACCAACTCCGCAGCTTGGCTGGGACCTATGTGAGTATCCAGCGTAGGAATCTGGGAGTTGGGCGGAGTGAGGAGTTGGGGAAAGACAGTCCTAACCGTGGAGGGTTCTGGTAAATGATGGGGTGAGGAGGGGCTCTTTGGCTCCCACCAGTCCCCCTGTCTGGTCTAT
+
ABBBBFFFCFFFGGGGGFGGGFHHGGGGGGHHGGGFFFGHHHGHGGHHHHHHHHHHHGHGHHHHHHHHHHHGGGGGHHHHHHHHHHHHGHHHGDEGG3GHGHHGEEGHGHHHGHHHHHHGHHHHGGFGDGHHHEHHHHHGGHHHG0AC-CEF0DG0CGGGHGG.;GFFFGFFGGFGGGGDDGFDEGG9FFFGFFBBFFFBFBBEBDBEFFFFA@DF;EBBFFFF/BEFFFFFFFBFFFFFFFFFF//;BF;
@M05620:37:000000000-D9766:1:1101:22608:5569 1:N:0:65
AGGGCCAGCTCTCAATCGCACAGGGGACCCAGGGCCTGGCCCCTCCATCCAGAAAACCTATGACCTCACCCGCTACCTGGAGCACCAACTCCGCAGCTTGGCGGAGGACTCTGGGAGTTGGGGCGGAGTGAGGCGTTGGGGTCCGACCGTCCTAAGCGTGGCGGGTTCTGGTCCATGATGGGGTGAGGAGGGGCTCTTTGGCTCCCACCAGTCCCCCTGTCTGGTCTATCTCCTGCCCTTAGATCGGTCGA
+
1>1>AA1AAFFFEBGAFFFGAEHHFGGGEAGHFFAAFCHFEGGHGGBH1BGBF01BGA0BGGEHFF1FHHHGGE/EHHHHBGH>0?FGGCHHGEGG/>GHGHE//<>//??GHHFFFGHF?<@A---;;CGFE.-:--.-9..9-.9-;;-9-://;9A?@--@99;-;9B9//;BFF///-;9--;F/:--@-@?//;F//99-9--AAFB/9B-9--;9//B9//:/9/BF//BFFB//9//9AA--9;
@M05620:37:000000000-D9766:1:1101:6285:5571 1:N:0:65
ACCACACCTTCTACAATGAGCTGCGTGTGGCTCCCGAGGAGCACCCCGTGCTGCTGACCGAGGCCCCCCTGAACCCCAAGGCCAACCGCGAGAAGATGCCCAGGTGAGTGGCCCGCTACCTCTTCTGGTGGCCGCCTCCCTCCTTCCTGGCCTCCCGGGGCTGCGCCCTTTCTCACTGGTTCTCTCTTCTGCCGTTTTCCGTAGGACTCTCTTCTCTGACCTGAGTCTCCTTTGGAACTCTGCAGGTTCTA
+
DCCDDDDAFFFFGGGGGG5FGGHHGGGBAFHHHFFFDFGGGHHHHGGGGGGGHHHHHHHEGGGGGGGGGGGHGHHGGGGHGHHHHGGGGG/BFGHFHHFHGHFFCCFGGHGGHHCC-@FHHGHHGHHHGHDGHGGGGGHGHHGHHGGGFFFFGGGGD--9:AAEFFFFFFFFFFFFFFFFBBFFFFFF0BFFFCAFFFFFF0AAFFFFFFFFFFFBFFFFFFFBBBB0;BFFFBFFFEFFFEFFFFABBF;
@M05620:37:000000000-D9766:1:1101:23352:5576 1:N:0:65
ACCACACCTTCTACAATGAGCTGCGTGTGGCTCCCGAGGAGCACCCCGTGCTGCTGACCGAGGCCCCCCTGAACCCCAAGGCCAACCGCGAGAAGATGAGTAGATGGCTGCCTCTTCTCGTCTCCGCCTCCCTCCTTCCTTCCCTCCCGGCGCTGCGCCCTTTCTCCCTGGTTCTCTCTTCTGCCGTTTTCCGTCGGACTCTCTTCTCCGCCCTGCGTCTCCTTTGGTCCTCTGCAGGTTCTCGATTGGAA
+
CCCDCCCDFFFFGGGGGGGGGGHHGFGEGGHGHGGFGGFGGHGHHGGGGGGGHHHHHHHGGGGGGGGGGGGHFHHGGGGHGHHHHGGGGGGGGGHHHHF222?2?=100//?1F?=111<>..>F<..<..<<CFCGHH0=0;CGHGFGGG---9C?999-CBF0C:BB:.0;FBFFFFF0:0B09DA:E0FA0.:>-@>BF0FFFB00.;.:;.E@99.BBBBF0/.0;FBFFBFF.AB0B0.0:09.0;
@M05620:37:000000000-D9766:1:1101:18562:5585 1:N:0:65
GCTGCGGCTTGTGAATTAACTGCCACGCCCGGGCCCACCGATCGGAAGAGCACACGTCTGAACTCCATTCACGAATTCGTATCTCGTATGCCGTCTTCTGCTTGCCAAAAACCAAACACAAAAATAATAATTATAATAGAAAATACATATAAACTTAACAAAATGCATTAAAGAAACTAAAGAAGATAAAGAAAATTGACACATGACCAATGTCAAAACGGTGAGAGAGGACCAGACCTGCACAACTACGT
+
>>>>A11>>D1B1BBF31BF3BBB11ABFE0EE/AEF//A//A//??EAHHBBBGG0?FFHHH1BF112BBFGEE/>BFB>C02B0//0FFG@/>FFBFFGGGG/BBB0/?////?/@@//00/0?1<111111?111<11101111111111110<0000..000000<0000.::;00:00.//0:0;00.//;/000009000/9/.//0;0000.-.....//---------9-/---:/-;///;-
@M05620:37:000000000-D9766:1:1101:21951:5589 1:N:0:65
ACCACACCTTCTACAATGAGCTGCGTGTGGCTCCCGAGGAGCACCCCGTGCTGCTGACCGAGGCCCCCCTGAACCCCAAGGCCAACCGCTAACGCCTCTGGGGGAAGCCTCCCTCCTTCCTTTCCTCCCGGAGCTGCGCCCTTTCTCCCTGGTTCTCTATTCTGCCGTTTTCCATAGGCCTCTCTTCTCTGCCCTGAGTCTCCTTTGGACCTCTGCCGGCTCTAGCTCGGTCGCGCACACGTCTGCCCTCC
+
A>AAAAAABCFFADBBBGFGGGGHGEEAFAEFGF2AEEEEEEAFFEEEEAEEHHGHHBBEFGCEEEFGGGGHBHF>EEEFGHGHHFEE<BC/B?//??222<>>/??/0<<FFCGFGFFHG10=DG0<.<@-::::C?C?CCBF00BFFBBAF0;;FFF090BBBF-CEGGGG099////;FFFBFBFBBFFF.FF9B9BF/9BBBFB/FFFFEFF999-9.9B9;FFFF..--9---9ADF?9A//.;.9
@M05620:37:000000000-D9766:1:1101:21960:5605 1:N:0:65
ACCACACCTTCTACAATGAGCTGCGTGTGGCTCCCGAGGAGCACCCCGTGCTGCTGACCGAGGCCCCCCTGAACCCCAAGGCCAACCGCTACCTCTTCTGGTGGCCGCCTCCCTCCTTCCTGGCCTCCCGGAGCTGCGCCCTTTCTCCCTGGTTCTCTCTTCTGCCGTTTTCCGTAGGACTCTCTTCTCTGACCTGAGTCTCCTTTGGAACTCTGCCGGTTCTAGATCGGAAGAGCACACGTCTGACCTCC
+
DCCDCCCDFFFFGGGGGGGGGGHHGGGEHGHHHGGGGGGGGHHHHGGGGGGGHHHHHHHGGGGGGGGGGGGHGHHGGGGHGHHHHGGGGGGFH?BGHHHHHFGGFGDGGGGHGHHGHHHHHHHHHHHHGGGGGGHHHGGGGGHHHHH0CFGGFGGGGGGGGGGGGGGEGGGGGGGGGFFFFFFFFFFFFHFFFFFFFFFFFFFFFFFFFFFFFHHF0CF>DFFFF0BFFFFFFFFFFFFFFFFFFF:FFFF
@M05620:37:000000000-D9766:1:1101:11943:5612 1:N:0:65
ACCACACCTCCTACAATGAGCTGCGTGTGGCTCCCGAGGAGCACCCCGTGCTGCTGACCGAGGCCCACCTGAACCCCAAGGCCAACCGCTACCACTTGTGGTGGTCGCCTCCCTCCTTCCTGGCCTCCCGGAGCTGCGCCCTTTCTCCCTGGTTCTCTCTTCTGCCGTTTTCCGTAGGACTCTCTTCTCTGCCCTGAGTCTCCTTTGGACCTCTGCCGGTTCTAGCTCGGAAGAGCACACGTCTGATCTCC
+
CBCCCCC>CFAFGGGGGG5GGGHHGGGBAEHHHFFF?EEEDHFHHGGGFFGGFHGHHHHEFECFGGGGGHGHFHHGGGGHGHHHHGGGF/>/B222B2BBB2?B/2>>DDAHGHHGHHHHH?00GHCGFGGGGCHHFGGGGGHH0CHHHHHEHHHHGGGGGGGGGGGEGGGGG.;FAD0:CGGGGGGFFFFFFFFFFFFFFFFFFFFFFFFFFFFFEBF;AEFFF;BFDADA.9;/B.FFFFFFF//:;FF
@M05620:37:000000000-D9766:1:1101:17925:5622 1:N:0:65
ACCACACCTTCTACAATGAGCTGCGTGTGGCTCCCGAGGAGCACCCCGTGCTGCTGACCGAGGCCCCCCTGAACCCCAAGGCCAACCGCTACCGCTTCTGGTGGGCGCCTCCCTCCTTCCGAGCCTCCCGGAGCTGCGCCCTTTCTCACTGGTTCTCTCTTCTGCCGTTTTCCGTAGGACTATCTTCTCTGCCCTGAGTATCCTTTGGAACTCTGCCGGTTCTAGCTCGGAAGAGCACACGTCTGCCCTCC
+
AAAAAABBFFCFGGGGFFGDD5GBEAAAF?HH3FFEEGG?GHHHHGEGBEFEGFGEHG3E@ECGGAEFGEG1GC?EEG?E/CHAE?/<<BCGF/B@A/?FH<F///<</CFHGHHG0<G0..-<DB/<<CGGGG.//:-.-:FF9F0000;/0;;0F00CF09FEG@;.9A9B.9AD.99F/BFFFFF9FF/;ABFFFB////9//BBF/BFF/FF/@BB.99/;/:9A?..;AFBFF.A-;;.E//./.9
@M05620:37:000000000-D9766:1:1101:10747:5634 1:N:0:65
AGTGCCAGCTCTCAATCGCACAGGGGACCCAGGGCCTGGCCCCTCCATCCAGAAAACCTATGACCTCACCCGCTACCTGGAGCACCAACTCCGCAGCTTGGCGTTGGCCTCTGGGAGTTTTTTCGGCGTGAGGCGTTGAGTCCCGCCCGTCCTACCCGTGGCGGGTTCTGGTCCATGATGGGGTGCGGCGGGGCTCTTTGGCTCCCACCCGTCCCGCTGTCTGGTCTCTCTCCTGCCCTTCGCTCGGCCGA
+
BBAABFFCAFFFGGGGGGCCGGHGGGGGGGHHEEGGGGHHHHGHGGHHHHHHHHHHHGHHHHGHHHHHHHHGGEGGHHHHHHHHHHHGGHHHGGGGGHHHGHGE>>?2?FCGHCGHGGH2@//2<>//>@DAGCCCDD.<0=<CD?--D-AEEFFF.CDDG?DG--.;/;//;BFFBFFFF?D:-.;B-@BCFBF?B9FFB99B:.9;.9B9...-;@AFFFFFFFFFFFFFFFFFFFFFFF.;ACF.9BC
@M05620:37:000000000-D9766:1:1101:13723:5649 1:N:0:65
AGTGCCAGCTCTCAATCGCACAGGGGACCCAGGGCCTGGCCCCTCCATCCAGAAAACCTATGACCTCACCCGCTACCTGGAGCACCAACTCCGCAGCTTGGCGTCGGACTCTGGGAGTTGTGGCGGCGTGAGGCGTTGGGGCCCGCCCGTCCTACCCGTGGCGGGTTCTGGTCAATGATGGGGTGCGGCGGGGCTCTTTGGCTCCCACCAGTCCCCCTGTCTGGTCTATCTCCTGCCCTTCGATCGGCAGA
+
ABAAAFFFBFFFGGGGGGGCGCHFGGGGEFHHFEGGGGHHFHGHGGHHHHHHFHHHHGHGHHFHHGGHHHHGGEEGHHHHBFHGHHHHGHHHEGGGEHHHGGGE/>BD/CHHHHGHGGHG2?EAAC-ACGFGH.AEGG.CFDAFGGA9CFGAEGFGGFFDFFFFF@EFFFFF00BFFFFFFFFDF.@D9@FFFFFFFFFFFFFFFFFFF.ABFFFFFFFFFFFFFFFFFFFFFFFFFFFFFFFFFFFF-C.
@M05620:37:000000000-D9766:1:1101:21500:5658 1:N:0:65
ACCACACCTTCTACAATGAGCTGCGTGTGGCTCCCGAGGAGCACCCCGTGCTGCTGACCGAGGCCCCCCTGAACCCCAAGGCCAACCGCGAGAAGATGCCCAGCCCAGTAGCCCGCTAGCTCTTCTCGTCGCCGCCTCCCTCCTTCCTGGACTCCCGCCGCTGCGCCCTTTCTCACTGGTTCTCTCTTCTGCCGTTTTCCGTAGGACTCTATTCTATGACCTGAGTCTCCTTTGGAACTCTGAAGGCTCTA
+
BB?BBBBBFFFFGGGGBGGGGGHHGGGGHDHHHGGC2EFGGHHHHGGGFGGFDGHHHHHGGGCFFFGGGGGFHHHGGGGHEHHHHGGCG?FGGGHFFBFCF2F0</??F11??GC?-@.111=1=G0<<.-ADCGCFFHCC9CBFFGFFE9ABFGGG-9-@D>D;A9DFB/BFFFFFFFF/:BF/FFFFFFFFFADFFF/AF.9:/:/BFBB/BFBFFBFFF.9.;F//BFFFF/BBBFFFB/;9/.B./;
@M05620:37:000000000-D9766:1:1101:16921:5660 1:N:0:65
AGTGCCAGCTCTCAATCGCACAGGGGACCCAGGGCCTGGCCCCTCCATCCAGAAAACCTATGACCTCACCCGCTACCTGGAGCACCAACTCCGCAGCTTGGCTGGAACCTATGTTGAGTCTCCCGCGTAGGACTCTGGGCGTTGGGGCGGCGTGCGGAGTTGGGGAACGACCGTCCTAACCGTGGCGGGTTCTGGTAAATGATGGGGTGCGGCGGGGATCTTAGGCTCCCACCAGTCCCCCTGTCTGGTCT
+
>A1>>DDFAFFFF1GGDFF1A?FAFEAE?AGHAEEAFEGF0GGGGGHHFGHHFC1BGGHHHGEHHDFHHHHGG/>FHHGFBBGEGHFGEFHG>E?E>>BB/<CGG0<BFHHHGHHHHEG1FHHBCGGC/ACHFGHHGHCC@>CG0ACACG?A@ABAG@@;FFE@@FFEF-@-;-ABBFBFF@AA@-;9@-AAFFFFFFFEFFFFEEF;9-;@-@@@@?-AFF/;FFFFFFFFF--:;/BEF@99FBFFFF/
@M05620:37:000000000-D9766:1:1101:12409:5675 1:N:0:65
AGTGCCAGCTCTCAATCGCACAGGGGACCCAGGGCCTGGCCCCTCCATCCAGAAAACCTATGACCTCACCCGCTACCTGGAGCACCAACTCCGCAGCTTGGCTGGGACCTATGTTGAGTCTCCCGCGTCGGACTCTGGGCGTTGGGGCGGCGTGCGGAGTTGGGGAACGCCCGTCCTAACCGTGGAGGGTTCTGGTAAATGATGGGGTGAGGCGGGGCTCTTTGGCTCCCACCAGTCCCCCTGTCTGGTCT
+
AA>>AFFFBFFFGFGGGGGCGCHCGEEFGEGEAEEFGGHHHHGHGGHHHHHHHHHHHGHHHFHHHGHHHHHGG>FGHHHHFHHHHHFFFHHFEFEGEHBGGGHGGGHHGHHHHHHH3?F3DGH2?BDD/AFG?CHHHH0.<AFGHGC.AD9DGG9@D-;AFFFFFFF?A.@-9@DFFF/FFFDEF.;DDAFFFFF;FFBFFFFFFFFAD.AF.;DFFFFFFFFFFFFFFF/FFAFBFFFFFFFBFFFFFFF
@M05620:37:000000000-D9766:1:1101:12783:5682 1:N:0:65
ACCACACCTTCTACAATGAGCTGCGTGTGGCTCCCGAGGAGCACCCCGTGCTGCTGACCGAGGCCCCCCTGAACCCCAAGGCCAACCGCGAGAAGATGCCCAGGTGAGTGGCCCGCTACCTCTTCTGGTGGCCGCCTCCCTCCTTCCTGGCCTCCCGGCGCTGCGCCCTTTCTCACTGGTTCTCTCTTCTGCCGTTTTCCGTAGGACTCTCTTCTCTGACCTGAGTCTCCTTTGGAACTCTGCAGGTTCTA
+
BBBBBBBAFFFFGGGGGGBGGGHHGGGB4EGFGFFG?EFFDHHHHGGFEGGGGHGHHHHAFFCFGGGGGGGHFHHGGGGHGHHHHGGGGGBDGGHBDFHHHHHGGFHHHHGGHHGGGGGHHHHHHHHHHFGHHGGGGGHGHHGHHGGGGGGGGGGGGD-BDFFFFFFFFFFFFFFFFFFFFFFFFFFFFFFFFFDFFFFFFFFFFFFFFFFFFFFFFFFFFFFBBFFBFFFFFFFFFFFFFFFFFFFFFFB
@M05620:37:000000000-D9766:1:1101:10608:5684 1:N:0:65
ACCACACCTTCTACAATGAGCTGCGTGTGGCTCCCGAGGAGCACCCCGTGCTGCTGACCGAGGCCCCCCTGAACCCCAAGGCCAACCGCGAGAAGATGCCCAGGTGAGTGGCCCGCTACCTCTTCTGGTGGCCGCCTCCCTCCTTCCTGGCCTCCCGGCGCTGCGCCCTTTCTCACTGGTTCTCTCTTCTGCCGTTTTCCGTAGGACTCTCTTCTCTGACCTGAGTCTCCTTTGGAACTCTGCAGGTTCTA
+
BBBBBBBAFFFFGGGGGGF5GAGFGEFBAEGFFFFEDEGGFHHHHGGGGGGGGHFHHHH?EECGGGGGGGGHHHHGGGGHGGHHHGGGGGCCGGHFGHHHHHHFHHGHHHGGHHGGGGGGHHHGHHHGHHGHHGGGGGHGHHGHHGGGGGGGGGGGGB-A@BBFBBFBBFFFFFFFFFFFFFFFFFFFFFFFFBFFFFFFFFFFFFFFFFFFFFFFFFFFFFFEFFFFFFFFEFFFFFFFFFFFFEFFFFB
@M05620:37:000000000-D9766:1:1101:22788:5708 1:N:0:65
AGTGCCAGCTCTCAATCGCACAGGGGACCCAGGGCCTGGCCCCTCCATCCAGAAAACCTATGACCTCACCCGCTACCTGGAGCACCAACTCCGCAGCTTGGCTGGGACCTATGTTGCGTCTCCCGCGTAGGACTCTGGGCGTTGGGGCGGCGTGCGGCGTTGGGGAACGCCCGTCCTAACCGTGGCGGGTTCTGGTAAATGATGGGGTGCGGCGGGGCTCTTTGGCTCCCACCAGTCCCCCTGACTGGTCT
+
AA>>AFFFBFFFGFGGGFGGGGHHGEEGGGHHGGGGGFHHHHGHGGHHHHHHHHHHHGHHHHHHHHHHHHHGGEGGHHHHBGHHHHHFEHHHEGGGGHGHGHHGGGHHGHHGHHHF1BF/?GHFFGGG/AFHHGHHHH0<ACDGHGCACB@BGGDBB@B@BBFBBFFFA.;9@BFFFF/FFBBEB-@BB;AFFFFBFFBFFFFFFFFA?.;;9@BBBBBFFFFFFFFFFFFFF:ABFFFFFBFFFFFFFFF
@M05620:37:000000000-D9766:1:1101:14470:5767 1:N:0:65
AGTGCCAGCTCTCAATCGCACAGGGGACCCAGGGCCTGGCCCCTCCATCCAGAAAACCTATGACCTCACCCGCTACCTGGAGCACCAACTCCGCAGCTTGGCTGGGACCTATGTTGAGTATCCAGCGTAGGAATCTGGGAGTTGGGGAGGAGTGAGGAGTTGGGGAAAGACAGTCCTAACCGTGGAGGGTTCTGGTAAATGATGGGGTGAGGAGGGGCTCTTTGGCTCCCACCAGTCCCCCTGTCTGGTCT
+
BBBAAFFFBFFFGGGGGGGGGGHGGGGGGGHHGGGGGGHH2GEGEGHHFHHHGHGHGGHHHHFHHHGHHHFGGEEGHGHHHHHHHHHHGHHHGCGGG3FGFHHG?/GHGHHHHGHHHHHFFHHFHHGEGGGHHGHHHHHGF?GHHGGGGG?DGHBGH0C<<GHGGGG.GHHFHGFHHHHHGGAEGDFGG;F.CCF;FGFGGGGGGGFDBFFFFFFF-;:ABBFFF/BBFFFFFFFFFFFFDAEBF//;9FB
@M05620:37:000000000-D9766:1:1101:11665:5775 1:N:0:65
AGTGCCAGCTCTCAATCGCACAGGGGACCCAGGGCCTGGCCCCTCCATCCAGAAAACCTATGACCTCACCCGCTACCTGGAGCACCAACTCCGCAGCTTGGCGTAGGAATCTGGGAGTTGGGGCGGAGTGAGGCGTTGGGGCCCGCCCGTCCTACCCGTGGCGGGTTCTGGTCAATGATGGGGTGCGGCGGGGCTCTTTGGCTCCCACCCGTCCCCCTGTCTGGTCTATCTCCTGCCCTTCGATCGGCCGA
+
ABAAAFFFCFFFGGGGGGGCGCGDFEGGGGHHFEGGGGHHHHGHGGHHHHHHHHHHHGHHHGHHHHHHHHHGGEEGHHHHGHHHHHHHGHHHEGGGGHHHGHGG<>EH3FGHHHHHGGHH2/B/>C-<EHHHH.AEGG.AD?B?CAF-AFGGGGBFGGGFF-CFFDFFFFFF//BFFFFFFFFDF.;D-@FFFFFFFFFFFFFFFFFFF.@DFFFFFFFFFFFFFFFFFFFFFFFFFFFFBFAFFFFF.;-
@M05620:37:000000000-D9766:1:1101:8152:5796 1:N:0:65
ACCACACCTTCTACAATGAGCTGCGGGTGGCTCCCGAGGAGCACCCCGTGCTGCTGACCGAGGCCCCCCTGAACCCCAAGGCCAACAGCGAGAAGATGCCCAGGTGCGTGGCACGCTACCTCTTCTGGTGGCCGCCTCCCTCCTTCCTGGCCTCCCGGCGCTGCGCCCTTTCTCACTGGTTCTCTCTTCTGCCGCTTTCCGTACGACTCTCTTACCTGACCTGCGTCTCCTATGGAACTCTGCAGATTCTA
+
AAA1A1AAFFFFGBGCFFGCF1AAE00EC?GG1FEE?EF?EHAHHGGGEEGG1FGEFEFECE/EF/>EGGG0F><?EG/<//?<<</0B<C//<0?><1101?/?11<<?-->1<-.></D0D0=D000/.<.-C::E.CC/;9C9/;0;FAF.CE.------9;@A>-/:///;9BFFB/9;FBFF//;/9B--@-EFFFFF---;-;/FB/B/;/;FFF/---;@;B/F/:;/////;BFBFF/;/B/9
@M05620:37:000000000-D9766:1:1101:7959:5796 1:N:0:65
ACCACACCTTCTACAATGAGCTGCGTGTGGCTCCCGAGGAGCACCCCGTGCTGCTGACCGAGGCCCCCCTGAACCCCAAGGCCAACCGCTAGCAGTTCTGGTGGCCGCCTCCCTCCTTCCCGGCCTCCCTGAGCTGCGCCCTTCCTCCCTGGCTCTCTCTTCTGCCGTCTTCCTTAGGACTCTCTTCTCTGGCCTGAGTCTCCTTTGGAACTCTGCCGGTTCTAGCTCGGAAGAGCACACGTCTGGACTCC
+
AAAAA>A>FFFFGGG1FGFGGGHHGFGBAEHHHGFEEGECEHHHHGGEEGGGHHGHHHHEEEGGGGGGGGGGHHHGGGGHFHHH/FFEC?C/<111B2>?1<0?00>A@CC/F?G.<GHH0.-@?CF<</<</GB/<CCGGG///;;/;/C9.9B/;C9FFFGEFG@A-CE0;09;B0;/;BB9/;BFB///9:/---;BFB99/FF/9B/9BFFF/9-9AEF/B/9FA=?E--A-/-B-9:9;-//;;9/
@M05620:37:000000000-D9766:1:1101:21833:5803 1:N:0:65
ACCACACCTTCTACAATGAGCTGCGTGTGGCTCCCGAGGAGCACCCCGTGCTGCTGACCGAGGCCCCCCTGAACCCCAAGGCCAACCGCGAGAAGATGAGTGGCCCGCTCCCTCTTCTTGTGGCCGCCTCCCTCCTTCCTGGCCTCCCGGCGCTGCGCCCTTTCTCACTGGTTCTCTCTTCTGCCGTTTTCCGTAGGACTCTCTTCTCTGCCCTGCGTCTCCTTTGGAACTCTGCAGGTTCTAGATCGGAA
+
BBBBBBBBBFCFFGGGGGGGGDHHGFGA4EGFHGGEDGGGFHGHHGGGGGGGFHGHHHHGGGFGGGGGGGGFFHHGGGGHGHHHHGGGDGDFGGHGGHHHHEG?0?>>C->FHHHHHHFHFFDHHGDGGCGGHHGHHHHHF/GHHGGGGGGGGGGGGFFFFFFFFFFFFFFFFFFFFFFFFFFFFFFFFFFFFFAFFFFFFFFFFFFFFF/BFFFEDDFFFFFFFFF/BFFFFFFFFF.;BFFFFFFEDDE
@M05620:37:000000000-D9766:1:1101:7948:5809 1:N:0:65
ACCACACCTTCTACAATGAGCTGCGTGTGGCTCCCGAGGAGCACCCCGTGCTGCTGACCGAGGCCCCCCTGAACCCCAAGGCCAACCGCTAGCACTTCTGGGGGGCGCCTCCCTCCTTCCTGTCCTGCCGGAGCTGCGCCCTTTCTCCCTGGTTCTCTATTCTGCCGTTTTCCTTAGGCCTCTCTTCTCTGCCCTGAGTCTCCTTTGGACCTCTGCCGGTTCTAGCTCGGACGAGCACACGTCTGCTCTCC
+
BBBBBBBACFFFGGGDGGAFGGHHGFGBFFHGHFFFDGFGGHGHHGGEEFGGHHHHHHHFGGGGGGGGGGGHFHHGGGGHGHHHHGGGGF//BB2BFB??F2>>--;9@DFFFF;AFFFFF//;BF/;;;BDFFFFFAFFFFFF/9FFBFFFFFFFFF/BFBFFFFFFFFFFFBFFBB/FFFFFFFFFFFFFFEFFFFFFFBFFFFFFFFFFFFFBFAC-AAFFF:FFFF.-@-;BDFFFF;AFF///;;F
@M05620:37:000000000-D9766:1:1101:12312:5813 1:N:0:65
GAGGCTGCTTTGGCCGAAACTCATAGGTTACTGCAACATTTCCCCCTGGACCTGGAAAAGATTCTCGCCTCCCCTACCCAGCCTGACACAACTGCCAAACATCCGACAGGCCCGCTACTGCACCCAATGGCCGCCACACTACTTCATGGCATGCAAGAACGGCACGCATGCACAGTGGCTAACTCATCGACGGGCTGCCGTAGCCCTGTCGGCACCGACGTGAGTAACCTTGGGACCTCGGAAGGTGATAG
+
>1>11>BAC1B1F1111A0ABAFAAB1DB112BB111A01D22ABAA//0BBBA001100/AD2B2A/A/////>/BB0@/B/B>00BB>?/10@B110/B110/?////?//>B/>B11B11B///0@100//<//0/<<011>11>100101000</<<<<--.--..:0;0/0:/..=0/00009//-9-------9-9--//--/9;-----;9---:9-/9//9//9/-:--;9-9;9--9/;///
@M05620:37:000000000-D9766:1:1101:23137:5821 1:N:0:65
AGTGCCAGCTCTCAATCGCACAGGGGACCCAGGGCCTGGCCCCTCCATCCAGAAAACCTATGACCTCACCCGCTACCTGGAGCACCAACTCCGCAGCTTGGCTGGGACCTATGTGAGTATCCAGCGTAGGAATCTGGGAGTTGGGGAGGAGTGAGGAGTTGGGGAAAGACAGTCCTAACCGTGGAGGGTTCTGGTAAATGATGGGGTGAGGAGGGGCTCTTTGGCTCCCACCAGTCCCCCTGTCTGGTCTA
+
AAAAAFFFCFFFGGGGGGGCGGHFGGGGGGHHFEGGGGHHGHGHGGHHHHHHHHGHHGHHHHHHHFHHHHHGGEEGHHHHFGHHHHFAEHHHDFGGGHGHGGHGGGHHGHHHHHHHHHHHHHHHHGFGGGHHHHHHHHFGGHHHGGGGGGFGHGHHHGHHHGGGGGHHHHHHHHHHHHHHGGGGGGGGCFFFGGFGGGGGGGGGGGFFFFFFFFFFFFFFFFFFFFFFFFFFFFFFFFFFFFFFFFFFFFF
@M05620:37:000000000-D9766:1:1101:8447:5836 1:N:0:65
AGTGCCAGCTCTCAATCGCACAGGGGACCCAGGGCCTGGCCCCTCCATCCAGAAAAACTATGACCTCCCCCGCTACCTGGAGCCACAACTCCGAAGCTTGGCATGGGACTCTGGGAGTTGGGGCGGGGTGATGAGTGGGGGTGCGCCAGTCCCAACCGTGGCGGGCTCTGGGACATGAGGGGGCGTGGCGCGGCTCTTGCACTACTGTCAGTCCCCCTGTCTGGTCCACACCCTTCCCTCCGATAGGTAGG
+
>1>AABBBABBDBAFGGAFFEE0F0AEEGG0ABEBEFABBBFE/EEBFEF1B1B1F0B1BF22D1DB/BEEFGFEEGHHH0FG/0BF/EFB1E/?EGB<FEH1B<F/B0BBG110B?/011///<<<---;000900..9----;-9-;F///;/-99;;--9@?---;/9--99FBF/9----;-9--;--9;@?F99/99//////;://;/9--@9//9B//9////-;9-/;/;/-----9-9///-
@M05620:37:000000000-D9766:1:1101:8437:5853 1:N:0:65
AGTGCCAGCTCTCAATCGCACAGGGGACCCAGGGCCTGGCCCCTCCATCCAGAAAACCTATGACCTCACCCGCTACCTGGAGCACCAACTCCGCAGCTTGGCGTGGGCCTATGGGAGTTTTTAGGGGGTGAGGCGTTGAGTCCCGCACGTCCTACCAGTGGCGGGATCTGGGCCATGATGGGGGACGGTGGGGCTATTTGGCTCCCACACGTCCCGCTGTCTGGTCTCTATCATGCCCTTCGCTCGGTCGA
+
BBBBBFFCAFFFGGGGGGFGCEBFEEGEEFHHFAEGEFHHGHGHGGHHHHHHGHHHHGHFHHHHHHHHHHHGGEEGHHHHHHHEHHHGGHHHGGGGGHHHGHGE/></?F0BG1CGFFF12</01<?/>>F0<.-.-<.<0=0/A---A..:.90.09CFEABG--../:/.:;DF/;//B9;---;@.;9=BDBF//9F/9/9..;;..;..9.-9;>D9FFEFB9/;/9B/9/BFFFBBE.AEBB.;-@
@M05620:37:000000000-D9766:1:1101:25533:5860 1:N:0:65
AGGGCCAGCTCTCAATAGCACAGGGGACCCAGGGAATGGCCCCTCCATCCAGAAAACATATGACCTCACCCGCTACCTGGAGCACAAACTCCGCAGATTGGCTGGGACCTATGTGAGTATCCAGAGTAGGAATCTGGGAGTTGGGGAGGAGTGAGGAGTTGGGGAAAGACAGTACTAACCGTGGAGGGTTCTGGTAAATGATGGGGTGAGGAGGGGCTCTTTGGCTCCCACCAGTCCCCCTGTCTGGTCTA
+
>11>>>AAAFFDBGGF31BGFG0F0EFG00AFFEA0A1BE0BEHGGHH10BA1B1BF/1BDG2FEGCGGHHGGGE/FGH0FGGCCBGHH1GHG/>E/1BGHFHA//FHGHHH1BFGHHHFBBG11<BFHDGH1F22@0@?CG1<////><<00FH0<>>G1<<-=CC.<CGHH0GHFH/:CC.;;C.:.;FFGGFGGGGGGGGGGGGGGG.;CF--;@EFB//9;BFFFFFFFFFFFFEF@FFFF//9BFF
@M05620:37:000000000-D9766:1:1101:22571:5873 1:N:0:65
AGTGCCAGCTCTCAATCGCACAGGGGACCCAGGGCCTGGCCCCTCCATCCAGAAAACCTATGACCTCACCCGCTACCTGGAGCACCAACTCCGCAGCTTGGCGTCGGAATCTGGGAGTTGGGGAGGCGTGAGGAGTTGGGGAAAGACAGTCCTAACCGTGGAGGGTTCTGGTAAATGATGGGGTGAGGAGGGGCTCTTTGGCTCCCACCAGTCCCCCTGTCTGGTCTATCTCCTGCCCTTAGATCGGCAGA
+
11>AADFFAF1@AGGGGCFG1FFHCEGGGCHHGG0AFAGCFGGHGGEHDGHEG01GH?0FHHHHGHBGHHHGGG/EGHHCHHH/0?GHG0GHGCGGGCHHGGGE/<BGGGHHGHHHGGFHHGGCC//>CCEGHHGB/DFCCECE.CGGFHHHHHFGHCGH@GGGGGFFGGGCFGGGFFFFFGGC@FFFBA;>@@@FFBFFBFFFFFFFFFFFFFFAB@FFFFBFFFFFFFFFFFFFFFFFFFFFFEB-@@-
@M05620:37:000000000-D9766:1:1101:12282:5923 1:N:0:65
ACCACACCTTCTACAATGAGCTGCGTGTGGCTCCCGAGGAGCACCCCGTGCTGCTGACCGAGGCCCCCCTGAACCCCAAGGCCAACCGCTACCACTTCTGGTGGACGCCTCCCTACTTCCTGGCCTCCCGGAGCTGCGCCCTTTCTCCCTGGTTCTCTCTTCTGCCGTTTTACGGAGGACTCTCTTCTCTGCCCTGAGTATCCTTTGGACCTCTGACGGTTCTCGCTCGGAAGAGCACACGTCTGCCATCC
+
CCCCCCCCFFFFGGGGGGGGGGHHGGGGHGHHHGGGGGGGGHHHHGGGFGGGHHHGGHHGGGGGGGGGGGGHGHHGGGGHGHHHHGGGG?C@B2?????GHHH//?/<A0?GGHDGHFHHHBGFHHHHG.<ACCHHFGGGGGHHGH00CGGGGFG0;0;0CF0;CFGAEF?0C..:AF.A/BFFFFFFFFFEFEFFFFF09BF0:0:BF0;FFFFB9.@..;B0:EEEF-.:AF.9F./;-;:BE0:9BFF
@M05620:37:000000000-D9766:1:1101:14926:5931 1:N:0:65
ACCACACCTTCTACAATGAGCTGCGTGTGGCTCCCGAGGAGCACCCCGTGCTGCTGACCGAGGCCCCCCTGAACCCCAAGGCCAACCGCGACAACATCTGGTGGCCGCCTCCCTCCTTCCTGGCCTCCCGGAGCGGCGCCCTTTCTCACGGGTTCTCTCTTCTGCCGTTTTCCGCAGGACTCTCTTCTCTGACCTGAGTCTCCTTTGGAACTCTGCAGGTTCTAGATCGGAAGAGCAAACGTCTGAACTCC
+
CCCCCCCCFFFFGGGGGGGGGGHHGGGEHGHHHGGGGGGGGHHHHGGGGGGGHHHHHHHGGGGGGGGGGGGHGHHGGGGHGHHHHGGEC@C/////?22>1?0?=FFG@D.FFCGA<GDG<D/.<<<<C.A-:A-:;-?DGG/:;FGBC.;--;F0F0;;9BFFFF@..;EBFD.;9-..;99B9FFFF0B0FF09//BFB090:0:/9;900BB9:0A;0;FBF0BFF?D...F/B/:.AF.9.90;BF0
@M05620:37:000000000-D9766:1:1101:14914:5946 1:N:0:65
ACCACACCTTCTACAATGAGCTGCGTGTGGCTCCCGAGGAGCACCCCGTGCTGCTGACCGAGGCCCCCCTGAACCCCAAGGCCAACAGCGACAACTTCTGGGGGGAGCCTCCCTCCTTCCTGGCCTCCCGGAGCTGCTCCCTCTCTCCCTGGTTCTCGCTTCTGCCGTTTTCCGTAGGACTCTCTTCTCTGGCCTGTGTCTCCTGTGGAACTCTGCCGGTTCTAGGTCGGAAGAGCAAACGTCTGGGCTCC
+
AAA?AAAAFFFFGGGGFFG1F1F1EAABAAGH1FFEEGGEGHHHHGGGGGGGHHHGHHHGEGCGGAEGGGECGBGE/E/?/<?GEF/00/<////1?22110/<--9..//;A-B-;BFFF//9A/AAEB@--@-/9//9EF-9/;//B-B-/;F/B-:--;BFFF@--/AFF?9;-A//;:BFFFFFFF//;FB-//9;B/BF/99-//;BBF/B/@@--;BF9/;;--;A-A-99//-99-:-/---;9
@M05620:37:000000000-D9766:1:1101:18604:5959 1:N:0:65
AGTGCCAGCTCTCAATCGCACAGGGGACCCAGGGCCTGGCCCCTCCATCCAGAAAACCTATGACCTCACCCGCTACCTGGAGCACCAACTCCGCAGCTTGGCTGGGACCTATGTGAGTATCCAGCGTAGGAATCTGGGAGTTGGGGAGGAGTGAGGAGTTGGGGAAAGACAGTCCTAACCGTGGAGGGTTCTGGTAAATGATGGGGTGAGGAGGGGCTCTTTGGCTCCCACCAGTCCCCCTGTCTGGTCTA
+
AAAAAFFFBFFFGGGGGGGGGGHHGGFEEGHHGGGGGFHHGGGHGGHHDGGHHHFFHGHHHHFHHFFGHHHGGEEGHHHHGHHGFHGHGHHGEGGG@HGHGHHGDGHHGFHHFDGHHHHHFHHHHGDGGGHHHHHHEHAFEFHHGGGCGGFHHHFHHGCGGBCGGGHHHGHHFGHHHHHHADEGEGGGCFFFGGFGGGGGGGGGGGDFFFFFF?=FAAFFFFFFFFEEFFFFFFFFFFFFFFFFFFFFFFF
@M05620:37:000000000-D9766:1:1101:10248:5961 1:N:0:65
ACCACACCTTCTACAATGAGCTGCGTGTGGCTCCCGAGGAGCACCCCGTGCTGCTGACCGAGGCCCCCCTGAACCCCAAGGCCAACCGCGAGAAGATGCCCAGGTGAGTGGCCCGCTACCTCTTCTGGTGGCCGCCTCCCTCCTTCCTGGCCTCCCGGCGCTGCGCCCTTTCTCACTGGTTCTCTCTTCTGCCGTTTTCCGTAGGACTCTCTTCTCTGACCTGAGTCTCCTTTGGAACTCTGCAGGTTCTA
+
BBBBBBB>FFFFGGGGGG5BGGHHGGGBAFHHGBFE?EFGFHGHHGGEEEGGGHHHHHHAEECGGGGGGGGHFHHGGGGHGHHHHGGGGG/>DFHEGHHHHHHFGHFGHHGGHHGGGFGHHHHHHHHHHHGHHGGGGGHGHHGHHGGGGGGGGGGGGC-A@FFFFFFFFFFFFFFFFFFFFFFFFFFFBFFFFFDFFFFFFFFFFFFFFFFFFFFFFFFFFFFBFFF9BFFFFFFFFFFFFBFFFFFFFFF
@M05620:37:000000000-D9766:1:1101:25250:5967 1:N:0:65
ACCACACCTTCTACAATGAGCTGCGTGTGGCTCCCGAGGAGCACCCCGTGCTGCTGACCGAGGCCCCCCTGAACCCCAAGGCCAACCGCGAGAAGATGCCCAGGTGAGTGGCCCGCTACCTCTTCTGGTGGCCGCCTCCCTCCTTCCTGGCCTCCCGGCGCTGCGCCCTTTCTCACTGGTTCTCTCTTCTGCCGTTTTCCGTAGGACTCTCTTCTCTGACCTGAGTCTCCTTTGGAACTCTGCAGGTTCTA
+
CBCCCCCBFFFFGGGGGGGGGGHHGGGEDGHHHGGFGGGGGHGHHGGGGGGGGHHHHHHGGGGGGGGGGGGHHHHGGGGHGHHHHGGGGGGGGGHHHGHHHHHGHHHHHHGGHHGGGGGHHHHHHHHHHHGHHGGGGGHGHHGHHGGGGGGGGGGGGG-ADFFFFFFFFFFFFFFFFFFFFFFFFFFFFFFFFFFFFFFFFFFFFFFFFFFFFFFFFFFFFFFFFFFFFFFFFFFFFFFFFFFFFFFFFFB
@M05620:37:000000000-D9766:1:1101:7897:5982 1:N:0:65
AGTGCCAGCTCTCCATCGCACAGGGGGCCCAGGGCCTGGCCCCTCCATCCAGAAAACCTATGACCTCACCCGCCACCTGGGGCACCCGCTCCGCAGCCTGGCGTCGGCCTCTGGGCGTTGTGGCGGCGCGAGGCGGTGTGTCCCGCCAGTCCTCCCCGTGGCGGGTTCTGGTCCATGATGGGGTGCGGCGGGGCTCTTTGGCTCTGACCAGTCCGCATGTCTGGGACTATCTCATGCCCTTCGATAGCCAG
+
>>>1>BF1AFFFGGGFAAE1E0GAF000///A//B//BFHFHGFEGHFH0BFA0FBBEGE@BEGH1B@GGF/>>>?GF0B//?EEGE/>E/E?/////BBF0>?</><CEHEHF0.>AA-...<A?C--@-9AAG-@@:A-;/;--9--;//B/99B@-A--@@?--;F9/B//:B////:9-;-;-@@@@-;;@-//B/FFB///99/9;BFB-;--ABBFF/B-;-//9///;9FF/9F999/--//;-
@M05620:37:000000000-D9766:1:1101:12948:5985 1:N:0:65
ACCACACCTTCTACAATGAGCTGCGTGTGGCTCCCGAGGAGCACCCCGTGCTGCTGACCGAGGCCCCCCTGAACCCCAAGGCCAACCGCTACCCCTTCTGGTGGCCGCCTCCCTCCTTCCTGGCCTCCCGGAGCTGCGCCCTTTCTCCCTGGTTCTCTCTTCTGCCGTTTTCCGTAGGACTCTCTTCTCTGCCCTGAGTCTCCTTTGGACCTCTGCCGGTTCTAGCTCGGAAGAGCACACGTCTGAACTCC
+
AABBBCC>CFFFGGGGGGAGGGHHGGGBAEHHHFGEEGECEHHHHGGEEFEGFHGHHHHAECCEGGGGGGGHGHHGGGGHGHHHHGGGDG@>B0??G??GH??D??<@DGGHGHHGHHHHHD0GGHHHGGGGGGHHHGGGGGHHCFGFGGGGGGGGGGGGGGGGGGGEGGGGG.CF?F0BFFFFFFFFFFF0FEFFFFFFFFFFFFFFF0BFFFFFBCF;AEF0B0;BDFD.A;ABFAFFFFFFF009;FF
@M05620:37:000000000-D9766:1:1101:12965:5992 1:N:0:65
ACCACACCTTCTACAATGAGCTGCGTGTGGCTCCCGAGGAGCACCCCGTGCTGCTGACCGAGGCCCCCCTGAACCCCAAGGCCAACCGCTACCTCTTCTGGTGGCCGCCTCCCTCCTTCCTGGCCTCCCGGAGCTGCGCCCTTTCTCACTGGTTCTCTCTTCTGCCGTTTTCCGTAGGACTCTCTTCTCTGACCTGAGTCTCCTTTGGAACTCTGCAGGTTCTAGATCGGAAGAGCACACGTCTGAACTCC
+
BBBBBBBBFFFFGGGGGGGGGGHHGG2E4EHCGFGD2AAEBGGHHGGGFFGFDGHHHHHGGEEGGGGGGGGGHHHGGGGHGHHHHGGGGC<B2?B2BFFD2?2CFGCFDDDHGHHDCHHH1F00<<>FE.<<<C</;:DGGGFF;CGFF00999FBFBC0;CBCFFA..;E9FE9C9.;9BB/:/BFFF99/BF/./.BFBBB;/9B//;//9FFBF/A.9BFF/9FFE.:9.9A9B.;.;A.:99BFFFB
@M05620:37:000000000-D9766:1:1101:12937:5999 1:N:0:65
ACCACACGCTCTACAATGCGCTGCGTGCGGCGCGCGAGGAGCACCCCTCGATGCTGACCAAGGCCCCCCCGAACCCCAAGGCCAACCGCTCACAAGTACGGCGGGTGCCTCCCTGCTTCCTTTGCTTACGGATCTGCGCCCTTTTTCCGTGGTTCTCTCTTCTGCCGGTTTCCTTATGCCTTTCTTCTTTGCCCTGAGTCTTCTTTGGACCTCTGTCGGTTCTTGTTCGACCGGGCACCCGTCCGTGTTCC
+
A3AAAB@32>>AGGBFGGA2EEEEGEEE2AA0A0AA0>>/1BC1BEE?1>1B3>3FGGB3?0/??EF/E//>/B<DD/CHFHFGHEDF@-@.000.=00.<-:@--9;B00.999;/B/9B///;9;//;...;B/9-9.BF////;/.;A-99///9////99B/9-9../9/9//:9//////9///:9///9:B.B////9//9/;B.9/FF;9.-;9.///9/;;..99----...@...-9.;.//
@M05620:37:000000000-D9766:1:1101:10673:6024 1:N:0:65
ACCACACCTTCTACAATGAGCTGCGTGTGGCTCCCGAGGAGCACCCCGTGCTGCTGAACGAGGCCCCCCTGAACCCCAAGGCCAACCGCTACCTCTTCTGGTGGACGCCTCCCTCCTTCCTGGCATCCCGGAGCTGCGCCCTTTCTCACTGGTTCTCTCTTCTGCCGTTTTCCGTAGGACTCTCTTCTCTGCCCTGAGTCTCCTTTGGACCTATGCCGGTTCTAGCTCGGAAGAGCACACGTCTGACCTCC
+
1>>1A>1AFFC1BGG1ABG11111AAAECAFG1FEAECG/EHFHHGAFB/EAB1ABG11BEEEG/>/EGEG0G1/?EF/>/>F//<?/>/<CHFH<1B2FGFCC/F/CCHG/FG0C0?<GHBBF0F0<<.>@CG./<A-.-;/000::CGHH0<C0:0;90;CFGGGBG/9CF.C9ECGGGGGGGGGGF/FB9AFFFFFFFFFFB9FFFBFF/B9//;@@B-;//:BBF;B-99ABFFFF@-EFF9BF/:9
@M05620:37:000000000-D9766:1:1101:20260:6034 1:N:0:65
ACCACACCTTCTACAATGAGCTGCGTGTGGCTCCCGAGGAGCACCCCGTGCTGCTGACCGAGGCCCCCCTGAACCCCAAGGCCAACCGCGAGAAGATGAGTGGCTTGCTCCCTCTTCTTGTGGCCGCCTCCCTCCTTCCTGGCCTCCCGGCGCTGCGCCCTTTCTCACTGGTTCTCTCTTCTGCCGTTTTCCGTAGGACTCTCTTCTCTGCCCTGCGTCTCCTTTGGCACTCTGCAGGTTCTAGATCGGAA
+
AAABBBBACFFFGGGGGGGGGGHHGGGB4FHGGGGGCGCC?HGHHGGGDEEGEHFHHGHGGCCGGGGGGEFGFHHGGFGHGHHHHGGGGGCFGGHFGHHGH2F/00>?F1??GHHHHH1<F1.>GGCFG<CGHHGHHHHHF/CGHHHGGGGGGGGGGGGGFFFFFFFFFFEFFFFFFFFFFFFFFFFFFFFFFFFFFFFFFFFFFFFFFFBFFFFEDFFFFFFFFFF/9FFFFFEFFEABFFBFFF/A..A
@M05620:37:000000000-D9766:1:1101:19440:6035 1:N:0:65
ACCACACCTTCTACAATGAGCTGCGTGTGGCTCCCGAGGAGCACCCCGTGCTGCTGACCGAGGCCCCCCTGAACCCCAAGGCCAACCGCTACCGCTTCTGGCGGTCGCCTCCCTCCTTCCTGGCCTCCCGGAGCTGCGCCCTTTCTCCCTGGTTCTCTCTTCTGCCGTTTTCCGTAGGACTCTCTTCTCTGCCCTGAGTCTCCTTTGGAACTCTGCCGGTTCTAGCTCGGAAGAGCACACGTCTGCCCTCC
+
AAA3AAABFFFFGGGFDFEGGGHHGGGFA2FGFGGEFCECEG2GHGGGGGGGFHHFHHFEEEEEGGGGGGGHGHHFGGGHGEHHHEFEGCGGG/>BD<?FH<B?</>>DEECEHHDHHGHFD/GGHHHEFCCCDGHHGGGGGGFBFBFGGGABFGGGGGFFGGFFFBDFFFFFDFFD?/BFFFFFFFFFFF/BEFFFFFFFFFFFFFFFBFFFFFFFBBBFFFFFFFFFBF?A9FFF?FFBFFFF/;ABAD
@M05620:37:000000000-D9766:1:1101:20969:6041 1:N:0:65
ACCACACCTTCTACAATGAGCTGCGTGTGGCTCCCGAGGAGCACCCCGTGCTGCTGACCGAGGCCCCCCTGAACCCCAAGGCCAACCGCTACCTCTTCTGGTGGCCGCCTCCCTCCTTCCTGGCCTCCCGGAGCTGCGCCCTTTCTCACTGGTTCTCTCTTCTGCCGTTTTCCGTAGGACTCTCTTCTCTGACCTGAGTCTCCTTTGGAACTCTGCCGGTTCTAGCTCGGAAGAGCACACGTCTGACCTCC
+
AAABBBBBFFFFGGGGFGGGGGHHGGGFCCHHHGGGGGGEGHDHHGGGEGGGHHFHFHGGGGCGGGGGGGGHHHHGGGGHGHHHHGGGGGGGH2BGHHHHHFGGGHGGGGGHGHHGHHHHHHHHHHHHGGGGGGHHHGGGGGHHHHH0CFGGGGGGGGGGGGGGGGGDDGGGGGGGGGFFFFFFFFFFFFFFFFFFFFFFFFFFFFFFFFFFFFFF/DF@DFFFF/BFFFFFFFFFFFFFFFEFFFBFFFF
@M05620:37:000000000-D9766:1:1101:22135:6043 1:N:0:65
ACCACACCTTCTACAATGAGCTGCGTGTGGCTCCCGAGGAGCACCCCGTGCTGCTGACCGAGGCCCCCCTGAACCCCAAGGCCAACCGCGAGAAGATGAGTGGCCCGCTACCTCTTCTTGTGGCCGCCTCCCTCCTTCCTGGCCTCCCGGCGCTGCGCCCTTTCTCACTGGTTCTCTCTTCTGCCGTTTTCCGTAGGACTCTCTTCTCTGACCTGCGTCTCCTTTGGAACTCTGCAGGTTCTAGATCGGAA
+
BBBCBBCCFFFFGGGGGGGGGGHHGGGEEDHHHGGGGGGFGHHHHGGGG?EGHHHHHHHGGGGGGGGGGGGHFHHGGGGGGHHHHGGGGGGGGGHHFHHHHHGE0?<CG-<GHHGHHH1=FFFHG?DGGGHGHHFHFFHHHFHHGHGGGGGGAGFGGFFFFFFFFFFFFFFFFFFFFFFFFFFFFFDFFFFFFFFFFFFFFFFFFFFFFFEFFFFE=AFDFFFFFBFFFFFFFFFFFFAFFFFFFFF?DFE
@M05620:37:000000000-D9766:1:1101:12181:6081 1:N:0:65
AGTGCCAGCTCTCAATCGCACAGGGGACCCAGGGCCTGGCCCCTCCATCCAGAAAACCTATGACCTCACCCGCTACCTGGAGCACCAACTCCGCAGCTTGGCTGGGACCTATGGCGTATCCCGCGTCGGAATCTGGGCGTTGGGGCGGCGTGCGGCGTTGGGGCAAGACAGTCCTAACCGTGGAGGGTTCTGGTAAATGATGGGGGGAGGAGGGGCTCTTTGGCTCCCACCAGTCCCCCTGTCTGGTCTAT
+
AA>AAFFFBFFFGGGGGGGCGCHFGGGFEGHHFEEGEFHHFHGHGGHHHGGHB3CCFEHFHHBHHGHHHHHGG>EFHHHHFGHHHHFGFHHFDGCGFHGHGHGGGGHHGHHHHHEGGGGHHBECD>/>D->FHFHHHG@FDGHGG.CG-D-CDFF-C-@BFFF.@EF/B/BFFFFFFFFFDFF.;DF.AFFFF/BFFFFFFFFFF-:BDF.AFFFC@EBFFFFEFFFFFFFFF/FFFFF=E9FFFFBFBF;
@M05620:37:000000000-D9766:1:1101:8837:6085 1:N:0:65
AGTGCCAGCTCTCAATCGCACAGGGGACCCAGGGCCTGGCCCCTCCATCCAGAAAACCTATGACCTCACCCGCTACCTGGAGCACCAACTCCGCAGCTTGGCTGGGACCTATGTGAGTATCCAGCGTAGGAATCTGGGAGTTGGGGAGGAGTGAGGAGTTGGGGAAAGACAGTCCTAACCGTGGAGGGTTCTGGTAAATGATGGGGTGAGGAGGGGCTCTTTGGCTCCCACCAGTCCCCCTGTCTGGTCTA
+
BCBCCFFFBFFFGGGGGFFGEGGHEFGGGGHHGGGGGAFGGHGHGGHHHHCG3FCFHGHEHH5FGHHHHHHGGGCGHHHFHFGFFHHHGHHHGGGGGHHHGHHCFGHFFHHHHHGHHFGHHHGHHGEFGGHHHHHHHHGGCGHHGGGGGGGHHHHHHGCGFHG?EGHHHHHHHHHHHHHHGEECGGGGCFGGGG;FGGGGGFGGFDFFFFFFFFFFFFFFFFFFFFFFFFFFFFFFFFFFFFFFFFFFFF:
@M05620:37:000000000-D9766:1:1101:12418:6102 1:N:0:65
ACCACACCTTCTACAATGAGCTGCGTGTGGCTCCCGAGGAGCACCCCGTGCTGCTGACCGAGGCCCCCCTGAACCCCAAGGCCAACCGCTACCACTTCTGGTGGCCGCCTCCCTCCTTCCTGGCCTCCCGGAGCTGCGCCCTTTCTCCCTGGTTCTCTCTTCTGCCGTTTTCCGTAGGACTCTCTTCTCTGCCCTGAGTCTCCTTTGGAACTCTGCCGGTTCTAGCTCGGAAGAGCACACGTCTGACCTCC
+
CCCCCCDDFFFFGGGGGGGGGGHHGGGBGGHHHGGGGGGGGHFHHGGGGGGGHHHHHHHE?FGGGGGGGGGHHHHGGGGHGHHHHGGGG@FC22?2B2F?F?GEFGFCGGGHGHHGHHHHHGGFHHHHGGGGCCHHHGGGGGHHFGH0CFFEFFGFGGGFFFGGGGG9DGGGG?FADFFFFFFFFFFFFFF0BEF?BFFFFFFFFFFFF0BFFFFFBFF>AFFFF0FFFFFFBAFFFFFFFFFFFB0:BFE
@M05620:37:000000000-D9766:1:1101:16565:6119 1:N:0:65
AGTGCCAGCTCTCAATCGCACAGGGGACCCAGGGCCTGGCCCCTCCATCCAGAAAACCTATGACCTCACCCGCTACCTGGAGCACCAACTCCGCAGCTTGGCTGGGACCTATGTTGAGTATCCAGCGTAGGAATCTGGGAGTTGGGGAGGAGTGAGGAGTTGGGGAAAGACAGTCCTAACCGTGGAGGGTTCTGGTAAATGATGGGGTGAGGAGGGGCTCTTTGGCTCCCACCAGTCCCCCTGTCTGGTCT
+
ABAAAFFFBFFFGGGGGGGGGGHCGGGGGGHHFGFFFGHHHHGHGGHHHHGHFAFGHGHHGHHHHHHHHHHGGEGGHHHHHGHHHHHHGHHHFGEGGHGHGHHGGGHHGHHHHHHHHHHHHHH3GGGDAGGH2GHHHHH0FAGHHGG.AF.>GH0DH<DGHHHGGFF.C/;/;:GHHHHHGGDFG.EDGDGGGGGFGGGGGGFGGGFDDAFF/ADDFFFFFFFFFFFFFFFFFFFFFFFFFAFFFFFFFFF
@M05620:37:000000000-D9766:1:1101:16831:6125 1:N:0:65
AGTGCCAGCTCTCAATCGCACAGGGGACCCAGGGCCTGGCCCCTCCATCCAGAAAACCTATGACCTCACCCGCTACCTGGAGCACCAACTCCGCAGCTTGGCTGGGACCTATGTTGAGTATCCAGCGTAGGACTCTGGGCGTTGGGGAGGCGTGCGGCGTTGGGGAAAGACCGTCCTAACCGTGGAGGGTTCTGGTAAATGATGGGGTGAGGCGGGGCTCTTTGGCTCCCACCAGTCCCCCTGTCTGGTCT
+
ACAAAFFFCFFFGGGGGGGGGGHGGGGGGGHHBEGGGGHHHHGHGGHHHHHHHHEHHGHHHHFHHHHHHHHGGEEGHHHHHHHHHHHHGHHHEGGGGHGHGGHGGGHHGHHHHHHHFHHFHHH3FGGEDGGH2FGHHHH/AADGHGG.AD.DEG.AF-;;BGGGGGG.C/C/ADFFFFFFFFDEF.ADF;AFFFF;FFFFFFFFFFFDF.AF.@FFFFFFFFFFFFFFFFFFFFFFFFFFFFFFFFFFFFF
@M05620:37:000000000-D9766:1:1101:12522:6142 1:N:0:65
ACCACACCTTCTACAATGAGCTGCGTGTGGCTCCCGAGGAGCACCCCGTGCTGCTGACCGAGGCCCCCCTGAACCCCAAGGCCAACCGCGAGAAGATGACCAGGTGAGTGGCCCGCTACCTCTTCTGGTGGCCGCCTCCCTCCTTCCTGGCCTCCCGGCGCTGCGCCCTTTCTCACTGGTTCTCTCTTCTGCCGTTTTCCGTAGGACTCTCTTCTCTGACCTGAGTCTCCTTTGGAACTCTGCAGGTTCTA
+
CCCCCCCCFFFFGGGGGGGGGGHHGGGFHGHHHGGGGGGGGHHHHGGGGGGGHHHHHHHGFGGGGGGGGGGHHHHGGGGEGHHHHGGGFGCGGGHHGHDGHGHF=GGFBFFGHGGGGCCFHHHHHHGHGHGHHGGGGGHGHHGHGHGGGGGFFGGGG?--:@=A;CFFFFFFFFFFFFFFFFFFFFFBBFFFFFFFFFFFFFFFFFFFFFFFFB09BB9FFFF//;9BFFFFFFFF9FFFF0BFFFFFFF0
@M05620:37:000000000-D9766:1:1101:19354:6160 1:N:0:65
ACCACACCTTCTACAATGAGCTGCGTGTGGCTCCCGAGGAGCACCCCGTGCTGCTGACCGAGGCCCCCCTGAACCCCAAGGCCAACCGCGAGAAGATGCCCAGGTGAGTGGCCCGCTACCTCTTCTGGTGGCCGCCTCCCTCCTTCCTGGCCTCCCGGCGCTGCGCCCTTTCTCACTGGTTCTCTCTTCTGCCGTTTTCCGTAGGACTCTCTTCTCTGACCTGAGTCTCCTTTGGAACTCTGCAGGTTCTA
+
CCCCCCCCFFFFGGGGGGGGGGHHGFGAAEHHHGGGGGGGGHHFHGGGGGGGHHGHGHHGGGGGGGGGGGGHHHHGGGGHGHHHHGGGGGGGGGHGHHHHHFHGGHHHHHGGHHGGGCGHHHHHHHHHHHGHHGGGGGHGHHGHHGGGGGGGGGGGGGAGGFFFFFFFFFFFFFFFFFFFFFFFFFFFFFFFFFFFFFFFFF.DFBBFFFFFFFFFFF/FFFF/;FFFFFFFFFFBFFFFFFFBFFFFFFF
@M05620:37:000000000-D9766:1:1101:23765:6166 1:N:0:65
AGTGCCAGCTCTCAATCGCACAGGGGACCCAGGGCCTGGCCCCTCCATCCAGAAAACCTATGACCTCACCCGCTACCTGGAGCACCAACTCCGCAGCTTGGCGTTGGACTCTGGGAGTTGGGGCGGCGTGAGGCGTTGGGGCGCGCCCGTCCTCTCCGGGGCGGGTTCTGGTCCATGATGGGGTGTGGGGGGGCTCTCTGTCTCCCACCCGTCTCCCTGTCTGGTCGATCTCCTGCCCTTCGATCGGCCGA
+
>>>A>FF@3FFFG4BFBFCCEEHGGCEAEG2FF2BBAFGFEGG1EGHGFHBGHHEHCE3BGHHFHGGBG?1EF>/EHEGHGGH1GG1?EFEGEF/>EF33<3>?<>C11BF1FGFAFBCF1<BE/-<-:A:A;.:C--.-@.-;@--999.;9///;.--9@=--@..9BB9/9B99//;F..A9-9:.---9B-E//;////9//B9D.-....;BB///;B//;--99A//B/BFEFFF..B.;.9.9-
@M05620:37:000000000-D9766:1:1101:24932:6182 1:N:0:65
ACCACACCTTCTACAATGAGCTGCGTGTGGCTCCCGAGGAGCACCCCGTGCTGCTGACCGAGGCCCCCCTGAACCCCAAGGCCAACCGCTACCCCTTCTGGAGGCCGCCTCCCTCCTTCCTGGCCTCCCGGAGCTGCGCCCTTTCTCCCTGGTTCTCTCTTCTGCCGTTTTCCGTAGGCCTCTCTTCTCTGCCCTGAGTCTCCTTTGGACCTCTGCCGGTTCTAGCTCGGACGAGCACACGTCTGCCCTCC
+
BBBBBBBBCFFFGGGGGGGGGGHFGBEBCEHGGGGGDGGGDHGHHGGGEGGGGHGHHHHGFGGGGDGGGGGGHFHGGGGHGGHHHGGGG@DDB0?FF??FG2??/?>@DGGHGHHGHHHHHDFHHHHHCA@@DGHHHGGGGGHGGGGFGGGGGGGGGGGFGGGGGGGEGGGGG?FF.9/;FFFFFFFFFFF/;AFFBFFFFFFFFFFBF/;FFFFFFFFDFFFBFBFFFF.-;-;BFFFFFFFFF/;EBEF
@M05620:37:000000000-D9766:1:1101:16689:6188 1:N:0:65
ACCACACCTTCTACAATGAGCTGCGTGTGGCTCCCGCGGAGCACCCCGTGCTTCTGACCGAGTCCCCCCTGACCCCCAAGGCCAACCGCGAGCAGCTGAGTGGCCCGCTCCCTCTTCTGGTGGCCGCCTCCCTCCTTCCTGGCCTCCCGGCGCTGCGCCCTTCCTCACTGGTTCTCTCTTCTGCCGTTTTCCGTAGGACTCTCTTCTCTGACCTGCGTCTCCTTTGGAACTCTGCAGGTTCTAGATCGGAA
+
AA>AAAA>FFFF5FGG5GGBGDGHGGGG4ABGAFFE2EE00A1FGGEEEEEF5FGFHHHG>>1BFGHGGGG03BGGGG/?AGG?/?EBDCGD//?<FG1?F1/FHH?CGCGGH0<=D00<<CDHGCDGAEHGHHGHHC9BBFGG0CCED??BB?-:9@FBBF.BFFFFBFFFF//;BFFFFBFFFBD.;EFFDF.ADBBFFEFF/BFFFFFFFF..;.@DFF/9B/9/BBFFB/;//.9/BBFBFB99.:.
@M05620:37:000000000-D9766:1:1101:16671:6191 1:N:0:65
ACCACACCTTCTACAATGAGCTGCGTGTGGCTCCCGAGGAGCACCCCGTGCTGCTGACCGAGGCCCCCCTGAACCCCAAGGCCAACCGCGAGAAGATGAGTGGCCCGCTCCCTCTTCTTGTGGCCGCCTCCCTCCTTCCTGGCCTCCCGGCGCTGCGCCCTTTCTCACTGGTTCTCTCTTCTGCCGTTTTCCGTAGGACTCTCTTCTCTGCCCTGCGTCTCCTTTGGCACTCTGCAGGTTCTAGATCGGAA
+
CCCCCBCCFFFFGGGGGGGGGGHHGGGEDGHHHGGGGGGGGHHHHGGGDGGGHHGHHHHGGGGGGGGGGGGHHHHGGGGHGHHHEFGGGGDGGGHHHHHHHHGE0=>><AEFHHHGGH<1=1CGFGFGDAGGHHGGHHHH0/;GHGGGGCGCDGGG?>FFFFFFFFFFFEFBFFFFFFFFFFFFFFDDFFFFFF.AFFFFFFFFFFFFFF0BEFF?BDFDFFFFFEFBBFFFFFE0BF:BFF0BBFBEB.9
@M05620:37:000000000-D9766:1:1101:6996:6198 1:N:0:65
ACCACACCTTCTACAATGAGCTGCGTGTGGCTCCCGAGGAGCACCCCGTGCTGCTGACCGAGGCCCCCCTGAACCCCAAGGCCAACCGCTCGCCCTTGCGGTGGCCGCCTCCCTACTTCCTTTCCTCCCGGCGCTGCGCCCTTTCTCCCTGGTTCTCTGTTTTGCCGTTTTCCTTCGGCCTCTCTTCTTTGCCCTGAGTCTCCTTTGGACCTCTGCCGGTTCTTGCTCGGCCGTGCACACGTCTGTGGTCC
+
AAAAAAA1BCCFGGGGFG11BAFEEEEAAEFCF0FB?EEEGHFHHFEEEEGGHHHHHGHAEEGGGEEGGGFHGGHFGGGHGHHEHGGGCC>/<//<??1/////00/-<>.GG01<<GHHH==GFG<<.<:-AC--A-?EG@G00=;F;FFFBFF0CF0;9/;AFF@:BFFFFFF/-;--;;;FFBBF/:;BFFFF-9BFF9FFFFFF/9BFFFF99@@-9;F9;;BFB@-A-;;AEFFA@FFBA9/-;;;
@M05620:37:000000000-D9766:1:1101:25300:6214 1:N:0:65
AGTGCCAGCTCTCAATCGCACAGGGGACCCAGGGCCTGGCCCCTCCATCCAGAAAACCTATGACCTCACCCGCTACCTGGAGCACCAACTCCGCAGCTTGGCTGGGACCTATGTGAGTATCCAGCGTAGGAATCTGGGAGTTGGGGAGGAGTGAGGAGTTGGGGAAAGACAGTCCTAACCGTGGAGGGTTCTGGTAAATGATGGGGTGAGGAGGGGCTCTTTGGCTCCCACCAGTCCCCCTGTCTGGTCTA
+
AAAABFFFBFFFGGGGGGGGGGHGGGGGGGHHGGGGGGGHHHGHGGHHHHHHHHHHHGHHHHHHHHHHHHHGGGGGHHHHHHHHHHHHGHHHGG?GEHHFGHHG?GHHGHHHHHGHHHHHHHHHHGEDFGHHHHHHGHGGGHHHGGGGGGGHHHHHHDCHHHGGGGHHHHHHHHHHHHHHGEFCGGGGDFGGGGFGGGGGGGGGGGFFFFFFDFFFFCFFFFFFFFFFFFFFFFFFFFFFFFFFFFFFBF9
@M05620:37:000000000-D9766:1:1101:14240:6225 1:N:0:65
ACCACACCTTCTACAATGAGCTGCGTGTGGCTCCCGAGGAGCACCCCGTGCTGCTGACCGAGGCCCCCCTGAACCCCAAGGCCAACCGCTACCCCTTTTGGTGGCCGCCTCCCTCCTTCCTGGCCTCCCGGAGCTGCGCCCTTTCTCCCTGGTTCTCTCTTCTGCCGTTTTCCGTAGGCCTCTCTTCTCTGCCCTGAGTCTCCTTTGGACCTCTGCCGGTTCTAGCTCGGACGAGCACACGTCTGACCTCC
+
BBBBBBBBFFFFGGGFEGFGGCHGG2ABAAGGFFGEAFGGGHHHHGGGEAFFHHGHHHGG?FFGG?FGGEFGHCHGGGGHGFHHHGGEGG/DF0??02??D/<C00<>CGGGGHHGHHHHG1<CCGGGCECFGGHHHGGGGGGG9FFGGGGGGGGGGGGFFCFFGGGCAFGFG.BAFF/BFFFFFFFFFFF/BFFFBFFFFFFFFFFFF9FFFFFFFFFFFF999/;FFF.9;-;B>F.ADAEBE/;/;FE
@M05620:37:000000000-D9766:1:1101:18080:6237 1:N:0:65
AGTGCCAGCTCTCAATCGCACAGGGGACCCAGGGCCTGGCCCTTCCATCCAGAAAACCTATGACCTCACCCGCTACCTGGAGCACCAACTCCGCAGCTTGGCTGGGACCTATGGCGTATCCAGCGTCGGAATCTGGGCGTTGGGGCGGCGTGCGGCGTTGGGGCAAGACAGTCCTAACCGTGGAGGGTTCTGGTAAATGATGGGGTGAGGAGGGGCTCTTTGGCTCCCACCAGTCCCCCTGTCTGGTCTAT
+
BCABBFFFBFFFGGGGGGGGGGHGGEGGGGGHGGGGGGHHHHHHHHGGHHHHHHHHHGFHHGHHHHHHHHHGGFFGHGHHHHHHHHHHGHHHGGGGGHGHGHHGGGHHGGHHHH/BFCGHH2FGD?/>A<FGHHHHH.DFDGHGG.DG-BBG.@G-@BFFFFF.@EF.BFFFFFFFFFFFFFFAEFFAFFFFFBFFFFFFFFFFFDDFFFFFFFFFCFFFFFFFFFFFFFFFFFFFFFFFFBFFFFFFFEF
@M05620:37:000000000-D9766:1:1101:7065:6241 1:N:0:65
ACCACACCTTCTACAATGAGCTGCGTGTGGCTCCCGAGGAGCACCCCGTGCTGCTGACCGAGGCCCCCCTGAACCCCAAGGCCAACCGCGAGAAGATGAGTGGCCCGCTCCCTCTTCTGGTGGCCGCCTACCTCCTTCCTGGCCTCCCGGCGCTGCGCCCTTTCTCACTGGTTCTCTCTTCTGCCGTTTTCCGTAGGACTCTCTTCTCTGCCCTGCGTCTCCTTTGGAACTCTGCAGGTTCTAGATCGGAA
+
AA>3AAAAFFFFFGGFFGFBFDGFEBEBGEHHEFFEEEG?GHHHHGEFEEGFGAFGHHHGGGGGGE>EGGGHHFCEGE?GAGHFEGGCGG/>/AGGHFFHHHGG0/>CC-CFHHFHHH1DG0.<<<<CG.;GCGHFHHFH:FGHHHGEF@-@A@ADB=DB@FFFFFFFFFFFFFFFFFFFFFFFFBDFFFFF?F.9AFBFFFFFFFFFFF/BFFF.;DBFFFFFFFB9:FFFFFFFFFFBFF/;/F/99.;
@M05620:37:000000000-D9766:1:1101:12190:6247 1:N:0:65
AGTGCCAGCTCTCAATCGCACAGGGGACCCAGGGCCTGGCCCCTCCATCCAGAAAACCTATGACCTCACCCGCTACCTGGAGCACCCACTCCGCAGCTTGGCTGGGACCTATGGCGTATCCCGCGTCGGGATCTGGGCGTTGGGGCGGCGTGCGGCGTTGGGGCAAGCCCGTCCTAACCGTGGCGGGTTCTGGTACATGATGGGGTGAGGAGGGGCTCTTTGGCTCCCACCAGTCCCCCTGTCTGGTCTAT
+
3>>AADDFBFCDAFGBFFGGGGFHG2BA2AFCBAEFGA2GEEGGGE2G5FFGFCHHA1BFEGGFEG@BGHEGGEEEHHHH2GGFHH11?GHHGGEGGHHHDGHFFEHHGHFHHECBF?E0@CD////>C-<<>DFHFG-A@-<CCG@G-@9-ABBBB?B<FBB.9AEAE.9BDDAFFFF=AE?@BBB;EABBF///;;9/FBFFF.-9FF/;ABB?=AFFFFFB/99EBFF.A99FFFFBF:9:9B9B/9;
@M05620:37:000000000-D9766:1:1101:15452:6247 1:N:0:65
ACCACACCTTCTACAATGAGCTGCGTGTGGCTCCCGAGGAGCACCCCGTGCTGCTGACCGAGGCCCCCCTGAACCCCAAGGCCAACCGCGAGAAGATGAGTGGCCCGCTACCTCTTCTGGTGGCCGCCTCCCTCCTTCCTGGCCTCCCGGAGCTGCGCCCTTTCTCACTGGTTCTCTCTTCTGCCGTTTTCCGTAGGACTCTCTTCTCTGACCTGAGTCTCCTTTGGAACTCTGCAGGTTCTAGATCGGAA
+
AAA3A?AAFFFFFGGGFGFGG5FGGEGGHGHHHGGG?EGGGHHHHGGEEFGGHHHGHHHG0>EEGFGGGGGHGHHGGG/GGHHG/FFGGGGG/CH<GHFFGFGGHHGGG-DHHHHHHDBGFGGHFCCGDGHGHHGHHHGHHGFHHGGGFG-ABGGFGAFGFGFFFFFFFFFFFFFFFFFFFFFFFFFAFFEFDFFFFBFEFFFFFFFFFFFFFFF/FBFFBFFFFBFFFFFFFFFFBF9BFFFFFFF9AF.
@M05620:37:000000000-D9766:1:1101:10260:6269 1:N:0:65
ACCACACCTTCTACAATGAGCTGCGTGTGGCTCCCGAGGAGCACCCCGTGCTGCTGACCGAGGCCCCCCTGAACCCCAAGGCCAACCGCTACCTCTTCTGGTGGCCGCCTCCCACCTTCCTGGCCTCCAGGAGCTGCGCCCTTTATCACTGGTTCTCTCTTCTGCCGTTTTCCGTAGGACTCTCTTCTCTGCCATGAGTCTCCTTTGGAACTCTGCCGGTTCTAGCTCGGAAGCGCACACGTCTGACCTCC
+
BBBABBBAFFFFGGGGFG5BGBHFG2EB4AFGCBFE?EGGGHHHHGGGDEGGFHGHHHHEEE?GGEGGGGGHHFHGGGGHGHHGHGGCCC/<F1?FFBFBG<FEC0<ACDGHG0>A0>FH1>0FA1<C///.<GHH/<CD-@GH0CC0CGH/;C0;CGFGFG00;9BEDFGGG.;FD.0;CF0:BFFFFFFFF/9F999BFFBFFFFEFBFFFFB//@B9.E99FFFBD?D..;=;B;BFBFEFE/9;/;;
@M05620:37:000000000-D9766:1:1101:8875:6282 1:N:0:65
GAGGCTGCTTTGGACGAAACTGAAAACCCAGGGACACAAGATCGGAGGATCACACCTATGCACTGAAGTCACGGGTTCGAATTTGGTATAACTTCCTCTGCTCTAACAAACAAAATACGAAAGAACATAATTAAAAAAGTAAAACAGACTAAATAATCAAAAAATAGATAGAAAGCGTTTAAAACATGAAAAACATGTGACCTCCCCGTAGCAGTCACGAGAACAAAAACAAGAGTATGTAGATGAACACT
+
>1AA1>CA@1B1F11AAE0EGFG1BF0A0BB0BB0BBGCHBG1AE////00B011/B11B1A1B011BD121B//>/B>/BF/B@B?FF@BBBEF11BBB1B11BBB11F/<<0B1<1/////000B1B1>221111//12221?/000??11111111111.-0111=00=00</...-.<:00.0/000;..;0:;0000;0...-.-..000/00.;-.;9/----------//////////;///-/
@M05620:37:000000000-D9766:1:1101:21232:6312 1:N:0:65
ACCACACCTTCTACAATGAGCTGCGTGTGGCTCCCGAGGAGCACCCCGTGCTGCTGACCGAGGCCCCCCTGAACCCCAAGGCCAACCGCGAGAAGATGAGTGGCCCGCTCCCTCTTCTGGTGGCCGCCTCCCTCCTTCCTGGCCTCCCGGCGCTGCGCCCTTTCTCACTGGTTCTCTCTTCTGCCGTTTTCCGTAGGACTCTCTTCTCTGACCTGCGTCTCCTTTGGAACTCTGCAGGTTCTAGATCGGAA
+
BBAAAABBFFFFGGGFGGGFGFHFGEEEEEGHGGGGDGG2EHDHHGGGEEGGHHHGHHHGEGGGGDGGGGGGF?GGGGGHFGHHEF?EGGGCCDFH1D1?FF/F?<<>@<CFHHHHHH1<GBDFHCGGGEHGHHGHHHHHEGFHFGGEGGGGGGGG@BFBBFFFFFFFFFF;BFFFFFFFFFFFFBFFFFFFFBFDFFFFBFFFFFFFFFFFFFFEBFBFFBFFF/9/BFFFFFFEFF:BFFB/BFFE..9
@M05620:37:000000000-D9766:1:1101:8799:6317 1:N:0:65
ACCACACATTCTACAATGCGCTGCGTGCGGCTCCCGAGGAGCACCCCGTGCTGCTGACCTAGGCCCCCCTGAACCCCAAGGCCAACCGCTCACCCTTTTGGCGGGTGCCTCCCTCCTTCCTTGCCTCCCGGAGCTGCGCCCTTTCTCCCTGGTTCTCTCTTCTGCCGTTTTCCTTAGGCCTCTCTTCTCTGCCCTGAGTCTCCTTTGGACCTCTGCCGGTTCTAGCTCGGACGCGCACACGTCTGTACTCC
+
AAAAAAA1BBDFGFGGGG1EEEGGGEF00AEEG/AF/AA/AGHHHGG/?EEFBGFHHGG1B10GGGGGGGFBFHHGGGGGFHHHHFGGGC//B<0??11?>1>A--<<CGHHGGCEHHHHH00;CH:;;;@-AAGGGGGGGGGG0;CF9CFEGGGGGFBFF;FFFF@FFFFFFBFFFFBFFFFFFFFFBBFFFEFFFFFFF;BFFFFEFFFFFFF9F@@;BFF/B9BFB<--9-;@?@@F@FFFE//;;9B
@M05620:37:000000000-D9766:1:1101:23012:6319 1:N:0:65
AGTGCCAGCTCTCAATCGCACAGGGGACCCAGGGCCTGGCCCCTCCATCCAGAAAACCTATGACCTCACCCGCTACCTGGAGCACCAACTCCGCAGCTTGGCGTAGGAATCTGGGAGTTGGGGAGGAGTGAGGAGTTGGGGAAAGACAGTCCTAACCGTGGAGGGTTCTGGTAAATGATGGGGTGAGGAGGGGCTCTTTGGCTCCCACCAGTCCCCCTGTCTGGTCTATCTCCTGCCCTTAGATCGGAAGA
+
BBABBFFBBFFFGGGGGGGGGGHHGGGGGGHHGGGGGGHHHHGHGGHHHHHHGHHHHGHHHHHHHHHHHHHGGGGGHHGHHHGGHHGHGHHHGG@GGHHHFHGE?EDDFGGHHHGHGGGHGCBFCCADHHHFGGAFGHHGGFGHHE/CHDDCDGHC.CGEGGHGG..:0;C0CFGGBB;0CEGCBEGGGG?-BBFE/:FF/BFFE9FADAF9FBB.AFAFFFFFFFFEF/FFFFFFFFFEFFFFFFF?AF.
@M05620:37:000000000-D9766:1:1101:15901:6345 1:N:0:65
ACCACACCTTCTACAATGAGCTGCGTGTGGCTCCCGAGGAGCACCCCGTGCTGCTGACCGAGGCCCCCCTGAACCCCAAGGCCAACCGCGAGAAGATGCCCAGGTGAGTGGCCCGCTACCTCTTCTGGTGGCCGCCTCCCTCCTTCCTGGCCTCCCGGAGCTGCGCCCTTTCTCACTGGTTCTCTCTTCTGCCGTTTTCCGTAGGACTCTCTTCTCTGACCTGAGTCTCCTTTGGAACTCTGCAGGTTCTA
+
CCCBCCCCFFFFGGGGGGGGGGHHGGGEDGHHHGGGGGGGGHHHHGGGEGGGHHGHHHHGGGGGGGGGGGGHHHHGGGGHGHHHHGGGGGGGGGHHGHHHHHHGHHHHHHGGHHGGGGGHHHHHHHHHHHGHHGGGGGHGHHGHHGGGGGFGGGGGGG-BFGGGGGFFFFFFFFFFFFFFFFFFFFFFFFFFFFDFFFFFFFFFFFFFFFFFFFFFFFFFFFFFFFFFFFFFFFFFFFFFFFFFFFFFFFB
@M05620:37:000000000-D9766:1:1101:22494:6354 1:N:0:65
ACCACACCTTCTACAATGAGCTGCGTGTGGCTCCCGAGGAGCACCCCGTGCTGCTGACCGAGGCCCCCCTGAACCCCAAGGCCAACCGCGAGAAGATGCCCAGGTGAGTGGCCCGCTACCTCTTCTGGTGGCCGCCTCCCTCCTTCCTGGCCTCCCGGAGCTGCGCCCTTTCTCACTGGTTCTCTCTTCTGCCGTTTTCCGTAGGACTCTCTTCTCTGACCTGAGTCTCCTTTGGAACTCTGCAGGTTCTA
+
CCCCCCCCFFFFGGGGGGGGGGHHGFGGHDHHHGGGGGGGGHHHHGGGGEFGHHHHHHHGGGGGGGGGGGGHGHHGGGGHGHHHHGGGGGGGGGHHHHHHHHHGHHHHHHGGHHGGGGGHHHHHHHHHHHGHHGGGGGHGHHGHHGGGGGGGGGGGGG-CFGGGGGFFFFFFFFFFFFFFFFFFFFFFFFFFFFFFFFFFFFFFFFFFFFFFFFFFFFFFFFFFFFFFFFFFFFFFFFFFFFFFFFFFFFF
@M05620:37:000000000-D9766:1:1101:7498:6375 1:N:0:65
AGTGCCAGCTCTCAATCGCACAGGGGACCCAGGGCCTGGCCCCTCCATCCAGAAAACCTATGACCTCACCCGCTACCTGGAGCACCAACTCCGCAGCTTGGCTGGGACCTATGTGAGTATCCAGCGTAGGAATCTGGGAGTTGGGGAGGAGTGAGGAGTTGGGGAAAGACAGTCCTAACCGTGGAGGGTTCTGGTAAATGATGGGGTGAGGAGGGGCTCTTTGGCTCCCACCAGTCCCCCTGTCTGGTCTA
+
CCBCCFFFCFFFGGGGGGGGGGHHGGGGGGHHGGGGGGHHHHGHGGHHHHHHHHHHHGHHHHHHHHHHHHHGGFGGHHHHHHHHHHHHGHHHGGGGGHHHGHHGEFHHGHHHHHHHHHEHHHHHHGDGGDHHHHHHHHHGGHHHGGGGGGEGHHHHHGHHHHGGGGHHHHHHHHHHHHHHGGGGGGGGEFGGGGBFGGGGGGGGGGFFFFEBDFFAFFFFFFFFFFFFFFFFFFFFFFFFFFFFFFFFFFB
@M05620:37:000000000-D9766:1:1101:15942:6379 1:N:0:65
ACCACACCTTCTACAATGAGCTGCGTGTGGCTCCCGAGGAGCACCCCGTGCTGCTGACCGAGGCCCCCCTGAACCCCAAGGCCAACCGCTACCTCTTCTGGTGGCCGCCTCCCTCCTTCCTGGCCTCCCGGAGCTGCGCCCTTTCTCCCTGGTTCTCTCTTCTGCCGTTTTCCGTAGGACTCTCTTCTCTGACCTGAGTCTCCTTTGGAACTCTGCCGGTTCTAGCTCGGAAGAGCACACGTCTGACCTCC
+
CCCCCCCCFFFFGGGGGGGGGGHHGGGEGGHHHGGGGGGGGHHHHGGGGGGGHHHHHHHGGGGGGGGGGGGHHHHGGGGHGHHHHGGGGGGGHBFGHHHHHFGGFGDGGGGHGHHGHHHHHHHHHHHHGGGGGGHHHGGGGGHHHHH0FGGGGGGGGGGGGGGGGGGFGGGGGBFGGFFFFFFFFFFFFFF/BFFFFFFFFFFFFFFFFFFFFFFF/BF@FFFFF/FFFFFFFFFFFFFFFFFFF;/;BFF
@M05620:37:000000000-D9766:1:1101:11035:6382 1:N:0:65
AGTGCCAGCTCTCAATCGCACAGGGGACCCAGGGCCCGGCCCCTCCATCCAGTAAACCTGTGTCCTCACCCGCTACCTGGAGCACCAACTCCGCAGCTTGGCGTCGGACTCTGGGAGTTGGGGCGGCGTGAGGCGTTGGGGCCCGCCCGTCCTACCCGAGGCGGGTTCTGGTGAATGATGGGGTGCGGCGGGGCTCTTTGGCTCCCACCCGTCCCCCTGTCTGGTCTATCTCCTGCCCTTAGATCGGCCGG
+
>A1>1D11A11BGFDGGGEAEE0CA?E00BBF00AF/AAE/AAGEEA11BF12B22A0B0D12DD@F1GHFGC/>EHGHA>FFAGEG/ECFHFGG/?C1FEGG/>//>/BFFFHHHG/?F1/>/><::A-CAF.?A@?.??.9@9--9@9ABFF/9FF-;-9;@?;E;9FF/-/;;:BFFEFFB@;@?-;-@-=@?/BFBFFBFAAFF--9-;BBFB-AB/BFF/FF/B//99FF/9-/B/;/:FA?@-@-
@M05620:37:000000000-D9766:1:1101:11609:6389 1:N:0:65
AGTGCCAGCTCTCAATCGCACAGGGGACCCAGGGCCTGGCCCCTCCATCCAGAAAACCTATGACCTCACCCGCTACCTGGAGCACCAACTCCGCAGCTTGGCTGGGACCTATGTGAGTATCCAGCGTAGGAATCTGGGAGTTGGGGAGGAGTGAGGAGTTGGGGAAAGACAGTCCTAACCGTGGAGGGTTCTGGTAAATGATGGGGTGAGGAGGGGCTCTTTGGCTCCCACCAGTCCCCCTGTCTGGTCTA
+
CCCCBFFFBFFFGGGGGGGGGGHGGGGFGGHHFFEGGGHHHHGHGGHGHGHHHHHHHGHHHHHHHHHHHHHGG>EFHHHHGGHHHHCGFHHHGGGGGHHHGHHGGGHHGHHHHHHHHHHHHHHHHGGGGGHHHHHHHGHGGHHHGGGGGGGHHHHHHGHHHHGGGGHGHHHHHHHHHHHHGGGGGGGGFGGGGGFGGGGGGGGGGGFFFFFFFFFFFFFFFFFFFFFFFFFFFFFFFFFFFFFFFFFFFFB
@M05620:37:000000000-D9766:1:1101:18041:6396 1:N:0:65
ACCACACCTTCTACAATGAGCTGCGTGTGGCTCCCGAGGAGCACCCCGTGCTGCTGACCGAGGCCCCCCTGAACCCCAAGGCCAACCGCGAGAAGATGAGTGGCTCGCTGCCTCTTCTCGTGTCCGCCTCCCTCCTTCCTTCCCTCCCGGCGCTGCGCCCTTTCTCACTGGCTCTCTCTTCTGCCGTTTTCCGTAGGACTCTCTTCTCTGCCCTGCGTCTCCTTTGGTACTCTGCAGGTTCTAGATCGGAA
+
CCCCCCCCFFFFGGGGGGGGGGHHGEGEEGHHHGGGGGGGGHHHHGGGGGGGHHHHHHHGGGGGGGGGGGGHHHHGGGGHGHHHHGGGGGCGGGHHHHDC>2?/01//?.>><GFD1F1<>..<=.-<C.<C//C/GHHB00;/GGG.EAG9--9CD??;9FBFBF0FF0/.;FBFFFFF090B09AFBEBFA0.AA0B/9FFFFB099900.0;E>9-.;0BB909.0;F0FFEFF.F9000;0B09..;
@M05620:37:000000000-D9766:1:1101:21264:6397 1:N:0:65
ACCACACCTTCTACAATGAGCTGCGTGTGGCTCCCGAGGAGACCCCCGTGCGCCTGACCGAGCCCCCCCTGAACCCCAAGGCCAACCGCGGGAAGATGAGTGGCCCGCTACCTCTTCTGGTGGCCGCCTCCCCCCTTCCTGGCCTCCCGGAGCTGCGCCCTTTCTCACTGGTCTTCTCTTCTGCCGTTTTCCGTAGGCCTCTCTTCTCTGACCTGAGTCTCCTTTGGAACTCTGCAGGTTCTAGATCGGAA
+
BCBCCCCCFFFFGGGGGGGGGGHHGGGGH222BF2B2AEA22ABGGAEGE100BB1?F3>/E/>FGGGE?FH3GHGEF?G/F/F/?///>//AAA01=1<<F.FF.--<-<<0<D00:;GGG.G.-;-:EG..;@D9F/CF/C90;EAFB---.09-;D=DFB009000;FF00:90:BF909B0-AFF.F0.09AD090.0/;:090:;0;/0///000;BFFBFFFF0:90000;.::900000:EFF.
@M05620:37:000000000-D9766:1:1101:23607:6402 1:N:0:65
GAGGCTGGCTTGGACGAACCTCAGAAACCAGGGAAATAAGATCGGAATGCAACAGATATATTCTCTCGTCCGCTATCTGCAGTTTGAATCCCTTCGCCTGATTTAAACAAAAGTTAGGATCAAGCGGATGAATATGGCAGGTGGGGAGGAGTGAGGAATTTGGCAAAGACAGGCCGAAACGTGGAAGGGTCTGGAAAATGATGTTTTGAGGAAGGGCCATTTAACTCCCACAAACCCCCATGTCTCAACTA
+
>3>>3>>33>B2E4AAAE22BAFBB5BBBB22B22A3DB55DAB11113A5A312B5DAD555D5D31?11>>>/BB4B4B@3B4B3B443B33F11???0B44??B33/B0334B40?B30331//<//@>2222@/0?/01</</>->.001101/<0000/<0.////<..;--:--.:...09.../;//0;CB00000000/;../0.9..:;.//;/////9..9.9...9.--.///////.//
@M05620:37:000000000-D9766:1:1101:7488:6415 1:N:0:65
AGTGCCAGCTCTCCATCGCACAGGGGACCCAGGGCCTGGCCCCTCCATCCAGAAAACCTATGACCTCACCCGCTACCTGGAGCACCCACTCCGCAGCTTGGCTGGGACCTATGTTGCGTCTCCAGCGTCGGACTCTGGTCGTTGGGTCGGCGTGCGGCGTTGGGGCACGCCCGTCCTACCCGTGGCGGGTTCTGGTAACTGATGGGGTGCGGCGGGGCTCTTTGGCTCCCACCAGTCCCCCTGTCTGGTCT
+
>A>>>BF4AFFFG4GFAAA2E2FCF22222BF22B22BAG2FEHGGHGBAGG3FB2BEG3BBAGH@BFHHCEE>>EGF3BBBBGFH?1?FF0>E/>>B3B?G3FEGGEDGCHGH?GB/E@AGH1@GGD/>C@C@GHHH=<-CEFFG.<ADDGGGCBG:A-:9FGG.9D?9EB-@FFFF9F;ADFB?BBB-9AFFF;BF/BF;B9BEFDBAB-9@9;@@BE:BBF/9;FFF.FF;;;BFFFFBFFFFFFFFF
@M05620:37:000000000-D9766:1:1101:18586:6417 1:N:0:65
AGTGCCAGCTCTCAATCGCACAGGGGACCCAGGGCCTGGCCCCCCCATCCAGAAAACCTATGACCTCACCCGCTACCTGGAGCACCAACTCCGCAGCTTGGCTGGGACCTATGTTGGTTCTCCCGCGTGGGACTCTGGAGTTTGGGACGGCGTACGGCGTTGGGGAACACAGGTCCTACCCGTGGCGGGTTCTGGTAACTGATGGGGTGCGGCGGGGCTCTTTGGCTCCCCCAAGTCCCCCTGTCTGGTCT
+
AAABCFFFCFFFGGGGGGGGGGHHGGGGGGHHGGGGGGHHGHGAEGGGHHHHHHGHHGHHHHHHHHHHHHHGGEGGHGHHHHHHHHHHGHHHG?EGG2FHGHHGC/GHGHHHHHH2///1?G10</<-->-F<.<DGH0./<=G.E..;------;.-9;-;FF-AD./;...9;//B/A..9;--;@-;../;9/;B////9;FFB9-.:--;@D--9.;B/;//:BE9.;-.:/;BFFDA9/:BBFBFF
@M05620:37:000000000-D9766:1:1101:12274:6456 1:N:0:65
ACCACACCTTCTACAATGCGCTGCGTGGGGCTCCCGAGGAGCACCCCGTGCTGCTGACCCAGGCCCCCCTGAACCCCAAGGCCAACCGCTCCCCCTTTTGGCGGTCGCCTCCCTCCTTCCTTTCCTCCCGGAGCTGCGCCCTTTCTCCCTGGTTCTCTCTTCTGCCGTTTTCCTTAGGCCTCTCTTCTCTGCCCTGAGTCTCCTTTGGACCTCTGCCGGTTCTAGCTCGGACGGGCACACGTCTGCTCTCC
+
BBBBBBB3BBCFGFFGGGFAFEEF2EA22AEEGAAE2AA01GABGFG01>EGBHGHHHH2FC1GGGGGGGGGFGHGGGGHGHHHHGGGGG//?</>F2<?C2>A<-<>EGGHGHGFHHHHH00=DG0C.;-:ADHGFFGGGGGG0;CFFBFAFGGFGGFGGFGGGGFFDFEFFFFFFFBFFFFFFFFF/9FBBEFFFFFFBBBFFFFFFFFFFFFBFFF9DFF9BBFFFA.-;-;9;ABFFFEFE9//;BB
@M05620:37:000000000-D9766:1:1101:11536:6460 1:N:0:65
AGTGCCAGCTCTCAATCGCACAGGGGACCCAGGGCCTGGCCCCTCCATCCAGAAAACCTATGACCTCACCCGCTACCTGGAGCACCAACTCCGCAGCTTGGCTGGGACCTATGTTGCGTCTCCCGCGTCGGACTCTGGTCGTTGGGTCGGCGTGCGGCGTTGGGGAACGCCCGTCCTACCCGTGGCGGGTTCTGGTAAATGATGGGGTGCGGCGGGGCTCTTTGGCTCCCACCAGTCCCCCTGTCTGGTCT
+
>A33ADFFBFFFG4FFG2FEEEHC2E?EAEHHABE22BGFAGGHGGHHHHHHFHFFGGHHFHFHHGHHHHHGG>EGHHFGBGHHFHC1EGHGEFCEEGFGGHHGGGHHGHHHHHHH1BB@DHG0CCCC/>CGGCGHHH00<CEHHG.<A@@DGBCBB--ABGFBBFFF.A@--@DFFF/F:ADD;-BBBBEFFFF;FFBFFBFFFFFAB.@--@BBB@=FFFFFFFFFFF.AD.;/;FFFFBF/BFFFFFF
@M05620:37:000000000-D9766:1:1101:22402:6470 1:N:0:65
ACCACACCTTCTACAATGAGCTGCGTGTGGCTCCCGAGGAGCACCCCGTGCTGCTGACCGAGGCCCCCCTGAACCCCAAGGCCAACCGCGAGAAGATGAGTGGCCCGCTCCCTCTTCTTGTGGCCGCCTCCCTCCTTCCTGGCCTCCCGGCGCTGCGCCCTTTCTCACTGGTTCTCTCTTCTGCCGTTTTCCGTAGGACTCTCTTCTCTGACCTGCGTCTCCTTTGGCACTCTGCAGGTTCTAGATCGGAA
+
AAA1AAAAFFFFGFGGDGBGGFHFGBAB0AFG1AFE0EGGCHHGHGGGCEEGFFFAFGFE@E?GGCGGGGF0GEGGGG?H>/GHHG</CCC@@FHFBF1FGFFFHHGCC-><GCGGHH1F1FCCGGCGGAGGHBCHHH/GCGCGEF.CC9-A@A@??@F@?FFFFFFFEFF;FFFF/FFFFFFFF@BFFAFF?9ABFFBFFFFFFFFFFF/BF/FF9;@AFFFFFFF/;BFFFFFFFF9FFFFFBFFEBFE
@M05620:37:000000000-D9766:1:1101:10970:6471 1:N:0:65
ACCACACCTTCTACAATGAGCTGCGTGTGGCTCCCGAGGAGCACCCCGTGCTGCTGACCGAGGCCCCCCTGAACCCCAAGGCCAACCGCTACCTCTTCTGGTGGCCGCCTCCCTCCTTCCTGGCCTCCCGGAGCTGCGCCCTTTCTCCCTGGTTCTCTCTTCTGCCGTTTTCCTTAGGCCTCTCTTCTCTGCCCTGAGTCTCCTTTGGACCTCTGCCGGTTCTAGCTCGGACGCGCACACGTCTGACCTCC
+
BBABBBA>BFFFGGGGFGAGGGHHGGGBAEGHHFFF?EEFDHHHHGGFGEGGFHHHHHHEFFCGGGGGGGGHHHHGGGGHGHHHHGGGDG@/B2BBFB>?G<?C<?>AFGGHGHHGHHHHH<0FGHFHEGG?@DGFHGGGGGHH0;CFFGGGGGGGGGGGGFGGGGGGGGGGG0FFFF/;FFFFFFFFFFFFFFFFFFFFFBFFFFFFFFFFFFFBFDF@DFF/B;FFDA.---9-99>FFFFFE/99;9E
@M05620:37:000000000-D9766:1:1101:18264:6479 1:N:0:65
ACCACACCTTCTACAATGAGCTGCGTGTGGCTCCCGAGGAGCACCCCGTGCTGCTGACCGAGGCCCCCCTGAACCCCAAGGCCAACCGCGAGAAGATGCCCAGGTGAGTGGCCCGCTACCTCTTCTGGTGGCCGCCTCCCTCCTTCCTGGCCTCCCGGCGCTGCGCCCTTTCTCACTGGTTCTCTCTTCTGCCGTTTTCCGTAGGACTCTCTTCTCTGACCTGAGTCTCCTTTGGAACTCTGCAGGTTCTA
+
>>>>A?1AFFCDEGGAEFFEDEGFEAEBFAGHCFFEFEG?EHHHHGEGEEGGHE1CGGGGGGGGCE@EGGGHHGCEGFEEEHHEEGGEGC<@@CGHFDFFHFHGFHHHHHGGHH?GGCCHFHHHHBBDGHFHHG-CAAGGHHGHG0FGGGGGBF?EG@-AA@<F<@F@?FFFFF9FFFFF/BFFFFFF/FFFF@BFFFFFFFFFFFFFFFFFFFFFFF/FFFF9FFFFFFFFFFFFFFFFFFFEFFFFFFB
@M05620:37:000000000-D9766:1:1101:22394:6498 1:N:0:65
AGTGCCAGCTCTCAATCGCACAGGGGACCCAGGGCCTGGCCCCTCCATCCAGAAAACCTATGACCTCACCCGCTACCTGGAGCACCAACTCCGCAGCTTGGCTGGGACCTATGTTGAGTATCCCGCGTAGGAATCTGGGCGTTGGGGAGGAGTGCGGCGTTGGGGAAAGACAGTCCTAACCGTGGAGGGTTCTGGTAAATGATGGGGTGAGGAGGGGCTCTTTGGCTCCCACCAGTCCCCCTGTCTGGTCT
+
CCBCBFFFCFFFGGGGGGGGGGHGGGGGGGHHGGGGFGHGHHGHGGHGHGHHHHHHHGHHHHHHHHHHHHHGGFGGHHHHHGGHHHHFGHHHEFFGGHHHGHHGGGHHGHHHHHHGHHHHHHH2CDGGCGGH1GHHHHH.@>CGHGG.CG.CHH0A@-;ADGGGGGG.CBFGGGGGGGGFFFDFFBFFF;FFFFFFFFFFFFFFFFFFFEFF/DFFFFFFFFFFFFFFFFFFFFFFFFFFFFFFFFFFFFF
@M05620:37:000000000-D9766:1:1101:8379:6515 1:N:0:65
AGTGCCAGCTCTCAATCGCACAGGGGACCCAGGGCCTGGCCCCTCCATCCAGAAAACCTATGACCTCACCCGCTACCTGGAGCACCAACTCCGCAGCTTGGCTGGGACCTATGGCGTATCCCGCGTAGGAATCTGGGCGTTGGGGCGGCGTGCGGCGTTGGGGCAAGCCCGTCCTAACCGTGGCGGGTTCTGGTAAATGCTGGGGTGAGGCGGGGCTCTTTGGCTCCCACCAGTCCCCCTGTCTGGTCTAT
+
AB>AAFFFBFFFGGGGGGGGGGHHGGGGGGHHGGGGGGHHHHGHGGHHHHHHHHHHHGHHHHHHHHHHHHHGGFGGHHHHHHHHHHHHGHHHGGGGGHHHGHHGGGHHGHBFGH??CGGHHB/>CC//??<>GGGFHA->ADE-CD-;-:;DF@@@=@FFFAFDFE....9@DFFFFFFFAEF-9DF@EFFFFBBFFFB/B/FFFDB.FF.-@DF;DFFFFFFBBFFFFFF.;BFFFFFFFFFFFFFFFFF
@M05620:37:000000000-D9766:1:1101:23477:6519 1:N:0:65
ACCACACCTTCTACAATGAGCTGCGTGTGGCTCCCGAGGAGCACCCCGTGCTGCTGACCGAGGCCCCCCTGAACCCCAAGGCCAACCGCGAGAAGATGCCCAGGTGAGTGGCCCGCTACATCTTCTGGTGGCCGCCTCCCTCCTTCCTGGCCTCCCGGCGCTGCGCCCTTTCTCACTGGTTCTCTCTTCTGCCGTTTTCCGTAGGACTCTCTTCTCTGACCTGAGTCTCCTTTGGAACTCTGCAGGTTCTA
+
DDDDDDDDFFFFGGGGGGGGGGHHGGGGHGHHHGGGGGGGGHHHHGGGFGGGHHHHHHHGGGGGGGGGGGGHHHHGGGGHGHHHHGGGGGGGGGHHGHHHHHH/?GGG1?FFHHGGGFG1>GHFHH0DDHGHFGGGDGEGHHGFBGFFFFGGGGGGG?9A-;-;DFFFFFFFFFFFFFFFFFFFFFFBFFFFFD:DFFFFFB;D?FFBFFFFFFFFFF0F/://;0;BFFFFFFFFFFFFFFFFF.AFFFF
@M05620:37:000000000-D9766:1:1101:20027:6536 1:N:0:65
AGTGCCAGCTCTCAATCGCACAGGGGACCCAGGGCCTGGCCCCTCCATCCAGAAAACCTATGACCTCACCAGCTACCTGGAGCACCAACTCCGCAGCTTGGCTGGGACCTATGTTGAGTATCCCGCGTAGGAATCTGGGAGTTGGGGAGGAGTGAGGCGTTGGGGAAAGACAGTCCTAACCGTGGAGGGTTCTGGTAAATGATGGGGTGAGGAGGGGCTCTTTGGCTCCCACCAGTCCCCCTGTCTGGTCT
+
CCBCCFFFCFFFGGGGGGGGGGHGGGGGGGHHGGGGGGHHHHGHGGHHHHHHHHGHHGHHHHHHHHHHHHHHHHHHHGHHGHHHHHHHGHHHGGGGGHHHGHHGGGHHGHHHHHHGDHHGHHH2?DFFFGGHBGHHHHH0FEGHHGG.AG.CGH0DH.<CEGHGGGGEFFFFGGGGGGGGGGDGGDGGG<FGGFF<FFFFFFFFFFFFFEFF0DFFFFFFFFFHFFFFFFFFFFFFFFFFFFFFFHFFFFF
@M05620:37:000000000-D9766:1:1101:13179:6552 1:N:0:65
ACCACACCTTCTACAATGAGCTGCGTGTGGCTCCCGAGGAGCACCCCGTGCTGCTGACCGAGGCCCCCCTGAACCCCAAGGCCAACCGCGAGAAGATGCGCTGGTGAGCCCCCTACTACTTCTTCTGGCGGCCGCCTCCCTCCTTCCTCGCCTCCCGGAGCTGCCCCCTTCCTCGCTGGTCTCCTCTGCTGCCGTTTTCAGTACGCTCCTCTTCTATGCCCTGCGTCTCTGTTAGTACGCAGCAGCTTGTA
+
>AA@A>>AFFFFFGGFGFGFBDFFCEEA4AEGBFGGGGGCEECFEGCGBEECBBBGHHFFGECEFGEEGGFHBGGGEGEEEEHEGGGCCD<//?01F11///</<0?<10..>-.>11>1>DGD0=000-:A@-:B..CEGEA/F0/00.;B.A..9--9-./9.9.9@A./99.-;.-;////;FF/;/;/.-:./.9/9/B/.....99F9/B////9/9.:=.;A.//99//9//.9.--.;.9//./
@M05620:37:000000000-D9766:1:1101:25634:6593 1:N:0:65
AGTGCCAGCTCTCAATCGCACAGGGGACCCAGGGCCTGGCCCCTCCATCCAGAAAACCTATGACCTCACCCGCTACCTGGAGCACCAACTCCGCAGCTTGGCGTCGGACTCTGGGAGTTGTGGCGGCGTGAGGCGTTGGGGCCCGCCCGTCCTACCCGTGGCGGGTTCTGGTCCATGATGGGGTGCGGCGGGGCTCTTTGGCTCCCACCCGTCCCCCTGTCTGGTCTATCTCCTGCCCTTCGATCGGCCGA
+
CCBCCFFFCFFFGGGGGGGGGGHGGGGGGGHHGGGGGGHHHHGHGGHHHHHHHHHHHGHHHHHHHHHHHHHGGGGGHHHHHHHHHHHHGHHHGGGGGHHHGHGG/>B/BCCHHHHHGGHH2?/?AFA<CGGGHADEGG.A@EGGGG?AD-DGGGFFFFFFFDFFF-.A:FBBBBFFBFFFFFFF@9CF>@CFFFFFFFFFFFFFFFFFF.;ADFFFDFFFFFFFFFF0FFFFFFFFFFFFFFFFFFF=.@-
@M05620:37:000000000-D9766:1:1101:13738:6617 1:N:0:65
ACCACACCTTCTACAATGAGCTGCGTGTGGCTCCCGAGGAGCACCCCGTGCTGCTGACCGAGGCCCCCCTGAACCCCAAGGCCAACCGCTACCACTTGTGGCGGGCGCCTCCCTCCTTCCTTCCCTCCGGGAGCTGCGCCCTTTTTCCTTGGTTCTCTCTTCTGCCGTTTTCCTTAGTGCTCTCTTCTTTGCCCTGAGTCTCCTTTGCACCTCTGCCGGTTCTGGGTCGGCAGTGCACACGTCTGAGCTCC
+
BBBBBBBBFFFFGGGGGG5EGDFGGGGAAEGGGFGGDGGGGHHHHGGEGCFFHHHHHHHEGGCGGGGGGGGHHGHGGGGHGHHHHGGGF/B/2222B?22///<--<<-C<.C/:./CFG:00//0/:.-=-9C9/C-AFGGB0/;FF/9B//;F/B/9;;BFFFF-..;E/;B/9/9/9;;///;BF////;//9..;B9/999/9//9/9.:B/9@B9.;:/9.;B-----:9/;//.-;...//9;B/
@M05620:37:000000000-D9766:1:1101:22386:6622 1:N:0:65
ACCACACCTTCTACAATGAGCTGCGTGTGGCTCCCGAGGAGCACCCCGTGCTGCTGACCGAGGCCCCCCTGAACCCCAAGGCCAACCGCTACCTCTTCTGGTGGCCGCCTCCCTCCTTCCTGGCCTCCCGGAGCTGCGCCCTTTCTCCCTGGTTCTCTCTTCTGCCGTTTTCCGTAGGACTCTCTTCTCTGACCTGAGTCTCCTTTGGAACTCTGCCGGTTCTAGCTCGGAAGAGCACACGTCTGACCCTC
+
BBBBBBBBFFFFGGGGGGGGGGHGGFGFFCHHHGGGGGGCFHHHHGGGEGGGHHGHHHHGGGGGGGGGGGGGHHHGGGGHGHHHHGGGGGGGH2BGHFGHH?FGGFCFGGGHGHHGHHHHHHGHHHHHGGGGGGHHHGGGGGHHHHH0FGGGFGGGGGGGGGGGGGGGGGGGGDFGGFFFFFFFFFFFFFFBFFFFFFFFFFFFFFFFFEFFFFFFFFFFFFFFF9FFFFD.;;FFFFFEDFFFFBBFFFF
@M05620:37:000000000-D9766:1:1101:16205:6634 1:N:0:65
AGTGCAGCTCTCAATCGCACAGGGGACCCCGGGCCTGGCCCCTCCATCCAGAAAACCTATGACCTCACCCGCTACCTGGAGCACCAACTCCGCAGCTTGGCTGGGACCTATGTGAGTATCCAGCGTAGGAATCTGGGAGTTGGGGAGGAGTGAGGAGTTGGGGAAAGACAGTCCTAACCGTGGAGGGTTCTGGTAAATGATGGGGTGAGGAGGGGCTCTTTGGCTCCCACCAGTCCCCCTGTCTGGTCTAT
+
BCBABFFFFFDFGGGGGEFGGGFFGGEGG2AEGGGGGGHHHGHGGHAGH3FFFGFHGH3GGHHHFHFHHHGGGGGHHHHFGHHHHHHGHGHGGFGGGHHGHGFEDFGGHFHHHHFHHHHHHHHHGC?DFHHHHHHHH0FEHHGGG.CFDGHHBGHHGHHHGGGFGHHGHHGGFFFGGGGGGGGGGGG;FFGGGFFBFFFFFFFFFDDEFFFFFFFFFFFFFFBFFFFFFFFFFFFFFFFFFFFFFBFBFFF
@M05620:37:000000000-D9766:1:1101:26457:6676 1:N:0:65
ACCACACCTTCTACAATGAGCTGCGTGTGGCTCCCGAGGAGCACCCCGTGCTGCTGACCGAGGCCCCCCTGAACCCCAAGGCCAACCGCGAGAAGATGCCCAGGTGAGTGGCCCGCTACCTCTTCTGGTGGCCGCCTCCCTCCTTCCTGGCCTCCCGGAGCTGCGCCCTTTCTCACTGGTTCTCTCTTCTGCCGTTTTCCGTAGGACTCTCTTCTCTGACCTGAGTCTCCTTTGGAACTCTGCAGGTTCTA
+
11>AA?>AFF@@FGGBEGFBBBF1EEEEGFHHABBBEEE/EFCGHGAEEEEEHDBFFBGGCGGGCE/EGGGHFFAEEEFEEEG/<FE>B@<</<?GFGHHHFHEGH1?GFFFHHGGGCCHHHHHHDGH<<CHHGG?AFHGHHGHHFGGFGGGGGGGBA-AAAFGGGF@?BFFFF/BFFFFFFFFFFFFFFFFF@BFFFFFFFFAABBFFFFFFFF/;F/BFFF/;BFFFFFFFFFFFFFFFFFFFFFFFF/
@M05620:37:000000000-D9766:1:1101:22033:6678 1:N:0:65
ACCACACCTTCTACAATGAGCTGCGTGTGGCTCCCGAGGAGCACCCCGTGCTGCTGACCGAGGCCCCCCTGAACCCCAAGGCCAACCGCGAGAAGATGAGTGGCCCGCTACCTCTTCTGGTGGCCGCCTCCCTCCTTCCTGGCCTCCCGGAGCTGCGCCCTTTCTCACTGGTTCTCTCTTCTGCCGTTTTCCGTAGGACTCTCTTCTCTGACCTGCGTCTCCTTTGGAACTCTGCAGGTTCTAGATCGGAA
+
CCCCCCCCFFFFGGGGGGGGGGHHGGGGHGHHHGGGGGGGGHHHHGGGGGGGHHHHHHHGGGGGGGGGGGGHHHHGGGGHGHHHHGGGGGGGGGHHHHHHHHGGHHGGG-AGHHHHHH1GHHGHHGGGGGHGHHGHHHHHHHHHHHGGGG-DFGFGGGGGGGGFFFFFFFFFFFFFFFFFFFFFFFDFFFFFFFFFFFFFFFFFFFFFFFBFFFF.;ADFFFFFFFFFFFFFFFFFFFFFFFFFFFFFFFF
@M05620:37:000000000-D9766:1:1101:23235:6689 1:N:0:65
AGTGCCAGCTCTCAATCGCACAGGGGACCCAGGGCCTGGCCCCTCCATCCAGAAAACCTATGACCTCACCCGCTACCTGGAGCACCAACTCCGCAGCTTGGCTGGGACCTATGGCGTATCCAGCGTCGGAATCTGGGCGTTGGGGCGGCGTGCGGCGTTGGGGCAAGCCCGTCCTAACCGTGGCGGGTTCTGGTAAATGCTGGGGTGAGGCGGGGCTCTTTGGCTCCCACCAGTCCCCCTGTCTGGTCTAT
+
AA>>AF1FAFFFGGGFFGGCEAGCFE0EEEGHAEEE/FHGFHGCGG0GHCGGHCGHFEHHGGBHHGHEHHHGG@>EHHFHCFGHHHFEEBGFEFEEEFE<AGFGGGHHGHHHFFHGBCEHH2@CCA?CC/?FHHHHHAC@ACFGC?C@@A@@G@??@@@@F@@B@EEFA;-@FABFFFF@FA@-;=?@AFFFFBFFFFB/BFFF@A=AA?-;>=>>?EFFEFB9BBEFFFF9-BBFFFF@EFFFFFFFF9F
@M05620:37:000000000-D9766:1:1101:10200:6695 1:N:0:65
ACCACACCTTCTACAATGAGCTGCGTGTGGCTCCCGAGGAGCACCCCGTGCTGCTGACCGAGGCCCCCCTGAACCCCAAGGCCAACCGCGAGAAGATGAGTGGCGCGATACCTCTTCTTGTGCCCCCCTTCCTCCTTCCTGGCCTCCCGGCGCTGCGCCCTTTCTCCCTGGTTCTCTCTTCTGCCGCTTTCCGTAGGACTCTCTTCTCTGTCCTGTGTCTCCTTTGGAACTCTGCAGGTTCTAGATCGGAA
+
BB3ABBABFFFFGFGDEFGGGGHHFFGFHCGHHGGCEEGCGHHHHGGGGGGGHHHHHHHGGGGGGGGGGGGHHHHGGGGHGGHHHGGGGGGGGGHGHHF22?////</>.-<=G1=FH1>100=/.--A.:/0GBBCCHFC/=CHFGGAD--A?:D9-A-9/BBBB9F.F.FB/:B/9BF/;:/B>-;9;//:/.9ABBBFF/9/B/FF//;/:///;/;BFFFEF///B/9BBFFB.;BFF/BFF/AA.;
@M05620:37:000000000-D9766:1:1101:26444:6697 1:N:0:65
ACCACACCTTCTACAATGAGCTGCGTGTGGCTCCCGAGGAGCCCCCCGTGCTGCTGACCGAGGCCCCCCTGAACCCCAAGGCCAACCGCGAGAAGCTGCCCAGGTGAGTGGCCCGCTACCTCTTCTGGTGGCCGCCTCCCTCCTTCCTGGCCTCCCGGAGCTGCGCCCTTTCTCACTGGTTCTCTCTTCTGCCGTTTTCCGTAGGACTCTCTTCTCTCACCTGCGTCTCCTTTGGAACTCTGCAGGTTCTA
+
AAA@A?AAFFFFGGGGCFGFGG4FEEGEA2BGHFF22AA2AF2FEGEEB1E?5BFFGHGEGG/EFFGGGG/?FHGGGGEG/GGFGFG/><<>>?G111?GHH//?F>FG1.>GGCAD-AGHHGHGGD0</.;G-;-EEGGGGDBCFGGF/AFGFEF.9-;;ABF@BFBBFFFFFFFFFBFFFFFFFFFFFFFFBDFFEFFDBF.99;FFFFFFFFFB/;BFFF.-;@DFB9FFF//FFBFFFFFF?FFFF9
@M05620:37:000000000-D9766:1:1101:17113:6735 1:N:0:65
ACCACACCTTCTACAATGAGCTGCGTGTGGCTCCCGAGGAGCACCCCGTGCTGCTGACCGAGGCCCCCCTGAACCCCAAGGCCAACCGCGAGAAGATGAGTGGCCCGCTACCTCTTCTTGTGGCCGCCTCCCTCCTTCCTGGCCTCCCGGCGCTGCGCCCTTTCTCACTGGTTCTCTCTTCTGCCGTTTTCCGTAGGACTCTCTTCTCTGCCCTGCGTCTCCTTTGGAACTCTGCAGGTTCTAGATCGGAA
+
A>>AB@AAFFFFGGGFFGBFGFGGEEEBAAGHHGGGEEEEDGFFFGGGDEGGGHFHHHGEEEEEGGECGGGHHHHGGGGHGHHHAEEEGG<BC?GFDFGHHFGF0<ACG-ACDGFHHH1F=CDHHGCGG?HGHHGHHHHHB/CGFHGGGGBBGGBDGBFBBFFFFFFFFFFFFFFFFFFFFFFFFBDDFFFFF/9ADFFFFFFFFFFFFF/;EFFA@A@DFFFFFBF/9FBFFFFFFF99BFBBBFFE?.A
@M05620:37:000000000-D9766:1:1101:24842:6738 1:N:0:65
AGTGCCAGCTCTCAATCGCACAGGGGACCCAGGGCCTGGCCCCTCCATCCAGAAAACCTATGACCTCACCCGCTACCTGGAGCACCAACTCCGCAGCTTGGCTGGGACCTATTGAGTATCCAGCGTCGGAATCTGGGCGTTGGGGCGGCGTGCGGTGTTGGGGCAAGACAGTCCTAACCGTGGAGGGTTCTGGTAAATGATGGGGTGAGGAGGGGCTCTTTGGCTCCCACCAGTCCCCCTGTCTGGTCTAT
+
AABABFFFBFFFGGGGGAFFGCBF2AFEGGAGG2EGFFFGGHGFGGG5EG3FFFBGHGHCGDGGGHGBGGFEGGEGHHHFFGHFFGHHGFFGGE/EEFHHDFGGE/0FEHGH3B3BFFGHHFHHCD/</A<FGHGDB/<<AAFFC<AA??-A.A:.;9;EA-;9@FEBFFFFFBFFFFF;AA-.A.-;../:9FF/999B99/A..;EFABA;9--;AB9B//;BFF.9ADA?/99BAFFE/99/BBB/F;
@M05620:37:000000000-D9766:1:1101:16302:6741 1:N:0:65
ACCACACCTTCTACAATGAGCTGCGTGTGGCTCCCGAGGAGCACCCCGTGCTGCTGACCGAGGCCCCCCTGAACCCCAAGGCCAACCGCCACCTCTTCTGGTGGCCGCCTCCCTCCTTCCTGGCCTCCCGGAGCTGCGCCCTTTCTCACTGGTTCTCTCTTCTGCCGTTTTCCGTAGGACTCTCTTCTCTGACCTGAGTCTCCTTTGTAACTATGCCGGTTCTAGCTCGGAAGAGCACACGCCTGACCTCC
+
AAAAAABAFFFFGGGGGGGGGGHHGGGGHGGHFFGGGGGGGHAGHGGGGGGFBHHHHHHGFG?EGGGGGGGGFHHGGGGHGHHHHGGCG/>CF0B2?FGF2>=<0G/>//?FEBCGC1FGH1CFC1<GFA---;C:C-ADGDG0CBF0;B0CB0;0;0C090000:@../;FBEB..:00/BBB0:90F000:;0B//BFFEFF0:000;BFB00;0:@:D?0900;9:-9AA..B0;::>-9;.//;BFA
@M05620:37:000000000-D9766:1:1101:22331:6762 1:N:0:65
AGTGCCAGCTCTCAATCGCACAGGGGACCCAGGGCCTGGCCCCTCCATCCAGAAAACCTATGACCTCACCCGCTACCTGGAGCACCCACTCCGCAGCTTGGCTGGGACCTATGGCGTATCCCGCGTCGGCATCTGGGCGTTGGGGCGGCGTGCGGCGTTGGGGCAAGCCCGTCCTAACCGTGGCGGGTTCTGGTAAATGCTGGGGTGAGGCGGGGCTCTTTGGCTCCCACCCGTCCCCCTGTCTGGTCTAT
+
>A>>>DFFBFFFG4BFFFG2E?GCG2AAEEFG2BEAFFHHHHGGGGHHHGHHHBGBFEHHGGHHHDFFHHGEE>>EHHGH2BGHHH11?FG?>ECGFHGHGHHGGGHHGHHHHHHGGCGHHG?FGCADG->AGHHFHH-@ACHGGG??DDFFFFFFFFFFFFFFFEEEFABFFFFFFFFFFFF-BFFDEFFFFFBFFFFBFFFFFFB.FF?-BCFFFFFFFFFFFFFFFFF.BFADFFFFFFFFFFFFBBF
@M05620:37:000000000-D9766:1:1101:22460:6772 1:N:0:65
ACCACACCTTCTACAATGAGCTGCGTGTGGCTCCCGAGGAGCACCCCGTGCTGCTGACCGAGGCCCCCCTGAACCCCAAGGCCAACCGCTACCCCTTCTGGTGGCCGCCTCCCTCCTTCCTAGCCTACCGGAGCTGCGCCCTTTCTCCATGGATCTCTCTTCTGCCGTTTTCCGTAGGACTCTCTTCTCTGACCTGAGTCTCCTTTGGACCTCTGCCGGTTCTCGCTCGGAAGCGCACACGTCTGACCTCC
+
BBAABABBCFFFGGGGFGGGGGHFGEEEAEHHCFGGEGEC?GHHHGGGDGGGFHGFHHHGGGCGGGGGGGGGHGHGGGGHEHHHHGG@BGGGB0?FG?FGH??C0?>ADGGHGH0CGHHHH1<FGH1<C@DCCCHHH-:CD@HHH0:;0;FG00C0;FGFGGG0=CB../CFG.FGGG/BFFF//FFFFFF/BFBBBFFBFBFFFFFFF/.9FFFFFFFBFFF/.AFFFF.:D.9BFFFFFFFFF/9;FFE
@M05620:37:000000000-D9766:1:1101:12750:6773 1:N:0:65
ACCACACCTTCTACAATGAGCTGCGTGTGGCTCCCGAGGAGCACCCCGTGCTGCTGACCGAGGCCCCCCTGAACCCCAAGGCCAACCGCTACCTCTTCTGGTGGCCGCCTCCCTCCTTCCTGGCCTCCCGGAGCTGCGCCCTTTCTCCCTGGTTCTCTCTTCTGCCGTTTTCCGTAGGACTCTCTTCTCTGCCCTGAGTCTCCTTTGGAACTCTGCCGGTTCTAGCTCGGAAGAGCACACGTCTGAACTCC
+
BBBBBBBBFFFFGGGGGGFGGFHHGGGBCEHHHGGGGGGGGHHHHGGGGGGGGHHHHHHGGGFGGGGGGGGHHHHGGGGHGHHHHGGCFGGGHBFHHBGGFFGG<GCGGGGHGHHGHHHHHEGHHHHHGGGGGGHHHCGGGGHHHHHBFGGGGGGGGGGGGGGGGGGGGGGGG.FGG?FFFFFFFFFFFFF/BEFFFFFFFFFFFFFFF/FFFFFF/@DBFFFFF/;FFFDEFFFFFFFFFFFFF//;;FF
@M05620:37:000000000-D9766:1:1101:15967:6808 1:N:0:65
ACCACACCTTCTACAATGAGCTGCGTGTGGCTCCCGAGGAGCACCCCGTGCTGCTGACCGAGGCCCCCCTGAACCCCAAGGCCAACCGCTACCCCTTCTGGTGGCCGCCTCCCTCCTTCCTGGCCTCCCGGAGCTGCGCCCTTTCTCCCTGGTTCTCTCTTCTGCCGTTTTCCGTAGGACTCTCTTCTCTGCCCTGAGTCTCCTTTGGACCTCTGCCGGTTCTAGCTCGGAAGAGCACACGTCTGCCCTCC
+
AAABCCCAFFFFGFFGGGGGGGHHGEGBEGHHHGGGGGGEFHHHHGGGGGGGGHGHHGHEFGGGGGGGGGGHHHHGGGGHGHHHHGGGGGGDG0?FH?GGF??E??B@GGGHGHHGHHHHH1CGHHHHEGGGGGHHHGGGGGHHGGGFGGGGGGGGGGGGGGGGGGGGGGGGG.FFFFFFFFFFFFFFFFF/BEFFFFFFFFFFFFFFF/BFFFFFFFFFFFFBFFFFFFF.A.AFFFFFFFFFF/9ABED
@M05620:37:000000000-D9766:1:1101:18664:6818 1:N:0:65
AGTGCCAGCTCTCAATCGCACAGGGGACCCAGGGCCTGGCCCCTCCATCCAGAAAACCTATGACCTCACCCGCTACCTGGAGCACCAACTCCGCAGCTTGGCTGGGACCTATGTGAGTATCCAGCGTAGGAATCTGGGAGTTGGGGAGGAGTGAGGAGTTGGGGAAAGACAGTCCTAACCGTGGAGGGTTCTGGTAAATGATGGGGTGAGGAGGGGCTCTTTGGCTCCCACCAGTCCCCCTGTCTGGTCTA
+
AA1>AD1FAFFFCGGGFGGGG?H0FECFFGGHFEGGAFHGBGEFGGGHGHCFF0EEHGHHFHFHHHHFHHHEGEEFHBGHHFHHHHHGGGHHGGGEEFFHFHGFGGFGFGFGGFGFHFBGHHDGF@??CGFHFHHGGHFE?F1FCC.<<<EGFHFGHGHHHHGCGGEGHHHHHHBCHFGGGGE@AEB@GGGGGG;0CBFB9CFBGGF@?AAFAB-@@@EBFFFFFFFEFFFFEFFFFFFB@FFFFBFFFF/
@M05620:37:000000000-D9766:1:1101:25608:6819 1:N:0:65
ACCACACCTTCTACAATGAGCTGCGTGTGGCTCCCGAGGAGCACCCCGTGCTGCTGACCGAGGCCCCCCTGAACCCCAAGGCCAACCGCTACCCCTTCTGGGGGAGGCCTCCCTCCTTCCTTGCCTCCGGGAGCTGCGCCCTTTCTCCCTGGTTCTCTCTTCTGCCGTTTTCCCTGGGCCTCTCTTCTCTGCCCTGAGTCTCCTTTGGACCTCTGCAGGTTCTAGTTCGGCCGGGCACACGTCTGGCTTCC
+
BAAABBBAFFFFGGGGGG5FGFHHGGGBAEHHHFGGDGGEEHCFHGGGEEGFHHFGHHGEFGEGGGGGGGGGHHHGGGGHGHHHHGGGGG/<?B//??<>??/B/>//>>FG.<0<0GBGG00//00<.<---:GCGC-CGGFFFGG0:9C.9990;0CFBFBBFGGGGBFF//9/;..;AAFFFFFFBF///.;99.:99////;////..//9//9.A///9//9;.--.---;9D.9-..../9...9
@M05620:37:000000000-D9766:1:1101:12021:6826 1:N:0:65
ACCACACCTTCTACAATGAGCTGCGTGTGGCTCCCGAGGAGCACCCCGTGCTGCTGACCGAGGCCCCCCTGAACCCCAAGGCCAACCGCGAGAAGATGCCCAGGTGAGTGGCCCGCTACCTCTTCTGGTGGCCGCCTCCCTCCTTCCTGGCCTCCCGGAGCTTCGCCCTTTCTCACTGGTTCTCTCTTCTGCCGTTTTCCGTATGACTCTCTTCTCTGACCTTAGTCTCCTTTGGAACTCTGCAGGTTCTA
+
CCCCCCCCFFFFGGGGGGGGGGHHGGGGHGHHHGGGFGGFGHHHHGGGGGGGHHHHHHHGGGGGGGGGGGGHHHHGGGGHGHHHHGGGGGGGGGHHHHBHEBG?FC1FGGFFFH--@->GHGGHHFHBGG.CC-C-EGHEHHGFHGGBFGFFFAEGD;C@BF/C-CFFFFFFFFFFFB/FFBBF//FFBF/BB;DABEFF.B..//9/::F9BBBFB::FFB/B/;B9FFFFFFFB/BF9F/;BF?A/B;;
@M05620:37:000000000-D9766:1:1101:25475:6830 1:N:0:65
ACCACACCTTCTACAATGAGCTGCGTGTGGCTCCCGAGGAGCACCCCGTGCTGCTGACCGAGGCCCCCCTGAACCCCAAGGCCAACCGCTACCCCTTCTGGTGGCCGCCTCCCTCCTTCCTGGCCTCCCGGAGCTGCGCCCTTTCTCCCTGGTTCTCTCTTCTGCCGTTTTCCGTAGGACTCTCTTCTCTGACCTGAGTCTCCTTTGGAACTCTGCCGGTTCTAGCTCGGAAGAGCACACGTCTGACCTCC
+
CCCCCCCCFFFFGGGGGGGGGGHHGGGEHGHHHGGGGGGFGHHHHGGGEGGGHHGHHHHGGGGGGGGGGGGHHHHGGGGHGHHHHGGGGGGGF0?FG?FGH>?D??BCGGGHGHHGHHHHHHHHHHHHGGGGGGHHHGGGGGHHGGGBFGGGGGGGGGGGGGGGGGGGFGGGGGGGFFFFFFFFFFFFFFFBFFFFFFFFFFFFFFFFFFFFFFFFFFF@FFFFF0FFFFD.A.FFFFFFFFEFFBBFFFF
@M05620:37:000000000-D9766:1:1101:20710:6845 1:N:0:65
ACCACACCTTCTACAATGAGCTGCGTGTGGCTCCCGAGGAGCACCCCGTGCTGCTGACCGAGGCCCCCCTGAACCCCAAGGCCAACCGCGAGAAGATGAGTGGCCCGCTACCTCTTCTGGTGGCCGCCTCCCTCCTTCCTGGCCTCCCGGCGCTGCGCCCTTTCTCACTGGTTCTCTCTTCTGCCGTTTTCCGTAGGACTCTCTTCTCTGACCTGCGTCTCCTTTGGAACTCTGCAGGTTCTAGATCGGAA
+
DCCDCCCCFFFFGGGGGGGGGGHHGGGEEFHHHGGGGGGGGHHHHGGGGGGGHHHHHHHGGGGGGGGGGGGHGHHGGGGHFGHHHFGCGGGG/DFH2>>GGG/=?/@A@<AGHHHHHH1G<FDHH-DGGDHGHFGFHHHFGFHHFGFGGF-ADGAD?=AD>FFFFFBFFFFFFBFFFFFFFFFBB@DFBEBFFFFDF0FBFFFFFBFFB00BFFF.:9@DBFFFFBB0BBBFFFBBFFFF0B90BFFADF:
@M05620:37:000000000-D9766:1:1101:25831:6851 1:N:0:65
GAGACTGCTTTGGCAGAAACTCATATATTACTCCAACAGTTCCCCCTGGACCTGGAAAAGATTCCCCCCTGACCCCCAGGAGCTGACACCACATCCAATGCTGCAAAGTGTCCGACTACCTCTTTAGGTGTCCTCAACCAACCCACCGAGCCGCCGGAACCTACGCCCGTTCTCACTGGATATCTGCTTTGGCGTTCTCCTGAGTACTCTCTTCACTTACCCAGCATTTCTTCTTGAATCTGCAAGGTCTG
+
>A1>AB1CFF3B11F111B111B33D3DD3DG1F11BAG1EHGHHGCGG0FEFAE0BGHHAB12210/AAF0B00?EE////?01BB1BFF>>1101B11B2B10B1011B>1//>/>0011111211BB1B12B<100?//?//?///>C/->----<-<///;::@-;.;.0000;//;00;000;0;0/;-;;.;000/;/0;;//;/////;/:/;///---////;//9////99/:9//;-/;/;
@M05620:37:000000000-D9766:1:1101:5035:6852 1:N:0:65
ACCACACCTTCTACAATGAGCTGCGTGTGGCTCCCGAGGAGCACCCCGTGCTGCTGACCGAGGCCCCCCTGAACCCCAAGGCCAACCGCGAGAAGATGAGTGGACCGCTACCTCTTCTTATTTCCGCCTCCCTCCTTCCTTGCCTCCCGGCGCTGCGCCCTTTCTCCCTGGTTCTCTCTTCTGCCGTTTTCCGTCGGACTCTCTTCTCTGCCCTGCGTCTCCTTTGGCACTCTGCAGGTTCTCGATCGGAA
+
BBAAB?AAFFFFFGGDFGDGFECFGAAEEAGHHGGEEEE2EGHHHGAEE?EF5AFFFGHECG?EEFEEGGGGHHHGEGGHGHHHHGGGGGBD@DHHHHH<@F/110/<//<>FGFGHB11>11>FADFG.<<GHGHHHFG0<CGBFEE.@DGBG9E?B.9-;/;FF/FFFEFFFFFFFFF;B9FFBD.BEFF?:.;B?@BFFFFF/BFF/BFFFFE>?>DBF/;F/B//9FFFF/BFFF;9B9AFF.-..;
@M05620:37:000000000-D9766:1:1101:24254:6856 1:N:0:65
AGTGCCAGCTCTCAATCGCACAGGGGACCCAGGGCCTGGCCCCTCCATCCAGAAAACCTATGACCTCACCCGCTACCTGGAGCACCAACTCCGCAGCTTGGCTGGGACCTATGTTGAGTATCCCGCGTAGGAATCTGGGAGTTGGGGAGGCGTGAGGCGTTGGGGAAAGACAGTCCTAACCGTGGAGGGTTCTGGTAAATGATGGGGTGAGGAGGGGCTCTTTGGCTCCCACCAGTCCCCCTGTCTGGTCT
+
BBBBBFFFBFFFGGGGGGGGGGHGGGGGGGHHGGGGFGHHHHGHGGHHHHHHHHHHHGHHHHHHHHHHHHHGGGGGHHHHHHHHHHHHGHHHGGGGGHHHCEHGGGHHGHEHHHHFHHHFHGH2CFGGC/CH1GHHHHH0>>FHFGG.--.<;C.;G:DAF?AG?FD.;:FBFGGGGGBFGGAAF.;AB9AFFFB;BFFFFFFFFFD9@.A.BDDFFFFEFFFFFFBFFFFFFEFFFFFFFA9BFFFFFBB
@M05620:37:000000000-D9766:1:1101:7435:6860 1:N:0:65
AGTGCCAGCTCTCAATCGCACAGGGGACCCAGGGCCTGGCCCCTCCATCCAGAAAACCTATGACCTCACCCGCTACCTGGAGCACCAACTCCGCAGCTTGGCGTAGGACTCTGGGAGTTGGGGAGGAGTGAGGAGTTGGGGCCCGCCAGTCCTACCCGTGGCGGGTTCTGGTCCATGATGGGGTGCGGCGGGGCTCTTTGGCTCCCACCCGTCCCCCTGTCTGGTCTATCTCCTGCCCTTCGATCGGGAGA
+
>AAAAFFCAFFFGGGGGGG2E?FDFGGEEEHHAAEEFGHHHHGHGGHHHHHHGHHHHGHHHHGHHHHHHHHCG>EGHHHHGGH1FG1?E3GGEGG?FBHHGHEG/</22BFGHHBFGFFG2///></<0<GEG1<>FG1>@.>-<-<-<:CCFC0:CADDC-ADF?AFFFE///;FFFFFFFFAB.;@-;@=FCFFFFFFBFFFFFBFD.BADD9AAB?/BFBFBFFFFFFFFFFFFFFFBEAFF=.--;:
@M05620:37:000000000-D9766:1:1101:8963:6874 1:N:0:65
ACCACACCTTCTACAATGAGCTGCGTGTGGCTCCCGAGGAGCACCCCGTGCTGCTGACCGAGGCCCCCCTGAACCCCAAGGCCAACCGCGAGAAGATGACCAGGTGAGTGGCCCGCTACCTCTTCTGGTGGCCGCCTCCCTCCTTCCTGGCCTCCCGGCGCTGCGCCCTTTCTCACTGGTTCTCTCTTCTGCCGTTTTCCGTAGGACTCTCTTCTCTGACCTGAGTCTCCTTTGGAACTCTGCAGGTTCTA
+
AABBBABBFFFFGGGGGGGGGGHHGFGFHGHHHGGGGGGGGHHHHGGGGGGGHHHHHHHGGGGGGGGGGGGHGHHGGGGHGHHHGGGCGG<B@FHGHH2FHBCAGHHHHH/?GHCFGGGHHHHHHHG0DGDCGGGGGGHGHH:GGHFGF/AFGFGGB--:BDDFFFFFFFFFFFFFFFEFFFFFFFFFFFFFFBDDFFFFBBFBDFFFFFFFFFF;FF/FFFE/9BF:FFFFFF///BFBFFFFFFFBFFB
@M05620:37:000000000-D9766:1:1101:22696:6885 1:N:0:65
AGTGCCAGCTCTCAATCGCACAGGGGACCCAGGGCCTGGCCCCTCCATCCAGAAAACCTATGACCTCACCCGCTACCTGGAGCACCAACTCCGCAGCTTGGCTGGTACCTATGTGAGTATCCAGCGTAGGAATCTGGGAGTTGGGGAGGAGTGAGGAGTTGGGGAAAGACAGTCCTAACCGTGGAGGGTTCTGGTAAATGATGGGGTGAGGAGGGGCTCTTTGTCTCCCACCAGTCCCCCTGTCTGGTCTA
+
3AAAAD@BAFFFDGGFGFFG?EFHGEGGGG2GF2FEGFFAFHGFGGCEDH3FA3BGGGHFHHHGFHF3FGHGGE/FHHHHFFH1?GCGECEGGE/EEBGHFHHF/3?F3F??GGG2G1B1GHBHBC?<BEHFFBD2FGCFFCDGCC.@C..F01DCC<</DC-A.:CG/BGCCGHHBG:C-9;9.CC@...0;0F0909C0F00:A9@9A.B.D-?-9EB/://9/BFFFFAAAFF/9ED?.F/F//;9F/
@M05620:37:000000000-D9766:1:1101:8955:6890 1:N:0:65
ACCACACCTTCTACAATGAGCTGCGTGTGGCTCCCGAGGAGCACCCCGTGCTGCTGACCGAGGCCCCCCTGAACCCCAAGGCCAACCGCGAGAAGATGACCAGGTGAGTGGCCCCCTACCTCTTCTGGTGGCCGCCTCCCTCCTTCCTGGCCTCCCGGGGCCGCGCCCTTTCTCACTGGTTCTCTCTTCTGCCGTTTTCCGTAGGACTCTCTTCCCTGACCTGTGTCTCCTTTGGAACTCTGCAGGTTCTA
+
BBBBBBBBFFFFGGGGGGGGGGHHGGGGHGGHHGGGGGGGGHHHHGGGGGGGHHHHHHHGGGGGGGGGGGGHEHHGGGGHGHHHHGGGGGGGGGGHHG2GHH0?1110<?FGFG--<.GFHGDGF1D0=CEHHG@CDAGGHGGHHHHHFHAFGGGGD?----99;;BDDFFFFF//BBFBFFFFFFFF9/:9FF.A9EFFFFA../B9FFFFFB/.:B.BFF.//;:/9;FFFFFBFFBBFFFBFF.;://
@M05620:37:000000000-D9766:1:1101:13709:6893 1:N:0:65
ACCACACCTTCTACAATGAGCTGCGTGTGGCTCCCGAGGAGCACCCCGTGCTGCTGACCTAGGCCCCCCTGAACCCCAAGGCCAACCGCTACCACTTCTGGTGGCCGCCTCCCTCCTTCCTGGCCTCCCGGAGCTGCGCCCTTTCTCCCTGGTTCTCTCTTCTGCCGTTTTCCTTAGGACTCTCTTCTCTGCCCTGAGTCTCCTTTGGACCTCTGCCGGTTCTAGCTCGGACGAGCACACGTCTGACCTCC
+
BABBBBBACFCFGFFGGGAFGFHHGEG242F2FFFAEEECCHHHHGGGDFGGGHGGHFF5BFBGHGGGGCEHFHHGGGGGGHHHHGGGGG/<B3BBF2BBG?BC00>>CGGHGHHGHHHHH10?FG<F.<@CDGHHHGGGGGHH0<GGGGHGHHHHHHHHGGGGGGGEGGGGG0CFBF0;CFGGFGGGGGGBFFFFFFFFFFFFFFFFFFFFFFF/FFF9AAF;FFFFFF?-@9;BFFFFFFFFF//;;;E
@M05620:37:000000000-D9766:1:1101:20706:6894 1:N:0:65
ACCACACCTTCTACAATGAGCTGCGTGTGGCTCCCGAGGAGCACCCCGTGCTGCTGACCGAGGCCCCCCTGAACCCCAAGGCCAACCGCTACCGCTTCTGGTGGCCGCCTCCCTCCTTCCTGGCCTCCCGGAGCTGCGCCCTTTCTCACTGGTTCTCTCTTCTGCCGTTTTCCGTAGGACTCTCTTCTCTGACCTGAGTCTCCTTTGGAACTCTGATGGTTCTAGATCGGAAGAGCACACGTCTGAACTCC
+
3>>ABBABFFFDAGGD5FGDDEF4EAEFFAGHFGFAEEEAFHHHHGEGAAEEDBEGHCCGGG0ECE@EGGGHHF/>EFGEFGHHFCEEG/B<0/<<//<>1FGC0?<<</.FFFBFHGDFGG0<GHHGEAD-:A.//-;E@-/C00CB0909F0CBFFB000000;-.9/EG0;/9:D/9F9FFFFBFFFF9F/9./9/;:9BFFF////:BB/////9/99/BB/;9A..9.AFFFFBF-.9BE///B/B
@M05620:37:000000000-D9766:1:1101:20580:6902 1:N:0:65
AGTGCCAGCTCTCAATCGCACAGGGGACCCAGGGCCTGGCCCCTCCATCCAGAAAACCTATGACCTCACCCGCTACCTGGAGCACCAACTCCGCAGCTTGGCGTCGGAATCTGGGAGTTGGGGCGGCGTGAGGAGTTGGGGCCCGCCCGTCCTACCCGTGGCGGGTTCTGGTCAATGATGGGGTGAGGCGGGGCTCTTTGGCTCCCACCAGTCCCCCTGTCTGGTCTATCTCCTGCCCTTCGATCGGCAGA
+
BCAABFFFCFFFGGGGGGGGGGHGGGGGGGHHGGGGGGHHHHGHGGHGHHHHHHGHHGHGHHHHHHHHHHHGGGGGHHHHGGHHHHFGFHHHGGGGGHHHGHGG/>DC/FHHHHHHGGHH2CG/>A-:DGGGH0EGGG/DG.--C9C-AGGFFF/FFFFFF-@DFFFFFFFF//;BFFFFFFFFF.;F.;@DFFFFFFFFFFFFFFFFF.FFFFFFFFFFFFFFFFFFFFFFFFFFFFFF/;.FFFDB-C.
@M05620:37:000000000-D9766:1:1101:15907:6906 1:N:0:65
AGTGCCAGCTCTCAATCGCACAGGGGACCCAGGGCCTGGCCCCTCCATCCAGAAAACCTATGACCTCACCCGCTACCTGGAGCACCAACTCCGCAGCTTGGCTGGGACCTATGGCGTATCCAGCGTCGGAATCTGGGCGTTGGGGCGGCGTGCGGCGTTGGGGCAAGACAGTCCTAACCGTGGAGGGTTCTGGTAAATGATGGGGTGAGGAGGGGCTCTTTGGCTCCCACCAGTCCCCCTGTCTGGTCTAT
+
AAAAAFBFBFFFGGGGGGEGGCGCFGGGGGHHGGGGGFHCHHGHGGBFHHEGFF3GHGGBGHHHHHHHHHHGGGGGHHHHHHHGHHHHGGHHGGGGGGHHGHHGGGGHGHHHHH?@EGEGHBGHCC<@D/FFFHHHH.CDGGFGG.@B-;@B.@B-;@BBEBB.@EF.BBBFFFFFFFF?DEBDEDB;AFFFFBFBFFFFFFFFFDBFFFFFDBBBBFFFFFFFFFFFFFFFFFFFFFFBFFFFFFFFFFF
@M05620:37:000000000-D9766:1:1101:10930:6912 1:N:0:65
AGTGCCAGCTCTCAATCGCACAGGGGACCCAGGGCCTGGCCCCTCCATCCAGAAAACCTATGACCTCACCCGCTACCTGGAGCACCAACTCCGCAGCTTGGCGTAGGAATCTGGGAGTTGGGGAGGAGTGAGGAGTTGGGGACCGCCCGTCCTACCCGTGGCGGGTTCTGGTAAATGATGGGGTGAGGCGGGGCTCTTTGGCTCCCACCAGTCCCCCTGTCTGGTCTATCTCCTGCCCTTCGATCGGCAGA
+
AA>AAFFFCFFFGGGGGGGCGGHGGGGGGGHHFGGGGGGHHHGHGGHHHHHHHHHHHGHHHHHHHHHHHHHGG>FGHGHHHHHHHHFGFHFGGGGGGHHHGHGG>EFGDGHHHHHFGGGH2<C/>C/?GHHHH1CGHHBDC.-.<-<-<EGGGH0CGEFGG-ADGFFFFFFF0:BFFFFFFFFFF.AF.;@FFFFFFFFFFFFFFFFFF?FFFFFFFFFFFFFFFFFFFFFFFFFFFFFFBEEFFFF=-@.
@M05620:37:000000000-D9766:1:1101:23988:6913 1:N:0:65
ACCACACCTTCTACAATGAGCTGCGTGTGGCTCCCGAGGAGCACCCCGTGCTGCTGACCGAGGCCCCCCTGAACCCCAAGGCCAACCGCTACCTCTTCTGGTGGCCGCCTCCCTCCTTCCTGGCCTCCCGGAGCTGCGCCCTTTCTCCCTGGTTCTCTCTTCTGCCGTTTTCCGTAGGACTCTCTTCTCTGACCTGAGTCTCCTTTGGAACTCTGCCGGTTCTAGCTCGGAAGAGCACACGTCTGACCTCC
+
1>1AAA>AFFFBAGG1FGGGFGHHG?FEA00BGGG?EGC/A/F0/EEGEGGEFHGHEHGGGCC/FGG/EECGHH/?E/EHGHHEF/<>/<CBHBFGHGHGFGBE00<A?ACGGHHFHHHHG1<FCFFHGECCCCHBG@GGGGHHHHHGGGGEBFGGGGGGGGGGGGGAEGGFG.;9C-/9BBFFFFFFFFFBBFFF/BFFFFFFFFFEB/:FFFFFF?@@BFFBFBFFF?----;BFF-9>F?FE/:;BFF
@M05620:37:000000000-D9766:1:1101:25883:6914 1:N:0:65
ACCACACCTTCTACAATGAGCTGCGTGTGGCTCCCGAGGAGCACCCCGTGCTGCTGACCGAGGCCCCCCTGAACCCCAAGGCCAACCGCGAGAAGATGAGTGGCCCGCTCCCTCTTCTGGTGGCCGCCTCCCTCCTTCCTGGCCTCCCGGCGCTGCGCCCTTTCTCACTGGTTCTCTCTTCTGCCGTTTTCCGTAGGACTCTCTTCTCTGACCTGCGTCTCCTTTGGAACTCTGCAGGTTCTAGATCGGAA
+
BBABB@BBFFFFGGGFFGGGGGHHGGGGHCHHHGG?EEF?EHHHHGGGE?FFHHHHHHHGGGGGGGGGGGGHHHHGGGGHGHHHGFGGGGCGGGHHHEEHHHGG0FDFG-CFHHHHHH1FGHGHHGGGGDHGHHGHHHHHGGHFHGGGGG-BBFAGGFFFFFFFFFFFFFFFFFFFFFFFFFFFFFDFFFFFFFFFFFFFFFFFFFFFFFFFFFF?FFFFFFFFFFFBFFFFFFFFFF;BFFFFFF/EFFF
@M05620:37:000000000-D9766:1:1101:23225:6918 1:N:0:65
ACCACACCTTCTACAATGAGCTGCGTGTGGCTCCCGAGGAGCACCCCGTGCTGCTGACCGAGGCCCCCCTGAACCCCAAGGCCAACCGCGAGAAGATGCCCAGGTGAGTGGCCCGCTACCTCTTCTGGTGGCCGCCTCCCTCCTTCCTGGCCTCCCGGAGCTGCGCCCTTTCTCACTGGTTCTCTCTTCTGCCGTTTTCCGTAGGACTCTCTTCTCTGACCTGAGTCTCCTTTGGAACTCTGCAGGTTCTA
+
BBBBBABBFFFFGGGGGGGGGGHGGGGGHGHHHGGGGGGGGHHHHGGGFGGGHHGHHHHGGGGGGGGGGGGGHHHGGGGHGHHHEFGGGGGGGGHFHHGHHHCFGFFGHHGGHH-CGGGH1DGHHHHHHFGHHGGGGGHGHHGHHGGGGFFGGGGGGA?DDFFGGGFFFFFFFFFFFFFFFFFFFFFFFFFFFFFFFFFFFFFBDFFFFFFFFFFFFFFFFFBFFFFFFFFFFFFFFFFFFFFFFFFFFFB
@M05620:37:000000000-D9766:1:1101:20057:6983 1:N:0:65
ACCACACCTTCTACAATGAGCTGCGTGTGGCTCCCGAGGAGCACCCCGTGCTGCTGACCGAGGCCCCCCTGAACCCCAAGGCCAACCGCTACCTCTTCTGGTGGCCGCCTCCCTCCTTCCTGGCCTCCCGGAGCTGCGCCCTTTCTCCCTGGTTCTCTCTTCTGCCGTTTTCCGTAGGACTCTCTTCTCTGCCCTGAGTCTCCTTTGGAACTCTGCCGGTTCTAGCTCGGAAGAGCACACGTCTGCCCTCC
+
AAAAAAAAFFFFGGGFEGFAGAG1EAEAE0GGFGGEEEGEFHHHHGGGFEGGHHFFHHHGGGGGGCGGGGGGHCGGGGGHEFHHHGGECGCGC1BBFBFGH1?C??<@CGGHGHHGHHHHH1FHHHHHFGGGGGHHHGGGGGHHHHHFFFGGFFGGGGGGGGGGGGGGGGGGG.FFAF/9FFFFFFFFFFF/;EFFFFFFFFFFFFFBF/FFFFFFB@@@BFF/FBFFF@A-;AFFFFFF@FEFF//:;EF
@M05620:37:000000000-D9766:1:1101:14550:6984 1:N:0:65
AGTGCCAGCTCTCAATCGCACAGGGGACCCAGGGCCTGGCCCCTCCATCCAGAAAACCTATGACCTCCCCCGCTACCTGGAGCACCAACTCCGCAGCTTGGCGTAGGAATCTGGGAGTTGGGGAGGAGTGAGGAGTTGGGGACCGCCCGTCCTACCCGTGGCGGGTTCTGGTAAATGATGGGGTGAGGCGGGGCTCTTTGGCTCCCACCAGTCCCCCTGTCTGGTCTATCTCCTGCCCTTAGATCGGCAGA
+
AAAAAFFFAFFFGGGGGGGGGGHGGGGGGG22FEEEFGGHGGGAEGFHHH3GFE3GGEAFGHFGHHH1F?1EEEEEHDHGHGHGHHFFEHHHGGG/EHHG/3E/</??3CFD3B2@CCGF2@D/<//<??DB<1A<FF1-<<-.=-<-:@CA:00:.AEGA@F?=>A.99F://B9B/9BFF.9>..A.;---99.BBB//9BFEA.FA../;/99A@9/BF/;BFF///B////:AEFB/9;//A.--;.
@M05620:37:000000000-D9766:1:1101:4636:6986 1:N:0:65
ACCACACCTTCTACAATGAGCTGCGTGTGGCTCCCGAGGAGCACCCCGTGCTGCTGACCGAGGCCCCCCTGAACCCCAAGGCCAACCGCTAACCTTTGCCGTGGTAGCCTCCCTACTTCCTTTCCTCCAGGCGCTGCGCCCTTTTTCCATGGTTCTCTCTTTTGCCGTTTTCCTTCGGACTCTCTTCTCTGCCCTGAGTCTTCTTTGGACCTCTGCCGGCTCTAGCTCGGTCGGGCACACGTCTGGCCTCC
+
BBBABBBAFFFFGGGGGEF5FGHHGEGBFAGGCFGG?EEEGHHHHGAAEEFCGGHHHHFAEEGG1EEGGGGHFGHGGGGEFHHHHGGGG@</B011B111//>@/2<1<???F0??F1GHH==1>G1>0>>.-<--.<CGC-/C00;:0<0/<0G0CHBF00;00F?9CBEGF;B0.:.-;FGGG0;FFFFFFAFF.B/BB//BF/////;F9/99/;--99BBF/;9D-.;--99@D.:BFFBE//.9;;
@M05620:37:000000000-D9766:1:1101:17432:6993 1:N:0:65
ACCACACCTTCTACAATGAGCTGCGTGTGGCTCCCGCGGAGCACCCCGTGCTGCTGACCGAGGCCCCCCTGAACCCCAAGGCCAACCGCTACCTCTTCTGGTGGCCGCCTCCCTCCTTCCTGGCCTCCCGGAGCTGCGCCCTTTCTCACTGGTTCTCTCTTCTGCCGTTTTCCGTAGGACTCTCTTCTCTGACCTGAGTCTCCTTTGTAACTCTGCAGGTTCTACATCGGAAGAGCACACGTCTGAACTCC
+
>AAAAAAAFFFFGGG4BEGFGGGHGFAFDDBFGFGE2EFA0A1BGGGGEEEF5FGFHHHG>>/>FEGFGGGB3BGEGGEGGHHAGFGGG/>B???22?FD1?0/?F/A<ADFE0FD/DGFHDBC.D<CE.---AG/:-@EF?FBCFFGG0BFBFF0B0C0;0B009@..9AF9AB.99/;/;9//9:/F////;9F/.;BFBFB/F///;/;9B/BF/9AB/BF/9B/9.9AD?.9:AFF-99B.9/;BF/
@M05620:37:000000000-D9766:1:1101:10689:7008 1:N:0:65
ACCACACCTTCTACAATGAGCTGCGTGTGGCTCCCGAGGAGCACCCCGTGCTGCTGACCGAGGCCCCCCTGAACCCCAAGGCCAACCTCTACCTCTTCTGGTGGCCGCCTCCCTCCTTCCTGGCCTCCCGGAGCTGCGCCCTTTCTCACTGGTTCTCTCTTCTGCCGTTTTCCGTAGGACTCTCTTCTCTGACCTGAGTCTCCTTTGGAACTCTGCAGGTTCTAGATCGGAAGAGCACACGTCTGAACTCC
+
BBBBBBBBFFFFGGGFGGGGGBHHGFGECEFGHGEGGGGFGHHFHGGG?EGFHHFGFFFEEGCGGGGGGGGHHHHGGGGHGHHGGGGHHHHHHHHHHHHHHHHGHHGGGGGHGHHGGHHGFHHHHHHHGGDGGGHHHGGGGGHHHHHGHGHHHHGHHGGGGGGFGGCAEFGGGGGGGDBFFGGGFGGFFFFBFFFFFFFFFFFFFFFFFFFFFFFF/BFAFFFFF/BFFFFFFFFFFFFFFAEFFB/;FFF
@M05620:37:000000000-D9766:1:1101:24684:7011 1:N:0:65
ACCACACCTTCTACAATGAGCTGCGTGTGGCTCCCGAGGAGCACCCCGTGCTGCTGACCGAGGCCCCCCTGAACCCCAAGGCCAACCGCGAGAGGATCCCCAGCTCAGTGGCCCGCTGCCTCTTCTCGTCGCCGCCTCCCTCATTCCTGGCCTCCCGCAGCTGCGCCCTTTCTCACTGGTTCTCTCATCAGCCGTTTTCCGTAGGACTCTCTTCTCTGACATGCGTCTCCTTTGGAACTCTACAGGCACTA
+
@BCCCCCCFFFFGGGGGGGGGGHHGGGFGGHHHGGGGGGGGHHHHGGGGGGGHHHHHHHGGGGGGGGGGGGHHHHGGGGHGHHHHGGGGGGG//?F222?/FD0?11???FFC<@D?->GHHFBD00<E.-;EGGGGGGGB/;C0900=/FFGEEG.-;:?FFFAFAFFFFFFB0;:BFFFFBFBF0;:0:0;@.;BEFFDFF..0://BFFEFFFFF090990ADF.;:FFF0/9:0;0B0000B?.;/0
@M05620:37:000000000-D9766:1:1101:16401:7025 1:N:0:65
AGTGCCAGCTCTCAATCGCACAGGGGACCCAGGGCCTGGCCCCTCCATCCAGAAAACCTATGACCTCACCCGCTACCTGGAGCACCAACTCCGCAGCTTGGCTGGGACCTATGGCGTATCCCGCGTCGGAATCTGGGCGTTGGGGCGGCGTGCGGCGTTGGGGCAAGCCAGTCCTAACCGTGGAGGGTTCTGGTAAATGATGGGGTGAGGAGGGGCTCTTTGGCTCCCACCAGTCCCCCTGTCTGGTCTAT
+
CCBACFFFCFFFGGGGGGGGGGHHGGGGGGHHGGGGGGHHHHGHGGHHHHHHHHHHHGHHHHHHHHHHHHHGGGGGHGHHHHHHHHHHGHHHGGGGGHHHGHHGGGHHGHHHHHC/EGGHH2AD@>/>C<>FHHHHHG-@ADHGG?-A-9@DD-C@-CFFFFFDDFE.9/;BFFFFFFFFFFF.ADF:AFFFFFFFFFFFFFFFFFFFFFBDFFFFFFFFFFFFFFFFFFFEFFFFFFFFFFFFFFFFFFF
@M05620:37:000000000-D9766:1:1101:22781:7026 1:N:0:65
ACCACACCTTCTACAATGAGCTGCGTGTGGCTCCCGAGGAGCACCCCGTGCTGCTGACCGAGGCCCCCCTGAACCCCAAGGCCAACCGCTACCCCTTCTGGTGGACGCATCCCTCCTTCCTGGCCTCCCGGAGCTGCGCCCTTTCTCCCTGGTTCTCTCTTCTGCCGTTTTCCGTAGGACTCTCTTCTCTGCCCTGAGTCTCCTTTGGACCTCTGCCGGTTCTAGATCGGACGCGCACACGTCTGACCTCC
+
CCCCCCCCFFFFGGGGGGGGGGHHGEGFHGHHHGGGGGEFGHHHHGGGEFGGHHGHHHHGGGGGGGGGGGGHGHHGGGGHGHHHHGGGGGG>F0?/F??FG2?/?2><@GCHHHHGHHGCG10>FHHHCEGFGGHHHGCGGGHHHHHHGGGGGGGGGGGG0;;FGGGGGGGGG.C..;0;FFFFFFFFFFF0;EFFFFFFFFFFFFFFF0BFFFFFBCF;AA90;0BFFFA9=-;@DFFFFAEFFF;B;FF
@M05620:37:000000000-D9766:1:1101:21631:7036 1:N:0:65
ACCACACCTTCTACAATGAGCTGCGTGTGGCTCCCGAGGAGCACCCCGTGCTGCTGACCGAGGCCCCCCTGAACCCCAAGGCCAACCGCGAGAAGATGAGTGGCCCGCTCCCTCTTCTTGTGGCCGCCTCCCTCCTTCCTGGCCTCCCGGCGCTGCGCCCTTTCTCCCTGGTTCTCTCTTCTGCCGTTTTCCGTAGGACTCTCTTCTCTGCCCTGCGTCTCCTTTGGCACTCTGCAGGTTCTAGATCGGAA
+
AAABBBBBFFFFGGGGFGGGFGHFGGGGHEHHHGFEGGGCFHHHHGGGGGGGHGHHHHHGGGGGEGCGGGGHHHEGGGGHFHHHHGGCGGGGGGHGHFH2?2<?0/>AC>CFBFHHHH>DF1.CFCCDE.:CFHGFGHHC;/;.GGGG?AFADA-D-9D-B/BFFF/BBFFFFFFBFFFFFF//F;ADFEFFDB.ADFFFFFBFFFFFFB/F?F?99DF.BFFBBFF//BFFFBBFF9ABFFFBBF;A?.9
@M05620:37:000000000-D9766:1:1101:7624:7042 1:N:0:65
ACCACACCTTCTACAATGAGCTGCGTGTGGCTCCCGCGGGGCCCCCCGTGCTGCTGACCGAGGCCCCCCTGAACCCCAAGGCCAACCGCTACCTCTTCTGGTCGCCGCCTCCCTCCTTCCTGGCCCCCCGGAGCTGCGCCCTTTCTCACTGGTTCTCTCTTCTGCCGTTTTCCGTAGGACTCTCTTCTCTGCCCTGAGTCTCCTTTGGAACTCTCCAGGTTCTAGCTCGGAAGAGCACACGCCTGAACTCC
+
AA>AA>A>CFCFGGGGGGDFG5GFEGGGEFGHFFFB2E200>0>EG/E?1EF33@3BFEE>>/>FEGGCF/22?GG/C/F/<FGCFD-<@AG01<10=0=<<0-<<-;CAEEEHCCF0BB0CBFC.AD;@;@D;FFFFFFFFFFFF//;BFFFBFFB//9FF;/FFCDAF.B/.;9A./BBFFFFFF/F/9/BAF.FFFFFFB/9BB/B/BBF//;/;/99F/B//;/AAD...../;BA=-9A;./BBFF
@M05620:37:000000000-D9766:1:1101:22795:7044 1:N:0:65
ACCACACCTTCTACAATGAGCTGCGTGTGGCTCCCGAGGAGCACCCCGTGCTGCTGACCGAGGCCCCCCTGAACCCCAAGGCCAACCGCTACCTCTTCTGGTGGCCGCCTCCCTCCTTCCTGGCCTCCCGGAGCTGCGCCCTTTCTCACTGGTTCTCTCTTCTGCCGTTTTCCGTAGGACTCTCTTCTCTGACCTGAGTCTCCTTTGGAACTCTGCAGGTTCTAGATCGGAAGAGCACACGTCTGAACTCC
+
CCCCCBCAFFFFGGGGGGGGGGHHGGGGHGHHHGGGEGGGFGGHHGGGEGGGDGHHHHHGFGCGGGGGGGGHHHHGGGEHGHHHHGGGG/BB?BB2FFGHDG2/?F/@FEDHGHHGHFFHGFFHHHGGG<-<ADHHHGGGGGHHHHFFGGGGCFGFGFGFGGG0FGG:.CEFBEFGD.:BFFFFFFFFFFE/;BFFBFFFFFFFFFFFF9FFFFFFF:.;BFFFFFFFFFFFFF.;/;BFFAEF9FBFFFF
@M05620:37:000000000-D9766:1:1101:21320:7046 1:N:0:65
ACCACACCTTCTACAATGAGCTGCGTGTGGCTCCCGAGGAGCACCCCGTGCTGCTGACCGAGGCCCCCCTGAACCCCAAGGCCAACCGCGAGAAGATGCCCAGGTGAGTGGCCCGCTACCTCTTCTGGTGGCCGCCTCCCTCCTTCCTGGCCTCCCGGAGCTGCGCCCTTTCTCACTGGTTCTCTCTTCTGCCGTTTTCAGTAGGACTCTCTTCTCTGACCTGAGTCTCCTTTGGAACTCTGCAGGTTCTA
+
CCCCCCCCFFFFGGGGGGGGGGHHGGGFHGHHHGGGGGGGGHHHHGGGGGGGHHHHHHHGGGGGGGGGGGGHHHHGGGGHGHHHHGGGGGFGGGHHHHHHHHHGHHHHHHGGHHGGG?FHHHHHHHHGHHGHHGGGGGHGHHGHHGGGFGGGGGGGGG-ADGGGGGFFFFFFFFFFFFFFFFFFFFFFFFFFFFFFFFFFFFFFF0FFFFFFFFFFFFFFFFFBFFFFFFFFFFFFFFFFFFFFFFFFFFB
@M05620:37:000000000-D9766:1:1101:18147:7047 1:N:0:65
ACCACACCTTCTACAATGAGCTGCGTGTGGCTCCCGAGGAGCACCCCGTGCTGCTGACCGAGGCCCCCCTGAACCCCAAGGCCAACCGCTACCTCTTCTGGTGGCCGCCTCCCTCCTTCCTGGCCTCCCGGAGCTGCGCCCTTTCTCCCTGGTTCTCTCTTCTGCCGTTTTCCGTAGGACTCTCTTCTCTGACCTGAGTCTCCTTTGGAACTCTGCCGGTTCTAGCTCGGAAGAGCACACGTCTGACCTCC
+
CCCCCCCCFFFFGGGGGGGGGGHHGGGEDGHHHGGGGGGGGHHHHGGGGGGGHHGHHGHGGGGGGGGGGGGHHHHGGGGHGHHHHGGGGGGGH?FGHGHHH?FEGGFGGGGHGHHGHHHHHHHHHHHHGGGGGGHHHGGGGGHHHHH0FGGGGGGFGGGGGGGGGGGFGGGGGGGGGFFFFFFFFFFFFFF0BFFFFFFFFFFFFFFFFFFFFFFF0DF@DFFFF0BFDFFFF.FFEFFFFFFFFB9FBFF
@M05620:37:000000000-D9766:1:1101:7140:7063 1:N:0:65
AGTGCCAGCTCTCAATCGCACAGGGGACCCAGGGCCTGGCCCCTCCATCCAGAAAACCTATGACCTCACCCGCTACCTGGAGCACCAACTCCGCAGCTTGGCTGGGACCTATGTGAGTATCCAGCGTAGGAATCTGGGAGTTGGGGAGGAGTGAGGAGTTGGGGAAAGACAGTCCTAACCGTGGAGGGTTCTGGTAAATGATGGGGTGAGGAGGGGCTCTTTGGCTCCCACCAGTCCCCCTGTCTGGTCTA
+
BBBBBFFFBFFFGGGGGGGFGCHHGFGGGGHHGGGGGGHHHHGHGGHHHHGHHFHGHGGHHHHHHHHHHHHGGGGGHGGHHHHGHHHHGHHHGGGGGHHGGHHGGGHHGH2G?FHHHFHHHHHGFGGFFGHHHHHHHHFF?GFHGGGGGGGGHHHHHGHHHHGGGGHGHHGHHHHHHHFHGEGFD.EDDAFGGGFFGGGGGFFFGGFFFFE/DFFFFFFFFFFFFFFFFFFFFFFFFFFDFFFFFFFFBFB
@M05620:37:000000000-D9766:1:1101:6738:7063 1:N:0:65
ACCACACCTTCTACAATGAGCTGCGTGTGGCTCCCGAGGAGCACCCCGTGCTGCTGACCGAGGCCCCCCTGAACCCCAAGGCCAACCGCTAGCCCTTGTGGTGGCTGCCTCCCTCCTTCCTGGCCTCCCGGAGCTGCGCCCTTTTTCCCTGGTTCTCTCTTCTGCCGTTTTCCTTAGGCCTCTCTTCTCTGCCCTGAGTCTCCTTTGGACCTCTGCCGGTTCTAGCTCGGCCGTGCACACGTCTGCTCTCC
+
BBBBBBBBFFFFGGGGGGBGGFHHGEGBFEHHHFGFFGGGGHHHHGGGGGGGHHHHHHHGGGGGGGGGGGGHHHHGGGGHGHHHHGGGG/@/B222B222<2/?00???FFHGFGGHHHHH10>F10>.>@CCGHHHGGGGGHG0<GH0CGEFGGBGG99CFGGGGGDDGGFG0CFEG9CFFGGGFFFFBFFFFFF.BFFF9BBFFFFFFFFFFB/9>C-;AF;9/BFFF.;-;;;EFFABFFFF///;;B
@M05620:37:000000000-D9766:1:1101:17614:7068 1:N:0:65
ACCACACCTTCTACAATGAGCTGCGTGTGGCTCCCGAGGAGCACCCCGTGCTGCTGACCGAGGCCCCCCTGAACCCCAAGGCCAACCGCTACCCCTTCTGGAGGTCGCCTCCCTCCTTCCTGGCCTCCCGGAGCTGCGCCCTTTCTCCCTGGTTCTCTATTCTGCCGTTTTCCCTAGGGCTCTCTTCTCTGCCCTGAGTCTCCTTTGGACCTCTGCCGGTTCTAGCTCGGACGGGCACACGTCTGGCCTCC
+
BBBBBBBBFFFFGGGGGGGGGGHHGGGEHGHHHGGGGGGGGGHHHGGGFGGGHHHHHHHGGGGGGGGGGGGHHHHGGGGHGHHHHGGGGGG>F0??F22>F<?C/?</<AAGGFHGHHHHH10<FG<F.CF-<<CCB:DGF-:G00;:BB0AFBF00C0090;00C-.;FGFF090/=./AEFFFF/BFFFFFEFF.9/;B/9BFB//BBBF//9B:D--;.:9F/9/.9.--9;-;D.;@9A:A;/./.;
@M05620:37:000000000-D9766:1:1101:24745:7077 1:N:0:65
GAGGCTGCTTTGGAAGAGCACACGTCTGAACTCCATTCACTCCTTCGTATCTCGTATGCCGTCTTCTGCTTGCAAAAAAAAAGACGCTACCAGCAGGTAAAGGGTGCTAGATGAGTCCACGCGAGGAACGGAGCTGCTTCTCCCGTCGGACGTCAGTGAGGGGTTTCCGCTTTCGCACTCTTGTGGCGCCACGTGAAACATTCGGAGCATTTGGGCTTGTCCCTGTCAAGCCAGGGCCACAGGATGGGCAG
+
1>AAA1BAFFBF1EGCB1BFFGHEBFBBA3BGBB1ADDFBH1FFFGFFB0B2AFAEFHHBAEE0/2DDGG1BFEFGH///>//?>/>/>>B1>/00?01B121/<//121<2>1<211B1////>//00/?/?<C<1>111110.>.<-<--;:.:;00=..-;-9B0..9AEB.9.99/;BF0;A--9--9---;E///;F//--;--//;;/--:;-;//////;////-9A---;:A--:;B/:9-9-
@M05620:37:000000000-D9766:1:1101:6125:7081 1:N:0:65
ACCACACCTTCTACAATGCGCTGCGTGTGGCTCCCGAGGAGCACCCCGTGCTGCTGACCGAGGCCCCCCTGAACCCCAAGGCCAACCGCGAGAAGATGCGTGGCTGGCTGCCTCTTCTCGTGGCCGGCTACCTCCTTCCTGGCCTCCAGGCGCTGCGCCCTTTCTCACTGGTTCTCTCTTCTGCCGTTTTCCGTAGGACTCTCTTCTCTGCCCTGCGTCTCCTTTCGAACTCTGCAGGTTCTAGATCGGAA
+
AAA1AAA>BFFFGFGF3F1AE0EGGAAB0ABFABAA/EEECHHHHGGEEAEGFHGFGHGE/ECGG/EGGGG0GCHGGGEHCAHHHG<<BC/<BFGB>G1/<<A/0.<.>..><1<F1G0<<<.-G--::::CGCHHFHHBBBFA0C./;FE?9--A@-;9@F//;FFF/9-9;FFFFF/F/9/BB@BFFF/F-/9--//9:FFFF/;;///99B----;-:B/F9/99AFF/FB/;/-ABB//9999-9-;
@M05620:37:000000000-D9766:1:1101:25591:7097 1:N:0:65
AGTGCCAGCTCTCAATCGCACAGGGGACCCAGGGCCTGGCCCCTCCATCCAGAAAACCTATGACCTCACCCGCTACCTGGAGCACCAACTCCGCAGCTTGGCTGGGACCTATGTTGAGTATCCCGCGTAGGAATCTGGGAGTTGGGGAGGAGTGAGGCGTTGGGGAAAGACAGTCCTAACCGTGGAGGGTTCTGGTAAATGATGGGGTGAGGAGGGGCTCTTTGGCTCCCACCAGTCCCCCTGTCTGGTCT
+
BAABBFFFBFFFFGGGGFGGGG4CBEEGGGHHGGGGFFDFFHFHGGGGHHGGHFFHHAGGHHHHHHHFGHHGGG@ECGFGHHHGGHFHGHHHEEGFGEHHGHHFFFFGGHHHHHHHHHHHBFGGEGD>@CDD1FGHHGH0<>FGGGG.CF.<CG0=CECCDCFGGED:FGGGGFBFFFGGGGAEG.CC;:AFFFF9;FFFFFBFFFDFFFFFBDFACF;ABFBF/BFFEEFFFF?FFFFFFFAFEFFFFF;
@M05620:37:000000000-D9766:1:1101:25613:7097 1:N:0:65
AGTGCCAGCTCTCAATCGCACAGGGGACCCAGGGCCTGGCCCCTCCATCCAGAAAACCTATGACCTCACCCGCTACCTGGAGCACCAACTCCGCAGCTTGGCTGGGACCTATGTTGAGTATCCAGCGTAGGAATCTGGGAGTTGGGGAGGAGTGAGGAGTTGGGGAAAGACAGTCCTAACCGTGGAGGGTTCTGGTAAATGATGGGGTGAGGAGGGGCTCTTTGGCTCCCACCAGTCCCCCTGTCTGGTCT
+
AAAAAFFFAFFFGGGGG1AFGG0A0AAE0E0FFEFE/BFGGHGHGGHH1G1DBGFHHGHHHEFHHHBGHHFEGECEHGHBGFF?CGHGG0FHFEE/@0GHCHG//?BGGHHFHHHHH1FHDGHFHFCGGC/<@GGHHHHHGCGHGGGEC?CGHCHHHG.<CHGC?EFHGGHFG::GEHHHE?AEABGG@.;FFGGFGFBFFGF90.;B@AFFFBB-@=;EFF/B/;FBFFFFFF-BFFFEB@EFFF/9;B/
@M05620:37:000000000-D9766:1:1101:24659:7121 1:N:0:65
ACCACACCTTCTACAATGAGCTGCGTGTGGCTCCCGAGGAGCACCCCGTGCTGCTGACCGAGGCCCCCCTGAACCCCAAGGCCAACCGCGAGAAGATGCCCAGGTGAGTGGCCCGCTACCTCTTCTGGTGGCCGCCTCCCTCCTTCCTGGCCTCCCGGAGCCGCGCCCTTTCTCACTGGTTCTCTCTTCTGCCGTTTTCCGTAGGACTCTCTTCTCTGACCTGAGTCTCCTTTGGAACTCTGCAGGTTCTA
+
BBBABBBBFFFFGGGGGGGGFGGGEFEEHDHHFFGGGGGCGHHHHGGGEGGGHHHHHHHGGGGGGGGGGGGHHHHGGGGHEEHHHGEEG/CCGGHHHHFHHC/F?FF?<?AAFH--<--F1D0DH0<DGFD.C--@.DGGHFGFHGGB09?FB9EFCF-9?.;?--9B=FFB9B9/9FFBBBBFFF/FFFFBFF:AFEFF?BFDF/F9BFFBFB/;/;/BF/B/./;9:F/BFBFBF/BF/BB/FFFFFE/
@M05620:37:000000000-D9766:1:1101:9954:7123 1:N:0:65
AGTGCCAGCTCTCCATCGCACAGGGGACCCAGGGCGTGGCCCCTCCAGCCAGAAAACCTATGACCTCACCCGCTACCTGGAGCACCCCCTCCGCAGCTTGGCGCCGGCCTCTGGGAGTTGTGGCGGCGTGAGGCGTTGTGGCCCGCCCGTACTACCCGCGGCGGGTTCTGGTCCATGATGCGGTGCGGCGGGGCTCTTTGGCTCCCACCCGTCCCACTGTCTGGTCTATCTCCTGCCCTTCGATCGCACGA
+
>A>1>BF1>FFFGAGFBEE1E?GCF0A000BF00B//AEE0GECEGH1B/FF0BFABFG1BB2GH1BGHFC>E/>>GGFG0BFHHH?/>E/?<E?E>BBBCCC/C/<///??FGH<FG0>1>CACCGGC-.;G.AEA@9.A.FAAGGG@@-AE/;BF---;-;@@@AFFFFFFBFFFBFF/@@B@?@@9;@?@@;EFFFFFFFFEEFFFF-:AB-BFFFFFFFFFFFFFFFFFFEF?-BBBFFFF@---9-
@M05620:37:000000000-D9766:1:1101:12344:7129 1:N:0:65
ACCACACCTTCTACAATGAGCTGCGTGTGGCTCCCGAGGAGCACCCCGTGCTGCTGACCGAGGCCCCCCTGAACCCCAAGGCCAACCGCTACCTCTTCTGGTGGCCGCCTCCCTCCTTCCTGGCCTCCCGGAGCTGCGCCCTTTCTCACTGGTTCTCTCTTCTGCCGTTTTCCGTAGGACTCTCTTCTCTGACCTGAGTCTCCTTTGGAACTCTGCCGGTTCTAGATCGGAAGAGCACACGTCTGAACTCC
+
BBBBBBBBFFFFGGGGGGGFGDGHGEGECEHHGGGGGGGCFHHHHGGGGGGGHHGHHHHGGGGGGDGGGGGGHHHGGGGHGGHHHGGGGGGGH?FHGHHHH<GGGHGGGGGHGHHGHHHHHHHHHHHHGGGGGGHHHGGGGGHHHHH0CFGGGGGGGGGGGGGGGGGGGGGGGBFGGEFFFFFFFFFFFFFBFFFFFFFFFFFFFFFFFBFFFFFF/@DBFFFFF/BFFFDFFFFFFFFFFFFFFF/BFFF
@M05620:37:000000000-D9766:1:1101:24672:7134 1:N:0:65
ACCACACCTTCTACAATGAGCTGCGTGTGGCTCCCGCGGAGCACCCCGTGCTTCTGACCGAGGCCCCCCTGAACCCCAAGGCCAACCGCGAGAAGCTGCCCAGGTGAGTGGCCCGCTACCTCTTCTGGTGGCCGCCTCCCTCCTTCCTGGCCTCCCGGAGCTGCGCCCTTTCTCACTGGTTCTCTCTTCTTCCGTTTTCCGTAGGACTCTCTTCTCTGACCTGAATCTCCTTTGGAACTCTGCAGGTTCTA
+
AAABBAAAFFFFGGGGFFGFGGHHGGGGF?BGGGG?2AEA0A1FHGEGE?EF5DGFGHHGF@/>FEGEGGGF?GEGGGEF?GF//FFBC>>B/CH1???<GF/.><10>>..>G-@@D@GGG0=G00:;;D.C@@B.CEEGGDFGFGB;FF?0.9E?BG-;.9;-9AD-;///;FB/;F/BFF/BF/BFB//BD/;BEFE?/99.BB/B/FFFF/9//9///.;//;//:BFF///9/;B///;/9;BB//
@M05620:37:000000000-D9766:1:1101:6999:7138 1:N:0:65
ACCACACCTTCTACAATGAGCTGCGTGTGGCTCCCGAGGAGCACCCCGTGCTGCTGACCGAGGCCCCCCTGAACCCCAAGGCCAACCGCGAGAAGATGAGGGGTCCGCTACCTCTTCTTTTTTCCGCCTGCCTCCTTCCTTGCCTCCCGGCGCTGCGCACTTTCTCACTGGTTCTCTCTTGTGCCGTTTTCCGTAGGACTCTCTTCTCTGCCCTGCGTCTCCTTTGGCACTCTGCAGGTTCTCGATTGGAA
+
CBBCCBCCFFFFGGGGGGFGGGHHGFEEGFHHHGGGGGGGGHGHHGGGGAEFHHHHFHHGGGGGGFGGGGGFHHHGGGGHGGHHHGGEFG<BDGHFFFF?2/>?//>/<--<>FGGF>1110-<DE<.<..::CC:GFHGEC/CGHHGA??BC-AD?-9-;99FFB/::B//:BFFFFFF/;FFFF9ABAFFFF.:9/;9BFFFFBFFFFFFAFFEBFFAFFEFFFFE/FFFFF/9B.ABBF/AFF9AF/;
@M05620:37:000000000-D9766:1:1101:7673:7138 1:N:0:65
AGTGCCAGCTCTCAATCGCACAGGGGACCCAGGGCCTGGCCCCTCCATCCAGAAAACCTATGACCTCACCCGCTACCTGGAGCACCCACTCCGCAGCTTGGCTGGGACCTATGGCGTATCCCGCGTCGGCATCTGGGCTTTGGGGCGGAGTGCGGCGTTGGGGCAAGCCCGTCCTAACCGTGGCGGGTTCTGGTAAATGCTGGGGTGAGGCGGGGCTCTTTGGCTCCCACCAGTCCCCCTGTCTGGTCTAT
+
>A>>AFFFBFFFGEGGGGGCE2BAF2BAEE2EBAEEFFGFHCEF1EFGEFGGHHHBFEHHG3FEHDFEGHHEE/>/2FHHGHHHHE1FEFHHEEEEEGHHGHHGGGHHGHHHHH/>ECGHHH?DDC/>A->AHHHHHC/<CGHGGC:A-;CFFBGAFFFFFFFDAFFEFFDFFFFFFFFFFFF>BFF;EFFFFB9FFFF/BFFFFD@AFF.@FFF-@EFFFFF9BFFFFFF.FFFFFFFFFFFFFFFBBFF
@M05620:37:000000000-D9766:1:1101:23309:7143 1:N:0:65
ACCACACCTTCTACAATGAGCTGCGTGTGGCTCCCGAGGAGCACCCCGTGCTGCTGACCGAGGCCCCCCTGAACCCCAAGGCCAACCGCGAGAAGATGCCCAGGTGAGTGGCCCGCTACCTCTTCTGGTGGCCGCCTCCCTCCTTCCTGGCCTCCCGGCGCTGCGCCCTTTCTCACTGGTTCTCTCTTCTGCCGTTTTCCGTAGGACTCTCTTCTCTGACCTGAGTCTCCTTTGGAACTCTGCAGGTTCTA
+
DCCDCCDDFFFFGGGGGGGGGGHHGGGECFHHHGGGGGGGGHGHHGGGFGGGGHGHHGHGGGGGGGGGGGGHHHHGGGGHGHHHHGGGGGGGGGHHHHHHHHHGHHHHHHGGHHGGGFGHHHHHHHHHHHGHHGGGGGHGHHGHHGGGFGGGGGGGGG-ADFFFFFFFFFFFFFFFHFFFFFFFFFFFFHHFFFDFFFHFFFFFFFFFFFFFHHHFHHFFFFFBFFFFHFFFFFFFFFFFFFFFFFFFFFB
@M05620:37:000000000-D9766:1:1101:19476:7154 1:N:0:65
AGTGCCAGCTCTCAATCGCACAGGGGACCCCGGGCCTGGCCCCTCCATCCAGAAAACCTATGACCTCACCCGCTACCTGGAGCACCAACTCCGCAGCTTGGCTGCCACCTATGTGAGTATCCAGCGCAGGAATCTGGGAGTTGGGGAGGAGTGAGGAGTTGGGGAAAGACAGTCCTAACCGTGGAGGGTTCTGGTAAATGATGGGGTGAGGAGGGGCTCTTTGGCTCCCACCAGTCCCCCCGTCTGCTCTA
+
A1AAA1@@1BCFGGGGGGGGGGHCFEGEEF00AAEE/FGGCGE/EFFGDF1FBGFHFE0@GHFGHHG1F>>EFEEEH@GHHHHGHHGHGHHHGFE@EGHG/0<//0BFC01<1F2B1@2>@22@GG/<@/<<?G<FG0F..<11>-CCGC.<.=C.C.:/0::-.:G.FF/9FGFFBFBA9EE-AEGGAFFFFF//;BFEFF//--;@-F-B--9-9@EFF/9//9B-9BFFEF/B//E--9;AF-//;B;
@M05620:37:000000000-D9766:1:1101:13341:7170 1:N:0:65
AGTGCCAGCTCTCAATCGCACAGGGGACCCAGGGCCTGGCCCCTCCATCCAGAAAACCTATGACCTCACCCGCTACCTGGAGCACCAACTCCGCAGCTTGGCGTCGGACTCTGGGAGTTGTGGAGGGGTGAGGAGTTGGGGCCCGCCCGTCCTACCCGTGGCGGGTTCTGGTCAATGATGGGGTGCGGCGGGGCTCTTTGGCTCCCACCCGTCCCCCTGTCTGGTCTATCTCCTGCCCTTCGATCGGCCGA
+
ABAAAFFFBFFFGFGGGGECGFHGGEFGGGHHBEEEGGHHHHGHGGHGHHHHHHHHHGHGHGHHHGHHHHHFE>>EHHHHBFHHHG1??GHEAFFGGHFHGGCE/>BD/CCGHHGFGGGH>/C1?E/>CCHHH1>FHH0<C<@CCCC-@EFGGFFFGGDFG?DGFAEFFFFFBFFFFBFFFFFFF.;C-;9@FFFFFFFFFFFFFFFFF.C9DFAADFEBFFFFFFBFFFFFFFFFFFFFBEAFFFF:.;-
@M05620:37:000000000-D9766:1:1101:15350:7182 1:N:0:65
AGTGCCAGCTCTCAATCGCACAGGGGACCCAGGGCCTGGCCCCTCCATCCAGAAAACCTATGACCTCACCCGCTACCTGGAGCACCAACTCCGCAGCTTGGCTGGGACCTATGGAGTATCCAGCGTAGGAATCTGGGCGTTGGGGCGGAGTGAGGAGTTGGGGAAAGACAGTCCTAACCGTGGAGGGTTCTGGCAAATGATGGGGTGAGGAGGGGCTCTTTGGCTCCCACCAGTCCCCCTGTCTGGTCTAT
+
AAAAAFFFBFFFGGGGGFGGGGHGGGGGGGFGGGEGFGHHGHGEFGHHHHCGFHGHHGFHHEHGHHHFHEGGEEEGHGH?GGHFGHHHGHHHGGGGGHHHCHH?EFHEEHFGBF3?B2BBGHFHG?/BEG2<FHGHB/@><A0<@.<A@FDG0C90;;BF/A?..AF9FGGGG09FGBAD9AAAEFF:99FF//;9.BFF/9BE.9@?F?FD9>-B@EFFFF/BBFEEFFFFF;BBFFFDE;9BF/9BBB;
@M05620:37:000000000-D9766:1:1101:22776:7201 1:N:0:65
ACCACACCTTCTACAATGAGCTGCGTGTGGCTCCCGAGGAGCACCCCGTGCTGCTGACCGAGGCCCCCCTGAACCCCAAGGCCAACCGCGAGAAGATGAGTGGCCCGCTACCTCTTCTGGTGGCCGCCTCCCTCCTTCCTGGCCTCCCGGCGCTGCGCCCTTTCTCACTGGTTCTCTCTTCTGCCGTTTTCCGTAGGACTCTCTTCTCTGACCTGAGTCTCCTTTGGAACTCTGCAGGTTCTAGATCGGAA
+
CCBCCCCCFFFFGGGGGGGGGGHHGGGFHGHHHGGGGGGGGHHHHGGGGGGGHHHHHHHGGGGGGGGGGGGHHHHGGGGHGHHHHGGGGGDGGGHHHHGHHHGGHHGGG-DHHHHHHHEFHHGHHGGGGGHGHHGHHHHHHHHHHHGGGG-ADGGGGFFFFFFFFFFFFFFFFFFFFFFFFFFFFFFFFFFFFFFFFFFFFFFFFFFFFFFFFFF/BBFFFFFFFFFBFFFFFFFFFFFFFFFFFFFFFFE
@M05620:37:000000000-D9766:1:1101:25043:7202 1:N:0:65
ACCACACCTTCTACAATGAGCTGCGTGTGGCTCCCGAGGAGCACCCCGTGCTGCTGACCGAGGCCCCCCTGAACCCCAAGGCCAACCGCTACCTCTTCTGGTGGCCGCCTCCCTCCTTCCTGGCCTCCCGGAGCTGCGCCCTTTCTCCCTGGTTCTCTCTTCTGCCGTTTTCCGTAGGACTCTCTTCTCTGACCTGAGTCTCCTTTGGAACTCTGCCGGTTCTAGCTCGGAAGAGCACACGTCTGACCTCC
+
CCCCCCCCFFFFGGGGGGGGGGHHGEGEEGHHHGGGGGGGGHHHHGGGFGGGHHGHHHGGGGGGGGGGGGGHFHHGGGGHGHHHHGGGGGGDG2BFG?GGH>?E??BCGGGHGHHGHHHHHHHHHHHHGGGGGGHHHGGGGGHHHHHFGGGGGGGGGGGGGGGGGGGEFGGGGGGGADFFFFFFFFFFFFFFFFFFFFFFFFFFFFFFFFFFFFFFEFF:DFFFF0FFFFD.A9;FFFFFFFFFF:9BBFF
@M05620:37:000000000-D9766:1:1101:6421:7219 1:N:0:65
AGTGCCAGCTCTCAATCGCACAGGGGACCCAGGGCCTGGCCCCTCCATCCAGAAAACCTATGACCTCACCCGCTACCTGGAGCACCAACTCCGCAGCTTGGCGTAGGCCTCTGGGAGTTGTGGCGGAGTGAGGCGTTGTGGCCCGCCCGTCCTACCCGTGGCGGGTTCTGGTCCATGATGGGGTGCGGCGGGGCTCTTTGGCTCCGACCCGTCCCCCTGTCTGGTCTATCTCCTGCCCTTCGCTCGGCCGA
+
ABAABFFFBFFFG4FGGGGGGFHHGGDFFGHHGGGGGFHHHHGHGGHHHHHHHFHGHGHHHHHHHHHHHHHGG@EGHHHHFGHHHHCEFHHFEGCEEGFGGHGE/>C2BBGHHHH?FGHGG///>A/>>GGGH<CEGG.C.<CH@@CGCCGGGBFGGFFEG-=BCBFF/FFFFFFFFFFFFFFFFABF-;@FFFFEFFFFF;B;..;;B;DFFF.:;;EBFFFFFFF/;FFFFFFFFFFFFF.AAFF.9@-
@M05620:37:000000000-D9766:1:1101:17389:7236 1:N:0:65
AGTGCCAGCTCTCAATCGCACAGGGGACCCAGGGCCTGGCCCCTCCATCCAGAAAACCTATGACCTCACCCGCTACCTGGAGCACCAACTCCGCAGCTTGGCTGGGACCTATGTTGAGTATCCAGCGTAGGACTCTGGGAGTTGGGGAGGCGTGAGGAGTTGGGGAACGACAGTCCTAACCGTGGAGGGTTCTGGTAAATGATGGGGTGAGGAGGGGCTCTTTGGCTCCCACCAGTCCCCCTGTCTGGTCT
+
AB?AAFFF@FFFGFGGGGGGGGHCFGGGGGGD2EEEFGHHGHFGGGHHHFGHHHEFGEFBFGHHHGFHHHEGE>EEHHHHGGHHHHFCEHDE?EEE?F3??GHGEGHGGHGHFHGH3GG33FF3FGFDACED2FGHHHE0?CFFHGC.>CDD.C.<G0.;;GGCGGD.C.A-9CBFGGBBF?.;?.;DDEF.FFF;BBFFFFFFFFF9@A../;ADCFFFFFFFEFFFEE.AD?F//BFEFCFFFFFF9B;
@M05620:37:000000000-D9766:1:1101:14134:7267 1:N:0:65
ACCACACCTTCTACAATGAGCTGCGTGTGGCTCCCGAGGAGCACCCCGTGCTGCTGACCGAGGCCCCCCTGAACCCCAAGGCCAACCGCTACCTCTTCTGGTGGCCGCCTCCCTCCTTCCTGGCCTCCCGGAGCTGCGCCCTTTCTCCCTGGTTCTCTCTTCTGCCGTTTTCCGTAGGACTCTCTTCTCTGACCTGAGTCTCCTTTGGAACTCTGCCGGTTCTAGCTCGGAAGAGCACACGTCTGACCTCC
+
ABA>AAABFFFFGGGFGFGAF5FCEEFEGFGHAFGGGGGAFHHHHGEGFGGFHHHHHHHGGGGGFEGEGGGFHGEGGGGHGHHEHGGGGC@GC?BGGGHHH<GDGHGCDGGHGHHGHGHHHHGHHHHHGGC@@DGHHGGGGGFHHHH0FFFGFFGGGGGFFFFBFFBCDGGBGDBFDFFFFFFFFFFFFFF/BFFBBFFFFFFFFFFFFFFFFFFF/@-@AEFFF/BBDBF?FAAFFFFFBAFFF//;9BE
@M05620:37:000000000-D9766:1:1101:13231:7276 1:N:0:65
ACCACACCTTCTACAATGAGCTGCGTGTGGCTCCCGAGGAGCACCCCGTGCTGCTGACCGAGGCCCCCCTGAACCCCAAGGCCAACCGCTACCCCTTCTGGGGGCCGCCTCCCTCCTTCCTGGCCTCCCGGAGCTGCGCCCTTTCTCCCTGGTTCTCTCTTCTGCCGTTTTCCTTAGGACTCTCTTCTCTGCCCTGAGTCTCCTTTGGACCTCTGCCGGTTCTAGCTCGGAAGAGCACACGTCTGCCCTCC
+
DCDCCDCBFFFFGGGGGGGGGGHHGGGEDGHHHGGGGGGGGHHHHGGGGGGGGHHHHHHEGGGGGGGGGGGHHHHGGGGHGHHHHGGGCGG>B0??F=??F2>B//<<AEDHGGHGFFHHH0/CCHGHCEC@ADFCGDGGGGGGGGFFGFFEBFFFGGGBFFFFGGFFFFFFF0;FFF;FFFFFFFFFFFFBBEFF/BBFFBFFFFFFFEBFFFFBBDF9DEFBFFFFFFD.A:AFF?BAD;:BA0:;;AD
@M05620:37:000000000-D9766:1:1101:12326:7292 1:N:0:65
AGTGCCAGCTCTCAATCGCACAGGGGACCCAGGGCCTGGCCCCTCCATCCAGAAAACCTATGACCTCACCCGCTACCTGGAGCACCAACTCCGCAGCTTGGCTGGGACCTATGTGAGTATCCAGCGTAGGAATCTGGGAGTTGGGGAGGAGTGAGGAGTTGGGGAAAGACAGTCCTAACCGTGGAGGGTTCTGGTAAATGATGGGGTGAGGAGGGGCTCTTTGGCTCCCACCAGTCCCCCTGTCTGGTCTA
+
AAABBFFFBFBFGGGGGEFFFEGFFGGGGGHHGGGGGGHGHHGDGGFHHHHHHFFHHGHHHHHHHHHHHHHGGECGHHHHHGHGGGHHFHHHGGGGGHHHGHGE/EFHGBFGHHHHGGDHHDHD2B/CCGHHHHFGFHFGDHHFGCFGGD<GHGFHHDGGHGFGFDHHFGHFGGHHGFHHGGGADGAFEGGGBF9;FBFGGBFBED.>EFFFDA>CFFEBF/;FFFFFABADE.B9BBEFFFBFB;B;;;9
@M05620:37:000000000-D9766:1:1101:17493:7294 1:N:0:65
AGTGCCAGCTCTCAATCGCACAGGGGACCCAGGGCCTGGCCCCTCCATCCAGAAAACCTATGACCTCACCCGCTACCTGGAGCACCAACTCCGCAGCTTGGCGTAGGAATCTGGGAGTTGGGGCGGCGTGAGGAGTTGGGGCCCGCCCGTCCTACCCGTGGCGGGTTCTGGTCAATGATGGGGTGAGGCGGGGCTCTTTGGCTCCCACCAGTCCCCCTGTCTGGTCTATCTCCTGCCCTTCGATCGGCAGA
+
BCABBFFFCFFFGGGGGGGGGGHGGGGGGGHHFGGGGGHHHHGHGGHHHHHHHHHHHGHHHHHHHHHHHHHGGEFGHHHHGGHHHHEGGHHHGGGGGHHHGHGF/>EG3FHHHHHHGGHH2BC/>@-<CGGGHCEHHHCDG.99D?F-CGGGGGBFGFFFF=DFFFFFFFFFB/FFFFFFFFFDF.AF.;CFFFFFFFFFFFFFFFFFF?FFFFFFFFFFFFFFFFFFFFFFFFFFFFFF/EEFFFFA-@9
@M05620:37:000000000-D9766:1:1101:8685:7353 1:N:0:65
AGTGCCAGCTCTCAATCGCACAGGGGACCCAGGGCCTGGCCCCTCCATCCAGAAAACCTATGACCTCACCCGCTACCTGGAGCACCAACTCCGCAGCTTGGCTGGGACCTATGTGAGTATCCAGCGTAGGAATCTGGGAGTTGGGGAGGAGTGAGGAGTTGGGGAAAGACAGTCCTAACCGTGGAGGGTTCTGGTAAATGATGGGGTGAGGAGGGGCTCTTTGGCTCCCACCAGTCCCCCTGTCTGGTCTA
+
>A>>>DFCAFFFG4GGGFFAECHFFEFEAAFGBAEBAAGH2GGFGGHGFGHGBFABGGH3BGDHHFGHHHHGG>EEHHHFBFHHGHC?EFGC?ECE/3BFFHHGGGHHGHHHHGHHHHHHHHHGHGEEGGHHHHHHHHFFGHHHGGCGG?CGHFHHHGCCGFCGGGHHHGHHHCGHHHGHGGGGDCFBCFGFGG;FFGGGGGGGGGF?FFFFFDBB>?FFFFFBFFFFFFFFFFFFFFFFBFFFFBBFFFB
@M05620:37:000000000-D9766:1:1101:22481:7364 1:N:0:65
ACCACACCTTCTACAATGAGCTGCGTGTGGCTCCCGAGGAGCACCCCGTGCTGCTGACCGAGGCCCCCCTGAACCCCAAGGCCAACCGCGAGAAGATGAGTGGCCCGCTCCCTCTTCTCGTGGCCGCCTCCCTCCTTCCTGGCCTCCCGGCGCTGCGCCCTTTCTCACTGGTTCTCTCTTCTGCCGTTTTCCGTAGGACTCTCTTCTCTGCCCTGCGTCTCCTTTGGAACTCTGCAGGTTCTAGATCGGAA
+
CCCCCCCCFFFFGFGGGGGGGGHHGGGEHGHHHGGGGGGGGHHHHGGGGGGGHHHHHHHGGGGGGGGGGGGHHHHGGGGHGHHHHGGGGGGGGGHHHHHHGBF/0/<>A<<FCGHHHH1>F..AG-CDGAEEGHGGCGHFCCFGFGGGDFGGFGBEAFFFFEFFFF0FFFEFFFFFFFFFFFFBFF.AFEBBD09ADEFFFFFFFFFFFB0;EFA.;;::FFFFFBF0;FFFFFFFFFABFF0BFFFE..;
@M05620:37:000000000-D9766:1:1101:14725:7364 1:N:0:65
ACCACACCTTCTACAATGAGCTGCGTGTGGCTCCCGAGGAGCACCCCGTGCTGCTGACCGAGGCCCCCCTGAACCCCAAGGCCAACCGCGAGAAGATGAGTGTCCCGCTACCTCTTCTGGTGGCCGCCTCCCTCCTTCCTGGCCTCCCGGCGCTGCGCCCTTTCTCACTGGTTCTCTCTTCTGCCGTTTTCCGTAGGACTCTCTTCTCTGACCTGCGTCTCCTTTGGAACTCTGCAGGTTCTAGATCGGAA
+
CCCCCCCCFFFFGGGGGGGGGGHHGGGEEGHHHGGGGGGGGHHHHGGGFGGGHHHHHHGGGGGGGGGGGGGHHHHGGGGHGHHHHGGGGGGGGGHHHHBHFHHHFFDCD<AGHHHHHH1FGHGFHCFGGGHGHHGHHHHGFHHHHHHGGGA?DCGGGGGFFFFFFFFFFFFFFFFFFFFFFFFFFFDFFFFFFFFFFFFFFFFFFFFFFF/FFFF?CDFFFFFFFFFFFFFFFFFFFFFFFFFFFF/E?AE
@M05620:37:000000000-D9766:1:1101:22001:7377 1:N:0:65
ACCACACCTTCTACAATGAGCTGCGTGTGGCTCCCGAGGAGCACCCCGTGCTGCTGACCGAGGCCCCCCTGAACCCCAAGGCCAACCGCTACCGCTTCTGGTGGCCGCCTCCCTCCTTCCTGGCCTCCCGGAGCTGCGCCCTTTCTCCCTGGTTCTCTCTTCTGCCGTTTTCCATAGGACTCTCTTCTCTGACCTGAGTCTCCTTTGGAACTCTGCCGGTTCTAGCTCGGAAGAGCACACGTCTGCCCTCC
+
DDCDDDCCFFFFGGGGGGGGGGHHGGGGHGHHHGGGGGGGGHHHHGGGGGGGHHHHHHHGGGGGGGGGGGGHHHHGGGGHGHHHHGGGGGGGH/>DAFGFHHHA??ACGGGHGHHGHHHHHHEHHHHHG??CFGHHHCCGGGGGGGG0FGGGGFGGGGGGGGFFGGGGGGGGG0BFFFBFFBFFFFFFFFFFFFFFFFFFFFFFFFFBF0BFFFE0;DFDFFFFF0BFFFDFF.FFFFF?DA.FF0:AFFF
@M05620:37:000000000-D9766:1:1101:16389:7389 1:N:0:65
AGTGCCAGCTCTCAATCGCACAGGGGACCCAGGGCCTGGCCCCTCCATCCAGAAAACCTATGACCTCACCCGCTACCTGGAGCACCAACTCCGCAGCTTGGCGTAGGAATCTGGGAGTTGGGGAGGAGTGAGGAGTTGGGGAAAGACAGTCCTAACCGTGGAGGGTTCTGGTAAATGATGGGGTGAGGAGGGGCTCTTTGGCTCCCACCAGTCCCCCTGTCTGGTCTATCTCCTGCCCTTAGATCGGCAGA
+
AAAAAFFFBFFFGGGFGFFFG?GCFGDEEG2FFEEEFGHHGHGFGGFHHC3GGF3BFEEGFFHHHHHEHFFEG/>EHGHHHGH1GHHHGGHHGGFEEGHH/FGEE/<DDGHDDG2F/EGHEGGE@//?FGFBFGAFGD1A@F<.</</CHHHDHFHF@FHG.:CCAGHFHHF0CGFFFGGGGG9BEFGBE.9DFCAB;9/BFFFFFFFDAFBFBFFFFEBFFFFFFFFFFFFFBFFFFFFB/FFFE?-;-.
@M05620:37:000000000-D9766:1:1101:15947:7392 1:N:0:65
AGTGCCAGCTCTCAATCGCACAGGGGACCCAGGGCCTGGCCCCTCCATCCAGAAAACCTATGACCTCACCCGCTACCTGGAGCACCAACTCCGCAGCTTGGCTGGGACCTATGTGAGTATCCAGCGTAGGAATCTGGGAGTTGGGGAGGAGTGAGGAGTTGGGGAAAGACAGTCCTAACCGTGGAGGGTTCTGGTAAATGATGGGGTGAGGAGGGGCTCTTTGGCTCCCACCAGTCCCCCTGTCTGGTCTA
+
CCBCBFFFCFFFGGGGGGGGGGHHGGGGGGEHGGGGGGHHHHGHGGHHHHHHHHGHHGHHHHHHHHHHHHHGGGGGHHHHHHHHHHHHGHHHGGGGGHHHGHHGGGHHGHHHHHHHHHHGHHHHHGFGGGHHHHHHHHHGGHHHGGGGGGGHHHHHHGHHBGGGGGHHHHHHHHHHHHHHGGGGGGGGDGGGGGFFFGGGGGGGGGFFFFFFFFFFFFFFFFFFFFFFFFFFFFFFFFFFFFFFFFFFFFB
@M05620:37:000000000-D9766:1:1101:23168:7395 1:N:0:65
ACCACACCTTCTACAATGAGCTGCGTGTGGCTCCCGAGGAGCACCCCGTGCTGCTGACCGAGGCCCCCCTGAACCCCAAGGCCAACCGCTACCCCTTTTGGGGGCCGCCTCCCTCCTTCCTGGCCTCCCGGAGCTGCGCCCTTTCTCCCTGGTTCTCTCTTCTGCCGTTTTCCTTATGCCTCTCTTCTCTGCCCTGAGTCTCCTTTGGACATCTGCCGGTTCTTGCTCGGTCGGGCACACGTCTGTCCTCC
+
CCCCCCCCFFFFGGGGGGGGGGHHGGGGGFHHHGGGGGGGGHHHHGGGGGGGHHHHHHHGGGGGGGGGGGGHHHHGGGGHGHHHHGGGGCG>F0?/?<??//>/>A@D@.CG.<<</G0/=GHHHFHH..--:=./:-A.--:999FGFF0E/CB:F0C0C;FB/B-;A/.;//:////9//9B/9:FBFFF/./:/9:9//BFFF/////;BFF//@-@DFF/;/:/.;.;9--:-./:-A././;9//:
@M05620:37:000000000-D9766:1:1101:15677:7397 1:N:0:65
AGTGCCAGCTCTCAATCGCACACGTCTGACCTCCCGTCCCGAATTCGTATCTCCTATGCCGTCTCCTCCTTGAAACAAAGACAAGGCGCCCGAAGATGACCCCGGTCCGCCACCCGCCCCCTCTTCTTCCGGGAACCTCCCTCCTTCCACTCCTCCCACCACTGCTCCCTTTCACCCTGTATATCTCTTGTGTACTTTTCCCTCCGTCGCACATCTCAGCCCTCCATATCCTCATGCCCTATTCCTAAACT
+
BBAABFFFBFFFGGGGGGGGGG4ABAFFFGHHHHGGF22BFF2FFHAG23GHF3GFG3FGEBE12B52BFHHBFFHHGF3323B11?>>/>>/E>/334BF0///<//////?@//<>/<>//01<1>=1.-->-<<C/..//<<C0/000/:://:/...:/000;C./0C00;9../00000;0000009/;0000000/9B.A.:-9-;-9/B/////.9...//;//////9////.//////9/:9
@M05620:37:000000000-D9766:1:1101:19695:7402 1:N:0:65
ACCACACCTTCTACAATGAGCTGCGTGTGGCTCCCGAGGAGCACCCCGTGCTGCTGACCGAGGCCCCCCTGAACCCCAAGGCCAACCGCTACCCCTTCTGGTGGCCGCCTCCCTCCTTCCTGGCCTCCCGGAGCTGCGCCCTTTCTCCCTGGTTCTCTCTTCTGCCGTTTTCCGTAGGACTCTCTTCTCTGACCTGAGTCTCCTTTGGAACTCTGCCGGTTCTAGCTCGGAAGAGCACACGTCTGCCCTCC
+
BBBBBBBBFFFFGGGGGGGFGFHFGEEBCEHHGGGEGGGGGHHHHGGGDEGGFHGHHHGECGGGGDGGGGGGHFHGGGFHGGHHHGGEGGGGF0?F<??GH2?B0<<@DGGHGHHGHHHHHGHHHHHHEGCGGGHGHGGGGGHHGGFFFGGGGGGGGGGGGGGGGGGGGGGGGDFG?D/BFFFFFFFFFFF/9BFFFFFFFFFFFFFFF/:FFFFFFFFFFFF/BBFFFFFADAFFFFFFFAEFE/:EBEF
@M05620:37:000000000-D9766:1:1101:11529:7403 1:N:0:65
AGTGCCAGCTCTCAATCGCACAGGGGACCCAGGGCCTGGCCCCTCCATCCAGAAAACCTATGACCTCACCCGCTACCTGGAGCACCAACTCCGCAGCTTGGCTGGGACCTATGGCGTATCCCGCGTCGGCATCTGGGCGTTGGGGCGGCGTGCGGCGTTGGGGCAAGCCCGTCCTAACCGTGGCGGGTTCTGGTAAATGATGGGGTGAGGCGGGGCTCTTTGGCTCCCACCAGTCCCCCTGTCTGGTCTAT
+
ABAABFFFBFFFGGGGGGGGGGHHGGGGGGHHGGGGGGHHHHGHGGHHHHHHFAGHHGHHHHHHHHHHHHHGGGEGHHHHHHHHHHHHGHHHGGGGGHFH/GHGGGHHGHFHDH?>E<EGHFDDGC<CF?-AGHHHEG-A<CFGGA-A-:;D?9=9-;BAFFFA;E?99.:>FFFFFFFFFFF9;BD-:AFFFFFBF/B/BFFFFFDFFE.->DCBDFFFFFFFFFFFEFF.:BFFFFFFFBFFFFFF:F:
@M05620:37:000000000-D9766:1:1101:16408:7408 1:N:0:65
GCGGCTGCTTTGGAAGCAACTGACAAGCCCGGGACCAAAGATCGGAAGAGCACACGTCTGAACTCCAGTCACGAATTCGTATCTCGTATGCCGTCTTCTGCTTGAAAAAAAAACCATAACGGCACCAAGCAGCCTCACGGGAAATACACTCGCTACTTCCCACTTTGCCAGTAATTCAGGACTTTACGATTTCGCACTCTTGTGCATCCACTTGCCCCCTTCTCCGCCTTTGTCTTGGTCACTGCACATCC
+
1>>>A>1>BF31BBF11ABF0BBBBGHHGAEEGEGAG//B0BFFECFFFGHEHHHGFGGFFFGDGF1@DG1BEABBFHGBFGGBFFFGHHHHG?EHFHHHHHH1<1<GH/<>/<//1<1@A/<//<0<0><0<.<01...-.<.<=0<00;.::.;:0=0::..0009;009C000;0;;/./90009:9..09.:>-9/B/;////;//;/;////---A-:99-9-A-999//;///999//:/99/9;
@M05620:37:000000000-D9766:1:1101:14682:7415 1:N:0:65
ACCACACCTTCTACAATGAGCTGCGTGTGGCTCCCGAGGAGCACCCCGTGCTGCTGACCGAGGCCCCCCTGAACCCCAAGGCCAACCGCTACCTCTTCTGGTGGCCGCCTCCCTCCTTCCTGGCCTCCCGGAGCTGCGCCCTTTCTCCCTGGTTCTCTCTTCTGCCGTTTTCCGTAGGACTCTCTTCTCTGCCCTGAGTCTCCTTTGGACCTCTGCCGGTTCTAGCTCGGAAGCGCACACGTCTGACCTCC
+
CCCCCCCCFFFFGGGGGGGGGGHHGGGGHGHHHGGGGGGGGHHHHGGGGGGGHHHHHHHGGGGGGGGGGGGHHHHGGGGHGHHHHGGGGFG<G2FBGFGGB?GG<G/CGA<<FHFGHHHHFGBGGBGHG<@-@FHHG@@EGGHHHHF0CFGG9BFGGFGBFGGBBFF;EGGGB.;9ED/FFFFFFFFFFFF/BEFFFFBBFFFFFFFFB/BBBFFF/@C@DF////;BFFF.D.@AFF>FFFFFE//;BFE
@M05620:37:000000000-D9766:1:1101:16936:7428 1:N:0:65
AGTGCCAGCTCTCAATCGCACAGGGGACCCAGGGCCTGGCCCCTCCATCCAGAAAACCTATGACCTCACCCGCTACCTGGAGCACCAACTCCGCAGCTTGGCTGGGACCTATGTGAGTATCCAGCGTAGGAATCTGGGAGTTGGGGAGGAGTGAGGAGTTGGGGAAAGACAGTCCTAACCGTGGAGGGTTCTGGTAAATGATGGGGTGAGGAGGGGCTCTTTGGCTCCCACCAGTCCCCCTGTCTGGTCTA
+
AA>AAFFFBFFFGFGGGGGGGGHGGGGGGGHHFEGGGGHHHHGHGGHHHHHHHHFGHGHHHFHHHHHHHHHGGEGGHHHHGHHHHHHHGHHHEGGGGHHHGHHGGGHHGHHHHHHHHHHHHHHHHGGGGGHHHHHGHHHGGHHHGGFGGGEGHHHHHGHHHHGGGGHHHHGHHHHHHHHHGGGGGGGGEGGGGGGGGGGGGGGGGGFFFFFFFFFFFFFFFFFFFFFFFFFFFFFFFFFFFFFFFFFFFFB
@M05620:37:000000000-D9766:1:1101:8244:7440 1:N:0:65
AGTGCCAGCTCTCAATCGCACAGGGGACCCAGGGCCTGGCCCCTCCATCCAGAAAACCTATGACCTCACCCGCTACCTGGAGCACCAACTCCGCAGCTTGGCTGGGACCTATGTGAGTATCCAGCGTAGGAATCTGGGAGTTGGGGAGGAGTGAGGAGTTGGGGAAAGACAGTCCTAACCGTGGAGGGTTCTGGTAAATGATGGGGTGAGGAGGGGCTCTTTGGCTCCCACCAGTCCCCCTGTCTGGTCTA
+
>>AA>B5FAFCFG4BFGAFGEEBEFAEGGGHHGEFECAGFGGGHGGBFHHFHFEFGHEHHG3DGGFBCGHHEEE?EGFBBFGB?B?1FEBGGE?/EEBGHGFG/EEGHGHHHHHFDGBDFFFDFHG?CFDHHHFHHHGHGCGHGGGEGAGGHHFHHFCGHHHGGCAEGFGHHFFCFFHHFC=EFFGGG;.FFGG9CFGFFGGGGGFFFAFFFDDDFF@FFFFFFFFFEF.9:A9BFFFEAFFFFFFBBBBB
@M05620:37:000000000-D9766:1:1101:24230:7442 1:N:0:65
AGTGCCAGCTCTCCATCGCACAGGGGACCCAGGGCCTGGCCCCTCCATCCAGAAAACCTATGACCTCACCCGCTACCTGGAGCACCCACTCCGCAGCTTGGCTGGGACCTATGTGAGTATCCAGCGTAGGAATCTGGGAGTTGGGGAGGAGTGAGGAGTTGGGGAAAGACAGTCCTAACCGTGGAGGGTTCTGGTAAATGATGGGGTGAGGAGGGGCTCTTTGGCTCCCACCAGTCCCCCTGTCTGGTCTA
+
>A>>AFFFCFFFG4FGBEF2E2GAF2BAEEGH2BEBAFHHHHGGGGHHHFHGFGH2BEHHHFFHHDFGHHHEG/>EHHFG2?FGHHE??EG?/E?E>GBBAGGGGGHHGHHGHGHHHHHHHHFHGGGEGGHHHHHHHG0?EGHHGG.@D.<<G0DG0CCHHGGGE..::C/CGHHHHHGGGGGGDEGGGGGGGGFFFGGGGGGGGF;BFFEFFFFFFFFFFFFFFFFFFFFFEFFFFFFFFFFFFFFFFFF
@M05620:37:000000000-D9766:1:1101:8226:7445 1:N:0:65
AGTGCCAGCTCTCAATCGCACAGGGGACCCAGGGCCTGGCCCCTCCATCCAGAAAACCTATGACCTCACCCGCTACCTGGAGCACCAACTCCGCAGCTTGGCTGGGACCTATGTGAGTATCCAGCGTAGGAATCTGGGAGTTGGGGAGGAGTGAGGAGTTGGGGAAAGACAGTCCTAACCGTGGAGGGTTCTGGTAAATGATGGGGTGAGGAGGGGCTCTTTGGCTCCCACCAGTCCCCCTGTCTGGTCTA
+
ABAABFFFCFFFGGGGGGGGGGHHGGGGGGHHGGGGGGHHHHGHGGHGHHHHHHHHHGHHHHHHHHHHHHHGGGGGHGGHHHHHGHHHGHHHGGGGGHHHGHHGGGHHGHHHHHHHHHHHHHHHHGGGGGHHHHHHHHHGGHHHGGGGGGGHHGHHHGHHHHGGEGHHHHHHHHHHHHHHGGGGGGGGCFFGGGFGGGGGGGGGGGFFFFFFFFFFFFFFFFFFFFFFFFFFFFFFFFFFFFFFFFFFFFF
@M05620:37:000000000-D9766:1:1101:4890:7465 1:N:0:65
ACCACACCTTCTACAATGAGCTGCGTGTGGCTCCCGAGGAGCACCCCGTGCTGCTGACCGAGGCCCCCCTGAACCCCAAGGCCAACCGCTAGCGTTTCCGGCTACCGCCTCACTTCTCCGTCTCCCCCCGGAGTTGCGCCCTTTCTCCCCGGTTCTTCCCTCTGCCGTTCTCCTTAGGCCTCTCTTCTCTGACCCGCGTCTCTTACGGACATCTCCCGGTTATCGCTCGGGCGCCTAGACGTCTGAACTAC
+
ABAAAABAFFFFGGGGGGFBGDHHGGGA4EFHHFGGDGGC2FCGHGGFAEFF5GFHFHHGEG?EGGGGGGGG@GHGGGGHGFHHHGGGGGG/B>/?BF2<B<//?G/@<CE1.<><11>..0.<D/<CD----.;CF--;A?BB0;FB/.=99..;/9/9/;B///-.;.;FFF//;/;/9.;////;/9B9F9.9-;@CDF/9//...--;BF/;/:-;99/99AF.---9-9-..///..;;./;;//;
@M05620:37:000000000-D9766:1:1101:21905:7477 1:N:0:65
ACCACACCTTCTACAATGAGCTGCGTGTGGCTCCCGAGGAGCACCCCGTGCTGCTGACCGAGGCCCCCCTGAACCCCAAGGCCAACCGCGAGAAGATGCCCAGGACAGTAGCCCACCACCTTTTCTGGTCGCCTCCTCCCCTCCTCCTGGCCTCCCGGACCTACGCCCCTTTTTACTGGTTCTCTCTTATTCCCGTTTTCGTACGACTCTCTTCTCAGACCTTAGATTCCTTTCGAATTTATCAGGATCTT
+
1>AAA?>AFFB1BGG13AFA11A10AAFC0FGFG000AE/AFGHHG?EE/E/1A1FG0CEG@/>/>/EEGGGHF//EEF/?FHAC/EEC?BC//0?111?<1////<?<111?F/..<.F011>111<>0-<<..<///../;.//://;.;0....---9/0/.-;---;///99//////99/////9//:/--;B-/--9:-:99-///9///////;///9////9//9/9--/-////////////
@M05620:37:000000000-D9766:1:1101:22150:7506 1:N:0:65
ACCACACCTTCTACAATGAGCTGCGTGTGGCTCCCGAGGAGCACCCCGTGCTGCTGACCGAGGCCCCCCTGAACCCCAAGGCCAACCGCGAGAAGATGCCCAGGTGAGTGGCCCGCTACCTCTTCTGGTGGCCGCCTCCCTCCTTCCTGGCCTCCCGGAGCTGCGCCCTTTCTCACTGGTTCTCTCTTCTGCCGTTTTCCGTAGGACTCTCTTCTCTGACCTGAGTCTCCTTTGGAACTCTGCAGGTTCTA
+
A111A1>AFFFF3GG13BGGFGA10BEG00BGCF000/F?/GHHHGCG?/EA1BFFGAFEEE/EEE>EGGGGHCCEFGFEEFHEA/EEC/C@//?F11?GHHHG11FGHFFFHH?CGGGHEGHHB0=<GFGHHG-A.:G.GHGHB9FGGGGG0FA.C@@GGGFGGGF;?BFFFFFFFFF//FFFFFFF/FFFF@FFFFFFFFFFFFFFFFFFFFFF/BFFFEBFBBFFFFFFFFFFFFFF/BFFFF?:FFF
@M05620:37:000000000-D9766:1:1101:22310:7526 1:N:0:65
AGTGCCAGCTCTCAATCGCACAGGGGACCCAGGGCCTGGCCCCTCCATCCAGAAAACCTATGACCTCACCCGCTACCTGGAGCACCAACTCCGCAGCTTGGCGTCGGACTCTGGGAGTTGGGGCGGCGTGAGGCGTTGGGGCCCGCCAGTCCTACCCGTGGCGGGTTCTGGTCAATGATGGGGTGCGGCGGGGCTCTTTGGCTCCCACCAGTCCCCCTGTCTGGTCTATCTCCTGCCCTTCGATCGGCCGA
+
AA>>AFFFBFFFGDGGGGGGGGHGGGGGGGHHFGGGGGGHGHGHGGHHHHHHHHHHHGHHHFHHHHHHHHGEGEEGHHGHGGHHHHHHGHGHD/EEG3BFGEEEECGG@DHHHHHHGAFG1AC?CGGGGGGGH.AEGG?BGFGGGGB-@BFFFFFFFFDDBBBBBBFFFFFFF/BFFFFFFFFDB.@BBBB?BBBFFFFFFFFFFFFFF?FFFFFF?BFFFFFFFEFBFFFFFFFFFFEFFE?FFB.;.;9
@M05620:37:000000000-D9766:1:1101:5005:7530 1:N:0:65
ACCACACCTTCTACAATGAGCTGCGTGTGGCTCCCGAGGAGCACCCCGTGCTGCTGACCGAGGCCCCCCTGAACCCCAAGGCCAACCGCTACCGCTTCTGGTGCACGCCTCCCTCCTTCCTGACCTCCTCCTGCTGCTCCCTTTGTCCCTGGTTCTCTCTTCTGCCGTTTTCCTTATGCCTCTCGTCTCTGCCCTGAGGCTCCTTTGTGCCTCTGCCGGTTCTAGTTCGGGCGTGCACACGTCTGACCTCC
+
AAABBBB>FFFFGGGGGGDGGGHHGEGEGGGHHFFGGGG?FHGHHGGFGGGGHHHGHHHGCEGGGEEGGGGFEGHGGGGHGEGHHGGGG?B/2>>//?222?22<2?<?0E/F0FC0=<GD110F<1F0///<//<00=0<<0<000;0;;.;:0;::00:00<0:-:9;.9C9000000;CB/.;.;/;9B0EG999.;.9.9BFF/./9BF9//999-.;BF///99-.;-;-.A/;;-99F.:/9:/;
@M05620:37:000000000-D9766:1:1101:10023:7532 1:N:0:65
ACCACACCTTCTACAATGAGCTGCGTGTGGCTCCCGAGGAGCACCCCGTGCTGCTGACCGAGGCCCCCCTGAACCCCAAGGCCAACCGCTACCCCTTCTGGTGGCCGCCTCCCTCCTTCCTGGCCTCCCGGAGCTGCGCCCTTTCTCCCTGGTTCTCTCTTCTGCCGTTTTCCTTAGGACTCTCTTCTCTGCCCTGAGTCTCCTTTGGACCTCTGCCGGTTCTAGCTCGGAAGAGCACACGTCTGCACTCC
+
BBBAABBBFFFFGGGGGGE5GDGFGEGBAAFGEFGDEGGGGHHHHGGGEGGGGHHHHHHEEGCGGEGGGGGHHHHGGGGHFGHHHGG?BCDDF0??F??GH<?C?0<ADGGHGHHGHHHHH10>GGGHEGGGGGHHHGGGGGHH;;CBFFGGGGGGGGGGGGGGGGGGGGGGG0CFGF9FFFFFFFFFFFFFFFFFFFFFFBFFFFFBF/FFFFFFFBBBFFFBFBFFFB..;.AFFFFFBFFFE/9;;FF
@M05620:37:000000000-D9766:1:1101:19915:7538 1:N:0:65
ACCACACCTTCTACAATGAGCTGCGTGTGGCTCCCGAGGAGCACCCCGTGCTGCTGACCGAGGCCCCCCTGAACCCCAAGGCCAACCGCGAGAAGATTCCCAGGTGAGTGGCCCGCTACCTCTTCTGGTGGCCGCCTCCCTCCTTCCTGGCCTCCCGGAGCTGCGCCCTTTCTCACTGGTTCTCTCTTCTGCCGTTTTCCGTAGGACTCTCTTCTCTGACCTGAGTCTCCTTTGGAACTCTGCAGGTTCTA
+
BBBBBAABFFFFFGGGGGGFGFFHGEGEAEGFGFGEE?EGGHHHHGGGDEGGGHFHHFHGGGGGGFEEGGGHHHHGGGGHGHHHHGEEDGGGFGHHFFFHHD<FCGHHHHGGHH?DG-@HFHHGHFGHHHGHHGGG?FHGFGGFFGFGGGFGEFGEE@-9AFGFFGFFCFFFFFFFFFF/BBFFFFFFFFFEFFD9FF/FDBAAD/BFFFFFFBBFFBBFFB9:9/;FFF/BFFEFFFFFFF/FFFFFFFB
@M05620:37:000000000-D9766:1:1101:23489:7542 1:N:0:65
ACCACACCTTCTACAATGAGCTGCGTGTGGCTCCCGAGGAGCACCCCGTGCTGCTGACCGAGGCCCCCCTGAACCCCAAGGCCAACCGCGAGAAGATGAGTGGCCCGCTCCCTCTTCTTGTGGCCGCCTCCCTCCTTCCTGGCCTCCCGGCGCTGCGCCCTTTCTCACTGGTTCTCTCTTCTGCCGTTTTCCGTAGGACTCTCTTCTCTGCCCTGCGTCTCCTTTGGCACTCTGCAGGTTCTAGATCGGAA
+
CBCCCCCCFFFFGGGGGGGGGGHHGEGEEGHGHGGGGGEGGHGHHGGGGGGGHHGHHGHGGFGGGGGGGGGHGHHGGGGHGHHHHGGGGGGGGGHHHHHHHFG?0=><C->FHHHHHH1FG1<CGGGGGACEHHGHHHHH:CGHHGGGGGGGGGGGGFFFFFFFFFBFFFFFFFFFFFFFFFFFFFFFFFFFFFEFFFFFFFFFFFFFFFBFFFFEFDFFFFFFFFF0;FFFFHEFFFFFFFBFFFBED;E
@M05620:37:000000000-D9766:1:1101:17946:7543 1:N:0:65
ACCACACCTTCTACAATGAGCTGCGTGTGGCTCCCGAGGAGCACCCCGTGCTGCTGACCGAGGCCCCCCTGAACCCCAAGGCCAACCGCTACCCCTTCTGGAGGCCGCCTCCCTCCTTCCTGGCCTCCCGGAGCTGCGCCCTTTCTCCCTGGTTCTCTCTTCTGCCGTTTTCCGTATGACTCTCTTCTCTGCCCTGAGTCTCCTTTGGACCTCTGCCGGTTCTAGCTCGGACGAGCACACGTCTGACCTCC
+
DCCDCDDDFFFFGGGGGGGGGGHHGGGEFGHGHGGGGGGGGHHHHGGGGGGGHHHHHHHGGGGGGGGGGGGHHHHGGGGHGHHHHGGGGCG/C0/?F2?>>2?C//</<ADGGCFGHHHHH100>GCG.CC-<@C00:DG@@CF0;F0;B:9F:FBFGFGF0CFFFB:EGGGB.:..;0:;FFFFFBFFFFBF.FFBF:BB;0BFB0/:0;FB0:F:@--:9FFF0::D9.-;9;@DFBADAEFF00/:;A
@M05620:37:000000000-D9766:1:1101:25025:7556 1:N:0:65
AGTGCCAGCTCTCAATCGCACAGGGGACCCAGGGACTGGCCCCTCCATCCAGAAAACCTATGACCTCACCCGCTACCTGGAGCACCAACTCCGCAGCTTGGCGTCGGAATCTGGGAGTTGGGGCGGCGTGAGGAGTTGGGGAACGCCAGTCCTAACCGTGGCGGGTTCTGGTAAATGATGGGGTGAGGAGGGGCTCTTTGGCTCCCACCAGTCCCCCTGTCTGGTCTATCTCCTGCCCTTAGATCGGCAGA
+
111>A@1FAFC@1GGFG1FG1EAG0EGGEEGHGG0/B/F/BGEHGGBG1BGAF01BFE0BGHFHEH1FGHHGGG/>FHHFHHG/0>BGGCHHGGGGGHHHGHGGE@GG/CGHHHEHGGHHECG/<--;ACFGH0.CGFG@G.....9.;9FBFG0/C@FF@<@@@@A-BBFF/9FFFFFBBEFB@-;A/AB@@@@FFFFEFFFFFFFFFFFFFFFFB@FFFFFFBBFFFFFFFFBFFFFFBFFFFFF--@9
@M05620:37:000000000-D9766:1:1101:23157:7558 1:N:0:65
AGTGCCAGCTCTCAATCGCACAGGGGACCCAGGGCCTGGCCCCTCCATCCAGAAAACCTATGACCTCACCCGCTACCTGGAGCACCAACTCCGCAGCTTGGCTGGGACCTATGTTAAGTCTCCCGCGAGGGACTATGGGAGTTGGGGAGGCGTGCGAAGTAGGGGAACGAAGTTCCTAACCGTGGCGGGATCAGGTAATTGATGGGGAGCGAAGGGGCCCTATGGCTCCCACCGGTCCCCCAGTCTGCACT
+
>11>AFDFAFFD1GGBGEG110A00AEA0AA0FEEE//FC0BECEGFG1AG1101BGAAGHD2FCH@GHFFGGG@EGHG0GHH/0/BGGBGHG///>0GHCBCFA/0B?GH1BB22BF22BGD0///////<<001>FC<FF01/-<<A-.-.:.-.-;909;E.9E.999.90000;0999;;@-@@=-9:-9//;B/;9//;9?B---;-99--9---;-9//-99EEFF?-;-@@FF--9/://////
@M05620:37:000000000-D9766:1:1101:22028:7558 1:N:0:65
AGTGCCAGCTCTCCATCGCACAGGGGACCCAGGGCCTGGCCCCTCCATCCAGAAAACCTATGACCTCACCCGCTACCTGGAGCACCCACTCCGCAGCTTGGCTGGGACCTATGTGAGTATCCAGCGTAGGAATCTGGGAGTTGGGGAGGAGTGAGGAGTTGGGGAAAGACAGTCCTAACCGTGGAGGGTTCTGGTAAATGATGGGGTGAGGAGGGGCTCTTTGGCTCCCACCAGTCCCCCTGTCTGGTCTA
+
>A>3>FFFBFFFG4FFDEE2E?GAF2BAEEGH2BEAFFHHHHGGGGHHGFHHHHHBBEGFABEGHDFGHHH>E/>EGH@F2BBGHH>1?FGB/E/E@G?BEFGGGGGHGHHHFFGHBGHHGGHHHGGDGGHH1GHHBF0?EGFBCG.>D.<<C0<<0<GGG/CCC:GH:GGFHHHHHHGFGGECAAEFGFFFFFFFBFGFBBFGGB9BFFF/DFAFFFFFFFFFFFFFFFFFEFFFFFFFFFFFFFFFFFB
@M05620:37:000000000-D9766:1:1101:26602:7558 1:N:0:65
ACCACACCTTCTACAATGAGCTGCGTGTGGCTCCCGAGGAGCACCCCGTGCTGCTGACCGAGGCCCCCCTGAACCCCAAGGCCAACCGCGAGAAGATGCCCAGGTGAGTGGCCCGCTACCTCTTCTGGTGGCCGCCTCCCTCCTTCCTGGCCTCCCGGAGCTGCGCCCTTTCTCACTGGTTCTCTCTTCTGCCGTTTTCCGTAGGACTCTCTTCTCTGACCTGAGTCTCCTTTGGAACTCTGCAGGTTCTA
+
ABABBBABFFFFGGGGGGGGFGHHGEEEH2GHHGGDEGG?EHHHHGGGEEGAFGHHHHHGGGGGGGGGGGEHHHHGGGGHGGHFGGGGGGGGCGHHHBGHHHGGGHHHHHFGHHGGGGGHHHHGHGHHHHGHHGGGFGHGHHGGFFGGGGGGGGGGGF?DDFGGGGFFFFFFFFFFFFFFFFFFFFFFFFFFFFFFFFFFFFFFFFFFFFFFFFFFFFFFFFFFFFFFFFFFFFFFFFFFFFFFFFFFFFF
@M05620:37:000000000-D9766:1:1101:25074:7575 1:N:0:65
ACCACACCTTCTACAATGAGCTGCGTGTGGCTCCCGAGGAGCACCCCGTGCTGCTGACCGAGGCCCCCCTGAACCCCAAGGCCAACCGCGAGAAGATGCCCAGGTGAGTGGCCCGCTACCTCTTCTGGTGGCCGCCTCCCTCCTTCCTGGCCTCCCGGAGCTGCGCCCTTTCTCACTGGTTCTCTCTTCTGCCGTTTTCCGTAGGACTCTCTTCTCTGACCTGAGTCTCCTTTGGAACTCTGCAGGTTCTA
+
BBBBBBBBFFFFGGGGGGGGGFHHGGDEDEHHFGGFGGGGGHHHHGGGDGGGHHGHHHHGGGGGGGGGGGGHHHHGGGGHEHHHHGG?FCGGGGHHGGHHHHGGHHHHHHGGHHGGGGGHHHHHHHHHHHGHHGGGGGHGHHGHHGGGGGGGGGGGGG-ADGGGGGFFFFFFFFFFFFFFFFFFFFFFFFFFFFDDFFFFFFFFFFFFFFFFFFFFFFFFFFFFFFFFFFFFFFFFFFFFFFFFFFFFFFF
@M05620:37:000000000-D9766:1:1101:14811:7576 1:N:0:65
AGTGCCAGCTCTCAATCGCACAGGGGACCCAGGGCCTGGCCCCTCCATCCAGAAAACCTATGACCTCACCCGCTACCTGGAGCACCAACTCCGCAGCTTGCCTGGGACCTATGGCGTATCCAGCGTCGGAATCTGGGCGTTGGGGCGGCGTGCGGCGTTGGGGCAAGCCAGTCCTAACCGTGGAGGGTTCTGGTAAATGATGGGGTGAGGAGGGGCTCTTTGGCTCCCACCAGTCCCCCTGTCTGGTCTAT
+
>A>>>FFCAFFFG4GGGGGCEEHGGGGEEEAFBAEE2FHHGHGHGGHGHGHH3FGHHGHFGHGHHGGEHFFGG>EEHHHHBGHHHH1?EHHHEGGCEHFHHHHHHGHHGHHHHGEGDGGHH21FC//>A/FFGHHFF.-A>DACC.:B-;BB?BB;BBBBFBB.9?E.A.AFFFFFBFFBFFB.;ABAFFFFF9BBFFF/FFFFFA@EFF/AABBBBFFFFFEFEFFFFFFFFFFFFFFBFFFFFFFFFFF
@M05620:37:000000000-D9766:1:1101:8309:7576 1:N:0:65
AGTGCCAGCTCTCAATCGCACAGGGGACCCAGGGCCTGGCCCCTCCATCCAGAAAACCTATGACCTCACCCGCTACCTGGAGCACCAACTCCGCAGCTTGGCTGGGACCTATGGAGTATCCAGCGTAGGAATCTGGGAGTTGGGGAGGAGTGAGGAGTTGGGGAAAGACAGTCCTAACCGTGGAGGGTTCTGGTAAATGATGGGGTGAGGAGGGGCTCTTTGGCTCCCACCAGTCCCCCTGTCTGGTCTAT
+
AAABBFFFBFFFGGGGGGGGGEBEAEAFGDHEGGGGAFHHHHGHGGHHHFHHHHGFHGHHHHGHHHGGHHHGGFGGHHHHHHG?GHHHGHHHGF?FGHHHGHHFEGHHGHHHHHHHHFHFGHHHG?CCEFGHHHFHH0CGHGHGGGGGGGHHEGH<EGHHHGGEDHHFHHHGHHHHHHGGCCFDFGG.=CGGGBFBGFGGGGGGGD=EFFFFFFFF;EFFFFFFFFFFFFFFFBFFFFFFFFFFFFFFFFF
@M05620:37:000000000-D9766:1:1101:19259:7576 1:N:0:65
ACCACACCTTCTACAATGAGCTGCGTGTGGCTCCCGAGGAGCACCCCGTGCTGCTGACCGAGGCCCCCCTGAACCCCAAGGCCAACCGCGAGAAGATGCCCAGGTTAGTGGCCCGCTACCTCTTCTGGTGGCCGCCTCCCTCCTTCCTGGCCTCCCGGAGCTGCGCCCTTTCTCACTGGTTCTCTCTTCTGCCGTTTTCCGTAGGACTCTCTTCTCTGACCTGAGTCTCCTTTGGAACTCTGCAGGTTCTA
+
ABAAAAABFFFFGGDEBGGGGGHHGEGGHCHHHGGGFGGGGHGHHGGGGGGGDFHHHHHGGGGGFGGGGGGFHHHGGGGHGHHHGGGFGGGGGGHHHEFGHGHCHHHHHHFFHHGGGCGHHHHHHHGHHHCGH@FGGGHGHHGHHHGGGBFGGGGGB9-ABGFGAGFFFFFFFFFFFFBFFFFFFFFFFFFFFFFFFFFF.;A99FFFFFFFFFFFFFFFFFEFFFFFFFFFF/FBFFFFFFFFFFFFFF;
@M05620:37:000000000-D9766:1:1101:7403:7594 1:N:0:65
ACCACACCTTCTACAATGAGCTGCGTGTGGCTCCCGAGGAGCACCCCGTGCTGCTGACCGAGGCCCCCCTGAACCCCAAGGCCAACCGCGAGAAGATGAGTGGCCCGCTACCTCTTCTGGTGGCCGCCTCCCTCCTTCCTGGCCTCCCGGCGCTGCGCCCTTTCTCACTGGTTCTCTCTTCTGCCGTTTTCCGTAGGACTCTCTTCTCTGACCTGAGTCTCCTTTGGAACTCTGCAGGTTCTAGATCGGAA
+
BBBBBBB>FFFFGGGGGG5BGEGHGFGBCEGHHFFFGGGGGHHHHGGGGGGGHHHHHHHEGGGGGGGGGGGHHHHGGGGHGHHHHGGFGGCFFGHFFHHHHHEE?FDDGC@HHHHHHH1FDFDHHGFCGDGGHHGHHHHHHFHHGHGGGG-ABGGGGBFFFFFFFFFFFFFFFFFFFFFFFFFFFFADFFFFFFFFFFFFFFFFFFFFFF/FFFF/BFFFFFFFFFFEFFFFFFFFFFFFFFFFFFBEDDE
@M05620:37:000000000-D9766:1:1101:15284:7620 1:N:0:65
ACCACACCTTCTACAATGAGCTGCGTGTGGCTCCCGAGGAGCACCCCGTGCTGCTGACTGAGGCCCCCCTGAACCCCAAGGCCAACCGCTACCTCTTCTGGTGGCCGCCTCCCTCCTTCCTGGCCTCCCGGAGCTGCGCCCTTTCTCACTGGTTCTCTCTTCTGCCGTTTTCCGTAGGACTCTCTTCTCTGACCTGAGTCTCCTTTGGAACTCTGCCGGTTCTAGCTCGGAAGAGCACACGTCTGACCTCC
+
AAABAABAFFFFGGGFGFGGGGGHGGGGAFGHGFGF2EEA2F2FHGGGFGGF5GHHHHHHFHEFGGGGGGGHFHHGGGEHGHHHGGGGGGGGH?FBFGFHHHHFHHCCFGFFGHHGHHHHHHHHHHHHGGCDGGHFHGGGGGHHHFF0GHHHHFHGFH0CCBFFGGGDDGGGGFB.CDFGGGGGGEFGGGG/BBFFFFBFFFFFFFFFFBFFFFFF/;-9DEFBB/;BDFFFF?FB9FFFF9AFFB/BFFF
@M05620:37:000000000-D9766:1:1101:13494:7621 1:N:0:65
ACCACACCTTCTACAATGAGCTGCGTGTGGCTCCCGAGGAGCACCCCGTGCTGCTGACCGAGGCCCCCCTGAACCCCAAGGCCAACCGCGAGAAGATGAGTGGCCCGCTCCCTCTTCTGGTGGCCGCCTCCCTCCTTCCTGGCCTCCCGGCGCTGCGCCCTTTCTCACTGGTTCTCTCTTCTGCCGTTTTCCGTAGGACTCTCTTCTCTGACCTGCGTCTCCTTTGGAACTCTGCAGGTTCTAGATCGGAA
+
CCCCCCCCFFFFGGGGGGGGGGHHGGGEFGHHHGGGGGGGGHHHHGGGGGGGHHHHHHHGGGGGGGGGGGGHHHHGGGGHGHHHHGGGGGDGGGHHHHHHHHGG?GADG-CFHFHHHH1FGFDHHGGGGGHGGHGHHHHHHHHHHGGGGG-DGG?DCFFFFFFFFFFFFFFFFFFFFFFFFFFFFFFAFFFFFFFFFFFFFFFFFFFFFFBFFFEACDFDFFFFFFFBFFFFFFFFFFABFFFFFFBEFFE
@M05620:37:000000000-D9766:1:1101:7451:7629 1:N:0:65
AGTGCCAGCTCTCAATCGCACAGGGGACCCAGGGCCTGGCCCCTCCATCCAGAAAACCTATGACCTCACCCGCTACCTGGAGCACCAACTCCGCAGCTTGGCTGGGACCTATGTGAGTATCCAGCGTAGGAATCTGGGAGTTGGGGAGGCGTGAGGAGTTGGGGAAAGACAGTCCTAACCGTGGAGGGTTCTGGTAAATGATGGGGTGAGGAGGGGCTCTTTGGCTCCCACCAGTCCCCCTGTCTGGTCTA
+
>A1>>FF11CFFG1GBFF1FEAGEF0BEEEFHEAEA/BAEBFEFEGCDHGCFGCGGGEG1BBFGHDFCGHHGG>EEH1BFBGHHHGAFFHHHGGCEE0BGCFHGGGHGGF11G2FDGFGHHHGHHGEBBF1@FHHFHG0<CFG1CC.AG.<EG.CG<EGHHHGG..:CCH/FFFGGBFFFGGGG.9CGG?FGFGFC;FFF//FFFFF@EFFBBF@@?@FFFFFFFFFFFFFF-FFFFFFF@FFFFFFFFFF
@M05620:37:000000000-D9766:1:1101:9839:7635 1:N:0:65
AGTGCCAGCTCTCCATCGCACAGGGGGCCCAGGGCCTGGCCCCTCCATCCAGAAAACCTATGACCTCACCCGCTACCTGGGGCACCCCCTCCGCAGCTTGGCGAAGGACTCTGGGCGTTGGGGGGGGGCGAGGTGTTGTGGCCCGCCCGTCCTCCCCGTGGGGGGTTCTGGACCGTGATGCGGTGCGGCGGGGCTCTTTAGCTCCCACCCGTCCCACTGTATGGTCTTTTGCCACCCCTTAGATCGGAGGA
+
>>11>BD@AFFFGGGFBAA1E0FAF00A/ABFAAB/ABGH0GGHGGH1FA1F1EB0BFH11B2FG1BBFGF>E/>>GGBB/>?EFGG/><E</E//<B<BB0B//><<<0??GB0/<AC-0---9;-9----;-AFFF-:---99----9;AB//-9-AB?--;9@=-/B//-9--;-/:/-;A@@@@@@@;?;@F/;F//;;BBE-FF-@ABB-/;-///9;-;B9/9//;://-;--99BB/9-----9
@M05620:37:000000000-D9766:1:1101:11278:7646 1:N:0:65
ACCACACCTTCTACAATGAGCTGCGTGTGGCTCCCGAGGAGCACCCCGTGCTGCTGACCGAGGCCCCCCTGAACCCCAAGGCCAACCGCTACCCCTTCTGGTGGCCGCCTCCCTCCTTCCTGGCCTCCCGGAGCTGCGCCCTTTCTCCCTGGTTCTCTCTTCTGCCGTTTTCCTTAGGACTCTCTTCTCTGCCCTGAGTCTCCTTTGGACCTCTGCCGGTTCTAGCTCGGAAGAGCACACGTCTGCCCTCC
+
BBBAABB3>CFFGGGGGGABGBGHGEEA4AGGEBFA2EEEDHHHHGGGGGGGEHGHHHHA>E?FGEGGGGGHHFHGGGGHFHHHHGF/@D/>B0?FF?FGH<?E??>@DGGHGHHGHHHHH1<FHHCG<EGCDGHHHGGGGGHH;;BFGGGGGFGGGGGGGGGGGGGGGGGGG0CFGF/BFFFFFFFFFFFFFFFFFFFFFFFFFFFFFFFFFFFFFBB@FFFFFBFFFBD.;.;FFFFFBFFFF/99;:D
@M05620:37:000000000-D9766:1:1101:14610:7662 1:N:0:65
AGTGCCAGCTCTCAATCGCACAGGGGACCCAGGGCCTGGCCCCTCCATCCAGAAAACCTATGACCTCACCCGCTACCTGGAGCACCAACTCCGCAGCTTGGCGTGGGCCTCTGGGAGTTGTGGAGGCGTGAGGCGTTGGGGCCCGCCAGTCCTACCCGTGGCGGGTTCTGGTCCATGATGGGGTGAGGCGGGGCTCTTTGGCTCCCACCCGTCCCCCTGTCTGGTCTATCTCCTGCCCTTCGATCGGCCGA
+
AA>AAFFFBFFFGDGGGGGCGGHGGEFEGGGHFFFGGGHHHHGHGGHHHHHHHHGGHGHHHHHHHHHHHHHGG>EEHHHHBFHHHH1?EGHGEGGGGHHHGHGE/>B//?FHHGH0FGHG2//2??/>CFDDF.>>AF.<-.-::-C-AGFHGB0.CEGFG-BFA9EABFFB//;FFFFFFED9@.;F.;@=D=F?BBFFEFFFEFFFD.@AADDADFEFFFFFFFFFFFFFFFFFFFFF9EAFFFF-.::
@M05620:37:000000000-D9766:1:1101:20898:7674 1:N:0:65
ACCACACCTTCTACAATGAGCTGCGTGTGGCTCCCGAGGAGCACCCCGTGCTGCTGACCGAGGCCCCCCTGAACCCCAAGGCCAACCGCGAGAAGATGCCCAGGTGAGTGGCCCGCTACCTCTTCTGGTGGCCGCCTCCCTCCTTCCTGGCCTCCCGGCGCTGCGCCCTTTCTCACTGGTTCTCTCTTCTGCCGTTTTCCGTAGGACTCTCTTCTCTGACCTGAGTCTCCTTTGGAACTCTGCAGGTTCTA
+
BBBBBBBBFFFFGGGGGGGGGGHHGEEBGEHHGGGEEGGFGHHHHGGGEFGGHHHHHHHGGGGGGGGGGGGHHHHGGGGHGGHHHGGGGG@CFGFGHHGHHFHGHHHGHGGGHHGGGGGHHHHHHHHHHHGHHGGGGGHGHHGHHGGGGGGGGGGGGG-AGFFFFFFFFFFFFFBFFFFFFFFFFFFFFFFFFFDFFFFFFFFFFBFFFFFFFFFFFF/BFFF9BFFFFFBFFFFBFFFFFFFEFFFFFF9
@M05620:37:000000000-D9766:1:1101:12607:7676 1:N:0:65
ACCACACCTTCTACAATGAGCTGCGTGTGGCTCCCGAGGAGCACCCCGTGCTGCTGACCGAGGCCCCCCTGAACCCCAAGGCCAACCGCGACCTCTTCTGGTGGCCGCCTCCCTCCTTCCTGGCCTCCCGGAGCTGCGCCCTTTCTCACTGGTTCTCTCTTCTGCCGTTTTCCGTAGGACTCTCTTCTCTGACCTGAGTCTCCTTTGGAACTCTGCAGGTTCTAGATCGGAAGAGCACACGTCTGAACTCC
+
CCCCCCCCFFFFGGGGGGGGGGHHGGGEGGHHHGGGGGGGGHHHHGGGGGGGHHHHHHHGGGGGGGGGGGGHHHHGGGGHGHHHHGGGG/>///22?>?GGFG?CGCG@EFHGFG<GHGHHGEHHFHHE<--ADA00-ADGGBB9;F0;90F9CF0CFFCFFGBFFC9CBEFFFFFF.00BBFFBFFFFFF0FFFFFFBFBFFFFFE/0;FBFFFFE9AA0BFB00:BEBDEDF.B0AB.:FEFAB9:BFB
@M05620:37:000000000-D9766:1:1101:23747:7691 1:N:0:65
ACCACACCTTCTACAATGAGCTGCGTGTGGCTCCCGAGGAGCACCCCGTGCTGCTGACCGAGGCCCCCCTGAACCCCAAGGCCAACCGCGAGAAGATGAGTGGCCCGCTCCCTCTTCTTGTTGCCGCCTCCCTCCTTCCTGGCCTCCCGGCGCTGCGCCCTTTCTCACTGGTTCTCTCTTCTGCCGTTTTCCGTAGGACTCTCTTCTCTGCCCTGCGTCTCCTTTGGCACTCTGCAGGTTCTAGATCGGCA
+
CCCCCCCCFFFFGGGGGGGGGGHHGGGEHGHHHGGGGGGGGHHHHGGGFGGGHHHHHHHGGGGGGGGGGGGHHHHGGGGHGHHHHGGGGGGDGGHHHHHFFGF=0/>>@<.FGHGHHH=F<1<<DA-CF.GFHHGCGHHH0/;GHFHG?DG?DGGGBAFFFFFFFF0FF0/:BFFFFFFFBFFBFF:DFFFFFF.AFFFFFFFFFFFFFF0BAFF?:AA9FFFFEFFB0:BFBF09BF.;0F0BFF9AD->
@M05620:37:000000000-D9766:1:1101:11767:7698 1:N:0:65
ACCACACCTTCTACAATGAGCTGCGTGTGGCTCCCGAGGAGCACCCCGTGCTGCTGACCGAGGCCCCCCTGAACCCCAAGGCCAACCGCGAGAAGATGCCCAGGTGAGTGGCCCGCTACCTCTTCTGGTGGCCGCCTACCTCCTTCCTGGCCTCCCGGCGCTGCGCCCTTTCTCACTGGTTCTCTCTTCTGCCGTTTTCCGTAGGACTCTCTTCTCTGCCCTGAGTCTCCTTTGGAACTCTGCAGGTTCTA
+
A??1A>>AFFC1BAF13AA111B1AAABBAHH1BFEEEG?FHHHHGAE/EGAGAABGCEG?FGGE//EEGG0GE>>EGA//<GC/<</B/></<<GF111FFHGC1GFD1?<CH@?CCCGHHHFHHGG0/<GG?CGG./G0CGHHEBFGFEF0.EGE--;-A-;@;A>?FF/BF/;BBFFB9BFFFBB/;BFF@BBFFFFFF999/:BFFFFFEF/;9/99F?999FFFFFFFFFBBFFFB/B/BF-FFF;
@M05620:37:000000000-D9766:1:1101:14307:7713 1:N:0:65
AGTGCCAGCTCTCAATCGCACAGGGGACCCAGGGCCTGGCCCCTCCATCCAGAAAACCTATGACCTCACCCGCTACCTGGAGCACCAACTCCGCAGCTTGGCGTAGGAATCTGGGAGTTGGGGAGGAGTGAGGAGTTGGGGAACGCCAGTCCTAACCGTGGCGGGTTCTGGTAAATGATGGGGTGAGGAGGGGCTCTTTGGCTCCCACCAGTCCCCCTGTCTGGTCTATCTCCTGCCCTTAGATCGGCAGA
+
BCABBFFFCFFFGGGGGGGGGGHGGGGGGGHHGGGGGGHHCHFGGGHHHHFHHHHHHGHHHHHHHHHGHHHGGEGGHHHHHHHGHHHHGHHHGGGGGHHHGHGG/EDHGHHHHHFFGDFHFFGEC@/?GHHHHGGHHHGCGC..<.AAGHHHHHDHHFEHG-;DGGGGGFGC0CFFFFFFFFFDDEFF0;ADCFFFFFFFFFFFFFFFFFFFFFFFFFFFFFFFFFFFFFFFFFFFFFFF0BFFFED-:B.
@M05620:37:000000000-D9766:1:1101:19863:7715 1:N:0:65
AGTGCCAGCTCTCAATCGCACAGGGGACCCAGGGCCTGGCCCCTCCATCCAGAAAACCTATGACCTCACCCGCTACCTGGAGCACCAACTCCGCAGCTTGGCGTAGGAATCTGGGAGTTGGGGCGGCGTGAGGAGTTGGGGACCGCCAGTCCTACCCGTGGCGGGTTCTGGTAAATGATGGGGTGAGGCGGGGCTCTTTGGCTCCCACCAGTCCCCCTGTCTGGTCTATCTCCTGCCCTTCGATCGGCAGA
+
BBBBBFFFBFFFGGGGGGGGGFHDGGGGGGHHGGGGGGHHHHGHGGHHHHHHGHHHHGHGHHHHHHHHHHHFGEGGHGHHHHHGHHHHGHHHGGGGGHHHGHGE/>CG3FGHHHHHGGHHGGG/<A-<CGGGHFDFHHEFG.-;A9--=:BFFF0::EFFFBFFF=AFFFFF/;FFFFFFFFFDDEFF:@;>FFFFFFFFEFFFFFFFFFFFFFFFFFFFFFFFFFFFFFFFFFFFFFFF.EEFFDF-9D.
@M05620:37:000000000-D9766:1:1101:15871:7730 1:N:0:65
AGTGCCAGCTCTCAATCGCACAGGGGACCCAGGGCCTGGCCCCTCCATCCAGAAAACCTATGACCTCACCCGCTACCTGGAGCACCAACTCCGCAGCTTGGCGTCGGAATCTGGGAGTTGGGGAGGTGTGAGGAGTTGGGGAACGACAGTCCTAACCGTGGAGGGTTCTGGTAAATGATGGGGTGAGGAGGGGCTCTTTGGCTCCCACCAGTCCCCCTGTCTGGTCTATCTCCTGCCCTTTGATCGGCAGA
+
AA>AAFFFBFFFGGGGGGGGEGHHGGGGGGHHGGGGGFHHFHGHGGGHHHHHHGBHHGGHHHHHHHGGHHHGGGGGHHHHHHHHEHHHGFHHGGGGGHHHGHC</>/</?DGHHHHGGHHBB??<A/??EHHG1<<FFCCC.<.<<@CFH00;C<:CCFAC;CDA.CAFBBB000CBF0BFFGC?EFF/;.-@-DFB9BF//B99.9.;AF/;/9:AA.;;BFF99///;/BF9/BFF///;//9AD---:
@M05620:37:000000000-D9766:1:1101:6145:7757 1:N:0:65
AGTGCCAGCTCTCAATCGCACAGGGGACCCAGGGCCTGGCCCCTCCATCCAGAAAACCTATGACCTCACCCGCTACCTGGAGCACCAACTCCGCAGCTTTGCGTCGGCCTCTGGGCGTTGTGGAGGGGTGCGGCGTTGAGTCCCGCCCGTCCTACCAGTGGAGGGAACTGGTCCATGATGGGGTGCGGTGGGGCTCTTAGGATTCTACCCGTCCCACTGTCTGGTCTCTCTCCTGCCCTTCGCTCGGCCGA
+
AAAAAFFFAFFFGGGGGGGAE0FAFEGEEFH0FEGGGGHHGHGCEGGHHHFGGGHHHGEGHHHHHHHHHHGGGE?GHHHGHHHHHHHHGHHHGF/>EHH1GHE?/>>>?CBF11@///>////1??/-<<.---;;AC.;;GHB?---9-9;EFB.9B9CF0;;---;/9///;B/B;//B-;-9-99-;;@@A@;FF/9B9/;/;/9;9A-:;-/;;9/9BFF//B/BB//;9F/9-B9FE-AA@=FF@@
@M05620:37:000000000-D9766:1:1101:10615:7770 1:N:0:65
AGTGCCAGCTCTCAATCGCACAGGGGACCCAGGGCCTGGCCCCTCCATCCAGAAAACCTATGACCTCACCCGCTACCTGGAGCACCAACTCCGCAGCTTGGCGTAGGAATCTGGGAGTTGGGGAGGAGTGAGGAGTTGGGGCACGCCAGTCCTAACCGTGGAGGGTTCTGGTAAATGATGGGGTGAGGAGGGGCTCTTTGGCTCCCACCAGTCCCCCTGTCTGGTCTATCTCCTGCCCTTAGATCGGCAGA
+
BBBBBFFFBFFFGGGGGGFFGFGGCFGGGGHHFFGGGGHHHHGHGGHHHHHHHGHHHGHHHHHHHHGHHHHGGFGGHHHHHGHGHHHHGHHHGGGGGHHHGH?E/EGHBHFHHHGHGGGHF?CECD/CHHHFH1CHHH1AD.-.<-<.<GHHHH0CGFGHG.CDGEFGGGGB99BFFFFFGGGDDAFG0;;@FFFFFFFFFFFFFFFFFFFFFFFFFF?FFFFFFFFFFFFFFF/FFFFF/FFFFFF--;9
@M05620:37:000000000-D9766:1:1101:12286:7808 1:N:0:65
ACCACACCTTCTACAATGAGCTGCGTGTGGCTCCCGAGGAGCACCCCGTGCTGCTGACCGAGGCCCCCCTGAACCCCAAGGCCAACCGCGAGAAGATGCCCAGGTGAGTGGCCCGCTACCTCTTCTGGTGGCCGCCTCCCTCCTTCCTGGCCTCCCGGCGCTGCGCCCTTTCTCACTGGTTCTCTCTTCTGCCGTTTTCCGTAGGACTCTCTTCTCTGACCTGAGTCTCCTTTGGAACTCTGCAGGTTCTA
+
CCCCCCCCFFFFGGGGGGGGGGHHGEEGHGHHHGGGGEEFGHHHAEGGA1BAFHHHGHHGGGGGCGGGGGGHHHEEGGGEGHHHGGGGGGGGGGHGHHBHHHEGHHF01?FGGE?CFCCHHHHHHBGHGGGGGGGGGGHGHHGHHGGGGGGGGGGGGG--A9DFFFFFFFFFFFBBFFFFFFFFFFFFFFFFFFAFFFFFFFF?FFFFFFFFFFBFFFBFFFE;/BFFFFFFFFFEFFFFFFFFFFFFFF:
@M05620:37:000000000-D9766:1:1101:25679:7825 1:N:0:65
ACCACACCTTCTACAATGAGCTGCGTGTGGCTCCCGAGGAGCACCCCGTGCTGCTGACCGAGGCCCCCCTGAACCCCAAGGCCAACCGCTACCTCTTCTGGTGGCCGCCTCCCTCCTTCCTGGCCTCCCGGAGCTGCGCCCTTTCTCCCTGGTTCTCTCTTCTGCCGTTTTCCGTAGGACTCTCTTCTCTGACCTGAGTCTCCTTTGGACCTCTGCCGGTTCTAGCTCGGAAGAGCACACGTCTGCCCTCC
+
CCCCBBCCFFFFGGGGGGGGGGHHGEGEFGHHHGGGGGGGGHHHHGGGGGGGHHHHHHHGGGGGGGGGGGGHGHHGGGGHGHHHHGGGCFG<B2BBGBFGH?FE??<CGGGHGEHGHHHHHFHHHHHHGGGGGGHHHGGGGGHHHHHBGGGGGGGGGGGGGGGGGGGGGGGGGDGG?D/BFFFFFFFFFFF/BFFFFFFFFFFFFFFFF/BFFFFFFFFCFFFFF/FFFFF.A.AFFFFFFFEFF//;/ED
@M05620:37:000000000-D9766:1:1101:12792:7840 1:N:0:65
ACCACACCTTCTACAATGAGCTGCGTGTGGCTCCCGAGGAGCACCCCGTGCTGCTGACCGAGGCCCCCCTGAACCCCAAGGCCAACCGCGAGAAGATGCCCAGGTGAGTGGCCCGCTACCTCTTCTGGTGGCCGCCTCCCTCCTTCCTGGCCTCCCGGCGCTCCGCCCTTTCTCACTGGTTCTCTCTTCTGCCGTTTTCCGTAGGCCTCTCTTCTCTGCCCTGAGTCTCCTTTGGAACTCTGCAGGTTCTA
+
DDDDDDCDFFFFGGGGGGGGGGHHGGGEHGHHHGGFGGGGGHHHHGGGGGGGHHHHHHHGGGGGGGGGGGGHHHHGGGGHGHHHGGGGGGGGGGHHEFHH2=GGH1GHHHEGF/<@-->GHHHGHHHFHH.GGGGGGGHGHHGH0CFFFFGFGGGGG-;9?F.;.DFFFFFFF0:B:BFFBBFFFFF0;:BFFFFFFFFFA:.:.0:BFFFFBBBBB00;AF?::BFFF0BFFF/BF0FFFFBBF?FFFF:
@M05620:37:000000000-D9766:1:1101:26432:7843 1:N:0:65
ACCACACCTTCTACAATGAGCTGCGTGTGGCTCCCGAGGAGCACCCCGTGCTGCTGACCGAGGCCCCCCTGAACCCCAAGGCCAACCGCGAGAAGATGCCCAGGTGAGTGGCCCGCTACCTCTTCTGGTGGCCGCCTCCCTCCTTCCTGGCCTCCCGGAGCTGCGCCCTTTCTCACTGGTTCTCTCTTCTGCCGTTTTCCGTAGGACTCTCTTCTCTGACCTGAGTCTCCTTTGGAACTCTGCAGGTTCTA
+
BBBABBBAFFFFGGGGFGGGGGFHGGDFHGGHHFGE2AE2EGFHHGGGEEGGFGHFGHHGEG@EFGGGGGGGGHHGGGEEEFGHFFGEC/BBC?F22DGHHHGECHGHHHGGHHGGGCGHHHHHHGGGGH?CH-CGGGHGHHGHHGGGGFFGGGGGECADDFFGGGFFFFFFFFFFFFFFFFFFFFFFFFFFFFFFFFFFFFEDF/BFFFFFFFFFF/FFFFF/BFFFFFFFFF/FBFFFFFFFFFFFFFF
@M05620:37:000000000-D9766:1:1101:19955:7860 1:N:0:65
ACCACACCTTCTACAATGAGCTGCGTGTGGCTCCCGAGGAGCACCCCGTGCTGCTGACCGAGGCCCCCCTGAACCCCAAGGCCAACCGCTACCGCTTCTGGTGGCCGCCTCCCTCCTTCCTGGCCTCCCGGAGCTGCGCCCTTTCTCCCTGGTTCTCTCTTCTGCCGTTTTCCGTAGGACTCTCTTCTCTGCCCTGAGTCTCCTTTGGAACTCTGCCGGTTCTAGCTCGGAAGAGCACACGTCTGACCTCC
+
CCCCCCCCFFFFGGGGGGGGGGHHGFGEHGHHHGGGGGGGGHHHHGGGGGGGHHHHHHHGGGGGFGGGGGGHHHHGGGGHGHHHHGGGGGGDF/><C?<GF<FG<0<<CEGHGHHGHHHHF=CGHHHHEGGCDGHHHGGGGGGGGGG0CFFAFFGGGGGGGGGEGGGGGGGGG.BF.ABFFFFFFFFFFFF/;AFFFFFFFFFFFFFBF/;FFFFFBDB;AEFFF/BFFFA.;.9BFFFFFFEFF9BF;FF
@M05620:37:000000000-D9766:1:1101:14686:7867 1:N:0:65
AGTGCCAGCTCTCAATCGCACAGGGGACCCAGGGCCTGGCCCCTCCATCCAGAAAACCTATGACCTCACCCGCTACCTGGAGCACCAACTCCGCAGCTTGGCTGGGACCTATGTGAGTATCCAGCGTAGGAATCTGGGAGTTGGGGAGGAGTGAGGAGTTGGGGAAAGACAGTCCTAACCGTGGAGGGTTCTGGTAAATGATGGGGTGAGGAGGGGCTCTTTGGCTCCCACCAGTCCCCCTGTCTGGTCTA
+
AAAABFFFCFFFGGGGGGGGGGHHGGGGGGHHGGGGGGHHHHGHGGGHHHHHHHGHHGHHHHHHHHHHHHHGGFGGHHHHHHHHHHHHGHHHGGGGGGHHGHHGGGHHGHHHHHHHHHHHHHHHHGEGGGGHHHHHHGHGGHGHGGGGGGGHGHHGHGHHHHGGGGHHHHHHHHHHHHHHGGGGGGGGDGGGGGFBFGGGGGGGGGFFFFFFFFFFFFFFFFFFFFFFFFFFFFFFFFFFFFFFFFFFFFB
@M05620:37:000000000-D9766:1:1101:4863:7875 1:N:0:65
ACCACACCTTCTACAATGAGCTGCGTGTGGCTCCCGAGGAGCACCCCGTGCTGCTGACCGAGGCCCCCCTGAACCCCAAGGCCAACCGCGAGAAGACCCCCAGGAGAGTCCCCCGATCCCTCTTCTGGTCGCCGCCTCCCTCCTCCGTCCCCTCCCAGCGCCGCGCCCTTTCACAGTGGCTCTCTCTTGTGCCGTTCTCCGTAGCACTCTCTTCTGACATCAGTGTCTCTTTTAAATCTCTACAGGCTATA
+
BBAAABBAFFFFGGGGGGG5G5GGGEGGHGGHHGGGCEG2EHHHHGGGEGGGBGHHHHHGGGCGGGGGGGGHHGHGGGGHGHHGHGGGGGGGGGHF0<?///?F/F/CF<1>.>@C@-.<CF/G0=DH=<--;--;.C.=B9.;9/.9...;/C../9=@--9B?B-9B/;F/;//9;B.;FFFF//:/;9//@DF..//.:.../;FFFFBFFF//9////;//;:/9/9//////;;/////;F.;F/;
@M05620:37:000000000-D9766:1:1101:26738:7901 1:N:0:65
GAGGCTGCTTTGGAAGAAACTCATAGATTACTGAAACAGGTCCCCCTGGACCTGGAAAAGTTTCTTGCCTGGCTTACAGAAGCTGAAACACCTGCCAACCCTGAAAAGAAGCCTCCTAGAAGTCCAGAAGGCAGCATAACAGCTTACGAAACAAAAGCAACTAAGCCATTCATCACTGCTTAACTACTCTGCCGTTTTCAGTAGAACAATCTTCAGTATCCTAACTTGCAATTGACACGCCACAGACAAAA
+
1AAAAAFAFFFFGG1BCF1BB1A3A31DGG1DFAFAFFA011B00AAF/AF0FEFBBGHG12D22111AG1AFF0FGHGBE1BFF11B@B0/000B11?BB00B1110/001010?FD1F1111B111<B0?</?F1BG111BF1B1///?<0<00@0<00?1?F0?F111@??1??G<F11111>1>1111<@..<.=D0=0D0<G//:;0G0000000000;/00;000000;090.-....;/;FF/9
@M05620:37:000000000-D9766:1:1101:6532:7907 1:N:0:65
ACCACACCTTCTACAATGAGCTGCGTGTGGCTCCCGAGGAGCACCCCGTGCTGCTGACCGAGGCCCCCCTGAACCCCAAGGCCAACCGCGACCTCTTCTGGTGGCCGCCTCCCTCCTTCCTGGCCTCCCGGAGCTGCGCCCTTTCTCACTGGTTCTCTCTTCTGCCGTTTTCCGTAGGACTCTCTTCTCTGACCTGAGTCTCCTTTGGAACTCTGCAGGTTCTAGATCGGAAGAGCACACGTCTGAACTCC
+
BBAAABBBFFFFGGGGGGGGGGHGGGGGHGHHHGGG?FGGEHHHHGGGEGGGHHHHHHHGFGFGGGGGGGGHFHHGGGGHGHHHHGGGG/B<//<2?>GFFG0<FGGGCGDCFGHGHHHHGGHHHGCGG<@@:CHHHGGGGGGGGGGFGBFF;CGFGFGGGGGGGGFE.CEFFD9FF.:FFFFFFFFFFF/BFFFFFFFFFFFFFFFFFFBBFFFFF/AFFFFFFEFFFFFEAFFFFFFFFF?B;BFFFFF
@M05620:37:000000000-D9766:1:1101:19070:7916 1:N:0:65
ACCACACCTTCTACAATGAGCTGCGTGTGGCTCCCGAGGAGCACCCCGTGCTGCTGACCGAGGCCCCCCTGAACCCCAAGGCCAACCGCGAGAAGATGAGTGGCCCGCTACCTCTTCTGGTGGCCGCCTCCCTCCTTCCTGGCCTCCCGGAGCTGCGCCCTTTCTCACTGGTTCTCTCTTCTGCCGTTTTCCGTAGGACTCTCTTCTCTGACCTGAGTCTCCTTTGGAACTCTGCAGGTTCTAGATCGGAA
+
BBABAABAFFFFGGGGGGGGGGHHGGGGGGFHHGGG?EEE2GHHHGGGGGGF5FHHGHHGEE0EFGGGGGGHHGHGGGFHGHHHHGGGGGGGGGHFHF2?GFCFHH@AFCGHHHHHHHHHFGGHFCDGGGHGHHGHHHHHHGGHGGEGDCCGGGGGABGGGGGFFFFFFFFFFFFFFFFFFFFFFFDDFFFFFFFFFEFFFFFFFFFFFFFFFFFFFBFFFFFFFBFFFFFFFFFF:AABFFFBFFFEFF.
@M05620:37:000000000-D9766:1:1101:6517:7918 1:N:0:65
ACCACACATTCTACAATGCGCTGCGTGGGGCTCCCGAGGAGCACCCCGTGCTGCTGACCGAGGCCCCCCTGAACCCCAAGGCCAACCGCTCACCTTTCTGGAGGGCGCCTCCCTCCTTCCTGGCCTCCCGGAGCTGCGCCCTTTGTCCCTGGTTCTCTCTTCTGCCGTTTTCCTTAGGCCTCTCTTCTCTGCCCTGAGTCTCCTTTGGACCTCTGCCGGTTCTAGCTCGGACGGGCACACGTCTGGACTCC
+
BBBBABB3BDDFGGFGGGBEFGGGGGG22EEEH2AE2EEGDHDGHGGAEFFGFHGHHGH0>?CFGGGGGGFHFHHGGGGHGHHHHGGGDG//?02??22??1?C//><ADGHGF<EGHHHH0/<CH.;:;C-ADHFHGGGGGGG9;CF;FFFGGGGGGBFFCFGGGFFFFFFFBFFFF/FBFFFFFFFBFFFFFFFBFFFF:;FFFFFFFFFFFF:;@F-;AF/B9:BDA.---;9@.FFFFFFF//.;;;
@M05620:37:000000000-D9766:1:1101:19370:7925 1:N:0:65
AGTGCCAGCTCTCAATCGCACAGGGGACCCAGGGCCTGGCCCCTCCATCCAGAAAACCTATGACCTCACCCGCTACCTGGAGCACCAACTCCGCAGCTTGGCTGGGACCTATGTTGAGTATCCAGCGTAGGAATCTGGGAGTTGGGGAGGAGTGAGGAGTTGGGGAAAGACAGTCCTAACCGTGGAGGGTTCTGGTAAATGATGGGGTGAGGAGGGGCTCTTTGGCTCCCACCAGTCCCCCTGTCTGGTCT
+
>AAAAFFFBFBFFFGGGGCGGGGH2EAAEEEGE2EAFFAG2GEFGGBBHGFHBGFGHGHBGH5GHGGGHHHEGGGGHHGGHGFGHHHHGHHHGG/>EGHHDHHA/EGHGHHHHHHHHHHHGFHGHGCEE@EHGHGHHHHHGCHHHGGGGGGGHHHFCCAGHHGGCGGEHHHHHGGHGHGGGGAFGGGFG9FFGGGC0B;CBFFFFGFFFFFFFDF@=B@AFFFFFBBFEFFFFF;FFFFFD@EFFF/BBF9
@M05620:37:000000000-D9766:1:1101:7456:7940 1:N:0:65
ACCACACCTTCTACAATGAGCTGCGTGTGGCTCCCGAGGAGCACCCCGGGCTGCTGACCGAGGCCCCCCTGAACCCCAAGGCCAACCGCGAGAAGATGAGAGGCAGGCTTCCTCTTCTCGTTGCCGGCTCCCTCCTTCCTTGCCTCCCGGCGCTCCGCACTTTCTCCCTGGTTCTCTCTTCTGCCGTTCTCCGTCGGGCTCTCTTCTCTGCCCCGAGTCTCCTTTGGTCCTCTGCAGGTTCTAGATCGGAA
+
>11>AA1>FFF@3FG13BFFDBC1AEEEAEGHFFEA0AE/EHHHHGCG//E///1BFGFEEG/ECE>EEGFHHHAEGEGEEHHHEEGGG?CCCCH111?11<?/</-.<0>>1><FD11.../.<<--AE.;//:/C0CCC;//C;EGB@--99.9A---9/FB/B9B-B-/9/BBFBFF///9/-9B-;/;--9;;-;@-;//;BB/9//9----9A-/////;B/-/;;/BFBFB-;BFF/B///---;
@M05620:37:000000000-D9766:1:1101:8465:7949 1:N:0:65
ACCACACCTTCTACAATGAGCTGCGTGTGGCTCCCGAGGAGCACCCCGTGCTGCTGACCGAGGCCCCCCTGAACCCCAAGGCCAACCGCGAGAAGATGAGTGGCCCGCTACCTCTTCTTGTGGCCGCCTCCCTCCTTCGTGGCCTCCCGGCGCTGCGCCCTTTCTCACTGGTTCTCTCTTCTGCCGTTTTCCGTAGGACTCTCTTCTCTGCCCTGCGTCTCCTTTGGAACTCTGCAGGTTCTAGATCGGAA
+
BBBBBBB>CFFFGGGGGG5FGGHHGGG24EHHHBFE?EFFGHHHHGGAEEFGFHGHHHGAEECGGGGGGGFHHHHGGGGHGHHHHGGGGG/>DGHEBGHHGHG<?/<<C>AGHHHHHHBGH1<GFGCFGCGFHHGHHH.;CDGGFGGGGGABFGGGF@FFFFFFFFFFFFFBFFFFFFFFFFFFFFADFFFFFF9DFFFFFFFFFBBFFF/BFFF.;ACDFFFFFFE/BFFFFFFFFEFFFF/BFF/AAAA
@M05620:37:000000000-D9766:1:1101:22847:7952 1:N:0:65
ACCACACCTTCTACAATGAGCTGCGTGTGGCTCCCGAGGAGCACCCCGTGCTGCTGACCGAGGCCCCCCTGAACCCCAAGGCCAACCGCGAGAAGATGAGTGGCCCGCTCCCTCTTCTTGTGGCCGCCTCCCTCCTTCCTGGCCTCCCGGCGCTGCGCCCTTTCTCACTGGTTCTCTCTTCTGCCGTTTTCCGTAGGACTCTCTTCTCTGCCCTGCGTCTCCTTTGGAACTCTGCAGGTTCTAGATCGGAA
+
A3AABAABFFCDFFGF5ABGDGBGEEFEH2GGHGG2EEE?FHHHHGGGGEGEHHHHHHHGGGGGGGGGGGGHHHHGGGGHGHHEEGGGGGGGGGHHHHGGGFFFFFADD<>FGHGHHH1=F1AGFGGGGDHGGHGHHHHHFEHHFGGGGGGGBG@GGBFBBFFFFFFFFFFFFFFFFFFFFFFFFBADFFFFF9ADDBFFFFFFFFFFFF/BEFF?BFBFFFFFFFF/:FFFFFFFFFFFFFFFFFFE?AA
@M05620:37:000000000-D9766:1:1101:19472:7957 1:N:0:65
ACCCACCTTCTACAATGAGCTGCGTGTGGCTCCCGCGGAGCACCCCGTGCTGCTGACCGAGGCCCCCCTGAACCCCAAGGCCAACCGCGCGAAGATGCCCAGGTGAGTGGCCCGCTCCCTCTTCTGGTGGCCGCCTCCCTCCTTCCTGGCCTCCCGGCGCTGCGCCCTTTCTCACTGGTTCTCTCTTCTGCCGTTTTCCGTAGGACTCTCTTCTCTGCCCTGCGTCTCCTTTGGAACTCTGCAGGTTCTAG
+
BBCCABCFFFBDGGGGG5BFBBBABFGHGHHHGGG2AE0AECGHGGGFEEFHHH3FHHGGGGGGGGGGGFBGFGGGGGHGHHHHGGGGG/>@DCGHHHHH1GGGG1FGDGEHHGGG-:EHHHHHHHFGFGHHGGGGGGGGGGGGGGGGEGGGGGGFF-@FFFFFFFFFFFFFFFFFFFFFFFFFFFFFFFFFFAFFFFFFFFDFBFFFFFFFFFFFF/BFFF9@DFFFFFFFFFFFFFFFFFBFFAFFF/B
@M05620:37:000000000-D9766:1:1101:11776:7959 1:N:0:65
AGTGCCAGCTCTCAATCGCACAGGGGACCCAGGGCCTGGCCCCTCCATCCAGAAAACCTATGACCTCACCCGCTACCTGGAGCACCAACTCCGCAGCTTGGCTGGGACCTATGTTGAGTATCCAGCGTAGGACTCTGGGCGTTGGGGCGGCGTGCGGAGTTGGGGAACGCCCGTCCTAACCGTGGCGGGTTCTGGTAAATGATGGGGTGAGGAGGGGCTCTTTGGCTCCCACCAGTCCCCCTGTCTGGTCT
+
AA>>AFFFAFFFGFF5GFGGGGHHGGEGGGHHF2EEFAGHGHGHGGFHHHHHHGFHHEHHHFGHHDGHHHHGG>EEHGHEBGHHHHFGGHHGEGCEEHFHGHHGGGHHGHHHGBFHDHHDFHH2GHGG/DGH1FGHHHB/>DDGHG-.<C:BGG.AB-;CCGGBBFFAA.9-@BFFFFFFFBFFB-@BB>EFFFFBFFBFFFFFFFFDB.A?/;DBBBBFFFFFFFFFFFFFFFFFFFFFFBFFFFFFFFF
@M05620:37:000000000-D9766:1:1101:21680:7960 1:N:0:65
ACCACACCTTCTACAATGAGCTGCGTGTGGCTCCCGAGGAGCACCCCGTGCTGCTGACCGAGGCCCCCCTGAACCCCAAGGCCAACCGCGAGAAGATGAGTGGCCCGCTACCTCTTCTGGTGGCCGCCTCCCTCCTTCCTGGCCTCCCGGCGCTGCGCCCTTTCTCACTGGTTCTCTCTTCTGCCGTTTTCCGTAGGACTCTCTTCTCTGACCTGCGTCTCCTTTGGAACTCTGCAGGTTCTAGATCGGAA
+
BBBBBBBBFFFFGGGGGGGGGFHFGFFBCEHHHGGGGGGGGHHHHGGGGGGGHHGHHHGGGGGGGGGGGGGHHHHGGGGHGHHHHGGGGGCFGGHGHHHHHHGGGGCFD-AGHHHHHH1FGBDHHGGGGFHGHHGHHHHHHHHHHHGGGGGFGGGGGFFFFFFFFFFFFFFFFFFFFFFFFFFFFFFFFFFFFFFFFFFFFFFFFFFFFF/FFFF?DDFFFFFFFFFBFFFFFFFFFFFFFFFFFFFFFFE
@M05620:37:000000000-D9766:1:1101:9537:7960 1:N:0:65
AGTCCCAGCTCTCCATCGCACAGGGGACCCAGTGCCTGGCCCCTCCATCCAGAAAACCTATGACCTCACCCGCTACCTGGAGCACCCACTCCGCAGCTTGGCGTAGGAATCTGGGAGTTGTGGCGGCGTGAGGCGTTGTGGCCCGCCCGTCCTACCCGTGGCGGGTTCTGGTCCATGATGGGGTGCGGCGGGGCTCTTTGGCTCCCACCCGTCCCCCTGTCTGGTCTATCTCCTGCCCTTCGATCGGCCGA
+
>>>1>BF@BFFFGGGFBEA1E0GCG00000BF11B11BFH0GEGGGHGHFHG1FGBFFHB1B2FHABFHHFEE/>EGHFG0BBGHH?/?FF0>E?/>B1BEH/?<>EG1BGGHH0BFCHFB///>//>AC<CG<ACCG:AA.CCCCG@GGGGG0;FGGG9@AG@@@FFFFFFE:FBFBFFFFFF@-@@9;@@@@@FFFFFFFFF9AFFF-@BFFFAB@FBFFFF/9F/FFFFFFFBFFFFEF-BF@F;-;-
@M05620:37:000000000-D9766:1:1101:8447:7974 1:N:0:65
AGTGCCAGCTCTCAATCGCACAGGGGACCCAGGGCCTGGCCCCTCCATCCAGAAAACCTATGACCTCACCCGCTACCTGGAGCACCAACTCCGCAGCTTGGCGTCGGCCTCTGGGAGTTGTGGCGGCGTGAGGCGTTGGGGCCCGCCCGTCCTACCCGTGGCGGGTTCTGGTCCATGATGGGGTGCGGCGGGGCTCTTTGGCTCCCACCCGTCCCCCTGTCTGGTCTATCTCCTGCCCTTCGATCGGCAGA
+
>A>>>DFFBFFFG4FGGFGAE?HDGABEEEGHBBEEFFHHHHGHGGHHHHHHGHHGHGFGFFGHHFGHHHHEG>EEHHHGBFGHHH1?EGHF>E?EEHBGGHGE/<C//CF2GHHGGGHH@///>A-ADCFGH.CCDG.A-CA?BBAAFFGGGBFFGFDDF-@9B9AFFFFFBBFFFFFFFFFDC?BF-@CFFFFEFFFFFFFFF.;FDA-AFF;AAFFFFFFFFFF/BFFFFFFFFFBF.;.;FFFB-@.
@M05620:37:000000000-D9766:1:1101:26178:7978 1:N:0:65
ACCACACCTTCTACAATGAGCTGCGTGTGGCTCCCGAGGAGCACCCCGTGCTGCTGACCGAGGCCCCCCTGAACCCCAAGGCCAACCGCGAGAAGATGAGTGGCACGCTCCCTCTTCTGGTGGCCGCCTCCCTCCTTCCTGGCCTCCCGGCGCTGCGCCCTTTCTCACTGGTTCTCTCTTCTGCCGTTTTCCGTAGGACTCTCTTCTCTGCCCTGCGTCTCCTTTGGAACTCTGCAGGTTCTAGATCGGAA
+
BBBBBBBBFFFFGGGGGGGGGGHHGGGEGDHHHGGEEGGFGHHHHGGGGEGGHHHHHHHGGGGGGGFGGGGHHHHGGGGHGHHHGGGGGCDGGGHHGGHGHFFF<??<C/?>GHHHHH1<F0<GHC-AE<CEGHFHHHHHC/GHFHHGGGGGFGFGGFFFFFFFFFBFFFFFFFFFFFFFBFFFFFFFFFFFFF9DFFFFFFFFFFFFFF/BFFF?BDFFFFFFFFF//;FFFFFFFFFBBF/;BF/9?.;
@M05620:37:000000000-D9766:1:1101:4079:7987 1:N:0:65
AGTCCCACCTCTCCATGGCACAGGGTACCCAGGCCTGGGCCCCTCCATCCGGAAAACCTATGACCCCACCCCCAACCTGGGCCACCCACTCGGCAGCTTGGCGTGGGCCTCTGGGGGTTGTTGCGGAGTGAGGCGTTGTGTCCCGCCCGTCCTCCCCGTGGGGGGTTCTGGTCCATGATGGGGTGCGGCGGGGCTCTTTGGGTCGCACCCGTCCGCCTGTCTGGTCTCTCTCCTGCCCTTGGCTCGGCCGA
+
>A>>>@11>BFDGGB1AFE1B1FAF0BAA11B00B10BBFAECAEFH1FA/A/AEBBEAB1BAFH0B/EEC/>>>BE0BBF/>/?FG/?FGE/?///B1B<FE/<>B//?<1FGF///>>//0<>--><<=<CA<<;CC::CGBCGG@@9ABGB/C999CA-;@@9@FFFFFFFFFF/BF/-A;@-9-;@?>@??;BF/;B----;-;@-9A9A-;9B?BF9FBF///BFFFBFFFFFFF-//;/@-:9;9
@M05620:37:000000000-D9766:1:1101:7870:8028 1:N:0:65
ACCACACCTTCTACAATGAGCTGCGTGTGGCTCCCGAGGAGCACCCCGTGCTGCTGACCGAGGCCCCCCTGAACCCCAAGGCCAACCGCGAGAAGATGAGTGGCCCGCTACCTCTTCTTGTGGCCGCCTCCCTCCTTCCTGGCCTCCCGGCGCTGCGCCCTTTCTCACTGGTTCTCTCTTCTGCCGTTTTCCGTAGGACTCTCTTCTCTGCCCTGCGTCTCCTTTGGAACTCTGCAGGTTCTAGATCGGAA
+
CCCCCCCCFFFFGGGGGGGGGGHHGGGEGGHHHGGGGGGGGHHHHGGGGGGGHHHHHHHGGGGGGGGGGGGHHHHGGGGHGHHHHGGGGGCGGGHHHHHHGGA??/>>@->FFHHHHH1GH1<GH-<AD.CEHHGHHHHGHHGHGHGGGGCGF?CDF;:-;9FFFFBFFFFFFFFFFFFFBFFFFFDFFFFFF0:AFFFFFFFFF0BFFF0BEFF.:;9DFFFFFFF0BFFFFFEFFFFBFF0FFF;AD.9
@M05620:37:000000000-D9766:1:1101:24202:8045 1:N:0:65
ACCACACCTTCTACAATGAGCTGCGTGTGGCTCCCGAGGAGCACCCCGTGCTGCTGACCGAGGCCCCCCTGAACCCCAAGGCCAACCGCGAGAAGATGCCCAGGTGAGTGGCCCGCTACCTCTTCTGGTGGCCGCCTCCCTCCTTCCTGGCCTCCCGGCGCTGCGCCCTTTCTCACTGGTTCTCTCTTCTGCCGTTTTCCGTAGGACTCTCTTCTCTGACCTGAGTCTCCTTTGGAACTCTGCAGGTTCTA
+
BBBABBBBFFFFGGGGGGGGGGHGGBEECAGGGGGEGGGGGHHHHGGGEGGGHHGHHHHGGGGGGGGGGGGHFFHGGGGHEHHHHGGEGGGFCGGHGHHHHHHGHHHGHHGGHHGGG-CHHHHHHHHHHHGHHGGGGGGGHHGGHGGGGFGGGGGGGA9BF>FFAFFFFFFFFFFFFFFFFFFFFFFFFFFFFFDDFFFFFFFDD/BFFFFEFFFFFFBFFFFFFFFFFFFFFFFEFFFFFEFFFFFFFFF
@M05620:37:000000000-D9766:1:1101:17402:8046 1:N:0:65
ACCACACCTTCTACAATGAGCTGCGTGTGGCTCCCGAGGAGCACCCCGTGCTGCTGACCGAGGCCCCCCTGAACCCCAAGGCCAACCGCGAGAAGATGAGTGGCCCGCTACCTCTTCTGGTGGCCGCCTCCCTCCTTCCTGGCCTCCCGGAGCTGCGCCCTTTCTCACTGGTTCTCTCTTCTGCCGTTTTCCGTAGGACTCTCTTCTCTGACCTGCGTCTCCTTTGGAACTCTGCAGGTTCTAGATCGGCA
+
CCCCCCCCFFFFGGGGGGGGGGHHGGGBEGHHHGGGGGGGGHHHHGGGGGGGHHHHHHHGGGGGGGGGGGGHHHHGGGGHGHHHHGGGGGFGGGHHHHHH>FC/<?<CD-<>FHGHHH1<=0<C.-@@DAC:GH.CG0GF0CHHHFG?CC-9AF/C-9AFGFGFFF/FB9FFFFFFBBBFFFFFFF9AFAFB.9:DDBFFFFBFFFFFFF/B/FB.;D@DFFFFFFF/;FB;FBB/9AABFF//:/9..-;
@M05620:37:000000000-D9766:1:1101:17390:8061 1:N:0:65
ACCACACCTTCTACAATGAGCTGCGTGTGGCTCCCGAGGAGCACCCCGTGCTGCTGACCGAGGCCCCCCTGAACCCCAAGGCCAACCGCGAGAAGATGAGTGGCCCGCTACCTCTTCTGGTGGCCGCCTCCCTCCTTCCTGGCCTCCCGGCGCTGCGCCCTTTCTCACTGGTTCTCTCTTCTGCCGTTTTCCGTAGGACTCTCTTCTCTGACCTGCGTCTCCTTTGGCACTCTGCAGGTTCTAGATCGGAA
+
CCCDCDDCFFFFGGGGGGGGGGHHGFGFHGHHHGGGGGGGGHHHHGGGGGGGHHHHHHHGGGGGGGGGGGGHHHHGGGGHGHHHHGGGGGGGGGHHHHGHHHGGGGCGG-CGHHHHHH1FGF?GHCGGGDHGHHGHHHHHCFHHHHGGGGCGDGFGGFFFFFFFFFFFFFFFFFFFFFFFFFFFFFADFFFFFBFFFFFFFFFFFFFFFF0FFFF.@DDDFFFFFFF0;FFFFFFFFFFBFFFFFFFFF.E
@M05620:37:000000000-D9766:1:1101:15835:8066 1:N:0:65
ACCACACCTTCTACAATGAGCTGCGTGTGGCTCCCGAGGAGCACCCCGTGCTGCTGACCGAGGCCCCCCTGAACCCCAAGGCCAACCGCGAGAAGATGAGTGTCCCGCTACCTCTTCTGGTGGCCGCCTCCCTCCTTCCTGGCCTCCCGGCGCTGCGCCCTTTCTCACTGGTTCTCTCTTCTGCCGTTTTCCGTAGGACTCTCTTCTCTGACCTGCGTCTCCTTTGGAACTCTGCAGGTTCTAGATCGGAA
+
AAABCCCCFFFFGGGGGGGGGGHHGEEGHGHHHGGGGGGGGHHHHGGFEEGFFHHHGHHGGGCGFGGGGGGHHHHGGGGGGHHGHGGGGGGGGGHHHHHHHHHE<D><A/>FHHHHHH1>GGGHGGGGGEEEHFFHHHHHHHHHHHHGGGFGGFCGGG.@CFFFFFFFFFFFFFFFFFFFFFFFFFFFFFFFFFFFFFFFFFFFFFFFFFBFFFF?DA;DFFFFFFFEFFFFFFFFFFAFFFFFFFFFFFF
@M05620:37:000000000-D9766:1:1101:24980:8072 1:N:0:65
ACCACACCTTCTACAATGAGCTGCGTGTGGCTCCCGAGGAGCACCCCGTGCTGCTGACCGAGGCCCCCCTGAACCCCAAGGCCAACCGCGAGAAGATGAGTGGCCCGCTACCTCTTCTTGTGGCCGACTCCCTCCTTCCTGGCCTCCCGGCGCTGCGCCCTTTCTCACTGGTTCTCTCTTCTGCCGTTTTCCGTAGGACTCTCTTCTCTGCCCTGCGTCTCCTTTGGAACCTGCCGGGTCTCGATCGGCAG
+
>3>AA>>AFFBBBGG4EEFEDGFFEEFAA2FBFF2AEEE2EEHHHGAEA1ECGD3GHF3EE@FE?E/EEEFHFH?>EFGHGHH/?FEEC/>CCGHGHHHGFDFFCF@DD->GHHFHHH1>G1A<G--<A<CGHHDHGHHHC/GC0;GEGGGGGGBGGGFBBFFFFF/BFFF9FFFFFFFFBFFFFBDFFFFFFF.AABFFFFFFFFFFFF/BEBAA>DBFFFFFFFF/BFFF.9.9@-;@F;FFFAB.==-
@M05620:37:000000000-D9766:1:1101:20182:8072 1:N:0:65
ACCACACCTTCTACAATGAGCTGCGTGTGGCTCCCGAGGAGCACCCCGTGCTGCTGACCGAGGCCCCCCTGAACCCCAAGGCCAACCGCGAGAAGATGCCCAGGTGAGTGGCCCGCTACCTCTTCTGGTGGCCGCCTCCCTCCTTCCTGGCCTCCCGGAGCTGCGCCCTTTCTCACTGGTTCTCTCTTCTGCCGTTTTCCGTAGGACTCTCTTCTCTGACCTGAGTCTCCTTTGGAACTCTGCAGGTTCTA
+
CCCDCCDCFFFFGGGGGGGGGGHHGGGGHGHHHGGGGGGGGHHHHGGGGGGGHHHHHHHGGGGGGGGGGGGGHHHGGGGHGHHHHGGGGGGGGGHHHHHHHGHGHHHHHHGGHHGGGGGHHHHHHHHHHHGHHGGGGGHGHHGHHGGGGGGGGGGGGG-ADGGGGGFFFFFFFFFFFFFFFFFFHFFHHHHFFFDFFFFFFFFFFEFFFFFFHHFFHFFFFHF/FFFFFFFFHHFFFFFFFFFFFFFFFFB
@M05620:37:000000000-D9766:1:1101:20199:8076 1:N:0:65
ACCACACCTTCTACAATGCGCTGCGTGTGGCTCCCGAGGAGCACCCCGTGCTGCTGACCGAGGCCCCCCTGAACCCCAAGGCCAACCGCGAGAAGATGCCCAGGTGAGTGGCCCGCTACCTCTTCTGGTGGCCGCCTCCCTCCTTCCTGGCCTCCCGGAGCTGCGCCCTTTCTCACTGGTTCTCTCTTCTGCCGTTTTCCGTAGGACTCTCTTCTCTGACCTGAGTCTCCTTTGGAACTCTGCAGGTTCTA
+
BBBCBBCCFFFFGGGGGG4EEGGGGGGGAEFFHGGGFGGG?GGHHGGGGGGGBGHHHHHEFECFGGGFGGGG3GHGGGFHGHHFFFGGGG/CDGHFHHHHH1GFG110FGEFHH-ACCDHHHHHHHDBGFDGHGGGGGHGFGGGGGGFB/CFBFGGFABGBF:B:BFFFFFFFFFFFBBBFFFFFFFFFFFFFFDFFFFF?F?A?/BFF/FFFFFFB9BFFF.B.;B/;FFFF//B/BFFFFFF/AFFFF9
@M05620:37:000000000-D9766:1:1101:7458:8087 1:N:0:65
ACCACACCTTCTACAATGAGCTGCGTGTGGCTCCCGAGGAGCACCCCGTGCTGCTGACCGAGGCCCCCCTGAACCCCAAGGCCAACCGCTAACCCTTCTGGTGGCCGCCTCCCTCCTTCCTGGCCTCCCGGAGCTGCGCCCTTTCTCCCTGGTTCTCTCTTCTGCCGTTTTCCTTAGGCCTCTCTTCTCTGCCCTGAGTCTCCTTTGGACCTCTGCCGGTTCTAGCTCGGACGCGCACACGTCTGCGCTCC
+
AA?AA4>AFFFFFFGGFGFGGFGFFEEEGGGHFGFFGGG2EGCGHGGGEGFGFFGGHHHCEE0EFGFGGGGBEGGGGGEGFGHG/FFFGGG/B0?BF2?FF<?C0?>ADGGHGHHGHHHHF10GGH>C.A-@FGHHHGGGGGHH;=FFFFFGGBFGGG0FGFFGGGGGACEFG00BB0/BFFFFFFFFFFFFFEFFFFFFF;FFFBFFFFFFFFFFFAC@FFFFFFFFFF.-9-9;@FFFFAFF?9--;DD
@M05620:37:000000000-D9766:1:1101:12694:8088 1:N:0:65
AGTGCCAGCTCTCAATCGCACAGGGGACCCAGGGCCTGGCCCCTCCATCCAGAAAACCTATGACCTCACCCGCTACCTGGAGCACCAACTCCGCAGCTTGGCTGGGACCTATGGAGTATCCAGCGTAGGAATCTGGGCGTTGGGGCGGAGTGAGGAGTTGGGGAAAGACAGTCCTAACCGTGGAGGGTTCTGGTAAATGATGGGGTGAGGAGGGGCTCTTTGGCTCCCACCAGTCCCCCTGTCTGGTCTAT
+
CCBABFFFCFFFGGGGGGGGGGHHGGGGGGHHGGGGGGHHHHGHGGHHHHHHHHHHHGHHHHHHHHHHHHHGGEEGHHHHHHHHHHHHGHHHGGGGGHHHGGHGGGHHGHHHHH3GHFHHHFHHGE/CGGHGHHHHH/@CDFFDG.-A:CDH0FF0CFFGGGG?AGG9FGGGGGGGGGGFFFFAEFFAFFFFFFFBFFFFFFFFFFDFFFFFFFFFFFFFFFFFFFFFFFFFFFFFFFFFFFFFFFFFFFF
@M05620:37:000000000-D9766:1:1101:22576:8122 1:N:0:65
GAGACTGCTTTGGCAGAAAGGTCCATGTTGCTCCAACAGATCACCCTGGGCCTCGGACCGAGTCCCGCCTGAACCCCAAAGCCAGCCGCCAGAAGCTCCCCAGGAGAGTGGCCCGCTACCTCTTCTGGTGGCCGCCTCCCTCCTTCCTGGCCTCCCGGAGCTGCGCCCTTTCTCACTGGTTCTCTCTTCTGCCGTTTTCCGTAGGACTCTCTTCTCTGACCTGAGTCTCCTTTGGAACTCTGCAGGTTCTA
+
3333>@44DFFFCFG224A4B4BBBB5D655BBFF43AA35B33BF2BF2A222E11EEE0AAFBG>0>FH23@F1EE??32BBB?F/>/E/0B3333BF/0?///?CC1/?FADDGGGHFHHHHHHGHHCFHCGGGE<FHFDFDD<GFBGFHHHGG:@@AA/;BGFG?9BCFFBF9F;CFCFGFFFFFGGGGGDDFEFFFBFAA9BFFFFF/BFFF99BFF.B.:;/FFBB99/;/;;/BBFFF;:/B//
@M05620:37:000000000-D9766:1:1101:25699:8124 1:N:0:65
ACCACACCTTCTACAATGAGCTGCGTGTGGCTCCCGAGGAGCACCCCGTGCTGCTGACCGAGGCCCCCCTGAACCCCAAGGCCAACAGCGAGAAGATGCCCAGGTGAGTGGCCCGCTACCTCTTATGGTAGCCGCCTCCCTCCTTCCTGGCCTCCAGGAGCTGCGCCATTTCTCACTGGATCTCTCTTCTGCCGTTTTACGTAGGACTCTATTCTCTGACCTGAGTCTCCTTTGGAACTCTGCAGGTTCTA
+
AAA1AAAAFFFFG3FF3FGAG1GFG0AA00FG1BFAAEEGCHHHHGGGCEEGFHHBGHGGEGCGGAGGGGGCFCGGGGAG/<FHHG/0BEC<@C0C1FFFHHHGHHHHHHGGHGCCGG@G1>FD1F<FG1<F0.<<AE.CCCAHHH/G0CF.:GG/C;EGEGFGG@G..C0C00;CBF//9=CFFF/;99FFF@BFFF//-;9FABFFFF//;/;FFFFFFFFEFFFFFFF////;9BFFFBFFF-;FFFF
@M05620:37:000000000-D9766:1:1101:17378:8128 1:N:0:65
ACCACACCTTCTACAATGAGCTGCGTGTGGCTCCCGAGGAGCACCCCGTGCTGCTGACCGAGGCCCCCCTGAACCCCAAGGCCAACCGCTACCTCTTCTGGTGGCCGCCTCCCTCCTTCCTGGCCTCCCGGAGCTGCGCCCTTTCTCACTGGTTCTCTCTTCTGCCGTTTTCCGTAGGACTCTCTTCTCTGACCTGAGTCTCCTTTGGAACTCTGCAGGTTCTAGCTCGGAAGAGCACACGTCTGACCTCC
+
CCCCCCCCFFFFGGGGGGGGGGHHGGGEHGHGHGGGGGGGGHHHHGGGGGGGHHGHHHHGGGGGGGGGGGGHHHHGGGGHGHHHHGGGGGGGH?FGHHHHHGHGHHGGGGGHGHHGHHHHHHEHHHHHGGCGGGHHHGGGGGHHHHH0CFGGGGGGGGGG0CGGGGGFGGGGGGGGGGFFFFFFFFFFFFF0FFFFFFFFFFFFFFFFFFFFFFFF0FFFFFFFF0BFFFFFFFFFFFFFFFFFFFBFFFF
@M05620:37:000000000-D9766:1:1101:19610:8136 1:N:0:65
ACCACACCTTCTACAATGAGCTGCGTGTGGCTCCCGAGGAGCACCCCGTGCTGCTGACCGAGGCCCCCCTGAACCCCAAGGCCAACCGCGAGAAGATGAGTGGCCCGCTACCTCTTCTGGTGGCCGCCTCCCTCCTTCCTGGCCTCCCGGCGCTGCGCCCTTTCTCACTGGTTCTCTCTTCTGCCGTTTTCCGTAGGACTCTCTTCTCTGACCTGAGTCTCCTTTGGAACTCTGCAGGTTCTAGATCGGAA
+
CCCCCCCCFFFFGGGGGGGGGGHHGGGGHGHHHGGGGGGGGHHHHGGGGGGGGHHHHHHGGGGGGGGGGGGHHHHGGGGHGHHHHGGGGGGGGGHHHGHHHHGGHHGGC>CHHHHHHH1GGHGHHGGGGGHGHHGHHHHHHHHHHHGGGG-CFGGGGFFFFFFFFFFFFFFFFFFFFFFFFFFFFFDFFFFFFFFFFFFFFFFFFFFFFFFFFFF/BBFFFFFFFFFFFFFFFFFFFFFFFFFFFFFFFFE
@M05620:37:000000000-D9766:1:1101:20855:8142 1:N:0:65
ACCACACCTTCTACAATGAGCTGCGTGTGGCTCCCGAGGAGCACCCCGTGCTGCTGACCGAGGCCCCCCTGAACCCCAAGGCCAACCGCTACCGCTTCTGGTGGCCGCCTCCCTCCTTCCTGGCCTCCCGGAGCTGCGCCCTTTCTCACTGGTTCTCTCTTATGCCGTTTTCCGTAGGACTCTCTTCTCTGACCTGAGTCTCCTTTGGACCTCTGCAGGTTCTAGATCGGAAGAGCACACGTCTGACCTCC
+
111>AA1AFFC13FG13BBF1EA1ABEEG0FGFGC0EAF/EHHHHG?G//EAE11BGAAEEG?G/?/>EGGGHG/>EGGEFHH//?EEG/<C</@BC/GHDFGC0?/</<>GGH0CHFHF1FHHHHHHEECGG-:CGGG.;?G0FGGB0CF/CFFGGGGG90;099AE?9EFG-B--:FFFF/;FFFFFFF/B/FFFFFFFFFFFFFEF/9BFFF/9FF;FFFBFFFFEF-;BA-FB9FA9-AFEBF/;FF
@M05620:37:000000000-D9766:1:1101:24288:8157 1:N:0:65
ACCACACCTTCTACAATGAGCTGCGTGTGGCTCCCGAGGAGCACCCCGTGCTGCTGACCGAGGCCCCCCTGAACCCCAAGGCCAACCGCTACCTCTTCTGGTGGCCGCCTCCCTCCTTCCTGGCCTCCCGGAGCTGCGCCCTTTCTCCCTGGTTCTCTCTTCTGCCGTTTTCCGTAGGACTCTCTTCTCTGACCTGAGTCTCCTTTGGAACTCTGCCGGTTCTAGCTCGGAAGAGCACACGTCTGACCTCC
+
CCCCCCCCFFFFGGGGGGGGGGHHGEGEEGHHHGGFFGGGGHGHHGGGFGGGHHGHHGHGGGGGGGGGGGGHFHHGGGGHGHHHHGGGCCG>F2BBFB2FG??C??>CGGGHGHHGHHHHHHGHGHHHGGGGGGHHHGGGGGHHHHHGGGGGFGGGGGGGGGGGGGGFGGGGGGGF?DBBFFFFFFFFFFF0;FFFFFFFFFFFFFFFF0BFFFFFFFF;DEFFFBFFFFA..:FFFFFFFFFFF9:BFFF
@M05620:37:000000000-D9766:1:1101:27399:8164 1:N:0:65
ACCACACCTTCTACAATGAGCTGCGTGTGGCTCCCGAGGAGCACCCCGTGCTGCTGACCGAGGCCCCCCTGAACCCCAAGGCCAACCGCGAGAAGATGCCCAGGTGAGTGGCCCGCTACCTCTTCTGGTGGCCGCCTCCCTCCTTCCTGGCCTCCCGGAGCTGCGCCCTTTCTCACTGGTTCTCTCTTCTGCCGTTTTCCGTAGGACTCTCTTCTCTGACCTGAGTCTCCTTTGGAACTCTGCAGGTTCTA
+
CCCBCCBAFFFFGGGGGGFGGGHHGEEEEFHHHGGEEGGGGHGHHGGGGEGGHHGHHHHGGGGGGGGGGGGHFHHGGGGHGHHHHGGGGGCFGGHGHHHGHHHE?1FGH1FFHHGGGGGHHGHHHHFFHFFHHGGGGGHGHHGHHGGGGGFGGGGGGG-;CGGGGGFFFFFFFFFFFFFFFFFFFFFFFFFFFFAFFFFFFFFFFFFFFFBFFFF/BFFFFFFFFFFFFFFFFFFFFFFFFFFFFF9FFFB
@M05620:37:000000000-D9766:1:1101:27425:8167 1:N:0:65
ACCACACCTTCTACAATGAGCTGCGTGTGGCTCCCGAGGAGCACCCCGTGCTGCTGACCGAGGCCCCCCTGAACCCCAAGGCCAACCGCGAGAAGATGCCCAGGTGAGTGGCCCGCTACCTCTTCTGGTGGCCGCCTCCCTCCTTCCTGGCCTCCCGGCGCTGCGCCCTTTCTCACTGGTTCTCTCTTCTGCCGTTTTCCGTAGGCCTCTCTTCTCTGACCTGAGTCTCCTTTGGAACTCTGCAGGTTCTA
+
BABBAABA4BCDFFBGGGBDGFHHGGGGHGHFFFBEGGGGGHCCGGGEEADFFGHFFHHGGEEGGGGGGGGHFHHGGGGHFGHHHGGGG//><DHHGDEFHFGF<?F?FDEEHHCGC-AGHHHHHHHBGG.<GGGGGGHGHHGHHGGGFFGGGGGGG-9@D=BAADFFFFFFFFFFFFFFFFFFFFFFF/BFFFDFFFFFFB.DA/;/AFFFFFFFFB/FFBFFEFFF//BFFFFBFFFFB;BFFAFFFEB
@M05620:37:000000000-D9766:1:1101:26306:8172 1:N:0:65
GAGGCTGCTTTGGAAGAACCTGAAAAGTAATGGAAAAATGATCGGTTGAACCCGGATAATTTCTTGGGTCACGTATACGAATTTGAACAACCGGCTACTACTCGAAAGAAAAGGCTCCTAGAAGACACCAAGGAAGAAAAAGAGCAGATGAAACAATGGCAAGTAAGACAGGCATTTCCACTTTAGAAATATTGTGGAACCAATTGAACAATTCTCAGCATTAGAACTGTGAACTGACAAGCAAGGACCAA
+
BBBBBBFBFFFFGGGG4GGEF4A4BB44DA6D5B432B2B55D22A2E3DB22A001A3555DD5531B21B>12535?1111B443B42B1>//>10B4BB3>/BE/3BFG3//30?F?1BG1B00BF?C@?0@@0@CF0?F001?????1???.F11>F<.==1=1></<..0<0==000=0<0<;000<;0;;;;0::;:::0;99;B00;;;;09;;000000;;009;C900/;0;;9;/9...9;
@M05620:37:000000000-D9766:1:1101:12647:8174 1:N:0:65
ACCACACCTTCTACAATGAGCTGCGTGTGGCTCCCGAGGAGCACCCCGTGCTGCTGACCGAGGCCCCCCTGAACCCCAAGGCCAACCGCTACCGCTTATGGTGGACGCCTCCCTACTTCCTAGCCTCCCGGAGCTGCGCCCTTTCTCCCTGGTTCTCTCTTCTGCCGTTTTCCGTAGGCCTCTCTTCTCTGCCCTGAGTATCCTTTGGACCTCTGCCGGTTCTCGATCGGAAGAGCACACGTCTGCACTCC
+
AAAABBABFFFFGGGFDFGGFFFCEBEEHAHHHGFAAEE?EHHHHGFG1AECHEFHHHFGGGGGEG@GGGGHHHEEGGGFGHHHEGGGGCG>B/</</2?F?F</<A?DAEEGH1FGGFDB11101<CG.<-<-.::-;:@DGG009FGGFE90009090FB0FGFAA.C90C.9.;AB/9AFFFFFB/BF//9F9.;B/:BF/F///9/BFFFFB9>F>A.//;/99B....;..:..;-.;BA;//;:F
@M05620:37:000000000-D9766:1:1101:18344:8180 1:N:0:65
AGTGCCAGCTCTCAATCGCACAGGGGACCCAGGGCCTGGCCCCTCCATCCAGAAAACCTATGACCTCACCCGCTACCTGGAGCACCAACTCCGCAGCTTGGCGTAGGAATCTGGGAGTTGGGGAGGAGTGAGGAGTTGGGGAAAGACAGTCCTAACCGTGGAGGGTTCTGGTCAATGATGGGGTGAGGAGGGGCTCTTTGGCTCCCACCAGTCCCCCTGTCTGGTCTATCTCCTGCCCTTAGATCGGAAGA
+
ABAAAFFFBFFFGGGGFGGGGGHFGGGGGGHHGGGGGGHHHHGHGGHHHGHHHFHHHGHFHHGHHHHHHHHGGFGGHGHHHHHHHHFHGHHHGGGGGHHHGHGG/EADGHHHGHHHGGGHBDGAB<?CGHHFHFFHHHBDGF..</<<GHHHGHBGHGEFG.;EGGHHHHHF00CFGGGGGGGGGFFGBFFGFFFFFFFFFFFFFFFF.9FFFFFFFFFFFFFFFFFFFFFFFFFFFFFF/BBFFFF.;D;
@M05620:37:000000000-D9766:1:1101:27393:8183 1:N:0:65
ACCACACCTTCTACAATGAGCTGCGTGTGGCTCCCGAGGAGCACCCCGTGCTGCTGACCGAGGCCCCCCTGAACCCCAAGGCCAACCGCGAGAAGATGAGTGGTTCAGTGCCCCTTCTCGTCGCCGCGTCCCCCCTTCCCGTCCTCCCGGCGCCCCGCACTTTCGCCCTGGTTCTCTGTTCTTCCGTTCTCCGTGGTTCTGTCTTCTTTTCCCTGCGTATCCTTTGGTCCTCTGCAGGTTCTCGGTCGCTA
+
AAAABABAFFFFGGGGGGGGGDHBEGGGHGGHHGGGEGEEEGHHHGFEEEFFFHHGGHHGEGEEFEGEGGGHHGHGGGGCFHGHHGGED<BB/?F<?<>FG2/1/?1111110?<0?11>F.-->---:--=..=-;CF/..;99CF.C?--;--;@;-;-/;9.A.;9;:9BF/FF/;F/9/BBDFF.A/:.99-..9//;//;/:///;/;//A-9.9:BB/;//9/:/B9B/99.ABFF/..;.;-..
@M05620:37:000000000-D9766:1:1101:19909:8194 1:N:0:65
ACCACACCTTCTACAATGAGCTGCGTGTGGCTCCCGAGGAGCACCCCGTGCTGCTGACCGAGGCCCCCCTGAACCCCAAGGCCAACCGCGAGAAGATGCCCAGGTGAGTGGCCCGCTACCTCTTCTGGTGGCCGCCTCCCTCCTTCCTGGCCTCCCGGCGCTGCGCCCTTTCTCACTGGTTCTCTCTTCTGCCGTTTTCCGTAGGACTCTCTTCTCTGACCTGAGTCTCCTTTGGAACTCTGCAGGTTCTA
+
CCDECCDEFFFFGGGGGGGGGGHHGGGEEGHHHGGGGGGGGHHHHGGGEGGGHHGHHHHGGGGGGGGGGGGHFHHGGGGHGHHHHGGGGGGGGGHHHHHHHHHGHHHHHHGGHHGGGGGHHHHHHHHHHHGHHGGGGGHGHHGHHGGGGGGGGGGGGG-ADFFFFFFFFFFFFFFFFFFFFFFFHFFHHHHHFFFFFFHFFFFFFFFFFFFFHHHFHHFFFFFFFFFFFFFFFFFFFFFFFFFFFFFFFFF
@M05620:37:000000000-D9766:1:1101:24620:8195 1:N:0:65
ACCACACCTTCTACAATGAGCTGCGTGTGGCTCACGAGGAGCACCCCGGGCTGCTGACCGAGGCCCCCCTGAACCCCAAGGCCAACCGCGAGAAGATGAGTGGCCCGCTACCTCTTCTGGTGGCCGCCTCCCTCCTTCCTGGCCTCCCGGCGCTGCGCCCTTTCTCACTGGTTCTCTCTTCTGCCGTTTTCCGTAGGACTCTCTTCTCTGACCTGCGTCTCCTTTGGAACTCTGCAGGTTCTAGATCGGAA
+
AAAAAAAAFF1F3FFGGDDG1BGFGFGGF0FFF1BFEG?EGHGHHGGG/EGGGGGHBGHGEGGGGG//>ECC1FFGFGGHGEHHH/?C/CGGGGHGH111<1FE0/<->-<F<GFBDG1<GCC.G-<:EC.C::C:GHH0;:FAFGG?FG?--99A@@F<=FFFBFFFFF-/;FFFFF/B9BBFB=BFBF/B99AA?/B//;BFFFB//9///9--9-;9FFEF////9FF9FFBF/A:BBBBF99/9-9E
@M05620:37:000000000-D9766:1:1101:17425:8197 1:N:0:65
ACCACACCTTCTACAATAAGCTGCGTGTGGCTCCCGAGGAGCACCCCGTGCTGCTGACCGAGGCCCCCCTGAACCCCAAGGCCAACCGCGAGAAGATTAGTGGCCCGCTACCTCTTCTGGTGGCCGCCTCCCTCCTTCCTGGCCTCCCGGCGCTGCGCCCTTTCTCACTGGTTCTCTCTTCTGCCGTTTTCCGTAGGACTCTCTTCTCTGCCCTGCGTCTCCTTTGGAACTCTGCAGGTTCTAGATCGGAA
+
AAABABBBFFFFGGGGG5BBGGHHGFGBCFHGHGGGDGEGGHHHHGGGDGGGHHFHHHHGGGGGGGGGGGGGFHHGGFGHGHHHHGGGDGCFDGHGHHHHHHHGFHCCC->FHHHHHH1DGHGHHGGGGGHGHHGHHHHHEFGHHHGGGG?DDGGGGFFFFFFFFFFFFFFFFFFFFFFFFFFFFFDFFFFFFFFFFFFFFFFFFFFFFF/BEFF?DFFFFFFFFFF/BFFFFFFFFF9BFFBFFFFE?.;
@M05620:37:000000000-D9766:1:1101:4736:8198 1:N:0:65
AGTGCCAGCTCTCCATCGCACAGGGGACCCAGGGCCTGGCCCCTCCATCCAGAAAACCTATGACCTCACCCGCTACCTGGAGCACCCACTCCGCAGCTTGGCGTGGGACTCTGGGAGTTGCTGCGGTGTGAGGCGTTGTGTCCCGCCCGTCCTCCCCGTGGCGGGTTCTGGTCCATGATGGGGTGCGGTGGGGCTCTTTGGTTCGCACCCGTCCCCCTGTCTGGACTCTCTCCTTCCCTTCGCTCGGTCGA
+
>A>>>FF1>CFFGAGGGE?FEEGHF0A00BFG00BE/BFG0FEFGGHDGGHG1FG0BEGBBF2GH@FHHGF>E>EGH1FF>BGHHH/?EG0F?EC>>FBFEH/?/>>/BB0BFF0@FBF11111>/?</?FGGFCC@C.<<0<D<--=;-.;C0:C.:;.A;9A--9;/9:;/BFFFFE/B-AA>-;99;9@@?@A;;;;/-:;--9-9A@-----;;99/;BF/-9;BF/FFBFFFF/:BE-9-@?-;@-
@M05620:37:000000000-D9766:1:1101:10416:8201 1:N:0:65
AGTGCCAGCTCTCAATCGCACAGGGGACCCAGGGCCTGGCCCCTCCATCCAGAAAACCTATGACCTCACCCGCTACCTGGAGCACCAACTCCGCAGCTTGGCGGAGGAATCTGGGAGTTGGGGAGGAGTGAGGAGTTGGGGAAAGACAGTCCTAAGCGTGGAGGGTTCTGGTAAATGATGGGGTGAGGAGGTGCTCTTTGGCTCCCAGCAGTCCCCCTGTCTGGTCTATCTCCTTCCCTTAGATCGGCAGA
+
BBABBFFFCFFFGGGGGGGGGGHGGGGGGGHHFGGGGGHHHHGHGGHHHHHHHHHHHGHHHHHHHHHHHHHGGFGGHHHHHHHHHHHHGHHHGGGGGHHHGH///>/??GGHHHHHGGCGC/?//A..0>G>0<.0<=<DG...G/</G:000<0/:AE.A.CF?.:.;000:;0F0F00;EE.-.CF0A..;0;B:0;F/:0:.9/0:/;0:009;C.B0;FF0:0;000;B00;BF00:B000;D-:@A
@M05620:37:000000000-D9766:1:1101:9480:8207 1:N:0:65
ACCACACCTTCTACAATGAGCTGCGTGTGGCTCCCGAGGAGCACCCCGTGCTGCTGACCGAGGCCCCCCTGAACCCCAAGGCCAACCGCGAGAAGATGAGTGACGTGCTTCCTCTTCTTGCTCCCGTCTTCCTCCTTCCTCTCCTCCCGGCGCTGCGCCCTTTCTCACTGGTTCTCTCTTCTGCCGCTTTCCGTAGGACTCTCTTTTCTGTCCTGTGTCTCCTTTGTCACCCTGCAGGTTCTAGATCGGCA
+
BBBBBBBAFFFFGGGGGGFFGFHHGFF24EGGFFFE?EGGFHHHHGGGEEGGFHGHHHHEEGCFGEGGGGGHHGHGGGGHGHHHHGGGGG@CFGHFFHG22222//?//1111?1<GH=11<11..<<<.00<D/<00<000<GH/;E.A--;B-A--.9;/C9000=0;/F0//9/99//;//;9-;D.//./..9///;9//://;F//;/B/9/;//;FFFBF///;/.;...9..;BF//;//9.-9
@M05620:37:000000000-D9766:1:1101:9497:8213 1:N:0:65
ACCACACCTTCTACAATGAGCTGCGTGTGGCTCCCGAGGAGCACCCCGTGCTGCTGACCGAGGCCCCCCTGAACCCCAAGGCCAACCGCGAGAAGATGCGTGGCCCGCTACCTCGTCTGGTGGCCGCCTCCCTCCTTCCTGGCCTCCCGGAGCTGCGCCCTTGCTCACTGGGTCTCTCTTCTGCCGTTTTCCGGAGGACTATCTTCTCTGATCTGAGTCTCCTTTTCAACTCTGCAGGTTCGAGATCGGAA
+
A1A1AAAAFFFFGFG13GGFGCHFGAAAA0FGGFGE?EGGFHGHHGGGE/EEGGF1GHFE/EEEG/EGGGGBGEEEGE/GE/GHHG/<CGG@<ACG1D1>///<C</<-<-01<.<..<<D/..C-:-C:..::./;;909/9.09..;-;-?.:/-9B@-;-;//;B//--;B9B///99/;9/9-99;/99-----;//;B//;99/BB/9//B//;9/9/////9:/BB/BFF/;;//-----;---;
@M05620:37:000000000-D9766:1:1101:14591:8213 1:N:0:65
AGTGCCAGCTCTCAATCGCACAGGGGACCCAGGGCCTGGCCCCTCCATCCAGAAAACCTATGACCTCACCCGCTACCTGGAGCACCAACTCCGCAGCTTGGCGTAGGAATCTGGGAGTTGGGGAGGAGTGAGGAGTTGGGGACCGACAGTCCTAACCGTGGCGGGTTCTGGTAAATGATGGGGTGAGGAGGGGCTCTTTGGCTCCCACCAGTCCCCCTGTCTGGTCTATCTCCTGCCCTTAGATCGGAAGA
+
11>>AF@FAFF31GG3B1FG100A0EEGE0GHGG?/F/FAAGGHGGFH10BAB01BFA0BGHFHFH1GHHHGGGC>GHH0CGHC0>FHG0FGGAEG@0GHGFGE//BGBHHHHHHHGGGHB/B/B/?EHHHHHFG0F1<<-.-.<<A-AHGHHHG:GCAGG-A?AAE.BBF///BFFBFF/-AA@FFF/9A@@@@FFFFFFFFFFFFFF?FFF/FFF-ABFF//;/BBFFFFFFFFFEFF/9FFFFF-EF-
@M05620:37:000000000-D9766:1:1101:21971:8232 1:N:0:65
GAGGCTGCTTTGGAAGAAACTCATAGGATAAGGCAAGACTTAAATCTCGAACTGGAAAACGTTCTAGCTCCAGTCACGGAATCTGAAATAGCTGGCAATCTTCCACTTGCCCACCACAAAGGAAATGCTCCTATAAGACTACAACAGAGTAAAAGATCTCATCAAACAAAGGCAAGTAAGTCATGCATTTAAGCTTTAGAACTCTTGTGGACCCAATTTAACAATTATCAGCATTTTTACTCATAACTGAC
+
AAAAAAFAFFFFGGGGFGAGGGH3D3113B111BB000012DAF2ADFG1AB/1F0BGH0EH00/22DAAF1AD1BFC/E//B2FF2B2DF12B0?G1B11BB1@BB1@111B>?///?B>>0>B11B2BB<12<B2B1B10<<1/BB0>21>>1/1122>>12@1<0?0@0?0?<1?111111??111111111>11111<=F=F0<<.0/<<<</00=0;;0:00<0;;0000;;CCC000=;;;009=
@M05620:37:000000000-D9766:1:1101:18348:8232 1:N:0:65
ACCACACCTTCTACAATGAGCTGCGTGTGGCTCCCGAGGAGCACCCCGTGCTGCTGACCGAGGCCCCCCTGAACCCCAAGGCCAACCGCGAGAAGATGCCCAGGTGAGTGGCCCGCTACCTCTTCTGGTGGCCGCCTCCCTCCTTCCTGGCCTCCCGGAGCTGCGCCCTTTCTCACTGGTTCTCTCTTCTGCCGTTTTCCGTAGGACTCTCTTCTCTGACCTGAGTCTCCTTTGGAACTCTGCAGGTTCTA
+
CCCCCCCCFFFFGGGGGGGGGGHHGFGEHGHGHGGGGGGGGHHHHGGGGGGGHHHHHHHGGGGGGGGGGGGHGHHGGGGHGHHHHGGGGGCGGGHHHHHHHHHGHHHHHHGGHHGGGGGHHHHHHHHGHHGHHGGGGGHGHHGHHGGGGEGGGGGGGC-ADGGGGGFFFFFFFFFFFFFFFFFFFFFFFFFFFFFFFFFFFFFDFFFFFFFFFFFFFFFFFFFEFFFFFFFFFFEFFFFFFFFFFFFFFF;
@M05620:37:000000000-D9766:1:1101:21966:8252 1:N:0:65
GAGGCTGCTTTGGACGAAACTCAACTGAGACGCCAGAGACACAAGATCGTCATCGCACACGTCTGCACTCCAGTCACGCAGTCGTATCTCAGATGCCGTCTTCTTCTTGAAAAAAAACTAATTATGGCAGTCTCCCTCCTTCCTTGCCTCCCGGCGCTGCGCACTTTCTCACTTTTCCTCTCTTCTGACGTGTTCCTTCGGCCTCCCATCTCTGCCCTGCTTCTCCGTATGCAGTCAGCTGGTACTTGCTC
+
>3>A>>BABBBBFA4A2AAAFCGBBD4435B2AA2222AB2222B2B5A2B1BABABA01AB1BB5DBBB23BDB3B>1>>?B??1B1BB4BBBB@B/?/B?B44BBB3B333BC//?@2@222222/2/<??1?0??/G1?CG111<1>FF.---<--;:;::-:0;;0;FB00000;;C/9;;;90;.../99;0;9..-9.A.A.;;/B///;.;../:/9/9.;.;////;9//B/:.//;///9B/
@M05620:37:000000000-D9766:1:1101:11407:8253 1:N:0:65
AGTGCCAGCTCTAAATCGCACAGGGGACCCAGGGCCTGGCCCCTCCATCCAGAAAAACTATGACCTCACCCGCTACCTGGAGCACCAACTCCGCAGCTTGGCTGGGACCTATGTGAGTATCCAGCGTAGGAATCTGGGAGTTGGGGAGGAGTGAGGAGTTGGGGAAAGACAGTCCTAACCGTGGAGGGTTCTGGTAAATGATGGGGTGAGGAGGGGCTCTTTGGCTCCTACCAGGCACCCGGTCTGGTCAA
+
>>AAABDFBF@F5BFEGEGFF?HHGEGG2EAFFEGE2FFA2FE1EEFGDG3F3FAB1BBFGG5FFGFCGF1>EEEGH3FGGGGF1?GEG3FG?>//>3BF<3B?E/BGG01B?BF2?BB1?2B?0C?CBEDGHHB<1FG/?0<?C@F-CAE<C0<.CC/<DC-AE..:GHHF00;;:GFC?..;AA.B..;FFB;;0;BBB;CBEGF-..ABDF>-@9./BFFFF9BE/BF.BB.;9...--;;A9FFF//
@M05620:37:000000000-D9766:1:1101:23249:8254 1:N:0:65
ACCACACCTTCTACAATGAGCTGCGTGTGGCTCCCGAGGAGCACCCCGTGCTGCTGACCGAGGCCCCCCTGAACCCCAAGGCCAACCGCGAGAAGATGCCCAGGTGAGTGGCCCGCTACCTCTTCTGGTGGCCGCCTCCCTCCTTCCTGGCCTCCCGGAGCTGCGCCCTTTCTCACTGGTTCTCTCTTCTGCCGTTTTCCGTAGGACTCTCTTCTCTGACCTGAGTCTCCTTTGGAACTCTGCAGGTTCTA
+
BBBBBABBFFFFGGGGGGGGGGHHGGGFHEHHHGGGGGGGGHHHHGGGGGGGFGHHHGHFGGGGGGGGGGGGHHHGGGGHGGHHHGGGGGGGGGHHHHHHHHEFGHFHHHGGHHGGGGGHHHHHHHHHHHGHHGGGGGHGHHGHHGGGGGGGGGGGGG-BDGFGGGFFFFFFFFFFFFFFFFFFFFFFFFFFFFDFFFFFFFFBDFFFFFFFFFFFFFFFFFFFFFFFFFFFFFFFFFFFFFFFFFFFFFF
@M05620:37:000000000-D9766:1:1101:24580:8259 1:N:0:65
ACCACACCTTCTACAATGAGCTGCGTGTGGCTCCCGAGGAGCACCCCGTGCTGCTGACCGAGGCCCCCCTGAACCCCAAGGCCAACCGCGAGAAGATGAGTGGCCCGCTACCTCTTCTGGTGGCCGCCTCCCTCCTTCCTGGCCTCCCGGAGCTGCGCCCTTTCTCACTGGTTCTCTCTTCTGCCGTTTTCCGTAGGACTCTCTTCTCTGACCTGAGTCTCCTTTGGAACTCTGCAGGCTCTAGATCGGAA
+
A3>ABBBBFFFFFGGF5EBEGFFCEEEAAAGGFEFBAEGCFHHFHGGGEEEGHHGGGH3EEEEGGDEGGEFFHFHGGEGGFGHHHGGGGC<>CFHHHFFH21??0?<DD-<<GB1>FG1<1><GA@@CD.C:CGDHH0CH0::GG.C.9A-A@GGGG@DG-F0/;FBFFFFFFFFFFFBFFEFFFBDFF./9DFADF/99FFFFFFBFFF/BFFF/:99F99BBFFB/;FFFFFFFFF.;.B/;9//9..9
@M05620:37:000000000-D9766:1:1101:11616:8266 1:N:0:65
ACCACACCTTCTACAATGAGCTGCGGGTGGCTCCCGAGGAGCACCCCGTGCTGCTGACCGAGGCCCCCCTGAACCCCAAGGCCAACCGCGAGAAGATGCCCAGGTGAATGGCCCGCTACCTCTTCCGGTGGCCGCCTCCCTCCTTCCTGGGCTTCCGGCACCGCGCCCTTTCTCCCTGGGTATCTCTTCTGCCGTTTTCCGTAGGACTCTCTTCCCTGACCTGCATCTCCTTTGGTACTTTGCAGGTTCTA
+
1>A1AAAAFFFFGFGGFGGFFDGBE00AECHHCFGGGGGCEHHHHGGGG?EFGGHHHHHC///>F/EEGGG01>FGGGAGE/FGEF//>CG@?CFCDF1??</<1<111=<0>.----</000=D0.---:..--A9C.EF/./C0/00;.9/.::AA-----;--;@;BF////9-/;-;/9/9///99///9--/;BF-/-9A/////B/B//-//-/;/-9-/;//9999//-/;B////;/--;9/;
@M05620:37:000000000-D9766:1:1101:8270:8267 1:N:0:65
ACCACACCTTCTACAATGAGCTGCGTGTGGCTCCCGAGGAGCACCCCGTGCTGCTGACCGAGGCCCCCCTGAACCCCAAGGCCAACCGCGAGAAGATGAGTGGCCCGCTACCTCTTCTTGTGGCCGCCTCCCTCCTTCCTGGCCTCCCGGCGCTGCGCCCTTTCTCACTGGTTCTCTCTTCTGCCGTTTTCCGTAGGACTCTCTTCTCTGCCCTGCGTCTCCTTTGGAACTCTGCAGGTTCTAGATCGGAA
+
BBCCCCCAFFFFGGGGGGBGGGHHGEEEGGHHHGGGGGGGGHGHHGGGGGGGHHHHHHHGGGGGGGGGGGGHFHHGGGGHGHHHHGGGGG>CGGHGHHFGGGC/<?>@@->FGHHHHH11F1.CGGGGG:CEHHGHHHHH0;GH0CEGFGGGGGGGGFFF=FFFFF/BFFFFFFFFFFFF;FFFFFDAFFFFFF.AFFFFFFFFF9BFFFFFFFF?CDCDFFFFF/F/:BFFFFFFFFFBFF/BFF/;A:A
@M05620:37:000000000-D9766:1:1101:7147:8268 1:N:0:65
AGTGCCAGCTCTCAATCGCACAGGGGACCCAGGGCCTGGCCCCTCCATCCAGAAAACCTATGACCTCACCCGCTACCTGGAGCACCAACTCCGCAGCTTGGCTGGGACCTATGTGAGTATCCAGCGTAGGAATCTGGGAGTTGGGGAGGAGTGAGGAGTTGGGGAAAGACAGTCCTAACCGTGGAGGGTTCTGGTAAATGATGGGGTGAGGAGGGGCTCTTTGGCTCCCACCAGTCCCCCTGTCTGGTCTA
+
AA>AAFFFCFFFGGGGGGGGGFHHGGEEEEGHFEGGGGHHFHGHGGHHFGHHHFBFGGHHHGHHHDFGHHHFF>FGGHHHFGHHGH1?EFHHFGGGEGGHGHHGGGHHGHHHHHHHHHFHHHHHHGEFFGHHHHHHHG0FEHHHGG.DGAEHH0DGCEHHHHGGGGHHFHHGHHHHHHHHGGGGFGGGGGGGGGCGGGGGGGGGGGFFFFFFFFFFFFFFFFFFFEFFFFFFFFFFFFFFFFFFFFFFFF9
@M05620:37:000000000-D9766:1:1101:8053:8283 1:N:0:65
AGTGCCAGCTCTCAATCGCACAGGGGACCCAGGGCCTGGCCCCTCCATCCAGAAAACCTATGACCTCACCCGCTACCTGGAGCACCAACTCCGCAGCTTGGCTGGGACCTATGGAGTATCCAGCGTAGGAATCTGGGAGTTGGGGAGGAGTGAGGAGTTGGGGAAAGACAGTCCTAACCGTGGAGGGGTCTGGTAAATGATGGGGTGAGGAGGGGCTCTTTGGCTCCCACCAGGCCCCCTGTCTGGTCTAT
+
AABAAFFFCFFFGGGGGGGCGGHHGGGGGGHHFFGGGGHHGHGHGGHHHHHHHHHHHGHHHHHHHGHHHHHGGEFGHGHHGGHHHHHGGHHHGFGGGFGHGHHGGGHHGHHHHHBGB2G3F3FGC?<<?2DCDFFHH0CDGGHGCFDGADCCGDH0C<CDGGGEGHGCG/CCCGB0GHGC:CD?EGG-C.:BF0;BF0;BB0FFF.;AFFFFFFFF-ABFF0FFFBFFFFFFF..AFFF-.0;9:B0;9:;
@M05620:37:000000000-D9766:1:1101:13718:8289 1:N:0:65
ACCACACCTTCTACAATGAGCTGCGTGTGGCTCCCGAGGAGCACCCCGTGCTGCTGACCGAGGCCCCCCTGAACCCCAAGGCCAACCGCTACCACTTATGGGGGCGGCCTCCCTCCTTCCTTGCCTCCGGCAGCTGCGTCCTTTCTCACTGGTTCTCTCTTCTGCCGTTTTCCGTAGGACTCTCTTCTCTGGCCTGAGTCTCCTTTGGATCTCTGCCGGTTCTAGTTCGGAGGAGCCCACGTCTGTCTTCC
+
BBBABBBBFFFFGGGGGGGGGCHGGAEBGDHHEFGGGGGGGHHHHGGGAEGGHHHHHHHGGGGGGEGGGGGFHGHGGGDHFEHHHGGCG/B/2B22222<?0/<>----.;G.//./00;C00//00..9---=F/B-.9ADG0CF//;//.//////;99F//;F-AA/;BF.;.A./;BBFFFFFF/////.;...9//;//9://9///////:--;.E/////;.-.-9;99.;.9-....99////
@M05620:37:000000000-D9766:1:1101:17822:8292 1:N:0:65
AGTGCCAGCTCTCAATCGCACAGGGGACCCAGGGCCTGGCCCCCCCATCCAGAAAACCCATGACCTCACCCGCTACCTGGAGCACCAACTCCGCACCGTGGCTGGGACCTATGGCGTATCCAGCGTCGGAATCTGGGCGCTGGGGCGGAGTGCGGCGTTGGGGAAAGACAGTCCTAACCGTGGAGGGTTCTGGTAATTGATGGGGTGAGGAGGGGCTCTTTGGCTCCCACCAGTCCCCCTGTCTGGTCTAT
+
A>>AA1F11CFFGCGFGGG1ECHHGGG?EE0BF0BBA/AG0BE/EEEF0F1BGH1BGE/>BFGFGGF1B00>E/>EH1FGGGHGGGAHE<<G/EE/>/B</C0/?/0?/?<1??/<//?GF110<><<C@ECG000<.--:;-.:.---@BF/---99-;-9@--;A9:/:BFB/FBFF-B9--:--AFFB//9/;/;B//B/AB-9---;-;--;@-/;/9/B99--BFFA-B//BAB@F/B9/BBFFBF
@M05620:37:000000000-D9766:1:1101:15567:8298 1:N:0:65
ACCACACCTTCTACAATGAGCTGCGTGTGGCTCCCGAGGAGCACCCCGTGCTGCTGACCGAGGCCCCCCTGAACCCCAAGGCCAACCGCGAGAAGATGAGTGGCCCGCTCCCTCTTCTGGTGGCCGCCTCCCTCCTTCCTGGCCTCCCGGCGCTGCGCCCTTTCTCACTGGTTCTCTCTTCTGCCGTTTTCCGTAGGACTCTCTTCTCTGACCTGCGTCTCCTTTGGAACTCTGCAGGTTCTAGATCGGAA
+
CCCCBCCBFFFFGGGFGGGGGGHHGGGEFGHHHGGGGGGGGHHHHGGGGGGGGHHHHHHGGGGGGGGGGGGHFHHGGGGHGHHHHGGGGGDGGGHHHHGHHHGF??<CD-CGHHGHHH1FG0AHHGGGGGHGHHGHHHHH0GHHHGGGGG?AFGGGAFFFFFFFFFFFFFFFFFFFFFFFFFFFFFDDFEFFFFFFFFFFFFFFFFFFFF/BFFFEDFFFFFFFFFFFFFFFFFFBFF9FFF/9FFFFFFE
@M05620:37:000000000-D9766:1:1101:15442:8299 1:N:0:65
ACCACACCTTCTACAATGAGCTGCGTGTGGCTCCCGAGGAGCACCCCGTGCTGCTGACCGAGGCCCCCCTGAACCCCAAGGCCAACCGCTACCGCTTCTGGTGGCAGCCTCCCTCCTTCCTGGCCTCCCGGAGCTGCGCCCTTTCTCCCTGGTTCTCTCTTCTGCCGTTTTCCGTAGGACTCTCTTCTCTGACCTGAGTCTCCTTTGGAACTCTGCAGGTTCTAGATCGGAAGAGCACACGTCTGACCTCC
+
AA>AAAAAFFFDFGGBFGG1D1F1EAAEGAHHFGFEEEGAEHFHHGEG//E/BB1FH00EEECGEE@EGGGGHGCEEGA>>FHCEF<<B/BB0/>///?GBGHCFBCCEH0?/?FF011FD=CGF1>GFE--<@.//;AA--:0:0C0/90./;9BF0000;BBFBA.AFGFB.;FC.B/;FFF/FFEFF//;/99;B9BBBFFFF//9/9B////9/99///9B/9B9ABEAF-9/9B?@F-B-B/;BBE
@M05620:37:000000000-D9766:1:1101:6314:8325 1:N:0:65
ACCACACCTTCTACAATGCGCTGCGTGTGGCTCCCGAGGAGCACCCCGTGCTGCTGACCGAGGCCCCCCTGACCCCCAAGGCCAACCGCTCCCACAGGTGGCGGCCCGTTCCCTCCTTCCTCTCCTCCCGTCGCTGCGCCTTTTTTCGCTGGTGCTCTCTTGTCCCGTTTTCCCTAGGTCTCTCTTCTCTGCCCTTTGTCTCCTTTGTAGCTCTGTCGTTTGTAGTTCGGCTGGGCACACGTCTGCACGCC
+
>AAAAAA>CBFFGGGGFG4AEAGGGGGA2BFGFBBE?EEEEGCGHGE0EEFFHHGGHHH>>EFEFEGEGGFF3BGEGGEGFEGGHFGGG////?0/0/2<F0/><>---<</00<</=G/00:;/=;/:;..-;.;.BF...090-;-;CA-B.F/;BBF;///;;BF.9./;/;/./9/;B///;/B///;B.;//;;//9/;F/////;/B/B//;....;;//;/9--.-...;A..-;A.;//9.-.
@M05620:37:000000000-D9766:1:1101:14435:8330 1:N:0:65
ACCACACCTTCTACAATGAGCTGCGTGTGGCTCCCGAGGAGCACCCCGTGCTGCTGACCGAGGCCCCCCTGAACCCCAAGGCCAACCGCGAGAAGATGACCAGGTGAGTGGCCCTTCTCCTCTTCTGGTGCCCCCCTCCCTCCCTCCCGGCCCCCCGCAGCTTCGCCCTTGCTCTCTGTTTTTCCCTTTTGCCGTGTTCCCTATTCCTTTCCTCTCGTACCCTTTGGTCCTTTGGAGCTTCTCAGTTGCTA
+
CCCCCCCCFFFFGGGGGGGGGGHHGFGGHGHHHGGGGGGGDHHHHGGGEGGGHHHHHHHGGGGGGGGGGGGHHHHGGGGHGHHHHGGGGGGGGGHHHH2?22?/?110??/?0F/001<>F<F1F1<1>01<<.<-;EG.CBE.;GG.;CC----;B----;9B-;AFF//0;B0;F09;0/.;00;B0;0;0-;-.9;00;00000000;0000;....;00/00/:;BF0BF/://;000:000:000;
@M05620:37:000000000-D9766:1:1101:8011:8340 1:N:0:65
ACCACACCTTCTACAATGAGCTGCGTGTGGCTCCCGAGGAGCACCCCGTGCTGCTGACCGAGGCCCCCCTGAACCCCAAGGCCAACCGCTAACTCTTCTGGTGGCCGCCTCCCTCCTTCCTTGCCTCCCGGAGCTGCGCCCTTTCTCCCTGGTTCTCTCTTCTGCCGTTTTCCTTAGGCCTCTCTTCTCTGCCCTGAGTCTCCTTTGGACCTCTGCCGGTTCTAGCTCGGACGCGCACACGTCTGAACTCC
+
BBBBBBB3BFFFGFGGGG5FGGHHGGGBAEHHHFFF?EEGGHHHHGGEEFGGHHHHHHHAECGGGGGGGGGHGHHGGG/?FHHHHGGGGG//B?1BFB>?G??C??>@DGGHGGHGHHHHH1=FHHGH>EG@DGHHHGGGGGHH;CGGHGGGGGGGGGGGGGGGGGGDGGGGG0FGFG:FFFFFFFFFFFFFFFFFFFFFFFFFFFFFFFFFFFFFFBB;DFFFF;FFFB.-9-;9BB?FBFFFF/;;;;F
@M05620:37:000000000-D9766:1:1101:4569:8341 1:N:0:65
ACCACACCTTCTACAATGAGCTGCGTGTGGCTCCCGAGGAGCACCCCGTGCTGCTGACCGAGGCCCCCCTGAACCCCAAGGCCAACCGCTAACAGGTTTGGAGGCGGCCTCCCTGCTTCCTCTCCTCCTGGAGCTGCGCCCTTTCTCTGTGGTTCTCTTCTTCGCCGTTTTCCTTAGGTCTCTCTTCTCTGCCCTGAGGCTCCTTTGGACCTCTGCCGGGTCTTGGTCGGTGGAGCACACGTCTGGGGTCC
+
AA11AAAAFFFFGGGDFF11B1BEEFFEGGGHCFGGGGE/BG/GHGEEEEFCBBGBFHHGEG/EEEEFGGGF@E?EEGEAAHHGEFG/B@/<B<1/B11//1?////<A.0>F00.<DFHH00<G0GH<C/:./.;C?@GC-/00;C0090;99F0;F00000;.99-;FAFBB99///;BB/9BBF/9/9/B-FF-B-;E;ABF//BFFFFFF///----@F///;F?=---99;A-BA9;--9/--;AA
@M05620:37:000000000-D9766:1:1101:18869:8350 1:N:0:65
GAGGCTGCTTTGGAAGAAACTGACAAGCCAGGGACAAAAGATCGGAAGAGCACACGTCTGAACTCCAGTCACGAGATCGTATCTCGTATGCCGTCTTCTGCTTGAAACAAAAAAATAAGAACCAAACCATGCCATAGTATGTATTCCCTCACTTTAGCACCCAACAGATTTCGCAGTCCCTAATATTTGAACCACCTCCACATCTCGTCCCGACTGATACGAATGCCCTGAACCGTCGCGTATCCCAACCG
+
AAAAAAFAFFFFGF1BEG1BGGGGHGFGFHGBECFGGHHGFHGGFB/AFHHHHHHGHHGFDGHHHHGHHHHHE/>/>B/BFGHHHFBEGHHHGGGGGHHFGFFBFG11FH0BF//01<1<1</0/////111<1111@2222222111100/11111111......00111>/..../0/00/0=0000000:..:...///0000.9..;:.--./000.9../00//-9/;---------;-;///---
@M05620:37:000000000-D9766:1:1101:24958:8351 1:N:0:65
AACACACCTTCTACAATGAGCTGCGAGTGGCTCCCGAGAAGCACCCCGTGCTGCTGACCGAGGCCCCCCTGAACCCCAAGGCCAACCGCGAGAAGATGCCCAGGTGAGTGGAACGCTACCTCTTCTGGTGGCCGCCTCCCTCCTTCCTGGCCTCCCGGCGCTGCGCCCTTTCTCACTGGTTCTCTCTTCTGCCGTTTTCCGTAGGCCTCTCTTCTCTGACCTGAGTCTCCTTTGCACTCTGCAGGTTCTAG
+
>>11>A>ACFB133BAAFF1F1A1E0AA0BBABFCEG//B0B1B/BAE//B/DFFFHHFGGGGGGG/FG?/>CGH/EEEH/??GEGC@EC@CCGFFB1??G1F/?GHH11?<11/?..<FHHHHHHGHGHGHHGGGGGHGHHGHGGHHHHGHGGGGE?@?@-;A@@F@@FFFFFBFFFFFFFFFFFFFFFFFF@AFFFFFFFABB/BFFFFFFF/FFB/FFFE/:9FFFF9BFF;BF:FFFFFFF?B:B;/
@M05620:37:000000000-D9766:1:1101:13592:8353 1:N:0:65
ACCACACCTTCTACAATGAGCTGCGTGTGGCTCCCGAGGAGCACCCCGTGCTGCTGACCGAGGCCCCCCTGAACCCCAAGGCCAACCGCTACCTCTTCTGGTGGCCGCCTCCCTCCTTCCTGGCCTCCCGGAGCTGCGCCCTTTCTCCCTGGTTCTCTCTTCTGCCGTTTTCCTTAGGACTCTCTTCTCTGCCCTGAGTCTCCTTTGGACCTCTGCCGGTTCTAGATCGGAAGAGCACACGTCTGCCCTCC
+
CCCDCCCCFFFFGGGGGGGGGGHHGGGGHGHGHGGGGGGGGHHHHGGGGGGGHHHHHHHGGGGGGGGGGGGHHHHGGGGHGGHHECFEF/>BF2??F?FGFHFE?F/>C<AGGFGDFFHHH10>G1GHGD@@<-<CC-DGGGGGGHHFGGGEFFFFFFGBFGGGGFGCDGGGG0;BBB09/BFFFFFFFFFFFEBF/BFFFFB0;FFFF09FFFBBBDF;:AB:90;FADA.:AFFFFFF99AFE0;.9AA
@M05620:37:000000000-D9766:1:1101:10741:8362 1:N:0:65
AGTGCCAGCTCTCAATCGCACAGGGGACCCAGGGCCTGGCCCCTCCATCCAGAAAACCTATGACCTCACCCGCTACCTGGAGCACCAACTCCGCAGCTTGGCGTAGGAATCTGGGAGTTGGGGAGGAGTGAGGAGTTGGGGAAAGACAGTCCTAACCGTGGAGGGTTCTGGTAAATGATGGGGTGAGGAGGGGCTCTTTGGCTCCCACCAGTCCCCCTGTCTGGTCTATCTCCTGCCCTTAGATCGGAAGA
+
AA>AAFFFBFFFGGGGGEGGEFHHFGGGGGHHGGGGGEHFFHGHGGHHHHHGFCCHHGEHHHEHHHHHHHHGGGFGHHHHHHHFFHHHGGHHGGGGGHHHGHGEEEGHBHHHHHHHFCGHFFGGFG?EFHHHHHGHFH1CDG..CCGFFGHHHFFGHGDHGAGDGGHGHHHGFFGGGFFGF?EDGGGG0CE?BFFFFFFFFFFFFFFFFE?FFFFFFCFFFFFFFFFFFFFFFEFFFFFF/BFFFEF?AF.
@M05620:37:000000000-D9766:1:1101:17531:8374 1:N:0:65
ACCACACCTTCTACAATGAGCTGCGTGTGGCTCCCGAGGAGCACCCCGTGCTGCTGACCGAGGCCCCCCTGAACCCCAAGGCCAACCGCGAGAAGATGCCCAGGTGAGTGGCCCGCTACCTCTTCTGGTGGCCGCCTCCCTCCTTCCTGGCCTCCCGGAGCTGCGCCCTTTCTCACTGGTTCTCTCTTCTGCCGTTTTCCGTAGGACTCTCTTCTCTGACCTGAGTCTCCTTTGGAACTCTGCAGGTTCTA
+
CCCCCCCCFFFFGGGGGGGGGGHHGGGBGGHHHGGGGGGGGHHHHGGGGGGGHHHHHHHGGGGGGGGGGGGHGHHGGGGHGHHHHGGGGGGGGGHHHHHHHHHGHHHHHHGGHHGGGGGHHHHHHHHHHHGHHGGGGGHGHHGHHGGGGGGGGGGGGC-@DGGGGGFFFFFFFFFFFFFFFFFFFFFFFFFFFFFFFFFFFFFFFFFFFFFFFFFFFFBFFFFFFFFFFFFFFFFFFFFFFFFFFFFFFFB
@M05620:37:000000000-D9766:1:1101:9082:8376 1:N:0:65
ACCACACCTTCTACAATGAGCTGCGTGTGGCTCCCGAGGAGCACCCCGTGCTGCTGACCGAGGCCCCCCTGAACCCCAAGGCCAACCGCGAGAAGATGCCCAGGTGAGTGGCCCGCTACCTCTTCTGGTGGCCGCCTCCCTCCTTCCTGGCCTCCCGGAGCTGCGCCCTTTCTCACTGGTTCTCTCTTCTGCCGTTTTCCGTAGGACTCTCTTCTCTGACCTGAGTCTCCTTTGGAACTCTGCAGGTTCTA
+
BBABBBBBFFFFGGGGGGGGGGHHGFGFHGHHHGGGGGGGGHHHHGGGGGGGHHHHHHHGGGGGGGGGGGGHHHHGGGGHGHHHGGGGGGGGGGHHHHHHHHHGHHHHHHGGHHGGGGGHHHHHHHHHHHGHHGGGGGHGHHGHHGGGGGGGGGGGGC-BBGGGGGFFFFFFFFFFFFFFFFFFFFFFFFFFFFFFFFFFFFFFFFFFFFFFFFFFFFFFFFFFFFFFFFFFFFFFFFFFFFFFFFFFFFB
@M05620:37:000000000-D9766:1:1101:19994:8384 1:N:0:65
ACCACACCTTCTACAATGAGCTGCGTGTGGCTCCCGAGGAGCACCCCGTGCTGCTGACCGAGGCCCCCCTGAACCCCAAGGCCAACCGCGAGAAGATGCCCAGGTGAGTGGCCCGCTACCTCTTCTGGTGGCCGCCTCCCTCCTTCCTGGCCTCCCGGAGCTGCGCCCTTTCTCACTGGTTCTCTCTTCTGCCGTTTTCCGTAGGACTCTCTTCTCTGACCTGAGTCTCCTTTGGAACTCTGCAGGTTCTA
+
BBBBBBBBFFFFGGGGGGGFGFHHGEEFHGHHFGGGGGGGGHHHHGGGEGGGGHHHHHHGGGGGGGGGGGGHHGHGGGGHGHHHHGGEGGGGCFFHFHHHFHHGHHHHGFFGHHFGG?FHHHGHGHHGHHGHHCCGGGHGHHGHHGGGGGGGGGGGGG-?FFGGFGFFFFFFFFFFFFFFFFFFFFFFFFFFFFFDFFFFFFFDAFFFFFFFFFFFFFFFFFFFFFFFFFFFFFFFFFFFFFFFFFFFFFB
@M05620:37:000000000-D9766:1:1101:21049:8385 1:N:0:65
AGTGCCACCTCTCAATCGACCCGGGGACCCCTGCCCCGGCCCCCCCAGCCCGAATACCTGTTACCTCCCCCGCTACCTGGAGCACCAACTACGCCCCTTGGCTGGGACCTGTGTTGCGCATCGCGCGCTCGAATCTGGGAGTTGCGGTGGTGTGCGGCGGTCGGGAAAGACAGTCCTAACCGTGGAGGGTTCTGGGAGATGATGATGTGAGGAGGCGCTGTTTTGCTCCTACCAGTTGACCTGTCTGGTCC
+
>1>>ABB11BBFGFGGGA1AE0A0AAE/AB//B/GH/AAAAAE/EE>/0B>>/>/?@F11B1BBBGF/F//>EE>CH<GBGGH??GHHG<FHC>//>??G101...00>00100<<0---=-..-----.-=/0.90;/.9./;0;--;--;--/-----;---9-;-;/;BF9F/B9/BF@-----;----///9---///////9////-/--9-;---/;--/B/B///9B:////;B/F/B/:F9//
@M05620:37:000000000-D9766:1:1101:25190:8387 1:N:0:65
ACCACACCTTCTACAATGAGCTGCGTGTGGCTCCCGAGGAGCACCCCGTGCTGCTGACCGAGGCCCCCCTGAACCCCAAGGCCAACCGCTACCTCTTCTGGTGGCCGCCTCCCTCCTTCCTGGCCTCCCGGAGCTGCGCCCTTTCTCCCTGGTTCTCTCTTCTGCCGTTTTCCGTAGGACTCTCTTCTCTGACCTGAGTCTCCTTTGGAACTCTGCCGGTTCTAGATCGGACGAGCACACGTCTGACCTCC
+
CCCCCCCCFFFFGGGGGG5GGGHHGGGEGGHHHGGGGGGGGHHHHGGGDEGGHHHHHHHGGGGGGGGGGGGHHHHGGGGHGHHHHGGGGG@<F2BBGBGHH??C0?>CGGGHGHHGHHHHHHHGHHHHEGGGGGHGHGGGGGHHHHHEFGGGGGGGGGGGGFGGGGGFFGGGGGGG?F0FFFFFFFFFFFF0BFFFFFFFFFFFFFFEFFFFFFFFFFFCDFFFE0BFFFF-:-;BFFFFFFFFFF0BFFF
@M05620:37:000000000-D9766:1:1101:21514:8391 1:N:0:65
AGTGCCAGCTCTCAATCGCACAGGGGACCCAGGGCCTGGCCCCTCCATCCAGAAAACCTATGACCTCACCCGCTACCTGGAGCACCAACTCCGCAGCTTGGCTGGGACCTATGTGAGTATCCAGCGTAGGAATCTGGGAGTTGGGGAGGAGTGAGGAGTTGGGGAAAGACAGTCCTAACCGTGGAGGGTTCTGGTAAATGATGGGGTGAGGAGGGGCTCTTTGGCTCCCACCAGTCCCCCTGTCTGGTCTA
+
AA1>A11CAFFFBGGGGEGAE0A0AEEG0E0EA0EEFFHA0FAAEF0FFG1110BBGGHHGHBGHFH@GGGEE//EHFGHFEGGFHHCG0GFGG?@E0F<?GEFE?GHGHHHE2DHGHHBGGGHBCGGG?HHFHHHF0CC?GBG?@C@-CEGHGFFHFHHHG-CGGHFHFFGGCHBGGHHGGEAGGF@FFGGFFFBBFGFFF0CEGF?EAFFBB-=@@EF/:/BFFFEFBFBE?BFBFFF?-FFFFFFFB/
@M05620:37:000000000-D9766:1:1101:10698:8391 1:N:0:65
ACCACACCTTCTACAATGAGCTGCGTGTGGCTCCCGAGGAGCACCCCGTGCTGCTGACCGAGGCCCCCCTGAACCCCAAGGCCAACCGCGAGAAGATGACTGCCCCGCTCCCTCTTCTTGTTCCCCCCTCCCTCCTTCCTGTCCTCCCGGCGCTGCGCCCTTTCTCCCTGGTTCTCTCTTTTGCCGTTTTCCGTCGGACTCTCTTCTCTGCCCTGCGTCTCCTTTGGAACTCTGCAGGTTCTCGATCGGAA
+
BBBBBBBBFFFFGGGFGGGGGGHHGGGGHGHHHGGEEGGFGHHHHGGGGGGGHHHHHHHGGGGGGGGGGGGHHHHGGGGHGHHHGGGGGGFGCDH2>F>2?D2?/<//>-.<F00FGF11>10=0/<-:.;.;:DBGFH0:0;GB0BED??--A;C:DF-BFFB9F/BFF.B///B//BF/B/BF9.;F.B/9/.-99--99//:/;BFFFFFF..9;-.;BFF/F///;9/9/F/9:9;BF/AFF;@...
@M05620:37:000000000-D9766:1:1101:23861:8392 1:N:0:65
ACCACACCTTCTACAATGAGCTGCGGGTGGCTCCCGAGGAGCACCCCGTGCTGCTGACCGAGGCCCCCCTGAACCCCAAGGCCAACCGCGAGAAGATGAGTGGCCGGCTTCCTCTTCTGGTGGCCGCCTCCCTCCTTCCTGGCCTCCCGGCGCTGCGCCCTTTCTCACTGGGTCTCTCTTCTGCCGTTTTCCGTAGGACTCTCTTCTCTGCCCTGCGTCTCCTTTGCCACTCTGCAGGTTCTAGATCTGAA
+
AAAAA>AA1CFFF3GF3G1AGBHFG00000BB1/F//EG?/GG0GGGE/ABF1GB@FGB@/E/EG/EEG/>>F1FEGE/G//GHCF/<C<<//<<11?1?<1//0-->--/<0<000G00</..=@-:E.::GHBBCFBB0/9.CF..E-9---;?--9-=FBF//BF//--;B-9BF/9/BFF/;ABFFF/A/--:BFF/FBFFFB//9//-BFE-B@F-99B/////9:FBFB//--///////9///;
@M05620:37:000000000-D9766:1:1101:9704:8416 1:N:0:65
ACCACACCTTCTACAATGAGCTGCGTGTGGCTCCCGAGGAGCACCCCGTGCTGCTGACCGAGGCCCCCCTGAACCCCAAGGCCAACCGCTACCTCTTCTGGTGGCCGCCTCCCTCCTTCCTGGCCTCCCGGAGCTGCGCCCTTTCTCACTGGTTCTCTCTTCTGCCGTTTTCCGTAGGACTCTCTTCTCTGCCCTGAGTCTCCTTTGGAACTCTGCCGGTTCTAGCTCGGACGAGCACACGTCTGACCTCC
+
BBB3AABAFFFFGGGGFGFAGAGHGEFAAEGHFFFEDCGGGHHHHGGGFEGGFHGHHHHEEECEGGGGGGGFHFHGGGGHEGHHHGG@BDGGG?FGGGGHHFGG?<<@GGGHGHHGFHHHFF0GHBGH..C@CGHHHGGGGGHH:GH0CFFFFGGGGGGGGGFFGGGGGGGGG.BFGG/FFFFFFFFFFFF/FEFFFFFFFFFFFFFFF/BFFFFFBBB;AFFFFBFFFBD-;-;B?FFFBFFFF//;;FE
@M05620:37:000000000-D9766:1:1101:14858:8418 1:N:0:65
ACCACACCTTCTACAATGAGCTGCGTGGGGCTCCCGAGGAGCACCCCGTGCTGCTGACCGAGGCCCCCCTGAACCCCAAGGCCAACCGCTACCCCTTCTGGGGGCCGCCTCCCTCCTTCCTGGCCTCCCGGAGCTGCGCCCTTTCTCCCTGGTTCTCTCTTCTGCCGTTTTCCTTAGGACTCTCTTCTCTGCCCTGAGTCTCCTTTGGACCTCTGCCGGTTCTAGCTCGGAAGAGCACACGTCTGCCCTCC
+
AAAAAAAAFCFDGGGGGG1FGGHHGEE00EA0FFAE?EAE?FHHHGGEEECGBGHHHHC>>E/EGGGGG//GHHHGFGGHGHAGHFAC@C/<??/?F01?<0><><-<<CEHGFHCHGHHH0/;C:GH;ECC@@FFGGGGGGGFBBFFFFFEGFB9BFFFFBFFFF@FFFFFF/B/BF/9BFBBFFFFFFFFF-FFFFBFFFFFFFFBFFFFFFFF/@@;AEF:9BFFF@F-;;99FABF@AEF9/;A;EF
@M05620:37:000000000-D9766:1:1101:20727:8425 1:N:0:65
ACCACACCTTCTACAATGAGCTGCGTGTGGCTCCCGAGGAGCACCCCGTGCTGCTGACCGAGGCCCCCCTGAACCCCAAGGCCAACCGCTACCTCTTCTGGTGGCCGCCTCCCTCCTTCCCGGCCTCCCGGAGCTGCGCCCTTTCTCACTGGTTCTCTCTTCTGCCGTTTTCCGCAGGACTCTCTTCTTTGACCTGAGTCTCCTTTGGAACTCTGCATGTTCTAGATCGGAAGAGCACACGTCTGAACTCC
+
BBABBABAFFFFCGGGGGDGGGHHGFGEFEHHHGFGGGGCGHHHHGGGEEGGFGFHHHHGGGCGGGGGGGGHHHHGGGGHGHHHHGGGG//<2222?DF>222?00CGCGDAGCGE0F1F0.--<..<<.CC-CC:G@DGGG/00CFFBBF/0;C0;00;0FFGGF-..9C09A.;--99B////;BF////::B9/;FFB//:/99//;///BB///;;/BFB//:FA.99:.;BBAB.9A..://:FF/
@M05620:37:000000000-D9766:1:1101:25335:8425 1:N:0:65
ACCACACCTTCTACAATGAGCTGCGTGTGGCTCCCGAGGAGCACCCCGTGCTGCTGACCGAGGCCCCCCTGAACCCCAAGGCCAACCGCTACCCCTTCTGGCGGCCGCCTCCCTCCTTCCTTGCCTCCCGGAGCTGCGCCCTTTCTCCCTGGTTCTCTCTTCTGCCGTTTTCCTTCGGACTCTCTTCTCTGCCCTGAGTCTCCTTTGGACCTCTGCCGGTTTTAGCTCGGACGCGCACACGTCTGACCTCC
+
AAAAABBA4BCFGFGGGGBBGFHHGEEA4B2BBAFA2EAEDFAFGEGEDFFGFHGHHHGEEEC>FEGEGGGFCGHGGGEHGHFGHF?E/>//B0?/????F2><//>>ADEHGHGGHHHHH<0<CGCG.C@CDGGGGCCDGGGGFFFFGFGEF0CBFGGGGFFFFFFD.F.BB/;/.9.9@FFFFFFFFFFFFFFFFFFFF;FFFFFFFFFBFFFBB@;;;AE;B/;FFD.@--;9BF=ADFEFF9:/;BE
@M05620:37:000000000-D9766:1:1101:9456:8426 1:N:0:65
ACCACACCTTCTACAATGAGCTGCGTGTGGCTCCCGAGGAGCACCCCGTGCTGCTGACCGAGGCCCCCCTGAACCCCAAGGCCAACCGCGAGAAGATGAGTGGCCCGCTACCTCTTCTGGTGGCCGCCTCCCTCCTTCCTGGCCTCCCGGCGCTGCGCCCTTTCTCACTGGTTCTCTCTTCTGCCGTTTTCCGTAGGACTCTCTTCTCTGACCTGAGTCTCCTTTGGAACTCTGCAGGTTCTAGATCGGAA
+
BBBBBBBAFFFFGGGGFGBFGFHHGEG24AGGFFFE?EGFDHHHHGGGDEGGFHGHHHGF?FCGGEGGGGEFHFHGGGGHGGHHHGGGGGBBCGHEDGDHDGEF<F>CC-<GHHHHHH1FFCFFHG@CG;GGHHGHHHHHHGHHGHGGGG-AGGGGGFFFFFFFFFFFFFF9FFFFFFFFFFFFFFADFFFFFFFFFFFFFFFFFFFFFFFFFFF/;FFFFFFFFFFBFFFFFFFFFFFFFFFFFFFFFFF
@M05620:37:000000000-D9766:1:1101:17023:8428 1:N:0:65
GAGGCTGCTTTGGAAGAGCACACGTCTGAACTCCAGTCACTACTTCGTATCTCGTATGCCGTCTTCTGCTTGCAAAAAAAAACACCCCCTACGCACCTTGGCCTGGTCCTCGTCCGGAACTCCTCCTAGGAGCCTCCCCGTTCGTCACCGCGCTGCTGCACCGCTGGCCCGTCCTTCAGGCCTTTCCGCTTTCGCACTCTTGTGGGTCCCCTTGCCCCCTTCTCCGCCTTTGTGCTGGTCCGTGACCTGCC
+
A3AAB>CAFFDFGGGGGGGGGFFG4AAB5BFH5BF3DEAB55A5DDFB23B5DBFEFBDBAAA1A5BDFHHHE3FEGH00>/>1B?E/>>/0/>?/<3?3B333??B1FB?//<//>/>>11@@F0F<G010/FG0/..<>GBCA..<0<--<@C:0G0:/:-----..;;@AE9CF000/.;/BB9A.A.A9;9;B9BB//9BD.99.9..9F/9;.;BFBB/9ADDD.///./////;/-;...//..9
@M05620:37:000000000-D9766:1:1101:27349:8435 1:N:0:65
ACCACACCTTCTACAATGAGCTGCGTGTGGCTCCCGAGGAGCACCCCGTGCTGCTGACCGAGGCCCCCCTGAACCCCAAGGCCAACCGCTAGCTCTTCTGGTGGCCGCCTCCCTCCTTCCTGGCCTCCCGGAGCTGCGCCCTTTCTCCCTGGTTCTCTCTTCTGCCGTTTTCCGTAGGCCTCTCTTCTCTGACCTGAGTCTCCTTTGGAACTCTGCCGGTTCTAGCTCGGAAGAGCACACGTCTGACCTCC
+
BBCCBBCAFFFFGGGGGGGGGGHHGFGBCEGGHGGEFGGGGHDHHGGGFEFGHHHHGHHGGGGGGGGGGGGHFHHGGGGHGHHHHGGGCGG/B2?BFBFGF?FE??BCCGGHGHHGHHHHHGHHHHHHFGGGGGGHHGGGGGHHHHH0FGGGGGGGGGGGGGGGGGGEGGGGGGGGDF0;BFFFFFFFFFF0BFFFFFFFFFFFFFFFF0BFFFFF0DF@DFFFF0BFFAA.A:AFFFFFFFFFFB:BBFF
@M05620:37:000000000-D9766:1:1101:22865:8436 1:N:0:65
ACCACACCTTCTACAATGAGCTGCGTGTGGCTCCCGAGGAGCACCCCGTGCTGCTGACCGAGGCCCCCCTGAACCCCAAGGCCAACCGCGAGAAGATGCCCAGGTGAGTGGCCCGCTACCTCTTCTGGTGGCCGCCTCCCTCCTTCCTGGCCTCCCGCAGCTGCGCCCTTTCTCACTGGTTCTCTCTTCTGCCGTTTTCCGTAGGACTCTCTTCTCTGACCTGAGTCTCCTTTGGAACTCTGCAGGTTCTA
+
DCCDCCDDFFFFGGGGGGGGGGHHGGGGHGHHHGGGGGGGGHHHHGGGGGGGHHHHHHHGGGGGGGGGGGGHHHHGGGGHGHHHHGGGGGGGGGHHHHHFHH//1F1FGHGFFH->@-<<DGHBFH00=G?FG@FCAECGFHDG0;9;09.:BFAEA--=AF0:CGDFA/FFFFBFF0BBFFFFFFFB:BFBFD.;FFFBA0;;90B/BFFFBBFFF09B90//;:BFF00:FB/0BBBFF0BFFF.BFF0
@M05620:37:000000000-D9766:1:1101:11451:8445 1:N:0:65
AGTGCCAGCTCTCAATCGCACAGGGGACCCAGGGCCTGGCCCCTCCATCCAGAAAACCTATGACCTCACCCGCTACCTGGAGCACCAACTCCGCAGCTTGGCTGGGACCTATGTGAGTATCCAGCGTAGGAATCTGGGAGTTGGGGAGGAGTGAGGAGTTTGGGAAAGACAGTCCTAACCGTGGAGGGTTCTGGTAAATGATGGGGTGAGGAGGGGCTCTTTGGCTCCCACCAGTCCCCCTGTCTGGTCTA
+
>A>>ADFFBFFFGEGGGFGAECHCGGEGGGHHAEEEFFHHHHGHGGHHHHHHHHHHHGHHHFHHHDFGHHHGG>EEHHHHBGHHHHHFFHHHEGGGGHGHGHHGGGHHGHHHHHHHHHGHHHHHHGGGGGHHHGHHHHHGGHHHGGFGGDEHHFHHHGHHHHGGHHHHGHHHHHHHHHHGGGGGGEGGEGGGGGFGGGGGGGGGGGDDFFFFFFFFFFFFFFFFFFFFFFFFFFFFFFFFFFFFFFFFFF/
@M05620:37:000000000-D9766:1:1101:25328:8451 1:N:0:65
ACCACACCTTCTACAATGAGCTGCGTGTGGCTCCCGAGGAGCACCCCGTGCTGCTGACCGAGGCCCCCCTGAACCCCAAGGCCAACCGCGAGAAGATCTGCAGGCCAGCGGCCTCCTTCCTGGCCTCCCGGACGCCTGCCTCCTCCCACGCCTCCCCGCGTCGCGCGCTTTCTGTATGACTCTCTCTTCTGACGTTTTCCGCCGGTCTCACTTCTCAGACCTGAGATTCGAATAGCACACTGCTGAACCTC
+
CCCCCCCCFFFFGGGGGGGGGGHHGGGGHGHHHGGGGGGGGHHHHGGGFGGGHHHHHHHGGGGGGGGGGGGHGHHGGGGHGHHHHGGGGCC/</22?22222?F///////->.0>G1=GH0/.<D..<CDC----..;C00.;//;/9-..=.C..-;------;--@DFF00000;00;FFFF00;FFFFFDF./.0;..;----.00;B000;0;00.;/BF0000.0.9.;0;F/A/9B0B090.//
@M05620:37:000000000-D9766:1:1101:5463:8452 1:N:0:65
ACCACACCTTCTACAATGAGCTGCGTGTGGCTCCCGAGGAGCACCCCGTGCTGCTGACCGAGGCCCCCCTGAACCCCAAGGCCAACCGCGAGAAGATGAGGGCTGCGATCCCTCTTCTTATTCCCCCATCACTCCTTCCTGGCCTCCCGGCGCTGCGCAATCTCTCCCTGGTTCTCTCTTCTGCCGTTTTCCGTCGGACTCTCTTCTCTGCCCTGCGTCTCCTTAGGCTTTCTGCAGGTTCTCGATCGGCA
+
ABAAAA>AFFFFGGGGGGGGFGGHE2EB4AGHGGGGGGEEDEHHHGGGAEGEBGFHHHHGGGCEGEGGGGG1FGHGGG?CF?GGFFEEGG/<BDCCDD110?/0/?<>//><CF0>=F11=1<1F0.-</<<=D/<0=/00/C.:C.:ADDGGGGEB--;;0;;BB/B.BFFFFFFF/BFFFF/FB..9EB/:9;-99@BFF/9B/;FFF/F./..9.;A.BF//;9//9;9FFB/B;:B/:9AFB;9;-9
@M05620:37:000000000-D9766:1:1101:17794:8452 1:N:0:65
ACCACACCTTCTACAATGAGCTGCCTGTGGCTCCCGAGGAGCACCCCGTGCTGCTGACCGAGGCCCCCCTGAACCCCAAGGCCAACCGCGAGAAGATGAGTGGCCCGCTACCTCTTCTGGTGGCCGCCTCCCTCCTTCCTGGCCTCCCGGCGCTGCGCCCTTTCTCACTGGTTCTCTCTTCTGCCGTTTTCCGTAGGACTCTCTTCTCTGACCTGAGTCTCCTTTTGAACTCTGCAGGTTCTAGATCGGAA
+
AAAAA4AAFFCFGGGGGGGDF5FG4BDG4GFG4FGG2EEA2B2BGGFFEGFF5FHHGHHG0F0EFDGEFGGF3BGEGGAG/GFGHGEEE>CCCGH2?22?>DFGHGGC@/<FFHEHHE11>FDAG-<AG?HG/GDHHHGGF/GCCCGEGG-BC--C?G.;>FBFFFFFFFF/9BBFFBFFF/9F9BDAFEFFFB..D/FFFFFFFBF/BB/BF/B/:FB/BFFBF/B.BFF/BFFFEFFFFF/B9BFEDD.
@M05620:37:000000000-D9766:1:1101:18374:8456 1:N:0:65
AGTGCCAGCTCTCAATCGCACAGGGGACCCAGGGCCTGGCCCCTCCATCCAGAAAACCTATGACCTCACCCGCTACCTGGAGCACCAACTCCGCAGCTTGGCGTCGGAATCTGGGAGTTGGGGAGGCGTGAGGAGTTGGGGAACGCCAGTCCTAACCGTGGAGGGTTCTGGTAAATGATGGGGTGAGGCGGGGCTCTTTGGCTCCCACCAGTCCCCCTGTCTGGTCTATCTCCTGCCCTTAGATCGGCAGA
+
BBBCAFFFBFFFGGGGGFGFGGHGGGGGGGHHGGEEFGHHHHGHGGHHGFEHHHGHHGGHHHGHGHGCGHHGGEFEHHHGGGHHHHEGFHHHGGGGGHHHGHGG/<CDEGHHHHBCF<@G2CG/A//>ADG?GCACGHBDG...;.;:DHHHHHCGHGAEC.;DFDFGGGGC00CFFGFBFEGFDAFF.;:@DFFFBFFFFFFFFFFFDEFFFFFFFAAFFFFFBFFBFFFFFEFFFFFF0B0FFE.--;:
@M05620:37:000000000-D9766:1:1101:9514:8457 1:N:0:65
AGTGCCAGCTCTCAATCGCACAGGGGACCCAGGGCCTGGCCCCTCCATCCAGAAAACCTATGACCTCACCCGCTACCTGGAGCACCAACTCCGCAGCTTGGCTGGGACCTATGTGAGTATCCAGCGTAGGAATCTGGGAGTTGGGGAGGAGTGAGGAGTTGGGGAAAGACAGTCCTAACCGTGGAGGGTTCTGGTAAATGATGGGGTGAGGAGGGGCTCTTTGGCTCCCACCAGTCCCCCTGTCTGGTCTA
+
111>AB1CAFFFBGGDDAFCAEGHEFGE?EHHFEA/AAGFAGGHGGHH1BGE101BFE0FGHDHHHBHHHHGGGEEHHHEFGHF>?GHGBGHGEGGECGHGHHGGFHHGHGHHFGHGFHHEHHHHGFGGGHHGHHHH0FFGHHHG?FCCCAGHFHFCA/C0CC?EGHHHGHHC0:GHHHHG.EGCEG@CCGGFGCFGGGGGGGGGGF@FFEFFF?<@-;BFFFFFFFFFFFFFFFFFFFF;EFFFF//;F9
@M05620:37:000000000-D9766:1:1101:11022:8462 1:N:0:65
ACCACACCTTCTACAATGCGCTGCGTGTGGCTCCCGAGGAGCACCCCGTGCTGCTGACCGAGGCCCCCCTGAACCCCAAGGCCAACCGCGCGAAGATGCCCAGGTGAGTGGCCCGCTACCTCTTCTGGTGGCCGCCTCCCTCCTTCCTGGCCTCCCGGCGCTGCGCCCTTTCTCACTGGTTCTCTCTTCTGCCGTTTTCCGTAGGACTCTCTTCTCTGACCTGAGTCTCCTTTGGAACTCTGCAGGTTCTA
+
AA@1AAAAFFFFGFGFBG11E0EEEAAAA0FG1AFCEEG?EGAGHGGCEEFGGGHFHHGE@FCGG/EEGGG0F>FEGG?G//FGFG/<BC//<C@C1F1?CCGGHHHG=DCFHHGCCGGHFHBDHFHFCH?FHGCGGGFGGGGGBF/FGBFFFFEFFG-;@@@F?@B@;FFBFFFFFFF9BFFFBBFFFFFEF@BAFEFFFFFBFFFFFFFFFFFFFFFFFFFB-;FBFF9BFFBFBFFFFFFFFFFBFF9
@M05620:37:000000000-D9766:1:1101:8718:8473 1:N:0:65
AGTGCCAGCTCTCAATCGCACAGGGGACCCAGGGCCTGGCCCCTCCATCCAGAAAACCTATGACCTCACCCGCTACCTGGAGCACCAACTCCGCAGCTTGGCGTAGGAATCTGGGAGTTGGGGAGGAGTGAGGAGTTGGGGAAAGACAGTCCTAACCGTGGAGGGTTCTGGTAAATGATGGGGTGAGGAGGGGCTCTTTGGCTCCCACCAGTCCCCCTGTCTGGTCTATCTCCTGCCCTTAGATCGGCAGA
+
BCAAAFFFCFFFGGGGGGGGGGHHGGGGGGGHGGGGGGHHFHGGGGHHHHHHFCGFGGHHHHGHHHHHHHHGGEGGHHHHHHHHHHHHGHHHGGGGGHHHGHGFEGGGHHHGHHHGFFFGBDGEC@?EHHHEHHGHHHBADF<.C/<CHHHHHE0GHGGHG.GGGEHFHGHFF0FGFBFGFGFDDEFG9CDGFFFFFFFFFFFFFFFFFFFFFFFFFFFFFFFEFFFFFFFFFFFFFFFF0FFFFFF--9.
@M05620:37:000000000-D9766:1:1101:18854:8473 1:N:0:65
ACCACACCTTCTACAATGAGCTGCGTGTGGCTCCCGAGGAGCACCCCGTGCTGCTGACCGAGGCCCCCCTGAACCCCAAGGCCAACCGCGAGAAGATGAGTGGCCCGCTCCCTCTTCTGGTGGCCGCCTCCCTCCTTCCTGGCCTCCCGGCGCTGCGCCCTTTCTCACTGGTTCTCTCTTCTGCCGTTTTCCGTAGGACTCTCTTCTCTGACCTGCGTCTCCTTTGGAACTCTGCAGGTTCTAGATCGGAA
+
CCCCCCCCFFFFGGGGGGGGGGHHGGGFEGHHHGGGGGGGGHHHHGGGGGGGHHHHHHHGGGGGGGGGGGGHHHHGGGGHGHHHHGGGGGGGGGHHHHHHHHGGGHFGG-CFHHHHHH1FGHGHHGGGGGHGHHGHHHHHHHHHHGGGGG-ADGGGGFFFFFFFFFFFFFFFFFFFFFFFFFFFFFFFFFFFFFFFFFFFFFFFFFFFFFBFFFF.CADFFFFFFFFBFFFFFFFFFF;FFFFFFFFFFBE
@M05620:37:000000000-D9766:1:1101:16655:8482 1:N:0:65
ACCACACCTTCTACAATGAGCTGCGTGTGGCTCCCGAGGAGCACCCCGTGCTGCTGACCGAGGCCCCCCTGAACCCCAAGGCCAACCGCTACCTCTTCTGGTGGCAGCCTCCCTCCTTCCTGGCCTCCCGGAGCTGCGCCCTTTCTCCCTGGTTCTCTCTTCTGCCGTTTTCCGTAGGACTCTCTTCTCTGACCTGAGTCTCCTTTGGAACTCTGCCGGTTCTAGCTCGGAAGAGCACACGTCTGACCTCC
+
CCCBCCCBFFFFGGGGGGGGGGHHGGGGHGHHHGGGGGGGGHHHHGGGGGGGHHHHHHHGGGGGGGGGGGGHHHHGGGGHGHHHHGGGGGGGH2BFGGGHFGHGFC/BHHHHGHHGGHHHHHFHHHHHGGGFGGHHHGGGGGHHHHH0GHHHGHGGGFGFGGGFGGGFGGGGG.CFDGGGGGGGFFFFFFF0BFFFFFFFFFFFFFFFF0BFFFFFE-@;DFFFF0BFFFFEFA.FFFFFFF?FFBBFBFE
@M05620:37:000000000-D9766:1:1101:8074:8497 1:N:0:65
ACCACACCTTCTACAATGAGCTGCGTGTGGCTCCCGCGGCGCCCCCCGTGCTTCTGACCGAGGCCCCCCTGAACCCCAAGGCCAACCGCGAGAAGATGCCCAGGTGAGTGGCCCGCTACCTCTTCTGGTGGCCGCCTCCCTCCTTCCTGGCCTCCCGGAGCTGCGCCCTTTCTCACTGGTTCTCTCTTCTGCCGTTTTCCGTAGGACTCTCTTCTCTGACCTGAGTCTCCTTTGGAACTCTGCAGGTTCTA
+
>A>AA4>>FFFFGFGFABGBFBGFEE2E4EBGHGGG2EF0EE0>FGGGE1EF3FHFGHGG>>/>FFFGGGGBFCGGGGGHFHHHHFGCFACAADH/<<DGFHEEGFGHGDCEFECFG-:CFFBFFGBCFBEFG-ADGGEGFFDFBFFFFFFFFFFFF9-@BFFFFFFFFFFFFFFFFFFBFFFFFFFFFFFFFBAAFEFFDFFDD/;FFFFBFBFBB:BFBFFFFFFFFFBFFBE//9BFFFFFFF9BBB/
@M05620:37:000000000-D9766:1:1101:12160:8501 1:N:0:65
ACCACACCTTCTACAATGAGCTGCGTGTGGCTCCCGAGGAGCACCCCGTGCTGCTGACCGAGGCCCCCCTGAACCCCAAGGCCAACCGCTACCTCTTCTGGTGGCCGCCTCCCTCCTTCCTGGCCTCCCGGAGCTGCGCCCTTTCTCACTGGTTCTCTCTTCTGCCGTTTTCCGTAGGACTCTCTTCTCTGACCTGAGTCTCCTTTGGAACTCTGCAGGTTCTAGATCGGAAGAGCACACGTCTGAACTCC
+
CCCCCCCCFFFFGGGGGGGGGGHHGGGEHGHHHGGGGGGGGHHHHGGGEGGGHHHGHHHGGGGGGGGGGGGGHHHGGGGHGGHHHGGGGCGF2DDDGGGHFHHDHHCCGGDHGHHGGHGHHFFHHHHGGD?CCCGGGCGGCGGGGGGFGGFFBFFBFFB0FGGFFFDG.CEGGFFFG?FBFFFFFFFFFFFFF/FB:BFFFFFFFFFBF;FFFFFFFFF9BBFFBFFFFFBEDFFFFFBFCAEFFF0BFFF
@M05620:37:000000000-D9766:1:1101:12136:8505 1:N:0:65
ACCACACCTTCTACAATGAGCTGCGTGTGGCTCCCGAGGAGCACCCCGTGCTGCTGACCGAGGCCCCCCTGAACCCCAAGGCCAACCGCTAACCTTTTCGGTGGCCGCCTCCCTCCTTCCGGTCCTCCCCGCGCTGCGCCCTTTCTCCCTGGATCTCTCTTCTGCCGTTTTCCTTAGGCCTCTCTTCTCTGCCCTGAGTCTCCTTTGTACCTATGCCGGTTCTCGCTCGGACGCGCACGCGTCTGGATTCC
+
AAAAAAA>44BDEDAFGGABFGHHGAE2AEFBBAAB?EAEEG2BBAEEEEAFFHHHGGHEEEEEGGGGGEFGBGFGEGGHGGGGFFGGBB</B011B12>/???0?/<<//.><0>GHHH.-<-<<GBE.<:@D@-.-9ABGGGGFGGG/CA/099C0:09BC/BF;;.:EF/;9////;B9/9;FFF/;FBFEFF9;;9//;F/FF//BB//////-9;.;/;;.;:B?.9-9;=B=-;BBBFF////9/
@M05620:37:000000000-D9766:1:1101:18650:8511 1:N:0:65
ACCACACCTTCTACAATGAGCTGCGTGTGGCTCCCGAGGAGCACCCCGTGCTGCTGACCGAGGCCCCCCTGAACCCCAAGGCCAACCGCGAGAAGATGACCCGGGTGATTGCCCCTCTACCTCTCCTGTTGCCCGCTCCCCTCCTCCCGGGCCTCCCGCAGTTCTCCCTTGTTCCCTTTTTTGCCGCTTTTCCCGGTTCCCTTTTGTCTCTCTTGTGTCTCCTTAGGCTCCTTTGAGACTCTGCAGGTTCT
+
CCCCCCCCFFFFGGGGGGGGGGGHGEEEH2FGHGCFGA2AE2GHHGGGEFGGHAGHFHHGGGGFFGGEGGGHHHHGGGGHGHHHHGGGGGGGGGHHHHHF22////>.11111>..>G<11100//</00000<.---;..:EGH/CE.;--;C.C..---.;////;///;/////////;-/;--@D.////:--9./;//////;B//;/;///;//;FF//:/9/;./;//9../;;F;/;/../9/
@M05620:37:000000000-D9766:1:1101:21374:8526 1:N:0:65
AGTGCCAGCTCTCAATCGCACAGGGGACCCAGGGCCTGGCCCCTCCATCCAGAAAACCTATGACCTCACCCGCTACCTGGAGCACCAACTCCGCAGCTTGGCGTGGGAATCTGGGAGTTGGGGAGGCGTGAGGCGTTGGGGAACGCCAGTCCTAACCGTGGCGGGTTCTGGTACATGATGGGGTGAGGCGCGGCTCTTTGGCTCCCACCAGTCCCCCTGTCTGGTCTATCTCCTGCCCTTAGATCGGCAGA
+
CCCCDFFFCFFFGGGGGGGGGGHGGGGGGGHHFGGGGGHHHHGHGGHHHHHHHHGHHGHGHHHHHHHHHHHGGEFGHHHHHHHHHHHHGHHHGGGGGHHHGH??/<</2BBGHHHHGGGD=<///>/<<CGEA.-<<C<CC...;.;.=:00;B0/:;E.?-=D;-9:F000000;:F00BAA:9:;F.---;-@D:0BF/00::./.9AF000;9DF.B0BFF0;000:0;:00;FF0/0;000;D---;
@M05620:37:000000000-D9766:1:1101:7569:8529 1:N:0:65
ACCACACCTTCTACAATGAGCTGCGTGTGGCTCCCGAGGAGCACCCCGTGCTGCTGACCGAGGCCCCCCTGAACCCCAAGGCCAACCGCGAGAAGATGAGTGGCCCGCTACCTCTTCTTGTGGCCGCCTCCCTCCTTCCTGGCCTCCCGGCGCTGCGCCCTTTCTCACTGGTTCTCTCTTCTGCCGTTTTCCGTAGGACTCTCTTCTCTGACCTGCGTCTCCTTTGGAACTCTGCAGGTTCTAGATCGGAA
+
ABAAA4AAFFFFGGGGGGGGGGGBFEAEGEFGGFFEEEE2EG2GHGGGEEGADGHCGGHGEEEFGEEGGGGF3?GFGGEGGGHH/FFEFCGGC/G<FF?FGG/<0//>C<CHHGGHHH1>FGAEHCCGGAGEGHGHHHHH0GGHGFEGGG-AB?GGCDFFFFFFFF/BBBFFFFFFFFBFFFFFFFDDFEFFF/ADFFFFFFFFFFFFFF/;FFB.@AFFFFFFFFF/BFBFFFFFFFFFFF/BFF999.A
@M05620:37:000000000-D9766:1:1101:16345:8539 1:N:0:65
ACCACACCTTCTACAATGAGCTGCGTGCGGCTCCCGAGGAGCACCCCGTGCTGCTGACCGAGGCCCCCCTGAACCCCAAGGCCAACCGCGAGAAGATGCCCAGGTGAGTGGCCCGCTACCTCTTCTGGTGGCCGCCTCCCTCCTTCCTGGCCTCCCGGAGCTGCGCCCTTTCTCACTGGTTCTCTCTTCTGCCGTTTTCCGTAGGACTCTCTTCTCTGACCTGAGTCTCCTTTGGAACTCTGCAGGTTCTA
+
BBBBBBBBFFFFGGGGDGGGGGHHGEF22AEEEFFEEGEGCGFGGGFG1EFF5B3FGH3FGC/EFGEEG/?2FBGEGDGHGGHHACDCCD<C?DHBHGFHHHEGGHHGGHGGHHGGGGGHHHHHHHHHHHGHHGGGGGGGGGGGGGGGGGGGGGGGGG?DGFFFFFFFFFFFFFFFFFFFFFFFFFFFFFFFFFFFFFFFFFFFFFFFFFFFFFFFFFFFFFFFFFFFFFFFFFFFFFFFFFFFFFFFFFF
@M05620:37:000000000-D9766:1:1101:5009:8543 1:N:0:65
AGTGCCAGCTCTCAATCGCACAGGGGACCCAGGGCCTGGCCCCTCCATCCAGAAAACCTATGACCTCACCCGCTACCTGGAGCACCACCTCCGCAGCTTGGCGTGGGCCTCTGGGAGTTGCGGAGGTGTGAGGCGTTGTGGAAGGACAGCCCTAACCGTGGGGGGTTCTGGTTCATGATGGGGTGCGGTGGGGCTCTTTGGCTGGGACCCGTCCGCCTGTCTGGCCTCTCTCCTGCCCTTCGATCGGTCGA
+
>A>>>FFFBFFFGFGGGGF2E2FDF2BAEBFGBEE2FFHHHHGHGGHHHGHHGHHAFEHHFFFHHDBGHHH0E/>EGHHH2BFHHH11?GH?>E?E>G?GGH/</></?FGHHFHFGGED2///<>//1CFGAC<C-A.<.0</<../;...:://;AF.A-;B9-9.///;/9/;/://;AD:-.;@.:.:@.@E:9;B//:..:....;...--;;.B/;FF/././;/;BBBFFF//.;./9;D.99@
@M05620:37:000000000-D9766:1:1101:13393:8545 1:N:0:65
AGTGCCAGCTCTCAATCGCACAGGGGACCCAGGGCCTGGCCCCTCCATCCAGAAAACCTATGACCTCACCCGCTACCTGGAGCACCAACTCCGCAGCTTGGCTGGGACCTATGTGAGTATCCAGCGTAGGAATCTGGGAGTTGGGGAGGAGTGAGGAGTTGGGGAAAGACAGTCCTAACCGTGGAGGGTTCTGGTAAATGATGGGGTGAGGAGGGGCTCTTTGGCTCCCACCAGTCCCCCTGTCTGGTCTA
+
>AAAABFFAFFFGFGGGAC1A0BFFEFEGE0FFEGE/BGGFGGHGGHHHHAFDGFFHGHHHHBGEGG1GGHEGGFGHFGFHHHEGGHHGGGHGG/EEFGH?CGA/?FGGHHHHF2GHB>GGHHGHGCCCGHFHHHFHHGGCBGHGGGGGGGHHGHFHGHHHHGGCAHHFHHHHCHFHFFHAAC??EGG;.9CFF90FBFEFEFFG?9@?FFBBF<@@@FFFB/BBBFEEBFFFFFFFFFF@FBBFF//;9/
@M05620:37:000000000-D9766:1:1101:20711:8590 1:N:0:65
ACCACACCTTCTACAATGAGCTGCGTGTGGCTCCCGAGGAGCACCCCGTGCTGCTGACCGAGGCCCCCCTGAACCCCAAGGCCAACCGCTACCCCTTCTGGTGGCCGCCTCCCTCCTTCCTGGCCTCCCGGAGCTGCGCCCTTTCTCCCTGGTTCTCTCTTCTGCCGTTTTCCGTAGGACTCTCTTCTCTGACCTGAGTCTCCTTTGGAACTCTGCCGGTTCTAGCTCGGAAGAGCACACGTCTGCCCTCC
+
BBBABBBBFFFFGGGG5GGGGFHHGFGECEHHFGGGGGGGGHHHHGGGDEGGGHGHHHHGGGGGGGGGGGGHHHHGGGGHFHHH/FFEGGGGG0?FG2?FF2FAFGCDCFGHEGFDFGFHHHGHHHHHCA-@@DCC/@D?CCGGFFGGGGGG9FBFFFFBFFGGFGGDGGG0B?BF../:BBFF9BFFFFF/99FFBFBBB9FFFFF///BBFFFFBDBDDFF/9;BFDAAAAAAFFFF.>AEE./9ABEF
@M05620:37:000000000-D9766:1:1101:10376:8630 1:N:0:65
ACCACACCTTCTACAATGAGCTGCGTGTGGCTCCCGAGGAGCACCCCGTGCTGCTGACCGAGGCCCCCCTGAACCCCAAGGCCAACCGCTACCTCTTCTGGTGGCCGCCTCCCTCCTTCCTGGCCTCCCGGAGCTGCGCCCTTTCTCCCTGGTTCTCTCTTCTGCCGTTTTCCGTAGGACTCTCTTCTCTGACCTGAGTCTCCTTTGGAACTCTGCAGGTTCTAGATCGGAAGAGCACACGTCTGAACTCC
+
BBBBBBBBFFFFGGGGGGGAGDGFGEGBEEHHFGGFGGGGGHHHHGGGFGGGGHGHHHHGGGGGGGGGGGGGHHHGGGGHGHHHHGGGGGGDGFGHHHHHHGGFHHCGGGGHGHHGHHHHHHGHHHHHGGGGGGHGHCGGGGHHHHH0BFGGGGGGGGGGGGGGGGGGGGGGGBFGGFFFFFFFFFFFFFF/BFFFBFFFFFFFFFFFF/FFFFFFEFFAFFFFF/FFFFD?FFFFFFFFBFEFFB9BFFF
@M05620:37:000000000-D9766:1:1101:5345:8654 1:N:0:65
ACCACACCTTCTACAATGAGCTGCGTGTGGCTCCCGAGGAGCACCCCGTGCTGCTGACCGAGGCCCCCCTGAACCCCAAGGCCAACCGCTAACCTTTTCGGTGGGGGCCTCCCTCCTTCCTTTCCTCCGGGCGCTGCGCCCTTTCTCCCTGGTTCTCTATTCTGCCGTTTTCCTTAGGCCTCTCTTCTCTGCCCTGAGTCTCCTTTGGCCCTCTGCCGGTTCTAGCTCGGCCGGGCACACGTCTGAGCTCC
+
AABCBABACCCFGGGGGGBFGGHHGEFBBFGFFFFFDGFFGHCGGGGFFFFGHHHHGHHFEGGEGGGGGGGHBGHEGGGHGHGHHGGG@D//B022B22///</</<>-><><<<>/<=CHG=GHG=/.<;-ADADDGGFGGGF0;CF;;BACFF;CFBFF/:BFFDDAFFFFFF//;9:;AFFFFFFFFFBFEFF;;BFF/:BF/FF/:EFEFEF:;@-;;F:;:B/9@AD;-;;@A/AC..:A//;:;B
@M05620:37:000000000-D9766:1:1101:14048:8661 1:N:0:65
AGTGCCAGCTCTCAATCGCACAGGGGACCCAGGGCCTGGCCCCTCCATCCAGAAAACCTATGACCTCACCCGCTACCTGGAGCACCAACTCCGCAGCTTGGCGTAGGAATCTGGGAGTTGGGGAGGAGTGAGGAGTTGGGGAAAGACAGTCCTAACCGTGGAGGGTTCTGGTAAATGATGGGGTGAGGAGGGGCTCTTTGGCTCCCACCAGTCCCCCTGTCTGGTCTATCTCCTGCCCTTAGATCGGAAGA
+
AAAAAFFCAFFFGGGGGFF1A0B0AAAE0FCGGEGG/AF0FHEGGGHHHEBF1BAAFFFFG12FGGGGHHHEGGEGHHFBFGG>EFFHG0GHGE/>E>GHEGEEEEGHGFGHHH0GG<FHHGGGG/CAGFGHFFGGGHHGCGGGHHGGGGFCGHHHGGCHGFHG?.:G0<:;0CF9CBCBFEF.;CFAFB.-@?@FB9B/FFFFFFFFFFFFFFFFF<FFBFBBFBBBB;/FFFFFFFFFB/BFFAA-AB9
@M05620:37:000000000-D9766:1:1101:11354:8667 1:N:0:65
AGTGCCAGCTCTCAATCGCACAGGGGACCCAGGGCCTGGCCCCTCCAGCCAGAAAACCTGTGACCTCACCCGCTACCTGGAGCACCAACTACGCAGCTTGGCGTAAGAATCTGGGAGCTGGGGAGGAGTGAGGAGTTGGGGAAACCCAGTCCTAACCGTGGAGGGTTCTGGTAAATGATGGGGTGAGGAGGGGCTCTTTGGCTCCCACCAGTCCCCCAGTCTGGTCTATTTCCTACCTTTAGATCGGCAGG
+
>AAAAFF11CFFFBDGGAAEEFGFFEF0AEGHF0EE/AAGAGGFGGG1BFGHACFHHGH0DA2GGG1FGFAEGE?EGHGCBBB?>?>FF>1BE/>>E>GG/0>?//011BGGHG0<//<FCCGECC/<FGG1FGAHC1GGCACF00.<<CG<DD0C<-;.:..:;;CC0CC;0;0;;C090AB;?EF.0;.:;@@FB;BB//;B-E-9;AFFB;FFA-;B/B/;;BBB///BBB/9-/;///;FB;9;@?-
@M05620:37:000000000-D9766:1:1101:6824:8678 1:N:0:65
ACCACACCTTCTACAATGAGCTGCGTGTGGCTCCCGAGGAGCACCCCGTGCTGCTGACCGAGGCCCCCCTGAACCCCAAGGCCAACCGCGAGAAGATGCCCAGGTGAGTGGCCCGCTACCTCTTCTGGTGGCCGCCTCCCTCCTTCCTGGCCTCCCGGAGCTGCGCCCTTTCTCACTGGTTCTCTCTTCTGCCGTTTTCCGTAGGACTCTCTTCTCTGACCTGAGTCTCCTTTGGAACTCTGCAGGTTCTA
+
BBBABABBFFFFGGGGGGGGGGHHGGGBGGHHHGFGGGGCGHEHHGGGGGGGHHGHHHHGGGGGGGGGGGGHGHHGGGGHGHHHFFGGGGDGCDFHHHHHHHHGHGHHHHGGGHGGGGGHHHHHHHHHHHGHHGGGGGHGHHGHHGGGGGGGGGGGGA:BBFGGGGFFFFFFFFFFFFFFFFFFFFFFFFFFFFDFFFFFFFFFFFFFFFFFFFFFFFFFFFFFFFFFFFFFFFFFFFFFFFFFFFFFFFB
@M05620:37:000000000-D9766:1:1101:26618:8697 1:N:0:65
ACCACACCTTCTACAATGAGCTGCGTGTGGCTCCCGAGGAGCACCCCGTGCTGCTGACCGAGGCCCCCCTGAACCCCAAGGCCAACCGCGAGAAGATGAGTGGCCCGCTACCTCTTCTGGTGGCCGCCTCCCTCCTTCCTGGCCTCCCGGAGCTGCGCCCTTTCTCACTGGTTCTCTCTTCTGCCGTTTTCCGTAGGACTCTCTTCTCTGACCTGAGTCTCCTTTGGAACTCTGCAGGTTCTAGATCGGAA
+
BBBBBBBBFFFFGGGGGGFGGGHHGGEGGEGGHGGCEGGG?GCGHGGGGCEG5FGHGHHGGG0EFGGGGGGHHHHGGGGHEGHHAGEE/</<BDBG222?FGGGHHCFGGGHHHHHHHHHFHGHFGGGGGHGHHGHHHHHGGGGHGCGGDGGGGGGGGGGGGFFFFFFFFFFFFFFFFFFFFFFFFFDFFFFFFFADFFFFFFFFFBFFFFFFFFFFBFFFFFFFBBFFFFFFFFFB.;BFFFFFFFEDFA
@M05620:37:000000000-D9766:1:1101:26915:8706 1:N:0:65
ACCACACCTTCTACAATGAGCTGCGTGTGGCTCCCGAGGAGCACCCCGTGCTGCTGACCGAGGCCCCCCTGAACCCCAAGGCCAACCGCGAGAAGATCAGTGGCCCGCTCCCTCTTCTGGTGGCCGCCTCCCTCCTTCCTGGCCTCCCGGCGCTGCGCCCTTTCTCACTGGTTCTCTCTTCTGCCGTTTTCCGTAGGACTCTCTTCTCTGACCTGCGTCTCCTTTGGAACTCTGCAGGTTCTAGATCGGAA
+
CCCCCBCCFFFFGGGGGGGGGGHHGGGEHGHHHGGGGGGGGHHHHGGGGGGGHHHHHHHGGGGGGGGGGGGHGHHGGGGHGHHHHGGGGGGGCDHHH2??GGHG0FFGG-EGHHHHHHDGGHFHHGGGGGHGHHGHHHHHHF.GHGFGGGGGFGGGGFFFFFFFFFFFFFFFFFFFFFFFFFFEFF.:F.BFFFFADFFFFFFFFFFFFF0BFFF.@ADFFFFFFFFFFFFFFFFFFFFFFB0BBFF.;9A
@M05620:37:000000000-D9766:1:1101:23724:8718 1:N:0:65
ACCACACCTTCTACAATGAGCTGCGTGTGGCTCCCGAGGAGCACCCCGTGCTGCTGACCGAGGCCCCCCTGAACCCCAAGGCCAACCGCTACCCCTTCTGGTGGCCGCCTCCCTCCTTCCTGGCCTCCCGGAGCTGCGCCCTTTCTCCCTGGTTCTCTCTTCTGCCGTTTTCCGTAGGACTCTCTTCTCTGACCTGAGTCTCCTTTGGAACTCTGCCGGTTCTAGCTCGGACGAGCACACGTCTGACCTCC
+
CCCCCCDDFFFFGGGGGGGGGGHHGGGGHGHHHGGGGGGGGHHHHGGGFGGGHHHHHHHGGGGGGGGGGGGHHHHGGGGHGHHHHGGGGGGGH0?FG2?GH2?E0?BDGGGHGHHGHHHHHFHHHHHHGGGGGGHHHGGGGGHHGGGGGGGGGGGGGGGGGGGGGGGGGGGGGGFGFFBFFFFFFFFHFHF0FFFFFFFFFFFFFHFFF0FFFFFFFFF@DFFFF0BFFF:---@DFFFFFFFFF9BFFFF
@M05620:37:000000000-D9766:1:1101:24681:8735 1:N:0:65
ACCACACCTTCTACAATGAGCTGCGTGTGGCTCGCGAGGAGCACCCCGTGCTGCTGACCGAGGCCCCCCTGAACCCCAAGGCCAACCGCGAGAAGATGCGTGGCCCGCTACCTCTTCTGGTGGCCTCCTCCCTCCTTCCTGGCCTCCCGGCGCTGCGCCGTTTCTCACTGGCTCTCTCGTTTGCCGTTTTGCGGTGGTCCCTCTTCTCTGCCCCGCTGCCCCTTTTGTACTCTGGAGGTTCTCGAGTGGAA
+
DCDDDDDDFFFFGGGGGGGGGGHHGFGFHGHHH2EEGGGGGHHHHGGGGGGGHHHHHHHGGGGGGGGGGGGHGHHGGGGHGHHHHGGGGGCGGGHHHH1///>-0.--<--<0D000000=/..=0..;//;//C/CGG00/=.CFG.CF?----;D-.--;/;9F0FFB/.;FBFFB.;...;0-;D/A.;--.-..;0.;B/0;000000..----..;...000/0;F0;F0;..;/00090.0..0;
@M05620:37:000000000-D9766:1:1101:11623:8739 1:N:0:65
AGTGCCAGCTCTCCATCGCACAGGGGACCCAGGGCCTGGCCCCTCCATCCAGAAAACCTATGACCTCACCCGCTACCTGGAGCACCAACTCCGCAGCTTGGCTGGGACCTATGTTGCGTCTCCAGCGTCGGACTCTGGGCGTTGGGGCGGCGTGCGGAGTTGGGGAACGCCCGTCCTAACCGTGGCGGGTTCTGGTAAATGATGGGGTGCGGCGGGGCTCTTTGGCTCCCACCAGTCCCCCTGTCTGGTCT
+
AA>>AFFFBFFFG4FFGEFAECHDGEBEGFGH2BEBFFHHHHGHGGHHHGGGHFHFGFHHGFGHHDFGHHHEF>>EHHGG2BGHHH1?EFHB>E?E>GBFGGGGGGHHGHEHHHGF3>B/CHH2GHGG/>CD-CGHGH0.>CAFHGC.AD?DGG?B;-;;FFFFFEFED.@-@FFFFF/BABFEA-;DF@EFFFFBBF/FFFFFFFFFF.@@-@DCFFFFFFFFEFFFFFBFFEF:FFFFFFFFFFFFFFF
@M05620:37:000000000-D9766:1:1101:23414:8750 1:N:0:65
ACCACACCTTCTACAATGAGCTGCGTGTGGCTCCCGAGGAGCACCCCGTGCTGCTGACCGAGGCCCCCCTGAACCCCAAGGCCAACCGCTACCTCTTCTGGTGGCCGCCTCCCTCCTTCCTGGCCTCCCGGAGCTGCGCCCTTTCTCCCTGGTTCTCTCTTCTGCCGTTTTCCGTAGGACTCTCTTCTCTGACCTGAGTCTCCTTTGGAACTCTGCCGGTTCTAGATCGGAAGAGCACACGTCTGACCTCC
+
DCCCCDDDFFFFGGGGGGGGGGHHGGGGHGHHHGGGGGGGGHHHHGGGGGGGHHGHHHHGGGGGGGGGGGGHHHHGGGGHGHHHHGGGGFGGH?GHHHHHH?GGHHGGGGGHGHHGHHHHHHHHHHHHGGGGGGHHHGGGGGHHHHH0FGGGFGGGGGGGGGGGGGGGGGGGGGGGGFBFFFFFFHHHFHHFFFHFFFFFFFFFFHHFFFFFFFFF0DF@FFFFF0BFFFF.AAFFFFFFFFFFFF0FFFF
@M05620:37:000000000-D9766:1:1101:21701:8753 1:N:0:65
ACCACACCTTCTACAATGAGCTGCGTGTGGCTCCCGAGGAGCACCCCGTGCTGCTGACCGAGGCCCCCCTGAACCCCAAGGCCAACCGCGAGAAGATGAGTGGCCCGCTCCCTCTTCTGGTGGCCGCCTCCCTCCTTCCTGGCCTCCCGGCGCTGCGCCCTTTCTCACTGGTTCTCTCTTCTGCCGTTTTCCGTAGGACTCTCTTCTCTGACCTGAGTCTCCTTTGGAACTCTGCAGGTTCTAGATCGGAA
+
AAA3AABBFFFFGGGFGGFGFFGFGEEAEAGGCFGEGGGCGHHHHGGGEEGGHGHCGHHGEGGGGEEGGEGFHFGGGGGH/EHHHGFEDG/<@FFFGHFHHHGGHCCDC-.FGHHHHH1GFFFFHCCGGGHGHHGGFHHHHGHFEGGGGG?@BGGGGBFBBFFFFFFFFFFBFFFFFFFFFFFFFBD?FFFFFFFFFFFFFFFFFFFFFFBFFFF/BBFFFFFFFFF/BFFFFFFFFFFFFFBFFFFFFFE
@M05620:37:000000000-D9766:1:1101:25457:8758 1:N:0:65
ACCACACCTTCTACAATGAGCTGCGTGTGGCTCCCGAGGAGCACCCCGTGCTGCTGACCGAGGCCCCCCTGAACCCCAAGGCCAACCGCGAGAAGATGCCCAGGTGAGTGGCCCGCTACCTCTTCTGGTGGCCGCCTCCCTCCTTCCTGGCCTCCCGGAGCTGCGCCCTTTCTCACTGGTTCTCTCTTCTGCCGTTTTCCGTAGGACTCTCTTCTCTGACCTGAGTCTCCTTTGGAACTCTGCAGGTTCTA
+
BBBBBBBBFFFFGGGGGGDGGGHHGEFACEHHHGFGFGGGGHHHHGGGFGGGHHGHHHGGGGGGGGGGGGGHHHHGGGGHGHHHHGGGGGCGGGHGHHHHHHGGHHHHHHGGHHGGGGGHHHHHHHHHHHGHHGGGGGHGHHGHFGGGGGGGGGGGGG-DDGGGGGFFFFFFFFFFFFFFFFFFFFFFFFFFFFDFFFFFFFFFFFFFFFFFFFFFFFBFFFFFFFFFFFFFFFFFFFFFFFFFFFFFFFF
@M05620:37:000000000-D9766:1:1101:15032:8759 1:N:0:65
AGTGCCAGCTCTCAATCGCACAGGGGACCCAGGGCCTGGCCCCTCCATCCAGAAAACCTATGACCTCACCCGCTACCTGGAGCACCAACTCCGCAGCTTGGCTGGGACCTATGTGAGTATCCAGCGTAGGAATCTGGGAGTTGGGGAGGAGTGAGGAGTTGGGGAAAGACAGTCCTAACCGTGGAGGGTTCTGGTAAATGATGGGGTGAGGAGGGGCTCTTTGGCTCCCACCAGTCCCCCTGTCTGGTCTA
+
BBABBFFFCFFFGGGGGGGGGGHHGGGGGGGHGGGGGGHHHHGHGGHHHHHHHHHHHGHHHHHHHHHHHHHGGEGGHHHHHHHHHHGHGHHHGGGGGHHHGHHGDDHHGHCHHHHHHHFHHHHHHGDGGFHHHHHHHHGGGHHHGGGGGGEHHFHHHGHHHHGGFGHHHHHHHHHHHHHHGGGGGGGGCFGGGGGGGGGGFGGGGGFFEFFFFFF;FFFFFFFFFFFFFFFFFFFFFFFFFFFFFFFFFFF
@M05620:37:000000000-D9766:1:1101:18104:8764 1:N:0:65
ACCACACCTTCTACAATGAGCTGCGTGTGGCTCCCGAGGAGCACCCCGTGCTGCTGACCGAGGCCCCCCTGAACCCCAAGGCCAACCGCGAGAAGATGAGCGGCTCGCTACCTCTTCTCGTGGCCGCCTCCCTCCTTCCTTCCCTCCCGGCGCTGCGCCCTTTCTCACTGGTTCTCTCTTCTGCCGTTTTCCGTAGGACTCTCTTCTCTGCCCTGCGTCTCCTTTGCACTCTGCAGGCTCTCGATCGGCAG
+
CCCCCCCCFFFFGGGGGGGGGGHHGAGBCEHHHGGGGGGGDGHHAEFG?FGEFGFHGHGGGGGGGGGGGGGFFHHGEGGHGHHHHFGGGGCGGGHHHH2=2/>///<->.<F1GGD=D0.<..-=--:C.:C:CEBFGG000;/FFGAFGG-9:-AD>FC>FFFFF0FFBF0BFFFFFFFBBBFB=DFBEFFD0..A0BBBFBFFF0B9999:9AECDD.BFFFFF0;F9BFB90;..;AF:AFF.@.-:-
@M05620:37:000000000-D9766:1:1101:19968:8771 1:N:0:65
ACCACACCTTCTACAATGAGCTGCGTGTGGCTCCCGAGGAGCACCCCGTGCTGCTGACCGAGGCCCCCCTGAACCCCAAGGCCAACCGCTACCTCTTCTGGTGGCCGCCTCCCTCCTTCCTGGCCTCCCGGAGCTGCGCCCTTTCTCCCTGGCTCTCTCTTCTGCCGTTTTCCGTAGTACTCTCTTCTCTGACCTGAGTCTCCTTTGGAACTCTGCATGTTCTAGATCGGAAGAGCACACGTCTGAACTCC
+
DDDDDDDCFFFFGGGGGGGGGGHHGGGGHGHHHGGGGGGGGHHHHGGGGGGGFHHHHHHGGGGGGGGGGGGHHHHGGGGHGHHHHGGGG/D@B2?2FGD>222?=0>D/C?CFCG?<GGH1<0001<<C.@@-A<0C-AEGG/0;GH0:BF..;F/FFB0CFGGGB-..;E0C.0;..0:B0000;BF0000;FB///BF0:9:BBB/00009BB000;09;F;;:BF.99...:9F.:.-;.9.909BF0
@M05620:37:000000000-D9766:1:1101:9368:8792 1:N:0:65
ACCACACCTTCTACAATGAGCTGCGTGTGGCTCCCGAGGAGCACCCCGTGCTGCTGACCGAGGCCCCCCTGAACCCCAAGGCCAACCGCTACCTCTTCTGGTGGCCGCCTCCCTCCTTCCTGGCCTCCCGGAGCTGCGCCCTTTCTCCCTGGTTCTCTCTTCTGCCGTTTTCCGTAGGACTCTCTTCTCTGCCCTGAGTCTCCTTTGGACCTCTGCCGGTTCTAGCTCGGAAGAGCACACGTCTGAACTCC
+
BBBBBBBBFFFFGGGGFGGFGFHHGEFBAEGHFGGEDGGGGHHHHGGGGFGGFHGHHHHGGGGGGGGGGGGHHHHGGGGHGGHHHGGGDGGGF2BFGBGGH<FEHHGGGGGFGHHGGHHHHFCHHHHHEDGDFGHHHGCGGGHHHHHBFGGGGGGGGGGGGGGBFGGGGGGGG.FGGF/BBFFFFFFFFFF/FFFFFFFFFFFFFFFFF/;FFFFF/@B;DFFFF/BFFFF.A.9BFFBF>.AFF/:;9FF
@M05620:37:000000000-D9766:1:1101:20379:8811 1:N:0:65
ACCACACCTTCTACAATGAGCTGCGTGTGGCTCCCGAGGAGCACCCCGTGCTGCTGACCGAGGCCCCCCTGAACCCCAAGGCCAACCGCTACCTCTTCTGGTGGCCGCCTCCCTCCTTCCTGGCCTCCCGGAGCTGCGCCCTTTCTCCCTGGTTCTCTCTTCTGCCGTTTTCCGTAGGACTCTCTTCTCTGACCTGAGTCTCCTTTGGAACTCTGCCGGTTCTAGCTCGGAAGAGCACACGTCTGACCTCC
+
1>1>AA1AFFB@AGG1GDAA11AFA0EEA00BECF0BAE/A/B0/BFGAEG/BGFHEHGGGC@/FFE/>EAF1>FGGGGHGGHEH/?E<CCGHGHHHHHHEHFC<0BC@?EGGHHGHHHHHGHHHHHHGGCCGGHHH?GGGGHHHHHFGGGGGGGGGGGGGGGGGGGGGGGGGBGG9BBFFFFFFFFFFFF/BFFFFFFFFFFFFFFFF/FFFFFF/@@@FFFBF/FFF@B9-;FFFFFF@FFFF9/BBFF
@M05620:37:000000000-D9766:1:1101:20399:8832 1:N:0:65
AGTGCCAGCTCTCAATCGCACAGGGGACCCAGGGCCTGGCCCCTCCATCCAGAAAACCTATGACCTCACCCGCTACCTGGAGCACCAACTCCGCAGCCTGGCGTCGGAATCTGGGAGTTGGGGAGGAGTGAGGAGTTGGGGAACGCCAGTCCTAACCGTGGAGGGTTCTGGTAAATGATGGGGTGAGGAGGGGCTCTTTGGCTCCCACCAGTCCCCCTGTCTGGTCTATCTCCTGCCCTTAGATCGGAAGA
+
AAAAABDFAFFFGGGFBGGFG0GEGEEGGGHHGEFGGGEFFHGHGGBHGFFGGGHHHGHHGHHHHHHEHHHGGEEGHHHGHGHHHHHHGHHHG///E/BFCGCE@/<BFFHHHHEFFGFGHGG/<>/>FCDFHHGGHHFGGE..<.ACCHHHHH0GHGGHGGGGGGGGGGGFBBFGGFFFFFGCAFFFEA-9@@@FFFFFEFFFFAFFFFFFFFFF-@FFFFFFFFFFFFFFFFFFFFFFB:FFFE--;A-
@M05620:37:000000000-D9766:1:1101:15020:8832 1:N:0:65
ACCACACCTTCTACAATGAGCTGCGTGTGGCTCCCGAGGAGCACCCCGTGCTGCTGACCGAGGCCCCCCTGAACCCCAAGGCCAACCGCGAGAAGATGCCCAGGTGAGTGGCCCGCTACCTCTTCTGGTGGCCGCCTCCCTCCTTCCTGGCCTCCCGGAGCTGCGCCCTTTCTCACTGGTTCTCTCTTCTGCCGTTTTCCGTAGGACTCTCTTCTCTGACCTGAGTCTCCTTTGGAACTCTGCAGGTTCTA
+
BAABABBBFFFFGGFGGGGGGGHHGEGGHGGHHGGGDGGCFHHHHGGGGGGGHHHHHHHGEGGGGGGGGGGHHHHGGGGHGHHHEFGFGGGGFGHHHHHHHHHGHHHHHHEGHHGGGCGHHHHHHHHHHHGHHCGGGGGGHHGHHFCGGGGGGGGGGGCGGGGGGGFFFFFFFFFFFFFFFFFFFFFFFFFFFFFDFFFFFFFFF/FFFFFFFFFFFFFFFFFFFFFFFFFFFFFFFFFFFFFFFFFFFF9
@M05620:37:000000000-D9766:1:1101:15006:8843 1:N:0:65
ACCACACCTTCTACAATGAGCTGCGTGTGGCTCCCGAGGAGCACCCCGTGCTGCTGACCGAGGCCCCCCTGAACCCCAAGGCCAACCGCGAGAAGATGCCCAGGTGAGTGGCCCGCTACCTCTTCTGGTGGCCGCCTCCCTCCTTCCTGGCCTCCCGGAGCTGCGCCCTTTCTCACTGGTTCTCTCTTCTGCCGTTTTCCGTAGGACTCTCTTCTCTGACCTGAGTCTCCTTTGGAACTCTGCAGGTTCTA
+
CCCCCCCCFFFFGGGGGGGGGGHHGFGFHGHHHGGGGGGGGHHHHGGGGGGGHHHHHHHGGGGGGGGGGGGHHHHGGGGHGHHHHGGGGGGGGGHHHHHHHHHGHHHHHHGGHHGGGCGHHHHHHHHHHHGHHGGGGGHGHHGHHGGGGGGGGGGGGG-ADGGGGGFFFFFFFFFFFFFFFFFFFFFFFFFFFFDFFFFFFFFFFBFFFFFFFFFFFFFFFFFFFFFFFFFFFFFFFFFFFFFFFFFFFFB
@M05620:37:000000000-D9766:1:1101:16845:8875 1:N:0:65
ACCACACCTTCTACAATGAGCTGCGTGTGGCTCCCGAGGAGCACCCCGTGCTGCTGACCGAGGCCCCCCTGAACCCCAAGGCCAACCGCGAGAAGATGCCCAGGTGAGTGGCCCGCTACCTCTTCTGGTGGCCGCCTCCCTCCTTCCTGGCCTCCCGGAGCTGCGCCCTTTCTCACTGGTTCTCTCTTCTGCCGTTTTCCGTAGGACTCTCTTCTCTGACCTTAGTCTCCTTTTGAAATCTGCAGGTTCTT
+
CCCCCCCCFFFFGGGGGGGGGGHGGGGEFGHHHGGFGGGGGHHHHGGGFGGGHHGHHHHGGGGGGGGGGGGHHHHGGGGHGHHHHGGGGGGGGGHHHHDHHCFF<1<FFGGFHH-<@@CHHGGHFD<GD<ECH?@FDAHGFHGHH0FF9F9FFFGG?D-:AA0:-ADFAFFFBB9F09F9BBBBB09BBBB9FC9AFFFF.:.:ABB/9B90F000009BF009:090;F9FF0B9F0:9;0::;F.;::0
@M05620:37:000000000-D9766:1:1101:23742:8877 1:N:0:65
AGTGCCAGCTCTCAATCGCACAGGGGACCCAGGGCCTGGCCCCTCCATCCAGAAAACCTATGACCTCACCCGCTACCTGGAGCACCAACTCCGCAGCTTGGCTGGGACCTATGTGAGTATCCAGCGTAGGAATCTGGGAGTTGGGGAGGAGTGAGGAGTTGGGGAAAGACAGTCCTAACCGTGGAGGGTTCTGGTAAATGATGGGGTGAGGAGGGGCTCTTTGGCTCCCACCAGTCCCCCTGTCTGGTCTA
+
BCBCBFFFCFFFGGGGGFFGGGHHGGGGGGHHGGGGGGHHHHGHGGHHHHHHHHHHHGHHHHBHHHHGHHGGGGGGHHHHHHHAHHHHGHHHGFECGHHHGHHGDGHHGHHHHHHGHHHHHHHHHGEGGGGGHHHHHHHGGGHHGGEGGGGHHHGHHGHFGFGGGGHHHHHHHHHHHHHHGFEGGGGGEFGGGGFFGGGGGGGGGFFFFFFFFFFFFFFFFFFFFFFFFFFFFFFFFFFFFFFFFFFFFFF
@M05620:37:000000000-D9766:1:1101:25694:8879 1:N:0:65
ACCACACCTTCTACAATGAGCTGCGTGTGGCTCCCGAGGAGCACCCCGTGCTGCTGACCGAGGCCCCCCTGAACCCCAAGGCCAACCGCGAGAAGATGAGTGGCCCGCTGCCTCTTCTGGTGGCCGCCTCCCTCCTTCCTGGCCTCCTGGCGCTGCGCCCTTTCTCACTGGTTCTCTCTTCTGCCGTTTTCCGTAGGACTCTCTTCTCTGCCCTGCGTCTCCTTTGGAACTCTGCAGGTTCTAGATCGGAA
+
AAAAAA1AFF11AFF131BGBG1EABEFH0BGHG00BAEAEHHHHGCGE/EAFAFGHC0EGGEGCG@EGGGHHHEEGGGEGHHECFFGG/>CCCHHB111?1FCC</<>-<F1G1>FF11>CC.C<?@EGGF/CEFF:CC0/:.0:C//99@?-:C--C--/0;FFBFB/-9/9FFFF/BFF/B/99-9E/9-/-9-///////BFF/////9/99--9-:FF/////9://99:9/--/;9///9/9;-9
@M05620:37:000000000-D9766:1:1101:12150:8896 1:N:0:65
ACCACACCTTCTACAATGAGCTGCGTGTGGCTCCCGAGGAGCACCCCGTGCTGCTGACCGAGGCCCCCCTGAACCCCAAGGCCAACCGCTACCTCTTCTGGTGGCCGCCTCCCTCCTTCCTGGCCTCCCGGAGCTGCGCCCTTTCTCACTGGTTCTCTCTTCTGCCGTTTTCCGTAGGACTCTCTTCTCTGACCTGAGTCTCCTTTGGAACTCTGCAGGTTCTAGATCGGAAGAGCACACGTCTGAACTCC
+
AAAABBAAFFFFGGGEDGGGGFGGEFGGHGHHHGGGGGGCGHHHHGGGGDGEHFHHHHHGGGGGGGEGGGGHHHHGGGGHFGHHAGGGGGGGHDGHFGHHHFHGHHGGGGGHGHHGHHHHHHGHHGHHGGCCGGHHFCGGGGHHHHH0FGGGGGGGGGGGGGGGGGGG?FGGGGFGG?FFFFFFFFFFFFFBFFFFFFFFFFFFFFFFFFFFFFFFFFFAFFFFFEFFFFFFFFFF9FFFBFFFFFFFFFF
@M05620:37:000000000-D9766:1:1101:18648:8917 1:N:0:65
ACCACACCTTCTACAATGAGCTGCGTGTGGCTCCCGAGGAGCACCCCGTGCTGCTGACCGAGGCCCCCCTGAACCCCAAGGCCAACCGCGAGAAGATGAGTGGCCCGCTACCTCTTCTGGTGGCCGCCTCCCTCCTTCCTGGCCTCCCGGCGCTGCGCCCTTTCTCACTGGTTCTCTCTTCTGCCGTTTTCCGTAGGACTCTCTTCTCTGACCTGCGTCTCCTTTGGAACTCTGCAGGTTCTAGATCGGAA
+
BBBBBBBBBFFFGGGGGGFGGGHHGEGFFGHHHGGFGGGGEGEHHGFEEEFGHHFHHGHGGGGGGGGGGGGHFGHGGGGHGHHHHGGGGGGGGGHHHHGGHHGGGEGGGCCHHHHHHH1GGHGEFGGGGGHGHHGHHGHHHHHHHHGGGG-ADGFGGFFFFFFFEFFFFFFFFFFFFFFFFFFFFFDFFFFFFBFDFFFFFFFFFFFFFFEFFFF.@DDFFFFFFFF/FFEFFFFFFF.;FFFFFFFFFFF
@M05620:37:000000000-D9766:1:1101:13415:8918 1:N:0:65
AGTGCCAGCTCTCAATCGCACAGGGGACCCAGGGCCTGGCCCCTCCATCCAGAAAACCTATGACCTCACCCGCTACCTGGAGCACCAACTCCGCAGCTTGGCGTAGGAATCTGGGAGTTGGGGAGGAGTGAGGAGTTGGGGAAAGACAGTCCTAACCGTGGAGGGTTCTGGTAAATGATGGGGTGAGGAGCGGCTCTTTGGCTCCCACCAGTCCCCCTGTCTGGTCTATCTCCTGCCCTTAGATCGGAAGA
+
ABAAAFFFBFFFGBGGGGFGGGHHGFGGGGGHGGFGGGHHHHGHGG2GHHGHFCGHHGHGHHHHHHHHHHHGGEEGHHHHFGHHHHFGFHHHGGGGGHHHGH?/<EDFHHHHHHHAFGHFFCC//A/C<GGHFGA>CGFDC.CCGGHFG000DDGFHGGCD.GF-CC.C;C;BB;C009BGEG.9.9FFE.-;-@A//BB///99999DEF/9B/9DF.B/BFF/99//9/;F/9;FF//;:///;D...;
@M05620:37:000000000-D9766:1:1101:8598:8921 1:N:0:65
ACCACACCTTCTACAATGAGCTGCGTGTGGCTCCCGAGGAGCACCCCGTGCTGCTGACCGAGGCCCCCCTGAACCCCAAGGCCAACCGCGAGAAGATGCCCAGGTGAGTGGCACGCTACCTATTCTGGTGGCCGCCTCCCTCCTTCCTGGCCTCCAGGCGCTGCGCCCTTTCTCACTGGTTCTCTATTCTGCCGTTTTCCGTAGGACTCTCTTCTCTGACCTGAGTATCCTTTGGAACTCTGCAGGTTCTA
+
>>11>11>CFC13BF1BBB1A1B1A000AAGGHFEA?EEGGCHGHA//BAEFF11EF0FAEEGEGGG?E@?>1FGCAGGHG/FHCFAECC><CGHGHHHGHHGG1?GGGHG/0?/>>ECHH11D1FGGHHGHHGGG..CCC/C/;CHHBGFE0A./;/.99AAGGGB-@FFF/B/BFFF/9BFFF/BFF/B/B@AFFF//ABF?BFFFFFFFFFFFFFFFFFFFFF/9;FFFFEFFFFFFFFFFFFFFFFB
@M05620:37:000000000-D9766:1:1101:6684:8923 1:N:0:65
ACCACACCTTCTACAATGAGCTGCGTGTGGCTCCCGAGGAGCACCCCGTGCTGCTGACCGAGGCCCCCCTGAACCCCAAGGCCAACCGCGAGAACATCTGGTAGCCGCCTCCCTCCTTCCTGGCTTCCCCGACCGGCTCCCTTTCTCCCGGGTTCTCTCTTCTGCCGTTTTCCGTAGTGGTCCCTTCTCTGGCCGTAGTCTCCTTGGCTACTCTGCATGTTCTAGATCGGAAGAGGAAACGTCTGGACTCC
+
BBBAAABBFFFFGGGFGGGFFBGFFEEAGEGHFFGEEGGCGHHFHGGGEEFADGGHHHHGGGCGFEEGGGGGHFGGGGGHGHHGHGGEDCG/</22?2222?2?11?@/?/.>0<.0F1F11<0/.////<--;----99EF0099C09.;-.;CBF0900;FGG0=9./;/;./;99/.;//./;BB////;F--..;B//////////.//;//;/B///9/:/;F..9...:.9.//.;...//.:F/
@M05620:37:000000000-D9766:1:1101:12246:8936 1:N:0:65
ACCACACCTTCTACAATGAGCTGCGTGCGGCTCCCGAGGAGCACCCCGTGCTGCTGACCGAGGCCCCCCTGAACCCCAAGGCCAACCGCTACCCCTTCTGGTGGCCGCCTCCCTCCTTCCTGGCCTCCCGGAGCTGCGCCCTTTCTCCCTGGTTCTCTCTTCTGCCGTTTTCCGTAGGCCTCTCTTCTCTGCCCTGAGTCTCCTTTGGACCTCTGCCGGTTCTAGTTCGGCAGAGCACACGTCTGACCTCC
+
A>11>AAA>FFDFAGBBFF1GFEGE0A000AA//BA/EEG?CHCAEEE/ABC1EBCGH0E/E/>F>EEE//0F>CEEE?///GHHE</BC/CF0??0?FGH<<E0<<>CCFAFHHGHHHHD0/<<G<C<C@GGGHHGGCB@GFF0;;BBBF?FBBBBGBFGFGGGB@CAFABF-9:AA/BF9B/BFBB/:B//-FFFFFFF/9FFFFFF/BBFFF9F??@FEF:9/9BA>--9-;BBF-A@;A--///9;A
@M05620:37:000000000-D9766:1:1101:21406:8936 1:N:0:65
ACCACACCTTCTACAATGAGCTGCGTGTGGCTCCCGAGGAGCACCCCGTGCTGCTGACCGAGGCCCCCCTGAACCCCAAGGCCAACCGCTACCTCTTCTGGTGGCCGCCTCCCTCCTTCCTGGCCTCCCGGAGCTGCGCCCTTTCTCCCTGGTTCTCTCTTCTGCCGTTTTCCGTATGACTCTCTTCTCTGACCTGAGTCTCCTTTGGAACTCTGCCGGTTCTAGCTCGGAAGAGCACACGTCTGACCTCC
+
CCCCCCCCFFFFGGGGGGGGGGHHGFGEHGHHHGGGGGGGGHHHHGGGGGGGHHHHHHHGGGGGGGGGGGGHHHHGGGGHGHHHHGGGG/C/2222B2?G2>=B0=CDGA<GCCGGHD<<1=FGAFGHGG---=.00:=.--/;CCH9990.;9BFGGGBBGF0009.;/CC0CFF./0;FFFF9FBFF0090/9/9;0;:BFFBF0/00000:FF0-;-::0900;09C.;AA9B;:B.@;;F.00;;0A
@M05620:37:000000000-D9766:1:1101:15226:8964 1:N:0:65
ACCACACCTTCTACAATGAGCTGCGTGTGGCTCCCGAGGAGCACCCCGTGCTGCTGACCGAGGCCCCCCTGAACCCCAAGGCCAACCGCTACCTCTTCTGGTGGCCGCCTCCCTCCTTCCTGGCCTCCCGGAGCTGCGCCCTTTCTCACTGGTTCTCTCTTCTGCCGTTTTCCGTAGGACTCTCTTCTCTGACCTGAGTCTCCTTTGGAACTCTGCAGGTTCTAGATCGGAAGAGCACACGTCTGAACTCC
+
DCCDCDCCFFFFGGGGGGGGGGHHGGGEEGHHHGGGGGEGGHHHHGGGGGGGGHHHHGHGGGGGGGGGGGGHGHHGGGGHGHHHHGGGGGGDH2GGHHFFG?GGFFDGGGGHGHHGHHHHHGGGHHHHGGGGGGHGHGGGGGHHHHH0FGFFGGGFGGGGGGGGGGGAFGGGGGGGGGFFFFFFFFFFFHF0FFFFFFFFFFFFFFFFFBFFFFFF0BF<0FFFF0<FFFFFFFFFFFFFFFFFFF0<BFF
@M05620:37:000000000-D9766:1:1101:12248:8972 1:N:0:65
ACCACACCTTCTACAATGAGCTGCGTGTGGCTCCCGAGGAGCACCCCGTGCTGCTGACCGAGGCCCCCCTGAACCCCAAGGCCAACCGCGAGAAGATGAGTGGCCCGCTACCTCTTCTGGTGGCCGCCTCCCTCCTTCCTGGCCTCCCGGAGCTGCGCCCTTTCTCACTGGTTCTCTCTTCTGCCGTTTTCCGTAGGACTCTCTTCTCTGACCTGAGTCTCCTTTGGAACTCTGCAGGTTCTAGATCGGAA
+
BBBABABBFFFFFGGGGGGGGFHHGEEBFEHHHGGGGGGGGHHHHGGGGGGGGHHHHHHGGGGGGGGGGGGFHFHGGGGHGHHHHGGGGGGGGGHHHHHHHHGGHHFGF@DHHHHHHH1GGHGHHGGGGGHGHHGHHHHHHHHHHHGGGG-DDGGGGGGGGGGFFFFFFFFFFFFFFFFFFFFFFFDFFFFFFFFFFFFFFFFFFFFFFFBFFFF/BBFFFFFFFFFFFFFFFFFFFFFFFFFFFFFFFFE
@M05620:37:000000000-D9766:1:1101:16980:8978 1:N:0:65
AGTGCCAGCTCTCAATCGCACAGGGGACCCAGGGCCTGGCCCCTCCATCCAGAAAACCTATGACCTCACCCGCTACCTGGAGCACCAACTCCGCAGCTTGGCGTCGGACTCTGGGAGTTGTGGAGGCGTGAGGCGTTGGGGCCCGCCCGTCCTACCCGTGGCGGGTTCTGGTCCATGATGGGGTGAGGCGGGGCTCTTTGGCTCCCACCAGTCCCCCTGTCTGGTCTATCTCCTGCCCTTCGATCGGCCGA
+
AB>AAFFFBFFFGGGGGGGGGGHHGGGGGGHHGGGGGGHHHHGHGGHHHHHHHHHHHGHHHHHHHHHHHHHGGGGGHHHHHHHHHHHHGHHHGGGGGHHHGHGG/>BC/CHHHHHFGGHH2?C1?C/>CGGGH.AEGG.AC?DGF;@-BGGGGGGGGGGGGAGFF@EFFFFBF/;FFFFFFFDAD.;F9@BFFFFFFFFFFFFFFFFFF.A:FFFFDFFFFFFFFFF/FFFFFFFFFFBFBFFFFFF;.9;
@M05620:37:000000000-D9766:1:1101:7681:8988 1:N:0:65
AGTGCCAGCTCTCAATCGCACAGGGGACCCAGGGCCTGGCCCCTCCATCCAGAAAACCTATGACCTCACCCGCTACCTGGAGCACCAACTCCGCAGCTTGGCGTAGGAATCTGGGAGTTGGGGAGGAGTGAGGAGTTGGGGAAAGACAGTCCTAACCGTGGAGGGTTCTGGTAAATGATGGGGTGAGGAGGGGCTCTTTGGCTCCCACCAGTCCCCCTGTCTGGTCTATCTCCTTCCCTTAGATCGGAAGA
+
ABABBFFFCFFFGGGGGGGGGGHHGGGGGGHHGGGGGGHHHHGHGGHHHHHHHHGHHGHHHHGHHHHHHHHGGGGGHHHHHHHHHHHHGHHHGGGGGHHHGH//<E/BGHHHHHHGGGHGFFFFCDD?00F10?AFHD1AF.DGHFFFF<<<=DF/CCGACFHG?.:.0::;9BCGFF;0:CEE?AGGFG.-:9CF9/;BBBBBEE/:AAF9;;BEFF.:9BFFFBBF/;/BF//;FF//:/B/;.AAAD9
@M05620:37:000000000-D9766:1:1101:23176:8991 1:N:0:65
ACCACACCTTCTACAATGAGCTGCGTGTGGCTCCCGAGGAGCACCCCGTGCTGCTGACCGAGGCCCCCCTGAACCCCAAGGCCAACCGCGAGAAGATGAGTGGCCCGCTCCCTCTTCTTGTGGCCGCCTCCCTCCTTCCTGGCCTCCCGGCGCTGCGCCCTTTCTCACTGGTTCTCTCTTCTGCCGTTTTCCGTAGGACTCTCTTCTCTGACCTGCGTCTCCTTTGGAACTCTGCAGGTTCTAGATCGGAA
+
AAAAAAAAFFFFGGGG3FBG1BGFABEAFE0ABFGGGCE/?CGGHGGC/EE/D11FB0FEE?FCGGGGGGGFFHHGGCF/FHHHHEGG@//>@FHHHHHGGHGF0?<@@@EFHHHHHH1>>1CGHGGGCFHGFHGHHHGGC:CGHGEG.9-AAGGG?@F@@FFFFFFFFFFFBFFFFFFFFFFEF@FAFABFF9AAFFBFFFFFFFFFFFFFFFF-@-@BFFFFFFF/BBFFFFFFEF-BFFFFFFF--9;
@M05620:37:000000000-D9766:1:1101:19162:8996 1:N:0:65
ACCACACCTTCTACAATGAGCTGCGTGTGGCTCCCGAGGAGCACCCCGTGCTGCTGACCGAGGCCCCCCTGAACCCCAAGGCCAACCGCGAGAAGATGCCCAGGTGAGTGGCCCGCTACCTCTTCTGGTGGCCGCCTCCCTCCTTCCTGGCCTCCCGGCGCTGCGCCCTTTCTCACTGGTTCTCTCTTCTGCCGTTTTCCGTAGGCCTCTCTTCTCTGCCCTGAGTCTCCTTTGGAACTCTGCAGGTTCTA
+
AAAAAAAAF@@BFGGGGD1F11AAEAE0FE00BFCA?E////FHHG/EAA/FB11BFGAAEE?EGGGG///BEHHGEGGHEH?GHGCE/</BCFHBD1FGFCHGGBDGHH/FHHCCC-AGGFHFDGHGHHCHFCC@CGHEGHCHFGGGF/FGGGGFB?-99@=B-@B@@FFFBB/BBFFFFF/BBBFFFB9FF@FFFEFFAB;AA/;/:9BFFFBFFB/BEF?-9:BBFFFFFFEFFBB9//BBFFFFBF/
@M05620:37:000000000-D9766:1:1101:18893:8997 1:N:0:65
ACCACACCTTCTACAATGAGCTGCGTGTGGCTCCCGAGGAGCACCCCGTGCTGCTGACCGAGGCCCCCCTGAACCCCAAGGCCAACCGCGAGAAGATGAGTGGCCCGCTACCTCTTCTGGTGGCCGCCTCCCTCCTTCCTGGCCTCCCGGCGCTGCGCCCTTTCTCACTGGTTCTCTCTTCTGCCGTTTTCCGTAGGACTCTCTTCTCTGACCTGCGTCTCCTTTGGAACTCTGCAGGTTCTAGATCGGAA
+
CCBCCCCCFFFFGGGGGGGGGGHHGEGEFGHHHGGGGGGGGHHHHGGGGGGGHHGHHHHGGGGGGGGGGGGHHHHGGGGHGHHHHGGGGGDGGGHHFHHHHHGGGG@CG<CHHHHHHH1GHGGHHGGGGGHGHHGHHHHHFHHHHHGGGG-DFGGGGFFFFFFFFFFFFFF;FFFFFFFFFFFFFFDFFFFFFFFFFFFFFFFFFFFFFFEFFFF.@;DDFFFFFFF;FFFFFFFFFFAFFFFFFFFFDDE
@M05620:37:000000000-D9766:1:1101:6897:9002 1:N:0:65
ACCACACCTTCTACAATGCGCTGCGTGTGGCTCCCGAGGAGCACCCCGTGCTGCTGACCGAGGCCCCCCTGAACCCCAAGGCCAACCGCTCCCCCTTCTGGTGGCCGCCTCCCTCCTTCCTTGCCTCCCGGAGCTGCGCCCTTTGTCCCTGGTTCTCTCTTCTGCCGTTTTCCTTAGGCCTCTCTTCTCTGCCCTGAGTCTCCTTTGGACCTCTGCCGGTTCTAGCTCGGACGCGCACACGTCTGTACTCC
+
BABAABB3BBCFGGGGDG4AECGGGAEA22FBBBBA2EEEDHHHHGG0ABEFGHGBHHG0>ECEGAGGGGE?FGHGGGAHEEGHHGD@BC</?//>?0??G??A0?>ADGDHGHFAGHHHH00<CG<.<CCDGGHHHGDGGGGG0;CFFCFGFBFGGGCGGBFGGG@E.F?FF9FFFFBFFFFFFFFFBFFBFFFFFFFFF9;FFFFFFFFFFFF9BBB9AEF:BBFFFB.---;@BB;ABFFFF//9;;F
@M05620:37:000000000-D9766:1:1101:21976:9025 1:N:0:65
AGTGCCAGCTCTCAATCGCACAGGGGACCCAGGGCCTGGCCCCTCCATCCAGAAAACCTATGACCTCACCCGCTACCTGGAGCACCAACTCCGCAGCTTGGCTGGGACCTATGGCGTATCCAGCGTCGGAATCTGGGCGTTGGGGCGGCGTGCGGCGTTGGGGCAAGACAGTCCTAACCGTGGAGGGTTCTGGTAAATGATGGGGTGAGGAGGGGCTCTTTGGCTCCCACCAGTCCCCCTGTCTGGTCTAT
+
AA>AAFFFBFFFGGGGGGGGGGHGGGGGGFGHFFEFFGHHHHGDGGHHHHHHGHFHHECGHHHHHHHHHHHGGEGGHGHHFGHHHHHFFHHHGCFE@CDGGHHGGFHHEHFGHB/>FGDGH2@FF?/AC/?FGGFGH.<DD@CDF.AF?BDC.A@BBCFFFFFFFFF/;/BFFFFFFFA=DFB.:ADFFFFFBBF/BFFBFFFFFD-:AF/;A=DADFFB/FFFFFEABFF?ABBFFEDFA;FFFFFFFFF
@M05620:37:000000000-D9766:1:1101:26946:9033 1:N:0:65
ACCACACCTTCTACAATGAGCTGCGTGTGGCTCCCGAGGAGCACCCCGGGCTGCTGACCGAGGCCCCCCTGAACCCCAAGGCCAACCGCGAGAAGATGAGTGGCCCGCTCCCTCTTCTGGTGGCCGCCTCCCTCCTTCCTGGCCTCCCGGAGCTGCGACCTAACTCAATGGTTCTCTCTTCTGCCGTTTTCCGTAGGACTCTCTTCTCTGACCTGCGTCTCCTTTGGAACTCTGCAGGTTCTAGATCGGAA
+
1A1>AA1AFFFFFGGBBGF1F1B1EAAEC0GH1FAEEEG/EGHHHGCG/AEE//1@F0BEEE/EC>/>EGGEHF/>EG?E<<G//<?<C/CC//?<111FFFAFHCCCGCGG0//DDDDG0<EH.<-;..;EG/EG009CF/990.;.:?-?A?/9?-;@-//99;//;BF/9/BFFFFF/BFFF@;9FFBFBBF;AFFFFFFFFFFFFFBBF/-9--9AFFFFFBBB/BFFFFFF/F-;BFFFFF/-9AE
@M05620:37:000000000-D9766:1:1101:19136:9048 1:N:0:65
ACCACACCTTCTACAATGAGCTGCGTGTGGCTCCCGAGGAGCACCCCGTGCTGCTGACCGAGGCCCCCCTGAACCCCAAGGCCAACCGCGAGAAGATGAGTGGCCCGCTCCCTCTTCTTGTGGCCGCCTCCCTCCTTCCTGGCCTCCCGGCGCTGCGCCCTTTCTCACTGGTTCTCTCTTCTGCCGTTTTCCGTAGGACTCTCTTCTCTGCCCTGCGTCTCCTTTGGAACTCTGCAGGTTCTAGATCGGAA
+
BCCCABCBFFFFGGGGGGGGGGHHGFGB4EHFGFGECFAEFHFGGGGGDFFGGHFHHHGGGGGFGGGGGGGHGHHGGGGHGHHHHGGGGGBFGGHGFHHGFGGF0?>CD->FHHHHHH1>GBDHHGGGGEHGHHGHHHHHCFGHHGGGGGGGGGGGGFFFFFFFFFFFFFFFFFFFFFFFFFFFFFDFFFFFFFFFFFFFFFFFFFFFFF0BFFFEDFFFFFFFFFF0;FFFFFFFFFAFFF0BFFBEB.A
@M05620:37:000000000-D9766:1:1101:19123:9060 1:N:0:65
ACCACACCTTCTACAATGAGCTGCGTGTGGCTCCCGAGGAGCACCCCGTGCTGCTGACCGAGGCCCCCCTGAACCCCAAGGCCAACCGCGAGAAGATGAGTGGCTGGCTCCCTCTTCTTGTGGCCGCCTCCCTCCTTCCTGGCCTCCCGGCGCTGCGCCCTTTCTCACTGGTTCTCTCTTCTGCCGTTTTCCGTAGGACTCTCTTCTCTGCCCTGCGTCTCCTTTGGAACTCTGCAGGTTCTAGATCGGAA
+
BABBBBBB4CCFGGGGGGGGGGHHGBEAAEGFGFEFDEAEDGDGHGEGAFEFEHFHHHHGGCCGGGFEEE1GCHHGGFFHGGHHHGGGGGCGGGHHHHFC?DFF0//<F1?FFHHHDG11>1<.>-<@E.<EHHGHHFHH0/CCGGC.;@?--;?A?AECDFFFEF/BF/.;;FFFFFFF/FBFFF?DFFFFDBF.DFFFFFFFFFFFF//;9BFEFFFAFFFFBF///:::FFF9B.9//9/BFFB...;
@M05620:37:000000000-D9766:1:1101:16522:9072 1:N:0:65
AGTGCCAGCTCTCCATCGCACATGGGACCCAGGGCCTGGCCCCTCCATCCAGAAAACCTATGACCTCACCCGCTACCTGGAGCACCCACTCCGCAGCTTGGCTGGGACCTATGGCGTATCCCGCGTCGGAATCTGGGCGTTGGGGCGGCGTGCGGCGTTGGGGCAAGCCCGTCCTAACCGTGGCGGGTTCTGGTAAATGCTGGGGTGAGGCGGGGCTCTTTGGCTCCCACCAGTCCCCCTGTCTGGTCTAT
+
>A>>AFFFACFFG4FGGGG2EAGBG4BFEEHH2EEAFFHHHHGHGGFHHEGHHEH2GEHHFFHHHDFGHHHEF0EEHHBF?BFHHH11?FGF1E?FEHBFEHHGGGHHGHHHHHFCGGDHH<?DCA/AF->FHHHHHF-<<AHGGE-@BBGGFBCFAFFFFFFDFFEEF.9BFFFEFFFFFFD-@FFDFFFFFFBFFFF/;FFFFD>AFF.;DFFFFFFFFFFFFFFFFFF?FFFFFFFFFFFFFFFFFBF
@M05620:37:000000000-D9766:1:1101:17052:9074 1:N:0:65
AGTGCCAGCTCTCAATCGCACAGGGGACCCAGGGCCTGGCCCCTCCATCCAGAAAACCTATGACCTCACCCGCTACCTGGAGCACCAACTCCGCAGCTTGGCGTAGGAATCTGGGAGTTGGGGAGGAGTGAGGAGTTGGGGAAAGACAGTCCTAACCGTGGAGGGTTCTGGTAAATGATGGGGTGAGGAGGGGCTCTTTGGCTCCCACCAGTCCCCCTGTCTGGTCTATCTCCTGCCCTTAGATCGGAAGA
+
BBABBFFFCFFFGDGGGGGGGGHHGGGGGGHHGGGGGGHHGHGHGGHHHHHHHHHHHGHHHHHHHHHHHHHGGGGGHHHHHHHGHHHHGHHHGGGGGHHHGHGGGGGHGHHHHHHHGGHHGGGGDA<AHHHFHHGHHHHGGGGGHFHHHHHHHHHHHGGHGGHGGGHHGHHC0FGGGGGGGGGADFGGFEABFFFFFFFFFFFFFFFFFFFFFFFFFFFFFFFFFFFFFFFFFFFFFFFFFFFFFEF.AF.
@M05620:37:000000000-D9766:1:1101:16160:9078 1:N:0:65
ACCACACCTTCTACAATGAGCTGCGTGTGGCTCCCGAGGAGCACCCCGTGCTGCTGACCGAGGCCCCCCTGAACCCCAAGGCCAACCGCGAGAAGATGAGTGGCGCGCTCCCTCTTCTGGTGGCCGCCTCCCTCCTTCCTGGCCTCCCGGCTCTGCGCCCTTTCTCACTGGTTCTCTCTTCTGCCGTTTTCCGTAGGACTCTCTTCTCTGCCCTGCGTCTCCTTTGGAACTCTGCAGGTTCTAGATCGGAA
+
>>1A1AAA1CFFGCFFGGBGGFHHGAE0AAFCGEECEEEEGHGGHGEGCEAFHFCGHHGGGCEGEEEGGGGHBGHGGFGHGGHEFECE?G><BCHEFH1FFGGG/?>C@.<<BC01DG00<<.CC<CCFCHGBGGHFFFFFGGGFGEG.@?-;/;B-?AA@FFFFB/;/F-;//BFFB9FBF/BB>-;B-9BA9ABB/B/9B//BBFFFB/;EFFF;--;FFF/BB///;BB//;:FF-;BF/99B/--99
@M05620:37:000000000-D9766:1:1101:16526:9089 1:N:0:65
AGTGCCAGCTCTCAATCGCACATGGGACCCAGGGCCTGGCCCCTCCATCCAGAAAACCTATGACCTCACCCGCTACCTGGAGCACCAACTCCGCAGCTTGGCTGGGACCTATGGAGTATCCAGCGTAGGAATCTGGGCGTTGGGGAGGAGTGAGGAGTTGGGGAAAGACAGTCCTAACCGTGGAGGGTTCTGGTAAATGATGGGGTGAGGAGGGGCTCTTTGGCTCCCACCAGTCCCCCTGTCTGGTCTAT
+
AAAAAFFFBFFFGGGGGGGGGGH4GH4GGGHHFAEE2FGFHHGGGGEFHCAGBECFHFHHFFFHH5FFHHH?E00EE3FHGGHHHHHHGFHHGGEGCGHH?HHGGGHHGHGHFH3FHGHHHFHHGC/>EDGHHHHHH/ADDGHGG.AD.EHH0GHCEHHHHGGAEHHBHHHHHHHGHGGGGGGFGGGEFGGGGCFGGGGGGGGGFDBFFFFFDFFFAFFFFFFFFFFFFFFFFFFFFFFFFFFFFFFFFEF
@M05620:37:000000000-D9766:1:1101:12179:9090 1:N:0:65
ACCACACCTTCTACAATGAGCTGCGTGTGGCTCCCGAGGAGCACCCCGTGCTGCTGACCGAGGCCCCCCTGAACCCCAAGGCCAACCGCGAGAAGATGCCCAGGTGAGTGGCCCGCTACCTCTTCTGGTGGCCGCCTCCCTCCTTCCTGGCCTCCCGGCGCTGCGCCCTTTCTCACTGGTTCTCTCTTCTGCCGTTTTCCGTAGGACTCTCTTCTCTGACCTGAGTCTCCTTTGGAACTCTGCAGGTTCTA
+
CCCCBCCCFFFFGGGGGGGGGGHHGFGBEFHHHGGFGGGGGHHHHGGGGFGGGHGHHHHEGECEGGGGGGGHGHHGGGGHGHHHHGGGGGBDGGHGHHHHHHHGHHHHHHGGHHGGGGGHHHHHHHHHHHGHHGGGGGHGHHGHHGGGGGGGGGGGGG-;CFFFFFFFFFFFFFFFFFFFFFFFFFFFFFFFFFFFFFFFFFFFFFFFFFFFFFFFFFBFFFFFFFFFFFFFFFFFFFFFFFFFFFFFFF:
@M05620:37:000000000-D9766:1:1101:16806:9094 1:N:0:65
ACCACACCTTCTACAATGAGCTGCGTGTGGCTCCCGAGGAGCACCCCGTGCTGCTGACCGAGGCCCCCCTGAACCCCAAGGCCAACCGCGAGAAGATGACCAGGTGAGTGGCCCGCTACCTCTTCTGGTGGCCGCCTCCCTCCTTCCTGGCCTCCCGGAGCTGCGCCCTTTCTCACTGGTTCTCTCTTCTGCCGTTTTCCGTAGGACTCTCTTCTCTGACCTGAGTCTCCTTTGGAACTCTGCAGGTTCTA
+
DDDDDDDDFFFFGGGGGGGGGGHHGGGEHGHHHGGGGGGGGHHHHGGGGGGGHHHHHHHGGGGGGGGGGGGHFHHGGGGHGHHHHGGGGGGGGGHHHHEHHHHGHHHHHHGGHHGGGGGHHHHHHHHGHHGHHGGGGGHGHHGHHHGGGGGGGGGGGG-CDGGGGGFFFFFFFFFFFFFFFFFFHFFHHHHFFFFFFFFFFFFFFFFFFFFFFFFFHFFFFHFFFFHFFFFFFFFFFFFFHHFFFFFFFFB
@M05620:37:000000000-D9766:1:1101:24716:9095 1:N:0:65
ACCACACCTTCTACAATGAGCTGCGTGTGGCTCCCGAGGAGCACCCCGTGCTGCTGACCGAGGCCCCCCTGAACCCCAAGGCCAACCGCGAGAAGATGAGTGGCCCGCTACCTCTTCTGGTGGCCGCCTCCCTCCTTCCTGGCCTCCCGGAGCTGCGCCCTTTCTCACTGGTTCTCTCTTCTGCCGTTTTCCGTAGGACTCTCTTCTCTGACCTGCGTCTCCTTTGGAACTCTGCAGGTTCTAGATCGGAA
+
CCCCCCCCFFFFGGGGGGGGGGHHGEGFHGHHHGGGGGGGGHGHHGGGEGGGHHHHHHHGGGGGGGGGGGGHGHHGGGGHGHHHHGGGGGGGGGHHGHGHHHGGHHGGGDGHHHHHHHHHGHGHHGGGGGHGHHGHHHHHHHHHHHGGGG-@FGGGGGGGGGGFFFFFFFFFFFFFFFFFFFFFFFADFFFFFFFFFFFFFFFFFFFFFFFFFFF.;DFFFFFFFFFFFFFFFFFFFF;;FFFFFFFFFFF
@M05620:37:000000000-D9766:1:1101:9933:9096 1:N:0:65
ACCACACCTTCTACAATGAGCTGCGTGTGGCTCCCGAGGAGCACCCCGTGCTGCTGACCGAGGCCCCCCTGAACCCCAAGGCCAACCGCGAGAAGATGAGTGGCCCGCTCCCTCTTCTGGTGGCCGCCTCCCTCCTTCCTGGCCTCCCGGAGCTGCGCCCTTTCTCACTGGTTCTCTCTTCTGCCGTTTTCCGTAGGACTCTCTTCTCTGACCTGCGTCTCCTTTGGAACTCTGCAGGTTCTAGATCGGAA
+
BBBABABAFFFFGGGGGGEGGFHHGGGAEFGHHGGGFGGCEHFHHGGGFGGGGHGHHHGGGGGGGGGGGGGHHHHGGGGHGHHHHGGGGGDGGGHHHHHHHGEC?//<@->FFCGHHH1><0<AGC@CG:GFHHGHHFHHFCGHHFGGGG-ADFFGA?DGGGFFBFBF/BFFFFFF/BFFFFFFFFAAFFFFF/9AFFFFFFBFF/BFBF/FFFF.9ADDFFFFF///BF/BBFFFF?./FFEBFF;ADDF
@M05620:37:000000000-D9766:1:1101:20246:9101 1:N:0:65
ACCACACCTTCTACAATGCGCTGCGTGTGGCTCCCGAGGAGCACCCCGTGCTGCTGACCGAGGCCCCCCTGAACCCCAAGGCCAACCGCGACCACTTCTGGTGGCCGCCTCCCTCCTTCCTGGCCTCCCGGAGCTGCGCCCTTTCTCCCTGGTTCTCTCTTCTGCCGTTTTCCGTAGGACTCTCTTCTCTGACCTGAGTCTCCTTTGGAACTCTGCAGGATCTAGCTCGGAAGAGCACACGTCTGACCTCC
+
BBBBBBBBFFFFGGGGGGGEGEGGGEEEGFHHHGGGGGGGGHHHHGGGDGGGHHGHHHHGGGGGGGGGGGGHGHHGGGGHGHHHHGGGG/B////1?1?FB1<CF0>CGDAGEFGGFDF/<0CGC<AGED-@-C://9A.--9FF0C0//0./0;0CFF0BF09B/-;ABEFFDFF..9BFFF//BB/F9BBB/:9/B99/BFFFFBBF/9//9BF/9A./99///::AF.;:A.;/.B.B..;9//:;/E
@M05620:37:000000000-D9766:1:1101:20594:9114 1:N:0:65
ACCACACCTTCTACAATGAGCTGCGTGTGGCTCCCGAGGAGCACCCCGTGCTGCTGACCGAGGCCCCCCTGAACCCCAAGGCCAACCGCTACCTCTTCTGGTGGCCGCCTCCCTCCTTCCTGGCCTCCCGGAGCTGCGCCCTTTCTCCCTGGTTCTCTCTTCTGCCGTTTTCCGTAGGACTCTCTTCTCTGACCTGAGTCTCCTTTGGAACTCTGCCGGTTCTAGATCGGAAGAGCACACGTCTGAACTCC
+
DDDDCCCDFFFFGGGGGGGGGGHHGGGFHGHHHGGGGGGGGHHHHGGGGGGGHHHHHHHGGGGGGGGGGGGHGHHGGGGHGHHHHGGGGGG/FBBDGFFGH>?EFFBFGGGHGHHFHHHHHHGHHHHHGF?D@FFHGCGGGGHHHHHBFFFFFFGFGGGGGGGFGGDEDGGGGDGG.9FFFFFFFFFFFFF:BFFFFFFFFHFFFFF/BBFFFFFF0BF;DAFBF0BBEFDFFFFFFFF?BAEFF00;:FF
@M05620:37:000000000-D9766:1:1101:8045:9116 1:N:0:65
ACCACACCTTCTACAATGAGCTGCGTGTGGCTCCCGAGGAGCACCCCGTGCTGCTGACCGAGGCCCCCCTGAACCCCAAGGCCAACCGCGAGAAGATGCCCAGGTGAGTGGCCCGCTACCTCTTCTGGTAGCCGCCTCCCTCCTTCCTGGCCTCCCGGCGCTACGCCCTTTCTCACTGGTTCTCTCTTCTGCCGTTTTCCGTAGGACTCTCTTCTCTGACCTGAGTCTCCTTTGGAACTCTGCAGGTTCTA
+
AAA?AAAAFFFFGEGGFGG1F1BCE0ABFAGHAFFAEEGGGHGHHGGGGEGFHHHFGGHG?@>EGGGGECF>C1GGGGAG/G<FHF/>><<<>ACBGDFHHBA<?FDFGBFGF/->-CCHB0<GF0=000=CGGGC.;CEF:CH0C:;0:AAFGGGBA--A--9A@@@?FFFFFFFFFFFFF/B99BFFFFFF--AFFFFB9AABFFBBFFFFF/9F/;FFF-/:://;BFFFFFFFFBF//BFFF-9/BB
@M05620:37:000000000-D9766:1:1101:14904:9120 1:N:0:65
GAGGCTGCTTTGGAAGAAACTGACAAGCCCGGGACAAAAGATCGGAAGAGCACACGTCTGAACTCCAGTCACGAATTCGTATCTCGTATGCCGTCTTCTGCTTGAAAAAAAAAAAAAACGAAAAGAACAACTCAACACACGTCCATGCTTCCCACAAAACAACATTTGAGATCATGGCTCAACAGACAACGACCAAGATCCTACATGAACAGCAAAAATGCAAATCAAAGGAACAATGAGAAAACAATGAC
+
>>>>AACAFFFFFFFG11BFFBBBBFGHG0EEGEG/A00BFGGH?EEGHHHGHGHEHHHGFGHHHH1BFGFGEEEGHHGEGHGFHHGGHGFHG?EHFHHHGGHGBCGHGGGG@<<</-.-<..-0<.///./00//0...-...:00;000//0........../0000..0000009/000/0//-9---------;//////////////---/---///////:///-;/---/9/////-;--//9/
@M05620:37:000000000-D9766:1:1101:7905:9151 1:N:0:65
ACCACACCTTCTACAATGAGCTGCGTGTGGCTCCCGAGGAGCACCCCGTGCTGCTGACCGAGGCCCCCCTGAACCCCAAGGCCAACCGCGAGAAGATGAGTGGCCCGCTACCTCTTCTTGTGGCCGCCTCCCTCCTTCCTGGCCTCCCGGCGCTGCGCCCTTTCTCACTGGTTCTCTCTTCTGCCGTTTTCCGTAGGACTCTCTTCTCTGCCCTGCGTCTCCTTTTGAACTCTGCAGGTTCTAGATCGGAA
+
CCCCCCCAFFFFGGGGGG5GGGHHGGGBAEHHHGFG?EGGGHHHHGGGFGGGHHGHHHGAFCGGGGGGGGGHHHHGGGGHGHHHHGGGGG/<DGHGHHHGHHGFFFADC>AGHHHHHH1>G1.CHGAGGAGGHHGHHHHH0CGHHHGGGGDGDGGGGFFFFFFFFF/FFFFFFFFFFFFFBFFFFFFFFFFFFFFFFFFFFFFFFBFFFFBFFFF.;ADDFFFFFFF.FFFFFFFFFFFFFF/FFF/AD?E
@M05620:37:000000000-D9766:1:1101:4545:9164 1:N:0:65
ACCACACCTTCTACAATGAGCTGCGTGTGGCTCCCGAGGAGCACCCCGTGCTGCTGACCGAGGCCCCCCTGAACCCCAAGGCCAACCGCTACCTCTTCTGGTGGCCGCCTCCCTCCTTCCTGGCCTCCCGGAGCTGCGCCCTTTCTCCCTGGTTCTCTCTTCTGCCGTTTTCCGTAGGCCTCTCTTCTCTGCCCTGAGTCTCCTTTGGACCTCTGCCGGTTCTAGATCGGACGAGCACACGTCTGAACTCC
+
CCBCBCBCFFFFGGGGGGGGGGHHGGGGHGHGHGGGGGGGGHGHHGGGEGGGEHHHHHHGGGCGGGGGGGGHGHHGGGGHGHHHHGGGGGG/BBB?BB2?F>2???<<CDGGGHHGHHHHH1<GH1GHEGG@DGHGC:DGGGHHBGH0FGGGGGGGGGGFFGGGGGGGGGGGG.;F?F0FFFFFFFFFFFFFFFFF9FFFFFFBFFFFBBFFFF0B0@D;AEFFF0BFFA.-@-@=FFFFFFFFFB;F;FF
@M05620:37:000000000-D9766:1:1101:6131:9174 1:N:0:65
ACCACACCTTCTACAATGAGCTGCGCGTGGCTCCCGAGGAGCACCCCGTGCTGCTGACCGAGGCCCCCCTGAACCCCAAGGCCAACCGCGAGAAGATGCCCCAGGTAGGTGCCCGCTCCCTCCTCTGGTGGCCTCCTCCCTCCTTCCTGGCCTCCCGGAGCTGCGCCCCTTCTCACTGGGTCTCTCTTCTTCCGTTTTCCGTAGGCATCTCTTCTCTTACCTGAGTCTCCTTTGGGACTCTGCAGGTTCTA
+
BBBBBABBFFFFGGGGGGGGGEGHGCEG2EAGGFGGEEG01FFHHGGGEEEF5BGGGHHGEG/EGEGGGGGH?GGGGGEHGHHHAFG@DDGCCDF1F11?F//?/1<>.<<<FGG---<C//.<<D0<0/::C0.;//;EB/D:00C909.C09EG.A-9-9//-9;>-;A.//99//;.;..////;9///;.:BFF/F./..;//9/9//;/:9//::F///.;/9BF/BF/;..../9/9//;.;B9/
@M05620:37:000000000-D9766:1:1101:4215:9182 1:N:0:65
ACCACACCTTCTACAATGAGCTGCGTGTGGCTCCCGAGGAGCACCCCGTGCTGCTGACCGAGGCCCCCCTGAACCCCAAGGCCAACCGCGAGAAGATGACGCAGGTGCGTGCCTCCTTCCTTCTCTTCGGGGCCGGCGCCCTTTTTCCTGGGCTCCCTGTTCTGCCGCCTTCCTCAGTGGTCTCTTCTTCTGCCGGAGTCTGCTTTGGACCCCTGTCTGACCTAGGTCGGATGTGGAAATGTGTGGGTTCC
+
CCBCCCCAFFFFGGGGGGFGGGHHGGGAAEGFHFFEDGGGGHHHHGGEEFGGHHHHHHHEECGGGGGGGGGHHHHGGGGHGHHHHGGGGC<B<AF2??>2/</>>??F/F..>1>.0>FG1=0000=0..<--;--;-AFGG/0=;FF00;..=E.A//;/BFFF/9--;A/;//;////;////;BF////;F----;B/////////;/..;A/9/B//;F///;B---.-;;/:////;/:..9.;A/
@M05620:37:000000000-D9766:1:1101:7870:9182 1:N:0:65
GAGGCTGCTTTGGAAGAAACTGATAAGCCAGGGACACAAGATCGGAAGAACACACGTATGCACTCTAGTCACGTATTCGAATCTCGTATACCGTCTACTGCTTGAAAAAAAAAAAAACGAAATAACAAAAACAAAATAGTTCAACAGAATACAAAATAACACCACAGATATAGAGTACAACATAGAACAAAAAGCGATGAGACCACCTGAACAAAAAAGCCAAACAACGCCATTAGCTGTGAAGCCTACTC
+
A3AB>AFBFDDDGBBFGGCGG5F5DA4BAFGFEF2AFGFGBFBGE22A23BBB110A25B5AAF355DFFD5B12@BFF5BFBD5??EFBBF11B11BFG3B@3BFGFFCEGGCC>//<?///111<10</...0011111111=10<<000000.0<0<0/<..:./00:000000000/./0000;9/......9;.9000./.../:9/9....-........9.---.9////////////.//99/
@M05620:37:000000000-D9766:1:1101:21050:9194 1:N:0:65
AGTGCCAGCTCTCAATCGCACAGGGGACCCAGGGCCTGGCCCCTCCATCCAGAAAACCTATGACCTCACCCGCTACCTGGAGCACCAACTCCGCAGCTTGGCTGGGACCTATGGAGTATCCAGCGTCGGAATCTGGGCGTTGGGGCGGCGTGCGGCGTTGGGGCAAGACAGTCCTAACCGTGGAGGGTTCTGGTAAATGATGGGGTGAGGAGGGGCTCTTTGGCTCCCACCAGTCCCCCTGTCTGGTCTAT
+
ACAABFFFCFFFGGGGGGGGGGHHGGGGGGHHFGGGGGHHHHGHGGHHHHHHHHHHHGHHHHHHHHHHHHHGGGGGHHHHHHHHHHHHGHHHGGGGGHHHGHHGGGHHGHHHHH3FHHHHHGHGD?/>C<FFHHHHH/DGFGHGG?DG-CDG.AG-@DFFFFF.CFF9FFFFFFFFFFFFFFF?EFFAAFFFFBFFFFFFFFFFFF@EFFEFFFFFAFFFFFFFFFFFFFFFFFFFFFFFEFFFFFFFFFF
@M05620:37:000000000-D9766:1:1101:22770:9204 1:N:0:65
ACCACACCTTCTACAATGAGCTGCGTGTGGCTCCCGAGGAGCACCCCGTGCTGCTGACCGAGGCCCCCCTGAACCCCAAGGCCAACCGCTACCTCTTCTGGTGGCCGCCTCCCTCCTTCCTGGCCTCCCGGAGCTGCGCCCTTTCTCCCTGGTTCTCTCTTCTGCCGTTTTCCGTAGGACTCTCTTCTCTGACCTGAGTCTCCTTTGGAACTCTGCCGGTTCTAGCTCGGAAGAGCACACGTCTGACCTCC
+
BBBBBBBBFFFFGGGGGGGGGFHHGEGEDEHHGGGGDGGGGHHHHGGGFGGGHHGHHHHGGGGGGGGGGFGHFGHGGGGHGHHHHGGG@DGCG2BFFBFGH??D<0<@GGGHGHHGHHHHHHHHHHHHGGGGGGHHHGGGGGHHHHHFGGGGFFGGGGGFGGGGGGGEGGGGGDFFDFBFFFFFFFFFFFF/BFFFFFFFFFFFFFFFF/BFFFFFBBF;DFFBF9BFFFA.:9AFFFFFDFFFF/;BBFF
@M05620:37:000000000-D9766:1:1101:18287:9204 1:N:0:65
ACCACACCTTCTACAATGAGCTGCGTGTGGCTCCCGAGGAGCACCCCGTGCTGCTGACCGAGGCCCCCCTGAACCCCAAGGCCAACCGCGAGAAGATGAGTGGCCCGCTACCTCTTCTGGTGGCCGCCTCCCTCCTTCCTGGCCTCCCGGCGCTGCGCCCTTTCTCACTGGTTCTCTCTTCTGCCGTTTTCCGTAGGACTCTCTTCTCTGACCTGCGTCTCCTTTGGAACTCTGCAGGTTCTAGATCGGAA
+
CCCDDDDDFFFFGGGGGGGGGGHHGFGEHGHHHGGGGGGGGHHHHGGGGGGGHHHHHHHGGGGGGGGGGGGHHHHGGGGHGHHHHGGGGGFGGGHHHHHHHHGGHHGGG-AHHHHHHH1GHHGGHGGGGGHGHHGHHHHHGHHHHHGGGG9DGGGGGFFFFFFFFFFFFFFFFFFFHFFFFFFFFFDFFFFFFFFFFFFFFFFFFFFFFHEFFFF.@ADDFFFFFFF0FFFFHHFFFFAFFFFFFFFFFFF
@M05620:37:000000000-D9766:1:1101:22771:9228 1:N:0:65
ACCACACCTTCTACAATGAGCTGCGTGTTGCTCCCGCGGCTCACCCCGTGCTTCTGACCGAGTCCCCCCTGAACCCCAAGGCCAACCGCTACCTCTTCTGGTGGCCGCCTCCCTCCTTCCTGGCCTCCCGGAGCTGCGCCCTTTCTCACTGGTTCTCTCTTCTGCCGTTTTCCGTAGGACTCTCTTCTCTGACCTGAGTCTCCTTTGGAACTCTGCAGGTTCTAGATCGGAAGAGCACACGTCTGAACTCC
+
A1>1>1>>FFFFGG11FBB1BBEGEE0B00DFFGGG0AE//A1BGHEEABBB1F11DGFEE/BFGHHGGGA>BFHGGG?>/>F/FFG/BB<BBFFBFBGHFG0/?G>@CECGEGGFGFHC1>GGFGFGF<-<A?GHGC:A-@HHC<0;C;CF909;FFFFGF;BFFAE.;EFFEBFB99B9BFFFFFFF/F/;;B99FFFFFFBBFBBF9;:;;BFF/-;9BBB/;:BEF?EAF--9AF-@-9;-BBF/:B
@M05620:37:000000000-D9766:1:1101:4910:9238 1:N:0:65
AGTGCCAGCTCTCAATCGCACAGGGGACCCAGGGCCTGGCCCCTCCATCCAGAAAACCTATGACCTCACCCGCTACCTGGAGCACCAACTCCGCAGCTTGGCTGGGACCTATGTGAGTATCCAGCGTAGGAATCTGGGAGTTGGGGAGGAGTGAGGAGTTGGGGAAAGACAGTCCTAACCGTGGAGGGTTCTGGTAAATGATGGGGTGAGGAGGGGCTCTTTGGCTCCCACCAGTCCCCCTGTCTGGTCTA
+
CCBCCFFFCFFFGGGGGGGGGGHHGGGGGGHHGGGGGGHHHHGHGGHHHHHHHHHHHGHHHHHHHHHHHHHGGGGGHHHHHHHHHHHHGHHHGGGGGHHHGHHGGGHHGHGHHHHHHHHHHHGHHGGGGGGHHHHHHHGGGHHHGGGGGGGHHHHHHGHHHHGGGFHHHHHHHHHHHHHHGGGGBEGGGGGGGGGGGGGGGGHGGGFFFFFFFFFFFFFFFFHFFFFFFFFFFFFFFFFFFFFFHFFFFFF
@M05620:37:000000000-D9766:1:1101:11792:9244 1:N:0:65
AGTGCCAGCTCTCAATCGCACAGGGGACCCAGGGCCTGGCCCCTCCATCCAGAAAACCTATGACCTCACCCGCTACCTGGAGCACCAACTCCGCAGCTTGGCGTAGGAATCTGGGAGTTGGGGAGGAGTGAGGAGTTGGGGAAAGACAGTCCTAACCGTGGAGGGTTCTGGTAAATGATGGGGTGAGGAGGGGCTCTTTGGCTCCCACCAGTCCCCCTGTCTGGTCTATCTCCTGCCCTTAGATCGGAAGA
+
AAAAAFFFAF13FDGGGCGGAABGFEGG?ECHFGGGGFHHFHGHFEHHGHHHDFBHHE0FGHHHHHHHHHHGGGGGHHHHHHHHGHHFGHHHGGGGGHHHGHGG/ECHGHHHHHFGFGHHHGGEGGCGHHHFGFGGHHGGC.EHHBGHHGHHGHFHHGFHGGHGCGFHHGGFFGGGFBFGGGGBAEGGBC;-@@@FFFFFFFFFFFFFFFFFFBFFF@FFBFFFFFFFFFFFFFFFFFFFEFFFFEF?9A-
@M05620:37:000000000-D9766:1:1101:9793:9244 1:N:0:65
AGTGCCAGCTCTCAATCGCACAGGGGACCCAGGGCCTGGCCCCTCCATCCAGAAAACCTATGACCTCACCCGCTACCTGGAGCACCAACTCCGCAGCTTGGCTGGGACCTATGGAGTATCCAGCGTAGGAATCTGGGAGTTGGGGAGGAGTGAGGAGTTGGGGAAAGACAGTCCTAACCGTGGAGGGTTCTGGTAAATGATGGGGTGAGGAGGGGCTCTTTGGCTCCCACCAGTCCCCCTGTCTGGTCTAT
+
ABAAAFFFCFFFGGGGGGGCGGHGGGGGGGHHAFEEGGHHHHGHGGHGHHHHHHHHHGHHHHHHHGHHHHHGG>FGHFHH2FGHHHF1EGHGEGGGGHHHGHHGGGHHGHHHHH3GHHHHHFHHDC/BF2FGHHHHH0=CGHHGG.AFCGHH0<G0CGHHHGGADHH/C/CGHHHHHHGGGGG.EFG;FFGGGCFFGGGFGGGGGDDFFFFFFFFFFFFFFFFFFFFFFFFEFFFFFFFFFFFFFFFFFFF
@M05620:37:000000000-D9766:1:1101:26199:9249 1:N:0:65
AGTGCCAGCTCTCAATCGCACAGGGGACCCAGGGCCTGGCCCCTCCATCCAGAAAACCTATGACCTCACCCGCTACCTGGAGCACCAACTCCGCAGCTTGGCGTGTGGCTCTGGGAGTTGGCGTGGCGGGATGCGCTGGCGTGTGCCTGTCCTAGCCGTGGTGGGCTCTGGTGTATTAGTGGGTGCGGCGCGGCTCTCTGGCTCCCACCAGTCCCCCTGTCTGGCCTACCTCCTGCCCTCAGATCGGCAGA
+
AA>AAFFF?FFFGFGGGGGGGGHHGGGGGGGFGGGGGGHGFHGCEGHHGHHHGHEHCE3GHHGHHHHHH11>EEEGH3GHHHHHHHAHFFGHGGGGGHHHC3><//?//?F0B1F0/?0@F1/?/////<-../<.---.-::.;000;0;FF00;BC;@-9C.-./=900;..;//////..;A.-9-;9----./////;./.;..9.A//;9AA9AFFFFB/;B/..9/A99B.;B..////;.---;
@M05620:37:000000000-D9766:1:1101:4925:9249 1:N:0:65
AGTGCCAGCTCTCCATCGCACAGGGTCCCCAGGGCCTGGCCCCTCCATCCAGAAAACCTATGACCTCACCCGCTACCTGGAGCACCCACTCCGCAGCTAGGCGGGGACCTATGTGCGTAACCAGCGCTGGAATCTGGGCGTTGGGGCGCCGTGCGGCGTTGGGGCCGGCCCGTCCTACCCGTGGCGGCTTCTGGCAAATGATGGGGTGAGGAGGGGCTCTTTCGCTCCCACCAGTCCCCCTGTCTGGTCTA
+
>A>3>DFFBFFFGFGGBEFCGCFFF4BAFGC22ABBAFFGEGGCEGHFGE3GFF32BBBFAFGFH5FAFGF0>>>EGDBBBBBFGHE1?FG?EG?/>B3?0B///><@/?<FGF11>.<.>11.<@-.<A./:CGGFGA-CDCC--.;--=-@A-@--9;-;--.----;9-@DFFF/AADFD--9=-;@FFFF/;;FFB//BB9D;-.;./9.--@-9B/B/.A9.9E.AA..FF/FEDF.BBF/F/BF/
@M05620:37:000000000-D9766:1:1101:9128:9262 1:N:0:65
AGGCCCAGCTCTCAATCGCACAGGGACCCAAGGGCCTGGCCCCTCCATCAAGAAACCCTATGACCTCACCCGCAACCTGGAGCACAACCTCCGCAGCTGGGCGTCGGACTCTGGGAGTTGTAGCGGAGTGAGGTGTTGGGGCCCGACCGTCCTCCCCGTGGCGGGTTATGGTCCATGATGGGGTGCGGCGGGGCTCTTTGGCTCCCACCCGTCCCCCTGTCTGGTCTATCTACTGCCCTTCGATCGGCCGA
+
>AA1>>1>BFCFGFGBB1AAE0BFF0AEE00BBAFA/BAGFHCBE/0DG1BBAFHBG/0B11AFADBBGHG///>>00F>0BBFG0>EE0G/>E//>B1BE/>>>/</><?GHH00??FF<1?1A/>CE0<FF0>>C..--.<<C--;-;AC.0;:EGBCGAA-9-99B/;;;BFFB/BFFFF-@;@@;;@@@@-:FFF//;BF9ABFBF--;BAEB>FBFFF/BFF/BFF/9FFFFFEFFF-;A@F?B?;
@M05620:37:000000000-D9766:1:1101:22955:9277 1:N:0:65
AGTGCCAGCTCTCAATCGCACAGGGGACCCAGGGCCTGGCCCCTCCATCCAGAAAACCTATGACCTCACCCGCTACCTGGAGCACCAACTCCGCAGCTTGGCGTCGGACTCTGGGAGTTGGGGCGGCGTGAGGCGTTGGGGAACGCCAGTCCTACCCGTGGCGGGTTCTGGTAAATGATGGGGTGAGGCGGGGCTCTTTGGCTCCCACCAGTCCCCCTGTCTGGTCTATCTCCTGCCCTTCGATCGGCAGA
+
ABAAAFFFCFFFGGGGGGGGGGHGGGGGGGHHGGGGGGHHHHGHGGHHHHHHHGHHHGGHHHHHHHHHHHHGGEGGHHHHGHHHHHHHGHHHGGGGGHHHGHGE>>DG/BGHHHHHGGHHHCG/<A-ADGGGH.;CBGFGG..;;9@.;FBFFF/9AFFDF@DFF@EFFFFF//:FFFFFFFF;DAAF?A=;DCFFBBFFFFFFFFFFDEFBFFFFFFEFFFFFFFFEFFBFFFFFFFFF/AEBAFF--:A
@M05620:37:000000000-D9766:1:1101:22971:9287 1:N:0:65
AGTGCCAGCTCTCAATCGCACAGGGGACCCAGGGCCTGGCCCCTCCATCCAGAAAACCTATGACCTCACCCGCTACCTGGAGCACCAACTCCGCAGCTTGGCGTAGGAATCTGGGAGCTGGGGAGGAGTGAGGAGTTGGGGAAAGACAGTCCTAACCGTGGAGGGTTCTGGTAAATGATGGGGTGAGGAGGGGCTCTTTGGCTCCCACCAGTCCCCCTGTCTGGTCTATCTCCTGCCCTTAGATCGGAAGA
+
ABBBADD4AFFFGGGGGFCFGGHFGEFFGGCGG2EEEFHHHHGHGGHFHHHHHHHFHGHFHA5GHHHFHHFEGGGGHHGFGGGEHHHHGHHHGG?@FHHHCHGGGE?BFGHHFF2B?/@GGDGGG@ECFCF1?FCGHHHCDFGH0GCGCGHGHHHGC@C:-:.;CEGFCCFCFFFGC;C90ACDAAFAGG9;9DFFFFFFFBFFEFFFFFFFFFFAF;EFFF/BFBFFFFFFFFFFFFFBF/BFF9..9A.
@M05620:37:000000000-D9766:1:1101:20937:9305 1:N:0:65
ACCACACCTTCTACAATGAGCTGCGTGTGGCTCCCGAGGAGCACCCCGTGCTGCTGACCGAGGCCCCCCTGAACCCCAAGGCCAACCGCGAGAAGATGCCCAGGTGAGTGGCCCGCTACCTCTTCTGGTGGCCGCCTCCCTCCTTCCTGGCCTCCCGGAGCTGCGCCCTTTCTCACTGGTTCTCTCTTCTGCCGTTTTCCATAGGACTCTCTTCTCTGACCTGAGTCTCCTTTGGAACTCTGCAGGTTCTA
+
CCBCCCCCFFFFGGGGFGGGGGHHGGGGHGGHHGGGGGGGGHHHHGGGEEGGEGHHHHHGGGGGGGGGGGGHHHHGGGGHGHHHHGGGGGGGGGHHHHHHGHHA<<GHGDFGHHGGGGC0GHGGHHFFGCDHHGGGGGHGHHGGGGGGFE.;CFGGG-:C?GFFCGFFAFEFFFFFFBFFFFFFFFFFFFFFFFAAFFFFF/FFBFFFFFFFFFFFFFFFFFBFFFFFFFFFFFFEFFFFFFFFFFAFFFB
@M05620:37:000000000-D9766:1:1101:9863:9316 1:N:0:65
AGTGCCAGCTCTCAATCGCACAGGGGACCCAGGGCCTGGCCCCTCCATCCAGAAAACCTATGACCTCACCCGCTACCTGGAGCACCAACTCCGCAGCTTGGCGTGGGCCTCTGGGAGTTGTGAGGGCGTGAGGCGTTGAGGCCCGCACGTCCTACCAGTGGCGGGTTCTGGTCCATGATGGGGTGCGGCGGGGCTCTTTGGCTCCCACCCGTCCCCCTGTCTGGTCTATCTCCTGCCCTTCGCTCGGCCGA
+
BCAABFFFCFFFGGGGGGGGGGHHGGGGGGHHGGGGDGHHHHGHGGHGHGHHHFHHHGHHHHHHHHHHHHHGGGGGHGHHHHHHHHHHGHHHGGGGGHHHGHGE/><??F0GHEHFGGH2@/22@B//>CDAA<<<<A.</<<.<---:.:;AC0:0:FFG.AD--.909009;BF0BB0FED.-.;@-;9BFAFA/9BF/;BF::/:..@..:.9;BAFFFFFBBB0:0;BBFFFFFFFBF.;AFFFD;=
@M05620:37:000000000-D9766:1:1101:27062:9325 1:N:0:65
ACCACACCTTCTACAATGAGCTGCGTGTGGCTCCCGAGGAGCACCCCGTGCTGCTGACCGAGGCCCCCCTGAACCCCAAGGCCAACCGCGAGAAGATGCCCAGGTGAGTGGCCCGCTACCTCTTCTGGTGGCCGCCTCCCTCCTTCCTGGCCTCCCGGCGCTGCGCCCTTTCTCACTGGTTCTCTCTTCTGCCGTTTTCCGTAGGACTCTCTTCTCTGACCTGAGTCTCCTTTGGAACTCTGCAGGTTCTA
+
BBBBBBBAFCBDGGGGGG5FGFHHGGGAAE22BAAE2EAE?HHHHGFGGG1FBGHHHHFEGCCEFGGGFEFGFHHGGGGHGHHHHGCGCC?@CDF2?2GHHHHG1G1CFFFCGG@@DCFHHHHHFFHGHHGEGDCCGDHGHHGHHGGFBFFGGGGGGG-A@FFFFAFFFFFFFF/FFFFFFFFFFFFFFFFFF@DFFFEF?B.9DBBFFFFFFFFFFF/:BBBBFFF/BFFFFFFFFFFFFFFFFFFFFFF
@M05620:37:000000000-D9766:1:1101:22487:9331 1:N:0:65
ACCACACCTTCTACAATGAGCTGCGTGTGGCTCCCGAGGAGCACCCCGTGCTGCTGACCGAGGCCCCCCTGAACCCCAAGGCCAACCGCGACAACATCTGCAGGCCGGCGCCCTCCTTCCTGGTCTCCCGGAGCTCCGCCTCCTCCCTCTCCTTCCCTCGTTTGCCGCTTTCTGTCGGACTCTCTCCTCTGACGTGTTCCTCCTTTCGAACTCTGCTGGCCCTAGATCGGAAGAGCACACGTCTGATCTCC
+
ABB@ABBBFFFFGGGGFGGGGFHHGAEEGEHHFGGGGGGCGGHHHGGGFGGGHHHFHHHGFGGGGFGGGGGFHHHGGGGHAEHHHGE<DCG/////<22221<?////---<A-<<G0DGH0//;GB0/;C---.0/.;;...;//;/9///;0;//0;-....999-@D?F////99--;BFFF//;FFFFF.A././;/9/.99/.9.;A///;/;/....;B//9......9.BF.A-9A.A///;//
@M05620:37:000000000-D9766:1:1101:13896:9336 1:N:0:65
ACCACACCTTCTACAATGAGCTGCGTGTGGCTCCCGAGGAGCACCCCGTGCTGCTGACCGAGGCCCCCCTGAACCCCAAGGCCAACCGCGAGAAGATGCCCAGGTGAGTGGCCCGCTACCTCTTCTGGTGGCCGCCTCCCTCCTTCCTGGCCTCCCGGCGCTGCGCCCTTTCTCACTGGTTCTCTCTTCTGCCGTTTTCCGTAGGACTCTCTTCTCTGACCTGAGTCTCCTTTGGAACTCTGCAGGTTCTA
+
AAAA>AAAFFFFEFFGFGGGGGHHGEFEGCGFFBAAEEAAEB2BFEGGGEEGHHHHGGHEGCFEGGGGGGGHEHHGFGGHGHEFHFFGFCBDGDHFHDHHHHHFCGFGHGGGHHGGGGGHHHHHHFHHHHGHHGCGGGHGHHGHEFGGGFGGGGFGGG-A?C;FFFFFFFFFFFFFFFFFFFFFFFFFFFFFFFFFFFFFFFFFFBFFFFFFFFFFFFFFFFB;FBFFFFFFFFFFFFFFFFFFFFFFFFF
@M05620:37:000000000-D9766:1:1101:6530:9339 1:N:0:65
AGTGCCAGCTCTCAATCGCACAGGGGACCCAGGGCCTGGCCCCTCCATCCAGAAAACCTATGACCTCACCCGCTACCTGGAGCACCAACTCCGCAGCTTGGCGTAGGAATCTGGGAGTTGGGGAGGAGTGAGGAGTTGGGGAAAGACAGTCCTAACCGTGGAGGGTTCTGGTAAATGATGGGGTGAGGAGGGGCTCTTTGGCTCCCACCAGTCCCCCCGTCTGGTCTATCTCCTGCCCTTAGATCGGCAGA
+
>A1>AD1@1FCDAGGGFCCCAEBG0EFAEAGGF0EEA/F00GGAEGB1AGHFF01FAFH1BFEGEH1GH0>FGE/>GEHAFFG?BFGHE01FE?E>/0FGE0//><C11BFDHFE0F/@GCCCECC/??011?FE0011-<<<CGGFH/<<<DB=CG-..:..;:::G:;GGE0C0C0000..CAE9.9C.--9;A;//9;BFB9AB9B9F9BF/A9-;ABFF//;BB/B9FF;/B9EFB/9/BF----@-
@M05620:37:000000000-D9766:1:1101:6512:9343 1:N:0:65
AGTGCCAGCTCTCCATCGCACAGGGGACCCAGAGCCTGGCCCCTCCATCCAGAAAACCTATGACCACACCCGCCACCTAGGTCACCCCCTCCGCAGCTGGGCGTCGGGCTCTGGGAGTTTTTGCGGCGTGAGGCGTTGTGGCCCGCCCGTCCTCCCCGAGGTGGGTTCTGGTCCATGTGGGGGTGCGGCGGGGCTCTTTGGCTCTCACCCGTCCCCCTGTCTGGTCTCTCTCCTGCCCTTCGCTCGGCCGA
+
>>>1>B@1>@@DGGG1BE1AAABBCEA000A000B00B/F0AE/EE011FGF1CAGGF0B1B2DG1A/??/E>/>>>01B0BBGGHC/>>>?/E//<B10//<></</>>?0<1@<//01@//1/--<=C.EH.A.:-:...;.--;-9ACFB0/C.A-9@-;A;-:FF//;:/;/////;--;-A-@@@?;9-;-;:////B/9;9BFF---;-;;@E/BFFEBBFBFFF/FFBFFFF/--99A@-99;;
@M05620:37:000000000-D9766:1:1101:5159:9345 1:N:0:65
ACCACACCTTCTACAATGAGCTGCGTGTGGCTCCCGAGGAGCACCCCGTGCTGCTGACCGAGGCCCCCCTGAACCCCAAGGCCAACCGCGAGAAGATGCCCAGGTGGGTGGCCCGCTACCTCTTCTGGTGGCCGCCTCCCTCCTTCCTGGCCTCCCGGGGCTGCGCCCTTTCTCACTGGTTCTCTCTTCTGCCGTTTTCCGTAGGACTCTCTTCTTTGACCTGAGTCGCCTTTGGAACTCTGCAGGTTCTT
+
>A1A1>A11@BDBD11DG1BFFFHGGGAA0FAFBAB0EEEGF/FGEAABEBFGFGHBBF/>>EEFGEEECGHBGGEEEEGGHFGHEFGBC/<CGH1?FDHHHE/??/>?CCHHHCGCCGHHHHH=GFFHF::GCCGGGHG/FFFGGG00CFFBFFGA--9;=-;9@F@@FFFF/BFFFFFFB9BBB/B9/;BF=-;BFFF-B---9//:9BFFBF:BF/9F/-/9;:--9BBFFFBF//9BBFFFFFF/;/
@M05620:37:000000000-D9766:1:1101:4282:9354 1:N:0:65
AGTGCCAGCTCTCCAGCGCACAGGGGACCCAGGGCCTGGCCCCTCCATCCAGAAAACCTATGACCTCACCCGCTACCTGGAGCACCCACTCCGCAGCTTGGCTGGGACCTATGGCGTATCCCGCGTAGGCATCTGGGCTTTGGGGCGGCGTGCGGCGTTGGGGCAAGCCCGTCCTAACCGTGGCGGGTTCTGGTAAATGCTGGGGTGAGGCGGGGCTCTTTGGCTCCCACCCGTCCCCCTGTCTGGTCTAT
+
>A1>>BD1>FFFFGF11AAAEEHFC0A0AAAF/AB/AAFFCGGCEEHGFBGBFGBBBEBFBB2GH@FFHHG>E>>EHH1BB>FGCHEFEFGGEEEE/B1B?FCCAAFF/BFFD</>CCFHHG/A@@->>>1>F<FFFA0.<0<CC?-;-=9?C-;-99@@F@?----9--9@?ABF/9A@99>@<?;9;ABFFB99;BF/FFFB=-@------;@-;AFBFFF/;:9AFFB:9A-;AEF?E/BFFBB/;9:
@M05620:37:000000000-D9766:1:1101:18686:9354 1:N:0:65
ACCACACCTTCTACAATGAGCTGCGTGTGGCTCCCGAGGAGCACCCCGTGCTGCTGACCGAGGCCCCCCTGAACCCCAAGGCCAACCGCGAGAAGATGCCCAGGTGAGTGGCCCGCTACCTCTTCTGGTGGCCGCCTCCCTCCTTCCTGGCCTCCCGGAGCTGCGCCCTTTCTCACTGGTTCTCTCTTCTGCCGTTTTCCGTAGGACTCTCTTCTCTGACCTGAGTCTCCTTTGGAACTCTGCAGGTTCTA
+
1>1AAA1AFFC13FG13ABG1FAAABEBG0BFHG00BAE/EHHHHG?EA/A/DA1BGFCEGGGG/E/EGGGHHHA?EGG>FHH/<?EGG/>>BBHH11?FHFHGFFHHHHGGHHGGGGGHHHHHH0=BDGGHHGG-C.CEFHGHHFGGGGGGGGG.B@?AGGGGGGF?@FFFFFFFFFFFFFFFFFFFFFFFF@BFFFFFFFFFFFFFFFFFFFFFFFFFFFE/FBFFFFFFFFFFFFFFFFFFFFFBFFB
@M05620:37:000000000-D9766:1:1101:14547:9354 1:N:0:65
ACCACACCTTCTACAATGAGCTGCGTGTGGCTCCCGAGGAGCACCCCGTGCTGCTGACCGAGGCCCCCCTGAACCCCAAGGCCAACCGCGAGAAGATGCCCAGGTGAGTGGCCCGCTACCTCTTCTGGTGGCCGCCTCCCTCCTTCCTGGCCTCCCGGAGCTGCGCCCTTTCTCACTGGTTCTCTCTTCTGCCGTTTTCCGTAGGACTCTCTTCTCTGACCTGAGTCTCCTTTGGAACTCTGCAGGTTCTA
+
BABAABBBFFFFGGGCAGGGGFHHGEEEFAGGEFGEDGGGGHHHHGGGDEGGHHGFHHHGCGGGGEGGGGG1GFHGGGEHE?GHHGGEGGGCCFHHDGFCGGGGHHHHGHFEHHGGGGGHHHBGHHFGHHFHGGGGGGGGHHGHHGGFFBFGGFGGGGG@GGGGG@FB;BBFFFFFFFFFFFFFFFFFFFFFFBDFFFFFFFFBFFFFFFFFFFFFFFFFFFFFBFFFFFFFFFFBFFFFFFFFFFFFFFB
@M05620:37:000000000-D9766:1:1101:15979:9365 1:N:0:65
AGTGCCAGCTCTCAATCGCACAGGGGACCCAGGGCCTGGCCCCTCCATCCAGAAAACCTATGACCTCACCCGCTACCTGGAGCACCAACTCCGCAGCTTGGCTGGGACCTATGTGAGTATCCAGCGTAGGAATCTGGGAGTTGGGGAGGAGTGAGGAGTTGGGGAAAGACAGTCCTAACCGTGGAGGGTTCTGGTAAATGATGGGGTGAGGAGGGGCTCTTTGGCTCCCACCAGTCCCCCTGTCTGGTCTA
+
ABABAFFFBFFFG4BGGCFGGGHGGGFEFGHHBEEGAFHHHHGHGGHHHGHHHHGFGGHHGHHHHHHHHHHCG>EGHHHHBGHGFHC1EFHHGGGGGHGHGHHGG/GFGHHGHGFHHGHHHGHHHGEGGCHHHHFHHEAFCFHHGGFGGGEHHHHHGGHHFHGGGGHHHHHHHFHHGHHHFDEGGGGG9FFFFG9CGGGGGFFFGGFFFFFFFFCFFFFFFFFFFFFFFFFFFFFFFFFDFEFFFFFFFB;
@M05620:37:000000000-D9766:1:1101:7966:9375 1:N:0:65
ACCACACCTTCTACAATGAGCTGCGTGTGGCTCCCGAGGAGCACCCCGTGCTGCTGACCGAGGCCCCCCTGAACCCCAAGGCCAACCGCTACCTCTTCTGGTGGCCGCCTCCCTCCTTCCTGGCCTCCCGGAGCTGCGCCCTTTCTCCCTGGTTCTCTCTTCTGCCGTTTTCCGTAGGCCTCTCTTCTCTGCCCTGAGTCTCCTTTGGACCTCTGCCGGTTCTAGCTCGGAAGAGCACACGTCTGAACTCC
+
BBBBBBB>CFFFGGGGGGAGGGHHGGGBAEHHHFFGCFGFGHHHHGGEEGGGHHGHHHHAEFGGGGGGGGGHHHHGGGGHGHHHHGGGGG@<B2BFGDGHHFFD??BDGGGHGHHGHHHHH=<GHHHHGGG-CFHHHGGGGGHH<CHFGGGGGGGGGGGGGGGGGGGGGGGGG.;FFF/;FFFFFFFFFFFBFFFFFFFFFFFFFFFFFFFFFFFF/BF;DFFFF/FFFF..9.;BFFFFFFFFF9;/;FF
@M05620:37:000000000-D9766:1:1101:4093:9403 1:N:0:65
ACCACACCTTCTACAATGAGCTGCGTGTGGCTCCCGAGGAGCACCCCGTGCTGCTGACCGAGGCCCCCCTGAACCCCAAGGCCAACCGCGAGAAGATGCCCAGGTGAGTGGCCCGCTACCTCTTCTGGTGGCCGCCTCCCTCCTTCCTGGCCTCCCGGAGCTGCGCCCTTTCTCACTGGTTCTCTCTTCTGCCGTTTTCCGTAGGACTCTCTTCTCTGACCTGAGTCTCCTTTGGAACTCTGCAGGTTCTA
+
CCCCCCCAFFFFGGGGGGGGGGHHGGGEGFGHHGGGGGGGGHHHHGGGGGGGHHHHHHHEGGGGGGGGGGGHHHHGGGGHGHHHHGGGGG<@CGHHHHHHHHHGHHHHHHGGHHGGGGGHHHHHFHGGGHGFHGGGGGHGHHFHHGGF;FFFGGGGGG-CCFFGGGFBFFFFFFFFFFFFFFFFFFFFFFFFFFAFFEFFFFFFFFFFFFFFFFFFFFFFFFFFFFFBFFFFFFFFFFFFFFFFFFFFFF;
@M05620:37:000000000-D9766:1:1101:4844:9404 1:N:0:65
ACACACCTTCAACCATGAGCCGCGTTTGGCTCCCGTGGAGCACCCCGTTCTGCTTGCCGAGGCCCCCCTGCACCCCCACGGCAACCGCGAGAAGATGTGGGGCCCGCTCCCTCTTCTTTTTGCCGCCTCCCTCCTTCCTTTCCTGCCGGCGCTGCGCCCTTTCTCCCTTGTTCTCTCTTCTTCCGGTTTCCGTCGGACTCTCTTTTCTTCCCTGGGTCTCCTTTGGCACTCTGGCGGGTCTTGATTGGCAG
+
AAAAAAAFFF1BFGG1B1B11000AAFEA1ABFBB/AA/ABBGHGGABBBBFG1D1BB>E>/>FGGGG/?/BGHGGGG/>/>>CHHC/</>/?01??111<><>>><<-.<<<<=DH0=0;-;G--;:.:;;CEFFGGB000;B0;C9A:@@@;9@@:;@BF/;9BFF/B/;FFFFFFFBF//B--;BFFFF9A@@>-@BF/9F/;9B//:BFF-:B--BFFFFFFB//-:;B/:9@;;@F::9B/;://-
@M05620:37:000000000-D9766:1:1101:24277:9408 1:N:0:65
AGTGCCAGCTCTCCATAGCACAGGGGACCAAGGGCATGGCCCCTCCATCCAGAAAACCTATGACCTCACCCGCTACCTGGAGCACCCCCTCCGCAGCTTGGCGTAGGCATCTGGGAGTTGGGGCGGAGTGAGGCGTTGGGGCACGCCCGCCCTCCCCGTGGAGGGTTCTGGTCCATGATGGGGTGCGGAGGGGCTCTTTGGCTGCGACCAGTCCGCCTGTCTGGTCTATCTCCTGCCCTTCGATCGGAAGA
+
1111>BB1?CBDFBFG31B1BAFGE00AE0BFBAFAFBGGFHGGGGBFHGHGH0GABEHFGFGGH1BGHHH>E>/EGHBB0BBFGHG/>EF??E?EEGFHGGG?<EC1BFGHHGH0?EFGB/@/>>-<EHDDG.ACGG.--.-.9-E-;@A@G..;EGBF@;AF@B?FFFFF//;BB/BFFFFB@-;@9;9@@@@EFFFEBBF-99;@@-;BFF--;:;;FFFFFFB/9BBFFFFFFFBB-A-BF;A--;-
@M05620:37:000000000-D9766:1:1101:14741:9417 1:N:0:65
ACCACACCTTCTACAATGAGCTGCGTGTGGCTCCCGAGGAGCACCCCGTGCTGCTGACCGAGGCCCCCCTGAACCCCAAGGCCAACCGCGAGAAGATGAGTGTCCCGCTACCTCTTCTGGTGGCTGCCTCCCTCCTTCCTGGCCTCCCGGCGCTGCGCCCTTTCTCACTGGTTCTCTCTTCTGCCGTTTTCCGTAGGACTCTCTTCTCTGCCCTGCGTCTCCTTTGGCACTCTGCAGGTTCTAGATCGGAA
+
CCCCCCCAFFFFGGGGGGGGGGHHGEGB4EHBGFFGGGGEDHHHHGGEDEGGFHGHHHHEFFFGGGGGGGGHFHHGGEGHGHHHHGGGGGBDGGHGHHGFGHHH?1>CD<>GHHHFHH1>F0<FGEGHHHHGHHGHHHHHGFFHHHHGGGGCFGFD@DGGGGGGGFBFFFFFFFFFFFFFFFFFFFDFFFFFFFFFFFFFFFFFFFFFFB/BEFFEFFFFFFFFFFF/;FFFFFFBFFABFF/BFFBED.:
@M05620:37:000000000-D9766:1:1101:24255:9419 1:N:0:65
AGTGCCAGCTCTCAATCGCACAGGGGACCCAGGGCCTGGCCCCTCCATCCAGAAAACCCATGACCTCACCCGCTACCTGGAGCACCAACTCCGCAGCTTGGCGTCGGATGCTGGGAGTTGGGGCGGCGTGAGGGGCTGGGGCCCGCCCGCCCTACCCGTGGCGGGCTCTGGTCAATGATGTGGTGCGGCGGGGCTCTTGCGCTCCCACCAGTCCCCCTGTCTGGTCTATCTCCTGCCCTTCGATCGGCAGA
+
A1>AAFFF1FFFGGGGGFFGGGHGFEGG0E0AFFEGFGFF0FE/EEGHFHEGFHEG0E/AGF1FGGH@F00>E>EEH1FF0BGGGHFHEBGCEGGCGHHH/B/?/>BC//?F11?0?<C1<ACCCG-:C@C...--9..9999AG@@-;-@@-F-A-9AB--;-;--;9/999/B//;;B///9;99---9-;@@-B9//9;@FB?--99-BFFFF-@A/;/;/;9///;BFFF/9-;;9--9;-9:--;-
@M05620:37:000000000-D9766:1:1101:14758:9424 1:N:0:65
ACCACACCTTCTACAATGAGCTGCGTGTGGCTCCCGAGGAGCACCCCGTGCTGCTGACCGAGGCCCCCCTGAACCCCAAGGCCAACCGCGAGAAGATGAGTGTCCCGCTACCTCTTCTGGTGGCTGCCTCCCTCCTTCCTGGCCTCCCGGAGCTGCGCCCTTTCTCACTGGTTCTCTCTTCTGCCGTTTTCCGTAGGACTCTCTTCTCTGACCTGAGTCTCCTTTGGAACTCTGCAGGTTCTAGATCGGAA
+
ABABAABBFFFF5FGGFGGGGFHHGGGGGGHHFFGGCGG?EHFHHGGGEGGFEGFGHHHGEFGGGFGGGGGGHHHGGGFHGHHHGGGGGGGGFDHFGGFFHBGHHHCGGGGHHHHHHHHH=FDH<FEHHHHGHHGHHHHHHHHHHHHGGGGGGGGGGGGGGGGGGGGGFFFFFGFGGFFFFFFFFFAAFFFFFFFFFFFFFFFFFFFFFFFFFFFFFFFFFFFFFFFFFFFFFFFFBF9BFFF/BFFFFFF
@M05620:37:000000000-D9766:1:1101:10239:9434 1:N:0:65
ACCACACCTTCTACAATGAGCTGCGTGTGGCTCCCGAGGAGCACCCCGTGCTGCTGACCGAGGCCCCCCTGAACCCCAAGGCCAACCGCTACCTCTTCTGGTGGCCGCCTCCCTCCTTCCTGGCCTCCCGGAGCTGCGCCCTTTCTCACTGGTTCTCTCTTCTGCCGTTTTCCGTAGGACTCTCTTCTCTGACCTGAGTCTCCTTTGGAACTCTGCAGGTTCTAGCTCGGAAGAGCACACGTCTGACCTCC
+
BB?AABBBFFFFGFGGGGGGGGGHCEEEGGHHHGFGEEGFGHHHHGGGGGGFGHFEHHGEEGGGGGGGGGGFHGHGGGGEAFHHHGGCCD@CGHGHHHHHHHGEHHCFGGGHGHHGHHGHHHHHHHHHGA?DCFHHHGGGGGHHHFFFFGGGFGBFGGGFBFGFGGGGDEGGGGGGGGFFFFFFFFFFFFFFFFFFFFFFFFFFFFFFFFFFFFFF/B?AFFFBF/BFFFDFFFFFFFFFFAEFF//;FFF
@M05620:37:000000000-D9766:1:1101:14690:9435 1:N:0:65
ACCACACCTTCTACAATGAGCTGCGTGTGGCTCCCGAGGAGCACCCCGTGCTGCTGACCGAGGCCCCCCTGAACCCCAAGGCCAACCGCTACCGCTTCTGGTGGCCGCCTCCCTCCTTCCTGGCCTCCCGGAGCTGCGCCCTTTCTCACTGGTTCTCTCTTCTGCCGTTTTCCGTAGGACTCTCTTCTCTGACCTGAGTCTCCTTTGGAACTCTGCAGGTTCTAGATCGGAAGAGCACACGTCTGAACTCC
+
>1>>AA>AFFF@BGG1FEGGDEEE0BEEHAHHFGCAA/E/EHHHHGEG//ECGAAGHE0EEGGGCE/EGGGHHHCEFGGEFGHE<FEEG/BGF/>CA<GHHHHGHHGGGFGGGHHGHHHHHHFHHHHHGCCG?CHHH-AEGGFGGBFBBFBFCFGBFGFG0FB0FGGEGFGGFBFFFFFFF/FFFFFFFFF/BFFFFFFFFFFFFFFFFFFFFFEB//;;FFFFF/BFFFFEFFFFFFFF<AEFFBFFFFF
@M05620:37:000000000-D9766:1:1101:10223:9447 1:N:0:65
ACCACACCTTCTACAATGAGCTGCGTGTGGCTCCCGAGGAGCACCCCGTGCTGCTGACCGAGGCCCCCCTGAACCCCAAGGCCAACCGCTACCTCTTCTGGTGGCCGCCTCCCTCCTTCCTGGCCTCCCGGAGCTGCGCCCTTTCTCCCTGGTTCTCTCTTCTGCCGTTTTCCTTAGGCCTCTCTTCTCTGCCCTGAGTCTCCTTTGGACCTCTGCAGGTTCTAGCTCGGAAGAGCACACGTCTGCACTCC
+
BBCCBBC>CFFFGGFGGGAFGGHHGGGB4EGGHFEE?EEGDHDGHGGGEFEGFHGHHGGEECCEGGGGGGGHGHHGGGGHGHHHHGFGCGB/B22BFF?GH?FD<?BCCDGHGHHGHHHHHD0GHHHHGGGFFGHHHFGGGGHHGHHGGGGGGGGGGGGGGGGGGGGGGGGGG0;FGG9CFFFFFFFFFFF/BEFFBFFFFFFFFFFFF/BFFFFF/;F:BFFFF/BFFF..;;;BFEFFFFFFF//9;FF
@M05620:37:000000000-D9766:1:1101:16900:9451 1:N:0:65
AGTGCCAGCTCTCAATCGCACAGGGGACCCAGGGCCTGGCCCCTCCATCCAGAAAACCTATGACCTCACCCGCTACCTGGAGCACCAACTCCGCAGCTTGGCGTAGGAATCTGGGAGTTGGGGAGGAGTGAGGAGTTGGGGAAAGACAGTCCTAACCGTGGAGGGTTCTGGTAAATGATGGGGTGAGGAGGGGCTCTTTGGCTCCCACCAGTCCCCCTGTCTGGTCTATCTCCTGCCCTTAGATCGGAAGA
+
111AABDFAFF31AGFFFGGGGCGGAFGGFHHGGCGG//FFEEGFGGHFHHHH0GHGEHFHHHHHHHFHHHEGEGEHGGGHHHGHHHHGHHHGGGGGHHHGHGGEEGHHHHHHHFFFCGHGGGEB<<CFGHFHHGGGHFGGGC.CCGHHHHHFHFGHGCHG.GGGFHHHHHCBFGGGFFFGGBAAFFGFE.@@@@FFFFFFFFFFFFFFFFFFFFFF@EFFFFFFFFBFFFFFFFFFFFF/BFFFEF-9B-
@M05620:37:000000000-D9766:1:1101:19073:9455 1:N:0:65
AGTGCCAGCTCTCAATCGCACAGGGGACCCCGGCCCTGGCCCCCCCATCCCGAAAACCTATGACCTCCCCCGCTACCTGGAGCACCAACTCCGCAGCTTGGCGTAGGAATCTGGCAGTTGGGGAGCAGTGAGGAGTTGGGGAAAGACAGTCCTAACCGTGGAGGGTTCCGGTAAATGATGGGGTGAGGAGCGGCTCTTTGGCTCCCACCAGCCCCTCTGTCCGGTCTATCTCCTGCCCTTAGATCGGAAGA
+
A1>AAD111BFFGGGGFFC1F0G0FEE0AE0AE/AE/FFBBBF/EE>00B/>>//>0E01BFBFFGH/F//EEEEEH1GGGGHG<FHHGC1FCA//CCGG/F//><CFG1111110><>11<-.<..<0/=0.<E:/0;--.::;BC9/0;00CBGG@..AE.A-.CF/A@---9///;//AA-----/--9-;@-/B/B//9BEAB9-9--AAA-;F//;/--99:FFFF//B99F?B/9/:/F9-A?A9
@M05620:37:000000000-D9766:1:1101:18110:9467 1:N:0:65
AGCTCTCAATCGCACAGGGGACCCAGGGCCTGGCCCCTCCATCCAGAAAACCTATGACCTCACCCGCTACCTGGAGCACCAACTCCGCAGCTTGGCTGGGATCTATGTGAGTATCCAGCGTAGGAATCTGGGAGTTGGGGAGGAGTGAGGAGTTGGGGAAAGACAGTCCTAACCGTGGAGGGTTCTGGTAAATGATGGGGTGAGGAGGGGCTCTTTGGCTCCCACCAGTCCCCCTGTCTGGTCTATCTCCT
+
>A1>>3BF3FFAAF1A1AA00A0AFFCEECCGHH0/A///011BFFBFA0GEH11FFB1F1F/GFECEEEHGFF0BBGG/BEE0B1?>E@E0BE/BE>EE01?11>BBGFGGFDFHFBGCFGGGBGCGHHHG0FC0F<CCGCC.<0>GHHHGHHF/CCGC.C/CCHC0CGCGFFC:CC?EB?CFF0CF00;;FFFCFGGG;AFFFFFF@?@?F/FBF/FBFF-FF-AFBF9FFF?FFBFFF/BFFBF9/B/
@M05620:37:000000000-D9766:1:1101:25952:9475 1:N:0:65
ACCACACCTTCTACAATGAGCTGCGTGTGGCTCCCGAGGAGCACCCCGTGCTGCTGACCGAGGCCCCCCTGAACCCCAAGGCCAACCGCGAGAAGATGACCAGGTGAGTGGCCCGCTACCTCTTCTGGTGGCCGCCTCCCTCCTTCCTGGCCTCCCGGAGCTGCGCCCTTTCTCACTGGTTCTCTCTTCTGCCGTTTTCCGTAGGACTCTCTTCTCTGACCTGAGTCTCCTTTGGAACTCTTCAGGGTCTA
+
AAAAAAAAFFFFGFGGGGG1F1AFEEAECEGHHFFEEGEEGHHHHGGAAEFGEHGGHCGEEE@EGCEGGCGBFFGG/EEHFGFGHGGCCB@BCCHBFF1?FG0?1<?0<??/FG--<-<GHFFHG00D0/<.C<:C.::EHHFHF:F00:.CF.EGBA?-=.9B--A@-FFF//;B/9B/;////9///;/9:99;FEBB-9;?AF//BBB9FF/B;////9-B-/9;BFFFFB///:BFF//;99-;9-9
@M05620:37:000000000-D9766:1:1101:28187:9481 1:N:0:65
GAGGCTGCTTTGGAAGAAACTGATATACCACGGCAACAGGACCCCATGGACCCGCAAAAGAACCTTGCCCACGATATCGAATCTGACATAACGGCTAATGCTCTCCAAACACAACTGAAACAATGCAGAGTAAGTCAACCCATTAACATTTCGCACTACAGAAGCTCATTTTACACCTTTATCCGCCTTTGTCCTTGTTCCTGACAAGTCACGAAGAACCGCTCGGACGCGCACACGACTGTCCTCATGTC
+
AABABBFAFFFFGGGGGGCGG5GDG6B6DB4BEEFGFH2222B22B2B33BFE0000A2B1B21B3533331>/11>BB1F@?4@43B433B1/>//?BG?B34B3?F3/00//??22B22B/222?22/@22>22@22@</?F1?111F1?0/?A<10111111<>000=00<00//<=0G0=.;.;.CC0:;;CGH0:CHE0990:0;00.....;/.---99-.-9-;----9--;;.;9///:/99B
@M05620:37:000000000-D9766:1:1101:22559:9491 1:N:0:65
ACCACACCTTCTACAATGAGCTGCGTGTGGCTCCCGAGGAGCACCCCGTGCTGCTGACAGAGGCCCCCCTGAACCCCAAGGCCAACCGCGAGAAGATGCCCAGGTGAGTGGCCCGCTACCTCTTCTGGTGGCCGCCTCCCTCCTTCCTGGCCTCCCGGAGCTGCGCCCTTTCTCACTGGTTCTCTCTTCTGCCGTTTTCCGTAGGACTCTCTTCTCTGACCTGAGTCTCCTTTGGAACTCTGCAGGTTCTA
+
BBBABBAAFF@FGGGGGGGDGGHGGAABE22BBFGGGG?AFHHHHGAEE1B1DGHGHG3BGEFG1EGGGGGHFHHGGGG1FHHHHEEEEEEGGGHHHHHHHCGFH1FGH1FFHH/CGGGHHBFHHHFHH0EHHGGGG.<EHHGHH0CG0GFH0CG.CB9BBGG/A@E-9/CGGGFFFFFFFFFFFFFFFFFFFBDFFFFEFFFFFFFFFFFFFFFFFFFFFFFFFFFFFFFBFFFFFFFFFFFFFFFFFFF
@M05620:37:000000000-D9766:1:1101:21064:9497 1:N:0:65
ACCACACTTCTACAATGAGCTGCGTGTGGCTCCCGCGGAGCACCCCGTTCTGCTTACCGAGGCCCCCCTGAACCCCAAGGCCAACCGCGAGAAGATGAGTGGCCCGCTACCTCTTCTGGTGGCCGCCTCCCTCCTTCCTGGCCTCCCGGAGCTGCGCCCTTTCTCACTGGTTCTCTCTTCTGCCGTTTTCCGTAGGACTCTCTTCTCTGACCTGCGTCTCCTTTGGAACTCTGCAGGTTCTCGATCGGAAG
+
BBBBBBBFFF5BFBGGG5BB5BAABEEHAGGHGGGAEG0AAGHHGGEE1BFHH@BFFGGGGGGGGGGG>??FGHGGGGHGGHHHGGCBC<><C2<FG1?@FFGHEGGC-CGHHHHHHH0=/<GHGGGGGHGHHGGHHHHHGGGGGGGGGGBGGGGGGGFFFFFFFFFFFFBFFFFFFFFFFFFFFDFFFFFFFADFFFFFFFFFFFFFF9FFFF?DFFFFFFFFFFEFFFFFFFFFF.BFF/AFFF=F.;.
@M05620:37:000000000-D9766:1:1101:25173:9498 1:N:0:65
ACCACACCTTCTACAATGAGCTGCGTGTGGCTCCCGAGGAGCACCCCGTGCTGCTGACCGAGGCCCCCCTGAACCCCAAGGCCAACCGCGAGAAGATGCCCAGGTGAGTGGCCCGCTACATCTTCTGGTGGCCGCCTCCCTCCTTCCTGGCCTCCCGGAGCTGCGCCCTTTCTCACTGGTTCTCTCTTCTGCCGTTTTCCGTAGGACTCTCTTCTCTGACCTGAGTCTCCTTTGGAACTCTGCAGGTTCTA
+
AAA1AA>AFFFFGBGDDGG1G1FCE00BGCHH1FFEGGGGGGAGHGGGGFGGHEHBG0GGGGGGE//EGGG>G1GEFG?F/<?GHE//>/B</B<FDFDCHH/??GGH<1?CGE?-AC@1=1<DH<BGGF.G.-=ACCHGFFAHHHBF0BFGGGGGG@G-A?/9AGF-@FFFEFBFFFFFFFFF/FFBFFFFF@-AFFFFFBA--BFBF/BFFFFFFFFFFFFFFFFBFFFFFFFFFFFFFFFFFFFFFFF
@M05620:37:000000000-D9766:1:1101:15023:9500 1:N:0:65
ACCACACCTTCTACAATGAGCTGCGTGTGGCTCCCGAGGAGCACCCCGTGCTGCTGACCGAGGCCCCCCTGAACCCCAAGGCCAACCGCTACCTCTTCTGGTGGCCGCCTCCCTCCTTCCTGGCCTCCCGGAGCTGCGCCCTTTCTCACTGGTTCTCTCTTCTGCCGTTTTCCGTAGGACTCTCTTCTCTGACCTGAGTCTCCTTTGGAACTCTGCAGGTTCTAGCTCGGAAGAGCACACGTCTGAACTCC
+
AAABBBBBFFFFGGGGGGGGGGHHGFGEGAHHHGGFGGGFGHHHHGGGEEGGHFHHHHHGGGGGGGGGGGGHHHHGGGGHGHHHGGGGGCGGH2GFHFHFD2?C0C@DGGGHGFGFFGGHDGBG0FHEGGCADGFFHG?EGCHFGH00=FFFC009CFGFFFFFGGG9.9CFBAFGD.//FBFFFF9FFFFBBFFF/BF//FBFFFFEFEFFFFEFEF?:/BF/F/9;:;DEF?AFFFFFA.;BE;/BBFF
@M05620:37:000000000-D9766:1:1101:25985:9501 1:N:0:65
ACCACACCTTCTACAATGAGCTGCGTGTGGCTCCCGAGGAGCACCCCGTGCTGCTGACCGAGGCCCCCCTGAACCCCAAGGCCAACCGCTCCCGCTTCTGGTGGCCGCCTCCCTCCTTCCTGGCCTCCCGGAGCTGCGCCCTTTCTCCCTGGTTCTCTCTTATGCCGTTTTCCGTAGGACTCTCTTCTCTGACCTGAGTCTCCTTTGGAACTCTGCCGGTTCTAGATCGGAAGAGCACACGTCTGAACTCC
+
AAAAAAAAFFFFGGGG5GGGGGHHCEGBBEFHHFFFGGG2AGHHHGGGGEGGF3FHHBHGGG?E?EGGGGGGFHHFGGGFGHHGHFGGGC@??<<B/?FFB1?C<0>ACGGFFG>E0GHHH1CFHHFHGGGGCGGFB-AGGGGF09C0:CFE9FFFGFCFF0;CFGB;AFGGF.9F.:::9BBFBFFFB9B:BFFFFFFFF;B/FFE///;BFFB//-@-;AFBB/;F?D..;.;FFFFF-AEFEB/9;FB
@M05620:37:000000000-D9766:1:1101:15850:9510 1:N:0:65
AGTGCCAGCTCTCAATCGCACAGGGGACCCAGGGCCTGGCCCCTCCATCCAGAAAACCTATGACCTCACCCGCTACCTGGAGCACCAACTCCGCAGCTTGGCTGGGACCTATGTGAGTATCCAGCGTAGGAATCTGGGAGTTGGGGAGGAGTGAGGAGTTGGGGAAAGACAGTCCTAACCGTGGAGGGTTCTGGTAAATGATGGGGTGAGGAGGGGCTCTTTGGCTCCCACCAGTCCCCCTGTCTGGTCTA
+
>>1>AB1CAFC@FGGE11FFEEEEAEEEC0FGFEG?FCGA0GGFGGEGABEDF01BGE0EFHBHGGCFGFGEGE@EHHHFBGHFEGECE0FGGGEG?0BFEFHGGGHGEHHFHFGGHHHHF2GGHGCGGGHHHH1<1<?FEGGH/CFC-EC<.0DGFACCH/@CEAGHCCHHHHHHGHHHGAE@GFGGGGGGGGCBFFGFFGGGGGF?FFFFF-@@;@FFFFEFFFFFFFFBFFFFFFFB-EFFBFEBFFF
@M05620:37:000000000-D9766:1:1101:21078:9514 1:N:0:65
ACCACACTTCTACAATGAGCTGCGTGTGGCTCCCGAGGAGCACCCCGTGCTGCTGACCGAGGCCCCCCTGAACCCCAAGGCCAACCGCGAGAAGATGAGTGGCCCGCTACCTCTTCTGGTGGCCGCCTCCCTCCTTCCTGGCCTCCCGGAGCTGCGCCCTTTCTCACTGGTTCTCTCTTCTGCCGTTTTCCGTAGGACTCTCTTCTCTGACCTGAGTCTCCTTTGGAACTCTGCAGGTTCTAGATCGGAAG
+
ABAAABBFFFFFGFGGGGFGGFHEBEBG2FGHFFEFGEEEFFGHGGEAEFFGHHFGGGE@E>EFFGGGGGFECFEGFGH?F?F/FFEF@DCG??2FGHHHFFFGH<ADDGHHFHHHHHH>GGHHGDGGGHGHHDHHHHHHGHHHGHFGBGGGGGGGGGGGGGFGFFFFFF9FFFFFFFFFFFFFFDDFFFFF:A;ABFFFFFFFFFFFFFFFFFFFFFFFFFFFBFBBFFFFFFFF?AFFFFBFFFA.DFD
@M05620:37:000000000-D9766:1:1101:7243:9518 1:N:0:65
ACCACACCTTCTACAATGAGCTGCGTGTGGCTCCCGAGGAGCACCCCGTGCTGCTGACCGAGGCCCCCCTGAACCCCAAGGCCAACCGCTACCTCTTCTGGTGGCCGCCTCCCTCCTTCCTGGCCTCCCGGAGCTGCGCCCTTTCTCCCTGGTTCTCTCTTCTGCCGTTTTCCTTAGGCCTCTCTTCTCTGCCCTGAGTCTCCTTTGGACCTCTGCCGGTTCTAGCTCGGACGAGCACACGTCTGCACTCC
+
BBBBBBB3BFFFGGGGFG5BGFHHGEFBABGFGFFE?EECDHHHHGGAEEEGGHHHHHH0EEEGGGGGGGGHHHHGGGGHGHHHHGGGGG</B1?BBB>FG1?B<?>@DGGHGFHGHHHHH10FGH>GCEG-CGHGHGGGGGHH:<GFGFGGGGGGGGGGGGGGGGGGGGGGG0;FFG/FFFFFFFFFFFFEFFFFFFFFFFFFFFFFFFFFFFFFFBB;DFFFF/BFFB.---;9BFFFBFFFF/;9;BB
@M05620:37:000000000-D9766:1:1101:7872:9523 1:N:0:65
ACCACACCTTCTACAATGAGCTGCGTGTGGCTCCCGAGGAGCACCCCGTGCTGCTGACCGAGGCCCCCCTGAACCCCAAGGCCAACCGCGAGAAGATGCCCAGGTGAGTGGCCCGCTACCTCTTCTGGTGGCCGCCTCCCTCCTTCCTGGCCTCCCGGAGCTGCGCCCTTTCTCACTGGTTCTCTCTTCTGCCGTTTTCCGTAGGACTCTCTTCTCTGACCTGAGTCTCCTTTGGAACTCTGCAGGTTCTA
+
CCCCCDDDFFFFGGGGGGGGGGHHGGGEFGHHHGGGGGGGGHHHHGGGGGGGHHHHHHHGGGGGGGGGGGGHHHHGGGGHGHHHHGGGGGGGGGHHHHGHHHHGHHHHHHGGHHGGGGGHHHHHHHHHHHGHHGGGGGHGHHGHHGGGGGGGGGGGGG-CDGGGGGFFFFFFFFHHFHFFFFFFFFFHHHFFFFDFFFFFFFFFFFFFFFFFFHHFFHFFFHFFFFFFFFFFFFFFFFFFFFFHFFFFFF;
@M05620:37:000000000-D9766:1:1101:23958:9535 1:N:0:65
ACCACACCTTCTACAATGAGCTGCGTGTGGCTCCCGAGGAGCACCCCGTGCTGCTGACCGAGGCCCCCCTGAACCCCAAGGCCAACCGCTACCCCTTCTGGCGGCCGCCTCCCTCCTTCCTTGCCTCCCGGAGCTGCGCCCTTTCTCCCTGGTTCTCTCTTCTGCCGTTTTCCTTAGGCCTCTCTTCTCTGCCCTGAGTCTCCTTTGGACCTCTGCCGGTTCTAGCTCGGCCGCGCACACGTCTGCCCTCC
+
CCCCCCCCFFFFGGGGGGEGGGHHGGGFHGHHHGGGGGGGGHHHHGGGGGGGHHHHHHHGGGGGGGGGGGGHHHHGGGGHGHHHHGGGGG/<B0?/?=??>2<>//>>CEGHGGHGGHHHH00<C:CG;CC?@DF0C?DGGGGGFFGGGGGGBFGFGGFFGFFFFF;9AFFFF0B00B;:BFFFFFFFFFF:FFFFBBFFFBFFFFFFEBBFFFFFFFC;AEFBBBFFFF.9--;9DFCADAFFF0;;;EF
@M05620:37:000000000-D9766:1:1101:23889:9542 1:N:0:65
AGTGCCAGCTCTCCATCGCACAGGGGACCCAGGGCCTGGCCCCTCCATCCAGAAAACCTATGACCTCACCCGCTACCTGGAGCACCCACTCCGCAGCTTGGCGTCGGACTCTGGGAGTTGGGGCGGCGTGAGGCGTTGGGGCCCGCCCGTCCTACCCGTGGCGGGTTCTGGTCCATGATGGGGTGCGGCGGGGCTCTTTGGCTCCCACCCGTCCCCCTGTCTGGTCTATCTCCTGCCCTTCGATCGGCCGA
+
AA>>>DFFAFFFG1FFFFGAE?GCG0BAEEHHBEEEFGHHHHGHGGEHHGHHGBF0FEHHGFHHHDFFHHHEG>>EGHGG0BFGHG>??GGB>E?GEHBGGHGE>>C@<BHHHHHCFGGH1//AACACGGCGH.ACAG.;-.AGG@@;@@FFF/BAFFFF@;@@@@FFFFFFFBFFFFFFFFFF@-;@@@@@@@@FFFFFFFFFFFFFF-@BFFFFF@FFFFFFFFF/FFFFFFFFFFFFFF-BF@F--;9
@M05620:37:000000000-D9766:1:1101:18769:9551 1:N:0:65
ACCACACCTTCTACAATGAGCTGCGTGTGGCTCCCGAGGAGCACCCCGTGCTGCTGACCGAGGCCCCCCTGAACCCCAAGGCCAACCGCTACCTCTTCTGGTGGCCGCCTCCCTCCTTCCTGGCCTCCCGGAGCTGCGCCCTTTCTCCCTGGTTCTCTCTTCTGCCGTTTTCCGTAGGACTCTCTTCTCTGACCTGAGTCTCCTTTGGACCTCTGCCGGTTCTAGCTCGGAAGAGCACACGTCTGACCTCC
+
DDCDDDDDFFFFGGGGGGGGGGHHGGGGHGHHHGGGGGGGGHHHHGGGGGGGHHHHHHHGGGGGGGGGGGGHHHHGGGGHGHHHHGGGGGGCH2B?GFGHH??EGFGGGGFHGHHGFHHHHGBGHFHHGGGGCGHHHGGGGGHHHHHBFGGGBFGFGGGFGGGGGGGAAGGGGACF.DBFFFFFFFFFFFF0BFFFFFFFFFFFFFFFF0<FFFFF0CC<DEFB:0<FFFDAFAFFFFFFFFFFF:0FBFE
@M05620:37:000000000-D9766:1:1101:12682:9576 1:N:0:65
ACCACACCTTCTACAATGAGCTGCGTGTGGCTCCCGAGGAGCACCCCGTGCTGCTGACCGAGGCCCCCCTGAACCCCAAGGCCAACCGCGAGAAGATGCCCAGGTGAGTGGCCCGCTACCTCTTCTGGTGGCCGCCTCCCTCCTTCCTGGCCTCCCGGAGCTGCGCCCTTTCTCACTGGTTCTCTCTTCTGCCGTTTTCCGTAGGACTCTCTTCTCTGACCTGAGTCTCCTTTGGAACTCTGCAGGTTCTA
+
CCCCCCCCFFFFGGGGGGGGGGHGGGGFHGHHHGGGGGGGGHHHHGGGGGGGHHHHHHHGGGGGGGGGGGGHHHHGGGGHGHHHHGGGGGGGGGGHHHHHHHHGHHHHHHGGHHGGGGGHHHHHHHHGHHGHFFGGGGHGHHGHHGGGFFGGGGGGGB-@BFFGGGFFFFFFFFFFFFFFFFFFFFFFFFFFFFFFFFFFFF.AD0BFFFFFFFFFFFFFFFFFFFFFFFFFFFFFFFFFFFFFFFFFFFB
@M05620:37:000000000-D9766:1:1101:3816:9581 1:N:0:65
AGGGCCAGCTCTCAATCGCACAGGGGACCAAGGGCCTGGCCCCTCCATCCAGAAAACCTATGACCTCACCCGCTACCTGGAGCACCAACTCCGCAGCTTGGCTGGGACCTATGGCGTATCCCTCGTGGGCATCTGGGCGGTGGGGCAGAGTGCAGCGTTGGGGCACACCCATCCTAACCGTGGCGGGTTCTGGTCAATGCTGGGGTGAGGCGGGGATCTTTGGCTCCCACCAGTCCCCCTGTCTGGTCTAT
+
>11>AAAAAFFBBFG31AFFEEEFEFGGE0BFGGC//AFEAGGHGGGH1ABBA01BGA0BFGFHGG@FGHHGGE?EHHHGFHHE>?BGGEGHGEGE/BFHA0GFF/0FGHF11F?//>?0GG1@C///>/??F1?10.--<<<--.-;;:<0:0;/-.:9.-@C-./..;.//;CG0CF;AA??-@@9;F/BF/;;9FFFBFFF@A@A-:A--9>-;;BFFFF/9/;-9;B-AF:9:EF;FFFFFFFFB/9
@M05620:37:000000000-D9766:1:1101:12761:9586 1:N:0:65
ACCACACCTTCTACAATGAGCTGCGTGTGGCTCCCGAGGAGCACCCCGTGCTGCTGACCGAGGCCCCCCTGAACCCCAAGGCCAACCGCTACCTCTTCTGGTGGCCGCCTCCCTCCTTCCTGGCCTCCCGGAGCTGCGCCCTTTCTCACTGGTTCTCTCTTCTGCCGTTTTCCGTAGGACTCTCTTCTCTGACCTGAGTCTCCTTTGGAACTCTGCAGGTTCTAGATCGGAAGAGCACACGTCTGAACTCC
+
BBBBBBBBFFFFGGGGGGGGGGHHGGGGHGHHHGGGGGGGGHHHHGGGGGGGHHHHHHHGGGGGGGGGGGGHHHHGGGGHGHHHHGGGGCGFH2GGHHHHGHHGHGGGGGGHGHHGHHHHHHEHHHHHGDG@FGFHG@FGGCHHHHH0CFGFCFFGGGFGGGGGGGGGBGGGG.FFG.BFFFFFFFFFFFF/BFFB9FFFFFFFFFFBFFFFFFFF/BA;FFFBB/:FEFFEFFFFFFFFCFEFFF/BFFF
@M05620:37:000000000-D9766:1:1101:7312:9587 1:N:0:65
GAGGCTGCTTTGGAAGAAAATGAGAAGGCAGTGACACAAGATCGGAAGCGCACACATGTGGTCTCCAGTCAGGAATTCGTATCTCGTCTGCCGTCTTCTGCTTGAAAAAACAAAAAACGAAAACACCTAAGAAAAAAAGAAAACATGACAAAATTATCAAAACATGTAGATAGGGGTCAACAATGAACAGAGACATCCAACATATCTAGAAGAACAACGGAAACAAAATTAGTCATTTGAAAGGACACACG
+
AAA?AAFAFFFFGCGF1FG1B1D1BDB00A00B1DF10ABABFF/E///AAEE/F/E1DDB0BF1B1BDF11B1011D?00002@0///>BG?AEF>EDGHGF1FB11BE/?/00//<>////0/</011011000////0000.11<1>10>1/000000<..0/0000<00/.....:00.000000//////;0/00/./000000;00C/9//:-----//---/:////9/;///99/--------
@M05620:37:000000000-D9766:1:1101:10597:9589 1:N:0:65
AGTGCCAGCTCTCAATCGCACAGGGGACCCAGGGCCTGGCCCCTCCATCCAGAAAACCTATGACCTCACCCGCTACCTGGAGCACCCACTCCGCAGCTTGGCTGGGACCTATGTTGAGTATCCAGCGTAGGAATCTGGGAGTTGGGGAGGAGTGCGGAGTTGGGGAACGACAGTCCTAACCGTGGAGGGTTCTGGTAAATGATGGGGTGAGGAGGGGCTCTTTGGCTCCCACCAGTCCCCCTGTCTGGTCT
+
>A>AADFFBFFFG4FGG2FEAEBDAEGGGG2FEGEEAEFGGGG1EGHHFF3FFH3FAA3ABGEFFDCBFGEFE>>EGFGF2FGFGF1??BGEEEGGG3FG/F3/?E0BEHFFB3FGGGHF33F>FFDF/B/GB1FDGF00?C01F@?.->.C<G0---::;:G??CA.;.9-9CFGGE0/CBE.-..AC..;BBBFB/FB99BBFEF9@:..9AA---99//;9///;EFF.;../BFFFD99BBF9FBF9
@M05620:37:000000000-D9766:1:1101:12763:9604 1:N:0:65
ACCACACCTTCTACAATGAGCTGCGTGTGGCTCCCGAGGAGCACCCCGTGCTGCTGACCGAGGCCCCCCTGAACCCCAAGGCCAACCGCGACCTCTTCTGGTGGCCGCCTCCCTCCTTCCTGGCCTCCCGGAGCTGCGCCCTTTCTCACTGGTTCTCTCTTCTGCCGTTTTCCGTAGGACTCTCTTCTCTGACCTGAGTCTCCTTTGGAACTCTGCAGGTTCTAGATCGGAAGAGCACACGTCTGAACTCC
+
AAA3>AAAFFBDGGFGGGFGFGHHGGGGHGHHHGGGGGGGGHHHHGGEEFGFHHGHHGHGGGGGGGGGGGGHGHHGGEGHGHHHHGGGG///<<11FG?GHHHFGHG?C<EFFHGDGFGHHHGHFHCCEA@--;.:=-;EGGEBCBBBFGB/00C9B0F;FGFBFG-E?FFFFDFFF./BFBBFF:BFFEFFFFFEBBBFFFFBFFFB//BFFFBFB9:.;BFFBFFB.D.EDFFF/ABF@A.B?FFFEBB
@M05620:37:000000000-D9766:1:1101:4617:9613 1:N:0:65
AGTGCCAGCTCTCAATCGCACAGGGGACCCAGGGCCTGGCCCCTCCATCCAGAAAACCTATGACCTCACCCGCTACCTGGAGCACCAACTCCGCAGCTTGGCTGGGACCTATGGCGTATCCCGCGTAGGCATCTGGGCTTTGGGGCGGAGTGCGGCGTTGGGGCAAGCCCGTCCTAACCGTGGCGGGTTCTGGTAAATGCTGGGGTGAGGCGGGGCTCTTTGGCTCCCACCCGTCCCCCTGTCTGGTCTAT
+
>A>3>DFFBFFFGGGGGFFCEGHFGEGGEGGHAEFEFFHHGHGHGGHHHHGHGHHFGGHHHGGHHDFHHHHGGEEGHHHHBFHHHH11EGHFEF?G>GBFFHHGGGHHGHHHHH/<CFEHHCADGC//?<?FGFGHH.0>FGHGG.-;-9CFF?FA?BFFFFF.=.A.AA-BFFFFFFFFFEF;@DF9EFFFFB;;FFF/BFFFFDBAFF.9BFF9BEFFFFF/;:EEFFF.BDDDFFFFFFFFFFFBFFF
@M05620:37:000000000-D9766:1:1101:10226:9631 1:N:0:65
AGTGCCAGCTCTCAATCGCACAGGGGACCCAGGGCCTGGCCCCTCCATCCAGAAAACCTATGACCTCACCCGCTACCTGGAGCACCAACTCCGCAGCTTGGCTGGGACCTATGGAGTATCCCGCGTAGGCATCTGGGCGTTGGGGAGGAGTGAGGAGTTGGGGCAAGACAGTCCTAACCGTGGAGGGTTCTGGTAAATGATGGGGTGAGGAGGGGCTCTTTGGCTCCCACCAGTCCCCCTGTCTGGTCTAT
+
AA>3AFFFBFFFGFGGGGGCGGHGGFEGEGHH2EEGGFHHFHGFGGHHHHHHFFHHFGHHHHHHHHHHHHHFGEEGHGBGBFGHFHF1EGHHGGGGGHHHGHHGGGHHGHFHHH3FGHHHH2?DB>/<D1?FHHHHH.-CAFHGG.@C.EGG0CG:CGHHHGG.BFG/C/CFGGGGFGGGDGG9EFG;FFFFFFFFFFFBFFFFFDBEFFFFFFFFFFFFFFFFFFFFFFF.FBFFFFFFFFFFFFBFFFF
@M05620:37:000000000-D9766:1:1101:18210:9647 1:N:0:65
ACCACACCTTCTACAATGAGCTGCGTGTGGCTCCCGAGGAGCACCCCGTGCTGCTGACCGAGGCCCCCCTGAACCCCAAGGCCAACCGCGAGAAGATGCCCAGGTGAGTGGCCCGCTACCTCTTCTGGTGGCCGCCTCCCTCCTTCCTGGCCTCCCGGCGCTGCGCCCTTTCTCACTGGTTCTCTCTTCTGCCGTTTTCCGTAGGACTCTCTTCTCTGACCTGAGTCTCCTTTGGAACTCTGCAGGTTCTA
+
A>>AAAAAFFFDFGGB5FFEFEECEBEEHAHHFGFEEEE?FHHHHGEGEEFFGFGGHHFGGG?GEGEGGGGHHGCEGGGFFFHFFEEEG@DCCDGHHBGHFHHCH1GGDGGG0GCGCCGHBDGHHDHG0<CHF-;AGGEAGHA:GGGBFGG.CFGGGG-ABB?DBBFBBFFFFFFFFFFFFFFFF/BB/BFFFBADFFFFFFFFABFFFEBBFFFFFFBFFBFFFFFFFFFFFFFFFFFFBFFFF?9FFFB
@M05620:37:000000000-D9766:1:1101:25745:9671 1:N:0:65
ACCACACCTTCTACAATGAGCTGCGTGTGGCTCCCGAGGAGCACCCCGTGCTGCTGACCGAGGCCCCCCTGAACCCCAAGGCCAACCGCGAGAAGATGCCCAGGTGAGTTGCCCGCTACCTCTTCTGGTGGCCGCCTCCCTCCTTCCTGGCCTCCCTGAGCTGCGCCCTTTCTCACTGGTTCTCTCTTCTGCCGTTTTCCGTAGGACTCTCTTCTCTGACCTGATGCTCCTTTGGAACTCTGCAGGTTCTA
+
CCCCCCCCFFFFGGGGGGFGGGHHGFGEFGHHHGGGGGGGGHHHHGGGGGGGHHGHHHHGGGGGGGGGGGGHHHHGGGGHGHHHHGGGGGDGBDGG>2>FFGGAGG10=1?1?1CD-ACFHH1<1>00=<<.<AGGGGHGHFG::0;0G/AFG?9E/9;;00:9-AADG/F0000B0B/FF09B00:00900B>:DF90B.0;;D00:/BFFFFFFFF0:B0/:00;900;F0090;9090;FB0F:FFB0
@M05620:37:000000000-D9766:1:1101:24567:9683 1:N:0:65
ACCACACCTTCTACAATGAGCTGCGTGTGGCTCCCGAGGAGCACCCCGTGCTGCTGACCGAGGCCCCCCTGAACCCCAAGGCCAACCGCGAGAAGATGAGTGGCCCGCTACCTCTTCTGGTGGCCGCCTCCCTCCTTCCTGGCCTCCCGGCGCTGCGCCCTTTCTCACTGGTTCTCTCTTCTGCCGTTTTCCGTAGGACTCTCTTCTCTGCCCTGCGTCTCCTTTGGAACTCTGCAGGTTCTAGATCGGAA
+
AAAAAAAAFF@1BFFGGFFGDD1BABEEE0BFGGGGGGGGGHGH/EEGGGGGHFHHHG0EGGGGGGGGGGGHGHHGGGGHGHHHHGGGGGGCGGHGHHHGHGEF??<AC->GHHHHHH1GHGGHHGGGGCHGHHGHHHHHGFHHHHGGGG@AGGGGG@F@@FFFFFFFFFFFFFFFFFFFFFFFF@BFFFFFFFFFFFFFFFFFFFFFFF/BFFF-@B@FFFFFFFFBFFFFFFFFFF;FFF/FFFFFBBE
@M05620:37:000000000-D9766:1:1101:21009:9692 1:N:0:65
AGTGCCAGCTCTCAATCGCACAGGGGACCCAGGGCCTGGCCCCTCCATCCAGAAAACCTATGACCTCACCCGCTACCTGGAGCACCCACTCCGCAGCTTGGCTGGGACCTATGGCGTATCCCGCGTCGGCATCTGGGCGTTGGGGCGGCGTGCGGCGTTGGGGCAAGCCAGTCCTAACCGTGGCGGGTTCTGGTAAATGATGGGGTGAGGAGGGGCTCTTTGGCTCCCACCAGTCCCCCTGTCTGGTCTAT
+
>A1>>DFFAFFFFBGG1AFAE?GAFAEEGEGH0BEAFAGHGHGHGGGHGHHFHFF0FFFHHFHHHDFGHHHEE>/EHHFGBBGHHH//?FGB>ECEEF1FEHBFGGGHGHHHHHHGGGCCG1CCCC<AC->AHHHHE.-AAAHGGG@@-A@@-@@@@@@@F?@B@FF-A-;FFFFFFFF@FF@-@@@9AFFFFF/BFFFBFBFFFF@FFF/9A@@@?FFEFFFFFFFFEFF?ABFFFFF?FBFFFFFFFBF
@M05620:37:000000000-D9766:1:1101:11383:9714 1:N:0:65
ACCACACCTTCTACAATGAGCTGCGTGTGGCTCCCGAGGAGCACCCCGTGCTGCTGACCGAGGCCCCCCTGAACCCCAAGGCCAACCGCTACCACTTCTGGCGGCCGCCTCCCTCCTTCCTGGCCTCCCGGAGCTGCGCCCTTTCTCCCTGGTTCTCTCTTCTGCCGTTTTCCTTAGGACTCTCTTCTCTGCCCTGAGTCTCCTTTGGACCTCTGCCGGTTCTAGCTCGGAAGAGCACACGTCTGAGCTCC
+
BBBBBBBBFFFFGGGGGGFFG5FGEEGBEEGGHGGFGGGCGHHHHGGFGGGGHFHHHGHAEGGGGGGGGGGHHHHGGGGHGHHHHGGGGCC>B22BB2?>22<C//@F@GGHGBGDHHGHF0/.<0.;::@=:CF/C-AEGGFB0CFF/FGA9CF0CFFFFGFFFFFA9FFBF/9B//;9BB9BBFFFF/B/;EFF.BFF/;9BFFF///:.;FB//-@;;AF;B/;FD=..:.AFFFB.9AE..//9;F9
@M05620:37:000000000-D9766:1:1101:25414:9716 1:N:0:65
GAGGCTGCTTTGGAAGAACCTGACAAGCCAGGGAAACACGATCGGATTGACACGGATAATAACTTCAGTCACGATTTCGAATCTGGTATACCGGCTACTGCTTGAAAAAAAAAAACAAACTATTAAAGAATGCGAAAAACAAAAAAATAGAAAAAAAAAGAAGATACAATAAGCGGATAGAAACTACTAAGACGTTTTACGATCGACCTATGTAAGCAGCCTACCAAACATATTCGTTTGCACTCGTAACT
+
A?AA>AF3BBB@G4BBAGFGGFH4BB4BAAFFE2FA3B2B2B2AFE1A23B5A100BB355B3D5D5BDDFDB111BDF1GB1BE3@BF4DG1/>@10BB3B33BBBBBEEC////?/<?1<1111111011</.<>-0......<<:0000;/;----99./;00;;0009009---.//;/;/9//9////.../.;;....-.--.////:/9//9.../..//..9;/9//.//../////;..9.;
@M05620:37:000000000-D9766:1:1101:13917:9740 1:N:0:65
ACCACACCTTCTACAATGAGCTGCGTGTGGCTCCCGAGGAGCACCCCGTGCTGCTGACCGAGGCCCCCCTGAACCCCAAGGCCAACCGCGAGAAGATGCCCAGGTGAGTGGCCCGCTACCTCTTCTGGTGGCCGCCTCCCTCCTTCCTGGCCTCCCGGAGCTGCGCCCTTTCTCACTGGTTCTCTCTTCTGCCGTTTTCCGTAGGACTCTCTTCTCTGACCTGAGTCTCCTTTGGAACTCTGCAGGTTCTA
+
CCCCCCDCFFFFGGGGGGGGGGHHGGGGHGHHGGGGGGGGGHHHHGGGGGGGHHHHHHHGGGGGGGGGGGGGHHHGGGGHGHHHGGGGGGGGGGHGHHHGFHHA1=FGHHGGFCFDD-@GHHFGHFFF</AFFDGGGFHGHHGHHGGG0/CAFFGG?-:-:A:FBCFF;:0BFFFFFFF0BBBFFFFF0:FBFFDABEFFDFF.A0FFFFFFFF0BF:0FBFB:BFFFFFBFB0/00;BFF0BBBF.0:F0
@M05620:37:000000000-D9766:1:1101:3765:9744 1:N:0:65
AGTGCCAGCTCTCAATCGCACAGGGGACCCAGGGCCTGGCCCCTCCATCCAGAAAACCTATGACCTCACCCGCTACCTGGAGCACCAACTCCGCAGCTTGGCGTAGGACTCTGGGAGTTGGGGAGGAGTGAGGAGTTGAGGACCGCACGTCCTACCAGTGGAGGGATCTGGTCCATGATGGGGTGAGGAGGGGCTCTTTGGCTTATACCAGTCCACCTGTCTGGTCTATCTCCTGCCCTTCGCTCGGCCGA
+
>>>AAFBFACCFG4BFGFFEAFFGBEFGGGGGGGEGGFHHHGEGEG2GHHEFHBGHHFGHHHHGGGGFHHHGGG?>FGHGHGB?FGCHGGHHFEEFGHHHGHEF/ED2?B?FHGHHGCHE2///>@?/?<F1F1>FGF1>01..>---<.<<;C0.::GHH0:C-./.000000=F9F909ED;-.;A0;.;BD;A99/;;/;.//9;//;//;//;;BFBFFFEFF/B/;B/BFFFFFF/E.AEFF.9;-
@M05620:37:000000000-D9766:1:1101:11943:9749 1:N:0:65
AGTGCCAGCTCTCAATCGCACAGGGGACCCAGGGCCTGGCCCCTCCATCCAGAAAACCTATGACCTCACCCGCTACCTGGAGCACCAACTCCGCAGCTTGGCTGGGACCTATGTTGAGTATCCAGCGTAGGAATCTGGGAGTTGGGGAGGAGTGAGGCGTTGGGGAACGACAGTCCTAACCGTGGAGGGTTCTGGTAAATGATGGGGTGAGGCGGGGCTCTTTGGCTCCCACCAGTCCCCCTGTCTGGTCT
+
AAABAFDFBC4DFBEGG2FGGGFGFGGGGGHGFFGGGFHHHHGHGGFHHHFGHFHHGGHFHBEHHHHHHHHGGGGGHHHC2BF?EGHFGGHHGG/EEGHHDHHFEECFFHGHGHH33FHHFHHGHH@E/B/@2FFHHHB0???GGCC.@-.>GG0<<.<EACH??FG.;9A;DFGGFFBFGGAGGAEFG9AFFFF;BFFFBFFFFEFF>EFF.;AFFFFEFFFFFFFFFFFFFEAFFFFFDFFFFFB/;BB
@M05620:37:000000000-D9766:1:1101:24378:9752 1:N:0:65
ACCACACCTTCTACAATGAGCTGCGTGTGGCTCCCGAGGAGCACCCCGTGCTGCTGACCGAGGCCCCCCTGAACCCCAAGGCCAACCGCGAGAAGATGAGTGGCCCGCTGCCTCTTCTGCTGGCCGCCTCCCCCCTCCCTGGTCTCCTGCAGCTGCTCCGTTTCTCACCGGTTCTCTCTTCTTCCGCTTTCCGCAGGACTCTCTTCTCTGCTCTGATGCTTCTTTTTAACTCCTCAGCATGTAGATCGGAG
+
CCCCCCCCFFFFGGGGGGGGGGHHGGGAGGHHHGFGGGGGGHHHHGGCGGGGHHHHHHHGGGGGGGGGGGGGGHHGGGGHGHHHHGGGGGCDGGHGHHHH>2F/<//>/->01>1FGH11>FG..<DG.EG..;AG.;.=0./00=C0///;9/=C00=..0//;000..-;;.B////;FF/B/;..9;//..-@-;9////:BFF//////////////;B9/9/9///;/9;9B//;/;///;/9..-
@M05620:37:000000000-D9766:1:1101:28085:9758 1:N:0:65
ACCACACCTTCTACAATGAGCTGCGTGTGGCTCCCGAGGAGCACCCCGTGCTGCTGACCGAGGCCCCCCTGAACCCCAAGGCCAACCGCGAGAAGATGCCCAGGTGAGTGGCCCGCTACCTCTTCTGGTGGCCGCCTCCCTCCTTCCTGGCCTCCCGGAGCTGCGCCCTTTCTCACTGGTTCTCTCTTCTGCCGTTTTCCGTAGGACTCTCTTCTCTGACCTGAGTCTCCTTTGGAACTCTGCAGGTTCTA
+
BBBABBBBFFFFGGGGEGDFGBHHGFEAAAGFGEA2EEGGGHHHHGCG?EGGHGFGGHGGGGGGGGGGGEFHFHHGGGGHEFHHHGE/CC/B/DHGHGHHHHHGHHHHHHAFHHGCCGGHHHFGHHHEGH?GHGGGGGHGHHGHHGGGG/FGGGGGG@BGBGGG?BDB?FBFFFFFFBFBFFFFEFFFFFFFFBFFFEFFFFFFFFFFFFFFFFFFFFFFFFFFFFFFFFFFFFFFFFFFFFFFFFFFFFF
@M05620:37:000000000-D9766:1:1101:3759:9761 1:N:0:65
AGTTCCAGCTCTCCATCGCACAGGGTACCCAGGGCATGGCCCCTCCATCCAGAAACCCTAAGACCGCACCCGCCACCTAGGGCACCCGCTCAGCAGCTTGGCGTAGGCCTCTGGGAGTTGTTTCGGGGTGCGGCGTTGTGTCCCGCCCGTCCTCCCCGTGGCGGGTTCTGGTCCATGATGGGGTGCGGTGGGGCTCTTTGGCTACGACCCGTCCGGCTGTCTGGTCTCTCTCCTGCCCTTCGCTCGGTCGA
+
>>11>B@FFFFFGGGB1AA1E0FAFB0BB1BB0BB0BBGHFHGGGGCGH0FFB0FBBEGH0BBGH/>>FEG/>//BFG1B0/B?EGG/>EE/0B1B<B1B?FE?<>EB1<BFGGGFFEHDF/0@?C/>A<<>CAC<AC;C:GGHGG:AAGGGGGFE9@9EG-;@?;EFFFBF/FFFF9F9B-9A-A@=9;9@@A?9;FFFE/::9-;9@@=A;A----9;BBFFB/;/BFFFFFBFFFFFFE9AE@?--;9
@M05620:37:000000000-D9766:1:1101:4246:9763 1:N:0:65
GAGGCTGCTTTGGAAGAAACTGACAAGCCAGGGACACAAGATCGGAAGAGCACACATCTGTACTCCAGTCACGAATTCGTATCTCGTATTCCGTCTTCTGCTTTAAAAAAAACAAAGAATTTTTCCTTGTACCGGCCCCGCCCGGGCCTCCCGCTCGGCCGCGCCCCCTTCTTCACTCCGGTCCCCTGGCTCGCTATAGGCTGGGGTCTGCTGCTTGGAACCTACTCCCATCAGGACACTCGCATGAGCGC
+
BABBBBFBFFFFGGGGGGGGGBF4BA4BAGGHEFGCGHEGHHHFEEAF2BBAF2A13BAFADFGDA3BDF35B11??5B3BFGHH???33B@FFGF1BGHH4F43BGHHG/</?/0330BBB?FB2BBDGBBB/>>BCG/>@@--->A..<<<--:;@;.:9-9;-@@-;9;;CFFF0;.-;-9;9.9.;.:99A.9////;;.99.;9/;9/9BFF./;;A./;/;9;://9///...//;--..//9--
@M05620:37:000000000-D9766:1:1101:4437:9770 1:N:0:65
AGTGCCAGCTCTCAATCGCACAGGGGACCCAGGGCCTGGCCCCTCCATCCAGAAAACCTATGACCTCACCCGCTACCTGGAGCACCAACTCCGCAGCTTGGCTGGGACCTATGTGAGTATCCAGCGTAGGAATCTGGGAGTTGGGGAGGAGTGAGGAGTTGGGGAAAGACAGTCCTAACCGTGGAGGGTTCTGGTAAATGATGGGGTGAGGAGGGGCTCTTTGGCTCCCACCAGTCCCCCTGTCTGGTCTA
+
BBAABFFFCFFFGGGGGGGFGGHGGGGGGGHHFEGGGGHHHHGHGGHHHHHHHHHHHGHHHHHHHHHHHHHGGFGGHHHHGHHHHHHHGHHHEGGGGHHHGHHGGGHHGHHHHHHHHHHHHHHHHGGGGGGHHHHHHHFGGHHHGGFGGGGHHGHHHGHHHHGGGGHHHHHHHHHHHHHHGGGGDGGGCFGGGGFGGGGGGGGGGGFFFFFFFFFFFFFFFFFFFFFFFFFFFFFFFFFFFFFFFFFFFFB
@M05620:37:000000000-D9766:1:1101:17132:9778 1:N:0:65
ACCACACCTTCTACAATGAGCTGCGTGTGGCTCCCGAGGAGCACCCCGTGCTGCTGACCGAGGCCCCCCTGAACCCCAAGGCCAACCGCGAGAAGATGAGTGGCCCGCTACCTCTTCTGGTGGCCGCCTCCCTCCTTCCTGGCCTCCCGGCGCTGCGCCCTTTCTCACTGGTTCTCTCTTCTGCCGTTTTCCGTAGGACTCTCTTCTCTGACCTGAGTCTCCTTTGGAACTCTGCAGGTTCTAGATCGGAA
+
BBBBBBBBFFFFGGGGGGGFGFHHGEGBCEHGHGGGGGGGGHHHCGGGDGGGHHHHHHHGGGGGGGGGGGGHHHHGGGGHGHHHHGGGGGDGGGHGHHHHHGGGHH/DD-AGHHHHHHBHHHGHGGGGGGHGHHGHHHHHFHHHHHGGGG-@DGGGGFFFFFFFFFFFFFFFFFFFFFFFFFFFFFFFFFFFFFFFFFFFFFFFFFFFFFBFFFF/;BFFFFFFFFF/FFFFFFFFFFAFFFFFFFFFF?E
@M05620:37:000000000-D9766:1:1101:13970:9795 1:N:0:65
AGTGCCAGCTCTCAATCGCACAGGGGACCCAGGGCCTGGCCCCTCCATCCAGAAAACCTATGACCTCACCCGCTACCTGGAGCACCAACTCCGCAGCTTGGCTGGGACCTATGTTGAGTATCCAGCGTAGGAATCTGGGAGTTGGGGAGGAGTGAGGAGTTGGGGAAAGACAGTCCTAACCGTGGAGGGTTCTGGTAAATGATGGGGTGAGGAGGGGCTCTTTGGCTCCCACCAGTCCCCCTGTCTGGTCT
+
BCBBBFFFCFFFGGGGGGGGGGHHGGGGGGHHGGGGGGHHHHGHGGHHHHHHHHHHHGHHHHHHHHHHHHHGGGGGHHHHHHHHHHHHGHHHGGGGGHHHGHHGGGHHGHHHHHHHHHGHGHHHHHCCEGDHHHHHHHHHGGHHHGGGGGGGHHHHFFAHGHHGGGGHHHHHHCGGFHHHGGCEFFGGGDFGGGC9CBBFFFFGGGFDFFFFFFFFFFCEFFFFFFFFFFFFFF.;FFFFFFFFFFFFFFB
@M05620:37:000000000-D9766:1:1101:7426:9817 1:N:0:65
ACCACACCTTCTACAATGAGCTGCGTGTGGCTCCCGAGGAGCACCCCGTGCTGCTGACCGAGGCCCCCCTGAACCCCAAGGCCAACCGCGAGAAGATGCCCAGGTGAGTGGCCCGCTACCTCTTCTGGTGGCCGCCTCCCTCCTTCCTGGCCTCCCGGCGCTGCGCCCTTTCTCACTGGTTCTCTCTTCTGCCGTTTTCCGTAGGACTCTCTTCTCTGACCTGAGTCTCCTTTGGAACTCTGCAGGTTCTA
+
AAAAABB>FFFFGGFGGGBGGGHGGEGBAEGGHFFE?EEGGHDGHGGGDFGGHHGHHGGEECGGGGGGGGGHFHHGGGGHGHHHHGGGGG>CFGHGHHHHHHHGGHHHHHGGHHGGGGGHHHHHHHHHFFGHHGGGGGHGGHGHHGGGGGGGGGGGGG-ADFFFFFFFFFFFFFFFFFFFFFFFFFFFFFFFFFDFFFFFFFF?FFFFFFFFFFFFFFFFFFFFFFF/BFFFFFFFFFFFFFFFFFFFFFB
@M05620:37:000000000-D9766:1:1101:22032:9831 1:N:0:65
ACCACACCTTCTACAATGAGCTGCGTGTGGCTCCCGAGGAGCACCCCGTGCTGCTGACCGAGGCCCCCCTGAACCCCAAGGCCAACCGCGAGAAGATGCCCAGGTGAGTGGCCCGCTACCTCTTCTGGTGGCCGCCTCCCTCCTTCCTGGCCTCCCGGCGCTGCGCCCTTTCTCACTGGTTCTCTCTTCTGCCGTTTTCCGTCGGCCTCTCTTCTCTGACCTGAGTCTCCTTTGGAACTCTGCAGGTTCTA
+
CCCBBCCBFFFFGGGGGGGGGBHHGFGEGGHHHGGGGGGGGHHHHGGGGGGGHHHHHHHGGGGGGGGGGGGHGHHGGGGHGHHHHGGGGGGCG/<CF2FGHFHF<<FHHHEFHFGGG-DHHHGGHHHF=GGGFCGGFGHGHHGHHGGFFFFFGGGG?D-;BFFFFFFFFFFFFFFF/BBFFFFFFFFFFFFFFFFFFFFFFB.:@-;DFFFFFFFFFFBFFFFEFFFFFBBFFBFFFFBBFFFFFF9BFB/
@M05620:37:000000000-D9766:1:1101:5617:9843 1:N:0:65
ACCACACCTTCTACAATGAGCTGCGTGTGGCTCCCGAGGAGCACCCCGTGCTGCTGACCGAGGCCCCCCTGAACCCCAAGGCCAACCGCTACCTCTTCTGGTGGCCGCCTCCCTCCTTCCTGGCCTCCCGGAGCTGCGCCCTTTCTCACTGGTTCTCTCTTCTGCCGTTTTCCGTAGGACTCTCTTCTCTGACCTGAGTCTCCTTTGGAACTCTGCAGGTTCTAGATCGGAAGAGCACACGTCTGAACTCC
+
BCABCCCCFFFFGGGGGGGGGGHHGGGGHGHHHGGGGGGGGHHHHGGGEGGGHHHHHHHGGGCGGGGGGGGHHHHGGGGHGHHHGGGGGGG>GHHHHHGHHHHGHHGGGGGHGHHGHHHHHHHHHHHHGGGGGGHHHGGGGGHHHHH0FGGGGGGGGGGGGGGGGGGEGGGGGFGGGFFFFFFFFFFFFFH9FFFFFFFFFFFFFFFFF0FFFFFFBFFFFFFFFFFFFFD.DFFFFFFFFFFFFFFFFFF
@M05620:37:000000000-D9766:1:1101:25732:9870 1:N:0:65
AGTGCCAGCTCTCAATCGCACAGGGGACCCAGGGCCTGGCCCCTCCATCCAGAAAACCTATGACCTCACCCGCTACCTGGAGCACCAACTACGCAGCTTGGCTGGGACCTATGGAGTATCCAGCGTCGGAATCTGGGCGTTGGGGCGGCGTGCGGAGTTGGGGCAAGACAGTCCTAACCGTGGAGGGTTCTGGTAAATGATGGGGTGAGGAGGGGCTCTTTGGCTCCCACCAGTCCCCCTGTCTGGTCTAT
+
AA>AAFF@AFFDGGGGFC1AEEFAAEEEEFHHG0EEFGHGGGGGAEG1FCGHGEHFHGF1DGDHHHHHHHHGGEEGHHHHHHHHHHHGGH1FEEEGGHHHGHHGGGHHGHHHHH1FG0FGHHHHGB/B@CGGHHHHH/ACCGHG@.:C?GGG.;A-;ABFF-;9@FFFFFFFFFFFFFF@FF@?EF@;FFFFFBFFFFFFFFFEBB@FFFFBF@@@@FFFFFFFFFFFF??EFFFFFFF@FFBFFFFFFFF
@M05620:37:000000000-D9766:1:1101:9068:9873 1:N:0:65
ACCACACCTTCTACAATGAGCTGCGTGTGGCTCCCGAGGCGCACCCCGTGCTGCTGACCGAGGCCCCCCTGAACCCCAAGGCCAACCGCTACCTCTTCTGGTGGCCGCCTCCCTCCTTCCTGGCCTCCCGGAGCTGCGCCCTTTCTCACTGGTTCTCTCTTCTGCCGTTTTCCGTAGGACTCTCTTCTCTGACCTGAGTCTCCTTTGGAACTCCGCAGGTTCTAGCTCGGAAGAGCACACGTCTGAACTCC
+
AA1AA1AAFFFFGFGDFFG1G1BBEEEECEAEBFFGEEG/AEAEGGGGEAEFBFFCGHHCGG?EGEEEGGGB>GGFGGEHFHHHAFGCGGGGGBGHFGHHHHHGGHCCGGGHFHHGHHHHHHFGHHHHGG?CGGHHGCGFGGGGGGGGGGGGGFGGGGGGGGGGGG@E-9-BFFFFBAFFFFFFFFFFFFF/BFFFFFFFFFFFFFFFFFFFF/AB9@@FFFFEF/BFF@FFFFEFFFFF@FFFFB/BFFF
@M05620:37:000000000-D9766:1:1101:16428:9873 1:N:0:65
ACCACACCTTCTACAATGAGCTGCGTGTGGCTCCCGAGGAGCACCCCGTGCTGCTGACCGAGGCCCCCCTGAACCCCAAGGCCAACCGCGAGAAGATGCCCAGGTGAGTGGCCCGCTACCTCTTCTGGTGGCCGCCTCCCTCCTTCCTGGCCTCCCGGAGCTGCGCCCTTTCTCACTGGTTCTCTCTTCTGCCGTTTTCCGTAGGACTCTCTTCTCTGACCTGAGTCTCCTTTGGAACTCAGCAGGTTCTA
+
CCCCCCCCFFFFGGGGGGGGGGHHGGGGHGHHHGGGGGGGGHHHHGGGGGGGHHHHHHHGGGGGGGGGGGGHHHHGGGGHGHHHHGGGGGGGGGHHHHHHHHHGHHHHHHGGHHGGGGGHHHHHHHHGHHGHHGGGGGHGHHGHHGGGGGGGGGGGGG?FFGGGGGFFFFFFFFFFFFFFFFFFFFFFFFFFFFFFFFFFFFFFFFFFFFFFFFFFFFFFFFFFFFFFFFFFFFFFFFFF0FFFFFFFFF:
@M05620:37:000000000-D9766:1:1101:22537:9888 1:N:0:65
ACCACACCTTCTACAATGAGCTGCGTGTGGCTCCCGAGGAGCACCCCGTGCTGCTGACCGAGGCCCCCCTGAACCCCAAGGCCAACCGCTACCTCTTCTGGTGGCCGCCTCCCTCCTTCCTGGCCTCCCGGAGCTGCGCCCTTTCTCACTGGTTCTCTCTTCTGCCGTTTTCCGTAGGACTCTCTTCTCTGACCTGAGTCTCCTTTGGAACTCTGCAGGTTCTAGATCGGAAGAGCACACGTCTGACCTCC
+
CCCCCCCCFFFFGGGGGGGGGGHHGFGGHGHHHGGGGGGGGHHHHGGFEFGGHHHHHHHGGGGGGGGGGGGHHHHGGGGHGHHHHGGFC</<C2?2FF22???C0FCC/?AGGFGFHDHHGFB0GGHHEDCC-<<//@DGF-:GGGH0CF0/FFGFFFG0CBFFFG?9CFGGBDF..AB9BFFFFB:FFFFFFFF//B/;FFFFFF//:/BFFFBF/;A9:BF///;/9..A.;FEFFFFFAEFFFBBFFF
@M05620:37:000000000-D9766:1:1101:18368:9891 1:N:0:65
AGTGCCAGCTCTCAATCGCACAGGGGACCCAGGGCCTGGCCCCTCCATCCAGAAAACCTATGACCTCACCCGCTACCTGGAGCACCAACTCCGCAGCTTGGCTGGGACCTATGGCGTATCCAGCGTCGGAATCTGGGCGTTGGGGCGGCGTGCGGCGTTGGGGCAAGCCAGTCCTAACCGTGGAGGGTTCTGGTAAATGATGGGGTGAGGAGGGGCTCTTTGGCTCCCACCAGTCCCCCTGTCTGGTCTAT
+
ABAAAFFFCFFFGGGGGGGGGGHGGGGGGGHHGGGGGGHHFHGHGGHHHHHHHHGHHGHHHGHHHHHHHHHGG>EGHHHHGGHHHHHHGHHHG?EGG3BGFCHG/<GHGHHHHH/>FGFHH2FGFCADC/FFHHHHHHDGDGHGGDC--@DGAAF-@FFFFFFDFFF.A/AFFFFFFFFFFFF.ADFAAFFFFFFFFFFFFFFFFDDFFF/DDFFF-EFFFFFFFFFFFFFFFFFFFFFFFFFFFFBFF/B
@M05620:37:000000000-D9766:1:1101:13602:9932 1:N:0:65
ACCACACCTTCTACAATGAGCTGCGTGTGGCTCCCGAGGAGCACCCCGTGCTGCTGACCGAGGCCCCCCTGAACCCCAAGGCCAACCGCGAGAAGATGAGTGGCCCGCTACCTCTTCTGGCGGCCGCCTCCCTCCTTCCTGGCCTCCCGGGGCTGCGCCCTTTCTCACCGGTTCTCTCTTCTGCCGTTTTCCGTAGGACTCTCTTCTCTGACCTGAGTCTCCTTTGGAACTCTGCAGGTTCTAGATCGGAA
+
BBBBBBBAFFFFGGGGGGGGGGHGGGGEHGHHHGGGGGGGGHEHHGGGEFGGHHHHHHHGGGGGGGGGGGGHHHHGGGGHGHHHHGGGGGGGGGGHHHHF>2/<<?<@/-<<<G1=FHD11------:.9:::FAFBFGB0/CFFGGGBG--;B.E-9A>-/F//9:F.9-9.99/B9/BFF//FD.;F99/./.:A//9BF//9//FF//BBF./9BB9FFFFBFE/9B//BBB/9A:BFF//B//A..:
@M05620:37:000000000-D9766:1:1101:20583:9934 1:N:0:65
ACCACACCTTCTACAATGAGCTGCGTGTGGCTCCCGAGGAGCACCCCGTGCTGCTGACCGAGGCCCCCCTGAACCCCAAGGCCAACCGCGAGAAGATGCCCAGGTGAGTCGCCCGCTGCCTCTTCTGGTCGCCGCCTCCCTCCTTCCTAGCCTCCCGGCGCTGCGCCCTTTCTCACTGGTTCTCTCTTCTGCCGTTTTCCGTAGGACTCTCTTATCTGACCTGAGTCTCCTTTGGAACTCTGCAGGTTCTA
+
BBBBBBBBFFFFFGGGCFFGFGGGEEFEGFHHHGGAEEE?FHHHHGGGEEGEGFHGHHFGGGGGGGGGGGGHHHHGGGGHGHHHHGGGGCBDGGHHGEHFHFH/?11<?1/>?<@@C-<<0=/DGHH000-<E--;AA::GGAB0B/B09=/CFEGD?-99BFF;BDC-FFFFF/FFE9FFFFFFFFFFFFB/;DA9EFFDF99A//;FFFFF/BFFF/B9FBBB///;FF///;:/9;9/;9/9AF//99
@M05620:37:000000000-D9766:1:1101:19309:9963 1:N:0:65
ACCACACCTTCTACAATGAGCTGCGTGTGGCTCCCGAGGAGCACCCCGTGCTGCTGACCGAGGCCCCCCTGAACCCCAAGGCCAACCGCGAGAAGATGAGTGGCCCGCTACCTCTTCTGGTGGCCGCCTCCCTCCTTCCTGGCCTCCCGGAGCTGCGCCCTTTCTCACTGGTTCTCTCTTCTGCCGTTTTCCGTAGGACTCTCTTCTCTGACCTGAGTCTCCTTTGGAACTCTGCAGGTTCTAGATCGGAA
+
CCBBBBCCFFFFGGGGGGGGGGHHGFGEHGHGHGGGGGGGGHHHHGGGGGGGGHHHHHHGGGGGGGGGGGGGHHHGGGGHGHHHHGGGGG@DGGHHHHHHHHGGHHGGGFGHHHHHHHEHHGGHHGGGGGHGHHGHHHHHHHHHHHGGGG?DGGGGGGGGGGGFFFFFFFFFFFFFFFFFFFFFFFDFFFFFFFFFFFFFFFFFFFFFFFEFFFFEFFFFFFFFFFFFFFFFFFFFFFFFFFBFFFFFFDA
@M05620:37:000000000-D9766:1:1101:18497:9974 1:N:0:65
AGTGCCAGCTCTCAATCGCACAGGGGACCCAGGGCCTGGCCCCTCCATCCAGAAAACCTATGACCTCACCCGCTACCTGGAGCACCAACTCCGCAGCTTGGCGTAGGAATCTGGGAGTTGGGGAGGAGTGAGGAGTTGGGGAAAGACAGTCCTAACCGTGGAGGGTTCTGGTAAATGATGGGGTGAGGAGGGGCTCTTTGGCTCCCACCAGTCCCCCTGTCTGGTCTATCTCCTGCCCTTAGATCGGAAGA
+
BCAAAFFFBFFFGFGGGGGGGGHHGEGGGGHHGGGGGGHGGHGHGGHHHHHHHGHHHGHHGHHHHHHHHHHGGGGGHGHHHHGFFHHHGGHHGGCGGHHHGHGGEGGHHHHHHHHHGGGHHGGGFCAEHHHHHHGHHHHGGGGHHHHGHHHHHHHHHGGHGFHGGGHHGHHF0FGGGGGGGGGDDGGGGGEFFFFFFFFFFFFFFFFFFFFFFFFFFFFFFFFFFFFFFFFFFFFFFFFFFFFFFEF?EF.
@M05620:37:000000000-D9766:1:1101:14815:9974 1:N:0:65
GAGGCTGCTTTGGAAGAAACTCAAATGATAAGCCAGGAGCTAAACCTCGGACGGGCAAACGTTCTAGCCCCACTTACGAATGCTGAAATAGCAGGCAATCTTCTACTTGAACCCACCCGCAAGGAAAGGCTCCTAGAAGACTACAAGGGAGTAAAAGAGCTGATGAAACAATGGCAAGCAAGTCAGGCACTTCCGCTTTAGCACTCTTGTGGATCCAATTGAACAATTCTCAGCATTTGTACTTTTAACCG
+
AABCCBFCFFFFGGGGGGGGGGH4B5D55D544BF222222BDA3BGGF22AA0E0AFGC1G2B?55D3B>11B3BB11B13BEGH3F4BE34B1EG0B3F4BG4F44FG33?/?/?///<B@/CBG00?<0<F<@@<FC<?1<??F/?/<><1<11<00>1<<=DB0<<<<<C/<<<.:::;000/;..::0:.:.::900;;0CFBFF;A:::;990;;9BB;C00;;;:BFF/BFF/:;;;//;B9/;
@M05620:37:000000000-D9766:1:1101:13976:9974 1:N:0:65
ACCACACCTTCTACAATGAGCTGCGTGTGGCTCCCGAGGAGCCCCCCGTGCTGCTGACCGAGGCCCCCCTGCACCCCAAGGCCAACCGCTACCGCTTCTGGTGGCCGCCTCCCTCCTTCCTGGCCTCCCGTAGCTGCGCCCTTTCTCACTGGTTCTCTCTTCTGCCGTTTTCCGTAGGACTCTCTTCTCTGACCTGAGTCTCCTTTGGAACTCTGCAGGTTCTAGATCGGAAGAGCACACGTCTGACCTCC
+
>A1>A>1AFFFDDGG13BF1B1AAABBB00BG1FFAEAE?/F/FEGEG/AE/111BFG0EG@/>?E/EGGG/GCCEGG///<FC//?<C/<BB/>BCGHHFH0AHH@CGAEHGHHGHHHHHHHFF0CHEA.;ECCCHCCE@@FFFFF0CFFFFG09CFFFFGGFGGGFEBFFF?FFFBFFFFFFFFFFFFFBFFFFFFFFFFFFFFFFFFFFFBFF/:-AFFB9B/;FEBFFFFFF/FFF=A-BE/9/:FF
@M05620:37:000000000-D9766:1:1101:14605:9990 1:N:0:65
ACCACACCTTCTACAATGAGCTGCGTGTGGCTCCCGAGGAGCACCCCGTGCTGCTGACCGAGGCCCCCCTGAACCCCAAGGCCAACCGCGAGAAGATGAGTGGCCCGCTACCTCTTCTGGTGGCCGCCTCCCTCCTTCCTGGCCTCCCGGCGCTGCGCCCTTTCTCACTGGTTCTCTCTTCTGCCGTTTTCCGTAGGACTCTCTTCTCTGACCTGCGTCTCCTTTGGAACTCTGCAGGTTCTAGATCGGAA
+
BBBBBBBBFFFFGGGGGGGGGGGHGFGFHGHHHGGGGGGGGHHHHGGGFAEGHHHHHHHGGGGGGGGGGGGHHHHGGGGHGHHHHGGGGGGGGGHGHHHHHHGGHHGGG<DHHHHHHH1FGGDHHGGGGGHGHHGHHHHHFHHHHHGGGG-ADGGGGFFFFFFFFFFFFFFFFFFFFFFFFFFFFFDFFFFFFFFFFFFFFFFFFFFFFFBFFFF.@AFFFFFFFFFFFFFFFFFFFFFFFFFFFFFFFFE
@M05620:37:000000000-D9766:1:1101:4306:9991 1:N:0:65
ACCACACCTTCTACAATGAGCTGCGTGTGGCGCCCGAGGAGCACCCCGTGCTGCTGACCGAGGCCCCCCTGAACACCAAGGCCAACCGCGAGAAGATGTCCACGTGAGTGGCCCGCGACCTCTTCCGGGGGACGCCTCCCTCCGGCCGGGCCTCCCGGGGCTGCGCCCTTTCTCACTGGTTCTCTCGTCTGCCGTTTTCCGTAGGACGCTCTTCTCTGACCTGAGTCTCCTTTGGAACTCTGCAGGGTCTA
+
A1AAAA?1BFFFGGGDFGG1F1B1EAAA0EA0BAEE?EG?/GGAGG/AAAA/11B@FHC>/E/EFEGEGEEBGG1BE/<GF<GHGGGGGGGG/?<11?21<11?<?GC1</.0<-----<;G00;0.--;--9----99-9--------@-;-;-9-;-;--;------///9B/9//-///////--;A-//;9-/-//-/-9A/;-9--999///9//;BF/;9B///;//;//BB/:BBBFBF-BBFB
@M05620:37:000000000-D9766:1:1101:13959:9993 1:N:0:65
ACCACACCTTCTACAATGAGCTGCGTGTGGCTCCCGAGGAGCACCCCGTGCTGCTGACCGAGGCCCCCCTGAACCCCAAGGCCAACCGCTACCTCTTCTGGTGGCCGCCTCCCTCCTTCCTGGCCTCCCGGAGCTGCGCCCTTTCTCCCTGGTTCTCTCTTCTGCCGTTTTCCGTAGGACTCTCTTCTCTGACCTGAGTCTCCTTTGGAACTTTGCCGGTTCTAGATCGGAAGAGCACACGTCTGACCTCC
+
BCCCCBCCFFFFFFGCGGGGGGHHGEGEHGHGHGGEGGGEGHHHHGGGEEEFHHHHHHHGGGGGGGGGGGGHFHHGGGGHGHHHFGGGDCG/F2BFGG>FFGGD?G@DDGGHGHHGHHHHHFBHHHHHGGGGCGFFF?GGGGHHHHHBFGGGFGGGGGGGGGGGGGGEGGGGGAFGGF/FFFFFFFFFFFF/;FFFFFBFFFFFFFFFF/;F/BFF/@D;.AF:B/BFFFFEFFFFFFFFFFFFEB/9:FE
@M05620:37:000000000-D9766:1:1101:12005:10002 1:N:0:65
ACCACACCTTCTACAATGAGCTGCGTGTGGCTCCCGAGGAGCACCCCGTGCTGCTGACCGAGGCCCCCCTGAACCCCAAGGCCAACCGCTACCTCTTCTGGTGGCCGCCTCCCTCCTTCCTGGCCTCCCGGAGCTGCGCCCTTTCTCACTGGTTCTCTCTTCTGCCGTTTTCCATAGGACTCTCTTCTCTGCCCTGAGTCTCCTTTGGACCTCTGCAGGTTCTAGATCGGAAGAGCACACGTCTGACCTCC
+
AAAAAAAAFFFFGGGEFGG1B1B1EBABGCHHAFFEEGGEGHGHHGCGFEFAHFGHHGFEEEGGFAEEGGGFFCC?EGFH/EGEFF</>@CG01BDDB>?DGGC??/>/<AGGHBEHFHFDGFHHFHH.<CCC<C/CCCA-;GFCGC0;;FBFFFGFFGG9990CFGGG/EFG0;0FBFGGFFFFFFFFFF/:-FABBFFFBFFFFFF//-:FFF/9BF:BFF9F/BFEB--A99F9-BA>9AFFB/B9BF
@M05620:37:000000000-D9766:1:1101:14607:10010 1:N:0:65
ACCACACCTTCTACAATGAGCTGCGTGTGGCTCCCGAGGAGCACCCCGTGCTGCTGACCGAGGCCCCCCTGAACCCCAAGGCCAACCGCGAGAAGATGAGTGGCCCGCTACCTCTTCTGGTGGCCGCCTCCCTCCTTCCTGGCCTCCCGGAGCTGCGCCCTTTCTCACTGGTTCTCTCTTCTGCCGTTTTCCGTAGGACTCTCTTCTCTGACCTGAGTCTCCTTTGGAACTCTGCAGGTTCTAGATCGGAA
+
AA3?A4A>BFFFGGGGGGBFGGHHGAEEFFHF3FFEFGGGFHHHHGGCEEGGGHHHHHHGGGGGGGGGGGGHHHHGGGGHEHHHGGGEDGCGGGHFHFFF><FFHHGCGGGGHHHHHHHHGEDHHCCGFGHGHFGHHHHHHFHHHHGGGGGGGGBC?BGGBGGFFF/BFFFFFFFFFFFFFFFBFBFFFEFFFB?DFBFFFFFFFFFFFFFFFFFFF9FFFFFFFFFF/FBFFFFFFFFEFFFBFFFFFFA
@M05620:37:000000000-D9766:1:1101:19397:10018 1:N:0:65
ACCACACCTTCTACAATGAGCTGCGTGTGGCTCCCGAGGAGCACCCCGTGCTGCTGACCGAGGCCCCCCTGAACCCCAAGGCCAACCGCTACCTCTTCTGGTGGCCGCCTCCCTCCTTCCTGGCCTCCCGGAGCTGCGCCCTTTCTCCCTGGTTCTCTCTTCTGCCGTTTTCCGTAGGACTCTCTTCTCTGACCTGAGTCTCCTTTGGAACTCTGCAGGTTCTAGATCGGAAGAGCACACGTCTGAACTCC
+
DCDDCCDDFFFFGGGGGGGGGGHHGGGGDGHHHGGGGGGGGHHHHGGGEGGGHHGHHHGGGGGGGGGGGGGHGHHGGGGHGHHHHGGGGGGFH?FGHHHHHFFGHHGGGGGHGHHGHHHHHHHHHHHHGGGGGGHHHGGGGGHHHHH0CFGGGGGGGGGGGGGGGGGGGGGGGGGGGFFFFFFFFFFFFHFFFFFFFFFFFFFFFFFFFFFFFFFF0FFAFFFFF0BFFFF?DFFFFFFFFFFFFF0FFFF
@M05620:37:000000000-D9766:1:1101:18413:10018 1:N:0:65
AGTGCCAGCTCTCAATCGCACAGGGGACCCAGGGCCTGGCCCCTCCATCCAGAAAACCTATGACCTCACCCGCTACCTGGAGCACCAACTCCGCAGCTTGGCTGGGACCTATGGAGTATCCAGCGTAGGAATCTGGGAGTTGGGGAGGAGTGAGGAGTTGGGGAAAGACAGTCCTAACCGTGGAGGGTTCTGGTAAATGATGGGGTGAGGAGGGGCTCTTTGGCTCCCACCAGTCCCCCTGTCTGGTCTAT
+
BBABBFFFBFFFGGFGGGGFGGHFGGGGGGGHFGGGGFFHCGGHGGHHFHFFHHHHHGHHHDEEHHHHHHFGGEGGGGHHGHHHHHEEFHHHGGGGGHHGEHGGEEHHGFHHHHFHHHGDHGFHC?/>DDGHHFFHH?FAGGHGGFGGFG/GBFHBE/<=GCG.CHFCHFHFHHEFHFGGDADDEDA9CFGGG00CFFFFFBFGG.@AFFEDDCF--;9FFFF//BFEFFFFF99FFFF=F/B9BFBFF/B
@M05620:37:000000000-D9766:1:1101:10636:10018 1:N:0:65
GAGGCTGCTTTGGAAGAAACTGACAAGCCAGGGACACAAGATAGGAAGAGCACACGTCTGAACTCCAGTCAAGCCTTCGGATCTCGTATGCCTTCTTCTGCTTTAAAAAAAAAAAAATCCCTCTTTTTATGTCCCCTTCCCTCCTTCCTTGCCTCCCGTCGATTCTCCTTTTCTCCCTTTTTCTCTCTTCTACGTTTTTCCTCTTTCCTCTCTTTTCTGCCCTTTGTCTCCTTTGGGCCTCTTCCTTTTCT
+
>3>A>>BAB5B@F4B44ABBBGFBBDBA2BBBAABABAFH2F55B35B22BB2A1ABBAFDA3DBBBBDB35B31BBBB1>1>B4B?1BB@B44B3BBBB4B@4BF3B@E/<E<>/>@111100111?/11<1@?/0??G<1>.>1FB11<1<F0<.<.<--;000;:0;:C0:0;:;CG0C/;0099C0009.://;A/000;;00;090CF00;000099///9/9////9;9/..;.9://///;:B/
@M05620:37:000000000-D9766:1:1101:19119:10021 1:N:0:65
AGTGCCAGCTCTCAATCGCACAGGGGACCCAGGGCCTGGCCCCTCCATCCAGAAAACCTATGACCTCACCCGCTACCTGGAGCACCAACTCCGCAGCTTGGCGTCGGAATCTGGGAGTTGGGGCGGAGTGAGGAGTTGGGGACCGCCCGTCCTAACCGTGGCGGGTTCTGGTCCATGATGGGGTGCGGCGGGGCTCTTTGGCTCCCACCAGTCCCCCTGTCTGGTCTATCTCCTGCCCTTCGATCGGCAGA
+
A?>AAFFFBFFFGGFFGGGGGGHEFGGGGGGHGGGFGFDHHHEEFGHFE1BAGFHHHF3FFDGHFGEGHHH?@>@ECDFEBGHFFEHCEBGGFGGEEHHHGBEF<@<>/?BDBGBFFEFG2/>/><-AEGHBF0CCGFC?-.-;@-;-;DDGAB09A?EGF;>9@@..;BFFB/9;B9FFBEF.@.9;-;=FFABFFFFB/BFFFFFEDAABFBFEDDFFFEFFFFFFFFBFFFEFFFBB.;.BFDDA-9.
@M05620:37:000000000-D9766:1:1101:19003:10022 1:N:0:65
ACCACACCTTCTACAATGAGCTGCGTGTGGCTCCCGAGGAGCACCCCGTGCTGCTGACCGAGGCCCCCCTGAACCCCAAGGCCAACCGCGAGAAGATGAGTGGCCTGCTACCTCTTCTGGCGGCCGCCTCCCTCCTTCCTGGCCTCCCGGCGCTGCGCCCTTTCTCACTGGTTCTCCCTTCTGCCGTTTTCCGTAGGATTCTCTTCTCTGACCTGCGTCTCCTTCGGCACTCTGCAGGCTCTAGATCGGAA
+
BBBABBBBCFFFGGGGGGGEGFHHGEEAAAGGCFFEDEFGCHHHHGGGDEGGFHEGHHGGCGCGGDGGGGGFHFHGGGEHCEHHHGGGGGDCCGGFDBD<22//01?FC1?0<FFGHH111<-----;A.;::G?C00;09/CFG.CFAD-9AD9A->DFAFF//:/;//9B///;/9.B.B//;-.;F.//./:..//9BB/BFBFFF//B/BB.-;=;FBFF/;D--@.:BB/:9A.;AFB/;9/A?.9
@M05620:37:000000000-D9766:1:1101:8256:10024 1:N:0:65
AGTGCCAGCTCTCAATCGCACAGGGGACCCAGGGCCTGGCCCCTCCATCCAGAAAACCTATGACCTCACCCGCTACCTGGAGCACCAACTCCGCAGCTTGTCGTAGGAATCTGGGAGTTGGGGAGGAGTGAGGAGTTGGGGAAAGACAGTCCTAACCGTGGAGGGTTCTGGTAAATGATGGGGTGAGGAGGGGCTCTTTGGCTCCCACCAGTCCCCCTGTCTGGTCTATCTCCTGCCCTTAGATCGGCAGA
+
>AAABFFF>CFFGAFGGFFFEFBGAAEGGGGHGGGFFBGGHHGHGGBGHHFFHEGHHGHHHHHHHGEFHHHGGGCEHHHBFFB?BGCGGHHHGFEGGHHHHGAFGGAG?FGHHHHHFCGHGFGGGGD/?FF1?G/GGFCGGFEHHHBGHDGCG=G<<@CC@EHGDDGF0;C<CGHHGG;;CEGDBFFGBE.9;@BE;;BF/BFFFEFFFFF:9FFFFD.B;BFFFBBFFF/BFB/;FEFBFFFFFED-;B.
@M05620:37:000000000-D9766:1:1101:10080:10034 1:N:0:65
ACCACACCTTCTACAATGAGCTGCGTGTGGCTCCCGAGGAGCACCCCGTGCTGCTGACCGAGGCCCCCCTGAACCCCAAGGCCAACCGCTCCCCCTTCTGGTGGCCGCCTCCCTCCTTCCTAGCCTCCAGGAGCTGCGCCCTTTCTCCATGGTTCTCTCTTCTGCCGTTTTCCTTAGGCCTCTCTTCTCTGCCCTGAGTCTCCTTTGGACCTCTGCCGGTTCTAGCTCGGAAGAGCACACGTCTGCACTCC
+
AAA>AAAACFFFGGGGFG11F1EEG0A0A0FG1ABE?EGCFHHHHGGAEAEFFHHFHHGA/ECGG?EGGEECHFHGGGCH//GFHG//>C/?C/<<<0FGH1FC00>AGGFFFF0<FFFHH1DG0G/C//<.<<CFG--::-CG:00;0;CF00;0BF9FFFG090;../9;F0CFFF//C.C//BBFFBB;/9/-BF9/;/9FFFFFB/--;/FF9-@@B?F/;BBF-@-9A9-9FFFF@FFFF;/9;9B
@M05620:37:000000000-D9766:1:1101:12969:10041 1:N:0:65
GAGGCTGCTTTGGAAGAAACTGACAAGCCAGGGACAAAAGATCGGAAGAGCACACGTCTGAACTCCAGTCACGAATTCGTATCTCGTATGCCGTCTTCTGCTTGAAAAAAAAAAAAACGAAATAGACTAATGAACACATAGAAACATAATAACAAAACAAAAATAATAGATAGGGAGGTAAAAAAAAAAGAAAAACTCAATCTCCAACCAAGCCACAATAAACCTAGTCTAAGAATTTGGACATCACATGC
+
BBBBBBFBFFFFGGGGGGGGGFHCFFGHFHHHGFEFCF2FCFGHGGAE22BGG21ABA2BDFAFAF3BDGGHE111FGF3FFFH41BBG3FHG1EFFEGH4FEB03FDH@EEG</<@////<?11<11<<>1<1110.1<1110</00000<000....:..:.00000:000/./;-.09000-9-9-.../...////;///9/;/..9......9/9/;///;/9///////;/;9//9///;9:9//
@M05620:37:000000000-D9766:1:1101:15452:10046 1:N:0:65
ACCACACCTTCTACAATGAGCTGCGTGTGGCTCCCGAGGAGCACCCCGTGCTGCTGACCGAGGCCCCCCTGAACCCCAAGGCCAACCGCTACCCCTTCTGGCGGCCGCCTCCCTCCTTCCTGGCCTCCCGGAGCTGCGCCCTTTCTCCCTGGTTCTCTCTTCTGCCGTTTTCCGTAGGACTCTCTTCTCTGCCCTGAGTCTCCTTTGGACCTCTGCCGGTTCTAGCTCGGACGAGCACACGTCTGTCCTCC
+
CCCCCCCCFFFFGGGGFGGGGGHHGGGEGEGGHGGEGGGGGHHHHGGGEEGGHHGHGHHGGGGGGGGGGEFHHHHGGGGHGHHHHGGGGGGDH0?/?2FGH2>C<>-ADGGHGHHGHHHHF0/.CGHHCDC?@DGGGGGGGGGGGFF9FFFE:FFFGGGBFFFFFFFDABEBF.9;DDBFFFFFFFFFFFF/;EFA:9FFEFFFFFFBF/BFFFFFFFFBFFF/;/BFDA.-;-;=DFFFF9AFF/;B;:F
@M05620:37:000000000-D9766:1:1101:8695:10058 1:N:0:65
ACCACACCTTCTACAATGAGCTGCGTGTGGCTCCCGAGGAGCACCCCGTGCTGCTGACCGAGGCCCCCCTGAACCCCAAGGCCAACCGCTACCTCTTCTGGTGGCCGCCTCCCTCCTTCCTGGCCTCCCGGAGCTGCGCCCTTTCTCCCTGGTTCTCTCTTCTGCCGTTTTCCGTAGGACTCTCTTCTCTGCCCTGAGTCTCCTTTGGACCTCTGCCGGTTCTAGCTCGGACGAGCACACGTCTGAACTCC
+
CBCCCCCBFFFFGGGGGGFGGGHHGGGBEEHFHGGGDEEGGHHHHGGGFFGGGHGHHHHFGGGGGGGGGGGHGHHGGGGHGHHHHGGGGGG>F2BBGGFHHFFEFF<@DGGHGHHGHHHHHDCGGHHHGGGGGGHHHGGGGGHHGHH0FGGGGGGGGGGGGGGGGGGGGGGGG.CGGF/BFFFFFFFFFFF/BEFFFFFFFFFFFFFEF/FFFFFFB@F;DFFFF9BFDF.-@-@DFFFFFFFFF/9;BFF
@M05620:37:000000000-D9766:1:1101:20801:10061 1:N:0:65
ACCACACCTTCTACAATGAGCTGCGTGTGGCTCCCGAGGAGCACCCCGTGCTGCTGACCGAGGCCCCCCTGAACCCCAAGGCCAACCGCGAGAAGATGAGTGGCCCGCTACCTCTTCTGGTGGCCGCCTCCCTCCTTCCTGGCCTCCCGGAGCTGCGCCCTTTCTCACTGGTTCTCTCTTCTGCCGTTTTCCGTAGGACTCTCTTCTCTGACCTGAGTCTCCTTTGGAACTCTGCAGGTTCTAGATCGGAA
+
BAABBBBBFFFFGGGGGGGGGGHHFBEEFDGHHGGEDEEEGFHHHGGGGGGGHHHHHHHGGGGGGGGFGGGHHHHGGGGHGHHHHEGGGGGGGGHHHFHHHGGGGFGCGGGHHHHHHHGHFGGHHGGGGGHGHHGHHHHHHGHHHHGGGGBGDGGGCGGGGGGFFFFFFFFFFFFFFFFFFFFFFFADFFFFFBFDFFFFFFFFFFFFFFFFFFF/BFFFFFFFFFFBFFFFFFFFFF9BFFFFFFFFBDE
@M05620:37:000000000-D9766:1:1101:21834:10061 1:N:0:65
ACCACACCTTCTACAATGAGCTGCGTGTGGCTCCCGAGGAGCACCCCGTGCTGCTGACCGAGGCCCCCCTGAACCCCAAGGCCAACCGCGAGAAGATGCCCAGGTGAGTGGCCCGCTACCTCTTCTGGTGGCCGCCTCCCTCCTTCCTGGCCTCCCGGAGCTGCGCCCTTTCTCACTGGTTCTCTCTTCTGCCGTTTTCCGTAGGACTCTCTTCTCTGACCTGAGTCTCCTTTGGAACTCTGCAGGTTCTA
+
BBABBBBBFFFFGGGGBGGEGDFBEAEEGEHHHGGEGEEEGHHHHGGGEEGGHFHHFGHGGGGGEEEEGGGGHHHGGGGHGHHHHGGGGGGGCGHHHHHHHHHGGHHHHFFGGFGGGGGHHHHHHHHGDCDHHGGGGGHGHHGHHGGGFGGGGGGGG?G@GGGF@GF?BFFFFFFFFFFFFFFFFFFFFFFBFBA?FEFFFFFFFFFFFFFFFFFFFFFFFFBFFFEFFF/FFFFFFFFFFFFFFFAFFFB
@M05620:37:000000000-D9766:1:1101:20449:10067 1:N:0:65
ACCACACCTTCTACAATGAGCTGCGTGTGGCTCCCGAGGAGCACCCCGTGCTGCTGACCGAGGCCCCCCTGAACCCCAAGGCCAACCGCGAGAAGATGCCCAGGTGAGTGGCCCGCTACCTCTTCTGGTGGCCGCCTCCCTCCTTCCTGGCCTCCCGGCGCTGCGCCTTTTCTCACTGGTTCTCTCTTCTGCCGTTTTCCGTAGGCCTCTCTTCTCTGACCTGAGTCTCCTTTGGAACTCTGCAGGTTCTA
+
B?AAABBBB4BDGGFGGGGGGGHHGEFBCEGBFFFEDFEEDGCFGFGG?FEFFGFHGFFFGGGGGGGGGGGHCGHGGF?GGHGHHEGGGGCGGGHHHHHHHHHFGGFHHHGGHHGGG@DHHHHHHHHHHHGHHGGGGGHGHHGHHGGGFGGGGGGG9BFAGFFFAFFFFFFFFFFFFFFFFFFFFFFFFFFFFFAFFFFFF99.;9BFFFFFFFFFFF/;FFF/;FFFFFBFFFFFFFFFFFF//AFFFF9
@M05620:37:000000000-D9766:1:1101:27309:10074 1:N:0:65
ACCACACCTTCTACAATGAGCTGCGTGTGGCTCCCGAGGAGCACCCCGTGCTGCTGACCGAGGCCCCCCTGAACCCCAAGGCCAACCGCTACCACTTCTGGCGGCCGCCTCCCTCCTTCCTGGCCTCCCGGAGCTGCGCCCTTTCTCCCTGGTTCTCTCTTCTGCCGTTTTCCGTAGGGCTCTCTTCTCTGACCTGAGTCTCCTTTGGAACTCTGCCGGTTCTAGATCGGATGAGCACACGTCTGACCTCC
+
BAAABBBBFFFFGGGGGGGGGGHFGEEECEHHHGGG?GGFGHHHHGGGEEGGHHGHHHFGGGGGGGGGGEGHHHHGGGGHGHHHGGGGG/B/2222B22>22<C//<@<A.<CGHGHGHF00/.<:.:;:C--AGFF?DGGGBCBBGB//;:9;FBF9BFFGFFFF;9.;A/9./9...:A.///:BF/;B/BFB./.;FFB9FB/;////9/9F/:-9:9ABBB/;;A...9/;/F?9.;A..;//::B.
@M05620:37:000000000-D9766:1:1101:25529:10075 1:N:0:65
ACCACACCTTCTACAATGAGCTGCGTGTGGCTCCCGAGGAGCACCCCGTGCTGCTGACCGAGGCCCCCCTTAACCCCAAGGCCAACCGCTACCCCTTCTGGTGGCCGCCTCCCTCCTTCCTGGCATCCCGGAGCTACGCCCTTTCTCCCTGGTTCTCTCTTCTGCCGTTTTCCGTATGACTCTCTTCTCTGACCCGAGTCTCCTTTGGAACTCTGCCGGTTCTCGCTCGTAAGCGCACCAGTCTGACCTCC
+
>33>AAA>BBBFGGGGGG55BBFGEEFGHGD2FBBBEEGEEEHHHGCAABAADFEFGHHEE?>>FEEFG@AHFFHHEE?FFEEGHGGG??//B0?/B0?><??D0?BC@AAGF0<<<1<C1FCCB<<<G.A--AA0;;:@@DFH<0C;;/9.;FBBC9;:0;0;CF@CCFGB0CF.;90BB////;B/;/;;;/.9@-AB/;////9FBBF//99;/99-;AB/9;9.9-.../-----.;;B/9/;B/B9
@M05620:37:000000000-D9766:1:1101:25552:10080 1:N:0:65
ACCACACCTTCTACAATGAGCTGCGTGTGGCTCCCGAGGAGCACCCCGTGCTGCTGACCGAGGCCCCCCTGAACCCCAAGGCCAACCGCTACCTCTTCTGGTGGCCGCCTCCCTCCTTCCTGGCCTCCCGGAGCTGCGCCCTTTCTCACTGGTTCTCTCTTCTGCCGTTTTCCGTAGGACTCTCTTCTCTGACCTGAGTCTCCTTTGGAACTCTGCAGGTTCTAGATCGGAAGAGCACACGTCTGAACTCC
+
BBBBBBBBFFFFGGGGGGDBGGHHGFEEGGGHHEFGGGGGGHHHHGGGGGGGHHHFHHHGGGGGGGGGGGGHHHHGGGGHGHHHHGGFG///2??2F2F>??CEAG/C///FGHGDHHHHHHHFHHGEEGFGCGHHFGGGGGFHFHHEFFBBFFF0FFGGF0;FGF@:AFEGFFCGDEFFFFFFFFFFFFFBFFFFFFFFFFFFFFFFFFFFFFFFEFF9BFFFFFFFEBDADFFFFFFFFAEFEFFFFFF
@M05620:37:000000000-D9766:1:1101:18948:10093 1:N:0:65
ACCACACCTTCTACAATGAGCTGCGTGTGGCTCCCGAGGAGCACCCCGTGCTGCTGACCGAGGCCCCCCTGAACCCCAAGGCCAACCGCTACCTCTTCTGGCGGCCGCCTCCCTCCTTCCTGGCCTCCCGGAGCTGCGCCCTTTCTCCCTGGTTCTCTCTTCTGCCGTTTTCCGTATGACTCTCTTCTCTGACCTGAGTCTCCTTTGGAACTCTGCCGGTTCTAGTTCGGAAGAGCACACGTCTGACCTCC
+
AAA?AAAAFFFFGGGF3GGDG1GCEEABF0GGFFGAEEGCFHHHHGGGE/EFHHHFHHHG/EEGG/EEGGGBG1FEGG?HEAGFHGGCGCGGF1BF1BGHH1>CCC?@C<.CEHHGGHHH00/CGGFHECG@CGCFFGGG-AFFFFF0CBF.;CFFFFBCFEGFFF@9-BF/B-BA-9/;BFFFFFFFFFB/B/F-BBFBFBFFFFF///BBF9FB/9@@BFF/B//;9@9--;FFEFFF@9A-9;/;BBE
@M05620:37:000000000-D9766:1:1101:27626:10095 1:N:0:65
ACCACACCTTCTACAATGAGCTGCGTGTGGCTCCCGAGGAGCACCCCGTGCTGCTGACCGAGGCCCCCCTGAACCCCAAGGCCAACCGCTACCTCTTCTGGTGGCCGCCTCCCTCCTTCCTGGCCTCCCGGAGCTGCGCCCTTTCTCACTGGTTCTCTCTTCCGCCGTTTTCCGTAGGCCTCTCTTCTCTGCCCTGAGTCTCCTTTGGACCTCTGAAGGTTCTAGCTCGGAAGCGCACACGTCTGACCTCC
+
CCCCCCCBFFFFGGGFGGGGGGHHGGGGHGHHHGGGEGGGGHHHHGGGGGGGFHHHHHHGGGCGGGGGGGGHHHHGGGGHGHHHHGGGGDG/BBF?FF2FFF2<FF?FG/?GGHHGH<1GGHHHHFHHG.-<ADFHGGGGGGHH:CH0;;0;0;FGFGF0;F0;ACDAEGEGGFB.AD/B:FFFFFFBBFF/BE9:/B/:FBFB99BBFF/;FF///;/:BFB9//B/:=.:A.:9--C.@AFFEF/F/;E
@M05620:37:000000000-D9766:1:1101:3073:10096 1:N:0:65
ACCACACCTTCTACAATGAGCTGCGTGTGGCTCCCGAGGAGCACCCCGTGCTGCTGACCGAGGCCCCCCTGAACCCCAAGGCCAACCGCGAGAAGATGAGTGGCCCGCTACCTCTTCTGGTTGCCGCATCCCTCCTTCCTGGCCTCCCGGCGCTGCGCCCTTTCTCACTGGTTCTCTCTTCTGCCGTTTTCCGTCGGACTCTCTTCTCTGCCCTGCGCCTCCTTTGGTACTCTGCAGGTTCTCGATCGGAA
+
BBBBBBBBFFFFGGGGGGGGGFHHGEEEHFHHFGGGGGGGGHHHHGGGGGGGHHHHHHHGGGGGGGGGGGGFHHHGGGGHGFHHHGGEGGCDCGHHHHFG?G//?/>><>-><G1=GD11>1..<AC-<-<CGHGHHHH00/:C0;CA9D?DGA9EAGED-B/;FF9FBFFFFFFF/BFF/;FFFF9.;EFBDF9BBCDFBFFFF/9BFF//AFFEF-;A.E.;B/F.;:FFFFFFFAF/FF/.BB9@;.9
@M05620:37:000000000-D9766:1:1101:22567:10098 1:N:0:65
ACCACACCTTCTACAATGAGCTGCGTGTGGCTCCCGAGGAGCACCCCGTGCTGCTGACCGAGGCCCCCCTGAACCCCAAGGCCAACCGCTACCTCTTCTGGTGGCCGCCTCCCTCCTTCCTGGCCTCCCGGAGCTGCGCCCTTTCTCACTGGTTCTCTCTTCTGCCGTTTTCCGTAGGACTCTCTTCTCTGACCTGAGTCTCCTTTGGAACTCTGCAGGTTCTAGATCGGAAGAGCACACGTCTGAACTCC
+
AAA1AAAAFF1DGG113AGAA1BFEBABFEGGFGFAEEG?EHHHGGGGEEGFHHHFFH0EEEFECEEEGGGFHFHGGGFFEEHHHGE@CGGGHDGHDHHHHGFGHHGGGGGHGHHGHHHHHHGGHHHHGGGGGGHHHG@GGGHHHHBBFFGGFBFGFGGGGFFGGG@C.C?FGGFGGAFFFFFFFFFFFFFFFFFFFFFFFFFFFFFFFFFFFFFF/FFFFFFFFEFFFFBEAFFFFFFF@AEFFFBFFFF
@M05620:37:000000000-D9766:1:1101:4846:10110 1:N:0:65
ACCACACCTTCTACAATGAGCGGCGTGCGGCGCCCGAGAGGCACACCGTGATACTGACGAAGGCCCCCCAGAACCCCGAGGCCAACCGCGAGAAGATGCCCAGGTGAATGGCCCCCCACCTCTTTCGGTGGCCGCCTCCCTCCTTCCCGGCCTCCCGGGACCGCGCCCTTTTTCCCTGGTTTTCTCTTTTGCCGTTTTCCGTTGGACTCTCTTCCTTGTCCTGCGTTCTCTTTGGAACTTTGCAGGTTTTT
+
>A1AAAAAFFFFDGGBFDGGF0EFE0E/////EAE/EE////>00>//B??B2B1FFC//>//FG/><E//<B0?/C//<BCCC/<C@/<-CC.C/<00</0../<<00;//:;----9;..0;09:A;.C.C?9A--;A--A-B/B--99@-9AE-;--;--;--;@-FF///99/;9BF--////;//;9B-;AFFBF-//-;9//9/9/F////;/9;///-----;/;FFF/BB///////F99/--
@M05620:37:000000000-D9766:1:1101:4731:10122 1:N:0:65
ACCACACCTTCTACAATGAGCTGCGTGTGGCTCCCGAGGAGCACCCCGTGCTGCTGACCGAGGCCCCCCTGAACCCCAAGGCCAACCGCTACCTCTTCTGGTGGCCGCCTCCCTCCTTCCTGGCCTCCCGGAGCTGCGCCCTTTCTCCCTGGTTCTCTCTTCTGCCGTTTTCCGTAGGCCTCTCTTCTCTGCCCTGAGTCTCCTTTGGACCTCTGCCGGTTCTAGATCGGACGAGCACACGTCTGAACTCC
+
BBBBBBBBFFFFGGGGGGG5GDHHGGGEGGHHHGGGGGGGGHHGHGGGEEGGGHFHHHGGFGGGGGGGGGGHHHHGGGGHGHHHHGGGGGF/?22BFD?FG2?D?FBCGGGHGHHGGHHHHDFFHHHHEGGGGGHHHGGGGGHGHHHBGGGGFFGFFGGGGGGGGGGFGGGGGDFGGA/BFFFFFFFFFFF/BEFFFFFFFFFFFFFFFFFFFFFF/@D@DFFFF/;FEAA---;>FFFFFFFFE;/BBFF
@M05620:37:000000000-D9766:1:1101:25921:10125 1:N:0:65
ACCACACCTTCTACAATGCGCTGCGTGTGGCTCCCGAGGAGCACCCCGTGCTGCTGACCGAGGCCCCCCTGAACCCCAAGGCCAACCGCGAGAAGATGCCCAGGTGAGTGGCCCGCTACCTCTTCTGGTGGCCGCCTCCCTCCTTCCTGGCCTCCCGGAGCTGCGCCCTTTCTCACTGGTTCTCTCTTCTGCCGTTTTCCGTAGGACTCTCTTCTCTGACCTGAGTCTCCTTTGGAACTCTGCAGGTTCTA
+
BBBBBAB>CFFFGGGGFG4AEEGFGGFEF?BEGCFEDFGEEHHHHGGGEDAFGGFFGHHGEE@EGFGGGGGCHGHGGGGHEGH/GGGGGG/BCGBBG1GHHHHGHHHHHHGGHHGG-CGHHHFHHHHHGHGHHGGGGGHGFFGFGGGFGGFGGGGGGB9BGGGFBBFBBFFFFFFFFFFFFFFFFFBFF9FFFBDFFFFFFBFDD/FFFFFFFFFFFFFFFBFB.BF99FFFFFFFFFFFFFFFFFFFFFF
@M05620:37:000000000-D9766:1:1101:12334:10127 1:N:0:65
ACCACACCTTCTACAATGAGCTGCGTGTGGCTCCCGAGGAGCACCCCGTGCTGCTGACCGAGGCCCCCCTGAACCCCAAGGCCAACCGCGAGAAGATGAGTGGCCCGCTACCTCTTCTGGTGGCCGCCTCCCTCCTTCCTGGCCTCCCGGCGCTGCGCCCTTTCTCACTGGTTCTCTCTTCTGCCGTTTTCCGTAGGACTCTCTTCTCTGCCCTGCGTCTCCTTTGGAACTCTGCAGGTTCTAGATCGGAA
+
ABABCCCCFFFFGGGGGGGGGGHHGFGFFGHHHGGGGGGGGHHHHGGGGGGGHHHHHHHGGGGGGGGGGGGHHHHGGGGHGHHGHGGGGGGGGGHHGHGGGHAF0FA@/-<GDGDGHF1<<0ACHGFGGDGGCHGGHHHH0/GHHHGGGG?DG?9C?DFFFFFFFFEFFFFB/BFFFFFFFFFFFFD.F?FFD/;AFBFBFFFFFFFFFB/;EF?.9ADAFFFFFFF/:BFBFFFFFFFFFF/;BFBAD.A
@M05620:37:000000000-D9766:1:1101:25650:10142 1:N:0:65
ACCACACCTTCTACAATGAGCTGCGTGTGGCTCCCGAGGAGCACCCCGTGCTGCTGACCGAGGCCCCCCTGAACCCCAAGGCCAACCGCTACCTCTTCTGGTGGCCGCCACCCTCCTTCCTGGCCTCCCGGAGCTGCGCCCTTTCTCCCTGGTTCTCTCTTCTGCCGTTTTCCGTAGGACTCTCTTCTCTGACCTGAGTCTCCTTTGGACCTCTGACGGTTCTAGCTCGGACGAGCACACGTCTGACCTCC
+
CCCCCCCAFFFFGGGGGGFGGGHHGFGEHGHHHFGEGGGGGHHHHGGGGGGGHHHHHHHGGGGGGGGGGGGHGHHGGGGHGHHHHGGGGC</B2BBFFFGHDG/GHGGG/?FEHHGHHGHHHHHHHHHG.@DGGHHHGGGGGGHHGG0FF0A;FGFGFGGGBFFGGF;EGGGGGGGDF/;BFFFFFFFFFF/BFFFFFFFFFFFFFFFF//BFFFBBFAAEEFFF/FBDFD-9-;@BFFFFA?FFBFFFFF
@M05620:37:000000000-D9766:1:1101:9267:10148 1:N:0:65
ACCACACCTTCTACAATGAGCTGCGTGTGGCTCCCGAGGAGCACCCCGTGCTGCTGACCGAGGCCCCCCTGAACCCCAAGGCCAACCGCGAGAAGATGAGTGGCCCGCTCCCTCTTCTTGGGGCCGCCTCCCTCCTTCCTGGCCTCCCGGCGCTGCGCCCTTTCTCACTGGTTCTCTCTTCTGCCGTTTTCCGTAGGACTCTCTTCTCTGACCTGCGTCTCCTTTGGAACTCTGCAGGGTCTAGATCGGAA
+
BBAABAAAFFFFGGGBAFGBFAFCEEGGCEFHGFFG2AF22F2FGGEGBEEC5B3FHHHGGGCEEEEEGGGG3FCEGGGGGHHH/FGGGGGG?AG11<?FDDAF?F/<C<A.CGGGHG1<1G?AC?DGDGGGHHGHFHBF0/FG0AEEA--;---.-BFBBFF/BF/9/BBF/9BFEFFFFFFFFBD.BFF/A/.;DFFBFFFFBBFFFF/:/B..;.9DBF//;9//9:BFF/9//.-;BB/:BF/9.:9
@M05620:37:000000000-D9766:1:1101:23188:10148 1:N:0:65
ACCACACCTTCTACAATGAGCTGCGTGTGGCTCCCGAGGAGCACCCCGTGCTGCTGACCGAGGCCCCCCTGAACCCCAAGGCCAACCGCTACCACTTCTGGTGGCCGCCCCCCTCCTTCCTGGCCTCCCGGAGCTCCGCCCTTTCTCCCTGGTTCTCTCTTCTGCCTTTTTCCGTATGACTCTCTTCTCTGACCTGAGTCTCCTTTGGAACTCTGCCGGTTCTAGCTCGGAAGAGCACACGTCTGACCTCC
+
CCCCCCCCFFFFGGGGGGGGGGHHGGGFHGHHHGGGGGGGGHHHHGGGGGGGHHHHHHHGGGGGGGGGGGGHHHHGGGGHGHHHHGGGG/</B?22B2??222C0?/A@/<A@->EHFD/=<<<C0CCGD--:DC0:.::A?9FGFFBF/:9:00;;FF0;C900000;0BF09B9./0;;FFFBBFFBB90990/BF;B00;FBB0/000;BB990:@;.;0000;9:>:....:0./.;AEF.00/00;
@M05620:37:000000000-D9766:1:1101:23447:10154 1:N:0:65
ACCACACCTTCTACAATGAGCTGCGTGTGGCTCCCGAGGAGCACCCCGTGCTGCTGACCGAGGCCCCCCTGAACCCCAAGGCCAACCGCGAGAAGATGCCCAGGTGAGTGGCCCGCTACCTCTTCTGGTGGCCGCCTCCCTCCTTCCTGGCCTCCCGGAGCTGCGCCCTTTCTCACTGGTTCTCTCTTCTGCCGTTTTCCGTAGGACTCTCTTCTCTGACCTGAGTCTCCTTTGGAACTCTGCAGGTTCTA
+
CCDEDDDBFFFFGGGGGGGGGGHHGGGEEFHGHGGEFGGGGHHHHGGGGFGGHHGHHHHGGGGGGGGGGGGHHHHGGGGHGHHHHGGGGGGGGGHGHHFHHH/???1F==FFHHG?-<CH100=DGDDGFD.G@:D.AHG//C/G1C11::F0.EE.9-<<FFF9@DF;FFF11:B11<1B10<B00<B:BBF9<DFFFFDF..DFF:<0B0BFFFFB<BFBFBBB:1:B1BF<FFFFFF11FFBFBFFF1
@M05620:37:000000000-D9766:1:1101:8395:10171 1:N:0:65
GAGGCTGCTTTGGAAGAAACTGACAAGCCAGGGACAAAAGATCGGAAGCGCACACGTCTGAACTCCAGTCACGTGAACGTATCTCGTATGCCGACTTCTGCTTGAAAAAAAAAAAAATCCCTCTATTGATGCAGACATCCCTCTTACATGCCCTCACGAGCTCACCCACTTTCGCCCTGGTATCTTCTCCGACAGTTTCCCCTCGCCCCTTCTATTTTCCCCTTGAACCCCTTTGGACCTCACCGGATTCT
+
AA11A?1AFFBFCAGF1EGEABBBBBFGCEGH0FGA0AFF0BAAEBFGAEEAAEAEBGHFGBBFFE@FBF1D/0>//10/01B22B?>>FHDE/>/?GG1BEFGGHGHGE/B/<>/<0??<?0<111111>1111<01<<<0</00<00<00//.....-:.000::;..;009...-../000000009.-;9-;/B9B/-9:--------://////;9--;-///:9-;-/9/;/--//-----:9/9
@M05620:37:000000000-D9766:1:1101:16064:10175 1:N:0:65
AGTGCCAGCTCTCAATCGCACAGGGGACCCAGGGCCTGGCCCCTCCATCCAGAAAACCTATGACCTCACCCGCTACCTGGAGCACCAACTCCGCAGCTTGGCTGGGACCTATGGAGTATCCAGCGTAGGAATCTGGGAGTTGGGGAGGAGTGAGGAGTTGGGGAAAGACAGTCCTAACCGTGGAGGGTTCTGGTAAATGATGGGGTGAGGAGGGGCTCTTTGGCTCCCACCAGTCCCCCTGTCTGGTCTAT
+
CCBBCFFFCFFFGGGGGGGGGGHHGGGGGGHHGGGGGGHHHHGHGGHHHHHHHHHHHGHHHHHHHHHHHHHGGGGGHHHHHHHHHHHHGHHHGGGGGHHHGHHGGGHHGHHHHHFHHHHHHHHHGEDGGHHHHHHHHCFGHGGGGFFGGGHHGHHHGGHHHGGGGHHHHHHHHHHHHHGGGGGGGGGCFGGGGCFFGGGGGGGGGDDFFFFFDFFFAFFFFFFFFFFFFFFFFFFFFFFFFFFFFFFFFFF
@M05620:37:000000000-D9766:1:1101:26381:10199 1:N:0:65
ACCACACCTTCTACAATGAGCTGCGTGTGGCTCCCGAGGAGCACCCCGTGCTGCTGACCGAGGCCCCCCTGAACCCCAAGGCCAACCGCTACCCCTTCTGGTGGCCGCCTCCCTCCTTCCTGGCCTCCCGGAGCTGCGCCCTTTCTCCCTGGTTCTCTCTTCTGCCGTTTTCCGTACGACTCTCTTCTCTGACCTGAGTCTCCTTTGGAACTCTGCCGGATCTAGCTCGGAAGAGCACACGTCTGACCTCC
+
BBBBBBBBFFFFGGGFGGGGGFGHGGGGDGHHGGGGGGGGGHHHHGGEEEGGHHHGGHHGGGEGGGGGGGGFHGHGGGGHGHHGHGGGGGC/B0??<???222?00<AADDGF<GDFGHHD100<<GGEGGF@GC/CFGGGGFFFGGGEEFE/0FBFGGBFGGGGG?99CFFF?CF.9.9ADFF/BFFFBFBFFFFFFFFFFFFF9//9/9;FFFFBDF-;BFFF/FBD;A.9.;BF?F?@FFFE9/;9FE
@M05620:37:000000000-D9766:1:1101:6941:10210 1:N:0:65
ACCACACCTTCTACAATGAGCTGCGTGTGCTCCCGAGGAGCACCCCGTGCTGCTGACCGAGGCCCCCCTGAACCCCAAGGCCAACCGCTACCTCTTCTGGTGGCCGCCTCCCTCCTTCCTGGCCTCCCGGAGCTGCGCCCTTTCTCACTGGTTCTCTCTTCTGCCGTTTTCCGTAGGACTCTCTTCTCTGCCCTGAGTCTCCTTTGGAACTCTGCAGGTTCTAGATCGGAAGAGCACACGTCTGAACTCCA
+
DDCDDDCCFFFFGGGGGGGGGGHHGGGEGFGGHGGAEFEGHHHHGGGG1EFHHG3GGHGGGGGGGGGGEFBGHHGGEFFFEFHHGGGEE<BGFFHHHHHHHHGHHGGGGGHGHHGHHHHH1<GHHHHGGGDGDHHHGGGGGHHHHH0GHHGGGGGGGGGGGGGGGGGGGGGGGGGGGGGGFFFFFFFFFF0;EFFFFFFFFFFFFFFBFFFFHFFBBFFFFF9B0FFFFDEFFFFFFFFFFFFFF;BFFF9
@M05620:37:000000000-D9766:1:1101:21003:10236 1:N:0:65
ACCACACCTTCTACAATGAGCTGCGTGTGGCTCCCGAGGAGCACCCCGTGCTGCTGACCGAGGCCCCCCTGAACCCCAAGGCCAACCGCTACCTCTTCTGGTGGCCGCCTCCCTCCTTCCTGGCCTCCCGGAGCTGCGCCCTTTCTCACTGGTTCTCTCTTCTGCCGTTTTCCGTAGGACTCTCTTCTCTGACCTGAGTCTCCTTTGGAACTCTGCAGGTTCTAGATCGGAAGAGCACACGTCTGATCTCC
+
3AAABAAAFFFFGGGFFGGGGFEFEAEAFEFHHGGGG?E2AGA1AE0EAEGGBGHHHCGGEEEEFGEEEGGGGGHGGGGGGGHHHGGGGGGCF1D?BGFHEG0?0?<CC/DAFCFAGFHGHFFHCGGHGG?--AHCGCGGG@HFHFH0CFFGGFGBFGGFFFFFBFB;9/EGBEG.;CF9FFFFFFFFFBFBBFFFBFFFFFFFFF//9BBFFFFF/FFFF/9FF/BFEDAED9F.BFFFB;EF?F/;FFF
@M05620:37:000000000-D9766:1:1101:5112:10246 1:N:0:65
AGTGCCAGCTCTCAATCGCACAGGGGACCCAGGGCCTGGCCCCTCCATCCAGAAAACCTATGACCTCACCCGCTACCTGGAGCACCAACTCCGCAGCTTGGCTGGGACCTATGTGATATTCCAGCTTGGGATCTGGGGAGTTGGGGAGGATTCAGCATTGGGGCAAAGACATCCTAAACCGGGCAGGGTCTGGTGAATGCAGGGGTGCGGGAGGGCCCTTTGGGCCCCCACCATCCCCCTGTTTGGTCTAT
+
AAAABFDFBFFFCGGGGGGAE?H4FFGGEEDABBEAFFHFCGEFFGFHHFFG33FFGFHFFG5FHGHEHHH?EEGGHGGHFGGGGHHEGHHHGD/EEGHHCHHAEFHHGHHHHF2222B2FH210110?/?1/1>FG///?0FG/-.>-.0100<00==0<CC.<C./;C/0<:0;CCG/-999-9@-9//9F0/;C0000;;@B.-.-9--;9@..-.;BFF...;9-=DF.//;AFF;E9/;99E://:
@M05620:37:000000000-D9766:1:1101:8671:10250 1:N:0:65
GAGGCTGCTTTGGAAGCAACTGATAAACCAGGGACACAAGATCGGAAGACCACACATATGTACTCTAGTCAGGTATTCGAATCTCGAATCCCGTCTCCTGTTTTAAAAAAAAATACACGTAAGGAAATGCTCCTAGAAGAATCACAGGGAGTAAAAGATCTGATGAAACAATGGCAAGAAAGACAGGCATTTTAGCACTAGCCCTCTTGTGGATCCAATTGACCACTTCTCAGCATTTGTACTTTTCCCTG
+
A3AB>AFBFFFFFBBFAB4GG4FAD55B4BF2BFABFHGG2FADE22AA3BB111AB35DB55D5D5DDD55B55ADFF5B3?D5B3BB1BB11EF2B3B3B42BGHEFE/>E0B3BB?0BCC2FFF23B??2@FGHG<222222<@//</?<1?11?11><1111111>.<<<0/0</<<<///<.CC00000/=00000//;/;:0;9;9B:;9BFFGFB0;;./;0;0;0=9BFGF0;BBF00////;
@M05620:37:000000000-D9766:1:1101:4055:10256 1:N:0:65
ACCACACCTTCTACAATGAGCTGCGTGTGGCTCCCGAGGAGCACCCCGTGCTGCTGACCGAGGCCCCCCTGAACCCCAAGGCCAACCGCGAGAAGATGAGTGGCCCGCTACCTCTTCTGGTGGCCGCCTCCCTCCTTCCTGGCCTCCCGGCGCTGCGCCCTTTCTCACTGGTTCTCTCTTCTGCCGTTTTCCGTAGGACTCTCTTCTCTGCCCTGCGTCTCCTTTGGAACTCTGCAGGTTCTCGATCGGAA
+
AAAAAAA1BFFFGGGGGGAAGGHHGGGA0EHGHFFE?EGCGHHHHGGGEFGGGHGGHHHEECGGGGGGGGGHHHHGGGGHGHHHHGGGGG<CCGHEFHHHGHGF?<ACC<<FGHHHHH1<G0.<CG@CE:CEHHGHHHHH0/;C0CFGGGGGA@GGG@F@@FFFFFFFFF-/BFFFFFFF9FFFF@ABFFFFFF999FFFFFFFF/BFFFFFFFF-;A@BFFFFFFF/9BFFFFFFFFFFFF/AFF;;B9A
@M05620:37:000000000-D9766:1:1101:26185:10261 1:N:0:65
AGTGCCAGCTCTCAATCGCACAGGGGACCCAGGGCCTGGCCCCTCCATCCAGAAAACCTATGACCTCACCCGCTACCTGGAGCACCAACTCCGCAGCTTGGCTGGGACCTATGTTGAGTATCCCGCGTAGGACTCTGGGCGTTGGGGCGGCGTGCGGAGTTGGGGAACGCCCGTCCTAACCGTGGCGGGTTCTGGTAAATGATGGGGTGAGGCGGGGCTCTTTGGCTCCCACCAGTCCCCCTGTCTGGTCT
+
ABAAAFFFBFFFG4FGGFGCECHHGCBEGFHHGGG2FFHHHHGHGGHHHHHHHHHGHGHHHHHHHGHHHHHGGEGGHHHHBGHHHHC?ECGFEFGGFHFHGHGGGGFGGFGHHFHH32G3GHHFGFGG/ADH1FGHHH<.>ACGHGC.@D-9@D.BG-;:BFFFFEF.A.:-;BFFFF/BFDDFF-;DF:EFFFF;FF/FFFFFFFFA@.;A.;DDFDFFFFFFFFFFFFFFFEF:BFFEFFFFFFFFFFF
@M05620:37:000000000-D9766:1:1101:9346:10286 1:N:0:65
AGTGCCAGCTCTCAATCGCACAGGGGACCCAGGGCCTGGCCCCTCCATCCAGAAAACCTATGACCTCACCCGCTACCTGGAGCACCAACTCCGCAGCTTGGCGTAGGAATCTGGGAGTTGGGGAGGAGTGAGGAGTTGGGGAAAGACAGTCCTAACCGTGGAGGGTTCTGGTAAATGATGGGGTGAGGAGGGGCTCTTTGGCTCCCACCAGTCCCCCTGTCTGGTCTATCTCCTGCCCTTAGATCGGAAGA
+
ABAAAFFFBFFFFGGFGGGEGCHEGG?GEEHH2EFA2BF22FACEGFHGFGG3BABGEHEFHBHHDHGHHHCGEEGHHHHBBGHCGG1EHHHDGGGGHHHGHGEGGGHHHHHEHHGFGGHGGGGCCDDHHHHHHGHHHEC@AAFGFHFHHHFGGEFGCDECAEDC:C:GFHBBBFGGGFFFGG9BEGFFEDG<BBFFFFEBFFFFFFFFFFFFFFFFBAFFFFFBFFFFFFFFFFFFFB/BFFEF?DF.A.
@M05620:37:000000000-D9766:1:1101:6911:10296 1:N:0:65
ACCACACCTTCTACAATGAGCTGCGTGTGGCTCCCGAGGAGCACCCCGTGCTGCTGACCGAGGCCCCCCTGAACCCCAAGGCCAACCGCGAGAAGATGAGTGGCCCGCTACCTCTTCTTGTGGCCGCCTCCCTCCTTCCTGGCCTCCCGGCGCTGCGCCCTTTCTCACTGGTTCTCTCTTCTGCCGTTTTCCGTAGGACTCTCTTCTCTGCCCTGCGTCTCCTTTGGAACTCTGCAGGTTCTAGATCGGAA
+
AAA?AAAAFFFFGGGGFGBAF1GHGAABA0FGAFFACEECFHHHHGGGGEGGHHHHHHHEEEGGGAEGGGGHGFHGGGGHEEHHHGE<BC>>CGHFFHGFGHGFFC@CC->GHHHHHH1>GB.GHGCGF:GFHHGHHHHH0CGHHHGGGG?AG@ACG@F@@FFFFF/BFFFFFFFFFFFFFFFFF@FFFFFFFF-AFFFFFFFFFBBFFFBFFFF-@A@BFFFFFFF9BFFFFFFFFFFFFF/BFF9EAAA
@M05620:37:000000000-D9766:1:1101:10893:10312 1:N:0:65
AGTGCCAGCTCTCAATCGCACAGGGGACCCAGGGCCTGGCCCCTCCATCCAGAAAACCTATGACCTCACCCGCTACCTGGAGCACCAACTCCGCAGCTTGGCTGGGACCTATGTTGAGTATCCAGCGTAGGAATCTGGGAGTTGGGGAGGAGTGAGGAGTTGGGGAAAGACAGTCCTAACCGTGGAGGGTTCTGGTAAATGATGGGGTGAGGAGGGGCTCTTTGGCTCCCACCAGTCCCCCTGTCTGGTCT
+
AAAAAFFFBFFFGGGGGGGGGGHHFGGGGGHHGGGGGGHHHHGDGGGHHHHHHFHHHGHHHHHHHHHHHHHFGGGGHHHHHGH1FGGHGFHHGGGEGBGHGHHGGGHHGHHHHHHHGHHFFHFDGHC?ACAHFHHHHHE0FEHHHGGEC??EFCDGFCA<CGHGFGGACBFFFCGHECFHFF.EB?EDGCFGGGB;CFFFFFFFGGFD>EFFFFFFFFFEEFFFFFFFFFFFFFFFFFFFFFEFFFBFFFB
@M05620:37:000000000-D9766:1:1101:22947:10324 1:N:0:65
GCGGCTGCTTTGGCCAGGTATTACGTGCCGAGGCCTTTGGCATGGCCCCTGCCCGGCCTGACAAGCCAGGGACAACAGATCGGAAAAGCACACTTCTGAACTCCAGTCACGCCTTCGTATCTCGTCTGCCGTCTTCTGCTTGCCCCACAAACACCCTAAGCTAATCCATTTCTCCCTATTTCACTATTCTACCTTTTTCATACTCCCTCTCTTCACTAACCTCCTTCTCCTTACACCCTCTACATTAACTC
+
>1>A>AAAFFFFBFG1AABDBBADABFG00AFAEF1A1F0AFA000BBA/FBBA/AEE/FHGDG0B>FEFEFGGE/>BG11?A/>/0BFBGFG0BGH1GHHHDHBGHHBFE<<BEHHFGG0>GGF/FFFGCCCGE1?1FG<??11.<.CG0<00.../<</00=0<=0<0:000;C/000:;0;;0::000;;0000;:B00000/;CCF/C0;0:99/;.9/./00;0:///////-;--/B//////:/
@M05620:37:000000000-D9766:1:1101:16629:10326 1:N:0:65
[truncated: 2,120,128 more chars]
