# Supplementary material for: Fast but not furious: a streamlined selection method for genome-edited cells
Source: Life Sci Alliance. 2021 Apr 26;4(6):e202101051. doi: 10.26508/lsa.202101051 (PMC8127327; doi:10.26508/lsa.202101051)
Supplement: Supplementary file 1 [file LSA-2021-01051_Supplemental_Data_1.zip › SANGER and Deep Sequencing/ACTB/66_S66_L001_R1_001.fastq]

@M05620:37:000000000-D9766:1:1101:12963:1938 1:N:0:66
ACCACACCTTCTACAATGAGCTGCGTGTGGCTCCCGAGGAGCACCCCGTGCTGCTGACCGAGGCCCCCCTGACCCCCAAGTCCACCCGCTATACGCTTTCCCCTTTTAGTTGCCCGCTACCTCTTCTGGTTTCCGCCTCCCTCCTTCCTGGCCTCCCGGAGCTGCGCCCTTTCTCACTTGTTCTCTCTTCTTCCGTTTTCCGTATTTCTCTCTTCTCTGACCTTATTCTCCTTTTTAACTCTGCAGGTTCT
+
3>>AABBAFFFFFGGGGGGFGGGHGGGGGGHHHFGGCGGEEHCGHGFFEEGGGHGHHFEF000>F>>EEFA23?B?E///3?B43B?/>///220/?//<<?220?222?2211?/<A/<FDFGFFG11>10=<..<A<<<CCDCDCC:0/.:;C:C.---;:/99-AFDFFGGGFFF00;;9CFFFFF9B/9:.;BFFF/.;..//;;BFFFFFFFF///:B/9/;9B/99BB//./9;9B////.;;BB
@M05620:37:000000000-D9766:1:1101:15170:1982 1:N:0:66
GAGGCTGCTTTGGAAGAAACTGATAAACTAGTGAAACAGGATAGGATGGACAGGGGTAAGTATTTCGGCTAAGTTACTGAATCTGGCACACCTTCTTCTCCTTTATTCAAGTCCAGCTGCTTTTTAATCTGACCACAACATTGTATCCTTGCAGATCTCTCTATGGCCATTTCTCCATGTATTTCTGTTTTTGCTCTTTTCTTGTTCCTCTTATATATTTCTAGGATCTCCTTTTTTTCCTTTCTTAACCT
+
>11>1>BABBBBFABA1BBABBF3DA1B3113AAA3AB000AA10BDF/0B1AAA//B0B22D2A20////11222A22212DBD11BB0B>F1@112@111@212222B2211110@1111111/122222101/<///011>2222221111111222112B21<010>2@2211>122?1@<111110//1?1=1>11<11=<1111>11100000=0000000/<00<00:0--/00;000000000
@M05620:37:000000000-D9766:1:1101:12195:1992 1:N:0:66
AGTGCCAGCTCTCAATCGCACAGGGGACCCAGGGCCTGGCCCCTCCATCCAGAAAACCTATGACCTCACCCGCTACCTGGAGCACCAACTCCGCAGCTTGGCTGGGACCTATGTGAGTATCCAGCGTAGGAATCTGGGAGTTGGGGAGGAGTGAGGAGTTGGGGAAAGACAGTCCTAACCGTGGAGGGTTCTGGTAAATGATGGGGTGAGGAGGGGCTCTTTGGCTCCCACCAGTCCCCCTGTCTGGTCTT
+
?AABBFFFBFFFGGGGGGGCGCHGGFGGGGHHGGGGGGHHHHGHGGHHHHHHHHHHHGHHHHGHHHHGHHHEGE?EGG3A2CG1FF11EGHGEE@CCHHE?GHE?/0FEHCGFGEBBGFGHHFFGCF?@?BFFHHFE00<EFDFC-.--.<GADDAB.GHHECCEFFAHFFFHHHHGFFF?DEA..DFDGGGGFFFFFFFBFBFEDFF?FFFBFFFFFFFFFFFFFFFEBFD.?FBFFFFFEFFFBFFFF/
@M05620:37:000000000-D9766:1:1101:15699:2020 1:N:0:66
AGTGCCAGCTCTCAATCGCACAGGGGACCCAGGGCCTGGCCCCTCCATCCAGAAAACCTATGACCTCACCCGCTACCTGGAGCACCCACTCCGCAGCTTGGCTGGGACCTATGTGAGTATCCAGCGTAGGAATCTGGGAGTTGGGGCGGAGTGAGGAGTTGGGGAAAGACAGTCCTAACCGTGGAGGGTTCTGGTAAATGATGGGGTGAGGAGGGGCTCTTTGGCTCCCACCAGTCCCCCTGTCTGGTCTT
+
3A>AAFDBAFFFFGGDFGGGG?GAFE2EEEHGAAEACFFHFHGHGGCHFAFB3A32FEHGG3DFFBFBGHF00>/>CG3??1B1GE1?EGFEED/>/CGB/BGC//0BBG1F1GBB1F2FFF21F/??//11?FF1100?CC1<--.----;.0:.09CFG/-:E?..FFFFGGGGF0:9-;.-...-AAFFEFFB//B/9FB/ADD?..9BDF;BBBFFFFBBFFFEE.99.9FFFFFFBFFFFE/BFF/
@M05620:37:000000000-D9766:1:1101:18787:2020 1:N:0:66
AGTGCCAGCTCTCAATCGCACAGGGGACCCAGGGCCTGGCCCCTCCATCCAGAAAACCTATGACCTCACCCGCTACCTGGAGCACCAACTCCGCAGCTTGGCTGGGACCTATGTGAGTATCCAGCGTAGGAATCTGGGAGTTGGGGAGGAGTGAGGAGTTGGGGAAAGACAGTCCTAACCGTGGAGGGTTCTGGTAAATGATGGGGTGAGGAGGGGCTCTTTGGCTCCCACCAGTCCCCCTGTCTGGTCTT
+
A1>>AD1BAFFFEGGGFGGGGGCFFEFEEECGGCEGGA/G0FEAEGHHHHBGDGHHGGHHHHBFGHHCGCCEGG/EGGFH0FF/FG0/?GHGGE@@EGHB?FHEC/0BEG1BDGFFBHBGGGBBG?F?@C1DFFGFEBAAEHFBC-.--.AG.DFA0.CHHECGAEHHHHHHHHHHHE:C?EE@.9B?CCFFFFG000CFFGBBEFB@-FFFFF@@@@FFFFBFFFFAA-9:9-FFFFEF@AFFFB/BBB/
@M05620:37:000000000-D9766:1:1101:12953:2100 1:N:0:66
GAGGCTGCTTTGGAAGAAACTCATAGATTACTGCAACAGTTCCCCCTGGACCTGGAAAAGTTTCTTGCCTGGCTTACAGAAGCTGAAACACCTGCCAATGGATGCTACCCGTAAGGAAAGGCTCCTAGAAGACTCCAAGGGAGTAAAAGAGCTGATGAAACAATGGCAAGTAAGTCAGGCATTTCCGCTTTAGCACTCTTGTGGATCCACTTGAACAATTCTCAGCCTTTTTACTTGTACCTGACAAGCCA
+
>3AABBFAFFFFGGGCFG4FGGHHHHHEDGHHHDDDAFGBFGHFHGG2ACFEFBGGGGCFGFGHGHGHHFDGHHHFGFHFHHHGG3BGGC1E33F?B@GHHEGHHHHHHGEGC1FG3EG00?C0FCFF33BGFEFGBE3F//??01?2FFFBFC1<F@F1@FAFD100?F111<??GGFH.FGFG1C>EG.0=D=DCGHFFHHG0<<CG/;0GFC:0:;GCH0;;//:<00;99;0;;;009FBFBBFGFB
@M05620:37:000000000-D9766:1:1101:17823:2106 1:N:0:66
GAGGCTGCTTTGGAAGAAACTCATAGATTACTGCAACAGTTCCCCCTGGACCTGGGAAAGTTTCTTGCCTGGCTTACAGAAGCTGAAACAACTGCCAATGGATAATACCAGTCAAGCAAGGCTCCTCGGCGACACCACGGGCGTGCACGAGATGCAGCAACCCTGGCCAGTCCTTCAGGCAATTCAGATTTCACACTCTTGTGATTCCAATTGCACACTTCTGAGCCTTTGTAATTGGACCTGACCGCCCA
+
>1>AAAFAFFFFFGGCAGGGBFFGGGHHH1FGHH11FFBDBFGHHGAFAFGFHHEAG1/FGHGHDFDGHHHHHH0AGDG11FG11BF1B>E/B0@0BB1F1@121BFGHFCH1B2B1BB0FG1GA1B?///>B//?/F/>@/></??G/.-.<<F11>F<<<E.CAC./.<000::00CGG.;:00C00:000;;9FB0000;00;BBF90;;099;ACBBF0C0=/;B00;B09/:///-;9B/;9-9@;
@M05620:37:000000000-D9766:1:1101:11011:2154 1:N:0:66
AGTGCCAGCTCTCAATCGCACAGGGGACCCAGGGCCTGGCCCCTCCATCCAGAAAACCTATGACCTCACCCGCTACCTGGAGCACCAACTCCGCAGCTTGGCTGGGACCTATGTGAGTATCCAGCGTAGGAATCTGGGAGTTGGGGAGGAGTGAGGAGTTGGGGAAAGACAGTCCTAACCGTGGAGGGTTCTGGTAAATGATGGGGTGAGGAGGGGCTCTTTGGCTCCCACCAGTCCCCCTGTCTGGTCTA
+
AA>AAFF@1BFFGGGGGF11E?FAEEE00AFHAABA/BFGAGGFGGH1FGHH1FEGHGH1BGBGHHGHHHFGG>>EHHHHFGHHFHHHEGFFEEE/>FGHGHHGGGHHGHHHHHHHH1GGDHHHHGEGGGHHHHHHHGGFEFHHGGGGGGGFHGHHHG<CHHGGGGHHHHHFHHGHHHHHGACACEGG.9FGGGGGGGGGGGGGG.B@FFFFFF@-;@AFFFFEFFE-9BFFFFFFFFFF@FFFFFFFFFB
@M05620:37:000000000-D9766:1:1101:18158:2171 1:N:0:66
AGTGCCAGCTCTCAATCGCACAGGGGACCCAGGGCCTGGCCCCTCCATCCAGAAAACCTATGACCTCACCCGCTACCTGGAGCACCAACTCCGCAGCTTGGCTGTGACCTATGTGAGTATCCAGCGTAGGAATCTGGGAGTTGGGGAGGAGTGAGGAGTTGGGGAAAGACAGTCCTAACCGTGGAGGGTTCTGGTAAATGATGGGGTGAGGAGGGGCTCTTTGGCTCCCACCAGTCACCCTGTCTGGTCTA
+
>1>AADDC1BBDEGGGGFFGEEHHFAFEGF0AFAFGFABBBGE/EFFHFG1FGHCGGGCGHFGGGHF1BE>EEEEFH1G0FGH?BGGHGGHGEEE//0B0/FGG00B21BG1FBFD1B212BGHHGGGC?G1<1@FD<G/?F1GC?C@-.>0<F<.<E<CDHCCGGAGCFFHGG0G0:G.:C??GG?A;CFGBFGB0CGB09909;.9;-:B-9-99-A9BFBFEFF:---AE-://:BF-9///;B;;/B
@M05620:37:000000000-D9766:1:1101:14126:2201 1:N:0:66
ACCACACCTTCTACAATGAGCTGCGTGTGGCTCCCGAGGAGCACCCCGTGCTGCTGACCGAGGCCCCCCTGAACCCCAAGGCCAACCGCGAGAAGATGACCCAGGTGAGTGGCCCGCTACCTCTTCTGGTGGCCGCCTCCCTCCTTCCTGGCCTCCCGGAGCTGCGCCCTTTCTCACTGGTTCTCTCTTCTGCCGTTTTCCGTAGGACTCTCTTCTCTGACCTGAGTCTCCTTTGGAACTCTGCAGGTTCT
+
ABBBBBBBFFFFGGGGGGG5GEGCGEAB4EGHGAFE2AE2AFGHHGGGAEEGEHHHGHHEEE?EFEFGGGGFHGGGGFEHAGFGGFA/<BBDGDHHHHHBHGFGFCGFG1FFGHHGGGGGHFFGHHGHFHHGHHGGGGGHGHHGBFBFFFGFFBFGEDGCFGGGGACFFFFFFFFFFFFFFFFFFFFFFFFFFFFFBF.FFFFFFFFFFFFFFFFFFFFFEFFFBFFFFFE/BBFFFFFFFFFFFFFFEFB
@M05620:37:000000000-D9766:1:1101:17035:2207 1:N:0:66
AGTGCCAGCTCTCAATCGCACAGGGGACCCAGGGCCTGGCCCCTCCATCCAGAAAACCTATGACCTCACCCGCTACCTGGAGCACCAACTCCGCAGCTTGGCTGGGACCTATGTGAGTATCCAGCGTAGGAATCTGGGAGTTGGGGAGGAGTGAGGAGTTGGGGAAAGACAGTCCTAACCGTGGAGGGTTCTGGTAAATGATGGGGTGAGGAGGGGCTCTTTGGCTCCCACCAGTCCCCCTGTCTGGTCTA
+
AA>AAFBFBFFFGAGGGGGCFFHGGEEFGGHHFGGGCFHHHHGHGGGHHHHHHGGGHGHHHFHHHGGHHHHGGEEGHHHHFGHHHHHGGHHHDGCGGGFGGGHGGGHHGHHHHHHHHHHHHHHHHGGGGGHHHHHHHHFGGHHHGGFGGGEHHGHHHGHHHHGGGGHHHHHHHHHHHHHHGGGGGGGGEGGGGGFFGGGGGGGGGGFFFFFFFFFFFFFFFFFFFFFFFFFFFFFFFFFFFFFFFFFFFF/
@M05620:37:000000000-D9766:1:1101:18442:2223 1:N:0:66
ACCACACCTTCTACAATGAGCTGCGTGTGGCTCCCGAGGAGCACCCCGTGCTGCTGACCGAGGCCCCCCTGAACCCCAAGGCCAACCGCGAGAAGATGACCCAGGTGAGTGGCCCGCTACCTCGTCTGGTGGCCGCCTCCCTCCTTCCTGGCCTCCCGGAGCTGCGCCCTTTCTCACTGGTTCGCTCTTCTGCCGTTTTCCGTAGGACTCTCTTCGCTGACCTGAGTCTCCTTTGGAACTCTGCAGGTTCT
+
BAABBABAFFFFGGGGGGGBGCHFFEEFHGHHHFGGGFGEGHDGHGGGAEEEFFEGHHGF0E0EGGGGGGGBEGHEGG?HF/GFFFEGGGFG//FFBGFD2?FHGFGD0G1/?C?@?CFCGGE.<<<.CGB?<C-@@AA::G/;/9;C0;CF.;?.;D-;9?A/BDFDA=F/;FFBFF/.;B/-9..9B/F/9/99./999.;.9./9://9//;.;9:..B/;B.FFF/BFBFF/BBFF99/;/B?A/B/
@M05620:37:000000000-D9766:1:1101:15218:2225 1:N:0:66
GAGGCTGCTTTGGAAGAAACTCATAGATTACTGCAACAGTTCCCCCTGGACCTGGAAAAGTTTCTTGCCTGGCTTACAGAAGCTGAAACAACTGCCAATGGATCATACCAGACCAGCAAATCTCCTAGAAGACTCCCCTAGAGTACACGAGCTGATGAAAACATGGCAAGTAATTCAGGCATTTCAGATATCGCACTCTTGTGGATCCACTTGCACCATTCAAAGCAATGGTACTTGTAACTGACACGCCA
+
CCCCCCFCFFFFG4FGGGGGGGHHHHHHHHHGHHGHHHGDGGHHHGGGHGHHHHHFFHHHGHHHHHHHHHHHHHHHHHHHGHHHHHHGHHHHHHHHHHHHGHH3FGHHFGF1?12B?BF34BFGH3BD3DEGGBGF?F2/B33DDFGH///<?G22G2FH2@?DCHH0FFG1111<?GFHF1>FGEH111<=<..>CHHHFDHGHGHBG0GHHG0:;CGCH000=:0/<00;;FF0;0;0CCFFFGG?BEA
@M05620:37:000000000-D9766:1:1101:20362:2236 1:N:0:66
AGTGCCAGCTCTCAATCGCACAGGGGACCCAGGGCCTGGCCCCTCCATCCAGAAAACCTATGACCTCACCCGCTACCTGGAGCACCAACTCCGCAGCTTGGCTGGGACCTATGTGAGTATCCAGCGTAGGAATCTGGGAGTTGGGGAGGAGTGAGGAGTTGGGGAAAGACAGTCCTAACCGTGGAGGGTTCTGGTAAATGATGGGGTGAGGAGGGGCTCTTTGGCTCCCACCAGGCCCCCTGTCTGGTCTA
+
AA>1AFDFAFFFGDGFAFF1EAF0F00A00AG0BE/AAGA0F/AEGBGG0BA10B0BEGF1BDGH1FBGGF////>GF1F00BG0F0/?0B1/>///010<BFFG/0F?G1<<FFBGHFFHFF10BE?C?11@F?FGB0<???G?-<--<C>.D0C0E/CGHCC..:.C:::GGHHBG/:;C.-C.:-EAF0;B0;90CBB00CEGA@EEA/--@-@?-:99//F/;EEBFA-----9@@@-9B/FFFFF/
@M05620:37:000000000-D9766:1:1101:17303:2253 1:N:0:66
ACCACACCTTCTACAATGAGCTGCGTGTGGCTCCCGAGGAGCACCCCGTGCTGCTGACCGAGGCCCCCCTGAACCCCAAGGCCAACCGCGAGAAGATGACCCAGGTGAGTGGCCCGCTACCTCTTCTGGTGGCCGCCTCCCTCCTTCCTGGCCTCCCGGAGCTGCGCCCTTTCTCACTGGTTCTCTCTTCTGCCGTTTTCCGTAGGACTCTCTTCTCTGACCTGAGTCTCCTTTGGAACTCTGCAGGTTCT
+
ABCCCCCCFFFFGGGGGGGGGGHHGEEFHGHHHGGGGGGGGHHHHGGGEFGGHHHHHHHGGGGGGGGGGGGHHHHGGGGHGHHHHGGGGGGGGGHHHHGHH2CFF??1G?GGEHHFCDGGHHHH0GHGGHBAGCCGCFGHGHHGHFGFGGBAFFGFGGA?AAFBB?DFFFFFFFFFFFFFFFFFFFFFFBFFFBBADF?FBFBFD?:FFFFBF9FBFFFFFFFFFFF0;9FFFFFFFFF0BFFBFFFFBFF
@M05620:37:000000000-D9766:1:1101:19967:2260 1:N:0:66
AGTGCCCTTATACCTTCAGATCACATGGCTTAACTCCCGACACTACGTCGTCACTCGTCTGCCGTCCCCTGCCTGCAAAAAAAAACCACACCCGCAACTGCAATATGTCGGGCCCGGCTCCTAGCAGACTCCCCGGGATTCCCCGCTCTGCTGACCCACTGGCCAGTCCGTCCTTCATTTACGCTTTAGCCCTCTTGTGGATCAGATTGCCCCCTTCTCAGCTTTTGCCCTTGTCACATCCTCGCCGGGGA
+
A1>AAFFFFB3B3BBBFBBB3B1B1DB0BA0AGFFG10B0A0/100/BBE/B/AD1/0B/BAF////>BBBFBF1B0@B0/>///>?>>?/////<>/<BF1<>1>B22/<><<<///<.>F<F>1>00>>/<<=AC-./:;GC@:-9;C0;B0;9F..;BF.;/;9F099ABGFF/BFF//;;9EE//;BBFFFBFBFB//:9/9;;/9B/-;;99BFB///;/;B//9:B-B/99//;99;----9--9
@M05620:37:000000000-D9766:1:1101:14639:2359 1:N:0:66
ACCACACCTTCTACAATGAGCTGCGTGTGGCTCCCGAGGAGCACCCCGTGCTGCTGACCGAGGCCCCCCTGAACCCCAAGGCCAACCGCGAGAAGATGACCAGGGTGAGGGGCCCGCTACCTCTTCGGGGGGCCGCCTCCCTCCTCCCTGGCCTCCGGGACCTGCGCCCTTTCTCACTGGTTCTCTCTTCGGCCGTTTTCCGTAGGCCTCTCTTCTCTGCCCTGAGTCTCCTTGGAAACTCTGCAGGTTCT
+
CDDDDDDDFFFFGGGGGGGGGGHHGGGFHGHHHGGGGGGGGHGHHGGGGGGGHHHHHHHGGGGGGGGGGGGHGHHGGGGHGHHHHGGGGGGGGGHHHH2FG20=/0=/00?->D?----</00<0=.:.-;-@--;:.AE./BAF/B.:B.A.0;A.:---::/.:@F-@F0::0000;/B:B0000:;:..;.9@FF.B09:.;.0:0.0/;000:0:0;90:/::00;0;F0;0;0/000:00;.;000
@M05620:37:000000000-D9766:1:1101:10439:2400 1:N:0:66
ACCACACCTTCTACAATGAGCTGCGTGTGGCTCCCGAGGAGCACCCCGTGCTGCTGACCGAGGCCCCCCTGAACCCCAAGGCCAACCGCGAGAAGATGACCCAGGTGAGTGGCCCGCTACCTCTTCTGGTGGCCGCCTCCCTCCTTCCTGGCCTCCCGGAGCTGCGCCCTTTCTCACTGGTTCTCTCTTCTGCCGTTTTCCGTAGGACTCTCTTCTCTGACCTGAGTCTCCTTTGGAACTCTGCAGGTTCT
+
>3>AB?A>FFCFGGGB5FBGFGGFEEGBG2GHHCF22EE?EH2FHAEEE?EAFFFHHFHEEGGGCE@EGGGHHHEGGEEFGHHHEGGGGGBC/DF111?GHHHHG1C1?DGFEH/<CC@DGHHHHBGHG<GDGHGGGCGHEGHGHGGGBFFGFFFEGGB99?AFGGBFBBFFFFFFFFFFFFF/B/BFFFFFBB;AFFFFFAB9DFFFFFFFFFBFFFFFFF/B/:BFFFFFFBFFFFFFF//9;F?FFFF
@M05620:37:000000000-D9766:1:1101:21032:2441 1:N:0:66
AGTGCCAGCTCTCAATCGCACAGGGGACCCAGGGCCTGGCCCCTCCATCCAGAAAACCTATGACCTCACCCGCTACCTGGAGCACCAACTCCGCAGCTTGGCTGGGACCTATGTGAGTATCCAACGTAGGAATCTGGGAGTTGGGGAGGAGTGAAGAATTGGGGAAAGACAGTCCTAACCGTGGAGGGTTCTGGTAAATGATGGGGTGAGGAGGGGCTCTTTGGCTCCCACCAGTCCCCCTGTCTGGTCTA
+
AA>ABFFBAFFFGGGFCFGGEGHGGGGGGGHHGGEEGGHGHGGHGGHHHHHHHHBHFGGGHHHHFHHHHHHGGGGGHHHHHGFGHFHHGGHHGGGGGHHHGFHGGGHHGHHHHHHHB121BFB1B??F0EHH1@@FHH0/??GHGG.-<<.>><0==/<=DGHGGFH.:://0;GHHHCGCEGGG.;A9AFGGGGGGGGGGEGGGGGBE.FB.9;BBBFFFFFFFFFFFF?DA.BFFFFFBFFFFFFFFFB
@M05620:37:000000000-D9766:1:1101:13459:2443 1:N:0:66
ACCACACCTTCTACAATGCGCTGCGTGTGGCTCCCGAGGAGCACCCCGTGCTGCTGACCGAGGCCCCCCTGAACCCCAAGGCCAACAGCGAGAAGATGACCCAGGTGAGTGGCCCGCTACCTCTTCTGGTGGCCGCCTCCCTCCTTCCTGGCCTCCCGGAGCTGCGCCCTTTCTCACTGGTTCTCTCTTCTGCCGTTTTCCGTAGGACTCTCTTCTCTGACCTGCGTCTCCTTTGGAACTCTGCAGGTTCT
+
AAA1AAA>FFFFGGGGDG11A0E0EAAA00GGBAF//EEECHHHHGGGFEGGFHFFHHHE@GCGG?GGGGGFHBGGGG?HCEHHHG/BFCB@?FFF1FBDGHHHGHF1FFHGGHHGGGGGHHHHHHHHHHHGHHGGGGGHGHHGFHBHGFGFGFGGGGG?@@FGFG@F@@FFFFFFFFFFFFFFFFFFFFFFFF@BBFFFFFFFFFFFFFFFFFFFFFFFFFFF-@F@FFFFFFFFFFFFFFFFFFFFFFF
@M05620:37:000000000-D9766:1:1101:21033:2460 1:N:0:66
AGTGCCAGCTCTCAATCGCACAGGGGACCCAGGGCCTGGCCCCTCCATCCAGAAAACCTATGACCTCACCCGCTACCTGGAGCACCAACTCCGCAGCTTGGCTGGGACCTATGTGAGTATCCAGCGTAGGAATCTGGGAGTTGGGGAGGAGTGAGGAGTTGGGGAAAGACAGTCCTAACCGTGGAGGGTTCTGGTAAATGATGGGGTGAGGAGGGGCTCTTTGGCTCCCACCAGTCCCCCTGTCTGGTCTA
+
AAAAAFFFAFFFGGGGGGGAE0GCFEEGGGHHFGGGGFEHHHGGGGHHHHHHGHBFHGFHHHFHHHHHHHHGGGGGHHHGFHGHHAGHGHHHGGEGGHHHGGHGEFCGGHGHHHHHGHFHHHHEHGFGGGHHGGHHHHHGGHHHGGGGGGGHHHGHHGHHHHGGGGHAHHHHGHHHHHHHGGGGGGGGCFGGGGCFFGGGFGGGGGF@FFFFFF@??@FFFFFFFFFFFFFFEFFFFFFF@FFFFFFFFFB
@M05620:37:000000000-D9766:1:1101:20993:2478 1:N:0:66
ACCACACCTTCTACAATGAGCTGCGGGTGGCTCCCGAGGAGCACCCCGTGCTGCTGACCGAGGCCCCCCTGAACCCCAAGGCCAACCGCGAGAAGATGACCCAGGTGAGCGGCCCGCTAACTCTTCTGGTGGCCGCCTCCCGCCTTCCTGGCCTCCCGGAGCTGCGCCCTGTCTGACTGGCTCTCTCTTCTGCCGTTTTCCGTAGGACTCTCTTCTCTGACCTGAGTATCCGTAGGTGCACTGCAGGTTCT
+
BBBABABBFFFFGGGGGGGFGCHFG2AEEEHH3FFE2EGFEHHHHGGGGFGGFHHGHHHGEE/EF1EGGGG2G3GGGG/F//FFHF/<CCG@/A<F1D1110?/F<1F<1<>--<A-:A./0<CGHHCH0/C.;-BGD.9..;-;.0/0CB.;F.E.A-;-@.//;-A--.;////;/FF..9B//B9/9FF//-9.B.9/;F.A./B9///BBBBFB///9B.FF9/B//.;...////:///B/../;9
@M05620:37:000000000-D9766:1:1101:18317:2486 1:N:0:66
ACCACACCTTCTACAATGAGCTGCGTGTGGCTCCCGAGGAGCACCCCGTGCTGCTGACCGAGGCCCCCCTGAACCCCAAGGCCAACCGCGAGAAGATGACCCAGGTGAGTGGCCCGCTACCTCTTCTGGTGGCCGCCTCCCTCCTTCCTGGCCTCCCGGAGCTGCGCCATTTCTCACTGGTTCTCTCTTCTGCCGTTTTCCGTAGGACTCTCTTCTCTGACCTGCGTCTCCTTTGGAACTCTGCAGGTTCT
+
BBBBBBBBFFFFGGGGGGGGGGHHGEFBAEHHHGFGGG2EEAGFHEEEAEEEHHHHHHHEEE?@GGGGGGGHHHHGGGGHEFFGHGGFGGCFGGHHFHHGHHH/F?G?01<?FHHGGCC->GHGGGFBFHFFEHFFGGGHGHGG/BBGFBFFGGGGG.B--;9CFF-AD?FFFFFEFFBFBFFFFFFFFF;BBF-ADFFFFD9..AFFFFFFFF/FFFFFBF/..-;;:.FFFFBF/BFFFFFF//9.;F9
@M05620:37:000000000-D9766:1:1101:19064:2525 1:N:0:66
ACCACACCTTCTACAATGAGCTGCGTGTGGCTCCCGAGGAGCACCCCGTGCTGCTGACCGAGGCCCCCCTGAACCCCAAGGCCAACCGCGAGAAGATGACCCAGGTGAGTGGCCCGCTACCTCTTCTGGTGGCCGCCTCCCTCCTTCCTGGCCTCCCGGAGCTGCGCCCTTTCTCACTGGTTCTCTCTTCTGCCGTTTTCCGTAGGACTCTCTTCTCTGACCTGAGTCTCCTTTGGAACTCTGCAGGTTCT
+
BBBBBBBBFFFFGF5BAGGGGFHHGEEGHFHHHGGGAFEEGEHHHGGGGGEGGHHHGHHGGGGGGGGGGGGHHHHGGGGHGHHHHGGGGGDGGGHHHHHHHHHAFHHF0?FFFHHGG?A@GHHHHHGGFHHGHHGGGGGHGHHGBFFGFGGGGGEGG?B?BB.FFGBFBBFFFFFFFFFFFFFFFFF/FFFFFFBDFFFFFFFA.DBFBFFFFFFFBBFB9F/BF.BFFBFFFFFFBFFFFFFF99AFFFF
@M05620:37:000000000-D9766:1:1101:12625:2550 1:N:0:66
AGTGCAAGCTCTCAATCGCACAGGGGACCCAGGGCCTGGCCCCTCCATCCAGAAAACCTATGACCTCACCCGCTACCTGGAGCACCAACTCCGCAGCTTGGCTGGGACCTATGAGAGTATCCAGCGTAGGAATCTGGGAGTTGGGGAGGAGTGAGGAGTTGGGGAAAGACAGTCCTAACCGTGGAGGGTTCTGGTAAATGATGGGGTGAGGAGGGGCTCTTTGGCTCCCACCAGTCCCCCTGTCTGCTCTA
+
AABAB@F44BCFGE5FGAFFGCGAFAEE?F2F22BEAFDH22EFEEHHFH3F3BBFGFHHHB5GHHFGHHHFGGGGHHHFHHHGFHFHGGHHGE//EGHHGHCFEGFGG0?BF21BB1F1B2FH0>EEGFHHHGH1??0/?FGF?CFGGGGHHHFGH.<<0C?CGDGCGHHHFFBGHHHHGCE?FGGGDFGG0;CB0BFFGBFBE?D-EE.FFFB?BBFFBF/9BFFEFBFFFFFFFFFAB.;FFB/9;B/
@M05620:37:000000000-D9766:1:1101:20975:2590 1:N:0:66
ACCACACCTTCTACAATGAGCTGCGTGTGGCTCCCGAGGAGCACCCCGTGCTGCTGACCGAGGCCCCCCTGAACCCCAAGGCCAACCGCGAGAAGATGACCCAGGTGAGTGGCCCGCTACCTCTTCTGGTGGCCGCCTCCCTCCTTCCTGGCCTCCCGGAGCTGCGCCCTTTCTCACTGGTTCTCTCTTCTGCCGTTTTCCGTAGGACTCTCTTCTCTGACCTGAGTCTCCTTTGGAACTCTGCAGGTTCT
+
AAAAAAAAFFFFGDGG3G11G1GBFAAA00FG10F00EG//GGGHGGC?EEFEGFCFHFE@E?EG?EEGEECC1FGGE/G//GHEF<<CCB</BF11<1<1GEHGGG1?GGFAFCACCCGBGHHFHEGBDCCHGC@@AAHEHHA/09FBFF.A0FA.CA@-9AFF@;B;@FFFFFFFFFFB9BB/FB/BFFF//@BBFE9/AF?FF/B/FBFFBBF/:BBFFFF/BFFFFFFFFFEFFFFFFFFFFFAFFF
@M05620:37:000000000-D9766:1:1101:17659:2594 1:N:0:66
ACCACACCTTCTACAATGCGCTGCGTGTGGCTCCCGAGGAGCACCCCGTGCTGCTGACCGAGGCCCCCCTGAACCCCAAGGCCAACCGCGCGAAGATGACCCAGGTGCGTGGCCCGCTACCTCTTCTGGTGGCCGCCTCCCTCCTTCCTGGCCTCCCGGGGCTGCGCCCTTTCTCACTGGTTCTCTCTTCTGCCGTTTTCCGTAGGACTCTCTTCTCTGACCTGCGTCTCCTTTGGAACTCTGCAGGTTCT
+
AAAAAAAA1CFFGGGG3G1AEEEFGGG0AEGGHFFECGGEEGGHHGG?EEFGGFHHGHG>@EEEFGGGGECGHHHGGFGHGHHEHGGGGG/<>A@/??GF1FCGEFC1<FCGGHHC@@C@CCC0C0CFGGFCFHGG@ABAEFBBBFFF0CCAFFFAEE?--;9AE?@B;>BFFEFFFFFB;FBBBF/BB//9BB@;BFEFBB;---FEFF/BBFBFFFFFB//;A;A@BFFFF/B/BFFFF9BFFBF9BFB
@M05620:37:000000000-D9766:1:1101:19872:2594 1:N:0:66
ACCACACCTTCTACAATGCGCTGCGGGCGGCTCCCGAGGAGCACCCCTTGCTGCTGACCGAGGCCCCCCTGAACCCCAATACCAACAGCGCGAAGATGACCCAGGTGCGTGGCCCGCTACCTCTTCTGGTGGCCGCCTCCCTCCTTCCTGGCCTCCCGGCGCTGCGCCCTTTCTCACTGGTTCTCTCTTCTGCCGTTTTCCGTAGGACTCTCTTCTCTGACCTGCGTCTCCTTTGGAACTCTGCAGGTTCT
+
AAA1AAA11BCFGDGF3BAAE0EEE00///AA/A?///>E?GHFHGG/0BFG1F1FGHE>/>/EF?EEG</0B1?CG//011?1<C/0FA<--CC.===DHHAG.</<:CAC@CC-C?AGGGGFFFGGF9/CFF?--C-;EFFFFF/;B/9AA/A?-A@;9@@@F;-A-;//BFFB9/BB/BBF/B9/BFFFFF-;AFEFF-;-AFFFBFBF/B9FFFBFFFFF-@B@FFFFFF/9FFFFFFFFFFFFFFF
@M05620:37:000000000-D9766:1:1101:17916:2617 1:N:0:66
AGTGCCAGCTCTCAATCGCACAGGGGACCCAGGGCCTGGCCCCTCCATCCAGAAAACCTATGACCTCACCCGCTACCTGGAGCACCAACTCCGCAGCTTGGCTGGGACCTATGTGAGTATCCAGCGTAGGAATCTGGGAGTTGGGGAGGAGTGAGGAGTTGGGGAAAGACAGTCCTAACCGTGGAGGGTTCTGGTAAATGATGGGGTGAGGAGGGGCTCTTTGGCTCCCACCAGTCCCCCTGTCTGGTCTA
+
>AAABFFFBFFFGFGGGFGGGGHGGEGGGGHHGGGFGGHHHHGHGGGHHHHHHHHHHGGHHHHHHHHHHHHGGGGFHHHHHGFGFHFHGHHHGG/EGGHHGHHGGGHHGHHHHHHHHGHHGHHHHGEGGGHHHHHHHHHGAGHHGGGGGGGHHHHGHGHHHGGGGGHHHHHHGFHGHHHGGCEGGGGG:FFGGGFGGGGGGGGGGGFFFFFFFFFFFDFFFFFFFFFFFFFFFFFFFFFFFFFFFFFFFFF
@M05620:37:000000000-D9766:1:1101:15332:2637 1:N:0:66
ACCACACCTTCTACAATGAGCTGCGTGTGGCTCCCGAGGAGCACCCCGTGCTGCTGACCGAGGCCCCCCTGAACCCCAAGGCCAACCGCGAGAAGATGACCCAGGTGAGTGGCCCGCTACCTCTTCTGGTGGCCGCCTCCCTCCTTCCTGGCCTCCCGGAGCTGCGCCCTTTCTCACTGGTTCTCTCTTCTGCCGTTTTCCGTAGGACTCTCTTCTCTGACCTGAGTCTCCTTTGGAACTCTGCAGGTTCT
+
BBBBBBBBFFFFGGGGGGGGGGHHGEFEDEHHHGGGEGGGGGHHHGGGEGGGGHHHHHHGGGGGGGGGGGGFHHHGGGGHGGHHHGGEGGDCCGHGHHHHHHGHGHHGHHHGGHHGGGGGHHHHHHHHHHHDHHGGGGDHGHHGHGGGGGGGGGGGGGGGGGGGGGFFFFFFFFFFFFFFFFFFFFFFFFFFFFFDFFFFFFFFFFFFFFFFFFFFFFFFFFFFFFFFFFFFFFFFFFFFFFFFFFFFFFF
@M05620:37:000000000-D9766:1:1101:15518:2644 1:N:0:66
ACCACACCTTCTACAATGAGCTGCGTGTGGCTCCCGAGGAGCACCCCGTGCTGCTGACCGAGGCCCCCCTGAACCCCAAGGCCAACCGCGAGAAGATGACCCAGGTGAGTGGCCCGCTACCTCTTCTGGTGGCCGCCTCCCTCCTTCCTGGCCTCCCGGAGCTGCGCCCTTTCTCACTGGTTCTCTCTTCTGCCGTTTTCCGTAGGACTCTCTTCTCTGACCTGAGTCTCCTTTGGAACTCTGCAGGTTCT
+
BBBABBBBFFFFGGGGGG5FGDHHGGGBFEHGHGGGDFGGGHHHHGGGGGGGHHHHHHHGGGGGGGGGGGGHHHHGGGGHFHHHHGGFGGDGGGHFFHHHHHHHFHHFHGGGGHHGGGGGHHHHHHGHHHHGHHGGGGGHGHHGHGGGGGGGGGGGGGG9DGGGGGFFFFFFFFFFFFFFFFFFFFFFFFFFFFFDFFFFFFFFF.FFFFFFFFFFFFFFFFFFBFFFFFFFFFFFFFFFFFFFFFFFFFF
@M05620:37:000000000-D9766:1:1101:11743:2687 1:N:0:66
ACCACACCTTCTACAATGAGCTGCGTGTGGCTCCCGAGGAGCACCCCGTGCTGCTGACCGAGGCCCCCCTGAACCCCAAGGCCAACCGCGAGAAGATGAGCCAGGTGCGTGGCCCGCTACATGTTCTGGCGGCCGCCTCCCTCCTTCCTGGCCTCCCGGCTCTGCGCCCTTTCTCCCTGGCTCTCTCTTCTGCCGTTTTCCGTCGCTCTCTCTTCTATGTCCTGTGTATCCTTTGGAACTCTGCAGGTTCT
+
ABBABBBBFFFFGGGGGGGEG5GCE2AEHFHHCFFEFGGGGHHHHGGGGEFFHHHGHHHGCEGGG?EGGGGCHFHGGG/GE/GHHFF<BCD@/DFGFHB11000/1<?////-<<<<@--00000<0000---:--;.9../:E900C00/9C0AE..---.;//--.--/B/B9//.9..99/://;B/9///-;AB9/9.9.--.;.9/B/;B//9//BFB//9://;//B9/;/////;////.9///
@M05620:37:000000000-D9766:1:1101:20130:2688 1:N:0:66
AGTGCCAGCTCTCAATCGCACAGGGGACCCAGGGCCTGGCCCCTCCATCCAGAAAACCTATGACCTCACCCGCTACCTGGAGCACCAACTCCGCAGCTTGGCTGGGACCTATGTGAGTATCCAGCGTAGGAATCTGGGAGTTGGGGAGGAGTGAGGAGTTGGGGAAAGACAGTCCTAACCGTGGAGGGTTCTGGTAAATGATGGGGTGAGGAGGGGCTCTTTGGCTCCCACCAGTCCCCCTGTCTGGTCTA
+
1>>1>FF11FFFGBGGFFGCECGCFEE00BFGAAEA/BFG0FEEFGHFBGHH1A1FHGGAGH2GHGFHHFFEG>EFHFHGBFGEFGCGFEFHAEE/>0FGGHHFGGHHGHHHHHHGHHHGHHHHHGCEGGHHHHHHHGCFGHHGCGCCGGEHHFFHFC/=DHCCGGHHHHHHHHHGHHHHGGGGEGGGAFFGGGGGGGGGGGGGGGF@FFFFFF@@@@FFFFFBFBFEFEFFFFFFFFFF@FFFFFFFFFB
@M05620:37:000000000-D9766:1:1101:10535:2729 1:N:0:66
ACCACACCTTCTACAATGAGCTGCGTGTGGCTCCCGAGGAGCACCCCTTGCTGCTGACCGAGGCCCCCCTGAACCCCAAGGCCAACCGCGCGAAGATGACCCAGGTGCGTGGCCCGCTACCTCTTCTGGTGGCCGCCTCCCTCCTTCCTGGCCTCCCGGAGCTGCGCCCTTTCTCACTGGTTCTCTCTTCTGCCGTTTTCCGTAGGACTCTCTTCTCTGACCTGCGTCTCCTTTGGAACTCTGCAGGTTCT
+
AAAAAAA1BBCFFGFGGG1BGFHHGEG00BGFG0BE0EAECGCFGGG/BFFHFHGHHHHA>E?EFGGGGEEHFHHGGGFHGHGHHGEEEE<BCGG?FGFHHHFHGHH?CFEGGH.>CGCGHHHHH=GGFHHGHHGCCECEGGGGGGGGGGGGGGGGGFG-9-;BF;@F@@FFFFFFFFFFFFFFFFBFFFFFFF@FFFFFFFF?BFFFFFFFFF9;FFFFFFFFA@F@FFFFFFFFFFFFFFFFFFFFFFF
@M05620:37:000000000-D9766:1:1101:18287:2734 1:N:0:66
AGTGCCAGCTCTCAATCGCACAGGGGACCCAGGGCCTGGCCCCTCCATCCAGAAAACCTATGACCTCACCCGCTACCTGGAGCACCAACTCCGCAGCTTGGCTGGGACCTATGTGAGTATCCAGCGTAGGAATCTGGGAGTTGGGGAGGAGTGAGGAGTTGGGGAAAGACAGTCCTAACCGTGGAGGGTTCTGGTAAATGATGGGGTGAGGAGGGGCTCTTTGGCTCCCACCAGTCCCCCTGTCTGGTCTA
+
ABBABFFFBFFFGGGGGGGGGGGHAF?FGGFH2BF2FFHHHHGHGGFHHGHHDFGHHGHEHGDHHGHHHHHEEEGGHHGFHHGGHHHHGHHHGFEEGFHHGHHGGGGFGHHHHHHHHHHGHGHHHGCEGGHHHGHHHHHGGHHHGGGGGGGHHHHHHGHFHHGGGGGHHHHHHHGHHHHHGEEDGGGG;CFGGGCFFGGGGGGGGGFFFFFFFFFFFBEFFFFFFFFFFFFFFFFFFFFFFFFFFFFFFFB
@M05620:37:000000000-D9766:1:1101:14618:2763 1:N:0:66
AGTGCCAGCTCTCAATCGCACAGGGGACCCAGGGCCTGGCCCCTCCATCCAGAAAACCTATGACCTCACCCGCTACCTGGAGCACCAACTCCGCAGCTTGGCTGGGACCTATGTGAGTATCCAGCGTAGGAATCTGGGAGTTGGGGAGGAGTGAGGAGTTGGGGAAAGACAGTCCTAACCGTGGAGGGTTCTGGTAAATGATGGGGTGAGGAGGGGCTCTTTGGCTCCCACCAGTCCCCCTGTCTGGGCTA
+
>>AAADDFBFFFGGGFFFFGGGFFEEEGGE2AFEEE2BBFFGG1EGGHFFAB3C3BGGFGGF5FGHH3GF1EEEEGHBFFGGGFFFHHG?GHGGGEEB3B/F?/EGECACGGH3B3FBGBGHFDCC?ACGB>2@1FFFA<C0FG?DGG?D?F.0DCBDCBBC-@C?HFG/:CGGCGHH/C-CCBCAA?E.FFGB90C0CF0FF0;DFF?A.;A.;B=@EBFBF/B9/A..ADE.9;F/;ABFF//B/.;9A
@M05620:37:000000000-D9766:1:1101:13647:2800 1:N:0:66
ACCACACCTTCTACAATGAGCTGCGTGTGGCTCCCGAGGAGCACCCCGTGCTGCTGACCGAGGCCCCCCTGAACCCCAAGGCCAACCGCGAGAAGATGACCCAGGTGCGTGGCCCGCTACCTCTTCTGGTGGCCGCCTCCCTCCTTCCTGGCCTCCCGGCGCTGCGCCCTTTCTCACTGGTTCTCTCTTCTGCCGTTTTCCGTAGGACTCTCTTCTCTGACCTGCGTCTCCTTTGGAACTCTGCAGGTTCT
+
BCBCCCCBFFFFGGGGGG5GGGHHGEEBGEHGFABEDGGGGHHHHGGGGEGGHHHHHHHGGGGGGGGGGGGGHHHGGGGHEEGHHGEEDG/BBDHFFGHHHHGHGGC1>F?@?GF@CCGGHHHHH=GFHGHGHHGG-.EEGGFFGFFGGGGGFFFE:E-=;-;:A=DD@FFFFFFBFFFFFFFFFFFFFFBBFFFFFFFFFFF?D.FFFFFFFF/:FFFBFFBB.@DFAFFFFFFFFFFFFFFFFFFFFFF
@M05620:37:000000000-D9766:1:1101:20519:2803 1:N:0:66
ACCACACCTTCTACAATGAGCTGCGTGTGGCTCCCGAGGAGCACCCCGTGCTGCTGACCGAGGCCCCCCTGAACCCCAAGGCCAACCGCGAGAAGATGACCCAGGTGAGTGGCCCGCTACCTCTTCTGGTGGCCGCCTCCCTCCTTCCTGGCCTCCCGGAGCTGCGCCCTTTCTCACTGGTTCTCTCTTCTGCCGTTTTCCGTAGGACTCTCTTCTCTGACCTGAGTCTCCTTTGGAACTCTGCAGGTTCT
+
BBBBBBBBFFFFGGGGGGGDGGHFGEGBAEHHHGGGGGGGEHGHHGGGGEGGGHHHHHHGGGGGGGGGGGGHHHHGGGGHGHHHGGGGGGDGCGHGHHHHHHHHGHH<GGFGGHHGGGGGHHHHHHHHHHHGHHGGGGGHGHHGHGGGGGGGGGGGGGGCAGGGGGFFFFFFFFFFFFFFFFFFFFFFFFFFFFFFFFFFFFFFFFFFFFFFFFFFFFFFFFFF/BFFFFFFFFFFFFFFFFFFFFFFFFF
@M05620:37:000000000-D9766:1:1101:17540:2824 1:N:0:66
GAGGCTGCTTTGGAAGAAACTCAGAGATGACTGCCACAGTGCCCCCCGTCCCAATAACCGTTACCTCCCTGGCTACCAGCAGCTACAACTACGTCCCCTGGATGATACCAGTCCGGCAAGTCTCCTCGAAGACTCCCCGGGCGTGCACGAGCTGCTGCCACCCTGGCCAGTCCGTCAGGCCTTTCCGCTTTCGCACTCTTGTGGGTCCACTTGCCCCCTTCTCAGCCTTTGTACTTGTACCTGACACGCCA
+
ABBBBBFAFFFFGGGGFG4ABAGBB4FA454DG4BGBB235BBF2E2AABE133BBEGF0EE1?5D31BBEHHH3BFBGFFGH3B3BFGB3B11B1??GFGGHH?BGHH3BFEGEE/CF/3BFFGGB?/2?CFGHHGD/><<A<-<<<EGCFDBCC:::;;:.:::.:GH00C.;CEGGG.CBFBFE.;CEFDD9BBFFFFFFF.9BEF/F/FF;BA>DFFF99;BB;B//;B/B/B//;9BFFF//;;.9
@M05620:37:000000000-D9766:1:1101:12829:2832 1:N:0:66
ACCACACCTTCTACAATGAGCTGCGTGTGGCTCCCGAGGAGCACCCCGTGCTGCTGACCGAGGCCCCCCTGAACCCCAAGGCCAACCGCGAGAAGATGACCCAGGTGCGTGGCCCGCTACCTCTTCTGGTGGCCGCCTCCCTCCTTCCTGGCCTCCCGGAGCTGCGCCCTTTCTCACTGGTTCTCTCTTCTGCCGTTTTCCGTAGGACTCTCTTCTCTGACCTGCGTCTCCTTTGGAACTCTGCAGGTTCT
+
AAAAAAA11BCFGFFGGG1BGGGHGGGBAEHEF0AE0AEECGHHHGGEFFGGHHGHGHHEEEGGFGGGGGEHBGHFGGGHEGF/GGGCCC/>BCHEGBHHHHFFFHH1AFCGG0>ACGGGHHHHHHHGHHHGHHGGGGGHGGGGGGGGGGGGGGGGGGG9?AFGF@@F@@FFFFFFFFFFFFFFFFFFFFFFFF@FFFFFFFFFABFFFFFFFFFFFFFFFFFF-;B@FFFFFFFFFFFFFFFFFFFFFFF
@M05620:37:000000000-D9766:1:1101:12178:2855 1:N:0:66
ACCACACCTTCTACAATGAGCTGCGTGTGGCTCCCGAGGAGCACCCCGTGCTGCTGACCGAGGCCCCCCTGAACCCCAAGGCCAACCGCGAGAAGATGACCCAGGTGAGTGGCCCGCTACCTCTTCTGGTGGCCGCCTCCCTCCTTCCTGGCCTCCCGGAGCTGCGCCCTTTCTCACTGGTTCTCTCTTCTGCCGTTTTCCGTAGGACTCTCTTCTCTGACCTGCGTCTCCTTTGGAACTCTGCAGGTTCT
+
BCBBCCCAFFFFGGGGGGGGGGHHGFGEHGHHHGGGFGG?FHGHHGGGGGGGHHHHHHHGGGGGGGGGGGGHHHHGGGGHGHHHHGGGGGBD@DHGHHGHHHHHGHH1FFGGGHGGGGGGHHHHHHHHFGHGHGGGGGGHGGHGHGGGGGGGGGGGGFA--AFFFGFFFFFFFFFFFFFFFFFFFFFFFFFFFFFFFFFFFFFFDDFFFFFFFFFFFFFFFFFF.@DAFFFFFFFFFFFFFFFFFFFFFFF
@M05620:37:000000000-D9766:1:1101:14686:2874 1:N:0:66
AGTGCCAGCTCTCAATCGCACAGGGGACCCAGGGCCTGGCCCCTCCATCCAGAAAACCTATGACCTCACCCGCTACCTGGAGCACCAACTCCGCAGCTTGGCTGGGACCTATGTGAGTATCCAGCGTAGGAATCTGGGAGTTGGGGAGGAGTGAGGAGTTGGGGAAAGACAGTCCTAACCGTGGAGGGTTCTGGTAAATGATGGGGTGAGGAGGGGCTCTTTGGCTCCCACCAGTCCCCCTGTCTGGTCTA
+
AA>ABFFFBFFFGGGGGGGGGGHHGGGGFEHHGGGGGGHHHHGHGGEHHFHGGHHHHGHBHGGHHHFHHHGEGGGGHHHHGHHHHGHHGGHHDGGEEHHHGFFFGFFGGFGDFDGHGDB3GHFGHG?EGGG2FFGGFH0FFGHHGGGGC.CGHHHHBACCHHFG.;CC/CGHFHHHH0G.DFGGDCCFEF?FFFFFCFFGGGGGGGDB.AABAD;BDFFFFFFFFFFEFBFFEFBFFFFDFFFFFFFBFFB
@M05620:37:000000000-D9766:1:1101:18631:2876 1:N:0:66
ACCACACCTTCTACAATGAGCTGCGTGTGGCTCCCGAGGAGCACCCCGTGCTGCTGACCGAGGCCCCCCTGAACCCCAAGGCCAACCGCGAGAAGATGACCCAGGTGAGTGGCCCGCTACCTCTTCTGGTGGCCGCCTCCCTCCTTCCTGGCCTCCCGGAGCTGCGCCCTTTCTCACTGGTTCTCTCTTCTGCCGTTTTCCGTAGGACTCTCTTCTCTGACCTGAGTCTCCTTTGGAACTCTGCAGGTTCT
+
AABCCCCCFFFFGGGGGGGGGGHHGGGGGGHHHGGGGGGGGHHHHGGGGGGGHHHHHHHGGGGGGGGGGGGHHHHGGGGHGHHHHGGGGGGGGGHHFHHHHHHGGHHGFGHGGHHGGGGFHHHGHHHHHHHGHHGGGFGHGHHGFFGGFGGGGGGGGDGFGGGGGGFFFFFFFFFFFFFFFFFFFFFFFFFFFFFDFFFFFFFFFFFFFFFFFFFFF/BFFFFF/BFFFFFFFFFFFFFFFFFFFFFFFFF
@M05620:37:000000000-D9766:1:1101:11081:2883 1:N:0:66
ACCACACCTTCTACAATGAGCTGCGTGTGGCTCCCGAGGAGCACCCCGTGCTGCTGACCGAGGCCCCCCTGAACCCCAAGGCCAACCGCGAGAAGATGACCCAGGTGGGTGGCCCGCTACCTCTTCTGGTGGCCGCCTCCCTCCTTCCTGGCCTCCCGGGGCTGCGCCCTTTCTCACTGGTTCTCTCTTCTGCCGTTTTCCGTAGGACTCTCTTCTCTGACCTGCGTCTCCTTTGGAACTCTGCAGGTTCT
+
CBCCCCCAFFFFGGGGGGAFGGHHGGGBAEHFHFEEDGGGGHGHHGGGGGEGFHFHHHFEFGGGGGGGGCFHHHHGGGGHGHHHHGGGGGBCGGHBGHHHHGAFAFG/<?C<GH.<-@CDFGHGHDFH0<C.C.@DG:DGFBFDGFGGBF/FAFFGAEA---;.::CFCFFFFFEBBFFFFFFFB0BFFFBFBBADFFAFF9;.D.:9BFBFFB0:90B0BBBB.:ABDFFFFFFEFFFFFEB9BFFFFFF
@M05620:37:000000000-D9766:1:1101:17371:2908 1:N:0:66
AGTGCCAGCTCTCCATCGCACAGGGGACCCAGGGCCTGGCCCCTCCATCCAGAAAACCTATGACCTCACCCGCTACCTGGGGCACCCACTCCGCAGCTTGGCTGGGACATATGTGAGTATCCAGCGCAGGAATCTGGGAGTTGGCGAGGAGTGAGGAGTTGGCGAAAGACAGTCCTAACCGTGGAGGGTTCTGGTAAATGATGGGGTGAGGAGGGGCTCTTTGGCACCCACCAGTCCCCCTGTCTGGTCTA
+
>A>>>FF1>CFFGAGFFFA1E?GCF0A000BGAAB//BFHAGGFGGGEGAGG1GHFGGH1BF2GH1FGHFFEE>/>GDFG/>EEGG//EG0B/E/E><BBAFH/?CFGFHGBHH>FHHH1@GFHHG/>CGGHFGHHHH0FECGH1@-=-<<<C0<G0.::0;/;-;@EBFBFGGGEGGGGGGF@ACE-;FFGFF/;BFFFFFFF?F-@AF?/:B@?@@FF/;/;9/9-AABFEFFFFFFF@FFFF/BBFFB
@M05620:37:000000000-D9766:1:1101:11650:2916 1:N:0:66
AGTGCCAGCTCTCAATCGCACAGGGGACCCAGGGCCTGGCCCCTCCATCCAGAAAACCTATGACCTCACCCGCTACCTGGAGCACCAACTCCGCAGCTTGGCTGGGACCTATGTGAGTATCCAGCGTAGGAATCTGGGAGTTGGGGAGGAGTGAGGAGTTGGGGAAAGACAGTCCTAACCGTGGAGGGTTCTGGTAAATGATGGGGTGAGGAGGGGCTCTTTGGCTCCCACCAGTCCCCCTGTCTGGTCTA
+
AA>>AFF1AFFFG1FGGFF1E?HCGEEAAAFHAAEB/BFHCGGHGGHHHGHHBGGFHGHBGGDGHFGHHHGGG>EEHHHHBGHHHHC?EGHG>E?EEHBGGGHG//BFEHGHHHHHHHEHDGFGHG/?</@FGHHHHHCFCHHHG-.>CEEGHGGHHGCFH/-;CCGFHHHHHHFHHGHF@GEGEEG@G.;00;;CFFGGGBFGG.-;EF-BBF@?@@FFFF/;;FFEEFFFFFFF/FA--9FFF/;/9;9
@M05620:37:000000000-D9766:1:1101:21083:2926 1:N:0:66
AGTGCCAGCTCTCAATCGCACAGGGGACCCAGGGCCTGGCCCCTCCATCCAGAAAACCTATGACCTCACCCGCTACCTGGAGCACCAACTCCGCAGCTTGGCTGGGACCTATGTGAGTATCCAGCGTAGGAATCTGGGAGTTGGGGAGGAGTGAGGAGTTGGGGAAAGACAGTCCTAACCGTGGAGGGTTCTGGTAAATGATGGGGTGAGGAGGGGCTCTTTGGCTCCCACCAGTCCCCCTGTCTGGTCTA
+
ABABBFFF?FFFGGGGGGGCGGHGGGGCEEHHFEGGAFHHCGGHGGHHHHHHBGFHHGHFHHEHHHHHHHHGGEGGHHHHHHHHHHHHGHHHEFGFGHHHGHHGGGHHGHHHHHHFHHGHHHHHHGGGGGHHHHHHHHFFGHGHGGGGGGGHHGHHHG/=DGGCGGHHHHHHHHFHHGHFGDFFDFGG:FFGGGGFGGGGGGGGGGFFEFFFFFFFFFEFFFF/FFFFFFFFFFFFFFFFFFFFFFFFFFB
@M05620:37:000000000-D9766:1:1101:18261:2932 1:N:0:66
AGTGCCAGCTCTCAATCGCACAGGGGACCCAGGGCCTGGCCCCTCCATCCAGAAAACCTATGACCTCACCCGCTACCTGGAGCACCAACTCCGCAGCTTGGCTGGGACCTATGTGAGTATCCAGCGTAGGAATCTGGGAGTTGGGGAGGAGTGAGGAGTTGGGGAAAGACAGTCCTAACCGTGGAGGGTTCTGGTAAATGATGGGGTGAGGAGGGGCTCTTTGGCTCCCACCAGTCCCCCTGTCTGGTCTA
+
AAAAAFFFAFCFGGGGGCGG1AAFFFGEFGHHGGG/FFE0FHGHGG0F1BBGH01BGGGHHHHHHHGHGHHGGEGGHHHHHHHHHHHHG>GHG/>EE0FGGHGEEFHC/FHF12B>DBFGBGFHHGCAC?GHFH1GGHHECFGHGGFCGGEGFHFG0A<C0C@CEGHFFHHGHF0GHFHGA9C?EGGGCFFBBF0;09C9;CCF?CF<AFFFB?@@@;AFFFBFB;9AEFFFEFFFFFFF;EFF//9FBF/
@M05620:37:000000000-D9766:1:1101:17412:2965 1:N:0:66
GAGGCTGCTTTGGAAGAAACTGACAAGCCAGTGACACAAGATCGGAAGAGCACACGTCCGAACTCCAGTCACTCCGCAAAATCTCGTATGCCGTCTTCTGCTATAAGAAAGAAAAGACTCCTCTCCGGATCCCCGGGCATCCCCGCGCTGCTGCCCCCCTGGACAGTCCTTCCTTCATTTCCGCTTTCGCCCTCTTGTGGATCACATTGCCCCCTTCTCACCCTTTGTCCTTTTCACATCCTCGCGGGTGA
+
AAAAAAFAFFFFGGBGGGFGFDGBBF4A24BBBGF5EFFF2BB2A2AA2ABABB10AB1AA1AAB33BD335D@B>>0/>BFGG4?BB3B4B/1>11BBBFG4?BF43BG33B32?/2?BGF24B?<//?>FFFC//</0?<FF-?->@CD000<<<-::.:/:0C0B000;/;909;BB0;9;;C.0.;9:-;.B/;9./9B./////99B;-9FFFB//;.;/;B//;;B///;B/9;B//.>-----.
@M05620:37:000000000-D9766:1:1101:17380:2972 1:N:0:66
ACCACACCTTCTACAATGAGCTGCGTGTGGCTCCCGAGGAGCACCCCGTGCTGCTGAACGAGGCCCCCCTGAACCCCAAGGCCAAACGCGAGAAGATGACCCAGGTGAGTGGCCAGCTACCTCTTCTGGTGGCCGCATCCCTCCTTCCTGGCATAACGGCGCTGCGCACTTTCTCACTGGATCTCTCTTCTGCCGTTTTCCGTAGGACTCTCTTCTCTGACCTGAGTCTCCTTTGGAACTATGCAGGTTCT
+
1>1>AA1>BFFDBFG1BGBG1DF100ABG0FEFFA0BEG/EHHHHGCGA/B/DA1BG11BEE?F/E/>EGGFHF//?EE>?GH>/0??E/>C//BG11?GFHHH/1?1?1?FGHFHGH1?011>111>G1FFHC-<<.-/<CHGE00;CCGG/C00:.;-;9-;C@G-;-BFB/BFFFF-/9;FFFFB/9BFFF@BFFFFFFFFFFFFBFFB/FFF//;;B//9B-BBFFFFFF/;///B/;FBFF--BB9
@M05620:37:000000000-D9766:1:1101:14921:3010 1:N:0:66
ACCACACCTTCTACAATGAGCTGCGTGTGGCTCCCGAGGAGCACCCCGTGCTGCTGACCGAGGCCCCCCTGAACCCCAAGGCCAACCGCGAGAAGATGAGCCAGGTGAGTGGCCCGCTACCTCTTCTGGTGGCCGCCTCCCTCCTCCCTGGCCTCCCGGAGCTGCGCCCTTTCTCACTGGTTCTCTCTTCTGCCGTTTTCCGTGGGACTCTCTTCAATGACATGCGTCTCCTTTGGAACTATGCAGGTTCT
+
>AA?>AAAFFFFGGGGDGEDG1FFGEEAF0GGFGGG?GGE/GGHHGEEEEFFHHHFHHGGCEGGF>EEEGG0FFHEGG/GFEHHHGGEGGCCG/FF1FD11?0?/?11011</?E@->C@GFHF0=GDH0/<.C-AC.::CFH.///;/0..;0AA:9-9--9/;A<?-9/;BBF/B//B;//://:/9/;/9/;-9BEFB-;-@--;-BFF///////////:/;-;AB////9//;///////;A-/;/
@M05620:37:000000000-D9766:1:1101:12093:3097 1:N:0:66
GAGGCTGCTTTGGAAGAAACTCATAGATTACTGCAACAGTTCCCCCTGGACCTGGAAAAGTTTCTTGCCTGGCTTACAGAAGCTGAAACAACTGCCCCTGGATGTTACCCGTCCGGCAAGACTCCTCGAAGACTCCCCGGGCGAACAAAAGATGCTGCCACACAGGCCAGTCCATCAGGCCTTTCCGCTTTCGCACTCTTGTGGTTCCAATTGCCAACTTCTCAGATTTTGTACTTGTACATGACACACCA
+
CCCCDDFCFFFFGGGGGGGGGGHHHHHHHHHHHHHHFHHGHHHHHGGGHHHHHHHHHHHHHHHHHHHHHHHHHHHHHHHHHHHHHHHHHHHHHHHHH?BF12B33BBF3?11?1/>/>>/223F33B<<?FAG?GHHC//<<>//>AG0<<.FG1>D0<<0<..<<.<..:00000:C0C.C00;;::EGE0;.C--9CFB9C./:;CF00;09;0B.BB00BBB000;BB/90000::B00900;B/::.
@M05620:37:000000000-D9766:1:1101:12112:3109 1:N:0:66
GAGGCTGCTTTGGAAGAAACTCATAGATTACTGCAACAGTTCCCCCTGGACCTGGAAAAGTTTCTTGCCTGGCTTACAGAAGCTGAAACAACTGCCAATGGTTTCCAGCCGTAAGGACAGGATCCTAGAAGACTCCAAGGGAGTAAAAGAGCTGATGAAACAATAGCAAGCAAGTCAGACATCGCCGCTTTAGCACTCATGTGCACTGAAGTGAACAATTAACAGCATCTGTACTTTTAACTGACAACCCA
+
>3AA>>CBFBB4F4BBBGBGGGHHHGFHGFBBFH4FFHBFGDABB2AA2CABFGFBB32FBFGDDFF5BB3BBFF335ADFGABF33BBB1FGHHFFHGB34B1BBB43?/11>1@?B2?/03BBBB4BF3B3BB3??F///<<B3333?222@@22@@D2@F@2@?<?0/00?11??1?<11...><-.<0==0<<//<<000;0:/00000:<C0C:;;0<;;;/;0;099;0;;F00=000/;C..:.
@M05620:37:000000000-D9766:1:1101:13217:3129 1:N:0:66
AGTGCCAGCTCTCAATCGCACAGGGGACCCAGGGCCTGGCCCCTCCATCCAGAAAACCTATGACCTCACCCGCTACCTGGAGCACCAACTCCGCAGCTTGGCTGGGACCTATGTGAGTATCCAGCGTAGGAATCTGGGAGTTGGGGAGGAGTGAGGAGTTGGGGAAAGACAGTCCTAACCGTGGAGGGTTCTGGTAAATGATGGGGTGAGGAGGGGCTCTTTGGCTCCCACCAGTCCCCCTGTCTGGTCTA
+
AA>AAFFFBFFFGFGGGGGGGFHHGGGGGGHHGGGGGEHHHHGHGGHHHHHHHHFGHGHFHHGHHHHHHHHGGGGGHHHHHHHHHHHHGHHHGGGGGGHHGHHGGGHHGHHHHHHHHHFHHHHHHGGGGGHHHHHHHHHGGHHHGGGGGGGHHHHHHGHHHHGGGGHHHHHHHHHHHHHGGECDGGGGEGGGGGGGFGGGGGGGGGFFFFFFFFFFFFFFFFFFFFFFFFFFFFFFFFFFFFFFFFFFFFB
@M05620:37:000000000-D9766:1:1101:16713:3132 1:N:0:66
AGTGCCAGCTCTCAATCGCACAGGGGACCCAGGGCCTGGCCCCTCCATCCAGAAAACCTATGACCTCACCCGCTACCTGGAGCACCAACTCCGCAGCTTGGCTGGGACCTATGTGAGTATCCAGCGTAGGAATCTGGGAGTTGGGGAGGAGTGAGGAGTTGGGGAAAGACAGTCCTAACCGTGGAGGGTTCTGGTAAATGATGGGGTGAGGAGGGGCTCTTTGGCTCCCACCAGTCCCCCTGTCTGGTCTA
+
>?AAADDFAFFFGGGGGAFGGGFEAEFEGGHHGGGCFFFGGHGGGGHHHGCGFGCGHGHHHHHHHHEHHHGGGGGGHGHAGGGFGHHHGFFHCECEE0FE?FGEEGHFE<GHHFHFHHHGF>GFFG/B?AGHFDFHHGHGGHHHCCFCCFEGFGHGHCG/DGCGGGHFHHHHGHFHHHHHG:AAGEE?CFFGGGFFFF0FFFFFE.-9;FAFBB;=@@-;BFFBBFFFF--AEA9BBFFB@EFFEF/:FFF
@M05620:37:000000000-D9766:1:1101:13198:3137 1:N:0:66
AGTGCCAGCTCTCAATCGCACAGGGGACCCAGGGCCTGGCCCCTCCATCCAGAAAACCTATGACCTCACCCGCTACCTGGAGCACCAACTCCGCAGCTTGGCTGGGACCTATGTGAGTATCCAGCGTAGGAATCTGGGAGTTGGGGAGGAGTGAGGAGTTGGGGAAAGACAGTCCTAACCGTGGAGGGTTCTGGTAAATGATGGGGTGAGGAGGGGCTCTTTGGCTCCCACCAGTCCCCCTGTCTGGTCTA
+
AA>>AFFFBFFFGFGGGGGAFCGFGGFEEEHHBEGFFFHHFHGHGGHHHHHHHHHHHGHGHHFHHEHHHHHGG>FGHHHHFGHHHHHGFHHFAFEGGHGHGHHGGGHHGHHHHHHHHHHHHHHHHGGGGGHHHHHHHHFGGHHHGGGGGGEHHHHHFGFHHHGGGGHHHHHHHHHHHHHHGGGGDEGGCFFGGGFGGGGGGGGGGGFFFFFFFFFFFFFFFFFFFFFFFFFFFFFFFFFFFFFFFFFFFFF
@M05620:37:000000000-D9766:1:1101:11135:3154 1:N:0:66
ACCACACCTTCTACAATGCGCTGCGTGTGGCTCCCGAGGAGCACCCCGTGCTGCTGACCGAGGCCCCCCTGAACCCCAAGGCCAACCGCGAGAAGATGACCCAGGTGCGTGGCCAGCTACCTCTTCTGGTGGCCGCCTCCCTCCTTCCTGGCCTCCCGGAGCTGCGCCCTTTCTCACTGGTTCTCTCTTCTGCCGTTTTCCGTAGGACTCTCTTCTCTGACCTGCGTCTCCTTTGGAACTCTGCAGTGTAG
+
>>>A>>A1BBB@ABDFEG1AAEEGEBEBBEFBBB/BAEAAEE/BBBA/AABBFFEGF0B>>EEEFG@EECEG1FF?EEEGFHF//??B>B>>@/GB?DHGGHACEFG1>><>AG1>FGHH/GHHH=<GD0CCCGG-C.EHEGFCFBFG0FFFAFGGGG@-;:99C@@F@?FFFFFBFFFFBFFFFFFFFFFFFB?ABFFFFFFEFFFFFFFFFF/;9/;BF;BF-;B=FFFFFFFEFFFF/BFFBFF/;;/
@M05620:37:000000000-D9766:1:1101:21813:3196 1:N:0:66
ACCACACCTTCTACAATGAGCTGCGTGTGGCTCCCGAGGAGCACCCCGTGCTGCTGACCGAGGCCCCCCTGAACCCCAAGGCCAACCGCGAGAAGATGACCCAGGTGAGTGGCCCGCTACCTCTTCTGGTGGCCGCCTCCCTCCTTCCTGGCCTCCCGGAGCTGCGCCCTTTCTCACTGGTTCTCTCTTCTGCCGTTTTCCGTAGGACTCTCTTCTCTGACCTGAGTCTCCTTTGGAACTCTGCAGGTTCT
+
BBBABBBBFFFFGGGGFGGFGFHFGEEEEEHHFGGEEGGGGHHHHGGGGGGGHHHHHHHGGGGGGEGGGGGHHHHGGGGHGHHHHGGEGGGCCDGHHDGHHHHHEHHFHGHGGHHGGGGGHHHHHHHHHHHGHHGGGGGHGHHGHGGGGGGGGGGGGGGGGGGGGGFFFFFFFFFFFFFFFFFFFFFFFFFFFFFFFFFFFFFFDDFFFFFFFFFFFFFFFFFFBFFFFFFFFFFFFFFFFFFFFFFFFFF
@M05620:37:000000000-D9766:1:1101:21795:3204 1:N:0:66
ACCACACCTTCTACAATGAGCTGCGTGTGGCTCCCGAGGAGCACCCCGTGCTGCTGACCGAGGCCCCCCTGAACCCCAAGGCCAACCGCGAGAAGATCACCCAGATGAGCGGCCCGCTACCTCTTCTGGTGGCCGCCTCCCTCCTTCCTGGCCTCCCGGAGCTGCGCCCTTTATCACTGGTTCTCTCTTCTGCCGTTTTCCGTAGGACTCTCTTCTATGACATGCGTCTCCTTTAGAACTCAGCAGGTTCT
+
BBBBBBBBFFFFGGGGFGDGGCHGGAEEGEHHFFGGEGGFGHHHHGGGEGGGHGHFHHGGGG?EFGGFGGGHFFHGGGGHGFHHFGGGGGCCF/?2><???0?C/??1?1</<CC?-ADDHHHGFFHFG0;CFHGGFGGGGGGG/FFGGBBFFGGGGDC-;BFFFFADFFFF/BFB/B9;BB/BFFFFFFFFBFFDFFFBF.:AADFFFFFFFFFFBB//B9FFE.A@ABFFF////;;/B/9;;..;/BB
@M05620:37:000000000-D9766:1:1101:11962:3207 1:N:0:66
ACCACACATTCTACAATGCGCTGCGTGTGGCTCCCGAGGAGCACCCCGTGCTGCTGACCGAGGCCCCCCTGAACCCCAAGGCCAACCGCGAGAAGATGACCCAGGTGCGTGGCCCGCTACCTCTTCTGGTGGCCGCCTCCCTCCTTCCTGGCCTCCCGGAGCTGCGCCCTTTCTCACTGGTTCTCTCTTCTGCCGTTTTCCGTAGGACTCTCTTCTCTGACCTGCGTCTCCTTTGGAACTCTGCAGGTTCT
+
BBBBBBB3BBDFGGGGGG4AEGGGGFGAAEGFGABE2EEEDHGHHGGAEEEGEHGHHHH0>@?FGGGGGGGHGHHGGGGHGHHHHGGGGG/BDGHBFGHHHHEGFHF1AFGGGH.>CCGFGHHHHDGHHGHGHHGGGGGGGGGGGGGGGGGGGGGGGGG-9;;FFFFFFFFFFFFFFFFFFFFFFFFFFFFFFFFFFFFFFFFED.FFFFFFFFBFFFFFFFFF?DF;FFFFFFFFFFFFFFFFFFFFFFF
@M05620:37:000000000-D9766:1:1101:22412:3207 1:N:0:66
AGTGCCAGCTCTCAATCGCACAGGGGACCCAGGGCCTGGCCCCTCCATCCAGAAAACCTATGACCTCACCCGCTACCTGGAGCACCAACTCCGCAGCTTGGCTGGGACCTATGTGAGTATCCAGCGTAGGAATCTGGGAGTTGGGGAGGAGTGAGGAGTTGGGGAAAGACAGTCCTAACCGTGGAGGGTTCTGGTAAATGATGGGGTGAGGAGGGGCTCTTTGGCTCCCACCAGTCCCCCTGTCTGGTCTA
+
AAABBFFFBFFFGGGGGFGGG?GFGEGGGEGHGGGGGGHGHHGHGGHHHHGGHHGGHGHGHHHHHHHHHHHFGGFGHHHGHGGGHHFHGHHHGGEGGFGHGHHGDGHHGHHHHHHHHHHHHHHHHGGGGGHHHHHGHHHGGHHHGGGGGGGHHHHGHGHHHHGGGGHGHHHHHGHHHHHHGGFGGGGGEFGGGGGGGGGGGGGGEDFAFFFFFFFFFFFFFFFFFFFFFFFFFEFFFFFFFFFFFFFFBF9
@M05620:37:000000000-D9766:1:1101:20955:3237 1:N:0:66
AGTGCCAGCTCTCAATCGCACAGGGGACCCAGGGCCTGGCCCCTCCATCCAGAAAACCTATGACCTCACCCGCTACCTGGAGCACCAACTCCGCAGCTTGGCTGGGACCTATGTGAGTATCCAGCGTAGGAATCTGGGAGTTGGGGAGGAGTGAGGAGTTGGGGAAAGACAGTCCTAACCGTGGAGGGTTCTGGTAAATGATGGGGTGAGGAGGGGCTCTTTGGCTCCCACCAGTCCCCCTGTCTGGTCTA
+
AB>ABFFFBFFFGGGGGGGGFGHFGGGGGGHHGGGGGGHHHHGHGGHHHHHHHHEHHGHHHHHHHHFHHHHGGEFGHHHHFGHHEHFHGFHHEGGGGEGHGGHGGGHHGHHHHHHHHHHHHHHHHGGGGGHHHHHHHHHGGHHHGGGGGGGHHHHHHGHHHHGGGGHHHHHHHHHHHHHHGGGGGGGGFGGGGGFFGGGGGGGGGGFFFFFFFFFFFFFFFFFFFFFFFFFFFFFFFFFFFFFFFFFFFFF
@M05620:37:000000000-D9766:1:1101:13375:3242 1:N:0:66
ACCACACCTTCTACAATGCGCTGCGTGTGGCTCCCGAGGAGCACCCCGTGCTGCTGACCGAGGCCCCCCTGAACCCCAAGGCCAACCGCGAGAAGATGACCCAGGTGCGTGGCCCGCTACCTCTTCTGGTGGCCGCCTCCCTCCTTCCTGGCCTCCCGGAGCTGCGCCCTTTCTCACTGGTTCTCTCTTCTGCCGTTTTCCGTAGGACTCTCTTCTCTGACCTGAGTCTCCTTTGGAACTCTGCAGGTTCT
+
AA1AAAA1BCCFGFGGFE1AEEGGGEEB0EGGGBFE/AE??GHHHGGEAEEFEFFHHHH>FECEFGGGGGEFHHHGGGGHGHHHHGGGGC/<BGHEGGHHHHGHFHH1AFGGGHGGGGGGHHHHHDHHHHHGHHGGGGGGGGGGFGGGGGGGGGGGGGG-;@FFF@@F@@FFFFFFFFFFFFFFFFFFFFFFFF@FFFFFFFFFFFFFFFFFFFFFFFFFFFFF/BFFFFFFFFFFFFFFFFFFFFEFFFF
@M05620:37:000000000-D9766:1:1101:20009:3260 1:N:0:66
ACCACACCTTCTACAATGAGCTGCGTGTGGCTCCCGAGGAGCACCCCGTGCTGCTGACCGAGGCCCCCCTGAACCCCAAGGCCAACCGCGAGAAGATGACCCAGGTGGGTGGCCCGTTACCTTTTCTGGTGGCCGCCTCCCCCCTTCCTGGCCTCCCGGAGCTGCGCCCTTTCTCACTGGTTTTCTCTTCGGCCGTTTTCCGTAGGACTCTCTTCTCTGACCTGGGTCTCCTTTGGAACTCTGCAGGTTCT
+
BBBABBBBFFFFGGGGGGDFGFGGG2E2ABGHHGGGGFCEGHHHC1EE1EEGHHHHFAGEEGGGGGGGGGGHHHHGGGGHGHHHHGGGGGFGGGHHHHHHHE/G/1?/</?-FHG--0.=<<0=D00=<0<<FC-A:.;G..;-AAFB0B/F?0FGEDA--99//-9A-@F///////B.B/..///B//..9.@FDFAF/99.;./////9;/////99BB/.../9.;BFFBFBFFF//////;.A9/;
@M05620:37:000000000-D9766:1:1101:19452:3292 1:N:0:66
ACCACACCTTCTACAATGAGCTGCGTGTGGCTCCCGAGGAGCACCCCGTGCTGCTGACCGAGGCCCCCCTGAACCCCAAGGCCAACCGCGAGAAGATGACCCAGGTGAGTGGCCCGCTACCTCTTCTGGTGGCCGCCTCCCTCCTTCCTGGCCTCCCGGAGCTGCGCCCTTTCTCACTGGTTCTCTCTTCTGCCGTTTTCCGTAGGACTCTCTTCTCTGACCTGAGTCTCCTTTGGAACTCTGCAGGTTCT
+
CCCDDDDDFFFFGGGGGGGGGGHHGEGEHGHHHGGGGGGGGHHHHGGGGGGGHHHHHHHGGGGGGGGGGGGHHHHGGGGHGHHHHGGGGGDGGGHHHHHHHHHHGHHFHHHGGHHGGGGGHHHHHHHHHHHGHHGGGGGHGHHGHGGGGGGGGGGGGGGGGGGGGGFFFFFFFFHFFHHFFFFFFFFFHHFHFFFFFFFHFFFFFFFFFFFFFHHHFHFFFFFFFFFFFFFFFFFFFFFFFHHFFFFFFFF
@M05620:37:000000000-D9766:1:1101:8619:3328 1:N:0:66
GAGGCTGCTTTGGAAGAAACTCATAGGTTACGGCAAAAGTTCCCCCTGGACCTGGGAAAGATTCTTGCCTGGCTTACTGAAGCTGAAACAACGGCCAATGCCCGCCGAATGAAACGCTACCACTACAGGCGGACGCATAAAAACATACTAGTAAAACAGAGCAACGCAAACACGCACTGGCTCTCTATCATGACGATTTAACTCACATTATCATCCCCGTTATGAGTTTTCCTAATTTCTAAGCTACCTCT
+
AAAAAAFAFFFFFGGGFBF1G1B33D1A1AB0AEFE0BFFBFG1GGAF/0BBBAA/0B/B01DF221BF11/B>FGF12@11FF1DB1B0B>/>>>//1@110////<//11BB1///</B1110@11@///><--<..<11<.<00000=0=0=00</;/;//.:-:--...9;99-/;;/99000;90909;9.-9://///////////////;----;-///9///9/////B//B;9/////-//9
@M05620:37:000000000-D9766:1:1101:20608:3335 1:N:0:66
GAGGCTGCTTTGGAAGAAACTCATAGATTACTGCAACAGTTCCCCCTGGACCTGGAAAAGTTTCTTGCCTGGCTTACAGAAGCTGAAACAACTGCCAATGGATTACACCCGTAAAGAAGGGAGCAAAGACGACTACAAGAGAGTAAAAGAGCAGAAGAAACAATGGCAAGTAAGTCAGGAATTTCCGCATTAGCACTCTTGTGCATCCAATTAAACAATTCACAGAATTTGAACATTTAAATGACAAACCA
+
>3AA3>CAFBB4F4ABAGCGGGHHHGGHGFBFGH4ECHFGGDABBBAAAC2BGHGFB32FBFHDFGGABBFGGGG3B5BFGFABG33B@B1FGHGFFGGF33B333BB31/?>>1BGH3E/?/?F3FBB2?>/?CFFHH20F/2@@2@@?222@@21?FHFG??F1?<?.>>>F11<>0>>11<1<<<-<<D=CHHCGC000;0<0=:C;C00;:G0C<;000;0/9CFGG0;;0;0C009000CFF/.;.
@M05620:37:000000000-D9766:1:1101:18459:3339 1:N:0:66
AGGGCCAGCTCTCAATCGCACAGGGGACCCAGGGCCTGGCCCCTCCATCCAGAAAACCTATGACCTCACCCGCTACCTGGAGCACCAACTCCGCAGCTTGGCTGGGACCTATGTGAGTATCCAGCGTAGGAATCTGGGAGTTGGGGAGGAGTGAGGAGTTGGGGAAAGACAGTCCTAACCGTGGAGGGTTCTGGTAAATGATGGGGTGAGGAGGGGCTCTTTGGCTCCCACCAGTCCCCCTGTCTGGTCTA
+
>111>>AAAFFFF1FF1FGAECGCGE0EAEGHFGFFFCAGAHGHGGHHFFFHGBHGHGHHHFFHHFGHHHHGG/>FHHHHBFHHHHF?EHHGEF?E>F<GGHHGGGHHGHHHHHHFHHHHHHHHHGEGGGGHHGHHHHEGGGHHGGFGG?CGHFHHHG/<GHGGGGHGHHHHHHHHHHGGGGGGGFGGCFAFGGFFGGGGGGGGGFA@FFFFFF@@@<FFFFFFFFFFFFFFFFFFFFFF@FFFFFFFFFF
@M05620:37:000000000-D9766:1:1101:17850:3345 1:N:0:66
AGTGCCAGCTCTCAATCGCACAGGGGACCCAGGGCCTGGCCCCTCCATCCAGAAAACCTATGACCTCACCCGCTACCTGGAGCACCAACTCCGCAGCTTGGCTGGGACCTATGTGAGTATCCAGCGTAGGAATCTGGGAGTTGGGGAGGAGTGAGGAGTTGGGGAAAGACAGTCCTAACCGTGGAGGGTTCTGGTAAATGATGGGGTGAGGAGGGGCTCTTTGGCTCCCACCAGTCCCCCTGTCTGGTCTA
+
BBAABFFFCFFFGGGGGGGGGGHGGGGGGGHHGGGGGGHHHHGHGGHHHHHHHHGHHGHHHGHHHHHHHHHGGGGGHHHHHGGHHHHHGHHHEGGGGHHHFHHGG/GHGHHHHHHHEGHHHHHHHGGGGGHHHHHHHHHGDGHHGGFGGGGGHHHHHDGHHHGGGGHHHHHHHGHHHHHHGEEGGGGG;FFGGGBFGGGGGGGGGGFFFFFFFFFFFAFFFF/BFFFFFFFFFFBFFFFFFFFFFFFFFFF
@M05620:37:000000000-D9766:1:1101:19742:3353 1:N:0:66
ACCACACCTTCTACAATGAGCTGCGTGTGACTCCAGAGAGGCAGGCCGTGCTGCTGACCGAGGCCCGGCTGAACCCCAAGGCCAACCGCGAGAAGATCACCCAGGTGAGTGGCCCGCTACCTCTTCTGGTGGCCGCCTCCCTCCTTCCTGGCCTCCCGGAGCTGCGCCCTTTCTCACTGGTTCTCTCTTCTGCCGTTTTCCGTAGGACTCTCTTCTCTGACCTGAGTCTCCTTTGGAACTCTGCAGGTTCT
+
AAA>AAAAFFFFGGGF3FGBFF1AA0EA03BDF111BA000AA//ABA/AE/AGGHGHHGG//@/B//>>/>1BEEAEGG//>?GG/<@/><@CCFGBB?<0?/?1?F01?/FGHGGGGGHHFHHHGH1FGF..--<AEHGHHGHHHHHHHGHGGGGGGGGGGFGGGGGGFFFFFFFFFFFFFFFFFFFFFFFF@FFFFFFFFFFFFFFFFFFFFFFFFFFFFFFFFFFFFFFFFFFFFFFFFFFFFFFFF
@M05620:37:000000000-D9766:1:1101:16713:3377 1:N:0:66
ACCACACCTTCTACAATGAGCTGCGTGTGGCTCCCGAGGAGCACCCCGTGCTGCTGACCGAGGCCCCCCTGAACCCCAAGGCCAACCGCGAGAAGATGACCCAGGTGGGTGGCCCGCTACCTCTTCTGGTGGCCGCCTCCCTCCTTCCTGGCCTCCCGGGCCTGCGCCCTTTCTCACTGGTTCTCTCTTCTGCCGTTTTCCGTAGGACTCTCTCCCCTGACCTGAGTCTCCTTTGGAACTCTGCAGGTTCT
+
CCCCCDDDFFFFGGGGGGGGGGHHGGGEHGHHHGGGGGGGGHHHHGGGFGGGHHHHHHHGGGGGGGGGGGGHHHHGGGGHGHHHHGGGGGGGGGHHHHHHHF/GC11/<<C-GH.---<A/0DG00<DD=G.G.-C@.CF9/C9F0C:0C/FA0CE.E---9...9@DAFFB0000:0;BF000000B0000B0;DFFEFBA0.A.B0/:0:F0:/:;./;:0//:000;0BF:F/FB00:::00FFF0::
@M05620:37:000000000-D9766:1:1101:14743:3382 1:N:0:66
GAGGCTGCTTTGGAAGAACCTCAGAGACAACTGGCATAGCACCCCCATACCGAAAAACCATGACCTCGCTGGCTACCAGGAGCACCAACTCCGTCGCCTGGATGGTACCTGTGTGGAAAGTCTCCTGGAGGACTCCGGGGGCGGGGGCGAGCTGCGGAGTCGGTGGACAGTCGTCCAGGCCGTGGCGGTTTCGCACAATTGTGGGTCCGCTGGGGGCCTTCTCAGCCCTCACACTTGCACCTGACTGGCCA
+
A?AAAAC11BDFFGGG11BCA0F1A1F00001F0AF11111BB/AEA0AB0////A0E//B1BA1DB/>//>EHBGG1F?FFH/0>FGG>@FE/0>E>EFHFHH/1FGF21>120?1110BFDF11<@00?CGFH1////A------;>-9-;B9-;-9-;-;-;--//-9/-9-;-//;;-;--9;99@BF---9--/;B//;----------;--9A9/B//;9/-----//99//9;FFFEF9/A-AB
@M05620:37:000000000-D9766:1:1101:10944:3390 1:N:0:66
ACCACACCTTCTACAATGAGCTGCGTGTGGCTCCCGAGGAGCACCCCGTGCTGCTGACCGAGGCCCCCCTGAACCCCAAGGCCAACCGCGAGAAGATGACCCCGGTGAGGGGCCCGCCCCCTCCTCTTGGGGCCGCCTCCCCCCTTCCTGGCCCCCCGGATCTGCGCCCTTTCTCACTTGTTCTCTCTTCTCGCTTTTTCCGTCGGACTCTCTTCTCTGCCCTGAGTCTCCTTTGGAACTCTGCAGGTTCT
+
CCDDDCDCFFFFGGGGGGGGGGHHGGGGHGHHHGGGGGGGGHHHHGGGFGGGHHHHHHHGGGGGGGGGGGGHHHHGGGGHGHHHHGGGGGGGGGHHHHHHH=//>>>/G0.->-<-<---;C..;:00;0.-.;--;.;:C..--./;00/.;.;9:---.9:;F-@.-@:BFBB::000:;BFFF0;;0:0...:EF0/:.:.---9@FF00;BF00000.:A//;:0:0;000/0:;B::0000.:;;:
@M05620:37:000000000-D9766:1:1101:10923:3396 1:N:0:66
ACCACACCTTCTACAATGAGCTGCGTGTGGCTCCCGAGGAGCACCCCGTGCTGCTGACCGAGGCCCCCCTGAACCCCAAGGCCAACCGCGAGAAGATGACCCAGGTGCGTGGCCCGCTACCTCTTCTGGTGGCCGCCTCCCTCCTTCCTGGCCTCCCGGTGCTGCGCCCTTTCTCACTGGTTCTCTCTTCTGCCGTTTTCCGTAGGACTCTCTTGTCTGCCCTGCGTCTCCTTTGGAACTCTGCAGGTTCT
+
BBBABBBAFFFFGGGFFG5FFFGFGAEBFEHHFFFEDEG?EHHHHGFFAEFFFEGHHHHGCFGGGDEGGGGFHFGGGGEHEEHFHGEEDG></DHFFHE2?CAGFGH1<?E/<<<>-<-@GDHD<===<DG?G.-DFFFEGFGDG009CB9C9BCEEGA-9;990;@.9@FFBFF/9BFF/9B/;;/F9BFBF/@ADFFFFDF?DFEB9BFB//;9;FF/:9B99@A>DFBFFFFFFFFFBFFB/FFFB/;
@M05620:37:000000000-D9766:1:1101:11283:3428 1:N:0:66
ACCACACCTTCTACAATGAGCTGCGTGTGGCTCCCGAGGAGCACCCCGTGCTGCTGACCGAGGCCCCCCTGAACCCCAAGGCCAACCGCGAGAAGATGACCCAGGTGCGTGGCCCGCTACCTCTTCTGGTGGCCGCCTCCCTCCTTCCTGGCCTCCCGGCGCTGCGCCCTTTCTCACTGGTTCTCTCTTCTGCCGTTTTCCGTAGGACTCTCTTGTCTGACCTGTGTATCCTTTGGAACTCTGCAGGTTCT
+
BABBBBA3BCCFGGGGGG5FGFHHGEGBAEHFGAFEAFEEGHFGHGGGGEEGHHHHGHHEFGGGGGGGGGGHFHGFGGGHGHHHGGGECD>BCFHFFFH222///??1>///->.-<A--/000=0<000<..CA-AAEE.//CFFGG0C9.;BAEE.-;--;;.--99-/;FF/;//:F/B//B9FFFBB9B9-..;EBFF9.../:BB/B/F/9:BF/BFF./;9//9//;99B//:BBF//B;9./;:
@M05620:37:000000000-D9766:1:1101:17838:3435 1:N:0:66
AGTGCCAGCTCTCAATCGCACAGGGGACCCAGGGCCTGGCCCCTCCATCCAGAAAACCTATGACCTCACCCGCTACCTGGAGCACCAACTCCGCAGCTTGGCTGGGACCTATGTGAGTATCCAGCGTAGGAATCTGGGAGTTGGGGAGGAGTGAGGAGTTGGGGAAAGACAGTCCTAACCCTGGAGGGTTCTGGTAAATGATGGGGTGAGGAGGGGCTCTTTGGCTCCCACCAGTCCCCCTGTCTGGTCTA
+
AAAABFFFCFFFGDGGGGGGGGHHGGGGGGHHGGGGGGHHHHGHGGHHHHHHHFHHHGFHHHHHHHGHHHHGGGGGHHGGHGFFFHGHGHHHGD@EGBGGGGHGGGHFGHHHHHHFHGHFDFGHHGEGGGHHEHHHHHHG??GHGGGGGFGGHFHHGGGBGHGGGDEHHHGHFC0GHFCGEAFGGGGG;CFGFG;FGGGGGGGGGGGFFFFFFFFFFAEFFFFFFFFFFFFDFFFFFFFDAFFFFFFFBFF
@M05620:37:000000000-D9766:1:1101:8803:3441 1:N:0:66
ACTGCCGCTTTTCAATCGCACAGGTACGCCGTGCCGTGCCGCCTTCGTCAAGCAAACGACGGCCTCCACTTGCAACCAGAAACACAACCCACGCAGATGGGTTGGGACCAATGTAAGTATCAGGAGAAGAAATTTGGAGGTGGGGGGGAAGTAAGGTGTTGGGAAAGGTAAGTCCTAACCGTGGAGGGTTCTGGAAAATGATGGGGTGAGGGGGGGTCCTTTGGCTCCCCCAAGCCCCCCTGTTTGGCGTA
+
>1>AAB11>A1D3BFBEAFAE0BAB11A0A0///BABA/B///A/B/BA//B100BB///>//>/0/0B11B1>>F0/?001000?CE/////?//>B1?/?/<</<?///??111?11<1=111<.0>1<0111=D/<<CAC@C--;--;///://;9;-A@-;:--/;/;///99BBA;-:9-9;=99-;:B/9;-////99A?A--A-9--;-9:-;BF9////---9;-;--99;@-E//:/-/---
@M05620:37:000000000-D9766:1:1101:11189:3443 1:N:0:66
GAGGCTGCTTTGGAAGAACCTCCTAGAGAACTGCAACCGTACCCCCTGACCCTGTAAGCGTTTCTTGCCTGGCTTACAGAAGCTGCAACAACTACACATGGATGCTACCAGTCCGGCAAGTCTCCTAGACGACTCCCCGGGCGTACACGAGCTGCTGCAACCCTGGCCAGTCCTTCAGGCCTTTCCGCTTTCGCACTCTTGTGGCTCCACTTGCACCCTTCTCAGCCTTTGTACTTGTACCTGACCCGCCA
+
A>AAAAFAFFFFGGGGF11ABF0BB1B11ABGFGH1B00A00/BG?AB0BBBBB1D22AAAFAAGHD1FGFGHF>F1FGFGHHHH1FGHA/FF1B1B11BBFHFBBFFH>FFF1/>/<EEBGHDG11>B<CCGC/GGE/>//<<<>CGGGC<EH/0<0/0<..<;GCGHHB0000:GHHH.CFGGFC;.9;0;E.:AGGGGBFB.9BEB9BFF//;;9AFFFFFFFB-;//;B/;/B9;9/FFFF9B-@@?
@M05620:37:000000000-D9766:1:1101:21635:3456 1:N:0:66
ACCACACCTTCTACAATGAGCTGCGTGTGGCTCCCGAGGAGCACCCCGTGCTGCTGACCGAGGCCCCCCTGAACCCCAAGGCCAACCGCGAGAAGATGACCCAGGTGAGTGGCCCGCTACCTCTTCTGGTGGCCGCCTCCCTCCTTCCTGGCCTCCCGGAGCTGCGCCCTTTCTCACTGGTTCTCTCTTCTGCCGTTTTCCGTAGGACTCTCTTCTCTGACCTGAGTCTCCTTTGGAACTCTGCAGGTTCT
+
ABBBBBBBFFFFGGGGGGGGGGHBEEFEHEHHHGGGGGGCGHHHHGGGEEEGHHHHHHHGGGGGGGCGGGGGHGGEGGGHGHHHHGGGGGGG/BCHGGHHHHHEEHHHHDGGEHHGGGGGCGHHHHHGHHHFEFGGGGGHGGHGHGGG0CFFGGGGG.@DGGGGGGFDFFFFFBFFFFFF9FFFFFFFFFFFFFFFFFFFFFFFFFFFFFFFFFFFFFFFFFFFBFFFFFFFFFFFFFFFFFFFFFFABFF
@M05620:37:000000000-D9766:1:1101:14311:3520 1:N:0:66
AGTGCCAGCTCTCAATCGCACAGGGGACCCAGGGCCTGGCCCCTCCATCCAGAAAACCTATGACCTCACCCGCTACCTGGAGCACCAACTCCGCAGCTTGGCTGGGACCTATGTGAGTATCCAGCGTAGGAATCTGGGAGTTGGGGAGGAGTGAGGAGTTGGGGAAAGACAGTCCTAACCGTGGAGGGTTCTGGTAAATGATGGGGTGAGGAGGGGCTCTTTGGCTCCCACCAGTCCCCCTGTCTGGTCTA
+
ABAABFFFBFFFGGGGGGGGGGHHGGGGGGHHGGGGAFHFHHGHGGHHHHHHGHHHHGGHHHGHHHGHHHHGGGGGHHHHHHHHHHHGGHHHGGEGGHHGDHEGGGHHGHHHHHGHHHHHHHHHGGCGGGHHHHHHHHHGDGHHGGGGCGGHHHHHHGGHHFGGGGHHHHHHHGHHHGHHGGEGGGGGAFFGGGCFGGGGGGGGGGFFFFFFFFFFFFFFFFFFFFFFAFFFFFFFFFEFFFFFFFFFFFB
@M05620:37:000000000-D9766:1:1101:22582:3535 1:N:0:66
GAGGCTGCTTTGGAAGAAACTCATAGATTACTGCAACAGTTCCCCCTGGACCTGGAAAAGTTTCTTGCCTGGCTTACAGAAGCTGCAACAACTGCCCATGGATGATACCCGTCCGGAAAGGCTCCTCGAAGACTCCCAGGGCGTCCAAGAGCTGCTGCCACCCTGGCCAGTACGTCAGGCCTTTCCGCTTTAGCACTCTTGTGGATCCAATTGCCCCCTTCTCAGCATTTGTACTTGTAACTGACCCGCCA
+
AAABBBFBFFFFGGGGGGGGGGFFGGHHG5FGHHHHHHGBDGHHHGGGA2GHHHAGH3BFFHGHHHHHHHHHHHH3FHHHHHHHH3FGHGHHHGGH1FGGHHHHGBHHHHGGA1/E?EGH0FGHE3BEFHGGHH22F2BFGC@BD/C1?G<GHHB1GF0>FHFGHHH0GHG0<AGHGGHEGBCHFHGEGGG0CHHHHHHGHFGGGGGGGBFGGF0CECAGGGGGGG9FGGGFGGFFFFFFFFFFF//-9@-
@M05620:37:000000000-D9766:1:1101:19009:3551 1:N:0:66
AGTGCCAGCTCTCAATCGCACAGGGGACCCAGGGCCTGGCCCCTCCATCCAGAAAACCTATGACCTCACCCGCTACCTGGAGCACCAACTCCGCAGCTTGGCTGGGACCTATGTGAGTATCCAGCGTAGGAATCTGGGAGTTGGGGAGGAGTGAGGAGTTGGGGAAAGACAGTCCTAACCGTGGAGGGTTCTGGTAAATGATGGGGTGAGGAGGGGCTCTTTGGCTCCCACCAGTCCCCCTGTCTGGTCTA
+
AB>AAFFFBFFFGGGGGGGCGGHGGEEEGGHHFFGGGGHHHHGHGGHHHHHHHHHHHGHHHFHHHHHHHHHGGEFGHHHHGHHHHHHHGHHHEGCGFHGHGGHGGGHHGHHHHHHHHHHHHHHHHGGFGGHHHHHHGHHGGHHHGGFFGGFHHHHHGGHHHHGGFGHHHHHHHHHHHHHHGGGGEGGGEGGGFGFFGGGGGGGGGGFFFFFFFFFFFFFFFFFFFFFFFFFFFFFFFFFFFFFFFFFFFFF
@M05620:37:000000000-D9766:1:1101:19052:3553 1:N:0:66
AGTGCCAGCTCTCAATCGCACAGGGGACCCAGGGCCTGGCCCCTCCATCCAGAAAACCTATGACCTCACCCGCTACCTGGAGCACCAACTCCGCAGCTTGGCTGGGACCTATGTGAGTATCCAGCGTAGGAATCTGGGAGTTGGGGAGGAGTGAGGAGTTGGGGAAAGACAGTCCTAACCGTGGAGGGTTCTGGTAAATGATGGGGTGAGGAGGGGCTCTTTGGCTCCCACCAGTCCCCCTGTCTGGTCTA
+
AB>AAFBFBFFFGFGGGGGGEEHEGGFGDEEHFGGEAFHGFHGHGGFHHFGHBCEGGGFHFGDHHGHGHHHCE@EGHHHHEFHHHHF1ECHEEG?EECEHGFHGGGHHGHHHHFHHGHHFFFHHHGEGGGHHHHHHHHGEDGGHGGFCGGDGHHHHHGHFHHGGGGHGHHHHHHHHHHHHGGGGGGGGCFGGGGFFFGFGGGFGGGFB.AAFFDBBBBFFFFFFFFFFFFFFFFFFFFFF=EFFFFFFFF9
@M05620:37:000000000-D9766:1:1101:17503:3573 1:N:0:66
GCTGCTGCTTGTTAAGAAACGCATAGATTCCTGCCCCAGTTCCCCCTGGCCATGGAAAAGTTTCTTGCCTGGCTTACAGAAGCTGAAACCACTGCCCATGGATGGCAACCGGCAAGGAAAGGTCCCTGGAGAATCCCCAGGGGGTCAAAAGCTGCAGGAACCCAGGCCAAGCAAGCAGGCCATTCCGGCTTCACCCCCCTGTGGGATCAAATGCACCAATCCCCACCATTTGAATTTGTACCGAACCGGCA
+
>11>A1@BCFC1BFGG11FG1EEEEAGHFA3DGH0ABEEFAGH1FEAB/0B1B10BB1BFFHHHFHADGHHHHH0BGGHHHHHBBFEGH0?FGGGH/1BFH111/00B?G///>/?/BG0F0<<B011/B01011BG/0CF/////?11100111010<>0>...<.<G...//C.//;.;.CH0C/--;A/000.-9-;900;.-/;99/;////;--;/-/9--9-;F///:/;///;//---@---;-
@M05620:37:000000000-D9766:1:1101:8842:3584 1:N:0:66
AGAACCAGCTCTCCATTGCACAGGGTCCCTAGAGCGTGGCCCCTCCATCGAGAAAACCTACGACCTCACCCGCCACCTGGGGCACCCACTCAGCAGTTCGGCTGGGACCTATGTGAGTATCCAGCGTAGGAATCTGGGCGTTGGGGCGGAGTGCGGCGTTGGGGCCAGCCAGTCCTAACCGTGGAGGGTTCTGGTAAATGATGGGGTGAGGAGGGGCTCTTTGGCTCCCCCCAGTCCCCCTGTCTGGTCTA
+
>111>>11>FCFGGG13BB3B110AA0BB1BA1BD0BBEECHGGGG0GD/BFA/F0BBGH0/AEE/BBGHG>>//BFH0B//?>EFF/?B>01B1B1>>/<@/EEE0FCFBDGFG2DDGHFF2FGCG<BC<??DGD1?/<@@CGCC.<@-;;C0;?-99A?F;@---;---:;B9FB9B-@BF@-;:?9;AFFFFB/BB9/;BFFBA@EA-/:A;@@;EB/BB/BFFFF-9@;-/;FFFB@?FEFFFBFF9
@M05620:37:000000000-D9766:1:1101:16221:3596 1:N:0:66
ACCACACCTTCTACAATGAGCTGCGTGTGGCTCCCGAGGAGCACCCCGTGCTGCTGACCGAGGCCCCCCTGAACCCCAAGGCCAACCGCGAGAAGATGCCCAGGTGAGTGGCCCGCTACCTCTTCTGGTGGCCGCCTCCCTCCTTCCTGGCCTCCCGGAGCTGCGCCCTTTCTCACTGGTTCTCTCTTCTGCCGTTTTCCGTAGGACTCTCTTCTCTGACCTGAGTCTCCTTTGGAACTCTGCAGGTTCTA
+
ABBBCCBAFFFFGGGGGGGGGGHHGGGGHGHHHGGGGGGGGHHHHGGGEGGGHHHHHHHGGGGGGGGGGGGHHHHGGGGHGHHHHGGGGGGGGGHHHGHHHHCFFGHF1FFEHE@FCGGHHHHHHFHHGHGHHGGGGGHGGFGGHGGFGGGGGGGGGA-:AFGFGGFFFFFFFFFFFFF9FFFFFFFFFFFFFC:AFFFFFBF.AFFFFFFFFFFFFFFFFF9BBFBFFFFFFFFFFFFFFFFFFFAFFFB
@M05620:37:000000000-D9766:1:1101:11437:3623 1:N:0:66
GCGGCTGCTTTGGAAGCAACTCATAGATTACTGCAACAGTTCCCCCTGGACCTGGAAAAGTTTCTTGCCTGGCTTACAGAAGCTGAAACAACTGCCAATGGTTGCTACCCGTAAGGACAGGCTCCTAAAAGGCTCCCCGGGCGGCAACGGGCTAATGGAACAATGGCAAGTACGTCAGGGATTTCCGCTTTAGCACTCTTGGGGATCCAATTGAACAATTTTCAGCATTTTTACTTTTAACTGACAACACA
+
>1>>A>>>FFDFGGGF1FFGGGBFDFGHH1GHHHG1FFFDDGHHHGEF/AFGHHFHHF0FFHHHFHHHHHHHHHHHHHHHHHHGHHGHHFHHHHHHFGHFB11/01B10B/?E/0110B>//00?1111B1/?1B////<////-->.<-.--.00000<C//:0;/=G.0;0;/.;.;..9;FB0....:009000:;C;0.----;B////9/;9-/9//9B//;FFF/;;BB//;9/B///;9/--;9
@M05620:37:000000000-D9766:1:1101:15923:3638 1:N:0:66
AGTGCCAGCTCTCAATCGCACAGGGGACCCAGGGCCTGGCCCCTCCATCCAGAAAACCTATGACCTCACCCGCTACCTGGAGCACCAACTCCGCAGCTTGGCTGGGACCTATGTGAGTATCCAGCGTAGGAATCTGGGAGTTGGGGAGGAGTGAGGAGTTGGGGAAAGACAGTCCTAACCGTGGAGGGTTCTGGTAAATGATGGGGTGAGGAGGGGCTCTTTGGCTCCCACCAGTCCCCCTGTCTGGTCTA
+
AAAABFFFCFFFGGGGGGGGGGHHFGGGGGHHGGGGGGHHHHGHGGHHHHHHHHHHHGHHHHHHHHHHHHHGGGGGHHHHHHHHHHHHGHHHGGGGGHHHGHHG?/BG/GHHHHHHHHHHHGHHHG/ECGHHHHHHHHH/C0FHGGG-CGEG.=0<GGGHHB-CFGHFHHHHHHHHHHHH?9CFGGGG.FGGGGFFGGGGGGGGGGDFFFFFFDDFFFFFFFFFFFFFFFFFFFFFFFFFFFFFFFFFFFF
@M05620:37:000000000-D9766:1:1101:13415:3641 1:N:0:66
GAGGCTGCTTTGGAAGAAACTCATAGATTACTGCAACAGTTCCCCCTGGACCTGGAAAAGTTTCTTGCCTGGCTTACAGAAGCTGAAACAACTGCCAATGGATGCTACCCGTAAGGAAAGGCTCCTAGAAGACTCCAAGGGAGTAAAAGAGCTGATGAAACAATGGCAAGTAAGTCAGGCATTTCCGCTTTAGCACTCTTGTGGATCCAATTGAACAATTCTCAGCATTTGTACTTGTAACTGACAAGCCA
+
>1>>A1B>CF3FACGG1AFGBE1FDDGHHFBGFGGFEAG1DFHFHGCFBFG0BCCGHHCBB2BG2FB1FFGHGHFGF1GDGHH11BDGH0FH1FG0B1GHH1GFFDGHHF?EEEHGG0GHGHFFGCGHGGGHGHHHHBHGG/E?0DHHHGHHFHHDGBFFGBC1FHHBHG???F@?GDFG.GD1GFECEGC1GDGH<CHHHHHGD0C/GGGFHHGGH/CG:G;C<GHHFGH;CBFF0;CCB;00;;9.AEF
@M05620:37:000000000-D9766:1:1101:22862:3670 1:N:0:66
ACCACACCTTCTACAATGAGCTGCGTGTGGCTCCCGAGGAGCACCCCGTGCTGCTGACCGAGGCCCCCCTGAACCCCAAGGCCAACCGCGAGAAGATGACCCAGGTGCGTGGCCCGCTACCTCTTCTGGTGGCCGCCTCCCTCCTTCCTGGCCTCCCGGAGCTGCGCCCTTTCTCACTGGTTCTCTCTTCTGCCGTTTTCCGTAGGACTCTCTTCTCTGACCTGCGTCTCCTTTGGAACTCTGCAGGTTCT
+
AAAAA?A11BBFBGGGGGBBGFHGGEGA0EAABCFE?EEA/FHEGGGGCEEFBGFHGHFEE@?EFGGEGEEHHHHGGEGHGHHHFGGGGC/B@AGBGGHHHFEHGFH1AGFCCGHGCCCCHHHHHBGGHFHGAGCC@EGHGFF;BFGGGGGFCCAAGG@-@@FGF@?F@@FFFFFEFFFFFFFFFFFEFFFFFF@ABFFFFFF9BFFFFFFFFFFFFFFBFFFF-;-;AFFFFFFFF/F9BFFFBFFFFFF
@M05620:37:000000000-D9766:1:1101:16797:3688 1:N:0:66
ACCACACCTTCTACAATGAGCTGCGTGTGGCTCCCGAGGAGCACCCCGTGCTGCTGACCGAGGCCCCCCTGAACCCCAAGGCCAACCGCGAGAAGATGACCCAGGTGAGTGGCCCGCTACCTCTTCTGGTGGCCGCCTCCCTCCTTCCTGGCCTCCCGGAGCTGCGCCCTTTCTCACTGGTTCTCTCTTCTGCCGTTTTCCGTAGGACTCTCTTCTCTGACCTGAGTCTCCTTTGGAACTCTGCAGGTTCT
+
AAAAA11>CFFDGDGCBBGGF1AFAA0AA0FGHEFC0AE//A/BFEEEAAF/1BAGHG0EE@/EFEEEEEGHHHGGGGEFFEEG/FEGG/CC//01?11FFHHFF1FGFHHGAGCC?CGGHFHHHFHGHDCCFHGGC.;CEHHGE0CFBFF.A09;EF@@GG.BF-@A@@BBBFFFFFFFBFF/9BBFFB/B/:>AFFFFFBBFFFFBFFFFFFBBFFBBFF/;FFBFFFF/BBFFFFF/B/;FFFFFFFB
@M05620:37:000000000-D9766:1:1101:18057:3717 1:N:0:66
AGTGCCAGCTCTCAATCGCACAGGGGACCCAGGGCCTGGCCCCTCCATCCAGAAAACCTATGACCTCACCCGCTACCTGGAGCACCAACTCCGCAGCTTGGCTGGGACCTATGTGAGTATCCAGCGTAGGAATCTGGGGGTTGGGGAGGAGTGAGGAGATGGGGAAAGACAGTCCTAACCGTGGAGGGTTCTGGTAAATGATGGGGTGAGGAGGGGCTCTTTGGCTACCACCAGTCCCCCTGTCTGGTCTA
+
AAAABFFFBFFFFGGGGGGGGFHHGEGE2EEEFAEFAEFH2FGEGGHFFHGG3AEHHEF3F35FHHHHHHFEGGGGHFGFHGGGHEHHGH3GFEE>@FGHGFHGC?GHGBGH23BD3?F33B?FHG<<</@GC<DDFB/>>-ADCCG-DGG<CC:C:../::.CE.C9F9B/90;;CB9FAFGGFEE9CFF0BB99BFFFBFFFADABF.;BF.--99AFFF//9//.;//:E.FB/9:.;EBFF//9BFF
@M05620:37:000000000-D9766:1:1101:16803:3747 1:N:0:66
GAGGCTGCTTTGGAAGAAACTCATAGATTAGTGCCACAGGTCCGGCTGTCCATGTAACCGTTTCTTGGCTGGCTTGCAGAAGCTGGAACCACTGCCCCTGGATGATACAAGTAAGGAAAGGCTCCTCGAAGACTCCCCGGGCGTCCACGAGCTGCTGCAACCCTGGCAAGTACGTCAGGCCTTTCCGCTTTCGCACTCTTGTGGATCCAATTGCACCCTTCTCAGCATTTGTACTTGTAACTGACACGCCA
+
BBBBBBFBFFFFGFAFGGGGGFHFG5DGDF4DF55DFG2A33B22AAA23B5DD5D55AABEB35DA3ABAEGH?0BEHHHHHHB2BFG1BFG3BGGFHGH2FF34BF33B344?FGHHH0GFGGH2FGHGGHHHHHDGFG/CDGGD1>DGFGH11F</DHGDGHHH/GECC0:/CFGHHEHBGHHFEGGG0CFGGGGGGGCFDGFGGFBFFGB/;99EFFFFFFFFFFFFBFFFFFFFEFFFFF/:A9A.
@M05620:37:000000000-D9766:1:1101:11531:3755 1:N:0:66
ACCACACTTTCTACAATGCGCTGCGTGTGGCTCCCGAGGAGCACCCCGTGCTGCTGACCGAGGCCCCCCTGAACCCCAAGGCCAACCGCGAGAAGATGACCCAGGTGAGTGGCCCGCTACCTCTTCTGGTGGCCGCCTCCCTCCTTCCTGGCCTCCCGGAGCTGCGCCCTTTCTCACTGGTTCTCTCTTCTGCCGTTTTCCGTAGGACTCTCTTCTCTGACCTGCGTCTCCTTTGGAACTCTGCAGGTTCT
+
AAAAAAA1BDFFGGGGGG1EEEGGGEG00AGGHAAE?EEGGHHHHGGGFEGGBHGHHHHEEC?FGGGGGGGHGHHGGGGHGHHHHGGGGG/BCGHEFHHHHHHGFHH1FGHGGHFGGGGCGHHHHHHHHHHGHHGGGGGHGGGGGGGGGGGGGGGGGBA:9-FFF@@F@@FFFFFFFFFFFFFFFFFFFFFFFF@FFFFFFFFFFBFFFFFFFFBFFFFFFFFE-@F@FFFFFFFFFFFFFFFFFFFFFFF
@M05620:37:000000000-D9766:1:1101:13234:3771 1:N:0:66
ACCACCCTTCCACAATGGGCAGTGTGTGGCTCCCGCGGCGCACCCCGTTCTGCATACCGAGGCCCCCCCGAACCCCAAGGCCAACCGCGCGAAGATGCCCCAGGTGAGTGGCCCGCTACCTCTTCTGGTGGCCGCCTCCCTCCTTCCTGGCCTCCCGGAGCTGCGCCCTTTCTCACTGGTTCTCTCTTCTGCCGTTTTCCGTAGGACTCTCTTCTCTGACCTGAGTCTCCTTTGGAACTCTGCAGGTTCTA
+
>>>>AAA1BCBBEGGFGB1B0A0ADDBBAFA1BBBEA///AAEGGG//BBBGE2BBFHE/E/>FGGGG/>//>BGGGFH<GHGAFGCC@<-<<-.0=0<CECGCHHCHGH.AGHGGG-AFFGFGGGGGBFGFG@GGBBEEFFFFFFFFFFFFFFFFF;-@>FFF@@F@@FF/BFFFFFFFFFFFFFFFFFFFF@ABFFFFBBFBB/BFFFFFFFFB//BFFFBBBBFFFBBFFFBFFFBBFBBFFAFBFF9
@M05620:37:000000000-D9766:1:1101:15260:3777 1:N:0:66
GAGGCTGCTTTGGAAGAAACTCATAGATTACTGCAACAGTTCCCCCTGGACCTGGAAAAGTTTCTTGCCTGGCTTACAGAAGCTGCAACCACTGCCCCTGGATGCTACCCGTCCGGAAAGTCTCCTCGAAGACTCCCCGGGCGTAAAAGAGCTGATGAAACCATGGCCAGTCCGTCAGGCATTTCCGCTTTCGCACTCTTGTGGATCCAATTGCCCCCTTCTCAGCATTTGTACTTGTAACTGACAAGCCA
+
CCCCCCFCFFFFGGGGGGGGGGHHHHHHHGHHHHHHHHHFGHHHHGGGHHHHHHHHHDFGGHHHHGHHHHHHHHBBBGHDBGG333BFG?FFHBFGCEFFHHHH2@FGHHFE1/>E/EFH4FGHHH2??FFFHEH2C?CG/BD/@/G11>GFHHDGHFDGH<FGHHH/GHF00.<CGGHHGHHHHHGAEGE0CEGGGGGGGFGGGGFGG0FG000;.9-AFFFFFB00B;BBFFFFFBBBFFFFFF0.;AB
@M05620:37:000000000-D9766:1:1101:11677:3778 1:N:0:66
ACCACACCTTCTACAATGAGCTGCGTGTGGCTCCCGAGGAGCACCCCGTGCTGCTGACCGAGGCCCCCCTGAACCCCAATGCCAACCGCGAGAAGATGACCCAGGTGAGTGGCCCGCTACCTCTTCTGGTGGCCGCCTCCCTCCTTCCTGGCCTCCCGGAGCTGCGCCCTTTCTCACTGGTTCTCTCTTCTGCCGTTTTCCGTAGGACTCTCTTCTCTGACCTGAGTCTCCTTTGGAACTCTGCAGGTTCT
+
CCCCCCCAFFFFGGGGGGBGGGHHGGGBAEHHHFGGDFGGGHHHHGGGGGGGGHGHHHHEEGGGGGGGGGGHHHHGGGGHHHHHHGGGGGDGGGHGHHHHHHHHGHHGHHHGGHHGGGGGHHHHHHHHHHHGHHGGGGGHGHHGHHHGGGGGGGGGGGG-?FGGGGGFFFFFFFFFFFFFFFFFFFFFFFFFFFFFFFFFFFFFFFFFFFFFFFFFFFFFFFFF/BFFFFFFFFFFFFFFFFFFFFFFFFF
@M05620:37:000000000-D9766:1:1101:19393:3810 1:N:0:66
ACCACACCTTCTACAATGAGCTGCGTGTGGCTCCCGAGGAGCACCCCGTGCTGCTGACCGAGGCCCCCCTGAACCCCAAGGCCAACCGCGAGAAGATGACCCAGGTGAGTGGCCCGCTACCTCTTCTGGTGGCCGCCTCCCTCCTTCCTGGCCTCCCGGAGCTGCGCCCTTTCTCACTGGTTCTCTCTTCTGCCGTTTTCCGTAGGACTCTCTTCTCTGACCTGAGTCTCCTTTGGAACTCTGCAGGTTCT
+
ABBAB4AAFFFFGGGGFGGFGFHCEAAB4AEHFFGGDEGCDFGGHGGGAFGADGFGGHGE?G?EGDEGGCE1E?GGGDEHEEHH/FA<DC@</?CF1DDDGGEHGHHGHHHGGHEGGGGGHHHHGGHGHDFGHHGGCFDHGHFFHFFFGFFFFGGEAEB@BG?FGGBFBBFFFFFFFFFFFFBBBFFBFFFFBFBDDFFFFDF?FFFFBFFFFFFFFFFFFFFF/9BFFFFFFFBFFFFFFFBFFFFFFFF
@M05620:37:000000000-D9766:1:1101:14695:3832 1:N:0:66
ACCACACCTTCTACAATGAGCTGCGTGTGGCTCCCGAGGAGCACCCCGTGCTGCTGACCGAGGCCCCCCTGAACCCCAAGGCCAACCGCGAGAAGATGACCCAGGTGAGTGGCCCGCTACCTCTTCTGGTGGCCGCCTCCCTCCTTCCTGGCCTCCCGGAGCTGCGCCCTTTCTCACTGGTTCTCTCTTCTGCCGTTTTCCGTAGGACTCTCTTCTCTGACCTGAGTCTCCTTTGGAACTCTGCAGGTTCT
+
3AAABBBBFFFFEGGFFGGGGGHHGGGEG?GGGFGEGGGGEHHFHGGGGGGGHHHHHHHGGGGGFG?EGGGHHHG?FGGGGHHEGFGGGGGGCDGHFFHHH0FFE<CGHFHGGHHGGGGGHGHHHHHHHHHGHHGGGDGHGHHGHFGGGGFGGGGGGGG?BBGGGGBFBBFFFEFFFFFFBFFFFFFFFFFFFFBFFFFFFFFFDDFFFFFFFFFFFFFFFFFFFFFFFFFFFFFFFFFFFFFFFFFFFFF
@M05620:37:000000000-D9766:1:1101:22061:3842 1:N:0:66
ACCACACCTTCTACAATGAGCTGCGTGTGGCTCCCGAGGAGCACCCCGTGCTGCTGACCGAGGCCCCCCTGAACCCCAAGGCCAACCGCGAGAAGATGACCCAGGTGAGTGGCCCGCTACCTCTTCTGGTGGCCGCCTCCCTCCTTCCTGGCCTCCCGGAGCTGCGCCCTTTCTCACTGGTTCTCTCTTCTGCCGTTTTCCGTAGGACTCTCTTCTCTGACCTGAGTCTCCTTTGGAACTCTGCAGGTTCT
+
AAAAAAAAFFF1GGGGG1FGFFAFEAEEFGHHHGGGGGGGGEHHCEGGFFGGH1GHHE0EEGGGGGGGGGGHHHHGGGGHGGHHHGGGGGGGGGHHHHHHHHHHGHGGHHHGGHHGGGGGHHHHHHHHHHHGHHGGGGGHGHHGHGGGGGGGGGGGGG@@@GGGGG@F@@FFFFFFFFFFFFFFFFFFFFFFFF@FFFFFFFFFFFFFFFFFFFFFFFFFFFFFFFFFFFFFFFFEFFFFFFFFFFFFBFF
@M05620:37:000000000-D9766:1:1101:10472:3843 1:N:0:66
AGTGCCAGCTCTCAATCGCACAGGGGACCCAGGGCCTGGCCCCTCCATCCAGAAAACCTATGACCTCACCCGCTACCTGGAGCACCAACTCCGCAGCTTGGCTGGGACCTATGTGAGTATCCAGCGTAGGAATCTGGGAGTTGGGGAGGAGTGAGGAGTTGGGGAAAGACAGTCCTAACCGTGGAGGGTTCTGGTAAATGATGGGGTGAGGAGGGGCTCTTTGGCTCCCACCAGTCCCCCTGTCTGGTCTA
+
AA>>AFF1AFFFG1GFGFG1E?EAECEAAAGHB0EB/FGHFHGHGGHDFHHHBFHGHGHFGHFHHDGHHHGEE>>EHHHHBGHHHH0?EGGHEGGGEFHHGEHGCECGGHFHHHBDGFFHH>2DHG</<EHHHHHHHHFFGGHH?C.--<><C0GGHGFHFGGGC:CCHHHHHFHFBGCGGCFGAEF@.AFBGFFGGGGGGGGGGGB@FAFEBF@-9@EFFFFEFFFFEFF-9AFFFFFF@EFFFFF9FFB
@M05620:37:000000000-D9766:1:1101:21401:3851 1:N:0:66
ACCACACCTTCTACAATGAGCTGCGTGTGGCTCCCGAGGAGCACCCCGTGCTGCTGACCGAGGCCCCCCTGAACCCCAAGGCCAACCGCGAGAAGATGACCCAGGTGAGTGGCCCGCTACCTCTTCTGGTGGCCGCCTCCCTCCTTCCTGGCCTCCCGGAGCTGCGCCCTTTCTCACTGGTTCTCTCTTCTGCCGTTTTCCGTAGGACTCTCTTCTCTGACCTGAGTCTCCTTTGGAACTCTGCAGGTTCT
+
BBBBBBBBFFFFFGFBDDGGGGHHGGGFHDGHHGGCGGGGGHHHHGGGG?FGHHHHHHHGGGGGGGGGGGGHHHHGGGGHGHHHGGGGGGGGGGHHHFHHHHHHGHHHHGHGGHHGGGGGHHHHHHHHHHGGHHGGGFGHGHHGHGGGGGGGGGGGGGGGGGGGGGFFFFFFFFFFFFFFFFFFFFFFFFFFFFFFFFFFFFFFFFFFFFFFFFFFFFFFFFFFFFFFFFFFFFFFFFFFFFFFFFFFFFF
@M05620:37:000000000-D9766:1:1101:11631:3864 1:N:0:66
GAGGCTGCTTTGGAAGAAACTCATAGATTACTGCAACAGTTCCCCCTGGACCTGGAAAAGTTTCTTGCCTGGCTTACAGAAGCTGAAACAACTGCCAATGGATGATACAAGTCCGGCAAGAATACTCGAAGACACCAATAGAGTCCACGAGATGATGCCAACCAGGCCAGTCATTCAGGCCTTTCCGCTTTCGCACTCTTGTGGATCCAATTGCCACCTTCTCAGCCTTTGTACTTGTACCTGACCAGACA
+
BAAAABFBFFFFGEGFFGAGGG4GHHGHGFHFHHHBGFGHHHHHHGEAACFGHFGBFGHHFGGHHFGHHHHHHHHHHGHHHHHHGHGHHHEFEFGHFGBBCHHHH44B@FHFGHGGGCGG2334BFGGEFFGG32FGH223BBB?BFGF?//?FGHH@@GC?//???FGHFGD<DHHHHH.FG1>F.=<AEHGG.;CHHGHCHD0:0CG0GHG0FFF..CFG0009;:C909C;;;C0;CFBB9B:9..AB
@M05620:37:000000000-D9766:1:1101:16698:3870 1:N:0:66
ACCACACCTTCTACAATGAGCTGCGTGTGGCTCCCGAGGAGCACCCCGTGCTGCTGACCGAGGCCCCCCTGAACCCCAAGGCCAACCGCGAGAAGATGACCCAGGTGCGTGGCCCGCTACCCCTTCTGGTGGCCGCCTCCCTCCTTCCTGGCCTCCCGGACCTGCGCCCTTTCTCACTGGTTCTCTCTTCTGCCGTTTTCCGTAGGACACTCTTCTCTGACCTGAGTCTCCTTTGGAACTCTGCAGGTTCT
+
1>1AAA>AFFFFFGGFBFBGB1FHE?EBA00BFAF0?AE?ACF0AEEEEEGEFHFHFHHEEEC@FEE>EEFHHH/?EEEFFEHFH/E<CG?CCC011<?<<0/F<F11/<?/AH.ACCCGFC.../<D<=C.G:-CGCCCE//.;00;99CF.9C.9.-9-;B-;@@F??F/BF9/BBF-/;BFFB/;B9F9/F9-A9A999;-;-/;-;F///:BB9BBFBBB/99/BB/B///;/B//BFF/B/-99B9
@M05620:37:000000000-D9766:1:1101:20851:3881 1:N:0:66
ACCACACCTTCTACAATGAGCTGCGTGTGGCTCCCGAGGAGCACCCCGTGCTGCTGACCGAGGCCCCCCTGAACCCCAAGGCCAACCGCGAGAAGATGACCCAGGTGAGAGGCCCGCTACCTCTTCTGGTGGCCGCCTCCCTCCTTCCTGGCCTCCCGGAGCTGCGCCCTTTCTCACTGGTTCTCTCTTCTGCCGTTTTCCGTAGGACTCTCTTCTCTGACCTGAGTCTCCTTTGGAACTCTGCAGGTTCT
+
BBBBBBBBFFFFGGGGFGGFGGHFGFGGHDHHHGGGGGGGGHHHHGGGEEGGFHHHHHFGGG?FGGGGGGGHHHHGGGGHGHHHHFGGGGGGGGHHFDHHHFHH/<FGH1?EGFDGGG?FFEHHFHFHHHHGHHCGG?GHGHHGGEGGGG/CAF.EGDGCGGGGGGF?B;FFFFFFFFFFFFFFFFFFFFFFFFFFFFFFFFFFFFFFFFFFFFFEBFBFFBFBFBFFFFFFFFBBBBFFBFFFFF?AFFF
@M05620:37:000000000-D9766:1:1101:11649:3883 1:N:0:66
GAGGCTGCTTTGGAAGAAACTCATAGATTACTGCAACAGTTCCCCCTGGACCTGGAAACGTTTCTTGCCTGGCTTACAGAAGCTGAAACAACTGCCAATGGATGCTACCCGTAAGGAAAGGCTCCTAGAAGACTCCACGGGAGTAAAAGAGCTGATGAAACAATGGCAAGTAAGTCAGGCATTTCCGCTTTAGCACTCTTGTGGATCCAATTGAACAATTCTCAGCATTTGTACTTGTAACTGACAAGCCA
+
>3>AA>F>FFFFGGGFFGFGAFBGFGHHHFHHHHGFFFGDFGHHHGGF22FFGHHFHH3BFGHHDGFHHHHGHHGGHHHHHHHBGHHHHHHHHHGG3ECGFHHBGGFGHHEE?A0F333FCGFFFHBFGHD3BGHH30//>/>?@1@G>/0FFHGFF2<GF0/F<GHHHAHDDG==11GH.11=GFCEDDGHBGHH0B00<<:.=CCGG0CCC0:CH/C0:CCF0FFGGGB;0C;C0;BCGFGGGG0.:.9
@M05620:37:000000000-D9766:1:1101:23167:3899 1:N:0:66
AGTGCCAGCTCTCAATCGCACAGGGGACCCAGGGCCTGGCCCCTCCATCCAGAAAACCTATGACCTCACCCGCTACCTGGAGCACCAACTCCGCAGCTTGGCTGGGACCTATGTGAGTATCCAGCGTAGGAATCTGGGAGTTGGGGAGGAGTGAGGAGTTGGGGAAAGACAGTCCTAACCGTGGAGGGTTCTGGTAAATGATGGGGTGAGGAGGGGCTCTTTGGCTCCCACCAGTCCCCCTGTCTGGTCTA
+
ABAABFFFAFFFGGGGGGGGGGHGGGGGEGHHGGGGGEHHCHGHGGHHHHFGDHHHHGHHHHEHHHHHHHHGGGGGHHHHHHHHHHHHGHHHGGGGGHHH/BGGGGHHGHHGHFHHDBGBHHHHHGDDGDGHEFHHHHFFEHHHFGEFGGGHHHHHFDHGFH@DGGGGFHHEHFHH0CGHFGA?CEF?C9FGGGFFFGGGFFGGGGFFFFFFFFFFF=EFFFEFFFFEFFFFFFFFFBFFFE9BFFF:F/9
@M05620:37:000000000-D9766:1:1101:9516:3905 1:N:0:66
ACTGCACCTTCTAAATCGCCCCGCGGACACCTGCCCAGGCCCGCCCCTTGCTGCTAACCCTGGCCTCCCTGGCCACCAAGACCAACAACGCCAACATGTCCCAGGTGCCTGGCCGGCTACCTCTTCTGGTGGCCGCCTACCTCCTTACTGGCCTCCAGGTGTTGCACCATTTCTCACTGGTTCTCTCTTCTGCCGGTTTCCGTAGGACTCTCTGGTCTGACCTGCTCCTCCTATTGAACTCTGCAGGTTCT
+
1>>>A111>BBD3BFAFEF?E0A0AA///BABB0B/1/A//A//>/>F00BB1B11B>0/B>/BF1B?F01>001?B>/BB0BB/?F/GEE</<//0B22??1?/?1?011<C0>/<->0FF1FF1>1>>0.<<---<.:;<::/;0:00:;.0.;/9/9/0;;000;90000;CB000/9;000;C0C000/9----;/99F-9-///;B/B//;;BF//9/;9//;/-:B/9///;BBB////BA-9BF
@M05620:37:000000000-D9766:1:1101:16888:3908 1:N:0:66
AGTGCCAGCTCTCAATCGCACAGGGGACCCAGGGCCTGGCCCCTCCATCCAGAAAACCTATGACCTCACCCGCTACCTGGAGCACCAACTCCGCAGCTTGGCTGGGACCTATGTGAGTATCCAGCGTAGGAATCTGGGAGTTGGGGAGGAGTGAGGAGTTGGGGAAAGACAGTCCTAACCGTGGAGGGTTCTGGTAAATGATGGGGTGAGGAGGGGCTCTTTGGCTCCCACCAGTCCCCCTGTCTGGTCTA
+
BBBBBFFFBFFFGGGFGGGG?EHHGGGGGGHHGGEEFCHHFGGHGEFHHHHDD3GHH?3BGHHHHHHHHHHGGGG/FFGCHHHHH1GHGHHHGGGGG3FGGHHG/EHHGHHHHHHHHHHHHHHHHGFGGGHHHHHHHHHGEHHHCGGGGGGHHHHHHGHHHHGGGGHHHHHHBGHHHHHHGFEGGGGGCFGGGGFGGGGGGGGGGGFBFFFFFFBB;BFFFBFFFFFFFFFFFFBFFFFFBEFFFFBFFFF
@M05620:37:000000000-D9766:1:1101:9706:3910 1:N:0:66
AGTGCCAGCTCTCAATCGCACAGGGGACCCAGGGCCTGGCCCCTCCATCCAGAAAACCTATGACCTCACCCGCTACCTGGAGCACCAACTCCGCAGCTTGGCTGGGACCTATGTGAGTATCCAGCGTAGGAATCTGGGAGTTGGGGAGGAGTGAGGAGTTGGGGAAAGACAGTCCTAACCGTGGAGGGTTCTGGTAAATGATGGGGTGAGGAGGGGCTCTTTGGCTCCCACCAGTCCCCCTGTCTGGTCTA
+
BCABCFFFCFFFGGGGGGGCGCHGFGGGFGHHFGGGGGGHGHGHGGHHHHGHHHHHHGHHHHFHHHHGHHHGGGGGHGHHHHHGHHHHGHHHGGGGGHHHGGHE/<GHGEHHHHHHHHFHHHHHHGCGGGHHHHHHHHHGGHHHGGGGGGDGHHHHHGHHHHGGGGHHHHHHHHHHHHHHGGGGGGGGFGGGGGFGGGGGGGGGGGFFFFFFFFFAFFFFFFFFFFFFFFFFFFFFFFFFFFFFFFFFFFB
@M05620:37:000000000-D9766:1:1101:14510:3944 1:N:0:66
ACCACACCTTCTACAATGAGCTGCGTGTGGCTCCCGAGGAGCACCCCGTGCTGCTGACCGAGGCCCCCCTGAACCCCAAGGCCAACCGCGAGAAGATGACCCAGGTGAGTGGCCCGCTACCTCTTCTGGTGGCCGCCTCCCTCCTTCCTGGCCTCCCGGAGCTGCGCCCTTTCTCACTGGTTCTCTCTTCTGCCGTTTTCCGTAGGACTCTCTTCTCTGACCTGCGTCTCCTTTGGAACTCTGCAGGTTCT
+
AAABBAAAFFFFAGGFFGBGFGHHGEGAAAEFGBFAAEEFGHGHHGGGGGGGGHHHHHHFGFFEGGGGGEFGCHHGGGGHGHHHHEFGGGBDGGHFHFGHHHHHFGHDGGHGGHHGGGGGHHHHHHHHHHHGHHGGGGGHGHHGHGGGGGGGGGGGGGGABFGGGGFFFFFFFFFFFFFFFFFFFFFFFFFFFFFFFFFFFFFFFDFFFFFFFFFFFFFFFFFF.@FFFFFFFFFFFFFFFFFFFFFFFFF
@M05620:37:000000000-D9766:1:1101:17230:3945 1:N:0:66
GAGGCTGCTTTGGAAGAAACTCATAGATTACTGCAACAGTTCCCCCTGGACCTGGAAAAGTTTCTTGCCTGGCTGACAGGAGCTACAACCACTTCCCCTGGATGCTACCCGTCCGGCAAGTCTCCTCGAAGACTCCCCGGGCGTAAAAGAGCTGATGAAACCATGGCCAGTACGTCAGGCATTTCCGCTTTCGCACTCTTGTGGATCCAATTGCCCCCTTCTCAGCCTTTGTACTTGTACCTGACACGCCA
+
CCCCCCFCFFFFGGGGGGGGGGHHHHHHHHHHHHHHGHHGGHHHHGGGHHHHHHGHHHHHHHHHHHHHHHHHHA1BABG1BFE133BBGFFGG3BBGGHFHHHE23BFHB?EFDEG/>EF3BG4BG2??BFFG3F2?CBD/>A/>.F11>>GHHBGHHFHGGEHHHFBGHF0<.<GGGHHHHHHHHG.CE.9EGGGGGGGGFGG0BFGG0CG0;;BE-9FFFFFF/9:F9//BFF:F;9/:FFFFF/.;;:
@M05620:37:000000000-D9766:1:1101:18674:4007 1:N:0:66
AGTGCCAGCTCTCAATCGCACAGGGGACCCAGGGCCTGGCCCCTCCATCCAGAAAACCTATGACCTCACCCGCTACCTGGAGCACCAACTCCGCAGCTTGGCTGGGACCTATGAGAATATAGAGCGTAGAAATCTGGGAGGGGGGGGAGAGTGAGGAGTTGGGAAAAGACAGTCCTAACCGGGGAGGGCTCTGGTAAATGATGGGGTGGGGGGGGGCTCTGTCGCTCACACCACTCCCCCTGTCTGCTATA
+
ABBABFFFBFFFGFGGGGGGGGHEGEGGGGHHGGGFGGHHHHGHGGHHHHHHHFHHHGHHHHHHHHGHHHHGGGGGHHHHHHHHHHHHGHHHGGGGGEGHGHHGGGHHGHHHH3G33B33333BB/<///2>F22F1G0/A/FG-B--;.;/;//;/9./;B-.;.B9A.9.9B//9/.AD;-;-@=B.9./B//;9//9/9;FEF.;--;-9@-9@@9F/:/.;.;.BF/.;./;FEA.;.;////;/:/
@M05620:37:000000000-D9766:1:1101:18403:4022 1:N:0:66
ACCACACCTTCTACAATGAGCTGCGTGTGGCTCCCGAGGAGCACCCCGTGCTGCTGACCGAGGCCCCCCTGAACCCCAAGGCCAACCGCGAGAAGATGACCCAGGTGAGTGGCCCGCTACCTCTTCTGGTGGCCGCCTCCCTCCTTCCTGGCCTCCCGGAGCTGCGCCCTTTCTCACTGGTTCTCTCTTCTGCCGTTTTCCGTAGGACTCTCTTCTCTGACCTGAGTCTCCTTTGGAACTCTGCAGGTTCT
+
CCCCCCCCFFFFGGGGGGGGGGHHGGGEHGHHHGGGGGGGGHHHHGGGFGGGHHHHHHHGGGGGGGGGGGGHHHHGGGGHGHHHHGGGGGGGGGHHHHHHHHHHGHHHHHHGGHHGGGGGHHHHHHHHHHHGGHGGGGGHGHHGHGGGGGGGGGGGGGGGGGGGGGFFFFFFFFFFFFFFFFFFFFFFFFFFFFFFFFFFFFFFFFFFFFFFFFFFFFEFFFFFFFFFFFFFFFFFFFFFFFFFFFFFFFF
@M05620:37:000000000-D9766:1:1101:20478:4025 1:N:0:66
GAGGCTGCTTTGGAAGAAACTCATAGATTACTGCAACAGTTCCCCCTGGACCTGGAAAAGTTTCTTGCCTGGCTTACAGAAGCTGAAACAACTGCCAATGGATGATACCCGTCAGGAAAGGCTCCTCGAAGACTCCCCGGGCGTCCACGAGCTGCTGAAACACTGGCAAGTACGTCAGGCCTTTCCGCTTTAGCACTCTTGAGGATCCAATTGCCCAATTCTCAGCATTTGTACTTGTAACTGACAAGCCA
+
3AAAAAF>FFFFGGGGEFBGGGHFGHHHHHHHHHBGFFGDFGHHHGGFGFGHHHHHHFCBBDFHHHHHHHHHHHG3FGHHHHHBGDGHHGEHBFGFBFGH33B@34BBFBF>11?2BB300?BBFG2?EFFD3GEGE?D///<B<A?1/><C<F1>F11FD00>FCGGHGDD0.<=.C//:CCFHFFED:E0GFGGGGBFF0=FF/FGFFGGB00:9CFF009;0FBFFFFF/F/;/BFFFE/BFB/....
@M05620:37:000000000-D9766:1:1101:19730:4040 1:N:0:66
ACCACACCTTCTACAATGAGCTGCGTGTGGCTCCCGAGGAGCACCCCGTGCTGCTGACCGAGGCCCCCCTGAACCCCAAGGCCAACCGCGAGAAGATGACCCAGCCGAGCGGCCCGCTGCCTCTTCTGGTGGCCGCCTCCCTCCTTCCTGGCCTCCCGGAGCTGCGCCCTTTATCACTGGTTCTCTCTTCTGCCGTTTTCCGTAGGACTCTCTTCTCTGACCTGCGTCTCCTTTGGAACTCTGCAGGTTCT
+
DDDDDDDDFFFFGGGGGGGGGGHHGGGGHFHHHGGGGGGGGHGHHGGGGFGGHHHHHHHGGGGGGGGGGGGHGHHGGGGHGHHH/F<EC//<//?=FGHFHHGE0/</>->DGGGGGG-;CGHHHGHH0GHGHHGGGGGGGGGG/CFGGGGGGGGGGFF-9C.9BFFFFFFF009;FFFFBFFFFFFF0;BFF0BFFFFFFFFFFFFFFFFFF0;BFFFF9F0/.-A@DFFFF00FFFFFFFFFFF..0;B
@M05620:37:000000000-D9766:1:1101:16423:4050 1:N:0:66
ACCACACCTTCTACAATGAGCTGCGTGTGGCTCCCGAGGAGCACCCCGTGCTGCTGACCGAGGCCCCCCTGAACCCCAAGGCCAACCGCGAGAAGATCACCCAGGCGAGTGGCCCGCTACCTCTTCTGGTGGCCGCCTCCCTCCTTCCTGGCCTCCCGGCGCTGCGCCCTTTCTCACTGGTTCTCTCTTCTGCCGTTTTCCGTAGGACTCTCTTCTCTGACCTGAGTCTCCTTTGGAACTCTGCAGGTTCT
+
CCCDDDCDFFFFGGGGGGGGGGHHGFGFHGHHHGGGGGGGGHHHHGGGGGGGHHHHHHHGGGGGGGGGGGGHHHHGGGGHGHHHHGGGGGGGC/FGF2?GGHG/?/>/>AGGGHHGGGGGHHHHHHFGH0CFHGGGGGGGEF/C/CBFFGGGGGGGGB--:@ADDFFFFFFFFF0BFFFFFFFFFFBFF0FFFFFFFFFHFFFF.;FFFFFFFFFFFFFF0BFF/BFFFFFFFF0FFFF0F0:BFF..;B:
@M05620:37:000000000-D9766:1:1101:9657:4065 1:N:0:66
GAGGCTGCTTTGGAAGAAACTCATAGATTACTGCAACAGTTCCCCCTGGACCTGGAAAAGTTTCTTGCCTGGCTTACAGAAGCTGAAACAACTGCCAATGAATGAAACCCGTCCAGAAGATCTCATCGCAGAAAAACAGGTCATGAAACAACTGCAGCAAACCTGGCCAGTCCTGCAGGACTATCCGCTTTCGCCCTCTTGAGCATCCACTTGCACCTTTATCAGCAATTGACATTGCAGCTGACAAACCA
+
CCCDDDFBFFFFGGGGGGGGGGHHHHHHHHHGHHHHHHHGHHHHHGGGHHHHHHHGHFHHGHHHHHHHHHHHHHHHHHHHHHHHHHHHHHGHHHHHHHHH3BBFH3D@1?>1?11BG?33DDFHH43B/??/?3?B/?G/222D3BDF2B/?@FG2220@=0/=0??FG=GFG11F<>GF.<0<>>>.<<EH.<<E@EHHH0:0C0<<CGH0<GG0</<<C:::<<</<FF00<00<0<0=C00<F:/..<
@M05620:37:000000000-D9766:1:1101:10937:4073 1:N:0:66
GAGGCTGCTTTGGAAGAAACTCATAGATTACTGCAACAGTTCCCCCTGGACCTGGACAAGTTTCTTGCCTGGCTTACAGAAGCTGAAACAACTGCTGCTACCCGTAAGGAAAGGCTCCTAGAAGACTCCAAGGTAGTAAAAGAGCAGATGAAACAATGGCAAATAAGTCAGGAATTTCCGCATTAGCACTCTTGTGGATCCAATTGAACAATTCACAACATTTGTACTGTTAACTTACAAACAAGGAACAA
+
A?AA3>CA45B4FC5B4FFGGGHFHHFHGFFFGHBEGH2DGDDFGGAFEE2EHGH2231FDHH5DFG53B311BF3BBAFGH3BF33FBB1FGF@4B3B4@2B1B/>?3BBB1??BBFEEHHBBGG?BFGG?/3BB3B4GHFFBF1BF1B1FGBF/@11@F@01>DG2@??01?1?<DF??-><<>01>1<>1<FG.G00<<0<<000<<C0;;0;C0;;/;:00;0<0:0;;=000;9;0;9.9../999
@M05620:37:000000000-D9766:1:1101:11901:4099 1:N:0:66
AGTGCCAGCTCTCAATCGCACAGGGGACCCAGGGCCTGGCCCCTCCATCCAGAAAACCTATGACCTCACCCGCTACCTGGAGCACCAACTCCGCAGCTTGGCTGGGACCTATGTGAGTATCCAGCGTAGGAATCTGGGAGTTGGGGAGGAGTGAGGAGTTGGGGAAAGACAGTCCTAACCGTGGAGGGTTCTGGTAAATGATGGGGTGAGGAGGGGCTCTTTGGCTCCCACCAGTCCCCCTGTCTGGTCTA
+
ABBBBFFFBFFFGEFGGAFFEEFHGEGGGGHHGFGGAFHHHHGHGGHGHHEFGFFHHGHEGD5GHH3GHHHGGGGGHGGBGGG?GHFHGGHHGGCFEGHHEGHGGGHHGHHGHHHHHDFFHHHHHGCED?DGFGGHHCFFEHHGGGGGGGGHHHHHHGCFGHGFCDHHHHHHGHHHHHHHGC;BDGGGGGFGGGGGGGGGGFGGGGDAEFFFFFFFF@FFFFFFFFFFFFFFEFFFFFFFBFFFFF/;::9
@M05620:37:000000000-D9766:1:1101:11883:4100 1:N:0:66
AGTGCCAGCTCTCCATCGCACAGGGGACCCAGGGCCTGGCCCCTCCATCCAGAAAACCTATGACCTCACCCGCTACCTGGAGCACCCACTCCGCAGCTTGGCTGGGACCTATGTGAGTATCCAGCGTAGGAATCTGGGAGTTGGGGAGGAGTGAGGAGTTGGGGAAAGACAGTCCTAACCGTGGAGGGTTCTGGTAAATGATGGGGTGAGGAGGGGCTCTTTGGCTCCCACCAGTCCCCCTGTCTGGTCTA
+
>A>>>DFFCFFFG4EGBAE2E?GCF2AAAABG2BEBABGHAGGHGGHHHGGHBECBGGHGFB5GH5BGGHHEG>>EHHGG??GGHH1??GGB>E/E/BBBEGHGGGGHGHGHHHHFHHHHHHGHHGGEGGFHHHHHHH0FEHHHGG.>D.=CG0DG0E<CGGGGCAGH/GGHHHHHHHGGGGGG.EFGFGGGGGFFGGGGGGGGGFFFAFF/DFFFFFFFFFFEFFFFFFFFFFFFFFFFFFFFFFFFFFF
@M05620:37:000000000-D9766:1:1101:18790:4211 1:N:0:66
ACCACACCTTCTACAATGAGCTGCGTGTGGCTCCCGAGGAGCACCCCGTGCTGCTGACCGAGGCCCCCCTGAACCCCAAGGCCAACCGCGAGAAGATGACCCAGGTGCGTGGCCCGCTACCTCTTCTGGTGGCCGCCTCCCTCCTTCCTGGCCTCCCGGCGCTGCGCCCTTTCTCACTGGTTCTCTCTTCTGCCGTTTTCCGTAGGACTCTCTTCTCTGACCTGCGTCTCCTTTGGAACTCTGCAGGTTCT
+
AAAAAAA11BBFGGGGFG1BGFHHGEE00BGBFAFE0EAE?GEFHGGGAEEGEHGHHGGA>@CEGGGGGEEGBHHGGFGHGHGHHGEECG/BCGHBFGHHHHGHGHH?CFCCGHHGGGGGHHHHHDHHHHFGHHGGGGGHGGGGGGGGGGGGGGGGGGG-:@@@F@@F@@FFFFFFFFFFFFFFFFFFFFFFFF@FFFFFFFFEBBFFFFFFFFFFFFFFFFFF-@B@FFFFFFFFFFFFFFFFFFFFFFF
@M05620:37:000000000-D9766:1:1101:10660:4232 1:N:0:66
AGTGCCAGCTCTCAATCGCACAGGGGACCCAGGGCCTGGCCCCTCCATCCAGAAAACCTATGACCTCACCCGCTACCTGGAGCACCAACTCCGCAGCTTGGCTGGGACCTATGTGAGTATCCAGCGTAGGAATCTGGGAGTTGGGGAGGAGTGAGGAGTTGGGGAAAGACAGTCCTAACCGTGGAGGGTTCTGGTAAATGATGGGGTGAGGAGGGGCTCTTTGGCTCCCACCAGTCCCCCTGTCTGGTCTA
+
AAABBFFCAFFFGGGGGGFGGGHHGGGFEGHHFEGGCFHHFHGDGGHHHHHHFFFHHGHCHHHHHHHHHFFGGEFGHGHFFHHHGHHHGHEHGGGEEHHHEHHCFE0GGHHFHHHHGFFFHGHDFCEFFGHHHHGGGHGGDHHFGCFGCG.FGHHHHGC<DCCGGGHGHHHEHHHHHHHHGGGAAE?DEGFFBB9CFFGGFFGGG999AFFFFBAFFFFBFBBBFFFEEFFFFFFFFFFFFFFFFBF/99/
@M05620:37:000000000-D9766:1:1101:10149:4251 1:N:0:66
AGTGCCAGCTCTCAATCGCACAGGGGACCCAGGGCCTGGCCCCTCCATCCAGAAAACCTATGACCTCACCCGCTACCTGGAGCACCAACTCCGCAGCTTGGCTGGGACCTATGTGAGTATCCAGCGTAGGAATCTGGGAGTTGGGGAGGAGTGAGGAGTTGGGGAAAGACAGTCCTAACCGTGGAGGGTTCTGGTAAATGATGGGGTGAGGAGGGGCTCTTTGGCTCCCACCAGTCCCCCTGTCTGGTCTA
+
AA>3AFFFBFFFG4GFGGFAE?GAGGEGGGHHAEFDFFFHGHGHGGHGHGGHF3FFGGHHGFGHHFGHHHHGGEEEHHHHCEHHHH1?EHHGFGC?EFFGGHGGGGHHGGHHHHHHGHHHHHHHHGGGGGHGHHHHGHEGGHHHGGFCGGEGHDHHHGHHHHGGGGGHGHHHHHHHHHHHGDEGEGGGGGGGGGFFGGGGEGGGGGDBFFFFFFBBBBFFFFFFFFFFFFFFFFFEFFFFBFFFFFFFFF/
@M05620:37:000000000-D9766:1:1101:14932:4287 1:N:0:66
ACCACACCTTCTACAATGAGCTGCGTGTGGCTCCCGAGGAGCACCCCGTGCTGCTGACCGAGGCCCCCCTGAACCCCAAGGCCAACCGCGAGAAGACCACCTAAGTGCGCGGCCAGCTACCTCTTCTGGCGGCCGCCTCCCTCCTTCCTGGCCTCCCGGGGCCGCGCCCTTACTGACTGGCTCTCTCTTCTGCCGCTTTACGTAGGACTCTCTTCACTGAACTGTGTCTTCTTAGGAACTATGCACGTTCT
+
AA?ABAAAFFFFFGGFBFGGGGGHEEGGHGHHHGGDFGEEEHHHHGGGEFGFHGHHHHHGGGGGGGGGGGGHHHFGGGGHGHHGGGGGGGGGGDHG00?//0?10@F1<<<CG-CCEHGH<DGFF=0C00;CB--BGGGGEGGGGF0;0;BFFBA.9.9--9--@--@BB//;B//9;/..;FFF/;B/B/9BB=--9A/9A./..9BFFFF/B//;/;;/9F///9/9///:///;/.;//9/9/;..9:
@M05620:37:000000000-D9766:1:1101:24065:4326 1:N:0:66
ACCACACCTTCTACAATGAGCTGCGGGTGGCTCCCGAGGAGCACCCCGTGCTGCTGACCGAGGCCCCCCTGAACCCCAAGGCCAACCGCGAGAAGATGACCCAGGTGCGTGGCCCGCTACCTCTTCTGGTGGCCGCCTCCCTCCTTCCTGGCCTCCCGGAGCTGCGCCCTTTCTCACTGGTTCTCTCTTCTGCCGTTTTCCGTAGGACTCTCTTCTCTGACCTGAGTCTCCTTTGGAACTCTGCAGGTTCT
+
AAA1AAAACFFFGDGG3GGFGCHBE0A00AFB1FFA/EGGCHHFHGGG?EFGBGFFHHFE/E?EG/EGG>?0B1FGGE/G//?GGG/<B<<//CCF1?11?GGHGB11<<.-C<C?@CGCHFHFBCFFFGBA.G@@@A.9AFF?BBBFB0F?90C?AB@-@?FFE?-9--//B/B/FFBBBFFFFEBBFB//9/9A?FEFFFFFFFFB9FFBBFFFFFB/99;F/-/;/;FBBFFFB/FFFEBB//FF//9
@M05620:37:000000000-D9766:1:1101:21050:4335 1:N:0:66
ACCACACCTTCTACAATGAGCTGCGTGTGGCTCCCGAGGAGCACCCCGTGCTGCTGACCGAGGCCCCCCTGAACCCCAAGGCCAACCGCGAGAAGATGACCCAGGTGAGTGGCCCGCTACCTCTTCTGGTGGCCGCCTCCCTCCTTCCTGGCCTCCCGGAGCTGCGCCCTTTCTCACTGGTTCTCTCTTCTGCCGTTTTCCGTAGGACTCTCTTCTCTGACCTGAGTCTCCTTTGGAACTCTGCAGGTTCT
+
AB?ABABAFFFFGGGGFGGGGCGHGFGGDGHHHGGG?AFEEGGHHGGFEFGG5DGHHHHGEE0EFFGGGGGHFHHGGGGHGHHHEGGGGGGGGGHBGGHHHHHGGHGGHGGGGHHGGGGGHHHHHGHGHHHCHHGGGGFHGHHGHGGGGGGGFGGGGDGDDGFGGGFFFFFFFFFFFFFFFFFFFFFFFFFFFFFDFFFFFFFFDDFFFFFFFFFFFFFFFFFFFFFFFFFFFFFFFFFFFFFFFFFABFB
@M05620:37:000000000-D9766:1:1101:9625:4336 1:N:0:66
AGTGCCAGCTCTCAATCGCACAGGGGACCCAGGGCCTGGCCCCTCCATCCAGAAAACCTATGACCTCACCCGCTACCTGGAGCACCAACTCCGCAGCTTGGCTGGGACCTATGTGAGTATCCAGCGTAGGAATCTGGGAGTTGGGGAGGAGTGAGGAGTTGGGGAAAGACAGTCCTAACCGTGGAGGGTTCTGGTAAATGATGGGGTGAGGAGGGGCTCTTTGGCTCCCACCAGTCCCCCTGTCTGGTCTA
+
>AAAAD1FAFFFGGGGE1FAAABC0EEGGGHHFGGEGCGGHHGCGGFGHGHHFFGGFEFHHHHHHHHHHHFEGE@EHFHCFGHGHGEFEHHGAEEGGHHHGH1?EGHHGB1BF>FDFGHFGHHFHGEGGG1GCGGGHFFFGCGHGCFCCC.<.<GGCEGGFHGCECHHFHHHHFHGFHH.@;C9A9AAGGAFGG;0;FFBFGG0;C-99A9/AA@@@@FFFFFFEFBEFFF?EFF9/;EB?FBBBBFFBFB
@M05620:37:000000000-D9766:1:1101:14640:4339 1:N:0:66
ACCACACCTTCTACAATGAGCTGCGGGTGGCTCCCGAGGAGCACCCCGTGCTGCTGACCGAGGCCCCCCTGAACCCCAAGGCCAACCGCGAGAAGATGACCCAGGTGAGTGGCCCGCTACCTCTTCTGGTGGCCGCCTCCCTCCTTCCTGGCCTCCCGGAGCTGCGCCCTTTCTCACTGGTTCTCTCTTCTGCCGTTTTCCGTAGGACTCTCTTCTCTGACCTGAGTCTCCTTTGGAACTCTGCAGGTTCT
+
AAA1AAAAFFFFGGGFBGG1G1GCF0AA00FH1FFEFGGGCHHHHGGGEEGFFHHFGHHGC?CGGAGGGGG0CEGGGG?G/<GHHG//>BG?/C0GFFFGHHCGGHHHGGFGGHHGGGGGHEHHHHHFFGHGHHGGGFFGGGGGGGFGGFFFFEFGFG@G@@FFF?@?@@FFFFFFFFFFFFFFFFFFFFFFFF?AAFFFFFFFFFFFFFFFFFFFFFFFFFFFBFFFFFFFFFEBFFFBFFFFFFF;BFB
@M05620:37:000000000-D9766:1:1101:9605:4345 1:N:0:66
AGAGCCAGCTCTCCATAGCACAGGGTACCAAGGGCATGGCCCCTCCATCCAGAAAACCTATGACCTCACCCGCTACCTGGAGCACCCACTCCGCAGCTTGGCTGGGACCTATGTGAGTATCCCGCGTAGGAATCTGGGAGTTGGGGAGGGGTGCGGCGTTGGGGCCCGACAGTCCTCACCGTGGCGGGTTCTGGTAAATGATGGGGTGAGGAGGGGCTCTTTGGCTCCCCCCAGTCCCCCTGTCTGGTCTA
+
>11>>B1>ACBDGFF13BA1BBB0A0BB1AB0AB0ABBBB0FEGGF0DA01110BBBABGFB2BB1ABFGFEEE/EHHGB0B>?B///?B0>?E/E/FBFEHGFFE0BEFB1F>B2BGHG2>1/BBCCGAF11GEFD00?<<DB?-.---<.<<<:-;;A-;:-.---@--;9;9F/;A-;9A?-9@;;EFFBF9BBBBF/9FFFF-@-A?/-A?;?-;9;B9///BEE-9-99BFFFFF;EFFFFFB9B/
@M05620:37:000000000-D9766:1:1101:9466:4356 1:N:0:66
ACCACACCTTCTACAATGAGCTGCGTGTGGCTCCCGCGGAGCACCCCGTGCTGCTGACCGAGGCCCCCCTGAACCCCAAGGCCAACCGCGAGAAGATGACCCCGGTGAGTGGCCCGCTACCTCTTCTGGTGGCCGCCTCCCTCCTTCCTGGCCTCCCGGAGCTGCGCCCTTTCTCACTGGTTCTCTCTTCTGCCGTTTTCCGTCGGACTCTCTTCTCTGACCTGAGTTTCCTTTGGAACTCTGCAGGTTCT
+
AABBCCCAFFFFGGGGGGCGGGHHGEGGHGHHHGFE2EEFGGFHHFGEBEEGFHHHGGHFEE@FGGGGGGGHGHHGGGEHFGHHHFGB@BCCCDH1DGGHGG/<<A-<G=DGEGCDD-@:GBHHHGGGCCHGGAD?DGGGEGFDFGGFFGGGGGGGFD-:-;;BFFFFFFFFFFFFFFFFBFFFFFFBBFFFFFFFFFFFFAF.;-9@DFFFFFF/BBFF9BF//://:/;BB/9BB//;B///;9A.BBF
@M05620:37:000000000-D9766:1:1101:16771:4365 1:N:0:66
ACCACACCTTCTACAATGAGCTGCGTGTGGCTCCCGCGGAGCACCCCGTGCTGCTGACCGAGGCCCCCCTGAACCCCAAGGCCAACCGCGAGAAGATGACCCAGGTGAGTGGCCCGCTACCTCTTCTGGTGGCCGCCTCCCTCCTTCCTGGCCTCCCGGAGCTGCGCCCTTTCTCACTGGTTCTCTCTTCTGCCGTTTTCCGTAGGACTCTCTTCTCTGACCTGAGTCTCCTTTGGAACTCTGCCGGTTCT
+
AABABBABFCFFGGFGFGGGGGHHGEEG4EHHHGGG2EAE0EHHHGGGEEEG5FBEHHHEEF/>EGGGGGAGFHG</EGHGHHHH/DCBCCGGGH11<1?F0/<>>G<0<>C.CCCC@-<CHHHHCGG0CGDH:C?BAD9.CF?BFFEFFGGFB?GE?BA9;;:FAFDDFFFFFFFFFFFFF/BFFF/FB//BFCADFFFFDF.;.9BFFFFFFBBBBFFFBF.:.;;/FFFFEF/9/BBFBFF/9-;:AB
@M05620:37:000000000-D9766:1:1101:12528:4367 1:N:0:66
AGTGCCAGCTCTCAATCGCACAGGGGACCCAGGGCCTGGCCCCTCCATCCAGAAAACCTATGACCTCACCCGCTACCTGGAGCACCAACTCCGCAGCTTGGCTGGGACCTATGTGAAGAACCAGCCTAAGAAACTGGGGAGTGGGGGAGAGGGGAGAGGTGGGGAAAAGACAGCCTAAACCGGGAGGGTTCTGGTAAAAGAAGGGGTGGAGGAGGGCCCTTTGGCCCCCAACAATCCCCCTGTCTGGTCTA
+
A?>ABFDFBFFFFGGGGFGGGGHHEEGGGGHHGGGGECGFGHGHGGHHGGHHHHHHHGHHHHHHHHHHHHHGGGGGHHHAHGGGHHHHGHHHGGGGGFHHGHHGGGHHGHHHHHF22?10BF0///0@1@<F0011?G@/<D0FHG?-<....-.;...;.=BG.CF//9///;CBBFBF/-;@--;B.;9BFF//BF//9.:;DB.9-.;..;AB?.99BFFFB/.;B@.A..//;BFF=A/9//B/B//
@M05620:37:000000000-D9766:1:1101:16752:4368 1:N:0:66
ACCACACCTTCTACAATGAGCTGCGTGTGGCTCCCGAGGAGCACCCCGTGCTGCTGACCGAGGCCCCCCTGAACCCCAAGGCCAACCGCGAGAAGATGACCCAGGTGAGTGGCCCGCTACCTCTTCTGGTGGCCGCCTCCCTCCTTCCTGGCCTCCCGGAGCTGCGCCCTTTCTCACTGGTTCTCTCTTCTGCCGTTTTCCGTAGGACTCTCTTCTCTGACCTGAGTCTCCTTTGGAACTCTGCAGGTTCT
+
AAABBBBBFFFFGGGGGGGGGGGHGEGFHGHHHGGGGGGGGHHHHGGEEGGGGHHHFHHGEEGGGGGGGGGHHHHGGGGHGHHHHGGGGGGGFGHGHHHHHHHGGHHGHFHGGHHGGGGGHHHHHHHHGHHGHHGGGGGHGHHGHGGGGGGGGGGGGGGFDGGGGGFFFFFFFFFFFFFFFFFFFFFFFFFFFFFDFFFFFFFEADFFFFFFFFFFFFFFFFFFFFFFFFFFFFFFFFFFFFFFFFFFFFF
@M05620:37:000000000-D9766:1:1101:17402:4398 1:N:0:66
ACACACCTTCTACAATGAGCTGCGTGTGGCTCCCGCGGAGCACCCCGTGCTGCTGACCGAGGCCCCCCTGAACCCCAAGGCCAACCGCGAGAAGATGACCCAGGTGAGTGGCCCGCTACCTCTTCTGGTGGCCGCCTCCCTCCTTCCTGGCCTCCCGGAGCTGCGCCCTTTCTCACTGGTTCTCTCTTCTGCCGTTTTCCGTAGGACTCTCTTCTCTGACCTGAGTCTCCTTTGGAACTCTGCAGGTTCTA
+
BBBBBBBFFF4BFGGGGBBG5B4ABEFHGHGHGG?2EE0AACGGGGEG1BFGF3BDFHEEGGFGGGGG/?GHHHGGGGHGHHHHGDCGG/>AD?GFF1?GHHHFGFHHGHGGGHGGGGGHGHHHHHHHHHGHHGGGGGGGGGGGGGGGGGGGGGGGGCGFFFFFFFFFFFFFFFFFFFFBFFFFFFFFFFFFFFDFFFFFFFFFDFFFFFFFFFFFFFFFFFFFFFFFFFFFFFFFFFFFFFFFFFFFFFF
@M05620:37:000000000-D9766:1:1101:19917:4428 1:N:0:66
GAGGCTGCTTTGGAAGAAACTCATAGATTACTGCCACAGGTCCCGCTGTACATCTAACCGTTTCCTGGCTGGCTTCCAGAAGCTAGAACGACTTCCCCTGGTTGAAACCAGTCCGGCAAGTCTCCTCGAAGACTCCCCGGGCGTCCACGAGCTGCTGCAACCCTGGCAAGTACGTCAGGCCTTTCAGCTTTCGCACTCTTGTGGATCCAATTGCCCCCTTCTCAGCATTTGTACTTGTAACTGACACGACA
+
AAAAAAFAFFFFGAGFF1FFABG3A31D3A1D31B1BF00B1B00A/AB1D222DD1ABEBE012110ABEE/00>GHBFFCGH@1B@F/>>E/BG0B>F>1B/>2BBBFF1>>/E/EEG>1BBE10?C<FCGFHBG//>/<C<C?EHAC@CGGC<GFBGHHA.CHHFFEGCH.::ECGF?/9FG0;0;0;09CE@@FGGGFF?0BBFF/BBB/BBF--;BF/FFBBFFFFFFFFFFBFFB/BFB//9-;;
@M05620:37:000000000-D9766:1:1101:21368:4485 1:N:0:66
AGTGCCAGCTCTCAATCGCACAGGGGACCCAGGGCCTGGCCCCTCCATCCAGAAAACCTATGACCTCACCCGCTACCTGGAGCACCAACTCCGCAGCTTGGCTGGGACCTATGTGAGTATCCAGCGTAGGAATCTGGGAGTTGGGGAGGAGTGAGGAGTTGGGGAAAGACAGTCCTAACCGTGGAGGGTTCTGGTAAATGATGGGGTGAGGAGGGGCTCTTTGGCTCCCACCAGTCCCCCTGTCTGGCCTA
+
>>AAAFDFAFFFFFGGGFGAA000AEFEAEGEFEGGFCHHCGGEEGHHBHGGFG1FHG0FGF2GGHEGGHHEGGGGHHHFHGG?>FGHGFHHGC/EECHHGHH/</BFEH111FGFFGGFHHGHHGGGG?GHHHHHGHHGGHHHGGGGGGGHHGHHHGCGGHGCGGHHGFHGFHHHGHH.@CEGFGFG;FFGGGFGFGGFBFGGGGF@FFFFBB@<@9AFFF//9BFFEFFFFFBFBBFB?AFFFBF/:BF
@M05620:37:000000000-D9766:1:1101:23669:4490 1:N:0:66
AGTGCCAGCTCTCAATCGCACAGGGGACCCAGGGCCTGGCCCCTCCATCCAGAAAACCTATGACCTCACCCGCTACCTGGAGCACCAACTCCGCAGCTTGGCTGGGACCTATGTGAGTATCCAGCGTAGGAATCTGGGAGTTGGGGAGGAGTGAGGAGTTGGGGAAAGACAGTCCTAACCGTGGAGGGTTCTGGTAAATGATGGGGTGAGGAGGGGCTCTTTGGCTCCCACCAGTCCCCCTGTCTGGTCTA
+
ABBABFFFCFFFGGGGGGGGGGHCGGGGEEHHGGGGFGHHCHGGGGHHHFHHFHGHHGHHHHFHHHHHHFHGGEEGHHHHHHHHHHHHGHHHEFGFGHHHGGHGGGHHGHHHHHGFGGHHHHHHHGGGGGHGHHHGGGHGFHHGGGGGCGFGHHHHHGHGHGGGGGHHHHGHHHHHHHHHGGGGGGDGFFGGGGFGGGGGGGGGGGFDEFFFFFFFFFFFFFFFFEFFFFFFFFFFFFFFFFFFFFFFFFF
@M05620:37:000000000-D9766:1:1101:6935:4532 1:N:0:66
AGTGCCAGCTCTCAATCGCACAGGGGACCCAGGGCCTGGCCCCTCCATCCAGAAAACCTATGACCTCACCCGCTACCTGGAGCACCAACTCCGCCGCTTGGCTGGGACCTATGTGAGTATCCAGCGTAGGAATCTGGGAGTTGGGGAGGAGTGAGGAGTTGGGGAAAGACAGTCCTAACCGTGGAGGGTTCTGGTAAATGATGGGGTGAGGAGGGGCTCTTTGGCTCCCACCAGTCCCCCTGTCTGGTCTA
+
11>>>@11AF1BB1BBFFFFEEFGFAAAEEFGFAAA/AFFCFAGGGBGHGEF10AFF/BCF12DFDBBFGHEEEC>BGF0BFB?0/0??0FF?>>>E>EF/B</??BCEHHHBG2FGBDG>FDFGC??C/GHHDGHGGAFCCGHCG.C<EEHHFDGF.<CBCAC::CCGHHHC0FGGGGG@9;AAAA?;AFGFGF0BFF0BBB/;9A---A9AB-=@-AFFB/;B/999-99E-9/9BEA?AFFFB9999:
@M05620:37:000000000-D9766:1:1101:15641:4543 1:N:0:66
GAGACTGCTTTGGCAGAAAGTTATATGTTACTCCAACAGTTCACCCTGGACCTGGGAAAGATTCTCGCCTGACCTACAAAGCCTGACGCAAGAGGCAGACCCCGGTGAATGGCCCGCTAACTCTTCTGGTGGCCAAAACACTCCATCAAGGAATCCCAGAGAAGCGCCCTTTCTCACTGGTACTCTCTTCTGCCGTTTTCCGTCGGACTCTCTACTATGACCACAGTCTCCTTTGGAACTATGCAGAATCT
+
>A?>A@CCFFDFFGG111BAB3333DADF3DF1BF1BABB2F2DGGGCG0BABBGBAFHG01DBA2ABEEH00B1BFGB1BBF@>FB>E/>>0>>B//>0??//>>/?12BBFGFEE/>/01B>BB2><B@CFG1<0/@?C1FG11?11<?<01FGG11>>010<<-@C-/GFF==G=CG00=;C0C0;GGFHH?=.C;099F.---9-;BBB0;;000;0;/-9-;/B/9;F////9////9/;////;/
@M05620:37:000000000-D9766:1:1101:9598:4546 1:N:0:66
ACCACACCTTCTACAATGAGCTGCGGGTGGCTCCCGAGGAGCACCCCGCGCTGCTGAATGAGGCCCCCCTGAACCCCAAGGCCAACAGCGAGAAGATGACCCCGAGAGCGACGCGCGCGCACTGATATGGTCCCAGACGATCCGCAGGGAGTACAAGAGCCGGCGCAATATGTCACAATAACTCTCTCATCTGGTGTTTAGTGCGGCTCTCTACTCTATCCTCCGTCTCTCATGTGTTGCTCTGTGGTCTA
+
1111>>>1>CC133F13FF111F1E00A00001//A/EG?/GHCHG?E//////11B12B1B0F>//>E@/0B1/?E</<//??///0B/>//??111?110////<>.-------:---9--/00;000000.09..--.9.-----;---/////---99-------///;////////////////;////9-99-/////9----//////9////////9-9;B///9//:;/-;//////--/;/
@M05620:37:000000000-D9766:1:1101:15614:4555 1:N:0:66
ACCACACCTTCTAAAATGAGCTGCGGGTGGCTCCCGAGGAGCACCCCGTGCTGCTGACCGAGGCCCCCCTGAACCCCAAGGCCAACCGCGAGAAGATGACCCAAGTGAATGGCCCGATAACTCTTCTGGTGGCCGCCTCCCTCCTTCCTGGACTCCCGAGGCTGCGCCCTTTCTCACTGGTTCTCTCTTCTGCCGTTTTCCGTAAGAATCTCTTGTATGACCTGCGTCTCCTTTGGAACTCTGCAGGTTCT
+
AAA1>AAAFFFFB3BFFGG1B1FAE0AAA0AB1AAAAEAEEGFFGGGGAAEFFFFGFFBEE/EEFE/EEG>EF1??//??//FGF///><>///0<<FBDHC//?=<F11<1GHEGC-A.00==GHFGGCG?G:::-:9../;A9F0/00;/9CFBF..-;--9-=-B@@BFFFF/9BFFF99/BFF/9F/FFB-;AFE/9A;A--//9B9B///9/;BFBB/:-;A@--BFB///BBFF//BFF/--/;/
@M05620:37:000000000-D9766:1:1101:6824:4563 1:N:0:66
AGTGCCAGCTCTCAATCGCACAGGGGACCCAGGGCCTGGCCCCTCCATCCAGAAAACCTATGACCTCACCCGCTACCTGGAGCACCAACTCCGCAGCTTGGCTGGGACCTATGTGAGTATCCAGCGTAGGAATCTGGGAGTTGGGGAGGAGTGAGGAGTTGGGGAAAGACAGTCCTAACCGTGGAGGGTTCTGGTAAATGATGGGGTGAGGAGGGGCTCTTTGGCTCCCACCAGTCCCCCTGTCTGGTCTA
+
BBBBBFFFBFFFGGGGGGGGGGHHGGGGGGDHGGFGAFHHHHGHGGFHHHFGFBGHHGHHHHFHHHHHHHHGGG@EHHHHHHHHHHHHGHHHGGGGGGHHGHFGGGHHGHHHHHHHG3FHHHHEHFEGGGHHHHHHFHHGGHHGFGE@GGGHHHHGFGHHGBDGE?CHFHGHHHHHGFHHGGACDGBGGGFGGGFFFGGGBGBFGDFFF?FFFFFFFCFFFFFFFFFFFFFFFFFFFFFFFFFFFFFFFFB
@M05620:37:000000000-D9766:1:1101:18715:4568 1:N:0:66
ACCACACCTTCTACAATGAGCTGCGTGTGGCTCCCGAGGAGCACCCCGTGCTGCTGACCGAGGCCCCCCTGAACCCCAAGGCCAACCGCGAGAAGATGACCCAGGTGAGTGGCCCGCTACCTCTTCTGGTGGCCGCCTCCCTCCTTCCTGGCCTCCCGGAGCTGCGCCCTTTCTCACTGGTTCTCTCTTCTGCCGTTTTCCGTAGGACTCTCTTCTCTGACCTGAGTCTCCTTTGGAACTCTGCAGGTTCT
+
BCCCCCCCFFFFGGFGGGGGGGHHGEGEGGHHHGGGGGGGGHHHHGGGGGGGHHHHHHHGGGGGGGGGGGGHHHHGGGGHGHHHHGGGGGGGGGHHHHHHHHHHGGGHHGHGGHHGGGGGHHHHHHHHHHHGHHGGGGGHGHHGHGGGGGGGGGGGGGGGGGGGGGFFFFFFFFFFHHHFFFFFFHFFHHFFFFFDFFFHFFFFFFFFFFFFFHHHFHHHFFHFFFFFFFFFFFFFFFFFFFFFFFFFFFF
@M05620:37:000000000-D9766:1:1101:20050:4584 1:N:0:66
ACCACACCTTCTACAATGAGCTGCGTGTGGCTCCCGAGGAGCACCCCGTGCTGCTGACCGAGGCCCCCCTGAACCCCAAGGCCAACCGCGAGAAGATGACCCAGGTGAGTGGCCCGCTACCTCTTCTGGTGGCCGCCTCCCTCCTTCCTGGCCTCCCGGAGCTGCGCCCTTTCTCACTGGTTCTCTCTTCTGCCGTTTTCCGTAGGACTCTCTTCTCTGACCTGAGTCTCCTTTGGAACTCTGCAGGTTCT
+
ABCCCCCCFFFFGGGGGGGGGGHHGFGEHGHHHGGGGGGGGHHHHGGGGGGGHHHHHHHGGGGGGGGGGGGHHHHGGGGHGHHHFGGGGGGGGGHHHGHHHHGHGHFFFDFCFHHGGGGGHHHHHHHHGHHGHFCGGDFHGFHGHFGGGGGGGGGGEFAD-BFFGGFFFFFFFFFFFFFFFFFFFFBFFFFFFFFFFFFFFDBFDDBBFFFFFFFFFFBBFFF/BBFFFFFFFFFFFFFFFFFFFFFFFFF
@M05620:37:000000000-D9766:1:1101:17309:4591 1:N:0:66
GAGGCTGCTTTGGAAGAAACTCATAGATTACTGCAACAGTTCCCCCTGGACCTGGAAAAGTTTCTTGCCTGGCTTACAGAAGCTGAAACAACTGCCAATGGATGATACCCGTACGGAAAGGCTAATCGAAGAATAACAGGGCGACCAAGAGATGCTGCAACCCAGGCAAGTACGTCAGGCCTATCCGCTTTCGCACTCTTGTGGATCCAATTGCAACCTTCTAAGCATTTGTACTTGTAACTGACACGCCA
+
>>AABAFBFFFFGFGF4FGGGGFGFHHFFBHHGGGFFFGAFGHGHGGGHFHHEFHHHFHHHHGHFHBHHHHHHGGGHHHFFHHFFEFFHEHHGFHHHFHHH3G3FHHHH@EEF1EE>CE0BCF33B3?B3?E3B43BD?GG?//<>>/FG001?11??0?1?>.<<<CFF<1=.<<EDCGCH/=<<.:;CE0CDDFCHGGGFGG00CFF00;FBF0;:FF/;FFFG0;C;FFFFGGFFFEBBFFFFFDFE.
@M05620:37:000000000-D9766:1:1101:14870:4593 1:N:0:66
GAGACTGCTTTGGCAGAAAGTTACAAGTCACGCCCAAAGAGCCCCCAGTGCTCCCGACCGAGCCCCCCCTGCAACACCAGGCCTCCCGCGAGGAGATCCGCATGAAACCGCCACCTCCTCTGGTGGCCGCCTCCCTCCTTCCTGCCCTCCCGGAGCTGCGCCCTTTCTCACTGGTTCTCTCCTCTGCCGTTTTCCGTCGTACTCTCTTCTCTGCCCTGATTCTCCTTTGTAACCCTGCAGGCTCTAGCTCG
+
1111>1@CFF3@1GG111B13B3FD1B113B0BAA0AA00B00A/A/B1BF211/BAE/EE//>BE//>//?01BFF//0/??10/??>><///?/?<10<//?11<F?/>--<00>.>CGF0</CG.<@A.CCC/;C;:CGG0/:9/;CE.---9:/9-AA=-//;B9/B/BB9;///9;/BFF;9/---/;9/-/---;9;B/:9BFFFF/9BE;-;//;//99/;;/////9----;----//////A
@M05620:37:000000000-D9766:1:1101:16242:4595 1:N:0:66
ACCACACCTTCTACAATGAGCTGCGTGTGGCTCCCGAGGAGCACCCCGTGCTGCTGACCGAGGCCCCCCTGAACCCCAAGGCCAACCGCGAGAAGATGACCCAGGTGAGTGGCCCGCTACCTCTTCTGGTGGCCGCCTCCCTCCTTCCTGGCCTCCCGGAGCTGCGCCCTTTCTCACTGGTTCTCTCTTCTGCCGTTTTCCGTAGGACTCTCTTCTCTGACCTGAGTCTCCTTTGGAACTCTGCAGGTTCT
+
AAA1A1AAFFFFGGGGDGAFF1FFEBABAEGHAFFFCEGA?G/GHGGG/EGGHHEEHHGGGGCEGEEGGGGB1BGEGGEHEEHHHGGEGG?CCGHHFFHHHHHHGGHFFFGFCGHGGGGCHHHF0DHEHDG<<GC@CFGHGHHGHGGGFFF.FF?FEF?@@GGGG@;B?@FFF/:FFFFF/BBFFFFFFB/9BB@9:BA9FFFAFF/BFFFFFFFFFF//BFFF9FBFBFFBFFFFFFF9FFFFFFFF9F9
@M05620:37:000000000-D9766:1:1101:24442:4607 1:N:0:66
GAGGCTGGCTTGGAAGAACATAAGAGACCAAGGGAATAGGCTCGGCATCCAGAAAACCTATGACCTCGCCCGCTAACTGGAGCTGGAACACCGCAGACTGGCTGGGACCTATGTGAGTATCCAGCGTAGGAATCTGGGAGTTGGGGAGGAGTGAGGAGTTGGGGAAAGACAGTCCTAACCGTGGAGGGTTCTGGTAAATGATGGGGTGAGGAGGGGCTCTTTGGCTCCCACCAGTCCCCCTGTCTGGTCTA
+
>1>>>1>>>C>A1BFFG1BFAB1BA1BFEE0BF0AB0111B1BA/B/A00B1B01B0/0BFGF11D1//>?EEG/BFGG0BFG010>FG0B?E/>E/0BGH/FG//BG/BG11BFFFGHHGFHHGG/BCFHGHGBH10?FC0FF-->>AFGHFFGHH.<CG/-;CAHHHHHHGHHHHHGG-;AAGGGGBGGGGGFGGGGGGEGFFFF@FFFFF?-@--;BFFEFFFBEEFFFFFFFFFFF@FFFFF/;FFB
@M05620:37:000000000-D9766:1:1101:18994:4615 1:N:0:66
AGTGCCAGCTCTCAATCGCACAGGGGACCCCGGGCCTGGCCCCTCCATCCAGAAAACCTATGACCTCACCCGCTACCTGGAGCACCAACTCCGCAGATTGGCTGGGACCTATGTGAGAATCCAGCGTAGGAATCTGGGAGTTGGGGAGGAGTGAGGAGTTGGGGAAACACAGTCCTAAGCGCGGAGGGTTCTGGTAAACGATGGGGTGAGGAGGGGCTCTTTGGCGCCCACCAGTCCCCCTGTCTGGTCTA
+
A1>AADBC1CFFGGGFFFFFG?G0FEGEEE00A/AA/FFB0FE/EEFF1A1BAB1B0B01BGBFGHH1F00>EEEEH1BFFFHG>FGGE0FGE/<?/BFBG01/AC0FC0<112@2@1@11@F1F/CCGAF11?G1<0>FC01<-->-<../.0<.0C/;0;@-.:./:;..;C9F0F//-------;-;-B/B;B///----;E9B--;-/-9;-9-9BFB/99-;;9A---9//99-;9:;/9://9//
@M05620:37:000000000-D9766:1:1101:23501:4637 1:N:0:66
ACCACACCTTCTACAATGAGCTGCGTGTGGCTCCCGAGGAGCACCCCGTGCTGCTGACCGAGGCCCCCCTGAACCCCAAGGCCAACCGCGAGAAGATGACCCAGGTGAGTGGCCCGCTACCTCTTCTGGTGGCCGCCTCCCTCCTTCCTGGCCTCCCGAAGCTGCGCCCTTTCTCACTGGTTCTCTCTTCTGCCGTTTTCCGTAGGACTCTCTTCTCTGACCTGAGTCTCCTTTGGAACTCTGCAGGTTCT
+
BBBBB@BBFFFFGGGGGGGGGFHHGGGGGGHHHGGGGGGCDHHHHGGGEGGGEGHHHHGGEGCGGGGGGGGHHHHGGGGHGHHHHGGGGFGGGGGFGGHHHHGHGHFGHHHGGHHGFFGGHHHHHHHHHHHGHHGGGGGHGHHGHGGGGGGGGGGGGG.:;;FFGGGFFFFFFFFFFFFFFFFFFFFFFFFFFFFDDFFFFFFFFDFFFFFFFFFFFF//;FF./;BFFFFFFFFFFFFFFFFFFFFFFFF
@M05620:37:000000000-D9766:1:1101:18118:4642 1:N:0:66
GAGACTGCTTTGGCAGAAAGTTACAAGTGACTCCCACAGGGCACGCCGTGCTGCTGACCGAGGCCCCCCTGAACCCCAAGGCCAACCGCGAGAAGATCACCCAGAAGAGAGGCCCGCTACCTCTTCTGTTGGCGGCCTCCCTCCTTCCTGGCCTCCCGGAGCTCCGCCCTTTCTCACTGGTTCTCTCTTCTGCCGTTTTCCGTAGGACTCTCTTCTCTGACCTGAGTCTCCTTTGGAACTCTGCAGGTTCT
+
1>1>>11CFF3F1FG111BAAB3D31BDF33BD1F00000000A/ABAAAE/1BFFAGHGAE//FEG/>EFG1FGGGGEHEFH/?/?<EEE<@/C111BBG0?</0??00//<CC/>CGGBGE<1F=F1>0.<--=@.;:E/CEF09C00/=F0AC..9---.0/9CF@@/BFBFF9:BFF/FB9/BFFBB99F=FFE-B/-BFA-:9//////;//9FFFF/-/-99//9//BB/9B//9;B/B9-;/9/
@M05620:37:000000000-D9766:1:1101:14666:4652 1:N:0:66
ACCACACCTTCTACAATGAGCTGCGTGTGGCTCCCGAGGAGCACCCCGTGCTGCTGACCGAGGCCCCCCTGAACCCCAAGGCCAACCGCGAGAAGATGCCCAGGTGAGTGGCCCGCTACCTCTTCTGGTGGCCGCCTCCCTCCTTCCTGGCCTCCCGGCGCTGCGCCCTTTCTCACTGGTTCTCTCTTCTGCCGTTTTCCGGAGGACTCTCTTCTCTGACCTTAGGCTGCTTTGGAACTCTGCAGGTTCTA
+
CCCDCDCBFFFFGGGGGGDGGGHHGFGBAFHHHGGGCGEGFHHHHGGGGGGGGHHHHHHEGGFGGGGGGGGHGHHGGGGHGHHHHGGGGGBD>???2>??FG//?11?=1F/0=CD-<<GHH000=00=C.<.AGGGGHGH/DC<0;0;/;FF.9A.-;9--@?9B?CF:F000:;0;/FF00;000000::B-;DFE0F.-;9-:.:BFFF0FFBFF00B00;00;0..:B00/0;:::0;B0BFA0:00
@M05620:37:000000000-D9766:1:1101:9329:4657 1:N:0:66
GAGGCTGCTTTGGAAGAAACTCATAGATTACTGCAACAGTTCCCCCTGGACCTGGAAAAGTTTCTTGCCTGGCTTACAGAAGCTGAAACAACTGCCAATGGACGACACCAGTCCAGCAGTAAGCAAAGACGACTACAAGATCGTAAGCGAGCAGAAGACCCCATGGCACAACGGTCAGGAATTTCCGCATTCGCACTCTAGCGCTCCCACTTACCCAATTCAACAACTTTTAACTTTTGCACGACTAACCA
+
BABCCCFCFFFFGGGGGGGGGGHHHHHHHHHHHHHHHHHGHHHHHGGGHHHHHHHHHHHHFHHHHHHHHHHHHHHHHHHHFHHHHHHFHHGHFHHHHHHHEG3>E/>>1FCBG343B2043B43F3BFBB</>FGFHFH22B?@GC0@BGG?/0?0??<?<.>FG00><00<-<<.<GCGHCHG0;;E-;CGHG.;AFF0;0:-..9:9AF000=CFFGGB00;/;.;:B://;/;/;//;/9.;.:/:;/
@M05620:37:000000000-D9766:1:1101:7304:4697 1:N:0:66
ACCACACCTTCTACAATGAGCTGCGTGTGGCTCCCGAGGAGCACCCCGTGCTGCTGACCGAGGCCCCCCTGAACCCCAAGGCCAACCGCGAGAAGATGACCCAGGTGAGTGGCCCGCTACCTCTTCTGGTGGCCGCCTCCCTCCTTCCTGGCCTCCCGGAGCTGCGCCCTTTCTCACTGGTTCTCTCTTCTGCCGTTTTCCGTAGGACTCTCTTCTCTGACCTGAGTCTCCTTTGGAACTCTGCAGGTTCT
+
BBBBBBBBFFFFGGGGGGGGGGHHGGGEGEHHHGGGGGGGGHHHHGGGGGGGHGHHHHHGGGGGGGGGGGGHHHHGGGGHGHHHHGGGFF/C/CHFHHGHHH/F/?CGGDDFFHHGCG-AFHGGGGGD0DGGFHGGGCFHGHHGHGGGFFBFFGGGG.;9ABGFFGFFFFFFFFFFFFEFFFFBFFFFFFFFFFBDFFFFFFF?.9/9FFFFFFFFF/;BFFF:/;FFF//9FFFBFFFFFFFFB/.;BFB
@M05620:37:000000000-D9766:1:1101:24089:4704 1:N:0:66
GAGGCTGCTTTGGAAGAAACTCATAGATTACTGCCACAGTTCCCCCTGGACCTGGAAACGTTTCTTGCCTGGCTTACAGAAGCTGAAACAACTGCCAATGGATGCTACCCGTAAGGAAAGGCTCCTAGAAGACTCCAAGGGAGTAAAAGAGCTGATGAAACACTGGCAAGTAAGTCAGGCATTTCCGCTTTAGCACTCTTGTGGATCCAATTGAACAATTCTCAGCATTTGTACTTGTAACTGACAAGCCA
+
>1>>A>BAFFBBBFF11ABFBFAFFGGHH1FGHH01BBBADFHHHGAF/0BBGGAGG10BBFHHAFFHHHHHHHF1FGHFGHH1B1FGH0FHHGHHCGHHGHEHHHHHHHGEE>FHHFHFF/GGGHFHHHHHHHFH11BCC/CB01B>FFHHHH1DDGHFHC0FDGHCGAFF<GFHHHHF.FGHHBCEGACGHHGDHHHHGHHCHHFHFFGCHB0CC/CFCGGHGHHGGGGGGGGGBFGBFGGGGG0;?EF
@M05620:37:000000000-D9766:1:1101:24635:4709 1:N:0:66
AGTGCCAGCTCTCAATCGCACAGGGGACCCAGGGCCTGGCCCCTCCATCCAGAAAACCTATGACCTCACCCGCTACCTGGAGCACCAACTCCGCAGCTTGGCTGGGACCTATGTGAGTATCCAGCGTAGGAATCTGGGAGTTGGGGAGGAGTGAGGAGTTGGGGAAAGACAGTCCTAACCGTGGAGGGTTCTGGTAAATGATGGGGTGAGGAGGGGCTCTTTGGCTCCCACCAGTCCCCCTGTCTGGTCTA
+
AAAABFFFBFFFGGGGGFGFGGHGFGGGGGHHGGGGGGHHHHGHGGHHHHHHHHHHHGHHHHHHHHHHHHHGGEGGHHHHHGHHGHHHG3GHEGGGGHHHGHGGGGHHGHGHHHHHHHHHHHHHHGGGGGHHHHHHHHHGGHHHGGGGGGGHHHHHHGHHHHGGGGHHHHHHHHHHHHHHGGGGGGGGEFGGGGGGGGGGGGGGGGFFFFFFFFFFFFFFFFFFFFFFFFFFFFFFFFFFFFFFFFFFFFF
@M05620:37:000000000-D9766:1:1101:12704:4710 1:N:0:66
ACCACACCTTCTACAATGAGCTGCGTGTGGCTCCCGAGGAGCACCCCGTGCTGCTGACCGAGGCCCCCCTGAACCCCAAGGCCAACCGCGAGAAGATGACCCAGTTGAGTGGCCCGCTACCTCTTCTGGTGGCCGCCTCCCTCCTTCCGGGCCTCCCGGAGCTGCGCCCTTTCTCACTGGTTCTCTCTTCTGCCGTTTTCCGTAGGACTCTCTTCTCTGACCTGAGTCTCCTTTGGAACTCTGCAGGTTCT
+
>AAAABBBFFFFGGGGGG5BFAGGEGGB4EGHHFFGCAEGFHFHHGGGEEGGGHHHHHHFEECGGEGGGGGFHFHGGGEHGE/?GFGGGG/BCDHF1FF?GCEC1?F1111//?GCG?A-GFGD<GGH<0/..C@-AC.CE//./;;F.9-@-CGG?E----;/BBB.9BB/BFF/FFBFF///99B9:9BFFFB..;EFB./9../9B/FFBF9////9//;./9;BB////;9/9F9/BF/9/9:99/:
@M05620:37:000000000-D9766:1:1101:9642:4733 1:N:0:66
ACCACACCTTCTACAATGAGCTGCGTGTGGCTCCCGAGGAGCACCCCGTGCTGCTGACCGAGGCCCCCCTGAACCCCAAGGCCAACCGCGAGAAGATGACCCAGGTGAGTGGCCCGCTACCTCTTCTGGTGGCCGCCTCCCTCCTTCCTGGCCTCCCGGAGCTGCGCCCTTTCTCACTGGTTCTCTCTTCTGCCGTTTTCCGTAGGACTCTCTTCTCTGACCTGAGTCTCCTTTGGAACTCTGCAGGTTCT
+
BAABBAABFFFFFFGBDFGGGGHHEEGEH?GHHGG?EGGGGHHHHGGGGFGFHFHHHHHGGGGGGGEGGGGHHHGGGGGHGHHHHGGGGGGGGGHHEFHFHHHEGHHHHHGGGHHGGGGGHHHHHHHHFHHGHFGGGGGHGHHGHGBFGGGGGFGGGGGGBFGGGGFFFFFFFFFFFFFFFFFFFFFFFFFFFFFADFFBFFF?ADFFFFFFFFFFFFFFFFFEFFFFFFFFFFF/BBFFFFFEFFFFFFF
@M05620:37:000000000-D9766:1:1101:22375:4753 1:N:0:66
ACCACACCTTCTACAATGAGCTGCGTGTGCCTCCCGAGGAGCACCCCGTGCTGCTGACCGAGGCCCCCCTGAACCCCAAGGCCAACAGCGAGAAGATGACCCAGGTGAGTGGCCCGCTACCTCTTCTGGTGGCCGCCTCCCTCCTTCCTGGCCTCCCGGAGCTGCGCCCTTTCTCACTGGTTCTCTCTTCTGCCGTTTTCCGTAGGACTCTCTTCTCTGACCTGAGTCTCCTTTGGAACTCTGCAGGTTCT
+
AAAAAAAA1BFFGGGDDG1BG1GCG0AA0FGF1FGE?FGE?HHHHGGEEEGGEHFEGHGE@ECGG?EEGEC0F@GGGE/F//?FGG/0FEE//CFC1F1<<GHHGHH1CFGEGHHGGGGGFGFEGFHFHHFCAGCC?AAGGHHCFHBGFCCCC0CEEB?-A@FFB--:-@/9BFFFFFBFBFFFFFBBFFFFFF?;BFFFFFFFFFFF/B/BB/FEFFFBFFFF/:BFFFFFFFFBBFFFFFFFBFFFFFF
@M05620:37:000000000-D9766:1:1101:17729:4761 1:N:0:66
GAGGCTGCTTTGGAAGAAACTCATAGATTACTGCAACAGTTCCCCCTGGACCTGGAAAAGTTTCTTGCCTGGCTTACAGAAGCTGAAACAACTGCCAATGGATGCCACCAGCACGGAAAGGCTAATAGAAGACTCCCAGAACGTCCAAAAGCAGCAGAAACCCTGGCAAGTAAGACAGGACTATCCGATTTAGCACTCTTGTGGAGCCAATTGCACCCTTCTCAGAATTTTTACTTGTAACTGACAAGCCA
+
ABBBBBFBFFFFG4GGFGGGGGHHHH5GHFHHHHGFGGHFGHHHHGGGHEHHHGHBFHHHBFHHHFFGHHHHHFGHHHHEGHHFFH3FHBGGGFFGFB333B3@B3BBFGA1B1>//EE00?E3?F4BF3BFGBGFAF2/2?/??/?32?@G22200<@F00/<<FH0FEGF<>1>0<<FCC011<<EDAGF0DBG0GH0DGHC:.:C://;0000/..//;B9C0000;0;.C00;C9BB;099;09;./
@M05620:37:000000000-D9766:1:1101:21835:4773 1:N:0:66
ACCACACCTTCTACAATGAGCTGCGTGTGGCTCCCGAGGAGCACCCCGTGCTGCTGACCGAGGCCCCCCTGAACCCCAAGGCCAACCGCGAGAAGATGACCCAGGTGAGTGGCCCGCTACCTCTTCTGGTGGCCGCCTCCCTCCTTCCTGGCCTCCCGGAGCTGCGCCCTTTCTCACTGGTTCTCTCTTCTGCCGTTTTCCGTAGGACTCTCTTCTCTGACCTGAGTCTCCTTTGGAACTCTGCAGGTTCT
+
BBBBBBBBFFFFGGGGGGGGGGHHGFGECEHHFGGEFGGGDHHHHGGGGGGGGHGHHHHGGGGGGGGGGGGHHHHGGGGHGHHHHGGGGGGGGGHHFFHHHHHHGHHGHHHGGHHGGGGGHHHHHHHHHHHGHHGGGGGHGHHGHGGGGGGGGGGGGGGGGGGGGGFFFFFFFFFFFFFFFFFFFFFFFFFFFFFDDFFFFFFFFFFFFFFFFFFFFFFFFFFF/FFFFFFFFFFFFFFFFFFFFFF9BBF
@M05620:37:000000000-D9766:1:1101:13322:4778 1:N:0:66
GAGGCTGCTTTGGCAGAAACTCATATGTTACTGCAACAGTTCCCCCTGGACCTGGGAAAGATTCTTGCCTGACTTACAAAAGCTGACACAACTGGCCGACACCATTGAACGGCCAGCTCAAGCTTCCGGTCGCAGCCCCACCCATTCAAGGACTCCCGGAAACACGCCCACTCACACTGGTCATCTCCTCTGTCGGCTTCCGTAGGATTCACTTCAATAATGCGAATCTCTTTTATTTGTAACTTACATCT
+
AAA>AAFAFFFFGAG?2CFBFBAEF65DF6FGDBG4FAGDFHHHHGGFH2FFGGH2BGEG3ADGF5BFGHH2B5BFHH5A13B3BGE3B?F?BB3B?/>/>/113B4@330>/>/?F33FE3333B3?////>//<<</<?///011@1>1000>G.E-<-<//.<<CC...://0//:/;00;C;C0BCF090.--:A//A0;;.09;B0;009/9//9//99.--;9/9/;/:///99:B///////;/
@M05620:37:000000000-D9766:1:1101:13304:4785 1:N:0:66
ACCACACCTTCTACAATGAGCTGCGTGTGGCTCCCGAGGAGCACCCCGTGCTGCTGACCGAGGCCCCCCTGAACCCCAAGGCCAACCGCGAGAAGATGACCCAGGTGAGTGGCCCGCTACCTCTTCTGGTGGCCGCCTCCCTCCTTCCTGGCCTCCCGGAGCTGCGCCCTTTCTCACTGGTTCTCTCTTCTGCCGTTTTCCGTAGGACTCTCTTCTCTGACCTGAGTCTCCTTTGGAACTCTGCAGGTTCT
+
AA?AAA1AFFFD3GG13BGAFAF1ABEEHAHHHGCAEEEAFHHHHGCGA/EAGDFGHFGGGGGGEG@GGGGHHHE/EGG/EHHEC<EEG@CC@/GHGHHHFHHEGHHG01?FGHECCGGGBGGFHHGHBGHCH.@CCGGAFHH.GGGB9BF?FGGGGGGGG-99FG@F@-BFF/FFFFFFFFFFFFFFFFFFFF@BFFFFFFFFFFFFFFFFFFFF/;FFFFFFE-FFFFFFFFBBBBFFB9FFFB--/FB
@M05620:37:000000000-D9766:1:1101:15162:4786 1:N:0:66
AACACACGCTCTACAATGCGCTGCGTGCGGCTCGCGAGGAGCACCCCTCGCTGCTGACTCAGGCCCCCCCGAACCCCAAGGCCAACCGCGCGAAGATGACCCAGGTGCGTGGCCCGGTACCTCTTATGGTGGCCGACTCCATCCTTCCTGGCCTCCCGGTGCTGCGCCCTTTCTCACTGGTTCTCTCTTCCGCCGTTTTCCGTAGGACTCTCTTGTCTGACCTGCGTCTCCTTTGGAACTCTGCAGGTTCT
+
>>11>AA>1>>AABG13BF?E0E?E00A0/A//AAA/AE//FH0FEE///>>/E@11F111B0GF/>>E///><<BC//?//GGEF/<A-A<-CC.0=0<<G.CE//C-;.--..--;A.FB090090CB0..=9----//;/-////9/99-99-9A-9@-9/9-;---////;////-///9:B/9F//;--;-9/A//9:-;BB9/9B/F//:;B//9//;A--;-9B//FF/9/B////B9FF-//9
@M05620:37:000000000-D9766:1:1101:18109:4788 1:N:0:66
AGTGCCAGCTCTCAATCGCACAGGGGACCCAGGGCCTGGCCCCTCCATCCAGAAAACCTATGACCTCACCCGCTACCTGGAGCACCAACTCCGCAGCTTGGCTGGGACCTATGTGAGTATCCAGCGTAGGAATCTGGGAGTTGGGGAGGAGTGAGGAGTTGGGGAAAGACAGTCCTAACCGTGGAGGGTTCTGGTAAATGATGGGGTGAGGAGGGGCTCTTTGGCTCCCACCAGTCCCCCTGTCTGGTCTA
+
A>AAAFFFBFFFGGGGGGGGGGGHCEAEEEHHCGG2FFHHHEGCEGHHHHHH3CFHHGFHHGHHHHBHHHHEEEGGHHGGHHFGHHFHGHHHGGGGGGHHGHHGGGHHGHHHHHHHHGHHHHHHHGEGGGHHHHHHHGHGEHHHGGGGGGGHHHHHHGHHHHGGGGHHGHHHFFHHHHHHGACBGGGG;;FGGG9FGGGFGGGGGGFBFFFFFFBBBBFFFFFFFFFFFFFDFFFFFFFDBFFFFFFFFFF
@M05620:37:000000000-D9766:1:1101:7588:4788 1:N:0:66
ACCACACCTTCTACAATGAGCTGCGTGTGGCTCCCGAGGAGCACCCCGTGCTGCTGACCGAGGCCCCCCTGAACCCCAAGGCCAACCGCGAGAAGATGCCCAGGTGAGTGGCCCGCTACCTCTTCTGGTGGCCGCCTCCCTCCTTCCTGGCCTCCCGGCGCTGCGCCCTTTCTCACTGGTTCTCTCTTCTGCCGTTTTCCGTAGGACTCTCTTCTCTGACCTGAGTCTCCTTTGGAACTCTGCAGGTTCTA
+
BCCCCCBBFFFFGGGGGGGGGGHHGGGGHGHGHGGEGGGGGHGHHGGGGGGGHHHHHHHGFGGGGGGGGGGHGHHGGGGHGHHHHGGGGGGGGGHHHHHHHG/??GH0FFFGHHCGGGGHHGHHHFHHFHGHHGGGGGHGHHGHHGGGFGGGGGGGG--9;=@DFFFFFFFFFFFFFFFFFFFFFFFFFFFFFFFFFFFFFFFAAFFFFFFFFFBFFFFFFFFF/;FFFFFFFFFFFFFFFFFFFFABFF;
@M05620:37:000000000-D9766:1:1101:12112:4803 1:N:0:66
ACCACACCTTCTACAATGAGCTGCGTGTGGCTCCCGAGGAGCACCCCGTGCTGCTGACCGAGGCCCCCCTGAACCCCAAGGCCAACCGCGAGAAGATGCCCAGGCGAGTGGCCCGCTACCTCTTCTGGTCGCCGCCTCCCTCCTTCCTGGCCTCCCGGCCCTGCGCCCTTTCTCACTGGTTCTCTCTTCTGCCGTTTTCCGTAGGACTCTCTTCTATGACCTGAGTCTCCTTTGGAACTCTGCAGGCTCTA
+
CCDDDDDDFFFFGGGGGGGGGGHHGFGFHGHHHGGGGGGGGHHHHGGGGGGGHHHHHHHGGGGGGGGGGGGHHHHGGGGHGHHHHGGGGGGGGGHHHHGHHFF////<A.<FGH@C@C-/<00<DD0<=0<CFCGGGGGG/BFBFGGFBF.<<AGGG-9-<B.A-<DFFFFFFFFFFFFF000<0:<F00BBFF<DFFFFFBFFFBF:/:0:<<000B<FFF/:F0B00BBFFFBFFBBB:B0:BF.BFFB
@M05620:37:000000000-D9766:1:1101:21662:4804 1:N:0:66
ACCACACCTTCTACAATGAGCTGCGTGTGGCTCCCGAGGAGCACCCCGTGCTGCTGACCGAGGCCCCCCTGAACCCCAAGGCCAACCGCGAGAAGATGACCCAGGTGAGTGGCCCGCTACCTCTTCTGGTGGCCGCCTCCCTCCTTCCTGGCCTCCCGGAGCTGCGCCCTTTCTCACTGGTTCTCTCTTCTGCCGTTTTCCGTAGGACTCTCTTCTCTGACCTGAGTCTCCTTTGGAACTCTGCAGGTTCT
+
BBBABAABFFFFGDGGDGAFGFHHGEEAFEGHFGGEEEGGGHHHHGGGEEGGGHGFHHHGGGCGGGGEGGEGHHHGGGDHGHHHHGGEGGDCDGHGFHHHHHHHGHHGHGFGGHHGGGGGHHHHHHHHHHHGHHGGGGDHGHGGHGFGGGGFGFFFEGGGGGGGFB-A>BFFFFFFFFFFBFFFFFFFFFFFFFBFDFFFFFFFFFFFFFFFFFFFFFFFFFFFFFFFBFFFFFFFFFFFFFFFFFFFFFF
@M05620:37:000000000-D9766:1:1101:20292:4814 1:N:0:66
AGTGCCAGCTCTCAATCGCACAGGGGACCCAGGGCCTGGCCCCTCCATCCAGAAAACCTATGACCTCACCCGCTACCTGGAGCACCAACTCCGCAGCTTGGCTGCAACATATGTGAGGATCCAGCGAACGAATCTGGGAATAGGGGAAGAGTACAGAGTTGAAGAAAAACAGTACTAACCGAGGAGGGATCTGGTAAATGATGGGGTGAGGAGGGGCTCTTTGGCTCCCACCAGTCCCCCTGTCTGGTCTA
+
AAAAAFFFBFFFGGGGGGGGGGHHGGGGGGHHGGGGGGHHHHGHGGHGHHGHHFFHHGGHHHHHHHGHHHHGGGGGHHHHHHHHFFGHGHHHGGGGGHHHGHHG/3?BGGHHGHF3F0BGH22BFF/>/><FHGHHGH0101><>CC.>>FF000==<=GH00==<</.;./;:0;CC/:--;@AAGG?CEGGGGBFGGGGFGGGGG;A..9..---9EFFFFFFFFFFFFFFFFFFFFFFFFFFFFFFFF
@M05620:37:000000000-D9766:1:1101:7667:4815 1:N:0:66
AGTGCCAGCTCTCAATCGCACAGGGGACCCAGGGCCTGGCCCCTCCATCCAGAAAACCTATGACCTCACCCGCTACCTGGAGCACCAACTCCGCAGCTTGGCTGGGACCTATGTAAGTATCAGGCGAGGAAATCTGGGGGTTGGGACGACGTACGGCGTTGGGAAAAGCACGTCCTAACCGTGGGGGGTTCTGGAAAATGATGGGGTGAGGAGGGGCCCTTTGGCTCCCACCAGTCCCCCTGTCTGGCCTA
+
BBABCFFFCFFFGGGGGGGGGGHHGGGFFGHHGGGGGGHHHHGHGGHHHHGHHHHHHGHHFHHHHHHGHHHGGEGGHHHHHHHHHHHHGHHHFGGGEHFHGHHGGGE0??GHFF33D3?FFF3BFC//>/0=111@G0/->-<DF..<--:-.::.-;;AA9C.9.//.:/;CEEDFBF.;DE--;9@;-.BBF09BBF0:BFFFDD;.A.0;DC---:AF0B/000AAFF...0:FFFFFFFF0B/09BF
@M05620:37:000000000-D9766:1:1101:20409:4819 1:N:0:66
ACCACACCTTCTACAATGAGCTGCGTGTGGCTCCCGAGGAGCACCCCGTGCTGCTGACCGAGGCCCCCCTGAACCCCAAGGCCAACCGCGAGAAGATCACCCAGCCGCGTGGCCCGCTACCGCTTCTGCTGGCCGCCTCCCTCCCTCATGGCCTCCCGGAGCTGCGCCCTTTCGCACTGGTTCTCTCTTCTGCCGTTTTCCGTAGGACTATCTTCTATGACCTGAATCTCCATTGGAACTCTGCAGGCTCT
+
BBBBBBBBFFFFGGGFFGGGGGHHGGGGHCHHHGGGGGGGGHHHHGGGEGGGHHHHHHHGGGGGGGGGGGGHHHHGGGGHGHHHHGGGGGG/B/22?22220??0/>/<<<<C0CC@DCGH--:;C0;0::CCHGBBFGGGGGA.=F.0;C:CFGEFD--;@FFFF9DFFFFF.:D-;/;;9:/:FFFFBF/;B@;AFFFB.99..FFFBFF/FF9/FF:BFF.//;B/9////;;FF/BFFF/:/..:A9
@M05620:37:000000000-D9766:1:1101:8249:4831 1:N:0:66
GAGGCTGCTTTGGAAGAAACTCATAGATTACTGCAACAGTTCCCCCTGGACCTGGAAAAGTTTCTTGCCTGGCTTACAGAAGCTGAAACAACTGCCAATGGATGTTACCCGTAAGGACAGGCTCCTAGAAGACTCCAAGGGAGCACAAGACGTGATGAAACTACGGCAAGTAAGTCAGGCACTTCCGCCTTAGCACCCTTGTCAATCTAATTGAACAATTTTCAGCATTTGCACCTTTAACTCACATGCCA
+
A?3ABAFAFFFFGGGGAAFBFB4F5GGHDBFGFHG4GFGBBG5GHGEFG2GCE2FCHGFFGHFHFGFHHHHGHHGGHHHFGHHHCFG@G3FFC3EG33FG3333344@33>?E?13B00?/?00/3B4??33B33B33??////?0B0F00/?/?0>2F1G111/?/<@.1>1>>FGFH0<00>DDDA..<00<D0..:;/0000<GC00;0C00<:/0;00;C0;FGFB;0;9//0;0000;0/9099C0
@M05620:37:000000000-D9766:1:1101:15001:4836 1:N:0:66
GAGGCTGCTTTGGAAGAAACTCATAGATTAGTGCAACAGTTCCCCCTGGACCTGGAAAAGTTTCTTGCCTGGCTTACAGAAGCTGAAACAACTGCCAATGGATGCTACCCGTAAGGAAAGGCTCCTAGAAGACTCCAAGGGAGTAAAAGAGCTGATGAAACAATGGCAAGTAAGTCAGGCATTTCCGCTTTAGCACTCTTGTGGATCCAATTGAACAATTCTCAGCATTTGTACTTGTAACTGACAAGCCA
+
AABABAFAFFFFGG5GGGFGFGGHHFFHHH4FGHHHHHHFHHHHHGGGHEHFHFHFFHHHBGHHHHGFHHHGHHAHGHHGFHHFFHHGHHHHGGHHFGGG33BBBEHHFG>>>E1@FFBFG/BFFEG4BGEB3GGBEGF/BFE/BBGGHGHHHHGFHHHHHFEGDFCGHG1?FGFGFDCB.G1>GGDDEFC=GEHD0/0=<=<<<00CG;=;CCCHFFGGCCCCCCC=CHF0;FFGFFF0CCB0FBFFAC/
@M05620:37:000000000-D9766:1:1101:8505:4839 1:N:0:66
ACCACACCTTCTACAATGAGCTGCGTGTGGCTCCCGAGGAGCACCCCGTGCTGCTGACCGAGGCCCCCCTGAACCCCAAGGCCAACCGCGCGAAGATGACCCAGGTGCGTGGCCCGCTACCTCTTCTGGTGGCCGCCTCCCTCCTTCCTGGCCTCCCGGGGCTGCGCCCTTTCTCACTGGTTCTCTCTTCTGCCGTTTTCCGTAGGACTCTCTTCTCTGACCTGCGTCTCCTTTGGAACTCTGCAGGTTCT
+
AAAAAAA>CFFFEGGBFF11B1BEEBEAAAGGEBBB?EEEEFHHHGCEAAEFFGHHFHH/EGGGFGEGGGGHHHEEGGGGFHHFFGFECC/>BCCCBGHDFHAFF?<1<.<@@H.<CGCGHFDGF;GCGCGCHHGGGA?.EGGGEFFGFFFFG0AFG?@-9@@FF@@F@;BF/BFFFFFE/FFFFEFFBFFFFF@BFFFFFFFFB?BFFFFFEFBFFBFFFFBBA?F@FEF/;FFBBFFFFFFFFFFAFFB
@M05620:37:000000000-D9766:1:1101:8233:4843 1:N:0:66
GAGGCTGCTTTGGCAGAAACTCATAAATGACTGCCACAGTTCCCCCGGGCCCGAGAACCGTTTCCTGCCTGGCTTCCAGAAGCAGCCACCACTACCCATGGATGATACCAGTCCGGCAAGTCTCCTAGGAGACTCCCCTGGCGTACCCGAGCTGCTGCAACCTTGGCCAGTCCTTCAGGCCTTTCCGCTTTCGCACTCTTGTGGGTCCACTTGCCCCCTTCTCAGCCTTTTTACTTGAACCTGACAGGCCA
+
A>A>AAFAFFFFGGGGAG1BFBB3D3DB31BFBAF1FGBADDGGHG//A/AE////BBGEB/BB2BBBGHGBFBBBBG@FBBB1BF/>BB//B00>010BBEGH1BFGC1BB1BEC??C/1BGHHH1@01@?F<FHHG0F/?CA->.>C->AEHFFF0/<<</<<CHH/CGCG0CC0CHF.;;GHGB.;.C0EG.;AGGGGFFA..9CFBFFFF//;-9-BB/9;F/-;/99A/;///;/;FFFF//9;AA
@M05620:37:000000000-D9766:1:1101:10572:4847 1:N:0:66
GAGGCTGCTTTGGAAGAAACTGACAAGCCAGGGCAACAAGATCGGATGAACACGGGTATGAACTTCGGTTACGCATTCGTATCTTGTATGACTACTTCTGCTTGAAAAAAAAAAGCTCCCTATTCTAGTGGCCGCACCCATCCTTCCTGGCCTCCCGGCGCTTCGCCCTTTCTCACTGGTTCTCTCTTCTGACGTTTTCCGTACACCTCTCTTATATAACCTGAGACTCCTTTGGAACTCTGCAGGATCTC
+
AA?AAA1AFF3FFFGF1FFFAGF1B1B00000A00ABF0A01B//B/A11B10/AA/A1B2A111D/////1B///>2B0B0B22B@B2B2B21B11B@1BB1B>BB10//////B111/01@@DD22@10?F??@/><<<<GG1FFGD<..0C.E.<-:;;:.-;C.AFFB0;BFF0FBFB0;CFFBFF00;AEFFFFF?:---/;BFFFFF/9B///;9;-;-//9;9FFF/BB//BF//;/F--99B/
@M05620:37:000000000-D9766:1:1101:20121:4848 1:N:0:66
GAGGCTGCTTTGGAAGAAACTCATAGATTAATGCAACAGTTCCCCCTGGACCTGGAAAAGTTTCTTGACTGGCTTACAGAAGCTGAAACAACTGCCAATGGCTGCTACCCGTAAGGAAAGGCACCGAGAAGACTCCAAGGGAGGAAAAGAGCTGAGGAAACAATGGCAAGCAAGTTAGGCATGTCCGCTTTAGCACACTTGTGGAGCGAATTGAACAATTTTCAGCACTTGCACTTTTAACGGACAAGCTA
+
>3A>>>B>BBBBEABBGGBEFGFHHGGBBG5DDB5E4GGBEDD3BEAF2A2BBF2B332BBDDDBDD5B55BGHG3B5BFGHEBB3@GBB?GGF33BGFGB2BF?3BBFB1?/1B33?3F0/00?/</<?BB0B1???B?C/?/?0@0@?@01110/<0<00?1<?>01..00<<1>10><<.0=0.<.<.0<0;0/:C00;CE:./-;--99900990;000990;.9900:0C9090:0.-.-;;..//
@M05620:37:000000000-D9766:1:1101:12335:4885 1:N:0:66
AGTGCCAGCTCTCAATCGCACAGGGGACCCAGGGCCTGGCCCCTCCATCCAGAAAACCTATGACCTCACCCGCTACCTGGAGCACCAACTCCGCAGCTTGGCTGGGACCTATGTGAGTATCCAGCGTAGGAATCTGGGAGTTGGGGAGGAGTGAGGAGTTGGGGAAAGACAGTCCTAACCGTGGAGGGTTCTGGTAAATGATGGGGTGAGGAGGGGCTCTTCGGCTCCCACCAGTCCCCCTGTCTGGTCTA
+
BBABCFFFDFFFGGGGGGGFGGHGGGGGGGHHFGGGGGHHHHGHGGHHHHHHHHHHHGHHHHHHHHHGHHHGGEGGHHHHHHHHHHHHGHHHEGGGGHHHGHHGGGHHGHHHHHHHHHHHHHHHHGGGGGHHHHHHHHHGGHHHGGGGGGFHHHHHHGHHHHGGGGHHHHHHHHHHHHHHGGFGGGGGEFGGGGFGGGGGGGGGGGFFFFFFFFFFFFFFF0;DFFFFFFFFFFFFFFFFFFFFFFFFFFF
@M05620:37:000000000-D9766:1:1101:6731:4893 1:N:0:66
ACCACACCTTCTACAATGAGCTGCGTGGGGCTCCCGAGGAGCACCCCGTGCTGCTGACCGAGGCCCCCCTGAACCCCAAGGCCAACCGCGAGAAGATGACCCAGGGAGGTGCCCGCTACCCCCTCTTGGGGCCCGCCTCCTTCCTTCCGGGCCCCCCGGGCCGGCCCCCTTTCTACCGGGTTCCCCCTTCTGCGGTTTTCCTAGGAACCCTCTCTCTTACCCGGGGCCCCCTTGGGAACCCGCCAGGTTCT
+
BBBBBBAAFFFFGGGGGGAFGEGGGEE22EFGHGGGDGGGFHHHHGGEEEGGHHFHGHH@EGGGGGGGGGGGHHGGGGGHGHHHHGGGGG/B?DGCGHBGF0/?///<-.>1<GA----<..-<./0<0.A.A--;-9CE/0;/C0C/.B-A--;@-;--------;9-BF///9//-9-;..//..;..//9--;=D.;////;//.....;/;/////;/.-;----;-@F.B.A/...--9-;.F///
@M05620:37:000000000-D9766:1:1101:9203:4897 1:N:0:66
ACCACACCTTCTACAATGAGCTGCGTGTGGCTCCCGAGGAGCACCCCGTGCTGCTGACCGAGGCCCCCCTGAACCCCAAGGCCAACCGCGAGAAGATGACCCAGGTGAGTGGCCCGCTACCTCTTCTGGTGGCCGCCTCCCTCCTTCCTGGCCTCCCGGAGCTGCGCCCTTTCTCACTGGTTCTCTCTTCTGCCGTTTTCCGTAGGACTCTCTTCTCTGACCTGAGTCTCCTTTGGAACTCTGCAGGTTCT
+
BBBBBBBBFFFFGGGG5FGGGGFGGG?FHGHFGGGGGGGCEHAHHGGGGGGGFHHBGHHGEEFGGGGGGGGHHHHGGGGHGHHFHGGE/</BDDGHGDHHHH/FFHHHHH1FGHHGGFGGHHHHHHHFHHB?FHGGGGGHGHHGHGFGGGFGGGGGGGFGGGGGGGFFFFFFFFFFFFFFFFFFFFFFFFFFFFCDDFFFFDF.;.FFFFFFFFFFFF/FFFFFBBFFFFFFFFFB;FFFFFFFFFFFFFF
@M05620:37:000000000-D9766:1:1101:12322:4901 1:N:0:66
AGTGCCAGCTCTCAATCGCACAGGGGACCCAGGGCCTGGCCCCTCCATCCAGAAAACCTATGACCTCACCCGCTACCTGGAGCACCAACTCCGCAGCTTGGCTGGGACCTCTGTGAGGATCCAGCGTAGGAATCTGGGAGGTGGGGAGGAGTGCGGAGTTGGGGATAGCCAGTCCTAACCGCGGAGGGGTCTGGTAAATGATGGGGTGCGGAGGGGCCATTTGGCTCCATCCGGTCCCCCTGTCTGGCCTA
+
AAABAFFFAFFFGGGGGGGGGFHGGGGAAEG2F2EGCFHHFHG1FGH5DG3GDCGHHGH3GHFGHHHFH1CFGGEGHFHHHHHHHHHHGHDHGG//EG33/3B//?00<22?BGBGH0F2B2222////?GH111110??//F.A-F@-CE<C0-<C@:/0/-:C./=09CFG00000/.=-9--9---99BBB9/;/BB/BFBFF.-.9-;--;-@-./;F//;9/A//99.--;-...-.://///.//
@M05620:37:000000000-D9766:1:1101:9193:4915 1:N:0:66
ACCACACCTTCTACAATGAGCTGCGTGTGGCTCCCGAGGAGCACCCCGTGCTGCTGACCGAGGCCCCCCTGAACCCCAAGGCCAACCGCGAGAAGATGACCCAGGTGAGCGGCCCGCTACCTCTTCTGCCGGCAGCCTCCCTCCTTCCTGGCCTCCCGGAGCTGCGCCCTTTCTCACTGGATCTCTCTTCTGCCGTTTTCCGTCCGACTCTCTTCTCTGACCTCAATCTCCTTAGGAACTATGCAGGATCT
+
CCCCCCCAFFFFGGGGGGGFGGHHGFFEGFGFGGGGDGGGGHGHHGGGEEEFHHFHHHGF?GGGGGGGGGGHHHHGAE/GFHE?//?<BD<BBF<22?2FC2GHGHHDG1><A@CDG?-CHHHHFG0;00;@A-ADAFFGFGG.:0BF90CFF0CAC.-:;;FFFAFF;DFFFFFBBFFF/;BF/B://BFFF/-;9B.:;.B..-;C9D/;:BBBB//:FF9/:/:;/F/FF/9FBFFF//B/9B../;:
@M05620:37:000000000-D9766:1:1101:8592:4935 1:N:0:66
GAGGCTGCTTTGGAAGAAACTCATAGATTAGTGAAACAGGTCCCCCTGAACATGGAAAAGTTTCTTGCCTGGCTTACAGGAGCTGGAACAACTGCCCCTGGTTGCTACCCGTAAGGAAAGGCTCCTAGAAGACTCCACGGGAGTACAAGAGCTGATGAAACAATGGCAAGTAAGTCAGGCATTTCCGCTTTAGCACTCTTGTGGATCCAATTGAACAATTCTCAGCATTTGTACTTGTAACTGACAAGCCA
+
AAAAAAFAFFFFFFGGGGGGG113A3DDDD1DD33DAFA011B00A/B01B1BAFGA10BB2222D111B1GGHHHHHF0BFGG10>FG0FG10FC//BFH1GE01BB>0//>EFHHHHHEHFGGEHBGDEGHHGH10?CG/B?01@1@GHGHHBBG<DFG0/FFHB0<C=<GFGHFHFH.>G1GFE<EGGBHHHH<CGGHGFGBGHEGGBBG0<C:/:F9FFFFGFGFFGBFFFGFBBFFGGGGF0FAAB
@M05620:37:000000000-D9766:1:1101:22111:4935 1:N:0:66
AGTGCCAGCTCTCAATCGCACAGGGGACCCAGGGCCTGGCCCCTCCATCCAGAAAACCTATGACCTCACCCGCTACCTGGAGCACCAACTCCGCAGCTTGGCTGGGACCTATGTGAGTATCCAGCGTAGGAATCTGGGAGTTGGGGAGGAGTGAGGAGTTGGGGAAAGACAGTCCTAACCGTGGAGGGTTCTGGTAAATGATGGGGTGAGGAGGGGCTCTTTGGCTCCCACCAGTCCCCCTGTCTGGTCTA
+
AAA>ADDFAFFFGFGGGCFFGFHEGEEEDECCFEGEAFH22GFFEGHHHEEDFHHGGGHHEFFHHHHBGGEEEE>EHFFGFGGGCGFCF3FF?///>3FGEBGFECHHGHHHHHHHHHHHHHHHHGADGGHHHEHGHHHGGHHGGGGGGGGHFHFHHGHHHGGFGGHHFGFHHGHHHHFHGGGAGGGGCAAFGGGGGGGGFGGGFDFFFFFFFF-BBBFFFFFFFFFFFFFB9FFFFFF9BFFFFFBFFB:
@M05620:37:000000000-D9766:1:1101:23653:4976 1:N:0:66
ACCACACCTTCTACAATGAGCTGCGTGTGGCTCCCGAGGAGCACCCCGTGCTGCTGACCGAGGCCCCCCTGAACCCCAAGGCCAACCGCGAGAAGATGACCCAGGTGAGTGGCCCGCTACCTCTTCTGGTGGCCGCCTCCCTCCTTCCTGGCCTCCCGGAGCTGCGCCCTTTCTCACTGGTTCTCTCTTCTGCCGTTTTCCGTAGGACTCTCTTCTCTGACCTGAGTCTCCTTTGGAACTCTGCAGGTTCT
+
BCCBBCCBFFFFGGGGGGGGGGHHGGGBCFHHHGGEEGGGGHFHHGGGGGGGGHGHHHGGGGGGGGGGGGGHGHHGGGGHGHHHHGGGGGGGGGHHHHHHHHHHGHHHHFGGGHHGGGGGHHHHHHHHHHHGHHGGGGGHGHHGHGGGGGGGGGGGGGGGGGGGGGFFFFFFFFFFFFFFFFFFFFFFFFFFFFFFFFFHFFFFFFFFFFFFFHHHFFFFFFFFFFFFHHFFFFFFFFFFFHHFFFFFFFF
@M05620:37:000000000-D9766:1:1101:24810:4991 1:N:0:66
ACCACACCTTCTACAATGAGCTGCGTGTGGCTCCCGAGGAGCACCCCGTGCTGCTGACCGAGGCCCCCCTGAACCCCAAGGCCAACCGCGAGAAGATGACCCAGGTGCGTGGCCCGCTACCTCTTCTGGCGGCCGCATCCCTCCTTCCTGGCCTCCCGGCGCTGCGCCCTTTCTCCCTGGCTCTCTCTTCTGCCGTTTTCCGTAGGACTCTCTTCTCTGTCCTGAGTCTCCTTTGGAACTCTGCAGGTTCT
+
CCCCCCDDFFFFGGGGGGGGGGHHGFGEDEHGHGGEEGGGDGHHHGGGFGGGGHFHHHHGGGGFGGGGGGGHHHHGGGGHGHHHHGGGGFGGGGHHHHHB=2F//1FCC///-F.ACGC-C00000<0<0---;9--.;:.:FE/0;FFFG?FG.EE.------A9-;@DFFB0B0;:FF.;0:B:BFFF0B00-;D/:0F?0:A.0;B/0;:F:BBFB0;FFF0BFB0BF0FF0/00BFFF:BBB.;B0:
@M05620:37:000000000-D9766:1:1101:11322:4996 1:N:0:66
ACCACACCTTCTACAATGAGCTGCGTGTGGCTCCCGAGGAGCACCCCGTGCTGCTGACCGAGGCCCCCCTGAACCCCAAGGCCAACCGCGAGAAGATGACCCAAGTGCATGGCCCGCTAACTCTTCTGGTGGCCGCCTCCCTCCCTCCCGGCCTCCCCGGGCCGCGCCCTTTCTCACTGGTTCTCTCCTCTGCCGTTTTCCGTAAGACTCTCTTTCCCGAACCGCGTCTCCTTTGGAACTCCGCAGGTTCT
+
DDDDDDDDFFFFGGGGGGGGGGHHGGGFHGHHHGGGGGGGGHHHHGGGGGGGHHGHHHHGGGGGGGGFGGGHHHHGGGGHGHHHHGGGGGGGGGHHHHHEHHC/??F11@?FFHHG@--.>GH0G=0=<DHFFHCCGA?GGFFG.GBG.<D-DGFEG.A----9<@-@FAFFFFF0<<FF:FFBF0:/<BBFFF-<BFFFF.<..<B0<BBB0<00<0<<-<--<---</<BFFFF0F0<B0<A9-@FFFF
@M05620:37:000000000-D9766:1:1101:15800:5012 1:N:0:66
GAGGCTGCTTTGGAAGAAACTCATAGATTACTGCAACAGTTCCCCCTGGACCTGGAAAAGTTTCTTGCCTGGCTTACAGAAGCTGAAACAACTGCCAATGGATGATACCAGTCCGGAAGGACTCATCGAAGACTACAAGGGCGTAAACGAGCTGAAGAAACCATGGCAAGTCAGTCAGGAATTTCCGCATTCGCACTCTTGTGGATCCACTTGCCCAATTCTAAGACTTTGAACATGTACATGACCAGCCA
+
BBBBBAFBFFFFGGGGGGGGGGHHHGHGGGHHHHHGHFHFGHHHHGGGHGHHHFHHHHHHHHHHHHGHHHHHHHFFHHGGHHHGFHHHHGHHFHHHHFHHHHHHH4GHHHHHHF1>1>//00?BF43B3??EG3EHHEH///>B@//@<CE?/??1?<00?FEHHHGHHC<11>FGHHFG/CCGBH?A-.<=DDA@CG00<;;A:CGFF/000099C?FGG0;9;09FGGG0;C09/=0000;CFBF.;;.
@M05620:37:000000000-D9766:1:1101:16764:5012 1:N:0:66
AGTGCCAGCTCTCAATCGCACAGGGGACCCAGGGCCTGGCCCCTCCATCCAGAAAACCTATGACCTCACCCGCTACCTGGAGCACCAACTCCGCAGCTTGGCTGGGACCTATGTGAGTATCCAGCGTAGGAATCTGGGAGTTGGGGAGGAGTGAGGAGTTGGGGAAAGACAGTCCTAACCGTGGAGGGTTCTGGTAAATGATGGGGTGAGGAGGGGCTCTTTGGCTCCCACCAGTCCCCCTGTCTGGTCTA
+
BCABCFFFCFFFGGGGGGGGGEHGGGGGGGHHFGGGGGHHHHGHGGHHHHHHHHHHHGHHHFHHHHHHHHHGGGGGHHHHGHHHHHHHGHHHGGGGGHHHGHHGGGHHGHHHHHHHHHHHHHHHHGGGGGHHHGHHHHHGGHHHGGGGGGGHHHHHHGHHHHGGGGHHHHHHHHHHHHHHGGGGGGGGCGGGGGFGGGGGGGGGGGFFFFFFFFFFFFFFFFFFFFFFFFFFFFFFFFFFFFFFFFFFFFF
@M05620:37:000000000-D9766:1:1101:13904:5016 1:N:0:66
AGTGCCAGCTCTCAATCGCACAGGGGACCCAGGGCCTGGCCCCTCCATCCAGAAAACCTATGACCTCACCCGCTACCTGGAGCACCAACTCCGCAGCTTGGCTGGGACCTATGTGAGTATCCAGCGTAGGAATCTGGGAGTTGGGGAGGAGTGAGGAGTTGGGGAAAGACAGTCCTAACCGTGGAGGGTTCTGGTAAATGATGGGGTGAGGAGGGGCTCTTTGGCTCCCACCAGTCCCCCTGTCTGGTCTA
+
AAAABFF43CFFGGGGGGGCGGGDF22AEGHHFAF?AAFHGE2AB1FHFFHHEFHHFAFGFFFGHGGFHHHGG>EEFGHHHHHHGHHHGHHFEEGEEHEGGGHGGGHHGHHHHHHHHHHHHHHHHGDGGGHHHHHHHHHGDHHHGGGGGGEGHHHFGDGFHHGGGGHHHHHHHHHHHHHHGEEGGGGGCFFGGG;FGGGGGFGGGGFBFFFFFFBBBBFFFFFFFFFFFFFFFFFFFFFFBEFFFFFFFFF
@M05620:37:000000000-D9766:1:1101:23050:5036 1:N:0:66
ACCACACCTTCTACAATGAGCTGCGTGTGGCTCCCGAGGAGCACCCCGTGCTGCTGACCGAGGCCCCCCTGAACCCCAAGGCCAACCGCGAGAAGATGACCCAGGTGAGTGGCCCGCTACCTCTTCTGGTGGCCGCCTCCCTCCTTCCTGGCCTCCCGGAGCTGCGCCCTTTCTCACTGGTTCTCTCTTCTGCCGTTTTCCGTAGGACTCTCTTCTCTGACCTGAGTCTCCTTTGGAACTCTGCAGGTTCT
+
CCCCCCCCFFFFGGGGGGGGGGHHGFGEEGHHHGGGGGGGGHHHHGGGEEGGHHHHHHHGGGGGGGGGGGGHGHHGGGGHGHHHHGGGGGFGGGHHHHHHHHHH/1FGGGHGGHHGGGGGHHHHHHBGDHHGHHGGGGGGG/GDHGGGGGGG.BAEGGGGG-.=CDFFFFFFFFFFFFFF00BFFFFFBFFFFFFFFFFFFFFFFFFFFFFFFFFFFFFFFFFFFFFFFFFFFFFFFFFFFFFFFFFFFFF
@M05620:37:000000000-D9766:1:1101:16723:5042 1:N:0:66
ACCACACCTTCTACAATGAGCTGCGTGTGGCTCCCGAGGAGCACCCCGTGCTGCTGACCGAGGCCCCCCTGAACCCCAAGGCCAACCGCGAGAAGATGACCCAGGCGAGTGGCCCGCTACCTCTTCTGGTGGCCGCCTCCCTCCTTCCTGGCCTCCCGGAGCTGCGCCCTTTCTCACTGGTTCTCTCTTCTGCCGTTTTCCGTAGGACTCTCTTCTCTGACCTGAGTCTCCTTTGGAACTCTGCAGGTTCT
+
AAAAAAAAFFFFGBGFBG1BGEHFG0AAA0FGAEFEEEGCEHHGHGGGAAAEEGFAGHFE?EEEGAEEGEE>GCFGGGCHE/GHHG/<CG?/<CFC1F><?GGE//>/<<F..<<--<ACHFGGGFHBHB/:.GC@@E?AGGFBBF0CB0/9A0999C@9A;F/9--A=-9B//;//;/-9B/B//9FF//9/9@AAFEFBBB-AFFFFFFFFFFFFFFBFFBF/-BFBFFBBBFFBBB////BBFFFFFB
@M05620:37:000000000-D9766:1:1101:13490:5049 1:N:0:66
ACCACACCTTCTACAATGAGCTGCGTGTGGCTCCCGAGGAGCACCCCGTGCTGCTGACCGAGGCCCCCCTGAACCCCAAGGCCAACCGCGAGAAGATGACCCAGGTGAGAGGCCCGCTACCTCTTCTGGTGGCCGCCTCCCTCCTTCCTGGCCTCCCGGCGCTGCGCCCTTTCTCACTGGTTCTCTCTTCTGCCGTTTTCCGTAGGACTCTCTTCTCTGACCTGCGTCTCCTTTGGAACTCTGCAGGTTCT
+
CCDCCDDCFFFFGGGGGGGGGGHHGGGBFGHHHGGGGGGGGHHHHGGGDEFGGHGHHHHGGGGGGGGGGGGHGHHGGGGHGHHHHGGGGGCGGGHFHHHGFFE//1?1?1?EGGDGGG-<C0<<GG0DG0<EHHGGGGGHAGHGGGGGGG/:FGGGGA9-;BFFFFFFFFFFFFFFFFHF0BBFFFFFFFFFFFAADFFFFFFFFDFFFF0FFFB0BFFFFFHF?DFADFFFFFFFEBFFFFFFFF.;BFF
@M05620:37:000000000-D9766:1:1101:14175:5065 1:N:0:66
ACCACACCTTCTACAATGAGCTGCGTGTGGCTCCCGAGGAGCACCCCGTGCTGCTGACCGAGGCCCCCCTGAACCCCAAGGCCAACCGCGAGAAGATGACCCAGGTGAGTGGCCCGCTACCTCTTCTGGTGGCCGCCTCCCTCCTTCCTGGCCTCCCGGAGCTGCGCCCTTTCTCACTGGTTCTCTCTTCTGCCGTTTTCCGTAGGACTCTCTTCTCTGACCTGAGTCTCCTTTGGAACTCTGCAGGTTCT
+
ABABBBBBFFFFGGGGGGGGGGHHGAEAFEHHHGGGGGECGHGHHGEGEGGGHHHHGGHGGGGGGGGEGGGGHHHGGEGHGHHHHGGGGGGGGGHHHHHHHHHHGHHGHHHGGHHGGGGGHHHHGHHHFHHGHHGGGGGHGHHGHGGGGGGGGEGGGGGGGGGGGGFFFFFFFFFFFFFFFFFEFFFFFFFFFFFFFFFFFFFFFFFFFFFFFFFFFFFFFFFFFFFFFFFFFFFFFFFFFFFFFFFFFFF
@M05620:37:000000000-D9766:1:1101:19885:5077 1:N:0:66
AGTGCCAGCTCTCAATCGCACAGGGGGACCCAGGGCCTGACCCCTCCATCCAGAAAACCTATGACCTCACCCGCCCCCTGGAGCACCAACTCCGCAGCTTGGCTGGGACCTCTGTGAGTATCCCGCGTAGGACTCTGGGCGTTGGGGCGGCGTGCGGCGTTGGGGAACGACCGTCCTAACCGTGGCGGGTTCTGGTAAATGATGGGGTGAGGAGGGGCTCTTTGGCTCCCACCAGTCCCCCTGTCTGGTCT
+
AA>AAFFFAFFFGFGEBAFCECHDFAECEBEGFEEEECF2BBGG1BEHHGH3BAFGHHGFHGGHHH5BFEHH/E>>EEEFHGACHHHG/?BFG/?EE>3BBABGFGGCGDGHHGGHD2G2@DF2C/CC-CEFBGHHHF<EC<A@HGF.AADGFFFFF-9;9BFFFFFE..@-9;.AFEFFFBDA-@BC;B.FBBBBFF/9FBFFFFADD.AA/;A9>@DFFFFFFFFFFFFFF.A9FFFEFFE;BFFFFFF
@M05620:37:000000000-D9766:1:1101:6729:5081 1:N:0:66
ACCACACATTCTACAATGAGCTGCGTGTGGCTCCCGAGGAGCACCCCGTGCTGCTGACCGAGGCCCCCCTGAACCCCAAGGCCAACCGCGAGAAGATGACCCAGGTGCGTGGCCTGCTACCTCTTCTGGTGGCCGCCTCCCTCCTTCCTGGCCTCCCGGGCCTGCGCCCTTTCTCACTGGTTCTCTCTTCTGCCGTTTTCCGTAGGACTCTCTTCTCTGACCTGCGTCTCCTTTGGAACTCTGCAGGTTCT
+
CBCCCCC>BDDFGFGGGG5BGGHHGGG24BGCG2AE2EAEAGEHHGG0EEFGGHHHGHHA>@CEGGGGGGEHGHHGGGGHGHGHHGGGGG//CGE2FGHHHGEFFGHFD<EDCH1.FG1><DGHG1GGFGHGHHGGGGGHGFHGHFHHHF/FFGGGF.?9--9.;BFFFFFFFFFEFFFFFFFFFFFFFFFFFFFFFFFFFFF?9./;FFFFFF;FFFFFFFFBADD;DFFFFFFEFFFFFFEFFFFFFFF
@M05620:37:000000000-D9766:1:1101:8342:5081 1:N:0:66
ACCACACCTTCTACAATGAGCTGCGTGTGGCTCCCGAGGAGCACCCCGTGCTGCTGACCGAGGCCCCCCTGAACCCCAAGGCCAACCGCGAGAAGATGACCCAGGTGAGTGGCCCGCTACCTCTTCTGGTGGCCGCCTCCCTCCTTCCTGGCCTCCCGGCGCTGCGCCCTTTCTCACTGGTTCTCTCTTCTGCCGTTTTCCGTAGGACTCTCTTCTCTGACCTGCGTCTCCTTTGGAACTCTGCAGGTTCT
+
BCCCCCCBFFFFGGGGGGFFGGHHGGGBGGHHGFFEDFEEGHGHHGGGGEEGHHHHHHHGGGGGGGGGGGGHHHHGGGGHGHHHHGGGGGCGGGHEDGHHBCGGF<G1F1?<<G?A@GCD0<GFHHHHGDGGHHGC?:DCEHHG/0CFFGGGEGGEG9B;C?BFDDFFFFFFFFFFFFFFFFF/FFFFFFFFFFFFBFFFFFFF..FFFFFF/9FFF//;BFBF.@D>DFFFFFFEFFFFFEBBBF.:BFF
@M05620:37:000000000-D9766:1:1101:19788:5082 1:N:0:66
GAGGCTGCTTTGGAAGAAACTCATAGATTACTGCAACAGTTCCCCCTGGACCTGGAAAAGTTTCTTGCCTGGCTTACAGAAGCTGAAACAACTGCCAATGGATGCTACCCGTAAGGAAAGGCTCCTAGAAGACTCCAAGGGAGTAAAAGAGCTGATGAAACACTGGCAAGTAAGTCAGGCATTTCCGCTTTAGCACTCTTGTGGATCCAATTGAACAATTCTCAGCATTTGTACTTGTAACTGACAAGCCA
+
>3>>A>FAFFDFGGGFCGFGFGFGFFGHHCGHHHDFFGGADGHHHGEFEGHGHHFHHH2FBGHHDHHHHHHHHHFAFGHGHHHCGGHHHGHHHHHHFGHHHHHGHHHHHGF?>EFHHHGHHHHHGHBHHHHHHHHH33B?DCFE?3B?GGHHHHFFH2GGHC0@GHHHHGGGGGGGHHGH.GHHHHGGGGGHHHHHHHHGHDGGHHHHHHHHHEFHH/GHGHGHGHHHHHGFGGGGFFGBFGGGGGBFEGF
@M05620:37:000000000-D9766:1:1101:13855:5097 1:N:0:66
AGTGCCAGCTCTCAATCGCACAGGGGACCCAGGGCCTGGCCCCTCCATCCAGAAAACCTATGACCTCACCCGCTACCTGGAGCACCAACTCCGCAGCTTGGCTGGGACCTATGTGAGTATCCAGCGTAGGAATCTGGGAGTTGGGGAGGAGTGAGGAGTTGGGGAAAGACAGTCCTAACCGTGGAGGGTTCTGGTAAATGATGGGGTGAGGAGGGGCTCTTTGGCTCCCACCAGTCCCCCTGTCTGGTCTA
+
BBABBFFFCFFFGGGGGGGGGGHGFGGGFGHHGGGGEGHHHHGHGGGHHHHHHHGHHGHHHHHHHHHHHHHGGGGGHHHHHGGHHHHHGHHHGGGGGHHHGGHGGGHHGHHHHHHHHHHHHHGHHGEGGGHHHHHHHHHGGHHHGGGGGGGGHHHHHGGBGHGGGGHHHHHHHHHHHHHHGECFGGGGCFGGFG;FGGGGGFGGGGFFFFFFFFFFFFFFFFFFFFFFFFFFFFFFFFFFFFFFFFFFFFB
@M05620:37:000000000-D9766:1:1101:18252:5103 1:N:0:66
AGTGCCAGCTCTCAATCGCACAGGGGACCCAGGGCCTGGCCCCTCCATCCAGAAAACCTATGACCTCACCCGCTACCTGGAGCACCAACTCCGCAGCTTGGCTGGGACCTATGTGAGTATCCAGCGTAGGAATCTGGGAGTTGGGGAGGAGTGAGGAGTTGGGGAAAGACAGTCCTAACCGTGGAGGGTTCTGGTAAATGATGGGGTGAGGAGGGGCTCTTTGGCTCCCACCAGTCCCCCTGTCTGGTCTA
+
>AAAAFFFBFFFGABGGFFCEEBEFAEEGGHHGFGFGCHFHHGHGGGHGHHFHEBGHGFGHFGHHHGHHHHFGGCEHHGFHHGFGHCGEFGHGE/EGFHHGHHFDGHHGHHHHHGHHHHHHBHHHGFGCGHHHHHHHHHGGGHHGGEGDGGHHHHHHGHHGHGGGGHGHGHHHHHHHHHHGAEGGFGG9FFFGGFFFGGGFFGGGGFBEFFFFFBBBBFFFFBBFFFFFFFFFFFFFFFFBFFFFFF/;FF
@M05620:37:000000000-D9766:1:1101:7774:5118 1:N:0:66
AGTGCCAGCTCTCAATCGCACAGGGGACCCAGGGCCTGGCCCCTCCATCCAGAAAACCTATGACCTCACCCGCTACCTGGAGCACCAACTCCGCAGCTTGGCTGGGACCTATGTGAGTATCCAGCGTAGGAATCTGGGCGTTGGGGCGGCGTGCGGCGTTGGGGAAAGACAGTCCTAACCGTGGAGGGTTCTGGTAAATGATGGGGTGAGGAGGGGCTCTTTGGCTCCCACCAGTCCCCCTGTCTGGTCTA
+
ABA?AFFFBFFFGGGGGGGFGGHGGAEEGGGHEEEEGGHHGHGHGGHFHHFHHHHGGEHEHHHHHGGHHHHGG@EGHFGHFHHHHHAFEHHHGGGGGHHHFHFGGGFHGH2GHHHFFFDGGH3DGF?/BE@2FGDGFG/<>CDGCG.<C-;BF.D@-;9BDFFFF.;FBFBBFFFF//BAFDE@.;.99FFEFFFFFFFF/FFFFFFC..A/AD==DFFFFFFFFFFEF.ADEFFFFFFFFEFFFFFFFFF
@M05620:37:000000000-D9766:1:1101:17586:5145 1:N:0:66
AGTGCCAGCTCTCAATCGCACAGGGGACCCAGGGCCTGGCCCCTCCATCCAGAAAACCTATGACCTCACCCGCTACCTGGAGCAGCAACTCCGCAGCTTGGCTGCGACCTATGTGAGTATCCAGCGTAGGAATCTGGGAGTTGGAGAGGAGTGAGGAGTTGGGGAAAGACAGTCCTAACCGTGGAGGGATCTGGTAAATGATGGGGTGAGGAGAGGCTCTTTGGCTCCCACCAGTCCCCCTGTCTGGTATA
+
ABAAAFFCAFFFGGGGGGFCGGHGGGGEAEHH22FG2AGH2GGAFGHDGFHHFHFHHGHFGHGHHHHHHHGGGEFGHHHHHGHH3B?GH3@BA/>E>GFFGFHF//>>B/BFFGHHGF2@FGFHHCED/<GGHGHHHFGGDGHH1><<EGA>GFHHGG<GHH-AEGHGFH/C000;<CHH?EFGGGGG.BEGGB;;BFGGGGGFGGGBFFFBD.;;AEFF/;/;;;F.9FADFFBBFFFFBF9FFF/9//9
@M05620:37:000000000-D9766:1:1101:23273:5162 1:N:0:66
AGTGCCAGCTCTCAATCGCACAGGGGACCCAGGGCCTGGCCCCTCCATCCAGAAAACCTATGACCTCACCCGCTACCTGGAGCACCAACTCCGCAGCTTGGCTGGGACCTATGTGAGTATCCAGCGTAGGAATCTGGGAGTTGGGGAGGAGTGAGGAGTTGGGGAAAGACAGTCCTAACCGTGGAGGGTTCTGGTAAATGATGGGGTGAGGAGGGGCTCTTTGGCTCCCACCAGTCCCCCTGTCTGGTCTA
+
BAABCFFFCFFFGGGGGGGGGGHGGGGGGGHHGGGGGGHHGHGHGGHHHHHHHHGHHGHHHHHHHHHHHHHGGGGGHHHHHGHHHHHHGHHHGGGGGGHHGHHGGGHH/GHHHHHHHHHGHHHHHGGGGGHHHHHHHHHGGHHHGGGGGGGHHHHHHGHH0CEGGGHCHHHHHHHHHHHHGGGGGGGGEGFGGGGGGGGGGGGGGGFFFFFFFFFFFFFFFFFFF0BEFFFFFFFFFFFFFFFFFFFFFFB
@M05620:37:000000000-D9766:1:1101:18870:5175 1:N:0:66
GAGGCTGCTTTGGAAGAAACTCATAGATTACTGCAACAGTTCCCCCTGGACCTGGAAAAGTTTCTTGCCTGGCTTACAGAAGCTGAAACAACTTCCCATGGATGCTACCCGTAAGGAAAGGCTCCTCGAAGAATCCCAGGGCGTCAAAGAGCTGATGCAAACCTGGCAAGTAAGTCAGGCCTTTCCGCTTTAGCACTCTTGTGGATCCAATTGCACCATTCTCAGCATTTGTACTTGTAACTGACCAGCCA
+
ABBBBAFAFFFFBGGGGGGGGGGHHGHHHHHGHHFGFGHDFGHHHGEFFCGHHHHHHHBFFHHHFHGHHHHHHHHHHHHHHHHHGHHHHEGHB5FG2BBFGCEEG3BBGB>?/?1FFHG0B/EGGF2?<BFE3BGHF22FD//>>/CG2@2@@G11?1?F10/0??G0><=FF1==FGFH.1<GGHGGGGGB0<0C0CCHFCHGG0CGHH0CG0;0/;0C0CFFBFB0FGBCB0;F0C9C009F///.;C.
@M05620:37:000000000-D9766:1:1101:17476:5181 1:N:0:66
AGTGCCAGCTCTCAATCGCACAGGGGACCCAGGGCCTGGCCCCTCCATCCAGAAAACCTATGACCTCACCCGCTACCTGGAGCACCAACTCCGCAGCTTGGCTGGGACCTATGTGAGTATCCAGCGTAGGAATCTGGGAGTTGGGGAGGAGTGAGGAGTTGGGGAAAGACAGTCCTAACCGTGGAGGGTTCTGGTAAATGATGGGGTGAGGAGGGGCTCTTTGGCTCCCACCAGTCCCCCTGTCTGGTCTA
+
ABAAAFFFBFFFGGGGGGGGGFGHGGGGGGHGGGGEGGHGHHGHGGCGFHHHGF3GHGHHHHHHHHHHHHHGGEFGHHHHHHGHHHHHGHHHEEEGGEGHGHHGGGHHGHHHHHHHHHHHHHHHHGEGGGHHHHHHHHHGGHHHGGGGGGGHHHHHGDFHHHGGGGHHHHHHHHHHHHHHGGFGFGGG=FGGGGFGGGGGGGGGGGFFFFFFFFFFF-EFFFFFFFFFFFFFFFFFFFFFFFFFFFFFFFF
@M05620:37:000000000-D9766:1:1101:15403:5190 1:N:0:66
AGTGCCAGCTCTCAATCGCACAGGGGACCCAGGGCCTGGCCCCTCCATCCAGAAAACCTATGACCTCACCCGCTACCTGGAGCACCAACTCCGCAGCTTGGCTGGGACCTATGTGAGTATCCAGCGTAGGAATCTGGGAGTTGGGGAGGAGTGAGGAGTTGGGGAAAGACAGTCCTAACCGTGGAGGGTTCTGGTAAATGATGGGGTGAGGAGGGGCTCTTTGGCTCCCACCAGTCCCCCTGTCTGGTCTA
+
AA>AAFFFBFFFGGGGGGGGFGFHFGGGEEHHGGGGGDHFFHGHGGHHDGHGFCAGHGBGHHFHHGFHHHHGGEEEHHHHFGHFEGHHGFHHFFGGGFHHGHHGGGHHGGHHHHHHHHGHHHHHHGDFGGHHHHGHHHHGDHHHGGFGGGDGGHHHHFHHFF?FGGHHHHHHHHHHHHHHGGEGGGGGEGGGGGCGGGGGGGGGGGFFFFFFFFFFF-EFFFFFFFFFFFFFFFFFFFFFFEFFFFFFFFF
@M05620:37:000000000-D9766:1:1101:22274:5201 1:N:0:66
ACCACACCTTCTACAATGAGCTGCGTGTGGCTCCCGAGGAGCACCCCGTGCTGCTGACCGAGGCCCCCCTGAACCCCAAGGCCAACCGCGAGAAGATGACCCAGCTGAGTGGCCCGCTACCTCTTCAGCTGGCAGCATCCCTCCTACCAGACCTCCCAGAGCTCCGCCCTTTCTCACTGGTTCTCTCTTCTGCCGTTTTCCGTAGGTCTCTCTTCTCTGACCTGAGTCTCCTTTGGAACTCTGCAGGTTCT
+
BBBBBBBBFFFFGGGGGGGFGFHFGEFFHEHHHGGGGGGEGHHHHGGGGFGGHHHHHHHGGGGGGGGGGGGHHHGGGGGHGHHHHGGGGGGGGGH22?FDG2//0?F1011/??F-A@--0000000=00</</.C:GHH.CHG/0::00.:C0CE./0;./90=9..;D/9CBB9BF0./:BB//9;/;9///-9.;AB/D/9../:;999/B/9B/////:./.99BB//;////9/99/B///..//;
@M05620:37:000000000-D9766:1:1101:21640:5202 1:N:0:66
ACCACACCTTCTACAATGAGCTGCGTGTGGCTCCCGAGGAGCACCCCGTGCTGCTGACCGAGGCCCCCCTGAACCCCAAGGCCAACCGCGAGAAGATGACCCAGGTGAGTGGCCCGCTACCTCTTCTGGTGGCCGCCTCCCTCCTTCCTGGCCTCCCGGAGCTGCGCCCTTTCTCACTGGTTCTCTCTTCTGCCGTTTTCCGTAGGACTCTCTTCTCTGACCTGAGTCTCCTTTGGAACTCTGCAGGTTCT
+
BBBBBBBBFFFFGGGGGGGGGFHBEEEGHGHHHGGGGGGGGHHHHGGGEEGFGHFGHHHGGEFGFFGGGGGGHFHGGGGHGHHHHGGGGGGGCGHCDGFFCCGCFHCFHFGFGHHGGCC<GHHGGHFHHHEGGHCGGGDHGHHGBBBFFGGFGGGGGGFA-BGGFGFFFFFFFBFFFFFFBFFFFFFFBFFFFFFADFFFFFFFDFFBFFFFFFFFFFBFBF99/99FFFFFFFFF/BB/FFBBFFF./BB
@M05620:37:000000000-D9766:1:1101:8976:5217 1:N:0:66
ACCACACCTTCTACAATGAGCTGCGTGTGGCTCCCGAGGCGCACCCCGTGCTGCTGACCGAGGCCCCCCTGAACCCCAAGGCCAACCGCGAGAAGATGACCCAGGTGAGTGGCCCGCTACCTCTTCTGGTGGCCGCCTCCCCCCTTCCTGGCCTCCCGGAGCTGCGCCCTTTCTCACTGGTTCTCTCTTCTGCCGTTTTCCGTAGGACTCTCTTCTCTGACCTGCGTCTCCTTTGGAACTCTGCAGGTTCT
+
AAAAA1A>FFFFDFGBBB11BBFBEEEAAABGHFFGCEG/AE/AFGGGCEEEFGFGGHG?EE>EGGGGGGF01FGFGGEHFGHF/?CCG@/>//01<1<GFGGHGHHFHHFFGHGCGGGGHFHHFHHHHCG?GHGGGGGGG?AAAGGGGGFFFGGGFF??@@FFF?@F@@BFFFFFFFFFFFFFFFFFFFFFFF@B?FEFFFF?FFFFFFFFFFFFFFBBFF/F-9;@BFFFFFB///;FFBFFFFFFFFF
@M05620:37:000000000-D9766:1:1101:8966:5236 1:N:0:66
ACCACACCTTCTACAATGAGCTGCGTGTGGCTCCCGAGGAGCACCCCGTGCTGCTGACCGAGGCCCCCCTGAACCCCAAGGCCAACCGCGAGAAGATGACCCAGGTGGGTGGCCCGCTACCTCTTCTGGTGGCCGCCTCCCCCCTTCCTGGCCTCCCGGAGCTGCGCCCTTTCTCACTGGTTCTCTCTTCTGCCGTTTTCCGTAGGACTCTCTTCTCTGACCTGCGTCTCCTTTGGAACTCTGCAGGTTCT
+
BBBBAAB>BCCFGGFGGG5BGGHHGGGB4EGBBAFE2EAEDGAGGEGEEEEFEHGHHHHAE??EFGGGGEAGFHHGGGGHGHHHHGGGGG<>CFHEGHHHHHGGFCG/<CDCGH<@CD-AHFGGHFHFD</AFHCDGGGGGGFGAGGGFFBGGGGEG.@--9ABFFFDFFFFFFFBFFFFBFB/BFBBFFBFFF@:DFFFFFBF.ABBFFFFFF/FFFFEFFFB.@.=DFFFFFFFFFFEBB/BFBFABFF
@M05620:37:000000000-D9766:1:1101:21466:5238 1:N:0:66
GAGGCTGCTTTGGAAGCAACTCATAGATTACTGCCACAGTTCCCCCTGTCCCTGTAACCGTTTCGTGCCTGGCTTCCAGAAGCTAGAACCACTTCCCCTGGATGCTACCCGTCCGGAAAGGCTCCTCGAAGACTCCCCGGGCGTCCACGAGCTGCTGCAACCCTGGCAAGTAAGTCAGGCCTTTCCGCTTTAGCACTCTTGTGGATCCAATTGCCCCCTTCTCAGCATTTGTACTTGTAACTGACACGCCA
+
CCBCCCFBFFFFGGGGGGGGGGHDD5DG6DAEGGFFHHEB5ADA2B2B3BF3FABDADGGFGA3BBA1BDGHHHABFDGBBFGG53BBG1BB33BFGHFFHGHH2BFHHFGF//>EFGGH0GHHGHBFGHGGHHHHFGGGGCFGGGGBDGGGGHFGHHFHHHFHHHH/GGHH0<GHHHHHGHHHHHGGGGGBFGGGGGGGGGGGGGGGGGGGG00C:-BFFFFFFFFFFFFFFFFFFBFFFFFFFFBDFFF
@M05620:37:000000000-D9766:1:1101:21417:5243 1:N:0:66
ACCACACCTTCTACAATGAGCTGCGTGTGGCTCCCGAGGAGCACCCCGTGCTGCTGACCGAGGCCCCCCTGAACCCCAAGGCCAACCGCGAGAAGATGACCCAGGGGGGGGGCCCCCACCCCTTTTTGGGGGCCCCCCCCCCCCTTCCCTGCCCCCCGGACCTTCCCCCTTTTCAACTTGTTTCTCTTTTTGCCGTTTTCCGTAGGACCTCTCTTCTTTACCTAGATTCCCTTTTGAACCTTGACGGGTCT
+
A>1AAAAAFFF1FGGF3BGGGGHHAAEFH0GHHGG0EEEGGHHHEGGGGGGGEGHHHHHGGGCGGGGGGGGHHHHGGGGHGHHHHGGGGGGGGAGGH1?FG0/??///---9-@@----;;---///------;-;@-9@@;-@---/-/9-;--@;---;--///-;:;AB////;//://-9/9/;9//-/;--;B-/9-;-;-/9--/////9////;;;/////////;B/;-;/9-////9--;--
@M05620:37:000000000-D9766:1:1101:20332:5246 1:N:0:66
GAGGCTGCTTTGGAAGAAACTCATAGATTACTGCAACAGTTCCCCCTGGACCTGGAAAAGTTTCTTGCCTGGCTTACAGAAGCTGAAACAACTGCCAATGGTTGCTACCCGTAAGGAAAGGCTCCTAGAAGACTCCAAGGGAGTAAAAGAGCTGATGAAACAATGGCAAGTAAGTCAGGCATTTCCGCTTTAGCACTCTTGTGGATCCAATTGAACAATTCTCAGCATTTGTACTTTTAACTGACAAGCCA
+
BBBBBBFBFFFFGGGGGGGGGCGFHF5ABGAGF5FGHHGFA5FFC2AF22BFGFABBBBGB5DDDDDBBB3BFGGF3AFFHEGGGBBFBFBGHHHGBGHHF4FEF3F32B?1>E1BFGHFHGGFGHHGHFHHGHHHHGF?CF/?FBBB3?2@FCG22FGH2GG@FFHC1?1??G?@FGGGF1>GHHCEFGA0<=DGGHHGEHGDF<CGF:CGHGB0;C;<;;CFCBCGGFGFFFGG0CCF0BFFGFG.;.9
@M05620:37:000000000-D9766:1:1101:20620:5248 1:N:0:66
GAGGCTGCTTTGGAAGAAACTCATAGATTACTGCAACAGTTCCCCCTGGACCTGGAAAAGTTTCTTGCCTGGCTTACAGAAGCTGCAACAACTGCCAATGGATGATACCCGTCAGGAAAGTCTACTCGAAGACTACACGGGAGTAAACGAGCTGAAGCAACCCTGGCAAGTCCGTCAGGCCTTTCCGCTTTAGCACTCTTGTGGATCCAATTGACCCCTTCTCAGACTTTGTACTTGTAACTGACAAGCCA
+
A11AAAFA1DFFFGGC11BBEGGDGHH331BGGFG11FFBAFGBGGGEC0BFBBCHHF0CGHFHDGFGH1BFGHF1GAGGHHHHF1BGHA/F1>F>11FHHFHHH2GHH1/E//?F>0F0BB>>1BB>?0<E011BF0/>@/B?CGHF/??<A<@1??1??0?00??>FF11>><0CA/G</<0==C<<E:0=0::0CFF0CGGCB:BC000CFBFF9.FFF;;;0/:99B0C0;0090000;FF99?A9B
@M05620:37:000000000-D9766:1:1101:16381:5280 1:N:0:66
ACTGCCACTTCTCAATCGCACACGTCTGACCTCCCGTCCCGACTTCGTATCTCCTAAGCCGTCCCCCCCTTGCAACAAACAACACCCCCACCGCACCCCAGATGTGACCTGTTCGGCTATCCTCCTTTTGGATCTCCCCTTTCCTCCTTCGCCCCCGTATCGCTGGCCCCTCCCACACCCGTGCCCGCCTCCCGTAAACGCTCGGGCCAGCCGCGCCTACCTTACTCCCCCCCTTCCCTCCGTACTTGCTA
+
1>>>A>1BBFBB1AFFGGGCGG0AB0BBDGHH1FFFE0/BEA///D/BF0BBG1BF10BBEAA//B//>EGHCFHH0GB/>?/?/?E/>/<///<///////11?122?10>1@?////?0011?01<11-11<1>1>A/<0000=<<0<.<..:--;-..;.9.-.99-9..;/9..9;AA--9/---;-------9;----99-------9--;>---;B:B/9/9----99--/;/9-9----///;/
@M05620:37:000000000-D9766:1:1101:14589:5281 1:N:0:66
ACCACACCTTCTACAATGAGCTGCGTGTGGCTCCCGAGGAGCACCCCGTGCTGCTGACCGAGGCCCCCCTGAACCCCAAGGCCAACCGCGAGGAGATGACCCAGGTGAGTGGACCGCTACCTCTTCTGGTGGCCGCCTCCCTCCTTCCTGGCCTCCCGGAGCTGCGCCCTTTCTCACTGGTTCTCTCTTCTGCCGTTTTCCGTAGGACTCTCTTCTCTGACCTGAGTCTCCTTTGGAACTCTGCAGGTTCT
+
BCCBCCCCFFFFFGGGGGGGGFHHGAEEGEHHHGGGGGGGGHGHHGGGGEEGHHHHHHHGGGGGGGGGGGGHFGHFGGGHEHGHHGEEDCB@FGGEGGHHHHHGGHHDHFGF1CGF@FCGHBGHGFGHHDGGHHDDGGGHGHHGGGGGGGGGGGGGGGG-@D.CFFFFF;FFF/FFFFFFFFFFFFFFFFFFFFAFFFEFFFFEFDFFFFFFF/;BBFFFFFFF/:FFFFFBFFFFFFFFFFFFF/A.;F:
@M05620:37:000000000-D9766:1:1101:12336:5284 1:N:0:66
AGTGCCAGCTCTCAATCGCACAGGGGACCCAGGGCCTGGCCCCTCCATCCAGAAAACCTATGACCTCACCCGCTACCTGGAGCACCAACTCCGCAGCTTGGCTGGGACCTATGTGAGTATCCAGCGTAGGAATCTGGGAGTTGGGGAGGAGTGAGGAGTTGGGGAAAGACAGTCCTAACCGTGGAGGGTTCTGGTAAATGATGGGGTGAGGAGGGGCTCTTTGGCTCCCACCAGTCCCCCTGTCTGGTCTA
+
AAAABFFFBFFFFGGGGGGGG2FGGGGFGGFHGGGGGGHGAGE1E1BGDGHGBGFGFGHHG3BGGF3GHH1>0>EEFGBGHFHHHHHEEHHHFGGGFGHHGHHGGGHFGHHHHGHHHHHHHHHHHGFGGGHHHHHHHH<FGHGHGGCFGGFGHHHHGGHHHHGGEGGHHHGHHHHHHHGHGGEGDFGGFGGGGGFFGGGGFGGGGGADFFFFFFFFFAFFFFFFFFFFFFFFFFFFFFFFFFFFFFFFFFF
@M05620:37:000000000-D9766:1:1101:11113:5298 1:N:0:66
AGTGCCAGCTCTCAATCGCACAGGGGACCCAGGGCCTGGCCCCTCCATCCAGAAAACCTATGACCTCACCCGCTACCTGGAGCACCAACTCCGCAGCTTGGCTGGGACCTATGTGAGTATCCAGCGTAGGAATCTGGGAGTTGGGGAGGAGTGAGGAGTTGGGGAAAGACAGTCCTAACCGTGGAGGGTTCTGGTAAATGATGGGGTGAGGAGGGGCTCTTTGGCTCCCACCAGTCCCCCTGTCTGGTCTA
+
ABAABFFFCFFFGGGGGGGAECFDGGGGGGHHAEGFGGHHHHGHGGHGHGGHHHHHHGHHHGHHHFGHHHHGG>EFHHHHGFHHHHGGFHHGAGCGFHFGGHHGGGHHGHHHHHHHHHHHHHHHHGEGGGHHHHHHHHHGGHHHGGGGGGGHHHHHHGHHHHGGGGHHHHHHHHHHHHHHGGEGGGGGEFGGGGCFGGGGGGGGGGFFFFFFFFFFFFFFFFFFFFFFFFFFFFFFFFFFFFFFFFFFFFB
@M05620:37:000000000-D9766:1:1101:16291:5318 1:N:0:66
GAGGCTGCTTTGGAAGAAACTCATAGATTACTGCAACAGTTCCCCCTGGACCTGGAAAAGTTTCTTGCCTGGCTTACAGAAGCTGAAACAACTGCCAATGGATGCTACCCGTAAGGAAAGGCTCCTAGAAGACTCCAAGGGAGGAAAAGAGCTGATGAAACAATGGCAAGTAAGTCAGGCATGTACGCTTTAGCACTCTTGTGGATCCAACTGAACAATTTTCAGCATTTGTACTTGTAACTGACAAGCCA
+
>1AAA?>>1FDF1FGGGCBE1F1FEGG33FAAFAGHBAG1AFH1GGAF/FBA0A0FBG00F2AG2F11B1AFGHFHHBG1GHG11FFHHBFG1>10B@GHH1GHB1BGFG/E>/GFEFEFCG10F1B>1B<EGG<11<FA//C//0<0@FG011<@@F1B1@<1110?F<?<FD<1F<00FB0111<>FA<0D<D00/=D0=CE0<0:00//;:::GFCH0:0;00C09;00;CF000;;;09FB9;.9.9
@M05620:37:000000000-D9766:1:1101:18621:5373 1:N:0:66
GAGGCTGCTTTGGAAGAAACTCATAGATTACTGCAACAGTTCCCCCTGGACCTGGAAAAGTTTCTTGCCTGGCTTACAGAAGCTGAAACAACTGCCAATGGATGCTACCCGTAAGGAAAGGCTCCTAGAAGACTCCAAGGGAGTCCAAGAGCTGATGAAACACTGGCAAGTAAGTCAGGCCTTTCCGCTTTAGCACTCTTGTGGATCCAATTGAACAATTCTCAGCATTTGTACTTGTAACTGACAAGCCA
+
>1>AAACA@F3D1FGGEFGFFGGHHHGFFHHHHFHHCFH1DGHFHGGGEGE0BCFFFFEFBAFH2G11FFFHHHFHHFHHGHHFFGHFHFHHB>B0FFHGHGHF0BFGHGEECEHEBGFC>G1B>11B1BBGHHHFHFFF//?/01B1FHGF1111@2@>@0011<FBGC??1???FFCG.>11=>>.CCEFGFDD0<D0<GHGB0<:;CGGHBBB0:<G0CCCFBHF0;0;CBB009CF9BFFBBB...;
@M05620:37:000000000-D9766:1:1101:17178:5386 1:N:0:66
GAGGCTGCTTTGGAAGAAACTCATAGATTACTGCAACAGTTCCCCCTGGACCTGGAAAAGTTTCTTGACTGGCTTACAGAAGCTGAAACAACTGCCAATGGATGCTACCCGTAAGGAAAGGCTCCTAGAAGACTCCAAGGGAGTAAAAGAGCTGATGAAACAATGGCAAGTAAGGCAGGCATTTCCGCTTTAGCACTCTTGTGGATCCAATTGAACAATTTTCAGCATTTGGACTTTTAACTGACAAGACA
+
BBBBBBFAFFFFGFFGGGFGGGHGFFHHHHHGHHGHGHHGGHHHHGGFHFGHHHGGFFFHFHHHHHHAFHFHHHHBBFHHGHFGHBDFBFAGHHHHBGBFE3@3B3B@FB1>>E1BE330B/3B?3B?BF3?3BGGGGF?////BBDG3?22@FF2@FFGDGH22?<FGC1?FG1??<@<<1<=>>AG..C<00<<0<0=0=<AC00;G;0;:;C:CF:<00;<00;09F00/;0C090900009;F./:/
@M05620:37:000000000-D9766:1:1101:11281:5387 1:N:0:66
ACCACACCTTCTACAATGAGCTGCGTGTGGCTCCCGAGGAGCACCCCGTGCTGCTGACCGAGGCCCCCCTGAACCCCAAGGCCAACCGCGAGAAGATGACCCAGGTGAGTGGCCTGCTACCTCTTCTGGTGGCCGCCTCCCTCCTTCCTGGCCTCCCGGAGCTGCGCCCTTTCTCACTGGTTCTCTCTTCTGCCGTTTTCCGTAGGACTCTCTTCTCTGACCTGAGTCTCCTTTGGAACTCTGCAGGTTCT
+
AAABBBCBFFFFGFGGGGGGGGHHGFGGHGGHGGGGGGGGGHFHHGGGGGGGHHHHHHHGGGGGGGGFGGGHFGHFGGEHGHHHHGGGGGGGGGGFHFHHHH/FCGHGHGFFGH1>GHHHHHHHHHHGHHGGHHGGGGGHGHHGHHHHHFHHHGGGGGGGAFGFGGGGGGBFFFFFFFFFFFFFFFFFFFFFFFFDDFFFFFFFFFFFFFFFFFFFFFFFFFFFFFFFFFFFFFFEFFFFFFFFFBFFFFF
@M05620:37:000000000-D9766:1:1101:17123:5398 1:N:0:66
ACCACACCTTCTACAATGAGCTGCGTGTGGCTCCAGAGGAGCACCCCGTGCTGCTGAAAGAGGCCCCCCTGAACCACAAGGCCAAACGCGAGAAGAAGACCCAGGTGAGAGGAAAGCTACCTCTTCTGGTGGAAGCCTCCAACCTTCCTGGCCTAACGGAGCCGCGCCCTTTAGCACTGGTTCTCTCTTCTGCCGTTTTCCGTAGGACTCTCTACTCTGACCTGAGTCTCCTTTGGAACTCAGCAGGATCT
+
1>>AA1AAFFF1EGFFDAGFFFF10ABBA0AGAF1BF0F0/GFHGG/E//A/AA1FB11BFG/EAE/EEGFH1B/BFGE0?FGA/BF?E/>E//<F00<BB/?//1B<01?AF00@C1<GE1FG11<F1<0C/1??C10>011.>1<>GH/.<D//<.-<<:.-;;;-;-;C000CFGGG0FGFGGG0;B0;0F@9BFEFFFFA--FFEB/B//;;;/;B/B/-;FBB/FF/BF/;/9//;///B---99/
@M05620:37:000000000-D9766:1:1101:13614:5398 1:N:0:66
GAGGCTGCTTTGGAAGAAACTCATAGATTCCTGCAACAGTTCCCCCTGGACCTGGAAACGTTTCTTGCCTGGCTTACAGAAGCTGAAACAACTGCCAATGGATGCTACCCGTAAGGAAAGGCTCCTAGAAGACTCCAAGGGAGTAAAAGAGCTGATGAAACCATGGCAAGGAAGTCAGGCATTTCCGCTTTAGCACTCTTGTGGATCCAATTGAACAATTCTCAGCATTTGTACTTGTAACTGACAAGCCA
+
>11AA>FAFFBDBGGFBGGGBF1BDDFGH3FGHH01BBBA2DGHHGGFAAGFGHGHGB0BBFGHAHHHHHGHHGHFFGHHHHHGGHFHHGHHHHHHHFHHHB110@@FHH/?E/BFGCCCA?1B?1B1<GB1BF1F11BFC?A/01B2><<01@FDF2GGH0/11F?FGE/?0FC?GFH0.1>F1>CA<EGFF0GH<<0=0=CEF0:GGG:C000<C/0;0;:C;B0CFGF;BFBF0C0CF009/B0..C/
@M05620:37:000000000-D9766:1:1101:8568:5414 1:N:0:66
ACCACACCTTCTACAATGAGCTGCGTGTGGCTCCCGAGGAGCACCCCGTGCTGCTGACCGAGGCCCCCCTGAACCCCAAGGCCAACCGCGAGAAGATGACCCAGGTGAGTGGCCCGCTACCTCTTCTGGTGGCCGCCTCCCTCCTTCCTGGCCTCCCGGAGCTGCGCCCTTTCTCACTGGTTCTCTCTTCTGCCGTTTTCCGTAGGACTCTCTTCTCTGACCTGAGTCTCCTTTGGAACTCTGCAGGTTCT
+
CCCCCBCCFFFFFGGGGGGGGGHHGEEBEEHHHGGEGGGGGHHHHGGGEEGFGHGHHHHGGGGGGGGGGGGHGHHGGGGHGHHHHGGEDD<CCFHFHHHHHHHHEGGFHFGGFHHGGGGGHHHHHHHHBDHGHHGGGGGHGHHGHGGGGFGGGGGGGGGGGGGGGGFFFFFFFFFFFFFFFFFFFFFFFFFFFFFFFFFHFFFFFFFFFFFFFFFFFFFFFFFFBFFFFFFFFFFFFFFFFFFEFFFFFFF
@M05620:37:000000000-D9766:1:1101:13146:5417 1:N:0:66
ACCACACCTTCTAAAATGAGCTGCGGGTGGCTCCCGAGGAGCACCCCGTGCTGCTGACCGAGGCCCCCCTGAACCCCAAGGCCAACAGCGCGAAGATGACCCAGGGGAGTGGCCCGCTGCCCATACTGGGGGCCGCAACCATCCTTCAGGGCCTCCAGCAGCGGCGCCATTGCTCACTGGTTCTATCTTCTGCGGTTTTCCTGAGGACTCGCTTCTCAGACTGGAATCCCCTTTGGAACTTGGCAGGTCCT
+
A111AAAACFFBB3B13AF1E1B1A00AA0F01A/AAEFECHHGHGCE//B/D111FB0>/EEGE/>EE/>0B1/<E</F//?GFC/0FC//</</1111?0?/..-.-.0.<..--<-...0///00/.--9--9--9..99-//////----;--;/9:--------9////;///9-9////////////----9AB////9-/-//-----/9///9//9///;//99A/;/B/;//////9-;///
@M05620:37:000000000-D9766:1:1101:21453:5418 1:N:0:66
ACCACACCTTCTACAATGAGCTGCGTGTGGCTCCCGAGGAGCACCCCGTGCTGCTGACCGAGGCCCCCCTGAACCCCAAGGCCAACCGCGAGAAGATGCCCAGGTGAGTGGCCCGCTACCTCTTCTGGTGGCCGCCTCCCTCCTTCCTGGCCTCCCGGCGCTGCGCCCTTTCTCACTGGTTCTCTCTTCTGCCGTTTTCCGTAGGACTCTCTTCTCTGACCTGAGTCTCCTTTGGAACTCTGCAGGTTCTA
+
AAA?AAAAFFFFGGGGFGGDGBHFGEEB0AGHBFGEEGGGFHHHHGGGC/EFHHFHHHHGGGCGGGGGGGGFHFHGGGGH/EGHHG//BGB@@GFF1GGHHHHGHHHHHGGGHHGGGGGHHHHGHHHGHHGGHGGGGGGGHHGHHGGGGBFGGFGGG@-AA??F@@F@@FFFFFFFFFFFFFFFBFFFFFFFF@FFFFFFFFFFFFFFFFFFFFFFFFEFFFFFFFFFFFFFFFFFFFFFFFFFFFFFFFB
@M05620:37:000000000-D9766:1:1101:19259:5426 1:N:0:66
GAGGCTGCTTTGGAAGAAACTCATAGATTACTGCAACAGTTCCCCCTGGACCTGGAAAAGTTTCTTGCCTGGCTTACAGAAGCTGAAACAACTGCCAATGGATGCTACCCGAAAAGAAGGGCTCATAGAAGACTAAAAGAGAAAAAAAGAGCAGAAGAAAAAATGGCAAGTAAGTCAGGCATTTCCGCATTAGCACTCTTGTGGATCCAATTGAACAATTATCAGCATTTGTACTTGTAAATGACAAACCA
+
A?AAAAFACFBDGBBA4GEEGFHHHGFGGFFFFF44FGAFGFDFGGAEA2BBGGGBB32BBDFDFBDBBBGFGGF3BBFGFC3FG33DB31FGHGHE3BG@33323@B2B?/>E/??B30//0?F4BBBFB3?F?GGHF/BC22BC<</?2210?01??G0CD<F<G<>.1=1F1=<0//<<<<<<.<-:::;;CCCGCCF:0.;0C/00000;;CB90000;C;099;FF00;090;;00;0;0;F/:..
@M05620:37:000000000-D9766:1:1101:7282:5432 1:N:0:66
ACTGCCACTTCTCAATCGAACAGGGGATTCCTGCCCCGGCTCCCCCAGCCCGTCAACCCGTGTCCTCCCTGGCTACCAGGAGCACCAACTACGCACCTTGGCTGGTACCTGTCAGGACAGCCTCCTTGGGGACTCCCCGGGTGTCCAGGAGCTGGTGATCCGGGGGCGAGTATGTTAGGCCTTTCCGCTTTCGCACTCTTGTGGACTGAATTGCCCCATTTTGAGCCTTTGCACTTGTACTGGACGGGCTA
+
>11>>FC@@DDFF3GBBAFBB1B0FEEA01BDFBF00AEA/EFAEG/A0B/E///B1B/>B/0BF@B0B>1BFBBBG1GFGFHEAGEEECGG?>?/<B<F<0BF<0BDH21B12B<</@//?@@G011</<?/<?1?/->@.=-/0D/<CC.<///:0000.----;-;---////;/-;/B//;/A9BF-/;--;-9B/9BFF///-;///;///;--F/;/--99//;:/;////9;9////--;-;-A
@M05620:37:000000000-D9766:1:1101:14182:5444 1:N:0:66
GAGGCTGCTTTGGAAGAAACTCATAGATTACTGCAACAGTTCCCCCTGGACCTGGAAAAGTTTCTTGCCTGGCTTACAGAAGCTGAAACAACTACAGGATGATACCACCAGTCAAGGAATCCTACAAGACGCCAACCGAGTAAAAGACGTGATGAAGCAACCGCGGCCAATCCAGCCGGCTTTGCCGTATCAGCCCTCTTGAGCCACCACATCAATCCTCAGCAGCTGTACTACTAGTTACAGACCAGCGA
+
A33>AAFBBBBFCBGGFGFGFF4FEGHHHHHFHHH4G2FFGHHHHGGFHHHHHGHEGGHGGHHHHHHHHFHHHHHHHHHHHHHFFHHHHG1GHBB3@313B3E4B3331?133B43313B3BEG33BFCHG/E?<?//<>?C33B3/2//?/@FF22??G0?>//--<<.//<0</.-;-:-/0;0:....;00/.;.;0;000///....009:90;B///;BF./;;//;9/;////;://9;EFF.-9
@M05620:37:000000000-D9766:1:1101:16598:5467 1:N:0:66
AGTGCCAGCTCTCAATCGCACAGGGGACCCAGGGCCTGGCCCCTCCATCCAGAAAACCTATGACCTCACCCGCTACCTGGAGCACCAACTCCGCAGCTTGGCTGGGACCTATGTGAGTATCCAGCGTAGGAATCTGGGAGTTGGGGAGGAGTGAGGAGTTGGGGAAAGACAGTCCTAACCGTGGAGGGTTCTGGTAAATGATGGGGTGAGGAGGGGCTCTTTGGCTCCCACCAGTCCCCCTGTCTGGTCTA
+
AABAAFFFCFFFGGGGGFFGGGHHGEGGGGHHGGGGFGHHHHGHGGHHHHHHHHHHHGHHHHHHHHHHHHHGGGGGHHHHHHHGHHFHGHHHGGCGGGHHGHHGGGHHGHHHHHHHHFHHHHHHHGGGGGHHHHHHHGGGAHHHGGGGGGGHHHHHHGHHHHGGGGGHHHHHHGHHHHHHGEEFGGGGCFGGGGBFGGGGGGGGGGFFEFFFFFFFFFFFFFFFFFFFFFAFFFFFFFFDFFFFFFFFBFF
@M05620:37:000000000-D9766:1:1101:17034:5472 1:N:0:66
ACCACACCTTCTACAATGAGCTGCGTGTGGCTCCCGAGGAGCACCCCGTGCTGCTGACCGAGGCCCCCCTGAACCCCAAGGCCAACCGCGAGAAGATGCCCAGGTGAGTGGCCCGCTACCTCTTCTGGTGGCCGCCTCCCTCCTTCCTGGCCTCCCGGAGCTGCGCCCTTTCTCACTGGTTCTCTCTTCTGCCGTTTTCCGTAGGACTCTCTTCTCTGACCTGAGTCTCCTTTGGAACTCTGCAGGTTCTA
+
ABABCCCAFFFFGGGGGGGGGGHHGGGGGGHHHFGGFGGGGHHHHGGEEEGFEHHHHHHGGGFGGGGGGGGHHHHGGGGHGHHHHGGGGGGGGGHHHFHHHHHGFCGHGHGGHHFGGGGHHHHHHHHHDGGHHGGGGGGGHHGHHGGFGGGGGGGGGCDFFFBFGGFFFFFFFFFFFFFBFFFFFFFFFFFFFF9DFFFFFBFD?FFFFFFFFFFFFBFFFFFFFFFFFFFFFFFFFFFFFFFFFFAFFFF
@M05620:37:000000000-D9766:1:1101:9214:5486 1:N:0:66
ACCACACCTTCTACAATGAGCTGCGTGTGGCTCCCGAGGAGCACCCCGTGCTGCTGACCGAGGCCCCCCTGAACCCCAAGGCCAACCGCGAGAAGATGACCCAAGTGCGTGGCCCGCTACCTCTTCTGGTGGCCGCCTCCCTCCTTCCCGGCCTCCCCGCGCCGCGCCCTTTCTCACTGGTTCTCTCTTCTGCCGTTTTCCGTAGGAATCTCTTTTCTGACCTGCGTCTCCTTTGGAACTCTGCAGGTTCT
+
CCCDDCCBFFFFGGGGGGGGGGHHGFGEGGHHHGGGGGGGGHHHHGGGGGGGHHHHHHHGGGGGGGGGGGGHHHHGGGGHGHHHHGGGGGGGGGHGGHHBGHA/??G=/??CCHHCC-<-CDG0==0<<DCECGCCG..CF//E/C0C/;A?DAAEE.;:-;-999-CF=FFFFF0:0;FBFFBF000BBFFFF-:AFFBF.;..900;:BB0;00:0::0;0;.-9-:/BFFFFFEF0;F0FB00:AFFB
@M05620:37:000000000-D9766:1:1101:23578:5497 1:N:0:66
GAGGCTGCTTTGGAAGAAACTCATAGATTACTGCAACAGTTCCCCCTGGACCTGGAGAAGTTTCATAGCTGGCTGCCAGCAGCGTAAACCACTTCCAATGGATGATACCAGTAAGGAAAGTCTCCAAGCAGACTCAACGGACGTACACAAGCTGCTGCCACCATGGCCAGTCAGTCAGGCCTTTCAGCTTTAGCACTCTTGTGGATCCAATTGAACCCTTCTAAGAATTTGTACTTGTAAATGACACGCCA
+
A3AABAFBFFFFGGGGGGGGGGGHHHGHHHHHHHHHHHGFHHHHHGGGHHHHHHHACGEFFD555DD53DFGGH1BFGH1BFBE1>BGGB?B3BBFHHHHF3B3B4FGGCFB@@4B3B3B44FGG3BB/2BFGGHCGG///>>?GEGH2?@GHHGHHH0FGGGHHHGFHHF11<FGHHGHG11<D0D=GHHFHHHHHHHHGFHGGHHHH0CGHHHHHG.GFG0;C009FGGFGGFGGCB00;FFG0CDGGF
@M05620:37:000000000-D9766:1:1101:23585:5515 1:N:0:66
GAGGCTGCTTTGGAAGAAACTCATAGATTACTGCAACAGTTCCCCCTGGACCTGGAGAAGTTTCTTGCCTGGCTTACAGAAGCTGAAACCACTGCCAATGGATGCTACCCGTAAGGAAAGGCTCCTAGAAGACTCCAAGGGAGTAAAAGAGCTGATGAAACAATGGCAAGTAAGTCAGGCATTTCCGCTTTAGCACTCTTGTGGATCCAATTGAACAATTCTCAGCATTTGTACTTGTAACTGACAAGCCA
+
AABCABFCFFFFGBFGFGFGGGHHHGHHHHHGHH4GFHGHHFFHHGEFFFFGHHGGHEFGFHHGGHHBGHHHHHHBFGGHHHFHH33GB1?FHHHGFHHHB@G3BBGGFB??>E13BFBFC??BF3B?BGBBCGF3BFH/AF??BGFF3?22@GFF@FDGGFHFFFHFFF=?FH@@FG00<1>FGFDE.>F0==DG<GFFG=<EDCGGHC;CFCCCCGC<;0;C:0:;CGG0BFFG0CB0C;9BFCF99:/
@M05620:37:000000000-D9766:1:1101:23514:5544 1:N:0:66
ACCACACCTTCTACAATGAGCTGCGTGTGGCTCCCGAGGAGCACCCCGTGCTGCTGACCGAGGCCCCCCTGAACCCCAAGGCCAACCGCGAGAAGATGACCCAGGTGAGTGGCCCGCTACCTCTTCTGGTGGCCGCCTCCCTCCTTCCTGGCCTCCCGGAGCTGCGCCCTTTCTCACTGGTTCTCTCTTCTGCCGTTTTCCGTAGGACTCTCTTCTCTGACCTGAGTCTCCTTTGGAACTCTGCAGGTTCT
+
CCCBBCCCFFFFGGGGGGGGGGHHGGGB4FHGGFGGGGGGDHDHHGGGFGEGGHFHGGHGGGFGGGGGGGGHFHHGGGGHGHHHHGGGGGGGGGHHGHHGHHHHGGG??FGGGHHGGCFGHGHGHHHHHGHGHHFCGGGHGGGGHGGGFGGGGGGGGDG--?AFGGFFFFFFFFFBBFFFBFFFFFFFFFFFFFFFFFFFFDFADDFFFFBB9FFBFBF:FFFF/;BFFFFFFFFFFFFFFFFB0FF?BBF
@M05620:37:000000000-D9766:1:1101:8454:5546 1:N:0:66
ACCACACCTTCTACAATGAGCTGCGTGTGGCTCCCGAGGAGCACCCCGTGCTGCTGACCGAGGCCCCCCTGAACCCCAAGGCCAACCGCGAGAAGGTGAGTCGGGCGATTCCCCCTCTACTTCTCCCGTCGCTCCTCCCCCTACTCCCTGGGCTGCGCAATCTCTCCCTGTTTCTATCTTTTGCCGATTTCCGCGGGTCTCTTTTGTCTGTCCTCTGTCTCCTTTGGCTCTTTGGAGACTCTCGATAGTCA
+
CCCCCCCBFFFFGGGGGGGGGGHHGAEBGEHHHFFFDEGGGHGHHGGGGEEGHHHHHHHGGGGGGGGGGGGHGHHGGGGHGHHHHGGGGG@CC/?0?2?022////><-<111>.-<G000=000</..:--.;.0//;..;.;90;E/;..=B.;----.0;000:B/90;0000009;0;009--;D.00..9-9--/;00000/;B00:0;000;009BF00B/B0:/0;0909;.;000.;/.;0:0
@M05620:37:000000000-D9766:1:1101:23051:5554 1:N:0:66
ACCACACCTTCTACAATGAGCTGCGTGTGGCTCCCGAGGAGCACCCCGTGCTGCTGACCGAGGCCCCCCTGAACCCCAAGGCCAACCGCGAGAAGATGACCCAGGTGAGTGGCCCGCTACCTCTTCTGGTGGCCGCCTCCCTCCTTCCTGGCCTCCCGGAGCTGCGCCCTTTCTCACTGGTTCTCTCTTCTGCCGTTTTCCGTAGGACTCTCTTCTCTGACCTGAGTCTCCTTTGGAACTCTGCAGGTTCT
+
AAAAAAAAFFFFGGGGFGGBGDG1EBEEHEHHFGFEGGGGGHHHHGGGGEGGHHHHHHHGGGGGGGGGGGGGGFGEGGGHAGHHHEE>CCCC?CGHFGHHHFHF<?GF01FF/0<AGGGGHHHH0DHHGHHGA.AGGCFHE//:CBFGGG/FFG.9E.-:AGG/CA@-@@FF/FFFFFFFFFFFFFFBFF/;FF@BFFFFFFFF-BFFFF/B/9FFFFFFFFFFFFFFFFFFFFEFFFFFFBFFFFFFFFF
@M05620:37:000000000-D9766:1:1101:16910:5565 1:N:0:66
ACCACACCTTCTACAATGACCGGCGTGTGGCTGCCGAGGAGCACCCCGTGCTGCTGACCGAGGCCCCCCTGAACCCCAAGGCCAACCGCGAGAAGATGACCTAGGTGAGTGGCCCGCTACCTCTTCTGGTGGCCGCCTCCCTCCTTCCTGGCCTCCCGGAGCTGCGCCCTTTCTCACTGGTTCTCTCTTCTGCCGTTTTCCGTAGGACTCTCTTCTCTGACCTGAGTCTCCTTTGGAACTCTGCAGGTTCT
+
1>>1A1>>FF@DFDG1DGG110AAEAABA/AF/BG?AAA//E/FGEAA?EE/1BBFDGHGE//EFE/>EEFB11/EE<?<//?<GG//<@C///01?111?11<<11>C=<FFHHCG-ACBGBGBCCFGC:AGHGGGBAEE/9E/BFFFGFAFBFGGG@=-@FFB;-A=@BBFBFFFFFF/9FFFFF/BFFFFF?99FFBBB/F-AFBFFFFFBBBF;FF/B;-FBF9BF/FFFBFFF//B///;BFF/BB
@M05620:37:000000000-D9766:1:1101:23525:5566 1:N:0:66
ACCACACCTTCTACAATGAGCTGCGTGTGGCTCCCGAGGAGCACCCCGTGCTGCTGACCGAGGCCCCCCTGAACCCCAAGGCCAACCGCGAGAAGATGACCCAGGTGAGTGGCCCGCTACCTCTTCTGGTGGCCGCCTCCCTCCTTCCTGGCCTCCCGGAGCTGCGCCCTTTCTCACTGGTTCTCTCTTCTGCCGTTTTCCGTAGGACTCTCTTCTCTGACCTGAGTCTCCTTTGGAACTCTGCAGGTTCT
+
>A?3ABBAFFFFGGGGGGGFGFHHGE2E4AGHCFGFDGGAAGHHHGGGEEFF5FG3GHHG?E0EFDGGGGGG3BGGGGDHCCGHEGG/B/><>BF1>FFDGGEFGGCDHFFFGFFCGCGCHHHFHGHGHHBDCGCCDDGHGHHGFGGFF0FAFBFGGG@@@@.CF@BDB-/BFFFFFFBB/FFFFFF/BBB/FFBADFFBFDF.ADFFFFEFFFFFFF/FFFB.B9BFFFFFFFF//FFFF//BFBAFBFB
@M05620:37:000000000-D9766:1:1101:6794:5599 1:N:0:66
AGTGCCAGCTCTCAATCGCACAGGGGACCCATGGCCTGGCCCCTCCATCCAGAAAACCTATGACCTCACCCGCTACCTGGAGCACCAACTCCGCAGCTGGGCTGGGACCTATGAGGGTATCCCGCGTAGGAATCTGGGGGGTGGGGAGGAGTGGGGGGTTGGGGGCAGACAGTCCTAACCGTGGCGGGTTCTGGACAATGATGGGGTGAAGAGGGGCTCTTTGGCTCCCTCCAGTCCCCCTGTCTGGTCTA
+
>>>AAFFC1CFFFEGE1F1FEEHHGGG0A000B0B01ABF0GGAEGG1EEBGDBCGHGF1GGBGHHFGH00EE>/EGEHHFGHEEGFHGH1FEEE?EH1BE<GFE?FGG0<B<2B0//B11B1/>/>/</1?F111?F->-9@-;-A-9BF:--9---9--------:;---/9;:F/9;9B?--9;@@EFFBB/-:-;//;FFEB;@E///;99-;--;BFB////99--;B/;//9--99//;/B/;9F
@M05620:37:000000000-D9766:1:1101:22373:5606 1:N:0:66
AGTGCCAGCTCTCAATCGCACAGGGGACCCAGGGCCTGGCCCCTCCATCCAGAAAACCTATGACCTCACCCGCTAGGTGGAGCACCAACTCCGCAGCTTGGCTGGGACCTATGTGAGTATCCAGCGTAGGAATCTGGGAGTTGGGGAGGAGTGAGGAGTTGGGGAAAGACAGTCCTAACCGTGGAGGGTTCTGGTAAATGATGGGGTGAGGAGGGGCTCTTTGGCTCCCACCAGTCCCCCTGTCTGGTCTA
+
>A>AAFFFAFCDGGGGGGGGA2B4AEEFEF2GF?FFCFE22AE11EHHGHHFGHGH3FFGEEFEGFG3?GGE0>>11BFE?GHGH1?FEHHHFDGGECGHG3GGGCHH/FHGHDHHHHHHHHHHHGGGGGHHHHHHHHHGGGHHGGGGGGGHHHHHGGBGHHGGGGHHHHHHHHHHHHHHGGEBFGGGEGGGGGFGGGGGGGGGGGFBFFFFFFBBBBFFFFFFFFFFFFFFFFFFFFFFBFFFFFFFFFB
@M05620:37:000000000-D9766:1:1101:24033:5668 1:N:0:66
AGTGCCAGCTCTCAATCGCACAGGGGACCCAGGGCCTGGCCCCTCCATCCAGAAAACCTATGACCTCACCCGCTACCTGGAGCACCAACTCCGCAGCTTGGCTGGGACCTATGTGAGTATCCAGCGTAGGAATCTGGGAGTTGGGGAGGAGTGAGGAGTTGGGGAAAGACAGTCCTAACCGTGGAGGGTTCTGGTAAATGATGGGGTGAGGAGGGGCTCTTTGGCTCCCACCAGTCCCCCTGTCTGGTCTA
+
AA>AAFFFCFFFGDGGGGGGGGHCGGAEFGHHFGGGGGHHHHGHGGHHHGHHHHHFHGHHHHGHHGHHHHHGGEEFHHHHBGHHHHEFFFHB>ECGEHGHGHHGGGHHGHHHHHHHHHHHHHHHHGEGGGHHHHHHHHCFEHHHGGEGGEEFGGGHFGHHHHGGGGHHHHHHHHHHHHHHGEFGGGGGCFGGGGFGGGGGGGGGGGFFFFFFFFFFFFFFFFFFFFFFFFFFFFFFFFFFFFFFFFFFFFB
@M05620:37:000000000-D9766:1:1101:6942:5669 1:N:0:66
GAGGCTGCTTTGGAAGAAACTCATAGATTACTGCAACAGTTCCCCCTGGACCTGGAAAAGTTTCTTGCCTGGCTTACAGAAGCTGAAACAACTGCCAATGGATGATACCAGTAAGGAAAGACTCCTAGAAGACTCAAAGAGCGTAAACGAGCTGATGAACCAATGGCAAGTAGGTCAGGCATTTCCGCTTTCGCACTCATGTGCACCCACTTGACAAATTCTCAGAATTTGTACTTTTACCTGACAAGCCA
+
BBBBBBFBFFFFGGGGFGGGGFHFHHBHHFHHHHHGHGHGHHGHHGGGHFHHHGHEGFHHFHHHHHHHHFFGFHHGAGGHHGHHGHGDF3GGFGFHHFFH33B3@44BB333344BF33132BF33B4B33B3DC3BBG322///<F3/////@2<@D>2/@<22?FCC/1111?1?FF0.11D<F.CA..0..<-<C/=<==0:0::C.CG00:0;:0<0009;90;BB000;C0090000;/C0;..;B
@M05620:37:000000000-D9766:1:1101:20724:5677 1:N:0:66
GAGGCTGCTTTGGAAGAAACTGACAGGCCATGGCAAAACTCGCTTAAGGGCCCAGGCATGAACGTCGTTCACGATATCGAATCTGAAATACCGGCTAATGCTTGACAACAACCTAACAGTAAAGAAAAACAATCAGAAGATTAGAAGGAAGTAAAAAATTGAATCAAAAAAAGGCTAACAAAGGAGTCATCTTAGACATAAAACAGTGAGGGAAAGAACTGAACCACCCACAACACTTGCACTCTCAACGA
+
BBBBBBFBFFFFGGGGGGGGGGH4G4AF2AABFAAFEGBB32ABAA5D32BBA11A1B3B3D5A1A001B3@?111>BF1G3BG444BB4BBEEG?/BBGD4BFHHHHHHGF?33?233?4?B3?0220???22222222222222200<0?11111/0111111111<><-.../<:C:0.//:./;000<00::0900;000./;0009...:.9./9000/9......;....9////;//:///...
@M05620:37:000000000-D9766:1:1101:11831:5688 1:N:0:66
ACCACACCTTCTACAATGAGCTGCGTGTGGCTCCCGAGGAGCACCCCGTGCTGCTGACCGAGGCCCCCCTGACCCCCAAGGCCAACCGCGAGAAGCTGACCCAGGTGAGTGGCCCGCTACCTCTTCTGGTGGCCGCCTCCCTCCTTCCTGGCCTCCCGGAGCTGCGCCCTTTCTCACTGGTTCTCTCTTCTGCCGTTTTCCGTAGGACTCTCTTCTCTGACCTGAGTCTCCTTTGGAACTCTGCAGGTTCT
+
AAAAB4AAFFFFGGGGFGGDGDG4EEEE4EFGBFFEAFCE?GHHHGGEEAEF5GHGHHHG@>EEFGGEGGGF3BFEGGEGGHHHHGGGGGCC/DH1??GHGH/??FGDF?<FFFFDGCCCHEHFHDDDGGGAGGGGGGGGGHGGFGGGGFGGGGGGGFGBBBABFBBFB?BFFFFFFFFFBFFFFFFFFFFFFF?AAFFFFFF.;AFFFFFFFFFFFFBFBFFFFFFFFFFFFFF/9BF/FFFFFFF9BF/
@M05620:37:000000000-D9766:1:1101:11811:5695 1:N:0:66
ACCACACCTTCTACAATGCGCTGCGTGTGGCTCCCGAGGAGCACCCCGTGCTGCTGACCGAGGCCCCCCTGAACCCCAAGGCCAACCGCGCGAAGATGACCCAGGTGCGTGGCCCGCTACCTCTTCTGGTGGCCGCCTCCCTCCTTCCTGGCCTCCCGGCGCTGCGCCCTTTCTCACTGGTTCTCTCTTCTGCCGTTTTCCGTAGGACTCTCTTCTCTGACCTGCGTCTCCTTTGGAACTCTGCAGGTTCT
+
AAAAABB3BBCFGGGGFGAAECGGGAE2AAFBABBA2EEEDHHGHGG0AEFGFHHHHHH>>ECEGEGGGEEEEFHGGGEH/EGHHGD<CD/>@DC??FFDGHEGFHF1>FDCGH.<CDGGHHHHHCGHGHHGHHGGGGDGGGGGGGFGGGGGGGGGEG--;9;BD?BDBBFFFFFFFFFFFFFFFFFFFFFFFFBFFFFFFFFEFFFFFFFFFF;BFFFFFFFFFBFBFFFFFFFFFFFFFFFFFFFFFFF
@M05620:37:000000000-D9766:1:1101:15878:5726 1:N:0:66
ACCACACCTTCTACAATGAGCTGCGTGTGGCTCCCGAGGAGCACCCCGTGCTGCTGACCGAGGCCCCCCTGAACCCCAAGGCCAACCGCGAGAAGATGACCCAGGTGCGTGGCCCGCTACCTCTTCTGGTGGCCGCCTCCCTCCTTCCTGGCCTCCCGAGGCTGCGCCCTTTCTACCTGGTTCTCTCTTCTGCCGTTTTCCGTAGGACTCTCTTCTCTGACCTACGTCTCCTTTGGAACTCTGCAGGTTCT
+
ABCBABBCFFFFGGGGGGFGGGHHGEEBCFGFGGGEGGGGGHDGHFFGEEEGHHHHGFGGGGGFGGGGGGGHFHHEGGGHGHHHHFGEBBCGGGHHHGHHFGACEGC1<?C/DHG@@?@DGHBHGDDHGHH?G.?CCAFHEFGCBFGB;CFGFBFGFG.--9..9@DFAFFFBF000:FFFBF990BFBF09F9BFFFEFFF99A.0B9FFFFEB09;90;BB0;;../;BBFFFFFFFFBFBFBFFFFFF
@M05620:37:000000000-D9766:1:1101:12421:5734 1:N:0:66
ACCACACCTTCTACAATGAGCTGCGTGTGGCTCCCGAGGAGCACCCCGTGCTGCTGACCGAGGCCCCCCTGAACCCCAAGGCCAACCGCGAGAAGATGACCCAGGTGAGTGGCCCGCTACCTCTTCTGGTGGCCGCCTCCCTCCTTCCTGGCCTCCCGGAGCTGCGCCCTTTCTCACTGGTTCTCTCTTCTGCCGTTTTCCGTAGGACTCTCTTCTCTGACCTGAGTCTCCTTTGGAACTCTGCAGGTTCT
+
ABBBBAAAFFFFGGGGGGFGGGHHGGGEGFHHHGGGGGGGGHHHHGGGGGGGHHHHHHGFGGGGGGGGGGEHHHGGGGGHGHHHHGGGGGGGGGHHFHHHHFHGFHHHHHFEFHGGGGGGFFHHHHHHGHHDHHGGGDGHGHGDHGGGFFFGGFGGGGGGGGGFGGFFFFFFFFFFFFFFBFFFFFFFFFFFBFCADFFFFFFFDDBFFFFFFFFFFFFFFFFF/F9FFFFBFFFFFFFFFFFFFFF.9BB
@M05620:37:000000000-D9766:1:1101:7117:5751 1:N:0:66
AGTGCCAGCTCTCAATCGCACAGGGGACCCAGGGCCTGGCCCCTCCATCCAGAAAACCTATGACCTCACCCGCTACCTGGAGCACCAACTCCGCAGCTTGGCTGGGACCTATGTGAGTATCCAGCGTAGGAATCTGGGAGTTGGGGAGGAGTGAGGAGTTGGGGAAAGACAGTCCTAACCGTGGAGGGTTCTGGTAAATGATGGGGTGAGGAGGGGCTCTTTGGCTCCCACCAGTCCCCCTGTCTGGTCTA
+
BCBABFFFBFFFGGGGGGGGGGHHGGGGGGHHGGGGGGHHHHGHGGHGHHHHGFHHHGHHHHHHHHHHHHHGGGGGHHHHHHHHHHHHGHGHGGGGGHHHCGHGGGHHGHFHHHHHHHHHHHHHHGGGGGGHHHHHGHGGGHHHGGCDGGGHHGHGHGHHHFGGG.GHBGCGHHHHGFHHGEGG?EBFCFFGGGFGGGGGGGFGGGFFFEFFFFFFFFFFFFFFFFFEFFFFFFFFFFFFFFFFFFFFFFB
@M05620:37:000000000-D9766:1:1101:21147:5787 1:N:0:66
ACCACACCTTCTACAATGAGCTGCGTGTGGCTCCCGAGGAGCACCCCGTGCTGCTGACCGAGGCCCCCCTGAACCCCAAGGCCAACCGCGAGAAGATGACCCAGGTGAGTGGCCCGCTACCTCTTCTGGTGGCCGCCTCCCTCCTTCCTGGCCTCCCGGAGCTGCGCCCTTTCTCACTGGTTCTCTCTTCTGCCGTTTTCCGTAGGACTCTCTTCTCTGACCTGAGTCTCCTTTGGAACTCTGCAGGTTCT
+
BBBBBABBFFFFGGGGFGGEGFHHGEFE4AHGHGGGGGFGDHHHHGGGGGGGGHGHHHHGGGGGGGGGGGGHGGHGGGGHGHHHHGGGGGGGCDHFGDHHHHHHGHHHHHHGGHHGGGGGHHHHHHHHHHHGHHGGGGGHGHHGHGGGGGGGGGGGEGGFAGGGGGFFFFFFFFFFFFFFFFFFFFFFFFFFFFFAFFFFFFFFFFFFFFFFFFFFFFFFFFFFFFFFFFFFFFFFFFFFFFFFFFFFFFF
@M05620:37:000000000-D9766:1:1101:17103:5798 1:N:0:66
ACCACACCTTCTACAATGAGCTGCGTGTGGCTCCCGAGGAGCACCCCGTGCTGCTGACCGAGGCCCCCCTGAACCCCAAGGCCAACCGCGAGAAGATGACCCAGGTGAGTGGCCCGCTACCTCTTCTGGTGGCCGCCTCCCTCCTTCCTGGCCTCCCGGAGCTGCGCCCTTTCTCACTGGTTCTCTCTTCTGCCGTTTTCCGTAGGACTCTCTTCTCTGACCTGAGTCTCCTTTGGAACTCTGCAGGTTCT
+
BBBBBBBAFFFFGGGGGGGDG5GBGEEBAEHGGFGEDGGGGHHHHGGGFEGGGHHHHHHGGGGGGGGGGGGHFGHGGGFHEHHGHGFEFGGGCGHGGHHHHHHHGHGHHGGGGHHGGGGGHHHHHHHHHHHGHHGGGGGHGHHGHGGGGGGGGGGGGGGGGGGGGGFFFFFFFFFFFFFFFFFFFFFFFFFFFFFDFFFFFFFFFFFFFFFFFFFFFFFFFFFFFFFFFFFFFFFFFFFFFFFFFFFFFFF
@M05620:37:000000000-D9766:1:1101:18765:5802 1:N:0:66
AGTGCCAGCTCTCAATCGCACAGGGGACCCAGGGCCTGGCCCCTCCATCCAGAAAACCTATGACCTCACCCGCTACCTGGAGCACCAACTCCGCAGCTTGGCTGGGACCTATGTGAGTATCCAGCGTAGGAATCTGGGAGTTGGGGAGGAGTGAGGAGTTGGGGAAAGACAGTCCTAACCGTGGAGGGTTCTGGTAAATGATGGGGTGAGGAGGGGCTCTTTGGCTCCCACCAGTCCCCCTGTCTGGTCTA
+
>A3>>FDFBFFFG4GCAFFAE?GAF2BEEEHHAEEDEFHHHHGHGGEHHGHHGHHGHGHHGFHHHGGHHHHCG>EEHHFH2BGHHH11EFHH?ECGCGBFGHHGGGHHGHHHHHHHGHHHHHHGHGGGGGHHHHHHHHEFGHHHGGECGGGGHGHFHGHHHHGGGGGHGHHHHHHHHHHHGGGGGGGGCFFGGGFGGGGGGGGGGGFBFFFFFFBBBBFFFFFFFFFEFFFFFFFFFFFFBFFFFFFFFFF
@M05620:37:000000000-D9766:1:1101:21228:5805 1:N:0:66
AGTGCCAGCTCTCAATCGCACAGGGGACCCAGGGCCTGGCCCCTCCATCCAGAAAACCTATGACCTCACCCGCTACCTGGAGCACCAACTCCGCAGCTTGGCTGGGACCTATGTGAGTATCCAGCGTAGGAATCTGGGAGTTGGGGAGGAGTGAGGAGTTGGGGAAAGACAGTCCTAACCGTGGAGGGTTCTGGTAAATGATGGGGTGAGGAGGGGCTCTTTGGCTCCCACCAGTCCCCCTGTCTGGTCTA
+
>>>>>FF11CFFG1FGGGGCG0F0F00A0BAFAAEEAFHH0BECFGHHHEGH1GFBGGHGDG2GHDFHHHH/E>EEHFFHBGHHGGFFEHHC>EEEEGGHGHHGG/GCEHHFFGHHHHHHHHGHHCGGGGHGHHHHHGCGGGHGGGGGGGEGHHHHB.G/DCGGGGHHGHHHHGHHHHHHGGGGGGBGCFGGGBCFGGGGGGGGGGA@EFFFFF@@@-:/;9/9/;FFEFFFFFFFFFFF?FFFFFFFFFF
@M05620:37:000000000-D9766:1:1101:11670:5812 1:N:0:66
ACCACACCTTCTACAATGAGCTGCGTGTGGCTCCCGAGGAGCACCCCGTGCTGCTGACCGAGGCCCCCCTGAACCCCAAGGCCAACCGCGAGAAGATGCCCAGGTGAGTGGCCCGCTACCTCTTCTGGTGGCCGCCTCCCTCCTTCCTGGCCTCCCGGCGCTGCGCCCTTTCTCACTGGTTCTCTCTTCTGCCGTTTTCCGTAGGACTCTCTTCTCTGACCTGAGTCTCCTTTGGAACTCTGCAGGTTCTA
+
BBBBBBAAFFFFGGGGDGABG5GFGEG242FFFFGF?EEEFHHHHEE0AEGGFHHHGHHAEGCEGGGGGGGGFHHGGGGHGHHHHGGGGG/BDGHEGHHHHHHGHHGHHHGGHHGGGGGHHHHHHHHHHGGHHGGGGGHGHHGHHGGGGGGGGGGGGG-BBBBFBBFBBFFFFFFFFFFFFFFFFFFFFFFFFBFFFFFFFFFDFFFFFFFFFFFFFFBFFFFEFFF/;FFFFFFFFFFFFFFFFFFFFF9
@M05620:37:000000000-D9766:1:1101:10364:5813 1:N:0:66
GAGGCTGCTTTGGAAGAAACTCATAGATTACTGCAACAGTTCCCCCTGGACCTGGAAAAGTTTCTTGCCTGGCTTACAGAAGCTGAAACAACTGCCAATGAACAATACCAGTCAAGCAAGGCTCCTCGGCGACACCACTGTCGTGCACCCAATGCAGCAACACTGGCCAGTCGTTCAGGCAATTCAGAATTCACACTCAAGAGCACCCAATTGCACACTTCTAAGCAATAGTCATGGTACATGACCAGCCA
+
AABCCCFCFFFFGGGGGGGGGGHHHHFHFHHHHHFHFHHHHHGHHGFEEFFGFGGFF3CGAFGGHGGFFGHHHGFFFHHHHGHHHFEGFFCGHHHHFHFF3B3@FG333B333D4B32BFF/3???B//?E/</>???B2>DCF//?22?/??1?11??G=0><<0.0<<GF...<0=G/<.<<0=0=00000;0::;/0;0;/:::C.C90:9;FFC9;:B0;0:0/:0;CB;00;00;;CFG9:0...;
@M05620:37:000000000-D9766:1:1101:18526:5836 1:N:0:66
ACCACACCTTCTACAATGAGCTGCGTGTGGCTCCCGAGGAGCACCCCGTGCTGCTGACCGAGGCCCCCCTGAACCCCAAGGCCAACCGCGAGAAGATGACCCAGGTGAGTGGCCCGCTACCTCTTCTGGTGGCCGCCTCCCTCCTTCCTGGCCTCCCGGAGCTGCGCCCTTTCTCACTGGTTCTCTCTTCTGCCGTTTTCCGTAGGACTCTCTTCTCTGACCTGAGTCTCCTTTGGAACTCTGCAGGTTCT
+
BBBBBBBBFFFFGGGGGGGFGFHFGEEA4EHGGGGGGGGGDHDHHGGGFGGGHHHHHHHGGGGGGGGGGGGHGHHGGGGHEHHHHGGEDGFFCGHGHHHHHHHHGHHHHGHGGHHGGGGGHGHHHHHHHHHGHHGGGGGHGHHGHGGGGGGGGGGGGGGGAGGGGGFFFFFFFFFFFFFFFFFFFFFFFFFFFFFDFFFFFFFFFFFFFFFFFFFFFFFFFFFFBFFFFFFFFFFFFFFFFFFFFFFFFFF
@M05620:37:000000000-D9766:1:1101:11977:5836 1:N:0:66
ACCACACCTTCTACAATGAGCTGCGTGTGGCTCCCGAGGAGCACCCCGTGCTGCTGACCGAGGCCCCCCTGAACCCCAAGGCCAACCGCGAGAAGATGACACAGGAGCGTGGCCCGATACCTCTTCTGGTGGCCGCCTCTCTCCCTCCTGGCCTCCCAGCGCCGCGCCCTTTCACACTGGTTCTCTCCTCTGCCGTTTTCCGTAGCACTCTCTTCTCTGACCTGCGTCTCCTTTAGAACTCTGCAGGCTCT
+
BBBABBBBFFFFGGGGDGGGGGHHGEGEHAGGHGGEGGGGGHHHHGGGFEEGHHGHHHHGCGGGGEGGGGGHHHHGGGGHEGHHHGEEGGB@DGFFDGFH22CCG0FF@EADGEG?@--<GHH0=<=DGGCDFHCCF?DFGEGG/:CEBFF?FFFEA/:;---;9=B;-9BBF/9//9BF/BFFFFF/;B/;/9@AABEB/.B...;;FFFFFFFFF/9;B9/;.-;-..9;BB/:;/;FB//;;/..A./
@M05620:37:000000000-D9766:1:1101:18123:5837 1:N:0:66
AGTGCCAGCTCTCAATCGCACAGGGGACCCAGGGCCTGGCCCCTCCATCCAGAAAACCTATGACCTCACCCGCTACCTGGAGCACCAACTCCGCAGCTTGGCTGGGAGCTAGGTCAGTATCCAGCGTAGGAATCTGGGAGCTGGGGAGGAGTGAGGAGGTGGGGAAAGACAGTCCTAACCGTGGAGGGCTCTGGGAAATGATGGGGTGAGGAGTGGCTCTTTGGCTTCCACCAGTCCCCCTGTCGTGTCTA
+
>>AAADFFACBDFGGGGFFFGEGHGEEEEE2AF2EEFFFFFGG1EFGHFG3FFHCFCE3FHFGGGHF3F?1>FFEEH3FFGHHGGGHHGFGHGF/>EBFG/F3/??B//B220B3B233BGHBGH/?/>/221<1@100//?10<-.ADGGH.D0.0..<.<:-.CG.:GH/:;C0C0/C9.9-;EG:.;9F09/./.;////9..;-..;/....;:9F//;/99..;9FF..9//BE.-.;9..;9;B/
@M05620:37:000000000-D9766:1:1101:9184:5839 1:N:0:66
GAGGCTGCTTTGGAAGAAACTCATAGATTACTGCAACAGTTCCCCCTGGACCTGGAAAAGTTTCTTGCCTGGCTTACAGAAGCTGAAACACCTTCCCATGGATAATAAAAGTCTGGCAGAAGTCCTCAAGGAATCAAAAGAGGTGAACAAACTGCTGCAACCAAGGCAGGCACTTCAGGCCTATCAGTCTTCGCACTCTAGTGGATCAACTTGCACCATTCTTAGCCTTAACACTCGTACCTGACACGAAA
+
>>1>A>CAFFDDFGGF1BFGGGFHAFGHHFHHHHDBFGG1FGHHHGEFHBGHHHHHCFHHHHHHFHEHHHHHHHGCGHHFHHHGGHHHHHF?0B1BBFBFB1B2BGGD@GFHG21B1B//01>BB2B1B1BBEGDGHE1F/0?F<1<11B0<111>BGCHC0?/@/?G/</?0?GHGH1F/>0<>FD11>>DGC.ACGD0<==GH0<GH:CBFHH0;.CG0C0=00/0C000;/0/9..;;0CCFFG.-.9
@M05620:37:000000000-D9766:1:1101:9201:5848 1:N:0:66
GAGGCTGCTTTGGAAGAAACTCATAGATTACTGCAACAGTTCCCCCTGGACCTGGAAAAGTTTCTTGCCTTGCTTAAAGAAGCTGAAAAAACTGCCAATGGTTTCTACCCGTAAGGACAGGCTCCTAGAAGACTCAAAGAGAGTAAAAGAGATGATGAAACAATGGCAAGCAAGTCAGGCAGTTCCGCTTTAGCACTCTTGCGCACCCCATGGAACAATTATCATCATGTGTACATTTAACTGACAAACCG
+
>3AA>>FBFBB4G45B4GBGGGHHHFGHHGAAFH4EFHBFGDDBBBA22CAFGGEA332BBDGADDF53B5BBDD5BDDBGH3BF33B5B0BGFHHGHGF34@1B4B@3B11>>03?02??/00?BB4BB3B3B3BBBG222<2BB333?2222@@2@FG<GH221<0?//<<?111?0>>.0<>>.>>.<0=<=<<<0=00--=--.-:://:<F/C;000;;0;0C0;;0;;0;;F00;0009;;9..-
@M05620:37:000000000-D9766:1:1101:13741:5850 1:N:0:66
ACCACACCTTCTACAATGAGCTGCGTGTGGCTCCCGAGGAGCACCCCGTGCTGCTGACCGAGGCCCCCCTGAACCCCAAGGCCAACCGCGAGAAGATGACCCAGGTGAGTGGCCCGCTACCTCTTCTGGTGGCCGCCTCCCTCCTTCCTGGCCTCCCGGAGCTGCGCCCTTTCTCACTGGTTCTCTCTTCTGCCGTTTTCCGTAGGACTCTCTTCTCTGACCTGAGTCTCCTTTGGAACTCTGCAGGTTCT
+
BCCBCCCCFFFFGGGGGGGGGGHHGEEFGEHHHGGGGGGGGHHHHGGGGEGGHHHHHHHGFGGGGEGGGGGGHHHGGGGHGHHHHGGGGGGCGGHHFFFGGHHEFCFFG1<?FGH@@@DGHHHFHHFHFFFAGHFCGGDHEHHGFGFGF9FGFFFAAEGC?D.B9BCDFFFBFFFFFFFFBFFFFFFFFFFFFFFDDFFFFFFFFFFFFFFBFFFFFFFFFFFF/:BFFBFFFFFFEFFFFFFBFFE9BF/
@M05620:37:000000000-D9766:1:1101:13759:5851 1:N:0:66
ACCACACCTTCTACAATGAGCTGCGTGTGGCTACCGCGGAGCACCCCGTGCTGCTGACCGAGGCCCCCCTGAACCCCAAGGCCAACCGCGAGAAGCTGACCCAGGTGAGTGGCCCGCTACCTCTTCTGGTGGCCGCCTCCCTCCTTCCTGGCCTCCCGGAGCTGCGCCCTTTCTCACTGGTTCTCTCTTCTGCCGTTTTCCGTAGGACTCTCTTCTCTGACCTGAGTCTCCTTTGGAACTCTGCAGGTTCT
+
AAAAAAAAF1BDGGFAAFBFBBBBAEEE0BGH1BG00AAFAA/FGGEGG?A/1BFGHHHCE>/>?/EEGGGF1B?EEGEE/<FGFFGCCCB<<C<1?<FGHH//??>1F>FFGHFCG-A-C0DGF==<:<GCG:CGGB.9ACFGBFBBCFFEFGGGA.AA=@-;B@?B@@FFFBFFFFFF:FFFFFF/FFFFFF?ABFFFFFF-;9;BFFFF/FB9B9/B9B/:;9;BF9FFFFF///9/9/B/B/--/B/
@M05620:37:000000000-D9766:1:1101:19327:5855 1:N:0:66
GAGGCTGCTTTGGAAGAAACTCATAGATTACTGCAACAGTTCCCCCTGGACCTGGAAAAGTTTCTTGCCTGGCTTACAGAAGCTGAAACAACTGCCAATGGATGATACCAGTCCAGAAGGAATCAAAGAAGACTACAAGAGCGTAAACGAGCAGAAGAAACCATGGCAAGTAAGTCAGGAATTTCCGCATTAGCACTCTTGTGGATCCAATTACCCAATTCAAAGAATTTGTACTTGTAAATGACAAACCA
+
A3ABBBFBFFFFGGGGGGGGGGHHBGFHHHHGHHHGFHHFHGHHHGGGHFHHHHHHHGHHFHHHHHHHHHHHHHHGHHHHHHHHHGFHHHGHHHHHHHHHEHH@B4BBGFGF334BBF3B1?BFG3BBF0BGGHHHHHH0B?>??CC1?EGG/@F0@@@FGGFHHHHHF/<?1?FDGHHHHCGGFHGG-<<=DGHHHHH0D<<AGHHGFCHF00:=CCGGG000::;BFGG0CF0;0;0C0;CBF09/:;.
@M05620:37:000000000-D9766:1:1101:15847:5877 1:N:0:66
AGTGCCAGCTCTCAATCGCACAGGGGACCCAGGGCCTGGCCCCTCCATCCAGAAAACCTATGACCTCACCCGCTACCTGGAGCACCAACTCCGCAGCTTGGCTGGGACCTATGTGAGTATCCAGCGTAGGAATCTGGGAGTTGGGGAGGAGTGAGGAGTTGGGGAAAGACAGTCCTAACCGTGGAGGGTTCTGGTAAATGATGGGGTGAGGAGGGGCTCTTTGGCTCCCACCAGTCCCCCTGTCTGGTCTA
+
BBABBFFFAFFFGGGGGGGGG?HHGGGGGGHHGGGGGGHHHHGHGGHHHHHHHHHHHGHHHHHHHHHHHHHGGGGGHHHHHHHHHHHGGHHHGGGGGHHHGHHGGGHHGHHHHHHHHHHHHHHHHGGGGGHHHGHHHHHGGHHHGGGGGGGHHHHHHGHHHHGGGGHHHHHHHHHHHHHHGGGGGGGGCFGGGG;FGGGGGGGGGGFFFFFFFFFFFFFFFFFFFFFFFFFFFFFFFFFFFFFFFFFFFFF
@M05620:37:000000000-D9766:1:1101:21372:5879 1:N:0:66
ACCACACCTTCTACAATGAGCTGCGTGTGGCTCCCGAGGAGCACCCCGTGCTGCTGACCGAGGCCCCCCTGAACCCCAAGGCCAACCGCGAGAAGATGACCCAGGTGAGCGGCCCGCTGCCTCTTCTGGCGGCCGCCTCCCTCCTTCCTGGCCTCCCGGAGCTGCGCCCTTTCTCACTGGTTCTCTCTTCTGCAGTTTTCCGTAGGACTCTCTTCTCTGACCTGAGTCTCCTTTGGAACTATGCAGGTTCT
+
ABBABAABFFFFGCGGFGDGGGHHGGDFHEHHHGGFGGGGGHHHHGGGGGGGFHHHHHHGGGGGGGGGGGGHHHHGGGGHGHHHH/ECC?>C?/?CDGHHHHE/?1?1?1DGGGGCC--<C0C<FH0CG0:@BG@B@DGGGBFGFE0CBBBFFFFFE??---.BFBBF?BFFFFFFFFFE99BFFFF/BF/9B/9FFFFF/.B.ADFFFFFFFFFFF///BFFFFFFFFBFBBFFBF/;B/;9FFB.A/;;
@M05620:37:000000000-D9766:1:1101:9000:5889 1:N:0:66
GAGGCTGCTTTGGAAGAAACTCATAGATTACTGCAACAGTTCCCCCTGGACCTGGAAAAGTTTCTTGCCTGGCTTACAGAAGCTGAAACAACTGCCAATGGATGCTACCAGTAAGGAAAGGCTCCTAGAAGACTCCAAGGGAGTAAAAGAGCTGATGAAACAATGGCAAGTAAGTCAGGCATTTCCGCTTTAGCACTCTTGTGGATCCAATTGAACAATTCTCAGCATTTGTACTTGTAACTGACAAGCCA
+
A>1AAAFAFFFFGGGG11BFGG1F3DFGHCHHHHHFFFGAGHHHHGGGHFHGHFHHFGCGGHHHHHHAGHFHHHHGGHHFHHGHHGFHHHEHHHHGFFHH1@B1BFFHHH1GFG1FF0BFHH>FFCFFGF>GFGGFGCHFGHG?FGFH>FF0FFGGGHHHHG/GGFFFHF1?FH@FGG?FCFDDGHGE<CFFHHHH<C0G<DGCGGFBGGDGFGFGH/CC0<;G:CGH;GH;CGCG0;BFFF0FFF9.9:/
@M05620:37:000000000-D9766:1:1101:17980:5890 1:N:0:66
AGTGCCAGCTCTCAATCGCACAGGGGACCCAGGGCCTGGCCCCTCCATCCAGAAAACCTATGACCTCACCCGCTACCTGGAGCACCAACTCCGCAGCTTGGCTGGGACCTATGTGAGTATCCAGCGTAGGAATCTGGGAGTTGGGGAGGAGTGAGGAGTTGGGGAAAGACAGTCCTAACCGTGGAGGGTTCTGGTAAATGATGGGGTGAGGAGGGGCTCTTTGGCTCCCACCAGTCCCCCTGTCTGGTCTA
+
AAAABFFFBFFFGGGGGGFGGGHGGGGGGGHHGGGGGCHHHHGHGGHHGHGHHGFHHGHHHHHHHHHHHHHGGGGGHHHHHHHHHHHHGGHHGGGGGHHHGHHGGGHHGGHHHHHHHHHHHHHHHGGGGGHHHHHHGHHGDHHHGGGGGGGHHHHHHGHHHHGGGGHHHHHHHHHGHHHHGEEDDGGG;FGGGG;FFGGGGGGGGGFFEFFFFFFFFCFFFFFFFFFFFFFFFFFFFFFFFFFFFFFFFFF
@M05620:37:000000000-D9766:1:1101:16164:5912 1:N:0:66
GAGGCTGCTTTGGAAGAAACTCATAGATTACTGCAACAGTTCCCCCTGGACCTGGAAAAGTTTCTTGCCTGGCTTACAGAAGCTGAAACAACTGCCAATGGATGATACCAGTACGGAAGGAATCAAAGAAGACTACAAGAGCGTAAACGAGCTGAAGAAACCATGGCAAGTCAGTCAGGAATTTCCGCATTCGCACTCTTGTGGAACCAATTGCCCAATTCAAAGACTTTTTACTTGTAAATGACAAACCA
+
AAAABBFBFFFFG45A4FGGGFHGHHFHH5FHGHF4GFHDGHFGHGGFHBGGHFH2BFHHBDFHGDBFGHHEHFFFHHFABBFGFGGEH3FBBFFG3BB@@F3FF4FB@3F33311>?/>03BB33BBB0B3F3BGHHC202<C?<?3CDAD/2@2<@@GH0C1GCGH1/?11?1><FHHG1FD1>.C-<C00<A<CGCCGG0AG0CEGEFH0:0;9;/0;0;;BB/;BF009C0=0;00;B9BB00/:;.
@M05620:37:000000000-D9766:1:1101:8285:5912 1:N:0:66
AGTACCAGCTCTCAATCGCACAGGGGGCCCAGCGCGTGGACCCTCCATCCAGAAAACCTATGACCTCACCCGCCACCTGGGGCAACAGCTCCGCAGCTTGGCTGGGACCTATGTGAGTATCCAGCGTAGGAATCTGGGAGTTGGGGAGGAGTGAGGAGTTGGGGAAAGACAGTCCTAACCGTGGAGGGTTCTGGTAAATGATGGGGTGAGGAGGGGCTCTTTGGCTCCCACCAGTCCCCCTGTCTGGTCTA
+
>A11>33@>FFFDBG31FF1A0B0FA0A0/BG0AE//EF/1B/BGGHFF0BFDFG0BFHF1GDHH1FGHHG///>EHF0G//EE/FC0FHGG/EC//BGHGHBF?G0CEHHHHHDGHHHHHHHHHGCEGGBHHHHHGHACAGHHGGCCCCEHHEHHH?G/C:?AGGGGEBBFCFGGGGGGGCG@CEF@;F-BFFFFFFFFFFFF?BF@FFFFBF=@?--BFFEF/:BEFFFFFF/B/FFB@EFFBBFF;;/
@M05620:37:000000000-D9766:1:1101:8086:5938 1:N:0:66
AGTGCCAGCTCTCAATCGCACAGGGGACCCAGGGCCTGGCCCCTCCATCCAGAAAACCTATGACCTCACCCGCTACCTGGAGCACCAGCTCCGCAGCTTGGCTGGGACCTATGTGAGTATCCAGCGTAGGAATCTGGGAGTTGGGGAGGAGTGAGGAGTTGGGGAAAGACAGTCCTAACCGTGGAGGGTTCTGGTAAATGATGGGGTGAGGAGGGGCTCTTTGGCTCCCACCAGTCCCCCTGTCTGGTCTA
+
AA3>ABFFBFFFGGGDAFFAE?GCFG2EAAGH2FG22FHAAG2FGGHHHCGHBGFBGEHHFHBHHFHHHHH0>>EGHGFH2BGH1GG1?3G3>///>3?FEHFGGGGHGHEHHFHHHHHHHHHHGGGGGDFBHHHHHGFFDHHHGGFGGFFHHFHHHGGHHHGGGGHHHHGHHHHHHHHHGGGGDGGGFGGFGG9CFFGGGFGGGGFBFFFFFFBBBBEFFFFFFBFFFFFFFFFBBFFFBFFFFFFFFFB
@M05620:37:000000000-D9766:1:1101:9327:5939 1:N:0:66
ACCACACATTCTACAATGCGCTGCGTGTGGCTCCCGAGGAGCACCCCTTGCTGCTGACCGAGGCCCCCCTGAACCCCAAGGCCAACCGCGCGAAGATGACCCAGGTGCGTGGCCCGCTACCTCTTCTGGTGGCCGCCTCCCTCCTTCCTGGCCTCCCGGAGCTGCGCCCTTTCTCACTGGTTCTCTCTTCTGCCGTTTTCCGTAGGACTCTCTTCTCTGACCTGCGTCTCCTTTGGAACTCTGCAGGTTCT
+
BBBBBBB3BBDFGGGGGG4EFGGGGEFB2EGFGABE2EEEEHGGHGG1ABFHBHFHHHH>>@?EGGGGGGFHFHHGGGGHGHGHHGGGDG<>CGG?FGHHHHEGFGH1>FACCH>CDGGGHHHHH;GHFGHGGHGGGGGGGGGGGGGGGGGGGGGGGGG-9;FFFBBFBBFFFFFFFFFFFFFFFFFFFFFFFFBFFFFFFFF.AAFFFFFFFF;BFFFFFFFE?BD?DEFFFFFFFFFFFFFFFFFFFFF
@M05620:37:000000000-D9766:1:1101:8617:5941 1:N:0:66
ACCACACCTTCTACAATGAGCTGCGTGTGGCTCCCGAGGAGCACCCCGTGCTGCTGACCGAGGCCCCCCTGAACCCCAAGGCCAACCGCGAGAAGATGACCCAGGTGCGTGGCCCGCTACCTGTTCTGGCGGCCGCCTCCCTCCTTCCTGGCCTCCCGGCGCTGCGACCTTTCTCACTGGCTCTCTCTTCTGCCGTTTTCCGTAGGACTCTCTTCTCTGACCTGCGTCTCCTTTGGAACTCTGCAGGTTCT
+
BBBBBBB?FFFFGGGFGG5FGFHGGGGA4AGFHEFGDGGGGHHFHGGGAEEEFFFHHHFEEGCGGGGEGGGGHHFGGDEHGHHHHGGGGGGGCDGFFGH110///1?1<//@-F.<<D--<000=000<0<;-CG@-AA?.9;./BBFBF/.9C.9;.-;=-BBF=--B?F9FFFFBB/B.B//9/9;FBFFBB-.99EB/.9.AA/B///;;9//;FF/BBFFEBF-99FFB/9BB/BBFF//BF.:;/:
@M05620:37:000000000-D9766:1:1101:12031:5949 1:N:0:66
ACTGCCCCTTCTCAATCGACCCGTGGATTCCTGCCCCGGCTCCCCCCGTCCGTCTAACCGTTTCCTCCCTGGCTCCCAGGAGCACCAACTACTCCCCTTGGATGCTACCCGTAAGGAAAGGCTCCTAGAAGACTCCCCGGGCGTACACGAGCTGATGCCACCCTGGCCAGTACGTCAGGCCTTTCCGCTTTCGCACTCTTGTGGATCCAATTGCACCCTTCTCAGCATTTGTACTTGTAACTGACAAGCCA
+
1>1>>B>>>C>DDFGBGAAEAE0AAA0F1FFGHGHAEAEA/BFFGG/A>/E/>0BB2BBEG/>BBB@FFHGHHH1?FGH/FFH/0?FGG0BG111?/0BFGBHH0FGHH0CE//@GBGHH0FGHGH1?11FGFHHHAACCC-CC-;C0CGCAFH0;B00;B..;CEF.CE;009CFGGGG.CFFFFFFFFF/BBF@@FFFFFFF//BFB/BFFF/;/9AFBFFFFF/;FFFBFFFFFFFBBFFFFB/9;AF
@M05620:37:000000000-D9766:1:1101:23451:5950 1:N:0:66
AGTGCCAGCTCTCAATCGCACAGGGGACCCAGGGCCTGGCCCCTCCATCCAGAAAACCTATGACCTCACCCGCTACCTGGAGCACCAACTCCGCAGCTTGGCTGGGACCTATGTGAGTATCCAGCGTAGGAATCTGGGAGTTGGGGAGGAGTGAGGAGTTGGGGAAAGACAGTCCTAACCGTGGAGGGTTCTGGTAAATGATGGGGTGAGGAGGGGCTCTTTGGCTCCCACCAGTCCCCCTGTCTGGTCTA
+
BBBBBFBFBFFFGGGGGGGGG2EGDEGGGG2AF2EGGGHHHHGHGGCGHHFHHFHHHGHHHHHHHHHFHHHGGEGGHHHHHHHGHHHHGHHHGGGGGHHHGGFEEGFGEC?GHHHFGFHHFFDFH@AD@<<DGHHHFHHGAGHGCGGGGGGHHGGHH.<GHF@?EEHEFHHHHHHHHHHHGEFGGGGGGGGGGFFFGFGGEBFGEDFFE.;BDFFFF;EFFFFFFFF.EBFFFFFFFFFFFEFEF/FF;/9
@M05620:37:000000000-D9766:1:1101:23881:6028 1:N:0:66
ACCACACCTTCTACAATGAGCTGCGTGTGGCTCCCGAGGAGCACCCCGTGCTGCTGACCGAGGCCCCCCTGAACCCCAAGGCCAACCGCGAGAAGATGACCCAGGTGAGTGGCCCGCTACCTCTTCTGGTGGCCGCCTCCCTCCTTCCTGGCCTCCCGGAGCTGCGCCCTTTCTCACTGGTTCTCTCTTCTGCCGTTTTCCGTAGGACTCTCTTCTCTGACCTGAGTCTCCTTTGGAACTCTGCAGGTTCT
+
BBBBBBBBFFFFGGGGGGGFGGHFGEGEHEHHGGGGGGGGGHHHHGGGGFGGHHHHHHHGGGGGGGGGGGGHHHHGGGGHGHHHHGGGGGGGCGHHHHHHHHEGFFF<F<FFFHG??CCGHHH0=DGHDDHD.CGGGGGEGHHCHFG/FG/FFF.EE.-9BDFFFGFDDFFFFFFEFFFFFFFFFFFFFFFFFFBFFFFFFFFADA/B//B9//FFFBF/BFFFFFFFFFFFFFFFFEFFFFFFBFFFFFF
@M05620:37:000000000-D9766:1:1101:14348:6036 1:N:0:66
ACCACACCTTCTACAATGAGCTGCGTGTGGCTCCCGAGGAGCACCCCGTGCTGCTGACCGAGGCCCCCCTGAACCCCAAGGCCAACCGCGAGAAGATGACCCAGGTGAGTGGCCAGCTACCTCTTCTGGTGGCCGCCTCCCTCCTTCCTGGCCTCCCGGAGCTGCGCCCTTTCTCACTGGTTCTCTCTTCTGCCGTTTTCCGTAGGACTCTCTTCTCTGACCTGAGTCTCCTTTGGAACTATGCAGGATCT
+
>1>>AA>AFFB1BFG13BBBDDF1ABEBG0GGGF00EEE?EHHHHGEEEAE/GEAFH00A>EGGEGEEGGGHFHE>EGGEFHHC/<?EC@>CCGHGFBHHHGHHGCGHH1FGGA1FFHHHFFHHHHHHHFHG.GGGG.CGGHBGH0C/0;/CGGGGGG-@-A./CAGGG@FF//9FFFFFF/BFFFFFFFFF/B=ABFFFFFFFFFFFFFBFFF//;/;BFFFF/BFFFFFFFFFFFFFF/BFFFF9-;BB
@M05620:37:000000000-D9766:1:1101:14369:6042 1:N:0:66
ACCACACCTTCTACAATGAGCTGCGTGTGGCTCCCGAGGAGCACCCCGTGCTGCTGACCGAGGCCCCCCTGAACCCCAAGGCCAACCGCGAGAAGATGACCCAGGTGAGTGGCCCGCTACCTCTTCTGGTGGCCGCCTCCCTCCTTCCTGGCCTCCCGGAGCTGCGCCCTTTCTCACTGGTTCTCTCTTCTGCCGTTTTCCGTAGGACTCTCTTCTCTGACCTGAGTCTCCTTTGGAACTCTGCAGGTTCT
+
BBBBB?ABFFFFGGGGGGGGGGHHGGGGDGHHHGGGCGGCGHGHHGGGEEGGHHGHHHHGGGGGGGGGGGGHHHHGGGGHGHHHHGGGGGGGGGGHFHHHGHAGG<GGHHHGGHHGGGGGHHHHHHHHHFHGHHGGGGGHGHHGHGGGGGGGGGGGGGGGGGGGGGFFFABFFFFFFFFFBFFFFFFFFFFFFFFDFFFFFFB.AFFFFFFFFFFFFFFFFFFFFFFFFFFFFEFFFFFFFFFFFFFFFFF
@M05620:37:000000000-D9766:1:1101:14634:6064 1:N:0:66
ACCACACCTTCTACAATGAGCTGCGTGTGGCTCCCGAGGAGCACCCCGTGCTGCTGACCGAGGCCCCCCTGAACCCCAAGGCCAACCGCGAGAAGATGACCCAGGTGAGTGGCCCGCTACCTCTTCTGGCGGCCGCCTCCCTCCTTCCTGGCCTCCCGGAGCTGCGCCCTTTCTCACTGGTTCTCTCTTCTGCCGTTTTCCGTAGGACTCTCTTCTCTGACCTGAGTCTCCTTTGGAACTCTGCAGCTTCT
+
?AAAAAAAFFFFGFGGFGG1F1F1EAAFHCGH1FGECGGCGHHHHGGGGGGGHHHHHHHGGEGGG/>EGGGBHCE?EG?G//FEG</<><C//?<GB1>1F0?//?FGH11?/FHGGGG@00<<0=GDG0<:-:--99EEFGFB/00/;C/..0:AE-9--@F/9-@-;>BB9/;/;:/BBB/9BB/FFFFFFF@FFF?FB9F-99BFBF/BFB9//;FF///-/FFFFB/BFF////;FFBFFFE/;/;;
@M05620:37:000000000-D9766:1:1101:7983:6076 1:N:0:66
ACCACACCTTCTACAATGAGCTGCGTGTGGCTCCCGAGGAGCACCCCGTGCTGCTGACCGAGGCCCCCCTGAACCCCAAGGCCAACCGCGAGAAGATGACCCAAGTGCATGGCCCGCCAACTCCTCCGGTGGCCGCCTCCCTCCCTCCCGGCCTCCCCGGACCGCGCCCTTTCTCACTGGTTCTCTCTTCTGCCCTTTTCCCTAAGAATCTCTTCCCCGAACCGAGTCTTCTTTGGAAATCCGCAGGTTCT
+
CCCCCCCCFFFFGGGGGGGGGGHHGEGEHGHHHGGGCGG?FHGHHGGGGGGGFHHFHHHG@FGFGGGGGGGHHHHGGGGHGHHHHGGGGGGGGGHGHHGFFH//???11<?F<FG----->CD00</.=--;:G@-A..GECBE.CBE.:@-;..EE.A--:--9999@-;FBB0000;/0;FFFBF0BFFF0F.9:FFBF00;/:009:BB0:90//-;-;-;--9/00;0;FFB0B09909AD-;AFFB
@M05620:37:000000000-D9766:1:1101:21639:6094 1:N:0:66
ACCACACCTTCTACAATGAGCTGCGTGTGGCTCCCGAGGAGCACCCCGTGCTGCTGACCGAGGCCCCCCTGAACCCCAAGGCCAACCGCGAGAAGATGACCCAGGTGAGAGGCCCGCTACCTCTTCTGGTGGCCGCCTCCCTCCTTCCTGGCCTCCCGGAGCTGCGCCCTTTCTCACTGGTTCTCTCTTCTGCCGTTTTCCGTAGGACTCTCTTCTCTGACCTGAGTCTCCTTTGGAACTCTGCAGGTTCT
+
CDCCDDDCFFFFGGGGGGGGGGHHGGGEHGHHHGGGGGGGGHHHHGGGGGGGHHHHHHHGGGGGGGGGGGGHHHHGGGGHGHHHHGGGGGGGGGHHHHHHHGH//1??G1?DDGGGGGCCH0DGHHFGH<CEGHGFGFGHFHHGGGGGGG/CFGGGGA?-?DGGFGFFFFFFFFFFFFFF:FFFFFFFFFFFFFCFFFFFFFF?DDBFFF0FBFFBFFFFFFFFBFFE0FFFFFFFFFFFFFEFFF?FFBF
@M05620:37:000000000-D9766:1:1101:16043:6101 1:N:0:66
ACCACACCTTCTACAATGAGCTGCGTGTGGCTCCCGAGGAGCACCCCGTGCTGCTGACCGAGGCCCCCCTGAACCCCAAGGCCAACCGCGAGAAGATGACCCAGGTGAGTGGCCCGCTACCTCTTCTGGTGGCCGCCTCCCTCCTTCCTGGCCTCCCGGAGCTGCGCCCTTTCTCACTGGTTCTCTCTTCTGCCGTTTTCCGTAGGACTCTCTTCTCTGACCTGAGTCTCCTTTGGAACTCTGCAGGTTCT
+
CCCCCCCCFFFFGGGGGGGGGFHHGGGEEFHHHGGGGGGGGHHHHGGGGGGGHHHHHHHGGGGGGGGGGGGHGHHGGGGHGHHHHGGGGGGGGGHHGHHHHHHHGHHHHHHGGHHGGGGGHHHHHHHGHHHDHHGGGGGHGHHGHGGGGGGGGGGGGGGGACGGGGFFFFFFFFFFFFFFFFFFFFFFFFFFFFFDFFFFFFFFFFFFFFFFFFFFFFFFF/FFFFFFFFFFFFFFFFFFFFFFFFFFFFF
@M05620:37:000000000-D9766:1:1101:24946:6126 1:N:0:66
ACCACACCTTCTACAATGAGCTGCGTGTGGCTCCCGAGGAGCACCCCGTGCTGCTGACCGAGGCCCCCCTGAACCCCAAGGCCAACCGCGAGAAGATGACCCAGGTGAGTGGCCCGCTACCTCTTCTGGTGGCCGCCTCCCTCCTTCCTGGCCTCCCGGAGCTGCGCCCTTTCTCACTGGTTCTCTCTTCTGCCGTTTTCCGTAGGACTCTCTTCTCTGACCTGAGTCTCCTTTGGAACTCTGCAGGTTCT
+
AAA?AAAAFFFFGFGGDGGEGAGFG0AEA0FGAFG0AEGGCHGGHGGGAEEGFHGHHHGGCGCGGEGGGGGGHCHGGGGHAEHHHGE<CCC@/CFHDGFHGHHGGHHDF<FFFGGCGGGGHFFDGGFHHHHCHHGGGGGHGHHCHGGGGFG?FBGE?;A@@GGGGG@F@@FFFFFFFE9FBFFFFFFFFFFFFF9ABFFFFFFFF?/BFFFFFFFFFFFFFFFFFFFFFFFFBFFFBFFFEFFFB/9;;FB
@M05620:37:000000000-D9766:1:1101:24160:6129 1:N:0:66
AGTGCCAGCTCTCAATCGCACAGGGGACCCAGGGCCTGGCCCCTCCATCCAGAAAACCTATGACCTCACCCGCTACCTGGAGCACCAACTCCGCAGCTTGGCTGGGACCTATGTGAGTATCCAGCGTAGGAATCTGGGAGTTGGGGAGGAGTGAGGAGTTGGGGAAAGACAGTCCTAACCGTGGAGGGTTCTGGTAAATGATGGGGTGAGGAGGGGCTCTTTGGCTCCCACCAGTCCCCCTGTCTGGTCTA
+
AAAABFFFBFFFGGGGGCFGGGHHGGGGGGHHGGGGGGGHHHGHGGHHHHHHGHHHHGHGHHFHHHFHHHHGGGGGHGHGHGFGHHHHGHHHGGGGGGHHGHHGEGHHGHHHHHHHHHHHHHHHHGGGGGHHHHHHHHHGGHHHGGGGDGGHHHHHHGHHHGGGGGHHHHHHHHHHHHHHGEFGGGGGCFFGGGGGFGGGGGGGGGFFFFFFFFFFFDFFFFFFFFFFFFFFFFFFFFFFFFFFFFFFFFB
@M05620:37:000000000-D9766:1:1101:8004:6132 1:N:0:66
ACCACACCTTCTACAATGAGCTGCGTGTGGCTCCCGAGGAGCACCCCGTGCTGCTGACCGAGGCCCCCCTGAACCCCAAGGCCAACCGCGAGAAGATGACCACAGTGAAGGGCCCGCTCCCTCTTCCGGTGGCCGCCTCCCTCCCTCCCGGGCTCCCCGGGCCGCGCCCTTTCTCACTTGTTCTCTCTTCTGCCCTTTTCCGTAAGACTCTCCTCCCCGACCTGCGTCTTCTTTGGAACTCCGCAGGGTCT
+
>AABBAAAFFFFGFGBGGGGGGHHGGGGHGFGHGGG2EFEEG2FHGEGFGEFAGGEHHHG>0>EFGGEGGGB3BFEGGFHGHHHHGGGGGGCDGHFGHFBG2//?11111?<FFCGG?-..<//=00<-=-:C.;-;..=E/FA9/C..;--;-CEEA9--;----;BCFB/BFFB/B/:;:BF/BF/;B:BF/./;//;:.:;..//:B/;/;./..;-9@...-;9..//;FFB///:B/;A--;-;9.
@M05620:37:000000000-D9766:1:1101:6650:6140 1:N:0:66
ACCACACCTTCTACAATGAGCTGCGTGTGGCTCCCGAGGAGCACCCCGTGCTGCTGACCGAGGCCCCCCTGAACCCCAAGGCCAACCGCGAGAAGATGACCCAGGTGAGTGGCCCGCTACCTCTTCTGGTGGCCGCCTCCCTCCTTCCTGGCCTCCCGGAGCTGCGCCCTTTCTCACTGGTTCTCTCTTCTGCCGTTTTCCGTAGGACTCTCTTCTCTGACCTGCGTCTCCTTTGGAACTCTGCAGGTTCT
+
AAAAAAA>FFFFFGG1BA1BA1BF0EEBF0FHFFF0EAEEFG/GHGEEECCEFAGHHHHECG?ECE>FGGGHHC?EGGGF/EG/?FE/C/<</?FFG1DGFGHEFGHB<FHGGHGC?CGGHHHHHEHHF0CFACCGCGGHGH/CHGGGGGGFGGGGGGG;?AAFF@@F@@FFFFFFFFFF/FFFF/FBFFFFFF@FFFFFFFFFBFFFFFFFFF9FFFFFFFFFE@B?FFFFFFFFBFFFFFFFFFFFFFF
@M05620:37:000000000-D9766:1:1101:21794:6144 1:N:0:66
ACCACACCTTCTACAATGAGCTGCGTGTGGCTCCCGAGGAGCACCCCGTGCTGCTGACCGAGGCCCCCCTGAACCCCAAGGCCAACCGCGAGAAGATGACCCAGGTGAGTGGCCCGCTACCTCTTCTGGTGGCCGCCTCCCTCCTTCCTGGCCTCCCGGAGCTGCGCCCTTTCTCACTGGTTCTCTCTTCTGCCGTTTTCCGTAGGACTCTCTTCTCTGACCTGAGTCTCCTTTGGAACTCTGCAGGTTCT
+
CCCCCCCCFFFFGGFGGGGGGGHHGGGECFHGHGGGGFGGFHHHHGGGGFGGHHGHHHHGGGGGGGGGGGGHGHHGGGGHGHHHHGGGGGGGGGHGGHHHHHHHGHHBHGHGGHHGGGGGHHHHHHHHHHHGHHGGGGGHGHHGHGGGGGGGGGGGGGGFFGGGGCFFFFFFFFFBFFFFFFFFFFFFFFFFFFFFFFFFFFFFFFFFFFFFFFFFFFFFFFFF/BFFFFFFFFFFEFFFFFFFFFFFFFF
@M05620:37:000000000-D9766:1:1101:21071:6156 1:N:0:66
GAGGCTGCTTTGGAAGAAACTCATAGATTACTGCAACAGTTCCCCCTGGACCTGGAAAAGTTTCTTGCCTGGCTTACAGAAGCTGAAACAACTGCCAATGGATGCTACCCGTAAGGAAAGGCTCCTAGAAGACTCCAAGGGAGTCAAAGAGCTGATGAAACACTGGCAAGTAAGTCAGGCATTTCCGCTTTAGCACTCTTGTGGATCCAATTGAACAATTCTCAGCATTTGTACTTGTAACTGACAAGCCA
+
BBBCCCFCFFFFGGGGGFGGGGHHHFHHHHHGHHHHFHHHHHGHHGGGHHHHHHHGGHHHGGHHHHHHHHHHHHHFGHHHHHHHHGGHHHHHHHHGHHHHH3GFGFHHHHGEEGHFHCGHHEHHG3GGH3GHHHH3?FHCDHGG2FHHGHFFHHH2GFHHHG0@FGHHGGHD=GFHFHHHGB>GHFEGGDGHHHHHHHHHHGGEFHHHHFHHHFCHHCHHHGGC:CFCGHHBFGGGFGGGGFGFGF09CE/
@M05620:37:000000000-D9766:1:1101:25293:6171 1:N:0:66
TCTGCCACTTATCAATCGCACATGTGTGCCCTCCCGTATCGAATTCCTCTCTCATAGTCCGTCGACATCTTGAAACAAATAAAGACAAACTCTGCTCCTGTGTTTACTAGAATGAAGCAGAGAAATCAAAAAGAATAAAAGGGGCAATTATTCATGACGCAGCCAAATAAAGGAGGAAAAGACAAGTATGAATTCACAAGAAGCAGTCGAGAAAATGCTAGACTACAATATCATCGTATGCACACATCACC
+
3>>3>44BBB5B5BBBGFFCGG5AD5DB5FHHFFFEH22B2BBB2B55DEAGH3DDDDDFEBFA0A11BDFGHFHHHHG5B5D55232213B4434@33@3343144@44334B3333333/?33433B?3///0?41111////</1112222>221/////<000111=<10.<<CC00.///.0000<0000<<<0.:C////0/:.-..//0000000;00/90;000000/;.//;0009.00009
@M05620:37:000000000-D9766:1:1101:12356:6185 1:N:0:66
ACCACACCTTCTACAATGAGCTGCGTGTGGCTCCCGAGGAGCACCCCGTGCTGCTGACCGAGGCCCCCCTGAACCCCAAGGCCAACCGCGAGAAGATGACCCAGGTGAGTGGCCCGCTACCTCTTCTGGTGGCCGCCTCCCTCCTTCCTGGCCTCCCGGAGCTGCGCCCTTTCTCACTGGTTCTCTCTTCTGCCGTTTTCCGTAGGACTCTCTTCTCTGACCTGCGTCTCCTTTGGAACTCTGCAGGTTCT
+
BBBBBBBBFFFFGGGGGGFGGGHHGGGEGGHHHGGGGGGGGHHHHGGGGGGGHHHHHHHGGGGGGGGGGGGGHHHGGGGHGHHHHGGGGGCGGGHHHHGHHHEGGHH1GHHGGHHGGGGGHHHHHHHHHHHGHHGGGGGHGHHGHGGGGFGGGGGGGEA-:AGGFFFFFFFFFFFFFFFFFFFFFFFFFFFFFFFFFFFFFFFF.DFFFFFFFFFFFFFFFFFF.@DFFFFFFFFF/BFFFFFFFFFFFFF
@M05620:37:000000000-D9766:1:1101:18527:6191 1:N:0:66
ACCACACCTTCTACAATGAGCTGCGTGTGGCTCCCGAGGAGCACCCCGTGCTGCTGACCGAGGCCCCCCTGAACCCCAAGGCCAACCGCGAGAAGATCACCCAGGTGAGTGGCCCGCTACCTCTTCTGGTGGCCGCCTCCCTCCTTCCTGGCCTCCCGGAGCTGCGCCCTTTCTCACTGGTTCTCTCTTCTGCCGTTTTCCGTAGGACTCTCTTCTCTGACCTGAGTCTCCTTTGGAACTCTGCAGGTTCT
+
CCCCCCCCFFFFGGGGGGGGGGHHGGGGHGHHHGGGGGGGGHHHHGGGFGGGHHHHHHHGGGGGGGGGGGGHHHHGGGDHGHHHGGGGGGGGGCHFH22?GH/GF1F1FHHFFHHGGGFGHHHHHHHHGHHDGHFGGGGHGHHGGGGGGGGGGGGGGD9:@CGFFCFFFFFFFFF0BFFFFFFFFFFFFFFFFFFDFFFFFFFADD0BFFFFFFFFFFE0BFFFFFFFFFFFFFFFFBFFFFFFFFF.BFB
@M05620:37:000000000-D9766:1:1101:21941:6258 1:N:0:66
AGTGCCAGCTCTCAATCGCACAGGGGACCCAGGGCCTGGCCCCTCCATCCAGAAAACCTATGACCTCACCCGCTACCTGGAGCACCAACTCCGCCGCTTGGCTGGGACCTATGTGAGTATCCAGCGTAGGAATCTGGGAGTTGGGGAGGAGTGAGGAGTTGGGGAAAGACAGTCCTAACCGTGGAGGGTTCTGGTAAATGATGGGGTGAGGAGGGGCTCTTTGGCTCCCACCAGTCCCCCTGTCTGGTCTA
+
>>AAADFFBFFFG4GGGFEFFCFE2AEEEEGHFEEEABFFHHGHGGGGHHHHHHHGGGGEGB5GHGFFHHA>EEFFHEFBFGGFGHFHGCFHGF/EFEFFABG/?/FGFHGHDHHFG3FHGHHHGCCE@EGHHHHHHGFG?FHHGGEGFGGHHHHFF<CGHHCGFFEGHFFGGHF0CFBFGAEFFGGGDFFGGG;9FGEFGFF/?DFFFFFFF.;DADFFFFFFBFFEFFFFFFFFFFFFFEFFF/:;;F/
@M05620:37:000000000-D9766:1:1101:9127:6262 1:N:0:66
ACCACACCTTCTACAATGAGCTGCGTGTGGCTCCCGAGGAGCACCCCGTGCTGCTGACCGAGGCCCCCCTGAACCCCAAGGCCAACCGCGAGAAGATGACCCAGGTGCGTGGCCCGCTACCTCTTCTGGTGGCCGCCTCCCTCCTTCCTGGCCTCCCGGCGCTGCGCCCTTTCTCACTGGCTCTCTCTTCTGCCGTTTTCCGTAGGACTCTCTTCTCTGACCTGCGTCTCCTTTGGAACTCTGCAGGTTCT
+
BBBBBBBBFFFFGGGGGG5FGGHHGGGBEEGHFFGGGGGEFHHHHGGGGGGGHHGHHHHFFGEGGGGGGGGHHHHGGGEHGHHHFFGGGG/C/BHFHEF222///<?F@//>->.-@C@-<000==0000/..;--:.C..9;:F9FGFF/9CFFGE.-9--;9.9-DF=/BFFFBF//..;99FBFFFB/9BB-;99A/F.9..9/;BF/B/F99BFB/FFFB.;D-9FBBFF/B//9;FFB/FB.:/9;
@M05620:37:000000000-D9766:1:1101:18574:6266 1:N:0:66
CCTGCCCCTTCTCAATCCACCCGTTGATCCCTGCCCCGGCTCCCCCCGTCCGTATAACCGTTTCCTCCCTGGCTCCCAGGAGCCCCAACCACTCCCCCTGGATGCTACCCGTCCGGCAAGTCTCCTCGAAGACTCCCCGGGCGTCCACGAGCTGCTGCCACCCTGGCCAGTACGTCAGGCCTTTCCGCTTTCGCACTCTTGTGGATCCAATTGCCCCCTTCTCAGCCTTTGTACTTGTAACTGACACGCCA
+
1>>AAB1>>CBBBBFGG1AFBAAB0BBA1DFGHGHHF0A/ABBFEG/A/BE/B00BFGHGGGBBBB1BFGHHHHB?FFH/?/F/??EEG/FFF0BFE<BFHCHH0BGHHBCEGGCC/ACG?FGHHGGF<<FEGHHHHG-C@@CC@CGHGGAGGE:FFB.CFGCEGEF.CF00;9BFFFFFFFFFFFFAFFF/ABB@@FFFFFFF9BFFF/;FF9BFF@@FFFFFFF/BFFFFFFFFF:B/:BFFF;BB@FB
@M05620:37:000000000-D9766:1:1101:8551:6288 1:N:0:66
GAGGCTGCTTTGGAAGAAACTCATAGATTACTGCAACAGTTCCCCCTGGACCTGGAAAAGTTTCTTGCCTGGCTTACAGAAGCTGAAACAACTGCCAATGGATGATACCAGTCCGGCAAAGATCCTAGCCGACTACAAGAGCGTACGCGAGCAGATGAACCAATGGCACGTCCGTCAGGAATTTCCGCTTTCGCACTCTAGTGCACCCACTTGACCAATTCTACGACTTTTTACTTGTACATGACCAGACA
+
A3AABAFAFFFFGGGGCGGGGGGFHHHHHHHHHHGHHHGDGHHHHGGGGGHFHHFFHHHGFHHHHHHHHHHHHHHFHHHHHHHHGHHHHHHHHHHHHFB33B333BG43BBBFF1>///03?3?34B43B?EEGF2?DC2BBB?A////<A//>01>F1=<<FGHH0/0....-<..:C/:0:C0<;A.CFCDG?BFG0009B0;0/9.CFF00:;B;CF0/;F.:.;9///9///99//;9FB/:B..;.
@M05620:37:000000000-D9766:1:1101:21208:6291 1:N:0:66
ACCACACCTTCTACAATGAGCTGCGTGTGGCTCCCGAGGAGCACCCCGTGCTGCTGACCGAGGCCCCCCTGAACCCCAAGGCCAACCGCGAGAAGATGACCCAGGTGAGTGGCCCGCTACCTCTTCTGGTGGCCGCCTCCCTCCTTCCTGGCCTCCCGGAGCTGCGCCCTTTCTCACTGGTTCTCTCTTCTGCCGTTTTCCGTAGGACTCTCTTCTCTGACCTGAGTCTCCTTTGGAACTCTGCAGGTTCT
+
BBBBBBBBFFFFGGGCGGGGGGFHGFGGHFHHHGGFGGG?GHHHHGGGGEGGFGHHHHHGGGCGGGGGGGGHHHHGGGGHGHHHGGGGGGGGGGHHGHEHHHHHGHHHHHHGGHHGGGGGHHHHHHHGGHHFHHGGGGGHGHHGHGGGGGGGGGGGGGGFGGGGGGFFFFFFFFFFFFFFFFFFFFFFFFFFFFFFFFFFFFFFFFFFFFFFFFFFFFFFFFFFBFFFFFFFFFFFFFFFFFFFFFFFFFF
@M05620:37:000000000-D9766:1:1101:6701:6309 1:N:0:66
ACCACACCTTCTACAATGAGCTGCGTGTGGCTCCCGAGGAGCACCCCGTGCTGCTGACCGAGGCCCCCCTGAACCCCAAGGCCAACCGCGAGAAGATGACCCAGGTGAGTGGCCCGCTACCTCTTCTGGTGGCCGCCTCCCTCCTTCCTGGCCTCCCGGAGCTGCGCCCTTTCTCACTGGTTCTCTCTTCTGCCGTTTTCCGTAGCACTCTCTCCCCTGACCTGAGTTTCCTTTGGAACTCTGCAGGTTCT
+
BBBBBBAAFFFFGGGGGGGGGGHHGGGGHGGHHGGGGGGGGHHHHGGEEGGGGHHHHHHG0ECGGGGGGGGHHHHGGGGHGHHHHGGGGGGGGGHHHHGHGGGHGHF1?DG/FHGC?--><DGHFFHHGHH.C.-A:.;GECGDC9FFGG/C.0CE?E-9--9/:9BFFFFEFF///9FFFBB/9/9B/9;9FBDFFF?FFFBFF.99///9F/9/.;..BBF.9;9/9;/BFFFFFF/;BFBFFFFFB/;
@M05620:37:000000000-D9766:1:1101:19562:6320 1:N:0:66
AGTGCCAGCTCTCAATCGCACAGGGGACCCAGGGCCTGGCCCCTCCATCCAGAAAACCTATGACCTCACCCGCTACCTGGAGCACCAACTCCGCAGCTTGGCTGGGACCTATGTGAGTATCCAGCGTAGGAATCTGGGAGTTGGGGAGGAGTGAGGAGTTGGGGAAAGACAGTCCTAACCGTGGAGGGTTCTGGTAAATGATGGGGTGAGGAGGGGCTCTTTGGCTCCCACCAGTCCCCCTGTCTGGTCTA
+
>3>AAFFFBFFFGGGGGFFGGGHDDEGGEECGG?EFEFGEFHFAEGHHFF3FFHBCGE3CFGFGHHG3GFGEGEFGHDGFGHHGHHHHGHHHGG@EGGHHGHHGC/0FEHHG233F?GHDG3FBG@EGGGHF2FGDFEF/<?1</-.<CGDG.D0<C<</DFGCC.:GHHHHHFGGF::GBGADD?DGGGGGGFGGGGFGGGGGGGD9AFFFFFAF>BFF9//BBBFEAFFDAFFFFFFF-9BFFFFBB99
@M05620:37:000000000-D9766:1:1101:21687:6331 1:N:0:66
ACCACACCTTCTACAATGAGCTGCGTGTGGCTCCCGAGGAGCACCCCGTGCTGCTGACCGAGGCCCCCCTGAACCCCAAGGCCAACCGCGAGAAGATGACCCAGGTGAGTGGCCCGCTACCTCTTCTGGTGGCCGCCTCCCTCCTTCCTGGCCTCCCGGAGCTGCGCCCTTTCTCACTGGTTCTCTCTTCTGCCGTTTTCCGTAGGACTCTCTTCTCTGACCTGAGTCTCCTTTGGAACTCTGCAGGTTCT
+
CCCDDDDDFFFFGGGGGGGGGGHHGGGGHGHHHGGGGGGGGHHHHGGGGGGGHHHHHHHGGGGGGGGGGGGHHHHGGGGHGHHHHGGGGGGGGGHHGGHHHHHGGHHHHHHGGHHGGGGGHHHHHHHHHHHGHHGGGGGHGHHGHGGGGGGGGGGGGGGGGGGGGGFFFFFFFFHFFHFFFFFFFHFFFFFHHFFFFFFHFFFFFFFFFFFFFHFHFFFFFFFFFFFFFFFFFFFFFFFFFFFFFFFFFFF
@M05620:37:000000000-D9766:1:1101:9015:6337 1:N:0:66
ACCACACCTTCTACAATGCGCTGCGTGTGGCTCCCGAGGAGCACCCCCTGCTGCTGACCCAGGCCCCCCTGAACCCCAAGGCCAACCGCGAGCAGTTGCCGAGGTGGCCTCCCCGCTTCCTTTCCTCCTGGCGCTCCGCCCTTTTTCCTTGGTTCCCTCTTTTGCCGTTTTCCTTAGGGTTCTCTTCTCTGCCCTGTTTCTTCTTTGTCCCTCTGCCGGCTCTAGTTCGGCTGGGCACACGTCTGGTTTCC
+
AAA1AAA1BCFFGGGG3G11E0E0EE0AA0001BBA/A/A//B0B/A//A/BCGGHH000BFAGG/E/>/F01FGFGGGHFHGHHGGEE//</>01?111//>@//?0010>F.-<>AEHH0<0=G0</<C.-.:...;E?-;C99FB0;;/;9F/9B9/909;BF-.;CFFB/9//;-/;:9FFB/B9/:BFEF-///;//9BBF///;BF-;///;9--;//;/;/?----:9-BABA=-;-A///;;B
@M05620:37:000000000-D9766:1:1101:22903:6340 1:N:0:66
ACCACACCTTCTACAATGAGCTGCGTGTGGCTCCCGAGGAGCACCCCGTGCTGCTGACCGAGGCCCCCCTGAACCCCAAGGCCAACCGCGAGAAGATGACCCAGGTGAGTGGCCCGCTACCTCTTCTGGTGGCCGCCTCCCTCCTTCCTGGCCTCCCGGAGCTGCGCCCTTTCTCACTGGTTCTCTCTTCTGCCGTTTTCCGTAGGACTCTCTTCTCTGACCTGAGTCTCCTTTGGAACTCTGCAGGTTCT
+
BBBBBBBBFFFFGGGGGGGGGGHGEEGEHGHHHGGGGFGCGHHHHGGGGGGGHHHHHHHGGGGGGGGGGGGHHHHGGGGHGHHHHGGGGGGGGGHHHGHHHHHHGHGHHGHGGHHGGGGGHHHHHHHHHHHGHHGGGGGHGHHGHGGGGGGGGGGGGGAFGGGGGGFFFFFFFFFFFFFFFFFFFFFFFFFFFFFFFFFFFFFFFFFFFFFFFFFEFFFFFFFFEFFFFFFFFFFFFFFFFFFFFFFFFFF
@M05620:37:000000000-D9766:1:1101:19252:6342 1:N:0:66
AGTGCCAGCTCTCAATCGCACAGGGGACCCAGGGCCTGGCCCCTCCATCCAGAAAACCTATGACCTCACCCGCTACCTGGAGCACCAACTCCGCAGCTTGGCTGGGACCTATGTGAGTATCCAGCGTAGGAATCTGGGAGTTGGGGAGGAGTGAGGAGTTGGGGAAAGACAGTCCTAACCGTGGAGGGTTCTGGTAAATGATGGGGTGAGGAGGGGCTCTTTGGCTCCCACCAGTCCCCCTGTCTGGTCTA
+
3>3AAFFFBFFFGGGGGGGGGGGHGGGGGAHHGGGGGDGFAGGHGGHGDHHHHB3GHGFHHHGHFHFHHHHGGGEGHHHGFGHECFHHGHGHGFGGEGHHGFHEGGHHGHHHHHHHHHHHHFHHFC<ADGHHHHHEHHHGFHHHGGGGGGEGHHGFFGHHHHGGGGHGHHHHHHHHHHHH@.EGFEGGE?GGGGFGGGGGGGGGGGDBFFFFFFBBB?FFFFFFFFFFFFFFFFFFFFFFBFFFFFFBFFB
@M05620:37:000000000-D9766:1:1101:24220:6342 1:N:0:66
ACCACACCTTCTACAATGAGCTGCGTGTGGCTCCCGAGGAGCACCCCGTGCTGCTGACCGAGGCCCCCCTGAACCCCAAGGCCAACCGCGAGAAGATGACCCAGGTGTGTGGCCCGCCACCTCTTCTGGTGGCCGCCTCCCTCCTTCCTGGCCTCCCGGTGCTGCGCCCTTTCTCCCTGGCTCTCTCTTCTGCCGTTTTCCGTCGGACTCTCTTCTCTGACCTGTGTTTCCTTTGGAACTCTGCAGGTTCT
+
BBBABBBAFFFFGGGGFGGGGFHHGGGGHDHHHFGG?EEFGHHHHGGEEEGFHHHHHHHG?GGGFDGGGGGFHHHGGGGHGHHHGGGGGGCCCGF2>FGHHH/?FGG1/??EHHHG--->CH.0DHGB0D<.CGG--..:C/CGF09CFGB..0CEG.--;9000;-D--B/BF;//FB...///;//;FB//99DDFFBB?/.-----;9FB//;FF//9B/./99/.;9BFFE99B//B//9//9;B9/
@M05620:37:000000000-D9766:1:1101:8086:6361 1:N:0:66
ACCACACCTTCTACAATGAGCTGCGTGTGGCTCCCGAGGAGCACCCCGTGCTGCTGACCGAGGCCCCCCTGAACCCCAAGGCCAACCGCGAGAAGATGACCCAGGTGAGTGGCCCGCTACCTCTTCTGGTGGCCGCCTCCCTCCTTCCTGGCCTCCCGGAGCTGCGCCCTTTCTCACTGGTTCTCTCTTCTGCCGTTTTCCGTAGGACTCTCTTCTCTGACCTGAGTCTCCTTTGGAACTCTGCAGGTTCT
+
CCCCCCCCFFFFGGGGGGGGGGHHGEEEHEHHHGGGGGGGGHHHHGGGGEGGHHHHHHHGGGGGGEGGGGGFHFHGGGEHGEHHHGEEFGGGGGHHFHFDCH/?FG1FHGHGGFHGGGGGHHGFHHHHHGGGH.CCGGFHGHHGFGBFFFGGG0FGGGGGGCFFF-9ADF/FFFFFFFEFF9FFBFBFFFFFFFFADFFBFDF.;DBF/FB/FFFFFFFB/FBBF/FFFFFBBBFBBFFFFFFBFFFFFFF
@M05620:37:000000000-D9766:1:1101:24219:6368 1:N:0:66
ACCACACCTTCTACAATGAGCTGCGTGTGGCTCCCGAGGAGCACCCCGTGCTGCTGACCGAGGCCCCCCTGAACCCCAAGGCCAACCGCGAGAAGATGCCCCGGTGGATGGGCCCGCTACTCTTTCGGTGGCCGCCCCCCTCCCTCCCTGCCTCCCCGCACCGGCGCCTTTCTCCATGGTTTCTCTCTTCGCCGTTTTTCGTTGGGACCTCTTTCCCGGACCGGAGTTCCCTTGGAAACTCGCCGGGTCTT
+
CCCCCCCCFFFFGGGGGGGGGGHHGGGGGGHHHGGGGGGGGHHHHGGGGGGGHHGHHHHGGGGGGGGGGGGHHHHGGGGHGHHHHGGGGCGGGGHHHF2FH//><</.11>.>F-----<000=00.;:.;.;--;--=A-.C.;/;./;.;00;A.:--------;C.;F0000:00;9;.00000;00..;--;BF.;-.//:-.../00;00009--;--;--./0;0;F/B0;0/00.---;-;-/0
@M05620:37:000000000-D9766:1:1101:10857:6368 1:N:0:66
ACCACACCTTCTACAATGAGCTGCGTGTGGCTCCCGAGGAGCACCCCGTGCTGCTGACCGAGGCCCCCCTGAACCCCAAGGCCAACCGCGAGAAGATGACCCAGGTGAGTGGCCCGCTACCTCTTCTGGTGGCCGCCTCCCTCCTTCCTGGCCTCCCGGCGCTGCGCCCTTTCTCACTGGTTCTCTCTTCTGCCGTTTTCCGTAGGACTCTCTTCTCTGACCTGCGTCTCCTTTGGAACTCTGCAGGTTCT
+
BBBBBBB34FFFGGGGGG55FAGFGEGABEGGFFGFFGGGGGHHHGGGGGGGHHHHHHHEEGGGGEGGGGGHHHFGGGGHGGHHHGGGGG/BCFHHHHHHGHHHGHHDFGGFAHHGGGGG0GGDBGHGHGHGEF?@D.CHGHGGGGGFGGFAFGGGGD@9;BBBFBBFBBFFFFFFFFFFFFFFFFFFFFFF/FBDFFFFFFFFFDFFFFFFFF9BFFFFFFFFEBDBFFFFFFFFFFFFFFFFFFEFFFF
@M05620:37:000000000-D9766:1:1101:24882:6376 1:N:0:66
AGTGCCAGCTCTCAATCGCACAGGGGACCCAGGGCCTGGCCCCTCCATCCAGAAAACCTATGACCTCACCCGCTACCTGGAGCACCAACTCCGCAGCTTGGCTGGGACCTATGTGAGTATCCAGCGTAGGAATCTGGGAGTTGGGGAGGAGTGAGGAGTTGGGGAAAGACAGTCCTAACCGTGGAGGGTTCTGGTAAATGATGGGGTGAGGAGGGGCTCTTTGGCTCCCACCAGTCCCCCTGTCTGGTCTA
+
CCBCCFFFCFFFGFGGGFGGGGHGGFGGGGHHGGGGGGHHHHGHGGHHHHHHFHGHHGHHHHHHHHHHHHHGGGGGHHHHHHFGHHHHGHHHGGGGGHHHGHHGF/FHGHHHHHHHHBHHHHHHHGFGGGHHHHHHHHHGEHHHGGGGGGGHHHHHHGGHHHGGGGHHHHHHHFHHHHHHGGGGGGGG:FGGGGFGGFFGGGGFGGFFFFFFFFFFF-EFFF09BFFFFFFFFFFFFFFDFFFFFFFFFFF
@M05620:37:000000000-D9766:1:1101:8339:6383 1:N:0:66
AGTGCCAGCTCTCAATCGCACAGGGGACCCAGGGCCTGGCCCCTCCATCCAGAAAACCTATGACCTCACCCGCTACCTGGAGCACCAACTCCGCAGCTTGGCTGGGACCTATGTGAGTATCCAGCGTAGGAATCTGGGAGTTGGGGAGGAGTGAGGAGTTGGGGAAAGACAGTCCTAACCGTGGAGGGTTCTGGTAAATGATGGGGTGAGGAGGGGCTCTTTGGCTCCCACCAGTCCCCCTGTCTGGTCTA
+
AA>AAFFFBFFFG4FGGGGGGGHGGGEEGGHH2EGGGGHHHHGHGGHHHHHHHHHFHGHHHFHHHGHHHHHGGEGGHHHHFGHHHH1?EHHHEGFGFHGHGHHGGGHHGHHHHHHHHHHHHHGHHGGDCGGGGHHHHH0FEHHHGG.AD.>FH0GH<DHHHHGGEDGH/GFGHHHHHHHHGGGGAEGGEGGGGGFFGGGGGGGGGGFFFFFFFFFFFFFFFFFFFFFFFEFFFFFFFFFFFFFFFFFFFFF
@M05620:37:000000000-D9766:1:1101:16021:6388 1:N:0:66
AGTGCCAGCTCTCAATCGCACAGGGGACCCAGGGCCTGGCCCCTCCATCCAGAAAACCTATGACCTCACCCGCTACCTGGAGCACCAACTCCGCAGCTTGGCTGGGACCTATGTGAGTATCCAGCGTAGGAATCTGGGAGTTGGGGAGGAGTGAGGAGTTGGGGAAAGACAGTCCTAACCGTGGAGGGTTCTGGTAAATGATGGGGTGAGGAGGGGCTCTTTGGCTCCCACCAGTCCCCCTGTCTGGTCTA
+
AA3>AFFFBFFFGGFGGGGGGGHHGGGGGGHHFFGGGFHHFHGHGGGHHHHHHHFFHGHHHHHHHHHHHHHGGEEGHHHHGGHFFHHHGGHHFGGGGHHHGHHGGGHHGHHHHHHHHHHHHHHHHGFGGGHHHHHGHHHGGHHHGGGGGGGHHHHHHGHHHHGGGGHHHHHHHHHHHHHHGGEGGGGGEFGGGGFFGGGGGGGGGGFBFFFFFFBBBBFFFFFFFFFFFFFFFFFFFFFFBFFFFFFFFFF
@M05620:37:000000000-D9766:1:1101:5169:6425 1:N:0:66
ACCACACCTTCTACAATGAGCTGCGTGTGGCTCCCGAGGAGCACCCCGTGCTGCTGACCGAGGCCCCCCTGAACCCCAAGGCCAACCGCGAGAAGATGACCCAGGTGCGCGGCCAGCTACCTCTTCTGGTGGCCGCCTCCCTCCTTCCTGGCCTCCCGGCGCTGCGCCCTTTCTCACTGGTTCTCTCTTCTGCCGTTTTCCGTAGGACTCTCTTCTATGACCTGCGTCTCCTTTGGAACTCTGCAGGTTCT
+
BBBBBBB>CFFFGGGGGFBGGGHHGFGBA2GGFFGGFGFGGHHHHGEEEEEFHHHHGHHAEFGGGGGGGGGHFHHGGGGHGHHHHGGGGG/BDAHF22?GG2C?/FG?A/<CGG-<C0=CGFGHH0=CH0;DHGGGGFFGGGGG/;BFBFGGGGGGGG?-9-;@FFFFFFFFBFFBFFFFFFFFFFFFFFFFFFFFFFFFFFFF.AFFFFFFFF;;//;;F/;F.BDFFFFFFB/B/BFFFBFFFF.;/;B
@M05620:37:000000000-D9766:1:1101:20299:6426 1:N:0:66
AGTGCCAGCTCTCAATCGCACAGGGGACCCAGGGCCTGGCCCCTCCATCCAGAAAACCTATGACCTCACCCGCTACCTGGAGCACCAACTCCGCAGCTTGGCTGGGACCTATGTGAGTATCCAGCGTAGGAATCTGGGAGTTGGGGAGGAGTGAGGAGTTGGGGAAAGACAGTCCTAACCGTGGAGGGTTCTGGTAAATGATGGGGTGAGGAGGGGCTCTTTGGCTCCCACCAGTCCCCCTGTCTGGTCTA
+
>A1>>DDBAFFFG13BGGGCEEHEF0AEEGHHGGGGCGHHHHGHGGEFHHHHHFHGHGHHHFHHHFHHHHHEGE/EHHBFBGHHHGE>EHHHGGGGGGFGGHHGGGGGGGFHHHHHHHHHHHHHHGGGGGGHHHHHHFCFGGHHGGCCG.CFGDHHCEHHHHGGGGCGCGCGHHHHFGHHGGGGCGGGGGGGGGGGGGGGBFBGGGB@AAEBBF@@@@FFFFFFFFFFFFFF?FFFFFFF@FFFFFFFFFB
@M05620:37:000000000-D9766:1:1101:13785:6436 1:N:0:66
AGTGCCAGCTCTCAATCGCACAGGGGACCCAGGGCCTGGCCCCTCCATCCAGAAAACCTATGACCTCACCCGCTACCTGGAGCACCCACTCCGCAGCTTGGCTGGGACCTATGTGAGTATCCAGCGTAGGAATCTGGGAGTTGGGGAGGAGTGAGGAGTTGGGGAAAGACAGTCCTAACCGTGGAGGGTTCTGGTAAATGATGGGGTGAGGAGGGGCTCTTTGGCTCCCACCAGTCCCCCTGTCTGGTCTA
+
AA>AAFFFBFFFGAGGGFGCGGHGGEEFFGHHBEEEFFHHHHGHGGHHHGHHFFHFHGHHHFFHHFGHHHHGGEEEHHHHBFHHHH1??GHEAECEEHFGEHHGGGHHGHHHHGHHGHGHHHFHHGFEGGHFHHHHHH0FGHHHGGADGEDGFBGHFGHHHHGGGFEFCGFFHHFHHFHGGGGG.CEGGGGGGGFGGGFGBFGGGFDFFFFFFFFFFFFFFFFFFFFFFBFFFFFFFFFFFFFFFFBFFF/
@M05620:37:000000000-D9766:1:1101:20309:6441 1:N:0:66
AGTGCCAGCTCTCAATCGCACAGGGGACCCAGGGCCTGGCCCCTCCATCCAGAAAACCTATGACCTCACCCGCTACCTGGAGCACCAACTCCGCAGCTTGGCTGGGACCTATGTGAGTATCCAGCGTAGGAATCTGGGAGTTGGGGAGGAGTGAGGAGTTGGGGAAAGACAGTCCTAACCGTGGAGGGTTCTGGTAAATGATGGGGTGAGGAGGGGCTCTTTGGCTCCCACCAGTCCCCCTGTCTGGTCTA
+
BBABBFFFBFFFGGGGGGGGGGHHGGGFGGHHGGGGGGHHHHGHGGHHHHHHHHHHHGHHHHHHHHHHHHHGGGGGHHHHHHHHHHGHGHHHGGGGGHHHGHHGGGHHGHHHHHHHHHHHHHHHHGGGGGHHHHHHHHHGGHHHGGGGGGGHHHHHHGHHHHGGGFEHHHHHHHHHHHHHGGGGGGGGGGGGGGGGGGGGGGGGGGFFFFFFFFFFFFFFFFFFFFFFFFFFFFFFFFFFFFFFFFFFFFB
@M05620:37:000000000-D9766:1:1101:15071:6441 1:N:0:66
ACCACACCTTCTACAATGAGCTGCGTGTGGCTCCCGAGGAGCACCCCGTGCTGCTGACCGAGGCCCCCCTGAACCCCAAGGCCAACCGCGAGAAGATGACCCAGGTGAGTGGCCCGCTACCTCTTCTGGTGGCCGCCTCCCTCCTTCCTGGCCTCCCGGAGCTGCGCCCTTTCTCACTGGTTCTCTCTTCTGCCGTTTTCCGTAGGACTCTCTTCTCTGACCTGCGTCTCCTTTGGAACTCTGCAGGTTCT
+
AAAABAABFFFDEGGB5FBBFAF4ABEEE2FGFGDEEEEAEHHHHGCG1AE1GABGHCEEGGGGCEEEGGGGHGCAEGGEGHHECEEEG<<B@AFG1<GHHC/</1?<0<?F/0/<A@DGHHHHB0DHFHHGA.CGGDDH.//.;;FFGGEAFF9.C.-9;9./CBBABBFFBFFBFFFF9FFFFFFBFF/FBFBFFFFFFFF.9AFFFF9F//;BFFFFFF/F.BDBFFFFFF//B9BBF/BFFB.AFFF
@M05620:37:000000000-D9766:1:1101:22764:6450 1:N:0:66
AGTGCCAGCTCTCAATCGCACAGGGGACCCAGGGCCTGGCCCCTCCATCCAGAAAACCTATGACCTCACCCGCTACCTGGAGCACCAACTCCGCAGCTTGGCTGGGACCTATGTTGAGTATCCCGCGTAGGACTCTGGGCGTTGGGGCGGCGTGCGGCGTTGGGGAACGACAGTCCTAACCGTGGCGGGTTCTGGTAAATGATGGGGTGAGGCGGGGCTCTTTGGCTCCCACCAGTCCCCCTGTCTGGTCT
+
AA>AAFFFAFFFG1FDAFFAE?GAF?0ECEHH0EGCCFHGCHGGGGHHHAHGFFF0GGHHGGDHHFGGHHHGG>EEHHHGBBGHHH0/EFHFAECEEFFHGGHGGGHHGHHHHHGH2FH2FHGCCCGG<CGHFHHHHHB.@@CCHGC.CGGGGGBAG>@;@@F@?EFE;-;-9FFFFFFFF@BF@-;@?;EFFFFBFFBFFFFFFFBB@-;A-;@@@@=EFFFFFFFFFFFFF-FFFFFFB@FFFFFFFFF
@M05620:37:000000000-D9766:1:1101:20038:6456 1:N:0:66
ACCACACCTTCTACAATGAGCTGCGTGTGGCTCCCGAGGAGCACCCCGTGCTGCTGACCGAGGCCCCCCTGAACCCCAAGGCCAACCGCGAGAAGATGACCCAGGTGAGTGGCCCGCTACCTCTTCTGGTGGCCGCCTCCCTCCTTCCTGGCCTCCCGGAGCTGCGCCCTTTCTCACTGGTTCTCTCTTCTGCCGTTTTCCGTAGGACTCTCTTCTCTGACCTGAGTCTCCTTTGGAACTCTGCAGGTTCT
+
AAAAB@ABFFFFGGGFFGGGFFHFGFGEHFHHGGGGGGGCGHHHHGGGEEGEHGCHHHHGGGEGFECGGGGHHHFEGGGHGHHHHGGGGG@C?DFGDDDGHHHHGHHHHDGFGHHGGGGGFDHHHHHGHFHGHHGGGAFEEHHGGGGGGGE.9:.EFGGBG@GGGGBFBBFFFFFFFFFFFFFFFFFFFFFFFFBFFFFFFFFFDFFFFFFFFFFFEFEFFFFF/FFFFFFFFFFFFFFFFFFFFFF.9FF
@M05620:37:000000000-D9766:1:1101:6923:6466 1:N:0:66
AGTGCCAGCTCTCCATCGCACAGGGGACCCAGGGCCTGGCCCCTCCATCCAGAAAACCTATGACCTCACCCGCTACCTGGAGCACCAACTCCGCAGCTTGGCTGGGACCTATGTGAGTATCCAGCGTAGGAATCTGGGAGTTGGCGAGGAGTGAGGAGTTGGGGAAAGACAGTCCTAACCGTGGAGGGTTCTGGTAAATGATGGGGTGAGGAGGGGCTCTTTGGCTCCCACCAGTCCCCCTGTCTGGTCTA
+
AA>>>FF4AFFFG4FGFEFAE?GDGGEEAEGH2AEE2FHHGHGHGGGHHHHHEHFHGGHHHHFHHFGHHHGGG>EEHHHHBGHHHH1?EGGGEGGCEHHHGHF/EGHH/G?GFF??FDH1FHFGHG/?BE<>FHHHHH0FGHHG1A-A<>C<GBGHC<CH0=-CC:CC/C/CGHHHECBFGGGG.CD-CFGGGG;;CFFGBFFGEDFB?FFBFDB<B?EB/F/;F/FEF.AAAFFFFFFFBEFFFFFFFFB
@M05620:37:000000000-D9766:1:1101:8578:6469 1:N:0:66
AGTGCCAGCTCTCAATCGCACAGGGGACCCAGGGCCTGGCCCCTCCATCCAGAAAACCTATGACCTCACCCGCTACCTGGAGCACCAACTCCGCAGCTTGGCTGGGACCTATGTGAGTATCCAGCGTAGGAATCTGGGAGTTGGGGAGGAGTGAGGAGTTGGGGAAAGACAGTCCTAACCGTGGAGGGTTCTGGTAAATGATGGGGTGAGGAGGGGCTCTTTGGCTCCCACCAGTCCCCCTGTCTGGTCTA
+
AA>AAFFFBFFFGFGFGFGGGGHHGGGGGGHHGGGGGGHHHHGHGGHHHHHHHHHHHGHHHGHHHHHHHHHGGEFGHHHHGHHHHHFHGHHHGGGGGHHHGHHGGGHHGHBGHHHFGHHHHGFHHGD/BGFGHHHHHHFFGGFEDCFCGDCGF0GA0CGHFHGG...:CGCGHHHHGHCGCEEGAEGGEGGGGGGFGBGGFFGGGGFFFEFFFFFDFFFFFFFFFFFFFEF..AFFFFFFFFFFFFFFFFB
@M05620:37:000000000-D9766:1:1101:21710:6485 1:N:0:66
AGTGCCAGCTCTCAATCGCACAGGGGACCCAGGGCCTGGCCCCTCCATCCAGAAAACCTATGACCTCACCCGCTACCTGGAGCACCAACTCCGCAGCTTGGCTGGGACCTATGTGAGTATCCAGCGTAGGAATCTGGGAGTTGGGGAGGAGTGAGGAGTTGGGGAAAGACAGTCCTAACCGTGGAGGGTTCTGGTAAATGATGGGGTGAGGAGGGGCTCTTTGGCTCCCACCAGTCCCCCTGTCTGGTCTA
+
?AAABFFFBFFFGGGGGGGGGGHHGGGGFGHHGGGGGGHFCGFEEGFF5G3FFCAFHDHFFG5GFHBCGHEEGE?EG3GFGHFGCGHEFFHHGGE>>EEGE3B?</BG?CFGB33?DG3?GGHHECEGCGGFHBDGHG0<C0DFGD.CG.<GHHFC<.CHHHGFGGFACFFFCCBGHFHA?9;99CE?C9AFFFFFFB0CFFFGGGFA.;.;A.9BFFFFFFFF/FFF.9AD.::FFFFB;.9BFFBBBB/
@M05620:37:000000000-D9766:1:1101:13119:6509 1:N:0:66
AGTGCCAGCTCTCAATCGCACAGGGGACCCAGGGCCTGGCCCCTCCATCCAGAAAACCTATGACCTCACCCGCTACCTGGAGCACCAACTCCGCAGCTTGGCTGGGACCTATGTGAGTATCCAGCGTAGGAATCTGGGAGTTGGGGAGGAGTGAGGAGTTGGGGAAAGACAGTCCTAACCGTGGAGGGTTCTGGTAAATGATGGGGTGAGGAGGGGCTCTTTGGCTCCCACCAGTCCCCCTGTCTGGTCTA
+
BBABCFFFCFFFGGGGGGGGGGHGGGGGGGHHFGGGGGHHHHGHGGHHHGHHHHHHHGHHHGHHHHHHHHHGGEGGHHHHGGHHHHAGEHHHEGGGGHHHGHHGGGHHGHHHHHHHHHHHHHHHHGGGGGHHHHHHHHFGGHHHGGAFGGEHHHHHGGHHHHGGGGHHHHHHHHHHHHHHGGGGGFGGCFGGGGFFGGGGGGGGGGFFFFFFFFFFFFFFFFFFFFFFFFFFFFFFFFFFFFFFFFFFFFF
@M05620:37:000000000-D9766:1:1101:19170:6528 1:N:0:66
AGTGCCAGCTCTCAATCGCACAGGGGACCCAGGGCCTGGCCCCTCCATCCAGAAAACCTATGACCTCACCCGCTACCTGGAGCACCAACTCCGCAGCTTGGCTGGGACCTATGTGAGTATCCAGCGTAGGAATCTGGGAGTTGGGGAGGAGTGAGGAGTTGGGGAAAGACAGTCCTAACCGTGGAGGGTTCTGGTAAATGATGGGGTGAGGAGGGGCTCTTTGGCTCCCACCAGTCCCCCTGTCTGGTCTA
+
>AAABFFBBFFFGFGGGFGGGGHGGEGGGGGHGGGGGFHHHHGHGGHHHHHHHHHHHGHGHHHHHHHHHHHGGGGGHGHGHHHHHHHHGHHHGGFGGHHHGHHGFGHHGHHHHHHHHHHHHHHHHGEGGGHHHHHHHHGGEHHHGGGGGGGHHHHHHGHHHHGGGGHHHHHHHHHHHHGHGFGGGGGGDFGGGGFGGGGGGGGGGGFFFFFFFFFFFFFFFFFFFFFFFFFFFFFFFFFFCFFFFFFBBFF
@M05620:37:000000000-D9766:1:1101:14709:6542 1:N:0:66
ACCACACCTTCTACAATGAGCTGCGTGTGGCTCCCGAGGAGCACCCCGTGCTGCTGACCGAGGCCCCCCTGAACCCCAAGGCCAACCGCGAGAAGATGACCCAGGTGAGTGGCCCGCTACCTCTTCTGGTGGCCGCCTCCCTCCTTCCTGGCCTCCCGGAGCTGCGCCCTTTCTCACTGGTTCTCTCTTCTGCCGTTTTCCGTAGGACTCTCTTCTCTGACCTGCGTCTCCTTTGGAACTCTGCAGGTTCT
+
CCCCCCCCFFFFGGGGGGFGGGHHGGGECEGHHGFGGGGGFHHHHGGGGGGGGHGHHHHEEFCGGGGGGGGHHHHGGGGHGHHHHGGGGGDGGGHHHHHHHHGHGHHFHGHGGHHGGGGGHHHHHHHHHHHGHHGGGGGHGHHGHGGGGGGGGGGGGGF-?DGGGGFFFFFFFFFFFFFFFFFFFFFFFFFFFFFDFFFFFFFFFFFFFFFFFFFFFFFFFFFF.>DFFFFFFFFFFFFFFFFFFFFFFFF
@M05620:37:000000000-D9766:1:1101:9318:6555 1:N:0:66
GAGGCTGCTTTGGAAGAAACTCATAGATTACTGCAACAGTTCCCCCTGGACCTGGAAAAGTTTCTTGCCTGGCTTACAGAAGCTGAAACAACTGCCAATGGTTTCTACCCGTAAGGACAGGCTCCTAGAAGACTCCAAGGGAGTAAAAGAGCTGATGAAACAATGGCAAGTAAGTCAGGCATTTCCGCTTTAGCACTCTTGTGGATCCAATTGAACAATTCTCAGCATTTGTACTTTTAACTGACAAGCCA
+
A?AB>AFBFFFFGBFGGGFGGGHHHGHHHHGHHHBFFHFHHDDFFEACAFBGHHEBB3AGBFGDGGGBBF3FHHH3BBFFHHFGHB3GBFAHHHHGGHHH34B1D44BGB11>?1BB02?E??FFBFDBG?BCFG3BGH??/?/BFDH??22FHGF2DGH2FG>2?GFCF1?FG@?D?00>1>DHHCC>><10<=D<CDGD<0.<0<<:;<;0;;CC:;<0;;C0:CG=<F0;C;C0CB0=009B;F.../
@M05620:37:000000000-D9766:1:1101:19509:6568 1:N:0:66
ACCACACCTTCTACAATGAGCTGCGTGTGGCTCCCGAGGAGCACCCCGTGCTGCTGACCGAGGCCCCCCTGAACCCCAAGGCCAACCGCGAGAAGATGACCCAGGTGAGCGGCCCGCTACCTCTTCTGATGGCCGCCTCCCTCCTTCCTGGCCTCCCGGAGCTGCGCCCTTTCTCACTGGTTCTCTCTTCTGCCGTTTTCCGTAGGACTCTCTTCTCTGACCTGCGTCTCCTTTGGAACTCTGCAGGTTCT
+
BBB@BBBBFFFFGGGGGGGBGDGHGAAEHGGHFGGGGGGGGHHHHGGGGGGGHGHFHHHGGGGGGFGGGGGEHFFGGG?G/?GGHGE/CGGCCGFHHHGD1<F/FHFB01<>@CC?C@D@<0<<DGC00<;CC/:@DD.:.:FFFF9BB0F?FFFE..BBGB.9/--AB-;FF/9/BB/;;BBFFFFBFFFFF/@9DFEFFDFADFFFFF/;FFFFF9/FFFF..99@.9BFFF/B///;//FBBB.9/:9
@M05620:37:000000000-D9766:1:1101:26013:6572 1:N:0:66
AGTGCCAGCTCTCAATCGCACAGGGGACCCAGGGCCTGGCCCCTCCATCCAGAAAACCTATGACCTCACCCGCTACCTGGAGCACCAACTCCGCAGCTTGGCTGGGACCTATGTGAGTATCCAGCGTAGGAATCTGGGAGTTGGGGAGGAGTGAGGAGTTGGGGAAAGACAGTCCTAACCGTGGAGGGTTCTGGTAAATGATGGGGTGAGGAGGGGCTCTTTGGCTCCCACCAGTCCCCCTGTCTGGTCTA
+
ABABBFFFBFFFGDGGGGGCGGFFGGEGGGHHFGGGGEEHHHGHGGHHHGHHHHHHHGHHHHHHHHHHHHHGGEGGHHHHFGHHHHHGFGHHEGCGGHHHGHHGGGHHGHHHHHHHHHHHHHHHHGGGGGHHHHHHHHFFGHHHGGFGGGEHHFHHHGHHHHGGGGHHHHHHHHHHHHHHGGGGGGGGGGGGGGFGGGGGGGGGGGFFFFFFFFFFFFFFFFFFFFFFFFFFFFFFFFFFFFFFFFFFFFF
@M05620:37:000000000-D9766:1:1101:22289:6583 1:N:0:66
ACCACACCTTCTACAATGAGCTGCGTGTGGCTCCCGAGGAGCACCCCGTGCTGCTGACCGAGGCCCCCCTGAACCCCAAGGCCAACCGCGAGAAGATGACCCAGGTGAGTGGCCCGCTACCTCTTCTGGTGGCCGCCTCCCTCCTTCCTGGCCTCCCGGAGCTGCGCCCTTTCTCACTGGTTCTCTCTTCTGCCGTTTTCCGTAGGACTCTCTTCTCTGACCTGAGTCTCCTTTGGAACTCTGCAGGTTCT
+
CCCCCCCCFFFFGGFGGGGGGGHHGGGFHGHHHGGGGGGGGHHHHGGGGGGGHHHHGHHGGGGGGGGGGGGHGHHGGGGHGHHHHGGGGGGGGGHHHHHHHHHHGHHHHHHGGHHGGGGGHHHHHHHHHHHGHHGGGGGHGHHGHGGGGGGGGGGGGGG?DGGGGGFFFFFFFFFFFFFFFFFFHFFFFFFHFFFFFFFHFFFFFFFFFFFFFFFFFFFFFFFFFFFFFFFFFHHFFFFFFFFFFFFFFFF
@M05620:37:000000000-D9766:1:1101:25751:6584 1:N:0:66
ACCACACCTTCTACAATGAGCTGCGTGTGGCTCCCGAGGAGCACCCCGTGCTGCTGACCGAGGCCCCCCTGAACCCCAAGGCCAACCGCGAGAAGATGACCCAGGTGAGTGGCCCGCTACCTCTTCTGGTGGCCGCCTCCCTCCTTCCTGGCCTCCCGGAGCTGCGCCCTTTCTCACTGGTTCTCTCTTCTGCCGTTTTCCGTAGGACTCTCTTCTCTGACCTGAGTCTCCTTTGGAACTCTGCAGGTTCT
+
CCCCCCCCFFFFGFFGGGGGGGHHGEGBGGHGGFGE?EEEGHFGHGGGEGFGHHGHHHHGGGGGGGGGGGGHFHHGGGGHGHHHHGGGGGGGGGHGHHHHHHHHGHH1GGHGGHGGGGGGHHHHHHHHHHGFHHGGGGGHGHHGHGGGGGGGGGGGGGG-DGGGGGFFFFFFFFFFFFFFFFFFFFFFFFFFFFFFFFFFFFFFFFFFFFFFFFFFFHFBFFFF/FFFFFFFFHHFFFFFFFFFFFFFFFF
@M05620:37:000000000-D9766:1:1101:7150:6596 1:N:0:66
ACCACACCTTCTACAATGCGCTGCGTGGGGCTCCCGAGGAGCACCCCATGCTGCTGACCGAGGCCCCCCTGAACCCCAAGGCCAACCGCGAGAAGATGACCCAGGTGAGTGGCCCGCTACCTCTTCTGGTGGCCGCCTCCCTCCTTCCTGGCCTCCCGGAGCTGCGCCCTTTCTCACTGGTTCTCTCTTCTGCCGTTTTCCGTAGGACTCTCTTCTCTGACCTGCGTCTCCTTTGGAACTCTGCAGGTTCT
+
>AAAAAA>FFFFGGGGFGE1EAEFE?E000AEHFGG?A?FEEHCGGG/B0A1GFEFBGH///E@F/EEEGGHHHHGGGGEFHHHGFGGGC/>CFFHGBFHFFH/<?F1<1<CFHACGG?@CDHFFHHHHGHGEECCCCBG?FGGGGGGGGEGFFGGGC@;;99/F@@F@;FF//:FFFEFBFFFFFFFFFFFFF@FFFFFFFFFB-BFFFFFFF::BFFFEFFF-@F@FFFFFFFFFFFFFFFFFBE-9FF
@M05620:37:000000000-D9766:1:1101:18668:6604 1:N:0:66
ACCACACCTTCTACAATGAGCTGCGTGTGGCTCCCGAGGAGCACCCCGTGCTGCTGACCGAGGCCCCCCTGAACCCCAAGGCCAACCGCGAGAAGATGACCCAGGTGGGTGGCCCGCTACCTCTTCTGGTGGCCGCCTCCCTCCTTCCTGGCCTCCCGGAGCTGCGCCCTTTCTCACTGGTTCTCTCTTCTGCCGTTTTCCGTAGGACTCTCTTCTCTGACCTGAGTCTCCTTTGGAACTCTGCAGGTTCT
+
AAAAABCAFFFFGGGFGGGGGGHHGD?FHDFHHGGG2FGEFHGHHGGGEDEFAGHGHHHGEG?EGGGGGGGEGHHGGGGHGGHHFGGGGGGGGGGGHHEHHHHHGHFFFADCHHHCCCFGFFHHHHHGHHH?GFGGGFGGGGGDGGGGFFFGGFGGEG-;:9FFFAFFFFFFFF//BFFFFFFFFFFFFFFFFFAADFEFFFFFFDFBBFFFFEFFFF//BFFF/BFBBFBFFFFFFB/BFFB/BBF.;;9
@M05620:37:000000000-D9766:1:1101:19213:6610 1:N:0:66
GAGGCTGCTTTGGAAGAAACTCATAGATTACTGCAACAGTTCCCCCTGGACCTGGAAAAGTTTCTTGCCTGGCTTACAGAAGCTGAAACAACTGCCAATGGATTCGACCCTTAAGCAAAGGCTCCTAGAATACTCCAAGGGAGTAAAAGAGCTGATGAAACAATGCCAAGTAAGTCAGGCATTCTCGCTTTAGCACTCTTGTGGATCCCATTGAACAATTCTCAGCATTTGAACTTTTAATTTACAGCAAG
+
AAAAAAFAFFDFGB5A4FBFFCHFHH5GG5BFFGDBGHAFHGAFGGEBF2BFGGF2BAEGBDFFFADBBFGEA2BBBFGDF3FBFBBDFF??@F@F3FBB33BBB1@1/>33@BB33333B?BGEHF4BB44?FFFBFE/<?/?BF333/B2@2<22@>2F2F2<2???/<?11?@?100<<>11<.>>GF111=1</0D0<0.<00//00;0;0;0;;00:;;0:000:000:0B0;0F00000C00///
@M05620:37:000000000-D9766:1:1101:13702:6616 1:N:0:66
AGTGCCAGCTCTCAATCGCACAGGGGACCCAGGGCCTGGCCCCTCCATCCAGAAAACCTATGACCTCACCCGCTACCTGGAGCACCAACTCCGCAGCTTGGCTGGGACCTATGTGAGTATCCAGCGTAGGAATCTGGGAGTTGGGGAGGAGTGAGGAGTTGGGGAAAGACAGTCCTAACCGTGGAGGGTTCTGGTAAATGATGGGGTGAGGAGGGGCTCTTTGGCTCCACCAGTCCCCCTGTCTGGTCTAT
+
AAAAAFFFCFFFGFGGGGGGGGHHGGGGGGHHFGGGGGHHHHGHGGHHHHFHHHHHHGHHHHHHHHHHHHHGGEGGHHHHGGHHHHFGFHHHGGGGGHHHGHHGGGHHGHHGHHHHHHHHHHFHHGGGGGHHHHHHGHHGGHHHGGGGGGGGHFHHHGHHHHGGGGGHFHHHHHHHHHHHGGGGBFGGGGGGGGCFGGGGGGGGGGFFFFFFFFFFFDFFFFFFFFFFFFFFFFFFFFFFFFFFFFFFFFF
@M05620:37:000000000-D9766:1:1101:18647:6618 1:N:0:66
ACCACACCTTCTACAATGAGCTGCGTGTGGCTCCCGAGGAGCACCCCGTGCTGCTGACCGAGGCCCCCCTGAACCCCAAGGCCAACCGCGAGAAGATGACCCAGGTGAGTGGCCCGCTACCTCTTCTGGTGGCCGCCTCCCTCCTTCCTGGCCTCCCGGCGCTGCGCCCTTTCTCCCTGGTTCTCTCTTCTGCCGTTTTCCGTAGGACTCTCTTCTCTGACCTGCGTCTCCTTTGGAACTCTGCAGGTTCT
+
BBBBBBBBCFFFGGGGGGFFGGHHGGGB4EGFGGGGDGFGFHHHHGGGGGGGEHHHHHHGGC?FFGGGGEFEGGHGGGGHGHGGHGGGCGCG@FFFDGHGGFCHGHH1?GHEGHG?-<-@0DGHHHGHHFFDFG@FCDGGEFHDHFFFBBBAGFFEEA?999-999DA-DFFFFF/FFF.BFFBFFBFFF/9BFCDFFFFFFF.AD/B/BFFF/FFFFF;B9FB.99@DFFFFFFFFFFBFFFFFFFFFFF
@M05620:37:000000000-D9766:1:1101:11444:6624 1:N:0:66
ACCACACCTTCTACAATGAGCTGCGTGTGGCTCCCGAGGAGCACCCCGTGCTGCTGACCGAGGCCCCCCTGAACCCCAAGGCCAACCGCGAGAAGATGACCCAGGTGAGTGGCCCGCTACCTCTTCTGGTGGCAGCCTACCTCCTTCCTGGCCTCCCGGAGCTGCGCCCTTTCTCACTGGTTCTCTCTTCTGCCGTTTTCCGTAGGACTCTCTTCTCTGACCTGAGTCTCCTTTGGAACTCTGCAGGTTCT
+
1AA1A?AAFFFFGFGDBGG111B1A0ABFAGH1FAEEEG?FHHHHGCGEAEAGEGCH00E?EEGE/>EGGG0G1>?EG/H//<FFFGEGG/@CCHHFFDFH0?/?<FGCGFGGHHC--<-00D00<=G0GGCH/<C.:/=.0<CCG0/CG/.;FG.CG@AGGGGGGGGGG/BF/BBFFFFFFF/FFFFBFFF//9ABFFFFBFFBFFFFFFFFFFFFBBBFFFBFFBFFF/BFBBFFFFB9FFFFFFA/:;
@M05620:37:000000000-D9766:1:1101:23156:6636 1:N:0:66
ACCACACCTTCTACAATGAGCTGCGTGTGGCTCCCGAGGAGCACCCCGTGCTGCTGACCGAGGCCCCCCTGAACCCCAAGGCCAACCGCGAGAAGATGACCCAGGTGAGTGGCCCGCTACCTCTTCTGGTGGCCGCCTCCCTCCTTCCTGGCCTCCCGGAGCTGCGCCCTTTCTCACTGGTTCTCTCTTCTGCCGTTTTCCGTAGGACTCTCTTCTCTGACCTGAGTCTCCTTTGGAACTCTGCAGGTTCT
+
3A?ABAABFFFFFGGBEGGGFGHFGGGGH?HHHGGEEEGCGHHHHGEGE1EFGBGHHHHGGGGGEG/EGGGHHHFFGGGHGHHGCFGGGCGGC<GGBFHHHHHFGHHHHDG<FHHGGGGGCDHDGHHFGGFDFGCC@DDHGFGFHGGGGGF.CFGFGDGG@G?BGGBFBBFFFFFFFFFFF9FFFFFFFFFFFFBFFFFFFFFFDFFFFFFFFBBFFFFFFEFFEFFFFFFFFFFFFFFFFFFFFFFFFFF
@M05620:37:000000000-D9766:1:1101:16143:6637 1:N:0:66
ACCACACCTTCTACAATGAGCTGCGTGTGGCTCCCGAGGAGCACCCCGTGCTGCTGACCGAGGCCCCCCTGAACCCCAAGGCCAACCGCGAGAAGATGACCCAGGTGAGTGGCCCGCTACCTCTTCTGGTGGCCGCCTCCCTCCTTCCTGGCCTCCCGGAGCTGCGCCCTTTCTCACTGGTTCTCTCTTCTGCCGTTTTCCGTAGGACTCTCTTCTCTGACCTGAGTCTCCTTTGGAACTCTGCAGGTTCT
+
CCCCCCCCFFFFGGGGGGGGGGHHGGGGHGHHHGGGGGEGGHHHHGGGFGGGHHHHHHHGGGGGGGGGGGGHHHHGGGGHGHHHHGGGGGGGGGHHHFHHHHHHGHHHHHHGGHHGGGGGHHHHHHHHFHHGHHGGGGGHGHHGHGGGGGGGGGGGGGGGGGGGGGFFFFFFFFFFFFFFFFFFFFFFFFFFFFFFFFFFFFFFFFFFFFFFFFFFFFFFFFFFFFFFFFFFFFFFFFFFFFFFFFFFFFF
@M05620:37:000000000-D9766:1:1101:13890:6659 1:N:0:66
ACCACACCTTCTACAATGAGCTGCGTGTGGCTCCCGAGGAGCACCCCGTGCTGCTGACCGAGGCCCCCCTGAACCCCAAGGCCAACCGCGAGAAGATGACCCAGGGGAGTGGCCCCCTACCCCTCCTGGTGCCCGCCTCCCTCCTCCCTGGCCCCCCGACGCTGCGCCCTTTCTCACTGGTTCTCTCTCCTGCCTTTTTCCGTGGGACCCTCTTCTCTGCCCTACTCCCCCTTTGGACCCCTGCAGGTTCT
+
BB?ABAAAFFFFFFGGGGGGGGHHGGGGAFHHFFGGCEG?EGCGHGGGAEGGHHHHHHGGEGGGGEGGGGGEGFHGGGFHFEHHEFGCGCGGCAF1F11?CF/F/////.>.>G.---.<..<C..<C/<:0:/.;-.=G./=.;/;.90.C..;@-?---9..:-;A>-B9//////9.;//////:////:./;FFFFB.;.;-..../.;///9///;./..///.;.>F/;/:/....99.9.;//;
@M05620:37:000000000-D9766:1:1101:6866:6667 1:N:0:66
AGGGCCAGCTCTCCATAGCACAGGGGCCCAAGGGCATGGCCCCTCCATCCAGAAAACCTATGACCTCACCCGCTACCTGGAGCACCCACTCAGCAGCTTGGCTGGGACCTATGTGAGTATCCAGCGTAGGAATCTGGGCGTTGGGGCGGCGTGCGGCGTTGGGGCCAGCCCGTCCTAACCGTGGCGGGTTCTGGTAAATGATGGGGTGAGGAGGGGCTCTTTGGCTCCCACCAGTCCCCCTGTCTGGTCTA
+
>111>>1AAFFFGGGA3BF1F1FCF00AAABG0BBA0BFGFHGHGGCHH0BAGCB0BEFFFDGHH1BAFGH>>/>>GHBB0BBBGGE/?FH0@B1B0B1B?FHGGGHHEG1FGHHBDHGHHH2BGGG/>A11FGHGFGC@CCCFCC.@C-=AGGGG?AG@@F@@-9-99E-;@BFFB/BF@FF?-@?<@FFFFFFFFFFF/BBFFFF@??-/9A@-@?FF9FFFFFFFF-FFAFFFFFFF@FFFFFFFFFF
@M05620:37:000000000-D9766:1:1101:20382:6675 1:N:0:66
ACCACACCTTCTACAATGAGCTGCGTGTGGCTCCCGAGGAGCACCCCGTGCTGCTGACCGAGGCCCCCCTGAACCCCAAGGCCAACCGCGAGAAGATGACCCAGGTGAGTGGCCCGCTACCTCTTCTGGTGGCCGCCTCCCTCCTTCCTGGCCTCCCGGAGCTGCGCCCTTTCTCACTGGTTCTCTCTTCTGCCGTTTTCCGTAGGACTCTCTTCTCTGACCTGAGTCTCCTTTGGAACTCTGCAGGTTCT
+
ABBABBBBFFFFGGGGGGFGGGHHGGGBGGHGHGGGGGGCGHHHHGGGGGGGHHHHHHHGGGGGGGGGGGGHHHHGGGGHGHHHGGGGGGBDDGHHHGGHHHHHGHHFFHHGGHHGGGGGHHHHHHHGHHHGHGGGGGGHGHHGGFFGGFGGGGGGGGG?GGGGGGFFFFFFFFFFFFFFFFFFFFFFFFFFFFFFFFFFFFFFFFFFFFFFFFFFFFFBFFFFFFFFFFFFFFFFBFFFFFFEFFFABFF
@M05620:37:000000000-D9766:1:1101:23380:6701 1:N:0:66
ACCACACCTTCTACAATGAGCTGCGTGTGGCTCCCGAGGAGCACCCCGTGCTGCTGACCGAGGCCCCCCTGAACCCCAAGGCCAACCGCGAGAAGATGACCCAGGTGAGTGGCCCGCTACCTCTTCTGGTGGCCGCCTCCCTCCTTCCTGGCCTCCCGGAGCTGCGCCCTTTCTCACTGGTTCTCTCTTCTGCCGTTTTCCGTAGGACTCTCTTCTCTGACCTGAGTCTCCTTTGGAACTCTGCAGGTTCT
+
AAA1AAAAFFFFGFGF3FB1GBHFGE0A0AGH1FGE0EGCCHHHHGGGCEFGGHGCGHGG?ECGG/EEGGF>GCHGGG?G//GHHG//>BB<@CGHFGFGHHHHGHHDGHFGGGHCCGGGHHGFHHHGHHFAHHGCGG?GGHHFHGBFFBFFG0FEAFG-@@FGG??B=@/BFFFBFFFBBFFFFFFFFFFFFF?BBFFFFAFFFFFFFFFFFFFFFFFBFFFF/BBFBFFFFFFFFFFFFFFFFFFFFFF
@M05620:37:000000000-D9766:1:1101:9860:6701 1:N:0:66
ACCACACCTTCTACAATGAGCTGCGTGTGGCTCCCGAGGAGCACCCCGTGCTGCTGACCGAGGCCCCCCTGAACCCCAAGGCCAACCGCGAGAAGATGACCCAGGTGAGTGGCCCGCTACCTCTTCTGGTGGCCGCCTCCCTCCTTACTGGCCTCCCGGAGCTGCGCCATTTCTCACTGGCTCTCTCTTCTGCCGTTTTCCGTAGGACTCTCTTCTCTGACCTGCGTCTCCTTTGGAACTCTGCAGGTTCT
+
ABBABBAAFFFFGGGGFG5BFBGFGEEBFEHHFBFFGGGFGHHHHGGEGEGEFGHFHHHG?EGGG1EFGGGFHFGGGGDGF?GGHGA<DC<<<DFHEGGH22F/FF11011?/?FD-<@CCGHH0GH0D=/<CG-CDF.../;.;F0C0FB.CGFG.C-?-AA99A-D.99F9B//;/BF.9/B:9F//9FBFB9..B://;F.D./;B/:;FF9BBB///9F9.@9-;.99B//////9BB/9F/A99F/
@M05620:37:000000000-D9766:1:1101:15545:6722 1:N:0:66
GAGGCTGCTTTGGAAGAAACTCATAGATTACTGCAACAGTTCCCCCTGGACCTGGACAAGTTTCTTGCCTGGCTTACAGAAGCTGAAACAACTGCCAATGGCTGCTACCAGTCTGGAAAGACTACTCGAGGACTCCCAGGGTGACAAAGAGCTGGTGCAACACTGGCAAGTAAGTCAGGCCTTTCGGCTTTAGCACTCTTGTGGGTCCAATTGCGCACTTTTCAGCATTTGTACTTGTCACTGACACGCCA
+
>1AAA1>11D@D1BGGGF1BAFFFEHH3AFABG1FG1AG1AFH1GGCF/AB0AB0F0B0BF2AG2G11F11BGHFHH1FAGHH1@BFHH0?GE>10B1FG10BFF1FHH1BG11B>1@F00B11B11///>>/00B/0B</0//1BF0BFG01@00@11>10/11<C<G/11<111?<00.><1>.--.</0=0<<0<D0<=GG..:.<000:0.-:-9;0;0;CB000000;0C000000000/00.;9;
@M05620:37:000000000-D9766:1:1101:6964:6730 1:N:0:66
ACCACACCTTCTACAATGAGCTGCGTGTGGCTCCCGAGGAGCACCCCGTGCTGCTGACCGAGGCCCCCCTGAACCCCAAGGCCAACCGCGAGAAGACCACCCACGCGCGTGGCCCGCTACCTCTTCCGGCGGCCGCCTCCCTACTTCCTGGCCTCCCGGCGCTGCGCCCTTTCTGACTGGTTCTCTATTATGCCGTTTTCCGTACGACTCTCTTCTCTGAACTGCGTCTCCTTTGGATCTCTGCAGGTTCT
+
BBBBBABAFFFFFGGGGGGGFGHHGEGEGGHHHGGGGGGGGGHHHGGGGDEFFFHHHHHGGGGGGGGGGGGHGHHGGGGHGHHHHGGGGF>D//?F222?/?</>/<-<ADGGC<<A-:DHHHFHH0.;-9-@?DFCDFF.././;/;BBFFFFFFA.-;@-;@DF;DFBFFFF//9BFFFFFFFF/FF/FFFB-;ABEFFFF..9;9ADFFFF;BFFFF/FF/9AD-9.BFFF/:;/9/B//9;F..;/9
@M05620:37:000000000-D9766:1:1101:7752:6731 1:N:0:66
ACCACACATTCTACAATGCGCTGCGTGGGGCTCTCGAGGAGCACCCCTTGCTGCTGACCGAGGCCCCCCTGAACCCCAAGGCCAACCGCGCGAAGATGACCCAGGTGCGTGGCCCGCTACCTCTTCTGGTGGCCGCCTCCCTCCTTCCTGGCCTCCCGGAGTTGCGCCCTTTCTCACTGGTTCTCTCTTCTGCCGTTTTCCGTAGGACTCTCTTCTCTGACCTGCGTCTCCTTTGGAACTCTGCAGGTTCT
+
BBCCBCC>BBDFGFGGGGFFGGGGGGG22AEAFABB3AAEACDGHGGBBGGHEHFHHHH>>0CEGGGGGEEHFHHGGGGHGHHHHFGGGG>CGGG??FGHHHEEFHG1DCECGH.<ACCFHHHHH0<GHHHGGHGGGGGGGGGGGGGGGGGGGGGGGGG-:.;;FFFFFFFFFFFFFFFFFFFFFFFFFFFFFFFFFFFFFFFE.DFFFFFFFF;;BFFFFFFFFFFCFFFFFFFFFFFFFFFFFFFFBFF
@M05620:37:000000000-D9766:1:1101:24348:6763 1:N:0:66
ACCACACCTTCTACAATGAGCTGCGTGTGGCTCCCGAGGAGCACCCCGTGCTGCTGACCGAGGCCCCCCTGAACCCCAAGGCCAACCGCGAGAAGATGACCCAGGTGAGTGGCCCGCTACCTCTTCTGGTGGCCGCCTCCCTCCTTCCTGGCCTCCCGGAGCTGCGCCCTTTCTCACTGGTTCTCTCTTCTGCCGTTTTCCGTAGGACTCTCTTCTCTGACCTGAGTCTCCTTTGGAACTCTGCAGGTTCT
+
CCCCCCCCFFFFGGGGGGGGGGHHGGGEDGHHHGGGGGGGGHHHHGGGDGGGHHGHHHHGGGGGGGGGGGGHHHHGGGGHGHHHHGGGGGFGGGHHHHHHHHCGFHHHHHHGGHHGGGGGHHHHHHHHHHHGHHGGGGGHGHHGHGGGGGGGGGGGGGCGGGGGGGFFFFFFFFFFFFFFFFFFFFFFFFFFFFFFFFFFFFFFF.FFFFFFFFFFFFFFFFFFFFFFFFFFFFFBFFFFFFFFFFFFFFF
@M05620:37:000000000-D9766:1:1101:21010:6805 1:N:0:66
AGTGCCAGCTCTCAATCGCACAGGGGACCCAGGGCCTGGCCCCTCCATCCAGAAAACCTATGACCTCACCCGCTACCTGGAGCACCAACTCCGCAGCTTGGCTGGGACCTATGTGAGTATCCAGCGTAGGAATCTGGGAGTTGGGGAGGAGTGAGGAGTTGGGGAAAGACAGTCCTAACCGTGGAGGGTTCTGGTAAATGATGGGGTGAGGAGGGGCTCTTTGGCTCCCACCAGTCCCCCTGTCTGGTCTA
+
ACABBFFFCFFFGGGGGGGGGGHHGGGGGGHHGGGGGGHHHHGHGGHHHHHHEGHHHGHGHHHHHHHHHHHGGGGGHHHHHHHHHHHHGHHHGGGGGHHHGHHGGGGHGHHHHHHHHHHHHHHHHGGGGGHHHHHHHHHGGHHHGGGGGGGHHHHHHGHHHHGGGGHHHHHHHHHHHHHHGGGGDGGGGGGGGGGGGGGGGGGGGGFFFFFFFFFFFFFFFFFFFFFFFFFFFFFFFFFFFFFFFFFFFFF
@M05620:37:000000000-D9766:1:1101:21618:6816 1:N:0:66
AGTGCCAGCTCTCAATCGCACAGGGGACCCAGGGCCTGGCCCCTCCATCCAGAAAACCTATGACCTCACCCGCTACCTGGAGCACCAACTCCGCAGCTTGGCTGGGACCTATGTGAGTATCCAGCGTAGGAATCTGGGAGTTGGGGAGGAGTGAGGAGTTGGGGAAAGACAGTCCTAACCGTGGAGGGTTCTGGTAAATGATGGGGTGAGGAGGGGCTCTTTGGCTCCCACCAGTCCCCCTGTCTGGTCTA
+
A>>AAFDF1FFFGFGGF1FFEAFAF0EE0EG0FFCEFCGGAGGGGGEH1FAEB01BGGFHHHBFFHHGHHFEGE/EHGGFGHHHEGGGGFHHGCEE>>GGFHHGCEEGGHEGFHFFFD2FGHHFHCECGGE1FGFH1?CFGGHFCC.-A<CGA0<GCC/<DFCGE..CBGFGGHHHHHHHGFE@AACG.:FFFGGCFFFGGGFGG.A-9-A/B?@?@@?FFFB/BFFFFBFFEFFFFFFA@EBFFFFFFF9
@M05620:37:000000000-D9766:1:1101:21379:6825 1:N:0:66
ACCACACCTTCTACAATGAGCTGCGTGTGGCTCCCGAGGAGCACCCCGTGCTGCTGACCGAGGCCCCCCTGAACCCCAAGGCCAACCGCGAGAAGATGACCCAGGTGAGTGGCCCGCTACCTCTTCTGGTGGCCGCCTCCCTCCTTCCTGGCCTCCCGGAGCTGCGCCCTTTCTCACTGGTTCTCTCTTCTGCCGTTTTCCGTAGGACTCTCTTCTCTGACCTGAGTCTCCTTTGGAACTCTGCAGGTTCT
+
>ABAAABBFFFFGGGGFGGGGGHHGGGGHGGHHGGG2EGEEGDGHGGGGGGGAGHHHHHGCEEEFGGGGGGF3GHGGGEGGHHGEFGGGGCGCFHBGHDGHHHHCHGGFGFFFHHFGGGGHHHHHHHFFHFDGCDGGGGGGHHGHFGGGGGFFGGGGD?BGGGGGGFFFFFFFFFFFFBFFFFFFFFFFFFFFFFDFFFFFFFFADFFFFFFFFFFFFBFFFFBBFFFFFFFFFFEFFFFFFFFFFFFFFB
@M05620:37:000000000-D9766:1:1101:11445:6832 1:N:0:66
ACCACACCTTCTACAATGAGCTGCGTGTGGCTCCCGAGGAGCACCCCGTGCTGCTGACCGAGGCCCCCCTGAACCCCAAGGCCAACCGCGAGAAGATGACCCAGGTGAGTGGCCCGCTACCTCTTCTGGTGGCCGCCTCCCTCCTTCCTGGCCTCCCGGAGCTGCGCCCTTTCTCACTGGTTCTCTCTTCTGCCGTTTTCCGTAGGACTCTCTTCTCTGACCTGAGTCTCCTTTGGAACTCTGCAGGTTCT
+
AAABBAAAFFFFGGGFBEGGGGHHEFDGH?GHHGG?2EF?EHCHHGGGEGGFHGHHHHHGEFGGGGFEGGGF3GFGGGGHGFHEEGFGGCGGGGG22?DGHH/F/FFGHGGGGGHGGGGGHHHHHHHHDHHFHFGGGCGHGHHGHGFGGGGGGGGGGGGGGDFGGGFFFFFFFFFFFFFFFFFFFFFFFFFFEFFFDFFFFFFEDFFFFFFFFFFFFFEFFFFFFEFFFFFFFFFFFFFFFFFFFFFFFFB
@M05620:37:000000000-D9766:1:1101:6017:6839 1:N:0:66
AGTGCCAGCTCTCAATCGCACAGGGACCCAGGGGCCTGGCCCCTCAATCAAGAAACCCAATGACCGCACCCGCTACCTGGAGCACAACCTCCGCAGCTTGGTTGGGACCTATGTAAGTATCAGGCGAAGGAATCTGGGGGTGGGGGGGGAGTGCGGAGTTGGGGAAAGCAAGTCCTAACCGTGGAGGGTTCTGGAAAATGATGGGGTGAGGAGGGGCCCTTTGCCTCCCACAAGCCCCCCTGTCTGGCCTA
+
AAAAAFFFAFFFGBGGB11AE0BAB0FGGH0BB0A/BF/BFHAGGH11FBC1FFHGH///01DF1/>>EGA>//>>01B00>BGGHHGE0B//?///B1BA1?CC/<BC0?FGF2@@2>FHF21FC/<>/??G1FHH0-<C-<CG--;--;A-/;--;;FFF@-;A--/9/;BFFFFBFF@-A--;A@;AFFFF/BFFF//;BFFFF>?F-/;A@-;-;EFFF/;/;E-BF--F-;EF@@@FFFFFF/:/9
@M05620:37:000000000-D9766:1:1101:14350:6847 1:N:0:66
ACCACACCTTCTACAATGAGCTGCGTGTGGCTCCCGAGGAGCACCCCGTGCTGCTGACCGAGGCCCCCCTGAACCCCAAGGCCAACCGCGAGAAGATGACCCAGGTGAGTGGCCCGCTACCTCTTCTGGTGGCCGCCTCCCTCCTTCCTGGCCTCCCGGAGCTGCGCCCTTTCTCACTGGTTCTCTCTTCTGCCGTTTTCCGTAGGACTCTCTTCTCTGACCTGAGTCTCCTTTGGAACTCTGCAGGTTCT
+
BBBABBBBFFFFGGGGGGGGGFHFGGGFHGHHGGGGGGGGGHHHHGGGGEGGHHHHHHHGGGGGGGGGGGGHHHHGGGGHGHHHHGGGGGGGCGHHHHHHHHEGFHHFGGHGGHHGGGGGHHHHHHHHHHGGHHGGGGGHGHHGHGGGGGGGGGGGGGGBFGGEGGFFFFFFFFFFFFFFFFFFFFFFFFFFFFFFFFFFFFFFFFFFFFFFFFFFFFFFFFFF/FFFFFFFFFFFFFFFFFFFFFFF;FF
@M05620:37:000000000-D9766:1:1101:6718:6847 1:N:0:66
ACCACACCTTCTACAATGAGCTGCGTGTGGCTCCCGAGGAGCACCCCGTGCTGCTGACCGAGGCCCCCCTGAACCCCAAGGCCAACCGCGAGAAGATGACCCACCCGCGAGGCCTGCTGCCGGTTCCCGCGGCCGCCTCCCTCCTTCCTGACCTCCCCCCGCTGCGACCTTTCTCACTGGCTCTCTCTTCTGCCATTTTCCGTAGCACTCACTTCTCTGACCTGCGTATCCTTTCGTGCTCTACAGCTTAT
+
BCCCCBCBFFFFGGGGGGGGGGHHGEGGDGHHHGGGGGGGGHHHHGGGEGGGHHGHHHHGGGGGGGGGGGGHHHHGGGGHGHHHGGGGGGGG?DHGHHH222////<AD--<-C0<CG00=---<.00<--<-AA-@.D9./<BBFFFFF0/<BBEE..@<-<<.<-@DA0BFFE:F0</.B:BF0FFFFFFFB00::<0FA0:..0<F:/<0<00<<00BFFF.CD..<<BFF0B..<BFF00<<0<00<
@M05620:37:000000000-D9766:1:1101:10386:6848 1:N:0:66
ACCACACCTTCTACAATGAGCTGCGTGTGGCTCCCGAGGAGCACCCCGTGCTGCTGACCGAGGCCCCCCTGAACCCCAAGGCCAACCGCGAGAAGATGACCCAGGTGAGTGGCCCGCTACCTCTTCTGGTGGCCGCCTCCCTCCTTCCTGGCCTCCCGGAGCTGCGCCCTTTCTCACTGGTTCTCTCTTCTGCCGTTTTCCGTAGGACTCTCTTCTCTGACCTGAGTCTCCTTTGGAACTCTGCAGGTTCT
+
AAA1AAAAFFFFGGGGDGF1F1FFEEEBC0GHEFFEEEGCFHHHHGGGGGGGGHFFHHHECGCGGCEGGGGFHFHGGGGHEFHHGGG?CG@CCGHHHFFHHHHHGHHHGHHGGHHGGGGGHHHHHHHHHHHFHHGGGGGHGHHGHGGGGGGGGGGGGGGG@GGGGG?F@@FFFFFFFFFFFFFFFFFFFFFFFF@FFFFFFFFFFFFFFFFFFFFFFFFFFFFFBBFFFFFFFFFFFFFFFFFFFFFFFFF
@M05620:37:000000000-D9766:1:1101:13848:6849 1:N:0:66
ACCACACCTTCTACAATGAGCTGCGTGTGGCTCCCGAGGAGCACCCCGTGCTGCTGACCGAGGCCCCCCTGAACCCCAAGGCCAACCGCGAGAAGATGACCCAGGTGCGTGGCCCGCTACCTCTTCTGGTGGCCGCCTCCCTCCTTCCTGGCCTCCCGGAGCTGCGCCCTTTCTCACTGGTTCTCTCTTCTGCCGTTTTCCGTAGGACTCTCTTCTCTGACCTGCGTCTCCTTTGGAACTCTGCAGGTTCT
+
BBBBBBBAFFFFGGGGGGDGGGHHGGGA4EHFGFFGDGE?AGHHHGGAEGGGGHGHHHHEEC?FGGGGGGGHHHHGGEEHGGHH/FGGGG/BCDHFGFHHHHHHAGG1>FDGGHHGGGGGHHHHHHHHGHHGHHGGGGEHGGGGGGGGGGGGGGGGGFG-:@FFF=FFFFFFFFFFFFFFFFFFFFFFFFFFFFFFFFFFFFFFFFFFFFFFFFFFFFFBFFFF.BFFFFFFFFFFFFFFFFFFFFFFFFF
@M05620:37:000000000-D9766:1:1101:25847:6860 1:N:0:66
ACCACACCTTCTACAATGAGCTGCGTGTGGCTCCCGAGGAGCACCCCGTGCTGCTGACCGAGGCCCCCCTGAACCCCAAGGCCAACCGCGAGAAGATGACCCAGGTGAGTGGCCCGCTACCTCTTCTGGTGGCCGCCTCCCTCCTTCCTGGCCTCCCGGAGCTGCGCCCTTTCTCACTGGTTCTCTCTTCTGCCGTTTTCCGTAGGACTCTCTTCTCTGACCTGAGTCTCCTTTGGAACTCTGCAGGTTCT
+
3AAABABBFFFFGGGFFGGGGFGHGEGEHGHHHGGFFGGCGHHHHGGGGGGGHHHHHGHGGGFGGGEGGGGHGHHEGGGHGHHGGGGGG/BCGDFFBGHHHGHEGHGHHHGEFHHCCGGGHHGHHGHGHHBDHH?@@AEHGHHGH0CFFBF?FFFGG.B-::FGFGFFFFFFFFFFFFEFFFFFFFFFFFFFFEFFFFFFFFFFFFFFFFFFFBFFFFFFFFBF/BFFFFFFFFFFFFFFFFFFFFEFFFF
@M05620:37:000000000-D9766:1:1101:11696:6863 1:N:0:66
AGTGCCAGCTCTCAATCGCACAGGGGACCCAGGGCCTGGCCCCTCCATCCAGAAAACCTATGACCTCACCCGCTACCTGGAGCACCAACTCCGCAGCTTGGCTGGGACCTATGTGAGTATCCAGCGTAGGAATCTGGGAGTTGGGGAGGAGTGAGGAGTTGGGGAAAGACAGTCCTAACCGTGGAGGGTTCTGGTAAATGATGGGGTGAGGAGGGGCTCTTTGGCTCCCACCAGTCCCCCTGTCTGGTCTA
+
>AAAAFFBAFFFGGGGGGGCFGGFFGGEEFEHFAEFEFGGHHGHGGHHHGGHGHHHHGHHHHGHHHHFHHHGG>EFHGHHGGHGHHFGEHHHGGGGGHHHFHHA//BGGF2GFHGGGH3FGHHHHG?/@/2GGHHGHHGGGGHHGGGGG..>CDFGG?GHHHGGFGGHHHHHHHHGHEHHGGGGGFGGFGGGGGFBFFFGGGGGGGFFFF.BFFF-;BFFFFFFFFFFFFFFF?FFFFFFA?FFFF/9;FF
@M05620:37:000000000-D9766:1:1101:11070:6884 1:N:0:66
GAGGCTGCTTTGGAAGAAACTCATAGATTACTGCAACAGTTCCCCCTGGACCTGGAAAAGTTTCTTGCCTGGCTTACAGAAGCTGAAACAACTGCCAATGGCTGCTACCCGTAAGGAAAGGCTCCTAGAAGACTCCAAGGGAGGAAAAGAGCTGATGAAACAATGGCAAGTAAGTCAGGCATTTCCGCTTTAGCACTCTTGTGGATCCAATTGAACAATTATCAGCATTTGCACTTGTAACTGACAACCCA
+
1>>AA1C>CF@DAEG1AGGGDFEGGFGFDFHHHGGFECG1DGHFHGCG/FGCGFFHHF0BFHFH2G1FGFDGHHGHHDHHHHHHCHHHHEHHHFHFF1HHG0>?EFHHFA/?EAGCGFGA0/10?B1>1GBG0FGFB1DFF///?0BF0F00<@@1FGFGFFEBDCF01/1<?F11<F0<.>11F1ECFFC00<DD</DBDHCG00:CFG000CC0C/:C0;CG0CB00;00;9B/0;CFBB00/0B....
@M05620:37:000000000-D9766:1:1101:15562:6911 1:N:0:66
ACCACACCTTCTACAATGAGCTGCGTGTGGCTCCCGAGGAGCACCCCGTGCTGCTGACCGAGGCCCCCCTGAACCCCAAGGCCAACCGCGAGAAGATGACCCAGGTGGGTGGCCCGCTACCTCTTCTGGTGGCCGCCTCCCTCCTTCCTGGCCTCCCGGAGCTGCGCCCTTTCTCACTGGTTCTCTCTTCTGCCGTTTTCCGTAGGACTCTCTTCTCTGACCTGAGTCTCCTTTGGAACTCTGCAGGTTCT
+
CCCDDDDDFFFFGGGGGGGGGGHHGGGFHGHHHGGGGGGGGHHHHGGGGGGGHHHHHHHGGGGGGGGGGGGHHHHGGGGHGHHHHGGGGGGGGGHHHH2FGC/F/?B/<//->FC--<-<CDDDF0000<<.CC:C@:EFE:F.::BFFF/CA0FG?CC---.0<-<D=FFFFFF000</<BBBFB:<FBF0BB9DFFAFB9F.<<0BBFF:BBBFBBF0<:FB//<B0<0FFFF/F0<<BBBF0B.:B0<
@M05620:37:000000000-D9766:1:1101:24102:6915 1:N:0:66
ACCACACCTTCTACAATGAGCTGCGTGTGGCTCCCGAGGAGCACCCCGTGCTGCTGACCGAGGCCCCCCTGAACCCCAAGGCCAACCGCGAGAAGATGACCCAGGTGAGTGGCCCGCTACCTCTTCTGGTGGCCGCCTCCCTCCTTCCTGGCCTCCCGGAGCTGCGCCCTTTCTCACTGGTTCTCTCTTCTGCCGTTTTCCGTAGGACTCTCTTCTCTGACCTGAGTCTCCTTTGGAACTCTGCAGGTTCT
+
CCCCCCCCFFFFGGGGGGGGGGHHGGGGHGHHHGGGGGGGGHHHHGGGFGGGHHHHHHHGGGGGGGGGGGGHHHHGGGGHFHHHHGG?FCGGGGHHHHHHHHHHFHHHHHFFGHHGGGGGHHHHHHHFHHGGHHGGGGGHGHHGGGGGGGGGGFGGGGGGGGGGGGFFAFFFFFFFFFFFFFFFFFFFFFFFFFFDFFFFFFFEDDFFFFFFFFFFFFFFFFFFFFFFFFFFFFFFFFFFFFFFFFFA9FF
@M05620:37:000000000-D9766:1:1101:25982:6929 1:N:0:66
AGTGCCAGCTCTCAATCGCACAGGGGACCCAGGGCCTGGCCCCTCCATCCAGAAAACCTATGACCTCACCCGCTACCTGGAGCACCAACTCCGCAGCTTGGCTGGGACCTATGTGAGTATCCAGCGTAGGAATCTGGGAGTTGGGGAGGAGTGAGGAGTTGGGGAAAGACAGTCCTAACCGTGGAGGGTTCTGGTAAATGATGGGGTGAGGAGGGGCTCTTTGGCTCCCACCAGTCCCCCTGTCTGGTCTA
+
AAAABFFFBFFFGGGGGGGGGGHHCEGGGGHHGGGGGGHHHHGHGGHHHHHHHHHHHGHHHHHHHHHHHHHGGGGGHHHHHHGHHEGHGHHHGGGGGHHHGHHGGGHHGHHHHHHHHHHHHHHHHGGGGDHGHHHHHHHGGHHHGGGGGGGHHHHHHGHHHGGGGGHHHHHHHGHHHHHHGGGGGGGGEGFGGGGGGGGGGGGGGGFFFFFFFFFFFFFFFFFFFFFFFFFFFFFFFFFFFFFFFFFFFFF
@M05620:37:000000000-D9766:1:1101:21828:6932 1:N:0:66
ACCACACCTTCTACAATGAGCTGCGTGTGGCTCCCGAGGAGCACCCCGTGCTGCTGACCGAGGCCCCCCTGAACCCCAAGGCCAACCGCGAGAAGATGACCCAGGTGAGTGGCCCGCTACCTCTTCTGGTGGCCGCCTCCCTCCTTCCTGGCCTCCCGGAGCTGCGCCCTTTCTCACTGGTTCTCTCTTCTGCCGTTTTCCGTAGGACTCTCTTCTCTGACCTGAGTCTCCTTTGGAACTCTGCAGGTTCT
+
BBBBBBBBFFFFFGGGGGGGGGHFGEGEEEHHHGGGGGEFGHGHHGGGGGGGHHHHHHHGGGGGGGGGGGGHGHHGGGGHGHHHHGGGGGGGGGHHHHHHHHHHGHHHHHHGGHHGGGGGHHHHHHHHHHHGHHGGGGGHGHHGHGGGGGGGGGGGGGGFGGGGGGFFFFFFFFFFFFFFFFFFFFFFFFFFFFFFFFFFFFFFFFFFFFFFFFFFFFFFFFFF/FFFFFFFFFFFFFFFFFFFFFFFFFF
@M05620:37:000000000-D9766:1:1101:11264:6932 1:N:0:66
ACCACACCTTCTACAATGAGCTGCGTGTGGCTCCCGAGGAGCACCCCGTGCTGCTGACCGAGGCCCCCCTGAACCCCAAGGCCAACCGCGAGAAGATGACCCAGGTGCGTGGCCCGCTACCTCTTCTGGTGGCCGCCTCCCTCCCTCCTGGCCTCCCGGCGCCGCGCCCTTTCTCACTGGCTCTCTCTTCTGCCGTTTTCCATAAGACTCTCTTCTCTGACCTGTGTCTCCTTTGGAACTCTGCAGGTTCT
+
ABBBBBABFFFFGGGFFGGGGGHHGFGGHGHHHGGEAFGFGHHHHGGGEEGGHHHHHHHGGGGGGGGGGGGHHHHGGGGHGHHHGGGGGGGGGGHGHHHH2FECA1G1@FD@CCC@->@DGGHHGGHH0DGGF.:@@DGEFFFE.:;DBBF?FFFGE.:-9;--@BFAFFFFF/;9/BBF.BFFFFF/FBBFFFAFFBEFF/9;///;FFFF//FFB/BBFB/F//:BF/;B/B/://9BB///BBF./9/
@M05620:37:000000000-D9766:1:1101:11198:6963 1:N:0:66
AGTGCCAGCTCTCAATCGCACAGGGGACCCAGGGCCTGGCCCCTCCATCCAGAAAACCTATGACCTCACCCGCTACCTGGAGCACCAACTCCGCAGCTTGGCTGGGACCTATGTGAGTATCCAGCGTAGGAATCTGGGAGTTGGGGAGGAGTGAGGAGTTGGGGAAAGACAGTCCTAACCGTGGAGGGTTCTGGTAAATGATGGGGTGAGGAGGGGCTCTTTGGCTCCCACCAGTCCCCCTGTCTGGTCTA
+
ABBBCFFFCFFFGGGGGGGGGGHCFGGGGGHHGGGGCGHHHHGHGGHGHHHHHHHHHGHHHHHHHHHHHHHGGFGGHGGGHHHFHHHHGHHHGGGGGHHHGHHGGGHHGHHHHHHHHHHHHHHHHGGGGGHHHHHHHHGGEHHHGGGGGGGHHHHHHGHHHHGGGGHHHHHHHHHHHHHHGEEGGGGGCFGGGGFGGGGGGGGGGGFFFFFFFFFFFFFFFFFFFFFFFFFFFFFFFFFFFFFFFFFFFFB
@M05620:37:000000000-D9766:1:1101:15517:6970 1:N:0:66
ACCACACCTTCTACAATGAGCTGCGTGTGGCTCCCGAGGAGCACCCCGTGCTGCTGACCGAGGCCCCCCTGAACCCCAAGGCCACCCGCGAGAAGATGACCCAGGTGAGTGGCCCGCTACCTCTTCTGGTGGCCGCCTCCCTCCTTCCTGGCCTCCCGGAGCTGCGCCCTTTCTCACTGGTTCTCTCTTCTGCCGTTTTCCGTAGGACTCTCTTCTCTGACCTGAGTCTCCTTTGGAACTCTGCAGGTTCT
+
AAAAA1AAFFFF3FGABFGGGFGFEEEAAEGHHGGGCEE/ABFGHGGGEEGEFHEHHHHGGE/EFFEGGGGHFHHGGGGGFHHH/FEEG/CC?/01F<DHHG<GFGFFHHBFFGGCGGGGHHHGHHHEHHHCGHGGGFGEEHHGGFGGGGGGGGGGGG@@AG?FG;@F@@FFFFFFFF/B9FFFFEFFFFFFFB@BFFFFF-:9BFFFFFFFFFFEFB/;FB/9/-/;BFFFFF/999FF/99BFFFFBBF
@M05620:37:000000000-D9766:1:1101:13249:6973 1:N:0:66
GAGGCTGGCTTGGAAGAACCTCATAGACTAAGGGAACAGTTCCTCCTTGAACTGGACAAGTTTCTTGACCCGCTTACTGAAGCTGAAACACCTGCGAATGGCTGGCACCCATGAAAGTAAGCAGCGTAGAAAACTGGAAGGGAGGAAAAAATGAGAAGATAGAAAAAGAAAGAAGTAACCGAGGAGGGTTCTAGCAAATGATGGGGTGAAGAGGAACACTTTGCATACCACCAATCTCCAACTCTCAACTA
+
>1>A>1B11B>AAB1FFAA0BA113FG13FBAB0AF0A012DEADG0A1B1A1B0BBA00D22DAAADBFAEEEEAB1D@FHFG@BBGF0BB000/>/EH100/?/B1F>/>011B1B2211BB<<??B/2100BB00<0///?//000</<1<?1><111<11=>0.<<CF/./===DG--;::..-:.;F0;0;0;0BFFGG.AE-.00;:;./;/:::////9/9F/F-9-/9//:////99/9/-9;
@M05620:37:000000000-D9766:1:1101:17739:6977 1:N:0:66
AGTGCCAGCTCTCAATCGCACAGGGGACCCAGGGCCTGGCCCCTCCATCCAGAAAACCTATGACCTCACCCGCTACCTGGAGCACCAACTCCGCAGCTTGGCTGGGACCTATGTGAGTATCCAGCGTAGGAATCTGGGAGTTGGGGAGGAGTGAGGAGTTGGGGAAAGACAGTCCTAACCGTGGAGGGTTCTGGTAAATGATGGGGTGAGGAGGGGCTCTTTGGCTCCCACCAGTCCCCCTGTCTGGTCTA
+
AA>AAFFF?FFFGAGGGGGCGCHCGEFEEEHHBEEEEFHHFHGFGGHHHGHHFFHHHGHHHHHHHGHHHHHGG>EEHHHHBFHHHH1FEHHHAFCEEHFGFHHGGGHGGHHDHHHFHHHHHHHHHGFEGGHHHHGHHHCFGHHHGGACGDEHGDHHGGFHHHGGEDEFHHHHHHHHHHHHGDE@EEGG;FFFGGGFGGGGGGGGGGFBFFFFFFBBBBFFFFFFFFFFFFFFFFFFFFFFBFFFFFFFFFB
@M05620:37:000000000-D9766:1:1101:20716:6979 1:N:0:66
ACCACACCTTCTACAATGAGCTGCGTGTGGCTCCCGAGGAGCACCCCGTGCTGCTGACCGAGGCCCCCCTGAACCCCAAGGCCAACCGCGAGAAGATGACCCAGGTGAGTGGCCCGCTACCTCTTCTGGTGGCCGCCTCCCTCCTTCCTGGCCTCCCGGAGCTGCGCCCTTTCTCACTGGTTCTCTCTTCTGCCGTTTTCCGTAGGACTCTCTTCTCTGACCTGAGTCTCCTTTGGAACTCTGCAGGTTCT
+
BCCBCCCCFFFFGGGGGGGGGGHGGEGECEHHHGGGGGGGGHHHHGGGGGGGHHHHHHHGGGGGGGGGGGGHHHHGGGGHGHHHHGGGGGGGGGHHHHHHHHHHGHHHHHHGGHHGGGGGHHHHHHHHHHHGHHGGGGGHGHHGHGGGGGGGGGGGGGGCFGGGGGFFFFFFFFFFFFFFFFFFFFFFFFFFFFFFFFFFFFFFFFFFFFFFFFFFFFFFFFFFFFFFFFFFFFFFFFFFFFFFFFFFFFF
@M05620:37:000000000-D9766:1:1101:19019:6979 1:N:0:66
GAGGCTGCTTTGGAAGAAACTCATAGATTACTGCAACAGTTCCCCCTGGACCTGGAAAAGTTTCTTGCCTGGCTTACAGAAGCTGAAACAACTGCCAATGGATGCTACCCGTAAGGAAAGGCTCCTAGAAGACTCCAAGGGAGTAAAAGAGCTGATGAAACAATGGCAAGTAAGTCAGGCATTTCCGCTTTAGCACTCTTGTGGATCCAATTGAACAATTCTCAGCATTTGTACTTGTAACTGACAAGCCA
+
A3ABBAFAFFDFEGGGFFFGEGGHFGHAFGFHGBGH4FHABGH3GGEC22BFFFAHBG2BGHFH5HABGA3BGHFBG5GFHHHHHHGHHF?G@EHBFCHHG3GCFHHHHHEGEEH3FBG0?G3FF3FFEGDHFGBGCHHGG/E?F1GGHGH01CFFFGFFFGFFF1FCGC?<?F?1F<0FFHD1FDCADG.1D<DG<CGGDHHGE0CCGCC:CGHCCB:G0C0C0/:;0CC9FFGB0;9C9;B9/CB.CAC
@M05620:37:000000000-D9766:1:1101:11135:6987 1:N:0:66
GAGGCTGCTTTGGATGAAACTCATAGATTACTGCAACAGTTCCCCATGGACCTGGACAAGTTTCTTGCCTGGCTTAAAGAAGCTGAAAGAACTGCCAATGATCTCCAAACTGAACGACGGGACCACAGAACAATCAAAGAGAAAAAAAAAAATGAAGAAAAAATGGCAAACAAGCCAGAAAGTTCAGCTATAAAACTCTTGTTCATCACATCTAACAATTAACAACATATGTACATTTGACTAACAAGTCC
+
>3A>3>BAC5B4F4444B5FGFHHHCDGFB45DF44AGBDF5ABAAB3333BFFAB232BDDDDDDD53B3BBBB3555BBB3BB33@@B1B@FFF3GBB3BB4B333@B33@3311>////////?0?B03B111??B00011B0>//<--01<11>0<<<@.<0//0....;.:;..;;/00;00;000000909000;0;0;000000000;0/;00;0900..//;///9/;9B//9////;;.///
@M05620:37:000000000-D9766:1:1101:13191:7007 1:N:0:66
ACCACACCTTCTACAATGAGCTGCGTGTGGCTCCCGAGGAGCACCCCGTGCTGCTGACCGAGGCCCCCCTGAACCCCAAGGCCAACCGCGAGAAGATGACCCAGGTGAGTGGCCCGCTACCTCTTCTGGTGGCCGCCTCCCTCCTTCCTGGCCTCCCGGAGCTGCGCCCTTTCTCACTGGTTCTCTCTTCTGCCGTTTTCCGTAGGACTCTCTTCTCTGACCTGAGTCTCCTTTGGAACTCTGCAGGTTCT
+
ABABABBBFFFFGGGGGGGFGGHHGGGGHGHHHGGGDGGCGHHHHGGGDGGFFHHHHHHGGGGGGEGGGGGB3BFEGGGHGGHHHGGEGGG?CGH2G2DHHG/?FGHHHHFGGHHGGGGGHHHHHGHGHHHFHHGGGGGHGHHGFGGGGGGFFGGGGGFGGGFGGGFFFFFFFFFFFFFFFFFFFFFFFFFFFFFAFFFFFFFFDDFFFFFFFFFFFFFFFFBBFFFFFFFFFFF/BFFFFFFFFFAAFFF
@M05620:37:000000000-D9766:1:1101:23341:7012 1:N:0:66
AGTGCCAGCTCTCAATCGCACAGGGGACCCAGGGCCTGGCCCCTCCATCCAGAAAACCTATGACCTCACCCGCTACCTGGAGCACCAACTCCGCAGCTTGGCTGGGACCTATGTGAGTATCCAGCGTAGGAATCTGGGAGTTGGGGAGGAGTGAGGAGTTGGGGAAAGACAGTCCTAACCGTGGAGGGTTCTGGTAAATGATGGGGTGAGGAGGGGCTCTTTGGCTCCCACCAGTCCCCCTGTCTGGTCTA
+
AAAABFFFCFFFGGGGGGGCGGHFGGGGGGHHFGGGGGHHGHGHGGHHHHHHHHHHGGGHHHGHHHHHHHHGGFGGHGHHHHHHHHHHGHHHGGGGGHFHGHHGGGHHGHHHHHHHHHHHHHHHHGDGGGHHHHHHHHCFGHHGGGGGGGGHHHHHGGHHHHGGGGHHHHHHHHHHHHHHGGGGFGGGCFFGGGFGGGGGGGGGGGDDFFFFFFFFFFFFFFFFFFFFFFFFFFFFFFFFFFFFFFFFFFF
@M05620:37:000000000-D9766:1:1101:18056:7024 1:N:0:66
AGTGCCAGCTCTCAATCGCACAGGGGACCCAGGGCCTGGCCCCTCCATCCAGAAAACCTATGACCTCACCCGCTACCTGGAGCACCAACTCCGCAGCTTGGCTGGGACCTATGTGAGTATCCAGCGTAGGAATCTGGGAGTTGGGGAGGAGTGAGGAGTTGGGGAAAGACAGTCCTAACCGTGGAGGGTTCTGGTAAATGATGGGGTGAGGAGGGGCTCTTTGGCTCCCACCAGTCCCCCTGTCTGGTCTA
+
>1AAAFF@>FC3FGGGGAFGEGGGFGFAEE0AFAEE/FFGAGE/EGGGDG1FFEFHGECCGHHGFHG1FE0EE>EEHGFGEGHGHHGEEGGFEFC/EGHHAGFC/EFGAFCGF>2>FGFG2FHHHG//<E111<?1F00<<01<CCFCG?A<.DG.<.C/</A-EGC.CC:G:GHFFHHF@9:A.9C@EGGFFBF0;CF0FB00..-;9F?BA-999@ABFB9/9FF?EFFBF?FF/;AB@AB9:9/;B//
@M05620:37:000000000-D9766:1:1101:21051:7029 1:N:0:66
ACCACACCTTCTACAATGAGCTGCGTGTGGCTCCCGAGGAGCACCCCGTGCTGCTGACCGAGGCCCCCCTGAACCCCAAGGCCAACCGCGAGAAGATGACCCAGGTGAGTGGCCCGCTACCTCTTCTGGTGGCCGCCTCCCTCCTTCCTGGCCTCCCGGAGCTGCGCCCTTTCTCACTGGTTCTCTCTTCTGCCGTTTTCCGTAGGACTCTCTTCTCTGACCTGAGTCTCCTTTGGAACTCTGCAGGTTCT
+
AAAAAAAAFFFFGGGGCGG1F1B1EAAFHFGHFFGGCEG?EHHHHGGGECGGBGHFHHHGGEEEFAEGGGGFHFHGGG?GEEHHHGG@BGGC/C0FDGDG<FHCF<GF0?1FGFHGCGGGFBHHHHHGHHHCFFCCCGGGGHHGFGGGGFFFFBFGGF@@@@GEFG@B@@FFFFFFFFBFFFFFFBFFFFFFFF@AFF-FFFFFAAFFFBFFFFFFBBBF/FBFEFFFFFF/B99B/FFFFBFBB/9AFFF
@M05620:37:000000000-D9766:1:1101:6014:7038 1:N:0:66
GAGGCTGCTTTGGAAGAAACTCATAGATTACTGCAACAGTTCCCCCTGGACCTGGAAAAGTTTCTTGCCTGGCTTACAGAAGCTGAAACAACTGCCAATGGATGCTACCCGTAAGGAAAGGCTCCTAGAAGACTCCAAGGGAGTAAAAGAGCTGATGAAACAATGGCAAGTAAGTCAGGCATTTCCGCTTTAGCACTCTTGTGGATCCAATTGAACAATTCTCAGCATTTGTACTTGTAACTGACAAGCCA
+
BBBBBBFBFFFFCGGFGGGGGGHHHHHHHHHHHHHHHHHEGHHHHGGFHGHHHHHHHFBFBHHHHHHHHHHHHHHHHHHHHHHHHHHHHGHHHHHHHHHHHFHGHHHHHHGGEFHHHEGHHHHHGHHH33BFGHHG33BFGFGFH3F3GFHHHHFHG2GHHFHHFHHCHGGD1FGHGGGHEHHHHHGGGGGGHHHHHHHHHHHGGHHHHHHHHBGHH/CGGHHHCGCHGHHCGGGGFFFFGGGGGGGGFGF
@M05620:37:000000000-D9766:1:1101:16445:7044 1:N:0:66
ACCACACCTTCTACAATGAGCTGCGTGTGGCTCCCGAGGAGCACCCCGTGCTGCTGACCGAGGCCCCCCTGAACCCCAAGGCCAACCGCGAGAAGATGACCCAGGTGGGTGGCCCGCTACCTCTTCTGGTGGCCGCCTCCCTCCTTCCTGGCCTCCCGGGGCTGCGCCCTTTCTCACTGGTTCTCTCTTCTGCCGTTTTCCGTAGGACTCTCTTCTCTGCCCTGCGTCTCCTTTGGAACTCTGCAGGTTCT
+
CDDCDDBBFFFFGGGGGGGGGGHHGGGBCFHGHGGGFGGGGHHHHGGGGGGGHHGHHHHEGGGGGGGGGGGGGHHGGGGHGHHHHGGGGGDGGGHHGFHHHH//?=F///?>GHH@@D?DCGDGF<00DDGDFC-DC.DFG/CDFGGFB0CGG0FEEA?--9>.9-@DCFFFF0B0;0BBFFFB900:FBBFFF-ADFFFF.B...0B//00:B090BF0;EB?;-.-.;BBFFBFF9F00;0B0:9FF0B
@M05620:37:000000000-D9766:1:1101:25209:7058 1:N:0:66
AGTGCCAGCTCTCAATCGCACAGGGGACTCAGGGACTGGCTCCTCCATCCAGTAAACCTATGACCTCACCCGCTACCTGGAGCACAAACTCCGCAGCTTGGCTGGGAACTATGAGAGTAACCAGCGTAGAAATCTGGGAGTTGGGGAGGAGTGAGGCGATGGGGAAAGAAAGTACTAACCGTGGAGGGTTCTGGTAAATGATGGGGTGAGAAGGGGCTCTTTGGATCACACCAACCCCCATGTCTCGTCTA
+
>1>>AF@CAFCDEGGD1AFCAA000AE?00BFGG000///0BA1BGFH1BFA212DB00BB12ABG1BGAFGCEE>0GHCHHE/>00BF11BE>///>BGGFFGG/01?11BB21BFBG1211?F@CEG/@@1@F>10@F/?1?>/F/-<.<<1>0.<--.<.....;C./:0;0<0CCC-.;@.9AA.:FF0=0;0BBBBFFGG?B?--//;A--;--;BBF//BF-9/;9:----99--/;;///-:;9
@M05620:37:000000000-D9766:1:1101:16888:7058 1:N:0:66
ACACACCTTCTACAATGAGCTGCGTGTGGCTCCCGCGGAGCACCCCGTTCTGCTTACCGAGGCCCCCCTGAACCCCAAGGCCAACCGCGCGAAGATGCCCCAGGTGAGTGGCCCGCTACCTCTTCTGGTGGCCGCCTCCCTCCTTCCTGGCCTCCCGGAGCTGCGCCCTTTCTCACTGGTTCTCTCTTCTGCCGTTTTCCGTAGGACTCTCTTCTCTGACCTGAGTCTCCTTTGGAACTCTGCAGGTTCTA
+
AAAAAAAFFF1BFGGGG1BB1B1ABEEHGFGHGGG?EG/AEFGHGGCFCFFHHB@DGFGEEEGGGGGG>FHHHHGGGGHGGHHHGGGGG/>@C<?GG1?FGGGGHHHHHHGGHHGGGGGHHHHHHHHHHHGHHGGGGGGGGGGGGGGGGGGGGGGGG?-;@FFF@@F@@FFFFFFFFFFFFFFFFFFFFFFFF@FFFFFFFFFFBFFFFFFFFFFFFFFFFFFFFFFFFFFFFFFFFFFFFFFFFFFFFFB
@M05620:37:000000000-D9766:1:1101:10665:7059 1:N:0:66
ACCACACCTTCTACAATGAGCTGCGAGTGGCTCCCGAGGAGCACGCCGGGCTGCTGACCGAGGCTCCCCTGAACCACAAGGCCAACCGCGAGAAGATGACCCAGGTGAGTGGCCAGCTACCTCTTCTGGTGGCCGCCTCCCTCCTTCCTGGCCTCCCGGAGCTGCGCCCTTTCTCACTGGTTCTCTCTTCTGCCGTTTTCCGTAGGACTCTCTTCTCTGACCTGAGTCTCCTTTGGAACTCTGCAGGTTCT
+
BBBBBBAAFFFFGGGGGFAAFGHFA2AEC22ABBFF?22EEHDH001A00>0>FHB5?3/>//E1BFGDHGGHFH0?GHFCHHHHEEGCC/>C<GGHHHHHCHGF1FG01?//<1FFHGHHBGHHHFHB0GGHHGGG.:GEHHGHFHHBGHH?FGEGDG;@GF/FGGDB;FFFFFFFFFFFFFEFFFFFFFFFFBFFFFFFFFFFFFFFFFFFFFFFFFFFFFF/BFFFFFFFFFFFFFFFFFFFFFFFFF
@M05620:37:000000000-D9766:1:1101:10198:7069 1:N:0:66
ACCACACCTTCTACAATGAGCTGCGTGTGGCTCCCGCGGAGCACCCCGTGCTGCTGACCGAGGCCCCCCTGACCCCCAAGGCCAACCGCGAGAAGCTGACCCCGGTGAGTGGCCCGCTAACTCTTCTGGTGGCCGCCTCCCTCCCTCCTGGCCTCCCGGAGCTGCGCCCTTTCTCACTGGTTCTCTCTTCTGCCGTTTTCCGTAGGACTCTCTTCTCTGACCTGAGTCTCCTTTGTAACTCTGCAGGTTCT
+
>A>1>>AAFFFFCGG1BFGAE1BBEEEG0BABBFFG0EE//A/FGGGE//EC1FGHHHFE>//E?EEEEGE00BEGGGEFFHGH/FCGGGG@>AF1?CGGFG.->>CG.=<EFFCCGCG.CFHHFGCCGHHCGFAGGGBEEFFG.CBEFFFGGFFFF-@@-@-;F@@F@@FFFFFFFFFFFFFFFFF/FFFFFF=ABFFFFAF--9FFFFFFFFFBFFBB/;/;/-;/FBFFFFF//;:/B9FFF/AAFFB
@M05620:37:000000000-D9766:1:1101:7306:7070 1:N:0:66
ACCACACCTTCTACAATGAGCTGCGTGTGGCTCCCGAGGAGCACCCCGTGCTGCTGACCGAGGCCCCCCTGAACCCCAAGGCCAACCGCGAGAAGATGACCCAGGTGAGTGGCCCGCTACCTCTTCTGGTGGCCGCCTCCCTCCTTCCTGGCCTCCCGGAGCTGCGCCCTTTCTCACTGGTTCTCTCTTCTGCCGTTTTCCGTAGGACTCTCTTCTCTGACCTGCGTCTCCTTTGGAACTCTGCAGGTTCT
+
CCCCCCCAFFFFGGGGGG5FGGHHGGGBAEHHHFFF?FGGGHGHHGGGGGGGHHHHHHHAEEGGGGGGGGGHHHHGGGGHGHHHHGGGGGCFGGHFGHGHHHHHGHHHHHHGGHHGGGGGHHHHHHHHHHHGHHGGGGGHGHHGHGGGGGGGGGGGGGG@CGGGGGFFFFFFFFFFFFFFFFFFFFFFFFFFFFFFFFFFFFFFFFFFFFFFFFFFFFFFFFFF.@FFFFFFFFFFFFFFFFFFFFFFFFF
@M05620:37:000000000-D9766:1:1101:15540:7075 1:N:0:66
GAGGCTGCTTTGGAAGAAACTCATAGATTACTGCAACAGTTCCCCCTGGACCTGGAAAAGTTTCTTGCCTGGCTTACAGAAGCTGAAACAACTGCCAATGGATGCTACCCGTAAGGAAAGGCTCCTAGAAGACTCCAAGGGAGTAAAAGAGCTGATGAAACAATGGCAAGTAAGTCAGGCATTTCCGCTTTAGCACTCTTGTGGATCCAATTGAACAATTCTCAGCATTTGTACTTTTAACTGACAAGCCA
+
A?ABAAF?F@BDGBBFFGFGGGHHHHHHGGBFGG4GFHGGGDDBFEAF2FBFFHEBB32BBGFDGHG5BBFGGGG3A5BGHHEFGBBGBFEGHHHFHGHHB3B3B@@FGF??>E1BB3BBE?3BFFFBBFBB?FBBBFH/D/?/BFBD3?F2<2@2@@DG@2FF@<G<FC1?<F@<?10?>1111=CC.AC1=0=D0<BFG=CED0</::00C;C<;C;<0<;G0/;:;GH0;CBC0F;;0;0;/;C.C./
@M05620:37:000000000-D9766:1:1101:7322:7078 1:N:0:66
ACCACACCTTCTACAATGAGCTGCGTGTGGCTCCCGAGGAGCACCCCGTGCTGCTGACCGAGGCCCCCCTGAACCCCAAGGCCAACCGCGAGAAGATGCCCCCGGGGAGGGGCCCGCTACCTCTTCTGGTGGCCGCCTCCCTCCTTCCTGGCCTCCCGGAGCTCCGCCCTTTCTCACTGTTTCCCTCTTCTCCCGTTTTCCGTCGGACTCGCTTCTCTGACCTGATTCTCCTTTGGAACTCTGCAGGTTCT
+
BBAABBBBFFFFGGGCGGGGGGHHGEFEC2EFFFGFDFFGGGHFHGGGDEGGHHFHHHFGGEGGGGGGGFGHHFHGGGGHEEHHHGGEGGGF@DFGHH2?G//>/-----<-<C@:?@-A:00:;;9990/;;9-;:.;C./;AF0;B/9/:./;:..-;-9.//;AD-@F////9//9//99///..99//99.;AFABB.9.9--9-B.-;.;/////99/.//9:9BBFF///;/://///:B.;/9/
@M05620:37:000000000-D9766:1:1101:7379:7082 1:N:0:66
ACCACACCTTCTACAATGAGCTGCGTGTGGCTCCCGAGGAGCACCCCGTGCTGCTGACCGAGGCCCCCCTGAACCCCAAGGCCAACCGCGAGAAGATGACCCAGGTGAGTGGCCCGCTACCTCTTCTGGTGGCCGCCTCCCTCCTTCCTGGCCTCCCGGAGCTGCGCCCTTTCTCACTGGTTCTCTCTTCTGCCGTTTTCCGTAGGACTCTCTTCTCTGACCTGCGTCTCCTTTGGAACTCTGCAGGTTCT
+
BBBCCCDDFFFFGGGGGGAGGGHHGGGEFGHHHGFGFGGGGHHHHGGEGGGGHHHHHHHFGGGGGGGGGGGHHHHGGGGHGHHHHGGGGGDGGGHHHHHHHHFHGHHBGHHGGHHGGGGGHHHHHHHHHHHGHHGGGGGHGHHG/FGGGGGGGGGGGGC-;CFGGGFFFFFFFFFFFHFFFFFFFFFFFFFFFFFFFFFFFFFFFFFFFFFFFFFFFFHFFFFF.-ABFFFFFFFFFFFFFFFFFFFFFFF
@M05620:37:000000000-D9766:1:1101:13263:7099 1:N:0:66
ACCACACCTTCTACAATGAGCTGCGTGTGGCTCCCGAGGAGCACCCCGTGCTGCTGACCGAGGCCCCCCTGAACCCCAAGGCCAACCGCGAGAAGATGACCCAGGTGAGTGGCCCGCTACCTCTTCTGGTGGCCGCCTCCCTCCTTCCTGGCCTCCCGGAGCTGCGCCCTTTCTCACTGGTTCTCTCTTCTGCCGTTTTCCGTAGGACTCTCTTCTCTGACCTGAGTCTCCTTTGGAACTCTGCAGGTTCT
+
ABBBBBABFFFFGGGGGGGGGGHHGEGEGEHGHGGEGGGCGHHHHGFGGEGFHFHHHHHCGGGGGGEGGGGHHHGGGGGHGHHGHGGGGGBFGGHHHHHHHHHHGHHDHHHGGHHGGGGGHHHHHHGHHHHGHHGGGFGHGHHGHGGGGGGGGGGGGGG?GGGGGGFFFFFFFFFFFFFFFFFFFFFFFFFFFFFFFFFFFFFFFFFFFFFFFFFFFFFFFFFF/FFFFFFFFFFFFFFFFFFFFFFFFFF
@M05620:37:000000000-D9766:1:1101:17487:7103 1:N:0:66
ACCACACCTTCTACAATGAGCTGCGTGTGGCTCCCGAGGAGCACCCCGTGCTGCTGACCGAGGCCCCCCTGAACCCCAAGGCCAACCGCGAGAAGATGACCCAGGTGAGTGGCCCGCTACCTCTTCTGGTGGCCGCCTCCCTCCTTCCTGGCCTCCCGGAGCTGCGCCCTTTCTCACTGGTTCTCTCTTCTGCCGTTTTCCGTAGGACTCTCTTCTCTGCCCTGCGTCTCCTTTGGAACTCTGCAGGTTCT
+
AAAAAAA?F1CFGGEBBGGGFGGGEFE0A0BGAEFAAE?FFCAGHGGGGGCCAGGHHHHEGCEEGGGGGGGHHHHGGGGGGHHHGGGGGG?CCAHHHHBGHHHGAHFGCGFCFHH-CCCGGHHHHHHFGHHCGFCGC:EHGFHGHBFFFFEGGBFGFGA--:F/F-@B?@FFFFF/;BFBFBF9F/BFFFFFFF@FFFFFFBFABFFFFFBFFFFBBFF/;AFF-9;@AFFFFFFEF/B9/FFFFBFFBFF
@M05620:37:000000000-D9766:1:1101:25465:7114 1:N:0:66
ACCACACCTTCTACAATGAGCTGCGTGTGGCTCCCGAGGAGCACCCCGTGCTGCTGACCGAGGCCCCCCTGAACCCCAAGGCCAACCGCGAGAAGATGCACACGTGAGTGGCCCCCTACATCTTCTGGAGGCAGCCTCCCTCCTTCCTCGGCTCCCGGGGCTGCGCCCTTTCTCACTGGTTCTCTCTTTTGCCGCTTTTCGTAGGACTCTCTTCTCTCACCTGAGTCTCCTTTGGAACTCTGCAGGTTCTA
+
BBBABBBBFFFFGGGG5GGDGGHHGEFEEAGGAFGAEEGGFHHHHGGG1EEFHHGHHHHGGGGGGGGGGGGGHHHGGGGHEFHHHGG@CDGCCGGHHH11?F0/0?<??GGC<F->-.011>G11D0<0<<...C</:.:/G:/00/00..:.:.;.--;A-..AB.--/B/BF9B//.//9BFFFF//9///--9DE/9-..../9/:BFF/9FFF//;9///;//BF///;/9/;//;B//9/9.9/9/
@M05620:37:000000000-D9766:1:1101:11429:7156 1:N:0:66
ACCACACCTTCTACAATGAGCTGCGTGTGGCTCCCGAGGAGCACCCCGTGCTGCTGACCGAGGCCCCCCTGAACCCCAAGGCCAACCGCGAGAAGATGACCCAGGTGAGTGGCCCGCTACCTCTTCTGGTGGCCGCCTCCCTCCTTCCTGGCCTCCCGGAGCTGCGCCCTTTCTCACTGGTTCTCTCTTCTGCCGTTTTCCGTAGGACTCTCTTCTCTGACCTGCGTCTCCTTTGGAACTCTGCAGGTTCT
+
BBBBBBBAFFFFGGGGFG5FGFHHGEEBFEGHGFGEEFGGGHHHHGGGGGGGHHHHHHHEEGGGGDGGGGGGFGHGGGGHGHHHHGFEGG>BCGHGFGFHHHGHGHHBGGHGGHHGGGGGHHHHHHHHFHHGHHGGGGGHGHHGHGGGGGGGGGGGGGG-@FGGGGFFFFFFFFFFFFFFFFFFFFFFFFFFFFFFFFFFFFFFFFFFFFFFFFFFFFFFFFFF.BFFFFFFFFFFFFFFFFFFFFFFFFF
@M05620:37:000000000-D9766:1:1101:8934:7158 1:N:0:66
ACCACACCTTCTACAATGAGCTGCGTGTGGCTCCCGAGGAGCACCCCGTGCTGCTGACCGAGGCCCCCCTGAACCCCAAGGCCAACCGCGAGAAGATGACCCAGGTGCGTGGCCCGCTACCTCTTCTGGTGGCCGCCTCCCTCCTTCCTGGCCTCCCGGAGCTGCGCCCTTTCTCACTGGTTCTCTCTTCTGCCGTTTTCCGTAGGACTCTCTTCTCTGACCTGCGTCTCCTTTGGAACTCTGCAGGTTCT
+
AAAAAAA>CFFFGGGGFG11FAGFGEEB0AFFCABA?EGCCHGHHGGEEFGGGHHHHHHEEGCGGFGGGGGHGFHGGGGHEEHHHGE/BC/>/CFFFHHHHHHHGHH1>FCGGHFCCGCCHHHHHHHH0DGGGHGGGGCEEGGGGGGGGGFGGGGGG?A-;@FGF?@F@<FFBFFFFFFFFFFFFFFFFFFFFF@FFFEFFFFFFBFFFFFFFF/BFFFFFFFF-@B@FFFFFFFFFFFFFFFFFFFFFFF
@M05620:37:000000000-D9766:1:1101:11446:7158 1:N:0:66
ACCACCCCTTCTCCAATGAGCTGCGTGTGGCTCCCGCGGCGCCCCCCGTGCTGCTGACCGAGTCCCCCCTGACCCCCAAGGCCACCCGCGAGACGCTGACCCCGGTGAGTGGCCCGCTACCTCTTCTGGTGGCCGCCTCCCTCCTTCCTGGCCTCCCGGAGCTGCGCCCTTTCTCACTGGTTCTCTCTTCTGCCGTTTTCCGTCGGACTCTCTTCTCTGACCTGAGTCTCCTTTGGCCCTCTGCAGGTTCT
+
>A1>>1AAAFFF1GGBBFGGGBFBEE?A0ABGABFE/AF//A>EEGGG>?EF1BBFFGFE>E/BGBFEGCEB0BFCGGBGFEGH/FC>C/A>-.<-<.</C<.<C:@EGH0CEGC?A@G?FBFFFCFBFFB.AF@A@FFFFFFFFFFFFBFAF/FFFF?@@@FFF@@F@9/;BBFBFB/-BFFFFFFFFFBBBB@;;BA9F?F-9;@@@FFFFFFFFF/B/9FFF-;;9BFBFB////;99F9FBFFFFBF
@M05620:37:000000000-D9766:1:1101:11361:7166 1:N:0:66
ACCACACCTTCTACAATGAGCTGCGTGTGGCTCCCGAGGAGCACCCCGTGCTGCTGACCGAGGCCCCCCTGAACCCCAAGGCCAACCGCGAGAAGATGCCCCAGGTGAGTGGCCCGCTACCTCTTCTGGTGGCCGCCTCCCTCCTTCCTGGCCTCCCGGAGCTGCGCCCTTTCTCACTGGTTCTCTCTTCTGCCGTTTTCCGTAGGACTCTCTTCTCTGACCTGAGTCTCCTTTGGAACTCTGCAGGTTCT
+
CCCCCCCCFFFFGGGGGGFGGFHHGEFEEEHHHGGGGGGGGHHHHGGGGEGGHHHHHHHGGGGGGGGGGGGHHHHGGGGHGHHHHGGGGGGGGGHHHH2FHC/?/1?<0<?<FHHG?-<C/0<D<==G0=C.C.@C?:EHE/GAFBFFFGBGAFFGAFA?-:./C@FF-DFFBBFFBBFBFE:/;/9FFFB/F9-DFFEFFAF.D.BB::BBFFBBB//:FFFFFBBB/FFFFFF/F/:9B////;.ABB/
@M05620:37:000000000-D9766:1:1101:17934:7170 1:N:0:66
AGTGCCAGCTCTCAATCGCACAGGGGACCCAGGGCCTGGCCCCTCCATCCAGAAAACCTATGACCTCACCCGCTACCTGGAGCACCAACTCCGCAGCTTGGCTGGGACCTATGTGAGTATCCAGCGTAGGAATCTGGGAGTTGGGGAGGAGTGAGGAGTTGGGGAAAGACAGTCCTAACCGTGGAGGGTTCTGGTAAATGATGGGGTGAGGAGGGGCTCTTTGGCTCCCACCAGTCCCCCTGTCTGGTCTA
+
ABABBFFFCFFFGGGGGGGFGGHGGGGGGGHHFGGGFGHHFHGHGGHHHHHHHHHHHGHHHHHHHHHHHHHGGEEGHHHHHHHHGHHHGHHHEGGGGHHHDFHGGDHHGHHHHHHHHHHHHHHHHGGGGGHHHHHHHHHGGHHHGGGGGGEHHGHHHCHHHHGGGGHHHHHHHFHHHHHHGGFGGGGGEFGGGGGGGGGGGGGGGGFFFFFFFFFFFAFFFF/FFFFFFFFFFFBFFFFFFFFFFFFFFFF
@M05620:37:000000000-D9766:1:1101:23892:7172 1:N:0:66
GAGGCTGCTTTGGAAGAAACTCATAGATTACTGCAACAGTTCCCCCTGGACCTGGAAAAGTTTCTTGCCTGGCTTACAGAAGCTGAAACAACTGCCAATGGATGCTACCCGTAAGGAAAGGCTCCTAGAAGACTCCCAGGGAGTCAAAGAGCTGATGAAACACTGGCAAGTAAGTCAGGCATTTCCGCTTTAGCACTCTTGCGGATCCAATTGAACAATTCTCAGCATTTGTACTTGTAACTGACACGCCA
+
BBBBBBFBFFFFGGGGFCCFGGGHFHHHHEHHHHHFFFHGGHHHHGGGGFHHHHHHFHGGHHHHHHHHHHHHHHHHHHHHHHHHGHGHH3BGHHHGH3GHH3B3BFHHHH1EEEG3FGFFFGG0/F3BF?3CGHF3/BF?EED/2BFGGFB22@FDG2@GFC02@?GHHG1?DGFDGDFC.>1FGH.CGGCDDGFHCGGHG0<ADGGFGHHHGCGCF/GFBG9F0CGB;FG;FGGG0FGGFFBFFG0.AE.
@M05620:37:000000000-D9766:1:1101:4574:7194 1:N:0:66
ACCACACGTTCTACAATGCGCTGCGTGCGGCTCGCGAGGAGCACCCCTTGCTGCTGACCGAGGCCCCCCTGAACCCCAAGGCCAACCGCGCGAAGATGACCCAGGTGCGTGGCCGGCTACCTCTTCTGGTGGCCGCCTCCCTCCTTCCTGGCCTCCCGGTGGTGCGCCCTTTCTCACTGGTTCTCTCTTCTGCCGTTTTCCGTAGGACTCTCTTGTCTGACCTGCGTCTCCTTTGGAACTCTGCAGGTTCT
+
A?AAAAA>>CFAGGGFFGA1EAE0FEE00AA/BAAE/AEE/FHCGG//0B1@1B1BGHB/>>/EGEGEG@/BGGCCGCCHG<GHHGCBGG@C/<@.<>D<1C.<EC<<<E.-::---;EBFGB0;0;0CC/9.F@--.;.;FB--99999BA-99-:B?-;-;AF---;;//;FFB9/99/;///9//;BBFBF@--/;//;:-BFF////99//9BFFBBFBFE@B?F-BB/BBBBFFFFFFFFFFFFFF
@M05620:37:000000000-D9766:1:1101:8425:7197 1:N:0:66
ACCACACCTTCTACAATGAGCTGCGTGTGGCTCCCGAGGAGCACCCCGTGCTGCTGACCGAGGCCCCCCTGAACCCCAAGGCCAACCGCGAGAAGATGACCCAGGTGAGTGGCCCGCTACCTCTTCTGGTGGCCGCCTCCCTCCTTCCTGGCCTCCCGGAGCTGCGCCCTTTCTCACTGGTTCTCTCTTCTGCCGTTTTCCGTAGGACTCTCTTCTCTGACCTGAGTCTCCTTTGGAACTCTGCAGGTTCT
+
BBBBBBBBFFFFGGGGGGF5GAGGEEGBGFGHHGGFGGGGGHHHHGGGGGGGGHHHHHHEGGGGGGGGGGGHHHGGGGGHGHHGHGGGGGCGCCGHHHHHHHHHGHGDFGFGGHH@@DGGHHHGHHHHEGB.GC@DCDGHGHHGGGFFGFGGGFFGGGB-9-AFGGBFBBEFFFFFFFEFFFFFFFFFFFBBFFBFFFFFFFFF??9BFFFFFFFFFFFFFFFFBBBFFFF/FFBBFFFFFFFBFFFFFFF
@M05620:37:000000000-D9766:1:1101:20400:7199 1:N:0:66
AGTGCCAGCTCTCAATCGCACAGGGGACCCCGGGCCTGGCCCCTCCATCCCGAAAACCTATGACCTCCCCCGCTACCTGGAGCACCAACTCCGCGGCCTGGCTGGTACCTATGTGAGTATCCAGCGTAGGAATCTGGGAGCTGGGGAGGAGTGAGGATTTGGGGAAAGACAGTCCTAACCGCGGAGGGTTCTGGGAGATGATGGGGGGACGAGGGGCTGTTTTTCTCCCACCAGTCGCCCTGTCTGGGCTA
+
>>AAADD1AF1FGFGGGAAAA00B0AEFGE0AF/EEFBBBFGE/EGFGDG/B/>/EEE0EG1@BBFB/BBEEEEEEHFG0BFH/BFGHGHHH/?/////?/?0/?<FG11F11?11111>F1F<0-<.>.<G000=D/<...<<C-.;-.;:.=0;B/0000;;.9EG/FFGGGFG00CFG-----;;9--///---9://99/---;;-;@----;;-9/;-9/;BF/9--A;:/--;A>F9F/BF-;-;
@M05620:37:000000000-D9766:1:1101:11905:7201 1:N:0:66
GAGGCTGCTTTGGAAGAAACTCATAGATTACTGCAACAGTTCCCCCTGGACCTGGAAAAGTTTCTTGCCTGGCTTCCAGCAGCTTGCAACCCTTCCACTGATTCCCACATGACAGGCCAAGGGACTAGAAGACTCCACGAAAGAACGCGAACTGATGCATCCATGGCCGGTCCAGCAGGCGTTTCCACTTAAGCACTCTAGTGGCCCCACTTGCACCTTTAACAGACATGTTACTTGCAAAAGACCTGACA
+
A?AAABFABFFFGGGGFGGGGGHHHHHHHGFGHGDGFGGHHGHHHGEFABBFGGFBBA2BBGHHHGGFGFEHH2BBG5DBFH23B31BDBBE1F?E33B33B444@31?3333@3??1?/?//??FE3FGH?B3?3?2?////2B2///>//<1?11?D1<0>F100>->-<-0<<<.GC-;-;C000000:;00/0;000;0;9..@?AAB0;9;;/99;0;0;9C/9///;/;/;9;;B.;..;/.;//
@M05620:37:000000000-D9766:1:1101:22852:7203 1:N:0:66
AGTGCCAGCTCTCAATCGCACAGGGGACCCAGGGCCTGGCCCCTCCATCCAGAAAACCTATGACCTCACCCGCTACCTGGAGCACCAACTCCGCAGCTTGGCTGGGACCTATGTGAGTATCCAGCGTAGGAATCTGGGAGTTGGGGAGGAGTGAGGAGTTGGGGAAAGACAGTCCTAACCGTGGAGGGTTCTGGTAAATGATGGGGTGAGGAGGGGCTCTTTGGCTCCCACCAGTCCCCCTGTCTGGTCTA
+
ABABBFFFAFFFGGGGGGGGGGHDGGGE2EHHGGGGFGHHCHGCEGHHHHFHBGFHHGGHHHFHHHHFHCEEGEEGHFHHFGHHHHFHGHHGGGGFGHHHDHFFGEFGGHGHGGHGHFDGHDHHHGAG?ADGGHHHHFGFDGGHGGF@-<<GHHHHFFHHHGCCGDGHHCGCGGHGHF/:@9C99ADD9CFBFBGFBBBFGGGGG?D=9FFFFBCADFFFFBFE9FBEEF9AAFFBFFEDAEFFFFFF9/;
@M05620:37:000000000-D9766:1:1101:22063:7215 1:N:0:66
ACCACACCTTCTACAATGAGCTGCGTGTGGCTCCCGAGGAGCACCCCGTGCTGCTGACCGAGGCCCCCCTGAACCCCAAGGCCAACCGCGAGAAGATGACCCAGGTGAGTGGCCCGCTACCTCTTCTGGTGGCCGCCTCCCTCCTTCCTGGCCTCCCGGAGCTGCGCCCTTTCTCACTGGTTCTCTCTTCTGCCGTTTTCCGTAGGACTCTCTTCTCTGACCTGCGTCTCCTTTGGAACTCTGCAGGTTCT
+
CBCCCBCCBFCFGGFGGGGGGGHHGEGB4FGBFFEFCFAEAFEGHEEGAEEEFHGHHHGGGCCEFGGEGEEGFHHGGEFHGHFHHGGGCGCGGGHHFHHHHHAGGHHGFHHGGHHGC@CGHHHFHHHHHHHGGHGGGEEHGHHGGGFGFGGGGGGGGGG9@FGGGGFFFFFFFFF/FFFFFFFFFFFFFFFFFFAFFFFFFFFFFDFFFFFFFFFFFFFFFFFF.-A:9BFFFFFFFFFFFFFFFFF:FFF
@M05620:37:000000000-D9766:1:1101:22081:7225 1:N:0:66
ACCACACCTTCTACAATGAGCTGCGTGTGGCTCCCGAGGAGCACCCCGTGCTGCTGACCGAGGCCCCCCTGAACCCCAAGGCCAACCGCGAGAAGATGACCCAGGTGAGTGGCCCGCTACCTCTTCTGGTGGCCGCCTCCCTCCTTCCTGGCCTCCCGGAGCTGCGCCCTTTCTCACTGGTTCTCTCTTCTGCCGTTTTCCGTAGGACTCTCTTCTCTGACCTGAGTCTCCTTTGGAACTCTGCAGGTTCT
+
>AAAAAAAFFFFGGGGGGGGGBGGGGEE4BFEGFGEFEGECHCGHGAEAFGFAF3FFHFGGG0EFGGGGGF?BGGGGGEHCEFF/FE?CFGC/DH2G2GGHHGHEFFGHFFFFHHGGGGGHHHHHHHHHHHGHHGGGGGHGHHGHGGGGGGGGGGGGGAFFGGGGGFFFFFFFFFFFFFFFFFFFFFFFFFFFFFDFFFFFFFFDFFFFFFFFFFFFFFFFFFFFFFFFFFFFFFBFFFFFFFFFFFFFFF
@M05620:37:000000000-D9766:1:1101:11137:7227 1:N:0:66
AGTGCCAGCTCTCAATCGCACAGGGGACCCAGGGCCTGGCCCCTCCATCCAGAAAACCTATGACCTCACCCGCTACCTGGAGCACCAACTCCGCAGCTTGGCTGGGACCTATGTGAGTATCCAGCGTAGGAATCTGGGAGTTGGGGAGGAGTGAGGAGTTGGGGAAAGACAGTCCTAACCGTGGAGGGTTCTGGTAAATGATGGGGTGAGGAGGGGCTCTTTGGCTCCCACCAGTCCCCCTGTCTGGTCTA
+
AAAABFFFAFFFFGGGGGCFGGHEGGGEFE2FFEFEEGHHGHGEGGFAGE3FFCGHHGH3FGHHHHHFHFFEGECGHHHHFGGHHHHHGHDGGGCEGHHH/BG///BGF0FFFFFFFH2?F2DFHG/C@/@GHHFFFCGFACHHGCGGGGAFGHHHG.<<=CCGEFHHFHHHHHGFHHHH?EEBDEGGGGGGGGBBFGGGGGFFA9DBFF999AB-@BFFFFFFFFF?EFFFFFFFF/AFBF/FFFBFFB9
@M05620:37:000000000-D9766:1:1101:26608:7232 1:N:0:66
ACCACACCTTCTACAATGAGCTGCGTGTGGCTCCCGAGGAGCACCCCGTGCTGCTGACCGAGGCCCCCCTGAACCCCAAGGCCAACCGCGAGAAGATGACCGAGGTGAGTGGCCAGCTACCTCCTCTGGTGGGCGCCTCCCTCCTTCCTGGCCTCCCGGAGATGAGCCCTTTCTCGCTGGGTCTCTCTTCTGCCGTTTTCCGTAGGACTCTCTTCTCTGACCTGAGGCTCCTTTGGAACTCTGTAGGTTCT
+
1>A1AA1AFFFFF3G1AGAEEBGCEE0ABAGHAAFEEEG?EHHHHG?FEEEFH1C1GFHECGCGFA/EEGGCHF/EGGCG/?GE/F//B<CCCGHFFDGHH//<//?1<<1..<1.<<FFCF<.<<D0<0/.-:--;.::C//A/;0900C9.0...;-9?-;009999B/////---;9-;-9/BF99FFB//@9-/AB/9/-;-BBFF//9B/;/B/B/BB-/9-;-:-:/:9////;B/////;/;/9
@M05620:37:000000000-D9766:1:1101:5652:7261 1:N:0:66
GAGGCTGCTTTGGAAGAAACTCATAGCTTACTGCAACAGTTCACCATGGACCTGGCCAAGTTTCTTGCCTTGCTTAACGAATCTGAAACAACTGCCAATCACCTCCGAACTGAACGACAAGTCTACACAAGTATGAAACACACCCACATGGACTAACAAAGCAGCGCACAGAAGCACTATATCTCTACTATAAACGCTCACCTCACAATATCTACCAATAAACCAAATGTCTTCCTTTCACCTCCAAATCT
+
>>A33>BAFBB4G4B4A44BFFGHB54DDB4BDB44BB2DD5553BB5333BGGE223AB5DDDD5D53BFGBDB5A51AA1ADA5B3BB1B3?EF3F3333B3B11/1>1BBBGBE///03B44B403?034444B3100//////?11011@F@@11@00100//<@-01<<<1<110=<00000=00=000<.-;..0.0;C.000<<000:0;0/990;/...:=;000;0;9;00090.;;900:0
@M05620:37:000000000-D9766:1:1101:23022:7263 1:N:0:66
ACCACACCTTCTACAATGAGCTGCGTGTGGCTCCCGAGGAGCACCCCGTGCTGCTGACCGAGGCCCCCCTGAACCCCAAGGCCAACCGCGAGAAGATGACCCAGGTGCGTGGCCCGCTACCTCTTCTGGTGGCCGCCTCCCTCCTTCCTGGCCTCCCGGAGCTGCGCCCTTTCTCACTGGTTCTCTCTTCTGCCGTTTTCCGTAGGACTCTCTTCTCTGACCTGCGCCCCCTTTGGAACTCTGCAGGTTCT
+
B@BBBBBA4CFFFGFGGGB5GFGFFEF24B22B2FE2FG?2FG1GGGG1BAF5FBGEG30E>0EGEEEG/1BGHHGG/EHGHHHHEGGGCBDC<222?DGGGCHGHF1/F?/<0CC-AD?C0<D0DGGHGHG.G?-?CGECFB.FFFEFFGE.9??AD?-;?AFFAA?D;BB99F/;99.;B/BBFBBFE/://-99:ABF.99;DB/B/FFFBFFFF//9/:F.9-;-;@-:BF/9/B///;F/BFF//9
@M05620:37:000000000-D9766:1:1101:14904:7269 1:N:0:66
GAGGCTGCTTTGGAAGAAACTCATAGATTACTGCAACAGTTCCCCCTGGACCTGGAAAAGTTTCTTGCCTGGCTTACAGAAGCTGAAACAACTGCCAATGGATGATACCAGTCCGGCAAGACTCATAGACGACTACAAGAGCGTAAACGAGCTGATGACACCATGGCAAGTACGTCAGGAATTTCCGCTTTCGCACTCTTGTGGATCCACTTGCCCAATTCACCGCATTTGTACTTGTACATGACCAGCCA
+
CCCCCCFCFFFFGGGGGGGGGGHHHHHHHHHGHHHHHHHHHHHHHGGGHHHHHHHGFHHHHHHHHHHHHHHHHHHHHHHHHHHHHHHHHGHHHHHHGGHHHGHHB4DFG33B331>/>/?223B34BD4BEGGG?GH2F2B2/?E/<@DGGG/?F1?F<<FFFFHHHH1.>11.>FFGG0/CGHHH?F.<;:CFGGGHHFHFHA0CFFG0CF00;CB.CFF000.--;;FG9CF0;0;009:F0F0:.:E.
@M05620:37:000000000-D9766:1:1101:25642:7282 1:N:0:66
ACCACACCTTCTACAATGAGCTGCGTGTGGCTCCCGAGGAGCACCCCGTGCTGCTGACCGAGGCCCCCCTGAACCCCAAGGCCAACCGCGAGAAGATGACCCAGGTGAGTGGCCCGCTACCTCTTCTGGTGGCCGCCTCCCTCCTTCCTGGCCTCCCGGAGCTGCGCCCTTTCTCACTGGTTCTCTCTTCTGCCGTTTTCCGTAGGACTCTCTTCTCTGACCTGAGTCTCCTTTGGAACTCTGCAGGTTCT
+
ABBBBAABFFFFFGGBAFGDDEGFEEGGHAGHHFG?2AE2EGGHHGGGEAEFDGHGGHHG@EEEFGGGGGGFHGGGGGGHFHHHHGGGG?BBCGHFHBGHHHHHFGGGG?GFGHHGGGGGHHHFGFHGHHHDGHGGGG?GGHHGCF0FGGGFFGGGGG@-?BFGBBBFBBFFFFFFFFFFFFFFFFFFFFFFFF?;AFFFFFFF9AFFFFFFFFFFFFFF/BFFFFFFFFFFFFFFFFFBFBF/FFF.;FF
@M05620:37:000000000-D9766:1:1101:20098:7312 1:N:0:66
ACCACACCTTCTACAATGAGCTGCGTGTGGCTCCCGAGGAGCACCCCGTGCTGCTGACCGAGGCCCCCCTGAACCCCAAGGCCAACCGCGAGAAGATGACCCAGGTGAGTGGCCCGCTACCTCTTCTGGTGGCCGCCTCCCTCCTTCCTGGCCTCCCGGAGCTGCGCCCTTTCTCACTGGTTCTCTCTTCTGCCGTTTTCCGTAGGACTCTCTTCTCTGACCTGAGTCTCCTTTGGAACTCTGCAGGTTCT
+
CCCCCCCCFFFFGGGGGGGGGGHHGGGACEHHHGGGFGGGFHHHHGGGDEEGGHGHHHHGGGGGGGGGGGGHGHHGGGGHGHHHHGGGGGGGGGHGHHHGHHHHGHHGGHHGGHHGGGGGHHHHHHHHHHHGHHGGGGGHGHHGHGGGGGGGGGGGGGGGGGGGGGFFFFFFFFFFFFFFFFFFFFFFFFFFFFFFFFFFFFFFFFFFFFFFFFFFFFFFFFFFEFFFFFFFFFFFFFFFFFFFFFFFFFF
@M05620:37:000000000-D9766:1:1101:25501:7319 1:N:0:66
AGTGCCAGCTCTCAATCGCACAGGGGACCCAGGGCCTGGCCCCTCCATCCAGAAAACCTATGACCTCACCCGCTACCTGGAGCACCAACTCCGCAGCTTGGCTGGGACCTATGTGAGTATCCAGCGTAGGAATCTGGGAGTTGGGGAGGAGTGAGGAGTTGGGGAAAGACAGTCCTAACCGTGGAGGGTTCTGGTAAATGATGGGGTGAGGAGGGGCTCTTTGGCTCCCACCAGTCCCCCTGTCTGGTCTA
+
AAAAAFFFCFFFGEGGGGGFGGHHGGGGGGHHGGGGGGHGHHGHGGHHHHHHHHHHHGHHHHHHHFHHHHHGGEGGHHHH?GHHHHHHGHHHFGGGGHHHGHHGGGHHGHHGHHGHHGHHHGHHHGFDGGHHHHHHHHGGEHHHGGAGGCEGHFHHGGHHGHFGFGHHHHHHHHHHHHHHGGGGGGGGCFGGGGFGGGGGGGGGGGFFFFFFFFFFFAFFFFFFFFFFFFFFFFFFFFFDCFFFFFFFFFF
@M05620:37:000000000-D9766:1:1101:11470:7323 1:N:0:66
AGTGCCAGCTCTCAATCGCACAGGGGACCCAGGGCCTGGCCCCTCCATCCAGAAAACCTATGACCTCACCCGCTACCTGGAGCACCAACTCCGCAGCTTGGCTGGGACCTATGTGAGTATCCAGCGTAGGAATCTGGGAGTTGGGGAGGAGTGAGGAGTTGGGGAAAGACAGTCCTAACCGTGGAGGGTTCTGGTAAATGATGGGGTGAGGAGGGGCTCTTTGGCTCCCACCAGTCCCCCTGTCTGGTCTA
+
>>AAAFFFBFCFGGGGGGGGGGFAAA2EGGCGFGFE2BFHFEFFEFHHHFAGBEFFHGHHHGBHHDFHHHHEE/EGHHFFGGH?GHHHGFHHGGCCEFHHCHHFGFHHGHHHGHHHHHHHHHHHHGFGGFHHHHHHHHGGDHHHGGGGGGGHHHHHHGHHHHGGGGHHHHHHGHHHHHHHGEEGFGGGCFGGGGCFGGGGGGGGGGFBFFFFFFBBBBFFFFFFFFFFFFFFFFFFFFFFBFFFFFFFFFB
@M05620:37:000000000-D9766:1:1101:8701:7337 1:N:0:66
GAGGCTGCTTTGGAAGAAACTCATAGATTACTGCAACAGTTCCTCCTGGAACTGGACAAGTTTCTTGACTTGCTTACTGAAGCTGAAACAACTGCCAATGGCTTCTACCCATAAGAACAGGCACCGAAAAAACTCGAAGGGAGGAAAAGAGTGGATAAAACAATAAAAACAAAGCCAACCATGGACGCTTTAGGACACTTTTGGACCGAAGAGAACAATTTTCAGCATCTGTACTTTTAACATACAACCCA
+
A3>A>ACABBBDC4BFEGCFGGHHHFHFBG45DB4G4GBDADB5BB2B3B3AAB3B232BDFFDFHG5A55BBFD535DDGHBFG33GBBAGFHFBGHHHF2BBB3BBFF3B33B33????111?/>/>>0</B3/????D/?//<222?@22/211?<F1??11111?...<<00<0.<<00/00<-<..0;0::/.000:<-;//-9--.99:9BF0;00;909;C0;00;;;;FF9/9////;;9.9.
@M05620:37:000000000-D9766:1:1101:6301:7342 1:N:0:66
ACCACACCTTCTACAATGAGCTGCGTGTGGCTCCCGAGGAGCACCCCGTGCTGCTGACCGAGGCCCCCCTGAACCCCAAGGCCAACCGCGAGAAGATGACCCAGGTGCGTGGCCCGCTACCTCTTCTGGTGGCCGCCTCCCTCCTTCCTGGCCTCCCGGCGCTGCGCCCTTTCTCACTGGTTCTCTCTTCTGCCGTTTTCCGTAGGACTCTCTTCTCTGACCTGCGTCTCCTTTGGAACTCTGCAGGCTCT
+
BBBBBBBAFFFFGGGGGG5FGFHHGGGBFEGHFFFGDGGGGHHHHGGEEGGGHGHHHHHGGGGGGGGGGGGHHHHGGGGHFHHHHGGCG<<B/<?GGFFGGF/GAHHHCC//A0.<<<<@CGGHGDGFHGCA:GCCDDAHGGG?FGGGGFB.AFFGG.?B-9@@D-9A@DFBFFEFFFFFF/9/;FFFFFFBFF=99BEF/9B...;9FF/:BF/;B/F9;BF..-A=D.BFFBFFF/BFFBF///..;F/
@M05620:37:000000000-D9766:1:1101:7187:7343 1:N:0:66
ACCACACCTTCTACAATGAGCTGCGTGTGGCTCCCGAGGAGCACCCCGTGCTGCTGACCGAGGCCCCCCTGAACCCCAAGGCCAACCGCGAGAAGATGACCCAGGTGAGTGGCCCGCTACCTCTTCTGGTGGCCGCCTCCCTCCTTCCTGGCCTCCCGGAGCTGCGCCCTTTCTCACTGGTTCTCTCTTCTGCCGTTTTCCGTAGGACTCTCTTCTCTGACCTGAGTCTCCTTTGGAACTCTGCAGGTTCT
+
AABCCCCBFFFFGGGGGGDGGGHHGGGEHGHHHGGGGGGGGHHHHGGGGGGGFHHHHHHGGGGGGGGGGGGHHHHGGGGHGHHHHGGGGGGGGGHHHHHHHHGHGHH1GFHEGHHGGGGGHHHHHHHHHHHGHGGGGGGHGHHGHGGGGGGGGGGGGGF?BGGGGGFFFFFFFFFFFFFFFFFFFFFFFFFFFFFFFFFFFFFFFFFFFFFFFFFFFFFFFFFF/FFBFFFFFFFFFFFFFFFFFFFFFFF
@M05620:37:000000000-D9766:1:1101:22518:7349 1:N:0:66
ACCACACCTTCTACAATGAGCTGCGTGTGGCTCCCGAGGAGCACCCCGTGCTGCTGACCGAGGCCCCCCTGAACCCCAAGGCCAACCGCGAGAAGATGACCCAGGCGAGCGGCCCGCTACCTCTTCTGGTGGCCGCCTCCCTCCTTCCTGGCCTCCCGGACCTGCGCCCTTTCTCACTGGTTCTCTCTTCTGCCGTTTTCCGTAGGACTCTCTTCTCTGACCTGAGTCTCCTTTGGAACTCTGTAGGTTCT
+
BBBBBBBBFFFFGGGGGG5EGGHHGGGGHGHHHGGGAEGGGHHHHGGGGGGGFHHGHHHGEG?EGGGGGGGHHHHGGGGHGHHHHGGGGG/@CGHHHHGF22?GF/</>--->D---A-;/:;CCG:C00/:CF?FFG.CEGFD/00=90C999FA?.@:-;:9.--;BBFFFF//99/.BFFFEBFBFFFFFFCFFFABF.9.../;BFFBB/BFFBB/FF/9/;B/:F//F//B/FB/;F//9;/FB//
@M05620:37:000000000-D9766:1:1101:15859:7372 1:N:0:66
ACCACACCTTCTACAATGAGCTGCGTGTGGCTCCCGAGGAGCACCCCGTGCTGCTGACCGAGGCCCCCCTGAACCCCAAGGCCAACCGCGAGAAGATGCCCAGGTGAGTGGCCCGCTACCTCTTCTGGTGGCCGCCTCCCTCCTTCCTGGCCTCCCGGAGCTGCGCCCTTTCTCCCTGGTTTTCTCTTCTGCCGTTTTCCGTAGGCCTCTCTTCTCTGACCTGCGTCTCCTTTGGAACTCTGCAGGTTCTA
+
AAAAAA>AFFC1BGG13EGG1FG1EAEGAEGHFGEE0AE//FFHHG?EAAEC1A1BGCCEEG/E>E>EGGGFCG/?EGFEFGH/F/EEG/CC//?C11?GH1/F?1<01??FGH----<<10<D000<=CAFF---..:./:AC0;B00/990.CF.---;./9-9B@-BF/9//:-/-:F--9/;/9/99/F=:AFFBB-9;-9//999//;//9://9BB-;-;999F9FFBBBFFF//BF//AAF///
@M05620:37:000000000-D9766:1:1101:9938:7393 1:N:0:66
AGTGCCAGCTCTCAATCGCACAGGGGACCCAGGGCCTGGCCCCTCCATCCAGAAAACCTATGACCTCACCCGCTACCTGGAGCACCAACTCCGCAGCTTGGCTGGGACCTATGTGAGTATCCAGCGTAGGAATCTGGGAGTTGGGGAGGAGTGAGGAGTTGGGGAAAGACAGTCCTAACCGTGGAGGGTTCTGGTAAATGATGGGGTGAGGAGGGGCTCTTTGGCTCCCACCAGTCCCCCTGTCTGGTCTA
+
ABAAAFFFBFFFGGGGGGGGGGHHGGEGDGGHGGGGAFHHFHFGGGHHHHFHEHFHHGFFFGEHHHHHHHHGFEFGHHHHHHHHHHHGGHHHGGG?EHHHGHHGGGHHGHHHHHHHHGHHHHHHHGGGGGHEFGHHHHHGGHHBDGGFGDEHHFHHHGCGHHGGGGHGFHFHHHHHHHHHGGEGFGGGCFGGGGGGGGGGGGGGGGFFFFFFFFFFFFFFFFFFFFFFFFFFFFFFFFFDFFFFFFFFFFF
@M05620:37:000000000-D9766:1:1101:25915:7399 1:N:0:66
GAGGCTGCTTTGGAAGAAACTCATAGATTACTGCAACAGTTCCCCCTGGACCTGGAAAAGTTTCTTGCCTGGCTTACAGAAGCTGAAACAACTGCCAATGGATGCTACCCGTAAGGAAAGGCTCCTAGAAGACTCCCCGGGAGTACAAGAGCTGATGAAACCCTGGCAAGTAAGTCAGGCCTTTCCGCTTTAGCACTCTTGTGGATCCAATTGAACAATTCTCAGCATTTGTACTTGTAACTGACAAGCCA
+
1>AAAAFAFFFFGFGFGCGGGGCHDHHHHHHHHHFHGFHDGHHHHGGGHFHGFHHHHHFFGEGHGHFHHHHHHHGHHHHEHHHHHHHHHGHHHHHCHGHHHHHH0@FGHGFE?EHHFFHHHGGGGFEGFHGHHHHHG/BCGGGEB1FFGHHFHHHHH1FGG0/0?GHHHGFGBGFGHGCG.F/0DFEG.CEFHFHHGFHHHHHGF0GFGGFFHFHFF/FGBFEGFFGFBFB;FBFGB9FCF0;BFFFFFEF
@M05620:37:000000000-D9766:1:1101:16185:7407 1:N:0:66
ACCACACCTTCTACAATGAGCTGCGTGTGGCTCCCGAGGAGCACCCCGTGCTGCTGACCGAGGCCCCCCTGAACCCCAAGGCCAACCGCGAGAAGATGACCCAGGTGAGTGGCCCGCTACCTCTTCTGGTGGCCGCCTCCCTCCTTCCTGGCCTCCCGGAGCTGCGCCCTTTCTCACTGGTTCTCTCTTCTGCCGTTTTCCGTAGGACTCTCTTCTCTGACCTGAGTCTCCTTTGGAACTCTGCAGGTTCT
+
CCCCCCCCFFFFGGGGGGGGGGHHGGGEHGHHHGGGGGGGGHHHHGGGGGGGHHHHHHHGGGGGGGGGGGGHHHHGGGGHGHHHHGGGGGGGGGHHHHBGHHEH/FGDFFGFGHH?CDCFBGFHGFFH0=G.C<CGCDFHGFHDHGGBFFFGF0FGAE@A-?FFB-BFAFFFFFFFF0F/FFFFBFFFFFFFFF@DFFFFFFFFFD0F:/00FFBBBBF0BFFFFFFFFFFFFFFFF0BBBFFFBFAFFFF
@M05620:37:000000000-D9766:1:1101:17580:7412 1:N:0:66
ACCACACCTTCTACAATGAGCTGCGTGTGGCTCCCGAGGAGCACCCCGTGCTGCTGACCGAGGCCCCCCTGAACCCCAAGGCCAACCGCGAGAAGATGACCCAGGTGAGTGGCCCGCTACCTCTTCTGGTGGCCGCCTCCCTCCTTCCTGGCCTCCCGGAGCTGCGCCCTTTCTCACTGGTTCTCTCTTCTGCCGTTTTCCGTAGGACTCTCTTCTCTGACCTGAGTCTCCTTTGGAACTCTGCAGGTTCT
+
CCCCDDCDFFFFGGGGGGGGGGHHGGGEDFHHHGGGGGGGGHHHHGGGGGGGHHHHHGHGGGGGGGGGGGGHHHHGGGGHGHHHHGGGGGGGGGHHHHGHHHHHGHHFHHHGGHHGGGGGHHHHHHHHHHHGHHGGGGGHGHHGHGGGGGGGGGGGGGA?BGGGGGFFFFFFFFHFFFFFFFFFFHFFFFFFFFFFFFFHFFFFFFFFFFFFFFFHFFFFFFFFBFFFFFFFFFHFFFFFFFFFFFFFFFF
@M05620:37:000000000-D9766:1:1101:24679:7415 1:N:0:66
ACCACACCTTCTACAATGAGCTGCGTGTAGCTCCCGAGGAGCACCCCGTGCTGCTGACCGAGGCCCCCCTGAACCCCAAGGCCAACCGCGAGAAGATGACCCAGGTGAGTGGCCCGCTACCTCTTCTGGTGGCCGCCTCCCTCCTTCCTGGCCTCCCGGAGCTGCGCCCTTTCTCACTGGTTCTCTCTTCTGCCGTTTTCCGTAGGACTCTCTTCTCTGACCTGAGTCTCCTTTGGAACTCTGCAGGTTCT
+
BBB>ABBBFFFFGGGGGGGGGGHHGE2E4ADFHHGFDGGGGHHHH1EEEEGEFHHHFHHGGGFGGGGGGGGGHHHGGGGHGHHHHGGGGGGGGGHHHHHHHHHEFHHHHGHGGHHGGGGGHHHHHHHHHHHGHHGGGGGHGHHGHHHHGGGGGGGGGGGGAGGGGGGFFFFFFFFFFFFFFFFFFFFFFFFFFFFDFFFFFFFFFFFFFFFFFFFFFFFFFFFFFFFFFFFFFFFFFFFFFFFFFFFFFFF
@M05620:37:000000000-D9766:1:1101:18121:7419 1:N:0:66
ACCACACCTTCTACAATGAGCTGCGTGTGGCTCCCGAGGAGCACCCCGTGCTGCTGACCGAGGCCCCCCTGAACCCCAAGGCCAACCGCGAGAAGATGACCCAGGTGAGTGGCCCGCTACCTCTTCTGGTGGCCGCCTCCCTCCTTCCTGGCCTCCCGGAGCTGCGCCCTTTCTCACTGGTTCTCTCTTCTGCCGTTTTCCGTAGGACTCTCTTCTCTGACCTGAGTCTCCTTTGGAACTCTGCAGGTTCT
+
CCCEEEDDFFFFGGGGGGGGGGHHGGGFHGHHHGGGGGGGGHHHHGGGGGGGHHHHHHHGGGGGGGGGGGGHHHHGGGGHGHHHHGGGGGGGGGHHHHFHHHHHGGHHFFGFGHHGGGGGFFGHFHHHFDGDGHGGFDGHGHH?GGGFFGGGFFGGGGGG?AFFGAFFFFFFFFFFFFFFFFFFFFFFFFFFFFCFFFFFFDFFFFFFBFFFFFFBFFBFFFFFFFFFFFFFFFFFFFFFFF1F1FFFF:B
@M05620:37:000000000-D9766:1:1101:21032:7440 1:N:0:66
AGTGCCAGCTCTCAATCGCACAGGGGACCCAGGGCCTGGCCCCTCCATCCAGAAAACCTATGACCTCACCCGCTACCTGGAGCACCAACTCCGCAGCTTGGCTGGGACCTATGTGAGTATCCAGCGTAGGAATCTGGGAGTTGGGGAGGAGTGAGGAGTTGGGGAAAGACAGTCCTAACCGTGGAGGGTTCTGGTAAATGATGGGGTGAGGAGGGGCTCTTTGGCTCCCACCAGTCCCCCTGTCTGGTCTA
+
>1>AAFFFAFFDDFGF11FFAECG0EGGGGHHGG?AF/G0FHGHGGFGBGHEG01FGE0EGHFHCHCGHHHGGG@EHHHHHGHE0FHHGHHHGGEGGEGHGGHGGGHHGHHHHHHHHHHHHEHHHGAEGGHHHHFB1?FCEHHHCGGGCGGHFHHHHCHHHB-CGGHHHHHHHHHHHHHHG.EGGGGGEGGGGGFGGGGGGGGGGGF@FFFFFB@@@@FFFFBFFFFFFFFFFFFFFFFF<FFFFFEBFFF
@M05620:37:000000000-D9766:1:1101:7636:7450 1:N:0:66
ACCACACCTTCTACAATGAGCTGCGTGCGGCTCCCGAGGAGCACCCCGTGCTGCTGACCGAGGCCCCCCTGAACCCCAAGGCCAACCGCGCGAAGATGACCCAGGTGCGTGGCCCGCTACCTCTTCTGGTGGCCGCCTCCCTCCTTCCTGGCCTCCCGGCGCTGCGCCCTTTCTCACTGGTTCTCTCTTCTGCCGTTTTCCGTAGGACTCTCTTCTCTGACCTGCGTCTCCTTTGGAACTCTGCAGGTTCT
+
AAAAAAA1>CFFG3GD3F1BGBHGGAA000AEA/BA/EEGCHHFHGGAAABFBGFCHHF//E?EG/EGGGECHFGGGG/GC/FGHG/<CG/<<CC/1?1??GAGGHH1@FA?@C.-<CGCHH00;;G0C;/:.G@?9.9.9FFAB00;C0CA:0.9.A;-99;@---9--/;BFFF//99;B9B/B/9FFFFEE@99BEF/AB?FFEF/BBB/F;;BFFFFFFFF@F?FEFF/FFFFFFFFFFFFFFFFFF
@M05620:37:000000000-D9766:1:1101:5985:7451 1:N:0:66
AGTGCCAGCTCTCAATCGCACAGGGGACCCAGGGCCTGGCCCCTCCATCCAGAAAACCTATGACCTCACCCGCTACCTGGAGCACCAACTCCGCAGCTTGGCTGGGACCTATGTGAGTATCCAGCGTAGGAATCTGGGAGTTGGGGAGGAGTGAGGAGTTGGGGAAAGACAGTCCTAACCGTGGAGGGTTCTGGTAAATGATGGGGTGAGGAGGGGCTCTTTGGCTCCCACCAGTCCCCCTGTCTGGTCTA
+
AAAAAFFCAFFFGGGGGGG2E?HGGGGEEEHHFEFFCFHHFHGHGGHHHHHHGHHGHGHFHHGHHHHHHHHGGEEGHHHHFFGHHHHHGHHG?ECEGHHHGH3FFGHHGHHHHHFHHHHHHHHHHGCGGGHHHHHHHHHGEHHHGGGGGGGHHHHHHGHGGCGGGGHHHHHHHHHGHHHHGGGGGGGG=FFGGGFGGGGGGGGFGGFFFFFFFFFFFFFFFFFF0FFFFFFFFFFFFFFFFFFFFFFFFFF
@M05620:37:000000000-D9766:1:1101:24309:7511 1:N:0:66
AGTGCCAGCTCTCAATCGCACAGGGGACCCAGGGCCTGGCCCCTCCATCCAGAAAACCTATGACCTCACCCGCTACCTGGAGCACCAACTCCGCAGCTTGGCTGGGACCTATGTGAGTATCCAGCGTAGGAATCTGGGAGTTGGGGGGGAGTGCGGAGTTGGGGACAGACAGTCCTAACCGTGGAGGGTTCTGGTAAATGATGGGGTGAGGAGGGGCTCTTTGGCTCCCACCAGTCCCCCTGTCTGGTCTC
+
AA>AAFFFCFFFGGGGGGGGGGHHGGGGGFHHFGGGFFHGHHGHGGHHHHHHHHECGGGHHHHHHHHHHHHGGEFGHHHHFGHHFHFFEHHHGGGGFHHGGHHEFGHHGHHHHHH3BG3BG33BBCE/<<22@FFHFG0/<?FH/C-9:-;;./-@-;;BFF;DF-;9B?/9FFFFB/;.@:ED.;DA9;AFFF/B//////BFEFDA..A/;DB;BFAF/B/:B/F.A/.9;:BFFFF?C.;B9;/FFF/
@M05620:37:000000000-D9766:1:1101:24975:7515 1:N:0:66
ACCACACCTTCTACAATGAGCTGCGTGTGGCTCCCGAGGAGCACCCCGTGCTGCTGACCGAGGCCCCCCTGAACCCCAAGGCCAACCGCGAGAAGATGACCCAGGTGAGTGGCCCGCTACCTCTCCTGGGGGCCGCTTCCTTCCTTCCGGGCTTCCCGCAGTGGCGCCCTTTTCCCCTGGTTCTCTCTTTTGCGGTTTTCCTTGGGACTTTCTTCTCTGACTGGGTCTCCCTTTGCACCCTGGCTGGTCCT
+
3>AABBAACFBDGGGFFFGFF5F4EBEBF2EEAECEAAE2AGHGHGGG1AEFFF3BFFCEEGGGFA>>EE1CHCCFGEFGEEHFGG/<D?D//CF<1<DFG?FEG1C1?GB//<CCCGC@GBDG//0<<.<-:@---.;C000/99;/.99B-.///:---./;:-;9-9B///9/.;9./9//:////////--9;AAB//9/;....///9://;///9//9./../;9:B/;/;/9...9..;?////
@M05620:37:000000000-D9766:1:1101:10606:7518 1:N:0:66
AGTGCCAGCTCTCAATCGCACAGGGGACCCAGGGCCTGGCCCCTCCATCCAGAAAACCTATGACCTCACCCGCTACCTGGAGCACCAACTCCGCAGCTTGGCTGGGACCTATGTGAGTATCCAGCGTAGGAATCTGGGAGTTGGGGAGGAGTGAGGAGTTGGGGAAAGACAGTCCTAACCGTGGAGGGTTCTGGTAAATGATGGGGTGAGGAGGGGCTCTTTGGCTCCCACCAGTCCCCCTGTCTGGTCTA
+
ABBABFFFAFFFFCGGGFFGGGHHGGGGGGHHGGGGEFHHHHGHGGHHHFHHHHHHHGHHHHHHHHHHHHHGGGGGHHHHHHHHGHHHGGHHGGGGGHHHGHHGGGHHGHHHHHHHHHHHHHHHHGDGGGHGHHHHGHHGGHHHGGGGGGGHHHHHHGHHHGGGGGHHHHHHFFFHGGHHGGEGGGGGCAFGGGCFGGGGGGGGGGFDFFFFFFFFFFFFFFFFFFFFFFFFFFFFFFFFFFFFFFFFFF/
@M05620:37:000000000-D9766:1:1101:26246:7524 1:N:0:66
AGTGCCAGCTCTCAATCGCACAGGGGACCCAGGGCCTGGCCCCTCCATCCAGAAAACCTATGACCTCACCCGCTACCTGGAGCACCCACTCCGCAGCTTGGCTGGGACCTATGTGAGTATCCAGCGTAGGAATCTGGGCGTTGGGGAGGAGTGAGGAGTTGGGGAAAGACAGTCCTAACCGTGGAGGGTTCTGGTAAATGATGGGGTGAGGAGGGGCTCTTTGGCTCCCACCAGTCCCCCTGTCTGGTCTA
+
AA>>AFFFBFFFG4FFFFG2E?GCF2BEEEGGAEFBFFHHFHGHGGHHHFHGHHEBFFHHHFFHHDFHHHHGG/EEHHHH?BGHHH1??GF2>E@E>GBFEHEGGGHHGHHHHGDGHHHHHHHHHGFEGGHHFHHHHH/>CDGHGG.CG<CCG0DGCGHHHFGGF:CFFHCGHGGGGGGGGGGGEFGGFGGGGGGFFGGGFFFFFFDDFFFFFFFFFFFFFFFFFFFFFFFFFFFFFFFFFFFFFFFFFFF
@M05620:37:000000000-D9766:1:1101:10608:7537 1:N:0:66
AGTGCCAGCTCTCAATCGCACAGGGGACCCAGGGCCTGGCCCCTCCATCCAGAAAACCTATGACCTCACCCGCTACCTGGAGCACCAACTCCGCAGCTTGGCTGGGACCTATGTGAGTATCCAGCGTAGGAATCTGGGAGTTGGGGAGGAGTGAGGAGTTGGGGAAAGACAGTCCTAACCGTGGAGGGTTCTGGTAAATGATGGGGTGAGGAGGGGCTCTTTGGCTCCCACCAGTCCCCCTGTCTGGTCTA
+
ABAAAFFFCFFFGGGGGGGGGGHHGGGGGGHHGGGGGGHHHHGHGGGHHHHHHHHHHGHHHHHHHHHHHHHGGEGGHHHH?GHHHH1GFHHHGGGGGHHHGHHGGGHHGHHHHHHHHHHHHHHHHGGGGGFGHHHHHHFGGHHHGGEGGGEGHGHHGGHHHHGGFDHHFHFHHHHHHHHHGGGGAEGGGGGGGGGFGGGGGGGGGGFFFFFFFFFFFFFFFFFFFFFFFFFFFFFFFFFFFFFFFFFFFFB
@M05620:37:000000000-D9766:1:1101:14797:7549 1:N:0:66
ACCACACCTTCTACAATGAGCTGCGTGTGGCTCCCGAGGAGCACCCCGTGCTGCTGACCGAGGCCCCCCTGAACCCCAAGGCCAACCGCGAGAAGATGACCCAGGTGAGTGGCCCGCTACCTCTTCTGGTGGCCGCCTCCCTCCTTCCTGGCCTCCCGGAGCTGCGCCCTTTCTCACTGGTTCTCTCTTCTGCCGTTTTCCGTAGGACTCTCTTCTCTGACCTGCGTCTCCTTTGGAACTCTGCAGGTTCT
+
BBCCCCCBFFFFGGGGGGGGGGHGGGGBAEHGGGGGFGGGFHGHHGGGGGGGGHHHHHHEGGCGGGGGGGGHHHHGGGGHGHHHHGGGGGGGGGHFGHHHHHGHGHHBGHHGGHHGGGGGHHHHHHHHHHHGHHGGGGGHGHHGHGGGGGGGGGGGGGG-ADGGGGFFFFFFFFFFFFFFFFFFFFFFFFFFFFFFFFFFFFFEFFFFFFFFFFFFFFFFFFFF.@FFFFFFFFFFFFFFFFFFFFFFFFF
@M05620:37:000000000-D9766:1:1101:19808:7552 1:N:0:66
AGTGCCAGCTCTCAATCGCACAGGGGACCCAGGGCCTGGCCCCTCCATCCAGAAAACCTATGACCTCACCCGCTACCTGGAGCACCAACTCCGCAGCTTGGCTGGGACCTATGTGAGTATCCAGCGTAGGAATCTGGGAGTTGGGGAGGAGTGAGGAGTTGGGGAAAGACAGTCCTAACCGTGGAGGGTTCTGGTAAATGATGGGGTGAGGAGGGGCTCTTTGGCTCCCACCAGTCCCCCTGTCTGGTCTA
+
CCCCCFFFCFFFGGGGGGGGGGHHGGGGGGHHGGGGGGHHHHGHGGHHHHHHHHHHHGHHHHHHHHHHHHHGGGGGHHHHHHHHHHHHGHHHGGGGGHHHGHHGGGHHGHHHHHHHHHHHHHHHHGGGGGHHHHHHHHHGGHHHGGGGGGGHHHHHHGHHHHGGGGHHHHHHHHHHHHHHGGFGGGGGEFGGGGFGGGGGGGGGGGFFFFFFFFFFFFFFFFFFFFFFFFFFFFFFFFFFFFFFFFFFFFF
@M05620:37:000000000-D9766:1:1101:27283:7554 1:N:0:66
ACCACACCTTCTACAATGAGCTGCGTGTGGCTCCCGAGGAGCACCCCGTGCTGCTGACCGAGGCCCCCCTGAACCCCAAGGCCAACCGCGAGAAGATGACCCAGGTGAGTGGCCCGCTACCTCTTCTGGTGGCCGCCTCCCTCCTTCCTGGCCTCCCGGAGCTGCGCCCTTTCTCACTGGTTCTCTCTTCTGCCGTTTTCCGTAGGACTCTCTTCTCTGACCTGAGTCTCCTTTGGAACTCTGCAGGTTCT
+
BBBBBBBBFFFFGGGGGGDGGGHGGEEBFEHHHGGGGGGGGHHHHGGGEEEFHHHHHHHGGGGGGGGGGGGHFHHGGGGHGHHHHGGGCFGGCGHHHGHHHHHGGCGHHFHGGHGGGGGGHHHHGHHHHFHGHHGGGGGHGHHGHGGGGGGGGGGGGGGGGGGGGGFFFFFFFFFFFFFFFFFFFFFFFFFFFFFFFFFFFFFFFFFFFFFFFFFFEFFFFFFFFFFFFFFFFFFFFFFFFFFFFFFFFFF
@M05620:37:000000000-D9766:1:1101:12789:7555 1:N:0:66
ACCACACCTTCTACAATGAGCTGCGTGTGGCTCCCGAGGAGCACCCCGTGCTGCTGACCGAGGCCCCCCTGAACCCCAAGGCCAACCGCGAGAAGATGAGTGGCCCGCTCCCTCTTCTGGTGGCCGCCTCCCTCCTTCCTGGCCTCCCGGCGCTGCGCCCTTTCTCACTGGTTCTCTCTTCTGCCGTTTTCCGTAGGACTCTCTTCTCTGACCTGCGTCTCCTTTGGAACTCTGCAGGTTCTAGATCGGAA
+
CCCCDDDCFFFFGGGGGGGGGGHHGFGEEGHHHGGGGGGGGHHHHGGGGGGGHHHHHHHGGGGGGGGGGGGGHHHGGGGHGHHHAFEGGGCGGGHHHHGHHHGGGHGFF-CFHHHHHH1GHEDGHFGGGGHGHHGHHHHHFHHHHGGGGG?@DGGGAFFFFFFFFFFFFFFFFFFFFFFFFFFFFFFFFFFFDF?FFFFFFFFFFFFFFF0BFFF.@A=.FFFFFFFFFFFFFFFFFFFFFFEFFFFEFF?
@M05620:37:000000000-D9766:1:1101:17609:7558 1:N:0:66
ACCACACCTTCTACAATGAGCTGCGTGTGGCTCCCGAGGAGCACCCCGTGCTGCTGACCGAGGCCCCCCTGAACCCCAAGGCCAACCGCGAGAAGATGACCCAGGTGAGTGGCCCGCTACCTCTTCTGGTGGCCGCCTCCCTCCTTCCTGGCCTCCCGGAGCTGCGCCCTTTCTCACTGGTTCTCTCTTCTGCCGTTTTCCGTAGGACTCTCTTCTCTGACCTGAGTCTCCTTTGGAACTCTGCAGGTTCT
+
CCCCCCCCFFFFGGGGGGGGGGHHGEGBCFGGHGGGGGGGGHHHHGGGGGGGHHHHHHHFGGGGGGGGGGGHGHHGGGGHGHHHHGGGGGBFGGHGHHGHHHGGGHHFHHHGGHHGGGGGHHHHHHHFGGHGHHGGGGGHGHHGHGGGGFGGGGGGGGG?GGGGGGFFFFFFFFFFFFFFFFFFFFFFFFFFFFCDFFFFFFFFFFFFFFFFFFFFFFFBFFFF/BFFFFFFFFFFFFFFFFFFFFFFFFF
@M05620:37:000000000-D9766:1:1101:13490:7567 1:N:0:66
AGTGCCAGCTCTCAATCGCACAGGGGACCCAGGGCCTGGCCCCTCCATCCAGAAAACCTATGACCTCACCCGCTACCTGGAGCACCAACTCCGCAGCTTGGCTGGGACCTATGTGAGTATCCAGCGTAGGAATCTGGGAGTTGGGGAGGAGTGAGGAGTTGGGGAAAGACAGTCCTAACCGTGGAGGGTTCTGGTAAATGATGGGGTGAGGAGGGGCTCTTTGGCTCCCACCAGTCCCCCTGTCTGGTCTA
+
BCCCBFFFCFFFGGCGGGGGGGHHGGGGGGGHGGGGGGHHHHGHGGHHHHGHHHHHHGHGHHHHHGHHHHHGGGGGHHHHFHHHHHHEGHHHGGGGGHHHGHHGGGHHGHHHHHHHHHHHHHHGHGDFGGGHHFHHHHHGGHHHGGGGGGFHHFHHHGHHHHGGEGHHHHHHHHHHHHHHGACDDEGGEFGGGGFFFGGGGFGGGGFFFFFFFFFFFFFFFFFFFFFFFBFFFFFFFFFFFFFFFFFFFFB
@M05620:37:000000000-D9766:1:1101:19035:7577 1:N:0:66
ACCACACCTTCTACAATGAGCTGCGTGTGGCTCCCGAGGAGCACCCCGTGCTGCTGACCGAGGCCCCCCTGAACCCCAAGGCCAACCGCGAGAAGATGACCCAGGTGAGTGGCCCGCTACCTCTTCTGGTGGCCGCCTCCCTCCTTCCTGGCCTCCCGGAGCTGCGCCCTTTCTCACTGGTTCTCTCTTCTGCCGTTTTCCGTAGGACTCTCTTCTCTGACCTGAGTCTCCTTTGGAACTCTGCAGGTTCT
+
DCDDDDDDFFFFGGGGGGGGGGHHGGGFFGHHHGGGGGGGGHHHHGGGGGGGHHGHHHHGGGGGGGGGGGGHHHHGGGGHGHHHHGGGGGGGGGHHHH2GHF=G/?=1?=F=FHC---<A000D<0=G0=G.C.-A-.CG./=.CBFBBF/F.0=E.E-9--.0:9@F-DFFB:F:0<FBFF000<0B0:B0B09BFF.F:9::D?0://0:B0:00::0<::::/:00<0FFBFBF0:00B000B.F:::
@M05620:37:000000000-D9766:1:1101:25951:7578 1:N:0:66
ACCACACCTTCTACAATGAGCGGCGTGTGGGTCCCGAGGGGCACCCCGTGCTGCTGACCGAGGCCCACCTGAGCCCCAAGGCCAACCGCGAGAAGATGACCCAGGTGAGTGGCCCGCTACCTCTTCTGGTGGCCGCCTCCCTCCTTCCTGGCCTCCCGGAGCTGCGCCCTTTCTCACTGGTTCTCTCTTCTGCCGTTTTCCGTAGGACTCTCTTCTCTGACCTGAGTCTCCTTTGGAACTCTGCAGGTTCT
+
AA1>AA>AFFFFG3FBBEG1F0AEE0E////B0/BEEG?///>///>>>FF/1@@B1GBGG///?E///>0B0B0?/?E<//GGG//</>///?01F111?0.>.<<G01>.<<CCGGGGHHHHHHHHHHHGHHGGGGGGGGGGGGGGGGGGGGGGGGG@@@FFF@@F@@FFFFFFFFFFFFFFFFFFFFFFFF@FFFFFFFFFFFFFFFFFFFFFFFFFFFFFFFFFFFFFFFFFFFFFFFFFFFFFBFF
@M05620:37:000000000-D9766:1:1101:26903:7587 1:N:0:66
GAGGCTGCTTTGGAAGAAACTCATAGATTACTGCAACAGTTCCCCCTGGACCTGGAAAAGTTTCTTGCCTGGCTTACAGAAGCTGAAACAACTGCCACTGGATGCTACCCGTAAGGAAAGGCTCCTAGAAGACTCCAAGGGAGTAAAAGAGCTGATGAAACAATGGCAAGTAAGTCAGGCATTTACGCTTTAGCACTCTTGTGGATCCAATTGAACAATTCTCAGCATTTGAACTTTTAACTGACAAGCCA
+
A>AAAAFAFFFFGFGGFBGGGG1F3FGHHBGHHGGBFEGDGHHHHGGGHFHFHHHHHHHHGHHHGHFHHHFGHHHEHHHFHHHHHHHHH0FHGGHFG1GHHF1GFFGHHG?EEE>FFFHFFECFF1DFD1<EGGHCFGHGGGGE01FFHGHFF1@GHBFHHF/@F1?FF/1?GG??GF0F.CFD1FFCCEFFHFGHBGH0D0G.<0<<DCGCHHFFHBHHCCCC0;GF:GC0=;0F0CBFG00CFFF.AAF
@M05620:37:000000000-D9766:1:1101:21119:7622 1:N:0:66
ACCACACCTTCTACAATGAGCTGCGGGTGGCTCCCGAGGAGCACCCCGTGCTGCTGACCGAGGCCCCCCTGAACCCCAAGGCCAACCGCGAGAAGATGACCCAGGTGAGTGGCCCGCTACCTCTTCTGGTGGCCGCCTCCCTCCTTCCTGGCCTCCCGGAGCTGCGCCCTTTCTCACTGGTTCTCTCTTCTGCCGTTTTCCGTAGGACTCTCTTCTCTGACCTGAGTCTCCTTTGGAACTCTGCAGGTTCT
+
>>11AAAAFFFFE3GBBGED11BFE0AAA00FAFFEEEGEGHH0FF/EAAEFFHF1GHFGCEEGGE>EEEF>>1FEEE/F</FGCC/<<BB</CFF1F1?F<CGFGH1FFHFGHHGGGGGHHHHHHHHHHFFHHGGGGBFGGGGGGBFGGGFF0FEAFG@@@FFF;?F@@BFFFFFFFFFFFFFFFFFFFFFFF@FFFFFFFFFFFFFFFFFFFFFFFFFFFFF/BFFFFFFFFFFFFFFFFFFFFFFFFF
@M05620:37:000000000-D9766:1:1101:18113:7623 1:N:0:66
AGTGCCAGCTCTCAATCGCACAGGGGACCCAGGGCCTGGCCCCTCCATCCAGAAAACCTATGACCTCACCCGCTACCTGGAGCACCAACTCCGCAGCTTGGCTGGGACCTATGTGAGTATCCAGCGTAGGAATCTGGGAGTTGGGGAGGAGTGAGGAGTTGGGGAAAGACAGTCCTAACCGTGGAGGGTTCTGGTAAATGATGGGGTGAGGAGGGGCTCTTTGGCTCCCACCAGTCCCCCTGTCTGGTCTA
+
AA>AAFFFAFFFGGGGGGGCGCHCGGFEEGFHBEEEEGHHFHGFGGHHHGHHGFHHHGFFGGGHHHHHHHHGG>EGHHHH2FHHHH1FFHHGEFFGGHHHGEHG//BEGHHHHHHHHHFHDGFHHGEG/EGHHGHHHHHGGHHHCGFG@ED0GDGHGGGGFGGGFFEA/CGHHHHHHHHHGDEGDFGGEGGGGGFGGGFGGFGGGGDDFFFFFFFF-;EFFFFFFFFFFFFFFFFFFF.ADAFFF/BBFFF
@M05620:37:000000000-D9766:1:1101:19806:7627 1:N:0:66
AGTGCCAGCTCTCAATCGCACAGGGGACCCAGGGCCTGGCCCCTCCATCCAGAAAACCTATGACCTCACCCGCTACCTGGAGCACCAACTCCGCAGCTTGGCTGGGACCTATGTGAGTATCCAGCGTAGGAATCTGGGAGTTGGGGAGGAGTGAGGAGTTGGGGAAAGACAGTCCTAACCGTGGAGGGTTCTGGTAAATGATGGGGTGAGGAGGGGCTCTTTGGCTCCCACCAGTCCCCCTGTCTGGTCTA
+
ABAAAFFFBFFFGGGGGGGGGCHCGGGGGGFHFGGEGGHHHHGHGGHHHGHHGHHHHGHHHHHHHHHHHHHGGEGGHGHHHGHHHHHGGHHHFGFGGHHGFHHGGGHHGGHHGHHHHHHHHGHHGGGGGGGHHHHHHGHGEGHHGCEDFGEGHHHHHGHHHHGGGGHGHHHHHHHHHHHHGGGGGGGGGGGGGGFGGGGGGGGGGGFFFFFFFFF;BFEFFFFFFFFFFFFFFFFFFFFFFFFFFFFFFF/
@M05620:37:000000000-D9766:1:1101:18485:7630 1:N:0:66
GAGGCTGCTTTGGCAGAAACTCATAGATTACTGCAACAGTTCCCCCTGGACCTGGAAAAGTTTCTTGCCTGGCTTACAGAAGCTGAAACAACTGCCAATGCATGCTACCCGCAAGGAAAGGCTCCAAGAAGACTACAAGGGAGTAAAAGAGCTGATGAAACAATGGCAAGTAAGTCAGGAATTTCCGCATTAGCACTCTTGTGGATCCAATTGAACAATTCTCAGCACTTGTACTTGTAACTGACAAGCCC
+
AAA?AAFAFFFFG1FECFFGGBG3AF1ADDFGHHHFFHHHHFHFHGAFA0BGGGA0BBCG1DFG21DBB1A/FGGGHH11BBGBFDBGH0?>1F101BBG1B@B1B2BFG?/>/>?BB>GE/BGA1BBGEF1B1FHFG1/?F/?BFF2@/0F11@1@FFHFFC?1CGF1/??1?1>F101<<1=<1AE-.<<0<=00<G000<;C00/::G0:0CC0::0;00;0/0.9:C00C;00;0C;F099FB.9;.
@M05620:37:000000000-D9766:1:1101:17092:7631 1:N:0:66
AGTGCCAGCTCTCAATCGCACAGGGGACCCAGGGCCTGGCCCCTCCATCCAGAAAACCTATGACCTCACCCGCTACCTGGAGCACCAACTCCGCAGCTTGGCTGGGACCTATGTGAGTATCCAGCGTAGGAATCTGGGAGTTGGGGAGGAGTGAGGAGTTGGGGAAAGACAGTCCTAACCGTGGAGGGTTCTGGTAAATGATGGGGTGAGGAGGGGCTCTTTGGCTCCCACCAGTCCCCCTGTCTGGTCTA
+
AA>ABFFFBFFFFGGGGGGGGGHGGGEGGGHHFGGGGGHHHHGHGGHHHHHHHHGHHGHHHFHHHHHHHHHGGEEGHGHHGGHHHHFHGHHHEGGGGHHHGHHGGGHHGHHHHHHHHHHHHHHHHGGGGGHHHHHGHHHGGHHHGGGGGGGHHHHGHGHHHHGGGGHHHHHHHHHHHHHHGGGGGGGGEGGGGGFGGGGGGGGGGGFFFFFFFFFFFFFFFFFFFFFFFFFFFFFFFFFFFFFFFFFFFFB
@M05620:37:000000000-D9766:1:1101:11890:7636 1:N:0:66
ACACACCTTCTACAATGAGCTGCGTGTGGCTCCCGCGGCGCACCCCGTTCTGCTTACCGAGGCCCCCCTGAACCCCAAGGCCAACCGCGCGAAGATGCCCCAGGTGAGTGGCCCGCTACCTCTTCTGGTGGCCGCCTCCCTCCTTCCTGGCCTCCCGGCGCTGCGCCCTTTCTCACTGGTTCTCTCTTCTGCCGTTTTCCGTAGGACTCTCTTCTCTGACCTGAGTCTCCTTTGGAACTCTGCAGGTTCTA
+
BBBBBBBFFFBBFBGGG5BBABBABEGHGHHGGGG2AE0AAEFGGGEEFGFHHBBFGHGGGGGGGGGG<F2FGHGG/DGGGGHHGGGCG/><C-<=G1>FGGGGHHHFHHGGHHGGGFGHHHHHHHHGGGGGGGGGGGGGGGGGGGGGGFFFFFFFF;-9@DFFFFFFFFFFFFFFFFFFFFFFFFFFFFFFFFFFFFFFFFFDFFFFFFFFFFFFFFFFFFFF.BFFFFFFFFFFFFFFFFFFFFFFFF;
@M05620:37:000000000-D9766:1:1101:18471:7643 1:N:0:66
GAGGCTGCTTTGGAAGAAACTCATAGATTACTGCAACAGTTCCCCCTGGACCTGGAAAAGTTTCTTGCCTGGCTTACAGAAGCTGAAACAACTGCCAATGGATGCTACCCGTAAGGAAAGGCTCCTAGAAGACTCCAAGGGAGTAAAAGAGCTGATGAAACAATGGCAAGTAAGTCAGGCATTTCCGCTTTAGCACTCTTGTGGATCCAATTGAACAATTCTCAGCATTTGTACTTGTAACTGACAAGCCA
+
AABBBBFCFFFFFFGGGGGGGGHHHHHHHHHHHHCHFFHHHDEGGGEFFFGHHGGHE3CGFHHFHHHBBGHGGHHEBFGHHHGHHBDGBFEHHHHHGHHHHBGHBDDFHF??>E1BFGFGHGHHGGGDFGBFFGFCFHHADA?<BGGHDFHCGHFGGHHHHGGHFBGCFFF?GGFFFG?FF<FDGBADACF1==GG=CDGF=GAGHFBG;;:GCGGCCGC0:;GCCCCFHHBFGGG0FFFGC0CFC9;;./
@M05620:37:000000000-D9766:1:1101:19961:7689 1:N:0:66
ACCACACCTTCTACAATGAGCTGCGTGTGGCTCCCGAGGAGCACCCCGTGCTGCTGACCGAGGCCCCCCTGAACCCCAAGGCCAACCGCGAGAAGATGACCCAGGTGAGTGGCCCGCTACCTCTTCTGGTGGCCGCCTCCCTCCTTCCTGGCCTCCCGGAGCTGCGCCCTTTCTCACTGGTTCTCTCTTCTGCCGTTTTCCGTAGGACTCTCTTCTCTGACCTGAGTCTCCTTTGGAACTCTGCAGGTTCT
+
CCCCCCCCFFFFGGGGGGGGGGHHGFGEHGHHHGGGGGGGGHHHHGGGGGGGHHHHHHHGCGFGGGGGGGGHHHHGGGGHGHHHHGGGGGCGGGHHHHHHHHHHGHHGGHHGGHHGGGGGHHHHHHHHHHHGHHGGGGGHGHHGHGGGGGGGGGGGGGGGGGGGGGFFFFFFFFFFFFFFFFFFFFFFFFFFFFFFFFFFFFFFDFFFFFFFFFFFFFFBFFFFFFFFFFFFFFFFFFFFFFFFFFFFFFF
@M05620:37:000000000-D9766:1:1101:20852:7699 1:N:0:66
ACCACACCTTCTACAATGAGCTGCGTGTGGCTCCCGAGGAGCACCCCGTGCTGCTGACCGAGGCCCCCCTGAACCCCAAGGCCAACCGCGAGAAGATGACCCAGGTGAGTGGCCCGCTACCTCTTCTGGTGGCCGCCTCCCTCCTTCCTGGCCTCCCGGAGCTGCGCCCTTTCTCACTGGTTCTCTCTTCTGCCGTTTTCCGTAGGACTCTCTTCTCTGACCTGAGTCTCCTTTGGAACTCTGCAGGTTCT
+
CCCCCCCCFFFFGGGGGGGGGGHHGGGBEEHCGGGEEGGGGHGHHGGGGGGGHHHHHHHGGGGGGGGGGGGHGHHGGGGHGHHHHGGGGGDGFGHHHHHHHHGHGHHGHHHGGHHGGGGGHHHHHHHHGHHGGHGGGGGHGHHGHGGGGGGGGGGGGGG-@CGGGGFFFFFFFFFFFFFFFFFFFFFFFFHHHFFFFFFHFFFFFFFFFFFFFHHFFBFBFFFFFFFFFFFFFFHFFFFFFFFFFFFFFFF
@M05620:37:000000000-D9766:1:1101:13344:7720 1:N:0:66
AGTGCCAGCTCTCAATCGCACAGGGGACCCAGGGCCTGGCCCCTCCATCCAGAAAACCTATGACCTCACCCGCTACCTGGAGCACCAACTCCGCAGCTTGGCTGGGACCTATGTGAGTATCTAGCGTAGGAATCTGGGAGTTGGGGAGGAGTGAGGAGTTGGGGAAAGACAGTCCTAACCGTGGAGGGTTCTGGTAAATGATGGGGTGAGGAGGGGCTCTTTGGCTCCCACCAGTCCCCCTGTCTGGTCTA
+
BBAACFFFCFFFGGGGGGGGGGHHGGGGGGHHGGGGGGHHHHGHGGHHHHHHHHHHHGHHHHGHHHHHHHHGGGGGHHHHHHGHGHHHGHHHGGGGGHHHGHHGGGHHGHHHHHHHFFHBHHH3GDED/EFH2FHHHH0/<?GHGG.-AA.>G00CCAFHGHGGGGHE/://;GHHHH/GCFGG:9EG;CGGGGFFGGBFGFGGGGDFF?FFFFFFFFFFFFFFFFFFFFFFFFFFFFFFFFFFFFFFFFF
@M05620:37:000000000-D9766:1:1101:20923:7728 1:N:0:66
ACCACACCTTCTACAATGAGCTGCGTGTGGCTCCCGAGGAGCACCCCGTGCTGCTGACCGAGGCCCCCCTGAACCCCAAGGCCAACCGCGAGAAGATGACCCAGGTGAGTGGCCCGCTACCTCTTCTGGTGGCCGCCTCCCTCCTTCCTGGCCTCCCGGAGCTGCGCCCTTTCTCACTGGTTCTCTCTTCTGCCGTTTTCCGTAGGACTCTCTTCTCTGACCTGAGTCTCCTTTGGAACTCTGCAGGTTCT
+
CCCCCCCCFFFFGGGGGGGGGGHHGGGEEGHHHGGGGGGGGHHHHGGGGGGGHHHHHHHGGGGGGGGGGGGHHHHGGGGHGHHHHGGGGGGGGGHHHHHHHHHHGHHHHHHGGHHGGGGGHHHHHHHGGHHGHHGGGGGHGHHGHGGGGGGGGGGGGGGFGGGGGGFFFFFFFFFFFFFFFFFFFFFFFFFFFFFFFFFFFFFFFFFFFFFFFFFFFFFFFFFFFFFFFFFFFFFFFFFFFFFFFFFFFFF
@M05620:37:000000000-D9766:1:1101:17576:7741 1:N:0:66
ACCACACCTTCTACAATGAGCTGCGTGTGGCTCCCGAGGAGCACCCCGTGCTGCTGACCGAGGCCCCCCTGAACCCCAAGGCCAACCGCGAGAAGATGACCCAGGTGCGTGGCCCGCTACCTCTTCTGGTGGCCGCCTCCCTCCTTCCTGGCCTCCCGGAGCTGCGCCCTTTCTCCCTGGTTCTCTCTTCTGCCGTTTTCCGTAGGACTCTCTTCTCTGACCTGCGTCTCCTTTGGAACTCTGCCGGTTCT
+
AAAABBBBFFFFGFGGGGGDGFHHGGGE4EFFGDFFDE?ADGHHHGGGDEEFGGFGHHGECECFGGGGGGFHFHHGGECFFHHHEFGGGGCGGABGHFFHHFFEGHG1<FG/AGHCGGGGHHHHHHHHHHHGHGGGGGGHGGGGGGGGGGGGGGGGEDC-:@FFF-DFFFFFFFF/;F/AFFFFFFFFFFFFFFDDFFFFFFF99ABBFFFFFFFFFFF/BFFF.;ADDFFFFFFB//;BFFFF/-@BDFF
@M05620:37:000000000-D9766:1:1101:12822:7743 1:N:0:66
GAGGCTGCTTTGGAAGAAACTCATAGATTACTGCAACAGTTCCCCCTGGACCTGGAAAAGTTTCTTGCCTGGCTTACAGAAGCTGAAACAACTGCCAATGGATGCTACCCGTAAGGAAAGGCTCCTAGAAGACTCCAAGGGAGTAAAAGAGCTGATGAAACAATGGCAAGTAAGTCAGGCATTTCCGCTTTAGCACTCTTGTGGATCCAATTGAACACTTCTCAGCATTTGTACTTGTAACTGACAAGCCA
+
>11>AACAFFFFGFG11FGGGGFGFFHHH1GHHH11BBFDGHHHHGGGG0GHHHHHHFGGHHHHHHHHHHHHHHFHHHHDHHHHHHFHHGHHHHHH1FHHHCHGHHHHHHGGGGHHHFHHHHHHGHFFHHHHHHHHB1BFEHGGF1GGGGHGHHGHHHFHHF/FGFHHHGGFDGGHHHHHAGHHGHGGGGGHHHHHGHFHHHHGHHHHHHHHHFFHH/CGGHHHFHHHHHGBFGGGFFGFGGGGGGBFGFB
@M05620:37:000000000-D9766:1:1101:19916:7746 1:N:0:66
AGTGCCAGCTCTCAATCGCACAGGGGACCCAGGGCCTGGCCCCTCCATCCAGAAAACCTATGACCTCACCCGCTACCTGGAGCACCAACTCCGCAGCTTGGCTGGGACCTATGTGAGTATCCAGCGTAGGAATCTGGGAGTTGGGGAGGAGTGAGGAGTTGGGGAAAGACAGTCCTAACCGTGGAGGGTTCTGGTAAATGATGGGGTGAGGAGGGGCTCTTTGGCTCCCACCAGTCCCCCTGTCTGGTCTA
+
>111AF1FAFF@GGGC1AFEEECEFEFGEEGHFGG?/AGA0GEHGGEH1FGBB01BGGFGHHGHHHHHHHHGGGGGHHHHFHHHFHHHGBHFFCCCEGGFEHHGCGHHGHGHHHHHHHHHHHHHHGGGGGGHHHGGFHHGGHHG/CCCGGGHGFHHHCGHGHGGGGGHHHHHHHHHHHHHGGFGGGGGCFFGGGGGGGGGGGGGGGF?FFFFBF<@@?FFFFFFFFFFFFFFFFFFFFFF@FFFFFFFFFF
@M05620:37:000000000-D9766:1:1101:5082:7748 1:N:0:66
ACCACACCTTCTACAATGAGCTGCGTGTGGCTCCCGAGGAGCACCCCGTGCTGCTGACCGAGGCCCCCCTGAACCCCAAGGCCAACCGCGAGAAGATGACCCAGGTGAGTGGCCCGCTACCTCTTCTGGTGGCCGCCTCCCTCCTTCCTGCCCTCCCGGAGCTGCGCCCTTTCTCACTGGTTCTCTCTTCTGCCGTTTTCCGTAGGACTCTCTTCTCTGACCTGCGTCTCCTTTGGAACTCTGCAGGTTCT
+
BBBBBBB3BFFFGFGGGGAFGGHHGGE2FEHFG2BE2EECGHHHHGGEFGDGHGHHHHHAECGGGGGGGGGHGHHGGGFHGHHHHGGGGG//BDHBGGHHHHGGFHG1??GFGH?AFGGGHHHHHDGFHHHGHHGGGGGHGHHGHGGGGG/CEGGGGDD-;;CFFGFFFFFFFFFFFFFFFFFFFFFFFFFFFFFFFFFFFFFFDDFFFFFFFF;BFEFBFFFF.@FCFFFFFFFFFFFFFFFFFFF.BFF
@M05620:37:000000000-D9766:1:1101:17571:7759 1:N:0:66
ACCACACCTTCTACAATGAGCTGCGTGTGGCTCCCGAGGAGCACCCCGTGCTGCTGACCGAGGCCCCCCTGAACCCCAAGGCCAACCGCGAGAAGATGACCCAGGTGAGTGGCCCGCTACCTCTTCTGGTGGCCGCCTCCCTCCTTCCTGGCCTCCCGGAGCTGCGCCCTTTCTCACTGGTTCTCTCTTCTGCCGTTTTCCGTAGGACTCTCTTCTCTGACCTGAGTCTCCTTTGGAACTCTGCAGGTTCT
+
>A>AA?1AFF11AFGDGFGF1FHHEAFEE?0FGFF0EEGEA/F0AAEGAEGEHHHHFHHGGGG/FEG?>EFHGHHCFGGFFHHFH/?ECGGGGCHHHDDGH0FHECFFGGFEGHHGGGGGHHHHHHHHHHHGHHGGGGGHGHHGHGGGGGGGGGGGGGGGGGGGGG@F@@FFFFFFFFFFFFFFFFFFFFFFFF@BFFFFFFFFFFFFFFFFFFFFFFFFFFFFFFFFFFFFFFFFFFFFFFFFFFFFFFF
@M05620:37:000000000-D9766:1:1101:14824:7775 1:N:0:66
ACCACACCTTCTACAATGAGCTGCGTGTGGCTCCCGAGGAGCACCCCGTGCTGCTGACCGAGGCCCCCCTGAACCCCAAGGCCAACCGCGAGAAGATGACCCAGGTGAGTGGCCCGCTACCTCTTCTGGTGGCCGCCTCCCTCCTTCCTGGCCTCCCGGAGCTGCGCCCTTTCTCACTGGTTCTCTCTTCTGCCGTTTTCCGTAGGACTCTCTTCTCTGACCTGAGTCTCCTTTGGAACTCTGCAGGTTCT
+
BBBBBBBBFFFFGGGGGGGGGGHFGGGEHGHHHGGGGGGGGHHHHGGGGFGGHHHHHHHGGGGGGGGGGGGHHHGGGGGHGHHHHGGGGGGGGGHHHHGHHHEHGHHHHHEFEHHCGGGGHHHGHHHGFGFGHHGGGGGGGHHFHGFGGFGEFGGGGGGAFGGGGGFFFFFFFFFFFFFFFFFFFFFFFFFFFFFFFFFFFFFFDDFFFFFFFFFFFFFFFFFFBFFFFFFFFFFFFFFFFFFFFFFFFFF
@M05620:37:000000000-D9766:1:1101:16360:7785 1:N:0:66
ACCACACCTTCTACAATGAGCTGCGTGTGGCTCCCGAGGAGCACCCCGTGCTGCTGACCGAGGCCCCCCTGAACCCCAAGGCCAACCGCGAGAAGATGACCCGGGTGGGTGGCCCCCTCCTCCTTCTGGCGCCTCCCTCCCTCCTTCCTGCCCTCCGGGGCCTCCTCCCTTTCTCACTGTTTCTCCTTTCTGCCTTTTTCGGACTCTCTTCTTTCCCCGCCCTCTCTTTCCTTTGTATGTCTGTAGTTTCT
+
BBCCCCCCFFFFGGGGGGGGGGHHGGGGHGHGHGGGGGGGGHHHHGGGFGGGHHHHHHHGGGGGGGGGGGGHHHHGGGGHGHHHHGGGGGGGGGHFHHGDCH//<A/A->.<C.<-<-.<///;000;00-.A..;A/;E.;FGG00/09/;9/CD.-----.../:/:FB/9BB//////9://///////9///9:B/--.:-///9////9////--9:;.///9////9////////////9////:
@M05620:37:000000000-D9766:1:1101:3945:7788 1:N:0:66
ACCACACCTTCTACAATGAGCTGCGTGTGGCTCCCGAGGAGCACCCCGTGCTGCTGACCGAGGCCCCCCTGAACCCCAAGGCCAACCGCGAGAAGATGACCCAGGTGAGTGGCCCGCTACCTCTTCTGGTGGCCGCCTCCCTCCTTCCTGGCCTCCCGGAGCTGCGCCCTTTCTCACTGGTTTTCTCTTCTGCCGTTTTCCGTAGGACTCTCTTCTCTGACCTGAGTCTCCTTTGGAACTCTGCAGGTTCT
+
CCCCCCCAFFFFGGGGGGBGGGHHGGGBFEHHHGGGGCGCGHHHHGG?EFGGHHGHHGHEGGGGGGGGGGGHFHHGGGGHGHHHGGGGGG>CCDFFHHGHHHHHGHH=GGHGGHHGGGCGHHHHHHHHHHHGHHGGGGGHGHHGHGGGGGGGGGGGGGGDDGGGGGFFFFFFFFFFFFFFFFFFFFFFFFFFFFFFFFFFFFFFFFFFFFFFFFFFFFFFFFFF/FFFFFFFFFFFFFFFFFFFFFFFFFF
@M05620:37:000000000-D9766:1:1101:5546:7798 1:N:0:66
ACCACACGTTCTACAATGCGCTGCGTGCGGCTCCCGAGGAGCACCCCGTGCTGCTGACCAAGGCCCCCCTGAACCCCAAGGCCAACCGCGCGAAGATGACCCAGGTGAGTGGCCCGCTACCTCTTCTGGTGGCCGCCTCCCTCCTTCCTGGCCTCCCGGAGCTGCGCCCTTTCTCACTGGTTCTCTCTTCTGCCGTTTTCCGTAGGACTCTCTTCTCTGACCTGCGTCTCCTTTGGAACTCTGCAGGTTCT
+
AAAAAAA1BCFAGGGGGG1AEAFEGFG00EE/F/BE/EEE?GHFHGG//BEFBGCHHHF1B>/GHGGGGGAGHHGGGCGHGHHHHGGGGGCC?CG/?GHHHHEGFGE1>GGGEG<A@CGCHHFHH:GGHGHCFHGC@CGFGFFABBGGGGGGGGFEGBA-9-9BF@<A@@FFFFFFFFFBBFBFFFFBFFFFFF@BBFFFFFFEFFFFFFFFFF9:FFFFFFFFF@B?FFFFFFFEFFFFFFEFFFFFFFF
@M05620:37:000000000-D9766:1:1101:6374:7805 1:N:0:66
AGTGCCAGCTCTCAATCGCACAGGGGACCCAGGGCCTGGCCCCTCCATCCAGAAAACCTATGACCTCACCCGCTACCTGGAGCACCCACTCCGCAGCTTGGCTGGGACCTATGCGTCTCCCGCGTAGGCCTCTGGGCGTTGGGGAGGCGTGCGGCGTTGGGGACAGACAGTCCTAACCGTGGAGGGTTCTGGTAAATGATGGGGTGAGGCGGGGCTCTTTGGCTCCCACCAGTCCCCCTGTCTGGTCTATC
+
>A>>>FFFBFFFG4FFFGGAECHEGEEFGECHAEEEGGHHHHGFGGHHHGHHHHHHHEHHHGHHHDGCHHHGE>>EGHHHBFGHHHA1?FHFEGCGEHFGGEHGGGHHGHFHG2ED/?FH2?BF</>D11?FCHGF.<AD@GCF.<:.ACC.:B-;BDGGFG.-;ABFFFBFFFFFFFFFFF.;DC..AFFF;/:BFF/FFFFF9=AFF.@;@B@FEFFFFF/9;AEFFFEFB:BFFFFF9BBFFFBB/;B
@M05620:37:000000000-D9766:1:1101:18599:7806 1:N:0:66
AGTGCCAGCTCTCAATCGCACAGGGGACCCAGGGCCTGGCCCCTCCATCCAGAAAACCTATGACCTCACCCGCTACCTGGAGCACCAACTCCGCAGCTTGGCTGGGACCTATGTGAGTATCCAGCGTAGGAATCTGGGAGTTGGGGAGGAGTGAGGAGTTGGGGAAAGACAGTCCTAACCGTGGAGGGTTCTGGTAAATGATGGGGTGAGGAGGGGCTCTTTGGCTCCCACCAGTCCCCCTGTCTGGTCTA
+
ABABBFFFBFFFGGGGGGGGGGHGGFFGGGHHGGGGGGHHHHGHGGHHHHHHHHGHHGHHHGGHHHHHHHHGGEEGHHHHBGHHHHHHGHHHGGGGGHHHGHHGGGHHGHHHHHHHHHHHHHHHHGGGGGHHHHHHHHHGGHHHGGADGGEGHFHHHGHHHHGGGGHHHHHHHHHHHHHHGGGGEGGGFGGGGGFFFGGGGGGGGGFFFFFFFFFFFFFFFFFFFFFFFFFFEFFFFFFFFFFFFFFFFFF
@M05620:37:000000000-D9766:1:1101:15740:7814 1:N:0:66
ACCACACCTTCTACAATGAGCTGCGTGTGGCTCCCGAGGAGCACCCCGTGCTGCTGACCGAGGCCCCCCTGAACCCCAAGGCCAACCGCGAGAAGATGACCCAGGTGAGTGGCCCGCTACCTCTTCTGGTGGCCGCCTCCCTCCTTCCTGGTCTCCCGGAGCTGCGCCCTTTCTCACTGGTTCTCTCTTCTGCCGTTTTCCGTAGGACTCTCTTCTCTGACCTGAGTCTCCTTTGGAACTCTGCAGGTTCT
+
CCCCDDCDFFFFGGGGGGGGGGHHGGGGHGHHHGGGGGGGGHHHHGGGGGGGHHHHHHHGGGGGGGGGGGGHHHHGGGGHGHHHHGGGGGGGGGHGHHFHHHFGFGGHHGHGGHHGGGGGHHHHHHHHGHHGHHGGGGGHGHHGHGGGGGGBFFGGGGGGGGGGFGGFFFFFFFFFFFFFFFFFFHFFFFHFFFFFFFFFFFFFFFFFFFFFFFFFFFFFFFFFFFFFFHFFFFHEFFFFFFFFHFFFFFF
@M05620:37:000000000-D9766:1:1101:5181:7819 1:N:0:66
ACCACACCTTCTACAATGAGCTGCGTGTGGCTCCCGAGGAGCACCCCGTGCTGCTGACCGAGGCCCCCCTGAACCCCAAGGCCAACCGCGAGAAGATGACCCAGGTGAGTGGCCCGCTACCTCTTCTGGTGGCCGCCTCCCTCCTTCCTGGCCTCCCGGCGCTGCGCCCTTTCTCACTGGTTCTCTCTTCTGCCGTTTTCCGTAGGACTCTCTTCTCTGACCTGCGTCTCCTTTGGAACTCTGCAGGTTCT
+
CCCCCCCBFFFFGGGGGGFGGGHHGGGBFFHHHFGGGGGGGHGHHGGEEEGGHHHHHHHEGGGGGGGGGGGHFHHGGGGHGHHHHGGGGG<BCFHFGHHHHHEGFHH1?GGGGH/>DCGGHHHHHDGGHHGGHHGGGGGHGHHGHGGGGGGGGGGGGG?-:-;CDFFFFFFFFFFFFFFFFFFFFFFFFFFFFFFFFFFFFFFFF?FFFFFFFFBBFFFFFFFF?DFFFFFFFFFFFFFFFFFFFFFFFFF
@M05620:37:000000000-D9766:1:1101:24471:7823 1:N:0:66
ACCACACCTTCTACAATGAGCTGCGTGTGGCTCCCGAGGAGCACCCCGTGCTGCTGACCGAGGCCCCCCTGAACCCCAAGGCCAACCGCTACCACATGAGCCAGGTGCGTCGCTCCCTCCCTCCTCTCCTGACCGCCGCCCTCCTTCCCTGCCTCCCTCATCTGCGCCCTTTCTCACTGGTTCTCTCTCCTGCCGTTTTCCCTATTACTATCCTGCCTGATCTGAGTCTCATTTGGAACTCTGCACGCTCC
+
BBBBBBBBFFFFGGGFDDGBG54FEEGGH?GHHFGCEEGGGHHHHGGGE?EFFFFFGHHGGGCGGGGGGGGHHHGGGGGHFHHHHGGGG/</0B1/11111?0?/?<1/?//>/>..>0><00.//0//0<0/<--;-;ADG../=CB90;.;FF.E/9.0;;FG--.9-F/B//;/9/.;////;FF/99/;A-../AF///////9/////;//9/:B/;B///;B////:/;/;//9/B////.99D.
@M05620:37:000000000-D9766:1:1101:21615:7835 1:N:0:66
GAGGCTGCTTTGGAAGAAACTCATAGATTACTGCAACAGTTCCCCCTGGACCTGGAAAAGTTTCTTGCCTGGCTTACAGAAGCTGAAACAACTGCCAATGGATGCTACCCGTACGGAAAGGCTCCTCGAAGACTCAACGGGCGAAAACGAGCTGCTGAAACACTGGCAAGTACGTCAGGACTTTCCGCTTTAGCACTCTTGTGGATCCAATTGACAACTTCTCAGCATTTGTACTTGTAACTGACACGCCA
+
CBCCCCFCFFFFGGGGGGGGGGHHHHHHHHHHHHHHHHHHHHHHHGGGHHHHHHHHHHHHHGHHHHHHHHHHHHHHHHHHHHHHHHHHHHHHHHHHHFHHG3GCG3DGHHG1>1>EEGFHEHHHG32?<2?EGFH2?FDC//>//<>0/<>EGH1FHFHHFHHHHHHHHGHG0AGHGGH0:CHHHHGGGG?BFFGGGGGFGFFGGGGGGBFGFF00;AFGGG0;;9BFFFFFFFFFBFFFFFFFFFBDAF?
@M05620:37:000000000-D9766:1:1101:19674:7844 1:N:0:66
GAGGCTGCTTTGGAAGAAACTCATAGATTACTGCAACAGTTCCCCCTGGACCTGGAAAAGTTTCTTGCCTGGCTTACAGAAGCTGAAACAACTGCCAATGGATGATACCAGTCCAGCAGGAAGCAAAGACGACTACAAGAGCGTAAGCGAGCAGAAGACACCATGGCACAACCGTCAGGAATTTACGCATTAGCACTCTTGTGGATCCACTTACCCAATTCAACGACTTTGAACTTGTACATGACAAACCA
+
BBBBBAFBFFFFGGGGGGGGGGHHHHHHHHHHHHHHFHHFHHHHHGGGHHHHHHHHHHHHHHHHHHHHHHHHHHHHHHHHHHHHHHHHHHHHHHHHHHHHB3@3F4B@B3BBB343B21?/20?33BB3B><EFE3GGF202<<??02BEGC/<?0??00?<FGH00>100..><.EGFCG<CG0=CE.:;0;CCGHHH0:0:.0;:/0/;000;CFAFG00;9..-;:FF09;0;0C0/;/9/;/9.;A.
@M05620:37:000000000-D9766:1:1101:10205:7846 1:N:0:66
GAGGCTGCTTTGGAAGAAACTCATAGATTACTGCAACAGTTCCCCCTGGACCTGGAAAAGTTTCTTGCCTGGCTTACAGAAGCTGAAACAACTGCCAATGGATTCTACCCTTAAGGAAAGGCTCCTAGAAGACTCCAAGGGAGTAAAAGAGCTGATGAAACAATGGCAAGGAAGTCAGGCCATTCCGCTTTAGCACTCTTGTGGATCCAATTGAACAATTCTCAGCATTTGTACTTTTAACTGACAAGCCA
+
AA1AAAFAFFFFGGGGAGFGGGFG3DDGFDGHHHFFAFG1BA2GGGGGFBGFFHGHHGHGFGFHHHHHHHGHHHFGHHHFHHFHHGEHGGCHHHHGBFGHH1B1B2BBGG10BF1FGCGCGEBBF>111B110BFGEFFGE/?<0BDG1<00<BF112@@10<1<@0F<//??<1?FDC0//>>FGGF>AFF1==F0<0=0<<<DCGGHC==;CGCB/:G0<<;0/;CGGH0;:CF0;B;990090;.99/
@M05620:37:000000000-D9766:1:1101:6722:7847 1:N:0:66
AGTGCCAGCTCTCAATCGCACAGGGGACCCAGGGCCTGGCCCCTCCATCCAGAAAACCTATGACCTCACCCGCTACCTGGAGCACCAACTCCGCAGCTTGGCTGGGACCTATGTGAGTATCCAGCGTAGGAATCTGGGAGTTGGGGAGGAGTGAGGAGTTGGGGAAAGACAGTCCTAACCGTGGAGGGTTCTGGTAAATGATGGGGTGAGGAGGGGCTCTTTGGCTCCCACCAGTCCCCCTGTCTGGTCTA
+
ABAAAFFFBFFFGEGGGGGGGGHFGG2EFEHHGGGG2FHHHHGHGGHHHGHHHHHFGFHHFFHHHGHHHHHGGEFGHHHHFHHHHH1?ECHGFGGGFHGHGHGGGGHHGHHHHHHGHHHHHHHHHGG?BGDGHHHHHH0FGHHHGG<CG.CGH0GHGGHHHHGGE.:GCH/CHHHHGHHHGGGG.EGGEGGGGGFFGGGGGGGGGGFFFFFBFFFFFFFFFFFFFFFFFFFFFFFFFFFFFFFFFFFFFFB
@M05620:37:000000000-D9766:1:1101:26007:7850 1:N:0:66
AGTGCCAGCTCTCAATCGCACAGGGGACCCAGGGCCTGGCCCCTCCATCCAGAAAACCTATGACCTCACCCGCTACCTGGAGCACCAACTCCGCAGCTTGGCTGGGACCTATGTGAGTATCCAGCGTAGGAATCTGGGAGTTGGGGAGGAGTGAGGAGTTGGGGAAAGACAGTCCTAACCGTGGAGGGTTCTGGTAAATGATGGGGTGAGGAGGGGCTCTTTGGCTCCCACCAGTCCCCCTGTCTGGTCTA
+
>A>1>DFFAFFFG1GGGGGCGCHHGCAEFEHHFEFFGGHHHHGHGGHHHHHHHHHGHGHHHHHHHGHHHHHGGEEGHHHH0GHHHH0/EGHHFGGGGHHHGHHGGGHHGHHHHHHHHHHHHHHHHGGGGGHHHHHHHHAFGHHHGGCCGCEHHDHHFGHHHHGGGGGHFHHHHHHHHHHG@GGGGGGGGGGGGGGGGGGGGGGGGGF@FFFFFF@@@@FFFFFFFFFFFFFFFFFFFFFF@FFFFFFFFFF
@M05620:37:000000000-D9766:1:1101:21050:7867 1:N:0:66
AGTGCCAGCTCTCAATCGCACAGGGGACCCAGGGCCTGGCCCCTCCATCCAGAAAACCTATGACCTCACCCGCTACCTGGAGCACCAACTCCGCAGCTTGGCTGGGACCTATGTGAGTATCCAGCGTAGGAATCTGGGAGTTGGGGAGGAGTGAGGAGTTGGGGAAAGACAGTCCTAACCGTGGAGGGTTCTGGTAAATGATGGGGTGAGGAGGGGCTCTTTGGCTCCCACCAGTCCCCCTGTCTGGTCTA
+
ABBBBFFFCFFFGGGGGFGGGGHHGEGGGGHHGGGGGGHHHHGHGGHGHHHHHHGHHGHHHHHHHHHHHHHGGFEGHHHGGGHFHHHHGHHHGGGGGGHHGHHFEEHHGHHHHHHHHHHHHHHHHGGFGGHHHHHHHHHGGHHHGGGGGGGHHHHHHGHHHHGGGGGHHHGHHHHHGHHHGCEFGGGG;FGGGGFFFGGGGGGGGGDBFFFFFFFFFFFFFFBFFFFFFFFFEFFFFFFFFFFFFBBFFF/
@M05620:37:000000000-D9766:1:1101:11724:7874 1:N:0:66
AGTGCCAGCTCTCAATCGCACAGGTGACCCAGGGCCTGGCCCATCCATCCAGGAAACCTATGACCTCACCCGCTACCTGGAGCACCAACTCCGCAGCTTGGCTGGGACCTATGTGAGTATCCAGCGTAGGAATCTGGGAGTTGGGGAGGAGTGAGGAGTTGGGGAAAGACAGTCCTAACCGTGGAGGGTTCTGGTAAATGATGGGGTGAGGAGGGGCTCTTTGGCTCCCACCAGTCCCCCTGTCTGGTCTA
+
1>>>A11CAFFF1FG3F1FFECCG1BFGHC0FF??00BFGFG/0BFGB1F1F0/0B0FFGAB2DGEGBGFGAE//EGHGGHBF>BGH/?0GHG/@@/0FG/GH/EEFGFB1GFHG2EBFGH2BGFCEGCGHFFHHHHBGF?GHGCGGGCGGHHFHEHCHHGG?CEGHHGGFGHHHHHHHGCC:CFGGGAAFFGB9BFGGGGGEGEFFGGFFFFB??@@FFFFFFFFFAAFFFFFFFFFFF;EFFF/FFBB9
@M05620:37:000000000-D9766:1:1101:13934:7897 1:N:0:66
ACCACACCTTCTACAATGAGCTGCGTGTGGCTCCCGAGGAGCACCCCGTGCTGCTGACCGAGGCCCCCCTGAACCCCAAGGCCAACCGCGAGAAGATGACCCAGCAGAGTGGCCCGCTACCTCTTCTGGTGGCCGCCTCACTCCTTCCTGGCATACCGGAGAAGCGCCCTTTCTCACTGGTTCTCTCTTCTGCCGTTTTCCGTAGGACTCTCTTCTCTGACCTGCGTCTCCTTTGGAACTCTGCAGGTTCT
+
BBBABBBBFFFFGGGGDGGDGBHFGAABE2GH3FFAEGGGGHHHHGGGGEGGHHGHHHHGCGGGG1FGGGGFHCHGGGEHEEHHHGCEDGB<<DCG111?GGEG0000/???FHHCC-@CG0FGHH0D0=/<CHGGGGGFF0<:0GB/;CFF/B0CF?-9A-.;/;B-;9//9/;BFFFF//9;FFFF/;FFBB>9AFFFFDFFD.BBFB/B//:BFFFFBFFB.;ABFFFBBFB/BFFFFFFEFBF?FFF
@M05620:37:000000000-D9766:1:1101:4807:7906 1:N:0:66
AGTGCCAGCTCTCAATCGCACAGGGGACCCAGGGCCTGGCCCCTCCATCCAGAAAACCTATGACCTCACCCGCTACCTGGAGCACCAACTCCGCAGCTTGGCTGGGACCTATGTGAGTATCCAGCGTAGGAATCTGGGAGTTGGGGAGGAGTGAGGAGTTGGGGAAAGACAGTCCTAACCGTGGAGGGTTCTGGTAAATGATGGGGTGAGGAGGGGCTCTTTGGCTCCCACCAGTCCCCCTGTCTGGTCTA
+
AAABCFFFCFFFGGGGGFGFEGGHGGGGGGHHGGGGGGHHHHGHGGGHHHGHHGHHHGHHHHGHHHHGHHHGGGFGHHHHHHHHHHHHGHHHFFEFGHHHGHHFGGFHGHHHHHHHHHHHHHHHGGCFGGHHHHHHHHHGGHHHGGGGGGGHHGHHHGHHHHGGGGHHHHGHHHHHHHGHGGFGGGGG:CGGGGCGGGGGGGGGGGFFFFFFFFFFFBEFFFFFFFFFFFFFFFFFFFFFFFFFFFBFFF9
@M05620:37:000000000-D9766:1:1101:19946:7920 1:N:0:66
AGTGCCAGCTCTCAATCGCACAGGGGACCCAGGGCCTGGCCCCTCCATCCAGAAAACCTATGACCTCACCCGCTACCTGGAGCACCAACTCCGCAGCTTGGCTGGGACCTATGTGAGTATCCAGCGTAGGAATCTGGGAGTTGGGGAGGAGTGAGGAGTTGGGGAAAGACAGTCCTAACCGTGGAGGGTTCTGGTAAATGATGGGGTGAGGAGGGGCTCTTTGGCTCCCACCAGTCCCCCTGTCTGGTCTA
+
BCABBFFFCFFFGGGGGGGGGGHHGGGGGGHHGGGGGGHHHHGHGGHHHHHHHHHHHGHGHHHHHHHHHHHGGGGGHHHHHHHHHHHHGHHHGGGGGHHHGHHGGGHHGHHHHHHHHHHHHHHHHGGGGGHHHHHHHHHGGHHHGGGGGGGHHHHHHGHHHHGGGGHHHHHHHHHHHHHHGGGGGGGGFGGGGGGGGGGGGGGGGGFFFFFFFFFFFFFFFFFFFFFFFFFFFFFFFFFFFFFFFFFFFFF
@M05620:37:000000000-D9766:1:1101:17563:7928 1:N:0:66
GAGGCTGCTTTGGAAGAAACTCATAGATTACTGCCACAGTTCCCCCTGTCCCTGTAACCGTTTCTTGCCTGGCTTCCAGCAGCTGCAACCACTGCCCCTGGATGCTACCCGTACGGCAAGGCTCCTCGACGACTCCCCGGGCGTCCACGAGCTGCTGCAACCCTGGCCAGTACGTCAGGCCTTTCCGCTTTAGCACTCTTGTGGATCCAATTGCCCCCTTCTCAGCATTTGTACTTGTAACTGACACGCCA
+
>>AAA4CAFFBDFEGGACFGGGFFB5BGG5BFGHHBGFBBDDGGGG2B3BFBFBBFFGHEEGHF5DDBBGHHGG1BFGHBGHHB33BGGBFFG3BGG?GFHHHFHEGHH1EE//>E/>EG/FHHGHBD//>CDGGHAD@DG?CGCDGFGGCDGHCGFD/;G.CGHEH.GHH0:CGGGGGG?FGGGGGGGGG0FGGGGGGGGGGGFFFFF/BFF//;.-@FFFFFFF/BFFFFFFFFFFFFFFFFFFFFBF.
@M05620:37:000000000-D9766:1:1101:24502:7930 1:N:0:66
AGTGCCAGCTCTCAATCGCACAGGGGACCCAGGGCCTGGCCCCTCCATCCAGAAAACCTATGACCTCACCCGCTACCTGGAGCACCCACTCCGCAGCTTGGCTGGGACCTATGTGAGTATCCAGCGTAGGAATCTGGGAGTTGGGGAGGAGTGAGGAGTTGGGGAAAGACAGTCCTAACCGTGGAGGGTTCTGGTAAATGATGGGGTGAGGAGGGGCTCTTTGGCTCCCACCAGTCCCCCTGTCTGGTCTA
+
>A>>AFFFBFFFG4FGGFGAFCHDG2BAFFHHAEEEGGHHHHGHGGHHHHHHHHHBFFHHHDGHHDFHHHH0E>EEHHGFBBFGHH1?EGHF>FCGEHFGFHHGGGHHGHFHHHHHHHHHHHGHHGGGGGHHHHHHHH0?EHHHGG.AF<<<G0DG0CGHHHGGA..CCHHHHHHHGHHGGGGG.CFGFGFGGGFFGGGGGGGGGFDFFFFFFFFFFFFFFFFFFFFFFFFFEFFFFFFFFFFFFFFFFFF
@M05620:37:000000000-D9766:1:1101:24490:7945 1:N:0:66
AGTGCCAGCTCTCAGTCGCACAGGGGACCCAGGGCCTGGCCCCTCCATCCAGAAAACCTATGACCTCACCCGCTACCTGGAGCACCAACTCCGCAGCTTGGCTGGGACCTATGTGAGTATCCAGCGTAGGAATCTGGGAGTTGGGGAGGAGTGAGGAGTTGGGGAAAGACAGTCCTAACCGTGGAGGGTTCTGGTAAATGATGGGGTGAGGAGGGGCTCTTTGGCTCCCACCAGTCCCCCTGTCTGGTCTA
+
BBABBFFFBFFFG45BGECEGEGHGGGGGGGHGGGEFGHHHHGHGGCFHHHHHGHHHGHHHHHHHHHFHHHGGGGGFGHHHGHHHHFHGGHHGGGGGBFGGHHGGGHHGHHHHHFHHGGHHHGHHGEGGGHFHHHHHGHGEHHHGGGGGGGHHHHHHGHHHHGGGGFHHHHHHHHHFHGGGEEGGGGGAFFGGGFFFGFGFFGFGFDBFFFFFFBBBBFFFFFFFFFFEF.9EFFFFFFBBFFFFFFFF/B
@M05620:37:000000000-D9766:1:1101:13782:7957 1:N:0:66
GAGGCTGCTTTGGAAGAAACTCATAGATTACTGCAACAGTTCCCCCTGGACCTGGAAAAGTTTCTTGCCTGGCTTACAGAAGCTGAAACAACTGCCAATGGATGCTACCCGTAAGGAAAGGCTCCTAGAAGACTCCAAGGGAGTAAAAGAGCTGATGAAACAATGGCAAGTAAGTCAGGCATTTCCGCTTTAGCACTCTTGTGGATCCAATTGAACAATTCTCAGCATTTGTACTTGTAACTGACAAGCCA
+
A?ABAAFBFFFFGFGFFGGGGGHHHHHHHHHHHHFHFHHEGDGHHGEGFFGHHGGFBDCGBFGGEGFBFGHHHHHFFGHGHHFHGFFHGGEHHHGFFHHHH3FGBFDGGB?>>EBBB3BEFCBFFHEB?GBFGHHFGHH?//???FFGB?GCGGGFB@DHBGHF2FHGCF??GH?<@?F0>FGFHHGGGGG1=<DGCGHHHGGGDCGGHCCCFCGGGC;<;C<G:CGCCGH9;FFF0CB;;;9BC9B.;9/
@M05620:37:000000000-D9766:1:1101:21505:7964 1:N:0:66
AGTGCCAGCTCTCAATCGCACAGGGGACCCAGGGCCTGGCCCCTCCATCCAGAAAACCTATGACCTCACCCGCTACCTGGAGCACCAACTCCGCAGCTTGGCTGGGACCTATGTGAGTATCCAGCGTAGGAATCTGGGAGTTGGGGAGGAGTGAGGAGTTGGGGAAAGACAGTCCTAACCGTGGAGGGTTCTGGTAAATGATGGGGTGAGGAGGGGCTCTTTGGCTCCCACCAGTCCCCCTGTCTGGTCTA
+
ABABAFFFBFFFGFGGGGGGGGHGGGDEEGHHAEEFFGHHHHGHGGHHHGHHHHHHHGHHHHHHHHHHHHHGF>FFHGFH2FHHHHFCEHHHFGGGGHHHGHHGGGHHGHHHHHHGHHHHHHHHHGF?FGFFHHHHHGFGGFHHGGECGFGHHHHHFGHHHGGGGGHHHHHHHHHGGHHHGGGGGGGGEFGGGGGGGGGGGGGGGGFFFFFFFFFFFFFFFFFFFFFFFFFFFFFFFFFFFFFFFFFFFFF
@M05620:37:000000000-D9766:1:1101:16992:7966 1:N:0:66
ACCACACCTTCTACAATGAGCTGCGTGTGGCTCCCGAGGAGCACCCCGTGCTGCTGACCGAGGCCCCCCTGAACCCCAAGGCCAACCGCGAGAAGATGACCCAGGTGAGTGGCCCGCTACCTCTTCTGGTGGCAGCCTCCCTCCTTCCTGGCCTCCCGGAGCTGCGCCCTTTCTCACTGGTTCTCTCTTCTGCCGTTTTCCGTAGGACTCTCTTCTCTGACCTGAGTCTCCTTTGGAACTCTGCAGGTTCT
+
1A1AA11AFFC@3FG131F111B1AEEGA0FHGGC00AE//GGHHG?EA/E/111BG0EEEE/E/E/EEGGFGH/>EGE/FGH//?EEC?CCCAF?11>GFHCFFHHHF11/FCH?GCGGGDF0=GFHGD<<C/.;.:CGG/:CGGHHHHC..9AEEB@@?A./CAGBG@FFFFFFFFFEB/BBF/BFFFFFFF@FFFFFFBBAABFFFFFFF99BFFEFF/999BFFFFFFFFFEBFFFFFBFFBFFFFF
@M05620:37:000000000-D9766:1:1101:20323:7967 1:N:0:66
ACCACACCTTCTACAATGAGCTGCGTGTGGCTCCCGAGGAGCACCCCGTGCTGCTGACCGAGGCCCCCCTGAACCCCAAGGCCAACCGCGAGAAGATGACCCAGGTGAGTGGCCCGCTACCTCTTCTGGTGGCCGCCTCCATCATTCCTGGAATCCCGGAGCTGCGCCCTTTCTCACTGGTTCTCTCTTCTGCTGTTTTCCGTAGGACTCTCTTCTCTGACCTGAGTCTCCTTTGGAACTCTGCAGGTTCT
+
BBBBBBBBFFFFGGGGGGGGGFHFGFFEHGHHHGGGGGGGGHHHHGGGGGGGHHHHHHHGGGGGGGGGGGGHHHHGGGGHGHHHHGGGGGGGGGHHHHHHBCGHGFHDGHHGGAGG@C-ABDGH0DHHFHHGHHGGGGG./0;::0;CFBG//;FFGDG9?DGGGFGGFFFF/FFFFFFFFFFBFFBFFFFFFFFFFFFFFFFFDDFFFFFFFFFFFFFBFFFE/.FFFFFFFFBFFBFF/FFFFF.:9FF
@M05620:37:000000000-D9766:1:1101:21789:7968 1:N:0:66
ACCACACCTTCTACAATGAGCTGCGTGTGGCTCCCGAGGAGCACCCCGTGCTGCTGACCGAGGCCCCCCTGAACCCCAAGGCCAACCGCGAGAAGATGACCCAGGTGAGTGGCCCGCTACCTCTTCTGGTGGCCGCCTCCCTCCTTCCTGGCCTCCCGGAGCTGCGCCCTTTCTCACTGGTTCTCTCTTCTGCCGTTTTCCGTAGGACTCTCTTCTCTGACCTGAGTCTCCTTTGGAACTCTGCAGGTTCT
+
CCCCCCDDFFFFGGGGGGGGGGHHGGGGHGHHHGGGGGGGGHHHHGGGGGGGHHHHHHHGGGGGGGGGGGGHHHHGGGGHGHHHHGGGGGGGGGHHHHHHHHHHGHHHHHHGGHHGGGGGHHHHHHHHHHHGHHGGGGGHGHHGHGGGGGGGGGGGGGGGGGGGGGFFFFFFFFFFFFFFFFFFFHFFFHHHFFFFFFFFFFFFFFFFFFFFFFFHFHFFFFFFFFFFFFFFFHHFFFFFFFFFFFFFFFF
@M05620:37:000000000-D9766:1:1101:8302:7970 1:N:0:66
ACCACACCTTCTACAATGAGCTGCGTGTGGCTCCCGAGGAGCACCCCGTGCTGCTGACCGAGGCCCCCCTGAACCCCAAGGCCAACCGCGAGAAGATGACCCAGGTGAGTGGCCCGCTACCTCTTCTGGTGGCCGCCTCCCTCCTTCCTGGCCTCCCGGAGCTGCGCCCTTTCTCACTGGTTCTCTCTTCTGCCGTTTTCCGTAGGACTCTCTTCTCTGACCTGAGTCTCCTTTGTAACTCTGCAGGTTCT
+
DDDDDDDDFFFFGGGGGGGGGGHHGGGEHGHHHGGGGGGGGHHHHGGGGGGGHHHHHHHGGGGGGGGGGGGHGHHGGGGHGHHHHGGGGGGGGGHHHHH?FH/F/=FHGFGAFGH@@CCCGHHHHH0=G=/.<GCD?AEC:/C.GGGGGC/FFGGGG?GGGGFBF-=F99/0<FFFBB0<FFFFFFFFFFFF0B-<.B9BF?F.<A0FFFFFFFFFFFFFBFFE//BFFFFE0F000:<B0:0FF0FFFB0
@M05620:37:000000000-D9766:1:1101:8284:7976 1:N:0:66
ACCACACCTTCTACAATGAGCTGCGTGTGGCTCCCGAGGAGCACCCCGTGCTGCTGACCGAGGCCCCCCTGAACCCCAAGGCCAACCGCGAGAAGATGACCCAGGTGCGTGGCCCGCTACCTCTTCTGGTGGCCGCCTCCCTCCTTCCTGGCCTCCCGGCGCTGCGCCCTTTCTCACTGGTTCTCTCTTCTGCCGTTTTCCGTAGGACTCTCTTCTCTGACCTGCGTCTCGTTTGGAACTCTGCAGGTTCT
+
ABBAABBAFFFFGGGGGGFAGDGHGEGBAEHFEBFEAFEGGHGHHGGEEEGGHHGHHHH0EGGGGGGGGGGHGHHGGGGHFHHHHGGCDGBCCFF11<?GCHA//?1FCG/<@0.><---<DGDDHH00DGAF.;:DAAGGBB.9F0B;0CFGFA9.9-A-BBBF<-DB?FFFFFBB//BBFFFFFBFFBFFF/-A.BEF/.F.A9B9///9/FB/;F/9/9/..-;-9./9;E..B/9BFFFFFFFFF/B
@M05620:37:000000000-D9766:1:1101:22774:7980 1:N:0:66
AGTGCCAGCTCTCAATCGCACAGGGGACCCAGGGCCTGGCCCCTCCATCCAGAAAACCTATGACCTCACCCGCTACCTGGAGCACCAACTCCGCAGCTTGGCTGGGACCTATGTGAGTATCCAGCGTAGGAATCTGGGAGTTGGGGAGGAGTGAGGAGTTGGGGAAAGACAGTCCTAACCGTGGAGGGTTCTGGTAAATGATGGGGTGAGGAGGGGCTCTTTGGCTCCCACCAGTCCCCCTGTCTGGTCTA
+
ACAABFFFCFFFGGGGGGGFGFHFGEGGGGHGFGGGGGHHHHGHGGHHHHHHHHHHHGHHHHHHHHHHHHHGGEGGHHHHFFGHHHCGFHHFEGGGGHHHGHHGGGHHGHHHHHHHHHHHHHHHHGGGGGHHHHHHHHCFGHHHGGACGGEGHFHHHGHHHHGGGGEFHHHHHHHHHHHHGGGGFGGGEGGGGGGGGGGGGGGGGGFFFFFFFFFFFFFFFFFFFFFFFFFFFFFFFFFFFFFFFFFFFFB
@M05620:37:000000000-D9766:1:1101:11664:7996 1:N:0:66
ACCACACCTTCTACAATGAGCTGCGTGTGGCTCCCGAGGAGCACCCCGTGCTGCTGACCGAGGCCCCCCTGAACCCCAAGGCCAACCGCGAGAAGATGACCCACGCGCGAGGCCCGCTACCTCTTCTGGTGGCCGCCTCCCTCCTTCCTGGCCTCCCGGCGCTGCGCCCTTTCTCACTGGCTCTCTCTTCTGCCGTTTTCCGTAGGACTCTCTTCTCTGACCTGCGTCTCCTTTGGAACTCTGCAGGTTCT
+
CCCCCCCCFFFFGGGGGGGGGGHHGEEEHGHHHGGGGGGGGHHHHGGGFGGGHHHHHHHGGGGGGGGGGGGHHHHGGGGHGHHHHGGGGGGGGGHGHHHBC2G///>->->@CGGFGG--;0::GH0CC0;CFGGGGAFG.BFGGFGGGG/9CFFFF.-;@@DFFFFFFFFFFFFFFFFF.BFFFFFFFFFFFF>:DFFFFF0;..0BFF0;9FF0:BFFFFFF.DA9.BFFFFFF00;FFF0BFF.;90;
@M05620:37:000000000-D9766:1:1101:18872:7997 1:N:0:66
ACCACACCTTCTACAATGAGCTGCGTGTGGCTCCCGAGGAGCACCCCGTGCTGCTGACCGAGGCCCCCCTGAACCCCAAGGCCAACCGCGAGAAGATGACCCAGGTGAGTGGCCCGCTACCTCTTCTGGTGGCCGCCTCCCTCCTTCCTGGCCTCCCGGAGCTGCGCCCTTTCTCACTGGTTCTCTCTTCTGCCGTTTTCCGTAGGACTCTCTTCTCTGACCTGAGTCTCCTTTGGAACTCTGCAGGTTCT
+
AAA1AAAAFFFFGBG13FA1GBGFG0A000BF1FFAAEGE?HHFHGGG/AEFBGFEFGCE/E/EG/EGGEF0F>GGGE/G//GHFF//BC///CCF1<11<G/GGCC1<FFAF<G-@CGCHFF<FGHGHFC?FHC@-A:.EHFACB09C0FAA9CA9E--AAFGF--A9@//FFFFBFBBBF/BBB9BFFFFFB@;AFEFFABAFFFFFFFFBFFFFFF/9BFF/;:B9BFFFFFEB/BFFFFFFFFFFFF
@M05620:37:000000000-D9766:1:1101:15429:8035 1:N:0:66
AGTGCCAGCTCTCAATCGCACAGGGGACCCAGGGCCTGGCCCCTCCATCCAGAAAACCTATGACCTCACCCGCTACCTGGAGCACCAACTCCGCAGCTTGGCTGGGACCTATGTGAGTATCCAGCGTAGGAATCTGGGAGTTGGGGAGGAGTGAGGAGTTGGGGAAAGACAGTCCTAACCGTGGAGGGTTCTGGTAAATGATGGGGTGAGGAGGGGCTCTTTGGCTCCCACCAGTCCCCCTGTCTGGTCTA
+
ABAAAFFFBFFFGGGGGGGGGEHCFGGGGGHHEGGGGFHCFHGGGGHHHHHFGFHFHGHHHHHHHHHHHHHGGECGHHHHHGHHHHHHGGHHGGGGGHHHGGHGGGHGGHFHHHHHHHHHHHHHHGFGGGHHHHHHHHHGGHHHGGGGGGEHHHHHHGHHHHGGGGHHHHHHHHHHHHHHGGGGGGGGEGGGGGBGGGGGGGGGGGFFFFFFFFFFFFFFFFFFFFFFFFFFFFFFFFFFFFFFFFFFFFB
@M05620:37:000000000-D9766:1:1101:22746:8037 1:N:0:66
ACCACACCTTCTACAATGAGCTGCGTGTGGCTCCCGAGGAGCACCCCGTGCTGCTGACCGAGGCCCCCCTGAACCCCAAGGCCAACCGCGAGAAGATGACCCAGGTGAGTGGCCCGCTACCTCTTCTGGTGGCCGCCTCCCTCCTTCCTGGCCTCCCGGAGCTGCGCCCTTTCTCACTGGTTCTCTCTTCTGCCGTTTTCCGTAGGACTCTCTTCTCTGACCTGAGTCTCCTTTGGAACTCTGCAGGTTCT
+
BBBABBBBFFFFGGGGGGGGGGHFGEGECEHHHGGGGGGGDHHHHGGGDEGGGHGHHHHGGGGGGGGGGGGHHHHGGGGHGHHHHGGGGGGGGGHHHHHHHHEHGHHHHHHGGHHGGGGGHHHHHHHGHHFDFHGGGGGHGHHGHGGGGGGGGGGGGGACGFGGGGFFFFFFFFFFFFFFFFFFFFFFFFFFFFFFFFFFFFFFFFEFFFFFFFFFFFFFFFFFEFFFFFFFFFFFFFFFFFFFFFFFFFF
@M05620:37:000000000-D9766:1:1101:20911:8038 1:N:0:66
AGTGCCAGCTCTCAATCGCACAGGGGACCCAGGGCCTGGCCCCTCCATCCAGAAAACCTATGACCTCACCCGCTACCTGGAGCACCAACTCCGCAGCTTGGCTGGGACCTATGTGAGTATCCAGCGTAGGAATCTGGGAGTTGGGGAGGAGTGAGGAGTTGGGGAAAGACAGTCCTAACCGTGGAGGGTTCTGGTAAATGATGGGGTGAGGAGGGGCTCTTTGGCTCCCACCAGTCCCCCTGTCTGGTCTA
+
AAAABF5CAFFFGGGGGGFFGGHDGGDGGDHHFFGGGGHHHHGHGGGHHFGHHHHHHGHHHHHHHHHHHHHGGFGGHHHHHGHHHHGHGHHHGGGGGHHHGHHGGGHHGHHHHHHHHHHHHHHHHGGGGGHHHHHHHHHGGHHHGGGGGGFHHHHHHGHHHHGGGGHHHHHHHHHHHHHHGGGGGGGGEGGGGGGGGGGGGGGGGGFFFFFFFFFFFFFFFFFFFFFFFFFFFFFFFFFFFFFFFFFFFFF
@M05620:37:000000000-D9766:1:1101:16360:8072 1:N:0:66
ACCACACCTTCTACAATGAGCTGCGGGTGGCTCCCGAGGAGCACCCCGTGCTGCTGACCGAGGCCCCCCTGAACCCCAAGGCCAACCGCGAGAAGATGACCCAGGTGAGTGGCCCGCTACCTCTTCTGGTGGCCGCCTCCCTCCTTCCTGGCCTCCCGGAGCTGCGCCCTTTCTCACTGGTTCTCTCTTCTGCCGTTTTCCGTAGGACTCTCTTCTCTGACCTGCGTCTCCTTTGGAACTCTGCAGGTTCT
+
AAA1AAAAFFFFGCGF3G1AGBHFG00A00FG1FF/EEGCCGHHHGGG?AFEDHFCGHFE/E?EG/EGGGF0F1FGGG/F//?GGG//BCB</CFF1111<F<CFGE<FGHAE0G<@@CCGHDBDGHGHGFAFFC:@B.9EFFBBBBCFBFAF0FEAE?-;;FBB@>A9@BBFFFFFF9-/B/9BBBBFF/9/B=:-BEFF-BABB/BFFEFFFFEFF//99FF--;@-FFFFFFB//;BFFFB9BF9BFF
@M05620:37:000000000-D9766:1:1101:11603:8076 1:N:0:66
ACCACACCTTCTACAATGCGCTGCGTGTGGCTCCCGAGGAGCACCCCGTGCTGCTGACCGAGGCCCCCCTGAACCCCAAGGCCAACCGCGAGAAGATGACCCGGGTGATTGGCCCGCTACCTCTTCTGGTGGCCGCCTCCCTCCTTCCTGGCCTCCCGGAGCTGCGCCCTTTCTCACTTTTTCCCTCTTCTGCCGGTTTCCGTAGGACTCTCTTCTCTGACCTGAGTCTCCTTTGGGACTCTGCAGGGTCT
+
BBBBBBBBFFFFGGFGGF42EEEEGGGEEGHHHGGGGGGGGHHHHGGGGGGGFHHHGHHGGGGGGGGGGGGHHHHGGGGHGHHHHGGGGGGGGGHHHHH1?0/>>>>.1>10<><-=C@-/<D0::C;0</..;---.=9;BFGG0CF0C/.=FAE.99---A//-9D--/;////////9;//;/9FFB9//99--../;.9.../;F//B/B99/;//BFF./;/;9F/9B///...;BFB/B/9-9:.
@M05620:37:000000000-D9766:1:1101:9260:8098 1:N:0:66
GAGGCTGCTTTGGAAGAAACTCATAGATTACTGCAACAGTTCCCCCTGGACCTGGAAAAGTTTCTTGCCTGGCTTACAGAAGCTGAAACAACTGCCAATGGATGCTACCCGTCAGGCAAGGCTCCTCGCAGAATCCCAGGGCGTCAAAGAGCTGCTGCAAACATGGCCAGTCAGGCAGGCCTTTCCGCTTTCACACTCTTGTGGATCCAATTGCAACATTCTCAGCCTTTGTAATTGTAAATGACCAACCA
+
CCCCCCFBFFFFGGGGGGGGGGHHHHFHHGHHHHHHHHHFHHHHHGGGHGHHHHHGHHHGBGHHHHHHHHHHHHHHHHHHHHHHHHHHHGHHHGHHGHBFGB3GB3D3FGGEAE1B3FF/?/FGGC2/<>?<3BFHCG2?D//>/<?@200?FHC1?1?F1GG1>GGGF.<>G10><DDEG/==GHG<:EGC0;0;;GHHHFHGBBFFGB0;B0FFFGEFGGG00;//=CCCF0CF00;F0;FGG/F.;A;
@M05620:37:000000000-D9766:1:1101:5250:8121 1:N:0:66
AGTGCCAGCTCTCCATCGCACAGGGGACCCAGGGCCTGGCCCCTCCATCCAGAAAACCTATGACCTCACCCGCTACCTGGAGCACCAACTCCGCAGCTTGGCTGGGACCTATGTGAGTATCCAGCGTAGGAATCTGGGAGTTGGGGCGGAGTGAGGAGTTGGGGAAAGACAGTCCTAACCGTGGAGGGTTCTGGTAAATGATGGGGTGAGGAGGGGCTCTTTGGCTCCCACCAGTCCCCCTGTCTGGTCTA
+
>A>1>FFCAFFFG1GGEEE1E?GEGAAAEBGH0AB/AFHHFHGHGGHHHFHHGHHGHGHFFGHHH@FHHHHEG/>EHHGHBFGFHH0/?FGFEFCE>FBFEHHGGGHHGHFHHHGHHGHHHHHHHGGGGGFHHHHHHH0FEHHH<C.<C-;CHBGH:AFFFG?AFGEG9FBCFGGGGGGGGGG@-EF?AFFFFFFFFFFFFFFFF?A@FFFBFF?@@?FFFFFFFFFFFFFFFFBFFFFF@FFFFFFBFFB
@M05620:37:000000000-D9766:1:1101:8401:8123 1:N:0:66
ACCACACCTTCTACAATGAGCTGCGTGTGGCTCCCGAGGAGCACCCCGTGCTGCTGACCGAGGCCCCCCTGAACCCCAAGGCCAACCGCGAGAAGATGACCCAGGTGAGTGGCCCGCTACCTCTTCTGGTGGCCGCCTCCCTCCTTCCTGGCCTCCCGGAGCTGCGCCCTTTCTCACTGGTTCTCTCTTCTGCCGTTTTCCGTAGGACTCTCTTCTCTGACCTGAGTCTCCTTTGGAACTCTGCAGGTTCT
+
ABAABBBBFFFFGGGGGGGGGGHHFEGGHGHHHGGGDGGGGHHHHGGFEFGGHHHHHHHGFGGGGGGGGGGFHHHGGGGHGHHHGGGGGGGGGGHHHHHHHH/?FGHHHGFGGHHGGGGGHHHHHHHHHHFDHHGGGGGHGHHGHGGGGGGGGGGGGGGGGGGGGGFFFFFFFFFFFFFFFFFFFFFFFFFFFFFDFFFFFFFAADFFFFFFFFFFFFFFFFFFFFFFFFFFFFFBFFFFFFFFFFFFFFF
@M05620:37:000000000-D9766:1:1101:18559:8128 1:N:0:66
GAGGCTGCTTTGGACGAACCTCATAGATTACTGCAACAGTTCCCGCTGGACCTGGAAAAGTTTCTTGCCTGGCTTACAGAAGCTGAAACACCTGCCACTGTCCTCCAGGCTGATACACGGAAGGAAAGACTCCTAGAAGACACCAAGAGAGTAAAAGAACTAATGAAACAAAGGCAAGTAAGTCAGGCATTACCACTTTAGCACTCTTGAGGAAACAATTGACCAATTCTCAGCATTTGTACTTCAAACTG
+
>?A>>AFACBB@FBBAAA2AFGHHFBGGGDFAGA3BC22ADDBB22A2ABBFEFFBA3A3BAF5DFF5AABFHHH3BBBFEFBFGB3FBF1BFBF1FFBFF3@@B32BB/B0B3B433?//?</B?B022BF2G2?BBGF22@<?F@00@/?11@11?0<11?F<@1><<>00>.<0<=F==<<00/<<<G0=<0<<0C00:0C0:;0C0:;0/CC:AC;BF00/./99;0;CBBFFGB00;CF00;009;
@M05620:37:000000000-D9766:1:1101:14684:8131 1:N:0:66
AGTGCCAGCTCTCAATCGCACAGGGGACCCAGGGCCTGGCCCCTCCATCCAGAAAACCTATGACCTCACCCGCTACCTGGAGCACCAACTCCGCAGCTTGGCTGGGACCTATGTGAGTATCCAGCGTAGGAATCTGGGAGTTGGGGAGGAGTGAGGAGTTGGGGAAAGACAGTCCTAACCGTGGAGGGTTCTGGTAAATGATGGGGTGAGGAGGGGCTCTTTGGCTCCCACCAGTCCCCCTGTCTGGTCTA
+
AAAAAFFFBFFFGBGFFGGCGGHCGGGGGFGHEEEEFGHHHHGFGGFHHGHHGBGHHFGFHHHHHHHGHHHGG>/EHGHHFGHHHHFHGHHHGGGGGGHHGHHGCGGGGHHGHHFGHHGHHHHHHGDGGGHHHHGHFHFFGHFGGGGGGGDGFFHFHGHHHHGGEFHFHHHHHHGFHHHGGDECFEGG.CFFGGFFGGGGGGGGGG?>?FFFFFFFFAEFFFFFFFFFFFFFFFFFFFFDFFFFFFFFFFF
@M05620:37:000000000-D9766:1:1101:11284:8135 1:N:0:66
ACCACACCTTCTACAATGAGCTGCGTGTGGCTCCCGAGGAGCACCCCGTGCTGCTGACCGAGGCCCCCCTGAACCCCAAGGCCAACCGCGAGAAGATGACCCAGGTGAGTGGCCCGCTACCTCTTCTGGTGGCCGCCTCCCTCCTTCCTGGCCTCCCGGAGCTGCGCCCTTTCTCACTGGTTCTCTCTTCTGCCGTTTTCCGTAGGACTCTCTTCTCTGACCTGAGTCTCCTTTGGAACTCTGCAGGTTCT
+
CCCCCCCAFFFFGGGGGGGGGGHHGEGBAEHGHFGFDGGGGHHHHGGGGFGGGHHHGHHGGGGGGGGGGGGHGHHGGGGHGHHHHGGGGG>CGGHGHHHHHHHHGHHFHHHGGHHGGGGGHHHHHHHHHHHGHHGGGGGHGHHGHGGGGGGGGGGGGGG?DGGGGGFFFFFFFFFFFFFFFFFFFFFFFFFFFFFFFFFFFFFFFFFFFFFFFFFFFFFFFFFF/FFFFFFFFFFFFFFFFFFFFFFFFFF
@M05620:37:000000000-D9766:1:1101:26681:8136 1:N:0:66
AGTGCCAGCTCTCAATCGCACAGGGGACCCAGGGCCTGGCCCCTCCATCCAGAAAACCTATGACCTCACCCGCTACCTGGAGCACCAACTCCGCAGCTTGGCTGGGACCTATGTGAGTATCCAGCGTAGGAATCTGGGAGTTGGGGAGGAGTGAGGAGTTGGGGAAAGACAGTCCTAACCGTGGAGGGTTCTGGTAAATGATGGGGTGAGGAGGGGCTCTTTGGCTCCCACCAGTCCCCCTGTCTGGTCTA
+
BBAABFFFBFFFGGGGEGGGGEHHGGEGEEHHGGGEEGHFFHGHGGHHHHHHHHHHHGHHHHHHHHHHHHHGGCGGHHHHHGGHHHHEGCHGFEEGGGHHGHHFGGHHGHHHHHHHHHHHHHHHHGEFGGHHHHHHHHHGEHHHGGEGCGGHGFHHGGHHHHGGGGHGHHFHGHHHHHHHGDGGFGGGEFGGGGCFGFBFFFGGGGFFEFFBDFFFFBEFFFFFFFFFAFFF?FFFFFFFFFFFBFFFBF9
@M05620:37:000000000-D9766:1:1101:14735:8140 1:N:0:66
ACCACACCTTCTACAATGAGCTGCGTGTGGCTCCCGAGGAGCACCCCGTGCTGCTGACCGAGGCCCCCCTGAACCCCAAGGCCAACCGCGAGAAGATGACCCAGGTGAGTGGCCCGCTACCTCTTCTGGTGGCCGCCTCCCTCCTTCCTGGCCTCCCGGAGCTGCGCCCTTTCTCACTGGTTCTCTCTTCCGCCGTTTTCCGTAGGACTCTCTTCTCTGACCTGAGTCTCCTTTGGAACTCTGCAGGTTCT
+
BCBCCCCCFFFFGFGGGGGGGGHHGGGFHGHGHGGGGGGGGHHHHGGGGGGGHHHHHHHGGGGGGGGGGGGHHHHGGGGHGGHHHGGFGGGGGGHHHHHHGHFHGHHFHHHGGHHGGGGGHHHHHHHEDHHCHHGGGGGGGHHGHGGGGGGGGGGGGGGFGGGGGGFFFFFFFFFFFFFFFFFFFFFFFFFFFFFFFFFFFFFFFFFFFFFFFFFFFFFFFFFFBFFFFFFFFFFFFFFFFFFFFFFFFFF
@M05620:37:000000000-D9766:1:1101:13689:8146 1:N:0:66
ACCACACCTTCTACAATGAGCTGCGTGTGGCTCCCGAGGAGCACCCCGTGCTGCTGACCGAGGCCCCCCTGAACCCCAAGGCCAACCGCGAGAAGATGACCCAGGTGAGTGGCCCGCTACCTCTTCTGGTGGCCGCCTCCCTCCTTCCTGGCCTCCCGGAGCTGCGCCCTTTCTCACTGGTTCTCTCTTCTGCCGTTTTCCGTAGGACTCTCTTCTCTGACCTGAGTCTCCTTTGGAACTCTGCAGGTTCT
+
BBCCCBBCFFFFGGGGGGFGGGHHGGGGHGHHHGGGGGGGGHHHHGGGFGGGHHHHHHHGGGGGGGGGGGGHHHHGGGGHGHHHHGGGGGGGGGHHHHHHHH/FFHGHHHEGGHHGGGGGHHHGHHHHHHFDGHGGGGDHGHHGHGGGGGGGGGGGGGGGGGGGGGFFFFFFFFFFFFFFFFFFFFFFFFFFFFFDFFFFFFF?DFFFFFFFFFFFFFFFFFFFFFFFFFFFFFFBBFFFFFFFFFFFFFF
@M05620:37:000000000-D9766:1:1101:9203:8147 1:N:0:66
GAGGCTGCTTTGGAAGAAACTCATAGATTACTGCAACAGTTCCCCCTGGACCTGGAAAAGTTTCTTGCCTGGCTTACAGAAGCTGAAACAACTGCCAATGGATGCTACCCGTAAGGAAAGGCTCCTAGAAGACTCCAAGGGAGTAAAAGAGCTGATGAAACAATGGCAAGTAAGTCAGGCATTTCCGCTTTAGCACTCTTGTGGATCCAATTGAACACTTCTCAGCATTTGTACTTGTAACTGACAAGCCA
+
A11AAAFAFFDFGGGFBFFGGGFHHGHHHHGGHH1BFFFBDGHHHGEF/BGEGGEHHF0FBGHHHHHHHHHHHHGGHHHHHHHHHBGHHGGHHHHHHHHHHHHHHHHHHHGFEGHHGHHHGHHHGHFH1FGHHHHHB1BFGHGGH1FDHGGGHHFHHDFHHFCGHHH0GGF1DGGHHHHHAGHHHHGGGGGHHGHHHHHHHGHGFHHHHFHHH0CHC/:GGHHHHHEHHHGCGGGGGFBFGGGGGGBFGGB
@M05620:37:000000000-D9766:1:1101:15005:8161 1:N:0:66
AGTGCCAGCTCTCAATCGCACAGGGGACCCAGGGCCTGGCCCCTCCATCCAGAAAACCTATGACCTCACCCGCTACCTGGAGCACCAACTCCGCAGCTTGGCTGGGACCTATGTGAGTATCCAGCGTAGGAATCTGGGAGTTGGGGAGGAGTGAGGAGTTGGGGAAAGACAGTCCTAACCGTGGAGGGTTCTGGTAAATGATGGGGTGAGGAGGGGCTCTTTGGCTCCCACCAGTCCCCCTGTCTGGTCTA
+
ABAABFFFBFFFGGGGGGGGGGHHGGGGGGHHGGGGGGHHHHGHGGHGHHHHHHHHHGHHHHHHHHHHHHHGGGGGHHHHHHHHHHHHGHHHGGGGGHHHGHHGGGHHGHHHHHHHHHHHHHHHHGGGGGHHHHHHHHHGGHHHGGGGGGGHHHHHHGHHHHGGGGHHHHHHHHHHHHHHGGEGGGGG=AFGGGFGGGGGGGGGGGFFFFFFFFFFFFFFFFFFFFFFFFFFFFFFFFFFFFFFFFFFFFF
@M05620:37:000000000-D9766:1:1101:20134:8162 1:N:0:66
GAGGCTGCTTTGGAAGAAACTCATAGATTACTGCAACAGTTCCCCCTGGACCTGGAAAAGTTTCTTGCCTGGCTTACAGAAGCTGAAACAACTGCCAATGGATGCTACCCGTAAGGAAAGGCTCCTAGAAGACTCCAAGGGAGTAAAAGAGCTGATGAAACAATGGCAAGTAAGTCAGGCATTTCCGCTTTAGCACTCTTGTGGATCCAATTGAACAATTCTCAGCATTTGTACTTGTAACTGACCAAGCC
+
AAAABAFBFFFFGGGGGFGGGGBGFGGHHGHHHH4AFAFDFHHHHGFGHFGHHHHHHF2FBHHHGHHHHHHHHHHHHHHGHHHHHHHHHBGHHHEHE3GGHGHFHHHHHHGEE?GHFHHHHHHHGHBGFFHHHHHHG3FFFEGAC3G3GGHBFHGGHFHHHH/FHHHGFGFB1FGHHHHHHHGHHGDGGDGHHHHHHHHHHHGGHHFHHFGHHHFHF/GHHHHHHHHHHHHFGGGGGFFGGFGGGGG.CEF
@M05620:37:000000000-D9766:1:1101:18081:8168 1:N:0:66
GAGGCTGCTTTGGAAGAAACTCATAGATTACTGCAACAGTTCCCCCTGGACCTGGAAAAGTTTCTTGCCTGGCTTACAGAAGCTGAAACAACTGCCAATGGATGCTACCCGTAAGGAAAGGCTCCTAGAAGACTCCAAGGGAGTAAAAGAGCTGATGAAACAATGGCAAGTAAGTCAGGCATTTCCGCTTTAGCACTCTTGTGGATCCAATTGAACAATTCTCAGCATTTGTACTTGTAACTGACAAGCCA
+
>3AA3>F>CBB@G4BB4GBBGFHHGFGGGDBAGA4BEGFHHADBBAAAAABBGGFBB32ABDFDFFD5ABBFEGF3BBBFGFEFG33FBBBBGGGECHGH3@B3BBBBFB>?>?1BBB3FF/BF/CBBBG333B33BFF/</??BBBB3?22@F@@2@DF@<F@<?C<??1?FG?@?G0?<<<=>1>C..F<00=F<GDG0=<C<GHFHC;0;<:;:C<;00;C;/000;C0;BBF0CBB0;;0CCF9.;/
@M05620:37:000000000-D9766:1:1101:7957:8174 1:N:0:66
GAGGCTGCTTTGGAAGAAACTGATAAACTAGGGAAACAAGATCGGATGGACACGGATAAGTATTTTGGTCACGGGTTCGTCTCTTGTATGCCTTCTACTGATTAAAAAAAAAAAAAACAAAAGAGCAAAAAAATAAGAGAGATACAGAACAGAAATACTCTACATTTAAACGAAGGACACCAAGGAAACAGAAAAGAAAATACCACGACAGGAACAAATTAACCTAATATGACACTTTGGAAATGCAAGAG
+
A?AC>AFAFBD@G4BBGGCGG5BDF5A45BF4BABBEGFF2BBFE22A23BB21001A3BB55DAD5AF55BB1001B>11BBBB3BF444BBBF3BB@FBBB4BF43EE/>/////?//00?/00?<><<--<<0000/..00=000///////00;0000000000000.......:..9....//////////..///:/;9;.9---;./;//9////;//://////:;/;;9;//;/;/;;9//.
@M05620:37:000000000-D9766:1:1101:18796:8189 1:N:0:66
GAGGCTGCTTTGGAAGAAACTCATAGATTACTGCAACAGTTCCCCCTGGACCTGGAAAAGTTTCTTGCCTGGCTTACAGAAGCTGAAACAACTGCCAATGGATGATACCCGTAAGGAAAGGCTCATAGAAGACTACAAGGGAGTAAAAGAGCTGATGAAACAATGGCAAGTAAGTCAGGCATTTCCGCATTAGCACTCTTGTGGATCCAATTGAACAATTCTAAGCATTTGTACTTGTAACTGACAAGCCA
+
CBCCDCFCFFFFGFGGGGGGGGHHHHHHHHHGHHHHGHHHHHHHHGGGHHHHHHHHGGHHFHHHHHHHHHHHHHHGHHHHHHHHHGGHHHHHHHHHHHHHGGGF3@FGHFFGE113@GCG0/?F34DDF3DFGH3FGHH/??FFGHG3GGHH2@F2DGGHHCFGHHHHHC?G1FFGHHH0?FGHHBEG->>GHHHHHHH0G0CEGHHHHHHH:C:GGHHHG00<C/CGGHH0CF0FFGFF0CFFGGG.;E/
@M05620:37:000000000-D9766:1:1101:20769:8219 1:N:0:66
AGTGCCAGCTCTCAATCGCACAGGGGACCCAGGGCCTGGCCCCTCCATCCAGAAAACCTATGACCTCACCCGCTACCTGGAGCACCAACTCCGCAGCTTGGCTGGGACCTATGTGAGTATCCAGCGTAGGAATCTGGGAGTTGGGGAGGAGTGAGGAGTTGGGGAAAGACAGTCCTAACCGTGGAGGGTTCTGGTAAATGATGGGGTGAGGAGGGGCTCTTTGGCTCCCACCAGTCCCCCTGTCTGGTCTA
+
CCBCCFFFCFFFGGGGGGGGGGHGGGGGGGHHGGFGGGHHHHGHGGHHHHHHHHHHHGHHHHHHHHHHHHHGGEGGHHHHHHHHHHFHGHGGGGGGGHHHGHFGGGHHGHHHHHGHHHHHHHHHHGGGGGHHHHHHGHHGGHHHGGGGGGGHHHHGHGHHHHCGGGHHHHHHHHHHHHHHGGFGFGGGDGGGGGFGGGGGGGGGGGFFFFFFFFFFFFFFFFFFFFFFFFFFFFFFFFFFAFFFFFFFFFB
@M05620:37:000000000-D9766:1:1101:23950:8225 1:N:0:66
AGTGCCAGCTCTCAATCGCACAGGGGACCCAGGGCCTGGCCCCTCCATCCAGAAAACCTATGACCTCACCCGCTACCTGGAGCACCAACTCCGCAGCTTGGCTGGGACCTATGTGAGTATCCAGCGTAGGAATCTGGGAGTTGGGGAGGAGTGAGGAGTTGGGGAAAGACAGTCCTAACCGTGGAGGGTTCTGGTAAATGATGGGGTGAGGAGGGGCTCTTTGGCTCCCACCAGTCCCCCTGTCTGGTCTA
+
CCBCCFFFCFFFGGGGGGGGGGHHGGGGGGHHFGGGGGHHHHGHGGHHHHHHHHHHHGHHHHHHHHHHHHHGGEGGHHHH?GHHHHFEEHHHGGGGGHHHGHHGGGHHGHHHHHHHHHHHHHHHHGGGGGHHHHHHHHHGGHHHGGGGGGEHGHHHHGHHHHGGFGHHHHHHHHHHHHHHGGGGGGGGEGGGGGGGGGGGGGGGGGFFFFFFFFFFFFFFFFFFFFFFFFFFFFFFFFFFFFFFFFFFFFF
@M05620:37:000000000-D9766:1:1101:15028:8232 1:N:0:66
AGTGCCAGCTCTCAATCGCACAGGGGACCCAGGGCCTGGCCCCTCCATCCAGAAAACCTATGACCTCACCCGCTACCTGGAGCACCAACTCCGCAGCTTGGCTGGGACCTATGTGAGTATCCAGCGTAGGAATCTGGGAGTTGGGGAGGAGTGAGGAGTTGGGGAAAGACAGTCCTAACCGTGGAGGGTTCTGGTAAATGATGGGGTGAGGAGGGGCTCTTTGGCTCCCACCAGTCCCCCTGTCTGGTCTA
+
BABBBFFFBFFFGGGGGFGGGGHHGGGGGGHHGGGGGEHHFHGHGGHHHHHEDAFHHGFHHHHHHHHHHHHGGEGEHHHFFGHHHHHHGHHHGGGGGHHHGHHGEFHHGHHHHHHHHHHHHHHHHGFGGGHHHHHHHHHGGHHHGGGGGGGHHHHHHGHHHHGGGGHHHHHHHHHHHHGHGGGGGGGGEGGGGGGGGGGGGGGGGGFFFFFFFFFFACFFFFFFFFFFFFFFFFFFFFFFFFFFFFFFFFB
@M05620:37:000000000-D9766:1:1101:5552:8238 1:N:0:66
ACCACACCTTCTACAATGCGCTGCGTGTGGCTCCCGAGGAGCACCCCGTGCTGCTGACCGAGGCCCCCCTGAACCCCAAGGCCAACCGCGCGAAGATGCCCAGGTGGGTGGCCCGCCTCCTCTTCTGGTGGCCGCCTCCCTCCTTCCTGGCCTCCCGGCGCTTCGCCCTTTCTCACTGGTTTTCCCTTTTGCCGTTTTCCGTAGGACCTTCCTCTCTGACCCGAGGCCCCTTTGGAACTTCTCAGGTTTCA
+
AAAAAAA>BFFFGGGGGG1AFGGGGGGBAEHHHBFF?EEGGHHHHGGEEFGGHHHHHHH>ECGGGGGGGGGHGHHGGGGHGHHHHGGGGG/BCGGCGH1?GCCF1>.-><CGGG<--..;:/0;CFFC;:C:C-9;BBGEF/E/CBF09C.C0.;;A@---@-:-:BF@FF/BB/9B/9;F-;9//9B9///B--;9EFF-9--9/9--99/9/;////9;------;-;9AF/FB//9//////9/;///
@M05620:37:000000000-D9766:1:1101:22768:8239 1:N:0:66
ACCACACCTTCTACAATGAGCTGCGTGTGGCTCCCGAGGAGCACCCCGTGCTGCTGACCGAGGCCCCCCTGAACCCCAAGGCCAACCGCGAGAAGATGACCCAGGTGAGTGGCCCGCTACCTCTTCTGGTGGCCGCCTCCCTCCTTCCTGGCCTCCCGGAGCTGCGCCCTTTCTCACTGGTTCTCTCTTCTGCCGTTTTCCGTAGGACTCTCTTCTCTGACCTGAGTCTCCTTTGGAACTCTGCAGGTTCT
+
BCCBCBCCFFFFGGGGGGFGGGHHGEFEHGHHHGGGGGGGGHHHHGGGEGGGHHGHGHHGGGGGGGGGGGGHHHHGGGGHGHHHHGGGGGFGGGHHHHHHHHHHGHHFG?GGGHHGGGGGHHHHHHHGHHHGHHGGGGGHGHHGHGGGGGGGGGGGGGGGGGGGGGFFFFFFFFFFFFFFFFFFFFFFFFFFFFFFFFFFFFFFDFFFFFFFFFFFFFFFFFFFEFFFFFFFFFFFFFFFFFFFFFFFFFF
@M05620:37:000000000-D9766:1:1101:19518:8240 1:N:0:66
ACCACACCTTCTACAATGAGCTGCGTGTGGCTCCCGAGGAGCACCCCGTGCTGCTGACCGAGGCCCCCCTGAACCCCAAGGCCAACCGCGAGAAGATGACCCAGGTGAGTGGCCCGCTACCTCTTCTGGTGGCCGCCTCCCTCCTTCCTGGCCTCCCGGAGCTGCGCCCTTTCTCACTGGTTCTCTCTTCTGCCGTTTTCCGTAGGACTCTCTTCTCTGACCTGAGTCTCCTTTGGAACTCTGCAGGTTCT
+
CCCCCCCCFFFFGGGGGGGGGGHHGGGFEGHHHGGGGGEGGHHHHGGGFGGGHHHHHHHGGGGGGGGGGGGHGHHGGGGHGHHHHGGGGGGGGGHHHHHHHHHHGHHHHHFFGHHFGGGGHHHHGHHHGHHGHHGGGGGHGHHGHGGGGGGGGGGGGGCGFGGGGGFFFFFFFFFFFFFFFFFFFFFFFFFFFFFDFFFFFFFFDBFFFFFFFFFFFFFFFFFEFFFFFFFFFFFFFFFFFFFFFFFFFFF
@M05620:37:000000000-D9766:1:1101:9187:8243 1:N:0:66
AGTGCCAGCTCTCAATCGCACAGGGGACCCAGGGCCTGGCCCCTCCATCCAGAAAACCTATGACCTCACCCGCTACCTGGAGCACCAACTCCGCAGCTTGGCTGGGACCTATGTGAGTATCCAGCGTAGGAATCTGGGAGTTGGGGAGGAGTGAGGAGTTGGGGAAAGACAGTCCTAACCGTGGAGGGTTCTGGTAAATGATGGGGTGAGGAGGGGCTCTTTGGCTCCCACCAGTCCCCCTGTCTGGTCTA
+
111>A@@FAFC@FFGF1AFGAEFHCGGE0AGHGG?/A/F0AFGHGGFH1BGA101BGE0FHHBGEHBHHHHGGF@EGHHFGHHA0?FGGFHHGGGGEFHHGHHGGEHHG0FFHGHHHGHGBGHFHGCECCHHHBHHGH0FFFBGGGGGGGAFC0DGGGGGEHC@GCHF:GFG0:CGHFHH@.;AEEGGEGGGFGFBGGGEGGGGGGF@FAFFFF@<@?FFFEFFFFFFFFFFFFFFFFFF<FFFFFB/FFF
@M05620:37:000000000-D9766:1:1101:16590:8248 1:N:0:66
ACCACACCTTCTACAATGAGCTGCGTGTGGCTCCCGAGGAGCACCCCGTGCTGCTGACCGAGGCCCCCCTGAACCCCAAGGCCAACCGCGAGAAGATGACCCAGGTGAGTGGCCCGCTACCTCTTCTGGTGGCCGCCTCCCTCCTTCCTGGCCTCCCGGAGCTGCGCCCTTTCTCACTGGTTCTCTCTTCTGCCGTTTTCCGTAGGACTCTCTTCTCTGACCTGAGTCTCCTTTGGAACTCTGCAGGTTCT
+
CCCCCCCCFFFFGGGGGGGGGGHHGEGEHGHHHGGGGGGGEHHHHGEGGDGGHHGHHHHGGGGGGGGGGGGHGHHGGGGHGHHHHGGGGGGGGGHHHHHHHHHHGHHHHHHGGHHGGGGGHHHHHHHHHHHGHHGGGGGHGHHGHGGGGGGGGGGGGGGGGGGGGGFFFFFFFFFFFFFFFFFFFFFFFFFFFFFFFFFFFFFFFFFFFFFFFFFFFFFFFFFFFFFFFFFFFFFFFFFFFFFFFFFFFFF
@M05620:37:000000000-D9766:1:1101:23181:8260 1:N:0:66
AGTGCCAGCTCTCAATCGCACAGGGGACCCAGGGCCTGGCCCCTCCATCCAGAAAACCTATGACCTCACCCGCTACCTGGAGCACCAACTCCGCAGCTTGGCTGGGACCTATGTGAGTATCCAGCGTAGGAATCTGGGAGTTGGGGAGGAGTGAGGAGTTGGGGAAAGACAGTCCTAACCGTGGAGGGTTCTGGTAAATGATGGGGTGAGGAGGGGCTCTTTGGCTCCCACCAGTCCCCCTGTCTGGTCTA
+
CCBBCFFFCFFFGGGGGGGGGGHHGGGGGGHHGGGGGGHHHHGHGGHHHHHHHHHHHGHHHHHHHHHHHHHGGGGGHHHHHHHHHHHHGHHHGGGGGHHHGHHGGGHHGHHHHHHHHHHHHHHHHGGGGGHHHHHHHHHGGHHHGGGGGGGHHHHHHGHHHHGGGGHHHHHHHHHHHHHHGGGGGGGGEGFGGGGGGGGGGGGGGGFFFFFFFFFFFFFFFFFFFFFFFFFFFFFFFFFFFFFFFFFFFFF
@M05620:37:000000000-D9766:1:1101:6529:8277 1:N:0:66
GAGGCTGCTTTGGAAGAAACTCATAGATTACTGCAACAGTTCCCCCTGGACCTGGAAAAGTTTCTTGCCTGGCTTACAGAAGCTGAAACAACTGCCAATGGTTCATACCCGTACGGCAAGGCTAATAGCCGAATAACAGGGCGAACAAGAGATGCTGCCAAAATGGCAAGTCCATCAGACATATCCGCTTTCGCACTCTTGTGGATCCACTTGCAACCTTATAAGCCTTTGTACTTGTAACTGACACGCCA
+
A>AAABFBFFFFGGGGAGGGGGHHGFGGHHHHHHHHFHHDGHHHHGGGHHHHHHHHHHHHHHHHHHHHHHHHHHHHHHGHHHHHHHGHHHHHHHHHGHHHH434BFDBGB>EE1/E/EE/?/B33B44BB?E/FAB222?C///<</?FG0<1?11?<0>10<1<1>FHG1<00=<D00</=0===.<;::CDGDD-GGHH0F.0:;F0/0;9;CFB.CFGG0FFF/BCFC9CCFF0CF/BFFFFFFFF.A
@M05620:37:000000000-D9766:1:1101:17675:8281 1:N:0:66
AGTGCCAGCTCTCAATCGCACAGGGGACCCAGGGCCTGGCCCCTCCATCCAGAAAACCTATGACCTCACCCGCTACCTGGAGCACCAACTCCGCAGCTTGGCTGGGACCTATGTGAGTATCCAGCGTAGGAATCTGGGAGTTGGGGAGGAGTGAGGAGTTGGGGAAAGACAGTCCTAACCGTGGAGGGTTCTGGTAAATGATGGGGTGAGGAGGGGCTCTTTGGCTCCCACCAGTCCCCCTGTCTGGTCTA
+
CCBCCFFFCFFFGGGGGGGGGGHHGGGGGGHHGGGGGGHHHHGHGGHHHHHHHHHHHGHHHHHHHHHHHHHGGEGGHHHHHHHHHHHHGHHHGGGGGHHHGHHGGGHHGHHHHHHHHHHHHHHHGGGGGGHHHHHHHHGGGHHHGGGGGGGHHHHHHGHHHHGGGGHHHHHHHHHHHHHHGGGGGGGGCFFGGGFGGGGGGGGGGGFFFFFFFFFFFFFFFFFFFFFFFFFFFFFFFFFFFFFFFFFFFFB
@M05620:37:000000000-D9766:1:1101:12819:8292 1:N:0:66
AGTGCCAGCTCTCAATCGCACAGGGGACCCAGGGCCTGGCCCCTCCATCCAGAAAACCTATGACCTCACCCGCTACCTGGAGCACCAACTCCGCAGCTTGGCTGGGACCTATGTGAGTATCCAGCGTAGGAATCTGGGAGTTGGGGAGGAGTGAGGAGTTGGGGAAAGACAGTCCTAACCGTGGAGGGTTCTGGTAAATGATGGGGTGAGGAGGGGCTCTTTGGCTCCCACCAGTCCCCCTGTCTGGTCTA
+
AA>>AF5FBFFFGEGGGGGCECHDGEEEGGHHFFGGGGHHGHGHGGFHHHHHHCGGGGHHHGHHHFGGHHHEG/>EHHHH2BGHHH1?EHHHDGGGGHHHGHHGGGHHGHHHHHHGHHHHHHFGHGGGGGGFHHHHHG0FEHHHGG.@DEEGHGGH<EHHHHGG.CAGHHGHHHHHB:GHBGGG?AFGGGGGGG;FFGGGFGGGGGFBFFFFFFBBBBFFFFFFFFFFFFFFFFFFFFFFBFFFFFFFFF/
@M05620:37:000000000-D9766:1:1101:4815:8297 1:N:0:66
GAGGCTGCTTTGGAAGAAACTCATAGATTACTGCAACAGTTCCCCCTGGACCTGGACAAGTTTCTTGCCTGGCTTACAGAAGCTGAAACAACTGCCAATGGCTGCTACCCTTAAGGACAGGCTCCTAGAATACTCCAAGGGAGTAAAAGAGCTGATGAAACAATGGCAAGCAAGTCAGGCATTTCCGCTTTAGCACTCTTGTGGATCCAATTGAACAATTCTCAGCATTTGTACTTTTAACTTACAATCCA
+
A@AAA1CAFFDFCB1BGFFGFGFHGHHHHHHGHHGHFFGAGGFGHGAFEFFFHFFF0A0GGHHHHGBBFGABGHFFF1BFHHGHFFFHHFFHHHHHHHHHH0F?B1BGHH1BBE11B0B?FF0BFCF>B12BFF<BFGGGEEE?FFFHBFG0BFDF>@GG1FGB@@FFF?/??G??F10?>CFFHGGGCGG10==G0==G0<<C<00<<:=0;<CGHHCG0<<G0=CG:;C0;C0C09C:;0000;C09/0
@M05620:37:000000000-D9766:1:1101:9008:8317 1:N:0:66
ACCACACCTTCTACAATGAGCTGCGTGTGGCTCCCGAGGAGCACCCCGTGCTGCTGACCGAGGCCCCCCTGAACCCCAAGGCCAACCGCGAGAAGATCACCCAGGTGAGTGGCCCGCTACCTCTTCTGGTGGCCGCCTCCCTCCTTCCTGGCCTCCCGGAGCTGCGCCCTTTCTCACTGGTTCTCTCTTCTGCCGTTTTCCGTAGGACTCTCTTCTCTGACCTGAGTCTCCTTTGGAACTCTGCAGGTTCT
+
ABAABBABFFFFGGGGGFGEFDGHEEEBGFHHFFGGGGGCGHHHHGGGGGGGHHHHHHHGGGGGGEEGGGGHHGHGGGGHGGHHHFGGGCBDCGFGF1?FGHGHGHHFHGHGGHHGGGGGHHHHHHHHHHHGHGGCGGGHGHHGEBFFGGGGGGGGGFB-;BFGGGBFBBFFFFFFFFFFFFFFFFFFFFFFFFBFFFFFFFFFFFFFFEFFFFFFFFFFFFFF/BFFFFFFFFFFFFFFFFFFFFFFFFF
@M05620:37:000000000-D9766:1:1101:6252:8327 1:N:0:66
GAGGCTGCTTTGGAAGAAACTCATAGATTACTGCAACAGTTCCCCCTGGACCTGGAAAAGTTTCTTGCCTGGCTTACAGAAGCTGAAACAACTGCCAATGGATGCTACCCGTAAGGACAGGCACCTAGAAGACTCCAAGGGAGCAAAAGAGCTGATGAAACAATGGCAAGCAAGTCAGCCATGTCCGCTTTATCACCCGTTTGGATCCAATTGAACAATTCTCAGCATTTGTACTTTTAACTGACAAGCCG
+
AAAAAAFBFFFFFGGCACGGFEEEFHFHGEGHGHHFHFHEFH5FHGEFHBGCGFHBBFHHAGGHFDFGHHHGBFGFGHGHFFHHFFFDFGHCFGGHGGFHB3@BBBF@FF1?>?BFGC2?///BFGG3?F33?F33BFH?//</??FG2/@@DFF22>FGGCFFFGC0?F/?FG?<F11>>F11>1<<<C<00==D/<-<.;.:;00/0:;0:;CGEC0C9CFG0=000;C09C;;0C00;;;0;;F...-
@M05620:37:000000000-D9766:1:1101:20176:8333 1:N:0:66
GAGGCTGCTTTGGAAGAAACTCATAGATTACTGCAACAGTTCCCCCTGGACCTGGAAAAGTTTCTTGCCTGGCTTACAGAAGCTGAAACAACTGCCCATGGGTGAAACCCGTAAGGAAAGGCTAATAGAAGACTACACGTGAGTAAAAAAGCTGAAGCAACACAGGCAAGTAAGTCAGGCCATTCCGCTTTAGCACTCTTGAGGATCCAATTGACCACTTCTCAGAATTTGTACTTGTAACTGACAAGACA
+
CCBCCCFCFFFFGGGGGGGGGGHHHHHHHHHHHHGHGHHHHHHHHGGGHGHHHHHGFFHHGHHHHHHHHHHHHHHGHHHHHHHHHHHHHHHHHHHHA3B?31B113@BFE/1/?FFG3BF0GC3BB4DFFBG33BBF2?0?F/BFGH32>/@>2@2@2FGF0?/=FFHCAG11>1==10<..0>G0<EG.C==GHH0/DGC00/=C/C00000<0:0.;0;FF000;9B090C0B;BC09909;BFFG/9/
@M05620:37:000000000-D9766:1:1101:6224:8339 1:N:0:66
GAGGCTGCTTTGGAAGAAACTCATAGATTACTGCAACAGTTCCCCCTGGACCTGGAAAAGTTTCTTGCCTGGCTTACAGAAGCTGAAACAACTGCCAATGAGTGTTCCACGTCTAACGAAAGGCCTCGAGGACACCCCAAGGGAGCAAAAGCTGCTATGAAACAAGCCCAACCATGAGACGTATCCGCTTTCGAGCACTTGTGGGTCCCCATGCGAACATCTCTGCCCTTTTGTTCGTGCATGTCACGACA
+
>11>AAFAFFFFGGGCF1FGGGBGFFGGG1FGHH11B0BBDFGHHGEF/0BGHH0GGEEGGHHHGHHHHHHHHHG1FHHGHHHFH1FFHBGEHHHH1BGG1121BBB2BF///0/21/?///0?>1B?///>/0F/CC//F/?/??C01@G01<11111?1?G0/0//<...<.11111<.<.=<0.<..<0../=-;C:0CH?;.:9.C//9/.;-=-90=F0000;/;/;/9-/-;---///:99-9--
@M05620:37:000000000-D9766:1:1101:7856:8350 1:N:0:66
GAGGCTGCTTTGGAAGAAACTCATAGATTACTGCAACAGTTCCCCCTGGACCTGGAAAAGTTTCTTGCCTGGCTTACAGAAGCTGACACAACTGCCAGTGGATGCTACCAGTCAGGCAAGTCTCCTAGACGACTACCCTGGAGTACCCGCGCTGATGCAACCCTGGCCAGTCCAGCAGGCCTTTCCGCTTTAGCCCTCTTGTGGCTCCACTTGAACCCTTATCAGCCTTGGTACTTGTACATGACCCGCCA
+
>AA3AAFAFFFFG4FFAFGGGFGHHH5FGBFHGHHCHFHFHHHHHGGGHFHFHHHBFFFGAFHHH5DGHHHFGFGGHHGFAGGHHF2BBFFAF33B33BBFHH3G@FGH3GGB33B3FGF3FF4F3BBFGG?E//B203F/B02B332?/>/>C?1??FGH0/?FCHF1.><<11><CEG<=GHHFF<.:;GHG/CGGGHHGH.C.FGGG09CFF:AEFB/FFFFGBFF//:00;0;0;F0;/9BBF--;-
@M05620:37:000000000-D9766:1:1101:27736:8350 1:N:0:66
AGTGCCAGCTCTCAATCGCACAGGGGACCCAGGGCCTGGCCCCTCCATCCAGAAAACCTATGACCTCACCCGCTACCTGGAGCACCAACTCCGCAGCTTGGCTGGGACCTATGTGAGTATCCAGCGTAGGAATCTGGGAGTTGGGGAGGAGTGAGGAGTTGGGGAAAGACAGTCCTAACCGTGGAGGGTTCTGGTAAATGATGGGGTGAGGAGGGGCTCTTTGGCTCCCACCAGTCCCCCTGTCTGGTCTA
+
>AABBFFFAFFFGGGGGGGGGGHDFGGGAGHHGGGGCFGH2FFEFGHHGHHHFHFHHGGHHHBGHHHHHHFGEEEGHHHHHHHGHHGHGHHHEG/E>FF3EGCFDGAHAGFGGGHFHHHHGGHHEDE/CFHGBFHHHGCFEHHHGGEGGGGFHDGH0A<<GHGCGAHHHHHHHHFHFHHHGDEG?EAG9CFGGFFFGGGGGGGGGGFFEFFFFFFFFFFFFFFBFF/EFFFDFFFFFFFFAEFFFFFFEF9
@M05620:37:000000000-D9766:1:1101:10881:8353 1:N:0:66
ACCACACCTTCTACAATGAGCTGCGTGTGGCTCCCGAGGAGCACCCCGTGCTGCTGACCGAGGCCCCCCTGAACCCCAAGGCCAACCGCGAGAAGATGACCCAGGTGAGTGGCCCGCTACCTCTTCTGGTGGCCGCCTCCCTCCTTCCTGGCCTCCCGGAGCTGCGCCCTTTCTCACTGGTTCTCTCTTCTGCCGTTTTCCGTAGGACTCTCTTCTCTGACCTGCGTCTCCTTTGGAACTCTGCAGGTTCT
+
AAA1AAAAFFFFGGGG3G1AG1GGG0AA00BF1AF00EGECHHHHGGEAAEFFHECHHFE/E?EG/EGGEF>F>GGGGEH//GHGG?/>B<//CCF1?1FGHFHGHHFFHFEGHHGGGGGHHHHHHHHHHHCGHCCGGGHGHHGFGBGGGGFG0AEEBA@@GGGGG?F@@FFFFFFFFFFFFFFFFFFFFFFEF@BBFFFFFFFFFFFFFFFFFFFFFFBFFFF-9A@AFFFFFBFFFFFFFBFFFFFFFF
@M05620:37:000000000-D9766:1:1101:15109:8365 1:N:0:66
GAGGCTGCTTTGGAAGTAACTGACAAGCCAGGGACACAAGATCGGAAGAGCACACGTCTGAACTCCAGTCACGAATTCGTATCTCGTATGCCGTCTTCTGCTTGAAAAAAAAAACGATACCTCTTCTGGTGGCCGCCTCCCTCCTTCCTGGCCTCCCGGAGCTGCGCCCTTTCTCACTGGTTCTCTCTTCTGCCGTTTTCCGTAGGACTCTCTTCTCTGACCTGAGTCTCCTTTGGAACTCTGCAGGTTCT
+
AAAAABFAFFFFGGGGFFFGFFBBBGGAAEB4BFFG2BFB2ABAAEAB2FGBAB1EHHCFD5BFFGFFFF3DBB>BFFFB??BFDB?ECB4B>>>1?FGGDB3BBF?FBE/</////<//@>DBGGFF1F0EAG?CCE<CCCGFHHGHHHBGEHHHEDGCGDGBH?DDCGGGFFFGGFFG;F0FGGGGGGGFGF-9.;AFF?B.9.9/FFFFFFFFBFFFFFF.BFFFFFEFFFB/B/:/BFFFFF.;;/9
@M05620:37:000000000-D9766:1:1101:18423:8379 1:N:0:66
GAGGCTGCTTTGGAAGAAACTCATAGATTACTGCAACAGTTCCCCCTGGACCTGGAAAAGTTTCTTGCCTGGCTTACAGAAGCTGAAACAACTGCCCCTGGATGCTACCAGTAAGGAAAGGCTCATAGAAGACTACCAGGGAGTCCAAGAGATGATGCAACACTGGCAAGTACGTCAGGCATTTCCGATTTAGCACTCTTGTGGATCCAATTGAACACTTCTCAGCATTTGTACTTGTAACTGACACGCCA
+
CCCCCCFCFFFFGGGGGGGGGGHHHHHHHHHGHHHHGHHHHHHHHGGGHHHHHHHHGFHHHHHHHHHHHHHHHHHGHHHHHHHHHGHHHHHHHHHH1?GGHGHFH3DGH3B334DEDHHEG/FG3F4DEGHHHH3B2BE////?22DGHH023?F2D2DF2FFHHHHBGCFF1/?GGGGH.FGHHGG.CEGHHHHHHHHHHDGGHHHHHHBHH00CC:CGGHHHG0;GGHG0CFGGFGGFGGGGGG0.;C.
@M05620:37:000000000-D9766:1:1101:4481:8384 1:N:0:66
ACCACACCTTCTACAATGAGCTGCGTGTGGCTCCCGAGGAGCACCCCGTGCTGCTGACCGAGGCCCCCCTGAACCCCAAGGCCAACCGCGAGAAGATGACCCAGGTGAGTGGCCCGCTACCTCTTCTGGTGGCCGCCTCCCTCCTTCCTGGCCTCCCGGAGCTGCGCCCTTTCTCACTGGTTCTCTCTTCTGCCGTTTTCCGTAGGACTCTCTTCTCTGACCTGCGTCTCCTTTGGAACTCTGCAGGTTCT
+
>>>1A1>>CFBBFGG1BGB1B1BEEEEE0EGHEFFGGGG/EGHHHGE//AEC1BBBBHHA/E/E>E@EGGGHHHHGGGGHFFHHFGGGGG<CCGHFHGHHHHGEEGH1<FGGGHGCCCCGHFHHHHHHHHHGHHG?GGGHGHHG/FGGGGFGGGGGGFG99ACFF@@F@@FFFFF9FFFFFFFFFFFFFFFBFF@FFFFFFFFFFBFFFFFFFFFFFFEFFFFFE--@AFFFFFFFFFFFFFFFFFFFFFF
@M05620:37:000000000-D9766:1:1101:23701:8387 1:N:0:66
GAGGCTGCTTTGGAAGAAACTCATAGATTACTGCAACAGTTCCCCCTGGACCTGGAAACGTTTCTTGCCTGGCTTACAGAAGCTGAACCACCTGCCAATGGATGCTACCCGTAATGAAAGGCTCCTAGACGACTCCAAGGGAGTAAAAGAGCTGATGAAACAATGGCAAGTAAGTCAGGCATTTCCGCTTTAGCACTCTTGTGGACCCAATTGAACAATTCTCAGCATTTGTACTTGTAACTGACAAGCCA
+
A3ABBBFBFFFFGGGG4GFGGGFHFGHHHFHHHH4BFFGGHHGHHGGGHBHHHHHHHG3BFGHHHHHHHHHEHFHGHH3GFHGHHFF3?CFAG3113B@FCB3BBGH3FF1>///4??33BCBGGB3433//</?F111/??/<@1@F1?00@C11F1F1?0??G1C?GF<<FD<FGH0>FGHFHB<AEGED0DDD0GHF0GH.0/=.CCGHHG0GFCG00;CB0CFGGF0;9;C;0;FFBB0:FFG.A./
@M05620:37:000000000-D9766:1:1101:20840:8388 1:N:0:66
ACCACACCTTCTACAATGAGCTGCGTGTGGCTCCCGAGGAGCACCCCGTGCTGCTGACCGAGGCCCCCCTGAACCCCAAGGCCAACCGCGAGAAGATGACCCAGGTGAGTGGCCCGCTACCTCTTCTGGTGGCCGCCTCCCTCCTTCCTGGCCTCCCGGAGCTGCGCCCTTTCTCACTGGTTCTCTCTTCTGCCGTTTTCCGTAGGACTCTCTTCTCTGACCTGAGTCTCCTTTGGAACTCTGCAGGTTCT
+
BBBBBBBBFFFFGGGCGGGGGGHHGGGFHEHHHGGGGGFGGHHHHGGGGGGFHHHHHHHGGGGGGGGGGGGHHHGGGGGHGHHFHGGGGGGGGGHHHFHHHHHHGFHHHHHGGHGGGGGGHHHHGHHHHHHGHHCGFEGGGHHGHGGGGGGGGGGGGGGGGGGGGGFFFFFFFFFFFFFFFFFFFFFFFFFFFFFFFFFFFFFFFFFFFFFFFFFFFFFFFFFFBFFFFFFFFFFFFFFFFFFFFFFFFFF
@M05620:37:000000000-D9766:1:1101:5434:8396 1:N:0:66
GAGGCTGCTTTGGAAGAAACTCATAGATTACTGCAACAGTTCCCCCTGGACCTGGAAAAGTTTCTTGCCTGGATTACAGAAGCTGAAACAACTGCCAATGGATGCTACCCGTAAGGACAGGCTCCTAGAATACTCCAAGGGAGTAAAAGAGCTGATGAAACAATGGCAAGTAAGTCAGGCATTTCCGCTTTAGCACTCTTGTGGATCCAATTGAACAATTATCAGCATTTGTACTTTTAACTGACAAGCCA
+
A?AB>4CAFFFB445BFGFGGGGHHGHHHFBGBG44GHGGHDDFFEEEECBFHGEB332FAGHFGHGBBE3B2DB33BBFGGAFE33FBF1FFGHGFBGHF33BBBBBFF??>EB3B?B?F/0B?BBBF?4BFF33BFHFFHG<FGBH1CC<FGGG1@FG1<GD@CGFCF??GH?@<??FG1FGFGCE<><1<0=D<C=D<0<<<00/0;<::CGHFC:C00;C0<GH;<C09F0;0;B9;0099;C;;./
@M05620:37:000000000-D9766:1:1101:9339:8397 1:N:0:66
AGTGCCAGCTCTCAATCGCACAGGGGACCCAGGGCCTGGCCCCTCCATCCAGAAAACCTATGACCTCACCCGCTACCTGGAGCACCAACTCCGCAGCTTGGCTGGGACCTATGTGAGTATCCAGCGTAGGAATCTGGGAGTTGGGGAGGAGTGAGGAGTTGGGGAAAGACAGTCCTAACCGTGGAGGGTTCTGGTAAATGATGGGGTGAGGAGGGGCTCTTTGGCTCCCACCAGTCCCCCTGTCTGGTCTA
+
ABAABFFFBFFFGGGGGGGGGGHHGGGGGGHHGGGGGGHHHHGHGGHHHHHHGHHHHGHHHHHHHHHHHHHGGGGGHHHHHHHHHHHHGHHHGGGGGHHHGHHGGGHHGHHHHHHHHHHHHHGHHGGGGDFHFHHHHECFEGGHGGFGGFEHEGHEGFHHHHGCEFHEHGHHHHHHHHGHGGGGDGGGEFGGGGFFGGGGGGGGGGFFFFFFFFFFFFFFFFFFFFFFFFFFFFFFFFFFFFFFFFFFFFF
@M05620:37:000000000-D9766:1:1101:17047:8402 1:N:0:66
ACCACACCTTCTACAATGAGCTGCGTGTGGCTCCCGAGGAGCACCCCGTGCTGCTGACCGAGGCCCCCCTGAACCCCAAGGCCAACCGCGAGAAGATGACCCAGGTGAGTGGCCCGCTACCTCTTCTGGTGGCCGCCTCCCTCCTTCCTGGCCTCCCGGAGCTGCGCCCTTTCTCACTGGTTCTCTCTTCTGCCGTTTTCCGTAGGACTCTCTTCTCTGACCTGAGTCTCCTTTGGAACTCTGCAGGTTCT
+
BBBBBBBBFFFFGGGGGGGFG5GFGEEEEAGG3EFEFGGGGHHHHGGGEEGGEHEGHHHGEGCGGEGGGGGGHGHGGGGHFHHHHGGGGGGGCGFGFGHHGHHHGHHHHHGGGHHGGGGGHHHHHHHHHHHCHHGGGGGGGHGGHGGGGGGGGGGGGGGGGGGGGGFBFFFFFFFFFFFFFFFFFFFFFFFFFFF?.9EFFFFFDFFFFFFFFFFFFFFFFFFFFFFFFFFFFFFFFFFFFFFFFFFFFFF
@M05620:37:000000000-D9766:1:1101:15008:8406 1:N:0:66
AGTGCCAGCTCTCAATCGCACAGGGGACCCAGGGCCTGGCCCCTCCATCCAGAAAACCTATGACCTCACCCGCTACCTGGAGCACCAACTCCGCAGCTTGGCTGGGACCTATGTGAGTATCCAGCGTAGGAATCTGGGAGTTGGGGAGGAGTGAGGAGTTGGGGAAAGACAGTCCTAACCGTGGAGGGTTCTGGTAAATGATGGGGTGAGGAGGGGCTCTTTGGCTCCCACCAGTCCCCCTGTCTGGTCTA
+
BCCCCFFFCFFFGGGGGGGGGGHGFGGGGGHHGGGGGGHHHHGHGGHHHHHHHHHHHGHHHHHHHHHHHHHGGGGGHHHHHHHHHHHHGHHHGGGGGEHHGHHGGGHHGHHHHHHHHHHHHHHHHGGGGGHHHHHHHHHGGHHHGGGGGGGHHHHHHGHHHHGGGGHHHHHHHHHHHHHHGGGGGGGGAFGGGGCBFGGGGGGGGGFFFFFFFFFFFFFFFFFFFFFFFFFFFFFFFFFFFFFFFFFFFFF
@M05620:37:000000000-D9766:1:1101:20044:8411 1:N:0:66
ACCACACCTTCTACAATGAGCTGCGTGTGGCTCCCGAGGAGCACCCCGTGCTGCTGACCGAGGCCCCCCTGAACCCCAAGGCCAACCGCGAGAAGATGACCCAGGTGAGTGGCCCGCTACCTCTTCTGGTGGCCGCCTCCCTCCTTCCTGGCCTCCCGGAGCTGCGCCCTTTCTCACTGGTTCTCTCTTCTGCCGTTTTCCGTAGGACTCTCTTCTCTGACCTGAGTCTCCTTTGGAACTCTGCAGGTTCT
+
BBBABBBBFFFFGGGGGGGGGFHGGEEBCEHHFGGFGGGGGHHHHGGGFGGGHHHHHHHGGGGGGGGGGGGFHHHGGGGHFGHHHGCECGGGCGGFBGHHHHHHGHHGHHHGGHHGGGGGHHHHHHHHFHHFHHGGGGGHGHHGHGGGGGGGGGGGGGGGGGGGGGFFFFFFFFFFFFFFFFFFFFFFFFFFFFFFFFFFFFFFFFFFFFFFFFFFFFFFFFFFFFFFFFFFFFFFFFFFFFFFFFFFFFF
@M05620:37:000000000-D9766:1:1101:24460:8411 1:N:0:66
ACCACACCTTCTACAATGAGCTGCGTGTGGCTCCCGAGGAGCACCCCGTGCTGCTGACCGAGGCCCCCCTGAACCCCAAGGCCAACCGCGAGAAGATGAACCCAGTGAGTGGCCCGCCACCTCTTCTGGTGGCCGCCTCCCTCCCTCCCTGCCTCCCCGAGCCTCGCCCTTTCTCCCTGGGTCTCTCTTCTGCCCTTTTCCCTAAGACTCTCTTTCCTGAACTTAGTTTCCTTTGGAACTCCGCAGGTTCT
+
CCCCCCCCFFFFGGGGGGGGGGHHGGGGHGHHHGGFGGEGGHGHHGGGFGGGHHHHHHHGGGGGGGGGGGGHFHHGGGGHGHHHHGGGGGGGGGHHHGH2GH//??11=?1F/GG----.=..0=000<0/<.C--AA.CE//C.C/C./;.C90CE?@----//.-;A-FF0900//0;.;//99:0;:000B.0;FF0F000/900::BB0F00009:0;0000;000;0;F0B9BBBB0.9--;.;99
@M05620:37:000000000-D9766:1:1101:24928:8411 1:N:0:66
ACCACACCTTCTACAATGCGCTGCGTGTGGCTCCCGAGGAGCACCCCGTGCTGCTGACCGAGGCCCCCCTGAACCCCAAGGCCAACCGCGAGAAGATGACCCAGGTGAGTGGCCCGCTACCTCTTCTGGTGGCCGCCTCCCTCCTTCCTGGCCTCCCGGAGCTGCGCCCTTTCTCACTGGTTCTCTCTTCTGCCGTTTTCCGTCGCACTCTCTTCTCTGACCTGAGTCTCCTTTGGAACTCTGCAGGTTCT
+
BBBABBBAFFFFGGGGGG42FEGGGEE22AFGHGGE2FGEAHHCGGGG1ABBDG3FDG?E@FEGGEGGG@/FHHHGGDDHGGHHGGDDGG/<@DGF2GFHFGCGGHGH0GHGGHHDCFGGHHFHHHHHHHHDCHCCGFGHGGGD/FFGFBFFGGGGGGGGGGFFFCADFFFFFFFFFFFFFFFFFFFFFFEFFFFDFFFFF.B.--;9>FFFFEBFFF///BF./BFB9FFFFFF9BFFFFFFFBBA9BB9
@M05620:37:000000000-D9766:1:1101:8038:8411 1:N:0:66
AGTGCCAGCTCTCCATCGCACAGGGGACCCAGGGCCTGGCCCCTCCATCCAGAAAACCTATGACCTCACCCGCTACCTGGCGCACCCACTCCGCAGCTTGGCTGCGACCTATGTGAGTGTCCAGCGCAGGAATCTGGGGGTTGGCGGGGCGTGAGGAGTTGGCGAAAGACAGTCCTAACCGTGGAGGGTTCTGGAAAATGATGGGGTGAGGAGGGGCTCTTTGGCTCCCACCAGTCCCCATATCTGGACTA
+
>A>>>DF1>FFFGCGFEEA1E0B0F0AA00BGA0AA/BFHFHGHGGH1EFHHFHHBGGH1BGFHHFGHHHGEE>>EHHGH0>EGEG//?G>B?///<G1FEH1</<>CCGFHHHGHHH11@F2@GC///<.<F<GHHH-AACGG/A--;-;9@-;F/AFFFF/---9A9B/BFFFFFFFF-;;@AEF--;A/;B/9BBFFEFFF-;B-;FFB-;@-@-;FFFFFE/;-:--;EFFF/;A-;/;BFF//9B;
@M05620:37:000000000-D9766:1:1101:24443:8420 1:N:0:66
ACCACACCTTCTACAATGAGCTGCGTGTGGCTCCCGAGGAGCACCCCGTGCTGCTGACCGAGGCCCCCCTGAACCCCAAGGCCAACCGCGAGAAGATGACCCAGGTGAGTGGCCCGCTACCTCTTCTGGTGGCCGCCTCCCTCCTTCCTGGCCTCCCGGAGCTGCGCCCTTTCTCACTGGTTCTCTCTTCTGCCGTTTTCCGTAGGACTCTCTTCTCTGACCTGAGTCTCCTTTGGAACTCTGCAGGTTCT
+
AA>AAA>AFFC@BGG13ABG1GFGEEFBG0FFHG00B/E/EHHHHGEGE/EAG1BGHG0EGGGGCF/EGGGHHHE?EGGGGHHE<FGGG/>CCCHH1?GHHHHHGGHHHGHGGHHGGGGGHHHHHHHHHHHGHHGGG?EHGHH.G0CGGGGGGGGGGGGGG@GGGG@F@@FFFFFFFFFFFFFFFFFFFFFFFF@FFFFFFFFFFFFFFFFFFFFFFFFFFFFFFFFFFFFFFFFFFFFFFFFFFFFFFFF
@M05620:37:000000000-D9766:1:1101:15744:8425 1:N:0:66
ACCACACCTTCTACAATGAGCTGCGTGTGGCTCCCGAGGAGCACCCCGTGCTGCTGACCGAGGCCCCCCTGAACCCCAAGGCCAACCGCGAGAAGATGACCCAGGTGAGTGGCCCGCTACCTCTTCTGGTGGCCGCCTCCCTCCTTCCTGGCCTCCCGGAGCTGCGCCCTTTCTCACTGGTTCTCTCTTCTGCCGTTTTCCGTAGGACTCTCTTCTCTGACCTGAGTCTCCTTTGGAACTCTGCAGGTTCT
+
BBBBBBBBFFFFGGGGGGGFGDHHGEEEFEGGFGGGGGGGGHHHHGGGEGGGHHHHHHHGGGGGGGGGGGGHHHGGGGGHEHHHHGG?DGGGFGHHHHHFHHHHGHHHHGFFGHHGGGGGHHHHHHHHHHHGHHGGGGGHGHHGHGFGGGGGGGGGGGGGGGGGGGFFFFFFFFFFFEFFFFFEFFFFFFFFFFFFFFFFFFFFFFFFFFFFFFFFFFFFFFFFFFFFFFFFFFFFFFFFFFFFFFFFFFF
@M05620:37:000000000-D9766:1:1101:21063:8437 1:N:0:66
GAGGCTGCTTTGGAAGAACCTCATAGATTACTGGAACAGTTCCCCCTTGACCTGGAAAAGTTTCTTGCCTGGCTTACAGAAGCTGAAACACCTGCCAATGGCTGCTACCCGTAAGGAAAGGCTCCTAGAAGACTCCAAGGGAGTAAAAGAGCTGATGAAACAATGGCAAGTAAGTCAGGCATTTCCGCTTTAGCACTCTTGTGGATCCAATTGAACAATTCTCAGCACTTGTACTTGTAACTGACAAGCCA
+
A1AAA1C1@B3D1BBGGFBG1B1FEHG3AFGHH1BG1FG1DGHBGGC00BFCGFAB1B00F2BG2FABFF1GHHHGHFHHHHHFCGGHHF0EHF00CCHHG0>E>EFGHG?EEEAF100BBGGHGGHGFD11FGFFFFG/A/CCFGHHDA00@FGGHB11F0FF1FFHCC1?DFFFGD>0<><DBFACCC<0DGBG<<0D00C.000CCCGHHG0<;GCCCGFF0;C.C/0;9CF009;B0FB0:00;9A;
@M05620:37:000000000-D9766:1:1101:26114:8447 1:N:0:66
TCTGCTCCTTCTTAATCCACTCCTCGATTCCTGCCCCAGTTCCCCCTGTCCATGTAACCGTTTCTTACCTGGCTTCCAGCAGCGACAACCACTGCCCCTGGATGCTACCCGTCCGGCAAGGCTCCTCGAAGACTCCCCGGGCGTCCACGAGCTGCTGCAACCCTGGCCAGTCCGTCAGGCCTTTCCGCTTTCGCACTCTTGTGGATCCACTTGCCCCCTTCTCAGCATTTGTACTTGTAACTGACACGCCA
+
>>>>A31BBD1B1BBBF3BB1BBB1BBF3DGHHHHHG0B11DDGHG/BBBFAA1DDDGHEEGAB2D2DBGHHHH0BFGH0BFG//>>>GEFGF1BFG?FFHHHHBBFGHGEEEEEG/>CG/FHHGHGC<0?EHHHHHG/ACGCCGGGHGGCGGHGHHF/GHHGGGEHACHG0:AEGGGGGEFGGGGGEGFG0CEEG@FFFFFFFFFFFF/BFF/9FE@?FFFFFFF/9FFFFFFFFF:FFFFFFFB/A?FB
@M05620:37:000000000-D9766:1:1101:11360:8447 1:N:0:66
AGTGCCAGCTCTCAATCGCACAGGGGACCCAGGGCCTGGCCCCTCCATCCAGAAAACCTATGACCTCACCCGCTACCTGGAGCACCAACTCCGCAGCTTGGCTGGGACCTATGTGAGTATCCAGCGTAGGAATCTGGGAGTTGGGGAGGAGTGAGGAGTTGGGGAAAGACAGTCCTAACCGTGGAGGGTTCTGGTAAATGATGGGGTGAGGAGGGGCTCTTTGGCTCCCACCAGTCCCCCTGTCTGGTCTA
+
AA>ABFFFBFFFGGGGGGGGGGGHGGGGGGHHGGGGGGHHHHGHGGHHGHHHHHFHHGHHHHHHHHHHHHHGGEGGHHHHHHHHHHHHGGHHGGGGGHHHGHHGGGHHGHHHHHHHHGHHHHHHHGEGGGHHHHHHHHHGFHHHGGGGGGGHHHHGHGHHHHGGGGHGHHHHHHHHHHHHGGFGGGGGC?FGGGFFGGGGGGGGGGFFFFFFFFFFFFFFFFFFFFFFFFFFFFFFFFFFFFFFFFFFFFF
@M05620:37:000000000-D9766:1:1101:6106:8449 1:N:0:66
AGTGCCAGCTCTCAATCGCACAGGGGACCCAGGGCCTGGCCCCTCCATCCAGAAAACCTATGACCTCACCCGCTACCTGGAGCACCAACTCCGCAGCTTGGCTGGGACCTATGTGAGTATCCAGCGTAGGAATCTGGGAGTTGGGGAGGAGTGAGGAGTTGGGGAAAGACAGTCCTAACCGTGGAGGGTTCTGGTAAATGATGGGGTGAGGAGGGGCTCTTTGGCTCCCACCAGTCCCCCTGTCTGGTCTA
+
BCBBBFFFBFFFGDGGGFGGGGGHGGFGGGGHGGGGGFHHHHGHGGGHHHFHHFHHHGHHHHHHHHHHHHHGGGGGHHHHHHGHHHFHGHHHGFGFGGHHGHHGGGHHGHHHHHHGHGHHHHHHHGCEGGHFHHHHHHHGCHHHGGGGGGGHHHHHHGHHHHGGGGHHGHGHHHHHHHFHGDEGGGGGEGGGGGCFGGGGGFGGGGFFFFFFFFFFFFFFFFFFFFFFFFFFFFFFFFFFFFFFFFF0BF:
@M05620:37:000000000-D9766:1:1101:23718:8454 1:N:0:66
ACCACACCTTCTACAATGAGCTGCGTGTGGCTCCCGAGGAGCACCCCGTGCTGCTGACCGAGGCCCCCCTGAACCCCAAGGCCAACCGCGAGAAGATGACCCAGGTGAGTGGCCCGCTACCTCTTCTGGTGGCCGCCTCCCTCCTTCCTGGCCTCCCGGAGCTGCGCCCTTTCTCACTGGTTCTCTCTTCTGCCGTTTTCCGTAGGACTCTCTTCTCTGACCTGAGTCTCCTTTGGAACTCTGCAGGTTCT
+
BBBBBBBBFFFFGGGGGGGFG5FFGFGGHGEHGGGGGCFGGGHHHGGGDEGFGHFHHHGGGGFGGGGGGGGGHFGGGGGHEEHHHGGGGGGFCG2BGDBFGBAGFGFHFF1?FHHCGGFGHHGHGHHFHHB.CGCCGDFEGGGEHFGBBFFGGGGGGGAD9BFFBDFFFDFFFFFFFF;BBFFFFFFFFFFF/FD.ABEFFFFFA9BBBFBBFFFBFFFFFFFFFFFFFFFF/FFFFFFFFFFFFBF9;F/
@M05620:37:000000000-D9766:1:1101:4290:8458 1:N:0:66
ACCACACCTTCTACAATGAGCTGCGTGTGGCTCCCGAGGAGCACCCCGTGCTGCTGACCGAGGCCCCCCTGAACCCCAAGGCCAACCGCGAGAAGATGACCCAGGTGAGTGGCCCGCTACCTCTTCTGGTGGCCGCCTCCCTCCTTCCTGGCCTCCCGGAGCTGCGCCCTTTCTCACTGGTTCTCTCTTCTGCCGTTTTCCGTAGGACTCTCTTCTCTGACCTGAGTCTCCTTTGGAACTCTGCAGGTTCT
+
CCCCCBCBFFFFGGGGGG5GGGHHGGGFHGHHHGGGGGGGGHHHHGGGGGGGHHHHHHHGGGGGGGGGGGGHHHHGGGGHGHHHHGGGGGDGFGHHHG2FHH/?FFG1CDGEGHHGGGGGHHHHHHGHHFHCHHGGGGGHGHHGHGGGGGGGGGGGGGF?DGGGGGFFFBFFFFFFFFFFFFFFFFFFFFFFFFFDFFFFFFFFFFFFFFFFFFFFFB9BFFFFB/BFFFFFFFFBFFFFFFFFFFFFFFF
@M05620:37:000000000-D9766:1:1101:20507:8459 1:N:0:66
ACCACACCTTCTACAATGAGCTGCGTGTGGCTCCCGAGGAGCACCCCGTGCTGCTGACCGAGGCCCCCCTGAACCCCAAGGCCAACCGCGAGAAGATGACCCAGTTGAGCGGCCCCTTTCCTCTTCTGGTGGCCGCTCCCTCCCTTCCTGCCCTCCCGGAGCCCCGCCCTTCTCCATTGGTCTTCTCTTCTGCCGTTTTCCGCAGCATTCTCTTCCCTGACCCTAGCTTCCTTTGGAACTCTGCAGGTTCT
+
CDDDDDCCFFFFGGGGGGGGGGHHGGGGHGHHHGGGGGGGGHHHHGGGGGGGHHHHHHHGGGGGGGGGGGGHHHHGGGGHGHHHHGGGGGGGGGHHHHHHFCCH11??11>/<<@-.00<000<00000=<.<C-;--;://C.;0;:F00;.0:;A.-;-A...--@-;:/00:;0000;00;:;0000;000-:.B.:0;.-9-.00:;BFB00:0://///;/00;:0;B0:/00:000000:.:000
@M05620:37:000000000-D9766:1:1101:6129:8460 1:N:0:66
AGTGCCAGCTCTCAATCGCACAGGGGACCCAGGGCCTGGCCCCTCCATCCAGAAAACCTATGACCTCACCCGCTACCTGGAGCACCAACTCCGCAGCTTGGCTGGGACCTATGTGAGTATCCAGCGTAGGAATCTGGGAGTTGGGGAGGAGTGAGGAGTTGGGGAAAGACAGTCCTAACCGTGGAGGGTTCTGGTAAATGATGGGGTGAGGAGGGGCTCTTTGGCTCCCACCAGTCCCCCTGTCTGGTCTA
+
AABABFFFBFFFGFGGGGGAE2BAFEFEEFGGFEGFFGHHAGEGGGHHHHFHACBBGGFBGGDGHHG@GGHEEGEEHGFFHHGFGHFHGHHHEG/EGHHHEHHGGGHHGHEFHHHHHHHHHF2FFCFGDDHHHHHHHHHGGGHHCGGCGGGHFGFHHGHHHEGCGGHGGGHBCGHFHCFABFG@DEGGDGGGGGB00BFBFFGGGGF<EFFBDFBBBBFFFFFFFFFFFFFAEFFFFFFFBFFFFFFFFFF
@M05620:37:000000000-D9766:1:1101:15768:8460 1:N:0:66
AGTGCCAGCTCTCAATCGCACAGGGGACCCAGGGCCTGGCCCCTCCATCCAGAAAACCTATGACCTCACCCGCTACCTGGAGCACCAACTCCGCAGCTTGGCTGGGACCTATGTGAGTATCCAGCGTAGGAATCTGGGAGTTGGGGAGGAGTGAGGAGTTGGGGAAAGACAGTCCTAACCGTGGAGGGTTCTGGTAAATGATGGGGTGAGGAGGGGCTCTTTGGCTCCCACCAGTCCCCCTGTCTGGTCTA
+
AAAAAFFF3FFFGGGGGGGGGFHHGGGG2EFGGFGGDGHH2GGCEGHHHHCHFHHHHGHGHHFHHHHFHFGEGEGGHGHHFGHHHHHHGHHHGGGGGFHHGHHGG/GHGHGHHHFFGGGFFHGFFGCGGGGHHHFFGHFFGHHHGGGGGGE<GDDCGGHFGCDGFDEFHHHHGHHHFHHHGGECDFDFC9FGGG;CFFFFFCFGGGFAEFFFFFFAD@EFFFFFFBFFA9F?EFFFFFFA=AFFFFFFFF/
@M05620:37:000000000-D9766:1:1101:3983:8474 1:N:0:66
ACCACACCTTCTACAATGCGCTGCGTGTGGCTCCCGAGGAGCACCCCGTGCTGCTGACCGAGGCCCCCCTGAACCCCAAGGCCAACCGCGCGAAGATGACCCAGGTGCGTGGCCCGCTCCCTCTTCTGGTGGCCGCCTCCCTCCTTCCTGGCCTCCCGGCGTTGCGCCCTTTCTCCCTGGTTCTCTCTTCTGCCGTTTTCCGTAGGACTCTCTTCTCTGACCTGCGTCTCCTTTGGAACTCTGCAGGTTCT
+
>AAA>AA>BCCFGGCGGGAAEGFGGEFEAEBBBBBE?EAAAFEGGEEAEEEGHHGHGHH0>/CEFGGGGGFB3FGEEEGHGHFGHGGGCC/>>DG?FHHHHHH.>1F1><>CDHGCGG-;EHHGH0<;C;GGHFCGGGGGGGGFGGGGGFGGGGGEF.=--;999@DFDCFFFFF/;FFFFFFBFBBFFFFFFFFFFFAFFDF?D./9BFFFFF/9/;F/FFFF.;DAFFFFFFFFFFFFFFFFFFFFBBF
@M05620:37:000000000-D9766:1:1101:14880:8480 1:N:0:66
ACCACACCTTCTACAATGAGCTGCGTGTGGCTCCCGAGGAGCACCCCGTGCTGCTGACCGAGGCCCCCCTGAACCCCAAGGCCAACCGCGAGAAGATGACCCAGGTGAGTGGCCCGCTACCTCTTCTGGTGGCCGCCTCCCTCCTTCCTGGCCTCCCGGAGCTGCGCCCTTTCTCACTGGTTCTCTCTTCTGCCGTTTTCCGTAGGACTCTCTTCTCTGACCTGAGTCTCCTTTGGAACTCTGCAGGTTCT
+
BCCCCCCCFFFFGFGGGGGGGGHHGGGEHGHHHGGGGGGFGHHHHGGGGGGGHHHHHHHGGGGGGGGGGGGHHHHGGGGHGHHHGGGGGGGGGGHHHGHHHHGHGHHHHHHGGHHGGGGGHHHHHHHHFHHGHHGGGGGHGHHGHGGGGGGGGGGGGGGGGGGGGGFFFFFFFFFFFFFFFFFFFFFFFFFFFFFFFFFFFFFFFFFFFFFFFFFFFFEFFFFFFFFFFFFFFFFEFFFFFFFFFFFFFFF
@M05620:37:000000000-D9766:1:1101:23548:8484 1:N:0:66
AGTGCCAGCTCTCCATCGCACAGGGGACCCAGGGCCTGGCCCCTCCATCCAGAAAACCTATGACCTCACCCGCTACCTGGAGCACCCACTCCGCAGCTTGGCTGGGACCTATGTGAGTATCCAGCGTAGGAATCTGGGAGTTGGGGAGGAGTGAGGAGTTGGGGAAAGACAGTCCTAACCGTGGAGGGTTCTGGTAAATGATGGGGTGAGGAGGGGCTCTTTGGCTCCCACCAGTCCCCCTGTCTGGTCTA
+
AB>AAFFFCFFFG4FFFGGFGFHDG2BAEEHHFFEEFGHHHHGHGGHHGGHHHGHGGFHHHHHHHFGHHHHGG>>EGHHH2BGHHH1??GHBEFCGEHGHGHHGGGHHGHHHHHHHHHHHHHGHHGGGGGHHHHHHGG0FGHHHGG.DGAEGHBHH<EHHHGGGEFEFHHGHHHHHHHGGGGGGGGGGGGFGGGGGGGGGGGGGGFFFFFFEFFFFFFFFFFFFFFFFFFFFFFFFFFFFFFFFFFFFFFF
@M05620:37:000000000-D9766:1:1101:23531:8493 1:N:0:66
AGTGCCAGCTCTCAATCGCACAGGGGACCCAGGGCCTGGCCCCTCCATCCAGAAAACCTATGACCTCACCCGCTACCTGGAGCACCAACTCCGCAGCTTGGCTGGGACCTATGTGAGTATCCAGCGTAGGAATCTGGGAGTTGGGGAGGAGTGAGGAGTTGGGGAAAGACAGTCCTAACCGTGGAGGGTTCTGGTAAATGATGGGGTGAGGAGGGGCTCTTTGGCTCCCACCAGTCCCCCTGTCTGGTCTA
+
ACAABFFFCFFFGGGGGGGGGGHHGGGGGGGHFGGGGFGHHHGHGGHHHHHHHHHFHGHHHHHHHHHHHHHGGGGGHHHHFHHHHHEFFHHHGGGGGHHHGHHGGGHHGHHHHHHHHHHHHHHHHGGGGGHHHHHHHHGGGHHHGGGGGDGHHGHHHGHHHHGGGGHHHHHHHHHHHHHHGGGGGGGGEGGGGGGGGGGGGGGGGGFFFFFFFFFFFFFFFFFFFFFFFFFFFFFFFFFFFFFFFFFFFFF
@M05620:37:000000000-D9766:1:1101:12880:8518 1:N:0:66
AGTGCCAGCTCTCAATCGCACAGGGGACCCAGGGCCTGGCCCCTCCATCCAGAAAACCTATGACCTCACCCGCTACCTGGAGCACCAACTCCGCAGCTTGGCTGGGACCTATGCGTATCCCGCGTCGGAATCTGGGCGTTGGGGCGGCGTGCGGCGTTGGGGCCAGACAGTCCTAACCGTGGCGGGTTCTGGTCAATGATGGGGTGAGGAGGGGCTCTTTGGCTCCCACCAGTCCCCCTGTCTGGTCTCTC
+
ABAAAFFFAFFFGFGGGGGGGGHHGGGEAEHH2EEGCFHHFHGHGGHHHHHHFGHHHGHFHHFHHHHHHHHGF>EFHHEHBFHHGHA?EHHHGGGCFHFHGHHGGGHGGHHHH2CF/CHH2?CCC@FC-.>FGHHHFCDGCHGG.;-9ABB.@D9BCF-FFF.@DFFFFFFFFFFFFFFFFFB@FF@EFFFFB/;FFF/FFFFF.@FFF/A?DFFFEFFFFFFFFFFFFFEFFFFFFFFFFFFFFFFF/BB
@M05620:37:000000000-D9766:1:1101:3952:8536 1:N:0:66
GAGGCTGCTTTGGAAGAAACTCATAGATTACTGCAACAGTTCCCCCTGGACCTGGAAAAGTTTCTTGCCTGGCTTACAGAAGCTGAAACAACTGCTCCTAGATGATACCAGTCCGGAGGAAAGCCTCGTCGACTACCCTAAGGGACCAAAACTGCTGATGCAATAACCGGAAGTTAGGGAGTTACCTCTTTCGCACTATTGTGGTTCAACTTACTGAATTATTCGCAGTATTCCTAGTAGCTGACGACACA
+
BBBBBBFBFFFFGFGGGGGGGGHGHHGHHHHHHHHHHHHDGHHHHGGGHFHHHHGHHHFHGHHHHHHHHHHHHHHHHHHHHHHHHHHHHHHHHHHFHHH34BDHHGBB3B33B31/1///2303BFG///>E/</B2F2222@0?////?/<2??FHG111??11111----.1111<./..<0=00<0000.:C--0:<0G0C;:000;B0099009000;09/C.:90;F00;;;;00000/..;-;-.
@M05620:37:000000000-D9766:1:1101:26165:8577 1:N:0:66
AGTGCCAGCTCTCAATCGCACAGGGGACCCAGGGCCTGGCCCCTCCATCCAGAAAACCTATGACCTCACCCGCTACCTGGAGCACCAACTCCGCAGCTTGGCTGGGACCTATGTGAGTATCCAGCGTAGGAATCTGGGAGTTGGGGAGGAGTGAGGAGTTGGGGAAAGACAGTCCTAACCGTGGAGGGTTCTGGTAAATGATGGGGTGAGGAGGGGCTCTTTGGCTCCCACCAGTCCCCCTGTCTGGTCTA
+
AAAABFFFBFFFGFFGGFFGGGHGGEGGGGGHGFGEFFHHHHGHGGHHHHHHHFHHHGHHHHHHHHHHHHHGGGGGHHGFGGFFHHFHGGHHGF>EEFHHGGGE//FFECGHHHHHHBGHHHHHHGEECDGHHHHHHHGGEHHHGGEGDGFHHHHHHFGHHHGGGGHHHHHHGHHHHHHHGEGGDEFGCFGGGGFFGGGGGFGGGGFFFFFFFFFFF=FFFFFFFBFEFFFFFFFFFFFFFFFFFFFFFF9
@M05620:37:000000000-D9766:1:1101:7546:8577 1:N:0:66
AGTGCCAGCTCTCAATCGCACAGGGGACCCAGGGCCTGGCCCCTCCATCCAGAAAACCTATGACCTCACCCGCTACCTGGAGCACCAACTCCGCAGCTTGGCTGGGACCTATGTGAGTATCCAGCGTAGGAATCTGGGAGTTGGGGAGGAGTGAGGAGTTGGGGAAAGACAGTCCTAACCGTGGAGGGTTCTGGTAAATGATGGGGTGAGGAGGGGCTCTTTGGCTCCCACCAGTCCCCCTGTCTGGTCTA
+
A?>ABFFFBFFFGGGGGGGGGGFHGGGGGGHHGGEGGDGHHHGHGGEHHHHHHFHHHGHHHHHHHHHHHHHGGFEEHHHGHHHGHHHHGHHHGGGGGHHHGHHGGGHHGHHHHHHHHHHHHHHHHGGGGGHGHHHHHHHGGHHHGGGGGGGHHHHHHGHHHHGGGGHHHHHHHHHHHHGHGGGGGGGGCFGGGGCGGGGGGGGGGGFFFFFFFFFFFFFFFFFFFFFFFFFFFFFFFFFFFFFFFFFFFFB
@M05620:37:000000000-D9766:1:1101:9219:8578 1:N:0:66
ACCACACCTTCTACAATGAGCTGCGTGTGGCTCCCGAGGAGCACCCCGTGCTGCTGACCGAGGCCCCCCTGAACCCCAAGGCCAACCGCGAGAAGATGACCCAGGTGAGTGGCCCGCTACCTCTTCTGGTGGCCGCCTCCCTCCTTCCTGGCCTCCCGGAGCTGCGCCCTTTCTCACTGGTTCTCTCTTCTGCCGTTTTCCGTAGGACTCTCTTCTCTGACCTGCGTCTCCTTTGGAACTCTGCAGGTTCT
+
BBBBBBB>FFFFGGGGGG5BGGHHGGGBAFHGHFFGDFFGDHHHHGGEEEGGFHGHHHHAFECGGGGGGGGHHHHGGGGHGGHHHGGGGG/BDGHFGHHHHHHHGHH1GHHGGHHGGGGGHHHHHHHHHHHGHHGGGGGHGHHGHGGGGGGGGGGGGGG:@FGGGGFFFFFFFFFFFFFFFFFFFFFFFFFFFFFFFFFFFFFFFFFFFFFFFFFFFFFFFFFFEFFFFFFFFFFFFFFFFFFFFFFFFFF
@M05620:37:000000000-D9766:1:1101:5199:8578 1:N:0:66
ACCACACCTTCTACAATGAGCTGCGTGTGGCTCCCGAGGAGCACCCCGTGCTGCTGACCGAGGCCCCCCTGAACCCAAAGGCCAAGCGCGCGAACACGTCCCAGGTGCGCGGCCCGCCTCCTCTTCCGCCGGCAGCCTCCCTCCTTCCCGGCCTCCCGCTGTTGCGCCCTTTCTCGCTGGATCTCTCTCCTGCACTTTACCCTCCGACTCAATTCTCCGACCTCTATATCGTTAGGAACTACGCAGGAACT
+
CCCCCCCCFFFFGGGGGGGGGGHHGFGGHGHHHGGGGGGGGHHHHGGGGGGGGHHHHHHGGGGGGGGGGGGHHHHGG/0BFH////?/>BBGGG//0?0?//1??F1>D---ACC:C-..;CCCHH09.9-;-AFGEFF?EFFDFFFF/.;-;:A.E?---.;00;DF-CFFFFF.:.;C.:BFFBFF09:9BF00;00;0/;9.:-9-:000:BF009:--;000;;:B.:9.:B0B?FF9A9.-@./;;
@M05620:37:000000000-D9766:1:1101:6324:8583 1:N:0:66
ACCACACCTTCTACAATGAGCTGCGTGTGGCTCCCGAGGAGCACCCCGTGCTGCTGACCGAGGCCCCCCTGAACCCCAAGGCCAACCGCGAGAAGATGACCCAGGTGAGTGGCCCGCTACCTCTTCTGGTGGCCGCCTCCCTCCTTCCTGGCCTCCCGGAGCTGCGCCCTTTCTCACTGGTTCTCTCTTCTGCCGTTTTCCGTAGGACTCTCTTCTCTGACCTGAGTCTCCTTTGGAACTCTGCAGGTTCT
+
AAA>A1AAFFFFGGGGFGG1EEGGGEGGGCFH1FGGEEGCFEEGFGGGEAFFFGGHHHHGGE?EFGEGGGGHGHFGGGGHECGFHGG/CCGCCGHHHHGHHG/FCGHHHHHGGGHGGGGGHHHHGHHHHHHGHHGGGGGHGHFGHGGGGFGGGGGGGGGGGGGGGG@F@@FFFFFFFFFFFFFFFFFFFFFFFF@BFFFFFFFFABFFFFFFFFFFFFFFFFFF/FFFFFFFFFFBFFFFFFFFFFFFFFF
@M05620:37:000000000-D9766:1:1101:6717:8604 1:N:0:66
GAGGCTGCTTTGGAAGAGCACACGTCTGAACTCCATTCACTACTTCGTATCTCGTATGCCGTCTTCTGCTTGCAAAAACAAAATGACATAATCGTCACCCTGCCACTTACTATTACACGACATAGAATCATCAAATCACCTCAGAACACCACTCTACTAAAACCCTTAGCCATCGTTCCAAGATGTCCACTTACCTCCACTCTCACCACACCAACGTACAATAACTACCATTTCACCCTACACACAAACTC
+
A?A1AACAFFFFGC1FGABAABG?0B0BDGGH1BCDDDD1DDBFFABB00A2DBAAFGDGEAEHG2DF1FGHA1110A/?/00111112@122/////1B/0/011111B12222211>>///<11121B2221B2111010111100B///1011121@1@1//00111?11?/<.0>1<10111<1110000<=0.//0/00<0.0......;.....0000900//00009000.9/:9/0.;9..00
@M05620:37:000000000-D9766:1:1101:6699:8606 1:N:0:66
CCTGCCGCTTGTTAATCGCACAAGTGTGCCCTCCCGTAGCGAATTCATCTCTCATAAGCCGTCCTCGCCTGGAAACCAGCAGAAAAAACAACTGCCCCTGATTTAAAGCCACCTAACCGGATACACTAGCAAAATGGAAGGTGGGCAGCAATGACCAGTAGCTCAAAAATATGCGCAATCGCCGACGATTATGTCAAATTACCCACTAAGGAACCTTCGTACCTGCAACTGACCATTCAGTCACACCAGAT
+
1>>>A1>1>>1B1BBBGFFFGG0BEB3DBGGG0AB0A/BBAEAE/D12B2AFG1DD21BA/BE//1//>B/BF1BFGE/?>0001>0>?/>?1BB0?/?F01>BB211<B<00B110B////?1111010111011<110<?1.-.<.<<0>>00/<.=000000000..0000;.--.0.:.-----...;0009000;0;/9/;F/;////-:-//9;---//-:///////////9//9/99/----/
@M05620:37:000000000-D9766:1:1101:12206:8608 1:N:0:66
AGTGCCAGCTCTCAATCGCACAGGGGACCCAGGGCCTGGCCCCTCCATCCAGAAAACCTATGACCTCACCCGCTACCTGGAGCACCAACTCCGCAGCTTGGCTGGGACCTATGTGAGTATCCAGCGTAGGAATCTGGGAGTTGGGGAGGAGTGAGGAGTTGGGGAAAGACAGTCCTAACCGTGGAGGGTTCTGGTAAATGATGGGGTGAGGAGGGGCTCTTTGGCTCCCACCAGTCCCCCTGTCTGGTCTA
+
ACAABFFFCFFFGGGGGGGGGGHHGGGGGGHHFGGGGGHGHHGHGGHGHHHHHHFBFFHHHHHHHHHHHHHGGEGGHGHHGHHHFHFEFHHHGGGGGHHHGHHGGGHHGHHHHHHHHHHHHHHHHGGGGGHHHHHHHGGGGHHHGGFGGFEHHFHHHGHHHEGGGGHHHHHHHHHHHHHHGGEGDEGGEGGGGGFFGGGGGGGGGGDFFFFFFFFFFFFFFFFFFFFFFFFFFFFFFFFFFFFFFFFFFF0
@M05620:37:000000000-D9766:1:1101:7401:8632 1:N:0:66
ACCACACCTTCTACAATGAGCTGCGTGTGGCTCCCGAGGAGCACCCCGTGCTGCTGACCGAGGCCCCCCTGAACCCCAAGGCCAACCGCGCGAAGATGACCCAGGTGCGTGGCCCGCTACCTCTTCTGGTGGCCGCCTCCCTCCTTCCTGGCCTCCCGGAGCTGCGCCCTTTCTCACTGGTTCTCTCTTCTGCCGTTTTCCGTAGGACTCTCTTCTCTGACCTGCGTCTCCTTTGGAACTCTGCAGGTTCT
+
BBBABBB>FFFFGGGGGG5FGGHHGGGBAEGGHBBE?EGGGHHHHGGEFDGGHHHHHHHAEEGGGGGGGGEGHHHGGGGHGHHHHGGGGG/BDGGFDGHFH0C?FGHC@FA<AC>--@DDGGHHF;CCHHHGHGGG?DGGGGFGGFGGFGGFGGGGEDD---;/B9BFFCFFFFFFFFFFBFFFFFBBFFFBFF;9.:AFBA/.D?/FFF/BFF/;F/9:BBFFFFABAF9BFFFBBFFFFFEBFFFABBF
@M05620:37:000000000-D9766:1:1101:18954:8639 1:N:0:66
GAGGCTGCTTTGGAAGAAACTCATAGATTACTGCAACAGTTCCCCCTGGACCTGGAAAAGTTTCTTGCCTGGCTTACAGAAGCTGAAACAACTGCCAATGGATGTTACCAGTCCGGAAAGACTCATCGACGACTCCCCTAGCATCCACGAGCTGCTGACACAATGGCCAGTACTTCAGGCATTTCCGATTTAGAACTCTTGTGGATCCAATTGCAACATTATACGCCTTTGTACTTGTAACTGACAAGCCA
+
BBBBBBFBFFFFGGGGGGGGGGHHHGHHHHHGHHHHHGHHHHHHHGGGHHHHHHHHHHFHGHHHHHHHHHHHHHHHHHHHHHHHHHHHHHHHHHHHHG3B333334BBFGGH33E/>//032BFCG33F/</>BBH/C2/BB22@@22C<B//<??1F0GCGE<11<<1<<>111>1=GCC<GHD<.<<<EHFBGC0C0;C;0.;0;/0;GGHBFBB9FF0;009D-AA9000;0BFGGFFBFCF00:9.9
@M05620:37:000000000-D9766:1:1101:15357:8640 1:N:0:66
ACCACACCTTCTACAATGAGCTGCGTGTGGCTCCCGAGGAGCACCCCGTGCTGCTGACCGAGGCCCCCCTGAACCCCAAGGCCAACCGCGAGAAGATGACCCAGGTGAGTGGCCCGCTACCTCTTCTGGTGGCCGCCTCCCTCCTTCCTGGCCTCCCGGAGCTGCGCCCTTTCTCACTGGTTCTCTCTTCTGCCGTTTTCCGTAGGACTCTCTTCTCTGACCTGAGTCTCCTTTGGAACTCTGCAGGTTCT
+
BBBBBBBBFFFFGGGGGGGGGGHHGFGFHGHHHGGGGGGGGHHHHGGGGGGGHHHHHHHGGGGGGGGGGGGHHHHGGGGHGHHHHGGGGGFGGGHHHGHHHHFHGHHHHHHGGHHGGGGGHGHHHHHHHHHGHHGGGGGHGHHDHFGGGGGGFGGGGGA-ADFGGGFFFFFFFFFFFFFFFFFFFFFFFFFFFFFFFFFFFFFFDFFFFFFFFFFFFFF9FFFFBFFFFFFFFFFFFFFFFFFFBFFFFFB
@M05620:37:000000000-D9766:1:1101:16019:8642 1:N:0:66
GAGGCTGCTTTGGAAGAAACTCATAGATTACTGCAACAGTTCCCCCTGGACCTGGAAAAGTTTCTTGCCTGGCTTACAGAAGCTGAAACAACTGCCAATGGATGCTACCCGTAAGGAAAGGCTCCTAGAAGACTCCAAGGGAGTAAAAGAGCTGATGAAACAATGGCAAGTAAGTCAGGCATTTCCGCTTTAGCACTCTTGTGGATCCAATTGAACAATTCTCAGCATTTGTACTTGTAACTGACAAGCCA
+
ABBBBBFBFFFFGGGGGGGGGGFHEGHHH5GFHHGDFFGFHHHHHGGGHGHHHEHHHHGHFHHHHHHHHHHHHHGHHHHHHHHHHHHHHFHHHHHHH3FGHBGGGHHHHH1?EFHGHGHHHHFHGHHHHHHHHHHHFCHGGHGDCDHHGGHFHHHHHHHHHH/GFHHHHGFF?GFGHHGHGHHHHHGGGGGHHGHHGHHHGHHGHHGHHHHGHHHHHFHHCHGGGHHHHHHFGGGG0CGGGGGGGGBCEGB
@M05620:37:000000000-D9766:1:1101:20880:8645 1:N:0:66
ACCACACCTTCTACAATGAGCTGCGTGTGGCTCCCGAGGAGCACCCCGTGCTGCTGACCGAGGCCCCCCTGAACCCCAAGGCCAACCGCGAGAAGATGACCCAGGTGAGTGGCCCGCTACCTCTTCTGGTGGCCGCCTCCCTCCTTCCTGGCCTCCCGGAGCTGCGCCCTTTCTCACTGGTTCTCTCTTCTGCCGTTTTCCGTAGGACTCTCTTCTCTGACCTGAGTCTCCTTTGGAACTCTGCAGGTTCT
+
BBCCDDCCFFFFGGGGGGGGGGHHGGGGHGHHHGGGGGGGGHHHHGGGGGGGHHHHHHHGGGGGGGGGGGGHHHHGGGGHGHHHHGGGGGGGGGHHHHBGHHHHGHHHHHHGGHHGGGGGHHHHHHHHHHHGHHGGGGGHGHHGHGGGGGGGGGGGGGADDGGGGGFFFFFFFFFFFFFFFFFFFFFFFHHHFFFFFFFHFFFFFFFFFFFFFFHHFFFFFFFFEFFFFHFFFFFFFFFFFFFFFFFFFFF
@M05620:37:000000000-D9766:1:1101:17542:8650 1:N:0:66
ACCACACCTTCTACAATGAGCTGCGTGTGGCTCCCGAGGAGCACCCCGTGCTGCTGACCGAGGCCCCCCTGAACCCCAAGGCCAACCGCGAGAAGATGACCCAGGTGAGTGGCCCGCTACCTCTTCTGGTGGCCGCCTCCCTCCTTCCTGGCCTCCCGGAGCTGCGCCCTTTCTCACTGGTTCTCTCTTCTGCCGTTTTCCGTAGGACTCTCTTCTCTGACCTGAGTCTCCTTTGGAACTCTGCAGGTTCT
+
CCCCCDCDFFFFGGGGGGGGGGHHGGGECEHHHGGGGGGGGHHHHGGGGGGGHHGGHHHGGGGGGGGGGGGHGHHGGGGHGHHHHGGGGGGGGGHHHHGHHHGHGHHGHHHGGHHGGGGGHHHHHHHHGHHGHHGGGGGHGHHGHGGGGGGGGGGGGGA?DGGGGGFFFFFFFFFFFFFFFFFFFFFFFFFFFFFDFFFHFFFFDFFFFFFFFFFFFFFFFFFFFFFFFFFFFHFFFFFFFHFFFEFFFFF
@M05620:37:000000000-D9766:1:1101:26601:8657 1:N:0:66
AGTGCCAGCTCTCAATCGCACAGGGGACCCAGGGCCTGGCCCCTCCATCCAGAAAACCTATGACCTCACCCGCTACCTGGAGCACCAACTCCGCAGCTTGGCTGGGACCTATGAGAGTATACAGCATAGGAATCTGAGAGTTGGAGCGGAGAGCAGAGTTGGAAAAAGACAGTCCTAACCGTGGAGGGTTCTGGTAAATGATGGGGTGAGGAGGGGCTCTTTGGCTCCCACCAGTCCCCCTGTCTGGTATA
+
AA3AAFFFBFFFGBGFGGEGGGHGGECGFGHHGGGGGGGHHHGHGGHGHHHHFHFFHGEFHHEHHHHHHHHGGGGGHHHHGHHHHHHGGHHGGGGGGGHHGHHGGGHHGHHHH3BB2B?FG?DHH2@@<2@2FGHH2@@???GH100/><>-<.1=/<DGHH00</<<CGFGGHFHHHHHCC.;:;EC9CFGG0;;;00;CFGGGBDGE.;/;D=FFAFFBFBFFFFEFF.AEAFFFFFFFFFFFF/B/9;
@M05620:37:000000000-D9766:1:1101:18055:8659 1:N:0:66
AGTGCCAGCTCTCAATCGCACAGGGGACCCAGGGCCTGGCCCCTCCATCCAGAAAACCTATGACCTCACCCGCTACCTGGAGCACCAACTCCGCAGCTTGGCTGGGACCTATGTGAGTATCCAGCGTAGGAATCTGGGAGTTGGGGAGGAGTGAGGAGTTGGGGAAAGACAGTCCTAACCGTGGAGGGTTCTGGTAAATGATGGGGTGAGGAGGGGCTCTTTGGCTCCCACCAGTCCCCCTGTCTGGTCTA
+
BBABBFFFBFFFGGGGGGGGGGHGGGGGDGHHFGGGGGHHAGFHGGHGHHHHHHHHHGHHHHHHHHHHHHHGGEFGHHHHGGHHHHHHGHGHGGGGGHHHGHHGGGHHGHHHHHHHHHHHHHHHHGGGGGHHHHHHHHHGGHHHGGGGGGGHHHHHHGGHHHGGGGHHHHHHHHHHHHHHGGGGGGGGEGGGGGGGGGGGGGGGGGFFFFFFFFFFFFFFFFFFFFFFFFFFFFFFFFFFFFFFFFFFFFF
@M05620:37:000000000-D9766:1:1101:18958:8659 1:N:0:66
GAGGCTGCTTTGGAAGAAACTCATAGATTACTGCAACAGTTCCCCCTGGACCTGGAAAAGTTTCTTGCCTGGCTTACAGAAGCTGAAACAACTGCCAATGGATGCTACCCGTAAGGAAAGGCTCCTAGAAGACTCCAAGGGAGTAAAAGAGCTGATGAAACAATGGCAAGTAAGTCAGGCATTTCCGCTTTAGCACTCTTGTGGATCCAATTGAACAATTCTCAGCATTTGTACTTGTAACTGACAAGCCA
+
BBBBBBFBFFFFGGGGCGGGGGHFHHFGGHHHHHHHHHHHHGHHHGEGFBGHGGF2BFBGAAFFFFFBFGHFGCGHCGEHHHHHGFFHGEFHGHHFFHHHGBBFFBGHHF??>F1@GBGHGEBGFFGFFH?FFHHHHHH//CC?FGFHFFG2GGFFDGHGHCGGGGHHHG??GHFFGGFH>>FGHHDGE?F1==GHGHHH0=<<GHHHFGGHGGGCGHGG0:CG0CC;CGHCGGGGBFFBC;;BFFF.9E9
@M05620:37:000000000-D9766:1:1101:4791:8661 1:N:0:66
ACCACACCTTCTACAATGAGCTGCGTGTGGCTCCCGAGGAGCACCCCGTGCTGCTGACCGAGGCCCCCCTGAACCCCAAGGCCAACCGCGAGAAGATGACCCAGGTGAGTGGCCCGCTACCTCTTCTGGTGGCCGCCTCCCTCCTTCCTGGCCTCCCGGAGCTGCGCCCTTTCTCACTGGTTCTCTCTTCTGCCGTTTTCCGTAGGACTCTCTTCTCTGACCTGAGTCTCCTTTGGAACTCTGCAGGTTCT
+
BCCCCACCFFFFGGGGGGGGGGHHGFGGHGHHHGGGGGGFGHFHHGGGEGGGEHHHHHHGGGGGGGGGGGGHHHHGGGGHGHHHHGGGGGCGFGHHHH2GHH/?FGFFFGHGGHHGGGGGHHHHHHHGHHHCHHGGGGGHGHHGHGGGGGGGGGGGGGGGCGGGGGFFDCFFFFFFFFFFFFFFFFFFFFFFFFFFFFFFFFFFFFFFFFFFFFFFFB:FFFFFBBFFFFFFFFF/FBFFFFFFFFFFFFF
@M05620:37:000000000-D9766:1:1101:14894:8676 1:N:0:66
AGTGCCAGCTCTCAATCGCACAGGGGACCCAGGGCCTGGCCCCTCCATCCAGAAAACCTATGACCTCACCCGCTACCTGGAGCACCAACTCCGCAGCTTGGCTGGGACCTATGTGAGTATCCAGCGTAGGAATCTGGGAGTTGGGGAGGAGTGAGGAGTTGGGGAAAGACAGTCCTAACCGTGGAGGGTTCTGGTAAATGATGGGGTGAGGAGGGGCTCTTTGGCTCCCACCAGTCCCCCTGTCTGGTCTA
+
ABBACFFFCFFFGFGGGGGGGGHHGGGGGGHHGGGGGGHHHHGHGGHHHHHHGHHHHGHGHHHHHHHHHHHGGGGGHHHHHHGGHHFHGHHHGGEGGGHHGHHGGGHHGHHHHHHHHGHFHHHHHGEGGGHHGHHHHHHGFHHHGGGGGGGHHHHHHGHHHHGGGGHHHHHHHHHHHHFHGGFGGGGG;CFGGGFFGGGGGGGGGGFFFFFFFFFFFFFFFFFFFFFFFFFFFFFFFFFFFFFFFFFFFFF
@M05620:37:000000000-D9766:1:1101:19279:8680 1:N:0:66
ACCACACCTTCTACAATGAGCTGCGTGTGGCTCCCGAGGAGCACCCCGTGCTGCTGACCGAGGCCCCCCTGAACCCCAAGGCCAACCGCGAGAAGATGACCCAGGTGAGTGGCCCGCTACCTCTTCTGGTGGCCGCCTCCCTCCTTCCTGGCCTCCCGGAGCTGCGCCCTTTCTCACTGGTTCTCTCTTCTGCCGTTTTCCGTAGGACTCTCTTCTCTGACCTGAGTCTCCTTTGGAACTCTGCAGGTTCT
+
BBBBBBBBFFFFGGGGGGFGGGHHGGGEGGGGHGGGGFGCGHHHHGGGGGGGHHHHHHHGGGGGGGGGGGGHHHHGGGGHGHHHHGGGGG/BFGHHGHHHHHGHGHH1GHHGGHHGGGGGHHHHHHHHHHHFHHGGGGGHGHHGHGGGGGGGGGGGEFAGGGGGGAFFFFFFFFFFFFFFFFFFFFFFFFFFFFFDFFFFFFFFFFFFFFFFFFFFFFFFFFFFBFFFFFFFFFFFFFFFFFFFFFFFFFF
@M05620:37:000000000-D9766:1:1101:6952:8686 1:N:0:66
ACCACACCTTCTACAATGAGCTGCGTGTGGCTCCCGAGGAGCACCCCGTGCTGCTGACCGAGGCCCCCCTGAACCCCAAGGCCAACCGCGAGAAGATGACCCAGGTGAGTGGCCCGCTACCTCTTCTGGTGGCCGCCTCCCTCCTTCCTGGCCTCCCGGAGCTGCGCCCTTTCTCACTGGTTCTCTCTTCTGCCGTTTTCCGTAGGACTCTCTTCTCTGACCTGCGTCTCCTTTGGAACTCTGCAGGTTCT
+
CCCCCCCAFFFFGGGGGGEGGGHHGGGAAEHFHFFEAEEGGHHHHGGFEGGGHHGHHHHAEEGGGGGGGGGHFHHGGGGHGHHHHGGGGG/BDGHFHHHHHHHHGHHDHHHGGHHGGGGGHHHHHHHGHHHGHHGGGGGHGHGGHGGGGGGGGGGGGGG:?CFGGGFFFFFFFFFFFFFFFFFFFFFFFFFFFFFFFFFFFFFFFDFFFFFFFFFFFFFBFFFF.DFFFFFFFFFFFFFFFFFFFFFFFFF
@M05620:37:000000000-D9766:1:1101:22832:8696 1:N:0:66
ACCACACCTTCTACAATGAGCTGCGTGTGGCTCCCGAGGAGCACCCCGTGCTGCTGACCGAGGCCCCCCTGAACCCCAAGGCCAACCGCGAGAAGATGACCCAGGTGAGTGGCCCGCTACCTCTTCTGGTGGCCTCCTCCCTCCTTCCTGGCCTCCCGGAACTGCGCCCTTTCTCACTGGTTCTCTCTTCTGCCGTTTTCCGTAGGACTCTCTTCTCTGACCTGAGTCTCCTTTGGAACTCTGCAGGTTCT
+
AAAAB@AAFFFFFGG45B5FFFBBEEEEG?GHHF22EEE?EHHHHGGFE1EAABBGHGEFGGCECFEGGGGHHHFFGGGEGGHGEFGGGC/><DHHHFHHHHEEFFG?<?FFGGC@DGGGHHHHHHHHDGFFFHHHHFHHGHGGHBGB00/GHGGGGG@@--90;ABGGGFGBFFFFFFFF/FFFFFFFFFFFFBFFFFFFFFFDFFFFFFFFF//BBFFFFFF/9FFFFFFFFFFFFFFBFFFFF?AFFF
@M05620:37:000000000-D9766:1:1101:10470:8700 1:N:0:66
AGTGCCAGCTCTCAATCGCACAGGGGACCCAGGGCCTGGCCCCTCCATCCAGAAAACCTATGACCTCACCCGCTACCTGGAGCACCAACTCCGCAGCTTGGCTGGGACCTATGTGAGTATCCAGCGTAGGAATCTGGGAGTTGGGGAGGAGTGAGGAGTTGGGGAAAGACAGTCCTAACCGTGGAGGGTTCTGGTAAATGATGGGGTGAGGAGGGGCTCTTTGGCTCCCACCAGTCCCCCTGTCTGGTCTA
+
BCABBFFFCFFFGGGGGGGGGGHHGGGFGGHHGGGGGGGHHHGHGGHHHHHHHHHEHGHHHHHHHHHHHHHGGEGGHHHHHHHHHHHHGHHGGGGGGHHHGHHGGGHHGHHHHHHHHHHHHHHHHGGDCGFHHHHHHHGFGHHHGGGGGDEGHFHHHGHHHHGGGDEFFHHHHHHHHFHHGGGG?EGGCFGGGGFFGGGHGGGGGGFFFFFFFFFFFFFFFFHFFFFFFFFFFFFFFFFFFFFFHFFFFFB
@M05620:37:000000000-D9766:1:1101:17031:8709 1:N:0:66
ACCACACCTTCTACAATGAGCTGCGTGTGGCTCCCGAGGAGCACCCCGTGCTGCTGACCGAGGCCCCCCTGAACCCCAAGGCCAACCGCGAGAAGATGACCCAGGTGAGTGGCCCGCTACCTCTTCTGGTGGCCGCCTCCCTCCTTCCTGGCCTCCCGGAGCTGCGCCCTTTCTCACTGGTTCTCTCTTCTGCCGTTTTCCGTAGGACTCTCTTCTCTGACCTGAGTCTCCTTTGGAACTCTGCAGGTTCT
+
BBBABBBBFFFFGGGGFGGDG5GFGEEA4AGHEFGEDGGGDHHHHGGGGGGGHHGHHHHEEGGGGDGGGEG1GCGGGFAHCCHHHG<<CGG@CGCF>FDGFHHHGHHBGHHGGHHGGGGGHHHHHHHHHHHGHHGGGGGHGHHGHGGGGGGGGGGGGGG?BGGGGGBFBBFFFFFFFFFFFFFFFFFFFFFFFFBADFFFFFFFFFFFFFFFFFFFFFFBFFFF/9FFFFFFFFFFFFFFFFFFFFFFFFF
@M05620:37:000000000-D9766:1:1101:5372:8712 1:N:0:66
GCGGCTGCTTTGGAAGCAACTCATAGATTCCTGCCCCAGTTCCCCCTGGCCCTGGAACCGTTTCTTGCCTGGCTTCCAGAAGCTGCAACAACTGCCCTTGGATATTCTACGCCTGGCAAAAGTCCCCGAGGACACTCCAAGGGTGCAAGAGCTGTTGTGACCCTGGCCCGTACAAGAGACGCTTCTGCTCTCGCGCACTCGTGGGTCCACTAGCGACCATCTCTGACCTTTTATTCGTACCTGTCACGCCC
+
>>1>A1>AFFBBBFF11BBABFBEFFGHF3DGGH00BEBAADFGHGAF/0BA/F/FFA/EEGFFDFGGHHHGHGF0BGHBGHHFF1FBF0?GGF1FFB0011@2BB222B///0//00B0001B11?////>/0@1@G11@/?0//1110<0111<10<>>1>00.00>---..00/.//.-.;.00;;0<0:.-;-;-/.;C.-9/.0;0///---;-//;;//////;/B////-;---9//;;;----
@M05620:37:000000000-D9766:1:1101:15798:8722 1:N:0:66
ACCACACCTTCTACAATGAGCTGCGTGTGGCTCCCGAGGAGCACCCCGTGCTGCTGACCGAGGCCCCCCTGAACCCCAAGGCCAACCGCGAGAAGATGACCCAGGTGAGTGGCCCGCTACCTCTTCTGGTGGCCGCCTCCCTCCTTCCTGGCCTCCCGGAGCTGCGCCCTTTCTCACTGGTTCTCTCTTCTGCCGTTTTCCGTAGGACTCTCTTCTCTGACCTGAGTCTCCTTTGGAACTCTGCAGGTTCT
+
BBCCCDCDFFFFGGGGGGGFGGHHGGGGHGHHHGGGGGGGGHHHHGGGGGGGHHGHGHHGGGGGGGGGGGGHHHHGGGGHGHHHHGGGGGGGGGHHHHFHHHGGCGFFHDGGGHHGGGGGHHHHHHHGDGHFHHGGGGGHGHHGHGGGGGFGGGGGGFGGACGGGGFFFFFFFFFFFFFFFFFFFFFFFFFFFFFFFFFFFFFFDFFFFFFFFFFFFFFFFFFFBFFFFFFFFFFFFFFBFFFFFFFFFFF
@M05620:37:000000000-D9766:1:1101:23537:8742 1:N:0:66
AGTGCCAGCTCTCAATCGCACAGGGGACCCAGGGCCTGGCCCCTCCATCCAGAAAACCTATGACCTCACCCGCTACCTGGAGCACCAACTCCGCAGCTTGGCTGGGACCTATGTGAGTATCCAGCGTAGGAATCTGGGAGTTGGGGAGGAGTGAGGAGTTGGGGAAAGACAGTCCTAACCGTGGAGGGTTCTGGTAAATGATGGGGTGAGGAGGGGCTCTTTGGCTCCCACCAGTCCCCCTGTCTGGTCTA
+
ABAABFFFBFFFGGGGGGGGEGHGFGGGGGHHGGGGGGHGHHGHGGHHHHHHHHGHHGHHHHGHHHHHHHHGGGGGHHHHGHHHHHHHGHHHGGGGGHHHGHHGGGHHGHHHHHHHHHHHHHHHHGGGGGHHHHHHHG0FEHHHGGGGGGGHHHHHHGHHHHGGGGHHHHHFHHHHGHHHGGGGGGGGFGGGGGFGGGGGGGGGGGFFFFFFFFFFFFFFFFFFFFFFFFFFFFFFFFFFFFFFFFFFFFF
@M05620:37:000000000-D9766:1:1101:13427:8742 1:N:0:66
AGTGCCAGCTCTCAATCGCACAGGGGACCCATGGCCTGGCCCCTCCATCCCGAAAACCTATGACCTCACCCGCTACCTGGAGCACCAACTCCGCAGCTTGTCTGGCACCTATGTGCGTATCCTGCGGCGTTCTCGGTTGGTTGGTGGGGAGTGAGGAGTTGGGGAAATCCAGTCCTATCTGTGGAGGGTTCTGGTCAATGGTGGGGTGAGGCGGCCATGTTTCCCTCCCACCACTCCCCCTCTCTTGTCTA
+
111>>BD11C1FGFGGGFFF1EGAAEG00E00B0BG1AB00FE/BEABBG///A/E0EB1GH2FEGC1B00>EE/EG1F>GHH/CG0EE>EGGG/>EEE00121<1BFAB1FHD22/?//0@2@@C//>/-..=....--=..-...-;.;;:00.0.;/CFA-.9909/00;;9B9000000/099--;-;////9/:////---99----9;---//9/////9B---;---//--:A---////;99/
@M05620:37:000000000-D9766:1:1101:4811:8753 1:N:0:66
ACCACACCTTCTACAATGAGCTGCGTGTGGCTCCCGAGGAGCACCCCGTGCTGCTGACCGAGGCCCCCCTGAACCCCAAGGCCAACCGCGAGAAGATGCCCCCGGGGAGGGGCCCGCTACCTCTTCTGGTGGCCGCCTCCCTCCTTCCTGGCCTCCCGGAGCTGCGCCCTTTCTCACTGGTTCTCTCTTCTGCCGTTTTCCGTAGGACTCTCTTCTCTTACCTGAGTCTCCTTTGGAACTCTGCAGGTTCT
+
CCCCCCCBFFFFGGGGGGGGGGHHGGGBFGHHHFFGGGGGGHHHHGGGGFGGHHHHHHHGGGGGGGGGGGGHGHHGGGGHGHHHHGGGGGCGGGHHHH2FHA/<>-----<-@DD--@?C/00;C;00;09.A.-:@.:EE/;9FBBFB09FF0:AEAD--:900-;D:@FF0090:09:9F00000;B0009B9AFFFFF.;.;D0;/900;9090000;BF0//:B0BBFFFF/:BB090000B?AFB;
@M05620:37:000000000-D9766:1:1101:26393:8761 1:N:0:66
AGTGCCAGCTCTCAATCGCACAGGGGACCCAGGGCCTGGCCCCTCCATCCAGAAAACCTATGACCTCACCCGCTACCTGGAGCACCAACTCCGCAGCTTGGCTGGGACCTATGTGAGTATACAGCATAGGAATCTGAGAGTTGGAGAGGAGAGAGGAGTTGGAAAAAGACAGTCCTAACCGTGGAGGGTTCTGGTAAATGATGGGGTGAGGAGGGGCTCTTTGGCTCCCACCAGTCCCCCTGTCTGGTCTA
+
>A3AAFFFBFFFGGGGGGGCGGHHGGGGGGGF2EGGGGHHHHGHGGHHHHHHHHHFHGHHHHHHHHHGHHHGGGGGHHHHGHHHHHHHGHHHGGGGGHHHFHHGGGHHGHHHH3FGFHHH3FHHH2@@@CGHHHHH2@>@?FHF1??/??C/>..><CHHHH11</<CFHHHHGHHHHHHGG.:;CFGEFGGG0CFGGGGGGGGGGGGGGGGGGFFFFFFFFFFFFFFFFFFEAFFFFFFFFFFFFBBFFB
@M05620:37:000000000-D9766:1:1101:4794:8762 1:N:0:66
ACCACACATTCTACAATGCGCTGCGTGTGGCTCCCGAGGAGCACCCCGTGCTGCTGACCGAGGCCCCCCTGAACCCCAAGGCCAACCGCGAGAAGATGACCCAGGTGAGTGGCCCGCTACCTCTTCTGGTGGCCGCCTCCCTCCTTCCTGGCCTCCCGGAGCTGCGCCCTTTCTCACTGGTTCTCTCTTCTGCCGTTTTCCGTAGGACTCTCTTGTCTGACCTGCGTCTCCTTTGGAACTCTGCAGGTTCT
+
BCCCAAB>BDDFGFFGGG4AFEGGGFGAAEGFG2BB2EEEDHFHHGEAAEEGGHHHGHH0>@EFGGGGGGGHFHGGGGGHGHHHHGGGGG/>CFHBFGHHHHEGFHH1F?GFGH.>ADCFHHHHH=DGHHHGHHGGGGGHGGGGGGGGGGGGGGGGGDG-99;FFFFFFFFFFFFFFFFFFFFFFFFFFFFFFFFFFFFFFFFFDDFFFFFFFF/;BFFFFFFFFFFFFFFFFFFFFFFFFFFFFFFFFFF
@M05620:37:000000000-D9766:1:1101:26417:8763 1:N:0:66
AGTGCCAGCTCTCAATCGCACCGGGGACCCAGGGCCTGGCCCCTCCATCCAGAAAACCTATGACCTCACCCGCTACCTGGAGCACCAACTCCGCAGCTTGGCTGGGACCTATGTGAGTATCCAGCGTAGGAATCTGGGAGTTGGGGAGGAGTGAGGAGTTGGGGAAAGACAGTCCTAACCGTGGAGGGTTCTGGTAAATGATGGGGTGAGGAGGGGCTCTTTGGCTCCCACCAGTCCCCCTGTCTGGTCTA
+
A?AAAFFFAFFFGGGGGAF1F0AEAEEFGGCHGEGGGGHHHHGHGGHGHHFG1FCGHGHFHF2GHHHFHHHGGGGGHHHHHHHFGHHHGGHHGE/<EFHHGHHFABGGGHHHHHFHHHHHHHHHHGCCCCFHHHHBHHHGGGHHGGGGGGGHHHHHHCHHHHGGGGHHHGGGGGGGGGGGGAEGGGGGGGGGGGFBFBFFFFFFFFF@FFFFFF@@@@FFFFFFFFFFFFFFFFFFFFFF@FFFFFFFBF/
@M05620:37:000000000-D9766:1:1101:11899:8765 1:N:0:66
AGTGCCAGCTCTCAATCGCACAGGGGACCCAGGGCCTGGCCCCTCCATCCAGAAAACCTATGACCTCACCCGCTACCTGGAGCACCAACTCCGCAGCTTGGCTGAGAAATATGTGAGTATGCGACGAAGGAATATGGGGGGAAAGAAAGCGTGAAGAGTTGAGGAAAGCCGGAACTAACCGTGGCAGGATCTGGTAAATGATGGGGTGAAGAGGGGCTCTTTGGCTCCCACCAGTCCCCCAGTCTGGAATA
+
ABBAAFFFBFFFGG5GGGGGGCHFGGGGGGHHGGGEFGHHHHGHGGHGHHHHBHHHHGFFHHHHHHHHHGHGGGGGHHGHHHBFGHHHGHHHGGFCGHHHFHEF0BF4BF4GH3FGHGF333//<<//<<G?1FDGHG/@;-..;/./;/;;AF.;/;;9F/;9/./:/.-9-9;B/;9;=.;@-.;;./;/BF:/9/FFB/F/...9./;/9;.;@BFFFFFFFFB.F.;D.ABFFFFF-;/;;B//:/9
@M05620:37:000000000-D9766:1:1101:14673:8766 1:N:0:66
ACCACACCTTCTACAATGAGCGGCGTGTGGCTCCCGAGGAGCCCCCCGTGCTGCTGACCGAGGCCCCCCTGAACCCCAAGGCCAACCGCGAGAAGATGACCCAGGTGAGTGGCCCGCTACCTCTTCTGGTGGCCGCCTCCCTCCTTCCTGGCCTCCCGGAGCTGCGCCCTTTCTCACTGGTTCTCTCTTCTGCCGTTTTCCGTAGGACTCTCTTCTCTGACCTGAGTCTCCTTTGGAACTCTGCAGGTTCT
+
>A>>A>AAFFFFGGGB5GGFG2EECEGA2AABCFF1AAFE?C1AEEEE>EE?3@3FGGCE@>/EFGCEE@?01F?D/BBF<CGHAFA@@GC@-D01G<1<GC.>CGHHFDDEGHHGGGGGHHHHGGHGHGFDFGGGGGGGGGGGFGGGFGGFFFFFFDBBBBFFFBBFBBFFFFFFFFFFFFFFFFFFFFFFFFBADFFFFFFA;.BFFFFFFFFFFFBFFFFFFFFFFFFFFFF/;FFFFFFFFBFABFB
@M05620:37:000000000-D9766:1:1101:19433:8772 1:N:0:66
ACCACACCTTCTACAATGAGCTGCGTGTGGCTCCCGAGGAGCACCCCGTGCTGCTGACCGAGGCCCCCCTGAACCCCAAGGCCAACCGCGAGAAGATGACCCAGGTGAGTGGCCCGCTACCTCTTCTGGTGGCCGCCTCCCTCCTTCCTGGCCTCCCGGAGCTGCGCCCTTTCTCACTGGTTCTCTCTTCTGCCGTTTTCCGTAGGACTCTCTTCTCTGACCTGAGTCTCCTTTGGAACTCTGCAGGTTCT
+
ABBBBCCCFFFFGGGGGGFGGGHHGEFE42GHHGGGEGGGGGHHHEGGDEGGHHHHHHH?EGGGGGGGGGAGCHHGEGGHGHHHHGGGGGGGGGHHHHGHHHGHGHHFGGHGGHHGGGGGHHHHHHHHFHGFHHGGGGGHGHHGHGGGGGGGGGGGGDG-?AFFFAFFFFFFFFFFFFFFFFFFFFFFFFFFFFFFFFFFFFFFDFEFFFFFFFFFFFFFFFFFFFFFFFFFFFFFFFFFFFFFFFFFFFF
@M05620:37:000000000-D9766:1:1101:24201:8774 1:N:0:66
AGTGCCAGCTCTCAATCGCACAGGGGACCCAGGGCCTGGCCCCTCCATCCAGAAAACCTATGACCTCACCCGCTACCTGGAGCACCAACTCCGCAGCTTGGCTGGGACCTATGTGAGTATCCAGCGTAGGAATCTGGGCGTTGGGGAGGTGTGAGGAGTTGGGGAAAGACAGTCCTAATCGCGGAGGGTGCTGGTAAATGATGGGATGAGGAGGGGCTCGTTGGCTCCCACCAGTCCCCCTGCTCGAGCTA
+
>>1>AD1C1FFFFGGFDEFFAEFAAEGG0E00BEEAEAGC0FE/EE0G1FABD01FEAEFHF2GFH11F00>E>/>F1FBFFH/0FFHE0GG?EE/>>1FE0B<//F0?0<BGG22>1BBBD2B0</?C/FH1F11FG//AC-0>C.--..0.=0.0.</<CC?....;//;0;F0C00;..-9----C--9//;//;;////:9-/-;/;/B-@-;;9-9;;F/BF---;A--9/:B-----//:----:
@M05620:37:000000000-D9766:1:1101:4071:8779 1:N:0:66
GAGGCTGCTTTGGCAGAAACTCATAGATTACTGCAACAGTTCCCCCTGGACCTGGAAAAGTTTCTTGCCTGCCGTAAAGTCTCATACACAACTCCCATGGGATAATACATGTCAGGAAAGAATCCTAGCCGACTCACCTATCGTCCCCGCGCTGCTGCCACCGTGGCACGTCCATCAGGCCTTTCAGCTTTAGCACTCTTGTGCACCCAATTGACAAATTATCAGACTTTTTCATTGTACATGACCAGCCA
+
33A3AAFAFFDFG4BFCGGGGGGHHF5DGFHHABBDFFGFGHHHHGGGHFHHHHHAFG2BBDHHHDFGHHD1BA1A1BD5D5D5DB@333BBB3B?F3BB12B234FGF4@BFDFHB2B030B?F4??33</>EE3FGB2BB/FFADHCD/>A/?FG?01>0.0<<@00CGG..==DHHH.//;<00<;<GHHF:::C0;CGF0C0CE..;BF0C;0:0;0=FBFF/9;900/00;0;;00/;BFFFFFF.
@M05620:37:000000000-D9766:1:1101:9400:8796 1:N:0:66
AGTGCCAGCTCTCAATCGCACAGGGGACCCAGGGCCTGGCCCCTCCATCCAGAAAACCTATGACCTCACCCGCTACCTGGAGCACCAACTCCGCAGCTTGGCTGGGACCTATGTGAGTATCCAGCGTAGGAATCTGGGAGTTGGGGAGGTGTGAGGAGTTGGGGAAAGACAGTCCTAACCGTGGAGGGTTCTGGTAAATGATGGGGTGAGGAGGGGCTCTTTGGCTCCCACCAGTCCCCCTGTCTGGTCTA
+
AA>AAFFFBFFFGGGGGGG2ECFCFGFFGGHHFEGEFGHHGHGHGGHHHGHHGHHGHGGFHHHHHHHHHHHGGEFGHHHHFGHHHHFCEHHHEGCGEBFFFHHGGGHGGHHHHHHGHHHGHHHHHGGGGGHHHHHHGGGFGGGHGGFDGEFGGFHFFGHHHHGGGGHHGHHGHHFFHHHHGDEFFAFG;FGGGGFGGFGGGGGGGGFFFFFFFFFFFFFFFFFFFFFFFFFFFFFFFFFFFFFFFFFFFFF
@M05620:37:000000000-D9766:1:1101:6725:8799 1:N:0:66
GAGGCTGCTTTGGAAGAAACTCATAGATTACTGCAACAGTTCACCCTGGACCTGGAAAAGTTTCTTGCCTGGCTTACAGAAGCTGAAACAACTGCCAATGGATGCTACCCGTAAGGACAGGCTCCTAGAAGACTCCAAGGGAGTAAAAGAGCTGATGAAACAATGGCAAGTAAGTCAGGCATTTCCGCTTTAGCACTCTTGTGGATCCAATTGAACAATTCTCAGCATTTGTACTTTTAACTGACAAGCCA
+
AA1>AACAFFFFFGGF1BFEEAE3DGEHFDGHEHHBGHH1FG2DGHAGGCHFFCHEFFHHDHFHHDFFGHHF0BFFGHGHHFFGFFFEFEEFFFFHFFHHC1B@BFFHHG??EEFGG0B?FCBFFGGGHGFGHHBGHFGFAGA?FFHHFEHFFGHGFHHHGHHHGFHHHGF?GH@@G?0FFCFHHEFFCCG1<FDG<CGGGDHGHHHHDGG0CCGHHFCC;GCG:CGH<CF:;FBF0;C9=;00CCF.9E/
@M05620:37:000000000-D9766:1:1101:18060:8799 1:N:0:66
GAGGCTGCTTTGGAAGAAACTCATAGATTACTGCAACAGTTCCCCCTGGACCTGGAAAAGTTTCTTGCCTGGCTTACAGAAGCTGAAACAACTGCCAATGGATGCTACCCGTAAGGAAAGGCTCCTAGAAGACTCCAAGGGAGTAAAAGAGCTGATGAAACAATGGCAAGTAAGTCAGGCATTTCCGCTTTAGCACTCTTGTGGATCCAATTGAACAATTCTCAGCATTTGTACTTGTAACTGACAAGCCA
+
AAAAA4FAFFFFFFGCGGFGFGGHFFGHHFHFHHG4FEFDFGFHHGGGHFHHHHGHHHFGGGHHFHHHHHHHHHHHHHHBGHHHHHFHHGHHHHHHGFHHHGHHHHHHHHGEEGHGHGHHHHHHGHGHHGHHHHHHF3FFGHGGBBFGFFHFHHHHHFHHHH/FGHHHHGHG1FFGHHFHGHHHHHGGGGGHHGHHHHGHHDGGHHHHHHHHHHHHH/GGCHHHHHHHHHHFGGGGFGGGGGGGGG0CAE/
@M05620:37:000000000-D9766:1:1101:20080:8807 1:N:0:66
AGTGCCAGCTCTCAATCGCACAGGGGACCCAGGGCCTGGCCCCTCCATCCAGAAAACCTATGACCTCACCCGCTACCTGGAGCACCAACTCCGCAGCTTGGCTGGGACCTATGTGAGTATCCAGCGTAGGAATCTGGGAGTTGGGGAGGAGTGAGGAGTTGGGGAAAGACAGTCCTAACCGTGGAGGGTTCTGGTAAATGATGGGGTGAGGAGGGGCTCTTTGGCTCCCACCAGTCCCCCTGTCTGGTCTA
+
BCAACFFFCFFFGGGGGGGGGGHHGGGGGGEHGGGGGGHGHHGHGGHHHHHHGHHHHGHGHHGHHHHHHHHGGGGGHHHHHHGHHHHHGHHHGGCFGGHHGHHGGGHHGHHHHHHHHHHHHHHHHGGGGGHHHHHHHHHGGHHHGGGGGGGHHHHHHGHHHHGGGGHHHHHHHHHHHHHHGGGGGGGGEFGGGGFGGGGGGGGGGGFFFFFFFFFFFFFFFFFFFFFFFFFFFFFFFFFFFFFFFFFFFFB
@M05620:37:000000000-D9766:1:1101:28028:8807 1:N:0:66
AGTGCCAGCTCTCAATCGCACAGGGGACCCAGGGCCTGGCCCCTCCATCCAGAAAACCTATGACCTCACCCGCTACCTGGAGCACCAACTCCGCAGCTTGGCTGGGACCTATGTGAGTATACAGAGTAGAAATATGGGGGTTGGGGGGAAGAGCGGAGTTGGGGAAAAACAGACCTAAAAGTGGAGGGTTCTGGTAAATGATGGGGTGAGAAGGGGCTCTTTGGCTCCCACAAGTCCCCCTGTCTCGTCTA
+
B?AABFFFCFFFGGGGGGGGGGHHGGGGGGHHGGGEGGHGGHGHGGHHHHHHHGHHHEHHHHHHHHHHHHHGGGGGHHHHHGHHHHGHGFFHGGGGGBHHGHHGGGHHGHHHHHHHH?3BFF333F2>@2@222@2<G/>//>@FG-;-.;.;/;--;.;BFAF..:/;;EF/.;;/;////BFBE.@99FFFFBFFF///;/BFFFFFF//;.;@DDAFFFFFFFFFFFF.../;/;EFC.B/B/9;:AA
@M05620:37:000000000-D9766:1:1101:16963:8821 1:N:0:66
ACCACACCTTCTACAATGAGCTGCGTGTGGCTCCCGAGGAGCACCCCGTGCTGCTGACCGAGGCCCCCCTGAACCCCAAGGCCAACCGCGAGAAGATGACCCAGGTGAGTGCCCCGCTCCCTCTTCTGGTGGCCGCCTCCCTCCTTCCTGGCCTCCCGGCGCTGCCCCCTTTCTCTCTGGTTCTCTCTTCTGCCGTTTTCCATAGGTCTCTCTTCTCTGCCCTGCGTCTCCTTTGGAACTCTGCAGGCTCT
+
CCCCCCCCFFFFGGGGGGGGGGHHGEGEFGHHHGGGGGGGGHHHHGGGGFGGHHHHHHHGGGGGGGGGGGGHHHHGGGGHGHHHHGGGGGGGGGHHHHHH22/=F1?1?111?0?----.<C/<D000D0/..<--A.C:E//./09/00/.;0;:..-9---;D.;;9B.BF0;000;00;BFFF00B00000-;D/.900:0000:;FF09BFF00009.0:.:;@9:0B090/00;;090B0BA.;./
@M05620:37:000000000-D9766:1:1101:4016:8831 1:N:0:66
GCGGCTGCTTTGGAAGAAACTCATAGATTACTGCAACAGTTCCCCCTGGACCTGGAAAAGTTTCTTGCCTGGCTTACAGAAGCTGAAACAACTGCCAATGGATGCTACCCGTAAGGAAAGGCTCCTAGCCGACTCCAAGGGAGTAAAAGAGCTGATGAAACAATGGCAAGTAAGTCAGGCATTTCCGCTTTCGCACTCTTGTGGATCCAATTGAACAATTCTCAGCATTTGTACTTGTAACTGACAAGCCA
+
A1>AA1A1FFFFGGGGABGFGFFFDFFF3FGHHFGHHFFBBFGHHGEGFFG0BBACGHFHHHFHHHFHHGHHHFHHHHHBGFGHGGHHHFAGFGHHEFGFH1FBBGHHHFAE@/GC1BFHEEHHGHHF10/>BCG111B<CCB<01@2FEG0@GHFGF1FGFAGHHH0FF=11FHHFG0>FHHFHBC.<EF0CGFGCHHHGGB.0CGG:CGCB00CC/CFBF;CBF0=FGG0CFGFF;CCFGBBFFEGEE-
@M05620:37:000000000-D9766:1:1101:24744:8831 1:N:0:66
AGTGCCAGCTCTCAATCGCACAGGGGACCCAGGGCCTGGCCCCTCCATCCAGAAAACCTATGACCTCACCCGCTACCTGGAGCACCAACTCCGCAGCTTGGCTGGGACCTATGTGAGTATCCAGCGTAGGAATCTGGGAGTTGGGGAGGAGTGAGGAGTTGGGGAAAGACAGTCCTAACCGTGGAGGGTTCTGGTAAATGATGGGGTGAGGAGGGGCTCTTTGGCTCCCACCAGTCCCCCTGTCTGGTCTA
+
BCABBFFFDFFFGGGGGGGGGGHHGGGGGGHHGGGGGGHHHHGHGGHHHHHHHHHHHGGHHHHHHHHHHHHGGGGGHHHHHHHHHHHHGHHHGGGGGHHHGHHGGGHHGHHHHHHGHHHHHHHHHGGGGGHHHHHHHHHGGHHHGGGGGGGHHHHHHGHHHHGGGGHHHHHHHHHHHHHHGGGGGGGGEGGGGGFGGGGGGGGGGGFFFFFFFFFFFFFFFFFFFFFFFFFFFFFFFFFFFFFFHFFFFFF
@M05620:37:000000000-D9766:1:1101:23099:8833 1:N:0:66
AGTGCCAGCTCTCCATCGCACAGGGTACCCAGGGCCTGGCCCCTCCATCCAGAAAACCTATGACCTCACCCGCTACCTGGCGCACCCACTCCGCAGCTTGGCTGGGACCTATGTGAGTATCCAGCGTAGGAATCTGGGCGTTGGGGCGGAGTGCGGAGTTGGGGACAGACAGTCCTAACCGTGGAGGGTTCTGGTAAATGATGGGGTGAGGAGGGGCTCTTTGGCTCCCACCAGTCCCCCTGTCTGGTCTA
+
>>>1>DD11FFFGFGBBEF1E0GAFABAFAFE0ABBABCHCHGCGGGFHAGHEGHABEE1BBAGHDBAGGFEE/>>GHBFB>EEGGA/?FG0>E/>>GBB/FGGGGHHGHHFHFG21BBFFHF1GCCACGGFHHGDD0/<A@C0@?.-A-;;90@@-A9BB/A?;-.9;A-9BF/9;BFF?-A?-:-@9AAFFFFFFFBBFFFF--;@-AA/AA@-9@-;9BFEFFFEF-9AAFFFFFEA@FFBFFFFFFF
@M05620:37:000000000-D9766:1:1101:22651:8839 1:N:0:66
ACCACACCTTCTACAATGAGCTGCGTGTGGCTCCCGAGGAGCACCCCGTGCTGCTGACCGAGGCCCCCCTGAACCCCAAGGCCAACCGCGCGAAGATGACCCAGGTGAGCGGCACGCTACCTCTTCTGGTGGCCGCCTCCCTCCTTCCTGGCCTACCGGAGCTGCGCCCTTTCTCACTGGTTCTCTCTTCTGCCGTTTTCCGTAGGACTCTCTTATCTGACCTGCGTCTCCTTTGGAACTCTGCAGGTTCT
+
AABCCCCBFFFFGGGGGG5GGGHHGGGGFGGHHFFGGGGGDGHHHGG0EFGGEHHGGHHAFGCEGGGGGGGHHHHGGGGHGHHGHGGGGG/CGGGGHHHGFB/FCGH1F1<@D-<<CGGGHHGHHHHG0GFCHHGGGGGGGGGGGGGGGGGGGG/CF@F:;9.::@-DFFFFFFFFFF0FFFFFFFFFFFFFFFFADFEFF.:A..:FFFFFFFFFFFFFFFFF.@D;D/;0BBFF0BFBFFFB0B.;0;;
@M05620:37:000000000-D9766:1:1101:4003:8847 1:N:0:66
GAGGCTGCTTTGGAAGAAACTCATAGATTACTGCCCCAGTTCCCCCTGTACCTGGAAAAGTTTCTTGCCTGGCTTCCAGAAGCTGCAACACCTGCCAATGGATGTTACCTGTCCGGCAAGTATCCTAGCCGACTCCCCTGACGTACCCGAGCTGCTGTAACAATGGCCCGTCCGTCAGGCATTTCCGATTTCGCACTCTTGTGGGTCCACTTGCACCATTCTCAGCCATGTTATTTGTACCTGACAAGCCA
+
>>3AAAF3FFFFGGGGAECBAFFGHHHDF5BFGF44BABB5DFHHGEF35BDFG2FGA2FBGGHFGHHHHHHHHG2BGHFHFHHH3FFHG1EGHH?3@FHEHDG@BBBG3BBBFEE/E/F34BBGB4BB??/</?1?CBF00??///@/<//?1?FH11<@??1>1>G.>A..-<CDEHEEHHHGHC.;;CHHG.;AF0;F9F?..:EGGGG0900;;0=0;00;;C.=//;//;9;/9:FFFFF//;9A;
@M05620:37:000000000-D9766:1:1101:22632:8847 1:N:0:66
ACCACACCTTCTACAATGAGCTGCGTGTGGCTCCCGAGGAGCACCCCGTGCTGCTGACCGAGGCCCCCCTGAACCCCAAGGCCAACCGCGAGAAGATGACCCAGGTGAGTGGCCCGCTACCTCTTCTGGTGGCCGCCTCCCTCCTTCCTGGCCTCCCGGAGCTGCGCCCTTTCTCACTGGTTCTCTCTTCTGCCGTTTTCCGTAGGACTCTCTTCTCTGACCTGAGTCTCCTTTGGAACTCTGCAGGTTCT
+
BCCCCBCBFFFFGGGGGGGGGGHHGGGGHGHHHGGGDGGGGHHHHGGEEFGGHHGHHHHGGGGGGGGGGGGHHHHGGGGHGHHHHGGGGGGGGGHFHHHHHGGHGHHHH=GGG0FCFCFGHHHHHHHHBGFGHHGGGGGHGHHGHGGGGFGGGGEGGGGCGGFGGGFFFFFFFFFFFFFFFFFFFFFFFFFFFFFDFF?FFDBFADFFFFFFFFFFFFFFFFFFEBBBFFFFFFFFBFF0FFFFFFEF0FF
@M05620:37:000000000-D9766:1:1101:25398:8854 1:N:0:66
GAGGCTGCTTTGGAAGAAACTCATAGATTACTGCAACAGTTCCCCCTGGACCTGGAAAAGTTTCTTGCCTGGCTTACAGAAGCTGAAACAACTGCCAATGGATGCTACCCTTAATGAAAGGCTCCCAGAACACTCCAAGGGAGCAAAAGAGCTGATCAAACAATTGCAAGCAAGTCAGGCATTTCCGCTCTAGCACTCTTCTGAATCCAATTGAACAATTTTCAACACTCTCACTTTTAACTCACAAGCCT
+
AAA>AACAFFDFG4GFFGFGGGHHGHDFGBGHHHFFFGGGHHHHHGGFEBFGHFFBBBFGFHHHHHFFGHHHHHHGGHHHFGHFGFFGHHFHHHGFFHGH333@B@B32B3?@F4BB@3BBG3B?/B3??23B?3B?G3?/?//?B22B/2?B2@22222<@/22@@G11/?<???11?0?><<GGDF<->10=D00<DG000000=<0<CCHG:;=C:;00<C0;:.</00;;;90CBBF900/00.9=/
@M05620:37:000000000-D9766:1:1101:11683:8858 1:N:0:66
AGTGCCAGCTCTCAATCGCACAGGGGACCCAGGGCCTGGCCCCTCCATCCAGAAAACCTATGACCTCACCCGCTACCTGGAGCACCAACTCCGCAGCTTGGCTGGGACCTATGTGAGTATCCAGCGTAGGAATCTGGGAGTTGGGGAGGAGTGAGGAGTTGGGGAAAGACAGTCCTAACCGTGGAGGGTTCTGGTAAATGATGGGGTGAGGAGGGGCTCTTTGGCTCCCACCAGTCCCCCTGTCTGGTCTA
+
BCABBFFFCFFFGGGGGGGGGGHHGGGGGGHHGGGGGGHHHHGHGGHHHHHHHHGHHGHHHHHHHHHHHHHGGGGGHHHHHHHHHHHHGHHHGGGGGHHHGHHGGGHHGHHHHHHHHHHHHHHHHGGGGGBGHGHHHHHGGHHHGGGGGGGHHFHHHGHHHHGGGGHHHHHHHHHHHHGHGGGG?EGGDGGGGGFFGGGGGGGGGGFFFFFFFFFFFFFFFFFFFFFFFFFFFFFFFFFFFFFFFFFFFFF
@M05620:37:000000000-D9766:1:1101:24923:8870 1:N:0:66
ACCACACCTTCTACAATGCGCTGCGTGTGGCTCCCGAGGAGCACCCCGTGCTGCTGACCGAGGCCCCCCTGAACCCCAAGGCCAACCGCGAGAAGATGACCCAGGTGAGAGGCCCGCTACCTCTTCTGGTGGCCGCCTCCCTCCTTCCTGGCCTCCCGGAGCTGCGCCCTTTCTCACTGGTTCTCTCTTCTGCCGTTTTCCGTAGGACTCTCTTCTCTGACCTGCGTCTCCTTTGGAACTCTGCAGGTTCT
+
AAA?AAAAFFFFGGGFDG11EAEAEEGFAAGHHGGG?FE/AGHHGG?//EFG1GHFHHH??E?EGGGGGGA>GGHGEGGHGHHHHGGGGG/BCGHFGFHHHGH//<??G1>CAGGCGGCCHFFHHHHFH0:CGHGGGGGGGGGGGGGGGG/:CFGGGGG@GGFFF@@F@@FFFFFFFFFFFFFFFFFFFFFFFF@BFFFFFFFFFFFFFF/BFFF/BFFFFFFF-@B@FFFFFFFFFFFFFFFFFF-AFFF
@M05620:37:000000000-D9766:1:1101:4280:8880 1:N:0:66
ACCACACCTTCTACAATGAGCTGCGTGTGGCTCCCGAGGAGCACCCCGTGCTGCTGACCGAGGCCCCCCTGAACCCCAAGGCCAACCGCGAGAAGATGACCCAGGTGCGTGGCCCGCTACCTCTTCTGGTGGCCGCCTCCCTCCTTCCTGGCCTCCCGGAGCTGCGCCCTTTCTCACTGGTTCTCTCTTCTGCCGTTTTCCGTAGGACTCTCTTCTCTGACCTGCGTCTCCTTTGGAACTCTGCAGGTTCT
+
AAAAA?A>CFBFGGGEFG11F1AFFEGA0BBBFFFE0/AAEEHHHGGA/BBFFFFHFHHAEEEEEFEGGEFHHHHGGGGHGHHHHGGGGG/>@CH1FGFHHHGHGHH1>FGGGH>>ACGGHHHGH0DGHHHGHHGGGGGHGGGGGGGGGGGGGGFGGF@-9-;BF@@F@@FFFFFFFFFFFFFFFFFFFFFFFF@FFFFFFBFFBBFFFFFFFF/;FFFFFFFFF@F@FFFFFFFFFFFFFFFFFFFFFFF
@M05620:37:000000000-D9766:1:1101:25302:8882 1:N:0:66
GAGGCTGCTTTGGAAGAACCTCATAGATTACTGCAACAGTTCCCCCTGGACCTGGAAAAGTTTCTTGCCTGGCTTACAGAAGCTGAAACACCTGCCAATGGATGCTACCCGTAAGGAAAGGCTCCTAGAAGACTCCAAGGGAGTAAAAGAGCTGATGAAACAATGGCAAGTAAGTCAGGCATTTCCGCTTTAGCACTCTTGTGGATCCAATTGAACAATTCTCAGCATTTGTACTTGTAACTGACAAGCCA
+
A3A3AAFAFFFFGGGGGG4GGGCGBGGHHHHHHFGHHFFFHHHHHGG2FFGHHHHBGG2BGGHHHHHHHHGEHHHHHHHHHHHHHHHHH31EGGHGHGHHHHHHHHHHHHGE/1GHBBGHHGHHGHFHFHHHGFHH33BFE/DEB1B?FCGHGH1GFHGGHGGHHHH0<FG11FGHHHHHHHHHHHGDFFG0GHFGHHHFHGHDGEHHH0GHH0C;0CGHHHHHFHH0<;0;FGFCFGFFFGGGGGEGGG/
@M05620:37:000000000-D9766:1:1101:10670:8888 1:N:0:66
AGTGCCAGCTCTCAATCGCACAGGGGACCCAGGGCCTGGCCCCTCCATCCAGAAAACCTATGACCTCACCCGCTACCTGGAGCACCAACTCCGCAGCTTGGCTGGGACCTATGTGAGTATCCAGCGTAGGAATCTGGGAGTTGGGGAGGAGTGAGGAGTTGGGGAAAGACAGTCCTAACCGTGGAGGGTTCTGGTAAATGATGGGGTGAGGAGGGGCTCTTTGGCTCCCACCAGTCCCCCTGTCTGGTCTA
+
>AAABFFFBFFFGGGGGGGFGGFC2EFGGFHHEEGEFGHHHHGHGGHHHGHHHHHHHGHHHHHHHHHHHHHGGEGGHHHHFFF1GHHEGHHHGGCGGHHHGHHEEFHHGHHHHHHHHHHGHHHHHGBFCEHHHHHHHHHGGHHHGGGGGGGHHHHHH?HFHHGCGGHHHHGHHGHHHHHHGCCDGGGG;AFGGGFGGGGGGGGFGDFFFFFFFFAFFBFFFFFFFFFFFFFFFFFFFFFDAEFFFFFFBFB
@M05620:37:000000000-D9766:1:1101:7436:8902 1:N:0:66
GAGGCTGCTTTGGAAGAAACTCATAGATTACTGCAACAGTTCACCCTGGACCTGGAAAAGTTTCTTGCCTGGCTTACAGAAGCTGAAACAACTGCCAATGGATGCTACCCGTAAGGACAGGCTCCTAGAAGACTCCAAGGGAGTAAAAGAGCTGATGAAACAATGGCAAGCAAGTCAGGCATTTCCGCTTTAGCACTCTTGTGGATCCAACTGAACAATTCTCAGCATCTGTACTTTTAACTGACAAGCCA
+
B@AAABFBFDDFGF5B4GFGGFHFHHHFFHGHBGFFFFHDBD5DBFG2CG2BGGFFB3FGBGFFFFABB5AB12B335BBCEFFGFEF3B1GCFFHFGHH3BB3B@@F2B?>>E13@1B?EFBF?3F4BF3BFFB?BFG/EHA/BBFG3?BB2<F22@DG@@G<22??C?/??F??@<?FF1<1>GDEC.>0=0=<<<=00=C.<<</0;//;;<GCC:;00<C:CGH:;90;C0;9B99;900/;B.:./
@M05620:37:000000000-D9766:1:1101:10992:8904 1:N:0:66
ACCACACCTTCTACAATGAGCTGCGTGTGGCTCCCGAGGAGCACCCCGTGCTGCTGACCGAGGCCCCCCTGAACCCCAAGGCCAACCGCGAGAAGATGACCCAGGTGAGTGGCCCGCTACCTCTTCTGGTGGCCGCCTCCCTCCTTCCTGGCCTCCCGGAGCTGCGCCCTTTCTCACTGGTTCTCTCTTCTGCCGTTTTCCGTAGGACTCTCTTCTCTGACCTGCGTCTCCTTTGGAACTCTGCAGGTTCT
+
BBBBABB>BFCFGFFGGG5BGGHHGEGBAEGFGBEE?EEEDGDGGGGAEEEGBHGHHHGAE@?FGGGGGGGHBGHFEFGHGHGHHGGGDG/<CGHEGHGHHHGHFHH1FGGFFH?AGGCFHHHHHDGH<GHGHHGGGGGHGHHGHGGGGGGGGGGGGDG-9AFFGGFFFFFFFFFFFFFFFFFFFFFFFFFFFFFFFFFFFFF.DFEFFFFFFFFFFFFFFFFF.@FFFFFFFFFFFFFFFFFFFFFFFFF
@M05620:37:000000000-D9766:1:1101:10664:8906 1:N:0:66
AGGGCCAGCTCTCAATCGCACAGGGGCCCCAGGGCCTGGCCCCTCCATCCAGAAAACCTATGACCTCACCCGCTACCTGGAGCACCCACTCCGCAGCTTGGCTGGGACCTATGTGAGTATCCAGCGTAGGAATCTGGGAGTTGGGGAGGAGTGAGGAGTTGGGGAAAGACAGTCCTAACCGTGGAGGGTTCTGGTAAATGATGGGGTGAGGAGGGGCTCTTTGGCTCCCACCAGTCCCCCTGTCTGGTCTA
+
>11>>A1AAC13BFEFGCGF0A0B0E0AE?00A/E//A/BA/EA/ABF1BBF1AG0BE0G11FGH1BGHHH>>/>EGGHGBFHHFG/?EGHEEECE>FBFFGHGGGHHGHBHFGFDHHHHHHFHHGG?CGBFGHHHHH0FGGGHGG.CC.<GG0<G<EHHHHGGA.:C/;/CHHGGGBFGGGGGBEGGGGGGGGFFFGGGFGFFFFF@FFFFFF@@@@FFFFFFFFFFFEFFFFFFFFFF@FFFFFFFFFF
@M05620:37:000000000-D9766:1:1101:7953:8910 1:N:0:66
ACCACACCTTCTACAATGAGCTTCGTGTGGCTCCCGAGGAGCACCCCGTGCTGCTGACCGAGGCCCCCCTGAACCCCAAGGCCAACCGCGAGAAGATGACCCAGGTGAGTGGCCCGCTACCTCTTCTGGTGGCCGCCTCCCTCCTTCCTGGCCTCCCGGAGCTGCGCCCTTTCTCACTGGTTCTCTCTTCTGCCGTTTTCCGTAGGACTCTCTTCTCTGACCTGCGTCTCCTTTGGAACTCTGCAGGTTCT
+
AAAAAAAAFFFFGGGGDGAFGF1FFFAA0AGGEBFE?EEECHHHHGGAEAEGGHGHHHGAEECGGEGGGGGFHHHGGGGHFGHHHGE@EG/>CGHB>GGFHHHHGHH1CGFGGHG@CGGGHHHHHHHEHGFCHHGGGGGHGHHGHHHGGBFGGFGGEGG99@FGGGGF@@FFFFFFFFFFFFFFFFFFFFFFFF@FFFFFFFFFFFFFFFFFFFFFFFFFFFEFA@F@FFFFFFFFFFFFFFFFFFFFFBF
@M05620:37:000000000-D9766:1:1101:17824:8920 1:N:0:66
ACCACACCTTCTACAATGAGCTGCGTGTGGCTCCCGAGGAGCACCCCGTGCTGCTGACCGAGGCCCCCCTGAACCCCAAGGCCAACCGCGAGAAGATGCCCCGGTGGAGTGGCCCCCTACCCCTCCTGGGGCCCGCTTCCTTCTTTCTGGGCTCCCCGGAGTGGCCCCCTTTTCCACTGGTTCTCTCTTCTGCGTTTTTCCGTAGGCCCCCCTTCCCGGACCGGATCCCCCTTGGGACCTCTCCAGTTCCT
+
CCCCCDDDFFFFGGGGGGGGGGHHGFGEHGHHHGGGGGGGGHHHHGGGFGGGHHHHHHHGGGGGGGGGGGGHHHHGGGGHGHHHHGGGGGGGGGHHGF>GHC/>///..<>.>G.---.=...<../</.<.<--<-.=F00=0<0<00</C/.<A.9---.....<@-@F000<:00</<000<00<0000<-.<CF.B0.<.<.00.---<.///.--<--<-.-//<9@F/B.B../00//0<:B00:
@M05620:37:000000000-D9766:1:1101:21459:8932 1:N:0:66
ACCACACCTTCTACAATGAGCTGCGTGTGGCTCCCGAGGAGCACCCCGTGCTGCTGACCGAGGCCCCCCTGAACCCCAAGGCCAACCGCGAGAAGATGACCCAGGTGAGTGGCCCGCTACCTCTTCTGGTGGCCGCCTCCCTCCTTCCTGGCCTCCCGGAGCTGCGCCCTTTCTCACTGGTTCTCTCTTCTGCCGTTTTCCGTAGGACTCTCTTCTCTGACCTGAGTCTCCTTTGGAACTCTGCAGGTTCT
+
BBB>AAABFFFFFGGGFGGDGBFFE22BGDHH3FFEDEEEGHHHHGGGEEGFFFGFHHHGGGCGGEEGGGGFHFHGGGCF/CHHFEE/CCGC/BFCDFDGGFCFC<F1FFG/FCCD-<<DHHHHFHFHH0/DHH?@DG?..C::CB9/CFGGFFGEE.-A@BGGG@BDB-9BFFFBFF/9BFFFFFFFF/BF/BB9DFEFFFFF..FFFFFF/;9/FFFFF/B.;BFFFB/BFFFBFFFFF/FFFF.9/99
@M05620:37:000000000-D9766:1:1101:5084:8941 1:N:0:66
AGTGCCAGCTCTCAATCGCACAGGGGACCCAGGGCCTGGCCCCTCCATCCAGAAAACCTATGACCTCACCCGCTACCTGGAGCACCAACTCCGCAGCTTGGCTGGGACCTATGTGAGTATCCAGCGTAGGAATCTGGGAGTTGGGGAGGAGTGAGGAGTTGGGGAAAGACAGTCCTAACCGTGGAGGGTTCTGGTAAATGATGGGGTGAGGAGGGGCTCTTTGGCTCCCACCAGTCCCCCTGTCTGGTCTA
+
ABAABFF4AFFFGGGGGFFGEGCHFEFEGFHHGAEEG2FGGHGGGGGHGHHHHGFHHGHHHGHHHHHHHHHGGGCGHHHHFGGFGHHHGHHGFGGFGHHHGGC?A/GFEHHHHHHHHGHHHHHHHC?A@CGHHHHHHGHGEHHHGGGGGGGHHHHHHG/CHB<@EGHHHHHHHHHHHGHHGFGGGGGG;.CFGG;FGGGGGGGGGADDFFFFFFFFFFFFFFFFFFFFFFFFFFFFFFFDFEFFFFFBFFB
@M05620:37:000000000-D9766:1:1101:20603:8960 1:N:0:66
AGTGCCAGCTCTCAATCGCACAGGGGACCCAGGGCCTGGCCCCTCCATCCAGAAAACCTATGACCTCACCCGCTACCTGGAGCACCAACTCCGCAGCTTGGCTGGGACCTATGTGAGTATCCAGCGTAGGAATCTGGGAGTTGGGGAGGAGTGAGGAGTTGGGGAAAGACAGTCCTAACCGTGGAGGGTTCTGGTAAATGATGGGGTGAGGAGGGGCTCTTTGGCTCCCACCAGTCCCCCTGTCTGGTCTA
+
ABABBFFFCFFFGGGGGGGGGGHHGGGGGGHHGGGGGGHHHHGHGGHHHHHHHHHHHGHHHHHHHHHHHHHGGGGGHHHHHHHHHHHHGHHHGGGGGHHHGHHGGGHHGHHHHHHHHHHHHHHHHGGGGGHHHHHHHHHGGHHHGGGGGGGHHGHHHGHHHHGGGGHGHHHHHHHHHHHHGGGGGGGGGGGGGGGGGGGGGGGGGGFFFFFFFFFFFFFFFFFFFFFFFFFFFFFFFFFFFFFFFFFFFFF
@M05620:37:000000000-D9766:1:1101:4429:8962 1:N:0:66
GAGGCTGCTTTGGAAGAAACTCATAGATTACTGCAACAGTTCCCCCTGGACCTGGAAAAGTTTCTTGCCTGGCTTACAGAAGCTGAAACAACTGCCAATGGATGCTACCCGTCCGGCAAGGCTCCTAGCCGACTCCACGGGCGTAAACGAGCTGATGAAACAATGGCCAGTCCGTCAGGCATTTCCGCTTTCGCACTCTTGTGGATCCACTTGCACAATTCTCAGCCTTTGTACTTGTACCTGACAAGCCA
+
>11AAAFAFFFF1EGE1GGGGCFHHGHFGFFGGHEGHHF1DGHHHGEFCFGGHHAGHDCGGHHHGHHHHHHHHFF1BGHFGHHGG1BFFEEHHHHHHHHGHFHH>BGHHHGG//>E/EEG/?GHGHHH10?BCGGH10/></>A@//1>.>CAF1<GF=GG/<DHFH//<000.CGGGHHGHHHFHF;CGGBCCAAGGGFGFGG;BFGG/FFF09F0-;FFFBFFFFFFFBFFFFFF;B/BFFFF;;AEFB
@M05620:37:000000000-D9766:1:1101:18514:8964 1:N:0:66
AGTGCCAGCTCTCAATCGCACAGGGGACCCAGGGCCTGGCCCCTCCATCCAGAAAACCTATGACCTCACCCGCTACCTGGAGCACCAACTCCGCAGCTTGGCTGGGACCTATGTGAGTATCCAGCGTAGGAATCTGGGAGTTGGGGAGGAGTGAGGAGTTGGGGAAAGACAGTCCTAACCGTGGAGGGTTCTGGTAAATGATGGGGTGAGGAGGGGCTCTTTGGCTCCCACCAGTCCCCCTGTCTGGTCTA
+
AAABCFFFCFFFGGGGGGGGGGHHGGGGGGGHGGGGGGHHHHGHGGHHHHEHHEFHHGHHHHHHHHHHHHHGGGGGHHHHHHHHHHHHGHHHGGGGGHHHGHHGGGFHGHGHHHHHHHHHHHHGHGGGGGHHHHHHHHFGGHHHGGGGGGGHHHHHHGHHHHGGGGHHHHHHHHHHHHHHGGGGGGGGCFGGGGFFFGGGGGGGGGFFFFFFFFFFFFFFFFFFFFFFFFFFFFFFFFFFFFFFFFFFFF/
@M05620:37:000000000-D9766:1:1101:5901:8973 1:N:0:66
ACCACACCTTCTACAATGAGCTGCGTGTGGCTCCCGAGGAGCACCCCGTGCTGCTGACCGAGGCCCCCCTGAACCCCAAGGCCAACAGCGAGAAGATGACCCAGGTGCGTGGCCCGCTACCTCTTCTGGTGGCCGCCTCCCTCCTTCCTGGCCTCCCGGAGCTGCGCCCTTTCTCACTGGTTCTCTCTTCTGCCGTTTTCCGTAGGACTCTCTTCTCTGACCTGAGTCTCCTTTGGAACTCTGCAGGTTCT
+
>AA1AAAAFFFFGDGF3F11F1BEE0A000B01BFAAEEEEHFFHG/EAAEF111AGHCE/E/EF>/EGEC0F1FFGC?G//GHEG/<BEB//C0<1F1<FH/FFGC1<//CCFHCG-CCHHBGHHHBDGF<GCCCC.:CFGHCFHBGB;CFF0FAEC??@@G/9A9E=@FFFFFFFFFFFFFBFFFBFFFFFF@BBFFFFFF---BFFFFFFFBFFFFFFFF-/;FFFFFFFFFFFFFFFFFFFFFFFFF
@M05620:37:000000000-D9766:1:1101:12952:8981 1:N:0:66
ACCACACCTTCTACAATGAGCTGCGTGTGGCTCCCGAGGAGCACCCCGTGCTGCTGACCGAGGCCCCCCTGAACCCCAAGGCCAACCGCGCGAAGATGACCCAGGTGCGTGGCCCGCTACCTCTTCTGGTGGCCGCCTCCCTCCTTCCTGGCCTCCCGGAGCTGCGCCCTTTCTCACTGGTTCTCTCTTCTGCCGTTTTCCGTAGGACTCTCTTCTCTGACCTGCGTCTCCTTTGGAACTCTGCAGGTTCT
+
AAAAAAA>1BFFGGGGFGAFGCHFGGG00AFFGCFE0EE??GGFGFG//BEFBHEHHHFAEE?EGEFGG/?EGHHGGEEHGHHHHGGGGG<BCGC?11GGHHHHGHH1<FFGGHA@CCGCHFHHDCHHHGHCAGCC?AEEFFF9BFGFFFGFFGGAFG@-;-AFF?@F@?FFFFFBFFF9FFFFFFFFFF/FF/;BBFFFFBF?BFFFFEFFFFBFFFFFFFFF-=A@FFFBFFFF/9B///FF/FFFBBF
@M05620:37:000000000-D9766:1:1101:18754:8984 1:N:0:66
GAGGCTGCTTTGGAAGAAACTCATAGATTAGTGAAACAGTTTCGGCTGGACCTGGAAAAGTTTCTTGGCTGGCTTACAGAAGCTGGAACAACTGCCACTGGATGCTACCCGTAAGGAAAGGCTCCTAGAAGACTCCAAGGGAGTAAAAGAGCTGATGAAACAATGGCAAGTAAGTCAGGCATTTCCGCTTTAGCACTCTTGTGGATCCAATTGAACAATTCTCAGCATTTGTACTTGTAACTGACAAGCCA
+
A?AA>AF>FDD@G4BBBBBFGGHHG5DDFG4DGDFBDG2555A22AAA22B2FFFH3F2FEGH5DGH33B1EEHGBFGFHHGFHH21FB2BFHGHFF3GHF3F@?@FG2B1>EEA3FFHHFHHGGHGHHFGHHHHHHBGEGHGE2BFHHGHCGHHHHHHHHH/FFHHHHGDFBGFGHHEHFGFGHGGGCGGHGHHHGHFHHHHGHFHHHHHGGHFGGGHHGHHF0FG;CBFCFFGFFGFGGGGGGG0:EG/
@M05620:37:000000000-D9766:1:1101:13241:8992 1:N:0:66
AGTGCCAGCTCTCAATCGCACAGGGGACCCAGGGCCTGGCCCCTCCATCCAGAAAACCTATGACCTCACCCGCTACCTGGAGCACCCCCTCCGCAGCTTGGCTGGGACCTATGTGAGTATCCAGCGTAGGAATCTGGGAGTTGGGGAGGAGTGAGGAGTTGGGGAAAGACAGTCCTAACCGTGGAGGGTTCTGGTAAATGATGGGGTGAGGAGGGGCTCTTTGGCTCCCACCAGTCCCCCTGTCTGGTCTA
+
>A1>>DDCAFFFF1F3BAAFEEGAEEEA0BBGBAEE/AFE0FEFGGFD1BBB101BFE01BF2FGABFHHHGE>/EHHHH>FGHFF>/>EFEAE@?/B1BEGHGGGHHGHHHHHHF1F2FDFFDFCCB?EGFHDGH1<<FA0FGGG.-C.<<C0<<<C/<GFGGG.:GCGHHHCFGGGGGGGG@.;AA;CFGBBCFFGGGGGFFFFF?EFFFFF@@@-9BFFBBFFF?FFFFEFFFFFFF=FFFFFFFFFF
@M05620:37:000000000-D9766:1:1101:16006:8998 1:N:0:66
AGTGCCAGCTCTCAATCGCACAGGGGACCCAGGGCCTGGCCCCTCCATCCAGAAACCTATGACCTCACCCGCTACCTGGAGCACCAACTCCGCAGCTTGGCTGGGACCTATGTGAGTATCCAGCGTAGGAATCTGGGAGTTGGGGAGGAGTGAGGAGTTGGGGAAAGACAGTCCTAACCGTGGAGGGTTCTGGTAAATGATGGGGTGAGGAGGGGCTCTTTGGCTCCCACCAGTCCCCCTGTCTGGTCTAT
+
AAAABFFFBFFFGGGGGGGGEGFFGGGGGGHHGGGGGGHCFHGHGGEHHHHFHHFHHHBGGFGHDGHHHH?FEEEHFHHFGHHHH?GGFFHGGEEGFHHGHHGGG?GFFFHHHHHHHHHHHHHHGC/DGGHHHHHHH0FEGHHGGGGGGGHHHHHGGFHHHGGEFHHHHHHHHHGHHHHGGGGGGGG.;FGGG9B;FGGGGGGGGDFEFFFDDFFFCEFFFFFFEFFFFFFFFBFFFFFAF9B9FFFFFFF
@M05620:37:000000000-D9766:1:1101:14374:9006 1:N:0:66
AGTGCCAGCTCTCAATCGCACAGGGTACCCAGGGCCTGGCCCCTCCAGCCAGAAAACCTATGACCTCACCCGCCACCTGGAGCACCCACTCCGCAGCTTGGCTGGGACCTATGTGAGTATCCAGCGTAGGAATCTGGGAGTTGGGGAGGAGTGAGGAGTTGGGGCAAGCCAGTCCTAACCGTGGAGGGTTCTGGTAAATGATGGGGTGAGGAGGGGCTCTTTGGATCCCACCAGTCCCCCTGTCTGGTCTA
+
>>>>>DFC?FFFG4FABFC2E?GAF44A54BF22B22FGHCHGAEGF3ACCGAEG2AEC3BBDGHDFGHF1>E0>BG??B2?BGFG11?B?B1>/>/G3??F3FE/?0/GB?BB221BGFH22B?/?/B?BD1G>F100?/???@/.--<>><1<.0<C/=/<@.-...:;.::G00::.9EA?...9EA9BC00;9CCB0990EF.9.../9.-9;B.9B/9F/99B9/A9A.BBFFFD-.9B/BFFF//
@M05620:37:000000000-D9766:1:1101:8843:9014 1:N:0:66
ACCACACCTTCTACAATGAGCTGCGTGTGGCTCCCGAGGAGCACCCCGTGCTGCTGACCGAGGCCCCCCTGAACCCCAAGGCCAACCGCGAGAAGATGACCCAGGTGAGTGGCCCGCTACCTCTTCTGGTGGCCGCCTCCCTCCTTCCTGGCCTCCCGGAGCTGCGCCCTTTCTCACTGGTTCTCTCTTCTGCCGTTTTCCGTAGGACTCTCTTCTCTGACCTGAGTCTCCTTTGGAACTCTGCAGGTTCT
+
BCCCCCCCFFFFGGGGGGGGGGHHGGGEFGHHHGGGGGGGGHHHHGGGGGGGHHHHHHHGGGGGGGGGGGGHHHHGGGGHGHHHHGGGGGDGGGHHHHHHHH/?FHHHHGFGGHHCGGGGHHHHHHHFHHF.CHFGGGGHGFGGHGGGGFBFGFGGGGDAADGGGAFDFBFFFFFFFFB/BFFFFFFFFFFFFFBDFFFFFFFFDDFFBFFFFFFFF000BFFF9/BFFFFFFF0B09FFFFFFFFFFBFB
@M05620:37:000000000-D9766:1:1101:12410:9020 1:N:0:66
AGTGCCAGCTCTCAATCGCACAGGGGACCCAGGGCCTGGCCCCTCCATCCAGAAAACCTATGACCTCACCCGCTACCTGGAGCACCAACTCCGCAGCTTGGCTGGGACCTATGTGAGTATCCAGCGTAGGAATCTGGGAGTTGGGGAGGAGTGAGGAGTTGGGGAAAGACAGTCCTAACCGTGGAGGGTTCTGGTAAATGATGGGGTGAGGAGGGGCTCTTTGGCTCCCACCAGTCCCCCTGTCTGGTCTA
+
ABAABFFFCFFFGFGGGGGCGGHGGGGGGGHHBEEGGGHHHHGHGGHGHHHHHHHHHGHGHFHHHHHHHHHGGEEGHHHHFGHHHHF1EHHFEGGGGHDGGHHGGGHHGHHHHHHFHHHHHHHHHGGGGGHHHHHHHHCFGHHHGGGGGEEHHDHHFGHHHHGGGGHHHHHHHHHHHHHHGGGGDEGGGGGGGGGGGGGGGGGGGGFFFFFFFFFFFFFFFFFFFFFFFFFFFFFFFFFFFFFFFFFFFFB
@M05620:37:000000000-D9766:1:1101:13631:9027 1:N:0:66
GAGGCTGCTTTGGAAGAAACTCATAGATTACTGCAACAGTTCCCCCTGGACCTGGAAAAGTTTCTTGCCTGGCTTCCAGAAGCTGAAACAACTGCCCCTGGATGCTACCCGTAAGGAAAGGCTCCTAGAAGACTCCACGGGAGTACAAGAGCTGATGAAACACTGGCCAGTACGTCAGGCATTTCCGCTTTAGCACTCTTGTGGATCCAATTGCACCATTCTCAGCATTTGTACTTGTAACTGACAAGCCA
+
>3>ABAFAFFFFGGGGE4FGGGFGGGHHH5FFHH44FGFDEGHHHGGG2AFGFFFGHB2FGHHHHHHHHHHHHH12BGHHHHH3B@FGHGHHHGGH11FFHFHHHGHHHHGF/1FG3GHH0GHHGF?G33FHFFBC30?BD/>?01@11@@0GH1@GF1?<<0?GHH0?FG11<FGGGHHEHHFGFFDGGG0GFHHHHHHHHHGGHHHH0GHG00:/.;CFFGGGGBFFGGFGGFFGBFGGGGGGG09AEB
@M05620:37:000000000-D9766:1:1101:14191:9030 1:N:0:66
ACCACACCTTCTACAATGAGCTGCGTGTGGCTCCCGAGGAGCACCCCGTGCTGCTGACCGAGGCCCCCCTGAACCCCAAGGCCAACCGCGAGAAGATGACCCAGGTGAGTGGCCCGCTACCTCTTCTGGTGGCCGCCTCCCTCCTTCCTGGCCTCCCGGAGCTGCGCCCTTTCTCACTGGTTCTCTCTTCTGCCGTTTTCCGTAGGACTCTCTTCTCTGACCTGAGTCTCCTTTGGAACTCTGCAGGTTCT
+
CBCBBCCAFFFFGFGGGGGGGGHHGFGBCEHHHGEGDGFGFHFGHGGGFGGGFHGHHGHGGGCFGGGGGGGHFHHGGGGHGHHHHGGGGGDDGGHHHHHHHHEHGHHHHHHGGHHGGGGGHHHHHHHHHHHGHHGGGGGHGHHGHGGGGGGGGGGGGGGADGGGGGFFFFFFFFFFFFFFFFFFFFFFFFFFFFFFFFFFFFFFFFFFFFFFFFFFFFFFFFFF/BFFFFFFFFFFFFFFFFFFFFFAFFF
@M05620:37:000000000-D9766:1:1101:17072:9030 1:N:0:66
AGTGCCAGCTCTCAATCGCACAGGGGACCCAGGGCCTGGCCCCTCCATCCAGAAAACCTATGACCTCACCCGCTACCTGGAGCACCAACTCCGCAGCTTGGCTGGGACCTATGTGAGTATCCAGCGTAGGAATCTGGGAGTTGGGGAGGAGTGAGGAGTTGGGGAAAGACAGTCCTAACCGTGGAGGGTTCTGGTAAATGATGGGGTGAGGAGGGGCTCTTTGGCTCCCACCAGTCCCCCTGTCTGGTCTA
+
111>A11CAFC@1DG3D1FG?GCG0EFGGCHHGG?AF/FCFGGHGGCH1ACDG01BF/0BGGFHFH1GHHHGGG@EGHHCHHG>0?BGG0GHGAEGC0GHGHHG?EHHGGHHHH2GHHGHFGHHE/<CCGHHHH1G10FEEHHH@@FGGGGHAHFAG?HHHGCGGGHGHHHHHGHHHHHC-CCGGGGG.=AFGGFGGGGGGGGGGGF@FFFFFF@@<@FFFB9FFBFEFFFFFFFFFFFF;EFFFFFFFFF
@M05620:37:000000000-D9766:1:1101:16910:9032 1:N:0:66
ACCACACCTTCTACAATGAGCTGCGTGTGGCTCCCGAGGAGCACCCCGTGCTGCTGACCGAGGCCCCCCTGAACCCCAAGGCCAACCGCGAGAAGATGACCCAGGTGAGTGGCCCGCTACCTCTTCTGGTGGCCGCCTCCCTCATTCCTGGCCTCCCGGAGCTGCGCCCTTTCTCACTGGTTCTCTCTTCTGCCGTTTTCCGTAGGACTCTCTTCTCTGACCTGAGTCTCCTTTGGAACTCTGCAGGTTCT
+
1>1AAA1AFFFFADG13BFGFGFGABEFH0BGGGF0AAE?AHHHHGCEA/EA11AFGGGGGG/EEF@EGGGGHHCEGGFEEHHE/FGGG@CGGCHE11FGHHHHFHHHHDGFGHHGGGGGHHHHHHHHHHHGHHGGGCCHGHF.C0BFGFGGABFEGGGGG-AFGGGF@@FFFFFFFFFFFFFFFFFFFFFFFF@BFFFFFFFFFFFFFFFFFFFFFFFFFFFFFFFFFFFFFFFFFFFFFFFFFFFFFFF
@M05620:37:000000000-D9766:1:1101:11902:9039 1:N:0:66
ACCACACCTTCTACAATGAGCTGCGTGTGGCTCCCGAGGAGCACCCCGTGCTGCTGACCGAGGCCCCCCTGAACCCCAAGGCCAACCGCGAGAAGATGACCCAGGTGAGTGGCCCGCTACCTCTTCTGGTGGCCGCCTCCCTCCTTCCTGGCCTCCCGGAGCTGCGCCCTTTCTCACTGGTTCTCTCTTCTGCCGTTTTCCGTAGGACTCTCTTCTCTGACCTGAGTCTCCTTTGGAACTCTGCAGGTTCT
+
>A>AA4AAFFFFGGGGDGGGGFHHGFGGEGGHFFGGAEE2EG2GHGGGEFGFEGHFGHHGEECEGEEGGGGG3BGEGGEHFGFGAFGEDCGC<AG1??GHBG/?F<11FF<<FHHG-<@CG0<0DDHF0</<.C-:D.:GG:FABFGFGB/FFFGEG?-A--./:-9A>-/9B/BBFFFB99//B//;FF/BFB-AA/.BF.9:.9///BFF//BB/B/BFFF./.B:/9FBFF//BFFF//:BFB../;/
@M05620:37:000000000-D9766:1:1101:4980:9042 1:N:0:66
ACCACACCTTCTACAATGAGCTGCGTGTGGCTCCCGAGGAGCACCCCGTGCTGCTGACCGAGGCCCCCCTGAACCCCAAGGCCAACCGCGAGAAGATGACCCAGGTGCGTGGCCCGCTACCTCTTCTGGTGGCCGCCTCCCTCCTTCCTGGCCTCCCGGCGCTGCGCCCTTTCTCACTGGTTCTCTCTTCTGCCGTTTTCCGTAGGACTCTCTTCTCTGACCTGCGTCTCCTTTGGAACTCTGCAGGTTCT
+
ABBBBBAAFFFFDGGGGG55FFFHGGGAFEGHHFFEAEGGGHHHHGGEGGGGHGHHHHHEEEEGGGGGGGGHHHGGGGDGFFGHHGGG@C/>@DHFGHFGGFC<<C<G/??/@<.-@-<-CHHDGDG<D0/<:G-@C.;.;/9A/B0/;F/.9;9.9.-A--;BA--:-@9B/FFFBB/.BFB/FFFFFFFFFFBDAFFB/A9A9.;B/:F/9FFFBFBBBFBBF;F?FBFF/FFFFF/BFFFFFFF.9//
@M05620:37:000000000-D9766:1:1101:16552:9046 1:N:0:66
AGTGCCAGCTCTCAATCGCACAGGGGACCCAGGGCCTGGCCCCTCCATCCAGAAAACCTATGACCTCACCCGCTACCTGGAGCACCAACTCCGCAGCTTGGCTGGGACCTATGTGAGTATCCAGCGTAGGAATCTGGGAGTTGGGGAGGAGTGAGGAGTTGGGGAAAGACAGTCCTAACCGTGGAGGGTTCTGGTAAATAATGGGGTGAGGAGGGGCTCTTTGGCTCCCACCAGTCCCCCTGTCTGGTCTA
+
BCBCCFFFCFFFGGGGGGGGGGHHGGGGGGHHGGGGGGHHHHGHGGHHHHHHHHHHHGHHHHHHHHHHHHHGGGGGHHHHHHHHHHHHGHHHGGGGGHHHGHHGGGHHGHHHHHHHHHHHHHHHHGGGGGHHHHHHHHHGGHHHGGGGGGGHHHHHHGHHHHGGGGHHHHHHHHHHHHHHGGGGGGGGCFGGGGFFGGG0FGGGGGFFFFFFFFFFFFFFFFFFFFFFFFFFFFFFFFFFFFFFFFFFFFB
@M05620:37:000000000-D9766:1:1101:16144:9050 1:N:0:66
GAGGCTGCTTTGGACGAAACTCATAGATTACCGCAACAGTTCCCCCTGGACCTGGAAAAGTTTCTTGCCTGGCTTACAGAAGCTGAAACAACTGCCAATGGACCCTACTCTTAATCAACGGCTCCTACAAGACTCCAAGGGATCAACAGAGATGATCAAACAATGGCACGCAAGTCAGGTATTTCCGCTCTATCACTCTTGGGAATCCTATTGAACAATTTTCACCATTTGCACTTTTAACTCACAAGCCT
+
>1A>>>C>B@B1FB1A1EAAB1FDA31AD1B1B000AB0DD2BBBBAAA0BBBFE0110BBDF2BDD1AB@B>0B1B1@DB111B11B1BB?1B1B1GBB1110?00B1B2B1B>2B10?</<</<B1<B10BB111B@//?</@@0<00?0?1?111?<F0<11<<>1.->-A=D<0<0=<0=DFCA.-.0:;C0000<00.::CF000000;0;0C0;00;;09:CF000;0090C000900/99-:9;
@M05620:37:000000000-D9766:1:1101:22165:9050 1:N:0:66
ACCACACCTTCTACAATGAGCTGCGTGTGGCTCCCGAGGAGCACCCCGTGCTGCTGACCGAGGCCCCCCTGAACCCCAAGGCCAACCGCGAGAAGATGCCCCAGGGGAGTGGCCCCCTACCTCTTCTGTTGCCCGCCTCCCTCCTTCCTGGCCTCCCGGACTTGCGCCCTTTCTCACTGTTTCTCTCTTCTCCCGTTTTCCTTAGGACTCTCTTCTCTGACCTGATTCTCCTTTGGAACTCTGCAGGTCCT
+
BBBBBAABFFFFFGGGFGGGGGHHGEEGHGHHHGGGFGG?EHHHHGGGEGGGHHHHHHHGGGGGGGGGGGGHGHHGGGGHGHHHHGGGGGGGGGHHFH2FG//?/////.>.>G.--<.<.00<0<0=00<0<0.;-.;G./C.;9F/0;/;.0=C:D----090-;D9BF////9//F/;//99/9B////:/.;:F.F////;/9/////B///9///;//./////;9FF/B/9//99/9//B.F//9
@M05620:37:000000000-D9766:1:1101:25821:9063 1:N:0:66
ACCACACCTTCTACAATGAGCTGCGTGTGGCTCCCGAGGAGCACCCCGTGCTGCTGACCGAGGCCCCCCTGAACCCCAAGGCCAACCGCGAGACCCCGGGGAGTGGCCCGCTCCCTCTTCGGGTGGCCGCCTCCCCCCTTCCTGGCCTCCCGATGCTGCGCCCTTTCTCCCTGGTTCTCTCTTTCGCCTTTTTCCGTATGACTCTCTCCTCTGCCCTATGCCTCCTTTGGATCTCTGCAGGTTCTAGGTCG
+
BCBBCCBCFFFFGGGGGGGGGGHGGBEGHGHHFGGGCGGGGHHHHGGGGGGGDGHHHHHGGG?FFGGGGGGHHHHGGGGHGHHHHGGGGCGGGCFF?B@/<?-<>..F<---<<</CC0<...:--..---:;:A.CA?.:////.A/.:...-../:/-;ABD//;/;//:/.:/;B//;;://.:9.9B//;/9B../////://///.9//9:/.///://;.:://;////::/:/.;/;/://:;9
@M05620:37:000000000-D9766:1:1101:25267:9065 1:N:0:66
GAGGCTGCTTTGGAAGAACCTCATAGATTACTGGAACAGTTCCCCCTTGACCTGGACAAGTGTCTTGCCTGGCTTACAGAAGCTGAAACACCTGCCAATGTCTGACAGCCTGAAACATGTGCCGAAAGAATCCTATAAGACAGCAAAAGAGTACAAGAAATAATGCCAACCAAGCAAGTAATTCCGGCATTAGCACTCTAGTAGAGTTGAGCAAACAATTGAAACAACCTCAGCTTTTCAAGTTGAAACTG
+
>1A>A1B11B3B1BBBCA1A1B1F3DB3AFAFH1AF10A1DFFFGG?A0BAAFB0B0B00D1DF2DA1B11AFHCFH1GABAF@@BBFGFGGH000@@BF@F2111B1//B0B11B>11B221/>///0B1111B2BB21100/0<<00?BF2F>1100011@221@1</?//0?0<??1<11<10-<-<000/0<</=0==<=0==D00/00//.;.0<:0:0::..;/9//900009000;00090;C0
@M05620:37:000000000-D9766:1:1101:6709:9068 1:N:0:66
ACCACACCTTCTACAATGAGCTGCGTGTGGCTCCCGAGGAGCACCCCGTGCTGCTGACCGAGGCCCCCCTGAACCCCAAGGCCAACAGCGAGAAGATGACCCAGGTGAGTGGCCCGATAACTCTTCTGGTGGACGCCTCCCTCCTTCCTGGCCTCCCGGAGCTGCGCACTTTCTCACTGGTTCTCTCTTCTGCCGTTTTCCGTAGGACTATCTTCTCTGACCTGCGTCTCCTTTGGAACTCTGCAGGTTCT
+
AAA1AAAAFFFFG3FF3GBBGBGFG00BA0FG1BFAAFGGGHHHHGGGGEFGHHHFHHHE>FGGG/FGGGGCHCHGGGCH/<GHHG/0BE<<<CFFDGFGHHHHGHH1FGHGGHFA//C.FHH1FGHH1><E./<@CH...;GGHHF/CF/;CC.;E.9-;=FFGGG-:-/00;;BFF/:/;FFF/BFFFFFFF@FFF-;FABFF?FFE/;9/;;;FBFFFFFF99B@FFFFE/;BFFFFFFFFFFFFFFF
@M05620:37:000000000-D9766:1:1101:14546:9070 1:N:0:66
ACCACACCTTCTACAATGAGCTGCGTGTGGCTCCCGAGGAGCACCCCGTGCTGCTGACCGAGGCCCCCCTGAACCCCAAGGCCAACCGCGAGAAGATGACCCAGGTGAGTGGCCCGCTACCTCTTCTGGTGGCCGCCTCCCTCCTTCCTGGCCTCCCGGCGCTGCGCCCTTTCTCACTGGTTCTCTCTTCTGCCGTTTTCCGTAGGACTCTCTTCTCTGACCTGAGTCTCCTTTGGAACTCTGCAGGTTCT
+
CCCBCCCBFFFFGFFGGG5FGGHHGFGBGGHGGFGFDGEEGHGHHGGEEFEGFHHHHHHGGGGGGGGGGGGHBGHGGGGHGHHHHGGGGGCFGGHGHHHHHHEHGHGBGHHGGHHGGGGGHHHGHHHGDGHGHHGGGGGHGHHGHGGGGGGGGGGGGGG-@BFFFFFFFFFFFFFBFFFFFFFFFFFFFFFFFFFFFFFFFFFFBFFFFFFFFFFFFFFBFFFF/FFFFFFFFFFFFFFFFFFFFFFFFFF
@M05620:37:000000000-D9766:1:1101:11151:9081 1:N:0:66
ACCACACCTTCTACAATGAGCTGCGTGTGGCTCCCGAGGAGCACCCCGTGCTGCTGACCGAGGCCCCCCTGAACCCCAAGGCCAACCGCGAGAAGATGACCCAGGTGAGCGGCCCGCTACCTCTTCTGGTGGCCGCCTCCCTCCTTCCTGGCCTCCCGGAGCTGCGCCCTTTCTCACTGGTTCTCTCTTCTGCCGTTTTCCGTAGGACTCTCTTCTCTGACCTGCGTCTCCTTTGGAACTCTGCAGGTTCT
+
BBCCCCCCFFFFGGGGGGBGGGHHGGGBGGHHHGGGGGGGGHHHHGGGGEGFHHGHHHHEEGGGGGGGGGGHHHHGGFGHGHHHHGGGGGCFGGHGHHHHHHHEF1F1F1<<CC@@-ADDCFGDFHHFB:CAGHGGGGGGGGGGEGGGFGFFGGGGG9?-9@FFFCFFFFFFFFFFFFFFFFFBFFFFFFFF0FFDDFFFFFFFFFFFFFFFFBFFFFFFFFFF.;9>DFFBBFFFEFF00BFFFFF.;FF
@M05620:37:000000000-D9766:1:1101:11966:9084 1:N:0:66
ACCACACCTTCTACAATGAGCTGCGTGTGGCTCCCGAGGAGCACCCCGTGCTGCTGACCGAGGCCCCCCTGAACCCCAAGGCCAACCGCGAGAAGATGACCCAGGTGAGTGGCCCGCTACCTCTTCTGGTGGCCGCCTCCCTCCTTCCTGGCCTCCCGGAGCTGCGCCCTTTCTCACTGGTTCTCTCTTCTGCCGTTTTCCGTAGGACTCTCTTCTCTGACCTGAGTCTCCTTTGGAACTCTGCAGGTTCT
+
DCDCDDCCFFFFGGGGGGGGGGHHGGGEFGHHHGGGGGGGGHHHHGGGGGGGGHHHGHHGGGGGGGGGGGGHHHHGGGGHGHHHHGGGGGCFGGHHHHGHHHHHGHHHHHHGGHHGGGGGHHHHHHHHHHHGHHGGGGGHGHHGHGGGGGGGGGGGGGFGGGGGGGFFFFFFFFHHHFFFFFFFHFFFHFFHFFFFFFFFFFFFFFFFFFFFFFHHFHFFFFFFFFFFFFFFFHFFFFFFFHHFFFFFFFF
@M05620:37:000000000-D9766:1:1101:26049:9086 1:N:0:66
GAGGCTGCTTTGGAAGAAACTCATAGATTACTGCAACAGTTCCCCCTGGACCTGGAAAAGTTTCTTGCCTGGCTTACAGAAGCTGAAACAACTGCCAATGGACGAAACAAGTCCGGCAAGAAGACTCGAAGACACCAAAAGAGTCCAAGAAATAATGCAAAGCAAGCAAGTCAGTCAGGCATTACCACTTTCGCACTCTTGAGGATCCAATTGCAAGCATCTCAGCCTTTAACCTTGTAGCTGACAACAAA
+
>1>A>>CAF@B1EB1BG1BBBBBGGBHGF1BFDA1A1FG1BDAEFAE/AFFGGBEGB10BBBDDDFDA1BABBFF1B1BGGH1BF11FB0?BGHHCGF@1B11>>//>BFB111/////?0B0B01<EFGF/B00/?F//@?0111@11@0@?1?<@1<?<0010?<0<<1=<1=111>0.1<00=0</0<0<..<-;B0:;0;://:;:;:000;0./;990009//;90000009;;00000;0;.9;-
@M05620:37:000000000-D9766:1:1101:8915:9086 1:N:0:66
GAGGCTGCTTTGGAAGAAACTCATAGATTACTGCAACAGTTCCCCCTGGACCTGGAAAAGTTTCTTGCCTGGCTTACAGAAGCTGAAACAACTGCCAATGGATGCTACCCGTAAGGAAAGGCTCCTAGAAGACTCCAAGGGAGTAAAAGAGCTGATGAAACAATGGCAAGTAAGTCAGGCATTTCCGCTTTAGCACTCTTGTGGATCCAATTGAACAATTATCAGCATTTGTACTTTTAACTGACAAGCCA
+
A3AA>AFBFBDDGBBBEGBGGGHHHGFHHFBDGH4DFFFFGDDBGEAEAFBFGGEBB32FBFGFGFFBBF3CFGGBABFGHHFGFBDFBFAGGHGFFHGH33B@BBDGHB>?>>?B?33BB?3BFFF4BG3B3FCEFGH/B//<BFHF?F22FFFF2FGH@@FG@CHCFF1??G??<???><1=GH.C..>10==G<<DG<=C.<0<CB:<:<;CGFC;;0:<G0:CH;<G0;C0;0;B9;00;9CF;;./
@M05620:37:000000000-D9766:1:1101:14634:9115 1:N:0:66
GAGGCTGCTTTGGAAGCAACTCATAGATTACTGCACCAGTTCCCCCTGGACCTGGAAAAGTTTCTTGCCTGGCTTACAGAAGCTGAAACAACTGCCAATGGATGCTACCCGTAAGGAAAGGCTCCTAGAAGACTCCAAGGGAGTAAAAGAGCTGATGAAACAATGGCAAGTAAGTCAGGCATTTCCGCTTTAGCACTCTTGTGGATCCAATTGAACAATTCTCAGCATTTGTACTTGTAACTGACAAGCCA
+
A>>AAAFAFFFFFFGG11FFGFBGAFGGH1BFGGA1F0FBFGHHHGGGHHHHHGHHHHHHHHHHHGFGHHHGHHHGHHGDGGHHHFEGH0?FHHHGC1FGBBGGHHHHHHCEEGHGHHHHHFGHGHGHHHHHGHFGEFFGFGGF0D2BGGHCGHHFFHHHHH/FFHHHHG?FGHFGHHFH.FDHHHEGFGGHHHHHGHFHHHHGGHGBFGHHFGHHB/GH0GGFBGHGHHG;FGGG0CFGGGGGGG0CAE/
@M05620:37:000000000-D9766:1:1101:26025:9118 1:N:0:66
GAGGCTGCTTTGGAAGAAACTCATAGATTACTGCAACAGTTCCCCCTGGACCTGGAAAAGTTTCTTGCCTGGCTTACAGAAGCTGAAACCACTGCCAATGGATGCTACCCGTAAGGAAAGGCTCCTAGAAGACTCCAAGGGAGTCAAAGAGCTGATGAAACACTGGCAAGTAAGTCAGGCATTTCCGCTTTAGCACTCTTGTGGATCCAATTGAACAATTCTCAGCATTTGTACTTGTAACTGACAAGCCA
+
>>?AA4BAFFDFBAFEEG4FBFBGGFGHH5GHHHG4BAFDFHHHHGEFG2GHGHHHHHHFGHHHDFFGHHHGHH1FGFFFGHG3@@3FB1?FGFGF3BGHFFEBGGGFGHG>EGHH?33FFA3FEF3BFGBFGHBB3FFFFHGC0B2FFGHBFFHHH2@G@00@FFHHGGFFHHFFF?0?.>GHGGCEA>F<=GGH0G0GGGFED<CC:CC0:GFGG/;C0;<C0=C<0<FCFGBF0;B9C;;:FCFFG./
@M05620:37:000000000-D9766:1:1101:18942:9118 1:N:0:66
GAGGCTGCTTTGGAAGAAACTCATAGATTACTGCCACAGTTCCCCCTGGACCTGGAACAGTTTCTTGCCTGGCTTACAGAAGCTGAAACAACTGCCAATGGATGCTACCCGTAAGGAAAGGCTCCTAGAAGACTCCACGGGAGTACAAGAGCTGATGAAACACTGGCAAGTAAGTCAGGCATTTCCGCTTTAGCACTCTTGTGGATCCAATTGAACAATTCTCAGCATTTGTACTTGTAACTGACAAGCCA
+
>>>AA>1AFFDF1FGB11BFAFBFADGHH1BGHH01B0BADFHHHG0FA0B0FGAGH10BDHHHDGDGHHHHHHF1FGHDGHHBB@GGH>FHHHFHBBFGGEHFHHHHHHGE/EHHGHGHHHHHGH1GHFHHHHHHC0?CGCGG01@@GHHHHHBGH2FFHF0FGHHFFGHHFHHHHHHHFHHHHGGGGGGHHGFHHHHHHHHGFHHHHEHHHFFHF/CFHHHGGGGFGGGGGGGGGBFGGGGGGG0FGGB
@M05620:37:000000000-D9766:1:1101:14615:9120 1:N:0:66
GCGGCTGCTTTGGAAGAAACTCATAGATTACTGCAACAGTTCCCCCTGGACCTGGAAAAGTTTCTTGCCTGGCTTACAGAAGCTGAAACAACTGCCAATGGATGCTACCCGTAAGGAAAGGCTCCTAGAAGACTCCACGGGAGTACAAGAGCTGATGAAACAATGGCAAGTAAGTCAGGCATTTCCGCTTTAGCACTCTTGTGGATCCAATTGAACAATTCTCAGCATTTGTACTTGTAACTGACAAGCCA
+
>1>AAD?AFFFFFGGGACFGGGGHHHHHHFGFHH1AFFFDDGHHHGFFAAFBGF0GH10BBGHHHHHHHHHHHHHEGHHGHHHHHFGHHGHHHHHH11FGHHHHHGHHHHGE//FFFFGHAHHHGHDGGFHHHHHH10?BG/BFC1@1@GGHHH1GH1DGH0/?GHH0FFHD1=FGHHHH.GHHHHGGGGGFHHHHHHHHHHHGHHHHH0GHH0;GC/:CFGGGGGGGGGGGGGGGGFGGGGGGGF0FGGB
@M05620:37:000000000-D9766:1:1101:23882:9124 1:N:0:66
GAGGCTGCTTTGGAAGAACCTCATAGATTACTGCAACAGTTCCCCCTTGACCTGGAAAAGTTTCTTGCCTGGCTTACAGAAGCTGAAACACCTGCCACTGGATGCTACCCGTAAGGAAAGGCTCCTAGAAGACTCAAAGGGAGTACAAGAGATGATGAAACAATGGCAAGTAAGTCAGGCATTTTCGCTTTAGCACTCTTGTGGATCCAATTGAACACTTCTCAGCACTTGTACTTGTAACTGACAAGCCA
+
AAABBAF3CFDFFGGGGGFGGGG5GH56ADDGHFGF3BGDBGHAGFC223FGFCA2BBA3AEGH5AAAFA3AG21FGHHHHHHH3FGHHGHGHHHFB3BGE3FGGHHHGF>E/1?GG33CF/BGGHFG?33BGH33BFB0C/ECG1GG1BF@1@1@FHEDFCCGFFH0FF<<1F?GFHCG/1<>DGCGGHGHHHGHFFHHFHHCFBGHHBHHBC<CC/;GCG0;0=C.<;0;CFFB0FF00CFFFGF.9;9
@M05620:37:000000000-D9766:1:1101:14635:9135 1:N:0:66
GAGGCTGCTTTGGAAGAAACTCATAGCTTACTGCAACAGTTCTCCCTGGACCTGGAAAAGTTTCTTGCCTGGTTTATAGAAGCTGAAACAACTGCCAATGGTTGCTCCTCTGAAGGAAAGGATCGTAGAAATCTCCAAGGGAGGAAGAAATGTGATGAAAAAATGGGAAGGAAGTAAGGCAGTTCGGCTTTAGCACACGTGTGGATCAGATGGAACAATTTGCAGCATTTGAACTTTTAAATGTCAACCCG
+
>3>A>AC>@BB@G4AB4F4GFAGHHB4BDD4BDB443FADDD5DB3B32B2BBF22332BABBAD5DBB5BB3BB355DDDA3AB33B3B?BEBBE3C@B34@1B33B3B434433?331?B3B/BB??F443??33BF/?/?//B0?B2333B3?3@2@<0><220<1//0?F?1?110<.011.<>.<<0<0=0<.-../:C000:0:00/:0:/CC;909;0/9000;0090;00C000000;90..-
@M05620:37:000000000-D9766:1:1101:3612:9137 1:N:0:66
ACCACACCTTCTACAATGCGCTGCGGGTGGCTCCCGAGGAGCACCCCGTGCTGCTGACCGAGGCCCCCCTGAACCCCAAGGCCAACCGCGCGAAGATGAGCCAGGTGCGTGGCCGGCTACCTCTTATAGTGGCCGCCGCGCGCCTTACTGGTCTCCAGGCGATGCGACGTATCTCAGTGGTTCTCGCTTCTGCCGTTTTCCGTAGGACACTGTTCTCTGACCTGCGTCTCCTCTGGAACTCTGCAGGTTAT
+
1>>AAAA1BCFFFGGFCG1EECEAE0AAAAGHFBBB?EGCGHHHHGE/BEEGHFF1GFF//>EEFA>EGGG0FFEEGG/FF/?/FF/>C/<@?@@.<F111000<11<-<C--.<---:/=GHBH;G0;00..=9---9------;///:////////9;-9;AA-A@-@-;-:BF/;//;EBFF-;EFB/BF/@B-BE//A/9ABFF-:B/9////;BF/B/9F?F@F-9/-;9FFF//9//BFFFA///
@M05620:37:000000000-D9766:1:1101:16559:9137 1:N:0:66
AGTGCCAGCTCTCAATCGCACAGGGGACCCAGGGCCTGGCCCCTCCATCCAGAAAACCTATGACCTCACCCGCTACCTGGAGCACCAACTCCGCAGCTTGGCTGGGACCTATGTGAGTATCCAGCGTAGGAATCTGGGAGTTGGGGAGGAGTGAGGAGTTGGGGAAAGACAGTCCTAACCGTGGAGGGTTCTGGTAAATGATGGGGTGAGGAGGGGCTCTTTGGCTCCCACCAGTCCCCCTGTCTGGTCTA
+
BBBCBFFFCFFFGGGGGGGGGGHHGGGGGGGHGGGGGGHHHHGHGGHHHHHHHHHHHGHHHHHHHHHHHHHGGGGGHGHHHHHHHHHHGHHHGGGGGHHHGHHGGGHHGHHHHHHHHHHHHHHHHGGGGGHHHHHHHHHGGHHHGGGGGGGHHHHHHGHHHHGGGGHHHHHHHHHHHHHGGGFGGGGGGGGGGGGGGGGGGGGGGGFFFFFFFFFFFFFFFFFFFFFFFFFFFFFFFFFFFFFFFFFFFFF
@M05620:37:000000000-D9766:1:1101:23935:9139 1:N:0:66
AGTGCCAGCTCTCAATCGCACAGGGGACCCAGGGCCTGGCCCCTCCATCCAGAAAACCTATGACCTCACCCGCTACCTGGAGCACCAACTCCGCAGCTTGGCTGGGACCTATGTGAGTATCCAGCGTAGGAATCTGGGAGTTGGGGAGGAGTGAGGAGTTGGGGAAAGACAGTCCTAACCGTGGAGGGTTCTGGTAAATGATGGGGTGAGGAGGGGCTCTTTGGCTCCCACCAGTCCCCCTGTCTGGTCTA
+
ABABAFFFCFFFGFGGGGGGGGHHGEDEFGHHFGGGGGHHHHGHGGHHHHFHHHGFGGHHHHHHHHHHHHHGGGGGHHHHFHHHHHEGFHHHGGGGGHHHGHHGGGHHGHHHHHHHHHHHHHHHHGGGGGGHHHHHHHFGGHHHGGEGGGGHHFHHFGHHHHGGGGFHFHHHHHHHHHHHGGGGDGGGGGGGGGFGGGGGGGGGGGFFFFFFFFFFFFFFFFFFFFFFFFFFFFFFFFFFFFFFFFFFFFF
@M05620:37:000000000-D9766:1:1101:14404:9140 1:N:0:66
ACCACACCTTCTACAATGAGCTGCGTGTGGCTCCCGAGGAGCACCCCGTGCTGCTGACCGAGGCCCCCCTGAACCCCAAGGCCAACCGCGAGAAGATGACCCAGGTGAGTGGCCCGCTACCTCTTCTGGTGGCCGCCTCCCTCCTTCCTGGCCTCCCGGAGCTGCGCCCTTTCTCACTGGTTCTCTCTTCTGCCGTTTTCCGTAGGACTCTCTTCTCTGACCTGAGTCTCCTTTGGAACTCTGCAGGTTCT
+
CCCBCCCCFFFFGGGGGGGGGGHHGGGFHGHHHGGGGGGGGHHHHGGGEGGGHHHHHHHGGGGGGGGGGGGHGHHGGGGHGHHHHGGGGGGGGGHHHFHHHH/CFGHHHHHGGHHGGGGGHHHHHHHHHHHGHHGGGGGHGHHGHGGGGGGGGGGGGGGGGGGGGGFFFFFFFFFFFFFFFFFFFFFFFFFFFFFFFFFFFFFFFFFFFFFFFFFFFFFFFFFFFFFFFFFFFFFFFFFFFFFFFFEFFFF
@M05620:37:000000000-D9766:1:1101:26708:9142 1:N:0:66
ACCACACCTTCTACAATGAGCTGCGTGTGGCTCCCGAGGAGCACCCCGTGCTGCTGACCGAGGCCCCCCTGAACCCCAAGGCCAACCGCGCGAAGATGACCCAGGTGGGTGGCCCGCTACCTCTTCTGGTGGCCGCCTCCCTCCTTCCTGGCCTCCCGGAGCTGCGCCCTTTCTCACTGGTTCTCTCTTCTGCCGTTTTCCGTAGGACTCTCTTCTCTGACCTGCGTCTCCTTTGGAACTCTGCAGGTTCT
+
AAAAAAAACFFFGFGFEG1BB1FEEBEAAEEGHFFE0EG?EGHFHGCE/EEEFFBFHHH?@ECGGGEEEEEFHHAGGGGHGEHGHGGEGC?BCGGCDGFFGHFHE?1/>>AGHA<-@CGCHFHFF0CGHGE?GCC-9CFGGGGGEBCB;0C.;0FE.9A>@--BB--A@>BFFFFFFEBB/BF/9999/BFFFF@-ABFFBB/;BB///9BBFFFFFFF//B/B-;B@B-FB/9BBBFFFFFFFBFFFB//
@M05620:37:000000000-D9766:1:1101:20678:9147 1:N:0:66
ACCACACCTTCTACAATGAGCTGCGTGTGGCTCCCGAGGAGCACCCCGTGCTGCTGACCGAGGCCCCCCTGAACCCCAAGGCCAACCGCGAGAAGATGACCCAGGTGAGTGGCCCGCTACCTCTTCTGGTGGCCGCCTCCCTCCTTCCTGGCCTCCCGGAGCTGCGCCCTTTCTCACTGGTTCTCTCTTCTGCCGTTTTCCGTAGGACTCTCTTCTCTGACCTGAGTCTCCTTTGGAACTCTGCAGGTTCT
+
BCCCCCBBFFFFGGGGGGGGGGHHFEGEHFHHHGGFGGGGGHHHHGGGEEGGHHHHHHHGGGGGGGGGGGGGHHGGGGGHGHHGHGGGGGGGGGHHFHHHHHHGGGHHHHGGGHHGGGGGHHHHGHHGHHHGHHGGGGGHGGGGFGFGFGGGGGGGGGCGGGGGGGFFFFFFFFFFFFFFFFFFFFFFFFFFFFFFDFFFFFFFDFFFFFFFFFFFFFFFFFFFFFFFFFFFFFFFFFFFFFFFFFFFFFF
@M05620:37:000000000-D9766:1:1101:19921:9152 1:N:0:66
ACCACACCTTCTACAATGAGCTGCGTGTGGCTCCCGAGGAGCACCCCGTGCTGCTGACCGAGGCCCCCCTGAACCCCAAGGCCAAGCGCGAGAAGATGACCCAGGTGAGCGGCCCGCTACCTCTTCTGGCGGCAGCCTCCCTCCTTCCTGGCCTCCCGGAGCTGCGCCCTTTCTCACTGGATCTCTCTTCTGCAGTTTTCCGTAGGACTCTCTTCTCTGACCTGAGTCTCCTTTGGAACTATGCAGGATCT
+
CCCCCCCCFFFFGGGGGGGGGGHHGGGGHGHHHGGGGGGGGHHHHGGGGGGGHHHHHHHGGGGGGGGGGGGHHHHG?/>GGF////??>CCGGG=2222F22FGGHGGH1<@GGGGGF@DHFHHFHBD00-;@?GGGGGGGGGGGGGFBFF?FGFEGFA>9@FFFFFFAFFFFFF0;FFF/;BBFFFFFFFFFBB9FF0B9.F99ABBBF0;9FFFFFB:9FF///90BFF9F0:FBF00:9BB0BF.0;B
@M05620:37:000000000-D9766:1:1101:3320:9172 1:N:0:66
ACCACACCTTCTACAATGAGCTGCGTGTGGCTCCCGAGGAGCACCCCGTGCTGCTGACCGAGGCCCCCCTGAACCCCAAGGCCAACCGCGAGAAGATGACCCAGGTGAGTGGCCCGCTACCTCTTCTGGTGGCCGCCTCCCTCCTTCCTGGCCTCCCGGAGCTGCGCCCTTTCTCACTGGTTCTCTCTTCTGCCGTTTTCCGTAGGACTCTCTTCTCTGACCTGCGTCTCCTTTGGAACTCTGCAGGTTCT
+
BBBBBBB>FFFFGGGGGG5FGGHHGGGBAFHHGAFFDEGGGHHHHGGGGGGGGHGHHHGEGGGGGGGGGGGHHHHGGGGHGHHHHGGGGGBDGGHEHHHHHHHHGHH<FFFCFHFAFGGGHHHHGGHHHHFGHHGGGGGHGHHGHFGGGGGGGGGGGG?9;AFFFGAFFFFFFFFFFFFFFFFFFFFFFFFFFFFDDFFFFFFFDDFFFFFFFF/;FFFFFFFF.BFCFFFFFFFFFFFFFFFEFFFFFFF
@M05620:37:000000000-D9766:1:1101:21988:9187 1:N:0:66
AGTTCCAGCTCTCCATCGCACAGGGTACCCAGGGCCTGGCCCCTCCATCCAGACAACCTATGACCTCACCCGCTACCTCGCGCACCCCCTCCGCAGCTTGGCTGGGACCTATGTGAGTATCCAGCGTAGGAATCTGGGAGTTGGGGAGGAGTGAGGCGTTGGGGAAAGCCAGTCCTAACCGTGGAGGGTTCTGGTAAATGATGGGGTGAGGAGGGGCTCTTTGGCTCCCACCAGTCCCCCTGTCTGGTCTA
+
>A>>>BDFFFFFGAFB5AA2E?GAF44BFCFGB2AAFFBGFGGGGGCFG1EFF1B2AEHH5BEFGDBFFGF0E00>FG3B/>>>EG?/>EE?/E/E>GBBCGGGGGHHGHFFHFFFFGFHHHFFHGG/CGGHHGHHHH0<EFHHGG.<C.<=C0;C.=CFGHGG?..C/;9AFGGGGBFGGGEG.;DCDFFFFFB9FFFF/FFFFF;@AFFFFFFFFFFFFFFFFFFFFFFFFFFFFFFFFFBFFFFFFFF
@M05620:37:000000000-D9766:1:1101:3596:9191 1:N:0:66
ACCACACCTTCTACAATGAGCTGCGGGTGGCTCCCGAGGAGCACCCCGTGCTGCTGACCGAGGCCCCCCTGAACCCCAAGGCCAACCGCGAGAAGATGACCCAGGTGCGTGGCCCGCTACCTCTTCTGGCGGCCGCCTCCCTCCTTCCTGGCCTCCCGGAGATGCGCCATTTCTCACTGGTTCTCTCTTCTGCCGTTTTCCGTAGGACTCTCTTATCTGACCTGCGTCTCCTTTGGAACTCTGCAGGTTCT
+
3AAABBAAFFFDFGGFFGGGGFHFG2AAAEGFFFFEGGGGGHHHHGGGFFGGFDHFHHG@@EGGGA@FGGGBHFEEFGAGF?FGGF/<CD/</A<CDF111<<?/<11<.>@@C.=<<D@/;CBCG0G00;-;-9@@DA..9/99/99;/;FF/9.;.---9//;BFF.9BFBFF//BF./;FFFF//B/BF9B-.;/ABFD/A;.FF/9/B/////9B/;9/..-;9DF/B//99///9/9FB//9.;BB
@M05620:37:000000000-D9766:1:1101:21737:9198 1:N:0:66
ACCACACCTTCTACAATGCGCTGCGTGTGGCTCCCGAGGAGCACCCCGTGCTGCTGACCGAGGCCCCCCTGAACCCCAAGGCCAACCGCGAGAAGATGACCCAGGTGAGTGGCCCGCTACCTCTTCTGGTGGCCGCCTCCCTCCTTCCTGGCCTCCCGGAGCTGCGCCCTTTCTCACTGGTTCTCTCTTCTGCCGTTTTCCGTAGGACTCTCTTCTCTGACCTGCGTCTCCTTTGGAACTCTGCAGGTTCT
+
CCCCCCCBFFFFGGGGGG4AFGGGGGGBAEHGGFFGDGAGGHHHHGGEEGGGHHGHHHHEEEGGGGGGGGGHHHHGGGGHGHHHHGGGGG<BFGHFFHHHHHHHGHH1FFHGGHHGGGGGHHHHHHHHHHHGHHGGGGGHGGGGGGGGGGGGGGGGGGGGGGFFFFFFFFFFFFFFFFFFFFFFFFFFFFFFFFCFFFFFFFFFDFFFFFFFFFFFFFFFFFFF.@DFFFFFFFFFFFFFFFFFFFFFFFF
@M05620:37:000000000-D9766:1:1101:23130:9210 1:N:0:66
AGTGCCAGCTCTCAATCGCACAGGGGACCCAGGGCCTGGCCCCTCCATCCAGAAAACCTATGACCTCACCCGCTACCTGGAGCACCAACTCCGCAGCTTGGCTGGGACCTATGTGAGTATCCAGCGTAGGAATCTGGGAGTTGGGGAGGAGTGAGGAGTTGGGGAAAGACAGTCCTAACCGTGGAGGGTTCTGGTAAATGATGGGGTGAGGAGGGGCTCTTTGGCTCCCACCAGTCCCCCTGTCTGGTCTA
+
AAAAAFFFBFFFGGGGGFGCEGHCGAEGAEAGFEEEFFCHFDGF1AGHHFEHHCGGHGHHHFHHHFHHHHHGGEFGHHHHFGHHHHGFGHHHAFGGEHGHGHHGEEGGG2BDF?3B?3B33BFGH??/>/<DG211<0?<?0?<CGF-CDE0.=0.0</<D/<@AACCCCGG::G0C:G.ACA?DEFA.;.99CCFFFBFFB00E.99EFFFDF-BF=FFFFFFFFFFFFFFFFFFFFFFFFFFFEFFFFF
@M05620:37:000000000-D9766:1:1101:12747:9211 1:N:0:66
ACCACACCTTCTACAATGAGCTGCGTGTGGCTCCCGAGGAGCACCCCGTGCTGCTGACCGAGGCCCCCCTGAACCCCAAGGCCAACCGCGAGAAGATGACCCAGGTGAGTGGCCCGCTACCTCTTCTGGTGGCCGCCTCCCTCCTTCCTGGCCTCCCGGAGCTGCGCCCTTTCTCACTGGTTCTCTCTTCTGCCGTTTTCCGTAGGACTCTCTTCTCTGACCTGCGTCTCCTTTGGAACTCTGCAGGTTCT
+
AAA1AAAA>FFFGBG13F1AG1GFG0A000BB1AF00EGCAHHFHGEEA/AFBGCAGH0A/E?EG/EEGE>0B1FFGE/G//FHHG/<CG<<<CFF1?11?GAGGGHBFHB/FCG-@GGCHHFFGGHDHGC.<G?@@CACFHFACBBBB9F?90:A.E@?A@FFF-9A-99;BFFBB999;B9B999;FFFFFB@A9BEFFABAFFFF/BFBFFFFFFF/9FFF-9:@A9FFBFB/;9FBFFFFFFFFBFF
@M05620:37:000000000-D9766:1:1101:8929:9212 1:N:0:66
AGTGCCAGCTCTCAATCGCACAGGGGACCCAGGGCCTGGCCCCTCCATCCAGAAAACCTATGACCTCACCCGCTACCTGGAGCACCCACTCCGCAGCTTGGCTGGGACCTATGTGAGTATCCAGCGTAGGAATCTGGGAGTTGGGGAGGCGTGAGGAGTTGGGGAAAGACAGTCCTAACCGTGGAGGGTTCTGGTAAATGATGGGGTGAGGAGGGGCTCTTTGGCTCCCACCAGTCCCCCTGTCTGGTCTA
+
AAA?ADFFBFFFG4FGGGGCGFHHG22AEEHH2BEBFFGHHGGEGDHHHFGHHGHGHDHHFHHHHFGHHHHGG>>EHH@G21BGHHE1?GFBAFCGEHBFFHHGGGHHGHCHHHHDGHHHHH3FHGGAFG2DFGHHGH0?EHHHGG.AD.=CD.CG0AGHHHGG..:./;/;FGGG0;FGGGGG.;EGEGGGGGGBFFFFFFFFFFFFFFFBDFFFFFFFFFFFFFFFFFFFFFFFFFFFFFFFFFFFFF9
@M05620:37:000000000-D9766:1:1101:5887:9216 1:N:0:66
GCGGCTGCTTTGGAAGAAACTCATAGATTACTGCAACAGTTCCCCCTGGACCTGGAAAAGTTTCTTGCCTGGCTTACAGAAGCTGAAACAACTGCCAATGGCTGCTACCCTTCAGGCAAGGCTCCTAGACTACTCCAAGGGAGTACAAGAGCTGATGAGACAATGGCCAGTTAGTCAGTCATTTCCGCTTTAGCACTCTTGTGGATCCAATTGAACAATTCTCAGCTTTTGTACTTGTAACTGACAAGCCA
+
A11AADDAFFFFGBFFAGFGGGHHGGGHHHGHGH1BGHFBDFGHHGEG/FFBEH0GH10BGHHGFGHGHHHHHFG1FGHFGHHFG1@BBBFGGHHHHHHGH0B/?GF10B100BB>0>0F>GEHGHHH1<1BBGFB111/////<1BBFFF01<11F@1@<@GFH1F01F?1<<1?FH1><GH1F>C>CEG00D0GHBG0G=0<0<</00;CC0:<0/<C;:;CCG0<:GF/0CFGBCB0;C00/0;CC.9
@M05620:37:000000000-D9766:1:1101:25135:9222 1:N:0:66
ACCACACCTTCTACAATGAGCTGCGGGTGGCTCCCGATGAGCACCCCGGGCTGCTGACCGAGGCCCCCCTGAACCCCAAGGCCAACCGCGAGAAGATGACCCAGGTGAGTGGCCCGCTACCTCTTCTGGTGGCCGCCTCCCTCCTTCCTGGCCTCCCGGAGCTGCGCCCTTTCTCACTGGTTCTCTCTTCTGCCGTTTTCCGTAGGACTCTCTTATCTGACCTGAGTCTCCCTTGGAACTCTGCAGGTTCT
+
1>1>A?1>>CCDBBG1AG1AFBF1E0AAA0GHBAFEEEG1EHHHHG/A//>//>1@G0EE/E/EE/>EEEEBG1/?EG?CC/GC/F/<C///<?CF1D1<G0<<.<GFAG1.<GG-<AC-<GFFBFHBF;/...--9.C9CFBBBFFFFBB..0:AEB--99ABB-@F?@/9FFF//9/BB9/9///BFB/B/B-ABB9F/BFFBBEFEFFBB///9BFFFF/;/;9F/9F/9BBB//F//BFBFFEFBF/
@M05620:37:000000000-D9766:1:1101:27768:9227 1:N:0:66
ACCACACATTCTACAATGCGCTGCGTGCGGCTCCCGAGGAGCACCCCTTGCTGCTGACCGAGGCCCCCCTGAACCCCAAGGCCAACCGCGCGAAGATGACCCAGGTGAGTGGCCAGCTACCTCTTCTGGTGGCCGCCTCCCTCCTTCCTGGCCTCCCGGAGGTGCGCCCTTTCTCACTGGTTCTCTCTTCTGCCGTTTTCCGTAGGACTCTCTTCTCTGACCTGCGTCTCCTTTGGAACTCTGCAGGTTCT
+
>3>A>>A3BBBBEFBFFG4AAEEDEEE22AAABA2B1AAEAFABFEE1BBBFDGHGGFC>>@EEFEEEGECC3GF?EEGHGHGHHFD>>B<><CC/?DDGHH.>FGF1>><AFH<<<00<GHH0G0<DDGGDGFCD::DGGGGABFFFBFFGFBFEGAB-9-;9BBBFBBFFFFFBFFFFFFFFFFFBBFFFFBBFFFEF/D9.;.9BFFFFFF/9;B//;B9B.;9-;./BFFB/;BBFBBB:BFFFFFF
@M05620:37:000000000-D9766:1:1101:5874:9235 1:N:0:66
GAGGCTGCTTTGGAAGAAACTCATAGATTACTGCAACAGTTCCCCCTGGACCTGGAAAAGTTTCTTGCCTGGCTTACAGAATCTTAAACAACTGCCAATGGACCATAAAAGTCCAGAAGGAGTCAAAGACGCCAACAAGAAATTACGAGAAAAAAAGACACAATGGCACATCCATCCGGAATTACCGCATTCAACCTCTAGCGGCCCCCCTTACCCAATTCAACAACTTTGTCCTTGTACATGACAAGACA
+
AAABAAFBCBDFFC5FGGCFGFHHHHHHHHGBFHBFGHGHHHGHHGGGHHGGHHHFFFHHGHHHHHHGFGFHHHHEBGHHG55F5DDFGH?FEBFHFH3B33B21333BB33B@4@@33B1/23B4BF3F//>//??G22223323//??/220//???F00?<>1<0>01<011>0<ACC.C0==.<-:;C00<CC:C000--;@9B-AF.9;9B/;./;/;B/9./;/9//////;//;/9/BBF..9/
@M05620:37:000000000-D9766:1:1101:27754:9242 1:N:0:66
ACCACACCTTCTACAATGAGCTGCGTGTGGCTCCCGAGGAGCACCCCGTGCTGCTGACCGAGGCCCCCCTGAACCCCAAGGCCAACCGCGAGAAGATGACCCAGGTGAGTGGCCCGCTACCTCTTCTGGTGGCCGCCTCCCTCCTTCCTGGCCTCCCGGAGCTGCGCCCTTTCTCACTGGTTCTCTCTTCTGCCGTTTTCCGTAGGACTCTCTTCTCTGACCTGAGTCTCCTTTGGAACTCTGCAGGTTCT
+
ABCCCCCCFFFFGGGGGGGGGGHGGEEACEHHFFGGDGGGGHHHHGGGGEGGGHGHHHHGGGGGGGGGGGGFFHHGGGGHGFHHHGGGGG@BCGHGGHFHHG<?FGG<F11/FAGCCGG@GHF0DD0<GGFD.GC-ADGEFHFDGGGBCBF.;BF?.CDF??FFGGFA=DBFFFFEF///:;FFFFF;FB/B/99DD/A//:/;AD/BFFFFFFFF/FB/9:BF/9BFFFBFB/BB/BFF/BB999.:;99
@M05620:37:000000000-D9766:1:1101:21244:9245 1:N:0:66
AGTGCCAGCTCTCAATCGCACAGGGGACCCAGGGCCTGGCCCCTCCATCCAGAAAACCTATGACCTCACCCGCTACCTGGAGCACCAACTCCGCAGCTTGGCTGGGACCTATGTGAGTATCCAGCGTAGGAATCTGGGAGTTGGGGAGGAGTGAGGAGTTGGGGAAAGACAGTCCTAACCGTGGAGGGTTCTGGTAAATGATGGGGTGAGGAGGGGCTCTTTGGCTCCCACCAGTCCCCCTGTCTGGTCTA
+
BCACCFFFCFFFGGGGGGGGGGHHGGGGGGHHGGGGGGHHHHGHGGHHHHHHHHHHHGHHHHHHHHHHHHHGGGGGHHHHGHHHHHHHGHHHGGGGGHHHGHHGGGHHGHHHHHHHHHHHHHHHHGGGGGHHHHHHHHHGGHHHGGGGGGEHHHHHHGHHHHGGGGHHHHHHHHHHHHHHGGGGGGGGEGGGGGFGGGGGGGGGGGFFFFFFFFFFFFFFFFFFFFFFFFFFFFFFFFFFFFFFFFFFFFF
@M05620:37:000000000-D9766:1:1101:15822:9250 1:N:0:66
AGTGCCAGCTCTCAATCGCACAGGGGACCCAGGGCCTGGCCCCTCCATCCAGAAAACCTATGACCTCACCCGCTACCTGGAGCACCAACTCCGCAGCTTGGCTGGGACCTATGAGTATCCAGCGTCGGAATCTGGGAGTTGGGGCGGAGTGAGGCGTTGGGGAAAGACAGTCCTAACCGTGGAGGGCTCTGGTAAATGATGGGGTGAGGAGGGGCTCTTTGGCTCCCACCAGTCCCCCTGTCTGGCTATCT
+
A>AABFFBACCFGGGGGFG2EEFHGEGEEE2AFAEG2FGG2FE1EEGHFGAGFHFHHG3BGGFHGHG@G1?EEFEGHFGGHHHGGHHHGHHHGGGCCGHFAGBF/?GFE0G1GFDHF12F2BCD///<><FGHHDH0??<<G@D.<A-;C:0:9.9CBG??9.9=ABBFF9/BB/9.A@A9>.:?B.9AF/BBBB9/BB/99E.;>FEA9AD-99-A9/9B/9/9EFB.;99;B/9AD>9/B9BFFB//B/
@M05620:37:000000000-D9766:1:1101:14259:9256 1:N:0:66
AGTGCCAGCTCTCAATCGCACAGGGGACCCAGGGCCTGGCCCCTCCATCCAGAAAACCTATGACCTCACCCGCTACCTGGAGCACCAACTCCGCAGCTTGGCTGGGACCTATGTGAGTATCCAGCGTAGGAATCTGGGAGTTGGGGAGGAGTGAGGAGTTGGGGAAAGACAGTCCTAACCGTGGAGGGTTCTGGTAAATGATGGGGTGAGGAGGGGCTCTTTGGCTCCCACCAGTCCCCCTGTCTGGTCTA
+
AAAABFFFBFFFGGGGGGGGGFHHGGGGGGHHGGGGDGHFAGG1EGHGHHGHGHFHHGHHHHHHHHHHHHHEGEGGHFHHGGHHGGHCFCGFGGEGGFGGEHHGGDFHGHHHHBGFHGHHHHHHFGDGGGGHHHHHHHHGGHHHGGGGGGF<GFHFHGC/DGGGGGHHHHGHHHHHHFCGGDCBFGGG9CFGFGCFGGGFGBGGGG.BFFFFFFFFFFFFBFFFFFFFEFFFFFFFFFFF;EFFFFFFFFB
@M05620:37:000000000-D9766:1:1101:5040:9292 1:N:0:66
GCTGCTGCTTTGGAATCAACTCATAGATCCCTGCCCCAGTTCCCCCTGCCCCTGGAACCGTTTCTTGCCTGGCTTCCAGAAGCTGCAACAACTGCCCATGGATGCTACCCGTCTGGCAAGGCTCCTAACCGACTCCCCAGGCGTGCACGAGCTGCTGCCACCATGGACAGACCGTCAGGCATTTACGCTTTCGCAATCTTGTGGATCCACTTGCACCCTTCTCAGCCTTTGTACTTGTACCTGACAAGCCA
+
1>1>A1BBBF31BABFGB11B11BDDF33BGGHF0FC0BB1DGDHG/B/BF////BFA/EFF0FDFAFGGFGHH00BBGBFFG@B@BGHB?G1BFF/BFGHGHFBFHHHF/E/0?01BG//?1<FF<1B0/>BBAC//0?</>?//F1FCGGG11>1<0>>0.>1010<</.<<CAC./;.=:;0;C.CEE0EFC..9;B0;FE;BFFF/00;099/.;C9F;FBFFFF/;/;;BBF;BBFFFFF;;AEFF
@M05620:37:000000000-D9766:1:1101:11454:9301 1:N:0:66
ACCACACCTTCTACAATGAGCTGCGTGTGGCTCCCGAGGAGCACCCCGTGCTGCTGACCGAGGCCCCCCTGAACCCCAAGGCCAACCGCGAGAAGATGACCCAGGTGAGTGGCCCGCTACCTCTTCTGGTGGCCGCCTCCCTCCTTCCTGGCCTCCCGGAGCTGCGCCCTTTCTCACTGGTTCTCTCTTCTGCCGTTTTCCGTAGGACTCTCTTCTCTGACCTGAGTCTCCTTTGGAACTCTGCAGGTTCT
+
BBBBCBBAFFFFGGGFGGGGGGHHGGGGGGHHHGGGGGGCEHFHH1EEEGGGHHHHHHHGEEGGGGGGGGGHHHHGGGGHGHHHHGGGGGGGGGHFHHHEHHEHGHHHHHFGGHHCCD@GHHHHHHHGHHG?HCCGGGGHGHGGHFGGGBFFFBFGGGAG?AFFFAFFFFEFFFFFFFFFFFFFFFFFFFFFFFFDDFFFFFF?AAFFFFFFFFFFFFFFFFFFFFFBFFFFEFFEFFFFFFFFFFFFFFF
@M05620:37:000000000-D9766:1:1101:10084:9304 1:N:0:66
AGTGCCAGCTCTCAATCGCACGGGGGACCCAGGGCCTGGCCCCTCCATCCAGAAAACCTATGACCTCACCCGCTACCTGGAGCACCAACTCCGCAGCTTGGCTGGGACCTATGTGAGTATCCAGCGTAGGAATCTGGGAGTTGGGGAGGAGTGAGGAGTTGGGGAAAGACAGTCCTAACCGTGGAGGGTTCTGGTAAATGATGGGGTGAGGAGGGGCTCTTTGGCTCCCACCAGTCCCCCTGTCTGGTCTA
+
A@AABFFFBFFFGGGGGGGGG2EEGGGGGGHHGGGGFGHHHHGHGGHHGHHHEHFHHGHHHHGHHHHHHHHGGEEGHGHHFGHHFHHHGHHHGGGGGHGHGHHGGGHHGHFHHHHHHFHHHHHHHGDFGGHHHFHHHHHGDHHHGGGGGGECHCGHHGHFGHFFGGGG/FGGGGGGGGFGGFEGFGFF9AFFFFBBFFFFFFFFFFDFFFFFFFFFFFFFFFFFFFFFFFFFFFFFFFEFFFFFFFFFFFB
@M05620:37:000000000-D9766:1:1101:18087:9312 1:N:0:66
ACCACACCTTCTACAATGAGCTGCGTGTGGCTCCCGAGGAGCACCCCGTGCTGCTGACCGAGGCCCCCCTGAACCCCAAGGCCAACCGCGAGAAGATGACCCAGGTGAGTGGCCCGCTACCTCTTCTGGTGGCCGCCTCCCTCCTTCCTGGCCTCCCGGAGCTGCGCCCTTTCTCACTGGTTCTCTCTTCTGCCGTTTTCCGTAGGACTCTCTTCTCTGACCTGAGTCTCCTTTGGAACTCTGCAGGTTCT
+
BBBBBBBBFFFFGGGGGGGGGGHHGGGFHGHHHGGGGGGFGHHHHGGGEGGGHHHHHHHGGGGGGGGGGGGGHHHGGGGHGHHHHGGGGGFGGFHHHHHHHHHHGHHGHHHGGHHGGGGGHHHHGHHHGHHGHHGGGGGHGHHFHGGGGGGGGGGGGGFGCGGGGGFFFFFFFFFFFFFFFFFFFFFFFFFFFFFDDFFFFFFFFFFFFFFFFFFFFFFFFFFF/B:FFFFFFFFFBFFBFFFFFFFFFFF
@M05620:37:000000000-D9766:1:1101:15035:9314 1:N:0:66
ACCACACCTTCTACAATGAGCTGCGTGTGGCTCCCGAGGAGCACCCCGTGCTGCTGACCGAGGCCCCCCTGAACCCCAAGGCCAACCGCGAGAAGATGACCCAGGTGAGTGGCCCGCTACCTCTTCTGGTGGCCGCCTCCCTCCTTCCTGGCCTCCCGGCGCTGCGCCCTTTCTCACTGGTTCTCTCTTCTGCCGTTTTCCGTAGGACTCTCTTCTCTGACCTGCGTCTCCTTTGGAACTCTGCAGGTTCT
+
AABCABBABFCFGFGGGGGGGGHHGEGB4EFBBBFEDFAEDGAFGEFEEFEGFHHHHHH0>@?EGGGGGGGHEHHGGGGHGHGHHGGGCGBDFGHFHHGHHHCFFHHDGHHGGHHGGGGGHHHHHHHHHHHGHHGGGGGHGHHGHGGGGGGGGGGGGGG-?BFFFAFFFFFFFFF0FFFFFFFFFFFFFFFFFFFDFFFFFFFFFFFFFFFFFFFFFFFBFFFF.;DDFFFFFFFFFFFFFFFFFFFFFFF
@M05620:37:000000000-D9766:1:1101:15051:9319 1:N:0:66
ACCACACCTTCTACAATGAGCTGCGTGTGGCTCCCGAGGAGCACCCCGTGCTGCTGACCGAGGCCCCCCTGAACCCCAAGGCCAACCGCGAGAAGATGACCCAGGTGAGTGGCCCGCTACCTCTTCTGGTGGCCGCCTCCCTCCTTCCTGGCCTCCCGGAGCTGCGCCCTTTCTCACTGGTTCTCTCTTCTGCCGTTTTCCGTAGGACTCTCTTCTCTGACCTGAGTCTCCTTTGGAACTCTGCAGGTTCT
+
CCCCCBBCFFFFGGGGGGGGGGHHGGGGHGHHHGGGFGGGGHHHHGGGEGGGHHGHHHHGGGGGGGGGGGGHHHHGGGGHGHHHHGGGGGGGGGHHHHHGHHHHGHHHHHHGGHHGGGGGHHHHHHHHHHHGHHGGGGGHGHHGHGGGGGGGGGGGGGGGGGGGGGFFFFFFFFFFFFFFFFFFFFFFFFFFFFFFFFFFFFFFFFFFFFFFFFFFFFFFFFFFFFFFFFFFFFFFFFFFFFFFFFFFFFF
@M05620:37:000000000-D9766:1:1101:22056:9328 1:N:0:66
AGTGCCAGCTCTCAATCGCACAGGGGACCCAGGGCCTGGCCCCTCCATCCAGAAAACCTATGACCTCACCCGCTACCTGGAGCACCAACTCCGCAGCTTGGCTGGGACCTATGTGAGTATCCAGCGTAGGAATCTGGGAGTTGGGGAGGAGTGAGGAGTTGGGGAAAGACAGTCCTAACCGTGGAGGGTTCTGGTAAATGATGGGGTGAGGAGGGGCTCTTTGGCTCCCACCAGTCCCCCTGTCTGGTCTA
+
A?>ABFFFCFFFGGGGGGGGGGHHGGGGGGHHGGGGGGHHHHGHGGGHGHHHHHHHHGGHHHHHHHHHHHHGGGGGHHHHHHHHHHHHGHHHGGGGGHHHGHHGGGHHGHHHHHHHGHHFFHHHHGGGGGHHHHHGHHHGGHHHGGGGGGGFHHHHHGHHHGGGGGGHHHHHHGHHHHHHGGGGGGGGEFGGGGFGGGGGGGGGGGFCFFFFFFFFAFFFFFFFFFFFFFFFFFFFFFFFFFFFFFFFFFF
@M05620:37:000000000-D9766:1:1101:17939:9333 1:N:0:66
AGTGCCAGCTCTCAATCGCACAGGGGACCCAGGGCCTGGCCCCTCCATCCAGAAAACCTATGACCTCACCCGCTACCTGGAGCACCAACTCCGCAGCTTGGCTGGGACCTATGTGAGTATCCAGCGTAGGAATCTGGGAGTTGGGGAGGAGTGAGGAGTTGGGGAAAGACAGTCCTAACCGTGGAGGGTTCTGGTAAATGATGGGGTGAGGAGGGGCTCTTTGGCTCCCACCAGTCCCCCTGTCTGGTCTA
+
BBBBBFFFDFFFGGGGGGGGGGHGGGGGGGHHGGGGGGHHFHGGGGHHHHHHHHHHHGHHHHHHHHHHHHHGGEGGHGHHHGHHGHHHGHFHGGGEGHHHGHHGGGHHGHHHHHBB3D3FDHGFF///>EBG221=FGA=CGFFGGECG?AGFFDCB.<C<GGGAFH.CGHFHGH0:GFH?CE@DEGG<C.BFC0<CFFGFBFGGG?B?AFE9DFF=-.<FFBB000<EBFFFA0:BFFF-<<000<::00
@M05620:37:000000000-D9766:1:1101:22166:9334 1:N:0:66
ACCACACCTTCTACAATGAGCTGCGTGTGGCTCCCGAGGAGCACCCCGTGCTGCTGACCGAGGCCCCCCTGAACCCCAAGGCCAACCGCGAGAAGATGACCCAGGTGAGTGGCCCGCTACCTCTTCTGGTGGCCGCCTCCCTCCTTCCTGGCCTCCCGGAGCTGCGCCCTTTCTCACTGGTTCTCTCTTCTGCCGTTTTCCGTAGGACTCTCTTCTCTGACCTGAGTCTCCTTTGGAACTCTGCAGGTTCT
+
CCCCCCCCFFFFGGGGGGGGGGHHGGGEFGHHHGGGGGGGGHGHHGGGEGGGHHHHHHHGGGGGGGGGGGGHGHHGGGGHGHHHHGGGGGGGGGHHGHHHHHHHGHHHHHHGGHHGGGGGHHHHHHHHHHHGHHGGGGGHGHHGHGGGGGGGGGGGGGGGGGGGGGFFFFFFFFFFFFFFFFFFFFFFFFFFFFFFFFFFFFFFFFFFFFFFFFFFFFFFFFFFEFFFFFFFFFFFFFFFFFFFFFFFFFF
@M05620:37:000000000-D9766:1:1101:26032:9371 1:N:0:66
ACCACACCTTCTACAATGAGCTGCGTGTGGCTCCCGAGGAGCACCCCGTGCTGCTGACCGAGGCCCCCCTGAACCCCAAGGCCAACCGCGAGAAGATGACCCAGGTGAGTGGCCCGCTACCTCTTCTGGTGGCCGCCTCCCTCCTTCCTGGCCTCCCGGAGCTGCGCCCTTTCTCACTGGTTCTCTCTTCTGCCGTTTTCCGTAGGACTCTCTTCTCTGACCTGAGTCTCCTTTGGAACTCTGCAGGTTCT
+
AABCCCCCFFFFGGGGGGFGGGHHGGGGHGHHHGGGGGGCGHHHHGGGGGGGHHHHGHHGGGGGGGGGGGGHHHHGGGGHGHHHHGGGGGGGGGHHHHHHHHEHFHHHHHHGGHHGGGGGHHHHHHHHHHHGHHGGGGGHGHHGHGGGGGGGGGGGGBGGGFGGGGFFFFFFFFFFFFFFFFFFFFFFFFFFFFFDFFFFFFFFF.BFFFFFFFFFFFFFFFFFFFFFFFFFFFFFFFFFFFFFFFFFFFF
@M05620:37:000000000-D9766:1:1101:26714:9377 1:N:0:66
GAGGCTGCTTTGGAAGAAACTCATAGATTACTGCAACAGTTCCCCCTGGACCTGGAAAAGTTTCTTGCCTGGCTTACAGAAGCTGAAACAACTGCCACTGGATGCTACACGTCCAGCAAAACTCCTCGAAGACACCCCAAGCGTCCAAGAGATGCTGCCAAACTGGCCCGTACATCAGGCCTATCCGCTTTAGAACTCTTGTGGATCCACATGCCAACATCTCAGAATTTGTACATGTACAAGACACAACA
+
11>AAAF>FFDFAFG11FFGBFBGFFGHH1FGHHB1BAFDFGHHHGEFH0GGGHHHHD0BBGHHDFGHHHHHHHGGHHHHHHHCEGFHH0FHHHHHG1BB00B10B2@FF>B?//100B1001BB>EFG0/<F0B?EC//?/?/?>CF1@G0FG1F1?0?1?F11??0/---<.11<<1/.</=<<AECCF0;CCG0GGHHGHGGGHGHC/0;000=C./0;CCF0090=9CBF000;00009/;FG/EA-
@M05620:37:000000000-D9766:1:1101:3289:9388 1:N:0:66
GAGGCTGCTTTGGAAGAAACTCATAGATTACTGCAACAGTTCCCCCTGGACCTGGAAAAGTTTCTTGCCTGGCTTACAGAAGCTGAAACAACTGCCAATGGCTTCTACCCTTAATGACAGGCTCCTAGCCGACTCCAAGGGAGTAAAAGAGCTGATGAAACAATGGCAAGTAAGTCACGCATTTCCGCTTTAGCACTCTTGTGCATCCAATTGAACAATTCTCAGCATTTGTACTTTTAACTTACAAGCCC
+
AAA?ABFAFFFF4EDFAFCAGFHFFHGGHGGHHGF4FFEFGGGHHGGEHGGHFHG23BFF3DFHHHHHHH3EGGFBFDAA3GFF3EFFHFCF3CFHFHGHG2?1?@B4FF33BF4B@33BFFEGC?G433/</>E3BGFFDHD?FGFF3?@2@C@G2@@F@2?GG1?FF<11??@GF1.>-<.FGH.CDEE0DDGD<CGH0<C0;00:0:;0:<;GF:CC;<=G0;;F;;C0;C;C0CBCC;09;CF9;A.
@M05620:37:000000000-D9766:1:1101:22672:9390 1:N:0:66
AGTGCCAGCTCTCAATCGCACAGGGGACCCAGGGCCTGGCCCCTCCATCCAGAAAACCTATGACCTCACCCGCTACCTGGAGCACCAACTCCGCAGCTTGGCTGGGACCTATGTGAGTATCCAGCGTAGGAATCTGGGAGTTGGGGAGGAGTGAGGAGTTGGGGAAAGACAGTCCTAACCGTGGAGGGTTCTGGTAAATGATGGGGTGAGGAGGGGCTCTTTGGCTCCCACCAGTCCCCCTGTCTGGTCTA
+
BBABCFFFCFFFGGGGGGGFGGHGGGGGGGHHFGGGGGHHHHGHGGHHHHHHHHHHHGHHHHHHHHHHHHHGGEGGHHHHFGHHHHHHGHHHEGGGGHHHGHHGGGHHGHHHHHHHHHHHHHHHHGGGGGHHHHHHHHHGGHHHGGGGGGFGHHHHHGHHHHGGGGHHHHHHHHHHHHHHGGGGGGGGCFFGGGGGGGGGGGGGGGFFFFFFFFFFFFFFFHHFFFFFFFFFFFFFFFFFFFFFFHFFFFF
@M05620:37:000000000-D9766:1:1101:9934:9403 1:N:0:66
AGTGCCAGCTCTCAATCGCACAGGGGACCCAGGGCCTGGCCCCTCCATCCAGAAAACCTATGACCTCACCCGCTACCTGGAGCACCAACTCCGCAGCTTGGCTGGGACCTATGTGAGTATCCAGCGTAGGAATCTGGGAGTTGGGGAGGAGTGAGGAGTTGGGGAAAGACAGTCCTAACCGTGGAGGGTTCTGGTAAATGATGGGGTGAGGAGGGGCTCTTTGGCTCCCACCAGTCCCCCTGTCTGGTCTA
+
>A>AAFFFBFFFGFGGGEFCECHHGAFGGFHHFGGFGGHHHHGHGGHHFGHHHBCFGGFHHHHHHHFHHHHGGEEGHHHGFHHGFHCGFGHHGGGGGGHHGHHGGGHHGHHHHHHHHHGHHHHHHGGDGGHHGHHHHHAEDHHHGGEGGDEHFBGHFGHHHHGGGFHHHHHHHHHHHHHHGGFGEGGGDGGGGGCFGGGGGGGGGGFFFFFFFFFFFAFFFFFFFFFFFFFFFFFFFFFFFFFFFFFFFFF
@M05620:37:000000000-D9766:1:1101:7850:9407 1:N:0:66
GAGGCTGCTTTGGAAGAAACTCATAGATTACTGCAACAGTTCCCCCTGGACCTGGAAAAGTTTCTTGCCTGGCTTACAGAAGCTGAAACAACTGCCAATGGACGCTACAAGTAAAGCAAGTCTCATAGCCGAATCCCAGGAAAAAAGCGCGCTGAAGAAACCCAGGCAAGTCAGGCAGGCCTTTCCGATTACGCACTCTTGTGGATCCAATTAACCCCTTCTAAGCCTTTGTACTTGTAACAGACCAGCCA
+
AAABBBFBFFFFGBGGGGGGGGHHGHGHHHGGHHHHFHHFHHHHHGGFGFHFHHHGHHHGBGHHHHHHHHHHHHHGHHHHHHHHHHHHHHHHHHH3BBGHH33/>1?>3BGBBF4BBBBGBG4F4444B??///?B3FG//B220</0?//>>/C1>>G>G0<.<>FHCEGGGF/GHGGCCGHHHGG.CD.::CCBGGGGGGF.;9FGB9000;0;.;.;BF0;BB;B///:/;//;B/;F/99:9BFEF?
@M05620:37:000000000-D9766:1:1101:7007:9408 1:N:0:66
GCGGCTGCTTTGGCAGAAACTCATATATTACTGCCACAGTTCCCCCTGTACCTGGAACCGTTTCTTGCCTGGCTTCCAGAAGCTGCCACAACTGCCAATGGATGCTACCCGTCCGGCAAGTCTCCTCGCCGACTCCCCTGGCGTACCCGCGCTGCTGCCACAATGGCCCGTCCTTCAGGCCTTTCCGCTTTCGCACTCTTGTGGCTCCACTTGCACCCTTCTCAGCCTTTGTACTTGTACCTGACAAGCCA
+
>11>A>11CD@@A1BA1GGGGFBDE33AEFDEDE01FGB1ADGGHG/A1DBA2A0AB1/AAEGFFDEBGHH/FFCCGGDBFHHGG1BGFBFEFHFFG1GHHHHHHFGGHB??//EE?EEF1BFFGG0?//><>/EH/C0?<0CCC?.1.->@@C.<G0./;..;;GHF.-;:..;00C0/.;BCGBE.;CGFBE;A@FFFFFFB-9BEFBFFF////9;:BFFFBFB-B//;BFBBFBF/BFFFF//;AEB
@M05620:37:000000000-D9766:1:1101:13895:9413 1:N:0:66
AGTGCCAGCTCTCAATCGCACAGGGGACCCAGGGCCTGGCCCCTCCATCCAGAAAACCTATGACCTCACCCGCTACCTGGAGCACCAACTCCGCAGCTTGGCTGGGACCTATGTGAGTATCCAGCGTAGGAATCTGGGAGTTGGGGAGGAGTGAGGAGTTGGGGAAAGACAGTCCTAACCGTGGAGGGTTCTGGTAAATGATGGGGTGAGGAGGGGCTCTTTGGCTCCCACCAGTCCCCCTGTCTGGTCTA
+
ABAAAFFFCFFFGGGGGGGFGGHFGEEEEEHHFEGEFGHHFHGFGGHHHHHHFHHGHGHHHHFHHGHHHHHGF>EEHHFHBFGHHHF1EHHHEGGGGH3FEHHGGGGGGHGGHHHFHFHHHHHHGD?AFGHFHHHHHHCFGGHHGGE@DDDGF<GHGGCGHHGGGFEGHHHGHHHHHHGHGDEDDAGG:CFFFGFFGGGGGGGGGGDC?FFFFDAAFFFFFFFFFFFEFFFFFFFFFFFDFFFFFFFFFFB
@M05620:37:000000000-D9766:1:1101:14361:9444 1:N:0:66
GAGGCTGCTTTGGAAGAAACTCATAGATTACTGCAACAGTTCCCCCTGGACCTGGAAAAGTTTCTTGCCTGGCTTACAGAAGCTGAAACAACTGCCAATGGATGCTACCCGTAAGGAAAGGCTCCTAGAAGACTCCAGGGGAGTAAAAGAGCTGATGAAACAATGGCAAGTAAGTCAGGCATTTCCGCTTTAGCACTCTTGTGGATCCAATTGAACAATTCTCAGCATTTGTACTTGTAACTGACAAGCCA
+
>3>AAAFAFFFFFGGGGGGGDGFHBGHHHHHHHHEGGGFDFGHHHGEFFFGGHHFHF32BBFHHEGHHHHHHHHGGHGHHHHHFHHHHHGGHHHHHHHHHHHHHHHHHHHGG?1FGHHHHGHHHGHDHGFGHHHHH3FBFG?DGF3B2FFGHHHBHH@GHHC/FHHH0FFG11?GHHHHHAHHHHHGGGGGHHHHHHHHHHGHGGHHHHFHHH0GHF/CGGHHHHGGGGGGGGGGGGFGGGGGGGGFGGGF
@M05620:37:000000000-D9766:1:1101:20541:9449 1:N:0:66
AGTGCCAGCTCTCAATCGCACAGGGGACCCAGGGCCTGGCCCCTCCATCCAGAAAACCTATGACCTCACCCGCTACCTGGAGCACCAACTCCGCAGCTTGGCTGGGACCTATGTGAGTATCCAGCGTAGGAATCTGGGAGTTGGGGAGGAGTGAGGAGTTGGGGAAAGACAGTCCTAACCGTGGAGGGTTCTGGTAAATGATGGGGTGAGGAGGGGCTCTTTGGCTCCCACCAGTCCCCCTGTCTGGTCTA
+
AA>3AFFCAFFFGGGFGGGCEEHDF22EEAFGE2EEFFHHGHGHGGFDGFGGFCGGGGH3BFDGHFGFGHHGG/>EHHFFBBGHGH??EH3FEE@ECF3FEH3FGGA0/GGFFF2BFGHHH?FDF<E?DD@FFFDGF0<A<FGC@-<@@.>>C0D<0CCBG/<A...C/:C/CFGG0:C.@FA?.99@GEAGGF;;CFFFFFFEGG?=A9./;9--;BA/BB9F/:BAA9FAEFFFFFFD9ABFBFFFFB9
@M05620:37:000000000-D9766:1:1101:10193:9450 1:N:0:66
GAGGCTGCTTTGGAAGAAACTCATAGATTACTGCAACAGTTCCCCCTGGACCTGGAAAAGTTTCTTGCCTGGCTTACAGAAGCTGAAACAACTGCCAATGGATGCTACCCGTAAGGAAAGGCTCCTAGAAGACTCCAAGGGAGTAAAAGAGCTGATGAAACAATGGCAAGTAAGTCAGGCATTTCCGCTTTAGCACTCTTGTGGATCCAATTGAACAATTCTCAGCATTTGTACTTGTAACTGACAAGCCA
+
B@BCBCFCFFFFGCFGGGGGGGHHHGHHFHHGHHCHFHHHGDFFGFEFEHGHGGEFB32FFGFGHHHBBFGGHHHEBBGHHHFGHEBHFGFHHHHHHHHHHBGFFGHHHHEE>EFFG?FGHCBFFGGGGHFGEGGEFHHFGEF?FGFHGFHGHFHHHHHHGFHHHGHGFG1?FG@@DG0FF<>FDGAE.CF1=<DH<C<G0DGEDCGHFCCCGGGHHHGH0;CGCGGH<GH;CFFG0FF;;;0CFFF;EA/
@M05620:37:000000000-D9766:1:1101:13053:9452 1:N:0:66
AGTGCCAGCTCTCAATCGCACAGGGGACCCAGGGCCTGGCCCCTCCATCCAGAAAACCTATGACCTCACCCGCTACCTGGAGCACCAACTCCGCAGCTTGGCTGGGACCTATGTGAGTATCCAGCGTAGGAATCTGGGAGTTGGGGAGGAGTGAGGAGTTGGGGAAAGACAGTCCTAACCGTGGAGGGTTCTGGTAAATGATGGGGTGAGGAGGGGCTCTTTGGCTCCCACCTGTCCCCCTGTCTGGTCTA
+
AB>AAFFFCFFFGGGGGGGGGGHGGGGGGGHHFFGGGGHHHHGHGGHHHHHHHHHHHGHHHHHHHFHHHHHGGEEGHHHH?GHHHHFGFHHHGGGGFHGHGHHGGGHHGHHHHHHHHHHHHHHHHGGEGGHHHHHHHHFGGHHHGGGGGGEGHFHHHGHHHHGGGDEHHHHHHGHHHHHGGGFG.CGGEFGGGGCFFGGGGGGGGGFFFFFFFFFFFFFFFFFFFFFFFFFFFFFFFFFFFFFFFFFFFFB
@M05620:37:000000000-D9766:1:1101:8862:9457 1:N:0:66
ACCACACCTTCTACAATGAGCTGCGTGTGGCTCCCGAGGAGCACCCCGTGCTGCTGACCGAGGCCCCCCTGAACCCCAAGGCCAACCGCGAGAAGATGCCCAGGTGAGTGGCCCGCTACCTCTTCTGGTGGCCGCCTCCCTCCTTCCTGGCCTCCCGGCGCTGCGCCCTTTCTCACTGGTTCTCTCTTCTGCCGTTTTCCGTAGGACTCTCTTCTCTGACCTGAGTCTCCTTTGGAACTCTGCAGGTTCTA
+
BBBBBBBAFFFFGGGGGG5BGGHHGGG2AEHHHFFGCGGCEHHHHGGAAEGGGHGHHHFEEECGGGGGGGGHHHHGGGGHGHHHHGGGGG/DGGHGHHHHHHHGHHHHHHGGHHGGGGGHHHHHHHHHHHGHHGGGGGHGHHGHHGGGGGGGGGGGGG-ABFFFFFFFFFFFFFFFFFFFFFFFFFFFFFFFFFFFFFFFFFFFFFFFFFFFFFFFFFEFFFFFEFFFFFFFFFFFFFFFFFFFFFFFFFB
@M05620:37:000000000-D9766:1:1101:15972:9458 1:N:0:66
GAGGCTGCTTTGGAAGAAACTCATAGATTACTGCAACAGTTCCCCCTGGACCTGGAAAAGTTTCTTGCCTGGCTTACAGAAGCTGAAACAACTGCCAATGGATGCTACACGTCCGGAAAGGATCCTAGAAGACTAAAAGAGCGTACAAAAGAAGCTGAAACAATGGCCAGTACGTCGGGCCATTCCGCTTTAGCACTCTTGTGGATCAAATTGACCACTTCTACGCATTTGTACTTGTACATGACAAACCA
+
BBAABAFBFFFFGC5FFGFGGFGFHHHHHHHHHHHHHHHGHHHHHGGGHFHHHFHFBGHHGHHHFHFHHHHHHHFHHHHHHFHHHHHFHHCGGHHHHHHHF3@32BFB3E?111>/>//0B03?FGHF?3BFEFGGHGB/F0/C?//@1@0?001@<@F?F<?<<1?01??11.0>--<<-.<0<=/CEGEB00;:0C000;:.;0C.00;C0;0;;;;B9F00.9:E.BBFE0;BF0B009FFB/:....
@M05620:37:000000000-D9766:1:1101:11942:9461 1:N:0:66
AGTGCCAGCTCTCAATCGCACAGGGGACCCAGGGCCTGGCCCCTCCATCCAGAAAACCTATGACCTCACCCGCTACCTGGAGCACCAACTCCGCAGCTTGGCTGGGACCTATGTGAGTATCCAGCGTAGGAATCTGGGAGTTGGGGAGGAGTGAGGAGTTGGGGAAAGACAGTCCTAACCGTGGAGGGTTCTGGTAAATGATGGGGTGAGGAGGGGCTCTTTGGCTCCCACCAGTCCCCCTGTCTGGTCTA
+
ABBBCFFFCFFFGGGGGGGGGGHHGFGGGGHHGGGGGGHHHHGHGGHHHHHHGHHHHGHHHHHHHHHHHHHGGGGGHHHHHHHGHHHHGHHHGGGGGHFHGHHGGGHHGHHHHHHHHHHHHHHHHGDFGGHHHGHHHHHGGHHHGGGGGGGHGHHHHGHHHHGGGGHHGHHGHHHHHHHHGDEGGEGG;FFGGGFFGGGGGGGGGGFFFFFFFFFFFFFFFFFFFFFFFFFFFFFFFFFFFFFFFFFFFF:
@M05620:37:000000000-D9766:1:1101:15296:9467 1:N:0:66
GAGGCTGCTTTGGAAGAAACTCATAGATTACTGCAACAGTTCCCCCTGGACCTGGAAAAGTTTCTTGCCTGGCTTACAGAAGCTGAAACAACTGCCAATGGATGCTACCCGAAGGGAAAGGCTCCTAGAAGACTCCCCTAGAGTACACGAGCTGATGAAACCATGGCAAGTAAGTCAGGCATTTCAGCTTTAGCACTCTTGTGGATCAAATTGAACAATTCTCAGCATTTGTACTTGTAACTGACACGCCA
+
CABCCCFBFFFFGGGGGGGGGGHHHHHHHHHHHHHHHFHDGHHHHGGGHHHHHHHHHHHGFHHHHHHHHHHHHHHHHHHHHHHHHHHHHHHHHHHHHHHH3BG32D@F?11//////0/00?B0?3BGFG?GBGHF/<2/BF2?F333/></CGGFGHHH10?FGB0F?F1?<1111FGHG1<G11>FF0=0<0=DHGBF<D0.DGH.:0;C000:0/;:C0:0:CG0;:0;;FGFF0;;BFFEFG0:-.:
@M05620:37:000000000-D9766:1:1101:23784:9475 1:N:0:66
AGTGCCAGCTCTCAATCGCACAGGGGACCCAGGGCCTGGCCCCTCCATCCAGAAAACCTATGACCTCACCCGCTACCTGGAGCACCAACTCCGCAGCTTGGCTGGGACCTATGTGAGTATCCAGCGTAGGAATCTGGGAGTTGGGGAGGAGTGAGGAGTTGGGGAAAGACAGTCCTAACCGTGGAGGGTTCTGGTAAATGATGGGGTGAGGAGGGGCTCTTTGGCTCCCACCAGTCCCCCTGTCTGGTCTA
+
AAAAAFFCBFFFGGFGGGAFFFHHGGGFGGGHGAEGGGHGHHGHGGG5FFGHHHHHHGHBGHHHHHHHHHHGGGGGHHHHHHHHHHHHGHDGEGGFGHHHGG?FGGHHGHHHHH3BG3BGHHHHHGGGCGHHHHHHHHGGGHHGGGFGGFFGHHHHHGH/F/<CEGHHHHHGHHHHHHHHGDGGDGGG.9AFGGB;FGFGGGGGAFDFFFFFFFA=FFFFFFFFFFF.;B9AFFFFFBFADFFFFFFFFFF
@M05620:37:000000000-D9766:1:1101:19758:9475 1:N:0:66
GAGGCTGCTTTGGAAGAAACTCATAGATTACTGCAACAGTTCCCCCTGGACCTGGAAAAGTTTCTTGCCTGGCTTACAGAAGCTGCAACAACTTCCCATGGATGCTACCCGTCAGGCAAGGCTCCTCGAAGACTCCCAGGGCGTCAAAGAGCTGCTGCAACCATGGCCAGTCAGTCAGGCCTTTCCGCTTTAGCACTCTTGTGGATCCAATTGCACCATTCTCAGCATTTGTACTTGTAACTGACAAGCCA
+
>>>AAAFAFFFFGGGC11GGGGGHHHHHHBGHHHFFFFGEFGHHHGGGE0FGHHEHH1AFGHHHHHHHHHHHHHH1FGHFHHHHH1FGHHHHFDGHHHHHHHHH0BGHHHGGE//F0?FG/GHHGHEE/<?EHHHHA01FC?<CC/C11<@GHH11C10FBGF<GFH<GFC111FGHHHH./CHHHGGGGGBGCGHHHHHHGHGGGHHH0FHG000C9FGGGGGGG0CFGGGGGGGGFG0;FGGG09.CFB
@M05620:37:000000000-D9766:1:1101:7539:9476 1:N:0:66
ACCACACCTTCTACAATGAGCTGCGTGTGGCTCCCGAGGAGCACCCCGTGCTGCTGACCGAGGCCCCCCTGAACCCCAAGGCCAACCGCGAGAAGATGAGCCACGCGACCGGCTCGCTACGTCGTCTGCCGGCCGCCTGCCTCCCTCCTGGCCTCCCCGTGCTGAGCCCTTTCTCACTGGGTCTCTCTTCTGACGATTTCCGTCGGACTCTCTACTCTGACCTGCAACTCCTTAGGTTCTATGCAGGAACT
+
AAAAAAAACFFFGGG1AGG1FAGEF0A000B0FFFC0EGGCHHCHG/F//BFDFAEGHCE/FEGG?GGGEC0GGCEGE/GG/GHHGA@GGC@/AC<1?111?00>//>---<--<--:C-.:.-:;A.00--9----9--;B/--9---/;--/-9----99-F9-//--/9;BFB///--;9-/;/9/;/9BBB---A//9B----9-//////9;B/:/9BFF-/;9/;///9///;//B///;F---9
@M05620:37:000000000-D9766:1:1101:5559:9482 1:N:0:66
GAGGCTGCTTTGGAAGAAACTCATAGATTACTGCAACAGTTCACCCTGGACCTGGAAAAGTTTCTTGCCTGGATTACAGAAGCTGAAACAACTGCCAATGGTTACTAAAAGTAACGACGAAGACTCAAACGAATCAAAGGAAGTAAAAAAACAGATGCAACAAACGCAAGCAAGTCATGCATATCAGCCTTGGCACTCTAGTGGACCAAATCGAACAATTTTCAGCATTTGTACATTTGACAGACACAACA
+
AAAA>4BACBDFCB5B4BCBFEFDFHFHHFFFAGBAGHEAFDAFGGAFGFFFGFHF332FDHFFFFGBBB3A2BB3BABDGBBFFBBBB?11@33B3@33@4B43B@FF333B@B?F////?/B3B33B3?/?F/BFB10000122B21//</0?1?1?G<0?0/.>><<.<000==00=000=D=00//<///00::0000;.</;..CG0..;99CCF000;;;0CCB090;000900090/9;/BA.;
@M05620:37:000000000-D9766:1:1101:10296:9482 1:N:0:66
ACCACACCTTCTACAATGAGCTGCGTGTGGCTCCCGAGGAGCACCCCGTGCTGCTGACCGAGGCCCCCCTGAACCCCAAGGCCAACCGCGAGAAGATGACCCAGGTGAGTGGCCCGCTACCTCTTCTGGTGGCCGCCTCCCTCCTTCCTGGCCTCCCGGAGCTGCGCCCTTTCTCACTGGTTCTCTCTTCTGCCGTTTTCCGTAGGACTCTCTTCTCTGACCTGAGTCTCCTTTGGAACTCTGCAGGTTCT
+
CCCCCCCCFFFFGGGGGGGGGGHHGGGEHGHHHGGGGGGGGHHHHGGGGGGGHHHHHHHGGGGGGGGGGGGHHHHGGGGHGHHHHGGGGGGGGGHHHHHHHHHHGHHHHHHGGHHGGGGGHHHHHHHGGHHGHHGGGGGHGHHGHGGGGGGGGGGGGGGGGGGGGGFFFFFFFFFFFFFFFFFFFFFFFFFFFFFFFFFFFFFFFFFFFFFFFFFFFFFFFFFFBFFFFFFFFFFFFFFFFFFFFFFFFFF
@M05620:37:000000000-D9766:1:1101:21125:9499 1:N:0:66
ACCACACCTTCTACAATGAGCTGCGTGTGGCTCCCGAGGAGCACCCCGTGCTGCTGACCGAGGCCCCCCTGAACCCCAAGGCCAACCGCGAGAAGATGACCCAGGTGAGTGGCCCGCTACCTCTTCTGGTGGCCGCCTCCCTCCTTCCTGGCCTCCCGGAGCTGCGCCCTTTCTCACTGGTTCTCTCTTCTGCCGTTTTCCGTAGGACTCTCTTCTCTGACCTGAGTCTCCTTTGGAACTCTGCAGGTTCT
+
>A>AA?1AFFFDEGGDEGGDE1F1EAEFHFHHFGGEFGGAFHHHHG?EEAEEGDGHHEEGGGCGCE/EGGGGHFA?EGECEFHEA??<C@BB//<G11FGH0F//GGHA?<C<GH?CGGC0<D00GHFG<<..<--@:ECEGFAGGBBFF/.9;FEEA@@-?F/C?@A@@BFF/:/99/BBF/F99/BFFFFFF@FFF-FFBFEA?9B/FBFBB99BFFF/F9B9BFFFFFFFFFF/9/BFFFBFB-F/9B
@M05620:37:000000000-D9766:1:1101:5615:9502 1:N:0:66
GAGGCTGCTTTGGAAGAAACTCATAGATTACTGCAACAGTTCCCCCTGGACCTGGAAAAGTTTCTTGCCTGGCTTACAGAAGCTGAAACAACTGCCAATGGATGCTACCCGTAAGGAAAGGCTCCTAGAAGACTCCAAGGGAGTAAAAGAGCTGATGAAACAATGGCAAGTAAGTCAGGCATTTCCGCTTTAGCACTCTTGTGGATCCAATTGAACAATTCTCAGCATTTGTACTTTTAACTGACAAGCCA
+
BAABBBFBFFFFGCFGGGFGGGHHHGHHHHHHHHFHHHHHHGGHHGEFEGGHHGFG3A2GGHHHHHHGFHHGHHHEBBFGHHFHHEBGBGEHHHHGHHHHH3FBFGHHHH1?EEFFG3BFHEBBFGG?FFFFGHFFGHHGGHG?FHGHFFH@GHHHFHHHGHHGDHHHGF<?GH@FF??FGCFFHBCGCAFDDGGH<C=GGDFDDCCGCCC;GGHHHHFH0CCG0CHH;CH;BF;F0;F:CBBFFFG:AE/
@M05620:37:000000000-D9766:1:1101:14626:9506 1:N:0:66
AGTGCCAGCTCTCAATCGCACAGGGGACCCAGGGCCTGGCCCCTCCATCCAGAAAACCTATGACCTCACCCGCTACCTGGAGCACCAACTCCGCAGCTTGGCTGGGACCTATGTGAGTATCCAGCGTAGGAATCTGGGAGTTGGGGAGGAGTGAGGAGTTGGGGAAAGACAGTCCTAACCGTGGAGGGTTCTGGTAAATGATGGGGTGAGGAGGGGCTCTTTGGCTCCCACCAGTCCCCCTGTCTGGTCTA
+
BBBBBFFFBFFFGGGGGGGGGGHHGGGGGGGHGGGGGGHHHHGHGGHHHHGHDGHHHGHGHHGHHHHGHHHGGGGGHHHHHHHHHHHHGHHHGGGGGHHHGHHGGGHHGHHHHHHHHHHHHHHHHGGGGGHHHHHHHHHGGHHHGGGGGGGHHHHHHGHHFHGGGGHHHHHHHHHHHHHHGGGGGGGGCFGGGGGFGGGGGGGGGGFFFFFFFFFFFFFFFFFFFFFFFFFFFAFFFFFFFEFFFF//BF/
@M05620:37:000000000-D9766:1:1101:10654:9526 1:N:0:66
ACCACACCTTCTACAATGAGCTGCGTGTGGCTCCCGAGGAGCACCCCGTGCTGCTGACCGAGGCCCCCCTGAACCCCAAGGCCAACCGCGAGAAGATGACCCAGGTGAGTGGCCCGCTACCTCTTCTGGTGGCCGCCTCCCTCCTTCCTGGCCTCCCGGAGCTGCGCCCTTTCTCACTGGTTCTCTCTTCTGCCGTTTTCCGTAGGACTCTCTTCTCTGACCTGAGTCTCCTTTGGAACTCTGCAGGTTCT
+
BCCCCCCCFFFFGGGGGGGGGGHHGGGFHGHHHGGGGGGGGHHHHGGGGGGGHHHHHHHGGGGGGGGGGGGHHHHGGGGHGHHHHGGGGGGGGGHHHHHHHHEGGHHHHHHGGHHGGGGGHHHHHHHHFHHGHHGGGGGHGHHGHGGGGGGGGGGGGGGGGGGGGGFFFFFFFFFFHHFFFFFFFFFFFFFFFFFFFFFFFFFFFDFFFFFFFFFFFFFFFFFFFFFFFFFFFHFFFFFFFFHFFFFFFFF
@M05620:37:000000000-D9766:1:1101:16838:9533 1:N:0:66
AGTGCCAGCTCTCAATCGCACAGGGGACCCAGGGCCTGGCCCCTCCATCCAGAAAACCTATGACCTCACCCGCTACCTGGAGCACCAACTCCGCAGCTTGGCTGGGACCTATGTGAGTATCCAGCGTAGGAATCTGGGAGTTGGGGAGGAGTGAGGAGTTGGGGAAAGACAGTCCTAACCGTGGAGGGTTCTGGTAAATGATGGGGTGAGGAGGGGCTCTTTGGCTCCCACCAGTCCCCCTGTCTGGTCTA
+
ABAAAFFFBFFFGAGFGFGFGFHGG2BFGCGHAEFEGGGHHHGHGGGHHHHHHHHBGEHHGFHHHFGHHHHGF>>EGHEF?FGHHHFEEFHHDGFGGHEFGGHGGGGHGHHGHHHHHHHHHHHHHGGGGGHHHHHHHHHGGHHGGGFCFDCFHFHGFGHHHHGGGGEHHHHHHHHHHHHHGGEGDGGGAFGGFGFGGGGGGGGGGGFFFFFFFFFFFFFFFFFFFFFFFFFFFFFFFFFFFFFFFFFFFFB
@M05620:37:000000000-D9766:1:1101:15366:9539 1:N:0:66
AGTGCCAGCTCTCAATCGCACAGGGGACCCAGGGCCTGGCCCCTCCATCCAGAAAACCTATGACCTCACCCGCTACCTGGAGCACCAACTCCGCAGCTTGGCTGGGACCTATGTGAGTATCCAGCGTAGGAATCTGGGAGTTGGGGAGGAGTGAGGAGTTGGGGAAAGACAGTCCTAACCGTGGAGGGTTCTGGTAAATGATGGGGTGAGGAGGGGCTCTTTGGCTCCCACCAGTCCCCCTGTCTGGTCTA
+
>>1>AFF@1FFFFGGEGFGGGGFHE0000B000AE/FA/F0/EH/E0FGEAF10AGC/AB1BAAFDF@GCEFG/EEGFDGEGHHHHFGGHHHGGGGGHHHGHHGGGHHGHGHHHHFHHGHHHHHHGGGGGHHHHHHHHFGGHHHGGFCGCEGHDGHHGHHHGGGGGGHHHHHHHHHHGHHGGGGFEGGCFGGGGFFGGGGEFGGGGF@FFFFFF@@@@FFFFFFFFFFFFFFFFFFFFFF@FFFFFFFFFB
@M05620:37:000000000-D9766:1:1101:23029:9553 1:N:0:66
GAGGCTGCTTTGGAAGAAACTCCTAGATTACTGCAACCGTTCCCCCTGGACCTGGAAAAGTTTCTTGCCTGGCTTACAGAAGCTGAAACAACTGCCAATGGATGCTACCCGTAAGGAAAGGCTCCTAGAAGACTCCAAGGGAGTAAAAGAGCTGATGAAACAATGGCAAGTAAGTCAGGCATTTCCGCTTTAGCACTCTTGTGGATCCAATTGAACAATTCTCAGCATTTGTACTTGTAACTGACAAGCCA
+
BBBBBBFBFFFFGGGGG4GGDG4FBDGHHDAFH5F4B22BBFHHHGGGHHHHHHHHHH2FFHHHHHHFHHHHHHHHHHGHEFCFFGHHHHACHHHFHHHHGHHHHHHHHHGE//?GHFHHEHHHGHBFGFHHHHHH11FFGHGG01@@GGHGHH1GF2@GHH/FHFH0FFFB1?GHHHEHEHHHHHGGGGGHGHGHHHHHHHHD0GHHHBGHHFHHC:GHHHHHEGGBFB0FGGGGGGGGGGGGGG0C?FB
@M05620:37:000000000-D9766:1:1101:23011:9555 1:N:0:66
GCGGCTGCTTTGGAAGCAACTCATAGATTCCTGCCCCAGTTCCCCCTGGCCCTGGAACCGTTTCTTGCCTGGCTTACAGAAGCTAAAACCACTGCCCATGGATGCTACCCGTAAGGAAAGGCTCCTCGAAGACTCCCCGGGAGTCCAAGAGCTGATGCAACCCTGGCAAGTAAGTCAGGCCTTTCCGCTTTAGCACTCTTGTGGATCCAATTGACCACTTCTCAGCATTTGTACTTGTAACTGACACGCCA
+
111>A1>>BF@BBFG11AAFABBD3DFGHFHHHH0ABBBBDGGHHGABA0BBFFAGH1/ABFHHDFFGHHHHHHB1BD1@11B111BFG/>?B1B>/1BFCHHHHHHHHHGGEEHFH0BGHHHHGH0?EFGGHHHH//>CG/CGC1F1FHHHHH1GH1FGH0.FHHHFHGHH0DGHHGFH.GHHHHGGGGGHHHHHGGFGGGGGGGGGGGGGGG0FF.9FFFFGFGGG9CFCFGFFBFFBFFFFFF/B;F?
@M05620:37:000000000-D9766:1:1101:17298:9576 1:N:0:66
ACCACACCTTCTACAATGAGCTGCGTGTGGCTCCCGAGGAGCACCCCGTGCTGCTGACCGAGGCCCCCCTGAACCCCAAGGCCAACCGCGAGAAGATGACCCAGGTGAGTGGCCCGCTACCTCTTCTGGTGGCCGCCTCCCTCCTTCCTGGCCTCCCGGAGCTGCGCCCTTTCTCACTGGTTCTCTCTTCTGCCGTTTTCCGTAGGACTCTCTTCTCTGACCTGAGTCTCCTTTGGAACTCTGCAGGTTCT
+
?AABBAABFFFFFGGFGGGGFFHFGEEEHFHHHGGEGGGGGHHHHGEGEEGEHGGHHHHGGGGGGGFGGGGHHHFFGGGHGHHHHGGGGGCGGGHHFFHHHHEHEHHFGFGGFHHGGGGGHHHHHFHHHHHGHHFGFGGHGHHGFGGGGGGGGGGGGDGGGGGGGGFFFFFFFFFFFFFF9FFFFFFFFFFFFFFDFFFFFFFFFFFFFFFFFFFFFFFFFFBF/BFFFFFFFFFFFFFFFFFFFFFFFFF
@M05620:37:000000000-D9766:1:1101:4443:9581 1:N:0:66
ACCACACCTTCTACAATGAGCTGCGTGTGGCTCCCGAGGAGCACCCCGTGCTGCTGACCGAGGCCCCCCTGAACCCCAAGGCCAACCGCGAGAAGATGACCCAGGTGAGTGGCCCGCTACCTCTTCTGGTGGCCGCCTCCCTCCTTCCTGGCCTCCCGGAGCTGCGCCCTTTCTCACTGGTTCTCTCTTCTGCCGTTTTCCGTAGGACTCTCTTCTCTGACCTGCGTCTCCTTTGGAACTCTGCAGGTTCT
+
CCCCCCCAFFFFGGGGGGFGGFHHGGGBFEHHHFFFDGGCFHHHHGGAEEGGHHHHHHHAE@FGGGGGGGGHHHHGGGGHGHHHHGGGGG@DFGHFHHHHHHHHGHHDHHHGGHGCCGGGHHGHHHHHHHGCHHGGGAFHGCHDHGGGGFBFGGGGGFC:;AF/B?AFCFFFFFFFFFBFFFFFFFFFFFFFBFFDDFEFFFFADFFFFFFFFF;FFFFFFFFEFFFFFFFFBFFFFFFFFFFFFFFFFFF
@M05620:37:000000000-D9766:1:1101:16782:9605 1:N:0:66
ACCACACCTTCTACAATGAGCTGCGTGTGGCTCCCGAGGAGCACCCCGTGCTGCTGACCGAGGCCCCCCTGAACCCCAAGGCCAACCGCGAGAAGATGACCCAGGTGAGTGGCCCGCTACCTCTTCTGGTGGCCGCCTCCCTCCTTCCTGGCCTCCCGGAGCTGCGCCCTTTCTCACTGGTTCTCTCTTCTGCCGTTTTCCGTAGGACTCTCTTCTCTGACCTGAGTCTCCTTTGGAACTCTGCAGGTTCT
+
BBBBBBBBFFFFGGGGFGGGGGHHGFGGHEHHHGGCFGGGGHHHHGGGGDGGHHHHHHHGGGGGGGGGGGGHHHHGGGGHGHHHHGGGGGGGGGHHHFHHHHHHGHHHHHHGGHHGGGGGHHHHHHHGHHHGHHGGGGGHGHHDHFFGGGGGGGGGGGGGGGGGGGFFFFFFFFFFFFFFFFFFFFFFFFFFFFFDFFFFFFFFDFFFFFFFFFFFFFFFFFFFFFFFFFFFFFFFFFFFFFFFFFFFFFF
@M05620:37:000000000-D9766:1:1101:27174:9616 1:N:0:66
ACCACACCTTCTACAATGAGCTGCGTGTGGCTCCCGAGGAGCACCCCGTGCTGCTGACCGAGGCCCCCCTGAACCCCAAGGCCAACCGCGAGAAGATGACCCAGGTGAGTGGCCCGCTACCTCTTCTGGTGGCCGCCTCCCTCCTTCCTGGCCTCCCGGAGCTGCGCCCTTTCTCACTGGTTCTCTCTTCTGCCGTTTTCCGTAGGACTCTCTTCTCTGACCTGAGTCTCCTTTGGAACTCTGCAGGTTCT
+
ABBBBBAAFFFFGGGGFGBGGGFFGGGBGEHHGFGEDEGCGHGHHGGGGAEFHHHHHHHGGGGGGGEFGGGHHHHGGGGHGHHHHGGGG/<CGGHHFGHHHHHHGFHBGDHGGHHGGGGGHHHFHHHHHHHGHHGGGGGHGHHGHGGGGGGGGGGGGGGFFDGGGGFFFFFFFFFFFFFFFFFFFFFFFFFFFFFFFFFFFFFFFFFFFFFFFFFFFFFFFFFFFFFFFFFFFFFFFFFFFFFFFFFFFFF
@M05620:37:000000000-D9766:1:1101:19848:9621 1:N:0:66
ACCACACCTTCTACAATGAGCTGCGTGTGGCTCCCGAGGAGCACCCCGTGCTGCTGACCGAGGCCCCCCTGAACCCCAAGGCCAACCGCGAGAAGATGACCCAGGTGCGTGGCCCGCTACCTCTTCTGGTGGCCGCCTCCCTCCTTCCTGGCCTCCCGGAGCTGCGCCCTTTCTCACTGGTTCTCTCTTCTGCCGTTTTCCGTCGCACTCTCTTCTCTGACCTGAGTCTCCTTTGGAACTCTGCAGGTTCT
+
[truncated: 2,697,301 more chars]
