# Supplementary material for: Fast but not furious: a streamlined selection method for genome-edited cells
Source: Life Sci Alliance. 2021 Apr 26;4(6):e202101051. doi: 10.26508/lsa.202101051 (PMC8127327; doi:10.26508/lsa.202101051)
Supplement: Supplementary file 1 [file LSA-2021-01051_Supplemental_Data_1.zip › SANGER and Deep Sequencing/ACTB/67_S67_L001_R1_001.fastq]

@M05620:37:000000000-D9766:1:1101:14949:2129 1:N:0:67
GAGGCTGCTTTGGAAGAAACTCATAGATTACTGCAACAGTTCCCCCTGGACCTGGAAAAGTTTCTTGCCTGGCTTACAGAAGCTGAAACAACTGCCACTGGGATGCTACCCGTACGGAAAGGCTCCTAGAAGACTCCAAGGGCGAAAACGAGCTGCTGAACCACTGGCAAGTAAGTCAGGCCTTTCCGCTTTCGCACTCTTGTGGATCCAATTGACCCATTCTCAGCATTTGTACTTGTACCTGACACGCC
+
>>AAAAFAFFFFGGGG1GGGGGHHGGGFFGHHHHHCFHHFGHHHHGCGEGHHHHHHHF0FFHGHHHHHHHHGHHHHHHHHHHHHHHGHHHHHH>FGGBGHHHGH/0BGGHHG/>>>EGF?FAEFHG1FEGHHCHHH11FGG??C//<<0//?AC1?C1<><.<.>GHGHFGBDBGDHHHE/CFHGHHGGGG.0;E?CGGGGGFGBFFGGGEGG0C00/;9FGBFFFFGGGGGBFFFFFFFFFFFFBFBA@F
@M05620:37:000000000-D9766:1:1101:18276:2134 1:N:0:67
GAGGCTGCTTTGGAAGAAACTCATAGATTACTGCAACAGTTCCCCCTGGACCTGGAAAAGTTTCTTGCCTGGCTTACAGAAGCTGAAACAACTGCCAATGGGCTACTGCACGCTAGGCGCAAGTAAAAGCAGCTACACGAGGCGACGCCGCGAAAATACCCCACTGGACAGTGGCACAGACCTTTCCCATTTCGCCCTCATCACGCTCGCCGAGCCAATTTAACAGCTTTTATCATTTGTACTGACAAGCC
+
A11AAAFAFFFFGGGG1EBGFGBGGGGHHDGHHHGFFFGDGHHHHGGFGEGHHHHHHHBFFGHHFHHHHHHHHHHHHHHHHHHGHHHHHFEHHHHHFFHHB00B0F111B1?//?/00>>///1>22BBF10F01<10///>>////<---<---:0000/.:..0/;.C.90/./0/=/..;000900;;FG/=..;9-////:-;---;--;;@F-/;///;F/-9:BB//;9FF///9;B/;///---
@M05620:37:000000000-D9766:1:1101:19094:2173 1:N:0:67
GAGGCTGCTTTGGAAGAAACTCATAGATTACTGCAACAGTTCCCCCTGGACCTGGAAAAGTTTCTTGCCTGGCTTACAGAAGCTGAAACAACTGCCAATGGTACGCTACCCGACCGGAAAGGCAACTAGCAGACAACAAGGGAGTCACCGAGATGATGCAACCATGGAAAGTCATTCAGGCCTTTCAGCTTTCGCACTCTTGTGGATCCCATTGAACCATTCACAGCATTTGTCCTTGTACCTGAACAGCC
+
ABBCCCFAFFFFGGGGGGGGGGHHHHHHHHHHHHHHGFHBFGGHHGGFAFGHHFHFHFCBBGHHHHHHHHHHHHGBGHHHHHHHHHHHHHHHHHHHHFHHH4B411??>2BE/>>EEGCE0F/00?BBFGFFFA22?//FCD//???1?E///.<1F1>11>><FBGC1<CD0000=D0DGG/<<D::<GHHG:;CDCF0G0C0;;CBF/0;0090:.:F00090;C/CBFBF0;;BB9/B9BFBFFFBFA
@M05620:37:000000000-D9766:1:1101:13822:2208 1:N:0:67
AGTGCCAGCTCTCAATCGCACAGGGGACCCAGGGCCTGGCCCCTCCATCCAGAAAACCTATGACCTCACCCGCTACCTGGAGCACCAACTCCGCAGCTTGGCTGGGACCTATGTGAGTATCCAGCGTAGGAATCTGGGAGGTGGGGAGGAGGGAGGAGTTGGGGAAAGACAGTCCTAACCGTGGAGGGTTCTGGTAAATGATGGGGTGAGGAGGGGCTCTTTGGCTCCCTCCAGTCCCCCTGTCTGGTCTA
+
A>AABFFFBFFFGGGGGGGGGAHDGEFEEFHEF2EEBFHFGHGGFGHEGGGHFFBFHGHBEGFGHHHFHHHEEG>EHGFFGGGHHEHEGCEGDF?EEFGFE3BFGCF0E011?22?FBF122BFF?CDG/FF1GHDGGGG?/?F@CF--.<.<EE@.E;/;/:-:A.;9//;000;;FB.-:9:DCEG9;CF0F9;9BFBB/9FFDDBE..9.A;@B-9BFFF///B.;.;.9//9//A.99F/BBF//:B
@M05620:37:000000000-D9766:1:1101:18080:2403 1:N:0:67
AGTGCCAGCTCTCAATCGCACAGGGGACCCAGGGCCTGGCCCCTCCATCCAGAAAACCTATGACCTCACCCGCTACCTGGAGCACCAACTCCGTCGCCTGGTTGCCACCTATGTGAGTATCCAGCGCAGGAATCTGGGAGTTGGCGAGGAGTGAGGAGTTGGGGAAAGACAGTGCTAACCGTGGAGGGTTCTGGTAAATGATGGGGTGAGGAGGGGATCTTTGGCACCCACCAGTCCCCCTGTCTAACCTA
+
A1>AAF11>FF3FAGGGFGFEGCH0AEA0EHHGCEE//FF0BEGGGHFEGFF1AAGHGF1F12FFGBGHHHEEECEHHFBGGF>>>EGGGHGG?0>E?EHG1F<B<BGHFHHEHGHHDDDG22BGC?C//FHBHHHGHFFEFHH1>>--==GHGHHHE/GFBCGGGEHGHHHH0<;9C99A;;@BGF@9:C0;=;00BBBFBFFEFF@F-9/9B@<B:AFFBF/B/;-9---9-:;9B?B;AF/////;9/
@M05620:37:000000000-D9766:1:1101:10480:2418 1:N:0:67
AGTGCCAGCTCTCAATCGCACAGGGGACCCAGGGCCTGGCCCCTCCATCCAGAAAACCTATGACCTCACCCGCTACCTGGAGCACCAACTCCGCAGCTTGGCTGGGACCTATGTTTGATTCTCGCGCGTGGGCCTCTGAGCTTTGGAGGGGCGAGCGGAGTTGGGGACAGACCTTCATCCGCGTGGGGGGTTCTGGTATCTGATGGGGTGGGGCGGGGCTCTTTGGCTCCCCCCCGCCCCCCTGTTTGGTC
+
AAAAAFFFAFFFGGGGGG11EAGGGGGEEGHGGEGGFGHHFHGEFGHFHHHHFHGHHGGBGHGHHHHHHHGGGGEGHHHHHHHGHHHHGHEGGGGGGHHHGHHGGGCGGHHHHHH2<12BBB2/<B/<>/</.>F<FG1>C111FG/<.-<-;-;--;--9/CF--;-;-B--/9///9B-;;--;-;-99;-/BB9B///:9/B9-9-9--9-;9-9>@?FEF/;B;B-A--9-;-99@@9@-F9;9-A/
@M05620:37:000000000-D9766:1:1101:16051:2423 1:N:0:67
AGTGCCAGCTCTCAATCGCACAGGGGACCCAGGGCCTGGCCCCTCCATCCAGAAAACCTATGACCTCACCCGCTACCTGGAGCACCAACTCCGCAGCTTGGCTGGGACCTATGTGAGTATCCAGCGTAGGAATCTGGGAGTTGGGGAGGAGTGAGGAGTTGGGGAAAGACAGTCCTAACCGTGGAGGGTTCTGGTAAATGATGGGGTGAGGAGGGGCTCTTTGGCTCCCACCAGTCCCCCTGTCTGGTCTA
+
BBABCFFFCFFFGGGGGGGGGGHGGGGGGGHHGGGGGGHHHHGHGGHHHHHHHHHHHGHHHHHHHHHHHHHGGGGGHHHHHHGFHHGGGHHHEFGGGHHHGGHGGGHHGHHHHHHHHHHHHHHHHGEGGGHHHHHHHHHGGHHHGGGGGGGHHHHHHGHHHHGGGGHHHHHHHHHHHHHHGGGGGGGGFGGGGGCGGGGGGGGGGGFFFFFFFFFFFFFFFFFFFFFFFFFFFFFFFFFFFFFFFFFFFFF
@M05620:37:000000000-D9766:1:1101:17239:2481 1:N:0:67
AGTGCCAGCTCTCAATCGCACAGGGGACCCAGGGCCTGGCCCCTCCATCCAGAAAACCTATGACCTCACCCGCTACCTGGAGCACCAACTCCGCAGCTTGGCTGGGGTCGGCCTCTGGTCTTTGGGGAGGAGTGCGGCGTTGGGGCACGACCGTCCTCCCCGTGGAGGGTTCTGTTAAATGCTGGGGTGCGGCGGGGCTCTTTGGCTCCCCCCCGTCCCCCTGTCTGGTCTATCTCCTTCCCTTAGCTCGG
+
ABAAAFFFBFFFG4FFDFF2E?GAFEAFGDEF2EE?FFGGGHGHGGHHHGHHGGHFHGHHGEGHHFGHHHHGG/>EHHFG2?FGHH11EGHB/E/E@GBEEGHGG/>??BC>DGHHHG@22FFGHGGFGGGGFHHGGF<AACHGGDGGGGGGGGGGB;:;CBEEGDFFFAFFF//9BF/;FFFFFFFFF?@D@DFFFF;EFFFFFBFFFFADAFFFF9DFFFFBFFFFBBF9F99FF//;B.9BFF/;BDD
@M05620:37:000000000-D9766:1:1101:18929:2518 1:N:0:67
ACTGCCCCTTCTCAATCCACCCAGTGATTCCTGCCCCTGCTCCCCCAGTCCTGCTAACCGTTGCCTCCCTGGCTCCCAGTAGCCCCAACTACGCCCCTTGGGATGTTACTCGTCCGGAACTGCTCCTAGAAGCCTCCCAGGGCGTCACCGCGCTGCTGCACCCCTGGCACGTCCTTCAGGCCTTTCCGCTTTCGCACTCTTGTGGATCCCCTTGCCCCATTCTCCGCATTTGTACTGGTCCCTGACCCGCC
+
1>>AA11>>BBBB3BBF1BBBAA011BD3DDFBFGG0AB01BBFFG/BBFGD11BADFHGEBBB1BBBFGGEGF1BFFF@1DF1B?/BBBB1/>>>E>BBFAFHG1B2B2B?FFEEECGGF1BGHGGHH@@FCGHHHGCHFGGGCGGGGCCGGGGGHHGHHH<;CEHHG:EHHA.CGFGGCFGGGGGGBGBGGG9EGGGGGGFFFFFFF-9BFFBBFAFFFFFB/AB-B;BFF;BF:/B/B;BFF//;9@@
@M05620:37:000000000-D9766:1:1101:17088:2594 1:N:0:67
AGTGCCAGCTCTCAATCGCACAGGGGACCCAGGGCCTGGCCCCTCCATCCAGAAAACCTATGACCTCACCCGCTACCTGGAGCACCAACTCCGCAGCTTGGCTGGAGTCGGCCTCTGGGCGTTGGGGAGGAGTGCGGCGTTGGGGCACGACCGTCCTACCCGCGGAGGGTTCTGGTAAATGCTGGGGTGCGGCGGGGCTCTTTGGCTCCCACCCGTCACCCTGTCTGGTCTATCTCCTGCCCTTAGCTCGG
+
AAABBFFFBFFFGGGGGGGCECHCFGGGAECGFGGEAEGGCHGFGGHHGHHHFFFHGGHFHHFHHHGHHHHGG?EGHHFHFFFGHHA1EFHHEEC//3?B<3?FCHEFFBCC?DHH?F2//>B@HGGGGGGGCGFGG?C@CCFG-.@AEGGA?CDDFG0CFG-9B;9BF9AFF///9BBFF/BBFFF.DFFF9;DBDF-EFFFF9FBFFFFFFABA.DABFE.;99F99;;/9////;BFFFFFFB/9BAF
@M05620:37:000000000-D9766:1:1101:20974:2616 1:N:0:67
AGTGCCAGCTCTCAATCGCACAGGGGACCCAGGGCCTGGCCCCTCCATCCAGAAAACCTATGACCTCACCCGCTACCTGGAGCACCAACTCCGCAGCTTGGCTGGGACCTATGTTGAGTATCCAGCGTAGGAATCTGGGAGTTGGGGAGGCGTGCGGCGTTGGGGAAAGACAGTCCTAACCGTGGAGGGTTCTGGTAAATGATGGGGTGAGGAGGGGCTCTTTGGCTCCCACCAGTCCCCCTGTCTGGTCT
+
AABBBFFFAFFFGGGGGGGGGGHGGGGGEGCAFEGF2FGHHHGGGGHHHGGHFHHHHGHBGFEHHHHHHHFGGFGGHHHHHHHGHHHHGFHHGGGGGGHHGHHEE?G0EHHHGHGHFHHGHHHBGGB?ECGG2FGGDGH0??GHGGG.-C.AEC.<D-@-;:F???FEFGGGGGGBFGGFFG.EF.:AF;AAFFFFFFFFFFFFFFFDDEFFBF.9BDCEFFFF/BFFFFFFFFFFFFFFADFFFFFFFF;
@M05620:37:000000000-D9766:1:1101:19414:2679 1:N:0:67
GCTGCTGCTTTTGAATCAACTCATAGATTCCTGCCCCAGTTCCCCCTGTCCCTGTAACCGTTTCTTGCCTGGCTTCCAGAAGCTGCAACCACTGCCCCTGGGATGCTACACGTCCGGAGCAAGTCCTAGCAGCCTCCCAGGGCGTCACCGCGCTGCTGCCCCCCTGGAAAGTCGTTCAGGCCTTTCCGCTTTCGCACTCTTGTGGATCCACTTGCCCCATTCTCAGCATTTAGCCTTTGACCTGACCCGCC
+
>>1>A11BBF311AB3F1BF3BBA3DDFDFGHHHGHGAB1DDGHHG0BABFBB1ADFBGEEGFH2D1BGGHHHH0BBGG1BFG111BFH0BFG@FGF/BF/B0B/FF2@10?B>/>>>/>/00B1B>BG1<GF/0B?F01/<CB/</??/<<<--.<110<<<@-.<:/C.G0.:.::00/.;/09;..CCGGBA9?AG0;000.0;0/////;BF/;9F///BFB9/BFF////;B////;F-9//;@--
@M05620:37:000000000-D9766:1:1101:16487:2776 1:N:0:67
ACCACACCTTCTACAATGAGCTGCGTGTGGCTCCCGAGGAGCACCCCGTGCTGCTGACCGAGGCCCCCCTGAACCCCAAGGCCAACCGCGAGAAGATGACCCAGGTGAGTGGCCCGCTACCTCTTCTGGTGGCCGCCTCCCTCCTTCCTGGCCTCCCGGAGCTGCGCCCTTTCTCACTGGTTCTCTCTTCTGCCGTTTTCCGTAGGACTCTCTTCTCTGACCTGAGTCTCCTTTGGAACTCTGCAGGTTCT
+
CBCCCCDCFFFFGGGGGGBGGGHHGGGECEHHHGGGCGGGDHHHHGGGGGGGGHGHHHHFGGGGGGGGGGGHHHHGGGGHGHHHHGGGGGCGGGHGHHDGHHEHC1?1?=?FFHECCD-CCDGHFD<GD=GGH.@DDAGHEFHFHFGG0FFGFFFG?E?--;.0:CFFFFFFFFFFFBFFFFFBFFFFFFFFFB@DFFFFB.BFD?FFFFFFFFFFB0;FFF0;//:FFFFFF0BBF0B0B00B:F.FFB:
@M05620:37:000000000-D9766:1:1101:20146:2862 1:N:0:67
ACCACACCTTCTACAATGGAACTCTGCAGGTTCTCGATCAGAACATCACCCGTCTGACCTCCAGCCACGAATTCCTATCTCGTAACCCGTCTTCTGCTTGAAAATCAACCACCACCTACCACTTCCAGCGGCATACTACCTCATTCCTTGCCTCCATAAACACCGCCCTTTCACACTTTTTTTCTCTTCTGCCCGTTTCCGTATGACACTCTTCTCTGACCTGGAACTCCGTTGGCAATCTGGAGGCTCAA
+
AAAABBBBFFFFGGGGFGG4BEHHHHHHHHCGDEHGHGBA33D2B5BGFHHEEEGFBGGFGE23BAFG?E1A1F5BDB3DDF1BB1B1EBEHC4DGH4GH1FGG43B@30/?///?0?B0333F3?343//>//222222@@2222@221111<?01?<<1??<-<<-<G0=00</<000<-:CCCCBB0;C0..;AB/0C0../0;000/0;BFF090;/0/.////:;.;B../9///////.....//
@M05620:37:000000000-D9766:1:1101:15039:2877 1:N:0:67
ACCACACCTTCTACAATGAGCTGCGTGTGGCTCCCGAGGAGCACCCCGTGCTGCTGACCGAGGCCCCCCTGAACCCCAAGGCCAACCGCGCGAAGATGACCCAGGTGCGTGGCCCGCTACCTCTTCTGGTGGCCGCCTCCCTCCTTCCTGGCCTCCCGGAGCTGCGCCCTTTCTCACTGGTTCTCTCTTCTGCCGTTTTCCGTAGGACTCTCTTCTCTGACCTGCGTCTCCTTTGGAACTCTGCAGGTTCT
+
BBBBBBB>BCFFGGGGGG5BGFHHGEGA4EHGGBFE2EEFDHHHHGGGFGGGFHGHHHHEGG?EGGGGGGGHHHHGGGGHGHHHHGGFGG/>DGGCGHHHHHHHGFH1AFEGGHGDGGGGHHHHHHHHHHHGHHGGGGGGGGGGGGGGGGGGGGGGGGG9;@FFFFFFFFFFFFFFFFFFFFFFFFFFFFFFFFFFFFFFFFFFFFFFFFFFFFFFFFFFFFFF.BFFFFFFFFFFFFFFFFFFFFFFFFF
@M05620:37:000000000-D9766:1:1101:18488:2909 1:N:0:67
ACTGCCGCTTATTAATCGACCCCCTGATCCCTGCCCCAGCTCCCCCAGCCCTTACAACCGTTTCCTACCTGGCTACCAGTAGCGCCAACGACGGCCCATGGGATGCTACCCGTCCGGAAAGGCTCCTAGAAGCCTCCCAGGGCGCCACAGCGCTGCTGCACCCCTGGCAAGTCAGTCAGGCCTTTCCGCTTTAGCACTCTTGTGGATCCAATTACCCCATTCTCAGAATTTGTACTTGTAACTGACCCGCC
+
1>>>>1>>>A1BBABBGEG0AE0AAB0A1DGE1GH///BB1BBFEE/B0/BA0B11AFAF/E0B@12BFFECG0BFGGG1BGH//>?>FEFE?>><</BBCG01?FGHHHGGB<C?@/>/FFGHHFGH11>F1>FGHGBGACCG-C.:...ACC@BF00;FGG?AEEGBBEF099;CFFGGEFFFFFFB-AEFFBBFFFFFEF/-9BFF/9FF/;:BFBBBFFFF//9FFFF:9BFF/;F/B/9FFB--;;
@M05620:37:000000000-D9766:1:1101:11657:2981 1:N:0:67
AGTGCCAGCTCTCAATCGCACAGGGGACCCAGGGCCTGGCCCCTCCATCCAGAAAACCTATGACCTCACCCGCTACCTGGAGCACCAACTCCGCAGCTTGGCTGGCGTCGGCCTCTGGGCTTTGGGGAGGAGTGCGGAGTTGGGGCACGACCGTCCTCCCCGTGGAGGGTTCTGGTAACTGCTGGGGTGCGGCGGGGCTCTTTGGCTCCCACCCGTCCCCCTGTCTGGTCTATCTCCTGCCCTTAGCTCGG
+
A?AABFFFBFFFFGGGGAFGEEEGCEGGGGHHGGGGGCHGHHGHGGFHFHHHGA3FHGHFHHEGHHBGHHHGGGCEHHHHHHHF1FGFGFHHGFGGG3GHGHHGA/EE/<C//CHHHH0/0?FDCFGGGGDAFHHDC--CCHHCGDGGDDCD@DGGG0/;=-;ABDG??.9AFF/BFE/;:9BFED<D;A@BBB?BBBBFEFFFFFFFFEBFFDBFFDDFFBFFFFFFFFFBFFFFF//;AEBFFF/;FFB
@M05620:37:000000000-D9766:1:1101:11720:3001 1:N:0:67
GAGGCTGCTTTGGAAGAAACTCCTAGATTAAGGCAACAATTTCGCTTGGAACTGGATAAGTTTTTTGGCTTGCTTAATGAAGCTGAAACAACTGCCAATGGGCTACAACCCGTAAGGCGAGGAGAAAAGAAGACAGAAAGGGAGAAAAAAAGAAGATGAAAGAATAGGAAGGAAGTAACAAAGGAGGGATCTAGCAAAAGTGGGGCTGAAATAGAAAAATTAACAACATTGGAACTTGCAACTGTCAAGTA
+
>3>A>>BAC5B@F4BB4BBBFG4GF5B5AD55BB4A222B55DB22AA2BBAAB3BD53ADDAABEA033BABD@5@5DFGH33F33BBB1B3B333B@3B11?1B3@F1/////0?B/////?/01BB/@01000<1110C/?/010<-->.001>00000<.0000<D.../:C00000:;//..-;/.:0;9;0;//000.;.;..00009009;9;B/////;.///////9;//9/;9///;BB//
@M05620:37:000000000-D9766:1:1101:14545:3029 1:N:0:67
GAGGCTGCTTTGGAAGAAACTCATAGATTACTGCAACAGTTCCCCCTGGACCTGGAAAAGTTTCTTGCCTGGCTTACAGAAGCTGAAACAACGGCCAAGGGGCCGGTAAGCGAACGGAACTACTACTAGCAGACTCCCAGAGAGACACCGCGCTACTGCACCAATGGCACGTCGTTCAGGCCTTTCAGCTTTCGCACTCTTGTGAATCCACTTGCCCCATTATCCGCATTTGTACTTGTCAATGAAGGGCC
+
B@BBBBFBFFFFGEGGFGFGGGHHHGHHGHHHHHHHHFGDFHHHHGFFEFGHHGFFG32B3DHHHFFFHHHHHHHHHHHHHHHHHHHFF?EC0>>EEE1?EE////>>/3B///><//FCG2@>2@>>FGFF2@GH2?01//<?/<?G.-<C-<-<00=<CGH.CHH//;;..--:CGHFGFGGGG0CF0;;CDA.BDFFF0;009;FGFBB/;;:BEDFF/B//;AFFFFFFF/BBF///9;F////;.A
@M05620:37:000000000-D9766:1:1101:9548:3065 1:N:0:67
GAGGCTGCTTTGGAAGAAACTCACAGGCCAGGGCAAAAATTTCTGCAGGGCCTACGTATGATTTCCGGTCCCGAAAACGTAGCTCAAAGGACGGCTTCTGCTCGAAAAAAACACCCGCAAGGAAAGGCTCCTATAAGAATACAACGGAGTAAAAGAGCTGAGCAAACAATGGAAGGAAAGCCAGGCACTGCATCTTTAGAACTCATTTGGATCCAATATTAGCCTCATCTGAAAATTTAATAGTAACCGAC
+
AAAA>AFABDFFGBGGFGBFG1B1E1A00B0BAAAAAG0A1ADADB2A0AAB/00A0B1BAA2DB2/A/A/0/////B>0BFFG111B1BBB>/E/>0BFFF1/>B/<0<</?<<///>/</<0<00?1<<>1=DB<F111111/-<<../0<00.//:/0./0//:..00/00/;.9/././....;//0;09000000090;00/;9////-://////9///-/;///9;//;9F/////9//;;---
@M05620:37:000000000-D9766:1:1101:14981:3090 1:N:0:67
ACCACACCTTCTACAATGAGCTGCGTGTGGCTCCCGAGGAGCACCCCGTGCTGCTGACCGAGGCCCCCCTGAACCCCAAGGCCAACCGCGAGAAGATGACCCAGGTGCGTGGCCCGCTACCTCTTCTGGTGGCCGCCTCCCTCCTTCCTGGCCTCCCGGAGCTGCGCCCTTTCTCACTGGTTCTCTCTTCTGCCGTTTTCCGTAGGACTCTCTTCTCTGACCTGCGTCTCCTTTGGAACTCTGCAGGTTCT
+
BBBBBBB>BFFFGGGGGG5FGGHHGGGB4EGGGAEE2EEGCGGHHGGFEEEGBHFHHGGAEC?EGGGGGGGHGHHGGGGHGHHHHGGGGG/BGGHB2GHHHHHHGHH1>FGGGHHGGGGGHHHHHHHHHHHGHHGGGGGHGGGGGGGGGGGGGGGGGGG;?DGGFFFFFFFFFFFFFFFFFFFFFFFFFFFFFFFFFFFFFFFFFFFFFFFFFFFFFFFFFFFF.@FFFFFFFFFFFFFFFFFFFFFFFFF
@M05620:37:000000000-D9766:1:1101:9015:3091 1:N:0:67
GCGGCTGCTTTGGAAGAAACTCATAGATTACTGCAACAGTTCCCCCTGGACCTGGAAAAGTTTCTTGCCTGGCTTACAGAAGCTGAAACAACTGCCAATGGGATGCTCCACGTCAGGAACAACTAATAGCAGCCTCACAAGGCGTCCCCGCGCTGCTGACCAACTGGACAGTCCTTCAGGACTTTCCGATTTCGCACTCTTGTCGCTCCCCTTGCCAAATTATCAGCTTTTGTCATTTTCACTGACAAGCC
+
1111AADAFFDFG1FC1CGEGGBG3G1FGAFGFHG1FFGABGGHHGGGEBGGGHFAGE0BADGHGGHGHHHEHFGFGHHGFHGF1@1@BBG/FF1GFBGHHH0F/BF1BGFE?F/EC10B00/B11B>BFGGFC0B1/110??C///?//<A/>-.><10<1<>0FC/.<<DF00=DDG0<CCGHHH..=EGHH..;;F0F0C0;.;9A=./9FFG00/CF00;;/;/;9B/BFFFBF/:/BFFF/;/;AE
@M05620:37:000000000-D9766:1:1101:20613:3116 1:N:0:67
ACTGCCACTTCTCAATCGACCCGTGGATCCCTGCCCCGGCCCCCCCAGTCCGTATAACCGTTACCTCCCTGGCTACCAGGAGCATCAACTACGCCCCTTGGGATGCTACCCGTCCGGAAACGCTCCTAGAAGCCTCCCAGGGCGTCACCGCGCTGCTGAACCCCTGGCAAGTCAGTCAGGCCTTTCCGCTTTGGCACTCTTGTGGATCCAATTGCCCCATTCTCAGCATTTGTACTCGTACCTGACGCGCC
+
>>>>A>BB@D1BBBFGGABAAA00AABA1BFGHCHH/AAA/AAEEG>>1BFB/B0B@G1/E//?BFB?FF1GHHBGGBH?FFH?1BGHHBFG/<</>?FGH//<F0?2F0<??//<@?C-0.<.C.GHH0G0/<GCC.CH..:A--C.0.-999A90F09/9...9A9F0:9//;;FF99/A//9//AAF-E/;/B9-B/B//BBBF/B9/:9F//;9AFFF/9B/B/;/B99/;F/:9;AAFBF9--;=>
@M05620:37:000000000-D9766:1:1101:20302:3126 1:N:0:67
AGTGCCAGCTCTCAATCGCACAGGGGACCCAGGGCCTGGCCCCTCCATCCAGAAAACCTATGACCTCACCCGCTACCTGGAGCACCAACTCCGCAGCTTGGCTGGGATCTGGGCGTTGGGGAGGAGTGAGGAGTTGGGGACCGACCGTCCTACCCGTGGAGGGTTCTGGTAACTGATGGTGGGAGGAGGGGCTCTTTGGCTCCCACCAGTCCCCCTGTCTGGTCTATCTCCTGCCCTTAGCTCGGACGAGC
+
AAAABFFFBFFFGGGGGGGGGGHHGGGGAFHHGGGGFEHHFHGHGGHHFHHGGHBHHGFHHHGHHHHHHHHGGGGGHHHHHHGGFHHHGGHHGGGGGFHHGHHGFGHGGHEFB/BDGG0@DFC//?0?<F0?.<0=F-C.<.<-=--C:A.00.;:C.AAEG@:;.C0B;;90;BF;FB0;.;.;=.9A>@-;:B/FFFF//9:;.9:F;/:;9A=EFFFFF/BF/;BFFEFFFFFFFBF/;BDFDF-99>
@M05620:37:000000000-D9766:1:1101:13075:3218 1:N:0:67
AGTGCCAGCTCTCAATCGCACAGGGGACCCAGGGCCTGGCCCCTCCATCCAGAAAACCTATGACCTCACCCGCTACCTGGAGCACCAACTCCGCAGCTTGGCTGGGACCTATGTGAGTATCCAGCGTAGGAATCTGGGAGTTGGGGAGGAGTGAGGAGTTGGGGAAAGACAGTCCTAACCGTGGAGGGTTCTGGTAAATGATGGGGTGAGGAGGGGCTCTTTGGCTCCCACCAGTCCCCCTGTCTGGTCTA
+
AAAAAFFFBFFFGGGGGGGGGGHHGGGGGGHHGGGEDGHFHHGHGGHHHHHHFBHCGGHHHHFHHHHHHHHGGGGGHHHHFHGHHHHFGHHFEE?EGCGHGHHGFGHHGHHHHHHHHHHHHHHHHGEGGGHHHHHHGHHGGHHHGGGGGGGHHHHHGGHHHHGGGGHHHHGHHHHHHHHGGGEGGGGGCFFGGGFFGGGGGGGGGGFFFFFFFFFFFFFFFFFFFFFFFFFFFFFFFFFFFFFFFFFFFFF
@M05620:37:000000000-D9766:1:1101:21655:3223 1:N:0:67
AGTGCCAGCTCTCAATCGCACAGGGGACCCAGGGCCTGGCCCCTCCATCCAGAAAACCTATGACCTCACCCGCTACCTGGAGCACCAACTCCGCAGCTTGGCTGGGACCTATGTGAGTATCCAGCGTAGGAATCTGGGAGTTGGGGAGGAGTGAGGAGTTGGGGAAAGACAGTCCTAACCGTGGAGGGTTCTGGTAAATGATGGGGTGAGGAGGGGCTCTTTGGCTCCCACCAGTCCCCCTGTCTGGTCTA
+
AAAABFFFAFFFGGGGGGGCEFHFFGGGGGGHGGGGGGHHCHGHGGHH5FGGGFBGHGGHHDDGHHHGHHAEG/EGHHHHHHHHHHFHGFHHGFGGEGHHGGHGGGHGFHHHHFHHHHHHHHHHHCEGGGHHHHHHHGGGFHHHGGEGGGGHHFHHFGHHHHGGGGHHHHHHHHHHHHHHGDFGFGGGEGGGGGGGGGGGGGGGGGFFFFFFFFFFFFFFFFFFFFFFFFFFFFFFFFFFFFFFFFFFFFF
@M05620:37:000000000-D9766:1:1101:21009:3225 1:N:0:67
AGTGCCAGCTCTCAATCGCACAGGGGACCCAGGGCCTGGCCCCTCCATCCAGAAAACCTATGACCTCACCCGCTACCTGGAGCACCAACTCCGCAGCTTGGCTGGGACCTATGTGAGTATCCAGCGTAGGAATCTGGGAGTTGGGGAGGAGTGAGGAGTTGGGGAAAGACAGTCCTAACCGTGGAGGGTTCTGGTAAATGATGGGGTGAGGAGGGGCTCTTTGGCTCCCACCAGTCCCCCTGTCTGGTCTA
+
AAAABFFFBFFFGGGGGGGGGGHHFGGGGGHHGGGGGCHGFHGHGGGH5GGHHB3GHGHFHHHHHHEHHHHGGEGGHHHHHHHHHHHGG3GHGEGGGFHHGHHGGGHHGFHFHHHGGFFHHHHGHGEFCGHHHHHHHHHGGHHGGGGCGGDHHHFHHGHHHBDFEGHHGHHHHHGHHHHHGFEGGGGG;C.FFGGGGGGGGGGGGGFFEFFFFFFFFFFFFFFFFFFFFFFFFFFFFFFFFFFFFFFFFFB
@M05620:37:000000000-D9766:1:1101:18572:3251 1:N:0:67
AGTGCCAGCTCTCAATCGCACAGGGGAGCCAGGGCCTGGCCCCTCCATCCAGAAAACCTAGGACCTCACCCGCTACCTGGAGCACCAACTCCGCAGCTTGGCTGGGACCTATGTTGCGTCTCCCGCGTAGGACTCTGGGCGTTGGGGCGGCGTGCGGCGTTGGGGAACGACCGTCCTACCCGTGGCGGGTTCTGGTAAATGATGGGGTGCGGCGGGGCTCTTCGGCTCCCACCAGTCCCCCTGTCTGGTCT
+
A1AAAFF11FFFGGGGGGGGGGHGG000ABFFA0BAFFCHCEFHCG0AAAGHFHHHH/0B1FGFHFGBHA>EE/>E0BBGGHHHHHFGGHHF/ECGEHBGFHHGGGHHGHHHHHHH1/C/EHHHGGGC<ACFHBGHHH0<CCGGHG@CCGGGGGF@@;@@@@F@@FFFF-;--ABFFF/AABBA@@@@@@EFFFFBFFBFBBFFFFFB@-@@9@@@@@<FFF/AB?FFFFBFF;A9;FFFF@FBFFFFFFF
@M05620:37:000000000-D9766:1:1101:18187:3255 1:N:0:67
AGTGCCAGCTCTCAATCGCACAGGGGACACAGGGCCTGGCCCCTCCATCCAGAAAACCTATGACCTCACCCGCTACCTGGAGCACCAACTCCGCAGCTTGGCTGGGACCTATGTGAGTATCCAGCGTAGGAATCTGGGAGTTGGGGAGGAGTGAGGAGTTGGGGAAAGACAGTCCTAACCGTGGAGGGTTCTCGATGATGGGGTGAGGAGGGGCTCTTTGGCTCCACCCAGTCCCCCGGTCTGGTATCTCT
+
AA>AAFF11CFFGGGGGGGGGGHGGC000GGGA0BAFFAHHAE/E/B11AFGGHGHHGFFGGHHHDGHHFCEG>EFFHGHFFHHHHFHGHHG>>EE>0BBEHHGAAGHGHHHHHHHHHHHHFHHHGCFCGHHHGHHHHGFEGHHGGC<CECFGGGHGGHHHHGGGGFHHHHHHFHHHHHHGGEGEGGGCFFBB9;BFFGGGGGC@EFFFFF@@?@A/;BFFFFFE/;ABFEFF/:;B--;@BFFB//;;FF
@M05620:37:000000000-D9766:1:1101:19155:3257 1:N:0:67
AGTGCCAGCTCTCAATCGCACAGGGGACCCAGGGCCTGGCCCCTCCATCCAGAAAACCTATGACCTCACCCGCTACCTGGAGCACCAACTCCGCAGCTTGGCTGGGACCTATGTGAGTATCCAGCGTAGGAATCTGGGAGTTGGGGAGGAGTGAGGAGTTGGGGAAAGACAGTCCTAACCGTGGAGGGTTCTGGTAAATGATGGGGTGAGGAGGGGCTCTTTGGCTCCCACCAGTCCCCCTGTCTGGTCTA
+
ABABBFFFBFFFGGGGGGGAECFCF2EEGEHHFGGGGGHHGHGHGGHHHHHHHHHHHGHGHHHHHGGHHHHGG>FGHHHHGHHHHHEGFFHFAECGGHGHGFHGGGHHGHHHHHHHGHHHHHHGHGEGGGHHHHHHHHHGGHHHGGGGGGEGGGHHFGFHHHGGGGHFHHHHHHHH0GHHGGGGGGGGGGGGGGGGGGGGGGGGGGFFFFFFFFFFFFFFFFFFFFFFFFFFFFFFFFFFFFFFFFFFFFF
@M05620:37:000000000-D9766:1:1101:20181:3345 1:N:0:67
GAGGCTGCTTTGGAAGAAACTCATAGATTACTGCAACAGTTCCCCCTGGACCTGGAAAAGTTTCTTGCCTGGCTTACAGAAGCTGAAACAACTGCCAATGGTACGCTACACGACCGGAAAGGCAACTAGCAGACACCAAGGGAGTCAACGAGATGATGCACCAATGGAACGTCAGGCAGGCCTTTCAGCTTTCGCACTCTTGTGGATCCCATTGAACCATTCACAGCATTTGTACTTGTCCCTGAACCGCC
+
AAAABBFBFFFFG4GGFGGGGGHHHHHHHGHHHHHGHHHFHHHHHGGGHGHHHHHFGHHHGHHHHHGHHHHHHHHHHHHHGHHHHHHHHHHHHHHHHHHHG@F41???E3BE/>>EEEGCHHH0B/BFGHHHHH2??</@//?/?<11?CF/?F1?=1>>1<0><FFGH1=GEE./<G.CCE/;;C00:CCGGECDGFFFFEFFDFFGG/9FEB00BCFF09000;C/F;/BB9/;999/9/;FF/:.;-@
@M05620:37:000000000-D9766:1:1101:18994:3495 1:N:0:67
GCGGCTGCTTTGGAAGAAACTCATAGATTACTGCCACAGTTCCCCCTGGCCCTGGAACCGTTTCTTGCCTGGCTTCCAGAAGCTGCAACAACTGCCCCTGGGATGATACCCGTACGGAACTGCTCCTAGAAGCCTCCCAGGGCGTCACCGCGCTGCTGCACCCCTGGCAAGTCGGTCAGGCCTTTCCGCTTTCGCACTCTTGTGGATCCACTTGACCCATTCTCAGCATTTGTACTTGTACCTGACACGCC
+
1>1AA>A>FFB1BAFFAFFGGGH3DAGGGABFDFABFCFADFGHHGAF/0BAGH/FFGCEBEEGDDDBGHHGHBB>FGHFGGHBBF0BFBFF1>BBF???/>GH/1BBGGHEGGGGGGA/1111<FGH11BF1F1FFFHHFCGG//CCDCGGGG-.>>0<CGG?FGEHF0CC0.;=EGHHHFHGGGF9EBGGGGGGGG/FGB;C.:0FF//;FF/BFFFFFF/B/999FFF/;/;FFFFFF/FFBBB9-;;
@M05620:37:000000000-D9766:1:1101:17579:3515 1:N:0:67
AGTGCCAGCTCTCAATCGCACAGGGGACCCAGGGCCTGGCCCCTCCATCCAGAAAACCTATGACCTCACCCGCTACCTGGAGCACCAACTCCGCAGCTTGGCTGGCGTCGGCCTCTGGTCTTTGGGGAGGAGTGCGGCGTTGGGGCACGACCGTCCTCCCCGTGGAGGGTTCTGGTAAATGCTGGGGTGCGGCGGGGCTCTTTGGCTCCCCCCCGTCCCCCTGTCTGGTCTATCTCCTGCCCTTAGCTCGG
+
ABAABFFFCFFFGGGGGGGCFFHGGGGGGGHHFEGGGFHHHHGHGGHHHHHHHHHHHGHHHFHHHFGHHHHGG>EFHHHHGFGHGHFFFFHHAFEGEHGHGHHGG<>?<>B<CEHHHF222DFGHGGGGGGGHHHGGC-;AFHGGGGFGGGDGGGGGC/;CDCEFDFFFDFFF099BFBFFBFBFFFADFBF9CDFFFFEFFFFFFFFFF.ADADDFDFFFFFFFFFFFFF0F0FFF00:AABFFF9BFFD
@M05620:37:000000000-D9766:1:1101:18841:3527 1:N:0:67
AGTGCCAGCTCTCAATCGCACAGGGGACCCAGGGCCTGGCCCCTCCATCCAGAAAACCTATGACCTCACCCGCTACCTGGAGCACCAACTCCGCAGCTTGGCTGGCGTCGGCCTCTGGTCTTTGGGGAGGAGTGCGGCGTTGGGGCACGACCGTCCTCCCCGTGGAGGGTTCTGGTAACTGCTGGGGTGCGGCGGGGCTCTTTGGCTCCCCCCCGTCCCCCTGTCTGGTCTATCTCCTGCCCTTAGCTCGG
+
AB>ABFFFCFFFG4GGGGGCGFHGGEEEEEHHFEGGGFHHFHGHGGHHHHHHFFHHHGHHGGHHHGHHHHHGGEEGHHHHFGHHHH1?EHHHAFCEEGFGGHHGG/>?BBDCGGCGHF222FFGHGGFGGGGFHHGGC<CADHGGGGGGGDGGGGGGGBEEGADFDFFFDFFF00;FF0;BFFFBDFFFFDF-BFFFFFFFFFFFFFFFF.DFFFDDFFFFFFFFFFFFFF0BFFFFFBFFEFFFF9;BFD
@M05620:37:000000000-D9766:1:1101:16627:3527 1:N:0:67
AGTGCCAGCTCTCAATCGCACAGGGGACCCAGGGCCTGGCCCCTCCATCCAGAAAACCTATGACCTCACCCGCTACCTGGAGCACCAACTCCGCAGCTTGGCTGGGACCTATGTGAGTATCCAGCGTAGGAATCTGGGAGTTGGGGAGGAGTGAGGAGTTGGGGAAAGACAGTCCTAACCGTGGAGGGTTCTGGTAAATGATGGGGTGAGGAGGGGCTCTTTGGCTCCCACCAGTCCCCCTGTCTGGTCTA
+
AAAABFFFBFFFGGGGGGGGFGHGGGGGGGHHCEGEEGHHHHGHGGGHHHHHGHHHHGHHHHHHHHHHHHHGGEGGHHHHFHHHHHHGGHHHGGGGGGHHGHHGGGHHGHHHHHHHHHHHHHHHHGGGGGHHHHHHHHGGGHHHGGFGGGFHHHHHHGHGHHGGGGHHHHHHHHHHHHHHGGGGGGGGEGGGGGCFGGGGGGGGGGDFFFFFFFFFFFFFFFFFFFFFFFFFFFFFFFFFFFFFFFFFFFF
@M05620:37:000000000-D9766:1:1101:17125:3561 1:N:0:67
AGTGCCAGCTCTCAATCGCACAGGGGACCCAGGGCCTGGCCCCTCCATCCAGAAAACCTATGACCTCACCCGCTACCTGGAGCACCAACTCCGCAGCTTGGCTGGGACCTATGTTTGACTCTCCCGCGTAGGACTCTGGGCGTTGGGGCGGCGTGCGGAGTTGGGGACAGACATTCCTCCCCGTGGCGGGTTCTGGTAAATGATGGGGTGAGGCGGGGCTCTTTGGCTCCCCCCCGTCCCCCTGTCTGGTC
+
BBABBFFFBFFFGGGGGGGGGCHHGGGGEEHHGGGGDFHHCGGHGGHHFHHHBEFHHGFFHHFHHHHHHHHGGGGGHHHHHHHHHFHHGHGHGGGEEFHHGHFGGCFHGHHHHFFGHH33BBFGHA/<//<C1?GHHF1><<-<DF-<.:;9@-A;9@9-.;BB;>EBEEFF.//;/9/;A.@;AF@@AF;E9FFF/B9/9BBBFFEFA9;.FA9>=-@F?FFF/BF;FFF.9-;;.:ADAFBEFBBFFB/
@M05620:37:000000000-D9766:1:1101:15785:3563 1:N:0:67
AGTGCCAGCTCTCAATCGCACAGGGGACCCAGGGCCTGGCCCCTCCATCCAGAAAACCTATGACCTCACCCGCTACCTGGAGCACCAACTCCGCAGCTTGGCTGGGACCTATGTGAGTATCCAGCGTAGGAATCTGGGAGTTGGGGAGGAGTGAGGAGTTGGGGAAAGACAGTCCTAACCGTGGAGGGTTCTGGTAAATGATGGGGTGAGGAGGGGCTCTTTGGCTCCCACCAGTCCCCCTGTCTGGTCTA
+
BCABCFFFCFFFGFGGGGGFGGHFGGEGGGHHFGGGGGHHHHGHGGHHHGHHHHHHHGHHHFHHHGHHHHHGGEEEHHHHFGHHHHHHGHHHAFCGEHGHGHHGGGHHGHHHHHHHHHGHHHHHHGGGGGHHHHHHHHFGGHHHGGFGGGEHHHHHHGHHHHGGGGHHHHHHHHHHHHHHGGFGFGGGGGGGGGGFGGGGGGGGGGFFFFFFFFFFFFFFFFFFFFFFFFFFFFFFFFFFFFFFFFFFFFB
@M05620:37:000000000-D9766:1:1101:9665:3564 1:N:0:67
AGTGCCAGCTCTCAATCGCACAGGGGACCCAGGGCCTGGCCCCTCCATCCAGAAAACCTATGACCTCCCCCGCTACCTGGAGCACCAACTCCGCCTCTTGCCGGGTGCCTATGTTAGTTTCCAGCTTATCGATGTGGGAGTTGGGGAGGAGTGAGGAGTGGGGGAAAGACAGTCCTAACCGGGGAGGGTGCTGGTGAATTATTGGGGGAGGAGTTGCTCTCTTGCTCCCACTAGTCCCCCTGTCTGGTCTA
+
3>AAADF4AFFFGGGGGAFAE2BAAAFEGE22BAEE2BBABFE1EFBGFG3B3A3BBEC3B35DBDB1F>1EGGEEH3B1BFG11?FHGFGH??//?BFD33<>>?/?0BBB122>@G2>FGBFG1@111///1?<1//</>FG>A.<<C.<.00.0<=..;:-:C.FFGGFGBBB00CFG------;:.;F//;./;///;/;/;@---9.;./;B/;//;///9;/AFA./;B/BFEDB;99FF99;;/
@M05620:37:000000000-D9766:1:1101:15230:3602 1:N:0:67
AGTGCCAGCTCTCAATCGCACAGGGGACCCAGGGCCTGGCCCCTCCATCCAGAAAACCTATGACCTCACCCGCTACCTGGAGCACCAACTCCGCAGCTTGGCTGGCGTCGGCCTCTGGTCTTTGGGGAGGAGTGCGGCGTTGGGGCACGACCGTCCTCCCCGTGGAGGGTTCTGGGAAATGCTGGGGTGCGGCGGGGCTCTTTGGCTCCCCCCCGTCCCCCTGTCTGGTCTATATCCTGCCATTAGCTCGG
+
AA>AAFFFBFFFGEGGGFGAE?GAFEEEEBGHABE2AAGHCGGHGGHHGHHHFBEFHGHGGGDHHDGHHHHFG>EEHHHGBGHHGH1FFHFF>E/E>CBFFFHG//><>/@BEGCFG2222@FGHGGGG->EFGEFGG@CCGHG?;-EGGDFGGGG?;FAEDCDDDFF;9AF///.:;9BFFFFFFFABFBF@DBFFFCFEFFF/;BFFF.ADFFD.AFFF-;;FFFFFBB/B//B////;/9BFFFF/DB
@M05620:37:000000000-D9766:1:1101:17326:3661 1:N:0:67
AGTGCCAGCTCTCAATCGCACAGGGGACCCAGGGCCTGGCCCCTCCATCCAGAAAACCTATGACCTCACCCGCTACCTGGAGCACCAACTCCGCAGCTTGGCTGGGACCTATGTGAGTATCCAGCGTAGGAATCTGGGAGTTGGGGAGGAGTGAGGAGTTGGGGAAAGACAGTCCTAACCGTGGAGGGTTCTGGTAAATGATGGGGTGAGGAGGGGCTCTTTGGCTCCCACCAGTCCCCCTGTCTGGTCTA
+
>AAAAFFFCFFFGGGGGGGGGGHCFGGGGGHHGGGGGGGHHHGHGGHHHHHHHHHHHGGGHHHHHHHHHHHGGGGGHHHHHHHHHHHHGHHHGGGGGHHHGHHGGGHHGHHHHHGHHHHGHHHHGGDGGGHHGHHHHHGEAFHHGGGGGGGHHHHHHGFFGHGGGGHFHHHHHHHHHHHEFCEGGGGG9AFFGGCFGGGGGGGGGGFFFFFFFFFFFFFFFEFFFFFFFFFFFFFFFFFFFEFFFFFFFFF
@M05620:37:000000000-D9766:1:1101:16708:3705 1:N:0:67
AGGGCCAGCTCTCAATCGCACAGGGGACCCAGGGCCTGGCCCCTCCATCCAGAAAACCTATGACCTCACCCGCTACCTGGAGCACCAACTCCGCAGCTTGGCTGGGACCTATGTTTGGTACTGCCGGGTTGGCATCTGAGCGTTGGGGCGGCGAGCGGCGTTGGGGACAGACGTACGTACCCGTGGCGGGTTCTGGTAAGTGATGGGGTGCGGCGGGGCTCTTAGGTTCCAGCATGTGCACCTGTCTGGGC
+
111>AA1AAFFFFGGBGAFCA0B00EEE00AAA0AEAAG00GEFFGF11B1110AFG?A1BG2GFG11FCCEEE//GEF>GGG/0?GGG01B>///>0B0<FG/??00/F111>2>0/?121210//>//</111<1<1<1-<.-<@C.;?------;9>---;--;@E999-----;B9-/--;9@@-@@?FB/9B/B/;/;9/B?FF@-9---;-----////////;//;-//;///;/;FF/9//-9
@M05620:37:000000000-D9766:1:1101:15640:3804 1:N:0:67
AGTGCCAGCTCTCCATCGCACAGGGGACCCAGGGCCTGGCCCCTCCATCCAGAAAACCTATGACCTCACCCGCTACCTGGAGCACCAACTCCGCAGCTTGGCTGGGACCTATGTTGCGTCTCCCGCGTAGGACTCTGGGCGTTGGGGCGGCGTGCGGCGTTGGGGAACGCCCGTCCTACCCGTGGCGGGTTCTGGTAAATGATGGGGGGCGGCGGGGCTCTTTGGCTCCCACCAGTCCCCCTGTCTGGTCT
+
AA>AAFFFCFFFG4FGGCE2ECFAFEBEFEGHBEEEFGHHHHGHGGHHHHHHHHHHHGHHHFHHHGFHHHHGG/EEHHHHEFHHHH1CEFHF>F?EEFFGGGHGGGHHGHGGHHBD3/<<AGB2<<CA/AGHHEHHHHC.-A@DHGFADGAG:B9@@9;BAFFFFFF...;--:9ADF/FA?.;;-@B@;.:/;9/;B//9//BFFF-:-;@@FFFCA-AFF/FFF/BEFFFA../:FFFF-ABF/BB;;/
@M05620:37:000000000-D9766:1:1101:20252:3948 1:N:0:67
AGTGCCAGCTCTCAATCGCACAGGGGACCCAGGGCCTGGCCCCTCCATCCAGAAAACCTATGACCTCACCCGCTACCTGGAGCACCAACTCCGCAGCTTGGCTGGGACCTATGTGAGTATCCAGCGTAGGAATCTGGGAGTTGGGGAGGAGTGAGGAGTTGTGGAAAGACAGTCCTAACCGTGGAGGGTTCTGGTAAATGATGGGGTGAGGAGGGGCTCTTTGGCTCCCACCAGTCCCCCTGTCTGGTCTA
+
ABAABFFFCFFFGGGGGGGCGCHGGGGGGGHHFFGGGG2FGHGHGGHHHGHHGHGHHGHHHHHHHGHHHHHGGEEGHHHHHGHHHHHHGHHHEGGGGHFGGGHGGGHHGHHHHHHHHHHHHHHHHGGGGGHHHHHHHHFGGHHHGGGGGGEHHHHHGGHHHHGGHGHHHHHHHHHHHHHHGGGGGGGGGGGGGGGGGGGGGGGGGGGFFFFFFFFFFFFFFFFFFFFFFFFFFFFFFFFFFFFFFFFFFFB
@M05620:37:000000000-D9766:1:1101:19069:4002 1:N:0:67
AGTGCCAGCTCTCAATCGCACAGGGGACCCAGGGCCTGGCCCCTCCATCCAGAAAACCTATGACCTCACCCGCTACCTGGAGCACCAACTCCGCAGCTTGGCTGGGACCTATGTGAGTATCCAGCGTAGGAATCTGGGAGTTGGGGAGGAGTGAGGAGTTGGGGAAAGACAGTCCTAACCGTGCAGGGTTCTGGTAAATGATGGGGTGAGGAGGGGCTCTTTGGCTCCCACCAGTCCCCCTGTCTGGTCTA
+
CCACCFFFDFFFGGGGGGGGGGHHGGGGGGHHGGGGGGHHHHGHGGHHHHHHHHHHHGHHHHHHHHHHHHHGGGGGHHHHGHHHHHHHGHHHGGGGGHHHGHHGGGHHGHHHHHHHHHHHHHHHHGGGGGHHHHHHHHHGGHHHGGGGGGGGHHHHHGHHHHGGGGHHHHHHHHHHHHHHGGG9EFGGCGGGGGFGGGGGHHHGGGGFFFFFFFFFFFFFFFHFFFFFFFFFFFFFFFFFFFFFFHFFFFF
@M05620:37:000000000-D9766:1:1101:20330:4004 1:N:0:67
AGTGCCAGCTCTCAATCGCACAGGGGACCCAGGGCCTGGCCCCTCCATCCAGAAAACCTATGACCTCACCCGCTACCTGGAGCACCAACTCCGCAGCTTGGCTGGGACCTATGTGAGTATCCAGCGTAGGAATCTGGGAGTTGGGGAGGAGTGAGGAGTTGGGGAAAGACAGTCCTAACCGTGGAGGGTTCTGGTAAATGATGGGGTGAGGAGGGGCTCTTTGGCTCCCACCAGTCCCCCTGTCTGGTCTA
+
ABAABFFFCFFFGGGGGGGGGGHGGGGGGGHHFGGGGGHHHHGHGGHHHHHHGHHHHGHHHGHHHHHHHHHGGEEGHHHHHHHHHHFHFHHHDGGGGHFHGGHGGGHHGHGHHHHGHHHHHHHHHGGGGGHHHHHHHGHGGHHHGGGGGGEHHHHHHGHHHHGGGGGHHHHHHHHHFHHHGFEGGGGGEGGGGGFGGGGGGGGGGGFFFFFFFFFFFFFFFFFFFFFFFFFFFFFFFFFFFFFFFFFFFFB
@M05620:37:000000000-D9766:1:1101:22369:4075 1:N:0:67
AGTGCCAGCTCTCAATCGCACAGGGGACCCAGGGCCTGGCCCCTCCATCCAGAAAACCTATGACCTCACCCGCTACCTGGAGCACCAACTCCGCAGCTTGGCTGGGACCTATGTGAGTATCCAGCGTAGGAATCTGGGAGTTGGGGAGGAGTGAGGAGTTGGGGAAAGACAGTCCTAACCGTGGAGGGTTCTGGTAAATGATGGGGTGAGGAGGGGCTCTTTGGCTCCCACCAGTCCCCCTGTCTGGTCTA
+
ABBACFFFCFFFGGGGGGGGGGHHGGGGDGHHGGGGGGHHGHGHGGHHHHHHFHFHHGHHHHEHHHHHHFFGGGGGHHHHHHHHGHHHGHHHGGGCGHGH?3FCEEFGEC?BGHFHHDHFHGFGHGADCGHH2@FGFBGGDHHHGGGGFGEFGFDGHGHFHF@FGCAHHHHHHEGCGFFHGAEFDGGA9CFFGGFFGFGGEGGFGGFFFFFFFFFC-9ABFFBBFFBEAFFFFFFFFB9D=AFFF09B090
@M05620:37:000000000-D9766:1:1101:8148:4195 1:N:0:67
GAGGCTGCTTTGGAAGAAACTCATAGATTACTGAAACAATTTCGGCTGACCCTGGATAAGTTTTTTGGTTGGCTTAAGGCAGCTGAAACAACTGCCACTGGGCTACTACCCGTAAGGAAAGGCTCCTAGAAGACTACAAGGGAGTAAAAAAGCTGATGAAACAATGGCAAGTAAGTCAGGCATTTCCGCTTTAGCACTCTTGTGGATACAATTGAACCATTCTCAGCATTTGTACTTGTAACTGACACGCC
+
>3AA>>CABBB@G4BBFGBGGGHDF5DD6D45DB4BAG2355A22A2A22BBABAFD5FBFHF5AAE0ABA>3FG355B3FF?FB33B33BBG3FF3@GH211B12BE42B///?B?3BCGFG?0?2BGFH3?BF2B?2</D?D?@2@@2<CC1?1G?1FFGFGFFG<0>F<>FG<<D=/<<0<0=<<EDDE0GFHF:/:GC:CAHG0;9:9;;FFF99FF0;CF0/0;=000;CFGGFFFFFB0:9BA-;
@M05620:37:000000000-D9766:1:1101:24122:4218 1:N:0:67
ACCACACCTTCTACAATGAGCTGCGTGTGGCTCCAGAGGAGCACCCCGTGCTGCTGACCGAGGCCCCCCTGAACCCCAAGGCCAACCGCGAGAAGATGACCCAGGTGAGTGGCCCGCTACCTCTTCTGGTGGCCGCCTCCCTCCTTCCTGGCCTCCCGGAGCTGCGCCCTTTCTCACTGGTTCTCTCTTCTGCCGTTTTCCGTAGGACTCTCTTCTCTGACCTGAGTCTCCTTTGGAACTCTGCAGGTTCT
+
>1>A>1>>BB113BBB3F1BAF1GEEEABAB0BF1B1AFEEFABGEEEEAABGHHHG0AECAE>?EE>EEFGBF??EEGHGHFGHFEEEEBBCCHEBFHHGFACFGGFGFGGFH/ACCGGHHHHFFDGGGHCHG@-;.EEGHGFB;GFHHHHGFGGG.@=AA?FGA@GG?FFFFFFFFFFFFFFFFFFFFFFFF@FFFEFFFFEFFEFFEFFFFFBFFFBFFEFFFFFFBFFFFFFBFFFFEFFFFF-;/;
@M05620:37:000000000-D9766:1:1101:24117:4240 1:N:0:67
ACCACACCTTCTACAATGAGCTGCGTGTGGCTCCCGAGGAGCACCCCGTGCTGCTGACCGAGGCCCCCCTGAACCCCAAGGCCAACCGCGAGAAGATGACCCAGGTGAGTGGCCCGCTACCTCTTCTGGTGGCCGCCTCCCTCCTTCCTGGCCTCCCGGAGCTGCGCCCTTTCTCACTGGTTCTCTCTTCTGCCGTTTTCCGTAGGACTCTCTTCTCTGACCTGAGTCTCCTTTGGAACTCTGCAGGTTCT
+
AAAABBBBFFFFGGGGGGGGGGHHGGGECFHHHGGGGGGGGHHHHGGG1EGGFGFHHHFGGF?EGGGGGGFHHHHGGGDHGHHHCFGGGCCGGGHHGHHHHHHHGHHHHHGGGHHGGGGGHHHGHHHHHHHGHHGGGGGHGHHGHGGGGGGGGGGGGGGGFGGGGGFFFFFFFFHHHHHFFFFFFHFFFFFHFFFFFFFHFFFFDFFFFFFFFFFFFFFFFFFFFFFFFFFFFFFFFFFFFFFFFFFAFFF
@M05620:37:000000000-D9766:1:1101:19015:4252 1:N:0:67
AGTGCCAGCTCTCAATCGCACAGGGGACCCAGGGCCTGGCCCCTCCATCCAGAAAACCTATGACCTCACCCGCTACCTGGAGCACCAACTCCGCAGCTTGGCTGGGACCTATGTGAGTATCCAGCGTAGGAATCTGGGAGTTGGGGAGGAGTGAGGAGTTGGGGAAAGACAGTCCTAACCGTGGAGGGTTCTGGTAAATGATGGGGTGAGGAGGGGCTCTTTGGCTCCCACCAGTCCCCCTGTCTGGTCTA
+
AAAABFFFBFFFGGGGGGGGGGHCGGGGGGHHGFGGGGHHFHGGGGHHHHHHGHHHHGHGHHGHHHHHHHHGGEFGHHHHGHHHHHHHGHHHGGGGGFHHGGHGGGHHGHGFHHGHHHHHFHGHHGCFGGHHHHHHHGHGGHHHGGGGGGGHGHHHGFFGHHGGGGGHHHHHHHEFCGHHGGGADAFGCFGGGGFGGGGGGGGGGGFFFFFFFFFFFFFFFFFFFFFFFFFFFFFFFFFFFFFFFFFFFFF
@M05620:37:000000000-D9766:1:1101:17447:4272 1:N:0:67
AGTGCCAGCTCTCAATCGCACAGGGGACCCAGGGCCTGGCCCCTCCATCCAGAAAACCTATGACCTCACCCGCTACCTGGAGCACCAACTCCGCAGCTTGGCTGGGACCTATGTGAGTATCCAGCGTAGGAATCTGGGAGTTGGGGAGGAGTGAGGAGTTGGGGAAAGACAGTCCTAACCGTGGAGGGTTCTGGTAAATGATGGGGTGAGGAGGGGCTCTTTGGCTCCCACCAGTCCCCCTGTCTGGTCTA
+
A>>AA@DFAFFFFGGFDFGGGCFAFGGGGFCGCEFA/FGA0GEEEG0GGCBGEGEEFGFGGHGHHHH1FGFE@/EGHGGHFFHHEGHFG0GGE>//E0B0?FCFGEHHGHHHHHGGGHHHH2FBFGCGG?BDFHFFH0CCCGDGCCECGCEF<0<<GE/CGCCGFGHHHHHGHHHGHB;C@CC@G.A@CFAFFF;C;BFFGBFEGB-@?AFBAF@?@@-;BF/FFBFFEFFFFFFB9BAB@FFFFFFFFF/
@M05620:37:000000000-D9766:1:1101:15538:4289 1:N:0:67
GAGGCTGCTTTGGAAGAAACTCATAGATTACTGCAACAGCTCCCCCTGGACCTGGAAAAGTTTCTTGCCTGGCTTACAGAAGCTGAAACAACTGCCAATGCGCTTCGACCGGCAACTAAAGGCCTCTAGAAGAGTCCAAGGGATGAAAAGACCTTATGAAACAAGGGCAAGCAAGCCGCTCATGTCCTCTTGAGCACCCTTGTGGATCCAACTGAACAATTCTCATTATTTGTACTTATAACGGACAAGCA
+
BBCCCCFAFFFFGGGGGGGGFG4GGFGHHHHHHHH4B2FBFHHGGGGGEEGHHHHHHHEGFHHHHHHHHHHHHH1GHHHHHHHEGHHHHH113B3B@B333B1>11/?FE/>//E/3B3B3F?/2B2BBB3B?0@GHBHF/CG2<@11?0?0?1111???1>0F0..>....//<.<--<:.0;:;<CCF0C0:00:.;.//;C.;00/00/;/;9CB/;B00;C000;;00=9CB0//;BF.@.;C..9/
@M05620:37:000000000-D9766:1:1101:11401:4301 1:N:0:67
GAGGCTGCTTTGGAAGAAACTCATAGATTACTGCAACAGTTCCCCCTGGACCTGGAAAAGTTTCTTGCCTGGCTTACAGAAGCTGAAACAACTGCCAATGGGCAACTCCACGTAAGGCACGACTCCCAGCAGCATCACAGTTCGTCAGCGAACTGATCAACGCCTAGCACGTGCATCAGGAATTTACGATTTAGCACTCATATGGCTCCAGTTGACACATTCTAACCATATGTACTTGTCACTGACCCGCC
+
A>AAA1CAFFFFGGGF1FGGGGGHHGHGGGHHHHGDFGGADGHFHG?F/BFGHFGHHHFFFHHHGHGFHHHHHHFGHFHGHHHHHHGHHHHHBGHFHGHH1000//01BF>E?EGHF0F0?///?B/BBG<00EFCCGBD122?//</@///>/FF11@F0/><<.<1><->...=0<DG/GCG000.<<.:CG0<:0//<000;.=:.;/009CFGGFGF0;0;0909000;9B;00CFF0BC0F/;@--
@M05620:37:000000000-D9766:1:1101:21004:4378 1:N:0:67
AGTGCCAGCTCTCAATCGCACAGGGGACCCAGGGCCTGGCCCCTCCATCCAGAAAACCTATGACCTCACCCGCTACCTGGAGCACCAACTCCGCAGCTTGGCTGGGACCTATGCGTATCCCGCGTCGGAATCTGGGCGTTGGGGCGGCGTGCGGCGTTGGGGCCAGACAGTCCTAACCGTGGAGGGTTCTGGTAAATGATGGGGTGAGGAGGGGCTCTTTGGCTCCCACCAGTCCCCCTGTCTGGTCTATC
+
>3>AAFDFBFFFFFGCGGGFCEF4EEGGGGHHGGFEDEHHFGGHGGBGFHFFGFFGHEEHHHHHHGFFHHHEEGG/?BGFHFHHFE1GECFHGECEE3FHGFHGDDGHFHHHB2?BDDHH2////>ACCGFHHFGBC@ADGGCCGGG-9@-.-;--;9BFADD-;EFABFFFFF/FFFF99=.;A;.A?9FF//:BFFFFFFEF:BEFFBDF=ABAEFFFFFFFFFFBFFFFBFFFFFFFFFFFFFFFFFB
@M05620:37:000000000-D9766:1:1101:7564:4389 1:N:0:67
GAGGCTGCTTTGGAAGAAACTCATAGATTACTGCAACAGTTCCCCCTGGACCTGGAAAAGTTTCTTGCCTGGCTTACAGAAGCTGAAACAACTGCCAATGGGCTGCTACCCGAAAGGCAAGGCTCCTAGAAGACTCAAAGGGAGAAAAAGAGCTGATGAAACAATGGAAAGAAAGTCAGGCATTTCCGCTTTAGCACTCTTGTGGATCCAATTGAAAAATTCTCAGAATTTGTACTTGTAACTGACACGCC
+
AAABAAFAFFDFGFBFFEFGGGFGFFGFFHGGGHFHFFGFHGGFFFEFEFFGHFCBB32FB5HGGHEBBFFGHFGEFBGBGHGGGFDGGFEHGHHFHHHHGF1211BEHHG?/>/?0/BFF?F?G?3B4FGFEFHC2BBGF/?C/FGH0<?FHH22@1@F11F/GGH1F1F0>0>>GH>F0.1<F<FAGDA.0=DGHCGGGCCG.0C0GC:G00;0:<CGGF00F9000;0;00CFGB;;0;FFB/909-C
@M05620:37:000000000-D9766:1:1101:8213:4432 1:N:0:67
AGTGCCAGCTCTCCATCGCACAGGGGACCCAGGGCCTGGCCCCTCCATCCAGAAAGCCTATGACCCCACCCGCTACCTGGAGCACCAACTCCGCAGCTTGGCTGGGACCTATGTGAGTATCCAGCGTAGGAATCTGGGAGTTGGGGAGGAGTGAGGAGTTGGGGAAAGACAGTCCTAACCGTGGAGGGTTCTGGTAAATGATGGGGTGAGGAGGGGCTCTTTGGCTCCCACCAGTCCCCCTGTCTGGTCTA
+
>AA>>FFFAFFFG1FGAEE1A0B0BA0AEABE0BAA/BFHHHGHEGGHH0FHGHF1BFHH1AGGH0BEEGG//>>>GG1F>BFHHH0/?>GB/?/E/GBBEBGGGGHFGHHGHHHHHGGHHHHHHGCCCGHHHHHHHH0FEHHHGGEGG?CHH0GHCFHHHHGGGGHHGHHGHHHHGGGGGGGGCGGGCFFGGG;FFFCFFGGGFFB@FFFFFF@@@@AFFFFFFFFFFFFFFFFFFFFB@FFFFFFFFFF
@M05620:37:000000000-D9766:1:1101:7083:4511 1:N:0:67
GAGGCTGCTTTGGAAGCAACTCATAGATTACTGCACCAGTTCCCCCTGGCCCTGGAAAAGTTTCTTGCCTGGCTTACAGAAGCTGAAACAACTGCCCATGGGATGCTACCCGTAAGGAAAGGCTCCTAGAAGACTCCAAGGGAGTAAAAGAGCTGATGAAACAATGGCACGTAAGTCAGGCATTTCCGCTTTAGCACTCTTGTGGATCCAATTGAACCATTCTCAGCATTTGTACTTGTACCTGACACGCC
+
>A1>AAFAFFF111F11AB1FG133DFD31BFGB110BB1DBFGHGGEECGF/BGGBA0FFG2GGFFGHHHABGF1FFB1BB@1111BF0?BE>FFEBFFGH0FFGFFG0FEGG/FFGFHHGHHHGHFHFGGHFHHH1BGEG???0122>/@FDF1@@@G1FF/<GHFC1EFG0<GHD>CG<GH1GHCEFGGDGFGHC/GHGGHGHHC/GHFGCC0;.:CHFGBFFGGFF0F0;FFBFFBBGF0FF;9C?E
@M05620:37:000000000-D9766:1:1101:17169:4511 1:N:0:67
ACTGCCACTTCTCAATCGCACAGGGGACACGCCCGGGGCAAAAGATCGCCAGAACACCCGTCTGAACTCCAGCCACGAAGTCGACCCTCGCAGCCCGTCTTCTGCTTGACAAAACAAAATCCAGCGACGGAATCTGGGCGTTGGGGCGGCGTGCGGCGTTGGGGCCCGCCCGTCCTCACCGTGGCGGGTTCTGGTAAATGATGGGGTGAGGAGGAGCTCGTTGGCTCCCCCCCGTCCCCCTGTCTGGTCTA
+
>A>AAF1BBFDFFFFFGGGCGG000AEGGH0A00AA?AA/AG00FBBF/BEEHB0FHGC@B/0/@BF1BGHH0?FH?/>/>B/?/>>B?//>?<//<BCGCHHH11??01?1000?/00<??1?GG---<<.<DG=0/CACA@F-:.9A-;9@B?<@@@@?F-9A9@--@?;9-AB9/AA?A9=-@@@@FFFFFBFFFFBF/BFFB9@EF-/;B-9;-B-99-FFEFEF-B@--9AAFFF@FFFF///BF:
@M05620:37:000000000-D9766:1:1101:23129:4523 1:N:0:67
GAGGCTGCTTTGGAAGAAACTCATAGATTACTGCAACAGTTCCCCCTGGACCTGGAAAAGTTTCTTGCCTGGCTTACAGAAGCTGAAACAACTGCCAATGGGATACTACACGTAAGGAAAGGCTCCTAGAAGACACCCAAAGCGACAAAGAGATGCTGAAAAAATGGCAAGTAAGTCAGACCTTTCCGCTTTAGCACTCTTGTGGATCCAATTGACAAATTCTCAGCATTTGTACTTGTAAATGACACGCC
+
BBBBBBFBFFDFFBGFAGGGGFHFHHGHHFGHHHFFHHHGHGDGHGGGHEGHHHHFGFHHBG5HHHHHHHHHHHHGHHHHHHHHHFGHHFHHHGHHFHGHHHGG2BBFFGHGG21B333B00??FFGGHHHFGF3B?E?/0B2?/><BGFGHFHH2G2>@<GH/?GGHGHF11<===GH1>.>1>DDEFFGG0GGHGGFHHHCGGHHHHH0G0;00<CFF09FFGGBFGGFGFFFGFFGG0;BFB0CB.:9
@M05620:37:000000000-D9766:1:1101:18033:4539 1:N:0:67
GCTGCTGCTTTGGAATCAACTCATAGATTCCTGCCCCAGTTCCCCCTGTCCCTGGAACCGTTTCTTGCCTGGCTTCCAGAAGCTGAAACCACTGCCCATGGGATGCTACCCGTAAGGAAAGGCTCCTAGAAGACTCCCAGGGAGTCAAAGAGCTGATGAAACCATGGCAAGTAAGTCAGGCATTTCCGCTTTAGCACTCTTGTGGATCCAATTGACCAATTCTCAGCATTTGTACTTGTACCTGACACGCC
+
1>1>>BBBCFBB1BFAFBBFBB1DBDFGFFHGHHFGG0B1DFGHHG0B11BBB1/BG1/EEGHH2DDFHHHHHHB0BFG1BFGBB1BFG>FFHFGH/1BFHHFHFHHHHHHGGG/GGHHHHHHHHGHHGHHHHHHHH/FGFG/C?0>@1>@FHHHFGHHF1F0<FFHHHHGGFGGFGHHHH.GFHHHGGGGGGHHHHHEHHHGHGHGHHHHGGF00;/:GHHFFFFFFGGGG;FGGGGGG0CFGGG09A?E
@M05620:37:000000000-D9766:1:1101:24044:4543 1:N:0:67
AGTGCCAGCTCTCAATCGCACAGGGGACCCAGGGCCTGGCCCCTCCATCCAGAAAACCTATGACCTCACCCGCTACCTGGAGCACCAACTCCGCAGCTTGGCTGGGACCTATGTGAGTATCCAGCGTAGGAATCTGGGAGTTGGGGAGGAGTGAGGAGTTGGGGAAAGACAGTCCTAACCGTGGAGGGTTCTGGTAAATGATGGGGTGAGGAGGGGCTCTTTGGCTCCCACCAGTCCCCCTGTCTGGTCTA
+
AAAAAFFFCFFFGGGGGGGGGGGGGGGGGGHHGGGGGEHFHHGHGGGHHHHHHFFHHGGHHFHHHHFHHHHGGGFGHHHEHGF1BGFHGFHHGGGGGEHHGHHFEFHHGHHHHHHHHHHHHHHHHGDDDFHHHHHHHHGGCGHHGGGGGGGHHHHHHFHHHHGGGGHHHHHHGFHHHHHHGAFGGGGGCFGGGGFGGGGGGGGEGGFFFFFFFFFFFDFFFFFFFFFFFFFFFFFFFFFFFFFFFFFFBFB
@M05620:37:000000000-D9766:1:1101:8518:4561 1:N:0:67
AGTGCCAGCTCTCCATTGCACAGGGGACCCAGCGCGTGGCCCCTCCATCCAGAAAACCTATGACCTCACCCGCTACCTGGGGCACCCGCTCAGCAGCTTGGCTGGGACCTATGTGAGTATCCAGCGTAGGAATCTGGGAGTTGGGGAGGAGTGAGGAGTTGGGGAAAGACAGTCCTAACCGTGGAGGGTTCTGGTAAATGATGGGGTGAGGAGGGGCTCTTTGGCTCCCACCAGTCCCCCTGTCTGGTCTA
+
>A11>DFFAFFFGGGD3BD3B1B1F00AE0AF0AE/AEEGHHGHGGHHHCGGGHGBBEHHB@FGHDBFGHH>F/>EGH@F//?EFG>/>EE/0B1FBBBBAFFGGGGHGHHGHHHHHHHHHHHHHGEEGGHHHHHHHH0>EHHHGG.<C.<CH0DGCGHHHHGGCAHF/BFFGGGGGGGGGGEGEEGGEFGGFGBFFFFFFFFFFFB@FFFBBF@@@@FFFFFFFFFFFFFFFFFFFFFF@FFFFFFFFFF
@M05620:37:000000000-D9766:1:1101:14100:4632 1:N:0:67
GAGGCTGCTTTGGAAGAAACTCATAGATTACTGCAACAGTTCCCCCTGGACCTGGAAAAGTTTCTTGCCTGGCTTACAGAAGCTGAAACCACTGCCAATGGGCTACTACCCGTAAGGAAAGGCTACTAGAAGACACAAAGGGAGAAAAAGAGCTAATGAAACCATGGCAAGTAAGTCAGGCATTTCCGCTTTAGCACTCTTGTGGATCCAATTGAACAATTCTCAACATTTGTACTTGTAACTGACAAGCC
+
AABCAAFCFFFDGFFFGGGGGGHHHGHHHGGFHHCFFHGGHDFGHGEEEFEGHHGGF3BBBFH5ADDBAFGHHHA3ABGHHHGBF33BB1?FG3GHF@FG311212B@DFGGEEEG3FFFHGG33BBF4GHHF33B2/BFB/??/BCGH?FHBF22@@FFFH0FFGH0FFGFFDG@>DFCFGF>=GGGE?E.<DGDHCCGHFDF.0C0CCGC;00:<0:<000;:0/0;C;F:;CFGG0;C00BF0FBAE.
@M05620:37:000000000-D9766:1:1101:12710:4637 1:N:0:67
GAGGCTGCTTTGGCAGAAACTCATAGTTTACTGCAACAGTTCCCCCTGGACCTGGAAAAGTTTCTCGCCTGGATTACAGAAGCTGACACAACTGCCAAGGGGATGATACACGTCCGAAAAAGCTACTAGAAGCCTCCCCAGGAGTCCCCGCGATGCTACACAACTGGCACGACCTTCAGGACTTTCAACTTACGCACTCTTGTCGCTCCACTTGAACAATACACCGCATATGTCCTTGTACCTGACAGGCC
+
A?A>>AFABBDFGFGE2FB4BBBFB56DD6DD5BA43BB55D5BFEE222BB2BGAB3F3BDDFFABBAEH125BAFG3DB3BBFD2BB2??BB3B3B1B>/??FFFFB@BEBF/>////0?B?F3B3323B2FBFGFF2//??<@2@/><CCG?.G1>1>1>./C/C<0<.-:.0;;CHCEGFHHG00<<09..9;A/CFGB0..;.C/CFGGF0;0.;///;/9;9..9/9;////;;99BFF:9/9;A
@M05620:37:000000000-D9766:1:1101:20126:4664 1:N:0:67
GAGGCTGCTTTGGAAGAAACTCATAGATTACTGCAACAGTTCCCCCTGGACCTGGAAAAGTTTCTTGCCTGGCTTACAGAAGCTGAAACAACTGCCAATGGGATGCTACCCGTAAGGATAGGCTCCTAGAAGATTCCAAGGGAGAAAAAGAGATGATGAAACCATGGCAAGTAAGACAGGCATTTCCGCTTTAGCACTCTTGTGGATCCAATTGAACAATTCTCAGCATTTGGACTTGTAACTGACACGCC
+
>1AAAAFAFFFFFG1FFGGGGBEEGHHHGHFHGHHHEGHDGH2FHGGGHHAFGFHGHFHH1FFHHFFHHHHGFHCHFAGHCAFGFHHHFGHCCGDGFFCG100B>>FHBB0??/EG1G1BFB110/>BGGG1B1>2222B??GA/01<<CCB01<@222@F10?F1F0GFFHHHG1?<0.>.><1=1.>ACCGFBFHH/0DD<G?FC0/:C00C0C:0/;C0;C00;CCFF00;9FG0000;;009C0;-9
@M05620:37:000000000-D9766:1:1101:22864:4668 1:N:0:67
ACCACACCTTCTACAATGGAACTCTGCAGGTTCTCGATCTGAATACACACGTCATAACTCCAGGCACTAATTCTTCTCTGGTAGCCCGTCTTCCGCTTGACAAATCAACCACCCTAAGCAAAAAAACCATCATATAAGATAGTTAAATAATTAATAAATTATCAAAAAAAAAGACGGCCAAGAAAAATGAATTATCCCATCTATGGTAGAAAAAGAAACGTAAACTACGCACCAACTCGCTATTTAACAGC
+
ABBAABBBFFFFGGGGAGGGGGHFHHFG4A4B4FHFCG225DFBGGHH3EEFG22DFGHHH333AAF2BBDGG55DDFFAABF5BBB>>1B144??EE?13BDB33B3BB?1///B0?B3B30//////1B122?2221>1122@22221222122>11111111<1/--<-<./..--;...:/:..00000000;900/00;00;00000/..../;....;900/.-.--..;//.-.;./////9;9
@M05620:37:000000000-D9766:1:1101:12712:4687 1:N:0:67
AGTGCCAGCTCTCCATCGCACAGGGGACCCCGGGCCTGGCCCCTCCATCCCGAAAACCTATGACCTCCCCGGCTACCTGGAGCACCAACTCCGCAGCTTGGAGGGGACCTACCTGGGAACCTCGCGGGGGGACCTGGGACTTGTGGAGGAGTGACCAGTTGGTCATACATTTCCCCATTCGCCGTGGTGTGGGTTCAATTATAGGATTATCAGGGTCTGTCCTTGTCCCACCCGTGCCCCGGCCAGGTCTT
+
>1>AADFF@CCFG1BGGEEFECBCF0EEGG00AAAABABBFFE/BEBFAG/A/E@E>B0BFBDBBFG/B//>>>?FG1F>EGG?FF0?EFGFEGGCGFGC/1<?>>?//?100?10/0?/?00.>---;----;--;---;///;-/--;-;F///9AF//;-/9///9////;/---/;B--------;------;;F//;//:/;////;B/99/;////9//;BFFB-A----;A9-->-;9--9///
@M05620:37:000000000-D9766:1:1101:24161:4757 1:N:0:67
AGTGCCAGCTCTCAATCGCACAGGGGACCCAGGGCCTGGCCCCTCCATCCAGAAAACCTATGACCTCACCCGCTACCTGGAGCACCAACTCCGCAGCTTGGCTGGGACCTATGTTGCTTCTCCCGCGTAGGACTCTGGACGTTGGGACGGCGTGCGGCGTTGGGGAACACCAGTCCTACCCGTGGCGGGTTCTGGTAAATGATGGGGTGCGGCGGGGCTCTTTGGCTCCCACCAGTCCCCCTGTCTGGTCT
+
>A>AADDFAF@3AFGDF1FGAF0GCEGGGGHHGGGCGAHEGHGHGGGHFHHGHBEHHG0GHHHHFHBGHHHGGG?EHHHFHHHC>FGHGEHHGGGGGFHHGHHGGGHHGHHHHHHB11>1BD<0<B?</>/FFFFFDC10->FGAC.<----:-;:-;;AA?.?9CEA-----;;FFF/FFFFB-;;@-;AFFFB9BF/9//9FFF?-9-9--;@@>@@FFFBFFFFFFF-;A-;:BFFFF@FFFFFEFFB
@M05620:37:000000000-D9766:1:1101:19266:4815 1:N:0:67
AGTGCCAGCTCTCAATCGCACAGGGGACCCAGGGCCTGGCCCCTCCATCCAGAAAACCTATGACCTCACCCGCTACCTGGAGCACCAACTCCGCAGCGTAGGAGTTGGGGAGGAGTGAGGAGTTGGGGAAAGACCGTCCTCCCCGTGGCGGGTTCTGGTACCTGATGGGGTGAGGAGGGGCTCTTTGGCTCCCACCAGTCCCCCTGTCTGGTCTCTCTCCTGCCCTTAGATCGGAAGAGCCCACGTCTGAA
+
ABBCBFFFBFFFGGGGGFGGGGHGGGGGAEAGGGGGGGHHCHGHGGHHHHGHBGFHHGHHHFEHHHHHHHHGGCGGHHHHGGGGHHHHGFHHGGGGGEEFGGHHHHHHGGGGG/EHHHFG2CFGFHGGGGHHCGGGGFEG0/CDGAEF-CGGAEGGGF9C0;FGFGGGEGCB.AFFFFFFFBFFFFFFFFFFFFFFFFFFFFFFFEFFFFFFFF/FFFFFFFFFFFFFFFFFFFDFFFAF.;EEFEEFFFF
@M05620:37:000000000-D9766:1:1101:12993:4838 1:N:0:67
GAGGCTGCTTTGGAAGAAACTCATAGATTACTGCAACAGTTCCCCCTGGACCTGGACAAGTTTCTTGCCTTGCTTAAAGAAGCTGAAACAACTGCCAATGTTCTGCTACCCGTAAGGCAAGGCTACAACAATATTCCAAGGGAGTAAAAGAGCTTATGAAACAATGGAAAGTAAGTCAGGCACTTTATCATGAGCACTCTTGTGGCTCCAACTAAACAATTACCAGAATTGGTACTTGCAACTTACAAGCC
+
>3AA3>BAC@B4F4AA4F4FGGHHHFFGGBBADF4ACGBDFDDBB2A222BBFGEBB31BDBFDDAD5BB5B3DD55DDBBBBBB33B3B1BFFFF3FBB444B4B443BB??/>?330????B3B3?3??33444B4?3/??//2B??3/B222222>@2@@/22@@@1??<111<<10?/001111>1>111<1><0>=0<0..<0.<////<:::.00;0=00:/;<0/0;0<C0009;/09;;B99:
@M05620:37:000000000-D9766:1:1101:15544:4838 1:N:0:67
AGTGCCAGCTCTCTATCGCACAGGGGACCCAGGGCCTGGCCCCTCCATCCAGAAAACCTATGACCTCACCCGCTACCTGGAGCACCAACTCCGCAGCTTGGCTGGGACCTATGTGAGTATCCAGCGTAGGAATCTGGGAGTTGGGGAGGAGTGAGGAGTTGGGGAAAGACAGTCCTAACCGTGGAGGGTTCTGGTAAATGATGGGGTGAGGAGGGGCTCTTTGGCTCCCACCAGTCCCCCTGTCTGGTCTA
+
AAABCFFFCFFFG4GGGGGGFGHGGCEFGGGHGFGGGGHHHHGHGGHHHHHHFFGHHGHHHHFHHGFHHHHGGEGGHHHHGGHHHHFHGHHHGGGGGHHHGGHGGFHHGHHHGHHHFGHHHHEGHGEGGGHHHHHHHHEFGGFFGGEFGGGHHHHGGGHFGHGGEGHHFFHHHHHHHHHGFDGDGGGGAFFGGGFFFFGFEGGGGGDFFFFFFFFFFFFFFFFFFFFFFFFBEFFFFFFFFFFFFFFFFFB
@M05620:37:000000000-D9766:1:1101:13704:4844 1:N:0:67
AGTGCCAGCTCTCAATCGCACAGGGGACCCAGGGCCTGGCCCCTCCATCCAGAAAACCTATGACCTCACCCGCTACCTGGAGCACCAACTCCGCAGCTTGGCTGGGACCTATGTGAGTATCCAGCGTAGGAATCTGGGAGTTGGGGAGGAGTGAGGAGTTGGGGAAAGACAGTCCTAACCGTGGAGGGTTCTGGTAAATGATGGGGTGAGGAGGGGCTCTTTGGCTCCCACCAGTCCCCCTGTCTGGTCTA
+
AAAAAFF1>FFFGGGGGGACEGHHGGG0AEHHG0EG/FHH0FEEGGH1FHHH1FFHHGH1FH2GHGHHHHGGGEEGHGHHHHHHHHHHGH1GFGG@EGHHGHHEGGHHGFHDHHDBG>GF>FGHFG<C</FGFGHHHF0FEGHHGGGGCGGFHFHGGC/<DH@CGGHCCF/CG0CGHHHH-9CACEGG;CFFFGCGGF00CFGGGGF@?-ABBB;@@@-BFF/FFBFFAFF?EFFFFFFF@FFFFFFFFFF
@M05620:37:000000000-D9766:1:1101:14928:4859 1:N:0:67
ACCACACCTTCTACAATGCGCTGCGTGTGGCTCCCGAGGAGCACCCCGTGCTGCTGACCGAGGCCCCCCTGAACCCCAAGGCCAACCGCGAGAAGATGACCCAGGTGAGTGGCCCGCTACCTCTTCTGGTGGCCGCCTCCCTCCTTCCTGGCCTCCCGGAGCTGCGCCCTTTCTCACTGGTTCTCTCTTCTGCCGTTTTCCGTAGGACTCTCTTCTCTGACCTGCGTCTCCTTTGGAACTCTGCAGGTTCT
+
BBBABBB>CCFFGGGGFG4AE2EEG2AA2AGFAAFA2EEEDHHHHGGGDEFGEHFHHHH>>E?EGEGGGGGHHHHGGGGHCCGHHG/<BD/<@DHE1GFGHHHHGHH1FGHGGGGCGGGGHHHHHHHHHHHGHHGGGGCHGGGGGGFGFGGGGEGGFGG9ABFFFBBFBBFFFFFFFFFFFFFFFFFFFFFFFFBDFFFFFFFFFFFFFFFFFFFFFFFFFFBF.@DBFFFFFFFFFFFFFFFFFFFFFFF
@M05620:37:000000000-D9766:1:1101:7970:4877 1:N:0:67
ACCACACGTTCTACAATGCGCTGCGTGCGGCTCGCGAGGAGCACCCCTTGCTGCTGACCAAGGCCCCCCTGAACCCCAAGGCCAACCGCTCGCAGGTGAGGGGGGGGCCTACCGGTCTCCCTTCCGGAGGGCGCTTCGCCCTTTGCTGGTGTCTCGCTGTTGTGCCATTTTGCCTTGGCCGTCCTTCGTGCCGCTTTCCGTTGGGTTGACCTCTGTCGCTTCTGGCTCTATCGGGACCCCGTCGGTTTTAA
+
B@ABABB>4BCAGGGGGGBAEEFFGGEA2AA2BAAA0AAE1FGGHGG?12B33F3FGHB31?1GHAEEEE/BEFGGG?EHE?FHHF<BC/B<//</?1100/-<>99--./;.----:9//:/9/:-.;@-.-;-.:-..;-//////;/..///;...:/:.;/9//////9///////-;-..//.;..9--;..//.//..-.;-///9/9;9/9..;.////99////9;---...9.;;=-..9//
@M05620:37:000000000-D9766:1:1101:21169:4894 1:N:0:67
GAGGCTGCTTTGGAAGCAACTGACAAATGAGTGACACAGGATCGGCCGTCCATCTAACCGTTGTGTAGCTGGCGGCCAGGAGCTAGTACGACTTCCCCTGGTATAATAAACGTACGGAAGCTCTCCTAGCAGCCTCCCAGGGCGCCACCGCGCTGCTGCACCCCTGGCAAGTCATTCAGGCCTTTCCGCTTTCGCACTCTTGTGGATCCAATTGCCCCATTCTCAGCATTTGTACTTGTACCTGACCCGCC
+
BAABBBFBFFFFGEGG4FGGG4BBB5AFBD5DB5DDGH2F23B22AAA2ABE55D55BFEA1111B555D3BB>//>E11??FG333BB/?//?BFFFGF/344?4443B2/00?>/<///2@2FG22F11?0?<FGGF1/.EC-<CGH.<-A-;ECCFBGC.@EEEFB0.;900;;009;CBBFFF.:E..0.;AB=/BFBF;.:B/9//9;99//99FBFF///9/99B/;/;/B/B//FF/B9;;---
@M05620:37:000000000-D9766:1:1101:6927:4910 1:N:0:67
ACCACACCTTCTACAATGAGCTGCGGGTGGCTCCCGCGGAGCACCCCGTGCTGCTGACCGAGGCCCCCCTGAACCCCAGGGGCAACCGCGAGAAGACGTGGGACCCTACACGTCCGGAACTGCTCCCAGCAGCCTCCCAGGGCGTCACCGAGCTGCTCCCCCCCTGGCACGTCTTTCAGGCCTTTCCGTTTTCGCACTCTTGTGGCTCCCATTGCACCATTCTGCGCATCTGTTCTTGTTCCTGAGCTGCC
+
>>>>AAA>FFFFFFG1FFFEGG1FE00E00FGFFGC/AAEEE/GHGEFE/EF1GG1FGHG///>F/EEEGG01B<?CF/?</>/?G0/CCC--C0C0><<>C<..<</<CCC:CFG-.-:000;0C.9;FFFFGBFEEBF..:-9;9:BB@?@BFFF/;-9B-9@9-;-99FF-99FBB/B-;9:/;B/:BEB----9;9/9B/99AFF--BB9;BB/-;FFF//@-;B-9/99/9/://;///999//9-
@M05620:37:000000000-D9766:1:1101:15626:4944 1:N:0:67
AGTGCCAGCTCTCAATCGCACAGGGGACCCAGGGCCTGGCCCCTCCATCCAGAAAACCTATGACCTCACCCGCTACCTGGAGCACCAACTCCGCAGCTTGGCTGGGACCTATGTGAGTATCCAGCGTAGGAATCTGGGAGTTGGGGAGGAGTGAGGAGTTGGGGAAAGACAGTCCTAACCGTGGAGGGTTCTGGTAAATGATGGGGTGAGGAGGGGCTCTTTGGCTCCCACCAGTCCCCCTGTCTGGTCTA
+
AA>AAFFCAFFFG4FGGFFCECHFGEFEAEGHBAEAAFHHFHGHGGHHHHHHBCGGHGHGHGDHHAFHHHHGG>>EHHHFBGHHHH1GFGGF>ECEEGGHGHHGGGHHGHHHHFFG1GHGHF2BB/??BCBFFF1GDG<<CGHHDGC@GDC>C00GCA</DGA?E.G:CCCC:CG0C0/CBC9B.CCB;C90;0;BB0CFF0CFEG.@AAFFFF-->BEFFBBFB9BFFBF?9AFFFFFFBEFBBBFFFF/
@M05620:37:000000000-D9766:1:1101:22288:4962 1:N:0:67
AGTGCCAGCTCTCAATCGCACAGGGGACCCAGGGCCTGGCCCCTCCATCCAGAAAACCTATGACCTCACCCGCTACCTGGAGCACCAACTCCGCAGCTTGGCTGGGACCTATGTGAGTATCCAGCGTAGGAATCTGGGAGTTGGGGAGGAGTGAGGAGTTGGGGAAAGACAGTCCTAACCGTGGAGGGTTCTGGTAAATGATGGGGTGAGGAGGGGCTCTTTGGCTCCCACCAGTCCCCCTGTCTGGTCTA
+
ABAABFFFCFFFGGGGGGGGGGHGGGGGGGHHFGGGGGHHHHGHGGHHHHHHHHHHHGGHHHHHHHHHHHHGGFGGHHHHGGHHHHHFFHHHGGGGGHHHGHHGGGHHGHHHHHHHHHHHHHHGHGGGGGHHHHHHHHHGGHHGGGGGGGGHHHHHHGHHHHGGGGHGHHHHHHHHHHHHGGGGGGGGGGGGGGGGGGGGGGGGGGFFFFFFFFFFFFFFFFFFFFFFFFFFFFFFFFFFFFFFFFFFFFB
@M05620:37:000000000-D9766:1:1101:22089:4971 1:N:0:67
GAGGCTGCTTTGGAAGAAACTCATAGATTACTGCAACAGTTCACCCTGGACCTGGAAAAGTTTCTTGCCTGGATTACAGAAGCTGAAACAACTGCCAATGGTATGCTACCCGTAAGGAAAGGCTCCTAGACGACTCCAAGGGAGGAAAACAGCTGATTAAACAATGGCAAGTAAGTCAGGCATTTCCGCTTTATCACTCTTGTTTATCCAATTGAACAATTCTCAGCATTTGTACTTTTAACTGACAAGCC
+
>A?>>>B>CD@BABB44BBAFBDEFGFGHBFFGF44BFBDGDADFGABA2BBGFFAB32BBDFDDDFBBBF1AAB3BBBDB3BBB333BB?1BFEF3B@B34B43B44@BB??>?133B??GCB??3B4B3/><??B3B1?/??/<B<@0/0<@1112>@1<?<1??<?1/??1F1=110><1>11<.>.<C00=0<=DFG0=0/;<0;C00;:0::;/;;0;<00/0;F;B9;;9C0009;90;;CF99.
@M05620:37:000000000-D9766:1:1101:23515:4984 1:N:0:67
AGTGCCAGCTCTCAATCGCACAGGGGACTCAGGGCCTGGCCCCTCCATCCAGAAAACCTATGACCTCACCCGCTACCTGGAGCACCAACTCCGCAGCTTGGCTGGGACCTATGTGAGTATCCAGCGTAGGAATCTGGGCGTTGGGGAGGAGTGAGGAGTTGGGGAAAGACAGTCCTAACCGTGGAGGGTTCTGGTAAATGATGGGGTGAGGAGGGGCTCTTTGGCTCCCACCAGTCCCCCTGTCTGGTCTA
+
>A>AAFFBAFF3GGGGGEGGCEFAF00A00BG00BBBFFH0FAFAEHD1AFFG0FGH/0A1FFGHAFFGHFEG>EEBG1B0EGHHH>?EFHF>ECE@FBBEEHEEGFGGHGHHHHHHHHHHHHHHGGGGGEHCBHHHH/ACGGEGG.@C.<CF<DH<EGHGHGGEC:GHFGHHHHHHGGGGGEG?EBGCF.FFGFFFGGGGGGGFFF@FFFFFF@@@?FFFFFFF/FEFFFFFFFFFFFB<FFFFFFFFFF
@M05620:37:000000000-D9766:1:1101:17038:5003 1:N:0:67
GAGGCTGCTTTGGAAGAAACTCATAGATTACTGCCACAGGTCCCCCCGTCCATGTAACCGTTTCCTCCCTGGCTACCAGAAGCTACAACAACTGCCCCTGGGACGCTAAACGAACGGAACTTCTCCTAGTAGACTCCCAGAGCGTCACCGCGCTGCTGAACCCCAGGCACGCCGGTCAGGCCTTTCCGCTATCGCACTCTTGTGGATCCAATAGCCCCAATCTCAGCATCTGTTATCGTACATGACCCGCC
+
AABBBACAFFFFFEGGGGGGFGF5D5DGBF4FHDGFFF223BBA2E2AAAE1D5BDDFHGBEBB5D53BBGHHF3BBGFFFHH333BEG1B?B?BGFFGF1/B0//?//F3?///>C/?@11221@GG1>2>21>@FG0G//0<?A/>1>-----<00=</CD..::.G..-.-;--.CFGGF9FB09..-.9...;;BB/9//.;FF./;/////;.9..;;//://9/;//////9.9;9/9/;/.;;-
@M05620:37:000000000-D9766:1:1101:20847:5033 1:N:0:67
GAGGATGCTTTGGAAGAAACTCATAGATTACTGCAACAGTTCCCCCTGGACCTGGAAAAGTTTCTTGCCTGGCTTACAGAAGCTGAAACAACTGCCAATGGTATACTAACCGTAAGGAGAGGCACCAAGAAGAATCCAAGGGAGAAAAAGAGATGATGAAACAATGGAAAGTAAGTCAAGCATTTCCGCTTTAGCCCTCTTGTGAATCCAATAGAACAATTAACAGAATTTGGACTTTTAACTGACAAGCC
+
>1A>1BBBB3B1F11B1F1FGGHHHCDFGB1ADA11AGBDG22B00A0/00BFGEB110BBDFDDDD11BBBBFB11BBDBA1BF11B1B/BFGFB1FB@112B2B@22BB>?//>1@//?>?/0/0?0B<01B11B<11//<??B1<B//@0111>22@>1@<1??111??<1F@1@11><=1>1=...<<0==/=/./=0=<0=DDB0:00;:00:/<000<00//;C0C;=9CC0009;;0;;;F99:
@M05620:37:000000000-D9766:1:1101:14243:5044 1:N:0:67
AGTGCCAGCTCTCAATCGCACAGGGGACCCAGGGCCTGGCCCCTCCATACAGAAAACCTATGACCTCACCCGCTACCTGGAGCACCAACTCCGCAGCTTGGCTGGGACCTATGTTTGATTCTCCCGCGTAGGCCTCTGGGCGTTGGGGCGGCGTGCGGAGTTGGGGACAGACCGTCCTACCCGTGGCGGGTTCTGGTAAATGATGGGGTGAGGCGGGGCTCTTTGGCTCCCACCCGTCCCCCTGTCTGGTC
+
1>>AAFFCAFFDBGGFGCGGA0B0AAEEGF0BFAFE/EA00AA//AFG2BGDFGHG0EHCGAFAGFC1?G0E///>BEF>GGHEH/0GGHHHGEGGG0FHG0FFF?GF/FHFGBFGGH22FHHHGEBCC@AC11FGHH1FFCCGGH?CECG?AAABA@-;;BFF@@F@FFFFA-ABFFBFFFB9A@9@@@;9AFFF:9B/BFFBFFFFA@-AFE@@?@@@FFFFFFF;FAE9F;-;;;ABFB@EFBFFFB/
@M05620:37:000000000-D9766:1:1101:14887:5048 1:N:0:67
ACTGCCAGCTCTCAATCGCCCCGCGGACCCAGGGCCAGGCCCCTCCATCCCGCACACCTATTCCCTCACCCGCTACCTGGAGCCCCAACGCCGCCGCTTGGATGGTACCCATCCGGGAATCCAGCTCAGCAACTCGGCAGTGGGGGAGGAGCTAGTAGTGCGGTAAAGAAAGCCTCAACCGTGGAGGGTTTCGCACACTAATGGGTCCAGAAGGGCCCTTTTGCGCCATAGAACTCCCCCCTGCCCCCCCA
+
>1>>ABBB>BBB1BFGGAA1A0A00A/AAE/AF/BE/ABABBE/EEHFD0>B/>//BB011@2BF@00?B0>>>/EGH<0BBF???/C?CGGG/>//>??/1?F<>>FG11>00<--<-/<000/0;0:/0;./0...-;9/;.@---;CE../9////;/--;--//;-//:-9-;/----9---;-;A-/;-9---///;BF-9-;////:-9-;9-F999/-9:9-///9;/9/:------------;
@M05620:37:000000000-D9766:1:1101:20879:5059 1:N:0:67
AGTGCCAGCTCTCAATCGCACAGGGGACCCAGGGCCTGGCCCCTCCATCCAGAAAACCTATGACCTCACCCGCTACCTGGAGCACCAACTCCGCAGCTTGGCTGGGACCTATGCGTATCCCGCGTCGGAATCTGGGCGTTGGGGCGGCGTGCGGCGTTGGGGCCAGACAGTCCTAACCGTGGCGGGTTCTGGTCAATGATGGGGTGAGGAGGGGCTCTTTGGCTCCCACCAGTCCCCCTGTCTGGTCTATC
+
BCBBCFFFCFFFGGGGGGGGGGHGGGGGGGHHFGGGGGHHHHGHGGHHHHHHHHHHHGHHHHHHHHHHHHHGGEGGHHHHGGHHHHEGFHHHEG@FGHHGGHHGGGGHGHHHH2EGFGHH2?CGGGGGGGGHHHHHEGDGGHGGGGG-CFG?DD-@CFFFFFFCDFFFFFFFFFFFFFFFFF-@FF@FFFFF<0<BFFFFFFFF<DFFFFFFFFFFFFFFFFFFFFFFFFFFFFFFFFFFFFFFFFFF0B<
@M05620:37:000000000-D9766:1:1101:20631:5062 1:N:0:67
GAGGCTGCTTTGGAAGAAACTCATAGATTACTGCAACAGTTCCCCCTGGACCTGGAAAAGTTTCTTGCCTGGCTTACAGAAGCTGAAACAACTGCCAATGGGATACTACCCGTACGGAAAGGCAACTAGAAGACAACAAGGGAATCAACGAGATGATGAAACCATGGCAAGTAAGTCAGGCCTTTCAGCTTTAGCACTCTTGTGGATCCAATTGAACCATTCACAGCATTTGTACTTGTACCTGACCCGCC
+
BACBCCFCFFFFGGGGGGGGGGGHHHHHHHHGHHHHFHHGHHHHHGGGHHHHHHGHHHHHGHHHHHHHHHHHHHHHHHHHHHHHHHHHHHHHHHHHHHHHF1B@2BFDGHGF1/1>EFFEGHE00?BFGFFECG32?/GBEAG0B2<CFEF//?GFHHFFBHHEGGHCGFG11FG1FGFFC.1<<D0DGHHFFGHFGHFFHFDFDGGFFGGHHHFHGEFC:G0<F0.FGFFG9FFGGFGFBFFGFB/;-C-
@M05620:37:000000000-D9766:1:1101:11771:5096 1:N:0:67
AGTGCCAGCTCTCAATCGCACAGCGGACCCAGGGCCTGGCCCCTCCATCCAGAAAACCTATGACCTCACCCGATACCTGGAGCACCAACGCCGCAGCTTGGCTGGGACCTATGTGAGTATCCAGCGTAGGAATCTGGGAGTTGGGGAGGAGTGAGGAGTTGGGGAAAGACAGTCCTAACCGTGGAGGGTTCTGGTAAATGATGGGGTGAGGAGGGGCTCTTTGGCTCCCACCAGTCCCCCTGTCTGGTCTA
+
A1>AADF11FFFGFGFFFGCGAG0AE0AAEHH/AEE/BFGAHGGGGHFF0ABBFG0BEH11BGHH1FFGGH/EEEGHH1F>GHHHHHAG/EEE@/E/0BF<HC?ECGHFHHFFGDGHHHFHHHGGGAACEHHHHHHHHHGFHHG-@EG-AEHHHHGH.;GCF-CFGGGGGGGGGGGGGGGGGE@GGG@BFFFFF/BFFFFFFFFEFF@FFFFBB@?@-EFFF/FF/FEFFFFFFBFFFFF@ABFFBFFFFB
@M05620:37:000000000-D9766:1:1101:16013:5146 1:N:0:67
ACCACACCTTCTACAATGAGCAGAGGTCGGAACTCGAGTCGCGAATCCTGATCCCGACTGCCGCCTCCCGCTACACAAAGGAAAACCGCGACATCATCTGCTGGCCGCGCCCCTCCTCCCTGGCATCCCGCAGCTCCCCTCCTTCCCACTCGCCCTCCCCTCTGCCGTTTTCCGAAGGATCCTCTTTCCTGACCTGTGCCTCCCCTGCCACTCTCCAGCCTCAAGATCGGAAGACACCAAGCATGAACTCC
+
CCCCCCCCFFFFGGGGGGGGG4BFB24A2AAAE3F2AEB22AAAE0B3D3DG5ABB1>>E33>/>1BB??////3B3?G?22?BG3?<>///<<22B??22??2??>///---.>.<><.<<<./0<<<.----///.:/..:;;//9:.:9--.-.9:./9/0:B-9AB.//:..;;.//;/9:///9/9//9//////9;:../...////://///.//9//9:/.....;///.9;.;//9;:;/;9
@M05620:37:000000000-D9766:1:1101:17740:5156 1:N:0:67
GAGGCTGCTTTGGAAGAAACTCATAGATTACTGCAACAGTTCCCCCTGGACCTGGAAAAGTTTCTTGCCTGGCTTACAGAAGCTGAAACAACTGCCAATGGGATGATACCCGTCCGGAAAGACTCCTAGAAGACTACAAGGGCGTAACCGAGCTGATGAACCCATGGCAAGTCAGTCAGGAATTTACGCTTTCGCACTCTTGTGGATCCAATTGCCCAATTCTCAGCATTTGTACTTGTACATGACCAGCC
+
AABBBBFBFFFFGGGGGFGGGGGHHHHHHHHHHHHHHHHEGHHHHGGGGHHHHHHHHHHHFHHHHHHHHHHHHHHHHFHHHHHHHHHHHHHHFHHHHHHHH1GBFEGGHBGEE11EEGG/03BBF33BFFGH3FH?GFHH/??B<<E/FBDGGG1?FFGFHHD<GFH0G1F110==GHHHFFHHH0DEG.:E0CEGGGHHHHGGFGGGG00;F00;BFGGGG09C09;FFGGFGGGGFGFG/BFFF/:.AA
@M05620:37:000000000-D9766:1:1101:18096:5270 1:N:0:67
AGTGCCAGCTCTCAATCGCACAGGGGACCCAGGGCCTGGCCCCTCCATCCAGAAAACCTATGACCTCACCCGCTACCTGGAGCACCAACTCCGCAGCTTGGCTGGGACCTATGTGAGTATCCAGCGTAGGAATCTGGGAGTTGGGGAGGAGTGAGGAGTTGGGGAAAGACAGTCCTAACCGTGGAGGGTTCTGGTAAATGATGGGGTGAGGAGGGGCTCTTTGGCTCCCACCAGTCCCCCTGTCTGGTCTA
+
AAAABFFFBFFFGGGGGGGGGGHHGGGGGGHHGGGGFFHHHHG1EGHHEGHHHHFHHGBFHHHHHHGFHFHGGGGGHFHHHHHHHHHHGHHHGGGFGGHHEHFCECGEEGCD?HFGF3?GHHGHHC<<CDFGCGFGFFFE<?D<@CFFGGGHAHBCCA</=GCCCFHAGHHHHHHHHGFHA9C:EGGG.CAFFF0;00FEB;BFGFFF.AFFDDA=D-AFF/FBF/B?EFFFFFFFFFFD>AFF/BFBBF/
@M05620:37:000000000-D9766:1:1101:12565:5272 1:N:0:67
GCTGCTGCTTTGGAATCAACTCATAGATTCCTGCCCCAGTTCCCCCTGTCCCTGTAACCGTTTCTTGCCTGGCTTCCAGAAGCTGCAACAACTGCCAATGGGATGCTACCCGTAAGGAAAGGCTCCTAGAAGACTCCCAGGGAGTCAAAGAGCTGCTGAACCCATGGCAAGTAAGTCAGGCCTTTCCGCTTTAGCACTCTTGTGGATCCAATTGAACCATTCTCAGCATTTGTACTTGTACCTGACACGCC
+
1>>>A@@BBFBB1BF1F1BG3B1D3DFGGBGHHH0AF0BBDFGHHGAB1ABBF11DF21ABEFG2DDFHHHHHH00BGH1FGH1B1BFG0BGGGGH1BBFHHCHGHGHHHHGG?/BGFFFGHHHHGHHHHHHFHHHHEHHGG/C?0B21>0@GHH1FGBG1G//?GHHHFFG1FGGHFGFH.FGHHHGGGGGHGHHHHGHHHHHGHHHGHFHHH00;.;GHFGGGGGGGGGGFGGGGGGG0FGGGG09A@F
@M05620:37:000000000-D9766:1:1101:11767:5296 1:N:0:67
GAGGGTGCTGTGGAAGAAACTCATAAACCAGGGAAACAAGATCGGATGACACTGGATATGTTTTTTGGTCAGTTTGGTGAAGTTGGAATAACTTCCCCTGGTTTAACAAAAAAAAAGCGTGAAGCGAAGAAATATGGGAGAGGGGGAGGAGTGAGGAATAGAAGAAAGACAGGGCTAACCAGGGAGGGATCTGTAAAATGATGGGGTGAGGAGGAGAACTTTCACTCAAAGCACTTTGTATGTCTAACCTA
+
>1>>1>>>11B1F11BAF1BG1B3D3DB0AA0B00A0FC00FAB///A1111110BA22BFA2BAAEAB12B@B21/BBDFFBB1B1B111BB2B10BBF/B10BB@1BF0//////0/////@1>?B//0011<1100?//>.-----<.<::0.0/00000;////:/:/....9C/A0.9.99?-./;0;//;/;/9/;:/--:----/-----;/9///9////;//-9-//:/;/////;//9-//
@M05620:37:000000000-D9766:1:1101:9253:5297 1:N:0:67
AGGGCCAGCTCTCCATAGCACAGGGGACCCAGGGCGTGGCCCCTCCATCCAGAAAACCTATGACCTCACCCGCCACCTGGAGCACCCGCTCCGCAGCTTGGCTGGGACCTATGTGAGTATCCAGCGTAGGAATCTGGGCGTTGGGGCGGAGTGCGGCGTTGGGGAAAGACAGTCCTAACCGTGGAGGGTTCTGGTAAATGATGGGGTGAGGAGGGGCTCTTTGGCTCCCACCAGTCCCCCTGTCTGGTCTA
+
>>1>>>>AAFFFGEGB3BF1B1BCC00AA0BF0BE/AAEACHEGGGHGDABFD0B0BFHH@@FGGDBFHHH/>/>EGH>B00BFFHE/>@E>/E/E>B1BAGHGGGHFFHHHHHHHHHHHHHHHHGC<CGHFHHHHGH.ACCGHGG.AA;;CF0AA-;@@@F@@-A9F/BFFFFFFFFFF@FF@-;B@AFFFFFFFFFFFFFFFFFB@EFFFFF@@@<FFFFFFFFFFFFFFFFFFFFFF@FFFFFFFFFF
@M05620:37:000000000-D9766:1:1101:23429:5306 1:N:0:67
GAGGCTGCTTTGGAAGAAACTCATAGATTACTGCAACAGTTCACCCTGGACCTGGAAAAGTTTCTTGCCTGGCTTACAGAAGCTGAAACAACTGCCAATGGGGTGCTACCCGTAATGACAGGCTCCTAGAACACTCCAAGGGAGTAAAACAGCTGATGAAACAATGGCAAGTAAGTCAGTCATTTCCGCTTTATCACTCTTGTGGATCCAATTGAACAATTCTCAGCATTTGTACTTGTAACTGACAAGCC
+
>AAAA4FBFFFFBGGA4FCEGCFFFG5GG5FFGGDAGFFBFG5FHHGHH2BFCGHAB3CFBGHHHGHGHFHE1BA3BGGGECBC33D@B?F1BBEB3FBB@B1B/?34BBB??>A/BB?3BF/?0?3BBBB332??BBB2//?</B>2@2?@0@22@>>@2<?<1?<001/<?<D=<111><=<<<1<..<.00=0<==0G00<<<;CCG:000;;0<C:C00;00:00CFF0;;0;0090C;C0BCB:.9
@M05620:37:000000000-D9766:1:1101:7021:5340 1:N:0:67
AGTGCCAGCTCTCAATCGCACAGGGGACCCAGGGCCTGGCCCCTCCATCCAGAAAACCTATGACCTCACCCGCTACCTGGAGCACCCACTCCGCAGCTTGGCTGGGACCTATGTGAGTATCCAGCGTAGGAATCTGGGAGTTGGGGAGGAGTGAGGAGTTGGGGACAGACAGTCCTAACCGTGGAGGGTTCTGGTAAATGATGGGGTGAGGAGGGGCTCTTTGGCTCCCACCAGTCCCCCTGTCTGGTCTA
+
ABAABFFFCFFFGGGGGGGGGGHHGE2AEGHHFEGGGGFHHHGHGEEFFFHGHHHHHAGF5FFHHHHHHHHGGEEGHHBGEBGGHH11EGHHEGFEEHGGFHHGGGFHGHCHHHH3DHHHHHHHGGF/>EGFFHHHFH0FEHHHGG.>C<<GH0GHCEHGHHGG.-.:/C/;GHHHBCGGGGGG.CDGFGGGGG;CBFGGGGGGGFDFFFF/AFFFFFFFFFFFFFFFFFFFFFFFFFFFFFFFFFFFFFB
@M05620:37:000000000-D9766:1:1101:7040:5342 1:N:0:67
AGTGCCAGCTCTCAATCGCACAGGGGACCCAGGGCCTGGCCCCTCCATCCAGAAAACCTATGACCTCACCCGCTACCTGGAGCACCAACTCCGCAGCTTGGCTGGGACCTATGTGAGTATCCAGCGTAGGAATCTGGGAGTTGGGGAGGAGTGAGGAGTTGGGGAAAGACAGTCCTAACCGTGGAGGGTTCTGGTAAATGATGGGGTGAGGAGGGGCTCTTTGGCTCCCACCAGTCCCCCTGTCTGGTCTA
+
BCABCFFFCFFFGGGGGEFFGGCDFEGEGGHHFEGGGGHHHHGHGGHHHHHHHGHHHGHHHHHHHHHHHHHGGFGGHHHHHHHHHHHCEHHGEGGGGHHHGHHGDGGHGHHHHHHHHHHHHHHHHGGGGGHHHHHHHHHGGHHHGGGGGGGHHHHHHGHHHHGGGGHHHHHHHHHHHHHHGGGGGGGGCFFGGGFGGGGGGGGGGGFFFFFFFFFFFFFFFFFFFFFFFFFFFFFFFFFFFFFFFFFFFFB
@M05620:37:000000000-D9766:1:1101:13575:5352 1:N:0:67
AGTGCCAGCTCTCAATCGCACAGGGGACCCAGGGCCTGGCCCCTCCATCCAGAAAACCTATGACCTCACCCGCTACCTGGAGCACCAACTCCGCAGCTTGGCTGGGACCTATGTGAGTATCCAGCGTAGGAATCTGGGAGTTGGGGAGGAGTGAGGAGTTGGGGAAAGACAGTCCTAACCGTGGAGGGTTCTGGTAAATGATGGGGTGAGGAGGGGCTCTTTGGCTCCCACCAGTCCCCCTGTCTGGTCTA
+
AA>ABFFFCFFFGGGGGGGCGGHGGGGGGGHHFEGGGGHHHHGHGGHHHHGHGGHHHGHHHHHHHHHHHHHGGEEGHGHHHHHHHHHHGHHHFGGGGHHHGHHGFEHHGHHHHHHGHHHHHHHHHGGGGGHHHHHHHHHGGHHHGGGGGGGHHHHHHGHHHH?FGGHHHHHHHHHHHHHHGGGGGGGGEGGGGGCFGGGGGGGGGGFFFFFFFFFFFFFFFFBFFFFFFFFFFFFFFFFF;FFFFFF0FFF
@M05620:37:000000000-D9766:1:1101:21843:5358 1:N:0:67
GAGGCTGCTTTGGAAGAAACTCATAGATTACTGCAACAGTTCCCCCTGGACCTGGAAAAGTTTCTTGCCTGGCTTACAGAAGCTGAAACAACTGCCAATGGGATGCTAACCGTAAGGAAAGGCTCCTAGAAGACTCCAAGGGAGTAAAAGAGCTGATGAAACAATGGCAAGTAAGTCAGGCATTTCCGCTTTAGCACTCTTGTGGATCCAATTGAACAATTCTCAGCATTTGTACTTGTAACTGACAAGCC
+
ABBBBBFBFFFFGGGGGGGGGGHGHDFGHHDFH5FGGHGDBADA2EFFEFGFHHHGFFHHBGHFGHHFFHGHHHHGHHHHHHHHGFGGHFHHHHHHG3FGG1?B12FB4?FEEFDEFGGHHF/GHEGDEGHFHBGGHCGHF?FD?2FHHHGHEHGHHHGFH<<FGHHHBFG?GHH??<<BGFGFGH1CDDFGHHHHHGFHHH=C.DFCGFHHGFGH:CC:GGC:00G0GHGGFGGFGGGGGGGGGFGBFEC
@M05620:37:000000000-D9766:1:1101:14290:5393 1:N:0:67
AGTGCCAGCTCTCAATCGCACAGGGGACCCAGGGCCTGGCCCCTCCATCCAGAAAACCTATGACCTCACCCGCTACCTGGAGCACCAACTCCGCAGCTTGGCTGGGACCTATGTGAGTATCCAGCGTAGGAATCTGGGAGTTGGGGAGGAGTGAGGAGTTGGGGAAAGACAGTCCTAACCGTGGAGGGTTCTGGTAAATGATGGGGTGAGGAGGGGCTCTTTGGCTCCCACCAGTCCCCCTGTCTGGTCTA
+
BBBABFFFDFFFGGGGGGGCGGHFGEGGGGHHFEEFGGHHHHGHGGHHHGHHHHHHHGHHHFHHHFGHHHHGG>EEHHHHFGGHHHHHGHHGAECGGGFGGHHGGGHHGHHHHHHHHHHHHHHHHGEGGGHHHHHHHHHGGHHHGGGGGGEFHHHHHGGHHHGGGGHHHHHHHHHHHHHHGGEFGEGGCFFGFGCFGGGGGFGGGGADFFFFFFFFFFFFFFFFFFFFFFFFFFFFFFFFFFFFFFFFFFF
@M05620:37:000000000-D9766:1:1101:9399:5439 1:N:0:67
GAGGCTGCTTTGGAAGAAACTCATAGATTACTGCAACAGTTCCCCCTGGACCTGGACAAGTTTCTTGCCTTGCTTAAAGAAGCTGAAATAACTGCCAATGGTCTGCTACCCGTAAGGCAAGGCTCCTAGAAGAATACAAGGGAGAAAAAGAGCTGATGAAACAATGGAAAGTAAGTCAGGCATTTCAGCTTTAGCACTCTTGTCGCTACAATTGAAGAATTCCCAGAATTGGTACTTGGAACTGACAAGCC
+
>3AA3>CAC@B@F4BBBG4GGGHHHGHHHHA5DF4BFHBFGBBBBAA22CABGGEB231BDFGDDHFA355BBDF55DDBGC3BF33B5D5BGHHGGHFF@4B43B@43BB??>?1331??C??0?3B4BBB?3BBB?3?/<F//B?0F//?<@11@1@@>FGE@<?111<1<1F1@@10?<111<11>11>1>>>>>00=0<0....<0<000;C0<::000<00./0=0/;;;FF0009F000/;C.9;
@M05620:37:000000000-D9766:1:1101:6956:5441 1:N:0:67
AGTGCCAGCTCTCAATCGCACAGGGGACCCAGGGCCTGGCCCCTCCATCCAGCAAACCTATGACCTCACCCGCGACCTGGATCACCAACTCCGCAGCTTGGCTGGGACCTATGCGTCTCCCTCGTCGGCATCTGGGCGTTTGGGGGACGTGCGGCGTTGGGGGCAGACAGTCCTAACCGTGGCGGGTTCTGGTCAATGCTGGGGTGAGGCGGGGCTCTTTGGCTCCCCCCCGTCCCCCTGTCTGGTGTCTC
+
AAAABFBFBFFFGGGGGGGFGCHFGGGFGGDHGDGGGGHHCFF11AFHHHH33B2BBFHGF35DFG@GHH100/>EEG2FG3FGHG3GEHHHGG@EGHHHGFHGGGHHGHHHHBD//?GGG?FCF/><<->>FGHGF?<C-.<D::-;:.9.?-;A-;DFFF-;-:.;9F9BFFFFFFFDF-@B-@@E9;BF;B/9BFBFB:AF9BFF.A---@-9AF/B/;/;;:;.AB--:..;EFCFFBFFFF.;9FB
@M05620:37:000000000-D9766:1:1101:9374:5441 1:N:0:67
GAGGCTGCTTTGGAAGAAACTCATAGATTACTGCAACAGTTCCCCCTGGACCTGGAAAAGTTTCTTGCCTGGCTTACAGAAGCTGAAACAACTGCCAATGGGATGCTACCCGTCAGGAACTGCTCCTAGCAGCCTCCAAGGGCGTAACCGCGCTGATGCACCACTGGCAAGTCCTTCAGGACTTTCCGCTTTCGCACTCTTGTGGATCCCCTTGACCAATTCTCAGCATTTGTACTTGTCACTGACAAGCC
+
AABBBAFBFFFFG4BGGGFGGGHHHHHHHHHHHHBHHHGBFGHHHGGGGHHHHHHFFA2BFHHHHHHHHHHHHHH3FHHHHHHHGDEGGGHHFHHHHHHHHHHGEHGFH2FEG?>EHH2B33BGD33FH3FH2G2F/2?3?C?B//??2<@D/D<<F11>>GGFHHHFH1FGB00=DHHH/.GHHHHG.CEGHGFGGGHHGGGGGGGGG/.CFG00;9CFG00;00;;F;FGB0BFFBB//;BFFBBFFFF
@M05620:37:000000000-D9766:1:1101:10548:5459 1:N:0:67
AGTGCCAGCTCTCAATCGCACAGGGGACCCAGGGCCTGGCCCCTCCATCCAGAAAACCTATGACCTCACCCGCTACCTGGAGCACCAACTCCGCAGCTTGGCTGGGACCTATGTGAGTATCCAGCGTAGGAATCTGGGAGTTGGGGAGGAGTGAGGAGTTGGGGAAAGACAGTCCTAACCGTGGAGGGTTCTGGTAAATGATGGGGTGAGGAGGGGCTCTTTGGCTCCCACCAGTCCCCCTGTCTGGTCTA
+
>AAAAFFFBFFFF4FGGAE2AAFA2AEEGGHHFEGGFFGHHHGHGGGGHHHFHB3FGGGGH35FGF3GHHHFGGC>FHG?FGF?BF?GE3GGED/EEBGHEHH//<FHGHHHHHHGHFFFFFHHHGDECAGHFFGFGGCFCBGHCG.C-EDGGGHGHCGHHHGCEDFFGHHHGFHGHHGGBEE@GGGB.9FFFG;FGGGBFBCFEDF;EFFFDFBBB;EFFF//BFFEEFFAF9;BBFEFBEFFFFEBB/;
@M05620:37:000000000-D9766:1:1101:16836:5468 1:N:0:67
AGTGCCAGCTCTCAATCGCACAGGGGACCCAGGGCCTGGCCCCTCCATCCAGAAAACCTATGACCTCACCCGCTACCTGGAGCACCAACTCCGCAGCTTGGCTGGGACCTATGTGAGGGTCCAGCGTAGGAATCTGGGGGTGGGGGAGGAGTGAGGAGATGGGGGAGGGCAGTGGTAAACGTGGAGGGGACGGGTAAATGATGGGGTGAGAACGGGCCCTCTGGCTCCCACAAGTCCCCCTGTCTGGTCTA
+
A1>AAFFFAFF3AFGGD1FFEGHH0AEEAEHHGGGGGFHHAGGHGGGHGEHGFFGHHGHHHHFHHHFHHHHGGEEGHHHGHHHHGEHHG0GHEFGEEHHHGGHGG/0B/0111B22B0//0<1@0>/?CFH1F11?G0/AC-@CG-C-AC./;00.0../0;CE-A-A-9:-;//;BF//B-A;-;B=9----;--//;//;/FF-;---///-;-@-@--;FFFFB-9-----;BF/-;9-;//:9BF//
@M05620:37:000000000-D9766:1:1101:22745:5481 1:N:0:67
GAGGCTGCTTTGGAAGATACCCCTTGATAACTGCACCCGCTCCCCCGGTCCTTGTAACCGTTCCTTTCCTGGCTACCAGAAGCGCCAACCACTCCCCCTGGGATGCTACCCGTCCGGAACTGCTCCTAGAAGCCTCCCAGGGCGTCACCGCGCTGCTGCACCCCTGGCACGTCCGTCAGGCCTTTCCGCTTTCGCACTCTTGTGGATCCCCTTGCCCCATTCTCAGCATTTGTACTTGTACCTGACCCGCC
+
>1>AA>CAFFDFGGGBA1BB1BAF00B133BFDG1FFA0AAAEF/EAE/AE12BBFB2BEBE0B2D2@BGHHHG10BFG0BFG//>?EF/?F10B?E/>?GEFHG0BBGBFCEEFCGGG<1<@GHHHHH1?F<GHHHGHHGGGGCGGGG?CGGCGGFH0GFHCGEEGGG0CFGE?EFGGGGGGGGGGGFFFFBBBF@@FFFFFFFFFFF--9AFFFFFFFFFFFFFFFFFFFB/BF;;B/BFFFF9:9@?@
@M05620:37:000000000-D9766:1:1101:12143:5493 1:N:0:67
GAGGCTGCTTTGGAAGAAACTCATAGATTACTGCAACAGTTCCCCCTGGACCTGGAAAAGTTTCTTGCCTGGCTTACAGAAGCTGAAACAACTGCCAATGGTCTGCTACCCGTAAGGCAAGGCTCCTAGAAGACTCCAAGGGAGTAAAAGAGCTGATGAAACAATGGAAAGTAAGTCAGGCATTTCCGCTTTAGCACTCTTGTGGCTCCAATTGAACAATTACCAGAATTTGTACTTGTAACTGACAAGCC
+
A3AA>>FBCBB@G45BCGCGGGHHHGGHHFBDFG4ECGBFGDDBBBAE2CBBGGEB332BBDGDFFFBBB3BBFG3BABDGHBFG33FBB1GHHHFFHBF344D?DD43BB??>?B3??0?A?30?3BBBD333B3B?3?????/???F3/@2@@2@2>FD@GE><?1<<??<DD?@@10?.1<==1.>.><10==<<<0=<=C..<0:000<:;C:;:;000=0;./0=0;;=9FG0090C;00;;F;;:
@M05620:37:000000000-D9766:1:1101:6174:5506 1:N:0:67
AGTGCCAGCTCTCAATCGCACAGGGGACCCAGGGCCTGGCCCCTCCATCCAGAAAACCTATTACCTCACCCGCTACCTGGAGCACCAACTCCGCAGCTTGGCTGGGACCTATGTTTGAGTATCCAGCGTAGGAATCTGGGAGTTGGGGAGGAGTGAGGAGTTGGGGAAAGACAGTCCTAACCGTGGAGGGTTCTGGTAAATGATGGGGTGAGGAGGGGCTCTTTGGCTCCCACCATTCCCCCTGTCTGGTC
+
3>>AAFBFBFCFF4ABGAFEAABGAAEEEGGHG?EEFAGBBGEHGGBGHGFFFBGGGEGBG55FFF@FGGHGGGCEGHFBFFB?B?1?EFHHGE/@EEGHGGG//?FGEGHHHHHHG1?GHDBFF<G<CE//@GHGGDFHFFC?DFGG.-<CE/CF0<CDHFFHGG.CCCGGFHGCHFCCFFBAE@DEBB9FCFFG;;;CF0F09;.A.;AA;99A-9;B:FBF/BFFFAABFF?/;B;BBABABFFBF9B
@M05620:37:000000000-D9766:1:1101:19017:5561 1:N:0:67
AGTGCCAGCTCTCAATCGCACAGGGGACCCAGGGCCTGGCCCCTCCATCCAGAAAACCTATGACCTCACCCGCTACCTGGAGCACCAACTCCGCAGCTTGGCTGGGACCTATGTGAGTATCCAGCGTAGGAATCTGGGAGTTGGGGAGGAGTGAGGAGTTGGGGAAAGACAGTCCTAACCGTGGAGGGTTCTGGTAAATGATGGGGTGAGGAGGGGCTCTTTGGCTCCCACCAGTCCCCCTGTCTGGTCTA
+
BCABCFFFCFFFGGGGGGGGGGHHGGGGGGHHGGGGGGHHHHGHGGHHHHHHHHHHHGHHHHHHHHHHHHHGGGGGHHHHHHHHHHHHGHHHGGGGGHHHGHHGGGHHGHHHHHHHHHHHHHHHHGGGGGHHHHHHHHHGGHHHGGGGGGGHHHHHHGHHHHGGGGHHHHHHHHHHHHHHGGGGGGGGCFFGGGFGGGGGGGGGGGFFFFFFFFFFFFFFFFFFFFFFFFFFFFFFFFFFFFFFFFFFFFF
@M05620:37:000000000-D9766:1:1101:20183:5586 1:N:0:67
AGTGCCAGCTCTCAATCGCACAGGGGACCCAGGGCCTGGCCCCTCCATCCAGAAAACCTATGACCTCACCCGCTACCTGGAGCACCAACTCCGCAGCTTGGCTGGGACCTATGTGAGTATCCAGCGTAGGAATCTGGGAGTTGGGGAGGAGTGAGGAGTTGGGGAAAGACAGTCCTAACCGTGGAGGGTTCTGGTAAATGATGGGGTGAGGAGGGGCTCTTTGGCTCCCACCAGTCCCCCTGTCTGGTCTA
+
>>AABFDFBFFFFGGGGAFCE?G42AAEGGDHFEGG2AFCGHEHGGHHH1AF3F32BEHC5B5FGFHGHHHEGGGGHHHFHGG?GHFHG3GHGE/EE?GGEGGGDEGHGGHHHFHHHGHHHHHHHGGGGGHHHHHHHHHGDHHHFGGGGGGHHGGHGGGHGHGCEDGHHHHHHHHHHHHHGACGGGGG;FFFGGFGFGGGGGGGGGFFFFFFDFFFFFFFFF/BBFFFFFADFFFFFFFDDEFFFFFFFFB
@M05620:37:000000000-D9766:1:1101:21783:5588 1:N:0:67
GAGGCTGCTTTGGAAGAAACTCATAGATTACTGCAACAGTTCCCCCTGGACCTGGAAAAGTTTCTTGCCTGGCTTACAGAAGCTGAAACAACTGCCAATGGGATGCTACCCGTAAGGAAAGGCTCCTAGAAGACTCCAAGGGAGTAAAAGAGCTGATGAAAAAATGGCAAGTAAGTCAGGCATTTCCGCTTTAGCACTCTTATGGATCCAATTGAACAATTCTCAACATTTGTACTTGTAACTGACAAGCC
+
>3AA>ACAFBB4F4ABAFEGGGHHHGGHFFBFGF4EBGFGGDABBEAA2CBBGGEBB32BBDFDFFFBBBGHFHH3BBGGHHFGG3@FBF?FGFEBCHFG31?B?BFFBB???/10BB3?BC?B0?BGEBG??3??BBB2/<C?<B?3D3/@2@22@22@@2@<??F0??C?<=G><>10>><<1><..<AE0===D<CFG00;/;CGG0C;0:0::<;<000<C090BFGF=;BFF0;B9==;;F:FFC;
@M05620:37:000000000-D9766:1:1101:21279:5600 1:N:0:67
GAGGCTGCTTTGGAAGAAACTCATAGATTACTGCCACAGTTCCCCCAGTCCCTGGAACCGTTTCTTGCCTGGCTTCCAGCAGCTGCAACAACTGCCCCTGGGATGATACCCGTAAGGAAAGGCTCCTAGAAGACTCCCAGGGAGTCAACGAGCTGCTGAAACAATGGCAAGTAAGTCAGGCATTTCCGCTTTAGCACTCTTGTGGATCCAATTGCACCATTCTCAGCATTTGTACTTGTAACTGACACGCC
+
BBBBBACAFFDFEAGGGGGGGEF5D5566F4FHF4BCGF3BAFE2E2BABB3F32BBC1AAEEB5D55BFGHHHG2FGH3FHHF33BFGHHHGFHF11?FFEG313FFGFEEE>>FGG33BFGGFFFDGFHHFHHHH/GFGG/C?0@21??<DDF1FCGF1G0/<FFHCGF=1111FGHGH.<DFHHGGG.CGGFHHHBHHFGHFFCCHHBFHH00F/CFGFB0CBFGGGFFFFGGF0FFFGGGG/B9.;E
@M05620:37:000000000-D9766:1:1101:7702:5601 1:N:0:67
GAGGCTGCTTTGGAAGAAACTCATAGATTACTGCAACAGTTCCCCCTGGACCTGGAAAAGTTTCTTGCCTTGCTTAAAGAAGCTGAAACAACTGCCAATGGTCTCCTACCCGTAAGGCAAGGCTCCTAGAAGACTCCAAGGGAGCAAAAGAGCTGATGAAACAATGGCAAGTAAGTCAAGCATTTCCGCTTTAGCACTCTTGTGACTACAATTGAACAATTCCCACAATTGGTACTTGTAACTGACAAGCC
+
>3AB3>CBFBB4G45BFGBGGGHHHCGHHHA5DG4FFHBFGDABABAA2FABGGEB332BBDHDDFFA3BABBDG55DDBGG3BF33B3B1BGHHGGHGF34BBBBB3BBB>?>E1330????30?3B4BB3?3B3B?33//??/?0?F0/@0111@1@F>GHE1??0<<??<1F1@@11><>11>1.>...00=<<</=<0=00<=0//:000<C:</;000<0.:.0<990;9FGB009F009;CC.9;
@M05620:37:000000000-D9766:1:1101:7684:5607 1:N:0:67
GCGGCTGCTTTGGAAGAAACTCATAGATTACTGCCACAGTTCCCCCTGGACCTGGAACAGTTTCTTGCCTGGCTTACAGAAGCTGAAACAACTGCCAATGGGATGCTACACGTAAGGAAAGGCTCCTAGAAGACTCCCAGGGAGTCACCGAGCTGATGAACCCATGGCACGTACGTCAGGCCTTTCCGCTTTCGCACTCTTGTGGATCCAATTGCCCCATTCTCCGCATTTGTACTTGTACCTGACACGCC
+
>>AAAADAFFBDGGG4AFFGGGHHCDFHHHFHGH3BFGFADGHHHGAFA2FBFGAGH32BDGGHFEFFHHHHHG13FGHFHHHFGBFHGGGGGHHHFGHGHFFF1FGG33BE???FGGH300?G0CGHF3BGG3GHH/0G//?/<0B>1B<BDG1<?1<D1GD/?GHGHFGH0.->FFGHHEHHGHHFGG.ECEFGGGHHHGH0.;FGGGBG0909=CAFBFB90;E@FFGGBFBFBFBBBBBFFFBFDBF
@M05620:37:000000000-D9766:1:1101:24601:5610 1:N:0:67
AGTGCCAGCTCTCAATCGCACAGGGGACCCAGGGCCTGGCCCCTCCATCCAGAAAACCTATGACCTCACCCGCTACCTGGAGCACCAACTCCGCAGCTTGGCTGGGACCTATGTGAGTATCCAGCGTAGGAATCTGGGAGTTGGGGAGGAGTGAGGAGTTGGGGAAAGACAGTCCTAACCGTGGAGGGTTCTGGTGAATGATGGGGTGAGGAGGGGCTCTTTGGCTCCCACCAGTCCCCCTGTCTGGTCTA
+
BCCCCFFFDFFFGGGGGGGGGGHHGGGGGGHHGGGGGGHHHHGHGGHHHHHHHHHHHGHHHHHHHHHHHHHGGGGGHHHHHHHHHHHHGHHHGGGGGHHHGHHGGGHHGHHHHHHHHHHHGHHHHGGGGGHHHHHHHHHGGHHHGGGGGGGHHHHHHGHHHHGGGGHHHHHHHHHHHHHHGGGGGGGGCFGGGGF/CFGGGGGGGGFFFFFFFFFFFFFFFHHFFFFFFFFFFFFFFFFFFFFFHFFFFFF
@M05620:37:000000000-D9766:1:1101:6537:5612 1:N:0:67
GAGGCTGCTTTGGAAGAAACTCATAGATTAGTGAAACAGGTCCCGCGGGACCTGGACAAGTTTTTTGGCTGGCTTTCAGAAGCTGGAACAACTGCCAATGGTCTGCTACCCATAAGGCAAGGCCCCTAGAAGACCACAAGGGAGTAAAAGAGCTGATCAAACAATGGCAAGCAAGCCACACATTTCCGCTTCAGCACTCTTGTGGCTCCAATTGAACAATTCTCAGCATTTGTACTTGTAACTGACAGCCA
+
A?ABAAFAFFDFECFGGFFGGCFDF5DFEF4DF6BGDC22B3B2222A0AA1CBAB131BD5G51>>/3B1B1BE3@4BFG@FF320BBBGHHFHFG3GHB?B433?B32F222BF220B//?/?>/<@2@2@200??C<FDEE.>1<1>CGB111><<CDG.<00<C/<..///..;/.;;<00=::;.=.09B9C09C00;;..;0;9F;0;CF00/0;;/B/////;999;/FFB/;9B///999999
@M05620:37:000000000-D9766:1:1101:19965:5686 1:N:0:67
AGTGCCAGCTCTCAATCGCACAGGGGACCCAGGGCCTGGCCCCTCCATCCAGAAAACCTATGACCTCACCCGCTACCTGGAGCACCAACTCCGCAGCTTGGCTGGGACCTATGTGAGTATCCAGCGTAGGAATCTGGGAGTTGGGGAGGAGTGAGGAGTTGGGGAAAGACAGTCCTAACCGTGGAGGGTTCTGGTAAATGATGGGGTGAGGAGGGGCTCTTTGGCTCCCACCAGTCCCCCTGTCTGGTCTA
+
ABAABFFFCFFFGGGGGGGGGGHGGGGGGGHHGGGGGGHHHHGHGGHHHHHHHHGHHGHGHHHHHHGHHHHGGEGGHHHHHHHHHHHHGHHHGGGGGHGHGHHGGGHHGHHHHHHHHHHHHHHHHGGGGGHHHHHHHHHGGHHHGGGGGGGHHHHHHGHHHHGGGGHHHHHHHHHHHHHHGGGGGGGGCFFGGGFGGGGGGGGGGGFFFFFFFFFFFFFFFFFFFFFFFFFFFFFFFFFFFFFFFFFFFFF
@M05620:37:000000000-D9766:1:1101:17978:5693 1:N:0:67
AGTGCCAGCTCTCAATCGCACAGGGGACCCAGGGCCTGGCCCCTCCATCCAGAAAACCTATGACCTCACCCGCTACCTGGAGCACCAACTCCGCAGCTTGGCTGGGACCTATGTGAGTATCCAGCGTAGGAATCTGGGAGTTGGGGAGGAGTGAGGAGTTGGGGAAAGACAGTCCTAACCGTGGAGGGTTCTGGTAAATGATGGGGTGAGGAGGGGCTCTTTGGCTCCCACCAGTCCCCCTGTCTGGTCTA
+
>AAABFFFCFFFGGGGGFFGGGHHGGGGGGHHGGGGGGHHHHGGGGGHGFHHFGHHHGGHHHHHHHHHHHHEGEGGHHHHHGH1FGHHGHHHGGGGGFGHGHHGGGGHGFGHHHHHHGHHHHGHHGEFGGHHHHGHHGHGGHGHGGGGGGGHHGHGHGGGGHGGGGHGHHHHGBHHHHHHGFGGGGGGCFFGGGCFFGGGGGGGGGFFEFFFFFFFFAFFFFFFFBFEFFFFFFFFFFFFFFFFFFFFB/F
@M05620:37:000000000-D9766:1:1101:17962:5704 1:N:0:67
AGTGCCAGCTCTCAATCGCACAGGGGACCCAGGGCCTGGCCCCTCCATCCAGAAAACCTATGACCTCACCCGCTACCTGGAGCACCAACTCCGCAGCTTGGCTGGGACCTATGTGAGTATCCAGCGTAGGAATCTGGGAGTTGGGGAGGAGTGAGGAGTTGGGGAAAGACAGTCCTAACCGTGGAGGGTTCTGGTAAATGATGGGGTGAGGAGGGGCTCTTTGGCTCCCACCAGTCCCCCTGTCTGGTCTA
+
AAABBFFFBFFFGGGGGGGGGGHHGGGGGGHHGGGGEGHHHHGEGGHHHHHHHHGHHGHHHHHHHHHHHHHGGGGGHHHHHHHHHHHHGHHHGGGGGGHHGFHGGCGHGHFHHDHFGGHHHHFGHFCBCG<GGHFFFHHGFFGHGGGFGGGFGFHHGGCGGFGGGDHHHHCC:CGHHFFHGGGGGGGGGGGGGG;FFGGGFGGGGGF-AAABFFFFFBEFEFFFFFFEFFFFFFFFFFFFBE9BBBFFBBF
@M05620:37:000000000-D9766:1:1101:15915:5728 1:N:0:67
ACCACACCTTCTACAATGAGCTGCGTGTGGCTCCCGAGGAGCACCCCGTGCTGCTGACCGAGGCCCCCCTGAACCCCAAGGCCAACCGCGAGAAGATGACCCAGGTGAGTGGCCCGCTACCTCTTCTGGTGGCCGCCTCCCTCCTTCCTGGCCTCCCGGAGCTGCGCCCTTTCTCACTGGTTCTCTCTTCTGCCGTTTTCCGTAGGACTCTCTTCTCTGACCTGAGTCTCCTTTGGAACTCTGCAGGTTCT
+
BBBBBAABFFFFGGGGGGGGGGHHGFGFHGHHHGGGGGGGGHGHHGGGGFGGHHGHHHHGGGGGGGGGGGGHHHHGGGGHGHHHHGGGGGGGGGHHEHHHHHHHGHHHHHHGGHHGGGGGHHHHHHGHHHHGHHGGGGGHGHHGHGGGGGGGGGGGGGGGGGGGGGFFFFFFFFFFFFFFFFFFFFFFFFFFFFFDFFFFFFFFFFFFFFFFFFFFFFFFFFFFFFFFFFFFFFFFFFFFFFFFFFFFFFF
@M05620:37:000000000-D9766:1:1101:17604:5729 1:N:0:67
ACCACACCTTCTACAATGGAACTCTGCAGGTTCTCGATCAGAATAGCACCCGTCTGACCTCCAGACACGAATTCGCATCTCGCAAACCGTCTTCTGCTTGCAAACCAACCAGCCACTAGCTAGCGCAGTAGGCTCCTACATGCCTAGCAGCCACCACGTACTTAAACACATAACAATGATTGTATCTTGCGGCTACCTCAGGCACACACTACTACCTGTAACGCAACTACCATTGTACCCAGCTACCTGAC
+
BBBBBABBFFFFGGGGGGGFGGHHHHGHCG4BFGHFFFB2BBGDF3BEHHGG2BFFHHHHHHHB3BBG1EEG1D11??0G5B?>1/B1/??1?BBGHFHG1GHF0/??//?//??23B3344B2//<//@22@20/2<2222@1<?01110??00?...0..1>1>1>0.00</<0000000000=0000----;//00///9../9../;/0009000909.;--9//;.//////////..///.///9
@M05620:37:000000000-D9766:1:1101:15932:5733 1:N:0:67
ACCACACCTTCTACAATGAGCTGCGTGTGGCTCCCGAGGAGCACCCCGTGCTGCTGACCGAGGCCCCCCTGAACCCCAAGGCCAACCGCGAGAAGATGACCCAGGTGAGTGGCCCGCTACCTCTTCTGGTGGCCGCCTCCCTCCTTCCTGGCCTCCCGGAGCTGCGCCCTTTCTCACTGGTTCTCTCTTCTGCCGTTTTCCGTAGGACTCTCTTCTCTGACCTGAGTCTCCTTTGGAACTCTGCAGGTTCT
+
ABAAA4>>CFFFGFGDGGGFGDGGFEGGDGHHFBFG2FGE2GHHHGGEAEGF5FBGGHHG>E0EGEEGGGGFCGHGGGEHGHHHAFGGGGGGCFHBF2FFHHCGFFGFGFGGGHGGGGGDHFHHHDGGHGHGHHGGGGGHGHHGHGGGGGFFGFGGGFFDFGFGGCFFFABFFFFFFFFFBFFFFFFFFFFFFFFDFFFFFFFFFFFFFFFFFFFBFFFF/;/BFFFFFFFEFFFFFFFFFFFFFFEFFFB
@M05620:37:000000000-D9766:1:1101:11828:5756 1:N:0:67
GAGGCTGCTTTGGAAGAAACTCATAGATTACTGCAACAGTTCCTCCTGGACCTGGAAAAGTTTCTTGCCTCGCTTACAGAAGCTGAAACAACTGCCAATGGGATGCTACCCGTAAGGCAAGGCTCCTAGAAGACTCCAAAGGAGTAAAAGAGCTGATGAAACAATGGCAAGTAAGTCAGGCATTTCCGCTTTAGCACTCTTGTGGCTCCAATTGAACAATTATCAGCATTTGTACTTGTAACTGACAAGCC
+
>AAA>AFBFFDFGCBGGCFGGGHHGHHADGBDDF4DGHBGADA55B2B32BFCA2A332BBDB5DAD5B53AABF1B5BFGFBFF33F@B?GGGHEBGBGB123BB3BBB???>EB33BBFFFB0??BBBBF??33?B332?B?2B??F?/@2@22<@@FD@GE@?<0?????<G@@@<??F>1>=1<<.>F0==<<=<BGHDC?<<CC:C0;0<C0;:<000=00000=;;;;BFF0099C;;;CCGFEC
@M05620:37:000000000-D9766:1:1101:21821:5763 1:N:0:67
AGTGCCAGCTCTCAATCGCACAGGGGACCCAGGGCCTGGCCCCTCCATCCAGAAAACCTATGACCTCACCCGCTACCTGGAGCACCAACTCCGCAGCTTGGCTGGGACCTATGTGAGTATCCAGCGTAGGAATCTGGGAGTTGGGGAGGAGTGAGGAGTTGGGGAAAGACAGTCCTAACCGTGGAGGGTTCTGGTAAATGATGGGGTGAGGAGGGGCTCTTTGGCTCCCACCAGTCCCCCTGTCTGGTCTA
+
BBABCFFFCFFFGGGGGGGGGGHGGGGGGGHHGGGGGGHHHHGHGGHHHHHHHHHHHGHHHHHHHHHHHHHGGGGGHHHHHHHHHHHHGHHHFGGGGHHHGHHGGGHHGHHHHHHHHHHHHHHHHGGGGGHHHHHHHHHGGHHHGGGGGGGHHHHHHGHHHHGGGGHHHHHHHGHHHHHHGGGGGGGGEFGGGGGGGGGGGGGGGGFFFFFFFFFFFFFFFFFFFFFFFFFFFFFFFFFFFFFFFFFFFFF
@M05620:37:000000000-D9766:1:1101:9793:5768 1:N:0:67
AGTGCCAGCTCTCAATCGCACAGGGGACCCAGGGCCTGGCCCCTCCATCCAGAAAACCTATGACCTCACCCGCTACCTGGAGCACCAACTCCGCAGCTTGGCTGGGACCTATGTTGAGTATCCAGCGTAGGAATCGGGGAGTTGGGGAGGAGTGAGGATTGGGGGAAAGACAGCCTAAACCGGGGGGGGTCTGGTAAAATGAGGGGGGGAGGAGGGGCTTTTGGGCTCCCACCAGTCCCCTGGTTGGTCCT
+
A3AAAFDFBFFFGGGGGGGGGGFFGFGGGGHHGGGEFCCHHHGHGGHHHHHHHHHHHGGHHHHHHHHHHHHGGGGGHHHHHHHHHHHHGHHHGGGGGHHHGHHGGGHHGHHHGH3B32?33B3322/</</@2?10?@C-AE0FHFG.<-../.0;.0/</;G?;AD..BF/C.C//;CGF9-;--;@-;../;//;B//:9/;DF----@;.ADF-;9.;F/B...9A..AD../;FFF...//.;.///
@M05620:37:000000000-D9766:1:1101:21167:5769 1:N:0:67
AGTGCCAGCTCTCAATCGCACAGGGGACCCAGGGCCTGGCCCCTCCATCCAGAAAACCTATGACCTCACCCGCTACCTGGAGCACCAACTCCGCAGCTTGGCTGGGACCTATGTGAGTATCCAGCGTAGGAATCTGGGAGTTGGGGAGGAGTGAGGAGTTGGGGAAAGACAGTCCTAACCGTGGAGGGTTCTGGTAAATGATGGGGTGAGGAGGGGCTCTTTGGCTCCCACCAGTCCCCCTGTCTGGTCTA
+
>1AAAFF1>FCFFGGGGGGAGCFG0EEEGF0AF0EEFFGH0FEAFGGFHGEGFGGGFGFBGGHGCGGGHGFGGGGGHHHFHHH/EHHHGG1FFE/>EFHHEFBFEEFFEBGHHH2BG12FG2FGH??C//1>FGFHHE0//?F<C@.@-ACHHHHFH.<GHH-;E:.CGBGFCFC;CC/.-9;99.A?.:ABFBFB9FFFGGB0..A-9--9-A=-9@F/////;F/9-BFB-9//BBA---///99///B
@M05620:37:000000000-D9766:1:1101:16512:5800 1:N:0:67
AGTGCCAGCTCTCAATCGCACAGGGGACCCAGGGCCTGGCCCCTCCATCCAGAAAACCTATGACCTCACCCGCTACCTGGAGCACCAACTCCGCAGCTTGGCTGGGACCTATGTGAGTATCCAGCGTAGGAATCTGGGAGTTGGGGAGGAGTGAGGAGTTGGGGAAAGACAGTCCTAACCGTGGAGGGTTCTGGTAAATGATGGGGTGAGGAGGGGCTCTTTGGCTCCCACCAGTCCCCCTGTCTGGTCTA
+
ABABBFFFBFFFGGGGGGGGGGHHGGGGGGHHGGGGGGHHHHGHGGHHGHHHHHEHHGHHHHHHHHHHHHHGGGGGHHHHHHHHHHHHGFHHGGGGGGHHGHHGGGHHGHHHHHHHHHHHHHHHHGGGGGHHHHHHHHHGGHHHGGGGGGGHHHHHHGHHHHGGGGHHHHHHHHHHHHHHGGGGGGGGCFGGGGFGGGGGGGGGGGFFFFFFFFFFFFFFFFFFFFFFFFFFEFFFFFFFFFFFFFFFFFF
@M05620:37:000000000-D9766:1:1101:15106:5873 1:N:0:67
AGTGCCAGCTCTCAATCGCACAGGGGACCCAGGGCCTGGCCCCTCCATCCAGAAAACCTATGACCTCACCCGCTACCTGGAGCACCAACTCCGCAGCTTGGCTGGGACCTATGTTTGAGTCTCCCGCGTAGGCCTCTGGGCGTTGGGGCGGCGTGCGGCGTTGGGGACAGACAGTCCTACCCGTGGCGGGTTCTGGTAAATGATGGGGTGAGGCGGGGCTCTTTGGCTCCCACCAGTCCCCCTGTCTGGTC
+
ABAAAFFFCFFFGFGGGGGGGGHGGGGGAFHHFEGGFFHHGHGHGGHHHHHHFHFHHGHHGGFHHFHHHHHGG>EGHHHHFGHHHHHHGHHGAFCFEFHHGGHGGGHHGHHHHHHGHH?G3FHGGEFGG<AD11FHFHGH.AACGHGG?CB-AAB;@G-;:CFFFFFCEEFF//BFFF/9FFA;AD-;DF;AFFFF;:BBFFFBFFFF.C9AFADFFFFCEFFFBFFBFEF/F9.;/;FFFFFEF:FFFFB
@M05620:37:000000000-D9766:1:1101:5813:5941 1:N:0:67
GAGGCTGCTTTGGAAGAAAAGAAGAGATAAATGCAACAGTTCCCCCTGGACCTGGAAAAGTTTCTTGCCTGGCTTACAGAAGCTGAAACAACTGCCAATGGGCTACTCCACGTCAGGCGCAACTAATAGCAGCTACAAGAGGCGAAGCCACGATAATACCCCACTGGACAGTCGTTCAGAACTTTCCCATTTCCCCCTCATCTCGCTCCCCTAGCCAAATTAACAACTTTTATCATTTGCACTTACAAGCC
+
>>>A>>BAFFFFGFGGG444B244B445555ADDDB3BFEGHHFHGEGG2GHHFF2BFCG3DGHEDFGHHEEHHHHHHH5GHHHFHHHH3FHCFHCBGHH3112?FE3@E1>??FE03/>///BBF4BBF4BC01??F100/?//<//00<///.<F11>1.>>G1/<CH.D0.<..<00<:CF0;00;GHHH0;/:AD.;0;9.9CF.C9B.9;CFF/C9C0CB0;/;BB/:;FFFF//BFF/;/;B/AA
@M05620:37:000000000-D9766:1:1101:24547:5960 1:N:0:67
GCTGCTACTTTTCAATCAACTCCTCGATTCCTGCCACTGGTCCCCCGGGCCCTTGAACCGTTTCGTGCCTGGCTTCCAGAAGCTGCAACAACTGCCCATGGGATACTACCCGTCCGGAAAGGCTCCTAGCAGACTCCCAGGGCGTCACCGCGCTGCTGCACCCCTGGCAAGTAAGTCAGGCCTTTCCGCTTTCGCACTCTTGTGGATCCAATTGCCACATTCTCAGCATTTGTACTTGTACCTGACCCGCC
+
1>1>A@1BBFFB3BBBGGFGGGHHBBBGGHHHHHHHH110BDFGHG/EGEG/ABFFGGHEEF0F/B/B/DFGHHB>BFHBBFG1BBBFGFHH@FHHGFGHHAHF01BFFGHG/?EEG?C/BGG1FFGHH1FF0<<FGFHHGG/<<@C<G?@--CG.<G0<;GC-:EHHHHGH0CB0CFFFGG/FBGBEGGEG0;CGGGBFGGFFFBBFF9BFFF9//;FFF/;BFFFFFFFFFFBFFFFFF/;FFFFF-9@
@M05620:37:000000000-D9766:1:1101:24259:5964 1:N:0:67
AGTGCCAGCTCTCAATCGCACAGGGGACCCAGGGCCTGGCCCCTCCATCCAGAAAACCTATGACCTCACCCGCTACCTGGAGCACCAACTCCGCAGCTTGGCTGGGACCTATGTGAGTATCCAGCGTAGGAATCTGGGAGTTGGGGAGGAGTGAGGAGTTGGGGAAAGACAGTCCTAACCGTGGAGGGTTCTGGTAAATGATGGGGTGAGGAGGGGCTCTTTGGCTCCCACCAGTCCCCCTGTCTGGTCTA
+
3A>AAFFFBFFFGGGGGGFCFGGDFGGGAEHHAAEEEFHF2GFHGGGHFHHFFFBEGGFHGHFHHHHHHHHGGEEGHHHG2BGGCHE1ECGBEDEGFHEGGHHGGGHHGHHHHHGHHHHHFHHHHCEGGGHHHHHHHHCFDHFHGGEGGFGHHGHHHGGHHHGGGFHHHHHHHHHHHHHHGDADFGGG;FFGGGFGFGGGGGGGGGFDFFFFFFFFFDFFFFFFFBFFFFFFFFFFFFFFFFFFFFBBFFF
@M05620:37:000000000-D9766:1:1101:25047:5972 1:N:0:67
GCGGCTGCTTTGGAATCAACTCATAGATTCCTGCCACAGTTCCCCCTGGACCTGGAAACGTTTCTTGCCTGGCTTACAGAAGCTGAAACCACTGCCAATGGGATGCTACCCGTAAGGAAAGGCTCCTAGAAGACTCCAAGGGAGTAAAAGAGCTGATGAAACCATGGCAAGTAAGTCAGGCATTTCCGCTTTAGCACTCTTGTGGATCCAATTGAACAATTCTCAGCATTTGTACTTGTAACTGACAAGCC
+
>1>AA>1>CFB1AAF111BB3BBFBDDGH3FGHH01BAB1DGHHHGEF/0BBBFCGH10BFGHHDFDGHHHHHHABGHHFHHH1BFGHH0FFHHHH1BGGHHEGFHHFGGHGGEGHHHHHHHHHHGHHHEHHGHHHHFHHGGEGC0FGFHAGFHHHHGHHFF0<FHHHHHGHGHHGGHHHH.FHHHHGGGGGHHHHHHHHHHHHGHHHHFHHHHBHFBGHHGGGGGFFGGGGBFGGG0CFGGGGGGF0CEG
@M05620:37:000000000-D9766:1:1101:19096:5976 1:N:0:67
AGTGCCAGCTCTCAATCGCACAGGGGACCCAGGGCCTGGCCCCTCCATCCAGAAAACCTATGACCTCACCCGCTACCTGGAGCAGCAACTCCGTAGCTTGGCTGCCGTCCGCCTCTGGGGGTTGGGGAGGAGTGCGGCGTTGGGACACGACCGTCCTCCCCGCGGAGGGTTCTGGTAAATGCTGGGGTACGGCGGGGCTCTTTGGCTCCCACCAGTCCCCCTATCTGGTCTATCTCCTGCCCTTAGCTAGG
+
AA>>AFFF?FFFGFGGGGGCFEHGG2AA2BACBAEEAFHH2GGEGGHHHHEH3GGCHGHFFHDGHHHHHHGEGEFGHHHH?FHH3B1BG3BFE???FGHHGHHG/FC?///<?EGHHGH//>><A?CF-A<CFGHGGG@FGGHG.;;.DAABBGGGGG/AEG-BFA>CC;9F/;;9;F/B/;FFFDFA.;;A--;9@DFEFFFFFFFFFF..;AFFFFFF.=.9;FFE99/////;BFFFFF/FFFB//B;
@M05620:37:000000000-D9766:1:1101:19085:5989 1:N:0:67
AGTGCCAGCTCTCAATCGCACAGGGGACCCAGGGCCTGGCCCCTCCATCCAGAAAACCTATGACCTCACCCGCTACCTGGAGCAGCAACTCCGCAGCTTGGCTGGCGTCGGCCTCTGGGAGTTGGGGAGGAGTGCGGCGTTGGGGCACGACCGTCCTCACCGTGGAGGGTTCTGGTAAATGCTGGGGTGCGGCGGGGCTCTTTGGCTCCCACCAGTCCCCCTGTCTGGTCTATCTCCTGCCCTTAGCTCGG
+
AAAAAFFFBFFFGGGGGGGCGFHFGGGEAEHHAEGGEFHHCGGHGGHHHHHHFHGHHGHHHHFHHHHHHHHGG>EGHHHHBGHH3B1FH3FHG/EFGHHHGHHG/EE?//>/?EHHHHH0/CGFHGGF-AGGHHHGGGCDDGHG-;ADGGCBGGGGGG0CFG.EFFFFFAFF/;F;FFFFFFFFFFFD-9;B--;@FFFFFFFFFFFFFFBFFEFFFFFFDF.:;FFFBFEFF/FFFFFFFFEFFFFF/A@
@M05620:37:000000000-D9766:1:1101:24328:6007 1:N:0:67
AGTGCCAGCTCTCAATCGCACAGGGGACCCAGGGCCTGGCCCCTCCATCCAGAAAACCTATGACCTCACCCGCTACCTGGAGCACCAACTCCGCAGCTTGGCTGGGACCTATGTGAGTATCCAGCGTAGGAATCTGGGAGTTGGGGAGGAGTGAGGAGTTGGGGAAAGACAGTCCTAACCGTGGAGGGTTCTGGTAAATTATGGGGTGAGGAGGGGCTCTTTGGCTCCCACCAGTCCCCCTGTCTGGTCTA
+
BCBCCFFFCFFFGGGGGGGGGGHHGGGGGGHHGGGGGGHHHHGHGGHHHHHHHHHHHGHHHHHHHHHHHHHGGGGGHHHHHGHHHHHHGHHHGGGGGHHHGHHGGGHHGHHHHHHHHHHHHHHHHGGGGGHHHHHHHHHGGHHHGGGGGGGHHHHHHGHHHHGGGGHHHHHHHHHHHHHHGGGGGGGGEGGGGGFFGGGGGGGGGGFFFFFFFFFFFFFFFFFFFFFFFFFFFFFFFFFFFFFFFFFFFFF
@M05620:37:000000000-D9766:1:1101:12699:6012 1:N:0:67
GAGGCTGCTTTGGAAGAAACTCATAGATTACTGCAACAGTTCCCCCTGGACCTGGAAAAGTTTCTTGCCTGGCTTACAGAAGCTGAAACAACTGCCAATGGGATGCTACCCGTAAGGAAAGGCTCCTAGAAGACTCCAAGGGAGTAAAAGAGCTGATGAAACAATGGCAAGTAAGTCAGGCATTTCCGCTTTAGCACTCTTGTGGATCCAATTGAACAATTCTCAGCATTTGTACTTGTAACTGACAAGCC
+
A>AABBFCFFFFGGGGGGGGGGHHHHHHHFHHHHD4FFGGHHHHHGGGHHHHHHHHHHHHHHHHHHHHHHHHHHHHHHHHHHHHHHGHHHHHHHHHHHHHHGBHFGHHHHFGEGGHGHGEHHEFGFCGEHGHHHDHGGHFAGHDE?GHFHEHHFHHHGHGGHGH1FFGGHG1?GG@FGFFFHCFDGHDG?..0DFGH<GHH00CCGCGHHHHHHHHB0C0CCGGHGHGGGGGGFGFGBFBFFGB:FF0.9.
@M05620:37:000000000-D9766:1:1101:12723:6015 1:N:0:67
GAGGCTGCTTTGGACGAAACTCATAGATTACTGCAACAGTTCCCCGTGGACCTGGAAAAGTTTCTTGCCTGGCTTAAAGAAGCTGAAATAACTGCCAATGGTCTCCTAACCGAAAGGCGAGGCAACTAAAAGATAACAAAAGAGCAAAAGAGATGATAAAACAATGGAAAGTAAGGCAAACAAATCCACATAAGCCCTCTTGAGCCTCCAAGAGAAGAATAACCAAAAGTGGTAATTGTAACTTACAAGAC
+
>3AA3>CAB@B4F4BAAE2EGGHHHCEHFGBADF3BEGADF55BB2B2223BBGAAB32BBDFDDDD53B3B1BB3B5DBFF3BB33B4B3BFGGFBHBB3@@@4BB342B>//>>0//<>?>/?G2BFB?2?@22@<200@/20?0<F?/??1111<=>1>..11>11<<1<1D//<..<...00/0//000<</:/./<0000/;/9//09.;;/;/;000;0.;./=00000;F0000;///;;F/.;
@M05620:37:000000000-D9766:1:1101:21780:6016 1:N:0:67
GAGGCTGCTTTGGAAGAAACTCATAGATTACTGCAACAGTTCCCCCTGGACCTGGAAAAGTTTCTTGCCTGGCTTACAGAAGCTGAAACAACTGCCAATGGGATGCTACCCGTAAGGAAAGGCTCCTAGAAGACTCCAAGGGAGTAAAAGAGCTGATGAAACAATGGCAAGTAAGTCAGGCATTTCCGCTTTAGCACTCTTGTGGATCCAATTGAACAATTCTCAGCATTTGTACTTGTAACTGACAAGCC
+
A1AAAAFAFFFFBGGGGGGGBGAG3DFGH1FHHH11BBF1FGHHHGGGHHHHHHHGHHHGFHHHDHFHHHHHHHHHHHHFHHH1FEGFHFHHHHHHHGHHGFFFFGHHHHHGGGGFGHHHHHHGHGHHHGHFGGHHHHHHGGHGCFGHHHGHHHHHHHHGG@0?GHHHHHFHHHHFGHGFGGHHHHHGGGGGHHHHHGHHHHHHGHHHHHHHHHHHFHHHHFHHHFHFHGGGCFGGGGGGGGGGGGFFGGE
@M05620:37:000000000-D9766:1:1101:17152:6037 1:N:0:67
ACCACACGTCGTACCTCTAGCCCCGTCTGCTTATCTCGTACGCCCTCTTCTGCCTGACCAAAAAAAAAAACACAACCCCTTTATTGCCCCCTCATCCTTTTCCTAACTGCTCCTCCCCTTCCTACCCCTCTACTCTCCTCCGCCCCTTTAGCCGCCGCCCTTCTAACCCCGTGTCGCTTACTTCATACCTCTCCGCTACCTCCCCCTAGTTCCTCACATTTCCCCCTTCTCATCCTACCTCCTTGTCCCTT
+
AAAAAAADB>1>BAFFF1AB100BA00BAB11DFGHDBAF//BE//BBGFGHH1BBAFCGH/AFE>/>////>/?AE///0112211<1/<//01BB12212<B21011?11<<FFCCG0<01110<///011111>G1<0...-<..0=00/.--:A9-9//0000..:-.../....-://;/////////;--;---//;------/////9/-/////99-9--9/9/B/////-//--/////://
@M05620:37:000000000-D9766:1:1101:19988:6076 1:N:0:67
GAGGCTGCTTTGGAAGAAACTCATAGATTACTGCAACAGTTCCCCCTGGACCTGGAAAAGTTTCTTGCCTGGCTTACAGAAGCTGAAACAACTGCCAATGGGATAATACCCGTACGGAACGGCTACTAGAAGACTCACAGGGCGAAACAGCGCTGATGAACCCATGGCAAGTCAGTCAGGCATTTCCGCTTTCGCACTCTTGTGGATCCAATTGCCCCATTCTCAGCATTTGTACTTGTACCTGACACGCC
+
BABCCAFCFFFFGGGGGGGGGGHHHHHHHHHHHHFHGGHFHHHHHGGGH2GHHHHHHHHHGHHHHHHHHHHHHHHFHHHHHHHHHHHHHHHHHHHHHHHHFFHH2BFHHHHFF@EE/EG//?E//BFGF3FGC?3B2BFHH/?B//>@CC0CGG->FGFGGHGFHHHF<0CGB00=DGFHHAGHHHHGGGGA0;EGGGGGGFFFDGGGGBFGG0;;CEGFGGGGF0:CFFFFFFFFFFFFF/;FF/BB.;;
@M05620:37:000000000-D9766:1:1101:9893:6077 1:N:0:67
GAGGCTGCTTTGGAAGAAACTCATAGATTACTGCAACAGTTCCCCCTGGACCTGGAAAAGTTTCTTGCCTGGCTTACAGAAGCTGAAACAACTGCCAATGGGCTGCTACCCGTAAGGAAAGGCTCCTAGAAGACTCCAAGGGAGTAAAAGAGCTGATGAAACAATGGCAAGTAAGTCAGGCATTTCCGCTTTAGCACTCTTGTGGATCCAATTGAACAATTCTCAGCATTTGTACTTGTAACTGACAAGCC
+
>>AAAACAFFFFGGGFE1GF1F1BBGFHHHHHHHHFGGHBGHGHHGGGHFHFHBHFABGFB2FHDGEFHHHGAFEGHHHDFCG1CGHFHFHGFFFHHHFFFA0BEFGHFGHG>EE0FECBGHEBF?FGGGFBBFGGHHHFEGHC?BGGF@FFHHHBGGHHHHHGHHHFFGGHGGHGFG=F>GCHGFGCC.<C0<==D<GFHD=GE0GFHHHHFBGH0CHFHBGGG:CHGFFB0;FFGEBCFFGGBFGFFG.
@M05620:37:000000000-D9766:1:1101:15216:6101 1:N:0:67
AGTGCCAGCTCTCAATCGCACAGGGGACCCAGGGCCTGGCCCCTCCATCCAGAAAACCTATGACCTCACCCGCTACCTGGAGCACCAACTCCGCAGCTTGGCTGGGACCTATGTGAGTATCCAGCGTAGGAATCTGGGAGTTGGGGAGGAGTGAGGAGTTGGGGAAAGACAGTCCTAACCGTGGAGGGTTCTGGTAAATGATGGGGTGAGGAGGGGCTCTTTGGCTCCCACCAGTCCCCCTGTCTGGTCTA
+
BCBBCFFFCFFFGGGGGGGGGGHGGGGGGGHHGGGGGGHHHHGHGGFHHHGHBHFHHGHFHHGHHHGHHHHGGEGGHHHHHHHHHHHHGHHHGGGGGHHHEHHGGDHHGHHHHHHHHGHHHHHHHGCGGGHHHHHHHGHGGHHHCGGGGGGHHHHHHCGHFHCGGGHHHHHHHFHHGHHHGEEGGGGACCFFGGFGGGGFGGGGGGFFFFFFFFFFF;FFFFFFFFFFFFFFEFFFFFFFFFFFFFFFFFF
@M05620:37:000000000-D9766:1:1101:6153:6106 1:N:0:67
AGGGCCAGCTCTCCATAGCACAGGGGACCAAGGGCATGGCCCCTCCATCCAGAAAACCTATGACCTCACCCGCTACCTGGAGCACCCACTCCGCAGCTGGGCTGGGACCTATGTGAGTATCCCGCGTAGGAATCTGGGAGTTGGGGAGGCGTGCGGCGTTGGGGCCCGCCCGTCCTCACCGTGGAGGGTTCTGGTAAATGATGGGGTGAGGCGGGGCTCTTTGGCTCCCACCAGTCCCCCTGTCTGGTCTA
+
>1>>AA11AFFDGGG13BB1F1A0FE0AA0AF00B0BABCCGGCGGCHFFEFG0B0BEHFAFFGFDBBGHHEE>>EGGB>0BFGHHG/EGH>>E/E>F1>?GGGGGFHFGFFHGH2FGHFHH1/BCG<>C??FGGEGG0?CGHFC?.-@.<<A.CC-A??AGGG.--;-;-@@FFF/;E?BFF<-9B@FEFFFF9FFFFF9BFFFFA@EFE-;--9@?FFFFFFFEFFF-FF-9FFFFFF@FFFFFFFFF/
@M05620:37:000000000-D9766:1:1101:16015:6109 1:N:0:67
AGTGCCAGCTCTCAATCGCACAGGGGACCCAGGGCCTGGCCCCTCCATCCAGAAAACCTATGACCTCACCCGCTACCTGGAGCACCAACTCCGCAGCTTGGCTGGGACCTATGTGAGTATCCAGCGTAGGAATCTGGGAGTTGGGGAGGAGTGAGGAGTTGGGGAAAGACAGTCCTAACCGTGGAGGGTTCTGGTAAATGATGGGGTGAGGAGGGGCTCTTTGGCTCCCACCAGTCCCCCTGTCTGGTCTA
+
ABAABFFFCFFFGGGGGGGGGGHHGGGGGGHHGGGGGGHHHHGHGGHHHGGHFGHHHGHHHHHHHHHHHHHGGGGGHHHHHHHHHHHFGHHHGFGGGFHHGHHGGGHHGHHHHHHHHHHHHGHHHGDGGDHHHHHHHHHGEHHHGGGGGGGHHHHHHGGHHHGGGGHHHHGHHGHHHHHHGFEFGGGGCFFGGGFGGGGGGGGGGGFFFFFFFFFFFFFFFFFFFFFFFFFFFFFFFFFFFFFFFFFFFFF
@M05620:37:000000000-D9766:1:1101:19448:6111 1:N:0:67
GAGGCTGCTTTGGAAGAAACTCATAGATTACTGACACAGGTCCCGCTGTCCATCTAACCGTTTCTTCCCTGGCTTCCAGAAGCTGGAACCACTTCCCCTGGGATGATACCCGTACGGAAAGGCTCCTAGAAGACTCCCAGGGCGTCACCGCGCTGCTGAACCCCTGGCAAGTCAGTCAGGCCTTTCCGCTTTAGCACTCTTGTGGATCCAATTGCCCCATTCTCAGCATTTGTACTTGTACCTGACCCGCC
+
BABBBBFBFFFFGGGGFFGGGGFBA5DFDF4DD5BGEE2233B22A2A2BF5D5AD5BGEEGF35D55ABFGH212BFG3BGHH32BFG1BFF3FHHHHGH1FH13FGF3B/>//>EGGFCGHGHGHHHHHF2FHHHHHHGGAD<CEAGD<CFGGAGHFGHHG?CFHHHBEH00CGGHHHHGHHHHHGGGGG0FGGGGGGGGFGGGGGG09FGGEBFFGGGGGGGFFFFFFFFFFFFFFFFFFFFFBFDFF
@M05620:37:000000000-D9766:1:1101:20793:6116 1:N:0:67
GAGGCTGCTTTGGAAGAAACTCATAGATTACTGCAACAGTTCCCCCTGGACCTGGAAAAGTTTCTTGCCTGGCTTACAGAAGCTGAAACAACTGCCAATGGGATACTACACGTCAGAAACAGCTAATAGAAGCCACAAAGGGCGAAACCGCGATGATACACCACTGGCACGTCAGTCAGGACTTTCCGATTTCGCACTCTTGTGGATCCCCTTGCCAAATTAACAGCATTTGTAATTGTAACTGACACGCC
+
A1AAAAFAFFFFG1GGGGGGGGHHHHFHHGHHDGGFFHHFGHHHHGGGHBGHHHHAF10BBGHHHFFGHHHHHBFGHHHHGHHHHF@GGFEFBFGHHEBG1BBG01BBFEGEF//?1B1B00BBBE1BBBBF1F0B0?00B??C//>BG@CC/A/?<1<?<F.GFGH.<1>FGE.==DH//<<CGGF.E?;EGCFGGGHFF0;F.:FGGBAFFGGG0:/;F009;09;;FFFB99B//BB/;/FFFF/9--
@M05620:37:000000000-D9766:1:1101:15487:6164 1:N:0:67
AGTGCCAGCTCTCAATCGCACAGGGGACCCAGGGCCTGGCCCCTCCATCCAGAAAACCTATGACCTCACCCGCTACCTGGAGCACCAACTCCGCAGCTTGGCTGGGACCTATGTGAGTATCCAGCGTAGGAATCTGGGAGTTGGGGAGGAGTGAGGAGTTGGGGAAAGACAGTCCTAACCGCGGAGGGTTCTGGTAAATGATGGGGTGAGGAGGGGCTCTTTGGCTCCCACCAGTCCCCCTGTCTGGTCTA
+
3AAABFFFBFFFGGGGGGGGGGHHGGGGGGHHGGGGGGHHHGGHGGGHHHHHHHHHHEHFHHFGHHHFHHHGGEEEHHHHHHHHHHHHGHHHGGGGGHHHGHHGGGHHGHHHHHHGHHHHHHHHHGEADGF2GHHHHHFGGHHHGGGGGGGHHFHHHGHHHGGGEDGHHHGHHHHHGHHHGFDGGGGGCFFFFFB99BFFFFFFFFFFFFFEFFFFFFFFFFFFFFFFFFFFFFFFFFFFFFFFFFFFFFF
@M05620:37:000000000-D9766:1:1101:16443:6185 1:N:0:67
GAGGCTGCTTTGGAAGAAACTCATAGATTACTGCAACAGTTCCCCCTGGACCTGGAAAAGTTTCTTGCCTGGCTTACAGAAGCTGAAACAACTGCCAATGGGCTACTACCCGTAAGGACAGGCTCCTAGAAGACTCCAAGGGAGAAAAAGCGCTGATGAAACACTGGCAAGCAAGTCAGGCCTTTCCGCTTTAGCACTCTTGTGGATCCAATTGAACAATTCTCAGCATTTGTACTTGTAACTGACAAGCC
+
BCBCCCFDFFFFGFGGGGGGGGHHHHHHHGHHHHHHHGHGHHHHHGGGHHHHHHHHHHHHFHHHHHHHHHHHHHHHHHHHHHHHHGHHHHHHHHHHF@GH3F1F1BE4GGHF>/?B?30F//?B0/?BD3333F3F3BFBF//?/BBB0C0?/=<<F11=1100?GGHHFE.0>C1>FF0<.1<0DDE..<EBDG0CGHHBF;C;00;/::FB00:B0:FG00;C;FBF0F:0;CFG0FGGGFFBF0::E.
@M05620:37:000000000-D9766:1:1101:18564:6193 1:N:0:67
GAGGCTGCTTTGGAAGAAACTCATAGATTACTGCAACAGTTCCCCCTGGACCTGGAAAAGTTTCTTGCCTGGCTTACAGAAGCTGAAACAACTGCCAATGGTACATTACCCGACCGGAAAGGCAACTAGCAGACAACACGTTAATCCACGAAATGATGCAACCATGGAACGTCATTCAGGCCATTCAGCTTTCGCACTCTTGTGGATCCCATTGAACCCTTCACCGCCTTTGTGCTTGTCCCTGAACTGCC
+
AAAAA?FAFFFFFCGGGG1FGGGHHHHHFGHHHGHHGGHBGHHHHGGEGGHHHGFF1FFFGDGHHHDHHHFHHGGCHGHHHHHHGHBHHHFHCGHCHFHGFD2212B1B1B?/>EEE/>/0GG0B?F1BG1DCG0B??/C00</@>21@?@//<F?F<11<F?>11<1>FEHHG00=D0<<C.<==DHDH0GGC.C@CHHE0C0C0:CFBFFGFGFG9.A/;000;AAE.;0;//9//99:9;9-;B/;9B
@M05620:37:000000000-D9766:1:1101:18575:6208 1:N:0:67
GCGGCTGCTTTGGAAGCAACTCATAGATTCCTGCACCAGTTCCCCCTGGACCTGGAAACGTTTCTTGCCTGGCTTACAGAAGCTGAAACAACTGCCACTGGGATGCTACCCGTAAGGAAAGGCTCCTAGAAGACTCCCAGGGCGTCACAGCGCTGCTGAAACCATGGCAAGTCAGTCAGGCCTTTCCGCTTTAGCACTCTTGTGGATCCAATTGAACCATTCTCAGCATTTGTACTTGTACCTGACCCGCC
+
>1>>A>AAFFDFGGGC1BBFBF1D3DGHH3FGHH01BABBDGHHHGEF/0BBGF0GH10BBFGHDFDGHHHHHHB1BGH1GHHFG@GGH0BGHHGH11BFHHEHGHHHHHHGG//BGFHBCHHHHGHHHGHH1GHHH/GHGG/BB/E/1?/>CGG/FHBGBG0.>GHHHHGH0DGHHHHHH.<GHHHGGGGGHHHFHHHHHHHGGGGGGGGGGG09F.FGGGGGGGGGGGGGGFGGGGGG0CFFFF/-9@@
@M05620:37:000000000-D9766:1:1101:5176:6265 1:N:0:67
ACCACACCTTCTACAATGAGCTGCGGGTGGCTCCCGAGGAGCACCCCGTGCTGCTGACCGATGCCCCCCTGAATGCAAAGGGAAAGAGAGAGAAGACGAGGGATGCGAGCGGTCCGGAACTGCGCCGAGCAGACCACCAGTGCGTAAAAGAGGTGCTGAACCCCTGGCACGTCCTTCAGGAAGGGCCGAGGGAGCACGCTTGTGGATCCCCTTGACCCATTCTCCGCAGGTGAACTGGTCCCTGATTCGAA
+
>AA>AAAAFFFFDFGDF1FFDFGFE0AEEEGHCFGG?EEA/FFHHG/EFEFF1@F1DGHG///B10/>EGG0122B111>0/<0/0000////101B///BCF0/0<//>-<>@<>@.@@00D<=:-A--;//;./;C.CF0;A9...00./.;9;CFB;:;-:;EFF-;B9A--B;////----;;9-9;----;9-;AE-;/;/9B-B-;AB/;::-9FFF//9---9-9/////;;//9;B-///-/-
@M05620:37:000000000-D9766:1:1101:24341:6278 1:N:0:67
AGTGCCAGCTCTCCATCGCACAGGGGACCCAGGGCCTGGCCCCTCCATCCAGAAAACCTATGACCTCACCCGCTACCTGGAGCACCCACTCCGCAGCTTGGCTGGGACCTATGTTTGATTCTCCCGCGTAGGCCTCTGTGCGTTGGGGCGGCGTGCGGCGTTGGGGACAGACCTTCCTCCCCGTGGCGGGTTCTGGTACCTGATGGGGTGCGGCGGGGCTCTTTGGCTCCCCCCCGTCCCCCTGTCTGGTC
+
>>>3>BFF@FFFGAFG5AE2E?GCF22AEBBFABE2BFGHFGGHGGBGHCGGHHH2BEHHFAFGGDFGHHHEF>>EGHBB2BFGHHF?E1GB>E/E/BBFFGHGGGFHDGFHHHHFHFBFHGGFHG>>A/>?11GHHH1>1.>CCH-<<;C??BGGGG;@@BBFBB.B.;;AE/;FFF9B.DBFFBBBBB9:FFFFBF/;9B;BFFFFFBA-99BB?;BBEBFFFFFBFFF.A-99.;ADE.;.B9;F/;9
@M05620:37:000000000-D9766:1:1101:20503:6301 1:N:0:67
ACCACACCTTCTACAATGAGCTGCGTGTGGCTCCCGAGGAGCACCCCGTGCTGCTGACCGAGGCCCCCCTGAACCCCAAGGCCAACCGCGAGAAGATGACCCAGGTGAGTGGCCCGCTACCTCTTCTGGTGGCCGCCTCCCTCCTTCCTGGCCTCCCGGAGCTGCGCCCTTTCTCACTGGTTCTCTCTTCTGCCGTTTTCCGTAGGACTCTCTTCTCTGACCTGAGTCTCCTTTGGAACTCTGCAGGTTCT
+
ABAAAABBFFFFGGGGFGGFGCHFGEEEGEHHGGGGGGGGGHHHHGGGFGGGHHGGHHHGGGGGGGGGGGGGHHHGGGCHEGHHHGGGGGGGCGHHGHHHHHHHGHHHHHHGGHHGGGGGHHHHHHHGHHHGHGGGGGGHGHHGHFFGGGGGGGGGGGGG@BGGGGBFBBFFFFFFFFFFFFFFFFFFFFFFFFBDFFFFFFFFFFFFFFFFFFFFFFFFFFFFBFFFFFFFFFFFFFFFFFFFFFEAFFF
@M05620:37:000000000-D9766:1:1101:13303:6328 1:N:0:67
AGTGCCAGCTCTCCATCGCACAGGGGACCCAGGGCCTGGCCCCTCCATCCAGAAAACCTATGACCTCACCCGCTACCTGGAGCACCCACTCCGCAGCTTGGCTGGGACCTATGTGAGTATCCAGCGTAGGAATCTGGGAGTTGGGGAGGAGTGAGGAGTTGGGGAAAGACAGTCCTAACCGTGGAGGGTTCTGGTAAATGATGGGGTGAGGAGGGGCTCTTTGGCTCCCACCAGTCCCCCTGTCTGGTCTA
+
AB>AAFFFCFFFG4FGGGGCGCHGGFFFGGHH2EEEGGHHHHGHGGHHHHHHHHHHHGHHHFHHHFHHHHHEE>EEHHGG2BGHHH1??GHGEECGGHGHGHHGGGHHGHHHHHHHHHHHHHGHHGGDGGFHHHHHHGFEGHHHCG.CG<CGFDGHCEHHHHGGAEGHHHFHHHHHHHGGGGGG9EGGAFGGGGFGFFGGGGGGGFADFFFFFFFFFFFFFFFFFFFFFFFFFFFFFFFFFFFFFFFFFFB
@M05620:37:000000000-D9766:1:1101:15884:6356 1:N:0:67
AGTGCCAGCTCTCAATCGCACAGGGGACCCAGGGCCTGGCCCCTCCATCCAGAAAACCTATGACCTCACCCGCTACCTGGAGCACCAACTCCGCAGCTTGGCTGGGACCTATGTGAGTATCCAGCGTAGGAATCTGGGAGTTGGGGAGGAGTGAGGAGTTGGGGAAAGACAGTCCTAACCGTGGAGGGTTCTGGTAAATGATGGGGTGAGGAGGGGCTCTTTGGCTCCCACCAGTCCCCCTGTCTGGTCTA
+
AA1>A11FAFFF1GGB1FG1E0F0FE0F00AG0EE//FGC0BAAEECHE01A1A10BEA11G2GHDH@GEG>E//EGGFH0BGGFGC/E0F@?A/>/>1</FGGCGHHCFC<D>FFFG21>GDDG@/A<CBDGF<G1<?/EF1C/-<@GCC>.D0.CECHF/C@ECG./:/CGHHB0;::?EE-CAF@CF.99FFBBBB0BFFGGGB@EFABBB;@;-EB/BFFFFFFFFAA?FBFBFEB@FFFFFBFFFB
@M05620:37:000000000-D9766:1:1101:24549:6360 1:N:0:67
AGTGCCAGCTCTCAATCGCACAGGGGACCCAGGGCCTGGCCCCTCCATCCAGAAAACCTATGACCTCACCCGCTACCTGGAGCACCAACTCCGCAGCTTGGCTGGGACCTATGTGAGTATCCAGCGTAGGAATCTGGGAGTTGGGGAGGAGTGAGGAGTTGGGGAAAGACAGTCCTAACCGTGGAGGGTTCTGGTAAATGATGGGGTGAGGAGGGGCTCTTTGGCTCCCACCAGTCCCCCTGTCTGGTCTA
+
ABBBBFFFCFFFGGGGGGGGGGHHGGGGGGHHGGGGGGHHHHGHGGHHHHHHHHHHHGHHHHHHHHHHHHHGGGGGHHHHHHHHHHHHGFHHEGGGGHGHGHHGGGHHGHHHHHHHHHHHHHHHHGGGGGHHHHHHHHGGGHHHGGGGGGGHHHHHHGHHHHGGGGHGHBGHHHHHHHHHGGGGGGGG.FGGGGGGGGGGGGGGGGFFFFFFFFFFFFFFFFFFFFFFFFFFFFBFFFFFFFFFFFFFFFF
@M05620:37:000000000-D9766:1:1101:15232:6399 1:N:0:67
AGTGCCAGCTCTCAATCGCACAGGGGACCCAGGGCCTGGCCCCTCCATCCAGAAAACCTATGACCTCACCCGCTACCTGGAGCACCAACTCCGCAGCTTGGCTGGGACCTATGTGAGTATCCAGCGTAGGAATCTGGGAGTTGGGGAGGAGTGAGGAGTTGGGGAAAGACAGTCCTAACCGTGGAGGGTTCTGGTAAATGATGGGGTGAGGAGGGGCTCTTTGGCTCCCACCAGTCCCCCTGTCTGGTCTA
+
CCBCCFFFCFFFGGGGGGGGGGHGGGGGGGHHFGGGGGGHHHGHGGHHHHHHHHGHHGHHHHHHHHHHHHHGGEGGHGHHHGHHHHHHGHHHEEFGGGHHGHHGGGHHGHHHHHHHHHHHHHHHHGFGGGHHHHHHHGHGGHHHGGGGGGGGHFHHHGHHHHGGGGHHHHGHHHHHHHHHGGFGGGGG;AGGGGCFGGGGHGHGGGFFFFFFFFFFFFFFFFFFFFFFFFFFFFFFFFFFFFFFFFFFFFF
@M05620:37:000000000-D9766:1:1101:21605:6399 1:N:0:67
AGTGCCACCTCTCAATCGACCCGGGGATCCCTGCCCCGGCCCCCCCCGCCCGAAAAACTGTGACCTCACTCGCTACCTGGAGCACCAACTACGCACCTTGGCTGGCTACTCTGACTGTAACCCTCCTAGAACTCTCCCAGTGGGTGACCTGGCTGGTGAAGCCCTGGCAATTCACTCAGTCTGGTCCGCTCTAGCACACTTGTGGGTGCAATGGCGCCATTCTCATCACTCGTACTCCTATCTGACCTCTC
+
>1>>AF111CFFGFFGGGGAGEF0ECE//B01B/FG/ECG/FG/EE///E/>///>0?11BB2BGHH1G11?CF/BH1FCFHHEGHHEGHGH/A//>FGHH01.C.01>1<00000<00000<<<.CCCC;00::0:/;0/0:;..9000/..;9;9/9900../..9;C/0090/;B//////;//-;B--/;/F/-:9///;--;-:////;B-;-;AF/////;9///-9-9-///9;BF////9///
@M05620:37:000000000-D9766:1:1101:10951:6434 1:N:0:67
GAGGCTGCTTTGGAAGAAACTCATAGATTACCGCAACAGTTAATACTGGAACTGGACAAGTTTGTAGCCCCGATTATAGAACGTGAAACAACTGGCGTCTATTATTTGACACCCAACGCAAGGCACCGAAAAGACCCTAAGGCATAAAAACAGCTAATGAAACACTGACAAGAAGGTTAGCAACTTACGCGTTACCACCATCATTCAATTATATGAACAATACCCAGAATTGGAACTTGTAAGTGACAACC
+
AAAAAAFACBBDBB1BABB1A1B3DG133A110A000BB122D221ADB0B11B0B0A0FA2F1B2ADB0/A///>2@2211/B>/B1B0//BB0?//>//22>BB2>BF1B>/>?/</</>?/0B?/<>/<</00/00?0?<<111<<1/<00<1111<11FB0<00/00.//<.=00.000.;00;..-:-..;00..9/000;0000;;900;0;0/00:0/9.-/;//;;;/;;F//9/;/;;B/--
@M05620:37:000000000-D9766:1:1101:17223:6453 1:N:0:67
AGGGCCAGCTCTCAATCGCACAGGGGACCCAGGGCCTGGCCCCTCCATCCAGAAAACCTATGACCTCACCCGCTACCTGGAGCACCAACTCCGCAGCTTGGCTGGGACCTATGTGAGTATCCAGCGTAGGAATCTGGGAGTTGGGGAGGAGTGAGGAGTTGGGGAAAGACAGTCCTAACCGTGGAGGGTTCTGGTAAATGATGGGGTGAGGAGGGGCTCTTTGGCTCCCACCAGTCCCCCTGTCTGGTCTA
+
>11>AAAAAFFFABGFGEGGECGCCAEGGGCHG?E/FCFF0AEFAFHGDGHFHHHHFGHGHFHFHHHHGHHGGGEGHHHHGHHHHEFHGHHHFEGGGFGHGHHGGGHHGHHHHHHHHHHHHHHHHGGGGGHHHHHHHHHGGHHHGGGGGGGHHHHHHGHHHHGGGGHHHHHHHHHHHHGGGGGGGGGGFGGGGGFFGGGGGGGGGFF@FFFFFF@@@@FFFFFFFFFFFFFFFFFFFFFF@FFFFFFFFFF
@M05620:37:000000000-D9766:1:1101:22633:6461 1:N:0:67
GAGGCTGCTTTGGAAGAAACTCATAGATTACTGCAACAGTTCCCCCTGGACCTGGAAAAGTTTCTTGCCTGGCTTACAGAAGCTGAAACAACTGCCAATGGGATGCTACCCGTCCGGAAAGGCACCTAGAAGCCTCACAGGGAGTCACCGAGATGCTGCACCAATGGCAAGTAAGTCAGGCATTTACGCTTTCGCACTCTTGTGGATCCACTTGACCCATTATCAGCATTTGTACTTGTACCTGACCCGCC
+
3>AAB?CAFFDFCGGGGGGGDGGFGHHGFGHHHGHHHGH5AGHHHGCGAGHGFCGGHFFBFFBHEH5GHHHHHHFCGFHHHHHFF3GFHEHHHCGHHGHHHFGGGBBGHFH>?>EEGFG/?0?0B?FHH3FG1B1B1?GHE/?CCHHDFA///?<FGH1FGHH/GFHFG1>F1DFGHHHHHHHHH0GEGGGG0;CDGGHHHHHHGFHHGG/CF909CFGFG00;BFGFGGGGGBFFGFGGFGGGGGC.99@
@M05620:37:000000000-D9766:1:1101:7850:6482 1:N:0:67
GAGGCTGCTTTGGAAGAAACTCATAGATTACTGCAACAGTTCCCCCTGGACCTGGAAAAGTTTCTTGCCTGGCTTACAGAAGCTGAAACAACTGCCAATGGGATCCTACCCGAACGACAAGGCTCCAAGAAGACTCAAAGGGCGAAAACGAGCTGCTAAACAACTGGAACGAAGTTCAGGACTTTCCGCTTACGCACTCTTGTGGATCCAATTAACAAATTCCCAGATTTTGTCCTTGTACCTGAAACGCC
+
BABBBAFBFFFFGCGGGFGGGGHHHHHHFHHHHHGHFHHGHGHFHGFGEFBFGHFHBEBGHHHHHHHBFGFGHHHGHHGHHHGHHGFHHHHHHHHGHHHHGG2F1BBFGGGE/>/>//>/B?/3FE3B3BF222BG2G2FH//><BGG0//?AA11>1>F11<.1<//<<.....=DF<0/:CG:C0.;;E.0;.9A:CFBCBF.;C0F;0990;0;0;;B;00//./;;/;./;;B/;;:;;9:/B;AAB
@M05620:37:000000000-D9766:1:1101:13644:6488 1:N:0:67
GAGGCTGCTTTGGAAGAAACTCATAGATTACTGCCACAGCTCCCCCTGGCCATGGAACAGTTTCTTGCCTGGCTTCCAGAAGCTGCAACAACTGCCACTGGGATGCTACCCGTAAGGAAAGGCTCCTAGAAGACTCCAAGGGAGTAAAAGAGCTGATGAAACAATGGCAAGTAAGTCAGGCATTTCCGCTTTAGCACTCTTGTGGATCCAATTGAACCATTCTCAGCATTTGTACTTGTAACTGACAAGCC
+
1>AAA1CAFF@F1GGGGEGGFF1A33FA311GHDFHB0B01AFAAE/B/0B1B1AG110BDAAD2D1ABFFAFBA0FFG1FGHC110FF0>GF0BF11BFG/0@FGHH1>GEAECGH1GGFEGBHFHHHBEGGHHGE1FGEG<E<0B2DG/GFGH1@G>FBG0/?DFFH1FG1FBGFH1GF.CD111CGG.<DGFDGGFGFDGHGHHHEBGBCG0:C.:GHHHC00;BFF0C;09;0BCF0;F09B0;;..
@M05620:37:000000000-D9766:1:1101:13717:6554 1:N:0:67
AGTGCCAGCTCTCAATCGCACAGGGGACCCAGGGCCCGGCTCCTCCATCCAGTAAACCTATGTCCTCACCCGCTACCTGGAGCACCAACTCCGCAGCTTGGCTGGGACCTATGAGAGTATCCAGCGTAGGAATCTGGGGGGTGGGGAGGAGTGAGGAGTTGGGGAACGACAGTCCTAACCGTGGCGGGTTCTGGTAAATGATGGGGTGAGGAGGGGATCTTTCGCTACCTCCAGTCCCCATGTCTAGTCTA
+
>A>AAFF11CC@EFG3FFEFAAB0AEG00A0AF0EE/AEA/BFEHH011ABB2B2DGC01BB2D@GEFGFEFGG/EGHHFHHHA0>BGGEDHC>///0FGGHHG//FGG0BF12B11BF12@@@GC/?//??F1?F10/<--;---9-;BBBA//9/9-/;/99;---;9--//;;B/FF-FE?-;@-@EF/;B//;/FBBFFFAA-@E--/;-----9FFF/-9---;//;B/;///:9:/:F///9BBB
@M05620:37:000000000-D9766:1:1101:6658:6571 1:N:0:67
GAGGCTGCTTTGGAAGAAACTCATAGATTACTGCAACAGTTCCCCCTGGCCCTGGAAAAGTTTCTTGCCTGGCTTACAGAAGCTGAAACAACTGCCACTGGGATGCTACCCGTAAGGAAAGGCTCCTAGAAGACTCCAAGGGCGAAAAAAAGCTGTTGAACAAATGGCACGAAGTTCAGGCCTTTCCGCTTTAGAACTCTTGTGGATCCAATTGACACATTCTACGCATTTGAACTTGTACCTGAAACGCC
+
AAABBAFAFFFFGGGGAFFGGGGHHEGGFBGHHHD4AGGDFGHHFGCFC2FGGHHHHHGBGHGGGHHHHHHHHHHHHHGGHHHGGH@GHGHHH3B33BFFGH1B1234BGHD1>/B3?F3BBA3B/3??BF333?B33?FGA/>//B@</<??1<1<1=>G1F0<FF0F1<.<..00<=0/<;C0C:..;E.0;0;:0<CFCCG.0;F/B09C0;C00:CF;0;;.-.;D0B///;999BB/BB9/BB.B9
@M05620:37:000000000-D9766:1:1101:14594:6583 1:N:0:67
AGTGCCAGCTCTCAATCGCACAGGGGACCCAGGGCCTGGCCCCTCCATCCAGAAAACCTATGACCTCACCCGCTACCTGGAGCACCAACTCCGCAGCTTGGCTGGGACCTATGTGAGTATCCAGCGTAGGAATCTGGGAGTTGGGGAGGAGTGAGGAGTTGGGGAAAGACAGTCCTAACCGTGGAGGGTTCTGGTAAATGATGGGGTGAGGAGGGGCTCTTTGGCTCCCACCAGTCCCCCTGTCTGGTCTA
+
ABAAAFFFCFFFGFGGGGGGGGHFGEGGGGHHFGEGGGHHHHGHGGGHHHHHHHFHHFHHHHHHHHHHHHHGGEEGHHHHGHHHHHEGGHHHGGGGGHHHGHHGGGHHGHHHHHHHHHHHHHHHHGGGGGHHHHHHHGFFGHHHGGEGGFEHGGHHHGHHHHGGGGHGFHHHHHHHHHHHGGGGGGGGGGGGGGGFGGGGGGGGGGFFFFFFFFFFFFFFFFFFFFFFFFFFFFFFFFFFFFFFFFFFFFB
@M05620:37:000000000-D9766:1:1101:12459:6618 1:N:0:67
GAGGCTGCTTTGGAAGAAACTCATAGATTACTGCCACAGTTCCCCCTGGACCTGGAAACGTTTCTTGCCTGGCTTACAGAAGCTGCAACAACTGCCCATGGGATGCTACCCGTCCGGAACGGCTCCTAGAAGACTCCCAGGGCGTCACAGCGCTGATGCACCACTGGCACGTCAGTCAGGCCTTTCCGCTTTCGCACTCTTGTGGATCCCATTGACCAATTCTCCGCATTTGTACTTGTACCTGACACGCC
+
11AAAAFAFFFFF1BGFGGGGGHHHHHHHGFGGH0BGHFBDFGHHGEF/FGGGHAEG10BBGHGEHHGHHHGHGH1FGHGHHHHHB0BF0BFBGHHG1BFGHHHGBBBFFGEE/>>EGG//?EECFGFH<<F1BGCHG0C//<<>CC/1?/<@FG.FG1F<0><CGHHH0=G...;CGHHHAGHHFHG:EGG0ECCGGGGGGGGGGGGG/0=FG00;/9BFFFF/AB?FBFFFFFFFFFFBFFFFF//;@E
@M05620:37:000000000-D9766:1:1101:21912:6636 1:N:0:67
GAGGCTGCTTTGGAAGAAACTCATAGATTACTGCAACAGTTCCCCCTGGACCTGGAAAAGTTTCTTGCCTGGCTTACAGAAGCTGAAACAACTGCCAATGGGATGCTACCCGTAAGGAAAGGCTCCTAGAAGACTCCAAGGGAGTAAAAGAGCTGATGAAACAATGGCAAGTAAGTCAGGCAATTCCGCTTTAGCACTCTTGTGGATCCAATTGAACAATTCTCAGCATTTGTACTTGTAACTGACAAGCC
+
BBBCCCFCFFFFGGGGGGGGGGHHHHFHHHHHHHGGFHHGHHHHHGGGGGHHHHHGBEHHGHHHHHHHHHHHHHHGHHHHHHHGHGHFGHHHHHGGHHHG31BF1BBDGFGGFGGAFFCBFF?BGFGG4FG?FFFGHHHFG?GBCFGFG3FFGDB<GFGGF<@F<?CGFFG?FDG@@G10>F01>GHHCEGG0===GHFDG<G0.GHHHHFB;;CC0CGGHGCGF0:0;FGG9;CFF0FGFGFBFFFGFEA
@M05620:37:000000000-D9766:1:1101:13818:6654 1:N:0:67
AGTGCCAGCTCTCAATCGCACAGGGGACCCAGGGCCTGGCCCCTCCATCCAGAAAACCTATGACCTCACCCGCTACCTGGAGCACCAACTCCGCAGCTTGGCTGGGACCTATGTGAGTATCCAGCGTAGGAATCTGGGAGTTGGGGAGGAGTGAGGAGTTGGGGAAAGACAGTCCTAACCGTGGAGGGTTCTGGTAAATGATGGGGTGAGGAGGGGCTCTTTGGCTCCCACCAGTCCCCCTGTCTGGTCTA
+
ACCBCFFFDFFFGGGGGGGGGGHHGGGGGGHHGGGGGGHHHHGHGGHHHHHHHHFHHGHHHHHHHHHHHHHGGGGGHHHHHHHHHHHHGHHHGG@GGHHHGHHGGGGHGHHHHHHHHHHHHHHHHGGGGGHHHHHHHHHGGHHHGGGGGGGHHHHHHGHHHHGGGGHHHHHHHHHHHHHHGGFGGGGGFGGGHGFFGGGGGGGGGGFFFFFFFFFFFFFFFHHFFFFFFFFFFFFFFFFFFFFFFFFFFF0
@M05620:37:000000000-D9766:1:1101:11691:6655 1:N:0:67
AGTGCCAGCTCTCCATCGCACAGGGTACCCAGTGCCCGGCCCCTCCATCCAGAAAACCTATGACCTCACCCGCTACATGGCGCACCCCCTCCGCAGCTTGGCTGGGACCTATGTGAGTATCCAGCGTAGGAATCTGGGCGTTGGGGAGGCGTGCGGCGTTGGGGACAGCCAGTCCTAACCGTGGCGGGTTCTGGTAAATGATGGGGTGAGGAGGGGCTCTTTGGCTCCCACCAGTCCCCCTGTCTGGTCTA
+
1>>>>BF11CFFGFGF1A11E0FAF0B11BBF11B10BEE/EEHGG0D1BBG101BFF0F1B2GHDBB/B0>>/>>1BGHHEEGEGE@EEE/>/E?/0<BEG1<C/B0?BB<GG22@GGHDG2FG/C/@/<FGHHHHF.ACCCF--.<-.=;:.AC--;9A.@@.-.9-;-;BFFF//BF@FF?-;@@@FFF/B;BFFFFBFF/EB-@-F?BA--;@@FEFFFFE/99AFFFEFFFFFFF=EFFFFF/::9
@M05620:37:000000000-D9766:1:1101:22121:6672 1:N:0:67
AGTGCCAGCTCTCAATCGCACAGGGGACCCAGGGCCTGGCCCCTCCATCCAGAAAACCTATGACCTCACCCGCTACCTGGAGCACCAACTCCGCAGCTTGGCTGGGACCTATGTGAGTATCCAGCGTAGGAATCTGGGAGTTGGGGAGGAGTGAGGAGTTGGGGAAAGACAGTCCTAACCGTGGAGGGTTCTGGTAAATGATGGGGTGAGGAGGGGCTCTTTGGCTCCCACCAGTCCCCCTGTCTGGTCTA
+
ABABCFFFCFFFGGGGGGGCGGHFGGGGGGHHGGGGGGHHHHGHGGHHHHHHHHHHHGHHHHHHHHHHHHHGGGGGHHHHGHHHHHHHGHHHEGGGGHHHGHHGGGHHGHHHHHHHHHHHHHHHHGGGGGHHHHHHHGHGGHHHGGGGGGGHHHHHHGHHHHGGGGHHHHHHHHHHHHHHGGGGGGGGEGGGGGGGGGGGGGGGGGFFFFFFFFFFFFFFFFFFFFFFFFFFFFFFFFFFFFFFFFFFFFF
@M05620:37:000000000-D9766:1:1101:15837:6723 1:N:0:67
AGTGCCAGCTCTCAATCGCACAGGGGACCCAGGGCCTGGCCCCTCCATCCAGAAAACCTATGACCTCACCCGCTACCTGGAGCACCAACTCCGCAGCTTGGCTGGGACCTATGTGAGTATCCAGCGTAGGAATCTGGGAGTTGGGGAGGAGTGAGGAGTTGGGGAAAGACAGTCCTAACCGTGGAGGGTTCTGGTAAATGATGGGGTGAGGAGGGGCTCTTTGGCTCCCACCAGTCCCCCTGTCTGGTCTA
+
A>AABFFFAFFFGGGGGFFCEAGHGGGGFE2AFEEF2FFHHHGAEEAGGGEG3F3FEEE3GHFGHHH3FGHGEFEGHEGFGHHFHGHHGHHHGCEG?3?BEHFAEE0GGHBDGDHFHGGFHGGDGBFGGGH1FGHHHHHGGHDHCCFCGDEGF<GFFGCCFHCCEAGCCGE/:CCGCG/:BD.-9EAB;CFGFF=F00BBFEBFGFF;.99/.;B?@>EFFB/9B/BFABFDAFFFFFFA>AFFFFFFF//
@M05620:37:000000000-D9766:1:1101:10909:6727 1:N:0:67
ACTGCCAGTTCTCAATCGCCCCGTGGACCCCTGCCCCGGCCCCCCCATTCCGCATAACCGTTCCCTCCCTGGCTACCAGGAGCACCAACTCCTCCCCTTGGGATGCTCCTCGTCCGGAACTGCTCCTAGGAGCCTCCCAGGGCGTCACCACGCTGCTGCACCGCTGGCACGTCCTTCAGGCCTTTCCGCTTTCGCACTCTTGTGGATCCACTTGCCCCATTCTCCGCATTTGAACTCGTCCCTGACCCGCC
+
11>>A1B@1BBBDAFGGA1AAAAAAAEB0BBFG0BF/AAA/AAAEG>01DF0///B1B1/?/0B@B0?FFCFGH>BGCF??FG?B?BGGB<B1<B/?BBFGC/?F0?1?1?/??//><A-1>11>1FGH0>0.=GC.<CG..<=-:;:00.:..;.0;9//;999--9;C.;;A.B/B9//;BB//9;9A?E9A-9;9BB:BBFFBFB-///9;//;9-;FF//:-A-A-;///99/-;9A-;/-//---9
@M05620:37:000000000-D9766:1:1101:12944:6756 1:N:0:67
AGTGCCAGCTCTCAATCGCACAGGGGACCCAGGGCCTGGCCCCTCCATCCAGAAAACCTATGACCTCACCCGCTACCTGGAGCACCAACTCCGCAGCTTGGCTGGGACCTATGTGAGTATCCAGCGCAGGAATCTGGGAGTGGGGGAGGAGTGAGGAGTTGGGGAAAGACAGTCCTAACCGTGGAGGGTGCTGGTAAATGATGGGGTGAGGAGGGGCTCTTTGGCTCCCACCAGTCCCCCTGTCTGGCCTA
+
AAAAAFFBAFFFGGGGGGGGGAG0FEFEEE00FAEGCFHFFHGCFGHGEG1F1AAFHGFGGHBGHHHCG0>EGG?FHFGHHHHHHHHHGGHHGG/>E0GHGHFEC/0FEE1FGBBGF12>BB2FHG//</FG1?<<FBFAA0>GGG@CCGFC.0:.0:CG0/@@CECF/BFF09C009F.9.;-CAA99.;FBB9;BBF//BFFFF--AFFFBB@@<?FF/FF/9//-AFFBEFFFFBFF@FBFFFE/-9:
@M05620:37:000000000-D9766:1:1101:5915:6764 1:N:0:67
AGTGCCAGCTCTCCATCGCACAGGGGACCCAGGGCCTGGCCCCTCCATCCAGAAAACCTATGACCTCACCCGCTACCTGGAGCACCCACTCCGCAGCTTGGCTGGGACCTATGTGAGTATCCAGCGTAGGAATCTGGGAGTTGGGGAGGAGTGAGGAGTTGGGGACAGACAGTCCTAACCGTGGCGGGTTCTGGTAAATGATGGGGTGAGGAGGGGCTCTTTGGCTCCCACCAGTCCCCCTGTCTGGTCTA
+
>>>>AFFFAFCFEEFGGAE1AEEAB0AAEBFGABEBFEGFFHGGGGGHGGHFHEFBEEGHGHHHHDGGHHFEF>EEHFFGBFGEHG/??FGB>E?EEGBFEFHFEGH</FGF1FH2GGHHHHEHHGG/>C1FCFGHHG0<<FDGCG.@C.<<G0<.0<<CGHGG.-.:/;//CFHHB0BFGGGG-;@@@EFFBF9B/9BFFFFFFBF?FFFBBB@@@?FFFFFFFFFEEFFFFFFFFFFB@FFFFFFFBFB
@M05620:37:000000000-D9766:1:1101:23184:6789 1:N:0:67
AGTGCCAGCTCTCAATCGCACAGGGGACCCAGGGCCTGGCCCCTCCATCCAGAAAACCTATGACCTCACCCGCTACCTGGAGCACCAACTCCGCAGCTTGGCTGGGACCTATGTGAGTATCCAGCGTAGGAATCTGGGAGTTGGGGAGGAGTGAGGAGTTGGGGAAAGACAGTCCTAACCGTGGAGGGTTCTGGTAAATGATGGGGTGAGGAGGGGCTCTTTGGCTCCCACCAGTCCCCCTGTCTGGTCTA
+
>1>AAD1FAFC@AGG3F1FGAF0G0FGGG0GGGGG/F/GCGHGHGGFG1BFFF01BGE0BGHGHGH1EHHHGGG?EHHHHGGH/0FFHG0BFFEEGG0GHGHHGGGHHGHHHHHHHHHHHHHHHHGGGGGHHHHHGHEFFGHHHG?>CCCGHHHHHHGHHGH-CGGHHHHHHHHHHHHHHGFGGGGGGEFGGGGGGGGGGGGGGGGF@FFFFFF@@@<FFFFFFFFFFFFFFFFFFFFFF@FFFFFEFFFB
@M05620:37:000000000-D9766:1:1101:14730:6796 1:N:0:67
GAGGCTGCTTTGGAAGAAACTCATAGATTACTGCAACAGTTCCCCCTGGACCTGGAAAAGTTTCTTGCCTGGCTTACAGAAGCTGAAACAACTGCCAATGGGATGCTACCCGTAAGGAAAGGCTCCTAGAAGACTCCAAGGGAGTAAAAGAGCTGATGAAACAATGGCAAGTAAGTCAGGCATTTCCGCTTTAGCACTCTTGTGGATCCAATTGAACAATTCTCAGCATTTGTACTTGTAACTGACAAGCC
+
AABCAAFCFFFFGCBFFGGGGGFHHGGHHHFGHHCHGFHHHDDBFEEEEFFGHHGG33EGBFHFGHHDBGHGGHHBBBGHHHFGHBBGFGEHHHHHGHHHC12B?BFBDBBEEEFFB3BBFFGFFFFGGGE3BBBBGGFBCDHC/BDHHDCFCFF2G@FGHGGHHGGGFFF?FDG?@@10>FFF>FGFD?EGD<B<DCBGHBDC.0<:C;C0<<CG:;CC0;:CC;00;C9F;;FGGB;0FGF0CCFFFEC
@M05620:37:000000000-D9766:1:1101:14365:6817 1:N:0:67
GAGGCTGCTTTGGAAGAAACTCATAGATTACTGCCACAGTTCCCCCTGGACCTGGAAAAGTTTCTTGCCTGGCTTACAGAAGCTGAAACCACTGCCAATGGGCTGCTACCCGTAAGGCAAGGCTCCTAGAAGACTCCCAGGGAGCAAAAGAGCTGATCAAACCATGGCAAGTAAGTCAGGCATTTCCGCTTTAGCACTCTTGTGAATCCAATTGAACAATTCCCAGCATTTGTACTTGTAACTGACACGCC
+
BAABBBFAFFFFFFGCGGFGGG4D5AAGH5FGFH4BABF3FFBGHGAFA2BFEB2FAG2BBFFGFFGGHHHHHHH3FHH5EGHHFFEHH1FFHGHH33BGGC121?GG3BGAEG/FG3BBFFG3FF3G4FH3FBDGH/BF/AFD/F0F00?GGGHHH1@GFG/?GFHHHHGGFHHFFH>C>FCFFGG.A?AC0DDDG</DG0GC00;0:CCG0G0000:CC00CF0;/0;90;;FFGGFFFFF99900;AE
@M05620:37:000000000-D9766:1:1101:5261:6835 1:N:0:67
GAGGCTGCTTTGGAAGAAACTCATAGATTACTGCAACAGTTCCCCCTGGACCTGGACAAGTTTCTTGCCTGGCTTACAGAAGCTGAAACAACTGCCAATGGGCTCCTACCCGTACGGAAAGGCTCCCAGAAGACTCCAAGGGAGCAAAAGAGATGATGAAACCATGGAAAGTAAGTCAGGCATTTCAGCTTTAGCACTCTTGTGGATCCAATTGCACCATTCTCAGCATTTGTACTTGTAACTGACACGCC
+
A?AB>AFBFDBBFFFFGGGGGGHGHGGHHHHFFGFHHGHHHGDFHGEGEHFGHHHH231GGHHHHHHF3FEBAFHEBBFGHHEFHEBGFGGHHHHGHHHHEC1B1?GHH1F1EE/>EEFC0FE3BF/BB/B3B2B2FFFGGGG/AEFFC2?GFFF1F?1?<10?GFG?<1F>FGHGHF10>>F111100=0=D=DGG0/DG0=0.::=CGC0;C0:0/;G000;G;FBCF;C;=BFGGFGGGGF;FF0A@F
@M05620:37:000000000-D9766:1:1101:24722:6842 1:N:0:67
ACCACACCTTCTACAATGAGCTGCGTGTGGCTCCCGAGGAGCACCCCGTGCTGCTGACCGAGGCCCCCCTGAACCCCAAGGCCAACCGCGAGAAGATGACCCAGGTGAGTGGCCCGCTACCTCTTCTGGTGGCCGCCTCCCTCCTTCCTGGCCTCCCGGAGCTGCGCCCTTTCTCACTGGTTCTCTCTTCTGCCGTTTTCCGTAGGACTCTCTTCTCTGACCTGAGTTTCCTTTGGAACTCTGCAGGTTCT
+
BBBBBBBBFFFFFFGFGGF5BBFCEAEBEEGGGFGEGGFFDHHHHGGGGFGGHHHFHHHGGGGGGGGGGGEGHHHGGGFHGHHHHGGGGCGCCFCGHFDFGGGHF111??FCGH/----><0<GFFHHFFH.G.<ACDDHGFH?G0BBCFFGF0FGAD?---9B/AFFDCFFFFF/9/BFFBB/;9BF/9;BFFFDFFFFED/9D./9/9BBFBB/99//;BB.FFF//9;BFFBBFFB9FBF//FEF9/;
@M05620:37:000000000-D9766:1:1101:14783:6864 1:N:0:67
GAGGCTGCTTTGGAAGAAACTCATAGATTACTGCAACAGTTCCCCCTGGACCTGGAAAAGTTTCTTGCCTGGCTTACAGAAGCTGAAACAACTGCCAATGGTATACTCCTCGTCCGGAAATGCTCAACGCAGACTCCCAATACACCGCCGAACTGCTGACAAACTGGCACGTCCTTCAGGCCAATACGCTTTCACCCTCTTGTGGATCCACTTGACAACTTCTCAACCTTTGTAATGGGCCATGAAAAGCC
+
AAAAAAF@FDDDG4BBAGBFGFHHHA5FGDGFHHF4GGFGHHHHHGGFEFFHHHF2BBFFBFGHHDFGGHH1FGFFGHHGFAFGGH@BGF1FFGHHFHH3EB4B44B3F3B?G1EE@//>B3BBFF30?><E<0FGGF0001?11@//<<@/>FF1FCFHDGHHH10>0<CGH..0=0=DCE../:;.:EFEH0;0;:GFGBFF.0;C/BBB09BBFF9CFB0:00:./900;;B9/;..;99//;BB/.;
@M05620:37:000000000-D9766:1:1101:20710:6874 1:N:0:67
GCGGCTGCTTTGGAAGAAACTCATAGATTACTGCAACAGTTCCCCCTGGACCTGGAAAAGTTTCTTGCCTGGCTTACAGAAGCTGAAACAACTGCCAATGGGATGCTACCCGTAAGGAAAGGCTCCTAGAAGACTCCAAGGGAGTAAAAGAGCTGATGAAACAATGGCAAGTAAGTCAGGCATTTCCGCTTTAGCACTCTTGTGGATCCAATTGAACAATTCTCAGCATTTGTACTTGTAACTGACAAGCC
+
>1>>A>@AFFFFGGGG1GGFBBBFFFGHHFGHHHA1FFFADGHHHGEFC0GEGFFHHD0BBHHHFGGHHHHHHHE1GHHFGHHGFFHFH0GHHHHG1@GGHFGHEGHHHHHGGG?HEFHGGHHHHGHHHHHHHHHHHBHGGGAC?0F22@FHHHHFGFGGFHFAGGHGHGGG1FG>GHGHHAGHHGHGGGGGGHHHHHHHHFHGCHHHHHHHGHEHG0GHHFHHGGFGGGGGGGGGGGFGEFGFFGB09EG
@M05620:37:000000000-D9766:1:1101:12482:6880 1:N:0:67
GAGGCTGCTTTGGAAGAAACTCATAGATTACTGCAACAGTTCCCCCTGGACCTGGAAAAGTTTCTTGCCTGGCTTACAGAAGCTGAAACAACTGCCAATGGGACATTCCACATCAGGAAATTCTCATAGAAGCCTCCCCAGAAGACCCCGAGCTACTAAAACACTGGACGGAACTTCAGGAATTTACGCATTCACACTCTTGTGGATCCCCTTGCCCACTTATGCGAATCTGTCCTCGTACTTGAACCGCC
+
AAAABAFBFFFFG4BFCGGGGGGHFFGHHGHHHHHCHHHFHHHHHGGGHGHHHHHBFHHHBFGHHFFHHHHGHGGHHHHHHGGHHH3BGFHGHGGHGHFGHAG113@44BG3B3BB@3B33BBG4B44BBBB3GGFHG/2?/BB3B2?/CGGGG2@F2@@G@FC1?C0?/</<-11>1>GFHFFGHH.D.=.D000<<CH0CGF.:;0;CAGHHC/<9..0;000;9-A;9;C0090;9;A.=;0FF.--9
@M05620:37:000000000-D9766:1:1101:26495:6955 1:N:0:67
AGTGCCAGCTCTCAATCGCACAGGGGACCCAGGGCCTGGCCCCTCCATCCAGAAAACCTATGCCCTCACCCGCTACCTGGAGCACCAACTCCGCAGCTTGGCTGGGACCTATGTGAGTATCCAGCGTAGGAATCTGGGAGTTGGGGAGGAGTGAGGAGTTGGGGAAAGACAGTCCTAACCGTGGAGGGTTCTGGTAAATGATGGGGTGAGGAGGGGCTCTTTGGCTCCCACCAGTCCCCCTGTCTGGTCTA
+
AABBBFFFBFFFGGGGGFFFFEFDAEEEGG2FGGEGGGHHHHGHGGHHHH3GDGFBGGH3GF3BGHH1FGHGGGEGHHHH2FH?GGG1EGGFGF/>EGHHGHHA//FFFH2FHHE3GHBGHHHHHGG?DG<2FHHEFH<CEHDGGGECCAEHF0GHFDHHHEGGE.CHEH/GHHHHHFHGGGGGAFGG;CFFFGG000;B0FC09AD=EFFFFF-DFFFFFFFEFFFFFBAD?FFFFFFFFFFFFBBFFF/
@M05620:37:000000000-D9766:1:1101:18071:6988 1:N:0:67
AGTGCCAGCTCTCAATCGCACAGGGGACCCAGGGCCTGGCCCCTCCATCCCGAAAACCTATGACCTCCCCCGCTACCTGGAGCACCAACTCCGCCGCTTGGCTGGGACCTATGTGAGTATCCAGCGTAGGAATCTGGGAGTTGGGGAGGAGTGAGGAGTTGGGGAAAGACAGTCCTAACCGTGGAGGGTTCTGGTAAATGATGGGGTGAGGAGGGGCTCTTTGGCTCCCACCAGTCCCCCTGTCTGGTCTA
+
>11>A@@1>CFFFGGFEFGCG?HCFGGEAE0AA0BAAFGEAFE/EEBE1B/BAA/AFE0@GF2FHGG/F/?>EE/EGBFGGFHGFGHHG0FGGA//><//<CCFGCHHGH1112@21>F?DFFDG<<CGGEH1<11<0F<<<1<--<<<C:/.0<CCACC:/-AABEGBFGBF0F0BB9.-;;-A.:?FF-FFF/9///9/:F9AA---999-A--;@-F/F/9/B/--BF--;//99AA-::B/9B999/
@M05620:37:000000000-D9766:1:1101:20005:6995 1:N:0:67
GAGGCTGCTTTGGAAGAAACTCATAGATTACTGCAACAGTTCCCCCTGGACCTGGAAAAGTTTCTTGCCTGGCTTACAGAAGCTGAAACAACTGCCAATGGGATACTACACGTCAGGCGCAACTAATAGCAGCCACAAGAGGCGAAGCCGCGATAATACCCCACTGGACAGTCGTTCAGAACTTTCCCATTTCGCCCTCATGTGGCTCCCCTTGCCAAATTAACAACATTTATCATTTGCACTTACAAGCC
+
ABBCCCFCFFFFGGGGGGGGGGHHHHHHHHHGHHHHHHHFHHHHHGGGHHHHHHHHHHHHHHHHHHHHHHHHHHHHHHHHHHHHHHHHHHHHHHHHHHHH31BF2FDBB32??1?123/>///BB34?DF4BE/0?B/020/?<///<?//-<-.>>1=1/<<.<0<C.C<G0...:;00:/;:0000:CGGFF9.;AE.;000;.;0.../.;;FG0/;/:/;F/..;BB///:BF///;FF//9;/;AA
@M05620:37:000000000-D9766:1:1101:20883:7021 1:N:0:67
ACCACACGTCCTAACTCGAGCCGCGGGAGTCCATCTCGTAGGCCCCCTTCTGCCTGACCAAAAACCCCCTCAACCCCAAGACCCACCGCGCCTCCATGACCCATGTGCGTGGCCCGCTCCCTCTTCTGGTGGCCGCCTCCCTCCTTCCTGGCCTCCCTTATCTACGCCCTTTCTCACTGGTTCTCTCTTCTGCCTTTTTCCATAGTACTCTCTTCTCTGACCTGCGTCTCCTTTGGACCTCTGCCGGTTCT
+
AAAAAAADBA>AGFG1E1AAAA0AAAAA/BFGB2FF1BBE//AFA/>>C>111BBFFGFGG>////>?///0B0FEE///00B//E//></////?1?111?G??222<////</--ACCAFC<DBD=0</..<-@?:.::GH.C:0900/;.09.9/0;00;0;9;-;-/C09BBFB/-/;///:F9FFF/;;///9//B/:9//9//;///:;//:///9B9A-9--9BFF/////:;BF/9/9--;A9
@M05620:37:000000000-D9766:1:1101:6914:7027 1:N:0:67
AGTGCCAGCTCTCAATCGCACAGGGGACCCAGGGCCTGGCCCCTCCATCCAGAAAACCTATGACCTCACCCGCTACCTGGAGCACCAACTCCGCAGCTTGGCTGGGACCTATGTGAGTATCCAGCGTAGGAATCTGGGAGTTGGGGAGGAGTGAGGAGTTGGGGAAAGACAGTCCTAACCGTGGAGGGTTCTGGTAAATGATGGGGTGAGGAGGGGCTCTTTGGCTCCCACCAGTCCCCCTGTCTGGTCTA
+
>AABCFBFBFFFGFGGGFGGGGHHFGGGGGGHGGGGGGHHHHGHGGEHHHHGHEGHHGHHHHHHHHEFHHHGGGGGHHHGFGB?FHCGGGHHGEEGGHHHGHHGGGHHGHHHHHHHHGGHFHHHHGCGDBHHHHHHHGHGDHHHGGGGGGGHHHHHHDHHHGGGGGGHHHHHHHHHHHHHGCEGGGGG;FFGGGFFGGGGGGGGGGFFFFFFFFFFFFFFFFFFFFFFFFFFFFFFFFFFFFFFFFFBFFB
@M05620:37:000000000-D9766:1:1101:21272:7033 1:N:0:67
AGTGCCAGCCCTCAATCGCACAGGGGACCCAGGGCCTGGCCCCTCCATCCAGAAAACCTATGACCTCACCCGCTACCTGGAGCACCAACTCCGCAGCTTGGCTGGGACATATGTGAGTATCCAGCGTAGGAATCTGGGAGTTGGGGAGGAGTGAGGAGTTGGGGAAAGACAGTCCTAACCGTGGAGGGTTCTGGTAAATGATGGGGTGAGGAGGGGCTCTTTCGCTCCCACCAGTCCCCCTGTCTGGTCTA
+
BABABFFCAABFGGGGGGGGGEHHGGGA2E2AFEGG2BGH2FECEGGHGH3G3BEHHGHFHF5FHHHHHFFGFEEGHHHHHHHHHHHHGHDGGGEEEH?CEHH/</?C/BGFHFGHHD?DGHGF2@/?//22?<FHHHHGGGHH-DGG-.<CC0GGH.</0<@CFG.:C//CC0:::GGFDAA?.:EF9.F0;F9CF0BGF090.9A>AF.BAD;-B-AF///99.9.;FFFFFFFFFF.B./;B//;9B:
@M05620:37:000000000-D9766:1:1101:21709:7055 1:N:0:67
AGTGCCAGCTCTCAATCGCACAGGGGACCCAGGGCCTGGCCCCTCCATCCAGAAAACCTATGACCTCACCCGCTACCTGGAGCACCAACTCCGCAGCTTGGCTGGGACCTATGTGAGTATCCAGCGTAGGAATCTGGGAGTTGGGGAGGAGTGAGGAGTTGGGGAAAGACAGTCCTAACCGTGGAGGGTTCTGGTAAATGATGGGGTGAGGAGGGGCTCTTTGGCTCCCACCAGTCCCCCTGTCTGGTCTA
+
BAABBFFFCFFFGGGGGGGGGGHCFGGGGGHHGGFGFGHHHHGGGGHGHHHHHHHHHGEHHHHHHHHFHHHGGEGEHFHHHGHHHHHHGHHHG?EG?F3CFHHFGGGHGHHHHBDHHGHFGHHFHGGGGGGGFHHFHHGGGHFHGCGCCDAGCDGFCD<CG<DC.DEAHHGHGHHHHHHHG.;BAEDG9;CFFGCFGGBFFGGGGGFFFFFFADADFAFFFFFFFFFFEFFFEFFFFFFD;EFFFFFBFFB
@M05620:37:000000000-D9766:1:1101:11958:7057 1:N:0:67
GAGGCTGCTTTGGAAGAAACTCCTAGATTACTGCAACCGTTCCCCCTGGACCTGGAACCGTTTCTTGCCTGGCTTACAGAAGCTGAAACAACTGCCAATGGGATGTTCCACGTCAGGAAATTCTCCTAGAAGCCTCCCAGGAAGTCACCGCGCTGCTGAACCACTGGCCCGTCCTTCAGGCCTTTCCGCTTTCGCACTCTTGTGGATCCCCTTGCCCCATTCTCCGCATATGTCCTGGTACCTGAACCGCC
+
BBCCCCFCFFFFGGGGGBGGFG4FGBGHBGHHGHH4F2AABFGHHGAF2ABBGF1FG31EEEHGHGDFGHHHHGB3FGHHHHHB@3BGGBGHGGGG3@BGBAE31@@44BF/??/?F32334B?F3B?F3B??GHHHG22?/2B2F2FH//>C@//G<1?1?0>F<G<0.--.<.0=<GG/.<C00;AF.;CG..;;@FFFGGGABB0;:AFGG/:;..;F00;0;.:D./:;B/:/;;;B/;BF/;.;-@
@M05620:37:000000000-D9766:1:1101:26163:7057 1:N:0:67
AGTGCCAGCTCTCAATCGCACAGGGGACCCAGGGCCTGGCCCCTCCATCCAGAAAACCTATGACCTCACCCGCTACCTGGAGCACCAACTCCGCAGCTTGGCTGGGACCTATGTGAGTATCCAGCGTAGGAATCTGGGAGTTGGGGAGGAGTGAGGAGTTGGGGAAAGACAGTCCTAACCGTGGAGGGTTCTGGTAAATGATGGGGTGAGGAGGGGCTCTTTGGCTCCCACCAGTCCCCCTGTCTGGTCTA
+
CCBCCFFFCFFFGGGGGGGGGGHGGGGGGGHHGGGEGGHHHHGHGGHHHHGHHGGGHGHHHHHHHHHHHHHGGGGGHHHFCFBFGHHEGHHHEEEGGHHHGGHFGGHHGHHHFHHHHHHHHHHHHGEFGGHHHHHHHHHGGHHHGGGGGGGHHHHHHGHHHHGGGGGHHHHHHHHHHHHHGGGGGGGGCFGGGGFGGGGGGGGGGGFFFFFFFFFFFCFFFFFFFFFFFFFFFFFFFFFFFFFFFFFFBFF
@M05620:37:000000000-D9766:1:1101:5545:7065 1:N:0:67
AGTGCCAGCTCTCAATCGCACAGGGGACCCAGGGCCTGGCCCCTCCATCCAGAAAACCTATGACCTCACCCGCTACCTGGAGCACCAACTCCGCAGCTTGGCTCGCGCATGAATCTGGGAGCTGGGGAGGAGTCAGGAGTTGGGGAAAGACAGCCCTAACCGTGGAGGGCTCTGGTAAATGATGGGGTGAGGAGGGGCTCTTTGGCTCCCACCAGTCCCCCTGTCTGGCCCATCTCCTGCCCTTAGGTCGG
+
ABBABFFFCFFFGGGGGGGAECGFGGGGGGHHFGGEFGHAGHGHGGHHHHGHHHFHHGHHHHGHHHHHHHHGEEGGHHHGFFFEGGHHGHHHGGGGGGHHGHH3E/////???F>2FG@0//0?0C/?CCG.F01>G1<FGHHGG.C.GH/:C...;///.;.;-C.A;..9;00;BFF0C0;CBEG:D.../;.;;;B.:F/FF/;/;.9:..A/B/F::@E/;F/:/:.9//;FF//;.9B9/;/;;@:
@M05620:37:000000000-D9766:1:1101:15222:7088 1:N:0:67
AGTGCCAGCTCTCAATCGCACAGGGGACCCAGGGCCTGGCCCCTCCATCCAGAAAACCTATGACCTCACCCGCTACCTGGAGCACCAACTCCGCAGCTTGGCTGGGACCTATGTGAGTATCCAGCGTAGGAATCTGGGAGTTGGGGAGGAGTGAGGAGTTGGGGAAAGACAGTCCTAACCGTGGAGGGTTCTGGTAAATGATGGGGTGAGGAGGGGCTCTTTGGCTCCCACCAGTCCCCCTGTCTGGTCTA
+
ABAABFFFCFFFGGGGGGGGGGHHGGGGGGHHGGGGGFHHHHGHGGHHFGHHFHHHHGHHHHHHHHHHHHHGGGGGHHHHHHHHGHHHGHHHGGGGGHHHGHHGGGHHGHHHHHHHHHHHHHHHHGEEGGHGHHHHHHHGGHHHGGGGGGGHHHHHHGHHHHGGGGHGHHGHHHHHHHHHGGEGGGGGDFGGGGFBBFFGGGGGGGFFFFFBDFFFFFFFFFFFFFFFFFFFFFFFFFFFAFFFFFFFFFB
@M05620:37:000000000-D9766:1:1101:15418:7096 1:N:0:67
AGTGCCAGCTCTCAATCGCACAGGGGACCCAGGGCCTGGCCCCTCCATCCAGAAAACCTATGACCTCACCCGCTACCTGGAGCACCAACTCCGCAGCTTGGCTGGGACCTATGTGAGTATCCAGCGTAGGAATCTGGGAGTTGGGGAGGAGTGAGGAGTTGGGGAAAGACAGTCCTAACCGTGGAGGGTTCTGGTAAATGATGGGGTGAGGAGGGGCTCTTTGGCTCCCACCAGTCCCCCTGTCTGGTCTA
+
AA3AADDFBFFFFGGGGGGGGGGHGGGGEGHHGGGGCCGFCGGHGGGHDHGGDB3FGGFFHHEHHHHGHHHGGEGGHHHHHHHHHHHFGGHHGFECGHHHGHHGFGHHGHHHGHHHHHGHHHHHHCEGGGHHHHHFHHHEAGHHCGGGGGGHHHHHHGHFHGC?GGHHGHHGHHHHHHHHGDEGGGGGDFGGGGFFGGGFFGGGGGFBFFFFFFBBBBFFFFFFFFFFFFFFFFFFFFFFBFFFFFFFFFB
@M05620:37:000000000-D9766:1:1101:11473:7103 1:N:0:67
AGTGCCAGCTCTCAATCGCACAGGGGACCCAGGGCCTGGCCCCTCCATCCAGAAAACCTATGACCTCACCCGCTACCTGGAGCACCAACTCCGCAGCTTGGCTGGGACCTATGTGAGTATCCAGCGTAGGAATCTGGGAGTTGGGGAGGAGTGAGGAGTTGGGGAAAGACAGTCCTAACCGTGGAGGGTTCTGGTAAATGATGGGGTGAGGAGGGGCTCTTTGGCTCCCACCAGTCCCCCTGTCTGGTCTA
+
ABCBCFFFCFFFGGGGGGGGGGHH2E2EGGCH2EG2FBGHHHGHGGHHHFGDGHEHHGHGHHFHHHHHHHHGGGGGHHHFHGGGHHGHGHHHGG/EGHHHGHHGGGHHGHHHHHHHHHHHHHGHHGEGGGHHHHHHHHHGGHHHGGGGGGGHHHHHHGHHGHGGGGHHHHHHHHHHHHHHGGEGGGGGEFGGGG;FGGGGGGGGGGFFFFFFFFFFFFFFFFFFFFFFFFFFEFFFFFFFFFFFFFFFFFF
@M05620:37:000000000-D9766:1:1101:22958:7104 1:N:0:67
GAGGCTGCTTTGGAAGAAACTCATAGATTACTGCAACAGTTCCCCCTGGACCTGGAAAAGTTTCTTGCCTGGCTTACAGAAGCTGAAACAACTGCCAATGGGATGCTACCCGTAAGGAAAGGCTCCTAGAAGACTCCAAGGGAGTAAAAGAGCTGATGAAACAATGGCAAGTAAGTCAGGCATTTCCGCTTTAGCACTCTTGTGGATCCAATTGAACAATTCTCAGCATTTGTACTTGTAACTGACAAGCC
+
AABBAAFAFFFFGC5FGGGGGGHHHFHHHHHHGGGHFHHHHGGHHGGGEHGHHHGHFBFHGHHHHHHFFHHHHHHEGHHHHHHHHFFHGHFGHHHGHHHHF1?F1BGHGFFFGGDBFGCBFFCEGGHHHGH3BBGHHHGGGGHG?FFGHB<FGFHBG@FGG@@FFFFHCGFGGFH??G1FFGFFFHHGGCGGFDHHHHFFHDDC<DGCGFGC;GGCCGHHFCFGH0/CGGGG;CFGG0BFGGGFFGFFFFF
@M05620:37:000000000-D9766:1:1101:25988:7161 1:N:0:67
AGTGCCAGCTCTCAATCGCACAGGGGACCCAGGGCCTGGCCCCTCCATCCAGAAAACCTATGACCTCACCCGCTACCTGGAGCACCAACTCCGCAGCTTGGCTGGGACCTATGTGAGTATCCAGCGTAGGAATCTGGGAGTTGGGGAGGAGTGAGGAGTTGGGGAAAGACAGTCCTAACCGTGGAGGGTTCTGGTAAATGATGGGGTGAGGAGGGGCTCTTTGGCTCCCACCAGTCCCCCTGTCTGGTCTA
+
BBAABFFFBFFFGGGGGGGGGGHDGGGGGDHHGGGEEGHHGHGHGGHHHCGHFHHHHGHHHHFHHHHHHHF@>>EGHHGHGGHHHHHHGGHHGAE?E?GCEF3FGGHFGFGHHHFHF3GHHHGHHGDDCGFHHBGHFHHFGHHHGGGGGGGHHHGFHGGHHHGGFGHHFHHHHHHHGFFGGEADDEGG.;.FFFFFFFFFFGFGGGDDFFFFDDAFC9AFFFFFFFFEFFFFEFBFFFEDFFFFFFFFFFF
@M05620:37:000000000-D9766:1:1101:4537:7165 1:N:0:67
AGTGCCAGCTCTCAATCGCACAGGGGACCCAGGGCCTGGCCCCTCCATCCAGAAAACCTATGACCTCACCCGCTACCTGGAGCACCCACTCCGCAGCTTGGCTGGGACCTATGTGAGTATCCAGCGTAGGAATCTGGGAGTTGGGGAGGAGTGCGGAGTTGGGGACAGCCAGTCCTAACCGTGGAGGGTTCTGGTAAATGATGGGGTGAGGAGGGGCTCTTTGGCTCCCACCAGTCCCCCTGTCTGGTCTA
+
A3>3ADFFBFFFG4FFFFGGEEHHEEEEAEGHFAEAAEGFFHGHGGHHGFGFEFBAFEFHHHFHHGGHHHHGGEEGHHHHF?GGFH11?GHHEFCEEGFFFHHGFGHHGHFHHHHBGHFHHHDFHGD<>C@DGHHHGG0FEGHGGG.<C.<CG0C?-<CGHHGGA-.C.;.=FFGGGFGGGGGG.CGGCFGFFG9FFFFFFFFFFDFBEFF/DFBBBBFFFFFFEFFFFFFFFFFFFFFFBFFFFFFBFFB
@M05620:37:000000000-D9766:1:1101:15121:7236 1:N:0:67
AGTGCCAGCTCTCAATCGCACAGGGGACCCAGGGCCTGGCCCCTCCATCCAGAAAACCTATGACCTCACCCGCTACCTGGAGCACCAACTCCGCAGCTTGGCTGGGACCTATGTTGAGTATCCAGCGTAGGAATCTGGGCGTTGGGGCGGCGTGCGGAGTTGGGGAAAGACAGTCCTAACCGTGGAGGGTTCTGGTAAATGATGGGGTGAGGAGGGGCTCTTTGGCTCCCACCAGTCCCCCTGTCTGGTCT
+
BCAABFFFCFFFGGGGGGGGGGHFGGGGGGHHFGGGGGHHHHGHGGHHHGHHHHHHHGHHGHHHHHHHHHHGGEEGHFHHFGGHHHHHGHHHEGGGGHGHGHHGGGHHGHHHHHHGFHHBGHHBGHGGGGGH2GHHHHF/>@DGHGG.AD-ADG.;D-;;FGGFFFF.A/BBFFFFFFFFFF?EF?EFF9AFFFF9FFFFFFFFFFFDD9FF/DFFFFFFFFFFFFFFFFFFFFFFFFFFFFFFFFFFFFF
@M05620:37:000000000-D9766:1:1101:14203:7251 1:N:0:67
GAGGCTGCTTTGGAAGAAACTGACAAGCCAGGGAAAAACGATCGGAAGGGCACGCGTCTGAACTCCAGTCACGATATCGAATCTCATATACCGGCTAATGCTTGCAAAAAAAAACACATAAGGAAACCCCCTCAAAAATACATAACGTACAAACAATACCCACTCTCACACTGGGTCCAACAAACGAAGTGTACCGGCGAACTCCCTTCAACAACAAAACGACCAAGTGTAACAATTTGAAATCTAAAACG
+
BBBBBBFAFFFFGGGGGGGGGFF4FABC2B4GG22B2F222ABE2E2B11BA110A001BD@3D5B33DBBFEA11>FF1FGGH44BBF4BBFEG@/BBE?GHEEHFHG/B@@D</0/1?111100?0??><.0<1<.0100000<</<..00...00=0/0;./;0000;/:/9;/.;9/;........0000;.------.:9AF/9////.9A....-.-;;..;///;9B/;;9///9;9/;9///-
@M05620:37:000000000-D9766:1:1101:13200:7260 1:N:0:67
AGTGCCAGCTCTCAATCGCACAGGGGACCCAGGGCCTGGCCCCTCCATCCAGAAAACCTATGACCTCACCCGCTACCTGGAGCACCAACTCCGCAGCTTGGCTGGGACCTATGTGAGTATCCAGCGTAGGAATCTGGGAGTTGGGGAGGAGTGAGGAGTTGGGGAAAGACAGTCCTAACCGTGGAGGGTTCTGGTAAATGATGGGGTGAGGAGGGGCTCTTTGGCTCCCACCAGTCCCCCTGTCTGGTCTA
+
CDCCCFFFCFFFGGGGGGGGGGHHGGGGGGHHGGGGGGHHHHGHGGHHHHHHHHHHHGHHHHHHHHHHHHHGGFGGHHHHHHGHHHHHGHHHGGGGGHHHGHHGGGHHGHHHHHHHHHHHHHHHHGEGGGHHHHHHHHHGGHHHGGGGGGGHHGHHHGHHHHGGGGHHHHHHHHHHHHHHGGFGFEGG<FGGGGFGGGGGGGHGGGFFFFFFFFFFFFFFFHFFFFFFFFFFFFFFFFFFFFFFHHFFFFF
@M05620:37:000000000-D9766:1:1101:21024:7265 1:N:0:67
GAGGCTGCTTTGGAAGAAACTCATAGAGTACTGCAACAGTTCCCCCTGGACCTGGAAGAGGTTCTTGCCTGGCTTACAGAAGCTGAAACAACTGCCAATGGGATGCTACCCGTAAGGAAAGGCTCATAGAAGACTCCAAGGGAGTCAAAGAGCTGATGAAACAATGGCAAGTAAGTCAGGCATTTCCGCTTTAGCACTCTTGTGGATCCAATTGAACAATTCTCAGCATTTGTACTTGTAACTGACAAGCC
+
AABBBBFBFFFFGGGGAGGGGGBGFFF5DEGHHHFDECGA5A5BF2ABAAFFGGAHC31B1BBFHHFEHHHHHHFGGGHHHHHHHHHHHHFHHHHHFHHHHHHHGHHHHHHGGE/FFFHHHHHGH3FHHHHHHHGHHEHHGGFDC0B21@<FGHHFGHFHBG0<FGHHHHGHFHHGHHHHHAGHHHHFGGGGHHHHHHGHHHGHGHHHHHHHHHFHH0GHHFFHHHHHGGGGFGGGGGGGBFGGGGF0;EE
@M05620:37:000000000-D9766:1:1101:18040:7281 1:N:0:67
GAGGCTGCTTTGGAAGAAACTCATAGATTACTGCAACAGTTCCCCCTGGACCTGGAAAAGTTTCTTGCCTGGCTTACAGAAGCTGAAACAACTGCCAATGGGATGCTACCCGTAAGGAAAGGCTCCTAGAAGACTCCAAGGGAGTAAAAGAGCTGATGAAACAATGGCAAGTAAGTCAGGCATTTCCGCTTTAGCACTCTTGTGGATCCAATTGAACAATTCTCAGCATTTGTACTTGTAACTGACAAGCC
+
AABBABFAFFDFGGGGAGGFGGGGGHHFHGHGGGHHGGGDFHGHHGCGEHHFHGHHHHGHHHHHHHFFGHGFCGGHHHHGHHHHHHHHHHFHHHHGFHHHG12FFGFGHGHGA@EGEG33?B?FFFHHHHHE3BF3FGHEEECD<BDFF?FCHDG2FFBGD<@FDBF0<F/FBGDF<F10>C1F>G1C...<000<D0CDHD=GEHGHGHBGCHHBC:GGHCCHCG/GFGGGFBFFFB0CBGGFFF0BAE9
@M05620:37:000000000-D9766:1:1101:21997:7282 1:N:0:67
AGTGCCAGCTCTCAATCGCACAGGGGACCCAGGGCCTGGCCCCTCCATCCAGAAAACCTATGACCTCACCCGCTACCTGGAGCACCATCTTCGCAGCTTGGCTGGGACCTATGTGAGTATTCAGCGTATGAATCTGGGAGTTGGGGATGAGTGAGGAGTTGGGGAAAGACAGTCCTAACCGTGGAGGGTTCTGGTAAATGATGGGGTGAGGAGGGGCTCTTTGGCTCCCATCAGTCCGCCTGTCTGGTCTA
+
>AAABFFFBFFFGGGGGGGFGGHDFEEE2EAAF2EF2FGH2GF1EEGHFGAGDGCFEE33GGFGHHHFH11EEEEGHBGGFGHGFHH3B@441?/?EH33/3???E0BE23323F33B?33B33FF///22@222@2F0</01F<A//>F111>10><G0F1--..<./<//0:C:00/;-..-...;..;C00F0900009009.;BG..C..-9--.////////9;.////9B/.-;../;/999///
@M05620:37:000000000-D9766:1:1101:24904:7283 1:N:0:67
AGTGCCAGCTCTCAATCGCACAGGGGACCCAGGGCCTGGCCCCTCCATCCAGAAAACCTATGACCTCACCCGCTACCTGGAGCACCAACTCCGCAGCTTGGCTGGGACCTATGTGAGTATCCAGCGTAGGAATCTGGGAGTTGGGGAGGAGTGAGGAGTTGGGGAAAGACAGTCCTAACCGTGGAGGGTTCTGGTAAATGATGGGGTGAGGAGGGGCTCTTTGGCTCCCACCAGTCCCCCTGTCTGGTCTA
+
>>A>>1BFAF1DD1BGGAFG1E0FAAEGGGHHGGGGG/GFHHGHGGBGHHGFG0GHHGGHHFDHFGFHHHHGGG?EGFGBGGB/0F0GE0FGGF/EGCHHFHHCEEHHGHHHHHHHHGHHHHHHHGEFCEHHHHHHHHGGEHHHGGFGCCGHHFGHFCGGHH?CECAGGHHHFCHHHHHH@;EGAFGG99FGGG;CFGGGGFGGGGF@EFFFFF@@@@FFFFFFFFFFFFFFFFFFFFFF@EFFFBB;;/B
@M05620:37:000000000-D9766:1:1101:21030:7284 1:N:0:67
GAGGCTGCTTTGGACGAAACTCCTAGATTACTGCAACCATTTCCCGTGGACCTGGATAAGTTTTTTGGCTGGCTTACAGAAGCTGAAACAACTGCCAATGGGCTGCTACCCGTAAGGAAAGGCTCATAAAAGACTCCAAGGGAGTAAAAGAGCTGATGAAACAATGGCAAGTAAGTCAGGCATTTCCGCTTTAGCACTCTTGTGGATCCAACTGAACAATTATCATCATTTGTACTTGTAACTGACAAGCC
+
>3AA>>C>BBB4FABA2AAABF4BF5B5DAB5D53BA223BADAA2AA2ABBFB1B553BDDF5AA00331??GH33@BBFG@F333F3B??GHHFHFGF310B>?BDBBB>?//0?333?C??BBBB2BB1/0B1@<<1/CC?/@<<F1/00<11??1?D<>.<>1<<<<>1<=1>=0/<<<0<00<...:00;0;0:0;:;:.:<0C90//999;;;CB90;000;9CBB0;;;F00;9;909;CGF9A
@M05620:37:000000000-D9766:1:1101:8093:7294 1:N:0:67
GAGGCTGCTTTGGAAGAAACTCATAGATTACTGCAACAGTTCCCCCTGGACCTGGAAAAGTTTCTTGCCTGGCTTACAGAAGCTGAAACAACTGCCAATGGGCTGCTACCCGTAAGGAAAGGCTCCTAGAAGACTCCCAGGGAGCAAAAGAGCTGATGAAACAATGGCAAGTAAGTCAGGCATTTCCGCTTTAGCACTCTTGTGGCTCCAATTGAACAATTCTCAGCATTTGTACTTGTAACTGACAAGCC
+
>>1>AAFAFFFFGCGC11FGFGCGFFHHHHHHHHGDFGHFGHHHHGGFHCGHHGHHGHHGHGHHHGHHHHFGHHHGGHGGHHFGHFDHG0FGHHHGGGHFGH0BBFHHHHHGGG?FF1BFFHHHHGFGHFG1FBFCH/BFCCFG/FCGH@FFG1GFG1@DGH0FHGFF<FFGHHH<>F10><GH1GGCGG.EFHHFH<BDGD=C..=CEGHFFCFHH0CGF00;C0;0;B0C0CFFGGFGFFFBFFBBFEE
@M05620:37:000000000-D9766:1:1101:19833:7312 1:N:0:67
GAGGCTGCTTTGGAAGAAACTCATAGATTACTGCAACAGTTCCCCCTGGACCTGGAAAAGTTTCTTGCCTGGCTTACAGAAGCTGAAACAACTTCCCATGGGATGCTACACGTCCGGAAAGGCTCCTAGAAGACTCAAAGGGCGTCACAGAGATGCTGAACCAATGGCAAGTCAGTCAGGCCTTTCCGCTTTCGCACTCTTGTGGATCCAATTGACCCATTCTCAGCATTTGTACTTGTACCTGACCAGCC
+
ABCCCCFCFFFFGGGGGGGGGGHGH55FGF4FG54FEGF55AF32EEF22B2BGHFG32BBBGFFHHDFG3AGAF3FGHFGHHHH3BFGFGHFGHHHBGHHAGH12DD33BEF1?EFEE?0BGHHGHHH?FG3FH222DG2CFDC/CE>GCG0?GGHH1GHHH/?GHHH1>F11<FGHHHHG0CG0DEFGGG0CFGGGFHHHHHGGHHG00=FF09F/CFGGGGGGGGGGGGGGGGFGGGGFFGGGGFAFF
@M05620:37:000000000-D9766:1:1101:24932:7313 1:N:0:67
AGTGCCAGCTCTCAATCGCACAGGGGACCCAGGGCCTGGCCCCTCCATCCAGAAAACCTATGACCTCACCCACTACCTGGAGCACCCACTCCGCAGCTTGGCTGGGATCTGGGCGTTGTGGCGGCGTGAGGAGTTGGGGCCCGCCCGTCCTCCCCGTGGAGGGTTCTGGTACCTGATGGGGTGAGGCGGGGCTCTTTGGCTCCCACCAGTCCCCCTGTCTGGTCTCTCTCCTGCCCTTAGCTCGGACGCGC
+
AA>AAFFFCFFFG4AFBFF2E2FAFAAFGDGEBEFDFGHGHHGHGGHHHGGHHHHGGFHHGFGHHDGHHHHGG1BGHHFG2BFGHG1??GHB1E?EEHFGGHHGGGHHGHHHHHGGGG?C//BDCFGG.CHHECGHHG@DGGGGGGGGGGGGGGGGCFGGGGGCFGGFFF;/:BBFFFFFFFF.;FAFFFFFFFFFFFFFFFFFFFFFFFFFFFFFFFFFBFFFF/BFFFFFB:FFFFFBFFFFF.;@-@B
@M05620:37:000000000-D9766:1:1101:12907:7330 1:N:0:67
GAGGCTGCTTTGGAAGAAACTCATAGATTACTGCAACAGTTCCCCCTGGACCTGGAAAAGTTTCTTGCCTGGCTTACAGAAGCTGAAACAACTGCCAATGGGATGCTACCCGTAAGGAAAGGCTCCTAGAAGAATCCAAGGGAGTAAAAGAGCTGATGAAACAATGGCAAGTAAGTCAGGCATTTCCGCTTTAGCACTCTTGTGGATCCAATTGAACAATTCCCAGCATTTGTACTTGTAACTGACAAGCC
+
>AAB>AFAFFF444BFGGCGFGHHCDFGFHFFHHCFCGGGFBABFEECEFFGGHGEB3AGBEGDGHHFAGHHFFH33BFGHHBFH33GBBAFHHHFFHFH@12BBFGB@FBFFEFE33BBGFFB??BF?FHDF3BBFGFFEDEC/B?HGBCGBDG2G@FGFHHHHFF0FFF?FDG<??1?<GFFBGF?C.><0=D=D0/DG0=0.0=<GGGG0::C<CB<000:00./CF0B;;BFGF;9CFFBB9FF.E.
@M05620:37:000000000-D9766:1:1101:21624:7342 1:N:0:67
AGTGCCAGCTCTCAATCGCACAGGGGACCCAGGGCCTGGCCCCTCCATCCAGAAAACCTATGACCTCACCCGCTACCTGGAGCACCAACTCCGCAGCTTGGCTGGGACCTATGTTTGAGTATCCAGCGTAGGAATCTGGGAGTTGGGGAGGAGTGAGGAGTTGGGGAAAGACAGTCCTAACCGTGGAGGGTTCTGGTAAATGATGGGGTGAGGAGGGGCTCTTTGGCTCCCACCAGTCCCCCTGTCTGGTC
+
3>>ABF5FBFFFFAGGGFGGAEFFEEGGFGHHGGGGGCHFCGGHGGBG5GGFG33BGA3GHHFHGHBGHHHFGG?EGFGEHHH11?EGGFHHGD@EEFHHGHHGEEGHGHHHHHFHHHGGHFHHHHFGGDGDEHFHGFHF0F?GFGGGCDGGA<<DGFHGHHGECGGGHHHHGHHGHHGGGEGAEGGGABAFFGGG9CFGGFGGFGFFFBFFFEFF?>BBFE9BFBFFFFFFFFFFFBBBADBFFFFEF;/
@M05620:37:000000000-D9766:1:1101:10820:7353 1:N:0:67
AGTGCCAGCTCTCAATCGCACAGGGGACCCAGGGCCTGGCCCCTCCATCCAGAAAACCTATGACCTCACCCGCTACCTGGAGCACCAACTCCGCAGCTTGGCTGGGACCTATGTGAGTATCCAGCGTAGGAATCTGGGAGTTGGGGAGGAGTGAGGAGTTGGGGAAAGACAGTCCTAACCGTGGAGGGTTCTGGTAAATGATGGGGTGAGGAGGGGCTCTTTGGCTCCCACCAGTCCCCCTGTCTGGTCTA
+
AABBCFFCAFFFFGGGGFGCFEGFFGGFAFHHFEEG2FHHFHFHGGFGHHHGB33GFGHAGGDHHHHHHHHGGEEGHHHHHGGFFHHGGGFHFCF?EFHHGHHFGGHHGHHHHHHHHDGGHHHHHGEGGGHHGHHHHHGGEHGHGGGGGGGHHHHHHG/GHHGGGGHHHHHHGHHHHHHHGDEFGGGG.;FFGGBBFGGGFFFGGAFFFFFFFFFFFFFFFFFFFFF?EFFFFFFFFFFDFFFFFFBFBF:
@M05620:37:000000000-D9766:1:1101:18445:7400 1:N:0:67
GAGGCTGCTTTGGAAGAAACTCATAGATTACTGCAACAGTTCCCCCTGGACCTGGAAAAGTTTCTTGCCTGGCTTACAGAAGCTGAAACAACTGCCAATGGGATGCTACCCGTAAGGAAAGGCGCCTAGAAGACGCCAAGGGAGGAAAAGAGCTGATGAAAGAATGGCAAGCAAGCCTTTCAGTTCCGCTTTAGCTCTCTTGTGGATTCAATTGAACAATTCTCATGATTTGTACTTTTAACTGACAAGCC
+
BABBBBFBFFFFGGGGGGGGGGHHHHHHHHHHHHHGHHHGHHHHHGGGHHHHHHHHHHHHGHHHHHHHHHHHHHHHHHHHHHHHHHHHHHHHHHHHHHHH31BF?B34FG1E1/EGH33B00//>E/EB333BF///?////?</?2<0FE0<11?1??1<1<<1F1GG1..00F.</00=G00=00<<...00000<000000.:=00;C00000;;/0;B00090000C00;C990;CCGEF0;FBG?9
@M05620:37:000000000-D9766:1:1101:18986:7437 1:N:0:67
AGTGCCAGCTCTCAATCGCACAGGGGACCCAGGGCCTGGCCCCTCCATCCAGAAAACCTATGACCTCACCCGCTACCTGGAGCACCAACTCCGCAGCTTGGCTGGGACCTATGTGAGTATCCAGCGTAGGAATCTGGGAGTTGGGGAGGAGTGAGGAGTTGGGGAAAGACAGTCCTAACCGTGGAGGGTTCTGGTAAATGATGGGGTGAGGAGGGGCTCTTTGGCTCCCACCAGTCCCCCTGTCTGGTCTA
+
ABAABFFFCFFFGFGGGGGGGGHGGGGGGGHHFEGGGGHHFHGHGGHHHGHHHHHHHGHHGHHHHHHHHHHGGEFGHFHHFHHHHHGHGHHGEGGGGHBHGHHGGGHHGFHHHH3FHHHHHHHHHGGGGDHHHHHHHHHGGHHHGGGGGGEHHHH.<EHHHHGGGGGHHHFGHHGHHHHHGGGGGGGGEGGGGGGGGGGGGGGGGGFFFFFFFFF-BDFFFFFFFFFFFFFFFFFFFFFF-EFFFFF0BFB
@M05620:37:000000000-D9766:1:1101:18593:7441 1:N:0:67
AGTGCCAGCTCTCAATCGCACAGGGGACCCAGGGCCTGGCCCCTCCATCCAGAAAACCTATGACCTCACCCGCTACCTGGAGCACCAACTCCGCAGCTTGGCTGGGACCTATGTGAGTATCCAGCGTAGGAATCTGGGAGTTGGGGAGGAGTGAGGAGTTGGGGAAAGACAGTCCTAACCGTGGAGGGTTCTGGTAAATGATGGGGTGAGGAGGGGCTCTTTGGCTCCCACCAGTCCCCCTGTCTGGTCTA
+
CCBCCFFFCFFFGGGGGGGGGGHGGGGGGGHHFFGGGGHHHHGHGGHHHHHHHHHHHGHHHFHHHHHHHHHGGEEGHHHHHHHHHHHGFHHHEGGGGHHHGHHGGGHHGHHHHHHHHHHHHHHHHGGGGGHHHHHHHHFGGHHHGGFGGGGHHHHHHGHHHHGGGGHHHHHHHHHHHHHHGGGGGGGGEGGGGGFGGGGGGGGGGGFFFFFFFFFFFFFFFHFFFFFFFFFFFFFFFFFFFFFFHFFFFFF
@M05620:37:000000000-D9766:1:1101:16176:7450 1:N:0:67
GCGGCTGCTTTGGAAGCAACTGACAAGCCCGGGACCAACGATCGTAAGAGCACACGTCTGAACTCCAGTCACGAATTCGTATCTCGTATGCCGGCTTCTGCTTGACAAAAAAACACACGCAAGCAAATTCTCATATAAGACCATAAGTAACTACAACATCTTATGCAACAATGGCCACTAAGTAAATCACATCTACTTTACAACTCTTCTAGAATCAATTGAACAATTCTCACCACTTGCACATCTAATTG
+
>>1>A>1>FFBBFGG11ABFBBB1B1BBA00EE/A/F/ABAAFE0BAF1AF1F0BE0>0BFFFDBF11DBFGGC//FGF0FEFF@0??FBFHG/>E/0GGGGHHC1GH0BGC//?0</>/>@//00?11>1111=1<=11<001>1<00000=//0/</000=000000:.00///;:/::/000;0;0/0000000000000//:;00000;00;0=0000;0/9/9///;/:/-;9///;/;//;B/;/
@M05620:37:000000000-D9766:1:1101:10082:7476 1:N:0:67
AGTGCCAGCTCTCAATCGCACAGGGGACCCAGGGCCTGGCCCCTCCATCCAGAAAACCTATGACCTCACCCGCTACCTGGAGCACCAACTCCGCAGCTTGGCTGGGACCTATGTGAGTATCCAGCGTAGGAATCTGGGAGTTGGGGAGGAGTGAGGAGTTGGGGAAAGACAGTCCTAACCGTGGAGGGTTCTGGTAAATGATGGGGTGAGGAGGGGCTCTTTGGCTCCCACCAGTCCCCCTGTCTGGTCTA
+
BABBBFFFBFFFGFGGGFFGGGGGCEEGGGEGGGGGEFGEGHGGGGHHHG3FDGHHHGHHHBDGHHHHHHHEGGGGHHHHHGG?GHHHGHHHGG@EFHHHGGHED?0GFHCFDH33GBDB3HFHHGGFCBGFGHHHHGHGECFGCCE@@DA0C0GFBC<C0CGF.AACFHFHCHFGGFHHA.;BDEDC:;9FFG;CBBFB09;FFFFFFFF/AFBFF-:FFB//BBFFEBAAFA99F/EA9.B/B;//::/
@M05620:37:000000000-D9766:1:1101:25554:7476 1:N:0:67
AGTGCCAGCTCTCAATCGCACAGGGGACCCAGGGCCTGGCCCCTCCATCCAGAAAACCTATGACCTCACCCGCTACCTGGAGCACCAACTCCGCAGCTTGGCTGGGACCTATGAGTATCCAGCGTAGGAATCTGGGAGTTGGGGAGGAGTGAGGAGTTGGGGAAAGACAGTCCTAACCGTGGAGGGTTCTGGTAAATGATGGGGTGAGGAGGGGCTCTTTGGCTCCCACCAGTCCCCCTGTCTGGTCTATC
+
AAAABFFFBFFFGFGGGFFGEGFHEEEGGGHHGG2EGDHHHHGHGGGHHHHHHHHHHGHHHHHHHHGHHHHGGGGGHHGFHGF?GHCHGFHHGGCFGGHHGHHFGGHHGHHHHHH3B??BGFFC<?BGHGGHHFHHHFDHHHDGECDGE>FGHHHGHHBGGGAEGGFGGH0CGFFFCH@:EAEEDC;9FFGG;0CCBFBFBFGG.9AFFFFFFFA@EFFFFFFBFFFFFFEF9BFFFFFEBFFFFB;B:/9
@M05620:37:000000000-D9766:1:1101:5561:7491 1:N:0:67
GAGGCTGCTTTGGAAGAAACTCATAGATTACTGCAACAGTTCCCCCTGGACCTGGAAAAGTTTCTTGCCTGGCTTACAGAAGCTGAAACAACGTCCTATGGGATGCTACCCGTAAGGAAAGGCTCCTAGAAGACTCCAAGGGAGTAACAGAGCTGATGAAACAATGGCAAGTAAGTCAGGCATTTCCGCTTTAGCACTCTTGTGGATCCAATTGAACAATTCGCAGCATTTGTACTTGTAACTGACAAGCC
+
>1>?AAFAFFFFG1GG1GGGGCGGGHF331AGHH1BFGFB2ADFCFEF/BB00B0BAA0BB2DA2D1AAFFGHHF1BFGGG1GGF11BFF/B/BB//2@B10BG?FGHB0CA>EEH11C0>>GHHFHBGFF11BGHHF11FC//C0121@0GGHH1FFDF1@0/<?1?0FFF1DGFGHH00.>FGG1..<.<0=<GDCCGDHG0<C0C/0:CHHBF0:CGFH.;:.-ABCFFG00900000;B0F/0;9:E
@M05620:37:000000000-D9766:1:1101:24848:7512 1:N:0:67
AGTGCCAGCTCTCCATCGCACAGGGGAGCCAGGGCCTGGCCCCTCCATCCAGAAAACCTAGGACCTCACCCGCTACCTGGAGCACCCACTCCGCAGCTTGGCCGGGACCTATGTGAGTATCCAGCGTAGGAATCTGGGAGTTGGGGAGGAGTGCGGAGTTGGGGAAAGACAGTCCTAACCGTGGAGGGTTCTGGTAAATGATGGGGTGAGGAGGGGCTCTTTGGCTCCCACCAGTCCCCCTGTCTGGTCTA
+
>111>DBF1CFFG1GD1AEEGGGFG000BF00BEFE/FFHCHG//EA1DCFGGFHHF/0B1BFFG0BBFFGEE/>FHF1BB>0?GHEF/GHH/EEC>GFCEG1>CGG/CGFHHGHGFHHFHHBGF<C?<C?GHFFHHH0>>GHHGG.<C<<<C0;A-;;CHHGGCEGG/F/9FFGGGGBF?CFGCFC@AFFFFF;/FFFFFFFFFF9@FFFFFF@@@<FFFFFFFBFFFF-BAFFFFFFF?FFFFFFFFFF
@M05620:37:000000000-D9766:1:1101:10436:7538 1:N:0:67
GAGGCTGCTTTGGAAGAAACTCATAGATTACTGCAACAGTTCCCCCTGGACCTGGACAAGTTTCTTGCTTTGCTTAAAGAAGCTGAAAAAACTGCCAATGGGCTCCTACCCGTAAGGCAAGGCTCCTAAAAGAATCCAAGGGAGCAAAAGAGCTGATGAAACAATGGCAAGTAAGTCAATCATTTCAGCTTTAGCACTCTTGTGACTACAATTGAACAATTACCAGAATTGGTACTTGTAACTGACAAGCC
+
>3AB3>CACBB4F4BBBGBFGGHHHCHHHH45DB4BCGBFGA532AAA2GABGHEG231BDGHBDHG55A5BDDG5DBDFGF3BG33B@B0EGHHGHGHHB1BB1?B3BBF1?>?033????/30?3B4BB3/0B3BB2?//C?/?22F2/@2@@2@1?F<?FA11?00<<<<1D>1>11><1=<111<10<0<==<0/0=0=000=0:/000:;;0;/<000<0:./0;09;;;CGB099C0;:;CFA;:
@M05620:37:000000000-D9766:1:1101:12622:7541 1:N:0:67
GAGGCTGCTTTGGAAGCAACTCAGAGACCACTGACACAGGACCCCCAGACCAAATAACCGTTACCTCGCTGGCTGACAGAAGCTCCAACTCCTCCCCCTGGGATGATCCACGTCAGGAACTTCTCCTAGAAGTCTCCCAGTGCGTCACCGCGCTGCTGCACCGCTGGCACGTCATTCAGGCCTTTCCGCTTTCGCACTCTTGTGGATCCCGTTGCCCCATTCTCCGCCTATGTACTCGTACCTGACCCGCC
+
A1AAAA1A1DFFFFGFGGFGG1F1F1F0BB0BBAFF1GA0B0B//A/A/BF0A/1D1F1AE/AA1D1/>>>EEH/FG1G0BFHFB1BFG01B10B/?EEGH/0B/1B1B1</////B1FA11B2BGGGHBB<1BFDG0@@1<1>?/?/1//<<-A.1F10<<-<---<G0.;C..<;:CG/:/:0:0.EEEECB.CA-9FFFBFGBF9/9.-:A-:;9-BFFF//:B-;-;B//;//-A-9EFFF//---;
@M05620:37:000000000-D9766:1:1101:8562:7551 1:N:0:67
AGTGCCAGCTCTCCATCGCACAGGGGACCCAGGGCCTGACCCCTCCATCCAGAAAACCTATGACCTCACCCGCTACCTGGAGCACCCACTCCGCAGCTTGGCTGGGACCTATGTGAGTATCCAGCGTAGGAATCTGGGAGTTGGGGAGGAGTGCGGAGTTGGGGAAAGACAGTCCTAACCGTGGAGGGTTCTGGTAAATGATGGGGTGAGGAGGGGCTCTTTGGCTCCCACCAGTCCCCCTGTCTGGTCTA
+
>A>>>DFFBFFFG4BFGECAE?GDGAEEGEGH2BEAFF2BBGGGGGHHHGFHHGHFHGHHGDGHHFGHHHHEG>EEHHBF2BFGHG1??GHB?ECFEGBFGHHGGGHHGHHHHHHHHHHHHHFHHGGAGGHHHHHHHH0FGHHHGG.CGACGH0AE@EGHHHGGCAHHFHGFGGGGGGGGGGFG:CEG;FFGGGFFGGFFFFFFFFAFFFFFFFFFFFFFFFFFFFFFFFFFFFFFFFFFFFFFFFFFFFF
@M05620:37:000000000-D9766:1:1101:5733:7553 1:N:0:67
GCGGCTGCTTTGGCAGAAACTCATATATTACTGCAACAGTTCCCCCTGGACCTGGAACCGTTTCTTGCCTGGCTTCCAGAAGCTGCCACAACTGCCCTTGGGATGCTCCCCGTCCGGAACTGCTCCTAGCCGACTCCCCGGACGTCCCAGCGCTGATGCACCCATGGCCCGTCCTTCAGGCATTTCCGCTTTCGCACTCTTGTGGATCCCATTGCACCATTCTTCGCCTTTGTACTTGTCCATGAAACGCC
+
>3AAAADAFFFFGCGGFGGGGGGGH6DFGGFGGH3AFFFADFHHHGEFABFFHHFFF31AAEGFDDEGHHHFGBF2FGEDFGFFG3?@BBF>@FFGG@BB@?C312B3B/?EE//>/</EF3B?3?B2322?/>/?2F/<//>A...><FFCFG-.<000</;.;C;.;C:DD..0C09CF.9FFGGGAEG.BDDCDCFFFFFB99BFFFBFBB//9/:;FFF/;...;.;BBBB;99/BF9:FF9//.9;
@M05620:37:000000000-D9766:1:1101:20609:7558 1:N:0:67
AGTGCCAGCTCTCAATCGCACAGGGGACCCAGGGCCTGGCCCCTCCATCCAGAAAACCTATGACCTCACCCGCTACCTGGAGCACCCACTCCGCAGCTTGGCTGGGACCTATGTGAGTATCCAGCGTAGGAATCTGGGAGTTGGGGAGGAGTGAGGAGTTGGGGAAAGACAGTCCTAACCGTGGAGGGTTCTGGTAAATGATGGGGTGAGGAGGGGCTCTTTGGCTCCCACCAGTCCCCCTGTCTGGTCTA
+
AA>AAFFFBFFFG4FGGGGCGGHGG?FEEEHHAEEEFFHHFHGAFGHHHGGHGHHHHGFFHHFHHFGFHFFFF>>EHFGHBFGHHH11?GH?/ECEEHBFDHFGGGHHGHGHFGFFDGHGHGHGFGGGGDHF1GHGFF0CAGGFGG.-@CC<C0<CCFHHHHGGEAC.:CGFCGHHFGFGGGEAAEDGGGFGFB;BBFGGFGFFGF9@A9FFDFFFDFFBFFFFFFFFFFFFFFFFFFFD=AFFFFFFFB/
@M05620:37:000000000-D9766:1:1101:15032:7602 1:N:0:67
GAGGCTGCTTTGGAAGAAACTCATAGATTACTGCAACAGTTCCCCCTGGACCTGGAAAAGTTTCTTGCCTGGCTTACAGAAGCTGAAACAACTGCCAATGGGATGCTACCCGTAAGGAAAGGCTCCTAGAAGACTCCAAGGGAGTAAAAGAGCTGATGAAACAATGGCAAGTAAGTCAGGCATTTCCGCTTTAGCACTCTTGTGGATCCAATTGAACAATTCTCAGCATTTGTACTTGTAACTGACAAGCC
+
AAAAAAFAFFFBGCBGFGFGGFGGHFGGF5EGHHHFEFGDGFBGHGGEF2FHFHGHHBHHEFGHHHHHHHHHFHHGFEGHHHGHHDFHDEFHHHHHHHHHG12BBFGHHFFGGGGHFBFFGHECGFFHHDHFG3BFGFFDFGHG?23GHHFHGFHHFHGHHHEHHHHHHHGGBGH?<FFFFGC<=FGGG.ECDFGDHHBGHHDHE0CCGGG0:FHHHFFHGFCGC:GFHGGG9;FFGGFFGGF0FGGGGGE
@M05620:37:000000000-D9766:1:1101:6013:7681 1:N:0:67
AGTGCCAGCTCTCATCGCACAGGGGACCCAGGGCCTGGCCCCTCCATCCAGAAAACCTCTGACCTCACCCGCTACCTGGAGCACCCCCTCCGCAGCTTGGCTGGGACCTATGTGAGTATCCCGCGTAGGCATCTGGGCTTTGGGGCGGAGTGCGGCGTTGGGGCAAGCCCGTCCTAACCGTGGCGGGTTCTGGTAAATGATGGGGTGAGGCGGGGCTCTTTGGCTCCCACCAGTCCCCCTGTCTGGTCTAT
+
AB>AAFFFCFFFGGGGGAAAAFHFG2AEF2FFBBBEFH2FGGHGGG5DF3B3FFHBEBFGHHHH5BGGHHCG0EEHHHG2BBGHHC/>E>EEGGGEHHHGHHGGGACFHBBGHH3BGHHHH2<CGD<AE1?FGHHHHC0FFGHGGA:A-;CFBDGBFGGFFFF.-.AAE:BFFFFFFFFFFFF-@FF;EFFFFBBFFFF/BFFFFFDAFF.:BFFFFFFFFFF:BFFFFFF.AFFFFFFFFFFFFFFFFFF
@M05620:37:000000000-D9766:1:1101:6747:7692 1:N:0:67
AGTGCCAGCTCTCAATCGCACAGGGGACCCAGGGCCTGGCCCCTCCATCCAGAAAACCTATGACCTCACCCGCTACCTGGAGCACCAACTCCGCAGCTTGGCTGGGACCTATGTGAGTATCCAGCGTAGGAATCTGGGAGTTGGGGAGGAGTGAGGAGTTGGGGAAAGACAGTCCTAACCGTGGAGGGTTCTGGTAAATGATGGGGTGAGGAGGGGCTCTTTGGCTCCCACCAGTCCCCCTGTCTGGTCTA
+
>>AAAFFFAFCFGGGGGGGCECFEFGGGAEHH2BEEGGH22BAAEEFGFHBHHFFHBEEGFHAFGFHHHHHGG/EEH@EC2BG1FGG1EHDH>E/E/GGHGGHFDFHHAHBGGBGHHHHHHHHFHFGADAGFHHGHEF0FEFD1CG.<<<CGC0<G<CGHHCFGGGGHGHHCCHGHHECHG.C9:9EG99CFGF;FGGGBFGGGEGFAEF?FFDDFA@EFFFFEFFFFFFFFFFFFFFFFFFFFFFFFBFB
@M05620:37:000000000-D9766:1:1101:10851:7699 1:N:0:67
ACCACACCTTCTACAATGAGCTGCGTGTGGCTCCCGAGGAGCACCCCGTGCTGCTGACCGAGGCCCCCCTGAACCCCAAGGCCAACCGCGAGAAGATGACCCAGGTGAGTGGCCCGCTACCTCTTCTGGTGGCCGCCTCCCTCCTTCCTGGCCTCCCGGAGCTGCGCCCTTTCTCACTGGTTCTCTCTTCTGCCGTTTTCCGTAGGACTCTCTTCTCTGACCTGCGTCTCCTTTGGAACTCTGCAGGTTCT
+
BBBAABBACFFFGGGGGG5BGFHHGFEA4AGGBBFE?EEGEHHHHGGEEEGGFHHGGHHAEGCEGEGGGGGHFHHGGGGHFHHHHGGFGG/B@GFFGHFHHHHHGHH1GHHGGHEFGGGGHHHHHHHHFHHGHHGGGGGHGHHGHGGGGGGGGGGGGBG:ACFFGGFFFFFFFFFFFFFFFFFFFFFFFFFFFFFFFFFFFFFFFBBFFFFFFFFFFFFFFFFF.@FFFFFFFFFFFFFFFFFFFFFFFFF
@M05620:37:000000000-D9766:1:1101:4070:7747 1:N:0:67
AGTGCCAGCTCTCAATCGCACAGGGGACCCAGGGCCTGGCCCCTCCATCCAGAAAACCTATGACCTCACCCGCTACCTGGAGCACCAACTCCGCAGCTTGGCTGGGACCTATGTTTGATTCTCCCGCGTCGGCCTCTGAGCTTTGGAGCGGCGTGCGGTGTTGGGGACAGACCTTCCTCCACGTGGCGGGTTCTGGTACCTGATGGGGTGCAGCGGGGCTCTTTGGCGCCCCCACGCCCCCATGTTTGGTC
+
AAABBFFFBFFFGGGGGGGFFEHGG2EEFAEGFEFGGGHGGHGAEFHHHHGFFHBFGGHHHAAGHGFFHHFEE>EECGHHHFHHHG1?EGHHFGGGGHHHEGHGEFHHGHHHGGG3B33BGG33@E/<>/</>CFHHH1><1F>FC/</<<CC-@D-A.;=EAE?-.;CE/CAFGG/;:;.;AE.:@>CF@EFFFFFFFF/;9BFFFF.@D/;;@@FFFDEFFFFFE-;@DF--;9.;@DF-;9;;;BEA/
@M05620:37:000000000-D9766:1:1101:15950:7783 1:N:0:67
AGTGCCAGCTCTCAATCGCACAGGGGACCCAGGGCCTGGCCCCTCCATCCAGAAAACCTATGACCTCACCCGCTACCTGGAGCACCAACTCCGCAGCTTGGCTGGGACCTATGTTTGAGTCTCCCGCGTAGGACTCTGGGCGTTGGGGAGGCGTGCGGAGTTGGGGACAGACAGTCCTAACCGTGGCGGGTTCTGGTAAATGATGGGGTGAGGCGTGGCTCTTTGGCTCCCACCAGTCCCCCTGTCTGGTC
+
AAAAAFF43FFFGGGGGGGGCEFHFGGA2E2AFEFG2AGC2FEAEGCGFHFF3BGHHGHGHHBGFHHCHFFGGEEGHGHHHHHEFHGHGGHHGGGEGBB?EEF?E/0BE?1??BGGHG/B1BFD</BCDCCGB1FGDG1F.>>@@GCC.<C.-;C.:B-;9:CF-BA@EF/9//;FFGF/;9@DF<-@@B@EFFFF/BB/;F/FFFFD.@A.A.@A999FFBFBFFF/99A.AA.9BBBBEFBF/BBBF/9
@M05620:37:000000000-D9766:1:1101:25394:7784 1:N:0:67
GAGGCTGCTTTGGAAGAAACTCATAGATTACTGCAACAGTTCCCCCTGGACCTGGAAAAGTTTCTTGCCTGGCTTACAGAAGCTGAAACAACTGCCAATGGGATGCTAACCGTAAGGAAAAGCTCCTAAAAGAATCCAAAGGAGTAAAAGAGCTGATGAAAACATGGCAAGTAAGGCAAGCAATTCCGCTTTAGCACTCTTGTGGATCCCATTGAACAATTCTCCACATTTGTAATTTTCAATGACCAGCC
+
BBCCACFCFFFFGGGGGGAGGGHHHHFHHHHHHHHHGHHHHHHHHGGFFGHHHHHFFDHHGGHHHHHHHHHHHHHGHHHHHHHHHGGHHC1FGH3F3BFH3?23?FB44BGGG1??F3BG2B?3BG3?43B???FEG3G3BFB/??FGH3/2BBC@2@>GFF2?2FHF0?/?1@=1??0??00>>=GC.<>F10<0<<GFDDGGEDF0C/;CGHGG00;0C:0000:::CGG0000;000;0;;C00;.:;
@M05620:37:000000000-D9766:1:1101:17288:7793 1:N:0:67
AGTGCCAGCTCTCAATCGCACAGGGGACCCAGGGCCTGGCCCCTCCATCCAGAAAACCTATGACCTCACCCGCTACCTGGAGCACCAACTCCGCAGCTTGGCTGGGACCTATGTGAGTATCCAGCGTAGGAATCTGGGAGTTGGGGAGGAGTGAGGAGTTGGGGAAAGACAGTCCTAACCGTGGAGGGTTCTGGTAAATGATGGGGTGAGGAGGGGCTCTTTGGCTCCCACCAGTCCCCCTGTCTGGTCTA
+
BCBBCFFFCFFFGGGGGGG2EFHGGGGGGGHHGGGGGGHHHHGHGGHHHHHHHHHHHGHHHHHHHHHHHHHGGEGGHHHHHHHHHHHHGHHHGGGGGHHHGHHGGGHHGHHHHHHHHHHHHHHHHGGGGGHHHHHHHHHGGHHHGGGGGGGHHHHHHGHHHHGGGGHHHHGHHHHHHHHHGGGGGGGGEGGGGGGGGGGGGGGGGGFFFFFFFFFFFFFFFFFFFFFFFFFFFFFFFFFFFFFFFFFFFFF
@M05620:37:000000000-D9766:1:1101:24324:7796 1:N:0:67
GAGGCTGCTTTGGAAGAACCTCATAGATTACTGCAACAGTTCCCCCTCGACCTGGAAAAATTTCTTGCCTGGCTTACAGAAGCTGAAACAACTGCCAATGGGATACTCCACGTAAGGAAAGACTAATCAAAGACACAAAAGGAGAAGAAGAGATAATAAAAGAATGGACAGTAAGTCATAAATTTCCGATTTAGCACTCTTGTGGATCCACTAGAAAAATTATCAACATTTGTAATTTTTACTGACAAGCC
+
AAAA>AFBFFFFFCABCGGGGBHFHFBB6DBG5FD43FAFGF5B2BAB2A2ABBCB33B113D5DFFB353ABFEBF@BFE33BFBB3FB??BGFHHHFB312F2B43B32>?CB0B?3303?33B434?B3B23B2?002/FGAB2@F@FAF222222>>>?0?D1?1<<111?1>F1111>=1<F.ADDGGG00<<C0=0<<<<C:/:/0/:::0:;C/00<00:0;0;0000;;090;990;::CCC9
@M05620:37:000000000-D9766:1:1101:15119:7796 1:N:0:67
AGTGCCAGCTCTCAATCGCACAGGGGACCCAGGGCCTGGCCCCTCCATCCAGAAAACCTATGACCTCACCCGCTACCTGGAGCACCAACTCCGCAGCTTGGCTGGGACCTATGTGAGTATCCAGCGTAGGAATCTGGGAGTTGGGGAGGAGTGAGGAGTTGGGGAAAGACAGTCCTAACCGTGGAGGGTTCTGGTAAATGATGGGGTGAGGAGGGGCTCTTTGGCTCCCACCAGTCCCCCTGTCTGGTCTA
+
BAABCFFFCFFFGGGGGGGGGGHHGGGGGGHHGGGGGGHHHHGEGGHHHHHHFHEHHGHHHHGHHHHHHHHGGFGGHEHHHHHGHHHHGHHHGGEGGHHHGHHC<FHGGHHHHHHHHHGHHHHHHGCDCGHHGHGHHHHGGHHHGGGGGGGGCHHHHGHFDHG?EGHHBGHHHGHHHHGHGDEGGGGG;CABFGF9FFGGGGFGGGFFFFFFFFFFFFFFFFFFF/;EEFFFFAFFFFFFD?BFFFE/BFB
@M05620:37:000000000-D9766:1:1101:24306:7799 1:N:0:67
GAGGCTGCTTTGGAAGAAACTCATAGATTCCTGCACCAGTTCCCCCTGGACCTGGAAAAGTTTCTTGCCTGGCTTACAGAAGCTGAAACCACTGCCAATGGGATGCTACCCGTAAGGAAAGGCTCCTAGAAGACTCCAAGGGAGTAAAAGAGCTGATGAAACAATGGCAAGTAAGTCAGGCATTTCCGCTTTAGCACTCTTGTGGATCCAATTGAACAATTCTCAGCATTTGTACTTGTAACTGACAAGCC
+
>1AAA1CAFFDFFGGG11FGAGBGFDGHH3FGHH01BBFAFGHHHGGGH0GGGHHHHHFGGHHHGHHHHHHHHHHGHHHGHHHFCHFHH0FGHHHGF1GGHFGFFFHHHHHGGGGHHHHHHHHHHGHHHHHFGHHHHGHHGGHGB0GHEDFHHHHHHHHHHGCEHHHHHHGHHHHHHHDGGGFHGHHGGGGGFHHHHHHHHFGHGHHHHGHHHHGHFFHHHHGHHCHHGGGGCFGGGGGFFGGGGGGEGEE
@M05620:37:000000000-D9766:1:1101:6259:7803 1:N:0:67
GAGGCTGCTTTGGAAGAAACTCATAGATTACTGCAACAGTTCCCCCTGGACCTGGAAAAGTTTCTTGCCTGGCTTACAGAAGCTGAAACAACTGCCAAGGAGATCATACACGTCCGGAACAGCACCCAGCAGCATCCAAGGGAACAACAGCGATGATGCACACCTGGAACGTACGTCAGACCTATAAGATATCGAACTCTTGTGACTCCACTTGCTAAATTCCACGCATTTGTCCTTGTCCCTGACCAGCC
+
BBCCCBFCFFFFGGGGGGGGGGHHHHHHHHHHHHHGHHHGHHHHHGGGHHHHHHHHHHHHHHHHHHHHHHHHHHHGHHHGFHHHHHHHHHHHHHHHHG1111?F3BD4DGCEHFFG@?EE2FG2B?/??0BBF?DGHHHE/?G0?FG?/20></?FGF1<??F/GHE0GHGEF.-><<A0<.<00=<0=<00<=:/::CGHFF000<CGH/F00;0099CFG000:A-CA0C0BFFGFFBF;;CB/;9..:
@M05620:37:000000000-D9766:1:1101:11750:7827 1:N:0:67
AGTGCCAGCTCTCAATCGCACAGGGGACCCAGGGCCTGGCCCCTCCATCCAGAAAACCTATGACCTCACCCGCTACCTGGAGCACCACCTCCGCAGCTTGGCTGGGACCTATGTGAGTATCCAGCGTAGGAATCTGGGAGTTGGGGAGGAGTGAGGAGTTGGGGAAAGACAGTCCTAACCGTGGAGGGTTCTGGTAAATGATGGGGTGAGGAGGGGCTCTTTGGCTCCCACCAGTCCCCCTGTCTGGTCTA
+
ABABAFFFCFFFGGGGGGGAFCHGG2B2AEGHBAEBFFHHHCFHGGCHHGGHFFHHHGHFBGDHHDGGHHHGG/>EGHGHBFGHHH11?FH?AFCGEHBBFHHGGGHHGHGHHHHFFGHHHHFHHGGADGFHHHHFHH0FEHHHGC.<A.>CC0DG0EGHHHGG...C:G/GHHHHCGHGFGGG.CDGFGGGGGGGGFGGBFGGGFFFFFFBFDFFFFFFFFFFFFFFF/FF.AFFFFFFFFFFFFFFFF0
@M05620:37:000000000-D9766:1:1101:5642:7855 1:N:0:67
GAGGCTGCTTTGGAAGAAACTCATAGATTACTGCAACAGTTCCCCCTGGACCTGGAACCGTTTCTTGCCTGGCTTCCAGAAGCTGAAACAACTGCCAATGGGATGATCCACGTCCGGAACTGCTCATAGCAGCCTCCCAGTGCGCCACAGCGCTGCTGACCACCTGGCACGTCCATCAGGGCTTTCCGCTATCGCACTCTTGCGGATCCCCTTGCACCATTCTACGCCTCTGTCCTTGTCCCTGAATCGCC
+
11>AAACAFFFFFBFBAEGGDGGHGHFGHHGGGH1FFGG1FGHHHG0F/AFGH0CGH1/ABEGG2FAGHHHHHGC0BGHFHHHFF1BFFFGGGBHHHH1B1001>@F1BB@/?F>E?//@<EFFG111211<B/F0CFBF1F1///?/00///?/?<?<001.<>CA0GFC.<E.00000..<.:C0:AC-:CA:E-99;B00-9-;AB/./.9B00/;/9FBFB-;---/99/;9B/;/9;BF-//9;9B
@M05620:37:000000000-D9766:1:1101:18212:7885 1:N:0:67
GAGGCTGCTTTGGAAGAAACTCATAGATTACTGCAACAGTTCCCCCTGGACCTGGAAAAGTTTCTTGCCTGGCTTACAGAAGCTGAAACAACTGCCAATGGGATGCTACCCGTAAGGAAAGGCTCCTAGAAGACTCCAAGGGAGTAAAAGAGCTGATGAAACAATGGCAAGTAAGTCAGGCATTTCCGCTTTAGCACTCTTGTGGATCCAATTGAACAATTCTCAGCATTTGTACTTGTAACTGACAAGCC
+
AAAAAAFAFFFFGGGGAAGFBBABAFGHHCHFHHF1GFFDFHHHHGEGEEHHH0GFHGCGGHHHGHFHHHHHHHFFHHHFHHHFHHHHHBHHHHHHHEHHHFCHEFHHHHHGG@EHHGHHHHHHHGHHHHGFFHHHH1GHGGFGE0GHFHFHHHHHHHGHFH0<GHHHHHGH1GHFHHHHHEHHHHHGGGGGHHHHHGFHHHHHGHHHHHHHHHHHGBHHHHHHHBHHHGGGGGGGGBFFBGGGGG09FGF
@M05620:37:000000000-D9766:1:1101:10700:7888 1:N:0:67
GAGGCTGCTTTGGAAGAAACTCATAGATTACTGCAACAGTTCCCCCTGGACCTGGAAAAGTTTCTTGCCTGGCTTACAGAAGCTGAAACAACTGCCAATGGGCTACTACACGTAAGGCAAAACTAATAGCAGACACAAGGGGAGAAACAGCGATAATGAACCAATGGACAGTGGGTCAGAACTTTCCGCTTTAGCACTCTTGTCGCTCCAATTGCCAAATTAACAACATTTGTACTTTTAACTGACAAGCC
+
BBBBB4FBFFDFCFGGGGGGGGGHHHHHHHHHHHHHFGHAGHHHHGGGHHHHHHGGGHGGBGHHHHGGHHHHHHHHHGHHHHHHHHHHHFHHHFFCGFHHB1121B@GE3FEG1B1@30000033344BFDB3?0B??0////>/B10000>>?/<11?<?<G/FC1C1FC<10.><CG110=<000...<E0<G0GGF0;000:.;CEC/009090;CGBB0;F0;.9BF0;00;;000:;F00/:BFEA
@M05620:37:000000000-D9766:1:1101:17684:7893 1:N:0:67
GAGGCTGCTTTGGCAGAAACTCATAGATTACTGCAACAGTTCCCCCTGGACCTGGAAAAGTTTCTTGCCTGTCGCACATGGTCTGGCACCACTCCCCCTGGGATGATCCCCGTCCGGAACTCCTCCTAGCAGACTACCCGATCGTACAAGCGCTGCTGCACCACTGGCACGTCCTTCAGGACTTTCCGCTTTCGCACTCTTGTGGATCCACTTGCCCCATTCTCCGCCTTTGTACTGGGCACTGAACAGCC
+
AAA1A1CAFFFFG1FEFGFGFGFHHGAA3FGHFHGHHHHDDGHGHGGCHHHHHGH01A0BBDGFDDDGHF1BAA///A110B2200B01?0BF0B/BE>FG/>EFFGBH0?>EEE//<E/11B1<BB1>11B0B1<0@0E//>/0?</?F/ACC->>110<>0GH0<C/<AHAEAHHCFHHHHFHGF.AEACGB.C?AG009CFG0;FF0/C;F999;.;BBB//-;9::B9:/;9/9-:-:;:/:9//-9
@M05620:37:000000000-D9766:1:1101:17276:7894 1:N:0:67
AGTGCCAGCTCTCAATCGCACAGGGGACCCAGGGCCTGGCCCCTCCATCCAGAAAACCTATGACCTCACCCGCTACCTGGAGCACCAACTCCGCAGCTTGGCTGGGACCTATGTGAGTATCCAGCGTAGGAATCTGGGAGTTGGGGAGGAGTGAGGAGTTGGGGAAAGACAGTCCTAACCGTGGAGGGTTCTGGTAAATGATGGGGTGAGGAGGGGCTCTTTGGCTCCCACCAGTCCCCCTGTCTGGTCTA
+
>>AAAFFFAFFFGGGGGGGGGGHGDEGGGGAHGFFGGGHHHHGFGGHHHHHHHHGHHGGHHHHHHHHFHHHGGFGGHHHHHHHHHHHHGHHHGGEGGHHHGHHGGCFHGHHHHHGHHHHGHHHHHGGGGGHHHHHGHHHGGHHHGGGGGGGGHHGHHFGHHHGGGGHHHHHHHHHHHHHHGGEGGGGGEGGGGGGGGGGGGGGGGGFFFFFFFFFFFFFFFFFFFFFFFFFFFFFFFFFFFFFFFFFFFFB
@M05620:37:000000000-D9766:1:1101:7201:7895 1:N:0:67
GAGGCTGCTTTGGAAGAAACTCATAGATTACTGCAACAGTTCCCCCTGGACCTGGACAAGTTTCTTGCCTGGCTTACAGAAGCTGAAACAACTGCCAATGGGCTGCTACCCGTAAGGAAAGGCTCCTAGAAGACTCCAAGGGAGTAAAAGAGCTGATGAAACAATGGCAAGTAAGTCAGGCATTTCCGCTTTAGCACTCTTGTGGATCCAATTGAACAATTCTCAGCATTTGTACTTGTAACTGACAAGCC
+
>1AAAACAFFDFGGGGGCGGFGDGDGGHGGDHHHHHFCG1FGHFGGEF/FGHHEFF0FFGDDGHDFABGHGHHHHGGFGFGGHGCGGHHFHHHHHGGHHHH0>0EFHHHHHGGEGHG1GGFHHGHFFFHHH<FHFGHGHHGGHGCFHHHFAGHGHFFFHHGHGED?CCFHFHGGG@GH><>F>G1>GGACCGBGHHHCGHGFGHG0CCGGC0;:CGHHHHHFFGG0;BBB0;;;FGGG0CFGG0BFFFGGE
@M05620:37:000000000-D9766:1:1101:17712:7908 1:N:0:67
GAGGCTGCTTTGGAAGAAACTCATAGATTACTGCAACAGTTCCCCCTGGACCTGGAAAAGTTTCTTGCCTGGCTTACAGAAGCTGAAACAACTGCCAATGGGATGCTACCCGTAAGGAAAGGCTCCTAGAAGACTCCAAGGGAGTAAAAGAGCTGATGAAACAATGGCAAGTAAGTCAGGCATTTCCGCTTTAGCACTCTTGTGGATCCAATTGAACAATTCTCAGCATTTGTACTTGTAACTGACAAGCC
+
BBBBBBFBFFFFGGGGGGGGGGHFHHHHHHHGHHHHHHHHHHHHHGFGHHHHHGHHHHHHHHHHHHEGHHHHHHHHHHHHHHHHHHGHHHHHHHHHHHHHHAFHFFHHHHHGGGGHHHHHHHHHHGHHHHHFGGHHHHHHGGHG?FGHHFGHGHHHHHHHHGFHHHHHHHGHHHHGHGFBCGHHHHHGGGGGFGHDHHGHHGGHDHHHHHHGHHHHHHHHHGGHHGHHHGGGFFGGGBFGGGGGGGGFGGE
@M05620:37:000000000-D9766:1:1101:8862:7916 1:N:0:67
AGTGCCAGCTCTCCATCGCACAGGGGACCCAGGGCCTGGCCCCTCCATCCAGAAAACCTATGACCTCACCCGCTACCTGGAGCACCCACTCCGCAGCTTGGCTGGGACCTATGTGAGTATCCAGCGTAGGAATCTGGGAGTTGGGGAGGCGTGAGGAGTTGGGGCAAGACAGTCCTAACCGTGGAGGGTTCTGGTAAATGATGGGGTGAGGAGGGGCTCTTTGGCTCCCACCAGTCCCCCTGTCTGGTCTA
+
>A>>>DFFBFFFG4FGFEE2F?GCG22AEBFG2BEBFFHHGHGHGGHHHFGHHGHBBEHHBBGHH5BFHHH>E>>>GHBF2BFGHHE??GHB/E?E>FBGGEHGGGHHGHFHHHGDFGHHHH3GHGG<CG<>FHHHGH0?EHFCDG.<D.=EC.CG0CCHHHGG.-.:/C/BFGGGFBFGGGGG.=AGFGFGGGFFFFFFFFFFFFFFEFEBDFFFFFFFFFFFFFFFFBFF.FFFFFFFFFFFFFFFFF9
@M05620:37:000000000-D9766:1:1101:19525:7926 1:N:0:67
AGTGCCAGCTCTCAATCGCACAGGGGACCCAGGGCCTGGCCCCTCCATCCAGAAAACCTATGACCTCACCCGCTACCTGGAGCACCAACTCCGCAGCTTGGCTGGCACCTATGTGAGTATCCAGCGTAGGAATCTGGGAGTTGGGGAGGAGTGAGGAGTTGGGGAAAGACAGTCCTAACCGTGGAGGGTTCTGGTAAATGATGGGGTGAGGAGGGGCTCTTTGGCTCCCACCAGTCCCCCTGTCTGGACTA
+
1>AAAFFFAFFFGFGGGGGCE00FFEEEEE0FFEFEBFGGFHGGGGHHHHCFEC1FGGHFHFBHFF11FHHEGGGGHFFFGHGCGH0GEEGHGE/EEGFGEGHC?/FHE0FGGHHHHFGD2FHGHGFC@/BGHFHHFHAFCGGHC?.C->EHHHGGHCHHHGGGEGEFFHHHHFFGHHFHG.;ACEBG.AFF0FFB0C0CFBFB?BB;AFFFF-;@?@FFFFFFF//A;FFBE-BB//;9-;F9////-/;
@M05620:37:000000000-D9766:1:1101:13442:7937 1:N:0:67
GAGGCTGCTTTGGAAGAAACTCATAGATTACTGCAACAGTTCCCCCTGGACCTGGAAAAGTTTCTTGCCTGGCTTACAGAAGCTGAAACAACTGCCAATGGGATGCTACCCGTAAGGAAAGGCTCCTAGAAGACTCCAAGGGAGTAAAAGAGCTGATGAAACAATGGCAAGTAAGTCAGGCATTTCCGCTTTAGCACTCTTGTGGATCCAATTGAACAATTCTCAGCATTTGTACTTGTAACTGACAAGCC
+
>1>AAAFAFFFFGGGF1BFGGGFHGGHHHBGHHHA1BCFDFGHHHGEFFBGHHHGHHHHHGHHHGHHHHHHHHHHFHHHFHHHHHHHHHHHHHHHHF@GHGHCHGGHHHHHGGGEHHEHHHHHHHGHHHHHHHHHHHBHHGGHGE0F2FHEHHHHFGGDGGHFFHHHHHHGHBHHFHHHHHEHHHHHGGGGGHHHGHHGHHHHHGFGHHHHHHHFGFCGHHGGHHHHHFGGGFFGGGGGG0CGGGGB0;EG
@M05620:37:000000000-D9766:1:1101:12628:7976 1:N:0:67
GAGGCTGCTTTGGAAGAAACTCATAGATTACTGCACCAGTTCCCCCTGGACCTGGAAAAGTTTCTTGCCTGGCTTACAGAAGCTGAAACAACTGCCAATGGGATGCTACCCGTAAGGAAAGGCTCCTAGAAGACTCCAAGGGAGTAAAAGAGCTGATGAAACAATGGCAAGTAAGTCAGGCATTTCCGCTTTAGCACTCTTGTGGATCCAATTGAACAATTCTCAGCATTTGTACTTGTAACTGACAAGCC
+
>>A>A1CAFFFFGBF11BFGFG1GFAFGG1FGHHF1BBFBFGFFHGGFF0FGHFHHGHHHHGHHBGGHHGHGHHGGHGGEGHHHHHDHG0FHHHHG11BGFE0FBGHHHHHGGGGGHBGGHHHGHFHHGGHBGFHHHCFGGGHG?0BFD>FHHEHHHGGHHHCGHHHHFFFFDHHFFH<GFCHHFHHCGCCGFHGHHGFHHGGGCDCGHGHHGHFHHCHHGHHHHGGFHGFF;CFGGGGF0FGFBFB0;CC
@M05620:37:000000000-D9766:1:1101:27387:7984 1:N:0:67
AGTGCCAGCTCTCAATCGCACAGGGGACCCAGGGCCTGGCCCCTCCATCCAGAAAACCTATGACCTCACCCGCTACCTGGAGCACCAACTCCGCAGCTTGGCTGGGACCTATGTGAGTATCCAGCGTAGGAATCTGGGAGTTGGGGAGGAGTGAGGAGTTGGGGAAAGACAGTCCTAACCGTGGAGGGTTCTGGTAAATGATGGGGTGAGGAGGGGCTCTTTGGCTCCCACCAGTCCCCCTGTCTGGTCTA
+
AAAABFFFCFFFGGGGGGGGGGHCFGGGFGHHGGGGGGHHHHGHGGHHBFHHHHHHHGHHHHHHHHHHHHHGGGGGHHHHHHHHHHHHGHHHEGGGGHHHGHHGGGHHGHHHHHHHHHHHHHHHHGDGGGHHHHHHHHHGGHHHGGFGGGGHHGHHHGHHHHGGGGHHHHHHHHGHHHHHGFGGGGGG:AFFGGFGGGGGGGGGGGFFFFFFFFFFFFFFFFFFFFFFFFFFFFFFFFFFFFFFFFFFFFF
@M05620:37:000000000-D9766:1:1101:9786:7988 1:N:0:67
ACCACACCTTCTACAATGAGCTGCGTGTGGCTCCCGAGGAGCACCCCGTGCTGCTGACCGAGGCCCCCCTGAACCCCAAGGCCAACCGCGAGAAGATGACCCAGGTGAGTGGCCCGCTACCTCTTCTGGTGGCCGCCTCCCTCCTTCCTGGCCTCCCGGAGCTGCGCCCTTTCTCACTGGTTCTCTCTTCTGCCGTTTTCCGTAGGACTCTCTTCTCTGACCTGAGTCTCCTTTGGAACTCTGCAGGTTCT
+
ABAABBBBFFFFFGGFGGGGFGHHGEGEGGEFGFGFGGGGGGHFFGGG1EGGHHHHHHHGGGGCGGGGGGGHHHHGGGGHGHHHHGGGGGGGGGHHHHHHHHEHGHHHGHHGGHHGGGGGHHHGHHHHHHHGHHGGGGGHGHHGHGGGGGGGGGGGGGGGGGGGGGFFFFFFFFFFFFFFFFFFFFFFFFFFFFFFFFFFFFFFDFFFFFFFFFFFFFFFFFFFFFFFFFFFFFFFFFFFFFFFFFFFFFF
@M05620:37:000000000-D9766:1:1101:26301:7998 1:N:0:67
AGTGCCAGCTCTCAATCGCACAGGGGACCCAGGGCCTGGCCCCTCCATCCAGAAAACCTATGACCTCACCCGCTACCTGGAGCACCAACTCCGCAGCTTGGCTGGGACCTATGTGAGTATCCAGCGTAGGAATCTGGGAGTTGGGGAGGAGTGAGGAGTTGGGGAAAGACAGTCCTAACCGTGGAGGGTTCTGGTAAATGATGGGGTGAGGAGGGGCTCTTTGGCTCCCACCAGTCCCCCTGTCTGGTCTA
+
AA>3>FFFBFFFG4FGBFFAE2GCFEAEEBFFAEE2FFHHFHGHGGHHHFGHBFF2BEHHFFDGHFGGHHHEG/>EHHGHBBGHHH1??GHFEGCGEGFBFHHGGGGHGHEHHHHGHHHHHHBGFGGDGGHBFHHHHF0FEHHGGC.>D.>FH0<G0EHHHECG.:.C/:/;GHHH0CCGGGGG.EFGGGGGGGFBCFFGFFGFGGFBFFF/ADB?BBFFFFFFFFFFFBFFFFFFFFFFBFFFFFFFFFB
@M05620:37:000000000-D9766:1:1101:13869:8016 1:N:0:67
ACCACACCTTCTACAATGAGCTGCGTGTGGCTCCCGAGGAGCACCCCGTGCTGCTGACCGAGGCCCCCCTGAACCCCAAGGCCAACCGCGAGAAGATGACCCAGGTGAGTGGCCCGCTACCTCTTCTGGTGGCCGCCTCCCTCCTTCCTGGCCTCCCGGAGCTGCGCCCTTTCTCACTGGTTCTCTCTTCTGCCGTTTTCCGTAGGACTCTCTTCTCTGACCTGAGTCTCCTTTGGAACTCTGCAGGTTCT
+
CCCCCCCCFFFFGGGGGGGGGGHHGGGFFGHHHGGGGGGGGHHHHGGGGGGGHHHHHHHGGGGGGGGGGGGHHHHGGGGHGHHHHGGGGGGGGGHHHHHHHHHHGHHHHHHGGHHGGGGGHHHHHHHHHHHGHHGGGGGHGHHGHGGGGGGGGGGGGGGGGGGGGGFFFFFFFFFFFFFFFFFFFFFFFFFFFFFFFFFFFFFFFFFFFFFFFFFFFFFFFFFFFFFFFFFFFFFFFFFFFFFFFFFFFFF
@M05620:37:000000000-D9766:1:1101:5669:8023 1:N:0:67
AGTGCAAGCTCTCAATCGCACAGGGGACCCAGGGCCTGGCCCCTCCATCCAGAAAACCTATGACCTCACCCGCTACCTGGAGCACCAACTCCGCAGCTTGTCTTGGACCTATGTGAGTATCCAGCGTAGGAATCTGGGAGTTGGGGAGGAGTGAGGAGTTGGGGAAAGCCAGTCCTAACCGTGGAGGGTTCTGGTCAATGATGGGGTGGGGAGGCGCTCTTTGGCTCCCACCAGTCCCCCTGTCTGGTCTA
+
AABBBFFFBFFFGGGGGGGCEGH4FEGGEGE2FFFGGFGFFHGFFFFHGFCGDGCGHGCGHGFGGHGGHGGFGGFGHHHGFGHFAGHHGFHHDE//>FHH0FF433BFBF3BFF?3BB?GDD3FC/?CB<22@2@F2F?<CFGC<@/>AFGH<G1<C?GG<G--.<C;/:GC0;G0G0::-..-;EF;.;CFGG;0;FF0;;;FAEE---;.99.999.A/9/9;/;9ABF...//99AD@.;/9//9;F9
@M05620:37:000000000-D9766:1:1101:17347:8023 1:N:0:67
GAGGCTGCTTTGGAAGAAACTCATAGATTACTGCAACAGTTCCCCCTGGACCTGGAAACGTTTCTTGCCTGGCTTACAGAAGCTGAAACAACTGCCAATGGGATGCTACCCGTCAGGAACAGCTCCTAGCAGCCTCCCAGGGCGACACCGCGCTGATGCACCACTGGCAAGTCAGTCAGGCCTTTCCGATTTCGCACTCTTGTGGATCCACTTGCCCAATTCTCAGCATTTGTCCTTTTCACTGACCAGCC
+
>3>AA??AFFFFGGGGFFGGGGBGFHHHH5FGHH4BGFGDFHHHHGEG22GGHHEHH33BFGHHHHHHHHHHHHH3GGHHGHHHHEGHHGHHHHGH3BGHHH2G1FG@F1FEE?/?03?003?B33BBG3FGB?0B//01/?AD//////>A/>-.><1<1F<CGBG./<CG000<=DB//.;:CGHA.CEG0;A.ABG0C090C9CFF0/99FBF009;B00;F0B9BFF/;//;B////BFB9///;AE
@M05620:37:000000000-D9766:1:1101:11309:8033 1:N:0:67
AGTGCCAGCTCTCAATCGCACAGGGGACCCAGGGCCTGGCCCCTCCATCCAGAAAACCTATGACCTCACCCGCTACCTGGAGCACCAACTCCGCAGCTTGGCTGGGACCTATGTGAGTATCCAGCGTAGGAATCTGGGAGTTGGGGAGGAGTGAGGAGTTGGGGAAAGACAGTCCTAACCGTGGAGGGTTCTGGTAAATGATGGGGTGAGGAGGGGCTCTTTGGCTCCCACCAGTCCCCCTGTCTGGTCTA
+
BBAACFFFCFFFGGGGGGGGGGHHGGGGGGHHGGGGGGHHHHGHGGHHHHHHFHHHHGHHHHGHHHHHHHHGGEGGHEGHHHHHHHHHGHHHGGGGGHHHGHHGGGHHGHHHHHHHHGHHHHHHHGGGGGHHHGHHHHHGGHHHGGGGGGGHHHHHHGHGHHGGGGHHHHHHHHHHHHHHGGGGGGGGFGGGGGCBFFGGGGGGGGADEFFFFFFFFFFFFHFFFFFFFFFFFFFFFFFFFFFFFFFFFFF
@M05620:37:000000000-D9766:1:1101:12613:8035 1:N:0:67
GAGGCTGCTTTGGAAGAAACTCATAGATTACTGCAACAGTTCCCCCTGGACCTGGAAAAGTTTCTTGCCTGGCTTACAGAAGCTGAAACAACTGCCAATGGGATGCTACCCGTAAGGAAAGGCTCCTAGAAGACTCCAAGGGAGTAAAAGAGCTGATGAAACAATGGCAAGTAAGTCAGGCATTTCCGCTTTAGCACTCTTGTGGATCCAATTGAACAATTCTCAGCATTTGTACTTGTAACTGACACGCC
+
AAAABAFAFFFFGGGGCEFGGGGHHFHHHFHHHHHDFFGDGHHHHGGFGGHHHHHHHHHHHHHHHHHHHHHHHHHHHHHHHHHHHHGHHFHHHHHHEEHHGA2FFGHHHHHGGGGHHEHGHHHHHGHHHHHHHHHHHFHHGGHGC?GHFFGHHHHHHHGHHHFEHHHHGGGHFHHGHHGHGEHHHHHGGGGGGHHFHHFHHHHHGDGGHHHHHHHHHBHHGHHHHHHHHGGGGGGGGGGF9FGFFGF0CBF
@M05620:37:000000000-D9766:1:1101:17364:8041 1:N:0:67
GAGGCTGCTTTGGAAGAAACTCATAGATTACTGCAACAGTTCCCCCTGGACCTGGACAAGTTTCTTGCCTGGCTTACAGAAGCTGAAACAACTGCCAATGGTATTCTACCCTTAAGGAAAGGCTCCTAGAAGACTCCAAGGGAGGAAAACAGCTGATGAAAAAATGGCAAGTAAGTCATGCATTTCCGCTTTAGCACTCTTGGGGATCCAATTGAACAATTCTCATCATTTGTACTTTTAACTGACAAGCC
+
>1AA>>C>@BB@FA1BAF1BFGHHHCDADFBAFA1B1F0DBBD1BEA//AABBFAAB100DDDDDDD1B11BEGF1B1BDF1BBB11FBB/BFF10@GGG@12@2BBBBBB101111B>0B0/B>FFF1B>11BB1B1B1??<?/<B0<0/001<11121>1@<0??0?F/<1@<?<@11=<>1<=1<<<.C00=<<</0=00<-<;.;0:0:000:;:;:00<C0009CBB0;;9;00;0;;00/;C;..
@M05620:37:000000000-D9766:1:1101:12616:8053 1:N:0:67
GAGGCTGCTTTGGAAGAAACTCATAGATTACTGCAACAGTTCCCCCTGGACCTGGAAAAGTTTCTTGCCTGGCTTACAGAAGCTGAAACAACTGCCAATGGGATGCTACCCGTAAGGAAAGGCTCCTAGAAGACTCCAAGGGAGTAAAAGAGCTGATGAAACAATGGCAAGTAAGTCAGGCATTTCCGCTTTAGCACTCTTGTGGATCCAATTGAACAATTCTCAGCATTTGTACTTGTAACTGACAAGCC
+
AABBAAFBFDDDGBBBCGBGGGHHHGGHHFFDGHBFFHFGHDDGFEACEBBFHHFBB32GBFHDFFFBBFGHHHHBB5FGHHGGHB3GFGAGHHHGFHGH312B1BFF@BB??EFF33BBFGGBFF?GFFB?B?BBGF?2/BF??BBBHD/F2F<>F2FHFFGFFFFCFCF??1G@?@1<>F>>=GGDA.AE0=D=D</GGBDC<0<CGGG0<:;C:C;=:00CC;00CFBF;;FGG0;BFF0CCBFGFEE
@M05620:37:000000000-D9766:1:1101:22364:8073 1:N:0:67
AGTGCCAGCTCTCAATCGCACAGGGGACCCAGGGCCTGGCCCCTCCATCCAGAAAACCTATGACCTCACCCGCTACCTGGAGCACCAACTCCGCAGCTTGGCTGGGACCTATGTGAGTATCCAGCGTAGGAATCTGGGAGTTGGGGAGGAGTGAGGAGTTGGGGAAAGACAGTCCTAACCGTGGAGGGTTCTGGTAAATGATGGGGTGAGGAGGGGCTCTTTGGCTCCCACCAGTCCCCCTGTCTGGTCTA
+
AA>AAFBFBFFFGGGGGGGGGGHGFEGGEGHHGGGGGGHHFHGGGGGHGHHHHGHHHGFHHHHHHHHGHHHGGGGGHHHHHGHHHHHHGHHHGGGGGHHHGHHGGCGGEG2DFF33GHHBFGHHHGG?//@BCGFBDGCFFHFHGGEFC.AGH0GGCDGHBGFC..CGFBGHG0FCGFGC?AEDAGGGGGGFFGGBCFBB0FFFEGFFEFABADF;@DFFFFFFFFFFFFFFEFFFFFFFFFFFFFFBFFF
@M05620:37:000000000-D9766:1:1101:10189:8134 1:N:0:67
GAGGCTGCTTTGGAAGAAACTCATAGATTACTGCAACAGTTCCCCCTGGACCTGGAAAAGTTTCTTGCCTGGCTTACAGAAGCTGAAACAACTGCCAATGGGCTGCTACCCGTAAGGAAAGGCTCCTAGAAGACTCCAAGGGAGTAAAAGAGCTGATGAAACAATGGCAAGTAAGTCAGGCATTTCCGCTTTAGCACTCTTGTGGCTCCAATTGAACAATTCTCAGCATTTGTACTTGTAACTGACAAGCC
+
AAABAAFBFFFFGGGFFGFGGGHHHHHHHHHHHHGHHHHHHHGHHGGFEFGHHGFFBDCHFGHHGHGFFHHGFGGFFGGHHHHFGFFGGFFHHHHHHGGH3E1BEFHFBBFEEEEGGFHGGGHBFFFH4BGGGGFGHEGB/EHD?FGHHGEFCGGFHBGHFGFFFDGHHHG<FFG?@F<FFC<<>>1C.DDG<=GDGHFHGHHHD.;FECC0<CGCGFFCGFCGGC/BFG9CF;FGGG00C0F0CF9BFGA
@M05620:37:000000000-D9766:1:1101:24848:8170 1:N:0:67
GAGGCTGCTTTGGAAGAAACTCATAGATTACTGCAACAGTTCCCCCTGGACCTGGAAAAGTTTCTTGCCTGGCTTACAGAAGCTGAAACAACTGCCAATGGGATGATACCCGTCCGGAAAGGCTCCTAGAAGACTCCCAGGGAGTCACCGCGCTGCTGAACCACTGGCAAGTCAGTCAGGCCTTTCCGCTTTAGCACTCTTGTGGATCCACTTGAACAATTCTCAGCATTTGTACTTGTACCTGACACGCC
+
A3ABCAFAFFFFGGGGGGGGGGHHHHHHHHHHHHFHGHHDGHHHHGCF2BGGHHHFHG2FFGHHGHHHHHHHHHH3GHHHGHHHHFHHGGGHHHHH3B33FGHHG3DFH3FFG11>EGGE0BGH0FHHHGHH3GHHHHH2FF?ECFHBFD?E?EFAG11FF.<<FHHHH1FG10=GHHHHB.CHGHB.;CEGFFHHHHGHHHHHGGGGGF0;FG09B0CFGG0CFGGGGGGGGFGGGGGGFGGGGFB0:DF
@M05620:37:000000000-D9766:1:1101:11422:8188 1:N:0:67
GAGGCTGCTTTGGAAGAAACTCATAGATTACTGCAACAGTTCCCCCTGGACCTGGAAAAGTTTCTTGCCTGGCTTACAGAAGCTGAAACAACTGCCAATGGGATGATACCCGTAAGGAAAGACTCCTAGAAGACTACAAGGGAGCAAAAGAGCTGATGAAACCATGGAAAGAAAGTCAGGAATTTACGCATTAGCACTCTTGTGGATCCAATTGACCAATTCTCAGAATTTGTACTTGTAAATGACAAGCC
+
AABBABFCFFFFGFGGGGGGGGHHHHHHHHHHHHGHGHHGHGHHHGGGGHHHHHGHGFFHFHHHHHHFGHHHHHHFGHHHHHGHHFFHGHGHHHHHHHHH3123B3@FGGFEEE11B3B3B323B33BF?DDBGHFFHFH/???<GF22BCGF2222@GH2D0?GGC?GB?000??1F=G1><CFG1FE.><DGHHHGBFGFDC.<FFF0G0C0;0<CGHG00;;0:;:FFF0;CGF0;00:CBGGB:.;;
@M05620:37:000000000-D9766:1:1101:18026:8203 1:N:0:67
AGTGCCAGCTCTCAATCGCACAGGGGACCCAGGGCCTGGCCCCTCCATCCAGAAAACCTATGACCTCACCCGCTACCTGGAGCACCAACTCCGCAGCTTGGCTGGGACCTATGTGAGTATCCAGCGTAGGAATCTGGGAGTTGGGGAGGAGTGAGGAGTTGGGGAAAGACAGTCCTAACCGTGGAGGGTTCTGGTAAATGATGGGGTGAGGAGGGGCTCTTTGGCTCCACCCGTCCCCCCGGCTGGTCCTA
+
BAABBFFFBFFFGGGGGFFFGGHGFGGGGGHHFEFGFGHHFHEGGGHHHHHHHGHHHGHHGHHHHGHHHHGGE>EEHGGHFGHGGHGEGHHGGGCFGHHHEHFEFGHGGHHHHHEHHGFDHDHHHGDDDDDFHHHGHHGFGHHHGGF@DEAGGDFFCD<GHHGCGGFFHHHFHHHFHHHCCCEB.AEG:;FFGGGGGGGGGGGGGGFFFFFFFFFFFFFBFFF/:F/9/.:.9..;DFF------://///
@M05620:37:000000000-D9766:1:1101:16803:8205 1:N:0:67
AGTGCCAGCTCTCAATCGCACAGGGGACCCAGGGCCTGGCCCCTCCATCCAGAAAACCTATGACCTCACCCGCTACCTGGAGCACCAACTCCGCAGCTTGGCTGGGACCTATGTGAGTATCCAGCGTAGGAATCTGGGAGTTGGGGAGGAGTGAGGAGTTGGGGAAAGACAGTCCTAACCGTGGAGGGTTCTGGTAAATGATGGGGTGAGGAGGGGCTCTTTGGCTCCCACCAGTCCCCCTGTCTGGTCTA
+
BCABCFFFCFFFGGGGGGGGGGHHGGGGGGHHGGGGGGHHGHGHGGHHHHHHHHGHHGHHHHHHHHHHHHHGGGGGHHHHEGHHHHHHGHHHGGGGGHHHGHHGGGHHGHHHHHHHHHHHHHHHHGGGGGHHHHHHHHHGGHHHGGGGGGGHHHHHHGHHHHGGGGHHHHHHHHHHHHHHGGGGGGGGEGGGGGGGGGHHHHHGGGFFFFFFFFFFFFFFFHHFFFFFFFFFFFFFFFFFFFFFHFFFFFF
@M05620:37:000000000-D9766:1:1101:15448:8225 1:N:0:67
AGTGCCAGCTCTCAATCGCACAGGGGACCCAGGGCCTGGCCCCTCCATCCAGAAAACCTATGACCTCACCCGCTACCTGGAGCACCAACTCCGCAGCTTGGCTGGGACCTATGTTTGAGTATCCAGCGTAGGAATCTGGGAGTTGGGGAGGAGTGAGGAGTTGGGGAAAGACAGTCCTAACCGTGGAGGGTTCTGGTAAATGATGGGGTGAGGAGGGGCTCTTTGGCTCCCACCAGTCCCCCTGTCTGGTC
+
AAAAAFDFBFFFGGGGFGGFG?GEGGGGGG2GFFGFCFHGFGGEEGCHHHHF3AFFHGHHHHGHHHHCGHHGG?EEHGGHHGHHHHHHGHHHGGGGGGFGEHHGFGHHGHHHHHGHFGE?FFGG2@GGGGGGHHFHHHGH0??GHHGCFGGCDCHBDGFGHHHHGGGACHFHGHHHHHGHGGGAEGDEFGCFGGGGFFFGGGGFGGFB99AA./;ABBB?EFFFFFFFFFFFFFFFFFFFEDBFFFFFFFB
@M05620:37:000000000-D9766:1:1101:12286:8252 1:N:0:67
GAGGCTGCTTTGGAAGAAACTCCTACAGAACTGCAACCATTTCCCGTGGACCTGGATGAGTTTTTTTGCTGGCTTAAAGAAGCTGAAACAACTGCCAATGGGATTCTACCCGTAAGGACAGGCTCCTAGAAGACTCCAAGGGAGTAAAAGAGCTGATGAAACAATGGCAAGTAAGTCAGGCATTTCCGCTTTAGCACTCTTGTGGATCCAATTGAACAATTCTCAGCATTTGTACTTGTAACTGACAAGCC
+
>3AA>>CABBB@F4BA4BAF5F4FG4445ABB4B4AB223555DB2AA2ABBABBB53BBADF5B000@D5BE213B55BB3@BEF3BF3CFCFEGBFBB@11B3BBFBBBE/EEHF30BFFGH0?F?1B11BGGGF11@</F??@1@>@FFFHGHB1@FFFGHDFCGFHAGGFG1>1>0<C<<<D0.A<ACC0:0CG/:0:CF.0:C:CC0<0;CBC;;BB0CFB/CF00;FFFGF00;BBG0:CFF.C9
@M05620:37:000000000-D9766:1:1101:22414:8260 1:N:0:67
GAGGCTGCTTTGGAAGAAACTGACAAGCAAGGGACAAAAGATCGGAAGAGCACACGTCTGAACTCCAGTCACGAATTCGTATCTCGTATGCCGTCTTCTGCTTGAAAAAAAAAAAAAAAAAAAAACCACTACATAGAAAAAAAACAACAATAAAAATACCTAATTATAAAAAGATAAAAACGTCAATAAGACACCAGAGAAAAATCATGAACAGTCAACAGCATGAAGCTGAAACCTTAAACGACCTATGC
+
>1>AAAFAFFFFGFGG1BGFFAABBF0GF0BFFGG00B0BFFGGGEEGHGGFGFHEGHHGGGHHHHBGHHGFB/?BGHG0FGF@GFCFHFGHGEEGFGHHGGG10BGHH@EGGC</>/<---<A-..:.///:00:0<0/.9--......009000.0/;999/////////-;////9/---;--/;/////----;--9/---;//9//;;///////---//////////9/-9///9/-9---////
@M05620:37:000000000-D9766:1:1101:19070:8281 1:N:0:67
GAGGCTGCTTTGGAAGAAACTCATAGATTACTGCAACAGTTCCCCCTGGACCTGGAAAAGTTTCTTGCCTGGCTTACAGAAGCTGAAACAACTGCCAATGGGATGCTACCCGTAAGGAAAGGCTCCTAGAAGACTCCAAGGGAGTAAAAGAGCTGATGAAACAATGGCAAGTAAGTCAGGCATTTCCGCTTTAGCACTCTTGTGGATCCAATTGAACAATTCTCAGCATTTGTACTTGTAACTGACAAGCC
+
AAAABACAFFFFFGGGAFGGFGAGDGGHHGHHHHGFHFHBFHHHHGEFFGHGHHEFH3FFBGHHGHFHHHHGHHFGHHHHFHHGHHHFHFCGGHFHHHHHHGFHGHHHHHHGGG1?GFHHHHHHHGHHHHHHGHHHHEHHGGEE?BGF?GEHHHH<GHGGBGBCGHHHHHGHFHGFGGGHHEHGHHHGGGGGHHHHHGHHHHHGG0CHHHHHHHHHHFFHHHHHHHHHHGGGGGGGGGFF0FGGGGGEGGG
@M05620:37:000000000-D9766:1:1101:9180:8286 1:N:0:67
GAGGCTGCTTTGGAAGAAACTCATAGATTACTGCAACAGTTCCCCCTGGACCTGGAAAAGTTTCTTGCCTGGCTTACAGAAGCTGAAACAACTGCCAATGGGATGCTACACGTCCGGAACGGCTCCTAGAAGACTCCAAGGGAGTCAAAGCGCTGATGAAACCCTGGCAAGTAAGTCAGGCCTTTCCGCTTTCGCACTCTTGTGGATCCAATTGAACCATTCTCAGCATTTGTACTTGTACCTGACACGCC
+
BABBCCFCFFFFGGGGGGGGGGHHHHHHHHHHHHHHHHHGHHHHHGGGHHHHHHHHHHGHHHHHHHHHHHHHHHHHHHHGHHHHHHHHHHHHHHHHHHHHEGFH1FGHH3FF111>EAG//?E//?GH4BDG2BGHHHB2/?FGC2FBGHBE/FFGH1@F?GF.GGGHHHGHGHD<FH0/C.00<DD.=EG.0;;ADGGHHHHHDFFGG09CGG;FFEGG0CFFG0;FGGGGF00C;FFFBFFFFFB;;BE
@M05620:37:000000000-D9766:1:1101:5336:8288 1:N:0:67
AGTGCCAGCTCTCCATCGCACAGGGTACCCAGGGCCTGGCCCCTCCATCCAGAAAACCTATGACCGCACCCGCCACCTGGAGCACCCACTCCGCAGCTTGGCTGGGATCTGGGCGTTGTGTCGGCGTGCGGAGTTGGGTCCCGCGCGTCCTCCCCGTGGAGGGTTCTGGTCCCTTATGGGGTGCGGCGGGGCTCTTTGGCTCCCACCAGTCCCCCTGTCTGGTCTCTCTCCTGCCCTTAGCTCGGGAGCGC
+
>>>3>BDFBFFFGFGABAEAE2GAFB4BFBAGBBEBFFFHHHGHGGHHHBBFFEH2BEGHB3DGG0A>FGG0>/>?GF3B2BBFGHG??GH2>E/E>BBBAGHGGGHHGHHHHFCFD//?@F/A@AFG.>D-=.<GFD</AGGG::-;;AFFFGGGAEG.;EG9AFFFB;/;FF/;FFFFFFFFFFFF;DFF9AFFFFFFF/A.9.;..;BFFF;@EFFFBFB9;;;FFFFFF/.;////;BFFF9-9AB>
@M05620:37:000000000-D9766:1:1101:8387:8334 1:N:0:67
AGTGCCAGCTCTCAATCGCACAGGGGACCCAGGGCCTGGCCCCTCCATCCAGAAAACCTATGACCTCACCCGCTACCTGGAGCACCAACTCCGCAGCTTGGCTGGGACCTATGTGAGTATCCAGCGTAGGAATCTGGGAGTTGGGGAGGAGTGAGGAGTTGGGGAAAGACAGTCCTAACCGTGGAGGGTTCTGGTAAATGATGGGGTGAGGAGGGGCTCTTTGGCTCCCACCAGTCCCCCTGTCTGGTCTA
+
ABABCFFFCFFFGGGGGGGGGGHHGGGGGGHHGGGGGGHHHHGHGGGHHHHHHHHHHGHHHHHHHHHHHHHGGEEGHHHHHGHHHHHHGHHHGGGGGHHHGHHGGGHHGHHHHHHHHGHHHHHHHGEGGGHHHHHHHHHGEHHHGGGGGGGHHHHHHGHHHHGGGGHHHHHHHHHHHHHHGGEGGGGGCFGGGGBFGGGGGGGGGGFFFFFFFFFFFFFFFFFFFFFFFFFFFFFFFFFFFFFFFFFFFFB
@M05620:37:000000000-D9766:1:1101:5619:8342 1:N:0:67
GAGGCTGCTTTGGAAGAAACTCATAGATTACTGCAACAGTTCCCCCTGGACCTGGAAAAGTTTCTTGCCTGGCTTACAGAAGCTGAAACAACTGCCAATGGGCTGCTACCCGTAAGGAAAGGCTCCTAGAAGACTCCAAGGGAGTAAAAGAGCTGATGAAACAATGGCAAGTAAGTCAGGCATTTCCGCTTTAGCACTCTTGTGGATCCAATTGAACAATTCTCAGCATTTGTACTTGTAACTGACAAGCC
+
BABBCCFAFFFFGGGGGGFGGGHHHHHHHHHHHHHHHHHGHHHHHGGGHHHHHHHHHHHGBGHHHHHHHHHHHGHHHHHHHHHHHHHHHHGHHHHHHHHHGECGEGHFHHHGGGFHHDGGEFEHHFHHH3GEFFEHHHHHECGGCGHFG@FGFHHHHHHHHHGHGHGHHGGHHHH?GH>FFHB<FFGGGDGEFBGHHGHHHDGF.0CHFHFHHHFHBHHHHHGHGCHFFGBF;CFGGGFFFGFFCFGGGGG
@M05620:37:000000000-D9766:1:1101:17101:8344 1:N:0:67
GAGGCTGCTTTGGAAGAAACTCATAGATTACTGCAACAGTTCCCCCTGGACCTGGAAAAGTTTCTTGCCTGGCTTACAGAAGCTGAAACAACTGCCAATGGGATGCTACCCGTAAGGAAAGGCTCCTAGAAGACTCCAAGGGAGTAAAAGAGCTGATGAAACAATGGCAAGTAAGTCAGGCATTTCCGCTTTAGCACTCTTGTGGATCCAATTGAACAATTCTCAGCATTTGTACTTGTAACTGACAAGCC
+
>3>>A>CAFFDFFGGGCFGGBFBFFGHHHFGHHH4AFBFAFGHHHGEFFGHHHHFHHBBBBFHHGHHHHHHHHHF3FHHGHHHHHHHHH3GHHHHHHGHHHEBGEGFHHHHGGCFHEHEG0E/GHGHHHHHGFHGHH3FGFDGDE0FFDH/GEHHFHHGFFB0/GGHGHGG?1FHDGHHEF<GGHHEFGGGGHHGHHHGGGGDHGHGGHHHGHFFHECHGHHHHFFFFHGGGFFGGGBFFGGGGGGBFFEF
@M05620:37:000000000-D9766:1:1101:6979:8345 1:N:0:67
GCGGCTGCTTTGGAAGAAACTCATAGATTACTGCCACAGTTCCCCCTGGACCTGGAACCGTTTCTTGCCTGGCTTACAGAAGCTGCAACAACTGCCAATGGGATGCTACCCGTAAGGAAAGGCTCCTAGCAGACTCCCAGGGCGTCACAGAGCTGATGAACCACTGGCACGTCAGTCAGGCCTTTCCGCTTTCGCACTCTTGTGGATCCCATTGAACAATTCTCAGCATTTGTACTTGTACCTGACACGCC
+
>1AAA>AAFFBDB1B1AFFGGGHHHFFGGHBGEG0FGGBBDFGHHGAF/0BBBG0FFA/EEGHGFFGFHHHHHBF1BGG11BGFF10BBBFGGFHHGHHGHHEHGHGGHHHGG/>FGHH00BGHHGHHH1BG0FHHHCGHGG/B>/</?G1?GHH1FG1?1F>.>GHHH1>G..<=GHHHH.CHHHHGGGGG0CCFGGFGGGGGGGGGG/9FGG9;C0;FGGGF0FGGGFGGFFFGFFF///;BFFF/;@E
@M05620:37:000000000-D9766:1:1101:19194:8359 1:N:0:67
AGTGCCAGCTCTCAATCGCACAGGGGACCCAGGGCCTGGCCCCTCCATCCAGAAAACCTATGACCTCACCCGCTACCTGGAGCACCAACTCCGCAGCTTGGCTGGGACCTATGTGAGTATCCAGCGTAGGAATCTGGGAGTTGTGGAGGAGTGAGGAGTTGGGGAAAGACAGTCCTAACCGTGGAGGGTTCTGGTAAATGATGGGGTGAGGAGGGGCTCTTTGGCTCCCACCAGTCCCCCTGTCTGGTCTA
+
BCCBCFFFCFFFGGGGGGGGGGHHGGGGGGHHGGGGGGHHHHGHGGHHHHHHHHHHHGHHHHHHHHHHHHHGGGGGHHHHHHHHHHGHGHHHGGGGGHHHGHHGGGHHGHHHHHHHHHHHHHHHGGGGGGHHHGHHHHHGGHHHGGHHGGGHHHHHHGHHHHGGGGHHHHHHHHHHHHHHGGGGGGGGCFGGGGFGGGGGGHGGGGGGFFFFFFFFFFFFFHHFFFFFFFFFFFFFFFFFFFFFHFFFFFF
@M05620:37:000000000-D9766:1:1101:10898:8361 1:N:0:67
AGTGCCAGCTCTCAATCGCACAGGGGACCCAGGGCCTGGCCCCTCCATCCAGAAAACCTATGACCTCACCCGCTACCTGGAGCACCAACTCCGCAGCTTGGCTGGGACCTATGTGAGTATCCAGCGTAGGAATCTGGGAGTTGGGGAGGAGTGAGGAGTTGGGGAAAGACAGTCCTAACCGTGGAGGGTTCTGGTAAATGATGGGGTGAGGAGGGGCTCTTTGGCTCCCACCAGTCCCCCTGTCTGGTCTA
+
BBAABFF4AFFFGGGGGGGFGGHFGGGEDGHHCAEGAFHHFHGHGGHFHGHHFHHHHGH3FHEHHHHHHHHGGEEGHHHHHGHHHHHHGHFHEGGGGGHHGHFFGGHGGHHHHHFHHHHHHHGHHGEGGGHHHHHHHHHGEHHHGGGGGGGHHHHHHGH/D<CGGGHHHHHGHHHHHHHHGFECFGFGEGGGGGFGGEGGFFGFGGFFFFFFFF;DFFFFFFFE/FFFFFFFFFFFFFFFFFFFFFEFBF9
@M05620:37:000000000-D9766:1:1101:17576:8384 1:N:0:67
GAGGCTGCTTTGGAAGAAACTCATAGATTACTGCAACAGTTCCCCCTGGACCTGGAAAAGTTTCTTGCCTGGCTTACAGAAGCTGAAACAACTGCCAATGGGATGCTACCCGTAAGGAAAGGCTCCTAGAAGACTCCAAGGGAGTAAAAGAGCTGATGAAACAATGGCAAGTAAGTCAGGCATTTCCGCTTTAGCACTCTTGTGGATCCAATTGAACAATTCTCAGCATTTGTACTTGTAACTGACAAGCC
+
AAABBBFBFFFFGGGGGGGGGGGHHHHHHGHHHHGFHGGFHHHHHGGGHHHHHHHHHHGHHHHHHHHHHHHHHHHHHHHHHHHHHHHHHHHHHHHHGHHHHFGHGHHHHHHGGGGHHHHHHHGHHGHHHHHHHHHHHFHHGGFGC2GHDHFHHHHHHHHHFH2?GHHHHHGHBGHDHHGHHFHHHHHGGGGGHHHHHHHHHHHHGHHHHGHHHHHHHCHHHGHHGHHHHGGGFGGGGBFGFGGGFG09FGF
@M05620:37:000000000-D9766:1:1101:21035:8397 1:N:0:67
AGTGCCAGCTCTCAATCGCACAGGGGACCCAGGGCCTGGCCCCTCCATCCAGAAAACCTATGACCTCACCCGCTACCTGGAGCACCAACTCCGCAGCTTGGCTGGGACCTATGTGAGTATCCAGCGTAGGAATCTGGGAGTTGGGGAGGAGTGAGGAGTTGGGGAAAGACAGTCCTAACCGTGGAGGGTTCTGGTAAATGATGGGGTGAGGAGGGGCTCTTTGGCTCCCACCAGTCCCCCTGTCTGGTCTA
+
CCBBCFFFDFFFGGGGGGGGGGHHGGGGGGHHGGGGGGHHHHGHGGHHHHHHGHHHHGHHHHHHHHHHHHHGGGGGHHHHHHHHHHHHGHHHGGGGGHHHGHHGGGHHGHHHHHHHHHHGGHFHF@?ABFFHHHDFHHCFAGDHGGADGGGGGFHGGEGHFHGGGGHHHHBGHGHFGH/G?<EFEEGG9FFGGFCFGG0<<0:FGGABEFFBDFFFF=EFFFFFFFFFFBADAFFFFFFFAEFFFFFFFB0
@M05620:37:000000000-D9766:1:1101:18377:8416 1:N:0:67
GAGGCTGCTTTGGAAGAAACTCCTAGATTACTGCACCCGTTCCCCCTGTCCCTGTAACCGTTTCTTTCCTGGCTTACAGAAGCTGAAACAACTGCCCATGGGATGCTACCCGTCCGGAAAGGCTCCTAGAAGACTCCCAGGGCGTCAACGAGCTGCTGAAACCCTGGCAAGTCAGTCAGGCCTTTCCGCTTTAGCACTCTTGTGGATCCCATTGCCCCATTCTCAGCATTTGTACTTGTACCTGACCCGCC
+
AAAAAAFAFFFFGGGGC1BF1BAF1ABE3AFGHHFFG0A0BBCHFEAB11BBBF1D22BEAEBADG12FHHHHHB1BGHGHHH111BFG0BGFFGH/BFFGFEFE0BB@FGE?///>>E/0BFGGFFGFGHG1FGHGEFGFE/B>/C/1//?AFF1>F1<1>0.<<CFF0<=000=DDGHH.::GCCCECAE0;:CGCFGFCGGGGB0:/0;BF00;.;99CFGEF/0;CFFGFFFF/BB/;9;FB/B-;;
@M05620:37:000000000-D9766:1:1101:25861:8418 1:N:0:67
GAGGCTGCTTTGGAAGAAACTCATAGATTACTGCAACAGTTCCCCCTGGACCTGGAAAAGTTTCTTGCCTGGCTTACAGAAGCTGAAACAACTGCCAATGGGATGCTACCCGTAAGGAAAGGCTCCTAGAAGACTCCAAGGGAGTAAAAGAGCTGATGAAACAATGGCAAGTAAGTCAGGCATTTCCGCTTTAGCACTCTTGTGGATCCAATTGAACAATTCTCAGCATTTGTACTTGTAACTGACAAGCC
+
>3AAB>FAFFFFGGGGGFGGFGFGGGHHH5FFHGA4FFFDFHHHHG?FF2GCGHHHGE2FGHHHHHHHHHHHHHGFHHHHHHHGGHHHH?FGHHHHHHHHHHHHGHHHHHHGGGGHHHHHHHHHHGHHHHHHHHHHHEHHGGEGF2GFFHAGHHHFGHHHF@<?GHHHHHGHFHHGHHHGHEHHHHHGGGGGHHHHHHGHHHHHGGHHHHFHHHHHGHHHHHHHHHGHHFGGGGGGGGGGGGGGGGGGGGG
@M05620:37:000000000-D9766:1:1101:19516:8436 1:N:0:67
TCTGCGTCTTGTTAATCGCACACGTCTGACCTCCCGTCCCGAATTCGTCTCTCCTAGTCCGTCGCCTGCTTGAAACAAACCAAACTGCAGCGAGTTTAGACGATCTACCCCCCCCCCGCGAGCAATCTCAAAAGACAATTACATCCGCAATCCCTCGTCCCACATCACCGTCGTTGCGACCAAAACACGAACTCACGCGTACCACCCACCGCCCTACGAGGCACTCTATTTGCCCTGGAGGTTTAAACACC
+
1>>>A11>>A1B13BAAFFAECB0BBBFAFHHHHGGCA/BAEEFGF/B/AFHH01A11BDEAF//B//BBF1CFBGHHH>/??//1111@1/////B2111////011B0/>@///--------:0000;000/.:/:000000;/..--.9/90/-....9.-////------------9----9-------///-------//-:------------------////////9//;------//////--
@M05620:37:000000000-D9766:1:1101:12679:8443 1:N:0:67
AGTGCCAGCTCTCAATCGCACAGGGGACCCAGGGCCTGGCCCCTCCATCCAGAAAACCTATGACCTCACCCGCTACCTGGAGCACCAACTCCGCAGCTTGGCTGGGACCTATGTGAGTATCCAGCGTAGGAATCTGGGAGTTGGGGAGGAGTGAGGAGTTGGGGAAAGACAGTCCTAACCGTGGAGGGTTCTGGTAAATGATGGGGTGAGGAGGGGCTCTTTGGCTCCCACCAGTCCCCCTGTCTGGTCTA
+
ABABCFFFCFFFGGGGGGGGGGHGGGGGGGHHFEFGGGHHHHGHGGHHHHHHHHHHHGHHHHHHHHHHHHHGGEGGHHHHFHHHHH?GGHHHGGGGGHHHGHHGGGHHGHHHHHHHHHHHHHHHHGEEGGFHHHHHHHFFGHHHGGGGGDEGHHHHHGHHHHGGGGHHHHHHHHHHHGHHGGGGGGGGFGGGGGGGGGGGGGGGGGFFFFFFFFFFFFFFFFFFFFFFFFFFFFFFFFFFFFFFFFFFFFB
@M05620:37:000000000-D9766:1:1101:5936:8445 1:N:0:67
AGTGCCAGCTCTCAATCGCACAGGGGACCCAGGGCCTGGCCCCTCCATCCAGAAAACCTATGACCTCACCCGCTACCTGGAGCACCAACTCCGCAGCTTGGCTGGGACCTATGTGAGTATCCAGCGTAGGAATCTGGGAGTTGGGGAGGAGTGAGGAGTTGGGGAAAGACAGTCCTAACCGTGGAGGGTTCTGGTAAATGATGGGGTGAGGAGGGGCTCTTTGGCTCCCACCAGTCCCCCTGTCTGGTCTA
+
ABCCBFFFCFFFGFGGGFGGGFFHFEGGGGGHGGGGGGGGHHGHGGHHHHHHHHHHHGHHHHHHHHHHHHHGGEFGHHHGHFHGHHHHGHHHGGGGCHHHGHHFEFGGGHGGHHHHHDHHHHGGBDCBFGHHHGHHGHHGGHHGGDGG@DEFC<DHGC<CDGGEFGCCGHFHCFG0GGGHCEFDGGGG;.;FGG;FGBFGGBFFGD.:AFFF.A:BF@AFFBFBBFF.;BFFFFFFFFFFFEFFFFFFB0;
@M05620:37:000000000-D9766:1:1101:20040:8445 1:N:0:67
GAGGCTGCTTTGGAAGAAACTCATAGATTACTGCAACAGTTCCCCCTGGACCTGGAAAAGTTTCTTGCCTGGCTTACAGAAGCTGAAACAACTGCCAATGGGATGCTACCCGTAAGGAAAGGCTCCTAGAAGACTCCAAGGGAGTAAAAGAGCTGATGAAACAATGGCAAGTAAGTCAGGCATTTCCGCTTTAGCACTCTTGTGGATCCAATTGAACAATTCTCAGCATTTGTACTTGTAACTGACAAGCC
+
A>AABAFAFFDFGGGGECGGGGBGFGHHH5GHHHHAFGGDFGHHHGEGHGHHHHHHHH2FFHHHHHHHHHHHHHGGHHHHHHHGHHHHHGHHHHHHHFHHHHHHGHHHHHHGGGEHHHHHHHHHHGHHHHHHHHHHHCHHGGCEC0F2?GFHHHH1GHGHBHB/GHHHHHGHEGHGHHHHHAHHGHHGGGGGHHHHHHGHHHHHGHHHHHHHHHFHGCGHHHHHHHHHHGGGGGG0BFGG0FFGGGFBFGG
@M05620:37:000000000-D9766:1:1101:5917:8453 1:N:0:67
AGTACCAGCTCTCCATAGCACAGGGTACCGAGCGCGTGGCCCCTCCATCCAGAAAACCTATGACCGCACCCCCAACCTCGTACACCCTCTCAGCAGGTAGGCTGGGACCTATGTGCGTATCCAGCGTCGGAATCTGGGCGTTGGGGCGGCGTGCGGCGTTGGGGCCCGCCCGTCCTAACCGTGGCGGGTTCTGGTAAATGCTGGGGTGAGGCGGGGCTCTTTGGCTCCCCCCAGTCCCCCTGTCTGGTCTA
+
>>11>BDFAFFFGGG13BB1B1F0FG0BF0BA0AAAAAAFFHGGGGFHG0BBB0B0BABG11DFG/>>FGG/>/??EG0?//??FGF/?BF12<10/BB1/B1FFGGC/G1<F2@2<F?EHH2<C@E/>@-.>>FGFHEGGCC.?@CC@9;99;@@=@=@@F@@-@--@@-9;BBF//99-AE@@@=;@EFFBFF//:;F/:FFF@-@-A--;?@->;E:/:BBFFFFE-A;99FEBFFF@FBBBFFFFF/
@M05620:37:000000000-D9766:1:1101:13707:8497 1:N:0:67
GAGGCTGCTTTGGAAGAAACTCATAGATTACTGCAACAGTTCCCCCTGGACCTGGAAAAGTTTCTTGCCTGGCTTACAGAAGCTGAAACAACTGCCAATGGGCTGCTACCCGTAAGGAAAGGCTCCTAGAAGACTCCAAGGGAGTAAAAGAGCTGATGAAACAATGGCAAGTAAGTCAGGCATTTCCGCTTTAGCACTCTTGTGGATCCAATTGAACAATTCTCAGCATTTGTACTTGTAACTGACAAGCC
+
A?AB>>FBFBB4FCBFGGFGGGHHFFGHHHFFGF4GFHHHHBDABEACEGFGHHFFB32GBFGFHHHBBBFGGGHBBBFGHH3FG33GBFGHHHHGGFGH311BB?FFGFGEEEEF33BBFA??BF3F4BG3BB33BBGDA?FC/BDFH@?C22F2G@DG@@@GGFHC0CF<?DG@?@10>F><<F1<<.<<0=<=GG/GGBDG.0;:C:GC;:CC0C;;C00;::/0;C0C;;FFGBB9FGB90;CFFE.
@M05620:37:000000000-D9766:1:1101:27576:8509 1:N:0:67
AGTGCCAGCTCTCAATCGCACAGGGGACCCAGGGCCTGGCCCCTCCATCCAGAAAACCTATGACCTCACCCGCTACCTGGAGCACCAACTCCGCAGCTTGGCTGGGACCTATGTGAGTATCCAGCGTAGGAATCTGGGAGTTGGGGAGGAGTGAGGAGTTGGGGAAAGACAGTCCTAACCGTGGAGGGTTCTGGTAAATGATGGGGTGAGGAGGGGCTCTTTGGCTCCCACCAGTCCCCCTGTCTGGTCTA
+
ABAAAFFFBFFFGFGGGGGCFCGGGGEFGEGGFEGDCFHHFHFHGGHHHHHHFHHHHGHHFHHHHHHHHHHGG/EGHHHHFFGHHH11EGHHEEEEEFFGGHHGGGHHGHHHHHHHHHHHHHGHHGEGGGHHHHHHHGCFEHHHGGEGGGGHHHHHHGHGHHGGGGHGHHHHHHHHHHHHGGGGGGGGEGGGGGGGGGGGGGGGGGFFFFFFFFFFFFFFFFFFFFFFFFFFFFFFFFFFFFFFFFFFFFF
@M05620:37:000000000-D9766:1:1101:18291:8537 1:N:0:67
AGTGCCAGCTCTCAATCGCACAGGGGACCCAGGGCCTGGCCCCTCCATCCAGAAAACCTATGACCTCACCCGCTACCTGGAGCACCAACTCCGCAGCTTGGCTGGGACCTATGTGAGTATCCAGCGTAGGAATCTGGGAGTTGGGGAGGAGTGAGGAGTTGGGGAAAGACAGTCCTAACCGTGGAGGGTTCTGGTAAATGATGGGGTGAGGAGGGGCTCTTTGGCTCCCACCAGTCCCCCTGTCTGGTCTA
+
ABBABFFFCFFFGGGGGGGGGGHHGGGGGGHHGGGGFFHHHHGHGGHHHHGHHHHHHGHHHHGHHHHHHHHGGGGGHHHHHHHHHHHHGHHHGGGGGHHHGHHGFGHHGHHHHHHHHHHHHHHHHGGGGGHHHHHHHHHGGHHHGGGGGGGHGHHHHGHHHHGGGGHHHHHHHHHHHHHHGGGGGGGGEGGGGGGGGGGGGGGGGGFFFFFFFFFFFFFFFFFFFFFFFFFFFFFFFFFFFFFFFFFFFFB
@M05620:37:000000000-D9766:1:1101:4415:8540 1:N:0:67
GAGGCTGCTTTGGAAGAAACTCATAGATTACTGCAACAGTTCCCCCTGGACCTGGAAAAGTTTCTTGCCTGGCTTACAGAAGCTGAAACAACTGCCAATGGGCTGCTACCCGTAAGGCAAGGCTCCTAGAAGACTCCAAGGGAGTAAAAGAGCTGATCAAACAATGGCAAGTAAGTCAGGCATTTCCGCTTTAGCACTCTTGTGTATCCAATTGAACAATTCTCAGCATTTGTACTTGTAACTGACAAGCC
+
BABBBBFAFFFFGG5FFGGGBGHHHHHHGHHHHHHG4FGGGHFHHGGGEGAHHFFG3EGGFHHHHHHHHFHHHHHHHDGHHHFHHHHHHHHHHHHGHHHHE1?GEFHFFHFGEGFC33BBFFE3FF?BB?B333F3FFCDFGHG/2?FB2/@CFFBF22@FDGHGHHGHBFDFDD<FH10>>F11<FA>DDCF0<DG<CHED<C/0;0;CC;:CGHGHGHGB0<G0;C0;0;CCFFGGFFGGGB0;FFC9E
@M05620:37:000000000-D9766:1:1101:20654:8576 1:N:0:67
GAGGCTGCTTTGGAAGAACCTCATAGATTACTGCAACAGTTCCCCCTGGACCTGGAAAAGTTTCTTGCCTGGCTTAAAGAAGCTGAAACAACTGCCAATGGGATGCTACCCGTAAGGAAAGGCTCCTAGAAGACTCCAAGGGAGTAAAAGAGCTGATGAAACAATGGCAAGTAAGTCAGGCATTTCCGCTTTAGCACTCTTGTGGATCCAATTGAACAATTCTCAGCATTTGTACTTGTAACTGACAAGCC
+
BAAABBFBFFFFGGGGGG4FBGGBFHB66DFG5GH4EHHD5DDBG22FE2GF2FHGF3C33DBFG5FFHHDG1EGH5FFGHHEGGGHHHG?FEGHGCGFHFAFGFFHGBFGGEGCEGHCGGGEHHEHHHHHBGFGHFGHGG?GEEGFGGFFHFHHHHFHHG1@GFGGHFHG?GHH??FFBFFHDHFBD?EGFGHFDGHEHHHGHDGGFHHHFGECC0GG;GCGHHGGGGFGGGFFFGBFGBCFFGGGGGFC
@M05620:37:000000000-D9766:1:1101:6127:8585 1:N:0:67
AGTGCCAGCTCTCCATCGCACAGGGGACCCAGGGCCTGGCCCCTCCATCCAGAAAACCTATGACCTCACCCGCTACCTGGAGCACCCACTCCGCAGCTTGGCTGGGACCTATGTGAGTATCCAGCGTAGGAATCTGGGCGTTGGGGCGGCGTGCGGAGTTGGGGAAAGACAGTCCTAACCGTGGAGGGTTCTGGTAAATGATGGGGTGAGGAGGGGCTCTTTGGCTCCCACCAGTCCCCCTGTCTGGTCTA
+
>A3>>DFFBFFFGCGGFEG2E?GCG2BAEABG2BEABFHHHHGHGGFHHAGFGFGAFEHHBFFHHDFGHHHEE/>EHHFG2BGHHHE??GHB>E/E>FBBEFHGGGHHGHCGHHHFHHHHHHEHHGG/BEFFGHHHHH/>DDGHGG.AD-;AB.;B-BGGGGBB...;/;/;FFFFFFFFBFFB.EFBDFFFFFFFFFFFFFFFFFFBEFFBDFBBB?FFFFFFFFFFFEFFFFFFFFFFBFFFFFFFFFF
@M05620:37:000000000-D9766:1:1101:22644:8590 1:N:0:67
GAGGCTGCTTTGGAAGAACCTCATAGATTACTGCAACAGTTCACCCTGGACCTGGAAAAGTTTCTTGCCTGGATTACAGAAGCTGAAACAACTGCCAATGGTATTCTACCCGCAAGGACAGGCTCCTATAACACTCCAACGGAGTAAAAGAGCTCATGACAAAATGGCAAGTAAGCCAGTCATTTCCGCTTTAGCACTCTTGTGGATCCAACTGAACAATTCTCATCATTTGTACTTTTAACTCACAAGCC
+
>AA1>>B>BBB@ABB11B1AB0AEEFADF1BA3B11BBBDDFBGHHAAA0BBBBG0B1001DDFBADBBBB/0111B1BDE1BBFBD1BB/>@FDB1F1111@@2B2@2B0//>>//BBB>??B0><12B21<<<<B<B1<>?<?<>BD1<00@111121<<<?1110?1/1?<1?1001><1<=11.<CE<==00<0/0<000.;;:CFG///:0::/0:00;000;00;FB;B;;0099;;099;:99.
@M05620:37:000000000-D9766:1:1101:19170:8606 1:N:0:67
AGTGCCAGCTCTCAATCGCACAGGGGACCCAGGGCCTGGCCCCTCCATCCAGAAAACCTATGACCTCACCCGCTACCTGGAGCACCAACTCCGCAGCTTGGCTGGGACCTATGTGAGTATCCAGCGTAGGAATCTGGGAGTTGGGGAGGAGTGAGGAGTTGGGGAAAGACAGTCCTAACCGTGGAGGGTTCTGGTAAATGATGGGGTGAGGAGGGGCTCTTTGGCTCCCACCAGTCCCCCTGTCTGGTCTA
+
>AAAAFFFBFFFGFGGGFFFF2FGDEEGGGFHGEEEFFHHGHGHGGHHHHGFBGBGHGHHHHBHHHFGHHHGGGGGHHHHHHHGHHCGFGHHGG>EF?GHGHHG?EHHGHHHGFGHHFHHHHHHGG<EFGHHGHHHHHGGGEHHGGFGFGGHHHHGHEHHHHGGFFHHHHHHGHHHHHHHGGGGGGGGAFGGGGFGGGGFGFFGGGFFEFFFFFFFFAFFFFFFFFFEAFFDFFFFFFFFFFFFFFFBBFB
@M05620:37:000000000-D9766:1:1101:21055:8620 1:N:0:67
AGTGCCAGCTCTCAATCGCACAGGGGACCCAGGGCCTGGCCCCTCCATCCAGAAAACCTATGACCTCACCCGCTACCTGGAGCACCAACTCCGCAGCTTGGCTGGGACCTATGTGAGTATCCAGCGTAGGAATCTGGGAGTTGGGGAGGAGTGAGGAGTTGGGGAAAGACAGTCCTAACCGTGGAGGGTTCTGGTAAATGATGGGGTGAGGAGGGGCTCTTTGGCTCCCACCAGTCCCCCTGTCTGGTCTA
+
BCABCFFFCFFFGGGGGGGGGGHGGGGGGGHHGGGGGGHHHHGHGGHHHHHHHHHHHGHHHHHHHHHHHHHGGEGGHHHHFGHHHHHHGHHHEGGGGHHHGHHGGGHHGHHHHHHHHHHHHHHHHGGDGGHHHHHHHHFGGHHHGGGGGGEGHHHHHGHHHHGGGGHHHHHHHHHHHHHHGGGGGGGGEGGGGGFFGGGGGGGGGGFFFFFFFFFFFFFFFFFFFFFFFFFFFFFFFFFFFFFFFFFFFFF
@M05620:37:000000000-D9766:1:1101:21500:8640 1:N:0:67
AGTGCCAGCTCTCAATCGCACAGGGGACCCAGGGCCTGGCCCCTCCATCCAGAAAACCTATGACCTCACCCGCTACCTGGAGCACCAACTCCGCAGCTTGGCTGGGACCTATGTGAGTATCCAGCGTAGGAATCTGGGAGTTGGGGAGGAGTGAGGAGTTGGGGAAAGACAGTCCTAACCGTGGAGGGTTCTGGTAAATGATGGGGTGAGGAGGGGCTCTTTGGCTCCCACCAGTCCCCCTGTCTGGTCTA
+
AA>AAFFFBFFFGGGGGGGGGGHHGGGEGGHHGDFGFGHHHHGHGGFHHHHHHHHGHGHGGHHHHHHHHHHEF>EEHHHHBGHHHHGGFHHHGGGGGHHHGHFGGGHFGHHHHHGHHHHHHHFHHFGGGGHHHHHHGGGGGHHHGGEFGGEFGBGGGGHHHHGGCA:GFHBGHHHHBGHHGGGGAEEGGGGGGFFFGGGGFGGGGGDFFFFEFFDFFFFFFFFFBFFFFFFFFFFFFFFFFFFFFFFFFFF
@M05620:37:000000000-D9766:1:1101:20772:8661 1:N:0:67
GAGGCTGCTTTGGAAGAAACTCATAGATTACTGCAACAGTTCCCCCTGGACCTGGAAAAGTTTCTTGCCTGGCTTACAGAAGCTGAAACAACTGCCAATGGGATGCTACCCGTAAGGAAAGGCTCCTAGAAGACTCCAAGGGAGTAAAAGAGCTGATGAAACAATGGCAAGTAAGTCAGGCATTTCCGCTTTAGCACTCTTGTGGATCCAATTGAACAATTCTCAGCATTTGTACTTGTAACTGACAAGCC
+
A3AABAFBFFFFGGGGFGGGBF4EGDGHHHHHHHH4FFGBDGGGHGEG2BGEGFCGC32BBGHGGHFFHHHHHH1FGGHHHHHBFHHGHFFHHHHHGFHFHHFHGHHHHHHGGG1FHHHHHHHHHGHHHHHHHHHHHFHHGG/EC2GF3GFHHHH2GHHHFH2?GHHHGHGHFHH@GHEHHFHHHHHGGGGGHHHGHHGHHHHHGHHHHHHGHHEHGCGHHEHHFGFHHGGGGGGGGGGGFGGGGGGBFGE
@M05620:37:000000000-D9766:1:1101:24992:8691 1:N:0:67
AGTGCCAGCTCTCAATCGCACAGGGGACCCAGGGCCTGGCCCCTCCATCCAGAAAACCTATGACCTCACCCGCTACCTGGAGCACCAACTCCGCAGCTTGGCTGGGACCTATGTGAGTATCCAGCGTAGGAATCTGGGAGTTGGGGAGGAGTGAGGAGTTGGGGAAAGACAGTCCTAACCGTGGAGGGTTCTGGTAAATGATGGGGTGAGGAGGGGCTCTTTGGCTCCCACCAGTCCCCCTGTCTGGTCTA
+
AB>AAFFFCFFFGEGGGFG2E?GCG2AAEEHFBEEEFFHHHHGHGGHHHHHHHHHAFFHHHFHHHAGFHHHEE>EFHHEF2BFHHH11?GH3EECGEHBGGHHGGGHHGHHHHHHGHHHHHHHHHGGDGGHHHHHHHH0FGGHHGG.CGACGH0DHCGHHHHGGG.:G/CCGHHHHHFHHGGGGGGGGEFFGGGGGGGGGFGGGGGFFFFFFFFFFFFFFFFFFFFFFFFFFFFFFFFFFFFFFFFFFFFF
@M05620:37:000000000-D9766:1:1101:15305:8704 1:N:0:67
AGTGCCAGCTCTCAATCGCACAGGGGACCCAGGGCCTGGCCCCTCCATCCAGAAAACCTATGACCTCACCCGCTACCTGGAGCACCAACTCCGCAGCTTGGCTGGGACCTATGTGAGTATCCAGCGTAGGAATCTGGGAGTTGGGGAGGAGTGAGGAGTTGGGGAAAGACAGTCCTAACCGTGGAGGGTTCTGGTAAATGATGGGGTGAGGAGGGGCTCTTTGGCTCCCACCAGTCCCCCTGTCTGGTCTA
+
CCBBCFFFCFFFGGGGGGGGGGHGGGGGGGHHGGGGGGHHHHGHGGHHHHHHHHGHHGHHHHHHHHHHHHHGGFGGHHHHHHHHHHHHGHHHGGGGGHHHGHHGGGHHGHHHHHHHHHGHHHHHHGGGGGHHHHHHHHHGGHHHGGGGGGGHHHHHHGHHHHGGGGHHGHHHHHHHHHHHGGGGGGGGFGGGGGFFFGGGGGGGGGFFFFFFFFFFFFFFFFFFFFFFFFFFFFFFFFFFFFFFFFFFFFB
@M05620:37:000000000-D9766:1:1101:17778:8788 1:N:0:67
AGTGCCAGCTCTCAATCGCACAGGGGACCCAGGGCCTGGCCCCTCCATCCAGAAAACCTATGACCTCACCCGCTACCTGGAGCACCAACTCCGCAGCTTGGCTGGGACCTATGTGAGTATCCAGCGTAGGAATCTGGGAGTTGGGGAGGAGTGAGGAGTTGGGGAAAGACAGTCCTAACCGTGGAGGGTTCTGGTAAATGATGGGGTGAGGAGGGGCTCTTTGGCTCCCACCAGTCCCCCTGTCTGGTCTA
+
BCBBBFFFDFFFGGGGGGGGGGHGGGGGGGHHGGGGGGHHHHGHGGHHHHHHHHHHHGHHHHHHHHHGHHHGGGGGHHHHHHHHHHHHGHHHGGGGGHHHGHHGGGHHGHHHHHHHHHHHHHHHHGFGGGHHHHHHHHHGGHHHGGGGGGGHHHHHHGHHHHGGGGHHHHHHHHHHHHHHGGGGGGGG;FFGGGFFGGGHHGGGGGFFFFFFFFFFFFFFFHFFFFFFFFFFFFFFFFFFFEFFFFFFFFB
@M05620:37:000000000-D9766:1:1101:19935:8858 1:N:0:67
AGTGCCAGCTCTCAATCGCACAGGGGACCCAGGGCCTGGCCCCTCCATCCAGAAAACCTATGACCTCACCCGCTACCTGGAGCACCAACTCCGCAGCTTGGCTGGGATCTGGGAGTTGGGGAGGAGTGAGGAGTTGGGGAAAGACAGTCCTAACCGTGGAGGGTTCTGGTAAATGATGGGGTGAGGAGGGGCTCTTTGGCTCCCACCAGTCCCCCTGTCTGGTCTATCTCCTGCCCTTAGATCGGAAGAGC
+
ABAACFFFCFFFGGGGGGGGGGHHGGGGGGHHGGGGGGHHHHGHGGHHHHHHHHHHHGHHHHHHHHHHHHHGGEFGHHHHHHHHHHHHGHHHGGGGGHHHGHHGGGHHGHHHHCFGHHGGGGGG?GHHHHHHGHHHHGGF.<G0F0FHHHHF0CGGGHGGHGGGHHHHHCHGBGHGGGGGGGDGGGGGGGGGGFFFFFFFFFFFFFFFFFFFFFFFFFFFFFFFFBFFFFFFFFFFFFFF/FFEFD.A?FE
@M05620:37:000000000-D9766:1:1101:15420:8888 1:N:0:67
GAGGCTGCTTTGGAAGAAACTCATAGATTACTGCAACAGTTCCCCCTGGACCTGGAAAAGTTTCTTGCCTGGCTTACAGAAGCTGAAACAACTGCCAATGGTACAGTACCCGACCGGAAAGGCAACTCGCAGACACCACGGGAATCGACGAACTGATGCAACCATGGAACGTCATGCAAGCCATTCAGCTTTCGCACTCTTGTGGATCCCATTGAACCATACTAAGCATTTGTACTTGTCCCTGAACCGCC
+
3>AABBFBFFFFGGGFFCGGGGCHFGHHHHHHHHHDFFGDGHHHHGGGGHHHHHHHHHFGGHHHHHHHHHHHHHHGHHHHHHHHHHHHHHHGHHHHGGHBB@@444BB@4B>/>E@EEEEGH/00?B3/>/<B022/////<?/0100/<>--.><11111<..00/0<<<.<E.::G0<;C/00<;;GG:009.999/900;0.099//9;00;C0.;00;0//;;/;//;///;////;/9/BBF.9-@
@M05620:37:000000000-D9766:1:1101:7539:8908 1:N:0:67
GAGGCTGCTTTGGAAGAAACTCATAGATTACTGCAACAGTTCCCCCTGGACCTGGAAAAGTTTCTTGCCTGGCTTACAGAAGCTGAAACAACTGCCAATGGGCTGCTACCCGTAAGGCAAGGCTCCTAGAAGACTCCAAGGGAGTAAAAGAGCTGATGAAACAATGGCAAGTAAGTCAGGCATTTCCGCTTTAGCACTCTTGTGGCTCCAATTGAACAATTCTCAGCATTTGTACTTGTAACTGACAAGCC
+
A?AC>AFBFBFBGBBFGGFGGGHHHGHHHHFGGHCHFHHHHDEFFFEAEGBGHHEFB32FBGHFHHGBBF3FGHHBBABGHHFGHB3GBGEHHHHGHHHHC1BG?FGBGGHEFEFFF3BBFFFBB?BFFGH3BBB3BFFDADHF<BDGH>/F22@2@2DGFHHGDFG0CCF??DG??<<0>F>>><<.>.<C0===D0/DG0=<..;0;;C0:<CGCGBCB00<00/0=;0;;=CFGB9;FGB0;;FFAAE
@M05620:37:000000000-D9766:1:1101:18938:8910 1:N:0:67
GAGGCTGCTTTGGAAGAAACTCATAGATTACTGCAACAGTTCCCCCTGGACCTGGAAAAGTTTCTTGCCTGGCTTACAGAAGCTGAAACACCTGCCAATGGGATGCTACCCGTAAGGAAAGGCTCCTAGAAGACTCCAAGGGAGTAAAAGAGCTGATGAAACAATGGCAAGTAAGTCAGGCATTTCCGCTTTAGCACTCTTGTGGATCCAATTGAACAATTCTCAGCATTTGTACTTGTAACTGACAAGCC
+
AAAAA1CAFFDF1FGGGF1GEGHHHHGHGHGHHFHGBGHAFGHHHGGF/0FEGHGE1FFG1GFHGHEFHHHHHHHHHGHHHHHHBHHHHE0EF>CAGFFHHAGHGGHGHGHGFGGGHGGFGGHHHGHHHHHFGHHHHHHHGGHGAGHHHDFHHHHGHHHFH@GGHGHHHHGHHHHHHHFGGHFFHHHGGGGGHHEGHGGHHDGHCFHHHHHBGHHCFHHHHFHHHCGHGGFFFFFFFB0FFGGBFFGGGFE
@M05620:37:000000000-D9766:1:1101:19680:8949 1:N:0:67
AGTGCCAGCTCTCAATCGCACAGGGGACCCAGGGCCTGGCCCCTCCATCCAGAAAACCTATGACCTCACCCGCTACCTGGAGCACCAACTCCGCAGCTTGGCTGGGACCTATGTGAGTATCCAGCGTAGGAATCTGGGAGTTGGGGAGGAGTGAGGAGTTGGGGAAAGACAGTCCTAACCGTGGAGGGTTCTGGTAAATGATGGGGTGAGGAGGGGCTCTTTGGCTCCCACCAGTCCCCCTGTCTGGTCTA
+
ABBBCFFFCFFFGGGGGFGGGGHHGGGGGGEHFGEGGGHHGHGHGGHHHGGHHGHHHGHHHHHHHHHHHHHGGGGGHEHHHHHHHHHHGHHHGGGGGHHHGHHFGGHHGHHHHHHHHHHHHHHHHGGGGGHHHHHHHHHGGGHHGGGGGGGHHHHHHGHFHHGGGGHHHHHHHHHHHHHHGGGGGGGGGGGGGGGGGGGGGGGGGGFFFFFFFFFFFFFFFFFFFFFFFFFFFFFFFFFFFFFFFFFFFFF
@M05620:37:000000000-D9766:1:1101:15762:8996 1:N:0:67
AGTGCCAGCTCTCAATCGCACAGGGGACCCAGGGCCTGGCCCCTCCATCCAGAAAACCTATGACCTCACCCGCTACCTGGAGCACCAACTCCGCAGCTTGGCTGGGACCTATGTGAGTATCCAGCGTAGGAATCTGGGAGTTGGGGAGGAGTGAGGAGTTGGGGAAAGACAGTCCTAACCGTGGAGGGTTCTGGTAAATGATGGGGTGAGGAGGGGCTCTTTGGCTCCCACCAGTCCCCCTGTCTGGTCTA
+
AAABBFFFBFFFGGGGGGGFGGHHGGGGGGGHGGGGGGHHHHGFGGHHHHFHEHHHHGHHHHGHHHHFHHHGGEGGHHHHGHHHHHHHGHHHGGGGGHHHGHHGGGHHGHHHGFHHHHHHHHHHHGGGGGHHGHHHGFHGDFHHGFGFGGGHHHGGHGHHHGGGGGHHHHHHFFHHHHHGGGGGGGGGGGGGGGFGGGGGGGGGGGFFFFFFFFFFFFFFFFFFFFFFFFFFFFFFFFFDFFFFFFFFFFF
@M05620:37:000000000-D9766:1:1101:21003:8999 1:N:0:67
AGTGCCAGCTCTCAATCGCACAGGGGACCCAGGGCCTGGCCCCTCCATCCAGAAAACCTATGACCTCACCCGCTACCTGGAGCACCAACTCCGCAGCTTGGCTGGGACCTATGTGAGTATCCAGCGTAGGAATCTGGGAGTTGGGGAGGAGTGAGGAGTTGGGGAAAGACAGTCCTAACCGTGGAGGGTTCTGGTAAATGATGGGGTGAGGAGGGGCTCTTTGGCTCCCACCAGTCCCCCTGTCTGGTCTA
+
BCBBCFFFCFFFGGGGGGGGGGHGGGGGGGHHGGGGGGHHHHGHGGHHHHHHHHHHHGHHHHHHHHHHHHHGGEGGHHHHHGHHHHHHGHHHEGGGGHHHGHHGGGHHGHHHHHHHHHHHHHHHHGGGGGHHHHHHHHHGGHHHGGGGGGGHHHHHHGHHHHGGGGHHHHHHHHHHHHHHGGGGGGGGCFFGGGFGGGGGGGGGGGFFFFFFFFFFFFFFFHHFFFFFFFFFFFFFFFFFFFFFHFFFFFF
@M05620:37:000000000-D9766:1:1101:26142:9009 1:N:0:67
GAGGCTGCTTTGGAAGAAACTCATAGATTACTGCAACAGTTCCCCCTGGACCTGGAAAAGTTTCTTGCCTGGCTTACAGAAGCTGAAACAACTGCCAATGCGTTTCTCCCGCTAATCACAGGCCGCCAGAACACCTCAACGGAGCAAAAGACGTCATCAAACAATTGCAAGCAAGTCAAGCACTTCCGGCCTATCACCCTTGGCAATCTAATGGAACAATTTGCAGCATTTGCAGTTTTAACTCTCAAGCC
+
BBBCBCFBFFFFGGGGGGGGGGCHHHFHFHHGHHFHGGHHHHHHHGGG2FGHHGHGFFHHGHHHHHHHHHHHHHHGHHHHHHHHHGHHHC?GHHHHHGHH311>>344B31/>/E43?B3B/?////>/0222B/2@2@2C/?//??G0F/0/?.F0<1>1<0.11>FGF0.</<0=D0<0</0<CGG---=/:C00/.;C/0/;;;F000C0BF0BFF0C0;0;0:CFF009;0000:00000000090;
@M05620:37:000000000-D9766:1:1101:17287:9033 1:N:0:67
AGTGCCAGCTCTCAATCGCACAGGGGACCCAGGGCCTGGCCCCTCCATCCAGAAAACCTATGACCTCACCCGCTACCTGGAGCACCAACTCCGCAGCTTGGCTGGGACCTATTTGAGTATCCAGCGTAGGAATCTGGGAGTTGGGGAGGAGTGAGGAGTTGGGGAAAGACAGTCCTAACCGTGGAGGGTTCTGGTAAATGATGGGGTGAGGAGGGGCTCTTTGGCTCCCACCAGTCCCCCTGTCTGGTCTA
+
CDCCCFFFDFFFGGGGGGGGGGHHGGGGGGHHGGGGGGHHHHGHGGHHHHHHHHHHHGHHHHHHHHHHHHHGGGGGHHHHHHHHHHHHGHHHGGGGGHHHGHHGGGHHGHHHHHHHGHHHHHHHHGGGGGHHHHHHHHHGGHHHGGGGGGGHHHHHHGHHHHGGGGHHHHHHHHHHHHHGGGGGGGGGEGGGGGFGGGGHHHHGGGFFFFFFFFFFFFFFFHHFFFFFFFFFFFFFFFFFFFFFHHFFFFF
@M05620:37:000000000-D9766:1:1101:12191:9041 1:N:0:67
AGTGCCAGCTCTCAATCGCACAGGGGACCCAGGGCCTGGCCCCTCCATCCAGAAAACCTATGACCTCACCCGCTACCTGGAGCACCAACTCCGCAGCTTGGCTGGGACCTATGTGAGTATCCAGCGTAGGAATCTGGGAGTTGGGGAGGAGTGAGGAGTTGGGGAAAGACAGTCCTAACCGTGGAGGGTTCTGGTAAATGATGGGGTGAGGAGGGGCTCTTTGGCTCCCACCAGTCCCCCTGTCTGGTCTA
+
AAAAAFFFBFFFGEGGGGGGGGHHGGGEEEHH2BEGEGHHFFEHGGHHHHHHFHHHHGHHHHGHHHHHHHGGG>EGHHHHBGHHGHHCEHHHGGG?EHHHGFHGGGHHG2FHG3BGH?DHHHEGGGDD@DFHHHHHHHGFGHHHGGGGG?EHHH0GCGHFHH-CEGHHGHHHH00CGFHHGGEFDGGA;9FGGGBFGGBFF09FADFFFFFFFF-@DFFFFFBFFBFAEFF.EAFFBBE.;EFFFF/;/B9
@M05620:37:000000000-D9766:1:1101:14319:9042 1:N:0:67
GAGGCTGCTTTGGAAGAAACTCATAGATTACTGCAACAGTTCCCCCTGGACCTGGAAAAGTTTCTTGCCTGGCTTACAGAAGCTGAAACAACTGCCAATGGGATGCTACACGTAAGGAAAAACTCATAGAAGACTCAAAGGGCGAAACAGAGATGATGAAACAATGGAAAGTAAGTCAGGCATTTCCGATTTCGCACTCTTGTGGATCCAATTGCCAAATTAACAGCATTTGTACTTGTCACTGACAAGCC
+
AAAABAFAFFDFCGGGGGFGDGFHHHHFFGHHHGGGBGH5FHHFHGEGEFHHGGFH3DCGGHGHDHDFHFFHHHHHHEHFHHHHFGHHHFGHGCHB@FHHHF2F1BE4G3??F1BGGB3300/?334FG4BF3B3B3B?3?</>/<//000@0@1>@2111?F/?111FD<<111>1F100.>F1D1><EAE0<.<@@C0<:;;D0C:B0000;000:/CF00;90;C9FBB000;90009CFFBBFGEEE
@M05620:37:000000000-D9766:1:1101:25649:9056 1:N:0:67
AGTGCCAGCTCTCAATCGCACAGGGGACACAGGGCCTGGCACCTCCATCCAGAAAACCTATGACCTCACCCGCTACCTGGAGCACCCACTCCGCAGCGTAGGAGTTGGGGAGGCGTGAGGCGTTGGGGAAAGCCCGTCCTCCCCGTGGCGGGTTCTGGTACCTGATGGGGTGCGGAGGGGCTCTTTGGCTCCCCCCAGTCCCCCTGTCTGGTCTCTCTCCTGCCCTTAGATCGGCAGAGCCCACGTCTGAA
+
AAAABFF4>CFFGGGGFGFEGGHGG22AAFFFA2BAAFHH2FFFHCGA5BGGHFHHHFHHBGGHHGGHHH?EG0>EEFGGFHHHHH11?FEB>E?EEF?EEGHHHHHHGGFGG//CFGDHF@FGGGGG.<FG/CEGGGGGFCGGGG.C-;BGAEGGGGFFF/;FFFFFFFAD.99BFFFFFFFFFFFFFFFFF.;@FFFFFFFFFAFFFFFFFF/BFFFFFFFFFFF/F9FFFF-;@EEF.A.:BFFFE9B
@M05620:37:000000000-D9766:1:1101:25640:9072 1:N:0:67
AGTGCCAGCTCTCAATCGAACAGGGGACCCAGGCCCTGGCCCCTCCATCCAGAAAACCTATGACCTCACCCGCTACCTGGAGCACCAACTACGCAGCGTAGGCGTTGGGGAGGACTGAGGAGTTGGGGAAAGACAGTCCTAACCGTGGAGGGTTCTGGTAAATGATGGGGTGAGGAGGGGCTCTTTGGCTCCCACCAGTCCCCCTCTCTGGTCTATCTCCTGCCCTTAGATCGGAAGAGCACACGTCTGAA
+
>AAAA1DBAFCFGAFGGA1BBA0A0AEEEEFGG0BEBBBBEGGEGGE11BAB1F1BFEH1FB2GCFAFHHFEEGGGHHG0BFF>>?EGG>BFEE/EE/?/E?</?E/FC/FCC</<?1FFHA??F1<A?AH0<>GG>F11FD>F@<<<C<AC.:CCG0:;0C0;;;G:A:::;CFFFC-;;=CF9FFGFBFEF-ABEFFF;;AB;-;BBFFFBFB/;/;BFFBF-/B/9//;E-;99-;BBFB:9;;-AB9
@M05620:37:000000000-D9766:1:1101:23886:9074 1:N:0:67
GAGGCTGCTTTGGAAGAAACTCATAGATTACTGCAACAGTTCCCCCTGGACCTGGAAAAGTTTCTTGCCTGGCTTACAGAAGCTGAAACACCTGCCAATGTTATACTACCCGTAAGGAAAGGCTCCTAGAATACTACAAGGGAATAAAAGAGCTGATGAAAACATGGCAAGTAAGTCAGGCATTTCTGCTTTAGCACTCTTGTGGATCCAATTGAACAATTCACAGCATTTGCACTTGTAACTGACAAGCC
+
AAAAAAFAFFFFFG1BGG1GGGHHHHHHHHHGHEGHGHHHHHHHHGGFGHHHHHGFBGHHHHHHHHHHHHHHHHHHHHHHHHHHHGHHHH0EGHHHHFHG22@BBGHB@F0EE@EG1F>FGG/10/1BF1B2BB221<F<C?/001>>11?00B11@>@GG10?1100??/FD1<1FG10?<11<111<1>F1>F1FG01F0=0<<=0/D<00<=DHFFCC00<C0:/:CGH0<GGF00CBFF09;9F9.9
@M05620:37:000000000-D9766:1:1101:20630:9108 1:N:0:67
AGTGCCAGCTCTCCATCGCACAGGGGACCCAGGGCCTGGCCCCTCCATCCAGAAAACCTATGACCTCACCCGCTACCTGGAGCACCCACTCCGCAGCTTGGCTGGGACCTATGTGAGTATCCAGCGTAGGAATCTGGGAGTTGGGGAGGAGTGAGGAGTTGGGGAAAGACAGTCCTAACCGTGGAGGGTTCTGGTAAATGATGGGGTGAGGAGGGGCTCTTTGGCTCCCACCAGTCCCCCTGTCTGGTCTA
+
ABAAAFFFBFFFG4BFGFFAFCHCG2AEEEHHAEFEFFHHGHGFGGHGHHHHFFHGHGHHHEFHHGHHHHHEE>>EHHDGBBGHHH11EGH2>ECEEGFFFGHGGGEGGHHHDFHHFHHHHHHHFGD<DDHGGHHGHF0FDGHHGG.AC.<=GGHHBGHHHHGGEDCC:G/GHHHHHHGGGGGGDFDAAFGGGGCFFGGGGGGGGFFFFFFEF.DFFFFFFFFFFFFFFFFFFFFFFFFFFFFFFFF/FF;
@M05620:37:000000000-D9766:1:1101:12914:9116 1:N:0:67
AGTGCCAGCTCTCAATCGCACAGGGGACCCAGGGCCTGGCCCCTCCATCCAGAAAACCTATGACCTCACCCGCTACCTGGAGCACCAACTCCGCAGCTTGGCTGGGACCTATGTGAGTATCCAGCGTAGGAATCTGGGAGTTGGGGAGGAGTGAGGAGTTGGGGAAAGACAGTCCTAACCGTGGAGGGTTCTGGTAAATGATGGGGTGAGGAGGGGCTCTTTGGCTCCCACCAGTCCCCCTGTCTGGTCTA
+
>>1>AFFFAFFDBFGGG1FGCGFGAEFE0AFGGGEA/ABF0FEFGGFH1ABB101BGE01FH2GGHBGHFFGGF@EHHHEGHHGC>FHE0FHGAE@/0B<EGHGCFGHGFHFHDGHDB>FB2DFHG<CGCHHCG1?GFF<<?GH?CEC@EAFGGGHHCFH0/-:CFHHBHHFGHHHHHHAGC9@.EG@9AFGGG9CFGFGGGGGGGF@EAFFAA@@--AB9FFFFF/-EFFFFFFFFBE9@-/;FF/9:/;
@M05620:37:000000000-D9766:1:1101:20131:9134 1:N:0:67
GAGGCTGCTTTGGAAGAAACTCATAGATTACTGCAACAGTTCCCCCTGGACCTGGAAAAGTTTCTTGCCTGGCTTACAGAAGCTGAAACAACTGCCAATGGGATGCTACCCGTAAGGAAAGGCTCCTAGAAGACTCCAAGGGAGTAAAAGAGCTGATGAAACAATGGCAAGTAAGTCAGGCATTTCCGCTTTAGCACTCTTGTGGATCCAATTGAACAATTCTCAGCATTTGTACTTGTAACTGACAAGCC
+
BBCCCBFCFFFFGGGGGGGGGGHHHHHHHHHGHHHHFHHFHHHHHGGGHHHHHHHHHHHHGHHHHHHHHHHHHHHGHHHHHHHHHGHHHHHHHHHHHHHHHFHHGHHGHHHGGGGHHHHHHHHHHGHHHHHHHHHHHHHHGGHGCFGHHHGHHHHHHHHHHGHHHHHHHHGGGHH@GHFHHEHHHHHGGGGGHHHHHHEHHHGHGHHHHHHHHHHHGHHHHGHHHFHHHGGGFFGGGGGGGGGGGGGGGGG
@M05620:37:000000000-D9766:1:1101:14679:9152 1:N:0:67
GAGGCTGCTTTGGAAGAAACTGATAAATTAGTGACACAGGACCGCCCGACCACGTAACCGTTCTTTAGCTGGCGTGCAGAAGCTGGTACCACTTCCCCTGGTATGATACACGTACGGAAAGGCTCCTAGCAGCCTCCCAGGGCGTCACCGCGCTGCTGCACCCCTGGCACGTCAGTCAGGCCTTTCCGCTTTCGCACTCTTGTGGATCCCCTTGCCCCATTCTCAGCATTTGTACTTGTCCCTGACCCGCC
+
BBBCCCFCFFFFGGGGGGGGG5GDD5AD6B4DFAFHHHA222A2222A00AA11121BBEA1215D555B32B>1/??FBB3FG323B@3@B@3FG2BGGHB?G?4BG43B/?2/>AFG/00?GHGHHH2@F2FHHHGCF/</ACCA<<D@@DGGAGH0;:G.:;EHHG0CGA..CFGGGG?FGGGGGGGGGFEGDGFFFFFFFFFFFF/.;FF/;B::FFFFFFFFFFFFFF:BFBFF/9BBFFF/9;BF
@M05620:37:000000000-D9766:1:1101:22746:9164 1:N:0:67
AGGGCCAGCTCTCAATCGCACAGGGGACCCAGGGCCTGGCCCCTCCATCCAGAAAACCTATGACCTCACCCGCTACCTGGAGCACCAACTCCGCAGCTTGGCTGGGACCTATGTGAGTATCCAGCGTAGGAATCTGGGAGTTGGGGAGGAGTGAGGAGTTGGGGAAAGACAGTCCTAACCGTGGAGGGTTCTGGTAAATGATGGGGTGAGGAGGGGCTCTTTGGCTCCCACCAGTCCCCCTGTCTGGTCTA
+
>11>AAAAAFFFG1F31AFFEEFAEEAEAAFHGG?/AAFGCGGGGGHHF0GDBB1GHE0GHGBHHFFGHHHGGGGGHHHFBGHHF/>GGCHHGEEE/0FGGHHGCAGHG0FGHHFGHHFH2>FGC<CEG?FHHFBGB00/?FHHC?.AGGGH.=0.<<CGHH@CCEF.//::GGHHHHGF?CEAGGG@.CFGFGFGGGGBFGGFGFA@?FFB-A@@--AFF/9/;/;EFFF-AA/BFBEF-9:FFFE9FFF
@M05620:37:000000000-D9766:1:1101:25599:9164 1:N:0:67
AGTGCCAGCTCTCAATCGCACAGGGGACCCAGGGCCTGGCCCCTCCATCCAGAAAACCTATGACCTCACCCGCTACCTGGAGCACCAACTCCGCAGCTTGGCTGGGACCTATGTGAGTATCCAGCGTAGGAATCTGGGAGTTGGGGAGGAGTGAGGAGTTGGGGAAAGACAGTCCTAACCGTGGAGGGTTCTGGTAAATGATGGGGTGAGGAGGGGCTCTTTGGCTCCCACCAGTCCCCCTGTCTGGTCTA
+
111>AFFFAFFFGGGGGFFFECGFFFEGCEGHE0EE/FG00FEGGGHHHFAF1GCEHGFFFHBGHHHFHHGEC@/EGHHHFFGC>GHAGCGCE///EFDGGHHGGGHHEHHHHFFHHGHHGHHHHGGGGCHHGHHFHHHGAGGHGGGGCGGHGHHHHGGHHGGGGGHHBGFFGHGHHHHHGCEAGFGGCFFFGFFGGGGGGGGGGG?@FFFFFF?@@@FFFFFBFFFFFFFFFFFFFFFF?EBFF/FFFF9
@M05620:37:000000000-D9766:1:1101:9099:9170 1:N:0:67
AGTGCCAGCTCTCAATCGCACAGGGGACCCAGGGCCTGGCCCCTCCATCCAGAAAACCTATGACCTCACCCGCTACCTGGAGCACCCACTCCGCAGCTTGGCTGGGACCTATGTGAGTATCCAGCGTAGGAATCTGGGAGTTGGGGAGGAGTGAGGAGTTGGGGAAAGACAGTCCTAACCGTGGAGGGTTCTGGTAAATGATGGGGTGAGGAGGGGCTCTTTGGCTCCCACCAGTCCCCCTGTCTGGTCTA
+
>A>AAFFFBFFFGDGGGGGCFGGHGGEEGGHHFEGGFFHHHHGHGGGHHHHHHGHHHGHGHHHHHHHHHHHGG>EGHGHH?GHHHH1??GGHFGGGEHHHGHHGGGHHGHGHHHHGHHHHHHHHHGCDGGHHHFHFHHFFEHHGGGFDG?EGHDGCCEHHHHGGGGHFHHHHHHHHHHHFGGECEEFGCFFFGGFGGGEFGGGGGFFFFFFFFFFFFFFFFFFFFFFFFFFFFFFFFFFFFFFFFFFFBFB
@M05620:37:000000000-D9766:1:1101:17798:9172 1:N:0:67
AGTGCCAGCTCTCAATCGCACAGGGGACCCAGGGCCTGGCCCCTCCATCCAGAAAACCTATGACCTCACCCGCTACCTGGAGCACCAACTCCGCAGCTTGGCTGGGACCTATGTGAGTATCCAGCGTAGGAATCTGGGAGTTGGGGAGGAGTGAGGAGTTGGGGAAAGACAGTCCTAACCGTGGAGGGTTCTGGTAAATGATGGGGTGAGGAGGGGCTCTTTGGCTCCCACCAGTCCCCCTGTCTGGTCTA
+
ABAAAFFFCFFFGGGGGGGFGGHGGGGGGGHHFGGGGGHHFHGHGGHHHGHHHHHHHGHHGHHHHHHHHHHGG>EGHHHHGGHHHHHHGHHHEGGGGHEHGHHG?<GHGFHHHHHHHHHHHHHHHGAGGFHHHHHHHHHGGHHHGGGGGGFGHHHHHGHHHHGGGGHHHHHHHHHGHHHGGGFGGGGGCFGGGGFGGGGGGGGGGGFFFFFFFFFFFFFFFFFFFFFFFFFFFFFFFFFFFFFFFFFFFFF
@M05620:37:000000000-D9766:1:1101:4992:9181 1:N:0:67
AGTGCCAGCTCTCCATCGCACAGGGGACCCAGGGCCTGGCCCCTCCATCCAGAAAACCTATGACCTCACCCGCTACCTGGAGCACCCACTCCGCAGCTTGGCTGGGACCTATGTGAGTATCCAGCGTAGGAATCTGGGCGTTGGGGAGGAGTGCGGAGTTGGGGAAAGACAGTCCTAACCGTGGAGGGTTCTGGTAAATGATGGGGTGAGGAGGGGCTCTTTGGCTCCCACCAGTCCCCCTGTCTGGTCTA
+
>A3>>BFFBFFFGFGGBAE2E2GAF2AAEABG2BE2AFGHHHGHGGHHHAGGHHHAGFHHFEGHH@BFHHHEE/>EHH@B2?BFHHE1?GHB>E/E>B3BEGHGGGHGGHGHHHHEGGFHHHGFHGGACFB>GHHHHH/ADGGHGG.AC<CGH0CG-AEHHFGG...9/;CFGGGGGGGGGGGGAEGGFGFFFFFBFFFFFFFFFFDBEFFBDFBBBBFFFFFFFFFFFFFFFFFFFFFFBFFFFFFFFFF
@M05620:37:000000000-D9766:1:1101:22744:9181 1:N:0:67
AGTGCCAGCTCTCAATCGCACAGGGGACCCAGGGCCTGGCCCCTCCATCCAGAAAACCTATGACCTCACCCGCTACCTGGAGCACCAACTCCGCAGCTTGGCTGGGACCTATGTGAGTATCCAGCGTAGGAATCTGGGAGTTGGGGAGGAGTGAGGAGTTGGGGAAAGACAGTCCTAACCGTGGAGGGTTCTGGTAAATGATGGGGTGAGGAGGGGCTCTTTGGCTCCCACCAGTCCCCCTGTCTGGTCTA
+
BCCBCFFFDFFFGGGGGGGGGGHHGGGGGGHHGGGGGGHHHHGHGGHHHHHHHHHHHGHHHHHHHHHHHHHGGGGGHHHHHHHHHHHHGHHHGGGGGHHHGHHGGGHHGHHHHHHHHHHHHHHHHGGGGGHHHHHHHHHGGHHHGGGGGGGHHHHHHGHHHHGGGGHHHHHHHHHHHHHHGGGGGGGGFGGGGGGGGHHGGGGGGGFFFFFFFFFFFFFFFFFFFFFFFFFFFFFFFFFFFFFFFFFFFFF
@M05620:37:000000000-D9766:1:1101:5684:9189 1:N:0:67
AGTGCCAGCTCTCAATCGCACAGGGGACCCAGGGCCTGGCCCCTCCATCCAGAAAACCTATGACCTCACCCGCTACCTGGAGCACCCCCTCCGCAGCTTGGCTGGGACCTATGTGAGTATCCAGCGTAGGAATCTGGGAGTTGGGGAGGAGTGAGGAGTTGGGGAAAGACAGTCCTAACCGTGGAGGGCTCTGGTAAATGATGGGGTGAGGAGGGGCTCTTTGGCTCCCACCAGTCCCCCTGTCTGGTCTA
+
>A>1>DD1>BFFGGGFBF11A0FCFEAAABBFBABA/BBGFHEHGGHHHGGGDGHFGGH1BEFGHDGHHHF>E/>EGHGH0BGHHH/>>EE>>E?E>FBFEHHGGGHHGHHHHHHHH1GHHHHHHGGGGGHHHHHGHH0FEHHHGGACGAEGH0DHCF/<DGGCEAEHHFFGHHGGGGGGGBGGAEGG.9EFFGFGGGGGGFFFF-;@EFFBFF@?@<FFFFFFFFF?FFFFFFFFFFFF@FFFFFFFFFB
@M05620:37:000000000-D9766:1:1101:18464:9194 1:N:0:67
GAGGCTGCTTTGGAAGAAACTCATAGATTACTGCAACAGTTCCCCCTGGACCTGGAAAAGTTTCTTGCCTGGCTTACAGAAGCTGAAACAACTGCCAATGGGATGCTACCCGTAAGGAAAGGCTCCTAGAAGACTCCAAGGGAGTAAAAGAGCTGATGAAACAATGGCAAGTAAGTCAGGCATTTCCGCTTTAGCACTCTTGTGGATCCAATTGAACAATTCTCAGCATTTGTACTTGTAACTGACAAGCC
+
AAAB>AFAFFFDGABBEGGGGGHHHADFHFFFH5DDFHCDFADA2BEFEGGBGHHHCFHHFGHFHHHFEFHHHHHECGGHHHFHH3DFFGEHHHHHGFHHH1BF1BGF@BFEFFGHGGHGHHGFFFFHHHHBGGEGGHFGEGHGCFGHHFEFFFHFHHDHH@2GGHFGHGGGFDH?@D1CGGFGGFHGGFGGFGHFHHGHHFHCEGFCFGC0CGHFFGFCGFGHF;0CGGGG;CFGG0;9CFGFGGGGGGE
@M05620:37:000000000-D9766:1:1101:5681:9210 1:N:0:67
AGTCCCAGCTCTCCATCGCACAGGGTACCCAGCGCCTGGCCCCTCCATCCAGAAAACCTATGACCTCACCCGCTACCTGGCGCACCCACTCCGCAGCTTGGCTGGGACCTATGTGAGTATCCAGCGTCGGCATCTGGGCGTTGGGGCGGCGTGCGGCGTTGGGGCCAGCCAGTCCTAACCGTGGCGGGTTCTGGTAAATGATGGGGTGAGGAGGGGCTCTTTGGCTCCCACCAGTCCCCCTGTCTGGTCTA
+
>>>3>BDFFFFFGGGFAAE2E2GAFA4BFBBF2AAAABGHGHGGGGHHHFGHHHH2BEGHBBGHH5BFGHH>>0>>GH3B1>?EEGG??GH0>E/E>B3BEGFGGGGGFF1GGGH?GHHFHF2FGGE/AC//>GHGHH.<@CGHGG.CG-;AB.BB-BBBBFBB.-AE.A.;BFFF//BFBFFB-@@BBFFFFF9;:FFFBFFFFFFBFFE/ADBBBBFFFFFFFFFFFFFFAFFFFFFFBFFFFFFFFFF
@M05620:37:000000000-D9766:1:1101:9506:9239 1:N:0:67
AGTGCCAGCTCTCAATCGCACAGGGGACCCAGGGCCTGGCCCCTCCATCCAGAAAACCTATGACCTCACCCGCTACCTGGAGCACCAACTCCGCAGCTTGGCTGGGACCTATGTGAGTATCCAGCGTAGGAATCTGGGAGTTGGGGAGGAGTGAGGAGTTGGGGAAAGACAGTCCTAACCGTGGAGGGTTCTGGTAAATGATGGGGTGAGGAGGGGCTCTTTGGCTCCCACCAGTCCCCCTGTCTGGTCTA
+
AA>>AFBFAFFFGDGFDFG1EAH0FEAFA0FH0FE//BG00GEFEGGHFAGF1A1ABEEGFF2GHFHGHHHEE/>EHFDH>BGHFGGEEFHFA///>>BB?CEF?EHFECGGF>GHHBBD>GDGHC?ABGGHHFFFFFC<ECGFCCFCGCC<CFD.<EG/DCC?EGHFFC/CGHHHHHFG99;9?AC@;F.BBFFFBBBBBFGGGB-9AFABAA?@=-:B/FFFBFFFFEFBEF/B/FFF@F9B/F/FFFF
@M05620:37:000000000-D9766:1:1101:13060:9243 1:N:0:67
AGTGCCAGCTCTCAATCGCACAGGGGACCCAGGGCCTGGCCCCTCCATCCAGAAAACCTATGACCTCACCCGCTACCTGGAGCACCAACTCCGCAGCTTGGCTGGGACCTATGTGAGTATCCAGCGTAGGAATCTGGGAGTTGGGGAGGAGTGAGGAGTTGGGGAAAGACAGTCCTAACCGTGGAGGGTTCTGGTAAATGATGGGGTGAGGAGGGGCTCTTTGGCTCCCACCAGTCCCCCTGTCTGGTCTA
+
AA>AAFFFBFFFGGGGGGGGGGHHGGGGGGHHFGGGGFHHHHGHGGGHHHHHHHGHHGHHHHHHHHHHHHHGGFGGHHHHGHHHHHHHGHHHGGGGGHHHGHHGGGHHGHHHHHHHHHHHHHHHHGGGGGHHHHHHHHHGGHHHGGGGGGEGHEHHHGHHHHGGGGHHHHFHHHHHHHHHGGGGGGGGEGGGGGFFGGGGGGGGGGFFFFFFFFFFFFFFFFFFFFFFFFFFFFFFFFFFFFFFFFFFFFF
@M05620:37:000000000-D9766:1:1101:17230:9252 1:N:0:67
GAGGCTGCTTTGGAAGAAACTCATAGATTACTGCAACAGTTCCCCCTGGACCTGGAAAAGTTTCTTGCCTGGCTTACAGAAGCTGAAACAACTGCCAATGGGATGCTACCCGTAAGGAAAGGCTCCTAGAAGACTCCAAGGGAGTAAAAGAGCTGATGAAACAATGGCAAGTAAGTCAGGCATTTCCGCTTTAGCACTCTTGTGGATCCAATTGAACAATTCTCAGCATTTGTACTTGTAACTGACAAGCC
+
ABBABAFBFFFFGGGGGGGGGGHHHGHHHGHHHHHHGHGBGHHHHGGGHHHHHHHHHHHHGHHHHHHHHHHHHHHHHHHHHHHHHHHHHHHHHHHHHHHHHGHHGHHGHHHGGGGHHHHHHHHHHGHHHHHHHHHHHHHHGGHGCFHFHHGHHHHHHHHHHHBHHHHHHHGHDHHGHHGHHGHHHHHGGGGGHHHHHHHHHHHHGHHHHHHHHHGHGHHHHGHHHHGGHGGGGGGGGFFGFGGGGGGFGGG
@M05620:37:000000000-D9766:1:1101:22602:9297 1:N:0:67
AGTGCCAGCTCTCAATCGCACAGGGGACCCAGGGCCTGGCCCCTCCATCCAGAAAACCTATGACCTCACCCGCTACCTGGAGCACCAACTCCGCAGCGTAGGAGTTGGGGAGGCGTGAGGAGTTGGGGAAAGACCGTCCTCACCGTGGCGGGTTCTGGTAACTGATGGGGTGAGGAGGGGCTCTTTGGCTCCCACCAGTCCCCCTGTCTGGTCTATCTCCTGCCCTTAGATCGGAAGAGCCCACGTCTGAA
+
>3>AAFFFBFFFGGGGFFFFEEGGEEFGEFHHFEGDFFHGFHGHGGHHHHHHHFFHHGHHHHGHHHHHHHHGGGFGHHGGFGHHGHHHGFFHGGGE>@EEGFHHGGHHGGCCC/>CC?CG1?G<GFGGF.FG<G0CAGGG0<GHGHHG-:@ABEGFGFFG00;FGGGFCDA=..AFDF;DFAEFFF/BFF/9E.ADEFFFFFFFF?FFFFFFFF/BFFFFFFFFFFF/BBFFFF.ADFFF.9AEF;EFEFF
@M05620:37:000000000-D9766:1:1101:21343:9321 1:N:0:67
GAGGCTGCTTTGGAAGAAACTCATAGATTACTGCAACAGTTCCCCCTGGACCTGGAAAAGTTTCTTGCCTGGCTTACAGAAGCTGAAACAACTGCCAATGGGATGCTACCCGTAAGGAAAGGCTCCTAGAAGACTCCAAGGGAGTAAAAGAGCTGATGAAACAATGGCAAGTAAGTCAGGCATTTCCGCTTTAGCACTCTTGTGGATCCAATTGAACAATTCTCAGCATTTGTACTTGTAACTGACAAGCC
+
A1AAAAFAFFFFFGGF11BFFGBGEFGHH1GHHHB1BBFDFHHHHGGGH0GHHHHHHHFFGGHHHHHHHHHHHHGGHHHHHHHHHHHGHEGHHHHHF1GGFE0G/GHHHGGGEG/GG1FGHGEHHGFHHGHGHHFHHEGFEGAC/BFGHHGHHHHFH1GDGF0?GHHHHHFGHHH@FHFFGHHHHHHGGFGGHHHDHHHHHBD0<0<CGHGHFH0CFCGHHG0CGCG0CFGGFFGGG0CFFGGBFFB0AEE
@M05620:37:000000000-D9766:1:1101:14694:9361 1:N:0:67
GAGGCTGCTTTGGAAGAAACTCATAGATTACTGCCACAGTTCCCCCTGGCCCTGGAAACGTTTCTTGCCTGGCTTACAGAAGCTGGAACAACTGCCCCTGGGATGCTACCCGTAAGGAAAGGCTCCTAGAAGACTCCCAGGGCGTCAAAGAGCTGCTGAAACCATGGCAAGTAAGTCAGGCATTTCCGCTTTAGCACTCTTGTGGATACAATTGAACCATTCTCAGCATTTGTACTTGTACCTGACCCGCC
+
CCCCCCFCFFFFGGGGGGGGGGHHHBGHHHAFHH4FEHF3DAF32EAF22BAG22FF33BBFGFDGGABGFHHHAGHHHGHHHHH2BGHBFHHCGH1?FFHEBG1BFHGHHGG//FGFHFGHHHHGHHHHHHFHHHH/GHGG/BB/?/@F0GHHH1FGDG1G0.>GHHHBFH1>FFGHHHH.GHHHHGGGGGFHHHHHHHHHHHGBGHHFFHGGB0C.;FGGFGGGGGGGGGGGGGGGGG0FFGGF//;@C
@M05620:37:000000000-D9766:1:1101:20096:9385 1:N:0:67
AGTGCCAGCTCTCAATCGCACAGGGGACACAGGGCCTGGCCCCTCCATACAGAAAACCTATGACCTCACCCGCTACCTGGAGCACCAACTCCGCAGCTTGGCTGGGACCTATGTGAGTATCCAGCGTAGGAATCTGGGAGTTGGGGAGGAGTGAGGAGTTGGGGAAAGACAGTCCTAACCGTGGAGGGTTCTGGTAAATGATGGGGTGAGGAGGGGCTCTTTGGCTCCCACCAGTCCCCCTGTCTGGTCTA
+
>>3>ADD4>FFFGFGGGGGGGCHHG?EC2BBF22EEDA2FAGG21B255BBGBGGGGDCGHHEGHHHHHH1EEEGGFFHHHHHHHHHHGHHHFFGGGFGHGHHGGGHHGGHHHHHHHHHHHGHHHGEFGGHHHHHHHHHGFHFHGGEGGFCGHHHHHGGGHHGGGGHHHGHHHHHHHHFACGFGDGGGCFGGGGFGGGFGGGGFG?FBFFFFFFBBBBFFFFFFFFFFFFFFFFFFFFFFBFFFFFFFFFF
@M05620:37:000000000-D9766:1:1101:22453:9393 1:N:0:67
GAGGCTGCTTTGGAAGACACTCCTCCATTACTGCACCCACTCCCCCTGACCCTGGATGCGTTTTTTTGCTGGCTTACAGAAGCTGAAACCACTGCCCCTGGGATGCTACCCGTACGGAAAGGCTCCTAGAAGACTCCCAGGGAGTCAACGAGCTGATGAAACCATGGCAAGTAAGTCAGGCATTTCCGCTTTAGCACTCTTGTGGATCCAATTGAACCATTCTCAGCATTTGTACTTGTAACTGACCCGCC
+
A@AAAAFAFFFDGCAFG1BB1BBF00B13DFFHHDGHG00B0B0A/AB00B0BB/B110A/B//BFE/BFFBEF01BBGHHGF11B1B@B/?BBFGA/?FAE0F>FH2FHHGGC/BA/C<GFH1CFCGGGHBGHHBG/?FEC/E?0111..<CEG1<0=GDFGEFFHG<CC<DGH;CG;CC.GCCCGGE?CFFFGGG;BFGFCF.099BBF0;B09F.FFFFBCB0/9:B/B/;FFFFB9/;9;BF/-9;@
@M05620:37:000000000-D9766:1:1101:21789:9398 1:N:0:67
AGTGCCAGCTCTCAATCGCACAGGGGACCCAGGGCCTGGCCCCTCCATCCAGAAAACCTATGACCTCACCCGCTACCTGGAGCACCAACTCCGCAGCTTGGCTGGGACCTATGTGAGTATCCAGCGTAGGAATCTGGGAGTTGGGGAGGAGTGAGGAGTTGGGGAAAGACAGTCCTAACCGTGGAGGGTTCTGGTAAATGATGGGGTGAGGAGGGGCTCTTTGGCTCCCACCAGTCCCCCTGTCTGGTCTA
+
BCABCFFFCFFFGGGGGGGGGGHHGGGGGGHHGGGGGGHHHHGHGGHHHHHHHHHHHGHHHHHHHHHHHHHGGGGGHGHHHHHHHHHHGHHHGGGGGHHHGHHGGGHHGHHHHHHHHHHHHHHHHGGGGGHHHHHHHHHGEHHHGGGGGGGHHHHHHGHHHHGGGGHHHHHHHHHHHHHHGGGGGGGGGGGGGGGGGGGGGGGGGGFFFFFFFFFFFFFFFFFFFFFFFFFFFFFFFFFFFFFFFFFFFFF
@M05620:37:000000000-D9766:1:1101:5740:9414 1:N:0:67
GAGGCTGCTTTGGAAGAAACTCATAGATTACTGCAACAGTTCCCCCTGGACCTGGAAAAGTTTCTTGCCTGGCTTACAGAAGCTGAAACAACTGCCAATGGGCTGCTACCCGTAAGGCAAGGCTCCTAGAAGACTCCAAGGGAGTAAAAGAGCTGATGAAACAATGGCAAGTAAGTCAGGCATTTCCGCTTTAGCACTCTTGTGGCTCCAATTGAACAATTCTCAGCATTTGTACTTGTAACTGACAAGCC
+
A?AB>AFBFFFDGBBGGGCGGGHHHGHHHHFFGHBGFHCGGDBBBEEAAGFGHGEF332FBGHDGHHBBB3BFGHBBBBGHHFGHB3GBFEHHHHGHHHHF1CG1?FDGHHEG@FBE3??FFF3B?BFFGH3B3D?FBCFEDEG/BDFH@/@2@F2GDFGFHHGFFG?=FE??DG??F1>>F><1>=<C.<C0==GH</=D<DC..;0C:C:;:CHCGGHG00=:<:0;;090;;FGG;BFGF09CFFAEE
@M05620:37:000000000-D9766:1:1101:22911:9426 1:N:0:67
GCGGCTGCTTTGGAAGCAACTCATAGATTCCTGCCCCAGTTCCCCCTGGACCTGGAAACGTTTCTTGCCTGGCTTACAGAAGCTGAAACAACTGCCAATGGGATGCTACCCGTAAGGAAAGGCTCCTAGAAGACTCCAAGGGAGTCAAAGAGCTGATGAAACCATGGCAAGTAAGTCAGGCATTTCCGCTTTAGCACTCTTGTGGATCCAATTGAACAATTCTCAGCATTTGTACTTGTAACTGACAAGCC
+
111>A>AAFF@DBFG11BBF0FAF3DFHH3FGHH00A0BBDFFHHG/FF0BBFEGHH10BFGHHAGFGHHHHHH>1FGG@GHH1BGEGH0?FGHHH1BFFHHHHGGHHHHHGGC/EHHHHHHHHHGHHHHHHHHHHH1FHGGHGC0@@>GFGHHHDGHHHFH0/FFHHGFFH1GHGHHFHHAGHGHHGGGGGHHHHHHFHHHHHGHHHHHHHHH0CG0CFGGGGGGGGGGGGFGGGGGGG0FGGGG00:EG
@M05620:37:000000000-D9766:1:1101:16590:9429 1:N:0:67
AGTGCCAGCTCTCAATCGCACAGGGGACCCAGGGCCTGGCCCCTCCATCCAGAAAACCTATGACCTCACCCGCTACCTGGAGCACCAACTCCGCAGCCTGGCTGGGACCTATGTTGCGTCTCCCGCGTCGGACTCTGGGCGTTGGGGCGGCGTGCAGCGTTGGGGAACGCCAGTCCTACCCGTGGCGGGTTCTGGTAAATGATGGGGTGCGGCGGAGCTCTTTGGCTCCCACCAGTCTCCATGTCTGATCT
+
>>>1>BDC1CFFG1FBBFFCEEHHGGEA0BAA0BEA/AFC0FF/EGF1BGEE101BBFFCGH2GGFG@F>0>E>/FHD@FBFGEFH0>EGHHGGG/E/BBF0G/A/GAG01<<G22B/?/?GG0?<CCC->-@CHHBF/.-<A-CCCC@@GG??B-;;;:B@-@;-AEB-;B=F//;B/;A9AA;=@>9;;FFFF/99//;///99-;--;--;@--@FB//B/:BFFE9-9AA-FF//9/9;FFBF/9;B
@M05620:37:000000000-D9766:1:1101:17599:9429 1:N:0:67
AGTGCCAGCTCTCAATCGCACAGGGGACCCAGGGCCTGGCCCCTCCATCCAGAAAACCTATGACCTCACCCGCTACCTGGAGCACCAACTCCGCAGCTTGGCTGGGACCTATGTGAGTATCCAGCGTAGGAATCTGGGAGTTGGGGAGGAGTGAGGAGTTGGGGAAAGACAGTCCTAACCGTGGAGGGTTCTGGTAAATGATGGGGTGAGGAGGGGCTCTTTGGCTCCCACCAGTCCCCCTGTCTGGTCTA
+
AA>AAFFFAFFFGGGGFFGGG0F0AE0EEGFHFEEG/FHHHHEGEGHHHECH1GABGEHHFFBFFAEGGGH@E@@GHHHHFHHHHGHHGHHHGGGECFHHCHHGGGHHGHHHHHHHHGHHHHHHHGGGGGHHHHHHHHHGGHHHGGGGGGFHHHHHHGHHHHGGGGHHHHHHHHHHHHHHGGEGGGGGEFGGGGFGGGGGGGGGGGF@FFFFFF@@@@FFFFFFFFFFFFFFFFFFFFFF@FFFFFFFFFF
@M05620:37:000000000-D9766:1:1101:22910:9445 1:N:0:67
GAGGCTGCTTTGGACGAAACTCATAGATTACTGCAACAGTTCCCCCTGGACCTGGACAAGTTTCTTGCGTGGCTTAAAGAAGTTGAAACAACTGCCAATGTTCTACTACCCTTAAGGAAAGGCAACTAGAATACTACAAGGGAGGAAAACAGATGATTAAACAATGGAAAGTAAGTCAAACATTTACGCTTTAGCACTATTAGTGATCCAATTGAACAATTCACAAAATTTGGACTTTTAACTTACAAGCC
+
>3AA34B>BBB4B44AEF2AEGHHGCGGHH35DB3B3G2AB55322AA2BABFFAF131BD5FADFG50B1A0BF355DBFG@BF44B3B?BFGFBFHFH444B4BB4BBB333B43333??/00?3?3BB44344B?22///?/<22C2/22222@22?11?/?1?<1?01<1=1>>11><11111....<00==D00=<00000=000000:;:0;/<000<00..;9000;;FF0000;00;;9C:;.
@M05620:37:000000000-D9766:1:1101:11980:9448 1:N:0:67
GAGGCTGCTTTGGAAGAAACTCATAGATTACTGCAACAGTTCCCCCTGGACCTGGAAAAGTTTCTTGCCTGGCTTACAGAAGCTGAAACAACTGCCAATGGGCTGCTACCCGTAAGGAAAGGCTCCTAGAAGACTCCAAGGGAGTAAAAGAGCTGATGAAACAATGGCAAGTAAGTCAGGCATTTCCGCTTTAGCACTCTTGTGGATCCAATTGAACAATTCTCAGCATTTGTACTTGTAACTGACACGCC
+
A>AABBFBFFFFGGGGCFGGGGFGHHHHHFGGHHADGHFBAFGHHGEG22BGGF2BGA2BFHFHGHHHHHHHHHG3FGGDGHHGB3FGHBHHHG3F333B3F1BEFEHHHFG>EACGGFGGHG30?FGGHFGHBGHH3FGAECD?23BF>FFGG<@FF2FFG2<FFFHFGFDFF11@F><><<FGGHGGGGEBGHHFCGHFDHHDGGHHFFFHHECC0:GHBCHH0C0FFFFFFGGBBFF0CFF0F00CA9
@M05620:37:000000000-D9766:1:1101:3645:9455 1:N:0:67
AGTGCCAGCTCTCAATCGCACAGGGGACCCAGGGCGTGGCCCCTCCATCCAGAAAACCTATGACCTCACCCGCTACCTGGAGCACCCACTCCGCAGCTTGGCTGGGACCTATGTGAGTATCCAGCGTAGGAATCTGGGAGTTGGGGAGGAGTGAGGAGTTGGGGAAAGACAGTCCTAACCGTGGAGGGTTCTGGTAAATGATGGGGTGAGGGGGGGCTCTTTGGCTCCCACCAGTCCCCCTGTCTGGTCTA
+
>A>3>BFFBFFFG4FGBAF2A2BAF22AE2BF2BE2AEFGHHGHGGHHHEHHHHH2GGHHGDGHHDFGHHHEE/>EGHEH2BFHHHE??FHB>?/E>FBBEGHGGGHHGHHHHHHFHFHHHHHHHGGEDGGHHHHHHH0FEHHHGG.AD.=CH0DH<EHHHHGGEDHH/GGGGGGGGGGGGGGGAEGGCFGGGGFGGGFFFFFFFFFFFFF.@FFFFFFFFFFFFFFFFFFFFFFFFFFFFFFFFFFFFFF
@M05620:37:000000000-D9766:1:1101:3245:9457 1:N:0:67
GAGGCTGCTTTGGAAGAAACTCATAGATTACTGCAACAGTTCCCCCTGGACCTGGAAAAGTTTCTTGCCTGGCTTACAGAAGCTGAAACAACTGCCAATGGTATACTACCCGACCGGAAAGGAAACTCGCCGACACCACTTGAAGCGAGGAAAAGATGTAACGAAATCAAGGCATGCAAGCCATGCAGCTTTCGCACACTAGTGGATCGCATTGAACTATTCTCAGCATATGAACTTGTCCTTGACCTGCC
+
BAABBBFBFFFFGGGGGGGGGGHHHHHHHHHHHHHHHGHFHHHHHGGGHHHHHGHHHHFHHHHHHHHHHHHHHHHHHHHHHHHHHGHHHHHHHHHHHHH3B@4444BFBBB?///>E/E/FG23B?BFFGG/B////???1?<111/?/<<000>><11=0<.<...0=0=/<C0;CG0;:;/00;C0;GFB0:.9:-.;/0;0.9;B..;CA0BFF09//;//9/;/;/////9;9///;/9/////;.;
@M05620:37:000000000-D9766:1:1101:14739:9457 1:N:0:67
AGTGCCAGCTCTCAATCGCACAGGGGACCCAGGGCCTGGCCCCTCCATCCAGAAAACCTATGACCTCACCCGCTACCTGGAGCACCAACTCCGCCGCTTGGCTGGGACCTATGTGAGTATCCAGCGTAGGAATCTGGGAGTTGGGGAGGAGTGAGGAGTTGGGGAAAGACAGTCCTAACCGTGGAGGGTTCTGGTAAATGATGGGGTGAGGAGGGGCTCTTTGGCTCCCACCAGTCCCCCTGTCTGGTCTA
+
33>AAFFFBFBFGGGGGAFCE?GDFEFGGGHGFEEEEAGHHHGHGGGHHHCHD33FGEEBFHFHHHHHHHHGGGEEHHG?GHG?FHHHGFGHGG/EEEFGGHHGCDFHGHH1DFBFFF2FDGFFHCC/</GD1FGHHHGCDFH1DCFCCDDGAFHEHGHHHHCGGDH.F:/:;:FFGGG.B9C-..CBCFFGGGFBBFFFGBFFFFF?EFFF.DBBBBFFFFFFFFBFFFEF.9B9BFF?BEFFFFFB/B/
@M05620:37:000000000-D9766:1:1101:27967:9490 1:N:0:67
AGTGCCAGCTCTCAATCCCACAGGGACCCAGGGGCCTGCCCCCTCCTTCAAGAAACCCAAGGACTGCACCCGCTACCGGAAGCACAACCCCCGCAGCTTGGTTGGAACCAATGTAAGTATCAAGCGAAGGAATCTGGAGGTTGGGAGGAAGTACGGCGTTGGGGAAAGCCAGTCCTAACCGTGGAGGGTTCTGGTAAATGATGGGGTGAGGAGGGGCTCTTTGGCTCCCACCAGTCCCCCTGTCTGGTCTA
+
AAAAAFFFAFFFGF3BB1BBF?FFGCFEEC0BE0EAEF0BFG?AEA01BFF2FHH0FC/A//BF0/0BBGA>//>E0/>//>?GHHHG/?///>EEBH1GC1/<<11?F0/?GB22@>2FGD<<F//<><GBGGFGH10.>0>@C..-./<<0;..-:;;AGG-.;.././9CFGFGGGGG.E--:A-;AAFFFBBFFF/;BFFF-;@EF-/;B@@@@EFFFFFFEFA-BF-9A9BFFFF@?BFFFF/;BB
@M05620:37:000000000-D9766:1:1101:25313:9498 1:N:0:67
GAGGCTGCTTTGGAAGAAACTCATAGATTACTGCAACAGTTCCCCCTGGACCTGGAAAAGTTTCTTGCCTGGCTTACAGAAGCTGAAACACCTGCCAATGGTACCCTAAACGAAAGGAACTTCTAATAGCCGAATCCAGGAAAATAGCCGAGCTAATAAACCCATGGAACGTACGTCAGGCCTTTCCACTATCGCACTCTTGTGGATCCAATAGCCCCCTTCACCGCATTTGTAATTTGACATGACACGCC
+
BBBBBBFAFFFFGGFFFGFGGGHHHHHHHHHHHHFHGHHGHHHHHGGFGFGHHHHGGFHHBFHHHHHGHHHHHHHGHHHHGHHHHGGHGH1EGHHHHHHHFBF43BG2BGEF1FEEGF3F344BFGHH433?E@FEGF22/2B2?B2B2?BCC/2@22@????F0F0FG1>FG.<>F.CGHEHEHHH00=/<0=<:ADFFGH::.<GFFHHF0009=.--.;000;:9..;;90;9;00;BFFFFFF/;@E
@M05620:37:000000000-D9766:1:1101:7932:9502 1:N:0:67
AGTGCCAGCTCTCAATCGCACAGGGGACCCAGGGCCTGGCCCCTCCATCCAGAAAACCTATGACCTCACCCGCTACCTGGAGCACCAACTCCGCAGCGTAGGAGTTGGGGAGGCGAGATGCTTTGGGGCGAGCCCGTCCTCCCCGTAGCGGGTTCTGGTACCTGATGGAGAGCTTAGGGGCTCTTTGGCTCCCCTCAGTCCCCCTGTCTGGTCTGTCTCCTGCCCTTCGATCAGCAGATCCGCCGTCTGAA
+
BCCCBFFFCFFFGGGGGGGGGGHHGGGGGGHHGGGGGGHHHHGHGGHHHHHHHFHHHGHHHHHHHHHHHHHGGGGGHHHHHHHHHHHHGHHHGGGGGGG/E?3?GFDF/BFDG/D/></1?11==?E-.-<--=:C::..=C..A.-;.-;9-.9:0;;0:9;BB00;/90;;:0;00..-;./0:BF:BB.99/.;0B900:.;AFF0BF00:/;;FFFFE0.;;B/AEBF.;9BAF0;B..AA:9::0:
@M05620:37:000000000-D9766:1:1101:18079:9502 1:N:0:67
GAGGCTGCTTTGGAAGAAACTCATAGATTACTGCAACAGTTCCCCCTGGACCTGGAAAAGTTTCTTGCCTGGCTTACAGAAGCTGAAACAACTGCCAATGGGATGCTACCCGTACGGAAAGGCTCCTAGAAGACTCAAAGGGCGAAAACGCGCTGCTGAACAACTGGCAAGTACGTCAGGACTTTCCGCTTTAGCACTCTTGTGGATCCAATTGACAAATTCTCAGCATTTGTACTTGTACCTGAAACGCC
+
BBCCCBFCFFFFFGGGGGGGGGGHGHHHGHHHHHHHHHHGFHGHHGGGHHHHHHHHHHHGFGHHHHHHHHHHHHHHHHHGHGHHHHHHHHGHHHHHHHGHHHHH1BFGHHHG1>>>>?F/FGHHHG3F4?FG3BFH2?FGH/?>/<>@2</>DG-<F1=GC1<<GHHCH0C000.<GGGH/.=GHHHGGGG.9CFFGGFGGGGGGFGGGGBFG0C000;FGGGGGGB0FFFFFFFFFBFF/FFFB/:/;CF
@M05620:37:000000000-D9766:1:1101:13113:9563 1:N:0:67
AGTGCCAGCTCTCAATCGCACAGGGGACCCAGGGCCTGGCCCCTCCATCCAGAAAACCTATGACCTCACCCGCTACCTGGAGCACCAACTCCGCAGCTTGGCTGGGACCTATGTGAGTATCCAGCGTAGGAATCTGGGAGTTGGGGAGGAGTGAGGAGTTGGGGAAAGACAGTCCTAACCGTGGAGGGTTCTGGTAAATGATGGGGTGAGGAGGGGCTCTTTGGCTCCCACCAGTCCCCCTGTCTGGTCTA
+
ABAAAFFFCFFFGFGGGGGGGGHGGEEEGGHHBEEFGGHHHHGHGGHHHHHHHGHHHGHHHFGHHFHHHHHGG>EGHHHHFHHHHHFGFHHHFGGGGHGHGHHGGGHGGHHHHHHGHHHGHHHHHGEGGGFHFHHHHHFFGHHHGGEFGGEHHGHHHGHHHHGGGFHHGHHHHHHHHHHHGGGGGEGGGGGGGGFFGGGGGGGGGGFFFFFFFFFFFFFFFFFFFFFFFFFFFFFFFFFFFFFFFFFFFFF
@M05620:37:000000000-D9766:1:1101:14730:9564 1:N:0:67
AGTGCCAGCTCTCAATCGCACAGGGGACCCAGGGCCTGGCCCCTCCATCCAGAAAACCTATGACCTCACCCGCTACCTGGAGCACCAACTCCGCAGCTTGGCTGGGACCTATGTGAGTATCCAGCGTAGGAATCTGGGAGTTGGGGAGGAGTGAGGAGTTGGGGAAAGACAGTCCTAACCGTGGAGGGTTCTGGTAAATGATGGGGTGAGGAGGGGCTCTTTGGCTCCCACCAGTCCCCCTGTCTGGTCTA
+
BCBCCFFFCFFFGGGGGGGGGGHHGGGGGGHHGGGGGGHHHHGHGGHHHHHHGHHHHGHHHHGHHHHHHHHGGGGGHHHHHHHHHHHHGHHHGGGGGHHHGHHGGGHHGHHHHHHHHHHHHHHHHGGGGGHHHHHHHHHGGHHHGGGGGGGHHGHHHGHHHHGGGGHHHHGHHHHHHGHHGGGGGGGGCFGGGGFFGGGGGGGGGGFFFFFFFFFFFFFFFFFFFFFFFFFFFFFFFFFFFFFFFFFFFFB
@M05620:37:000000000-D9766:1:1101:23026:9580 1:N:0:67
GAGGCTGCTTTGGAAGAAACTCATAGATTACTGCAACAGTTCCCCCTGGACCTGGAAAAGTTTCTTGCCTGGCTTCAGAAGCTGAAACAACTGCCAATGGGATGCTACCCGTAAGGAAAGGCTCCTAGAAGACTCCAAGGGAGTAAAAGAGCTGATGAAACAATGGCAAGTAAGTCAGGCATTTCCGCTTTAGCACTCTTGTGGATCCAATTGAACAATTCTCAGCATTTGTACTTGTAACTGACAAGCCA
+
CBCCCCFCFFFFGGGGGGGGGGHHHHHHHHHHHHHHGHHHHHHHHGGFGHHHHHHGGFHHFGHHHHHHHHHHHHHHGGGHGHGHFDFHFHHFHHHGHGHHHHHGFHHHHGE?EFHHHGHHHHHHGHHHHFHHHHHHHHHGGHGGHHHHHGHFHHHHHHHHHFGHHHHHGGHGHHHHHHGHHHHHHHGGGGGHHHHHHHFGHGHGGHGHHHHHHHHGGFHHHHHHFHH0;<BCFGGGBGGGGGGGGGGGGGB
@M05620:37:000000000-D9766:1:1101:17348:9591 1:N:0:67
AGTGCCAGCTCTCAATCGCACAGGGGACCCAGGGCCTGGCCCCTCCATCCAGAAAACCTATGACCTCACCCGCTACCTGGAGCACCAACTCCGCAGCTTGGCTGGGACCTATGTGAGTATCCAGCGTAGGAATCTGGGAGTTGGGGAGGAGTGAGGAGTTGGGGAAAGACAGTCCTAACCGTGGAGGGTTCTGGTAAATGATGGGGTGAGGAGGGGCTCTTTGGCTCCCACCAGTCCCCCTGTCTGGTCTA
+
AA>AAFFFBFFFGFGGFFCCEEHDGGEGGGHHFGGGGGHHHHGHGGHHHHHHHGHHHGHHGHHHHHHHHHHGGEEGHHHHGHHHHHCGFFHFEGGGGHGHGGHGGGHHGHHGGHHHHHGHHHHHHGGGGGHHHHHHGGFGGHHGGGEGGGFHHEHGHGHHHGGGGGGGHGHHHHHHHHHHGGGGGGGGEFGGGGGGGGGGGGGGGGFFFFFEFFFFFFFFFFFFFFFFFFFFFFFFFFFFFFFFFFFFFFF
@M05620:37:000000000-D9766:1:1101:17819:9591 1:N:0:67
AGTGCCAGCTCTCCATCGCACAGGGGACCCAGGGCCTGGCCCCTCCATCCAGAAAACCTATGACCTCACCCGCTCCCTGGAGCACCCACTCCGCAGCTTGGCTGGGACCTATGTGAGTATCCAGCGTAGGAATCTGGGAGTTGGGGAGGAGTGAGGAGTTGGGGAAAGACAGTCCTAACCGTGGAGGGTTCTGGTAAATGATGGGGTGAGGAGGGGCTCTTTGGCTCCCACCAGTCCCCCTGTCTGGTCTA
+
>1>>>D1@1CFFG1G1EEFAECH0F?AE00AG0BBAAFGC0FEAEF0FFG1F10B0FEEFEFAGG1F1B0BEE//BF0BG0BBFHH//?GHFAECE@F1</F1FGAGHGGG1F>D211>BFGF1FCCCCAD1?GGHEG0?CF1C--.<-<<<C0<<<CGHHBCCG?.:CCGFGHHHFHGA-.;-9..-9;FFFGGBFBBBBFBFFF99-:-/A-=?@@FBBFFFF/BEF-9AAFBFFBAB?E9FFFF/BFB
@M05620:37:000000000-D9766:1:1101:9210:9594 1:N:0:67
AGTGCCAGCTCTCAATCGCACAGGGGACCCAGGGCCTGGCCCCTCCATCCAGAAAACCTATGACCTCACCCGCTACCTGGTGCACCATCTCCGCAGCTTGGCTGGGACCTATGTGAGTATCCAGCGTAGGAATCTGGGAGTTGGGGAGGAGTGAGGAGTTGGGGAAAGACAGTCCTAACCGTGGAGGGTTCTGGTAAATGATGGGGTGAGGAGGGGCTCTTTGGCTCCCACCAGTCCCCCTGTCTGGTCTA
+
>AAAAFFFBFFFGGGGGGG2E?BCFEGEEEFH2BEEGFHHHHEHGGGHHGHHHEHHHGHHHFFHFHCGHHHGGEEGGHHH3BB3BGH3BGHFEEECEHGHGHHCFGHHGHHHHHHHHHHFFHHHHG?EGFHHHHHHHHHGEHHHGGFGG?EHHHFHHGHEHGGGGGHHGHHHHGHHHFHHGECFDGGG:9FGGG0FFFGFGGGFFDACFFFFFFFFFFFFFFF/BFFFFFFFFFFFFFFFFFBFFBFFFFB
@M05620:37:000000000-D9766:1:1101:8196:9600 1:N:0:67
AGTGCCAGCTCTCAATCGCACAGGGGACCCAGGGCCTGGCCCCTCCATCCAGAAAACCTATGACCTCACCCGCTACCTGGAGCACCAACTACGCAGCTTGGCTGGGACCTATGTGAGTATCCAGCGTAGGAATCTGGGAGTTGGGGAGGAGTGAGGAGTTGGGGAAAGACAGTCCTAACCGTGGAGGGTTCTGGTAAATGATGGGGTGAGGAGGGGCTCTTTGGCTCCCACCAGTCCCCCTGTCTGGTCTA
+
AA>AAFF@3FFFGGGGGG2FGGHHGGGAEEEFG2FG2BFFBGG1EGHDGHHHFFFHHGH3FGFGHHGGGE?EGEEGHFHHHHHGGHHHGG3FFGA>ECFG/33FA?B0EGCHHD221F2GHFDDHC</BE1FCDHDBF<FGHGH/@<@<.><<DDCFACFHF?-.:CFFCFHG:0CGCGFBGE?AEF@9AFGFG;FFFFFGB00AD9@AFF/D9-99BF/9B/9FFF.AFFFFFBFFBAD>EFFFBFFBFB
@M05620:37:000000000-D9766:1:1101:24730:9609 1:N:0:67
GAGGCTGCTTTGGAAGAAACTGATAGGCTACGGCAAAAGTTCCCCCAGGACCCGGGCAAGATTCTTGCCCGGCTTACCGAAGCTGAAACACCGGCTAATGTCTTACAAGATCCTACCCGTAAGGAAATGCTCCTAGAAGACTCCAAGGGAGTAAAATACCTGATGAAACAATGGCAAGTAAGTCAGGCATTTCCGCTTTAGCACTCTTGTGGATCCAATTGAACAATTCTCAGCATTTGTACTTGTAACTG
+
AAAAAAFAFFFFGGGGEGGGG1B3DB011A0BEEA0BF0B2AD1AB/B//BB/////A/B011D221B@1/////110B/E/>G111F10BE/E@//BFG2>22BGH11B11BB>BFBC?<CG<@FH11??GHHF1?GGH??<FFGG>.>>E>>FF1<0<=<CG0=DDGGGFG<CHHEH;C;;0C0/C::;CGF9CEBGC0;BFBFFGGGGGB;0;9C;CFFFF;FF;;BFBBFF/BFFB;;;F/9:BB9/
@M05620:37:000000000-D9766:1:1101:20418:9635 1:N:0:67
GAGGCTGCTTTGGAAGAAACTCATAGATTACTGCAACAGTTCCCCCTGGACCTGGAAAAGTTTCTTGCCTGGCTTACAGAAGCTGAAACAACTGCCAATGGGATCATACCCGTACGGGAAAGCTAATAGAAGCATAACAGGGCGACACAGCGCTGCTGCACACCTGGCAAGTCCGTCAGGCCTTTCCACTTTCGCACTCTTGTGGATCCAATTGCACCATTATCAGCATTTGTACTTGTACCTGACACGCC
+
AABCCCFCFFFFGGGGGGGGGGFHHHHHHHHHHHFFGGGFHHHHHGGGHHHHHHHHHHFGGHHHHHHGHHHHHHHFHHHHHGHHHHHHHHGHHHHHHHHHGHB31?DB3BFEGEEEE/>>/BF334DD433D33B33BD?/?B//><<2F///?/<<>1<F1<.<<FGHFGH00.<<<</<<:/0<G0;=GC0CFACG/;90;0;0;CF00;CBBF0;.0;0;09090CB0F9FFGFFFFFFFFF/BF.-;
@M05620:37:000000000-D9766:1:1101:20424:9654 1:N:0:67
GAGGCTGCTTTGGACGAAACTCATAGATTACTGCAACAGTTCCCCCTGGACCTGGAAAAGTTTCTTGCCTGGCTTACAGAAGCTGAAACAACTGCCAATGGGATGCTACCCGTAAGGAAAGGCTCCTAGAAGACTCCAAGGGAGAAAAAGAGCTGATGAAAAAATGGCAAGTAAGTCAGGCATTTCCGCTTTAGCACTCTTGTGGATCCAATTGAACAATTCTCAGCATTTGTACTTGTAACTGACAAGCC
+
>3AB>>FAFBB4G44AAEAEGGHHHGGGGFADG53BCGFGHDDBBEAAAFABGGEF332BBDGDFFGBBBFGFHG3BBBFGHBFGB3GBFBFGHHFFHGH31BB1BFFGGHGG@EF?DBBFFG30/BF4BG3FBB2BBF?ADHD/@<GG?<<2@11F?1FG1?ACDHCCFF=FDG>>F10CC<<<0=<..CG<;;0CG/CGC;0:;GHHCC0:;BB;FFB900;B;:0CFGF;;BCF0;FCFFBFGGGGAE
@M05620:37:000000000-D9766:1:1101:22935:9676 1:N:0:67
AGTGCCAGCTCTCAATCGCACAGGGGACCCAGGGCCTGGCCCCTCCATCCAGAAAACCTATGACCTCACCCGCTACCTGGAGCACCAACTCCGCAGCTTGGCTGGGATCTGGGCGTTGGGGCGGCGTGAGGAGTTGGGGCCCGCCCGTCCTCCCCGTGGAGGGTTCTGGTAACTGATGGGGTGAGGCGGGGCTCTTTGGCTCCCACCAGTCCCCCTGTCTGGTCTCTCTCCTGCCCTTAGCTCGGACGAGC
+
AB>AAFFFCFFFGGGGGFGAECHFGEEFGGHGAEFFGGHHHHGHGGHHHHHHHHHBGFHHHFHHHFGHHHHGG>FFHHFHBFGHHH11EGHGEFCGFHGHGGHGGGHHGHHHH/CFGF0B//<C<CGG.EHGC;CGHG?A?-A?DDCGGGG0BFFFFFFDEFFFFFFFF;:00;:BFFFFFFF.AF.@DFFFFFFFFFFFFFFFBFDFFFFFFFFFFFFFFFFFF0BBFFFFFFFFFFFFBFFFFA-@-@;
@M05620:37:000000000-D9766:1:1101:21356:9677 1:N:0:67
AGTGCCAGTTCTCAATCGCACAGGGGACCCAGGGCCTGGCCCCTCCATCCAGAAAACCTATGACCTCACCCGCTACCTGGAGCACCAACTCCGCAGCTTGGCTGGGACCTATGAGTATCCAGCGTAGGAATCTGGGAGTTGGGGCGGAGTGAGGAGTTGGGGCAAGACAGTCCTAACCGTGGAGGGTTCTGGTAAATGATGGGGTGAGGAGGGGCTCTTTGGCTCCCACCAGTCCCCCTGTCTGGTCTATC
+
>AAAAFFF1DFFGGGGGFGAECHHGEGGGGHHGGGGGGHHHHGHGGHHHHHHGGFGHGHHHBFHHHHHHHHGGGGGHHHFHHHGHHFHGHHHGG/EEFHHCHHGGGHHGHHHHHHHHHGHHGHG?/>BGHHHHDGH0FCGHGGG.ACCGGHHHHGGHHHGGG.-CEFGFFCFGFGGGGGGG@BFF@BFFFFFFFFFFBFFFFFF;@EFFFFF@@@@FFFFFEFBFEFFFFFF9BFFFF@FFFFFFFBFFFB
@M05620:37:000000000-D9766:1:1101:22412:9685 1:N:0:67
AGTGCCAGCTCTCAATCGCACAGGGGACCCAGGGCCTGGCCCCTCCATCCAGAAAACCTATGACCTCACCCGCTACCTGGAGCACCAACTCCGCAGCTTGGCTGGGACCTATGTGAGTATCCAGCGTAGGAATCTGGGAGTTGGGGAGGAGTGAGGAGTTGGGGAAAGACAGTCCTAACCGTGGAGGGTTCTGGTAAATGATGGGGTGAGGAGGGGCTCTTTGGCTCCCACCAGTCCCCCTGTCTGGTCTA
+
AAAAAFFFBFFFGGGGGGGGGGHGGEGGGGHHGGGGGGHHHHGHGGFGHHHHHFHHHGHGHHHHHHHGHHHGGGGGHHHHGHHHHHFGGHHHGGGGGHHHGHHGGCGFGHHHHHBHGHHGHHHHGCCD@DFDGHFFFEGCEFGHFGGGGGEHHHGFGDFHHCFFGGEFFHFFHHHBGCGHGGGGGGGGGGGGGGFFGGGGGGFGGGFFFFFFDFFF;DFFFFFFFFFFFFFF.99BFFFF@AFFFBFFFFB
@M05620:37:000000000-D9766:1:1101:22925:9691 1:N:0:67
AGTGCCAGCTCTCAATCGCACAGGGGACCCAGGGCCAGGCCCCTCCATCCAGAAAACCTATGACCTCACCCGCTACCTGGAGCACCAACGCCGCAGCTTGGCTGGGATCTGGGAGTTGGGGAGGAGTGAGGAGTTGGGGAAAGACAGTCCTAACCGTGGAGGGTTCTGGTAAATGATGGGGTGAGGAGGGGCTCTTTGGCTCCCACCAGTCCCCCTGTCTGGTCTATCTCCTGCCCTTAGATCGGACGAGC
+
>1>AAFFFAFFFGFGGGAFFGCF0BA0AFEGHGEEE/ABAFBEGEEHHH01B1F10BBGF112DB1BFFGH/E/EEEG1BBFG/BFAGE/EGGE/E/BFH/FGG//GFFHFDBGFGHFHGGFGGEGFC>><<CHHHGGGG?CGG<<CDGHHHGHHGGCCAHGCAFFFFB;9BBBFG0CBEG.;AFFGGG?@;@FFFFFFFFFEFFF;AF:BFF?A;E9BFFFFBFBFF/BBFFFFEFFFFFF9-;A-;;@>
@M05620:37:000000000-D9766:1:1101:10141:9703 1:N:0:67
GAGGCTGCTTTGGAAGAAACTCATAGATTACTGCAACAGTTCCCCCTGGACCTGGAAAAGTTTCTTGCCTGGCTTACAGAAGCTGAAACAACTGCCAATGGGCTGCTACCCGCAAGGAAAGGCTCCTAGAACACCCCAAGGGAGTAAAAGAGCCGATGAAACAATGGCAAGTAAGTCATGCATCCCCGCTTTACCCCTTCTGTGTATTCAATTGAACAATTCTCACTACTCGGACTTGTAACTGACAACTC
+
CBBCCCFCFFFFGGGGGGGGGGHHHHHHHHHGHHHHHHHFHHHHHGGGHHHHHHHGGHHHGHHHHHHHHHHHHHHHHHHHHHHHHHHHHHHHHHHHHHHH311F??B43B1E//>/?033?0/3BFB?GH33B2//>C?///F/?@22>2/=@0/>/?1F1?F.111>GH.G<D11=100=0D0/..<=@EGF0:/.;./000<00<0000000;CFG/CBF0CF000/=0..;AGGFB0:BF00:BF.09
@M05620:37:000000000-D9766:1:1101:18218:9709 1:N:0:67
AGTGCCAGCTCTCAATCGCACAGGGGACCCAGGGCCTGGCCCCTCCATCCAGAAAACCTATGACCTCACCCGCTACCTGGAGCACCAACTCCGCAGCTTGGCTGGGACCTATGTGAGTATCCAGCGTAGGAATCTGGGAGTTGGGGAGGAGTGAGGAGTTGGGGAAAGACAGTCCTAACCGTGGAGGGTTCTGGTAAATGATGGGGTGAGGAGGGGCTCTTTGGCTCCCACCAGTCCCCCTGTCTGGTCTA
+
A?>ABFFFBFFFGGGGGGGGGGHHGGGGGGGHGGGGGEFHHHGHEGHHHHHHHHHHGGHHHHHHHHHHHHHGGFGGHHHHHHHHHHHHGHHHGGGGGHHHGHHGGGHHGHHHHHHHHHHHHHHHHGGGGGHGHHHHHHHGGHHHGGGGGGGHHHHHHGHHHHGGGGHHHHHHHHHHHHHHGGGGGGGGCFGGGGGGGGGGGGGGGGFFFFFFFFFFFFFFFFFFFFFFFFFFFFFFFFFFFFFFFFFFFFF
@M05620:37:000000000-D9766:1:1101:24200:9736 1:N:0:67
AGTGCCAGCTCTCAATCGCACAGGGGACCCAGGGCCTGGCCCCTCCATCCAGAAAACCTATGACCTCACCCGCTACCTGGAGCACCCACTCCGCAGCTTGGCTGGGACCTATGTGAGTATCCAGCGTAGGAATCTGGGAGTTGGGGAGGAGTGAGGAGTTGGGGAAAGACAGTCCTAACCGTGGAGGGTTCTGGTAAATGATGGGGTGAGGAGGGGCTCTTTGGCTCCCACCAGTCCCCCTGTCTGGTCTA
+
AA>AAFFFAFFFGGGGGGCGEFHGGGGFEGGHGGGGDFHHAGGFGGHHHHHHFHGGHGHFHHFHHGHFHHG>E>EFHHEF2BFGHH11??GBEFFGGHBFFHFEGGHHGHHHHGDGHHHHHHHHHGGGGGHHHGHHHH0FEGHGCG.<CACGHHHH<E<GHBDGC:GH/G/GHHHHGHHGGGGGAEGGCFFGGGFGGGGFGFGFGFABA.;/.AFFFFFFFFFFFFFFFFFDEFFFFFEDFE/FFFFFFFF
@M05620:37:000000000-D9766:1:1101:13166:9736 1:N:0:67
AGTGCCAGCTCTCAATCGCACAGGGGACCCAGGGCCTGGCCCCTCCATCCAGAAAACCTATGACCTCACCCGCTACCTGGAGCACCAACTCCGCAGCTTGGCTGGGACCTATGTTTGAGTATCCAGCGTAGGAATCTGGGAGTTGGGGAGGAGTGAGGAGTTGGGGAAAGACAGTCCTAACCGTGGAGGGTTCTGGTAAATGATGGGGTGAGGAGGGGCTCTTTGGCTCCCACCAGTCCCCCTGTCTGGTC
+
AA3>AFFFBFFFGGGFDFGAEAGCFEEEEEHH2EG?AFHCCGEFGGFHHFHHFFFAGGHHGHHHHHHHHHHCE@EGHHHH?EGHHHF1E3GCEE>EEC?3?BEFGGHFEGFGHGGHHEA1DDGFFGFGGDGCDDCHHHBF0?/FFG?CFGC.C<C0<GHGGGHGGCG.:G/GGHHGHHFFGGG.E@.EDG;AFGGFFFGBFFFFGGFFD=99F/AD;BB;?FFFFEFFFFFFFDFFFFFFFDBFFFFFFFB
@M05620:37:000000000-D9766:1:1101:16849:9743 1:N:0:67
AGTGCCAGCTCTCAATCGCACAGGGGACCCAGGGCCTGGCCCCTCCATCCAGAAAACCTATGACCTCACCCGCTACCTGGAGCACCAACTCCGCAGCTTGGCTGGGACCTATGTGAGTATCCAGCGTAGGAATCTGGGAGTTGGGGAGGAGTGAGGAGTTGGGGAAAGACAGTCCTAACCGTGGAGGGTTCTGGTAAATGATGGGGTGAGGAGGGGCTCTTTGGCTCCCACCAGTCCCCCTGTCTGGTCTA
+
BCAACFFFCFFFGGGGGGGGGGHHGGGGGGHHGGGGGGHHHHGHGGHGHHHHHHHHHGHHHHHHHHHHHHHGGGGGHHHHHHHHHHHHGHHHGGGGGHHHGHHGGGHHGHHHHHHHHHHHHHHHHGGGGGHHHHHHHHHGGHHHGGGGGGGHHHHHHGHHHHGGGGHHHHHHHHHHHHHHGGGGGGGGEGGGGGGGGGGGGGGGGGFFFFFFFFFFFFFFFFFFFFFFFFFFFFFFFFFFFFFFFFFFFFF
@M05620:37:000000000-D9766:1:1101:28089:9783 1:N:0:67
ACCACACCTTCTACAATGGAAGTCTGTTGGTTCTCGATGGGAATAGCCCGCGTCTGACCTCCAGCCACGCACTCCGCTCTAGTACGCCGTCTGCTGTTTGCAATCAACACTCAAACAAGAGATGATCGAATCCTCAACCAAAATAAATAACATCAAGTACAACCGCTCGGTCGAACGGAATCTAGATCCGTACTTGTGCATCATAAATGTATCAACTAACCTAATTCTACTGGCAATATGTACAGAACAGG
+
>A>AAA>ACFFFDGGF3FCAB1BFF333BB0BDFHCHF2B0B1011BBA/AEAAAFDGFD1/0B0BB0/////B0/?//?1B@B2//>>>EGADG1B>1BFB1211<01/10011B0?0000111@1?/0<<1111100/<</111111111111>111>111.------;.-:..-....009000;09..:;000000;0900;900000;00/////-;9;///;//9//--////////////;:/-
@M05620:37:000000000-D9766:1:1101:24166:9786 1:N:0:67
AGTGCCAGCTCTCAATCGCACAGGGGACCCAGGGCCTGGCCCCTCCATCCAGAAAACCTATGACCTCACCCGCTACCTGGAGCACCAACTCCGCAGCTTGGCTGGGACCTATGTGAGTATCCAGCGTAGGAATCTGGGAGTTGGGGAGGAGTGAGGAGTTGGGGAAAGACAGTCCTAACCGTGGAGGGTTCTGGTAAATGATGGGGTGAGGAGGGGCTCTTTGGCTCCCACCAGTCCCCCTGTCTGGTCTA
+
AAAABFFBBFFFGGGGGGFGGGHHGGGEGGHHG2EGFGHHHHGHGGHGHHHHHHGHHGHEHHHHHHHHHHHGGEGGHHGHGHHHHHHHGH3GFGGCGHHHGHHGGGHHGHFHHHHGF?GHHHGHHGGDGGHHHHHHHHGGGHHHCGGGGGGHHGHHHGHFH/@DGGHHHHEGHHHHHHHHGGGGBGGFCFFFGGFFGGGGGGGGGGFFFFFFFF;=DFFFFFFFFFF....AEFFFFFFBFFFFFFFFFFF
@M05620:37:000000000-D9766:1:1101:17521:9802 1:N:0:67
AGTGCCAGCTCTCAATCGCACAGGGGACCCAGGGCCTGGCCCCTCCATCCAGAAAACCTATGACCTCACCCGCTACCTGGAGCACCAACTCCGCAGCTTGGCTGGGACCTATGTGAGTATCCAGCGTAGGAATCTGGGAGTTGGGGAGGAGTGAGGAGTTGGGGAAAGACAGTCCTAACCGTGGAGGGTTCTGGTAAATGATGGGGTGAGGAGGGGCTCTTTGGCTCCCACCAGTCCCCCTGTCTGGTCTA
+
AA>AAFFFBFFFGGGGGGGGGGHGGFDFGGHHFGGGGGHHHHGHGGHHHHHHHHHHHGHHHHGHHHHHHHHGGEGGHHHHFGHHHHFGGHHHGGGGGHHHGHHGGGHHGHHHHHHHHHHHHHHHHGGGGGHHHHHHHHGFGHHHGGEGGGGHGEGHHGHHHGGGGGHGHHHHHHHHHHHHGGGGGGGGEGFGGGFGGGGGGGGGGGABFFFFFFFFFFFFFFFFFFFFFFFFFFFFFFFFFFFFFFFFFFB
@M05620:37:000000000-D9766:1:1101:28568:9807 1:N:0:67
AGTGCCAGCTCTCAATCGCACAGGGGACCCAGGGCCTGGCCCCTCCATCCAGAAAACCTATGACCTCACCCGCTACCTGGAGCACCAACTCCGCAGCTTGGCTGGGACCTATGTTGAGTATCCAGCGTAGGAATCTGGGAGTTGGGGAGGAGGGAGGATTTGGGGAAAGACAGTCCTAACCGTGGAGGGTTCTGTAAAATGAGGGGTTGAGGAGGGGCTCTTGGTCTCCCACCATTCCCCCGTTCTGGTCT
+
>AAABFFFBFFFGGGGGFCCEEGHFFGGGGHHGFGGGGGHHHGHGGGGHHHGGFFHHGHHHHHHHHHHHHHGGEFGHHHEGFF?GFHEGHGHGG/EEHHGGHHFEEHHGHHHHH333BF?3BFF22/?/>/@>FG1GHHAFG0FHFGEC-...<<C<./;0CGG@FFAFHGFH0;0;CBF?D.;?9ED-:..0=00;0009;/;AD9-99FBBFFF--9;FF/B/9B9FFFFF.9/99BF?-..;./:://
@M05620:37:000000000-D9766:1:1101:4991:9808 1:N:0:67
AGTGCCAGCTCTCCATCGCACAGGGGACCCAGGGCCTGGCCCCTCCATCCAGAAAACCTATGACCTCACCCGCTACCTGGAGCACCCACTCCGCAGCTTGGCTGGGACCTATGTGAGTATCCAGCGTAGGAATCTGGGAGTTGGGGAGGAGTGAGGAGTTGGGGAAAGACAGTCCTAACCGTGGAGGGTTCTGGTAAATGATGGGGTGAGGAGGGGCTCTTTGGCTCCCACCAGTCCCCCTGTCTGGTCTA
+
>>3>>DFFBFFFG4FGGFG2E?GGGCEFGEGH2BE2FFHGHHGHGGHHHGHHHHHFGEHGHHHHHDFHHHHEG>EEHHGH2FGGHH11?FHBEF?EEGBFEHHGGGHHGHGHHHHGHHHHHHHHHGGBCGGHHHHHHH0FFHHHGG.AG.<CH0DG0EGHHHGGF.CH:G/GHHHHHHGGGGGGDFEGEGFGGGFGGGGGGGGGGFFBFFFFFFBBBBFFFFFFFFFFFFFFFFFFFFFFBFFFFFFFFFB
@M05620:37:000000000-D9766:1:1101:24262:9825 1:N:0:67
GAGGCTGCTTTGGAAGAAACTCATAGATTACTGCAACAGTTCCCCCTGGACCTGGAAAAGTTTCTTGCCTGGCTTACAGAAGCTGAAACATCTGACAATGGGGGGCTACCCGCAAGGAAAGGCTCCGAGAATACTCCAAGGGAGGAAAAGAGCTGATGAAAGAATGGCAAGTAAGCCATGCATCTCTGCTGGATCACATTTGTCGATTCAATGGAACAATTCTTGTCATTTGCACGTCCAACTCACAAGCC
+
BBBBBBFBFFFFGGGGGGGGGGHHHHHHHHHHHHDHFHHFGHHHHGEFEFHHHGHHHFCGGHHHFHFHHHHHHHHFGHHHHHHHHHHHHF335D5DFF3F311/-><00<<.--<C.C/;..C/;E.-;@.0;C0F/CF0.;E.-:CFB/;//0/;/B/BF//;/BFFF/.BFFF//.9//9//;F///;//;/;.///;//9/.;;/;/9///;//..;9;F//9;F/;///;B....9//9/:FFBF..
@M05620:37:000000000-D9766:1:1101:12521:9827 1:N:0:67
GAGGCTGCTTTGGAAGAAACTCATAGATTACTGCAACAGTTCCCCCTGGACCTGGAAAAGTTTCTTGCCTGGCTTACAGAAGCTGAAACAACTGCCAATGGGATGCTACCCGTAAGGAAAGGCTCCTAGAAGACTCCAAGGGAGTAAAAGAGCTGATGAAACAATGGCAAGTAAGTCAGGCATTTCCGCTTTAGCACTCTTGTGGATCCAATTGAACAATTCTCAGCATTTGTACTTGTAACTGACAAGCC
+
AAABBBFBFFFFGGGGFFGGGEA5ADADG5FHHHGEACFDFDGDFEEGC2GGFHE2ABCF3DEF55DBFGDAGHHGHHE5GHHHBGFHHCHHHHGHBHHHGE2B1BGHHGHCEGGEF3FFGGHCHFGHGHHBFBFFHGHHGFHG/FHHHDCGFHHFHFGHGGCGFHHGFGFFGFH@FH1CFGGF1FGACDGGDDHFHCBGHHHHA0GFHGHHHFHHHCGHHB0CCC/0GF;F;;FGGF0CBFGFFF009EE
@M05620:37:000000000-D9766:1:1101:4311:9832 1:N:0:67
AGTGCCAGCTCTCCATCGCACAGGGGACCCAGGGCCTGGCCCCTCCATCCAGAAAACCTATGACCCCACCCGCTACCTGGAGCACCCACTCCGCAGCTTGGCTGGGACCTATGCGTCTCCCGCGTAGGCCTCTGGGCGTTGGGGAGGCGTGCGGCGTTGGGGACAGACCGTCCTAACCGTGGCGGGTTCTGGTCAATGCTGGGGTGAGGCGGGGCTCTTTGGTTCCCACCAGTCCCCCTGTCTGGTCTCTC
+
>A1>AFFFAFFFG1BBBAEAE0BAE00ABBAFAAE/FFGHFGGHEGHH10BFGHHBBEHHAAFGH0BBEGG/>>EFHH1B00BGHGGEGHHFEE?E<BBBEGHGGGHHGHBGH1CFCCHHF/BCG/AE11>FGHHHACCC-<CC.;-:;EC.AA-AAGGG@@-9-;/A-;BFFFFFFF@FF@-@@@@E?FFF99/;BF/FFFF@A@FFFE@-@@9@EFFFFF-9;;B/FF-FB9:;EF@FB9;FFF/;9B/
@M05620:37:000000000-D9766:1:1101:7548:9840 1:N:0:67
AGGACCAGCTCTCCATCGCACAGGGTACCGAGTGCCTGGCCCCTCCATCCAGAAAACCTATGACCTCACCCGCCACCTGGGGCACCCGCTCCGCAGCTTGGCTGGGACCTATGTGCGTATCCAGCGTCGGACTCTGGGCGTTGGGGCGGCGTGCGGCGTTGGGGCCCGCCCGTCCTAACCGTGGCGGGTTCTGGTAAATGATGGGGTGAGGCGGGGCTCTTTGGCTCCCCCCAGTCCCCCTGTCTGGTCTA
+
>>11>>AFAFFFGGGF1AE1E0FAFB0B10AA0AD1DBFFCGG/EG0GF0BFD010BBBB1AAFGBBBGCF/>//BGG0B//BEEGG>>E/?/?/</<10/B1FEC0FEHFFFDG2AF/?FF21F@A/>C-->>F11F.>@CC.--A:A-;AAB;>-@;==-99-;-9=@@?@BFF/9FF-BE?-9->@E:BFBF;;9/9/BFFEB-;-9--9-@?@?F;9;BFFBFEF-A@-AFFFFFB@FFFFFFFFFB
@M05620:37:000000000-D9766:1:1101:11876:9869 1:N:0:67
AGTGCCAGCTCTCAATCGCACAGGGGACCCAGGGCCTGGCCCCTCCATCCAGAAAACCTATGACCTCACCCGCTACCTGGAGCACCAACTCCGCCGCTTGGCTGTGACCTATGTGAGTATCCAGCGTAGGAATCTGGGAGTTGGGGAGGAGTGAGGAGTTGGGGAAAGACAGTCCTAACCGTGGAGGGTTCTGGTAAATGATGGGGTGAGGAGGGGCTCTTTGGCTCCCACCAGTCCCCCTGTCTGGCCTA
+
1>AAAFFFACCFGFGGGFF1E0B0BAEEEE0FFAEEAAFGFGEAEFFHFH1FFF1BGEF1FGDGEGE1BBFEEFEEHBG0FFG>BFHHGFGHEE/>E<EGE<GF<F2>FF11BGBGHFH1GFGD0>?/<ADH1GG1<0FCCFGFG?FCCCE<GD0<G?<<0/@:ECEHHHHHHHHFH0CFG.9-A..?9.9FFF00C0B90BB0EBA--9;F-A@>@-E9FF9/;/;A-;-999/;9B-A-9/9;FF/;//
@M05620:37:000000000-D9766:1:1101:9742:9882 1:N:0:67
GAGGCTGCTTTGGAAGAAACTGACAAGCCAGGGACACAAGATCGGAAGACCACACGTCTGCACTCTAGTCACGAATTCGGATCTCGTATTCCGTCTCCTGCTTGAAAAAAAAAAGAATACTCCGCGTCGGTACCCGCGCTTCTGGCCCCCTTGCCCGGTTGTGCGGCCTTTCCCCTTTCGTCCTCTTGTGGCTCTAATTGAACAGTTCTCCCCCTTTGTCCTTGCTCCTGCCAGGCCCCGGGCAAGGGCTC
+
B@BBBBFBFFFFGGGGGGGGF5B4BB4BAFBFGGGEH2AFFAGE?A2E23B2B1A0BBFF55BAB55DADA5>111?@B1B?FHG??E33BFFBGB2BFG3BG30FFD?/<>/>?F0<F2>FB/?A//<<>.<>1C-<CCGAGH00:.--:.:::0.--.;9;;.-;;A:090/;B.9B.;..;/BBFF/...//;9/;F//9/;;9//9//.9B.////;;FF/9;F;/9A//.;A.------....;A.
@M05620:37:000000000-D9766:1:1101:20107:9883 1:N:0:67
ACCACACCTTCTACAATGGAACTCTGCAGGTTCTCGATCGGAAGAGCACCCGTCTGACCTCCAGTCACGACTTCGTATCTCGTATGCCGTCTTCTGCTTGAAAACAAAAACCACCCTACACCCTTCTCTTCCTCTTTTCTCATTTTCTACTTTCTCCTGACTATCCGACACTTACTCCGATTATCTTTATCTATACCCTTCCTAATAACATCTCTGCTCTTAAACTACCCCCCTGCCCCCGTTCACATACA
+
BCCBBCCCFFFFGGGGGGGFFGHHHHHHFHBBGHHFFHBAAAF2BFGHH2EFBBFFHFGGHHHFDBFHGG0BEH1BBGAGGH?E33BB>EEH?FHHHGBGEBGH3/?F0////////2?323//22B233333?3222222D222222222D2111?11101111?/.->-1111<10.-...0000000=0000000:/:/000000:0000;00:00:;0000000/..99-..:;.--../000:0;0
@M05620:37:000000000-D9766:1:1101:27685:9887 1:N:0:67
AGTGCCAGCTCTCAATCGCACAGGGGACCCAGGGCCTGGCCCCTCCATCCAGAAAACCTATGACCTCACCCGCTACCTGGAGCACCAACTCCGCAGCTTGGCTGGGACCTATGTGAGTATCCAGCGTAGGAATCTGGGAGTTGGGGAGGAGTGAGGAGTTGGGGAAAGACAGTCCTAACCGTGGAGGGTTCTGGTAAATGATGGGGTGAGGAGGGGCTCTTTGGCTCCCACCAGTCCCCCTGTCTGGTCTA
+
AA>AAFFFBFFFGGGGGGGGGGHGGGFFGGHHGGGGGGHHHHGHGGHHHGHHHHHBGFHHHHHHHGHHHHHGGEFGHHHHFGHHHH1?EHGGEFCGGHHHGHHGGGHHGHHHHHFHHHHHHHHHHGDDGGGHHHHHHHCFGHHHGGACFDEHHHHHHGHHHBGGGFHHGHHHHHHHHHHHGGGGGGGG9FGGGGGGGGGGGGGGGGFFFFFFFFFFFFFFFFFFFFFFFFFFFFFFFFFFFFFFFFFFFFF
@M05620:37:000000000-D9766:1:1101:25330:9897 1:N:0:67
AGTGCCAGCTCTCAATCGCACAGGGGACCCAGGGCCTGGCCCCTCCATCCAGAAAACCTATGACCTCACCCGCTACCTGGAGCACCAACTCCGCAGCTTGGCTGGGACCTATGTGAGTATCCAGCGTAGGAATCTGGGAGTTGGGGAGGAGTGAGGAGTTGGGGAAAGACAGTCCTAACCGTGGAGGGTTCTGGTAAATGATGGGGTGAGGAGGGGCTCTTTGGCTCCCACCAGTCCCCCTGTCTGGTCTA
+
>>>>A@DFAF1BBAF31AFAEAFFEEEEE0BGFEEEFCGHHHGEEGHGGGHHHEHHHFHHHHHHGFFHHHHGGEEGHHHHBFGGFHF/EFHHEGGGGHHHGHHGG?HFGHHHHGHHBGHGHHGGHGGGGGHHHGHHHH0FGHHGGGFGGGEHHGHHHGHHHGGGGGHHHHGHHFHGGHHHGGG@GGGGAFFGGGFFGGGGGFFGGGF@FFFFFF@@@;FFFFFFFFFFFFFFFFFFFFFF@FFFFFFFFFF
@M05620:37:000000000-D9766:1:1101:26271:9900 1:N:0:67
GAGGCTGCTTTGGAAGAAACTCATAGAATACTGCAACAGTTCCCCATAGACCTGGAAACATTTCTTGCCTGGCTTACAGAATCTGACACACCTGCCAATGGGATGCTACCCGACAGGAACGACTACTAGAAGACTCCACGGGAGTCCAAGAGCTGATGAAACAATGGACCGTACGTCAGGCCTTTCCGCTTACGCACTATTGTGGATCCCCTTGAACAATTCTCAGCATGTGTACTTGTACCTGACAAGCC
+
AAAAA1BAFFDFGCAF1BGBBFBFFFG1FEGH3FG11BBADFFGCC00BAAB1BGFGH001DFFGD1BC11B0A01BABEG1BFHF11@0>EBFBFFH1BF0>G/GBFBBF>/>>//0>>/////BB1B1BB1011F10/>////0111@0@0?<?11@?1?</11?11<-<..->G<.</./<G00CE.;.::CCCG00=0=0;09FF/.9FBBBC;9CFB09CB/;;0;0;;;0;0;///9;://9;AA
@M05620:37:000000000-D9766:1:1101:27673:9903 1:N:0:67
AGTGCCAGCTCTCAATCGCACAGGGGACCCAGGGCCTGGCCCCTCCATCCAGAAAACCTATTACCTCACCCGCTACCTGGAGCACCAACTCCGCCGCTTGGCTGTGACCGATGTGAGGATCCAGCGTAGGAATCTGGGAGTTGGGGAGGAGTGAGGAGTTGGGGAAAGACAGTCCTAACCGTGGAGGGTTCTGGTAAATGATGGGGTGAGGAGGGGCGCTTTGGCTCCCACCAGTCACCCTGTCTGGTCTA
+
>>AA>BFBAFFFB1BAFAA1AABAAABEEEEBF00B///00BAGGGFEGFBB1AFBBAFGG12GHFBFFGFE>E@/BFFBBBB?0?0??0BB////>/?F<0<<0BB2B/<>CCF@10<@0<1@?//?//?<11=<>C<C<0>CG-.<-.<<C=;C0:;/;CC?.:A9/9990:0999/9A;C?.9;=;9.BBFB;BF/;////;-;@:-?/--;9---99A///;999--999;9/9;9E-B9//;99/:
@M05620:37:000000000-D9766:1:1101:27693:9905 1:N:0:67
AGTGCCAGCTCTCAATCGCACAGGGGACCCAGGGCCTGGCCCCTCCATCCAGAAAACCTATGACCTCACCCGCTACCTGGAGCACCAACTCCGCAGCTTGGCTGGGACCTATGTGAGTATCCAGCGTAGGAATCTGGGAGTTGGGGAGGAGTGAGGAGTTGGGGAAAGACAGTCCTAACCGTGGAGGGTTCTGGTAAATGATGGGGTGAGGAGGGGCTCTTTGGCTCCCACCAGTCCCCCTGTCTGGTCTA
+
A>AAAFFFBFFFGGGGGGGGGGHFGEGGGGHHGGGGGGHHGHGHGGHHHHHHEHFHHGHHHHHHHHHHHHHGGGGGHHHFHHHHHGFHGHHHGG?EGHHHGHHGGFHGGFHHHBGHHHH3?FGHHGGGG/FF2GHHHHHGAGFHGGECAFDHHHHAHGFH0C@?FEHEH/GHB0CHHHHHGGGGGGGGEFGGBFCFGFFGGGGGGGFFF..BDFFFFFFFFFFFFFFFFFFFFFFFFFFDAEFFFBFFFFF
@M05620:37:000000000-D9766:1:1101:12151:9912 1:N:0:67
GAGGCTGCTTTGGAAGAAACTCATAGATTACTGCAACAGTTCCCCCTGGACCTGGAAAAGTTTCTTGCCTGGCTTACAGAAGCTGAAACAACTGCCAATGGGATGCTACCCGTAAGGAAAGGCTCCTAGAAGACTCCAAGGGAGTAAAAGAGCTGATGAAACAATGGCAAGTAAGTCAGGCATTTCCGCTTTAGCACTCTTGTGGATCCAATTGAACAATTCCCAGCATTTGTACTTGTAACTGACAAGCC
+
A>AAAAFAFFFFFFGGFGGGGGFGGGGHHHHHHHHCGHGAFGDHHGCFGGHHHFHHGHHHFHHHHHHHHHHHHHHHHHHHHHHHHHGGHFHHHHHHHFHHGF2BFGFFGHHGGGGHGBGGFHHHHFGGHGGFHHFGHHHHEGHG?FHHHHEHFHGGFGFGGHBGDHHGHHGHHGF1?FFFHHGH<FFECGGGFDGHHHHHGHHGGFBFGGC0CFBGHEGGHBFHGGCHGGBF9;FFGGCB0CFFFGF0CEF
@M05620:37:000000000-D9766:1:1101:8520:9921 1:N:0:67
AGTGCCAGCTCTCAATCGCACAGGGGACCCAGGGCCTGGCCCCTCCATCCAGAAAACCTATGACCTCACCCGCTACCTGGAGCACCAACTCCGCAGCTTGGCTGGGACCTATGTGAGTATCCAGCGTAGGAATCTGGGAGTTGGGGAGGAGTGAGGAGTTGGGGAAAGACAGTCCTAACCGTGGAGGGTTCTGGTAAATGATGGGGTGAGGAGGGGCTCTTTGGCTCCCACCAGTCCCCCTGTCTGGTCTA
+
AA>ABFFFBFFFGGGGGGGCECGHGGGGGGHHFGGGGGHHHHGHGGFGHHGHHGHHHGHHHHHHHHGFHHHGGFCEHHHHHHGHHHHHGHHHGFGGGHHHGHHGGGHHGHHHHHHGHHHHHHHHHGCGGGHHHHHHHHHGGHHHGGGGFGGHHHHHHGHHHHGGGGGHGHHHGHHHGHHGGEEGGGGG;CFGGGFGGGGGGGGGGGFFFFFFFFFFFFFFFFFFFFFFFFFFFFFFFFFFFFFFFFFFFFF
@M05620:37:000000000-D9766:1:1101:10830:9947 1:N:0:67
AGTGCCAGCTCTCAATCGCACAGGGGACCCAGGGCCTGGCCCCTCCATCCAGAAAACCTATGACCTCACCCGCTACCTGGAGCACCAACTCCGCAGCTTGGCTGGGACCTATGTGAGTATCCAGCGTAGGAATCTGGGAGTTGGGGAGGAGTGAGGAGTTGGGGAAAGACAGTCCTAACCGTGGAGGGTTCTGGTAAATGATGGGGTGAGGAGGGGCTCTTTGGCTCCCACCAGTCCCCCTGTCTGGTCTA
+
BBABCFFFCFFFGGGGGGGGGGHHGGGGGGHHGGGGGGHHHHGHGGHHGHHHHHEHHGGHHHHHHHHHHHHGGGGGHHHHHHGHGHHHGHHHGGGGGHHHGHHGGGHHGHHHHHHGHHGHHHHHHGEFGGHHHHHHHGFGGHHHGGGGGGGHHGHGHEHHHHGGGGHHGHHHGHHHHHHHGGGGGGGGCAFGGGFGGGGGGFFGGGFFFFFFFFFFFFFFFFFFFFFFFFFFFFFFFFFFFFFFFFFBFFF
@M05620:37:000000000-D9766:1:1101:15898:9967 1:N:0:67
AGGGCCAGCTCTCAATCGCACAGGGGACCCAGGGCCTGGCCCCTCCATCCAGAAAACCTATGACCTCACCCGCTACCTGGAGCACCAACTCCGCAGCTTGGCTGGGACCTATGTGAGTATCCAGCGTAGGAATCTGGGAGTTGGGGAGGAGTGAGGAGTTGGGGAAAGACAGTCCTAACCGTGGAGGGTTCTGGTAAATGATGGGGTGAGGAGGGGCTCTTTGGCTCCCACCAGTCCCCCTGTCTGGTCTA
+
>>1>AA1AAFCFFGG31AFFE0B0AECEAE0FFEEECAGA0FE/EF0G1B11101BGFEFHGBGFFE1FBFEGE?EHFGFGGHHGHFGGBGHGGGE?F1BEGHFCFHHFGHFF2F21BF1FGBGHCCC/EH1FHFFHF0CA0F1@CE@@><CADGFHC<<</CCC.CCE/CFCHHFFHG.9;9@?AE@CFFGBC;;CBFFFGGGGF--AAABA?;;@@F/BFFFFFFAFFF-AFFFFF?A@FFFFFFFFFB
@M05620:37:000000000-D9766:1:1101:3061:10027 1:N:0:67
AGTGCCAGCTCTCAATCGCACAGGGGACCCAGGGCCTGGCCCCTCCATCCAGAAAACCTATGACCTCACCCGCTACCTGGAGCACCAACTCCGCAGCTTGGCTGGGACCTATGTGAGTATCCAGCGTAGGAATCTGGGAGTTGGGGAGGAGTGAGGAGTTGGGGAAAGACAGTCCTAACCGTGGAGGGTTCTGGTAAATGATGGGGTGAGGAGGGGCTCTTTGGCTCCCACCAGTCCCCCTGTCTGGTCTA
+
>AABCFFFCFFFGGGGGFF2ECBGAEGGGGHHGGGGGFHHHHGHGGFHHHGHHGHHHGHHHHHHHHHHHHHGGGCGHHHHHGHFHHHHGHHHGGGGGHHHGHHFEGHHGHHHHHHHHGHHHHHHHGEGGGHHHHHHHHGGGHHHGGGGGGGHHHHHHFHHHHGGGGHHHHHHHHHHHHHHGEEGGGGG:FGGGGCFGGFGGGGGGGFFFFFFFFFFFDFFFFFFFFFFFFFFFFFFFFFFFFFFFFFFFFF
@M05620:37:000000000-D9766:1:1101:9326:10031 1:N:0:67
ACCACACCTTCTACAATGAGCTGCGTGTGGCTCCCGAGGAGCACCCCGTGCTGCTGACCGAGGCCCCCCTGAACCCCAAGGCCAACCGCGAGAAGATGACCCAGGTGAGTGGCCCGCTACCTCTTCTGGTGGCCGCCTCCCTCCTTCCTGGCCTCCCGGCGCTGCGCCCTTTCTCACTGGTTCTCTCTTCTGCCGTTTTCCGTAGGACTCTCTTCTCTGACCTGCGTCTCCTTTGGAACTCTGCAGGTTCT
+
DDDDDDCDFFFFGGGGGGGGGGHHGGGEHGHHHGGGGGGGGHHHHGGGGGGGHHHHGHHGGGGGGGGGGGGHHHHGGGGHGHHHHGGGGGGGG?HFH2?FHHHA/=F?GGHGGHHGGCG@HHHGHHHG0DHGHFGGGGGHGHHGCGGGGGGGGGGGG.C--<BFFFFFFFFFFFFHFFFFFFFFFFFFFFF0<<9BDFFFFDFFB.FFF/FFFFFFFFFFF/0<.9BBFFFFFFFFEFFFFFFFF0B.0<<
@M05620:37:000000000-D9766:1:1101:5917:10035 1:N:0:67
AGTGCCAGCTCTCAATCGCACAGGGGACCCAGGGCCTGGCCCCTCCATCCAGAAAACCTATGACCTCACCCGCTACCTGGAGCACCAACTCCGCAGCTTGGCTGGGACCTATGTGAGTATCCAGCGCAGGAATCTGGGAGTTGGGGAGGAGTGAGGAGTTGGGGAAAGACAGTCCTAACCGTGGAGGGTTCTGGTAAATGATGGGGTGAGGAGGGGCTCTTTGGCTCCCACCAGTCCCCCTGTCTGGTCTA
+
A>1AAF@CAFFFFGGGGGGGEGFGCEGEAEGHGFEEAAGC0FEHGGFG1BGDA01FGE0FGHFHFHFHHHHGGGC>GDHCHHHEC?GHGCBGGEGGG>GHGHHGFGHHGFHHHHHHFF21>2FGFG/>C?FGFHBGHHC?/FGHCGG@CGCHFHHHHCHH0;-CEGHHHHH/CGGGGGGGGEF?;EF9.9FGGG0FFGGGGGFFFFF@FFFF9B@@--AF/FFBFF/9EFFFFFFFF/EB@99FFFB//;B
@M05620:37:000000000-D9766:1:1101:8049:10037 1:N:0:67
AGGCTGCTTTGTAAGACACTCATAGATTCCTGCACCAGTTCCCCCTGGCCCTGTAAACGTTTCTTGCCTGGCTTACCGAAGCTGACACCACTGCCACTGGGATGCTACCCGTCCGGCAAGTCTCCTAGCCGACTCCCCTGGCGTACACGAGCTGCTGACACCATGGCCAGTCCGTCAGGCATTTCCGCTTTCGCACTCTTGTGGATCCACTTGCACCCTTCTCAGCCTTTGTACTTGTACCTGACAAGCCA
+
>A1>>B>FFFF@B3BGB1B1FGHHH1DDFGHHE0BF0FGADGHHGEFHHHHHH1DDFDEBFGHDD1BGBBFGBBCG0EE>>EB@FB@1//BBGHG11BFGHHHGBFFHHGEE>?EECGCG1FGHHH1F1<?>CCGH//0?G0CG@</1C/>CGH1FG10>>..=DHHB/C0D0.;GFGGH:CHHHHGCEGGEGGFGGGGGGFGG;9FGGFGGGB0C/99BFFFFFF/;B/9BFFB9F9B/BFFFF//;AEB
@M05620:37:000000000-D9766:1:1101:13509:10072 1:N:0:67
AGTGCCAGCTCTCAATCGCACAGGGGACCCAGGGCCTGGCCCCTCCATCCAGAAAACCTATGACCTCACCCGCTACCTGGAGCACCAACTCCGCAGCTTGGCTGGGACCTATGAGTATCCAGCGTAGGAATCTGGGAGTTGGGGAGGAGTGATGAGTTGGGGAAAGATAGCCCTAACCGTGGAGGGTTCTGGTAAATGATGGGGTGAGGAGGGTCTCTTTGGCTCCGACCAGTCCCCCTGTCTGGTCTATC
+
>1>>AFF11CCFGGGGGFFCAABFFAE?EF0AF0EFAABBBFE/EEFGBF1BBG1FFE0BF1BDFGE1B>>EEEEEHEG0BGH?BFGHGFFHG?//E>FH/B1//?00/B111>FB>1BF2B0<??>/1FH121100//0?1/->-<<.<000=0<=00/--.;:./0;00</;GHHH-.99...-;:A00;;FF0;09000;.;---;/----;-B/////;9;E---@-99;F/--;-;/9;F/;/;/9
@M05620:37:000000000-D9766:1:1101:19566:10075 1:N:0:67
GAGGCTGCTTTGGAAGAAACTCATAGATTACTGCAACAGTTCCCCCTGGACCTGGAAAAGTTTCTTGCCTGGCTTACAGAAGCTGAAACCACTGCCACTGGGATCCTACCCGAACGGAACTGCAACTAGCAGACTCACAAAAAGACACCGCGATGCTGCACCAATGGCACGTCCGTCAGGCCTTTCAGCTTTCGCACTCTTGTGGATCCAATTGCCCCATTCTCAGCATTTGTACTTGTAACTGACCCGCC
+
AABBCCFCFFFFGGGGGGGGGGGGHHHHHHHGHHHHHHHHHHHHHGGGHHHHHHHHHHHHGHHHHHHHHHHHHHHFHHHHHHG3GHB3BGE13BBFB@@F2CH31?BB3BF1//>>//FE33B33B33B??F3GHG2BC200///@2@/</</A//<11>GCG.GGB00<C0..-<<.EGHEHHHFHH00;<;EEFGGB0FBFGGBCFF00;9C0CF.:FG0C00CFGGGGGGG0;BFF/B9FFB9//9:D
@M05620:37:000000000-D9766:1:1101:4792:10075 1:N:0:67
GGAGGCTGCTTTGGAAGAAACCCATAGATTACGGCACCAGTTCCCCCTGGACCTGGAAAAGTTTCTTGCCTGGCTTACAGAAGCTGAAACAACTGCCAATGGGATGCTACCCGTAAGGAAAGGCTCCTCGAAGACTCCAAGGGAGTAAAAGAGCTGATGAAACAATGGCAAGTAAGTCAGGCATTTCCGCTTTAGCACTCTTGTGGATCCAATTGAACAATTCTCAGCATTTGTACTTGTAACTGACAAGC
+
AA1AAA1BAFFFFBGDFGCFE0B0BA11F3FG0AEE0FFHGHGHHHCGFBFGFGGAFFHGHHHHGHDHHHHHH0BCGH@1F1G11@FHHGFH/10BGH1FGHAGFFHHHHHHGGEFHHHGEFHHFGGG0?EGGGHHHHHHHGGHFEHHB1BFHHHHHHHHF1FGHHHHH0FC<FHH=GFDGHEHGDGHGGGGGHFHGF0/GGC;CFHGHFHHGGF0FFF;CCGF9BBFFGBBFBBFFGGGFBBFCFGGGGE
@M05620:37:000000000-D9766:1:1101:23562:10076 1:N:0:67
AGTGCCAGCTCTCAATCGCACAGGGGACCCAGGGCCTGGCCCCTCCATCCAGAAAACCTATGACCTCACCCGCTACCTGGAGCACCAACTCCGCAGCTTGGCTGGGACCTATGTGAGTATCCAGCGTAGGAATCTGGGAGTTGGGGAGGAGTGAGGAGTTGGGGAAAGACAGTCCTAACCGTGGAGGGTTCTGGTAAATGATGGGGTGAGGAGGGGCTCTTTGGCTCCCACCAGTCCCCCTGTCTGGTCTA
+
BCABBFFFCFFFGFGGGGGGGGHFGFEFGGHHFGGGGGHHHHGHGGHHHHHHHHHHHGHHHHHHHGHHHHHGGEGGHHHHFGHHHHHHGHHHGGGGGHHHGHHGGGHHGHHHHHHHHHHHHHHHHGGGGGHHHHHHHHGGGHHHGGGGGGGHHHHHHGHHHHGGGGHHHHHHHHHHHHHHGGGGGGGGEGGGGGFGGGGGGGGGGGFFFFFFFFFFFFFFFFFFFFFFFFFFFFFFFFFFFFFFFFFFFFF
@M05620:37:000000000-D9766:1:1101:10953:10084 1:N:0:67
AGTGCCAGCTCTCAATCGCACAGGGGACCCAGGGCCTGGCCCCTCCATCCAGAAAACCTATGACCTCACCCGCTACCTGGAGCACCAACTCCGCAGCTTGGCTGGGACCTATGTGAGTATCCAGCGTAGGAATCTGGGAGTTGGGGAGGAGTGAGGAGTTGGGGAAAGACAGTCCTAACCGTGGAGGGTTCTGGTAAATGATGGGGTGAGGAGGGGCTCTTTGGCTCCCACCAGTCCCCCTGTCTGGTCTA
+
AB>>AFFFBFFFGGGGEFGFGCHCFGEGEDHHAGGDCFHF2GEGGGHGHFGHDGEFHGHHFHFHHFHHHHHGE/EGHHHHFFGHHHHEGFHGEEE@@F3?<FEFEGHGEHGFGFHHHGHFGHFHHG?BCGFGHFHHFHFFGGGHGGFDGDDGHGHHFGGFHHGGGGHHFFFFHHHFFGHFBEEBDEGG;CAFFFFFFFFFFGGGGGDBFFFFFFBBB-E99FFFFFFFFFFBEFBFFFFFBFFFFFFFFFF
@M05620:37:000000000-D9766:1:1101:24098:10103 1:N:0:67
AGTGCCAGCTCTCAATCGAACAGGGGACCCAGGGCCTGGCACCTCCAGCCAGAAAACCTATGACCTCACCCGCTACATGGAGCACCAACTCCGCAGCTTGGCTGGGACCTATGTGAGTATCCAGCGTAGGAATCTGGGAGTTGGGGAGGAGTGAGGAGTTGGGGAAAGACAGTCCTAACCGTGGAGGGTTCTGGTAAATGATGGGGTGAGGAGGGGCTCTTTGGCTCCCACCAGTCCCCCTGTCTGGTCTA
+
AAAAAFF1>FFFGGGGGGCAF0FEFEEFEGCHGEGGAFHG0BFHF/B10BFG0F1BGEH1B1ADFFBGFH0E/E?EEDGFHGHHHHHHEHHHGGEGEFHHEFHGC/G0/BG1F2GHHHHHHHHHHGCGGGHHHHGHFH<FFFHHGGFGGGGG0>DFCFHHHE-AECEA/FHHHHHHFHHHGGGGBGGGAFFGGG;FFGGGGGGGGGE@FFFFFF@@@?FFFFFFFFFFFFFFFFFFFFFF@FFFFFFFFFF
@M05620:37:000000000-D9766:1:1101:19578:10104 1:N:0:67
GAGGCTGCTTTGGAAGAAACTCATAGATTACTGCAACAGTTCCCCCTGGACCTGGAAAAGTTTCTTGCCTGGCTTACAGAAGCTGAAACAACTGCCAATGGGATGCTACCCGTAATGAAAGGCTCCTAGAAGACTCCAAGGGAGTAAAAGAGCTGATGAAATAATGGCAAGTAAGCCATTCATTTCCGCTTTATCACTCTTGTTTATCCAATTGAACAATTCTCAGCATTTGTACTTGTAACTGACAAGCC
+
AA?A>AB>CBBDFBB44BBEFBFDFH5DF5BEF544BBBDFG5BGGABB2BAFBFAA32B3DEFF5DBBGGA1A13BFFFG3BFGFDDB3?1@FBF3FBF3123BB3FBBGAEE?/4433BF/3B?3?4B3333333BB3?AG<?BBGDB?<CGGDG@@F@2>@F2<?01F?1FD11?<1@?11111<.<..11><<0=G000=/=DG00<0000;0;;<;:;:00/;C0GB<CCFC0;0;09;BBBBFAC
@M05620:37:000000000-D9766:1:1101:14663:10114 1:N:0:67
CCACACGTCTGAACTCCCGTCACGAATTCGTATCTCGTATGCCGTCTTCTGCTTTAACCAAAAAAAAAAAACTAAGACCTCAGCCGGTTTTTCGTTGTCAATGATCCTAGTATAAATCCTAAGATAATACACAATAAAACAAAAAACCCATTAATAGCAGATTATCGCGACGCAGCGATATAAATACTAATCATCTGTCACTAACTGCTCAACCGTTAAACAGTAAGTATTAGAACTCTGAACAAATAAGT
+
AAAAAA>BAF1@FGGGG1AAECAE00BFGFFGBFGHFF/0BDGEEGBAGHHDFDFFG1BGHEGECE>///>/1>11110111110///////B/B00/12222121112112222222112101111111?11/1<1111..<0.-..../0<00000=0/0;;0:..---------9.9-0000;0///////////////////////;/--;-9--//9-//////://////////////--////9
@M05620:37:000000000-D9766:1:1101:24094:10120 1:N:0:67
AGTGCCAGCTCTCAATCGCACAGGGGACCCAGGGCCTGGCCCCTCCATCCAGAAAACCTATGACCTCACCCGCTACCTGGAGCACCAACTCCGCAGCTTGGCTGGGACCTATGTGAGTATCCAGCGTAGGAATCTGGGAGTTGGGGAGGAGTGAGGAGTTGGGGAAAGACAGTCCTAACCGTGGAGGGTTCTGGTAAATGATGGGGTGAGGAGGGGCTCTTTGGCTCCCACCAGTCCCCCTGTCTGGTCTA
+
ABBAAFFFCFFFGFGGGFFGGGGHFEFGGGHHGGGGGGHHHHGHGGGHHGFHHGHHHGHHHFHHHHHGHHHGGGGGHHHGHGGFGHFHGHHHGGGGGGHHGHHGGGHHGHHHHHHGHFGHHHFHHG?ECFHFHHHHHHHGAGHHGGGGGGGHHHHHGEGHHHGGGDHHGHHHCGHHGHGHGCEGDGGG:9FFGGGGGGGGGFGGGGFFFFFFFFFFFFFFFFFFFFFFFFFFFFFFFFFFFFFFFFFFFBB
@M05620:37:000000000-D9766:1:1101:7810:10122 1:N:0:67
AGTGCCAGCTCTCAATCGCACAGGGGACCCAGGGCCTGGCCCCTCCATCCAGAAAACCTATGACCTCACCCGCTACCTGGAGCACCAACTCCGCAGCTTGGCTGGGACCTATGTTGCGTCTCCCGCGTCGGACTCTGGTCGTTGGGTCGGCGTGCGGCGTTGGGGAACGCCCGTCCTACCCGTGGCGGGTTCTGGTAACTGATGGGGTGCGGCGGGGCTCTTTGGCTCCCACCAGTCCCCCTGTCTGGTCT
+
AAAABFFFBFFFGGGGGGGGGGHH22AA2BAABAEEFF2GHDGHGA2FFFCG3BFGF1F3AF5FFFFCHHHGG>EGHHGGGHHHHH1?EHHHGGGGGHGHGHHGGGHHGHGHGHHFG/?BEHH2CBDC<><<>CGHHG00-AEHHG.<:A-CFAAC?-;=BDFFF..:.9@A-@DFFFFF;AFFA=BFFBFFFFFFFFFFF;BFFFFFFFA--9DCBDFFFFFFFFFFFF.AD;;;BFFFFFFFFFFFFFF
@M05620:37:000000000-D9766:1:1101:7827:10123 1:N:0:67
AGTGCCAGCTCTCAATCGCACAGGGGACCCAGGGCCTGGCCCCTCCATCCAGAAAACCTATGACCTCACCCGCTACCTGGAGCACCAACTCCGCAGCTTGGCTGGGACCTATGTTGAGTATCCAGCGTAGGAATCTGGGAGTTGGGGAGGAGTGAGGAGTTGGGGAAAGACAGTCCTAACCGTGGAGGGTTCTGGTAAATGATGGGGTGAGGAGGGGCTCTTTGGCTCCCACCAGTCCCCCTGTCTGGTCT
+
>AAAAFFFBFFFGGGGGGGEGAHHGGGGGGHHGGGGGGHHHHGHGGGFDGHHHHHHHGHHHHHHHHHHHHHGGGGGHHHHHHHHHHHHGHHHGGGGGHHHGHHGGGHHGHHHHHHHHHHHFHHHHHB?CDDHFHFHHHHHGCGHHGGGGGGGHHHHFHGCGGHGGGGHGHHHHGCGHFHGFGDGGGGGG;FFGGGCFGCGGGGGFGFDBFFFFFFBBBBAFFFFFFFFFFFFFFFFFFFFFBFFFFFFFFF
@M05620:37:000000000-D9766:1:1101:5839:10141 1:N:0:67
AGTGCCAGCTCTCAATCGCACAGGGGACCCAGGGCCTGGCCCCTCCATCCAGAAAACCTATGACCTCACCCGCTACCTGGAGCACCAACTCCGCAGCTTGGCTGGCGTCGGCCTCTGGGCGTTGGGGAGGAGTGCGGCGTTGGGGCACGACCGTCCTTCCCGTGGAGGGCTCTTTTAACTGCTGGGGTGCGGCGGGGCTCTTTGGCTCCCCCCCGTCCCCCTGTCTGGTCTCTCTCCGTCCCTTAGATCGG
+
AA>AAFFBAFFFGGGGGGGGGGGHGGGEEGHHGAFG2EHAEHGCEGFFFHHFBCCFHGH3FFGHHHGHHHGGGGEEHHHHHHHGFFHFGF3GEDC@EFGHGGHCE/>/<//<??@FCG0F/><CG??<A@A.<<D@@---;:;@B.-9EDB-9.;D.0;;CD.9>.AD-..9F////9/;F/99/.@9@;;B;>@--?@AB/BFFFFFFE?A9B?.99AED-E;BBFF/;//9/9BF...;.9FFFBBB99
@M05620:37:000000000-D9766:1:1101:4991:10155 1:N:0:67
AGTGCCAGCTCTCAATCGCACAGGGGACCCAGGGCCTGGCCCCTCCATCCAGAAAACCTATGACCTCACCCGCTACCTGGAGCACCAACTCCGCAGCTTGGCTGGGACCTATGTGAGTATCCAGCGTAGGAATCTGGGAGTTGGGGAGGAGTGAGGAGTTGGGGAAAGACAGTCCTAACCGTGGAGGGTTCTGGTAAATGATGGGGTGAGGAGGGGCTCTTTGGCTCCCACCAGTCCCCCTGTCTGGTCTA
+
AABABFFFBFFFGGGGGGGAEEHFFGGGGGAGGEGFEFHGGGGCDGHHHHHFDHFGHFGGH3DFHHGHHHHGCGGGFHHHHFHHHHHGFHHHGGCGGCHHFGHGGGFHGHHGHHHHFHHHHGFGHFGGGEFFHHHHGGFGGHHG/@<CFGDHHEHHFGHFHFGFA?CGFGFFHHHHFHHHGGEFDEDGDGGGGGFGGFFBBBFGGGFFEFFF.DFFFFFFFFF/BFFFEFFD.AFFFFFFFFFFFFFFFFB
@M05620:37:000000000-D9766:1:1101:6970:10164 1:N:0:67
AGTGCCAGCTCTCAATCGCACAGGGGACCCAGGGCCTGGCCCCTCCATCCAGAAAACCTATGACCTCACCCGCTACCTGGAGCACCAACTCCGCAGCTTGGCTGGGACCTATGTGAGTATCCAGCGTAGGAATCTGGGAGTTGGGGAGGAGTGAGGAGTTGGGGAAAGACAGTCCTAACCGTGGAGGGTTCTGGTAAATGATGGGGTGAGGAGGGGCTCTTTGGCTCCCACCAGTCCCCCTGTCTGGTCTA
+
BCABBFFFCFFFGGGGGGGGGGHHGGGGGGHHGGGGGGHHHHGHGGHGHHHHHFHHHGHHHHHHHHHHHHHGGEGGHGHHHHHHHHHHGHHHGGGGGHHHGHHGGGHHGHFHHHHHHHHHHHGHHGEACDDFGHHHHHGFGHHHGGEFGFGHHBHHHGHHHGGGGDHHCGFHHHHHHGHHGGGGBEGGGGGGGGC0FFGGGGGGGGFFFFFFFFFFFFFFFFFFFFFFFFFFFFFFFFFFFFFFFFFFFFB
@M05620:37:000000000-D9766:1:1101:22974:10169 1:N:0:67
GAGGCTGCTTTGGAAGAAACTCATAGATTACTGCAACAGTTCCCCCTGGACCTGGAAAAGTTTCTTGCCTGGCTTACAGAAGCTGAAACAACTGCCAATGGGATGCTACCCGTAAGGAAAGGCTCCTAGAAGACTCCAAGGGAGTCAAAGAGCTGATGAAACCATGGCAAGTAAGTCAGGCATTTCCGCTTTAGCACTCTTGTGGATCCAATTGAACAATTCTCAGCATTTGTACTTGTAACTGACAAGCC
+
A3>ABBFBFFFFGGGGGGGGGGFHHHHHHHHHHHHHHHGFHHHHHGGGHHHHHHHHHHBGFHHHHHHHHHHGHHHFHHHHHHHHHFHHHHHHHHHHHHHGHGFHGGHHHHHGF/EGFFHHHHHBHGHHGBGHFHHHHEHHGG/EC2F33FBGFFH2FGHHFF0/FGHHHCFG1GHGHHHHHHHHHHHGADGGHHHHHHHHHHGHGHHHHHGHHHGHFCGHHHGHHHHHHGGGFGGGGGGG0FFGGGBBFGG
@M05620:37:000000000-D9766:1:1101:27281:10182 1:N:0:67
AGTGCCAGCTCTCAATCGCACAGGGGACCCAGGGCCTGGCCCCTCCATCCAGAAAACCTATGACCTCACCCGCTACCTGGAGCACCAACTCCGCAGCTTGGCTGGGACCTATGTTGAGTATCCCGCGTGGGAATCTGGGGGTTGGGGAGGGGTGGGGGGTTGGGGAAAGACAGCCCTAACCGTGGAGGGTTCTGGTAAATGAGGGGGGGAGGAGGGGCTCTTGGGCTCCCACCAGTCCCCCTGTCGGGTCT
+
ABAAAFFFCFFFG4GGGFFAECHFGEAFGEHHFGGEFGHHHHGGGGHHHHHHHHH2GGHHHHHHHHHHHHHGG>EGHHHHFGHHHHCFFHHGEEEGGBFGGHHGGCHHGHHHHH3B?23?3DG2<////>/?1=D1FHC->C-AGGC.;:-:.--;=--;9@FF-EF.A/B//.;.9;/BA-.;-.;A-A..0;0:;B00900;DC--:;CA:AFF---:BF0B../;AEFFF..9;FFFA-;00.;-9-/
@M05620:37:000000000-D9766:1:1101:15404:10187 1:N:0:67
GAGGCTGCTTTGGAAGAAACTCATAGATTACTGCAACAGTTCCCCCTGGACCTGGAAAAGTTTCTTGCCTGGCTTACAGAAGCTGAAACAACTGCCAATGGGATGCTACCCGTAAGGAAAGGCGCCTAGAAGACTGCAAGGGAGGAAAAGAGGTGATGAAACAATGGCAAGTAAGCCAGGCATTTCCGCTTTAGCACTCTTTCGAATTCAATTGAACAATTCTCAGCATTTGGACTTGGAACTGACAAGCC
+
AAAABBFBFFFFGGGGGGGGGGHHHGHHF5GHHHFEFHGBFHHHHGFFHGHHHHHHHHHGHHHHHHHHHHHHHHHHHGHHHHHHHHGHHHHHHHHHCGHHC1B@1B34@F?E?EGHH33B?0//<E/E3333B2322B22/<F?/?222FF2/1<?D1F1?10?1?10F1F1><G1100.><00<00..<..00000;/0000..:=.0<C00000CC/00;0090/000C;09/0000;0/0;0CG0C..
@M05620:37:000000000-D9766:1:1101:8251:10189 1:N:0:67
AGTGCCAGCTCTCAATCGCACAGGGGACCCAGGGCCTGGCCCCTCCATCCAGAAAACCTATGACCTCACCCGCCACCTGGAGCACCAACTCCGCAGCTTGGCTGGGACCTATGTGAGTATCCAGCGTAGGAATCTGGGAGTTGGGGAGGAGTGAGGAGTTGGGGAAAGACAGTCCTAACCGTGGAGGGTTCTGGTAAATGATGGGGTGAGGAGGGGCTCTTTGGCTCCCACCAGTCCCCCTGTCTGGTCTA
+
AA>AAFDFAFFFG4GFEFFCGEHEF2BE22A2AEEEFFHH2FEAEGFHHAAF33F2FE3C5FGHH5FGHGHGG/>EH13G21FGHH1?EHHC/EC@/3??EHHGGDFFGHFHG2BGDGHHHHDHHCEGDGHHHHHHHHCFEGHFCGCDGGC<GHHGGGHHHFGGAECGBHGFGFHGFHHHGGGGGGDGGFGGGGCFFFGGGGGGGGD?FFFFFF<BBBFFFFFFFFFFEFFFFFFFFFFF;EFFFFFFFFF
@M05620:37:000000000-D9766:1:1101:14067:10208 1:N:0:67
AGTGCCAGCTCTCAATCGCACAGGGGACCCAGGGCCTGGCCCCTCCATCCAGAAAACCTATGACCTCACCCGCTACCTGGAGCACCAACTCCGCAGCTTGGCTGGGACCTATGTGAGTATCCAGCGTAGGAATCTGGGAGTTGGGGAGGAGTGAGGAGTTGGGGAAAGACAGTCCTAACCGTGGAGGGTTCTGGTAAATGATGGGGTAAGGAGGGGCTCTTTGGCTCCCACCAGTCCCCCTGTCTGGTCTA
+
BCBCCFFFCFFFGGGGGGGGGGHGGGGGGGHHFFGGGGHHFHGHGGHHHHHHFHHHHGHHHHHHHHHHHHHGG>EFHHGH2FGHHHFFGHHFEEFGEHGHGHHGGGHHGHHHHHHHHHHHHHGHHGDDGFHHHHHHHHGGGHHHGGGGGDEGHHHHHGHHHHGGGGHHGHGHHGHHHHGHGGGGFGGGEGGGGGFGGGGGGGHGGGF.FFFFFFFFFFFFFFFFFFFFFFFFFFFFFFFFFFFFFFFFFFF
@M05620:37:000000000-D9766:1:1101:11062:10217 1:N:0:67
GAGGCTGCTTTGGAAGAAACTCATAGATTACTGCAACAGTTCCCCCTGGACCTGGAAAAGTTTCTTGCCTGGCTTACAGAAGCTGAAACAACTGCCAATGGGATGCTACCCGTAAGGAAAGGCTCCTAGAAGACTCCAAGGGAGTAAAAGAGCTGATGAAACAATGGCAAGTAAGTCAGGCATTTCCGCTTTAGCACTCTTGTGGATCCAATTGAACAATTCTCAGCATTTGTACTTGTAACTGACAAGCC
+
AABCAAFCFFFDGCBFGGGGGGHHHGHHHHGFGHBHFHHHHFDFFFEEEFFHHHGGB3BGBFHGHHHFBGGGHHHEBBGGHHGHHEBGFGGHHHHGHHHHHF2B1BGFGGHGFEFHBBGBGHHFCFBGFFGFBBBFGFFGEDHG<BDGHBCHBDG2GFFGGFHHHHHCFFF??FG@@F1<>F>>FGFAD?DE0=DDH<CGH<=CA<GHGCHCCCCGCGHGFC0CCC/0;FBF=;FGGF0;CFFFGGFFGAE
@M05620:37:000000000-D9766:1:1101:23283:10221 1:N:0:67
GAGGCTGCTTTGGAAGAACCTCATAGATTACTGCAACAGTTCCCCCTTGACCTGGAAAAGTTTCTTGCCTGGCTTACAGAAGCTGAAACACCTGCCAATGGGATGCTACCCGTAAGGAAAGGCTCCTAGAAGACTCCAAGGGAGTAAAAGAGCTGATGAAAAAATGGCAAGTAAGTCAGGCATTTCCGCTTTAGCACTCTTGTGGATCCAATTGAACAATTCTCAGCATTTGTACTTGTAACTGACAAGCC
+
AAABBBF3BFFFGGGGFGCGGGHHHHHDFFHHH5BGFGHFHHHHHGGBBFGHHFFBBGF3BGHHHHGHHHFHHHHHHHHHHHHHHHHHHHHGHHHFHHHHHH2G?FG@FGHGGGCHFBGFHGHHHCHHGFGHHHHHHHHGGGHG?FGHGDFHGFHHHGED@2@AFGHHHFGGGHHGHHDFHHHHHHHG<EFGHH=DGGHHHFGHGBGHHHHHHHGCFHHHHHFG00CBF;;F;CFBF0C0CCCFFGGGGGG
@M05620:37:000000000-D9766:1:1101:2750:10248 1:N:0:67
AGTGCCAGCTCTCAATCGCACAGGGGACCCAGGGCCTGGCCCCTCCATCCAGAAAACCTATGACCTCACCCGCTACCTGGAGCACCAACTCCGCAGCTTGGCTGGGATCTGGGAGTTGGGGCGGAGTGCGGAGTTGGGGACAGCCCGTCCTACACGTGGAGGGTTCTGGTACCTGATGGGGTGAGGAGGGGCTCTTTGGCTCCAACCAGTCCCCCTGTCTGGTCTCTCTCCTGCCCTTAGCTCGGAAGCGC
+
AAABBFFFCFFFGFGGGFFAEABFBEFGGGGEFGGGFFGGHHGHGGCGHGGHHEHHBEGHHHGHHHGHHHHGGG?EGGHGGGF?GGHHGHHHEEFFGHFGGGFFGGHFFHFHH0?/BF2>//<<-AC.<<<<A<GGFG-.-.;...9;;.;000C;.CEAEFD;..9B0;000;BF09BADD@.9A9;D>==AFE0;BFFF:A000.9;;;:FF.@ABFFFFFBF0BFFBFFB09:;/0;0::A=9.A.@;
@M05620:37:000000000-D9766:1:1101:19974:10258 1:N:0:67
GAGGCTGCTTTGGAAGAACCTGACAAGCCAGGGACACAAGATCGGAATACCACACCTCTGAACTCCAGTCACGAATTCGGATCTCGTATACCGTCTCCTGCTTGAAAAAACAAAAAGTATCCTGTATTGGAAGCTTCGCCTTGAGTCCGCGAGCTGCTGTGAACATCGCCCGTCCTTCCCGTCTTTCGTCCTGGTAAATCATGGGGAGACGATGGGCTCGTTGGCTCCCACCCGTCCCCCTGCCTGGTCTC
+
A1AAAAF>BDBDGB1B1B1AB0FAB10BABA0B0BA0A0F0ABAAB//1ABB1AA/0BBA121B111ABB11A//?>BF0BEGE2B/B01BF/?E001B11B@B01>1B>///00?/B22BB21122>2BFG0?111/</?/G@11<</<<-->.>1110/=00000.<C<@GG.:0:C:C....009:9.CF/9000F00;C0CB.-...---:-9-9-9A--;//;A---;--;-A--;9--;/-/:;/
@M05620:37:000000000-D9766:1:1101:18606:10265 1:N:0:67
GAGGCTGCTTTGGAAGAAACTCATAGATTACTGCAACAGTTCCCCCTGGACCTGGAAAAGTTTCTTGCCTGGCTTACAGAAGCTGAAACAACTGCCAATGGGATGCTACCCGTAAGGAAAGGCTCCTAGAAGACTCCAAGGGAGTAAAAGAGCTGATGAAACAATGGCAAGTAAGTCAGGCATTTCCGCTTTAGCACTCTTGTGGATCCAATTGAACAATTCTCAGCATTTGTACTTGTAACTGACAAGCC
+
BBBCCCFCFFFFGGGGGGGGGGHHHHHHHHHGHHHHHGGGHHHHHGGGHHHHHHHHHHHHGHHHHHHHHHHHHHHHHGHHHHHHHGGHHHHHHHHHHHHHHAFGEGHGHGHGFGGHHFFGHHHFHGGHGHFFHHHHHHGHGGHG<FDFHHGHGHHHHFHHG@@FGHHHHGGG1GH@FFBCGHHHHHGFDGGFDGDGHHGGHHG0AGHGHHHECGHFHHHHGGBHGFFFHGGGCFGGG0;FGGGGGGGGGGE
@M05620:37:000000000-D9766:1:1101:7548:10268 1:N:0:67
GAGGCTGCTTTGGAAGAAACTCATAGATTACTGCAACAGTTCCCCCTGGACCTGGAAAAGTTTCTTGCCTGGCTTACAGAAGCTGAAACAACTGCCAATGGGCTGCTACCCGTAAGGAAAGGCTCCTAGAAGACTCCAAGGGAGTAAAAGAGCTGATGAAACAATGGCAAGTAAGTCAGGCATTTCCGCTTTAGCACTCTTGTGGATCCAATTGAACAATTCTCATCATTTGTACTTGTAACTGACAAGCC
+
AABBABFBFFFFGFFGEGGGGGHHGEGGGFHGHHHGFHHFGHHHHGCGGHHHHHGHBFFHGHHHHHHGGGHFHHGGHHFGHHGHHHFHGHHHHHHHHHHHGG1FBFFGHHHEFGGFH3GGHHHBGFFFFHH3B?FFFGGHEDHF?BDHH2?CC2FDH>FDGGHHB?CFFGGGFGG@FG<<>GCG<DGGGDAE00<DG0/=D0=<.0;0;:G0;CGF0GCGGB:CC0<00;09;;CFGGBCBFF0;FFFFGG
@M05620:37:000000000-D9766:1:1101:11521:10285 1:N:0:67
GAGGCTGCTTTGGAAGAAACTCATAGATTACTGCAACAGTTCCCCCTGGACCTGGAAAAGTTTCTTGCCTGGCTTACAGAAGCTGAAACAACTGCCAATGGGATGCTACCCGTAAGGAAAGGCTCCTAGAAGACTCCAAGGGAGTAAAAGAGCTGATGAAACAATGGCAAGTAAGTCAGGCATTTCCGCTTTAGCACTCTTGTGGATCCAATTGAACAATTCTCAGCATTTGTACTTGTAACTGACAAGCC
+
CBCDDDFCFFFFGGGGGGGGGGHHHHHHHHHHHHHHHHHGHGHHHGGGHGHHHHHFGHGHBGGHHFFGHHHHHHHGHHHHHHHHHGGHHHHHHHHHGHHHHF2GFHHHHHHGGGGHHHHGHHHHHGHHHHHGHGHHHHHHGGHG?FHHHHGHGHHHHHHHHHHHHHHHHHGHFHH@GHGHHHHHHHHGGGGGFHGHHHFHHGHHDFHHHHHFHHHHHHHHHEFHFHCBGGFGCFGGGGGFFGGGGGGGGEE
@M05620:37:000000000-D9766:1:1101:19630:10303 1:N:0:67
GAGGCTGCTTTGGAAGAAACTCATAGATTACTGCAACAGTTCCCCCTGGACCTGGAAAAGTTTCTTGCCTGGCTTACAGAAGCTGAAACACCTGCCAATGGGATGCTACCCGTAAGGAAAGGCTCCTAGAAGACTCCAAGGGAGTAAAAGAGCTGATGAAACAATGGCAAGTAAGTCAGGCATTTCCGCTTTAGCACTCTTGTGGATCCAATTGAACAATTCTCAGCATTTGTACTTGTAACTGACAAGCC
+
A?AAA1C11D@D1BGGGC1BBGAGDHH3FGGHH1FGBEHAFGHGHGG/AFBEGGFBBGCGHDGHDGABGGDGGHGHHFHFHHHFCGHHHF0FH>B0GGGHHEBBFGHBHGHGEE/BG1GGFFHFHFHHHHHFCHHHHGHGGFHGCGHHF1CGHHHFGHB1D1@?FFFGHHFGFD1GHHFFGFGGGFHF.C<EDH0GHGGFG0=GG0GFHGF:GHFBFF:GHECGC0GCB;;99;;BF09;BBF0BBFBA.9
@M05620:37:000000000-D9766:1:1101:19612:10304 1:N:0:67
GAGGCTGCTTTGGAAGAAACTCATAGATTACTGCAACAGTTCCCCCTGGACCTGGAAAAGTTTCTTGCCTGGCTTACAGAAGCTGAAACAACTGCCAATGGGATGCTACCCGTAAGGAAAGGCTCCTAGAAGACTCCAAGGGAGTAAAAGAGCTGATGAAACAATGGCAAGTAAGTCAGGCATTTCCGCTTTAGCACTCTTGTGGATCCAATTGAACAATTCTCAGCATTTGTACTTGTAACTGACAAGCC
+
BBCCB?FAFFFFGGGGGGGGGGHHHHHHHHHGHHHHHHHGHHHHHGGGHHHHHHHHHGGHBGHHHHHHHHHHHHHHHHHHHHHHHHHHHHGHHHHHHHHHHEBGGHHHHHHGGGDHE3BFHHHHHGHHHHHHHHHHHHHHGGHGFHHHFGGHHHHHHHHHHHHHHHHHHHGHHHH@GHFHHHHHHHHGGFGGHHHGHHBGHHGGGBCHHHHFHHGHGCHGHFHHHHHHHGFGFFGGGGFGGGGFFGGGFGG
@M05620:37:000000000-D9766:1:1101:18078:10345 1:N:0:67
GAGGCTGCTTTGGAAGAAACTCATAGATTACTGCAACAGTTCCCCCTGGACCTGGAAAAGTTTCTTGCCTGGCTTACAGAAGCTGAAACAACTGCCAATGGGATGCTACCCGTAAGGAAAGGCTCCTAGAAGACTCCAAGGGCGTAAAAGAGCTGATGAACCCATGGCAAGTAAGTCAGGCATTTCCGCTTTAGCACTCTTGTGGATCCAATTGAACAATTCTCAGCATTTGTACTTGTAACTGACAAGCC
+
BACCCBFCFFFFGGGGGGGGGGHHHHHHHHHHHHHHFHHFGHHHHGGGHGHHHHHHHHGHGHHHHHHHHHHHHHHHHHHHHHHHHHHHHHHHHHHHHHHHH1FGG2FHHHHGG/1FGHHE00GHH/3FG3GH3GH3FGHH/C/>>BE/2DFHHH2FHHHH1F/?GHHFHCF<11FFHHHH0>GHH0DED.CFHHHHHHHHHHHHGGHHHFFGHF00CCFGGG0BF09CFGGGFGGGGBFF09CFGF0;AFG
@M05620:37:000000000-D9766:1:1101:10643:10357 1:N:0:67
AGTGCCAGCTCTCAATCGCACAGGGGACCCAGGGCCTGGCCCCTCCATCCAGAAAACCTATGACCTCACCCGCTACCTGGAGCACCAACTCCGCAGCTTGGCTGGGACCTATGTGAGTATCCAGCGTAGAAATCTGGGAGTTGGGGAGGAGTGAGGAGTTGGGGAAAGAAAGACCTAACCGTGGAGGGTTCTGGTAAATGATGGGGTGAGGAGGGGCTCTTTGGCTCCCACCAGTCCCCATGTCTGGTCTA
+
>11>AD@CAF@3AFG31AF1A0A0AEGG0AGHFGA//AFCAGGHGGEH1FAB101BGE0BGG2GHH1BGGHGGG?EGHHCHHHE0/GGGFHHCA>//>FGGGFFG/FGG01BD22BFFG12>2BGCGGG/@>1@FGF0FG/01F@-F--..0<0<.0</<0<--...;C./;///<;GGF-.9;9CGA.CFG0;9C9CFGFGGGGGF@---/9A--@-;BFFF//;B9EBFAA-99//A--9BFFB//BF/
@M05620:37:000000000-D9766:1:1101:21490:10403 1:N:0:67
GAGGCTGCTTTGGAAGAAACTCATAGATTACTGCAACAGTTCCCCCTGGACCTGGAAAAGTTTCTTGCCTGGCTTACAGAAGCTGAAACAACTGCCACTGGGATGCTACCCGTAAGGAAAGGCTCCTAGAAGACTCCCAGGGCGTCAAAGAGCTGATGAAACCATGGCAAGTAAGTCAGGCATTTCCGCTTTCGCACTCTTGTGGATCCAATTGAACCATTCTCAGCATTTGTACTTGTAACTGACCAGCC
+
BBBBBBFBFFFFGGGGGGFGGF4EAEFGHHHHHHH4G2BDGHHHFGEFHHGHHHHFF32FAFHHHGHHHHHHHHHHHHHHHHHHHFHHHEFHH3BE33BBGFAG1BDFGGHG1E?C3?FGF0?FGFBH??EG33FGH/FCE//<//??@F22FFC1FDFH1?0/?FHGH1F<=GF>FFFFH.FGFHGA<CG.0<<C@FHGHHCGGHHHHHGHF0;0C.9FGG0FGF/0;FFFFBFGGBFF0=FGGE/9CAE
@M05620:37:000000000-D9766:1:1101:20182:10407 1:N:0:67
AGTGCCAGCTCTCAATCGCACAGGGGACCCAGGGCCTGGCCCCTCCATCCAGAAAACCTATGACCTCACCCGCTACCTGGAGCACCAACTCCGCAGCTTGGCTGGGACCTATGTGAGTATCCAGCGTAGGAATCTGGGAGTTGGGGAGGAGTGAGGAGTTGGGGAAAGACAGTCCTAACCGTGGAGGGTTCTGGTAAATGATGGGGTGAGGAGGGGCTCTTTGGCTCCCACCAGTCCCCCTGTCTGGTCTA
+
AAAABFDFBFFFGGGGGGGGGGHDGGGGGGHHGCGGGGHHHGFHGGHHHHGHGHEGHGHHHHHHHHHHHHHGGGGGHHGHHHHHHHGHGHHHGGGGGHHHGHHGGGHHGHHHHHGHHHHHHHHHGGGGGGHHHHHHHHHGGHHHGGGGGGGHHHHHHGHHHHGGGGHHHHHHHHHHHHHHGGGGGGGG;FGGGGBFFGGGGGGGGGFFFFFFFFFFFFFFFFFFFFFFFFFFFFFFFFFFFFFFFFFFFFB
@M05620:37:000000000-D9766:1:1101:7442:10416 1:N:0:67
AGTGCCAGCTCTCAATCGCACAGGGGACCCAGGGCCTGGCCCCTCCATCCAGAAAACCTATGACCTCACCCGCTACCTGGAGCACCAACTCCGCAGCTTGGCTGGGACCTATGTTGAGTATCCAGCGTAGGAATCTGGGAGTTGGGGAGGAGTGAGGAGTTGGGGAAAGACAGCCCTAACCGTGGAGGGTTCTGGAAAATGAGGGGGTGAGGAGGGGCTCTTGGGCTCCCACCAGTCCCCCTGTCTGGTCT
+
>A>ABFFFBFFFFFGGGGGGGGEGAEFFFGHHGGGGFFHGFGFHFGFHGHGGGEBGHGHGHHHHHHGHHHHGGGCEGFGFFGF??FFEGGHGFEECFFHHGHHGGGHHGHHHHHEDDF33BBFDBF>//</@@F11?FF0FC0FFFD.D-.>/.0D<<.=/DFGCGGEH:GGH.;.;;BFFG9;?AEDBE..0;;0;CB0;;0;DBA--9FFBDDA9-9.BB/99.9.EAFFFE.9;BFF.-.999FB/9/
@M05620:37:000000000-D9766:1:1101:11685:10436 1:N:0:67
GAGGCTGCTTTGGAAGAAACTCATAGATTACTGCAACAGTTCCCCCTGGACCTGGAAAAGTTTCTTGCCTGGCTTACAGAAGCTGAAACAACTGCCAATGGGATGCTACCCGTAAGGAAAGGCTCCTAGAAGACTCCAAGGGAGTAAAAGAGCTGATGAAACAATGGCAAGTAAGTCAGGCATTTCCGCTTTAGCACTCTTGTGGATCCAATTGAACAATTCTCAGCATTTGTACTTGTAACTGACAAGCC
+
CCCCCCFCFFFFGCGGGFGGGGHHHHHHHHHHHHHCFHHFHHHHHGGGHGHHHHHHGHHHHHHHHHHHHHHHHHHHHHHHHHHHHHFHHHHHHHHHGHHHFF2GFHHHHHHGGGGHGFHHHHHGHGHHHHHHHGHHHHHHGGHG?GGHHHGHGHHGHHHHHHFHHHHHFFGGFGHGFHFGGHHHHHHEGGGGFHHHHGEFHHGHGFGGHHHHHHHHHHHHHFFHHHFGHFBF9CGGGGFFCFGGFFF0CEG
@M05620:37:000000000-D9766:1:1101:13795:10439 1:N:0:67
GAGGCTGCTTTGGAAGAAACTCATAGATTACTGCAACAGTTCCCCCTGGACCTGGAAAAGTTTCTTGCCTGGCTTACAGAAGCTGAAACAACTGCCAATGGGATGCTACACGTCAGGAGAAACTCCTAGAAGACACCCAAGGCGACAAAAAGATGATGCAACACTGGCGCGTGAGTCAGACCTTTCCCATTTCGACCTCTTTTGGGTCCCCTAGCCAAATTATCAAACTTTGTCATTTTGACTGACACACC
+
AABBBBFBFFFFGGGGGFGGGGFHHHHHHFHHHHHGGHHFHHHHHGGGHHHHHHHHHHHHGHHHHHHHHHHHHHHHHHHHHHHHHHHHHHHHHHHHGHHHHF2F1?B433BEF11123//0333B333BBB3?33B/////?/B//</20??/<11?11111?C11</-.---..00=00/.<0=<C000;C0:..:.CGG0;FA.:/;F././9/;//0000;000009C0000;B9//.///:9:/.9.
@M05620:37:000000000-D9766:1:1101:16605:10441 1:N:0:67
GAGGCTGCTTTGGAAGAAACTCATAGATTACTGCAACAGTTCCCCCTGGACCTGGAAAAGTTTCTTGCCTGGCTTACAGAAGCTGAAACAACTGCCAATGGGATGCTACCCGTAAGGAAAGGCTCCTAGAAGACTCCAAGGGAGTAAAAGAGCTGATGAAACAATGGCAAGTAAGTCAGGCATTTCCGCTTTAGCACTCTTGTGGATCCAATTGAACAATTCTCAGCATTTATACTTGTAACTGACAAGCC
+
ABBBBBFBFFFFGGGGGGGGGGHHHHHHHHHHHHHHGHHFHHHHHGGGHHHHHHHHHHHHGHHHHHHHHHHHHHHHHHHHHHHHHHHHHHHHHHHHHHHHHGHHGHHHHHHGGGGHHHHHHHHHHGHHHHHHHHHHHHHHGGHGFFHHHHGHHHHHHHHHHGFEHHHHHHGHBHHGHHHHHGHHHHHGGGGGHHHHHHHHHHHHGHHHHHHHHHHHHHHHHGHHHHHHHGGGGGGGG0CFFGGGGGFGGGG
@M05620:37:000000000-D9766:1:1101:13806:10457 1:N:0:67
GAGGCTGCTTTGGAAGAAACTCATAGATTACTGCAACAGTTCCCCCTGGACCTGGAAAAGTTTCTTGCCTGGCTTACAGAAGCTGAAACAACTGCCAATGGGATGCTACCCGTAAGGAAAGGCTCCTAGAAGACTCCAAGGGAGTAAAAGAGCTGATGAAACAATGGCAAGTAAGTCAGGCATTTCCGCTTTAGCACTCTTGTGGATCCAATTGAACAATTCTCAGCATTTGTACTTGTAACTGACAAGCC
+
AAACBBFCFFFFGGGGGGGGGGHHHHHHHHHHHHGHHHHHHGHHHGGGGHHHHHHGHFGHFHHHHHHHHHHHHHHGHHHHHHHHHGHHHHHHHHHHGHHHHAEGGHHGHHHGGGGHHHHHHHHHHGHHHHHHHHHHHHHHGGHGCGHHHHGHHHHGHHHHHHHHHHHGHHGHHHH@GHHHHHHHHHHGGGGGHHHHHHGHHHGHGFHHHHHGHHHHHHHHHEFHHHGFHGGGFFGGGGCFGGGGGGGGGGG
@M05620:37:000000000-D9766:1:1101:6993:10481 1:N:0:67
AGTTCCAGCTCTCCATCGCACAGGGGACCCAGTGCCTGGCCCCTCCATCCAGAAAACCTATGACCTCACCCGCTACCTGGAGCACCCACTCCGCAGCTTGGCTGGGACCTATGTGCGTATCCCGCGTAGGACTCTGGGCGTTGGGGCGGCGTGCGGCGTTGGGGCCCGCCCGTCCTCACCGTGGCGGGTTCTGGTAAATGATGGGGTGAGGAGGGGCTCTTTGGCTCCCACCCGTCCCCCTGTCTGGTCTA
+
>>>3>BBFFFFFGFGA5AEAEAGEF22AE2BGBBF5DFGHGHGHGGFFH1FGG3GBFEHFFEFGHDBFGHH>>>0>FG3B2BBFGHE1?GHB?E?E>F3BEFHGGGHHGH3FHGG2CFDGHH1<B@G/>A<1?GHHGG.CGGCHCC.@C?AB@DBG-@BBBFBB.9-9-@--@DFF/9AFFFFB-@-@BFFFFFFBFFFF/FFFFFFBAFF/AFBBBBFFFFFFFFFFF.FF.;DFFFFFBFFFFFFFFFB
@M05620:37:000000000-D9766:1:1101:4845:10498 1:N:0:67
GAGGCTGCTTTGGACGAAACTCATAGATTACTGCAACAGTTCACCCTGGACCTGGAAAAGTTTCTTGCCTTGATTAACGAAGCTGAAACAACTGCCAATGGTCTACTACCCTTAAGGCAAGGCACCTACAATACTACAAGGGAGAAAAAAAGATGATAAAACAATGGAAAGAAAGTAAATCATTACAGCTTAAGCACCATTATGACTCCAAGTGAACAATTCCCACAATTGGTACTTTTAACTTCCAAGCC
+
>3AA3>CA@BB4F4BAAEAAGFGGHFGDFAB5DB33BGAFEA5DBABBAFBBFGFH332ABFHBDFGA355B3DD555B?FE0BB33B3B?BGHHF3EEFB@B@3B@4FGF3B@G43BB0?F/0B?3?3BB433??B?3B//??/02FF//?/111?@?GF1F/?1<<1<<0<0<><111111000<0<0<00<00<..<;0;;:0:0/:/0;0<<=<:CG00;0.9.0;9/09;CF0099C00;00;0.9
@M05620:37:000000000-D9766:1:1101:19347:10506 1:N:0:67
GAGGCTGCTTTGGAAGAAACTCATAGATTACTGCAACAGTTCCCCCTGGACCTGGAAAAGTTTCTTGCCTGGCTTACAGAAGCTGAAACAACTGCCAATGGTACGCTACCCGTAAGGAAAGGCTCCTAGAAGACTCCAAGGGAGGAAAAGAGCTGACAAAAGAATGGCAAGCAAGTCAGTCAGTTCTATCTTAGTTCTCTTTCTTATCCAATCGAACAATTCCTTTGAATTGTACTTTCAACTGACAAGCC
+
CDDDDDFDFFFFGGGGGGGGGGHHHHHHGHHHHHHHEGHGHHHHHGGGHHHHHHHHHHHHHHHHHHHHHHHHHHHHHHHHHHHHHHHHHHHHHHHGHHHHB4@411?1/?1>1/>?33BBE?/30?3B43333?33BB22//?C//CG22/2222221=?01/011=?11F.>>G11111F1111>=0=000<=0000<=00000==00<G0/../:-<00<0000000<0:C00<C00<0<0<CF00<A.
@M05620:37:000000000-D9766:1:1101:16800:10506 1:N:0:67
GCGGCTGCTTTGGAAGAAACTCATAGATTACTGCCACAGTTCCCCCTGGACCTGGAAAAGTTTCTTGCCTGGCTTACAGAAGCTGAAACAACTGCCAATGGGATGCTACCCGTAAGGAAAGGCTCCTAGAAGACTCCCAGGGAGTAAACGAGCTGATGAAACCATGGCAAGTAAGTCAGGCATTTCCGCTTTAGCACTCTTGTGGATCCAATTGAACCATTCTCAGCATTTGTACTTGTAACTGACAAGCC
+
111>A1>>FF3D1GG1A1BF1FFDDDFGH1FGHH01B0B1DFFHHG/B/ABFHFHHHB0BBFGH2FFGHHHHFEB1FFHFHHH11GHGH0FCBCGF11BFGFFHGHHHHHHGFC/BGDGFAHHHHGHHHBHHGHHHH/FGFGAEC0@>1?<CCGH1FGFHBG0/?GHHHBFH1>F>GHHHH.GHHHHGGGGGHHHFHHFGHHHHFHHHHGFHHHC0G.;FGGGGGGGGGGGGFGGGGFFG0FGGGGB09EF
@M05620:37:000000000-D9766:1:1101:4829:10514 1:N:0:67
GAGGCTGCTTTGGAAGAAACTCATAGATTACTGCAACAGTTCCCCCTGGACCTGGAAAAGTTTCTTGCCTGGCTTACAGAAGCTGAAACAACTGCCTACAGGATGCTACCCGTAAGGAAAGGCTCCTAGAAGACTCCAAGGGAGTAAAAGAGCTGATGAAACAATGGCAAGTAAGTCAGGCATTTCCGCTTTAGCACTCTTGTGGATCCAATTGAACAATTCTCAGCATTTGTACTTGTAACTGACAAGCC
+
CCCCCCFCFFFFGGGGGGGGGGGHHHHHHHHHHHHHGHHGHHHHHGGGHHHHHHHGHHHHFGHHHHHHHHHHHHHHHHHHHHHHHHHHHHHHHHHHBBB3BB1GGHHHHHHGGGDGHFHHHGHHHGHHH3FGGHHHHHHHGGGGC2F?GHGHHHHGHHHH2GHHHHHHH1FG1FFFHHGHHHHHHHHGGGGGHHHHHHGHHHHHGBGHHHHHHHHHHHHHHGGHHHHHHHGHFGFGGGGGGGGGFGGGGGG
@M05620:37:000000000-D9766:1:1101:4804:10546 1:N:0:67
GAGGCTGCTTTGGAAAAACTCATAGATTCCTGCAACCGTTCCCCCTGGCCCTTGAAAAGTTTCTTGCCTGGCTTACAGAAGCTGAAACAACTGCCCATGGGATGCTACCCGTAAGGACAGGCTCCTAGCCGACTCCAAGGGAGTAAAAGAGCTGATGAAACAATGGCAAGTAAGTCAGGCATTTCCGCTTTAGCACTCTTGTGGATCCAATTGAACAATTCTCAGCATTTGTACTTGTAACTGACAAGCCA
+
BBBBBBFAFFFFGF5ABFEBF4DFEGDD5DGGBBFGCFAEHCGHGEFG2GF23BFGBAFBGFHFHF5BBD1BBB3B5GBFBBBF33@GFHHBFFG1FFGHG2B?FGHGHH>EEEFCG0BFFG?FFGH433/<@B?BGHFGGHG?GHFHGGH0GFHHHHHHHGHHGHHHHF><FG>FFF<>G<<DGFCGACEHHGHH:CBGFBGDGFFHCGGBFFGGGFGG;BCFBFFG;CF;CFFF0;CFFFBFFGGAEEB
@M05620:37:000000000-D9766:1:1101:22855:10547 1:N:0:67
GAGGCTGCTTTGGAAGAACCTCATAGATTACTGCAACAGTTCACCCTGGACCTGGAAAAGTTTCTTGCCTGGCTTACAGAAGCTGAAACACCTGCCAATGGTATGCTACCCGTAAGCAAAGGCTTCTAGAAGACGCCAAGGGAGTAAAAGAGCTGATGAAAAAATGGCAAGTAAGCCAGGCATTCTCGCTTTACCACTCTTGTGGATCCAACTGAACAATTCTCAGCATTTGTACTTTTAACTGACAAGCC
+
AA?A>>B1BB@BE1111B1AB0A1FG1DB1BB3A11BB0B2DDGHHA0B0BBBBF0BAC01DDFB1DBBFGE00A1BBEDB1BF@EB1F0B>0BBB1B1111BB1B@B@BB?>EA0110B00?F0>GF2BE1BB//E/>//?F/?0B@21/<@@1@112@>10<011?F1<>F111>0<.>.1<00=...<.=0<00<CC::C0.0:C/:0/:/:0::/990;FF0/BC00FFBB0;;00;0909;:C.99
@M05620:37:000000000-D9766:1:1101:25489:10566 1:N:0:67
AGTGCCAGCTCTCAATCGCACAGGGGACCCAGGGCCTGGCCCCTCCATCCAGAAAACCTATGACCTCACCCGCTACCTGGAGCACCAACTCCGCAGCTTGGCTGGGACCTATGTGAGTATCCAGCGTAGGAATCTGGGAGTTGGGGAGGAGTGAGGAGTTGGGGAAAGACAGTCCTAACCGTGGAGGGTTCTGGTAAATGATGGGGTGAGGAGGGGCTCTTTGGCTCCCACCAGTCCCCCTGTCTGGTCTA
+
>>>>A@@CAF@3BBG3BAFEAEGFEECEG0FGFAA/AAFCGHGHGGEHBBGDG01BFE0BGGHHGBBGHHHGGE/EHHHHBGHC0FB?E0FFECEGEBBFGHHGGGHHGHHHHHHHHHHHHHHHHGGGGGHHHHHHHE0FEGHHGC.@?.<FH0GG<EHHFH-ACCEHGHGHHHHHHHHHGGGGGGGGCFFGGGFFGGGGGGGGGGF@FFFEFF@@@<FFFFFFFFFFFFFFFFFFFFFF?FFFFFFBFFF
@M05620:37:000000000-D9766:1:1101:7024:10572 1:N:0:67
GAGGCTGCTTTGGAAGAAACTCATAGATTACTGCAACAGTTCCCCCTGGACCTGGAAAAGTTTCTTGCCTGGCTTACAGAAGCTGAAACAACTGCCAATGGGCTGCTACCCGTAAGGAAAGGCCCCTAGAAGACTCCAAGGGAGTAAAAGAGCTGATGAAACAATGGCAAGTAAGTCAGGCATTTCCGCTTTAGCACTCTTGTGGATCCAATTGAACAATTCTCAGCATTTGTACTTGTAACTGACAAGCC
+
BBBABAFAFFFFGGGGFGFGGGGGGHHHHGHHHHHCHGHHHHFHHGEFHFGGGGHFGHHGBGGHHFHHHHHHGFFFFGGHHFGHHHHFGGEEFHFHHFGHFA1B1?@4BFF11EEBE3BFGE/FEE??BFF3B?BGBGHEG/GD?BGDGDFF2@2FFGGHHHHHF<FH01/<<?<1>1<0>FG1FG<<><<<DDGDGHFHB<=GD0;:CCHFB:BC0;C:C:0;00;0;;;9CBBFFB;FBFB00:CFF?9
@M05620:37:000000000-D9766:1:1101:12917:10593 1:N:0:67
AGTGCCAGCTCTCAATCGCACAGGGGACCCAGGGCCTGGCCCCTCCATCCAGAACACCTATGACCTCACCCGCTACCTGGAGCACCAACTCCGCCGCTTGGCTGGGACCTATGTGAGTATCCAGCGTAGGAATCTGGGAGTTGGGGAGGAGTGAGGAGTTGGGGAAAGACAGTCCTAACCGTGGAGGGTTCTGGTAAATGATGGGGTGAGGAGGGGCTCTTTGGCTCCCACCAGTCCCCCTGTCTGGTCTA
+
>1>>ABB11BCFGBGGGEG1AEF0AEEGGG0GFAFEACF0FGGEEFFHHH1AA00B0FGFGHBGHH11GGHEGGEGHDFFGGHEGHHGG0FGE?//E>EF/0GFCCHFGFGFD2DGGFHH2G>FGC?<CCFHGGD<GBGGE0GHGGGCCGFCGB<CFC/<CFGGGGHGHFCBCCFFGBBFGGGGGEGGGFF0FF9FFGGGFFFFFF?@FAFFFF@@@-AFFFFF/FFEFF??E?BFFFF;@E;BBFEFB9;
@M05620:37:000000000-D9766:1:1101:16746:10605 1:N:0:67
ACCACACCTTCTACAATGAGCTGCGTGTGGCTCCCGAGGAGCACCCCGTGCTGCTGACCGAGGCCCCCCTGAACCCCAAGGCCAACCGCGAGAAGATGACCCAGGTGAGTGGCCCGCTACCTCTTCTGGTGGCCGCCTCCCTCCTTCCTGGCCTCCCGGAGCTGCGCCCTTTCTCACTGGTTCTCTCTTCTGCCGTTTTCCGTAGGACTCTCTTCTCTGACCTGAGTCTCCTTTGGAACTCTGCAGGTTCT
+
ABBBBBBBFFFFGGGGGGGGGGHHGGGEHGHGHGGGGGGGGHHHHGGGEGGGHHHHHHHGGGGGGGGGGGGHHHHGGGGHGHHHHGGGGGGGGGHHHHHHHHFHGHHHHHHGGHHGGGGGHHHHHHHHHHHGHHGGGGGHGHHGHGGGGGGGGGGGGGFFGBFGGGFFFFFFFFFFFFFFFFFFFFFFFFFFFFFFFFFFFFFFAFFFFFFFFFFFFFFFFFFFFFFFFFFFFFFFFFFFFFFFFFFFFFF
@M05620:37:000000000-D9766:1:1101:17063:10608 1:N:0:67
AGGGCCAGCTCTCAATCGCACAGGGGACCCAGGGCCTGGCCCCTCCATCCAGAAAACCTATGACCTCACCCGCTACCTGGAGCACCAACTCCGCAGCTTGGCTGGGACCTATGTGAGTATCCAGCGTAGGAATCTGGGAGTTGGGGAGGAGTGAGGAGTTGGGGAAAGACAGTCCTAACCGTGGAGGGTTCTGGTAAATGATGGGGTGAGGAGGGGCTCTTTGGCTCCCACCAGTCCCCCTGTCTGGTCTA
+
111>AA>AAFC3AFG3AAFGAEEGCGGG?0FHGG?//AF00FEGGGHH10F1B01BFE0FGHFHFHEGHHHGGEE>GHFEGHHC0>FHG>GHGCGG/0FHCHHGGAFGGHHHHHHGGG>FD>FHFGGCCGHHGBG1DGGF<0FHG?.A-E./CHHHEGFHH/<-:CHHEHFC:CGHHHGG-;E@GGGGEGGGGGGGGGGGGFFGGFF@FFFF-9@@?-;9F/;BFFFFFFFFFFFFFFFF@FFFEFF/BBB
@M05620:37:000000000-D9766:1:1101:20958:10626 1:N:0:67
GAGGCTGCTTTGGAAGAAACTCATAGATTACTGCAACAGTTCCCCCTGGACCTGGAAAAGTTTCTTGCCTGGCTTGCAGAAGCTGAAACAACTGCCAATGGGATGCTACCCGTAAGGAAAGGCTCCTAGAAGACTCCAAGGGAGTAAAAGAGCTGATGAAACAATGGCAAGTAAGTCAGGCATTTCCGCTTTAGCACTCTTGTGGATCCAATTGAACAATTCTCAGCATTTGTACTTGTAACTGACAAGCC
+
ABAABACAFFDFCAFB4CBGFFFDDHFGHBGGHFGFHFHHHHFHHGCFFBGHHFFABGFHAGHHF5DFGHHGEF10BGFFHHHFFHHBHFBFFGFGBFFGCG2G1FDGHGHEEEE0?3?BGHGG0FGHHHH3BG?3FGC1//CE?BD2G1?G@@GGHGHFG@GCG1<0FGFHFFHGHF1<FCHDHBGEDGGGE0=0D</DDDH0.<<:CBGB0:;FBCG:GHHHH0/BBFFB0;CFGBBF0CF00CBF?E?
@M05620:37:000000000-D9766:1:1101:7051:10643 1:N:0:67
AGTGCCAGCTCTCAATCGCACAGGGGACCCAGGGCCTGGCCCCTCCATCCAGAAAACCTATGACCTCACCCGCTACCTGGAGCACCCACTCCGCAGCTTGGCTGGGACCTATGTGAGTATCCAGCGTAGGAATCTGGGAGTTGGGGAGGAGTGAGGAGTTGGGGAAAGACAGTCCTAACCGTGGAGGGTTCTGGTAAATGATGGGGTGAGGAGGGGCTCTTTGGCTCCCACCAGTCCCCCTGTCTGGTCTA
+
AA>AADFFBFFFG4FFGGFCGCHHG?AEGEGH2EEEGGHHHHGHGGHGBGHHHHHGFFHHHHHHHDFHHHHEE>>EHHFH2FGHHH1?EGHFEF?FEHGHGHHGGGHHGHFHHHHFHHHHHHHHHGG/BE2FGHHHGH0FGHHHGGCGG.EHH0GHCFHHGHGG.:CH/C:GHHHHHFHGGGGGDGGGGGGGGGFFGGGGGGGGGFFFFFFFFFFFFFFFFFFFFFFFFFFFFFFFFFFFFFFFFFFFFFF
@M05620:37:000000000-D9766:1:1101:9212:10657 1:N:0:67
GAGGCTGCTTTGGAAGAAACTCATAGATTACTGCAACAGTTCCCCCTGGACCTGGAAAAGTTTCTTGCCTGGCTTACAGAAGCTGAAACAACTGCCAATGGGATGCTACCCGTAAGGAAAGGCTCCTAGAAGACTCCAAGGGAGTAAAAGAGCTGATGAAACAATGGCAAGTAAGTCAGGCATTTCCGCTTTAGCACTCTTGTGGATCCAATTGAACAATTCTCAGCATTTGTACTTGTAACTGACAAGCC
+
BBBBBAFBFFFFGGGGGGGGGGHHHHHHHHHHHHHHFHHGHHHHHGFGHHHHHHHHHHHGFHHHHHHHHHHHHHHHHHHHHHHHHHHHHHHHHHHHHHHHHHBGFHHHHHHGGGGHHHHHHHHHHGHHHHHHHHHHHHHHGGHGDHHHHHGHHHHHHHHHHHHHHHHHHHGHHHHHHHHHHHHHHHHGGGGGHHHHHHHHHHGHGHHHHHHHHHHHGHHHHHHHHHHHHGFGBFGGGGGGGGGGGGGGGGG
@M05620:37:000000000-D9766:1:1101:3496:10669 1:N:0:67
GAGGCTGCTTTGGAAGAAACTCATAGATTACTGCAACAGTTCCCCCTGGACCTGGACAAGTTTCTTGCCTGGCTTACAGAAGCTGAAACAACTGCCAATGGGATGCTACCCGTAAGGAAAGGCTCCTAGAAGACTCCAAGGGAGCAAAAGAGCTGATGAAACAATGGCAAGTAAGTCAGGCATTTCCGCTTTAGCACTCTTGTGGATCCAATAGAACAATTCTCAGCATTTGTACTTGTAACTGACAAGCC
+
A3AAAAFBFFFFGBFGGFG4GGFHHDFGGFBAGHBFFFHHHFF3FEEFAHBAFFAFB31FDFFHHHGBBFBBGHHBB5BFHHBGHEBGBFGHEHHHHHHHHF2B?FGHH2GEFC?FCB3ECC?3BFBBF3G?3B3BB?CDADED/?C?F</F2@F2G2DFDFGEG?G0<FC?FBGFBD1<<FF11>1.>.<EBD<DH0<0DB=GEHG0C::00;:C:CGHB0=CG0CB0C;90;;FGB0;FB009CB0:.;
@M05620:37:000000000-D9766:1:1101:2818:10697 1:N:0:67
AGTGCCAGCTCTCAATCGCACAGGGGACCCAGGGCCTGGCCCCTCCATCCAGAAAACCTATGACCTCACCCGCTACCTGGAGCACCAACTCCGCCGCTTGGCTGGGACCTATGTGAGTATCCAGCGTAGGAATCTGGGAGTTGGGGAGGAGTGAGGAGTTGGGGAAAGACAGTCCTAACCGTGGAGGGTTCTGGTAAATGATGGGGTGAGGAGGGGCTCTTTGGCTCCCACCAGTCCCCCTGTCTGGTCTA
+
3>AAAFFFBFFFGBBFGAFGEEBFBEFGGGCHGGGFFAFGGGGHEGFHHGFFGFHHHGHHH3EGHGGGHHHGGGGFHGHBFFB1BF1FEGHGGE/EE>EGEGH//?BFCGGHHHGDGBFGHHGFFDCBD/FDGGHHHHGGEHHGGGGG<ACHHFHHHCGHFHCCCDEHGHGHCFFGGGGGD;EFDGGF:FGGFBFFGGGGGFB;ADDFFFFFFFFFFAFFFFFFBFFFFBFDF;;FFFFFFEFFF/;F;/;
@M05620:37:000000000-D9766:1:1101:8286:10713 1:N:0:67
AGTGCCAGCTCTCAATCGCACAGGGGACCCAGGGCCTGGCCCCTCCATCCAGAAAACCTATGACCTCACCCGCTACCTGGAGCACCAACTCCGCAGCTTGGCTGGCGTAGGAATCTGGGAGTTGGGGAGGAGTGAGGAGTTGGGGAAAGACAGTCCTAACCGTGGAGGGTTCTGGTAAATGATGGGGTGAGGAGGGGCTCTTTGGCTCCCACCAGTCCCCCTGTCTGGTCTATCTCCTGCCCTTAGATCGG
+
BCABCFFFDFFFGGGGGGGGGGHHGGGGGGHHFGGGGGHHHHGHGGHHHHHHHHHHHGHHHHHHHHHHHHHGGFGGHHHHHHHHHHHHGHHHGGGGGHHHGHHGGGGGGGGGHHHHHHHEFFHHHGGGGGGGHFBHHEDHGHHGGGGAHHHFHHHHHHFHHGEEGGHGG.FAFFGCFGBFGFGGGGGEDEFFFGGFFFFFFFFFFFFFFFFFFFFFFFFFFFFFFFFFFFFHFFFHFFFFFFFFFFFFFFF
@M05620:37:000000000-D9766:1:1101:23567:10716 1:N:0:67
AGTGCCAGCTCTCAATCGCACAGGGGACCCAGGGCCTGGCCCCTCCATCCAGAAAACCTATGACCTCACCCGCTACCTGGAGCACCAACTCCGCAGCTTGGCTGGGACCTATGTGAGTATCCAGCGTAGGAATCTGGGAGTTGGGGAGGAGTGAGGAGTTGGGGAAAGACAGTCCTAACCGTGGAGGGTTCTGGTAAATGATGGGGTGAGGAGGGGCTCTTTGGCTCCCATCAGTCCCCCCTTCTGGTCTA
+
>1>>ADFFAFFFGGGGGGGFGG0AFEEGGG0GCEFGCFGHGGG/EEFFDG1FFH1GCEAFGHHHHGH1F00>EEEGG@FG>FHGGG0FEEGHGEE@EHFHGGFGE/GGEGE1B2221BFG2G2FHC?A/CGGBH1<G00<CBDFC-.<ACA>ABDF<<CG0CC-.CC.://CGH00;CBC@FG-.CEAGGG0CB;;0B0BFGF0..:-;AABBB@?@@FF/9///B9EEF/;FFFF/99;----//99//;
@M05620:37:000000000-D9766:1:1101:28794:10723 1:N:0:67
ACCACACCTTCTACAATGAGCTGCGTGTGGCTCCCGAGGAGCACCCCGTGCTGCTGACCGAGGCCCCCCTGAACCCCAAGGCCAACCGCGAGAAGATGACCCCGGTGAGTGGCCCGCTACCTCTTCTGGTGGCCGCCTCCCTCCTTCCTGGCCTCCCGGAGCTGCGCCCTTTCTCACTGGTTCTCTCTTCTGCCGTTTTCCGTCGGACTCTCTTCTCTGACCTGAGTCTCCTTTGGAACTCTGCAGGTTCT
+
BBBBBBBACFFFGGGGGGGGGGHFGEEEGGHFEFFGCEGFGHHFHGGGAFGGHHGHHHGGFGCFGFGGGGAGHHHGGGGHGHHHHGGGGGFFGGHHHFFHGH/@@>@FHHHGGHFCCFGFHHHHHGHGHHGGEHGGCGGGGGGGGGGGGGGGGFGGGGADGDFFFFFFFFFFFFFFFFFFBBBFFFFFFFFFFFCDFFFFFDF.;BCAFFFFFFBFFFFBFFFFF.FFBFFFFFF/FFFFFFFFFFFFFFF
@M05620:37:000000000-D9766:1:1101:16210:10755 1:N:0:67
GAGGCTGCTTTGGAAGAAACTCATAGATTACTGAAACAGTTTCCGCTGGACCTGGAAAAGTTTCTTGCCTGGCTTACAGAAGCTGGAACAACTGCCCCTGAGATAATAACCGTAAGGAAAAGCTCCTAGAAGCATCCCAAGGCGTCAAAGCGCTGCTGAAAACATGGCAAGTCAGGCAGGCCATTCCGCTTTAGCACTCTTGTGGATCCCATTGCAACATTCTCAGCATTTGTAATTGTAAATGACCAGCC
+
BABBBCFBFFFDGFFFFGGGGGHFF5DDDD4DFABAEGA555D52ABE2BB2AFGG3BGGBAA5DDB53B3B1BF3AFGGHCGHH21B3FGHHFGHGFGG22@444@BF3G/11?BG3FH2F0BFGCF43DD33BFGGH3?F//?/?CG22/<?B/1?1?F1FH1FGF0G.=1>10><.><<.<DDGBAEGG00<:CCGGGGCGGC:CG:G0FF0<00</CC0B00<<0CFB0:0<CB00<0<0<0:C..C
@M05620:37:000000000-D9766:1:1101:17532:10761 1:N:0:67
AGTGCCAGCTCTCAATCGCACAGGGGACCCAGGGCCTGGCCCCTCCATCCAGAAAACCTATGACCTCACCCGCTACCTGGAGCACCCCCTCCGCAGCTTGGCTGGGACCTATGTGAGTATCCAGCGTAGGAATCTGGGAGTTGGGGAGGAGTGAGGAGTTGGGGAAAGACAGTCCTAACCGTGGAGGGTTCTGGTAAATGATGGGGTGAGGAGGGGCTCTTTGGCTCCCACCAGTCCCCCTGTCTGGTCTA
+
A?>AAFFFAFFFGGGFFFGFEGHHGGGG2EEGFGGDEFHH2GGDGGHHGHHH3CCGHGGHHH5GHGHFHFEFE>EEHHHHBBGHFH1/>EGEDDCGFHGGFBGFGGHHGEGDD3BFFHFGHFDGHGC</E1<GGHHGEHEGFHHGGEDG?ACGD0<<EHHHFC?.ACFHHHHHEBFFFFGGDFFDGGG99AFGFBFGGFGFBBFA?DB?F?FDF-;BBEFFFEFFFFFFFF.9?FFFFFBCFFFFF/9/9;
@M05620:37:000000000-D9766:1:1101:28605:10772 1:N:0:67
AGTGCCAGCTCTCAATCGCACAGGGGACCCAGGGCCTGGCCCCTCCATCCAGAAAACCTATGACCTCACCCGCTACCTGGAGCACCAACTCCGCAGCTTGGCTGGGACCTATGTGAGTATCCAGCGTAGGAATCTGGGAGTTGGGGAGGAGTGAGGAGTTGGGGAAAGACAGTCCTAACCGTGGAGGGTTCTGGTAAATGATGGGGTGAGGAGGGGCTCTTTGGCTCCCACCAGTCCCCCTGTCTGGTCTA
+
ABAABFFFBFFFFGGGGGGGGGHGGGGGGGHHGGGGGGHGHHGHGGFHHHGHGBEGHGHHHHFHHHGHHHHGGGCEHHHGHHHHFHFHGGHHGEEGGFHHDHHGGEHHGHHHHHGHHGDHFHHHGF/CGGHHHHHHHHFGCGHHGGGGGGGHHHHGHGHHHHGGGGHHHHHHCGHHHHHHACEGGGGG9AFFGGCFGGGGGGFGGGFFFFFFFFFFFFFFFFFFFFFFFFFFFFFFFFFFFFFFFFFFFFB
@M05620:37:000000000-D9766:1:1101:16208:10773 1:N:0:67
GAGGCTGCTTTGGCAGAAACTCATAGATTACTGCAACAGTTCCCCCTGGACCTGGAAAAGTTTCTTGCCTGGCTTACAGAAGCTGAAACAACTGCCAATGGGATGCTACCCGTAAGGAAAGGCTCCTAGAAGACTCCAAGGGAGTAAAAGAGCTGATGAAACAATGGCAAGTAAGTCAGGCATTTCCGCTTTAGCACTCTTGTGGATCCAATTGAACAATTCTCAGCATTTGTACTTGTAACTGACAAGCC
+
AAAAA1CAFFFFGB1FFACB1GHHHCAFGBFFGDDGEGFGFHHGHGCFAEFFHGFB1BAGBFHHGB1AFG1FHHHHHBFFFFGHED1BFFGHHFHHHFGFBG0FEGGHHHGGFGCA1D0BEFHHHGHEDEDE<GBHHHG1FGH/?<>FHGG0CFGHFGGGHFGHFG<<F1FGDFFFH1DBGABGFFHGGGCEHBF=GGHHFDG<.0CFFGGBGGHHFHHFGHGHH0GHFGFF0CFGGFBF9BGGFGGFF?E
@M05620:37:000000000-D9766:1:1101:5038:10776 1:N:0:67
GAGGCTGCTTTGGAAGAAACTCATAGATTACAGCAACAGTTCCCCCTGGACCTGGAAAAGTTTCTTGCCTGGCTTACAGAAGCTGAAACAACTGCCAATGGGCTGCTACCCGTAAGGAAAGGCGCCTAGAAAACTCCAAGGGAGGAAAAAAGCTGATGAAACAATGGCAAGGAAGTCAGGCATTACCGCTTTAGCACTCTTGTGGATCCAATTGAACAATTCTCAGCATTTGAACTTGTAACTGACAAGCC
+
A1AAAAFA@DFFG1B11FGCGEGFHFHDA1B1BFGGAGGHHGHAGG/FA0B0ECAG1B0BGHGHHHH1BE1BFGFEB1BFHHFGHGBGGHHHCGHGGHHHHF0GEFFGHH0/?/>0B1B>EE//>>EEHFG1BBG11BCGEGEC//0<00<?01?11?FGFGFH1110<<..>FGG0D0/<C00000<A-:E:;GHC0::0<:;;0;0/9909;BFFGGGGF;CF;CBF9900;CGGGFFFFGF0BFF?AE
@M05620:37:000000000-D9766:1:1101:5021:10776 1:N:0:67
GAGGCTGCTTTGGAAGAAACTCATAGATTACTGCAACAGTTCCCCCTGGACCTGGAAAAGTTTCTTGCCTGGCTTACAGAAGCTGAAACAACTGCCAATGGGATGCTACACGTCAGGAACAACTCCTAGCAGCCTCCACGGGCGTACCCGCGCTGATGAACCACTGGCCAGTCGTTCAGGACTTTCCGCTTTCGCACTCTTGTGGATCCCCTTGCCCAATTCTCAGCATTTGTCATTGTCACTGACAAGCC
+
BBBBBBFBFFFFGGGGGFE4GBADEFGGBFHHHHHHFFFGGGHHHGCFHFGGHFFHHF2FGHHHHHHHHHHHHHAFGHHHHHHHHFGHHHEH3GFHHHHHHGFHAHGBF3BEB1?EGG0000/B?3??BF3B0?0B/?0////><///1//>/--<><1<><GAG</..<.=0..<./C0/.;C0:0:.;EG0CC.-9C0;0CBEFFGEB./.;9/0;EFF//;B/B/;BF/;9/;F/9BFFFFF:;BAEE
@M05620:37:000000000-D9766:1:1101:8572:10811 1:N:0:67
AGTGCCAGCTCTCAATCGCACAGGGGACCCAGGGCCTGGCCCCTCCATCCAGAAAACCTATGACCTCACCCGCTACCTGGAGCACCAACTCCGCAGCTTGGCTGGGACCTATGTGAGTATCCAGCGTAGGAATCTGGGAGTTGGGGAGGAGTGAGGAGTTGGGGAAAGACAGTCCTAACCGTGGAGGGTTCTGGTAAATGATGGGGTGAGGAGGGGCTCTTTGGCTCCCACCAGTCCCCCTGTCTGGTCTA
+
AAAABFFFBFFFGGGGGGGGGGHHGGGGGGHHGGGGGGHGHHGHGGHHHHGHHHGHHGFHHHHHHHHHHHHGGGGGHHHHHHHHGHHHGHHHGGGGGHHHGHHGGGHHGHHHHHHHHHHHHHHHHGFGGGHHHHHGHEGGDHHHGCGGGGDHHHHAGGFHHHGFEGHFHHHBGFFHHHHHGDGGGEGGE.FGGGGGGGGGGGGGGGFFFFFFFFFFFAFFFFFFFBBEFFFFFFFFFFFFFEFFFFFFEFB
@M05620:37:000000000-D9766:1:1101:14764:10823 1:N:0:67
AGTGCCAGCTCTCAATCGCACAGGGGACCCAGGGCCTGGCCCCTCCATCCAGAAAACCTATGACCTCACCCGCTACCTGGAGCACCAACTCCGCAGCTTGGCTGGGACCTATGTGAGTATCCAGCGTAGGAATCTGGGAGTTGGGGAGGAGTGAGGAGTTGGGGAAAGACAGTCCTAACCGTGGAGGGTTCTGGTAAATGATGGGGTGAGGAGGGGCTCTTTGGCTCCCACCAGTCCCCCTGTCTGGTCTA
+
BCABCFFFDFFFGGGGGGGGGGHHGGGGGGHHGGGGGGHHHHGHGGHHHHHHHHHHHGHHHHHHHHHHHHHGGEFGHHHHGHHHHHFHGHHHGGGGGHHHGHHGGGHHGHHHHHHHHHHHHHHHHGGGGGHHHHHHHHHGGHHHGGGGGGGHHHHHHGHHHHGGGGGHHHHGHHHHHHHHGGGGGGGGGGGGHGGGGHHHHGGGGGFFFFFFFFFFFFFFFHHFFFFFFFFFFFFFFFFFFFFFHHFFFFF
@M05620:37:000000000-D9766:1:1101:13646:10825 1:N:0:67
AGTGCCAGCTCTCAATCGCACAGGGGACCCAGGGCCTGGCCCCTCCATCCAGAAAACCTATGACCTCACCCGCTACCTGGAGCACCAACTCCGCAGCTTGGCTGGGACCTATGTGAGTATCCAGCGTAGGAATCTGGGAGTTGGGGAGGAGTGAGGAGTTGGGGAAAGACAGTCCTAACCGTGGAGGGTTCTGGTAAATGATGGGGTGAGGAGGGGCTCTTTGGCTCCCACCAGTCCCCCTGTCTGGTCTA
+
AAAABFFFCFFFGGGGGGGGGGHHGGGGGGHGGGGGGGHHHHGHGGHHHHHGHHHHHGHHHHHHHHHHHHHGGGGGHHHHHHHCCHHHGHHHGGGGGHHHGHHGGGHHGHHHHHHGHFFHHHHFHFEDBGFHFHDGHHGGGHHHGGGFGGDGHFGHFD<GFFGGEGHFFHHFHHHBBGHHGGGGGGGG:AFBFG0CFGFFFBFGGGDFEFFFDFFFF-EFFFFFFFFFFFFFEA9:FFFFBEBBB/;9BF/
@M05620:37:000000000-D9766:1:1101:12613:10828 1:N:0:67
AGTGCCAGCTCTCAATCGCACAGGGGACCCAGGGCCTGGCCCCTCCATCCAGAAAACCTATGACCTCACCCGCTACCTGGAGCACCAACTCCGCAGCTTGGCTGGGACCTATGTGAGTATCCAGCGTAGGAATCTGGGAGTTGGGGAGGAGTGAGGAGTTGGGGAAAGACAGTCCTAACCGTGGAGGGTTCTGGTAAATGATGGGGTGAGGAGGGGCTCTTTGGCTCCCACCAGTCCCCCTGTCTGGTCTA
+
AAAABFFFBFFFGGGGGFFFGGCEFEGGGEGHGGGEFFHFHHGDGGHHHFFGHHHHHGFHHHGHHHHCGHHGGGGGHGGGGGHFHHHFGBGHGGCGE3GHFHHGGGHHGHHHBDFFGHHFFHHFGGDGGGHHFHHGDGHE<C<GCGGGGGGHFGFGHGHHHFCCGGHCFGHFHFHHGFFHGGEGFGACEFGGFGGGGGGGGFGFGGFFFFFFFFFF;@EFBFFFFFFFFFFFFFFFFFFFFFFFFFFFFF/
@M05620:37:000000000-D9766:1:1101:9626:10830 1:N:0:67
ACCACACCTTCTACAATGAGCTGCGTGTGGCTCCCGAGGAGCACCCCGTGCTGCTGACCGAGGCCCCCCTGAACCCCAAGGCCAACCGCGAGAAGATGACCCAGGTGAGTGGCCCGCTACCTCTTCTGGTGGCCGCCTCCCTCCTTCCTGGCCTCCCGGAGCTGCGCCCTTTCTCACTGGTTCTCTCTTCTGCCGTTTTCCGTAGGACTCTCTTCTCTGACCTGCGTCTCCTTTGGAACTCTGCAGGTTCT
+
BBBBBBBBFFFFGGGGGG5DGDGGGFGAFEHHHGGGFGGGDHHFHGGG1EFGHHHHHHHGCGEGGEEGGEEHHHHGGEGHFHHHGGGGGGDGCGHEDGHFFHACA<F10<1FEGEDCG@CHBDBD=DGG0CDCHGCDGDGEFGFHGGGGG/9FGFGGDG-A?FGG@-AB?FFFFFEFF/B/BFFFFFEBFFFFFBDFBEFFDF?DFFF9B//FFF/BFFBFBFF?B9BAFFFFFFBFFFFFFFFFFFFFFF
@M05620:37:000000000-D9766:1:1101:24576:10835 1:N:0:67
GAGGCTGCTTTGGAAGAAACTCATAGATTACTGCAACAGTTCCCCCTGGACCTGGAAAAGTTTCTTGCCTGGCTTACAGAAGCTGAAACAACTGCCAATGGGATGCTACCCGTAAGGAAAGGCTCCTAGAAGACTCCAAGGGAGTAAAAGAGCTGATGAAACAATGGCAAGTAAGTCAGGCATTTCCGCTTTAGCACTCTTGTGGATCCAATTGAACAATTCTCAGCATTTGTACTTGTAACTGACAAGCC
+
CCCCCCFCFFFFGGGGGGGGGGHHHHHHHHHHHHHHGHHGHHHHHGGGHHHHHHHHHHHHFHHHHHHHHHHHHHHHHHHHHHHHHGHHHHHHHHHHHHHHHFFHGHHHHHHGGGGHHFFGHHHHHGHHHHHHHHHHHHHHGGHGEGGHHHGHGHHHHHHHHGHHHHHHHHGHGHHGHHGEHGHHHHHGGGGGHHHHHHHHHHHHGHHHHHHHHHHHGHHHHGHHGHHHHGGGGGGGGGGGGGGGGGGGGGG
@M05620:37:000000000-D9766:1:1101:13635:10842 1:N:0:67
AGTGCCAGCTCTCAATCGCACAGGGGACCCAGGGCCTGGCCCCTCCATCCAGAAAACCTATGACCTCACCCGCTACCTGGAGCACCAACTCCGCAGCTTGGCTGGGACCTATGTGAGTATCCAGCGTAGGAATCTGGGAGTTGGGGAGGAGTGAGGAGTTGGGGAAAGACAGTCCTAACCGTGGAGGGTTCTGGTAAATGATGGGGTGAGGAGGGGCTCTTTGGCTCCCACCAGTCCCCCTGTCTGGTCTA
+
AA3ABFFFBFFFGGGGGGGFGGHHGGGGGGDHGGGGGGHGHHGHGGHHHHHHHGFHHGGHHHHHHHHHHHHGGEGGHHHHHHHHHHHHGHHHGGGGGHHHGHHGGGHHGHHHHHHHHHHHHHHHHGGGGGHHHHHHGHHGGHHGGGGGGGGHFEHHHGGFHHGGGGHHHHHHHHHHHHGHGGGGGGGGGGGGGGGGGGGGGGGGGGFFFFFFFFFFFFFFFFFFFFFFFFFBFFFFFFFFFFFFFFFFFFB
@M05620:37:000000000-D9766:1:1101:24582:10857 1:N:0:67
GAGGCTGCTTTGGAAGAACCTCATAGATTACTGCAACAGTTCCCCCTTGACCTGGAAAAGTTTCTTGCCTGGCTTACAGAAGCTGAAACACCTGCCAATGGGATGCTACCCGTAAGGAAAGGCTCCTAGAAGACTCCAAGGGAGTAAAAGAGCTGATGAAACAATGGCAAGTAAGTCAGGCATTTCCGCTTTAGCACTCTTGTGGATCCAATTGAACAATTCTCAGCATTTGTACTTGTAACTGACAAGCC
+
BBBBBCF>FFFFGGGGGGFGGGHHHHHDGGHGH5BFFGHHHHHHHGG2BFGHHGHFGHHAFHHHHHHHHHFFHHHHHHHHHHHHHHHHHHGEHHHFGHFGEFCG?FHBGHHGGG?CGDGEHHHHHFHEHHHEGHHHHH?GGGHGCFBFFDFHHHGHGBDFD2@?DGHHHGFHHHGDGHDFHFHHHHHG.<EGHEDDGHHHHHGFDDGGHHCHHHFFGHHHHGHF0:GFH0;F;FGFG9FGBFFGGGGGGGG
@M05620:37:000000000-D9766:1:1101:6041:10882 1:N:0:67
AGTGCCAGCTCTCAATCGCACAGGGGACCCAGGGCCTGGCCCCTCCATCCAGAAAACCTATGACCTCACCCGCTACCTGGAGCACCAACTCCGAAGCGTGGCTGGGACCTATGTGAGTATCCAGCGTAGGAATCTGGGAGTTGGGGAGGAGTGAGGAGTTGGGGAAAGACAGTCCTAACCGTGGAGGGTTCTGGTAAATGATGGGGTGAGGAGGGGCTCTTTGGCTCCCACCAGTCCCCCTGTCTGGTCTA
+
>A>AAFFFBFFFGGGGGGFAEEBFBEEGGFGHFEGEFGGGHHGHGGGGHHHHHFFFGGFGGHGHHGHGHHCFG>/EHHHHGGHHHHAGEGHGE/>////?EEHEFFG0?GHHHGHHHHHHHHBGFGE/CGEGHHFHHHFGGFDGGGFGG?ECGHHFCAGHHHGGG?CHFHGHGHHHGGGFAA:DDGGG;.AFFF;00;CGFBFFFFDF?FFFFFFFA9EF/FFFFFFFFFFF.FF//BEDCE///BFBBFF
@M05620:37:000000000-D9766:1:1101:24324:10903 1:N:0:67
AGTGCCAGCTCTCAATCGCACAGGGGACCCAGGGCCTGGCCCCTCCATCCAGAAAACCTATGACCTCACCCGCTACCTGGAGCACCAACTCCGCAGCTTGGCTGGGACCTATGCGTCTCCCGCGTCGGAATCTGGGCGTTGGGGCGACGTGCGGCGTTGGGGCCAGACAGTCCTAACCGTGGCGGGTTCTGGTCAATGATGGGGTGAGGCGGGGCTCTTTGGCTCCCACCAGTCCCCCTGTCTGGTCTCTC
+
BBBBCFFFCFFFGGGGGGGGGGHHGGGGGGHHGGGGGGHHHHGHGGHHHHHHHHGHHGHHHHHHHHHHHHHGGGGGHHHHHHHHHHHHGHHHGGGGGHHHGHHGGGHHGHHHHEGA/?GHF/<BAAD?->.>FFHHFD-<<<CG<A--;-;CD-9@-;DFFF;@D?FFFF0;BFFFFFFAEFACDF@A?FFF;:;FFF0BFFFFDDFFE.:-;D;CEFFF0BBFFEFFFFAFBFFFFFFFFFFFFFFF0BB
@M05620:37:000000000-D9766:1:1101:18394:10925 1:N:0:67
GAGGCTGCTTTGGAAGAAACTCATAGATTACTGCAACAGTTCCCCCTGGACCTGGAAAAGTTTCTTGCCTGGCTTACAGAAGCTGAAACAACTGCCAATGGGATGCTACCTGTAAGGAAAGGCTCCTAGAAGACTCCAAGGGAGTAAAAGAGCTGATGAAACAATGGCAAGTAAGTCAGGCATTTCCGCTTTAGCACTCTTGTGGATCCAATTGAACAATTCTCAGCATTTGTACTTGTAACTGACAAGCC
+
AAAB>AFACFDDGAABBCBFGGHHHGHHH5BEGG4EFHGHHADFGGFFFBBFGGFCB32BB5DFFGFBBBFGHHHBBBGGHGBFGB3GBB?GGHHGFFFGEC2B?BGHGF@FGFHFFGH?FHEGFGFH4BFFFFBGH3FBCFFE??BGFDAFFGG<@@DG22<C@DGFGBFFGBG@?D1FGCFGHFGGDGGA<==1GGEGGFGCAGGBCDF0<CCB:C:;CCCFCCFFFHHHC;GGH009;CCFFFFFAE;
@M05620:37:000000000-D9766:1:1101:16068:10937 1:N:0:67
GAGGCTGCTTTGGAAGAAACTCATAGATTACTGCAACAGTTCCCCCTGGACCTGGAAAAGTTTCTTGCCTGGCTTACAGAAGCTGAAACAACTGCCAATGGGATGCTACCCGTAAGGAAAGGCTCCTAGAAGACTCCAAGGGAGTAAAAGAGCTGATGAAACAATGGCAAGTAAGTCAGGCATTTCCGCTTTAGCACTCTTGTGGATCCAATTGAACAATTCTCAGCATTTGTACTTGTAACTGACAAGCC
+
AAAAAAFACFDFCGGFCGGGDFFHGGH33FGHHHHHBFHFFGHDHGEG/FGHHFFGGH0FGHFHDHDFHDEGHHHHHEHFHHHHGHGHHFGHHFGHHFHHHHBGEHHHHHHEFEGFHFHCEAEBGGHHHHHHBHHHHFHHGGHG?FHGHFGHHHHGHHFFFFGHHEFGHHEFDGFGFHFBGEGFGHHEFGAFHHFHHFHGGFDGGHHEGFCCCGFFHGHHFFHHGGHHFFFF;CFFFFBFFFGGFFFFF?A
@M05620:37:000000000-D9766:1:1101:15123:10943 1:N:0:67
ACCACACCTTCTACAATGAGCTGCGTGTGGCTCCCGAGGAGCACCCCGTGCTGCTGACCGAGGCCCCCCTGAACCCCAAGGCCAACCGCGAGAAGATGACCCAGGTGAGTGGCCCGCTACCTCTTCTGGTGGCCGCCTCCCTCCTTCCTGGCCTCCCGGAGCTGCGCCCTTTCTCACTGGTTCTCTCTTCTGCCGTTTTCCGTAGGACTCTCTTCTCTGACCTGAGTCTCCTTTGGAACTCTGCAGGTTCT
+
CCCCCCCCFFFFGGGGGGGGGGHHGFGEHGHHHGGGGGGGGHHHHGGGGGGGHHHHHHHGGGGGGGGGGGGHHHHGGGGHGHHHHGGGGGGGGGHHHHHHHHHHGHHGHHHGGHHGGGGGHHHHHHHHHHHGHHGGGGGHGHHGHGGGGGGGGGGGGGGGGGGGGGFFFFFFFFFFFFFFFFFFFFFFFFFFFFFFFFFFFFFFFFFFFFFFFFFFFFFFFFFFFFFFFFFFFFFFFFFFFFFFFFFFFFF
@M05620:37:000000000-D9766:1:1101:10159:10967 1:N:0:67
AGTGCAGCTCTCAATCGCACAGGGGACCCAGGGCCTGGCCCCTCCATCCAGAAAACCTATGACCTCACCCGCTACCTGGAGCACCAACTCCGCAGCTTGGCTGGGACCTATGTGAGTATCCAGCGTAGGAATCTGGGAGTTGGGGAGGAGTGAGGAGTTGGGGAAAGACAGTCCTAACCGTGGAGGGTTCTGGTAAATGATGGGGTGAGGAGGGGCTCTTTGGCTCCCACCAGTCCCCCTGTCTGGTCTAT
+
BCABCFFFFF@DGGFGEFFFEGHGGDFGGHHGEGGGFHGHHGHGGHHGHBFGHHHFFGBFGHHHFGGHHHGGFEGHHHHFFGHHH1GGHHHEGGGG3GFFHHGGGHHGHHHHHHHHHHHHHFHHGDBBE<FGHHHHH0/C?GHGGACGFDHH0DH<CCHHHGGGGHH::/;GHHHHHGHGGGG?EGG:CFGGGFEFGGGFFGGGGGFFFFFDDFFFFFFFFFFFFFFFFFFEFFFFFFFFFFFFFFFFFFB
@M05620:37:000000000-D9766:1:1101:12048:10979 1:N:0:67
AGTGCCAGCTCTCAATCGCACAGGGGACCCAGGGCCTGGCCCCTCCATCCAGAAAACCTATGACCTCACCCGCTACCTGGAGCACCAACTCCGCAGCTTGGCTGGGACCTATGTGAGTATCCAGCGTAGGAATCTGGGAGTTGGGGAGGAGTGAGGAGTTGGGGAAAGACAGTCCTAACCGTGGAGGGTTCTGGTAAATGATGGGGTGAGGAGGGGCTCTTTGGCTCCCACCAGTCCCCCTGTCTGGTCTA
+
ABBBBFFFBFFFGGGGGGGGGGHHGEGGGGHHGGGGGGHHHHGHGGHHHHHHHHHHHGHHHHHHHHHHHHHGGGGGHHHHHHHGFHHHGHHHGGGGGHHHGHHGGGHHGHHHHHHHHHHHHHHHHGGGGGHHGHHHHHHGGHHHGGGGGGGHHHHHHGHHHHGGGGHHHHHHHHHHHHHHGGGGGGGGGGGGGGGGGGGGGGGGGGFFFFFFFFFFFFFFFFFFFFFFFFFFFFFFFFFFFFFFFFFFFFF
@M05620:37:000000000-D9766:1:1101:16559:10980 1:N:0:67
AGTGCCAGCTCTCAATCGCACAGGGGACCCAGGGCCTGGCCCCTCCATCCAGAAAACCTATGACCTCACCCGCTACCTGGAGCACCAACTCCGCAGCTTGGCTGGGACCTATGTGAGTATCCAGCGTAGGAATCTGGGAGTTGGGGAGGAGTGAGGAGTTGGGGAAAGACAGTCCTAACCGTGGAGGGTTCTGGTAAATGATGGGGTGAGGAGGGGCTCTTTGGCTCCCACCAGTCCCCCTGTCTGGTCTA
+
BBBBBFFFBFFFGGGGGGGFGGFGFCFGGGHHGGGGGFHHHGEEGGHGFHHHGHHHGGHEHHHHHHHHHHHGGEEGHHHHHHHHHHHHGHHHGGGGGHHHGHHGGGHHGHHHHHHHHHHHHHHHHGGGGGHHHHHHHHHGGHHHGGGGGGGHHHHHHGHHHHGGGGHGHHHHHHHHHHGHGGGGGGGGCFGGGGGGGGGGGGGGGGFFFFFFFFFFFFFFFFFFFFFEFFFFFFFFFFFFFFFFFFFFFFF
@M05620:37:000000000-D9766:1:1101:19782:10983 1:N:0:67
AGTGCCAGCTCTCAATCGCACAGGGGACCCAGGGCCTGGCCCCTCCATCCAGAAAACCTATGACCTCACCCGCTACCTGGAGCACCAACTCCGCAGCTTGGCTGGGACCTATGTGAGTATCCAGCGTAGGAATCTGGGAGTTGGGGAGGAGTGAGGAGTTGGGGAAAGACAGTCCTAACCGTGGAGGGTTCTGGTAAATGATGGGGTGAGGAGGGGCTCTTTGGCTCCCACCAGTCCCCCTGTCTGGTCTA
+
AAAABFFFBFFFGGGGFGFCGGHHGGGGGGHHGGGFFGHHHHGHGGHGHHHHHHHHHGHGHHHHHHHHHHHGGGGGHGHHHHHFHHHHGHHHGGGGGHHHGHHGGGHHGHHHHHHHHHHHHHHHHGGGGGGHHHHHHHHGGHHHGGGGGGGHHHHHHGHHHHGGGGHHHHHHHHHHHHHHGGGGGGGGAFGGGGGGGGGGGGGGGGFFFFFFFFFFFFFFFFFFFFFFFFFFFFFFFFFFFFFFFFFFFFF
@M05620:37:000000000-D9766:1:1101:11877:10995 1:N:0:67
GAGGCTGCTTTGGAAGAAACTCCTAGATTACTGCAACCGTTCCCCCTGTACCTGTAACCGTTTCTTGCCTGGCTTACAGAAGCTGCCCCAACTGCCAATGGGATGCTACCCGTAAGGAAAGGCTCCTAGCAGACTCCAAGGGAGTAACAGAGCTGCTGAAACACTGGCACGTCAGTCAGGCATTTCCGCTTTCGCACTCTTGTGGATCCCATTGAACAATTCTCAGCATTTGTACTTGTACCTGACACGCC
+
A>AAAAFAFFFFG1FGG1FGFG1G11BD3BFG3BFAB0ABBFGHHGGG12DFGH1BD21AAEGGHD1BGHHHGBB1FGEB1FGFC10/B/BEFGHHB@1FGHHHGHGHHHHGG/?FGHHB0BGHHGHGH1<B0BGHH1<FFG/CB0>2>@0FGHH1FH1F1F?0?GHHH1CG.<.>GHHHH.CGHHHGGGGG0CEGGGHHHHHHGHHHH/0CFG00;0;FGGGGGGGFFGGGGGGGGGGG0FFGGG00;@E
@M05620:37:000000000-D9766:1:1101:15540:11003 1:N:0:67
ACCACACCTTCTACAATGAGCTGCGTGTGGCTCCCGAGGAGCACCCCGTGCTGCTGACCGAGGCCCCCCTGAACCCCAAGGCCAACCGCGAGAAGATGACCCAGGTGAGTGGCCCGCTACCTCTTCTGGTGGCCGCCTCCCTCCTTCCTGGCCTCCCGGAGCTGCGCCCTTTCTCACTGGTTCTCTCTTCTGCCGTTTTCCGTAGGACTCTCTTCTCTGACCTGAGTCTCCTTTGGAACTCTGCAGGTTCT
+
DDDDDDCDFFFFGGGGGGGGGGHHGGGEHGHHHGGGGGGGGHHHHGGGGFGGHHHHHHHGGGGGGGGGGGGHGHHGGGGHGHHHHGGGGGGGGGHHHH2GHFEHFG1FFFGCFHGCCCCCFGHHHFGHHHHGHFGGGFGHGFHDHFGGGGFGGFGGEGBA?BGGFCFFFFFFFFFFFFFFFFFFFFFFFFFFFFFFFFEFFFBF.A9FFFFFFEFFFFFBFFFFFFFFFFFFFFFFFFFFFFFFFFFFFFF
@M05620:37:000000000-D9766:1:1101:25049:11012 1:N:0:67
GAGGCTGCTTTGGAAGAAACTCATAGATTACTGCAACAGTTCACCCTGGACCTGGAAAAGTTTCTTGCCTGGATTACAGAAGCTGAAACAACTGCCAATGAGCTTCTACCCGTAAGAAAAGACTCCTACAAGAATCCAAGGGAGTAGAAGAGCTGATGAAAAAATGGCAAGAAAGTCAGGAATTTCCGCTTTAGCACTATTGTGGATCCAATTGAACAATAATCAGCATCTGTACTTGTAACTGACAAGCC
+
1>>>>1BAFF@FCFFA1B1ABAAABG1DFAFGEFDAFEB1DF2FGH0BB0FBBBG0BAFEAGGHDABFFHHA0AABFGFGF1FBADFEF>?/@BDB1BBB1B1111F2@@0?>>A01B000/0BFGDF1BB1B0B1BFE1//?C?B1>2110B11BD@>1@1@B01<?F1/0?0<<11101>>11>=.<CA.00<000C0=0=0<<<<CC0000:00:C000;;00;::00;CFBFB0;0;;9;099;;.9
@M05620:37:000000000-D9766:1:1101:6487:11016 1:N:0:67
GAGGCTGCTTTGGAAGAAACTCATAGATTACTGCAACAGTTCACCCTGGACCTGGAAAAGTTTCTTGCCTGGCTTACAGAAGCTGAAACAACTGCCAATGGGCTGCTACCCGTAAGGCAAGGCTCCTAGAAGACTCCAAGGGAGTAAAAGAGATGATGAAACAATGGAAAGTAAGTCAGGCATTACCGCTTTAGCACTCTTGTGGCTCCAAGTGAACAATTATCAGCATTCATACTTGCAACTGACAAGCC
+
A?>AAACABF@FCCEF1FGFFABA3F1A3AFGAFF1BAFG2F2BFHEHE0FEFEG01B0FAGGHDBABBB1/0BBEGDFAC1BEEFFEF0F>1FF0F@FE100B??1BBE0//>>BB00>///10?1<GHBBFE1<1111//FA<01BB1/001@@>2>F1FFA1<111<0?<<1?1?<0?.11111.-><C<0=00</0=<=C..<:CG/00;;:<::CC00;C0:00;00;;09CB0;0CB/0::B9.9
@M05620:37:000000000-D9766:1:1101:13348:11020 1:N:0:67
GAGGCTGCTTTGGAAGAAACTCATAGATTACTGCAACAGTTCCCCCTGGACCTGGAAAAGTTTCTTGCCTGGCTTACAGAAGCTGAAACAACTGCCAATGGGATGCTACCCGTAAGGAAAGGCTCCTAGAAGACTCCAAGGGAGTAAAAGAGCTGATGAAACAATGGCAAGTAAGTCAGGCATTTCCGCTTTAGCACTCTTGTGGATCCAATTGAACAATTCTCAGCATTTGTACTTGTAACTGACAAGCC
+
BBBBBBFBFFFFGGGGGGGGGG4DDEGE6DFHHHHHHA2BFAGAFG2F2BBGFFFHF3FFBGGFGHHDGHHHHHAHHHHGHHHHEGHHHHHHGHHHG@GGHHFHCBGHHCGFFGGHHHGGFAGHHFGHHBGHFHBH3GHHGG/C<FG3BGEG2GFGHF2FFHHEHHHFHHGH1GFGHHHEF.FGHHHG?FGGFHGHHHHHHHHHGHHHHHHHHH00CCHHHFGHHFHHHGGGFFGGGGGFFGGGFFFBCEE
@M05620:37:000000000-D9766:1:1101:2812:11023 1:N:0:67
GAGGCTGCTTTGGAAGAAACTCATAGATTACTGCAACAGTTCCCCCTGGACCTGGAAAAGTTTCTTGCCTGGCTTACAGAAGCTGAAACAACTGCCAATGGGATGCTACCCGTAAGGAAAGGCTCCTAGAAGACTCCAAGGGAGTAAAAGAGCTGATGAAACAATGGCAAGTAAGTCAGGCATTTCCGCTTTAGCACTCTTGTGGATCCAATTGAACAATTCTCAGCATTTGTACTTGTAACTGACAAGCC
+
AAAAAACAFFFFBGGE1BG1FBEBEGDHF1FFAGHCHFHDAGAGHGEGHFGFGFHFFFHHFHGHHFFGGHHGAAFFEGGGHFFGFGGFHGHGF>FF1EC@EF0FBFFFGHHGEEGHE1FGFHHGAFGBGFGGFFGHHBGF/EHC?CGGFB/FFGFHFFGHGHFHGHEHGFGFHBF1FB?<FEFG>FHGCCGGG0<=DCCGGHHFEFCHFGB0<GHHHFCFGHHHF:CFHGFFFFFFFE09CFGBFFFFFGE
@M05620:37:000000000-D9766:1:1101:23970:11029 1:N:0:67
GCGGCTGCTTTGGAAGAAACTCATAGATTACTGCCACAGTTCCCCCTGGACCTGGAAACGTTTCTTGCCTGGCTTACAGAAGCTGAAACAACTGCCAATGGGCTGCTACCCGTAAGGACAGGCTCCTAGAAGACTCCCAGGGAGTCAAAGAGCTGCTGAAACAATGGCAAGTAAGTCAGGCATTTCCGCTTTAGCACTCTTGTGGATCCAATTGAACAATTCTCAGCATTTGTACTTGTAACTGACTAGCC
+
A1AAAADAFFFFFGGGC1BGGGBG3FHHHGFHHH0AB0FAGHHHHGFGH0GFGHGCHB0BBGHHFGHHHHHHHGG1FGHDFHHEG1FFG0FGHHHHG@FG1G0B/?FGHH0E>E/01B00<//0B?1BB11F1B1F1/B1/?//C012>F<GH1<1?1?11?0/1110?1<11111==1><.1110=C<...0000=0;GH000.<00;00CGH0C009909F990=;BFFBFFF000;000;00/09/9/
@M05620:37:000000000-D9766:1:1101:13520:11035 1:N:0:67
AGTGCCAGCTCTCAATCGCACAGGGGACCCAGGGCCTGGCCCCTCCATCCGGAAAACCTATGACCTACCCCGCTACCTGGAGCCCCAACTCCGCAGCTTGGCTGGGACCTATGGGAGAATCCAGCGTAGGAATCTGGGAGTGGGGGAGGAGGGAGGAGTTGGGGAAAGACAGTCCAAACCGGGGAGGGTTCTGGAAAAGGATGGGGGAGGGAGGGGCTTTTTGGTTCCAACAAGCCCCCCGGTCTGGCCAT
+
AAABBFFFCFFFGEGGGFGGEEEGFEGGGGHHGGGG2F2FGH21BE25DG10BAECH?33535D@DB3BG1>//>E23BBBB21FEF?E3B3>?//<?3B/3?FG/0F/2232202//02<F222//<A/F1<11>F00.C0CHG--<-...-.;;..=/;BD-AE.9:///9900;0;.--;--;@@D?./;//BF//.//;AE.---:-.:@F-9-.;F/@-..;B//;..:.;AFF;--9-.;9/.//
@M05620:37:000000000-D9766:1:1101:13343:11038 1:N:0:67
GAGGCTGCTTTGGAAGAAACTCATAGATTACTGCAACAGTTCCCCCTGGACCTGGAAAAGTTTCTTGCCTGGCTTACAGAAGCTGAAACAACTGCCAATGGGATGCTACCCGTAAGGAAAGGCTCCTAGAAGACTCCAAGGGAGTAAAAGAGCTGATGAAACAATGGCAAGTAAGTCAGGCATTTCCGCTTTAGCACTCTTGTGGATCCAATTGAACAATTCTCAGCATTTGTACTTGTAACTGACAAGCC
+
A>ABBBFBFFFFGFGGGBGGGGBGGHFHHGHHHHHHHHHHHHHHHGGGHGHHHHHGGHHHBGHHHHHHHHHHHHHHHHHHHHHHHHHHHGGHHHHHGHHHHHHHGHHHHHHGGGGHHHHHHHHHHGHHHHHHHHHHHHHHGGHGEHHHHHGHHGHHHHHHHHHHHHHHHGFHFHHFHHHHHHHHGHHGGGGGHHHHHHGHHGHHGHHHHHHGHHHHGHHHHGHHFHGHHGGGFGGGGGGGGGGGGGGFFGF
@M05620:37:000000000-D9766:1:1101:7264:11059 1:N:0:67
AGTGCCAGCTCTCCATCGCACAGGGGACCCAGGGCCTGGCCCCTCCATCCAGAAAACCTATGACCTCACCCGCTACCTGGAGCACCCACTCCGCAGCTTGGCTGGGACCTATGTGAGTATCCAGCGTAGGAATCTGGGAGTTGGGGCGGCGTGCGGAGTTGGGGAAAGCCAGTCCTAACCGTGGAGGGTTCTGGTAAATGATGGGGTGAGGAGGGGCTCTTTGGCTCCCACCAGTCCCCCTGTCTGGTCTA
+
>A>>>DFFAFFFG1GGEEEAEEHCGC0AEEGH0EEEFFHHHHGHGGHHHGHHHFH0BEHHGGHHHDFHHHHEE/>EHHBFBBFHHH//?GHB>E/E>FBFFHHGGGHHGHHHHHHGHHHHHHGHHGE/BEFGGHHHGH0?EHHHGG.AC-AAG.AA-AFGGGGGA-9A/;-;FFFFFFFF@FF@-EF@FFFFFFFFFFFFFFFFFFF@FFFBBF@@@@FFFFFFFFFFFFFFFFFFFFFF@FFFFFFFFFB
@M05620:37:000000000-D9766:1:1101:5079:11071 1:N:0:67
GAGGCTGCTTTGGAAGAAACTTATAGGTCACTGCAACAGTTCCCCCTGAACCTGGAAAAGTTTCTCGCCTGGCCTACAGAAGCTGAAACAACTGCCACTGGGATGCTACCCGTAAGGAAAGGCTCCTAGCAGACTCCAAGGGCGTAAAAGAGCTGATGAACCAATGGCACGTAAGTCAGGCATTTCCGCTTTAGCACTCTTGTGGATCCAATTGAACAATTCTCAGCATTTGTACTTGTAACTGACAAGCC
+
AAAAAAFAFFFFCGGGFFGFG1B3D31B3A1DB11AFGG1222100AB01B/0B00BA0B1222D2A/AE//00B0BFF1B1GH1111B0/>10B0@1BBGCFHA0BG10B/EEEHFHH00BGHHGHHHBGHFHHHH1GFFG/>><E/GHCGHHH1FGFH1?0/?GHHHHGG000>FF>GHEHFHHHGGGGE0<CCHGHHHHHHGHGFH00CFF0;C;;FGGEC0BCFGFGGFFFB;FG09FGGFFFBCEE
@M05620:37:000000000-D9766:1:1101:17536:11079 1:N:0:67
GAGGCTGCTTTGGAAGAAACTCATAGATTACTGCAACAGTTCCCCCTGGACCTGGAAAAGTTTCTTGCCTGGCTTACAGAAGCTGAAACAACTGCCAATGGGATGCTACCCGTAAGGAAAGGCTCCTAGAAGACTCCAAGGGAGTAAAAGAGCTGATGAAACAATGGCAAGTAAGTCAGGCATTTCCGCTTTAGCACTCTTGTGGATCCAATTGAACAATTCTCAGCATTTGTACTTGTAACTGACAAGCC
+
AAAAAABAFFFFFGGC4BGCBFABDHEHFDGHFHH4GFHFGH5GHGCFHBGFGFGBGFHHAGGHFDBFGHHGFC1GHHHFFCGHFHHDGFGECFEGCEFFCF?EFGFHFGCFEEGHFFHHHHHHCFHHHGHHHHEHHCGDADHDEBBGFGFFHHFHFHFHGGFFDGFGHBFHHED1FDFFHC<GFDHD?AEEG0<0<GGHDGHBDFGHBGF0CGHCFFCC<FHHHHBHHFFFFBBBF09;FFGFGGFFFGE
@M05620:37:000000000-D9766:1:1101:8904:11085 1:N:0:67
AGTGCCAGCTCTCAATCGCACAGGGGACCCAGGGCCTGGCCCCTCCATCCAGAAAACCTATGACCTCACCCGCTACCTGGAGCACCAACTCCGCAGCTTGGCTGGGACCTATGTGAGTATCCAGCGTAGGAATCTGGGAGTTGGGGAGGAGTGAGGAGTTGGGGAAAGACAGTCCTAACCGTGGAGGGTTCTGGTAAATGATGGGGTGAGGAGGGGCTCTTTGGCTCCCACCAGTCCCCCTGTCTGGTCTA
+
BBABBFFFBFFFGGGGGGGGGFHHGGGGGGHHGGGEFGHHHHGHGGHHHHHHHHHHHGHHHHFHHHHHHHHGGGGGHHHHHHHHHHHGGHHHGGGFGHHHGHHGGGHHGHHHHHHHHHHHHHHHHGGGGGHHHHHHHHHGGHHHGGGGGGGHHHHHHGHHHHGGGGHHHHHHHGHHHHHHGGGGGGGGGGGGGGGGGGGGGGGGGGFFFFFFFFFFFFFFFFFFFFFFFFFFFFFFFFFFFFFFBFFFFF/
@M05620:37:000000000-D9766:1:1101:10797:11097 1:N:0:67
GAGGCTGCTTTGGAAGAAACTCATAGATTACTGCAACAGTTCCCCCTGGACCTGGAAAAGTTTCTTGCCTGGCTTACAGAAGCTGAAACAACTGCCAATGGGATGCTACCCGTAAGGAAAGGCTCCTAGAAGACTCCAAGGGAGTAAAAGAGCTGATGAAACAATGGCAAGTAAGTCAGGCATTTCCGCTTTAGCACTCTTGTGGATCCAATTGAACAATTCTCAGCATTTGTACTTGTAACTGACAAGCC
+
11AAAAFAFFFFGGGGG1FGGGBGFGHHHHGFHHHHHHHHHHHHHGGGGHHHHFHHHHGHFHHHHHHHHHHHHHFGHHHHHHHHHHHHHHHHHHHHHHHHHHHHGHHHHHHGGGGHHHHHHHHHHGHHHGHHHHHHHHHHGGHGEHHHHHGHHHHGHHHHHHHHHHHHHFGHHHHGHHHHHHHHHHHGGGGGHHHHHHGHHHHHGHHHHHHHHHHHGGHHHHHHFHGHHGGGFGGGFGGFFGGGGGGGGGG
@M05620:37:000000000-D9766:1:1101:18388:11110 1:N:0:67
AGTGCCAGCTCTCAATCGCACAGGGGACCCAGGGCCTGGCCCCTCCATCCAGAAAACCTATGACCTCACCCGCTACCTGGAGCACCAACTCCGCAGCTTGGCTGGGACCTATGTGAGTATCCAGCGTAGGAATCTGGGAGTTGGGGAGGAGTGAGGAGTTGGGGAAAGACAGTCCTAACCGTGGAGGGTTCTGGTAAATGATGGGGTGAGGAGGGGCTCTTTGGCTCCCACCAGTCCCCCTGTCTGGTCTA
+
BCACCFFFDFFFGGGGGGGGGGHHGGGGGGHHFGGGGGHHHHGHGGHHHHHHHHHHHGHHHHHHHHHHHHHGGGGGHGHHGHHHHHHHGHHHGGGGGHHHGHHGGGHHGHHHHHHHHHHHHHHHHGGGGGHHHHHHHHHGGHHGGGGGGGGHHHHHHGHHHHGGGGHHHHHHHHHGHHHHGGGGGGGGEGGGGGGGGHHHGGGGGGFFFFFFFFFFFFFFFHHFFFFFFFFFFFFFFFFFFFFFFFFFFFF
@M05620:37:000000000-D9766:1:1101:17928:11122 1:N:0:67
AGTGCCAGCTCTCAATCGCACAGGGGACCCAGGGCCTGGCCCCTCCATCCAGAAAACCTATGACCTCACCCGCTACCTGGAGCACCAACTCCGCAGCTTGGCTGGGACCTATGTGAGTATCCAGCGTAGGAATCTGGGAGTTGGGGAGGAGTGAGGAGTTGGGGAAAGACAGTCCTAACCGTGGAGGGTTCTGGTAAATGATGGGGTGAGGAGGGGCTCTTTGGCTCCCACCAGTCCCCCTGTCTGGTCTA
+
ABAABFFFBFFFGGGGGGGGGGHHGGGGGGGHGGGGGGHHHHGEGGHHHHHHHHHHHGHGHHGHHHGHHHHGGEEGHHHHHHHHHHHHGHHHGGGGGGHHGHHGGGHHGHHHHHHHHHHHHHHHGGEGGGGHHHHHGHHGEHGGGGEGGGGHHHHHHGHHHHGGGGHGHHGHHHHHHHHHGGGGGGGGEFGGGGGGGGGGGGGGGGFFFFFFFFFFFFFFFFFFFFFFFFFFFFFFFFFFFFFFFFFFFFF
@M05620:37:000000000-D9766:1:1101:8256:11140 1:N:0:67
AGTGCCAGCTCTCCATCGCACAGGGGCCCCAGGGCCTGGCCCCTCCATCCAGAAAACCTATGACCTCACCCGCTACCTGGAGCACCAACTCCGCAGCTTGGCTGGGACCTATGTGAGTATCCAGCGTAGGAATCTGGGAGTTGGGGAGGCGTGCGGAGTTGGGGAAAGACAGTCCTAACCGTGGAGGGTTCTGGTAAATGATGGGGTGAGGAGGGGCTCTTTGGCTCCCACCAGTCCCCCTGTCTGGTCTA
+
>A>>>FFFBFFFG4FGFEEAGGHHGA2AEEEGAEEEFGHHHHGHGGHHHHHHHHH2BEGHGGHHHDGHHHGEF>EFHFFF2BFGHH11?GHFEFCGEHHFGHHGGGHHGHHHHHHHHHHHHHHHHGGDDGGGHHGHHH0FGHHHGG.CG.AEG.AFCGGHHHGGGDAA/C/CGGGGGGGGGGGG.EGFFFFFFFFFFFFFFFFFFFFFFFFEFFFFFFFFFFFFFFFFFFFFFFFFFFFFFFFFFFFFFFF
@M05620:37:000000000-D9766:1:1101:21552:11143 1:N:0:67
GAGGCTGCTTTGGAAGAAACTCATAGATTACTGCAACAGTTCCCCCTGGACCTGGAAAAGTTTCTTGCCTGGCTTACAGAAGCTGAAACAACTGCCAATGGGATTCTACCCGTAAGGAAAGGCTCCTAGAAGACTCCCAGGGAGTAAAAGAGCTGATGAAACAATGGCAAGTAAGTCAGGCATTTCCGCCTTAGCACTCCTGTGGATCCAATTGAACAATTCTTAGCATTTGTACTTGTAACTGACAAGCC
+
A3>ABBFCFFFFGGGGGGGGGGFHCHHHHHGHHHFHHHGGFHHHHGGGHHHHHHGGHF2GFFHHHHHHHHHHHHHCGHHFFHHHHEGHHHHHHH3GG3333B2B3@B4@GHA?/1EG3GC0?C30?B3?3D?3F3BF/B3FG/??2F3HBFBG2@2<22D>22?11FCFCCG1D1@111FC.1FH1GD..>E000000//</=<C000=0:0CC0<C:G0C:000::0:CCFF0F0F0;000090;0BFCE
@M05620:37:000000000-D9766:1:1101:17898:11160 1:N:0:67
AGTGCCAGCTCTCAATCGCACAGGGGACCCAGGGCCTGGCCCCTCCATCCAGAAAACCTATGACCTCACCCGCTACCTGGAGCACCAACTCCGCAGCTTGGCTGGGACCTATGTGAGTATCCAGCGTAGGAATCTGGGAGTTGGGGAGGAGTGAGGAGTTGGGGAAAGACAGTCCTAACCGTGGAGGGTTCTGGTAAATGATGGGGTGAGGAGGGGCTCTTTGGCTCCCACCAGTCCCCCTGTCTGGTCTA
+
BCAABFFFCFFFGGGGGGAFGGHGGGGGGGHHGGGGGGGHHHGHGGHHHHHHHHHHHGHHHGHHHHHHHHHGGGGGHHHHHHHHHHHHGHGHGGGGGHHHGHHGGGHHGHHHHHHHHHHHHHHHHGCFGGHHHHHHHHHGGHHHGGGGGGGHHHHHHGHHHHGGGGHHHHGHHHHHHGHHGGGGGGGG:AFGGGGGGGGGGGGGGGFFFFFFFFFFFAFFFFFFFFFFFFFFFFFFFFFFFFFFHFFFFFF
@M05620:37:000000000-D9766:1:1101:17377:11175 1:N:0:67
AGTGCCAGCTCTCAATCGCACAGGGGACCCAGGGCCTGGCCCCTCCATCCAGAAAACCTATGACCTCACCCGCTACCTGGAGCACCAACTCCGCAGCTTGGCTGGGACCTATGTGAGTATCCAGCGTAGGAATCTGGGAGTTGGGGAGGAGTGAGGAGTTGGGGAAAGACAGTCCTAACCGTGGAGGGTTCTGGTAAATGATGGGGTGAGGAGGGGCTCTTTGGCTCCCACCAGTCCCCCTGTCTGGTCTA
+
BBBBCFFFBFFFGGGGGGGGGGHHGGGGGGHHGGGGGGHHHHGHGGGHHHHHEEFHHGHHHHHHHHHHHHHGGGGGHGHHHHHHHHHHGHHHGGGGGHHHGHHGGGHHGHHHHHGHHHHHHHHHHGGGGGHHHHHHHHHGGHHHGGGGGGGHHHHHHGHHHGGGGGHHHHHHHHHHHHHHGGGGGGGGFGGGGGFGGGGGGGGGGGFFFFFFFFFFFFFFFFFFFFFFFFFFFFFFFFFFFFFFFFFFFFF
@M05620:37:000000000-D9766:1:1101:10017:11178 1:N:0:67
GAGGCTGCTTTGGAAGAAACTCATAGATTACTGCAACAGTTCCCCCTGGACCTGGAAAAGTTTCTTGCCTGGCTTACAGAAGCTGAAACAACTGCCAATGGGATGCTACCCGTAAGGAAAGGCTCCTAGAAGACTCCAAGGGAGTAAAAGAGCTGATGAAACAATGGCAAGTAAGTCAGGCATTTCCGCTTTAGCACTCTTGTGGATCCAATTGAACAATTCTCAGCATTTGTACTTGTAACTGACAAGCC
+
B@BBBBFBFFFFFGGGGGGGGG4GGGHC6FHHHHH4B2BDFGHHHGGG22FGHGGHEHHGGHHHHGFGHHGHHHHHHGHGHHHHHFHHHHHHHHHHHHHHHGCGGHHHHHHGGEFGHGHFEC/FHGHHHHHHGHFHHHHFGGHG<BGFGFGHHHHHHHHHFHHGHFFHHFFFGFFFHFFFFFGFGHGGGGGGHFHHGFHBGHDHDFHHEGHHEHHHHHHHHHGHHFFHFFFB;BFGGGFFBFGGGGGGA..
@M05620:37:000000000-D9766:1:1101:5728:11182 1:N:0:67
GAGGCTGCTTTGGAAGAAACTCATAGATTACTGCAACAGTTCCCCCTGGACCTGGAAAAGTTTCTTGCCTGGCTTACAGAAGCTGAAACAACTGCCAATGGGCTGCTACCCGTAAGGAAAGGCTCCTAGAAGACTCCAAGGGAGTAAAAGAGCTGATGAAACAATGGCAAGTAAGTCAGGCATTTCCGCTTTAGCACTCTTGTGGATCCAATTGAACAATTCTCAGCATTTGTACTTGTAACTGACAAGCC
+
AABBBBFBFFFFGGFGFGGGGGHHHFHFFHHHHHHHHHHHHHHHHGGGGHHHHHGH3A2GFHHHHHHGGHHFGFHGGHGHHHGHHGFHGHHHHHHHHHHHHG1FEFHHHHHGGEGHGHFEHGGBFFGGHFGGFGHFGHGHGGHD?BGHHFFHHFHHHHHHHHHHHFHFGHGGFGHGHH1>FE><>FGFD?CC<DHGH<GHHHDGC0<:GCG:;CHHEGHHHGCGC<GFCFFFF;FGGGBBFGGFBFGFFFE
@M05620:37:000000000-D9766:1:1101:13967:11231 1:N:0:67
AGTGCCAGCTCTCAATCGCACAGGGGACCCAGGGCCTGGCCCCTCCATCCAGAAAACCTATGACCTCACCCGCTACCTGGAGCACCAACTCCGCAGCTTGGCTGGGACCTATGTGAGTATCCAGCGTAGGAATCTGGGAGTTGGGGAGGAGTGAGGAGTTGGGGAAAGACAGTCCTAACCGTGGAGGGTTCTGGTAAATGATGGGGTGAGGAGGGGCTCTTTGGCTCCCACCAGTCCCCCTGTCTGGTCTA
+
CCBBCFFFCFFFGGGGGGGGGGHHGGGGGGHHGGGGGGHHHHGHGGHHHHHHHHHHHGHHHHHHHHHHHHHGGGGGHHHHHHHHHHHHGHHHGGGGGHHHGHHGGGHHGHHHHHHHHHHHHHHHHGGGGGHHHHHHHHHGGHHHGGGGGGGHHHHHHGHHHHGGGGHHHHHHHHHHHHHHGGGGGGGGGGGGGGGGGGGGGGGGGGFFFFFFFFFFFFFFFFFFFFFFFFFFFFFFFFFFFFFFFFFFFFB
@M05620:37:000000000-D9766:1:1101:18316:11245 1:N:0:67
GAGGCTGCTTTGGAAGAAACTCATAGATTACTGCCACAGTTCCCCCTGGCCCTGGAACCGTTTCTTGCCTGGCTTACAGAAGCTGAAACAACTGCCACTGGGATGCTACCCGTAAGGAAAGGCTCCTAGAAGACTCCCAGGGAGTAAAAGAGCTGATGAAACCATGGCAAGTAAGTCAGGCATTTCCGCTTTAGCACTCTTGTGGATCCAATTGAACAATTCTCAGCATTTGTACTTGTACCTGACAAGCC
+
11>AAACAFFFFFGGB1FGGGGBFHGFHHBFGHH0FFCFBFGHHHG0F/0BBEG/GFA/EAEFFDDFAFHHFHG0BFGHEHHHBB1BGG0BGHFGH11FFGFHHGEHBGHHGGGAHHHHFGFHHHGHHHGHHHHHHH/GHGG/?C0@22F/FGH11FGHH1F0/?GFHHCFG<1FGHHHHH.FHHHHCGGGGHHGHHHFHHFGHGHHHHF0GHHHCG0CGHGGFGGGGGGGB9;BFGGGF0;CFFBF0.EG
@M05620:37:000000000-D9766:1:1101:14958:11256 1:N:0:67
AGTGCCAGCTCTCAATCGCACAGGGGACCCAGGGCCTGGCCCCTCCATCCAGAAAACCTATGACCTCACCCGCTACCTGGAGCACCAACTCCGCAGCTTGGCTGGGACCTATGTGAGTATCCAGCGTAGGAATCTGGGAGTTGGGGAGGAGTGAGGAGTTGGGGAAAGACAGTCCTAACCGTGGAGGGTTCTGGTAAATGATGGGGTGAGGAGGGGCTCTTTGGCTCCCACCAGTCCCCCTGTCTGGTCTA
+
ABAABFFFBFFFGGGGGGGGGGHHGGGGGGHHGGGGGGHHHHGHGGHHHHHHHHHHHGHHHHHHHHHHHHHGGGGGHHHHHHHHHHHHGHHHGGGGGHHHGHHGGGHHGHHHHHHHHHHHHHHHHGGGGGHHHHHHHHHGGHHHGGGGGGGHHHHHHGHHHHGGGGHHHHHHHHHHHHHHGGGGGGGGGGGGGGFGGGGGGGGGGGFFFFFFFFFFFFFFFFFFFFFFFFFFFFFFFFFFFFFFFFFFFFF
@M05620:37:000000000-D9766:1:1101:15899:11263 1:N:0:67
AGTGCCAGCTCTCAATCGCACAGGGGACCCAGGGCCTGGCCCCTCCATCCAGAAAACCTATGACCTCACCCGCTACCTGGAGCACCAACTCCGCAGCTTGGCTGGGACCTATGTGAGTATCCAGCGTAGGAATCTGGGAGTTGGGGAGGAGTGAGGAGTTGGGGAAAGACAGTCCTAACCGTGGAGGGTTCTGGTAAATGATGGGGTGAGGAGGGGCTCTTTGGCTCCCACCAGTCCCCCTGTCTGGTCTA
+
BCBBCFFFDFFFGGGGGGGGGGHHGGGGGGHHGGGGGGHHHHGHGGHHHHHHHHHHHGHHHHHHHHHHHHHGGFGGHHHHHHHHHHHHGHHHGGGGGHHHGHHGGGHHGHHHHHHHHHHHHHHHHGGGGGHHHHHHHHHGGHHHGGGGGGGHHHHHHGHHHHGGGGHHHHHHHHHHHHHHGGGGGGGGFGGGHGGGGGGGHGGGGGFFFFFFFFFFFFFFFHHFFFFFFFFFFFFFFFFFFFFFHFFFFFF
@M05620:37:000000000-D9766:1:1101:14244:11279 1:N:0:67
GAGGCTGCTTTGGAAGAAACTCATAGATTACTGCAACAGTTCCCCCTGGACCTGGAAAAGTTTCTTGCCTGGCTTACAGAAGCTGAAACAACTGCCAATGGGATGCTACCCGTAAGGAAAGGCTCCTAGAAGACTCCAAGGGAGTAAAAGAGCTGATGAAACAATGGCAAGTAAGTCAGGCATTTCCGCTTTAGCACTCTTGTGGATCCAATTGAACAATTCTCAGCATTTGTACTTGTAACTGACAAGCC
+
>>AABAFBFFFFGGGGGGGGGGFHFGHHH5FGHHB4BFFDGHHHHG?FGGGGHCGHH3FFGHHHBHDGHHHHHHGFHHHHHHHHEHHHHEGHHFHH33FGHHGHGHHHHHHGGGGHHHHHHHHHHGHHHGHHFHHGGHHHGGHGFHHHHHGHGHHHHHHHHHFHHGHHHBFHHFGFHHHGHHHHGHGGGGFGHHHHHHHHFFHHGHHHHHHHHHFGGBCHHHHHHHHHHGGGFFGGEFFF0CFFBF00;?A
@M05620:37:000000000-D9766:1:1101:4977:11279 1:N:0:67
GAGGCTGCTTTGGAAGAAACTCATAGATTACTGCAACAGTTCCCCCTGGACCTGGAAAAGTTTCTTGCCTGGCTTACAGAAGCTGAAACAACTGCCCCTGGGCCGCTACCCGTAAGGAAAGGCTCCCAGCAGACTCCAAGGGAGCAAAAGAGCTGATCACACAATGGCACGTAAGTCAGGCATTTCAGCATTAGCACTCTTGTCCATACAATTGAACAATTCTCAGCATTTGCACTTTTAACTGACCAGCC
+
1>1AAA?AFFDFGGGGAFGGGGFEFGGHHBGFHHAFFFHGHHHHHGEFFBGHHFCFFDGFGHHHFGFHHHBGHHF1FFGDGGHHGDGHHGHHHHHH//>B/>F//>E/EGGEG?E011B0<0F1BF/C<0<0BC<F<1@<FGHGGF<CC0?C0FGBG<FC<FAFG11GB1CGCCG0DD=<CGF00=0=G00<;;CCG0;CCG:000<0::0G000099:F0;9C0;CBBFBF000CF090;000;CBBA.A
@M05620:37:000000000-D9766:1:1101:2892:11289 1:N:0:67
GAGGCTGCTTTGGAAGAAACTCATAGATTACTGCAACAGTTCCCCCTGGACCTGGAAAAGTTTCTTGCCTGGCTTACAGAAGCTGAAACAACTGCCAATGGGCTCCTACCCGTAAGGAACAGCACCTAGCAGACTCCAAGGGAGTAAAAGAGATGATGAAACAATGGCACGTACGTCAGGCATTTACGCTTTAGCACTCTTATGGATCCAATTGAACAATTCTCAGCATTTGTACTTGTAACTGACAAGCC
+
BBBBBBFBFFFFGGGGGGGGGGHGHHFHHHHHHHHHHHHHHHHHHGGGHHHHHHHCFGHHAHHHHHHHHHHHHHHHHHHHHHHHHHHHHGHHHHDGFHBEBE1B11@@F1B1E//033302BF2BG3?G3F3B?BGHFH2/<?A/BFB?>/@22<FFG2F@<2???10FG/??/><GE.0<.11>D1<.<..0=D=0C/=<00;:CC<:0;:C::0C0CF:CCF00/0;0;B0;CFGGGB0;FFFBF0.:E
@M05620:37:000000000-D9766:1:1101:24638:11299 1:N:0:67
AGTGCCAGCTCTCAATCGCACAGGGGACCCAGGGCCTGGCCCCTCCATCCAGAAAACCTATGACCTCACCCGCTACCTGGAGCACCAACTCCGCAGCTTGGCTGGGACCTATGTTGAGTATCCCGCGTAGGACTCTGGGCGTTGGGGCGGCGTGCGGCGTTGGGGAAGGCCCGTCCTAACCGTGGCGGGTTCTGGTAACTGATGGGGTGAGGCGGGGCTCTTTGGCTCCCACCAGTCCCCCTGTCTGGTCT
+
AA>AAFFFBFFFGDGGGGGCFFHGGGGFGGHHG2EEAEHHHHGHGGGHHHHHHHHFHGHHHFHHHGGHHHHGGEEGHHHH2FHHHHC?EGGHEGGGFHGHGHHGGGHHGHHHHHHH32B33F32?BD//>/F10?<GH0.>CCDHG-.;@-AD9;;9;;BBFFFFFF.....-9AAAF/;ADAA=-;B@@A9FFB;BF/;9//BFFF9@.;..;@FAA99FFFFFEBBEFBFDEF9BFFFFFF/9FFFFFF
@M05620:37:000000000-D9766:1:1101:14237:11301 1:N:0:67
GAGGCTGCTTTGGAAGAAACTCATAGATTACTGCAACAGTTCCCCCTGGACCTGGAAAAGTTTCTTGCCTGGCTTACAGAAGCTGAAACAACTGCCAATGGTATACTACCCGAAAGGAAAGGCTACTAGCAGACTCCAAGGGAGTAAAAGAGCTGATGAAACAATGGAAAGTCAGGCAAGCATTTCAGCTTTAGCACTCTTGTGGATCCAATTGAACAATTCTCAGCATTTGTACTTGTAACTGACAAGCC
+
BCCCBCFCFFFFGFGGGGGGGGHHHHHHHHHGHHGHHHHHHGFHHGGGHGGGHHHGEDHHGGHHHHHGGHHHHHHFGHHHHGHHHHGHHHHHHHHHHFHGF4444DFHBGHG/>/?G2FFGGE33BF4BB3BB?33BF33/??//B3D3FF222@FGDHDGHFHB1?1?=??1?F0?G0>F01=1F1>GBGGFDG0<G/DD0D0<0<C<0CHEFHH00C:0;0;CCGCGBCG0;FFG00C0CFBFB0;AAE
@M05620:37:000000000-D9766:1:1101:9744:11303 1:N:0:67
AGTGCCAGCTCTCAATCGCACAGGGGACCCAGGGCCTGGCCCCTCCATCCAGAAAACCTATGACCTCACCCGCTACCTGGAGCACCCACTCCGCAGCTTGGCTGGGACCTATGTGAGTATCCAGCGTAGGAATCTGGGAGTTGGGGAGGAGTGAGGAGTTGGGGAAAGACAGTCCTAACCGTGGAGGGTTCTGGTAAATGATGGGGTGAGGAGGGGCTCTTTGGCTCCCACCAGTCCCCCTGTCTGGTCTA
+
>>>>>FFFBFFFG4GGGGFAECFEF2EEFGGHAEEEFGHHHHGCEGHHGHHHHHFFFE3FGHHHHHHFGEFEE>>EHGGG?FGGHF11?FGGFGGGGHHH?B3FEEHFDHF32BDD3BG3F3BBGG?<CD2@1GD1FC0/?GDCC?.->.<<GB0.0CGG0GC-::C.;//;0<:0:0/;B..9...-;F.;;B;CFGGGFBBFFFFFA..9A.;--@9F/////BFFFFFFEFB/BFFFAFBFBFFFBB/
@M05620:37:000000000-D9766:1:1101:19154:11309 1:N:0:67
ACCACACCTTCTACAATGAGCTGCGTGTGGCTCCCGAGGAGCACCCCGTGCTGCTGACCGAGGCCCCCCTGAACCCCAAGGCCAACCGCGAGAAGATGACCCAGGTGAGTGGCCCGCTACCTCTTCTGGTGGCCGCCTCCCTCCTTCCTGGCCTCCCGGAGCTGCGCCCTTTCTCACTGGTTCTCTCTTCTGCCGTTTTCCGTAGGACTCTCTTCTCTGACCTGAGTCTCCTTTGGAACTCTGCAGGTTCT
+
CBBCCBCCFFFFGGGGGGGGGGHHGGGGFGHHHGGGGGGGGHHHHGGGDEGGHHFHHHGGGGGGGGGGGGGHHHHGGGGHGHHHHGGGGGGGGGHHBGHHHHFHGHFHHHHGGHHGGCGGHFHHGHHHHHF?GHGGGGGHGHHGHGGGGGGGGGGGGGGGGGGGGGFFFAFFFFFFFFFFFFFFFFFFEFFFFFFADFFFFFFFFDFFFFFFFFFFFFFFFFFFFFFFBFFFFFFFFFFEFFFFFFFFFFF
@M05620:37:000000000-D9766:1:1101:21433:11322 1:N:0:67
GAGGCTGCTTTGGAAGAAACTCATAGATTACTGCAACAGTTCCCCCTGGACCTGGAAAAGTTTCTTGCCTGGCTTACAGAAGCTGAAACAACTGCCAATGGGATGCTACCCGTAAGGAAAGGCTCCTAGAAGACTCCAAGGGAGTAAAAGAGCTGATGAAACAATGGCAAGTAAGTCAGGCATTTCCGCTTTAGCACTCTTGTGGATCCAATTGAACAATTCTCAGCATTTGTACTTGTAACTGACAAGCC
+
BBBBBBFBFFFFGGGGGGGGGGHHHHHHHHHHHHHHGHHHHHHHHGGGHHHHHHHHHHHHGHHHHHHHHHHHHHHHHHHHHHHHHHHHHHHHHGHH3FGHHHHHGHHHHHHGGGGHHGHHHHHHHGHHHHHHHHHHHHHHGGGGFBHHFHGHHHHHHHHHHHHHHHHHHHGHHHHHHHHHHHHHHHHGGGGGHHHHHHHHHHGFD<CHHHGHHHFHGHHHHHHHHHHHHGGGGGGGGGGGGGGGGGGGGGG
@M05620:37:000000000-D9766:1:1101:7246:11323 1:N:0:67
GAGGCTGCTTTGGAAGAAACTCATAGATTACTGCAACAGTTCCCCCTGGACCTGGAAAAGTTTCTTGCCTGGCTTACAGAAGCTGAAACAACTGCCAATGGGCTGCTACCCGTAAGGAAAGGCTCCTAGAAGACTCCAAGGGAGTAAAAGAGCTGATGAAACAATGGCAAGTAAGTCAGGCATTTCCGCTTTAGCACTCTTGTGGATCCAATTGAACAATTCTCAGCATTTGTACTTGTAACTGACAAGCC
+
BABCCCFCFFFFGFGGGGGGGGHHCGFHHHHHHHHHFFHHHHGHHGGGHGHHHHGHFGGHHHHHHHHHHHHHHHHHHGHGFGHHHHHHHGHHHHHHGHHHHH1GFGHHHHHGGGGHGBGHHHHHHGHHH?GFHHHHHHHHGGHG?FGFHFGHHHHHHHHFHHCHHGHHHFGHFGHHHH>FFGHHHHHGGGFGHHHHHCFGHGGHD0=CGHHGHGHHHFHHHHHHHFHHGGFGCCFGGGFGGGGFCFB0FGG
@M05620:37:000000000-D9766:1:1101:15271:11325 1:N:0:67
GAGGCTGCTTTGGAAGAAACTCATAGATTACTGCAACAGTTCCCCCTGGACCTGGAAAAGTTTCTTGCCTGGCTTACAGAAGCTGAAACAACTGCCAATGGGATGCTATCCGTAAGGTAAGGCTCCTATAATACTCCAAGGGAGGAAAAGAGCTGATCAAATAATGGCAAGTAAGTCAGGCATTTCCGCTCCAGTACTCTTGTCTATCCAATCGAATAATTCTCAGCATTTGTACTTGTCACTGACATGCC
+
BBCCCCFCFFFFGGGGGGGGGGHHHHHHHHHHHHFHHHHHHHHHHGGGHHHHHHHHHHFGGHHHHHHHHHHHHHHHHHHGHHHHHHHHHHGHHHHHHFHH31BB??3F4BF11??1B4DBGHF3F/3?4?44D44B3FE3//?//<2B22?2@2@FF222D>2D222FH1F==FB?1F1F=G11<>G..>-.000000<000=00000/0CG/.;G0:000C0;00=000;0000;;0900000;CB0=BF
@M05620:37:000000000-D9766:1:1101:13658:11331 1:N:0:67
AGTGCCAGCTCTCAATCGCACAGGGGACCCAGGGCCTGGCCCCTCCATCCAGAAAACCTATGACCTCACCCGCTACCTGGAGCACCAACTCCGCAGCTTGGCTGGGACCTATGTGAGTATCCAGCGTAGGAATCTGGGAGTTGGGGAGGAGTGAGGAGTTGGGGAAAGACAGTCCTAACCGTGGAGGGTTCTGGTAAATGATGGGGTGAGGAGGGGCTCTTTGGCTCCCACCAGTCCCCCTGTCTGGTCTA
+
ACBBBFFFCFFFGGGGGGGGGGHHGGGGGGHHGGGGGGHHHHGHGGHHHHHHHHHGHGHHHHHHHHHHHHHGGEEGHHHHCGHHHHFEFHHHGGGGGHHHGHHGGGHHGHHHHHHHHHHHHHGHHGGGGGHHHHHHHHGGGHHHGGGGGGGHHFHHHGHHHHGGGGHHHHHHHHHHHFHHGGGGDGGGGGGGGGGGGGGGGGGGGGFFFFFFFFFFFFFFFFFFFFFFFFFFFFFFFFFFFFFFFFFFFFB
@M05620:37:000000000-D9766:1:1101:5964:11331 1:N:0:67
GAGGCTGCTTTGGAAGAAACTCATAGATTACTGCAACAGTTCCCCCTGGACCTGGAAAAGTTTCTTGCCTGGCTTACAGAAGCTGAAACACCTGCCCACGGGCTGCTACCCGTAAGGAAAGGCTCCTAGAAGACTCCAAGGGAGTAAAAGAGCTGATGAAACAATGGCAAGTAAGTCAGGCATTTCCGCTTTAGCACTCTTGTGGATCCAATTGAACAATTCTCAGCATTTGTACTTGTAACTGACAAGCC
+
>>>AAAFBCFFFGGGGGGGFFGFFGHHGF5GHFBF4AGHHHHHHHGGEG2GGHHHH3GFGHHHHHHHHHG3BGHHGHGGFGHHHFHHGGC1BGFHH?31>>//>E?G4GGH/EEFFF3?BFFEGHGHHHHHDFHHGHHHFECHG/FGHH>F2GGHHHHHHBG0GGDGHHFEGFFFHGH>0>FGHFHGGGGAEGDGHHCGFH0CHD0<:C0GCGH0GFF/CFBCFF0CC9FGFBBFGGB0CFGGB0C0CFFE
@M05620:37:000000000-D9766:1:1101:23258:11338 1:N:0:67
AGTGCCAGCTCTCAATCGCACAGGGGACCCAGGGCCTGGCCCCTCCATCCAGAAAACCTATGACCTCACCCGCTACCTGGAGCACCAACTCCGCAGCTTGGCTGGGACCTATGTGAGTATCCAGCGTAGGAATCTGGGAGTTGGGGAGGAGTGAGGAGTTGGGGAAAGACAGTCCTAACCGTGGAGGGTTCTGGTAAATGATGGGGTGAGGAGGGGCTCTTTGGCTCCCACCAGTCCCCCTGTCTGGTCTA
+
>ABAAFF@AFFFG4FGGF2AEAGHFAEEGGHHG2BEFFHHHHGGGGGBHGGHGFFFGEFGHGGHHHGHHHAEGGCEHGFBGGF?FG1FEG3BE?/>EHHHGGHGGGHHGHHHHHHFHBGFHHDFHG?CDEHHGHHHHHHGAGHHGGGGDGGHHFHHG<//=GDGGGFHFGFHGBGGFHGHBCABDGGG;9AFGGBFGFFFGFGGG.;BFFFFFFB?BBFFFFFFFFFEEF?DFFFFF/9ABFFFFFF9;BF
@M05620:37:000000000-D9766:1:1101:7238:11339 1:N:0:67
GCGGCTGCTTTGGCAGAAACTCATAGATTACTGCAACAGTTCCCCCTGGACCTGGAACCGTTTCTTGCCTGGCTTCCAGAAGCTGCCACAACTGCCAATGGGATGCTACCCGTACGGAACGGCTCCTAGCAGACTCCACGGGCGTCACAGCGCTGCTGAACCAATGGCACGTCAGTCAGGCATTTCCGCTTTAGCACTCTTGTGGATCCCATTGAACAATTCTCAGCATTTGTACTTGTCCCTGACAAGCC
+
>3>A>>DAFFFDGGGEEGGBB44GGB5DG5FGDF33FFBDFGHHHGEGAFGHHHEBB31ABBGFG5FFHHHAFBB2BGFF3BBFG3BBBBF1BGHFGGFHHHFHGHHFHHHGG//><EE///>DGGH?GB?F2FGHH22?<C/A@-..<>.>AFG.CH0</=C.<GHH/:CG.:.CGBGHH.CGGGGBGGGG0;FFGGFGGGGGGGGGG/0;FFFBF/;FFFFF/BF/B:FFF9BFFFF//;;FFFF/9AE
@M05620:37:000000000-D9766:1:1101:21437:11339 1:N:0:67
GAGGCTGCTTTGGAAGAAACTCATAGATTACTGCAACAGTTCCCCCTGGACCTGGAAAAGTTTCTTGCCTGGCTTACAGAAGCTGAAACAACTGCCAATGGGATGCTACCCGTAAGGAAAGGCTCCTAGAAGACTCCAAGGGAGTAAAAGAGCTGATGAAACAATGGCAAGTAAGTCAGGCATTTCCGCTTTAGCACTCTTGTGGATCCAATTGAACAATTCTCAGCATTTGGACTTGTAACTGACAAGCC
+
A?AB>AFAFDB4FBBBGGBFGGFHFGHHGHBEGA4FFFBFGDDBBBAAAFABGHGFB32ABFHDFGGBBBFFGHH3BBFGHHAFG33FBF?GHGHFFHGH@C?B1BBDBFGEF/EB?3??FF?BBFBFBFG3?3BBB?EBA?CB<B??G3?@2@@<@2@@>@@C1?F<<<??<1F@?F1>>.<>>11<A.CE00==GB/DG0=<<<<:C:C0:<;CBC;;000<:;:;CFFG9;BFGBBFBFC0;CFGFEE
@M05620:37:000000000-D9766:1:1101:2696:11370 1:N:0:67
GAGGCTGCTTTGGAAGAAACTCATAACCCAGGGACACAAGATCGGAAGCCCACACCTCTGTACTCTAGTCACGTATTCGTATCTCGTATTCCGTCTCCTGTTTGAAAAAAAAAAAAACTAAAAAACCAACACAGATTAATAGAGCGGTCAAGTAATAGACACCTATGTAAGATAGTTCAGCGTAAGACCGAGTAACCCAACACTACGACATCAGACACACATCGTAATGTGACCATTTAAGCAAGGGAGTC
+
A1AA>AFACDFDG11BBGFGG1B3DD1BBFHGGGBACGGHCHFHG?/EABF/B/A/BBBG2BFGAD1DFFF1B00DG2F>>FBD@B>>F1BBBFGGBFGH1B@0BGFGFGGGC////?111111/?////...011>1111111>--<-.0<0000000:0/.//0000;00:0:000;00....90;/---9.900...-9;///---9-///99-----//----;/////////9//9///------/
@M05620:37:000000000-D9766:1:1101:8216:11372 1:N:0:67
AGTGCCAGCTCTCAATCGCACAGGGGACCCAGGGCCTGGCCCCTCCATCCAGAAAACCTATGACCTCACCCGCTACCTGGAGCACCAACTCCGCAGCTTGGCTGGGACCTATGTGAGTATCCAGCGTAGGAATCTGGGAGTTGGGGAGGAGTGAGGAGTTGGGGAAAGACAGTCCTAACCGTGGAGGGTTCTGGTAAATGATGGGGTGAGGAGGGGCTCTTTGGCTCCCACCAGTCCCCCTGTCTGGTCTA
+
AA>AAFFFCFFFG4FGGGFGGGHHGGGGGGHHFEGGGGHHHHGHGGHHHHHHHGHHFGGHGHHHHHHHHHHGGEFGHGGH2GHHHHCEEGHHGGGGGHHHGHHGGGHHGHEHHHHHHHHHHHEHHGGDGGHHHHHHHHHGGHHGGGGGGAEHHFHHFGHHHHGGGDHHFHFHHHHHHFHHGGGGGGGGGFGGGGGGGGGGGGGGGGFFEFFFFFFFFFFFFFFFFFFFFFFFFFFFFFFFFFFFFFFFFFB
@M05620:37:000000000-D9766:1:1101:2623:11375 1:N:0:67
CGTGCCGCTCTCCATATCACCGGGGACCCAGGGCCTCGCCCCTCCATCCAGAAAACCTATGACCTGACCCGCTACCTGGAACCCCAACTCCGCCGCTTGGCTCGGACCTATGTTCAGTATCCAGCCTAGGAATCTGGGAGTTGGGGAGGAGTGAGGAGTTGGGGAAAGACAGTCCTAACCGTGGAGGGTTCTGCTAAATGATGGGGTGAGGAGGCGCTCTTCGGCTCCCACCAGTCCCCCTGTCTGGTCTA
+
11>>A>1>DAADBBG33BFF0EAEA0EAEEGFEGG/0AA/BEFFGHH10F11BCFGEFG1FFHHD0>BF>>/>/>FFFGG1B/?EEGEFH1/?/>>>???F??/<?@C?FGFGF1<1@FGHDGHB.>FG0F11>GD0CHE.=D/ACG--;A:.0:.C;B/9/-;C.CAFGFG99CFGBFGGF.@BE-;;-AF//9;;BFFFBF/;BB---;FFF-;@@-AF/-;-9-A-FFBE-;9BFFF-;9BB9;FB//
@M05620:37:000000000-D9766:1:1101:18203:11376 1:N:0:67
AGTGCCAGCTCTCAATCGCACAGGGGACCCAGGGCCTGGCCCCTCCATCCAGAAAACCTATGACCTCACCCGCTACCTGGAGCACCAACTCCGCAGCTTGGCTGGGACCTATGTGAGTATCCAGCGTAGGAATCTGGGAGTTGGGGAGGAGTGAGGAGTTGGGGAAAGACAGTCCTAACCGTGGAGGGTTCTGGTAAATGATGGGGTGAGGAGGGGCTCTTTGGCTCCCACCAGTCCCCCTGTCTGGTCTA
+
BBBBBFFFBFFFGGGGGGGGGGHHGGGGGGHHGGGGFGHHHHGHGGHHHHHHHHHHHGHHHHHHHHHHHHHGGEGGHGHHHHHHHHHHGHHHGGGGGHHHGHFCGAGHGFHHHHFHHHHHFHHHHGGGCAGHHHHHHHFGGHHHGGFGGGGHHHHHHGHHHFGGGGHHHHHHHHHHHHHHGEEGGGGG9FGGFGFGGGGGGGGFGFFFFFFFFFFFFFFFFFFFFFFFFFFFEFFFFBFFFFFFFFFFBFF
@M05620:37:000000000-D9766:1:1101:23740:11390 1:N:0:67
AGTGCCAGCTCTCAATCGCACAGGGGACCCAGGGCCTGGCCCCTCCATCCAGAAAACCTATGACCTCACCCGCTACCTGGAGCACCAACTCCGCAGCTTGGCTGGGATCTGGGCGTTGGGGAGGCGTGAGGAGTTGGGGCCCGCCCGTCCTCCCCGTGGAGGGTTCTGGTACCTGATGGGGTGAGGAGGGGCTCTTTGGCTCCCACCAGTCCCCCTGTCTGGTCTATCTCCTGCCCTTAGCTCGGACGAGC
+
ABAABFFFBFFFGGGGFGGCGFHGGGGGEEHHGGGFGGHGHHGHGGHHHGHHFGHHHGHHFHHHHHHHHHHGGEGGHGHHFGGHHHHHGHHHGFFGGGGHGHHGGGHHGHHHH?BCGFFG@/<A/AED.CFHE>GHHG-.<-<:CDCGGGGCCAFDAEGFGDGCFAFGGFF00CFGFFFFFDB.;F/ADCFFDFFFFFFFFFEFFFFFFFFFFFFFEFFFFFBFF/BFFFFFFFFFFBFF//FFFA-;-;;
@M05620:37:000000000-D9766:1:1101:15706:11395 1:N:0:67
AGTGCCAGCTCTCAATCGCACAGGGGACCCAGGGCCTGGCCCCTCCATCCAGAAAACCTATGACCTCACCCGCTACCTGGAGCACCAACTCCGCAGCTTGGCTGGGACCTATGTGAGTATCCAGCGTAGGAATCTGGGAGTTGGGGAGGAGTGAGGAGTTGGGGAAAGACAGTCCTAACCGTGGAGGGTTCTGGTAAATGATGGGGTGAGGAGGGGCTCTTTGGCTCCCACCAGTCCCCCTGTCTGGTCTA
+
111>AD1FAFC@AFG3BAFFAEFCEEGGA0GHGG0/B/FAAGEHGGFH10BB101BF/0BFHFHFH1GHHHGGG@>GHH0GHGE0/FHG0FHG?@E/0FHGHHG<EHHGBGHHHHHGHGF2DGHHGEGGCHH1G1FHHG//FGHCGF@@C.FCDHHH?GH0/-;CEHHHHHCGHFHHHHFGGG@EGGGGGGGGGGGGGGGGGGGGGF@FFFFAF@@?-AFBFFFFFFFFFFFFFFFFFFF@?BFFFFF/FB
@M05620:37:000000000-D9766:1:1101:19826:11414 1:N:0:67
AGTGCCAGCTCTCAATCGCACAGGGGACCCAGGGCCTGGCCCCTCCATCCAGAAAACCTATGACCTCACCCGCTACCTGGAGCACCAACTCCGCAGCTTGGCTGGGACCTATGTTTGAGTATCCAGCGTAGGAATCTGGGAGTTGGGGAGGAGTGAGGAGTTGGGGAAAGACAGTCCTAACCGTGGAGGGTTCTGGTAAATGATGGGGTGAGGAGGGGCTCTTTGGCTCCCACCAGTCCCCCTGTCTGGTC
+
BCABCFFFCFFFGGGGGGGGGGHHGGGGGGHHGGGGGGHHHHGHGGHHHHHHHHHHHGHHHHHHHHHHHHHGGGGGHHHHFHHHHHHHGHGHGGGGGHHHGHHGGGHHGHHHHHHHHHGGFHHH2GHGGGGGDHHHHGDG0FCGHHCC<EFEGGG0DFGGHHHHGGG?GHHHHHHHHHHBFGG?EC.EGGCFGGGGFFGGGGGGGGFFDD.AFBDFFFFFFFFFFFFFFFFFFFFFFFFFFFFFFFFFFFF
@M05620:37:000000000-D9766:1:1101:18043:11437 1:N:0:67
AGTGCCAGCTCTCAATCGCACAGGGGACCCAGGGCCTGGCCCCTCCATCCAGAAAACCTATGACCTCACCCGCTACCTGGAGCACCAACTCCGCAGCTTGGCTGGGACCTATGCGAGTCCCGCGTCGGGCTCTGGGGGATTTGGCGAGGAGCGACGATGGGGCCAGACAGTCCTAAACGTGGGGGGTTCTGGTGAATGATGGGGGGAGGGGGGGCTCTTTTGCTCCCCCCCGTCCCCCCCTCTGGTCTCTC
+
ABBBBFFFBFFFGGGGGGGGGCHHGGGGGGHHGGGGGGHHHHGHGGFHHHHHFCCFHGHGHHHHHHHHHHHGGGGGHHHHHHHHHHHHGHHHGGEEFHHHGHHGGGHHGHHHH2C//>@22//>//<----<<<1C-<-</0<;/;-;;-;.;--;-:;.AF.-A.9.B9///9///9.9A.-@-;--;FB//./:9////9AD->-9--;-;B=-;B9F///:;9A.;9--..;;EF--;:B;///;/F/
@M05620:37:000000000-D9766:1:1101:15881:11440 1:N:0:67
GAGGCTGCTTTGGAAGAAACTCATAGATTACTGCAACAGTTCCCCCTGGACCTGGAAAAGTTTCTTGCCTGGCTTACAGAAGCTGAAACAACTGCCAATGGGATGCTACCCGTAAGGAAAGGCTCCTAGAAGACTCCAAGGGAGTAAAAGAGCTGATGAAACAATGGCAAGTAAGTCAGGCATTTCCGCTTTAGCACTCTTGTGGATCCAATTGAACAATTCTCAGCATTTGTACTTGTAACTGACAAGCC
+
AAAAAABAFFDFF4BB4CGEDFE5AF5GHDHGFHHBGFHHGHFHHGAFHBGGGBGAFHHHB5EHGBBFGHHHGGEGHHFFFFHHGHFHHG1GHHHF3CFHHG?@FGGHHHHGAE?FF3FEFC/BFGFFGHHHBGFHHHGFFCCD?FDFFDACBDGHHHHFDFGCGGF0GHFGGFG<FD?<G.F<FG1ADD.EFGGDHHHFHHHHGHGHFGFFCFFF0CCGGGGHHHGHHGGG0;B;BFGG0CFFFGGGGF?
@M05620:37:000000000-D9766:1:1101:9741:11452 1:N:0:67
GAGGCTGCTTTGGAAGAAACTCATAAATTACTGCCACAGTTCCCCCTGAACCTGGAACAGTTTCTTGCCTGGCTTCCAGAAGCTCCCACAACTGCCACTGGGATGCTACACGTAAGGAAAGGCTCCTAGCAGACTCCAAGGGAGTAACAGAGCTGATGAACCAATGGCACGTACGTCAGGCATTTCCGCTTTAGCACTCTTGTGGATCCAATTGAACAATTCTCAGCATTTGTACTTGTAACTGACAAGCC
+
BBBBBBFBFFFFGGGGGGGGG4BDF5AD6B5DF5AFEGC3A5F32AAB23BABB223A2BD5BB5555ABBA1B12ABGGH3GF331BF1?EE3GHG3FGH1?BF2FFG3B1?FFGGFHC0GFHHGHFHBFGBGHHHF3FA?/CB?33BF2FGHHDGHBG2?F/?FGH01?G0/-FGFDHHCGHHHHGGGGGBGGHHHHHGFHHGFHHH00CHHHC;0:GHGGGGFF0FBFGFFFF9BB00;CBFBC0;AA
@M05620:37:000000000-D9766:1:1101:6119:11454 1:N:0:67
GAGGCTGCTTTGGAAGAAACTCATAGATTACTGCAACAGTTCCCCCTGGACCTGGAAAAGTTTCTTGCCTGGCTTACAGAAGCTGAAACAACTGCCAATGGGCTGCTACCCGTAAGGAAAGGCTCCTAGAAGACTCCAAGGGAGTAAAAGAGCTGATGAAACAATGGCAAGTAAGTCAGGCATTTCCGCTTTAGCACTCTTGTGGATCCAATTGAACAATTCTCAGCATTTGTACTTGTAACTGACAAGCC
+
CBCCBCFCFFFFGGFGGGGGGGHHHGFHFHFHHHFGGHHHHHHHHGEF2BFGHHGGGFCGGGHHHGGFF5FGFHHGCEGHHHFGGFFHHGHHHHHHHHFGHE1F?FHHHHHGGGGHBFGHHHHGGFGHHHHHHHHFHHFHGGHG/FGHHGGHEHHHGDFHHHHHHHHFHHGDBFHGGHBGFHHHGGFGG.CEFGHHHGFHH0DG<0<CGFHH0GHHGHHHH0:CFCG0FFBFCFGGGGGGFFGGBFBF.EC
@M05620:37:000000000-D9766:1:1101:21803:11454 1:N:0:67
AGTGCCAGCTCTCAATCGCACAGGGGACCCAGGGCCTGGCCCCTCCATCCAGAAAACCTATGACCTCACCCGCTACCTGGAGCACCAACTCCGCAGCTTGGCTGGGACCTATGAGTATCCCGCGTCGGAATCTGGGCGTTGGGGCGGAGTGCGGCGTTGGGGCCAGACAGTCCTAACCGTGGCGGGTTCTGGTCAATGATGGGGTGAGGAGGGGCTCTTTGGCTCCCACCAGTCCCCCTGTCTGGTCTCTC
+
ABAABFFFCFFFGGGGGGGGGGHGGGGGGGGHGGGGGGHHFHGFGGHHHHHHHGHFHGHHHHGHHHHHHHGGGFGGHHHHHHHHHHHHGHHHGGGGGHHHGHHGGGHHGHHHH3FFHDHH2CCGCGGG/?<FFHHH.A>CGGFGGGA-A.;BD9-@-CDFFFFFFFFFF//BFFFFFFFDFF-:-:;EFFFFF/;BFFFFFFFFDDF?FFF.@DDDFFBB9BFFFFFFFFE.FFFFFFFFFFFFFFFF//B
@M05620:37:000000000-D9766:1:1101:18283:11463 1:N:0:67
GAGGCTGCTTTGGAAGAAACTCATAGATTACTGCAACAGTTCCCCCTGGACCTGGAAAAGTTTCTTGCCTGGCTTACAGAAGCTGAAACAACTGCCAATGGGATGCTACCCGTAAGGAAAGGCTCCTAGAAGACTCCAAGGGAGTAAAAGAGCTGATGAAACAATGGCAAGTAAGTCAGGCATTTCCGCTTTAGCACTCTTGTGGATCCAATTGAACAATTCTCAGCATTTGTACTTGTAACTGACAAGCC
+
ABBCAAFAFFFDGFBBFGFGGGHGHHHHHFHGHFBFHHHHHGGHHGGGHFCGHHHFB3GGFHHHHHHFFGHHHHHEBFGGHHEFGFFHGGGHHHHHGHGHG1BG?FHFGGHGGGGFHGHGHHHHGGHHFHHGHGHHHHHGGGHG?FGHHFFHHHHGGFHHG@FHGHHGFHGHHGHFGHBCGGHHHGHGDDGGHGHFGHEHHHGGFHGGHHGFGHHFCHGHHFHHFCGHHGGGFFGGGGFFGGGGGGGGGEE
@M05620:37:000000000-D9766:1:1101:18788:11474 1:N:0:67
GAGGCTGCTTTGGAAGAAACTCATAGATTACTGCAACAGTTCCCCCTGGACCTGGAAAAGTTTCTTGCCTGGCTTACAGAAGCTGAAACAACTGCCCATGGGATGCTACACGTAAGGAAAGGCTCATAGCAGCATCCCAGGGAGACAACGCGCTGATGAAACCCTGGCAAGTAAGTCAGGCCTTTCCGCTTTAGCACTCTTGTGGATCCAATTGACCCATTCTCAGCATTTGTACTTGTAACTGACCAGCC
+
A>AABAFBFFFFFGGGAGGFFGFGGHGHHFHHHHEBGGGGHHHHHGEGHHHHHFHFHHHHGHHHFHFHHHHHHHHGHHHHHHHHHHHGHHHHG3BF13B3BB2@1BEB33BEEGHGG3FEC0/3B34B4?4B203B?/BG//?///BB/</////?1?GHBG0.00.CFGFG1>G1FFF//.CGHF0<.<;.0CG0:FHHH0CC?GG0;=C9F0;0099/9CFF09/;CFGBFBBBFBFFFGGFFG/9F?.
@M05620:37:000000000-D9766:1:1101:16077:11476 1:N:0:67
GAGGCTGCTTTGGAAGAAACTCATAGATTACTGCAACAGTTCCCCCTGGACCTGGAAAAGTTTCTTGCCTGGCTTACAGAAGCTGAAACAACTGCCAATGGGATGCTACCCGTAAGGAAAGGCTCCTAGAAGACTCCAAGGGAGTAAAAGAGCTGATGAAACAATGGCAAGTAAGTCAGGCATTTCCGCTTTAGCACTCTTGTGGATCCAATTGAACAATTCTCAGCATTTGTACTTGTAACTGACAAGCC
+
>>AABAFBFFFFGGGGCGGGGGFHHHHHHFGHHH4BFGFGGHHHHGGGHEGHHHHHH32BGHHHHHHHHHHHHHHFHHHHHHHHHHHHHHHHHHHHFGHHHHHHGHHFHHHGGGEGHHHEHGGHHGHHHDGHFHHHHBGHGGAEC2F33B/FGHHFHHFH2F@/FHHHHGFGDDGGHHHHHGHHHHHGGGGGHHHHHHGHHHHHGHHHHHGHHGC;G0GHHHHHHHHHHGGGGGGGGGGGBFGGGGEBFGG
@M05620:37:000000000-D9766:1:1101:25039:11488 1:N:0:67
AGTGCCAGCTCTCAATCGCACAGGGGACCCAGGGCCTGGCCCCTCCATCCAGAAAACCTATGACCTCACCCGCTACCTGGAGCACCAACTCCGCAGCTTGGCTGGGACCTATGTTTGAGTCTCCCGCGTAGGCCTCTGTGCGTTGGAGCGGCGTGCGGTGTTGGGGACAGACCGTCCTCCCCGTGGCGGGTTCTGGTACCTGATGGGGTGCGGCGGGGCTCTTTGGCGCCCCCCCGGCCCCCTGTCTGGTC
+
BCACBFFFCFFFGGGGGGGGGGHHGCGGGGHHGGGGGGHHHHGHGGHHHHHHHHHHHGHHHHHHHHHHHHHGGGGGHHHHFHHHHHHHGHHHGGGGGHGHGHHGGGHHGHHHHHHDGG/FGG32FEB<D/<?11FGHH1>><>CDH1><-A@D-AD-;.=;EGG?-;:EEGGG-CD?./;.;;;.CBBFF@EFFFF;F/B/FFFFFFFAB.-;-;CFDFFFFFFFFF-:9B--;-:-;@BF;:.B:;FFFF
@M05620:37:000000000-D9766:1:1101:5062:11493 1:N:0:67
AGTGCCAGCTCTCCATCGCACAGGGTACCCAGTGCCTGGCCCCTCCATCCAGAAAACCTATGACCTCACCCGCTACCTGGGGCACCCGCTCAGCAGCTTGGCTGGGACCTATGTGAGTATCCAGCGTAGGAATCTGGGCGTTGGGGCGGCGTGCGGCGTTGGGGCCAGCCAGTCCTAACCGTGGCGGGTTCTGGTAAATGATGGGGTGAGGAGGGGCTCTTTGGCTCCCACCAGTCCCCCTGTCTGGTCTA
+
>>>3>BDFBFFFGFGFBEE2ECHFGA4BFBBF3BB5DBGHHHGHGGHHHBGGHFH2BEGFABFGH5BFHHHA>0>EGH@F1>BEFGG/>EE13B3F2B?B?GGGGGHHGH?GHHH3FGHHHH3GHGG/>E22@GHHHH/ADGGHGG.AF:BGGDGG-BGFFFFF.-.;9E.;FFFF/BFFFFFF-@BFFFFFFFFFFFFFBFFFFFFFFFFBDFFFFFFFFFFFFFFFF.FFEFFFFFFFFFFFFFFFFFB
@M05620:37:000000000-D9766:1:1101:25772:11495 1:N:0:67
GAGGCTGCTTTGGAAGACACTCCTCGATTACTGCACCCGTTCCCCCTGACCCTGGAAGCGTTTCTTTCCTGGCTTACAGAAGCTGAAACCACTGCCCATGGAATGCTACCCGTACGGAAAGGCTCCTAGAAGACTCCCAGGGCGTCAACGCGCTGCTGAACCCCTGGCAAGTAAGTCAGGCATTTCCGCTTTAGCACTCTTGTGGATCCAATTGCCCCATTCTCAGCATTTGTACTTGTACCTGACACGCC
+
BBBBB>CAFFFFGFGGG44FBBBF42BB5AGHHHHFGG2A2AB3BA2B2ABBBB1B331A1BA3FF55BGHHHH1BGHHHHHH3@3BFG1?BB3BB13BBFGDGHHGFHHHEE>/EFAFCHHHHHFHHHHHHGHHHHEHHGG/BCCG?GD->DGG<GHHG/GE.CFHHHBEG0;CCGHHHH.;GHHGGGDEGGGGGGGGGGGGGGFFGGF0FGG009.AFFFFFFFFFFFFFFFFFFFFF/FFFFF//;BE
@M05620:37:000000000-D9766:1:1101:16087:11496 1:N:0:67
GAGGCTGCTTTGGACGAACCTCATAGATTACTGCAACAGTTCCCCCTGGACCTGGAAAAGTTTCTTGCCTGGCTTACAGAAGCTGAAACACCTGCCAATGGGATGCTACCCGTAAGGACAGGCTCCTAGAAGACTCCAAGGGAGTAAAAGAGCTGATGAAACAATGGCAAGTAAGTCAGGCATTTCCGCTTTAGCACTCTTGTGGATCCAATTGAACAATTCTCAGCATTTGTACTTGTAACTGACAAGCC
+
>?AA>>C>@BB4FABA2EAAGGHHHFGDFEA5D53B3FBDGDBABBABAAABFFAB3323ADFDFGFBABBBFGG3BBFGHHBFG33FBBBBFFGFEGFGB1BB1BGF3BGEE>/BBB0B????FEGG4BB3?2BBF?CB/?<??@@DF2?@@?F<?1<?11<<???<F1<><<F==>10>.>=<0=<.CA<<<=0<C/GH0;<::CGHCC:;;:009;9;00CF0B;CFFF99=;F9BF9;B0FGFBF;;
@M05620:37:000000000-D9766:1:1101:8114:11498 1:N:0:67
GAGGCTGCTTTGGAAGAAACTCATAGATTACTGCAACAGTTCCCCCTGGACCTGGAAAAGTTTCTTGCCTGGCTTACAGAAGCTGAAACAACTGCCAATGGGATGCTACCCGTAAGGAAAGGCTCCTAGAAGACTCCAAGGGAGTAAAAGAGCTGATGAAACAATGGCAAGTAAGTCAGGCATTTCCGCTTTAGCACTCTTGTGGATCCAATTGAACAATTCTCAGCATTTGTACTTGTAACTGACAAGCC
+
AABBBAFBFFFFCGFGGGGGGGGHHGHHFFHHHHHFFFHHHHHGHGEGFBFHHFFH3FCGHHHHHHHHHHFGHHFHHHGGHHHCEGFHHHHHHFHHHHHHHH2BFGHHHHHGGGGHHGHHHFHFHGHHHHHEGHHCHHHHGGHG?FGHH3FHE2FFHGHHHHHHHFGHFHFGHHGFGH?FGCHGFHFEDGDGFGHHHCBGHFGHGGHFHHGBGHHHGHHHHB;GH0CGFF;C0;FGGGCFFGGFCFGGGEE
@M05620:37:000000000-D9766:1:1101:3267:11501 1:N:0:67
GAGGCTGCTTTGGCAGAAACTCATAGATTACTGCAACAGTTCCCCCTGGACCTGGAAACGTTTCTTGCCTGGCTTACAGAAGCTGACACAACTGCCAATGGGATGCTACCCGTCAGGAACGGCTCCTAGCAGCCTCCAAGGGCGTACCAGCGCTGATGAACCACTGGCCAGTCCGTCAGGCCTTTCCGCTTTCGCACTCTTGTGGATCCCCTTGAACAATTCTCAGCATTTGTACTTGTACCTGACAAGCC
+
A3AAAACAFFFFG4GECGGFGGHFFB5FGHGHFG4FEFGFGHHHHGEGFFGFHHG2B33BBBEFGBGGHHHAFB13FGGFCFGGH3?FFGF13FFFFHHGHHHHGHGFGGHFE/>EHHH0//>EGGH3FB3F0FFHH01B/</>>///?F/>@FG.FG1G1FG.FGGH./<G00.<GGGHH.CGHHHGGGGG0CCEGGFFGGGGGGGGGB.CFFCCCFFGGGGFBBF/FFFBF:FFFFF//;BFF;B9AEE
@M05620:37:000000000-D9766:1:1101:20382:11505 1:N:0:67
AGTGCCAGCTCTCAATCGCACAGGGGACCCAGGGCCTGGCCCCTCCATCCAGAAAACCTATGACCTCACCCGCTACCTGGAGCACCAACTCCGCAGCTTGGCTGGGACCTATGTGAGTATCCAGCGTAGGAATCTGGGAGTTGGGGAGGAGTGAGGAGTTGGGGAAAGACAGTCCTAACCGTGGAGGGTTCTGGTAAATGATGGGGTGAGGAGGGGCTCTTTGGCTCCCACCAGTCCCCCTGTCTGGTCTA
+
ABAAAFFFCFFFGGGGGGGFGGHHGCEGGGHHGGGGGGHHHHGHGGHHHHHHHHHHGGHHHHHHHHHHHHHGG>EFHGHHFGHHGHCEFHHFEGGGGHHHGHHGGGHHGHHHHHHHHHHHHHHHHGGGGGHHHHHHHHFGGHHHGGEGGDGHHFHHFGHHHHGGGGHHGHHHHHHHHHHHGGGGGGGGEGGGGGGGGGGGGGGGGGFFFFFFFFFFFFFFFFFFFFFFFFFFFFFFFFFFFFFFFFFFFFF
@M05620:37:000000000-D9766:1:1101:19217:11507 1:N:0:67
AGTGCCAGCTCTCAATCGAACAGGGGACCCAGGCCCTGGCCCCTCCATCCAGAAAACCTATGACCTCACCCGCTACCTGGAGCACCAACTCCGCAGCTTGGCTGGGACCTATGTGAGTATCCAGCGTAGGAATCTGGGAGTTGGGGAGGAGTGCGGAGTTGGGGAAAGACCGTCCTAACCGTGGAGGGTTCTGGTAAATGATGGGGTGAGGAGGGGCTCTTTGGCTCCCACCAGTCCCCCTGTCTGGTCTA
+
AAAAAFF1>CFFGGGGGGCCGGHGGEEEGGGHG0AECHHHFHEHGGCEHHFHH010FEHHGBHGHGHHHGHGGGGGHHFH0GHEHH0/EGHGGGCEGH1F/<F/EEHAEHHHHHGB1BFGHHB1BBC?/EGD1@FFGC0/?FGHGG.->..>F1-<<-<GHHGGG?../:/-;CEGGGBFGGGG?.CACFGGGFFFFFFFFFFFFFF@E?FF?F@@@@FFFFFFFFFFFFEB9-BFFFFF@FFFFFFFFFB
@M05620:37:000000000-D9766:1:1101:24600:11516 1:N:0:67
AGTGCCAGCTCTCAATCGCACAGGGGACCCAGGGCCTGGCCCCTCCATCCAGAAAACCTATGACCTCACCCGCTACCTGGAGCACCAACTCCGCAGCTTGGCTGGGACCTATGTGAGTATCCAGCGTAGGAATCTGGGAGTTGGGGAGGAGTGAGGAGTTGGGGAAAGACAGTCCTAACCGTGGAGGGTTCTGGTAAATGATGGGGTGAGGAGGGGCTCTTTGGCTCCCACCAGTCCCCCTGTCTGGTCTA
+
ABAAAFFCAFFFGFGGGGAFGGHHGEGGGGGGGDEEGGHHHHGHGGHDHHFHHHHHHGHFHHHHHHHHHHFFGGGGHHHHHHGHHHFHGH3FFGGGGHHHGHHEGGHHGHHHHHFGHGHGHHHHHGEGGGHHHHHHHHHGCHHHCGGG@FGHHHHHHGCGH/CGGGGHHHHHHHHHHHHHGEEGGGGF=AFFGG9CFFGGGFGGFGFFFFFFFF-@DFFFFFBB/FFEEFFDFFFFFBF.DEFFFFFFFFF
@M05620:37:000000000-D9766:1:1101:19897:11517 1:N:0:67
GAGGCTGCTTTGGAAGAAACTCATAGATTACTGCAACAGTTCCCCCTGGACCTGGAAAAGTTTCTTGCCTGGCTTACAGAAGCTGAAACAACTGCCAATGGGATGCTACCCGTAAGGAAAGGCTCCTAGAAGACTCCAAGGGAGTAAAAGAGCTGATGAAACAATGGCAAGTAAGTCAGGCATTTCCGCTTTAGCACTCTTGTGGATCCAATTGAACAATTCTCAGCATTTGTACTTGTAACTGACAAGCC
+
>1AAAAFAFFFFGGGF11BFBFAF3FGHH1FGHH11BAFFGHHHHGGFCFGHHHGHHHFGFGHHGHHHHHHHHHGHHHHHHHHHHHHHHFHHHHHHF1GGHHHHGHHHHHHGGGGHHHHHHHHHHGHHHHHHHHHHHHHHGGHGEFHHDHGHHHHHHHHHHH0?GHHHHGGHHHHGHHGHHHHHHHGGGGGGHHHHHHGHHHHHGHHHHHHHHHHHHFHHHGHHHHHHHGGGFGGGGGGGFGGGGGGFFGG
@M05620:37:000000000-D9766:1:1101:19201:11520 1:N:0:67
AGTGCCAGCTCTCAATCGCACAGGGGACCCAGGGCCTGGCCCCTCCATCCAGAAAACCTATGACCTCACCCGCTACCTGGAGCACCAACTCCGCAGCTTGGCTGGGACCTATGTGAGTATCCAGCGTAGGAATCTGGGAGTTGGGGAGGAGTGAGGAGTTGGGGAAAGACAGTCCTAACCGTGGAGGGTTCTGGTAAATGATGGGGTGAGGAGGGGCTCTTTGGCTCCCACCAGTCCCCCTGTCTGGTCTA
+
ABAABFFFBFFFFGGGGGGGGGHEFGGGGGHHGGGGGFHHHHGHGGGHHHHHHGHHHGEHHHHHHHHHHHHGGGGGHHHHHHHGGHHHGFHHGGGGGHHHGGHGGGHHGHHHHHHHHHHHHHHBHGGGCGHHBHGEGFGEAHHHGGFCFD.>FFDHHCHHHHGGGGHFHHHCGGHHHHGHGGGGG?FGFFGGGGGGGGGGGGGGGGFFFFFFFFFFFFFFFFFFFFFFFFFFFFFFFFFFFFFFFFFFFFF
@M05620:37:000000000-D9766:1:1101:13133:11527 1:N:0:67
AGTGCCAGCTCTCAATCGCACAGGGGACCCAGGGCCTGGCCCCTCCATCCAGAAAACCTATGACCTCACCCGCTACCTGGAGCACCAACTCCGCAGCTTGGCTGGGACCTATGTGAGTATCCAGCGTAGGAATCTGGGAGTTGGGGAGGAGTGAGGAGTTGGGGAAAGACAGTCCTAACCGTGGAGGGTTCTGGTAAATGATGGGGTGAGGAGGGGCTCTTTGGCTCCCACCAGTCCCCCTGTCTGGTCTA
+
BCAABFFFCFFFGGGGGGGGGGHHGGGGGGHFFEFGGGHHHHGHGGHHHHHHHHHHHGHGHHHHHHHHHHGGGEGGHGHHGGHHHHCGGHHGEGGGGHHHGHHGGGHHGHHHHHHHHHHHHHHHHGGGGGHHHHHHHHHGGHHHGGGGGGGHHHHHHGHHHHGGGGHHHHHHHHHHHHHHGGGGGGGGFGGGGGGGGGGGGGGGGGFFFFFFFFFFFFFFFFFFFFFFFFFFFFFFFFFFFFFFFFFFFFF
@M05620:37:000000000-D9766:1:1101:19884:11532 1:N:0:67
GAGGCTGCTTTGGACGAAACTCATAGATTACTGCAACAGTTCCCCCTGGACCTGGAAAAGTTTCTTGCCTGGCTTACAGAAGCTGAAACAACTGCCAATGTGCTGCTACCCGTAATGCAAGGCTCCTAGAAGACAACAAGGGAGTAAAAGAGCTGATGAAACAATGGCAAGTAAGTCATGCATTTCCGCTTTAGCACTCTTGTGGCTCCAATTGAACAATTCTCAGCATTTGTACTTGTAACTGACAAGCC
+
AAAA>AFBFBB@GBB22EAFGGHHHHEHHFFFHF3EFH2DGEDBFEEEGFBFHGFBB32FBFHGHHGFBF3FGEFBB5BFGHFGHEDFGF?GFHHHGHGE4B@D4BFDBFG1EEE/44B?FE?B??3FBB333B3B???2/?F/?@@FG2?@@F2FF2@G1G0CF??00FFFFDH>>=11=>=>11<.>A?C<0==<<<GD0<<..;0.:C000;C0;CGGBCC0==;;=;0CFGGGB00BF;09;FF?CF
@M05620:37:000000000-D9766:1:1101:13591:11541 1:N:0:67
GAGGCTGCTTTGGAAGAAACTCATAGATTACTGCAACAGTTCCCCCTGGACCTGGAAAAGTTTCTTGCCTGGCTTACAGAAGCTGAAACAACTGCCAATGGGATGCTACCCGTAAGGAAAGGCTCCTAGAAGACTCCAAGGGAGTAAAAGAGCTGATGAAACAATGGCAAGTAAGTCAGGCATTTCCGCTTTAGCACTCTTGTGGATCCAATTGAACAATTCTCAGCATTTGTACTTGTAACTGACAAGCC
+
BBBCCCFCFFFFGGGGGGGGGGHHHHHHHHHHHHHHFHHHHHHHHGGGHHHHHHHHHHGGGHHHHHHHHHHGHHHHHHHHHHHHHHHHHHHHHHHHHHHHHHHHGHHHHHHGGGGHHHHHHHHHHGHHHHHHHHHHHHHHGGHGGGHHHHGHHHHHHHHHGHHHHHHHHGGHHHHHHHHHHHHHHHHGGGGGHHHHHHHHHHHHGHHHHHHHHHHHGHHHHHHHHHGHHGGGFGGGGGGGGGGGGGGGGGG
@M05620:37:000000000-D9766:1:1101:9681:11551 1:N:0:67
AGTGCCAGCTCTCAATCGCACAGGGGACCCAGGGCCTGGCCCCTCCATCCAGAAAACCTATGACCTCACCCGCTACCTGGAGCACCAACTCCGCAGCTTGGCTGGGACCTATGTGAGTATCCAGCGTAGGAATCTGGGAGTTGGGGAGGAGTGAGGAGTTGGGGAAAGACAGTCCTAACCGTGGAGGGTTCTGGTAAATGATGGGGTGAGGAGGGGCTCTTTGGCTCCCACCAGTCCCCCTGTCTGGTCTA
+
CDBCCFFFDFFFGGGGGGGGGGHHGGGGGGHHGGGGGGHHHHGHGGHGHHHHHHHHHGHHHHHHHHHHHHHGGGGGHHHHHHHHHHHHGHHHGGGGGHHHGHHGGGHHGHHHHHHHHHHHHHHHHGGGGGHHHHHHHHHGGHHHGGGGGGGHHHHHHGHHHHGGGGHHHHHHHHHHHHHHGGGGGGGGEGGGGGGGGHHGHGGGGGFFFFFFFFFFFFFFFHHFFFFFFFFFFFFFFFFFFFFFHFFFFFB
@M05620:37:000000000-D9766:1:1101:29183:11551 1:N:0:67
GAGGGTGCTTTGGAAGAAACTCATAGATTACTGCAACAGTTCACCCTGGACCTGGCAAAGTTTCTTGCTTGGCTTACAGAAGCTGAAACAACTGCCAATGAGAACCCGACCATAAGAAAAGTCACAAAACAGCCTCAAAAGAAGCAAACGAACTAATACAAACCAGTAAAGAAGTGCAGGCAATTCAGATAACGCACTCTTGTCACACTAATTGATCAACTCTCAGAATTTGTACAGTTACCTGAAACACC
+
>1>>1>1A13B1F11A1C1BGFFGFD1DF113DB1A1BBDDA211BB0B0ABBBE0010BDAADDBD111BAB1B1BB1DBEABF11110/BBFBF1F1111111///>/>/11B>1>00B1B2111000/B0/001111B/0<11B<0?//<?11>21?11///?1?1111?0111110>>0<>>1000000<<<<</0<0:0000:///000;00:0/900;00;00;0;;9;00000000:;000/.9
@M05620:37:000000000-D9766:1:1101:18665:11569 1:N:0:67
GAGGCTGCTTTGGAAGAGCACACGTCCCAACCCCAGGCAACAATAACGACAGAGCACGCGGCCGTACGCCCGTCAAAAATTCGCATCTCGTATCCCGTCTTCTGCTTGCCACCCCAACACCCAACACAATAATATGGGCGTAGTGTTTCCTGACGAGTCGGGGTCATGACAGTCCGCCCCGGGTAGGGGGCTGGTCCCGTAGTTGTAGCGTAGCTTCACTTTATCTCCCACCACGCCCCTTCGATTTGCTC
+
AAAAA?FACFFFGFBGGGGGGGHGHC0ABGBAEE0BABFGE0GF111B//AAGGHH0/AA///////>EEEE>E>/1B?0BGE?<?>BGF??00>B?GGFGHHH1?GG<1?<F?CF?<F//<><>....111<=000..-<--./00/000:0/..-./--;--..;00/00090.-.;----;------;---/;/------//////-----////9;/9//9/;//------;9-----;-//-//9/
@M05620:37:000000000-D9766:1:1101:29158:11579 1:N:0:67
GAGGCTGCTTTGGAAGAAACTCATAGATTACTGCAACAGTTCCCCCTGGACCTGGAAAAGTTTCTTGCCTGGCTTACAGAAGCTGAAACAACTGGCAATGGGATGCTACCCGTAAGGAAAGGCTCCTAGAAGACTCCAAGGGAGTAAAAGAGCTGATGAAACAATGGCAAGTAAGTCAGGCATTTCCGCTTTAGCACTCTTGTGGATCCAATTGAACAATTCTCAGCATTTGTACTTGTAACTGACAAGCC
+
AAA?ABFAFFFFGBGGFGFFGGHHHHGHHFHHHHHGHHHFHHHHHGGFHHHHHGHBFGHHHHHHHHFGHHGHHHHHHHHHHHHHHHGHHH1GHG3BBGFGFA2BBE34FFHGF/EHC33FGHHGH/G?4FGGGHEFHHFFGGED/2BBBB<<CGGHH2@2@2@GHHFHH1/?1<F1<D10<CC1=FFAAEGG0==FFFCHGHGB<<CC/0:0;0;GGCGFFF0:0;/0;90;CFF090CB099BB/FB.CE
@M05620:37:000000000-D9766:1:1101:18062:11598 1:N:0:67
GAGGCTGCTTTGGAAGAAACTCATAGATTACTGCAACAGTTCCCCCTGGACCTGGAAAAGTTTCTTGCCTGGCTTACAGAAGCTGAAACAACTGCCAATGGGATGCTACCCGTAAGGAAAGGCTCCTAGAAGACTCCAAGGGAGTAAAAGAGCCGATGAAACAATGGCAAGTAAGTCAGGCATTTCCGCTTTAGCACTCTTGTGGATCCAATTGAACAATTCTCAGCATTTGTACTTGTAACTGACAAGCC
+
AAABBBFAFFFFGGGFFGGGFGHHHHGHHGHGFFHHHHHHHHHHHGGGHGHHHGHGGHHHGHHHHHFGHHHHHHHHHHHHHHHHHHHHHHHHHHHHGHGHFABGCFGHFHHGGGGFFHHHHHHHHGHHHHHHHHHHGHHFGGHGDGHHGHGHFHGGGGHHH<GGHHFHHGGHHHHGHHHHHHHHHHGGGGGGHHHFHHHHHHGHGHHHHHHHHHHHHHGHHHFGFFFGGGGGFFGGGGGGGGGGGGGGGEE
@M05620:37:000000000-D9766:1:1101:5271:11601 1:N:0:67
GAGGCTGCTTTGGAAGAAACTCATAGATTACTGCAACAGTTCCCCCTGGACCTGGAAAAGTTTCTTGCCTGGCTTACAGAAGCTGAAACAACTGCCAATGGGCTGCTACCCGTAAGGCAAGGCTCCTAGAAGACTCCAAGGGAGTAAAAGAGCTGATGAAACAATGGCAAGTAAGTCAGGCATTTCCGCTTTAGCACTCTTGTGGCTCCAATTGAACAATTCTCAGCATTTGTACTTGTAACTGACAAGCC
+
>AAA>AFAFFFFGC5BCGBGGGHHHGGGHCAFFHFFFHHHHDDBEEEE2BBBGHGAA3CGBFHGH5FFBG3AFGHB35BGHFFGHBFGFGEGHGHHGBHHF1?G1FGHHGHDEEGHF3BFFFH?GFB?F3F3FFHFHFHHGGHG?BGG2@?GFHHHHFFGFHCGGFGCGHGFGFG?FG<0>FF<>GDEC.<C==DDHGBFH<DG..=0CGHCCGGHHHHHHE;CC0;0;=0;09BFGF9BFFF0;;CF9AE
@M05620:37:000000000-D9766:1:1101:21487:11612 1:N:0:67
GAGGCTGCTTTGGAAGAAACTCATAGATTACTGCAACAGTTCCCCCTGGACCTGGAAAAGTTTCTTGCCTGGCTTACAGAAGCTGAAACAACTGCCAATGGGATGCTACCCGTAAGGAAAGGCTCCTAGAAGACTCCAAGGGAGTAAAAGAGCTGATGAAACAATGGCAAGTAAGTCAGGCATTTCCGCTTTAGCACTCTTGTGGATCCAATTGAACAATTCTCAGCATTTGTACTTGTAACTGACAAGCC
+
A3AB>>C>BDBDFCFFFGBFGGHHHGHFFHFGFB4FBGGGGFFBGGEF2GBFGGAB332BBFHFFHGBBBBAGHHEBBBFHHBGGBBGBFBFHGHFHHHHGF2F?FGHHGH?E>ABB?F3EA?BFFHFFFG33B?BF3B?AC???2B3DB<@2@G2@>2@22@<??F?CCC?<DF@@F1<0<<>>1<CAADG0==DGCGFHD=CAGCCHCC0;C:CCC;CG0<CG0;C:FFF9;CFF00C9;FBBFCF;:;
@M05620:37:000000000-D9766:1:1101:15111:11645 1:N:0:67
GAGGCTGCTTTGGAAGAAACTCATAGATTACTGCCACAGTTCCCCCTGGACCTGGAAAAGTTTCTTGCCTGGCTTACAGAAGCTGGAACACCTGCCAATGGGATGATACCCGAAAGGAAAGGCTCCTAGAAGACTCAAAGGAGGAAAAAGCGCTGCTGAACAAATGGAACGAACGTCAGGACTTTCCGCTTTAGCACTCTTGTGGATCCAATTGACCAATTCTCAGCATTTGTACTTGTACCTGAAACGCC
+
BBBBBBFBFFFFGGGGGGGGGGHGH5BBAG4DG54BGH2A5AG32BAFEGG22FFGF3ABE5BAADD53A31BGE3FHFFGFHHH2?FEE2BFFG?33FGH12B13@@B3G1/>/?0BG3B0?FGF3?4BBF3BGG222FF2/?/2FG0/0<><//<1??CFF0?FG1F1>.>-<F<CD//<<GGG0<CCF.0;0;CCGGCC0C.0CFBF0CB0;00;.;CBB009/0=CFF000;909;;CB9/0;;99B
@M05620:37:000000000-D9766:1:1101:14447:11657 1:N:0:67
GAGGCTGCTTTGGAAGAAACTCATAGATTACTGCAACAGTTCCCCCTGGACCTGGAAAAGTTTCTTGCCTGGCTTACAGAAGCTGAAACAACTGCCAATGGGATGCTACCCGTAAGGAAAGGCTCCTAGAAGACTCCAAGGGAGTAAAAGAGCTGATGAAACAATGGCACGTAAGTCAGGCATTTCCGCTTTAGCACTCTTGTGGATCCAATTGAACAATTCTCAGCATTTGTACTTGTAACTGACAAGCC
+
>1AAAAFAFF3FCGGGACGF1C1DEGGGFFGHGH11FCGFFHHHHGGGEGHGGGHGHFBFGGGHAHDHHHHHHHGFHHHHHHHHF@GGHFHHHHHHFHHHHGCEFFGGFGHEA?E0GB0GFC/BFFBFG1BGF0GGFGHHGGHCCBBBGFGHGHHDHFHHGH0GHHHGH1CFG0?F1FFHGECG1FFEGGFGFHGGHHHHHBGHFHGCGHGHHHHEFGFGHHHHHFFFFGGGFFGGGGGF0CFFFFG0;.C
@M05620:37:000000000-D9766:1:1101:10525:11662 1:N:0:67
AGTGCCAGCTCTCAATCGCACAGGGGACCCAGGGCCTGGCCCCTCCATCCAGAAAACCTATGACCTCACCCGCTACCTGGAGCACCAACTCCGCAGCTTGGCTGGGACCTATGTGAGTATCCAGCGTAGGAATCTGGGAGTTGGGGAGGAGTGAGGAGTTGGGGAAAGACAGTCCTAACCGTGGAGGGTTCTGGTAAATGATGGGGTGAGGAGGGGCTCTTTGGCTCCCACCAGTCCCCCTGTCTGGTCTA
+
ABBBBFFFB4FFGGGGGGFGGGHHGGGGGGHHGGGGGGHHHHGHGGHHHHHHHHGHHGHHHHHHHHHHHHHGGGGGHHHHHHHHHHHHGHGHGGGGGHHHGHHGGGHHGHHHHHHHHHHHHHHHHGEGGCHHHHHHHHHGGHHHGGGGGGGHHHHHHGHHHHGGGGHHHHHGHHHHHHHHGGGGGGGGGGGGGGGGGGGGGGGGGGFFFFFFFFFFFFFFFFFFFFFF.BFDA.9BFFFF=A:/:F/////
@M05620:37:000000000-D9766:1:1101:21683:11665 1:N:0:67
AGTGCCAGCTCTCAATCGCACAGGGGACCCAGGGCCTGGCCCCTCCATCCAGAAAACCTATGACCTCACCCGCTACCTGGAGCACCAACTCCGCAGCTTGGCTGGGACCTATGTTTGAGTCTCCCGCGTCGGCCTCTGAGCGTTGGAGCGGCGTGCGGAGTTGGGGACAGACCGTCCTACCCGTGGCGGGTTCTGGTACCTGATGGGGTGCGGCGGGGCTCTTTGGCTCCCCCCAGTCCCCCTGTCTGGTC
+
BCBCCFFFCFFFGGGGGGGGGGHHGGGGGGHHGGGGGGHHHHGHGGHHHHHHHGHHHGGHHHHHHHHHHHHGGGGGHHHHHHHHHHHHGHHHGGGGGHHHGHHGGGHHGHGHHHHBGF/D?G322EC<>/</-.>GHH1><>CEGH0</-;-A-;.-=-;CBGG?-C-;AFF.-AFA./:.ADF.C-;=F;EFFFF:B///;/9FFFF.@.-;-;@BFFFFFFFFFF9BEFB9@:A/;BFE;CEF9FFFFF
@M05620:37:000000000-D9766:1:1101:15682:11668 1:N:0:67
GAGGCTGCTTTGGAAGAAACTCATAGATTACTGCAACAGTTCCCCCTGGACCTGGAAAAGTTTCTTGCCTGGCTTACAGAAGCTGAAACAACTGCCAATGGGATGCTACCCGTAAGGAAAGGCTCCTAGAAGACTCCAAGGGAGTAAAAGAGCTGATGAAACAATGGCAAGTAAGTCAGGCATTTCCGCTTTAGCACTCTTGTGGATCCAATTGAACAATTCTCAGCATTTGTACTTGTAACTGACAAGCC
+
AAABBAFBFFFFGGGGGGGGGGHHHHGHHHHHHHHFEGHHHHHHHGGGGHHHHHHHHHHFBHHHHHHHHHHHHHHHHHHHHGHHHGHHHGHHHHHHHBFCGH2FEHHHHHHGGGGHHHGFGAHHHFHHHEGFFHHHHHHHGGHG?2GGHFEGHHHHHGDHH@CGFFHGGBCGHHHDDGGFFHHGGHBADDDCGHFGHHHHFHGH?<<GFFHHGGHHBCCHHHFHHBG0;FFFGGFGEFFFFFGFGFBBAEE
@M05620:37:000000000-D9766:1:1101:9456:11679 1:N:0:67
GAGGCTGCTTTGGAAGAAACTCATAGATTACTGCAACAGTTCCCCCTGGACCTGGAAAAGTTTCTTGCCTGGCTTACAGAAGCTGAAACAACTGCCAATGGGATGCTACCCGTAAGGAAAGGCTCCTAGAAGACTCCAAGGGAGTAAAAGAGCTGATGAAACAATGGCAAGTAAGTCAGGCATTTCCGCTTTAGCACTCTTGTGGATCCAATTGAACAATTCTCAGCATTTGTACTTGTAACTGACAAGCC
+
AABCCBFCFFFFGGGGGGGGGGHHHHFHHHHHHHHHFHGHHHHHHGGGHHHHHHHHHHGHFHHHHHHHHHHHHHHGHHHGHHHHHHHHHHHHHHHHHHHHHHHHGHHHHHHGGGEHHHHHHHHHHGHHH3FGHHHHHHHHGGEGGHFHHGGHHHHFHHHHGHHFHHHHHBFHHDGGHHHHHHHHHHHGGGGGHHHHHHHHHHHHGHHHHGGHHHHFHHHHHHHGHHGHHGGGGGGGGGGGGGGGGGGGGGG
@M05620:37:000000000-D9766:1:1101:23784:11693 1:N:0:67
GAGGCTGCTTTGGAAGAAACTCATAGATTACTGCAACAGTTCCCCCTGGACCTGGAAAAGTTTCTTGCCTGGCTTACAGAAGCTGAAACAACTGCCAATGGGCTGCTACCCGTAAGGAAAGGCTCCTAGAAGACTCCAAGGGAGCAAAAGAGCTGATGAAAGAATGGCAAGTAAGTCAAGCATTTCCGCTTTAGCACTCTTGTCGCTCCAATTGAACAATTCTCAGCTTTTGTACTTGTAACTGACAAGCC
+
BBBCCCFBFFFFGGGGGGFGGGHHHFGHHHHHHHHHFHHFGHHHHGGGHHHHHHHHGHHGGHHHHHHHHHHHHHHHHGHHHHHHHGGHHHHHHHHHH3@F3BBG?FG4BGH?EE>F333BFGGHAF3FGHF3?B3?F32BCEHD?G2GC@?F2GHHB2D2D11?F11FFGFGFFG1<D1>FGHGFHHFG.<EGFD0DGHHH0D0..<.<C0G0<<CBCGHH00CF0<00<:BCBFFF0<C::FFFCF0.9C
@M05620:37:000000000-D9766:1:1101:19926:11694 1:N:0:67
AGTGCCAGCTCTCAATCGCACAGGGGACCCAGGGCCTGGCCCCTCCATCCAGAAAACCTATGACCTCACCCGCTACCTGGAGCACCAACTCCGCAGCTTGGCTGGCGCAGGAATCTGGGAGCTGGGGAGGAGTGAGGAGTTGGGGAAAGACAGTCCTAACCGTGGAGGGTTCTGGTAAATGATGGGGTGAGGAGGGGCTCTTTGGCTCCCACCAGTCCCCCTGTCTCGTCTATCTCCTGCCCTTAGATCGG
+
ABAABFFFBFFFGGGGGGGGGGHHGGGGGGHHGGGGGGHHHHGHGGHHHHGHGHFHHGHHHHFHHHHFHHHGGFGGHHHHGHH?GHHHGHHHGG?/>GHHGHHGGEE/>//??GF@GHGA</@FFD/FGGGDH0<GHHGFGHHGGEGEHH/CF<<0CC0/:A.;:AEGA.9;F9:;FFGFF09CFGG:@..90;9--;B.BFBFFEFFF..AA.A;BFFA.@E/FF/9.;.;;BFFFF9B.AFB:BFFFFD
@M05620:37:000000000-D9766:1:1101:17092:11695 1:N:0:67
ACCACACCTTCTACAATGAGCTGCGTGTGGCTCCCGAGGAGCACCCCGTGCTGCTGACCGAGGCCCCCCTGAACCCCAAGGCCAACCGCGAGAAGATGACCCAGGTGAGTGGCCCGCTACCTCTTCTGGTGGCCGCCTCCCTCCTTCCTGGCCTCCCGGAGCTGCGCCCTTTCTCACTGGTTCTCTCTTCTGCCGTTTTCCGTAGGACTCTCTTCTCTGACCTGAGTCTCCTTTGGAACTCTGCAGGTTCT
+
CCCCCCCCFFFFGGGGGGGGGGHHGEGFGGHHHGGGGGGGGGHHHGGGGGGGHHHHHHHGGGGGGGGGGGGHGHHGGGGHGHHHHGGGGGGGGGHHHHHHHHHHGHHHHHHGGHHGGGGGHHHHHHHHHHHGHHGGGGGHGHHGHGGGGGGGGGGGGGGGGGGGGGFFFFFFFFFFFFFFFFFFFFFFFFFFFFFFFFFFFFFFFFFFFFFFFFFFFFFFFFFFFFFFFFFFFFFFFFFFFFFEFFFFFFF
@M05620:37:000000000-D9766:1:1101:12263:11700 1:N:0:67
GAGGCTGCTTTGGAAGAAACTCATAGATTACTGCAACAGTTCCCCCTGGACCTGGAAAAGTTTCTTGCCTGGCTTACAGAAGCTGAAACAACTGCCAATGGGATGCTACCCGTAAGGAAAGGCTCCTAGAAGACTCCAAGGGAGTAAAAGAGCTGATGAAACAATGGCAAGTAAGTCAGGCATTTCCGCTTTAGCACTCTTGTGGATCCAATTGAACAATTCTCAGCATTTGTACTTGTAACTGACAAGCC
+
AAAAA1B>CFDF1BGFGCEGDGDGFHHHFHHHHGHHCFHEGHHGHGGGEGHHHFFG1FCHFEFHDHEGHHHHHHHHHHHHHHHHBGHHHF?GF>EFHFHHHF0FGFGHFGFEAEEGHFBGFAFBHFFHHFGHHB11BFGHGGG?/FDGDDFFFHHFHBHHFGFFHHF0GCFGF1?FDHGHHHFFFF<EGGGGHHHHHFHFH0=GCFHEGHHHGHGHHFCHHECGHBGHHGGGBFFFFFBBBBFBFFFBFAA
@M05620:37:000000000-D9766:1:1101:24910:11721 1:N:0:67
GAGGCTGCTTTGGAAGAAACTCATAGATTACTGCAACAGTTCCCCCTGGACCTGGAAAAGTTTCTTGCCTGGCTTACAGAAGCTGAAACAACTGCCAATGGGATGCTACCCGTAAGGAAAGGCTCCTAGAAGACTCCAAGGGAGAAAAAGAGCTGATGAAACCATGGCAAGTAAGTCAGGCATTTCCGCTTTAGCACTCTTGTGGATCCAATTGAACAATTCTCAGCATTTGTACTTGTAACTGACAAGCC
+
BBBBBBFBFFFFGGGGGGGGGGHHHHHHHHHHHHHHFHHHHHH3FGGGFHHHHHFFGHGHGHHHHHGGHHHHHHHHHHHHHHHHHHHHHHGHHHHGHHHHHH2FAFHHHHHGGGGHHHHHHHG3B?GGGHHHHGH3BFGHGGGB/0BFFCFF2FFFGGHHHF0FHHFGHHGGGHGGFHF0FFGHGHH.DFDGBGHHHGHHHFFHGHHGHHHHHGGHHHHHH0CGHFGGGGGGCCFGGGGGFGGGGGGFGGG
@M05620:37:000000000-D9766:1:1101:23258:11753 1:N:0:67
GAGGCTGCTTTGGAAGAAACTCATAGATTACTGCAACAGTTCCCCCTGGACCTGGAAAAGTTTCTTGCCTGGCTTACAGAAGCTGAAACAACTGCCAATGGGATGCTACCCGTAAGGAAAGGCTCCTAGAAGACTCCAAGGGAGTAAAAGAGCTGATGAAACAATGGCAAGTAAGTCAGGCATTTCCGCTTTAGCACTCTTGTGGATCCAATTGAACAATTCTCAGCATTTGTACTTGTAACTGACAAGCC
+
AAAAAACAFFFFFG1BFG1FGGGHHGGGHFHHHFGFGHGDGHHHHGGFHGHHHHHGHHHHHHHHHHHHHHHHHHHHHHHHGHHHHHHHHH/BGHHHHFHGHHGHFHHHHHHGGGGHHHHHHHHHHGHHHHHHHHHHHFHHGGHGECHHHHFHHHHHHHHHF@0CHHHHHHGHFHHHHHGHHEHHHHHGGGFGHHHHHHHHHGHHGHHFHHHHHHHHGHHHHGHHHEHHHFFGCFGGGGGGGGGGGGGGGGG
@M05620:37:000000000-D9766:1:1101:8372:11762 1:N:0:67
GAGGCTGCTTTGGACGAAACTCATAGAAGCCTGCACGTGAGTAAAAGAGCTGCTGAAACCTTTGCTAGTAAGTCAGGCGTATCCGCTATAGCACCCCTGTTGCTCCAATTGAACACTTCTCAGCATTTGTACTTGTAACTGACAAGACAAGGAAAAAAGATCAGAAGAGAACACGTCTGAACTCCAGTCACATTCCGCAATCTCGTATGCCGTCTTCTGCTTGAAAAAAAAAAAAGTGGAACAGAACCAGG
+
1>>A1>CAF131C11A10AAAF1A3EG1A10100B1A0AA/GAFFF1/AFBB1BBFB1F00B11D1ADBA2GB2B10F/>//B2>B//B2@B1B/?/>>@1B111F1>G1FGGF10B1>>DGGFHF2>B22B2F1F>22B1FGF1B0B00<?<0@GF//<FH11?FCHA0?C00<<>F.11<<B0CG0<0<<D=D0<.<CC0<C;..:CF0::?;.00CFFF0;CFB.?-?-----//////-//9:----
@M05620:37:000000000-D9766:1:1101:28855:11765 1:N:0:67
AGTGCCAGCTCTCAATCGCACAGGGGACCCAGGGCCTGGCCCCTCCATCCAGAAAACCTATGACCTCACCCGCTACCTGGAGCACCAACTCCGCAGCTTGGCTGGGACCTATGTGAGTCTCTAGTAGAAGTATGGGCGATGGGGGGAGGAGCGGCGATGGGGACAAACAGACCTCAAAGCGGCGGGGTCTGGTCGATGCTGGGGTGTGACGAGGGTCTTTTGCTCACCCAAGACCCCCTGTCTGGTTTCTC
+
AABABFFFBFFFGGGGGFGEGGGHFEFFGGHHGGGGGFHHHHGHGGGHHHHHBFHHHGHHHGDHHHGHHHHGGGFGHHHGFGF?GHGEGHHHGE/EFHHHGFHEEEHHGGHHH?F33B33BB3B32@22222@22F0>///?FE-;--;.;.;-9;-9;.AD.99.;.;./.:;/9///.;B-;-;--.;/99;-;././/;AB9@-;//;.9@-.;BBF////;/;.9......;;=-AF/;9B;/;;/;
@M05620:37:000000000-D9766:1:1101:19493:11770 1:N:0:67
GAGGCTGCTTTGGAAGAAACTCATAGATTACTGCAACAGTTCCCCCTGGACCTGGAAAAGTTTCTTGCCTGGCTTACAGAAGCTGAAACAACTGCCAATGGGATGCTACCCGTAAGGAAAGGCTCCTAGAAGACTCCAAGGGAGTAAAAGAGCTGATGAAACAATGGCAAGTAAGTCAGGCATTTCCGCTTTAGCACTCTTGTGGATCCAATTGAACAATTCTCAGCATTTGTACTTGTAACTGACAAGCC
+
AABAA>CAFFFFBGGGGFGGGGFFHGGHHGHGGHFFEFGFGHHHHGGGHGHHHHHFGHHGBHHHHHHHHHHHHHHHHHHHHHHHHHHHHHHHHHHHHHHGHHBH1GGGHHGGGGGHHBGHHHHHEEHHHHHHHHHHHHHHGGHG/BFHDGGHHHHHHHHHH10GHHHHHHGHHHH<FGBGHEHHHHHGGFGGHHHHHHGHHFHG.FGGHHHHHFFHHFHHGFCHHFHHHGGG9CFGG0CBFFGGFGGGFFF
@M05620:37:000000000-D9766:1:1101:3948:11771 1:N:0:67
AGTGCCAGCTCTCCATCGCACAGGGGACCCAGGGCCTGGCCCCTCCATCCAGAAAACCTATGACCTCACCCGCTACCTGGAGCACCCACTCCGCAGCTTGGCTGGGACCTATGTGAGTATCCAGCGTAGGCATCTGGGAGTTGGGGAGGCGTGCGGCGTTGGGGCCAGCCCGTCCTAACCGTGGCGGGTTCTGGTAAATGATGGGGTGAGGAGGGGCTCTTTGGCTCCCACCAGTCCCCCTGTCTGGTCTA
+
>1>>ADFFAFFFGCGBBAEFE0FFFEEE0BGHGGGFEFHHHHGHGGGHHGGF10EBFEFHFF2GGFFGHHGEEECGHHGFFGHHFH/FEGHGGGGGEGGFEFFEFGBGCGFGHHH2D>FGH22@GCB/>C11?GHEG00?AGGF--.>A<AGG.A@-;9A@FG@.9...;.-=CBF99FF@BF@--;@9-;FFFFBBFFF/BFFEFF@-FF/;A@?@@FFFFFFFF/9ABFF9FFFBFFF@FFFFFFFEF9
@M05620:37:000000000-D9766:1:1101:15675:11776 1:N:0:67
GAGGCTGCTTTGGAAGAAACTCATAGATTACTGCAACAGTTCCCCCTGGACCTGGAAAAGTTTCTTGCCTGGCTTACAGAAGCTGAAACAACTGCCAATGGGATGCTACCCGTAAGGAAAGGCTCCTAGAAGACTCCAAGGGAGTAAAAGAGCTGATGAAACAATGGCAAGTAAGTCAGGCATTTCCGATTTAGCACTCTTGTGGATCCAATTGAACAATTCTCAGCATTTGTACTTGTAACTGACAAGCC
+
A>AAAAFBFFFFGGFGCGGFGGEGFGGHHHHGGHGFHFHHHHHHHGGGHHHHEGHFHHHHGHFHHHHHHGHEGHHHHHHHFHHHFHHEHEHHFFGCCBGHGHHFG23G3GGGGG?GFEHGHGH30FHHFGFHHHHHHHHFCEGEEFG2FBFHCBGGGGHHGG0FDGHHHFFHHFH@@DGHHFGBDF1..<CEFFBGHHGHHFHHGHHHHHHHHG00GGGHHG0;GHHHHGGGFFFBF0CFGGFFGGEFFGC
@M05620:37:000000000-D9766:1:1101:15655:11783 1:N:0:67
GAGGCTGCTTTGGAAGAAACTCATAGATTACTGCCACAGTTCCCCCTGGACCTGGAACAGTTTCTTGCCTGGCTTACAGAAGCTGAAACAACTGCCAATGGGATGCTACCCGTAAGGAAAGGCTCCTAGCAGACTCCAAGGGAGTAAAAGAGCTGATGAAACCATGGCAAGTAAGTCAGGCATTTCCGCTTTAGCACTCTTGTGGATCCAATTGAACAATTCTCAGCATTTGTACTTGTAACTGACAAGCC
+
>1>AA>CAFFFDBBFFF1BGGG1GDFFHH1BGFG01B0FBFHHHHGEF/0BFHHAGG10BDFGHDGGGHHHHHGF1BGHHGHHGF1@FFBFFFGHHEBFBGFFGGHHHHHHGGCGHHFGHGHHFFGHHF1FGFGHHH<FGAC/EG0D22@/FGFHHHHBHFG0/FGEFH1?11??<@DFFHGHHHGHGGGGGFFHDHFHBHHGHGHCHHHCGFHBGG0;G0CHHGHHHGGGGCGGGGGGGGGGGGGFGFEE
@M05620:37:000000000-D9766:1:1101:13211:11787 1:N:0:67
AGTGCCAGCTCTCAATCGCACAGGGGACCCAGGGCCTGGCCCCTCCATCCAGAAAACCTATGACCTCACCCGCTACCTGGAGCACCAACTCCGCAGCTTGGCTGGGACCTATGTGAGTATCCAGCGTAGGAATCTGGGAGTTGGGGAGGAGTGAGGAGTTGGGGAAAGACAGTCCTAACCGTGGAGGGTTCTGGTAAATGATGGGGTGAGGAGGGGCTCTTTGGCTCCCACCAGTCCCCCTGTCTGGTCTA
+
AA>>AFFFBFFFGBEFFFFCGGHGGFAFGGHHAEE2FFHHHHGHGGHHHHHHHGHHHGHHFEHHHGHHHHHGG>EEHHHHBFGHHH1?EHHGEFCGEHFGGHHGGGHHGHGHHHHHHHHHHHHHHGGGGGHHHHHHHHHGGHHHGGEGGDGHHHHHGGHHHHGGGGHHHHGHHHHHHHHGGGGGGGGGGGGGGGGGGGGGGGGGGGFFFFFFFFFFFFFFFFFFFFFFFFFFFFFFFFFFFFFFFFFFFFB
@M05620:37:000000000-D9766:1:1101:14771:11793 1:N:0:67
AGTGCCAGCTCTCAATCGCACAGGGGACCCAGGGCCTGGCCCCTCCATCCAGAAAACCTATGACCTCACCCGCTACCTGGAGCACCAACTCCGCAGCTTGGCTGGGACCTATGTGAGTATCCAGCGTAGGAATCTGGGAGTTGGGGAGGAGTGAGGAGTTGGGGAAAGACAGTCCTAACCGTGGAGGGTTCTGGTAAATGATGGGGTGAGGAGGGGCTCTTTGGCTCCCACCAGTCCCCCTGTCTGGTCTA
+
>>A>AFFFBFFFEBBFGFCFEFFHAEFGGGHHGGGGGEGHHHGHGGGHHHHHHGHHHGHGHHHHHGFHHHFGGGGGHHHGGFG?EFHHGHHHGG?EGHHGGHHFEGHHGHHHHHHHHDGHHHHHHGEFGGHHHHHHHHHGFHHHGGFGGGGHHHHHHDHHHHGGGGHHHHHHHHHHHHHHGDGAGGGG9FFGGGFGGFGGFFFFGGFFFFFFFFFCFCFFFFFFFFFEFFFFFFFFFFED9?FFFFEFFF/
@M05620:37:000000000-D9766:1:1101:18853:11797 1:N:0:67
GAGGCTGCTTTGGAAGAAACTGACAAGCCAGGGACACAAGATCGGAAGAGCACACGTCTGAACTCCAGTCACGATTTCGTATCTCGTATGCCGTCTTCTGCTTGAAAAAAAAAAAAAGGTACTAAAAAAGCTGATGAAACAATGGCAAGTAAGTCAGGTTTTTCCGCTTTAGCACTCTTGTGGACCCAATTGAATAATTCTCAGCATTTGTACTTGTACCTGACCACCCATGGACACAAGATCGTCATCGC
+
BBBBBBFBFFFFGGGGGGGGGBH4GF4F2FE4EFAF2GFF2AGGEE2B2AFCC21ABA2B5B3B533BDGA5?11??DFBBG?44B???BBGE1EGADHHHGF30BBGHCGC///<>//1111@<111>>>F11FFDBD1F.<0<CHF.0=D0<=D</000:.:C..A..;:00;CB0B0;F?0/9:..;000;000;;B0999/09;0BBB//9//9;/;/9/9/.:AA///9//...../;...9./;A
@M05620:37:000000000-D9766:1:1101:17524:11802 1:N:0:67
AGTGCCAGCTCTCAATCGCACAGGGGACCCAGGGCCTGGCCCCTCCATCCAGAAAACCTATGACCTCACCCGCTACCTGGAGCACCAACTCCGCAGCTTGGCTGGGACCTATGTGAGTATCCAGCGTAGGAATCTGGGAGTTGGGGAGGAGTGAGGAGTTGGGGAAAGACAGTCCTAACCGTGGAGGGTTCTGGTAAATGATGGGGTGAGGAGGGGCTCTTTGGCTCCCACCAGTCCCCCTGTCTGGTCTA
+
AAAAAFFFCFFFGGGGGGGGGGHHGGGGGGHHEEGGGGHHHHGHGGHHHHHHHHHGHGHHGHHHHHHHHHHGF>EEHHHH?FHHHHCGFHHFEGGGGHHHGHHGGGHHGHHGFHHHHHHHHHHHHGFGGGHHHHHHHHHGGHHHGGGGGFGHHHHHFGHHHHGGEGHGHHHHHHHHHHHHGGGGDFGGFFGGGGGGGGGGGGGGGGFFFFFFFFFFFFFFFFFFFFFFFFFFFFFFFFFFFFFFFFFFFFB
@M05620:37:000000000-D9766:1:1101:7669:11803 1:N:0:67
GAGGCCGCTTTGGAAGAAACTCATAGATTACTGCAACAGTTCCCCCTGGACCTGGAAAAGTTTCTTGCCTGGCTTACAGAAGCTGAAACAACTGCCAATGTGACCCTAACCGAAGGCAACTACAACTCGCCGACTCAGCAAAAGTGCCGATGCAACAGTACCAATGAAGCCAGGTTCAGGCGTTTCAGCATTCGCACTCATGTGGATCCACATGACCCATTATTAGCATTTGTAATTGTGAATGAAACGCC
+
AABBB3ADBCCFGGGGGGGGGGGHGHHHHHHHDGGHGFGGHHHHHGGGHHHHHHHHHGHHGHHHHHHHHGHHHF1BGHHHHHHHHFHGHHHHHGHHHHHH44@432BF22B//>/?/00?3333?33B?CC/><><222222@F11?1///?/11<001=1>GGGF111<./../0<0<0<-;CGFHHH00<00..;:9/;0;000=9/;C/090;9:CC;0C000/C9FGGGF//;F9/;/BB9///;-@
@M05620:37:000000000-D9766:1:1101:14758:11806 1:N:0:67
AGTGCCAGCTCTCAATCGCACAGGGGACCCAGGGCCTGGCCCCTCCATCCAGAAAACCTATGACCTCACCCGCTACCTGGAGCACCAACTCCGCAGCTTGGCTGGGACCTATGTGAGTATCCAGCGTAGGAATCTGGGAGTTGGGGAGGAGTGAGGAGTTGGGGAAAGACAGTCCTAACCGTGGAGGGTTCTGGTAAATGATGGGGTGAGGAGGGGCTCTTTGGCTCCCACCAGTCCCCCTGTCTGGTCTA
+
BCBBCFFFCFFFGGGGGGGGGGHHGGGGGGHHGGGGGGHHHHGHGGHHHHHHHHHHHGHHHHHHHHHHHHHGGGGGHHHHHHHHHHHHGHHHGGGGGHHHGHHGGGHHGHHHHHHHHHHHHHHHHGEGGGHHHHHHHHHGGHHHGGGGGGGHHHHHHGHHHHGGGGHHHHHHHHHHHHHHGGGGGGGGGGGGGGGGHGGGHHHGGGFFFFFFFFFFFFFFFFHFFFFFFFFFFFFFFFFFFFFFHHFFFFF
@M05620:37:000000000-D9766:1:1101:7351:11807 1:N:0:67
GAGGCTGCTTTGGAAGAAACTCATAGATTACTGCAACAGTTCCCCCTGGACCTGGAAAAGTTTCTTGCCTGGCTTACAGAAGCTGAAACAACTGCCAATGGGCTGCTACCCGTAAGGAAAGGCTCCTAGAAGACTCCAAGGGAGTAAAAGAGCTGATGAAACAATGGCAAGTAAGTCAGGCATTTCCGCTTTAGCACTCTTGTGGATCCAATTGAACAATTCTCAGCATTTGTACTTGTAACTGACAAGCC
+
AAAAAACBFFDFFFFG4GGFGFEADFFFFGHHDFGFHHHHHH5FHGEGHHHHHFHFBFFHFHHHHFEFFGDAABBEG5BFFGFGGFFFF3FFFFFBCCGGHE1FEFHFHHHEGEGFG3BFGE/BBFF?FGFBEFGBGHCGEDHG<B?GG1?FF@GGHFFHFGHGG?GGCGF?DGG?FF1<>.G>>GDADDAED=DHHC<GGDDGD<CGHCGC:GCGEHGHH00CF:;CCF;F;;FFGF0CBFGF0CFGGEG
@M05620:37:000000000-D9766:1:1101:10020:11819 1:N:0:67
AGTGCCAGCTCTCAATCGCACAGGGGACCCAGGGCCTGGCCCCTCCATCCAGAAAACCTATGACCTCACCCGCTACCTGGAGCACCCACTCCGCAGCTTGGCTGGGACCTATGTGAGTATCCAGCGTAGGAATCTGGGAGTTGGGGAGGAGTGAGGAGTTGGGGAAAGACAGTCCTAACCGTGGAGGGTTCTGGTAAATGATGGGGTGAGGAGGGGCTCTTTGGCTCCCACCAGTCCCCCTGTCTGGTCTA
+
ABAAAFFFBFFFG4FGGGGCGGHGGEEEGGHH2BEEGFHHHHGHGGHHHHHHHHHEFEHGHFHHHFGGHHHFE>>EGHGGBFGHHH1??GHGEGFGGHGHGHHGGGGHGHHHHHHFFHHHHHGHHGGFGGHHHHHHHH0FGHHHGGCDGAEHHBHHFGHHHHGGEEGHFHHHHHHHHHHGGGGGGGGGGGGGGGGGGGGGGGGGGFFFFFFFFFFFFFFFFFFFFFFFFFFFFFFFFFFFDFFFFFFFFFB
@M05620:37:000000000-D9766:1:1101:22114:11836 1:N:0:67
AGTGCCAGCTCTCAATCGCACAGGGGACCCAGGGCCTGGCCCCTCCATCCAGAAAACCTATGACCTCACCCGCTACCTGGAGCACCAACTCCGCAGCTTGGCTGGGACCTATGTGAGTATCCAGCGTAGGAATCTGGGAGTTGGGGAGGAGTGAGGAGTTGGGGAAAGACAGTCCTAACCGTGGAGGGTTCTGGTAAATGATGGGGTGAGGAGGGGCTCTTTGGCTCCCACCAGTCCCCCTGTCTGTTCTA
+
>>AAAFFFBFFFF4BGGAFFFEBAAAEGGGGHGDGFFFHHHHGHGGGHHHHFHFHGHGHHHGGHHHGHHHHFGGFEHGGBGGG?EGCHFFHHGG/EEGHHGHEEEEHHGHHHHHHHHGHHHHHHHGEGDGHHHHHGHGFGEHHHGGEGCDDGHGGHF.CBFGGCCDEGHHHHCFGHGHFHGCEFAEGGFFGGG0;BFEBFBFGGGDDA.AFFDFFFF@?FFFF/BFFFFFFFFFFFFFFFFEFFFF/9;BB
@M05620:37:000000000-D9766:1:1101:6739:11848 1:N:0:67
GAGGCTGCTTTGGAAGAAACTCATAGATTACTGCAACAGTTCCCCCTGGACCTGGAAAAGTTTCTTGCCTGGCTTACAGAAGCTGAAACAACTGCCAATGTGATGCTCCACGTGTGAGGAAAGGCCCCGAAAACACCCCAAGGGAGCAAAAGAGGTTATAAAACAAGCGCGAGCAACAGACGTATCCGCGTTCGAACTCTTGTGGATACCCAAGTCAAATACTCCGAGTATGTGTTTTTGCATGACACAAC
+
ABBABBFBFFFFGGGGCGGGGGGHHHHHHGHGHHHHHHHHHHHHHGGGHHHHHHHHGHHHHHHHHHHHHHHGHHHHHHGHHHHHHHFHHHHHHHHHHHHH4@4B44B3BFGE1131441B2300?//><E>/>2/B?<///?/?///?F2@G<0<1<1<1@@GD/.<..>-----/..//.-;.;;:.;--=..C.=.9B99FGF090;9B0.9000;0;/9;B/.9-9.;FB///..9-/;///9;;...
@M05620:37:000000000-D9766:1:1101:13348:11849 1:N:0:67
AGTGCCAGCTCTCAATCGCACAGGGGACCCAGGGCCTGGCCCCTCCATCCAGAAAACCTATGACCTCACCCGCTACCTGGAGCACCAACTCCGCAGCTTGGCTGGGACCTATGTTTGAGTATCCAGCGTAGGAATCTGGGAGTTGGGGAGGAGTGAGGAGTTGGGGAAAGACAGTCCTAACCGTGGAGGGTTCTGGTAAATGATGGGGTGAGGAGGGGCTCTTTGGCTCCCACCAGTCCCCCTGTCTGGTC
+
3>>AAFFFBFFFGGGGGGGGGGHHGGGGGGHHGGGGGGHGHHGHGGHHHHHHHHGHHGHHHHHHHHGHHHHGGGGGHGHHHHGHGHHHGHHHGGGGGFHHGHHGGGHHGHHHHHHHGHGFHHHHHHHGGGGGHHGHHFHHFFCHHHGGGGGGDGHHHFCGHHHHGGGGHFHHHHHHHHHHGGCEEGGGFF;CFFGFCCFFGGGFGGFFFFFFFFFFFFFFFFFFFFFFFFFFFFFFFFFFFFFFFFFFFFB
@M05620:37:000000000-D9766:1:1101:3141:11879 1:N:0:67
AGTGCCAGCTCTCAATCGCACAGGGGACCCAGGGCCTGGCCCCTCCATCCAGAAAACCTATGACCTCACCCGCTACCTGGAGCACCAACTCCGCAGCTTGGCTGGGACCTATGTGAGTATCCAGCGTAGGAATCTGGGAGTTGGGGAGGCGTGCGGCGTTGGGGCCCGCACGTCCTAAACGTGGCGGGTTCTGGTAAATGATGGGGTGAGGAGGGGCTCTTTGGCTCCCACCAGTCCCCCTGTCTGGTCTA
+
>11>ADDFAFFFG1F31AEFE0BFFEAE0AFGGGGFFEHFGHGHGGGGGBGA1GFFGGBGBF2GGGGHHHHGGGGGHHHFGFGEFG0EFFHHGGCE>GGGGHHGGEHHG0BGHDG2BFG1BG2BGCFBB/@1<FGHHE0FGGBGG?.-A<<CCCGC:CCA-;??.--:-;9@-:;B/9/B9AEF-@@@@FFF/F9BFFFFBFFFFFA@E--/;B@-@-EFFFF//BFEFFFFA9FFFFF?;AFFFFFFFFB
@M05620:37:000000000-D9766:1:1101:21322:11903 1:N:0:67
GAGGCTGCTTTGGAAGAAACTCATAACTTAGTGACACAGGATCGGATGACCACGTAACCGTACTTTAGCTAGCTTACAGCATCTGGTACCACTTCCCCTGGTATAATAAACGTAAGGAACTGCTCCTAGAAGCCTCCCAGGGCGTCACCGCGCTGCTGAACCCCTGGCACGTCCGTCAGGCCTTTCCGCTTTAGCACTCTTGTGGATCCCCTTGCCCCATTCTCAGCATTTGTACTTGTACCTGACACGCC
+
BBBBBBFBFFFFGGGGGGFGG4F5D54B5B5DDFGHHH2B23B2222A33BF22121BBEB1115D555B53BDGHHH33B5BF555D555BB@F3BBGGH3BF44FG4BG1111BBGH03BBGHHHFH3BF3GHHHG0G/CACDGABDC@BCGG?GH1FGGADFGFH0<<GC.-<CEGHHEGHHHHGGGGG0;GHHGGGGGGGGGGGG/.;FF//:.9CFGGGFGGBFCFFF/9FBFFBFFFFB9//;;E
@M05620:37:000000000-D9766:1:1101:14071:11913 1:N:0:67
AGTGCCAGCTCTCAATCGCACAGGGGACCCAGGGCCTGGCCCCTCCATCCAGAAAACCTATGACCTCACCCGCTACCTGGAGCACCAACCCCGACGCTTGGCTGGGCCTTAGGTGAGGTTCCCAGCGTAGTAATCGGGGGGTTGGGGGGGGGTGAGAAGTTGGGGAAAGACAGCCTTAACCGTGGAGGGTCCTGGTAAATGATGGGGTGAGGAGGGCCTCTTGGTTTCCCACCGTTCCCCCGTTCGGGTCA
+
>1>AAFF1>FFFGGGGGCFGGEBG0EGEGEGFGCEFF/FGHHG/EGFHEFEGHHEGHGBFHHHHHHBGHFHGGFEGHHHFHHHGGFG>?/?/>//////?/01FA//?/1<1<@1100001@11<0///</?11?.>A---;-9@@--9------;///:/;F@-;9--/-/--;-/;BF/;-;--9A-;/;/;//:;/////9BEA9--;-/9-@----9//;/-9/B//9----;BFFB-----;9---
@M05620:37:000000000-D9766:1:1101:8046:11928 1:N:0:67
GAGGCTGCTTTGGAAGAAACTCATAGATTACTGCAACAGTTCCCCCTGGACCTGGAAAAGTTTCTTGCCTGGCTTACAGAAGCTGAAACAACTGCCAATGGGCTGCTACCCGTAAGGAAAGGCTCCTAGAAGACTCCAAGGGAGTAAAAGAGCTGATGAAACAATGGCAAGTAAGTCAGGCATTTCCGCTTTAGCACTCTTGTGGATCCAATTGAACAATTCTCAGCATTTGTACTTGTAACTGCCAAGCC
+
>?AA>AFBFFFBGBBFFFGBFGBFHDGFGEFFDFBACHGHHEDFFEEEEHFHHHGHA3AGHFHGHHHDFF3BFGHBBABDGHBGHE3GBFFGHHHGHHHHHA1FBFGHHHHGGEFFF3FFFFABCF3GFGH33?FBFEGFEGGG/BDFH>?GGGGFGBFGFGHGGGFF<<F??DF1@D1<>C>D11=>E?CC<=DGH</DH<GHC0CGHCF;;CGCFFCGHC;CC::00C;B;;FFGF0;BFGB0;FFEGG
@M05620:37:000000000-D9766:1:1101:21874:11932 1:N:0:67
GAGGCTGCTTTGGAAGAACCTCATAGATTACTGCAACAGTTCCCCCTTGACCTGGAAAATTTTCTTGCCTGGCTTACAGAAGCTGAAACACCTGCCAATGGGATGATCCCCGTCAGGAACGGCTCATAGAAGCCTACAAGGGCGTAAAAGAGCTGATGAACCAATGGCAAGTACGTCAGGAATTTCCGCTTTAGCACTCTTGTGGATCCAATTGAACAATTCTCCGCATCTGTACTTGTACATGACAAGCC
+
A>ABB4C>BDDFEGGGGFGGCGFHGHH6AFGHH5BFCGGFGHHHHGGABFGHHHHHHFG5BFGHEHDGHHEGHHHGHHHHHHHHFGHHHFHGHFHCGHHHHG23F3B4B1?EE11?F3G0//>EE3?FGBBE3FG1CGHH///>>BD/@@<FHF1FFHG11/0/?FF0G1>111<FFGGF/CGHH0=E<.<E0C:CHBGHHHHHGBGFH:0;FC;9;BBFGG0;0.;-;-;;;;C;C0;000;CF/;B9EF
@M05620:37:000000000-D9766:1:1101:8032:11940 1:N:0:67
GAGGCTGCTTTGGAAGAAACTCATAGATTACTGCAACAGTTCCCCCTGGACCTGGAAAAGTTTCTTGCCTGGCTTACAGAAGCTGAAACAACTGCCAATGGGATGCTACACGTTAGGAACAACTAATAGCAGCCACAAGGGGCGAAGCAGCGATGATGACCCAATGGACAGTGGGTCAGGAGTTTCCCATTTAGCCCTCATGTGGATCCCGTTGCCAAATTATCAACTTTTATCATTTGCACTGACAAGCC
+
CCCCCCFBFFFFGGGGGGGGGGHHG5DGHHHHHHHFFFHHHHHHHGGGHHHHHHHFGHGGBGHHHHHHHHHHHHHHHHHHHHHHHHHHHHHHHHHHHHHH3F2B1B@BD32??1B??33022/3?344DG4B2/0B0?0/?//</>//?00</..>>1111<F.>11<<C.D0/../.</0.;/0;00:<GH0;C0:GG.;0;000:9//.9.9.09;9F090=F0/0;CF0909BF000;FFBB0BFFE.
@M05620:37:000000000-D9766:1:1101:11159:11998 1:N:0:67
GAGGCTGCTTTGGAAGAAACTCATAGATTACTGCAACAGTTCCCCCTGGACCTGGAAAAGTTTCTTGCCTGGCTTACAGAAGCTGAAACAACTGCCAATGGGATGCTACCCGTAAGGAAAGGCTCCTAGAAGACTCCAAGGGAGTAAAAGAGCTGATGAAACAATGGCAAGTAAGTCAGGCATTTCCGCTTTAGCACTCTTGTGGATCCAATTGAACAATTCTCAGCATTTGTACTTGTAACTGACAAGCC
+
AAABBBFBFFFFGGGGFCFGGGFGBGHHHHGHHHFBFCGHHHHHHGEGHCGHHHHHGB2FGHHHHHHHHHHHHHHEHHHHHHHHHGHHHHHHHHHH3FHHHFFGFHHHHHHGGG?GFEFGHHHHHGHFGGGFHHHHHHHHGGFD?BGFHFGHHHHGHHHHGHBGHHHHHGFHHBHGHHHHHGHHHHHGGGGGHHHHHHHHHHFHFHHHGHHHHHHGHHHHHHHHHGHHHGGGFGGGGGGGFGGGFGG0.EG
@M05620:37:000000000-D9766:1:1101:6205:12001 1:N:0:67
GAGGCTGCTTTGGAAGAAACTCATAGATTACTGCAACAGTTCCCCCTGGACCTGGAAAAGTTTCTTGCCTGGCTTACAGAAGCTGAAACAACTGCCAATGGGATGCTACCCGTAAGGAAAGGCTCCTAGAAGACTCCAAGGGAGTAAAAGAGCTGATGAAACAATGGCAAGTAAGTCAGGCATTTCCGCTTTAGCACTCTTGTGGATCCAATTGAACAATTCTCAGCATTTGTACTTGTAACTGACAAGCC
+
ABBCCCFCFFFFGGGGGGGGGGHHGGGGFHHHHHHHFHHHHHHHHGGGHFHHHHHHGHGHHHHHHHHHHHHHHHHHHHHHGHHGHGHHHHHHHHHHHHHHHH?GGHHHHHHGGGGHGHHHHHHHHGHHHBGHHHHHHHHHGGHG?GHHHHGHHBHHHHHHHHHHHHHHHEFGHHHGHHHHHHHHHHGGGGGGHHHHHFFHHHHHGHGHHHHHHHHHFHHHHEFHHHHHHGGGCFGGGGGFGGGGFGGGGGG
@M05620:37:000000000-D9766:1:1101:5637:12001 1:N:0:67
AGTGCCAGCTCTCAATCGCACAGGGGACCCAGGGCCTGGCCCCTCCATCCAGAAAACCTATGACCTCACCCGCTACCTGGCGCACCCCCTCCGCAGCTTGGCTGGGACCTATGTTTGAGTATCCAGCGTCGGAATCTGGGAGTTGGGGAGGAGTGAGGAGTTGGGGAAAGACAGTCCTCACCGTGGAGGGTTCTGGTAAATGATGGGGTGAGGAGGGGCTCTTTGGCTCCCCCCAGCCCCCCTGTCTGGTC
+
>A>1>BDFAFFFG1FGBFF1ECHGG?0AEEFG0BEAAFHHHHGHGGHHHHHH1GGBFFHHGGHHHAFGHHH>E>>EHFFG0>EGGG//>EE?EECE>GBGGHHGGGHHGHHHHHGFHFFH2>FF2?<@A/@?-.>FGG1F0><FHH<C<<A.C/C;CG0A:CGG@?E..9/B//99CB009ACCAA9CC<-;-:BB/;99BFB/FFFF-@;FFFBB?-@@:B9/B/B9BEF-A-9--;BF?9@-;/B9/;9
@M05620:37:000000000-D9766:1:1101:15239:12002 1:N:0:67
GAGGCTGCTTTGGAAGAAACTCATAGATTACTGCAACAGTTCCCCCTGGACCTGGAAAAGTTTCTTGCCTGGCTTACAGAAGCTGAAACAACTGCCAATGGGATGCTACCCGTAAGGAAAGGCTCCTAGAAGACTCCAAGGGAGTAAAAGAGCTGATGAAACAATGGCAAGTAAGTCAGGCATTTCCGCTTTAGCACTCTTGTGGATCCAATTGAACAATTCTCAGCATTTGTACTTGTAACTGACAAGCC
+
BBBBBAFBFFFFFGGGGGGGGGGHHHCHGHHHHHHGFFHHHHGHHGGGHGHHHHHHHHHHGHHHHHHHHHHHHHHHHHHHHHHGHHHHHHHHHHHHHHHHHHB@12FG3FGAFE1F?FHFGFG3BFEGD3BFFHHH3BBBF//??2BF3G/@GHCHHD2FDG2/?GH0GBF?FFF@GHFHHHEHHH1CGG.EGHGHHFHHHFDGDHGHHFBGHHHCG0GHHHHGHGFGHGFGBFFFEFGG009BB/;;:9C
@M05620:37:000000000-D9766:1:1101:15338:12004 1:N:0:67
GAGGCTGCTTTGGAAGAAACTCATAGATTACTGCAACAGTTCCCCCTGGACCTGGAAAAGTTTCTTGCCTGGCTTACAGAAGCTGAAACAACTGCCAATGGGATGCTACCCGTAAGGAAAGGCTCCTAGAAGACTCCAAGGGAGTAAAAGAGCTGATGAAACAATGGCAAGTAAGTCAGACATTTCCGCTTTAGCACTCTTGTGGATCCAATTGAACAATTCTCAGCATTTGTACTTGTAACTGACAAGCC
+
AAAAABFAFDD4G4BFFFGGGGHHHHHHHFGFGG4FFHGHHFFFHGGGHFFHHGHFB3CHFFHHHHHFFGHGHHHEBFGHGHCGHEBGFGGHHHHHGHHHHHCGEFHHFGHGFEFFBFGFGFGFFGHHHFHHGFGHHGHGGDHG?FGHHHGHHHHHHGHHGDGHHHGFHFG?FFH@?@1=GCFGFFGEDEGFD0DDGHFFHGGFAGFFFGHB=GGGFHFGBFBGBCGFFHGGFCFGGFGFGGFGFGGGGGF
@M05620:37:000000000-D9766:1:1101:11166:12017 1:N:0:67
GAGGCTGCTTTGGAAGAAACTCATAGATTACTGCAACAGTTCCCCCTGGACCTGGAAAAGTTTCTTGCCTGGCTTACAGAAGCTGAAACAACTGCCAATGGGATGCTACCCGTAAGGAAAGGCTCCTAGAAGACTCCAAGGGAGTAAAAGAGCTGATGAAACAATGGCAAGTAAGTCAGGCATTTCCGCTTTAGCACTCTTGTGGATCCAATTGAACAATTCTCAGCATTTGTACTTGTAACTGACAAGCC
+
CBCCCCFCFFFFGGGGGGGGGGHHHHHHHHHHHHHHHHHHHHHHHGGGHHHHHHHHHHHHFGHHHHHHHHHHHHHHHHHHHHHHHHHHHHHHHHHHHHHHHA2B?FFD3GCF1>E03BBBC0CBHGHFHHF3F??FGHFB/AC<?FFFB?/@FDCGEF>G2@FA?BCHHHEHBF11@11<FAG<1FGEEGGGH00=<G/0D<=<.DC0/000;CGHHHFHHFCGH;00:C9B;FGGGFF0FGGB09FGA.;
@M05620:37:000000000-D9766:1:1101:14736:12018 1:N:0:67
AGTGCCAGCTCTCAATCGCACAGGGGACCCAGGGCCTGGCCCCTCCATCCAGAAAACCTATGACCTCACCCGCTACCTGGAGCACCAACTCCGCAGCTTGGCTGGGACCTATGTGAGTATCCAGCGTAGGAATCTGGGAGTTGGGGAGGAGTGAGGAGTTGGGGAAAGACAGTCCTAACCGTGGAGGGTTCTGGTAAATGATGGGGTGAGGAGGGGCTCTTTGGCTCCCACCAGTCCCCCTGTCTGGTCTA
+
ABCABFFFCFFFGBGGGFFFGGHHFGGGGGHHGGGFFFGHHHGHGGHHHHGHHHFHHGHHHHHHHHHHHHHGGGGGHHHHHHHHHHGHGHHHGGEGGHHHGHHGGGHHGHHHHHHHHHHHHHHHHGEGGGHHHHHHHHHGGHHHGGGGGGGHHHHHHGHHHHGGGGHHHHGHHGHHHHHHGFGGGGGGEGGGGGGGGGGGGGGGGGFFFFFFFFFFFFFFFFFFFFFFFFFFFFFFFFFFFFFFFFFFFFF
@M05620:37:000000000-D9766:1:1101:23351:12020 1:N:0:67
AGTGCCAGCTCTCAATCGCACAGGGGACCCAGGGCCTGGCCCCTCCATCCAGAAAACCTATGACCTCACCCGCTACCTGGAGCACCAACTCCGCAGCTTGGCTGGGACCTATGTGAGTATCCAGCGTAGGAATCTGGGAGTTGGGGAGGAGTGAGGAGTTGGGGAAAGACAGTCCTAACCGTGGAGGGTTCTGGTAAATGATGGGGTGAGGAGGGGCTCTTTGGCTCCCACCAGTCCCCCTGTCTGGTCTA
+
CCBCCFFFCFFFGGGGGGGGGGHHGGGGGGHHGGGGGGHHHHGHGGHHHHHHHHHHHGHGHHHHHHHHHHHGGGGGHHHHHHHHHHHHGHHHGGGGGHHHGHHGGGHHGHHHHHHHHHHHHHHHHGGGGGHHHHHHHHHGGHHHGGGGGGGHHHHHHGHHHHGGGGHHHHHHHHHHHHGHGGGGGGGGEGGGGGFGGGGGGHGGGGFFFFFFFFFFFFFFFHFFFFFFFFFFFFFFFFFFFFFFHFFFFFF
@M05620:37:000000000-D9766:1:1101:14717:12022 1:N:0:67
AGTGCCAGCTCTCAATCGCACAGGGGACCCAGGGCCTGGCCCCTCCATCCAGAAAACCTATGACCTCACCCGCTACCTGGAGCACCAACTCCGCAGCTTGGCTGGGACCTATGTGAGTATCCAGCGTAGGAATCTGGGAGTTGGGGAGGAGTGAGGAGTTGGGGAAAGACAGTCCTAACCGTGGAGGGTTCTGGTAAATGATGGGGTGAGGAGGGGCTCTTTGGCTCCCACCAGTCCCCCTGTCTGGTCTA
+
ACABBFFFCFFFGGGGGGGFGGHHGGGGGGHHGGGGGGHHHHGHGGFGHHHHHHHHHGHGHHHHHHHHHHHGGEFGHHHHFGHHHHHHGHHHGGGGGHHHGHHGGGHHGHHHHHHGHHHHHHHHHGGGGGGHHHHHHHHGGHHGGGGGGGGHHFHHFGHHHGGGGGGHGHHHHHHHHHHHGGGGGGGGGFGGGGGGGGGGGGGGGGFFFFFFFFAFFFFFFFFFFFFFFFFFFFFFFFFFFFFFFFFFFF9
@M05620:37:000000000-D9766:1:1101:7262:12023 1:N:0:67
ACCACACCTTCTACAATGAGCACACGTCTGAACTCCAGTCACGAATTCGTATCTCGTATGCCGTCTTCTGCGTTAAAAAAAGAAGAAACAACTGCCCATGTCCTACATCAATGTAAGCGTAAAGAAAAACAATTAGAAGGATGGCAGGAATTAAAAAATTTAATAAAAAAAGGGCTAACAAGGAAGGCATATAACAAATAACTCCCTGAGGAAGCCAACTTACCAAATCTCAACATTTGAACTCTACACTC
+
AAA1AAAAFFFFGFGF3FB1FGBCBE0AAAFF1DFGFGGHHHGCEGGGF0FA02DAB/BG2FFBEHAFGDFEE//>B@1>>/B0010B00/?10B0?BBB22222B1121BD2B2F>F/EAA/2B00B0<?<1@1@121001@/00///01?11111-011<<111111<-...:..;//0/../.:;.000900;9;0000090;/09/.0/9;./:./;0///9-9///;:-9/9B/////////;-/9
@M05620:37:000000000-D9766:1:1101:14598:12025 1:N:0:67
GAGGCTGCTTTGGAAGAAACTCATAGATTACTGCAACAGTTCCCCCTGGACCTGGAAAAGTTTCTTGCCTGGCTTACAGAAGCTGAAACAACTGCCAATGGGATGCTACCCGTAAGGAAAGGCTCCTAGAAGACTCCAAGGGAGTAAAAGAGCTGATGAAACAATGGCAAGTAAGTCAGGCATTTCCGCTTTAGCACTCTTGTGGATCCAATTGAACAATTCTCAGCATTTGTACTTGTAACTGACAAGCC
+
AABAAAFAFFFFGGGGGGAFEGGHHHHFGHHGGBFFFHHHHHGHHGGGHHHHHHHHGHHHHHHHHHHHHHHHHHHHHHHHHHHHHHFHHH1FHHHHHHHHHHEGFHHHHHHGGGGHGEGGGGHFHFHHGHHHGHHHHHHHGGHGBCGHHHGHHGHHHHFHGGHHHHHHFHGFGHH@@GFCCGGHHHHGGGGGHHHHGHFHHGHHGEGGHGHFGHHGHHHHHFHHHHHHHGGG;FGGGEFFFGGGGGGGGGG
@M05620:37:000000000-D9766:1:1101:5270:12054 1:N:0:67
GAGGCTGCTTTGGAAGAAACTCATAGATTACTGCAACAGTTCCCCCTGGACCTGGAAAAGTTTCTTGCCTGGCTTACAGAAGCTGAAACAACTGCCAATGGGCTGCTACCCGTAATGAAAGGCTCCTAGAAGAGTCCAAGGGAGTAAAATAGCTGATGAAACAATGGCAAGTAAGTCATTCATTTCCGCTGTAGCACTCTTTTGGATCCAATTGAACAATTCTCAGCATTTGTACTTGTAACTGACAAGCC
+
ABBBBCFBFFFFGGGGGGGGGGHHHHHHHGHHHHHGHHHHHHHHHGGGHHHHHHHGHHHGBGHHHGGHHHHHHGHHHHHHHHHHHHHHGHHHHHHHHHHHH11BBFGG3G11?@F/FDGHBAGHFFBGF3B3B0DGHEF3/<AD<?3F?32>@22@GD@F2FF/>2=FG=/FDFD1FHGBG1111>G.<C-CH1100<G00000<<0<=DFGCGHHGHHFHEHH0CGG0;;:;=FGFF000CC00=FGGEG
@M05620:37:000000000-D9766:1:1101:16830:12055 1:N:0:67
AGTGCCAGCTCTCAATCGCACAGGGGACCCAGGGCCTGGCCCCTCCATCCAGAAAACCTATGACCTCACCCGCTACCTGGAGCACCAACTCCGCAGCTTGGCTGGGACCTATGTTTGAGTATCCAGCGTAGGAATCTGGGAGTTGGGGAGGAGTGAGGAGTTGGGGAAAGACAGTCCTAACCGTGGAGGGTTCTGGTAAATGATGGGGTGAGGAGGGGCTCTTTGGCTCCCACCAGTCCCCCTGTCTGGTC
+
BCBBCFFFCFFFGGGGGGGGGGHHGGGGGGHHGGGGGGHHHHGHGGHHHHHHHHHHHGHHHHHHHHHHHHHGGEGGHHHHHHHHGHHHGHHHGGGGGHHHGHHGGGHHGHHHHHHHHFEHHBFGFHFCDD@EBGHHHHHHFF?FHHGGGGGDGCGFHHFEFFHHGGGGHFHGHF<:CGHHGFGDEGGGGG.C<BGG<C0BFGFBFGFF<BEFFFFFA-@FEFFF:BFFFFFFFFF.0BFFFFFAFFFFFFF
@M05620:37:000000000-D9766:1:1101:10803:12059 1:N:0:67
AGTGCCAGCTCTCAATCGCACAGGGGACCCAGGGCCTGGCCCCTCCATCCAGAAAACCTATGACCTCACCCGCTACCTGGAGCACCAACTCCGCAGCTTGGCTGGGACCTATGTTTGAGTATCCAGCGTAGGAATCTGGGAGTTGGGGAGGAGTGAGGAGTTGGGGAAAGACAGTCCTAACCGTGGAGGGCTCTGGTAAATGATGGGGTGAGGAGGGGCTCTGTGGCTCCCACCAGTCCCCCTGTCTGGTC
+
AA1AAF1C?FCFG1BBGGEFGGHFGGGGGGHHGCEGGGEGHHGHGGFHHHHHHFBGGFHBGFHHHFHHHHHGEE/EGHHHHHHHGH0?EHHHGGGGGHHHGHHGGGHHGHCHHHGFH1CG21BB2@F/CA</11FGHHHF0CEHHHGGECGGG/CB0G0./<GF@@....CB:/00<;0CF?ACA@?EFG.C./0900009000;FFF-9AFFBFF--;@-B/99---9AE-AA--/;FF--@-;9BF/F9
@M05620:37:000000000-D9766:1:1101:12516:12060 1:N:0:67
GATGCTGCTTTGGAAGAGCACACGTCTGAACTCCAGTCACTACTTCGTATCTCGTATGCCGTCTTCTGCTTGCAAAAAAAAAAGGAACAACAGTCTCATATGTCAACCCAAAAATATCAGCAAACGAAATATTAATAAATAGTTGCAAACTTAAATATTTAAAGAACGAAGGACCTCACCAGGGATAAGAAAAAAAAACGAAGAGATGAGGAAGGGGTCTTAGTATGGCACACGTACCTATCACGTAATGC
+
A3>A>FFDBBD4GBBBFBB4B4BE4BAA5GBFBB33DB3A5ABAADBAB3BADB2BFG5BAAEGGDDD5DDFA3552B0>>//1113110//04B4?44444444430///0//B12222110B0/////@2222222122121111110111F111<111111100......../0/..0....//0000/:.--:B9-..;../00;0/0....-...///////..//..-...;//99//.....9/
@M05620:37:000000000-D9766:1:1101:25445:12082 1:N:0:67
AGTGCCAGCTCTCAATCGCACAGGGGACCCAGGGCCTGGCCCCTCCATCCAGAAAACCTATGACCTCACCCGCTACCTGGAGCACCAACTCCGCAGCTTGGCTGGGACCTATGTTGAGTACCCAGCTTAGGAATCTGGGAGTTGGGGAGGAGTGAGGAGTTGGGGAAAGACAGCCCTAACCGTGGAGGGTCCGGTTAAATGATGGGGTGAGGAGGGGCTCTTGGGCCCCCACCATTCCCCCTGCCTGGCCT
+
AAAABFFFCFFFGGGGGGGCGGHHGGGGGGGHGFGGGGHHHHGHGGHHHHGHHHHHHGHHHHHHHHHHHHHGGGGGHHHHGGGHHHHHGHHHEGGGGHGHGHFGGGHHGHHHHH333B333DB2==22@@2D222@FHC0FG=GHG?AD-.>><1F.0.</=GG-EG.::GBG.;./;GHHC.;-AEGCE/.-;-.;;09090;FE?.9.FEBDDF---.;F0B...9;9BFF909;FFF.-...0;...0
@M05620:37:000000000-D9766:1:1101:15388:12119 1:N:0:67
GAGGCTGCTTTGGAAGAAACTCATAGATTACTGCAACAGTTCCCCCTGGACCTGGAAAAGTTTCTTGCCTGGCTTACAGAAGCTGAAACAACTGCCAATGGGATGCTACCCGTAAGGAAAGGCTCCTAGAAGACTCCAAGGGAGTAAAAGAGCTGATGAAACAATGGCAAGTAAGTCAGGCATTTCCGCTTTAGCACTCTTGTGGATCCAATTGAACAATTCTCAGCATTTGTACTTTTAACTGACAAGCC
+
AABBBBFBFFFFGGGGGGFGGGHHHHHHHHHHHHHHGHHHHHHHHGGGHHHHHHHHHHHHGHHHHHHHHHHHHHHHHHHHHHHHHHHHHGHHHHHHHHHHGH?G?GHGHGFFEEGFBEEGGFFHE/BEGFGFHF3F3GFDF?CD/BDGGFFHBG<FB>2FF<@FFFHBGHCGFDF?FDDBCEHFFHG..>EGHBD0<GHFDD=0.DC0CCCFCFHEFGFHF00<G0/0:FFF0;BFG00CFFGFF9CFG?;
@M05620:37:000000000-D9766:1:1101:12937:12129 1:N:0:67
GAGGCTGCTTTGGAAGAAACTCATAGATTACTGCAACAGTTCCCCCTGGACCTGGAAAAGTTTCTTGCCTGGCTTACAGAAGCTGAAACAACTGCCAATGGGATGCTACCCGTAAGGAAAGGCTCCTAGAAGACTCCAAGGGAGTAAAAGAGCTGATGAAACAATGGCAAGTAAGTCAGGCATTTCCGCTTTAGCACTCTTGTGGATCCAATTGAACAATTCTCAGCATTTGTACTTGTAACTGACAAGCC
+
AABCCCFCFFFFGGGGGGGGGGHHFHHHHHHGHHHHGHHHHHHHHGGGHFHHHHHHHHHHGHHHHHHHHHHHHHHHHHHHHHHHHHHHHHHHHHHHHHHHHHHHGHHHHHHGGGGHHHHGHHHGHGHHHHHHHHHHHHHHGGHGFHHHHHGHHHHHHHHHHHHHHHHHHHGHHHHGHHHHHHHHHHHGGGGGHHHHHHHHHHHHGHHHHHHHHHHHHHHHHGHHHHHHHGGGGGGGGGGGGGGGGGGGGGG
@M05620:37:000000000-D9766:1:1101:9668:12134 1:N:0:67
AGTGCCAGCTCTCAATCGCACAGGGGACCCAGGGCCTGGCCCCTCCATACAGAAAACCTATGACCTCACCCGCTACCTGGAGCACCAACTCCGCAGCTTGGCTGGGACCTATGTGAGTATCCAGCGTAGGAATCTGGGAGTTGGGGAGGAGTGAGGAGTTGGGGAAAGACAGTCCTAACCGTGGAGGGTTCTGGTAAATGATGGGGTGAGGAGGGGCTCTTTGGCTCCCACCAGTCCCCCTGTCTGGTCTA
+
ABAABFFFCFFFGGGGGGGGGGHHGGGGGGHHGGGGGGHHHHGHGGHH5GHHHHHHHGHHHHHHHHHHHHHGGEEGHHHHHHHHHHFHGHHHGGGGGHHHGHHGGGHHGHHHHHHHHHHHHHHHHGGGGGHHHHHHHHHGGHHHGGGGGGGHHHHHHGHHHHGGGGHHHHHHHHHHHHHHGGGGGGGGEGGGGGGGGGGGGGGGGGFFFFFFFFFFFFFFFFFFFFFFFFFFFFFFFFFFFFFFFFFFFFB
@M05620:37:000000000-D9766:1:1101:7428:12137 1:N:0:67
ACCACACCTTCTACAATGAGCTGCGTGTGGCTCCCGAGGAGCACCCCGTGCTGCTGACCGAGGCCCCCCTGAACCCCAAGGCCAACCGCGAGAAGATGACCCAGGTGAGTGGCCCGCTACCTCTTCTGGTGGCCGCCTCCCTCCTTCCTGGCCTCCCGGAGCTGCGCCCTTTCTCACTGGTTCTCTCTTCTGCCGTTTTCCGTAGGACTCTCTTCTCTGACCTGAGTCTCCTTTGGAACTCTGCAGGTTCT
+
CCCCCCCBFFFFGGGGGGCFGFHHGGGBFFHHHFFFDGGGGHHHHGGGEFGGHHGHHHGEGFEGGGGGGGEHHHHGGGGHGHHHHGFGGGBDGGHHHHHHGHFHFHG1FGHGGHE@DF@CHDHHD=GGGHHCGHGGGGGHGHHGHGGGGFGGGBFGGGF-ABGGGCFFFFFFFFFFFFFFFFFFFFFFFFFFFFFFFFFFFFFFFFFFFFFFFFFEFFEFFFFF/:9B0FFFFFFFFFFEFFFFFFFFFFF
@M05620:37:000000000-D9766:1:1101:11215:12140 1:N:0:67
AGGGCCAGCTCTCAATCGCACAGGGGACCCAGGGCCTGGCCCCTCCATCCAGAAAACCTATGACCTCACCCGCTACCTGGAGCACCAACTCCGCAGCTTGGCTGGCGTAGGAATCTGGGAGTTGGGGAGGAGTGCGGAGTTGGGGAAAGACAGTCCTAACCGTGGAGGGTTCTGGTAAATGATGGGGTGAGGCGGGGCTCTTTGGCTCCCACCAGACCCCCTGTCTGGTCTATCTCCTGCCCTTAGATCGG
+
1>1>AA1AAFCDAGGF1AFG?EBE0FGC00FFGAA///B00FEAEGBG10F1101BFAAAGG2F1G1GH00EEE//FEG0FGH/0>FHG0FGG/E/>>FHC01//</</>/FGCBG2DG0<C01</>F/CGAHF1---<</=C--<EC::G/CC0:0GHH.-CGGBE.A.;.90000009;0=09C.;9--A------9AFBBBBB//A--;-;-----;9--/;/9/F/BF//B////;-99/;/9/:AB
@M05620:37:000000000-D9766:1:1101:11493:12172 1:N:0:67
GAGGCTGCTTTGGAAGAAACTCATAGATTACTGCAACAGTTCCCCCTGGACCTGGAAAAGTTTCTTGCCTGGCTTACAGAAGCTGAAACAACTGCCAATGGGATGCTACCCGTAAGGAAAGGCTCCTAGAAGACTCCAAGGGAGTAAAAGAGCTGATGAAACAATGGCAAGTAAGTCAGGCATTTCCGCTTTAGCACTCTTGTGGATCCAATTGAACAATTCTCAGCATTTGTACTTGTAACTGACAAGCC
+
AABBBBFBFFFFGGGGGGGGGGHHHHGHHHHHHHHHHGGGHHHHHGGGHHHHHHHHHFHGBFHHHHHHHHHHHGHHHHHHHHHHHHHHHHHHHHHHHHHHHHHHGHHHHHHGGGGHHHHHHHHHHGHHHFHHHHHHHHHHGGHGFHHHHHGHHHHHHHHHHHHHHHHHHFGHHHHGHHHHHHHHHHHGGGGGHHHHHHHHHHHHGHHHHHGHHHHHHHHHHHHHHHGGHGGGGGGGGGGGGGGGGGGGGGG
@M05620:37:000000000-D9766:1:1101:20480:12197 1:N:0:67
AGTGCCAGCTCTCAATCGCACAGGGGACCCAGGGCCTGGCCCCTCCATCCAGAAAACCTATGACCTCACCCGCTACCTGGAGCACCAACTCCGCAGCTTGGCTGGGACCTATGTGAGTATCCAGCGTAGGAATCTGGGAGTTGGGGAGGAGTGAGGAGTTGGGGAAAGACAGTCTTAACCGTGGAGGGTTCTGGTAAATGATGGGGTGAGGAGGGGCTCTTTGGCTCCCACCAGTCCCCCTGTCTGGTCTA
+
BCCBCFFFCFFFGGGGGGGGGGHHGGGGGGHHGGGGGGHHHHGGGGHHHHHHHHHHHGHHHFHHHHHGHHHGGEGGHHHHHHGHHHHHGHHHGGGGGHGHGHHGGGHHGHHHF?33B?3BFG32?<?/>/G2221@GC0FGCGHGF.D?.A<<0DC0.C/=GGGGG.CGH/::C0;CGH0-.C?.EGGG..0;0;;F00900CFGFDA.F?0DFF--::FF0F/00BE.FFF?A;BFFF.-9:90B/0090
@M05620:37:000000000-D9766:1:1101:28073:12247 1:N:0:67
AGTTCCAGCTCTCCATCGCACAGGGGACCCAGGGCCTGGCCCCTCCATCCAGAAAACCTATGACCTCACCCGCTACCTGGCGCACCACCTCCGCAGCTTGGCTGGGACCTATGTGAGTATCCAGCGTAGGAATCTGGGCGTTGGGGCGGCGTGCGGAGTTGGGGACAGACAGTCCTAACCGTGGAGGGTTCTGGTAAATGATGGGGTGAGGAGGGGCTCTTTGGCTCCCACCAGTCCCCCTGTCTGGTCTA
+
>>11>BDFFFFFDADFBA11AEGGC00AAAAG0AE//BGHFHGHGGFHHBFE10F0BEHHHEBGGBFGGHHGG>>EGHHG>/?EEE0/?BF/?E/<>F<BEGHFGFAGEHBGFFG@F>FGHHHGHGG/AFGHHHHHHHACCGGHCG.AC-;AAAAG-@-9FF@@---;/;-;FFFF9FFF@BE@-AB@9AFFFFFFBF/FBFFFFFB@FFFBBF?@@@FFFFFFFFF?EFFFEFFFFFFF@FFFFFFFFFF
@M05620:37:000000000-D9766:1:1101:23596:12257 1:N:0:67
AGTGCCAGCTCTCAATCGCACAGGGGACCCAGGGCCTGGCCCCTCCATCCAGAAAACCTATGACCTCACCCGCTACCTGGAGCACCAACTCCGCAGCTTGGCTGGGACCTATGTGAGTATCCAGCGTAGGAATCTGGGAGTTGGGGAGGAGTGAGGAGTTGGGGAAAGACAGTCCTAACCGTGGAGGGTTCTGGTAAATGATGGGGTGAGGAGGGGCTCTTTGGCTCCCACCAGTCCCCCTGTCTGGTCTA
+
ACCBCFFFCFFFGGGGGGGGGGHHGGGGGGHHGGGGGGHHHHGHGGHHHHHHHHHHHGHHHHHHHHHHHHHGGGGGHHHHHGHHHHHHGHHHGGGGGHHHGHHGGGHHGHHHHHHHHHHHHHHHHGGGGGHHHHHHHHHGGHHHGGGGGGGHHHHHHGHHHHGGGGHHHHHHHHHHHHHHGGFGGGGGCFGGGGFGGGGGGGGGGGFFFFFFFFFFFFFFFFFFFFFFFFFFFFFFFFFFFFFFFFFFFFF
@M05620:37:000000000-D9766:1:1101:18821:12277 1:N:0:67
GAGGCTGCTTTGGAAGAAACTCATAGATTACTGCAACAGTTCCCCCTGGACCTGGAAAAGTTTCTTGCCTGGCTTACAGAAGCTGAAACAACTGCCAATGGGATGCTACCCGTAAGGAAAGGCTCCTAGAAGACTCCAAGGGAGTAAAAGAGCTGATGACACAATGGCAAGTAAGTCAGGCATTTCCGCTTTAGCACTCTTGTGGATCCAATTGAACAATTCTCAGCATTTGTACTTGTAACTGACAAGCC
+
AABCCAFAFFFFGGGGGGFGGGHHHHHHHHHHHHGHGFHHHHHHHGGFHGHHHHHHHHFFBFHHHHHHHHHHHHHHHHHHHHHEHHHHHHEHHHHHHHHHHFFE1BGHHHHGEEFHFHHHFFGHHGGHHFHFG33GHHHFCDCACFGFHGGHHGFDG@G2<<2?<GCGFHGDHEH1F1DGFEFFHHHFGGGGHFGHHHHHHB=GG0CGGHHHFFCGBGHHGFHHHHFFHGFGGGGGGGFFFFGGFGFFGGA
@M05620:37:000000000-D9766:1:1101:10328:12291 1:N:0:67
AGTGCCAGCTCTCAATCGCACAGGGGACCCAGGGCCTGGCCCCTCCATCCAGAAAACCTATGACCTCACCCGCTACCTGGAGCACCAACTCCGCAGCTTGGCTGGGACCTATGTGAGTATCCAGCGTAGGAATCTGGGAGTTGGGGAGGAGTGAGGAGTTGGGGAAAGACAGTCCTAACCGTGGAGGGTTCTGGTAAATGATGGGGTGAGGAGGGGCTCTTTGGCTCCCACCAGTCCCCCTGTCTGGTCTA
+
ABBCCFFFCFFFGGGGGGGGGGHHGGGGGGHHGGGGGGHHHHGHGGHHHHHHHHHHHGHHHHHHHHHHHHHGGFGGHHHHHGGGHHHHGHHHGGGGGHHHGHHGGGHHGHHHHHHHHHHHHHHHHGGGGGHHHHHHHHHGGHHHGGGGGGGHHHHHHGHHHHGGGGHHHHHHHHHHHHHHGFGGGGGG:FGGGGFGGGGGGGGGGGFFFFFFFFFFFFFFFFFFFFFFFFFFFFFFFFFFFFFFFFFFFFF
@M05620:37:000000000-D9766:1:1101:12911:12318 1:N:0:67
GAGGCTGCTTTGGAAGAAACTCATAGATTACTGCAACAGTTCCCCCTGGACCTGGAAAAGTTTCTTGCCTGGCTTACAGAAGCTGAAACAACTGCCAATGGGATGCTACCCGTAAGGAAAGGCTCCTAGAAGACTCCAAGGGAGTAAAAGAGCTGATGAAACAATGGCAAGTAAGTCAGGCATTTCCGCTTTAGCACTCTTGTGGATCCAATTGAACAATTCTCAGCATTTGTACTTGTAACTGACAAGCC
+
CBCCCCFCFFFFGGGGGGGGGGGHHHHHHHHHHHHHGHGHHHHHHGGGGHHHHHHHHHGHGHHHHHHHHHHHHHHHHHHHHHHHHHHHHHHHHHHHGHHHHHHHGHHHHHHGGGGHHHHHHHHHHGHHHHHHHHHHHHHHGGHGDHHHHHGHHHHHHHHHHHHHHHHHHHGHHHHHHGHHHHHHGHHGGGGGHHHHHHGHHHHHGHHHHHHHHHHHFHHHHGHHHHHGHGGGGGGGGGGGGGGGGGGGGGG
@M05620:37:000000000-D9766:1:1101:5279:12328 1:N:0:67
ACCACACGTCTTACCTCCAGTCACGTCCCTTTATCTCGTATGCCGTCTTCTGCTTGACCAATAAAAAAAATGCACAACCATTTCCAGCAAACCCCCGCTAACCTATCAAATAAGCGACAACGCCACCAAACTAATACTGAATATCTAACCTAATTAACCAACCGCGCACAGACGCAATAGCTATCTCCCATTAACCCCGACCTCATAAGATCATCCCCTAAACCAAACTTCCGCATTTGAACGCCCCCACC
+
AAAAAAA@FAB1BFG11ABB311DBB0A0BBBF2FGHGFFGGFHEAAFF2DD1ADFF1A1G11BFE1///0111110///112222B00010//>>/////0B1B11>2121111//////////?0////?111<<11111<1>1111<11110000<<.<.-----;-//.--9-.00;090/00;/;000090..----9/:////9////;/-----/9;----/9//---;-/////----99---
@M05620:37:000000000-D9766:1:1101:20548:12328 1:N:0:67
AGTGCCAGCTCTCAATCGCACAGGGGACCCAGGGCCTGGCCCCTCCATCCAGAAAACCTATGACCTCACCCGCTACCTGGAGCACCAACTCCGCAGCTTGGCTGGGACCTATGAGTATCCAGCGTAGGAATCTGGGAGTTGGGGAGGAGTGAGGAGTTGGGGAAAGACAGTCCTAACCGTGGAGGGTTCTGGTAAATGATGGGGTGAGGAGGGGCTCTTTGGCTCCCACCAGTCCCCCTGTCTGGTCTATC
+
BBBBBFFFBFFFGGGGGFFFGEGHGEGGGGHHGGGGGGHHHHGHGGHHHHHHHHHHHGHGHHHHHHHHHHHGGGGGHGHHHHHGHHHHGHHHGGEGGHHHGHHGGGHHGHHHHGHHGHHFHGHG?DGGHHHHHHHGFFEGHHGGCFGGGGHHHGHGHHHHGG.DGHHHFHCHHHHFHHGDGGGGGGEFFFGGFBFFFFFGGFGG.BFFFFFFDFFFEFFFFFFFFFFFFFFF9BFFFFF9;FFFFBFFFFB
@M05620:37:000000000-D9766:1:1101:27596:12340 1:N:0:67
AGTGCCAGCTCTCAATCGCACAGGGGACCCAGGGCCTGGCCCCTCCATCCAGAAAACCTATGACCTCACCCGCTACCTGGAGCACCAACTCCGCAGCTTGGCTGGGACCTATGTGAGTATCCAGCGTAGGAATCTGGGAGTTGGGGAGGAGTGAGGAGTTGGGGAAAGACAGTCCTAACCGTGGAGGGTTCTGGTAAATGATGGGGTGAGGAGGGGCTCTTTGGCTCCCACCAGTCCCCCTGTCTGGTCTA
+
AAABBFFFBFFFGGGGGFGCGGGHFEGEGGHHGGGGGGHHHHGHGGGHHHHHHGHFGGHGHHHHHHGHHHHGGFGGHHHHGGHHHHHEFHHHFGEEGHHHGGHGE/GHGHBGHFHFHGHHHHHHHGCACG2GGHGHHHHGGHHHGG.@DEEFGBGHHACGHHGGGFHHFGHFGHHFHF/GCGGGDEGGDGGGGGCFFGFGGGGGGGFBFFFFFFFFFFFFFFFB/FFAEFFFFFFFFFFDFFFFFFFFFFF
@M05620:37:000000000-D9766:1:1101:17482:12349 1:N:0:67
AGTGCCAGCTCTCAATCGCACAGGGGACCCAGGGCCTGGCCCCTCCATCCAGAAAACCTATGACCTCACCCGCTACCTGGAGCACCAACTCCGCAGCTTGGCTGGGACCTATGTGAGTATCCAGCGTAGGAATCTGGGAGTTGGGGAGGAGTGAGGAGTTGGGGAAAGACAGTCCTAACCGTGGAGGGTTCTGGTAAATGATGGGGTGAGGAGGGGCTCTTTGGCTCCCACCAGTCCCCCTGTCTGGTCTA
+
CCBBCFFFCFFFGGGGGGGGGGHHGGGGGGHHGGGGGGHHHHGHGGHHHHHHHHHHHGHHHHHHHHHHHHHGGGGGHHHHHHHHHHGHGHHHGGGGGHHHGHHGGGHHGHHHHHHHHHHHHHHHHGGGGGHHHHHHHHFGGHHHGGGGGGGHHHHHHGHHHHGGGGHHHHHHHHHHHHHHGGGGGGGGEGGGGGGHHHHGGGGGGGFFFFFFFFFFFFFFFHHFFFFFFFFFFFFFFFFFFFFFHFFFFFB
@M05620:37:000000000-D9766:1:1101:9605:12351 1:N:0:67
GAGGCTGCTTTGGAAGAAACTCATAGATTACTGCAACAGTTCCCCCTGGACCTGGAAAAGTTTCTTGCCTGGCTTACAGAAGCTGAAACAACTGCCAATGGGATGCTACCCGTAAGGAAAGGCTCCTAGAAGACTCCAAGGGAGTAAAAGAGCTGATGAAACAATGGCAAGTAAGTCAGGCATTTCCGCTTTAGCACTCTTGTGGATCCAATTGAACAATTCTCAGCATTTGTACTTGTAACTGACAAGCC
+
AAAABBFBFFFFGGGGAFGGGGFHFGHHH5GHHHH4FGHHHHHHHGGGHBHHHHGHGHHHHHHHHHHHHHHHHHHGHHHHHHHHHHFHHHHHHHHHBFHHHG2FAGHHHGHG1@EGBFBGEFGGGGG?FGD?FBFHHHFFEGGA/B3BFFEHH2<GHFFHEFGEF<CGCGFGDFD1F1<><.GD1FD<ADEGHGHFFG/0GFDCEDG;C0:;0;GHHHHHHECGHCBFHGFB;CFGGGF9CFGF:FGFGEF
@M05620:37:000000000-D9766:1:1101:17074:12355 1:N:0:67
GAGGCTGCTTTGGAAGAAACTCATAGATTACTGCAACAGTTCCCCCTGGACCTGGAAAAGTTTCTTGCCTGGCTTACAGAAGCTGAAACAACTGCCAATGGGATGCTACCCGTAAGGAAAGGCTCCTAGAAGACTCCAAGGGAGTAAAAGAGCTGCTGAAACAATGGCAAGTAAGTCAGGCATTTCCGCTTTAGCACTCTTGTGGATCCAATTGAACAATTCTCAGCATTTGTACTTGTAACTGACAAGCC
+
AABBBBFBFFFFGGGGFGFGGGHHHHGHHHHHHHHHHHHHHHHHHGGGAGHHHHHEG3CGFGHHHFFFHHHHHGHGHHHHHFHHHFFGHHHHHHHHHGHHF1FGFHF4FHGGG?FHG3FCA?GHHGHGGGFHHHHHHHHHGG/AEFGGHHEHHHHCGHHHGGG/GHHHHHEHH1GFHHHGHHHHHHHGGGGEFHHGHHFHHHHHG0GHHHFHHHEHFHFHHHHHHHHBFGGGGGGGG0FBFGGGGGGFGGF
@M05620:37:000000000-D9766:1:1101:9588:12357 1:N:0:67
GAGGCTGCTTTGGAAGAAACTCATAGATTACTGCAACAGTTCCCCCTGGACCTGGAAAAGTTTCTTGCCTGGCTTACAGAAGCTGAAACAACTGCCAATGGGATGCTACCCGTAAGGAACGGCTCCTAGCAGACTCCAAGGGCGTAACAGAGCTGATGAACCAATGGCACGTACGTCAGGCATTTCCGCTTTAGCACTCTTGTGGATCCAATTGAACAATTCTCAGCATTTGTACTTGTAACTGACAAGCC
+
A3ABAAFBFFFFGGGGGGGGGGHHHHHHHHHHHHFGHGFGHHHHHGGGGHHHHHHHHFEGGHHHHHHHHHHHHHHFHHHHHHHHHFGHHHHHGGGGFGHGBFFCFCFGHGHA>/>BGHH0/?E/E?FFGBGD?FH2G2FD///<>/</DG20<1GFGH1?1/F/?11FGC.G0.->CEGHH.CGH0DE.EGG0;GHHHFHHHHHGHHBF0CFGGF;CFBFFGGF0FB0CFFFBGGGFFGFFGGGGFF0.;A
@M05620:37:000000000-D9766:1:1101:7585:12385 1:N:0:67
AGTGCCAGCTCTCAATCGCACAGGGGACCCAGGGCCTGGCCCCTCCATCCAGAAAACCTATGACCTCACCCGCTACCTGGAGCACCAACTCCGCAGCTTGGCTGGGACCTATGTGAGTATCCAGCGTAGGAATCTGGGAGTTGGGGAGGAGTGAGGAGTTGGGGAAAGACAGTCCTAACCGTGGAGGGTTCTGGTAAATGATGGGGTGAGGAGGGGCTCTTTGGCTCCCACCAGTCCCCCTGTCTGGTCTA
+
>ABBBFFFCFFFGBGGGFFGEEBGFAFGGGGHGGGGGFHHHGFGGGFFHHFFHEHHHGHHHFGHHHHHHHHGGGCEGHHFHGB?FHFHGGHHGGCGGHHHGHHGGGHHGHHHHHHGHFFHHHHGHGCEGEHGHHHHHHGGGHHGGGGGCGGHHHHHGDGHHHGGFGGHHHHHGHHHHHHHGEEGGGGG;9FFGGFFGGGGFCFGGFFDEFFFFFFFFFFFFFFFFFFFFFFFFFFFFFFFFFFFFFF0;09
@M05620:37:000000000-D9766:1:1101:6176:12400 1:N:0:67
AGTGCCAGCTCTCCATCGCACAGGGGACCCAGTGCCTGGCCCCTCCATCCAGAAAACCTATGACCTCACCCGCTACCTGGCGCACCCCCTCCGCAGCTTGGCTGGGACCTATGTGAGTATCCAGCGTAGGAATCTGGGAGTTGGGGAGGCGTGAGGAGTTGGGGAAAGACCGTCCTAACCGTGGAGGGTTCTGGTAAATGATGGGGTGAGGAGGGGCTCTTTGGCTCCCACCAGTCCCCCTGTCTGGTCTA
+
>A>3>BF4AFFFGBGFBEF2E?GEGEAAABAFBBBB5BEGGHGHGGGHHGHHGHF2BEHHGHHHHAFGHHF>>0>EGF@F1>EEEG1>>EGEEGCE<GFGGHHGGGHHGHHHHHG>FGHHHHHHHGF/>AGFHHHHHHCFGHHHGG.DG.AEG.CHCF/GHHGGG.9F/C/;EDGGFGGGGGGGAEFB9AFFFFFFFFFFFFFFFDDBFFFFFFBBBBFFFFFFFFFEFFFFFFFFFFFFBFFFFFFFFFB
@M05620:37:000000000-D9766:1:1101:20578:12412 1:N:0:67
GAGGCTGCTTTGGAAGAAACTCATAGATTACTGCAACAGTTCCCCCTGGACCTGGAAAAGTTTCTTGCCTGGCTTACAGAAGCTGAAACAACTGCCAATGGGATGCTACCCGTAAGGAAAGGCTCCTAGAAGACTCCAAGGGAGTCAAAGAGCTGATGAAACCATGGCAAGTCAGTCAGGCATTTCCGCTTTAGCACTCTTGTGGATCCAATTGAACAATTCTCAGCATTTGTACTTGTAACTGACAAGCC
+
BABBBBFBFFFFGGGGGGGGGG4GFFGHHHHHHHH4F2BDGHHHFGEEEGGHHHHHHE2GHFHHHHHHHHHHHHHHHHHHHHHHHHHHHHHHHHHHHHHHHHHHGHGHHHHGGE1FHHHHHHHFFGHHHHHHHHFFHCGHGGGDC2BG3FBCFFHDHHFG2G0<FGHHH1FH1?GGHHHHH.<GHHFFGGGGHHHHHHGHHHHHGHHHHGBGHHHHF0GFHHEGHHHGGFGGFGGGGGGG0FFGGF99;EG
@M05620:37:000000000-D9766:1:1101:14333:12413 1:N:0:67
GAGGCTGCTTTGGAAGAAACTCATAGATTACTGCAACAGTTCCCCCTGGACCTGGAAAAGTTTCTTGCCTTGCTTACAGAAGCTGAAACAACTGCCAATGGGATGCTACCCGTAAGGAAAGGCTCCTAGAAGACTCCAAGGGAGTAAAAGAGCTGATGAAACAATGGCAAGTAAGTCAGGCATTTCCGCTTTAGCACTCTTGTGGATCCAATTGAACAATTCTCAGCATTTGTACTTGTAACTGACAAGCC
+
BBCCCCFCFFFFGGGGGGGGGGGHHHHHHHHHHHHHHHHHHHHHHGGGHHGHHHHHHHHHHHHHHHHHHHFHHHHHHHHGHHHHHHHHHHHHHHHHHHHHHEHFEGHHHHHGEEEHHGHHHHHFHGHHHGHHHHFGHHHHGGHG?GFHHHGFFGHHHHHFH<<FGHHHHHGHHHHDGHFHHGHHHH1EDGGGHGFHHHHHHGHFDBGGHHHHHFFHGGHHFH0GFHHFHHGGCCFGFFFFCFFEFB90CEE
@M05620:37:000000000-D9766:1:1101:23334:12420 1:N:0:67
AGTGCCAGCTCTCAATCGCACACGGGACCCAGGGCCTGGCCCCTCCATCCAGAAAACCTATGACCTCACCCGCTACCTGGAGCACCAACTCCGCAGCTTGGCTGGGACCTATGAGTATCCCGCGTCGGCATCTGGGCGTTGGGGCGGCGTGCGGAGTTGGGGCAAGACAGTCCTAACCGTGGCGGGTTCTGGTAAATGATGGGGTGAGGAGGGGCTCTTTGGCTCCCACCAGTCCCCCTGTCTGGTCTATC
+
AA>AAFFFBFFFGGGGGGFGEG4EEGGGFGHHGEG?AFHHCHGHGGHFFHHGEFHFGGHFHHDHHHHHHHHGGECGHHHHGGHHHHGHGHEFGGGE@FFHGHCFD?GHAHHHHBDH3BFH2?DD@/AC/->GFHHH.><ADE@D.@@-ADG.@A-;;B9FFFF-AEBFFFFFFFBFFFFFEF-;BFBEFFFF;/BFFF/BFFF..-;FFF..-@DFFFFFFFFFFFFBFFFFFFBFFF;.;BBFFBFF/FF
@M05620:37:000000000-D9766:1:1101:15136:12427 1:N:0:67
AGTGCCAGCTCTCAATCGCACAGGGGACCCAGGGCCTGGCCCCTCCATCCAGAAAACCTATGACCTCACCCGCTACCTGGAGCACCAACTCCGCAGCTTGGCTGGGACCTATGTGAGTATCCAGCGTAGGAATCTGGGAGTTGGGGAGGAGTGAGGAGTTGGGGAAAGACAGTCCTAACCGTGGAGGGTTCTGGTAAATGATGGGGTGAGGAGGGGCTCTTTGGCTCCCACCAGTCCCCCTGTCTGGTCTA
+
AA>>AFF@3FFFGGGFEFGCGEHDGGDEEEHHEEGEFFHCGHECEGGFHFAFGGFHHGHFHHFHHHHFHFGEG@EGHHHHFGHHGHHHGHHHFDECEGFF?H3FGGFHGHGHFB?FGHHGHFHHGCFFGGGBFHHDFHCC?FFFCCF@C.EFCFHCCECGG<CGGGHFHHFHGFHHHHBGBGGGGGGGGFGGFB9BBBFBGFFFGGFBFFFFFF??BBEFFFBFFBFFFFFFFFFB/BEDBFFFFFFFFF/
@M05620:37:000000000-D9766:1:1101:20579:12431 1:N:0:67
GAGGCTGCTTTGGAAGAAACTCATAGATTACTGCAACAGTTCCCCCTGGACCTGGAAAAGTTTCTTGCCTGGCTTACAGAAGCTGAAACAACTGCCAATGGGATGCTACCCGTAAGGAAAGGCTCCTAGAAGACTCCAAGGGAGTAAAAGAGCTGATGAAACAATGGCAAGTAAGTCAGTCATTTCCGCTTTAGCACTCTTGTTGATCCAATTGAACAATTCTCAGCATTTGTACTTGTAACTGACAAGCC
+
AAAAAACAFFDFFF5A4F4BFFFDGHFGHFHHGFDDGGAFGF5BGGEBGFFFGFHFAACFBFGHGFGFFHHF1BFCFAFGFGGGHFFFFEB?FGGGCGGHEE2B1BFF3BG1EEA03B??GFA3FFGG4B?33B33BBG?CDEC?BBGF1FFGFFDF@DG>1@CF?FF0C<?1FG1@?11>1<=11<CDD..1<==G</GF0<0.==DD<G0<C0C0::<CGHGBC/CFFHHCBFFGBFFBCCFFFGFFEE
@M05620:37:000000000-D9766:1:1101:14331:12432 1:N:0:67
GAGGCTGCTTTGGAAGAAACTCATAGATTACTGCAACAGTTCCCCCTGGACCTGGAAAAGTTTCTTGCCTTGCTTACAGAAGCTGAAACAACTGCCAATGGGATGCTACCCGTAAGGAAAGGCTCCTAGAAGACTCCAAGGGAGTAAAAGAGCTGATGAAACAATGGCAAGTAAGTCAGGCATTTCCGCTTTAGCACTCTTGTGGATCCAATTGAACAATTCTCAGCATTTGTACTTGTAACTGACAAGCC
+
AABC>AFAFFDDGBBBFGGGGGHHHHHHHHHFHFBGFHHHHFFGGGFGFFFGHHGFB3CFBGHHHHHFBGHHHHHBBFGHHHGHHEFFFGFHHHHHHHHHFFBGEFHHGGGGGEGA3FGGGHHHHGHHHHHHHGHHHFHFFFHGCGGHHGFHHGHFHGGHF@GHHHHGHHGGGHH@FGFFGGHGHGHGCDGGGDGDHHHHHHGHGFHHHFHHGGHCFHGGFFBGFCFFHHHGFFFFGFFFFFGGGGGGGFE
@M05620:37:000000000-D9766:1:1101:10366:12436 1:N:0:67
GAGGCTGCTTTGGAAGAAACTCATAGATTACTGCAACAGTTCCCCCTGGACCTGGAAAAGTTTCTTGCCTGGCTTACAGAAGCTGAAACAACTGCCAATGGGATGCTACCCGTAAGGAAAGGCTCCTAGAAGACTCCAAGGGAGTAAAAGAGCTGATGAAACAATGGCAAGTAAGTCAGGCATTTCCGCTTTAGCACTCTTGTGGATCCAATTGAACAATTCTCAGCATTTGTACTTGTAACTGACAAGCC
+
?AAAA1BAFFBF11FFGBEGFGFHHHHHHHHHHGHHCFHGGHGGHGGGHHHHHHFGAFHGFHHHFHEHGGGHHHHHFGGGAGHHFHHHHHHHHHHHHHGHHGFGFHHHHHHGGCGFHFFHFEHGHGHHHDGFHHHGGHHHGGHGCGHGHFEFFGGFHHHFHGHHHFGGGFFGD?GGHHFFHFHHGHGEGGGGGFHHHHHHGHHHGHHFG0CCGFFHHHHHHGHHCC/CGGFG;CFGGGGFGFGGFGGGFEC
@M05620:37:000000000-D9766:1:1101:26078:12456 1:N:0:67
AGTGCCAGCTCTCAATCGAACAGGGGACCCAGGGCCTGGCCCCTCCAGCCAGAAAACCTGTGACCTCACCCGCTACCTGGAGCACCAACTACGCAGCTTGGCTGGGACCTATGTGAGCATCCAGCGTAGGAATCTGGGAGTTGGGGAGGAGTGAGGAGTTGGGGAAAGACAGTCCTAACCGTGGAGGGCTCTGGTAAATGATGGGGTGAGGAGGGGCTCTTTGCATCTCACCAGTCCCGCTGTCTGGTCTA
+
>>>AADB1>BBDFGGGGFGGF?G0FEEAEEHHG0BEAFGGFHGEGGHCGFAF00ABFEH0D1AGHHFGHFEEGGCEHHHFHGHCEEGHGG1GEE//>FHHCE1?//<BEFFFFH2DH1<FF0<FF?<CB/FFGDBGHECC<?DF/<.>@CCHHHHHF?G/=G-:E?.::/;CC0CBGB/.-.;9AE.-.;CFFBGE0B09F900;-A-9FFFBB---;EB/B///9//9/9-999/9/-;9-;/9B//9/;
@M05620:37:000000000-D9766:1:1101:9284:12475 1:N:0:67
CCACTTCGGCTCATCTCCAGGCAGATCGGACGAGCACACGACTGACCTCCAGTCACGAATTCGTATCTCGTATTCCGTCTTCTGCTTGCAAAAAAAAATGATCCTACCTTATGCTAACCGTAAGGAAAATCTCCTAGCAGACTACAAGGTAGTAAAACACATTATTAAACAAGTGCAAAAAAGTCAGGCAATTACGCTTTAGCCCTCTTGTGAACACAATTGACCAATTCTCAGCCTTTGTCATTATCACT
+
>A11>D11AAAABAF31AF1B0B0AB1BEE0A/AAEHHF?/AAAGF0G1A01D111A//BG1?00B>2BFB/012B>100/221111BFBFH0////<01BF1BD2C011B111@22@0>/<?01<0?01?1?FDHB111F0<1<FGF.111>>10=0<<.00000=0DDGH/0;0;0;/.:.0;:0//..;0;F.;;A.C00/9/;/0C0C0;09/-9;B//9;9-;FBF9//;/;B//9///:9FF/;/
@M05620:37:000000000-D9766:1:1101:12826:12479 1:N:0:67
AGTGCCAGCTCTCAATCGCACAGGGGACCCAGGGCCTGGCCCCTCCATCCAGAAAACCTATGACCTCACCCGCTACCTGGAGCACCAACTCCGCAGCTTGGCTGGCGTAGGAATCTGGGAGTTGGGGAGGAGTGAGGAGTTGGGGAAAGACAGTCCTAACCGTGGAGGGTTCTGGTAAATGATGGGGTGAGGAGGGGCTCTTTGGCTCCCACCAGTCCCCCTGTCTGGTCTATCTCCTGCCCTTAGATCGG
+
CCABCFFFCFFFGGGGGGGGGGHHGGGGGGHHGGGGGGHHHHGHGGHHHHHHGHFHHGHHHHGHHHHHHHHGGGGGHHHHHHHHHHHHGHHHGGGGGHHHGHHGGGGGGGGHHHHHHHHCFEHHHGGGGGGGHHHHHHGHHHHGGGGHHHHHHHHHHHHHHGGHGGHGGDGGGGGBFGGGGGGGGGGFGFGGGGGFFFFFFFFFFFFFFFFFFFFFFFFFFFFFFFFFFFFFFFFFFFFFFFFFFFFFFFF
@M05620:37:000000000-D9766:1:1101:8339:12498 1:N:0:67
GAGGCTGCTTTGGAAGAAACTCATAGATTACTGCAACAGTTCCCCCTGGACCTGGAAAAGTTTCTTGCCTGGCTTACAGAAGCTGAAACAACTGCCAATGGGATGCTACCCGTAAGGAAAGGCTCCTAGAAGACTCCAAGGGAGTAAAAGAGCTGATGAAACAATGGCAAGTAAGTCAGGCATTTCCGCTTTAGCACTCTTGTGGATCCAATTGAACAATTCTCAGCGTTTGTACTTGTAACTGACAAGCC
+
A?AAB>CACFFFGGGG4EGGGGFHFGHF6AGHHHHBCFGGGHHEHGGFEEGHHHFHBGBFGHHHGHFHHFHGHHHHHFGEHHHGGHFHHFHHHFHHCGHHHH2BFGHHHHHEE@ECGFHFCAF3GGHHHDGBEHHGHHHHGGGG?FGGH1FHG1FDGHEFHHGHHDFFF1??FGDGGH<0FCGG>GFEFGAFFGFHH<CGFGGHDHG0CGHGGGFHHHHHHGGHHCFE9C-A/;FBFF;CBFGFFFGF?.9
@M05620:37:000000000-D9766:1:1101:18469:12503 1:N:0:67
GAGGCTGCTTTGGAAGAAACTCATAGATTACTGCAACAGTTCCCCCTGGACCTGGAAAAGTTTCTTGCCTGGCTTACAGAAGCTGAAACAACTGCCAATGGGATGCTACCCGTAAGGAAAGGCTCCTAGAAGACTCCAAGGGAGTAAAAGAGCTGATGAAACAATGGCAAGTAAGTCAGGCATTTCCGCTTTAGCACTCTTGTGGATCCAATTGAACAATTCTCAGCATTTGTACTTGTAACTGACAAGCC
+
AAACCBFCFFFFGGGGGGGGFGDGFHHHHGHFHHFEGFGHHHHHHGGGHHFHHHGHHHBGGGHHHHHHHHHHHHHHHHHGHHHHHHHHHHHHHHHHHHHHHHHHGHHFHHHGG?FHHGHGGFHHHGHHHGHHGHHHHFHHGGEGGFHFHHGHHHHFHHHHHGG/GHFHHGGHEDFFGHGGHEHHHHHGGGGGHHHHHHFHHHHHGHHHHFGHHHGHHHHHHHHHHHHHHGGGGGGGGGGG0FFGGFGFFGG
@M05620:37:000000000-D9766:1:1101:19539:12517 1:N:0:67
TAGGCTGCTTTGGAAGAAACTCATAGATTACTGCCACAGTTCCCCCTGGACCTGGAACAGTTTCTTGCCTGGCTTACAGAAGCTGAAACAACTGCCAATGGGATGCTACCCGTAAGGAAAGGCTCCTAGAAGACTCCAAGGGAGTAAAAGAGCTGATGAAACCATGGCAAGTAAGTCAGGCATTTCCGCTTTAGCACTCTTGTGGATCCAATTGAACAATTCTCAGCATTTGTACTTGTAACTGACAAGCC
+
11AAABFAFFDFGGGG11FGBA133BAD311FGH0AGAFAFAGDCE0BABB0A00AB10BA22DAD11BFDCGHH1B1BAGCHBFGGG@>BG1EGF11FGFF0FFHHHHGFGGG/FG1GHHHHHHGHHHGHHHHHHHFHHGGAEEFHGDGEHHFHFHHHHFH0?GHHHHGGHEHHGHHGHHHHHHHHGG?FGHGHHHHGHHGHHG0<GHFHHHHF0CCHHGHHHHHHBFFFFFGGGGGFFFGGGGGFBFGG
@M05620:37:000000000-D9766:1:1101:18479:12519 1:N:0:67
GAGGCTGCTTTGGAAGAACCTCATAGATTACTGCAACAGTTCCCCCTTGACCTGGAAAAGTTTCTTGCCTGGCTTACAGAAGCTGAAACACCTGCCAATGGGATGCTACCCGTAAGGAAAGGCTCCTAGAAGACTCCAAGGGAGTAAAAGAGCTGATGAAAAAATGGCAAGTAAGTCAAGCATTTCCGCTTTAGCACTCTTGTGGATCCAATTGAACAATTCTCAGCATTTGAACTTTTAACTGACAAGCC
+
>3AA>>F>BBB4GBBBGGFGGGHHHGHDBFBFF54B3BADFD5BBAA2ABBBDFAF3323BDFFGFHBBBFBEGHBBBFGHHCFGFBFFEBEHHH1FGHH312B?BF@FGGEEC1B33EGF?EBBFGF4GH3?BF3F??B?EAA/??DB3/2<2@2F>2@>2@<?11??F/1<F1<1F11<0<1111..<<CD=DDF0<BGH<<A0<:CGFC0:;0CC::C;0000;BFBFF0;;0C00900F0FFBFF:A
@M05620:37:000000000-D9766:1:1101:2186:12532 1:N:0:67
GAGGCTGCTTTGGAAGAAACTCATAGATTACTGCAACAGTTCCCCCTGGACCTGGAAAAGTTTCTTGCCTGGCTTACAGAAGCTGAAACAACTGCCAATGGGATGCTACCCGTAAGGAAAGGCTCCTAGCAGACTCCAAGGGAGTAAAAGAGCTGATGAAACAATGGCAAGTAAGTCAGGCATTTCCGCTTTAGCACTCTTGTGGATCCAATTGAACAATTCTCAGCATTTGTACTTGTAACTGACAAGCC
+
AAAAAAFAFFFFBGFFAFA1B1AFFH1FD1BGHBG1FGHFFGAABFGGHFHHFHHCFHFH1AFHHHGHHHHAEGGHHDGGCHHHFGH1G0B?10BFB1CGHGFGGHGHHHGCGGGHGHHHHGHHHGHGH1DFHHHHHHHHGGHG?FGFFHGHHHHHHHGHHHGFHHHHHFGHHFHHHHFGGGHHHHGEGGGGHHHHHHGHHHHHGHGGHHHHHGHFGHEHHHHHHGHHGGFFBCBFFFFGFGGFBFFFGGG
@M05620:37:000000000-D9766:1:1101:23761:12538 1:N:0:67
AGTGCCAGCTCTCAATCGCACAGGGGACCCAGGGCCTGGCCCCTCCATCCAGAAAACCTATGACCTCACCCGCTACCTGGAGCACCAACTCCGCAGCTTGGCTGGGACCTATGTGAGTATCCAGCGTAGGAATCTGGGAGTTGGGGAGGAGTGAGGAGTTGGGGAAAGACAGTCCTAACCGTGGAGGGTTCTGGTAAATGATGGGGTGAGGAGGGGCTCTTTGGCTCCCACCAGTCCCCCTGTCTGGTCTA
+
BCABCFFFCFFFGGGGGGGGGGHGGGGGGGHHGGGGGGHHHHGHGGHHHHHHHHHHHGHHHHHHHHHHHHHGGFGGHHHHHHHHHHHHGHHHGGGGGHHHGHHGGGHHGHHHHHHHHHHHHHHHHGGGGGHHHHHHHHHGGHHHGGGGGGGHHGHHHGHHHHGGGGHHHHHHHHHHHHHHGGGGGGGG;AFFGGCGGGGGHHGGGGFFFFFFFFFFFFFFFFFFFFFFFFFFFFFFFFFFFFFFFFFFFFF
@M05620:37:000000000-D9766:1:1101:20426:12540 1:N:0:67
AGTGCCAGCTCTCAATCGCACAGGGGACCCAGGGCCTGGCCCCTCCATCCAGAAAACCTATGACCTCACCCGCTACCTGGAGCACCAACTCCGCAGCTTGGCTGGGACCTATGTGAGTATCCAGCGTAGGAATCTGGGAGTTGGGGAGGAGTGAGGAGTTGGGGAAAGACAGTCCTAACCGTGGAGGGTTCTGGTAAATGATGGGGTGAGGAGGGGCTCTTTGGCTCCCACCAGTCCCCCTGTCTGGTCTA
+
BCABBFFFDFFFGGGGGGGGGGHHGGGGGGHHGGGGGGHHHHGHGGHHHHHHHHHHHGHHHHHHHHHHHHHGGEFGHHHHFHHHHHHHGHHHGGGGGHHHGH3/?E0GGHHHH?GHHH3FFD322B?//?G22F1?1FCFF0=?C-.<C..0.<0.<CH/DCEG.A../:/;;G0GBG/:CEFA..CD...:C0C:00CF0C0;AA.-..;0..;9;C.B0;FFB00A./.;..0;FF..-A000:BB;0;
@M05620:37:000000000-D9766:1:1101:19223:12566 1:N:0:67
GAGGCTGCTTTGGAAGAAACTCATAGATTACTGCAACAGTTCCCCCTGGACCTGGAAAAGTTTCTTGCCTGGCTTACAGAAGCTGAAACAACTGCCAATGGGATGCTACCCGTAAGGAAAGGCTCCTAGAAGACTCCAAGGGAGTAAAAGAGCTGATGAAACAATGGCAAGTAAGTCAGGCATTTCCGCTTTAGCACTCTTGTGGATCCAATTGAACAATTCTCAGCATTTGTACTTGTAACTGACAAGCC
+
BBBBABFAFFFFGFAFGG4BGGHHHHHGHHHGHE4GFHHHHGHHHGGFEFGHHHGFFDFFFGGHHHHFGHHHHHHEGHHHHHHHHGFHHH1FHHHGHHHHGGGHFFHHHGHGGGGHFGGGHHHHHGHHHHHEEFGFHHHHEGHGCFGHHGGHGHHHHGHHG@FGFHHGHHGHHGH@GHBGHHHHHHGGFGGGH0B<GHBGHFGCADGHHHHGFHFFFHHHHHGHHHEHHGGGFFGGG0CFGGGGGGGGGGG
@M05620:37:000000000-D9766:1:1101:4671:12579 1:N:0:67
GAGGCTGCTTTGGAAGAAACTCATAGATTACTGCAACAGTTCCCCCTGGACCTGGAAAAGTTTCTTGCCTGGCTTACAGAAGCTGAAACAACTGCCAATGGGATGCTACCCGTAAGGAAAGGCTCCTAGAAGACTCCAAGGGAGTAAAAGAGCTGATGAAACAATGGCAAGTAAGTCAGGCATTTCCGCTTTAGCACTCTTGTGGATCCAATTGAACAATTCTCAGCATTTGTACTTGTAACTGACAAGCC
+
BAABABFBFFFFGFGGGGGGGGHHHFHGHGHHHHGHHHHHHHHHHGGGHHHHHHGGADCHHHHHHHHHHHHGHHHGHHGHHHHHHGGHHHHHHHHHHHHHHH2BFHHHHHHEGGGHGFFHHHHGHGHHH3F3FGHGHHHHGGHG?BGHHFGHHHHGHHHHHHHHHGHGG1FFGHHGHH?>FHHHBGGDGGEFFHHHH<FHHFDHGHGFHGHHHCGHFHHHHHGHHCGFGGBF;CFGGGGGGGGGBFGGGGG
@M05620:37:000000000-D9766:1:1101:20759:12586 1:N:0:67
GAGGCTGCTTTGGAAGAAACTCATAGATTACTGCAACAGTTCCCCCTGGACCTGGAAAAGTTTCTTGCCTGGCTTACAGAAGCTGAAACAACTGCCAATGGGATGCTACCCGTAAGGAAAGGCTCCTAGAAGACTCCAAGGGAGTAAAAGAGCTGATGAAACCATGGCAAGTAAGTCAGGCATTTCCGCTTTAGCACTCTTGTCGATCCAATTGAACAATTCTCAGCATTTGTACTTTTAAATGACAAGCC
+
AAABBAFAFFFFGGGGGGFGGGFHHGHHHHGHHH4FFFFFGHHHHGGGHFHHHHHFHG2FFHHHHHHHHHHHHHHGHHHHHHHHHHHHHH1?3FDGGF3GGHEC1FGB3BBE>EAGFEF?00FGGEFGHEGHH3FGHFED/<F/?2?33BFGHGFFHFGH220??GHFH?FGD1F1?<1FG.GFHHD.>E.<DDHGHHHHHE=0.<=:EHHHB000:0:GFHG00CBFGGBFCF00C0;C000;BFBCFEE
@M05620:37:000000000-D9766:1:1101:7284:12601 1:N:0:67
GAGGCTGCTTTGGAAGAAACTCATAGATTACTGCAACAGTTCCCCCTGGACCTGGAAAAGTTTCTTGCCTGGCTTACAGAAGCTGAAACAACTGCCAATGGGATGCTACCCGTAAGGAAAGGCTCCTAGAAGACTCCAAGGGAGTAAAAGAGCTGATGAAACAATGGCAAGTAAGTCAGGCATTTCCGCTTTAGCACTCTTGTGGATCCAATTGAACAATTCTCAGCATTTGTACTTGTAACTGACAAGCC
+
BBBBBBFBFFFFGGGGGGGGGGHHHHHHHHHHHHHHFHHHHHHHHGGGHHHHHHHHHGHHGHHHHHHHHHHHHHHHHHHHHHHHHHHHHHHHHHHHHHHHHH2GFHHHHHHGGGGHHHHHHGHHHGHHHFHHHHHHHHHHGGHG?GHHHHGHHHHHHHHHHHHHHHHHHFFGGHHHHHFHGHHHHHHGGGDGHHHHHHGHHHHHGHHHHHHHHHHHGHHHHHHHHFHHHGGGCFGGGGGFFGGGFGGGGGG
@M05620:37:000000000-D9766:1:1101:13450:12607 1:N:0:67
AGTGCCAGCTCTCAATCGCACAGGGGACCCAGGGCCTGGCCCCTCCATCCAGAAAACCTATGACCTCACCCGCTACCTGGAGCACCAACTCCGCAGCTTGGCTGGGACCTATGTGAGTATCCAGCGTAGGAATCTGGGAGTTGGGGAGGAGTGAGGAGTTGGGGAAAGACAGTCCTAACCGTGGAGGGTTCTGGTAAATGATGGGGTGAGGAGGGGCTCTTTGGCTCCCACCAGTCCCCCTGTCTGGTCTA
+
ACABCFFFDFFFGGGGGGGGGGHHGGGGGGHHGGGGGGHHHHGHGGHHHHHHHHHHHGHHHGHHHHHHHHHGGGGGHHHHHHHHHHHHGHHHGGGGGHHHGHHGG?FHGHHHHHHHHHHHHHHHHGGFGFHFHHHHHHHGGHHHGGGGGDGHHGHHGGHGHFFGGGHHHHHHHHHHHGEHGGEGGGGG:FGGGGFGGGGFGGGGGGFFFFFFFFFFFFFFFFFFFFFFFFFFFFFFFFFFFEFFFBFFFFB
@M05620:37:000000000-D9766:1:1101:3470:12617 1:N:0:67
AGTGCCAGCTCTCAATCGCACAGGGGACCCAGGGCCTGGCCCCTCCATCCAGAAAACCTATGACCTCACCCGCTACCTGGAGCACCAACTCCGCAGCTTGGCTGGGACCTATGTGAGTATCCAGCGTAGGAATCTGGGGGTTGGGGAGGAGTGAGGAGTTGGGGAAAGACAGTCCTAACCGTGGAGGGTTATGGTAAATGATGGGGTGAGGAGGGGCTCTTTGGCTCCCACCAGTCCCCCTGTCTGGTCTA
+
>>3>AD5BACCDGGGFGEFGEEFHCGGE2EEGFAAA2AGCFGGHGGEHFGFD33AFGE33BG5DFFFFHHHGGG?EGGHEHHHFF1FFEFGHEEGE>BGHGFFF//EGAFFHF?DFGFFHHHHH0B?E<BFG11GGHF/><@@@@@.<@.<=GHFC<.:CHH-;C.C.;C/;09;FGGGF-;EBEEG@;:.BBFBFFFFFFFFFEAABFAA9.:>B?@EFFFBF9BFEFFFFFF/;;99.@9BFFBB/FFF
@M05620:37:000000000-D9766:1:1101:23024:12623 1:N:0:67
AGTGCCAGCTCTCAATCGCACAGGGGACCCAGGGCCTGGCCCCTCCATCCAGAAAACCTATGACCTCACCCGCTACCTGGAGCACCAACTCCGCAGCTTGGCTGGGACCTATGTGAGTATCCAGCGTAGGAATCTGGGAGTTGGGGAGGAGTGAGGAGTTGGGGAAAGACAGTCCTAACCGTGGAGGGTTCTGGTAAATGATGGGGTGAGGAGGGGCTCTTTGGCTCCCACCAGTCCCCCTGTCTGGTCTA
+
AAAAA1BBAF1BFGGGGEFG1EFECGGEGCFHGCEAFAH0FHGHGGCEGHHFHFHHHGHCGHHHFHHFHHHGGGCGHHHHHGHAFHHHGFGHGGEGGFHHGHFGGGHHGHHHHHEHHHHHHHHHHGECGGHHFHHHHHHGGHHHGGGGGGGHHHHGHGGCH<CGGGHHHHHHHHHHHHHHGCGGGGGGAFGGGGFGGGGGGGGGGBF@FFFFFF@@@@FFFFBFFFFFFFFFFFFFFFFB@FFFFFFFFFF
@M05620:37:000000000-D9766:1:1101:23161:12627 1:N:0:67
GAGGCTGCTTTGGAAGAAACTCATAGATTACTGCAACAGTTCCCCCTGGACCTGGAAAAGTTTCTTGCCTGGCTTAAAGAAGCTGAAACAACTGCCAATGGGCTGCTACCCGTAAGGCAAGGCTCCTAGAAGACTCCAAGGGAGCAAAAGAGCTGATCAAACAATGGCAAGTAAGTCAGGCATTTCCGCTTTAGCACTCTTGTGGCTCCAATTGAACAATTCCCAGCATTTGTACTTGTAACTGACAAGCC
+
AAAB>AFAFBFDGCBFGGFFGGHHHFGHHHGFFHBFGHGHHEFGB?AFFGFGHHGGB3ABFGHFHHHBBEFFBFH35DDGHH@GH33GBFCGHHHHHHHHB11B>?B4FFFEEEE0?3BBFEFBB?3BDBG3BBBBFFCGEFED/CCFG@/@=DF2F2@2???C=?G?F=?1?=G=>F1<>F<>>=F.C.<C0<=0D</DD0=<..:0::C0;<;C:CCCC00;9;9/0;09;;;FG0099F099;FGCEE
@M05620:37:000000000-D9766:1:1101:5425:12658 1:N:0:67
GAGGCTGCTTTGGAAGAAACTCATAGATTACTGCAACAGTTCCCCCTGGACCTGGAAAAGTTTCTTGCCTGGCTTACAGAAGCTGAAACAACTGCCAATGGGCTTCTACCCGTAAGGAAAGGCTCCTAGAAGACTCCAAGGGAGTAAAAGAGCTGATGAAACAATGGCAAGTAAGTCAGGCATTTCCGCTTTAGCACTCTTGTGGATCCAATTGAACAATTCTCACCATTTGTACTTGTAACTGACAAGCC
+
>>A>AAFBFFFFGGGG4FGFGGEGHHHFD5FDDFF4GHHHHHFHGGGGHBFGHHGHFGHHHGHHHHHHHHHFHHHGHHGGHHGHHHBGGHHHHHHHFHHHHEBB1BFGHHH1>EEB333?BAEG0?GGEFG3BGHHHCCB//GG/BFGG3<2F2CBB@FF2FGHF?<?<???DGHF11??FGH11<1><.<<D<0GHHGHF0DGE0<GGCCCGHHH00CCC0:<C0.:0;00;CFB009;9FGGGGGGF?E
@M05620:37:000000000-D9766:1:1101:18559:12669 1:N:0:67
GAGGCTGCTTTGGAAGAAACTCATAGATTACTGCAACAGTTCCCCCTGGACCTGGAAAAGTTTCTTGCCTGGCTTACAGAAGCTGAAACAACTGCCAATGGGATGCTACCCGTAAGGAAAGGCTCCTAGAAGACTCCAAGGGAGTAAAAGAGCTGATGAAACAATGGCGAGTAAGTCAGGCATTTCCGCTTTAGCACTCTTGTGGATCCAATTGAACAATTCTCAGCATTTGTACTTGTAACTGACAAGCC
+
?AABBAFAFFFFGGGGGGCGGGDHFHHHHGHHHHGGFFGFHHHHHGGFGCGHHHHFHF2BBFHHHHHHHHHHHHHGHHHGHHHFHHHHHH?FGHHHHHHHHF2FGHHHHHHGGC1BG?GFHHHHHGHHHFHHGHHHHFHHGGAFF2GGDHFHHHHDGHHHFHH/GHCGFAFFCBGGHHHGHAHHHHHGGGGGHHHHHHHHHHHCE0CGHGHHHH0;C0GGGGGGFGGBFGGGFGGFGFBFFFGGGGGBFGG
@M05620:37:000000000-D9766:1:1101:24766:12695 1:N:0:67
GAGGCTGCTTTGGAAGAAACTCATAGATTACTGCAACAGTTCCCCCTGGACCTGGAAAAGTTTCTTGCCTGGCTTACAGAAGCTGAAACAACTGCCAATGGGATGCTACCCGTAAGGAAAGGCTCCTAGAAGACTCCAAGGGAGTAAAAGAGCTGATGAAACCATGGCAAGTAAGTCAGGCATTTCCGCTTTAGCACTCTTGTGGATCCAATTGAACAATTCTCAGCATTTGTACTTGTAACTGACAAGCC
+
A3AABAFBFFFFGGGGCGGGGGHFHGGHHFHHHHGGGGGDGHHHHGGGHGHHHHHFHH2FFGHHGGHHHHHHHHHHHHHHHHHHHHGHHGHHHHHHHGHHHH2BFHHGHHHGFGEHHEHHHHHHHGHHHHHHHHHHHGHHGGGGCCHH3GFHHHHFHHHHHH0GHHHHHGGHGHG?GGGHGHFHHHHGGDGGFHHHHHHHHHGHGFHHHHHHHHGHGHFGHFFHHGHGGGFGCFGGGGFFCFGGGGGGFGG
@M05620:37:000000000-D9766:1:1101:23280:12709 1:N:0:67
AGTGCCAGCTCTCAATCGCACAGGGGACCCAGGGCCTGGCCCCTCCATCCAGAAAACCTATGACCTCACCCGCTACCTGGAGCACCAACTCCGCAGCTTGGCTGGCGTCGGCCTGTGGGCTTTGGGGAGGAGTGCGGCATTGGGGCACGACCGTCCTGATCGTGGAGGGTTCTGCTAACTGCTGGGGTGCGGCGGGGCTCTTTGGGTCCCCCCCGTCCCCCTGTCTGGTCTCTCTCCCTCCGTTAGGTCGG
+
ABABBFF4>FFFGGGGGGGGGGHHGGGGGGHHGAEGCFHHHHGHGGHHHHHHHGHHHGHHHHHHHHHHHHHGGEFGHHHHFHHHHHHHGHHHGGGGGHHHGHHGE/</<BB//?/@@2//0<??CFCGGGDDHGEGG--<<0CGGAC.AD@-A.:99009;;;CAD?E-..9C:/;BF/9F/9BBDF:@.@>-;--:@D.:FBFF;;9AA..@-;:A.;:DDF9BFF/:/B///;FF//;9.;/.A/;B@@
@M05620:37:000000000-D9766:1:1101:11908:12710 1:N:0:67
GAGGCTGCTTTGGAAGAAACTCATAGATTACTGCAACAGTTCCCCCTGGACCTGGAAAAGTTTCTTGCCTGGCTTACAGAAGCTGAAACAACTGCCAATGGGATGCTACCCGTAAGGAAAGGCTCCTAGAAGACTCCAAGGGAGTAAAAGAGCTGATGAAACAATGGCAAGTAAGTCAGGCATTTCCGCTTTAGCACTCTTGTGGATCCAATTGAACAATTCTCAGCATTTGTACTTGTAACTGACAAGCC
+
AAAACAFBFFFFGGGGGGGGGGHHHHHHHHHHGHGHHHFFGHHHHGGGHCGHHHHHHB2FFHHHHHHHHHHHHHHGGHHHHHHHHFFHGGHHHHHHHGHHHHHHGHHHHHHGGGGHHHH3GHHHHGHHHFHHHHHHHFHHGGHGFBHGHHGHHHHDHHGHFHHHHHHHHBFHHHHHHHHHHHHHHHHGGGGGHHHHHHHHHHHHGHHHHGHHHHHHHHGHHHHHHHHHHGGGGGGGGGGGFGGGGGGBFGG
@M05620:37:000000000-D9766:1:1101:11926:12711 1:N:0:67
GAGGCTGCTTTGGAAGAAACTCATAGATTACTGCAACAGTTCCCCCTGGACCTGGAAAAGTTTCTTGCCTGGCTTACAGAAGCTGAAACAACTGCCAATGGGATGCTACCCGTAAGGAAAGGCTCCTAGAAGACTCCAAGGGAGTAAAAGAGCTGATGAAACAATGGCAAGTAAGTCAGGCATTTCCGCTTTAGCACTCTTGTGGATCCAATTGAACAATTCTCAGCATTTGTACTTGTAACTGACAAGCC
+
AAAAAAFBFFFFGFGGCGFBFGBGHGGFHFHHFFG4CGHHHHHHHGGGGHHHHHGHGHHHHHHHHHHHHHHFHHHFHHGGHHFHHHBGFGFGHHHHGHHHHHFGEGHHHHHGG?FGFHHHFGHBGFFEFFHFGHHFHHCDFGGG?GFFFBFH2@FGHGDGH@FFFGHHGBFFDGH<FD?FFHED1G>EEDGG0=<GH0CDHF=GDHC<G0G::0;CFFGHHGHHHGGHFFFF;;FFFEBCBFGFBFGGFGG
@M05620:37:000000000-D9766:1:1101:11914:12729 1:N:0:67
GAGGCTGCTTTGGAAGAAACTCATAGATTACTGCAACAGTTCCCCCTGGACCTGGAAAAGTTTCTTGCCTGGCTTACAGAAGCTGAAACAACTGCCAATGGGATGCTACCCGTAAGGAAAGGCTCCTAGAAGACTCCAAGGGAGTAAAAGAGCTGATGAAACAATGGCAAGTAAGTCAGGCATTTCCGCTTTAGCACTCTTGTGGATCCAATTGAACAATTCTCAGCATTTGTACTTGTAACTGACAAGCC
+
BABBBBFBFFFFGGGGGGGGGCGFHFF66DA5FGDGGHHHGFHCFA2FCBGG222AAB2BB55DDFABFA3A1FB33FFFH3FHFG3FFFAF3GH3E3GH312@BF3FGG1A>EGHEGGGHAGFHGFDGHGFGHGGHHHDFGHACF3GHFFHGFFGEGFHHGFHFHHGF1/GFGH1<<1GHHFGHHE.EDD<D=G0DHHHHFHCDHHHHHHEHEHF0CCCCGHF0=FGHGGG;CGEFFFFFFFGGGBF.EC
@M05620:37:000000000-D9766:1:1101:25846:12757 1:N:0:67
AGTGCCAGCTCTCCATCGCACAGGGGACCCAGGGCCTGGCCCCTCCATCCAGAAAACCTATGACCTCACCCGCTACCTGGCGCACCCACTCCGCAGCTTGGCTGGGACCTATGTGAGTATCCAGCGTAGGAATCTGGGCGTTGGGGAGGAGTGCGGAGTTGGGGAAAGCCAGTCCTAACCGTGGAGGGTTCTGGTAAATGATGGGGTGAGGAGGGGCTCTTTGGCTCCCACCAGTCCCCCTGTCTGGTCTA
+
>>>>>DF11CFFG1GGGF1EEEHHG0BAA0BFB0BB/BFHEGGCEGH1FGFGBGH0FEFCBFDGHDGHHFH/>>EEHHGG0>EEGG//?F0>EEC<>FBBAG1?EEG0CGBHGD2@@FGHHH2GF/??CFGHGHHHFH/ACGGGGG.@C.<<G0=@-AE/C/AA...;/;9FFGGGBFGGGGE@.;C@BFFFFFBFFFFFFFF/EFB@FFF/BF-@@@FFFFFF/;FFFFFFFFFFFFFF@FFFFFFFFEB
@M05620:37:000000000-D9766:1:1101:10545:12763 1:N:0:67
GAGGCTGCTTTGGAAGAAACTCATAGATTCCTGCACCAGTTCCCCCTGGACCTGGAAAAGTTTCTTGCCTGGCTTACAGAAGCTGAAACAACTGCCCATGGGATGCTACCCGTAAGGAAAGGCTCCTAGAAGACTCCAAGGGAGTAAAAGAGCTGATGAAACAATGGCAAGTAAGTCAGGCATTTCCGCTTTAGCACTCTTGTGGATCCAATTGAACAATTCTCAGCATTTGTACTTGTAACTGACAAGCC
+
>>AAAAFBFFFFGGGC4BABFFADAFHGG5GFHHG4FFBBFHHHHGEFA2BGHHFGFBBGHHHHFGGHHHHHHHF3FGHFHHHGGFFHHFFHHHEG1BFGHGBGGGHFGHFEEEEAGHGHGHHGGGHHHGGGHHHHHBFGFGCE?C?BFFFFHGHHHHGHHGHFHHCGC?F?D1GGGF=<FEFHDGHGGGDGHHHHHGHHFFHHGFGGHFGHHCGGHHFHH0GHH0CGGGGFFFGGFFFF0FGGFGFBFGG
@M05620:37:000000000-D9766:1:1101:3749:12773 1:N:0:67
GAGGCTGCTTTGGAAGAAACTCATAGATTACTGCAACAGTTCCCCCTGGACCTGGAAAAGTTTCTTGCCTGGCTTACAGAAGCTGAAACAACTGCCAATGGGCTGCTACCCGTAAGGAAAGGCTCCTAGAAGACTCCAAGGGAGTAAAAGAGCTGATGAAACAATGGCAAGTAAGTCAGGCATTTCCGCTTTAGCACTCTTGTGGATCCAATTGAACAATTCTCAGCATTTGTACTTGTAACTGACAAGCC
+
BBBBBBFBFFFFGGGGGGGGGFHAFGAFGHHHHHHHHHHHGHHHHGGGH2GHHGH2BGGHAHHHHDGHHHHGGEGHHHGHHHFHHGGHH3GGHHHHCGFGHF1B1?GHHHHDFGGHHGHHHGGFHGHHHFHFGGHHHHHHGGHG?FHHH@FHEDGHHFHHHHHHFFHHCCFFGHHGHF>>FGHHFHFEFGGGHGHHHGFHHDDHDBCGGGHGGCFHHHHHHFGHF0;CBFFF0CFGGGGGGGGFCFGFGEE
@M05620:37:000000000-D9766:1:1101:7547:12773 1:N:0:67
GAGGCTGCTTTGGAAGAAACTCATAGATTACTGCAACAGTTCCCCCTGGACCTGGAAAAGTTTCTTGCCTGTCGTACATACTCTGACCCTACAGGACGCGTCCTATAAGGTCCTACTCCTCAGGAAATGCACAGGGATCCACGAAAGGGTGTCAACCAGGCGAGTAAATCCTGCCTTTACAGTTTGGCACTCGTGTGGCACCAATTGCGAGGATCTCAGCCATTGACTTTTAGCCTGACCACCCAGGACCA
+
>>>AAAFBFFFFGCGGAGGGGGFGGHHHH5FFHHG4FGHHHHHHHGGGH2FGGGFGHFFHHHHHHHHHH5BFEEB1AE5DB5@DD55B23B?333B1//>>EG144BB43B3B3433B3G23333BB3BB?332///2/222//?//0/0?/1@<10<///->--0>11=/=</.00000=0=<00<;;0//....:../0;;.;000.9---;;00;9//.00000000///:/;9.//;...;...;..
@M05620:37:000000000-D9766:1:1101:4984:12775 1:N:0:67
AGTCCCAGCTCTCCATCGCACAGGGTACCCAGTGCCTGGCCCCTCCATCCAGAAAACCTATGACCTCACCCGCAACCTGGCGCACCCCCTCAGCAGCTTGGCTGGGACCTATGTGCGTATCCAGCGTAGGAATCTGGGCGTTGGGGCGGCGTGCGGCGTTGGGGACAGCCAGTCCTAACCGTGGAGGGCTCTGGTAAATGATGGGGTGAGGAGGGGCTCTTTGGCTCCCACCAGTCCCCCTGTCTGGTCTA
+
>>>1>B@1BCFFGGGF1AA1A0GEG001A1BA11B11BFGGHGEGGF1EBBFD0G0BEF11BAGH1BBGEFA>/>>FC0B0>BEEGG>>E/0>F100B1B<FHGGGHHFHCDFGG2</?EHHD@GCG/>C11?FGGBG/ACCGGGC.@C-;@AAA@-@9@@F@?---;-9-9BFFFF9FF@9A@-:-@-AEFFFFFFFFFFFFFF-;@?FFBBA@-;@EBBFF/FFF-A-AFAFFFFFFF@FFFFFFFFFB
@M05620:37:000000000-D9766:1:1101:14546:12777 1:N:0:67
GAGGCTGCTTTGGAAGAAACTCATAGATTACTGCAACAGTTCCCCCTGGACCTGGAAAAGTTTCTTGCCTGGCTTACAGAAGCTGAAACAACTGCCAATGGGATGCTACCCGTAAGGAAAGGCTCCTAGAAGACTCCAAGGGAGTAAAAGAGCTGATGAAACAATGGCAAGTAAGTCAGGCATTTCCGCTTTAGCACTCTTGTGGATCCAATTGAACAATTCTCAGCATTTGTACTTGTAACTGACAAGCC
+
3>ABBBFBFFFFGGGGGGGGGGFHCHHHHHHHHHHHGGGGHHHHHGGGHHHHHHGHHG2FFHHHHHHHHHHHHHHHHHHHHHHHHFHHHHHHHHHHGHHHHHHHGHHHHHHGGGGHHHHHHFHHHGHHHFHHGHHHHGHHGGGGGFHBFHFHHHHHHHHHHHHEHHHHHBFHFHHGHHHHHHHHHHHGGGGGHHHHHHGHHGHHGHHHHHHHHHHHHHHHHHHHHHHHHGGGGGGGGGGGGGGGGGGGGGG
@M05620:37:000000000-D9766:1:1101:24821:12785 1:N:0:67
GAGGCTGCTTTGGAAGAAACTCATAGATTACTGCAACAGTTCCCCCTGGACCTGGAAAAGTTTCTTGCCTGGCTTACAGAAGCTGAAACAACTGCCACTGGGATGCTCCCCGTCAGGAACTCCTCCTAGACGCCTCCCCGGGAGTACACGCGCTGATGACACCCTGGCAAGTCCATCAGGCCTTTCCGCTTTCGCACTCTTGTGGATCCCCTTGAACAATTCTAAGCTTCTGTACTTCTCTATGACCCGCC
+
>>1AAAF>CFDDF1BECGFFFGFGGBGFFHHHFGBGGFG1DGHHHGGF/BGEGFF0BF0BBFGHDHFHHHH/CGH1FF1EGFHFFF@GGGGHHHHHH11BFA01/B11@/?/?>?/010011BB0<01B11<//0/??///////0111?/C-<<<11>11<.<./<C/0<<=D00;0:C/CC:GF0AC..909.9;?CCFF09AFGFF/.;A/0090;99/////;/9/;;F//////://9/9//--99
@M05620:37:000000000-D9766:1:1101:21285:12794 1:N:0:67
GAGGCTGCTTTGGAAGAAACTCATAGATTACTGCAACAGTTCCCCCTGGACCTGGAAAAGTTTCTTGCCTGGCTTACAGAAGCTGAAACACCTGCCAATGGGATGCTACCCGTAAGGAAAGGCTCCTAGAAGACTCCAAGGGAGTAAAAGAGCTGATGAAACAATGGCAAGTAAGTCAGGCATTTCCGCTTTAGCACTCTTGTGGATCCAATTGAACAATTCTCAGCATTTGTACTTGTAACTGACAAGCC
+
B?ABBAFAFFFFFFGGGGFGGGHHHHHGFHHHHGGHBGHHHGHFHGGFCGFFGGFG3FBFGHHHFHFAFGFGHHHGGGHHHHHHHHHHHH1EHHHGHHHHHG2BFGHGHGHGGGFGHFHHFFHHHGHHGHHHCGHHHFHHGGHG/?FGHFEGGGHFFDGDF2@CDFHEHHGGDGFGGHFGFCFGFGFGGGGGGGGGHHHFH0=GADG0GCGHGHHFFHHHHHGHF0CGFGGG;BFGG0;BFFGEFFFFGFG
@M05620:37:000000000-D9766:1:1101:18905:12817 1:N:0:67
AGTGCCAGCTCTCAATCGCACAGGGGACCCAGGGCCTGGCCCCTCCATCCAGAAAACCTATGACCTCACCCGCTACCTGGAGCACCAACTCCGCAGCTTGGCTGGGACCTATGTTTGAGTCTCCCGCGTAGGAATCTGGGAGTTGGGGAGGAGTGCGGAGTTGGGGACAGACAGTCCTACCCGTGGCGGGTTCTGGTAAATGATGGGGTGAGGAGGGGCTCTTTGGCTCCCACCAGTCCCCCTGTCTGGTC
+
CCCCCFFFCFFFGGGGGGGGGGHHGGGGGGHHGGGGGGHHHHGHGGHHHHHHHHGHHGHHHHHHHHHHHHHGGGGGHGHHGHHHHHHHGHHHGGGGGHHHGHHGGGHHGHHHHHHHHGFH3FGH2CCCC@@D11?GHH1G0>CGHH-C.<A.=/C0-:-@EGHHGAG-;CFF/FFGGGB0;FEEEG-;DF:AFFFF:BBBBFFFFFFFDF9AFBDFADFFFFFFFFFBFEFBFF?A0BFFFFFEFFFFFFF
@M05620:37:000000000-D9766:1:1101:27019:12820 1:N:0:67
AGTGCCAGCTCTCAATCGCACACGGGACCCAGGGCCTGGCCCCTCCATCCAGAAAACCTATGACCTCACCCGCTACCTGGAGCACCAACTCCGCAGCTTGGCTGGGACCTATGTGAGTATCCAGCGTAGGAATCTGGGAGTTGGGGAGGAGTGAGGAGTTGGGGAAAGACAGTCCTAACCGTGGAGGGTTCTGGTAAATGATGGGGTGAGGAGGGGCTCTTTGGCTCCCACCAGTCCCCCTGTCTGGTCTA
+
>AAAADFFBFFFG4BGGAFFEE4AAEEFGGHHGGGEEBFGHHGHGGBGHHGHHBGHHGHHHAGHHGBGHHHGGGFEHHGBGGFEGH1FFGHHGE/EFGHHGHHG/EGHDHHHHHHHHHGHHHHHHG?EFGHFGFHHGGHGEGHHGGGGGGGHGHHHGC<GFHGGEFGHHHHHGHHHHGFGG;;BGGGGCFFGGG0;FGGGGFGBEDFFEFFFFFFFFDFFFFFFB;FEFBFFE9BFF9ADFFFFFFFFFFF
@M05620:37:000000000-D9766:1:1101:17239:12822 1:N:0:67
AGTGCCAGCTCTCAATCGCACAGGGGACCCAGGGCCTGGCCCCTCCATCCAGAAAACCTATGACCTCACCCGCTACCTGGAGCACCAACTCCGCAGCTTGGCTGGGACCTATGTGAGTATCCAGCGTAGGAATCTGGGAGTTGGGGAGGAGTGAGGAGTTGGGGAAAGACAGTCCTAACCGTGGAGGGTTCTGGTAAATGATGGGGTGAGGAGGGGCTCTTTGGCTCCCACCAGTCCCCCTGTCTGGTCTA
+
BBABCFFFCFFFGGGGGGGGGGHHGGGGGGHHGGGGGGHHHHGHGGHHHHHHHHHHHGHHHHHHHHHHHHHGGFGGHHHHGHHHHHHHGHHHGGGGGHHHGHHGGGHHGHHHHHHHHHHHHHHHHGGGGGHHHHHHHHHGGHHHGGGGGGGHHHHHHGHHHHGGGGHHHHHHHHHHHHHHGGGGGGGGGGGGHGGGGGGGGGGGGGFFFFFFFFFFFFFFFFFFFFFFFFFFFFFFFFFFFFFFFFFFFFF
@M05620:37:000000000-D9766:1:1101:23639:12833 1:N:0:67
AGTGCCAGCTCTCAATCGCACAGGGGACCCAGGGCCTGGCCCCTCCATCCAGAAAACCTATGACCTCACCCGCTACCTGGAGCACCAACTCCGCAGCTTGGCTGGGACCTATGTGAGTATCCAGCGTAGGAATCTGGGAGTTGGGGAGGAGTGAGGAGTTGGGGAAAGACAGTCCTAACCGTGGAGGGTTCTGGTAAATGATGGGGTGAGGAGGGGCTCTTTGGCTCCCACCAGTCCCCCTGTCTGGTCTA
+
A3AABFFFBFFFGG5FGFECAGGDFGGFGGHGGGEEGD2AGGGHGGHHHHHDDGHHGE3GGHHHGHHGHHFFGEFGHHHG2BGGFEG1ECBGGGGGGGHFGHHGGAHHGEHHHH3FHDGHHHHHHGEDGGHHEGHFHHHGAFHEC-FCGGGHHGGHHGG/GG?DGGHHHHHHGHHHHHHHGGGGGGGG9A.FFG9FGFGGGGGEFADFFEFFFF;DFCFFFFFEFFF9EFFFEFFFFFFFFEFFFFFFFFF
@M05620:37:000000000-D9766:1:1101:20755:12838 1:N:0:67
GCGGCTGCTTTGGAAGAAACTCATAGATTACTGCCACAGTTCCCCCTGGACCTGGAACCGTTTCTTGCCTGGCTTCCAGAAGCTGAAACAACTGCCACTGGGATGCTACCCGTAAGGAAAGGCTCCTAGAAGACTCCCAGGGAGTCAAAGAGCTGCTGAAACCCTGGCAAGTAAGTCAGGCATTTCCGCTTTAGCACTCTTGTGGATCCAATTGACCAATTCTCAGCATTTGTACTTGTACCTGACAAGCC
+
>1AAA1>>FFB@BBF1A1BBBB1B3DFGH1BGGH0BB0BBAFHHHGAF/0BBFF0BF1/ABEGGDFFBGHHHHGF>FGHFGHHBF1BGG>BFGGHG@1BFGHHHGHHHHHHGG//BGHHCCCGHHGHHHHHHCHHHH/BGGG/?C0@21@0@GHH1FGGH1G0/?GHHH1FH1FFGHHHHHAGHHHHGGGGGEGHHHHHHHHHHGFHHHF0CGH009:EGGGGGGGGGGGGGGGGGGFGG0CCGGGB0;EG
@M05620:37:000000000-D9766:1:1101:26910:12859 1:N:0:67
AGTGCCAGCTCTCAATCGCACAGGGGACCCAGGGCCTGGCCCCTCCATCCAGAAAACCTATGACCTCACCCGCTACCTGGAGCACCAACTCCGCAGCTTGGCTGGGACCTATGTGAGTATCCAGCGTAGGAATCTGGGAGTTGGGGAGGAGTGAGGAGTTGGGGAAAGACAGTCCTAACCGTGGAGGGTTCTGGTAAATGATGGGGTGAGGAGGGGCTCTTTGGCTCCCACCAGTCCCCCTGTCTGGTCTA
+
AAABBFFFCFFFGGGGGGGAEABGFGGFGGGHFGGGGGHHHHGHGGFHHHGHHFHHHGHHHHHHHHHGHHHGGGEFHHHHHGGHHHHHGHHHFFGGGHHHGHHGGGHHGGHHHHHHHHHHHGHHHGEGGGHHHHHHHHHGGHHHGGGGGGGHHHHHHGHHHHGGGGHHHHHHGHHHHHHHGCEGGGGGCFGGGGCFGGGGGGGGGGFFFFFFFFFFFFFFFFFFFFFFFFFFFFFFFFFFFFFFFFFFFFF
@M05620:37:000000000-D9766:1:1101:18844:12860 1:N:0:67
AGTGCCAGCTCTCAATCGCACAGGGGACCCAGGGCCTGGCCCCTCCATCCAGAAAACCTATGACCTCACCCGCTACCTGGAGCACCAACTCCGCAGCTTGGCTGGGACCTATGTGAGTATCCAGCGTAGGAATCTGGGAGTTGGGGAGGAGTGAGGAGTTGGGGAAAGACAGTCCTAACCGTGGAGGGTTCTGGTAAATGATGGGGTGAGGAGGGGCTCTTTGGCTCCCACCAGTCCCCCTGTCTGGTCTA
+
BBABBFFFAFFFGGGGGGEGFGHGGGGGGGHHFEFECFHHHHGHGGHGHFHHHHHHHGHHHHHHHHHHHHHGGFGGHGGHGHHHHHHGGHHHGGGGGHHHGHHGGGHHGHHHHHFHHHHHHHHHHGDGGGHHHHHHHHHGGHHHGGEGGGGHHHHHHGHHHFGGGGHHHHHHHHHHHHHHGGGGGGGGEGGGGGFGGGGGGGGGGGFFFFFFFFFFFFFFFFFFFFFFFFFFFFFFFFFFFFFFFFFFFFF
@M05620:37:000000000-D9766:1:1101:19923:12879 1:N:0:67
AGTGCCAGCTCTCAATCGCACAGGGGACCCAGGGCCTGGCCCCTCCATCCAGAAAACCTATGACCTCACCCGCTACCTGGAGCACCAACTCCGCAGCTTGGCTGGGACCTATGTGAGTATCCAGCGTAGGAATCTGGGAGTTGGGGAGGAGTGAGGAGTTGGGGAAAGACAGTCCTAACCGTGGAGGGTTCTGGTAAATGATGGGGTGAGGAGGGGCTCTTTGGCTCCCACCAGTCCCCCTGTCTGGTCTA
+
AB>ABFFFCFFFGGGGGGGGGGHGGGGGGGHHGGGGGGHHHHGHGGHHHHHHHHHHHGHHHHHHHHHHHHHGGEGGHHGHBGHHHHFGGHHHFGGGGHHHGHHGGGHHGHHHHHHHHHHHHHHHHGGGGGHHHHHHHHHGGHHHGGGGGGGHHHHHHGHHHHGGGGHHHHHHHHHHHHHHGGGGGGGGGGGGGGGGGGGGGGGGGGFFFFFFFFFFFFFFFFFFFFFFFFFFFFFFFFFFFFFFFFFFFFF
@M05620:37:000000000-D9766:1:1101:9720:12900 1:N:0:67
AGTGCCAGCTCTCAATCGCACAGGGGACCCAGGGCCTGGCCCCTCCATCCAGAAAACCTATGACCTCACCCGCTACCTGGAGCACCAACTCCGCAGCTTGGCTGGGACCTATGTGAGTATCCAGCGTAGGAATCTGGGAGTTGGGGAGGAGTGAGGAGTTGGGGAAAGACAGTCCTAACCGTGGAGGGTTCTGGTAAATGATGGGGTGAGGAGGGGCTCTTTGGCTCCCACCAGTCCCCCTGTCTGGTCTA
+
CCABCFFFCFFFGGGGGGGFGFHHGGGGGGHHAGGGGGHHHHGHGGHHHHHHHHHHHGHHHHHHHHHHHHHGGFGGHHHHGGGHHHHHGHHHGGGGGHHHGHHGGGHHGHHHHHHHHHHHHHHHHGGGGGHHHHHHHHHGGHHHGGGGGGGHHHHHHGHHHHGGGGHHHHHHHHHHHHHHGGGGGGGGCFGGGGGGGGGGGGGGGGFFFFFFFFFFFFFFFFFFFFFFFFFFFFFFFFFFFFFFFFFFFFF
@M05620:37:000000000-D9766:1:1101:22424:12904 1:N:0:67
GAGGCTGCTTTGGAAGAAACTCATAGATTACTGCAACAGTTCCCCCTGGACCTGGAAAAGTTTCTTGCCTGGCTTACAGAAGCTGAAACAACTGCCAATGGGATGCTACCCGTAAGGAAAGGCTCCTAGAATACTCCAAGGGAGTAAAAGAGCTGATGAAACAATGGCAAGTAAGTCAGGCATTTCCGCTTTAGCACTCTTGTGGATCCAATTGAACAATTCTCAGAATTTGTACTTGTAACTGACAAGCC
+
A?AA>AF>BBB@FABBCGBBGGHFHFFDGDA5FB4BBGAFGDDBCEABA2ABGFA2B323BDFDFFDABBBBEFFBBBBDGGBFG33FBBBBEGGGBGBG3F2B1B@4BBB?E>>0B3B3?C/3B???4BB443B3B33B//?/<23?F3/@222222>@2@@/2110?</<11?<?@1?>.<<111<.><C0000<</DD0=<.<<<:0:0:00:0;/<;00<000:;C0;0;;FG0090;;0;;CFC9;
@M05620:37:000000000-D9766:1:1101:14093:12949 1:N:0:67
AGTGCCAGCTCTCAATCGCACAGGGGACCCAGGGCCTCGCCCCTCCATCCAGAAAACCTATGACCTCACCCGCTACCTGGAGCACCAACTCCGCAGCTTGGCTGGGACCTATGTGAGTATCCAGCGTAGGAATCTGGGAGTTGGGGAGGAGTGAGGAGTTGGGGAAAGACAGTCCTAACCGTGGAGGGTTCTGGTAAATGATGGGGTGAGGAGGGGCTCTTTGGCTCCCACCAGTCCCCCTGTCTGGTCTA
+
AA>3AFFFBFFFGGGGGFGGGGHHGEGEEEHH2AFEEFGGGGGGGGGHHHHHGHGGGGHHHHFHHHHHHHHGGEEGHHEG2BGHFH11EFHHEGFGGHDGCHFFGGHHGHHHGHHHH?GHHHHHHGDDFDHHHHHHHHGFFHHHGGFGGGGFHFDFBFGHFHCGGDEHHHHHHHGGGGGGGGGGDEGGAFGGGGGFFGFGGEFFFFFFFFFFFFFFFFFFFFFFFFFFFFFFFFFFFFFFFFFFFFFFFFE
@M05620:37:000000000-D9766:1:1101:13927:12952 1:N:0:67
AGTGCCAGCTCTCAATCGCACAGGGGACCCAGGGCCTGGCCCCTCCATCCAGAAAACCTATGACCTCACCCGCTACCTGGAGCACCAACTCCGCAGCTTGGCTGGGACCTATGTGAGTATCCAGCGTAGGAATCTGGGAGTTGGGGAGGAGTGAGGAGTTGGGGAAAGACAGTCCTAACCGTGGAGGGTTCTGGTAAATGATGGGGTGAGGAGGGGCTCTTTGGCTCCCACCAGTCCCCCTGTCTGGTCTA
+
BCBBCFFFCFFFGGGGGGGGGGHHGGGGGGHHGGGGGGHHHHGHGGHGHHHHHHHHHGHGHHHHHHHHHHHGGEGGHEHHFGGHHHGHGHHHGGGGGHHHGHHGGGHHGHHHHHHHHHHHHHHHHGGGGGHHHHHHHHHGGHHHGGGGGGGHHHHHHGHHHHGGGGHHHHHHHHHHHHHHGGGGGGGGGGGGHGGGHGHHHHHGGGFFFFFFFFFFFFFFFFFFFFFFFFFFFFFFFFFFFFFFFFFFFFF
@M05620:37:000000000-D9766:1:1101:3954:12960 1:N:0:67
AGTGCCAGCTCTCAATCGCACAGGGGACCCAGGGCCTGGCCCCTCCATCCAGAAAACCTATGACCTCACCCGCTACCTGGAGCACCAACTCCGCAGCTTGGCTGGGACCTATGTGAGTATCCAGCGTAGGAATCTGGGAGTTGGGGAGGAGTGAGGAGTTGGGGAAAGACAGTCCTAACCGTGGAGGGTTCTGGTAAATGATGGGGTGAGGAGGGGCTCTTTGGCTCCCACCAGTCCCCCTGTCTGGTCTA
+
1>AAAFFFAFFFG13BGAECEEBGBAEEGGCHFGGGGFHHHGGHGGCFGHFGHEHHGFGHHAGGHHHFGGHGGECFGGGB>BB/BF0>EGFHGEEGGGHHGHH??EFHGHHHGHHHHFGFFFFFHGCBCCGFHFHHHGGG?FGFGGEGCGGHGHHGF<CGGHGGFGEHFHHGCCGFFHHHG;C@BGGG;9AFGGFFGGBFB;CFEFF@EFFFFF@?<9EFFFFFFFFFFB9BF;BFFFFB@?FFFFFBBF9
@M05620:37:000000000-D9766:1:1101:18540:12965 1:N:0:67
AGTGCCAGCTCTCAATCACACAGGGGACCCAGGGCCTGGCCCCTCCATCCAGAAAACCTATGACCTCACCCGCTACCTGGAGCACCAACTCCGCAGCTTGGCTGGGACCTATGTTGAGTATCCAGCGTAGGAATCTGGGAGTTGGGGAGGAGTGAGGAGTTGGGGAAAGACAGTCCTAACCGTGGAGGGTTCTGGTAAATGATGGGGTGAGGAGGGGCTCTTTGGCTCCCACCAGTCCCCCTGTCTGGTCT
+
A3>ABFFFBFFDEGGGGGGGEEHEFGGGGGHHGGGGGEHFFHGHGGHHHHHFHFHHHGFFHHHHHHGHHHHGGGEGHFHHHHHEFHHHGHHHGGEGGFHHGHHGDGHHGHHHHHHFFGD?DG22?B@//><G1<12FH00/EHHFG<.<-.<00=<.<AHE0/C-EG..//:::GC0G:CCD.;-.;DBFA.9FB9CC09000CFGGA9.A.:DFB;;-9BF/F/FFFFE.FA.A9FFFFA;F99BFF//:
@M05620:37:000000000-D9766:1:1101:15603:12968 1:N:0:67
AGTGCCAGCTCTCAATCGCACAGGGGACCCAGGGCCTGGCCCCTCCATCCAGAAAACCTATGACCTCACCCGCTACCTGGAGCACCAACTCCGCAGCTTGGCTGGGACCTATGTGAGTATCCAGCGTAGGAATCTGGGAGTTGGGGAGGAGTGAGGAGTTGGGGAAAGACAGTCCTAACCGTGGAGGGTTCTGGTAAATGATGGGGTGAGGAGGGGCTCTTTGGCTCCCACCAGTCCCCCTGTCTGGTCTA
+
DDCCDFFFCFFFGGGGGGGGGGHHGGGGGGHHGGGGGGHHHHGHGGHHHHHHHHHHHGHHHHHHHHHHHHHGGGGGHGHHHHHHHHHHGHHHGGGGGHHHGHHGGGHHGHHHHHHHHHHHHHHHHGGGGGHHHHHHHHHGGHHHGGGGGGGHHHHHHGHHHHGGGGHHHHHHHHHHHHHHGGGGGGGGGGGGGGGGGGGGHGGGGGFFFFFFFFFFFFFFFFFFFFFFFFFFFFFFFFFFFFFFFFFFFFF
@M05620:37:000000000-D9766:1:1101:8355:12985 1:N:0:67
AGTGCCAGCTCTCAATCGCACAGGGGACCCAGGGCCTGGCCCCCCCATCCAGAAAACCTATGACCTCACCCGCTACCTGGAGCACCAACTCCGCAGCTTGGCTGGGACCTATGTGAGCATCCAGCGTAGGAATCTGGGAGTTGGGGAGGAGTGAGGAGTTGGGGAAAGACAGTCCTAACCGTGGAGGGTTCTGGTAAATGATGGGGTGAGGAGGGGCTCTTTGGCTCCCACCAGTCCCCCTGTCTGGTCTA
+
>1>1>DFCAFFFG1BFEFFGGGHHGGGGEG0AA0BE/AFGGHG/EEEHFH1FGHBGGF0BFFHFGFH1F0BEE>EEH1G>FGG/CF0/?BGGFGG//<F0/FCF/AC<A0<DG@22111@?FGHF?C/<.>111<FDB0<.<<FC-C@-<.;.0::0C::0;CCAAA9/C/F0C0B0;FF?F.-CE.99;AFBFF//F////9/-A99---/-;-9@-;:BF/B//;;---AE?F/:F9B--/9/BF/;9B
@M05620:37:000000000-D9766:1:1101:17441:12999 1:N:0:67
GCGGCTGCTTTGGAAGAAACTCATAGATTACTGCCACAGTTCCCCCTGGACCTGGAACCGTTTCTTGCCTGGCTTCCAGAAGCTGAAACAACTGCCAATGGGATGCTACCCGTAAGGAAAGGCTCCTAGAAGACTCCAAGGGCGTCAAAGCGCTGCTGAAACACTGGCAAGTACGTCAGGCATTTCCGCTTTAGCACTCTTGTGGATCCAATTGCACAATTCTCAGCATTTGTACTTGTAACTGACAAGCC
+
>1>AA>>>CFBBBFGG1FBBBA1DFDFGH1FGAF0BBBBBDGHHHG/F/BBBFA0BB1AAABFGA1AFGHHHHA00BFDFBFG111@BFB?B@BEFBCFEFG0GFHHHEHHEE//BG>F00FGHHGHGHBGH1GFHH1<B<B/>C///1?0?@FC/>GFH1G00FFBGH1CGB0<<CEGEH.GFHHHGFGAECGBGHHHHHFFGG0CFGF0FGG0;0CFFFGGGGGGBFGGFGFGGFGGFBFFFFFB/A?F
@M05620:37:000000000-D9766:1:1101:17454:13015 1:N:0:67
GAGGCTGCTTTGGAAGAAACTCATAGATTACTGCAACAGTTCCCCCTGGACCTGGAAAAGTTTCTTGCCTGGCTTACAGAAGCTGAAACAACTGCCAATGGGCTGCTACCCGTAAGGAAAGGCTCCTAGAAGACTCCAAGGGAGTAAAAGAGCTGATGAAACAATGGCAAGTAAGTCAGGCATTTCCGCTTTAGCACTCTTGTGGATCCAATTGAACAATTCTCAGCATTTGTACTTGTAACTGACAAGCC
+
AAAABB>AFFFFFBAACCGEGGF5DHDHGDHHFHHBHFHHFHHHHGGEGBGHFGHFGHHHBFFHHGFHHHHGHHHHHHHHFHHHGHGDGCECFGFHFCBFBF1CEFHGHHAEEE/GGHHGHHFHHGHGHFBHBGFHHHHFGGEFFHHHFHFHHHGFHHHEHHFAGHHHHEFFGHH<GBFFHHGHHGFGGGGGHHH0DGHHHGH0<GHHHHHHHHBGCGHCGHHGGGFHGFGBFFBFB0CFFGGGFFFGGGF
@M05620:37:000000000-D9766:1:1101:16447:13022 1:N:0:67
GAGGCTGCTTTGGAAGAAACTCATAGATTACTGCAACAGTTCCCCCTGGACCTGGAAAAGTTTCTTGCCTGGCTTACAGAAGCTGAAACACCTGCCAATGGGATGCTACCCGTAAGGAAAGGCTCCTAGAAGACTCCAAGGGAGTAAAAGAGCTGATGAAAAAATGGCAAGTAAGTCAGGCATTTCCGCTTTAGCACTCTTGTGGATCCAATTGAACAATTCTCAGCATTTGTACTTGTAACTGACAAGCC
+
AABCBCFAFFFFGFGGGG4FGGHHHGHGHHDFG5BGHHHHFFHHFGGAFGHFHHHHHHHFHGHHHHHFFFGHHHHHHGHHHHHHHDFHHH1EGHHHHHHHHECGCHH4GGHGGGGHHGHHHHHHHGHHHHHHHHHHHHHHGGEGAFHHHHGGHHHHHHHHH2@AHHHHHHGHHHGFHHFHHHHHHHHGAFFGHDDGHHGHHHHHGHHHHHHHHHHFHHHHHGGGGGGGG;FGFGGGGFGGGGFGFGGGGGG
@M05620:37:000000000-D9766:1:1101:13728:13029 1:N:0:67
AGTGCCAGCTCTCAATCGCACAGGGGACCCAGGGCCTGGCCCCTCCATCCAGAAAACCTATGACCTCACCCGCTACCTGGAGCACCAACTCCGCAGCTTGGCTGGGACCTATGTGAGTATCCAGCGTAGGAATCTGGGAGTTGGGGAGGAGTGAGGAGTTGGGGAAAGACAGTCCTAACCGTGGAGGGTTCTGGTAAATGATGGGGTGAGGAGGGGCTCTTTGGCTCCCACCAGTCCCCCTGTCTGGTCTA
+
BCBBCFFFCFFFGGGGGGGGGGHHGGGGGGHHGGGGGGHHHHGHGGHGHHHHHHHHHGHHHHHHHHHHHHHGGFGGHGHHHHHHHHHHGHHGEGGGGHGHGEHGGGGHGHGHHHHHHHHHHGHHHGDFGDHHHHHHHHFGGHHHGGCFCEGHGEHHGGHGHHGGGGHHHFHHHHHHHFHHGGGGDGGGGGGGGGFGGGGFGGGGGGFDFFFFFFFFFFFFFFFFFFFFFFFFFFFFFFFFFFFFFFFFFFB
@M05620:37:000000000-D9766:1:1101:19087:13041 1:N:0:67
AGTGCCAGCTCTCAATCGCACAGGGGACCCAGGGCCTGGCCCCTCCATCCAGAAAACCTATGACCTCACCCGCTACCTGGAGCACCAACTCCGCAGCTTGGCTGGGACCTATGTGAGTATCCAGCGTAGGAATCTGGGAGTTGGGGAGGAGTGAGGAGTTGGGGAAAGACAGTCCTAACCGTGGAGGGTTCTGGTAAATGATGGGGTGAGGAGGGGCTCTTTGGCTCCCACCAGTCCCCCTGTCTGGTCTA
+
BCACCFFFCFFFGGGGGGGCGGHGGGGGGGHHFEEGFGHHHHGHGGHHHGHHGHHHHGHHHHGHHHHHHHHGG>FEHHHGFGHHHH1?EGHHFGGGGHFHGHHGAEGHGFHHHDHB3FBFHBHBF/<?//2FG21F1FF?CFHF@@F<@.C<CB<GFC//=<A-CAG.C//:;:CCCF/.@DEGDFDA;CFBF09C0;009BFBEDA@AFFFFFADFFEFF00/BBFEFBFDEFFFFFEDCEFF0B9FFF0
@M05620:37:000000000-D9766:1:1101:3654:13041 1:N:0:67
AGTGCCAGCTCTCAATCGCACAGGGGACCCAGGGCCTGGCCCCTCCATCCAGAAAACCTATGACCTCACCCGCTACCTGGAGCACCAACTCCGCAGCTTGGCTGGGACCTATGTGAGTATCCAGCGTAGGAATCTGGGAGTTGGGGAGGAGTGAGGAGTTGGGGAAAGACAGTCCTAACCGTGGAGGGTTCTGGTAAATGATGGGGTGAGGAGGGGCTCTTTGGCTCCCACCAGTCCCCCTGTCTGGTCTA
+
>AAABFFFBFFFGF5BFAFFEEBFAEEGGGGHGGGEGBGGFFFHGGFHHFFHHEFHHGHHHEGHHHBGHHHGGGCGHHHFHGF?FGCGGFHHGEEEEFGHGHHFFFHHFHHHHHGFHDGHHHFHHF?CGCGFHGHHGGHG?GGFGFGGCGGHHHHFFAGGHHDGGGHHGHGHGHHHHGHHGDFCGGGG9CFGGGFFFGFFFBCFG?FFFFFFFFCFF@EFFFFFFFFFFFFFFFFFFFFFFEFFFF9BBF/
@M05620:37:000000000-D9766:1:1101:5924:13052 1:N:0:67
AGTGCCAGCTCTCCATCGCACAGGGGACCCAGTGCCTGGCCCCTCCATCCAGAAAACCTATGACCTCACCCGCTACCTGGCGCACCCCCTCCGCAGCTTGGCTGGGACCTATGTGAGTATCCAGCGTCGGAATCTGGGCGTTGGGGCGGCGTGCGGAGTTGGGGAAAGCCCGTCCTAACCGTGGAGGGTTCTGGTAAATGATGGGGTGAGGAGGGGCTCTTTGGCTCCCACCAGTCCCCCTGTCTGGTCTA
+
>>33>BDFBFFFGGGFAAE2ECHGG22AE2BFBBFBFGHHHHGHGGHGH1FGGCG2BEGHBBGHH5BFHHH>>0>>GH@FB>EEEGE>EEG/?E?E<F3BEHHGGGHHGHGHHHH2GHHHHHDGHGE/>C<<FHHHHH.>DGGGGG.:@:BGG.BB-;DFFFBB...A/F.BBFFFFEFFBFFB.EDBDFFFFFF9FFFFFFFFFFFBEFFBFFBBBBFFFFFFFFFFFFFFAFFFFFFFBFFFFFFFFFF
@M05620:37:000000000-D9766:1:1101:14000:13075 1:N:0:67
GAGGCTGCTTTGGAAGAAACTCCTAGATTACTGCAACCGTTCCCCCTGAACCTGGAAACGTTTCTTGCCTGGCTTACAGAAGCTGAAACAACTGCCAATGGGATGCTCCCCGTACGGCACGTCACCTAGAAGACTCCCAGGACGCCAAGGCGCTGATGGACCTCTGGCACGTATGTCAGGCATTTCAGCTTTTGCACTCTTGTGGCTCCAATTGATCCATTCTCAGCATTTTTACTTTTAGCAGATGTGCC
+
BAABBBFBFFFFGGGGGCFGGG4GB54D6DBGDFGAA22BBECFGDEG23BFGH1GH33B1BFFHGBBGHHHHGGCGHGHFFGGG333B??FGHHHHFHH311311@3311/?/?////<E?G//?1B11??1B1?1/@1<//<//?//?/-<A-<<11>0<<000<<G<A./0;;CG;GCGGBGG0C:0:<00<:909CF000..;F./:;0B00;9C0C0;0;09;FGB00:////;///////////;
@M05620:37:000000000-D9766:1:1101:12748:13077 1:N:0:67
ACCACACTTCTACAATGAGCTGCGTGTGGCTCCCGAGGAGCACCCCGTGCTGCTGACCGAGGCCCCCCTGAACCCCAAGGCCAACCGCGAGAAGATGACCCAGGTGAGTGGCCCGCTACCTCTTCTGGTGGCCGCCTCCCTCCTTCCTGGCCTCCCGGAGCTGCGCCCTTTCTCACTGGTTCTCTCTTCTGCCGTTTTCCGTAGGACTCTCTTCTCTGACCTGAGTCTCCTTTGGAACTCTGCAGGTTCTA
+
ABBABBBFFFFFGGGGGGGGGGHGGGEEFHHHAFF?FGGGHGHHGGGEGGGHHHHHHHGFGGGGGEGGGGFCGGGGGGHGHFHHGGECGGGGGHGHGHHHHHHGHHHHHHGGHHGGGGGHHHHHHHHHHHGHHGGGGGHGHHGHHHGGGGGGGGGGGGGGGGGGGGFFFFFFFFFFFFFFFFFFFFFFFFFFFFFFFFFFFFFFFFFFFFFFFFFFFFFFFFFFFFFFFFFFFFFFFFFFFFFFFFFFFFB
@M05620:37:000000000-D9766:1:1101:21938:13084 1:N:0:67
AGTGCCAGCTCTCAATCGCACAGGGGACCCAGGGCCTGGCCCCTCCATCCAGAAAACCTATGACCTCACCCGCTACCTGGAGCACCAACTCCGCAGCTTGGCTGGGACCTATGTGAGTATCCAGCGTAGGAATCTGGGAGTTGGGGAGGAGTGAGGAGTTGGGGAAAGACAGTCCTAACCGTGGAGGGTTCTGGTAAATGATGGGGTGAGGAGGGGCTCTTTGGCTCCCACCAGTCCCCCTGTCTGGTCTA
+
BCABCFFFCFFFGGGGGGGGGGHHGGGGGGHHGGGGGGHHHHGHGGHGHHHHHHHHHGHHHHHHHHHHHHHGGGGGHHHHGHHHCHHHGHHHGGGGGHHHGHHGGGHHGHHHHHHHHHHHHHHHHGGGGGHHHHHHHHGGGHHHGGEGGGGHHHHHHGHHHHGGGGHHHHHHHHHHHHHHGGGGGGGGEGGGGGGGGGGGGGGGGGFFFFFFFFFFFFFFFFFFFFFFFFFFFFFFFFFFFFFFFFFFFFF
@M05620:37:000000000-D9766:1:1101:28967:13087 1:N:0:67
AGTGCCAGCTCTCAATCGCACAGGGGACCCAGGGCCTGGCCCCTCCATCCAGAAAACCTATGACCTCACCCGCTACCTGGAGCACCAACTCCGCAGCTTGGCTGGGACCTATGTGAGTATCCAGCGTAGGAATCTGGGAGTTGGGGAGGAGTGAGGAGTTGGGGAAAGACAGTCCTAACCGTGGAGGGTTCTGGTAAATGATGGGGTGAGGAGGGGCTCTTTGGCTCCCACCAGTCCCCCTGTCTGGTCTA
+
AAAAAFFFBFFFG4GGGGGCGCGFFF2AEEGHFEGEFFHHHHGHGGHHHFHHHHGAGGHHHHGHHHHHHHHGGEGGHHHH?FHHHH11?FHGEFECFHHHGHHGAEHGGHHFHFHGHHGHHGHHHCBAFFGFFDGHHH0FEHHHGGFGG.EFH0DGC<CGHFGGG?EC/C/CGGHHFHHHGGGG?FGGCFAFGGGGGGFFGGGGFGFFFFFFFFFFFFFFFFF/BFFFFFFFEFFFFFFFFFFFFFBFFF/
@M05620:37:000000000-D9766:1:1101:7431:13088 1:N:0:67
GAGGCTGCTTTGGAAGAAACTCATAGATTACTGCAACAGTTCCCCCTGGACCTGGAAAAGTTTCTTGCCTGGCTTACAGACGCTGAACCAACTGCCAATGGGCTGCTACCCGTAAGGAAAGGCTCCTAGCACACTCCAAGGGAGAAAAACAGCCGATGAAACAATGGCACGTAAGTCAGGCATTCCGGCTTTAGCACTCTTGTGGCTCCAATTGAACAATTCTCACCTTTTGAACTTGTAACTTCCAAGCC
+
AAA3ABFAFFFFGGGGFGGGGGHHHHBGHHHH5F4EGGHGHHHHHG?FHGGHHGH2BFHGFGHHHHHFHHHHHFHHHHHH1>EEFGF3BGFFF33FGF3FFA1B??3BFHEGDF/0B33?0B??F/3?F?G2202F2?FGFD/B/@GHE/<G0//>/<??FGHA1><BG1.0F<C<GD0//.<D00/-::AGH0G:C0:C00<:..90:;/0;C00;CBFE00000.00;09.00;F00;FFF///;;/.;
@M05620:37:000000000-D9766:1:1101:14009:13091 1:N:0:67
GAGGCTGCTTTGGAAGAAACTCATAGATTACTGCAACAGTTCCCCCTGGACCTGGAAAAGTTTCTTGCCTGGCTTACAGAAGCTGAAACAACTGCCAATGGGATGCTACCCGTAAGGAAAGGCTCCTAGAAGACTCCAAGGGAGTAAAAGAGCTGATGAAACAATGGCAAGTAAGTCAGGCATTTCCGCTTTAGCACTCTTGTGGATCCAATTGAACAATTCTCAGCATTTGTACTTGTAACTGACAAGCC
+
AABBABFCFFFFGGGGGGGGGGHHHHHHHHHGGBGGGHGHHHHHHGGGHGHHHHHHHHHHHHHHHHHHHHHHHHHHHHHHHHHHHHGFHHFHHHHHHHHHHHFHGHHHHHHGGGGHHHHHHHHHHGHHHHHHHHHHHHHHGGHGCHHHHHGHHHHHHHHHHFHHHHHHGHGGHHHFGHHHHHHHHHHGGGGGHHHHHHHHHHHHGFHHHHHHHFHHHHHHHHGHHHHGHGGGFFFGGGGFBCFFGBFGGGC
@M05620:37:000000000-D9766:1:1101:18834:13095 1:N:0:67
AGTGCCAGCTCTCAATCGCACAGGGGACCCAGGGCCTGGCCCCTCCATCCAGAAAACCTATGACCTCACCCGCTACCTGGAGCACCAACTCCGCAGCTTGGCTGGGACCTATGTGAGTATCCAGCGTAGGAATCTGGGAGTTGGGGAGGAGTGAGGAGTTGGGGAAAGACAGTCCTAACCGTGGAGGGTTCTGGTAAATGATGGGGTGAGGAGGGGCTCTTTGGCTCCCACCAGTCCCCCTGTCTGGTCTA
+
BCBBCFFFBFFFGGGGGGGGGGHHGGGGGGHHGEGGDGHHHHGHGGHHHHHHHHHHHGHHHHHHHHHHHHFEGEFGHEGHGGHHHHHGGHHHEGGGGHHHGH3FEGHHGHHHHHDHHHHHHHHHHGGGGGHHHHHHHHHGGHHHGGGGGGGHHHHHHGHHHCFGGGHHHHHHHHHHHHHHGGGGGGGGEFGGGGGGGGGGGGGFGGFFFFFFFFAFFFFFFFFFFFFFFFFFFFFFFFFFFFFFFFFFFFF
@M05620:37:000000000-D9766:1:1101:16368:13098 1:N:0:67
AGTGCCAGCTCTCAATCGCACAGGGGACCCAGGGCCTGGCCCCTCCATCCAGAAAACCTATGACCTCACCCGCTACCTGGAGCACCAACTCCGCAGCTTGGCTGGGACCTATGTGAGTATCCAGCGTAGGAATCTGGGAGTTGGGGAGGAGTGAGGAGTTGGGGAAAGACAGTCCTAACCGTGGAGGGTTCTGGTAAATGATGGGGTGAGGAGGGGCTCTTTGGCTCCCACCAGTCCCCCTGTCTGGTCTA
+
ABAABFFFCFFFGGGGGGGGGGHHGGGGGGHHGGGGGGHHHHGHGGHHHHHHHGHHHGHHHHHHHHHHHHHGGGGGHGHHHHHHHHHHGHHHGGCGGHHHGHGGGGHHGHHHHHFHHHHHHHHHHGGGGGGHHHHHHHHGGHHHGGGGGGGHHHHHHGHHHBFGGGHHHHHGHHHHHHHHGGGGGGGGGGGGGGGFGFGGGGGGGGFFFFFFFFFFFFFFFFFFFFFFFFFFFFFFFFFFFFFFFFFFFFB
@M05620:37:000000000-D9766:1:1101:5206:13117 1:N:0:67
GAGGCTGCTTTGGAAGAAACTCATAGATTACTGCAACAGTTCCCCCTGGACCTGGAAAAGTTTCTTGCCTGGCTTACAGAAGCTGAAACAACTGCCAATGGGATGCTACCCGTAAGGAAAGGCTCCTAGCAGACTCCAAGGGAGTAAAAGAGCTGATGAAACAATGGCACGTAAGTCAGGCATTTCCGCTTTAGCACTCTTGTGGATCCAATTGAACAATTCTCAGCATTTGTACTTGTAACTGACAAGCC
+
AABBBBFBFFFFGGGGGBGGGGHHHHEHHFHHDGHFHHGHHHHHHGFGHGHHHHHFHHGHGHHHHDFHHHHHHFGHHHGH3FGHHHF3FGHHHHHHGHHHHHFHGHHHHHHGGCGHHHHHHHHHHGHHH3FHFHHHHHHHGGHGCGFHHHGHHHHHHHHHHHGEHHGHH1CGCFFHHHHHHHHHHHHGGGGGHHHHHGHHHHHHGHHHHGFHHGHHHHHHHHHHHHGGGGGGBFGGGGGBFGGGGGGGGGG
@M05620:37:000000000-D9766:1:1101:12296:13150 1:N:0:67
GAGGCTGCTTTGGAAGAAACTCATAGATTACTGCAACAGTTCCCCCTGGACCTGGAAAAGTTTCTTGCCTGGCTTACAGAAGCTGAAACAACTGCCAATGGGATGCTACCCGTAAGGAAAGGCTCCTAGAAGACTCCAAGGGAGTAAAAGAGCTGATGAAACAATGGCAAGTAAGTCAGGCATTTCCGCTTTAGCACTCTTGTGGATCCAATTGAACAATTCTCAGCATTTGTACTTGTAACTGACAAGCC
+
B?ABBAFA@FFFEGGGFFFFEGGHFHFHGHHHHHHFFHHHHFHHGGGEFCHFFGHGCBGGBGGGHHHGHHHHHHHHFHHHHHHHHGGHGHHHHHHHHHHHHHHHGHHHHHHGGGGHGHHHHHHFHGHHHHHHHGHHHHHHGGGG?GHHHGFHFHHHHHHHFFHHHHHHHFGGGHH@GGFHHHHHHGFGGGGGFDDDHHFHHHHHGHHHHGHFHHHHGHHGHHFHCGGFHGGGFFGGGGGFGFGGGGGGGGG
@M05620:37:000000000-D9766:1:1101:8436:13177 1:N:0:67
GAGGCTGCTTTGGAAGCAACTCATAGATTACTGCAACAGCTCCCCCTGGACCTGGAAAAGTTTCTTGCCTGGCTTACAGAAGCTGAAACAACTGCCAATGGGATGCTACCCGTAAGGAAAGGCTCCTAGCAGACTCCAAGGGAGTAAAAGAGCTGATGAAACAATGGCACGTAAGTCAGGCATTTCCGCTTTAGCACTCTTGTGGATCCAATTGAACAATTCTCAGCATTTGTACTTGTAACTGACAAGCC
+
AAAAAAFAFFFFGFGB1BGGGGGHCFGGH1FFHHH1AGHHFHHGGGGGH0GHHHHGHHHHHHHHHHHHHHHGHHHHHHGGHHGCHHFHHHHHHHHHFFHHHHBGGHHHHHHGGGGHHHFHHGFFGGHHH1F1FHHFFHHHGGHG?FFGH1FFG1FG1FGFHHHHB<FFC1<??FHGEGDCFHHH1FDCCFCEHHHHH</GGHGHGHHHGHGBGCGHHHHHHFGGGGGGGGFF9CFGGGGGGGGGGGGGFCE
@M05620:37:000000000-D9766:1:1101:12982:13195 1:N:0:67
GAGGCTGCTTTGGAAGAAACTCATAGATTACTGCAACAGTTCCCCCTGGACCTGGAAAAGTTTCTTGCCTGGCTTACAGAAGCTGAAACAACTGCCAATGGGATGCTACCCGTAAGGAAAGGCTCCTAGAAGACTCCAAGGGAGTAAAAGAGCTGATGAAACAATGGCAAGTAAGTCAGGCATTTCCGCTTTAGCACTCTTGTGGATCCAATTGAACAATTCTCAGCATTTGTACTTGTAACTGACAAGCC
+
ABCCBBFCFFFFGGGGGGGGGGHHHHHHHHHHHHHHHHHHHHHHHGGGHHHHHHHGHHHHGHHHHGHHHHHHHHHHHHHHHHHHHHGGHGHHHHHHHHFHHHGHFHHHHHHGFGGHHGHHHGHHHGHHGHHHHHHHHHHHGGHGEHHHHHGHGHHHHHHFH@GHHHHHHFGGGGH@GGFHHHHHHHHGGGGGGGGGHHGHHGGHGHHHHHHHHGFHGGHHHGHHFHBCHGGGGGGGGGGFGGGGGGFFGGG
@M05620:37:000000000-D9766:1:1101:6323:13219 1:N:0:67
AGTGCCAGCTCTCCATCGCACAGGGTACCCAGGGCCTGGCCCCTCCATCCAGAAACCCTATGACCTCACCCGCTACCTGGCGCACCCACTCCGCAGCTTGGCTGGGACCTATGTGAGTATCCAGCGTAGGAATCTGGGCGTTGGGGCGGCGTGCGGAGTTGGGGACAGCCAGTCCTAACCGTGGAGGGTTCTGGTAAATGATGGGGTGAGGAGGGGCTCTTTGGCTCCCACCAGTCCCCCTGTCTGGTCTA
+
>>>3>BDFBFFFG4DBBAEAEAGFF44AB4BFBBEBFFHHGHGHGGFHHFHGHBG3BEGFBBDGGDBBGHH0>>0>GF3B1>BEEEE1?FH2?E?E>F3BEGHGGGHHGHHHHHHDFHHHHH2DHGG/>B11<GHHGH/DGGGHGG?DG@BBF.AF-BEGFFFF.-.;.;.;FFFF//BFFFFF.ADFFFFFFFFFFFFFFFFFFFDFEFF/DDFFFFFFFFFFFFFFFBFFAFFFFFFFFFFFFFFFFFF
@M05620:37:000000000-D9766:1:1101:20967:13226 1:N:0:67
AGTGCCAGCTCTCAATCGCACAGGGGACCCAGGGCCTGGCCCCTCCATCCAGAAAACCTATGACCTCACCCGCTACCTGGAGCACCAACTACGCAGCTTGGCTGGGACCTATGTGAGTATCCAGCGTAGGAATCTGGGAGTTGGGGAGGAGTGAGGAGTTGGGGAAAGACAGTCCTAACCGTGGAGGGCTCTGGTAAATGATGGGGTGAGGAGGGGCTCTTTGGCTCCCACCAGTCCCCCTGTCTGGTCTA
+
BBBBBFFCAFFFGGGGGG2FGGHHGGGCGGHHG2EFFEHHHHGHGGH5FGHHHHHHHGH3FHHHHHHHHHHGGGGGHHHHHHHHHHHHGH3FEFFFGHHHGHCFGGHHGHHHHHFHH?GFHHHHHCEGGGHHHHHHHHHGEHHHGGGGGGGHHHHHHGF/G/<CFGHHHHHHHHGHHHHHGGGGGGGG.9EGFG;FGGGGGGGGG.DFFFFFFFFCFFFFFFFF/BFFF..DFFFFFBEADAFFFFFFFFF
@M05620:37:000000000-D9766:1:1101:23813:13227 1:N:0:67
GAGGCTGCTTTGGAAGAACCTCATAGATTACTGCAACAGTTCCCCCTTGACCTGGAAAAGTTTCTTGCCTGGCTTACAGAAGCTGAAACACCTGCCAATGTGATACTCCACGTTAGGAGCAACTAAAAGCAGCTACAAGATTCGAAGCGACGAAAATATCCGACTAGACAATGGCTAAGAACTTACGCATTTCGCCCTCATCTGGATCCCGGAGCCAAATTAACAACCTTTATCATTTGCACTGACAAGCC
+
B?ABBAF3@DDFFGEGGEBFGGFHHHHFFHHHH5BFBFFBGHHFHGGBAFFGFHFHBGB3BFGHFHFBGHGHHHHGHHHGHHHGFHHHHGFEHGHFHHHH44@B4B4BBB1??111133//?03BF33BB3?B333BB30B34??F/<////>///111@???/--11>G0>11001000=<==0<..<<<G;G..;;..;000;<<0//.--;9.;B/;0C0B;0;.9;00/9;BFFFFBFF/;/;B...
@M05620:37:000000000-D9766:1:1101:17478:13242 1:N:0:67
AGTGCCAGCTCTCAATCGCACAGGGGACCCAGGGCCTGGCCCCTCCATCCAGAAAACCTATGACCTCACCCGCTACCTGGAGCACCAACTCCGCAGCTTGGCTGGGACCTATGTGAGTATCCAGCGTAGGAATCTGGGAGTTGGGGAGGAGTGAGGAGTTGGGGAAAGACAGTCCTAACCGTGGAGGGTTCTGGTAAATGATGGGGTGAGGAGGGGCTCTTTGGCTCCCACCAGTCCCCCTGTCTGGTCTA
+
AA>AAFFFCFFFGGGGGGGGGGHGGGGEEGHHFGGGFGHHFHGGGGHHHHHHGGHFHGHHHHGHHGHHHHHFEEEFHHHHFGHHHHAGFHHHGGGGGHHHGHHGGGHHGHHHHHFHHHHHHHHHHGGDGGHHFHHGHHFGGHHHGGEFGGGHHHHHHGHFHHGGGGHGGHHHHHHGHHHHGGGGGGGGGGGGGGGGGGGGGGGGGGFFFFFFFFFFFFFFFFFFEFFFFFFFFFFFFFFFFFFFFFFFFFF
@M05620:37:000000000-D9766:1:1101:17504:13244 1:N:0:67
AGTGCCAGCTCTCAATCGCACAGGGGACCCAGGGCCTGGCCCCTCCATCCAGAAAACCTATGACCTCACCCGCTACCTGGAGCACCAACTCCGCAGCTTGGCTGGGACCTATGTTGAGTATCCAGCGTAGGAATCTGGGAGTTGGGGAGGAGTGAGGAGTTGGGGAAAGACAGTCCTAACCGTGGAGGGTTCTGGTAAATGCTGGGGTGAGGAGGGGCTCTTTGGCTCCCACCAGTCCCCCTGTCTGGTCT
+
AB>AAFFFBFFFGGGGGGGFGGHGFFGEFGHHFAEEFGHHHHGHGGHGHHHHHHHFGGHHHHHHHHHHHHHEGEFGHFDHBFGGFHHHGHFHEEFGGGHHGGHGF<GHGHHHHH?F?BFBGGH3BGFG/BFH2GGHHHF0FDHHFGCFCG.EGF<GH0<<CDGGGGG.;:CGHHHHHHFHGGDGG.CD?AFFFGFFFGGGF0FFGAF;@AFF/DDCBDFEFFEFFFFFFAFFFFFFFFFFFFFFFFFFFFF
@M05620:37:000000000-D9766:1:1101:17482:13259 1:N:0:67
AGTGCCAGCTCTCAATCGCACAGGGGACCCAGGGCCTGGCCCCTCCATCCAGAAAACCTATGACCTCACCCGCTACCTGGAGCACCAACTCCGCAGCTTGGCTGGGACCTATGTGAGTATCCAGCGTAGGAATCTGGGAGTTGGGGAGGAGTGAGGAGTTGGGGAAAGACAGTCCTAACCGTGGAGGGTTCTGGTAAATGATGGGGTGAGGAGGGGCTCTTTGGCTCCCACCAGTCCCCCTGTCTGGTCTA
+
AABBBFFFBFFFGFGGGFGGG?GHDEEGGGHHGGGGGFHHHHGHGGHHHHFG3GHHHGHHHHFHHHHHHHGGGGGGGGHHHHHGHHHHGHHHGG/EEGHHEHHFEGHHGHHHGHHHGHHHHHHHHGEGFGHHHHHHHHGGGHHHGGGGGGGHHHHEHFHHHHGGGGHHGHHHHGHHHCHHGCEBGGGGEGGGGGGGGGFGGGGBFGFFFFFFFFFFFCFFFFFFBBFFFFFFFFFFFFFFFFFFFFFFFFF
@M05620:37:000000000-D9766:1:1101:12425:13275 1:N:0:67
GAGGCTGCTTTGGAAGAAACTCATAGATTACTGCAACAGTTCCCCCTGGACCTGGAAAAGTTTCTTGCCTGGCTTACAGAAGCTGAAACAACTGCCAATGGGATGCTACCCGTAAGGAAAGGCTCCTAGAAGACTCCAAGGGAGTAAAAGAGCTGATGAAACAATGGCAAGTAAGTCAGGCATTTCCGCTTTAGCACTCTTGTGGATCCAATTGAACAATTCTCAGCATTTGTACTTGTAACTGACAAGCC
+
BBBBBBFBFFFFGGFBFFGGFGBGHGHHH5FHHHB4FGGGHHHHHGGGHCHHHHHHHHGHHHHHGHHHHHHHHHFGHFGFHFHGHHFHHHFHHHHHBGHGHHGHGHFHHHHGGGGGHHHHHHHGHGHHHHHGGHHHHHHHGGHG?CGHHHFHGHHFHHHHHHHGGHHHHGGHHGHHHFGGFHHHGHHGDGGGFGFHHHHHHHHHGFHGHHHHHCGHHHHHHGHHHHGHHFGG0FFGGGGFFFFGFGGGGGG
@M05620:37:000000000-D9766:1:1101:12436:13290 1:N:0:67
GAGGCTGCTTTGGAAGAAACTCATAGATTACTGCAACAGTTCCCCCTGGACCTGGAAAAGTTTCTTGCCTGGCTTACAGAAGCTGAAACAACTGCCAATGGGATGCTACCCGTAAGGAAAGGCTCCTAGAAGACTCCAAGGGAGTAAAAGAGCTGATGAAACAATGGCAAGTAAGTCAGGCATTTCCGCTTTAGCACTCTTGTGGATCCAATTGAACAATTCTCAGCATTTGTACTTGTAACTGACAAGCC
+
AAAA>AFAFFFFGCGGGGGFDGGGHFHDGDGHGBEEFGHHHGFHHGGGFFHHHHGHFFFHHHHHHHHGFGHFGHHFGHFGGHFGHGBGFGFGHHHHFHHHHHGHGHHHHHHGGGDHFFHGHHHFHGGFFGHFHGHBGHCGEGGG?BDHFGGHGEGFHHFFF<FCGHHGFGGFFFG@FFFFHGHG1GDAADGGD==DH0CFHGGHDFHFHCG0<:GFHHHFHEFHGGFFHFFF;CFGGFB;FFGGGGGGFGF
@M05620:37:000000000-D9766:1:1101:9023:13292 1:N:0:67
AGTGCCAGCTCTCAATCGCACAGGGGACCCAGGGCCTGGCCCCTCCATCCAGAAAACCTATGACCTCACCCGCTACCTGGAGCACCAACTCCGCAGCTTGGCTGGGACCTATGTTGAGTATCCAGCGTCGGAATCTGGGAGTTGGGGAGGAGTGAGGAGTTGGGGAAAGCCAGTCCTAACCGTGGAGGGTTCTGGTAAATGATGGGGTGAGGAGGGGCTCTTTGGCTCCCACCAGTCCCCCTGTCTGGTCT
+
ABAAAFFFBFFFGAGGGGFCFGHHGFAEGGHHAEEFGGHHHHGHGGGFHHHHHCHBGGHHHHHHHGHHHHHGG>>EHFFH2FGHHH11?GHEEGGGGHHHGHHGGGHHGHHHHHHHDHHFHHHHHHGG/BFGEGHHHHEFFGHHHGGCGGDGHHHHHHGHHHHGGAE.;/=/CFGGGGBFGGGGGGGGGEGGGGGGGGFFFFFFFFFDFEFFBDFFFFFFFFFFFFFFFFFFFFFFFFFFFFFFFFFFFFF
@M05620:37:000000000-D9766:1:1101:22087:13301 1:N:0:67
GAGGCTGCTTTGGAAGAACCTCCTACAGAACTGCAATCATTACTTCGTAACCCGGATGACGTCTTTTGCTTGCTTAAAGAAGCTGAAACACCTGCCAATGTTCTACAGGATATTACTAGTAACGAAACTCCCATAGAAGAGTTAAAGGAATTAAAACATCTCATGAAACAAAGCCAGTTAAGTCAGGCATCTCTTCACTAGCACTCTTGTGGATCAAATTGAACCACTCTTAGCACCTTCACCTTTAACTG
+
>1AA>AFACFFDGBBBFFFEG000111B1FFGBF1121B2DDDDDFAB00BF/AAAA/1BEA/BB21BAFGFB1D21D1BF01BB11FBB0BBGG0BGFBF2B2BF110B112B2B2212>B2/?/?/111/01011>1101222>>10B111@111/1@112>@2?11?/0?000011@11=1>10<.101111>1<000/<00/==0=0<G00:0::;C00:.../;00<09C0./0/000;90;9;00
@M05620:37:000000000-D9766:1:1101:14230:13304 1:N:0:67
GAGGCTGCTTTGGAAGAAACTCATAGATTACTGCAACAGTTCCCCCTGGACCTGGAAAAGTTTCTTGCCTGGCTTACAGAAGCTGAAACAACTGCCAATGGGATGCTACCCGTAAGGAAAGGCTCCTAGAAGACTCCAAGGGAGTAAAAGAGCTGATGAAACAATGGCAAGTAAGTCAGGCATTTCCGCTTTAGCACTCTTGTGGATCCAATTGAACAATTCTCAGCATTTGTACTTGTAACTGACAAGCC
+
A>AAAAFBFFFFFGGGGGGGGGHHHHHHHGGHHHFGHGHHHHHHHGGGHGHHHHHGHGGGFHHHHHFHHHHHHHHHHHHHHHHHHHHFHHHHHHHHHHHHHHFHGHHHHHHGGGGHHHHHHHHHHGHHHDGHHHHHHHHHGGGGBFHHHHGHHGHGHHGGHHHHHHHHGGGGHHHFGGHHHHHHHHHGGGGGHHHHHHGHHHHHGGHHHHGHHHHHGHHHHGHHHHHHHGGGGGGGGGGGGGGGGGGGGGG
@M05620:37:000000000-D9766:1:1101:3612:13329 1:N:0:67
GAGGCTGCTTTGGAAGAAACTCATAGATTACTGCAACAGTTCCCCCTGGACCTGGACAAGTTTCTTGCCTGGCTTACAGAAGCTGAAACAACTGCCAATGGGCTGCTACCCGTAAGGAAAGGCACCTAGAAGACTCCAAGGGAGTAAAAAAGCTGATGAAACAATGGCAAGTAAGTCAAGCATTTCCGCTTTAGCACTCTTGTGGATCCAATTGAACAATTCTCAGCATTTGAACTTGTAACTGACAAGCC
+
A3AA>AFBFDFBG4BFFGGGGGGHHDGGHDFGFGCGFHHHHDFBFFFGAEFGHHEH231BGHHFHHHBBB3BBFHBBBBFGHBFHB3GBGFGHHHHBGHHG11B1?FGHHH1E@E0E3B?FFG0??FGGHH3?3?3B?BFADED<??DG2/?0@@2F1FH1FC/<1???FC><FFGFF1>><>F1=<<E?<C0=DGH0/=<0:<;0<0;::0:;CGFHHHG9;CB0/9;;090=CFGF09;FF;0;0C.=E
@M05620:37:000000000-D9766:1:1101:18256:13336 1:N:0:67
GAGGCTGCTTTGGAAGAAACTCATAGATTACTGCAACAGTTCCCCCTGGACCTGGAAAAGTTTCTTGCCTGGCTTACAGAAGCTGAAACAACTGCCAATGGGATGCTACCCGTAAGGAAAGGCTCCTAGAAGACTCCAAGGGAGTAAAAGAGCTGATGAAACAATGGCAAGTAAGTCAGGCATTTCCGCTTTAGCACTCTTGTGGATCCAATTGAACAATTCTCAGCATTTGTACTTGTAACTGACAAGCC
+
>3AAA>F>CFFFBGGGGBBGFGFG5DGGH5GHHGBBBBFDGHHHHGEFC2FHHHFHHG2BBGHHGHHHHGHHHHHEGHHFCGHGHFFHHB??FGHGCBGGHH2GGHHHHHHGGG1FG3FHHHHHHGHHHFHHGHHHHCHHGG/EFBGDFHFHHHH1GHFHHH0?FHFHHBFHFFHHHHHGHEHHHHHGGGGGHHHHHGHHHHHHG0GHHFFHHH00FCGHHGHHGHHHHGFFFGGGFGGG0FGGGGGBFGG
@M05620:37:000000000-D9766:1:1101:23030:13340 1:N:0:67
GAGGCTGCTTTGGAAGAGCACAAGTGTGCACTCCAGTAACGAATTCGGCTCCCGGACAACGTCCTCGCCTTGAAAACAGAAGATGAAACAACTGCCAATTACTTAACCAAATTTCCACAGAAGACCCCAATATATTAAAAGATGCGATTAAAAAATGTCCACCAAAAAAAACACCTACCCCTTAGCACCTCTTTCAACTAAATTACATCAAGAACAGCATTTCCAACTCTAACTACCCAGTCACTCACAAC
+
AAAAAAFAFFFFCGGGFB1F1FABA3BD33BG0FBA2A22BFBG0D/0//B//B/E//0//B//B1B/>E/FF11B0>0BG11@B1BGBBAGHHHGHHB11B2>BF11B>/111222<10BB11<0<??C0122>222>1@/11@////?111</?1111110.<>..--<....;:/::..:/0000;/;:0000;0;/0;;00;0000000/9;;./;0900;0/;/;/;9///--/-9;//9/;BB/9
@M05620:37:000000000-D9766:1:1101:3593:13343 1:N:0:67
GAGGCTGCTTTGGAAGAAACTCATAGATTACTGCAACAGTTCCCCCTGGACCTGGAAAAGTTTCTTGCCTGGCTTACAGAAGCTGAAACAACTGCCAATTGGATGATACCCGTCGGGAACTCCTCCTAACAGCCTCCGCTGGTGAAACAGTGCTGATGCAACCATGGCACGACAGTCAGGCATTTCCGCTTTAGCAATCTTGTGGATCCCCTTGCACAAATCTGTGCCTGTGTACTTGTAAATGACAAGCC
+
AABBABFCFFFFGGGGGGGGGGHHHHGHHHHHHHHHGHHHHHHHHGGGHHHHHHHGHGFHFGHHHHHHHHHHHGHFHHHHHHHHHHFHGHHHHHHH3@G3@B3B33B4B@GAG1/>//>?33B323B342330/22?/////2@22>@FB2F22211?1?1??/1?<F01..--<>F00CFE00<<0<<.::00<G0<:000;0.0;C/C./.9/000/.;0;000;0C0;0000000;000;0F0;09.A
@M05620:37:000000000-D9766:1:1101:22484:13345 1:N:0:67
AGTGCCAGCTCTCAATCGCACAGGGGACCCAGGGCCTGGCCCCTCCATCCAGAAAACCTATGACCTCACCCGCTACCTGGAGCACCAACTCCGCAGCTTGGCTGGGACCTATGTGAGTATCCAGCGTAGGAATCTGGGAGTTGGGGAGGAGTGAGGAGTTGGGGAAAGACAGTCCTAACCGTGGAGGGTTCTGGTAAATGATGGGGTGAGGAGGGGCTCTTTGGCTCCCACCAGTCCCCCTGTCTGGTCTA
+
BBAABFFFBFFFGGGGGGGGGGHGGGGEGGHHFAEGFGHHHHGHGGHFHHHHHHHHHGHGHHHHHHHHHHHGGEFGHHHHFFGHHHFGEHFGEFGEGHHHGH3FFGHHGHHHHHBHHHHHHHHHHGDGGGHHHHHHHHHGGHHHGGGGCGGHHHHHGGHHHFDGGGHHHHHHHHHHHHHHGGGGGGGGCFGGGGGGGGGGGGGGGGFFFFFFFFFFFFFFFFFFFFFFFFFFFFFFFFFFFFFFFFFFFFF
@M05620:37:000000000-D9766:1:1101:12321:13352 1:N:0:67
GAGGCTGCTTTGGAAGAAACTCATAGATTACTGCAACAGTTCCCCCTGGACCTGGAAAAGTTTCTTGCCTGGCTTACAGAAGCTGAAACAACTGCCAATGGGATGCTACCCGTAAGGAAAGGCTCCTAGAAGACTCCGAGGGAGTAAAAGAGCTGATGAAACAATGGCAAGTAAGTCAGGCATTTCCGCTTTAGCACTCTTGTGGATCCAATTGAACAATTCTCAGCATTTGTACTTGTAACTGACAAGCC
+
AAABBBFCFFFFGGGGGGGGGGHHHHHHHHHHHHHHGHHHHHHHHGGGHHHHHHHHHHHHHHHHHHHHHHHHHHHHHHHHHHHHHHHHHHHHHHHHHHHHHHHHGHHHHHHGGGGGHHHHHHHGHGHHHFHHHHHHHCGGGGGGBHHHHHGHHGHHHHHHHHHHHHHFHHEGHHHHHGHHHHHHHHGGGGGGHHHHGFHHHHHHGHHHHGHHHHHHGGGGGGGGGGGGGGGGGGGGGGGGGGGGGGGGGGG
[truncated: 1,323,509 more chars]
