# Supplementary material for: Fast but not furious: a streamlined selection method for genome-edited cells
Source: Life Sci Alliance. 2021 Apr 26;4(6):e202101051. doi: 10.26508/lsa.202101051 (PMC8127327; doi:10.26508/lsa.202101051)
Supplement: Supplementary file 1 [file LSA-2021-01051_Supplemental_Data_1.zip › SANGER and Deep Sequencing/ACTB/68_S68_L001_R1_001.fastq]

@M05620:37:000000000-D9766:1:1101:16921:1972 1:N:0:68
ACCACACCTTCTACAATGAGCTGCGTGGGGCTCCCGAGGAGCACCCCGTGCTGCTGACCTAGGCCCCCCTGAACCCCAATGCCAACCGCGCGAAGATGACCCAGTTTCGTGGCCCGCTACCTCTTCTTTTGGCCGCCTCCCTCCTTCCTGGCCTCCCGGTGCTGCGCCCTTTCTCACTGTTTCTCTCTTCTGCCGTTTTCCTTATTTCTCTCTTCTCTGACCTGCTTCTCCTTTTGAACTCTTCTTTTTCT
+
3>ABABB>BCCFGGGGGGBFGGGHGEG22AEAB2BB2AAA1GHFHGG0AEFFEGFHHGFB@BFGG>EEEE12B@?EE//233B33?E/E///////?22<2?//1?11/?//<0/-->-<<<<GD0D00=0-/<--:CAE:CC:GBF/F0/.99A9C.--9-;00-;9@DFFFFF/:B//;BBB/BBFF/:///-;AFEFF/;////9:BBFFF/;FB//9/;../:999/BBF//.//:/B/9///;9/;
@M05620:37:000000000-D9766:1:1101:15276:2167 1:N:0:68
AGTGCCAGCTCTCAATCGCACAGGGGACCCAGGGCCTGGCCCCTCCATCCAGAAAACCTATGACCTCACCCGCTACCTGGAGCACCAACTCCGCAGCTTGGCTGGGACCTATGTTGAGTATCCCGCGTAGGACTCTGGGCGTTGGGGCGGGGTGCGGGGTGGGGGAACGCCAGTCCTAACCGTGGGGGGTTCTGGAAAATGAGGGGGTGAGGGGGGGCTCTTTGGCTCCCACCGGCCCCCCTGTCTGGCCT
+
AAAACFFFCFFFGGGGGGGGGGHGGGGGGGHHGGGGGFHHCHGHGGHHHHHHHGHHHGHHHGGHHHGHHHHGGGGGHHHHHHHHHHHHGHHHFGGFGHFHGHHGGGHHGHHHHHFD3233?B32////>>?F?00?GHF.<A-AHGC.@--;99.;--:@-@FFFFF...-.:/;/;B/F.C9A;-;C>@-./;//;BB9///;AFF-9.;:.@DFFA-.BF/B///;A./;:.--;BFF;-:///;//./
@M05620:37:000000000-D9766:1:1101:16446:2197 1:N:0:68
AGTGCCAGCTCTCAATCGCACAGGGGACCCAGGGCCTGGCCCCTCCATCCAGAAAACCTATGACCTCACCCGCTACCTGGAGCACCAACTCCGCAGCTTGGCTGGGACCTATTGCGTATCCCGCGTCGGCATCTGGGCGTTGGGGCGGCGTGCGGCGTTGGGGCAAGCCAGTCCTAACCGTGGCGGGGTCTGGTAAATGATGGGGTGAGGCGGGGCTCTTTGGCTCCCACCAGTCCCCCTGTCTGGTCTAT
+
A?>AAFFFAFFFGBGGGGFGGGHGGGGGGGHHGEGGEFHHFHGHGGHFHHHHHHFHHGHCGGHHHGGHHHHGG>EGHHHHFGHHGHFGFFFGEEC/E3?FFFHA/EGGG2FGHB3CCDFGHH/<CC/>/->AGHHHHG@CACHGGCFGGG@FFFF@B-@FFFAFFF.:A.;/;9/9;FFF.AB-;@F-;ABFFBBBFFFBFFF?D999AF.-9DDF;EFFBBFFFFFEF..../99FA.@A/BFFBFFFFF
@M05620:37:000000000-D9766:1:1101:19725:2209 1:N:0:68
ACCACACCTTCTACAATGAGCTGCGTGTGGCTCCCGAGGAGCACCCCGTGCTGCTGACCGAGGCCCCCCTGAACCCCAAGGCCAACCGCGAGAAGATGACCCAAGTGAATGGCCCGCTAACTCTTCTGGTGGCCGCCTCCCTCCCTCCTGGCCTCCCCGAGCCGCGCCCTTTCTCACTGGTTCTCTCCTCTGCCGTTTTCCGTAAGACTCTCTTCTCTGACCCGAGTCTCCTTTGGAACTCTGCAGGTTCT
+
BBBBBBBBFFFFGGGGGGGGGDHFGAEGHFHHFGGGGGGGGHHHHGGGEGGG5GHHHHHGG?0EFAGGGGGGHCGGGGDHEAHHHGE/BCGC/CCCGHHFCGH/?<FG11?FGHHC--<<0<>FHH0<<DGFC<@@CD.:.;C?.C/9/9/AAGGGG.9--;-9@BBF>BFFFFFFBBBFFFBFFBB/;BBFFF;FFF./9.:A.9B9BFFFBFB/B99//9.---;9:BFFFBBFBBFFFFFFF/../99
@M05620:37:000000000-D9766:1:1101:15684:2347 1:N:0:68
AGTGCCAGCTCTCCATCGCACAGGGGACCCAGGGCCTGGCCCCTCCATCCAGAAAACCTATGACCTCACCCGCCACCTGGAGCACCCACTCCGCAGCTTGGCTGGGACCTATGTTGCGTCTCCCGCGTAGGACTCTGGTCGTTGGGGCGGCGTGCGGCGTTGGGGAACGCCCGTCCTACCCGTGGCGGGTTCTGGTAACTGATGGGGTGCGGCGGGGCTCTTTGGCTCCCACCAGGCCCCCTGTCTGGTCT
+
AA>>ADFFBFFFGBGFFEG2E?GAF2AAEAGF2BEEFFHHHHGHGGGGHEGHHBHBFEHHBAFGHDFFHHHEG/>EGHFG2?FGHH11EGH2/E/E>GBEFHGGGGHHGHHGHHHHF/?BEHHHDFGG/>EFH<FGHH1=<@EHHG-CDFDGGGGGF-@;BFFFFADF?.@=-@DFFF/F;A:;=BBFF99ABBFBFF/BF9/FFFFAD?D;=@DFFBAEBFFFFFFFFF.AD.;.9ADFFFF;FFFEFFF
@M05620:37:000000000-D9766:1:1101:14993:2398 1:N:0:68
ACCACACCTTCTACAATGAGCTGCGTGTGGCTCCCGAGGAGCACCCCGTGCTGCTGACCGAGGCCCCCCTGAACCCCAAGGCCAACCGCGAGAAGATGACCCAGGTGAGTGGCCCGCTACCTCTTCTGGTGGCCGCCTCCCCCCTTCCTGGCCTCCCGGAGCTGCGCCCTTTCTCACTGGTTCTCTCTTCTGCCGTTTTCCGTAGGACTCTCTCCTCTGACCTGCGTCTCCTTGGGAACTCTGCAGGTTCT
+
>AAAABCCFFFFGGGGGGGGGGHHGGG2AEGHHGGGGGEEEHHHHGGGGGGGGHHHHHHGEGCGGGGGGGGGHHHGGGGHGHHHHFGEFGGGGGHHFHHHHBEG/?C1?1?/CG/-<<-A00<000=GH0<.<G?@C.CEE.:9A./:0;/9.0;C:D----.0;;CFDFF0:F00;FFFB000F00000:00FD.AFFF0D0AA.::BFB000/0;;BFF/B/.-.:AB0000:.9F.B0F0:BF..09;
@M05620:37:000000000-D9766:1:1101:14692:2426 1:N:0:68
ACCACACCTTCTACAATGAGCTGCGTGTGGCTCCCGAGGAGCACCCCGTGCTGCTGACCGAGGCCCCCCTGAACCCCAAGGCCAACCGCGAGAAGATGACCCAGGTGAGTGGCCCGCTACCTCTTCTGGTGGCCGCCTCCCTCCTTCCTGGCCTCCCGGAGCTGCGCCCTTTCTCACTGGTTCTCTCTTCTGCCGTTTTCCGTAGGACTCTCTTCTCTGACCTGAGTCTCCTTTGGAACTCTGCAGGTTCT
+
ABBAAAAAFFFFFGFGGGGGGGHFGEEFHGHHHFGGGGGGGHDHHGGEEEFFHEHHHHHGFGGGGGGGGGGGFHHGGGEGGHHHHGGGGGCFGGHHFFFGHH/<FHHH0?GFGHHGGGGCHHHHHHHHHHHGHHGGGGGHGHHDCFGGGGGGGGGGGGAC-AFFGGFFFFFFFFFFFFFFFFFFFFFFFFFFFFFDFFFFFFFFDFFFFFFFFFFFFFBF9BBFB9FFFFFFFFFBFFFFFFFFFFFFFFF
@M05620:37:000000000-D9766:1:1101:20997:2427 1:N:0:68
AGTGCCAGCTCTCAATCGCACAGGGGACCCAGGGCCTGGCCCCTCCATCCAGAAAACCTATGACCTCACCCGCTACCTGGAGCACCAACTCCGCAGCTTGGCTGGGACCTATGTTGCGTCTCCCGCGTAGGACTCTGGGCGTTGGGGCGGCGTGCGGCGTTGGGGAACGCCCGTCCTACCCGTGGCGGGTTCTGGTAAATGATGGGGTGCGGCGGGGCTCTTTGGCTCCCACCAGTCCCCCTGTCTGGTCT
+
AB>AAFFFBFFFGGGDGFEEGCHAFAEGGDHGCFGFCGDHGHGHGGFHHHHGFBHGHGHGHDEGHFGHHHHEE/>EHHHHCFHHHHGEGHHFAE?EEHHHGHGGGGHHGHHHHHHH3/EDEHH<ACFG@CDHHFHHHH0FCFGGHG-CCDCGGGGFF9@BFFFFFEFF?.@--@DFFF/;;DDADFFFFBEFFFFFFF/FFBFFFFFDF.@D9@FCFBCFFFFFFFFFFFFFF;;9;FFFFFFBFFFFFFF
@M05620:37:000000000-D9766:1:1101:14686:2447 1:N:0:68
ACCACACCTTCTACAATGAGCTGCGTGGGGCTCCCGAGGAGCACCCCGTGCTGCTGACCGAGGCCCCCCTGAACCCCAAGGCCAACCGCGAGAAGATGACCCAGGTGAGTGGCCCGCTACCTCTTCTGGTGGCCGCCTCCCTCCTTCCTGGCCTCCCGGAGCTGCGCCCTTTCTCACTGGTTCTCTCTTCTGCCGTTTTCCGTAGGACTCTCTTCTCTGACCTGCGTCTCCTTTGGAACTCTGCAGGTTCT
+
>AAAAAAAFFFFCGGGGG1BGFHHGEG00AEEHEGG/EC//EGFHGGG?AE/1ECCD0>>>E/EFGE?EGGGHHFGGEGHGHHHEFCCGG<C//<11?FG1GHHG1F1FHGGEHGGCCGGHHGHHFHHHDFCFGCCCCFEFGFA/0FFFGGGGGFEEG@9@99BF@@F@@FFFFFFFFFF:F/9FFBBFFFF/9@9AFFEFF9-BFFBFFFFFBBBFFFFFF/B-9A@FFFFFFFFFFFFFBFFFFFFFFF
@M05620:37:000000000-D9766:1:1101:18203:2481 1:N:0:68
ACCACACCTTCTACAATGAGCTGCGTGTGGCTCCCGAGGAGCACCCCGTGCTGCTGACCGAGGCCCCCCTGAACCCCAAGGCCAACCGCGAGAAGATGACCCAGGTGCGTGGCCCGCTACCTCTTCTGGTGGCCGCCTCCCTCCTTCCTGGCCTCCCGGAGCTGCGCCCTTTCTCACTGGTTCTCTCTTCTGCCGGTTTCCGTAGGACTCTCTTCTCTGACCTTAGGCTCCTTTGGAACTCTGCAGGTTCT
+
BBBABBBBFFFFGGGGGGAFGDHFGEEBAEGFFFGEDFGCGHHHHGGGEGGGGHHHHHHGGGGGGGGGGFGHHHHGGGGHGHHHHGGGGGCCCGH2?DG2?F/?<<?1/?/><F<ACC@CCGE0G0DD0GF..C---AEGEFGGGGBF0C9FFG.C.;;---;/B-AF;BFF99BB/9/.9;9BF/9FFF/9//@-9:;BFAB..;/BFF/;BF//;F//BFF//;/;9FABF/9//BFBFFFFFBF./B/
@M05620:37:000000000-D9766:1:1101:16760:2495 1:N:0:68
AGTGCCAGCTCTCAATCGCACAGGGGACCCAGGGCCTGGCCCCTCCATCCAGAAAACCTATGACCTCACCCGCTACCTGGAGCACCAACTCCGCAGCTTGGCTGGGACCTATGTTGAGTCTCCCGCGTAGGACTCTGGGCGTTGGGGCGGCGTGCGGCGTTGGGGAACGCCCGTCCTAACCGTGGCGGGTTCTGGTAAATGATGGGGTGCGGCGGGGCTCTTTGGCTCCCACCCGTCCCCCTGTCTGGTCT
+
AA>ABDFFBFFFG4GGGFGFGFHGGFGFGGHHFEGECFHHGHGHGGHHHHHHHHHHHGHHHFHHHFHHHHHGG>FGHHHHHHHHGHEHGHHHEGFEEHGHGHHGGGHHGHHHHBHH3?GD33GBE/B<<@EHHFGH1G0>CAFG0DD.@DD9AD.AD9@9@C.-@;DFD.;9@FDFFF/BAB.;@;@BA;AFFBB/9B9FFBFFFFDAD.@D-@CFFCBFFFFFFFFFFFFFF.9;ADFEFFF;FFFF/9;
@M05620:37:000000000-D9766:1:1101:20449:2534 1:N:0:68
ACCACACCTTCTACAATGAGCTGCGTGTGGCTCCCGAGGAGCACCCCGTGCTGCTGACCGAGGCCCCCCTGAACCCCAAGGCCAACCGCGAGAAGATGACCCAGGCGAGTGGCCCGCTACCTCTTCTGGTGGCCGCCTCCCTCCTTCCTGGCCTCCCGGAGCTGCGCCCTTTCTCACTGGTTCTCTCTTCTGCCGTTTTCCGTAGGACTCTCTTCTCTGACCTGAGTCTCCTTTGGAACTCTGCAGGTTCT
+
CCCCCCBBFFFFGGGGGGGGGGHFGFGBEFHHHGGGGGGGGHHHHGGGGGGGHHHHHHHGGGGGGGGGGGGHHHHGGGGHGHHHHGGFGGGGC/GHHGHHHHHHG/A>@AGFEHHGGG-ACGHHGHHHHGHGHF-;A.:EGGFGG0B:FGG.FGGGG.:-;BFFFFFFFFFFFFBBFFFFF/BFFFFFFFFFFFFFFFFFFFFFFFFFFFFFF/FFFFFFFFFFFFFFFFFFFFBFF/BFFFFFFFA.BFF
@M05620:37:000000000-D9766:1:1101:18887:2535 1:N:0:68
ACCACACCTTCTACAATGAGCTGCGTGCGGCTCCCGAGGAGCACCCCGTGCTGCTGACCGAGGCCCCCCTGAACCCCAAGGCCAACCGCGAGAAGATGACCCAGGTGCGTGGCCCGCTACCTCTTCTGGTGGCCGCCTCCCTAATTCATGGCCTACCGGTGATGCGCCCTTTATCTCTGGTTCTCTCTTCTGCCGTTTTCCGTAGGACTCTCTTCTCTGACCTGCGTCTCCTTTGGAACTATGCAGGTTCT
+
AAA1AAA>>CCFFGGGGGAFGFHFGEA0AAAAA/FE/EE?AGHCGGG/AAA/1@FFGHC/>>/EFEEEG>/>GCCGG?<FFCHHEGG@CC/</?F11F1<<F/G/??1-F<--<.--<C<C000:00;<0:..;---.9../0/90=00;;./://;A--;-9BB@B-9@F//;B/;99//;//;//////9//9;9/A99-/-;;/////9/9/9FFB99//BF-9@9-B99/9/9:B////B/BF-://
@M05620:37:000000000-D9766:1:1101:20467:2536 1:N:0:68
ACCACACCTTCTACAATGAGCTGCGTGTGGCTCCCGCGGCGCACCCCGTGCTGCTGACCGAGGCCCCCCTGAACCCCAAGGCCAACCGCGAGAAGCTGACCCAGGTGAGTGGCCCGCTACCTCTTCTGGTGGCCGCCTCCCTCCTTCCTGGCCTCCCGGAGCTGCGCCCTTTCTCACTGGTTCTCTCTTCTGCCGTTTTCCGTAGGACTCTCTTCTCTGACCTGAGTCTCCTTTGGAACTCTGCAGGTTCT
+
>>>>AAA>FFBDGEGAAFGDGDGGEF2B42BGHFGG2AE0AFAEGGGEE1EF3FGGFHHE>//>?EEEFGG?BGHGGGGHFHHGHGGGGGFC>DH<C<BFHH<>.<<DF=<CEHHGGCGCHGFFHC<CCFF.C;BGGCEGFFGGBFFFFFGFFFFFF?D@9@;BFBDFFFFFFFFFFF/FBFBFFFFBFFFFFFDDFFFFFFFA:.BFFFFFFFFFFBFFFFB./9FBFFFFFB9/9B//9BFBF;A;/B;
@M05620:37:000000000-D9766:1:1101:17907:2584 1:N:0:68
ACCACACCTTCTACAATGCGCTGCGGGTGGCTCCCGAGGAGCACCCCGTGCTGCTGACCGAGGCCCCCCTGAACCCCAAGGCCAACAGCGCGAAGATGACCCAGGTGCGTGGCCCGCTACCTCTTCTGGTGGCCGCCTCCCTCCTTCCTGGCCTCCCGGAGCTGCGCCCTTTCTCACTGGTTCTCTCTTCTGCCGTTTTCCGTAGGACTCTCTTCTCTGACCTGCGTCTCCTTTGGAACTCTGCAGGTTCT
+
AAAAAAA1BFFFGGGGFG1AECECG0A0/AFB1/FE/EG??GHGHGG/>?EFBGF@GHF>/E/EG/EGGEA0F<GGGC/F//?GHG/0FC///<?/1?<1<G.FG<<1<<.@@C.<<CGCHFFFF0CCFGFAFG@??9AAEGFC/9099;CAA099-A@-;9-B/99:9@B/BFFFBFBB9B999///BFBB//@AAFF/9A9-BFFB/BB//B/9BFB/BF/B-@A@A-FFFBFFFFFFFBFFBFFFFFF
@M05620:37:000000000-D9766:1:1101:17416:2653 1:N:0:68
ACCACACCTTCTACAATGAGCTGCGTGTGGCTCCCGAGGAGCACCCCGTGCTGCTGACCGAGGCCCCCCTGAACCCCAAGGCCAACCGCGAGAAGATGACCTAGCCGCGAGGCCCGCTGCCGGTTGCGGCGGCCGCCTCCCTCCTTCCTGACCTCCCGGCGGTGCGCCCTTTCTCCCTGGTTCTCTCTTCTGCCGTTTTCCGTAGGACTCTCTTGACTGACCTGCGTCTCCTTTGGAACTCTGCAGCTTCT
+
AAAAABBBBFCFGGFFGGGGGGHHGEEBGGHGGFGFEGEFGHDGGGFFEEEFHHHHHHHEGFCGGGGGGEFHGHHGGGGHGHHHHFGGGGBDGGHEGHFFF22210///-<-<<.<AA-::--;;-.:;-@-=B;B99AF.BF9.:FFBB/;;/:AE.-;9-;-@-@?9@FFFFF/:BFF/F//9B/BFFFFB/9;DBAFF.;.;./BFB/B9B//;;B/B;BF.BDA9BBFF/B//BFB//BFBF/;B;B
@M05620:37:000000000-D9766:1:1101:17433:2660 1:N:0:68
ACCACACCTTCTACAATGAGCTGCGTGTGGCTCCCGAGGAGCACCCCGTGCTGCTGACCGAGGCCCCCCTGAACCCCAAGGCCAACCGCGAGAAGATGACCCAGGTGAGTGGCCCGCTACCTCTTCTGGTGGCCGCCTCCCTCCTTCCTGGCCTCCCGGAGCTGCGCCCTTGCTCACTGGTTCTCTCTTCTGCCGTTTTCCGTAGGACTCTCTTCTCTGACCTGAGTCTCCTTTGGAACTCTGCAGGTTCT
+
BABABB@>FFFFDGGGGGF5B5FFGAEAAEC2B2FF?EGGEHECHGAEA1A15B3AFHCA0E0EGEG@GEA?GH/EG?/FF/FG/FAEGG/B/??11<1?1FFGF1?1<?<//?/-->C@HGD0=<D0D0<..C-@-..::G/./00909;9A09.:CA?B-.C/9-.99/.:;FBBB9./;//;///;B/9//9../A//./9ADFB/;/;/9//;FBBB//9/9BFF/F////9BBFFF/9B9FFF/9/
@M05620:37:000000000-D9766:1:1101:11240:2661 1:N:0:68
AGTGCCAGCTCTCAATCGCACAGGGGACCCAGGGACTGGCCCCTCCATCCAGAAAACGTATGACCTCACCCGCTACCTGGAGCACCAACTCCGCAGCTTGGCTGGGACCTATGTGAGTATCCAGCGTAGGAATCTGGGAGTTGGGGAGGAGTGAGGAGTTGGGGAAAGACAGTCCTAACCGTGGAGGGTTCTGGTAAATGATGGGGTGAGGAGGGGCTCTTTGGCTCCCACCAGTCCCCCTGTCTGATCTA
+
1AAAAFFFAFFFGGGGGGGGGGHH0AEEEFHHFAFF0FFE0BEFGG0D1BB1BBAFG/0BDFFFHFGFGHHEEE/>>FHGFFF/0>BGEHHHE/>EEGHHGHHE/?FGGFHHHH2FGBGF2GHHGGCFCAHHH1GHHHGG/0?1/>>CCGGH.DG.<</<G/<-=AHHHHHHHEGHHHFAACAAGGGG;FFFGG;FGGGGGGGGGGF@FFFB9A@@@-;BBFFFF/;:EFFFFFFFFFF?@EFFFB//:FF
@M05620:37:000000000-D9766:1:1101:19100:2682 1:N:0:68
ACCACACCTTCTACAATGAGCTGCGTGTGGCTCCAGAGGAGCACCCCGGGCTGGTGACCGAGTCCCGCCTGAACCCCAAGGCCAAGCGCGAGAAGATGACCCAGGTGAGTGGCCAGCTACCTCTTCTGGTGGCCGACTCCCTCCTTCCTGGCCTCCCGGAGCTGCGCCCTTTCTCACTGGTTCTCTCTTCTGCCGTTTTCCGTAGGACTCTCTTCTCTGACCTGAGTCTCCTTTGGAACTCTGCAGGTTCT
+
ABAAB@BAFFFFGGGGGGFGGGHFGFEECEHHCD3GBGG2AGHHHA2EA0AAE1BBG3BEE@1?3B/>>>GHHF11?EE1?FG////?/EEG?FHFHHEHC2?/?FC2?>D<FF2</?1??1DHGHHHBDGD00?->-EHHFHGEHHFHHHHHHHHFD--:@.//ADGGGGEG09BFFF/;09CFFGF/;FFFFFFFF.FFDBF../F//;BFFF/BF/BFBB./.9/BFFEF//BBF/B9/9/BF?AFFF
@M05620:37:000000000-D9766:1:1101:15565:2741 1:N:0:68
ACCACACCTTCTACAATGAGCTGCGTGTGGCTCCCGAGGAGCACCCCGTGCTGCTGACCGAGGCCCCCCTGAACCCCAAGGCCAACCGCGAGAAGATGACCCAGGTGAGTGGCCCGCTACCTCTTCTGGTGGCCGCCTCCCTCCTTCCTGGCCTCCCGGAGCTGCGCCCTTTCTCACTGGTTCTCTCTTCTGCCGTTTTCCGTAGGACTCTCTTCTCTGACCTGAGTCTCCTTTGGAACTCTGCAGGTTCT
+
AAABBAAAFFFFGGGFDFGGGGHHCGGGFEFCGFGGGGG??G2GHGFEFGGFHFHHFHHGEEGGFFGEGGGHFHHGGGGGGGHHHGGGGGGGGGHCDFFHEF/??FF1G<F/FHHGGGGGHHHHGHHHHD/CGCCGGCFHGHHAGBFGGFGGGBFGGC--ABFFGGFFFBFFFFFFFFB.BFFFFFFFFFBFFF9D.FFFF?;FAAFFBFFFFFFFFFFFFFFBBFFFBFFFFFFBBBFFFBBEBB?ABFF
@M05620:37:000000000-D9766:1:1101:18843:2790 1:N:0:68
ACCACACCTTCTACAATGAGCTGCGTGTGGCTCCCGAGGAGCACCCCGTGCTGCTGACCGAGGCCCCCCTGAACCCCAAGGCCAACCGCGAGAAGATGACCCAGGTGAGTGGCCCGCTACCTCTTCTGGTGGCCGCCTCCCTCCTTCCTGGCCTCCCGGAGCTGCGCCCTTTCTCACTGGTTCTCTCTTCTGCCGTTTTCCGTAGGACTCTCTTCTCTGACCTGAGTCTCCTTTGGAACTCTGCAGGTTCT
+
ABBABBB>BFFFGFGGFGABGDGBF2BA4AGG3BFA2AECAGHHHGGGFEEGFHGHHHHEEECGGDGGGGG?GFHGGGFHCEGHHG?<CD/>/DGB>FGFGHGHGHH1FGGGGHHGGGGGHHHHHHHHHHHGHHGGGGGHGHHGHGGGGGGGGGGGGGG;BBGGGGBFBBFFFFFFFFFFFFFFFFFFFFFFFFBFFFFFFFFEFFFFEFFFFFFFFFFFFFFF/;FFFFFFFFFFFFFFFFFFFFFFFFF
@M05620:37:000000000-D9766:1:1101:19914:2793 1:N:0:68
AGTGCCAGCTCTCAATCGCACAGGGGACCCAGGGCCTGGCCCCTCCATCCAGAAAACCTATGACCTCACCCGCTACCTGGAGCACCAACTCCGCAGCTTGGCTGGGACCTATGTTGCGACTCCCGCGTGGGACTCTGGGGGTTGGGGCGGCGTGCGGGGTTGGGGAACGCAGGTCCTACCCGTGGCGGGTTCTGGTAAATGATGGGGGGAGGCGGGGCTCTTTGGCTCCCCCAGGCCCCCCTGTCTGGTCT
+
BBABBFFFAFFFGGFGGGGGGGHGGFGEAGHHGGGGFGHHFHGHGGHFHHHHFHHHHGH3GHFHHHHHHHGGGEEGHHHHGHHHHHHHGHHHGGGGEHHHGHHGGGFGGHHHHHB33////?2??<<//>->0001>F<-<A-AFG?.;--;--.;---9-9DF=EF...---.;//;/;...;--;@@;../;B/;F/////;BFD---;-.;@D---.;BBF///;A..;-.;.;DFF;-A/9/;//;:
@M05620:37:000000000-D9766:1:1101:18860:2795 1:N:0:68
ACCACACCTTCTACAATGAGCTGCGTGTGGCTCCCGAGGAGCACCCCGTGCTGCTGACCGAGGCCCCCCTGAACCCCAAGGCCACCCGCGAGAAAGTGACCCGGTTGATTTGCCCGCTACCTCCTCTGTTCTCCGCCGCCTCCCGGCCTTGCCTCCCTTATCTCCGCCTTTTCTTACTGGTTCTTTCTTCTGGCGTTTCTCGTATGACCCGCGTCTCTTATCGGACTCTCCTTGTTCACTCTGGAGGGTCT
+
CCCDDCDCFFFFGGGGGGGGGGHHGGGGHGHHHGGGGGFGGHHHHGGGGGGGHHHHHHHGGGGGGGGGGGGHGHHGGGGHGHHHF0?/></>//22??2?FH/<<?/?1>11>11>-<-<GGH.<G=0<=000=...-;C..CE.-9-.0;F00;C./0C0C000;....;00000;BF0;00;0;F0000;0;9A-@000.;./BFF0/---;CFF:0000.:;-;BF0B:0:000:00;F000.;-://
@M05620:37:000000000-D9766:1:1101:18471:2805 1:N:0:68
ACCACACCTTCTACAATGAGCTGCGGGTGGCTCCCGAGGAGCACCCCGTGCTGCTGACCGAGGCCCCCCTGGCCCCCAAGGGCAACAGCGAGAAGACGACCCACCCGAGAGGCCCGCTACCTCTTCTGGCGGCCGCCTCCCTCCTTACTGGCCTCCCGGAGCTGCGCCCTTTCTCACTGGTTCTCTCTTCTGCCGTTTTCCGTAGGACTCTCTTCACTGACCTGAGTATCCTTTGGAACTCTGCAGCTTCT
+
AAAAA4AAFFFFCGGF5FGGGFHGG22AE2FH3FGEGGGEEHDHHGGGEEFGHGHCGHHG//EEF1EEGGG/00?EGG/?//???G00BBC/<D0G0?/<//?..<-----<AFGG@@-;C0:CCGC0C0-;B@@BBD....;.;B/;BF/.;B.;.;-9-;.//9-A-;/;BBFBFBFF/BBFFFF/;/FBF/-..BEFEDF.D./FBB/;;/B/;////;FB/;B/;BB/9BF///9FFB//BB//99;
@M05620:37:000000000-D9766:1:1101:19913:2816 1:N:0:68
AGTGCCAGCTCTCAATCGCACAGGGGACCCAGGGCCTGGCCCCTCCATCCAGAAAACCTATGACCTCACCCGCTACCTGGAGCACCAACTCCGCAGCTTGGCTGGGACCTATGTTGAGAATCCGGCGTAGGATTCTGGGGGTTGGGGGGGGGGGGGACGTTGGGGAAGGACAGTCCTAACCGGGGGGGGTTCGGGTAAATGATGGGGGGAGGGGGGGCTCTTTGGCTCCCACCAGTCCCCCGGTCTGGTCT
+
A3>ABFFFBFFFFFGGGCGGGFFDFGGGAGHHGGGGGCGFEHGHGGHHBGHHFC3FGGFHHHEHHHEHHHHGGGGGHHHGHGGFFEFHGHHHGGEGGFHHGHHGGGEGGHHHHH3332/3BF2//////>/F1??1>G0--<-<CG--;------;---;.AFF-EF......9B/BBBF.9-;--;@9;-9-;..;BB//9/;FF?---;--;@F@=9.;B/B///BF.;FA..9;FFFD--99.B///:
@M05620:37:000000000-D9766:1:1101:11905:2817 1:N:0:68
AGTGCCAGCTCTCAATCGCACAGGGGACCCAGGGCCTGGCCCCTCCATCCAGAAAACCTATGACCTCACCCGCTACCTGGAGCACCAACTCCGCAGCTTGGCTGGGACCTATGTTGCGTCTCCCGCGTAGGACTCTGGGCGTTGGGGCGGCGTGAGGAGTTGGGGAAAGACCGTCCTACCCGTGGCGGGTTCTGGTAACTGATGGGGTGCGGCGGGGCTCTTTGGCTCCCACCCGTCCCCCTGTCTGGTCT
+
33>AAFFCAFFFFFGGGFFFEEHAFGGC2AGHGEE22ABE2FEHGGGFEFGF3B3FHE3AFG5FGHBFHHGGGGEEHHHFGHHHAFHHGHFHGEE@EGHHGHEGF/BGGGFHHHGFG/<B<010<<<</<?GHHHHEH0.-ACGG--.@?@B?-..;/;:BFFBBFF../.9@9AF?FB9.;AD;-@B@@EFFFF;FB/9F/99BEFFBDBB->B--9BE/////9FBF?.9.:9;9..A.9EFFFFBBFB
@M05620:37:000000000-D9766:1:1101:14666:2840 1:N:0:68
TCTGCCACTTCTAAATCTACACTGTGATGCCTGCCCCTGCGCCCCCAGTCCTTATAACCGTTGCGTACCTGGCTACCAGAAGCAACAACCACTGCCCTTCCTACCGGATGCTCCCCGTACTGACCGGCTCCTCGCCGCCTCCCCGGGCGTCCCAGCGCTGCTGCAACCATGGCCAGTAAGTCCGGCCTTTCCGCTTTAGCACTCTTGTGGCTCCCCTTGACCCATTCTCAGCATTTGTACTTGTACCTGAC
+
1>>>A11@BB1B33B3FA3A1B11ADDD3BBGHHGHA0B00AAEFG/ABFH222DDFHHEEG/B/B/>BGFHHC1BFHH0BBF10BBFG/??@@BB?1BBG>FBB>E/EEHHHHGGGGGC/FGHHGGGG?FGFFGGGGGGGHGGGG??C@CGGHHH@AGGGGGGGGGGGGGGG/CGFG0CFGGF@@@FFFFFFFFFEFFFFFF;FFFFFF--FF-;;FFFFF-AFFFBFFFFFFFFF;BFFFFFF;;;BB9
@M05620:37:000000000-D9766:1:1101:20330:2918 1:N:0:68
ACCACACCTTCTACAATGAGCTGCGTGTGGCTCCCGAGGAGCACCCCGTGCTGCTGACCGAGGCCCCCCTGAACCCCAAGGCCAACCGCGAGAAGATGACCCAGGTGAGTGGCCCGCTACCTCTTCTGGTGGCCGCCTCCCTCCTTCCTGGCCTCCCGGAGCTGCGCCCTTTCTCACTGGTTCTCTCTTCTGCCGTTTTCCGTAGGACTCTCTTCTCTGACCTGAGTCTCCTTTGGAACTCTGCAGGTTCT
+
CCCCCCCCFFFFGGGGGGGGGGHHGFGAFFHHHGGGGGCFEFHHHDEFEGGEHHHHGHHGGGGG?EGGGGGGHHEGGGGHGHHHHGGGGGGGCGHHHH2FHB/F/1?1?1??FHG<-<-A0DDGFD0G0<<AC<<CCDGHECHDHFGF9FFGFBFGAEBD-@.//-DF>FFFFBFBBFFEFFFB9/9FFFFBFB@DFFEFB.BADFFFFF/BFBFFB99:FB9;://B/FFFFBF/F9B:B//BBF.FFFB
@M05620:37:000000000-D9766:1:1101:14307:2940 1:N:0:68
GAGGCTGCTTTGGAAGAAACTCATAGATTACTGCAACAGTTCCCCCTGGACCTGGAAAAGTTTCTTGCCTGGCTTACAGAAGCTGAAACAACTGCCAATGCCAAATGCCAACCTCCTGTAGCAGCCTACAGGCTGCTACCCGTCAAGGGAGGCTCCTAGACGACGCCAAGGTAGTAAGAGAGCTGGTGATACACGGGCAAGTAAGTCAGTCATTTCCGCTTTAGCATTCTTGGGGATCCAATTGATAACTT
+
BBBBBBFBFFFFGFGGGGGGGGHHHHHHHHHHHHHHHHGDFGHHHGGGHHHHFHHGHDCGGHHHHHHHHHHHHHHFHHHHHHHHHFGHHFHHHHHHHHHHBH332@433B311F3F?B?44B?3?/23?B3?/B0/34B2F</?E/B2/?C//?0/2@FG2EC@/<-.-<.11>0=D000CE.0//<<000000.----:C0;90909B000;C;F0..C..=;;90;CFFF099.AA.:/9B////9/;/
@M05620:37:000000000-D9766:1:1101:18627:2941 1:N:0:68
ACCACACCTTCTACAATGAGCTGCGTGTGGCTCCCGAGGAGCACCCCGTGCTGCTGACCGAGGCCCCCCTGAACCCCAAGGCCAACCGCGAGAAGATGACCCAGGTGAGTGGCCCGCTACCTCTTCTGGTGGCCGCCTCCCTCCTTCCTGGCCTCCCGGAGCTGCGCCCTTTCTCACTGGTTCTCTCTTCTGCCGTTTTCCGTAGGACTCTCTTCTCTGACCTGAGTCTCCTTTGGAACTCTGCAGGTTCT
+
AABBBBBBFFFFGGGGGGGGGGHGGAEFDGHHGGGGGGGGGHHHHGGGFGGGHHGHHHHGGGGGGGGGGGGHHHHGGGGHGGHHHGGFGGGCCGHHHFGHHHHHGHHHHHHGGHHGGGGGGHHGGHHHGHHGGHGGGGCHGGHGHGGGGGGGGEGGGGGGGGGGGGFFFFFFFFFFFFFFFFFEF/FFFFFFFFFFFFFFFFFFDFFFFFFFFFFFFFFFFFFFFFFFFFFFFFFFFFFEFFFFFFFFBFB
@M05620:37:000000000-D9766:1:1101:17253:2966 1:N:0:68
ACCACACCTTCTACAATGAGCTGCGTGTGGCTCCCGAGGAGCACCCCGTGCTGCTGACCGAGGCCCCCCTGAACCCCAAGGCCAACCGCGAGAAGATGAGTCAGTGGAGTGGCCCCCCTTCTCGTCGGGGTCCCCCCCCCCTCCTGCCTCGCCGCCCTGAGCTCCGCCCCATTTCATCTCTGTTCTGCCGTTCCGCTTTCGCTCTTCTTCTCTTCCCTGAGCTTACTCTGCCATTCAGCTCGTTCTGGCTT
+
BBCCCBCBFFFFGGGGGGGGGGHHGEGGHGHHHGGGGGGGGHGHHGGGGGGGHHHHHHHGGGGGGGGGGGGHGHHGGGEHGHHHHGGGGGGGGGHHGHHB2>?>1<<1/1?</<F----0=D0<<<--;--:.:C:--A---;.//:./9.;9-;---;;B////..;-9.//;BB//9/B/9/99///-;://9..;A/.....;///:/BB/;/;::99/////;///////////9//.:..;/9//.
@M05620:37:000000000-D9766:1:1101:15712:2995 1:N:0:68
AGTGCCAGCTCTCAATCGCACAGGGGACCCAGGGCCTGGCCCCTCCATCCAGAAAACCTATGACCTCACCCGCTACCTGGAGCACCAACTCCGCAGCTTGGCTGGGACCTATTGCGTATCCCGCGTGGGAATCTGGGCGTTGGGGCGGCGTGCGGCGTTGGGGCAAGCCCGTCCTAACCGTGGAGGGTTCTGGTAAATGCTGGGGTGAGGCGGGGCTCTTTGGCTCCCACCAGTCCCCCTGTCTGGTCTAT
+
ABAAAFFFCFFFGGGGGGGCGCHFGGEEGGHHCEEEFGHHHHGHGGHHHHHHHHGHHGHHHHHHHGHHHHHGGEEEHHHHBFHHHH1??GHGAFCGGHGHGGHGGG0BE?2BFFHCCDFHF2//B//<A/?0><=GHG@GAFHGGDC?-;-:;--@B@DB.@=.9AE.A9-9:9DFFFFCDEA.;ADDFFFFB///::B:FF/DF:C....:--:--;9///9///.9:AAA?F/BFFFF.9;F9FB///9
@M05620:37:000000000-D9766:1:1101:13214:3010 1:N:0:68
AGTGCCAGCTCTCAATCGCACAGGGGACCCAGGGCCTGGCCCCTCCATCCAGAAAACCTATGACCTCACCCGCTACCTGGAGCACCAACTCCGCAGCTTGGCTGGGACCTATGTTGAGTCTCCCGCGTAGGACTCTGGGCGTTGGGGCGGCGTGCGGCGTTGGGGAACGCCCGTCCTACCCGTGGCGGGTTCTGGTAACTGATGGGGTGCGGCGGGGCTCTTTGGCTCCCACCAGTCCCCCTGTCTGGTCT
+
AA>AAFFCAFFFGGGGGGGAECGGGGGAAEGHGEGGAFHHCGGHGGHHFHHG3GCGHGHFHHBHHHHHHHGGGFGGHHHHGGHHHGHHGHHHGGGEEGHHGHHGGGHHGHHHFHHH3FG3GHHHGGG</>AGHHHHHH0.A>CGFD-.@DDFB-;A-:;:@DFFFEF.:.:-;DFFDF/AADFDF:BFFD?AFF/;FF/;F/9:F.A:-.;A-@:99@BFFFFFFEFBE?FFF;AFFFFFFFEFFFFFFFF
@M05620:37:000000000-D9766:1:1101:14393:3019 1:N:0:68
AGTGCCAGCTCTCAATCGCACAGGGGACCCAGGGCCTGGCCCCTCCATCCAGAAAACCTATGACCTCACCCGCTACCTGGAGCACCAACTCCGCAGCTTGGCTGGGACCTATGTTGCTTCTCAGGCGAGGGACCCTGGAGTTTGGGACGGCGTGCGGGGTTGGGGAACACACTTCCTACCGGGGGGGGGTTCGGGTAACTGTTGGGGTGCGGGGGGGTCCTTTGGCTCCCCCCGGTCCCCCTGTCTGGTCT
+
AAABBFF@3FFFGGGGGGGCGGHGGGGCFGGHGAEFFGHHGHGDGGHFHHHHFHHHHGHCHHHHHHHHHFFGGEGGHHHHHGHHHHHHGHGHEGGEGFHHGHGGGGGHGHHHHG2211111B2200B//>/CC//0>F001<1=FE.0=--:--.;--99-9AB-:A..9A./9BF/B/A---9--;>;99.-99.;////9/9AB?.-.;--9;B-9..;//;//9;AA.A--;-;BFFD-:/;:FF9//
@M05620:37:000000000-D9766:1:1101:10292:3094 1:N:0:68
ACCACACCTTCTACAATGAGCTGCGTGTGGCTCCCGAGGAGCACCCCGTGCTGCTGACCGAGGCCCCCCTGAACCCCAAGGCCAACCGCGAGAAGATGACCCAGGTGAGTGGCCCGCTACCTCTTCTGGTGGCCGCCTCCCTCCTTCCTGGCCTCCCGGAGCTGCGCCCTTTCTCACTGGTTCTCTCTTCTGCCGTTTTCCGTAGGACTCTCTTCTCTGACCTGAGTCTCCTTTGGAACTCTGCAGGTTCT
+
>AAAAAABFFFFGGGGGGGGGGHHGGGGHGGHHGGGGGG?EHDHHGGGFGGGHHHHHHHGEEGGFGGGGGGH3GHGGGDGGHHEHGGGGGGGFDGHHBFHHH/?/?FGHGGGGHHGGGGGHHHHHHHHHHFDGHGGGGGHGHHGHGGGGGGGGGGGGGGGGDGGGGFFFFFFFFFFFFFFFFFFFFFFFFFFFFDDFFFFFFFF9DFFFFFFFFFFFFFFFFFF/BFFFFFFFFFBFFFFFFFFFFEFFFF
@M05620:37:000000000-D9766:1:1101:17550:3098 1:N:0:68
ACCACACCTTCTACAATGAGCTGCGTGTGGCTCCCGAGGAGCACCCCGTGCTGCTGACCGAGGCCCCCCTGAACCCCAAGGCCAACCGCGAGAAGATGACCCAGGTGAGTGGCCCGCTACCTCTTCTGGTGGCCGCCTCCCTTCTTCCTGGCCTCCCGGAGCTGCGCCCTTTCTCACTGGTTCTCTCTTCTGCCGTTTTCCGTAGGACTCTCTTCTCTGACCTGAGTCTCCTTTGGAACTCTGCAGGTTCT
+
?AAABAABFFFFGGGFFGGGCGHFEEGFHAHHHGG2EEG?GHHHHGEGAAECHEFHHFHGGGGGEG/FGGGHHHHEGGGEGHHE/FFGGCCCGDHC11FHHHHHECGHH1GFGHHGGGGGHHHHGHHHHHHGHHGGGGGHGHBHHHGGGGGFGGGGG?BGGG.FGGGFBBFFFFFFFFFFBFFFFFFFFFFFFFBFFFFFFFFFDDFFFFFFFFFFFEFFFFEFFFFFFFFFFFFFFFFFFFFFFFFFFFF
@M05620:37:000000000-D9766:1:1101:13482:3178 1:N:0:68
ACCACACCTTCTACAATGCGCTGCGTGTGGCTCCCGAGGAGCACCCCGTGCTGCTGACCGAGGCCCCCCTGAACCCCAAGGCCAACCGCGAGAAGATGACCCAGGTGCGTGGCCCGCTACCTCTTATGGTGGCCGCCTCCCTCCTTCCTGGCCTCCCGGGGTTGCGCCCTTTCTCACTGGTTCTCTCTTCTGCCGTTTTCCGTAGGACTCTCTTATCTGACCTGCGTCTCCTTTGGAACTCTGCAGGTTCT
+
ABBABAAAFFFFAGGGGG4AECEEGFGBFEHHGAFEAEFEGHHHHGGEEEEFGFFHHGHEEGGGFGGGGGGHFFGEGGGHAHHFHGGGG@<>CDHGBFFGHHC/<FG1>><CCH.<<<@DBGHGH0<0/CCEAGCF:AFGGFF.FBFFGGGGGG.EEF@--9;-;BFDFFFFFFB9BFFFFBFFE9B/FFFBFFAADFFFFFFAD?BFFFFFFB9;/BFFFFB.:;9;ABBFFFFEFFFFFEBFFFFF/BB
@M05620:37:000000000-D9766:1:1101:20460:3197 1:N:0:68
ACCACACCTTCTACAATGAGCTGCGTGTGGCTCCCGAGGAGCACCCCGTGCTGCTGACCGAGGCCCCCCTGAACCCCAAGGCCAACCGCGAGAAGATGACCCACCCGAGAGGCCCGCTGCCGCTTCTGGCGGCCGCCTCCCTCCTTCCTGACCTCCCGGCGCTGCGCCCTTTCTCCCTGGCTCTCTCTTCTGCCGTTTTCCGTAGCACTCACTTCACTGACCTGCGTATCCTTTGGAACTCTGCAGCTTCT
+
BBBBBBBBFFFFEGGGGFGGGGBFGEGGH?GHHGG?EGGGGHHHHGGGGAEEFGHHGFGGGGCGGGCGGGGHHHEEFGGFGHHHGGGGGCCGGDHHFGH110?//<>//--..FCCGG-.<---:.0000-:?B?--.;../;EF/FFFF//9BBFF.-;9;B>?@-;>BFFFFF/;9B?.;B/FFFFFFFBB9-;;BABFF/;../;FB/;/BB/;:9/BBFF.;D..;9FFF/://9BBF//BB//:/9
@M05620:37:000000000-D9766:1:1101:19772:3199 1:N:0:68
ACCACACCTTCTACAATGAGCTGCGTGTGGCTCCCGAGGAGCACCCCGTGCTGCTGACCGAGGCCCCCCTGAACCCCAAGGCCAACCGCGAGAAGATGACCCAGGTGAGTGGCCCGCTACCTCTTCTGGTGGCCGCCTCCCTCCTTCCTGGCCTCCCGGAGCTGCGCCCTTTCTCACTGGTTCTCTCTTCTGCCGTTTTCCGTAGGACTCTCTTCTCTGACCTGAGTCTCCTTTGGAACTCTGCAGGTTCT
+
?AAABAABFFFFGGGF5GGGFGHFGEGEGEHHHGGEGGGCFHHHHGEGAEGFHEGHHHHGGGGGCF>FGGGHHHAEGGGHGHHCAFGGG?>DDDHHHBGHHHHHEHHHHBGGGHHGGGGGHHHHHHHHHHHGHHG?@.EHGHHGHGGGGGBFFGGGGGGGGG?FGGBFBBFFFFFFFFFFFFFFFFFFFFFFFFBFFFFFFFFFFFFFFFFFFFFFFFFFFFFFFFFFFFFFFFFFFFFFFFFFFFFFFFF
@M05620:37:000000000-D9766:1:1101:17355:3205 1:N:0:68
AGTGCCAGCTCTCAATCGCACAGGGGACCCAGGGCCTGGCCCCTCCATCCAGAAAACCTATGACCTCACCCGCTACCTGGAGCACCAACTCCGCAGCTTGGCTGGGACCTATGTTGAGTATCCCGCGTAGGAATCTGGGGGTTGGGGAGGGGTGCGGAGTTGGGGAAAGACAGTCCTAACCGTGGAGGGTTCTGGTAAATGATGGGGTGAGGAGGGGCTCTTTGGCTCCCACCAGTCCCCCTGTCTGGTCT
+
BCABCFFFCFFFGGGGGGGGGGHHGGGGGGHHGGGGGGHHHHGHGGHHHHHHHHHHHGHGHHHHHHHHHHHGGGGGHHHHHHHHHHHHGHHHFGGGGHHHGHHGGGHHGHHHHHFHBHGBFHF2C@CB/CFH1CF1FGG->C@GGGG.;@-;:A.;?-;C9FGGGGG.A/CBFFFFFFFF?F9A@.;DDDFA9BB0BFFBBF0FFFFA@.FFBDFFCFAFFFBFFFFFF?FFF?A0BFFFF9A;B9FBF::
@M05620:37:000000000-D9766:1:1101:14201:3206 1:N:0:68
ACCACACCTTCTACAATGAGCTGCGTGTGGCTCCCGAGGAGCACCCCGTGCTGCTGACCGAGGCCCCCCTGAACCCCAAGGCCAACCGCGAGAAGATGACCCAGGTGAGTGGCCCGCTACCTCTTCTGGTGGCCGCCTCCCTCCTTCCTGGCCTCCCGGAGCTGCGCCCTTTCTCACTGGTTCTCTCTTCTGCCGTTTTCCGTAGGACTCTCTTCTCTGACCTGAGTCTCCTTTGGAACTCTGCAGGTTCT
+
>A>AAACAFFFFGGGGGGGGGGHHGGGGHEGHHFFGAFGG2FGHHGGEEEEF5GHHGHHG>>>EFEGEGGGF@GHGGGEGEHGGHGGGGGC<BAF2??GEGG/<??F<F??FGGHGG?A-GHHBHD=GGD/EFCCFGDDHGHHG/CFF0;CFFBFGF.CFD@.:CFFFFFBFFFFFFFBF/:FFFFFB9FFFFFAADFFFFDF.99;BFFFFFFFFFB/B/BB9B/BBBFFFFBF/BB/9B/BFF/A.;;/
@M05620:37:000000000-D9766:1:1101:20470:3212 1:N:0:68
ACCACACCTTCTACAATGAGCTGCGTGTGGCTCCCGAGGAGCACCCCGTGCTGCTGACCGAGGCCCCCCTGAACCCCAAGGCCAACCGCGAGAAGATGACCCAGGTGAGTGGCCCGCTACCTCTTCTGGTGGCCGCCTCCCTCCTTCCTGGCCTCCCGGAGCTGCGCCCTTTCTCACTGGTTCTCTCTTCTGCCGTTTTCCGTAGGACTCTCTTCTCTGACCTGAGTCTCCTTTGGAACTCTGCAGGTTCT
+
ABABBBABFFFFGGGGGGGGGGHHGGGGHCHHHGGGGGGCGHHHHGGGGGGGFGFHHHHGGGGGFGEGGGGHHHHGGGGHGHHHAFEGCDDGGGHGEGHHEHEF/FGFH1?FFFEDGGGGHHHHHHHGDGHFHGGGGDGHGHHGHGGGGFBGGGGGGC@@DF?BFGFFFFFFFFFFFFEFFFBFFFFFFFFFFFFADFFFFDFEADBFFFFFFFFFFF/FFFFBB9FFFFFFFF/99BFFFFFFFFFFFFF
@M05620:37:000000000-D9766:1:1101:14990:3230 1:N:0:68
ACCACACCTTCTACAATGAGCTGCGTGTGGCTCCCGAGGAGCACCCCGTGCTGCTGACCGAGGCCCCCCTGAACCCCAAGGCCAACCGCGAGAAGCTGACCCCGGTGAGTGGCCCGCTACCTCTTCTGGTGGCCGCCTCCCTCCCTCCTGGCCTCCCGGAGCTGCGCCCTTTCTCACTGGTTCTCTCTTCTGCCGTTTTCCGTAGGACTCTCTTCTCTGACCTGAGTCTCCTTTGTAACTCTGCAGGTTCT
+
CCCCCCBBFFFFGGGGGGGGGGHHGEGGHGHHHGGG?EGGGHHHHGGFEEGGHHHHHHHGGGGGGGGGGGG?FFGGGEGGFFH/?FF</>/><?2222<<FH//>/><0><FFHFDGCG-CGHHHDGHHCGDHHGGGEGGGGGG.C;EBFFGGFGFG.;?-;.9BBDF@@FFFFFFFFFFFFFFFFFFBFFFFF=DABEFFFF...9BBFFFFFF/F9/B/:/;9/;;F/BFFFF/;/F9FBF/;/9AFFB
@M05620:37:000000000-D9766:1:1101:14972:3241 1:N:0:68
ACCACACCTTCTACAATGAGCTGCGTGTGGCTCCCGAGGAGCACCCCGTGCTGCTGACCGAGGCCCCCCTGAACCCCAAGGCCAACCGCGAGAAGATGACCCAGGTGAGTGGCCCGCTACCTCTTCTGGTGGCCGCCTCCCTCCTTCCTGGCCTCCCGGAGCTGCGCCCTTTCTCACTGGTTCTCTCTTCTGCCGTTTTCCGTAGGACTCTCTTCTCTGACCTGAGTCTCCTTTGGAACTCTGCAGGTTCT
+
BBBABBBBFFFFGGGGGGGGGGHHGAEBFEHHFFGEDGGGGHHHHGGGFEEGHHHHHHHGCGFGGDGGGGFBHFHGGGAGEEHHHG?EDGCCCGGB2DDFGHGHGHFFHHHGGHHDGGGGHHHHHHHGGHHFHHGGCEDGGHHGHFFFFFFFFFGEEDFFGGFGF?@A@DFFFFFFFFFF9FBBFFFFFFFFFFFAFFFFFFFFFFFFFFFFBFFFFFFFFFFFBFFFFFFFFFFFFFFFFFFFFFFFFFF
@M05620:37:000000000-D9766:1:1101:15762:3253 1:N:0:68
ACCACACCTTCTACAATGAGCTGCGTGTGGCTCCCGAGGAGCACCCCGTGCTGCTGACCGAGGCCCCCCTGAACCCCAAGGCCAACCGCGAGAAGATGACCCAGGTGAGTGGCCCGCTACCTCTTCTGGTGGCCGCCTCCCTCCTTCCTGGCCTCCCGGAGCTGCGCCCTTTCTCACTGGTTCTCTCTTCTGCCGTTTTCCGTAGGACTCTCTTCTCTGACCTGAGTCTCCTTTGGAACTCTGCAGGTTCT
+
>AA3AAAAFFFFGGGFFG5AGBHBEAAAA2FGCBFE2EGCGGHHHGAE1BEFGHHFHHHE?EGGFE>EGEGFHGEGGGEFCGHFEGEEDG/</CC<>GFGFF<FFGG1GFGFFH?CGGGGHHHHBGHFBHHDAGCGCDDEFHHGHEGG0FFEFFFG?DBBGG.BFGBF-@FFFFFFFFFFFBBFFBFFFFFFFBBDDF?BFDF.9.BBFFFFFF:B;BBFFFFB/;BFFFFFFBB/9FFFFFFBFFF.;F9
@M05620:37:000000000-D9766:1:1101:18247:3282 1:N:0:68
AGTGCCAGCTCTCAATCGCACAGGGGACCCAGGGCCTGGCCCCTCCATCCAGAAAACCTATGACCTCACCCGCTACCTGGAGCACCAACTCCGCAGCTTGGCTGGGACCTATGTTGGGTTTCAGGCGAGGGATCCTGGGGGTTGGGGCGGGGTGCGGGGTTGGGGAACGCCGTCCCTACCCGTGGGGGGTCCTGGAAAATGATGGGGTGGGGGGGGGTTCTTTGGTTCCACCCGGCCCCCCTGCCTGGCCT
+
BCABCFFFCFFFGGGGGGGCGGHGGGGGGGHHFGFGGGHHHHGHGGHHHHHHHHHHHGHHHGHHHHHHHHHGG>FGHHHHGGHHHHFHGHHHAFFGGFFHGGHGGGHHGHHHHH33/////D2222///>/C0.01>G.--<-AFG-.<--9--.<---<-<DA-AF..9----<.0<.B.<.<--<@<C..0<:/<F/0000<FFF.9-<--<CF---.<B0</..<B00<.---<DFF--...<BA..0
@M05620:37:000000000-D9766:1:1101:17056:3293 1:N:0:68
ACCACACCTTCTACAATGAGCTGCGTGTGGCTCCCGAGGAGCACCCCGTGCTGCTGACCGAGGCCCCCCTGAACCCCAAGGCCAACCGCGAGAAGATGACCCAGGTGAGTGGCCCGCTACCTCTTCTGGTGGCCGCCTCCCTCCTTCCTGGCCTCCCGGAGCTGCGCCCTTTCTCACTGGTTCTCTCTTCTGCCGTTTTCCGTAGGACTCTCTTCTCTGACCTGAGTCTCCTTTGGAACTCTGCAGGTTCT
+
BBBBBBBBFFFFGGGGGGGGGGHHGEFB4EHHHGGFGGGGFHHHHGGGFFGGGHGHHHHGGGGGGGGGGGGHHHHGGGGHGHHHHGGGGGDGGGHGHHHHHHHHGGGGHFGEGHHGGGGGHHHHHHHHHHHGHHGGGGGHGHHGHGGGGGGGGGGGGGGGCGGGGGFFFFFFFFFFFFFFFFFFFFFFFFFFFFFFFFFFFFFFFFFFFFFFFFFFFFFFFFFFFFFFFFFFFFFFFFFFFFFFFFFFFFF
@M05620:37:000000000-D9766:1:1101:19835:3299 1:N:0:68
ACCACACCTTCTACAATGAGCTGCGTGTGGCTCCCGAGGAGCACCCCGTGCTGCTGACCGAGGCCCCCCTGAACCCCAAGGCCAACCGCGAGAAGATGACCCAGGTGAGTGGCCCGCTACCTCTTCTGGTGGCCGCCTCCCTCCTTCCTGGCCTCCCGGAGCTGCGCCCTTTCTCACTGGTTCTCTCTTCTGCCGTTTTCCGTAGGACTCTCTTCTCTGACCTGAGTCTCCTTTGGAACTCTGCAGGTTCT
+
BBBBBABBFFFFGGGFDGGGGGHHCDGGHGGHHGGG?FGCGHHHHGGGDEGGBGHFHHHGGG?EGGGGGGGFHHHGGGGHGHHHHGGGGGGGCDFFHGGHHHHHGHHHHHHGGHHGGGGGHHHHHHHHHHHFHHGGGGGHGHHGHGGGGGGGGGGGGGGGGGGGGGFFFFFFFFFFFFFFFFFFFFFFFFFFFFFFFFFFFFFFFFFFFFFFFFFFFFFFFFFFFFFFFFFFFFFFFFFFFFFFFFFFFFF
@M05620:37:000000000-D9766:1:1101:10897:3316 1:N:0:68
GAGGCTGCTTTGGCAGAAACTCATAGATTACTTCAACAGTTCCCCCTGGACCTGGAAAAGTGTCTAGCCTGGCTTACAGAAGCTGACACAAATGACAATCCTACCGGCTGCTCCCCGTACGTACCGGCTGCTCGCCGCCTCCCCGGTAGTCACCGAGATGCTGCAACACTGGCCAGTACGTACGGCATTTCCGCTTTAGCACTCTTGTGGCTCCACTTGACCGATTCTCATCATTGGTACTTGTAGGTGAA
+
>>>1>>C>CFBDBAGEA1ABB1BDD3DDF1GF3BF1D1BADGHHHGGFE00ABBG0B10BB1DFF2DDGHF/BABBFBA11ABBF1B1B0>01DB11B@BFB@@0EE//>FGHH/E/?EE/01/?E/>//?BFCCC/>>/?/FC-<-->FF1D<.<@@ED0GHB/0;..0:/.;:.;00CB0.;:9-;CFGFGGGGGFFF00;/9BF:/AEAFFB-;/BFFF--;A//;//BBFF///:BFBFBF//999/
@M05620:37:000000000-D9766:1:1101:14378:3327 1:N:0:68
ACCACACCTTCTACAATGAGCTGCGTGTGGCTCCCGAGGAGCACCCCGTGCTGCTGACCGAGGCCCCCCTGAACCCCAAGGCCAACCGCGAGAAGATGACCCAGGTGAGTGGCCCGCTACCTCTTCTGGTGGCCGCCTCCCTCCTTCCTGGCCTCCCGGAGCTGCGCCCTTTCTCACTGGTTCTCTCTTCTGCCGTTTTCCGTAGGACTCTCTTCTCTGACCTGCGTCTCCTTTGGAACTCTGCAGGTTCT
+
BCBBCCCCFFFFGGGGGGDGGGHGGGGBFEHHHGGGGGGGGHHHHGGGGGGGHHHHHHHEGGGGGGGGGGGHHHHGGGGHGHHHHGGGGGGGGGHGHHHHHHHHGHH1G<GGGEHGGGGGHHHHHHHHHHHGHHGGGGGHGHHGHGGGGGGGGGGGGGG-:DFGGGFFFFFFFFFFFFFFFFFFFFFFFFFFFFFFFFFFF;BFADFFFFFFFF/BFFFFFFFF.@DFFFFFFFFFFFFFFFFFFFEFFFF
@M05620:37:000000000-D9766:1:1101:20655:3346 1:N:0:68
GAGGCTGCTTTGGAAGAAACTCACAAATGAGTGACACAGGATCGGCGGACCATTTAACCGTTCTGTAGCTGGCTGACAGCAGCTAGAACCACTTCCCCTGTTCCTACAGGATGCTACCCGTCAGGCCAGGCTCCTCGCAGCCTCCCAGGGCGTACCAGCGCTGCTGACACACTGGCAAGTCCGTCCGGCCTTTCCGCTTTAGCACTCTTGTGGCTCCCATTGCACCATTCTCAGCATTTGTCCTTGTCACT
+
AAAAAAFAFFFFGGGGGGGGG1F1B1BB1D1DF1GHHH0F01B00A/A/AAF11DD2DFEB/0/1D222B1B/BB0BFGAGFHB111B@/BFFFGFFHHGHHH22BFG10B11<BFHHHGGCCGHFFFHHHHHGHHGGGGGHHHHGHHGGGG@GGGHH.;CFGCHHHHHHH?F9/CFFEGFGFEFAAGGGGGGGBBFFFFFFFFBFFFFFFFFFFFFFFFFFFFFF-BFFFFFFFFFFFFFFFFFFFF/9B
@M05620:37:000000000-D9766:1:1101:11869:3346 1:N:0:68
AGTGCCAGCTCTCAATCGCACAGGGGACCCAGGGCCTGGCCCCTCCATCCAGAAAACCTATGACCTCACCCGCTACCTGGAGCACCAACTCCGCAGCTTGGCTGGGACCTATGTTGGGTCTCCGGCGAGGGACTCTGGACTTTGGGACGGCGTGCGGGGTTGGGGAACACACTTCCTACCGGTGGCGGGTTCTGGTAACTGTTGGGGTGCGGGGGGGCTCTTGGGCTCCCCCAGGCCCCCCTGTCTGGTCT
+
ABAAAFFFBFFFGGGGFGGAE?B4FEEEEDHHFGGAFFHHHHEHGGHHHFHHFHHHHGHHHFGHHGHHHHHGG/EFHHHH?BFHHHHGEHFCEECFCBGHGGGGGGHHGHHHHH33//<2@F2///<//>-C.0<<FG0.0<0<GG..=--:--9:-9-;9BFF;EF..;..//;/9B9F---;..;@9@../;9/;F/9///;EF;.-.;--;DF9--.;B/;9..9A..A-99.;ADDC;A///B//9:
@M05620:37:000000000-D9766:1:1101:14011:3356 1:N:0:68
ACCACACCTTCTACAATGAGCTGCGTGTGGCTCCCGAGGAGCACCCCGTGCTGCTGACCGAGGCCCCCCTGAACCCCAAGGCCAACCGCGAGAAGATGCCCAGGTGAGTGGCCCCGTACCTCCTCCGGTGGCCGCCTTCCTCCTTCCTGGCCTCCCGGGGCCGCGCCCCTTCTCCCCGGGTTTCCTTTTCGCCGTTTTCCGGAGGACTCTCTTCTTTGAACTGGGTCCCCTTTGGAACTCTTCAGGTTCTA
+
BBBBBBBBFFFFGGGGGGEAGFHHGEEBCEGHFFGGDGGGGHHHHGGGGGGGGHHHHHHGGGCGGGGGGGGHHHHGGGGHGHHHHGGGGG<CCGHHGHDHHF/???10<<F/FG--.-.>1<.<//.<--<.C--;..<C00C/C0;00;.;0.;E.A--------;B-;F.////.9;-A..////;//9.;9-9BE/B.-.-;../////;///////;/9;./.9.;.;BBF/F////;///;/;///
@M05620:37:000000000-D9766:1:1101:14002:3372 1:N:0:68
ACCACACCTTCTACAATGAGCTGCGTGTGGCTCCCGAGGAGCACCCCGTGCTGCTGACCGAGGCCCCCCTGAACCCCAAGGCCAACCGCGAGAAGACGACCCACGCGAGTGGCCCGCGACCTCTTCCGGCGGCCGCCTCCCGCCCTCCTGGCCTCCCCGCGCTGCGCCCTTTCTGACTGGTTCTCTCTTCTGCCGTTTTCCGTACGACTCTCTTCTCTGAACTGCGTATCCTTTGGAACGCTGCAGCTTCT
+
>ABCCCCCFFFFGGGGGGGGGGHHGGGFHGHHHGGGGGGGGHHHHGGGGEGGHHHHHHHGGGGGGGGGGGGHHHHGGGGHGHHHHGGGGGGG?/GH2//>//=/<.<--<CEF..-A-;A:AF0CF0;---:---@>.AE..-:-;.;/0/AAFFE:.---:-:.:-D-9FFFF0:B0;.FFF00:0:00::BB-;DBFF0D;..-...:::000;:0:B0BB00;A...0;0B0:B0;.:..9:F0/000
@M05620:37:000000000-D9766:1:1101:20341:3377 1:N:0:68
AGTGCCAGCTCTCAATCGCACAGGGGACTCAGGGCCTGGCCCCTCCATCCAGAAAACCTATGACCTCACCCGCTACCTGGAGCACAAACTCCGCAGCTTGGTTCGGAACTATGTTGCGTGTACCGCGTAGGACTCTGGACGTTGCGGCGGAGTGAGGCGTTGGAGAAAGCCATGCCTAACAGTGGAGGGATCTGGTAAATGATGGGGTGCGGCGGGGCTCTTTAGAACCCACCAGTCTCCCTGTCTGGACT
+
>A>AAFFC1FFFGGGCGG1FEEHAFGG00BBAG00A0AFF0BE/EGF1A0FA1B1BF/A1BA2DBGAFHCCGGG@>GFHCHHHE00FHHE@GE////0FGC1<1>///<BGHHHGHB/C/?@FGE?/>/><<GGH1G11>-.><.--<;C-ACA90.;-;-;F099CC//;B///;BF/://;BB9EF--;AFF/99B9BF99//;?B--;@;-;-;--;B9//9///9AABB--;////9-9FFFF//;;
@M05620:37:000000000-D9766:1:1101:19341:3397 1:N:0:68
ACCACACCTTCTACAATGAGCTGCGTGTGGCTCCCGAGGAGCACCCCGTGCTGCTGACCGAGGCCCCCCTGAACCCCAAGGCCAACCGCGAGAAGATGACCCAGGTGAGTGGCCCGCTACCTCTTCTGGTGGCCGCCTCCCTCCTTCCTGGCCTCCCGGAGCTGCGCCCTTTCTCACTGGTTCTCTCTTCTGCCGTTTTCCGTAGGACTCTCTTCTCTGACCTGAGTCTCCTTTGGAACTCTGCAGGTTCT
+
AAAAAAAAFFFFGGGGFGGFG1F1F0ABF0FGBFGAEGGEGHCHHGGGGCEFHHHGHHHGCEEGGAEGGGGBGCHGGGAG//GHHGG@CCG//?0F1FD?GHHGCGHHHGGFGHHGCGGGHEHFHHHGHHHFHHGGGGCHGHHGFGBFGFFGGFGGEGGGGGGGGG@F@@FFBFFFFFFFFFFFFFFFFFFFFF@FFFEFFFFFBFFFFFFFFFFFFFFFFFFFFFFFFFFFFFFFFFFBFFFFFFFFFFF
@M05620:37:000000000-D9766:1:1101:15453:3426 1:N:0:68
ACCACACCTTCTACAATGAGCTGCGTGTGGCTCCCGAGGAGCACCCCGTGCTGCTGACCGAGGCCCCCCTGAACCCCAAGGCCAACCGCGAGAAGATGACCCAGGTGAGTGGCCCGCTACCTCTTCTGGTGGCCGCCTCCCTCCTTCCTGGCCTCCCGGAGCTTCGCCCTTTCTCACTGGGTCTCTCTTCTGCCGTTTTCCGTAGGACTCTCTTCTCTGACCTGAGTCTCCTTTGGAACTCTGCAGGTTCT
+
>AAAA1>AFFFFGGGDFGGGFDGHEEEFHGGH1BFFCGFEFHEGHGGGEEGFGHHHGHHGEEEEFAEEEGGG1GHEGGEFG/GGGFEECCCG/AFF><1?FCCFFGF1??1//GGCGG-->0G0<DDDB=/<<GCCG..::/GGC00/;0/FF0CE9.99-A;/0;AF--B/BB/F://--/--;/;;//;BFB@9A/-9BA9AABBFFBB9/BF/B9/;BF/99-BF/FFFFFBFFFBFFFF///-;BBB
@M05620:37:000000000-D9766:1:1101:9465:3439 1:N:0:68
ACCACACCTTCTACAATGCGCTGCGTGTGGCTCCCGAGGAGCACCCCGTGCTGCTGACCGAGGCCCCCCTGAACCCCAAGGCCAACCGCGCGAAGATGACCCAGGTGAGTGGCCCGCTACCTCTTCTGGTGGCCGCCTCCCTCCTTCCTGGCCTCCCGGAGCTGCGCCCTTTCTCACTGGTTCTCTCTTCTGCCGTTTTCCGTAGGACTCTCTTCTCTGACCTGCGTCTCCTTTGGAACTCTGCAGGTTCT
+
BBBBBBB>FFFFGGGGGG4EEEGEGGGBAEHHHFFE?EGGGHHHHGGGGGGGGHHHHHH>EECGGGGGGGGHHHHGGGGHGHHHHGGGGG/BDGGGFFHHHHHGGGHBGFGGGHGDGGGGHHHHHHHHHHGGHHGGGGGGGGGGGGGGGGGGGGGGGGG;@DFFFFFFFFFFFFFFFFFFFFFFFFFFFFFFFFFFFFFFFFFFDFFFFFFFFFFFFFFFFFFF.BFFFFFFFFFFFFFFFFFFFFFAFFF
@M05620:37:000000000-D9766:1:1101:22649:3441 1:N:0:68
AGTGCCAGTCACAATCGCACAGGGGCCCCCTGGCCTGGCCCCTCCCCCCCGAAAACCTCGGACCCCACCCGCGACCTGGGGCACCCACTGCGCAGCTTGGCTGGGCCCTCTGTTGAGTATCCAGCGTAGGAATCTGGGAGTTGGGGAGGAGTGAGGAGTTGGGGAAAGACAGTCCTAACCGTGGAGGGTTCTGGTAAATGATGGGGTGAGGAGGGGCTCTTTGGCTCCCACCAGTCCCCCTGTCTGGTCTA
+
ABAAAFFCFF4BBBEGG2AAEGHAEAAAAEAFGGHH2F22AAAAE111A0>0>>ECFFG11?EE???EEEEEGGGCGBH/><BDGF/?G1??@DDCHH0CHBFGD.><<.<<<GHFGDGHHHFGHGDEGGFHHEGHFF.CGFFFGG?BGFAFF0FGFGFFFFBBE..ABFFFFFFFFFFFBDEB?AAB;AAFFFFFFFFFFFFFFFAB?FF/DDBBB=EFFFFFFFFEFFFFEFFFFFEDBFFEFFFFFFF
@M05620:37:000000000-D9766:1:1101:13258:3543 1:N:0:68
ACCACACCTTCTACAATGAGCTGCGTGCGGCTCCCGAGGAGCACCCCGTGCTGCTGACCGAGGCCCCCCTGAACCCCAAGGCCAACCGCGAGAAGATGACCCAGGTGAGTGGCCCGCTACCTCTTCTGGTGGCCGCCTCCCTCCTTCCTGGCCTCCCGGAGCTGCGCCCTTTCTCACTGGTTCTCTCTTCTGCCGTTTTCCGTAGGACTCTCTTCTCTGACCTGAGTCTCCTTTGGAACTCTGCAGGTTCT
+
AAA1AAAAFFFFGDGFCGG1FDGCE0A000AE//BAAECC//EBC/EE/EE/BGFHEGHGEE?@FGGEGG>EF1E>?EFH/GGHHFC<BC/<<BC1F<1DHCEGF<FGC<FCFH<CCGGGHGHHHHHHHHHGHHGGGGGGGGGGGGGGGGGGGGGGGGG;99AFF@@F@?FFFFFFFFFFFFFFFFFFFFFFFF@FFFFFFFFFF-9FFFFFFF/BBFFFFF/B/BF/FFBFFFFFFFFFFFBB9FFFFFB
@M05620:37:000000000-D9766:1:1101:13276:3595 1:N:0:68
AGTGCCAGCTCTCAATCGCACAGGGGACCCAGGGCCTGGCCCCTCCATCCAGAAAAACTATGACCTCCCCCGCTACCTGGAGCACCAACTCCGCCGCTTGGCTGTGACCTATTGAGTATTCAGCGTTGTAATCTGGGTGTTGGGGAGGATTGAGGAGTTTGTGAAAGACAGGCCTAACGGTGGAGGGTTCTGGTAAATGATGTGGTGAGTAGTTGCTCTTTGGCTCGCACCAGTCGAACTGTCTAGGCTAA
+
1>>AAB1CAF@B11BFGFFCA0BA0AEEFE0FFEEE/AFBFGGCEGEHDF1BBC1B0BB1D2AD1D1/BE/>EE?EHBGBGGG/B?FGGBGHEE/>E>EFA0BF0B2FHH1G>121@2@2@221/?///1@<G?1100?/...>>.--./=/00/0=<<00/;0;GB/:CC..;////.;99C...-CF.0000;;FF000909/--;9//9//;;F/////;9;B-;@9;--;/---AA9//////;///
@M05620:37:000000000-D9766:1:1101:16403:3597 1:N:0:68
ACCACACCTTCTACAATGAGCTGCGTGTGGCTCCCGAGGAGCACCCCGTGCTGCTGACCGAGGCCCCCCTGAACCCCAAGGCCAACCGCGAGAAGATGACCCAGGTGAGTGGCCCGCTACCTCTTCTGGTGGCCGCCTCCCTCCTTCCTGGCCTCCCGGAGCTGCGCCCTTTCTCACTGGCTCTCTCTTCTGCCGTTTTCCGTAGGACTCTCTTCTCTGACCTGAGTCTCCTTTGGAACTCTGCAGGTTCT
+
BCCCCCCBFFFFGGGGGGGGGGHHGFGAFEHHHGGGGGGGGHGHHGGGGGGGHHHHHHHGGGGGGGGGGGGHGHHGGGGHGHHHHGGGGGFGGGHGHHHHHHHGGGHGHDGFGHH@DFGGHGHHHHHFH<CEFHFGGFGHGGGGHGGGFFFFGFFGGCD?9BFEB9=FFFFFFFFFFEFF.BFFFFFFFFBFFFF.AFFFFFFFADBFFFBFFFFFFFFFFFFB/F9FBFFFFFFFFFFFFFFFFFF.BFB
@M05620:37:000000000-D9766:1:1101:15483:3598 1:N:0:68
ACCACACCTTCTACAATGAGCTGCGTGTGGCTCCCGAGGAGCACCCCGTGCTGCTGACCGAGGCCCCCCTGAACCCCAAGGCCAACCGCGAGAAGATGACCCCGGTGAGTGGCCCGCTACCTCTTCTGGTGGCCGCCTCCCTCCTTCCTGGCCTCCCGGAGCTGCGCCCTTTCTCACTGGTTCTCTCTTCTGCCGTTTTCCGTAGGACTCTCTTCTCTGACCTGAGTCTCCTTTGGAACTCTGCAGGTTCT
+
AA>AAAA>FFFFGGGGGEFDGGG4EFFGHCGHGFFG2EEEDHCHHGGAAEEFHHHHHHHF>>EGGGGGGGGGHHHGGGGHGHHHHGGGG@CGCGH2?FFHFH/>>ACFH>GFGHGGGFGCGFHGGGDGHHHGHHGGGGFGEGGGFGGGGGGGFGGGGFGFGDFFFFFBDBFFFFFFFFFFFFFFFFFFFFFFFFFDDFFFFFF.9AFFFFFFFFFFFFBF/BBBBFFFFBFFEFF/BFFFFFFFFFAFFFF
@M05620:37:000000000-D9766:1:1101:13259:3599 1:N:0:68
AGTGCCAGCTCTCAATCGCACAGGGGACCCAGGGCCTGGCCCCTCCATCCAGAAAACCTATGACCTCACCCGCTACCTGGAGCACCAACTCCGCAGCTTGGCTGGGACCTATTGAGTATCCCGCGTCGGAATCTGGGCATTGGGGCGGAGTGCGGCGTTGGGGCAAGCAAGTCCTAACCGTGGCGGGTTCTGGTAAATGCTGGGGTGAGGAGGGGCTCTTTGGCTCCCACCCGTCCCCCTGTCTGGTCTAT
+
>A3AADFFBFFFGGFGGGGFEEHHGGGGEGHHGGGDEFHHEGGHGGFGDGGGDFBGHG3AGHBGHGCHHHHGGGGGHHHGHHHGEEHHGHHHGEGF@GHHGHHGG?CHGCGHH33BBGHD32/<><<<>>FEF=FGH.00<>CGG.---;.CFAG-9;B=.@>.9AA;./;F/99BFBFF..;;@BF9AFFF//:;FFF/BFFFFAB9FA/.AFF--.9FFFFF/:E?B.D.99DA99D-9/;BFFF//;B
@M05620:37:000000000-D9766:1:1101:20041:3622 1:N:0:68
ACCACACCTTCTACAATGAGCTGCGTGTGGCTCCCGAGGAGCACCCCGTGCTGCTGACCGAGGCCCCCCTGAACCCCAAGGCCAACCGCGAGAAGATGACCCAGGTGCGTGGCCCGCTACCTCTTCTGGTGGCCGCCTCCCTCCTTCCTGGCCTCCCGGCGCTGCGCCCTTTCTCACTGGTTCTCTCTTCTGCCGTTTTCCGTAGGACTCTCTTCTCTGACCTGAGTCTCCTTTGGAACTCTGCAGGTTCT
+
BBBBBBBBFFFFFGGGFFAGGGHHGFFA4EHGGFGE?EGCAGGHHGFEEEEGGHHHHHHEGGGGGGGGGGGHFHHGGGGHGHHHHGGGGG<CGGHFGHHHHGHGFCG1</?<DHGGGGGGHGHFHGHHHHGGGHGGGGGHGGGGGGGGGGGGGGGGGGC-:>FFFFFFFFFFFFFFFFFFFFFFFFFFFFFFFFDDFFFFFFB.ADFFFFBFFFFFFFFBFFFF/.FFFFFFFFFFFFFFFFFFFFFFFEF
@M05620:37:000000000-D9766:1:1101:15493:3647 1:N:0:68
ACCACACCTTCTACAATGAGCTGCGTGTGGCTCCCGAGGAGCACCCCGTGCTGCTGACCGAGGCCCCCCTGAACCCCAAGGCCAACCGCGAGAAGATGACCCAGGTGAGTGGCCCGCTACCTCTTCTGGTGGCCGCCTCCCTCCTTCCTGGCCTCCCGGAGCTGCGCCCTTTCTCACTGGTTCTCTCTTCTGCCGTTTTCCGTAGGACTCTCTTCTCTGACCTGAGTCTCCTTTGGAACTCTGCAGGTTCT
+
AAAAAAA>FF1BBGG13ABB11AF00BBAA0BGGGFGAE/?GHHH//EEEG/FHHHFF0/>@?CEG?@GGGHFF//>EGC?GHHHGGGGGCGGGHGHHHHHHHHGHGDGHHGGHHGGGGGHHHHHHHHHHHGHHGGGGGHGHHGHGGGGGGGGGGGGGGAAGGGGG@F@@FFFFFFFFFFFFFFFFFFFFFFFF@FFFFFFFFFFBFFFFFFFFFFFFFFFFFF/FFFFFFFFFFFFFFFFFFFFFFFFFF
@M05620:37:000000000-D9766:1:1101:22426:3652 1:N:0:68
AGTGCCAGCTCTCAATCGCACAGGGGACCCAGGGCCTGGCCCCTCCATCCAGAAAACCTATGACCTCACCCGCTACCTGGAGCACCAACTCCGCAGCTTGGCTGGGACCTATGTTGAGTACCCTGCGTAGGACTCTGGGCGTTGGGGCGGGGTGCGGGGTTGGGGAAAGACAGTCCTAACCGCGGAGGGTTCTGGTAAATGATGGGGTGAGGAGGGCCGCTTTGCCTCCCACCAGTCCCCCTGCCGGTTCT
+
AA>>AFBFAFFFCGGFEFG1E0F0BFAF0AFGFEF//BG00F/AEF0GFA1110AAFGHFEH2FGGG@GHHEE>/EGHEH>0GEAHH/E0F1>>//>0BB/GGGG/0FEH1FFDDF21121B<10?///<<<100<D1??AC-C0--.-:--;;.9---;-;-;-9B:-/9/9BFFBFBBF--9--;9-;9-/B/;//////9:FF?-@E9-/9;----;-A-F//9BAEBF--A/:;FEB@E---;-9;B
@M05620:37:000000000-D9766:1:1101:11970:3659 1:N:0:68
ACCACACCTTCTACAATGAGCTGCGTGTGGCTCCCGAGGAGCACCCCGTGCTGCTGACCGAGGCCCCCCTGAACCCCAAGGCCAACCGCGAGAAGATGACCCAGGTGAGTGGCCCGCTACCTCTTCTGGTGGCCGCCTCCCTCCTTCCTGGCCTCCCGGAGCTGCGCCCTTTCTCACTGGTTCTCTCTTCTGCCGTTTTCCGTAGGACTCTCTTCTCTGACCTGAGTCTCCTTTGGAACTCTGCAGGTTCT
+
BBABBBAAFFFFBGGFGDGGGGHHGGGGGFHHHGGGEEGGGHHHHGGEEAEFDGFHHHHGEEGGGGCGGGGHHHFGGGGHGHHHFGGGGGGGGGHGHHHHHH/?<FCGGGGGGHHGGGGGHHHGHHHHGDFDHHGGGGGHGHHGHGGGGGGGGGGGGDBGGBGGGGBFBBFFFFFFFFFFFFFFFFFFFFFFFFBAFFFFFFFFADFFFFFFFFFFFFFFFFFFFFFFFFFFFFF/BFFFFFFFFFFFFFF
@M05620:37:000000000-D9766:1:1101:15390:3720 1:N:0:68
ACCACACCTTCTACAATGAGCTGCGTGTGGCTCCCGAGGAGCACCCCGTGCTGCTGACCGAGGCCCCCCTGAACCCCAAGGCCAACCGCGAGAAGATGACCCAGGTGAGTGGCCCGCTACCTCTTCTGGTGGCCGCCTCCCTCCTTCCTGGCCTCCCGGAGCTGCGCCCTTTCTCACTGGTTCTCTCTTCTGCCGTTTTCCGTAGGACTCTCTTCTCTGACCTGAGTCTCCTTTGGAACTCTGCAGGTTCT
+
CCDDDCDDFFFFGGGGGGGGGGHHGGGGHGHHHGGGGGGGGHHHHGGGGGGGHHHHHHHGGGGGGGGGGGGHHHHGGGGHGHHHHGGGGGGGGGHHHHHHHGAGGGC=G?GCFHHCGC-@FFGHHHGHGGGFHFFGGDGHGFHGHEGFFFFGGFGGEF?--AFBBADFFFFFFFFFFBFFFFFBF:BFBBBBFFFFFFFFFD:AD.BFBFBFFFF0B0:0BFFBFFFFFFFFFFFFFFFFF0FFFFFFFFB
@M05620:37:000000000-D9766:1:1101:13703:3754 1:N:0:68
AGTGCCAGCTCTCAATCGCACAGGGGACCCAGGGCCTGGCCCCTCCATCCAGAAAACCTATGACCTCACCCGCTACCTGGAGCACCAACTCCGCAGCTTGGCTGGGACCTATTGCGTATCCAGCGTCGGAATCTGGGCGTTGGGGCGGCGTGCGGCGTTGGGGCAAGCCAGTCCTAACCGTGGAGGGTTCTGGTAAATGATGGGGTGAGGAGGGGCTCTTTGGCTCCCACCAGTCCCCCTGTCTGGTCTAT
+
AAABCFFFCFFFGGGGGGGGGGHGFGGGEGHHGGGGGGHHFHGHGGGHGHHHHGGGHGGHHHFHHHHHHHHGGEFGHHHHHHHGHHHHGHHHGGGGGHHHGHHGGGHHGGHHHF3CEFGHH2FGGD/A@@FGHHHHHCCCCDGGG.CF9AAD?B-:@BFFFFAD@EF.;/ABFFFFFFFFFFF.AFF.AFFFFFFFFFFFFFFFFACFFF0DDF-CAFFFFFFFFFFFFFFFFFFFFFFFFFFFFF0BFF;
@M05620:37:000000000-D9766:1:1101:16644:3773 1:N:0:68
ACCACACCTTCTACAATGAGCTGCGTGGGGCTCCCGAGGAGCACCCCATGCTGCTGACCGAGGCCCCCCTGAACCCCAAGGCCAACCGCGAGAAGATGACCCAGGTGAGTGGCCCGCTACCTCTTCTGGTGGCCGCCTCCCTCCTTCCTGGCCTCCCGGAGCTGCGCCCTTTCTCACTGGTTCTCTCTTCTGCCGTTTTCCGTAGGACTCTCTTCTCTGACCTGAGTCTCCTTTGGAACTCTGCAGGTTCT
+
CBCBCCCCFFFFGGGGGGGGGGHGGGG22EGGHGGGEGGGDHAFHEEEFHHHGHHHHGHEEECGGGGGGGGHHHHGGGGHGHHHHGFFGGCGGGHGHHHHHHHGFGHGHGHGGHHGGGGGHHHHHHHHGHHGHHGGGGGHGHHGGGGGGGGGGGGGGGGDAGGGGFFFFFFFFFFFFFFFFFFFFFFFFFFFFFFFFFFFFFFFFFFFFFFFFFFFFFFFFFFFFFFFFFFFFFFFFFFFFFFFFFFFFFF
@M05620:37:000000000-D9766:1:1101:23645:3865 1:N:0:68
ACCACACCTTCTACAATGAGCTGCGTGTGGCTCCCGAGGAGCACCCCGTGCTGCTGACCGAGGCCCCCCTGAACCCCAAGGCCAACCGCGAGAAGATGACCCAGGTGAGTGGCCCGCTACCTCTTCTGGTGGCCGCCTCCCTCCTTCCTGGCCTCCCGGAGCTGCGCCCTTTCTCACTGGTTCTCTCTTCTGCCGTTTTCCGTAGGACTCTCTTCTCTGACCTGAGTCTCCTTTGGAACTCTGCAGGTTCT
+
BBBABBBBFFFFGGFGFGGGGFHHGFEFHFHHHGGGDGGGGHHHHGGGFGGGGHHHHHHGGGGGGGGGGGGHHGHGGGGHGGHHHGG?GDGCGGHHHFHHGHHFFGGDGGHGGHHGGCFGHHFHHHHHGHFDHHGGGGGHGHHGHGGGGGGGGFGGGD--;?FFFGFFAFFFFFFFFFFF9BFFFFFFFFFFFFFFFFFFFFFFAABFFFFFFFFFFFFFFFFEFFFFFFFFFFFFFFFFFFEFFFFFFFF
@M05620:37:000000000-D9766:1:1101:11388:3885 1:N:0:68
ACCACACCTTCTACAATGCGCTGCGTGGGGCTCCCGAGGAGCACCCCGTGCTGCTGACCGAGGCCCCCCTGAACCCCAAGGCCAACCGCGAGAAGATGACCCAGGTGCGTGGCCCGCTACCTCTTCTGGTGGCCGCCTCCCTCCTTCCTGGCCTCCCGGAGCTGCGCCCTTTCTCACTGGTTCTCTCTTCTGCCGTTTTCCGTAGGACTCTCTTCTCTGACCTGCGTCTCCTTTGGAACTCTGCAGGTTCT
+
BBBBBBB3BBCFGGGGGG4EFGGGGGG22AFEGAAE2EECDHHHHGGAEEGGEHHHHHH>EC?EGGGGGGFFHHHGGGGHGHHHHGGGGG/>@GGBGFHHHHEHGHH1AFGGGHC@DGGGHHHHHCHHHHHGHHGGGGGGGGGGEGGGGGGGGGGGGDB99;AFFBBFBBFFFFFFFFFFFFFFFFFFFFFFFFBFFFFFFFFEDFFFFFFFFFBFFFFFFFFF.BFBFFFFFFFFFFFFFFFFFFFFFFF
@M05620:37:000000000-D9766:1:1101:12236:3902 1:N:0:68
ACCACACCTTCTACAATGAGCTGCGTGTGGCTCCCGAGGAGCACCCCGTGCTGCTGACCGAGGCCCCCCTGAACCCCAAGGCCAACCGCGAGAAGATGACCCAGGTGAGTGGCCCGCTACCTCTTCTGGTGGCCGCCTCCCTCCTTCCTGGCCTCCCGGAGCTGCGCCCTTTCTCACTGGTTCTCTCTTCTGCCGTTTTCCGTAGGACTCTCTTCTCTGACCTGAGTCTCCTTTGGAACTCTGCAGGTTCT
+
CCCCCCCAFFFFGGGGGGGGGGHHGFGGGGHHHGGGEGGGGHHHHGGGEGGGHHHHHHHGGGGGGGGGGGGHHHHGGGGHGHHHHGGGGGGGGGHGHHHHHH/?FGHHHGHGGHHGGGGGHHHHHGHGGGHGHHGGGGGHGHHGHGGGGGGGGGGGGGGGGGGGGGFFFFFFFFFFFFFFFFFFFFFFFFFFFFFDDFFFFFF.ADFFFFFFFFFFFFFFFFFFFFFFFFFFFFFBBFFFFFFFFFFFFFF
@M05620:37:000000000-D9766:1:1101:12218:3903 1:N:0:68
ACCACACCTTCTACAATGAGCTGCGTGTGGCTCCCGAGGAGCACCCCGTGCTGCTGACCGAGGCCCCCCTGAACCCCAAGGCCAACCGCGAGAAGATGACCCAGGTGAGTGGCCCGCTACCTCTTCTGGTGGCCGCCTCCCTCCTTCCTGGCCTCCCGGAGCTGCGCCCTTTCTCACTGGTTCTCTCTTCTGCCGTTTTCCGTAGGACTCTCTTCTCTGACCTGAGTCTCCTTTGGAACTCTGCAGGTTCT
+
BBCABCCCFFFFGGGGGGGGGGHHGEEEGGHHFFGEGGGGGGHHHGGGGEFGHHHHHHHGGGGGGGGGGGGHHHHGGGGHFFGHHGGEDGDGGGHGHHHHHHHGGHH1GGHGGHHGGGGGHHHHHHHHGHHGHHGGGGGHGHHGHGGGGGGGGGGGGGGGGGGGGGFFFFFFFFFFFFFFFFFFFFFFFFFFFFFFFFFFFFFEFFFFFFFFFFFFFFFFFFFFEFFFFFFFFFFFFFFFFFFFFFFFFFF
@M05620:37:000000000-D9766:1:1101:22074:3925 1:N:0:68
AGTGCCAGCTCTCAATCGCACAGGGGACCCAGGGCCTGGCCCCTCCATCCAGAAAACCTATGACCTCACCCGCTACCTGGAGCACCAACTCCGCAGCTTGGCTGGGACCTATGTTGAGTATCCCGCGTAGGACTCTGGGCGTTGGGGCGGCGTGCGGCGTTGGGGAAAGACAGTCCTAACCGTGGAGGGTTCTGGTAAATGATGGGGTGAGGAGGGGCTCTTTGGCTCCCACCAGTCCCCCTGTCTGGTCT
+
BBAABFFFBFFFGGGFGGGCGGHCGGGFGGHHGGFFFGHGHHGGGGHHHGHHHFHHHGHHHHHHHHHHHGFGGEEFHHHHCGHHHHFGFHHHFGGGGGGHGHHGGGGHEHHHHHHH3FG?FHH2?B<>@DGH1GGHFFE.>CGGHGG.:C-?BB.;B-;9@DFFAED.ABFFFFFFFFFFF-;AD.:A=AAAFFFFFFFFFFFFFFFD;.;A/ADAFFFFFFFFBFFFFFFFFEFFFFFFFFFFFFFFFFF
@M05620:37:000000000-D9766:1:1101:15380:3946 1:N:0:68
AGTGCCAGCTCTCAATCGCACAGGGGACCCAGGGCCTGGCCCCTCCATCCAGAAAACCTATGACCTCACCCGCTACCTGGAGCACCAACTCCGCAGCTTGGCTGGGACCTATGTGAGTATCCAGCGTAGGAATCTGGGAGTTGGGGAGGAGTGAGGAGTTGGGGAAAGACAGTCCTAACCGTGGAGGGTTCTGGTAAATGATGGGGTGAGGAGGGGCTCTTTGGCTCCCACCAGTCCCCCTGTCTGGTCTA
+
ABAAAFFFCFFFG4GFGGGCGCHFGEEEEEHHBEEEEFHHFHGHGGHHHGHHFHHHHGHGHHFHHGHHHHHGG>EEHHHHFHHHHHHHGHHHAFCEE3BBE3CFECA0<CG3FBFDG?FDHFB?BB?/BDH2@FGHFF0//?<FDC<A@.><<00C0CG/=/<CEA.GG/CGCCGCCC:.:EA?.CEG;CFFBC0;FBFBB0CBEGF;AFFBD?--;BF;F/;FBFFFAFFFEFB9BBEABFFB/9BFBFF
@M05620:37:000000000-D9766:1:1101:15868:3973 1:N:0:68
ACCACACCTTCTACAATGAGCTGCGTGTGGCTCCCGAGGAGCACCCCGTGCTGCTGACCGAGGCCCCCCTGAACCCCAAGGCCAACCGCGAGAAGATGACCCAGGTGAGTGGCCCGCTACCTCTTCTGGTGGCCGCCTCCCTCCTTCCTGGCCTCCCGGAGCTGCGCCCTTTCTCACTGGTTCTCTCTTCTGCCGTTTTCCGTAGGACTCTCTTCTCTGACCTGAGTCTCCTTTGGAACTCTGCAGGGTCT
+
AAAABAAAFFFFGGGFGGGGGGHHGGGGHGGHHGGCEEFEGHDHHGGGEGGGHHHHHHHGFEFGFGGGGGGFCGHEGGGFEHHGHGGGGGGFGDHHHBDFGHG??FFDH1FFGHHGGDCGHHHFHHBGGHHGHHGGGEGHGHHGCGGGGGGGGGGGGACCGCFFFGFFFFFFFFFFFFFFBFBBBFFBFFFBFF9AAFEFFFFFD.BFEFBFFFBFFFFFFFF.B./BFFFFFFFBFFFFFFF/BFF-BF;
@M05620:37:000000000-D9766:1:1101:18958:4011 1:N:0:68
ACCACACCTTCTACAATGAGCTGCGTGTGGCTCCCGAGGAGCACCCCGTGCTGCTGACCGAGGCCCCCCTGAACCCCAAGGCCAACCGCGAGAAGATGACCCAGGTGGGGGGCCCGCTACCTCTTCTGGTGGCCGCCTCCCTCCTTCCTGGCCTCCCGGGGCTGCGCCCTTTCTTCCTGGTTCTCTCTTCTGCCGTTTTCCGTAGGACTCTCTTCTCTGGCCTGGGTCTCCTTTGGAACTCTGCCGGTTCT
+
BCCCCCCCFFFFGGGGGGGGGGHHGGGFGGHHHGGGGGGGGHHHHGGGGFGGHHHHHHHGGGGGGGGGGGGHHHHGGGGHGHHHHGGGGGGGGGHGHHHFHHC/FF?/</>@;BC----;F000;0;0:9:A.A--@..;E/9AFF9F00;.A09;E:---9:..--;C-BF0000:00;:B00000:;00:0;9.AFFFFAF..:00//00;B000;000AB..9/9/:B0BF0;0;0000000;;-;.0
@M05620:37:000000000-D9766:1:1101:19681:4070 1:N:0:68
ACCACACCTTCTACAATGAGCTGCGTGTGGCTCCCGAGGAGCACCCCGTGCTGCTGACCGAGGCCCCCCTGAACCCCAAGGCCAACCGCGAGAAGATGACCCAGGTGAGTGGCCCGCTACCTCTTCTGGTGGCCGCCTCCCTCCTTCCTGGCCTCCCGGAGCTGCGCCCTTTCTCACTGGTTCTCTCTTCTGCCGTTTTCCGTAGGACTCTCTTCTCTGACCTGAGTCTCCTTTGGAACTCTGCAGGTTCT
+
CCCCDDDCFFFFGGGGGGGGGGHHGGGBAEHHHGGGGGGGGHGHHGGGGGGGGHHHHHHEGGGGGGGGGGGHHHHGGGGHGHHHHGGGGGBGGGHGGHHHHHHHGHHGHHHGGHHGGGGGHHHHHHHHHHHGHHGGGGGHGHHGHGGGGGGGGGGGGGGBCGGGGGFFFFFFFFFFFHFFFFFFFFFFFFFFFFFFFFFFFFFFFFFFFFFFFHHHFHFFFFFF9FFFFFFFFHHFFFFFFHHFHFFFFFF
@M05620:37:000000000-D9766:1:1101:10272:4075 1:N:0:68
ACCACACCTTCTACAATGCGCTGCGTGTGGCTCCCGAGGAGCACCCCGTGCTGCTGACCGAGGCCCCCCTGAACCCCAAGGCCAACCGCGCGAAGATGACCCAGGTGAGTGGCCCGCTACCTCTTCTGGTGGCCGCCTCCCTCCTTCCTGGCCTCCCGGAGCTGCGCCCTTTCTCACTGGTTCTCTCTTCTGCCGTTTTCCGTAGGACTCTCTTCTCTGACCTGCGTCTCCTTTGGAACTCTGCAGGTTCT
+
BBBBBBB3BCFFGGGCGG4EFGGGGFGA2EGGGBFE22EEAGGHHGGEEEGGEHGHHHG>E@?EGGGGGGGHHHHGGGGHGHHHHGGGGG/BDGG?FHHHHHHHGHH1FGHGGHFDGGGGHHHHHGHHHHHGHHGGGGGGGGGGGGGGGGGGGGGGGGG99@FFFFFFFFFFFFFFFFFFFFFFFFFFFFFFFFFDFFFFFFFFFBFFFFFFFFBFFFFFFFFF?DFCFFFFFFFFFFFFFFFFFFFFFFF
@M05620:37:000000000-D9766:1:1101:19933:4157 1:N:0:68
ACCACACCTTCTACAATGAGCTGCGTGTGGCTCCCGAGGAGCACCCCGTGCTGCTGACCGAGGCCCCCCTGAACCCCAAGGCCAACCGCGAGAAGATGACCCAGGTGAGTGGCCCGCTACCTCTTCTGGTGGCCGCCTCCCTCCTTCCTGGCCTCCCGGAGCTGCGCCCTTTCTCACTGGTTCTCTCTTCTGCCGTTTTCCGTAGGACTCTCTTCTCTGACCTGAGTCTCCTTTGGAACTCTGCAGGTTCT
+
BBBABBBBFFFFGGGGGGGFGDGBEEEGHGHHFGGGGGGGGHHHHGGGEGGGHHHHHHHGG@CGGGGGGGGHHHHGGGGHGHHHHGGGGGGG?DGFDGHHHGHEFHHHFFGGGHHGGGGGHHHHHHHHHHHGFFGGGGGHGHGGFGGGGGGGGGGGGGGGGGGEGGBFB?FFFFFFFFFFFFFFFFFFFFFFFFBFFFFFFFFFADFFFFFFFFFFFFFFFFFFFFFFFFFFFFFFFFFFFFFFFFFABFB
@M05620:37:000000000-D9766:1:1101:18622:4187 1:N:0:68
ACCACACCTTCTACAATGAGCTGCGTGTGGCTCCCGAGGAGCACCCCGTGCTGCTGACCGAGGCCCCCCTGAACCCCAAGGCCAACCGCGAGAAGATGACCCAGGTGAGTGGCCCGCTACCTCTTCTGGTGGCCGCCTCCCTCCTTCCTGGCCTCCCGGAGCTGCGCCCTTTCTCACTGGTTCTCTCTTCTGCCGTTTTCCGTAGGACTCTCTTCTCTGACCTGAGTCTCCTTTGGAACTCTGCAGGTTCT
+
BBCCCCCCFFFFGGGGGGGGGFHHGGGEEGHHHGGGGGGGGHHHHGGGGGGGHHGHHHHGGGGGGGGGGGGHHHHGGGGHGHHHHGGGGGGGGGHHHHHHHHHHGGHHHFGEGHHGGGGGHHHHHHHHHHHGHHGGGGGHGHHGHGGGGGGGGGGGGGG?@DGGGCFFFFFFFFFFFFFFFFFFFFFFFFFFFFFFFFFFFFFFFFFFFFFFFFFFFFFFFFFFFFFFFFFFFFFFFFFFFFFFFFFFFFF
@M05620:37:000000000-D9766:1:1101:7270:4239 1:N:0:68
ACCACACCTTCTACAATGAGCTGCGTGTGGCTCCCGAGGAGCACCCCGTGCTGCTGACCGAGGCCCCCCTGAACCCCAAGGCCAACCGCGCGAAGATGACCCAGGTGCGTGGCCCGCTACCTATTATGGTGGACGCCTCCCTCCTTCCTGGCCTCCCGGTGGCGAGCCCTTTCTCCCTGGTTCTCTCTTCTGCCGTTTTCCGTAGGACTATCCTTTCTGACCTGCGTCTCCTTTGGAACTCTGCAGGTTCT
+
AAAAAAAAFFFFGG1FFG1FGFHHGGGE0AF0FAFEEGGGCHHHHGEEEAFGHHF1GG0A/EEGG/FGGEFHBEGGG/EHGHHGHG/E<B/>CGG/?GF1GHH/FCG1-.>C-CF<---<CD00=000:CGF.;:-:..9A//;/C0C0;/..0.CE.@--:-9---99-FF/9///9BEBF/////9;B/9/B=AAFA//:F--A/////9/:99//;B/FBB-@A=-BFFFFFFFFBB9/B///A-B/9
@M05620:37:000000000-D9766:1:1101:23118:4248 1:N:0:68
ACCACACCTTCTACAATGAGCTGCGTGTGGCTCCCGAGGAGCACCCCGTGCTGCTGACCGAGGCCCCCCTGAACCCCAAGGCCAACCGCGAGAAGATGACCCAGGTGAGTGGCCCGCTACCTCTTCTGGTGGCCGCCTCCCTCCTTCCTGGCCTCCCGGAGCTGCGCCCTTTCTCACTGGTTCTCTCTTCTGCCGTTTTCCGTAGGACTCTCTTCTCTGACCTGAGTCTCCTTTGGAACTCTGCAGGTTCT
+
BBBBBBBBFFFFGGGGGGGGFGHHGEGGHGHHHGGGGGGCGHGHHGGGGGGGHHHHHHHGGGGGGGGGGGGHHHHGGGGHGHHHHGGGGGGGGGHHHHHHHHHHGHHHHHHGGHHGGGGGHHHHHHHHHHHGHHGGGGGHGHHGHGGGGGGGGGGGGGGGGGGGGGFFFFFFFFFFFFFFFFFFFFFFFFFFFFFFFFFFFFFFDFFFFFFFFFFFFFFFFFFFFFFFFFFFFFFFFFFFFFFFFFFFFFF
@M05620:37:000000000-D9766:1:1101:20486:4287 1:N:0:68
AGTGCCAGCTCTCAATCGCACAGGGGACCCAGGGCCTGGCCCCTCCATCCAGAAAACCTATGACCTCACCCGCTACCTGGAGCACCAACTCCGCAGCTTGGCTGGGACCTATGTTGAGTACCCAGCTTAGGAATCTGGGAGTTGGGGAGGAGGGAGGATTTGGGGAAAGACAGCCTTAACCGGGGAGGGTTCGGGAAAAGGAGGGGGGGAGGAGGGGCTCTTGGCCTCCCACCATTCCCCCGGCCGGGCCT
+
BAAACFFFBFFFGGGGGGGGGGHHGGGGGGHHGGGFFFHGHHGHGGHHHHHHHHEHHGGHHHHHHHHHHHHGGGGGHHHHHHHHHHHGGHHHGGGGGHHHGHHGGGHHGHHHHH3?3B333DB?/022<@<D2<22DDF0FF0FGCC.C-...-.<<./=0=GD@GG..CHBG.=/0:CF0--:--AD-A..-;.-:A//./.;@F----:-:DFF---.;B/B/:/;E9BFFA//;BFFD---:-:---9
@M05620:37:000000000-D9766:1:1101:21167:4303 1:N:0:68
ACCACACCTTCTACAATGAGCTGCGTGTGGCTCCCGAGGAGCACCCCGTGCTGCTGACCGAGGCCCCCCCGAACCCCAAGGCCAACCGCGAGAAGATGACCCAGGTGAGTGGCCCGCTACCTCTTCTGGTGGCCGCCTCCCTCCTTCCTGGCCTCCCGGAGCTGCGCCCTTTCTCACTGGTTCTCTCTTCTGCCGTTTTCCGTAGGACTCTCTTCTCTGAACTGAGTCTCCTTTGGAACTCTGCAGGTTCT
+
1>>>AAAAFFFFFGGGFGGAB1BBE0ABGCHHCGFEEEGAGHHHHGCGEEGFFBABFFGGEEEEC/>EGEG?G@EEGGE</<GE<</<B@G@/?<F1?1FG0F..<FHCD<E.GH@@CG-:0:0;CFBC0/;.::A@BGGGGFBFG09BF/9CBCFG.>@9@FF/-@-9@FFF/9/;B/BBBBBFFFFFFBBBF@FFFFFF-F-9-;FFF/B9BFBFFFF/B///BBBBBBBFFFFB9/BFFFFF/-;9/;
@M05620:37:000000000-D9766:1:1101:9312:4309 1:N:0:68
GAGGCTGCTTTGGAAGAAACTCCTAGATTACTGCACCCGTTCCCCCTGGACCTGGAAAAGTTTCTTGCCTGGCTTACAGAAGCTGAAACAACTGCCAATCCTCCAGGATGCTACCCGTAAGGAAAGGCTCCTAGAAGCCTCCACGGGAGTAAAAGAGCTGCTGCAACAATGGCAAGTAAGTCAGGCATTTCCGCTTTAGCACTCTTGTGGATCCACTTGAACAATTCTCAGCATTTGTACTTGTAACTGAC
+
A?BBBBFBFFFFGGGGGBGGFG4FBDGHHHHHHHG4E2A2BBGFHGEFA2FCGFGHFFHFGHFHHHGHHHHHHHGHHGHEHHHGB@FHH3BGFEHF3BGBGF3?2BFGFFHHBGGGGGC?HGHHFHFFCHGHFF33B?0B2/B2C<CAGGHH2<F/FGBG1GG1?DG>F1GFGHFF>FGGDGGDHGCGHHHFECAEECGFFHGGFHGHHGHHGGC/CF0CFB0CFFGGGFGBFFFGGFBFGBFGF0;CFF9
@M05620:37:000000000-D9766:1:1101:7532:4334 1:N:0:68
ACCACACCTTCTACAATGAGCTGCGTGTGGCTCCCGAGGAGCACCCCGTGCTGCTGACCGAGGCCCCCCTGAACCCCAAGGCCAACCGCGAGAAGATGACCCAGGTGCGAGGCCCGCTACCTCTTCTGGTGGCCGCCTCCCTCCTTCCTGGCCTCCCCGCGCTGCGCCCTTTCTCACTGGTTCTCTCTTCTGCCGTTTTCCGTAGGACTCTCTTCTCTGACCTGAGTCTCCTTTGGAACTCTGCAGGTTCT
+
BBBABBBBFFFFGGGGGGGFGFHHGEEEHEHHHGGGGGEFGHHHHGEGE1EGGGHHHHB?EGGGGGGGGGGHGHHGGGGFFHHHHEFGGFDGGGHHHHHFH2G/<<F1>//ACG?DG---C00<<=0DG0:DHHG?DFDA.:FFBBFGEF/:.FFEE.9-;@9-ADC.BCFFFFFFFFFF/;FFFEFFFFFFFF-;D9AFF?FFDFBFFF/;/F9/B9FFFFFB/9B;FBFFFF/9//FFFBFFFB.99BB
@M05620:37:000000000-D9766:1:1101:8441:4336 1:N:0:68
GAGGCTGCTTTGGAAGAAACTCATAGATTACTGCAACAGTTCCCCCTGGACCTGGAAAAGTTTCTTGCCTGGCTTACAGGAGCACCCACCCCTCCACCTCCTAAAGGATGCTCCCCGTACTTACCGGCTACTAGCCGCCTACCAGGTAGTCCCAGCGATGCTGCAACCATGGCCAGTACGTCCGGCCTTTCCGCTTTAGCACTCTTGTGGCTACACTTGACCTATTCTCATCATTGGTACTTGTAAATGAC
+
3>AABAFBFFFFGGGGGFGGGGHHHHGHHHHHHHHHFHGDFGHHHGFGFHHHHHAGF32BGHHHGHHHHGH1E21BBBB3BA11111??EEEF1B2BFBBF2B@33BBBGEHHHGGGEEGFFGBFFGDG/BF3?B2?BDG/@F<1/<1<<FGH11?A-.>><1>0<>GCGHFFHH.GHGE/;CC?DCFHH0GGGGGGGGGGGGGFGGGG.;;0;0=;;CFFG0/9/;;BF/9BF9/9//;//9;B;//;//
@M05620:37:000000000-D9766:1:1101:23021:4353 1:N:0:68
ACCACACCTTCTACAATGAGCTGCGTGTGGCTCCCGAGGAGCACCCCGTGCTGCTGACCGAGGCCCCCCTGAACCCCAAGGCCAACCGCGAGAAGATGACCCAGGTGAGCGGCCCGCTACCTCTTCTGGTGGCCGCCTCCCTCCTTCCCGGCCTCCCCGAGCTGCGCCCTTTCTCACTGGCTCTCTCTTCTGCCGTTTTACGTCGCACTCTCCTCTCTGACCTGAGTCTCCTTTGGAACTCTGCAGGTTCT
+
BBCC3BBCFFFFGGGGGGGGGGHHGGGGHGHHHGGGGGGGGHHHHGGGGGGGHHHHHHHGGGGGGGGGGGGHHHHGGGGHGHHHHGGGGGGGGGHC2?GDFGE=FHH=01/>C@F-CG--<000=CFH0<C.G.-ADGGG.FGGGGBF/.-<CDAEC.----.0<--.<D/:BFB0<F0/.<FFB0:0:B:B00-..:B0:B:.---<@/00/</0<00<0<F///:0<0000:0/0<0<BBFB00..00<
@M05620:37:000000000-D9766:1:1101:21980:4388 1:N:0:68
ACCACACCTTCTACAATGAGCTGCGTGTGGCTCCCGAGGAGCACCCCGTGCTGCTGACCGAGGCCCCCCTGAACCCCAAGGCCAACCGCGAGAAGATGACCCAGGTGAGTGGCCCGCTACCTCTTCTGGTGGCCGCCTCCCTCCTTCCTGGCCTCCCGGAGCTGCGCCCTTTCTCACTGGTTCTCTCTTCTGCCGTTTTCCGTAGGACTCTCTTCTCTGACCTGAGTCTCCTTTGGAACTCTGCAGGTTCT
+
1A>AAAAACFFFGGGEFG1AB1FCE0AA00EFAFFE?EEE?CHAFFGGCEFGFHGFFHHE/EC@G/E/EEF0GFHEGF/G>CGGH//<BC/</?<C1<>GHGHHGFF1?DDAFGHGGGGGHGHGHHGHFHHGHHGGCC?GGHHGHGFGFGGGGFGFEG@-AAGGGG?B@@FFFFFFFFFFFFFFFFFFFFFFFF@FFFFFFFFFFFFFFFFFFFFFFFFFFFFF/BFFFFFFFFFFFFFFFFFFFFFFFFF
@M05620:37:000000000-D9766:1:1101:20469:4397 1:N:0:68
ACCACACCTTCTACAATGAGCTGCGTGTGGCTCCCGAGGAGCACCCCGTGCTGCTGACCGAGGCCCCCCTGAACCCCAAGGCCAACCGCGAGAAGATGACCCAGGTGAGTGGCCCGCTACCTCTTCTGGTGGCCGCCTCCCTCCTTCCTGGCCTCCCGGAGCTGCGCCCTTTCTCACTGGTTCTCTCTTCTGCCGTTTTCCGTAGGACTCTCTTCTCTGACCTGAGTCTCCTTTGGAACTCTGCAGGTTCT
+
AA?BBBAAFFFFGGGGGGGGGGHHGGGGFGHHHGGGCGGGGHHHHGGFEGGGFHHHFHHGEGCGGGGGGGGHHHHGGGGHGHHHHGGGGGGGGGHHHHHHHHHHAHGGHFDFGHHGGGGGHHHHHHHHHHHGGGGGGGGHGHHGHGGGFGGGGGGGGG-;?DGGGGFFFFFFFFFFFFFFFFFFFFFFFFFFFFFDFFFFFFFFDFFFFFFFFFFFFFFFFFFFFFFFFFFFFFFFFFFFFFFFFFFFFFF
@M05620:37:000000000-D9766:1:1101:21799:4409 1:N:0:68
GAGGCTGCTTTGGAAGAAACTCATAGATTACTGCAACAGTTCCCCCTGGACCTGGAAAAGTTTCTTGCCTGGCTTACAGAAGCTGAAACAACTGCCACTCCTACAGGATGCTACACGTAAGGAAAGGCTCCTAGAAGCCTCCAAGGGAGTAAAAGAGCTGATGAAACAATGGCAAGTAAGTCAGGCATTTCCGCTTTAGCACTCCTGTGGATCCAATTGAACCATTCTCAGCATTTGTACTTGTAACTGAC
+
BAABBBFBFFFFFGGGEGGGGGFHGFGHHHHGHHHHGGHAGHHHHGGGHHHHHHHHHHHGBHHHHHHHHHHHHHHHHHHHHHHHHGHHHGHHHHHHH3FGFFGHHFHHHHHEGH3FEHCHHHH3GG0FGHGHHHE3G3B3BGHE1/?FEE01@GHGG0FHGHH2GHHHGHHFHHHG<GHHHHFGHHHHH1FG?FGGGHHFHHHH/DGGHHHHFHHHGHHHH0.CGHFHHHGGGGGGGGFGGFFGGGGGFF:
@M05620:37:000000000-D9766:1:1101:21539:4418 1:N:0:68
ACCACACCTTCTACAATGAGCTGCGTGTGGCTCCCGAGGAGCACCCCGTGCTGCTGACCGAGGCCCCCCTGAACCCCAAGGCCAACCGCGAGAAGATGACCCAGGTGAGTGGCCCGCTACCTCTTCTGGTGGCCGCCTCCCTCCTTCCTGGCCTCCCGGAGCTGCGCCCTTTCTCACTGGTTCTCTCTTCTGCCGTTTTCCGTAGGACTCTCTTCTCTGACCTGAGTCTCCTTTGGAACTCTGCAGGTTCT
+
CCCCCCCCFFFFGGGGGGGGGGHHGFFFEGHHHGGGGGGGGHHHHGGGGGGGHHGHHHHGGGGGGGGGGGGHHHHGGGGHGHHHHGGGGGGGGGHHHHHHHHHHGHHHHHHGGHHGGGGGHHHHHHHHHHHGHHGGGGGHGHHGHGGGGGGGGGGGGGGGGGGGGGFFFFFFFFFFFFFFFFFFFFFFFFFFFFFFFFFFFFFFFFFFFFFFFFFFFFFFFFFFFFFFFFFFFFFFFFFFFFFFFFFFFFF
@M05620:37:000000000-D9766:1:1101:22823:4422 1:N:0:68
AGTGCCAGCTCTCAATCGCACAGGGGACCCAGGGCCTGGACCCTCCATCCAGAAAACCTATGACCTCACCCGCTACCTGGAGCACCAACTCCGCAGCTTGGCTGGGACCTATGTTGAGTCTCCCGCGTAGGACTCTGGGCGTTGGGGCGGCGTGCGGCGTTGGGGAACGACCGTCCTAACCGTGGCGGGTTCTGGTAAATGATGGGGTGCGGCGGGGCTCTTTGGCTCCCACCAGTCCCCCTGTCTGGTCT
+
AA>AAFFFCFFFGAGGGFGCECHCGCEGGEGGABEEFFH2BBEHHGHHHGHHGHHHHFGHHHGHHGHHHHHGG>FGHHHHBFGHHH1?EGGF>ECEEH?BE3FFEGGHGHHFHHHG3?F3BGFHDGGG<DFH1FHHHH0GDGFGHG?GGFACGGDDB-@;@DFFF?DED.;-9ADFFFBBA=9A=-@FF;EFFFFBFFFFF/BFFFFDF.@-:@FDFFCFFFFFFFFFFFFFF;FFFFFEFFEFFFFFFFF
@M05620:37:000000000-D9766:1:1101:11554:4424 1:N:0:68
ACCACACCTTCTACAATGAGCTGCGTGTGGCTCCCGAGGAGCACCCCGTGCTGCTGACCGAGGCCCCCCTGAACCCCAAGGCCAACAGCGAGAAGATGACCCAGGTGCACGGCCCGCTACGTCTTCTGGCGGCCGCCTCCCTCCCTCCTGGCCTCCCGGAGCTGCGCCATTTCTCACTGGTTCTCTCTTCTGCCTTTTTCCGTAGGACTCTCTTATCTGACCTGAGTCTCCTTTGGAACTCTGCAGGTTCT
+
BAAABBBBFFFFGFGFDG5BGFHHGEAAAAFGFFGEAFGGGHHFHGGGAA1AFGFAGHFE0EEGGAGGGGE?EFGGGG/FF/?GHF/?BE/<@DFF?D?22F///2?222/><<A--<-<.0</<D<000---CCC?C.99C/..9/9;/;9C099..-9;@.BB--9.;//:FF/9/;9/;99//99BFFFF/B9BBFF/9F?.;B;9//;9//:B9F/9FFF/B/;B/FF/////;BFF/;FB/AF/BB
@M05620:37:000000000-D9766:1:1101:11572:4432 1:N:0:68
ACCACACCTTCTACAATGAGCTGCGTGTGGCTCCCGAGGAGCACCCCGTGCTGCTGACCGAGGCCCCCCTGAACCCCAAGGCCAACCGCGAGAAGATGACCCAGGTGAGTGGCCCGCTACCTCTTCTGGTGGCCGCCTCCCTCCTTCCTGGCCTCCCGGAGCTGCGCCCTTTCTCACTGGTTCTCTCTTCTGCCTTTTTCCGTAGGACTCTCTTCTCTGACCTGAGTCTCCTTTGGAACTCTGCAGGTTCT
+
BBBBBBBBFFFFGGGGGGGGGFHGGAEAFAGHFFFG?EGGGHHHHGGFGGGGGHHHHHHGGGGGGGGGGGGFHFHGGGCHFFHHHGG?FGFCFGHFFGFHFHHHFFGHHHHGGHHGGGGGHHHHHHHGHFHFHHGGGGGHGHHGGGGGGGGGGGGGEFGACGGGGGFFFFFFFFFFFFFFFFFFFFFFFFFFFFFFFFFFFDFFDDFFFFFFFFFFFFFFFFFF/FFFFFFFFFFFFFFFFFFFFFFFEFB
@M05620:37:000000000-D9766:1:1101:21794:4433 1:N:0:68
GAGGCTGCTTTGGACGAAACTCATAGATTACTGCAACAGTTCCCCCTGGACCTGGAAAAGTTTCTTGCCTGGCTTACAGAAGCTGAAACAACTGCCACTCCTACACGATGCAACACGGGAGGAAAGACTCCTAGAAGACACCAAAAGAATAAAAGAGATGATGAAACAAAGGCAAGGAAGTCAAGCATTACCACTTTAGAACTCTTGTGGATACAATTGAAACATTCTCAGCATTTGTACTAGTAACTGAC
+
>3A3>>CAFBB4F44AAEAEGGGHHCFGGBBAF53BBGBDGBABBBA2A22BFGEC332B3DFDDDFBBBBBBBG33BBDF@3BB33@BB1FFGGG3BBB2B@BB?1/11>3BBBE///?EEEG?02B3BBFF3BFB2222/<?//<C01??<?1/0?1?<<1@1F><.0>0.00<.</.0<=0<0<=000=00:0:;:00;:C0C:;G.:0;;:9;00;;;9F9000090/;00;0090900;9CC00;/
@M05620:37:000000000-D9766:1:1101:22841:4437 1:N:0:68
AGTGCCAGCTCTCAATCGCACAGGGGACCCAGGGCCTGGTCCCTCCATCCAGAAAACCTATGACCTCACCGGCTACCTGGAGCACCAACTCCGCCGCTTGGCTGGGACCTATGTTGAGTATCCAGCGTAGGAATCTGGGAGGTGGGGAGGAGTGAGGAGATGGGGAAAGACAGTCCTAACCGTGGAGGGCTCTGGTAAATGATGGGGTGAGGAGGGGCTCTTTGGCTCCCACCAGTCCCCCTGTCTGGTCT
+
1>AAA1@@1BCFDGGFGEEGGCF0FEEAAE00AAEEEGHGFHH1FEF1DAAF1FBG0EG1B1DFGGA1F0/>FEEGHG@BBBG?0?GHGFGHC?/>EE?<E01//?<0/<<1FGFHHFFGDD2@GH/CBC/F1?FF11?CC/><F@CG@CC?CGDGCFG.;:/:..:;.GGHH:90;CF/;-9.:9..@.C9CBFFF0;;/99//A-A@EFFFBF--;--;F///;9B--99-A-9//9--;-;B///://
@M05620:37:000000000-D9766:1:1101:21940:4438 1:N:0:68
GAGGCTGCTTTGGAAGAAACTCATAGATTACTGCAACAGTTCACCCTGGACCTGGAAAAGTTTCTTGCCTGGCTTACAGAAGCTGAAACAACTGCCAATCCTACAGGATGCTACCCGTAAGGAAAGGCTCCTAGAAGACTCCAAGGGAGTAAAAGAGCTGATGAAACAATGGCAAGTAAGTCAGGCATTTCCGCTTTAGCACTCTTGTGGATCCAATTGAACAATTCTCAGCATTTGTACTTGTAACTGAC
+
AAAAAAFAFFFFGFGFGCFCA1GG3A1FDG1DABE11AB1B2211BF0F00BBEGFAGFEBGFAGD11111/AB0ABDAFGHFA111FBF/?1F1FF1GFBB@BF10011FEBBBBE?E?FFFFHB>?FFFHGFGHGHBFBFBF<?CGCECDGFFA<GFGFF@@@G@CF<FFG<?F??D?@F1>GH.>>1>1.AAEEDD00GGGFFBDGCC0CGCG0;0;;;CHHC:C0CC/;BFF0CB0CCBCFCFBFGC
@M05620:37:000000000-D9766:1:1101:11239:4454 1:N:0:68
ACCACACCTTCTACAATGAGCTGCGTGTGGCTCCCGAGGAGCACCCCGTGCTGCTGACCGAGGCCCCCCTGAACCCCAAGGCCAACCGCGAGAAGATGACCCCGTGGAGGGGCCCGCTACCTCTTCTGGGGGCCGCCTCCCTCCTTCCTGGCCTCCCGGAGCTGCGCCCTTTCTCACTGGTTCTCTCTTCTGCCGTTTTCCGTCGGACTCTCTTCTCTGACCTGAGTCTCCTTTGGACCTCTGCAGGTTCT
+
BBBCCBBAFFFFGGGGGGEFGGHHGGGGAFGHHGGG2FGA?GHHHGGGFEGFFHHHHHHGGGGGGGGGGGGHHHHGGGGHGHHHHGGGGGGGGGH2GF2?G2/<</////--<@><<<-</00;:;0:0/;-A--A?.EE./=.:BF/0;/;./;AA99;::.//-;D=FF///:B//B/BB9/9/9:;9//B9-;DF.FF.;.;;---/:/;B;:///99/////::999BF/:///9///:///.;B::
@M05620:37:000000000-D9766:1:1101:11220:4456 1:N:0:68
ACCACACCTTCTACAATGAGCTGCGTGTGGCTCCCGAGGAGCACCCCGTGCTGCTGACCGAGGCCCCCCTGAACCCCAAGGCCAACCGCGAGAAGATGACCCAGGTGAGTGGCCCGCTACCTCTTCTGGTGGCCGCCTCCCTCCTTCCTGGCCTCCCGGAGCTGCGCCCTTTCTCACTGGTTCTCTCTTCTGCCGTTTTCCGTAGGACTCTCTTCTCTGACCTGAGTCTCCTTTGGAACTCTGCAGGTTCT
+
ABBBBBBBFFFFFGGFGGGGGGHHGEGFHFHHHGGEGGGEGHHHHGGGEEGFHGFHFFGGGGGGGGCGGGGHGHEEGGGGGHHECFFGGCGGGDHHHHHHHGFCFHHHA<GGGHGGGGGGFFGHHHHHGHHGHCDGGGGEEGHDHGGFFGGFFGGGGGGGF?FBGGFFFFFFFEFFFFFFFFFFFFFFFFFFFFFFFFFFFFFFDFFFFFFFFFFFFFFFFFFFF.FFFFFFFFFFEFFFFFFFFEA9/FF
@M05620:37:000000000-D9766:1:1101:14521:4460 1:N:0:68
AGTGCCAGCTCTCAATCGCACAGGGGACCCAGGGCCTGGCCCCTCCATCCAGAAAACCTATGACCTCACCCGCTACCTGGAGCACCAACTCCGCAGCTTGGCTGGGACCTATGTTGAGTATCCCGCGTAGGACTCTGGGCGTTGGGGGGGCGTGCGGCGTTGGGGAACGCCCGTCCTAACCGTGGAGGGTTCTGGTAAATGATGGGGTGAGGCGGGGCTCTTTGGCTCCCACCAGTCCCCCTGTCTGGTCA
+
A?AAAFFFBFFFGGGGGFGGGGHAFAFGGGHHGGGGGGHHHHGHGGFFHHHHHHHHHGGFGHHHHHFFHHHGGGGEHHGGHGFFGHFHEFHHGG?FGFHHGHHFGGHHGHHHHHGH3GG3BF32?BC//<CG1??DGH0>>A@FHF?CD--9-;;;--;@BFFAFFD...--;-A;AB/BFFAE>.;A@:;A/B:9;BFFFFBFFFFFB?FA.;DFAFA9BFFFFFBFA.BFA.9;BFFFF-./99FF9F/
@M05620:37:000000000-D9766:1:1101:9122:4466 1:N:0:68
ACCACACCTTCTACAATGAGCTGCGTGTGGCTCCCGAGGAGCACCCCGTGCTGCTGACCGAGGCCCCCCTGAACCCCAAGGCCAACCGCGAGAAGATGACCCAGGTGAGTGGCCCGCTACCTCTTCTGGTGGCCGCCTCCCTCCTTCCTGGCCTCCCGGGGCTGCGCCCTTTCTCACTGGTTCTCTCTTCTGCCGTTTTCCGTAGGACTCTCTTCTCTGACCTGCGTCTCCTTTGGAACTCTGCAGGTTCT
+
AAAAAAA11BCFGGGGFG1BFDGGGEEB0AGGFBFB0EEGCHHHHGGAEEFGGHHHHHH/>ECGGCGGGGGGHGHGGGGHEGHHHGEECG/>@CHFFHFHGHHC/1<10??FGF/><@@CGFHHDDDH0=GCHECCCGFHGFHAGFGFFFGGFBFG?C?--99A9@@F?@FFFFFFFFFFFFBF/BBFFBFEF/9;BFFFF-9-ABBF//BF/B/;:BFBF9/9-9B@BFFFFEFFFFFBB/BB/B-;B9;
@M05620:37:000000000-D9766:1:1101:11418:4467 1:N:0:68
ACCACACCTTCTACAATGAGCTGCGTGTGGCTCCCGAGGAGCACCCCGTGCTGCTGACCGAGGCCCCCCTGAACCCCAAGGCCAACCGCGAGAAGATGACCCAGGTGAGTTGCCCGCTACCTCGGCTGGTTGCCGCCTCCCTCCTTCCTGGCCTCCGGGAGCTTCGCCCTTGCTCACTTGTTCTGTCGTCTTCCGTTTTCCTTAGTACTCTCTTCTCTGACCTGATTCTACTTTGGCACTCTGCAGGTTCT
+
AAAAAAAAFFFFGGGGDGABGBHFGAABAAGH1FFECEGGGHHHHGGGGEGGGHGFHHHGCGCGGCGGGGGGHFHGGGFHA/GHHGE<CGB<@GFF1GB1F0/FGFC1??1??G1/-A--<<1<.<<CCC0.<D-ACG.CFH/./00=;0;.;0;..;;?-;F/09-;--9-;F/:////;BFF/9;-A-E-:FBF//-;B/:99//;BFF//9BF//;/B9;-//;///9/B9/;/;/9BF9/FF;F/9/
@M05620:37:000000000-D9766:1:1101:14513:4476 1:N:0:68
AGTGCCAGCTCTCAATCGCACAGGGGACCCAGGGCCTGGCCCCTCCATCCAGAAAACCTATGACCTCACCCGCTACCTGGAGCACCAACTCCGCAGCTTGGCTGGGACCTATGTTGAGTCTCCCGCGTAGGACTCTGGGCGTTGGGGGGGCGTGCGGCGTTGGGGAACGCCCGTCCTAACCGTGGCGGGTTCTGGTAAATGATGGGGTGCGGCGGGGCTCTTTGGCTCCCACCAGTCCCCCTGTCTGGTCT
+
ABABBFFFDFFFGGGGGGGGGGHHGGGGGGHHGGGGGGHHHHGHGGHHHHHHHHHHHGHHHHHHHHHHHHHGGGGGHHHHHHHHHHHHGHHHGGGGGHHHGHHGGGHHGHHHHHHH3?F3FGHCEGGD/ADHBGGHHH0.ACCGHG?DFC=DDAADF:@@DFFFFFF?..:-@DFFFFBFFFDAD-@DF;AFFFF;BF0FFFFFFFFA@.@A-@FFFFFFFFFFFFFFFFFFFEF;FFFFFFFFFFFFFFF
@M05620:37:000000000-D9766:1:1101:23132:4487 1:N:0:68
AGTGCCAGCTCTCAATCGCACAGGGGACCCAGGGCCTGGCCCCTCCATCCAGAAAACCTATGACCTCACCCGCTGCCTGGAGCACCAACTCCGCAGCTTGGCTGGGACCTATGTTGAGTCTCCCGCGTAGGACTCTGGAAGTTGGGGCGGAGTGCGGCGTTGGGGAAAGCACGTCCTACCCGTGGAGGGGTCTGGAAAATGATGGGGTGAGGGGGGGATCTTTGGATCCCCCCAGTCCCCATGTCTGGTCT
+
111>AFFFAFFFFGGBGFGGEEGAFEGG0EHCGGGGFCHH0FGEGGHH1CGGDA1FHEFFHHBGGH@GHGHGG//>B@GGHHFG>/>GECHHFGCE>FHHEEHC?/GG?GCHH2F2211>1110<>///>/F<?F1FH11<><GCC->=--:;.;;---;@AG--AB--//---;--9/;9--;9AEF?---:;B/;FBB///BBEA-;-A---;----;/;/:////;--:--9/:FFA--;////B9//
@M05620:37:000000000-D9766:1:1101:16760:4524 1:N:0:68
GAGGCTGCTTTGGAAGAAACTCATAGATTACTGCAACAGTTCCCCCTGGACCTGGAAAAGTTTCTTGCCTGGCTTACAGAAGCTGAAACAACTGCCAATCCTACCGGATGCTACCCGTACGGACCAGCTCCTCGCAGCCTACCAGGGCGTCCCAGCGATGATGCAACAATGGCCAGTAAGTCCGGCCTTTACGCTTTAGCACTCTTGTGGCTAACATTGACCAATTCTCAGCATTTGTACTTGTAACTGAC
+
AAAABAFAFFBDGGGGCGGGFGHHHHHHHBGHHHFEGHGAFGHHHGEFCEGGHHGHHDAFFHHHGHFHHHHHHHBAGGHGHHHBEGGHHGHHHGHHBFHH2GGH1/>>EFH3BFFH/?>///EEG/B?2BBG2CC//</F2@@22/?//>>CGGHGF@.>10=DGHHFHHH/</<C<G:0<GCDGGGGHH0CE.CEGGGGGFGGGGF;FD.;00;B0;;F0;/EF/;BFFFBFFFFFBFFFFFFFFBBFF/
@M05620:37:000000000-D9766:1:1101:23020:4525 1:N:0:68
AGTGCCAGCTCTCAATCGCACAGGGGACCCAGGGCCTGGCCCCTCCATCCAGAAAACCTATGACCTCACCCGCTACCTGGAGCACCAACTCCGCAGCTTGGCTGGGACCTATTGCGTATCCAGCGTCGGAATCTGGGCGTTGGGGCGGCGTGCGGCGTTGGGGCAAGCCAGTCCTAACCGTGGAGGGTTCTGGTAAATGATGGGGTGAGGAGGGGCTCTTTGGCTCCCACCAGTCCCCCTGTCTGGTCTAT
+
AAAABFFFAFFFGGGGGGGGG2B4FEEGGGDHGGGGGGH22EFAEGHHHGHHHHFGFGHBGFHGHFHCGHHGGGGGHHHHHHHGHECHFFHHGFGGGHHHGFGGEFHFEGHHHD?DGGGHH2FHGDCF/<?FGHHHHEGGC@HGGDGGGGGGGGG=DC-@FFFDFFF9E.:/BFBFFFFFF?BAFFF:;AFFFBFFFFFFFFBAD.@FEF/AAADF;FFFFFEFFFFFFFFFFFFFFFFFFFFFFFFFFFB
@M05620:37:000000000-D9766:1:1101:23727:4531 1:N:0:68
AGTGCCAGCTCTCAATCGCACAGGGGACCCAGGGCCTGGCCCCTCCATCCAGAAAACCTATGACCTCACCCGCTACCTGGAGCACCAACTCCGCAGCTTGGCTGGGACCTATGTGAGTATCCAGCGTAGGAATCTGGGAGTTGGGGAGGAGTGAGGAGTTGGGGAAAGACAGTCCTAACCGTGGAGGGTTCTGGTAAATGATGGGGTGAGGAGGGGCTCTTTGGCTCCCACCAGTCCCCCTGTCTGGTCTA
+
AA>AAFFFBFFFGDGGGGGCECHFGGGGGGHHFFGEFGHHFHGHGGGHHHHHFHHHHGHHHHGHHHHHHHHGGEEGHHHHGHHHHHFHFHHGEFCFEHGHGHHGGGHHGHHGHHHHHHHGHHHHHG<EGFHHHHHHHHGGEHHHGGADFDDGHHHGHGHHHHGGGGHHHHHHHHHHHHHFDGGGGGGGAFGGGGFGGGGGGGGGGGFFFFEBFFFFFAFFFFFFFFFFEFFFFFFFFFFFFEFFFFFFBFB
@M05620:37:000000000-D9766:1:1101:8870:4532 1:N:0:68
GAGGCTGCTTTGGAAGAAACTCATAGATTACTGCAACAGTTCCCCCTGGACCTGGAAAAGTTTCTTGCCTGGCTTACAGAAGCTGAAACAACTCCCACTGCCATCTGCCCACAACCTCTCGCCTCCTCAAGGCTGCTCCCCATCAATACAGGCTACTAGACAACTCCACGGAAGTAAACGAGCTGCTCTCCACCTGGCCCGTAAGTCCGACCTTTCAGCTTTCGCCATCTTGTGGATCCACTTGAAACCTT
+
AA3AAAFAFFFFG4FGGGGGGGHHGHHHHHGHHHFGGHF5DGHHHGGGABGGGH2FFE2FBFGHGGGHHHHFHGH3FHHHGFGHH3@EGEHHH3BBBB1BBGB4@BGHGG@?11?13333?F/>??00BBFFFHHG111?/0?BB11BB1@0?01@FD1FD1?CGFGC0?//<.>G1><>A.>E/CC0<</0<C.GHHACCDGG.:00..:-;00;B0099;F.DDA./C00;09///99FFBBFB//.9F
@M05620:37:000000000-D9766:1:1101:24558:4555 1:N:0:68
ACCACACCTTCTACAATGAGCTGCGTGTGGCTCCCGAGGAGCACCCCGTGCTGCTGACCGAGGCCCCCCTGAACCCCAAGGCCAACCGCGAGAAGATGACCCAGGTGAGTGGCCCGCTACATCTTATGGTGGCCGCCTCCCTCCTTCCTGGCCTCCCGGAGCTGCGCCCTTTCTCACTGGTTCTCTCTTCTGCCGTTTTCCGTAGGACTCTCTTCTCTGACCTGAGTCTCCTTTGGAACTCTGCAGGTTCT
+
BBBBBBBBFFFFGGGGGGGGGGHFGEEBCEHHHGGGDGGCDHHHHGGGFFGGGHHHHHHGGGCGGGGGGGGGHHHGGGGHFEHHHGGGG?FDCGHGHFFD2GGHGGHFCHFGE0FF-CFC1=DFD0==GDDDGHCF-DDCGHGF/:F/;FF.:B.9CG??CD./;@D.DFFFFFFFFF/F/B/;BFBFFFFFF/AADFFFFDFFFFFB9BFF/FBFFFF/:9BFFFFFFFFFFFFFFFFFFBBFBFFFFFB
@M05620:37:000000000-D9766:1:1101:24290:4559 1:N:0:68
ACCACACCTTCTACAATGAGCTGCGTGTGGCTCCCGAGGAGCACCCCGTGCTGCTGACCGAGGCCCCCCTGAACCCCAAGGCCAACCGCGAGAAGATGACCCAGGTGAGTGGCCCGCTACATCTTCTGGTGGCCGCCTCACTCCTTCCTGGCCTCACGGAGCTGCGCACTTTCTCACTGGTTCTCTCTTCTGCCGTTTTCCGTAGGACTCTCATCTCTGACCTGAGTCTCCTTTGGAACTATGCAGGTTCT
+
AA>>AAAAFFF@FGGFADG1E1B1AA0E00FHCF0A0EE?/GFHHG?EB/E/1FFCGGHGGE/ECEEEGGGCFFGEGGEC//GEG<</>/B@/BG11?DGHHHHE1FHH<1FGH/ACG-AD0DD00<DGDBCHH-;-.:/CGHF00;GFFGG.0./C.;AEG?FG@G-A-/9B9FFFFF-/;;BFFFB/;FFFF@FFFF/BBFFBFFFFFFF/;BB/99BF//9B-BFFFFBF9/9/:9F/:BBFF--;FB
@M05620:37:000000000-D9766:1:1101:16202:4563 1:N:0:68
AGTGCCAGCTCTCAATCGCACAGGGGACCCAGGGCCTGGCCCCTCCATCCAGAAAACCTATGACCTCACCCGCTACCTGGAGCACCAACTCCGCAGCTTGGCTGGGACCTATGTTGCGTCTCCCGCGTAGGACTCTGGGCGTTGGGGCGGCGTGCGGCGTTGGGGAACGCCCGTCCTACCCGTGGCGGGTTCTGGTAAATGATGGGGTGCGGCGGGGCTCTTTGGCTCCCACCAGTCCCCCTGTCTGGTCT
+
AA>>AFFFCFFFG4GGGGGAECHCGEEFGGHHBEEEGGHHHHGHGGHHHHHHHHHHHGHHHFHHHFGHHHHGG>EFHHHHFGHHHHFFFHHF>E?EEFFGGHHGGGHHGHHHHHHH3/</?GF@EGGG/>DHB0FGHH0.-ADGHG<.CCCGDCDDC;@@FFFFFFFF..:--@DFFF0AADDA@;;CB@EFFFFBFF9BB;0FFFFAD.@@-;CFFC;FFFFFFFFFFFFFF.A:BFFFFAFFFFFFFFF
@M05620:37:000000000-D9766:1:1101:22127:4609 1:N:0:68
AGTGCCAGCTCTCAATCGCACAGGGGACCCAGGGCCTGGCCCCTCCATCCAGAAAACCTATGACCTCACCCGCTACCTGGAGCACCAACTCCGCAGCTTGGCTGGGACCTATGTTGAGTATCCCGCGTAGGACTCTGGGCGTTGGGGCGGCGTGCGGCGTTGGGGAACGACAGTCCTAACCGTGGCGGGTTCTGGTAAATGATGGGGTGAGGCGGGGCTCTTTGGCTCCCACCAGTCCCCCTGTCTGGTCT
+
AB>AAFFFBFFFGGGGGGGGGGHHGGGGEGHHGGGGGGHHFHGHGGHHHHHHHHHHHGHHHHEHHHHHHHHGGGGGHHHHHHHHHHHHGHHHGGGGGHHHGHHGGGHHGHHHHHHHDGH3GHHGGGGGGGGHFHHHHHECD@DGHGG.@FGGGGGGGC;BDFFFFFF.;AD>DFFFFFFFFFFFF-BFFDFFFFBBFFFFFFFFFFDDDEFF.;A@FFFFFFFFBFFFFFFFFFFFFFFFFFFFFFFFFFF
@M05620:37:000000000-D9766:1:1101:14014:4624 1:N:0:68
GAGACTGCTTTGGCAGAAAGTTATATGTTACTCCAACAGTTCACCCTGGACCTGGGAAAGAGTCTCGCCTGAACTACAAAACCTGACACAACTGTCAAACCCAGAGTACACCCTCAGTGAAACCTCCGGGAGACACCCCAATGCATCAACACACTCCAGAAAAGCGCGCCTACTCACCCAGTCACTCCTCTTTCGTATTCTTTAGGACTCTCATCTAACAACGCAGACCCCTTTACCTTTCACTAGAAACC
+
>>1>>@@BDB3DCFF111BBA3A33D3DB3DB1BA11AB12D2FGH0BF0BAAAB/BACG0BDFAABBAEG011ABFG110BBBBCB@B0//BB2B22B1?/////1@1210//?01B21B11>>B///////?00?/>?<01@12@@101?//00<1?<0?000.--<<..<000<.<.:;;000;:0;:00:..//9C0900;0BBBF;:0900;00;99-----9-----///////;//////9//-
@M05620:37:000000000-D9766:1:1101:7264:4642 1:N:0:68
AGTGCCAGCTCTCCATCGAACAGGGGACCCAGGGCCTGGCCCCTCCAGCCAGAAAACCTATGACCTCACCCGCTACCTGGGGCACCCACTACGCAGCTTGGCTGGGACCTATGTTGCGTCTCCCGCGTCGGACTCTGGTCGTTGGGGCGGCGTGCGGCGTTGGGGAACGCCCGTCCTACCCGTGGCGGGTTCTGGTAACTGATGGGGTGCGGCGGGGCTCTTTGGCTCCCACCAGTCCCCCTGTCTGGTCT
+
>A>>>FF11BFFGGGE1AA1F0GCG00000BAA0BA/BFHCGGCGGG1FAFF0FGAFFH1BBDGHDFGHGF>E>>EHHBB/>EEGGE/?F0B?E//>BBBEG1<ECHFGHHHHHHG1/ECCHHHGGCC/<@@@CGHHF==<A<G.C-:A@@G@@B@@@--;@F@@-9AAA@=9@BFFFBF;ABA@-@@--;FFF/;FF/;F9;//9BA@-;-@@@----E/FF/BBF/EA9FF-9;;9BEF<9BFFFBBFF
@M05620:37:000000000-D9766:1:1101:21937:4663 1:N:0:68
ACCACACCTTCTACAATGAGCTGCGTGTGGCTCCCGAGGAGCACCCCGTGCTGCTGACCGAGGCCCCCCTGAACCCCAAGGCCAACCGCGAGAAGATGACCCAGGTGAGTGGCCAGCTACCTCTTCTGGTGGCAGCCTCCCTACTTCATGGCCTCACGGAGCTGCGCCCTTTCTCACTGGTTCTCTCTTCTGCCGTTTTCCGTAGGACTCTCTTCTCTGACCTGAGTCTCCTTTGGAACTCTGCAGGTTCT
+
AA>AAAAAFFFDGGGFBFGGGCF1EEEFG0GHFGFAEEGECHHHHGCGA/EAFBAFF0AEEG?ECFEEGGGHFHE/?EE>EHHEG/?>C<CC?<FG11?F1FFHA1FGC1FEFH1G.G<<FGHH11>GHGHG.<..</<CEE0CG0=0:C0:;GH/CGFG.;CFGGGGGGGGGGBFGGG/;C0CFFFFFFFFBF@FFFFFFFF-9BFFFFFFFF/BFFFFBBFFFFBFFFFFFB/BFFFBFFFFF/99:9F
@M05620:37:000000000-D9766:1:1101:14511:4695 1:N:0:68
GCTGCTGCTTTGGAAGCAACTCATAGATTACTGCACCAGTTCCCCCTGTACCTGGAAACGTTTCTTGCCTGGCTTACAGAAGCTGAAACCACTGCCAATCCTACAGGATGCTACCCGTAAGGAAAGGCTCCTAGAAGCCTCCAAGGGAGTAAAAGAGCTGCTGAAACAATGGCAAGTAAGTCAGGCATTTCCGCTTTAGCACTCTTGTGGATCCAATTGAACCATTCTCAGCATTTGTACTTGTAACTGAC
+
>>1>A@1BCFBBBAF1A1BBBBBD3DFGG1FGHH11FABBDFHHHGGF1BFDGF0FGF0BBGGH2DFHHGHHHHBBFGG1FGHAFE@FF0?FHBGFG1BBFB2BB1BBGH0FEGGCE/EEGFBEF00/BF/GFF11B10BFGH1BA</C?@122><GHFG1@F11<GGH1FCGCBC?1<>>><GFGE>GHGGGGA<EGH00<0C=GF0;.;CGHG0GC0CCG.C00;CBFF/F9FFFFFFBFGFFGG9FG/
@M05620:37:000000000-D9766:1:1101:14501:4711 1:N:0:68
GAGGCTGCTTTGGAAGAAACGCATAGATTACTGCAACAGTTCGCCCGGGACCTGGAAAAGTTTCTTGCCTGGCTTAGAGAAGCTGAAACAACTGCCAATCCTACAGGATGCTACCCGTAAGGAAAGGCTCCTAGAAGACTCCAAGGGAGTAAAAGAGCTGATGAAACAATGGCAAGTAAGTCAGGCATTTCCGCTTTAGCACTCTTGTGGATCCAATTGAACAATTCTCAGCATTTGTACTTGTAACTGAC
+
A>AAAAFAFFFFFGGGGGFGFG2EFFEG6F4FGHGHHFHDDG22BA2AAEEGHHHHFF2BBDGHFGF5GFHHFGB33DBGHHFBFBFFF3?FHHHHGHHHEF4BG3F033G3BBGHF?EEEGHHHHGHHHGHHHE?G1@GHHH1@CDGGDGB1FGFGGFGDHGGHHHHHGHHHHFGGGHHDDDDGGGCGHEHGFDDGHHHGHHHGHHHHGGFFGFGFCBFFGBFGFF00FFGGGGGBB9FFFFGFGGGFGF
@M05620:37:000000000-D9766:1:1101:7134:4736 1:N:0:68
ACCACACCTTCTACAATGAGCTGCGTGTGGCTCCCGAGGAGCACCCCGTGCTGCTGACCGAGGCCCCCCTGAACCCCAAGGCCAACCGCGAGAAGATGACCCAGGTGAGTGGCCCGCTACCTCTTCTGGTGGCCGCCTCCCTCCTTCCTGGCCTCCCGGAGCTGCGCCCTTTCTCACTGGTTCTCTCTTCTGCCGTTTTCCGTAGGACTCTCTTCTCTGACCTGAGTCTCCTTTGGAACTCTGCAGGTTCT
+
BBCCCCCAFFFFGGGGGGGGGGHHGGGEEGHHHGGGGGGGGHHHHGGGGGGGHHHHHHHEEGGGGGGGGGGHHHHGGGGHGHHHHGGGGGDGGGHHHHHHHHGGEGHFHFGGGHHCGGGGHHHHHHHHHHHGHHGGGGGHGHHGHGGGGGFGGGGGGA?@-AFGBCFFFFFFFFFFFFFFFFFFFFFFFFFFFFFFFFFFFFFFDDFFFFFFFFFFFFEFFFFF/BFFFFFFFFFFFFFFFFFFFF?F:FB
@M05620:37:000000000-D9766:1:1101:23173:4755 1:N:0:68
AGTGCCAGCTCTCAATCGCACAGGGGACCCAGGGCCTGGCCCCTCCATCCAGAAAACCTATGACCTCACCCGCTACCTGGAGCACCAACTCCGCAGCTTGGCTGGGACCTATGTTGAGTATCCCGCGTAGGACTCTGGGCGTTGGGGCGGCGTGCGGCGTTGGGGAACGACCGTCCTAACCGTGGCGGGTTCTGGTAAATGATGGGGTGAGGCGGGGCTCTTTGGCTCCCACCAGTCCCCCTGTCTGGTCT
+
>A>AAFFF3FFFGFGGGGGCEGHCGGGE2BFFFGEE2AGH2BEHGGHHHHHH3FGFFFHFHHBGHHHHHFCEE>EGHGHHFGHHGHHHGGHGAEGEEHFHGGFGGGHFGHHFHHGF21F2BGGGGGGC/>EE10GGHE0<@-ACHCC.ACGGGGGGGB-;9>F?BED.A.B-9A.ADFFFF;DE?9BB?@EFFFFBFFBFFFBFF?AFB.A..9->;B-EFFF/BFFFFFEFF.FFFFBEFBEFFFFFBFB
@M05620:37:000000000-D9766:1:1101:16490:4757 1:N:0:68
ACCACACCTTCTACAATGAGCTGCGGGTGGCTCCCGAGGAGCACCCCGTGCTGCTGACCGAGGCCCCCCTGAACCCCAAGGCCAACCGCGAGAAGATGACCCAGGTGAGTGGCCCGCTACCTCTTCTGGTGGCCGCCTCCCTCCTTCCTGGCCTCCCGGAGCTGCGCCCTTTCTCACTGGTTCTCTCTTCTGCCGTTTTCCGTAGGACTCTCTTCTCTGACCTGAGTCTCCTTTGGAACTCTGCAGGTTCT
+
AAA1AAAAFFFFGGGGCGG1G1BAA0AA0EFGAFGGGGGCCHHHHGGGCEGGFHFFHHG@@E?EGAGGGGG0FCHGGGGH/<GGHG/<CGG?<CCGF1FHHHHHGHFHHHHGGHHGGGGGHHHHHHHGHCHGHHGGGG?FGGGGFGEFFBFFGFFGEEGG@@FFF?@F@@FFFFFFFFFFBFFFFFFFFFFFFF@BFFFFFFFFFFFFFFFFFFFFFFFFFFFF/;FFFFFFFFFFFFFFFFFFFFFAFFB
@M05620:37:000000000-D9766:1:1101:18989:4813 1:N:0:68
AGTGCCAGCTCTCAATCGCACAGGGGACCCAGGGCCTGGCCCCTCCATCCAGAAAACCTATGACCTCACCCGCTACCTGGAGCACCAACTCCGCAGCTTGGCTGGGACCTATTGCGTATCCCGCGTCGGAATCTGGGCGTTGGGGCGGCGTGCGGCGTTGGGGCAAGCCAGTCCTAACCGTGGCGGGTTCTGGTAAATGATGGGGTGAGGAGGGGCTCTTTGGCTCCCACCAGTCCCCCTGTCTGGTCTAT
+
BCABCFFFCFFFGGGGGGGGGGHGGGGGGFHHFGGGGGHHHHGHGGGHHGHHHHHHHGHHHHHHHHHHHHHGGEGGHHHHHHHHHHHHGHHHFGGGGHHHGGHGGGHHGHHHHHFFGGGHH2AFGGACG>FFHHHHHHGDCGHGGGGGGBBGGFFDDDFFFFFFFFF.:BFFFFFFFFFFDFF-@DF;EFFFFBFFFFFBFFFFFDBFFF0ADFFFAEFFFFFFFFFFFFFFFFFFFFFFFFFFFFFFFFF
@M05620:37:000000000-D9766:1:1101:22178:4815 1:N:0:68
AGTGCCAGCTCTCAATCGCACAGGGGACCCAGGGCCTGGCCCCTCCATCCAGAAAACCTATGACCTCACCCGCTACCTGGAGCACCAACTCCGCAGCTTGGCTGGGACCTATGTTGAGTATCCCGCGTAGGACTCTGGGCGTTGGGGCGGCGTGCGGCGTTGGGGAACGACCGTCCTAACCGTGGCGGGTTCTGGTAAATGATGGGGTGAGGCGGGGCTCTTTGGCTCCCACCAGTCCCCCTGTCTGGTCT
+
ABABBFFFBFFFGFGGGGGGGCH4FE2EEGHHFGGG2BGHHHGHGGHHHFFHHHGCHGHHGHHHHDGHHHHEG/EEHGDHHHHHHHHHGHHHEFGGCFHHGFHGGGHHGHHHHHHH2BG2BGGHGGGG/AGHFHHHHHBGDDGGHGCACD@GGBDB@BBBBBFBBFF.9.;-;DDFDFFFFBFFB-BBB;AFFFFBFFBFFFFFFFFDB.AF.@BBBBBFFFFFFFFFFFFFFFFFFFFFFBFFFFFFFFF
@M05620:37:000000000-D9766:1:1101:13872:4845 1:N:0:68
ACCACACCTTCTACAATGAGCTGCGTGTGGCTCCCGAGGAGCACCCCGTGCTGCTGACCGAGGCCCCCCTGAACCCCAAGGCCAACCGCGAGAAGATGACCCAGGTGAGTGGCCCGCTACCTCTTCTGGTGGCCGCCTCCCTCCTTCCTGGCCTCCCGGAGCTGCGCCCTTTCTCACTGGTTCTCTCTTCTGCCGTTTTCCGTAGGACTCTCTTCTCTGACCTGAGTCTCCTTTGGAACTCTGCAGGTTCT
+
BCCCCCCCFFFFGGGGGGGGGGHHGFGBFEHGHGGGDEGGGHGHHGGGGGGGGHHHHHHGGGCGGGGGGGGHGHHGGGGHGHHHHGFEGGCFGGHGGHHHHHHHGHHGHGHGGHHGGCGGHHHHHHHHHHHGHHGGGGGHGHHGHGGGGGGGGGGGGG?;?FGGGGFFFFFFFFFFFFFFFFFFFFFFFFFFFFFDFFFFFFFFDDFFFFFFFFFFFFFFFFFF/BFFFFFFFFFFFFFFFFFFFFFFFFF
@M05620:37:000000000-D9766:1:1101:16082:4862 1:N:0:68
ACCACACCTTCTACAATGAGCTGCGTGTGGCTCCCGAGGAGCACCCCGTGCTGCTGACCGAGGCCCCCCTGAACCCCAAGGCCAACCGCGAGAAGATGCCCAAGGGGGGGGGCCCGCACCTTTTCCGGTTGCCGGCTTCCTCCCTCCCTGCCCCCCCGGGCCTCCGCCTTTCCCCATGGTTTCCCTCTTCGCCGGTTTCCGGAAGAACCCCCTCCTTGGACCGGATCCTCCTTGGAAATCCGCCGGGTCCT
+
DDDDDDDCFFFFGGGGGGGGGGHHGGGBCEHHHGGGDGEGGHHHHGGGGGGGHHGHHHHFGGGGGGGGGGGHHHHGGGGHGHHHHGGGGGDGGGHHFH2FG2/?////--<-<D-----</00<00.<-.<.<--<--<B00B.B/<./<.<..<@-<---9....<B.<F000<://<0<.0000/<00..<--<BF0B.-.-<.//...-<../000:</9<-.-/0</<F0<0<0000...-<-<-.0
@M05620:37:000000000-D9766:1:1101:19341:4863 1:N:0:68
ACCACACCTTCTACAATGAGCTGCGTGTGGCTCCCGAGGAGCACCCCGTGCTGCTGACCGAGGCCCCCCTGAACCCCAAGGCCAACCGCGAGAAGATGACCCAGGTGAGTGGCCCGCTACCTCTTCTGGTGGCCGCCTCCCTCCTTCCTGGCCTCCCGGAGCTGCGCCCTTTCTCACTGGTTCTCTCTTCTGCCGTTTTCCGTAGGACTCTCTTCTCTGACCTGAGTCTCCTTTGGAACTCTGCAGGTTCT
+
BBBBBBBBFFFFGGGGGGGDGFHHGEEECEHHGGGEFGGGGHHHHGGGGGGGHHHGHHHGGGGGGGGGGGGHGHHGGGGHEHHHHGGGGGGGGGHHHHHHHHHHGHHFHHHGGHHGGGGGHHHHHHHHHHHGHHGGGGGHGHHGHGGGGGGGGGGGGGGCGGGGGGFFFFFFFFFFFFFFFFFFFFFFFFFFFFFFFFFFFFFFFFFFFFFFFFFFFFFFFFFFEFFFFFFFFFFFFFFFFFFFFFFFFFF
@M05620:37:000000000-D9766:1:1101:17385:4871 1:N:0:68
AGTGCCAGCTCTCAATCGCACAGGGGACCCAGGGCCTGGCCCCTCCATCCAGAAAACCTATGACCTCACCCGCTACCTGGAGCACCAACTCCGCAGCTTGGCTGGGACCTATTGCGTATCCAGCGTCGGAATCTGGGCGTTGGGGCGGCGTGCGGCGTTGGGGCAAGACAGTCCTAACCGTGGAGGGTTCTGGTAAATGATGGGGTGAGGAGGGGCTCTTTGGCTCCCACCAGTCCCCCTGTCTGGTCTAT
+
ABAAAFFFBFFFGFGFGGGGGGHCGGGGGGHHGGGGGGHHHHGHGGGHHGHHHGHHHGHHHFHHHHHHHHHGGEGGHHHHGGHHHHFHGHHHDGFGGHHHGHHGGGHHGHHHHH3EFGGHHBGHGA/>C@FGHFHHHHGCDFHGGFGGAC-BADG-B@DAFFF.@FF.BBFFFFFFFFFFFFF?FFF;AFFFF/FFFFFFFFFFF.@FFFBDFFFFFFFFFFFFFFFEFFFFFBFFFFF;EBFFFF/BFFB
@M05620:37:000000000-D9766:1:1101:10033:4875 1:N:0:68
ACCACACCTTCTACAATGAGCTGCGTGTGGCTCCCGAGGAGCACCCCGTGCTGCTGACCGAGGCCCCCCTGAACCCCAAGGCCAACCGCGCGAAGATGACCCAGGTGAGTGGCCCGCTACCTCTTCTGGTGGCCGCCTCCCTCCTTCCTGGCCTCCCGGAGCTGCGCCCTTTCTCACTGGTTCTCTCTTCTGCCGTTTTCCGTAGGACTCTCTTCTCTGACCTGCGTCTCCTTTGGAACTCTGCAGGTTCT
+
AAAAA?1AFFFFAGG1BBFGGG1F0EEBGCBGGFG?EEGCGH/GHGGGEGGGFDGHHHHGEGGGGGEEGGGHFGEGGGGEGHHGEGGGGC/<BCGGFBFHHHCFFHHHHHFGGHHGGGGGHHHHFHHHHHCCFH?CCGFGGGGGGGGGGFFAFGGGGGG-AGFFF?@F@@BFFFFFFFBFFFFFFFFFFFFFFF@FFFFFFFFFFFFFFFFFFFFFFF/FFFBF-9A@FFFFFFFBFFFFFFFFFFFFFFF
@M05620:37:000000000-D9766:1:1101:21347:4882 1:N:0:68
GAGGCTGACTTGGAAGAACCTCATAGATTACTGAAACAGTTCCCCCTTGACCTGGAAAAGTTTCTTGCCCCGATTACTGAAGCTGAAACACCTGCGAATGATTAAACGCAAGGACGAGTAACCAGCCTAGTCAAAACAGAGCAACAGACTAGAGAACAGGTACAGACAGACAGTTCGCAACGTAGAAAATACGGGTACATGATCAGGAGAAGAGAAACTCACACGCATCTACCAATTTAGCCGTCACGGCT
+
11>>>AF1BBB@FFBFGG1AGGCHHFD33DB3D3111BADA221B0A0011BAB0FB100BBBDDGF1B1/AAAE/B2DD@1B@B11FBB0B>EB/>>>1122B1@B//>///00<<//B121<///0BB11>2110/@<0<10<0@C?11111?11??/11>1<=00<>0<0>11.-<.-<<..;00/000..---:000=0;;0:/9..;B9///9900/9/---.;/99/B/;//:///-:;----;9
@M05620:37:000000000-D9766:1:1101:20494:4892 1:N:0:68
GAGGCTGCTTTGGAAGAAACTCATAGATTCCTGCCACAGGTCCCCCAGTCCATATAACCGTTTCCTGCCTGGCTACCAGAAGCTGCAACCACTTCCCCTCCTACAGGATGCTCCCCGTAAGGACCGGCTCCTCGCCGCCTCCCCGGGCGTCCCAGCGCTGCTGCAACAATGGCAAGTAAGTCCGGCCTTTCCGCTTTAGCACTCTTGTGGATCCCCTTGAACCATTCTCAGCATTTGTACTTGTAACTGAC
+
A1>AAAFAFFFFGGGF1FFGGGGDDDGH333DFGH1GFB011B00B/BBFG1D2DDBGHGEFBA2D11BBGHHH10BFHFGHHG11BBG>BFF1BGHHHGGHHHBBGHHCHH1FGGGGGC0FG0FEGGGGGG0ECGGGGGGHFFGGGCGCCCGHHHCGGG?HHEHHH.CFGGGBGGGGGGGGGFGG?EGGGGGGFFFFFFFFFFFFFFFF/FFFF-BFFFFFFFFFFFFFFFFFFFFFFFFFFFF/BFFFB
@M05620:37:000000000-D9766:1:1101:10029:4897 1:N:0:68
ACCACACGTTCTACAATGAGCTGCGTGCGGCTCCCGAGGAGCACCCCGTGCGGCTGACCGAGGCCCCCCTGAACCCCAAGGCCAACCGCGAGAAGATGACCCAGGTGCGTGGCCGGCTACCTCTTCTGGTGGCCGCCTCCCTCCTTCCTGGCCTCCCGGAGCTGCGCCCTTTCTCACTGGTTCTCGCTTCTGCCGTTTTCCTTAGGACTCTCTTCTCTGACCTGCGTCTCCTTTGGAACTCTGCAGGTTCT
+
AA1AAA11BBBABDGFFFA1B1FCFFG0AAE/B/BA/AA/AFGEHGC//AE////>FHF/>//>FGEEEC/0FHAFG//FFHFF/FCCC/////01>11><CAGF1<1@<E@<G-;:CACCGGFH0GCGB/A.A?@A.EEAFF9/0BB09CA9B99E?;-9--9B-@B@@FBB/F/FF/B/B//9-9-AABF9/-;9:EBF/:/BF/9/BBFFF//B/9BFF/9---;BFFFF/://9B/B//9BF-ABB/
@M05620:37:000000000-D9766:1:1101:20503:4908 1:N:0:68
GAGGCTGCTTTGGAAGAAACTCATAGATTACTGCAACAGTTCCCCCTGGACCTGGAAAAGTTTCTTGCCTGGCTTACAGAAGCTGAAACAACTGCCAATCCTACAGGATGCTACCCGTAAGGAAAGGCTCCTAGAAGACTCCAAGGGAGTAAAAGAGCTGATGAAACAATGGCAAGTAAGTCAGGCATTTCCGCTTTAGCACTCTTGTGGATCCAATTGAACAATTCTCAGCATTTGTACTTGTAACTGAC
+
>3AA>AFBFFFFG4BGFGGGGGHHHFHGHHHHGGFECGHDFFFHFGCFHHHHHFFHFBGHHGHGFHDFGHHGGGB3ABFGHHFEG33FB?CGHHHGHFHBBBBFG3B?FEFFBBBFE?E>FFFBFB??BBFGFEGHHHB3CGBG?/EGC?<DHF2/<F@FFF2@DD?0?1?<C<?F<FD<>=<>FF.><>=1ADGDEGF00DCGDDDGF.:::GGHH00C:<CGHC0:B0B/FB;F0;B0C0FFFFGCBF;
@M05620:37:000000000-D9766:1:1101:21267:4943 1:N:0:68
ACCACACCTTCTACAATGAGCTGCGGGTGGCTCCCGAGGAGCACCCCGTGCTGCTGACCGAGGCCCCCCTGAACCCCAAGGCCAACAGCGAGAAGATGACCCAGGTGCGTGGCCCGCTACCTCTTCTGGTGGCCGCCTCCCTCCTTCCTGGCCTCCCGGCGCTGCGCCCTTTCTCACTGGTTCTCTCTTCTGCCGTTTTCCGTAGGACTCTCTTCTCTGACCTGCGTCTCCTTTGGAACTCTGCAGGTTCT
+
AAA>AAAA>CFFG3F13FA1F1GFFA0A00BF1BFA/EEE?GHGHGG?AAEFBGF1FHGE/F?GG/EEGEF0F1?EGC/F//FHHG/0FC///C011F11?GEHGHF1<FACCFH<-AGGGHB0DGHBGHFCHHGG-C.9EFFBFF0;B9CA?0;A.E@-;=@@B----;BBBFFFFFFFBFBFBFBBFFFFFF@?BFEFFBFFFFFF////BFFFFFF/BFFF-@A@FBFFFFFFFFFFFFFFBFFFFFF
@M05620:37:000000000-D9766:1:1101:17490:4977 1:N:0:68
AGTGCCAGCTCTCAATCGCACAGGGGACCCAGGGCCTGGCCCCTCCATCCAGAAAACCTATGACCTCACCCGCTACCTGGAGCACCAACTCCGCAGCTTGGCTGGGACCTATGTTGAGTATCCAGCGTAGGAATCTGGGCGTTGGGGAGGCGTGCGGCGTTGGGGAAAGACAGTCCTAACCGTGGAGGGTTCTGGTAAATGATGGGGTGAGGAGGGGCTCTTTGGCTCCCACCAGTCCCCCTGTCTGGTCT
+
ABAABFFFBFFFGGGGGGGGGGHCFGGGGGHHGGGGGGHHHHGHGGHHHHHHHHHHHGHHHHHHHHHHHHHGGFGGHHHHGHHHHHHHGHHHGGGGGHHHGHHGGGHHGHHHHHHHHHHGHHH3FHGGGGGH2GGHHHH/<@DGHGG.AF?DEG.AF-BABGGGGGG.FFGFGGGGGGFFFFDFF.EFFAFFFFFFFFFFFFFFFFFFFAFF/AFFFFFFFFFFFFFFFFFFFFFFFFFFFDFFFFFFFFF
@M05620:37:000000000-D9766:1:1101:8933:5016 1:N:0:68
AGTTCCAGCTCTCCATCGCACAGGGGACCCAGTGCCTGGCCCCTCCATCCAGAAAACCTATGACCTCACCCGCTACCTGGGGCACCCACTCCGCAGCTTGGCTGGGACCTTTGTTGCGTCTCCCGCGTGGGCCTCTGGTCGTTGGGGCGGCGTGCGGCGTTGGGGAACGCCCGTCCTACCCGTGGCGGGTTCTGGTAACTGATGGGGTGCGGCGGGGCTCTTTGGCTCCCCCCAGTCCCCCTGTCTGGTCT
+
>>>1>BF@1CFFGBGGFEA1E0GCF0BAABBA11B11BFHAGGCFGH1GABGBEFAFEC1BFAFHDBAFC0>>>>>GBBF/>BEGG//?BFB?E?>>CBF<F1/?AG0/F111F0BG/E/BHF0<BC</<-.>FG11<>F-<C/C--.-;--;;E?@;;-9-;-@9BFBF?@?@F?B9/A;:A-9-;-@@E?BBF:/9/BB////EAB@-@@@9---9@A/9BF/BFFFF-A9-;;FFF?A@EFFFFFBFF
@M05620:37:000000000-D9766:1:1101:15038:5024 1:N:0:68
ACCACACCTTCTACAATGAGCTGCGTGTGGCTCCCGAGGAGCACCCCGTGCTGCTGACCGAGGCCCCCCTGAACCCCAAGGCCAACCGCGAGAAGATGACCCAGGTGAGTGGCCCGCTACCTCTTCTGGTGGCCGCCTCCCTCCTTCCTGGCCTCCCGGAGCTGCGCCCTTTCTCACTGGTTCTCTCTTCTGCCGTTTTCCGTAGGACTCTCTTCTCTGACCTGAGTCTCCTTTGGAACTCTGCAGGTTCT
+
CCCCCCCCFFFFGGGGGGGGGGHHGGGEHGHHHGGGGGGGGHGHHGGGFFGGHHHHGGHGGGGGGGGGGGGHGHHGGGGHGHHHHGGGCGGGGGHGFHHHHHGGAFGFH1FFGHHGGG?FHFHHGHHHFDHGHHGGGGGHGGHGHGGGGGBFGGGGGGACGGGGGGFFFFFFFFFFFFFFFFFFFFFFFFFFFFFFFFFFFFFFFDFFFFFFFFF0FBFFFFFBBFFFFFFFFFFFFFFFFFFFFFFFFFF
@M05620:37:000000000-D9766:1:1101:16449:5033 1:N:0:68
ACCACACCTTCTACAATGAGCTGCGTGTGGCTCCCGAGGAGCACCCCGTGCTGCTGACCGAGGCCCCCCTGAACCCCAAGGCCAACCGCGAGAAGATGACCCAGCTGAGTGGCCCGCTACCTCTTCTGGTGGCCGCCTCCCTCCTTCCTGGCCTAACGGAGCTGCGCCCTTTCTCACTGGTTATCTCTTCTGCCGTTTTCCGTAGGACTCTCTTCTCTGACCTGAGTCTCCTTTGGAACTCTGCAGGTTCT
+
ABBBCCCAFFFFGFGGFGGGGGHHGGGGHGHHFGGGGGGGGHHHHGGEEEGFFHHGHHHGGGCGGGGGGGGFHHHGGGGHGHHHHGGGGGGGCGHGFHHGH2=?0?=DH?GEGHHGGGG?G0<<0==DD0<AFCCGG.;CFC/=CBFFFGGGGE/0B;?D?C.;BDAGF;/0;F09BFF/;BB9FFFFFFF00;@9AFFFFFFF99BFFFFFFFFFFFFFFF0BFBFFFFFFFFFFFFFF00:FFBAABFF
@M05620:37:000000000-D9766:1:1101:10432:5033 1:N:0:68
AGTGCCAGCTCTCAATCGCACAGGGGACCCAGGGCCTGGCCCCTCCATCCAGAAAACCTATGACCTCACCCGCTACCTGGAGCACCAACTCCGCCGCTTGGCTGGGACCTATGTTGAGTATCCAGCGTAGGAATCTGGGAGTTGGGGCGGAGTGAGGAGTTGGGGAAAGACAGTCCTAACCGTGGAGGGTTCTGGTAAATGATGGGGTGAGGAGGCGCTCTTTCGCTCCCACCAGTCCCCCTGTCTGGTCT
+
1>>AADB1AFFFGGGGGCGCAAF0BAEEEFC0BBEF/AFGGHGEEGB1FGCD1EGFGABFG1DFAGFFHFFEEG?EHFFBFHH/>FEGG0GH/>//>/?F/F1<?<FGGFCDGHFHF1@>12221@/?A</?1?D1110</<>=1-<.<--;.:009CBCCGE-:E?EFBFFG9;F00F/.@AE--:-9AFFFF99BBF9BB://;-9@-AF/9---9@A9///-;--A-BFBE-B///;A--;FB9//;/
@M05620:37:000000000-D9766:1:1101:23647:5040 1:N:0:68
AGTGCCAGCTCTCAATCGCACAGGGGACCCAGGGCCTGGCCCCTCCATCCAGAAAACCTATGACCTCACCCGCTACCTGGAGCACCAACTCCGCAGCTTGGCTGGGACCTATTGCGTATCCCACGTCGGGATCTGGGGAGTTGGGGAGCGGGCGGCGTTGGGGCAAGGACGTCCTAAACGTGGCAGGGTCTGGGAAATGCTGGGGGGAGGGAGGGCTCCTTGGCTCCCACCCATCCCCCTGTCTGGTCTAT
+
BCABBFFFCFFFGGGGGGGGGGHHGGGGGGHHGGGGGGHHHHGHGGHHHHHHHHHHHGHHHHHHHHHHHHHGGGGGHHHHHHHHHHHHGHHHGGGGGHHHGHHGGGHHGHHHF33/<//0DF20////>/>//11FG-.->0>GG-.<.-----;---;:FFF.;E..9:-..;9/B/;...;-/;@-;//:F/.;A/9///BDF-9--;-.;CF....;BFF///;A/.;:.//;EFF-;9///;B9/9/
@M05620:37:000000000-D9766:1:1101:17605:5053 1:N:0:68
ACCACACCTTCTACAATGAGCTGCGTGTGGCTCCCGAGGAGCACCCCGTGCTGCTGACCGAGGCCCCCCTGAACCCCAAGGCCAACCGCGAGAAGATGACCCAGGTGAGTGGCCCGCTACCTCTTCTGGTGGCCGCCTCCCTCCTTCCTGGCCTCCCGGAGCTGCGCCCTTTCTCACTGGTTCTCTCTTCTGCCGTTTTCCGTAGGACTCTCTTCTCTGACCTGCGTCTCCTTTGGAACTCTGCAGGTTCT
+
>AACCCDCFFFFGGGGGGFGGGHHGEGBAEHGGFFGCFEGDHFGHGGEEEGGGHHHHHHEEFGGGGGGGGGHFHHGGGGHGHHHHGGGGGBFGGHGHHHHHHHHGHHDHHHGGHHGGGGGHHHHHHHHHHHGHHGGGGGHGHHGHGGGGGGGGGGGGGGBBGGGGGFFFFFFFFHHFHFFFFFFHFFFFFFFFFFFFFFFFFFFFFFFFFFFFFFFFFFFFFFF.@FFFFFFFFFFFFFFFFFFFFFFFFF
@M05620:37:000000000-D9766:1:1101:12420:5099 1:N:0:68
ACCACACCTTCTACAATGAGCTGCGTGTGGCTCCCGAGGAGCACCCCGTGCTGCTGACCGAGGCCCCCCTGAACCCCAAGGCCAACCGCGAGAAGATGACCCAGGTGAGTGGCCCGCTACCTCTTCTGGTGGCCGCCTCCCTCCTTCCTGGCCTCCCGGAGCTGCGCCCTTTCTCACTGGTTCTCTCTTCTGCCGTTTTACGTAGGACTCTCTTCTCTGACCTGCGTCTCCTTTGGAACTCTGCAGGTTCT
+
1>A1A?AAFFFFDGGFFGGAD1F1E0AAFEHHFFGEEGGEGHHHHGGGGEGGHHHHHGHE?EGGG/EEGGGEHCEEGGCGCCGEEF/>BC/>CBHHHFGHHGE/??GG01?FGFHC@C-<00<<GH0<0<GGAFG?-A.::/CC/9BB00/=.0;9A9?AA-./9A@-9@//;FFBFFFFFFBBF/FFFFFFFF@BFBE/BEFB--FBBFFFFFBBFFFFBFFF-@F?FF/9FFFFFFEFFFFFFF-;/;:
@M05620:37:000000000-D9766:1:1101:24515:5104 1:N:0:68
ACCACACCTTCTACAATGAGCTGCGTGTGGCTCCCGAGGAGCACCCCGTGCTGCTGACCGAGGCCCCCCTGAACCCCAAGGCCAACCGCGAGAAGATCACCTAGGTGCGTGGATCGCTACCTCTTCTGCTGGCCGCCTCCCTCCTTCCTGGCCTCCCGGAGCTGCGCCCTTTCGCACTGGTTCTCTCTTCTGCCGTTTTCCGTAGGACTATCTTCTCTGACCTGAGTCTCCTGTGGAACTCTGCAGGTTCT
+
BBBBBBBBFFFFGGGGGGGFGGHHGEFEHGAGF2FEFGF22AF1AEEGEFG1FHHHFHHGG@ECGGGGEG1G3FGEGGGHGHHHHGEGCCG/>A222222<2?F01?1/<//.1>..F.AF111==0<0=<<<GC-AAGHGHF./<G/09CAFFG?GD--9=FGG?-9@DFBF..D-;/.;/999BFFBBB/BF=DBFFF/./9../9//:9//9//;F//BF./.BFB/////;.BB/BBF////..;B/
@M05620:37:000000000-D9766:1:1101:16849:5110 1:N:0:68
ACCACACCTTCTACAATGAGCTGCGTGTGGCTCCCGAGGAGCACCCCGTGCTGCTGACCGAGGCCCCCCTGAACCCCAAGGCCAACCGCGAGAAGATGACCCAGGTGAGTGGCCCGCTACCTCTTCTGGTGGCCGCCTCCCTCCTTCCTGGACTCCCGGAGCTGCGCCCTTTCTCACTGGTTCTCTCTTCTGCCGTTTTCCGTAGGACTCTCTTCTCTGACCTGAGTCTCCTTTGGAACTCTGCAGGTTCT
+
AA3AAAAAFFFFFGGDEGGGGFGFGAFB4AGHGGGE?AEEEHHHHGGGDGGGGDFHHHHGGGCGFEGEGGGHHHHGGGGHGHHHHGGGGGGGGGHHHHHHHHHHGGGHHHHGG0GGCCGG00DGHDGHEDHGHHGGCGGHA:GFCF0/;FF/;F/BEFGBGGF/;BBFBBFFFFFFFFFFBF/FFFFFFFFFFBBDFFEFFFFFDFFFEFFFFFFFFFFFFF/B/:FFFFFFFBFFFFFBFFFFFF.A/;B
@M05620:37:000000000-D9766:1:1101:20328:5120 1:N:0:68
GAGGCTGCTTTGGAAGAAACTGACAAGCCAGGTACACAAGATCGGAAGAGCACACGTCTGAACTCCAGTCACGATTTCGCATCTCGTATGCCGTCTTCTCCTTTAAGAAACAAAACGTACTTCTTGGCTGCTCGCCGTCTCCCTGGTCGTCCCCGCGGTGCTGCCACCTTTGCCAGTACGTACGGCCTTTCCGCTTTAGCATTTTTGACGCTCCCCTTGACCAATTCCCAGCATTAGACCTTGCACTTGCC
+
>3A3>>C>@BB4GABA4F44BEE4BB44A4B43DA55BB2ABBCEBBBB2B3BBB0BABF5DFD533BDFGDBA?FFGGEBBEF@B?1?3BFCEEF1B43BB34B4343?33/00B>B0//4444B?3?//23?///</@@FF01/1?///?..>><<<--<0<./::.:00;:00:;:AC0;A.--;:0;FD;AD.;0C00;00;9./.......9..;B//.;/9/;//9.;///9;/;/B/////;;;
@M05620:37:000000000-D9766:1:1101:17252:5137 1:N:0:68
GAGGCTGCTTTGGAAGAAACTCATAGATTACTGCAACAGTTCCCCCTGGACCTGGAAAAGTTTCTTGCCTGGCTTACAGAAGCTGAAACAACTGCCAATGCCACCTGCACAACTCCTGTCGCATCCTAAAGGCTGCACCACATCCGGACAGACTAATAGACGCCTCCAAGGAAGGAAAAGCAATGCAGCCACCCTGGCACGTAAGTCAGGCATTACCGCTTTCGACATCTTGTGGATCCACTTGACCCATT
+
CCBCCDFCFFFFGGGGGGGGGGHHHHHHHHHHHHGHHHHGHHHHHGGGHHHHHHHHHHHHGGHHHHGHHHHHHHHHHHHHHHHHHHHHHHHHHHHHGHHHHHF@GFHHH3G2?GHH33D3?GG/>B3DBBDF/FGG3B?B?/BBBE@DBFF2@FDHHHHHHG<>CEHHF1.0>0.<FHHHC0<<DG0=<<CFG<CGHGH0C:GF.:;CGHHGGG0;;.9:AF0...;.CFGGF0:C:0;0BF0BF0;;;;B
@M05620:37:000000000-D9766:1:1101:20176:5153 1:N:0:68
AGTGCCAGCTCTCAATCGCACAGGGGACCCAGGGCCTGGCCCCTCCATCCAGAAAACCTATGACCTCACCCGCTACCTGGAGCACCAACTCCGCAGCTTGGCTGGGACCTATGTTGAGTATCCAGCGTAGGACTCTGGGCGCTGGGGTGGCGTGCGGCGTTGGGGAAAGACAGTCCTAACCGTGGCGGGTTCTGGTAAATGATGGGGTGAGGAGGGGCTCTTTGGCTCCCACCAGTCCCCCTGTCTGGTCT
+
A33>AFFC3FFFGGGDFGGCGEHAFEAAAECAA2EAAFHHCHG1EG25BCEFF3323E33AFEGHDHEH1?>>/>EHBDHBFHHFHFAE?@BEE?@/F??/33?/EG0/0111?B22112BG22?0B/<BD110?<<1</</-<-.<.=CF-E-.-A:----;-;:C.9/9BB:0;F0/..-:.-----;.;/B9B9///BB/BF..A-9../..--9-A/B//:BBBFFB.99A9/F/;A>./9;9/9B/
@M05620:37:000000000-D9766:1:1101:7086:5164 1:N:0:68
AGTGCCAGCTCTCCATCGCACAGGGTACCCAGGGCCTGGCCCCTCCATCCAGAAAACCTATGACCTCACCCGCCACCTGGGGCACCCGCTCGGCAGCTTGGCTGGGACCTATGTTGCTTCTCCCGCGTTGGACTCTGGTCGTTGGGTCGGCGTGCGGGGTTGGGGCACGCCCGTCCTACCGGTGGCGGGTTCTGGTAACTGATGGGGTGCGGCGGGGCTCTTTGGCTCCCACCGGGCCCCCTGTCTGGTCT
+
>>33>BDFBFFFGGGF5AA2A2B4FA4BB4BE2BAABFGHHHGHGGHHH1FGGHHABEHHB3DFG5BFGHH>>0>EGHBB1>BEFGG>>>E//?/E<B3B?FEGGGHHGHHHHFFH@2@FGHHFA/>A/>FGHFFHHHFD-ACHGG.<CGGGGGGGG-;;AGFFF.;D?BFF-;DFFFFF9-@@D.@FF@FFFFFBFFBFF//9FFBAAFF;;@DCF-;ABFFFFBFFEF.AD.;--@DFFFFBFEFFFFF
@M05620:37:000000000-D9766:1:1101:14535:5208 1:N:0:68
GAGGCTGCTTTGGAAGAAACTCATAGATTACTGCAACAGTTCCCCCTGGACCTGGACAAGTTTCTTGCCTGGCTTACAGAAGCTGAAACAACTGCCAATCCTCCAGGATGCTACCCGTAAGGAAAGGCTCCTAGAAGACTCCAAGGGAGTAAAAGAGCTGATGAAACAATGGCAAGTAAGGCAGGCATTTCCGCTTTAGCACTCTTGTGGATCCAATTGAACAATTCTCAGCATTTGTACTGGTAACTGAC
+
>>AAA?CAFF3D1GGFGCGGBGFEFGGA3EFAFEGBGAG1AFH1GG?F/FGCBCAF0B0BBA2F2D11B1ABGGFFGBFDGHHG1FDGGCHH1>10FFHBBB1>FF0F1@BGBBBBEEGAEBGCGHFF1BFF<1BEHH<<<BBFHGFHG<0@FGH/@FG@@1@@GH1<G11F0??F1?G11<0><..1>>G0<.C<.=D0=D0;00000C:;:/::0<;::;0C;CFGBBBBF0990;BFG0/9;;BB00/
@M05620:37:000000000-D9766:1:1101:10408:5231 1:N:0:68
AGTGCCAGCTCTCAATCGCACAGGGGACCCAGGGCCTGGCCCCTCCATCCAGAAAACCTATGACCGCACCCGCTACCTGGAGCACCACCTCCGCAGCTTGGCTGGGACCTATGTGAGTATCCAGCGTAGGAATCTGGGAGTTGGGGAGGAGTGAGGAGTTGGGGAAAGACAGTCCTAACCGTGGAGGGTTCTGGTAAATGATGGGGTGAGGAGGGGCTCTTTGGCTCCCACCAGTCCCCCTGTCTGGTCTA
+
ABABBFFFBFFFGG5FGGGCGGHGGCAEEE2G2AEEFG2AFHGHGDEGFFHHGHHHHGEHGHHHH0EEEEGE@EGGH3FGBF2FHHH//FGGEEFCGFBGGHHGGGHHGFHHFDHFBFHFDHFGHGDD/?GGHFGHHHAF.<GGGFG?FGGGHB0GGACCGFCCGDEEGHC/:CFGGGFGAGGGDGFCFGGEFG;BFFFFFFFFFFDDF.AFFDA==@FFFFFEFB/.:..DFFFFFFFADFFFFEFFFFF
@M05620:37:000000000-D9766:1:1101:22898:5239 1:N:0:68
AGTGCCAGCTCTCAATCGCACAGGGGACCCAGGGCCTGGCCCCTCCATCCAGAAAACCTATGACCTCACCCGCTACCTGGAGCACCAACTCCGCAGCTTGGCTGGGACCTATGTGAGTATCCAGCGTAGGAATCTGGGAGTTGGGGAGGAGTGAGGAGTTGGGGAAAGACAGTCCTAACCGTGGAGGGTTCTGGTAAATGATGGGGTGAGGAGGGGCTCTTTGGCTCCCACCAGTCCCCCTGTCTGGTCTA
+
BBBCCFFFCFFFGGGGGGGGGGHGGGGGEGHHGGGGGGHHGHGHGGFHBGGHHGFHHGHHHHHHHHHHHHHGGFGGHHHHHHHHHHHHGHHHEEGGGHHHGHHGGGHHGHHHHHHHHHHHHHHHHGEGGGHHHHHHHHHGFHHHGGGGGGGHHHHHHGHHHHGGGGHHHHHHHGHHHHHHGGFGGGGGEFFGGGGGGGGGGGGGGGFFFFFFFFFFFFFFFFFFFFFFFFFFFFFFFFFBFFFFFFFFBFF
@M05620:37:000000000-D9766:1:1101:16849:5251 1:N:0:68
AGTGCCAGCTCTCAATCGCACAGGGGACCCAGGGCCTGGCCCCTCCATCCAGAAAACCTATGACCTCACCCGCTACCTGGAGCACCAACTCCGCAGCTTGGCTGGGACATATATTGGGGAGCCCGCGTAGGACGATGAGCGGTGGGGAGGCACGCGGAGCTGGGGAACGCCCGGGCTAACCATGGCGGGATCAGGTAAATGATGGGGTGCGGCAGGGCTCCTTGGCTCCCACCCGTCTCCCTGTCTGGTCG
+
AA>AAFFFAFFFGGGGGGGGGGHHFGGGGGGHGGGGGGHHHHG1EGHHHHHHHHFHFGFFHHHHHHGHHFHEGEGGHHHGHHHHHHHHGFHHGGGGGFHFDGGGG/0B/B?33B3B2?B?/?FFCBC</>.1F--.>1<0<-<<D--:;-;..;;9BF--.;FEAF?ED.;9---99AF/.//;;.9-@-.9.9;//B//;/9BF?D.@.--;-99;A.9./;BF///AAB9A.99...;9.BF/://;/-
@M05620:37:000000000-D9766:1:1101:19573:5315 1:N:0:68
ACCACACCTTCTACAATGAGCTGCGTGTGGCTCCCGAGGAGCACCCCGTGCTGCTGACCGAGGCCCCCCTGAACCCCAAGGCCAACCGCGAGAAGATGACACAGGAGAGTGGCCCGATACCTCTTCTGGTGGCCGCCTCCCTCCCTCCTGGCCTCCCAGCGCCGCGCCCTTTCACACTGGCTCTCTCTTCTGCCGTTTTCCGTAGGACTCTCTTCTCAGACCAGCGTCTCCTTTAGAACTCTGCAGGCTCT
+
CCCCCCCCFFFFGGGGGGGGGGHHGGGFHGHHHGGGGGGGGHHHHGGGGGGGHHHHHHHGGGGGGGGGGGGHGHHGGGGHGHHHHGGGGGCGGGHHFHHHF2??G0?/?1?/F0GCC<@CHHH0G0GHHH/ACHC:CDFEEGGE./;CF0B.CBFEG/;.;--;@=D@FF/BF0;00;;B.;FFFFF0BB9FFBDFFFFFF.:;..0;FFFF0FFFF0:0:9/;.-ADD/:FBF0;:0;F;00;;FF.A.9
@M05620:37:000000000-D9766:1:1101:17789:5319 1:N:0:68
ACCACACCTTCTACAATGAGCTGCGTGTGGCTCCCGAGGAGCACCCCCTTGTTCCTGCCCGAGGCCCCCCTGAACCCCAAGGCCACCCGAGAGAAGCTGACCCAGGTGCGTGGCCCGCTACCTCTTCTGGTGGCCGCCTCCCTCCTTCCTGGCCTCCCGGCGCTGCGCCCTTTCTCACTGGTTCTCTCTTCTGCCGTTTTCCGTAGGACTCTCTTCTCTGCCCTGCGTCTCCTTTGGAACTCTGCAGGTTC
+
CCCCCDDDFFFFGGGGGGGGGGHHGGGEGGHHHGGGGGGGGHHHHGG?AGB5BADD5FHEE@E?EGGGGG/?FHHHGGG/??FGGGHE//<//FBF22?BGHH?GG2?2>/?ACHHGDD-AGGHHB=FHGHGGHHGGGGGHEFH.GHHHEGFGGGGG:D-A-9@DD;AFFFFFFFFBFFFFFFFBFF:BFFFFFBBDFFFFBFB.;.0B:FFFFBFFFBB0B9B.9;;9:BBFFFFFFFFBFFFF0;AFB0
@M05620:37:000000000-D9766:1:1101:21448:5320 1:N:0:68
ACCACACCTTCTACAATGAGCTGCGTGTGGCTCCCGAGGAGCACCCCGTGCTGCTGACCGAGGCCCCCCTGAACCCCAAGGCCAACCGCGAGAAGATGACCCAGGTGAGTGGCCCGCTACCTCTTCTGGTGGCCGCCTCCCTCCTTCCTGGCCTCCCGGAGCTGCGCCCTTTCTCACTGGTTCTCTCTTCTGCCGTTTTCCGTAGGACTCTCTTCTCTGACCTGAGTCTCCTTTGGAACTCTGCAGGTTCT
+
ABBBBBBBFFFFGGGGGGGFGFHFGEEEGGHHFGGEGGGGGHHHHGGGFEGGHHHHHHHGGGGGGGGGGGGHHGHGGGGHGHHHHGGEGGGGFDHHHHHHHHHHGHHFHHHGGHHGGGGGHHHHHHHHHHHGHHGGGGGHGHHGHBFGGGGGGGGGGG?@DGGGGGFDFCFFFFFFFFFFFFFFFFFFFFFFFFFFFFFFFFFFFFFFFFFFFFFFFFFBFFFF/BFFFFFFFFEFFFFFBFFFFFEFFFF
@M05620:37:000000000-D9766:1:1101:7672:5381 1:N:0:68
AGTGCCAGCTCTCAATCGCACAGGGGACCCAGGGCCTGGCCCCTCCATCCAGAAAACCTATGACCTCACCCGCTACCTGGAGCACCAACTCCGCAGCTTGGCTGGGACCTATGTGAGTATCCAGCGTAGGAATCTGGGAGTTGGGGAGGAGTGAGGAGTTGGGGAAAGACAGTCCTAACCGTGGAGGGCTCTGGTAAATGATGGGGTGAGGAGGGGCTCTTTGGCTCCCACCAGTCCCCCTGTCTGGTCTA
+
AAAAAFF4>FFFGFGGGGG2E?FDGGGEEEHHA2EE2FGHFHGHGGG5GFHHEFHGHGHFGHHHHFHFHHHGG>EEHHHHFFHGHHHGEHFHEGG/EGGHGHHFEGHHGHHHHHHHH1GHHHHHHGCDDGHHHHHHHFGGGHHHGCFGGDEHHFHHHG<GHHGGGGHHHHHHHH:GHHHHGAEBDEGG.AEGGGFGGGGGGGGGGBF?FFFFFFB-B;.FFFF/BFF.AFFFFFFFFFFDBEFFFFFFFEF
@M05620:37:000000000-D9766:1:1101:15427:5391 1:N:0:68
ACCACACCTTCTACAATGAGCTGCGTGTGGCTCCCGAGGAGCACCCCGTGCTGCTGACCGAGGCCCCCCTGAACCCCAAGGCCAACCGCGAGAAGATGACCCAGGTGAGTGGCCCGCTACCTCTTCTGGTGGCCGCCTCCCTCCTTCCTGGCCTCCCGGAGCTGCGCCCTTTCTCACTGGTTCTCTCTTCTGCCGTTTTCCGTAGGACTCTCTTCTCTGACCTGCGTCTCCTTTGGACCTCTGCAGGTTCT
+
AABCABB>BFCFGGGGGGBGGGHHGEGBAEGFGAFF2E2EEGAFGGGAEEBFFHHHGHHEECCFGGGGGEEGFHHGGFGHGHGHHGGGDG/BFGHB?GHHHHHHGFG?GFFFGHGGGGGGHHHHHHGHHHHGHHGGGGGHGHHGHGGGGGGGGGGGGGG:?@FGGGFFFFFFFFFFFFFFFFFFFFFFFFFFFFFFFFFFFFFFFFFFFFFFFFFFFFFFFFFFFDFFFFFFFFFFF/;BFFFFFFFFFFF
@M05620:37:000000000-D9766:1:1101:16812:5419 1:N:0:68
GAGGCTGCTTTGGAAGAAACTCATAGATTACTGCAACAGTTCCCCCTGGACCTGGAAAAGTTTCTTGCCTGGCTTACAGAAGCTGAAACAACTGCCAATCCTACAGGATGCTCCACGTACAGACAGGCTCCTCGACGACTCCCCGGGCGTCCAAGAGATGCTGCAACAATGGCCAGTAAGACCGGCCTTTCCGCTTTAGCACTCTTGTGGATCCCCTTGACCAATTCTCAGCATTTGTACTTGTACATGAC
+
BBB@BAFBFFFFFGGGFFGGGGFFFHHA6DGHFHFFHGHD5FGHHGGGHHHHCBGHHDGHFHFHHHDGHHFHGHHHHFGFHHHFFFHGHEGHHFH3FFHHHBBBF3GFF3BE3GGHEG2//4BB22/?B?FBCEDG/>//?B?E//<<<<AC?G1>F<GHHH1<CGH.G0DGH/CGGG000=;;@@-D/9;BEGGGEFGGGFFFGGGFFG000;CE..9://;AB/;:FFFFFFB9F;BB/;BFF/;/9;9
@M05620:37:000000000-D9766:1:1101:17430:5425 1:N:0:68
ACCACACCTTCTACAATGAGCTGCGTGTGGCTCCCGAGGAGCACCCCGTGCTGCTGACCGAGGCCCCCCTGAACCCCAAGGCCAACCGCGAGAAGATGACCCAGGTGCGCGGCACGATACCTCTTCTGGAGGCCGCCTCCCTCCTTCCTGGCCTACCGGAGCTGCGCCCTTTCGCACTGGATCTCTCCTCTGCCGTTTTCCGTAGGACTCTCTTACCTGACCCGGCTCTCCTTCGGAACACTGCAGGTTCT
+
1>>>AA?AFFFDAGG1BFGBDAF1AAAEC0GH1FFEAEEAEHHHHGCE/AEEBAAFH0AEEE@EEA>EGGGFHFC?EEA>/?GE</?<B<C@/<?G11>11?<G/F11//A---<A..<-0<00;00;00;.E.-;-..../99/09/;0BG.0//9--9---99;@-9-;//-9-9-;-/;/FFB//;-F//B--;/-99-/---/;B/FFF/////9:F/------;/////99--;-;FF///--9;:
@M05620:37:000000000-D9766:1:1101:7057:5428 1:N:0:68
GAGGCTGCTTTGGAAGAAACTCATAGGTTACTGCAACAGTTCCCCCTGGACCTGGGAAAGTTTCTTGCCTGGCTTACAGAAGCTGACGCAACTGCCAATGTTCCAGCAAACAACTACCCGTACGGCAAGCCTCCTCGCCGCATCACCGGGCGTCACACAACTGATGCACCCCTAGCAAGTACATCCGGAATTTACGCTTTAGCAACCTTATTGCTCAAATTGACACCTTCTCACCACCGGTACTTGACACT
+
1>>1>ACAFBDFG1B11BCEGAADFD1DF1BF3BD1FGGFHHBFGGEFH0BCFGH/BBEF12AFF1BBBGH/00BCFD1111BBFF0/B>@/BB1B1BB12@B221BF0100/?11BBGFGE/>/></?/<BGAFCCC?BC>?@FH</ACGGGGCF0<<.<CCFHB0;C;.;E.CF00;F0;00;/.-.-;;0;CA9EEE000C09A///9/9/;/:9B/;/9//:-;9//99/:B----;;;;BB/;/:;
@M05620:37:000000000-D9766:1:1101:20707:5450 1:N:0:68
AGTGCCAGCTCTCAATCGCACAGGGGACCCAGGGCCTGGCCCCTCCATCCAGAAAACCTATGACCTCACCCGCTACCTGGAGCACCAACTCCGCAGCTTGGCTGGGACCTATGTTGAGTATCCAGCGTAGGAATCTGGGAGTTGGGGAGGAGTGAGGAGTTGGGGAAAGACAGTCCTAACCGTGGAGGGTTCTGGTAAATGATGGGGTGAGGAGGGGCTCTTTGGCTCCCACCAGTCCCCCTGTCTGGTCT
+
BBBBBFFFBFFFGGGGGGGGGGHGGGGGGGHHGGGGCGHFGHGHGGHHHFHHGHHHHGHHHHGHHHHHHHHGGEGGHHHHHHHHHHHHGHHHGFGGGCGGGHFGGGFHGHHGHHHHHHGHHHHHHHGEGGGHHHHHHHHCCCFFHGGCDGEDCG0DH0E<CGGGGGGHHHGHGHGFHHFGGG.EC?EGG9FFFFGFGFBFGGGFGGFABFFFFFFAFFAEBFFFFFFFFFFFFFFFFFFEADFFFFFFFFF
@M05620:37:000000000-D9766:1:1101:20306:5508 1:N:0:68
AGTGCCAGCTCTCAATCGCACAGGGGACCCAGGGCCTGGCCCCTCCATCCAGAAAACCTATGACCTCACCCGCTACCTGGAGCACCAACTCCGCAGCTTGGCTGGGACCTATTGCGTATCCCGCGTCGGAATCTGGGCGTTGGGGCGGCGTGCGGCGTTGGGGCAAGACAGTCCTAACCGTGGAGGGTTCTGGTAAATGATGGGGTGAGGAGGGGCTCTTTGGCTCCCACCAGTCCCCCTGTCTGGTCTAT
+
AB>ABFFFCFFFGGGGGGGGGGHHGGGGGGHHGGGGGGHHHHGHGGHHHHHHHHHHHGHHHHHHHHHHHHHGGGGGHHHHHHHHHHHHGHHHGGGGGHHHGHHGGGHHGHGHHHGFGGGHH2ADGG@CGCFGHHHHHH?CCGHGGFCDA@ADGBCB>CFFFFFFFFF/;BFFFFFFFFFFDFF.;DF:AFFFFBFFFFFFFFFFFFFFFF0:AFFFFFFFFFFFFFFFFFFFFFFFFFFFFFFFFFFFFFF
@M05620:37:000000000-D9766:1:1101:13172:5521 1:N:0:68
AGTGCCAGCTCTCAATCGCACAGGGGACCCAGGGCCTGGCCCCCCCATCCAGAAAACCTATGACCTCACCCGCTACCTGGAGCACCAACTCCGCAGCTTGGCTGGGACCTATGTTGAGTATCCAGCGTAGGAATCTGGGAGTTGGGGAGGAGTGAGGAGTTGGGGAAAGACAGTCCTAACCGTGGAGGGTTCTGGTAAATGATGGGGTGAGGAGGGGCTCTTTGGCTCCCACCAGTCCCCCTGTCTGGTCT
+
AAAAAFFFAFFFGFGGGAF1E0F0FAEEEECGFEEE/ABBBFE/AEEHBF@B@G1F0E0FG1DGC@BBGHHEEGGGHGF0GGFF0?G//BBGEEGEG0FG?GGFCF00/01?1@F>FGFGHHHBGGA?C@EGF1GF<GH0<>FDGGCCC?CCC.C0;0A=/;G@-EBEFGGFGFGGBFF/CA..9CEA@FFF99;F9/9FFFF/FFBF9-AFFBB@@@@-/:/B/;BFFFFFFA-;9/;AB>A//B9//9/
@M05620:37:000000000-D9766:1:1101:15558:5524 1:N:0:68
AGTGCCAGCTCTCAATCGCACAGGGGACCCAGGGCCTGGCCCCTCCATCCAGAAAACCTATGACCTCACCCGCTACCTGGAGCACCAACTCCGCAGCTTGGCTGGGACCTATTGAGTATCCAGCGTCGGAATCTGGGCGTTGGGGCGGCGTGCGGAGTTGGGGCAAGCCAGTCCTAACCGTGGCGGGTTCTGGTAAATGATGGGGTGAGGAGGGGATCTTTGGCTCCCACCAGACCCCCTGTCTGGTATAT
+
BBBBBFFFAFFFGGGGGGGGGGHHGGGC?EGHFDGGFGHHFHGHGGHEGHHHBHHHHGHEFHEHHHHHHHHGGEEGHHHHHHHHHHHHGGHHFGGGGHHHGGHCEGHHG?GHHHHHFHHHH2BFGC/<//?FHHGHHC-<ADHGGD?C@9;@D@BBG;FFFB;:@FA.9.:/;F/FFFF?;EB-9>B-;AFFF;BFFFFFFFFEF.@EFFBFFBBBDFFF/FFFFFFFFFFFF.AEFFBB.;;FFEB/FF9
@M05620:37:000000000-D9766:1:1101:11358:5542 1:N:0:68
GCTGCTGCTTTTGAATCACCTCATCGACCCCTGCCCCCGGACCCCCAGACCACATAACCGTTCCGTACCTGGCTTCCAGCAGCTTCAACCCCTTCCCCTCCTACCGGATGCTCCCCGTACTGACCGGCTCCTCGCCGCCTCCCCGGGCGTCCCAGCGCTGCTGCAACCATGGCCAGTACGTCCGGCCTTTCCGCTTTAGCACTCTTGTGGCTCCCCTTAACCCATTCTCAGCATTTGTACTTGTACCTGAC
+
>1>>A11BCDB@1AB3FB1BB1A11BB00A0BF0BFB0AA/AA/AA/A/BFB/B1BDGFGG/0B/BB>?B@BFFBBBFGBFCH01@BFG0>?/0B0BBFEEHGB0<<<<>F<>GFE@EGA?2@?GGGGG.>FBECGGCCGFHEFGG-:A-AAGGGG@-EACGGGFGBAEFFFF/FEFF9BFFF@@@@FFFFFFBFBEFFFFBF;FFFFFF?-FF9;BAFFBF:A;FF9BFBFFFF;F;;BFFFFF/9;B99
@M05620:37:000000000-D9766:1:1101:15403:5544 1:N:0:68
AGTGCCAGCTCTCAATCGCACAGGGGACCCAGGGCCTGGCCCCTCCATCCAGAAAACCTATGACCTCACCCGCTACCTGGAGCACCAACTCCGCAGCTTGGCTGGGACCTATTGCGTATCCCGCGTCGGAATCTGGGCGTTGGGGCGGCGTGCGGCGTTGGGGCAAGCCCGTCCTAACCGTGGCGGGTTCTGGTAAATGATGGGGTGAGGAGGGGCTCTTTGGCTCCCACCAGTCCCCCTGTCTGGTCTAT
+
AA>AAFFFBFFFFGGFGFGGGGHHGGGGGGHHGGGEGDHFHHGHGGHHFGHHHBFHHGEHHHHHHHFHHHHGGEEGHHHHGHHFFHHHGHHHFGGGGGHHGHHGGGHHGGHHHHFCEDGHHFDGD@/<A>>FHGFGH.<@<DHGGD@D-9;B?@F;@9DFFFFDDFE;9.9@FFFFFFFFDFF-@@F;AFFFF9BFFFF/9FFFF9BFFF/DFFFFFFFFFFFBFFFFFFFFFFFFFFFFFFFFFFFFFFF
@M05620:37:000000000-D9766:1:1101:13608:5548 1:N:0:68
GAGGCTGCTTTGGAAGAAACTGAGAAACCAGTGACACAAGATCGGAAGACCACATGACCGCACTCGAGCTACGAATCAGAATCTCGCACGCCTTCCCCTGCTTTAAGAAACAAAAGGAACTTCTCCTGGTAGTCTCCGCGTCCGTCCCCGCGCTGCTGAACCTCTGGCACTTCCATCAGGGCTTTCCGTTTTCGCTCTCTTGTGGATCCCCTTGCCCTAGTCTCCGCCTCTGTGTTGGTCCTTGACCCGCC
+
BBBBBAFACDFFGFGFGECGGCG4DA44BB4BBGHFGFAF23B22B2B23BB21333B3A0000B1A1113311?113F3B@BGB11>//>?B1F30B0//B3?3B34F?3B/00?/?FF?1?BG?1101111@2@D///>/><FA.>F>--=@-.0<=0:://0:0;/://<G00:00;..../0;C0C;.;A9..9C00;=0;BB/.:..A.9:;/;./;;//...AABF////...9:BFFB//.-9;
@M05620:37:000000000-D9766:1:1101:14600:5562 1:N:0:68
AGTGCCAGCTCTCAATCGCACAGGGGACCCAGGGCCTGGCCCCTCCATCCAGAAAACCTATGACCTCACCCGCTACCTGGAGCACCAACTCCGCAGCTTGGCTGGGACCTATGTGAGTATCCAGCGTAGGAATCTGGGAGTTGGGGAGGAGTGAGGAGTTGGGGAAAGACAGTCCTAACCGTGGAGGGTTCTGGTAAATGATGGGGTGAGGAGGGGCTCTTTGGCTCCCACCAGTCCCCCTGTCTGGTCTA
+
ABAABFFFBFFFGGAFGGGCGGHFGEFGGGHHBEGGGGHHHHG1EEHHHGHHHHHHHGHHHHHHHDGHHHHFGEFGHHHHGHHGHHHGGHHFEFCGGHBGFHHGGGHHGHHHHHHHHHHHHHHHHGEGGGHHHHHHHHHGGHHHGGGGGGGGHHHHHGHHHHGGGGHHHHHHHHHHHHHHGFEGGGGGCFFGGGFGGGGGGGGGGGDFFFFFFFFFFFFFFFFFFFFFFFFFFFFFFFFFFFFFFFFFFFF
@M05620:37:000000000-D9766:1:1101:25410:5575 1:N:0:68
ACCACACCTTCTACAATGAGCTGCGTGTGGCTCCCGAGGAGCACCCCGTGCTGCTGACCGAGGCCCCCCTGAACCCCAAGGCCAACCGCGAGAAGATGACCCAGGTGAGTGGCCCGCTACCTCTTCTGGTGGCCGCCTCCCTCCTTCCTGGCCTCCCGGAGCTGCGCCCTTTCTCACTGGTTCTCTCTTCTGCCGTTTTCCGTAGGACTCTCTTCTCTGACCTGAGTCTCCTTTGGAACTCTGCAGGTTCT
+
CCCCCCCCFFFFGGGGGGFFGGHHGGGEHGHGHFGFGGGGGHHHHGGGGGGGHGHHHHHGGGFGGGGGGGGHHHHGGGEHGHHHHGGGG?BCFGGHHEBGHHEGEFGHH1GEGHGGGGGGHHHHHHHHHHHGHHGGGGGHGFHGHGGGGGGGGGGGGGGGGBGFGGFFFFFFFFFFFFFFFFFFFFFFFFFFFFFFFFFFFFFFFFFFFFFFFFFFFFFFFFFFFFFFFFFFFFFFFFFFFFFFFFFFFFF
@M05620:37:000000000-D9766:1:1101:17762:5578 1:N:0:68
GAGGCTGCTTTGGAAGAAACTCATAGATTACTGCAACAGTTCCCCCTGGACCTGGAAAAGTTTCTTGCCTGGCTTACAGAAGCTGAAACAACTGCCAATCCTACAGGATGCTACCCGTAAGGAAAGGCTCCTAGAAGACTCCAAGGGAGTAAAAGAGCTGATGAAACAATGGCAAGTAAGTCAGGCATTTCCGCTTTAGCACTCTTGTGGATCCAATTGAACAATTCTCAGCATTTGTACTTGTAACTGAC
+
>1>AAAC>FF3FBGGGC1GG1BAB3FFAGGHHHHGBG0G1FG2BFE0FFGHGHHHHEGEFBFHHFHEDHHGHHHAG1FGFHHHGFGHFGFFGFFHHGHHFHHHHHFHEFCGGFBGHGEE?FHFHHGGGHHGGFFGFGFHHHHH1GFCHG?FG>GFCHHGGHGGFGHHGEFGFHGHGFHFD>FDFGFEFGFGHGGGGGHHGFHHH=GHFGCCCHHHHFCGGCCBF:CCCGFFGG0BFFFGGFFBFBFGGGG/
@M05620:37:000000000-D9766:1:1101:8564:5593 1:N:0:68
GAGGCTGCTTTGGCAGAAACTCATAGATTACTGCAACAGTTCCCCCTGGACCTGGAAAAGATTCTTGCCTGGCTTACAGAAGCTGAAACAACTGCCAATGCTACATTAGTGGACCGCTAAGTCTACTGGCGGACAACACCCTAATTCATGAAATGATCGAACTACGCACTTTCACACTGGTTATCCAGTTTGCCGTTTCTCGTCGGACCCACTGAACTAAACAACGCCTCCTTTGTTTATCTTGAACTGCC
+
AAAAAAFAFFFFG1B111FEFCAEDF1FHCHHFHH1FEHB2FFHHGGFF0FEFAG0BGHH/1DGE2BFGHHAACFGHHB111BFCG11F0F/@B1B1@111B211B2BBB1BBBFE//>A>2B22BG1<G/>B//@?/?/<?@C@>1?1@1?1<1?11<?0>.1<<->><10=000C/0<<00<00=0=0;0C0:..;/00.;.;--=-=..90;0C9090;0..;--;9-9;99:--//;://:9///9/
@M05620:37:000000000-D9766:1:1101:6529:5593 1:N:0:68
AGTGCCAGCTCTCAATCGCACAGGGGACCCAGGGCCTGGCCCCTCCATCCAGAAAACCTATGACCTCACCCGCTACCTGGAGCACCAACTCCGCAGCTTGGCTGGGACCTCTGTTGGTACTCCCCCGAGGAACCCTGGAGGTTGGGACGGCGTGGGGGGTTGGGGAACACGCTTCCTACCCGTGGCGGGTTCTGGAAACTGTTGGGGTGAGACGGGGCTCTTTGGCCCCCCCCAGTCCCCCTGTCTGGCCT
+
BBBCBFFFCFFFGGGGGGGGGGHHGGGGGGGEGGFGGGHHHHGHGGGHHH3GFGFHHGHHHHHHHHHGHHFGGFEFHGHHHHHHHHHHGHHHGGEEGFHHG3F?EEFFEF2?2???//3?BB=///</<>/?0//><F00<.>><<..<<:A:--;--;--@F=-..;/;.-.9:09BBF;.AA-;@;-;A.0;0009BBB;0BE=-;-9.00;.9-;-.;;FF/00.:-9--9.:;99AA-:09FFF090
@M05620:37:000000000-D9766:1:1101:21245:5653 1:N:0:68
GAGGCTGCTTTGGAAGAAACTCATAGATTACTGCAACAGTTCCCCCTGGACCTGGAAAAGTTTCTTGCCTGGCTTACAGAAGCTGAAACAACTGCCAATGTTCCTCCAGGATGCTACCCGTAAGGCCAGGCTCCTAGAAGCCTACCAGGGAGTACAAGAGCTGATGAAACAATGGCAAGTCCGTCCGGCCTTTCCGCTTTAGCACTCTTGTGGCTCCCATTGAACCATTCTCAGCATTTGTCCTTGTCACT
+
AABBBAFAFFFFGGGG4FGGGGBGFGHHHHHHHHEFGFGBFGHHHGEFEFGHHHFHHBAFFHHHFHHHHHHHHHGCGHHGHHHEFGHHHFGHGHHHGHHHHHHH43BFGHHH3BGGHHHGE/?03B?FGCGH0F33B3BGCG22BCGCFGG//@>2@G2F2FGFHHHHHHHCG1<GHHEGGG.>>.-<A-<GHHHGGGGGHHGHHHHHHHCGD..0;9FGFG0FGEFGFFGGGGGGGGGGF0CFG0;FFGF
@M05620:37:000000000-D9766:1:1101:25654:5653 1:N:0:68
ACCACACCTTCTACAATGAGCTGCGTGTGGCTCCCGAGGAGCACCCCGTGCTGCTGACCGAGGCCCCCCTGAACCCCAAGGCCAACCGCGAGAAGATGACCCAGGTGAGTGGCCCGCTACCTCTTCTGGTGGCCGCCTCCCTCCTTCCTGGCCTCCCGGAGCTGCGCCCTTTCTCACTGGTTCTCTCTTCTGCCGTTTTCCGTAGGACTCTCTTCTCTGACCTGAGTCTCCTTTGGAACTCTGCAGGTTCT
+
AAAAAAAAFFF1GGGGGFGGFD1B0BABCEHHFFGFGGGGGFHH/EEEEFGGHFHHH00EEEGGGCGGGGGGHFHGGGGHFFHHHGGCG@@CCGGHGGFHHHEGGGG1??FFFFHCGCCCHGHFHHHHHD/CGCC@CGGHGHHGHGFF0CCAF0FG.AG9@9AF/9@B@@FFFEFFF/9BBFBFFB/;BBFFFF@ABFFFEBBABFFBBF/FFFFFFFEFFFFFBFFB9BFF/BFFFFFFFFBFBBFFF/9
@M05620:37:000000000-D9766:1:1101:14911:5662 1:N:0:68
ACCACACCTTCTACAATGAGCTGCGTGTGGCTCCCGAGGAGCACCCCGTGCTGCTGACCGAGGCCCCCCTGAACCCCAAGGCCAACCGCGAGAAGATGACCCAGGTGAGTGGCCCGCTACCTCTTCTGGTGGCCGCCTCCCTCCTTCCTGGCCTCCCGGAGCTGCGCCCTTTCTCACTGGTTCTCTCTTCTGCCGTTTTCCGTAGGACTCTCTTCTCTGACCTGAGTCTCCTTTGGAACTCTGCAGGTTCT
+
BBBBBBBBFFFFGGGGGGGDGDGFGEEB4BGGCFGEDFEGDHHHHGGGEEGGFHHHHHHEFGCFGGGGGGGHFGHGGGFHEHHHHGEEBCB@@DFFDGHHHHHHGGHFHGGGGHHGGGGGHHHHHHGHHHHGHHGGGGGHGHHGHGGGGGGGGGGGGGGBBGGGGGFFFFFFFFFFFFFFFFFFFFFFFFFFFFFDFFFFFFFFFFFFFFFFFFFFFFFFFFFF/FFFFFFFFFFFFFFFFFFFFFFFFFF
@M05620:37:000000000-D9766:1:1101:6437:5683 1:N:0:68
GAGGCTGCTTTGGAAGAAACTCATAGATTACTGCAACAGTTCCCCCTGGACCTGGACAAGTTTCTTGCCTTGCTTACAGAAGCTGAAACAACTGCCAATGACCACTGCCAACATCCAGTAGCATCCTACACCATGCTACACGTAAGGAAAGGCTCCTAGAAGACTCCAAGGGAGTAAAAGAGCTGAGCCAACAATGGCAAGAACACCAGACATTTCCACTTTACCACTCTTGTGAATTCAACTTAACAATT
+
AAAAABFAFDFDGFBGGG4FGGHHHGGHHHGFFGBGFFADFDBFGGGAAGEGHHEF23AFDFHFHGHECG5FGHH5B5BGFHHHH3DFFG1GGHHEGGGF33BFG33BBB@1?FGF33@BFBF4BB3BFG23?B333BB3??BF0BB?2B0F/20?B@@@F@2<@<FFC2//??<?1@G</?0<<>01000<.<11/<<G./</</.<.../000<;0;CB0<0:<0;/<000000;090;0000;;BF=0
@M05620:37:000000000-D9766:1:1101:22562:5698 1:N:0:68
AGTGCCAGCTCTCAATCGCACAGGGGACCCAGGGCCTGGCCCCTCCATCCAGAAAACCTATGACCTCACCCGCTACCTGGAGCACCAACTCCGCAGCTTGGCTGGGACCTATGTTGAGTATCCCGCGTAGGACTCTGGGCGTTGGGGCGGCGTGCGGCGTTGGGGAAAGACAGTCCTAACCGTGGCGGGTTCTGGTAAATGATGGGGTGAGGCGGGGCTCTTTGGCTCCCACCAGTCCCCCTGTCTGGTCT
+
AA>AAFFFCFFFGGGGGGGGGGHCGGGGDDGHFGGGGGHHCHGGGGHHHFHHFHGHHGHHHHEHHHHHHHHGGEFGHHHHHGHHHHHHGHHHEEEGGGHHGGHGGGHHGHHHHHHH3GHFHHHEGGGGGGGG1FHHHHG.<AACHGG.CFADCGAFGFF@CDFFAFF.;FFFFFFFFFFFFFDEF-;@F;AFFFFFFFFFFFFFFFDADEFF.;CFFFAFFFFFEFFFFFFFF?FFFFFFDFFFFFFFFFB
@M05620:37:000000000-D9766:1:1101:21348:5717 1:N:0:68
AGTGCCAGCTCTCAATCGCACAGGTGACCCAGGGCCTGGCCCCTCCATCCAGAAAACCTATGACCTCACCCGCTACCTGGAGCACCAACTCCGCAGCTTGGCTGGGACCTATGTTGAGTATCCAGCGTAGGAATCTGGGAGTTGGGGAGGAGTGAGGCGTTGGGGAAAGACAGTCCTAACCGTGGAGGGTTCTGGTAAATGATGGGGTGAGGAGGGGCTCTTTGGCTCCCACCAGTCCCCCTGTCTGGTCT
+
A?AAAFFFAFFFGGGFGFGCG?BA1BBGGH0FGFGEABGG0BEHEGHFHEBGBE1FGFFEFA2GFGFGHHHGGGGGHHG0FGGBC?>GGBHHGC//EFFHEHHE?EGHGFHHHHHHHBFGBGF>GFCBEBCHBGHHHGHCC<?GFCCFGG.><F1FF.<<<CFC@FGHHHHHHC0CFGGFF@.CA.EB@;CFFGGFGF;FGGFBBEBF@AFFBAA;-@?EB//:/;/BEE-FBF;FFB/-A-EFFB9B;B;
@M05620:37:000000000-D9766:1:1101:25840:5739 1:N:0:68
ACCACACCTTCTACAATGAGCTGCGTGTGGCTCCCGAGGAGCACCCCGTGCTGCTGACCGAGGCCCCCCTGAACCCCAAGGCCAACCGCGAGAAGATGACCCACGTGGGTGGCCCGCCGCCTCCTCTGCTGGCCGCCTCCCTCCTTCCTGGCCTCCCCGCGCCGCGCCCTTTCTCACTGGTTCTCTCCTCTGCCGCTTTCCGTCGGACTATCTTCTCCGCCCTCCGTATTCTTCGGTAGTCCGCAGCTTCT
+
CCCCCCCCFFFFGGGGGGGGGGHHGGGGHGHHHGGGGGGGGHHHHGGGFGGGHHHHHHHGGGGGGGGGGGGHGHHGGGGHGHHHHGGGGGGGGAHHHFHB22////?/>?.>0<.<<--=:.;.=GHF0;GHA.;DGDGGA9CGG0C/F0/.;:FG..--;9-;@A-C--/0:B00000/;00B090/;BFFF0@--:;:090.:-@==/000;FF00...--..9A.:0;F00;....000;9-@-/99;
@M05620:37:000000000-D9766:1:1101:22279:5746 1:N:0:68
ACCACACCTTCTACAATGAGCTGCGTGTGGCTCCCGAGGAGCACCCCGTGCTGCTGACCGAGGCCCCCCTGAACCCCAAGGCCAACCGCGAGAAGATGACCCAGGTGAGTGGCCCGCTACCTCTTCTGGTGGCCGCCTCCCTCCTTCCTGGCCTCCCGGAGCTGCGCCCTTTCTCACTGGTTCTCTCTTCTGCCGTTTTCCGTAGGACTCTCTTCTCTGACCTGAGTCTCCTTTGGAACTCTGCAGGTTCT
+
CCCCCCCCFFFFGGGGGGGGGGHHGGGFFGHHHGGGGGGGGHHHHGGGGGGGHHHHHHHGGGGGGGGGGGGHHHHGGGGHGHHHHGGGGGGGGGHHGHHHHHHHGHHHHHHGGHHGGGGGHHHHHHHHHHHGHHGGGGGHGHHGHGGGGGGGGGGGGGGCGGGGGGFFFFFFFFFFFFFFFFFFFFFFFFFFFFFDFFFFFFFFFFFFFFFFFFFFFFFFFFFFBFFFFFFFFFFFFFFFFFFFFFFFFFF
@M05620:37:000000000-D9766:1:1101:25827:5754 1:N:0:68
ACCACACCTTCTACAATGAGCTGCGTGTGGCTCCCGAGGAGCACCCCGTGCTGCTGACCGAGGCCCCCCTGAACCCCAAGGCCAACCGCGAGAAGATCACCCAGGCGAGTGGCCCGCTACCTCTTCTGGTGGCCGCCTCCCTCCTTCCTGGCCTCCCGGAGCTGCGCCCTTTCTCACTGGTTCTCTATTCTGCCGTTTTCGGTAGGACTCTCTTCTCTGACCTGATTCTCCTTTGTAACTCAGCAGGATCT
+
CCCCDDDCFFFFGGGGGGGGGGHHGGGGHGHHHGGGGGGGGHHHHGGGGGGGHHHHHHHGGGGGGGGGGGGHHHHGGGGHGHHHHGGGG@DG?/?FF22??F//////><<FFHC-<-ADB<0G0D=GC0;.;.-:::CEAF/9;0;90;CFF:CF.;;?-9.009;DBFFFB0BFB0;/B00000:B0090B09AFFFF--..:.00//0:FFB::000;/0/909:09BFB090;00FB0000;..0/0
@M05620:37:000000000-D9766:1:1101:20029:5754 1:N:0:68
GAGGCTGCTTTGGAAGAAACTCATAGATTACTGCAACAGTTCCCCCTGGACCTGGAAAAGTTTCTTGCCTGGCTTACAGAAGCTGAAACAACTGCCAATCCTACAGGATGCTACCCGTAAGGAAAGGCTCCTAGAAGACTCCAAGGGAGTAAAAGAGCTGATGAAACAATGGCAAGTAAGTCAGGCATTTCCGCTTTAGCACTCTTGTGGATCCAATTGAACAATTCTCAGCATTTGTACTTGTAACTGAC
+
A1>AAAFAFFFF1BFA11BFFGBG3DGHHHHGHHF1BAFDFHGHHGGGHHHHHHHHGHBFFGHHGHHHHHHHHHHHHHHHHHHHHHGHHGGHHHHHHBGHHFGHE@FGHHHHHHHHGEGEGHGHHGHHHHGHHHF1G1FGHHH1GFGGGGHHFHHFHHHHHHHFHHHHHHHGHHHFFGHHHHHHHHGGHHHHGGGGGHHGGHHHHHHFGCHHHHHCFGHHHH0CFGGHHGGGGGGGFGFGGGGGGGGGGGB
@M05620:37:000000000-D9766:1:1101:24652:5761 1:N:0:68
ACCACACCTTCTACAATGAGCTGCGTGTGGCTCCCGAGGAGCACCCCGTGCTGCTGACCGAGGCCCCCCTGAACCCCAAGGCCAACCGCGAGAAGATGACCCAGGTGAGTGGCCCGCTACCTCTTCTGGTGGCCGCCTCCCTCCTTCCTGGCCTCCCGGAGCTGCGCCCTTTCTCACTGGTTCTCTCTTCTGCCGTTTTCCGTAGGACTCTCTTCTCTGACCTGAGTCTCCTTTGGAACTCTGCAGGTTCT
+
CCCCCCCCFFFFGGGGGGGGGGHGGGGGGGHHHGGGGGGGGHHHHGGGGGGGHHGHHHHGGGGGGGGGG?FHGHHGGGFHFGFHEFA>/</>>C2B2?FDFF/?/<?DG<DCFGCCCCGGFFHHEHGDFHF.CGCDGAEHG/CD:;FFBFFGABFEGE-@?9C9BDFFFFFFFFFFFFBFFFFFFFFFFFFFBFF.;/EFFFFF;.::BFFFFFFBF9//BFF/:BFFFBFF/9;B9FFFFBFFBF..;FB
@M05620:37:000000000-D9766:1:1101:14735:5783 1:N:0:68
GAGGCTGCTTTGGAAGAAACTCATAGATTACTGCAACAGTTCCCCCTGGACCTGGAAAAGTTTCTTGCCTGGCTTACAGAAGCTGAAACAACTGCCAATCCTACAGGATGCTCCACGTACAAACAGACTCCTCGACAAGACCCCAAGAGACCAAAAGATGCTACAACAAAGGCGAGTACAACCGGCCCTTCCGCTTTAGAACTCTTGTGGATACCCAAGACAAATACTCAGAACTTGTACATGTAAATGAC
+
A>AABAFAFFFFCGGGGGFGGGHHHHHHHHHHHHHHFHHFGHHHHGGGGHHHGHGHHHGHFHFHHHFGHHHHHHHGHGHHHHHHHHHHHHGHHHHFHHHB244@@331B3B@33@G>12?/43/?23B3?FECE/</<02?2/C//?0@22<@F/?@CF1F11??FFG/0?0.-<-<<000<<<-<--.;;/;DEAEGE0;FBFF0;FF?000;0;0.;9////00:;C0:/;./99;/;//:BF/:/;/9
@M05620:37:000000000-D9766:1:1101:14946:5831 1:N:0:68
ACCACACCTTCTACAATGAGCTGCGTGTGGCTCCCGAGGAGCACCCCGTGCTGCTGACCGAGGCCCCCCTGAACCCCAAGGCCAACCGCGAGAAGATGACCCAGGTGAGTGGCCCGCTACCTCTTCTGGTGGCCGCCTCCCTCCTTCCTGGCCTCCCGGAGCTGCGCCCTTTCTCACTGGTTCTCTCTTCTGCCGTTTTCCGTAGGACTCTCTTCTCTGACCTGAGTCTCCTTTGGAACTCTGCAGGTTCT
+
BBCBCCCBFFFFGGGGGGGGGGHHGGGB4EHFGFFEAEEEDGEHHGGGGFEGFHHHHHHEGCCEGGGGGGGHGHHGGGGHGGGHFGGGDC>CCGHBFGHHHHHGGHG=GGGGGHHGGGGGHHHHHHHHHHHGHHGGGGGHGHHGHGGGGFGGGGGGGGGDFGGGGGFFFFFFFFFFFFFFFFFFFFFFFFFFFFFDFFFFFFBFDFFFFFFFFFFFFFFFHFHF/BFFFFFFFFFFFFFFFFHFHFFFFFF
@M05620:37:000000000-D9766:1:1101:13387:5849 1:N:0:68
ACCACACCTTCTACAATGAGCTGCGTGTGGCTCCCGAGGAGCACCCCGTGCTGCTGACCGAGGCCCCCCTGAACCCCAAGGCCAACCGCGAGAAGATGACGCAGGTGAGTGGCCCGCTACCTCTTCTGGTGGCCGCCTCCCTCCTTCCTGGCCTCCCGGAGCTGCGCTCTTTCTCACTGGTTCTCTCTTCTGCCGTTTTCCGTCTGACTCTCTTCTCTGACGTGAGTCTCCTTTGGCACTCTGCAGTTTCT
+
AAAABAAAFFFFGGGDEFFGFFGFGBEEGAGGGGFBEEGCGHHHHGEGA1EFHDEGHEGGGGGGCF>EGGGHGHEEGGGEGHHECFEED@<BCDHH1DG1///>>GG1??1<.<<-A@--/000000=<0<<C.--:CAH.;FGG00;00/990.;.9----:/;---;9//9F9//B/.;;BF////;;////-9./;B/A/.../9;999//99;9//;.;...9/;99/;B9//;BFB/;//9/9/;B
@M05620:37:000000000-D9766:1:1101:20397:5861 1:N:0:68
AGTGCCAGCTCTCAATCGCACAGGGGACCCAGGGCCTGGCCCCTCCATCCAGAAAACCTATGACCTCACCCGCTACCTGGAGCACCAACTCCGCAGCTTGGCTGGGACCTATTGCGTATCCAGCGTCGGAATCTGGGCGTTGGGGCGGCGTGCGGCGTTGGGGCAAGACAGTCCTAACCGTGGAGGGTTCTGGTAAATGATGGGGTGAGGAGGGGCTCTTTGGCTCCCACCAGTCCCCCTGTCTGGTCTAT
+
AAABAFFFCFFFGGGGGGGGGGHGFGGGEGHHGGGGGGHHAGGHGGHHHHHHGHGHHGHHHHGHHHHHHHHGGGGGHHHHFGHHHHHHGHHHGGGGGHHHGHHGFGHHGHHHHHFDCFGHHHHHGCCFGGGGHHHHHGGFDFGGGDCGGGDGDFG9CC-BEFFDBFFFFFFFFFFFFFFFFFFBFFFAAFFFFBFFFFFFFFFFFDDFFFEFDFFFFFFFFFFFFFEFFFFFFFFFFFFFFFFFFFFFFFB
@M05620:37:000000000-D9766:1:1101:18940:5865 1:N:0:68
AGTGCCAGCTCTCAATCGCACAGGGGACCCAGGGCCTGGCCCCTCCATCCAGAAAACCTATGACCTCACCCGCTACCTGGAGCACCAACTCCGCAGCTTGGCTGGGACCTATGTTGAGTATCCCGCGTAGGACTCTGGGCGTTGGGGCGGCGTGCGGCGTTGGGGAAAGACAGTCCTAACCGTGGCGGGTTCTGGTAAATGATGGGGTGAGGCGGGGCTCTTTGGCTCCCACCAGTCCCCCTGTCTGGTCT
+
AA>>ADFFAFFFFGGFEFG1E?G0FGEFEEEHFFGA/FG00F/FEGHHH0FG1FGCGGHHFHBHHHHGHHH>>>EGHHGHFGGH0GH>E0GE?///>0BGGHHGGFFGGHGHHHHGDGF2FG21?BG@@@AG1GHHGHFECGGGGGC<C?A@A:.A@-9-@@F@?FF-:/-/;FFFFFFFF@AE@-;@@?-9FFE9FFFFFFBFFFFF>-F?-;@@@@@FFBFFFFFFFFFFB9F9BFFFF@EFFF/BFFF
@M05620:37:000000000-D9766:1:1101:14086:5870 1:N:0:68
ACCACACCTTCTACAATGAGCTGCGTGCGGCTCCCGAGGAGCACCCCGTGCTGCTGACCGAGGCCCCCCTGAACCCCAAGGCCAACCGCGAGAAGATGAGCCAGGTGAGTGGCCCGCTACCTCGTCTGGTGGCCGCCTCCCTCCTTACTGGCCTCCCGGAGCTGCGCCACTTCTCACTGCTTCTCTCTTCTTCCGTTTTCCGTAGGTCTCTCTTCTCTGACCTGAGTCTACCTTGGAACGCTGCAGGTCCT
+
AA@1AAAAFFFFGFGG3GG1GBGFG0A000AA/AFA/EEGCFHFHGGG?AEFBHEFHHFE/FCGG/EEGEEBG>GGGEEHA/GHHG//CG@//CCB1?11<<0FH?1101>.>C.--<C-<<0.<<C:/0/.;G-;:..9CG/./00900;..0;...:--9AB/-----9/9;9//////;9///9/;/;/99A9//:/9-/-;-/;/BB///;BBBF/9//9/-;/////:////;/--9-AFF?FB//
@M05620:37:000000000-D9766:1:1101:18029:5902 1:N:0:68
ACCACACCTTCTACAATGAGCTGCGTGTGGCTCCCGAGGAGCACCCCGTGCTGCTGACCGAGGCCCCCCTGAACCCCAAGGCCAACCGCGAGAAGATGACCCAGGTGAGTGGCCCGCTACCTCTTCTGGTGGCCGCCTCCCTCCTTCCTGGCCTCCCGGAGCTGCGCCCTTTCTCACTGGTTCTCTCTTCTGCCGTTTTCCGTAGGACTCTCTTCTCTGACCTGAGTCTCCTTTGGAACTCTGCAGGTTCT
+
BBBBBBBBFFFFGGGGGGFGGDGFGGFEEEHHHGGFGGGGGHHHHGGGFEGGHHHHHHHGGGGGGGGGGGGHHHHGGGGHEHHHHGGEGGGGGDFHF2?GHHHHEFGHHFHGGHHGGGGGHGHHHHHHHHHGHHGGGGGHGHHGHGGGGGGGGGGGGGGGGGGGGGFFFFFFFFFFFFFFFFFFFFFFFFFFFFFDFFFFFFFFFFFFFFFFFFFFBFFFFFFFFFFFFFFFFFFFFFFFFFFFFF.AFFF
@M05620:37:000000000-D9766:1:1101:9390:5912 1:N:0:68
ACCACACCTTCTACAATGAGCTGCGTGTGGCTCCCGAGGAGCACCCCGTGCTGCTGACCGAGGCCCCCCTGAACCCCAAGGCCAACCGCGAGAAGATGACCCAGGTGAGTGGCCCGCTACCTCTTCTGGTGGCCGCCTCCCTCCTTCCTGGCCTCCCGGAGCTGCGCCCTTTCTCACTGGTTCTCTCTTCTGCCGTTTTCCGTAGGACTCTCTTCTCTGACCTGAGTCTCCTTTGGAACTCTGCAGGTTCT
+
ABABBBBBFFFFGGGFGGGGGGHHGGGGHGHHHGGEGGGEGHFHHGEGFGGGHHHHGHHGGGGGGGGGGGGGGHHGGGGHGHHHHGGGGGGGGGHHHFHHHHHHGHGGHGGFGHHGGFGGHGHFHGHHGHHGHHGGGGGHGHHGHGGGGGGGGGGGGE-;;@FFFFFFFFFFFFFFFFFFBFFFFFFFFFFFFFFFFFFFFFFFD.BFFFFFFFFFFEFFFFFF/BFFFFFFFFFFFFFFFFFFFFFAFFF
@M05620:37:000000000-D9766:1:1101:12497:5921 1:N:0:68
GAGGCTGCTTTGGAAGAAACTCATAGATTACTGCAACAGTTCCCCCTGGACCTGGAAAAGTTTCTTGCCTGGCTTACAGAAGCTGAAACAACTGCCAATGTTCCTACAGGATGCTACCTGCAAGGAAAGGCTCCTAGAAGACTCCAAGGGAGCAAAAGAGCGGATGAAACAATGGCAAGTAAGTCAGGCATTTCCGCTTTAGCCCTCTTGTGGATCCAATTGAACAATTTTCAGCATTTGCACTTTTCACT
+
A>AAAAFAFFFFGGGG1AGGGGAF3DGHH1GHHHHBGFHDFHGHHGGGHBGHHHHHHHHHHHHHHHHHHHHHHHHHHHHHHHHHHHGHHHHHHHHHFGHHHGHDBGF1F>01101BGH1B0B1F/0FCG0/1F/111<1<C0<BFF1GF//?/?FGB</@0///<<FGHHHE<F1<G1.11=>111>0G.=D<GF.AECE:00/;::CCG0<.0<;GH0FFBBFG0/C000;00;0;FFF0;0;/0;0;00
@M05620:37:000000000-D9766:1:1101:26064:5923 1:N:0:68
AGTGCCAGCTCGCAATCGCACAGGGGACCCGGGGCCTGGCCCCTGCATCCAGAAAACCTATGACCTCACCCGCTACCTGGAGCACCAACTCCGCAGCTTGGCTGGGACCTATGTTGCGTCTCCCGCGTAGGACTCTGGGCGTTGGGGCGGCGTGCGGCGTTGGGGAACGACAGTCCTAACCGTGGCGGGTTCTGGTAAATGATGGGGTGCGGCGGGGCTCTTTGGCTCCCCCCAGTCCCCCTGTCTGGTCT
+
>A>AAFF1>FC1AEECFFFFE0EEF0BEAE/AEAE/EFFF0AEF/ABEGHHHF01FH/0BFGFHHHHHHHHEGGCGHHHHHHHHHHGHGH1GEFGCGHFHGHFGGGHEAGFHHHDF1//>CGFF.C?@<<CGHHHHHG/CCGGGHG-AA?@@@-;@=9@9@-A@@FAE?-9-;FFFFF/BF@-A--@@;9AAFFFFFF/BF/BFFFBA--@@-;99@@@FFFFFFFFFFF-A@-;BFFFFF@FFFFFFFFF
@M05620:37:000000000-D9766:1:1101:12477:5925 1:N:0:68
GAGGCTGCTTTGGCAGAGACCCCTGCATAACTGCACCCGATCCCCCTGTCCCTGTAACCGTTTCTTTCCTGGCTCACAGAAGCAACCACGACGACCCGTGTGCTTACAGGATGCTACCCGTCAGGCCAGGCTCCTCGCAGCCTCCCAGGGCGTACCAGCGCTGCTGACACACTATCAAGTCCGTCCGGCCTTTCCGCTTTAGCAATCTTGTGGCTCCCATTGCACCCTTCTCAGCATTTGTCCTTGTCCCT
+
AAA>AAFAFFFFGGGGC1AB0ABAA0BD3ABG1BBABE00/ABFGGGG1ABB1BB2ADGGAB0BD1DABGHBF011BB@B1BB10B0/B/>////>>>/?0/B2BBF1FGAGHHFG1FHAEGGAH@/?FHHHGGHHGG/ACHHHHGBGGGGGG-A.<<.:AE-CHHEFHHGGG/0;0CGGGGGGGFG-;;EGGG;AFFBEFBBF//BFFFFFF?-9;-;FFFB/FF?-;BFFFFBF/;BFFF/:BFFF/99
@M05620:37:000000000-D9766:1:1101:19766:5946 1:N:0:68
ACCACACCTTCTACAATGAGCTGCGTGTGGCTCCCGAGGAGCACCCCGTGCTGCTGACCGAGGCCCCCCTGAACCCCAAGGCCAACCGCGAGAAGATGACCCAGGTGAGTGGCCCGCTACCTCTTCTGGTGGCCGCCTCCCTCCTTCCTGGCCTCCCGGAGCTGCGCCCTTTCTCACTGGTTCTCTCTTCTGCCGTTTTCCGTAGGACTCTCTTCTCTGACCTGAGTCTCCTTTGGAACTCTGCAGGTTCT
+
AAAABBBACFFFGGGGGGAFGFHFEFE24BGFGEFE?EGGCFGFGGGG1EEGBGBGHHFCEGCGGGGEG>?EHHHGGDGHGHHHHGGGGG@CCGHB1<GHHHHHGHH1CGHGFGHGGGGGHHGFHGHHHGFGFHC@DFGHGHFGFFGGGGGGGGFEFGG-ABFGGGBFBBFFFFFFFFFF9FFBFFFFFFFFFFBDFFFFFFFFFFFFFFFFBFFFFFFFFFFF/BFFBFFFFFFFFFFFFFFFFFFFFFF
@M05620:37:000000000-D9766:1:1101:14241:5953 1:N:0:68
ACCACACCTTCTACAATGAGCTGCGTGTGGCTCCCGAGGAGCACCCCGTGCTGCTGACCGAGGCCCCCCTGAACCCCAAGGCCAACCGCGAGAAGATGACCCAGGTGAGTGGCCCGCTACCTCTTCTGGTGGCCGCCTCCCTCCTTCCTGGCCTCCCGGAGCTGCGCCCTTTCTCACTGGTTCTCTCTTCTGCCGTTTTCCGTAGGACTCTCTTCTCTGACCTGAGTCTCCTTTGGAACTCTGCAGGTTCT
+
CCCCCCCAFFFFGGGGGGDGGGHHGGGA4EHGGFFE?EEGDHGHHGGGDEGGFHGHHHGEGGCEGGGGGGGHGHHGGGGHGHHHHGGGGGCDGGHEFHHHHHHHGHHHHHHGGHHGGGGGHHHHHHHHHHHGHHGGGGGHGHHGGGGGGGGGGGGGGGGFDGGGGGFFFFFFFFFFFFFFFFFFFFFFFFFFFFFFFFFFFFFFFFFFFFFFFFFFFFFFFFFF/FFFFFFFFFFFFFFFFFFFFFFFFFF
@M05620:37:000000000-D9766:1:1101:22753:5961 1:N:0:68
ACCACACCTTCTACAATGAGCTGCGTGTGGCTCCCGAGGAGCACCCCGTGCTGCTGACCGAGGCCCCCCTGAACCCCAAGGCCAACCGCGAGAAGATGACCCAGGTGAGTGGCCCGCTACCTCTTCTGGTGGCCGCCTCCCTCCTTCCTGGCCTCCCGGAGCTGCGCCCTTTCTCACTGGTTCTCTCTTCTGCCGTTTTCCGTAGGACTCTCTTCTCTGACCTGAGTCTCCTTTGGAACTCTGCAGGTTCT
+
CCCDDDDDFFFFGGGGGGGGGGHHGGGGHGHHHGGGGGGGGHHHHGGGGGGGHHHHGHHGGGGGGGGGGGGHHHHGGGGHGHHHHGGGGGGGGGHHHHGHHHHHGHHHHFGGGHHGGGGGHHHHHHHHHHHGHHGGGGGHGHHGHGGGGGGGGGGGGGGAGGGGGGFFFFFFFFFFHHFFFFFFFFFFFFFFFFFFFFFFFFFFFFFFFFFFFFFHFFFFFFFFFFFFFFFFFHHFFFFFFFFFFFFFFFF
@M05620:37:000000000-D9766:1:1101:18736:5971 1:N:0:68
AGTGCCAGCTCTCAATCGCACAGGGGACCCAGGGCCTGGCCCCTCCATCCAGAAAACCTATGACCTCACCCGCTACCTGGAGCACCAACTCCGCAGCTTGGCTGGGACCTATTGCGTATCCAGCGTCGGAATCTGGGCGTTGGGGCGGCGTGCGGCGTTGGGGCAAGACAGTCCTAACCGTGGAGGGTTCTGGTAAATGATGGGGTGAGGAGGGGCTCTTTGGCTCCCACCAGTCCCCCTGTCTGGTCTAT
+
BCACCFFFCFFFGGGGGGGGGGHGGGGGGGHHGGGGGGHHHHGHGGHHHGHHHHHHHGHHHHHHHHHHHHHGGEGGHHHHHHHHHHHHGHHHEGGGGHHHGHHGGGHHGHHHHH3EDGGHHBHHGG/CDGGGHHHHHCFFDFHGGDFG-AAG.CG9CDFFFFF.@FF/FFFFFFFFFFFFFFFFFFFDFFFFFBFFFFFFFFFFFDDFFF0DDFFFFFFFFFFFFFFFFFFFFFFFFFFFFFFFFFFFFFF
@M05620:37:000000000-D9766:1:1101:23496:5973 1:N:0:68
ACCACACCTTCTACAATGAGCTGCGTGTGGCTCCCGAGGAGCACCCCGTGCTGCTGACCGAGGCCCCCCTGAACCCCAAGGCCAACCGCGAGAAGATGACCCAGGTGAGCGGCACGCTACCTCTTCTGGTGGCCGCCTCCCTCCTTCCTGGCCTACCGGCGCTGCGCCCTTTCTCACTGGTTCTCTCTTCTGCCGTTTTCCGTAGGACTCTCTTATCTGACCTGCGTCTCCTTTGGAACTCTGCAGGTTCT
+
BBBBBBBBCFCFGGGGGFGGGGHHGEGEG?HFFFFEFG?EGHCGGGGG1AEFGFFGGFGGGCCGGGGEGE1B3GHFG/EHAG?FHGG/B@CCFGHGBGHBF2/?F?FGF1@@D?AAAADFHHHHHHHG0=CAFGCC::EEEFGGFFFGGFFGGEFFFB--;@=-D-;ABDFFF/999;FFBBBFFFF/FF/BF/BDDFEFFDB.:AFFFFFFFFBFB/BBB;9B.@.BD.F/:/:FFFF/BFFBBF.;/:;
@M05620:37:000000000-D9766:1:1101:19655:5978 1:N:0:68
ACCACACCTTCTACAATGAGCTGCGTGTGGCTCCCGAGGAGCACCCCGTGCTGCTGACCGAGGCCCCCCTGAACCCCAAGGCCAACCGCGAGAAGATGACCCAGGTGAGTGGCCCGCTACCTCTTCTGGTGGCCGCCTCCCTCCTTCCTGGCCTCCCGGAGCTGCGCCCTTTCTCACTGGTTCTCTCTTCTGCCGTTTTCCGTAGGACTCTCTTCTCTGACCTGAGTCTCCTTTGGAACTCTGCAGGTTCT
+
BBABBBBBFFFFGGGGGGDGGGHHGGGEHEHHHGGEEGGGGHHHHGGGEEGGHHGHHHHGGGGGGGGGGGGHHHHGGGGHGHHHHGGGGGCCGGHHFHHHHHHHGHHGHHHGGHHGGGGGHHGHHHHHHHHGHHGCGGGHGHHGHGGGGGGGGGGGGFGGGGGGGGFFFFFFFFFFFFFFFFFFFFFFFFFFFFFFFFFFFFFFFFFFFFFFFFFFFFFFFFFFFFFFFFFFFFFFFFFFFFFFFFFFFFF
@M05620:37:000000000-D9766:1:1101:23518:5983 1:N:0:68
ACCACACCTTCTACAATGAGCTGCGTGTGGCTCCCGAGGAGCACCCCGTGCTGCTGACCGAGGCCCCCCTGAACCCCAAGGCCAACCGCGAGAAGATGACCCAGGTGAGTGGCCCGCTACCTCTTCTGGTGGCCGCCTCCCTCCTTCCTGGCCTCCCGGAGCTGCGCCCTTTCTCACTGGTTCTCTCTTCTGCCGTTTTCCGTAGGACTCTCTTCTCTGACCTGAGTCTCCTTTGGAACTCTGCAGGTTCT
+
ACABB4AAFFFFGGGGFGGGGGHHGGFGA2FGHGG?AEG2AFFHHGGGFGGG5FHGHHHGGG?EGGGGGGGGFGHGGGFHFHHHHGGGG<CCFGF2GGHGHHHHFHHHHHHGGHHGGGGGHHHHHHHHGHGGHHGGGGGHGHHGHGGGGGGGGGGGGFDFGGGGGGFFFFFFFFFFFFFFFFFFFFFFFFFFFFFDFFFFFFFFDFFFFFFFFFFFFFFFFFFFFFFFFFFFFFFFFFFFFFFFFFFFBFF
@M05620:37:000000000-D9766:1:1101:22048:5993 1:N:0:68
GAGGCTGCTTTGGAAGAAACTCATAGATTACTGCAACAGTTCCCCCTGGACCTGGAAAAGTTTCTTGGCTGGCTTACAGAAGCTGAAACAACTGCCACTCCTACAGGATGCTACCCGTAAGGAAAGGCTCCTAGAAGCCTCCAAGGGAGTAAAAGAGCTGATGAAACAATGGCAAGTAAGTCAGGCATTTCCGCTTTAGCACTCTTGTGGATCCAATTGAACCATTCTCAGCATTTGTACTTGTAACTGAC
+
AABBBBFCFFFFGCGGGFGGFGGGH5DGHF4FGABFEHF5D5D32BAAB2BAGB2F3B2BBFH55DD33BFGGHB3BGG5FGGHF33FF3?GH3GH3@GFGBBGF3?FFBGFG@BG?EEEGHFFGGCH3FFHHF33D3BFGHHFHGDHGDFGDHFGFGHFFGFFHGHHHFHCHFFF<FHGGGHGHHGFHHHFGGDGEFGFFGHHFHHFGDGHHHHHHC0GGH.CGB9BFBFFGFGGBFF0CFFGGGGGGGB
@M05620:37:000000000-D9766:1:1101:12854:5997 1:N:0:68
ACCACACCTTCTACAATGAGCTGCGTGTGGCTCCCGAGGAGCACCCCGTGCTGCTGACCGAGGCCCCCCTGAACCCCAAGGCCAACCGCGAGAAGATGACCCAGGTGAGTGGCCCGCTACCTCTTCTGGTGGCCGCCTCCCTCCTTCCTGGCCTCCCGGAGCTGCGCCCTTTCTCACTGGTTCTCTCTTCTGCCGTTTTCCGTAGGACTCTCTTCTCTGACCTGAGTCTCCTTTGGAACTCTGCAGGTTCT
+
BBCCCCCCFFFFGGGGGGGGGGHHGGGEGGHHHGGGGGGGGHGHHGGGGGGGHHHHHHHGGGGGGGGGGGGHGHHGGGGHGHHHHGGGGG?CGAGFH2GHHHHFECG=GFHGGHHGGGGGHHHHHHHHGHHGHHGGGGGHGHBFHGGGGGGGGGGGGGA:ADGGGGFFFFFFFFFFFFFFFFFFFFFFFFFFFFFFFFFFFFFFFFFFFFFFFFFFFFFFFFFF/BFFFFFFFFEFFFFFF0FFFFF.;FF
@M05620:37:000000000-D9766:1:1101:12975:6007 1:N:0:68
ACCACACCTTCTACAATGAGCTGCGTGTGGCTCCCGAGGAGCACCCCGTGCTGCTGACCGAGGCCCCCCTGAACCCCAAGGCCAACCGCGAGAAGATGACCCAGGTGAGTGGCCCGCTACCTCTTCTGGTGGCCGCCTCCCTCCTTCCTGCCCTCCCGGAGCTGCGCCCTTTCTCACTGGTTCTCTCTTCTGCCGTTTTCCGTAGGACTCTCTTCTCTGACCTGCGTCTCCTTTGGAACTCTGCAGGTTCT
+
AAABBBCCFFFFGGGGGG5GGGHHGFEBGGHGHGGDGGGCGHHHHGGGGGGGHHHHHHHGGEFGGGGGGGGHFHHGGGGHGHHHHGGGGGGGGFHFGDHHGHHFA<G<GHHGEHFGGGGGHFHHHGGGGGHGHHGGGGGHGHHGHGGGFGFGGGGGGGC-9AFGGGFFFFFFFFFFFFFFFFFFFFFFFFFFFFFFFFFFFFFEDFFFFFFFFFFF0BFFFFFF.-;@DFFFFFFFFFFFFFFFFF.;FFF
@M05620:37:000000000-D9766:1:1101:24543:6015 1:N:0:68
AGTGCCAGCTCTCAATCGCACAGGGGACCCAGGGCCTGGCCCCTCCATCCAGAAAACCTATGACCTCACCCGCTACCTGGAGCACCAACTCCGCAGCTTGGCTGGGACATCTGTTGCGTCTCCCGCGTAGGACTCTGGGCGTTGGGGAGGCGTGCGGCGTTGGGGAACGACCGTCCTACCCGTGGAGGGTTCTGGTAAATGATGGGGTGAGGAGGGGCTCTTTGGCTCCCACCAGTCCCCCTGTCTGGTCT
+
AAAAA1BFABFBGBGFFCGGGGHGGAEGGGHGFGGEGGHHHHGGFG0FGHHDD0AGHGHHHFFGGHHFGHHGGEEGHHHHGHHHHHHHGFHHGGGEE0BF?HHGCGFH/F1BFFGG1/?/?0<0<>@C/AA?F0>FGHF.A<<@G?-.;CCCG-.;@-A9AGGG@A----;----;-B/9;;AA>-AB@-9AFB:/;;/;B/;9/AA;@AF-/;A-;;-ABFFFFFFB9E-AF-:;9FFEA@-BFFFB//;
@M05620:37:000000000-D9766:1:1101:19769:6019 1:N:0:68
ACCACACCTTCTACAATGAGCTGCGTGTGGCTCCCGAGGAGCACCCCGTGCTGCTGACCGAGGCCCCCCTGAACCCCAAGGCCAACCGCGAGAAGATGACCCAGGTGAGTGGCCCGCTACCTCTTCTGGTGGCCGCCTCCCTCCTTCCTGGCCTCCCGGAGCTGCGCCCTTTCTCACTGGTTCTCTCTTCTGCCGTTTTCCGTAGGACTCTCTTCTCTGACCTGAGTCTCCTTTGGAACTCTGCAGGTTCT
+
CCCCCCCCFFFFGGGGGGGGGGHHGGGB4EGFGEFGDGEG?GGHHGGEAEFGEHFHHHGEFGCGGGGGGGGHHHHGGGGHGHHGHGGGGG/BDGHGBGHHHHHHGHHHHGHGGHHGGGGGHEHHHHHHGGHGHHGGGGGHGHHGHGGGGGGGGGGGGGGGAGGGGGFFFFFFFFFFFFFFFFFFFFFFFFFFFFFDFFFFFFFFDFFFFFFFFFFFFFFBFFB:FBFFFFFFFFFFFFFFFFFF/BFFFFF
@M05620:37:000000000-D9766:1:1101:24533:6031 1:N:0:68
AGTGCCAGCTCTCAATCGCACAGGGGACCCAGGGCCTGGCCCCTCCATCCAGAAAACCTATGACCTCACCCGCTACCTGGAGCACCAACTCCGCAGCTTGGCTGGGACCTATGTTGAGTATCCCGCGTAGGACTCTGGGCGTTGGGGAGGCGTGCGGCGTTGGGGAAAGACAGTCCTAACCGTGGCGGGTTCTGGTAAATGATGGGGTGAGGAGGGGCTCTTTGGCTCCCACCAGTCCCCCTGTCTGGTCT
+
ABAABFFFDFFFGGGGGGGGGGHGGGGGGGHHFGGGGGHHHHGHGGHHHGHHHHHHHGHHHHHHHHHHHHHGGEGGHHHHGGHHHHHHGGHHEGGGGHGHGGHGGGHHGHHHHHHH3?G3FHHFGGGGGGGH1GHHHHHACADGHGG.AFGGGGAEG:CCGGGGGGG.AFFFFFFFFFFFFFDFB-;CF;EFFFFFFFFFFFFFFFFFF?FF0;DFFFFFFFFFFFFFFFFFFFFFFFFFFFFFFFFFFFF
@M05620:37:000000000-D9766:1:1101:18922:6041 1:N:0:68
ACCACACCTTCTACAATGAGCTGCGTGTGGCTCCCGAGGAGCACCCCGTGCTGCTGACCGAGGCCCCCCTGAACCCCAAGGCCAACCGCGAGAAGATGACCCAGGTGAGTGGCCCGCTACCTCTTCTGGTGGCCGCCTCCCTCCTTCCTGGCCTCCCGGAGCTGCGCCCTTTCTCACTGGTTCTCTCTTCTGCCGTTTTCCGTAGGACTCTCTTCTCTGACCTGAGTCTCCTTTGGAACTCTGCAGGTTCT
+
BBABBBBAFFFFGGGGGGGFGGHGGGGGHGGHHGGG2AFE?GGHHGGGGGGF5FHHHHHGGE?EGGGGGGGHHHHGGGGHGHHHHGGGGGGGGGHFHHHHHHHFCGCDF?FFGHHGGDGGHGHHHHGHGHFCACGGGGGGGHHGFGGGGFGGGGGGGEGFADFFFCFFFFFFFFFFFFFFFFFFFFFFFFFFFFFDFFFFFFFFDDFFFFFFFFFFFFFFFFFBBBFFFFFFFFFFFFFFFFFFFFFFFFF
@M05620:37:000000000-D9766:1:1101:18913:6056 1:N:0:68
ACCACACCTTCTACAATGAGCGGCGTGTGGCTCCCGCGGAGCACCCCGTGCTGCTGACCGAGGCCCCCCTGAACCCCAAGGCCAACCGCGAGAAGATGACCCAGGTGAGTGGCCCGCTACCTCTTCTGGTGGCCGCCTCCCTCCTTCCTGGCCTCCCGGAGCTGCGCCCTTTCTCACTGGTTCTCTCTTCTGCCGTTTTCCGTAGGACTCTCTTCTCTGACCTGAGTCTCCTTTGGAACTCTGCAGGTTCT
+
AAAAAAA>FFFFGGGGFGGGG2EEGEFGAEFHGFFF0AAA0E1BFGGEEEEF3FCEHHHGFE/EGG@EGGFGHHHGGGGHCFHHGFGGGFGFDFFBBFGHHFGHEGGGG=DCEFHGGGGGHHHHHGFGFGGGGGGGGGGGGGGGFGGGFFFFFFFFFDBDBFFFFFFFFFFFFFFFFFFFFFFFFFFFFFFFFFFFFFFFFFFFADFFFFFFFFFFFFBFFFFFBFFFFFFFFFFFFFFFFFFFFFFFFF;
@M05620:37:000000000-D9766:1:1101:25261:6074 1:N:0:68
ACCACACCTTCTACAATGAGCTGCGTGTGGCTCCCGAGGAGCACCCCGTGCTGCTGACCGAGGCCCCCCTGAACCCCAAGGCCAACCGCGAGAAGATGACCCAGGTGAGTGGCCCGCTACCTCTTCTGGTGGCCGCCTCCCTCCTTCCTGGCCTCCCGGAGCTGCGCCCTTTCTCACTGGTTCTCTCTTCTGCCGTTTTCCGTAGGACTCTCTTCTCTGACCTGAGTCTCCTTTGGAACTCTGCAGGTTCT
+
ABBBBBBBFFFFGBBDDFFFGFGHFEGGH2FGHGGCEFGCGEHHHGGGE?EFAAFFGHHGCE?@CFEEEGGHGHEEGFDHFHHHGGGGG?BDFGHFB<FHFFGGCFFHHGDFGHHGGGGGGEHDBDGDFGGGHH?C-AFEEHHG/BFGFFEGFFEFG.BFGAFGGGFFB@FFEFFFFFBB/99FFFFFFFFFFFFDDFFFFFFF;?FFFFFFFFFFFFFFFFFFFFFFFFFFBBFB/BBFFFFFFBFABF/
@M05620:37:000000000-D9766:1:1101:15329:6126 1:N:0:68
AGTGCCAGCTCTCAATCGCACAGGGGACCCAGGGCCTGGCCCCTCCATCCAGAAAACCTATGACCTCACCCGCTACCTGGAGCACCAACTCCGCAGCTTGGCTGGGACCTATGTGAGTATCCAGCGTAGGAATCTGGGAGTTGGGGAGGAGTGAGGAGTTGGGGAAAGACAGTCCTAACCGTGGAGGGTTCTGGTAAATGATGGGGTGAGGAGGGGCTCTTTGGCTCCCACCAGTCCCCCTGTCTGGTCTA
+
>33>AFFFBFFFGGGCDFEEEAGFFGEGGGHHCEDAFFHAGHEHGGBFDGFFG33GHGFFHHHHHFF3GHHCG@EEHHHFCGHFFHH1E3GFEAE>>3FGGHHGGGHHGHHHHHEFHHHHHHHHHGCFGGHHHHHHHHFGGHHGGGGGCGGGHHGHHGHHFECC.EEHFHFHHHHHHHHH@DEBGGGGCFFFGGCBFFGGFFGGGGFBFFF/9DB<>BEFFFFFF/FEFFFFFFFFFFFF<FFFFFF/;F/
@M05620:37:000000000-D9766:1:1101:9373:6130 1:N:0:68
ACCACACCTTCTACAATGCGCTGCGTGTGGCTCCCGAGGAGCACCCCTTGCTGCTGACCGAGGCCCCCCTGAACCCCAAGGCCAACCGCGCGAAGATGACCCAGGTGCGTGGCCCGTTACCTCGTCTGGTGGCCGCCTCCCTCCTTCCTGGCCTCCCGGCGCTGCGCCCTTTCTCACTGGTTCTCTCTTCTGCCGTTTTCCGTAGGACTCTCTTCTCTGACCTGCGTCTCCTTTGGAACTCGGCAGGGTCT
+
AAA1>AA1BBBFGDGG3GB1E0EAGAA000BB1ABA/AEA?GFGHGG/BBBGFHHHGHH//>?EG/EGGEECG>GGGFAHCAFGHG/<>C></C</1?<1<?/F/?FG@>><-F><-<..=D<.<.:.::/..C@C?AB.9;C./0;FGEFF.0A...;9;-@----;--9BBFF//;B-FF/FFF/BFBFF//;9-F-/;B9-;-;/BFFFF/;;FFFFF//9F@F@F-://99//FF//----9@-9/;
@M05620:37:000000000-D9766:1:1101:12597:6132 1:N:0:68
ACACACCTTCTACAATGAGCTGCGTGTGGCTCCCGCGGAGCACCCCGTTCTGCTTACCGAGGCCCCCCTGAACCCCAAGGCCAACCGCGCGAAGATGACCCAGGTGAGTGGCCCGCTACCTCTTCTGGTGGCCGCCTCCCTCCTTCCTGGCCTCCCGGAGCTGCGCCCTTTCTCACTGGTTCTCTCTTCTGCCGTTTTCCGTAGGACTCTCTTCTCTGACCTGAGTCTCCTTTGGAACTCTGCAGGTTCTA
+
AAAAAAA1FFBBFEGGA1BFB1BAEE0FEF0B0FEEEEAAAGHHGGEE0B>FD11DBGG/>/?FG/EE>?01B/EFEFHFE/FGGG//B/<//<?GF111?GE.FGHHHGGGHHC-@CCFFFFHHGBGCFGHHGGGGE9EBBCFFFBCFGGGGGGGG---@A9F@@F@@FFFFFFFFFFFFFEFBFBFFFFFF@9AFFFEFFF-;:FFFFFFFFFFFFFFFFFEEFFEFFFFFFFFFFFFFBBBF9;BBFF
@M05620:37:000000000-D9766:1:1101:16004:6132 1:N:0:68
GAGGCTGCTTTGGAAGAAACTCATAGATTACTGCAACAGTTCCCCCTGGACCTGGAAAAGTTTCTTGCCTGGCTTACAGAAGCTGAAACAACTGCCAATGTTCCTCCAGGATGCTACCCGTAAGGAAAGGCTCCTCGAAGACTCCAAGGGAGTAAAAGAGCTGCTGAAACAATGGCAAGTACGTCAGGCATTTCCGCTTTAGCACTCTTGTGGCTCCAATTGAACAATTCTCAGCATTTGTACTTGTAACT
+
AAABBBFAFFFFGGGFGGGGGGGHHHHHHDGFHFHFFGGDGHGHHGGGH2GHHHHHHD2BBGHHHHHHHHHHHHHFHHHHHHHHHHHHHHHHHHHHHHGHHHHHB3FHH3FGHH3GHH1E//EFC33FG0GGHG32//B//BFH22FHFGHG/FGGHB/@GH11FGH1FGF/FHFHGHG111>FHCGG/.<DHHHGGGGGHHHHHFFHHHC;:.;CC/GGG00CFBFFFGGGGFBGGGGG00;CFF99CF0
@M05620:37:000000000-D9766:1:1101:8147:6142 1:N:0:68
ACCACACCTTCTACAATGAGCTGCGTGTGGCTCCCGAGGAGCACCCCGTGCTGCTGACCGAGGCCCCCCTGAACCCCAAGGCCAACCGCGAGAAGATGACCCAGGTGAGTGGCCCGCTACCTCTTCTGGTGGCCGCCTCCCTCCTTCCTGGCCTCCCGGAGCTGCGCCCTTTCTCACTGGTTCTCTCTTCTGCCGTTTTCCGTAGGACTCTCTTCTCTGACCTGAGTCTCCTTTGGAACTCTGCAGGTTCT
+
BBABBBABFFFFGFGFFGGGGGHHGGGGHGHHHGGCGGGGGHHHHGGGGGGEHHHHHHHG@EFFGGGGGGGHHHHGGGGHGHHHHGGGGGGGFGHHFHHHHHHHGGHHHGHGGHHGGGGGHGHHHHHHHGHGHHGGGGGHGHHGHGGGGGGGGGGGGGDGGAFFGGFFFFFFFFFFFFFFFFFFFFFFFFFFFFFDFFFFFFF.AFFFFFFFFFFFFFFFFFFFEBFFFFFFFFFFB/BFFFFFFFFFFFF
@M05620:37:000000000-D9766:1:1101:17572:6146 1:N:0:68
ACCACACCTTCTACAATGAGCTGCGTGTGGCTCCCGAGGAGCACCCCGTGCTGCTGACCGAGGCCCCCCTGAACCCCAAGGCCAACCGCGAGAAGATGACCCAGGTGAGTGGCCCGCTACCTCTTCTGGTGGCCGCCTCCCTCCTTCCTGGCCTCCCGGAGCTGCGCCCTTTCTCACTGGTTCTCTCTTCTGCCGTTTTCCGTAGGACTCTCTTCTCTGACCTGCGTCTCCTTTGGAACTCTGCAGGTTCT
+
AAAAA1>>>FFF3GGGGG11FBGBEEF00AGGHGFG0EG//FGFHGGG/EFGBGFHHHFE@E?EGGGGGE/>BGHGGFGHGHHHGGGGGCCCGGCFDBDGGHHHG1FFFGHGGFHCCGGCHGHHFHHGHHHCFHGGGCGGGHGGFFFFFFFFFGGEEGG@GGGGGG@F@=FFFFFFFBBBBFBFFFFFFFBFFF@ABFFFFFFFFFFFBFFFFFFFFFB/9FFF-;9@-BFBBF/9//;/9BFFFFFFBBB
@M05620:37:000000000-D9766:1:1101:23120:6212 1:N:0:68
ACCACACCTTCTACAATGAGCTGCGTGTGGCTCCCGAGGAGCACCCCGTGCTGCTGACCGAGGCCCCCCTGAACCCCAAGGCCAACCGCGAGAAGATGACCCAGGTGAGTGGCCCGCTACCTCTTCTGGTGGCCGCCTCCCTCCTTCCTGGCCTCCCGGAGCTGCGCCCTTTCTCACTGGTTCTCTCTTCTGCCGTTTTCCGTAGGACTCTCTTCTCTGACCTGAGTCTCCTTTGGAACTCTGCAGGTTCT
+
>AABB@AAFFFFGGGGGGGGFCHHGEEAAEHHHFGGGGGC?GHHHGGEAFFFFHFGGHFGGFCGGGGGGGF2BGGFG/E?FHHA/FEEGGGG?FHBGFFGGH/FFGHFFGGAFHH-ADGGHHHHHHH0<D<<CC@DCDGGGGHGHGGGGBFFGGGGG.?9-AFBFDFFFFFFFFFFFFFFFFFFFFFFFFFFFF-DDFFFF?F.:./FFBFFFFFFFFFFFFF.FFF/;FFFFFF/BFFFFFFFFFFFFFF
@M05620:37:000000000-D9766:1:1101:19968:6216 1:N:0:68
ACCACACCTTCTACAATGAGCTGCGTGTGGCTCCCGAGGAGCACCCCGTGCTGCTGACCGAGGCCCCCCTGAACCCCAAGGCCAACCGCGAGAAGATGACCCAGGTGAGTGGCCCGCTACCTCTTCTGGTGGCCGCCTCCCTCCTTCCTGGCCTCCCGGAGCTGCGCCCTTTCTCACTGGTTCTCTCTTCTGTCGTTTTCCGTAGGACTCTCTTCTCTGACCTGCGTCTCCTTTGGAACTCTGCAGGTTCT
+
BBBBBBBAFFFFGFGGGGGDGGHHGEFB4FHHHGGGFGGCEHHHHGGGEGGGGHGFHHGGGGGGGGGGGGG2EHHGGEGHGHHHEEGGGG/BB/CGHHFHHHGHGHF1FGFGGHHCGGFGHHHHHHHFHHFFHHCCGEDHGHHGHGGGGFFGGGGGGFG?AFFFFDFFFAFFFFBFFFFFFFFFFFFFFFFFFF.ADFFFFFFFDDBFFFFFFFFFFFFFFFFF.9ABFFFFFFFFBBFFFFFFFFFFFFF
@M05620:37:000000000-D9766:1:1101:19950:6222 1:N:0:68
ACCACACCTTCTACAATGAGCTGCGTGTGGCTCCCGAGGAGCACCCCGTGCTGCTGACCGAGGCCCCCCTGAACCCCAAGGCCAACCGCGAGAAGATGACCCAGGTGCGTGGCCCGCTACCTCTTCTGGTGGCCGCCTCCCTCCTTCCTGGCCTCCCGGCGCTGCGCCCTTTCTCACTGGTTCTCTCTTCTGTCGTTTTCCGTAGGACTCTCTTCTCTGACCTGAGTCTCCTTTGGAACTCTGCAGGTTCT
+
AAABAABA4BCFFFDGGGFGGGHHGDEAAEF2BFFB?E2AAF2BFEEAEEAFFGFHFFG0ECE>FFGFGEEF3FFE?EEHGHFGHGGG<C<CCDHFHHFHHHHHGHH1/?EDGGHGGGGGHHGHGHHF0GFGHHGC?;AEGGGGGFGGGGGGGGGGGD@-ADFFFAFFFFFFFFFBFFFFFFFFFFFFFFFFBBEFFFFFFFF.AD/BFFFFFFFFFFF/BBFF/BFFFFFFFFFFFEFFEFFF/B?FFFF
@M05620:37:000000000-D9766:1:1101:9265:6238 1:N:0:68
AGTGCCAGCTCTCAATCGCACAGGGGACCCAGGGCCTGGCCCCTCCATCCAGAAAACCTATGACCTCACCCGCTACCTGGAGCACCAACTCCGCCGCTTGGCTGGGACCTATGTTGCGTCTCCCGCGTCGGACTCTGGACGTTGGGACGGCGTGCGGCGTTGGGGAACGCCCGTCCTACCCGTGGCGGGTTCTGGTAAATGATGGGGTGCGGCGGGGCTCTTTGGCTCCCACCAGTCCCCCTGTCTGGTCT
+
>>AABFFFBFFFGGGGGFFFA2F4AE2EFGHHGGGG2AFGHHEHGGHHH1BFBHH2FEHHE35GGFCGHHHEGGEGHHF1FGH?FFGFGBHHEE///<EF?GGEE/0GGHCFDHG21/CBFFB0<></<-<A@CGHHH0<<CEHHG..;-:9-99----;@BF--AA...--99;.AB/A;ADA9-;BBBAAFFB////9:9FFFFFDB.;--;>B;?=EFFF/;B/BFA.AD.9/;9FFFBFFBFFB/B/
@M05620:37:000000000-D9766:1:1101:25580:6274 1:N:0:68
ACCACACCTTCTACAATGAGCTGCGTGTGGCTCCCGAGGAGCACCCCGTGCTGCTGACCGAGGCCCCCCTGAACCCCAAGGCCAACCGCGAGAAGATCACCCAGGTGAGTGGCCCGATACCTCTTCTGGTGGCCGCCTCACTCCTTCCTGGCCTCCCGGAGCTGCGCCCTTTCTCACTGGTTCTCTCTTCTGCCGTTTTCCGTAGGACTCTCTTCTCTGACCTGAGTCTCCTTTGGAACTATGCAGGTTCT
+
>1>>AAAAFFFFFGGDAGGEGAF1E0AEGEHHAF0AEEEEFHHHHGGGE/EEFEGGH0BFEG?GF>EGGGGFHCE>EGFE/<GFH//<B/></??G11?FH0F/FHHH0?FFGHHG--A-00<DGHDGGHGGHH---.:/:CGHCFF/0;C..CFGG.-;A-9BFG@F@@FFFFFFFFFFF/FFFFFBFFFFFF@BFF-/;BFFABFFFFFFF/;F/;BFFF/9FFFFFFFFFBBFFFFF/;FFFB--/;:
@M05620:37:000000000-D9766:1:1101:9438:6286 1:N:0:68
AGTGCCAGCTCTCAATCGCACAGGGGACCCAGGGCCTGGCCCCTCCATCCAGAAAACCTATGACCTCACCCGCTACCTGGAGCACCAACTCCGCAGCTTGGCTGGGACCTATGTTGAGTATCCAGCGTAGGAATCTGGGAGTTGGGGAGGAGTGAGGAGTTGGGGAAAGACAGTCCTAACCGTGGAGGGTTCTGGTAAATGATGGGGTGAGGAGGGGCTCTTTGGCTCCCACCAGTCCCCCTGTCTGGTCT
+
>AAAAFFFCFFFGAGGGFFGFGGHFAEGGGHHGGGGGFHHHHGHGGGHHHGHHFHHHGHHHHHHHHCGHHHFGGGGHHGFGGF?BGCGGHHHGGCGGGHHGHH?EEGHGHHHHHHHHGHHHHHHHGB?EFAGGHHHHHHHF?GHGGGGGGGGHHHHEHGHGHHGCGGHGHHHHCCGFHHHGGAEGGGGG;FFGGF;CFFGFGFFFEFFCFFFFFFFFFFFFFFFFFFFFFFFFF;BFFFEDAFFFFFFFFB
@M05620:37:000000000-D9766:1:1101:25570:6291 1:N:0:68
ACCACACCTTCTACAATGAGCTGCGTGTGGCTCCCGAGGAGCACCCCGTGCTGCTGACCGAGGCCCCCCTGAACCCCAAGGCCAACCGCGAGAAGATGACCCAGGTGAGTGGCCCGCTACCTCTTCTGGTGGCCGCCTCCCTCCTTCCTGGCCTCCCGGAGCTGCGCCCTTTCTCACTGGTTCTCTCTTCTGCCGTTTTCCGTAGGACTCTCTTCTCTGACCTGAGTCTCCTTTGGAACTCTGCAGGTTCT
+
ABCBCCCCFFFFGGGGGGGGGGHHGFGGHGHHHGGGGGGGGHHHHGGGGGGGHHHHHHHGGGGGGGGGGGGHHHHGGGGHGHHHHGGGGFFGGGHHHHHHHHEHGHHHHHHGGHHGGGGGHHHHHGHHHHHGHHGGGGGHGHHGHGGGGGGGGGGGGGGGGGGGGGFFFFFFFFFFFFFFFFFFFFFFFFFFFFFFFFFFFFFFFFFFFFFFFFFFFFFFFFFFFFFFFFFFFFFFFFFFFFFFFFFFFFF
@M05620:37:000000000-D9766:1:1101:19838:6306 1:N:0:68
GAGGCTGCTTTGGACGAAACTCATAGATTACTGCAACAGTTCCCCCTGGACCTGGACAAGTTTCTTGCCTGGCTTACAGACGCTGAAACACCTGCCAATGTTCCTACAGGATGCTACCCGTAAGGAACGGCTCCTAGAAGACTACACGAGAGTAAAAAAGCTGATGAAACCATGGCAAGTAAGTCAGGCATTTCCGCTTTAGCACTCTTGTGGATCAAATTGAACAATTCTCAGCATTTGTACTTGTAACT
+
>1>>1>B1B1B1E11A100AB1FGF31DD1A22111BCBDG22BBAAAA00BGHGAA10ABBFDDDFA1FD/BFF1B11D0/>?>/11BB0BFGHHG1BBFB@FDGFF1BBC1BBBFGFF?EE0EGG0//><AFCF1111@CH10F0<//?<?1?111>>01<1>D1>FG.<<DBGC<.GDGD=GG0//.<CCGHGGGCCB0;0CFGFGB0CC;90.09;BFFBBFGFFGFFF0;CCFGF9/BFF/;//BF
@M05620:37:000000000-D9766:1:1101:19814:6317 1:N:0:68
GAGGCTGCTTTGGAAGAAACTCATAGATTACTGCAACAGTTCCCCCTGGACCTGGAAAAGTTTCTTGCCTGGCTTACAGAAGCTGAAACAACTGCCAATGTTCCTACAGGATGCTACCCGTAAGGCCAGGCTCCTCGCAGCCTCCCAGGGAGTACAAGAGCTGCTGACACAATGGCAAGTAAGTCAGGAATTTCCGCTTTAGCACTCTTGTGGCTCCCATTGCACAATTCTCAGCATTTGTACTTGTCACT
+
BABCCCFCFFFFGGGGGGGGGGHHHHGHHHHHHHGHHHHFHHHHHGGGHHHHHHHHHHFHHHHHHHHHHHHHHHHHHHHHHHHHHGHHHHHHHFHHHGHFHGHH44BB@3FFFG3FGFFEF/ECBB/?FAGHHEFF/>B?<GHHH/GFGG/??F>>??0FGHH1FGH0?<GAGDGFFHFHEFFFGDG/0/<<0D0CAEDEHHHHHHEHHHCGG..<..:FBB;BF0/;FFGGGEFFFGFB009FFFGFGGB
@M05620:37:000000000-D9766:1:1101:14440:6342 1:N:0:68
AGTGCCAGCTCTCAATCGCACAGGGGACCCAGGGCCTGGCCCCTCCATCCAGAAAACCTATGACCTCACCCGCTACCTGGAGCACCAACTCCGCAGCTTGGCTGGGACCTATGTGAGTATCCAGCGTAGGAATCTGGGAGTTGGGGAGGAGTGAGGAGTTGGGGAAAGACAGTCCTAACCGTGGAGGGTTCTGGTAAATGATGGGGTGAGGAGGGGCTCTTTGGCTCCCACCAGTCCCCCTGTCTGGTCTA
+
BBAABFFFCFFFGGGGGGGGGGHHGGGGGGHHGGGGGFHGHHGHGGHGHHHHFFHHHGHGHHHHHHHHHHHGGGGGHHHHHHHHHHHHGHHHGGGCGGHHGHHGGGHHGHHHHHHHHHHHHHHHHGGGGGHHHHHHHGHGGHHHGGGGGGGHHHHHHGHHHHGGGGHHGHHHHHHHHHHHGGGGGGGGEGGGGGFGGGGGGGGGGGFFFFFFFFFFFFFFFFFFFFFFFFFFFFFFFFFFFFFFFFFFFFF
@M05620:37:000000000-D9766:1:1101:26412:6346 1:N:0:68
AGTGCCAGCTCTCAATCGCACAGGGGACCCAGGGCCTGGCCCCTCCATCCAGAAAACCTATGACCTCACCCGCTACCTGGAGCACCAACTCCGCAGCTTGGCTGGGACCTATGTGAGTATCCAGCGTAGGAATCTGGGAGTTGGGGAGGAGTGAGGAGTTGGGGAAAGACAGTCCTAACCGTGGAGGGTTCTGGTAAATGATGGGGTGAGGAGGGGCTCTTTGGCTCCCACCAGTCCCCCTGTCTGGTCTA
+
AABBBFFFBFFFGGGGGGGGGGHGEEGGGGHHGGGGGCHHAHGHGGGHHHHHEHEHHGHHHEBGHHHHHHHGGGGGHHHFBGGFHHHGGFHHGG?EGHHHGHHCE?EGGHHHHHHHHHHHHHHHHGDGGDHHHHHHHHHGGHHHGGGGGGGHHHHHHDHHHHFCGGHHHHHHHHHHHHHHGCGGGGGGAFGGGFCFFGGGGGFFGGFFFFFFFFFFFDFFFFFFFFFFFFFFFFFFFFFFFEFFF:9FBFB
@M05620:37:000000000-D9766:1:1101:14912:6356 1:N:0:68
ACCACACCTTCTACAATGAGCTGCGTGTGGCTCCCGAGGAGCACCCCGTGCTGCTGACCGAGGCCCCCCTGAACCCCAAGGCCAACCGCGAGAAGATGACCCAGGTGAGTGGCCCGCTACCTCTTCTGGTGGCCGCCTCCCTCCTTCCTGGCCTCCCGGAGCTGCGCCCTTTCTCACTGGTTCTCTCTTCTGCCGTTTTCCGTAGGACTCTCTTCTCTGACCTGAGTCTCCTTTGGAACTCTGCAGGTTCT
+
DCDDDDCAFFFFGGGGGGAGGGHHGGGBCEHHHGGGFGGGGHGHHGGGGGGGFHGHHHHFGGCGGGGGGGGHGHHGGGGHGHHHHGGGGG@CDGHGHHGHHGHHGHH1?DGEGHHGGGGGFHHHHFHHDGHFHFGGGGGHGFHDHGGFGGGGFFFGFGG-9-FFGCFFFFFFFFFFFFFFFFFFFFFFFFFFFFFFFFFFFFFFFFFFBFFFFFFFFFFBFFFF/:BFEFFFFFFFFFFFFFFEBFFFFFF
@M05620:37:000000000-D9766:1:1101:14361:6369 1:N:0:68
AGTGCCAGCTCTCCATCGCACAGGTGACCCAGTGCCTGGCCCCTCCATCCAGAAAACCTATGACCTCACCCGCTACCTGGCGCACCCACTCCGCAGCCTGGCTGGGACCTATTGCGTATCCCGCGTCGGCATCTGGGCGTTGGGGCGGCGTGCGGCGTTGGGGCAAGCCCGTCCTAACCGTGGCGGGTTCTGGTAAATGCTGGGGTGAGGCGGGGCTCTTTGGCTCCCACCAGTCCCCCTGTCTGGTCTAT
+
AA>>AFFFBFFFG4FGGFGAE?GCG4BBABGH3BFB5BGHCGGHGGHHHFHGF3FBFEHFFGDGHDFGHHHFF>>EGHEG1>EEGG1??FGB>//E>/BBFGHG/EFGG2BGGHGFFGGHHFADCD>AD@CFHHHHHG-AADHG-;AFGFCGFFFDFFFFFFFFAEEEF.@D.ADFFFFFDFF-BFF;AFFFFB:FFFF/BFFFFDDEFF?BFFFF-;;BF/;:BFFFFFFAFF/BFFFFF/;FFFFB99B
@M05620:37:000000000-D9766:1:1101:22549:6380 1:N:0:68
GAGGCTGCTTTGGAAGAAACTCATAGATTACTGCAACAGTTCCCCCTGGACCTGGAAAAGTTTCTTGCCTGGCTTACAGAAGCTGAAACAACTGCCAATCCTACCGGATGCTACCCGTAAGGACCGGCTCCTCGCCGACTCACCAGGAGTCCCAGCGATGCAGCAACAATGGCAAGTAAGACCGGCCTTTCAGCTTTAGCACTCTTGTGGATCAACATGAACCATTATCAGCATTTGTACTTGTAAATGAC
+
BABABCFCFFFFGGGGFGGGGGHHGHHHHHHGHHHHHHHGHHHHHGGGHHHHHHHFGHHHFHHHHHHHHHHHHHHHHHHHHHHHHHGHHHHHHFHHHHHHE4GFGEEEF/BGG3BG/EE?B3BEHG/>BDGGBBGG//<>AGHF10??FF>1FG1<A?.CC00/<<GCGDG///:;<C0;0:/;@F99FGF0;CFFGFFGGGGGGGGGGD0CF?FF/////;AFFF/:BFBFFFFFBFFFFFFFFFFFEF9
@M05620:37:000000000-D9766:1:1101:18774:6382 1:N:0:68
ACCACACCTTCTACAATGAGCTGCGTGTGGCTCCCGAGGAGCACCCCGTGCTGCTGACCGAGGCCCCCCTGAACCCCAAGGCCAACCGCGAGAAGATGACCCAGGTGAGTGGCCCGCTACCTCTTCTGGTGGCCGCCTCCCTCCTTCCTGGCCTCCCGGAGCTGCGCCCTTTCTCACTGGTTCTCTCTTCTGCCGTTTTCCGTAGGACTCTCTTCTCTGACCTGAGTCTCCTTTGGAACTCTGCAGGTTCT
+
CCCCDDDDFFFFGGGGGGGGGGHHGGGECFHGHGGGGGGGFHHHHGGGGGGGHHGHHGHGGGGGGGGGGGGHGHHGGGGHGHHHHGGGGGGGGGHHFHHHHHHHGHHHHHHGGHHGGGGGHHHHHHHHHHHGHHGGGGGHGHHGHGGGGGGGGGGGGGGDFGGGGGFFFFFFFFFFHHFFFFFFFHFFFFFHFFFFFFFFFFFFFFFFFFFFFHHFFFHFFFHFEFFFFFFFFHHFEFFFFFFFFFFFFFF
@M05620:37:000000000-D9766:1:1101:7113:6385 1:N:0:68
ACCACACCTTCTACAATGAGCTGCGTGTGGCTCCCGAGGAGCACCCCGTGCTGCTGACCGAGGCCCCCCTGAACCCCAAGGCCAACCGCGAGAAGATGACCCAGGTGAGTGGCCCGCTACCTCTTCTGGTGGCCGCCTCCCCCCTTCCTGGCCTCCCGGAGCTGCGCCCTTTCTCACTGGTTCTCTCTTCTGCCGTTTTCCGTAGGACTCTCTTCTCTGACCTGCGTCTCCTTTGGAACTCTGCAGGTTCT
+
CCCCCCCBFFFFGGGGGGEGGGHHGGGEGGHHHFGEFGGCGHHGHGGGGGGGHHHHHHHGEGEGGGGGGGGHGHHGGGGHGHHHHGGGGG?DGGHHHH2GHHAGGFHHHHHGG0FDFGGGHHHHHHHHHDHCHHGGGGGHGDDFGGGGGGGGGGGGGGGFGFFFFFFFFFFFFFFFFFFFFFFFFFFFFFFEFFFFFFFFFFFFFFFFFFFFFFFFFFFBFFFF.@DFFFFFFFFEFFFFFFEFEBFFFFF
@M05620:37:000000000-D9766:1:1101:17748:6387 1:N:0:68
AGTGCCAGCTCTCAATCGCACAGGGGACCCAGGGCCTGGCCCCTCCATCCAGAAAACCTATGACCTCACCCGCTACCTGGAGCACCAACTCCGCAGCTTGGCTGGGACCTATTGCGTATCCAGCGTCGGAATCTGGGCGTTGGGGAGGAGTGCGGGGTTGGGGAAAGACAGTCCTAACCGTGGAGGGGTCTGGTAAATGATGGGGTGAGGAGGGGCTCTTTGGCTCCCACCAGTCCCCCTGTCTGGTCTAT
+
>1>AA1@FAFC31FG3FAFG?EFGEEEGEEHHGGGCECGAAGGHGGFH1CGEGA1BGE0FHHGHFHCHHHHGGG?EHFHFGHH/0FHHGEGHGCEGEGHHGHHGGGHHGHHHFH1?<//0@2@F///<>/?FBDF1G.A<<-GGG.AC.C/.0;@-;-A-A??.;EF/;/-999B/FFF@-9;;AB@-;9-/B;:FFEFBBBFFFA@EFFFAA@@=--/BF/B/99EFBFFE?//BFFF-:9/9/9///:9
@M05620:37:000000000-D9766:1:1101:10110:6399 1:N:0:68
AGTGCCAGCTCTCAATCGCACAGGGGACCCAGGGCGTGGCCCCTCCATCCAGAAAACCTATGACCTCACCCGCTACCTGGAGCACCAACTCCGCAGCTTGGCTGGGACCTATGTTGAGTCTCCCGCGTAGGACTCTGGGCGTTGGGGCGGCGTGCGGAGTTGGGGAACGCCAGTCCTACCCGTGGCGGGTTCTGGTAAATGATGGGGTGAGGCGGGGCTCTTTGGCTCCCACCAGTCCCCCTGTCTGGTCT
+
>AAAADFFAFFFG1FGFFGGEEGH0E0EEEHH0EF/AAEE0FEFGGHFF0FFFHGGHGHHHHFHHHHHHHHGGEGGHHHFGGHEFHFHGFHFGGGE/GHHGFHFFEFGGHFDGFGF2FGBGHHCE?CC/@AFFHGFHHB.>-ACGC-<-A@AAA.@--9-:;B@@AB-A-9-;BFFEB/;ABBF@;@@@@-FFF/;FF/BFBFFFFFA?-AF-;@9>@@FFFFFFFFFFFFFF9AFBFFFF@FFFFFBFFB
@M05620:37:000000000-D9766:1:1101:13359:6408 1:N:0:68
GAGGCTGCTATGGAAGAAACTCATAGATTACTGCAACAGTTCCCCCTGGACCTGGATAAGTTTCTTGCCTGGCTTACCGAAGCTGAAACAACTGCCAATGTTCCTACAGGATGATAACCGGAAGGAAAGGCTACTAGAAGACTACAAGGGAGTAAAAAAGATGATGAAAAAATGGCAAATAAGTCAGGCATTTCCGCTTTAACCCTCTTGTGGAGCAAATTGAACAATTCTCAACCTTTGTACTTTGAACT
+
>3AA>>CA45B5A5AB4F4FGGHHHCFGGF45DB4BCGBDF55A2AA22ABBBGAB553BDDFDDDDB353AABB333ABAE0BF33B@B?BGGFFCHFFEBBG4B@333?333BB4B3>////?BFB00?B3223B?33?232B2?2?//?<<22@2<//111<@?111>-<<<0>1.0=0=0=00/<.<<00=;C;..;0<;:.;;C009.9.9.;:;00;;;;/90000=0/.=;0;0;00900=///
@M05620:37:000000000-D9766:1:1101:15780:6417 1:N:0:68
ACTGCCCCTTCTCAATCGCACACGTCTGACCTCCCGTGCCGAATTCGTCTCTCTTATTCCGTCGGCTTCTTGAAACAAACAAAAACATCGCTAAAACTACTACTATCCTTCTTTCCCTTCCCCCCTCATCCTCCCCTCCCTCCCCCCCACCTCTTCCTCCCTTTCACTTCTCCCTTTCCCTTCCGCTCTCCCCCTCTTCTCACTCACATGTCTCCCTTCGCCTCTCATCTCCCTTACCCCTCCCCTTACTT
+
1>>>>11>>C1B1BBBFAFAEC00BABFBGGHHHGEG//BAAAFGH/BAGHHH1DD22DDFBB//>//BBFHHHHHCHH/BBBB>A/11/?0>/11111111BB1B1BD2111B211110000////01111@0?/0/?/00/?/.---..<<<00000;./00;0;000000::000;90;9/.9.-.0/C..;./0090000///;/////;B/;/---9;-9//9///B/-//99F-;-9;--9/;//
@M05620:37:000000000-D9766:1:1101:15721:6418 1:N:0:68
ACCACACCTTCTACAATGAGCTGCGTGTGGCTCCCGAGGAGCACCCCGTGCTGCTGACCGAGGCCCCCCTGAACCCCAAGGCCAACCGCGAGAAGATGCCCTGGTAGGTGGCCCGCTACCTATTCTAGTGGCCGCATACCACCCTACTGGACTCACGGAGCTGATCCATTTATGGCTGGTTATCCATTCTGCCGTTTTCCGTCAGACTCTCTTATCTAACCTGAGAATCCTTTGGAATTCTACTGGTTACT
+
1>11A11AFF@1AGG1ABG111B1A0AEC0FH1FA0AAG/AHHHHG?GA/E/1A1BG00EE//>/?/EEGGGHF//EGFCCEH//<?<CGGC//0?111<010/?11/<?<<GH-<-->0110=000=<0..C-:-:.:G0:E../;00;;.090/:;-.;99000;09CF000/./-::/9/9/;/B////:--99E99-9---///////;/9/////;/-;;//9/;:FF//;//9//////;/////
@M05620:37:000000000-D9766:1:1101:16390:6422 1:N:0:68
ACCACACCTTCTACAATGAGCTGCGTGTGGCTCCCGAGGAGCACCCCGTGCTGCTGACCGAGGCCCCCCTGAACCCCAAGGCCAACCGCGAGAAGATGACCCAGGTGAGTGGCCCGCTACCTCTTCTGGTGGCCGCCTCCCTCCTTCCTGGCCTCCCGGAGCTGCGCCCTTTCTCACTGGTTCTCTCTTCTGCCGTTTTCCGTAGGACTCTCTTCTCTGACCTGAGTCTCCTTTGGAACTCTGCAGGTTCT
+
AAA?AAAAFFFFGGGGFG1BGFHHGAAA0AGGAFF??EGGFHHGHGGGCEGGFHGFHHFE/FEGGAFGGGGHHCHGGGAGFAGHHG?ECG<BCGFE1FBFGHGHGFG1?GHGGFCCCGGGHFFGGHFFHHHGEHCGGCCHEGHCFFGGGFFFFFFFEGG;?@FGGG<F@@FFFFFFFFFFFFFFFFFFFFFFFE@BFFFFFBB9BFFFFFFFFFFFFFBFBFBF/9;FBFFFFFFFFBFBF//BBFFFBFF
@M05620:37:000000000-D9766:1:1101:14125:6456 1:N:0:68
ACCACACCTTCTACAATGAGCTGCGTGTGGCTCCCGAGGAGCACCCCGTGCTGCTGACCGAGGCCCCCCTGAACCCCAAGGCCAACCGCGAGAAGATGACCCAGGTGAGTGGCCCGCTACCTCTTCTGGTGGCCGCCTCCCTCCTTCCTGGCCTCCCGGTGCTGCGCCCTTTCTCACTGGTTCTCTCTTCTGCCGTTTTCCGTAGGACTCTCTTCTCTGACCTGCGTCTCCTTTGGAACTCTGCAGGTTCT
+
BBBBBABBFFFFGGGGFGGFGFHFGEEBCEGHCFFEDGGGGHHHHGGGDFGGGHGHHHGGCGGGGEGGGGGGHHHGGGGHGHHHHGGGGG<@CGFFDFF1?FAAFFE10<1?/0?-@---<<DD0GG000<<G<@CGG.:EF/D/;090;B.90AEFD---@BFB-?A-9/B/BB/BB9B/FFFFFEFFFEB//B;.;EBF?F.../;/BFFB/9BFFB9//BFF?.9AFFF//BB//BFBF/B/BF?//;
@M05620:37:000000000-D9766:1:1101:8072:6458 1:N:0:68
ACCACACCTTCTACAATGAGCTGCGTGTGGCTCCCGAGGAGCACCCCGTGCTGCTGACCGAGGCCCCCCTGAACCCCAAGGCCAACCGCGAGAAGATGACCCAGGTGAGTGGCCCGCTACCTCTTCTGGTGGCCGCCTCCCTCCTTCCTGGCCTCCCGGAGCTGCGCCCTTTCTCACTGGTTCTCTCTTCTGCCGTTTTCCGTAGGACTCTCTTCTCTGACCTGCGTCTCCTTTGGAACTCTGCAGGTTCT
+
AA1>A?>>FF@1BGG1AG1BGFAGGEGAAEGHHFGGCA/EFHHHHGGEEEGGHEGHHHHGGGGGEG@EGGGHHHHGGGGHGHHHHGGGGG/CGGHGHHHHHHGHGHHBHHHGGHHGGGGGHHHHHHHHHHHGHHGGGGGHGHHGGGGGGGGGGGGGGGG;A@FGGG@F@@FFFFFFFFFFFFFFFFFFFFFFFF@FFFFFFFFFFFFFFFFFFFFFFFFFFFFF-@F@FFFFFFFFFFFFFFFFFFFFFFF
@M05620:37:000000000-D9766:1:1101:4921:6475 1:N:0:68
ACCACACCTTCTACAATGAGCTGCGTGTGGCTCCCGAGGAGCACCCCGTGCTGCTGACCGAGGCCCCCCTGAACCCCAAGGCCAACCGCGAGAAGATGCCCACGGTGATGGGCCCGCTACTTCTTCTGGTGGCGGCCTCCTCCCTTCCTGCCTTCCCGGACCTGCGCCCTTTCTCACTGGTTCTCTCTTCTCCCGTTTTCCGTAGGCTTCCCTCCTCTGCCCTGAGTCTCCTTTGAACTTCTGCAGGTTCT
+
AABBBBBBFFFFGGGGGGGGGFHHGGGGHGHHHGGGGGGGGHHHHGGGGGGGHHHHHHHGEGGGGGGGGGGGHHHGGGGHGHHHHGGGGGGGFGHHHHFHH2/</?</1?</>GF----<000=0<0=0=<.<--;-.;E//=.;0;/0;/;00;C9;99-9...-;D-@F//9////;.;//////;////;:.AFF.B/.9.;.///./.;....///;9/.;./9/B/BF/B/;///9B///;.;:9;
@M05620:37:000000000-D9766:1:1101:19698:6487 1:N:0:68
ACCACACCTTCTACAATGAGCTGCGTGTGGCTCCCGAGGAGCACCCCGTGCTGCTGACCGAGGCCCCCCTGAACCCCAAGGCCAACCGCGAGAAGATGACCCAGGTGAGTGGCCCGCTACCTCTTCTGGTGGCCGCCTCCCTCCTTCCTGGCCTCCCGGAGCTGCGCCCTTTCTCACTGGTTCTCTCTTCTGCCGTTTTCCGTAGGACTCTCTTCTCTGACCTGAGTCTCCTTTGGAACTCTGCAGGTTCT
+
BBBBBBBBFFFFGGGGGGGEGFHHGEEEGGHHFGGGGGGGGHHHHGGGGGGGHHHHHHHGGGGGGGGGGGGHHHHGGGGHFEFHHGGGGGFGGGHHHHHHHFCGGHHHFHHGGHHGCGGGHHHFFHHHDHHGHFGGGGDHECGGHGFFGGFAFGGGGGGGGGGGGGFFFFFFFFFFFFFFFFFFFFFFFFFFFFFDDFFFFFFFDFFFFFFFFFFFFFFBFFFFFFFFFFFFFFFFFFFFEFFFFFFFFFF
@M05620:37:000000000-D9766:1:1101:5563:6492 1:N:0:68
GAGGCTGCTTTGGAAGAAACTCATAGATTACTGCAACAGTTCCCCCTGGACCTGGAAAAGTTTCTTGCCTGGCTTACAGAAGCTGAAACAACTGCCAATCATCAAGGATGCTAACCGCAAGGAAAGCCTCCTAGCAGCCTCCCGCGGAGTAACAGAGCAGATCAAACGATGGCAAGTAAGTCAGGCATTTCCACTTTAGCACTCTCGTGTATCCACTCGAACAATTCTCAGCATTTTTACTTGTAACTGAC
+
A>>>A1CAFFFF1FGFA1B1FAAABG1GHDGHFHG1GFHAFG2FGGEFGBGCCFG0BGHGAFDHF1BFHHGA0B0FHFDAEFHFEGH1F0F>1>@GFBG012B2BF10@1>B22BF>//>>FFB000BF</B111110<BFH///<<///0?1110F>100>1<>FD.<..CBFHEHFBD000=//.000;G0;;::0:0;;GC0099..9;9CFB0/.;9.-:000CFBF/099B0;:////;;///;99
@M05620:37:000000000-D9766:1:1101:6252:6493 1:N:0:68
GAGGCTGCTTTGGAAGAAACTCATAGATTACTGACACAGGACCCGCCGACCATCTAACAGTTTCCTGCCTGGCTCCAAGAAGCTGGAACGACTGCCCCTGTTCCTACAGAATGCTACCCGTAAGGAAAGGCTCCTAGCAGACTCCAAGGGAGTAAAAGCGCTGATGAAACAATGGCAAGTACGTCAGGCATTTCCGCTTTAGCACTCTTGTGGCTCCCATTGAACCATTCTCAGCATTTGTACTTGTCACT
+
AAAAAAFAFFFFFFGGFGGGF1AD33DA3D1DF31BBA0000B0/A/A/AA/111D111BDA222D110BBFGG1/1B@0BBGC@0>BF//>?/BB/EFFHHFB2GHH11B11<BGFHHE?/?GH1<BGCGHHGH1FBGH0@FF?1?FF<??CG?1>>0>AGG?GHH0=GH.D<GHHH<=00;CGEFHB:CGHHCCGCFFGFFFBFBFFFGCC.9CEEGGGG0;CE.CFFFFFBF/BBB9B9;BFFFFBB/
@M05620:37:000000000-D9766:1:1101:21624:6496 1:N:0:68
ACCACACCTTCTACAATGAGCTGCGTGTGGCTCCCGAGGAGCACCCCGTGCTGCTGACCGAGGCCCCCCTGAACCCCAAGGCCAACCGCGAGAAGATGACCCAGGTGAGTGGCCCGCTACCTCTTCTGGTGGCCGCCTCCCTCCTTCCTGGCCTCCCGGCGCTGCGCCCTTTCTCACTGGTTCTCTCTTCTGCCGTTTTCCGTAGGACTCTCTTCTCTGACCTGCGTCTCCTTTGGAACTCTGCAGGTTCT
+
AABBAAAABBBDGGGGFGFGGGHFGEEA4EFBBFFBEEEE?GHFGEGG?EEFFGFGFGHFECCGGGGGGE1F3FHEFFFHGHGHHGGECGDDCGHHGHHHHH/FFHH10GFCFHHGGGGFHHHHHHHHBHHGHGGGGFGHGHHGHGFGGGGGFFGFEGG?FFFFFFFFFFFFFFF/BFFFFFFFFFFFFFFFFFCFFFFFFFFFDDFFFFFFFFFFFFF/BFFF.@;@.BFFFFFEFFFFFFFFBFEFFFF
@M05620:37:000000000-D9766:1:1101:16152:6500 1:N:0:68
ACCACACCTTCTACAATGCGCTGCGTGTGGCTCCCGAGGAGCACCCCTTGCTGCTGACCGAGGCCCCCCTGAACCCCAAGGCCAACCGCGCGAAGATGACCCAGGTGCGTGGCCCGCTCCCTCTTTTGTTGGCCGCCTCCCTCCTTCCTGGCCTCCCGGCGCTGCGCCCTTTCTCCCTGGTTCTCTCTTCTGCCGTTTTCCGTAGGACTCTCTTCTCTGCCCTGCGTCTCCTTTGGAACTCTGCAGGTTCT
+
>AAA>AA>>BBDGFFGGG4AEFGGGEGBAEGBB2BE?EAEAGDGHEF1ABFGHHHHHGH>E0EEGGGGGGFGCHHGGEFHGHFGHGGGGF<BDGGDHHFHBG/G/GF1<FE->G.--<-<<</GC0;;/;CCGF-CA9EGA/C.;9F9FF/FABFGEEA---;-;-;A;DFBFFB/;BF?FFFBFBBFFFBBFBBDFFAFFFB.A./99//9FB/;/BB/F.;9.-ABAFFFFFFEFFF//BBF/;AFFFF
@M05620:37:000000000-D9766:1:1101:7661:6502 1:N:0:68
GAGGCTGCTTTGGAAGAAACTCATAGATTACTGCAACAGTTCCCCCTGGACCTGGAAAAGTTTCTTGCCTGGCTTACAGAAGCTGAAACAACTGCCAATGTTCCAACAGGATACCACCCAGGAGACCAGCCTACAAGAAGCCAAACGAGGAAAAAAACTGATGATGAAACACTAGGAAATCCATCCAGTCTTTCTGCTTTACTCTTCTTGAGGCAACCATAGAACCCTCCGCAGCTTTTGTTCTTACTCAT
+
A?AAAACAFFFFGFFGGGFGGFHHHHHHHHHHHHGHHGFFGGGHHGEFEHGHHGEA3B2FFHHHHHGFGHFGHHFFGFFGFHHGHFFHHHGHHHHHHHHHEGHH44@?21?F3B333??/?/?///?2?/FFG23BFG3F2F2B2?//?/<22@@/<?1??GGG111>GF0<>0101>000<0==.0<000<<G00=0CFC:0;0<;C0C00/.:G..9:0;;C0.;;.99.A-;/CF00;/9;999////
@M05620:37:000000000-D9766:1:1101:19491:6534 1:N:0:68
ACACACCTTCTACAATGAGCTGCGTGTGTCTCCCGAGGAGCACCCCGTGCTGCTGACCGAGGCCCCCCTGAACCCCAAGGCCAACCGCGAGAAGATGACCCAGGTGAGTGGCCCGCTACCTCTTCTGGTGGCCGCCTCCCTCCTTCCTGGCCTCCCGGAGCTGCGCCCTTTCTCACTGGTTCTCTCTTCTGCCGTTTTCCGTAGGACTCTCTTCTCTGACCTGAGTCTCCTTTGGAACTCTGCAGGTTCTA
+
AAAAABABBCFFGFGGGFFGFBBAAAAA4DFD3FEA?GCAAFGGFGAAEEFFGFCGFHGEE>EFGEEGEFH3B??E>EGFG??FFEEE///C/<<FGEFGF/GFCC1<GF/FGHGGGGGGFHHHHHHBGH?GGCGGGGEEHHGHHHHHGGGFGGGGBDD?BFGG-BGFCFFFFFFFFFBBFFFFFEFFFFFFFFDABEFFDFFDAFFFFFFFFFFFFFFFFFFF.FFFFFFBBF///;FFFFFFBF:BFF;
@M05620:37:000000000-D9766:1:1101:26070:6542 1:N:0:68
GAGGCTGCTTTGGAAGAAACTCATAGATTACTGCAACAGTTCCCCCTGGACCTGGAAAAGTTTCTTGCCTGGCTTACAGAAGCTGAAACAACTGCCAATCCTACGAGATTCAACCCGTAAGGACCATCTCCTAGCAACCTACCAAAGCAGCGCAGCGATGAAGCAACAATGGCAAGTAAGTCTGGCCTTTCTGGTTTAGCACTCGTGTGGATCACAATGAACAATTCTCAGCATTTGTACTTTTAACTGAC
+
AAABBAFBFFDFFGGGGEGGGGBGFHHHHHHGHHHHFFHGHHHHHGGGGHHGGGGFGHHGGGFHHGEFGHHHHHHHHGHGHHHFFHHHHHHHEFHFCFF32BFG111?13B4BBFEE//E0FH0G/3B3BB3343B3BBBF0F?1/?0100/><CA<///?1?<1<0<F>F1F0G.1=00==00/CC0CGB0=0=0./0:0:C/.::;.:0G0.9C0;;00;;/00;09B;B0;FC009;C;00;0;BFFB
@M05620:37:000000000-D9766:1:1101:24484:6552 1:N:0:68
CCTGCCTCTTATTAATCGACCCCGTGATTCCTGCCGCTGCTCCCCCCGTCCTTCTAACCGTTTCGTCCCTGGCTCCCAGCAGCCCCAACCACTGCCCCTGTTCCTCCAGGATGCTACCCGTCAGGCCAGGCTCCTCGCAGCCTCCCAGGGCGTACCAGAGCTGCTGACACAATGGCAAGTCCGTCCGGCCTTTCCGCTTTAGCACTCTTGTGGCTCCCATTGCACCATTCTCAGCATTTGTCCTTGTCACT
+
1>>AA11BBD3B33BAGFG?FE0ABE0B2FGH1GH0A/AB1FBFGGEA//BBABB2DGGEEF0G/>/BBFEGHF1?FGH0>BG//??EEGFFB1BFG/??F1BBG1BGGHHHHHHHHHHGE/CCHHGHGFHHHGHHGGGG@GHHHGHHGF?@@@AEG0.CGFHBHHF/CFF.;FFGGGEGGGGGF.;@G-;FFFFFFBFFFFFFFFFFFFFFFAFFFFFFFFFFFBFFFFFFFFFFFFFFFBBFFFFFFFB
@M05620:37:000000000-D9766:1:1101:23004:6564 1:N:0:68
GAGGCTGCTTTGGAAGAAACTCATAGATTACTGCAACAGTTCCCCCTGGACCTGGAAAAGTTTCTTGCCTGGCTTACAGAAGCTGAAACAACTGCCAATGCCCACTTCCACCATCCTGTAGCATCCTACAAGATTCTACCCGTAAGGAAAGGCTGCTACAACACTCCAAGGGAGTAAAAGAGTTGATGAAATAACAGCAATGAAGCCAGGCATGGCCCCTTTACCACTCTTGTCGTTGTAACTGAACAACC
+
ABBBBAFACFFFGFGGGGGGFBFAGF5BGHHHHHHGHHHHHHHHEECGE2FGHFG23BEG3DHGGGFFGHEAGHGFBABFGGHHHFBGG3EGHHHHHFHG3B3BB13BGF3113B1@3BBG4?BFGGHHG33B?3?4BB30??//B?FC200?G0?@>2@GC/FG<2@C1?/???01?1?.01>1=1>1111<1111.</00=0=0.<..<.;..=C:CEF0;0:0;:/;;C90..;/.;;9CBFFFB/.:
@M05620:37:000000000-D9766:1:1101:20378:6565 1:N:0:68
GAGGCTGCTTTGGAAGAAACTCATAGATTACTGCAACAGTTCCCCCTGGACCTGGAAAAGTTTCTTGCCTGGCTTACAGAAGCTGAAACAACTGCCCCTGTTCCTACAGGGTGCAACCCGAAAGGCCAGTCTCATTGCAGACTACCAGAGAGTACCACAGAAGATGAAACAACGGCAAGTCCGTCAGGCATTTACGCGTTAGCACTCTTGTGGATAACATTGCACAATTCTCAGCATTTGAACTTATAACT
+
DBCDDDFCFFFFGGGGGFGGGGHHHHHHBGHG5GFH4BGA5D5FFFGEHG2BGGHFHHHG3HD5BADBBFEGG2B3ABA53FE@GHE3BF1G3F3G11?F3F4BF4BF33121?3D3?EE////?///?3?4444333D23B22BBB20?2/2D2FG2/022?11=1===C///-<--<>11..<<A/CA00=0=.;-;:..000:/BFB9:.0900090;00CFFFBB0;CF000=C0B0;0;B0099B0
@M05620:37:000000000-D9766:1:1101:11938:6572 1:N:0:68
ACCACACCTTCTACAATGAGCTGCGTGTGGCTCCCGAGGAGCACCCCGTGCTGCTGACCGAGGCCCCCCTGAACCCCAAGGCCAACCGCGAGAAGATGACCCAGGTGAGTGGCCCGCTACCTCTTCTGGTGGCCGCCTCCCTCCTTCCTGGCCTCCCGGAGCTGCGCCCTTTCTCACTGGTTCTCTCTTCTGCCGTTTTCCGTAGGACTCTCTTCTCTGACCTGCGTCTCCTTTGGAACTCTGCAGGTTCT
+
BBBABBBBFFFFGGGGGGGGGFHHGGGBFEHHFFFGDGGGGHHHHGGGGGGGHHHHHHHGGGGGGGGGGGGHHHHGGGGHGHHHHGGGGG/CCGHGHHHHHHHHGHHDHFHGGHHGGGGGHHHHHHHHHHGGGHGGGGGHGHHGHGGGGGFGGGGGGGGAFGGGGGFFFFFFFFFFFFFFFFFFFFFFFFFFFFFFFFFFFFFFFFFFFFFFFFFFFFFFFFFF.@DFFFFFFFFFFFFFFFFFFFFFFFF
@M05620:37:000000000-D9766:1:1101:11037:6576 1:N:0:68
ACCACACCTTCTACAATGAGCTGCGTGTGGCTCCCGAGGAGCACCCCGTGCTGCTGACCGAGGCCCCCCTGAACCCCAAGGCCAACCGCGAGAAGATGACCCAGGTGAGTGGCCCGCTACCTCTTCTGGTGGCCGCCTCCCTCCTTCCTGGCCTCCCGGAGCTGCGCCCTTTCTCACTGGTTCTCTCTTCTGCCGTTTTCCGTAGGACTCTCTTCTCTGACCTGCGTCTCCTTTGGAACTCTGCAGGTTCT
+
BCCCCCCAFFFFGGGGGG5FGGHHGGGAAEHGHFFE?EFFGHGHHGGEGFFGFHHHHGHEFECGGGGGGGGHHHHGGGGHGHHHHGGGGG/>CGHEGHFHHHGHECG?FFHGGHGGGGGGHHHHHHHHFHHGHHGGGGGHGHHGHGGGGGGGGGGGGGG-:AFGGGFFFFFFFFFFFFFFFFFFFFFFFFFFFFFFFFFFFFFFFFFFFFFFFFFFFFFFFFFF.DFFFFFFFFFFFFFFFFFFFFFFFFF
@M05620:37:000000000-D9766:1:1101:25728:6580 1:N:0:68
ACCACACCTTCTACAATGAGCTGCGTGTGGCTCCCGAGGAGCACCCCGTGCTGCTGACCGAGGCCCCCCTGAACCCCAAGGCCAACCGCGAGAAGATGACCCAGGTGAGTGGCCCGCTACCTCTTCTGGTGGCCGCCTCCCTCCTTCCTGGCCTCCCGGAGCTGCGCCCTTTCTCACTGGTTCTCTCTTCTGCCGTTTTCCGTAGGACTCTCTTCTCTGACCTGAGTCTCCTTTGGAACTCTGCAGGTTCT
+
AA>ABBABFFFFGGGCDGGGGGHFGEGFH?GHHGG?EGGCGHHHHGEG11EFGAAGHHHGGGGGEG>EGGGHHHHEGGGHGHHHAFGGGCCGGGHHHHHHHHHHGFGHHHHGFF<CGGGGCHHHHHHHHHHC<GGGG.;CFGBDH0F/00/;CFGEEGGB-;9/BBBFBBFFBBFFFFB.;/BFFFFFFFFF/BBDFFFFFFFFFFFFFFFFFFB/F/;BBFFFFEFFFFFEFFFFFFFF/BFFFFA.;FF
@M05620:37:000000000-D9766:1:1101:19065:6585 1:N:0:68
AGTGCCAGCTCTCAATCGCACAGGGGACCCAGGGCCTGGCCCCTCCATCCAGAAAACCTATGACCTCACCCGCTACCTGGAGCACCAACTCCGCAGCTTGGCTGGGACCTATGTTGAGTATCCAGCGTAGGAATCTGGGAGTTGGGGAGGAGTGAGGAGTTGGGGAAAGACAGTCCTAACCGTGGAGGGTTCTGGTAAATGATGGGGTGAGGAGGGGCTCTTTGGCTCCCACCAGTCCCCCTGTCTGGTCT
+
BBABBFFFBFFFGGGGGGGGGGHHGGGGGGHHGGGGGGHGHHGHGGHHHHHHFHHHHGHGHHHHHHHHHHHFGEEGHHHHHGHHGHHHGHHHGGGGGHHHGHHGGGHHGHHHHHHHHHHHHHHEFGDEGGGHHHHHHHGFFEHHHGG.AD<CGHGHH0ECGHHGGGGGHHHHHHHHHHHHGGEGFGGGGEFGGGGCFGBFGGFFGGFFFFFFFFFFFFFFFFFFFFFFFFFFFFFFFFFFFFFFFFFFFFF
@M05620:37:000000000-D9766:1:1101:18182:6590 1:N:0:68
AGTGCCAGCTCTCAATCGCACAGGGGACCCAGGGCCTGGCCCCTCCATCCAGAAAACCTATGACCTCACCCGCTACCTGGAGCACCAACTCCGCAGCTTGGCTGGGACCTATGTGAGTATCCAGCGTAGGAATCTGGGAGTTGGGGAGGAGTGAGGAGTTGGGGAAAGACAGTCCTAACCGTGGAGGGTTCTGGTAAATGATGGGGTGAGGAGGGGCTCTTTGGCTCCCACCAGTCCCCCTGTCTGGTCTA
+
3A>AAFFFAFFFFGGGGGGGEGHHFGGG2EGHGGGG2CHF2BEFGGHHDHHE3BAGHGHHHH5GHHFGHFHGGGEEHHHGHHHFAEHHGEHHG?@@EBDGGEGEE/BGG0CFGDGHHHHDDFGHHGGGGCHHFHHHHGHG<GFHGGGCCGDCFBGHFGGF<CC-.CECHHFHHF:GHHGF99CBDADG.AFGFFCFBFFGFFFGGGFBFF.FFF?-B-AFFFF//FFFFFFFFE9B/9AD-.FFFF/9BF/
@M05620:37:000000000-D9766:1:1101:17751:6592 1:N:0:68
ACCACACCTTCTACAATGAGCTGCGTGTGGCTCCCGAGGAGCACCCCGTGCTGCTGACCGAGGCCCCCCTGAACCCCAAGGCCAACCGCGAGAAGATGACCCAGGTGAGTGGCCCGCTACCTCTTCTGGTGGCCGCCTCCCTCCTTCCTGGCCTCCCGGAGCTGCGCCCTTTCTCACTGGTTCTCTCTTCTGCCGTTTTCCGTAGGACTCTCTTCTCTGACCTGAGTCTCCTTTGGAACTCTGCAGGTTCT
+
ABAABBBAFFFFGGGGGGGGG5EHGGGGHGFHHGGGCGGGCHEHHGGFEGGGFHGHFHHGEEEGGGGGGGGGEGHEGGGHGHHHHGEGCGGGGGHGHF2GHBGHCFGDGDGEGHHGCCGGED0GDGDFFDGFHCDGGEGHFFHAHFGBCFFGGFGGEGAF??FFGFFFCFFFFFFFFFFFFFFFBBFFFFFFFB=DFFFFFFFFFFFFFBF/FBFFFFFFFFFFFB9:BFFFFFFBFFFFFBFFFFFFFBF
@M05620:37:000000000-D9766:1:1101:23242:6612 1:N:0:68
ACCACACCTTCTACAATGAGCTGCGTGTGGCTCCCGAGGAGCACCCCGTGCTGCTGACCGAGGCCCCCCTGAACCCCAAGGCCAACCGCGAGAAGATGACCCAGGTGAGTGGCCCGCTACCTCTTCTGGTGGCCGCCTCCCTCCTTCCTGGCCTCCCGGAGCTGCGCCCTTTCTCACTGGTTCTCTCTTCTGCCGTTTTCCGTAGGACTCTCTTCTCTGACCTGAGTCTCCTTTGGAACTCTGCAGGTTCT
+
BBCDDDCCFFFFGGGGGGGGGGHHGGGGHGHHHGGGGGGGGHHHHGGGGGGGHHHGHHHGFGGGGGGGGGGHHHHGGGGHGHHHHGGGGGGGGGHHHHHHHHHGGHHHHFHGGHHGGGGGHHHHHHHGHHHGHHGGGGGHGHHGHGGGGGGGGGGGGGGGGGGGGFFFFFFFFFFFFFFFFFFFFHFFFFFFFFFFFFFFFFFFFFFFFFFFFFFFFFFFFFFFFFFFFFFFFHHFFFFFFFFFFFFFFFF
@M05620:37:000000000-D9766:1:1101:20196:6614 1:N:0:68
AGTGCCAGCTCTCAATCGCACAGGGGACCCAGGGCCTGGCCCCTCCATCCAGAAAACCTATGACCTCACCCGCTACCTGGAGCACCAACTCCGCAGCTTGGCTGGGACCTATGTTGAGTATCCAGCGTAGGAATCTGGGAGTTGGGGAGGAGTGAGGAGTTGGGGAAAGACAGTCCTAACCGTGGAGGGTTCTGGTAAATGATGGGGTGAGGAGGGGCTCTTTGGCTCCCACCAGTCCCCCTGTCTGGTCT
+
AAAABFFFCFFFGGGGGGGGGGHHFEGGGGHHGGGGGGHHHHGHGGHHHHHHHHHHHGHHHHHHHHHHHHHGGGGGHHHHHHHGHHGHGHHHGGFGGHHHGHHFGGHHGHHHHHHHHHHHHHHGGHDEGGGHHHHHHHHEF?GHHGGFGGGGHHHHECEGHHHGGGGHHHHHHHHHHHGHGGDGGGGGG;FFGGGFGF;FFGGFFGFFFFFFFFFFFFFFFFFFFFFFFFFFFFFFFFFFDFFFFFFFFFF
@M05620:37:000000000-D9766:1:1101:9602:6631 1:N:0:68
ACCACACCTTCTACAATGAGCTGCGTGTGGCTCCCGAGGAGCACCCCGTGCTGCTGACCGAGGCCCCCCTGAACCCCAAGGCCAACCGCGCGAAGATGACCCAGGTGAGTGGCCCGCTACCTCTTCTGGTGGCCGCCTCCCTCCTTCCTGGCCTCCCGGAGCTGCGCCCTTTCTCACTGGTTCTCTCTTCTGCCGTTTTCCGTAGGACTCTCTTCTCTGACCTGCGTCTCCTTTGGAACTCTGCAGGTTCT
+
CCCCCCCAFFFFGGGGGG5FGGHHGEGBAEHFHFFFDFFFDHHHHGGAEEGGFHGHHHH0EECGGGGGGGGHHHHGGGGHGHHHHGGGGG/BDGGCFGDHHHHHGHH1CGHGGHHGGGGGHHHHGHHGHHHGHHGGGGGGGGGGGGGGGGGGGGGGGGF??DFFFFFFFFFFFFFFFFFFFFFFFFFFFFFFFFFFFFFFFFFFFFFFFFFFFFFFFFFFFFFF?BFFFFFFFFFFFFFFFFFFFFFFFFF
@M05620:37:000000000-D9766:1:1101:6224:6644 1:N:0:68
AGTGCCAGCTCTCCATCGCACAGGGGACCCAGCGCGTGGCCCATCCATCCAGAAAACCTATGACCTCACCCGCTACCTGGGGCACCCGCTCCGCAGCTTGGCTGGGACCTATGTTGCGTCTCCAGCGTCGGACTCTGGGCGTTGGGGCGGCGTGCGGGGTTGGGGAACGCCCGTCCTACCCGTGGCGGGTTCTGGTAAATGATGGGGTGCGGAGGGGCTCTTTGGCTCCCACCAGTCCCCCTGTCTGGTCT
+
>A>>>DFCBFFFG4FEAEE2E2F4FE2AE2AGAEE2AEGGCH1FGHHHGAFAFC32FEHGFG@GH5FFGHG?//>>GF3F1/EEE?//>/E/?E<<@?FGGHHE/EHHG0<GHHHH1/<@EHH1?F@<.<<<AGHHFH/.:;A@ADCDB@@BBB.BB-;;@;>BB?DFDABBBBFFFF/F9AFFB;B;BB?FFF/;BF/BF9BFFFFFB.B?-;9BB?BFFFFB/9BFFFFFF..9BBFFDBFFFFBB9BB
@M05620:37:000000000-D9766:1:1101:9288:6645 1:N:0:68
ACCACACCTTCTACAATGAGCTGCGTGTGGCTCCCGAGGAGCACCCCGTGCTGCTGACCGAGGCCCCCCTGAACCCCAAGGCCAACCGCGAGAAGATGACCCAGGTGAGTGGCCCGCTACCTCTTCTGGTGGCCGCCTCCCTCCTTCCTGGCCTCCCGGAGCTGCGCCCTTTCTCACTGGTTCTCTCTTCTGCCGTTTTCCGTAGGACTCTCTTCTCTGACCTGCGTCTCCTTTGGAACTCTGCAGGTTCT
+
ABAABBBBFFFFGGGGGG5BFBGCEBEAFDHHGGGGDFGCFHHHHGCGEEGEGHHHHHHGCGGGGAEGGGGFHFEGGGEHGEHHGGGGGGG@?FFHFHHHHHEHGHHB?GGGGGHGGGGFHHHFHHHFHHFFEHFFCCA:CGG.CBBFFGGCFGFGEGC-A?FFGAFFAFFFFFFFFFFFBFBFFFBBFFFFBFFADFFFFFFFFFFBFBBFFFEFFFFFFFFF.;ABDFFFFFFFFFFFFFBFFFFFFFF
@M05620:37:000000000-D9766:1:1101:26207:6663 1:N:0:68
AGTGCCAGCTCTCCATCGCACAGGGTACCCAGGGCCTGGCCCCTCCATCCAGAAAACCTATGACCTCACCCGCTACCTGGAGCACCCACTCCGCAGCTTGGCTGGGACCTATTGCGTATCCCGCGTCGGAATCTGGGCGTTGGGGCGGCGTGCGGCGTTGGGGCAAGCCCGTCCTAACCGTGGCGGGTTCTGGTAAATGCTGGGGTGAGGCGGGGCTCTTTGGCTCCCACCCGTCCCCCTGTCTGGTCTAT
+
>A>>>DDCBFFFG455BEA2E2GAF4ABGCGAB2ABBFGFHHGHGGFHHFHHFCF2BAGGFAEGH5FGHHF>E0>EGHEF2BBFHH11EF3B1E/E>GBBEG3FFGHHGHHGGFHGG/DHFH/BBDDGG/?>GDGFGG?CA-C@DG-ABB?B?BBB=;@BF?BD?.AE?.;@FFFBBFFBA?B-@@B9;FFFFF/9FFF/BFFDB.9;AFA-@B?BBFFFFFFFFFFFBFD.-DDADFF?FFFFFFFBB9B
@M05620:37:000000000-D9766:1:1101:26208:6681 1:N:0:68
AGTGCCAGCTCTCAATCGCACAGGGGACCCAGGGCCTGGCCCCTCCATCCAGAAAACCTATGACCTCACCCGCTACCTGGAGCACCAACTCCGCAGCTTGGCTGGGACCTATTGAGTATCCAGCGTTGGAATCTGGGCGTTGGGGCGGAGGGAGGGGGTGGGGGAAGACAGTCCTAACCGTGGAGGGTTCTGGGAAATGATGGGGGGAGGAGGGGCTCTTTGGCTCCCACCAGGCCCCCCGGCTGGGCTAT
+
BBBBCFFFCFFFGGGGGGGGGGHGGGGGGGHHGGGGGGHHHHGHGGHHHHHHHHHHHGHHHHHHHHHHHHHGGGGGHHHHHHHHHHHHGHHHGGGGGHHHGHHGGGHHGHHH3F3?33B3D3FB<//<@2FF221FG?A<ACHGG.<C-;-9:9A-;-;-@FF-@FD.BBB:0B:0BBF-9:BDFFF.A.00;/.BF0:FB0BEF---@DDDFFF--./;F0B0:0AE/.D.?..AFFF---;--;.9/.0
@M05620:37:000000000-D9766:1:1101:18935:6685 1:N:0:68
ACCACACCTTCTACAATGAGCTGCGTGTGGCTCCCGAGGAGCACCCCGTGCTGCTGACCGAGGCCCCCCTGAACCCCAAGGCCAACCGCGAGAAGATGACCCAGGTGAGTGGCCCGCTACCTCTTCTGGTGGCCGCCTCCCTCCTTCCTGGCCTCCCGGAGCTGCGCCCTTTCTCACTGGTTCTCTCTTCTGCCGTTTTCCGTAGGACTCTCTTCTCTGACCTGAGTCTCCTTTGGAACTCTGCAGGTTCT
+
CCDDDDCCFFFFGGGGGGGGGGHHGGGFDGHHHGGGGGGGGHHHHGGGEFGGHHHHHHHGGGGGGGGGGGGHHHHGGGGHGHHHHGGGGGGGGGHHHHHHHHHHGHHHHHHGGHHGGGGGHHHHHHHHHHHGHHGGGGGHGHHGHGGGGGGGGGGGGGGAGGGGGGFFFFFFFFFFFFFFFFFFFFFFFHHHFFFDFFFFFFFFFFFFFFFFFFFHFHHFFFFFFFFFHFFFFFFFFFFFFFFFFFFFFFF
@M05620:37:000000000-D9766:1:1101:18479:6692 1:N:0:68
AGTGCCAGCTCTCAATCGCACAGGGGACCCAGGGCCTGGCCCCTCCATCCAGAAAACCTATGACCTCACCCGCTACCTGGAGCACCAACTCCGCAGCTTGGCTGGGACCTATTGAGTATTCCGCGTCGGGATCTGGGCGTTGGGGAGGCGTGCGGAGTTGGGGGAAGACAGTCCTAACCGTGGAGGGGTCTGGGAAATGATGGGGTGAGGAGGGGCTCTTTGGCTCCCACCAGTCCCCCTGGCTGGTCTAT
+
AAAABFFFBFFFFGGGGGGGGGHGGGGG2EHHGGG2BEEF2GGHGGHH5FGGFH3BGFGHHHEHHHGBGHHGGGCGHHHHGGHEFHHHGFHHGGGGGFEHGGHGGDHHGHFHHE3?BBB3B32B/</<>/>CF<1FH.A<A-ADG.A@.;.:.;A-:.;0:AA-;EG9B9BB/B//FBF-:.@.ADF-DA./;.:BE/:/B9FFF.999FFDFFF--./BF9FBB9EEFFFAF/:BFFF-....9;////9
@M05620:37:000000000-D9766:1:1101:14456:6716 1:N:0:68
ACCACACCTTCTACAATGAGCTGCGTGTGGCTCCCGAGGAGCACCCCGTGCTGCTGACCGAGGCCCCCCTGAACCCCAAGGCCAACCGCGAGAAGATGACCCAGGTGAGTGGCCCGCTACCTCTTCTGGTGGCCGCCTCCCTCCTTCCTGGCCTCCCGGAGCTGCGCCCTTTCTCACTGGTTCTCTCTTCTGCCGTTTTCCGTAGGACTCTCTTCTCTGACCTGAGTCTCCTTTGGAACTCTGCAGGTTCT
+
BCCDCCCDFFFFGGGGGGGGGGHHGGGEDGHHHGGGGGGGFHHHHGGGDGGGGHGHHHHGGGGGGGGGGGGGHHHGGGGHGHHHHGGGGGGGGGHHHHGHHHGHGHHHHHHGGHHGGGGGHHHHHHHHHHHGHHGGGGGHGHHGHGGGGGGGGGGGGGGGGGGGGGFFFFFFFFHFFHFFFFFFFFFFHHHHFFFDFFFHFFFFFFFFFFFFFHFFFFFFFFFF/BFFFHFFFFFFFFFFFFFFFFFFFFF
@M05620:37:000000000-D9766:1:1101:6262:6718 1:N:0:68
ACCACACCTTCTACAATGAGCTGCGTGTGGCTCCCGAGGAGCACCCCGTGCTGCTGACCGAGGCCCCCCTGAACCCCAAGGCCAACCGCGAGAAGATGACCCCGGTGAGTGGCCCGCTACCTCTTCTGGTGGCCGCCTCCCTCCTTCCTGGCCTCCCGGAGCTGCGCCCTTTCTCACTGTTTCTCTCTTCTGCCGTTTTCCGTCTGACTCTCTTCTCTGACCTGAGTCTCCTTTGTGACTCTGCAGGTTCT
+
AAABB4AAFFFFGGGGGGGFGFGCGE2E4AGHHFGF2EEAAG2FGGGFEAEFDFHAGHHG0F@FGEGGGGGG3BGFGGAHEAHHGG<@DGG?<DCFDF11<F/>>>@FCF1..<>-<@--CGG<0==00</..;;-:CA..//CBC0C00/.9FAEE.-;-;ABBBBDB-/BBFBFBB//9;;BB/:FFBB//9-../;;B.;.../;B/FFBF9;9B/99BF./;9/;F//F//:./;;BF//9/;./;/
@M05620:37:000000000-D9766:1:1101:12891:6721 1:N:0:68
GAGGCTGCTTTGGAAGAAACTCATAGATTACTGCAACAGTTCCCCCTGGACCTGGAAAAGTTTCTTGCCTGGCTTACAGAAGCTGAAACAACTGCCAATCGTCCAGGATCCTATCCGTCAGGAAAGTCCCCTATAAGACTATAAGGGAGTAAAAGAGCTGATCAAACAAAGACAGGCAAGCCAGGCACTTCTGCTTTAGAACTCTCGTGGACCCAATTGAAAACTTCTCTGAAATTTTACTGGTAACTGAC
+
>3A>>>CAFDBDFB5BABCGGGFHFG5FFFBFGH4DFGBDGDDABEAE2CBBGGEBA32B3DDDDAD5BB3ABGB3BBFAFGA@B3@FBBCFGGBCBGB31B11BB?1B3B4@43B1?0/?030BB4B4B/B/3?4?3B311?B2B?C<<0B221/0<@<<11>1@@0/000??0?/?<.<.0><..0<1<00==00=0<0<0==0.;:;./:;:./00000;/900;0090;00;0C0900/;0;;000/
@M05620:37:000000000-D9766:1:1101:13212:6722 1:N:0:68
AGTGCCAGCTCTCAATCGCACAGGGGACCCAGGGCCTGGCCCCTCCATCCAGAAAACCTATGACCTCACCCGCTACCTGGAGCACCAACTCCGCAGCTTGGCTGGGACCTATGTGAGTATCCAGCGTAGGAATCTGGGAGTTGGGGAGGAGTGAGGAGTTGGGGAAAGACAGTCCTAACCGTGGAGGGTTCTGGTAAATGATGGGGTGAGGAGGGGCTCTTTGGCTCCCACCAGTCCCCCTGTCTGGTCTA
+
ABAAAFFFCFFFGGGGGGGFGGGGFFGEEGHHAFGGGGHHHHGHGGHHHHHHGHHHHGHHHHGHHHHHHHHGG>EFHHHHHHHHHHF1EHHFEGGGGHHHGHHGGGHHGHHHHHHGHHHHHHGHHGDGGGGHHHHHHHGFGHHHGGGGGFEHHBHHHGHHGHGGGGHHGHHHHHHHHHHHGGGGDFGGEGGGGGCFGGGGGGGGGGFFFFFFFFFFFFFFFFFFFFFFFFFFFFFFFFFFFFFFFFFFFF0
@M05620:37:000000000-D9766:1:1101:6241:6724 1:N:0:68
ACCACACCTTCTACAATGAGCTGCGTGTGGCTCCCGAGGAGCACCCCGTGCTGCTGACCGAGGCCCCCCTGAACCCCAAGGCCAACCGCGAGAAGATGACCCAGGTGCGTGGCCGGCTACCTCTTTTGGTGGCCGCCTCCCTCCTTCCTGGCCTCCCGGGCGTGCGCCCTTTCTCCCTGGTTCTCTCTCCTGCCGTTTTCCGTAGGACTCTCTCGTCTGCCCTGCGTCTCCTTTGGAACTCTGCAGGTTCT
+
BBBABBBBFFFFGGGGAGGFGFHHGEEAEAFGAFFAAEGGGHHFHGGGEEEFFFAGHHFECGCGG?GGGGFFHFHGGEEH/?GHHGGEDGCB@DFFGFEDFH/?<111/FE/AC-<--.<<<0<B0=<@CC.C.-:-.;E.9F./0;/;B/C.BFE.C---99-.-;A;;FB////;BFEF////9/B//9;F.@DFFEFB.;.;.99/BBFF/...;./;./.999-9BBFFFF/;F//9FFEFFFF//;
@M05620:37:000000000-D9766:1:1101:12460:6732 1:N:0:68
AGTGCCAGCTCTCAATCGCACAGGGGACACCGGGCCTGGCCCCTTCATCCAGCAAACCTATGCCCTCACCCGCTACCTGGAGCACCAACTCCGCAGCTTGGCTGGGACCTATTGAGTATCCAGCGTAGGAATCTGGGAGTTGGGGAGGAGTGAGGAGTTGGGGAAAGACAGTCCTAACCGTGGAGGGTTCTGGTAAATGATGGGGTGAGGAGGGGCTCTTTGGCTCCCACCAGTCCCCCTGTCTGGTCTAT
+
>>AAAFF@1BBFGGGGGGFFGEBGEEE00B00A/AEFEFHCHGH0B1DFF1B0B0BB/B1111BFGECFF>EE>EGGGHHHHHGHHHHGHHHGGCGGHHHCHHGCCHHGH1GGHDHHFGHHHFHGC/CC11FGHHHH0FFHH1@@<@CCFHH0D<<AGHHEGC.CEG/GHHGGBFGFGGGGGGFFGGEFGGGGFG;9CFFFFFE?A@EFAF?B-@-@EFFFFFFFFFAFFFFFFFFFFF@FFFFFFFFFFF
@M05620:37:000000000-D9766:1:1101:24867:6739 1:N:0:68
AGTGCCAGCTCTCAATCGCACAGGGGACCCAGGGCCTGGCCCCTCCATCCAGAAAACCTATGACCTCACCCGCTACCTGGAGCACCAACTCCGCAGCTTGGCTGGGACCTATGTGAGTATCCAGCGTAGGAATCTGGGAGTTGGGGAGGAGTGAGGAGTTGGGGAAAGACAGTCCTAACCGTGGAGGGTTCTGGTAAATGATGGGGTGAGGAGGGGCTCTTTGGCTCCCACCAGTCCCCCTGTCTGGTCTA
+
ABABBFFFBFFFGGGGGGGCFGHEGEFGGEEHGGGGGGGFGHGHGGHHHHHHHFGHHGHHHHHHHHFHHH1EGGEGHHHHHHHHHHHHGFGHGGFGGFGHGHHFE?FGEGGFFG3GGBFGHDGHHG/DDGHGHFGHGFGGDGHHGC>C-CEH.DHEFEHGGG?DGGHHFHHHFHHHBGHFGAEADGGG99FFGGCFGGGGGGGGFGFFFFFFFFFFF-EBFFFFFFF.EFFFFFFFFFEACFFFFFFFBFF
@M05620:37:000000000-D9766:1:1101:10417:6744 1:N:0:68
ACCACACCTTCTACAATGAGCTGCGTGTGGCTCCCGAGGAGCACCCCGTGCTGCTGACCGAGGCCCCCCTGAACCCCAAGGCCAACCGCGAGAAGATGACCCAGGTGAGTGGCCCGCTACCTCTTCTGGTGGCCGCCTCCCTCCTTCCTGGCCTCCCGGAGCTGCGCCCTTTCTCACTGGTTCTCTCTTCTGCCGTTTTCCGTAGGACTCTCTTCTCTGACCTGAGTCTCCTTTGGAACTCTGCAGGTTCT
+
BBBBCCDBFFFFGFGGGGGGGGHHGFGGHGHHGGGGGGGCGHHHHGGGFGGGHHHHHHHGGGGGGGGGGGGHHHHGGGGHGHHHFGGGGGGGFGHEHGHHHHAGGHHHHHGGGHHGGFGGHHHHHHHHHHHGGHGGGGDHGHHGHGGGGGG?FGGGGGFGGGGGGGFFFFFFFFFFFFFFFFFFFHFFFFFFFFFDFFFFFFFFFDFFFFFFFFFFFFFFFFFF/FFFFFFFFFF/BFFFFFFFFFFFFFF
@M05620:37:000000000-D9766:1:1101:21643:6746 1:N:0:68
AGTGCCAGCTCTCAATCGCACAGGGGACCCAGGGCCTGGCCCCTCCATCCAGAAAACCTATGACCTCACCCGCTACCTGGAGCACCAACTCCGCAGCTTGGCTGGGACCTATGTTGAGTCTCACGCGAAGGATCCTGGACGTTGGGAGGGGGTGCGACGTTGGGAAACGCCGTTCCTACCCGTGGCGGGTCTTGGTAAATGATGGGGTGGGAGGGGGCCCTTGGGCCCCCCCCAGCCCCCCTGCTTGTCTT
+
>>>AAD54ACFFGGGGGFGGGCHHGFFEGECFF2EEFGHFCGGEGGGHHG3ED3FFHGHFGH5GHHH3FGGEGE/EHGGGHGHGHHHHGHGHGGCEGHHHCGHCE/GHGGEFDD22?111BG21/0///>/0<0<?DH00-<.<FC..<-----.9.--9.99B.CE;.----.;./;/;...;--;@BB@.9;//;//9///:B..99-;..;>=----;F.;...;B--;-9;.:DFB-9../:F9B//
@M05620:37:000000000-D9766:1:1101:17060:6749 1:N:0:68
AGTGCCAGCTCTCAATCGCACAGGGGACCCAGGGCCTGGCCCCTCCATCCAGAAAACCTATGACCTCACCCGCTACCTGGAGCACCAACTCCGCAGCTTGGCTGGGACCTATGTTGAGTATCCAGCGTAGGAATCTGGGAGTTGGGGAGGAGTGAGGAGTTGGGGAAAGACAGTCCTAACCGTGGAGGGTTCTGTTAAATGATGGGGTGAGGAGGGGCTCTTGGGCTCCCACCAGTCCCCCTGTCTGGTCT
+
>3>AADDFBFFFEGGGGFFGAEFGEGGGGGHHGG??GCHFGHGHGGBH5GHGH33BGE3BGHHHHHCGHHHGGGCEHHHFHHHE?FHHG3FHGGCGGFHHGHF//EAGGHGHHH2BBGHBGGFGHH<<<C<11?1<FGHAA/?GBCCGC-DDFCGG.<.</0/<CEGHHHHFH:C0;GC/AB9CBGGGGE?.0C00;;0;FFFFFEGF9EFFFFDB<--99F/B.9FFEFFFFFF/BFFED-9BF9F//99
@M05620:37:000000000-D9766:1:1101:17733:6776 1:N:0:68
AGTGCCAGCTCTCAATCGCACAGGGGACCCAGGGCCTGGCCCCTCCATCCAGAAAACCTATGACCTCACCCGCTACCTGGAGCACCAACTCCGCAGCTTGGCTGGGACCTATGTTGAGTATCCAGCGTAGGAATCTGGGCGTTGGGGAGGCGTGCGGCGTTGGGGAAAGACAGTCCTAACCGTGGAGGGTTCTGGTAAATGATGGGGTGAGGAGGGGCTCTTTGGCTCCCACCAGTCCCCCTGTCTGGTCT
+
BCABBFFFDFFFGGGGGGGGGGHGGGGGGGHHFGGGGGHHHHGHGGHHHHHHHHHHHGHHHHHHHHHHHHHGGGGGHHHHHHHHHHHHGHHHGGGGGHHHGHHGGGHHGHHHHHHHDGHBGHH3FGDCEGGH2GHHHHG/>@DGHGC.AE.AEF.;E-ACDGGGGGG.::C/FFGGGGFFFFFEF.AFFAFFFFF:FFFFFFFFFFFFFEFFBDFFFFFFFFFHFFFFFFFFFEFFFFFFFFFFFFFFFFF
@M05620:37:000000000-D9766:1:1101:15621:6802 1:N:0:68
ACCACACCTTCTACAATGAGCTGCGTGTGGCTCCCGAGGAGCACCCCGTGCTGCTGACCGAGGCCCCCCTGAACCCCAAGGCCAACCGCGAGAAGATGACCCAGGTGAGTGGCCCGCTACCTCTTCTGGTGGCCGCCTCCCTCCTTCCTGGCCTCCCGGAGCTGCGCCCTTTCTCACTGGTTCTCTCTTCTGCCGTTTTCCGTAGGACTCTCTTCTCTGACCTGAGTCTCCTTTGGAACTCTGCAGGTTCT
+
A>1AA?AAFFCFEGG1AFBGDGGHEFGFH?GHHGG0EEE?FHHHHGEGE/EFHEBGHHHGGGGGEG@EGGGHHHEEGGGGGHHEAFGGGCBGGFHHBBFHHHGHGHHGHFHGGGHGGGGGHHHHHHHHHHFGHHGGG?EHGHHGHGGGGGFGGGGGGGG@?A?9FA@F@@FFFFFFFFFFFBFFFFFFFFFFFF@FFFFFFFFFFFFFFFFFFFFEFFF/FFFF/BFFFFFFFFFEFFFFFFFFFFFAFFF
@M05620:37:000000000-D9766:1:1101:14640:6807 1:N:0:68
AGTGCCAGCTCTCAATCGCACAGGGGACCCAGGGCCTGGCCCCTCCATCCAGAAAACCTATGACCTCACCCGCTACCTGGAGCACCAACTCCGCAGCTTGGCTGGGACCTATTGCGTATCCCGCGTCGGAATCTGGGCGTTGGGGCGGCGTGCGGCGTTGGGGCAAGACAGTCCTAACCGTGGAGGGTTCTGGTAAATGATGGGGTGAGGAGGGGCTCTTTGGCTCCCACCAGTCCCCCTGTCTGGTCTAT
+
BBBCCFFFCFFFGGGGGGGGGGHHGGGGGGHHGGGGGGHHHHGHGGHHHHHHHHFHHGHHHHGHHHHHHHHGGEGGHHHHHHHHHHHGGHHHGGGGGHHHGHHGGGHHGHHHHH3BE?EGH2?CDC/>A@FFHHHHHE?FDGFGG.@D-CDG?CD:>DFFFFF.CF?/:/FFFFFFFFFFAFF.ADF;AFFFFFFFFFE9FFFFFDCFFF0AADFFFFFFFFFFFFFFFFFEFFFFFFFFFFFFFFFFFFF
@M05620:37:000000000-D9766:1:1101:8390:6813 1:N:0:68
ACCACACCTTCTACAATGAGCTGCGTGTGGCTCCCGAGGAGCACCCCGTGCTGCTGACCGAGGCCCCCCTGAACCCCAAGGCCAACCGCGAGAAGATGCCCAGGTGAGTGGCCCGCCACCTCTTCCGGTTGCCGCCTCCCTCCTTCCTGGCCTCCCGGGACCGCGCCCTTTCTCACTGGTTCTCTCTTCTGCCGTTTTCCGTAGGACTCTCTTCCCTGACCTGAGTCTCCTTTGGTACTCTGCAGGTTCTA
+
AAA1AAAAFFFFGGGGDGGFGFHHGA0EG0GH1FGEEGGGGHHHHGGGEEFGHHHFHHHGCGGGG?FGGGGBHEHGGGGHFCHHHGA<CGGGCFFGFHGHH1/?<<101?F/FG----.><C0D<0.<-.<:C@:A::GFCBE/FFGB0:.C0.CE.A--9.-9--;@-FF//9//9/F:BB/////;9///B--;FF/F?/9-;//9//;BFB/99/-/B/-9-9///;/BF/B-;9B///9//A-BB//
@M05620:37:000000000-D9766:1:1101:18840:6818 1:N:0:68
ACCACACCTTCTACAATGAGCTGCGTGTGGCTCCCGAGGAGCACCCCGTGCTGCTGACCGAGGCCCCCCTGAACCCCAAGGCCAACCGCGAGAAGATGACCCAGGTGAGTGGCCCGCTACCTCTTCTGGTGGCCGCCTCCCTCCTTCCTGGCCTCCCGGAGCTGCGCCCTTTCTCACTGGTTCTCTCTTCTGCCGTTTTCCGTAGGACTCTCTTCTCTGACCTGAGTCTCCTTTGGAACTCTGCAGGTTCT
+
BBBBBBBBFFFFGGGGGGGGGGHGGGGGHGHHHGGGGGGGGHHHHGGGGGGGHHHHHHHGGGGGGGGGGGGHHHHGGGGHGHHHHGGGGGGGGGHHFHHHHHEHGHHDFHHGGHHGGGGGHHHHGHHHHHHDHHGCGGGHGHHGHGGGGGGGGGGGGGGCCFGGGGFFFFFFFFFFFFEFFFFFFFFFFFFFEFFDDFFFFFFFDDFFFFFFFFFFFFFFFFFEBFFFFFFFFFFBFFFFFFFFFFFABFF
@M05620:37:000000000-D9766:1:1101:26168:6826 1:N:0:68
ACCACACCTTCTACAATGAGCTGCGTGTGGCTCCCGAGGAGCACCCCGTGCTGCTGACCGAGGCCCCCCTGAACCCCAAGGCCAACCGCGAGAAGATGACCCAGGTGAGTGGCCCGCTACCTCTTCTGGTGGCCGCCTCCCTCCTTCCTGGCCTCCCGGAGCTGCGCCCTTTCTCACTGGTTCTCTCTTCTGCCGTTTTCCGTAGGACTCTCTTCTCTGACCTGAGTCTCCTTTGGAACTCTGCAGGTTCT
+
BBCCBCBBFFFFGGGGGGGGGGHHGGEE4AGGGAEEFGGGGHHHHGGGGGGGHHGHHHHGGGGGGGGGGGGGGHHGGGGHGHGHHGGGGCCGFGHGFHHHHHEGGHHFGHHGEHHGC@CGHHHFHHHGHHHGHHGCGGGHGHHGHGGGFBFGGGGGG?DA?BFGGGFFFFFFFFFFFFFFBBFFFFFFFFFFFFF;DFFFF?BADDFFFFFFFFFFFBFFFFFFBBFFFFFFFFFFFFFFFFFFFFFFFFF
@M05620:37:000000000-D9766:1:1101:8772:6847 1:N:0:68
ACCACACCTTCTACAATGAGCTGCGTGTGGCTCCCGAGGAGCACCCCGTGCTGCTGACCGAGGCCCCCCTGAACCCCAAGGCCAACCGCGAGAAGATGACCCAGGTGAGTGGCCCGCTACCTCTTCTGGTGGCCGCCTCCCTCCTTCCTGGCCTCCCGGAGCTGCGCCCTTTCTCACTGGTTCTCTCTTCTGCCGTTTTCCGTAGGACTCTCTTCTCTGACCTGAGTCTCCTTTGGAACTCTGCAGGTTCT
+
BBBBBBBBFFFFGGGGGGFGGGHHGGGEFEHHHGGFEGGGGHHHHGGGGEGGGHGGHHHGEGGGGFGGGGGGHHHGGGGHGGHHHGGGGGCGGGHGFGHHHHHHGHHGHHHGGHHGGGGGHHHHHHHHHHEDHHGGGGGHGHHGHGGGGEGGGFGGGGGGGFGGGGFFFFFFFFFFFFFFFFFFFFFFFFFFFFFDFFFFFDFFFBFFFFFFFFFFFFFFFFFF/BFFFFFFFFFFFFFFFFFFFFFFFFF
@M05620:37:000000000-D9766:1:1101:8754:6850 1:N:0:68
ACCACACGCTCTACAATGCGCTGCGTGCGGCGCGCGAGGAGCACCCCTTGCTGCTGACCAAGGCCCCCCTGAACCCCAAGGCCAACCGCGCGAAGATGACCCAGGTGCGTGGCCGGCTACCTCTTGTGGTGGCCGCCTCCCTCCTTCCTGGCCTCCCGGTGGTGCGCCCTTTCTCACTGGTTCTCTCTTCTGCCGTTTTCCGTAGGACTCTCTTGTCTGACCTGCGTCTCCTTTGGAACTCTGCAGGTTCT
+
A11AAAAD1AAAGGG13G1AE0EEGAAA0/AAAAAA/>/>/FE0BE//001B111BBE0B/0/?GCG/E//BFFACG//FF<?FGF/<AC><<@C.1=0</G.<<C/<-C.--.:--;C/FF0:B0;9CB...;---9.-:F--99///9F--9--9;@;@-99/----9//;FF//99-:B//99//;B/BB/--99E9/99-ABB//////9/9;FB/9//BF@B@B-FF/BF/BBF/;/FF/FFFFFF
@M05620:37:000000000-D9766:1:1101:23108:6862 1:N:0:68
ACCACACCTTCTACAATGAGCTGCGTGTGGCTCCCGAGGAGCACCCCGTGCTGCTGACCGAGGCCCCCCTGAACCCCAAGGCCAACCGCGAGAAGATGACCCACGCGAGCGGCCCGCGACGTCTTCTGGCGGCCGCCTCCCTCCTTCCAGGCCTCCCGGAGCTGCGCCCTTTCTCACTGGTTCTCTCTTCTGACGTTTTCCGTAGGACTCTCTACTCTGACCTGAAACTCCTTTGGAACTATGCAGGATCT
+
DCCCDDCDFFFFGGGGGGGGGGHHGGGGHGHHHGGGGGGGGHHHHGGGGGGGHHHHHHHGGGGGGGGGGGGGHHHGGGGHGHHHGGGGGGGGGGHHHHHFCHC/>/<>A-><<-A@@-;9-:=CEGGB00;-;-;DFF?EFFFF/B0;0:;9EFFFF?---@FFED;D-@FFFFF0BFFBFBFFFFFFFFFF0BFFAFFFFFF..;0FFFFFF0;BFFF0:BFF/00:;FF0:0;F00;BBF00:B?.0:;
@M05620:37:000000000-D9766:1:1101:9747:6871 1:N:0:68
ACCACACCTTCTACAATGAGCTGCGTGTGGCTCCCGAGGAGCACCCCGTGCTGCTGACCGAGGCCCCCCTGAACCCCAAGGCCAACCGCGAGAAGATGACCCAGGTGAGTGGCCCGCTACCTCTTCTGGTGGCCGCCTCCCTCATTCCTGGCCTCCCGGAGCTGCGCCCTTTCTCACTGGTTCTCTCTTCTGCCGTTTTCCGTAGGACTCTCTTCTCTGACCTGAGTCTCCTTTGGAACTCTGCAGGTTCT
+
>11>AA1AFFFDDGG13AEGFD11ABEFH0FGHGA0BAEAEHHHHGAE//ECGAAGFAAEGGGGEG@EGGGHHHE>EGGEGHHFEFGGG@BCCAGHB1?GFHHH/FH1F?GFGHHGGGGGHHHFHHFHGHHGGACGG.;GGHF.00;FGGGGFGGGGG@-A-.=FGGB@@FFBFFFFFFEFFFFFFBBFFBFFF@FFFFFFFFF-BFFFFFFFFFF/BFFBFFFFFFFFFFFFFFFFFFFFFFFFFFFFFF
@M05620:37:000000000-D9766:1:1101:9220:6878 1:N:0:68
ACCACACCTTCTACAATGAGCTGCGTGTGGCTCCCGAGGAGCACCCCGTGCTGCTGACCGAGGCCCCCCTGAACCCCAAGGCCAACCGCGAGAAGATGACCCAGGTGAGTGGCCCGCTACCTCTTCTGGTGGCCGCCTCCCTCCTTCCTGGCCTCCCGGAGCTGCGCCCTTTCTCACTGGTTCTCTCTTCTGCCGTTTTCCGTAGGACTCTCTTCTCTGACCTGCGTCTCCTTTGGAACTCTGCAGGTTCT
+
CCCCCCCAFFFFGGGGGG5FGGHHGGGBAEHHHFFF?FGGFHHHHGGFEGGGGHGHHHHAECCGGGGGGGGHHHHGGGGHGHHHHGGGGG/BFGHFHHGHHHHHGHH1FGHGGHGFGGGGHHHHHHHHHHHGHHGGGGGHGHHGHGGGGGGGGGGGGGG-:CFGGGFFFFFFFFFFFFFFFFFFFFFFFFFFFFFFFFFFFFFFFFFFFFFFFFBFFFFFFFFFFFFFFFFFFFFFFFFFFFFFFFFFFFF
@M05620:37:000000000-D9766:1:1101:19984:6912 1:N:0:68
GAGGCTGCTTTGGAAGAAACTCATAGATTACTGCAACAGTTCCCCCTGGACCTGGAAAAGTTTCTTGCCTGGCTTACAGAAGCTGAAACAACTGCCAATCCTACAGGATGCTACCCGTAAGGAAAGGCTCCTAGAAGACTCCAAGGGAGTAAAAGAGCTGATGAAACAATGGCAAGTAAGTCAGGCATTTCCGCTTTAGCACTCTTGTGGATCCAATTGAACAATTCTCAGCATTTGTACTTGTAACTGAC
+
BAABBBFBFFFFGGGGGGGGGGHHGHHHHHHGHHHHGHHHHHHHHGGGHHHHHHHHHGHGGHHHHHHHHHHHHHHHHHHHHHHHHHHHHGHHHHHHHBHHHFGHGFHHHHHHHHHHGGGGHHHHGGGHHHGHFHHFHCGHHHGHHGGFGGHHGHHGHHHHFHHHHHHHHHHGHHGFFGHHHHGHHHHHHHFGGGGGGHHHHGHHHHHHHGHHHHGHGFFHHHHFHHHHHGGGGGGGGFFGGGGGGGGGGBF
@M05620:37:000000000-D9766:1:1101:19992:6931 1:N:0:68
GAGGCTGCTTTGGACGAAACTCATAGATTACTGCAACAGTTCCCCCTGGACCTGGAAAAGTTTCTTGCCTGGCTTACAGAAGTTGAAACAACTGCCAATGCTACACTATACGACCCGCAAGGCAACACGCCTATAACACTAAAAACGACCAAAAAATCTCACCATACAAAGACAAGTAAAACACGCAGCTACACTCTCGATCTCTTTTGGATCAAACCTAAAAATACTATGACACTTTAAGCTGAACCGAC
+
>3AA>>C>BBB4F4AA2EAAGFHHHFFGGDBDG53AAGBFG5ABBAAA22BBGGAB332BBDFDDDDBABBACGB3BBBDF@5DD55B@B?BFGGF3GF33B@BBB3344B11?>/>///</?0?/0//<?0<32>2<2222<22//?////<..-01111>0<00/0<0</<//<0=000=...:---/000;0/09.0/.;900000-;00.9009/9/090;////9/////;/;/9////;;;.--;
@M05620:37:000000000-D9766:1:1101:11869:6947 1:N:0:68
AGTGCCAGCTCTCAATCGCACAGGGGACCCAGGGCCTGGCCCCTCCATCCAGAAAACCTATGACCTCACCCGCTACCTGGAGCACCAACTCCGCAGCTTGGCTGGGACCTATGTGAGTATCCAGCGTAGGAATCTGGGAGTTGGGGAGGAGTGAGGAGTTGGGGAAAGACAGTCCTAACCGTGGAGGGTTCTGGTAAATGATGGGGTGAGGAGGGGCTCTTTGGCTCCCACCAGTCCCCCTGTCTGGTCTA
+
ABAAAFFFCFFFGDGGGGGCGCHGGGGGGGHH2EFEGGHHHHGHGGHHHGHHHHHHHGHHHHHHHGHHHHHGG>EEHHHH?FHHHH1?EHHGEGFGGHGHGGHGGGHHGHHHHHHHHHHHHHHHHGGGGGHHHHHHGHCFGHHHGGFDG?CGHHHHHGHHHHGGFDHHHHHHHHHHGHHHGGGGGGGGGGGGGGFFGGGGGGGGGGFFFFFFFFFFFFFFFFFFFFFFFFFFFFFFFFFFFFFFFFFFFFB
@M05620:37:000000000-D9766:1:1101:8867:6968 1:N:0:68
AGTGCCAGCTCTCCATCGCACAGGGGACCCAGGGCCTGGCCCCTCCATCCAGAAAACCTATGACCTCACCCGCTACCTGGAGCACCCACTCCGCAGCTTGGCTGGGACCTATGTGAGTATCCAGCGTAGGAATCTGGGAGTTGGGGAGGAGTGCGGAGTTGGGGACAGCCAGTCCTAACCGTGGAGGGTTCTGGTAAATGATGGGGTGAGGAGGGGCTCTTTGGCTCCCACCAGTCCCCCTGTCTGGTCTA
+
>A1>>DDFAFFFG1FEGEECE?GCFABEEEFG0EEAFFGHGHGHGGBHHFGGG0FBFEHGFBGHH1BFHHHEE>/EGHFF0BFFHH?/?FGB>E?E>FBFEGHGGGGHGHBGHHHBGHFHHH2DHGGCCGFDGHHHGB0?EGFHGC.<A.<CG<@C-;EEGFGG.-.:.C.;FGFGFFGF?GG@.;C@GFGFGGFFFFFB/BFFFFB@-F?/9B@?@@FFFEFFFFFFF-ABAFFFFFFF?FFFFFFFFF/
@M05620:37:000000000-D9766:1:1101:24301:6970 1:N:0:68
ACCACACCTTCTACAATGAGCTGCGTGTGGCTCCCGAGGAGCACCCCGTGCTGCTGACCGAGGCCCCCCTGAACCCCAAGGCCAACCGCGAGAAGATGACCCAGGTGAGTGGCCCGCTACCTCTTCTGGTGGCCGCCTCCCTCCTTCCTGGCCTCCCGGAGCTGCGCCCTTTCTCACTGGTTCTCTCTTCTGCCGTTTTCCGTAGGACTCTCTTCTCTGACCTGAGTCTCCTTTGGAACTCTGCAGGTTCT
+
AAAABBBBFFFFGGGGGGGGGFHHGGGGFEHHHGGGGGGCFHHHHGGGGGGGHHGHGHHGGGFGGGGGGGGHHHHGGGGHEHHGAFE/C@FGGGHHEDHHHGHHGHHHHFHGGHHGGGGGHHHHHHHHHHHGGHGGGGGHGHHGHGGGGGGGGGGGGDFGGGGGGAFFFFFFFFFFFFFFFFFFFFFFFFFFFFFDFFFFFFFFFFFFFFFFFFFFFFFFFFFFFFFFFFFFFFFEFFFFFFFFFFFFFFF
@M05620:37:000000000-D9766:1:1101:14742:6975 1:N:0:68
AGTGCCAGCTCTCAATCGCACAGGGGACCCAGGGCCTGGCCCCTCCATCCAGAAAACCTATGACCTCACCCGCTACCTGGAGCACCAACTCCGCAGCTTGGCTGGGACCTATGTTGAGTCTCCCGCGTAGGACTCTGGACGTTGGGGCGGCGTGCGGCGTTGGGGAACGCCCGTCCTAACCGTGGAGGGTTCTGGTAAATGATGGGGTGCGGAGGGGCTCTTTGGCTCCCACCAGTCCCCCTGTCTGGTCT
+
A3>AAFFFBFFFFGGFGGGGGGHHGGGGGAFHGGGGGFHHHHGHGGHHFFHHFF3GGEFHHHHHHHHHHHHGGGGGHGHFGHHHFHHHGFHHGGGGGHHHGHHGGGHHGHHHHHF332B3BFG2?/@B/>AGCHHGGE10->CGHC-.;:;?-?.9--;@@FFFFFF?..9-9@DDFF/F.@DAB.;DFAFFFFF;FF9BFFFFFFFD-.;--;BFF;>FFFEFFFFFFFBFD9A;BFFFFFFFFFFFFFF
@M05620:37:000000000-D9766:1:1101:25781:6981 1:N:0:68
ACCACACCTTCTACAATGAGCTGCGTGTGGCTCCCGAGGAGCACCCCGTGCTGCTGACCGAGGCCCCCCTGAACCCCAAGGCCAACCGCGAGAAGATGACCCAGGTGAGTGGCCCGCTACCTCTTCTGGTGGCCGCCTCCCTCCTTCCTGGCCTCCCGGAGCTGCGCCCTTTCTCACTGGTTCTCTCTTCTGCCGTTTTCCGTAGGACTCTCTTCTCTGACCTGAGTCTCCTTTGGAACTCTGCAGGTTCT
+
BBBBBBBBFFFFGGFGGGGGGGHHGGGEDEHHGGGGGGGGGHHHHGGGFGGGHHHHHHHGGGGGGGGGGGGHFHHGGGGHGHHHHGGEGGGGGGHHHGHHHHHHGHHHHGGGGHHGGGGGHHHHHHHHHHHGHHGGGGGHGHHGHGGGGGGGGGGGGGGGGGGGGGFFFFFFFFFFFFFFFFFFFFFFFFFFFFFFFFFFFFFFFFFFFFFFFFFFFFFFFFFFFFFFFFFFFFFFFFFFFFFFFFFFFFF
@M05620:37:000000000-D9766:1:1101:24284:6982 1:N:0:68
ACCACACCTTCTACAATGAGCTGCGTGTGGCTCCCGAGGAGCACCCCGTGCTGCTGACCGAGGCCCCCCTGAACCCCAAGGCCAACCGCGAGAAGATGACCCCGGTGAGTGGCCCGCTACCTCTTCTGGTGGCCGCCTCCCTCCTTCCTGGCCTCCCGGAGCTGCGCCCTTTCTCACTGGTTCTCTCTTCTGCCGTTTTCCGTAGGACTCTCTTCTCTGACCTGAGTCTCCTTTGGAACTCTGCAGGTTCT
+
111AAAAAFFFFEGG13BAAEECE00EFG0BFFFF00/A/EFHHGGGEEAFEAGFGGGHGG//EFGEEGGAHCHFGGGGHGHHHHGGGGBBCCGH<1FFFFH/>/>@<FFGGGFF@C-CGHHHHGGD=<GGGHHGGGGGEGGGGFGGGGFEGGGGGGGG@@@AFF@@F@@FFFFFFFFFFFFFFFFFFFFFFFF@A-FAFFBF-;-BFFFFFFFFFFFBF/FFFFBFF/B/FBFB/9BFBFFFFFBAFFFF
@M05620:37:000000000-D9766:1:1101:23330:6982 1:N:0:68
ACCACACCTTCTACAATGAGCTGCGTGTGGCTCCCGAGGAGCACCCCGTGCTGCTGACCGAGGCCCCCCTGAACCCCAAGGCCAACCGCGAGAAGATGACCCAGGTGAGTGGCCCGCTACCTCTTCTGGTGGCCGCCTCCCTCCTTCCTGGCCTCCCGGAGCTGCGCCCTTTCTCACTGGTTCTCTCTTCTGCCGTTTTCCGTAGGACTCTCTTCTCTGACCTGAGTCTCCTTTGGAACTCTGCAGGTTCT
+
BBCCCCCCFFFFGGGGGGGGGGHHGGGGHGHHHGGGGGGGGHHHHGGGGGGGGHHHHHHGGGGGGGGGGGGHHHHGGGGHGHHHHGGGGGGGGGHHHHHHHHHHGHHHHHHGGHHGGGGGHHHHHHHHHHGGHHGGGGGHGHHGHGGGGGGGGGGGGGGGGGGGGGFFFFFFFFFFFFFFFFFFFFFFFFFFFFFFFFFFFFFFFBFFFFFFFFFFFFFFFFFFFFFFFFFFFFFFFFFFFFFFFFFFFFF
@M05620:37:000000000-D9766:1:1101:23027:6983 1:N:0:68
AGTGCCAGCTCTCAATCGCACAGGGGACCCAGGGCCTGGCCCCTCCATCCAGAAAACCTATGACCTCACCCGCTACCTGGAGCACCAACTCCGCAGCTTGGCTGGGACCTATGTTGAGTATCCCGCGTAGGACTCTGGGCGTTGGGGCGGCGTGCGGCGTTGGGGAACGCCAGTCCTAACCGTGGCGGGTTCTGGTAAATGATGGGGTGCGGCGGGGCTCTTTGGCTCCCACCAGTCCCCCTGTCTGGTCT
+
ABAABFFFBFFFG4FDDFE2E2G4FA2EECGHAEG?FFHGFHFHGGFGHEFHFFGFGGHHHDGHHFFGHHHEG/>EGHFH2BFGHH11E3GF/E/EEGBBEHHGGGHHGHHHHHHFFFF3FHFHGGGG@DGHHHHHHHBGFGGGGGCGGGGGGGGGGFFBFFFFFFFEA.;9-;BFFF/FFFFFC-@D;-AAFFFFFFFFFFFFFFFDF.@-9@FFFFAEFFFFFFFFFFFFF;FFFFFFFFFFFFFFFFF
@M05620:37:000000000-D9766:1:1101:12004:6991 1:N:0:68
ACCACACCTTCTACAATGAGCTGCGTGTGGCTCCCGAGGAGCACCCCGTGCTGCTGACCGAGGCCCCCCTGAACCCCAAGGCCAACCGCGAGAAGATGACCCAGGTGAGTGGCCCGCTACCTCTTCTGGTGGCCGCCTCCCTCCTTCCTGGCCTCCCGGAGCTGCGCCCTTTCTCACTGGTTCTCTCTTCTGCCGTTTTCCGTAGGACTCTCTTCTCTGACCTGAGTCTCCTTTGGAACTCTGCAGGTTCT
+
DDDDDDDDFFFFGGGGGGGGGGHHGGGEHGHHHGGGGGGGGHHHHGGGGGGGHHHHHHHGGGGGGGGGGGGHHHHGGGGHGHHHHGGGGGCGGGHHHHGHHHGE/?F=G1FFGHHGGG-@GFHFHHFFG<GFHHGGGGGHGHHGGGGGGF/?FGGGGD?-@DGGGGFFFFFFFFHFFFFFFFFFFFFFFFFHFFFFFFFFFFFFFFFFFFFFFFFBFFFFFFFF/BFFFFFFFHFFFFFFFFFFFFFFFFF
@M05620:37:000000000-D9766:1:1101:18766:6994 1:N:0:68
AGTGCCAGCTCTCAATCGCACAGGGGACCCAGGGCCTGGCCCCTCCATCCAGAAAACCTATGACCTCACCCGCTACCTGGAGCACCAACTCCGCAGCTTGGCTGGGACCTATGTTGAGTATCCAGCGTAGGAATCTGGGAGTTGGGGAGGAGTGAGGAGTTGGGGAAAGACAGTCCTAACCGTGGAGGGTTCTGGTAAATGATGGGGTGAGGAGGGGCTCTTTGGCTCCCACCAGTCCCCCTGTCTGGTCT
+
BBBACFFFCFFFGGGGGFFGGGHHGGGGGGHHGGGGDGHHHHGHGGHHHHHHHHGHHGHHHHHHHHHFHHHGGEGGHHHHHHHEHHHHGHHHGGEGGHHHGHHGGGHHGHHHHHHHEGHGHHHEGGGGGGGHEGHHHHH0FEHHHGG.CF?EGH0GH0CGHHHGGGG.GGHGGHHHHHGHGG?EGBFGG;FFGGGBFFFGGGGGGGFDBEFFBFFCFFFFFFFFFFFFFFFFFFFFFFFFFFFFFFFFFFF
@M05620:37:000000000-D9766:1:1101:11751:6996 1:N:0:68
ACCACACCTTCTACAATGAGCTGCGTGTGGCTCCCGAGGAGCACCCCGTGCTGCTGACCGAGGCCCCCCTGAACCCCAAGGCCAACCGCGAGAAGATGACCCAAGTGCGTGGCCCGCTACCTCTTCTGGTGGCCGCCTCCCTCCCTCCTGGCCTCCCCGCGCTGCGCCCTTTCTCACTGGTTCTCTCTTCTGCCGTTTTCCGTAGGACTCTCTTCTCTGACCTGCGTCTCCTTTGGAACTCTGCAGGTTCT
+
CCCCCCCCFFFFGGGGGGGGGGHHGGGEGGHHHGGGGGGGGHHHHGGGGGGGHHHHGHHGGGGGGGGGGGGHHHHGGGGHGHHHHGGGGGGGGGHHHHH2GH//??G1/?<ACHH@@---<<D0D=0=<DFF.G?;C..CGBBD.C/E/0;:F9:CG.A--9-99--AFCFFFFF0:99BFFFBF9B0BBBFFF-:DFFBF.;:..;0/9:B0B00900:0;0:.-.-;/;BFFFFBF0BF0;B00;AFFB
@M05620:37:000000000-D9766:1:1101:22700:6999 1:N:0:68
ACCACACCTTCTACAATGAGCTGCGTGTGGCTCCCGAGGAGCACCCCGTGCTGCTGACCGAGGCCCCCCTGAACCCCAAGGCCAACCGCGAGAAGATGACCCAGGTGCGTGGCCCGCTTCCTCTTCTGGTGGCCGCCTCCCTCCTTCCTGGCCTCCCGGAGCTGCGCCCTTTCTCACTGGTTCTCTCTTCTGCCGTTTTCCGTAGGACTCTCTTCTCTGACCTGTGTCTCCTTTGGAACTCTGCAGGCTCT
+
AAA?AAAACFFFGGGFDG1FGBG1F0AA0AFGAFGEAGGC?GHFHGGG/AEFFHFHHHCE/FCGG/EGG@CBF1GGGE/GC/GHHGAECGC<@CFB111<?GAHGHE1<FC?@0.>-<.=G00<0DFFHFE.<.A:-::CC/C9FF99CFFAA0AE..--;?FFF=-A@=/;FB/9BFFFFF/B/9/FFFFFEB>ABF-9/AF9ABB//99/FFFBB/9/9:F-/9;9/BFFBFFBB9FF/FB/;BF-;9F
@M05620:37:000000000-D9766:1:1101:14472:7026 1:N:0:68
ACCACACCTTCTACAATGAGCTGCGTGTGGCTCCCGAGGAGCACCCCGTGCTGCTGACCGAGGCCCCCCTGAACCCCAAGGCCAACCGCGAGAAGATGACCCAGGTGAGTGGCCCGCTACCTCTTCTGGTGGCCGCCTCCCTCCTTCCTGGCCTCCCGGAGCTGCGCCCTTTCTCACTGGTTCTCTCTTCTGCCGTTTTCCGTAGGACTCTCTTCTCTGACCTGAGTCTCCTTTGGAACTCTGCAGGTTCT
+
AABBBABAFFFFGGGFFGFGGFHHGEGAFEHHHGGGDGGCDHHGHGGGEEFFHHFGHHHGCGGGGEGGGEFGFHHGGEFHGHHHHGGGGGFFCGHHFHHHHGAGGHHBFGHGGHHGGGGGHHHFHHHHHHHGFHC?CDGEGHH?GFFGGGGGGGGGGGG-ACFGGGFFFCFFFFFFFFBFBF/FFFFFFFFFFFFFFFFFFFFFFFFFFFFFFFFBFFFFFFFF/BFFBFFFFFFFFFBBFFFFFFF?BFF
@M05620:37:000000000-D9766:1:1101:24532:7045 1:N:0:68
GAGGCTGCTTTGGAAGAATCTGATAGACTAGTGAAACACGTCCGGCTTGACCTGGATAAGTTTCTTGGCCAGGTTATCGAAGCTGAAATACCTGCCAATGATTGAAACAACAAGAAAGGAAAGGCGCCTATAACACTCCAAGGGAGTAAAAGACCTCATTAAACAATGGCAAGCAAGACAGGCATTTCTGCTGTAACATTCTTGGGTACGCAATGGAACAATACTCAGCATTTGTCCTTGTAACTGACAAG
+
A1A>AACACFFFGGABF11FA3DDF3A13BABD3DAAF0000BA//A//0BA1B0B1D11A2222DA1011A/BA11@BAGCEE@11B2@BGEGH011FFD@B1B11B0?///00B0B00FF0B?//</<1121111B<<<B/??//0>@21/00<11?11<<1?<111CG1>.>000>><...000=00==00<==000;G000G.0/.;E:.0;:099/00900;0/000;000;900;00;9;9;90;
@M05620:37:000000000-D9766:1:1101:13692:7061 1:N:0:68
AGTGCCAGCTCTCAATCGCACAGGGGACCCAGGGCCTGGCCCCTCCATCCAGAAAACCTATGACCTCACCCGCTACCTGGAGCACCAACTCCGCAGCTTGGCTGGGACCTATGTGAGTATCCAGCGTAGGAATCTGGGAGTTGGGGAGGAGTGAGGAGTTGGGGAAAGACAGTCCTAACCGTGGAGGGTTCTGGTAAATGATGGGGTGAGGAGGGGCTCTTTGGCTCCCACCAGTCCCCCTGTCTGGTCTA
+
BBBBCFFFCFFFGGGGGGGGGGHHGGGGAEHHGFGGGGHC2GGGGGHHFHHF3F3GHGHFHHBGHHHHHHHGGGGGHHHHHHHHHHHHGHHHGGGG/FHHGGHGGFHHGHHH2BFFGGHHHHHHFGCDCGGHHDHHHHAFAGHHGGAGGDEHHGHGHGHHHH-@FDHGHHHHFCCGHHHHFEEGDGGGCFFGGGFGGGGGGGGFGGFFF?AFF.@DFFFFBFFEFFFE.FF?EFFFFF..DEFFFEF/;FF
@M05620:37:000000000-D9766:1:1101:13524:7065 1:N:0:68
ACCACACCTTCTACAATGAGCTGCGTGTGGCTCCCGAGGAGCACCCCGTGCTGCTGACCGAGGCCCCCCTGAACCCCAAGGCCAACCGCGAGAAGATGACCCAGGTGAGTGGCCCGCTACCTCTTCTGGTGGCCGCCTCCCTCCTTCCTGGCCTCCCGGAGCTGCGCCCTTTCTCACTGGTTCTCTCTTCTGCCGTTTTCCGTAGGACTCTCTTCTCTGACCTGCGTCTCCTTTGGAACTCTGCAGGTTCT
+
BBBBBBBBFFFFGGGGGGFGGGHHGEE2AEGGGGFGGGGGGHHHHGGGEEGGGHFHHHGGCGGGGGGGGCFGHHHGGGGHGHHHHGGGGGFGGGGGFGFGHHGHEHHHHDGGGHHGGGGGHHGHHHHHGHHGHHGGGGGHGHHGGGGGGGGGGGGGGGGDGGFGGGFFFFFFFFFFFFFFFFFFFFFFFFFFFFFFFFFFFFFFFFFFFFFFFFFFFFFFFFFF.;DFFFFFFFFEFFFBFFFFFFFFFFF
@M05620:37:000000000-D9766:1:1101:15690:7067 1:N:0:68
ACCACACCTTCTACAATGAGCTGCGTGGGGCTCCCGAGGAGCACCCCGTGCTGCTGACCGAGGCCCCCCTGAACCCCAAGGCCAACCGCGAGAAGATGACCCAGGTGAGTGGCCCGCTACCTCTTCTGGTGGCCGCCTCCCTCCTTCCTGGCCTCCCGGAGCTGCGCCCTTTCTCACTGTTTCTCTCTTCTGCCGTTTTCCGTAGGACTCTCTTCTCTGACCTGAGTCTCCTTTGGAACTCTGCAGGTTCT
+
ABBBBAABFFFFFGGGCGGGGGHGGEA22AEEAAFGGGGGGH1FA1A0BE1ABGG352B00//EEGGG?F/FG3F>EA/???FCGG?GCC?<BDHFHHF1?GA</FFHG1B.CHHGGGGGHHHHGHFH<GHGHHGGGDGEGGFGGGGGGGGGGFGGGGGFGDFFFFFFFFFFFFFFFFFFFFFFFFFFFFFFFFFFFFFFFFFFFFEFFFFFFFFFFFFFFFFF/.BFFFFFFFFFFFFFFFFFFFFAFFF
@M05620:37:000000000-D9766:1:1101:22998:7115 1:N:0:68
ACCACACCTTCTACAATGAGCTGCGTGTGGCTCCCGAGGAGCACCCCGTGCTGCTGACCGAGGCCCCCCTGAACCCCAAGGCCAACCGCGAGAAGATGACCCAGGTGAGTGGCCCGCTACCTCTTCTGGTGGCCGCCTCCCTCCTTCCTGGCCTCCCGGAGCTGCGCCCTTTCTCACTGGTTCTCTCTTCTGCCGTTTTCCGTAGGACTCTCTTCTCTGACCTGAGTCTCCTTTGGAACTCTGCAGGTTCT
+
BBABBBBBCFFFGGGG5FFGGGHHGGGEAAGGGGGEFGFFDGFGFEGG1EEGGHFHHGGGGCFGGGGGGGGHFHHGGFGHGHHHHGGGGGGGGGHHGHHHHHEHGFHHFFHGGHHGGGGGGHHHHHHHHHHGHHGGCGGHGHHGHGGGGGGGGGGGGG?AGGGFGAFFFFFFFFFFFFFEFFFFFFFFFFFFFFFADFFFF.;.;.::B9/:FBF9/FBFFFFFFFB//B9FF/FBFBFBFF/9BFFFB/B
@M05620:37:000000000-D9766:1:1101:14015:7142 1:N:0:68
ACCACACCTTCTACAATGAGCTGCGTGTGGCTCCCGAGGAGCACCCCGTGCTGCTGACCGAGGCCCCCCTGAACCCCAAGGCCAACCGCGAGAAGATGACCCAGGTGAGTGGCCCGCTACCTCTTCTGGTGGCCGCCTCCCTCCTTCCTGGCCTCCCGGAGCTGCGCCCTTTCTCACTGGTTCTCTCTTCTGCCGTTTTCCGTAGGACTCTCTTCTCTGACCTGAGTCTCCTTTGGAACTCTGCAGGTTCT
+
CCBCCCCCFFFFGGGGGGGGGGHHGFGGHGHHHGGGGGGFGHHHHGGGGGGGHHHHGHHGGGGGGGGGGGGHHHHGGGGHGHHHGGGGGGGGGGHHHGGHHHAGGHHHHHHGGHHGGGGGHHHHHHHHHHHGHHGGGGGHGHHGHGGGGGGGGGGGGGGGGGGGGGFFFFFFFFFFFFFFFFFFFFFFFFFFFFFFFFFFFFFFFFFFFFFFFFFFFFFFFFFFFFFFFFFFFFFFFFFFFFFFFFFFFFF
@M05620:37:000000000-D9766:1:1101:12592:7144 1:N:0:68
GAGGCTGCTTTGGAAGAAACTCATAGATTACTGCAACAGTTCCCCCTGGACCTGGAAAAGTTTCTTGCCTGGCTTACAGAAGCTGAAACAACTGCCAATCCTACAGGATGCTACCCGTAAGGAAAGGCTCCTAGAAGACTCCAAGGGAGTAAAAGAGCTGATGAAACAATGGCAAGTAAGTCAGGCATTTCCGCTTTAGCACTCTTGTGGATCCAATTGAACCATTCTCAGCATTTGTACTTGTAACTGAC
+
>3>AAAFAFFFFGGGGFGGGGGGHHFHHH5FGHH44FFFDFGHHHGEFC2FFHHFHHB2BFGHHFHHHHHHHHHGFHHHGHHHGGFGHHHHHHHHH3@FHHG4F3FGHHHHHGHHHGGGGHHHHGHHHHHGHHF33F3BGGHHCGGGGGGHF>GHFHHHHGHHFHHHFHGHFHHHGFHHHHHHHHHGHHHHHGGGGGHHGHHHHHHHHHGHHHHBGHHFHHH.CGHHHGGGGGGGGFCGFGGGGGGGGGGG
@M05620:37:000000000-D9766:1:1101:20878:7146 1:N:0:68
ACCACACCTTCTACAATGAGCTGCGTGTGGCTCCCGAGGAGCACCCCGTGCTGCTGACCGAGGCCCCCCTGAACCCCAAGGCCAACCGCGAGAAGATGACCCAGGTGAGTGGCCCGCTACCTCTTCTGGTGGCCGCCTCCCTCCTTCCTGGCCTCCCGGAGCTGCGCCCTTTCTCACTGGTTCTCTCTTCTGCCGTTTTCCGTAGGACTCTCTTCTCTGACCTGCGTCTCCTTTGGAACTCTGCAGGTTCT
+
BABBBBBA4CCFGGGGGGFGGGHHGEGA4EEBFCFE?EGGCHHGHGGG?EEGEHFHHHFFGFCFGGEEGFAHFHHGGFGHGHHHHGGGGGDGGGGFDDGHHHHHGHH1FGHGGHGGGGGGHHHHHHHHHHHGFHGGFFGHGHFFHGGGGGGGGGGEGGGBCGGGGGFFFFFFFFFBFFFFFFFFFFFFFFFFFFFFFFFFFFFFFFFFFFFFFFFFFFF:BFFF.99@?FFFFFFFEFFFFFFFFFFFFFF
@M05620:37:000000000-D9766:1:1101:19800:7163 1:N:0:68
AGTGCCAGCTCTCAATCGCACAGGGGACCCAGGGCCTGGCCCCTCCATCCAGAAAACCTATGACCTCACCCGCTACCTGGAGCACCAACTCCGCAGCTTGGCTGGGACCTATGTTGAGTATCCAGCTTAGGAATCTGGGAGTTGGGGAGGAGTGAGGAGTTGGGGAAAGACAGTCCTAACCGTGGAGGGTTCTGGTAAATGATGGGGTGAGGAGGGGCTCTTTGGCTCCCACCAGTCCCCCTGTCTGGTCT
+
AAAABFFFBFFFGGGGGGGCF2GAFFEGGGFHG?GGGGHGHHGHGGFHHHHHFFHHHGGHHHHHHHHFHHHGGGCGHHHHHHHHHHHHGHHHGGFCGBGHEHHGGDFGGHFHHHBB?GFD3FHDDF2@@@@D>@@>GE@CFGGHGGCE@-.>00=F0<<</DFG-ED::CGFH:C0CGGGHG;EC.CDCEFF0C09C000909CFGG.@EF?BDF;9--AFFFF/9/FFFFFFA./;BFFFAA99/;/;9;
@M05620:37:000000000-D9766:1:1101:19831:7165 1:N:0:68
ACCACACCTTCTACAATGAGCTGCGTGTGGCTCCCGAGGAGCACCCCGTGCTGCTGACCGAGGCCCCCCTGAACCCCAAGGCCAACCGCGAGAAGATGACCCAGGTGAGTGGCCCGCTACCTCTTCTGGTGGCCGCCTCCCTCCTTCCTGGCCTCCCGGAGCTGCGCCCTTTCTCACTGGTTCTCTCTTCTGCCGTTTTCCGTAGGACTCTCTTCTCTGACCTGAGTCTCCTTTGGAACTCTGCAGGTTCT
+
CCCCCCCCFFFFGGGGGGGGGGHHGGGFHGHHHGGGGGGGGHHHHGGGGGGGHHGHHHHGGGGGGGGGGGGHHHHGGGGHGHHHHGGGGGGGGGHHGHHHHHHEGHFHAGFCFHH-AFGCHHHFGHHFGHFDHFCGGGGHGHGGFFFGFBFFFFFGGD?@?DGEGAFDBFFFFFFFFFBBFFFFFFFFFFFFFFFFFFFFF?FFA.:FFFFFFFFFFFEFFFFFFFFFFFFFFFFFFFFFF/;BBF.A///
@M05620:37:000000000-D9766:1:1101:10371:7179 1:N:0:68
AGTGCCAGCTCTCAATCGCACAGGGGACCCAGGGCCTGGCCCCTCCATCCAGAAAACCTATGACCTCACCCGCTACCTGGAGCACCAACTCCGCAGCTTGGCTGGGACCTATGTGAGTATCCAGCGTAGGAATCTGGGAGTTGGGGAGGAGTGAGGAGTTGGGGAAAGACAGTCCTAACCGTGGAGGGTTCTGGTAAATGATGGGGTGAGGAGGGGCTCTTTGGCTCCCACCAGTCCCCCTGTCTGGTCTA
+
ABACCFFFCFFFGGGGGGGGGGHHGGGGGGHHGGGGGGHHHHGHGGHHHHHHHHHHHGHHHHHHHHHHHHHGGEFGHHHHHGHHHHHHGHHHFGGGGHHHGHHGGGHHGHHHHHHHHHHHHHHHHGGGGGHHHHHHHHHGGHHHGGGGGGEHHHHHHGHHHHGGGGHHHHHHHHHHHHHHGEEGGGGG;CFGGGFGGGGGGGGGGGFFFFFFFFFFFFFFFFFFFFFFFFFFFFFFFFFFFFFFFFFFFFF
@M05620:37:000000000-D9766:1:1101:12292:7248 1:N:0:68
ACCACACCTTCTACAATGAGCTGCGTGTGGCTCCCGAGGAGCACCCCGTGCTGCTGACCGAGGCCCCCCTGAACCCCAAGGCCAACCGCGAGAAGATGACCCAGGTGAGTGGCCCGCTACCTCTTCTGGTGGCCGCCTCCCTCCTTCCTGGCCTCCCGGAGCTGCGCCCTTTCTCACTGGTTCTCTCTTCTGCCGTTTTCCGTAGGACTCTCTTCTCTGACCTGAGTCTCCTTTGGAACTCTGCAGGTTCT
+
CCCCCCCCFFFFGGGGGGAGGGHHGFGBFGHHHGGGGGGGGHHHHGGGGGGGHHHHHHHGGGGGGGGGGGGHHHHGGGGHGHHHHGGGGGCGGGHGHHHHHHHHGHHHHHHGGHHGGGGGHHHGHHHHHHHGHHGGGGGHGHHGHGGGGGGGGGGGGGGDGGGGGGFFFFFFFFFFFFFFFFFFFFFFFFFFFFFFFFFFFFFFFFFFFFFFFFFFFFFFFFFF/FFFFFFFFFFFFFFFFFFFFFFFFFF
@M05620:37:000000000-D9766:1:1101:11062:7277 1:N:0:68
ACCACACCTTCTACAATGAGCTGCGTGTGGCTCCCGAGGAGCACCCCGTGCTGCTGACCGAGGCCCCCCTGAACCCCAAGGCCAACCGCGAGAAGATGACCCAGGTGAGTGGCCCGCTACCTCTTCTGGTGGCCGCCTCCCTCCTTCCTGGCCTCCCGGAGCTGCGCCCTTTCTCACTGGTTCTCTCTTCTGCCGTTTTCCGTAGGACTCTCTTCTCTGACCTGAGTCTCCTTTGGAACTCTGCAGGTTCT
+
>>1AAA>AFFFDAGGB3FFGGGCGGAEAA0FGHGCGG//AECHHHGGGAFFGHAGHHFHECGGGEGEEGGGHHHHGGGGHGHHHHGGGGGGGGGHHHHHHHHHHGHHHHHFGFHHGGGGGHHHHHHHHHHGCFHGGGGGHGHHGHGGGGGGGGGGGGGGA@GGGGG@F@@FFFFFFFFFFFFFFFFFFFFFFFF@FFFFFFFFFFFFFFFFFFFFFFFFFFFFFEFFFFFFFFFFFFFFFFFFFFFFFFFF
@M05620:37:000000000-D9766:1:1101:11041:7288 1:N:0:68
ACCACACCTTCTACAATGAGCTGCGTGTGGCTCCCGAGGAGCACCCCGTGCTGCTGACCGAGGCCCCCCTGAACCCCAAGGCCAACCGCGAGAAGATGACCCAGGTGCGTGGCCGGCTACCTCTTGTGGTGGCCGCTTCCCTCCTTCCGGGCCTCCCGAGCTTGCGCCCTTTTTCCCTGGTTCTCTCTTCTGCCGTTTTCCGTAGGACTCTCTTTCCTGACCTGGGCCCCCTTTGGAACTCTGCAGGTTCT
+
BBBBBBB?BFCFGGGGGGFDGFHHGGGAGFGGGGGGEGEFGHHFHGGGGEEGGHHHHHHGGGGGGGGGGGGHFHHGGGGHGHHHHGGFCF>DGGHFHHHHHH/F<11?/??/AG----<C/00<00=<.<<...---.;G/0B.C0FB.;-9-.CE.E.--.//9-;A->////////9.////:;/;///9//-;9B.FF.;.9./////;B////9//9//..9..-;-9F9F/BB///;/9/FE99//
@M05620:37:000000000-D9766:1:1101:21269:7293 1:N:0:68
GAGGCTGCTTTGGAAGAAACTCATAGATTACTGCAACAGTTCCCCCTGGACCTGGAAAAGTTTCTTGCCTGGCTTACAGAAGCTGAAACAACTGCCAATGTTCCTACAGGATGCTACCCGTAAGGAAAGGCTCCTAGAAGACTCCAAGGGAGTAAAAGAGCTGATGAAACAATGGCAAGTAAGTCAGGCATTTCCGCTTTAGCACTCTTGTGGATCCAATTGAACAATTCTCAGCATTTGTACTTGTAACT
+
BABCCCFCFFFFGGGGGGGGGGHHGHHHHFHHHHHHFHHFGHHHHGGGHHHHHHHHHHHHHHHHHHHHHHHHHHHHHHHHHHHHHHHHHHHHHHHHHFHHHHGHHFHHHBFHHGFHHHHFECEHE3FGG0FHGGHHHHHHHHHGHHHFFGHGGHHHHHGGFHHHHHHHH1GFGFGGHHGHHHHHHHHHHGHHEHHGGFGGHHHHHHHHHH:GEHFCGHHHHHGHHHHFHHGGG0FFFGGGFFGFFCF0FGF
@M05620:37:000000000-D9766:1:1101:25030:7320 1:N:0:68
GAGGCTGCTTTGGAAGAACCTCATAGATTACTGGAACAGTTCCCCCTTGACCTGGAAAAGTTTCTTGCCTGGCTTACAGAAGCTGAAACACCTGCCAATGTTCCTACAGTATGTTACCGGCAAGGAAAGGCTCCTAGAAGATTCAAAGGAAGTAAAAGAGCAAATGAAACAATGGCAATCAAGGAAGGCATTTCCACTTTAGCACTTTTGGGGAACAAATTGAACAATTATCAGCATTTGTATTTGAAATG
+
A1>AAA11@DDFBFFGFGFAFCFGFGH33G1DG1BB1FGAAFGDGG?00BBBAA0FBE0AFGGHHHF1BB1FHH0FF1BFGH11B@BFB>GF0>F0F@FGHD2@22B@@BBB222BB1/>/>>F/0BGF0/1B?E11B1F11B21F2>B0001@>2>1/0@10<11><FGHA1<10<?11?1>100>..0<><=1000=0000<00/00D-:-...:;:G000;CG/000099009;C0B900;;;00;00
@M05620:37:000000000-D9766:1:1101:22511:7321 1:N:0:68
ACCACACCTTCTACAATGAGCTGCGTGTGGCTCCCGAGGAGCACCCCGTGCTGCTGACCGAGGCCCCCCTGAACCCCAAGGCCAACCGCGAGAAGATGACCCAGGTGAGTGGCCCGCTACCTCTTCTGGTGGCCGCCTCCCTCCTTCCTGGCCTCCCGGAGCTGCGCCCTTTCTCACTGGTTCTCTCTTCTGCCGTTTTCCGTAGGACTCTCTTCTCTGACCTGAGTCTCCTTTGGAACTCTGCAGGTTCT
+
CCCCCCCCFFFFGGGGGGGGGGHHGGGEGEHHHGGGGGGGGHGHHGGGGGGGHHHHHHHGGGGGGGGGGGGHFHHGGGGHGHHHHGGGGGGGGGHHHHHHHHHHGHHHHHHGGHHGGGGGHHHHHHHHHHHGHHGGGGGHGHHGHGGGGGGGGGGGGGGGGGGGGGFFFFFFFFFFFFFFFFFFFFFFFFFFFFFFFFFFFFFFFFFFFFFFFFFFFFFFFFFFEFFFFFFFFFFFFFFFFFFFFFFFFFF
@M05620:37:000000000-D9766:1:1101:18891:7328 1:N:0:68
ACCACACCTTCTACAATGAGCTGCGTGTGGCTCCCGAGGAGCACCCCGTGCTGCTGACCGAGGCCCCCCTGAACCCCAAGGCCAACCGCGAGAAGATGACCCAGGTGAGTGGCCCGCTACCTCTTCTGGTGGCCGCCTCCCTCCTTCCTGGCCTCCCGGAGCTGCGCCCTTTCTCACTGGTTCTCTCTTCTGCCGTTTTCCGTAGGACTCTCTTCTCTGACCTGAGTCTCCTTTGGAACTCTGCAGGTTCT
+
BBBABABBFFFFGGGGFGGDG5GFGEEB4EGHEFGEDGGGDHHHHGGGDEGGFHFHHHHGCGCGGAGGGGGFHFHGGGFHEHHHHGEEDGGC@GFFDFDGHHHHGHHHHHHGGHHGGGGGHHHHHHHHHHHGHHGGGGGHGHHGHGGGGGGGGGGGGGGGGGGGGGBFBBFFFFFFFFFFFFFFFFFFFFFFFFBDDFFFFFFFFFFFFFFFFFFFFFFFFFFFBFFFFFFFFFFFFFFFFFFFFFFFFFF
@M05620:37:000000000-D9766:1:1101:10223:7328 1:N:0:68
AGTGCCAGCTCTCAATCGCACAGGGGACCCAGGGCCTGGCCCCTCCATCCAGAAAACCTATGACCTCACCCGCTACCTGGAGCACCAACTCCGCAGCTTGGCTGGGACCTATTGAGTATCCCGCGTAGGGATCTGGGCGTTGGGGGGGAGTGCGGAGTTGGGGCAAGACCGTCCTAACCGTGGAGGGTTCCGGTAAATGATGGGGGGAGGAGGGGCTCTTTGGCTCCCACCAGGCCCCCTGTCTGGTCTAT
+
ABABAFFFCFFFGBGGGGGFGGHGGCFGGGHHFGEFGGHHHHGEEGHGGHGHHHFHHEFGHHHHHHHFGHHGE>EEHGHHGHHHHG1??FGFEGGGGGHHEFFGG?CGAGFGFH3?F?FDH?D?/>////=0FBBG0.-->@GGG-9@-:.;0;@-;.;BBFF.9AE/;/-:.:.:FFF-9::.;:>.;.09;-:AB000000;D-@BFFAAD->--9/;00/0;FE?BFD?F..:AAA-99;00;0:0;9
@M05620:37:000000000-D9766:1:1101:18845:7346 1:N:0:68
ACCACACCTTCTACAATGAGCTGCGTGTGGCTCCCGAGGAGCACCCCGTGCTGCTGACCGAGGCCCCCCTGAACCCCAAGGCCAACCGCGAGAAGATGACCCAGGTGAGTGGCCCGCTACCTCTTCTGGTGGCCGCCTCCCTCCTTCCTGGCCTCCCGGAGCTGCGCCCTTTCTCACTGGTTCTCTCTTCTGCCGTTTTCCGTAGGACTCTCTTCTCTGACCTGAGTCTCCTTTGGAACTCTGCAGGTTCT
+
CDDDDDDCFFFFGGGGGGGGGGHHGGGGHGHHHGGGGGGGGHHHHGGGGGGGHHHHHHHGGGGGGGGGGGGHHHHGGGGHGHHHHGGGGGGGGGHHHHHHHHGHGCHHHHHGGHHGGGGGGHHHHHHHHHHGHHGG@FGHGHHGHGGGGGGGGGGGGFGA@?FGGGFFFFFFFFFFFFFFFFFFFFFFFFHHHFFDFFFHFFFFFFFFFFFFFFFFFFFFFFFFFFFFFFFFFFFFFFFFFFFFFFFFFFF
@M05620:37:000000000-D9766:1:1101:17213:7351 1:N:0:68
ACCACACCTTCTACAATGAGCTGCGTGTGGCTCCCGAGGCGCACCCCGTGCTGCTGACCGAGGCCCCCCTGAACCCCAAGGCCAACCGCGAGAAGATGACCCAGGTGAGTGGCCCGCTACCTCTTCTGGTGGCCGCCTCCCTCCTTCCTGGCCTCCCGGAGCTGCGCCCTTTCTCACTGGTTCTCTCTTCTGCCGTTTTCCGTAGGACTCTCTTCTCTGACCTGAGTCTCCTTTGGAACTCTGCAGGTTCT
+
>A>1A>AAFFFFGGGE3FAAG1GGEEAFC0BFGGGG0EE/AEEEGGGCA/EG1FGEHHHE?E/EFEEEGGGCF1GEGGGGEHHHHGGCGCCCCGHGDDDHHHGGFHHEFFGEFHGCGG@C/00DD0:0C:/ACCCCG.9EGBF?/;FBBBBFFFFEA.;--;99/>@F@@BB/FFBFFF-/:9FFFFFB/9/B9--AFE//9;AA-9B//9/B99/:///;9FF/9;F/;/;BBFF/BF/;BFF/9AFBF9
@M05620:37:000000000-D9766:1:1101:16399:7362 1:N:0:68
ACCACACCTTCTACAATGAGCTGCGTGTGGCTCCCGAGGAGCACCCCGTGCTGCTGACCGAGGCCCCCCTGAACCCCAAGGCCAACCGCGAGAAGATGACCCAGGTGAGTGGCCCGCTACCTCTTCTGGTGGCCGCCTCCCTCCTTCCTGGCCTCCCGGAGCTGCGCCCTTTCTCACTGGTTCTCTCTTCTGCCGTTTTCCGTAGGACTCTCTTCTCTGACCTGAGTCTCCTTTGGAACTCTGCAGGTTCT
+
CCCDEEDDFFFFGGGGGGGGGGHHGGGGHGHHHGGGGGGGGHHHHGGGGGGGHHHHHHHGGGGGGGGGGGGHHHHGGGGHGHHHHGGGGGGGGGHHHHHHHHEGGHFD=?1=FGF-AFCDGHGFBGHB0=/.<C--@AEEFHHGHFGGFGFFGGFFE.9@-9F00-@FBA/FB:<B:1:/<<B:FFFFFBB11:@<<B<BF.<:.90BFFBFFFFBBF1BFFF:BFFFFFFBFBBF0BFBFFFFF0AFFFB
@M05620:37:000000000-D9766:1:1101:19994:7362 1:N:0:68
ACCACACCTTCTACAATGAGCTGCGTGTGGCTCCCGAGGAGCACCCCGTGCTGCTGACCGAGGCCCCCCTGAACCCCAAGGCCAACCGCGAGAAGATGACCCAGGTGAGTGGCCCGCTACCTCTTCTGGTGGCCGCCTCCCTCCTTCCTGGCCTCCCGGAGCTGCGCCCTTTCTCACTGGTTCTCTCTTCTGCCGTTTTCCGTAGGACTCTCTTCTCTGACCTGAGTCTCCTTTGGAACTCTGCAGGTTCT
+
CCCDDDDDFFFFGGGGGGGGGGHHGGGGHGHHHGGGGGGGGHHHHGGGGGGGHHHHHHHGGGGGGGGGGGGHGHHGGGGHGHHHHGGGGGDGGGHHHHHHHHHHGHHHHHHGGHHGGGGGHHHHHHHGHHHGHHGGGGGHGHHGHGGGGGGGGGGGGGG?FGGGGGFFFFFFFFFHHHFFFFFFHFFFFFFHFFFFFFFFFFFFFFFFFFFFFHFHFFHFFFFFFFFHFFFFFHHFFFFFFFFFFFFFFFF
@M05620:37:000000000-D9766:1:1101:6002:7384 1:N:0:68
AGTGCCAGCTCTCAATCGCACAGGGGACCCAGGGCCTGGCCCCTCCATCCAGAAAACCTATGACCTCACCCGCTACCTGGAGCACCAACTCCGCAGCTTGGCTGGGACCTATGTTGAGTATCCAGCGTCGGACTCTGGGGGTTGGGGCGGAGTGAGGAGTTGGGGAACGCCAGTCCTAACCGTGGAGGGTTCTGGTAAATGATGGGGTGCGGCGGGGCTCTTTGGCTCCCACCAGTCCCCCTGTCTGGTCT
+
ABAAAFFFCFFFGGGGGGG2E?FFFGGGGGGHBEGGGGHHHHGHGGGHHHGHHGHGHGHHHHHHHHHHHHHGGEEEHHHHGGHHHHHHFHHHEFCGEHGHGHHGGGHHGHHHHHHF3B?3FHF3BCF//>/C/AGDHH0-<=@CGG-.;--;A.0=.0;CBFGGAFF...:.:;FFFF/B?B:;-.;DFAFFFFF/;F9B9;/FFFF.-.;--;@FFFFFFFFFFFFFFEBFA9FFFFFFFFFFFFFFFFF
@M05620:37:000000000-D9766:1:1101:5371:7392 1:N:0:68
GAGGCTGCTTTGGAAGAAACTCATAGATTACTGCAACAGTTCCCCCTGGACCTGGAAAAGTTTCTTGCCTGGCTTACAGAAGCTGAAACAACTGCCAATCCTACAGGATGCTACCCGTAAGGAAAGGCTCCTAGAAGACTCCAAGGGAGTAAAAGAGCTGATGAAACAATGGCAAGTAAGTCAGGCATTTCCGCTTTAGCACTCTTGTGGATCCAATTGAACAATTCTCAGCATTTGTACTTGTAACTGAC
+
A>AABBFBFFFFGGGGGGGGGGHHHGGHHHHHHHHHFHHGHHHHHGGGHFHFHGHHGHHHHHHHHHHHHHHHHHHHHHHHHHHHHHHHHHHHHHHHHHHGHF4FFG3GHHHHFEGHGEFGGGHB3FFGGHGHH43BGFGGFCFB2CEFFCGH2FGFFHHG2@GHGHHEGFGCFHHGGGFF1DHFGH.CGBGGEGGD<=GDDGGHHHGGGGHFGHF0C::GHHHHF0CGFFFGGGGG0;FGGFGGGBF0FGB
@M05620:37:000000000-D9766:1:1101:17420:7396 1:N:0:68
AGTGCCAGCTATCAATCGCCCCGGGGACCCCGGGCCTGGCCCCTCCATCCCGAAAACCTATTACCTAACCCGCTACCTGGAGCACTAACTCCGCCGCTTGGCTTGGACCTATGTGAGCATCCAGCGTAGGAATCTGGGAGTTGGGGAGGAGTGAGGAGTTTGGGAAAGACAGTCCTAACCGTGGAGGGCTCTGGTAAATGATGGTGTGAGGAGGGGCCCTTTGGCTCCCACCAGTCCCCCTGTCTTGTCTA
+
>>AAAB1CAF1BBABFGAA1A0000AAEEE/AEAEE//BB0BA/BE0F1B/>>>/>BEF1F1BBBB11BB?>EE>EHFF0BBF?BBBGH1FG/</<B<CF/F<0<??<F011<F?<<11>FGBGHC.<CAB<00DD0C...<:/C@ACGGGGAFCA0.9/0;9..;EFFGGFF0C0FF/C;-9-BEB?-99;9/:/;BBB//;///;-//:/--99@--;F99;;9/-;-FFE-//9BFB--;;//:9;B/
@M05620:37:000000000-D9766:1:1101:15416:7415 1:N:0:68
AGTGCCAGCTCTCAATCGCACAGGGGACCCAGGGCCTGGCCCCTCCATCCAGAAAACCTATGACCTCACCCGCTACCTGGAGCACCAACTCCGCAGCTTGGCTGGGACCTATTGCGTATCCAGCGTCGGAATCTGGGCGTTGGGGCGGCGTGCGGCGTTGGGGCAAGCCAGTCCTAACCGTGGAGGGTTCTGGTAAATGATGGGGTGAGGAGGGGCTCTTTGGCTCCCACCAGTCCCCCTGTCTGGTCTAT
+
BBABBFFFBFFFGGGGGGGGGGHCGGGGGGHHGGGGGGHHHHGGGGHHHHFHHHHHHGHHGHHHHHHHHGHGGEGGHHHHGGHHHHEFFHHHEGGGGHHHGHHGGGGHGHGHHHFDFDGHH2@GC</>C<FFHGHFF><CAFHGGDGGAD?F.BG=BFFFFFF.BAE.E.AFFFFFFFFFFFF.;DDDFFFFF9FBFFFFFFFFFD@EFFEDDFFFFFFFFFFFFFFFFFFFFFFFFFFFFFFFFBFFFFF
@M05620:37:000000000-D9766:1:1101:6398:7418 1:N:0:68
ACCACACATTCTACAATGCGCTGCGTGTGGCTCCCGAGGAGCACCCCTTGCTGCTGACCGAGGCCCCCCTGAACCCCAAGGCCAACCGCGCGAAGATGACCCAGGTGCGTGGCCTGCTACCTCTTCTGGTGGCCGCCTCCCTCCTTCCTGGCCTCCCGGCGCTGCGCCCTTTCTCACTGGTTCTCTCTTCTGCCGTTTTCCGTAGGACTCTCTTCTCTGACCTGCGTCTCCTTTGGAACTCTGCAGGTTCT
+
AABCAAB3BBBDGFGGGGBEGGGGGFG2AEGBF2BB2EAEAGDFGEFAEFFGGHHHHHH0>>EGGGGGGGFGFHHGGGGHGH?GHGEEBD>BDGG/?GHHHHEC/FG?A>EGGH1><F0DGHFGH0=DDGFGHHGGGGGGGGGGGGGGGGGFAFGGGGG9;9;@DFFFCFFFFFFBFFFFFFFFFFFFFFFFFFFFFFFFFFFEDDFBFFFFFF09;FFFBFFFADFADFBFFFFEFFFFFFFFFFFFFBB
@M05620:37:000000000-D9766:1:1101:17809:7419 1:N:0:68
ACCACACCTTCTACAATGAGCTGCGTGCGGCTCCCGAGGCGCACCCCGTGCTGCTGACCGAGGCCCCCCTGAACCCCAAGGCCAACCGCGAGAAGATGACCCAGGTGAGTGGCCCGCTACCCCTCCTGGTGGCCGCCTCCCTCCTTCCTGGCCTCCCGGAGCTGCGCCCTTTCCCACTGGTTCTCTCTTCTGCCGTTTTCCGTAGGACTCTCTTCTCTCACCTGAGTCTCCTTTGCACCCCTGCAGGTCCT
+
AAAAAAAACFFFGGGGGGFGG1BEFEG00A00EAFEAFG//A//AE@E>/>FBFBGGG0>/EEGG>EGGC/B1B<ECCCHFHHHCFFCG@<<</?F111<FG.FFFCGAHFACFC??CC@G.::.:CCFCF:9C?@@.AE.;B.BBF/0BBA.0;--A--@;-BF;@F@-BB//;9-9/-;FB/9/9BF/////9::9ABF-99ABFB///:///9BF/99-/:/-/:/9;/9/////;----;-B-F//9
@M05620:37:000000000-D9766:1:1101:12149:7462 1:N:0:68
ACCACACCTTCTACAATGAGCTGCGTGTGGCTCCCGAGGAGCACCCCGTGCTGCTGACCGAGGCCCCCCTGAACCCCAAGGCCAACCGCGAGAAGATGACCCAGGTGAGTGGCCCGCTACCTCTTCTGGTGGCCGCCTCCCTCCTTCCTGGCCTCCCGGAGCTGCGCCCTTTCTCACTGGTTCTCTCTTCTGCCGTTTTCCGTAGGACTCTCTTCTCTGACCTGAGTCTCCTTTGGAACTCTGCAGGTTCT
+
BBBBBBBBFFFFGGGFGGGGGFGG2B2AAAG2AEFAEEAEEH2FHGGGGEAFFHGHHHHFGEEGGEGGGGGGFGHGGGFHGGHGGFGGGGGGDDHFGF2FGH/FCGGDG1<<F0FC@DGGHBGHDGHHEHBDGFCGFDGHGHHDHBFBBBBFA99CEFC?-@.CF?DFFFFFB/BFFBFFFFB/F//9:9FBFF-AFFEFFDFA../::F9/F9//;B;/FFFF/.99/BBFFFFBF/9FBFEFFFEFBB:
@M05620:37:000000000-D9766:1:1101:21201:7480 1:N:0:68
ACCACACCTTCTACAATGAGCTGCGTGTGGCTCCCGAGGAGCACCCCGTGCTGCTGACCGAGGCCCCCCTGCACCCCAAGGCCAACCGCGAGAAGATGACCCAGGTGAGTGGCCCGCTACCTCTTCTGGTGGCCGCCTCCCTCCTTCCTGGCCTCCCGGAGCTGCGCCCTTTCTCACTGGTTCTCTCTTCTGCCGTTTTCCGTAGGACTCTCTTCTCTGACCTGAGTCTCCTTTGGAACTCTGCAGGTTCT
+
ABABA4AAFFFFCFG45AFGFGHGEEFE42FGGGG?FEG22G2GHGGGAAEA5AAGHHFGGC0E?EGEGGF1BFGGGGGHGHHH/?EEGB<BBDHGH1FHHHHHGGGHHHFFFGHDGCGGHHHHHHHEGHBAGHGGGDGGGHEGGFFGGFEAFGGGG?BG-B.BF@BFBBFFFFFFFFBFFBFFFFFFFFFFFFBDFFFFFFFFADFFFFFFFFFBFFBF9BFFFFFFFFFFFFFFFFFFFFFFFFF9BFF
@M05620:37:000000000-D9766:1:1101:16903:7486 1:N:0:68
GCGGCTGCTTTGGAAGAAACTCATAGATTACTGCCACAGTTCCCCCTGGACCTGGAACCGTTTCTTGCCTGGCTTCCAGAAGCTGCAACAACTGCCCACCCTACAGGATGCTACCCGTAAGGAACGCCTCCTAGCAGCCTCCTCGGGCGTCCCAGCGCTGATGAAACAATGGCAAGTAAGTCAGGCTTTTCCGCTTTAGCACTCTTGTGGATCCACTTGAACCATTCTCAGCATTTGTACTTGTAACTGAC
+
>1>AAADAFFBBG1FBBFFGFGGFFGFGHDBGFHCFFFFBDFHHHGEF/BBBGG0FF1/AAEGHDGFFGHHHHGF0FFGGGHHBF10GFBFFF0BF?1F?/>001B0F1B0>2FGEE?EE01B0<?/><BCG1>F1<0/@<?00///</A--.1F0<=CCCG00<<D<G<C///C:;00:CHG0CG./;G00CEACABFFBFB/0;900.0CFF09FF09BFEFF//BBB9/9BFFFBFFFFFFFFFBFB:
@M05620:37:000000000-D9766:1:1101:23287:7506 1:N:0:68
ACCACACCTTCTACAATGAGCTGCGGGTGGCTCCCGAGGAGCACCCCGTGCTGCTGACCGAGGCCCCCCTGAACCCCAAGGCCAACCGCGAGAAGATGCCCTCCTGCAGGGTGCTCCCCGTATTGCGGGGCTCCTCGCCCTCTCTCCGGGCGTCCCAGCGCTGCTGCCTTTCTGGCTGGTTCGTCAGTCATTTCCGCTCTAGCACTCTTTTGTCTCCGATTGCACTATTCTCTGCATTTGTACTTGTTACT
+
1A>>AAAAFFFFFGGFGGGGG1F1E0AEA?GHCFEEAEG/EHHHHGCGEAECDDFGGFHG?/EEE//EGGGB11/?EG/F//G//F?/C/B@//01<11101//?1><1>->.>111.<-<-./=0.--;-9;./:.9-.-;//09/-9@;-;-@B/;-9@A@AB/99////;/;:--;B/9-9---/;//////--;--//:///9B////9/;B/-9--9/9///;9FF//;/;//;9B/;//;B///9
@M05620:37:000000000-D9766:1:1101:13172:7507 1:N:0:68
ACCACACCTTCTACAATGAGCTGCGTGTGGCTCCCGAGGAGCACCCCGTGCTGCTGACCGAGGCCCCCCTGAACCCCAAGGCCAACCGCGAGAAGATGACCCAGGTGTGTGGCCAGCTACCTCTTCTGGTGGCCGCCTCCCTCCTTCCTGGCCTCCCGGCGCCGCGCCCCTTCTCACTGGTTCTCTCTTCTGCCGTTTTCCGTAGGACTCTCTTCTCTGACCTGCGTCTCCTTTGGAACTCTGCAGCTTCT
+
CCCBCCCDFFFFGGGGGGGGGGHHGGGFHGHHHGGGGGGGGHHHHGGGGGGGHHHHHHHGGGGGGGGGGGGHHHHGGGGHGHHHHGGGGGGGGGHHHHHBC2?F/FG1?G0<FHBCF1G10><1>>GH10<CH.-<AEEEGFFDGH0G0;GHGGGGGB--:@-:9CAFFC.AF00;:;BF0:FBFFFFFFB0;:CAFFEBFF::..:BFFFFFFF0FFFFBF:/.-;@F/FFBFFFFFFB0;BFF00:;B:
@M05620:37:000000000-D9766:1:1101:20343:7534 1:N:0:68
GAGGCTGCTTTGGAAGAAACTCATAGATTACTGCAACAGTTCCCCCTGGACCTGGAAAAGTTTCTTGCCTGGCTTACAGAAGCTGAAACAACTGCCAATGTTCCTACAGGATGCTACCCGTAAGGAAAGGCTCCTAGAAGACTCCAAGGGAGTAAAAGAGCTGATGAAACAATGGCAAGTAAGTCAGGCATTTCCGCTTTAGCACTCTTGTGGATCCAATTGAACAATTCTCAGCATTTGTACTTGTAACT
+
AAAABAFBFFBFFGGGCFGGFGGG5GHHHHHGFHHCHHGAGHEHHGFGHHHHHHHGHHFGGHHHHHFHHHHHHHFHHHHHHHHGFHHHHHHHHHHHHHHHHG@FHHHHGBGHHHHHHGFEEEEHHFFHGFHHHGHFH3GGFHHHHEHFGGHGGGHHHGGHFHHHHHHHHHGHHHHHHHGHHHHHHFDFFGHHHHHGGGGGHHHHHHHHHFHC.C:GHHHHHGGHHHHCHHGGGFFGGGGGGGGGFCFFFG;
@M05620:37:000000000-D9766:1:1101:27225:7550 1:N:0:68
ACCACACCTTCTAAAATGAGCTGCGGGTGGCTCCCGAGGAGCACCCCGTGCTGCTGACCGAGGCCCCCCTGAACCCCAAGGCCAACAGCGAGAAGATGACCCAGGTGAGTGGCCCGATAACTCTTCTGATGGACGCCTCCCTCCTTCCTGGCCTCCCGGAGCTGCGCACATACTCACTAGCTCTCTCTTCTGCCGTTTACCATAGGACTATCTTCTCTGACCTGAGTCTCATTAGGAACTCTGCAGGTTCT
+
AA>1AAAA>FFFGDGE3FA1G1GCE00000B01AF/AEEC?HHEHGGG/A?FBF11FGCE/E/EG/E/EE/0B1/EFC/?//?GGG/0B/>/<?C<1?1<?G/FGG1<0F1/?<CCG-@CFHHEGDGD0==0/0:-:C.:.=:./;0/0CBAFBFAE?A@@?FGF---9-//9;;9B/////;/;/999FFFFF@FBF-:9/;9;FFF/99//9;BF/9/;FFFF-;BBF/B//;/9BFFFFFFFEFFFFF
@M05620:37:000000000-D9766:1:1101:25966:7558 1:N:0:68
ACCACACCTTCTACAATGAGCTGCGTGTGGCTCCCGAGGAGCACCCCGTGCTGCTGACCGAGGCCCCCCTGAACCCCAAGGCCAACCGCGAGAAGATGACCCAGGTGAGTGGCCCGCTACCTCTTCTGGTGGCCGCCTCCCTCCTTCCTGGCCTCCCGGAGCTGCGCCCTTTCTCACTGGTTCTCTCTTCTGCCGTTTTCCGTAGGACTCTCTTCTCTGACCTGAGTCTCCTTTGGAACTCTGCAGGTTCT
+
CDDDDDDCFFFFGGGGGGGGGGHHGGGGHGHHHGGGGGGGGHHHHGGGEGGGHHHHHHHGGGGGGGGGGGGHHHHGGGGHGHHHHGGGGGGGGGHHHHHHHHHHGHHHHHHGGHHGGGGGHHHHHHHHHHHGHHGGGGGHGHHGHGGGGGGGGGGGGGGGGGGGGGFFFFFFFFFHHFFFFFFFHHFFFFFHFFFFFFFFFFFFFFFFFFFFFFFFFFFFFFFFFFFFFFFFFFFFFFFFFFFFFFFFFFF
@M05620:37:000000000-D9766:1:1101:15160:7567 1:N:0:68
ACCACACCTTCTACAATGAGCTGCGTGTGGCTCCCGAGGAGCACCCCGTGCTGCTGACCGAGGCCCCCCTGAACCCCAAGGCCAACCGCGAGAAGATGACCCAGGTGAGTGGCCCGCTACCTCTTCTGGTGGCCGCCTCCCTCCTTCCTGGCCTCCCGGAGCTGCGCCCTTTCTCACTGGTTCTCTCTTCTGCCGTTTTCCGTAGGACTCTCTTCTCTGACCTGAGTCTCCTTTGGAACTCTGCAGGGTCT
+
ABBBBBBBFFFFGGGFFGGGGGHHFEGEHDHHHGGEFGG?GHHHHGGGEEFFHFGHHHHGGGGGFGEGGGFGHHHGGGGHGHHGHGGGGGBCGGHHHHHFHH/?FC?G0?<<FHH-AC@@GHEFBDDD0=/.<G@@::DHGHHGHFFFFFGGFGGGGA??-;A/B-@FA@FFBFFFFF/.99BBFBBFFFFBBB@.9FAFFA;...BFFFFFFFFFFF//BFFB/BBBFFFFF////;B9BFFFF/A-;B9
@M05620:37:000000000-D9766:1:1101:5544:7571 1:N:0:68
ACCACCCCTTCTCCAATGAGCTGCGTGTTGCTCCCGCGGCTCCCCCCGTGCTTCTGACCGAGTCCCCCCTGACCCCCAAGGCCACCCGCTAGGCACTTACCCAGGTGAGTGGCCCGCTACCTCTTCTGGTGGCCGCCTCCCTCCTTCCTGGCCCCCCGGAGCGGCGCCCCTTCCCACTGGTTCTCTCTTCTGCCGTTTTCCGTAGGACTCTCTTCTCTCACCTGAGTCTCCTTGTTCCCTCGTCAGGTTCT
+
>>3>>>AAAFFFFGGBABFBB5BAABBEB2DG5BF22AE00EAFFGGG??B13@3B3BFE>>1BF3?EEEA0?BBEG?/????GFHG>B/><0?1?01?<0?1?F111?F?..<<->CG-C0<D0=G0<0/..;:-;.E;.C:;9;FB009.9.9-;B--;@-@B-;9@-.../;/;./9/;/BFBF/F//9//-.99;/B.9.:A/B//BFF/9;BF/9/./:/./;/BF/9/////9/.-.;.9;;///
@M05620:37:000000000-D9766:1:1101:11968:7592 1:N:0:68
AGTGCCAGCTCTCAATCGCACAGGGGACCCAGGGCCTGGCCCCTCCATCCAGAAAACCTATGACCTCACCCGCTACCTGGAGCACCAACTCCGCAGCTTGGCTGGGACCTATGTTGAGTATCCAGCGTAGGACTCTGGGCGTTGGGGAGGCGTGAGGCGTTGGGGAACGACAGTCCTAACCGTGGCGGGTTCTGGTAAATGATGGGGTGAGGCGGGGCTCTTTGGCTCCCACCAGTCCCCCTGTCTGGTCT
+
>A>>>DDFAFFFGGGGGGGGGGHGGEEFGGHHAEEEGGHHHHGHGGHGHHHHHHHHHGHHHHHHHFHHHHHGGEEGHHHH2FGHHH?1?GHHGGGGGHFHGHHGGGHHGHHHHHGH3GH3GHH3GHGG/CFH2?GHHH0/ACCGHG-.<D.<ED.;G.;;ACGGG.DAE.;-;FGGGGFGGGFFF-;BF;AFFFFBFFFFFFFFFFFFF9FF.@DFFFFFFFFFFFFFFFFFFFFFFFFFFFFFFFFFFFF
@M05620:37:000000000-D9766:1:1101:7511:7600 1:N:0:68
AGTGCCAGCTCTCAATCGCACAGGGGACCCAGGGCCTGGCCCCTCCATCCAGAAAACCTATGACCTCACCCGCTACCTGGAGCACCAACTCCGCAGCGTGGCTGGGACCTATGTTGCGTCTCCAGCGTCGGACTCTGGGGGTTGGGGAGGCGTGCGGCGTTGGGGAACGCCCGTCCTAACCGTGGCGGGTTCTGGTAAATGATGGGGTGAGGCGGGGCTCTTTGGCTCCCACCAGTCCCCCTGTCTGGTCT
+
BCABCFFFCFFFGGGGGGGCECHGGGGG22FCBFDGGFHH2BEGEGHGHFFH3FGCFEGHEGFDG5BFGHHGG/EEHH3B2BB?FGFFGHHCA?>///??E?GF/BC?FHHHHHHB3@C/EHF2@CD/<>->->GHHH0-=<<CGG-.;-.;;-.;--:;@DFFAED..:--;:DA?:0;ADDE>-;@C@AFFF:0;FFFFFFFFFFF@;AF.@CFFFC:BFFFBBBFFFFFA..BBFFFF>AFFFFF;FB
@M05620:37:000000000-D9766:1:1101:10618:7612 1:N:0:68
AGTGCCAGCTCTCAATCGCACAGGGGACCCAGGGCCTGGCCCCTCCATCCAGAAAACCTATGACCTCACCCGCTACCTGGAGCACCAACTCCGCAGCTTGGCTGGGACCTATGTGAGTATCCAGCGTAGGAATCTGGGAGTTGGGGAGGAGTGAGGGGTTGGGGAAAGACAGTCCTAACCGTGGAGGGTTCTGGTAAATGATGGGGTGAGGAGGGGCTCTTTGGCTCCCACCAGTCCCCCTGTCTGGTCTA
+
>AAABFFFCFFFGGGGGFGGGGGHFEGGGGHHGGGGGGHHHHGHGGGHHHHHHGHHHGHHHGHHHHHHHHHGGGGGHHHBGGB?GHHHGGHHGGEGEFGHGHGFEFHHGHFHHHHHHDDGHHHHGCCEFGHHHHHHHFFGGGHHGGEGGGGHHHHH.<CEGGGCFGFHGHHGGGGGGGGGGDCDAFGGCFGGGGCFFFFFFFFFFDFFFFFFFFFFFBFFFFFFFFFFFFFFFFFFFFFFFFFFFFF0;0:
@M05620:37:000000000-D9766:1:1101:8752:7618 1:N:0:68
AGTGCCAGCTCTCAATCGCACAGGGGACCCAGGGCCTGGCCCCTCCATCCAGAAAACCTATGACCTCACCCGCTACCTGGAGCACCAACTCCGCAGCTTGGCTGGGACCTATTGAGTATCCCGCGTAGGAATCTGGGCGTTGGGGCGGAGTGCGGCGTTGGGGAAAGACAGTCCTAACCGTGGAGGGTTCTGGTAAATGATGGGGTGAGGAGGGGCTCTTTGGCTCCCACCAGTCCCCCTGTCTGGTCTAT
+
AA1>AFFFAFFFGDGCDFGAE?HCGGAEEAHHAEFEFGHHGHGHGGHHHFHHGHHFHGHHHHHHHGHHHHHGG@EGHHHHEFHHHHG/EGHGEGCGGHGGGHHGCEFHGHFHHH2BFHHHH1?CCB/>C11FHHHHHC-CCCFGG.@C-ABG0AA9@A@@F@@-;EF/B/;FFFFFFFF@FF@-AB@AFFFFFFFBFFF/FFFFFB@EFFBBB@@@?FFFFFFFFFFFFFFFFFBFFFF@FFEFFFFFFFF
@M05620:37:000000000-D9766:1:1101:10620:7630 1:N:0:68
AGTGCCAGCTCTCAATCGCACAGGGGACCCAGGGCCTGGCCCCTCCATCCAGAAAACCTATGACCTCACCCGCTACCTGGAGCACCCACTCCGCAGCTTGGCTGGGACCTATGTGAGTATCCAGCGTAGGAATCTGGGAGTTGGGGAGGAGTGAGGAGTTGGGGAAAGACAGTCCTAACCGTGGAGGGTTCTGGTAAATGATGGGGTGAGGAGGGGCTCTTTGGCTCCCACCAGTCCCCCTGTCTGGTCTA
+
AAAAAFFFAFFFG4GGGGGCFFHFGEFFFGGHBEEEFFHHHHGHGGFHGHFHFFHHGGHHHHHHHGHGHHHGG>>EHHGH2BGHHH1?EGHFEGFGEEGHGHHGFEHHGHFHHHHFHHHHHHFHHGGDGGHDGHHHHH<FEHHHGGEGGDCGHFHHHGHHHHGGEEEFCHCGGHHHHHHGGGGGDEGG;FFGGGFFBFGGGGGGGFFFFFFFFFFFFFFFFEFFFFFFFFFFFFFFFFFFFFFFFFFFFFB
@M05620:37:000000000-D9766:1:1101:8215:7636 1:N:0:68
AGTGCCAGCTCTCCATCGCACAGGGTACCCAGCGCTTGGCCCCTCCATCCAGAAAACCTATGACCTCACCCGCCACCTGGAGCACCCTCTCCGCAGCTTGGCTGGGACCTATGTGAGTATCCAGCGTAGGAATCTGGGCGTTGGGGCGGCGTGCGGAGTTGGGGACAGCCAGTCCTAACCGTGGAGGGTTCTGGTAAATGATGGGGTGAGGAGGGGCTCTTTGGCTCCCACCAGTCCCCCTGTCTGGTCTA
+
>>>>>BDFBFFFGGFBBAE2E2FAFABBF4BG2AE2BBEHEHGHGGFFHBFGHBG2BEGH5AFGHBBFHHH>>>>?GG?B2?BGGHE1?FGB1?/E>BB?EGGGGGHHGHFGHGH2?FGHHHDGGCE/>E@1@GHHHH/@DGGFGGDCG-AAB.AB-;EGGGGB.-.9.A.;BFFFFFFFBFFB.A?BAFFFFFFFFFFFBFFFFFFBEFF/ADBBBBFFFFFFFFFFF.ADEFFFFFFFBFFFFFFFFFB
@M05620:37:000000000-D9766:1:1101:26147:7637 1:N:0:68
GAGGCTGCTTTGGAAGAAACTCATAGATTACTGCAACAGTTCCCCCTGGACCTGGAAAAGTTTCTTGCCTGGCTTACAGAAGCTGAAACAACTGCCAATCCTACAGGATTCTACCCGTAAGGAAAGGCTCCTAGAAGACTTCAAGGGAGGAAAAGAGCTGATGAAACAATGGCAAGTAAGTCAGGCATTTCCGCTTTAGCACTCTTTTGGATCCAATTGAACAATTCCTAGCATTTTTACTTTTAACTGAC
+
AAABBAFBFFFFCGGGGGGGGFGFGGGHHFGHFHEGHFGAFG5GHGGGGFGFHHHFHHFHDGFHFFAGHHFHHAFEHHGFGHHGGHHFH3EHFHFHC@GBFB4FG@B1B334BBGGE1>??G33G0FCBBFE?43?BGFH4FFB3CDH///@GH2/2<<<<22@FHGCG???FGGF1<=1<>F><CG<>G1FAD=EE00<D<<<=G0<;@GC0CGH0<00;CCH;G000;9/;;CF0;.90C009CF009;
@M05620:37:000000000-D9766:1:1101:22363:7642 1:N:0:68
AGTGCCAGCTCTCAATCGCACAGGGGACCCAGGGCCTGGCCCCTCCATCCAGAAAACCTATGACCTCACCCGCTACCTGGAGCACCAACTCCGCAGCTTGGCTGGGACCTATGTGAGTATCCAGCGTAGGAATCTGGGAGTTGGGGAGGAGTGAGGAGTTGGGGAAAGACAGTCCTAACCGTGGAGGGTTCTGGTAAATGATGGGGTGAGGAGGGGCTCTTTGGCTCCCACCAGTCCCCCTGTCTGGTCTA
+
BBABCFFFDFFFGGGGGGGGGGHGGGGGGGHHFGGGAFHHHHGHGGHHHGHHHHHFHGHHHHHHHHHHHHHGGEGGHHHHGHHHHHHHGHHHEFGEGHHHGHFGFGHHGHHHHHDFHHHHHHHGHGGDGGFHHHHHHHCFGHHHGGGGGGEGHHHHGDHHHHGGGGFHHHGHHHHHFHFHGGFGEGGGCFGGGGGGGGGGHGGFGGFFFFFFFF;BAFFFFFBFFFFEEFFFFFFFFFFFFFFFEFFFFFB
@M05620:37:000000000-D9766:1:1101:18755:7643 1:N:0:68
AGTGCCAGCTCTCAATCGCACAGGGGACCCAGGGCCTGGCCCCTCCATCCAGAAAACCTATGACCTCACCCGCTACCTGGAGCACCAACTCCGCAGCTTGGCTGGGACCTATTGCGTATCCCGCGTCGGCATCTGGGAGTTGGGGCGGCGTGCGGAGTTGGGGCAAGACAGTCCTAACCGTGGCGGGTTCTGGTAAATGATGGGGTGAGGAGGGGCTCTTTGGCTCCCACCAGTCCCCCTGTCTGGTCTAT
+
>33>ADDFBFFFEGGFGFGGEECGEGGGEEHHGGGDFCGFEHGHGGGHDGGGGB3GHGFHHHFHHHBGHHHGGGEEHHHFGHHHCGHHGCHHGGGGGHHHGHHGEEHHGHHHGD1?DDG0G1CC/>/AD->CGB11G0.<<<GCGCCB99--.-;-;;FBFBB.BFF.B/.;BFFFFFF?AE>99@B-;.BFF9:FFFFFFFFFF.@EFF;DFBB?BFFFFFBB9BEFFFFEF;9BFFF-E9BBBFBFBBB
@M05620:37:000000000-D9766:1:1101:15819:7698 1:N:0:68
ACCACACCTTCTACAATGAGCTGCGTGTGGCTCCCGAGGAGCACCCCGTGCTGCTGACCGAGGCCCCCCTGAACCCCAAGGCCAACCGCGAGAAGATGACCCAGGTGAGTGGCCCGCTACCTCTTCTGGTGGCCGCCTCCCTCCTTCCTGGCCTCCCGGAGCTGCGCCCTTTCTCACTGGTTCTCTCTTCTGCCGTTTTCCGTAGGACTCTCTTCTCTGACCTGAGTCTCCTTTGGAACTCTGCAGGTTCT
+
DCCDDDDDFFFFGGGGGGFGGGHHGGGBAFHGHGGGDGGGGHHHHGGGGGGGGHGHHHHFGFGGGGGGGGGHHHHGGGGHGHHHHGGGGGBDGGHHHHHHHHEHGHG1GGHGGHHGGGGGHHHHHHHHHHHGHHGGGGGHGHHGHGGGGGGGGGGGGGG-;BGGGGFFFFFFFFFFFFFFFFFFFFFFFFFFFFFFFFFHFFFFBFFFFFFFFFFFFFFBFFFF/BFFFFFFFHHFFFFFFFFFFFFFFFF
@M05620:37:000000000-D9766:1:1101:5248:7728 1:N:0:68
AGTGCCAGCTCTCCAATCGGAGAGGTGACCCAGGGCCTGGCCCCTCCCTCCAGAAAACCTATGACCTCACCCGCCCCCTGGAGCACCACCTACGCAGCTTGGCTGGGCCCTCTGTGCGTCTCCCGCGTCGGACTCTGGTCGTTGGGTCGGCGTGCGGCGTTGGGGCACGCCCGTCCTACCCGTGGCGGGTTCTGGTAACTGATGGGGTGCGGCGGGGCTCTTTGGCTCCCACCAGTCCCCCTGTCTGGTCT
+
>>>1>BFFAFFFGGGGGAA1A0AABABBFBBA0BAA0BFABGHG/BE/FBB0B1F1BFEBF1BFHH1BFHHH@E/>EE/?GGGHHGH>//B1B>>/>>0BBEFGGGG/F>?FGHHHF/FCEHH<?<AC>>A<C@CHHH=D-ACGHG::CGGGGGGGG-;A@@F@@--A-;E@9@FFFFBF;9:B@;@@@@EFFFFFFFFFF;BFFFFF<F?-@@@@@;@FFFFFFFFFFF-AF-;;;FFFF@FFFFFFFFF
@M05620:37:000000000-D9766:1:1101:23395:7728 1:N:0:68
AGTGCCAGCTCTCAATCGCACAGGGGACCCAGGGCCTGGCCCCTCCATCCAGAAAACCTATGACCTCACCCGCTACCTGGAGCACCAACTCCGCAGCTTGGCTGGGACCTATGTTGAGTATCCCGCGTAGGACTCTGGGCGTTGGGGCGGCGTGCGGCGTTGGGGAACGCCAGTCCTAACCGTGGCGGGTTCTGGTAAATGATGGGGTGAGGCGGGGCTCTTTGGCTCCCACCAGTCCCCCTGTCTGGTCT
+
ABAAAFFFCFFFGGGGGGGFGGHFGGFEGGHHFGGGGGHHHHGHGGHHHHHHHHHGHGHHHHHHHHHHHHHGGEGGHHHHGHHHHHHHGGHHGGGGGHHHGHHGGGHHGHHHHHHH?CH3FHH?EGGG/AGHCGHHHHFFDCDGHGC<CGBGGGGGGAFDDFFFFFFEA.;.:FFFFFFFFFFFF-@DF@EFFFFFFFFFFFFFFFFFF.A..@DCDFDFFFFFFFFFFFFFF.FFFFFFFFFFFFFFFFF
@M05620:37:000000000-D9766:1:1101:23265:7737 1:N:0:68
ACCACACCTTCTACAATGAGCTGCGTGTGGCTCCCGAGGAGCCCCCCGTGCTGCTGACCGAGGCCCCCCTGAACCCCAAGGCCAACCGCGAGAAGATGACCCAGGTGAGTGGCCCGCTACCTCTTCTGGTGGCCGCCTCCCTCCTTCCTGGCCTCCCGGAGCTGCGCCCTTTCTCACTGGTTCTCTCTTCTGCCGTTTTCCGTAGGACTCTCTTCTCTGACCTGAGTCTCCTTTGGAACTCTGCAGGTTCT
+
AAAAAAAAFFFFGGGG31BAGE1GGGGE00G01FF00E/AEC/FEGGEAEEF1B1@FGGGE//EFGGGG@E0BCGGAEE/F/?/<FC?@//</?FBFFB<FB/GFFGHFGB.FHHGGGCCHHF0GHHF:G/:::-@CBAAEFFGB99FG09.CBFGG.?-;@-9F?@F?@FFFFF//;BF/;BFFFF/FBB/BB9AFBEF/AF9-A/9BFFFEFFFFBF/;F/;/9FFFFFFFFBF//BBBBFF/FA-9;/
@M05620:37:000000000-D9766:1:1101:17099:7771 1:N:0:68
AGTGCCAGCTCTCAATCGCACAGGGGACCCAGGGCCTGGCCCCTCCATCCAGAAAACCTATGACCTCACCCGCTACCTGGAGCACCAACTCCGCAGCCTGGCTGGGACCTATTGAGTATCCAGCGTAGGAATCTGGGAGTTGGGGAGGAGTGAGGAGTTGGGGAAAGACAGTCCTAACCGTGGAGGGTTCTGGTAAATGATGGGGTGAGGAGGGGCTCTTTGGCTCCCACCAGTCCCCCTGTCTGGTCTAT
+
AAAABFFFCFFFGFGGGGGGGGHHGGFGDGGGGGGGFGHHAHGHGGHHHHFHEHGHHGHHHEGHHHHHHHHGGGGGHHHHHHHGHHHHGHHHG/>EE/FGGEHG/EHHGFFHHHHHHHHFHHHHC??CEDGHGHHHH0FDHHGG@FDG?EHHFHHFGHHHHGGGGHHHHHHHFHHHHHHGGGGGGGG;CFFGGFGGFGFFGFGGFAAAFFFFDFFF-ABFF/;FFFFFFFFEF;9FBEFFF/BFFF9B/B;
@M05620:37:000000000-D9766:1:1101:8413:7776 1:N:0:68
AGTTCCAGCTCTCCATCGCACAGGGTACCCAGTGCCTGGCCCCTCCATCCAGAAAACCTATGACCTCACCCTCCACCTGGCGCACCCCCTCCGCAGCTTGGCTGGGACCTATTGCGTATCCCGCGTTGGCATCTGGGCCTTGGGGCGGCGTGCGGCGTTGGGGCACGCCCGTCCTAACCGTGGCGGGTTCTGGTAAATGATGGGGGGAGGCGGGGCCCTTTGGCTCCCACCAGTCCCCCTGTCTGGGCTAT
+
>>>1>BF11CFFGGGFBA11E0GCGA01ABBA11BB1BFGCGG/EGHDFB1FBEG0BBA1BB2FHBBBFA0/B/BBF>>B0>BEGGG>>EE//E/>>B10/01?E?0B/G1<1FGG///FGB//<///<11?F1?1FF..<1>GC.---:-;C@?:;9@@F-@A----;9@@B?AF;BF?A999-@@-AA//B9/9BF///:/-B-;---99=----9-//B//:9EE-FA--//;BEB@E:F99;----9
@M05620:37:000000000-D9766:1:1101:14658:7805 1:N:0:68
ACCACACCTTCTACAATGAGCTGCGTGTGGCTCCCGAGGAGCACCCCGTGCTGCTGACCGAGGCCCCCCTGAACCCCAAGGCCAACCGCGAGAAGATGACCCAGGTGAGTGGCCCGCTACCTCTTCTGGTGGCCGCCTCCCTCCTTCCTGGCCTCCCGGAGCTGCGCCCTTTCTCACTGGTTCTCTCTTCTGCCGTTTTCCGTAGGACTCTCTTCTCTGACCTGAGTCTCCTTTGGAACTCTGCAGGTTCT
+
BBBBBBBBFFFFFGGGGGFGGGHHGGGB4EHHGFFGEGGCDHHHHGGGFGGGGHFHHHGEFGCGGGGGGGGHHHHGGGGHGHHHEFGGGGBFGGHHHGHHHHEHGHH1GHHGGHHGGGGGHHHHHHHFHHHGHHGGGGGHGHHGHGGGGGGGGGGGGGF-;DGGGGFFFFFFFFFFFFFFFFFFFFFFFFFFFFCFFFFFFFFFFFFFFFFFFFFFFFF/FFFF/9BFFFFFFFFFFFFFFFFFFF?FFFF
@M05620:37:000000000-D9766:1:1101:12336:7813 1:N:0:68
CCTGTGCTTTGTAAGACACTCATAGATTACTGCACCAGTCCCCCCTGGCCCTGTAAACGTTTCTTGCCTGGCTTACAGACGCTGACACACCTGCCACTGCCAACTGCCCACATCCTGTAGCCTCCTACAGGATGCTCCCCGTCCGGACCGGCTCCTAGCAGCCTCCACGGGCGTAAAAGCGCTGATGACCCCCTGGCAAGTAAGTCAGGCATTTCCGCTTTCGCACTCTTGTGGCTCCAATTGAACACTTC
+
1>>AA1BDDF@BFEFGFABFGGHHH1DD1FGGH1BF0FD1BBGGGG/EFHHHF1DDGHEBFGG2DDBGBBFGFFGG1FG0>E?/BG1F0>BFFHHFBGHGHHHAFFGH/1?/BGFHHHHHHBGHHH1B1BGFHHHHBFGGGG/<BCGC/ACGGGGFFG1>G/CCHHHBCCG-:@CG.;F.CGEABGG00;C.-9AAGGGGGFFFFFFFFFEFFFFFBFFFF/B--@@FF99BFB-AFFF/BFFFFB/;;;/
@M05620:37:000000000-D9766:1:1101:16380:7823 1:N:0:68
ACCACACCTTCTACAATGAGCTGCGTGTGGCTCCCGAGGAGCACCCCGTGCTGCTGACCGAGGCCCCCCTGAACCCCAAGGCCAACCGCGAGAAGATGACCCAGGTGCGTGGCCCGCTACCTCTTCTGGTGGCCGCCTCCCTCCTTCCTGGCCTCCCGGAGCTGCGCCCTTTCTCAGTGGTTCTCTCTTCTGCCGTTTTCCGTAGGACTCTCTTCTCTGACCTGAGTCTCCTTTGGAACTCTGCAGGTTCT
+
AAAAA1AAFFFF3GGEFGGGFBGFEEFAAEGHHFFF0EG/EGAGHGGGAEFFBGEGHHFEEG?EGFFGGEFF1FHGA?>GFHEE//?/B//>>/01111?<0FGGGB1>??@CHHCCGGCHBGHBGDDD0<<A.:;CAFEFFGCFGGEGFFFAFGGGG?--?FFF@@F?@FFFBFBF/BF/;9FFFFFFFFB//-9;FABFBFFAFFFFF/BFFFFFFF//9BF/-9BFFFEF/B///;9/99BBFF99BF
@M05620:37:000000000-D9766:1:1101:7339:7834 1:N:0:68
ACCACACCTTCTACAATGAGCTGCGTGTGGCTCCCGAGGAGCACCCCGTGCTGCTGACCGAGGCCCCCCTGAACCCCAAGGCCAACCGCGAGAAGATGACCCCGGTTAGTTCCCCGCTACCTCTTCTGGTTCCCGCCTCCCCCCTCCCTGCCCCCCCGTAGCTCCCCCCTTTCTCACTGTTTCTCTCTTCGGCCGTTTTCCGTATGACTCTCTTCTCTCCCCTGAGTCTCTTCTGGAACTCTGCCGGTTCT
+
BBBBBBBAFFFFGGGGGGAFGDHHGEGAEEHGHFFGDGGGGHHHHGGGGGGGHHHHHHHAEGGGGGGGGGGHHHHGGGGHGHHHHGGGGGBDCDHHHHF22?/<AA//<><11<>--A-</0<<0=G0<=00==.;CGA;C..;;.99/C.:9.;;B9.-.;F/B..9-@F//////;/99/;B/B/B;B..;.B-.;./;.;..;///;//9//BFF//9.;E.;9:FF///;BF9/;BF////;@;.9/
@M05620:37:000000000-D9766:1:1101:18289:7843 1:N:0:68
ACCACACCTTCTACAATGAGCTGCGTGTGGCTCCCGAGGAGCACCCCGTGCTGCTGACCGAGGCCCCCCTGAACCCCAAGGCCAACCGCGAGAAGATGACCCAGGTGAGTGGCCCGCTACCTCTTCTGGTGGCCGCCTCCCTCCTTCCTGGCCTCCCGGAGCTGCGCCCTTTCTCACTGGTTCTCTCTTCTGCCGTTTTCCGTAGGACTCTCTTCTCTGACCTGAGTCTCCTTTGGAACTCTGCAGGTTCT
+
DDDDDDDDFFFFGGGGGGGGGGHHGGGFHGHHHGGGGGGGGHHHHGGGGGGGHHHHHHHGGGGGGGGGGGGHHHHGGGGHGHHHHGGGGGGGGGHHHHGHHHHHGHHHHHHGGHHGGGGGHHHHHHHHHHHGHHGGGGGHGHHGHGGGGGGGGGGGGGGGGGGGGGFFFFFFFFFFFFFFFFFFHHFFFHHHFFFFFFFHFFFFFFFFFFFFFHHHFFFFFFFFFFFFFFFFFFFFFFFFFFFFFFFFFFF
@M05620:37:000000000-D9766:1:1101:3965:7856 1:N:0:68
ACCACACCTTCTACAATGAGCTGCGTGTGGCTCCCGAGGAGCACCCCGTGCTGCTGACCGAGGCCCCCCTGAACCCCAAGGCCAACCGCGAGAAGATGACCCAAGTGCATGGCCCGCCAACTCTTCCGGTGGCCGCCTCCCTCCCTCCCGGCCTCCCCGCACCGCGCCCTTTCTCACTGGTTCTCTCCTCTGCCCTTTTCCCTAAGACTCTCTTTCCCGAACCGCGTCTCCTTTGGAACTCCGCAGGTTCT
+
CCCCCCCCFFFFGGGGGGGGGGHHGGGGHGHHHGGGGGGGGHHHHGGGGGGGGHHHHHHGGGGGGGGGGGGHHHHGGGGHGHHHHGGGGGGGGGHHHHHHHH//??G?1??FAGGF---<FHH0G00<<ADGHHGCGG?HGGGG9:BE.;@BGGFGG.=---9-;@>FF;FFFFFB09FFBFFFFFF/;BBFFF.;BFF9F0;9/9;9BFFF0F0099;.-;9:--:-;/;:FFFB0:FF;099--;9:BF
@M05620:37:000000000-D9766:1:1101:25583:7869 1:N:0:68
AGTGCCAGCTCTCAATCGCACAGGGGACCCAGGGCCTGGCCCCTCCATCCAGAAAACCTATGACCTCACCCGCTACCTGGAGCACCAACTCCGCAGCTTGGCTGGGACCTATGTGGAGTACCCCGCGTAGGAATCTGGGAGTTGGGGAGGGGGGAGCGTTTGGGGAAAGACAGCCTCAACCGGGGAGGGTTTGGTAAAATGATGGGGGGAGGAGGGGCTCTTGGGCTCCCACCATTCCCCCGGCCTGGCCT
+
A3>AADFFBFFDBFGGD2FEEEHHCGGGGEHHGGAAAAFFCGGHGGHHDCGDGFCGHG3GGGHHGGGHHHHGGEEGHHHHBGHEEGGFFBGFFGGGEBGHGHHG/EHHGGHHHH211/101BG?/<///>??11111>00>E0FFC-.<------9.-.;-;AF-;D..;B/..;..;BFF--;--;--;...:./;B/////;FF?-9-;-.ADB;--:;F/F...;EFFFF.//;FFF?---9.;.../
@M05620:37:000000000-D9766:1:1101:25601:7870 1:N:0:68
AGTGCCAGCTCTCAATCGCACAGGGGACCCAGGGCCTGGCCCCTCCATCCAGAAAACCTATGACCTCACCCGCTACCTGGAGCACCAACTCCGCAGCTTGGCTGGGACCTATGTTGAGTACCCAGCTTAGGAACCTGGGAGTTGGGGAGGGGGGAGCAGTGGGGGAAAGACAGTCCTAACCGTGGAGGGTTTTGGAAAAGCAGGGGGGGAGGAGGGCCTCTTGGACTCCCACCATCCCCCCGTCCGGGCCT
+
AAAAAFFFBFFFGGGGFGGAGCHGGGDGAEHHDEFAEFHHCGGHGGHHHGGGBGFFHGHHHHGHHHHHHHHGG@EFHHHHFGHHHHHEGHHHGGGGGFGGGHFGGEHHGHHHHH3BBF333BGB/@F22@2220/2@<<FFG0FG?-.@-----9;../9//9B-;D../B/B/;//;BF.-.;-.;D-;...;-/;;././/;@F--9@@-.;AA....;B/B///;BA9A?.//;AEF--9..9@---.
@M05620:37:000000000-D9766:1:1101:20324:7871 1:N:0:68
ACCACACCTTCTACAATGAGCTGCGTGTGGCTCCCGAGGAGCACCCCGTGCTGCTGACCGAGGCCCCCCTGAACCCCAAGGCCAACCGCGAGAAGATGACCCAGGTGAGTGGCCCGCTACCTCTTCTGGTGGCCGCCTCCCTCCTTCCTGGCCTCCCGGAGCTGCGCCCTTTCTCACTGGTTCTCTCTTCTGCCGTTTTCCGTAGGACTCTCTTCTCTGACCTGAGTCTCCTTTGGAACTCTGCAGGTTCT
+
CCCCCCCCFFFFGGGGGGGGGGHHGFGGHGHHHGGGGGGGGHHHHGGGFGGGHHHHHHHGGGGGGGGGGGGHHHHGGGGHGHHHHGGGGGGGGGHHHHHHHHHHGHHHHHHGGHHGGGGGHHHHHHHHHHHGHHGGGGGHGHHGHGGGGGGGGGGGGGCGGGGGGGFFFFFFFFFFFFFFFFFFFFFFFFFFFFFFFFFFFFFFDDFFFFFFFFFFFFFFFFFFFFFFFFFFFFFFFFFFFFFFFFFFFFF
@M05620:37:000000000-D9766:1:1101:13628:7887 1:N:0:68
ACCACACCTTCTACAATGAGCTGCGTGTGGCTCCCGAGGAGCACCCCGTGCTGCTGACCGAGGCCCCCCTGAACCCCAAGGCCAACCGCGAGAAGATGACCCAGGTGAGTGGCCCGCTACCTCTTCTGGTGGCCGCCTCCCTCCTTCCTGGCCTCCCGGAGCTGCGCCCTTTCTCACTGGTTCTCTCTTCTGCCGTTTTCCGTAGGACTCTCTTCTCTGACCTGCGTCTCCTTTGGAACTCTGCAGGTTCT
+
BBBBBBBAFFFFGGGGGGAFGGHHGEG24EFFGEFF?EECAHHHHGGF?FGGEHFFHHHAF@?EGGGGGGGHHHHGGGGHGHHHEGGGGC/BCAB2DDGHHHHHGHH1CHHGGHGGGGGGHHHHHHHHFGHGGHGGGGGHGHHGHGGGGFGGGGGGGGG9@BGGGGFFFFFFFFFEFFEFFFFFFFFFFFFFFFFFFFFFFFFFFFFFFFFFFFFFFFFFFFFF.@DDDFFFFFFFFFFFFFFFFFFFFFF
@M05620:37:000000000-D9766:1:1101:11254:7895 1:N:0:68
AGTGCCAGCTCTCAATCGCACAGGGGACCCAGGGCCTGGCCCCTCCATCCAGAAAACCTATGACCTCACCCGCTACCTGGAGCACCAACTCCGCAGCTTGGCTGGGACCTATTGAGTATCCAGCGTCGGAATCTGGGCGTTGGGGAGGAGTGAGGAGTTGGGGAAAGACAGTCCTAACCGTGGAGGGGTCTGGTAAATGATGGGGGGAGGAGGGGCTCTTTGGCTCCCACCAGTCCCCCTGTCTGGGCTAT
+
AABBBFFFCFFFGDGGGGGGGGHHGEFGGGHHGGGEGFHHHHGHGGHHHHHHHHHHHGHHHHHHHGCHHHHGGGGGHHHHHHHFGHFHGHHHGGGGGHHHGGHFEGHHGHGHHHFG33F3DFFG?//<>/FF1F1FG/>CFDHGG.AFA.<.0:G0:;G0CDD.CHF/CFB0;;BBBFG?:;C:EDG;A999B9;FF/B/B/FEF--9@CADFFFF;ABFF//BFFEFFFFF?/;FFFF;A99B/:/;/.;
@M05620:37:000000000-D9766:1:1101:11247:7914 1:N:0:68
AGTGCCAGCTCTCAATCGCACAGGGGACCCAGGGCCTGGCCCCTCCATCCAGAAAACCTATGACCTCACCCGCTACCTGGAGCACCAACTCCGCAGCTTGGCTGGGACCTATTGGGTATCCAGCGGAGGAATCTGGGGGTTGGGGAGGAGGGAGGGGGTGGGGGAAGACAGTCCTAACCGTGGGGGGGTCTGGGAAATGATGGGGGGAGGAGGGGCTCTTTGGGTCCCACCAGGCCCCCCGTCTGGGCTAT
+
ABAABFFFCFFFGGGGGFGCGGHHGGFGGGHHGGGGGFHHHHGHGGHHHHHHFFHHHGHHHGHHHFGHHHHGG>EEHHHH?GHHHH1FEHHGEGFGEHHHGGHGGGHHGHHH3F2?/3?3F3@2<//<A/?FG1=FG-<-<<DGG.;C.;.-.;D-9-;-;CF-@DD.B/:00;00;BF-..;-:@F-C./:F/ABE009:0;EF-@-;D.ADFF=-./BF0B.99AFFFF.9..AFFF--.;..;/./.0
@M05620:37:000000000-D9766:1:1101:8239:7921 1:N:0:68
ACCACACCTTCTACAATGAGCTGCGTGTGGCTCCCGCGGAGCCCCCCGTGCTGCTGACCGAGGCCCCCCTGACCCCCAAGGCCAACCGCGAGAAGATGACCCAGGTGAGTGGCCCGCTACCTCTTCTGGTGGCCGCCTCCCTCCTTCCTGGCCTCCCGGAGCTGCGCCCTTTCTCACTTTTTCTCTCTTCTGCCGTGTTCCGTAGGACTCTCTTCTCTGACCTGATTCTCCTTTGAAACTCTGCAGGGTCT
+
>>>AA>AAFFFFGGGFGGGFGGHHGGGGFGFGFFGG2EEA0E1FEGFEEEEF3GHGGHEG>>/>FEFEEGGB3BGCFGCGFHGFGFFGGDGDADH1=FGFGH<>>><D<=<EGHHGG--CHHHC:C00<G/9CFD;9;A.;9FG/;;:FG/.9:AEF;--@B;0;B-DF-BBFFBFFF00;0/09BB;9B000;-;-;.0:9:.;.099BBF99:BFF0B0B;//00:9;:F0BB00;:;BB:00;;-/:9
@M05620:37:000000000-D9766:1:1101:20609:7925 1:N:0:68
ACCACACCTTCTACAATGAGCTGCGTGTGGCTCCCGAGGAGCACCCCGTGCTGCTGACCGAGGCCCCCCTGAACCCCAAGGCCAACCGCGAGAAGATGACCCAGGTGAGTGGCCCGCTACCTCTTCTGGTGGCCGCCTCCCTCCTTCCTGGCCTCCCGGAGCTGCGCCCTTTCTCACTGGTTCTCTCTTCTGCCGTTTTCCGTAGGACTCTCTTCTCTGACCTGAGTCTCCTTTGGAACTCTGCAGGTTCT
+
AABBCCCBFFFFGGGGGGGGGGHHGGGGHGGHHGGGGGGGGHHHHGGGEGGGHHHHHHHGGGGGGGGGGGGGHHHGGGGHGHHHHGGGGGGGGGHGHH2FHHGH/?FD0???FHH-@A-C00<GGDGD0DG.CC<D@AGHGBGAHFGFFGBFFBFGED9C??FBF?FFFFFFFFFFFFFFFFFFFFFFFFFFFF;FFFEFFDFFFFFFFFFFFFFFFB/FFBBFFBBFFFBFFFFEFBFFFFFFFFFFFFF
@M05620:37:000000000-D9766:1:1101:25417:7943 1:N:0:68
ACCACACCTTCTACAATGAGCTGCGTGTGGCTCCCGAGGAGCACCCCGTGCTGCTGACCGAGGCCCCCCTGAACCCCAAGGCCAACCGCGAGAAGATGACCCAGGTGAGAGGCCCGCTACCTCTTCTGGTGGCCGCCTCCCTCCTTCCTGGCCTCCCGGAGCTGCGCACTTTCTCACTGGTTCTCTCTTCTGCCGTTTTACGTCGGACTCTCTTCTCTGACCTGAGTCTCCTTTAGAACTATGCAGGTTCT
+
>>>1>AAAFFFFFAGFFGF1B1FEE0ABGEHH1FBAEGGGGHGHHGGGFEFGHHHGHAGEEGGGGAEEGGGFFCFEGGEE/?FGF<//><@@/BCGDFFGFH/F<1?<G1?EEE.CC<<@/00<0<DGG0CCF<---:..;GHGB90CF0FF909.A.@--A?FF-@-@-/;/:FFFFF-/9FF/FF/9BFFFF@AFFFBB-B-;-9@>FFF/BFF//B/B//-9-:BB/F/9//9///B//:/:B--;FB
@M05620:37:000000000-D9766:1:1101:8244:7944 1:N:0:68
ACCACACCTTCACCAAGGGGCTGCTTTTGGCCCCGGGGGACACCCCCGTGTGTCTGCCTGCGCCCCCCCTGAACCCCACGGCAACCGGGGGGAAATGGACCCAGGTGAGTGGCCCGCTACCTCTTCTGGTGGCCGCCTCCCTCCTTCCTGGCCTCCCGGAGCTGCGCCCTTTCTCACTGGTTCTCTCTTCTGCCGTTTTCCGTAGGACTCTCTTCTCTGACCTGAGTCTCCTTTGGAACTCTGCAGGTTCT
+
AAAAAAAAFCCDGFF1B1100A00B13BA0BABA///AAA//0BEEEEE/>/0@B11B1@B//?>EEG>/?B1BFBCG/><><>FC//-<--;--///9;FF-9;FFBFFFFFFF@@@-@FFFFFFFFFFFFFF@?@FFFFFFFFFFFFFFEAFFEFB?@;;FFB@@F@@FFFFF/BFFFFFFFFFFFFFFFFF@FFFFFFFF-BBBFFFFFFFFFFFF/BFFB/;FFEFFFFFFFFFFFFFEB/BFFFFF
@M05620:37:000000000-D9766:1:1101:27114:7965 1:N:0:68
TCTGCTTCTTTTTAATCCACACCTTGATTCCTGCCCCTGTTCCCCCTGTCCCTATAACCGTTTCATACCTGGCTACCAGAAGCGCCAACCACTGCCCCTCCGACCGGATGATCCCCATACCTACCCCCTACTCGCCGCGTCCCCGGTCGTCCCGGCGCTCCTCCCCCCATGCCCAGTACGTCCGTACTTTACGCTTTCGCTATCTTGAGGCTCCCCTTGAACCCTTATCCACATATGGAGTTGAAACTACC
+
>1>>A31BBD31BABBFAAB1AAB1BBFDGGHHGFGF0B11DFGHG/BBABAB1BADEHEAFBF2D2DBFGHHH1BFFG0BFG///B>FECFB@BBF/?//?/E//<<//B2BG0/000001B000/><FHHH//A@<-<->EG---<;-..:--;--;..;//..;---//9//-;;/;B-;9--;-////:BF--/9----/////;BAEFF--9--9;B-9;/B/9///;/////;-9;B/;/////-
@M05620:37:000000000-D9766:1:1101:9514:7969 1:N:0:68
ACCACACCTTCTACAATGAGCTGCGTGTGGCTCCCGAGGAGCACCCCGTGCTGCTGACCGAGGCCCCCCTGAACCCCAAGGCCAACCGCGAGAAGATGACCCAGGTGAGTGGCCCGCTACCTCTTCTGGTGGCCGCCTCCCTCCTTCCTGGCCTCCCGGAGCTGCGCCCTTTCTCACTGGTTCTCTCTTCTGCCGTTTTCCGTAGGACTCTCTTCTCTGACCTGAGTCTCCTTTGGAACTCTGCAGGTTCT
+
AAAAAAAAFFFFGGGGFGG1G1FBEE0BGEGHEFGEGGGGGHHHHGGGGGGGHHHHHHHGGGGGG/EGGGGFHCFGGGEH/<GHHG//>CC</CCHBGDGCHFGFGHDGDFGGHHGGGGGHHHHGHHHHHHGHACGGGCHGHHGHGFGGFGGG0CFGFG-@?AFG@@B@>BFFFFFFFFFFFFFFFFFFFFFFF@BFFFFFBFFBBFFFFFFFFFFFFFFFFFF/;FFFFFFFBFBBFFFFFFFFFF9FFF
@M05620:37:000000000-D9766:1:1101:17388:7974 1:N:0:68
AGTGCCAGCTCTCAATCGCACAGGGGACCCAGGGCCTGGCCCCTCCATCCAGAAAACCTATGACCTCACCCGCTACCTGGAGCACCAACTCCGCAGCTTGGCTGGGACCTATTGCGTATCCAGCGTAGGAATCTGGGCGTTGGGGCGGAGTGCGGCGTTGGGGCAAGACAGTCCTAACCGTGGAGGGTTCTGGTAAATGATGGGGTGAGGAGGGGCTCTTTGGCTCCCACCAGTCCCCCTGTCTGGTCTAT
+
AAAAAFFFAFFFGGGGGGGGGGHGGGGGEGGGGGGGEGHHFHGFGGHHHGFHHHHHHGHHHHFHHHHHHHHGGEEGHHHHHGHHHHHHGHHHGGEGGHHHGGHGGGHGGHHHHH3?EFGHH2GHCC/>EFGHHHHHHE?GGGHGGCDG-ACF0@F-BF?DGFF.@EF.BBFFFFFFFFFFFFF?EDFAFFFFFBFFFFFFFFFFFDAAFFFFFFFFFFFFFFFFFFFFFFFFFFFFFFFAFBFFFFFFFFF
@M05620:37:000000000-D9766:1:1101:15737:7992 1:N:0:68
AGTGCCAGCTCTCAATCGCACAGGGGACCCAGGGCCTGGCCCCTCCATCCAGAAAACCTATGACCTCACCCGCTACCTGGAGCACCAACTCCGCAGCTTGGCTGGGACCTATTGAGTATCCAGCGTAGGAATCTGGGCGTTGGGGAGGAGTGAGGAGTTGGGGAAAGACAGTCCTAACCGTGGAGGGTTCTGGTAAATGATGGGGTGAGGAGGGGCTCTTTGGCTCCCACCAGTCCCCCTGTCTGGTCTAT
+
BCCBCFFFCFFFGGGGGFGGGGHHGEGGGGDHGGGGGGHHHHGHGGHHHHHHGHHHHGHHHHHHHHHHHHHGGEGGHGHHHGHGHHHHGHHHGGGGGHHGGHHGG/AGFHHHHHBGGFHHHHHHGG/BDHGHHHHHF/<ADDHGG.AD.EGH0DG<CGHHGGGAFHHHHHHHHFFGGGGGGGGGGBG;C.FGFFGCGGGGGFBFDDDFFFFDABFFFFFFFF/FFFFFFFFFFFFFFFFFFFFFFFFFFFB
@M05620:37:000000000-D9766:1:1101:13343:8006 1:N:0:68
ACCACACCTTCTACAATGAGCTGCGTGTGGCTCCCGAGGAGCACCCCGTGCTGCTGACCGAGGCCCCCCTGAACCCCAAGGCCAACCGCGAGAAGATGACCCAGGTGAGTGGCCCGCTACCTCTTCTGGTGGCCGCCTCCCTCCTTCCTGGCCTCCCGGAGCTGCGCCCTTTCTCACTGGTTCTCTCTTCTGCCGTTTTCCGTAGGACTCTCTTCTCTGACCTGAGTCTCCTTTGGAACTCTGCAGGTTCT
+
DDDDDDDCFFFFGGGGGGGGGGHHGGGBEFHHHGGGFGGGGHHHHGGGGFGGGHGHHHHGGGGGGGGGGGGHHHHGGGGHGHHHHGGGGGGGGGHHHHHHHHHHGHHHHHHGGHHGGGGGHHHHHHHHHHHGHHGGGGGHGHHGHGGGGGGGGGGGGGGGGGGGGGFFFFFFFFHFHHHFFFFFFHFFFFFFFFFFFFFHFFFFFFFFFFFFFHFFFHHFFFHFBFFFFFFFFHHFFFFFFHHFFFFFFFF
@M05620:37:000000000-D9766:1:1101:11511:8012 1:N:0:68
GCGGCTGCTTTGGAAGAAACTCATCGATTACTGCAACAGTTCCCCCTGGACCTGGAAAAGTTTCTTGCCTGGCTTACAGAAGCTGAAACAACTGCCAATGTTCCTACAGGATGCTACCCGTAAGGAAAGGCTCCTAGAAGACTCCAAGGGAGTAAAAGAGCTGATGAAACAATGGCAAGTAAGTCAGGCATTTCCGCTTTAGCACTCTTGTGGATCCAATTGAACAATTCTCAGCATTTGTACTTGTAACT
+
A1>>A?DAFFFFGGGGAABFGG1D1BFHHGHHHHHFGHFDDGHHHGGFGGHHHHHHGHHHGHHHHHHHHHHHHHHHHHHHHHHHHHHHHHHHHHHHGHHHHHHHHHHHHHHHHHHHHHHGEGGHHFGHHHHHHGHHHBGHHHHGHBGHGGHGGHFFGGGHHHHGHHHFHHHGHHHHHHGHHFHHHHHHHHHHHHHGGGGGHHGFHHHHHHHHGFFHHBHHHHFGGBFGGGGFGGGGGGGGFGGGGFG0BFB
@M05620:37:000000000-D9766:1:1101:21347:8021 1:N:0:68
AGTGCCAGCTCTCAATCGCACAGGGGACCCAGGGCCTGGCCCCTCCATCCAGAAAACCTATGACCTCACCCGCTACCTGGAGCACCAACTCCGCAGCTTGGCTGGGACCTATGTTGAGTATCCCGCGTAGGACTCTGGGCGTTGGGGCGGCGTGCGGCGTTGGGGAACGACAGTCCTAACCGTGGAGGGTTCTGGTAAATGATGGGGTGAGGAGGGGCTCTTTGGCTCCCACCAGTCCCCCTGTCTGGTCT
+
BCCCCFFFCFFFGGGGGGGGGGHGGGGGGGHHGGGGGGHHHHGHGGHHHHGHHHHHHGHHHGHHHHHHHHHGGEFGHHHHGGHHHHFEFHHHFGGGGHHHGHHGGGHHGHGHHHHHDHHEHHH2CFGGCGGH1GHHHHF.CDDGHGC<CFDGGGDDABCFFFFFFFF.:.@-@FFFFFFFFFDFF.;DFAFFFFFBFFFFFFFFFFFFFEFF0AFDFFFFFFFFFFFFFFFFFFFFFFFFFFFFFFFFFFF
@M05620:37:000000000-D9766:1:1101:12958:8034 1:N:0:68
TCTGCTGCTTTGGAATCCACTCATAGATTCCTGCCCCCGTTCCCCCTGTCCCTTTAAAAGTTTCTTGCCTGGCTTCCAGAAGCGGCAACAACTGCCCATGTTCCTACAGGATGCTACCCGTCAGGCCAGGCTCCTCGCAGCCTCCCAGGGCGTACCAGAGCTGCTGACACACTGGCAAGTCCGTCCGGCCTTTCCGCTTTAGCACTCTTGTGGCTCCCATTGCACCCTTCTCAGCATTTGTACTTGTCCCT
+
1>1>>31BBDFF11B11BEFGGGBFGFH3FDGBGGBF0A0BBFHEE/BBBBBB1BGF11DBGFD2DDBBGHGGB0BBGH10BF//>/>B0B?BBBFC@BBGBGGF2BFGHHHHHHHHHHGGCEGHG/?GHHHHGHHGG@F@GHHGFGHGGCCGCCGHH<FGHHFHHHHHHHFH</;CCEH0CEHH.ACG@GGGGFGGGGGGGGGFGGGGGGGGFFFF:FFFF/FFF-AFFFFFFFFFBFFF/;FFFFF/BF
@M05620:37:000000000-D9766:1:1101:12976:8035 1:N:0:68
GAGGCTGCTTTGGAAGAAACTCATAGATTACTGCAACAGTTCCCCCTGGACCTGGAAAAGTTTCTTGCCTGGCTTACAGAAGCTGAAACAACTGCCAATGTTCCTACAGGATGCTACCCGTAAGGAAAGGCTCCTAGAAGACTCCAAGGGAGTAAAAGAGCTGATGAAACAATGGCAAGTAAGTCAGGCATTTCCGCTTTAGCACTCTTGTGGATCCAATTGAACAATTCTCAGCATTTGTACTTGTAACT
+
BABBBBFCFFFFGFGGGGGGGGHHHHHHHHHGHHHHFHHGHHHHHGGGHHHHHHHHGFHHHHHHHHHHHHHHHHHGHHHHHHHHHGHHHHHHHHHHHHHHHHHHHHHHHHHHHGHHHHHF?EEHHHHHGGHHHGHHHGHHHHHGGHHHGGHGEHHGHFFHHHHHHHHHHHHHGGHHHHFHGHHGHFGHHEHHHHHGGGGGHHH0GHHHHHGHGHGHHHHHHHGHHHHHHGGFGFFBCFGGFFFGF;F0CF0
@M05620:37:000000000-D9766:1:1101:17155:8046 1:N:0:68
ACCACACCTTCTACAATGAGCTGCGTGTGGCTCCCGAGGAGCACCCCGTGCTGCTGACCGAGGCCCCCCTGAACCCCAAGGCCAACCGCGAGAAGATGACCCAGGTGAGTGGCCCGCTACCTCTTCTGGTGGCCGCCTCCCTCCTTCCTGGCCTCCCGGAGCTGCGCCCTTTCTCACTGGTTCTCTCTTCTGCCGTTTTCCGTAGGACTCTCTTCTCTGACCTGAGTCTCCTTTGGAACTCTGCAGGTTCT
+
DCDDDEDDFFFFGGGGGGGGGGHHGGGBEGHHHGGGGGGGGHHHHGGGGGGGHHGHHHHGGGGGGGGGGGGHHHHGGGGHGHHHHGGGGGGGGGHHHHHHHHHHGHHGHHHGGHHGGGGGHHHHHHHHHHHGHHGGGGGHGHHGHGGGGGGGGGGGGGGGGGGGGGFFFFFFFFHFFFHFFFFFFFFFFFHHFFFFFFFHFFFFFFFFFFFFFHHHFFFFFFHFFFFFFFFFFFHFFFFFFFHFFFFFFFF
@M05620:37:000000000-D9766:1:1101:12320:8054 1:N:0:68
GAGGCTGCTTTGGAAGAAACTCATAGATTACTGCAACAGTTCCCCCTGGACCTGGAAAAGTTTCTTGCCTGGCTTACAGAAGCTGAAACAACTGCCAATCATCCAGGATGCTACCCGTAAGGAACATCACCTAGAAGCCTACAAGGGAGTAAAAGAGATGAAGAAACAATGACAAGTAAATCAGGCATTTACGATTTAGCACTCTTGTGGATAACAATGAACAATTCTCAGCATTTTTACTTGTAACTGAC
+
A1AAAAFAFFDF1FGGGCGGEG1GDGGHHHHHHHHHFAG1FGHGHGEGEGGFHGFG1B0GFFGHDHABGGBGHHHHHDGEHHHFBGFFHHHHHBFCGFH>1B2B11B>B1B1BBBB/?/?BFGG001B11BFG11B110BB0BB1/??/<<B2@G/0011@1@1@GHFE?F11<<F??G1?@FFCFGHHH11F.<.<=DDGFGF00<0<EF00<0:0<0;;C:/00;;;CC/C:FF00;:F0090;;0FB/
@M05620:37:000000000-D9766:1:1101:21633:8057 1:N:0:68
ACCACACCTTCTACAATGAGCTGCGTGTGGCTCCCGAGGAGCACCCCGTGCTGCTGACCGAGGCCCCCCTGAACCCCAAGGCCAACCGCGAGAAGATGACCCAGGTGAGTGGCCCGCTACCTCTTCTGGTGGCCGCCTCCCTCCTTCCTGGCCTCCCGGAGCTGCGCCCTTTCTCACTGGTTCTCTCTTCTGCCGTTTTCCGTAGGACTCTCTTCTCTGACCTGAGTCTCCTTTGGAACTCTGCAGGTTCT
+
CCBCCCDDFFFFGGGGGGGGGGHHGGGGHGHHHGGGGGGGGHHHHGGGEGGGHHHHHHHGGGGGGGGGGGGHHHHGGGGHGHHHHGGGGGGGGGHGHHHHHHHHGHGHHHHGGHHGGGGGHHHHHHHHHHHGHHGGGGGHGHHGGGGGGGGGGGGGGGGGGGGGGGFFFFFFFFFFHHFFFFFFFHFFFFFFFFFFFFFHFFFFFFFFFFFFFHFHFFFFFFFFFFFFFFFFFFHFFFFFFFFFFFFFFFF
@M05620:37:000000000-D9766:1:1101:15693:8076 1:N:0:68
GAGGCTGCTTTGGAAGAAACTCATAGATTACTGCCACAGTTCCCCCTGGACCTGGAAAAGTTTCTTGCCTGGCTTCCAGAAGCTGAAACAACTGCCCCTCCTACAGGATGCTCCCCGTAAGGACAGGCTCCTCGACGACTCCACGGGAGTAAAAGAGCTGATGCAACCATGGCAAGTAAGTCCGGCCTTTCCGCTTTAGCACTCTTGTGGATCCCCTTGAACCATTCTCAGCATTTGTACTTGTAACTGAC
+
33>AA4C>FFDD44FFBGFF5GGHHGFGHDGGFG4BBBF3DGHHHGEFA2FGHHGGG32BBGHHEHGHHHHHHFG2FGHFGHHHH33FFBGHGEHGEFHGGHDF333FG3G33FFGGGG?F3B00??FHFFF0E/BC?D?/@1@EGG/AE011??.FGHH<1>>GHHGEHHGHGFEDHFHHHFDGG-.GGHHGGGGGGGGGGGGGGGFGGGGGGB.;CFGBG9AFBFGGFFFFFFFFFFFFFFFF9FFFFF
@M05620:37:000000000-D9766:1:1101:10798:8090 1:N:0:68
ACCACACCTTCTACAATGAGCTGCGTGTGGCTCCCGAGGAGCACCCCGTGCTGCTGACCGAGGCCCCCCTGAACCCCAAGGCCAACCGCGAGAAGATGACCCAGGTGAGTGGCCCGCTACCTCTTCTGGTGGCCGCCTCCCTCCTTCCTGGCCTCCCGGAGCTGCGCCCTTTCTCACTGGTTCTCTCTTCTGCCGTTTTCCGTAGGACTCTCTTCTCTGACCTGCGTCTCCTTTGGAACTCTGCAGGTTCT
+
AAA>AAAACFFFGBGF3G1BGBHGGE0000FG1AFA0EEECHHHHGG?AAEGEHFCHHFA/E?FG/EGGECBGCHGGFEHEAHHHG//CG/</CC11?1<FHGHGHG1FGHGGFHCCGGGHHFHHHHGHHHCHHGGGGAGFHHGHG0FGBFEFBFEAG@-AAGGG?=B;@FFFFFFFBFBFFFFFFFFFFFFFF@BBFFFFFFFFFFFFFFFFFFFFFFFFFFFF@B@BBFFFFFBFFFFFFFFFFFFFFF
@M05620:37:000000000-D9766:1:1101:7807:8107 1:N:0:68
GAGGCTGCTTTGGAAGAAACTCATAGATTACTGCAACAGTTCCCCCTGGACCTGGAAAAGTTTCTTGCCTGGCTTACAGAATCTGACACAACTGCCAATCATACAAGATGCAACCCACGGGGCCAAGCACCTAGAAAACTACCAAAGAATAAACGAGCACAAGACCCACTGACAAGTCAATCAGGCATTTACGATTTAGCCCTCTCGTTGCTAACATTGAACAATACTCTGACTTTTTACTTGTAACTGAC
+
>3>>>>CAF5BDFB544B4GGGHHH55DFBFEGHCBCGBDGDDBFFAEE2BBGGFBB3AFBDFDFDDBBFFFGHF3BBADF5BDFB5@@B1?FFBEBGBF3BFGB33BFGB3BB??11//>>>///??2B/B2B2B322?BB2@@/220222></CG//0?0<0><FGCF11<>101100==000<.CGHHG.<.;:00;/;G;:/=../.0;9BB09;;09;9;09;0000;C0C099B090;;CFBB//
@M05620:37:000000000-D9766:1:1101:11210:8141 1:N:0:68
GAGGCTGCTTTGGAAGAAACTCATAGATTACTGCAACAGTTCCCCCTGGACCTGGAAAAGTTTCTTGCCTGGCTTACAGAAGCTGAAACAACTGCCAATCCTACCGGATGCTACCCGTAAGGAACGGCTCCTAGCAGACTCCAAGGGAGTAACAGCGCTGATGAAACAATGGCAAGTAAGTCAGGCATTTCCGCTTTAGCACTCTTGTGGATCCAATTGAACCATTCTCAGCATTTGTACTTGTAACTGAC
+
>>1>A1CAFFFFGGG11BGGGGFHBFHHHDGFHHDGGHHAFHHHHGGGH0FGHHHHG1EFGGHHGHGHHHHHHHHAGHHHHHHFGDGHHFHHHBHH11FHHG2F0EEEGGHHHGHHGGGGHHH00?EEEGGHFH11B0BFCF<1@C//EBGB1?G0>CGG.<G1>GH0FFGHECGE=GHHFHGHFHGHHHHHEGGGGGHHHHHHHHHHHGFFGGGFFFGGGG.FGGGGGGFFGGGGGFGGGGGGGFFFFFB
@M05620:37:000000000-D9766:1:1101:20440:8143 1:N:0:68
ACCACACCTTCTACAATGAGCTGCGTGTGGCTCCCGAGGAGCACCCCGTGCTGCTGACCGAGGCCCCCCTGAACCCCAAGGCCAACCGCGAGAAGATGACCCAGGTGAGTGGCCCGCTACCTCTTCTGGTGGCCGCCTCCCTCCTTCCTGGCCTCCCGGAGCTGCGCCCTTTCTCACTGGTTCTCTCTTCTGCCGTTTTCCGTAGGACTCTCTTCTCTGACCTGAGTCTCCTTTGGAACTCTGCAGGTTCT
+
BBBBBBBBFFFFGGGGFGGFG5GFGAEBCAGHFFGEEGGGFHHHHGGGEFGGGHGFHHGGEGGGGAFGGGGBG?GGGG?G?CHHHGA<CGG@/CCG>FDGHHHHGHGGHGHGGHHGGGGGHHHHHHHHHHHGHHGGGGDHGHHGHGGGGGGGGFGGGGGGGGGGGGFFFFFFFFFFFFFFFFFFFFFFFFFFFFFADFFFFFFFFBFFFFFFFFFFFFFFFFFFBFFFFFFFFFFFFFFFFFFFFFFFFFF
@M05620:37:000000000-D9766:1:1101:20290:8144 1:N:0:68
GAGGCTGCTTTGGAAGAAACTCATAGATTACTGCAACAGTTCCCCCTGGACCTGGAAAAGTTTCTTGCCTGGCTTACAGAAGCTGAAACAACTGCCCATGTTCCTCCAGCATGCTACCCGTCAGGCCAGGCTCCTCGAAGCCTCCAAGAGAGTACCAGAGATGATGACACACTGGCAAGTCAGTCCGGCCTTTACGCTTTAGCACTCTTGAGGCTACAATTGCACAATTCTCAGCATTTGAACTTGTAACT
+
BBBBBBFBFFFFGGGGFGGGGGHHHHHHHHHHHHHHHHHFHHHHHGGGHHHHHGHGHHHHGHHHHHHHHHHHHHHHHHHHHHHHHHHHHHHHHHHHHHHH@DH4FFGF33?BFC3BBEH1//?EGFFH/?CHA/GHG/F/>B2BF?G20@@?@GH2@G0F011?GHH<G1FA01?FGG.GG11FG1CCG-CHF0=EGGGGGHHGHHHHFH0;;..0/0CFGGGEG0/:CBGGGFB0CFFB00;;FF90;FF
@M05620:37:000000000-D9766:1:1101:5517:8185 1:N:0:68
AGTGCCAGCTCTCCATCGCACAGGGGACCCAGGGCCTGGCCCCTCCATCCAGAAAACCTATGACCTCACCCGCTACCTGGAGCACCCACTCCGCAGCTTGGCTGGGACCTATGTTGCGTCTCCCGCGTCGGACTCTGGTCGTTGGGGCGGCGTGCGGGGTTGGGGAACGCCCGTCCTACCCGTGGCGGGTTCTGGTAACTGATGGGGTGCGGCGGGGCTCTTTGGCTCCCACCGGCCCCCCTGTCTGGTCT
+
AA>>AFFFBFFFGFGGEEF2E?GCF2AAEEGH2BEAFFHHFHGHGGFHHEHHHFH2FEHGEEGHHDFGHHHEF/>EHHBB2BBGHHE??GHB>E?E>GBBEGHGGGGHGHHHHHHH3/?/?GH2?<<</>CGC-<GHH=0-AEHHG-;;?9AFF.@@-;@BFFFF9AA?DDC-@DDDF/F..;A9-;BC@E?FBF;BF/FB9BFFFFAB.@@-;BFA--;FFFFFBBBFF.AD.;-;@DFFFF9FBFFFFF
@M05620:37:000000000-D9766:1:1101:14639:8193 1:N:0:68
ACCACACCTTCTACAATGAGCTGCGTGTGGCTTCCGAGGAGCACCCCGTGCTGCTGACCGAGGCCCCCCTGAACCCCAAGGCCAACCGCGAGAAGATGACCCAGGTGAGTGGCCCGCTACCTCTTCTGGTGGCCGCCTCCCTCCTTCCTGGCCTCCCGGAGCTGCGCCCTTTCTCACTGGTTCTCTCTTCTGCCGTTTTCCGTAGGACTCTCTTCTCTGACCTGAGTCTCCTTTGGAACTCTGCAGGTTCT
+
CCCCCCCCFFFFGGGGGGGGGGHHGGGFDGHHAGGGGGGGGHHHHGGGGGGGGHGHHHHGGGFGGGGGG@FFHHHGGGGHGHHHHFFGFGCCGGGFFHFHHHEHAGF1FDGEGHHCGGGGHHHHGHHGHHHGHHGGGFGHGFHGHHGGGGEGGGGGFGG--AFFFGFFFFFFFFFBFFFFFFFFFFFFFFFFFFFFFFFFFFFFFFFFFFFFFFFFFFFBFFFF//BFFFFFFFFFFFFFFFFFFFFF9BB
@M05620:37:000000000-D9766:1:1101:9623:8194 1:N:0:68
GAGGCTGCTTTGGACGAAACTCATAGATTAAGGCAACAGTTCCTCCTGGAACTGGACAAGTTTCTTGACCCGCTTACTGAAGCTGAAACAACTGCCAATGGTCCCCACAAATAAAGACTAGCCAAAGCCGCAAACTGAGAAAAAGAGAGCAGTGAAGAATTGCAGAAAGACAAGGCTAACCGTGGAGAGAAATGGTAAATGACCACGTGAAGAAGGGCTCTTAGTCATATACCAATCTGACAATCCAGTGT
+
>1>A1>B>1BB1B1BAAEA0F1F3FBF33D1DBA0F0F0D222DDB0B0BA11B0A0100DB2ADEF2A10AAE//@DBDFF1@F11FBB>F1>10BFGF1B@FFGB/??01111BB01B1B010B000//>//0111111100//@@//101?111?0<1111110110>00>.<><>/<-..<<./<.//0000;;000;0:::.::9.0;//..9../0;9000;0;0;CF99/;09=909;-9///;
@M05620:37:000000000-D9766:1:1101:20091:8201 1:N:0:68
AGTGCCAGCTCTCAATCGCACAGGGGACCCAGGGCCTGGCCCCTCCATCCAGAAAACCTATGACCTCACCCGCTACCTGGAGCACCAACTCCGCAGCTTGGCTGGGACCTATTGCGTATCCCGCGTCGGAATCTGGGCGTTGGGGCGGCGTGCGGCGTTGGGGCAAGCCCGTCCTAACCGTGGCGGGTTCTGGTAAATGATGGGGTGAGGAGGGGCTCTTTGGCTCCCACCAGTCCCCCTGTCTGGTCTAT
+
ABAAAFFFBFFFGAGGGGGCGFHFGEEEEGHH2EFGEGHHFHGHGGHHHGHHGHHGHGHHHHHHHGHHHHHGG>FGHHHHBFHHHHA?EGHGAFFGEHFGGHHGGGHHGHHHHHGDGGGHH2CFB>>AD<FFHHHHHECGCGHGGGGGGGGGGFFDFFFFFFFDFEF.A.@DFFFFFFFFFFF-;DF@EFFFFBFFFFFBFFFFFFD?FF/ADFFFFFFFFFFFFFFFFFF?FFFFFFFFEFFFFFFFFFF
@M05620:37:000000000-D9766:1:1101:12420:8206 1:N:0:68
ACCACACCTTCTACAATGCGCTGCGTGCGGCTCCCGAGGAGCACCCCGTGCTGCTGACCGAGGCCCCCCTGAACCCCAAGGCCAACCGCGAGAAGATGACCCAGGTGAGTGGCCCGCTACCTCTTCTGGTGGCCGCCTCCCTCCTTCCTGGCCTCCCGGAGCTGCGCCCTTTCTCACTGGTTCTCTCTTCTGCCGTTTTCCGTAGGACTCTCTTCTCTGACCTGCGTCTCCTTTGGAACTCTGCAGGTTCT
+
BAAABBB>BFFFGGGFFG4AECGGGEE22AEAAAFA1EEGCHHFHGGAAEEFBGFHHHG>>E?EGGGGGECCFFHGGGGHGFGHHGDCDG/>CGHBDGGHHHGHGHH1GGGGGGEDCGGGHHHHHCHHHHHGHHGCGGGGGGGGGGGGGGGGGGGGGGG-;9FFFFFFCFFFFFFFFFFFFFFFFFFFFFFFFFFDDFFFFFFFFFFFFFFFFFFFFFFFFFFF.;ADFFFFFFFBFFFFFFFFFFFAFFF
@M05620:37:000000000-D9766:1:1101:20089:8223 1:N:0:68
AGTGCCAGCTCTCAATCGCACAGGGGACCCAGGGCCTGGCCCCTCCATCCAGAAAACCTATGACCTCACCCGCTACCTGGAGCACCAACTCCGCAGCTTGGCTGGGACCTATTGAGTATCCAGCGTAGGAATCTGGGAGTTGGGGAGGAGTGAGGAGTTGGGGAAAGACAGTCCTAACCGTGGAGGGTTCTGGTAAATGATGGGGTGAGGAGGGGCTCTTTGGCTCCCACCAGTCCCCCTGTCTGGTCTAT
+
3AAAAFFFBFFFGGFGGGGGGCHHAEGGDEEHFAEFFFHHHHGHGGGHHHFHHHHGHGHGHHHHHHHHHHGEGGEGHFGFGGG?FHHHGGHHGG@EFGHHGHFFEEFGGHHHHHBGFFGHGHHGG??<DGHGFHHHG0FAGGGCGACF?DFH0GGCDCGFGCCGDHFHHHFHFCFHHHHGDGGDEDCCFFGGGFF;9FFFFBCEFDBFFFBA;9@D-AFBFFBFFF:AFFFEFBFFFFFF?9BFBBFBFFB
@M05620:37:000000000-D9766:1:1101:21034:8224 1:N:0:68
ACCACACCTTCTACAATGAGCTGCGTGTGGCTCCCGAGGAGCACCCCGTGCTGCTGACCGAGGCCCCCCTGAACCCCAAGGCCAACCGCGAGAAGATGACCCAGGTGAGTGGCCCGCTACCTCTTCTGGTGGCCGCCTCCCTCCTTCCTGGCCTCCCGGAGCTGCGCCCTTTCTCACTGGTTCTCTCTTCTGCCGTTTTCCGTAGGACTCTCTTCTCTGACCTGAGTCTCCTTTGGAACTCTGCAGGTTCT
+
BBBABBBBFFFFGGGGFGGFGFHHGEEEEAHHFGGEEGGGGHHHHGGGFEGGHHGFHHGGGGGGGFGGGGGHHHHGGGFHEEHHHGGEFGGCFGFGDGFFGHHHGHHEHFGGGHHGGGGGHHGHHHHHHHHGHHGGGGDHGHHGHGGGGGGGGFGGGGGAGGGGGGFFCFFFFFFFFFFFFFFFFFFFFFFFFFFDFFFFFFFFFFFFFFFFFFFFFFFFFFFFEFFFFFFFFFFFFFFFFFFFFFFFFFF
@M05620:37:000000000-D9766:1:1101:12498:8254 1:N:0:68
AGTGCCAGCTCTCAATCGCACAGGGGACCCAGGGCCTGGCCCCTCCATCCAGAAAACCTATGACCTCACCCGCTACCTGGAGCACCAACTCCGCAGCTTGGCTGGGACCTATGTTGCGGATCCCGCGTCGGAATCTGGGCGTTGGGGCGGAGTGCGGCGTTGGGGAAAGCCCGTCCTAAACGTGGCGGGTTCTGGTAAATGATGGGGTGCGGCGGGGCTCTTTGGCTCCCACCCGTCCCCCTGTCTGGTCT
+
AA>AAFFFBFFFGCGFGFGGGGHHGGEGGGDHGGGGFGHHGHGHGGHHHHHHFHHHHGHHHHFHHHHHHHHGG>EGHHHHGGHHHHA?EHHHEGGGGHGGGFHF//FHGFHHHHHG3>///<@2/>/>/-<AF.>DGHG.--<@FGG.-A-9;F0-:-99@BFFFEF?A/..--;DFFF/;AAEF--;B9AFFFF/BFFBFFFFFFFFF.-;9-;-BD=EFFFFFFFFFFFFD.-:.:AEFAFFF/BF/F/
@M05620:37:000000000-D9766:1:1101:11599:8262 1:N:0:68
ACCACACCTTCTACAATGAGCTGCGTGTGGCTCCCGAGGAGCACCCCGTGCTGCTGACCGCGGCCCCCCTGAACCCCAAGGCCAACCGCGAGAAGATGACCCAGGTGAGTGGCCCGCTACCTCTTCTGGTGGCCGCCTCCCTCCTTCCTGGCCTCCCGGAGCTGCGCCCTTTCTCACTGGTTCTCTCTTCTGCCGTTTTCCGTAGGACTCTCTTCTCTGACCTGCGTCTCCTTTGGAACTCTGCAGGTTCT
+
3>AABCCCFFFFGGGGGGGGGGHHGEEEGGHHHGGGGGGGGHHHHGGGGFEGHHHFDGHA0>>>EGGGGGFF3GHGGGGHGHHHHGGGGGDGCGHHGHHHGHEHGHHHHFGGGHHGGGGGHHHHHHHHHHHGHHGGGGGGGGG?BFBFFFGFGGGGGGGC9;:/BAFFFFFFFFF/B/BFBFFFFFFBFFFFFFDDFFFFFFF?DFFFFFFFFFFFFFFBFFFF.-:;DFFFFFFBFFFFFFFFFFFFFFB
@M05620:37:000000000-D9766:1:1101:10693:8266 1:N:0:68
GAGGCTGCTTTGGAAGAAACTCATAGATTACTGCAACAGTTCCCCCTGGACCTGGAAAAGTTTCTTGCCTGGCTTACAGAAGCTGAAACAACTGCCAATGCCCACTGCCAACATCCTGTAGCATCCTACAGGATGCTACCCGTAAGGAAAGGCTCCTAGAAGACTCCAAGGGAGTAAAAGAGCTGATGAAACAATGGCAAGTACGTCAGGCATTTCCGCTTTAGCACTCTTGTGAATCCAATTGAACAATT
+
AAAA>AFBFDBFGFBAAGFGGGHFHGGHHGFFFGBFHHHHHF5BGFAFEBBFHGFBB3CGBGHHGHGBBG3ABBFBB5FGFFFFGBBDBFCGFHHHEHHG@BFFFB3BBBB??BBBB3FFG4?BBBB?FG33BFBB?BB?0<?>CB2DGCBBC2@FGG@@G@F@GGGFFFFC?C/?<@1>>00<G<>=F11>0.<<</<C.==0.<<<://.:<CC<;:DDEC0;;;99C0;;;00;;0:B9;99;CFF0;
@M05620:37:000000000-D9766:1:1101:17891:8271 1:N:0:68
AGTGCCAGCTCTCAATCGCACAGGGGACCCAGGGCCTGGCCCCTCCATCCAGAAAACCTATGACCTCACCCGCTACCTGGAGCACCAACTCCGCAGCTTGGCTGGGACCTATGTTGAGTATCCCGCGTAGGACTCTGGGCGTTGGGGCGGCGTGCGGCGTTGGGGAACGACAGTCCTAACCGTGGAGGGTTCTGGTAAATGATGGGGTGAGGAGGGGCTCTTTGGCTCCCACCAGTCCCCCTGTCTGGTCT
+
BBACCFFFCFFFGGGGGGGGGGHHGGGGGGGHGGGGGFHHHHGHGGHHHHHHFHHHHGHHHHHHHHHHHHHGGFGGHHHHGHHHHHHHGHGHGGGGGHHHGHHGGGHHGHHHHHHH3GHBGHH2?@FD/DGH1FHHHHF.ADDGHGG.CE-ACF.AD-C@DFFFFFF.A9@-;FFFFFFFFFFFF.ADFAFFFFFBFFFFFFFFFFFDF.FF0DFFFFFFFFFFFFFFFFFFFEFFFFFFFFFFFFFFFFF
@M05620:37:000000000-D9766:1:1101:23880:8271 1:N:0:68
GAGGCTGCTTTGGAAGAAACTCATAGATTACTGCAACAGTTCCCCCTGGACCTGGAAAAGTTTCTTGCCTGGCTTACAGAAGCTGAAACAACTGCCAATGTTCCTACAGGATGCTACCCGTAAGGAAAGGCTCCTAGAAGACTCCAAGGGAGTAAAAGAGCTGATGAAACAATGGCAAGTAAGTCAGGCATTTCCGCTTTAGCACTCTTGTGGATCCAATTGAACAATTCTCAGCATTTGTACTTGTAACT
+
BBBBBBFBFFFFGGGGGF4FGGHHHHHHHHHGHFHHGGHGHHHHHGGFGGHHHHHGHHHHHHHHHHHHHHHHHHHHHHHHHGHHHHHHHC1FHHHHGCHHHHBFHHHHBGGHHHHHHGHGEE>EGFGHFFFGHGHGHFHHHHHHHHHHG/FDGHHHHFGHHHHFHHHHHHHHFFFHHHAHHFGGHF=<FEFGHHHDEDGGHGHHHBGHHHBGAGG:CGHHHHHHFHH:CCFGGGGGGGGGBFGGF;CBFF;
@M05620:37:000000000-D9766:1:1101:9328:8285 1:N:0:68
ACCACACCTTCTACAATGAGCTGCGTGTGGCTCCCGCGGAGCACCCCGTGCTGCTGACCGAGGCCCCCCTGAACCCCAAGGCCAACCGCGAGAAGATGACCCAGGTGAGTGGCCCGCTACCTCTTCTGGTGGCCGCCTCCCTCCTTCCTGGCCTCCCGGAGCTGCGCCCTTTCTCACTGGTTCTCTCTTCTGCCGTTTTCCGTAGGACTCTCTTCTCTGACCTGAGTCTCCTTTGGAACTCTGCAGGTTCT
+
>A>AAAAAFFFFGGGFBGGGGFHFEGGGCABGFFFE2AEEAE1FGGEEEEEF@GGFGHHG@>>EF>EEEGG?3BFEGGEGFGGHEGGFFCF?ADF11?FGFH/?<FGDGFFCFFFDGGGGHHHEHGGBGG/CGHGFDDDGGGGDFFGG09BFGGGGE?GGFB99B@-DF=/;BFFFFFFB;BBFFFF/FFFFFFFAAFEFBDF.A.BBBB//BFF/F99FFFFBBFFFFB/FFFB//;/;FBBBFBFFBF/
@M05620:37:000000000-D9766:1:1101:5593:8289 1:N:0:68
ACCACACCTTCTACAATGAGCTGCGTGTGGCTCCCGAGGAGCACCCCGTGCTGCTGACCGAGGCCCCCCTGAACCCCAAGGCCAACCGCGAGAAGATGACCCAGGTGAGCGGCCCGCTACCTCTTCTGGTGGCCGCCTCCCTCCCTCCTGGCCTCCCCGAGCTGCGCCCTTTCTCACTGGTTCTCTCTTCTGACGTTTTCCGTAGCACTCTCTTCTCTGACCTGCGTCTCCTTTGGAACTCTGCAGGTTCT
+
AAABAAAAFFFFBGGGGGGGGCHGGGEEGAGHHFGG?EG?EGCGHGGGEEGEFHHGGHHG0EEEGGGGGGGFEHHGGGGHGHHGHGGGGDCFCCHFGFHHHH///??GH1/ACGGGGCG@CGHHGGGG00=AGCDGGGGGGGGG.FFDBFFFGGGFG.9;-;;FFFFDFFFFFFFFFFFFFFFFFFFF/;BF/;A9AFFFFFF...9BFFFFF/;BFFFFFFFFF-9;DFFBBBB/99FF/FBBFBF./B;
@M05620:37:000000000-D9766:1:1101:25631:8307 1:N:0:68
ACCACACCTTCTACAATGAGCTGCGTGTGGCTCCCGAGGAGCACCCCGTGCTGCTGACCGAGGCCCCCCTGAACCCCAAGGCCAACCGCGAGAAGATGACCCAGGTGCGTGGCCAGCTTCCTCTTCTGGTGGCCGCCTCCCGCCTTCCTGGCCTCCCGGGGCTGCGCCCTTTCTCACTGGTTCTCTCTTCTGCCGTTTTCCGTAGGACTCTCTTCTCTGCCCTGTGTCTCCTTTGGAACTCTGCAGGTTCT
+
CCCCCCCCBFFFGGGGGGGGGGHFGBEB4EGBBFGE?AEG?GHHHGGGAEEGFHFHHHFECCCGGGGGGEEGHHHGGFGHGHHGHGGGGGCCDGHB?FGHHGEHFHHCCFDCDC1<FC1>G111F0=00<<DH.DF?.?CE.A-D.0B0B/9.9CA.C?--@D.EF;DAABFFFBFFF/BF/B//F9FFFFFF/9;AF.:9DF?AD/F/FBBBFFFFBF/;AFF/9;B;FFFEFFB/FFFFF//:BF.;/;
@M05620:37:000000000-D9766:1:1101:16213:8320 1:N:0:68
ACCACACCTTCTACAATGAGCTGCGTGTGGCTCCCGAGGAGCACCCCGTGCTGCTGACCGAGGCCCCCCTGAACCCCAAGGCCAACCGCGAGAAGATGACCCAGGTGAGTGGCCCGCTACCTCTTCTGGTGGCCGCCTCCCTCCTTCCTGGCCTCCCGGAGCTGCGCCCTTTCTCACTGGTTCTCTCTTCTGCCGTTTTCCGTAGGACTCTCTTCTCTGACCTGCGTCTCCTTTGGAACTCTGCAGGTTCT
+
BBBBBBBBFFFFGGGGGGGGGGHHGEFEFGHHFGGGGGGGGHHHHGGGGGGGHHHHHHHGGGGGGGGGGGGFHHHGGGGHGHHHHGGEGGGGGGGHHHEHHHGHFFF1??FAFHE--<-AC0<D<BGHDDHAGC@G?.CGC/G:G0F/BFFG?0FF;EA---C/B9@FFFFFE/:/:BFFFFB99/9FB/FBF/9AFFFFFF9AFBB////9B///9B9/;9/9.99-.;9FFBFFF/B/9F/B:FFF//;
@M05620:37:000000000-D9766:1:1101:8713:8328 1:N:0:68
ACCACACCTTCTACAATGAGCTGCGTGTGGCTCCCGAGGAGCACCCCGTGCTGCTGACCGAGGCCCCCCTGAACCCCAAGGCCAACCGCGAGAAGATGACCCAGGTGAGTGGCCCGCTACCTCTTCTGGTGGCCGCCTCCCTCCTTCCTGGCCTCCCGGAGCTGCGCCCTTTCTCACTGGTTCTCTCTTCTGCCGTTTTCCGTAGGACTCTCTTCTCTGACCTGAGTCTCCTTTGGAACTCTGCAGGTTCT
+
ABBBBBBBFFFFGGGGGGGGGGHHGFGEHGHHHGGGGGGGGHHHHGGGDEGFHHHHHHHGGGGGGGGGGGGHHHHGGGGHFHHHGGGGGDDGGGHHFHFHHHGEFGHGHGFGGGHGGGGGHHHHHHHHHHFGHHCCGGGHGHHGCGGGGGGGGGGGGDD-BGGGF?FFFFFFFFFFFFFFFFFFFFFFFFFFFFFFFFFFFFF.99FFFFFFFFFFFFFFFFFF/.FFFFFFFFFFFFFFFBFFFBAFFFF
@M05620:37:000000000-D9766:1:1101:6693:8333 1:N:0:68
ACCACACCTTCTACAATGAGCTGCGTGTGGCTCCCGAGGAGCACCCCGTGCTGCTGACCGAGGCCCCCCTGAACCCCAAGGCCAACCGCGAGAAGATGACCCAGGTGAGTGGCCCGCTACCTCTTCTGGTGGCCGCCTCCCTCCTTCCTGGCCTCCCGGAGCTGCGCCCTTTCTCACTGGTTCTCTCTTCTGCCGTTTTCCGTAGGACTCTCTTCTCTGACCTGAGTCTCCTTTGGAACTCTGCAGGTTCT
+
ABBABAABFFFFGGGGGGGDGFHHGGAEHGGHFGGGDFG?GHHHHGGGFGGGHHHFHHHGFGEGEGGGGGGFFHHGGGEFGHHHGGGGGGGGGGHCGHHHHH/?FGHHHFHGGGHGGGGGHFHHHGGGHGGGHHGGGGFHGFHGHGFGGGGGGGGGGGGGGGGEGFFFFAFFFFFFFFFFFFFFFFFFFFFFFFFADFFFFFF?DDFFFFFFFFFFFFFFFFFFFFFFFFFEFFFBFFFFFFFFFFFFFFF
@M05620:37:000000000-D9766:1:1101:16589:8334 1:N:0:68
AGTGCCAGCTCTCAATCGCACAGGGGACCCAGGGCCTGGCCCCTCCATCCAGAAAACCTATGACCTCACCCGCTACCTGGAGCACCAACTCCGCAGCTTGGCTGGGACCTATGTGAGTATCCAGCGTAGGAATCTGGGAGTTGGGGAGGAGTGAGGAGTTGGGGAAAGACAGTCCTAACCGTGGAGGGTTCTGGTAAATGATGGGGTGAGGAGGGGCTCTTTGGCTCCCACCAGTCCCCCTGTCTGGTCTA
+
BCBCBFFFCFFFGGGGGGGGGGHGGGGGGGHHFGGGGGHHHHGHGGHHHHHHHHGHHGHGHHHHHHHHHHHGGEGGHHHHEGHHHHCFEHHHGGGGGHHHGHHGGGHHGHHHHHGFHHHGHGHHHGGFGGHHHHHGHHFFGHHFGGF?DDEGHFGHHGHHHGGGGGHHHHHHHHHHHHHHGGEDDGGGEFGGGGFFGGGGGGGGGGFFFFFFFFFFFFFFFFFFFFFFFFFFFFFFFFFFFFFFFFFFFF0
@M05620:37:000000000-D9766:1:1101:20853:8336 1:N:0:68
AGTGCCAGCTCTCAATCGCACAGGGGACCCAGGGCCTGGCCCCTCCATCCAGAAAACCTATGACCTCACCCGCTACCTGGAGCACCAACTCCGCAGCTTGGCTGGGACCTATGTTGAGTATCCAGCGTAGGAATCTGGGAGTTGGGGAGGAGTGAGGAGTTGGGGAAAGACAGTCCTAACCGTGGAGGGTTCTGGTAAATGATGGGGTGAGGAGGGGCTCTTTGGCTCCCACCAGTCCCCCTGTCTGGTCT
+
AAAABFFFBFFFGGGGGGGGFFHHGFGGGGHHGGGGGGHGHHGHGGHHHHHHHHHHHGHGHHHHHHHHHHHGGFGGHHHHHHHGHHFHGHHHGGGGGHHHGHHGGGHHGHHHHHHGFHHHFHB3B@CEAGFHGHHHHHG<FEHHHGG.ACAEGGDGG<AGHHHGGGGGC:CGHGHHGHHHGGDEGGGGG;CFGFF0CFFGGGFGGGFABEFFFFFFFFFEFFFFFFFFFFFFFFFFFFFFFFFFFFFFFFF
@M05620:37:000000000-D9766:1:1101:23604:8370 1:N:0:68
AGTGCCAGCTCTCAATCGCACAGGGGACCCAGGGCATGGCCCCTCCATCCAGAAAACCTATGACCTCACCCGCTACCTGGAGCACCAACTCCGCAGCTTGGCTGGGACCTATTGCGTATCCAGCGTCGGAATCTGGGCGTTGGGGCGGCGTGCGGCGTTGGGGCAAGCCAGTCCTAACCGTGGAGGGTTCTGGTAAATGATGGGGTGAGGAGGGGCTCTTTGGCTCCCACCAGTCCCCCTGTCTGGTCTAT
+
>1>>ADDFAFC@ABGDE1FFAECC00BEE0FGFGG/A0AECEEG/EHHHHHFFHHHHGHHHHHFHHHHHHHGGFGGHEGHGHHGHEGCFHHGFGGGGFGHGHHGGGHHGHHHHH1EGFGHH2GHGCBGG/FGHHHHHEGGCGHGGFGG?A@GBAGA@@@@F@@B@FF-A-AFFFFFFFF@FF@-AF@;FFFFFBFFFFFFFFFFFF@FFF/BB@@@@FFFFFFFFFFFFFFFFFFFFFF@FFFFFFFFFFF
@M05620:37:000000000-D9766:1:1101:10481:8370 1:N:0:68
GAGGCTGCTTTGGAAGAAACTCATAGATTACTGCAACAGTTCCCCCTGGACCTGGAAAAGTTTCTTGCCTGGCTTACAGAAGCTGAAACAACTGCCAATCCTACAGGATGCTACCCGTAAGGCAACGCTCCTAGAAGACTCCAAGGGAGTAAAAGAGCTGATGACACAATGTCAAGCAAGTCAGGCATTTCCGCTTTAGCACTCTTGCGCATCCAATTGAACAATTCTCAGCATTTGTACTTGTAACTGAC
+
AA?>AACAFFDFGBGB1AFC1A13331D31FG3GH1FCF1BFAGHG0F/0B0ABB0B1AF1DFFF11BGHHGF00FHHBD11F@1G11F0F/101F1@@GHG2@@1BFGGEBBFGC?EEABC00>///<?AEG>FG11FBG1F<1//?</0@221<0@<<?11?11?</?11@11<10<GHEG100>GH100.<<CF00=0<GG0000--:.:/CC0CBFGGEF9C09009/0;BC0;FB0CF;FFFGFF/
@M05620:37:000000000-D9766:1:1101:21541:8371 1:N:0:68
AGTGCCAGCTCTCAATCGCACAGGGGACCCAGGGCCTGGCCCCTCCATCCAGAAAACCTATGACCTCACCCGCTACCTGGAGCACCAACTCCGCAGCTTGGCTGGGACCTATGTTGCGTCTCCCGCGTAGGACTCTGGGCGTTGGGGCGGCGTGCGGCGTTGGGGAACGCCCGTCCTAACCGTGGCGGGTTCTGGTAAATGATGGGGTGAGGCGGGGCTCTTTGGCTCCCACCAGTCCCCCTGTCTGGTCT
+
>A>3>FFFAFFFG4FGGGGFGGHCG?FE2EGHABEECFHHAGGCGGHHGGHHEHHGGEGHHGEHHGHHHFG>E>>EHFFG?BGHHH1??GHFAECGEHGHEHFGGGGHGHHHFDGH3<E/?FHFEGGG/>DGFHHHGH0<@DCCHG-A@FDG?DGFFBC-@DFFFFFED.;--@DADF/9AD.AD;@FF>EFFFFFFFBBF/FFFFDA>.;..;BCFFFEBBFFBFFFEF.FF.AFFFFFFFFFFFFFFFB
@M05620:37:000000000-D9766:1:1101:23501:8377 1:N:0:68
ACCACACCTTCTACAATGAGCTGCGTGTGGCTCCCGAGGAGCACCCCGTGCTGCTGACCGAGGCCCCCCTGAACCCCAAGGCCAACCGCGAGAAGATGACCCAGGTGAGTGGCCCGCTACCTCTTCTGGTGGCCGCCTCCCTCCTTCCTGGCCTCCCGGAGCTGCGCCCTTTCTCACTGGTTCTCTCTTCTGCCGTTTTCCGTAGGACTCTCTTCTCTGACCTGAGTCTCCTTTGGAACTCTGCAGGTTCT
+
BBBBBBBBFFFFGGGGGGGGGGHHGEFB4ABFGFFGGGGCAFHGHFGG1EEGHHGGHGHGGGGGGGGGGGGHHHHGEGGHGHHHHGGGDGGGGGHGHHHHHHHHGHHHHHHGGHHGGGGGHHHHHHHHHHHGHHGGGGGHGHHGHGGGGGGGGGGGGGGAGGGGGGFFFFFFFFFFFFFFFFFFFFFFFFFFFFFFFFFFFFFFFFFFFFFFFFFFFFFFFFFFFFFFFFFFFFFFFFFFFFFFFFFFFFF
@M05620:37:000000000-D9766:1:1101:15625:8377 1:N:0:68
ACCACACCTTCTACAATGAGCTGCGTGTGGCTCCCGAGGAGCACCCCGTGCTGCTGACCGAGGCCCCCCTGAACCCCAAGGCCAACCGCGAGAAGATGACCCAGGTGAGTTGCCCGCTACCCCTTCTTGGTGGCGCCTCCCTTCTTCCTTGCCCCCCGGAGCTTCGCCCTTTTTCACCTGTTCTCTCTTCCGCCGGTTTCCGTAGGACCCTCTTCTCTTACCTTAGTCCCCTTTTGAACTCTTCAGGGTCT
+
AA1AA1>AFFFB3GG13FGGDGGFEFEG00FHHGG??EG/EGFHHGEG//EEGB1BGF0EEGCGEE/EGGGHHHCEGGGEFHHECFGGGCCCGCHHB1GBGG/??111011?1?G/---->0..</00=00<.=-.;..;E/0=000;00:/;0.;A-A--9-//--;A-BF///;;//:////9//9;//--;--;AB/B-9-;;//--/:-;//9///:B//9//9//;-;F/B-;9///////B-;99
@M05620:37:000000000-D9766:1:1101:18707:8379 1:N:0:68
ACCACACCTTCTACAATGAGCTGCGTGTGGCTCCCGAGGAGCACCCCGTGCTGCTGACCGAGGCCCCCCTGAACCCCAAGGCCAACCGCGAGAAGATGACCCAGGTGAGTGGCCCGCTACCTCTTCTGGTGGCCGCCTCCCTCCTTCCTGGCCTCCCGGAGCTGCGCCCTTTCTCACTGGTTCTCTCTTCTGCCGTTTTCCGTAGGACTCTCTTCTCTGACCTGAGTCTCCTTTGGAACTCTGCAGGTTCT
+
CCCCCCCCFFFFGGGGGGGGGGHHGFGFHGHHHGGGGGGGGHHHHGGGGGGGHHHHHHHGGGGGGGGGGGGHHHHGGGGHGHHHHGGGGGGGGGHHHHHHHHFHGGHFHHHGGHHGGGGGGHHHHHHHFHFDHHGGGGGHGHHGHGGGGGGGGGGGGGG-BGGGGGFFFFFFFFFFFFFFFFFFFFFFFFFFFFFFFFFFFFFAFFFFFFFFFFFFFFFFFFFFFFFFFFFFFFFFFFFFFFFFFFFFFFF
@M05620:37:000000000-D9766:1:1101:18720:8396 1:N:0:68
ACCACACCTTCTACAATGAGCTGCGTGTGGCTCCCGAGGAGCACCCCGTGCTGCTGACCGAGGCCCCCCTGAACCCCAAGGCCAACCGCGAGAAGATGACCCAGGTGAGTGGCCCGCTACCTCTTCTGGTGGCCGCCTCCCTCCTTCCTGGCCTCCCGGAGCTGCGCCCTTTCTCACTGGTTCTCTCTTCTGCCGTTTTCCGTAGGACTCTCTTCTCTGACCTGAGTCTCCTTTGGAACTCTGCAGGTTCT
+
AAAAABCAFFFFGGGGGGGGGBGHFGGG42BGGGGG2AEE2BGHHGGEEEGF5FGHDHHGEE0>FEEGGGG2FGHGGGGHGHHHEGGFGCGCCGHBDGFHHHHHAGFFFFGGGFGGGGG-GHHHHHFHGHHDGCDGGDDHGGHGFFGGFGFGFGGGG?GGGGFGGGFFFFFFFFFFFFFEBFFFFFFFFFFFFFFDDFFFFFFFFFFFFFFFFFFFFFBFBFFFFFFFFFFFFFFBBFFFFFFFFFFFFFF
@M05620:37:000000000-D9766:1:1101:25016:8430 1:N:0:68
ACCACACCTTCTACAATGAGCTGCGTGTGGCTCCCGAGGAGCACCCCGTGCTGCTGACCGAGGCCCCCCTGAACCCCAAGGCCAACCGCGAGAAGATGACCGGGGTGTGGGCCCCGCTACCTCCTCTGGTGGGCGCCTCCCTCCTTCCTGCCCTCCCGGAGCTGCGCCCTTTCTCCCTTGTTCTCTCTTCTGCTGTTTTCCGTAGGACTCTCTTCTCTGCCCTGTGTCTCCTTTGGAACTCTGCAGGTTCT
+
AAAAABBBFFFFGGGGFG5BGFHHGGGE4AFGHFGGGGGGGHGHHGGG1BEFHHFHHHGCGGGGGGGGGGGGHHHGGFGHEHGHHGGF@CC//?222??F2//>>->->...<-<--:--CG0.;/00C0/.-C--;9C9E//9/90/00/.;/A.:.@---.;/--.-;BFFBB//./99;BFEFF/B//////9B/.9/./..9/;BFF//;BF/F//9./9//;FB//9//9///;B//////.;B//
@M05620:37:000000000-D9766:1:1101:26238:8451 1:N:0:68
AGTGCCAGCTCTCAATCGCACAGGGGACCCAGGGCCTGGCCCCTCCATCCAGAAAACCTATGACCTCACCCGCTACCTGGAGCACCAACTCCGCAGCTTGGCTGGGACCTATGTTGAGTATCCCGCGTAGGACTCTGGGCGTTGGGGAGGCGTGCGGCGTTGGGGAACGACAGTCCTAACCGTGGAGGGTTCTGGTAAATGATGGGGTGAGGAGGGGCTCTTTGGCTCCCACCAGTCCCCCTGTCTGGTCT
+
AA>AAFFFBFFFGGGGGGFCGGHHGFEFGGHHGGGGGGHHHHGHGGHHHHHHHHHHHGHHHHHHHHHHHHHGGEGGHHHHBGHHHHE?EHHHGGGGGHHHGHHGGGFGGHHHHHHHDCGBGHHGGGGBADGH1?FHHHG.>CGGHGG.AC.AED:AC-AFGGGGGGG.A.;-;FFFFFBFFFDFF.;DFDFFFFF;FFFFFFFFFFFDDAFF:ADFFFCFFFFFFFFFFFFFF:FBFFFFFFFFFFFFFFF
@M05620:37:000000000-D9766:1:1101:22016:8475 1:N:0:68
ACCACACCTTCTACAATGAGCTGCGTGTGGCTCCCGAGGAGCACCCCGTGCTGCTGACCGAGGCCCCCCTGAACCCCAAGGCCAACCGCGAGAAGATGACCCAGGTGAGTGGCCCGCTACCTCTTCTGGTGGCCGCCTCCCTCCTTCCTGGCCTCCCGGAGCTGCGCCCTTTCTCACTGGTTCTCTCTTCTGCCGTTTTCCGTAGGACTCTCTTCTCTGACCTGAGTCTCCTTTGGAACTCTGCAGGTTCT
+
CCCCCCCCFFFFGGGGGGGGGGHHGEEB4EHFGGGFFGGGFHHHHGGGGGGGHHGHHHHGGGGGGGGGGGGHHHHGGGGHGHHHHGGGGGGGGGHGFHHHHHHHGHHHHHGFGHHGGGGGHGHHHHHHHHHGGHGGGGGHGHHGHGGGGGGGGGGGEGGCGGGGGGFFFFFFFFFFFFFFFFFFFFFFFFFFFFFFFFFFFFFFFFFFFFFFFFFFFFFFFFFF/BFFFFFFFFFFFFFFFFFFFFFFFFF
@M05620:37:000000000-D9766:1:1101:12718:8484 1:N:0:68
GAGGCTGCTTTGGAAGAAACTCATAGATTACTGCAACAGTTCCCCCTGGACCTGGAAAAGTTTCTTGCCTGGCTTACAGAAGCTGAAACAACTGCCAATCCTACAGGATGCTACCCGTAAGGAAAGGCTCCTAGAAGACTCCAAGGGAGTAAAAGAGCTGATGAAACAATGGCAAGTAAGTCAGGCATTTCCGCTTTAGCACTCTTGTGGATCCAATTGAACAATTCTCAGCATTTGTACTTGTAACTGAC
+
A>AABBFBFFFFGGFGFGGGGGDGGGHHHGHGHHF4FGGFHHHHHGGGGGHHHHHHHHHGFHHHHHHHHHHHHHHHHHHFHHHHHHHHHFHHHHHHH@GHHG4BB@FGGHHHGFGHGGGGHHHHFHGGHHGHGB33B3BGHGHGGGGCFEHHDFGFHHHHFHHFHHHHHFGHHGFF?GHHGHHGHGHGHHHHGFGGGHGBHHHHHHHGHGHHHHGHHHHHHH0CGFFHGGGBBCFG0CFGGGGGGGGGGGB
@M05620:37:000000000-D9766:1:1101:17659:8485 1:N:0:68
ACCACACCTTCTACAATGAGCTGCGTGTGGCTCCCGAGGAGCACCCCGTGCTGCTGACCGAGGCCCCCCTGAACCCCAAGGCCAACCGCGAGAAGATGACCCAGGTGAGTGGCCCGCTACCTCTTCTGGTGGCCGCCTCCCTCCTTCCTGGCCTCCCGGAGCTGCGCCCTTTCTCACTGGTTCTCTCTTCTGCCGTTTTCCGTAGGACTCTCTTCTCTGACCTGAGTCTCCTTTGGAACTCTGCAGGTTCT
+
CCDEEEDEFFFFGGGGGGGGGGHHGGGFFGHGHGGGGGEGDHHHHGGGGGGGGHHHHHGEEEFGGGGGGGGHHHHGFGGHGHHHHGGGGGDDGGHGFHGHHHHHGHHHHHHGGHHGGGGGHHHHHHHGHHHGHHGGGGGHGHHGHGGGGGGGGGGGGGGGAGGGGGFFFFFFFFHFFFFFFFFFFFFFFFFFFFFFFFFHFFFFFFFFFFFFFFFHFFFFFFFFFFFFFFFFFHHFFFFFFFHFFFFFFFF
@M05620:37:000000000-D9766:1:1101:12539:8491 1:N:0:68
ACCACACCTTCTACAATGAGCTGCGTGTGGCTCCCGAGGAGCACCCCGTGCTGCTGACCGAGGCCCCCCTGAACCCCAAGGCCAACCGCGAGAAGATGACCCAGGTGAGTGGCCCGCTACCTCTTCTGGTGGCCGCCTCCCTCCTTCCTGGCCTCCCGGAGCTGCGCCCTTTCTCACTGGTTCTCTCTTCTGCCGTTTTCCGTAGGACTCTCTTCTCTGACCTGAGTCTCCTTTGGAACTCTGCAGGTTCT
+
BBBBBBBBFFFFGGGGFGGGGGHHGEEECEHHFGGFFGGGGHHHHGGGGEGGGHHHHHHGGGGGGGGGGGGHHHHGGGGHFEHHHGGGGGDGGGHGFH2GHFAHEFGFFFD/FHGGFGFGFDDHFGHH0DGDGHCGGCGHFCHAHFGFGGFGGGGGCGADBAFFGGFFAFFFFFFFFFFFFFFBFEFFFFFFFE@FFFFFFFFFFDFBFFFFFFFFFEB/FBFFB.BB/FFFFFFEFF/BFFBFBFFFFFF
@M05620:37:000000000-D9766:1:1101:12838:8492 1:N:0:68
ACCACACCTTCTACAATGAGCTGCGTGTGGCTCCCGAGGAGCACCCCGTGCTGCTGACCGAGGCCCCCCTGAACCCCAAGGCCAACCGCGAGAAGATGACCCAGGTGAGTGGCCCGCTACCTCTTCTGGTGGCCGCCTCCCTCCTTCCTGGCCTCCCGGAGCTGCGCCCTTTCTCACTGGTTCTCTCTTCTGCCGTTTTCCGTAGGACTCTCTTCTCTGACCTGAGTCTCCTTTGGAACTCTGCAGGTTCT
+
BBBBBBBBFFFFGGGGGGGGGGHHGAEEEGHHHGGGGGGGGHHHHGGGGGGGGHHHHHHGGGGGGGGGGGGHHHHGGGGHGHHHHGGFGGGGGGHHHHHHHHHHGHHHHHHGGHHGGGGGHHHHHHHHHHGGHHGGGGGHGHHGHGGGGGGGGGGGGGGFGGGGGGFFFFFFFFFFFFFFFFFFFFFFFFFFFFFFFFFFFFFFFFFFFFFFFFFFFFFFFFFF/BFFFFFFFFFFFFFFFFFFFFFFFFF
@M05620:37:000000000-D9766:1:1101:12721:8504 1:N:0:68
GAGGCTGCTTTGGAAGAAACTCATAGATTACTGCAACAGTTCCCCCTGGACCTGGAAAAGTTTCTTGCCTGGCTTACAGAAGCTGAAACAACTGCCAATCCTACAGGATGCTACCCGTAAGGAAAGGCTCCTAGAAGACTCCAAGGGAGTAAAAGAGCTGATGAAACAATGGCAAGTAAGTCAGGCATTTCCGCTTTAGCACTCTTGTGGATCCAATTGAACAATTCTCAGCAGTTGTACTTGTAACTGAC
+
A1AAA1BA@DBF1BGGGBGEAFFHHHHGEGAGHFHHBFHABFHDGGCG/FBAFFAB1F0EBABHDFAAF1AGHHGHHFHFGHHGEGFGH0GGF>10BBFBBB2@FFCGF1BGF1BFFEGEB110GG0?EBFF<1<EGHFF11BBFFAEG?0@FFG/@FG<@1F>@DGFE1<G0?<F??G<=<1F>0.1>FH<E.E?<=00=DCC<=D<CCC0::0:0<0;:0::CGHCFFF/9.;;0;BCG00009CFB0/
@M05620:37:000000000-D9766:1:1101:26598:8507 1:N:0:68
AGTGCCAGCTCTCAATCGCACAGGGGACCCAGGGCCTGGCCCCTCCATCCAGAAAACCTATGACCTCACCCGCTACCTGGAGCACCAACTCCGCAGCTTGGCTGGGACCTATGTGAGTATCCAGCGTAGGAATCTGGGAGTTGGGGAGGAGTGAGGAGTTGGGGAAAGACAGTCCTAACCGTGGAGGGTTCTGGTAAATGATGGGGTGAGGAGGGGCTCTTTGGCTCCCACCAGTCCCCCTGTCTGGTCTA
+
BBBCCFFFBFFFGGGGGGGGGGHGFGGGFGHHGGGGGGHHFHGFGGHHGGHHHHHHHGHHHHHHHHHHHFHGGEGGHHHHHGGGHHHEGHHHFGFFGFHFGHGEGDFHGGFGFHFBDGHHFDHHEFEDC?FFGHHGBHHGCGFECGGF-<EGCFGHHGCGGEGGGGHHHHHHHHHFHBGHGGEGGGGGGFFGFB;BFFGGGFF0E9A>AFFFD?DFFFF/BBFFFFBA.BFBEFFFFFFD=EFFFFF0BB0
@M05620:37:000000000-D9766:1:1101:16243:8512 1:N:0:68
GAGGCTGCTTTGGAAGAAACTCATAGATTACTGCAACAGTTCCCCCTGGACCTGGAAAAGTTTCTTGCCTGGCTTACAGAAGCTGAAACAACTGCCAATGCCAAATGCCAACCTACTGGCAAATAATACCGGCTACAACACGTCAAGCCAGGATAATAGACGACTCCACGGGCGTAAAAAAGCTGATGACCCCCTGGCAAGTAAGTCAGGCATTTCAACTTAAGCACTCTTGTGAATTCCATTGACAACTT
+
CCCCCCFCFFFFGGGGGGGGGGHHHHHHHHHHHHHHGHHGHHHHHGGGHHHHHHHGHHHHHHHHHHHHHHHHHHHHHHHHHHHHHHHHHHHHHHHHHHHHCHH3F3B3FHFFEGFHH33/230B4D4DB3EE/E/B3B2?F?FGG/B2=FGC?@>FHHH2FEGGG?CG0.<--<<EFH00;;CF00:0C:0::-AAEFFFG0F0;90;FFGE0;;BF0;CB0;00;:CFFF0:000;000;0B0B009.;B
@M05620:37:000000000-D9766:1:1101:20623:8532 1:N:0:68
ACCACACCTTCTACAATGAGCTGCGTGTGGCTCCCGAGGAGCACCCCGTGCTGCTGACCGAGGCCCCCCTGAACCCCAAGGCCAACCGCGAGAAGATGACCCAGGTGCGCGGCCCCTTACCTCCTCTGGTGGCCGCCTCCCTCTTTCCTGGCCTCCCGGAGCTGCGCCCTTTCTTACTCGTTCTCTCTTCTGCCGTTTTCCGTAGGCCTCTCTTCTCTGATCTGCGTCTCCCTTGGAACTCTGCAGCTTCT
+
3A3AB@AAFFFFDGGF5GGG4G4AAAEEEEHFBFDGG?EEEHHHHGEEE1E1FGFEHGFE?EGG?1>EEGGGGFFEGGG/EFGGEEEEGC/>B/GCFD1GH0//?<F1>/<AA-<-../<GGD.;G0:0;CDH.@CG.:.CFF/000000/;F0....--;-9//-;A--///;//;//.;AF.F/BF9/;B//;.;/.9/.B.../99.BFF/BBF/////;9/-;-ABB/;/./9F/9B/B//9///;/
@M05620:37:000000000-D9766:1:1101:21084:8532 1:N:0:68
ACCACACCTTCTACAATGAGCTGCGTGTGGCTCCCGAGGAGCACCCCGTGCTGCTGACCGAGGCCCCCCTGAACCCCAAGGCCAACCGCGAGAAGATGACCCAGGTGAGTGGCCCGCTACCTCTTCTGGTGGCCGCCTCCCTCCTTCCTGGCCTCCCGGAGCTGCGCCCTTTCTCACTGGTTCTCTCTTCTGCCGTTTTCCGTAGGACTCTCTTCTCTGACCTGAGTCTCCTTTGGAACTCTGCAGGTTCT
+
CDDDDDDDFFFFGGGGGGGGGGHHGGGEEGHHHGGGGGGGGHHHHGGGGGGGHHGHHHHGGGGGGGGGGGGHHHHGGGGHGHHHHGGGGGGGGGHHHHHHHHHHGHHHHHHGGHHGGGGGHHHHHHHHHHHGHHGGGGGHGHHGHGGGGGGGGGGGGGGGGGGGGGFFFFFFFFFFFFFFFFFFFHFFFFFFFFFFFFFFFFFFFFFFFFFFFFHHFFHFFFHFFFFFFFFFFHFFFFFFFFFFFFFFFFF
@M05620:37:000000000-D9766:1:1101:8952:8545 1:N:0:68
AGTGCCAGCTCTCAATCGCACAGGGGACCCAGGGCCTGGCCCCTCCATCCAGAAAACCTATGACCTCACCCGCTACCTGGAGCACCAACTCCGCAGCTTGGCTGGGACCTATGTGAGTATCCAGCGTAGGAATCTGGGAGTTGGGGAGGAGTGAGGAGTTGGGGAAAGACAGTCCTAACCGTGGAGGGTTCTGGTAAATGATGGGGTGAGGAGGGGCTCTTTGGCTCCCACCAGTCCCCCTGTCTGGTCTA
+
3>AABBBFBFFFFFFGGFGFFGFG2EEEEGGHGGFGGEGHGGFHGGEHHHHGEBBGGGHHH3EHHH@CGHHGGG?EHHHFFFB?BFFGGFHHGE@@GFHHGHG?EEGHGHHHHHGHHHGHHHHFHG?EFFHHHFHHGHGGGHHHGGFGGGGHHHHHGEGFFEGGGGGHHHHGFHGHHHHHGEEGGGGG;:FFGGCFGGGGGGGGGGFFFFFFFFFFFBFFFFFFFFFFFFFFFFFFFFFDFEFFFBEBBF:
@M05620:37:000000000-D9766:1:1101:24281:8549 1:N:0:68
GAGGCTGCTTTGGAAGAAACTCATAGATTACTGCAACAGTTCCCCCTGGACCTGGAAAAGTTTCTTGCCTGGCTTACAGAAGCTGAAACAACTGCCACTCCTACCGGATGCTCCCCGTAAGGACCGGCTCCTAGAAGACTCCCCGGGAGTCAAAGCGATGCTGCAACCATGGCAAGGAAGTCAGGCCTTTCCGCTTTAGCACTCTTGTGGCTCACCTTGAACAATTCTCAGCATTTGTACTTGTAACTGAC
+
AABABBFBFFFFGGGGFCGGGG4GDBFHBFHHHHH4G2BDFGGHHGGGABGHHFHGF32BBHHGHHGFHHHHHHGHHHHHHHHHHGHHH?FGGHHC3@BGHGHF1>@E1EHF3FFE@/>AG3B??E/>B?FG2F2322@2@F/?/<C@/?F<1=G0A.<A.0<<<GF..<DFF/CE.:/GG00;CG.:;GGFEGDDEBFF0BF/CB000..;F0;A0;B90BBBFFFFBBF//;9BFBFFB/FFF/9/;B/
@M05620:37:000000000-D9766:1:1101:8914:8555 1:N:0:68
ACCACACCTTCTACAATGAGCTGCGTGTGGCTCCCGAGGAGCACCCCGTGCTGCTGACCGAGGCCCCCCTGAACCCCAAGGCCAACCGCGAGAAGATGACCCAGGTGAGTGGCCCGCTACCTCTTCTGGTGGCCGCCTCCCTCCTTCCTGGCCTCCCGGAGCTGCGCCCTTTCTCACTGGTTCTCTCTTCTGCCGTTTTCCGTAGGACTCTCTTCTCTGACCTGCGTCTCCTTTGGAACTCTGCAGGTTCT
+
BBBBBBBAFFFFGGGGGG5FGGHHGGG24AFFGFFGCFG?AHHHHGGAEEGGFHGHHHHAEECGGGGGGGGHHHHGGGGHGHHHFEGGGG/BGDHFGGHHHGHHGHHDGHHGGHHGGGGGHHHHHHHHFHHGHHGGGGGHGHHGHGGGGGGGGGGFGGG-9BGGGGFFFFFFFFFFFFFFFFFFFFFFFFFFFFCDFFFFFFFFFFFFFFFFFFFFFFFFFFFF.@DFFFFFFFFFFFFFFFFFFFFFFFF
@M05620:37:000000000-D9766:1:1101:16473:8555 1:N:0:68
AGTGCCAGCTCTCAATCGCACAGGGGACCCAGGGCCTGGCCCCTCCATCCAGAAAACCTATGACCTCACCCGCTACCTGGAGCACCAACTCCGCAGCTTGGCTGGGACCTATGTGAGTATCCAGCGTAGGAATCTGGGAGTTGGGGAGGAGTGAGGAGTTGGGGAAAGACAGTCCTAACCGTGGAGGGTTCTGGTAAATGATGGGGTGAGGAGGGGCTCTTTGGCTCCCACCAGTCCCCCTGTCTGTTCTA
+
>A1>AD1FAFFFFFGGGFGCE0CGFGGG?E0GFAEGCAHA0BE/EG0GFG1AB01FGGG1FGBGGHB1BBBEFE?EHFGHFGHCGGCGFEHHGGCEG0FG?<1FEGG0/F111>B21>BFDGH<C??//<1>1G11100//01?CGFGCAA<.D<<0.<<0<ACC.:./:;:CGCHHHF.9;C@.A.-EGFGFFGBFF09BFF09EF@EFF/A9@---;;/;B//BBAEBFFE-BFFFFA@FFEFF//;9:
@M05620:37:000000000-D9766:1:1101:3473:8559 1:N:0:68
GAGGCTGCTTTGGAAGAAACTCATAGGTTACTGCAAAAGTTGCTGCTGGACCTGGGGAAGATTCTTGCCCTGCTTAACGAAGCTGAAACAACTGCCAATTCTCGCAAACAATCCCACCTGAGAAGACAGGCTAATAGAAGAGAACAAGCCATAGAATCACCACATGTAACAAAGGAAAAAAAGACAAAAAATAGCACGATAACCCCTGTGAGCACCAAACACACAAATGTAAACCTTTGGTAATCGGAACG
+
ABBBBBFBFFFFGGGGGGGGGBG5FD4DBG45DBGHBFBBA5D35B3B32BBE2222B1B1DE55555B33113A55BBAFEEG333B33?B3BG33F334B41?>1>F113323B0?03?234B33B?/?03B?B3333??22B2?2/?22222222@22??/?11111110<0000<0--<.<<//<.-.00;::-...;0;A...0900/0;;.9...99..;.C090090;/;B//.9///....-.
@M05620:37:000000000-D9766:1:1101:20021:8569 1:N:0:68
AGTGCCAGCTCTCAATCGCACAGGGGACCCAGGGCCTGGCCCCTCCATCCAGAAAACCTATGACCTCACCCGCTACCTGGAGCACCAACTCCGCAGCTTGGCTGGGACCTATGTTGAGTACCCAGCGTAGGATCCTGGGGGTTGGGGGGGGGGGAGGGGTTGGGGAAAGACAGCCTTAACCGTGGAGGGTTGGGAAATGATGGGGGGAGGAGGGGCCCTTTGGCTCCCACCAGGCCCCCCGGCTTGGCTAT
+
BCBCBFFFDFFFGGGGGGGGGGHGGGGGFGHHGGGGGGHHGHGHGGHHHHHHHHHHHGHHHHHHHHHHHHHGGEFGHHHHGHHHHHHHGHHGFGGGGHFHGHHGGGHHGHHHHH3?32333D22/0///>/@1001?F=/<@<CGG?-@9-----;-9-;-;CC-ED../9//.;/0;0B0:.;-.;A@D.-;-.BE00000BEF---:C..DFF---.;FBF000;ABAD....:AFF------;./000
@M05620:37:000000000-D9766:1:1101:12247:8573 1:N:0:68
AGTGCCAGCTCTCAATCGCACAGGGGACCCAGGGCCTGGCCCCTCCATCCAGAAAACCTATGACCTCACCCGCTACCTGGAGCACCAACTCCGCAGCTTGGCTGGGACCTATGTGAGTATCCAGCGTAGGAATCTGGGAGTTGGGGAGGAGTGAGGAGTTGGGGAAAGACAGTCCTAACCGTGGAGGGTTCTGGTAAATGATGGGGTGAGGAGGGGCTCTTTGGCTCCCACCAGTCCCCCTGTCTGGTCTA
+
ABABAFFFBFFFGGGGGGGGGGFHGGGGGGHHFGGEGGHHHHGHGGHHDGGHHE3FGGHHHHHHHHHHHHHGGEFGHHHHGHHHHHFHGHHHGGGGGGGHGHHGGGHHGHHHHHHHGHHHHHHHHGGGGGGHHHHHHGHGGHHHGGGGGGGHHHHHHGHHHHGGGDHGHHHHHHHHHHHHGGFCFEGGCFGGGGGGGGGGGGGGGGFFFFFFFFFFFFFFFFFFFFFFFFFFFFFFFFFFFFFFFFFFFFF
@M05620:37:000000000-D9766:1:1101:25183:8593 1:N:0:68
ACCACACCTTCTACAATGAGCTGCGTGTGGCTCCCGAGGAGCACCCCGTGCTGCTGACCGAGGCCCCCCTGAACCCCAAGGCCAACAGCGAGAAGATGACCCAGGTGAGTGGCCCGCTACCTCTTCTGGTGGCCGCCTCCCTCCTTCCTGGCCTCCCGGAGCTGCGCCCTTTCTCACTGGTTCTCTCTTCTGCCGTTTTCCGTAGGACTCTCTTCTCTGACCTGAGTCTCCTTTGGAACTCTGCAGGTTCT
+
AAA1AAAACFFFG3GE3F11FAGFGAAB00BFAFF0EGGGFHHHHGGAABFFEFCAGHHEEE?EG?EGGGGEGBHGEF/G/<FHHG/<FEC/<CBC1FDDGHHHGHFHFDFFGHHCCCCGHHHHHHHHHHHCHHGGGG?GFHHGHHBHH0GHH0FFFGGGGGGGG-AC?@/FFFFFFFFFBFFFFFFFFFFFFF@BBFEFFFFFFFFFFFFFFFFFFFFFFFFFEFFFFEFFFFFFFFFFEFFFFFFFFFF
@M05620:37:000000000-D9766:1:1101:9957:8608 1:N:0:68
AGTGCCAGCTCTCAATCGCACAGGGGACCCAGGGCCCGGCCCCTCCATCCAGAAAACCTATGACCTCACCCGCTACCTGGAGCACCAACTCCGCAGCTTGGCTGGGACCTATGTGAGTATCCAGCGTAGGAATCTGGGAGTTGGGGAGGAGTGAGGAGTTGGGGAAAGACAGTCCTAACCGTGGAGGGTTCTGGTAAATGATGGGGTGAGGAGGGGCTCTTTGGCTCCCACCAGTCCCCCTGTCTGGTCTA
+
>33>ADFCAFFFFEGFFAEFEEBAAFE22AAAFAEE2AAE0EEGGGFF51FF3A3BGA33FG5FFGFFHHFGGE?EGHHFFHHFCFGHGF?GEEE<<EGH/3?/?/?BBFGHHFGHFD21@2GHFDAGGG11FFHFHEHGGHEFC?FCG..<<GHAHGCCGFC-..;.CHGFFG0FGGFF?9;B.:DG9.FFFG;99BFFFFFFEBDB?F./;AB-B9EFFFFFFF/AF.FFFFFFB/ED?EFFFFFFBF9
@M05620:37:000000000-D9766:1:1101:18762:8618 1:N:0:68
ACCACACCTTCTACAATGAGCTGCGTGTGGCTCCCGAGGAGCACCCCGTGCTGCTGACCGAGGCCCCCCTGAACCCCAAGGCCAACCGCGAGAAGATGACCCAGGTGAGTGGCCCGCTACCTCTTCTGGTGGCCGCCTCCCTCCTTCCTGGCCTCCCGGAGCTGCGCCCTTTCTCACTGGTTCTCTCTTCTGCCGTTTTCCGTAGGACTCTCTTCTCTGACCTGAGTCTCCTTTGGAACTCTGCAGGTTCT
+
CCDDDDCCFFFFGGGGGGGGGGHHGGGGHGHHHGGGGGGGGHHHHGGGGGGGHHHHHHHGGGGGGGGGGGGHHHHGGGGHGHHHHGGGGGGGGGHHHHFHHHHHGHHHHGFFGHHGGGGGHHHHHHHHHHHGHHGGGGGHGHHGHGGGFGGGGGGGGGGGGGGGGGFFFFFFFFFFFFFFFFFFFFFFHFFFFFFFFFFFFFFFFFFFFFFFFFFFFFFFFFFFFFFFFFFFFHFFFFFFFFFFFFFFFFF
@M05620:37:000000000-D9766:1:1101:4563:8631 1:N:0:68
AGTGCCAGCTCTCAATCGCACAGGGGACCCAGGGCCTGGCCCCTCCATCCAGAAAACCTATGACCTCACCCGCTACCTGGAGCACCAACTCCGCAGCTTGGCTGGGACCTATGTTGAGTATCCAGCGTAGGAATCTGGGAGTTGGGGAGGAGTGAGGAGTTGGGGAAAGACAGTCCTAACCGTGGAGGGTTCTGGTAAATGATGGGGTGAGGAGGGACTCTTTGGCTCCCACCAGTCCCCCTGTCTGGTCT
+
>AAAAFFFBFFFGBFGGFFGGCHGGGGGGGGHGFFEEFHHFHGHGGHHHHFHFFHHHGHHGHFHHHHHHHHFEFGGHHGGHHGGGHCGFGHHGE/EEFGHDGHFFEHHFHHHHHFFHGGFFHHHHH<?/>/@@GGHHHHFFCGFHGGFG>.C<CGH<0.<<GHGCEFHHFGGH:CCCCGHGGAEADGGGCFFFF0;;C9C9B0CFGDD@EFFFFFFFFF;BF/B/;9BEFFFFE.;BFFFF;ABF/:/BB;
@M05620:37:000000000-D9766:1:1101:5578:8634 1:N:0:68
GAGGCTGCTTTGGAAGAAACTCATAGATTACTGCAACAGTTCCCCCTGGACCTGGAAAAGTTTCTTGCCTGGCTTACAGAAGCTGAAACAACTGCCAATGCCCACTGCCAACATCCTGTAGCATCCTAACGGATGCTAACCGAAAGGACAGGCTAATCGAAGACTCCAAGGGAAGAAAAGAGCTGATGAAAAAATGGCAAGTACGTCAGGAATAACCGCTTTCGCCCTCTTGTGGATCCAACTGAACAATT
+
AAABAAFBFFFFGGGGCGGGGGGHHHHHHGHHHHGHHHHFHHFHHGGGHHHHHHHHFFFHGHHHHHHGGHFA1FGFGGBFGHGHHFFHGGHGH?FGF@GGBF?FF13BGHHGG3@B@FHHHHH4B33B4B/>///BB?4BF//><A0@0@F/?@<G>@/?0?<<F1FF?1?A.0.<<FGF<0/GHGFGH0<=.A.<GGHHGBG0./;;DE/99009;-@@.;0.;.;BEGGGCBABFBF/;//;;/;F.9;
@M05620:37:000000000-D9766:1:1101:4330:8648 1:N:0:68
ACCACACCTTCTACAATGCGCTGCGTGTGGCTCCCGAGGAGCACCCCGTGCTGCTGACCGAGGCCCCCCTGAACCCCAAGGCCAACCGCGCGAAGATGACCCAGGTGCGTGGCCCGCTACCTCTTCTGGTGGCCGCCTCCCTCCTTCCTGGCCTCCCGGAGCTGCGCCCTTTCTCACTGGTTCTCTCTTCTGCCGTTTTCCGTAGGACTCTCTTCTCTGACCTGCGTCTCCTTTGGAACTCTGCAGGTTCT
+
AAAAAAA1BFFFGGGF3F11A0EEGEEAA0BFABB//AEECHHHHGGAEAFGFHHHHHH>/ECGGAEGGGGFHEGGGGFHEEHHHGF/CG/<BC//<FDGHHGGFHH1AFFGGH<<ACCGHHHHHCGGHHHGHHGGGGGGGGGGGGGGGGGGGGGGGB@9--;FF?@F@@FFFFFFFFFFFFFFFFFFFFFFFF@FFFFFFFFFFFFFFFFFFF/;FFFFFFFFF@F@FFFFFFFFFFFFFFFFFFFFFFF
@M05620:37:000000000-D9766:1:1101:6096:8655 1:N:0:68
ACCACACCTTCTACAATGAGCTGCGTGTGGCTCCCGAGGAGCACCCCGTGCTGCTGACCGAGGCCCCCCTGAACCCCAAGGCCAACCGCGAGAAGATGACCCAGGTGAGTGGCCCGCTACCTCTTCTGGTGGCCGCCTCCCTCCTTCCTGGCCTCCCGGAGCTGCGCCCTTTCTCACTGGTTCTCTCTTCTGCCGTTTTCCGTAGGACTCTCTTCTCTGACCTGAGTCTCCTTTGGAACTCTGCAGGTTCT
+
BBBBBBBAFFFFGGFGGGGGGFGFFGGGHGGHHFGF2EG?AG2FHGGGEEEF5FHGHHHGFG0EGFGGGGGHEGHGGGGEGHHHEGGGGGGGCDH2FGHHHH/?FGHHHGFGGHGGGCGGHHHHHHHHHHCGHHGGGGGGGGHGFGGGGGGFGGGGGGACGGFGGGFFFBFFFFFFFFFFBFFFFFFFFFFFFFFDFFFFFFFFDAFFFFFFFFFFFFBFFFFFFFFFFFFFFFB//BFFFFFFFFFFFFB
@M05620:37:000000000-D9766:1:1101:16386:8656 1:N:0:68
ACCACACCTTCTACAATGAGCTGCGTGTGGCTCCCGAGGAGCACCCCGTGCTGCTGACCGAGGCCCCCCTGAACCCCAAGGCCAACCGCGAGAAGATGACCCAGGTGAGTGGCCCGCTACCTCTTCTGGTGGCCGCCTCCCTCCTTCCTGGCCTCCCGGAGCTGCGCCCTTTCTCACTGGTTCTCTCTTCTGCCGTTTTCCGTAGGACTCTCTTCTCTGACCTGAGTCTCCTTTGGAACTCTGCAGGTTCT
+
>1>AA?>AFFFF3GG13BBGDFBAAEFEH0FGHGC00/E/AGEGHGEG//BADA1EGGEGGGCG>E>FGGGHHHFEGGG/FGHE/FGGG/<>@/GC>1FGHHHHCHHFCHHA/FHGGGGGHFHFDHFGHHHGFGGG-CGC.//C/FFGGGGG?F.CF??AAG./FA@F@@FBFBFFFFFFFFFFFFBFF/B9FF@AFFFFFFFFFFFFFFFFBFFFFFF9F/FF/:FFFFFFFFEBB/BB//9FFFFFFFF
@M05620:37:000000000-D9766:1:1101:21670:8662 1:N:0:68
ACCACACCTTCTACAATGAGCTGCGTGTGGCTCCCGAGGAGCACCCCGTGCTGCTGACCGAGGCCCCCCTGAACCCCAAGGCCAACCGCGAGAAGATGACCCAGGTGAGTGGCCCGCTACCTCTTCTGGTGGCCGCCTCCCTCCTTCCTGGCCTCCCGGAGCTGCGCCCTTTCTCACTGGTTCTCTCTTCTGCCGTTTTCCGTAGGACTCTCTTCTCTGACCTGAGTCTCCTTTGGAACTCTGCAGGTTCT
+
CCCCDCDDFFFFGGGGGGGGGGHHGGGGGGHHHGGGGGGGGHHHHGGGGGGGHHGHHHHGGGGGGGGGGGGHHHHGGGGHGHHHHGGGGGGGGGHHHHHHHHHHGHHHHHHGGHHGGGGGHHHHHHHHHHHGHHGGGGGHGHHGHGGGGGGGGGGGGGGGGGGGGGFFFFFFFFHHHHFFFFFFHHFFFFFHFFFFFFFFFFFFFFFFF/BFFFFFFHFFFFFFFFFFFFFFFHHFFFFFFFFFFFFFFFF
@M05620:37:000000000-D9766:1:1101:10456:8662 1:N:0:68
ACCACACCTTCTACAATGAGCTGCGTGTGGCTCCCGAGGAGCACCCCGTGCTGCTGACCGAGGCCCCCCTGAACCCCAAGGCCAACCGCGAGAAGATGCCCCAGTGGAGGGGCCCGCTACCTCTTCTGGTGGCCGCCTCCCTCCTTCCTGGCCTCCCGGAGCTGCGCCCTTTCTCACTGGTTCTCTCTTCTGCCGTTTTCCGTAGGACTCTCTTCTCGGACCTGATTCTCCTTTGGAACTCTGCAGGTTCT
+
BBBBBBBBFFFFGGGGFGGGGGHHGEGAAEHHHGGGGEEGGHHHHGGGEFGGGHHHGHHFGGFGGGGGGGGHHHHGGGGHGHHHHGGGGGGGGGHHHH2FG//?11?1//>->D@<---</00<000C00;.C.-@-:EF./;.C;F/0C/F.0;E9E-:-:9//9@D-BF///:://;.B///9//BB///;/-;DFAF9.:.A.///9/9;:9;/...;-.:///;/;/BF/F/F///9////;.;//;
@M05620:37:000000000-D9766:1:1101:8593:8679 1:N:0:68
AGTGCCAGCTCTCCATCGCACAGGGGACCCAGGGCCTGGCCCCTCCATCCAGAAAACCTATGACCTCACCCGCTACCTGGAGCACCAACTCCGCAGCTTGGCTGGGACCTATGTGAGTATCCAGCGTAGGAATCTGGGAGTTGGGGAGGAGTGAGGAGTTGGGGAAAGACAGTCCTAACCGTGGAGGGTTCTGGTAAATGATGGGGTGAGGAGGGGCTCTTTGGCTCCCACCAGTCCCCCTGTCTGGTCTA
+
AA>>AFFFBFFFG4BFGFGFGGHGG2BEFFFEAEFEGGHHHHGHGGGHGHHGGHGGGGHHFFHHHGHHHHHEE>EFHHHHFGHHHH1FEHHFEFCFEHFGGHHGGGHHGHHHHHHHHHHHHHHHHGGDGGGHHHHHHH0FGHHHGG.>D.>CH0DG0EHHHHGGC.CHGHFGHHHHHHHGGGGG.CEGCFGGGGCCFFGGGGGGGGADFFFBDFFFFFFFFFFFFFFFFBFFFFFFFFFFFFFFFFFFFFF
@M05620:37:000000000-D9766:1:1101:19206:8681 1:N:0:68
ACCACACCTTCTACAATGAGCTGCGTGTGGCTCCCGAGGAGCACCCCGTGCTGCTGACCGAGGCCCCCCTGAACCCCAAGGCCAACCGCGAGAAGATGACCCAGGTGAGTGGCCCGCTACCTCTTCTGGTGGCCGCCTCCCTCCTTCCTGGCCTCCCGGAGCTGCGCCCTTTCTCACTGGTTCTCTCTTCTGCCGTTTTCCGTAGGACTCTCTTCTCTGACCTGAGTCTCCTTTGGAACTCTGCAGGTTCT
+
CCCCCCCCFFFFGGGGGGGGGGHHGGGFEGHHHGGGGGGGGHHHHGGGGGGGHHHHHHHGGGGGGGGGGGGHHHHGGGGHGHHHHGGGGGGGGGHHHHHHHHHHGHHFHHHGGHHGGGGGHHHHHHHHHHHGHHGGGGGHGHHGHGGGGGGGGGGGGGGAGGGGGGFFFFFFFFFFFFFFFFFFFFFFFFFFFFFFFFFFFFFFDFFFFFFFFFFFFFFFFFFFFFFFFFFFFFFFFFFFFFFFFFFFFFF
@M05620:37:000000000-D9766:1:1101:26668:8685 1:N:0:68
AGTGCCAGCTCTCCATCGCACAGGGGACCCAGGGCCTGGCCCCTCCATCCAGAAAACCTATGACCTCACCCGCTACCTGGAGCACCCACTCCGCAGCTTGGCTGGGACCTATGTGAGTATCCAGCGTAGGAATCTGGGAGTTGGGGAGGCGTGCGGAGTTGGGGAAAGACAGTCCTAACCGTGGAGGGTTCTGGTAAATGATGGGGTGAGGAGGGGCTCTTTGGCTCCCACCAGTCCCCCTGTCTGGTCTA
+
>A>3>DFB3FFFGEGGBAEAE?GHG?BAA22FBEE22BFF2GGGGGHHHFGGBGF2BEHHGGEHHDFGHHHEE>>FHHHG2BGHHHA??GH0?EE@/BBCEHHGGGHHGHHGHHH2FFFHHHHHGGGACGBDGHHHHH0FEHHHGG.>D.<CC.AD:C.;CHGGE..;/C/;FFBFFGGGGDEGDGGB9FFFFFFFBFFFFFFFFFFBEFFBDFBBBB?FFFFEFFFFFFFFEFFFFFFFBFFFFFFFFFF
@M05620:37:000000000-D9766:1:1101:12922:8691 1:N:0:68
ACCACACCTTCTACAATGAGCTGCGTGTGGCTCCCGAGGAGCACCCCGTGCTGCTGACCGAGGCCCCCCTGAACCCCAAGGCCAACCGCGAGAAGATGACCCAGGTGCGTGGCCCGCTACCTCTTCTGGTGGCCGCCTCCCTCCTTCCTGGCCTCCCGGCGCTGCGCCCTTTCTCACTGGTTCTCTCTTCTGCCGTTTTCCGTAGGACTCTCTTCTCTGACCTGCGTCTCCTTTGGAACTCTGCAGGTTCT
+
BBBCCCCACFFFGGGGGGFGGGHHGGGAAEHGGFGGCGEFGHGHHGGEEEEGFHHHHHGEECCGGGGGGEFHHHHGGGGHGHHHHGGGGGBDGGHGHHHHHHGHGHH1<FDGGHHGGGGGHHHHHGHHHHBDHGGGGGGHGGGGGGGGGFGGGGGGGGA-AFCFFFFFFFFFFFFFFFFFBFFFFFFFFFFFFFFFFFFFFDFFDDFFFFFFFFEFFFFFFFFF.@DFDFFFFFEFFFFFFFFFBFFFBFF
@M05620:37:000000000-D9766:1:1101:15064:8709 1:N:0:68
ACCACACCTTCTACAATGAGCTGCGTGTGGCTCCCGAGGAGCACCCCGTGCTGCTGACCGAGGCCCCCCTGAACCCCAAGGCCAACCGCGAGAAGATGACCCAGGTGAGTGGCCCGCTACCTCTTCTGGTGGCCGCCTCCCTCCTTCCTGGCCTCCCGGAGCTGCGCCCTTTCTCACTGGTTCTCTCTTCTGCCGTTTTCCGTAGGACTCTCTTCTCTGACCTGCGTCTCCTTTGGAACTCTGCAGGTTCT
+
CCBCCCCAFFCFFFGGGGFGGGHHGEEBEEHFGFFEEGAEEHGHHGFEFFGGHHHGGHHEECFGGGGGGGGHFHHGGEGHGHHHHGGGGG>CGGHGHHHHHHHFFHHDGHHGGHHCFGGGHHHGHHHFGHGGHHGGGGGHGHHGGGGGGFGGGGGGGGG-;CGFGDFFFFFFFFF0FFFFFFFFFFFFFFFFFFFFFFFFFFFFFDFFFFFFFFFFFFFFFFFF.@DFFFFFFFFEFBFFFFFF0FFFFFF
@M05620:37:000000000-D9766:1:1101:13932:8711 1:N:0:68
ACCACACCTTCTACAATGAGCTGCGTGTGGCTCCCGAGGAGCACCCCGTGCTGCTGACCGAGGCCCCCCTGAACCCCAAGGCCAACCGCGAGAAGATGACCCAGGTGAGTGGCCCGCTACCTCTTCTGGTGGCCGCCTCCCTCCTTCCTGGCCTCCCGGAGCTGCGCCCTTTCTCACTGGTTCTCTCTTCTGCCGTTTTCCGTAGGACTCTCTTCTCTGACCTGAGTCTCCTTTGGAACTCTGCAGGTTCT
+
CCDEDCCCFFFFGGGGGGGGGGHHGEGBEFHHHGGGGGGGGHHHHGGGGGGGGHHHHHHGGGGGGGGGGGGHGHHGGGGHGHHHHGGGGGGGGGHHHHHHHHEHGHHHHGHGGHHGGGGGHHHHHHHHHHHGHHGGGGGHGHHGHGGGGGGGGGGGGGGAFGGGGGFFFFFFFFFFFFFFFFFFFFFFFFFFFFFFFFFHFFFFFFFFFFFFFFHFFFFFFFHF/BFFFFFFFFHFFFFFFFFFFFFFFFF
@M05620:37:000000000-D9766:1:1101:11856:8733 1:N:0:68
ACCACACCTTCTACAATGAGCTGCGTGTGGCTCCCGAGGAGCACCCCGTGCTGCTGACCGAGGCCCCCCTGAACCCCAAGGCCAACCGCGAGAAGATGACCCAGGTGAGTGGCCCGCTACCTCTTCTGGTGGCCGCCTCCCTCCTTCCTGGCCTCCCGGAGCTGCGCCCTTTCTCACTGGTTCTCTCTTCTGCCGTTTTCCGTAGGACTCTCTTCTCTGACCTGAGTCTCCTTTGGAACTCTGCAGGTTCT
+
AAAAA4AAFFFFFGGB5FDADGFHGGGGHDGFGFFG2EE22G2GHGEEEAEAGFHHHHHGEF?EFFEEGGGGGHEGGGFEEHHEAFGGGGCC@DHBDGFHHH/??FG1F?1FFGFCGDG?GHHHHGFHGDC.CGC-CADGGHHGGFGGGGG?AFGGEEBG?BF/9BBFBBFFFFFFFFBFFFFFFFFFFFFFFFBAFFFFFFF.;./BBFFFFFFFFFBF/FFBFFFFFFFFFFF/9FFBFFFFFFF.BFF
@M05620:37:000000000-D9766:1:1101:13773:8740 1:N:0:68
AGTGCCAGCTCTCAATCGCACAGGGGACCCAGGGCCTGGCCCCTCCATCCAGAAAACCTATGACCTCACCCGCTACCTGGAGCACCAACTCCGCAGCTTGGCTGGGACCTATGTTGAGTATCCAGCGTAGGAATCTGGGCGTTGGGGGGGCGTGAGGCGTTGGGGAACGACCGTCCTAACCGTGGAGGGTTCTGGTAAATGATGGGGTGCGGCGGGGCTCTTTGGCTCCCACCAGTCCCCCTGTCTGGTCT
+
AAABAFFFBFFFGBGGGGGFGGHHCGGGGGEHGGEGGGHHHHGHFGHHHHGHHHBGHGFFHHGHHHHCHHHGGFGFHGHHHHHHHHGHFHHHGGCGGHHHFHH//<GGGFBHHFHH3BG3FHH32FDA<CEG2?FGHH0?@DDGHGA-@;D;@@..;.-A@AFA;EF9A.---ADDFB/BF=DEA.;AFF.A/FBBFFFFFFFF/EDA=.99-;DD-9BEEFFF/;FFFEBFF9.9BFFEACFBFF/BBFB
@M05620:37:000000000-D9766:1:1101:23960:8757 1:N:0:68
AGTGCCAGCTCTCAATCGCACAGGGGACCCAGGGCCTGGCCCCTCCATCCAGAAAACCTATGACCTCACCCGCTACCTGGAGCACCAACTCCGCAGCTTGGCTGGGACCTATGTTGAGTATCCAGCGTAGGAATCTGGGCGTTGGGGAGGAGTGAGGAGTTGGGGAAAGCCAGTCCTAACCGTGGAGGGTTCTGGTAAATGATGGGGTGAGGAGGGGCTCTTTGGCTCCCACCAGTCCCCCTGTCTGGTCT
+
AAAAAFFFBFFFG4FGGGGFGGHHGGAEEGHHFEEGGGHHHHGHGGHHHHHHGHH2FEHGHHFHHHHHHHHGG>EFHHHH2BGHHH11EGHHGGGGGHHHGHHGGGFGGHFHHHHHFHHBGHHBGHFG/B?F2?FHHHB/>DGGHGGADG.<GH0GGBCHHHGGGEG.;/=/CFGGGG0FFGGGGGGGGEGGGGF0;FFGFFFFFFFFB9FF0AD-@CDFFFFFFFFFFFFFFEA:FFFFFDFFFFFFFFB
@M05620:37:000000000-D9766:1:1101:15634:8760 1:N:0:68
AGTGCCAGCTCTCAATCGCACAGGGGACCCAGGGCCTGGCCCCTCCATCCAGAAAACCTATGACCTCACCCGCTACCTGGAGCACCAACTCCGCAGCTTGGCTGGGACCTATGTTGAGTATCCAGCGTAGGAATCTGGGAGTTGGGGAGGAGTGAGGCGTTGGGGAAAGACAGTCCTAACCGTGGAGGGTTCTGGTAAATGATGGGGTGAGGAGGGGCTCTTTGGCTCCCACCAGTCCCCCTGTCTGGTCT
+
>33>AFFFBFFFBGGGFEFGGGHHCGGGGEHHGGG?GFHFGHGHGGHHFHHHHB3GHFBGHHFHHHGHHHHGGECEHHHHHHHHCHHHGBGHGGEGGFHHGHHGGGHHGHHHHHHHFHHEHHH2FGGGADFH1GDHHE0<?CFGHGGEGGFDCGBDG.<C:-CCGGG.;:F/FFGGGGGGGGDGG.EDG;CAFGGFFEBFFFFFFFFDB.AF/DFB-BBFFFFFFFFFFFFFFFFFFFFFFBFFFFFFFFF
@M05620:37:000000000-D9766:1:1101:9118:8778 1:N:0:68
ACCACACCTTCTACAATGAGCTGCGTGTGGCTCCCGAGGAGCACCCCGTGCTGCTGACCGAGGCCCCCCTGAACCCCAAGGCCAACCGCGAGAAGATGACCCAGGTGAGTGGCCCGCTACCTCTTCTGGTGGCCGCCTCCCTCCTTCCTGGCCTCCCGGAGCTGCGCCCTTTCTCACTGGTTCTCTCTTCTGCCGTTTTCCGTAGGACTCTCTTCTCTGACCTGAGTCTCCTTTGGAACTCTGCAGGTTCT
+
BBBBBBBBFFFFGGGGGGGGGFHHGGGGHGHHHGGGDFGCGHHHHGGGFGGGHHHHHHHGFGGGGGGGGGGHGHHGGGGHGHHHHGGGGGGGGGHHHHFHHH/?FHHHHHHGGHHGGGGGHHHHHHHHHHHGHHGGGGGHGHHGHGGGGGGGGGGGGGGGFDGGGGFFFFFFFFFFFFFFFFFFFFFFFFFFFFFFFFFFFFF?DFFFFFFFFFFFFFBFFFFFFFFFFFFFFFFBBFFFFFFFFFFFFFF
@M05620:37:000000000-D9766:1:1101:24696:8779 1:N:0:68
ACCACACCTTCTACAATGAGCTGCGTGTGGCTCCCGAGGAGCACCCCGTGCTGCTGACCGAGGCCCCCCTGAACCCCAAGGCCAACCGCGAGAAGATGACCCAGGTGAGTGGCCCGCTACCTCTTCTGGTGGCCGCCTCCCTCCTTCCTGGCCTCCCGGAGCTGCGCCCTTTCTCACTGGTTCTCTCTTCTGCCGTTTTCCGTAGGACTCTCTTCTCTGACCTGAGTCTCCTTTGGAACTCTGCAGGTTCT
+
CCCCDDDDFFFFGGGGGGGGGBGHGGGEGEGFGEFFEGG2AGGHHGGGAEGGHHEHHHHGCEFGGGGGGGGHHHHGGGGGGHHHHGGGGD@DGGHGHHHHHHA?FGGDGFHGGH=AFGGGHHHHHHHHHHHGHHGGGGGHGHHGHGGGGGGGGGGGGDBF-;CFFGFFFFFFFFFHHHFFFFFFFFFFFFHFHFFFFFFFFFFFADFFFFFFFFBFFFFFFFFFBFFFFFFFFFFFFFFFFFFFFFFFFFB
@M05620:37:000000000-D9766:1:1101:22359:8783 1:N:0:68
ACCACACCTTCTACAATGAGCTGCGTGTGGCTCCCGAGGAGCACCCCGTGCTGCTGACCGAGGCCCCCCTGAACCCCAAGGCCAACCGCGAGAAGATGACCCAGGTGAGTGGCCCGCTACCTCTTCTGGTGGCCGCCTCCCTCCTTCCTGGCCTCCCGGAGCTGCGCCCTTTCTCACTGGTTCTCTCTTCTGCCGTTTTCCGTAGGACTCTCTTCTCTGACCTGAGTCTCCTTTGGAACTCTGCAGGTTCT
+
3A3AB?3AFFFDDGGD5GFGGGFBGAEAC2FGHGGGGEEGGGHHHGAFEEGGHDHHBAGEEGGC?E?@GGGHGHHGGGGHGHHHHGGGGGGGGGHHHHGHHHHHGHHFHHHGGHHGGGGGHHHHHHHHHHHGHHGGGGGHGHHGHGGGGFGGGGGGGGG?BGGGGGBFBBFFFFFFFFFFFFFFFFFFFFFFFFBFFFFFFFFFFFFFFFFFFFFFFFFFFFFFEFFFFFFFFFFFFFFFFFFFFFFFFFF
@M05620:37:000000000-D9766:1:1101:10465:8793 1:N:0:68
GAGGCTGCTTTGGAAGAAACTCATAGATTACTGCAACAGTTCCCCCTGGACCTGGAAAAGTTTCTTGCCTGGCTTACAGAAGCTGAAACAACTGCCAATGTTCCTACAGGATGCTACCCGTAAGGAAAGGCTCCTAGAAGACTCCAAGGGAGTAAAAGAGCTGATGAAACAATGGCAAGTAAGGCAGGCATTGCCGCTTTAGCACTCTTGTGGATCCAATTGAACAATTCTCAGCATTTGTACTTGTAACT
+
AABBAAFAFFFFGGGGGGGGGGCHHGHHHHHHHHHFHFFBDGHHHGEFECGFGGHHH32BBGHHHHHHHHHHHGBAGGHHHHHFH3FGGGHHHHHHFGHHFGFHHE3F3B1F3GH4B?1??EFF3B330B?GH/?3F3B3?BBGC2F2F/?<?<222@/@GHH2DBF1F?<C11<0<F/11=11<<<-..110=0---..==<00=/CGH00.0:C/000:0;C009C099FF0/;;CF0C90C00;00;0
@M05620:37:000000000-D9766:1:1101:26070:8809 1:N:0:68
AGTGCCAGCTCTCAATCGCACAGGGGACCCAGGGCCTGGCCCCTCCATCCAGAAAACCTATGACCTCACCCGCTACCTGGAGCACCAACTCCGCAGCTTGGCTGGGACCTATTGAGTATCCAGCGTAGGAATCTGGGAGTTGGGGAGGAGTGAGGAGTTGGGGAAAGACAGTCCTAACCGTGGAGGGTTCTGGTAAATGATGGGGTGAGGAGGGGCTCTTTGGCTCCCACCAGTCCCCCTGTCTGGTCTAT
+
ABCBCFFFCFFFGFGGGFFGGGHHGEFGGGGHGGGEAFGHHHGHGGHHHGFGGHHHHGHHHGDGHGGFHHHGGGGGHHHFGFFFGHFHGFHHGF/?EFHHGHGFEFGHGHHHHHHGBGGFHFHFG??BDFHEGHHHH0FDHG?CD.ACAAGHFHHHGHHHGGGEEEHHHGHGGFHGHHHGGE?EEDGAFGGGG;;;BBFFFFFEFA@EFAFFA@FF;AFFFFFFFFEFFFFFAFFFFFFFFBFFF/B;;F:
@M05620:37:000000000-D9766:1:1101:18532:8817 1:N:0:68
ACCACACCTTCTACAATGAGCTGCGTGTGGCTCCCGAGGAGCACCCCGTGCTGCTGACCGAGGCCCCCCTGAACCCCAAGGCCAACCGCGAGAAGATGACCCAGGTGAGTGGCCCGCTACCTCTTCTGGTGGCCGCCTCCCTCCTTCCTGGCCTCCCGGAGCTGCGCCCTTTCTCACTGGTTCTCTCTTCTGCCGTTTTCCGTAGGACTCTCTTCTCTGACCTGAGTCTCCTTTGGAACTCTGCAGGTTCT
+
CBBCCCCCFFFFGGGGGGGGGGHHGEGBAEHGHGGGFGGGFHHHHGGGFGGGHHGHHHHGGGGGGGGGGGGHGHHGGGGHGHHHHGGGGGFGGGHHHHHHHHGHGHHFFHHGGHHGGGGGHHHHHHHHBHHGHHGGGGGHGHHGHGGGGGGGGGGGGGFBDGGGGGFFFFFFFFFFFFFFFFFFFFFFFFFFFFFFFFFFFFFFFFFFFFFFFFFFFFFFFFFF/BFFFFFFFFFFEBFFFFFFFFFFFFF
@M05620:37:000000000-D9766:1:1101:11372:8822 1:N:0:68
ACCACACCTTCTACAATGAGCTGCGTGTGGCTCCCGAGGAGCACCCCGTGCTGCTGACCGAGGCCCCCCTGAACCCCAAGGCCAACCGCGAGAAGATGACCCAGGTGAGTGGCCCGCTACCTCTTCTGGTGGCCGCCTCCCTCCTTCCTGGCCTCCCGGAGCTGCGCCCTTTCTCACTGGTTCTCTCTTCTGCCGTTTTCCGTAGGACTCTCTTCTCTGACCTGAGTCTCCTTTGGAACTCTGCAGGTTCT
+
ABABBBBBFFFFGGGFFGBGGFHHFEGBGGHHHGGDEEE?FHHHHGGGGEGGHHGHHHHGGEFGGGGGGGGHHHHGGGGHGHHHGGGGGGGGGGHGHFHHHHHHGHHDHHHGGHHGGGGGHHHHHHHHGHHGHHGGGGGHGHHGHGGGGGGGGGGGGGF?DGGGGGFFFFFFFFFFFFFFFFFFFFFFFFFFFFFFFFFFFFFFFFFFFFFFFFFFFFFFFFFF/BFFFFFFFFFFFFFFFFFFFFFFFFF
@M05620:37:000000000-D9766:1:1101:20812:8836 1:N:0:68
ACCACACCTTCTACAATGAGCTGCGTGTGGCTCCCGAGGAGCACCCCGTGCTGCTGACCGAGGCCCCCCTGAACCCCAAGGCCAACCGCGAGAAGATGACCCAGGTGAGTGGCCCGCTACCTCTTCTGGTGGCCGCCTCCCTCCTTCCTGGCCTCCCGGAGCTGCGCCCTTTCTCACTGGTTCTCTCTTCTGCCGTTTTCCGTAGGACTCTCTTCTCTGACCTGAGTCTCCTTTGGAACTCTGCAGGTTCT
+
DDDDCCCDFFFFGGGGGGGGGGHHGEGFFGHHHGGGGGGGGHHHHGGGGGGGHHHHHHHGGGGGGGGGGGGHHHHGGGGHGHHHHGGGGGGGGGHHHHHHHHHHGHHHHHHGGHHGGGGGHHHHHHHHHHHGHHGGGGGHGHHGHGGGGGGGGGGGGGGGGGGGGGFFFFFFFFFFHHHFFFFFHFFFFFFFFFFFFFFFFFFFFFFFFFFFFHHHFHHFFFFFFFFFFFFFFFFFFFFFFFFFFFFFFFF
@M05620:37:000000000-D9766:1:1101:16902:8850 1:N:0:68
GAGGCTGCTTTGGAAGAAACTCATAGATTACTGCAACAGTTCCCCCTGGACCTGGAAAAGTTTCTTGCCTGGCTTACAGAAGCTGAAACAACTGCCAATCCTACAGGATGCTACCCGTAAGGAAAGGCTCCTAGAAGACTCCAAGGGAGTAAAAGAGCTGATGAAACAATGGCAAGTAAGTCAGGCATTTCCGCTTTAGCACTCTTGTGGATCCAATTGAACAATTCTCAGCATTTGTACTTGTAACTGAC
+
CBCBCBFCFFFFGGGGGGGGGGHHHHHHHGHGHHHHFHHFGHHHHGGGHHGHHHHHHHHHHHHHHHHHHHHHHHHHHHHHHHHHHHHHHHHHHHHHHGHHHGEHHHFGGHHHHHHHGGGGHHHHHHHHHHGHGFFGHCGHHHHGHGGHGGHHGHHGHHHHGHHGHHHHHGHGHHHGGHHHHHHHHHHHHHHHGGGGGHHHGHHHHHHHHGHHHHHHHHHHHHHHHHHHHGGGGGGGFGGGGGGGGGGGGFB
@M05620:37:000000000-D9766:1:1101:13385:8855 1:N:0:68
GAGGCTGCTTTGGAAGAAACTCATAGATTACTGCCACAGGACCCCCTGACCATGTAACCGTTTCTTGCCTGGCTTCCAGAAGCTGCAACCACTTCCCCTGTTCCTACAGGATGCTACCCGTCAGGCCAGGCTCCTCGCAGCCTCCCAGGGCGTACCAGCGCTGCTGACACACTGGCAAGTCCGTCCGGCCTTTCCGCTTTAGCACTCTTGTGGCTCCCATTGCACCCTTCTCAGCATTTGTCCTTGTCACT
+
CCCCCCFCFFFFGGGGGGGGGFHDG5DDAD45F5BGGH2222B22AAB2BB33DADBDGEB13AAD55AB3FCBB2BFGHHHHH333BF1BFG3FGFGHGHHHF@BGHB3?3EGFGHHHGG/EFHE/FGHHHHGHHGGCF@GHHGEFFGGADGGCGGH.ADGG.GHHFHHHDHF/<GFGHB0CGF.;DGFGGGGFGGGGGFGGGGGGGGGGGG.FGFEFFFFBFFB.;FFFFFFFFFFFFF/;FFFF//;F
@M05620:37:000000000-D9766:1:1101:9171:8859 1:N:0:68
GAGGCTGCTTTGGAAGAAACTCATAGATTACTGCAACAGTTCACCCTGGACCTGGAAAAGATTCTTGCCTGGATTACAGAAGCTGAAACAAGTGGCAATCCTCGGCGAGCGGCAAGCCGAGGCTTCTAAAGGACGACAACAGACTACAAGACATCACCAAACAACGCACATAAAGACTGGCAATCACTTCTGACCTTTTACGTAACACTAACTTAACAGTCCTCAGTTTTCTTAGGTACAAAGCACAATCT
+
1A11>1>ABF@DFB11111AB11BAD1DF1A3ABD1B0BABA2DGH00G00BBBF011BF/1B2A21BBBAAF1AABB1B11B1A@F11>/0111/0B1BB11///>//>>E@E/////>//>/FF1221@<?0/>/->>.0>F<10>10///0<<D/0<.CG..;-:--00<000;;9../0/90;900;;0B/90;C0BCBC..0:09//9;;//9//9:9;/////;;:9///9///;/9-/---/:9
@M05620:37:000000000-D9766:1:1101:4902:8887 1:N:0:68
GAGGCTGCTTTGGAAGAAACTGATAAACCAGGGACACAAGATCGGAAGGACACACGTCTGTACTTTAGTCACGTATTCGAATCTGGTATACCGTCTTATGCTTAAAAAAAAAAACCCCGATCCTCCCCGCCTACCAAATCATCCCATCACAGATGCCCAACTAACCCATCCATCACGCCTTTACGATTTCGCCCTATTGAGGATACACTTGCCCACTACTCCGACTTTGACCTTGCAACTGACAAGCAAGG
+
BBBBBBFBFFFFGGGGGGGGG5FADA5A4BAFG2AFHHAG2ABAAB2B22BF12101ABF55A55D5AAA55A12@@5B5FCFH5@@G4B4BEFF1?4BB3BF4BDGH//>///?/</B<//?1@0?///<..0<F1.1<11>1.00<0000<=<DC<CC;C/0;:C.:/;0;0:0.;.;EGFF..9A.;CCD.B;CFB09C0/:FF/BB///;B.;/99/;.--;A;9//9;B//;;//9;BFB.;BBB.
@M05620:37:000000000-D9766:1:1101:16883:8891 1:N:0:68
AGTGCCAGCTCTCAATCGCACAGGGGACCCAGGGCCTGGCCCCTCCATCCAGAAAACCTATGACCTCACCCGCTACCTGGAGCACCAACTCCGCAGCTTGGCTGGGACCTATGTGAGTATCCAGCGTAGGAATCTGGGAGTTGGGGAGGAGTGAGGAGTTGGGGAAAGACAGTCCTAACCGTGGAGGGTTCTGGTAAATGATGGGGTGAGGAGGGGCTCTTTGGCTCCCACCAGTCCCCCTGTCTGGTCTA
+
BBAABFFFBFFFGGGFGGGGGGHGGGGGGGHHGGGGGGHHHHGHGGHHHHHHHHHHHGHHHHHHHHHHHHHGGGGGHGHHHHHHHHHHGHGHGGGGGHFHGHHGGGHHGHHHHHGHHHHHHHHHHGGGGGHHHHHHGHHGGHHHGGGGGGGHHHHHHGHHHHGGGGHHHHHHHHHHHHHHGGGGGGGGCFFGGGFGGGGGGGGGGGFFFFFFFFFFFFFFFFFFFFFFFFFFFFFFFFFFFFFFFFFFFFB
@M05620:37:000000000-D9766:1:1101:10869:8894 1:N:0:68
AGTGCCAGCTCTCAATCGCACAGGGGACCCAGGGCCTGGCCCCTCCATCCAGAAAACCTATGACCTCACCCGCTACCTGGAGCACCAACTCCGCAGCTTGGCTGGGACCTATGTTGAGTATCCAGCGTAGGAATCTGGGAGTTGGGGAGGGGTGAGGGGTTGGGGAACGCCAGTCCTAACCGTGGGGGGTTCGGGAAAATGATGGGGTGAGGAGGGGCTCTTTGGCTCCCACCATTCCCCCTGTCTGGCCT
+
ABBBBFFFBFFFGGGGGGGGGGHHGGGGGGHHGGGGGGHHHHGGGGHHFHCHDHFHHGGFHHHHHHHFHHHGGGGGHFHHHHHEHHHHGHHHGGGGGHHHGHHGGGHHGHGHHHD?3?3B3B332@/?/>/@2FD1FHF0?EBGHG?>A--<.-.<..-=:AGG-EG...-.;0;00C9FAB.CA-@FBF-.-:.-;A90090:FED.@.AA0;DF=-9:FF0990;FFE/A.900;FFFB-.::0;/09:
@M05620:37:000000000-D9766:1:1101:13074:8898 1:N:0:68
ACCACACCTTCTACAATGAGCTGCGTGTGGCTCCCGAGGAGCACCCCGTGCTGCTGACCGAGGCCCCCCTGAACCCCAAGGCCAACCGCGAGAAGATGACCCAGGTGAGTGGCCCGCTACCTCTTCTGGTGGCCGCCTCCCTCCTTCCTGGCCTCCCGGAGCTGCGCCCTTTCTCACTGGTTCTCTCTTCTGCCGTTTTCCGTAGGACTCTCTTCTCTGACCTGCGTCTCCTTTGGAACTCTGCAGGTTCT
+
CCDCCCCAFFFFGGGGGGFGGGHHGGGBEEHFHGGEFGEGGHGHHGGGGGGGGHGHHHHGGGGFGGGGGGGHFHHGGGGHGHHHHGGGGGBCGGHGHHHHHHHHGHHGHHHGGHHGGGGGHHHGHGHHGHHGHHGGGGGHGHHGHGGGGGGGGGGGGGG-?GGGGGFFFFFFFFFFFFFFFFFFFFFFFHFFFFFFFFFHFFFFFFFFFFFFFHFHFHHFFFFF.@FFFFFFFFHFFFFFFFFFFFFFFFF
@M05620:37:000000000-D9766:1:1101:8986:8927 1:N:0:68
AGTGCCAGCTCTCAATCGCACAGGGGACCCAGGGCCTGGCCCCTCCATCCAGAAAACCTATGACCTCACCCGCTACCTGGAGCACCAACTCCGCAGCTTGGCTGGGACCTATGTTGAGTATCCAGCGTAGGAATCTGGGAGTTGGGGAGGAGTGAGGAGTTGGGGAAAGACAGTCCTAACCGTGGAGGGTTCTGGTAAATGATGGGGTGAGGAGGGGCTCTTTGGCTCCCACCAGTCCCCCTGTCTGGTCT
+
BAAABFFFBFFFGFGGGFEGGGGHGGGGFGGHGGGGGGHGHHGHGGHGHHHHFHFHHGHHHHFHHHHHHHHEGEFGHBGHHHHHHHHHGHHHGGGGGFHHEBHGGGHGFFHHGHHFHHHHHHHHHHGCDDDHGHHHHHGAF?GHHGGGGGGGHHFGFFGGGHHGFGGEGFHHHHHHHHHHGGDGGGGGG=AFGGFFGGGGGGFGFGFFDFFFFFFFFFFFFFFFFFFFFFFFFFFFFFFEDFFFFFFFFFF
@M05620:37:000000000-D9766:1:1101:15237:8933 1:N:0:68
AGTGCCAGCTCTCAATCGCACAGGGGACCCAGGGCCTGGCCCCTCCATCCAGAAAACCTATGACCTCACCCGCTACCTGGAGCACCAACTCCGCAGCTTGGCTGGGACCTATTGCGTATCCAGCGTAGGAATCTGGGCGTTGGGGCGGAGTGCGGCGTTGGGGAAAGACAGTCCTAACCGTGGAGGGTTCTGGTAAATGATGGGGTGAGGAGGGGCTCTTTGGCTCCCACCAGTCCCCCTGTCTGGTCTAT
+
ACAABFFFCFFFGGGGGGGFGGHGGGGGGGHHGGGGGGHHHHGHGGHHHHHHHHHHHGHHHGHHHHHHHHHGGEFGGHHHBGHHHHHFFHHGEGGGGHGHGHHGGGHHGHHHHH3CFAFHGFFHGD/BEDGGHHHHH/<CDGHGG.AD-AFG0AD-ADFGGFF.AFF/B/FFFFFFFFFFDFF.EFF;FFFFFBFFFFFBFFFFFDDFFF0AAFFFFFFFFFFFFFFFFFFEFFFFFFFFFFFFFFFFFHF
@M05620:37:000000000-D9766:1:1101:4077:8934 1:N:0:68
ACCACACCTTCTACAATGAGCTGCGTGTGGCTCCCGAGGAGCACCCCGTGCTGCTGACCGAGGCCCCCCTGAACCCCAAGGCCAACCGCGAGAAGATCACCCAGGTGCGCGCCCTGCCTCTTCTTCTGGTGGCCGCCTCCCTTCTTCCCGGCCTCCCGCTGCTCCGTTCTTTCTCACTGGTCCCATCTTCTGCCGTCTTCCGTACGACTCTCTCTTCTGACCTGCGTCTTCTTTGGAACTCTGCAGCTTCT
+
BBBABBABFFFFGGGGGGGFGCHGGEFEGEGHGGGGGGG?GHHHHGEEEGGGHGGHGGHAEG?EGEFGGGGGHHHGGGGHGHHHHGG/CG?C/BHH222220/F/?11>/---><.<.0</=GHF0=D00/<CHCGG..CEG0C0;09/.-;@.9;.A--;AF/;.9/../////9/;/.B//./;BFFF/;//9;-.:/;ABF.-....;BF//;//////9.;@.@F.///////;//:/B/;///9/;
@M05620:37:000000000-D9766:1:1101:11798:8936 1:N:0:68
ACCACACCTTCTACAATGAGCTGCGTGTGGCTCCCGAGGAGCACCCCGTGCTGCTGACCGAGGCCCCCCTGAACCCCAAGGCCAACCGCGAGAAGATGACCCAGGTGAGTGGCCCGCTACCTCTTCTGGTGGCCGCCTCCCTCCTTCCTGGCCTCCCGGAGCTGCGCCCTTTCTCACTGGTTCTCTCTTCTGCCGTTTTCCGTAGGACTCTCTTCTCTGACCTGAGTCTCCTTTGGAACTCTGCAGGTTCT
+
1A1AAA1AFFCDAGG13BFGBGBGAAFFF0GHHGG0EEEEGGHHHGGGEGGFHHHHGHHGGGGGGGGGEGGHHHHGGGGHGHHHHGGGGGGGCFHHHDHHHH/FFCGHHFFGGGGGGGGGHHHHHHHHHHHGHHGGGGGHGHHGHGGGGGGGGGGGGGGGGGGGGG@F@@FFFFFFFFFFFFFFFFFFFFFFFF@FFFFFFFFFBFFFFFFFFFFFFFFFFFFFFFFFFFFFFFFFFFFFFFFFFFFFFFF
@M05620:37:000000000-D9766:1:1101:10370:8940 1:N:0:68
ACCACACCTTCTACAATGCGCTGCGTGTGGCTCCCGAGGAGCACCCCGTGCTGCTGACCGAGGCCCCCCTGAACCCCAAGGCCAACCGCGAGAAGATGACCCAGGTGAGTGGCCCGCTACCTCTTCTGGTGGCCGCCTCCCTCCTTCCTGGCCTCCCGGAGCTGCGCCCTTTCTCACTGGTTCTCTCTTCTGCCGTTTTCCGTAGGACTCTCTTCTCTGACCTGCGTCTCCTTTGGAACTCTGCAGGTTCT
+
CCCCCCCAFFFFGGGGGG4EFFGGGEGBAAGGGFFE?EEFFHHHHGGAEEEGGHGHGHH>ECCEGGGGGGGHGHHGGGGHGHGHHGGGGG/>DGHFHHHHHHHHGHH1GGHGGHHGGGGGHHHHHHHHHHHGHHGGGGGHGGGGGGGGGGGGGGGGGGG:ACFFFFFFFFFFFFFFFFFFFFFFFFFFFFFFFFFDFFFFFFFFFFFFFFFFFFFFFFFFFFFF.BFFFFFFFFFFFFFFFFFFFFFFFFF
@M05620:37:000000000-D9766:1:1101:25819:8942 1:N:0:68
AGTGCCAGCTCTCAATCGCACAGGGGACCCAGGGCCTGGCCCCTCCATCCAGAAAACCTATGACCTCACCCGCTACCTGGAGCACCAACTCCGCAGCTTGGCTGGGACCTATGTTGCGTCTCCCGCGTTGGAATCTGGGCGTTGGGGTGGTGTGCGGAGGTGGGGAACGACCGTCCTAACCGTGGTGGGTTCTGGGAGATGATGGGGTGAGGAGGGGCTCTTTGGCTCCCACCAGCCCCCCTGTCTGGTCT
+
>>11AD1C1FFFF1FFBFGGGGHHGGGE?EC0F0EAFFFE0FEAEEFH1F1FDB1BFEFFHHFGHGC@G>0EEEEFHEHHBGHECG0FEGGCECGEEGHHGBGCAE0FE01<12>F1<?/?C<0?<A</<?C111><G0.---CFC-.=@.;.C0.:;--;9E?A...;.;-;BF-B9/;A@-:---A@-;9/;/----/9/9/;-B99--9/9---99-//;9//;BEE---;9-;A-;@-A9B:FF9BB
@M05620:37:000000000-D9766:1:1101:8516:8948 1:N:0:68
GAGGCTGCTTTGGAAGAAACTGAGAATCCAGTGACACAAGATCGGAAGACCACACCTCTGTACTCTAGTCAAGCCTTCGGATCTCGTATTCCTTCTCCTGCTTTAACAAAAAAAATGCCCCTAGCCGACTCCCCGGGCTTCTCCGCCCTGCTGACCCCTTGGTCAGTCAGTCCTCCATTTCTGCTTTGGCCCTCTTGTGGATTTTATTGCCCCCTTCTCAGCTTTTGCACCTGTCACATCCTCGCTTGCGA
+
>1AA>>BAB@D1BA1BFGBGGCG1D31B1BA3BABD1AAGEDFA0A/B0BAAB//AAF1B22F2D2DAD12DA1/A11B/B/>BDB?B01BB22BBBBFF1BB1BB11BF0/>><01110//<F10///</1?E/BCC//011?/>.<AG.>F1<//..<//0=0<00000;000/;00;00;0;:<0//;;../0:9C?090000990900.--./:C00/;//;///9///9//;//9///;-;9---9
@M05620:37:000000000-D9766:1:1101:15433:8950 1:N:0:68
AGTGCCAGCTCTCAATCGCACAGGGGACCCAGGGCCTGGCCCCTCCATCCAGAAAACCTATGACCTCACCCGCTACCTGGAGCACCAACTCCGCAGCTTGGCTGGGACCTATGTGAGTATCCAGCGTAGGAATCTGGGAGTTGGGGAGGAGTGAGGAGTTGGGGAAAGACAGTCCTAACCGTGGAGGGTTCTGGTAAATGATGGGGTGAGGAGGGGCTCTTTGGCTCCCACCAGTCCCCCTGTCTGGTCTA
+
BBBAAFFFBFFFGGGGGGGGGGHHGGGGGGHGGGGGGGGGHGGHGGHGHHHHF3GFHGHHHHHHHHHHHHHFGGGGHHGHHHHHHHHHGHHHGGFGGFHHGHHGGD0GGHFHHHHHGGHHHHFHHGGGGGHFHHGFHHHGGHGHGGGGGGGHHGHHHGHHHHGGGGHEHHGHHHHHFHHHGGGGGGGGAFFGGGBBFGGGGGGGGF.=?FFFFFFFFFFFFFFFFFFEFFFFEFFFFFFFFFFFFF/9;F/
@M05620:37:000000000-D9766:1:1101:13453:8959 1:N:0:68
GAGGCTGCTTTGGAAGAAACTCATAGATTACTGCAACAGTTCCCCCTGGACCTGGAAAAGTTTCTTGCCTGGCTTACAGAAGCTGAAACAACTGCCAATGTTCCTACAGGATGCTACCCGTAAGGAAAGGCTCCTAGAAGACTCCAAGGGAGTAAAAGAGCTGATGAAACAATGGCAAGTAAGTCAGGCATTTCCGCTTTAGCACTCTTGTGGATCCAATTGAACAATTCTCAGCATTTGTACTTGTAACT
+
>1AAA1BACF@@BFFBAFGGEFGHHFGHHGGHHGFFCGF1DFHFHGEF/FGFHHEHHFFFFFHHDHEGHHGHHHG1GDHHHHHFHFHHHHHHHFHGHHHHHHHFHGFHBCGFHBGHFHHG?@AGFDGHHHHHHGHBG1GHHFGHH1FHGGFGEHHHHHGHGHFFGHGHHHHEHGFGFCEGHEGFGFDGGG<GHGDAFACEHHGFHGHHBGHHGGBFG0:CGC0CGHGGFBFGGGFFBFGGGGFGGBF09CC
@M05620:37:000000000-D9766:1:1101:15426:8968 1:N:0:68
AGTGCCAGCTCTCAATCGCACAGGGGACCCAGGGCCTGGCCCCTCCATCCAGAAAACCTATGACCTCACCCGCTACCTGGAGCACCAACTCCGCAGCTTGGCTGGGACCTATGTGAGTATCCAGCGTAGGAATCTGGGAGTTGGGGAGGAGTGAGGAGTTGGGGAAAGACAGTCCTAACCGTGGAGGGTTCTGGTAAATGATGGGGTGAGGAGGGGCTCTTTGGCTCCCACCAGTCCCCCTGTCTGGTCTA
+
AAAABFFFCFFFGGGGGGGGGGHHGGGGGGHHGGGGGGHHHHGHGGHHHHHHHHHHHGHHHHHHHHHHHHHGGGGGHHHHHHHHHHHHGHHHGGGGGHHHGHHGGGHHGHHHHHHHHHHHHHHHHGGGGGHHHHHHHHHGGHHHGGGGGGGHHHHHHGHHHHGGGGHHHHHHHHHHHHHHGGGGGGGGEGGGGGBFFGGGGGGGGGFFFFFFFFFFFFFFFFFFFFFFFFFFFFFFFFFFFFFFFFFFFFF
@M05620:37:000000000-D9766:1:1101:24320:8991 1:N:0:68
GAGGCTGCTTTGGAAGAACCTGACAAGCCAGGGACAAAAGATCGGAATCGCACACGTCTGAACTCCAGTCACGAATTCGTATCTCGTATGCCGTCTTCTGCTTGAAAAAAAAAAAACACGTCCTGCAGTAGTCCTCTTCGCCTCTCCAAGCGTCCCAAAGCTGCCGCCCCGCCTTCCCGTACGTCCAGCCTCCCCGCTTTCGCATACTTTTCTCTCCAAATGTAAACTTCTCAGCAGACTTACATTTAACT
+
A1>AA>C>FFFFGFGGGBAGGBBB11BGFHEFECFFF00BBFGGCEF/1AAFFEHAGGHFH2GHHG1FGHFHEEBFGHGB>FGGHFFEG0BFEFGHCGGHHGH10>FEGCE@@/////?/0/?/1101<1<>11<111>.....//<0/<....-.0/::/00/.:;--9---..://99-.-----//--:-;-999--;--;--;/;//////////////;//9/;99/99/;-/;///////;///;
@M05620:37:000000000-D9766:1:1101:11390:8999 1:N:0:68
AGTGCCAGCTCTCAATCGCACAGGGGACCCAGGGCCTGGCCCCTCCATCCAGAAAACCTATGACCTCACCCGCTACCTGGAGCACCAACTCCGCAGCTTGGCTGGGACCTATGTGAGTATCCAGCGTAGGAATCTGGGAGTTGGGGAGGAGTGAGGAGTTGGGGAAAGACAGTCCTAACCGTGGAGGGTTCTGGTAAATGATGGGGTGAGGAGGGGCTCTTTGGCTCCCACCAGTCCCCCTGTCTGGTCTA
+
>AABBFFFCFFFG4FGGFFGFGFFAAEGGGGHGGGGGFGHHHGHGGGGHHHGEFHHHGHHHADHHHHGHHHFGGGGHHGBGGF?EGCHGGHHGG/EFGHHFGHEGGHHGHHHHHHHHGHHHHHHGGEGGGHHHGHHHHGGGHHHGGGGGGGHHHHHGDHHGHGGEDGHHHHHGCHHHHHHGEEGGGGG;CFGGGCFGGFFFFGGGGFFFFFFFFFFFFFFFFFFFFFFFBFDFFFFFFFFFFFFFFFFFFB
@M05620:37:000000000-D9766:1:1101:25209:9020 1:N:0:68
ACCACACCTTCTACAATGAGCTGCGTGTGGCTCCCGAGGAGCACCCCGTGCTGCTGACCGAGGCCCCCCTGAACCCCAAGGCCAACCGCGAGAAGATGACCCAGGTGAGTGGCCCGCTACCTCTTCTGGTGGCCGCCTCCCTCCTTCCTGGCCTCCCGGAGCTGCGCCCTTTCTCACTGGTTCTCTCTTCTGCCGTTTTCCGTAGGACTCTCTTCTCTGACCTGAGTCTCCTTTGGAACTCTGCAGGTTCT
+
BBBBBBBBFFFFFGGGGGDGGFHHGFGEDFHHHGGEDGGGGHHHHGGGGEGGHHHHHHHGGGGGGGGGGGGHHHHGGGGHGHHHHGGGGGFGGGHGHHHHHHGHGHHHHHHGGHHGGGGGHHHHHHHHHHHGHHGGGGGHGHHGHGGGGGGGGGGGGGGGGGGGGGFFFFFFFFFFFFFFFFFFFFFFFFFFFFFFFFFFFFFFFFFFFFFFFFFFFFFFFFFFBFFFFFFFFFFFFFFFFFFFFFFFFFF
@M05620:37:000000000-D9766:1:1101:9135:9021 1:N:0:68
ACCACACCTTCTACAATGAGCTGCGTGTGGCTCCCGAGGAGCACCCCGTGCTGCTGACCGAGGCCCCCCTGAACCCCAAGGCCAACCGCGAGAAGATGACCCAGGTGAGTGGCCCGCTACCTCTTCTGGTGGCCGCCTCCCTCCTTCCTGGCCTCCCGGCGCTGCGCCCTTTCTCACTGGTTCTCTCTTCTGCCGTTTTCCGTAGGACTCTCTTCTCTGACCTGAGTCTCCTTTGGAACTCTGCAGGTTCT
+
BBBCCCCCFFFFGGGGGGGGGGHHGEGFHGHHHGGGGGGGGHHHHGGGGGGGHHHHHHHGGGGGGGGGGGGHHHHGGGGHGHHHHGGGGGCGGGHHHHHHHHGHFFF1FGGEFHGDGCFGHHHHHHHHHHHGHFGGGGGHGHHGHGGGGEGGGGGGGG?:;DFFFFFFFFFFFFFFFFFFFFFFFFFFFFFFFFFFFFFFFFFFF.BFFFFFFFF/FFFFFFFE/BB/BFFFFFFFFFFFFFFFFFFFFFF
@M05620:37:000000000-D9766:1:1101:16618:9023 1:N:0:68
GAGGCTGCTTTGGAAGAAACTGACAAGCCAGGGACACAAGATCGGAAGACCACACGTCTGAACTCCAGTCACGAATTCGTATCTCGTATGCCGTCTCCTGCTTTAAGAAAGAAAAGGCTCCTCGCCGACTCCCCGGGCTTCCCCGCACTGCTGCCCCCCTGGCCCGTCAGTCCTTCATTTCCGCTTTTGCCCTCTTGTGGATCCCCTTGCCCCCTTCTCAGCCTTTGTCCTTGTCACCGCCCCGCCCGTGA
+
B@BBBBFBFFFFGFGGGGAGGDFABA4AABB4BAFGHHEGBFFAEB2B23BBBA10BB2B5BBAB33BBB3A?11??DF3BBFHBB?EB34B/?E12BFFGF34BB34BF33B323/?FGGH2/B/>>>><@?ED@<@/<FCHH?C-<@GDG00<CA:;CFHC..;-A..;FF9;;FFGG9;;EFGG0;CBF/AFFFBBD/BFF..;AB/BFAB@FBFF//99.FF/B/;/;9B9/B/.99--9;--9-..
@M05620:37:000000000-D9766:1:1101:15161:9034 1:N:0:68
ACCACACCTTCTACAATGAGCTGCGTGTGGCTCCCGAGGAGCACCCCGTGCTGCTGACCGAGGCCCCCCTGAACCCCAAGGCCAACCGCGAGAAGATGACCCAGGTGAGTGGCCCGCTACCTCTTCTGGTGGCCGCCTCCCTCCTTCCTGGCCTCCCGGAGCTGCGCCCTTTCTCACTGGTTCTCTCTTCTGCCGTTTTCCGTAGGACTCTCTTCTCTGACCTGCGTCTCCTTTGGAACTCTGCAGGTTCT
+
CCDCCDBCFFFFGGGGGGGGGGHHGFGFHGHHHGGGGGGGGHHHHGGGGGGGHHHHBHHGGGGGGGGGGGGHHHHGGGGHGHHHHGGGGGCGGGHHHHHEHH//?FF10?=FFHH?@@-->DD0GD00DGFF.GCCGD?HGGCG/C9F0;FAFFAEG.A--;.:9-9AFDFFFFFBFBBFFFFFFFF0FFFFFF9.AFFFFAB.9DB9BFFFFFFFF0B00B09.-;@D9FFFFFFEFFFF0BF00AFFFF
@M05620:37:000000000-D9766:1:1101:9562:9042 1:N:0:68
ACCACACCTTCTACAATGAGCTGCGTGTGGCTCCCGAGGAGCACCCCGTGCTGCTGACCGAGGCCCCCCTGAACCCCAAGGCCAACCGCGAGAAGATGACCCAGGTGAGTGGCCCGCTACCTCTTCTGGTGGCCGCCTCCCTCCTTCCTGGCCTCCCGGAGCTGCGCCCTTTCTCACTGGTTCTCTCTTCTGCCGTTTTCCGTAGGACTCTCTTCTCTGACCTGAGTCTCCTTTGGAACTCTGCAGGTTCT
+
ABB3ABBBFFFFGGGGFGGBGEHFGAEBE2FGAFFEEGGGGHHHHGGGGGGGGHHGHHHGGGGGGAEGGGGFHEHGGGGH/CGHHGE/>CDCCGHHFHHHHHGHGHHHHHHGGHHGGGGGHHHHHHHHHHHGHHGGGGGHGHHGHGGGGGGGGGGGGGG@GGGGGGBFBBFFFFFFFFFFFFFFFFFFFFFFFFBFDFFFFFFFFFFFFFFFFFFFFFFFFFFFBFFFFFFFFFFFFFFFFFFFFFFFFFF
@M05620:37:000000000-D9766:1:1101:18801:9053 1:N:0:68
GAGGCTGCTTTGGAAGAAACTCATAGATTACTGCAACAGTTCCCCCTGGACCTGGAAAAGTTTCTTGCCTGGCTTACAGAAGCTGAAACAACTGCCAATCCTACAGGATGCTACCCGTAAGGAAAGGCTCCTAGAAGACTCCAAGGGAGTAAAAGAGCTGGTGAAACAATGGCAAGTAAGTCAGGCATTTCCGCTTTAGCACTCTTGTGGATCCAATTGAACAATTCTCAGCATTTGTACTTGTAACTGAC
+
A3ABBAFA@FBFCGGGGF4FFGHHGFG6EGHHHBGHCGHAEGHCHGGFCGHHHGEGFGFHHHHHFHFBGFEHHHHHHFHHHHHHEFHHHH?GHFHFHHHBFBBFGGGAGEGHGBBGGGGEGEGGGFBGHHGHHFGHHHHHHBGHHGGHGDFFHHHEGHHF0@FHHHHGHBDGGHHF?FHDGFDGFHEGHHHHGGGDEGHGHGHHHHHHHGF:CGFF0GCFHGHHGHH0CGFFGGGFBFFGGGFFFGGGGFB
@M05620:37:000000000-D9766:1:1101:27572:9053 1:N:0:68
GAGGCTGCTTTGGAAGAAACTCATAGATTACTGCAACAGTTCCCCCTGGACCTGGAAAAGTTTCTTGCCTGGCTTACAGAAGCTGAAACAACTGCCAATGTTCCTACAGGATGCTACCCGTAAGGAAAGGCTCCTCGAAGACTCCAAGGGAGTACAAGAGCTGATGAAACAATGGCAAGTAAGTCAGGCATTTCCGCTTTAGCACTCTTGTGGATCCAATTGAACAATTCTCAGCATTTGTACTTGTAACT
+
A>AAA?CAFFDDABGGGCGEBF1D3GGFGHFHHFEHBAF1DGHGHGGGGHH0FFFBAGEEF2AGEGBBGHHHHHHFHFH1FGHHFBFHHFFH101011GGGFB2B2B1F0GHHG1GFCGF?>EHH10BGHGHGGH0EEGG/<1BGHBG/?/C?F12@GCC0?11?FF<GHHEFFGBGHCG1<F<GHHHFGBHF0=<?.ECGGDG00CCGGGFGC00;CFHHH00:0C0;BFGGGGGGGFBC0BFGGB0BBB
@M05620:37:000000000-D9766:1:1101:22715:9062 1:N:0:68
ACCACACCTTCTACAATGAGCTGCGTGTGGCTCCCGAGGAGCACCCCGTGCTGCTGACCGAGGCCCCCCTGAACCCCAAGGCCAACCGCGAGAAGATGACCCAGGTGAGTGGCCCGCTACCTCTTCTGGTGGCCGCCTCCCTCCTTCCTGGCCTCCCGGAGCTGCGCCCTTTCTCACTGGTTCTCTCTTCTGCCGTTTTCCGTAGGACTCTCTTCTCTGACCTGAGTCTCCTTTGGAACTCTGCAGGTTCT
+
BCCCCCCCFFFFGGGGGGGGGGHHGGGGHGHHHGGGGGGGGHHHHGGGGGGGHHHHHHHGGGGGGGGGGGGHHHHGGGGHGHHHHGGGGGGGGGHHHHHHHHHHGHHHHHHGGHHGGGGGHHHHHHHHHHHGHHGGGGGHGHHGHGGGGGGGGGGGGGGGGGGGGGFFFFFFFFHHFHFFFFFFFFFFHHHHFFFFFFFHFFFFDFFFFFFFFFHHFFFFFFHFFFFFFFFFFFHEFFFFFFHFFFFFFFF
@M05620:37:000000000-D9766:1:1101:25964:9063 1:N:0:68
GAGGCTGCTTTGGAAGAAACTCATAGATTACTGCAACAGTTCCCCCTGGACCTGGAAAAGTTTCTTGCCTGGCTTACAGAAGCTGAAACAACTGCCAATGCTACACAGGACTACACGCAAGGGAAGGCTCCTATAAGAGTCTAAGGGAGAAAAAGAGCTCATGAAACACAGTCAAGTGAGACACGCACTTCCGCTTTAGAACTCTTGTGGATACAATTTAACAAATCTCAGAACATTTACATTTAACAGAC
+
BBCCCCFCFFFFGGGGGGGGGGHHHHHHHHHHHHHHHHHHHHHHHGGGHHHHHHHHHHHHHHHHHHHHHHHHHHHGHHHHHHHHHGGHHHHHHHHHHHH33B4BB2311113333B>//////?B///3B/33?D?3D23D33332B/C/0=@G/?GC1111111?1?0/01111111<111<0.----C0<.=..;0000<0=G00<G.0:00;000:000;0.00;F00:0//;0C00000;0000:/;
@M05620:37:000000000-D9766:1:1101:11484:9065 1:N:0:68
AGTGCCAGCTCTCAATCGCACAGGGGACCCAGGGCCTGGCCCCTCCATCCAGAAAACCTATGACCTCACCCGCTACCTGGAGCACCAACTCCGCAGCTTGGCTGGGACCTATTGAGTATCCAGCGTAGGAATCTGGGCGTTGGGGAGGAGTGAGGCGTTGGGGAAAGACAGTCCTAACCGTGGAGGGTTCTGGTAAATGATGGGGTGAGGAGGGGCTCTTTGGCTCCCACCAGTCCCCCTGTCTGGTCTAT
+
>A>AAFDC3FFFFGGGFFFGG?4422AEEEGECAEA2AABACEA1FH5F1FFAFFCGEH35A5DFD@FGHF00/>>BG3B?GHEHCFHGHHHGEGEC3GHGFHGE/GH?FGFHH2FGHHHHHHHGE/CG1FGHHHHH/@DGGHGG.AD.CGH0<G.;CCGHGG.CEG/C/CFGGGGGGGGGGG.EGG;FFFFFFFFFFFFFFFFFFBFFFFFFBBBBFFFFFFFFFFFFFFFFFFFFFFBFFFFFFFFFFF
@M05620:37:000000000-D9766:1:1101:19457:9073 1:N:0:68
GAGGCTGCTTTGGAAGAAACTCATAGATTACTGCAACAGTTCCCCCTGGACCTGGAAAAGTTTCTTGCCTGGCTTACAGAAGCTGAAACAACTGCCAATGCCAACTGCCAACATCCTGTAGCATCCTACAGGATGCTACCCGTAAGGAAAGGCTCCTAGAAGACTCCAAGGGAGTAAAAGAGCTGATGAAACAATGGCAAGTAAGTCAGGCATTTCCGCTTTAGCACTCTTGTGGATCCAATTGAACAATT
+
CBCCCCFCFFFFGGGGGGGGGGHHHHHHHHHHHHHHGFHGHHHHHGGGHHHHHHHHHHHHHHHHHHHHHHHHHHHHHHHHHGHHHHHHHHEHHHHHHHHHHHHHGHHHHHHGGHHHHHHHHHHHGHHHHHHFFHHHHFGHHEECBHHHFHHGHHHGHHHHFHCGHHHHHHGGHGGHHHHHGHHHHHHHHHHHHHHHHHGHFGHHHHHHHHHHHHGHHGGGGGGHHHGFGGGGFGDGGGGGGGGGGGGBFGG
@M05620:37:000000000-D9766:1:1101:19821:9078 1:N:0:68
AGTGCCAGCTCTCAATCGCACAGGGGACCCAGGGCCTGGCCCCTCCATCCAGAAAACCTATGACCTCACCCGCTACCTGGAGCACCAACTCCGCAGCTTGGCTGGGACCTATGTGAGTATCCAGCGTAGGAATCTGGGAGTTGGGGAGGAGTGAGGAGTTGGGGAAAGACAGTCCTAACCGTGGAGGGTTCTGGTAAATGATGGGGTGAGGAGGGGCTCTTTGGCTCCCACCAGTCCCCCTGTCTGGTCTA
+
AAAABFFFAFFFGGGGGGGCGGHFGGGGFGHHFEEEEFHHFHGCEGHGHHGHFHGHHGFFGHFHHHHHHFHEF>EGHFHH?FHHHHHGFHHFEGGEEHGHGHFGGGHHGHFFG?FGHFHHHHHDGG</CEFHFHDGFGCF?<GHGGGGFGDF<GFHHGGFHHCCGGHFFGGHHHFHHHHGGDEDGADFGGGGFGFFGFFFFGGGGGFFFFFFDFCFADFFBBBBFFFFFFFFEFFFFFFFFFFFFFFFFFF
@M05620:37:000000000-D9766:1:1101:19551:9086 1:N:0:68
ACCACACCTTCTACAATGAGCTGCGTGTGGCTCCCGAGGAGCACCCCGTGCTGCTGACCGAGGCCCCCCTGAACCCCAAGGCCAACCGCGAGAAGATGACCCAGGTGAGTGGCCCGCTACCTCTTCTGGTGGCCGCCTCCCTCCTTCCTGGCCTCCCGGAGCTGCGCCCTTTCTCACTGGTTCTCTCTTCTGCCGTTTTCCGTAGGACTCTCTTCTCTGACCTGAGTCTCCTTTGGAACTCTGCAGGTTCT
+
CCCCCCCCFFFFGGGGGGGGGGHHGGGGHGHHHGGGGGGGGHHHHGGGGGGGGHHHHHHGGGFGGGGGGGGHHHHGGGGHGHHHHGGGGGGGGGHHHGHHHHHFFHFFHGFGGHHGGGGGHHHHGHHHHHHGHHGGGGGHGHHGHGGGGGGGGGGGGGGGGGGGGGFFFFFFFFFFFFFFFFFFFFFFFFFFFFFDFFFFFFFFFFFFFFFFFFFFFFFFFFFFEFFFFFFFFFFFFFFFFFFFFFFFFFF
@M05620:37:000000000-D9766:1:1101:17955:9098 1:N:0:68
ACCACACCTTCTACAATGAGCTGCGTGTGGCTCCCGAGGAGCACCCCGTGCTGCTGACCGAGGCCCCCCTGAACCCCAAGGCCAACCGCGAGAAGATGACCCAGGTGAGTGGCCCGCTACCTCTTCTGGTGGCCGCCTCCCTCCTTCCTGGCCTCCCGCCGCTGCGCCCTTTCTCACTGTTTCTCTCTTCTGCCGGTTTCCGTAGGACTCTCTTCTCTGACCTGAGTCTCCTTTGGGACTCTGCAGGTTCT
+
DCDDDDDDFFFFGGGGGGGGGGHHGFGECFHHHGGGEEGGGHHHHGGGGGGGHHGHHHHGGGGGGGGGGGGHHHHGGGGHGHHHHGGGGGDGGGHHHHHGFHA?FGG10?1/=F/->DCCCGFFFDD00=/.<C---.C:CHHGHGGGBFF?FGFEA<----<-9->D=-/B0:00<0000<0:F0BFFB<000<-<9.0B.<...0<BFFF0F000B00<FF//<:BBFFBF00<..:<FFFFF0<.<B0
@M05620:37:000000000-D9766:1:1101:17180:9099 1:N:0:68
GAGGCTGCTTTGGAAGAAACTCATAGATTACTGCAACAGTTCCCCCTGGACCTGGAAAAGTTTCTTGCCTGGCTTACAGAAGCTGAAACAACTGCCAATCCTACAGGATGCTCCCCGTAAGGACCGGCTCCTCGCAGACTCCCCGGGCGTACCAGAGCTGCTGCAACAATGGCCAGTAAGTCCGGCCTTTCCGCTTTAGCACTCTTGTGGATCCCCTTGAACAATTCTCAGCATTTGTACTTGTAACTGAC
+
AABBBAFAFFFFGGGGGGGGGGHGHHHHHHHHHHFFGHGBFGHHHGGGEAGHHHHHHBBFGHHHHHGHHHHHHHH3GFHHHHHHHFHHHHHHGHHHBGHHHHGHBBFGGHHH3FGFGGG/0?F0?//>ECFG2FC/?/F2@G/BC///><->FG10<CGH/GF0CHH.GHH/C//CGG:C00<CC--;F0CBFFGGFGGGGGGGGGGGGG0BFB/.;.BB/BFFB9BBFFFFFFFFFFFFFFFFF/B9F//
@M05620:37:000000000-D9766:1:1101:17198:9100 1:N:0:68
GAGGCTGCTTTGGAAGAAACTCATAGATTACTGCAACAGTTCCCCCTGGACCTGGAAAAGTTTCTTGCCTGGCTTACAGAAGCTGAAACAACTGCCAATCCTACAGGATGCTACCCGTAAGGAAAGGCTCCTAGAAGACTCCAAGGGAGTAAAAGAGCTGATGAAACAATGGCAAGTAAGTCAGGCATTTCCGCTTTAGCACTCTTGTGGATCCAATTGAACAATTCTCAGCATTTGTACTTGTAACTGAC
+
AAAAA?FACFFFAGGGGFGGFGBGFGGGGHHHHHHHFFHAFHHHHGGGGHHGHGHHHHHGGFHHFHFGHHHHHHGHHGHFHHHHGHHHHHHHHHHFHFHFGBBEGHFHHGHHHGGHGGGGHHHHHHGHHHGHHHGHHHFHFBGHHGGHGGHHHHHGHHHHHHHHHHHHHGHHHHHG?GHHFGDGFHEGHHHHFCGCEHHHHHHHGHHHHGHGHHHHFHGFHHFHHHHHHGGGGGGGFFGGGFFFGGGGGE/
@M05620:37:000000000-D9766:1:1101:11241:9103 1:N:0:68
AGGGCCAGCTCTCAATCGCACAGGGGACCCAGGGCCTGGCCCCTCCATCCAGAAAACCTATGACCTCACCCGCTACCTGGAGCACCAACTCCGCAGCTTGGCTGGGACCTATGTTGAGTATCCAGCGTAGGAATCTGGGAGTTGGGGAGGAGTGAGGAGTTGGGGAAAGACAGTCCTAACCGTGGAGGGTTCTGGTAAATGATGGGGTGAGGAGGGGCTCTTTGGCTCCCACCAGTCCCCCTGTCTGGTCT
+
>11>AA>AAFF3AFGBD1FFEEAAAEEGEEHHGGE?F/FC0FEHGGHG1BGFD01BFE0GHHEHFGEGHHHGGGCEGFG>FGGC>?GHG0FGGGGG?0FGFHHGCCHHFHHHHHGHFHFDGHHHGBCEACGHBHDHF<<?FCGHGGCCCG?CGGHHHHGCGHFGGGGGGFHFHHHHHHGGGGGFG?EC?;AFGGGGGGFGGGGGGFFA@AFFFFF@9@>FB//BF/FFFFFFFFFFFFFFB@FFFFF9FFF
@M05620:37:000000000-D9766:1:1101:17940:9110 1:N:0:68
ACCACACCTTCTACAATGAGCTGCGTGTGGCTCCCGAGGAGCACCCCGTGCTGCTGACCGAGGCCCCCCTGAACCCCAAGGCCAACCGCGAGAAGATGACCCAGGTGAGTGGCCCGCTACCTCTTCTGGTGGCCGCCTCCCTCCTTCCTGGCCTCCCGGAGCTGCGCCCTTTCTCACTGGTTCTCTCTTCTGCCGTTTTCCGTAGGACTCTCTTCTCTGACCTGAGTCTCCTTTGGAACTCTGCAGGTTCT
+
CCCCCCCCFFFFGGGGGGGGGGHHGGGFHGHHHGGGGGGGGHHHHGGGEEGGHHHHHHHGGGGGGGGGGGGHHHHGGGGHGHHHHGGGGGGGGGHHHHHHHHHHGHHHHHHGGHHGGGGGHHHHHHHHHHHGHHGGGGGHGHHGHGGGGGGGGGGGGGGGGGGGGGFFFFFFFFFFFFFFFFFFFFFFFFFFFFFFFFFFFFFFFFFFFFFFFFFFFFFFFFFFFFFFFFFFFFFFFFFFFFFFFFFFFFF
@M05620:37:000000000-D9766:1:1101:5387:9136 1:N:0:68
AGTGCCAGCTCTCAATCGCACAGGGGACCCAGGGCCTGGCCCCTCCATCCAGAAAACCTATGACCTCACCCGCTACCTGGAGCACCACCTCCGCAGCTTGGCTGGGACCTATGTTGAGTATCCAGCGTCGGAATCTGGGAGTTGGGGAGGAGTGAGGAGTTGGGGAAAGCCAGTCCTAACCGTGGAGGGTTCTGGTAAATGATGGGGTGAGGAGGGGCTCTTTGGCTCCCACCAGTCCCCCTGTCTGGTCT
+
BBBBBFFFCFFFGGGGGGG2A?BGFFGEGEFHBEEFFGHHHHGHGGFHHHGHHGHGHGHHHHHHHFHFHHHGG>@EHHHHBFGHHHH1?GHGEECGEHGHGGHGGGHHGHHHHHHH3GHFHHHFHHGE/>CC/?GHHH00>CGGHGC.AEAEGHDDG<EGGHHGGGG.</C/CFGGGGBFFGGCD.CFG<CFGFF<BFFFFFFFFFFDB.BF0<BFFFFFFFFFFFFFFFFFFFFFFFFFFFFFFFFFFFB
@M05620:37:000000000-D9766:1:1101:25053:9143 1:N:0:68
GAGGCTGCTTTGGAAGAAACTCATAGATTACTGCAACAGTTCCCCCTGGACCTGGAAACGTTTCTTGCCTGGCTTACAGAAGCTGAAACAACTGCTCCTGTTCATTCCGGCTGCTAAGCGTAGGGCCCGACTACTCGCCAACTCCCCAAGAGTGCCAGTGATGCTGTCGCAAGGACGAGTACGACCGGCCTTTCAGCTTTAGCACTCTTGTGACTCAAATTGCACCAGTATCAGCATTTGTAATTGTCAAT
+
33AABAFAFFFFBGGGG4FGBF4FAFGHHGGGHH4BFABDDGHHHGEFHHGAFHEFEF3BBGHH5FGGHHHHHHGFHGHHHHHCGHFHH3BGHHH4EFG3B3@444B4B//>>1BE433//?/?F2EE/////23B?@<///@21//0//?F1111111><11<1111.>C.-...--:..0..:---;-;9F90CFF0F090B00;0;09000;;/9///9///;F.B/:;;BFF/;FFBF/;FF/BF//
@M05620:37:000000000-D9766:1:1101:25032:9145 1:N:0:68
GCTGCTTCTTGTTAATCCACTCCTCGATGCCTGCCCCTGGACCCCCAGTCCATATAACCGTTCCATACCTTGCTACCAGCAGCGACAACCACTTCCCCTGTGCCTTCAGGATGCTACCCGTCAGGCCAGACTCCTCGCAGCCTCCCAGGACGTACCAGCGCTGCTGACACAATGGCAAGTCCGTACGGCATTTCCGCTTTAGCACTCTTGTGGCTCCCATTGCACCATTCTCAGCATTTGTCATTGTCACT
+
11>>>1BBBB11133BB31B1B111ABE3BBDBFBFB0B00BB0EE/A1BB1A22DDA1ABB0B2D2BBF1BFH2BBBB/BBB>/>/>??/F@1BBF0BFG1B1B1>B11FCFCG>1B0/???EBGFHC0/B1FFFFCBE<?GB?/<?///>..<.<1.-<.<<00=<<<C.<<CFGHA0;;C..;;AA--;F099C..;C000=0/00;90.:;;:EFFFFFF/BAB///;BFF/9/9;/B/BFFFF/;/
@M05620:37:000000000-D9766:1:1101:5372:9146 1:N:0:68
AGATCCAGCTCTCCATCGCACAGGGTACCCAGAGCCTGGCCCCTCCATCCAGAAAACCTATGACCACACCCCCAACCTCGGCCACCCTCTCAGCAGGTCGGCTGGGACCTATGTTGCTTCTCCCGCGTCGGCCGCTGGTCTTTGGGTCGGCGTGCGGGGTTGGGGCCCTCCCTTCCTCCCCGTGGCGGGTTCTGGTAACTGCTGGGGTGCGTCGGGGCTCTTTGGCTCCCCCCGGGCCCCCTGTCTGGTCT
+
>111>B@DFFFFGGF11A11A0FAFB0BAABAABFABBBFBGGGGGFHHBABDFG0BEGHBABDG1BBEEF/>//?EG0B//B>FGF/?B>12B1F/B1>/>/EEGFG?BBFGFBFG1FGGHH0/<>>>></>->A<@<=<GGHGCAG@C@CC-CAG::=@@@@@A=@-:;;9;FFF/9;--;A9-@@@@EABBFB9FFFB//;FB<;----9;>@@-;:;BFFF/BBEF-A@-9--;@@@?E9BFFFFFF
@M05620:37:000000000-D9766:1:1101:21763:9157 1:N:0:68
ACCACACCTTCTACAATGAGCTGCGTGTGGCTCCCGAGGAGCACCCCGTGCTGCTGACCGAGGCCCCCCTGAACCCCAAGGCCAACCGCGAGAAGATGACCCAGGTGAGTGGCCCGCTACCTCTTCTGGTGGCCGCCTCCCTCCTTCCTGGCCTCCCGGAGCTGCGCCCTTTCTCACTGGTTCTCTCTTCTGCCGTTTTCCGTAGGACTCTCTTCTCTGACCTGAGTCTCCTTTGGAACTCTGCAGGTTCT
+
BBB3ABBBFFFFGGGGDGGAGBHFGABA4AGGAFGEDGEGFHHHHGGGDFGGGHGEHHHGEGCGG?EGGGGCGFHGGGAGCCGHHG/<>DC@CFCFDGFGHHHHGHHHHHHGGHHGGGGGHHHHHHHHHHHGHHGGGGCHGHHGHGFGGGGGGBGGAEGGGGGGG@BF?BFFFFFFFFFFFFFFFFFFFFFFFFBFFFFFFFFFFFFFFFFFFFFFFFFFFFFFEFFFFFFFFFFFFFFFFFFFFFFFFFF
@M05620:37:000000000-D9766:1:1101:25042:9164 1:N:0:68
GAGGCTGCTTTGGAAGAAACTCATAGATTACTGCAACAGTTCACGCTGGACCTGGAGAAGTTTCTTGCCTGGCTTACAGAAGCTGAAACAACTGCCAATGTTCCTACAGGATGATACCCGGAAGGAAAAGCTAATAGAAGAATCCAAGGGAGTAAAAAAGCTGATGAAAAAAAGGCAAGTAAGTCAGGCATTTACGCTTTAGCACTCTTGTGGATCCAATTGAACAATTCTAAACATTTGTACTTGTAACG
+
>33>>>CA4BB4F4BBBGBF5FBGHBFFBGB5DB4BFG25D55D22A22E2BGGEG1313DDGBDFG5353B1BB33ABDEG3@F33B331BBGHFFFHHFF4B@BB33313@BB44BB?//>??BFB23BB3B4???3B?223B22?/?/</22222<?011<<111110--<.<<<.0==<0=<=/<.<<00<.;:..00;0;:/;000;.9099;0;00;;99/0000000/;;C00;;0;000;0/;
@M05620:37:000000000-D9766:1:1101:6377:9168 1:N:0:68
ACCACACCTTCTACAATGAGCTGCGTGTGGCTCCCGAGGAGCACCCCGTGCTGCTGACCGAGGCCCCCCTGAACCCCAAGGCCAACCGCGAGAAGATGACCCAGGTGAGTGGCCCGCTACCTCTTCTGGTGGCCGCCTCCCTCCTTCCTGGCCTCCCGGAGCTGCGCCCTTTCTCACTGGTTCTCTCTTCTGCCGTTTTCCGTAGGACTCTCTTCTCTGACCTGCGTCTCCTTTGGAACTCTGCAGGTTCT
+
BBBAAABBFFFFGGG4GGGAFAFEEBEEHGHH3FFEGGGGGHHHHGEGFFGGGFFHHHHGGGGGGEEGGGGGHFFGGGGGFHHGHGG/BCCC@GHHHGHHGHHGGHH1F1FEGF/AD@DGFHHHHHHHH0<CCGCGGGGHGHHGHGGGGGEGGGGGGG--9;AFGGBFB;FFFFFFFFFFFFFFFFFFFFFFFFBFFFFFFFFFF.BFFFFFFFBBFFFFFFFF.@D=DFFFFFFFEFFBBFFFFFFAFFE
@M05620:37:000000000-D9766:1:1101:17117:9178 1:N:0:68
ACCACACCTTCTACAATGAGCTGCGTGTGGCTCCCGAGGAGCACCCCGTGCTGCTGACCGAGGCCCCCCTGAACCCCAAGGCCAACCGCGAGAAGATGACCCAGGTGAGTGGCCCGCTACCTCTTCTGGTGGCCGCCTCCCTCCTTCCTGGCCTCCCGGAGCTGCGCCCTTTCTCACTGGTTCTCTCTTCTGCCGTTTTCCGTAGGACTCTCTTCTCTGACCTGAGTCTCCTTTGGAACTCTGCAGGTTCT
+
AA>AB@ABFFFFGGGGDGFGFGGGEEEEHEHHHGGEDEG?EHHHHGEGAEGEEFBGGHHGGGEGEEEGGGGGHHHGGGGHFFHFEGGCGCCGFGHHHFHHHGHHGHHHHHFGGHHFGGG@GHHHHHHGHHBDFHGCGGGEGHHCHGGFG0F.FFGFGGGGGGGGGFFDFFBFFFFBFFFFFFFFFFFFFFFFFBDDFFFFFFFFFFFFFFFFFFFEFFBFFFFFFFFF/FFFFFFFFFFFFFBFFFFFFFF
@M05620:37:000000000-D9766:1:1101:24422:9180 1:N:0:68
AGTGCCAGCTCTCAATCGCACAGGGGACACAGGGCCTGGCCCCTCCATACAGAAAACCTATGACCTCACCCGCTACCTGGAGCACCAACTACGCAGCTTGGCCGGGACCTATGTTGAGTATCCAGCGTAGGAATCTGGGAGTTGGGGAGGAGTGAGGAGTTGGGGAAAGACAGTCCTAACCGTGGAGGGTTCTGGTAAATGATGGGGTGAGGAGGGGCTCTTTGGCTCCCACCAGTCCCCCTGTCTGGTCT
+
1>AAA@B11BBDEAFFGAAAAA0A00AA0B0BF0BEF/ABGGEHGGB12B1G1AFFFEG1G12BFGFGHFFEFEEEHHGBGGGGFGCGG01BE>/>EBGHE01<>ECCGHHHGH2BFFFGGGHGHFC?ECCGFHFHHGFFE>>FGCGGGCCC<<GDGH?<CHHCCGGHHFHHH9CCBFGFF@.C@FEE@9CFGGGFFGBBFFB/9AFF@EFFFF---@@EBB/BBBF/AE9FFFAFFBFFF@FFF/;BFF;
@M05620:37:000000000-D9766:1:1101:19437:9181 1:N:0:68
GAGGCTGCTTTGGAAGAAACTCATAGATTACTGCAACAGTTCCCCCTGGACCTGGAAAAGTTTCTTGCCTGGCTTACAGAAGCTGAAACAACTGCCAATGTTCCTACAGGATGCTACCCGTAAGGAAAGGCTCCTAGAAGACTCCAAGGGAGTAAAAGAGCTGATGAAACAATGGCAAGTAAGTCAGGCATTTCCGCTTTAGCACTCTTGTGGATCCAATTGAACAATTCTAAGCATTTGTACTTGTAACT
+
>3AA3>B>BBB4F45B4GBFGFHHHCGFGDB5F54B4FBDGDBBBBAA2AABFFABA32BBDFDDFDABBAFFGG3B5FFGGABF33FBBBBFGGFCHGHFBBBBB@CB313E2B@GF1?/>>??BGB0??EF/G?B??3B?32B??B??/?/@22@><@22@2<@?1?1?<??F??F/<<<>==1><0.1>><FED<.<==FHHGGD=DG:.:0;;::<0C;<C:C0<;;0;0/;;FFF9;;C;;9;090
@M05620:37:000000000-D9766:1:1101:23321:9181 1:N:0:68
ACCACACCTTCTACAATGAGCTGCGTGTGGCTCCCGACGAGCACCCCGTGCTGCTGACCGAGGCCCCCCTGAACCCCAAGGCCAACCGCGAGAAGATGACCCAGGTGAGTGGCCCGCTACCTCTTCTGGTGGCCGCCTCCCTCCTTCCTGGCCTCCCGGAGCTGCGCCCTTTCTCACTGGTTCTCTCTTCTGCCGTTTTCCGTAGGACTCTCTTCTCTGACCTGAGTCTCCTTTGGAACTCTGCAGGTTCT
+
BCCCCBBCFFFFGGGGGGGGGGHHGEGFHGHHHGGGG2AEFGGHHGGGFGGGHHHHHHHGGGGGGGGGGGGHGHHGGGGHGHHHGGGFGGGGGGHHHHHHHHHGGHHHHGHGGHHGGCGGHHHHHHHHHHHGHHGGGGGHGGGDFGGGGGGGGGGGGGGGGGGFFFFFFFFFFFFFFFFFFFFFFFFFFFFFFFFFFFFFFFFAD9FFFFFFFFFFFFFFFFFFFFFFFFFFFFFFFFFFFFFFFFFFFFF
@M05620:37:000000000-D9766:1:1101:22204:9197 1:N:0:68
GAGGCTGCTTTGGAAGAAACTCATAGATTACTGCAACAGTTCCCCCTGGACCTGGAAAAGTTTCTTGCCTGGCTTACAGAAGCTGAAACAACTGCCAATGCCAAATGCCAACCTCCTGGAACATCCTCCAGGATGCTCCAAGTCAGTAAAGGCTCCTAGAAGACTCCCAGGACGTAGACGCGCAGCTGCCCCCCTGGCCCGTAAGTCAGGCATTTCAGCTTTCGCCAGCTTGTGGATCCGCTTGACACATT
+
A>AAAAFBFFFFGGGGGGGGGGHHHHHHHHGHHHDGHFGDFGHHHGFGGHHGHHHGHFFGGHHHFHHHHHHHHHGBF5FHHHHGHBBGGGHHHHHHCGHHHHH3?BGHBHBFG3??2B3?332BFG?3?2FFGC3BGHH33BBB3F3?3F3B/2B?F2F<22<@22@?2@/////?0/<.>>C-<-<CG.CC---;CC..-A@EFGFGGGGG0CFFF0;00;;;.C.-;/B/FFFF//;.:..99/9;BBB
@M05620:37:000000000-D9766:1:1101:18229:9200 1:N:0:68
GAGGCTGCTTTGGAAGAAACTCATAGATTACTGCAACAGTTCCCCCTGGACCTGGAAAAGTTTCTTGCCTGGCTTACAGAAGCTGAAACAACTGCCCCTCCTACAGGATGCTACCCGTAAGGAAAGGCTCCTAGACGACTACACGGGAGTAAAAGAGCTGATGAAACAATGGCAAGTAAGTCAGGCATTTCCGCTTTAGCACTCTTGTGGATCCACTTGAACCATTCTCAGCATTTGTACTTGTAACTGAC
+
BCBCCCFCFFFFGGGGFFGGGGHHHHHHHHHHHHHHFHHFGGGHHGGGHHHHHHHHHHHHHFHHHHHHHHHHHHHGHHHHHHHHHHHHHHGHHHHH1BGGGHFG33B?G3F3BBFGGFEGH3B3FGGHFCGH3GG?CCB//BF2/BCGGGHHHH1??GHHH1?1?GG0F1GHHHHGHHHHFH0=GH.0<DGFEDGGEHHHHGHHHHHBCAHHHG000;;CFG.CF0;FFGGBFFGGGGGFGGGGFBG0FGB
@M05620:37:000000000-D9766:1:1101:18247:9206 1:N:0:68
GAGGCTGCTTTGGAAGAAACTCATAGATTACTGCAACAGTTCCCCCTGGACCTGGACAAGTTTCTTGCCTGGCTTACAGAAGCTGAAACAACTGCCAATCCTACAGGATTCTACCCGTAAGGAAAGGCTCCTACAAGACTCTAAGGGAGTAAAAGAGCTGATGAAACAATGGCACGTAAGTCAGGCATTTCCGCTTTAGCACTCGTTTGGATCCAACTGAACAATTCCCAGCATTTGTACTTGTAACTGAC
+
>1>AAAC1@B@BABBA111BAAADAGFFGDAFFBAA1BABFGGDGGEA/ABAABAB0B0BD22FADB1BA1BGFEFGBFBFGGFFFGFHC?BFEB0EFHBBB2BB1B>@1FG@B@BEFC>>C>0FB0?1BFG<11<B0B<B1>BB00FC/0>>F@/00@11112>@G0?<?1<<1?0?F>11110<.1>>F1><E<.00=DDFC....::/0:::0/;/::/0:0;;0;F0.C0B0090=F000000;;09
@M05620:37:000000000-D9766:1:1101:8503:9216 1:N:0:68
AGTGCCAGCTCTCAATCGCACAGGGGACCCAGCGCCTGGCCCCTCCATCCAGAAAACCTATGACCTCACCCGCTACCTGGAGCACCCCCTCCGCAGCTTGGCTGGGACCTATGTTGCGTATCCAGCGTCGGACTCTGGGCGTTGGGGCGGAGTGCGGAGTTGGGGAACGCCCGTCCTACCCGTGGCGGGTTCTGGTAAATGATGGGGTGCGGCGGGGCTCTTTGGCTCCCACCAGTCCCCCTGTCTGGTCT
+
>A>>>DFFAFFFG1FAFFGAE?GCFA0EAEGH0AEEEFGHFHGFEGHHHFFHEBGGGGHFGGBHHDGGHHHGG/>EHDFG0BFGHH//>EFEEG?EEGBEEGHGGGHHGHCHHHFH1<E/<FG2FHGGECCC-@GHFF0.<CCGGC@A?A-;AF0;A-9;;FE?@AA9A;@-@@FFFF/AFB9A@-;@@-;AFFFBFFEFFFFFFFF;9--@-@@;@>@FFFFFFFFFFF-FB-ABFFFFF@FFFFFFFFF
@M05620:37:000000000-D9766:1:1101:22203:9217 1:N:0:68
GAGGCTGCTTTGGAAGAAACTCATAGATTACTGCAACAGTTCCCCCTGGACCTGGAAAAGTTTCTTGCCTGGCTTACAGAAGCTGAAACAACTGCCAATGCCAACTGCCAACATCCTGTAGCATCCTACAGGATGCTACCCGTACGGAAAGGCTCCTAGAAGACTCCAAGGGAGTAAAAGAGCTGATGAAACAATGGCAAGTAAGTCAGGCATTTCCGCTTTAGCACTCTTGTGGATCCAATTGAACAATT
+
>3>>A4CAFFBFGGGG4BFFBFAFFFGHH5GHHHE4BAFDFGHHHGEFHBGGGGHHHH2BBGHHGHFHHHHHHHEFGHGDGHHFFHGFHBGHHHHHFBGGHHHHGHHHHHHGGHHHHHHHHFHHHHHHHGGBAGHHGFGHFE?</>ED/DHHHHHGHFHHGH1FHHHHHHGGEFEHHHFH.GHHGGFH1G0<GHHHHHFHEDGHGGHCGGHHHHHHHGGGGG0FFFFFGGGGFFGGGFGB0;FGGGG0B0;
@M05620:37:000000000-D9766:1:1101:19018:9284 1:N:0:68
ACCACACCTTCTACAATGAGCTGCGTGTGGCTCCCGAGGAGCACCCCGTGCTGCTGACCGAGGCCCCCCTGAACCCCAAGGCCAACCGCGAGAAGATGACCCAGGTGAGTGGCCCGCTACCTCTTCTGGTGGCCGCCTCCCTCCTTCCTGGCCTCCCGGAGCTGCGCCCTTTCTCACTGGTTCTCTCTTCTGCCGTTTTCCGTAGGACTCTCTTCTCTGACCTGAGTCTCCTTTGGAACTCTGCAGGTTCT
+
CCCCDDCCFFFFGGGGGGGGGGHHGGGGHGHHHGGGGGGGGHHHHGGGGGGGFHHHHHHGGGGGGGGGGGGHHHHGGGGHGHHHHGGGGGGGGGHHHHHHHGHGEGCGHFFCAHH@GGFDHHHGHHHBDGCDGHFCCDGEGHHGHGGGGGGGGGGGGDDGACGGBFFFFFFFFFFFFFBB:FFFFFFFFFFFFFFA?F?BBDBAAAFFFFFFFFFFFFEFFFFFFFFFFFFFFFFFBFFFFFFFFFF:BFF
@M05620:37:000000000-D9766:1:1101:27964:9296 1:N:0:68
ACCACACCTTCTACAATGAGCTGCGTGTGGCGCCCGAGGAGCACCCCGTGCTGCTGACCGAGGCCCCCCTTAACCCCAAGGCCAACCGCGAGAAGATGACCCCGGTGAGTGGCCCGCTACCTCTTCTGGTGGCCGCCTCCCTCCTTCCTGGCCTCCCGGAGCTGCGCCCTTTCTCACTGGTTCTCTCTTCTGCCGTTTTCCGTCGCACTCTCTTCTCTGACCTGAGTCTCCTTTGGAACTCTGCAGGTTCT
+
>AAAAAA>B4B@GBEGGG5BFFGHGEEB4EAAAAAEECAA1A1BAAAAAEAA5ABG@E3EG??/BEEEE/0B3FGG?>EGEHGGHEEC<B/>BDHFHHHHHHAC@ACFHHHGGHF-<-<CGGDHHGHFHGGGHGF?BDEEGGGABBFFGGGGGFFEGD-->@FFFFFFFFFFFFF/F/BF/;/FFFBF/;BFFBDFDF./F?B.9-;BDFFFFFB9:FF/BFF.BB;///;B//9/FFFFEFFFBFFFFFF
@M05620:37:000000000-D9766:1:1101:20513:9301 1:N:0:68
GAGGCTGCTTTGGAAGAAACTCATAGATTACTGCAACAGTTCCCCCTGGACCTGGAAAAGTTTCTTGCCTGGCTTACAGAAGCTGAAACAACTGCCACTCCTACCGGATGCTACCCGTAAGGAACGGCTCCTAGAAGACTCCACGGGAGTAACAGCGCTGATGCAACAATGGCAAGTAAGTCAGGCATTTCCGCTTTAGCACTCTTGTGGATCCCATTGAACAATTCTCAGCATTTGTACTTGTAACTGAC
+
AAAAAAFAFFFFC1GF1FGGGGHHHHHHFFGHHH1AFGGAFHHHHGEGEGGHHHHHH1BFFGHHDGEHHHHHHHHFHFHGHHHHGDHHHEHHHHHHHEHHHHGH0EEGGEHHFHHGCGGGFHH00?EEGGGHBF1111BGHH10<BC/<C<11?G0>@FC.1=1<GHCGHHHHGHEHHHHHHEGHH.GHHGHGGGGGHHHGHHGGFFFGGFGGF/;9FGGGGBFFGGGGGGGGGGGGFFGGGFFFFFFFFF
@M05620:37:000000000-D9766:1:1101:6484:9305 1:N:0:68
AGTGCCAGCTCTCAATCGCACAGGGGACCCAGGGCCTGGCCCCTCCATCCAGAAAACCTATGACCTCACCCGCTACCTGGAGCACCAACTCCGCAGCTTGGCTGGGACCTATTGCAGATTCAGCGTCAGCATCTGGGGAGTGGGGGAGCATGCAGGACTGGGGAAAGGACAGCCTAAACCGGGGAGGGTCTGGTAAAAGGTGGGGTGAGGGGGGGCTCTTTGGCTCCCAACAATCCCCCTGCCTGGTCTAT
+
>3A3AFFFBFFFGFGGGAFEEGFHEEGGEGHH2EFGFFHHHHGHGGGHHHGHEEBGHGGHHFEHHHGHHHHGGF?EGHHG2BF?EGHCEHHHGG@/EGHHGH???<GFEHHH3333?3?3B333////?2@2@@1?G///?<FG---<..0000=...=:.;-.=G../;/.;C/9F0F/-:A--;@-;9:/;//;F//./;;@A.-9.;.-9@@-;A9FB//;9/;../9../;9/9D>?..;/.;F/9:
@M05620:37:000000000-D9766:1:1101:13214:9320 1:N:0:68
AGTGCCAGCTCTCAATCGCACAGGGGACCCAGGGCCTGGCCCCTCCATCCAGAAAACCTATGACCTCACCCGCTACCTGGAGCACCAACTCCGCAGCTTGGCTGGGACCTATGTGAGTATCCAGCGTAGGAATCTGGGAGTTGGGGAGGAGTGAGGAGTTGGGGAAAGACAGTCCTAACCGTGGAGGGTTCTGGTAAATGATGGGGTGAGGAGGGGCTCTTTGGCTCCCACCAGTCCCCCTGTCTGGTCTA
+
ABAABFFFDFFFGGGGGGGCGGHGGGGGGGHHFGGGGFHHHHGHGGHHHHHHHHHHHGHHHHHHHHHHHHHGGEEGHGHHHHHHHHGHGHHHGGGGFHGHGHHGGGHHGHHHHHHHHHHGHHHHHGGGGGHHHHHHHHGFGHHHGGGGGGEGFHHHHGHHHHGGGGGHGHHHHHHHHHHHGDEDEEGGCFGGGGFGGGGGGGGGGGDFFFFFFFFFFFFFFFFFFFFFFFFFFFFFFFFFFFFFFFFFFFB
@M05620:37:000000000-D9766:1:1101:9504:9326 1:N:0:68
GAGGCTGCTTTGGAAGAAACTGAAAACCCAGGGACACAAGATCGGAAGATCACACCTCTGCACTCCAGTCACGAATTCGTATCTCGTATTCCTTCTTCTGCTTTAAAAAAAAAAAAAACAGAGAAAACATCTAACTCAATGGTATATTACTACCATTCACAACACCTTACCAATCGCATTTTATCAAATACAATCAACTTCGATATTAGCTGCAAAGCCGTTTACTGAGAGTAACCCGCTGACTTATACGT
+
A3AA>>CAFDFDG4BBEGBGGFG4BB4BAABBBABACGFFFHBCE2AA2BBBB3B1BBFB3DBFB23BF33AB>>BBGF3BB1B4BBEF3BB4@GFBBBB4B@4DF34EE><@?>/><?/00001100/1111111<11>111<111=1>100/00000000..../:00:000/.....00000900;00900000/000..0.:000900;/00/9.-../.000000090000.----./000000.0
@M05620:37:000000000-D9766:1:1101:18686:9333 1:N:0:68
GAGGCTGCTTTGGAAGAAACTCATAGATTACTGCAACAGTTCCCCCTGGACCTGGAAAAGTTTCTTGCCTGGCTTACAGAAGCTGAAACAACTGCCAATGTTCCTACAGGATGCTACCCGTAAGGAAAGGCTCCTAGAAGACTCCAAGGGAGTAAAAGAGCTGATGAAACAATGGCAAGTAAGTCAGGCATTTCCGCTTTAGCACTCTTGTGGATCCAATTGAACAATTCTCAGCATTTGTACTTGTAACT
+
AAAABBFBFFFFGGGFAGGGGFHFHHGHHFHHFHHCHHHGHHGHHGEGHEGGHFHBFGHHFHHHHFFGHHHGHGGFGHHHGGGHHHHHHHGHGHGHGHHHHGFGHHHGFFHHFHGHHGHEEEEFGGHFBBGFHGFFFGHFHGGFHHGHGGGGDHHGHFCGHHHHBGGHHFFGDHGHHFFH=GGDG=<><<>F=DFGGGGGHHHHHHHHHHFC:C<CGHHHHHHHHHH0CHGBBFBFCFGGBFFGC;FFFGB
@M05620:37:000000000-D9766:1:1101:11629:9335 1:N:0:68
ACCACACCTTCTACAATGAGCTGCGTGTGGCTCCCGAGGAGCACCCCGTGCTGCTGACCGAGGCCCCCCTGAACCCCAAGGCCAACCGCGAGAAGATGACCCAGGTGAGTGGCCCGCTACCTCTTCTGGTGGCCGCCTCCCTCCTTCCTGGCCTCCCGGAGCTGCGCCCTTTCTCACTGGTTCTCTCTTCTGCCGTTTTCCGTAGGACTCTCTTCTCTGACCTGAGTCTCCTTTGGAACTCTGCAGGTTCT
+
AAABCCCCFFFFGGGGGGGGGGHHGGGFHGHHHGGGGGGGGHHHHGGGGGGGGHGHHHHGGGGGGGGGGGGGHHHGGGGHGHHHHGGGGGGGGGHHHHHHHHHHGHHHHHHGGHHGGGGGHHHHHHHHHHHGHHGGGGGHGHHGHGGGGGGGGGGGGGGGGGGGGAFFFFFFFFFFFFFFFFFFFFFFFFFFFFFFFFFFFFFFDFFFFFFFFFFFFFFFFFFFFFFFFFFFFFFFFFFFFFFFFFFFFFF
@M05620:37:000000000-D9766:1:1101:17776:9338 1:N:0:68
GAGGCTGCTTTGGAAGAAACTCATAGATTACTGCAACAGTTCCCCCTGGACCTGGAAAAGTTTCTTGCCTGGCTTACAGAAGCTGAAACAACTGCCAATCCTACACGATGCTCCACGTAAGGACCAGCTCCTCGACGACTCCCCGAGCGTCCCAGAGCTGCTGCAACCAAGGCAAGTACGACCGGCCTTTCCGCTTTAGCACTCTTGTGGATCCCCTAGACCACTTCTCTGCATTTTTACATGTACAAGCC
+
A>AABAFBFFFFGGGGFGGGGGFHGGHHHCGHHHD4BCGDGHHHHGGGGBGHHHHHHFCFGHHHHHHHHHHHHHHHHHHFHHHHHGHHHHHHHHHHEE@324B3B21>?1?3@3@?E/?00330//0/3B3B2//E////<2////////<//11>.0<1111<<11.<.<.....0=0...-;-;@?/;90.99.990009C990090.;;0/..9..///.9//;/9///;//B//99///9;9//;..
@M05620:37:000000000-D9766:1:1101:10201:9362 1:N:0:68
ACCACACCTTCTACAATGAGCTGCGTGTGGCTCCCGAGGAGCACCCCGTGCTGCTGACCGAGGCCCCCCTGAACCCCAAGGCCAACCGCGAGAAGATGACCCAGGTGAGTGGCCCGCTACCTCTTCTGGTGGCCGCCTCCCTCCTTCCTGGCCTCCCGGAGCTGCGCCCTTTCTCACTGGTTCTCTCTTCTGCCGTTTTCCGTAGGACTCTCTTCTCTGACCTGAGTCTCCTTTGGAACTCTGCAGGTTCT
+
AAAAAAAAFFFFGGGGGGF1B1FEEEEEGEHGFFGGGGGCGHHHHGCGGEGFHHHHHGHCGGGGGEGGGGGFHFEFGGGHFGGGHGG/CCCCCCGHHFFHFHGGFGHGGGHGGHFGGGGGHFHHHGHHHDHGHHGGGGCEGHHGGFFGGFGGGFGFGGG-AAFGGG@F@;FFFFFFFFFFFFFFFFFFFFFFFF@BFFFFFFFFBFFFFFFFFFFFFFFFFFFFFFFFFFFEFFFFFFFFFFFEFFFFFFF
@M05620:37:000000000-D9766:1:1101:13895:9374 1:N:0:68
GAGGCTGCTTTGGAAGAAACTCATAGATTACTGCAACAGTTCCCCCTGGACCTGGAAAAGTTTCTTGCCTGGCTTACAGAAGCTGAAACAACTGCCAATCCTACAGGATGCTACCCGTAAGGAAAGGCTCCTAGAAGACTCCACGGGCGTAACAGCGCTGCTGAAACAATGGCAAGTAAGTCAGGCATTTCCGCTTTAGCACTCTTGTGGATCCAATTGAACAATTCTCAGCATTTGTACTTGTAACTGAC
+
>1>AA?CAFFFFGGGG11GGGGDHBFGHH1GGHH11B0FDFGHHHGEFA0FFHHAHH1AFGHHHGHHHHHHHHHG1GGHDHHHEGEHHHFHHHHHH@FHHHHFHGHHHHHHHBHHHGGGGHFHH0GHHHHGHGH11G1BGHH10?CC/>BBA/?F0ACGG.FG1GGH0FGHHHHHGFHHHHGDGHFAGHHHHGGGGGHHHHHHHHGGGGFFGGGB0;FGGFB09CFGGGGGGGGGGFCFFGGGGF/BFFFB
@M05620:37:000000000-D9766:1:1101:20839:9380 1:N:0:68
AGTGCCAGCTCTCAATCGCACAGGGGACCCAGGGCCTGGCCCCTCCATCCAGAAAACCTATGACCTCACCCGCTACCTGGAGCACCAACTCCGCAGCTTGGCTGGGACCTATGTGAGTATCCAGCGTAGGAATCTGGGAGTTGGGGAGGAGTGAGGAGTTGGGGAAAGACAGTCCTAACCGTGGAGGGTTCTGGTAAATGATGGGGTGAGGAGGGGCTCTTTGGCTCCCACCAGTCCCCCTGTCTGGTCTA
+
11>AAB1FAFCFFDGGGCGG1A00AEEGGGHHGG0EC/GAGHGHEGBGDGHBFC1GHE0FGFFHCHGHHHHGGG/>FFGFHHG/CGFHGFHHGC@EE0FHGFHGCEHHGBGFHHGHGGGBHHHHFCFGGGHHEDGBGFCFAGHHGCFCCGAHHHGHHGHHHHGGGGHGHFHHHHHHHHGH@EAAGFGG9CFGGGFGFGEGGFGGGGF@FFFFFF@@@@FFFFFFFFEEFFFFFFFFFFFF@FFFFFFFFFF
@M05620:37:000000000-D9766:1:1101:16492:9380 1:N:0:68
GAGGCTGCTTTGGAAGAAACTCATAGATTACTGCAACAGTTCCCCCTGGACCTGGAAAAGTTTCTTGCCTGGCTTACAGAAGCTGAAACAACTGCCAATCCTACAGGATGCTACCCGTAAGGAAAGGCTCCTAGAAGACTCCAAGGGAGTAAAAGAGCTGATGAAACAATGGCAAGTAAGTCAGGCATTTCCGCTTTAGCACTCTTGTGGATCCAATTGAACAATTCTCAGCATTTGTACTTGTAACTGAC
+
AABBBAFBFFFFGGGGFGGGGGGHHHHHHHHGHHHHGHHAGHHHHGCGHHHHHGHGGHHGGHHHHHFHHHHHHHHHHHHHHHHHHHHHHHHHHHHHHEHHHFFHHHHHHGHHHHHHGGGGHHGHHHHHHHGHHHGHHBHHHHHGHGGHGGHHHHHGGHHHHHHHHHHHGHGFFHHGFGHHGHHHHGHHHHHHGGGGGHHHHHHHHHHHHDHHHHHHGHHHHHGHHHHFHGGGGGGGGGGGGGGGGGGGGF9
@M05620:37:000000000-D9766:1:1101:19902:9380 1:N:0:68
GAGGCTGCTTTGGAAGAAACTGACAAGCCAGGGACACAAGATCGGAAGAGCACACGTCTGAACTCCAGTCACGAATTCGAATCTCGTATGCCGTCTTCTGCTTTAAAAAAAAATACCCTTACAGCAAGGCTCCTAGAACCCTCCAATGGCGTACAAGCCCTGATACACCCCTTCCCCGTCATTCAGGGATCTCGCCTTTCGTCCTCTTTTGTCTCCAACTTAACCTCTCTCCCCCCTTCTACTCGTCACTT
+
BABBBBFBFFFFGGGGGGGGGFGABDBBFGBAEFFF2GFFBAFEAEAE22BEB2A0BFAFA5BA533BDB3D?>11?5B5BFGH4B1B33@BE1E11BGH4B34BFGFEE<//0?2B22B2B322@22?/2F/22?111//???C?11><<<<->10..<<</00<00/<::C/C//-:...0;000.9/.:B..9:.CB..9:.0C000;.///////;////B///:/BF/..--.:/9/;/....;;/
@M05620:37:000000000-D9766:1:1101:3462:9381 1:N:0:68
AGGGCCAGCTCTCCATCGCACAGGGGACCAAGGGCCTGGCCCCTCCATCCAGAAAACCTATGACCTCACCCGCTACCTGGAGCACCCACTCCGCAGCTTGGCTGGGACCTATGTTGCGTCTCCCGCGTCGGACTCTGGACGTTGGGTCGGCGTGCGGAGTTGGGGCACGACCTTCCTACCCGTGGCGGGTTCTGGTAACTGATGGGGTGCGGCGGGGCTCTTTGGCTCCCCCCAGTCCCCCTGTCTGGTCT
+
>>>>AAABAFFFF4ABBAAAEAFFF2AAA2BFAEF2FBFFBGEGGFHHG1BBD3CBFEHHDB5DGDBGHHHEG>/FHFFB2?F?FG11ECGB>E?E>B3B?GGCEFFHEHFGGGHGF/?BCGD2?>>//<<-<-<<GF0<<<EEHG./:A@CB-:@?-:;BFFGC.-;..;-.;BBFB:..9;AAFAFF9.FBBFB99FFF//BFFD;9DC--;99@-;ABFFFF;BFFF9DF9:/;;FFDFEBFFFFFFF
@M05620:37:000000000-D9766:1:1101:8475:9383 1:N:0:68
ACCACACCTTCTACAATGAGCTGCGTGTGGCTCCCGAGGAGCACCCCGTGCTGCTGACCGAGGCCCCCCTGAACCCCAAGGCCAACCGCGAGAAGATGACCCAGGTGAGTGGCCCGCTACCTCTTCTGGTGGCCGCCTCCCTCCTTCCTGGCCTCCCGGAGCTGCGCCCTTTCTCACTGGTTCTCTCTTCTGCCGTTTTCCGTAGGACTCTCTTCTCTGACCTGCGTCTCCTTTGGAACTCTGCAGGTTCT
+
BBBBBBB3BFFFGFGGGG5FGGHHGGGAAEHHHBFF?EFGEHFHHGGEEFGGFHGHHHHEECCFGGGGGGGHGHHGGGGHGHHHHGGGGG/<CGHGHHHHHHHHGHH1FGHGGHGFGGGGHHHHGHHHHHHGHHGGGGGHGHHGGGGGGGGGGGGGGGG--AFFGGFFFFFFFFFFFFFFFFFFFFFFFFFFFFFFFFFFFFFFFFFFFFFFFFBFFFFFFFFF.@FFFFFFFFFEFFFFFFEBFFFFFFF
@M05620:37:000000000-D9766:1:1101:10980:9383 1:N:0:68
GAGGCTGCTTTGGAAGAAACTCATAGATTACTGCAACAGTTCCCCCTGGACCTGGAAAAGTTTCTTGCCTGGCTTACAGAAGCTGAAACAACTGCCAATCCTACAGGATGCTACCCGTAAGGAAAGGCTCCTAGAAGACTCCAAGGGAGTAAAAGAGCTGATGAAACAATGGCAAGTAAGTCAGGCATTTCCGCTTTAGCACTCTTGTGGATCCAATTGAACAATTCTCAGCATTTGTACTTGTAACTGAC
+
>11>A>1AFFFFGGGC1FGGGGFDDGHHHHGHBH1AGHG1DGHHHGEGAFGEBB0FG10BBGDFAFFGHHHHHFE1FGHFGGHCEBGHHFHHGEGHFFFHHHFHHHHHHHHHFHHHGGG?FHGHEHHHHHGHFHD1GBHHHHFCHGG/EGH>2@G/GHHHBGHFHHH0GHHHHGHGFHHHHHHHHHGHHHHHGGGGGHHHHHHHHHHHHGFHHHHBHHHHFHFHHHHHHGGGGGGGGGGGGGGGG0FFGGB
@M05620:37:000000000-D9766:1:1101:9863:9384 1:N:0:68
GAGGCTGCTTTGGAAGAAACTCATAGATTACTGCAACAGTTCCCCCTGGACCTGGAAAAGTTTCTTGCCTGGCTTACAGAAGCTGAAACAACTGCCCATGTTCCTCCAGGGTGATACCCGTCAGGCAAGACTACTCGAAGCCTCCAAGGGAGTACAAGAGATGATGACACACTAGCAAGTCAGTCCGGCCTTTCCGCTTTAGCACTCTTGTGGCTACAATTGCACCCTTCTCAGCATTTGACCTTGTAACT
+
AAACBCFCFFFFGGGGGGGGGGHGGHHHHHHHHHFHHHHEGHHHHGGGHHHGHHHGHHHHGHHHHHHHHHHHHHHHHHHHGHHHHHGHHHHHHHHH1BBFHHH4F3FGH31B?1@DGHH////?GF/BF2BF3FHCFAGG/?2B?BF2/?CED=22FHHC0=1?FHHGH1?A00?FFGHHGGHHH1>DG-CH0=DEGGFGHHHHCCFGH0:0C..0;BFGGG990:..;BFGG0C9FBF009;FFF000;;
@M05620:37:000000000-D9766:1:1101:11692:9389 1:N:0:68
GAGGCTGCTTTGGAAGAAACTCATAGATTACTGCAACAGTTCCCCCTGGACCTGGAAAAGTTTCTTGCCTGGCTTACAGAAGCTGAAACAACTGCCAATCCTACCCGCTACTAAACGTACTTAGAAGCTCCTAACCGAGTAAAAGAGCGTACCAAAGAAGCTCAAACAATGGAGGGTACGCCCGGCCATTACGCTTTAGCACTCATGTGAATAACCTTGAGCAATTCTAAGCATATGTGATAGTACATGAC
+
CBBCCCFCFFFFGGGGGGGGGGHHHHHHHHHGHHHHFHHHHHHHHGGGHHHHHHHHHHHHHHHHHHHHHGHHHHHHHHHHHHHHHHHHHHHHHHHHHHH3GF4GH1E///>BDGCGG00//4D3B4D333BBF4B?>@/FCGHHG/F</CE/<F2?<?0??<1?G1<FH1<<10.-.01<.<-<?@;-::CGEGGGGHHHGF0C/09CF0;09900;;9F0;B:;F0F0;;F0;0;;=00:00;0B0BF9:
@M05620:37:000000000-D9766:1:1101:28207:9392 1:N:0:68
ACCACACCTTCTACAATGAGCTGCGTGTGGCTCCCGAGGAGCACCCCGTGCTGCTGACCGAGGCCCCCCTGAACCCCAAGGCCAACCGCGAGAAGATGACCCAGGTGAGTGGCCCGCTACCTCTTCTGGTGGCCGCCTCCCTCCTTCCTGGCCTCCCGGAGCTGCGCCCTTTCTCACTGGTTCTCTCTTCTGCCGTTTTCCGTAGGACTCTCTTCTCTGACCTGAGTCTCCTTTGGAACTCTGCAGGTTCT
+
BCCCCCCCFFFFGGGGGGFGGGHHGGGGGEHHHGGGGGGGGHHHHGGGGGGGHHHHHHHGGGGGGGGGGGGHGHHGGGGHGHHHHGGGCDDDGGGHHHHHHHFGGHHHHFGGGHHGGGGGHHGHHHHHHHHGHHGGGGGHGHHGHGGGGGGGGGGGGGGGGGGGGGFFFFFFFFFFFFFFFFFFFFFFFFFFFFFFFFFFFFFFFFFFFFFFFFFFFFFFFFFFFFFFFFFFFFFFFFFFFFFFFFFFFFF
@M05620:37:000000000-D9766:1:1101:5635:9397 1:N:0:68
ACCACACCTTCTACAATGAGCTGCGTGTTGCTCCCGCGGAGCCCCCCGTGCTTCTGACCGAGGCCCCCCTGACCCCCAAGGCCAACCGCGAGGAGCTGACCCACCCGAGACGCCCGCTACCGCCTCCGGCGGCCGCCTCCCTCCTTCCTGGCCTCCCCCCGCTGCGACCTTTCTCACTGGCTCTCTCTTCTGCCGTTTTTCGTAGCACTCACCTCACTGACCTGCGTATCCTTTCGTACTCTGCAGCTTAT
+
>A>AA1>>CFFF3FGBBFFBGEGFEEEB0ADFBBFEEEG//AFFGG>>>BB>1BBFFG>F>>/>FEEEEEE0B<<?CC?F/??F/FC@B/></-<.<1<000....<-<-.<:CCCCC--;---9;..;---9@@9@-A---;A-/BF/B/-;;9EE--;@@9>?9-9@-/;BFFFF/;B-BBFF/BBFFBF/F-:9/;-;9-;9-/;BF/;-;F/;BB/:BBF--:9-99/9B/---;9B://;;/9///
@M05620:37:000000000-D9766:1:1101:13813:9401 1:N:0:68
ACCACACCTTCTACAATGAGCTGCGTGTGGCTCCCGAGGAGCACCCCGTGCTGCTGACCGAGGCCCCCCTGAACCCCAAGGCCAACCGCGAGAAGATGACCCAGGTGAGTGGCCCGCTACCTCTTCTGGTGGCCGCCTCCCTCCTTCCTGGCCTCCCGGAGCTGCGCCCTTTCTCACTGGTTCTCTCTTCTGCCGTTTTCCGTAGGACTCTCTTCTCTGACCTGAGTCTCCTTTGGAACTCTGCAGGTTCT
+
BBBBBBBBFFFFGGGGGGGFGGHHGEEFHGHHFGGGGGGGGHHHHGGGGGGGHHHHHHHGGGGGGGGGGGGHHHGGGGGHGHHHHGGEGGGGGGHHHGHHHH/FFHHHHHHGGHHGGGGGHHHHGHHHHHHGHHGGGGGHGHHGHGGGGGGGGGGGGGGGGGGGGGFFFFFFFFFFFFFFFFFFFFFFFFFFFFFFFFFFFFFFFFFFFFFFFFFFFFFFFFFFFFFFFFFFFFFFFFFFFFFFFFFFFFF
@M05620:37:000000000-D9766:1:1101:5875:9419 1:N:0:68
ACCACACCTTCTACAATGAGCTGCGTGTGGCTCCCGAGGAGCACCCCGTGCTGCTGACCGAGGCCCCCCTGAACCCCAAGGCCAACCGCGAGAAGATGCCCAGGTGAGTGGCCCGCTACCTCTTCTGGTGGCCGCCTCCCTCCTTCCTGGCCTCCCGGCGCTGCGCCCTTTCTCACTGGTTCTCTCTTCTGCCGTTTTCCGTAGGACTCTCTTCTCTGACCTGAGTCTCCTTTGGAACTCTGCAGGTTCTA
+
BBBBBBBBFFFFGGGGGGGFGAGHGGGEGFHGHGGGGGGGGHHHHGGGGGGGGGHHHHHGGGGGGGGGGGGHHHHGGGGHGHHHHGGGGGGGGGFHHHHHHHEFGHHFHHGGHHGGGGGHHHHHHGHHFFFGHGGGGGHGHHGHEGGGFGGGGGGGG@-;A=>DFFFFFFFFFFFFFFFFFFFFFFFFFFFFFFDDFFFFFFFDDFFFFFFFFFFFFFFFFFFFBFFFFFFFFFFFFFFFFFFFFFFFFFB
@M05620:37:000000000-D9766:1:1101:24408:9421 1:N:0:68
ACCACACCTTCTACAATGAGCTGCGGGTGGCTCCCGAGGAGCACCCCGTGCTGCTGACCGAGGCCCCCCTGAACCCCAAGGCCAACCGCGAGAAGATGAGTCAGGCGAGAGGCTAGCTGCCTCTTCTGGCGGCCGCCTCCCTCCTTCCTGGCCTCCCGGATCTGCACCCTTTCTCACTGGTGCTATCTTCTGCCGTTTTCCGAAGGATGCTCTTCTCTGTCATGAGTCTCCTGCAGAACTCTGCAGGATCG
+
1>1>A?1AFFFDAGGFFFG1A1B1A00EAAFHCFCEECGA/GGHHGCG/AE/111BF>BFCE/E///>EGG0F1/<EF////?<//?<B/<<//0?11111?F100-----<C.0.<00/.00/000<C0--=---9...;CGG/00/0/;--/9---;---//////;-/;//BFF//-/-///9///9BBFF@-AFF//----;-//-///;/////////99/;;//;///-///-;//9//;--//-
@M05620:37:000000000-D9766:1:1101:14915:9439 1:N:0:68
ACCACACCTTCTACAATGAGCTGCGTGTGGCTCCCGAGGAGCACCCCGTGCTGCTGACCGAGGCCCCCCTGAACCCCAAGGCCAACCGCGAGAAGATGACCCAGGTGAGTGGCCCGCTACCTCTTCTGGTGGCCGCCTCCCTCCTTCCTGGCCTCCCGGAGCTGCGCCCTTTCTCACTGGTTCTCTCTTCTGCCGTTTTCCGTAGGACTCTCTTCTCTGACCTGAGTCTCCTTTGGAACTCTGCAGGTTCT
+
AAAAAABAFFFFGGGGFGGGGFHHGEGA42F2BFFEGGGGGHCFEG0E1EGF533FGHCFGE0EFG@EGEFFF?FEEEFHGEHHHGGGGGFC@DHBHHHHHGAGGHHHHDBFGHHGGGGGHHHHHHHHHHGGHHGGGGGHGHHGGGGGGGGGGGGGGGGGFGFFGGFFFFFFFFFFFFFFFFFFFFFFFFFFFFFFFFFFFFF?DFBFFFFFFFFFFFFFFFFFFFFFFFFFFFFEFFFFFFFFFFFFFFF
@M05620:37:000000000-D9766:1:1101:25966:9449 1:N:0:68
ACCACACCTTCTACAATGAGCTGCGTGTGGCTCCCGAGGAGCACCCCGTGCTGCTGACCGAGGCCCCCCTGAACCCCAAGGCCAACCGCGAGAAGATGACCCAGGTGAGTGGCCCGCTACCTCTTCTGGTGGCCGCCTCCCTCCTTCCTGGCCTCCCGGAGCTGCGCCCTTTCTCACTGGTTCTCTCTTCTGCCGTTTTCCGTAGGACTCTCTTCTCTGACCTGAGTCTCCTTTGGAACTCTGCAGGTTCT
+
BBBBBBBBFFFFGGGGGG5BFFHHGAGEAEGFHGG?AEGGGHGHHGGGEGGGHHHHGHHCGGGGGGGGGGGHHHHGEGGHGHHHHFGGGG<BCGHGHHHHGHEHEGH1GDGGGHGCGGGGHHHHHHHHHHHGHHGGGGGHGHHGHGGGGGGGGGGGGGGGFCGGGGFFFFFFFFFFFFFFFFFFFFFFFFFFFFFFFFFFFFFFDFFFFFFFFFFFFFFFFFFFBFFFFFFFFFFFFFFFFFFFFFFFFFF
@M05620:37:000000000-D9766:1:1101:21948:9457 1:N:0:68
GAGGCTGCTTTGGAAGAAACTCATAGATTACTGCAACAGTTCCCCCTGGACCTGGAAAAGTTTCTTGCCTGGCTTACAGAAGCTGAAACAACTTCCCATCCTACAGGATGCTCCCCGTAAAGACCGGCTCCTAGCAGACTACCCGGTCATACAAGCGCTGCTGAAACAATGGCCAGTACGTCAGGACTTTCCGCTTTAGCACTCTTGTGGATCCACTTGAACCATTCTCAGCATTTGTACTTGTAACTGAC
+
BABBBBFBFFFFGGGGGGGGGGHHHHHHHHHHHHHHHGGDGHHHHGGGHHHHHHHBGGHHHHHHHHHHHHHHHHHHHGHHHHHHHBGHHHCHHFDGHGFGHFFEGHHH33BFFFGFEE///BBGGG@EE?FG?GBG2B0FD2<@E////?@1?FGFGG/@.G1<>1F0.><1</<C<G0AHGGGFGEHHHGFGGGGGHFBH0FCF0:0:.0:CFGFC0;90::C0FF00CBGFGB0C;CBF/;;BBF//;:
@M05620:37:000000000-D9766:1:1101:25951:9457 1:N:0:68
ACCACACCTTCTACAATGAGCTGCGGGTGGCTCCCGAGGAGCACCCCGTGCTGCTGACCGAGGCCCCCCTTAACCCCAAGGCCAACCGCGAGAAGATGACCCCGGTGAGTGGCCCGCTACCTCTTCTGGTGGCCGCCTACCTCCTTCCTGGCCACCCGGAGCTGCGCCCTTTCTCACTGGTTCTCTCTTCTGCCGTTTTCCGTCGGACTCTCTTCTCTGACCTGAGTCTCCTTTGTAACTCTGCAGGTTCT
+
AAAAAAAABBFFGGGDBGDFGAG1E00A0AGG1BB/AFGGCFHEGGGE/AEFGHFBFFE>/>/EF/>EGE01B1FGGE/E//FGHG//>B<</C0F1F1<?C?<<@C.0>D..<<<--A@HFFFG<;::;/?.CC@GG.;FGFAFBBFF0B.;/;:9@-;-;:;/9=B-;//BFFFBBBB9BFB/BFFFFFB/B@-;/;BFBB-;-9>@BBFFE;;9/9/9:BB9-;//:;/9FB/;/BFFBFB/BAABB9
@M05620:37:000000000-D9766:1:1101:17058:9464 1:N:0:68
GAGGCTGCTTTGGAAGAAACTCATAGATTACTGCAACAGTTCCCCCTGGACCTGGAAAAGTTTCTTGCCTGGCTTACAGAAGCTGAAACAACTGCCACTGTTCCTACAGGATGCTACCCGTAAGGCAAGGCTCCTAGCAGACTCCCAGGGAGTAACAGAGCTGATGAAACAATGGCAAGTACGTCAGGCATTTCCGCTTTAGCACTCTTGTGGATCCAATTGCACAATTCTCAGCATTTGTACTTGTCACT
+
BBBBBBFBFFFFGGGGGGGGGGBGFHHHHHHHHHFBGHHFHHHHHGGGHGHHHHHHHGFGGHHHHHHHHHHHHHHHHHHFHHHHHHHHHHHHHBFGF3FGHHHB@FHHFHHHHGHHGHHGE/EHF3BGFGHHHGHHH3GF2BGHH/FGGGGGGH2>@G2GHHHDHHHFHHH/F?FGHHGHD1.>FFGHHAGFHHHGGGDGHHHHHHHHHFHHGBH0/0CGGHBGGGFFGGGGGGGGGGGGB;FGGBB0;FF
@M05620:37:000000000-D9766:1:1101:21963:9468 1:N:0:68
GAGGCTGCTTTGGAAGAAACTCATAGATTACTGCAACAGTTCCCCCTGGACCTGGAAAAGTTTCTTGCCTGGCTTACAGAAGCTGAAACAACTGCCAATCCTACAGGATGCTACCCGTAAGGAAAGGCTCCTAGAAGACTCCAAGGGAGTAAAAGAGCTGATGAAACAATGGCAAGTAAGTCAGGCATTTCCGCTTTAGCACTCTTGTGGATCCAATTGAACAATTCTCAGCATTTGTACTTGTAACTGAC
+
AAAABBFBFFFFGGGGAG4BGGBHHHHGHHHHFGHGHGGFHHHHHGGCGGFHHGHFHHHHFHHHHHGHHHHHGHHHHHHHHHHHHHHHHH1FGHHHGGHHHHFHBGEGGHHHFHGHDEGAFBGHCGHHHHGHGH33B3BGHHGFGGGGGGHHFHHGHHHHFHHHHHHGHHHFHHHFFGHHFHHHHHHHHHFHGGGGGHHHGGHCHGHGHD0CGHFHHHHHGHHHHHHCHG0FGGGFFGGGGGGGGGGGGGF
@M05620:37:000000000-D9766:1:1101:24312:9476 1:N:0:68
ACCACACCTTCTACAATGAGCTGCGTGTGGCTCCCGAGGAGCACCCCGTGCTGCTGACCGAGGCCCCCCTGAACCCCAAGGCCAACCGCGAGAAGATGACCCAGGTGAGTGGCCCGCTACCTCTTCTGGTGGCCGCCTCCCTCCTTCCTGGCCTCCCGGAGCTGCGCCCTTTCTCACTGGTTCTCTCTTCTGCCGTTTTCCGTAGGACTCTCTTCTCTGACCTGAGTCTCCTTTGGAACTCTGCAGGTTCT
+
CCCDDDDDFFFFGGGGGGGGGGHHGGGEGGHHHGGGGGGGGHHHHGGGGGGGHHHHHHHGGGGGGGGGGGGHHHHGGGGHGHHHHGGGGG/BD/FFFGHHHHAFFGFGHGHGGHFFGGCGHHHHHHHHHHFAGHFCGFFACFHGHGGFGFFFFGGGGGGCC?FFFGFFFCBFFFFFFF:/;BFFFFFFFFFFFFC.AFFFFFFFD?FFFFFFFFFFBB0BBFFF/9FFFFFFFBFFFFFFBFFFFFF;;FB
@M05620:37:000000000-D9766:1:1101:8750:9495 1:N:0:68
AGTGCCAGCTCTCAATCGCACAGGGGACCCAGGGCCTGGCCCCTCCATCCAGAAAACCTATGACCTCACCCGCTACCTGGAGCACCAACTCCGCAGCTTGGCTGGGACCTATGTTGAGTATCCAGCGTCGGAATCTGGGAGTTGGGGAGGAGTGAGGAGTTGGGGAACGCCCGTCCTAACCGTGGAGGGTTCTGGTAAATGATGGGGTGAGGAGGGGCTCTTTGGCTCCCACCAGTCCCCCTGTCTGGTCT
+
ABAAAFFFCFFFGGGGGGGCGGHHGGGFGGHHFEGFGGHHHHGHGGHHHHHHHHHHHGHHHGHHHHHHHHHGG>FGHHHHFGHHHHHGFHHFEGGGFHHHGGHGGGHHGHHHHHHHBHH3GHHFHHGG/>DGEGHHHH00FCGHHGGADG.CHG0DG0CCGHHGGGG.C.=-;D.CGGGGGGDEG.CEF;FFFFFBFFFFFFFFFFFDFFFF/ADFFFFFFFFFBFFFFFFFFFFFFFFFFFFFFFFFFFF
@M05620:37:000000000-D9766:1:1101:9662:9496 1:N:0:68
ACCACACCTTCTACAATGAGCTGCGTGTGGCTCCCGAGGAGCACCCCGTGCTGCTGACCGAGGCCCCCCTGAACCCCAAGGCCAACCGCGAGAAGATGACCCAGCCGCGTGGCCCGCTACGTCTTCTGCTGGCCGCCTCCCTCCTTCCTGGCCTCCCGCCGCTGCGCCCTTTCTCACTGGTTCTCTCTTCTGCCGTTTTCCGTAGGACTCTCTTCTATGACCTGCGTCTCCTTTGGAACTCTGCAGGTTCT
+
BCCCDCCCFFFFGGGGGGGGGGHHGFGEHEHHHGGGGGGGGHHHHGGGGGGGHHHHHHHGGGGGGGGGGGGHHHHGGGGHGHHHHGGGGGFGGGHHGHHHHFEH0///<<A<CHGC---<.;.;:GFG0;::E.-C@DGGE/CA/;FF0FG.:0FEEG-;-9:-ACB.@FFFEFF0BFFFFB0BF0BFF0BBFB=AFF.FBAB?A.:::BFFF0::0;FBFF0B.;:=AFFFFFFFFF0::BFFF0;.BBB
@M05620:37:000000000-D9766:1:1101:12831:9499 1:N:0:68
ACCACACCTTCTACAATGAGCTGCGTGTGGCTCCCGAGGAGCACCCCGTGCTGCTGACCGAGGCCCCCCTGAACCCCAAGGCCAACCGCGAGAAGATGACCCAGGTGAGTGGCCCGCTACCTCTTCTGGTGGCCGCCTCCCTCCTTCCTGGCCTCCCGGAGCTGCGCCCTTTCTCACTGGTTCTCTCTTCTGCCGTTTTCCGTAGGACTCTCTTCTCTGACCTGAGTCTCCTTTGGAACTCTGCAGGTTCT
+
BBBBBBBBFFFFGGGGFGFGGFHHGGGEEDHHGGGGFGGGGHHHHGGGGGGGHHGHHHHFGGFGGGGGGGGHHHHGGGGHGHHHHGGGGGCGGGHGFHHHHHGHGHHFHHHGGHHGGGGGHHHHHHHGHHHGHHGGGGGHGHHGHGGGGGGGGGGGGGG-BFGGGGFFFFFFFFFFFFFFFFFFFFFFFFFFFFFFFFFFFFFFFFFFFFFFFFFFFFFFFFFF/FFFFFFFFFFFEFFFFFFFFFFFFFF
@M05620:37:000000000-D9766:1:1101:21660:9499 1:N:0:68
ACCACACCTTCTACAATGAGCTGCGTGTGGCTCCCGAGGAGCACCCCGTGCTGCTGACCGAGGCCCCCCTGAACCCCAAGGCCAACCGCGAGAAGATGACCCAGGTGAGTGGCCCGCTACCTCTTCTGGTGGCCGCCTCCCTCCTTCCTGGCCTCCCGGAGCTGCGCCCTTTCTCACTGGTTCTCTCTTCTGCCGTTTTCCGTAGGACTCTCTTCTCTGACCTGAGTCTCCTTTGGAACTCTGCAGGTTCT
+
CCCCCCBCFFFFGGGGGGGGGGHHGGGFECHHHGGFGGGGGHGHHGGGGEGGHHHHGHHGGGGGGGGGGGGHHHHGGGGHGHHHHGGGGGGGGGHHHHHHHHHHGHHHHGHGGHHGGGGGHHHHHHHGFHHGHHGGGGGHGHHGHGGGGGGGGGGGGGGGGGGGGGFFFFFFFFFFFFFFFFFFFFFFFFFFFFFFFFFFFFFFFFFFFFFFFFFFFFFFFFFFFFFFFFFFFFFFFFFFFFFFFFFFFFF
@M05620:37:000000000-D9766:1:1101:12849:9504 1:N:0:68
ACCACACCTTCTACAATGAGCTGCGTGTGGCTCCCGAGGAGCACCCCGTGCTGCTGACCGAGGCCCCCCTGAACCCCAAGGCCAACCGCGAGAAGCTGACCCCGGTGAGTGGCCCGCTACCTCTTCTGGTGGCCGCCTCCCTCCTTCCTGGCCTCCCGGAGCTGCGCCCTTTCTCACTGGTTCTCTCTTCTGCCGTTTTCCGTAGGACTCTCTTCTCTGACCTGAGTCTCCTTTGGAACTCTGCAGGTTCT
+
AAAABBCAFFFFGGGGGGGGGGHHGGGGCGHHHGGG?EGFEHHHHGGEEEGFGHHHHHHGE0@EGGGGGGGHHHHGGGGHGHHHHGGGGGGGBDH2?=GGFH/>/A<CGDDFGHFGGGGGHGHGHGD=CHC.CGCGGDGGGGGG/FGGFFFGGGGGG.ACBDFFFFFFFBFFFFFFFFFFFFFFFFFFFFFFFFADFFFFFFF.99BFFFFFFFFFFE0BBF0FFFFFFFFFFFF/0BFFFFFFFFFFFFB
@M05620:37:000000000-D9766:1:1101:7340:9509 1:N:0:68
ACCACACCTTCTACAATGAGCTGCGTGTGGCTCCCGAGGAGCACCCCGTGCTGCTGACCGAGGCCCCCCTGAACCCCAAGGCCAACCGCGAGAAGATGACCCAGGTGAGTGGCCCGCTACCTCTTCTGGTGGCCGCCTCCCTCCTTCCTGGCCTCCCGGAGCTGCGCCCTTTCTCACTGGTTCTCTCTTCTGCCGTTTTCCGTAGGACTCTCTTCTCTGACCTGAGTCTCCTTTGGAACTCTGCAGGTTCT
+
AAAAA4AAFFFFGGGGGGGGGGHHGGGGGGGHHGGFEGGEEG2GHGGGEGGGDGGHHHHGGG?EGGGGGGGF3FHGGGGHGHHHEGGEFCGGGDH2GFGHHH/?FHFHHHFFGHGGGGGFHHHHGGGGHHGDHHGGGGGHGHGGBFGGGFFCFGGGGGGGGGFGGGFFF=BFFFFFFFFFBFFFFFFFFFFFFFF;9BEFFDF.AFFFFFFFFFFFFF9BBF/F/BFFFFFFFFF//;BBFFFFFFFAFFF
@M05620:37:000000000-D9766:1:1101:27969:9543 1:N:0:68
GAGGCTGCTTTGGAAGAAACTCATAGATTACTGCAACAGTTCCCCCTGGACCTGGAAAAGTTTCTTGCCTGGCTTACAGAAGCTGAAACAACTGCCAATGTGCCCCCCGACTACTACCCGTGGAACCCGCCTCCTAGACAACTCCCCAAGCGAACAAACGATGCTGACAAACTGGCACGTCCGTCCGACCTTTCAGCTTTAGCACTCTTGAGGCTACCATTGCACACATCTCAGCATTTGTCATTGTCGAT
+
AAAAABFBFFFFG4BCAGGGGGHHHFFHHBGHHHHFHHHFGHHHHGGGHBGHGGHBGHHHADFHHFFGHHHAGGGHHHHHGGHGGH3FGBGGEF@GBF@FD4@F3B>>E////BB?BB?EE///22?///><CG22>@222<11<</0/?/?.-->00<..<CAGFHC00/<00/;;0..;.-.=.-.;-;;0B0FB09;0;F990/;CF09/9.9../;B/9//9../;;F;BBFF/;F9//99B//...
@M05620:37:000000000-D9766:1:1101:13998:9548 1:N:0:68
AGTGCCAGCTCTCAATCGCACAGGGGACCCAGGGCCTGGCCCCTCCATCCAGAAAACCTATGACCTCACCCGCTACCTGGAGCACCAACTCCGCAGCTTGGCTGGGACCTATGTGAGTATCCAGCGTAGGAATCTGGGAGTTGGGGAGGAGTGAGGAGTTGGGGAAAGACAGTCCTAACCGTGGAGGGTTCTGGTAAATGATGGGGTGAGGAGGGGCTCTTTGGCTCCCACCAGTCCCCCTGTCTGGTCTA
+
ABABBFFFCFFFGGGGGGGGGGHGGGGGGGHHFGFGGGHHHHGHGGHHHHHHHHHHHGHHHHHHHHHHHHHGGEEGHHHHCGHHHHHHGHHHGGGGGHHHGHHGGGHHGHHHHHHHHHHHHHHHHGFGGGHHHHHHHHHGGHHHGGGGGGGHHHHHHGHHHHGGGGGHHHGHHHHHHHHHGGGGGGGGCFGGGGFGGGGGGGGGGGFFFFFFFFFFFFFFFFHFFFFFFFFFFFFFFFFDFFFFHHFFFFF
@M05620:37:000000000-D9766:1:1101:12103:9554 1:N:0:68
ACCACACCTTCTACAATGAGCTGCGTGTGGCTCCCGAGGAGCACCCCGTGCTGCTGACCGAGGCCCCCCTGAACCCCAAGGCCAACCGCGAGAAGATGACCCAGGTGAGTGGCCCGCTACCTCTTCTGGTGGCCGCCTCCCTCCTTCCTGGCCTCCCGGAGCTGCGCCCTTTCTCACTGGTTCTCTCTTCTGCCGTTTTCCGTAGGACTCTCTTCTCTGACCTGAGTCTCCTTTGGAACTCTGCAGGTTCT
+
AAAAAAAAFFFFGFGGFGG1G1FFGA0BCEGHCFGEGGGGGHHHHGGGGGGGHHHFHHHGGGGGGCGGGGGCHFHGGG?G/CHHHGA<CGCCCGGHGGFHHHHHGHHGHGHGGGHGGGGGHGGHHHHHGFHGHHGGGGGHGHHGHGGGGGGGGGGGGGG?9AFGGG?F@@FFFFFFFFFFFFFFFFFFFFFFFF@BFFFFFFFFFFFFFFFFFFFFFFFFFFFF/BFFFFFFFFFFFFFFFFFFFFFFFFF
@M05620:37:000000000-D9766:1:1101:22123:9557 1:N:0:68
ACCACACCTTCTACATGAGCTGCGTGTGGCTCCCGAGGAGCACCCCGTGCTGCTGACCGAGGCCCCCCTGAACCCCAAGGCCAACCGCGAGAAGATGACCCAGGTGAGTGGCCCGCTACCTCTTCTGGTGGCCGCCTCCCTCCTTCCTGGCCTCCCGGAGCTGCGCCCTTTCTCACTGGTTCTCTCTTCTGCCGTTTTCCGTAGGACTCTCTTCTCTGACCTGAGTCTCCTTTGGAACTCTGCAGGTTCTA
+
1A1AAA>AFFBDDGGD3BFGGG1E0FGHGFHGFGA?EAAEEGHHGG?EGEGDG1FHHF/EEGGGAE>EEFGHHH/EEGHGHHGHAEEGG/>CGHHHFGHHHEHFHGHHGHGGHHGGGGGHGHHEFDDFGHGFHGGG?AGGFGGHHGGGGGG.FGGFG@GGGGGGG@F@@FFFFFFFFFFFFFFFFFFBBFFFF@FFFFFFFFFFBFFFFFFFFFFFFFFFFFFFFFFFFFFFFFFFFFFFFFFFFFFFFFF
@M05620:37:000000000-D9766:1:1101:19535:9566 1:N:0:68
GAGGCTGCTTTGGAAGAAACTCATAGATTACTGCAACAGTTCCCCCTGGACCTGGAAAAGTTTCTTGCCTGGCTTACAGAAGCTGAAACAACTGCCAATCCTACAGGATGCTACCCGTAAGGAAAGGCTCCTAGAAGACTCCAAGGGAGTAAAAGAGCTGATGAAACAATGGCAAGTAAGTCAGGCATTTCCGCTTTAGCACTCTTGTGGATCCAATTGAACAATTCTCAGCATTTGTACTTGTAACTGAC
+
AAAAA1FAFF3FFGGGGFGGEGGHHHHHHHHHHFHHGFHEHHGHHGEGHHHHHFGGGHGHGHHH2HAFHHGHHHCFHHHGHHHHFHHGHHHHGEGHHHHFCBFGHCFHHGGHGFGHGG/?FFEFHF0FGGGFGFHHHHHHHFGFGA?FEC0DHHGEBGHHHHGGHHHHHDGFFGFF<?D=>G1><><>GGHBGGGCFDFGHHHHHHHHFCC0CGHF0GCGC:GGHHH0GGFBFGFFB;FGGGGFFGGGGGB
@M05620:37:000000000-D9766:1:1101:8990:9573 1:N:0:68
ACCACACCTTCTACAATGAGCTGCGTGTGGCTCCCGAGGAGCACCCCGTGCTGCTGACCGAGGCCCCCCTGAACCCCAAGGCCAACCGCGAGAAGATGACCCAGGTGAGTGGCCCGCTACCTCTTCTGGTGGCCGCCTCCCTCCTTCCTGGCCTCCCGGCGCTGCGCCCTTTCTCACTGGTTCTCTCTTCTGCCGTTTTCCGTAGGACTCTCTTCTCTGACCTGCGTCTCCTTTGGAACTCTGCAGGTTCT
+
BCCCCCDCFFFFGGGGGGGGGGHHGGGEHGHHHGGGGGGGGHHHHGGGGGGGHHHHHHHGGGGGGGGGGGGHHHHGGGGHGHHHHGGGGGCGGGHHHHHHHHHHGHHGHHHGGHHGGGGGHHHGHHHHHHHGHHGGGEDHGHHGHGGGGGGGGGGGGG--;CFFFFFFFAFFFFFFFFFFFFFFFFFFFFFFFFFFFFFHFFFFFFFFFFFFFFFFFFFFFFFFFFFFFFFFFFFFFFFFFHHFFFFFFFF
@M05620:37:000000000-D9766:1:1101:5506:9573 1:N:0:68
AGTGCCAGCTCTCAATCGCACAGGGGACCCAGGGCCTGGCCCCTCCATCCAGAAAACCTATGACCTCACCCGCTACCTGGAGCACCAACTCCGCAGCTTGGCTGGGACCTATGTGAGTATCCAGCGTAGGAATCTGGGAGTTGGGGAGGAGTGAGGAGTTGGGGAAAGACAGTCCTAACCGTGGAGGGTTCTGGTAAATGATGGGGTGAGGAGGGGCTCTTTGGCTCCCACCAGTCCCCCTGTCTGGTCTA
+
AAAABFFFCFFFGGGGGGGGGGHHGGGGGGHHGGGGGGHHHHGHGGHHHHHHHGHHHGHHHHHHHHHHHHHGGGGGHHHHHHHHGHHHGHHHGGGGGHHHGHHGGGHHGHHHHHHHHGHHHHHHHGGGGGHHHHHHHHFGGHHHGGEGGFFHHFHHHGHHHHGGGGHHHHHHHHHHHHHHGGGG?EGFEGGGGG;FGGFGGGGGGGA>AFFFFFFFF;EFFFFFFBFF9FFFEFFFFFFFFFFFFFFFFFB
@M05620:37:000000000-D9766:1:1101:9828:9584 1:N:0:68
ACCACACCTTCTACAATGAGCTGCGTGTGGCTCCCGAGGAGCACCCCGTGCTGCTGACCGAGGCCCCCCTGAACCCCAAGGCCAACCGCGAGAAGATGACCCAGGTGAGTGGCCCGCTACCTCTTCTGGTGGCCGCCTCCCTCCTTCCTGGCCTCCCGGAGCTGCGCCCTTTCTCACTGGTTCTCTCTTCTGCCGTTTTCCGTAGGACTCTCTTCTCTGACCTGAGTCTCCTTTGGAACTCTGCAGGTTCT
+
BCCCCCCCFFFFGGGGGGGGGGHHGGGEGGHHHGGGGGGCGHHHHGGGGGGGHHHHHHHEGGGGGGGGGGGHHHHGGGGHGHHHHGGGGGCGGDHHHHHHHHGHGHHHHHHGGHHGGGGGHHHHHHHHHHHGHHGGGGGHGHHGHGGGGGGGGGGGGGGGGGGGGGFFFFFFFFFFFFFFFFFFFFFFFFFFFFFFFFFFFFFFFFFFFFFFFFFFFFFFFFFF/BFFFFFFFFEFFFFFFFFFFFFFFFE
@M05620:37:000000000-D9766:1:1101:4078:9592 1:N:0:68
GAGGCTGCTTTGGAAGAAACTCATAGATTACTGCAACAGTTCCCCCTGGACCTGGAAAAGTTTCTTGCCTGGCTTACAGAAGCTGAAACAACTGCCAATGCCACATGCCCAACTACAGGCTCATAATCAAGGCTGATCGACTAACAGACCGGATCATAGAAGACTCCCCAGGCTTAACAGAGCTGATGGACCACTGGCCCGTAACCCAGGCAATTACGCTTACCACCTCTAGTGGAGCCCCTTGACCCATT
+
ABBBBBFBFFFFGF5GGGGGGGBHHHHHHHHHHHGHHGHHHGGHHGEGHHGHHHHHHFHHHHHHHHHGHHFGGGGFGHHGHHGHGGFHFFFHHHHHGGHH33B3133B@BF1??@33B3?BGGGH4444B3B?B00?4/////B222B0?<B<CD0111?<110?11/<0..>0011>FG00>0/0<00<<<<GHBCGFGG-@..0;CG?A..;0;0.....;9;9.9.90;;0.0.9..;.9;B;;;EBB
@M05620:37:000000000-D9766:1:1101:9607:9616 1:N:0:68
ACCACACCTTCTACAATGAGCTGCGTGTGGCTCCCGAGGAGCACCCCGTGCTGCTGACCGAGGCCCCCCTGAACCCCAAGGCCAACCGCGAGAAGATGACCCAGGTGAGTGGCCCGCTACCTCTTCTGGTGGCCGCCTCCCTCCTTCCTGGCCTCCCGGAGCTGCGCCCTTTCTCACTGGTTCTCTCTTCTGCCGTTTTCCGTAGGACTCTCTTCTCTGACCTGAGTCTCCTTTGGAACTCTGCAGGTTCT
+
CCBCCCBBFFFFGGGGGGGGGGHHGGGGGGHHHGGGGGG?AGHHHGGGFEGGHHHHHHHGGGGGGGGGGGGHHHHGGGGHGHHHFGGGGGGGDDHFFEFHHH/??GFGGHFGGFGGGGGGHHHHHGHGG0CDGHGGGGGHGHHGHGGGGEGGGGGGGGAGFGFFGGFFFCFFFFFFFFFFFFFFFFFFFFFFFFFFFFFFFFF.ADFFFFFFFFFFFFFFFFFFFFFFFFFFFFF/FFFFFFFFFFFFFFF
@M05620:37:000000000-D9766:1:1101:19990:9629 1:N:0:68
ACCACACCTTCTACAATGAGCTGCGTGTTGCTCCCGAGGATCACCCCGTGCTTCTGACCGAGGCCCCCCTGAACCCCAAGGCCAACCGCGAGAAGATGACCCAGGTGAGTGGCCCGCTACCTCTTCTGGTGGCCGCCTCCCTCCTTCCTGGCCTCCCGGAGCTGCGCCCTTTCTCACTGGTTCTCTCTTCTGCCGTTTTCCGTAGGACTCTCTTCTCTGACCTGAGTCTCCTTTGGAACTCTGCAGGTTCT
+
AA?AAAAAFFFFGGGGFBA1BAEHGGGG0FDGFFFCAEE/0B0FGHGGE?EF1FHHEGHGE//>FGEEGGGC1@FEEGE>FGGHEGGEE?C?CGG1F?GHFHEF/G1FGG1FFHHGGGGGHGHHGGGDDHF?CCCGGCGHGHHGHFHHFHEFFFFGG?@@@?FFF@GG@@FFFFFFFFFFFEBFFFFFFFFFFF@ABFFFFFFFB-FFFFFFFFFFFF/;BFF:F-FFFFFFFFBFFFFFFFBFFBF;BF9
@M05620:37:000000000-D9766:1:1101:23548:9647 1:N:0:68
ACCACACCTTCTACAATGAGCTGCGTGTGGCTCCCGAGGAGCACCCCGTGCTGCTGACCGAGGCCCCCCTGAACCCCAAGGCCAACCGCGAGAAGATGACCCAGGTGAGTGGCCCGCTACCTCTTCTGGTGGCCGCCTCCCTCCTTCCTGGCCTCCCGGAGCTGCGCCCTTTCTCACTGGTTCTCTCTTCTGCCGTTTTCCGTAGGACTCTCTTCTCTGACCTGAGTCTCCTTTGGAACTCTGCAGGTTCT
+
BBBABBBAFFFFGGGGGGDBGFHFGEEEFEHHFFGGGGGGGHHHHGGGGGGGHHHHHHHGGGGGGGGGGGGHHGHGGGGHGHHHHGGEGDDC@GCGGHHHHHHHGHHHHGHGGHEGGGGGHHHHHHHHGHHGHHGGGGGHGHHGHGGGGGGGGGGGGGGGGGGGGGFFFFFFFFFFFFFFFFFFFFFFFFFFFFFDFEEFFFFFFDFFFFFFFFFFFFFFFFFFEFFFFFFFFFFFFFFFFFFFFFFFFFF
@M05620:37:000000000-D9766:1:1101:11681:9666 1:N:0:68
AGTGCCAGCTCTCAATCGCACAGGGGACCCAGGGCCTGGCCCCTCCATCCAGAAAACCTATGACCTCACCCGCTACCTGGAGCACCAACTCCGCAGCTTGGCTGGGACCTATGTTGAGTATCCAGCGTAGGAATCTGGGAGTTGGGGAGGAGTGAGGAGTTGGGGAAAGACAGTCCTAACCGTGGAGGGTTCTGGTAAATGATGGGGTGAGGAGGGGCTCTTTGGCTCCCACCAGTCCCCCTGTCTGGTCT
+
ABBCCFFFCFFFGFGGGCGGGGHHGGGGGGHHGGGGGGHHHHGHGGHGHHHHHHHHHGHGHEFHHHHHHHHGGGGGHHHHHGFFHHHHGHHHGGFGGGHHGHHEGGHHGHHHHHHHGHHHHHHHHHDEDGAHFHHHHHHGF?GHHGGGGGGGGGGHEGGGGHGGGGGHHHHHHGHHHHHHGGAEGGGGG;FFGGFCFGFGGGGGGGFDDFFFFFFFFFFFFFFFEFFFFFFFFFFFFFFFFFFFFFFFBFF
@M05620:37:000000000-D9766:1:1101:16427:9667 1:N:0:68
ACCACACCTTCTACAATGAGCTGCGTGTGGCTCCCGAGGAGCACCCCGTGCTGCTGACCGAGGCCCCCCTGAACCCCAAGGCCAACCGCGAGAAGATGACCCAGGTGAGTGGCCCGCTACCTCTTCTGGTGGCCGCCTCCCTCCTTCCTGGCCTCCCGGAGCTGCGCCCTTTCTCACTGGTTCTCTCTTCTGCCGTTTTCCGTAGGACTCTCTTCTCTGACCTGAGTCTCCTTTGGAACTCTGCAGGTTCT
+
CDDDDDCDFFFFGGGGGGGGGGHHGGGFHGHHHGGGGGGGGHHHHGGGGGGGGHHHHHHGGGGGGGGGGGGHHHHGGGGHGHHHHGGGGGGGGGHHHHHHHHGHFHHHHHHGGHHGGGGGHHHHHHHGHHGGHHGGGGGHGHHGHGGGGGGGGGGGGGGFGGGGGGFFFFFFFFHFFFFFFFFFFFFFFHHFFFFFFFFFFFFFFFFFFFFFFFHHFFFFFFFFFFFFFFFFFFFFFFFFFFFFFFFFFFF
@M05620:37:000000000-D9766:1:1101:24120:9707 1:N:0:68
ACCACACCTTCTACAATGAGCTTCGTGTGGCTCCCGAGGAGCACCCCGTGCTGCTGACCGAGGCCCCCCTGAACCCCAAGGCCAACCGCGAGAAGATCACACAGGTGAGTGGCCCGATACCTCTTCTGGTGGCCGCCTCCCTCCTTCATGGCCTCCCGGCGCTGCGCCCTTTCTCACTGGTTCTCTCTTCTGCCGTTTTCCGTAGGACTCTCTTCTATGACCTGCGTCTCCTTTGGAACTCTGCAGGCTCT
+
ABBBBBBBFFFFGGGGGGFGGGHHGHGHHGHHHGGGGGGGGHHHHGGGFFGGHHHHHHHGGGGGGGGGGGGHHHHGGGGHGHHHHGGGGGGGG/GHH2?F22/F/<F1?<1<FFHG-->>GHHFHDGHGH/DHHGGGGGHGHHF/CF0C9CFGGGGGFG?A--;ABFFFFBFFBFFBFEF/BFFFFF/BFBFFFFFFFFFF.:.../;FFFFFFFF//BFFFFF.-ADD.BBFF/BBFFFFF//BF..;:B
@M05620:37:000000000-D9766:1:1101:21028:9716 1:N:0:68
ACCACACCTTCTACAATGAGCTGCGTGTGGCTCCCGAGAAGCACCCCGTGCTGCTGACCGAGGCCCCCCTGAACCCCAAGGCCAACCGCGAGAAGATGACCCAGGTGAGTGGCCCGCTACCTCTTCTGGTGGCCGCCTCCCTCCTTCCTGGCCTCCCGGAGCTGCGCCCTTTCTCACTGGTTCTCTCTTCTGCCGTTTTCCGTAGGACTCTCTTCTCTGACCTGAGTCTCCTTTGGAACTCTGCAGGTTCT
+
CCCCCCCCFFFFGGGGGGGGGGHHGGGGHGHHHGGGGGCGHHHHHGGGGGGGHHHHHHHGGGGGGGGGGGGHHHHGGGGHGHHHHGGGGGGGGGHHHHHHHHGFFHHHHHHGGHEFGGGGHHHHHHHHHHHGHHGGGGGHGHHGHHHHGFGGGGGGGGCAGGGFGGGFFFFFFFFFFFFFFFFFFFFFFFFFFFFFFFFFFFFFFBFFFFFFFFFFFFFFFFFFFFFFFFFFFFFFFFFFFFFFFFFFFFF
@M05620:37:000000000-D9766:1:1101:13621:9718 1:N:0:68
AGTGCCAGCTCTCAATCGCACAGGGGACCCAGGGCCTGGCCCCTCCATCCAGAAAACCTATGACCTCACCCGCTACCTGGAGCACCAACTCCGCAGCTTGGCTGGGACCTATGTTGAGTATCCAGCGTAGGAATCTGGGAGTTGGGGAGGAGTGAGGAGTTGGGGAAAGACAGTCCTAACCGTGGAGGGTTCTGGTAAATGATGGGGTGAGGAGGGGCTCTTTGGCTCCCACCAGTCCCCCTGTCTGGTCT
+
BCBCCFFFCFFFGGGGGGGGGGHHGGGGGGHHGGGGGGHHHHGHGGHHHGHHFHGHHGHHHHHHHHHHHHHGGEGGHHHGHHHHHGGHGHHHGGGGGHHHGHHGGGGHGHHHHHHHGHHGHHHGHHGGDGGHFHHHHGG0FCGHHGGCGGGGHFDGFGGGGHHGGEGCGGHFHHHHHHHHGGGGGGGGG<CFGGG<FFFGGGGGGGFFFFFFFFFFFFFFFFFFFFFFFFFFFFFFFFFFFFFFFFFFFFF
@M05620:37:000000000-D9766:1:1101:9161:9719 1:N:0:68
AGTGCCAGCTCTCCATCGCACAGGGGACCCAGGGCCTGGCCCCTCCATCCAGAAAACCTATGACCTCACCCGCTACCTGGCGCACCCACTCCGCAGCTTGGCTGGGACCTATGTGAGTATCCAGCGTCGGAATCTGGGAGTTGGGGCGGAGTGCGGCGTTGGGGAAAGACAGTCCTAACCGTGGAGGGTTCTGGTAAATGATGGGGTGAGGAGGGGCTCTTTGGCTCCCACCAGTCCCCCTGTCTGGTCTA
+
>1>>>DFFAFFFG1F1BAEEEEFCEEEE0AAFAAEA/AFFAGGAEF0GABBD10ABFFCGFF2GFDFFHFFEF>/FGFEB0>EEEE//?BGFEEEC<FGHGHHGGGHGEF1<FGFFEGHFGH2FGC</>@/FAG1DDB0.>FGHCG.-:-9CF0A?-;@@?A@@E?-A/;:BFFFFB9FF@FF;-;A9AFFFFFFB/BFFBFFFFFF@EFFFFF?@@@FF/FFFFFFEFFFFFFFFFFFF@FFFFFFBFFB
@M05620:37:000000000-D9766:1:1101:22978:9735 1:N:0:68
ACCACACCTTCTACAATGAGCTGCGTGTGGCTCCCGAGGAGCACCCCGTGCTGCTGACCGAGGCCCCCCTGAACCCCAAGGCCAACCGCGAGAAGATGACCCAGGTGAGTGGCCCGCTACCTCTTCTGGTGGCCGCCTCCCTCCTTCCTGGCCTCCCGGAGCTGCGCCCTTTCTCACTGGTTCTCTCTTCTGCCGTTTTCCGTAGGACTCTCTTCTCTGACCTGAGTCTCCTTTGGAACTCTGCAGGTTCT
+
CCCCDDEEFFFFGGGGGGGGGGHHGGGFHGHHHGGGGGGGGHHHHGGGEGGGHHGHHHHGGGGGGGGGGGGHHHHGGGGHGHHHHGGGGGGGGGHHHGHHHHEHGHHFHHHGGHHGGGGGHHHHHHHHHHHGHHGGGGGHGHHGHGGGGGGGGGGGGGADAFGGGGFFFFFFFFFFFFFFFFFFFFFFFFFFFFFFFFFFFFFFF.FFFFFFFHFFFFFFHFFFFFFFFFFFFHHFFFFFFFFFFFFFFFF
@M05620:37:000000000-D9766:1:1101:20720:9736 1:N:0:68
AGTGCCAGCTCTCAATCGCACAGGGGACCCAGGGCCTGGCCCCTCCATCCAGAAAACCTATGACCTCACCCGCTACCTGGAGCACCAACTACGCAGCTTGGCTGGGACCTATGTTGAGTATCCAGCGTAGGAATCTGGGAGTTGGGGAGGAGTGAGGAGTTGGGGAAAGACAGTCCTAACCGTGGAGGGTTCTGGTAAATGATGGGGTGAGGAGGGGCTCTTTGGCTCCCACCAGTCCCCCTGTCTGGTCT
+
AAABBFF4AFFFGGGGGFEFGAGHGEGEGEEHG2EEFGHHHHGHGGHBFGGHHHGHHGHBGHFHHHHFHHFEGGGGHHHHHHHHHHHHGH3FFG/@EFGHGHHGF/GHGFBHHHFFH1FGGHH2DCBEFCGHBHHHHHGFFCGHCDCADGGGHHHHH0</C0<<@C:CGGGHHHHHHFHHHGGG?DGAGEGEGGE9C0BFGGFFFEDA@EFFFF.-@BBEFF/BFFE/A..;;AAFFBF.;BFFFF/FFF;
@M05620:37:000000000-D9766:1:1101:12104:9738 1:N:0:68
AGTGCCAGCTCTCAATCGCACAGGGGACCCAGGGCCTGGCCCCTCCATCCAGAAAACCTATGACCTCACCCGCTACCTGGAGCACCAACTCCGCAGCTTGGCTGGGACCTATTGAGTATCCAGCGTAGGAATCTGGGAGTTGGGGAGGAGTGAGGAGTTGGGGAAAGACAGTCCTAACCGTGGAGGGTTCTGGTAAATGATGGGGTGAGGAGGGGCTCTTTGGCTCCCACCAGTCCCCCTGTCTGGTCTAT
+
AABBBFFFCFFFGBGGGFFGGGGHAAEFFGHHGGGGGGHHFHGHGGGHHHHHFFHHHGHHHHFHHHGHHHHGGGGFHHGFGGF?CFCGFFHHGGECGGHHGHHFGGHHGHHHHHFHG3FFHHHHGBAFGHHHGHHHHFFGHGFFFEDGDGHHFGFGDGFHFGGGGHHHHHHHBGGHHHHGDEGGGGG:CAFFGBFFGGFFGFFGDDCEFFFFDFFFAFFFFFBFFFAEFFFFFBFFFFFFFBFFFBBB/F/
@M05620:37:000000000-D9766:1:1101:9714:9743 1:N:0:68
ACCACACCTTCTACAATGAGCTGCGTGTGGCTCCCGAGGAGCACCCCGTGCTGCTGACCGAGGCCCCCCTGAACCCCAAGGCCAACCGCGAGAAGATGCCCAGGTGGGTGGCCCCCTTACTCTTCCTGGGGCCGCCTCCCTCCTTCCTTGCCTCCCGGGACCGCCCCCTTTCTCCACGGGTCTCTCTTCTTCCGGTTTCCCGTGGGCTCCCTTCCCCGACCTTGATTCCCCTTGGAACTCCGCCGGGTCCT
+
ABABBABBFFFFFGGFFFGFGFHGEEEEGEEFHGGGFGGEFHHHHGGGA?FGHGHHHHHGCFEGGGGGGGGHHHHGGGGHGHHGHGGGGGGC/AFGHHFHH2/F11//</<0GH---0/=<<0=000=/.<.A--A..CGB/C9B0F00;/C00;E.9---.----;@-AF/////.99-;-.///9;////;.-;AD/B/...--......9./..--9;.///////;.;A.//:////...-;-A-./
@M05620:37:000000000-D9766:1:1101:15624:9745 1:N:0:68
AGTGCCAGCTCTCAATCGCACAGGGGACCCAGGGCCTGGCCCCTCCATCCAGAAAACCTATGACCTCACCCGCTACCTGGAGCACCAACTCCGCAGCTTGGCTGGGACCTATGTTGAGTATCCAGCGTAGGAATCTGGGAGTTGGGGAGGAGTGAGGAGTTGGGGAAAGACAGTCCTAACCGTGGAGGGTTCTGGTAAATGATGGGGTGAGGAGGGGCTCTTTGGCTCCCACCAGTCCCCCTGTCTGGTCT
+
AA>AAFFFAFFFGGGGGGGGGGHHGGGGEGGHGGGGGFHHAGGFGGHHFHHHBFBGGGHHHHBHHHHHHHHGG>EGHHHHBGHHHH1GFGHHGGGGGHHHGHHGDGGHGHHHHHHGFHHFHHHBGHDB/BDB2?FHHHB0?CFHGGC.AG.CGF0DH0.<<DGFG.E.;/C/GGHHHEHHGGGGG.EGGCFGGGGFGGGGGGGGGGFDFEFFBDFFDFFFFFFFFFFFFFFFFEFFFFFFFFFFFFFFFFF
@M05620:37:000000000-D9766:1:1101:20044:9754 1:N:0:68
GAGTCTGCTTTGGCAGAAACTCATATATTACTGCAACAGTTCCCCCTGGACCTGGCACAGTTTCTTGCCTGGCTTCCAGACGCTGCCACAACTGCCACTTTTCCTTCCGGCTGCTACCCGTAAGGCACGCCTCCAAGACGCCTCACCGAGCGTGCCCGCGCAACTGACACAATGGCAAGTCAGTACGGCCTATCCGCTTTCGCACTCTTGTGGATCACATTGCACCCTTCTCAGCATTTGACCTTGTACCT
+
>1>>>BFDFFFFFGGGCGGGGEGHH33DEBFG3B11FHHBDGHHHGEF/BFEGG00B10BBADFGAFFHHH/BAB0BG1B/A>EE/>BBFGB@BGFF1@@BFG1@210/>//>/G11BF//E/<1G00///BE/0110<///0/@F0//<//...<0.><----;:0;00/.;0:/C:EC000;0;;AA?B/0;/.;..:0.;;-9B/BBF9ABFF-9;FFF//9B-;B9/F9BFBBBF//9/;9B/:/BF
@M05620:37:000000000-D9766:1:1101:7390:9762 1:N:0:68
AGTGCCAGCTCTCAATCGCACAGGGGACCCAGGGCCTGGCCCCTCCATCCAGAAAACCTATGACCTCACCCGCTACCTGGAGCACCAACTCCGCAGCTTGGCTGGGACCTATGTGAGTATCCAGCGTAGGAATCTGGGAGTTGGGGAGGAGTGAGGAGTTGGGGAAAGACAGTCCTAACCGTGGAGGGTTCTGGTAAATGATGGGGTGAGGAGGGGCTCTTTGGCTCCCACCAGTCCCCCTGTCTGGTCTA
+
AA11AFFFAFFFGGGFDFF1E?GCFGAEEAHH0EF/AFHEGHGHGGHHHFHHFHHHHGHHHHHHHFHHHHHGE/EEHHHH0BGHFHH/ECGEEEE@E0BFEHHGGGHHGHFHHHHHHHHHHHHHHGAEGGHHHGHHHHGFEHHGCGFGCCEGHHHHHGHHFHGGGGHHHHHHHHHHGHFHGCEGGGGGCF9FGGFGGGGGGGGGGGB@FFFFFF@@@@FFFFFFFFFFFFFFFFFFFFFF@FFFFFFFFFF
@M05620:37:000000000-D9766:1:1101:6630:9766 1:N:0:68
ACCACACCTTCTACAATGAGCTGCGTGTGGCTCCCGAGGAGCACCCCGTGCTGCTGACCGAGGCCCCCCTGAACCCCAAGGCCAACCGCGAGAAGATGACCCAGGTGAGTGGCCCGCTACCTCTTCTGGTGGCCGCCTCCCTCCTTCCTGGCCTCCCGGAGCTGCGCCCTTTCTCACTGGTTCTCTCTTCTGCCGTTTTCCGTAGGACTCTCTTCTCTGACCTGCGTCTCCTTTGGAACTCTGCAGGTTCT
+
AAAAAAA>1CFFGGGGDG1BGDHHGBEA0AFFBABA0EEECHGGHGGEAAEFFHFHHHHA@ECGGEGGGGEGFFHGGGGHGHHHHGG@CG/>CGHBFGHHHHHHGHH1GHHGGGFCCGGGHHHHHHHHHHHGHHGGGGGHGHHGHGGGGGGGGGGGGGG9A?FGGG@F@@FFFFFFFFFFFFFFFFFFFFFFFF@FFFFFFFFFFFFFFFFFFF/BFFFFFFFFE@F?FFFFFFFFFFFFFFFFFFFFFFF
@M05620:37:000000000-D9766:1:1101:20052:9770 1:N:0:68
GAGGCTGCTTTGGAAGAAACTCATAGATTACTGCAACAGTTCCCCCTGGACCTGGAAAAGTTTCTTGCCTGGCTTACAGAAGCTGAAACAACTGCCAATGTTCCTACAGGATGCTACCCGTAAGGAAAGGCTCCTAGAAGACTCCAAGGGAGTAAAAGAGCTGATGAAACAATGGCAAGTAAGTCAGGCATTTCCGCTTTAGCACTCTTGTGGATCCAATTGAACAATTCTCAGCATTTGTACTTGTAACT
+
A>>>AABAFFDFCCGF11GA1B1A3FEHFDGFHHF1GCFADGFHHGEGGHHFGFFCGGFHBGGHHHFHHHHFHFGGHHHFFHHHEFHDGCGGFFDEG1GGHG2FGFHHFFAGHHGHFFHGGGCGFBGFCHHHHGHFFDHGGHHHH1GHGGHFGHHHHGGHHHHGGHHHHFGHHHHHHHGHHFHGHGGFHEHHHHGGGGGGHGHHHHHHGHFHAGHHHGHHHHHHGHFHHHGGGGGGFFGGGGGGGFGGGFB
@M05620:37:000000000-D9766:1:1101:19861:9776 1:N:0:68
ACCACACCTTCTACAATGAGCTGCGTGTGGCTCCCGAGGAGCACCCCGTGCTGCTGACCGAGGCCCCCCTGAACCCCAAGGCCAACCGCGAGAAGATGACCCAGGTGAGTGGCCCGCTACCTCTTCTGGTGGCCGCCTCCCTCCTTCCTGGCCTCCCGGAGCTGCGCCCTTTCTCACTGGTTCTCTCTTCTGCCGTTTTCCGTAGGACTCTCTTCTCTGACCTGAGTCTCCTTTGGAACTCTGCAGGTTCT
+
CCCBCCDDFFFFGGGGGGGGGGHHGEEAAEHGHGGFDGGGGHGHHGGGDEGGGHGHHHGGGGGGGGGGGGGHHHHGGGGHGHHHHGGGGGDGGGHGBHHHHHHHGHHHHHHGGHHGGGGGHHHHHHHHHHHGGHGGGGGHGHGGHGGGGGGGGGGGGGGGGGGGGGFFFFFFFFFFFFFFFFFFFFFFFFFFFFFFFFFFFFFFFFFFFFFFFFFFFFFFFFFFFFFFFFFFFFFFFFFFFFFFFFFFFFF
@M05620:37:000000000-D9766:1:1101:12987:9802 1:N:0:68
AGTGCCAGCTCTCAATCGCACAGGGGACCCAGGGCCTGGCCCCTCCATCCAGAAAACCTATGACCTCACCCGCTACCTGGAGCACCAACTCCGCAGCTTGGCTGGGACCTATGTTGAGTATCCAGCGTAGGAATCTGGGAGTTGGGGAGGAGTGAGGAGTTGGGGAAAGACAGTCCTAACCGTGGAGGGTTCTGGTAAATGATGGGGTGAGGAGGGGCTCTTTGGCTCCCACCAGTCCCCCTGTCTGGTCT
+
ABBBBFFFCFFFGFGGGFFGGEHHGEGGGGHHGGGGGGHHHHGHGGHHHHHHHHHHHGHHHHFHHHHHHHHGGGGGHHHHHHGGHHFHGHHHGGGGGHHHGHHGGGHHGHH3FHHHHHHHGHHHHHGCEFGHHHHHHHHHG?GHHGGGGGFGGGHHHHGHHHHGGGFHHHHHHCGHHHHHGGAEGDGGG;CAGGF0CB9CFFGGFGFD@EFFFFFFFFFFFFFFBBFFFFFFFFFFFFFFFFFFFFFFFFF
@M05620:37:000000000-D9766:1:1101:17096:9803 1:N:0:68
ACCACACCTTCTACAATGAGCTGCGTGTGGCTCCCGAGGAGCACCCCGTGCTGCTGACCGAGGCCCCCCTGAACCCCAAGGCCAACCGCGAGAAGATGACCCAGGTGAGTGGCCCGCTACCTCTTCTGGTGGCCGCCTCCCTCCTTCCTGGCCTCCCGGAGCTGCGCCCTTTCTCACTGGTTCTCTCTTCTGCCGTTTTCCGTAGGACTCTCTTCTCTGACCTGAGTCTCCTTTGGAACTCTGCAGGTTCT
+
AAAAAAAAFFFFGGGFDGG1F1GCEAEBCAGGCFGEEGGGGHHHHGGGFEGGHHFFHHGGCGEGG?GGGGGGHCHGGGGHEHHHHGEEGGCC@GGHDG1FHGEHACB1F1?CFHEC-@@CF<DH0DDHFGG?HFCGCAEH:CH.GBFFFG/A90FFAE@@-9C9BA@F@@FFFBFBBFFFFFB9999BB/BBF/--A9EFF9;-BAB////:FBB9/B9/BBFF/-/9/B9BFFFFF/FB/:///B-A//:
@M05620:37:000000000-D9766:1:1101:11558:9810 1:N:0:68
ACCACACCTTCTACAATGAGCTGCGTGTGGCTCCCGAGGAGCACCCCGTGCTGCTGACCGAGGCCCCCCTGAACCCCAAGGCCAACCGCGAGAAGATGACCCAGGTGAGTGGCCCGCTACCTCTTCTGGTGGCCGCCTCCCTCCTTCCTGGCCTCCCGGAGCTGCGCCCTTTCTCACTGGTTCTCTCTTCTGCCGTTTTCCGTAGGACTCTCTTCTCTGACCTGAGTCTCCTTTGGAACTCTGCAGGTTCT
+
BBBBBAABFFFFGGGGGGDGGEHHGEGEHGHHHGGGGGGCGHHHHGGGEFGGHGGHHHHGGGGGGGGGGGGHHHHGGGGHGHHHEGGGGG@DCDHHHHHHHHFHGHHHHHGGGHHGGGGGHHHHHHHHFHHGHHGGGGGHGHHGHGGGGGGGGGGGGGGAGGGGGGFFFFFFFFFFFFFFFFFFFFFFFFFFFFFFBFFFFFFFFFFFFFFFFFFFFFFFFFFFBFFFFFFFFFFFFFFFFFFFFFFFFFF
@M05620:37:000000000-D9766:1:1101:22189:9817 1:N:0:68
GAGGCTGCTTTGGAAGAAACTCATAGATTACTGCAACAGATCCCCCTGGACCTGGAAAAGTTTCTTGCCTGGCTTACAGAAGCTGAAACAACTGCCAATCCTACCGGATGCTCCCCGTACGGACCGGCTCCTAGCAGCCTCCCCGGGCGTAACAGCGCTGCTGAAACCATGGCCAGTAAGTCCGGCCTTTCCGCTTTAGCACTCTTGTGGCTCCCCTTGACCCATTCTCAGCATTTGTACTTGTAACTGAC
+
AAABCBFBFFFFGGGGGG4FGGHHHHHFFGHHHHFHGHH3BGHHGGGEHHHHHHHHHHEFHHHHHHHHHHGHHHHFHHHHHHHHHBHHHH1FGHHHFHHHHFBFB/>>?EGH3GFEEGG///?/EDGGGEFG2>F2GFGH2/<AF//<-<<<AGH.@DGGD000<CG.CFF/./:GFG090=9EAG-EFGGGGGGGGGGGGFFBFFFFFF.AF...;.;B//:ABFF;FFBFFFFBFBFBFFFFF/B9B9:
@M05620:37:000000000-D9766:1:1101:26249:9820 1:N:0:68
ACCACACCTTCTACAATGAGCTGCGTGTGGCTCCCGAGGAGCACCCCGTGCTGCTGACCGAGGCCCCCCTGAACCCCAAGGCCAACCGCGAGAAGATGACCCAGGTGAGTGGCCCGCTACCTCTTCTGGTGGCCGCCTCCCTCCTTCCTGGCCTCCCGGAGCTGCGCCCTTTCTCACTGGTTCTCTCTTCTGCCGTTTTCCGTAGGACTCTCTTCTCTGACCTGAGTCTCCTTTGGAACTCTGCAGGTTCT
+
CCCCCCCCFFFFGGGGGGGGGGHHGGGGHGHHHGGG?FFGGHHHHGGGGGGGHHHHHHHGGGGGGGGGGGGHHHHGGGGHEGHHHGGGGCFGGGHHHGHHHHHGFHGHHGFGGGGGGCG?GHHHHHHHH0CDHHGGGGDHEHHGHGFGFGGGGGGGGGGGGGAFGGFFFFFFFFFFFFFFBFFFFFFFFFFFEFAADFFFFFFFF.BFFFFFFFFFFFFFFFFBFFFFFBFFFFF/BFF/B9BFFFFFFFF
@M05620:37:000000000-D9766:1:1101:25159:9823 1:N:0:68
ACCACACCTTCTACAATGAGCTGCGTGTGGCTCCCGAGGAGCACCCCGTGCTGCTGACCGAGGCCCCCCTGAACCCCAAGGCCAACCGCGAGAAGATGACCCAGGTGAGTGGCCCGCTACCTCTTCTGGTGGCCGCCTCCCTCCTTCCTGGCCTCCCGGAGCTGCGCCCTTTCTCACTGGTTCTCTCTTCTGCCGTTTTCCGTAGGACTCTCTTCTCTGACCTGAGTCTCCTTTGGAACTCTGCAGGTTCT
+
ABBCCCCCFFFFGGGGGGGGGGHGGGGGHGHHGGGGGGGGGHHHHGGGFGGGHHHHHHHGGGGGGGGGGGGGGHHGGGGHGGHHHGGGGGGGGGHHHHGHHHHGGHFFHGHGGHHGGGGGHGHHHHHFHHGGHHGGGGGHGHHGHGGGGGGGGGGGGGGGGGGGGGFFFFFFFFFFFFFFFFFFFFFFFFFFFFFDFFFFFFFAAFFFFFFFFFFFFFFFFFFFFFFFFFFFFFFFFFFFFFFFFFFFFFF
@M05620:37:000000000-D9766:1:1101:10978:9823 1:N:0:68
ACCACACCTTCTACAATGAGCTGCGTGTGGCTCCCGAGGAGCACCCCGTGCTGCTGACCGAGGCCCCCCTGAACCCCAAGGCCAACCGCGAGAAGATGACCCAGGTGAGTGGCCCGCTACCTCTTCTGGTGGCCGCCTCCCTCCTTCCTGGCCTCCCGGAGCTGCGCCCTTTCTCACTGGTTCTCTCTTCTGCCGTTTTCCGTAGGACTCTCTTCTCTGACCTGAGTCTCCTTTGGAACTCTGCAGGTTCT
+
BCBCBBCCFFFFFFGGGGGGGGHHGFGAEFGHHGGEGGGFGHDGHGGGEEEGGHHHGHHEGGFGGGGGGGGHGHHGGGGHGHHHHGGGGGGGGGHGHHHHHHGHGHHHHGHGGHHGGGGGHHHHHHHHHHHGH.CFGGGHGHHGHGGGGGGGGGGGGGGGGGGGGGFFFFFFFFFFFFFFFFFFFFFFFFFFFFFFFFFFFFFFFFFFFFFFFFFFFFFFFFFFBFFFFFFFFFFFFFFFFFFFFFFFFFF
@M05620:37:000000000-D9766:1:1101:22920:9827 1:N:0:68
ACCACACCTTCTACAATGAGCTGCGTGTGGCTCCCGAGGAGCACCCCGTGCTGCTGACCGAGGCCCCCCTGAACCCCAAGGCCAACCGCGAGAAGATGACCCAGGTGAGTGGCCCGCTACCTCTTCTGGTGGCCGCCTCCCTCCTTCCTGGCCTCCCGGAGCTGCGCCCTTTCTCACTGGTTCTCTCTTCTGCCGTTTTCCGTAGGACTCTCTTCTCTGACCTGAGTCTCCTTTGGAACTCTGCAGGTTCT
+
BBB?BBBAFFFFGGGG5GAAGAGFGAEBAAGGCFGAAEGGGHHHHGGGGFGGGHGBHHGEEGGGG?GGGGGGHFHGGGFHCEHHHGE@DG/<BFFFFGFHHHEGFHHDGHHGGHHCGGGGHHHHHHHHHHHGHHGGGGDHGHHGHGGGGGGGGBFGEFGBB@GGG@BF?BFFFFFFFFFFFFFFFFFFFFFFFFBFFFFFFFFFFFFFFFFFFFFFFFFFFFFF/FFFFFFFFFFFFFFFFFFFFFFFFFF
@M05620:37:000000000-D9766:1:1101:16439:9829 1:N:0:68
ACCACACCTTCTACAATGAGCTGCGTGTGGCTCCCGAGGAGCACCCCGTGCTGCTGACCGAGGCCCCCCTGAACCCCAAGGCCAACCGCGAGAAGATGACCCAGGTGAGTGGCCCGCTACCTCTTCTGGTGGCCGCCTCCCTCCTTCCTGGCCTCCCGGAGCTGCGCCCTTTCTCACTGGTTCTCTCTTCTGCCGTTTTCCGTAGGACTCTCTTCTCTGACCTGAGTCTCCTTTGGAACTCTGCAGGTTCT
+
CCCCCCCCFFFFGGGGGGGGGGHHGEGEFGHGHGGGGGGGGGHHHGGGFGGGHGHHHHHGGGGGGGGGGGGHHHHGGGGHGHHHHGGGGGGGGGHGHHGFFHCHCGG10GG/F=G?-<-DFHHHBHHBDHBAGHCGDGGHEHFDGFGGFFFGGFFEGG----FBF-BDFFFFFFFFFFB/FFBBFFFFFFF0FF-:;FFFF9F...:9BBFF0BBFFF00BFF///:9BFFFFFF/B0FFFB0;0B.ABFB
@M05620:37:000000000-D9766:1:1101:9653:9838 1:N:0:68
ACCACACCTTCTACAATGAGCTGCGTGTGGCTCCCGAGGAGCACCCCGTGCTGCTGACCGAGGCCCCCCTGAACCCCAAGGCCAACCGCGAGAAGATGACCCAGGTGAGTGGCCCGCTACCTCTTCTGGTGGCCGCCTCCCTCCTTCCTGGCCTCCCGGAGCTGCGCCCTTTCTCACTGGTTCTCTCTTCTGCCGTTTTCCGTAGGACTCTCTTCTCTGACCTGAGTCTCCTTTGGAACTCTGCAGGTTCT
+
CCCCDDCDFFFFGGGGGGGGGGHHGGGEHGHHHGGGGGGGGHHHHGGGGGGGHHHHHHHGGGGGGGGGGGGHHHHGGGGHGHHHHGGGGGGGGGHHHHHHHHEHGHHHHHHGGHHGGGGGHHHHHHHGHHHGHHGGGGGHGHHGHGGGGFGGGGGGGGGGGGGGGGFFFFFFFFFFFFHFFFFFFFFFFHHFFFFDFFFFFFFFFFFFFFFFFHFFFFFHFFFFFFFFFFFFFFFFFFFFFFFFFFFFFFF
@M05620:37:000000000-D9766:1:1101:7974:9857 1:N:0:68
AGTGCCAGCTCTCAATCGCACAGGGGACCCAGGGCCTGGCCGCTCCATCCAGAAAACCTATGACCTCACCCGCTACCTGGAGCACCAACTCCGCAGCTTGGCTGGGACCTATTGAGTATCCAGCGTAGGAATCTGGGAGTTGGGGAGGAGTGAGGAGTTGGGGAAAGACAGTCCTAACCGTGGAGGGTTCTGGTAAATGATGGGGTGAGGAGGGGCTCTTTGGCTCCCACCAGTCCCCCTGTCTGGTCTAT
+
>AAACFFFBFFFGAFGGFGFGGBF22EEEGFFFEEEFBGHH20A0EBGHHHG3AFGE1F3BB5DFFBCGHHEF?EEGHGFGGB?FG1GECGGEE?EEFGH?HHFEGFHGHHHHHHHB3D@FGHHG?BDFHHHGGFGHGGFHGGDCGGGGEHHHHCBEHHHGGGGDEHHHHHGBCFFFGFD;;BDGGG;C?FFG;CBFFFFF9FE..@EFFFFA@CF-AB;/F/B/;;9;;DAA;B:;EFFF9BBBBB;9F9
@M05620:37:000000000-D9766:1:1101:26171:9875 1:N:0:68
AGTGCCAGCTCTCAATCGCACAGGGGACCCAGGGCCTGGCCCCTCCATCCAGAAAACCTATGACCTCACCCGCTACCTGGAGCACCAACTCCGCAGCTTGGCTGGGACCTATGTTGAGTATCCAGCGTAGGAATCTGGGAGTTGGGGAGGAGTGAGGAGTTGGGGAAAGACAGTCCTAACCGTGGAGGGTTCTGGTAAATGATGGGGTGAGGAGGGGCTCTTTGGCTCCCACCAGTCCCCCTGTCTGGTCT
+
ABABAFFFCFFFGGGGGGGAGFGHAGCGGGHH2EE2AFHHHHGHGGHHHGHHFHFEGGHHHHGHHHHGHHHGGEGGHHGHBFHHHHHEFHFHFFGGGHHHGHHFADGGGHHHHHHHBGHHHHH3GCFE<C/@FGHHHHEGFCGHHGGFGGGGHCGHGHGHHHHGGGG.C/CCGGHHHHHHGDDEA?EGGCFGGGFCFFGGGGFFGGFF@AFFFFFFFFFFFFFFBBFFFEFFFFA;BFFFD9EFFFFFFFF
@M05620:37:000000000-D9766:1:1101:19205:9876 1:N:0:68
AGTGCCAGCTCTCAATCGCACAGGGGACCCAGGGCCTGGCCCCTCCATCCAGAAAACCTATGACCTCACCCGCTACCTGGAGCACCAACTCCGCAGCTTGGCTGGGACCTATGTTGAGTATCCAGCGTAGGAATCTGGGAGTTGGGGAGGAGTGAGGAGTTGGGGAAAGACAGTCCTAACCGTGGAGGGTTCTGGTAAATGATGGGGTGAGGAGGGGCTCTTTGGCTCCCACCAGTCCCCCTGTCTGGTCT
+
CCBCCFFFCFFFGGGGGGGGGGHHGGGGGGHHGGGGGGHHHHGHGGHHHHHHGHHHHGHHHHHHHHHHHHHGGGGGHGHHHHHHHHHHGHHHGGGGGHHHGHHGGGHHGHHHHHHHHHHHGHHHHHGEDGGHGHHHHHHFFDHHHGG.DGAEGHGGC0<CGHHGGGGHHHHHHHHHHHHHGGGGGGGGG:FGGGF=FFBFFGFFGGFFFFFFFFFFFFFFFFFFFFFFFFFFFFFFFFFFFFFFFFFFFFF
@M05620:37:000000000-D9766:1:1101:8834:9898 1:N:0:68
ACCACACCTTCTACAATGAGCTGCGTGTGGCTCCCGAGGAGCACCCCGTGCTGCTGACCGAGGCCCCCCTGAACCCCAAGGCCAACCGCGAGAAGATGACCCAGGTGAGTGGCCCGCTACCTCTTCTGGTGGCCGCCTCCCTCCTTCCTGGCCTCCCGGAGCTGCGCCCTTTCTCACTGGTTCTCTCTTCTGCCGTTTTCCGTAGGACTCTCTTCTCTGACCTGAGTCTCCTTTGGAACTCTGCAGGTTCT
+
AAAAAAB>CFFFGGGC5GGDGBGCE22A42FGACFF?EG??GGGHGEEEAEFGEBCHHFE0FEGG1EEGGG?GEGGGE/GA/GHEG?/BCD@/DGH1<1?FHEHE1<BGG1/CCC@CGGGHB<GFHHFGD/.GGCCC?C:.CC.C09CB0FGGBAEAF??BB?FB@B.-9//BBFFFBF99FFFFF9BFFFFFF=999EFF?F.DDFF/BFBFFFFFFFFFFFFF.BFF/FFBFBBFFFFFFFFFFFFBBF
@M05620:37:000000000-D9766:1:1101:2987:9902 1:N:0:68
AGTCCCAGCTCTCCATTGCACAGGGTACCTAGGGCGTGGCCCCTCCATCCAGAAAACCTATGACCTCACCCGCAACCTGGGGCACCCACTCAGCAGATTGGCTGGGACCTATGTGAGTATCCAGCGTAGGAATCTGGGCGTTGGGGCGGCGTGCGGCGTTGGGGACAGCCAGTCCTAACCGTGGCGGGTTCTGGTAAATGATGGGGTGAGGAGGGGCTCTTTGGCTCCCACCAGTCCCCCTGTCTGGTCTA
+
>>>1>BFCFFFFGGGB3BB3B1BAFA0BB3DB0AB0AAEGFHGHGGHHFABFFHH0BEFEAAFGH1BFGFH/>/>>GGBB//BEEGG/?FF01B1B0B1B>FFGGGHHGB<GEGH2DFHHHHGHHGE/>C@>@FHHHH/ACC@FGG.CG:;=@A@@-AA@@F@@---:-A-9BFFFFFFF@BF@-@@@@FFFFFB:/BFFBFFFFFB@-FF/AB@@@?FFFFFFFFFFFFFFEFFFFFFF@FFFFFFFFFB
@M05620:37:000000000-D9766:1:1101:25195:9905 1:N:0:68
ACCACACCTTCTACAATGAGCTGCGTGTGGCTCCCGAGGAGCACCCCGTGCTGCTGACCGAGGCCCCCCTGAACCCCAAGGCCAACCGCGAGAAGATGACCCAGGCGAGCGGCCCGCTACCTCTTCTGGTGGCCGCCTCCCTCCTTCCAGGCCTCCCGGAGCTGCGCCCTTTCTCACTGGTTCTCTCTTCTGCCGTTTTCCGTAGGACTCTCTTCTCTGACCTGAGTCTCCTTTGGAACTATGCAGGATCT
+
CCDDCCDEFFFFGGGGGGGGGGHHGGGGHGHHHGGGGGGGGHHHHGGGGGGGHHHHHHHGGGGGGGGGGGGHHHHGGGGHGHHHHGGGGGGGGGHHHHHFHHH/A/AFG-ACCCGGG@CG/GHGHHHH0:CEHFGGGGAFGGGGGGBF1<CEGGGFFFFFFFFFFFFFFFFFFFFFFFFFFFFFFFFFFFFF1BFFDFFFFFFFFFFFFFFFF1BFFFFFFFFFE/:BFFFFF1BFB:FF0BFFFFF.0<<
@M05620:37:000000000-D9766:1:1101:28483:9915 1:N:0:68
GAGGCTGCTTTGGAAGAAACTCATAGATTACTGCAACAGTTCCCCCTGGACCTGGAAAAGTTTCTTGCCTGGCTTACAGAAGCTGAAACAACTGCCAATGCTAAACGATCCTAAACGTAAGGCCCGGATACTAGCCGAATCCACGAGAATAGCCGAGCTGATAATCCCATGGAAGGTAAGCACGGCATTTCCGCCTTAGCACTTTTGTGGATCCAATAGAACCATTCTCTTCAATTTTACACGTACAAGAC
+
AABAAACAFFFFGAFB4GBFGGHHHHGGH5GFGGFFHHHGFHEGHGFFFBFGGFFBBDFGFHGHHFGFGHHG1FFBFGHHGHGGGBFFGF1FGGGF3FG3@@443@>111?B4@FFG0BBGH3//>//?/3BFD22/><?/2@2///?<?1111?</-.F>>1F1111>1>0CG/./00<0=/<@C--:C;0...;.0;00:C/0;0//.;;FF0CBB00;9..;9B0;9000//9/;/B//.;9.A/B.;
@M05620:37:000000000-D9766:1:1101:28462:9920 1:N:0:68
GAGGCTGCTTTGGAAGAAACTCATAGATTACTGCAACAGTTCCCCCTGGACCTGGAAAAGTTTCTTGCCTGGCTTACAGAAGCTGAAACAACTGCCAATCCTACAGGATCCTAACCGTAAGGACAGGCTACTAGAAGACTCCAAGGGAGTAAAAGAGCTGATGAAACAAAGGAAAGTAAGTAAGGCATTTCCGCTTTAGCACTCTTGTGGATCCAATTGAACAATTCTCAGCAATTTTACTTGTAACTGAC
+
>AAAA>CAFFFFC1FCGFGG1G1AAAFGH1FGGHHBBFGBFFFGHFEFA0BGGFFH11AGGEG2DFDDAFABFEC11BFGHHB@G11FB0>GHHHFEFH>0B2F1100B0BFGG0FE>>EGGH0F?>/B1BFB111BF0B1<F1</?F/?0@@FGACGF@@@1@GFFGG0?C<<?F???=111=FGH1GBGF.><<.=GF0DCGDGHGG.:0<CCGC00::;0:0;0:;0;CF/0=0BB0000;B990;FC
@M05620:37:000000000-D9766:1:1101:20527:9922 1:N:0:68
AGTGCCAGCTCTCAATCGCACAGGGGACCCAGGGCCTGGCCCCTCCATCCAGAAAACCTATGACCTCACCCGCTACCTGGAGCACCAACTCCGCAGCTTGGCTGGGACCTATGTGAGTATCCAGCGTAGGAATCTGGGAGTTGGGGAGGAGTGAGGAGTTGGGGAAAGACAGTCCTAACCGTGGAGGGTTCTGGTAAATGATGGGGTGAGGAGGGGCTCTTTGGCTCCCACCAGTCCCCCTGTCTGGTCTA
+
ACABBFFFCFFFGGGGGGGGGGHHGGGGGGHHGGGGGGHHHHGHGGHHHHHHHGHHHGHHHHHHHHHHHHHGGEGGHHHHEGHHHHHGFHHHGGGGGHHH?GHGGAGGGHFHHHHHGHHHHHHHHGGGGGHHHHHHHHFFGHHHGGFGGGGHHFHHFDHHHHGGGGHHEHFHHFHHHHHHGGGGDGGGGGGGGG;FGGGGGGGGGGFFFFFFFFFFFFFFFFFFFFFFF/FFFFFFFFFFFFFFFFFFFFB
@M05620:37:000000000-D9766:1:1101:9123:9927 1:N:0:68
ACCACACCTTCTACAATGAGCTGCGTGTGGCTCCCGAGGAGCACCCCGTGCTGCTGACCGAGGCCCCCCTGAACCCCAAGGCCAACCGCGAGAAGATGACCCAGGTGAGTGGCCCGCTACCTCTTCTGGTGGCCGCCTCCCTCCTTCCTGGCCTCCCGGAGCTGCGCCCTTTCTCACTGGTTCTCTCTTCTGCCGTTTTCCGTAGGACTCTCTTCTCTGACCTGAGTCTCCTTTGGAACTCTGCAGGTTCT
+
BBBBBBBBFFFFGGGGGGGGGDHFGGGGHFGHHGGGGGGFGHHHHGGGEGGGHHHHHHHGGGGGGGGGGGGHHHHGGGGHGHHHHGGGGGGGGGEHHHHHGHCGEGFHHHHGGHHGGGGGHHHHHHHHHHHGHHGGGGGGGHHGHGGGGGGGGGGGGGGGGGGGGGFFFFFFFFFFFFFFFFFFFFFFFFFFFFFDDFFFFFFFDFFFFFFFFFFFFFFFFFFFFFFFFFFFFFEBFFFFFFFFFFFFFFF
@M05620:37:000000000-D9766:1:1101:26406:9927 1:N:0:68
AGTGCCAGCTCTCAATCGCACAGGGGACCCAGGGCCTGGCCCCTCCATCCAGAAAACCTATGACCTCACCCGCTACCTGGAGCACCAACTCCGCAGCTTGGCTGGGACCTATGTTGAGTATCCCGCGTAGGAATCTGGGCGTTGGGGAGGAGTGAGGCGTTGGGGAAAGACAGTCCTAACCGTGGAGGGTTCTGGTAAATGATGGGGTGAGGAGGGGCTCTTTGGCTCCCACCAGTCCCCCTGTCTGGTCT
+
BBABBFFFBFFFGGGGGGGGGGHHGGGGGGHHGGGGDGHHHHGGGGHHHHHHHHGHHGHHHHHHHHHHHHFGGGGGHHHHHHHHHHHGGHHHGGGGGHHHGHGGGGGHGHHHHHHHEHHGHHHBFGGG/CGH1?GGHHH.>>CFHGG.AD.<:G0:C.;;AFGGGGG.C/FBFGGGGGGGGG?FG.AAF:AFFFFFFFFFFFFFFFDAB?FFEFFFFFFFFFFFFFFFEFFFFFFFFFFFDFFFFFBFFFF
@M05620:37:000000000-D9766:1:1101:17979:9932 1:N:0:68
ACCACACCTTCTACAATGAGCTGCGTGTGGCTCCCGAGGAGCACCCCGTGCTGCTGACCGAGGCCCCCCTGAACCCCAAGGCCAACCGCGAGAAGATGACCCAGGTGAGTGGCCCGCTACCTCTTCTGGTGGCCGCCTCCCTCCTTCCTGGCCTCCCGGAGCTGCGCCCTTTCTCACTGGTTCTCTCTTCTGCCGTTTTCCGTAGGACTCTCTTCTCTGACCTGAGTCTCCTTTGGAACTCTGCAGGTTCT
+
A3>>A??ACFFFDGGCFBFFEBBAABEA4AFFGFFE2AE2EGGGHG0E1EE1533BGH3A@E0EEEEEGEFFFGCGGGGFFHHFAGGGG/<@@DFF11?FFGAHE1?GGHHGECFDCGGGHFHFBDHGHGHGGG?@:ADA.;GA/9FF00;.;BAAEG@?B-.;FB?FBBFFF9FBBBBF9FFFFBFFF/BFBB;:AFEFF.9.DFFFEFBFFBBFFFF/BBFFFF/B9BF///B///BBB/BFFFFFFFF
@M05620:37:000000000-D9766:1:1101:3063:9934 1:N:0:68
AGTGCCAGCTCTCAATCGCACAGGGGACCCAGGGCCTGGCCCCTCCATCCAGAAAACCTATGACCTCACCCGCTACCTGGAGCACCAACTCCGCAGCTTGGCTGGGACCTATGTTGAGTCTCCAGCGTAGGAATCTGGGAGTTGGGGAGGAGTGAGGAGTTGGGGAAAGCCAGTCCTAACCGTGGCGGGTTATGGTAACTGATGGGGTGAGGAGGGGCTCTTCGGCTCCCACCCGTCCCACTGTCTGGTCT
+
A1>AADD1AC1BEGGD1AFF1ABC0EGA0AEGG0A///FAAGGHGGFGA0GA1B1FGA0BFG2GEHCGHHHGGG?>GHGFHHH/0?GHGFGHECG>>0GHGHFG/EGHG0FGB2>G2BF11FGDFGCEC/?FDGGHFBG0F/FHF-@FG-<CCCGGGF?/<0/CCGGA:/:/.:;GHHCFA@AE@-9--;A-:B//;F/:FFFFFEFF@EFF/9----9:BF/--@--999FF-@FA-A/FFFFFF/BBFB
@M05620:37:000000000-D9766:1:1101:4044:9951 1:N:0:68
AGAACCCGCTCTCCATTGCACAGGGTCCCTAGGGCGTGGCCCCTCCCTCTAGACACCCTAAGACCTCACCCCCACCCTAGGCCACCCACTCAGCAGGTCAGCTGGGACCTGTGCTGCTTCTCCCGCGTCGGCCGCTGGTCTTTGGGTCGGCGTGCGGCGTTGGGGCCCTCCCTTCCTCCCTGTGGCGGGTTCTGGTAACTGGTGGGGTGCGTCGGGGCTCCTTGGCTCCCCCCTGGCCCCCTGTCTGGTCT
+
>>>1>>1>>>>>GFD13BA3B1B0BB0A01AB0BBAAAAE0BEBEE/FA01BA1A0BEAG00@BB1BBBBB/>//?EF0B00B?FFF/?BB01B10/B110B1BGF0B/B0><1BBG1BFGGF</>>A<><->->=--<DDDD0/.<C-;@@A-EA@-;;A-:@@F@@---;;;;FF9/--/;9-A--@999:BFF//:BF/;;B@;;-;-;@-9-;-99-;;FF/;9AE-9@9;-9;E?@@?/:BFFFFF
@M05620:37:000000000-D9766:1:1101:14557:9961 1:N:0:68
AGTGCCAGCTCTCAATCGCACAGGGGACCCAGGGCCTGGCCCCTCCATCCAGAAAACCTATGACCTCACCCGCTACCTGGAGCACCAACTCCGCAGCTTGGCTGGGACCTATGTTGAGTATCCAGCGTAGGAATCTGGGAGTTGGGGAGGAGTGAGGAGTTGGGGAAAGACAGTCCTAACCGTGGAGGGTTCTGGTAAATGATGGGGTGAGGAGGGGCTCTTTGGCTCCCACCAGTCCCCCTGTCTGGTCT
+
AA>ABFFFCFFFFGGGGGGGGGHHGGGGFGHHGGGGDGHHFHGEFGHGHHHHHHGFGGHHFHGHHHGHHHHGGEGGFFGHGHHGCGGHGHHHGGGCGFFHGFHGGGHHGHFHHHHEBGHBGHHFGHFDDGGGBGHGHGC<CDGHGGC.@GAEHHHHG<CGGHHGGGGEG/CFHGHHHFHHGGGGGGGGGDGGGFF;FFFFGGGGGGFFC.AF/DFFFFFFFFFFFFFFFFFFFEFFFFFEDFFFFFFFFFF
@M05620:37:000000000-D9766:1:1101:22337:9965 1:N:0:68
ACCACACCTTCTACAATGAGCTGCGTGTGGCTCCCGAGGAGCACCCCGTGCTGCTGACCGAGGCCCCCCTGAACCCCAAGGCCAACCGCGAGAAGATGACCCAGGTGAGTGGCCCGCTACCTCTTCTGGTGGCCGCCTCCCTCCTTCCTGGCCTCCCGGAGCTGCGCCCTTTCTCACTGGTTCTCTCTTCTGCCGTTTTCCGTAGGACTCTCTTCTCTGACCTGAGTCTCCTTTGGAACTCTGCAGGTTCT
+
CCDCCDDDFFFFGGGGGGGGGGHHGGGFHGHGHGGGGGGGGHGHHGGGGGGGHHHHHHHGGGGGGGGGGGGHGHGGGGGHGHHHHGGGGGGGGGHHHHHHHHHHGHHHHHHGGHHGGGGGHHHHHHHHFHHGHHGGGGGHGHHGHGGGGGGGGGGGGGGGGGGGGGFFFFFFFFFFFFFFFFFFFFFFFFFFFFFFFFFFFFFFFFFFFFFFFFFFFFFFFFFFFFHFFFFFFHHFFFFFFFHFFFFFFFF
@M05620:37:000000000-D9766:1:1101:8457:9978 1:N:0:68
AGTGCCAGCTCTCAATCGCACAGGGGACCCAGGGCCTGGCCCCTCCATCCAGAAAACCTATGACCTCACCCGCTACCTGGAGCACCAACTCCGCAGCTTGGCTGGGACCTATTGAGTATCCAGCGTAGGAATCTGGGCGTTGGGGAGGAGTGCGGAGTTGGGGAAAGACCGTCCTAACCGTGGAGGGTTCTGGTAAATGATGGGGTGAGGAGGGGCTCTTTGGCTCCCACCAGTCCCCCTGTCTGGTCTAT
+
BBABCFFFCFFFGGGGGGGCGCGHGGGGGGHHFFGGGGHHHHGHGGGHHHGHHGHHHGHHHHHHHHHHHHHGGFEGHHHHHGHHHHHHGHHHFGGGGHHHGHHGGGHHGHHHHHB?FHHGH3?GBC?/E2D@GHHHH//<>CHGG.-A<AGG0<A--=GHHGG.CGF///::CGGGGGGGCFD9;AF:;FFFFBFFFFFFFFFFFFDFFFFFFFFFFFFFHHFFFFFFFAFEFBFFFFFFFFFFFFFFFFF
@M05620:37:000000000-D9766:1:1101:15821:9978 1:N:0:68
ACCACACCTTCTACAATGAGCTGCGTGTGGCTCCCGAGGAGCACCCCGTGCTGCTGACCGAGGCCCCCCTGAACCCCAAGGCCAACCGCGAGAAGATGACCCAGGTGAGTGGCCCGCTACCTCTTCTGGTGGCCGCCTCCCTCCTTCCTGGCCTCCCGGAGCTGCGCCCTTTCTCACTGGTTCTCTCTTCTGCCGTTTTCCGTAGGACTCTCTTCTCTGACCTGAGTCTCCTTTGGAACTCTGCAGGTTCT
+
CCCCCCCCFFFFGGGGGGGGGGHHGEGEGGHHHGGGGGGGGHHHHGGGFGGGHHHEHHHGGGGGGGGGGGGHHHHGGGGHGHHHHGGGGGGGGGHHHHHGHHHHGHHHHGHGGHHGGGGGHHHHHHHHHHHGHHGGGGGHGHHGHGGGGGGGGGGGGGGGGGGGGGFFFFFFFFFFFFFFFFFFFFFFFFFFFFFFFFFFFFFFFFFFFFFFFFFFFFFFFFFFFFFFFFFFFFFFFFFFFFFFFFFFFFF
@M05620:37:000000000-D9766:1:1101:13120:9987 1:N:0:68
GAGGCTGCTTTGGAAGAAACTGACAAGCCAGGGACAAAAGATCGGAAGGGCACACGTCTGAACTCCAGTCACGAATTCGTATCTCGTATGCCGGCTTATGCTTGCAAAAAAAAAAAACTTAGCAATCATATACATACAAAAGAACAATACTAACCATACCAACCTACAGAGAAAAGGCAAAGTACAAAACAAATACCCATCACCCCTCCTAGAACAACTCAACAAAAAGTAGCCATTTGGACATCACCAAA
+
CCCCCCFBFFFFGGGGGGGGGGFBG5FG2GFFE22FCH2A2AFG2E2B21B1121A112BFD3B5B3ADB3FE?11BFF3F3FG411BF3BGF/E//34F3BGFEHHD2FE//<//</11111111?111111111111100<0<C/00/0=</.000//00;.////0;//////9..9./00000=...:.0090;://::CF-.;./;//////;///9//.....9//////:////9/9/////..
@M05620:37:000000000-D9766:1:1101:17410:9991 1:N:0:68
ACCACACCTTCTACAATGAGCTGCGTGTGGCTCCCGAGGAGCACCCCGTGCTGCTGACCGAGGCCCCCCTGAACCCCAAGGCCAACCGCGAGAAGATGCCCCGGTGGGTGGGCCCGCTCCCCCTTCTGGGGCCCCCCTCCCCCCTCCCTGCCTCCCCGCACCGCCCCCCTTCCTCACTGTTTCCCCCTTCTCCGTTTTTCCTTGGACCCTCCTTCCCGACCCGGATTCTCCTTGGAACCTCGCCGGTTTCT
+
CCCCCCCCFFFFGGGGGGGGGGHHGGGGHGHHHGGGGGGGGHHHHGGGGGGGHHHHHHHGG@EEGGGGGGGHHHHGGGGHGHHHHGGGGGGGGGHHHH2GH//>///-..>-<G-----;...=./0<0/;.;--;--=E..=-;.;./;.;00;A.;--------;@-@F//000.0;0B0000/.;./00;.:;FF.B0000;00/./..;00//..-;----..00;0BF0;0;0.//.---;9A.00
@M05620:37:000000000-D9766:1:1101:16850:9993 1:N:0:68
ACCACACCTTCTACAATGAGCTGCGTGTGGCTCCCGAGGAGCACCCCGTGCTGCTGACCGAGGCCCCCCTGACCCCCAAGGCCAACCGCGAGAAGATGACCCAGGTGAGTGGCCCGCTACCTCTTCTGGTGGCCGCCTCCCTCCTTCCTGGCCTCCCGGAGCTGCGCCCTTTCTCACTGGTTCCCTCTTCTGCCGCTTTCCGTAGCACTCTCTTCTCTGACCTGAGTCTCCTTTGGAACTCTTCAGGTTCT
+
>A>3A>AAFFFFGGGF5GGGGDFEEDGF42BGFFFGDEEE2G2GGGAFAEEF5BGFGHHG?E?EFEEEEGG?3BGEGGEEFCGGEGGGDCGCCFF1>FF1<F//?<11?11?F0F-A---<<0<DDGHH0/.<.--;::GFHHGB00B0;=.C0CG..B---.//99AB9/B9/BFB//./99/999.//;/BFB-;DFFB./...//99999FF/B9///99.9.B///B/9/9////;B/////9///;
@M05620:37:000000000-D9766:1:1101:16429:10001 1:N:0:68
GAGGCTGCTTTGGAAGAAACTCATAGATTCCTGCCACAGTTCCCCCTGGACCTGGAACCGTTTCTTGCCTGGCTTACAGAAGCTGAAACAACTGCCAATCCTACCGGATGCTACCCGTAAGGAAAGGCTCCTAGCAGCCTCCAAGGGAGTAACAGAGCTGATGAAACAATGGCAAGTAAGTCAGGCATTTCCGCTTTAGCACTCTTGTGGATCCAATTGAACAATTCTCAGCATTTGTACTTGTAACTGAC
+
>1>>AAFAFFFFBGGEAABGGG1G3DGHH3FGHH01B0BBDGHHHGEFC0BBGFCGG1/ABEHHDHHGHHHHHHF1FGHDHHHFF1FHHBFHGGGH1@FGHHHH0>EEEEHHDHHHGGEGFHHB0FCGHHGHBG11B0?GGH01@FC/CEHD1FG0FGHH1GH1FHH0GHHHHFHGHHHHHHGHHHGHHHHHGGGGGHHHHHHHHHHHHGHHHHBFFGGGGG0CFGGGGGGGGGGGGGGGGGGGGFGGGFB
@M05620:37:000000000-D9766:1:1101:24227:10009 1:N:0:68
ACCACACCTTCTACAATGAGCTGCGTGTGGCTCCCGAGGAGCACCCCGTGCTGCTGACCGAGGCCCCCCTGAACCCCAAGGCCAACCGCGAGAAGATGACCCAGGTGAGTGGCCCGCTACCTCTTCTGGTGGCCGCCTCCCTCCTTCCTGGCCTCCCGGAGCTGCGCCCTTTCTCACTGGTTCTCTCTTCTGCCGTTTTCCGTAGGACTCTCTTCTCTGACCTGCGTCTCCTTTGGAACTCTGCAGGTTCT
+
CCCCCCCCFFFFGGGGGGGGGGHHGGGEHGHHHGGGGGGGGHHHHGGGEGGGHHGHHHHGGGGGGGGGGGGHHHHGGGGHGHHHHGGGGG/BDGHHHHGHHHFGFHHFHHHGGHHGGGGGHHHHHHHHHHHGHHGGGGGHGHHGHGGGGGGGGGGGGGGGGGFGGGFFFFFFFFFFFFFFFFFFFFFFFFFFFFFFFFFFFFFFDDFFFFFFFFFFFFFFFFFF.@DFFFFFFFFFFFFFFFFFFFFFFFF
@M05620:37:000000000-D9766:1:1101:16442:10019 1:N:0:68
GAGGCTGCTTTGGAAGAAACTCATAGATTACTGAAACAGTTCCCCCTGGACCTGGAAAAGTTTCTTGCCTGGCTTACAGAAGCTGAAACAACTGCCAATACTACAGGATGCTACCCTGGAGGCAATGCTCCTAGAAGACTAGAAGAGAGTAAAAAAGCTGATGAAACAATGGAAAGTAAGTCAGGCATATACGCTTTAGAACTCTTTTGGAGCCAAGATAAAAATAATAAGAATATTTAATTCTAACTGAC
+
>3A>>>B>B@B4F45B4FBBBFGGHBADF545D5444B2DD5AB22A222BBFFAB33233DD5DDD53B3ABBB3A5BDBBABF33@3BBBBFGB3FB33BBBB33133B3B32B3212B///033B4BB?34?33?3333??32B?/233?32//0<2<222>@10/1?11110<<11111100.111>10.<..0=00<=G0D0<<<//:./:.:0000;0.0;00000090;9F00000;0;;00;9
@M05620:37:000000000-D9766:1:1101:11194:10023 1:N:0:68
GCGGCTGCTTTGGAAGAAACTCATAGATTACTGCAACAGTTCCCCCTGGACCTGGAAAAGTTTCTTGCCTGGCTTACAGAAGCTGAAACAACTGCCAATCCTACAGGATGCTACCCGTAAGGAAAGGCTCCTAGAAGACTCCAAGGGAGTAAAAGAGCTGATGAAACAATGGCAAGTAAGTCAGGCATTTCCGCTTTAGCACTCTTGTGGATCCAATTGAACAATTCTCAGCATTTGTACTTGTAACTGAC
+
11>AA>AAFFFFGGGAB1BFBFEG331FDFBGHH1BGCBDDFGHHGGG/BGGGH0AB1BGB2FGHFFGHHHGFBB1FBGHFGHFFGH1F0?FBGHHFGHHHFGG@EGFHGHH2FGHGEEFHFHE0GAHH0?G<G11B1BGHG11BCE//CFD2>FCHHHH1GHHHHHFH1?CFHHF=GHHHHHHFHHHHHHHGGGGGFHHGHHHHHHHHGHGHHHBHFHGHHCHFGFFGGGFGGFGGFBFGGGGGFGFFF9
@M05620:37:000000000-D9766:1:1101:22188:10064 1:N:0:68
ACCACACCTTCTACAATGAGCTGCGTGTGGCTCCCGAGGAGCACCCCGTGCTGCTGACCGAGGCCCCCCTGAACCCCAAGGCCAACCGCGAGAAGATGACCCAGGTGAGTGGCCCGCTACCTCTTCTGGTGGCCGCCTCCCTCCTTCCTGGCCTCCCGGAGATGCGCCCTTTCTCACTGGTTCTCTCTTCTGCCGTTTTCCGTAGGACTCTCTTCTCTGACCTGAGTCTCCTTTGGAACTCTGCAGGTTCT
+
A>1AA1>AFFB@3FG1311BBFEGAAEEG0BGHG000AE/EHHHHGCE//BADBBEGCAEGGCGEE@EGGGHHHFGGGGEFHHE/FGGG/<BCCFH11GHHHGGAFFHHHHGGHHGGGGGHHHHHHGFHHHGHHGGC.EHGFHGFBFFGFGGGGFGGFG@G-/CFGGF@@FFFFFFFFFFFFFFFFFFFFFFFF@FFFFFFFFFFFFFFFFFFF/FFFFFFFFFBFFFFFFFFFFFEFFFFFFFFFFFFFF
@M05620:37:000000000-D9766:1:1101:6094:10069 1:N:0:68
ACCACACCTTCTACAATGAGCTGCGTGTGGCTCCCGAGGAGCACCCCGTGCTGCTGACCGAGGCCCCCCTGAACCCCAGGGCCAACCGCGCGAACACGTCCCAGGTGCGTCGCCCGCTACCTCTTCTGGCGGCCGCCGCCCTCCTTCCTAGCCTCCCGGTGCTGCGCCCTTTCTCACTGGTTCTCTCTTCTGCCGCTTTCCGTAGGACTCTATTCTCTGACCTGCGTCTCCTAAGGAACTCTGCAGGTTCT
+
AAA1AAA>CFFFGFGF3F1AF1FAFEAAA0FG1BB00EG?EHHHHGGCAAEGHGFFHFE//EEEG/EGGECBHBFE///?///?////>C/<<C//0/0?//1FF11<<.-<-C<<C?@-G0G0C0:;00----;:@-9-9;E-BFBBB/;//99-AA@-9-;9B@@F-@BFB/F/F//:/;FFFFF/B//B//;-9--//;BFA-/;/9//;B/BF/:9//;9-@:-AB//////:9F9//;9FEFA//9
@M05620:37:000000000-D9766:1:1101:13390:10077 1:N:0:68
ACCACACCTTCTACAATGAGCTGCGTGTGGCTCCCGAGGAGCACCCCGTGCTGCTGACCGAGGCCCCCCTGAACCCCAAGGCCAACCGCGAGAAGATGACCCAGGTGAGTGGCCCGCTACCTCTTCTGGTGGCCGCCTCCCTCCTTCCTGGCCTCCCGGAGCTGCGCCCTTTCTCACTGGTTCTCTCTTCTGCCGTTTTCCGTAGGACTCTCTTCTCTGACCTGAGTCTCCTTTGGAACTCTGCAGGTTCT
+
ABBBBBABFFFFGGGFDGGGGGHFGEFEHGHHHGGGGGGFGHHHHGGGEEFFHGHHHGHGGGGGGGCGGGGHHHGGGGGHFHHFGGGGGCGGGDHHHHHHGHEGGHHHHGHGGHHGGGGGGHHHHHHHEHHGHHGGGGGHGHHDHGGGFGGGGGGGGGGGFAGEGGFFFFFFFFFFFFFFFFFFFFFFFFFFFFFFFFFFFFFFFFFFFFFFFFFFFFFFFFFFFFFFFFFFFFFFFFFFFFFFFFFFFFF
@M05620:37:000000000-D9766:1:1101:9062:10079 1:N:0:68
ACCACACCTTCTACAATGAGCTGCGTGTGGCTCCCGAGGAGCACCCCGTGCTGCTGACCGAGGCCCCCCTGAACCCCAAGGCCAACCGCGAGAAGATGACCCAGGTGAGTGGCCCGCTACCTCTTCTGGTGGCCGCCTCCCTCCTTCCTGGCCTCCCGGAGCTGCGCCCTTTCTCACTGGTTCTCTCTTCTGCCGTTTTCCGTAGGACTCTCTTCTCTGACCTGAGTCTCCTTTGGAACTCTGCAGGTTCT
+
?ABBBBBBFFFFGGGGGGGGGGHHGEGGHGHHHGGGGGGFGHHHHGGGGGGGHHHHHHHGGGGGGGGGGGGHHHHGGGGHGHHHHGGGGGGGGGHHHHHHHHCGGHHHHHHGGHHGGGGGHHHHHHHHHHHGHHGGGGGHGHHGHGGGGGGGGGGGGGGGGGGGGGFFFFFFFFFFFFFFFFFFFFFFFFFFFFFFFFFFFFFEDFFFFFFFFFFFFFFFFFFFFFFFFFFFFFFFFFFFFFFFFFFFFFF
@M05620:37:000000000-D9766:1:1101:14409:10086 1:N:0:68
GAGGCTGCTTTGGAAGAAACTCATAGATTACTGCAACAGTTCCCCCTGGACCTGGAAAAGTTTCTTGCCTGGCTTACAGAAGCTGAAACAACTGCCAATGCCAACTGCCAACATCCTGTAGCATCCTACAGGATGCTACCCGTAAGGAAAGGCTCCTAGAAGACTCCAAGGGAGTAAAAGAGCTGATGAAACAATGGCAAGTAAGTCAGGCATTTCCGTTTTAGCACTCTTGAGTTTCCAATTGAACAATT
+
AAABBBFBFFFFGGGGGGGGFGFHFHHHHHHHHHHHFHHDGHHHHGEGHHHHHHHHHHHGGHHHHGHHHHHEGGGHHHHHHHHGHHHHHHHHHHHGHHHHB33BFG3FHH31?3B?3@?FFH44F334BEH3?F3B34B2??/<?022?BG0/2@/@@2@<2@222@1?G///<?0D111.00>1<1<111F0C<0/CC0<=DB=GGDF//.000<C.0</;C/0;CG/C9900;0090;0C000CFFF00
@M05620:37:000000000-D9766:1:1101:19368:10089 1:N:0:68
AGTGCCAGCTCTCAATCGCACAGGGGACCCAGGGCCTGGCCCCTCCATCCAGAAAACCTATGACCTCACCCGCTACCTGGAGCACCAACTCCGCAGCTTGGCTGGGACCTATGTTGAGTATCCAGCGTAGGAATCTGGGAGTTGGGGAGGAGTGAGGAGTTGGGGAAAGACAGTCCTAACCGTGGAGGGTTCTGGTACATGATGGGGTGAGGAGGGGCTCTTTGGCTCCCACCAGTCCCCCTGTCTGGTCT
+
AAABBFFBAFFFGGGGGGGGGCHHGGGFGG2FGAEGCFHHFHGEFGHFFG3GGHHHHGCFHHHHHHHBHFFFGGFGHHHHHHHGHHHHGHFHGGEEGHHFEHFG?GGHGBF?GHGGGGHFEGB3BGBEGGGHEFGHHFH0F?FGHCG.ACC<<C0DC0</<</<CAAE:/GHHGFGHFH/F?..?AA9B.;;CFG0C00000C9FEFD-9;A/:A-9@=AFFB/;B/9;..;?EF9BBB.:9AFFB9B///
@M05620:37:000000000-D9766:1:1101:7801:10090 1:N:0:68
GAGGCTGCTTTGGAAGAAACTCATAGATTACTGCAACAGTTCCCCCTGGACCTGGAAAAGTTTCTTGCCTGGCTTACAGAAGCTGAAACAACTGCCAATGCCAACTGCCAACATCCTGTAGCATCCTACCGGATGCTACCCGTAAGGAAAGGCTCCTAGAAGACTCCAAGGGAGTAAAAGAGCTGATGAAACAATGGCAAGTAAGTCAGGCATTTCCGCTTTAGCACTCTTGTGGATCCAATTGAACAATT
+
>3>>>4BAFFFFGFFBBGGFFGFHHEGGHHGHFG4FFGFBFGHHHGEF2BGAEGGHG32BBGHHHFFFHHHGHBF3FGHGEGHHH33BFFFGGGHHHHHHHHBHGHHHHHHGEHHHHHHFDGHHHHHHH0>EEFGHH4GHGFE@EHF?00FHHFHGHHHH1FGHHHH1<FFD/>EHGH1GEHHHHFHHHD0GCGHHHHF0EGHGGHGFHGHHHHHHHGGGGGGGGFGGGGGGFGGGGGGB0FGGGFFG/CF
@M05620:37:000000000-D9766:1:1101:8307:10099 1:N:0:68
ACCACACCTTCTACAATGAGCTGCGTGTGGCTCCCGAGGAGCACCCCGTGCTGCTGACCGAGGCCCCCCTGAACCCCAAGGCCAACCGCGAGAAGATGACCCAGGTGAGTGGCCCGCTACCTCTTCTGGTGGCCGCCTCCCTCCTTCCTGGCCTCCCGGAGCTGCGCCCTTTCTCACTGGTTCTCTCTTCTGCCGTTTTCCGTAGGACTCTCTTCTCTGACCTGAGTCTCCTTTGGAACTCTGCAGGTTCT
+
ABABCCCBFFFFGFGGGGFGGFHHFEFGHGHHHFGGFGGGGHHHHGGEBEGFGHGFHHHGEEEGGGGGGGGHHHHGGGGHGGHHHGGGGGGF<DFFHHHFFH/??GHHHGFFGHGGGGGGHHHHHGGHHHFGHHGGGGGHGHHGHGGGFGGGFFGGG?CGACCBFGFFFFFFFFFFFFFFFFFFFFFFFFFFFFF.DFFFFFF.;AFFFFFFFFFBF/FFEFFFFFFFFFFFFFFFFFFFFFFFFFAFFFF
@M05620:37:000000000-D9766:1:1101:15934:10102 1:N:0:68
ACCACACCTTCTACAATGAGCTGCGTGTGGCTCCCGAGGAGCACCCCGTGCTGCTGACCGAGGCCCCCCTGAACCCCAAGGCCAACCGCGAGAAGATGACCCAGGTGAGTGGCCCGCTACCTCTTCTGGTGGCCGCCTCCCTCCTTCCTGGCCTCCCGGAGCTGCGCCCTTTCTCACTGGTTCTCTCTTCTGCCGTTTTCCGTAGGACTCTCTTCTCTGACCTGAGTCTCCTTTGGAACTCTGCAGGTTCT
+
CCCCCCCBFFFFGGGGGGGGGGHHGGGGHGHHHGGGGGGGGHHHHGGGGGGGFHHHHHHGGGGGGGGGGGGHHHHGGGGHGHHHHGGGGGGGGGHHHHHHHHFC/1?FHDFCFHHGGGCFHHHHHHEFEGB?GHFCGDGHGHHGFGGGGGGGGGGGGA--AAFGGGFFFFFFFFFFFFFFFFFFFFFFFFFFFFFDFFFFFDFFA?FFFFFFFFFFFFFFFFFFFFFFFFFFFFFFFFFFFFFFFFFFFFF
@M05620:37:000000000-D9766:1:1101:4453:10102 1:N:0:68
ACCACACCTTCTACAATGAGCTGCGTGCGGCTCCCGAGGAGCACCCCGTGCTGCTGACCGAGGCCCCCCTGAACCCCAAGGCCAACAGCGAGAAGATGACCCAGGTGAGTGGCCCGCTACCTCTTCTGGTGGCCGCCTCCCTCCTTCCTGGCCTCCCGGAGCTGCGCCCTTTCTCACTGGTTCTCTCTTCTGCCGTTTTCCGTAGGACTCTCTTCTCTGACCTGCGTCTCCTTTGGAACTCTGCAGGTTCT
+
>>>1AAA>FFBFG3GGCFABF1AGEAA00A0AABFA/EGGGHGHHFE/BABADGFHHFH>>@EGGCCEGGFEH1GEGGGHGHHHHE/BGB/><CG11?>GGCEAF?G<?<FFFHFCCGGGHHHHHHHHHHFGHHGGGGGHGHHGHGGGGGGGGGGGGGG-:AFGGG@F@@FFFFFFFFFFFFFFFFFFFFFFFF@FFFFFFFFFFFFFFFFFFF/BFFFFFFFFF@F@FFFFFFFFFFFFFFFFFFFFFFF
@M05620:37:000000000-D9766:1:1101:18852:10131 1:N:0:68
AGTGCCAGCTCTCAATCGCACAGGGGACCCAGGGCCTGGCCCCTCCATCCAGAAAACCTATGACCTCACCCGCTACCTGGAGCACCAACTCCGCAGCTTGGCTGGGACCTATTGAGTATCCAGCGTAGGAATCTGGGAGTTGGGGAGGAGGGAGGAGTTGGGGAAAGACAGTCCTAACCGTGGAGGGGTCTGGTAAATGATGGGGTGAGGAGGGGCTCTTTGGCTCCCACCAGTCCCCCTGTCTGGTCTAT
+
BBBABFFFBFFFGGGGGGGGGGHHGGGGGGHHGGGGGGHH2FFHGGHHHHHFFHHHHGHHHFFHHHHHHHFEGEGGHHGHHHHHHHHHGHHHGGGGGHHHGHHGGGHHGHHHFHBB???3GGHH@/?>EDGHF<DGHFGAHHHGGGGGGE.<CAD.</=0GGGCFHHFHHFG0FFBGFGA.CB?EGG-CC/9C99FFBFBB/FFF.;AFFFFFFF=-A/FFFFEBFFFFFFFF/9BFFF-9/9//B/BBB9
@M05620:37:000000000-D9766:1:1101:9740:10134 1:N:0:68
ACCACACCTTCTACAATGAGCTGCGTGTGGCTCCCGAGGAGCACCCCGTGCTGCTGACCGAGGCCCCCCTGAACCCCAAGGCCAACCGCGAGAAGATGACCCAGGTGAGTGGCCCGCTACCTCTTCTGGTGGCCGCCTCCCTCCTTCCTGGCCTCCCGGAGCTGCGCCCTTTCTCACTGGTTCTCTCTTCTGCCGTTTTCCGTAGGACTCTCTTCTCTGACCTGAGTCTCCTTTGGAACTCTGCAGGTTCT
+
BCCCCCCCFFFFGGGGGGGGGGHHGGGFHGHHHGGGDGGGGHHHHGGGEEGGHHHHHHHGGGGGGGGGGGGHHGHGGGGHGHHHHGGGGGGGGGHHHHHFHHFHGHHHHHHGGHHGGGGGHHHHHHHGFHHGHHGGGGGHGHHGHGGGGGGGGEGGGGGGGGGGGGFFFFFFFFFFFFFFFFFFFFFFFFFFFFFFFFFFFFFEDDFFFFFFFFFFFFFFFFFFFFFFFFFFFFFFFFFFFFFFFFFFFFF
@M05620:37:000000000-D9766:1:1101:4394:10149 1:N:0:68
AGTGCCAGCTCTCAATCGCACAGGGGACCCAGGGCCTGGCCCCTCCATCCAGAAAACCTATGACCTCACCCGCTACCTGGAGCACCAACTCCGCAGCTTGGCTGGGACCTATGTTGCGTCTCCCGCGTCGGACTCTGGACTTTGGGACGGCGTGCGGTGTTGGGGAACGCACTTCCTACCCGTGGCGGGTTCTGGTAACTGATGGGGTGCGACGGGGCTCTTTGGCTCCCCCCAGCCCCCCTGTCTGGTCT
+
BBAABFFFBFFFGBGGGGGFGEHEGEEEGFHHFGGEFGHHFHEHGGHHHGHHFGHHHGHHGHHHHFHHHHHGG@EGHHGGCCHHHHCEEHHGEGGGGHBCEHHGGGHHGHHHHHH33/?CEH22/>>//>-<<>>GGG0<00DFGD.<A-;:A-9A-.;;DGGG-.:9.;-9-/BF/BFF..AA-;=BDFFFFFFFFFFFF/;BFFFD;AD.9;@BF@9EBFFFF/BFF..A>-;.;AFFFFFBBFFF/;B
@M05620:37:000000000-D9766:1:1101:10401:10150 1:N:0:68
ACCACACCTTCTACAATGAGCTGCGTGTGGCTCCCGAGGAGCACCCCGTGCTGCTGACCGAGGCCCCCCTGAACCCCAAGGCCAACCGCGAGAAGATGACCCAGGTGAGTGGCCCGCTACCTCTTCTGGTGGCCGCCTCCCTCCTTCCTGGCCTCCCGGAGCTGCGCCCTTTCTCACTGGTTCTCTCTTCTGCCGTTTTCCGTAGGACTCTCTTCTCTGACCTGAGTCTCCTTTGGAACTCTGCAGGTTCT
+
BBBBBBBBFFFFGGGGGGGGGGHHGFGEFEHHHGGGGGGGGHHHHGGGGGGGHHHHGHHGGGGGGGGGGGGHHHHGGGGHGHHHHGGGGGGGGGHHHHHHHHGHGHHHHGHGGHHGGGGGHHHHHHHHGHHGHHGGGGGHGHHGHGGGGGGGGGGGGGGGGGGGGGFFFFFFFFFFFFFFFFFFFFFFFFFFFFFFFFFFFFFFFFFFFFFFFFFFFFFFFFFFFFFFFFFFFFFFFFFFFFFFFFFFFFF
@M05620:37:000000000-D9766:1:1101:17485:10161 1:N:0:68
AGTGCCAGCTCTCAATCGCACAGGGGACCCAGGGCCTGGCCCCTCCATCCAGAAAACCTATGACCTCACCCGCTACCTGGAGCACCAACTCCGCAGCTTGGCTGGGACCTATGTTGAGTATCCCGCGTAGGACTCTGGGCGTTGGGGCGGCGTGCGGCGTTGGGGAACGACCGTCCTAACCGTGGCGGGTTCTGGTAAATGATGGGGTGAGGAGGGGCTCTTTGGCTCCCACCAGTCCCCCTGTCTGGTCT
+
ACAABFFFBFFFGGGGGGGCGFHGGEEEGGHGAEEEGGHHFHGHGGHGHHHHHGHEGGHHHFHHHHHHHHHGG>EEHHDGBBGHHH1?EGHFEGGGGHFHGHHGGGHHGHHHHHHB3BGBGHH2CCGG/AGF1GHHHH0<ADCGHG-.AD?DGC?AG-@DDFFFFEF.A.;-;AFFFFFFFFFEF-;DFDFFFFB:FFFFFFFFFFFDC.;A/;D@DFFFFFFFFFFFFFFFF.FFFFFFFFFFFFFFFFF
@M05620:37:000000000-D9766:1:1101:11206:10198 1:N:0:68
ACCACACCTTCTACAATGAGCTGCGTGTGGCTCCCGAGGAGCACCCCGTGCTGCTGACCGAGGCCCCCCTGAACCCCAAGGCCAACCGCGAGAAGATGACCCAGGTGAGTGGCCCGCTACCTCTTCTGGTGGCCGCCTCCCTCCTTCCTGGCCTCCCGGAGCTGCGCCCTTTCTCACTGGTTCTCTCTTCTGCCGTTTTCCGTAGGACTCTCTTCTCTGACCTGAGTCTCCTTTGGAACTCTGCAGGTTCT
+
BCCCCDCDFFFFGGGGGGGGGGHHGGGEFGHHHGGGGGGGGHHHHGGGGGGGHHGHHHHGGGGGGGGGGGGHGHHGGGGHGHHHHGGGGGGGGGHHHHHHHHGHGHHHHHHGGHHGGGGGHHHHHHHHHHHGHHGGGGGHGHHGHGGGGGGGGGGGGGGGGGGGGGFFFFFFFFHHHHHFFFFFFFFFFFHFFFFFFFFFFFFFFFFFFFFFFHFFFFFFFFHF/FFFFFFFFFFFFFFFFHHFFFFFFFF
@M05620:37:000000000-D9766:1:1101:22852:10199 1:N:0:68
ACCACACCTTCTACAATGAGCTGCGTGTGGCTCCCGAGGAGCACCCCGTGCTGCTGACCGAGGCCCCCCTGAACCCCAAGGCCAACCGCGAGAAGATGACCCAGGTGAGTGGCCCGCTACCTCTTCTGGTGGCCGCCTCCCTCCTTCCTGGCCTCCCGGAGCTGCGCCCTTTCTCACTGGTTCTCTCTTCTGCCGTTTTCCGTAGGACTCTCTTCTCTGACCTGAGTCTCCTTTGGAACTCTGCAGGTTCT
+
AAAA>ABBBCCFGGFGGGFGGGHHGEEB4EFBGFEEDFEEDBCFGFEGAEBFFHGHHGGGGFCEGGGEGGGF3FHGEEEHGHFGHGGG<B@FGGHGGHHHHH/GGGHHGHFGGHHGDFGGHHHHHHGHHHHGHHGGGGGHGHHGHGGGGGGGGGGGGGGGGGGGGGFFFFFFFFFFFFFFFFFFFFFFFFFFFBAAFFFFFFFFFAFFFFFFFFFFFFFFFBFFFFFFFFFFFFFFFFFFFFFFFFFFFFF
@M05620:37:000000000-D9766:1:1101:23466:10201 1:N:0:68
AGTGCCAGCTCTCAATCGCACAGGGGACCCAGGGCCTGGCCCCTCCATCCAGAAAACCTATGACCTCACCCGCTACCTGGAGCACCAACTCCGCAGCTTGGCTGGGACCTATTGAGTATCCAGCGAAGGAATCTGGGAGTTGGGGAGGAGTGAGGAGTTGGGGAAAGACAGTCCTAACCGTGGAGGGTTCTGGTAAATGATGGGGTGAGGAGGGGCTCTTTGGCTCCCACCAGTCCCCCTGTCTGGTCTAT
+
>3>AAFDFBFFFFGGGFCFGGGFFEGGGGEHHGGGGGAGGGHGHGGGHFHHHHFFHHGBGHHHHHHHHHHHGGGGGHHHAGHHHFEHHGBHHGGFGGCHHGFHGGDHHGHHHHH3FBFHHHHHEF/<>D0FHHHH1GFAGCGGGGA?C<E<C0<.<CCFHHGGGGHHHHHG0CGFHGGGGDAB.E.B;F.FFGBFFGGFBFFGFFDBEFFEFF;DDC.FFFFEFEB.AFFFFFFFFFFFFF9FFFFBB/B;
@M05620:37:000000000-D9766:1:1101:9479:10212 1:N:0:68
ACCACACCTTCTACAATGAGCTGCGTGTGGCTCCCGAGGAGCACCCCGTGCTGCTGACCGAGGCCCCCCTGAACCCCAAGGCCAACCGCGAGAAGATGACCCAGGTGAGTGGCCCGCTACCTCTTCTGGTGGCCGCCTCCCTCCTTCCTGGCCTCCCGGAGCTGCGCCCTTTCTCACTGGTTCTCTCTTCTGCCGTTTTCCGTAGGACTCTCTTCTCTGACCTGCGTCTCCTTTGGAACTCTGCAGGTTCT
+
BBBABBBBFFFFGGGGGGGFGEHHGFGB4EGFEFFEDGGGGHHHHGGEEEGGFHFHHHH?EGCGGGGGGGGHHHHGGGGHGHHHHGGGGGBCFGHGFHHHHHHHGHHFHHHGGHHC-@F@GHHFHHHG0=G?CCFGGFDACGHGHGF/FFFGGF?EGDC99DGGGGF.B-//;FFFFFEFBFFFFFFFFFFFFFFFFBEFFFFFDFFFB/BF/BFFFFFFFFFF.@DFFFFFEBFFFFFFFFFFFFFFFFF
@M05620:37:000000000-D9766:1:1101:13061:10221 1:N:0:68
ACCACACCTTCTACAATGAGCTGCGTGTGGCTCCCGAGGAGCACCCCGTGCTGCTGACCGAGGCCCCCCTGAACCCCAAGGCCAACCGCGAGAAGATGACCCAGGTGAGTGGCCCGCTACCTCTTCTGGTGGCCGCCTCCCTCCTTCCTGGCCTCCCGGAGCTGCGCCCTTTCTCACTGGTTCTCTCTTCTGCCGTTTTCCGTAGGACTCTCTTCTCTGACCTGAGTCTCCTTTGGGACTCTGCAGGTTCT
+
CCCCCCBCFFFFGGGGGGGGGGHHGGGGGGHHHGGGGGGGGHHHHGGGGGGGHHHHHHHGGGGGGGGGGGGGHHHGGGGHGHHHHGGGGGGGGGHHHHBGHHGHGHHGFHHCFHHCFCGGHGFHHGHHDGHCGGDGGDGHGBHDHFGFGGFGFBFGFD??9BGFGAFFFFFFFFFFFFFFFFFFFBBFFFFFFFFFFFFFFFF.AAFF/FBBFBFBBFF/BFFFFFFFBFFFFFFBD.A;FFFFFFFFFFF
@M05620:37:000000000-D9766:1:1101:25001:10221 1:N:0:68
GAGGCTGCTTTGGAAGAAACTCATAGATTACTGCAACAGTTCCCCCTGGACCTGGAAAAGTTTCTTGCCTGGCTTACAGAAGCTGAAACAACTGCCAATGCCAACTGCCAACATCCTGTAGCATCATACAGGATGCTACCCGTCCGGACAGGCTCCTAGAAGCCTCCAAGGGAGTAAAAGAGCTGATGCAACAATGGCAAGTAAGTCAGGCATTTCCGCTTTAGCACTCTTGTGGATCCACTTGAACAATT
+
CCCDCDFDFFFFGGGGGGGGGGHHHHGHHHHHHHHFFHHFGGHHHGGGHHHHHHHHHHHHHHHHHHHHHHHHHHHHHHHGHHHHHHHHHHHHHHHHHHHHH3DFF?FHHHHG1FGHHHHFHFHHH34DGFHHAGH2DDGHAFE?//>//</FGFA/G2FG1F10?GHCHHGD.CEHHHEHGCFHHHHH0<<CGCGHHHHBEGHHHHHHHHHHFFHFH.CEGGGGGGGBFFGGGGGGGGGG00CFGGGGGGG
@M05620:37:000000000-D9766:1:1101:23414:10222 1:N:0:68
AGTGCCAGCTCTCAATCGCACAGGGGACCCAGGGCCTGGCCCCTCCATCCAGAAAACCTATGACCTCACCCGCTACCTGGAGCACCAACTCCGCAGCTTGGCTGGGACCTATGTTGAGTATCCCGCGTAGGACTCTGGGCGTTGGGGCGGCGTGCGGCGTTGGGGAACGACAGTCCTAACCGTGGAGGGTTCTGGTAAATGATGGGGTGAGGCGGGGCTCTTTGGCTCCCACCAGTCCCCCTGTCTGGTCT
+
>A>AAFFFBFFFGGGFGGGGGCH4A2BEEDEHFAEFDFGG2FEGFGHH5CGFHHHFGEHFFAEFHAGGFHF0E>>EGFHGFHHHHH1?EGGGGGGG@EFHFHHGGGHHGHHHHHGHEHHHHHHBECGC/CFGBGHHHHE.ADGGHGG.CG-B?B.AF;D@BCFFFFF.A.@@AFFFFFBFFFDFF.;DFAFFFFFBFFBFFFFFFFFAB.AF.;DFFFFFFFFFFFFFFFFFF?FFFFFFFFFFFFFFFF9
@M05620:37:000000000-D9766:1:1101:8609:10237 1:N:0:68
GAGGCTGCTTTGGAAGAAACTCATAGATTACTGCAACAGTTCCCCCTGGACCTGGAAAAGTTTCTTGCCTGGCTTACAGAAGCTGAAACAACTGCCAATGACCAATTCCAACATCCAGGAGAATCCCACAGGATACTACAAGTAAGGAAAAGAGCCTAGAAAACTATAAGGAAGAAAAAAAGCAGATCAAATAAAGGCAAGTACGTCAGGCAATTCAACTATACCAATCTTGTGAATTCAAATGAAACACG
+
>3AA>>FB4BB4G4ABEGCGGGHHHGHHHHFDFG4GFHFGHDAFEEAEEGBGGGEGB32FBGHDHHHBBB3BBGH3BBBFHHBGH33EBB?GHHHHHHH33BBB1B3B4B4@?3@33@3?//0BBB3FG>0/BB3BBBBBFB34FFGFHF2B/220B@2@@2@2222222220?000?F/@.01>011<0<0000=0<<..000.:.:://..:;;CCG:/:;009C//900CB000900;;000;00/..
@M05620:37:000000000-D9766:1:1101:8590:10238 1:N:0:68
GAGGCTGCTTTGGAAGAAACTCATAGATTACTGCAACAGTTCCCCCTGGACCTGGAAAAGTTTCTTGCCTGGCTTACAGAAGCTGAAACAACTGCCAATACAGAATGCTAACATCCTGTAGCATCCTACAGGAGGCTCCAAGTAAGGAAAGGCTCCTAGAAGACTCTAAGGGAGAAAAAAAGCTGATGAGACAATGGCAAGTAAGTGAGGCAATTCAGCATTTGTCCGCTTGTGTATTTAAATGAAACATT
+
CBCCCCFCFFFFGGGGGGGGGGHHHHHHHHHHHHHHHHHFGHHHHGGGHHHHHHHHHHGHFGHHHHHHHHHHHHHHHHHHHHHHHHHHHHHHHHHHHHH3F@3@3DFH4FFH343F3F3D@44BF3343BGBB//?G0?33BBDEGCGHH0G/2F/2B22>2FG>C2>2220?//?10=->>G1<1F1=000//0<0<C0.=00::0<:.<E.CG000<00<00000.<9D?FG:F0000:0000:00<00
@M05620:37:000000000-D9766:1:1101:16639:10241 1:N:0:68
ACCACACCTTCTACAATGAGCTGCGTGTGGCTCCCGAGGAGCACCCCGTGCTGCTGACCGAGGCCCCCCTGAACCCCAAGGCCAACCGCGAGAAGATGACCCAGGTGAGTGGCCCGCTACCTCTTCTGGTGGCCGCCCCCCTCCTTCCTGGCCTCCCGGAGCTGCGCCCTTTCTCACTGGTTCTCTCTTCTGCCGTTTTCCGTAGTACTCTCTTCTCTGACCTGAGTCTCCTTTGCAACTCTGCAGGTTCT
+
CCCCCBCCFFFFGGGGGGGGGGHHGGGGHFHHHGGGGGGGGHHHHGGGEGGGHHHHHHHGGGGGGGGGGGGHHHHGGGGHGHHHGGGGGGGGGGHHFFHGHFHG/1??C?F/CGH----->GBFHFB00D/..C-A--;---;.90CFG0/;.0FAG.9@BFF//--A--://;/;9///;//;FFFF/9F///-..;ABB.9...//;BFFF/F/BFFFF/////;/;://////;;://///9/.9///
@M05620:37:000000000-D9766:1:1101:16306:10249 1:N:0:68
GAGGCTGCTTTGGAAGAAACTCATAGATTACTGCAACAGTTCCCCCTGGACCTGGAAAAGTTTCTTGCCTGGCTTACAGAAGCTGAAACAACTGCCAATCCTACAGGATGCTACCCGTAAGGAAAGGCTCCTAGAAGACTCCAAGGGAGTAAAAGAGCTGATGAAACAATGGCAAGTAAGTCAGGCATTTCCGCTTTAGCACTCTTGTGGATCCAATTGAACAATTCTCAGCATTTGTACTTGTAACTGAC
+
AAAAAAFAF@D4GFFGCGEFGBFGFFGGFEABFH4FFHFGGGHHHGGGHHEHHGHH3FBGBFGGGEFFCFHHHFAFHHHHHHHGGHFHGHEHFHHFFGGHHFGHH@FFHHHHFFHGEEGFGH3BF?0?GHFHHFGFFCGFGBFGB?BCCBCGFF>ECGHGGDGD@DHHGHHBG<<???FGGHGDCBGCHD1>AEADG0DGGHHGFHHDC.:0::CG0GHHHHHHGH000;9/;FGG0;FFFGGFGGGGGGB
@M05620:37:000000000-D9766:1:1101:25504:10255 1:N:0:68
AGTGCCAGCTCTCAATCGCACAGGGGACACAGGCCCTGGCCCCTCCATCCAGAAAACCTATGACCTCACCCGCTACCTGGAGCACCAACTACGCAGCTTGGCTGGGACCTATTGCGTACCCAGCGTACGAACCCGGGCGTTGGGGCGGCGTGAGGCGCTGGGGGAAGACAGTCCTAACCGTGGAGGGTTCCGGTAAACGATGGGGCGAGGAGGGGCCCCTTGGCTCCCACCAGTCCCCCTGTCCGGGCCAC
+
>>>>ADD4>CFFGGGGGAAFEC4FA2EA2B2FG2BEF2ABEGGDEGFA5B3FGH3FAE3AF35FFHHEHCCEGEGGHHH1GGHFGGHEGC3BEE>@EBFF/3F?</BFE031FG1<?//?B1/GD<//</?////<<---<-.--.-9-;--.;.9--9-;.--;9A.B/.9B///;BFBFE-.9999;A/.9BBFF/..;.AA;.99B;;DFB---;-9A.BF:;AFF.DA.//;/AD9EFF/.----:.
@M05620:37:000000000-D9766:1:1101:5161:10261 1:N:0:68
AGTGCCAGCTCTCAATCGCACAGGGGACCCAGGGCCTGGCCCCTCCATCCAGAAAACCTATGACCTCACCCGCCACCTGGAGCACCCACTCCGCAGCTTGGCTGGGACCTATGTTGCGTATCCAGCGTCGGAATCTGGGAGTTGGGGAGGAGTGAGGAGTTGGGGAACGCCCGTCCTAACCGTGGAGGGTTCTGGTAAATGATGGGGTGCGGCGGGGCTCTTTGGCTCCCACCAGTCCCCCTGTCTGGTCT
+
AA>>AFFFBFFFGBGGGGF2ECHG2A2EGEGHBEEEFFHHHHGGGGFFHHHHFFFGGGHGHHHHHFGHHHHGG/>EGHHH2FHHHH11?GHGEGFGEGGGEBGGGGHHGHFHHHHH3<C/EHD@FGGC/@@@/<FDGD00>CGFHG?.ACA<GH0CF0;GG0G@@CC9..--9;9AEG0CFCAEG.ADFFFFFFFBFF/;//BFFFDAB.9--;;DBFFFBFFFFFFFF.BF.9AFFFFFFFFFFFFFBFB
@M05620:37:000000000-D9766:1:1101:21496:10299 1:N:0:68
ACCACACCTTCTACAATGAGCTGCGGGTGGCTCCCGAGGAGCACCCCGTGCTGCTGACCGAGGCCCCCCTGAACCCCAAGGCCAACCGCGAGAAGATGACACAGGTGAGTGGCCCGCTACCTCTTCTGGTGGCCGCCTACCTCCCTCCTGGCCTCCAGAAGCTGCGCCATTTCTCACTGGTTCTCTCTTATGCCGTTTTCCGTAGGACTCTCTTCTCTGACCTGCGACTCCTTTGGAACGCTGCAGGTACT
+
AAA1AAAAFFFFFGGFFGG1F1F1E00E?AGH1FFG/EGG?GHHHGEEAEGF1BG1FGHGC//EF/EEGGG0>1?EFG/<//?FG<//>@C?/<0<?1<1?1F0?1<>G>1FFH.-A-<-<0<0=DB0CG:.CFC?:..:.9FG.9/9;F/9C0.;/;09//909@9--;//;//999BF/99BF/9;//;B9B9A-BFFBB/;-99/;BF/;///;///:9/-----;ABFBF/B///-9---9BA-/;9
@M05620:37:000000000-D9766:1:1101:7469:10306 1:N:0:68
AGTGCCAGCTCTCAATCGCACAGGGGACCCAGGGCCGGGCCCCTCCATCCAGAAAACCTATGACCTCACCCGCTACCTGGAGCACCAACTCCGCAGCTTGGCTGGGACCTATGTTGAGTATCCAGCGTAGGAATCTGGGAGTTGGGGAGGAGTGAGGAGTTGGGGAAAGACAGCCCTAACCGTGGAGGGTTCTGGTAAATGATGGGGTGAGGAGGGGCTCTTTGGCTCCCACCAGTCCCCCTGTCTGGTCT
+
AB>AAFFFBFFFGGFDEFGFECHHGGGGGGHHGGEE2EEGEGFFFGFFHHFHHGHHGGBGHHHHHGHFHHH>E?EEHEHHHFHAGGGHGHHHEGGGGHHHGHHGGGHHGHFGFHF22F2@FGF22F</?</?<FFDGGEFGEHGHG?AF?AEG.:C.0;:/<G?C:CEAFFGF.AE/9C/FDEGGG.EA9.:9;/;9/99B//;FFF.-.FFBDD-@-;.BF/F/9/;EFFFFF./;FFFD-E9//;/999
@M05620:37:000000000-D9766:1:1101:3150:10311 1:N:0:68
AGTGCCAGCTCTCAATCGCACAGGGGACCCAGGGCCTGGCCCCTCCATCCAGAAAACCTATGACCTCACCCGCTACCTGGCGCACCAACTCCGCAGCTTGGCTGGGACCTATGTGAGTATCCAGCGTAGGAATCTGGGAGTTGGGGAGGAGTGCGGAGTTGGGGAAAGACAGTCCTAACCGTGGAGGGTTCTGGTAAATGATGGGGTGAGGAGGGGCTCTTTGGCTCCCACCAGTCCCCCTGTCTGGTCTA
+
>?>>AFFFBFFFG4GGAAF2E2FDFABAEBBGBAE2AFHHHHGHGGHHHFHHFHHBFGHHGHFHHFGHHHHEG>EFHHGH1>EEGG?/EGHGGG?E>GGHGHHGGGHHGHHHHHHHHFHHHHHHHGGDDDGHHHHHHH0FFHHHGG.AG<CGH0<D:D.GHHGGEDFG/FBFGGGGGGGGGGGGGGGGAFGFFFFFFFFFFFFFFDDBEFF/DFBBBBFFFFFFFFFAEFFFFFFFFFFFBFFFFFFFFFB
@M05620:37:000000000-D9766:1:1101:15321:10318 1:N:0:68
ACCACACCTTCTACAATGAGCTGCGTGTGGCTCCCGAGGAGCACCCCGTGCTGCTGACCGAGGCCCCCCTGAACCCCAAGGCCAACCGCGAGAAGATGACCCAGGTGAGTGGCCCGCTACCTCTTCTGGTGGCCGCCTCCCTCCTTCCTGGCCTCCCGGAGCTGCGCCCTTTCTCACTGGTTCTCTCTTCTGCCGTTTTCCGTAGGACTCTCTTCTCTGACCTGAGTCTCCTTTGGAACTCTGCAGGTTCT
+
DDDCDDCDFFFFGGGGGGGGGGHHGGGGHGHHHGGGGGGGGHHHHGGGEGGGHHHHHHHGGGGGGGGGGGGHHHHGGGGHGGHHHGGGGGGGGGHHHHHGHHHHGHHGHGHGGHHGGGGGHHHGHHHHHHGGHHGGGGGHGHHGHGGGGGGGGGGGGGGGGGGGGGFFFFFFFFFHHFFFFFHFFFFFFHHHFFFFFFFFFFFFFFFFEFFFFFFFFFFFFFFFFFFHHFFFFFFFFFFFFFFFHFFFFFF
@M05620:37:000000000-D9766:1:1101:22463:10323 1:N:0:68
AGTGCCAGCTCTCAATCGCACAGGGGACCCAGGGCCTGGCCCCTCCATCCAGAAAACCTATGACCTCACCCGCTACCTGGAGCACCAACTCCGCAGCTTGGCTGGGACCTATTGAGTATCCAGCGTAGGAATCTGGGAGTTGGGGAGGAGTGAGGAGTTGGGGAAAGACAGTCCTAACCGTGGAGGGTTCTGGTAAATGATGGGGTGAGGAGGGGCTCTTTGGCTCCCACCAGTCCCCCTGTCTGGTCTAT
+
ABBABFFFCFFFGGGGGGGGGGBGFEEGGGHHFEGEFFGHHHGHGGHGHHGHHGGHHGHHHHHHHHHHHHHGGGGGHHHFEGGHHHHHGHGHGGCGGFHHGHHGCFHHGHHHHHGFGFHHFHHFGCDCGHHHHHHHHFGGHFGGGFGGGGFHHHGFGHHHHGGGDHHHHHHGHHHHGHHGGFGGGGG;CFGGGFGFGGBFGFFFGFBEFFFFDAFFAFFFFFFFFFFFBAAEABFFFFFFFBFFFFFFFF:
@M05620:37:000000000-D9766:1:1101:13389:10328 1:N:0:68
ACCACACCTTCTACAATGAGCTGCGTGTGGCTCCCGAGGAGCACCCCGTGCTGCTGACCGAGGCCCCCCTGAACCCCAAGGCCAACCGCGAGAAGATGACCCAGGTGAGTGGCCCGCTACCTCTTCTGGTGGCCGCCTCCCTCCTTCCTGGCCTCCCGGAGCTGCGCCCTTTCTCACTGGTTCTCTCTTCTGCCGTTTTCCGTAGGACTCTCTTCTCTGACCTGAGTCTCCTTTGGAACTCTGCAGGTTCT
+
BCCCCCCCFFFFGGGGGGGGGGHHGEGFHGHHHGGGGGGGGHHHHGGGGGGGHHHHHHHGGGGGGGGGGGGHHHHGGGGHGHHHHGGGGGGGGGHHHHHHHHEHGHHHHHHGGHHGGGGGHHHHHHHHHHHGHHGGGGGHGHHGHGGGGGGGGGGGGGGGGGGGGGFFFFFFFFFFFFFFFFFFFFFFFFFFFFFFFFFFFFFFDFEFFFFFFFFFFFFFFFFFFFFFFFFFFFFFFFFFFFFFFFFFFFF
@M05620:37:000000000-D9766:1:1101:6452:10330 1:N:0:68
ACCACACCTTCTACAATGAGCTGCGTGTGGCTCCCGAGGAGCACCCCGTGCTGCTGACCGAGGCCCCCCTGAACCCCAAGGCCAACCGCGAGAAGATGACCCAGGTGAGTGGCCCGCTACCTCTTCTGGTGGCCGCCTCCCTCCTTCCTGGCCTCCCGGAGCTGCGCCCTTTCTCACTGGTTCTCTCTTCTGCCGTTTTCCGTAGGACTCTCTTCTCTGACCTGAGTCTCCTTTGGAACTCTGCAGGTTCT
+
AAA1AAAAFFFFGFGGFGFAG1GHGE?BG0FG1FFEGGGCGHHHHGGCEAEGHHHFHHHGGGGGGFGGGGGBHFHGGGGH/EHHHGE/CC/<BCHHFFFHHHHHGHHFHHHGGHHGGGGGHHHHHHHGHFHGHHGGGGGHGHHGHGGGGBFGGFGGGG@AA@GGGG@F@@FFFFFFFFFFFFFFFFFFFFFFFF@FFFFFFFFFFFFFFFFFFFF/FFFFFFFF/-FFBFFFFFFFFFFFFFFFFFFFFFF
@M05620:37:000000000-D9766:1:1101:6461:10345 1:N:0:68
ACCACACCTTCTACAATGAGCTGCGTGTGGCTCCCGAGGAGCACCCCGTGCTGCTGACCGAGGCCCCCCTGAACCCCAAGGCCAACCGCGAGAAGATGACCCAGGTGAGTGGCCCGCTACCTCTTCTGGTGGCCGCCTCCCTCCTTCCTGGCCTCCCGGAGCTGCGCCCTTTCTCACTGGTTCTCTCTTCTGCCGTTTTCCGTAGGACTCTCTTCTCTGACCTGAGTCTCCTTTGGAACTCTGCAGGTTCT
+
BBBCCCCBFFFFGGGGGGGGGGHHGGGGHGHHHGGGGGGGGHHHHGGGEFGGHHHHHHHGEGGGGGGGGGGHHHHGGGGHGHHHHGGGGGGGGGHHHHHHHHCGGHHHHHHGGHHGGCGGHGHHHHHHHHHGHHGGGGGHGHHGHGGGGGGGGGGGGGAFGGGGGGFFFFFFFFFFFFFFBFFFFFFFFFFFFFFDFF?FFFFFF.FFFFFFFFFFFFFFFFFFBBFFFFFFFFFFFFFFFFFFFFFFFFF
@M05620:37:000000000-D9766:1:1101:23651:10350 1:N:0:68
ACCACACCTTCTACAATGAGCTGCGTGTGGCTCCCGAGGAGCACCCCGTGCTGCTGACCGAGGCCCCCCTGAACCCCAAGGCCAACCGCGAGAAGATGACCCAGGTGCGTGGCCCGCTACCTCTTCTGGTGGCCGCCTCCCTCCTTCCTGGCCTCCAGCCGCTGCGACATTTCTCACTGGTTCTCTCTTCTGCCGTTTTCCGTAGGACTCTCTTCTCTGACCTGCGTCTCCTTTGGAACTCTGCAGGTTCT
+
AAA1AAAA1BBFFFGB3FFBF1FGEAAA0AGF1CFC?EE/AGFGHGGGEAFFFHF1FFGG?ECEF/EEGE/0GEFEGF/F/?FEGF</>>B<>CFF1?111?//?CCB?FC?<0.-AC??FG0000D00=/..;@-:AA.CFGGGF0FC09.;09:///.-;A?.--9-9/9;FF/BBFF/:/;/9BFFF/B//9:;/A9/AB-9-/;B9B/9BB/;B9/:FFF-@A@BBFF/BFFF/;FFFFFF/A-BB9
@M05620:37:000000000-D9766:1:1101:14454:10356 1:N:0:68
ACCACACCTTCTACAATGAGCTGCGTGTGGCTCCCGAGGAGCACCCCGTGCTGCTGACCGAGGCCCCCCTGAACCCCAAGGCCAACCGCGAGAAGATGACCCAGGTGAGAGGCCCGCTACCTCTTCTGGTGGCCGCCTCCCTCCTTCCTGGCCTCCCGGAGCTGCGCCCTTTCTCACTGGTTCTCTCTTCTGCCGTTTTCCGTAGGACTCTCTTCTCTGACCTGAGTCTCCTTTGGAACTCTGCAGGTTCT
+
BBBBBBABFFFFGGGCGFGGGGHHGGGGHGGHHGGG?EG?EGGHHGGGEGGFHHHHHHHGGGGGGGGGGGGHFHHGGGGFGHHHHGGGGGGGCDHCGDHHFG/?/1?1F11?EFGCGF?@GFDGHHGHF</.<CCCGGGHGHHGGFGGGF/AFGGGE9B-9BFBB;BFFBBFFFFFFFBF9BF9FFFFFFFFFFFADFFFF?9.9./;BFFFFFFFFF//BFBF/BFFBFFFFFEBBFBBFFBBFF.:B/B
@M05620:37:000000000-D9766:1:1101:10905:10369 1:N:0:68
AGTGCCAGCTCTCAATCGCACAGGGGACCCAGGGCCTGGCCCCTCCATCCAGAAAACCTATGACCTCACCCGCTACCTGGAGCACCAACTCCGCAGCTTGGCTGGGACCTATTGAGTATCCCGCGTAGGAATCTGGGGGTTGGGGAGGGGGGAGGGGTTGGGGAAAGCCCGTCCTAACCGTGGGGGGTTTTGGTAAATGATGGGGTGAGGGGGGGCCCTTTGGCCCCCCCCAGCCCCCCTGCTTGGCCCTT
+
BBBCBFFFDFFFGGGGGGGGGGHHGGGGGGHHFGGGGGHHHHGHGGHHHHHHGHHHHGHHHHHHHHHHHHHGGFGGHHHHHGHHHHHHGHHHGGGGGHHHGHHGGGHHGHGHB3?B33B3B2</<</>/1111?=F0-->-ADGC.<--:---9---<@-@FAADE./..-<9D.0BFF-<B---@>-<..:<.<<BB00:BFFF.9.<..<@D>>--<F00/009@C-<--A.BDFFF-..00:</0..:
@M05620:37:000000000-D9766:1:1101:10978:10378 1:N:0:68
ACCACACCTTCTACAATGAGCTGCGTGTGGCTCCCGAGGAGCACCCCGTGCTGCTGACCGAGGCCCCCCTGAACCCCAAGGCCAACCGCGAGAAGATGACCCAGGTGAGTGGCCCGCTACCTCTTCTGGTGGCCGCCTCCCTCCTTCCTGGCCTCCCGGAGCTGCGCCCTTTCTCACTGGTTCTCTCTTCTGCCGTTTTCCGTAGGACTCTCTTCTCTGACCTGAGTCTCATTTGGAACTCTGCAGGTTCT
+
ABAAB@ABFFFFGGGCGFG5G5CGAEGEHGGFBFGGGGGCGHHHHGGGEEFFHFCHHHHGGGGGGEEGGGGHHFEGGGGGCFHHEGG?GGGGCGFHHFHHHHCGGCFHHDFGGFFCGGGGHHHHHHHGG0<.CHGGGGGGGHHGHGGEFGFGGGGGGGGG@GGEFGBFB-/FBFFFFFFFFFFFFFFFFFFFEFBDDBFFFFFFDDFF//BFFFFFFFFFFFFFEFFFFF/FFBFFFFFFFFFFFFFFFFF
@M05620:37:000000000-D9766:1:1101:23804:10380 1:N:0:68
GAGGCTGCTTTGGAAGAACCTCATAGATTACTGCAACAGTTCCCCCTGGACCTGGAAAAGTTTCTTGCCTGGCTTACAGAAGCTGAAACAACTGCCAATGTTCCTACAGGATGCTACCCGTAAGGAAAGGCTCCTAGAAGACTCCAAGGGAGTAAAAGAGCTGATGAAACAATGGCAAGTAAGTCAGGCATTTCCGCTTTAGCACTCTTGTGGATCCAATTGAACAATTCTCAGCATTTGTACTTGTAACT
+
CBBCCCFBFFFFGGGGGG4FGGHHHHHGHHHHHFGHGHHHHHGHHGGFFHGHHHHGGHHHHGHHHHHHHHHHHHHHHHHHHGHGHHGHHHCHHHHGHHHHHH@FHHHFHHHHHHHHHFHGEFGHHGHHHFHHHGHHHGHHHHHHHFHHGGHGGHHGHGGHHGHHHHHHHHHHHHHHHHGHHHHHHFFGGGHHHHFEGGGGHHHHHHHHHHGHGHHHHHHHHHGGGHH0CBFGGGGGGGGGFFFGGFGGGG;
@M05620:37:000000000-D9766:1:1101:3918:10384 1:N:0:68
ACCACACCTTCTACAATGAGCTGCGTGTGGCTCCCGAGGAGCACCCCGTGCTGCTGACCGAGGCCCCCCTGAACCCCAAGGCCAACCGCGAGAAGATGCCCCAGGTGAGTGGCCCGCTACCTCTTCTGGTGGCCGCCTCCCTCCTTCCTGGCCTCCCGGAGCTGCGCCCTTTCTCACTGGTTCTCTCTTCTGCCGTTTTCCGTAGGACTCTCTTCTCTGACCTGAGTCTCCTTTGGAACTCTGCAGGTTCT
+
BBBBBBBBFFFFGGGGGGGAGDGHGGEAFFHHHGGGGGGGGHHHHGGGEGGGEHEGHHGGFGFGGGGGGGGHHHHGGGGHGHHHHGGGGGGG?DHGHH2?FA/A/111<<FEFHGGGGFGHEFHHHEHH0C.CCC@CAGGGGHDFFGGGGGGGGFEED?ABC.FECFFFDFEFFFFFEFBBFFFFBBFFFFFFB@DFFFFFFFFFFFFFFFFFFF/B9;9FFFF/:BFFFFFFFFBFFFBFFFFEFEFFFF
@M05620:37:000000000-D9766:1:1101:23654:10391 1:N:0:68
AGTGCCAGCTCTCAATCGCACAGGGGACCCAGGGCCTGGCCCCTCCATCCAGATAACCTATGACCTCACCCGCTACCTGGCGCACCCACTCCGCAGCTTGGCTGGGACCTATGTTGAGTCTCCAGCGTAGGACTCTGGGCGTTGGGGCGGCGTGCGGCGTTGGGGAACGCCCGTCCTAACCGTGGCGGGTTCTGGTAACTGATGGGGTGCGGCGGGGCTCTTTGGCTCCCACCAGTCCCCCTGTCTGGTCT
+
ABAAAFFFBFFFGGGGGGGGGGHG2ABEEEHHGGGFGFHHAHGHDGHG5BG3A3DDFGHHHFHGHGHHHHHGG0/>G3F?1>E/E/1?E0FFE>EEEGGHGFHGGAGHGHHHHHHH3@F22@GFG2BC/>EHBGHHHH0<CDDGHG?.AC-BBD?DG9@@DFFFF?DE9.;-9@FFFF/BFFDFF-@FF;EFFFFBFF/BB/BFFFDDF.@--;BDDB@FFFFFFFFFFFFFF.:;BFFFFFFBFFFFFFF
@M05620:37:000000000-D9766:1:1101:21515:10399 1:N:0:68
GAGGCTGCTTTGGAAGAAACTCATAGATTACTGCAACAGTTCCCCCTGGACCTGGAAAAGTTTCTTGCCTGGCTTACAGAAGCTGAAACAACTCCCACTCCTACCGGATCCTACCCGTACGCACCGACTCCTCGCCAACTCACCAAAAGTCCCCACGATGCAGCAACAATGAACAGTACGACCGGCCTTTCAGCTTTAGCACTCTTGTGGCTCAACATGACCCATTATCAGCATTTGTACTTGTAAATGCC
+
CBCCCCFCFFFFGGFGGGGGGGHHHHFHHHHHHHHHGGHFHHHHHGGGHHHHHHHFHHHHHHHHHHHHHHHHHHHHHHHHGHHHHHHHHHHHH3B1FFB?B33BBE//?/?FF3BE/?E/>//>EE/<//B?B/CG/</@1?<?1//??111</0.><.<E11/./<<G000000<0=<:.;-;;A-.CFB0CF00C;90CFFFBFB;:..;0:CG//////;AF//;B/FFF/BFFFFB9FF99F/;://
@M05620:37:000000000-D9766:1:1101:10407:10412 1:N:0:68
GAGGCTGCTTTGGAAGAAACTCATAGATTACTGCAACAGTTCCCCCTGGACCTGGAAAAGTTTCTTGCCTGGCTTACAGAAGCTGAAACAACTGCCAATGTTCCTACAGGATGCTACCCGTAAGGAAAGGCTCCTAGAAGACTCCAAGGGAGTAAAAGAGCTGATGAAACAATGGCAAGTAAGTCAGGCATTTCCGCTTTAGCACTCTTGTGGATCCAATTGAACAATTCTCAGCATTTGTACTTGTAACT
+
AAABBBFBFFFFGGGGGGGGGGGHHGHHHGHHHHFGG2GDFHHHHGGGGHHHHHHHHHHHHHHHHHHHHHHHHHHHHHHHHHHGHHGHHHHHHHHHHHHHHHHHHHHHHHHHHHHHHHHGEEGHHBFGGGHHHGHHH3GHFHHGHGHHGDHGGHFGDFFHFHGGGHGFGHHGGHHHGHAGFHHFDDGGHGHHHHHGGGGGGFG0GHHHHHHHGFGHHGHHHHEHH0GHGFFFFFFBFGGGBFFGGCFBBFB
@M05620:37:000000000-D9766:1:1101:3830:10417 1:N:0:68
ACCACACCTTCTACAATGAGCTGCGTGTGGCTCCCGAGGAGCACCCCGTGCTGCTGACCGAGGCCCCCCTGAACCCCAAGGCCAACCGCGAGAAGATGACCCAGGTGAGTGGCCCGCTACCTCTTCTGGTGGCCGCCTCCCTCCTTCCTGGCCTCCCGGAGCTGCGCCCTTTCTCACTGGTTCTCTCTTCTGCCGTTTTCCGTAGGACTCTCTTCTCTGACCTGCGTCTCCTTTGGAACTCTGCAGGTTCT
+
AAAAAAA>CFFFGGGGFG1BG1GGGGGBAAGHB0BA?FGGGHGHHGGGGGGGHHHHHHHAEGGGGGGGGGGHHFHGGGGHEHHHHGG?CG/<BFB1?DDGHHHHEGH1FFFGGHFCGGGGHHHHHDGHHGHGHHGGGGGHGHHGHGGGGGGGGGGGGGG;;-FGGG@F@@FFFFFFFFFFFFFFFFFFFFFFFF@FFFFFFFFFFFFFFFFFFFBFFFFFFFFF-@F@FFFFFFFFFFFFFFFFFFFFFFF
@M05620:37:000000000-D9766:1:1101:21533:10424 1:N:0:68
GAGGCTGCTTTGGAAGAAACTCATAGATTACTGCAACAGTTCCCCCTGGACCTGGAAAAGTTTCTTGCCTGGCTTACAGAAGCTGAAACAACTGCCAATCCTACAGGATGCTACCCGTAAGGAAAGGCTCCTAGAAGACTCCAAGGGAGTAAAAGAGCTGATGAAACAATGGCAAGTAAGTCAGGCATTTCCGCTTTAGCACTCTTGTGGATCCAATTGAACAATTCTCAGCATTTGTACTTGTAACTGAC
+
B?ABBBFBFFFFFGGGGGFGGGHHHHHHHHHHHHFHFGHEGHHHHGGGEGHFHGFFFFFHFGHHGFDAFGHHHHHGHGHHHHHHHHHHHGFHHFGFHHHB?B4FFBFFGFFHF3BGF1E>BFE?GB0F?GGHHBGHFH?GF2BFFFGHD?2>DHDAC2FGFDGFGHHGH?11CGHG1FG<=D1><F.1><G1><E<CGFGHBGG0DGHGDHFHF0C0;0:CCGHHHH0CFFFGBFB0;CFGBF0CBFFFB9
@M05620:37:000000000-D9766:1:1101:20616:10424 1:N:0:68
ACCACACCTTCTACAATGAGCTGCGTGTGGCTCCCGAGGAGCACCCCGTGCTGCTGACCGAGGCCCCCCTGAACCCCAAGGCCAACCGCGAGAAGATGACCCAGGTGAGTGGCCCGCTACCTCTTCTGGTGGCCGCCTCCCTCCTTCCTGGCCTCCCGGAGCTGCGCCCTTTCTCACTGGTTCTCTCTTCTGCCGTTTTCCGTAGGACTCTCTTCTCTGACCTGAGTCTCCTTTGGAACTCTGCAGGTTCT
+
>A>AA1>AFF1FDGGFFBAF1BCGAAEFHAGHHGG?E?F/EEFGHGGGGGFEGHHFGHHGGEGEFEGEEGGGFGHEGGFEEFGCGGGECC@BCAFFF1?FGGEACGGGHFGFGFHCGCCGHFFHFHFHHHF?GC@CGGGHGHHGHGGGFFFAFFGGFBG@@AFBFG@F@?9FFFFFFFEB;FFFFFFFFFFFFF@-AFFFFFFFBBFFFFFFFFFFFFFFFFFF/BFFBFFFFFFEFFFFFFFFFFFA/9B
@M05620:37:000000000-D9766:1:1101:19015:10427 1:N:0:68
GAGGCTGCTTTGGAAGAACCTGACAAGCCAGGGACACAAGATCGGAAGACCACACGTCTGAACTCCAGTCACGAATTCGGATCTCGTATGCCGTCTTCTGCTTGAAAAAAAAAAAAATATACAACGTCAGCCTCTGTGCGTTGAGGTTGCTTACGGCGTTAGGGACCAACCGTCCTCCCCGTGGCGGGGTCTGGTAAATGCTGGGGTGAGGCGGGGGTCTTTGGCTCTCCCCCGTCCCCCTGTCTGGTCTC
+
A3AAAAB>BDD@FABFFG4AFFGBBA4BBBFBE2BABBFFCFFFEAB2A3BAAA10AAB15BADBB3BDBD@B1BBGDF1B?>FFBBEF3BFC?EA1BBG4BB3BEF3B<</<////01111111/>..<1<<<<11=1..<-./////.0000..:-::.././....;.-.9;E0/..;..--9----..;FFBFF///9/9.-9-....9----9;./////9//9/9.DB.:.DEB;.;9///9F;/
@M05620:37:000000000-D9766:1:1101:11813:10429 1:N:0:68
GAGGCTGCTTTGGAAGAAACTCATAGATTACTGCAACAGTTCCCCCTGGACCTGGAAAAGTTTCTTGCCTGGCTTACAGAAGCTGAAACAACTGCCAATCCTACAGGATGCTACCCGTAAGGAAAGGCTCCTAGAAGACTCCAAGGGAGTAAAAGAGCTGATGAAACAATGGCAAGTAAGTCAGGCATTTCCGCTTTAGCACTCTTGTGGATCCAATTGAACAATTCTCAGCATTTGTACTTGTAACTGAC
+
A3AABBFBFFFFGGGCGGGGGGGHHGGHH5GHHHFFBGGBFHHHHGGGEFGHHHHHHHHHHHHHHHHHHHHHHHHHHHHHHHHHHHGHHHHHHHHHFGHHHGDGGHHHHHHHHGHHGGGGHHHHHHHHHHGHHHBFHBGGGHHHHGGHGGHFFHHGGGHHHHHHHHHFHFHHHHHGFHHHGHHHHHHHHHHHGGGGGHHHHHHHHHHGGGHHHHHHHHHHHHFHHHHHGGGGGGGGFFGGGGGGGGGGGGF
@M05620:37:000000000-D9766:1:1101:21787:10437 1:N:0:68
AGTGCCAGCTCTCAATCGCACAGGGGACCCAGGGCCTGGCCCCTCCATCCAGAAAACCTATGACCTCACCCGCTACCTGGAGCACCAACTCCGCAGCTTGGCTGGGACCTATGTTGAGTATCCAGCGTAGGAATCTGGGAGTTGGGGAGGAGTGAGGAGTTGGGGAAAGACAGTCCTAACCGTGGAGGGTTCTGGTAAATGATGGGGTGAGGAGGGGCTCTTTGGCTCCCACCAGTCCCCCTGTCTGGTCT
+
ACABCFFFCFFFGGGGGGGGGGHHGGGGGGHHGGGGGGHHHHGHGGHHHHHHHHHHHGHHHHHHHHHHHHHGGGGGHHHHHHHHHHHHGHHHGGGGGHHHGHHGGGHHGHHHHHHHHHHGHHHBGHGGGGGHEHHHHHH=F?GHHGGFGGGGHGBGHCGCGHHGGGGEC;GHHHHHHHHHGG?EGGGGG;FFGGGCFGGGGGGGGGFFDEFFFFFFFFAFFFFFFFFFFFFFFFFFFFFFFFFFFFFFFFF
@M05620:37:000000000-D9766:1:1101:13225:10441 1:N:0:68
ACCACACCTTCTACAATGAGCTGCGTGTGGCTCCCGAGGAGCACCCCGTGCTGCTGACCGAGGCCCCCCTGAACCCCAAGGCCAACCGCGAGAAGATGACCCAGGTGAGTGGCCCGCTACCTCTTCTGGTGGCCGCCTCCCTCCTTCCTGGCCTCCCGGAGCTGCGCCCTTTCTCACTGGTTCTCTCTTCTGCCGTTTTCCGTAGGACTCTCTTCTCTGACCTGAGTCTCCTTTGGAACTCTGCAGGTTCT
+
BBBABBBBFFFFGGGGGGGGGFHHGEEAFEHHHGGGGGGGGHHHHGGGEEGGHHHHHHHGGGGGGGGGGGGGHHHGGGGHGGHHHGGGGGGGFGHHFHFFFGCGEGHHGHFGGFHGGGGFHHHHHHHHHHHGHHGGGGGHGFHGBFFGGGFFGFGGGFAADGGGGGFFFFFFFBFFFFFFFFFFFFFFFFFFFFFADFFFFFF.;.FFFFFFFFFFFFFFFFFFFFFFFFFFBFFFBFFFFFFFBFFFFFF
@M05620:37:000000000-D9766:1:1101:27052:10455 1:N:0:68
ACCACACCTTCTACAATGAGCTGCGGGTGGCTCCTGAGGAGCACCCCGTGCTGCTGACCGAGGCCCCCCTGAACCCCAAGGCCAACAGCGAGAAGATGAGGCCTGGGACGCGCCCGCTACCTCTTCTCGTCTCCGCCTACCTTCTTCCTAGCCACCCGGAGCTGCGCCCTATCTCACTCTCTCTCTCTTCTGTCGCTTGGCGTCGGACTCTCTTCTCTGAACTGATTCTCCTCTGTGACTCTTCAGGTTCT
+
AAA>AAAACFFFFGGF3FGFG1F1EEAEEAHH1FB11BFGGHCHHGGE/AFF1FCCGHFE///>F/>EGGG0F1FGGG?C//GHHGC0C/>//?<11<1<0//1<//?0//--->-<--</0<<0==0::..;0:.;::/900/09;9000/;0/9.9-9-:.//---;--;////;9///:99B/B///9//;--;---/-:----9-/9;//;9////;;//;/;;//9;;:////9////;//9/;B/
@M05620:37:000000000-D9766:1:1101:14197:10461 1:N:0:68
ACCACACCTTCTACAATGAGCTGCGTGTGGCTCCCGAGGAGCACCCCGTGCTGCTGACCGAGGCCCCCCTGAACCCCAAGGCCAACCGCGAGAAGATGACCCAGGTGAGTGGCCCGCTACCTCTTCTGGTGGCCGCCTCCCTCCTTCCTGGCCTCCCGGAGCTGCGCCCTTTCTCACTGGTTCTCTCTTCTGCCGTTTTCCGTAGGACTCTCTTCTCTGACCTGAGTCTCCTTTGGAACTCTGCAGGTTCT
+
CDCDDDCDFFFFGGGGGGGGGGHHGGGGHGHHHGGGGGGGGHHHHGGGGGGGHHHHHHHGGGGGGGGGGGGHHHHGGGGHGHHHHGGGGGGGGGHHHHHHHHEGGHHHHHHGGHHGGGGGHHHGHHHHFHHGHHGGGGGHGHHGHGGGGGGGGGGGGGGGGGGGGGFFFFFFFFFFFFFFFFFFFHFFFFFFFFFFFFFFFFFFDFFFFFFFFFFFFFFFFFFFFFFFFFFFFHHFFFFFFFFFFFFFFFF
@M05620:37:000000000-D9766:1:1101:19116:10461 1:N:0:68
ACCACACCTTCTACAATGAGCTGCGTGTGGCTCCCGAGGAGCACCCCGTGCTGCTGACCGAGGCCCCCCTGAACCCCAAGGCCAACCGCGAGAAGATGACCCAGGTGAGTGGCCCGCTACCTCTTCTGGTGGCCGCCTCCCTCCTTCCTGGCCTCCCGGAGCTGCGCCCTTTCTCACTGGTTCTCTCTTCTGCCGTTTTCCGTAGGACTCTCTTCTCTGACCTGAGTCTCCTTTGGAACTCTGCAGGTTCT
+
CCDCCDCDFFFFGGGGGGGGGGHHGGGEHGHGHGGGGGGGGHGHHGGGGGGGHHHHHHHGGGGGGGGGGGGHHHHGGGGHGHHHHGGGGGGGGGHHHHGHHHGHGGHHHHHEGHHGG@DGFHHHHHHHHHHFHHGGGGGHFGHDHGGGGGGGGGGGGGFG??GFGFFFFFFFFFFFFFFFFFFFFFFFFFFFFFFFFFFFFFFFFDFFFFFFFFFFFFFFHFFFFFFFFFFFFHHFFFFFFFFFFFFFFFF
@M05620:37:000000000-D9766:1:1101:15150:10472 1:N:0:68
AGTGCCAGCTCTCAATCGCACAGGGGACCCAGGGCCTGGCCCCTCCATCCAGAAAACCTATGACCTCACCCGCTACCTGGAGCACCAACTCCGCAGCTTGGCTGGGACCTATGTTGAGTATCCAGCGTAGGAATCTGGGAGTTGGGGAGGAGTGAGGAGTTGGGGAAAGACAGTCCTAACCGTGGAGGGTTCTGGTAAATGATGGGGTGAGGAGGGGCTCTTTGGCTCCCACCAGTCCCCCTGTCTGGTCT
+
ACCABFFFCFFFGDGGGGGGGCHHGEGGGGHHGGGGGGHHGHGHGGHGHHHHHHHHHGHHFBGHHFCGHHHEEEGGF3BBEFB?FGEGFFHHGG?EEHFGFEFGGFHHGGFGHHHHHHHHHHGFFHDCDGGHHHHHHHHFGDHHHGGGGGGGHHHHFGGHHHHGGGGHGFHHHCGHFHHHGGEEGGGGGDFGGFF9CFFFFB0CFGFA@EFFFFFFFFFFFFFFFFFFFFFFFFFBFFFFDFFFFFFFFFF
@M05620:37:000000000-D9766:1:1101:11700:10473 1:N:0:68
ACCACACCTTCTACAATGAGCTGCGTGTGGCTCCCGAGGAGCACCCCGTGCTGCTGACCGAGGCCCCCCTGAACCCCAAGGCCAACCGCGAGAAGATGACCCAGGTGAGTGGCCCGCTACCTCTTCTGGTGGCCGCCTCCCTCCTTCCTGGCCTCCCGGAGCTGCGCCCTTTCTCACTGGTTCTCTCTTCTGCCGTTTTCCGTAGGACTCTCTTCTCTGACCTGAGTCTCCTTTGGAACTCTGCAGGTTCT
+
BBBABBBBFFFFGGGGGGGGGGHHGGGFFEHGAFGGDFGGGHHHHGGGAEFGHHHHHHGGFGGGGGGGGGGHHBHGGG?HEHHHHGG@DGGGGGHHHGBGHFEHCCHFFGFEEHHGGFCGFDFHHGHHDFHCGG@GGGGHGHHDHFGBFGEG?CFEFG-BCFFBF?FFFFFFFFFFFFFFFFFFFFFFFFFFFFBDFFEFFDFFDFBFFFFFFBBBFFBBFFFBFFFFFFBFFFF/FFFFFFFFFF?AFFF
@M05620:37:000000000-D9766:1:1101:21969:10477 1:N:0:68
GAGGCTGCTTTGGAAGAACCTCATAAACCAGTGACACAAGATCGCCGAGCCCTCGACCGATGTCCTGTCTCGCTTTCGGAAGTAGTAACCCCTCATCCGGTTTAAACCAGATGCAAACCGTCAGGATAGGCTCCTAGACGTCTCGAAAGGAGTCCAAGAGATGCTGCCACACTCGCAAGTGCGGCCGGTCTTGGTGCTTTAACAATCTTGTGGCAGCTCTTGCACTACTCTCAGAACCTCTGACTGGACCT
+
A1AAAAF>BDBDFBFFGFAFA0B1D3110B0AB11D1A0001BAAAE/A//A0/A///>>>/BF22B1B22BF/?/G//>??12B2BB>1F??/01B<///??12B10//011111B0///?/?011?F0<F0/11??1...0<0<0.../.</0<<D../0D00;0::C;.;/.--:9000--;-;@--9C///-//;///////9//;;/9--9;;/B////:9/////:9B/99A-/;///;9-/--9
@M05620:37:000000000-D9766:1:1101:10452:10487 1:N:0:68
ACCACACCTTCTACAATGAGCTGCGTGTGGCTCCCGAGGAGCACCCCGTGCTGCTGACCGAGGCCCCCCTGAACCCCAAGGCCAACCGCGAGAAGATGACCCAGGTGCTTGGCCCGCTACCTCTTCTGTTGGCCCCCTCCCCCCTTCCTGGCCTCCCGGCGCTGCGCCTTTTCTCACTGGTTCTCTCTTCTGCCGTTTCCCGTAGGACTCTCTTCTCTGACCTGCGTCTCCTTTGGAACTCTGCAGGTTCT
+
BBBBBBBBFFFFGGGGGGGGGGHHGFEBGEHHBFFEFGEGGHGHHGGGGFGGGHHHHHHFGGGGGGGGGGFHHHHGGGFHAGFHHGGECG/BCGFEBGBGHH/?/??111</?F/A-@F@GGFGHGFH0<<AFF.<-AGG..=@DFGF0BFFAFFE.:---9@-.;BF.AB/99//9FFBBFBF/;BFF//BFFCDFF/:/.;-9AB9/9BFFFFFFBB9BBF..-ABFFFFFB/B/BFFFF/B/BF.BF9
@M05620:37:000000000-D9766:1:1101:15139:10491 1:N:0:68
AGTGCCAGCTCTCAATCGCACAGGGGACCCAGGGCCTGGCCCCTCCATCCAGAAAACCTATGACCTCACCCGCTACCTGGAGCACCAACTCCGCAGCTTGGCTGGGACCTATGTTGAGTATCCAGCGTAGGAATCTGGGAGTTGGGGAGGAGTGAGGAGTTGGGGAAAGACAGTCCTAACCGTGGAGGGTTCTGGTAAATGATGGGGTGAGGAGGGGCTCTTTGGCTCCCACCAGTCCCCCTGTCTGGTCT
+
AAAAAFBBAFFFGGBGGGE1EAGEFEGGGGCHGGGGGGHHHHGHGGGHHHHHDG1FFGEBHHHHHHHGHHHGGGGGHHHHHHHHHHHHGHHHGG?EGFHHGHHGGGHHGHGHHHHGHHGGFHHFHGCECCGHFGGHHFBGGCHHHCCGGGCGGGHHEFGCFGF?CFFCCGHHHCGGFHHHGGAEGGGGG;FFGGFCB09CFFB;BEFA@EFFFBF?;@=AFFBF/FFFFFFFFF?9FFFFF@F9BFFF/BB
@M05620:37:000000000-D9766:1:1101:13641:10493 1:N:0:68
GAGGCTGCTTTGGAAGAAACTCCTAGATTACTGCACCCGTTCCCCCGGAACCTGGAACCGTTTCTTGCCTGGCTTACAGAAGCTGAAACAACTGCCAATGTTCCTACAGGATGCTACCCGTAAGGCAAGGCTCCTCGCAGACTCCCAGGGCGTACCAGAGCTGATGACACACTGGCAAGTACGTCAGGCATTTCCGCTTTAGCACTCTTGTGGATCCCATTGAACCATTCTCAGCATTTGTACTTGTCACT
+
BBBBBAFBFFFFGGGGGABGBBAF4DBF6DGHFHG4B2A2BFGHGG2E00AABF1GG3AEEFFGGG5BGHHHHFBFGGGHHGHF33@FG3?FF?GG@3FGHHHHHEGHHHHHHHHHHHHGG//FH00FFGHHHGH0E/BD/FGHH/CGGG/AGC-<FH<GHHH0DGH<GHHAHHEHHFGH00:CG.CGH.CFGFFGGGGGFFGFGGGGGGGGG0:FG/CFGG/BF.9FFFFFFFFFFFFFFBFFFFF//FF
@M05620:37:000000000-D9766:1:1101:14677:10497 1:N:0:68
GAGGCTGCTTTGGAAGAAACTCATAGATTACTGCAACAGTTCCCCCTGGACCTGGAAAAGTTTCTTGCCTGGCTTACAGAAGCTGAAACAACTGCCAATGTTCCTACAGGATGCTACCCGTAAGGAAAGGCTCCTAGAAGACTCCAAGGGAGTAAAAGAGCTGATGAAACAATGGCAAGTAAGTCAGGCATTTCCGCTTTAGCACTCTTGTGGATCCAATTGAACAATTCTCAGCATTTGTACTTGTAACT
+
AAAAAAFAFFFFGGGG44FGGGFHGGHHHBGHHH44BAFFGHHHHGGGHCHHHGHHHG2GGHHHHHHHHHHHHHHGHHHHHHHHHHHHHCGHHHHHBBGHHHHHHHHHHHHHHHHHHHHGEEGHHBBGGGHHHGHFH3FGFHHHHCHHGGHGGHFGGGGHHHHEGHHHHHHHHHHHHHGHDHHHGHHHHHHHHHHGGGGGHHHFHHGHHHHGCGGHHEHHHH0GH0GGHHGGGGGFGGGGFFFFFFG0CGF
@M05620:37:000000000-D9766:1:1101:8675:10509 1:N:0:68
ACCACACCTTCTACAATGAGCTGCGTGTGGCTCCCGAGGAGCACCCCGTGCTGCTGACCGAGGCCCCCCTGAACCCCAAGGCCAACCGCGAGAAGATGACCCAGGTGAGTGGCCCGCTACCTCTTCTGGTGGCCGCCTCCCTCCTTCCTGGCCTCCCGGAGCTGCGCCCTTTCTCACTGGTTCTCTCTTCTGCCGTTTTCCGTAGGACTCTCTTCTCTGACCTGAGTCTCCTTTGGAACTCTGCAGGTTCT
+
BBCBCCCCFFFFGGGGGGGGGGHHGEGEHGHHHGGGGGGGGHHHHGGGGGGGHHHHHHHGGGGGGGGGGGGGHHHGGGGHGGHHHGGGGGGGGGHHHHGHGHFGGHFHHHHGGHHGGGGGHHHGHHHEGHEDGGGGGGGGGHHGGGGGGGGGGGGGGGGGGGGGGGFFFFFFFFFFFFFFFFFFFFFFFFFFFFFDBFFFFFFEDDFFFFFFFFFFFFFFFFFFFFFFFFFFFFFFFFFFFFFFFFFFFFF
@M05620:37:000000000-D9766:1:1101:9592:10514 1:N:0:68
ACCACACCTTCTACAATGAGCTGCGTGTGGCTCCCGAGGAGCACCCCGTGCTGCTGACCGAGGCCCCCCTGAACCCCAAGGCCAACCGCGAGAAGATGACCCAGGTGAGTGGCCCGCTACCTCTTCTGGTGGCCGCCTCCCTCCTTCCTGGCCTCCCGGAGCTGCGCCCTTTCTCACTGGTTCTCTCTTCCGCCGTTTTCCGGAGGACTATCTTCTCTGACCTGAGTCTCCTTTGGAACTCTGCAGGTTCT
+
BAABBBBACFFFGGGGEGBBGDGFEEEA4AFGGFFGAEG?EFHFHGGGDEEFFFFGHHFA0E?EGGGGGGEFHHHGGEGHGGHHHGGGGGC/>AFC111?FGAFC1F10?DA/?C-->C@G000=DD0D0/..C--:..:EF/A/;0/00;.C09.;9?--99/9--9;-9;//9//;/.9;//////;//..9;-.;EBB.-.@BDA/////;//BF//BF/./.9B/9FBBB/:9FF//:/9//9AF/B
@M05620:37:000000000-D9766:1:1101:15018:10515 1:N:0:68
AGTGCCAGCTCTCAATCGCACAGGGGACCCAGGGCCTGGCCCCTCCATCCAGAAAACCTATGACCTCACCCGCTACCTGGAGCACCAACTCCGCAGCTTGGCTGGGACCTATGTTGAGTATCCAGCGTAGGAATCTGGGAGTTGGGGAGGAGTGAGGAGTTGGGGAAAGACAGTCCTAACCGTGGAGGGTTCTGGTAAATGATGGGGTGAGGAGGGGCTCTTTGGCTCCCACCAGTCCCCCTGTCTGGTCT
+
>AAAABFFBFFFFDGFGAFFEEGHFEEGGGHHGGGEABGFFHEHGGFFHGGFBBCGHGHEFFFGFG@GHHFEGFCFH3FFGGGEFHCFGGGHG?/EG3FFEBGG/<FGGHHGHHHFGHDHHGHGHHDCECADGHGHGHGHEAGHGGCGGFDGHHHHHHGCGHHGGEGHGGHHHCCGFHC:AA9EGGGGF;FFFFF;FFCFFFBCCEDA@FFFFFDF=FAEFFFF//BBEF9AFFFBFFFEDDFFFB/FFF/
@M05620:37:000000000-D9766:1:1101:20314:10516 1:N:0:68
AGTGCCAGCTCTCAATCGCACAGGGGACCCAGGGCCTGGCCCCTCCATCCAGAAAACCTATGACCTCACCCGCTACCTGGAGCACCAACTCCGCAGCTTGGCTGGGACCTATTGAGTATCCAGCGTAGGAATCTGGGAGTTGGGGAGGAGTGAGGAGTTGGGGAAAGACAGTCCTAACCGTGGAGGGTTCTGGTAAATGATGGGGTGAGGAGGGGCTCTTTGGCTCCCACCAGTCCCCCTGTCTGGTCTAT
+
BBAABFFFCFFFGGGGGGGGGGHHGGGGGGHHGGGGGGHHHHGHGGHHHHHHHHHHHGHHHHHHHHHHHHHGGEGGHHHHHHHHHHHHGHHHGGGGGHHHGHHGGGHHGHHHHHFHHHHHHHHHDE/BEGHHHHHHH0FEGHHGG.CG.EGHBGH0CGHHHGGAEHHHHHHHHHHHHHHGGGGGGGG;CFGGGGGGFGGGGGGGGFDFFFFFDFFFFFFFFFFFFFFFFFFFFFFFFFFFFFFFFFFFFFF
@M05620:37:000000000-D9766:1:1101:19415:10560 1:N:0:68
AGTGCCAGCTCTCAATCGCACAGGGGACCCAGGGCCTGGCCCCTCCATCCAGAAAACCTATGACCTCACCCGCTACCTGGAGCACCAACTCCGCAGCTTGGCTGGGACCTATGTGAGTATCCAGCGTAGGAATCTGGGAGTTGGGGAGGAGTGAGGAGTTGGGGAAAGACAGTCCTAACCGTGGAGGGTTCTGGTAAATGATGGGGTGAGGAGGGGCTCTTTGGCTCCCACCAGTCCCCCTGTCTGGTCTA
+
A3AABFFFBFFFGGGGG2FFGA4GCEGGGE2FG2EEF2GCGHGHGGHDFGAGBGBFHGHFHHEHGHHEHHGGGGGGHHHAGHHGGGHHGH3FFG@@>BBGGHHEGGHHGHHHHF2FHBGHEHHHHCGGGGHFFHHFFGHGGHFHGCGC@DFHHGHGFG<CB/<:EGHHHHHHBHHHHHGHG.ABFFGG.CFGGGBFFFGGGFFGGDD;AAFFAF9-;-AFFFFFFFFFEFFDFFFBFBEA;AFFFBF/BF9
@M05620:37:000000000-D9766:1:1101:14840:10563 1:N:0:68
GAGGCTGCTTTGGAAGAAACTCATAGATTACTGCAACAGTTCCCCCTGGACCTGGAACCGTTTCTTGCCTGGCTTACAGAAGCTGAAACAACTGCCCATGTTCATCCAAGATGCTACCCAACAGGCCAGGCTCCTCGCAACCTCCCAGGGCGTAACAGGGATGATGACCCACTGTCAAGTCCGTCCGCCCTTTCCGCTTTAGCACTCTTGTGGCTCACATTGCACACTTCTCAGAATTTGTCCTTATAACT
+
>11>A>1AFFFDGAFGFEBEFGGBGGGHHHGHFH1BFFFFGHHHHG?F/BFFGC0AF1/AAEGGGDGGHHHGHGF1FGGDFGHHFE@FGBGGFGFE/1>0B2B2B2@11101BF12@F01///0//?/??/F0?1</<</<BGFE/01/////</?<1/?.0.11><110>.<0<=G00000.<.<:-:;AGHFFGCGGG00000:F09099..;0090900;09C.900;B9//9;B///99/;/;//9/
@M05620:37:000000000-D9766:1:1101:11990:10563 1:N:0:68
AGTGCCAGCTCTCAATCGCACAGGGGACCCAGGGCCTGGCCCCTCCATCCAGAAAACCTATGACCTCACCCGCTACCTGGAGCACCAACTCCGCAGCTTGGCTGGGACCTATGTTGAGTATCCAGCGTAGGAATCTGGGAGTTGGGGAGGAGTGAGGAGTTGGGGAAAGACAGTCCTAACCGTGGCGGGTTCTGGTAAATGATGGGGTGAGGAGGGGCTCTTTGGCTCCCACCAGTCCCCCTGTCTGGTCT
+
A>>AAFFFAFFFGGGGGCGGGGFDEGGEEGEHGEGAAAGFFHGHGGHHFAFED33FGGHHHHFHHHGHHHHGGEEGHHGGGGHHEGGHG3GHGGGGG3BGGHHGGGFFGFHHHHHHFHHFGHH2FHCD/>EHFHHHF1?0??FGHCCECCFGC.0DF<.</=/@CGG..:G/C:CGHHHHGBDGG-;BB@EFBFFFFFFFFFFFFFF9@9A./;9->-BFFFFFFFFFAEFFFFFFFFFFDBFFFF/9FFB
@M05620:37:000000000-D9766:1:1101:26217:10573 1:N:0:68
GAGGCTGCTTTGGAAGACACTCCTCCATAACTGCACCCGTTCCCCCTGACCCTGGAACCGTTTCTTGCCTGGCTTACAGAAGCTGCAACCACTGCCCCTGCCAACTGCCAACCTCCTGTCGCATCCTACAGGCTGCTCCCCGTCCGGCCAGGCTCCTCGACGCCTCCCCGGGCGTAAAAGAGCTGCTGCCCCAATGGCACGTAAGTCAGGCATTTCCGCTTTCGCACTCTTGTGGATCCACTTGAACCATT
+
BBBBBAFAFFFFGGGGG4BFBBAG44BD5BBGDFE3BE2BBBFH22A223B2BB1FA3BEAEFAFF55BGHHHB1BFGHHBFH3@33BB1B?B3FF1??FHHFF?BGHHBGF/FBGHBG3/FEGGHHHH2FG/BFGHEHGGGGG/A////?GFHHGH0<C@D-<CGHC.;CG-@BGFG0C.=FGG/CFC..C..;BFF//;FFFFBFFFFFFFFFFFFFFFF/AD.@BF;FFFFFFFFFFBFFFFFF..;B
@M05620:37:000000000-D9766:1:1101:14411:10598 1:N:0:68
ACCACACCTTCTACAATGAGCTGCGTGTGGCTCCCGAGGAGCACCCCGTGCTGCTGACCGAGGCCCCCCTGAACCCCAAGGCCAACCGCGAGAAGATGACCCAGGTGAGTGGCCCGCTACCTCTTCTGGTGGCCGCCTCCCTCCTTCCTGGCCTCCCGGAGCTGCGCCCTTTCTCACTGGTTCTCTCTTCTGCCGTTTTCCGTAGGACTCTCTTCTCTGACCTGAGTCTCCTTTGGAACTCTGCAGGTTCT
+
AABABBBBFFFFGGGGGGGEGFHHGFGFHGHHFGGGGGGGGHHHHGGGFGGGHHFHHHHGGGGGGGGGGGGHHGHGGGGHGHHHHGFGGGGGGGBGFHHHHHHHGHHHHHHGGHHGGGGGHHHHHHHHGHHGHHGGGGGHGHHGHGGGGGGGGGGGGGGGGGGGGGFFFFFFFFFFFFFFFFFFFFFFFFFFFFFDFFFFFFFFDFFFFFFFFFFFFFFFFFFFFFFFFFFFFFFFFFFFFFFFFFFFFFF
@M05620:37:000000000-D9766:1:1101:12988:10599 1:N:0:68
GAGGCTGCTTTGGAAGAAACTCATAGATTACTGCCACAGTTCCCCCTGGACCTGGAACAGTTTCTTGCCTGGCTTACAGAAGCTGAAACAACTGCCACTCCTACAGGATGCTACCCGTAAGGAAAGGCTCCTAGAAGCCTCCAAGGGAGTACAAGAGCTGATGAAACCATGGCAAGTAAGTCCGGCATTTCCGCTTTAGCACTCTTGTGGATCCAATTGAACAATTCTCAGCATTTGTACTTGTAACTGAC
+
A3AABAFBFFFFGGGF4GGGGGHHHHHHF5GHHH44FGGBFGGGGGEFE2FFGHEHH32BFGHGFHHHHHHGHHHGHHHFHHHHH3GHHGHHHFHH33BFHHHHHHHHHHHHBGHHGGGFHHH3?GGHHGGF3G33B3BCGHF2DFA/ED222@G2<CGHGFH1FGG0FGHGHHHGHHDFGH1C@D-@GFHHGGGGGHHHHHHHHHHHHGBGEHFGHHHGGG0CFGGGGGGGGGGFGCFFGGGGG0FFFFB
@M05620:37:000000000-D9766:1:1101:13007:10605 1:N:0:68
GAGGCTGCTTTGGAAGAAACTCATAGATTACTGCAACAGTTCCCCCTGGACCTGGAAAAGTTTCTTGCCTGGCTTACAGAAGCTGAAACAACTGCCAATCCTACAGGATGCTACCCGTAAGGAAAGGCTCCTAGAAGACTCCAAGGGAGTAAAAGAGCTGATGAAACAATGGCAAGTAAGTCAGGCATTTCCGCTTTAGCACTCTTGTGGATCCAATTGAACAATTCTCAGCATTTGTACTTGTAACTGAC
+
A1AAAAFA@F3DABBFGFFGAGHFGFBGFFHGAFHBCGHGGFAFEE0//0BBFGHGB1FEBHHGG1FAFGHG0FGFGHGHHHBFGFFDBFEGFGFGFHHBBB2FHFFGHGHE@BBFG?E>FF>GFBB?FFFHBBEFFFBB1BB1B/ACC/<FBF>CFG@G@@>@1D?CA??CF<???FB=>D1=>C.<>>1=AAEGGDD00DCGGGFG:C:0=/:C;;0=:<;G:;;C00F/990;0C0BB;FFF;CBBF/
@M05620:37:000000000-D9766:1:1101:27681:10614 1:N:0:68
GAGGCTGCTTTGGAAGAAACTCATAGATTACTGCAACAGTTCCCCCTGGACCTGGAAAAGTTTCTTGCATGGCTTACAGAAGCTGAAACAACTGCCAATGTTCCTACAGGATGCTACCCGTAAGGAAAGGCTCCTAGAAGACTCCAAGGGAGTAAAAGAGCTGATGAAACAATGGCAAGTAAGTCAGGCATTTCCGCTTTAGCACTCTTGTGGATCCAATTGAACAATTCTCAGCATTTGTACTTGTAACT
+
BABBBAFBFFFFGGGGGG4FFGHHHGAGGHEHGA4BFGFA5DFGHGGG22BAGGHBGG2FG5FGFHGHHH5GHGHFHHGHHHHHHHHHHG1FGHHHH3GGHHBFHHHH33FFFGFHHBGFEFGHHHHHHHHHHGH3GBGHHHHHHCGHGGEGEHGHHGGHHHH2FGHFGHHAHGHHHHGHHGGGHHHHGHHHHHHGGGGGHHHHHHHHHHGGEHBCGHHHHHHHGHH;<CHGGGGGGGGGFFGGGFGGGGB
@M05620:37:000000000-D9766:1:1101:15169:10616 1:N:0:68
ACCACACCTTCTACAATGAGCTGCGTGTGGCTCCCGAGGAGCACCCCGTGCTGCTGACCGAGGCCCCCCTGAACCCCAAGGCCAACCGCGAGAAGATGACCCAGGTGAGTGGCCCGCTACCTCTTCTGGTGGCCGCCTCCCTCCTTCCTGGCCTCCCGGAGCTGCGCCCTTTCTCCCTGGTTCTCTCTTCTGCCGTTTTCCGTAGGACTCTCTTCTCTGCCCTGAGTCTCCTTTGGAACTCTGCAGGTTCT
+
CCDEEECEFFFFGGGGGGGGGGHHGGGGHGHGHGGGGGGGGHHHHGGGGGGGHHHHHHHGGGGGGGGGGGGHHHHGGGGHGHHHHGGGGGGGGGHHHHFHH2/GC111==?/?G/---->00<D11<G01=.C.-A-.CG./<.C1F:1C/<.0CF.E----.00-<D9DF01:11:/B9F010110B:1<1B0<DFF.F0.0.<.0://00B1:10<10<90.//111<:FFBF/FF0::1:0:B.FB:0
@M05620:37:000000000-D9766:1:1101:11976:10618 1:N:0:68
GAGGCTGCTTTGGAAGAAACTCATAGATTACTGCAACAGTTCCCCCTGGACCTGGAAAAGTTTCTTGCCTGGCTTACAGAAGCTGAAACAACTGCCAATCCTACAGGATGCTACCCGTAAGGAAAGGCTCCTAGAAGACTCCAAGGGAGTAAAAGAGCTGATGAAACAATGGCAAGTAAGTCAGGCATTTCCGCTTTAGCACTCTTGTGGATCCAATTGAACAATTCTCAGCATTTGTACTTGTAACTGAC
+
BBABBBFBFFFFGGGGGGGGGGHFHHHHHHHHHHHHHHHHHHHHHGCGHHHHHGHHHHHHGHHHHHHHHHHHHHHHHHHHHHHHHHHHHHHHHHHHHHHGHHFHHHHHHHHHHHHHGGGGHHHGHHHHHHGHHHHHHHHHHHHHHGGHGGHFHHHGHHHHHHHHHHHHHHHGHGGGGHHHHHHHHHHHHHHHGGGGGHHHHHHHHHHGHGHHHHHHHHHHHHHHHHHHHGGGGGGGGGGGGGGGGGGGGGB
@M05620:37:000000000-D9766:1:1101:21627:10620 1:N:0:68
GAGGCTGCTTTGGAAGAAACTCATAGATTACTGCAACAGTTCCCCCTGGACCTGGAAAAGTTTCTTGCCTGGCTTACAGAAGCTGAAACAACTGCCAATGTTCCTCCAGGATGCTACCCGTAAGGACAGGCTCCTCGAGGAATACAAGGGAGTAAAAGAGCTGATGAAACACTGGCAAGTCCGTCCGACCTTTCCGCTTTAGCACTCTTGAGGATCCCATTGAACAATTCTCAGCATTTGTACTTGTCACT
+
CCCCCCFCFFFFGGGGGGGGGGHHHHHHHHHHHHHHHHHHHHHHHGGGHHHHHHHGHHBGGHHHHHHHHHHHHHHHHHHHHHHHHHHHHHEHHHHHHHHHGH4D4BB?33?B323BDBFEE/?G3?0B//?B0/BGG///<222B22B=EEFFHFG22??GFBGFH1=FGF?1>CGHFFHFFG.F.<.<-.<=G0;AF:EHBHHC0;G0000/;C;F:;B900BC0/:0;FF0B0CCFF09C0CCB0:009
@M05620:37:000000000-D9766:1:1101:7545:10635 1:N:0:68
GAGGCTGCTTTGGAAGAAACTGACAAGCCAGGGACACAAGATCGGAAGAGCACACGTCTGAACTCCAGTCACGAATTCGTATCTCGTATGCCGTCTTCTGCTTGAAAAAAAAAAAAAATATTAAAAAAATACTCCAAACTAACCTACCAGCCATACCAAGAAAAACCATTTTTGTCTTTTTGTCCATTTCGCTAGGTGCACAAAGTCCTCCCTTTATTGCCATTGGGCGCTTTGTGGAATGAGAGTAGTCT
+
AAAAAAFBFFFFGFFFAFFEGGFFEDBFCCGHEEFC2AFGFH5AEAEE2AFGFBGAFGFFDBFGFA3FGGD5?B>BGFFBBBBF4BB>FFGFC1>1?BFHBBG3FGHHHGFGG<@/</0<111111<-<0>110///0.000<.0/<.:0.:.0://0::.///....:0000-900;0;0-/9000000/.....99////..9///9//:.///;///;//;//.9---..9/:.//////////9///
@M05620:37:000000000-D9766:1:1101:14280:10641 1:N:0:68
AGTGCCAGCTCTCAATCGCACAGGGGACCCAGGGCCTGGCCCCTCCATCCAGAAAACCTATGACCTCACCCGCTACCTGGAGCACCAACTCCGCAGCTTGGCTGGGACCTATGTTGAGTATCCAGCGTCGGAATCTGGGCGTTGGGGAGGAGTGAGGAGTTGGGGAACGACCGTCCTAACCGTGGCGGGTTCTGGTAAATGATGGGGTGAGGAGGGGCTCTTTGGCTCCCACCAGTCCCCCTGTCTGGTCT
+
>3>>AFFFAFFFFAG5AAFFEFFFFFGE22AGBFF?2AGFAGGHGGHH5AFB333AFEAGHH5GGGFFHHHGEE//FGHFGHHE1G?FEEGHGGGCE3BGEFHGG?EGGCCHH2FG??FFGFH2BGGE/>@D/FHHGB0/>A@DHGC.@D.ECH00G0:;/C/@CGF.C.A-;C.EGGBFF@GGB-@B?BFFFFFBFFBFFFFFFFF;BAFFBDD-@9-EFFFF/FFFFFFFFF?FFFFFDBFFFF//9BB
@M05620:37:000000000-D9766:1:1101:18385:10673 1:N:0:68
AGTGCCAGCTCTCAATCGCACAGGGGACCCAGGGCCTGGCCCCTCCATCCAGAAAACCTATGACCTCACCCGCTACCTGGAGCACCAACTCCGCAGCTTGGCTGGGACCTATTGCGTATCCAGCGTCGGAATCTGGGCGTTGGGGCGGCGTGCGGCGTTGGGGAAAGACAGTCCTAACCGTGGAGGGGTCTGGTAAATGATGGGGTGAGGAGGGGCTCTTTGGCTCCCACCAGTCCCCCTGTCTGGTCTAT
+
BBBABF5FBFFFGGGGGGGGGGHHGGGGGGHHGGGGGGHHHHGHGGHHHHHHHHHHHGHHHHHHHHHHHHHGGGGGHHHHHHHHHHHHGHHHGGGGGHHHGHHGGGHHGHHHHFB/</<@F22CCC//@/?FHGHHH.-->@GGG.-A--;?.-;--;BDFFF.;EA/././;FFFFFFFFEF..AF-;AFFFFFFFFFBBFFFFD>EFFFFFFFFFFFFFFFFFFFFFFFEABFFFFFAFBFFFFFFFFF
@M05620:37:000000000-D9766:1:1101:13995:10704 1:N:0:68
AGTGCCAGCTCTCAATCGCACAGGGGACCCAGGGCCTGGCCCCTCCATCCAGAAAACCTATGACCTCACCCGCTACCTGGAGCACCAACTCCGCAGCTTGGCTGGGACCTATGTTGAGTATCCAGCGTAGGACTCTGGGCGTTGGGGAGGAGTGCGGAGTTGGGGAAAGACAGTCCTAACCGTGGAGGGTTCTGGTAAATGATGGGGTGAGGAGGGGCTCTTTGGCTCCCACCAGTCCCCCTGTCTGGTCT
+
AB3>AFFFBFFFGGGGFGGAE?HAFEEGFGHHAEE?FFHFGHGEGGFHHFHHHGGFGFGGFHFHHGHGHHFEG/EEHHHH2FHHHHC?EFHFFGECCGFF?GGGGGEHGHHGFGGH2?B2FGH2BG@??BFH1?CGFFC/>CCCHCC.<C.<<A0<C-AAGCFGGGF.;/;BBFGGGGFFGG9E@.9C-9CFFBFFFEFBFFFFFFFA@.AFFDD=BB?EFFFFFFFFEFFFF?FFFFFFFBFFFFFFFFF
@M05620:37:000000000-D9766:1:1101:19099:10707 1:N:0:68
ACCACACCTTCTACAATGAGCTGCGTGTGGCTCCCGAGGAGCACCCCGTGCTGCTGACCGAGGCCCCCCTGAACCCCAAGGCCAACCGCGAGAAGATGACCCAGGTGAGTGGCCCGCTACCTCTTCTGGTGGCCGCCTCCCTCCTTCCTGGCCTCCCGGAGCTGCGCCCTTTCTCACTGGTTCTCTCTTCTGCCGTTTTCCGTAGGACTCTCTTCTCTGACCTGAGTCTCCTTTGGAACTCTGCAGGTTCT
+
CCCCCCCCFFFFGGGGGGGGGGGHGGGFHGHHHGGGGGGGGHHHHGGGGGGGHHHHHHHGGGGGGGGGGGGHGHHGGGGHGHHHHGGGGGGGGGHHHHHHHHHHGHHHHHHGGHHGGGGGHHHHHHHHHHHGHHGGGGGHGHHGHGGGGGGGGGGGGGGGGGGGGGFFFFFFFFFFFFFFFFFFFFFFFFFFFFFFFFFFFFFFFFFFFFFFFFFFFFFFFFFFFFFFFFFFFFFFFFFFFFFFFFFFFFF
@M05620:37:000000000-D9766:1:1101:21320:10709 1:N:0:68
ACCACACCTTCTACAATGAGCTGCGTGTGGCTCCCGAGGAGCACCCCGTGCTGCTGACCGAGGCCCCCCTGAACCCCAAGGCCAACCGCGAGAAGCTGACCCAGGTGAGTGGCCCGCTACCTCTTCTGGTGGCCGCCTCCCTCCTTCCTGGCCTCCCGGAGCTGCGCCCTTTCTCACTGGTTCTCTCTTCTGCCGTTTTCCGTAGGACTCTCTTCTCTGACCTGAGTCTCCTTTGGAACTCTGCAGGTTCT
+
AAAAA?AAFFFFFFGGGGGGGFHHGGGGCEHHHFFE2EG22F2FGGGGEEGF5FFFHHHGEG0EFGGGGGFGFHHGGGGHGHHHEGG?DBCBDAF2?2DBGHAGGGHHHHFGGHGCDGGGHHHHHGGDGHFGHHGGGGGHGHHGGGGGGGGGGGGGGGGGGGFGGGFFFFFFFFFFFFEFFFFFFFFEFFFFFFADDFFFFFF.9DFFFFFFFFFFFFFFFFFFFFFFFFFFFFB/;FFFFFFFFFFFFFF
@M05620:37:000000000-D9766:1:1101:22294:10711 1:N:0:68
AGTGCCAGCTCTCAATCGCACAGGGGACCCAGGGCCTGGCCCCTCCATCCAGAAAACCTATGACCTCACCCGCTACCTGGAGCACCAACTCCGCAGCTTGGCTGGGACCTATGTGAGTATCCAGCGTAGGAATCTGGGAGTTGGGGAGGAGTGAGGAGTTGGGGAAAGACAGTCCTAACCGTGGAGGGTTCTGGTAAATGATGGGGTGAGGAGGGGCTCTTTGGCTCCCACCAGTCCCCCTGTCTGGTCTA
+
ACBCBFFFCFFFGGGGGGFGGGHHGGGGGGHHGGGGGGHHHHGHGGHHHHHHHHHHHGHHHHHHHHHHHHHGGEFGHHHHHHHHHHHHGHHHGGGGGHHHGHHGGGHHGHHHHHHHHHHHHHHHHGGGGGHHHHHHHHHGGHHHGGGGGGGHHGHHHGHHHHGGGGHHHHHHHHHHHHHHGGGGGGGGEGGGGGGGGGGGGGGGGGFFFFFFFFFFFFFFFFFFFFFFFFFFFFFFFFFFFFFFFFFFFFF
@M05620:37:000000000-D9766:1:1101:24455:10724 1:N:0:68
ACCACACCTTCTACAATGAGCTGCGTGTGGCTCCCGAGGAGCACCCCGTGCTGCTGACCGAGGCCCCCCTGAACCCCAAGGCCAACCGCGAGAAGATGACCCAGGTGAGTGGCCCGCTACCTCTTCTGGTGGCCGCCTCCCTCCTTCCTGGCCTCCCGGAGCTGCGCCCTTTCTCACTGGTTCTCTCTTCTGCCGTTTTCCGTAGGACTCTCTTCTCTGACCTGAGTCTCCTTTGGAACTCTGCAGGTTCT
+
CCCCCCCCFFFFGGGGGGGGGGHHGEGGHGHHHGGGFGGGGHGHHGGGEGGGHHGHGHHGGGGGGGGGGGGHFHHGGGGHGHHHHGGGGGGGGGHHHHGHHH/CFGGG=FHGGHHGG?C<GHHGHHFHHHHGHHGGGGGHGHHGFGGGGGGGGGGGG.?-9A:FGGFFFFFFFFFFFFFFFFFFFHFFBFFFFFCDFFFFFDF.9.BFFFFFFFF0BBFBBFBB/BFFF0BFFFFFFFFFFFFFFFFFFFF
@M05620:37:000000000-D9766:1:1101:6858:10734 1:N:0:68
ACCACACCTTCTACAATGAGCTGCGTGTGGCTCCCGAGGAGCACCCCGTGCTGCTGACCGAGGCCCCCTGAACCCCCAGGACAACCGCGAGAAGATGACCCAGGTGAGTGGCCCGCTACCTCTTCTGGTGGCCGCCTCCCTCCTTCCTGGCCTCCCGGCGCTGCGCCCTTTCTCACTGGTTCTCTCTTCTGCCGTTTTCCGTAGGACTCTCTTCTCTGACCTGAGTCTCCTTTGGAACTCTGCAGGTTCTA
+
BBBAABBAFFFFGGGGFGFBGFHHGFGBAAFGABFE?EEGFHFHHGGGGEGGGHBGHHHEFGGGGFGG>F2BFFFG/>?F/?FGHGE/<>>/CB?GF??GHHHFGHHHHHGGHHGGGGGHHHHHHHHHHHGHHGGGGGHGHHGHHHHHHEGGGGGGGG-;AFBEFFFFFFFFFFFFFFFFFFFFFFFFFFFFFFFFFFFFFFFFFFFFFFFFFFFFFFFFFFFFFFFBFFFFFFFFFFFFFFFFFFFFFF9
@M05620:37:000000000-D9766:1:1101:11849:10740 1:N:0:68
ACCACACCTTCTACAATGAGCTGCGTGTGGCTCCCGAGGAGCACCCCGTGCTGCTGACCGAGGCCCCCCTGAACCCCAAGGCCAACCGCGAGAAGATGACCCAGGTGAGTGGCCCGCTACCTCTTCTGGTGGCCGCCTCCCTCCTTCCTGGCCTCCCGGAGCTGCGCCCTTTCTCACTGGTTCTCTCTTCTGCCGTTTTCCGTAGGACTCTCTTCTCTGACCTGAGTCTCCTTTGGAACTCTGCAGGTTCT
+
AAA>AAAAFFFFEGG1EFG1B1EAEAEECEGHCFGFGGG?EHHHHGCGAEEEGABFGFCEGGGGFEEEGGGHHHEEFGCC/FGECFE/CBCG?AFGFDGHHHGFEHHHFGHFCCHGGGGGH0GG0GFGGGHG.GGG?EGE.//CCFGGGEFF.B9CE.A@GGF/FG@-@@F/;9FFFFFFFFFFFFEFF9BFFF@FFFFFFFFFBFFFFFFF/FFFFFFFFBFFFFFFFFFFFFFFFFFF//BFFFFFFFF
@M05620:37:000000000-D9766:1:1101:8320:10747 1:N:0:68
ACCACACCTTCTACAATGAGCTGCGTGTGGCTCCCGAGGAGCACCCCGTGCTGCTGACCGAGGCCCCCCTGAACCCCAAGGCCAACCGCGAGAAGATGACCCAGGTGCGTGGCCCGCTACCTCTTCTGGTGGCCGCCTCCCTCCTTCCTGGCCTCCCGGGGCTGCGCCCTTTCTCACTGGTTCTCTCTTCTGCCGTTTTCCGTAGGACTCTCTTCTCTGACCTGCGTCTCCTTTGGAACTCTGCAGGTTCT
+
BBBAABBBFFFFGGGGFG5BGEGHGGGA4EGFGFGGDCEGGHGHHGGE1BEFGHGHHHGFECGGGGGGGGGHFHHGGGGHGHHHHGGGGGCDGGHHFHGHH0/GCGB1<<C/AG.<<<-<<<<G<0=D0=G.GA-A-.EHA/C.F0F9FG/C99FEAD----;.9-@D-;F/999/9/B.FB///9/B//9/B9@DFFEFFDB?A./9;9/9B///9://;BB.9999.;/BFFF/FB/9BF9/;BAFBBB
@M05620:37:000000000-D9766:1:1101:11099:10754 1:N:0:68
ACCACACCTTCTACAATGAGCTGCGTGTGGCTCCCGAGGAGCACCCCGTGCTGCTGACCGAGGCCCCCCTGAACCCCAAGGCCAACCGCGAGAAGATGACCCAGGTGAGTGGCCCGCTACCTCTTCTGGTGGCCGCCTCCCTCCTTCCTGGCCTCCCGGAGCTGCGCCCTTTCTCACTGGTTCTCTCTTCTGCCGTTTTCCGTAGGACTCTCTTCTCTGACCTGAGTCTCCTTTGGAACTCTGCAGGTTCT
+
CCCCCCCCFFFFGGGGGGGGGGHHGFGEGEHHHGGGGGGGGHHHHGGGGGGGHHHHHHHGGGGGGGGGGGGHHHHGGGGHGHHHHGGGGGGGGGHHHHHHHHHHGHHHHHHGGHHGGGGGHHHHHHHHHHHGHHGGGGGHGHHGHGGGGGGGGGGGGGGGGGGGGGFFFFFFFFFFFFFFFFFFFFFFFFFFFFFFFFFFFFFFFFFFFFFFFFFFFFFFFFFFFFFFFFFFFFFFFFFFFFFFFFFFFFF
@M05620:37:000000000-D9766:1:1101:23016:10755 1:N:0:68
ACCACACCTTCTACAATGAGCTGCGTGTGGCTCCCGAGGAGCACCCCGTGCTGCTGACCGAGGCCCCCCTGAACCCCAAGGCCAACCGCGAGAAGATGACCCAGGTGAGTGGCCCGCTACCTCTTCTGGTGGCCGCCTCCCTCCTTCCTGGCCTCCCGGAGCTGCGCCCTTTCTCACTGGTTCTCTCTTCTGCCGTTTTCCGTAGGACTCTCTTCTCTGACCTGAGTCTCCTTTGGAACTCTGCAGGTTCT
+
CBBCCCCCFFFFGGGGGGFGGGHHGEGFFGHHHGGGGGGGGHGHHGGGFGGGHHGHGHHGGGGGGGGGGGGHHHHGGGGHGHHHHGGGGGGGGGGFEGHHHHHHGGHHHHHGGHHGG?DGHHHHHHHHHHHGHHGGGGGHGHHGHGGGGGGGGGGGGBCDGCFFGGFFFFFFFFFFFFFFFFFFFFFFFFFFFFFFFFFFFFFFD.9FFFFFFFFFFFF9FFFFFFFFFFFFFFFFFFFFFFFFFFFFFFF
@M05620:37:000000000-D9766:1:1101:6522:10768 1:N:0:68
ACCACACCTTCTACAATGAGCTGCGTGTGGCTCCCGAGGAGCACCCCGTGCTGCTGACCGAGGCCCCCCTGAACCCCAAGGCCAACCGCGAGAAGATGACCCAGGTGAGTGGCCCGCTACCTCTTCTGGTGGCCGCCTCCCTCCTTCCTGGCCTCCCGGAGCTGCGCCCTTTCTCACTGGTTCTCTCTTCTGCCGTTTTCCGTAGGACTCTCTTCTCTGACCTGAGTCTCCTTTGGAACTCTGCAGGTTCT
+
AAB3AABBFFFFGGGGFGFBGDGFGEABFAHHFFGEFGGGGHHHHGGGGFGGHHHHHHHGEGGGGAEGGGGGHFHGGGGHGFHHHGGEDGCCCGFHFHHGHHGGGHHHGHHGFHHGGCGGGFHHHHHHHHHFHFDGGGDGEHHFHGBFF0CFAFGGGGGAB-AFGG?FBBFFFFFFFFFFFFFFFFFFFFFFFFBFDB.:FFFFFFFFFFFFFFFFFFFFFFFF/BFFFFFFFFFFFFFFFFFFFFFFFFF
@M05620:37:000000000-D9766:1:1101:16602:10771 1:N:0:68
AGTGCCAGCTCTCAATCGCACAGGGGACCCAGGGCCTGGCCCCTCCATCCAGAAAACCTATGACCTCACCCGCTACCTGGAGCACCAACTCCGCAGCTTGGCTGGGACCTATGTTGAGTATCCAGCGTAGGAATCTGGGAGTTGGGGAGGAGTGAGGAGTTGGGGAAAGACAGTCCTAACCGTGGAGGGTTCTGGTAAATGATGGGGTGAGGAGGGGCTCTTTGGCTCCCACCAGTCCCCCTGTCTGGTCT
+
ACCCCFFFDFFFGGGGGGGGGGHHGGGGGGHHGGGGGGHHHHGHGGHHHHHHHHHHHGHHHHHHHHHHHHHGGGGGHHHHHHHHHHHHGHHHGGGGGHHHGHHGGGHHGHHHHHHHHHHHHHHFHGGGGGGHFHHHHHGAFEHHHGGGGGDGHHFHHHGHHHHGGGGHHHHHHHHGHHHHGGGGGGGGGDFFGGGCFGGGHHGGGGFFFFFFFFFFFFFFFFFFFFFFFFFFFFFFFFFFFFFFFFFFFFF
@M05620:37:000000000-D9766:1:1101:12218:10773 1:N:0:68
ACCACACCTTCTACAATGAGCTGCGTGTGGCTCCCGAGGAGCACCCCGTGCTGCTGACCGAGGCCCCCCTGAACCCCAAGGCCAACCGCGAGAAGATGACCCAGGTGAGTGGCCCGCTACCTCTTCTGGTGGCCGCCTCCCTCCTTCCTGGCCTCCCGGAGCTGCGCCCTTTCTCACTGGTTCTCTCTTCTGCCGTTTTCCGTAGGACTCTCTTCTCTGACCTGAGTCTCCTTTGGAACTCTGCAGGTTCT
+
CCCBCBBCFFFFGGGGGGGGGGHHGFGEHGHHHGGGGGGGGHHHHGGGGGGGHHHHHHHGGGGGGGGGGGGHHHHGGGGHGGHHHGGGGGGGGGHHHHHHHHHHGHHHHHHGGHHGGGGGHHHHHHHHHHHGHHGGGGGHGHHGHGGGGGGGGGGGGGGGGGGGGGFFFFFFFFHHHFHFFFFFHHFFFFFHHFFFFFFFFFFFFFFFFFFFFFFFFHHFFFFFFFFFFFFFFFFFFFFFFFHFFFFFFFF
@M05620:37:000000000-D9766:1:1101:16580:10776 1:N:0:68
AGTGCCAGCTCTCAATCGCACAGGGGACCCAGGGCCTGGCCCCTCCATCCAGAAAACCTATGACCTCACCCGCTACCTGGAGCACCAACTCCGCAGCTTGGCTGGGACCTATGTTGAGTATCCCGCGTAGGAATCTGGGCGTTGGGGCGGCGTGCGGCGTTGGGGAAAGACCGTCCTAACCGTGGCGGGTTCTGGTAAATGATGGGGTGCGGAGGGGCTCTTTGGCTCCCACCAGTCCCCCTGTCTGGTCT
+
ABBCAFFFCFFFGGGGGGGGGGHHGGGGGGHHGGGGGGHHHHGHGGGHHHHHHGHHHGHHHHHHHHHGHHHGGGEGHHHHFHHHHHFGGHHHGGGGGHHHGHHGGGHHGHHHHHHH3CF3?GH2<BDD/<CG11FHHHB.<ACGHGC.:@--;-.-;-9;@FFFF?D../;/=DFFFFE/FADFF--CF9AFFFFBFFFFFBBFFFFDF.-@-:CFCFFFFFFFFFFFFFFFF99:FFFFFFFFFFFFFFF
@M05620:37:000000000-D9766:1:1101:16593:10789 1:N:0:68
[truncated: 2,097,696 more chars]
