# Supplementary material for: Fast but not furious: a streamlined selection method for genome-edited cells
Source: Life Sci Alliance. 2021 Apr 26;4(6):e202101051. doi: 10.26508/lsa.202101051 (PMC8127327; doi:10.26508/lsa.202101051)
Supplement: Supplementary file 1 [file LSA-2021-01051_Supplemental_Data_1.zip › SANGER and Deep Sequencing/ACTB/69_S69_L001_R1_001.fastq]

@M05620:37:000000000-D9766:1:1101:16364:1948 1:N:0:69
AGTGCCAGCTCTCAATCGCACAGGGGACCCAGGGCCTGGCCCCTCCATCCAGAAAACCTATGACCTCACCCGCTACCTGGAGCACCAACTCCGCAGCTTGGCTGGGACCTATGTGAGTATCCAGCGTAGGAATCTGGGAGTTGGGGAGGAGTGAGGAGTTGGGGAAAGACAGTCCTAACCGTGGAGGGTTCTGGTAAATGATGGGGTGAGGAGGGGCTCTTTGGCTCCCACCAGTCCCCCTGTCTGGTCTT
+
3AABCFFFCFFFGGGGGGGGGGHGGGGGGGHHGGGGGGHHHHGHGGHHHGGHHHGHHGHFHHFHHHHBGFGEGG?EGGEA2CG1FGC1EHHHGE/@@GHF?FH///0BEG2F2GBBBHBGGF32C@C///22FGH1100/EGD1@-<--.<GA0DAB.GHH0-CEEHEHHFHHHHHFB:C-CE?.A?-CFFGFEGBB0CFBFBB?DF;EFFFFFAFFCFFFFF/FFFEA/9A..BBFFEFFAFFF0/BBF0
@M05620:37:000000000-D9766:1:1101:12672:1968 1:N:0:69
AGTGCCAGCTCTCAATCGCACAGGGGACCCAGGGCCTGGCCCCTCCATCCAGAAAACCTATGACCTCACCCGCTACCTGGTGCACCCCCTCCGCAGCTTGGCTGGGACCTATGCGTCTCCCGCGTCGGTTTCTGGGCGTTGGGGCGGCGTGCGGCGTTGGGGTCAGACAGTCCTAACCGTGGCGGGTTCTGGTCAATGATGGGGTGAGGCGGGGCTCTTTGGCTCCCTCCAGTCCCCCTGTCTGGTTTCTC
+
3>>>AF@BAFBFFGGGGGGAE?BAFGEEEEGHDEEEEFHHFFFHGGHHHGHHFGHFGEHFHF5FHGHGFCA0EE?EFG313?B3BF1/>EEEED///FF3/3F///0?<F2B22/?/?F@2/<<>/---.>1=110.<AD-.<C.----;-.---9BD-.@;.;:BFBFFFFFFFFFA-A.--9-=@AAFB/B///;B/;//..9-.9..@=;D-@EFFF///9B.9.99./9///9:@EB/B//;/;9F/
@M05620:37:000000000-D9766:1:1101:14204:2169 1:N:0:69
AGTGCCAGCTCTCAATCGCACAGGGGACCCAGGGCCTGGCCCCTCCATCCAGAAAACCTATGACCTCACCCGCTACCTGGAGCACCAAATCCGCAGCTTGGCTGGGACCTATGTGAGTATCCAGCGTAGGAATCTGGGAGTTGGGGAGGAGTGAGGAGTTGGGGAAAGACAGTCCTAACCGTGGAGGGTTCTGGTAAATGATGGGGTGAGGAGGGGCTCTTTGGCTCCCACCAGTCCCCCTGTCTGGTCTA
+
AABBBFFFBFFFGGGGGGGGGGHHGGGGGFHHGGGGGGHGHHGHGGHHGFGHFHFGFEHHHHFHHHEHHHHEEEGGHHFGGFBFGHFGGDGHGE?@F3GGGFHGGGHGGGGHHHHHHHHGHHFHHGDGGGHHHGHHHHHGEHHHGGGGGGGGHHHHHGGFHHGGGGHHFGHHFHHHHHFHGDEGGGGG;CAGGGCFFFGGGFFGGGFFEFFFFFFFF=EFFFFFFFFFFFFFFFFFFFEDFFFFFFFFFFF
@M05620:37:000000000-D9766:1:1101:11390:2177 1:N:0:69
AGTGCCAGCTCTCAATCGCACAGGGGACCCAGGGCCTGGCCCCTCCATCCAGAAAACCTATGACCTCACCCGCTACCTGGAGCACCAACTCCGCAGCTTGGCTGGGACCTATGTTTGATTCTCCCGCGTAGGCCTCTGTGCGTTGGGGCGGCGTGCGGCGTTGGGGACAGACCTTCCTCCCCGTGGCGGGTTCTGGTAACTGATGGGGTGCGGCGGGGCTCTTTGGCTCCCCCCCGTCCCCCTGTCTGGTC
+
BCBABFFFCFFFGGGGGGGGGGHHGGGGGGHHGGGGGGHHHHGHGGHHHHHHGHHHHGHHHHHHHHHHHHHGGGGGHHHHGHHHHHHHGHHHGGGGGHHHGHHGGGHHGHHHHHHHHF3FHHHHHG<>C<>CDCGHHH1>FAFGGG?D<;C?CCGGGG-;@CFFFFFFFFFFF0:BFF0;;A@AFFDFFFBEFFFFFF09BFFFFFFFFF.->;DFFFFFFFFFFFF0;EF.A-:;;;ADFACFF0;BFF0
@M05620:37:000000000-D9766:1:1101:17452:2233 1:N:0:69
GAGGCTGCTTTGGACGAGCCTCCTCCTGAACTGCAACCACTAGTTCGGATCCCGGATGACGTCTTTTGCTTGCAAAAAAAAAAGGATAGATCTGCCAATTATCCAACTGATATAAGACTGGAGAGAAAACAAATAAAAGAAGTACAGAAGAGAGAATAACAGCATATAAAGAAGGCAGAGAAGATAACCAAATACACAAATACTCCTAGCAGCAGCAATAGAACCAAAGTATACAGTTGGAAAGTCCAACG
+
A?AA>ACAF1B1F11AA00000B00B0B1FAFAB111BB/1B12D2B///ABAA/AA/11B?/BF2BB1D@FB1110//>>////01111212BB111B11221BF10012222221@11/001//@10<//0111<11/001111<111100../<=00<0./<000000<./::....://;0000/0..000000..;0;009000990;.;/;/00000/-9--:///////////99/-/9/;//-
@M05620:37:000000000-D9766:1:1101:12924:2308 1:N:0:69
AGTGCCAGCTCTCAATCGCACAGGGGACCCAGGGCCTGGCCCCTCCATCCAGAAAACCTATGACCTCACCCGCTACCTGGAGCACCAACTCCGCAGCTTGGCTGGGACCTATGCGTATCCCGCGTCGGAATCTGGGCGTTGGGGCGGCGTGCGGCGTTGGGGCCAGACAGTCCTAACCGTGGCGGGTTCTGGTCAATGATGGGGTGAGGAGGGGCTCTTTGGCTCCCACCAGTCCCCCTGTCTGGTCTATC
+
1A1>AD@FAFBD1FGFFFFCAECCCGEGEEHHFGG/AAGCFHGHGGGH1BFEF01BFFHHHHGHGH1EGHHGGEEGHHHF0FGG0FGAE0FGE>?EEBGGFHHGGGGHGHHHH1/E?EGH1CGCACCG@FFHHHHGG@CCGHGG.AA-;AA.@@-;@-=F@@B-AEFFFFFFFFFFFF@FF@-;@@;EFFFFF/BFFFFFFFFF-@FFFFFF@@@@FFFFFFFFFFFEFFFFBFFFFF@FBFFFFF9B/B/
@M05620:37:000000000-D9766:1:1101:18751:2308 1:N:0:69
AGTGCCAGCTCTCAATCGCACAGGGGACCCAGGGCCTGGCCCCTCCATCCAGAAAACCTATGACCTCACCCGCTACCTGGAGCACCAACTCCGCAGCTTGGCTGGGACCTATGTGAGTATCCAGCGTAGGAATCTGGGAGTTGGGGAGGAGTGAGGAGTTGGGGAAAGACAGTCCTAACCGTGGAGGGTTCTGGTAAATGATGGGGTGAGGAGGGGCTCTTTGGCTCCCACCAGTCCCCCTGTCTGGTCTA
+
AA>AAFFFBFFFGBGFFGGCGEHCGGFGGFHHFGGGGGHHHHGHGGHHHGHHHHHHHEHHHGHHHHHHHHHGGGGGHHHHGFGHHGGGGGHHAEEEEGHHGGHGGGHHGHHHHHHHHHHHHHHHHGGFGGHHGHHHHHGGGHHHGGFGGGEHHGHHHGHHHHGGGGHHHHHHHHHGHHHHGGEGGGGGCFGGGGFFGGGGGGGGGGDBFFFFFFBBBBFFFFFFFFFFFFFFFFFFFFFFBFFFFFFFFF/
@M05620:37:000000000-D9766:1:1101:18745:2328 1:N:0:69
AGTGCCAGCTCTCAATCGCACAGGGGACCCAGGGCCTGGCCCCTCCATCCAGAAAACCTATGACCTCACCCGCTACCTGGAGCACCAACTCCGCAGCTTGGCTGGGACCTATGTGAGTATCCAGCGTAGGAATCTGGGAGTTGGGGAGGAGTGAGGAGTTGGGGAAAGACAGTCCTAACCGTGGAGGGTTCTGGTAAATGATGGGGTGAGGAGGGGCTCTTTGGCTCCCACCAGTCCCCCTGTCTGGTCTA
+
AA3AAFFFBFFFG4FGGGGCGGHCGEEEGDHEBEEACFHHHDGHGGFHHFHHH3GGHGHHEFHHHDGGHHHEG>EEHHHHFGHHHH1FEHHEAEEGGHGHGHGGGGHHGHHGHHHHHHHHHGGHHGGGGGHHHHHHHHFFGHHHGGECGGEGHFHHGGHHHHGGGGHHHHHHHHHHHHHHGGGGGGGGGGGGGGGFGGGGGGGGGGFBFFFFFFBBBBFFFFFFFFFFFFFFFFFFFFFFBFFFFFFFFFF
@M05620:37:000000000-D9766:1:1101:20077:2346 1:N:0:69
ACCACACCTTCTACAATGAGCTGCGTGTGGCTCCCGAGGAGCACCCCGTGCTGCTGACCGAGGCCCCCCTGAACCCCAAGGCCAACCGCGAGAAGATGAGCAGGTGAGTGGCCCGCTACCTCTTCTGGTGGCCGCCTCCCTCCTTCCTGGCCTCCCGGAGCTGCGCCCTTTCTCACTGGTTCTCTCTTCTGCCGTTTTCCGTAGGACTCTCTTCTCTGACCTGAGTCTCCTTTGGAACTCTGCAGGTTCTA
+
CCCDCCCCFFFFGGGGGGFGGGHHGGGFHGHHHGGGGGGGGHGHHGGGGGGGHHHHHHHGGGGGGGGGGGGHGHHGGGGHGHHHHGGGGGBFGGHHHHH2FGHH?FGGHHGGHHGGGGGHHHHHGHHHHCEFHGGGGGHGGFGHHFGGGGGGGGGGGG?BFGGGGDFFFFFFFFFFFFFFFFFFFFFFFFFFFF;DFFFFFBFFFEFFFFFFFFFFFFFFFFFFFFFFFFFFFFFFFBFFFFFFFFFFFF9
@M05620:37:000000000-D9766:1:1101:13756:2349 1:N:0:69
ACCACACGGTCTACAATGCGCTGCGTGCGGCTCCCGAGGAGCACCCCTTGCTGCTGACCAAGGCCCCCCTGAACCCCAAGGCCAACCGCGCGAAGATGCCCAGGTGAGTGGCCCGCTACCTCTTCTGGTGGCCGCCTCCCTCCTTCCTGGCCTCCCGGGGCTGCGCCCTTTCTCACTGGTTCTCTCTTCTGCCGTTTTCCGTAGGACTCTCTTCTCTGACCTGAGTCTCCTTTGGAACTCTGCAGGTTCTA
+
A?AAAAA11>>>GGDFGGBAEEGGGGGA0AAAB/AA/AE??GABFEC/>B1D11@GGFB1?0/?FEGEG/AFCGEGGEEHGHFHHGGCCC/>BCC/?<<FFFAF<GDFGHACGHG-C?<CHHGEGFHF;G.CCCCCFBFEGGFF0BFFFF.9FFEFBA-99@BA@@A@;FFFFFFFFBF9BBFFEBFF;B9;B@;;BAFFBFFFFB;9/BBFBFFBFFEBFFF/;BF/;/9;BFFFE/BBFFBFFF9BFFF
@M05620:37:000000000-D9766:1:1101:18071:2366 1:N:0:69
AGTGCCAGCTCTCAATCGCACAGGGGACCCAGGGCCTGGCCCCTCCATCCAGAAAACCTATGACCTCACCCGCTACCTGGAGCACCAACTCCGCAGCTTGGCTGGGACCTATGTGAGTATCCATCGTAGGAATCTGGGAGTTGGGGAGGAGTGAGGAGTTGGGGAAAGACAGTCCTAACCGTGGAGGGTTCTGGTAAATGATGGGGTGAGGAGGGGCTCTTTGGCTCCCACCAGTCCCCCTGTCTGGTCTA
+
BBBBCFFFCFFFGGGGGGGGGGHGGFE2EEHHFEEEGGHHHHGHGGFGHGHHHHHHHGHHBFGHHGGHHHGGG>EFGHHHGHHHHHFGGHHHAFCGGHFGGHHGGGHHGHHGHHHHHHHHHHGHHGHFGGHHHHHHHH0FGHHHGGCDGDCFGDGHGEGHHHGGEGHHFHHGHHHHHHHHGGFGDEGGDGGGGGCFFGGGGGGGGGEDFFFFFFFFFAFFFFFFFFFFFFFFFFFFFFFFFEFFFFFBFFF
@M05620:37:000000000-D9766:1:1101:13769:2373 1:N:0:69
ACCACACCTTCTACAATGAGCTGCGTGTGGCTCCCGCGGAGCACCCCGTGCTGCTGACCGAGGCCCCCCTGACCCCCAAGGCCAACCGCGAGAAGCTGCCCAGGTGAGTGGCCCGCTACCTCTTCTGGTGGCCGCCTCCCTCCTTCCTGGCCTCCCGGAGCTGCGCCCTTTCTCACTGGTTCTCTCTGCTGCCGTTTTCCGTAGGACTCTCTTCCCTGACCTGAGTCTCCTTTGGAACTCTCCAGGTTCTA
+
>A>AA4A>FFFFGGGGGGABBFFGGE2E4BFGFBFE2AEAAEGGHGGABBE?5@F3FHHE/>/EEEFFFGG23BFEGC/?//??/?C@CC<///01<?GG/CCFCGD01>.FGG--A--CGF00C0GH:C.CG@DC9C9AFBA/0;90;/.99CAED-9-;./99;DCFFFFFFFFFBBB/B/9B99/;9BF.@.9:AFB./9..//9;/BFBB/;:99FBF.BB:BFFEFFFFB/9BBBF/9//B//;9/
@M05620:37:000000000-D9766:1:1101:10944:2405 1:N:0:69
AGTGCCAGCTCTCAATCGCACAGGGGACCCAGGGCCTGGCCCCTCCATCCAGAAAACCTATGACCTCACCCGCTACCTGGAGCACCAACTCCGCAGCTTGGCTGGCGTCGATCTCTGGATGTTGGGGAGGAGTGCGGCGGTGGGGCACGACCGTCCTGACCGGGGAGGGTTCTGGTAACTGCTGGGGGGCGGGGGGGATCTTTGGCTCCCGCCGGGCCCCCTGTCTGGTCTCTCTCCTGCCCTTAGGTCGG
+
AAAABFFFBFFFGGGGGGGCGFHGGGGGGGHHFFGGEFHHGHGHGGHHHHHHGHHHHGHHHHHHHHHHHHHGGFGGHHHHFGHHHHAFFFHHGGGGGHHHGHHGG//<<///0@22F2222@2@?@/FDGG.GA1AD---;-CDG.A.;C--;....0///@-@-;-@-...;//BFF//F//;/;D---9--;9---;./9/;F/F/.9.---;-;9@99B?:BFB99/9///;FF//99.;9/;/BB;;
@M05620:37:000000000-D9766:1:1101:19350:2408 1:N:0:69
ACCACACCTTCTACAATGAGCTGCGTGTGGCTCCCGAGGAGCACCCCGTGCTGCTGACCGAGGCCCCCCTGAACCCCAAGGCCAACCGCGAGAAGATGCCCAGGCCAGTAGCCCGCTACCTCTTCTGGTGGCCGCCTCCCTCCTTCCTGGACTCCCGGCGCTGCGCCCTTTCTCACTGGTTCTCTCTTCTGCCGTTTTCCGTAGGACTCTCTTCTATGACCTGAGTCTCCTTTGGAACTCTGCAGGTTCTA
+
BBCCCCCCFFFFGGGGGGGGGGHHGFGEHGHHHGGGGGGFGHGHHGGGEEGGHHHHHHHGGGGGGGGGGGGHHHHGGGGHGHHH/FGGGGBGGGHHGHHHHBH///?FH1?FGHCGGG-FGDHHHHFHH/CHHGCCGGHGHHDFHFHFFF/C0FGGFC-BDGFFFFFFFFFFFFFFFFFFFFFFFFFFFFFFFFFFFFFFFFFFFFFFFFFFFFFFFFFFFBB/;FFFFFFFFFFFFFFFFEFFFF.BFFF
@M05620:37:000000000-D9766:1:1101:18761:2468 1:N:0:69
AGTGCCAGCTCTCAATCGCACAGGGGACCCAGGGCCTGGCCCCTCCATCCAGAAAACCTATGACCTCACCCGCTACCTGGAGCACCAACTCCGCAGCTTGGCTGGGACCTATGTTTGATTCTCCCGCGTAGGCCTCTGGGCGTTGGGGCGGCGTGCGGCGTTGGGGACAGACCGTCCTACCCGTGGCGGGTTCTGGTAAATGATGGGGTGAGGCGGGGCTCTTTGGCTCCCACCCGTCCCCCTGTCTGGTC
+
BBAABFFFBFFFGGGGFGGFGGHCGGGGEGHHDGGGGGHHHHGHGGHHHGHHGHHHHGHHHGGHHHHHHHHGG?EEHHHHHGHHHHHHGHHH?ECGFCFGGHHGGGHHGHHHHHHHHH3FGHHHFGGGGCGGD1FGHHEHGCCGGHGGGGGAFGGGGG-@DFFFFFFFEFFFA9DFFFFFFFFDFF;FFF@FFFFFFFFBBFFFFFFFFF.;FEFFFFFFFFFFFFFFFFFFFF.@.;DFEFFFFFFFFF/
@M05620:37:000000000-D9766:1:1101:12658:2469 1:N:0:69
AGTGCCAGCTCTCAATCGCACAGGGGGCCCAGGGCCTGGCCCCTCCATCGAGAAAGCCTATGACCTCACCCGCTACCTGGAGCACCCACTCCGCAGCTTGGCTGGGACCTATGTGAGTATCCAGCGTAGGAATCTGGGAGTTGGGGAGGAGTGAGGAGTTGGGGAAAGACAGTCCTAACCGTGGAGGGTTCTGGTAAATGATGGGGTGAGGAGGGGCTCTTTGGCTCCCACCAGTCCCCCTGTCTGGTCTA
+
>11>A@11AF@FDGG3DFFFA0A0A00AAABFFAECA/FAFGGCCE011/AB//11BFE@1@2DB11BFG0/>E>E>1B0F0FCB?/??0BFEEE@/BGG?FHGEFHFGHHHFGGGDHFHHHHGHCGGGGFHFHB1100>EGFBCC.@C.AC.0;:0CCFBHCC..:./C/BFGGGFFGGGGFAAEBGCFFGFFBBBFFFFFFFFFF@EFF/9A;-@?FFFF/9BFFFFFFFFFFFFFFF@FFFFFBFFFB
@M05620:37:000000000-D9766:1:1101:17338:2492 1:N:0:69
ACCACACCTTCTACAATGAGCTGCGTGTGGCTCCCGAGGAGCACCCCGTGCTGCTGACCGAGGCCCCCCTGAACCCCAAGGCCAACCGCGAGAAGATGCCCAGGTGAGTGGCCCGCTACCTCTTCTGGTGGCCGCCTCCCTCCTTCCTGGCCTCCCGGCGCTGCGCCCTTTCTCACTGGTTCTCTCTTCTGCCGTTTTCCGTAGGACTCTCTTCTCTGACCTGAGTCTCCTTTGGAACTCTGCAGGTTCTA
+
BBBBBBB>BCFFGGGGGG5AGGHGGEEA4AGFGAFE2EE?2FEFGGGAAEEGEHHHHHGA>E?EGGGGGEEGHHHGGGGHGHHHHGGGGG/>BFGBFGFHHHHGGHHHGHGGHHGGGGGHHHHHHHHHGHGHHGGGGGHGHGFHHGGGGGFGGGGGFG;ABCFFFFFFFFFFFFFFFFFFFFFFFFFFFFFFFFDFFFFFFFFFFEFFFFFFFFFFFF/FFFF9;FFBFFFFFFFFFFFFFFFFFFAFFFF
@M05620:37:000000000-D9766:1:1101:21081:2548 1:N:0:69
ACCACACCTTCTACAATGAGCTGCGTGTGGCTCCCGAGGAGCACCCCGTGCTGCTGACCGAGGCCCCCCTGAACCCCAAGGCCAACCGCGAGAAGATGCCCAGGTGAGTGGCCCGCTACCTCTTCTGGTGGCCGCCTCCCTCCTTCCTGGCCTCCCGGCGCTGCGCCCTTTCTCACTGGTTCTCTCTTCTGCCGTTTTCCGTAGGACTCTCTTCTCTGACCTGAGTCTCCTTTGGAACTCTGCAGGTTCTA
+
CCCCCCCCFFFFGGGGGGDGGGHHGGGBAEHGHGGGCGGFEHHHHGGGGGEGGHGHHHHFGGGGGGGGGGGHHHHGGGGHGHHHHFGGGGFGGGHGHGGHHHHGHHHHHHGGHHGGGGGHHHHHHHHHHHGHHGGGGGHGHHGHHGGGGGGGGGGGGF-DGFFFFFFFFFFFFFFFFFFBFFFFFFFFFFFFFFDFFFFFFFFFFFFFFFFFFFFFFFFFFFFFFFFFFFFFFFFFFFFFFFFFFFAFFF/
@M05620:37:000000000-D9766:1:1101:18985:2594 1:N:0:69
AGTGCCAGCTCTCAATCGCACAGGGGACCCAGGGCCTGGCCCCTCCATCCAGAAAACCTATGACCTCACCCGCTACCTGGAGCACCAACTCCGCAGCTTGGCTAGGAACTATGTGAAGAAGCAGCGTAGGAATCTGGGAGGTGGGGGGGAGTGAGGAGTTGGGGAAAGACAGTCCTAACCGTGGAGGGTTCTGGAAAATGATGGAGTGAGGAGGGGCTCTTTGGCTCCCACCAGTCCCCCTGTCTCGTATA
+
>AAAAFF11CFFFGGGGG11E0C0FEG0AA0BFAEE/AFF0FECEGG1FFGF1BFGHEF1G12FGHHFHCAEGGCEHFGCHHHCC/FGGFFH?>>@/0>BE011BGH10B<2BB2221B0011BF/<CGGFHC12DDB0//?/F-----;9--9BFF--9B/-@--AF/BFFFFFF/99-@-;=F---;A-FFF/;9-///;;//-;-//99--@--@9F/B///BB--;FB--9/B/AA-A//9//--9/
@M05620:37:000000000-D9766:1:1101:20063:2625 1:N:0:69
AGTGCCAGCTCTCAATCGCACAGGGGACCCAGGGCCTGGCCCCTCCATCCAGAAAACCTATGACCTCACCCGCTACCTGGAGCACCAACTCCGCAGCTTGGCTGGGACCTATGTTGCGTCTCCCGCGTAGGACTCTGGGCGTTGGGGCGGCGTGCGGCGTTGGGGAACGCCCGTCCTAACCGTGGCGGGTTCTGGTAAATGATGGGGTGAGGCGGGGCTCTTTGGCTCCCACCAGTCCCCCTGTCTGGTCT
+
AAAABFFFCFFFGGGGGGGFGGHGGGGGFGHHGGGGGGHHFHGHGGHHHHHHHHGHHGHHHHHHHHHHHHHGGEGGHHHHHGHHHHHHGHHHEGGGGFGHGHHGGGHHGHHHHHHG3<C/?GGGEGGG/AEHGHHHHH0<<DDGHG?.C?BFFAE=D;BBDFFFFFFEA.;-;@FFFF0FFFFEF-@DF@EFFFFFFFFFFFFFFFFDB.AFADFFFFFFFFFFFFFFFFFFF;ABFFFFFFFFFFFFFFF
@M05620:37:000000000-D9766:1:1101:14190:2628 1:N:0:69
AGTGCCAGCTCTCAATCGCACAGGGGACCCAGGGCCTGGCCCCTCCATCCAGAAAACCTATGACCTCACCCGCTACCTGGAGCACCAACTCCGCAGCTTGGCTGGGACCTATGTTGAGTATCCCGCGTAGGACTCTGGGCGTTGGGGCGGCGTGCGGCGTTGGGGAACGCCCGTCCTAACCGTGGCGGGTTCTGGTAAATGATGGGGTGAGGCGGGGCTCTTTGGCTCCCACCAGTCCCCCTGTCTGGTCT
+
AABBBFFCAFFFGGGGGGFCGGGFDGCEEFHH2EF2AAGHFHGHGGGHFFHHBHHHHGHGHHFHBFGHHHHGGEEGHHHHHFGGHHHHGHHHFFGGGHHHGHHGGGHHGHHHHHHH2FG2FGGFEGGB/AEGFGHHHHF<CCDGHG?.CCBGBBDB?;-;@BFBBFF?..9-;@DFFFFFFBDE?-@B?@EFFFF;FFBFFFBFFFFDB.;F9@B?BBBFFFFFFFFFFFFFFAFBFFFFFBFFFFFFFFF
@M05620:37:000000000-D9766:1:1101:20214:2633 1:N:0:69
ACCACACCTTCTACAATGAGCTGCGTGTGGCTCCCGAGGAGCACCCCGTGCTGCTGACCGAGGCCCCCCTGAACCCCAAGACCAACAGCGAGAAGATGACCAAGGTGGGTGGCCCGCTACCTCTTCTGGTTGCCGCCTCCCTCCTTCCTGGCCTCCAGGATCTGCGGCCTTTCTCACTGGCTCTGTCTTCTGCCGTTTTCCGTAGGACTCTCTTCTCTGACCTGAGTCTCGTTTGGAACTCTGCAGTTTCT
+
>A>1AAAAFFFFGGGF3FGBG1FFE00BG0FG1BFEEEEAEG/FHGEFE?EFDGG1GHHG?/>EB/>EGGG011?EEG/?00BBGF/0B>C/<C0<1B11?1<0?FG//</>0?GC-->-0<1<G0=0D00..<ACG..C.C/./0::00:C.C.:///;0/90;--;-CGF0;0//;F--9;F/9;;9//9B/@9-/-//-9;9-/9/99///BBF/B/BB/9/-;FB//;---9///9;FB//////:9
@M05620:37:000000000-D9766:1:1101:15346:2678 1:N:0:69
AGTGCCAGCTCTCAATCGCACAGGGGACCCAGGGCCTGGCCCCTCCATCCAGAAAACCTATGACCTCACCCGCTACCTGGAGCACCCACTCCGCAGCTTGGCTGGGACCTATGTGAGTATCCAGCGTAGGAATCTGGGAGTTGGGGAGGAGTGAGGCGTTGGGGAAAGACCGTCCTAACCGTGGAGGGTTCTGGTAAATGCTGGGGTGAGGAGGGGCTCTTTGGCTCCCACCCGTCCCCCTGTCTGGTCTA
+
B@AABFFFBFFFGAGGFFGGEEH4F22AEEH2FEEGGFGHHHGFEG2FG1BGGFFABEGHFGGHGDFGHHHEGEEGHHGHGGHHHH?1EHHCEFEG/FFGGGEEGGAFBGCFFHD?1GFFHHFGFGD/CD11<GHHHE0/EGG1<-<--C<G.0<<.-=DCA?D..../C/9EGGGGGGGGGGGDEGGFFFFFFF/BBFF/;FEDBFB.A./.ABBBBFFFFEFBBFFF.AD.@9DFFFFBFFFFFFFFFF
@M05620:37:000000000-D9766:1:1101:13756:2678 1:N:0:69
ACCACACCTTCTACAATGAGCTGCGTGTGGCTCCCGAGGAGCACCCCGTGCTGCTGACCGAGGCCCCCCTGAACCCCAAGGCCAACCGCGAGAAGATGCCCAGGTGAGTGGCCCGCTACCTCTTCTGGTGGCCGCCTCCCTCCTTCCTGGGCTCCCGGGGCTGCGCCCTTTCTCACTGGTTTTCTCTTTTGCCGTTTTCCGTAGGACTCTCTTCTCTGACCTGGGTCCCCTTTGGAACTCTGCAGGGTCTA
+
BBAABBAAFFFFGGGGGGFEGBFBEAEBA?HHABFEDEGCFHHHHGGGGEGGGGHHHHHGEECGGGGGGGGFHFHGGGEGCCGHHGG<CC<<@FFFFHBGGFAF1?10?DG<GHF-<-<FG0DGHB0G0/<CC-:AEDEGF/D/BBBCBB.;C.CEDD---9..;-DFFFFFFFBFFFF/B.9BB/9B/;9/BD;DFFFF./;AF/FB9BFBF/B/;/9/B/.../..9;9FFEBBBFF9///99F-9BBB
@M05620:37:000000000-D9766:1:1101:14603:2742 1:N:0:69
ACCACACCTTCTACAATGAGCTGCGTGTGGCTCCCGAGGAGCACCCCGTGCTGCTGACTGAGGCCCCACTGAACCCCAAGGCCACCCGCGAGGCGCTGCGGTTCCCTCGACCGCTTCTGGTGGCCGCCGCCGTCCGGCCCGGTCCCCGGGACCCGGGCCCGTGCTCAGTGGCTCTTTCTTCTGCTGGGTCCGGTATGACTCGCGTCTGTGACCGTAGTCTTCGGCTGAACTCTGCATGTTCGAGTTCTGAA
+
AA3AABAAFCFFGGGGFGC5FAFGEABB4222BBFA?EEE2BGGHGAE1BA15BBBDB5BFG1B?FG1B133BGGEEE?FFHHH1BEE>>>>////////////??10/?<<-<-.<==0=<...<;:-;;-99.--9-------..-----..9--;;99-;..;//;//.;:////99;/;9/;/./.;-;99./////.---9:.::/;;-...9;///..-.-9/;B//9//;://9.../.9/;/:
@M05620:37:000000000-D9766:1:1101:20513:2747 1:N:0:69
AGTGCCAGCTCTCAATCGCACAGGGGACCCAGGGCCTGGCCCCTCCATCCAGAAAACCTATGACCTCACCCGCTACCTGGAGCACCAACTCCGCAGCTTGGCTGGGACCTATGTTTGAATCTCCCGCGGAGGTCTCTGGGCGGTGGGGCGGCGTGCGGAGTTGGGGAAAGACCGTCCTACCCGTGGGGGGTTCTGGTAAATGAGGGGGTGAGGCGGGGCTCTTTGGCTCCCACCAGTCCCCCTGTCTGGTC
+
BBABBFFFBFFFGGGGGCGGGGGGDGGGFGHHGGGGDFHHHHGHGGHDHHHHHHHHHGHFHHHHHHHHHHGGGEGGHHHGHHHHHHHHGHHHGGGGGHHHGHHGGGHHGHHHHH33F33B?F32FD?////-.0>=1>>G.---;AAF.9;-;-@.;@--./;F->E.;.;..-;.9AFB..;..@-;---;.////;//99//BF;F9@AAF?BF--@DAF////;/;9E.A.:.9BFFE.B.B/9//;/
@M05620:37:000000000-D9766:1:1101:21229:2759 1:N:0:69
ACCACACCTTCTACAATGAGCTGCGTGTGGCTCCCGAGGAGCACCCCGTGCTGCTGACCGAGGCCCCCCTGAACCCCAAGGCCAACCGCGAGAAGATGCCCAGGTGAGTGGCCCGCTACCTCTTCTGGTGGCCGCCTCCCTCCTTCCTGGCCTCCCGGCGCTGCGCCCTTTCTCACTGGTTCTCTCTTCTGCCGTTTTCCGTAGGACTCTCTTCTCTGACCTGAGTCTCCTTTGGAACTCTGCAGGTTCTA
+
AAAAAAAAFFFFGGGG3G1BG1GHGEEA00FFABFA0EGGCHHHHGGEAAFGFHFGHHGEEGCGGCGGGGGGHGHGGGGHAEHHHG/<CG@<BCFC1<FGHHHGHHHGHHGGHHGCCGGHHHHHHHHHHHGFHGGGGGGGHHGHHGFGGEFGGFEEB@-AG@@F<-A@;FFFFFFFFFFBFFFFFFFFFFFFF@FFFFFFFFFBFFFFFFFFFFFFFFFFFFFBBFFFFFFFFFFFFFFFFFFFFFFFFFF
@M05620:37:000000000-D9766:1:1101:9785:2766 1:N:0:69
AGTGCCAGCTCTCAATCGCACAGGGGACCCAGGGCCTGGCCCCTCCATCCAGAAAACCTATGACCTCACCCGCTACCTGGAGCACCAACTCCGCAGCTTGGCTGGGGTCGGCCTCTGGTCTTTGGGGAGGAGTGCGGCTTTGGGGCACGACAGTCCTCCACGTGGAGGGTTCTTGTAACTGCTGGGGTGCGGCGGGGCTCTTTGGCTCCCCCCCGTCCCCCTGTCTGGTCTATCTCCCTCCGTTAGCTCGG
+
>A1AAFFB1FCDDGGFFG1F1ACGFGC00AFEFAA/AAGG0GGCEGCGDFGG1A1BGEB1FHBHHHFGHFFGGE@EHHHF0FHE0FE/EC@FEFCE/0GGEB1?E/<<C/C/<CGHHEFH21@>FGC?A</<FFBC->-<<0CCGAGGGAC-:C0::0:9;;....C.-;CF900;;90;B0;;FB@A>-@;?@=@@??-FFFFF/:BE;-A@-99:-;AB@EFFFFFFFFBB/:BB/-:9-9:9-/;9A9
@M05620:37:000000000-D9766:1:1101:20171:2781 1:N:0:69
ACCACACCTTCTACAATGAGCTGCGTGTGGCTCCCGAGGAGCACCCCGTGCTGCTGACCGAGGCCCCCCTGAACCCCAAGGCCAACCGCGAGAAGATGCCCAGGTGAGTGGCCCGCTACCTCTTCTGGTGGCCGCCTCCCTCCTTCCTGGCCTCCCGGAGCTGCGCCCTTTCTCACTGGTTCTCTCTTCTGCCGTTTTCCGTAGGACTCTCTTCTCTGACCTGAGTCTCCTTTGGAACTCTGCAGGTTCTA
+
CCCCCCCCFFFFGGGGGGFGGGHHGEGEEGHHHGGGGGGCGHHHHGGGGGGGHHGHHHHGGGGGGGGGGGGHHHHGGGGHGHHHHGGGGGCGGGHHHGHHHHHGHHHHHFGGHHGGGGGHGHHHHHHHHHGHHGGGGGHGHHGHGGGGGGGGGGGGGD-=AFGGGGFFFFFFFFFFFFFFFFFFFFFFFFFFFFFFFFFFFFFDFFFFFFFFFFFFFFFFFFFFFFFFFFFFFFFFFFFFFEFFFFFFFFB
@M05620:37:000000000-D9766:1:1101:17828:2788 1:N:0:69
AGTGCCAGCTCTCAATCGCACAGGGGACCCAGGGCCTGGCCCCTCCATCCAGAAAACCTATGACCTCACCCGCTACCTGGAGCACCAACTCCGCAGCTTGGCTGCCACCAATGTGAGTATCCAGCGTAGGAATCTGGGAGTTGGGGAGGAGTGAGGAGTTGGGGAAAGACAGTCCTAACCGTGGAGGGTTCTGGTAAATGATGGGGTGAGGAGGGGCTCTTTGGCTCCCACCAGTCCCCCTGTCTGGTCTA
+
AAAAAFF1>FFFGAGGGGCAECHCG0AAAEHHBAEC/BGH0GGEGGHFHGHHEGHGHGH1BGDHHDGHHHGEE>EEHHHHBGHHHH0?EH1F>ECEEGGGGGH//0BBF/?BGGHHFH2BB2>BGG/?C/@FGHHHHF<F?FHHCCFCGA.><<DHF.<<GHGGGGHHHHHHHHHHHGHH@EEA.EGGEGGGGG0CFGGGGGGGGAB?EF?BAF@-;;EFFFFFFFFAFFFFFFFFFFFF@F/BFF/;BFF
@M05620:37:000000000-D9766:1:1101:16326:2810 1:N:0:69
AGTGCCAGCTCTCAATCGCACAGGGGACCCAGGAACTGCCTCCTCCTTGCACAAAACAAATGACCTCACCCGGGACCTGGAGCTCCAACTCCGTAGCCTGGCTAAGACCCATGTAAGTAAGCAGCGTAGCAATATGGGAGAAGAAGAGGAGTAAGAAGATGAGAAAAGACAGTCCTAACAGTGGAGGGTTCTGGTAAATGATGGGGTGAGAGAGGGCACTATGGCACCCACCAGTCCCCCTGACTAATCTA
+
>AAAAFFFBFFFGGGGGGGGGGHH2AA22AAEA2BB3F3B33BGHF2B5BB3BB1BFE1BBFBGHFG3FHH00>//BFGG?FF13B33BCFHC1?>??B0?G233B?3B/?3FB44B4?332BBF/?A//@>@2@GDG2F/0<10?<?/FCG0><1>>1=11>11>0>CC/CHHHFDG//DGGHFEFG.CHHHHGGGHHFF0;FG.;AAF0/.;9C?.9/0000;/B.A?D.A.//9BA.@..;9//;9B/
@M05620:37:000000000-D9766:1:1101:15084:2867 1:N:0:69
ACCACACGTTCTACAATGCGCTGCGTGCGGCTCCCGAGGAGCACCCCGTGCTGCTGACCGAGGCCCCCCTGAACCCCAAGGCCAACCGCGAGAAGACGAGTGGGGGGCTTCCTCTTCTTGTGGCCGTCTGCCTCCTTCCTGGCCTCCCGGCGCTGCGGCCTTTCTCACTGGTTCTCTCTTCTGCCGTTTTCCGTAGGACTCTCTTCTCTGCCCTGCGTCTCCTTTGGCACTCTGCAGGTTCTAGATCGGAA
+
AAA1AAA1>BCAGBGD3GB1E0F?F0AA00AA//B//AE//GGFGGG//>E>1GC1GHF>/E/EG/EEG//0F1FFG?/G//FHEF//>@///?010<->....<<-;99-9/9/9/B////;-;@-99;;BFFE99/F///9-/:-9B---99@-----99//:BFB//9/;F9BFFB//BFBB@--;EF/B/--:FB/9FB/9/;:BF/::9F-9;@FFB//B/9/9BBFFF///--;://9///-9-;
@M05620:37:000000000-D9766:1:1101:20920:2920 1:N:0:69
ACCACACCTTCTACAATGAGCTGCGTGTGGCTCCCGAGGAGCACCCCGTGCTGCTGACCGAGGCCCCCCTGAACCCCAAGGCCAACCGCGAGAAGATGAGTGGCCCGCTCCCTCTTCTGGTGGCCGCCTCCCTCCTTCCTGGCCTCCCGGCGCTGCGCCCTTTCTCACTGGTTCTCTCTTCTGCCGTTTTCCGTAGGACTCTCTTCTCTGACCTGCGTCTCCTTTGGAACTCTGCAGGTTCTAGATCGGAA
+
AAABBBBBFFFFGGGGGGGGGGHHGGGGHGHHHGGGGGGGFHHHHGGEEFGGDGHHHHHGFF0EGGGGGGGHHHHGGGGHGHHHHGGGGGGGGGHC2??GHHGG0<</A->FGHGHHH1>FFFHHGGGGGHGHHGHHHHHHHHHHGGGGGGGCGDGGFFFFFFFFFFFFFFFFFFFFFFFFFFFFFDDFFFFF/AFFFFFFFFFFFFFFF/FFFFFFDAFFFFFFEFFFFFFFFFFFF.BFFFFFFFEDFA
@M05620:37:000000000-D9766:1:1101:16455:2977 1:N:0:69
ACCACACCTTCTACAATGAGCTGCGTGTGGCTCCCGAGGAGCACCCCGTGCTGCTGACCGAGGCCCCCCTGAACCCCAAGGCCAACCGCGAGAAGATGCCCAGGTGAGTGGCCCGCTACCTCTTCTGGTGGCCGCCTCCCTCCTTCCTGGCCTCCCGGAGCTGCGCCCTTTCTCACTGGTTCTCTCTTCTGCCGTTTTCCGTAGGACTCTCTTCTCTGACCTGAGTCTCCTTTGGAACTCTGCAGGTTCTA
+
ABAAABAAFFFFFGGF5GFFGGBFGEEGF2FGGFFFEAAEDEGHHGGEEFGGDGHHGHHGEE?EFGGEGGGHHHHGGGGHGHHHHGGGGGCDCGHFFHHHHHHGGHHGGHGGHHGGGCGGHHHHHHHHHHGGHGGGFEGGHHGHFFGFFGFGGGGGGBGGBFFFGGFBBFFFFFFFFFFFFFFFFFFFFBFFFBDFFFFFBFFFFFFFFFFFFFFFFFFFFFFFFFFFFFFFFFFFFFFFFFFFFFAFFFF
@M05620:37:000000000-D9766:1:1101:9756:2986 1:N:0:69
AGTGCCAGCTCTCAATCGCACAGGGGACCCAGGGCCTGGCCCCTCCATCCAGAAAACCTATGACCTCACCCGCTACCTGGAGCACCAACTCCGCAGCTTGGCTGGGACCTATGTGAGTATCCAGCGTAGGAATCTGGGAGTTGGGGAGGAGTGAGGAGTTGGGGAAAGACAGTCCTAACCGTGGAGGGTTCTGGTAAATGATGGGGTGAGGAGGGGCTCTTTGGCTCCCACCAGTCCCCCTGTCTGGTCTA
+
?AAABFBFBFFFGGGGGGGGGGHGGGGGGGHHGGGGDGHHHHGHGGHHHHHHFGEHHGHHHGHHHHHHHHHGGFFGHHHHGGFGHHHHGHHHEGGGGGHHGHHGGGGHFHHHHHHHHHHHHHHHHGGGGGHHHHHHHHFGGHHHGGEFGGEGHHHHHGHHHHGGGGHHHHHHHHHHHHHHGEEGGFGGEFGGGGFGFFGEFFGGGGFFFFFFFFFFFFFFFFFFFFFFFFFFFFFFFFFFFFFFFFFFFF9
@M05620:37:000000000-D9766:1:1101:16437:2993 1:N:0:69
ACCACACCTTCTACAATGAGCTGCTTGTGGCTCCCGATGAGCACCCCGTGCTGCTGACCGAGGCCCCCCTGAACACCAAAGCCAACCGCGAGAAGATGCCCAGGTGAGTGGCCCTCTACCTCTTCTGGTGGCCGCCTCCCTCCTTCCTGGCCTCCCGGAGCTGCGCCCTTTCTCACTGGTTCTCTCTTCTGCCGTTTTCCGTACGACTCTCTTCTCTGACCTGATTCTCCTTTGGAACTCGTCAGGGTCTT
+
1>>A1>A111BDFEBGGGGGBGBG11B01BEEB0AB00B11FGHEG/AEE/AB1BGGCGE////FG/EEEE01F1>>?//00B0B/E//>//<?GFH<FHFGC/1?1?>1/?FG/?FGHGGGGFFHH1G0.0>@CGGC.CGCC<<DCDCBGHCCHF.-;;-;/;-9C?-:9BCBFBF0;;FF9F0/9/B:BB;9;-/AFFFFF--;:-9/BBFFF/B:9/F9-////99//;9BBFB///---;9--9;B/
@M05620:37:000000000-D9766:1:1101:9736:2995 1:N:0:69
AGTGCCAGCTCTCCATCGCACAGGGGACCAAGGGCCTGGCCCCTCCATCCAGAAAACCTATGACCGCACCCGCTACCTGGAGCACCCACTCTGCAGCTTGGCTGGGACCTATGTGAGTATCCAGCGTAGGAATCTGGGAGTTGGGGCGGAGTGAGGAGTTGGGGAAAGACAGTCCTAACCGTGGAGGGTTCTGGTAAATGATGGGGTGAGGAGGGGCTCTTTGGCTCCCACCAGTCCCCCTGTCTGGTCTA
+
>>33>BDFACFFG4BF5AA2A2BAF2BAE2BA2AA2BBFGHHGHFGHGHAAFGGHAFEGHF3GFG0>>EEGEE/>EGHFH1BFGHFE/?GG34B4FBBBBEFFGGGHHFHFHHHHHFDGHHHFHHCCCDGGHGFHHHH0?EFHHGG.<C-=EH:CG:CGGGGGGAAEF/;9CFGFGGFGGGFF?;ADBDFFFFF;/FFFFFFFFFFFB?FF/DFBB?BFFFFFFFFFFFFFFEFFBFFFFBFFFFFF/9B/
@M05620:37:000000000-D9766:1:1101:11233:3009 1:N:0:69
ACCACACCTTCTACAATGAGCTGCGTGTGGCTCCCGAGGAGCACCCCGTGCTGCTGACCGAGGCCCCCCTGAACCCCAAGGCCAACCGCGAGAAGATGACCAGGGTAGTGGCCCGCTACCTCTTCTTGTGGCCGCCTCCCTCCTTCCTGGCCTCCCGGGGCTGCGCCCTTTCTCACTGGGTCTCTCTTCTGCCGTTTTCCGTAGGACTCTCTTCTCTGACCTGAGGCTCCTTTGGAACTCTGCAGGGTCTA
+
AAACCCCCFFFFGGGGGGGGGGHHGGGECEHHHGGGGGGGGHHHHGGGDFGGHHGHHHHGGGGGGGGGGGGHHHHGGGGHGHHHHGGGGGGGGGHHHH2FH20?/00<<0?/GGC<<-->00<=<=0=00=.C--ADDHGB:D/FBF0;F.FBAEG?D-;:A.9:-DC>FFFF/:B9/B.;///B//BF///:-.;FEBF.;A.D/////9/F/B/://:BF/9;..9AFBFFBF/B/;/;////;-;9:/
@M05620:37:000000000-D9766:1:1101:9157:3009 1:N:0:69
AGTGCCAGCTCTCCATCGCACAGGGGACCCAGGGCCTGGCCCCTCCATCCAGAAAACCTATGACCTCACCCGCTACCTGGAGCACCCACTCCGCAGCTTGGCTGGGACCTATGCGTCTCCCGCGTCGGAATCTGGGCGTTGGGGGGGCGTGCGGCGTTGGGGACAGACCGTCCTAACCGTGGCGGGTTCTGGTCAATGCTGGGGTGAGGCGGGGCTCTTTGGCTCCCACCAGTCCCCCTGTCTGGTCTCTC
+
AA>AAFFFCFFFG4FGFFGAE?GDGGEEGEFHBEEEFFHHHHGEGGHHHHHHGHHGGGHHHGDHHGGHHHHGGEEGHFHHCGHHHH1?EGHBEECFEGFGGHCFFDFHGH2GHFFGCDFHF/BCA<CF>.>FGHHHAC@C-.<C-;9->C@DA-9C@DFFAF.;.A/A.9;;DDFFFFFFFFFC;B-;ABFF9;:/9B/BFFFF.:EFFEB9CFACEFFFFF/BFAE/AD.FF;BFFFFFFBFFFF/;/F/
@M05620:37:000000000-D9766:1:1101:11217:3016 1:N:0:69
ACCACACCTTCTACAATGAGCTGCGTGTGGCTCCCGAGGAGCACCCCGTGCTGCTGACCGAGGCCCCCCTGAACCCCAAGGCCAACCGCGAGAAGATGCCCAGGTGAGTGGCCCGCTACCTCTTCTGGTGGCCGCCTCCCTCCTTCCTGGCCTCCCGGCGCTGCGCCCTTTCTCACTGGTTCTCTCTTATGCCGTTTTCCGTAGGACTCTCTTCTCTGACCTGAGTCTCCTTTGGAACTCTGCAGGTTCTA
+
AAAAAAA1BCCFFFGFFGABFBGFGAAAAAGBBAAB0EEEFHGGHGCGEEEEFHGFHFGE>EEGFA/EEGE0FECFGG/GCCG<EF/<>B/</?<1DGD<CHHGGCGGFGFGHC-@CC-GD<0=00DD=/CFHG?C...:GFCGB0/9FB9F0...B?-;;?=B@---9B/BB9BFBFF9/;9:/99B/;FFF@ABFFFFBFFBF/BBFFFBFFFFFF/9BBF9BBF/FBFBFFFFFFBFFFFFFFFFFFB
@M05620:37:000000000-D9766:1:1101:12520:3024 1:N:0:69
ACCACACCTTCTACAATGAGCTGCGTGTGGCTCCCGAGGAGCACCCCGTGCTGCTGACCGAGGCCCCCCTGAACCCCAAGGCCAACCGCGCGAAGATCCCCAGGTGAGTGGCCCGCTACCTCTTCTGGTGGCCGCCTCCCTCCTTCCTGGCCTCCCGGAGCTGCGCCCTTTCTCACTGGTTCTCTCTTCTGCCGTTTTCCGTAGGACTCTCTTCTCTGACCTGAGTCTCCTTTGGAACTCTGCAGGTTCTA
+
ABAABBBAFFFFGGGFFG5BFFGHG22AAAGHAAFEAEGEGHHHHGGGGAFGGHGHHHHECGGGGAGGGGGHHFHGGGGHEEHHHGEEGG/<//<A11??FHG/F1FGHHGGHHGGGGGHHHHHHHEGH/DHHGGGGGGGGG.F0FFGGGGGGFGGG?;9BFFFBBFBBFFFFFBFFFFFFFFFFF/F;9BBFBDFFFFFFFFD.BFFFFFFFFF/B/BBFFF/;FF:;BFFFFEFFFFFF/BFFF./;F:
@M05620:37:000000000-D9766:1:1101:16582:3039 1:N:0:69
ACCACACCTTCTACAATGAGCTGCGTGTGGCTCCCGAGGAGCACCCCGTGCTGCTGACCGAGGCCCCCCTGAACCCCAAGGCCAACCGCGAGAAGATGCCCAGGTGAGTGGCCCGCTACCTCTTCTGGTGGCCGCCTCCCTCCTTCCTGGCCTCCCGGAGCTGCGCCCTTTCTCACTGGTTCTCTCTTCTGCCGTTTTCCGTAGGACTCTCTTCTCTGACCTGAGTCTCCTTTGGACTCTGCAGGTTCTAG
+
CCCCCCCBFFFFGGGGGGGGGGHHGFGB4EHGGFGGCFEGDHHHHGGGGGGGGHGHHHGAFEFGGGGGGGGHHHHGGGGHGHHHHGGGGGCGGGHGHHHHHHHGHHHHHHGGHHGGGGGHHHHHHHHHHHGHHGGGGGHGHHGHHGGGGGGGGGGGGA-;AFGGGGFFFFFFFFFFFFFFFFFFFFFFFFFFFFFFFFFFFFFFFFFFFFFFFFFFFFFFFFFFFFFFFFFFFFFFF0BFFF0FF:FFF00
@M05620:37:000000000-D9766:1:1101:12455:3068 1:N:0:69
ACCACACCTTCTACAATGAGCTGCGTGTGGCTCCCGAGGAGCACCCCGTGCTGCTGACCGAGGCCCCCCTGAACCCCAAGGCCACCCGCGAGAAGATGCCCAGGTGAGTGGCCCGCTACCTCTTCTGGTGGCCGCCTCCCTCCTTCCTGGCCTCCCGGCGCTGCGCCCTTTCTCACTGGTTCTCTCTTCTGCCGTTTTCCGTAGGACTCTCTTCTCTAACCTGAGTCTCCTTTGGAACTCTGCAGGTTCTA
+
AAAAAA?AFFFFFGGBGGGFGGHHGEFEAEGGGFFFGGG2EG2BGFAE1EEADA3FHHHGGEEEGGGGGGE23BFEGFGHGHHG/FF@EFGF/?G2?DFHFGGGH1FGGFAFFHGG-<AGHHHHHFHHHHDGHCGGGGGEHHEH0C9BFFGFFFGEG---;B9DFFFFFBBFF9FFFFFBFFFFFFFBFEFFFBD;FEFFFBFFB9FFFFFFFFEFF/:;AF.;9;FFFBF/BB///9;BFFBFFFFBFF9
@M05620:37:000000000-D9766:1:1101:18445:3076 1:N:0:69
ACCACACCTTCTACAATGAGCTGCGTGTGGCTCCCGAGGAGCACCCCGTGCTGCTGACCGAGGCCCCCCTGAACCCCAAGGCCAACCGCGAGAAGATGCCCAGGTGAGTGGCCCGCTACCTCTTCTGGTGGCCGCCTCCCTCCTTCCTGGCCTCCCGGAGCTGCGCCTTTTCTCACTGGTTCTCTCTTCTGCCGTTTTCCGTAGGACTCTCTTCTCTGACCTGAGTCTCCTTTGGAACTCTGCAGGTTCTA
+
ABBBBBBBFFFFGGGGGGGFGGHFGEGBGEHHGFGFGGGGGHHHHGGGGFGGHHHHHHHGGGGGGGGGGGGHHHHGGGGHGGHHHGEEDGFGCDHHHHHHHHHGFFHFGGGGHHGGCCGFHHHHHGHGFHGHHGGGGGGGHHGHHGGGGGGGGGGGGFBGGGGGGGFFFFFFFFFFFFFFFFFFFFFFFFFFFFFFFFFFFFFFFFFFFFFFFFFFFFFFFFFFFFFFFFFFFFFFFFFFFEFFFFFFFFB
@M05620:37:000000000-D9766:1:1101:22496:3090 1:N:0:69
AGTGCCAGCTCTCAATCGCACAGGGGACCCAGGGCCTGGCCCCTCCATCCAGAAAACCTATGACCTCACCCGCTACCTGGAGCACCAACTCCGCAGCTTGGCTGGGACCTATGTTTGATTCTCCCGCGTAGGCCTCTGGGCGTTGGGGCGGCGTGCGGCGTTGGGGACAGACCGTCCTACCCGTGGCGGGTTCTGGTAAATGATGGGGTGCGGCGGGGCTCTTTGGCTCCCACCCGTCCCCCTGTCTGGTC
+
ABAABFFFCFFFGGGGGGGFGFHFGGFF2EHHAEFGCFHHCGGHGGHHHHHHFHFHHGHHHHFHHFHHHHHGGEGGHHHH?FGHHHHHGHHFAFGGEHFGGGHGGGHHGHHHHHHHHD?DHHHHHGGGG@DCFGHHHH1<<CCCGH-CEFGFGGGGGG9@DFFFFFFCEFFFF;FFFFBFFFDDFFFFFF;AFFFFBFF0BFFFFFFFFF.@DFFFAFFFFFFFEBFFFFFEFD.@.ADFFFFFFBBFFBB
@M05620:37:000000000-D9766:1:1101:21253:3101 1:N:0:69
AGTGCCAGCTCTCAATCGCACAGGGGACCCAGGGCCTGGCCCCTCCATCCAGAAAACCTATGACCTCACCCGCTACCTGGAGCACCAACTCCGCAGCTTGGCTGGGACCTATGTTTGATTCTCCCGCGTAGGCCTCTGGGCGTTGGGGCGGCGTGCGGCGTTGGGGACAGACAGTCCTACCCGTGGCGGGTTCTGGTAAATGATGGGGTGAGGCGGGGCTCTTTGGCTCCCACCCGTCCCCCTGTCTGGTC
+
BBBABFFFBFFFGGGFFGGEEEHGGG?EDEHHGGGEFGHFCHGHGGFHGFEFG3BFGGHFHEFGHHHHHGGGCEEGHHHH2GHHHH1?ECHBEEE/EB3GEFGFDDEGFFCGBFGGCF333BFHHGGGGGGG11FCGHF0.>>A?GCG.AA@9BFGG?-@BB-;-=F;:E9A.FFFFFF/AFFAD-----9;.BBF/;BFFBBFBFFFFF.AA.;;B-BF?FFF/B//BFEFA..-.;:.9ACFB9FFB;;
@M05620:37:000000000-D9766:1:1101:17136:3177 1:N:0:69
ACCACACCTTCTACAATGAGCTGCGTGTGGCTCCCGAGGAGCACCCCGTGCTGCTGACCGAGGCCCCCCTGAACCCCAAGGCCAACCGCGAGAAGCTGCGTGGCCCGCTACCTCTTCTGGTGGCCGCCTCCCTCCTTCCTGGCCTCCCGGCGCTGCGCCCTTTCTCACTGGTTCTCTCGTCTTCCGTGTTCCCGAGGTCTCTCTTCTCTGACCGGCGTCTCCTTTGGAACTCTGCAGGTTCTAGATCGGAA
+
>AABBBAAFFFFGGGFGGGGGFHFEGFGAAFGFFGD2AE22B2FHGEEBAEE5BGFGHHG>00>FEEEGGGG3BGEGGEHFEHHHGGGGCGF/BC2??2</?<A0?/><->01GD1<<=0=CA.=<--.CA.:/./0CGFHGG.BFFGAD-@FGGF-9DF;B;BF/9BB9BB/BFB/9.9;..//.9.;A///.9>9.;B//9//;BFB/9//-----9;.BF:/9/9/;B/FBBB/;A/:99BF/B;AD.
@M05620:37:000000000-D9766:1:1101:17121:3186 1:N:0:69
ACCACACCTTCTACAATGAGCTGCGTGTGGCTCCCGAGGAGCACCCCGTGCTGCTGACCGAGGCCCCCCTGAACCCCAAGGCCAACCGCGAGAAGATGAGTGCAGGGCTGCCTCCTCTTATCGCCGCCTGCCTCCTTCCTTGCCTCCCGGCGCTGCGCCCTTTCTCACTGGTTCTCTCTTGTGCCGTTTTCCGCCGGACTCTCTTGTCTGCCCTGCGTCTCCTTTGGTACTCTGCAGGATCTTGATGGGAA
+
AAABBAABFFFFDGGDFGGGGGHFEFGEH?FHHGGEEEGCGHHHHGGGEEGFFDFGHHHGEGEGGGGGGGGHFHHGGGGEGHHHEGGGGCGGGGFFH1G12112?0>/0</01?.>01>111.>>-A@..<.<CG/0::000:;0<:C.?-;A?BD-9.-;/;//B/B//.;BFFF/FFF/;FFB=:.BEF/D..;9=-9B//9//:/:9BBEFFF?.-A.B/9/BB./9/;BB//;../9//;B//9..;
@M05620:37:000000000-D9766:1:1101:15750:3219 1:N:0:69
ACCACACCTTCTACAATGAGCTGCGTGTGGCTCCCGAGGAGCACCCCGTGCTGCTGACCGAGGCCCCCCTGAACCCCAAGGCCAACCGCGAGAAGATGAGCAGGTGAGTGGCCCGCTACCTCTTCTGGTGGCCGCCTCCCTCCTTCCTGGCCTCCCGGCACTGCGCCCTTTCTCACTGGTTCTCTCTTCTGCCGTTTTCCGTAGGACTCTCTTCTCTGACCTGAGTCTCCTTTGGAACTCTGCAGGTTCTA
+
BCBCCCCCFFFFGGGGGGGGGGHHGFGEFFHFHFGGGGGGGHHHHGGGEEGGFDGGHHHGGFFGGGGGGGGHHHHGGGGEGHHHHGGGGFDG?DHHHEFCGHEHFGH=?GGEHH?--@FHHHGHH0DHGFGHHGGGGGHGHHGHHHGGGGFGGGGGGF9-;/CFDDGFCFFFFFFFFFFFFFFFFFFFFFFFFCAFFFFFFBF.ABFFFFFFFF0;BFFFFFF9/;;;:FFFFFFFFFFFFFFFFFFFFFB
@M05620:37:000000000-D9766:1:1101:21167:3242 1:N:0:69
AGGGCCAGCTCTCCATAGCACAGGGGACCAAGGGCGTGGCCCCTCCATCCAGAAAACCTATGACCTCACCCGCTACCTGGAGCACCAACTCCGCAGCTTGGCTGGGACCTATGTGAGTATCCAGCGTAGGAATCTGGGAGTTGGGGAGGAGTGAGGAGTTGGGGAAAGACAGTCCTAACCGTGGAGGGTTCTGGTAAATGATGGGGTGAGGAGGGGCTCTTTGGCTCCCACCAGTCCCCCTGTCTGGTCTA
+
>>1>>11AAFCF11B13BB1B1BAA00AA0FG0B0/AAE/0BEGGGEHA0F1F010FEEHFFDHGDBGHHHE>/>EHHFF0BFEAG0/?0F1/?/E/0BBEHHGGGHHGGEGHHGHHHHGHHHHHCBAGCBHHHHHHE0?EGGFGG.CCCCCFFHHCEHE0G-CCAEHEFFHHHHHGGGGGBEGBGGGEG.FGGGFFGGGGGGFFFF@EFFFBF<;@-AFBFFEFFFFFFFFFFFFFFFF?FFFFFEBFF;
@M05620:37:000000000-D9766:1:1101:10339:3242 1:N:0:69
AGTGCCAGCTCTCAATCGCACAGGGGACCCAGGGCCTGGCCCCTCCATCCAGAAAACCTATGACCTCACCCGCTACCTGGAGCACCAACTCCGCAGCTTGGCTGGGACCTATGTGAGTATCCAGCGTAGGAATCTGGGAGTTGGGGAGGAGTGAGGAGTTGGGGAAAGACAGTCCTAACCGTGGAGGGTTCTGGTAAATGATGGGGTGAGGAGGGGCTCTTTGGCTCCCACCAGTCCCCCTGTCTGGTCTA
+
3A>ABFFFAFFFFGGGGGGGGGHHGGGGGGHHGFEGGGGHHHGHGGGHHHHHGB3GHGHHHHGHHHHHHHHGGGGGHHHHHGHGFHGHGHHHGGGGGHHHGHHFEFHHGHHHGFGFHHHHF2?B?CDECF11@<GHHF0/<0FG<D.@D?>>C00<<<GHHGCGG.GFHFFHCGGHF0GF@.9B.;9A9.CFGG9FFF09FFGFGGFB?FFBFFBBBBEF/FBBFFFEFFEAFABFFFFFBFFFFFFFFFB
@M05620:37:000000000-D9766:1:1101:10318:3247 1:N:0:69
AGTGCCAGCTCTCAATCGCCCAGGGGACCCGGGGCCTGGCCCCTCCATCCAGAAAACCTATGACCTCACCCGCTACCTGGTGCACCACCTCCGCAGCTGGTCTGGGACCTCTGCGAGGCTCAAGCCGAGCTATTGGCGATTTGGGGAGGAGGGCGGAGGTTGGAGATTAAGCTCCTACGCGGAGCGAGTTGGGGAATGTTAAGGGGTGGTACGGGTCCCTGTCCCTCCAGGGACCCCCCCTCTGTGGCGTA
+
>>AAAFFFAFFFG1FGG1FAE0F0EAEEEA00A/AEFFFGCGGCEG0DGA1A1FCCGF01B1DG1FG@GFAE@E/EGGBB1BFFG0F>/>BFEEE?GF10<120BBF0/0<??1/<B///011<1/->>-.111<0/<--<<DG.-:;-::.-.-----9---///9//////;////--;@---9--;;//---;-/////;/--:---//-9@9=-9B/:/9;/;B-//-;---A@--;--//9---9-
@M05620:37:000000000-D9766:1:1101:13184:3269 1:N:0:69
ACCACACCTTCTACAATGAGCTGCGTGTGGCTCCCGCGGAGCACCCCGTGCTGCTGACCGAGGCCCCCCTGAACCCCAAGGCCAACCGCGAGAAGATGCCCAGCTGAGTGGCCCGGTCCCTCTTCGGGTGGCCGGCTCCCTCCGCCCTGGCCCCCCGCAGCTGCGCCCGTTCTCACTGGCTCCCTTCGCCGCCGTTTGCCGTAAGACGACCTTATCTGAGCTTATGCTCCTTTGGAATTCTGGAGGGACTA
+
>A>ABABAFFFF5GGGGEFGGGHHEEFG4EGHFFFE2AF00EGHHGGEBEFEBGHHHHHGEE?GFEGEGGGH3FGEGGEE??GHHGGCGGG/<?G11<110?/0<1<<1<>EHHG-<-<C0<C0C...:-:.C?---.9;/;D...;D.....9@D;--;-//;@-.@-;.B?//:F/..:9..;/..:.-----.:./;-...9//.--;.//;BF/9/;//9///9;/B/;;/B//99////.9-.../
@M05620:37:000000000-D9766:1:1101:16754:3270 1:N:0:69
AGTGCCAGCTCTCAATCGCACAGGGGACCCAGGGCCTGGCCCCTCCATCCAGAAAACCTATGACCTCACCCGCTACCTGGAGCACCAACTCCGCAGCTTGGCTGGGACCTATGTGAGTATCCAGCGTAGGAATCTGGGAGTTGGGGAGGAGTGAGGAGTTGGGGAAAGACAGTCCTAACCGTGGAGGGTTCTGGTAAATGATGGGGTGAGGAGGGGCTCTTTGGCTCCCACCAGTCCCCCTGTCTGGTCTA
+
3A>ABFFFBFFFGGGFGCGGCEGECEGGGG2GFGGGGEEFGEGGEGHHHHHHHHHHHGHHHGHHHHHBGHHGGEGGHHHHHHHHHEGHGHHHGGGGGFHHGGHGGGHHGHHHHHHHHHHHHHHHHGGGGGHHHHHHHHHGGHHHGGGGGGGHHHHHHGHHHHGGGGHHHHHHHHHHHHHHGGEGGGGGGGGGGGFGGGGGGGGGGGABFFFFFFBBBBFFFFFFFFFFFFFFFFFFFFFFBFFFFFFFFFF
@M05620:37:000000000-D9766:1:1101:13167:3273 1:N:0:69
ACCACACCTTCTACAATGAGCTGCGTGTGGCTCCCGAGGAGCACCCCGTGCTGCTGACCGAGGCCCCCCTGAACCCCAAGGCCAACCGCGAGAAGATGCCCAGCTCAGTCGCCCGCTACCGCTTCTGGCCGCCGCCTCCCTCCTCCCTAGCCTCCCGCCGCTGCGCCCTTTCTCACTGGTTCTCTCTTCTGCAGTTTTCCGTACGCCTCTCTTATCTGACCTGAGAATCCTTTGGAATTCAGCAGGTAATA
+
BCBBCCBBFFFFGGGGGGGGGGHHGGGGHGHHHGGGGGGGGHHHHGGGEGGGHHHHHHHGGGGGGGGGGGGHHHHGGGGHGHHHHGGGGGFGGGHHHHHGGH/0=1?0?1?ADA->C-<F-ADGG0DG0.;AGCGGGG.;FGGG9C.F0;CFGGGGG-;;@-@DFFFFAFFFFFFFFFFFFFFFFFFFFFFFFFFFFFFFFFF.-.;ADFFFFFFFFF9FFFF/:0:0;BFFF0BF00990;09AAF000;
@M05620:37:000000000-D9766:1:1101:20340:3315 1:N:0:69
ACCACACCTTCTACAATGAGCTGCGTGGGGCTCCCGAGGAGCACCACGAGCTGCTGACCGAGGCCCCCCTGAACCCCAAGGCCAACCGCGAGAAGATGCCCAGGTGAGTGGCCCGCTACCTCTTCTGGTGGCCGCCTCCCTCCTTCCTGGCCTCCCGGCGCTGCGCCCTTTATCACTGGTTCTCTCTTCTGCCGTTTTCCGTAGGACTCTCTTCTCTGACCTGAGTCTCCTTTGGAACTCTGCAGGTTCTA
+
AA1>AA@AC1B13GGF3G1BF111E0BE00EECFGEE/A///BGH0///AAA11BG10B////>FFC@@E/C>>F//?E<<EHFEGGGGGBB/BHEDGFGHHF/?1DFHHEFH.CGGG?GFHGHG<<D0<CHH-@CGG:EFFGGBFGG0FGFFGGGGG?---@-@-;@@FF//;9BFFF/FFFFFFFF/B/99@ABFFFFFFFBFFFFFFFFFFFFFFFFFF-/-9;/:FFFF/9BFFFFFFFFFAFBFF;
@M05620:37:000000000-D9766:1:1101:10296:3362 1:N:0:69
AGTGCCAGCTCTCCATCGCACAGGGGACCCAGGGCCTGGCCCCTCCATCCAGAAAACCTATGACCTCACCCGCTACCTGGAGCACCCACTCCGCAGCTTGGCTGGGACCTATGTGAGTATCCAGCGTAGGAATCTGGGAGTTGGGGCGGAGTGAGGAGTTGGGGAAAGACAGTCCTAACCGTGGAGGGTTCTGGTAAATGATGGGGTGAGGAGGGGCTCTTTGGCTCCCACCAGTCCCCCTGTCTGGTCTA
+
AA>ABDFFBFFFG4BBBEEAE?GHGFEEAAFGAEEABFHHFHGHGGHHGBGFAFBBFECFFG5GG@BFHHHFGE/FHHHG?GHECG1?EGHB?E?E>BBG<3FEFDHHGHHHHGHHHHHGHGHHHCDEGGHHGHHEFH0FDHHHCC.<A-;;G0CCGFFGGGGG?.CFGGE9FF0FFGGGADEA.;AFD?FFFFFBFFFFFFFFFFABEFEBDFFFFFFFFFFFFFFEFFFFFFFFFFFFFFFFFFFFFF/
@M05620:37:000000000-D9766:1:1101:9226:3402 1:N:0:69
AGTGCCAGCTCTCAATCGCACAGGGGACCCAGGGCCTGGCCCCTCCATCCAGAAAACCTATGACCTCACCCGCTACCTGGAGCACCAACTCCGCAGCTTGGCTGGGACCTATGTTTGATTCTCCCGCGTAGGCCTCTGAGCGTTGGGGCGGCGTGCGGCGTTGGGGACACGCCCTTCCTCGCGGTGGGGGGTTCTGGAACATGATGGGGGGAGGGGGGGCTCTTTGGCCCCCAGCAGCCCCCCTGTTGGGT
+
ABAABFFFCFFFGGGGGGGCFGHHGGGGGGHHFGGGGGHHHHGHGGHHHHGHHGHHHGHHHHHHHHGHHHHGGGGGHHHHFHHHHHGHGHHHEFFGGHGHGHHFGGHHGHHHHHHGHB3BHHGBGG//>//<?FGGHG1><<>CDH-<<-;:A-A.-@9;;-@FB=.-;..-;;-BB/0B.;-;.;;:BFFF-.0;000090900;BE.-;-@9;;@;@--./B00:F0.CD-../::9;D---.000:-.
@M05620:37:000000000-D9766:1:1101:16332:3409 1:N:0:69
AGTGCCAGCTCTCAATCGCACAGGGGACTCAGGGCCCGGCCCCTCCATCCAGAAAACCTATGTCCTCACCCGCGACCTGGCGCACCCACTCCGCAGCTTGGCTGGGACATATGTGCGTATCCAGCGTAGGAATCTGGGAGTTGGCGAGGAGTGAGGAGGTAGCGGAAGACAGTCCTAACCGTGGAGGGTTCTGGGAAATGATGGGGTGAGGAGGGGCTCTTTGGCACCCACCAGTCCCCCTGTCTGGTCTA
+
>>>1>FF11BFFG1FFAF1CECGCC0A00B1BB0BB/AEE/AE/EEF1AFCD1B1BFEB1BF2DGDG@G00EE/>EE?GG>>EGGG/?ECFFACC//B1?/?1//<?0<?111F<1<<A/?F<FGC..<>110<0D<<...<0<<-:;C-;;.;0.0...0;/--;A.9CFBBBFBF0BF@---9:B-;F-//;-9/-;/////--A@EAF9A-9->@EF/B/;;//9A-AF9FFFBF?A--BF//;BFF/
@M05620:37:000000000-D9766:1:1101:12912:3445 1:N:0:69
ACCACACCTTCTACAATGAGCTGCGTGTGGCTCCCGAGGAGCACCCCGTGCTGCTGACCGAGGCCCCCCTGAACCCCAAGGCCAACCGCGAGAAGATGAGTGGCCCGCTACCTCTTCTGGTGGCCGCCTCCCTCCTTCCTGGCCTCCCGGCGCTGCGCCCTTTCTCACTGGTTCTCTCTTCTGCCGTTTTCCGTAGGACTCTCTTCTCTGACCTGCGTCTCCTTTGGAACTCTGCAGGTTCTAGATCGGAA
+
CCCCCCDCFFFFGGGGGGGGGGHHGFGBCEHHHGGGFGGGGHHHHGGGGGGGGHHHHHHGGGFGGGGGGGGGHHHGGGGHGHHHHGGGGGDGGGHGHHHHHHGF??>CD->GHHHHHH1FGCDGHGGGGGGGHHGHHHHHHHHHHHGGGGADFGGGGFFFFFFFFFFFFFFFFFFFFFFFFFFFFF:DFFFFFFFFFFFFFFFFFFFFFF0FFFF.CFFFFFFFFHFFFFFFHFFFFFFFFFFFFFFFFFF
@M05620:37:000000000-D9766:1:1101:12581:3458 1:N:0:69
AGTGCCAGCTCTCAATCGCACAGGGGACCCAGGGCCTGGCCCCTCCATCCAGAAAACCTATGACCTCACCCGCTACCTGGAGCACCAACTCCGCAGCTTGGCTGGGACCTATGTTGCTTCTCAGGCGTCGGACTCTGGAGTTTGGGACGGCGTGCGGCGTTGGGGAACACACTTCCTACCGGTGGCGGGTTCTGGTAACTGTTGGGGTGCGAGGGGGCTCTTTGGCTCCCCCCAGCCCCCCTGTCTGGTCT
+
CBBBCFFFCFFFGGGGGGGGGGHHGGGGGGHHGGGGGGHHHHGHGGHGHHHHHHHHHGHHHHHHHHHHHHHGGGGGHHHHHHHHHHHHGHHHGGGGGHHHGHHGGGHHGHHHHHH3323BFF3322>//>/A/<<?FG101>=FGG.0<-<<;-.;--:;?DGG-EG./;../:;;/BFF-:-;..;@@@.:F;:/;B/99/;BEFF9-.;.-;@D;--.;F/BBBBBF.9A--;.;DFF9BF/9BFFBFB
@M05620:37:000000000-D9766:1:1101:20826:3474 1:N:0:69
AGGGCCAGCTCTCAATCGCACAGGGGACCCAGGGCCTGGCCCCTCCATCCAGAAAACCTATGACCTCACCCGCTACCTGGAGCACCAACTCCGCAGCTTGGCTGGCACATATGTGAGTATGCAGCGTAGGAATCAGGAAGTTGGGAAAGAGAGAGGAATTGGGGAAAGACAGTCCTAACCGAGGAGGGTTCTGGTAAATGATGGGGTGAGGAGAGGATCTTTGGCTCCCACCAGTCCCCCTGTCTGATCTA
+
1A1AAAAAAFFDEGGDGEGGAEFACEGG0AGHGGEEEAGAAGGHGGBH1AGD101FG/BBGG2GFH1FHHHGGGC/FHHGHHHE0/BGGEHHG/EEGHHHCFHFC/BEG>F22B2BG1212>BFGG/CCGHHHD1??100<1F1C/>.0>>0><CFH/0<0/.-<CCHHHHHH00;CH/CC--;AEG?9.;;09;FGGGGGGGGGGG@FF-;A-;--/;FFFB/F/BEFFFBEF9F//-;--;BF////9;
@M05620:37:000000000-D9766:1:1101:9706:3532 1:N:0:69
AGTGCCAGCTCTCAATCGCACAGGGGACCCAGGGCCTGGCCCCTCCATCCAGAAAACCTATGACCTCACCCGCTACCTGGAGCACCAACTCCGCAGCTTGGCTGGGACCTATGTGAGTATCCACCGTAGGAATCTGGGAGTTGGGGAGGAGTGAGGAGTTGGGGAAAGACAGTCCTAACCGTGGAGGGTTCTGGTAAATGATGGGGTGAGGAGGGGCTCTTTGGCTCCCACCAGTCCCCCTGTCTGGTCTA
+
AA>AAFFFAFFFGGGGGGGAGCHCFGGGGGHHEGGGGGHHHHGFGGHGHHHGGHHHHGHGHGHHHHHHHHHGG>FGHHHHFFGHHHFEGHHFAFEGFHGHGHHGGGHHGHHHHHHHGHFHHHHHHGHHGGHHHHHHHHGFGGHHGGGCGEEHHHHFHFHHHHGGGGHFHHHHHHHHHHHHGGECDEGGEGGGGG;FGFGGGFGGGGGFFFFFFFFFFFFFFFFFFFFFFFFFFFFFFFFFFFFFFFFFFFB
@M05620:37:000000000-D9766:1:1101:10436:3562 1:N:0:69
ACCACACCTTCTACAATGAGCTGCGTGTGGCTCCCGAGGAGCACCCCGTGCTGCTGACCGAGGCCCCCCTGAACCCCAAGGCCAACCGCGAGAAGATGCCCAGGTGAGTGGCCCCCTACCTCTTCTGCCCGCCGCCTCCCTCCTTCCTCGCCTCCCGCCGCTTCGCCCTTTCTCACTGGTTCTCTCTTCTGCCGTTTTCCGTAGGACTCTCTTCTCTGACCTGGGTCTCCTTTGGAACTGTGCGGGTTATG
+
BBBBBBBBFFFFGGGGGGEGGFHHGFGBEEHHHGGFDGGGGHHHHGGGGFGGGHHHHHHGGGGGGGGGGGGHHHHGGGGHGHHHHGGGGGDFCGHFHHE22?</?11011/?0/--@.0<<111FD000.<<---;.:.C/;.;0;/;9.--:CGE.-:---.;-;..:BFFBB/FF/99FFFFF/;BFBFEFF?A/ABF.B...////9;/BBBB/BFFFF...;../BF/9/9B////;//.9-:..9/
@M05620:37:000000000-D9766:1:1101:13319:3581 1:N:0:69
ACCACACCTTCTACAATGAGCTGCGTGTGGCTCCCGAGGAGCACCCCGTGCTGCTGACCGAGGCCCCCCTGAACCCCAAGGCCAACCGCGAGAAGATGACCCGGGGGGTGGCCCGCCACCTCTTCTTGTTGCCCCCTCCCTCCCTCCTGGCCTTCCGGCCCTTCGCCCTTTCTCACTGGTTTTCCCTTCTGCCGGTTTCCCGAGGCCCTTCCTCTCTTACCCTAGGCTCCTTTTGAAATTCTCAAGGTCTT
+
BCCCCCCCFFFFGGGGGGGGGGHHGEGFHGHHHGGGGGGGGHHHHGGGGGGGHHHHHHHGGGGGGGGGGGGHHHHGGGGHGHHHHGGGGGGGGGHHHH>GG2/<//----:9AE9---.;../:/;/://9/:/.:;9;E:/A.;9D//;.;//;;.----;//.9AF-FF///9B//://..////;/9//;9-CFFFF/..-;-...///9/;////:B///////:;9FF/9./:///////;/B///
@M05620:37:000000000-D9766:1:1101:13297:3582 1:N:0:69
ACCACACGTTCTACAATGCGCTGCGGGTGGCTCCCGAGGAGCACCCCGTGCTGCTGACCGAGGCCCCCCTGAACCCCAAGGCCAACAGCGAGAAGATGCCCAGGTGAGTGGCCCGCTACCTCTTCTGGTGGCCGCCTCCCTCCTTCCTGGCCTCCCGGCGCTGCGCCCTTTCTCACTGGTTCTCTCTTCTGCCGTTTTACGTAGGACTCTCTTCTCTGACCTGAGTCCCCTTTGGAACTCTGCAGGTTCTA
+
AAAA>AA1BBCAGGFF3FBEFCGGG00//ABBB/AA/AEE?GHHHGG/>>BF1GFEHGG>/>/EG/EEGEE0F1GGGG/F//?GHG/<FC/<<CFB1?110<<FHH1011..FG?C@A-<<<DGBGD0CH..;--ACA.CFFE/;F/90/..:99.C-99-@@F-----//9/9F9FBF9BF/B//9F/99FF@--/9//99/:-B//;FBFF/BBBFBFFFF/9//;:A-AF//BBF/9FF//BFF99FB
@M05620:37:000000000-D9766:1:1101:12472:3590 1:N:0:69
AGTGCCAGCTCTCAATCGCACAGGGGACCCATGGCCTGGCCCCTCCGTCCAGAAGACCTATGACCTCACCCGCTACCTGGAGCACCAACTCCGCAGCTTGGCTGGGCCCTCTGTGAGGATCCAGCGTAGGAATCTGGCAGGTGGGGAGGAGTGCGGAGTTGGGGAAAGACAGTCCGAACCGTGGAGGGGTCTGGTAAATGATGGGGTGAGGAGGGCCTATTTGGCTCCCACCAGTCCCCCTGTCTGGTCTA
+
A>AAAFF11CFFGGGGGGA1EEHCGGG0AE00B0BE1FA0BGG/EF/A0B/BB01BBG1AFGGHHHH1F00>FEEEGBFCGFHGFGHEGBFHE/>>E010/0B</E//<G/0BG2FG0F0F011@/?//CGH1D1111?//?>.A-><-<C/C0-<C-./0/--=..;/:FGG00...-9;CE-..---;9B9B9/;/B//BFEFA---9-;--;-;-//;B//;//;--9--;9FBF-A=-///9/9///
@M05620:37:000000000-D9766:1:1101:21675:3603 1:N:0:69
ACCACACCTTCTACAATGAGCTGCGTGTGGCTCCCGAGGAGCACCCCGTGCTGCTGACCGAGGCCCCCCTGAACCCCAAGGCCAACCGCGAGAAGATGCCCAGGTGAGTGGCCCGCTACCTCTTCTGGTGGCCGCCTCCCTCCTTCCTGGCCTCCCGGAGCTGCGCCCTTTCTCACTGGTTCTCTCTTCTGCCGTTTTCCGTAGGACTCTCTTCTCTGTCCTGAGTCTCCTTTGGAACTCTGCAGGTTCTA
+
BBBBBBBBFFFFGGGGGGGGGFHFGEEEHEHHGGGEGGGFGHHHHGGGGEEFHHHHHHHGGGGGGGGGGGGHHFHGGGGHFGHHHFGEGGGGCGHHEH2<CB</1<<??GC/?F<CC-@GDFHBB=000<.<<-D-AA.CCGEFC0BF0/.;CF.C.--;BFFBDG.DDFBBFFBBB9.://BFFFFFFB//:B9.BA9/99..;9/BFFFF//FFFB//:9BBB9/;FF/9FB/9/9BBFB///9./9;;
@M05620:37:000000000-D9766:1:1101:12722:3608 1:N:0:69
ACCACACCTTCTACAATGCGCTGCGTGTGGCTCCCGAGGAGCACCCCGTGCTGCTGACCGAGGCCCCCCTGAACCCCAAGGCCAACCGCGAGAAGATGAGTGGGCCGCTGCCTCTTCTTGTGGCCGCCTCCCTCCTCCCTGGCCTCCCGGCGCTGCGCCCTTTCTCACTGGTTCTCTCTTCTGCCGTTTTCCGTAGGACTCTCTTCTCTGCCCTGCGTCTCCTTTGGAACTCTGCAGGTTCTCGATTGGAA
+
BBBBBBB3BCCFGGGGGG4AEGGGGGGAAEGBFAFFEGGCEEHHHGGEEEGGGHGHGHH>FECEGGGGGGFHGHHGGEGHGGHHHGGGGG/>BDHEGF?F?FF///>-A-.>GHFGHF00D0.<C-::E..CGFGHHGGF0AFFGGGEGGG@BB?FB-A9@FFFFFFFFFF9FFFFFFBF/FFFFBFFFFBFAB.9./BB9FFFF9;FFFFF9B.;-;BAFF/FFB/9/FFFFF/FB.FFFF/ABF/9./;
@M05620:37:000000000-D9766:1:1101:10910:3613 1:N:0:69
ACCACACCTTCTACAATGAGCTGCGTGTGGCTCCCGAGGAGCACCCCGTGCTGCTGACCGAGGCCCCCCTGAACCCCAAGGCCAACCGCGAGAAGATGCCCAGGTGAGTGGCCCGCTACCTCTTCTGGTGGCCGCCTCCCTCCTTCCTGGCCTCCCGGAGCTGCGCCCTTTCTCACTGGTTCTCTCTTCTGCCGTTTTCCGTAGGACTCTCTTCTCTGACCTGAGTCTCCTTTGGAACTCTGCAGGTTCTA
+
>AABCCCCFFFFGGGGGGGGGGHHGGGGHGHHHGGGGGGGGHHHHGGGGFGGHHHHHHHGEFGGGGGGGGGHHHHGGGGHGHHHHGGGGGGGGGHFHHHHHHHGHHHHHGGGHHGGG-CHHHHHHHHHHHDHH@DGGGHGHHGHGGFGFGGGGGGGG@ADDFFFGGFFFFFFFFFFFFFFFFFFFFFFFFFFFFFFFFFFFFFDA/BFFFFFFFFFFEFFFFFFFFFFFFFFFFFFFFFFFFFFFFFFFFF
@M05620:37:000000000-D9766:1:1101:20080:3672 1:N:0:69
AGTGCCAGCTCTCAATCGCACAGGGGACCCAGGGCCTGGCCCCTCCATCCAGAAAACCTATGACCTCACCCGCTACCTGGAGCACCAACTCCGCAGCTTGGCTGGGACCTATGCGTATCCCGCGTCGGAATCTGGGCGTTGGGGCGGCGTGCGGCGTTGGGGCCAGACAGTCCTAACCGTGGCGGGTTCTGGTCAATGATGGGGTGAGGAGGGGCTCTTTGGCTCCCACCAGTCCCCCTGTCTGGTCTATC
+
AAAABFFFBFFFG4FGGGGGGGHCGGGGGGHHFGGGGGHHHHGHGGHHHGHHHGHHHGHHHHHHHGHHHHHGGEEEHHHHGHHHHHHHGHHHDGGGGGGHGHHGGGHHGHHGHBFGDGHHFDGGGGGG?FFHHHHHEGFGGHGGCDCFGGDDFFBFDDFFFFAFFFFFFFFFFFFFFFFFFFADFFBFFFFF;/BFFFFFFFFF.DFFF/DFFFFFEFFFFFFFFFFFFFFFFFFFFFFFFFFFFFFFBFB
@M05620:37:000000000-D9766:1:1101:11635:3678 1:N:0:69
AGTGCCAGCTCTCAATCGCACAGGGGACCCAGGGCCTGGCCCCTCCATCCAGAAAACCTATGACCTCACCCGCTACCTGGAGCACCAACTCCGCAGCTTGGCTGGGACCTATGTGAGTATCCAGCGTAGGAATCTGGGAGTTGGGGAGGAGTGAGGAGTTGGGGAAAGACAGTCCTAACCGTGGAGGGTTCTGGTAAATGATGGGGTGAGGAGGGGCTCTTTGGCTCCCACCAGTCCCCCTGTCTGGTCTA
+
AAAABFFFBFFFGGGGGGGGECFDFFGGGGCGFGGGGGHHHHGHFGHHHGGHHHHHGGHHHHGGHHHFHHHGGFGGFHHHFGGHHFHHGHHHGGGGGHHHGFHGD?HHGEHEHHHHHFGHHHHHHGEGGGHHHHHHHHGGGHHHGGFGGGEGHHHHHGHGHHGGGGHHFHHHHHHHHHHHGGEGGFGGGGGGGG;FGGFGGGGGGGDFFFFFFFFFFFFFFFFFFFFFFFFFFFFFFFFFFFFFFFFFFF/
@M05620:37:000000000-D9766:1:1101:15665:3720 1:N:0:69
ACCACACCTTCTACAATGAGCTGCGTGTGGCTCCCGAGGAGCACCCCGTGCTGCTGACCGAGGCCCCCCTGAACCCCAAGGCCAACCGCGAGAAGATGAGTGGCCCGCTCCCTCTTCTTGTGGCCGCCTCCCTCCTTCCTGGCCTCCCGGCGCTGCGCCCTTTCTCACTGGTTCTCTCTTCTGCCGTTTTCCGTAGGACTCTCTTCTCTGACCTGCGTCTCCTTTGGAACTCTGCAGGTTCTAGATCGGAA
+
CCCCCCCCFFFFGGGGGGGGGGHHGFGBFGHHHGGGGGGGGHHHHGGGGGGGHHHHHHHGGGGGGGGGGGGHFHHGGGGHGHHHHGGGGGCFGGHF2GHF>FF=?=>>C->FGHHHHH1=GC.<GFCGGDGGHHGHHHHHBGHHHGGGGGGFBFGA@BDFCFFFFFFFFFFBFFFFFFFFFFFFFFDFFFFFFFFFFFBFFFFFFFFFFB0BFFF.-ACAFFFFFFF0BFFFFFFFFFFFFFBFFF0AAAE
@M05620:37:000000000-D9766:1:1101:12246:3723 1:N:0:69
ACCACACCTTCTACAATGAGCTGCGTGTGGCTCCAGAGGAGCACCCCGTGCTGCTGACCGAGGCCCCCCTGAACCCCAAGGCCAACCGCGACATCATCTGGTGGCCGGCGCCCTCCTGCCTGGCCTCCCGGAGGTGCGCCCCTTCTCACTGGTCCTCGCGTCTGCCGTTTTCCGGAGGACTCTCTTTTCTGACCTTTGCCTCCTGTGGAACTCTGCAGGCTCTAGATTGTAAGAGAACAAGGCTGAACTCA
+
>>AA3>>ACBCFGFBGGGBGGGHHFBEEHGAABFABFGFAEB2BBBAABEBADGGHBBFEGGG0FGG@>?1F3GF>??EEFH??GFA>/>//</22?2>22????C///<-<><<CC/<CG<<.<<<.;;;A--..0-999-.;90;0;00/;0;00.;-;@.9;;-9.BEF/:-.;9../9;BB///;9FF//;////9/;;.99/9///9:;/;/;9...9//B;//////;9.;//..;.:F9/////
@M05620:37:000000000-D9766:1:1101:12214:3729 1:N:0:69
ACCACACCTTCTACAATGAGCTGCGTGTGGCTCCCGAGGAGCACCCCGTGCTGCTGACCGAGGCCCCCCTGAACCCCAAGGCCAACCGCTACCGCTTGTGGAGGTGGCCTCCCTCCTTCCTTTCCTCCTGGAGCTGCGCCCTTTCTCCCTGGTTCTCTATTTTGCCGTTTTCCTTAGGCCTCTCTTCTCTGCCCTGAGTCTCCTTTGGACCTCTGCCGGTTCTAGCTCGGCCGGGCACACGTCTGGCCTCC
+
BBBBBBBBFFFFGGGGGGGGGGHHGEGFHGHHHGGEGGGGGHHHHGGGFEGGHHHHHHHGGGGGGGGGGGGHHHHGGGGHGHHHHGGGGFG/B///?/0?/2??/</0???FFF0>F1GHG111>G1>0>C/<B<CC<DGGCFH00=C/;:;GFHGFHGG00;9BFB;EGGGG0000;/9CFGGGBBFGGGGFEFF.B:F/9/:B/;BFFFFF/BF/;--;:BFF/;/;>..--;:BD.AA9EFE//.;;A
@M05620:37:000000000-D9766:1:1101:11196:3732 1:N:0:69
ACCACACCTTCTACAATGAGCTGCGTGTGGCTCCCGAGGAGCACCCCGTGCTGCTGACCGAGGCCCCCCTGAACCCCAAGGCCAACCGCGAGAAGATGAGTGGCCCGCTCCCTCTTCTTGTTGCCGCCTTCCTCCTTCCTGGCCTCCCGGCGCTGCGCCCTTTCTCACTGGTTCTCTCTTCTGCCGTTTTCCGTAGGACTCTCTTTTCTGCCCTGCGTCTCCTTTGGCACTCTGCAGGTTCTCGATTGGAA
+
BBBBBBB3BCCFGGGGGGBGGGHHGGGA4EGGHAFE2EEF?GHHHGG0AEEGFHFHHHHA>@?EGGGGGGGHGHHGGGGHGHHHHGGGGG/BDGHEGHHFDDF/0/><@->>FHHHHH<>F1.=DD<<D.<GFHHHHHHB0;GHGHHGGGGAGGGGG;;;9BFFFFBFFFFFFFFFFFFF9;FFF@ADFEFFDB.ADFFFFFFFF99BFFFFFFF.9ADAFFFFFFF/9BFFFFBBF.ABFF/AFF/;.;B
@M05620:37:000000000-D9766:1:1101:21001:3739 1:N:0:69
ACTGCCACTTCTCAATCGCACAGGGTTGACCTCCCGTGCCTCCTTCCTACCGTAAACTCCGGCCCCCACTTGCAACAAAGAACACACCCTACGCAGATTTGTTGGGACCCATGAGCGTCTCCGGCGTCCGAATCTGGGAGTTGGGGCGGCGTGCAGCGTTGGCGTTTGCCCATGGTAACCGTGGAGGCTTCTGGTAAATGCAGGGGTGTGGAGGAGCTCAGTCGCTCCCACACGTCTCCATGTCTGATATA
+
>1>>AB1BBDBBABGFGGGGGCGGA0B00BAB1AFB0B/BA1BG1F01D10////BD2B1B//A>/>>E011BBBG0/0BB00BB?//??B0>>/>>1B212<0?E/B/?/0B111///?0@//<<</<<..F<1=100.</0/<@.-9-9--..999;-;-/-----////9//;9/;/9--;-;---/-BFF///9/;;//;-99;-;-/-;-9-;9//9/99-::------;;--://;9/9F/9;9;
@M05620:37:000000000-D9766:1:1101:13444:3749 1:N:0:69
ACCACACCTTCTACAATGAGCTGCGTGTGGCTCCCGAGGAGCACCCCGTGCTGCTGACCGAGGCCCCCCTGAACCCCAAGGCCAACCGCGAGAAGATGCCCAGGTGAGTGGCCCGCTACCTCTTCTGGTGGCCGCCTCCCTCCTTCCTGGCCTCCCGGAGCTGCGCCCTTTCTCACTGGTTCTCTCTTCTGCCGTTTTCCGTAGGACTCTCTTCTCTGACCTGAGTCTCCTTTGGAACTCTGCAGGTTCTA
+
A>11AA1AFFC@BGG13BBB1FBAEBEBG0FGEFA0EEE?FHHHHGAFA/BAG1GHHGHGGGGGEGEGGGGHHGEEFGGCFHHA/FGEC/CC@FHH1?GHHHHG<GHHHHGGGFCGGCGHHHHHHHGFGHGHHGGGFGEGHHGHBCFEGGGGGGFGG?-AA?/BAGF@@FFFFFFFFFFFEFFFFFFFFFFEF@BBFFFFFFFFFFFFFFFFFFBFB/BFFFFFFFFEFFFFFFFFFFFFFFFFEA-;FF:
@M05620:37:000000000-D9766:1:1101:19110:3751 1:N:0:69
ACCACACCTTCTACAATGAGCTGCGTGTGGCTCCCGAGGAGCACCCCGTGCTGCTGACCGAGGCCCCCCTGAACCCCAAGGCCAACCGCGAGAAGATGCCCAGGTGAGTGGCCCGCTACCTCTTCTGGTGGCCGCCTCCCTCCTTCCTGGCCTCCCGGCGCTGCGCCCTTTCTCACTGGTTCTCTCTTCTGCCGTTTTCCGTAGGACTCTCTTCTCTGACCTGAGTCTCCTTTGGAACTCTGCAGGTTCTA
+
BCCDDDDDFFFFGGGGGGGGGGHHGEGGHGHHHGGGGGGGGHGHHGGGGGGGHHHHHHHGGGGGGGGGGGGHGHHGGGGHGHHHHGGGGGGGGGHHHHHHHHHGHHH0FGGGHHGGGGGHHHHHHGHHHHGHHGGGGGHGHHGHHGGGGGGGGGGGGG--=>BFFFFFFFFFFFFFFFFFFFFFFFFFFFFFFFDFFFFFFFFFFFFFFFFFHHFFFFBFFFF//;BFFFFFFFFFFFFFFFFFFFAFFFB
@M05620:37:000000000-D9766:1:1101:10297:3800 1:N:0:69
ACCACACCTTCTACAATGCGCTGCGTGTGGCTCCCGAGGAGCACCCCGTGCTGCTGACCGAGGCCCCCCTGAACCCCAAGGCCAACCGCGCGAAGATGCCCAGGTGAGTGGCCCGCTACCTCTTCTGGTGGCCGCCTCCCTCCTTCCTGGCCTCCCGGCGCTGCGCCCTTTCTCACTGGTTCTCTCTTCTGCCGTTTTCCGTAGGACTCTCTTCTCTGCCCTGTGTCACCTTTGGAACTCTGCAGGTTCTA
+
BBBBBBBACFFFGGGGGGGFG?EGGGG2ABGGHAFE?EFFGHHHHGG0EEGGHHHHHHH0EECGGGGGGGGFHHHGGGGHFHHHHGGGGG?CCFDDFHH10?G.GGG<FD.F0F-<<-</G<<DGGF:G/.;.:@9CGGE/9;FGGGGGGGFGGEGGC;;-BDFCF.@BF/BFFBFF/FFFB/BB/;F/;9B/B9.BEFBDF.9.99BF/9BFFF/;F/9AFA/9BF/9BFFFF/BFFFBFFFFFFF/9B:
@M05620:37:000000000-D9766:1:1101:22200:3802 1:N:0:69
ACCACACCTTCTACAATGAGCGGCGTGTGGCTCCCGAGGAGCACCCCGTGCTGCTGACCGAGGCCCCCCTGAACCCCAAGGCCAACCGCGAGAAGATGCCCAGGTGAGTGGCCCGCTACCTCTTCTGGTGGCCGCCTCCCTCCTTCCTGGCCTCCCGGAGCTGCGCCCTTTCTCACTGGTTCTCTCTTCTGCCGTTTTCCGTAGGACTCTCTTCTCTGACCTGAGTCTCCTTTGGAACTCTGCAGGTTCTA
+
>AAABBBBFFFFGGGGGGGGG2EFGEGGHGGHHGGGEGGEGHHHHGGGAEFFDGFHGHHGG@EEGGGGGGGFHFHAEGGHGHHHAFDCDGGGGGHFHDGHHHEEFFGAGFAFGHDGGGGHHHHHHHHHHHCGHCGGGGGGGGGGGFFGFBFGGGGG?@B?@FBF=BFBBFFFFFFFFFFFFFFFFFFFFFFFFB9DFFFFFFFADFFFFFFFFFFFFFFFFFEFBFFFFFFFFB/FFFFFFFFFFFFFFF/
@M05620:37:000000000-D9766:1:1101:22090:3806 1:N:0:69
ACCACACCTTCTACAATGAGCTGCGTGTGGCTCCCGAGGAGCACCCCGTGCTGCTGACCGAGGCCCCCCTGAACCCCAAGGCCAACCGCGAGAAGATGCCCAGGTGCGTGGCTCGCTACCTCTTCTCGTGGCCGCCTCCCTCCTTCCTGGCCTCCCGGCGCTCCGCCCTTTCTCTCTGGTTCTCTCTTTTGCCGTTTTCTGTCGGACTCTCTTCTCTGTCCTCAGTCTCCTTTGGATCTCTGCGGATTGTA
+
DDDDDDDDFFFFGGGGGGGGGGHHGFGEHGHHHGGGGGGGGHGHHGGGGGGGHHHHHHHGGGGGGGGGGGGHHHHGGGGHGHHHHGGGGGGGGGHFFHHHH2/??=1</</A0<A-..</<<0DHF0....-<---<CG.:<EBFGF00<F.0<E9.-<--<..<99--<00000<FF0:00<:FF0B00<0B9B.B.:00<:.<-@-/00<:FFFBF00<00<00<::B00BB/:00::F0:-<--./0<
@M05620:37:000000000-D9766:1:1101:21787:3815 1:N:0:69
GAGGCTGCTTTGGAAGAAACTGACATGCCAGGGCAACACTTACGTATGGACCCGCGGAAGAACGTCGCCCACGATATCGAATCTGATATACCGGCTAATGCTTTCCAAAAAAAAACCCGTCCTTAACGGCTCAACGCATCAAAAAATAGCATACAAGAGCTGCAGCCACCCTATCCCGTCATTCCGGACTATCAGCTTTCGACTTCTTTTACAACAAATTTGACCATTCTCCTCAAAGTTCATTGTAACTT
+
11AAAAFAFFFFGFFGGGCGGGH1F3BB1B10BECG0FA111B/0B1B01BBA//A///BBB0/??///?>FE/>/>@FAFCEH>22BB2BF><E?/BBG1BB1BDG21C</</@////<>.<1<11<-<<CG0<.--.;;0<:;:.0000;09:909.:0/////;;CA.;/09;9..9--9/B/---9//;/:/BFFFB----9;F/9//;//-;-;;9/////9/9/;/B-9///99//;;;///9;9
@M05620:37:000000000-D9766:1:1101:20336:3822 1:N:0:69
ACCACACCTTCTACAATGAGCTGCGTGTGGCTCCCGAGGAGCACCCCGTGCTGCTGACCGAGGCCCCCCTGAACCCCAAGGCCAACCGCGAGAAGATGCCCAGGTGAGTGGCCCGCTACCTCTTCTGGTGGCCGCCTCCCTCCTTCCTGGCCTCCCGGCGCTGCGCCCTTTCTCACTGGTTCTCTCTTCTGCCGTTTTCCGTAGGACTCTCTTCTCTGACCTGAGTCTCCTTTGGAACTCTGCAGGTTCTA
+
CCCCCCCCFFFFGGGGGGGGGGHHGGGEFGHHHGGGGGGGGHHHHGGGFGGGHHHHHHHGGGGGGGGGGGGGHHHGGGGHGHHHHGGGGGGGGGHHHHHHHHHGHGHHHHGGHHGGGGGHHHHHHHHHHFFHHGGGGGHGHHGHHGGGGGGGGGGGGB-;:CFFFFFFFFFFFFFFFFFFFFFFFFFFFFFFFFFFFFFFFFFFFFFFFFFFFFFFFFFFFFFFFFFFFFFFFFFFFFFFFEFFFFAFFFB
@M05620:37:000000000-D9766:1:1101:22083:3825 1:N:0:69
ACCACACCTTCTACAATGAGCTGCGTGTTGCTCCCGAGGAGCACCCCGTGCTTCTGACCGAGGCCCCCCTGAACCCCAAGGCCAACCGCGAGAAGATGCCCAGCCCGGTAGCCCGGCTGCTGGTCTCGTCGCCGCCTCCCGCCCTCCCTGACTCCCGGCCCTTCTCCCTTTCCCACTTGTCTTCCTTTCTTCCGATTTCCCGCAGCTCTCACTCTATTGCCCTGAGTATCTTTTGAATTTCTACAGCTCAA
+
>AAABBCAFFFFGGGGGGFGGGHHGGGG4AFFFGGE2AEE2FGHHGGGFGEB5FHGGHHGE00>FGGGGGGHCGHGGGGGEGGGHGGEGGGGGFH2>222<2/<<////>/1>G-----.<0/<000<<.:-C--:::EE.-;-;9E./99B00;C.-;--9/9///;/9////:..//////////;////:..;.EBF/.----////://///////;//;/////;;BF//.///////99/9;///
@M05620:37:000000000-D9766:1:1101:21556:3833 1:N:0:69
AGTGCCAGCTCTCAATCGCACAGGGGACCCAGGGCCTGGCCCCTCCATCCAGAAAACCTATGACCTCACCCGCTACCTGGAGCACCAACTCCGCAGCTTGGCTGGGACCTATGTTTGAGTCTCCCGCGTAGGCATCTGGGCGTTGGGGCGGCGTGCGGCGTTGGGGACAGACCGTCCTACCCGTGGCGGGTTCTGGTAAATGATGGGGTGAGGCGGGGCTCTTTGGCTCCCACCCGTCCCCCTGTCTGGTC
+
AAAAAFFF3FFFBGGDFGEFGCHCGGGE2AAFFEEAAFHF2GE1EFBGHCBGBFGHHGFGHHBHHHHBHFFEGEEEHHHHHGHHHHHGGFHHDEEGC3G3EGFE/<BBE01BGGHGHHAFDFFHHGGGG/ADF1?FGH1CCA<CGHGGDC-ABBGGG@-;;BBF?BF=EFFFA?DFFFFBFFFDFB<BBB;AFFFFFFF/FFFFFFEDDBFFFFB-=BBBEF/F/BFFFFFFFF9-ADFFFFBFFF9BF;9
@M05620:37:000000000-D9766:1:1101:14952:3903 1:N:0:69
ACCACACCTTCTACAATGAGCTGCGTGTGGCTCCCGAGGAGCACCCCGTGCTGCTGACCGAGGCCCCCCTGAACCCCAAGGCCAACCGCGAGAAGATGAGTGGCCCGCTCCCTCTTCTGGTGGCCGCCTCCCTCCTTCCTGGCCTCCCGGCGCTGCGCCCTTTCTCACTGGTTCTCTCTTCTGCCGTTTTCCGTAGGACTCTCTTCTCTGACCTGCGTCTCCTTTGGAACTCTGCAGGTTCTAGATCGGAA
+
AAABBAABFFFFDGGE5BFGGGGHEEGEH?GHHGG?EEGCGHHHHGGGEEGFHFHHHHHGGGGGGGFGGGGHHHHFGGGEGHHHFGGGGCDGGGHHEFFGGHGA??>C<->FHHHHHH1FGHFHHGGGGGHGHHGHHGHHHHHHFGGGGGGGGGGGGFFF-FBFFFFFFFFFFFFFFFFFFFFFFFADFFFFFFFFFFFFFFFFFFFFFFBFFFF.;;BFFFFFFFFFFFFFFFFFFFFFFFFFFFFEFFE
@M05620:37:000000000-D9766:1:1101:14938:3915 1:N:0:69
ACCACACCTTCTACAATGAGCTGCGTGTGGCTCCCGAGGAGCACCCCGTGCTGCTGACCGAGGCCCCCCTGAACCCCAAGGCCAACCGCGAGAAGATGAGTGGATGGCTCCCTCTTCTTTTTGCCGCCTCCCTCCTTCCTGCCCTCCCGGCGCTGCGCCCTTTCTCACTGGTTCTCTCTTTTGCCGTTTTCCGTCGGACTCTCTTTTCTGCCCTGCGTCTCCTTTGGCACTCTGCAGGTTCTAGATCGGAA
+
CCCCCCCCFFFFFGGGGGGGGGHHGEGBGGHHHGGGGGGGGHHHHGGGGFGGHHHHHHHGGGGGGGGGGGFHGHHGGGGHGHHHHGGGCGCBDGHGHGHHFD/111=?01??FH0111>1><><<@CG..<CBGG/DHHG00;:0;EGD-@-:--.--;--:0;FB0;FB/0;0FFFFF00000B9..;.9BA9.9@BD;:00B9000B:BF.09:@:9./:0B00/0;09/:00;BF.90000090;...
@M05620:37:000000000-D9766:1:1101:11439:3939 1:N:0:69
AGTGCCAGCTCTCAATCGCACAGGGGACCCAGGGCCTGGCCCCTCCATCCAGAAAACCTATGACCTCACCCGCTACCTGGAGCACCAACTCCGCAGCTTGGCTGGGACCTATGTGAGTATCCAGCGGAGGAATCGGGGAGTTGGGGAGGAGTGAGGAGGTGGGGAAAGACAGTCCTAACCGTGGAGGGTTGGGGTATATGATGGGGTGAGGAGGGGCTCTTGGTCTCCCACCAGTCCCCCTGTCTTGTCTA
+
>A1>ADFFAFFFF1FDDFGGEEHGF?EEFEFHFEG?FFGHHHGHGGHHHGHHHHFGHGHGHFGHHDGFHHHGGEFGHHHGBGHHHFCGFHHGEGCGEHGHGHHGGGHHGHHHH2FDFG21F>>FBB//>//0?10?<-<-CGHHCCE?C.C:C0CCC...;C--;.;.9///90:99;/.;A.A.;--;;---9;A//9///;B-A-@AAFBFF--9@EFF/;/;;BFF-A99AFFFFFB@AF///9;BF/
@M05620:37:000000000-D9766:1:1101:14236:3949 1:N:0:69
ACCACACCTTCTACAATGAGCTGCGTGTGGCTCCCGAGGAGCACCCCGTGCTGCTGACCGAGGCCCCCCTGAACCCCAAGGCCAACAGCGAGAAGATGACCAGGTGAGTGGCCCGCTACATCTTCTGGTGGCCGCCTCCCTCCTTCATCGCCTCCCGGCGCTGCGCCCTTTCTCACTGGTTCTCTCTTGTGCCGCTTTCCGTAGAACTCTCTTCTCTGACATGAGTCACCGTTGGAACTCTGCAGGTTCTA
+
AABAAABBFFFFFDGFFGFAG5GFEAAEFEGFCFGEFGGGGHGHHGGGGAEGHHHCFGHGC@FGG1EGGGGBG3FEGE/CE?FGFF/0B<B</B0F1?1<?CF/11FG11?FH////>-1>FH1GBDH=0CC.<ACAD.CG/:C0C000/:::.CE.9-----=-99@-BFFFF/FFFF/9F/BFFFF/;BB/B--:9B/A/;9.;9FFFF/9F//;B/B////;/9/B/9....9FF//9B/BB..9/:9
@M05620:37:000000000-D9766:1:1101:20090:3958 1:N:0:69
ACCACACCTTCTACAATGAGCTGCGTGTGGCTCCCGAGGAGCACCCCGTGCTGCTGACCGAGGCCCCCCTGAACCCCAAGGCCAACCGCGAGAAGATGCCCAGGTGAGTGGCCCGCTACCTCTTCTGGTGGCCGCCTCCCTCCTTCCTGACCTCCCGGAGCTGCGCCCTTTCTCACTGGTTCTCTCTTCTGCCGTTTTCCGTAGGACTCTCTTCTCTGACCTGAGTCTCCTTTGGAACTCTGCAGGTTCTA
+
AAA?AAAACFFFGGGFFGGGGCHGGEE24AGGFFGGCEEEEHHHHGGGAEEEDGFFHHHGCE0EGDGGGEEGGGGGGGEHE?GHCFFGGGCCC?F<D1DFGHHGCGHHHBFEFGGCCCCGHHHFHHFFGHDGFCCCFGEEGG?GFGFFFGFFGF?EG@-99FFG@BFB-BFFFF9BFBFFFFFBBFFFFFBBF@DDFFFFFFFFF/9BFFFFFFFFFFBFFFF/BFFFFFBBFFFB/FBFFFFFFF9BFFB
@M05620:37:000000000-D9766:1:1101:16202:3974 1:N:0:69
AGTGCCAGCTCTCAATCGCACAGGGGACCCAGGGCCTGGCCCCTCCATCCAGAAAACCTATGACCTCACCCGCTACCTGGAGCACCAACTCCGCAGCTTGGCTGGGACCTATGTGAGTATCCAGCGTAGGAATCTGGGAGTTGGGGAGGAGTGAGGAGTTGGGGAAAGACAGTCCTAACCGTGGAGGGTTCTGGTAAATGATGGGGTGAGGAGGGGCTCTTTGGCTCCCACCAGTCCCCCTGTCTGGTCTA
+
BBABCFFFCFFFGGGGGGGGGGHGGGGGGGHHFGGGGGHHHHGHGGHHHHHHHHHHHGHHHHHHHHHHHHHGGEFGHHHHGGGHHHHHGHHFEFGGGHHHGHHGGGHHGHHHHHHHHHHHHHHHHGEGGGHHHHHHHHHGGHHHGGGGGGGGHHHHHGHHHHGGGGHHHHHHHHHHHHHHGGEGGGGGCFGGGGFGGGGGGGGGGGFFFFFFFFFFFFFFFHHFFFFFFFFFFFFFFFFFFFFFFFFFFFF
@M05620:37:000000000-D9766:1:1101:18937:4000 1:N:0:69
ACCACACCTTCTACAATGAGCTGCGTGTGGCTCCCGAGGAGCACCCCGTGCTGCTGACCGAGGCCCCCCTGAACCCCAAGGCCAACCGCGAGAAGATGCCCAGGTGAGTGGCCCGCTACCTCTTCTGGTGGCCGCCTCCCTCCTTCCTGGCCTCCCGGAGCTGCGCCCTTTCTCACTGGTTCTCTCTTCTGCCGTTTTCCGTAGGACTCTCTTCTCTGACCTGAGTCTCCTTTGGAACTCTGCAGGTTCTA
+
BBBBBBBBFFFFGGGGGGGGGGHGGFGEEFHHHGGGEFGCFHHHHGGG?EGGHHGHHHHGGGGGGGGGGFGHHHHGGGGHGHHHHGGGGGGGGGHHHHHGHHHGGHHHHFGGHHGGGGGHHGHHHHHHHGGHFFGGGGHGHHCGHGGGGGGGGGGGGF@GFGGGGGFFFFFFFFFFFFFFFFFFFFFFFFFFFFDFFFFFFFFFDFFFFFFFFFFFFFFFFFFFFFFFFFFFFFFFFFFFFFFFFFFFFFF
@M05620:37:000000000-D9766:1:1101:18326:4010 1:N:0:69
AGTGCCAGCTCTCAATCGCACAGGGGACCCAGGGCCTGGCCCCTCCATCCAGAAAACCTATGACCTCACCCGCTACCTGGAGCACCAACTCCGCAGCTTGGCTGGGACCTATGTGAGTATCCAGCGTAGGAATCTGGGAGTTGGGGAGGAGTGAGGAGTTGGGGAAAGACAGTCCTAACCGTGGAGGGTTCTGGTAAATGATGGGGTGAGGAGGGGCTCTTTGGCTCCCACCAGTCCCCCTGTCTGGTCTA
+
ABAABFFFCFFFGGGGGGGGGGHGGGGGGGHHGGGGGGHHHHGHGGHHGHHHHHHHHGHHHHHHHHGHHHHGGGGGHHHHHGHHHHHHGHHHGGGGGHHHGGHGGGHHGHHHHHHHHHHHHHHHHGGGGGHHHHHHHHHGEHHHGGGGGGGHHHHHHGHHHHGGGGHHHHHHHHHHHHHHGEEGGGGGEGGGGGFFGGGGGGGGGGFFFFFFFFFFFFFFFFFFFFFFFFFFFFFFFFFFFFFFFFFFFFF
@M05620:37:000000000-D9766:1:1101:20902:4010 1:N:0:69
ACCACACCTTCTACAATGAGCTGCGTGTGGCTCCCGAGGAGCACCCCGTGCTGCTGACCGAGGCCCCCCTGAACCCCAAGGCCAACCGCGAGAAGATGCCCAGGTGAGTGGCCCGCTACCTCTTCTGGTGGCCGCCTCCCTCCTTCCTGGCCTCCCGGCGCTGCGCCCTTTCTCACTGGTTCTCTCTTCTGCCGTTTTCCGTAGGACTCTCTTCTCTGACCTGAGTCTCCTTTGGAACTCTGCAGGTTCTA
+
BBCCCCDDFFFFGGGGGGGGGGHHGFGEDGHHHGGGGGGGGHHHHGGGGGGGHHGHHHGGGGGGGGGGGGGHHHHGGGGHGHHHHGGGGGGGGGHHHHHHHHHGHHHHHHGGHHGGGGGHHHHHHHHHHHGHHGGGGGHGHHGHHGGGGGGGGGGGGB-ACFFFFFFFFFFFFFFFHFFFFFFFFFFHHFFFFFFFFFFFFFFDFFFFFFFFHHFFFFFFFFFFFFFFFFFFFFFFFFFFFFFFFFFFFFB
@M05620:37:000000000-D9766:1:1101:8204:4024 1:N:0:69
ACCACACCTTCTACAATGAGCTGCGTGTGGCTCCCGAGGAGCACCCCGTGCTGCTGACCGAGGCCCCCCTGAACCCCAAGGCCAACCGCGAGAAGCTGCCCGGTTTATTGCCCGGCACCCTCTCCTGGTTCCCGCCCCCCCCCTCCTGGCCCCCCCGAACCTGCGCCCTTCCTCACTGGTCCTCCCTCCGCCCGTTTTCCTTAGAATTCTCTTCCCTCACCTCAGCGTCTTTTGCACTTCGCCAGTTCCAA
+
CCCCCCCCFFFFGGGGGGGGGGHHGEGEHGHHHGGGFGGGGHHHHGGGGGGGHHHHHHHGGGGGGGGGGGGHHHHGGGGHGHHHHGGGGG/>/??22??F///</?11??111.---<<<..</CFF/<00;:A-:::A9-;-;.;/0:.;.-;@------/..::D--B//;09.0:BF00;9/9B/...;--;AFAF0000:90009;0:0;0/9;...0.900..;.AFB90;00:0....;000:00
@M05620:37:000000000-D9766:1:1101:10445:4049 1:N:0:69
ACCACACCTTCTACAATGAGCTGCGTGTGGCTCCCGAGGAGCACCCCGTGCTGCTGACCGAGGCCCCCCTGAACCCCAAGGCCAACCGCGAGAAGATGCCCAGGGGAGTGGCCCGCTACCTCTTCTGGTGGCCGCCTCCCTCCTTCCTGGCCTCCCGGCGCTGCGCCCTTTCTCACTGGTTCTCTCTTCTGCCGTTTTCCGTAGGACTCTCTTCTCTGACCTGGGTCTCCTTTGGAACTCTGCAGGTTCTA
+
A?1>A?>AFFFFBGG13BBFDFFFEEEEA0FHHGG?0AF/BGEGHGCG//E/AA1FGHGGGG?GEFEEGGGFEHAEGGGGFGHA/FGEG/BG//0111?GHC/C/>//?0.FCG-@-@-CGHHHH00D<C.CGCCCCCGGGGBEFFGGFF.CFGFECA;-----;@F@?FFFFFFFFFFF/BBBFBBFFF//B@:AFFFF?BAAF/;BBBFFFFFB/9BFFFF-9;F-9FFBFFFFFFFFFFFFFF-BFF/
@M05620:37:000000000-D9766:1:1101:7546:4069 1:N:0:69
AGTGCCAGCTCTCAATCGCACAGGGGACCCAGGGCCTGGCCCCTCCATCCAGAAAACCTATGACCTCACCCGCTACCTGGAGCACCAACTCCGCAGCTTGGCTGGGACCTATGAGTATCCCGCGTCTGGATGTGGGCGTTGGGGAGGCGGGCGGCGTGGGGGGGAGACAGTCCTAACCGGGGCGGGCTCTGGTAAATGATGGGGGGAGGAGGGGCTCTTTGGTGCCCACCAGTCCGCCTGTCTGGGGTATC
+
ABBABDFFBFFF4AFFG2EAEEFDFEGGGGHGGFGE2FG2BGEGGGGHHFGHEFGC3BFGGGFHHG@GHHGE>EEGHBFBEFB?1?EGGHHHE/>//B?F/G3FE<F?<FFGF3B33B3B2C@B>///0111??DD/ACC@ACF.<-.--;-;--;9-;-@B--;9A9BB//BFFEB.9-B=-9---99;BF///9//9//BE?-;@>>ADFAF--A//9;/.9BBBF.AEF/9/.-.9;:BBB9.-A.B/
@M05620:37:000000000-D9766:1:1101:18897:4079 1:N:0:69
ACCACACCTTCTACAATGAGCTGCGTGTGGCTCCCGAGGAGCACCCCGTGCTGCTGACCGAGGCCCCCCTGAACCCCAAGGCCAACCGCGAGAAGATGCCCAGGTGAGTGGCCAGCTACCTCTTCTGGTGGCCGCCTCCCTCCTTCCTGGCATCACGGCGCTGAGCCCTTTCTCACTGGTTCTCTCTTCTGCCGTTTTCCGTAGGACTCTCTTCTCTGACCTGAGTCTCCTTTGGAACTCTGCAGGCTATA
+
AAA?AAAAFFFFGFGFDGABG1GFE0AA0AGFEFGE?EEGCHHHHGGGFEGGFHGGHHHEEEGGGCGGGEFFHCHGGGCHEEHHHG?<CG<<<CFFFGDFHHHGHHHGHHGGH1GG1>GH11>FG1>F=0CHHGGG.;GGFCEH0;/0<;C/<F0;E?;AAG-.;FFGFFFFFFFFFFFFFF/;BBFFFFFFF-;;FFBFFFFFFFFFB/F/FFFFFFFFFFB::BF/;FFFFBBFFFFFFFFFFF-A/B9
@M05620:37:000000000-D9766:1:1101:19648:4155 1:N:0:69
AGTGCCAGCTCTCAATCGCACAGGGGACCCAGGGCCTGGCCCCTCCATCCAGAAAACCTATGACCTCACCCGCTACCTGGAGCACCAACTCCGCAGCTTGGCTGGGACATATGTGAGTATCCAACGAAGGAATATGGGAGTTAAGGAGGAGTGAAGAGTTGAGGAAAGACAGACCTAACCGTGGAGGGATCTGGTAAATGATGGGGTGAGGAGGGGCTCTTTGGCTCCCACCAGTCCCCCAGTCTGGACTA
+
BCAABFFFCFFFGGGGGGGGGGHHGGGGGGHHGGGGGGHHHHGHGGHHHHHHHHHHHGHHHHHHHHHHHHHGGEGGHHHHHHHHHHHHGHHHGGGGGHHHGHHG/?FH/FGHHFHHHHGH3?32B?/??CGHH2FHHH0FD011?11/><>FHH1>>FGHH11<CFFHHHHF/.<<CGHHGGHGA.;;./;FGGBFGGGGGGGG?DFGG.CFFGFFFFFFFFFFFFFFFFFFFFFFFFFF-;;BFFB0.0;
@M05620:37:000000000-D9766:1:1101:20954:4168 1:N:0:69
AGTGCCAGCTCTCAATCGCACAGGGGACCCAGGGCCTGGCCCCTCCATCCAGAAAACCTATGACCTCACCCGCTACCTGGAGCACCAACTCCGCAGCTTGGCTGGCGTCGGCCTCTGGGCTTTGGGGAGGAGTGCGGCGTTGGGGCACGACCGTCCTCCCCGTGGAGGGTTCTGGTAAATGCTGGGGTGCGGCGGGGCTCTTTGGCTCCCACCCGTCCCCCTGTCTGGTCTATCTCCTGCCCTTAGCTCGG
+
A?>AADFFBFFFGGGGGEFCEEFFEGGGGEGHFEGAFAGFGHGHGGHHHHHHHEGHHGGHHHHHHFHHHHHGGEGGHHHHFGHHHHHHGFHHEGFGGEHHGHHGG?>C/BD>EEGHHH2/2?FGHGGGGGGGFGF?D@CFADHGGDGGGGFGGGGGGF/EEFEFF?EFFDFFF//;BF/BFBBFFFFDFFFF9BDBDF;AFFFFFFFFEF.FFBBFFFFFFFFFFFFFBFF//BFFF;:BFEFFFFFFFD@
@M05620:37:000000000-D9766:1:1101:19433:4180 1:N:0:69
ACTGCCACTTCTCAATCGCACAGGTGTCCCCTCCCGTGGCGAATCCATCTCGCATACCCCGGCCCCCACTCGCAACCAGGAGCACCAACTCCGCAGCTTGGCTGGGACCTATGGCGTATCCCGCGTCGGAATCTGGGCGTTGGGGCGGCGTGCGGCGTTGGGGCAAGCCAGTCCTAACCGTGGCGGGTTCTGGTAAATGATGGGGTGAGGAGGGGCTCTTTGGCTCCCACCAGTCCCCCTGTCTGGTCTAT
+
>1>AAC111BDFG3BAEFGCGCB0ABB13BA0B0FEHE0A/A/A/BBFG110A//B1A1//>/EE/EGE00?/>EEG//??//GGH0/?FFGAEECCH1<CHEFGCAAEHHHHGECACGGHCCCC@>@C-<CBGHFHG?CCGGCGG@@?@@?F@@-@@@=F;@A@FE-A-;9BBFF9FF@BF?-9@@@AFFFF/9;BFF/BFBABB=EEF/A-@=-@EFFBF/9/9:ABFF-9B/BBEF;-BFFFFFFB/F
@M05620:37:000000000-D9766:1:1101:9197:4200 1:N:0:69
ACCACACCTTCTACAATGAGCTGCGTGTGGCTCCCGAGGAGCACCCCGTGCTGCTGACCGAGGCCCCCCTGAACCCCAAGGCCAACCGCGAGAAGATGCCCAGGTGAGTGGCCCGCTACCTCTTCTGGTGGCCGCCTCCCTCCTTCCTCGCCTCCCGGGGCTGCGCCCTTTCTCACTGGTTCTCTCTTTTGCCGTTTTCCGTAGGACTCTCTTCTCTGTCCTGAGTCTCCTTTGGAACTCTGCAGGTTCTA
+
BBBBBBB3FFFFGGGGGGBGGGHHGFGBEEHHHFFEDGGFGHHHHGGGGGGGGHHHHHHEGGFGGGGGGGGHHHHGGGGHGHHHHGGFGG@DGGHGHHDGH2//<?1??F//?G->->-<1<D00=0<=<<.<-;-.::C/C./;0:00.-:.;:C.:-AB-..@B9D-BF/BBBF//:/:/:BBB/B/://9-..BE/9./..:/9/;9BBF/BFB//9B///:9//:B/:F///99/9///;/A::///
@M05620:37:000000000-D9766:1:1101:10368:4239 1:N:0:69
AGTGCCAGCTCTCAATCGCACAGGGGACCCAGGGCCTGGCCCCTCCATCCAGAAAACCTATGACCTCACCCGCTACCTGGAGCACCAACTCCGCAGCTTGGCTGGGACCTATGAGTATCCCGCGTCGGAATCTGGGCGTTGGGGCGGAGTGAGGAGTTGGGGCGAGACAGTCCTAACCGTGGAGGGGTCTGGTCAATGATGGGGGGAGGAGGGGCTCTTTGTCGCCCACCAGTCCCCCTGTCTGGGCTATC
+
AAAAAFF11CFFGGGGGGACEGHHGGG00EEHF0BE/AFF0FECGGG1EGFF1BFFHGH1BF2GHHGHHGFGGEEEHHHHHHHHFHHGGF1FEEG/>FHHGH1FEGHHGHHHH2>22FD>1//</<<>//?FD11FACC-AGCG.:;-A.;0;C09;/0/9-.-;@@FFF/B//FFBF@-9;-;-;--;9////9:BF/9BBE--;9@=-9-@?@--9BFF/;--;A-9-EA//9:9A--9:F//--;-9/
@M05620:37:000000000-D9766:1:1101:8619:4258 1:N:0:69
ACCACACCTTCTACAATGAGCTGCGTGTGGCTCCCGAGGAGCACCCCGTGCTGCTGACCGAGGCCCCCCTGAACCCCAAGGCCAACCGCGAGAAGATGCCCAGGTGAGTGGCCCGCTACCTCTTCTGGTGGCCGCCTCCCTCCTTCCTGGCCTCCCGGAGCTGCGCCCTTTCTCACTGGTTCTCTCTTCTGCCGTTTTCCGTAGGACTCTCTTCTCTGACCTGAGTCTCCTTTGGAACTCTGCAGGTTCTA
+
BBBBBAAAFFFFDFFFGGGGGFHHGEFBFEHHHFGEEGFGGHGHHGGGGEEGGHHHGHHEGGGGGGGGGGGHGHHGGGGHGHHHHGGGGGBFGGHHHHGHHHGFGHFHHHGGHHGGGGGHHHHHFHHHHFGHHGGGGGHGFHGGHGGGFEFGGGGGG9-9=FFGGGFFAFFFFFFFFFFFFFFFEFFFFFFFFA;DFFFFF:FADFFFFFFFFFFFFFFFFFFFFFFFFFFFFFFFFFFFFFFFFE.FFFB
@M05620:37:000000000-D9766:1:1101:16770:4288 1:N:0:69
GCTGCCAGCTCTCAATCGCCCCGGGGACCCCTGCCCTGGCCCCCCCATTCCGAATACCCATTACCTCCCTGGCTACCAGGAGCACCAACTCCGCCGCTTGTCTTGGAGGTTGCTGACCATCCAGCGTGGGTCCCCGCCACCTCCGCAGGAGTCACCGGGTTGGTGAACACATTCCAAGTCGGGCAGGGCTTTCCGCTTTCGTAGTGTTGTGACTCCCCTTGCGCCCTCCACCGGTTCCTTCCTCGTGTCTG
+
11>>A1B11B1BBBFGG1AAA0A00AAABBA/B/BF1ABAABE/EE>B1B2B/B/B1B1BB12BBBB?F>1?GHBBG>F??FH/0?FGG0BF<??/>/?F0F2>1??0//0?<G110<1?FG1FH-<.>-./<..<---..CC.:.-=AGEC/C00.-9..;;;.9B//:A///;/;9/;----@B@--;9://----;/--9-;/;B--;//9//;--A-/--;-9-;-;9----;9////;/::--;:/
@M05620:37:000000000-D9766:1:1101:21476:4303 1:N:0:69
ACCACACCTTCTACAATGAGCTGCGTGTGGCTCCCGAGGAGCACCCCGTGCTGCTGACCGAGGCCCCCCTGAACCCCAAGGCCAACCGCGAGAAGATGCCCAGGTGAGTGGCCCGCTACCTCTTCTGGTGGCCGCCTCCCTCCTTCCTGGCCTCCCGGAGCTGCGCCCTTTCTCACTGGTTCTCTCTTCTGCCGTTTTCCGTAGGACTCTCTTCTCTGACCTGAGTCTCCTTTGGAACTCTGCAGGTTCTA
+
ABAABBBBFFFFGGGFDGFGGFGFEEFEGEHHGGFAAEECFHGHHGGGE1EFFHHHHGHGGGGGGGGGGGGHEGHGGGGFFHHHEFGEGFFGGGHHEGHHHFHEG1FGHHGGFHGGCCGHHHHHHBGH0<EHHGGCDGHGFHFBB0FGFFGGGGGGGC?FA?FGGGFFFFFBFFFFFFFBFFFFFFFFFFBFF=ADFFFFFFFFFFFFFFFFEBFF/BFFFFFBFBFFFFFFFFFFFFFFFFFFFFFFFFF
@M05620:37:000000000-D9766:1:1101:12933:4307 1:N:0:69
AGTGCCAGCTCTCAATCGCACAGGGGACCCAGGGCCTGGCCCCTCCATCCAGAAAACCTATGACCTCACCCGCTACCTGGAGCACCAACTCCGCAGCTTGGCTGGGACCTATGTGAGTATCCAGCGTAGGAATCTGGGAGTTGGGGAGGAGTGAGGAGTTGGGGAAAGACAGTCCTAACCGTGGAGGGTTCTGGTAAATGATGGGGTGAGGAGGGGCTCTTTGGCTCCCACCAGTCCCCCTGTCTGGTCTA
+
BBBABFFFBFFFGGGGFGGFGFHAAEAFGGHHFFGG2BGHHHGHGGHHHFHHHHHBHGHHFHHHHHHHHHHEGEEGHGHFGGHHHHHHGCHGEEFGGHHHGHHGGGHHGHHHHHHHHHHHHHHHHGFGGGHHHHHHHHHGGHHHGGGGGGGHHHHHHGHHHHGGGGHHHHHHHHHHHHHHGGEGGGGG;FGGGGFGFGGGGGGGGGFFFFFFFFFFFFFFFFFFFFFFFFFFFFFFFFFFFFFFFFFFFFB
@M05620:37:000000000-D9766:1:1101:9873:4311 1:N:0:69
ACCACACATTCTACAATGCGCTGCGTGCGGCTCCCGAGGAGCACCCCTTGCTGCTGACCGAGGCCCCCCTGAACCCCAAGGCCAACCGCGCGAAGATGCCCAGGTGAGTGGCCCGCTACCTCTTCTGGTGGCCGCCTCCCTCCTTCCTGGCCTCCCGGCGCTGCGCCCTTTCTCACTGGTTCTCTCTTCTGCCGTTTTCCGTAGGACTCTCTTCTCTGACCTGAGTCCCCTTTGGAACTCTGCAGGTTCTA
+
BBBBBBB3BBBDGGGFGG4AFGGGGEF22AEEE2AE1EECAGCGGEGAAFFGBHFHHHH0>>?>FEGGGEAGFHHGGGGHGHHHHGGGGGBDCGG/FGFHHHEFGFFGGHGGHHCGG-CHHHHHGHGGHFGGHGGGGGGGGGGGGFGGFGGGGGGGGG-;@FFFFFFFFFFFFFFFFFFFFBFFFFFF/9BFFFDDFFFFFFF?D/BBFFFFFFF9;B/BFFF/9;99;ABFFBFFFBB9B/BFFFFFFB9
@M05620:37:000000000-D9766:1:1101:17589:4339 1:N:0:69
AGTGCCAGCTCTCAATCGCACAGGGGACCCAGGGCCTGGCCCCTCCATCCAGAAAACCTATGACCTCACCCGCTACCTGGAGCACCAACTCCGCAGCTTGGCTGGGACCTATGTGAGTATCCAGCGTAGGAATCTGGGAGTTGGGGAGGAGTGAGGAGTTGGGGAAAGACAGTCCTAACCGTGGAGGGTTCTGGTAAATGATGGGGTGAGGAGGGGCTCTTTGGCTCCCACCAGTCCCCCTGTCTGGTCTA
+
BBABBFFFBFFFGGGGGGGGGGHGGGGGGGHHGGGGGGHHHHGHGGHHHHHHHHHHHGHHHHHHHHHHHHHGGGGGHHHHFHGHHHHHGHHHGGGGGHHHGGHGGGHHGHHGHHHHHHHHHHGHHGEFGGHHHHHHHHHGGHHHGGGGGGFGHHHHHGHGHHGFGGHHHHHHHHHHHGHHGEEDGGGGEGFGGGFGGGGGGGGGGGFFFFFFFFFFFBFFFFFFFFFFFFFFFFFFFFFFFFFFFFFFFFB
@M05620:37:000000000-D9766:1:1101:9740:4373 1:N:0:69
ACTGCCCCTTCTCCATCGAACAGGGTATTCCTGCCCCGGCTCCCCCAGTCCTTCTAACCGTTTCCTCCCTGGCTACCAGGAGCCCCCACTACGCCCCTGGTCGTTGAGGTTGGTCACCTCCCTGCGCAGGTCCTCGCCTCCTCCCCGGGCGTCAGCACGCCGGTGAAGCCAGTCCAAGCCTTTCGGGTCTTTCCGCTTTCGTATCCTTGTGACCGCCTTTGCGACTTTCTCCGCTTCTTTCCCTGTTCCGG
+
1>>>>11>>F1B1BF111B1B0B0A0BB33DF1BB0B0A/ABBFGG/BBAF2AABBDFGCB/0B2D@BFGHFGB1BBFF?>?B//?>/?00B/>/>>/</B1<</0/1BB00/?12<@10??01?///</??11?.--><.<FG.<--<:---..00.-:.----.B00;C.90////--///9----9://9B-;9A-;A-:/-////:99//-;-;-;//;9@-;////9-----//999//:9//9-;
@M05620:37:000000000-D9766:1:1101:16452:4390 1:N:0:69
AGTGCCAGCTCTCCATCGCACAGGGGACCCAGGGCCTGGCCCCTCCATCCAGAAAACCTATGACCTCACCCGCTACCTGGAGCACCAACTCCGCAGCTTGGCTGCCACCAATGTGAGTGTCCAGCGTAGGAATCTGGGAGTTGGGGAGGAGTGAGGAGTTGGGGAAAGACAGTCCTAACCGTGGAGGGTTCTGGTAAATGATGGGGTGAGGAGGGGCTCTTTGGCTCCCACCAGTCCCCCTGTCTGCTCTA
+
AA>>AFF11FFFG1BFFEE1EAFAF0AAAEGHA0EE/AGFCHGCGGH1FFGHDGFFHGHAAGBHHDGGHHFEG/>FHHDFBBGHHH0FEG1F>ECE>GFGGGH//0BBF/<BGGHHFH1BB121FC/?B/@@GHHHHCCF/?GGC@FCGC.<<DGHH.//=CCCEFHHGHHHHHHHHHHH-CE@EGGGGGGGGG9CCGGGGGGGG?B@FF-/9A@-;;EFFFFFFFF-9FFFFF/BFBEF?F/;BF/9;BF
@M05620:37:000000000-D9766:1:1101:21434:4394 1:N:0:69
ACCACACCTTCTACAATGAGCTGCGTGTGGCTCCCGAGGAGCACCCCGTGCTGCTGACCGAGGCCCCCCTGAACCCCAAGGCCAACCGCGAGAAGATGCCCAGGTGAGTGGCCCGCTACCTCTTCTGGTGGCCGCCTCCCTCCTTCCTGGCCTCCCGGCGCTGCGCCCTTTCTCACTGGTTCTCTCTTCTGCCGTTTTCCGTAGGACTCTCTTCTCTGACCTGAGTCTCCTTTGGAACTCTGCAGGTTCTA
+
BBBBBBBBFFFFGGGGGGGGGCHHGEGB4AGGGGGGGGFGCHHGGGGG?EGGEHEHHGFGGGCEGGGGGGGHFFHGGGGHGHHHHGGGGGCDGGHEHHHHHHHGHHHHHGGGHHGGGGGHHHHHHHHHHFFHHGGGGGHGHHGHHGGGGGGGGGGGGF-ADFFFFFFFFFFFFFFFFFFFFFFFFFFFFFFFFFDFFFFFFFFFAFFFFFFFFFFFFFFFFFF/BFFFFFFFFEFFFFFFFFFFFFFFFFF
@M05620:37:000000000-D9766:1:1101:17932:4401 1:N:0:69
ACCACACCTTCTACAATGAGCTGCGTGTGGCTCCCGAGGAGCACCCCGTGCTGCTGACCGAGGCCCCCCTGAACCCCAAGGCCAACCGCGAGAAGATGAGTGGCCCGCTACCTCTTCTGGTGGCCGCCTCCCTCCTTCCTGGCCTCCCGGAGCTGCGCCCTTTCTCACTGGTTCTCTCTTCTGCCGTTTTCCGTAGGACTCTCTTCTCTGACCTGCGTCTCCTTTGGAACTCTGCAGGTTCTAGATCGGAA
+
ABAABBBBFFFFGGGGGGGFGGHHFFGGHFHHHGGGGGGGGHHHHGGGFFGFHHHHHHHGGGGGGGGGGGGHHHHGGGGHGHHGHGGGGGGGGGHHFHHHGGEFAGGGGGGGDHHFGHHG<GDGG?FGGFGGFHGGHFGFBGHHFFGGFGA@DFBF?FGGAFGFFFFF/FFFFFFFFFFFFFFFFF9AFAFF.9AAABBBFFFBFFFFFFFFFFF.;ABDFFFFFFFFFFFFFBBFFFAFFFFFFFFFFFA
@M05620:37:000000000-D9766:1:1101:17502:4424 1:N:0:69
AGTGCCAGCTCTCAATCGCACAGGGGACCCAGGGCCTGGCCCCTCCATCCAGAAAACCTATGACCTCACCCGCTACCTGGAGCACCAACTCCGCAGCTTGGCTGGGACCTATGTTAGAGTCTACCGCATAAAAATCGGGGCGGTGGGGCGGCGAGGGGTGGTGGGGAAAGACAGTCATAACCGTGGGGGGCTCTGGAAAATGAGGGGGAGAGGAGGCGCTCTGTGGCTCACAACAGCCCCCCTGTCTGGTA
+
>AAAAFFFAFFFGFGGGFF1E0GHGEGEEEGHGGGGFGHHHHGHGGHHHHHHHHHHHGHHHHDGHHFGHHHGGGGGHHGHHHGGGHCGEGHHGGGGGHHHGHHGGGHHGHHHHH22B1<F112>1B?//<11@1?</?/A-<--;A-A.-=-;-@--;-9-9AB----;-9-/9///////;@9-@-;@;-@-////;/-/9//;B-@-;9-A-;B--;@AE//9-;-B/BB/----;AB--@-B//9/;;
@M05620:37:000000000-D9766:1:1101:15714:4435 1:N:0:69
AGTGCCAGCTCTCAATCGCACAGGGGACCCAGGGCCTGGCCCCTCCATCCAGAAAACCTATGACCTCACCCGCTACCTGGAGCACCAACTCCGCAGCTTGGCTGGGACCTATGTGAGTATCCAGCGTAGGAATCTGGGAGTTGGGGAGGAGTGAGGAGTTGGGGAAAGACAGTCCTAACCGTGGAGGGTTCTGGTAAATGATGGGGTGAGGAGGGGCTCTTTGGCTCCCACCAGTCCCCCTGTCTGGTCTA
+
AAAABFFFBFFFGGGGGGGCECHCGEEEEFHHFEGG2FGHFHGHGGHHHHHHFHHGHGHFGGFHHGHHHHHGG>EFHHHHGHHHHHHHGHHHEGFEEGGHGHHGGGHHGHHHHHHHHHHHHHHHHGEGGGHHHHHHHHHGGHHHGGGGGGGHHHHHHGFCGHGGGGHHHHHHHHHHHHHHGGGGGGGGEGGGGGCFGGGGGGGGGGDFFFFFFFFFFFFFFFFFFFFFFFFFFFFFFFFFFFFFFFFFFFF
@M05620:37:000000000-D9766:1:1101:15206:4476 1:N:0:69
ACCACACCTTCTACAATGAGCTGCGTGTGGCTCCCGAGGAGCACCCCGTGCTGCTGACCGAGGCCCCCCTGAACCCCAAGGCCAACCGCGAGAAGATGACCAGGTGAGTGGCCCGCTACCTCTTCTGGTGGCCGCCTCCCTCCTTCCTGTCCTCCCGGCGCTGCGCCCTTTCTCACTGGTTCTCTCTTCTGCCGTTTTCCGTAGGACTCTCTTCTCTGACCTGAGTCTCCTTTGGAACTCTGCAGGTTCTA
+
BBBBBBB>BCCFGGFGGGBGGGHHGGGBAEHFGFFE?EEFGHDGHGGEEEFGFHGHGHHEFFCFGGGGGGEHFGHGGGGHGHHHHGGGGG/BDGHBFGHHHHHGGHHHHHGGHHGGGGGHHHHHGHHHHHDHHGGGGGHGHHGHHHGGGFFGGGGGGG-@DGFFFFFFFFFFFFFFFFFFFFFFFFFFFFFFFFDFFFFFFFFDFFFFFFFFFFFFFFFFFFFBBFF/;FFFFFFFFFFFFFFFFFFFFFF
@M05620:37:000000000-D9766:1:1101:12918:4489 1:N:0:69
AGTGCCAGCTCTCAATCGCACAGGGGACCCAGGGCCTGGCCCCTCCATCCAGAAAGCCTATGCCCCCACCAGCTACCTGGAGCACCAACTCCGCAGCTTGGCTGTGACCTATGTGAGTATCCAGCGTAGGAATCTGGGAGTTGGGGAGGAGTGAGGAGTTGGGGAAGACAGTCCTAACCGTGGAGGGGTCTGGTAAATGATGGGGTGAGGAGGGGCTCTTTGGCTCCCACCAGTCCCCCTGTCTGGTCTAT
+
ABAABFFFBFFFGFGGGGGGGFH4FEAE2AF2BA2E22BB2BEABEFHHA3F3BG3BF3F5A33B1>>1B?1?3BBFB3B2B?BFG11?3G31?///????BG/0B4BFHFD344BB3FDHHHHHGCEFDGFHHGHGHHG?GHHGGFGGGGGHHHGH<CGHHGGED../:/0;GB0C:G-.;@..EG-9999F0;9F0C9;0;EE.-.AA/A9AAA9;9BFBFBBBE.B:DE?;;FFFF;A/9/9:/;9/;
@M05620:37:000000000-D9766:1:1101:22118:4508 1:N:0:69
AGTGCCAGCTCTCAATCGCACAGGGGACCCAGGGCCTGGCCCCTCCATCCAGAAAACCTATGACCTCACCCGCTACCTGGAGCACCAACTCCGCAGCTTGGCTGGGACCTATGTGAGTATCCAGCGTAGGAATCTGGGAGTTGGGGAGGAGTGAGGAGTTGGGGAAAGACAGTCCTAACCGTGGAGGGTTCTGGTAAATGATGGGGTGAGGAGGGGCTCTTTGGCTCCCACCAGTCCCCCTGTCTGGTCTA
+
AA>ABFFFBFFFGGGGFGGCFCHAFFEGGGHHGGGDFFHGCHGHGGHHHFHHHFHFHGHHGHFHHHHHHHHGG@EEHHGH?FHHHHHCFHHFAECFGFGHGGHGGGHHCHHHHHHHHHHGHHHHHGGADGHHHHHHHHFGGHHHGGFGGGEGHHHHHGHHFHGGGGHHHHHHHHHHGHHHGGGGGGGGAFGGGGFFGGGGGGGGGGFFFFFFFFFFCFFFFFFFFEFEFFFFFFFFFFFDFFFFFFBFBF:
@M05620:37:000000000-D9766:1:1101:12744:4549 1:N:0:69
AGTGCCAGCTCTCAATCGCACAGGGGACCCAGGGCCTGGCCCCTCCATCCAGAAAACCTATGACCTCACCCGCTACCTGGAGCACCAACTCCGCAGCTTGGCTGGGACCTATGTGAGTATCCAGCGTAGGAATCTGGGAGTTGGGGAGGAGTGAGGAGTTGGGGAAAGACAGTCCTAACCGTGGAGGGTTCTGGTAAATGATGGGGTGAGGAGGGGCTCTTTGGCTCCCACCAGTCCCCCTGTCTGGTCTA
+
AAAAAFFBAFFFGGGGGGGCE?GCGGGGGGHHGGGEEFHHHHGHGGGHHHHHHHFHHGHHHHHHHHGHHHHEGGGGHGHHHHHGHHFHGHHHCGCGGHHHGHHGGGGHGHHGHBGGFGHHFFHGH/?CCCHHHHHH1CGGCGHH/AFCGGGFGHBCGGGHHH--CEHEHHHHHHHHHHHHGFEGGGGGCFGGGGCFGGGGGGGGGGF?F?FFFF@@@@FFFFFFFFFFFFFFFFFFFFFF@FFFFFFFFFB
@M05620:37:000000000-D9766:1:1101:12725:4549 1:N:0:69
AGTGCCAGCTCTCAATCGCACAGGGGACCCAGGGCCTGGCCCCTCCATCCAGAAAACCTATGACCTCACCCGCTACCTGGAGCACCAACTCCGCAGCTTGGCTGGGACCTATGAGAATATCCAGCGTAGGAATCTGGGAGGTGGGGGGGAGTGAGGAGTTGGGGAAAGACAGTCCTAACCGTGGAGGGCTCTGGTAAATGATGGGGTGAGGAGGGGCTCTTTGGCTCACACCAGCCCCCCTGTCTGGTCTA
+
A@>ABFFFBFFFGGGGGFGGGGGHGCGGGGHHFGGGGGEHHHGHGGHHHHHHHFHHHGHHHHHHHGGGHHHGGEFGHHHHHHHHHHHHGHHHGGGGGHHHGHHGGGHHGHHHH3FF3BBF333B@/??//22@FDGDH0//<?F-C--;-;.;//;/;99;F;-;.AAFBB.9B///99ADA.;.ADF.AABF//;9//9/BFFFF9@..;/AD-9BFFF/9/;F/B/B9/9;..;DFA-@.;FFF/;/;/
@M05620:37:000000000-D9766:1:1101:11652:4558 1:N:0:69
ACCACACCTTCTACAATGAGCTGCGTGTGGCTCCCGAGGAGCACCCCGTGCTGCTGACCGAGGCCCCCCTGAACCCCAAGGCCAACCGCGAGAAGATGCCCCGGCAAGTGGCCCGCTACCTCTTCTGGTGGCCGCCTCCCTCCTTCCTGGCCTCCCGGCGCTGCGCCCTTTCTCACTGGTTCTCTCTTCTGCCGTTTTCCGTAGGACTCTCTTCCCTAACCTGAGTCTCCTTTGGAATTCTGCCGGTTCTA
+
AAABBBBBFFFFGGFBGGGGFFGFEEFGHCGHHGG?EEGGDHGHHGGFA1EFBF3GGGHEFEEGEG/FGGGGHHEEGGGEFHHECFGEGCGDFAG<2<2F<//>//<<1=B.GE-<--<C000=000C;:DCG:-@.9EG/9C/09;009AF09:E.---;9-9--;D-9BF//9///;/99///9/////9B99AFFBF.;F..///////;:/.;/9.;/././/9//9BF///9/;/////99-.99/
@M05620:37:000000000-D9766:1:1101:14597:4570 1:N:0:69
AGTGCCAGCTCTCAATCGCACAGGGGACCCAGGGCCTGGCCCCTCCATCCAGAAAACCTATGACCTCACCCGCTACCTGGAGCACCAACTCCGCAGCTTGGCTGGGACCTATGTTGCGTCTCCCGCGTGGGACTCTGGACGTTGGGACGGCGTGCGGGGTTGGGGAACACCCGTCCTACCCGTGGCGGGTTCTGGTAAATGATGGGGTGCGGCGGGGCTCTTTGGCTCCCACCGGTCCCCCTGTCTGGTCT
+
BCCACFFFCFFFGGGGGGGGGGHHGGGGGGHHGGGGGGHHHHGHGGHHHHHHHHHHHGHHHHHHHHHHHHHGGGGGHHHHHHHHHHHHGHHHGGGGGHHHGHHGGGHHGHHHHHG33//>?G22?<C//>-FF0<FGH10>ECGHG..<--;--:;--;;:BFA-EF./9..-:AA.F/A.A;;--;CDFE?/;B/BF//9/9BFFFA9.9--;@FC@-AFFBFFFFFF./A..:-;@FFFAFBFBFFFFB
@M05620:37:000000000-D9766:1:1101:23809:4607 1:N:0:69
AGTGCCAGCTCTCAATCGCACAGGGGACCCAGGGCCTGGCCCCTCCATCCAGAAAACCTATGACCTCACCCGCTACCTGGAGCACCAACTCCGCAGCTTGGCTGGGACCTATGTGAGTATCCAGCGTAGGAATCTGGGAGTTGGGGAGGAGTGAGGAGTTGGGGAAAGACAGTCCTAACCGTGGAGGGTTCTGGTAAATGATGGGGTGAGGAGGGGCTCTTTGGCTCCCACCAGTCCCCCTGTCTGGTCTA
+
AABBBFDFAFFFGFGGGFGGGGHGFEEFGGHHGGGEABFFGHGHGGHHHFGHGHBGHGGEHDGHHHGHHHHEGFGGHHH?GGGFGHFHG3BGE/>EE3BGEHHGEGFHFHHHHHEHHHHHHHHHHGFFDFGHHHHHHGHGGHHHGGGGGGGHHHGHHEGHHHGGGGHHHHHHHHHHHHFHFFGGGGGGCFGGGGGFFGGGGGGFGGFFFFFFFFAFFCFFFFFFFFFFFFFFFFFFFFFAFFFFFBBFFBB
@M05620:37:000000000-D9766:1:1101:17270:4627 1:N:0:69
AGTGCCAGCTCTCAATCGCACAGGGGACCCAGGGCCTGGCCCCTCCATCCAGAAAACCTATGACCTCACCCGCTACCTGGAGCACCAACTCCGCAGCTTGGCTGGGACCTATGTGAGTATCCAGCGTAGGAATCTGGGAGTTGGGGAGGAGTGAGGAGTTGGGGAAAGACAGTCCTAACCGTGGAGGGTTCTGGTAAATGATGGGGTGAGGAGGGGCTCTTTGGCTCCCACCAGTCCCCCTGTCTGGTCTA
+
BBABCFFFCFFFGBGGGGGGGGHGGGGGGGHHGGGGGGHHHHGHGGHHHHHHHHHHHGHHHHHHHHHHHHHGGEGGHHHHHHHHHHHHGHHHGGGGGHHHGHHGGGHHGGHHHHHHHHHHHHHHHGFGGGHHHHHHHHGGGHHHGGGGGGEGHHHHHGHHHHGGGGHHHHHHHHHHHHHHGGGGGGGGCFFGGGFGGGGGGGGGGGFFFFFFFFFFFFFFFFFFFFFFFFFFFFFFFFFFFFFFEFFFFFF
@M05620:37:000000000-D9766:1:1101:19639:4632 1:N:0:69
AGTGCCAGCTCTCAATCGCACAGGGGACCCAGGGCCTGGCCCCTCCATCCAGAAAACCTATGACCTCACCCGCTACCTGGAGCACCAACTCCGCAGCTTGGCTGGCACCTATGCGTATGCGGCGTCGGAATCTGGGCGTTGGGGCGGAGTGAGGCGTAGGGGCCAGACAGTCCTAACCGTGGCGGGTTCTGGTCAATGATGGGGTGAGGAGGGACTCTTTGGCTCCCACCAGTCCCCCTGTCTGGTATCTC
+
>11>AB1CAFFF1GG31FFGGEFGGGGGG0GHGG0BECAGFGGHGGFHFGHHH0GGGGHHHHHHHHHHHHHGGEGGHGHHHHHHHHHHGHHHGGGGGGHHGHHGG/BG/FG111??<C02//>C<CCG<<>GHF1<<-<<AGCGC-;=@CFGGGA@F--:9B@@BFFFFFFFF//BFF@BF-;;@@;AA/:B/99BFFFFFFFF9@EFFB-A@-;;/BBFFFFFFEFFFFFFFFFFFF<AFFFFF//B/F/
@M05620:37:000000000-D9766:1:1101:16133:4633 1:N:0:69
AGTGCCAGCTCTCCATCGCACAGGGGACCCAGGGCCTGGCCCCTCCATCCAGAAAACCTATGACCTCACCCGCTACCTGGAGCACCCACTCCGCAGCTTGGCTGGGACCTATGTGAGTATCCAGCGTAGGAATCTGGGAGTTGGGGAGGAGTGAGGAGTTGGGGAAAGACAGTCCTAACCGTGGAGGGTTCTGGTAAATGATGGGGTGAGGAGGGGCTCTTTGGATCCCACCAGTCCCCCTGTCTGGTCTA
+
>>>>>DF11CFFG1GFGFA1A0GAF0AAAAFCAAA//BGG0GGCGGH1FAGHDFFBFEG1AB2GH1FGHFE>E/>EHGBF0BFHHH//?>0B/?/>>>BB/GEGGGF0?GFEFG2BBGHHHGHHH?CCCGGHHHFFFHFFCGGFGG.@CA<<C0DCCF</=/ACC.C:CFHFFHHHHHGFGGEG.ABAEFGGFF0BFFGFG0FEGFA>AAFFBF-@@?E/B9FF//BFFFFFFFFFFFFF@FFFFFFFFFF
@M05620:37:000000000-D9766:1:1101:22629:4642 1:N:0:69
ACCACACCTTCTACAATGAGCTGCGTGTGGCTCCCGAGGAGCACCCCGTGCTGCTGACCGAGGCCCCCCTGAACCCCAAGGCCAACCGCGAGAAGATGCCCTGATGAGTCCCCCACCACCTCTTCTGGCCGCCTCCCCCCTCCTTCCTGTCCTCCCGCAGCTCCGTCCTTTACCAGTTGTCCTCTCTTCTGCCGTTTGCCGGACGACTCTCTTCTCTCACATTATTCTTCTGTACAATGCAGCAGCTCGTA
+
>AAAAA?AFFFFGGGD3FG1GGFBEGGGC0BGFFF0AEF?AGCGHGEEB/EA1BGHFGHGEE/>FFGGGGGHFHGGGGFFFHHGAFEGGGGG?CH11?F101?0111?1111?//>..FF<>F11>GH0.<<C.CG::E@CBG/B0/009;F009.C--;A//;;---:B///9/////9/:9/BFF/B9BB/99-/-9/9-;----9-;FF/BB99/////////;B////;///9//;/;/---;/---
@M05620:37:000000000-D9766:1:1101:16635:4645 1:N:0:69
AGTGCCAGCTCTCAATCGCACAGGGGACCCAGGGCCTGGCCCCTCCATCCAGAAAACCTATGACCTCACCCGCTACCTGGAGCACCAACTCCGCAGCTTGGCTGGGACCTATGTGAGTATCCAGCGTAGGAATCTGGGAGTTGGGGAGGAGTGAGGAGTTGGGGAAAGACAGTCCTAACCGTGGAGGGTTCTGGTAAATGATGGGGTGAGGAGGGGCTCTTTGGCTCCCACCAGTCCCCCTGTCTGGTCTA
+
AAAAAFFC3FFFG4GFGGG2E2FAF2AEEFHH2AE2EFHHEFEAFGFGHEBGBHHHHGFFHFFGHAGHHFGEE/EEHHHH2FGHHHA1EFGHDGEGCHHGEHFC/<FGFCGHHGHHHHFHHHHHHGAEGDHHHHHHGHCFGHHHGGACCE<>GGHHFFGFGHGCGGHHHGHHHHHHHHHHGFGBDGGGFGGGGGFFGGGGGGFGGGABFFFFDFB-BBFFFFFFFFFFFFFFFFFFFFFFBFFFFFFFFFF
@M05620:37:000000000-D9766:1:1101:22695:4664 1:N:0:69
ACCACACCTTCTACAATGAGCTGCGTGTGGCTCCCGAGGAGCACCCCGTGCTGCTGACCGAGGCCCCCCTGAACCCCAAGGCCAACCGCGAGAAGATGAGCAGGTGAGTGGCCCACTACCGCTACTGGCGGCCGCCTCCCTCCTTCCTGGCCTCCCGGCGATCCGCCCTTTCTCGCTGGTTCTCTCTTCTGACGTTTTCCGTCGGACTCTCTTCTCTGACCTGCGTCTCCTTTGGAACTCTGCAGGCTCTA
+
CCCCCCCCFFFFGGGGGGGGGGHHGEGECFHHHGGGGGGGGHHHHGGGGGGGGHHHHHHGGGCGGGGGGGGHFHHGGGGHGHHGHGGGGGGGGGHHHGBGFBGA0FG01?/FFG/>>0>0->--<<<C.-::DC-;DAEGFGEBFF9;0BFFFGGGGFC--:.;.;AFFFFFF/.9.;@F9BFFFFFFFFFEFFFEFFFFFF.-D-9:FFFFFFFFFF/BB/..-9;AB/:BFBFFFFFF/;///..;FFB
@M05620:37:000000000-D9766:1:1101:23259:4674 1:N:0:69
ACCACACCTTCTACAATGAGCTGCGTGTGGCTCCCGAGGAGCACCCCGTGCTGCTGACCGAGGCCCCCCTGAACCCCAAGGCCAACCGCGAGAAGATGCCCAGGTGAGTGGCCCGCTACCTCTTCTGGTGGCCGCCTCCCTCCTTCCTGGCCTCCCGGCGCTGCGCCCTTTCTCACTGGTTCTCTCTTCTGCCGTTTTCCGTAGGACTCTCTTCTCTGACCTGAGTCTCCTTTGGAACTCTGCAGGTTCTA
+
ABBBBBBBBFFFGGFGEGGBGDHFGEEB4BGFEFGE?F?EDGEGGGGGGGGGEHGGHHHEGECEFEGGGFFBEGHGGEEHFFGHHGD@CGGCCGHGHHBGHHCF<11<1?F/GH-<C-@GFDDG0D0<</C.C<-AD.CEHHGHH9F009.CB.EE;B-;99-9;BDDFFFF/99BB/F/;/99BBFB9BFBFF.AFFFF?/..A/99FFFFFFFFF//BFFB/9/;9FF/;F/;9FBB:9/99BF9BBF/
@M05620:37:000000000-D9766:1:1101:16326:4679 1:N:0:69
AGTGCCAGCTCTCAATCGCACAGGGGACCCAGGGCCTGGCCCCTCCATCCAGAAAACCTATGACCTCACCCGCTACCTGGAGCACCAACTCCGCAGCTTGGCTGGGACCTATGTGAGTATCCAGCGTAGGAATCTGGGAGTTGGGGAGGAGTGAGGAGTTGGGGAAAGACAGTCCTAACCGTGGAGGGTTCTGGTAAATGATGGGGTGAGGAGGGGCTCTTTGGCTCCCACCAGTCCCCCTGTCTGGTCTA
+
>>3>AFBCAFFFFAGGFAFCEEGHFEEE22BGFAE2AAFF2GGHGGG5FBFFDBBFHGFGGGBGHDFGHHHGG>EEHHHF2FHHHH1?E3FFEE?E/?BBEHHGFDHHGEHFHHHHHFHHHHHEHGEGGGHFHHHHHF<FGFGBCCCGGGDGFFHHGG/GF/A?CACGFHHHHHHHHHFHGDEBAE?B9FFFFFFFFGFGGGGGGGDBFFFFFDBB-@.FFFFEFFFEFFFFFFFFFFFFBFFFFFFFFFF
@M05620:37:000000000-D9766:1:1101:9201:4689 1:N:0:69
AGTGCCAGCTCTCAATCGCACAGGGGACCCAGGGCCTGGCCCCTCCATCCAGAAAACCTATGACCTCACCCGCTACCTGGAGCACCAACTCCGCAGCTTGGCTGGGACCTATGTTTGATTCTAGCGCATGAACCTCTGAGCGTTGGAGGAGCGAGCAGTGTTGGAAAGAGACCTTCAACCGCGTGGGGGGTTCTGGAAACTGATGGGGAGGGGCGGGGCTCTTTGGCGCACCAGCGGCCCCGTGTGTGGTC
+
>>AAADBFBFCFG4BFGCFGEEGHFEEGGGHHGGGGGFHHHHGHGGGHHHGHGHHHHGHHHFGHHHFFHHHEEFGEHFHFHGF?FG?GFHHHGE/EGFHHGGHCEGHHGEHHHHH3B33BGB33BC////222???1?1?1//<>G1F..>.<-<--<0<=DGH00:.:/:/.0:/:00;--;--9-;;-9;./;//;99/;//:FAA.;--;-;>-;BC.B/;//9-;-@-...9-;;BB-A.A.;;.B/
@M05620:37:000000000-D9766:1:1101:9974:4694 1:N:0:69
ACCACACCTTCTACAATGAGCTGCGTGTGGCTCCCGAGGAGCACCCCGTGCTGCTGACCGAGGCCCCCCTGAACCCCAAGGCCAACCGCGAGAAGATGCCCAGCCCAGTAGCCCGCTAGCTGTTCTCGTCGCCGCCTCCCTCCTTCCTGGACTCCCGCCCCTGCGCCCTTTCTCACTGGTTCTCTCTTCTGCCGTTTTCCGTAGGCCTCTATTCTATGCCCTGTGTCACCTTTGCAACTCTGAAGGCTCTA
+
CCCBCCBBFFFFGGGGGGGFGGHHGEEEHGHHHGGGGGGGGHHHHGGGEEGGHHGHHHHGGGGGGGGGGGGGHFHGGGGHGFHHHGGFGGGFDGFHFHF222F0</<<F1<F1FF?-<.1>110=D0<<.<AACC@DDHGF9EFBFGGGGGFFGGGG9C--;AF;B.9CFBFFF9FFFFF//;BB/BF/;BFBB.;BEFFF9.../9BFF/B//;/FF//BB.;:FB/::FFFE/;//;99F/;FF.F.//
@M05620:37:000000000-D9766:1:1101:10432:4695 1:N:0:69
ACCACACGTTCTACAATGCGCTGCGTGCGGCTCGCGAGGAGCACCCCGTGCTGCTGACCGAGGCCCCCCTGAACCCCAAGGCCAACCGCGCGAAGATGCCCAGGTGAGTGGCCCGCTACCTCTTCTGGTGGCCGCCTCCCTCCTTCCTGGCCTCCCGGCGCTGCGCCCTTTCTCACTGGTTCTCTCTTCTGCCGTTTTCCGTAGGACTCTCTTCTCTGCCCTGAGTCCCCTTTGGAACTCTGCAGGTTCTA
+
AAAAABB34BBAFGGFGG42EAEDEBEB2A2ABAAE0EAE1FGCGGE011??3@3FGHB/>>/>FEGEG//FFGEDD?BGCEFGHEFCGGCC-@C.1=0<CGFEHHHFDF<CCCC?--@CCFBBFBF0BGD..-9?AAEAFFA///B/;B.FBFE.9B--9>BB--.999/9FF/BBFB/99/:B//B/;9/9B;ABAFF.F..D/B/BB9BBBB/99/;;FF..;B/:.99:FBBFB/BFFFFFF.BFFB
@M05620:37:000000000-D9766:1:1101:8340:4702 1:N:0:69
AGTGCCAGCTCTCCATCGCACAGGGGACCCAGGGCCTGGCCCCTCCATCCAGAAAACCTATGACCTCACCCGCTACCTGGAGCACCAACTCCGCAGCTTGGCTGGGACCTATGTTTGATTCTCCCGTGGGGGTCTCTGTGTGTTGGCGGGGCGTGGGGTGGCGGGGACAGACTGTTCTCCGCGTGGCGGGCTCTGGAAAGTGATGGGGTGCGGCGGGGCTCTGTGGCTCCCCCCTGCCCCCGTGTGTGGTC
+
AA>>AFFC1CFFG1FFGF11E?HFGCEAEEHHBAEBAFHHHHGFGGHFHHHGHHHGHGHBFGHHHFGHHGGEG>EGHHHHFHHHHH0FEH1B?E?E>FBGGHFGGGHHGFHHHG22B12BG221GE///>//-><FD<1>100<GG/<--;-=-;-9;----999999E-FF////;/9B-;@;-@-9-9-;-////;/-/;B/9BAB-9-9@-99--;>-B/9/-;-BAF-A----;EE--;-99-9-;/
@M05620:37:000000000-D9766:1:1101:14388:4726 1:N:0:69
ACCACACCTTCTACAATGAGCTGCGTGTGGCTCCCGAGGAGCACCCCGTGCTGCTGACCGAGGCCCCCCTGAACCCCAAGGCCAACCGCGCGAAGATGCCCAGGTGAGTGGCCCGCTACCTCTTCTGGTGGCCGCCTCCCTCCTTCCTGGCCTCCCGGCGCTGCGCCCTTTCTCACTGGTTCTCTCTTCTGCCGTTTTCCGTAGGACTCTCTTCTCTGACCTGAGTCTCCTTTGGAACTCTGCAGGTTCTA
+
AAAAA1A11CCF3GGGFF1AFEGGEBEA0EGGHGF?EEE//GGGGGC//EEGFHBFGGGEGGCGGGGGGGEHFHGGGGGHGHHHCGGGGG/>CCCCGFHFHFHGFGHFFDFGHHGGGGGGDGHHHHHHHHGHGCGCGGHGGGGGGGGGGGAAFFGGGG-;@@@F@@F@@FFFFFFFFFF9BFFFFFFFFFFBF@BBFEFFFFFFFFEFFFFFFFFFFF9FFFFBBFFBFFBBFFFFBFFFFFF/FFFFFFF
@M05620:37:000000000-D9766:1:1101:12649:4728 1:N:0:69
ACCACACCTTCTACAATGAGCTGCGTGTGGCTCCCGAGGAGCACCCCGTGCTGCTGACCGAGGCCCCCCTGAACCCCAAGGCCAACCGCGAGAAGATGAGTGGCCCGCTACCTCTTCTTGTGGCCGCCTCCCTCCTTCCTGGCCTCCCGGCGCTGCGCCCTTTCTCACTGGTTCTCTCTTCTGCCGTTTTCCGTAGGACTCTCTTCTCTGCCCTGCGTCTCCTTTGGAACTCTGCAGGTTCTAGATTGGAA
+
BCCCCCCAFFFFFGGGGGFGGGHHGGGBAAHGGAFA?EGGDHHHHGGGGEGGGHHHHHHEGGFGGGGGGGGHBGHGGGGHGHHHHGGGCC>>CDHEGHG2@GF?0<<<A->>FHFHHH<GH1.<GD-AD.;EGHGHHHHH:GHHHHGGDGD?FGCG?;AFAFFFFF/BFFFFFFFFFFFF9BFFFFADFFFFDFADFBFBFFFFF/9BF//;EFF:@AD.BFFFFFF/BBFFFFFFFF9BFF/9FF/BF:B
@M05620:37:000000000-D9766:1:1101:17826:4737 1:N:0:69
AGTGCCAGCTCTCAATCGCACAGGGGACCCAGGGCATGGCCCCTCCATCCAGAAAACCTATGACCTCACCCGCTACCTGGAGCACCAACTCCGCAGCTTGGCTGGGACCTATGTTTGATTCTCCCGCGTAGGCCTCTGGGCGTTGGGGCGGCGTGCGGCGTTGGGGACAGACCGTCCTACCCGTGGCGGGTTCTGGTAACTGATGGGGTGCGGCGGGGCTCTTTGGCTCCCACCCGTCCCCCTGTCTGGTC
+
>>>>ABBFAFFFF1F31AF1E?FAA0BAE0AE0BE/FBEGHHGHGGHHHGGHHHHFGGHHGFHHHDFFGHH>E/>FHHHG0BFGHE0??GHF/E?EEFBFEHHGGGHHGHHHHHHHHH2FGHHHGGBCG<>CFGHHHHBGGCGGGHGGCCCAGAGGGG-@@@@F@@F@FFFFF-ABFFFFFFFBF@@@@@9AFFFFBFF/BFBFFFFFA@-;@@@@@@@@FFFFFFFBFFF-A;-9-;ABFF@FFBFFFF/
@M05620:37:000000000-D9766:1:1101:14385:4744 1:N:0:69
ACCACACCTTCTACAATGAGCTGCGTGTGGCTCCCGAGGAGCACCCCGTGCTGCTGACCGAGGCCCCCCTGAACCCCAAGGCCAACCGCGAGAAGATGCCCAGGTGAGTGGCCCGCTACCTCTTCTGGTGGCCGCCTCCCTCCTTCCTGGCCTCCCGGAGCTGCGCCCTTTCTCACTGGTTCTCTCTTCTGCCGTTTTCCGTAGGACTCTCTTCTCTGACCTGAGTCTCCTTTGGAACTCTGCAGGTTCTA
+
CCCCCCCCFFFFGGGGGGGGGGHHGGGEEFHHHGGGGGGGGHHHHGGGGGGGHHHHHHHFGGGGGGGGGGGHFGHGGGGHGHHHHGGGGFFGGGHGHHGHHHFF?FFFFHGGHHGGGGGHHHHHHHHHGFGHHGGGGGHGHHGHHGGGFGGGGGGGGG-?DFFFGGFFFFFFFFFFFFFFFFFFFFFFFFFFFFAFFFFFF;ADFFFFFFFFFFFFFFFFFFFFFFFFFFFFFFFFFFFFFFFFFFAFFFB
@M05620:37:000000000-D9766:1:1101:16446:4750 1:N:0:69
GCGGCTGCTTTGGAAGAGACCGCCGCGCCATGGAACACAGCGCTTAAGAGCACACGTCTGAACTCCAGCCACGAAATCGTATCACAGATGCCGGCTTCTGCTTGCCAACCACCCCACTCTTCTGGCGTCCGCCTCCCTCCTTCCAGGCCCCCCGGCGCTCACCCCTTTCTCACTGGTTCTCTCTTCTGACGATTTCCGTATCACACTCTACTCTGCGCTGAAACTCCTTTGGCACTCTGCATGTTCTCGAT
+
A1AAADDAFFFFG1GGG1BBA0AAAAA/AE/BBB110AF0//A/A/DFFGH1B0BEB/BBFBHB1B1B0>BB@EE/>BE/BBF2B11BBBBB//<>BFBFD1B1/<?1FEFCG/</<00<111111-.><-<<ACEC//</0<C:::CE.--@---9;-..0;9=E?FB/B//9/B////;/;B///;//---9-;9-/;--/9B;:9//:/;///-;-;-/9B/B/;;BF//;B-/9/////:///9-;9
@M05620:37:000000000-D9766:1:1101:20619:4754 1:N:0:69
ACTGCCACTTCTCAATCGCACAGGGCTGACCTCCCGTGCCGAATTCCTATCTCCTACTCCGGCCCCCACTTGAAACAAAGAACACCAACTCCGCAGCTTGGCTGGGACCTATGTGAGTATCCCGCGTAGGAATCTGGGCGTTGGGGAGGAGTGCGGCGTTGGGGCACGACATTCCTCACCGTGGCGGGTTCGGGTAAATGATGGGGTGAGGAGGGGCTCTTTGGCTCCCCCCTGTCCCCCTGTCTGGTCTT
+
>1>>A1@@BDDDGFG3FFGGGGGE00BAAGFGEEFGGE/B/AAFCG1DE2B12A1B1111B//A>>E>E01BB1BGC/BEC0>B0?F/?0E1/////010/<<FG/BB/C1B1BF>BFB1B21//<>/@/11??<?D0<-<>-<--.--.</.0:;-;;A9.-@.-.;.---;/;B//---;A---9-9-:-9;--;FF/////9B-----/-;@--@-//99FB/:A--A--9//9BFF@-/;9FFF///
@M05620:37:000000000-D9766:1:1101:17380:4755 1:N:0:69
ACCACACCTTCTACAATGAGCTGCGTGTGGCTCCCGAGGAGCACCCCGTGCTGCTGACCGAGGCCCCCCTGAACCCCAAGGCCAACCGCGAGAAGATGAGTGGCCAGCTACCTCTTCTTGTGGCCGCCTCCCTCCTTCCTGGCCTCCCGGCGCTGCGCCCTTTCTCACTGGTTCTCTCTTCTGCCGTTTTCCGTAGGACTCTCTTCTCTGCCCTGCGTCTCCTTTGGAACTCTGCAGGTTCTAGATCGGAA
+
ABAABBABFFFFDGGFFGGEGGHHG2EBAAFFAAFEEF?E2AF1A1EG1BECDHGHHHHGG@CEGGGEGG1FHFHEGGGHEHHHHEGECG@CCFFGGDFGFGF?01?F<?GHFHGHHH1>G1<FHG@DGCGGHHGHHHHHHHHHHHHGGGGGGGGGGCGGGFFFFFFFFFFFFFFFFFFFFFFFFFAFFFFFFFFFFFFFFFFFFFFFFFBFFFF?DFFFFFFFFFFBFFFFFFFFFFFFFF/FFF/A?AE
@M05620:37:000000000-D9766:1:1101:21684:4758 1:N:0:69
ACCACACCTTCTACAATGAGCTGCGTGTGGCTCCCGAGGAGCACCCCGTGCTGCTGACCGAGGCCCCCCTGAACCCCAAGGCCAACCGCGAGAAGATGCCCAGGTGAGTGGCCCGCTACCTCTTCTGGTGGCCGCCTCCCTCCTTCCTGGCCTCCCGGCGCTGCGCCCTTTCTCACTGGTTCTCTCTTCTGCCGTTTTCCGTAGGACTCTCTTCTCTGACCTGAGTCTCCTTTGGAACTCTGCAGGTTCTA
+
BBBABBBBFFFFGGGGGGGGGGHCGEEE4EHGFGGGGGGGDHHHHGGGGGGGGHHGHHHGGGGGGGGGGGGHGFHGGGGHGHHGHGGEGG@B@FHGHHHHHHHFHHHFHHGGHHGGGGGHHHHHHHHHHHGHHGGGGGHGHHGHHGGGGGGGGGGGGG-BGFFFFFFFFFFFFFFFFFFFFFFFFFFFFFFFFFFFFFFFFFFFFFFFFFFFFFFFFFFFFFFFFFFFFFFFFFFFFFFFFFFFFFFFFFB
@M05620:37:000000000-D9766:1:1101:11712:4787 1:N:0:69
AGTGCCAGCTCTCAATCGCACAGGGGACCCAGGGCCTGGCCCCTCCATCCAGAAAACCTATGACCTCACCCGCTACCTGGAGCACCAACTCCGCAGCTTGGCTGGGACCTATGTTGCGTCTCCCGCGTCGGACTCTGGGCGTTGGGGCGGCGTGCGGTGTTGGGGAACGCCCGTCCTACCCGTGGCGGGTTCTGGTAAATGATGGGGTGAGGCGGGGCTCTTTGGCTCCCACCAGTCCCCCTGTCTGGTCT
+
>>>AAFFFBFFFFGGFGFFAECFDFEAEEFEGFEF2FAGFGHGHGGBFDBABF3FGGGHHGFHGHDFGHFHGG>>EHEHFBG1EEHEFE3FBEEGEGH?F/FGFDGHGEHHHHHHH1<C/CHHHGCG</A<DG@GHHH/.ADGGHG-.AB;AB;9=>.9;9EF?BFFE..9-;@DFFF/F9DDDB-@BB9EAFFFBBF/BF9BFFFFDB.AF.@B??-;EFFFFFBFFFF.FD.;9;BFFF?FFFFF9BFB
@M05620:37:000000000-D9766:1:1101:15961:4831 1:N:0:69
ACCACACGTTCTACAATGAGCTGCGTGTGGCGCCCGAGGAGCACCCCTTGCTGCTGACCGAGGCCCCCCTGAACCCCAAGGCCAACCGCGCGAAGATGCCCAGGTGAGTGGCCCGCTACCTCTTCTGGTGGCCGCCTCCCTCCTTCCTGGCCTCCCGGCGCTGCGCCCTTTCTCACTGGTTCTCTCTTCTGCCGTTTTCCGTAGGACTCTCTTCTCTGACCTGAGTCTCCTTTGGAACTCTGCAGGTTCTA
+
AAAAAAA1BCCAABBA3B1BF1FHG0ABAA00A0AAEE/EE/FGC/EA0BBF1DCGFHF/>//>FGGGGG/B1GGGGGFHFGGHHGGGCC/>CGG?FGHHHHGGFHHCFHEGHHGGGCGHHHHHHHHHHHFHHCGGGGGGGGGGGGGGGGGGGGGGGG=@@@@F@@F@@FFFFFFFFFFFFFFFFFFF;BFFF@BFFFFFFBFFFBFFFFFFFFF9BFFFFFF/;BF/;FFFFFFFFFFFFFFFFFFFFFB
@M05620:37:000000000-D9766:1:1101:17372:4832 1:N:0:69
AGTGCCAGCTCTCAATCGCACAGGGGACCCAGGGCCTGGCCCCTCCATCCAGAAAACCTATGACCTCACCCGCTACCTGGAGCACCAACTCCGCAGCTTGGCTGGGACCTATGTTTGAGTATCCAGCGTAGGAATCTGGGCGTTGGGGCGGCGTGCGGAGTTGGGGAAAGACAGTCCTAACCGTGGAGGGTTCTGGTAAATGATGGGGTGAGGCGGGGCTCTTTGGCTCCCACCAGTCCCCCTGTCTGGTC
+
AAAABFFFBFFFGGGGGGGGGGHGFGGGEGHHGGGGDFHH2GGHGGHHHHHHFHFHHGHGHHGHHHGHHHHGGECGHHHHHHHGHHHHGGHHGGG@FGHHGHHGGGHHGHHHHHHHHHEG3FHH2@FGFGCGBGHHHGHH/>>ADGCC.CD-;AA.ABFGDGGFFFF.EFFFFFBFFFF/BFF9ED.A.B:FFFFFFFFFFFFFFFFFDFFFF.BFFFADFFFFFFFFFFFFFFFEFFFBADCFFFFFFB/
@M05620:37:000000000-D9766:1:1101:9080:4859 1:N:0:69
ACCACACCTTCTACAATGAGCTGCGTGTGGCTCCCGAGGAGCACCCCGTGCTGCTGACCGAGGCCCCCCTGAACCCCAAGGCCAACCGCGAGAAGATGCCCAGGTGAGTGGCCCGCTACCTCTTCTGGTGGCCGCCTCCCTCCTTCCTGGCCTCCCGGCGCTGCGCCCTTTCTCACTGGTTCTCTCTTCTGCCGTTTTCCGTAGGACTCTCTTCTCTGACCTGAGTCTCCTTTGGAACTCTGCAGGTTCTA
+
1>1>A11>CF@13FG13BBF1E110BEBG0FGHG00BAE/EHHHHG/E//B/F11BGBGGGGGG/E/EGGGHHH/>EGGAFHHC/?EEG<>CC/GHHHHHGHHGHHHHFFAFHH-CGGGHFHHHHHGHFGAGHCGGGGHEHHGEHGGF0FGAFGGGGG-;--;9@@F@@FFFFFFFFFFFFFFFFFFFFFFFF@ABFFFFFFFFFFFFFFFFFFFF/BFFFFFFB/;;FFFFFFEFFBFFBBFFF?9/;B;
@M05620:37:000000000-D9766:1:1101:24896:4862 1:N:0:69
AGTGCCAGCTCTCAATCGCACAGGGGACCCAGGGCCTGGCCCCGCCATCCAGAAAACCTATGACCTCACCCGCTACCTGGAGCACCAACTCCGCAGCTTGGCTGGGACCTATGCGTCTCCCTCGTCGGAATCTGGGCGATGGGGCGACGTGCGGCGTTGGGGCCAGACAGTCCTAACCGTGGCGGGTTCTGGTCAATGATGGGGTGAGGAGGGGCTCTTTGGCTCCCACCAGTCCCCCTGTCTGGTCTCTC
+
33>AAFDFBFFBFGGFGGGGGCHHGEGGGG2GG2EEGGA2BAE00AEGHHHFHHHGFGHHHHHFHHH3?GHGGGG/BGHHHHHHH1BGGHHHGGGGGHHHGFHGD?GHD0GFD1A?/?FG00@AFECC<>>DFDFH.A-<..CGCD--99A9?-;?-;>.@B9@AAFEFB///BBFFF?9EBBB99-9AFFFBB9BFFBFFFFF.BEF?/;.-;B;EF;F/BBBBFFFFD.;B/BBEF@AFFFFFFBBBF9
@M05620:37:000000000-D9766:1:1101:23180:4866 1:N:0:69
AGTGCCAGCTCTCAATCGCACAGGGGACCCAGGGCCTGGCCCCTCCATCCAGAAAACCTATGACCTCACCCGCTACCTGGAGCACCAACTCCGCAGCTTGGCTGGGACCTATGTGAGTATCCAGCGTAGGAATCTGGGAGTTGGGGAGGAGTGAGGAGTTGGGGAAAGACAGTCCTAACCGTGGAGGGTTCTGGTAAATGATGGGGTGAGGAGGGGCTCTTTGGCTCCCACCAGTCCCCCTGTCTGGTCTA
+
>AAABFFFAFFFGGGGGGGGGGHGG?FAEEHHFEEFGGHHHHGHEFBA5FGHEF3GFE33FHFHHHHHHFCGGEEFH3GHHHHHHHAGFGFGEGGGGGHHGFHAEEG?/FC3?FGGEHBGHHGHHCB<BDDDCGFHB0FC/?F1C-CDGGFHAHFC0</CDGCC.EHFGHGCHHGFF0CG@DE-CEGG9CFGBF9CBBFF0;0BA?DFEFFFFDFFFAFFFFFFFFBEFFFFEFFFFFFFFFFF//9FBF/
@M05620:37:000000000-D9766:1:1101:19417:4881 1:N:0:69
ACCACACCTTCTACAATGAGCTGCGTGTGGCTCCCGAGGAGCACCCCGTGCTGCTGACCGAGGCCCCCCTGAACCCCAAGGCCAACCGCGAGAAGATGACCAGGGGAGTGGCCCGCTACTCCTCCTGGGGGCCGCTCCCCTCCTTCCTGCCTCCCCGGGCCGGGGCCCTTCTTCCCTGGTTTCCTCTTTTGCGGTTTTCGGTAGGACTCTCTTCTCTCCCCGGGGCTCCCTTTGGACCCTGCCAGTTTTTA
+
AAA1AAAACCFFGFGFDGA1F1FBFAAA0AFG1FG?AGGGCHHHHGGGGGGGEHHFHHHE@ECGG/EGGGGCHBGGGG?H//GHHG//BCC</CCGFG1?F1F//////F.>F.-->-<00/<///</.;-;--;--;A./:.;9;/0;/;00:C-99----;--;@-;B-//;/-/B-B;-////;;/9/9--;@F-B----;99/////;9//////;--;-----;-;B/;/;9;-/--:/;/;;/9-
@M05620:37:000000000-D9766:1:1101:19515:4917 1:N:0:69
ACCACACCTTCTACAATGAGCTGCGTGTGGCTCCCGAGGAGCACGCTGGGCAGCGGACAGAGGCCCCCCTGAACCACAAGGCCAACCGCGAGAAGATGAGCAGGTGAGTGGCCCGCTACCTCTTCTGGTGGCCGCCTCCCTCCTTCCTGGCCTCCCGGCGCTGCGCCCTTTCTCACTGGTTCTCTCTTCTGCCGTTTTCCGTAGGACTCTCTTCTCTGACCTGAGTCTCCTTTGGAACTCTGCAGGTTCTA
+
BBAABBBBFFFFGGGGGGGGGGHHGGGECEHHHFGGGG2ED2BB0A1B0EG21E0EFGGGHHG11?EE>EFGGGHCGHH0?FF///?ED//BG/?CGBGGD2FFFCGFH1?/0/->A@FHHHHGHHBGGGGGFGFGGGHGHHGHHHGGGGFGGGGGDB-;?DFFFFFFFFFFFFFFFFF/FFFFFFFFFFFFFFDDFEFFFFFFFFFFFFFFFFFFFFFFFFFBFFFBFFFBFFFFFFFFFFFFFFFFFF9
@M05620:37:000000000-D9766:1:1101:23021:4945 1:N:0:69
ACCACACCTTCTACAATGAGCTGCGTGTGGCTCCCGAGGAGCACCCCGTGCTGCTGACCGAGGCCCCCCTGAACCCCAAGGCCAACCGCGAGAAGATGCCCAGGTGAGTGGCACGCTACCTCTTCTGGTGGCCGACTACCTCCTTACAGGCATCCCGAAGCTGCGCCCTTTCTCACTGGTTATCTCTTCTGCCGTTTTCCGTAGGACTCTCTTATCTGCCCTGAGTCTCCTTTGGAACTCTGCAGGATCTA
+
CCCCCCCCFFFFGGGGGGGGGGHGGGGECEHHHGGGGGGGFHHHHGGGFGGGGHHHHHHGGGGGGGGGGGGHHHHGGGGHGHHHHGGGGGGGGGHGFH22F<FFH11?11?/0GADD.-<1<FG1FDG<C?CG-<C@-/GFFC/::C0:/..;FFE..:-;CFG?F??DBFGB:///9/;FFFFFFFFF/9//9ADFEFBD9.A./;FFF/BB/BBFB/;ABFB/FFFFFFEFFBFFBFFFFBBF..;FB;
@M05620:37:000000000-D9766:1:1101:6856:4945 1:N:0:69
AGTGCCAGCTCTCAATCGCACAGGGGACCCAGGGCCTGGCCCCTCCATCCAGAAAACCTATGACCTCACCCGCTACCTGGAGCACCAACTCCGCAGCTTGGCTGGGACCTATGTTAGAATCCAGCGTATGAATCTGTGAGTTGTGGAGGAGTGAGCAGTGGTGGAAAGACAGTCTTAACCGTGTAGGGGTCTGGGAAATGATAGGGGGAGGAGGGGCTCTTTGTCGCCCACCAGTCCCCCCGTGTGTGCTC
+
A3>>AFFFAFFFGGGFFGGFGGGGGGGEGGHHF2EEDGHCFHGCGGHHHHHHHHGHHGHFFHHHHHHHHFGGGEGGHHHHHFHHHHHHGHHHGGGGGHHHGHBFEGHHGHHHHH22F12BF1B1@C///<>2@FG11<<G?FFDAABE/.C<F1F110>10<<<.<<.<<GC0G00=0;C-:;./<0:..;;///./;000009;C.;-@-.99B9--;F/B///.;.A.EDAA//9;EF--;.;...;B/
@M05620:37:000000000-D9766:1:1101:7884:4999 1:N:0:69
AGTGCCAGCTCTCAATCGCACAGGGGACCCAGGGCCTGGCCCCTCCATCCAGAAAACCTATGACCTCACCCGCTACCTGGAGCACCAACTACGCAGCTTGGCTGGGACCTATGCGTCTCCCTCGTCGGGTTATGGGCGTGTGGGGGACGTGCGACGTTGGGGTCAGACAGTGCTAACAGTGGCGGGGTCTGGTCGATGCTGGGGGGAGGCGGGGCTCTGTTGGTCCCCCCCGTGGCCCTGTCTGGTGTCTC
+
A>>>AFF@1CFFFDGEEF11EEGEFEAAAEGHA0E//FHH0GAAEGH1DAGGEGHEGEH1BFDGHHHHHFFE@>EGHHHH0FGGFHHCFF1@?//E>E1FEH1FGGF0AGHFHB///?<@GF0>GA@/<///<1FG0A--..><-<--;.;:@.-;-.=9A-..9/;//;00;C0;9/9:F/-;-@-9-;;F/:999/-//BB-9@?@--9-;@==FF/;/9-9//99A------999--//9/B/9;:B/
@M05620:37:000000000-D9766:1:1101:18964:5014 1:N:0:69
AGTGCCAGCTCTCAATCGCACAGGGGACCCAGGGCCTGGCCCCTCCATCCAGAAAACCTATGACCTCACCCGCTACCTGGAGCACCAACTCCGCAGCTTGGCTGGGACCTATGTGAGTATCCAGCGTAGGAATCTGGGAGTTGGGGAGGAGTGAGGAGTTGGGGAAAGACAGTCCTAACCGTGGAGGGTTCTGGTAAATGATGGGGTGAGGAGGGGCTCTTTGGCTCCCACCAGTCCCCCTGTCTGGTCTA
+
ABAABFFFCFFFGGGGGGGGGGHGGEGGGGHHFEGGGFHHHHGHGGHGHHHHHHHHHGHHHFHHHFHHHHHGG>EFHHHHFGHHHHHHGHHFEGCFFHGHGHHGGGHHGGHHHHHHHHHHHHHHHGDGGGHHHHHHHHHGGHHHGGFCGGGGHHHHHGHHHHGGGGHHHHHHHHHHHHHHGGFGGGGGDGGGGGCFGGGGGGGGGGDFFFFFFFFFFFFFFFFFFFFFFFFFFFFFFFFFFFFFFFFFFFB
@M05620:37:000000000-D9766:1:1101:13957:5035 1:N:0:69
AGTGCCAGCTCTCAATCGCACAGGGGACCCAGGGCCTGGCCCCTCCATCCAGAAAACCTATGACCTCACCCGCTACCTGGAGCACCAACTCCGCAGCTTGGCTGGGACCTATGTGAGTATCCAGCGTAGGAATCTGGGAGTTGGGGAGGAGTGAGGAGTTGGGGAAAGACAGTCCTAACCGTGGAGGGTTCTGGTAAATGATGGGGTGAGGAGGGGCTCTTTGGCTCCCACCAGTCCCCCTGTCTGGTCTA
+
BCABBFFFCFFFGFGGGGGFGCHCGGGGGGHHFFGGFFHHHHGHGGHHHHHHHHHHHGHHHGHHHGHHHHHGG>FGHHHHFHHHHHFGGHHHEGGEEHFHEHGGGGHHGHHHHGHHHGHHHHHHHGCDGGHHHHHHHHGGGHHHGGGGGGGHHGHHHGHHHHGGGGHHHHHHHGHHHHHHFFEGDFGGCFFGGGFFGGGGGGGGGGFFFFFFFFFFFFFFFFFFFFFFFFFFFFFFFFFFFFFFFFFFFFF
@M05620:37:000000000-D9766:1:1101:17814:5036 1:N:0:69
AGTGCCAGCTCTCAATCGCACAGGGGACCCAGGGCCTGGCCCCTCCATCCAGAAAACCTATGACCTCACCCGCTACCTGGAGCACCAACTCCGCAGCTTGGCTGGGACCTATGAGTATCCAGCGTCGGAATCTGGGAGTTGGGGCGGAGTGAGGAGTTGGGGCAAGACAGTCCTAACCGTGGAGGGTTCTGGTAAATGATGGGGTGAGGAGGGGCTCTTTGGCTCCCACCAGTCCCCCTGTCTGGTCTATC
+
AAAAAFFFAFFFF1BGGEF1E0BACAAE0EGHGFGEFCCHFHGHEGGHHHHHHGFHHGHHHEGHHHHHHHHFGGGEHHGGHHFFHHFHFHHHGGEGGHHHGHHGGGHHGHHHHHHGFGHHHHHG//>CGGGHGHHH0FCGDFAC.A@CCCGFGGGGGFGGGG?AGGGGGGFFGGGFFF@FF?BFF?;AFFFF;FFFFFFFFFFF9@EFFFFF@@@@FFFFFFF:FFFBFBFF9FFFFF@A9BFFFBBBFB/
@M05620:37:000000000-D9766:1:1101:11997:5067 1:N:0:69
ACCACACCTTCTACAATGAGCTGCGTGTGGCTCCCGAGGAGCACCCCGTGCTGCTGACCGAGGCCCCCCTGAACCCCAAGGCCAACCGCGAGAAGATGCCCAGATGAGTGGCCCGCTACCTCTTCTCGTGGCCGCCTCCCTCCTCCCTGGCCTCCCGCTGCTCCGCCCTTTCTCACTGGTTCTCTCTTCTGCCGCTTTCCGTAGGACTCTCTTCTCTGACATGAGTCTCCTTTGGAACTCTGCAGGTTCTA
+
CCCDDDCCFFFFGGGGGGGGGGHHGFGBFEHHHGGGFGGGGHGHHGGGFEEGHHHHHHHGGGGGGGGGGGGHGHHGGGGHGHHH/?EEDC/>/?22?F?GHF=/??GG1?/?FC?-C@-0>FG00G0<CG?@C@CCA?GGHHGB//;:0..;9FGGF?-;.:0;C.ABC9FFFFFFFFFFBFFFFB900;900@-;AEFEF0.9.0;;FFFFEBFFF00B00090090;B99BF/:0:BBF0B0;.;0;B0
@M05620:37:000000000-D9766:1:1101:17099:5076 1:N:0:69
AGTGCCAGCTCTCAATCGCACAGGGGACCCAGGGCCTGACCCCTCCATCCAGAAAACCTATGACCTCACCCGCTACCTGGAGCACCAACTCCGCAGCTTGGCTGGGACCTATGTTGAGTATCCAGCGTAGGAATCTGGGAGTTGGGGAGGAGTGAGGAGTTGGGGAAAGACAGTCCTAACCGTGGAGGGTTCTGGTAAATGATGGGGTGAGGAGGGGCTCTTTGGCTCCCACCAGTCCCCCTGTCTGGTCT
+
BCABCFFFCFFFGGGGGGGGGGHHGFFGGGHHGGGEGGHHHHGGGGGHHFHHHHHHHGHHHHGHHHHHHHHFGFGGHHHHHHHHHHHHGHHHGEGGGHHHGHHGGGHHGHHHHHHHFHGHFHHHHHGCADGHHHHHHHHHFEHHHGGGGGGGGHHHHEDGHHHGGGGHHHHHHGHHHHHHHGEEGGGGGEGGFFF9CFGFGGBFGGGF@FFFFFFFFFFFFFFFFFFFFFFFFEF;BFFFF@EFFFFB0BB
@M05620:37:000000000-D9766:1:1101:6510:5090 1:N:0:69
ACCACACCTTCTACAATGAGCTGCGTGTGGCTCCCGAGGAGCACCCCGTGCTGCTGACCGAGGCCCCCCTGAACCCCAAGGCCAACCGCGAGAAGATGACCCAGGTAGGGGGCCGCTAACTCTTCTTGGTGCCGCCTCCCTCCCTCCTGGGCTCCCGGGGCTTCGCCCCTTCTCACCGGGTCTCTCTTCTTCCCGTTTCCGGAAGACTCTCTTCTCTTACCTTACGTTCCTTTTGGACTCCTCAGGGTCTT
+
BBBABBBBFFFFGGGGGGGBGDGFGEGEEEGHHGFFGGGGGHHHHGGGGGGGHHHHHHHGGGGGGGGGGGGHFHHGGGGHGHHHHGGGGGGGGGHHHHFHH0/?/11?//?->C----.<0<;;000<:0;0;--;.9;E//=.;9C//;.;/:EG.;---9.99.;D-EF.//;9..;-D-B9///;/9//;.9AFF/B.-.-;./9/9//B/:9///9;////9./9;/;/9F-F/:///.//;9F/:9
@M05620:37:000000000-D9766:1:1101:17171:5114 1:N:0:69
ACCACACCTTCTACAATGAGCTGCGTGTGGCTCCCGAGGAGCACCCCGTGCTGCTGACCGAGGCCCCCCTGAACCCCAAGGCCAACCGCGAGAAGATGCCCAGGTGAGTGGCCCGCTACCTCTTCTGGTGGCCGCCTCCCTCCTTCCTGGCCTCCCGGAGCTGCGCCCTTTCTCACTGGTTCTCTCTTCTGCCGTTTTCCGTAGGACTCTCTTCTCTGACCTGAGTCTCCTTTGGAACTCTGCAGGTTCTA
+
AA>AAA1AFFFFGGGF3GGFGDHFE0EAC0FFFFGEEGGGEHGHHGEF/EEAEFECHHFE/EEFG/EEGEG0FGCEFE?HE/GHFGECGGG@/CE<><1<FGHG?GGF1DCACGC--C@FHHHBHBGG=GCAGC?@.:C:GG:/0;90CB.CBFEAAAA?@.CF@GF==BF9FFFFFFF:9F/9;://;FFB9@AAFAB9BFFBFFBB//9//;/BBFFBBFFFFFF/B/9BBFBFFFFFFFFFFFFFFFF
@M05620:37:000000000-D9766:1:1101:21889:5122 1:N:0:69
AGTGCCAGCTCTCAATCGCACAGGGGACCCAGGGCCTGGCCCCTCCATCCAGAAAACCTATGACCTCACCCGCTACCTGGAGCACCAACTCCGCAGCTTGGCTGGGACCTATGCGTATCCAGCGTAGGAATCTGGGCGTTGGGGCGGCGTGCGGAGTTGGGGCCAGACAGTCCTAACCGTGGCGGGTTCTGGTCAATGATGGGGTGAGGAGGGGCTATTTGGCTCCCACCAGTCCCCCTGTCTGGTCTCTC
+
A33AABFFBFFFFGGGBAFGECFAEEGGF?HHFG22EAGA2GEHGGHHFEHDFGEGHE3GHHEHHHHHHHHGGGGEHHGEGGHHH1GEGBHHGDGG/3FGGHHGC/GHGEHHHF/?<EFH21FC//>EF1FHHHBG//>-AGGG?-@:@BGG-;--;/;FBBDBDFF.B.BFFFFFFFB..@=@BBBE.BFF;9BFFFFBFFFF.@EFFFFF-@?B./9FF/9;B.AFFFFEBF/FED?E/;BFB;/;/;9
@M05620:37:000000000-D9766:1:1101:18507:5165 1:N:0:69
AGTGCCAGCTCTCAATCGCACAGGGGACCCAGGGCCTGGCCCCTCCATCCAGAAAACCTATGACCTCACCCGCTACCTGGAGCACCAACTCCGCAGCTTGGCTGGGACCTATGTTGAGTATCCCGCGTAGGACTCTGGGCGTTGGGGCGGCGTGCGGAGTTGGGGAAAGACAGTCCTAACCGTGGAGGGTTCTGGTAAATGATGGGGTGAGGAGGGGCTCTTTGGCTCCCACCAGTCCCCCTGTCTGGTCT
+
ABBABFFFCFFFGGGGGGGGGGHGGGGGGGHHGGGGGGHHHHGHGGHHHHHHHHHHHGGGHHHHHHHHHHHGGGGGHHHHHHHHHHH1EHHHGGGFGFHHGHHGGGHHGHHHHHHHFHHGHHH2BCFCCGGG1FGHHHHC@>CGHGG.:@?CBD.AF-@;BFFFFFF.ABFBFFFFFFFFFFAEF.ADF;AFFFFFFFFFFFFFFFFFDAFF0;DFAFFFFFFFFFFFFFFFFFFFFFFFFFFFFFFFFFF
@M05620:37:000000000-D9766:1:1101:17851:5177 1:N:0:69
AGTGCCAGCTCTCAATCGCACAGGGGACCCAGGGCCTGGCCCCTCCATCCAGAAAACCTATGACCTCACCCGCTACCTGGAGCACCAACTCCGCAGCTTGGCTGGGACCTATGTTGGGTATCCCGCGTGGGACTCTGGACGTTGGGGCGGCGTGCGGCGTTGGGGAACACACTTCCTACCGGTGGCGGGTTTTGGTAAATGCTGGGGTGCGGCGGGGCTCTTTGGCTCCCCCCAGTCCCCCTGTCTGGTCT
+
AAAAAFFFBFFFGGGGGGGGGGHHGGGGGGHHGGGGGGHHHHGFGGHHHHHHGHHHHGHHHHHHHHHHHHHGGEEGHHHHHHHHHHHGGHHHGGGGGHHHGHFCGGHHFHHGHHF3//?32@2<?/@/<><G00<<>G10->FG0C-<:--;;-.;-;@@@DA=9AD..9..//;9/B/A-9;;..;>-B...;9.BF/9///;9DC.-.;--9B9=B9./B/BBFFFF..;9-9/;FFF.-./:/FF9/9
@M05620:37:000000000-D9766:1:1101:23495:5179 1:N:0:69
ACTGCCACTTCTCAATCGCACAGGGTTCACGTGGCCTGGCACCGCCAGACCGCATATCCGTGCCCTCACCAGTAACGAGGAGCACCCACTCCGCAAGCTGGCTGGGAGAAAAGAGAGTATCCTGCGTGGGTATCTGGGCGTCCGGGCGGTGCTGGGAGCTGGGGAAGTACGTTCCTCATTTTCGCTTTCGCTGGTAAGTGGTTGGGAGTGCAGGGTCTCCCGGGTTCGCACTTGTACCCCTGTCGGGTGTA
+
>11>ACC1@DBDGGGBGFFCE0AAAB001D0AA0AB1A0001B//AA/0/A//A/B2D2/////B1/0>01B11B2//?/>/?EG//?/BFGG/</>/1<</B?//0//0<0</0@<<2@GH211<//<</11>1>F0<CG---<--=-9;-09/..9../CC-:..0;;.-/;-9/;////9;----/9;---9///;B//-9-----;/:/---/-/9/9---;----@-/;F//;/-9-//-;9A-9/
@M05620:37:000000000-D9766:1:1101:17057:5197 1:N:0:69
ACCACACCTTCTACAATGAGCTGCGTGTGGCTCCCGAGGAGCACCCCGTGCTGCTGACCGAGGCCCCCCTGAACCCCAAGGCCAACCGCGAGAAGATGCCCAGGTGAGTGGCCCGCTACCTCTTCTGGTGGCCGCCTCCCTCCTTCCTGGCCTCCCGGAGCTGCGCCCTTTCTCACTGGTTCTCTCTTCTGCCGTTTTCCGTAGGACTCTCTTCTCTGACCTGAGTCTCCTTTGGAACTCTGCAGGTTCTA
+
BCCCCCCCFFFFGGGGGGGGGGHHGFGBGFHHHGGGGGGGGHHHHGGGGGGGHHHHGHHGGGGGGGGGGGGHFHHGGGGHGHHHHGGGGGGGGGHGGHHHHGHGGHFGGHGGHHGGGGGHHHHHHHHHGHGHHGGGGGHGHHGHHGGGGGGGGGGGGG-;CFGGGGFFFFFFFFFFFFFFFFFFFFFFFFFFFFDFFFFFFFFFFFFFFFFFFFFFFFFFFFFFFFFFFFFFFFFFFFFFFFFFFFFFFFF
@M05620:37:000000000-D9766:1:1101:21925:5208 1:N:0:69
GAGGCTGCTTTGGAAGAAACTCATAGGCCACGGCAAACGACTCTAAAAGGCGCAGGAATGATCGCCAGTCAGTAAGGCGTCTCCCATCTGCCGCCCTTTGCGTGCCAACTAAACAATTCTCAGCATTTTTACTTGTAACTGACAAGCAAGGGACAAAAAATCAAAAGAGCACACGTATGAACTACAGACACATTCACCAATATCCTATGAAGACTTAATCTTGAAAAAAAAAAAACTGAGAATCTAAAAAA
+
ABBBBAFBFFFFGGGGGGGGGBF5DD444B2A2AAE222222B3AD5351AAA0001BA3BD51BEEEF3B3BBFGHH>E/?F33133B44BE>//>3?33/??CHHH/B?BBB??111@@>@@<122>>??1?1?<??1?1<<<</0<0.><>.0<<.<</<0<<<.://;/::./0/;=000;/009///90;0000.;00;0;0;000;0/00009;000909/.;9--;B?9/////9//9/////9
@M05620:37:000000000-D9766:1:1101:16210:5219 1:N:0:69
AGTGCCAGCTCTCAATCGCACAGGGGACCCAGGGCCTGGCCCCTCCATCCAGAAAACCTATGACCTCACCCGCTACCTGGAGCACCAACTCCGCAGCTTGGCTGGGACCTATGTGAGTATCCAGCGTAGGAATCTGGGAGTTGGGGAGGAGTGAGGAGTTGGGGAAAGACAGTCCTAACCGTGGAGGGTTCTGGTAAATGATGGGGTGAGGAGGGGCTCTTTGGCTCCCACCAGTCCCCCTGTCTGGTCTA
+
AB>ABFFFBFFFGGGGGGGCGEHEGGGGGGHHCFGGGGHHHHGHGGHHHGHHHHHHHGHHHHHHHFGHHHHGG>FGHHGHEFHHHHHGGHHHAFCFCGFGGHHGGGHHGHGHGHHHHHHHHHHHHGEGGGHHHHHHHHHGGHHHGGGGGGFGHHHHHGHHHHGGGGHHHHHHHHHHHHHHGGGGGGGGCFGGGGCFGGGGGGGGGGFFFFFFFFFFFFFFFFFFFFFFFFFFFFFFFFFFFFFFFFFFFFF
@M05620:37:000000000-D9766:1:1101:23367:5227 1:N:0:69
AGTGCCAGCTCTCAATCGCACAGGGGACCCAGGGCCTGGCCCCTCCATCCAGAAAACCTATGACCTCACCCGCTACCTGGAGCACCAACTCCGCAGCTTGGCTGGGACCTATGTGAGTATCCAGCGTAGGAATCTGGGAGTTGGGGAGGAGTGAGGAGTTGGGGAAAGACAGTCCTAACCGTGGAGGGTTCTGGTAAATGATGGGGTGAGGAGGGGCTCTTTGGCTCCCACCAGTCCCCCTGTCTGGTCTA
+
AA>ABFFFBFFFFGGGGFGGGGHHFGGGGEHHGGGECAGHFHGHGGHHHGHGGHHHHGFHHHHHHHHHHHHGGGGGHHHHHHHHHHHHGHHHGGGG@EHHGHHGGFHHGHHHHHFGHHHHEDFHFBCEGGHHHHGHGE<<CHHHGCFGGGGHFHFFCDGHHHGGGGH.::CHHHHHHHHFDGGGGGGG9FFGGGFGGGGBFGGGGGFFFFFFFFFF;-EFFBBFBBFFFFF?FFFFFFFF-;FFFFFFFFF
@M05620:37:000000000-D9766:1:1101:23984:5267 1:N:0:69
AGTGCCAGCTCTCAATCGCACAGGGGACCCAGGGCCTGGCCCCTCCATCCAGAAAACCTATGACCTCACCCGCTACCTGGAGCACCAACTCCGCAGCTTGGCTGGGACCTATGCGTCTCCCGCGTCGGAATCTGGGCGTTGGGGCGGCGTGCGGCGTTGGGGCCAGACAGTCCTAACCGTGGCGGGTTCTGGTCAATGATGGGGTGAGGCGGGGCTCTTTGGCTCCCACCAGTCCCCCTGTCTGGTCTCTC
+
AA1>AFFFAFFFGFGG1FGCEEGAFGEEG?0FAEF?EFHCEHEEEGEHFHBEFBGGFFHGFHFHHFGCHFFEG>@FHGHHFFHHFHGHF0GHGGGGGEGHGHFGGGHHFHHHHGGC/EHHG/CGGGGG>.>GFFHHGC<ACFCGA@AG@@@C?<@@9=@F@@B@BFFFFFFFFFBFFF@AE;@;@?-;FFFF9FFFFFFFFFFB:-AFF--9->@@FFBFBFFFFFEFFFEFFBBFFF?FBFFF/;BB/B9
@M05620:37:000000000-D9766:1:1101:17932:5273 1:N:0:69
AGTGCCAGCTCTCAATCGCACAGGGGACCCAGGGCCTGGCCCCTCCATCCAGAAAACCTATGACCTCACCCGCTACCTGGAGCACCAACTCCGCAGCTTGGCTGGGACCTATGTTTGAGTATCCAGCGTAGGAATCTGGGCGTTGGGGAGGAGTGAGGAGTTGGGGAAAGACAGTCCTAACCGTGGAGGGTTCTGGTAAATGATGGGGTGAGGAGGGGCTCTTTGGCTCCCACCAGTCCCCCTGTCTGGTC
+
>>3>AFDFBFFFEGGCFCFGEGFHFFGGGGCHFGGGGAGFGHGEGGHGBHHHHFCGHGFHHHHHHHFGHHHGGEGGHHGCGGHF?GHHGBGHGEEGG3GHGHHG?EGHGHHHHHFFHGFGGHHHBGHGDGGGHFHHHFHH/><>@GDG.AD<C<GGHF0EHHBGDGGFHFHHHGFGGGGGGGG9CB.EDB;FGGGGGFFGFFFFBFFFDBFFF/AD?BBBFF/B9BFFFFFFFFFFFFFFEFBFBBFFFF/
@M05620:37:000000000-D9766:1:1101:17657:5321 1:N:0:69
ACCACACCTTCTACAATGAGCTGCGTGTGGCTCCCGAGGAGCACCCCGTGCTGCTGACCGAGGCCCCCCTGAACCCCAAGGCCAACCGCGAGAAGATGCCCAGGTGAGTGGCCCGCTACCTCTTCTGGTGGCCGCCTCCCTCCTTCCTGGCCTCCCGGAGCTGCGCCCTTTCTCACTGGTTCTCTCTTCTGCCGTTTTCCGTAGGACTCTCTTCTCTGACCTGAGTCTCCTTTGGAACTCTGCAGGTTCTA
+
CCDDDDDDFFFFGGGGGGGGGGHHGGGEHGHHHGGGGGGGGHHHHGGGGGGGHHHHHHHGGGGGGGGGGGGHGHHGGGGHGHHHHGGGGGGGGGHHHHFHHHHG=CGGG1FFHHGGGGGHHHHHHHHHGHGHHGGGGDGGGHGHHFGGGBFGGGGGGC-CCCBFGGFFFFFFFFBFFFFBFFFFFFFFFFFFFFDFFFFFFFFDDFFFFFFFFFFEFFFFFFFFFFFFFFFEFFEB9BFFFFFFFFFFFFB
@M05620:37:000000000-D9766:1:1101:15933:5326 1:N:0:69
ACCACACCTTCTACAATGAGCTGCGTGTGGCTCCCGAGGAGCACCCCGTGCTGCTGACCGAGGCCCCCCTGAACCCCAAGGCCAACCGCGAGAAGATGCCCAGGTGAGTGGCCCGCTACCTCTTCTGGTGGCCGCCTCCCTCCTTCCTGGCCTCCCGGCGCTGCGCCCTTTCTCACTGGTTCTCTCTTCTGCCGTTTTCCGTAGGACTCTCTTCTCTGACCTGAGTCTCCTTTGGAACTCTGCAGGTTCTA
+
BBBBBBBBFFFFGGGGGGGGGGHHGFFBCEHHHGGGGGGGGHHHHGGGGFGGHHHHHHHGGGGGGGGGGGGHFHHGGGGHGHHHHGGFFGGGCGHHHHHHHHHGFHHHGHGGHHGGGGGHHHHHHHHHHHFHHGGGGGHGHHGHHGGGGGGGGGGGGG-ADFFFFFFFFFFFFFFFFFFFFFFFFFFFFFFFFFFFFFFFFFFFFFFFFFFFFFFFFFFFFFFFFFFFFFFFFFFFFFFFFFFFFFFFFFF
@M05620:37:000000000-D9766:1:1101:13220:5329 1:N:0:69
AGTGCCAGCTCTCAATCGCACAGGGGACCCAGGGCCTGGCCCCTCCATCCAGAAAACCTATGACCTCACCCGCTACCTGGAGCACCAACTCCGCAGCTTGGCTGGCGTCGGCCTCTGGTCGTTGGGGAGGAGTGCGGCGTTGGGGCACGACCGTCCTCCACGTGGAGGGTTCTGGTAAATGCTGGGGTGCGGCGGGGCTCTTTGGCTCCCACCCGTCCCCCTGTCTGGTCTATCTCCTGCCCTTAGCTCGG
+
AA11>FFCAFFFGDGFAFF1E0GAFEAA0AGH0AE//FGHAHGCGGH1GCHHEGFFHGH1BFBGH1FHHHGEG/>EHHHH0>FGGHC/EFF@/A/EEEFFEHGGG<>//>B/?EGFGH11/>AFG/@ECGFGCGFGGC@CGGGGGCGGGF@?AGGGGF//=ACEFFFF@BFFFB/;BB/BFFFFFF@A@B@@9@?@@?@FFFFBFFFFEFBFFB=BFFFFF@FF/BFFFFFFFFFFFB/BFFFFFF/BFB@
@M05620:37:000000000-D9766:1:1101:10533:5334 1:N:0:69
AGTGCCAGCTCTCAATCGCACAGGGGACCCAGGGCCTGGCCCCTCCATCCAGAAAACCTATGACCTCACCCGCTACCTGGAGCACCAACTCCGCAGCTTGGCTGGCGTCGGCCTCTGGGCTTTGGGGAGGAGTGCGGCGTTGGGGCACGACCGTCCTCCCCGTGGAGGGTTCTGGTAAATGCTGGGGTGCGGCGGGGCTCTTTGGCTCCCACCCGTCCCCCTGTCTGGTCTATCTCCTGCCCTTAGCTCGG
+
AA3AAFFFBFFFGGGGGGGGGFHDGGGGGGHHAFGGEGHHHHGEGGHHHGHHHHHHHGHHGHHHHFHHHHHGG?EGHHHHGFHHHHHHGHHHGGGFFGHHEHHGG/E?/>C/BDGGGHBG2FFGGGGFGFGGGHFGGG?-=@GGGGGGGGGGGDGGF0:;;DCDAFFF;;9AFB/:BF/BFFFF/AB;DDBFDD@DAFFFFFFFF9BFFF.;DFFADDFFFFFFFFFFBFFEFFFFF//;FEBFFF9FFFD
@M05620:37:000000000-D9766:1:1101:15354:5336 1:N:0:69
AGTGCCAGCTCTCAATCGCACAGGGGACCCAGGGCCTGGCCCCTCCATCCAGAAAACCTATGACCTCACCCGCTACCTGGAGCACCAACTCCGCAGCTTGGCTGGGACCTATGTGAGTATCCAGCGTAGGAATCTGGGAGTTGGGGAGGAGTGAGGAGTTGGGGAAAGACAGTCCTAACCGTGGAGGGTTCTGGTAAATGATGGGGTGAGGAGGGGCTCTTTGGCTCCCACCAGTCCCCCTGTCTGGTCTA
+
BCCCCFFFCFFFGGGGGGGGGGHGGGGG?FHHGGGG2FHH2GEGGGHHGHFHBHFHHGHHHHBGHHHHHHHGGEEGHHHHHHHHHHHHGHHHFGGEGCFHFHFFGGHHGHHHHHFHHGHGHHHHHGCDGGHHHHHHHHHGGHHHGGGGGGGHHGHHHGGCGHGGGGHHHHHHHHHHHHHHGCEDGGGG9AFGGGCBFGGGGGGGGGFAFFFFFFFFFBFFFFFFFFFFFFFFFFFFFFFFFFFFFFFFFFF
@M05620:37:000000000-D9766:1:1101:25491:5337 1:N:0:69
AGTGCCAGCTCTCAATCGCACAGGGGACCCAGGGCCTGGCCCCTCCATCCAGAAAACCTATGACCTCACCCGCTACCTGGAGCACCCACTCCGCAGCTTGGCTGGGACCTATGTTTGATTCTCCCGCGTAGGCCTCTGGGCGTTGGGGCGGCGTGCGGCGTTGGGGACAGACCGTCCTACCCGTGGCGGGTTCTGGTAAATGATGGGGTGCGGCGGGGCTCTTTGGCTCCCACCCGTCCCCCTGTCTGGTC
+
BAAABFFFBFFFG4FGGGGCGGHGGGGGGGHEFGGGGGHHGHGHGGHHHHHHFHHGGFHFHHHHHHHHHHHGGEGGHHHHGFHHHH1?EFHHE/E/>33BEHHGGEHFAHHBGGHHH33BFHHHFGGC>/>DFGGFHG<F.A-<CG<AC?A@B-BD??9>FADFCFE-9AFFFFFFFF//.ADD.9-@-;-;FFFBFF//9F9FFF.ADF.@D;B==@CFFBFFFFB/FFFBF9.99;ADEFFEFFFFFF/
@M05620:37:000000000-D9766:1:1101:12667:5354 1:N:0:69
AGTGCCAGCTCTCAATCGCACAGGGGACCCAGGGCCTGGCCCCTCCATCCAGAAAACCTATGACCTCACCCGCTACCTGGAGCACCAACTCCGCAGCTTGGCTGGCGTAGGAATCTGGGAGTTGGGGAGGAGTGCGGCGTTGGGGCAAGACAGTCCTCACCGTGGAGGGTTCTGGTAAATGCTGGGGTGAGGAGGGGCTCTTTGGCTCCCACCCGTCCCCCTGTCTGGTCTATCTCCTGCCCTTAGCTCGG
+
AABBBFFFBFFFGGGGGFGGGEEEFEGGEGHHGGGGFFGFAGGHGGFGHHHGEGGHHGHHHGBGHHFHHHHGG/>EHHHGHHHGHHHHGHHHGGGCEGHHEHHGAFGDFGGGBGHHHHFFECGGFCFGGGGGGGBDC?DGGGHGG?@.CGH/CCGGG09AFFAEDGGGGCFFGFFFFFFGG0CFFFF9;AAFFDDFFFFFFFFB/BFFFFFFF.;;ADFFFFE/BFFFFFFFFFFFFFFFFFFFFF/;BDC
@M05620:37:000000000-D9766:1:1101:19763:5361 1:N:0:69
ACCACACCTTCTACAATGAGCTGCGTGTGGCTCCCGAGGAGCACCCCGTGCTGCTGACCGAGGCCCCCCTGAACCCCAAGGCCAACCGCGAGAAGATGCCCAGGTGAGTGGCCCGCTACCTCTTCTGGTGGCCGCCTCCCTCCTTCCTGGCCTCCCGGCGCTGCGCCCTTTCTCACTGGTTCTCTCTTCTGCCGTTTTCCGTAGGACTCTCTTCTCTGACCTGAGTCTCCTTTGGAACTCTGCAGGTTCTA
+
BBBABBBBFFFFGGGGGGGEGDGBEEEBAEHHHGGGFGGGFHFHHGGGGEEFGHHHGGHGGGGGGEGGGEGFFFFEGGGHFFHHHGGEGGCB@GHGHHFHHHEG?FG<FGFCHHC@DCGHGFFGDFGH<GGFHGGGDEGGHHGGH0FFBFCFFFEGD?:@?9DA=@DFFFFFB9//9FF/F9/:9/9F9/BBFBAFFFFFDF.?D/BFFFFFFFB9BF//BFF/9BF9BFFFFFFFF//9/;B/FFAFFF/
@M05620:37:000000000-D9766:1:1101:12724:5361 1:N:0:69
GAGGCTGCTTTGGAAGAAACTCATAGATTAATGCAACAGTTCCTCCTGGACCTGGACAAGTTTCTTGACCCGCTTACAGAAGCTGAAACAACTGCGCCTGGCCGGAACCACAGTCTACGAGACCACCCCAGAATATGAGAAGAGCGGAAGAAAGAAGAGCAACAGAAAGAAAGACCGAAACGTAGTGACTTTTGAGAAATGATGGGGAGAAGAGGCACACATTCGAATCTAACCATTTCAACATCTCAAAG
+
>1>>1>B>1BB@B1BBEG1FGBGHHCGFBF1BDD1B1GBDEDA2DBBA0BABAF0BA10BDDDDDDDDB10AAEB/11BDFGBBFB1FBB>FGFE/>BB//00>/>///>?/011121//?</<0??/>?//@1>2>2>1>@10<>////000100010<1000/<//<<.<//</:--;;C;.../;000;;;...0/;;90;0.9.-;.;/.---:---//;/9-/9999:A/;9:////////99///
@M05620:37:000000000-D9766:1:1101:21518:5394 1:N:0:69
ACCACACCTTCTACAATGAGCTGCGTGTGGCTCCCGAGGAGCACCCCGTGCTGCTGACCGAGGCCCCCCTGAACCCCAAGGCCAACCGCGAGAAGATGCCCAGGCGAGTGGAAAGCTACCTATTCTGGTGGCAGCCTCCATAATTCCTGGCCTCACGGAGCTGAGCCATTTATCACTGGTTCTCTCATCAGCCGTTTTCCGTAGAACTCTCTACTCTGACCTGAGTCTCCTTTGGAACTCTGCAGATTCTA
+
AA>>AAAAFFFBDFGDDAGDA1B1A0AE0AGH1FAE0AE?AGHHHGCEEEF/1B1AGG0FE//>/>>FGGG0F>?/EE>>//FCE//EC@<</CHHBGDGCHE//><<->>111FF<GGHH1000=0<D/<F/<EE/::/0:0<0;GHH/..0./;..-;AF/0CBB/0;900000;BBF0;9B9B0;B/;9B@FBFEF/9/9--9;BF/;:/;BFFBFFF/-:;F9/;/F/B//:///B//;9;/;B/9/
@M05620:37:000000000-D9766:1:1101:18953:5414 1:N:0:69
GAGGCTGCTTTGGAAGAAACTGACAAGCCAGGGAAAAACGATCGTAAGGGCCCAGGTATGAACTCCAGTCACGAAGTCGAATCTCATATACCGGCTAATGCTTGCAAAAAAAAACAATATACAAAATACGAATATAATCATTCAAGCTACTAACATAGTTGAGTCCCACACTGCCTCACATTTACTGATTCTGGCAAATGCTTGGGTGACGCGAGAATCTAAAGCTCCCACCCATCCCCATGTCTAATCTA
+
AABBBBFBFFFFGGGGGGGGGGH4G5BFAGFHG2BFFG2222BE2B2B31BA011A3A5BAD555B33BBFGD111?@B1?@EF444B44BBE/>/1@BFFGHFFFHFH/>//<///222>222@0@@@?///?<111<1111111?11<1<11111111111110<0<<./00<0<CG:0;00;0;0;0;0;=0:0CB00:09.;..90..--;-999;//;/9/:/..;9..;/..;..//9////;//
@M05620:37:000000000-D9766:1:1101:19346:5419 1:N:0:69
ACCACACCTTCTACAATGAGCTGCGTGTGGCTCCCGAGGAGCACCCCGTGCTGCTGACCGAGGCCCCCCTGAACCCCAAGGCCAACCGCGAGAAGATGAGCAGGTGAGTGGCCCGCTACCTCTTCTGGTGGCCGCCTCCCTCCTTCCTGGACTCCCGGCGCTGCGCCCTTTCTCACTGGTTCTCTCTTCTGCCGTTTTCCGTAGGACTCTCTTCTCTGACCTGAGTCTCCTTTGGAACTCTGCAGGTTCTA
+
BBABBBABFFFFGGGGGFGGGGGHEFGFHFHHHGGAFGGGGHHHHGGGGEGGHBGHHHHGGGGGGGGGGGGHGHHGGGGHGHHGHGGGG@BDGFHHHEGHGFH/01?FH1FFHHGGGG-<G1DGHHFHH<EHHGGGGGHGGHGHHHGGGG/FFGGGG?-@BGFFFFFFFFFFFFFFFFFFFFFFFFFFFFFFFFDFFFFFFFFFFFFFFFFFFFF/FFFFFFFFFFFFFFFFFFFFFFFFFFFFFF?BBFF
@M05620:37:000000000-D9766:1:1101:21390:5444 1:N:0:69
ACCACACCTTCTACAATGAGCTGCGTGTGGCTCCCGAGGAGCACCCCGTGCTGCTGACCGAGGCCCCCCTGAACCCCAAGGCCAACCGCGAGAAGATGCCCAGGTGAGTGGCCCGCTACCTCTTCTGGTGGCCGCCTCCCTCCTTCCTGGCCTCCCGGAGCTGCGCCCTTTCTCACTGGTTCTCTCTTCTGCCGTTTTCCGTAGGACTCTCTTCTCTGACCTGAGTCTCCTTTGGAACTCTGCAGGTTCTA
+
ABABBAABFFFFGGG45FGGGGFH?EGGH?GHHGG2EEGCGHHHHGGGEAEFHGHHHHHGGGGGGGGGGGGGHHHGGGGHGHHHGGGGGCDGGGGE11GHHHHAC1GGH1FGHHGGGGGHBHHHHGHHGHGHGGGGDGHGHHGHHGGG0:CFGGGGGG-BBGGGGGFBBFFFFFFFFFFFFFFFFFFFFFFFBBFFFFFFFFFFFFFFFFFFF/FFFFFFFFFFE/;BFFFFFEFFFFFF/9FFFFF/;B;
@M05620:37:000000000-D9766:1:1101:9986:5462 1:N:0:69
ACCACACCTTCTACAATGAGCTGCGTGTGGCTCCCGAGGAGCACCCCGTGCTGCTGACCGAGGCCCCCCTGAACCCCAAGGCCAACCGCGAGAAGATGCCCAGGTGAGTGGCCCGCTACCTCTTCTGGTGGCCGCCTCCCTCCTTCCTGGCCTCCCGGCGCTGCGCCCTTTCTCACTGGTTCTCTCTTCTGCCGTTTTCCGTAGGACTCTCTTCTCTGACCTGAGTCTCCTTTGGAACTCTGCAGGTTCTA
+
CCCCCCCCFFFFGGGGGGBGGGHHGGGEHGHHHGGGGGGGEHGHHGGGGGGGHHHHHHHFGGGGGGGGGGGHGHHGGGGHGHHHHGGGGGGGGGHGHHHHHHGFHHHHHFGGHEDGGGGHHHHHHHHHFHGHHGGGGGHGHHGHHGGGGGGGGGFGGG-;DC-DFFFFFFFFFFFFFFFFFFFFFFFFFFFFFFADFFFFFFFF.FFFFFFFFFBFFFFFFFFFFFFFFFFFFFFFFFFFFFFFFF.FFFB
@M05620:37:000000000-D9766:1:1101:23773:5463 1:N:0:69
AGTGCCAGCTCTCAATCGCACAGGGGACCCAGGGCCTGGCCCCTCCATCCAGAAAACCTATGACCTCACCCGCTACCTGGAGCACCAACTCCGCAGCTTGGCTGGGACCTATGTTGAGTATCCCGCGTAGGACTCTGGGCGTTGGGGCGGCGTGCGGCGTTGGGGAACGACAGTCCTAACCGTGGAGGGTTCTGGTAAATGATGGGGTGAGGAGGGGCTCTTTGGCTCCCACCAGTCCCCCTGTCTGGTCT
+
AAABBFFCAFFFGGGGGFFGGFHAAEAEGGHHG2EGEGGGFHGDGGHHHFGHHHGFHEGFGHHHHHHHHHGGGCGEHFHHHHHHHHHHGFHHEFGFGHHHGGHGGGHHGHHGFHHHHHHHHHBBEGFBDCDH1CGHHHCF@ADGHGG.A-ADBDABGFF;BD?B=FF.A.@;DFFFFFFFFFFEF.AD=;FFFFFBFFFFFFFFFFFFF.FA/;DFFFFFFFFBFFFFFFFFFFFFFFFFDDEFFFFFBFF
@M05620:37:000000000-D9766:1:1101:21275:5481 1:N:0:69
ACCACACCTTCTACAATGAGCTGCGTGTGGCTCCCGAGGAGCACCCCGTGCTGCTGACCGAGGCCCCCCTGAACCCCAAGGCCAACCGCGAGAAGATGCCCAGGTGAGTGGCCCGCTACCTCTTCTGGTGGCCGCCTCCCTCCTTCCTGGCCTCCCGGAGCTGCGCCCTTTCTCACTGGTTCTCTCTTCTGCCGTTTTCCGTAGGACTCTCTTCTCTGACCTGAGTCTCCTTTGGAACTCTGCAGGTTCTA
+
AA>AAAAAFFFDAGG13BFEEEFFEEEFE0FGHGC0EEGCEHHHHGEG?/EAGGGHGFGGGGGGEGEGGGGHFHH?EGGFGHHHHFGGGCBGGCHHHHHHHHHGGHHGHDFGHHCGGGGHHHHEHBDGDGEHHC@CGGHGHH?/:FGGFGGGGGEFGG@GGGGGGGF@@FFFFFFFFFFFFFFFFFFFFFFFF@BFFFFFFFFFFFFFFFFFFFFFFFFFFFFFFFFFFFFFFFFFFFFFFFFFFFFBFFF
@M05620:37:000000000-D9766:1:1101:13706:5500 1:N:0:69
ACCACACCTTCTACAATGAGCTGCGTGTGGCTCCCGAGGAGCACCCCGTGCTGCTGACCGAGGCCCCCCTGAACCCCAAGGCCAACCGCGAGAACATGCCCAGGTGAGTGGCCCGCTACCTCTTCTGGTGGCCGCCTCCCTCCTTCCTGGCCTCCCGGCGCTGCGCCCTTTCTCACTGGTTCTCTCTTCTGCCGTTTTCCGTAGGACTCTCTTCTCTGACCTGAGTCTCCTTTGGAACTCTGCAGGTTCTA
+
?AAAAA1AFFFFEGGBAFFAB1AEE0BBA0FHEFGE?AECCHHHHGGGGGGFFHFGHHHEGF?EGGGGGGGGHHHGGGGH/FHGHGEECG<@BCGHH1FHHHHGCFHHFDFGHHGGGGGHHHHHHHHHGFGHHGGGGGHGHHGHHGGGGGGGGGGGGG@GG@@F@@F@@FFFFFFFFFFFFFFFFFFFFFFFF@BBFFFFFFFFFFFFFFFFFFFFFFFFFFFFFFFFFBFFFFFFFFFFFFFFFFAFFFF
@M05620:37:000000000-D9766:1:1101:13024:5523 1:N:0:69
ACCACACCTTCTACAATGCGCTGCGTGGGGCTCCCGAGGAGCACCCCGTGCTGCTGACCGAGGCCCCCCTGAACCCCAAGGCCAACCGCGCGAAGATGCCCAGGTGAGTGGCCCGCTACCTCTTCTGGTGGCCGCCTCCCTCCTTCCTGGCCTCCCGGCGCTGCGCCCTTTCTCACTGGTTCTCTCTTCTGCCGTTTTCCGTAGGACTCTCTTCTATGACCTGAGTCCCCTTTGGAACCCTGCAGGTTCTA
+
1A?1A1AAFFCDF3GA3GF1A0A0E0EA00EEHGEE/AA///ABG/AE/>EE@BG1@0F//>>E/E/EGGG0FEA/EEFE/FG<CFG@CC/>/AC?1FGHGFHGFGFGG1FGHH-ACCGHHFHHGHGFHGGHHGGGGGGEGFEFGFFF0CFGGGFGG@-9--;-9@F@@FFFFFFFFFFFF/:BBFFF:9BFF@BBFEFFBFFFFEFBFFFFFFF/9FFFFFF9;BF/;AFFEFFFEB-:-9EFFE-99/B
@M05620:37:000000000-D9766:1:1101:19534:5562 1:N:0:69
ACCACACCTTCTACAATGAGCTGCGTGTGGCTCCCGAGGAGCACCCCGTGCTGCTGACCGAGGCCCCCCTGAACCCCAAGGCCAACCGCGAGAAGATGCCCAGGTGAGTGGCCCGCTACCTCTTCTGGTGGCCGCCTCCCTCCTTCCTGGCCTCCCGGCGCTGCGCCCTTTCTCACTGGTTCTCTCTTCTGCCGTTTTCCGTAGGACTCTCTTCTCTGACCTGAGTCTCCTTTGGAACTCTGCAGGTTCTA
+
CCCDCCDBFFFFGGGGGGGGGGHHGFGBAEHGHGGGDGGGDHDGHGGGFGGGGHGHHHHGGCFGGGGGGGGHFHHGGGGHGHHHHGGGGGDFGGHGHHGHHHHGHHHHHHGGHHGGGGGHHHHHHHHHHHGHHGGGGGHGHHGHHGGGGGGGGGGGGF:DGFFFFFFFFFFFFFFFFFFFFFFFFFFFFFFFFFFFFFHFFFFFFFFFFFFFHHHFFHBFFFF/BFFFFFFFFFFFFFFFFFFFFFFFFFF
@M05620:37:000000000-D9766:1:1101:18362:5596 1:N:0:69
ACCACACCTTCTACAATGAGCTGCGTGTGGCTCCCGAGGAGCACCCCGTGCTGCTGACCGAGGCCCCCCTGAACCCCAAGGCCAACCGCGAGAAGATGCCCAGGTGAGTGGCCCGCTACCTCTTCTGGTGGCCGCCTCCCTCCTTCCTGGCCTCCCGGCGCTGCGCCCTTTCTCACTGGTTCTCTCTTCTGCCGTTTTCCGTAGGACTCTCTTCTCTGACCTGAGTCTCCTTTGGAACTCTGCAGGTTCTA
+
CCCDCCDCFFFFGGGGGGGGGGHHGGGBAEHHHGGFDGGGFHGHHGGGGGGGGHGHHHHGGGGGGGGGGGGHFHHGGGGHGHHHHGGGGGDGGGHGHHHHHHHGHHHHHHGGHHGGGGGHHHHHHHHHHHGHHGGGGGHGHHGHHGGGGGGGGGGGGG-DDFFFFFFFFFFFFFFHFFFFFFFFFFFFHFFFFFDFFFHFFFFFFFFFFFFFHHHFHHFFFFFFFFFFFFFFFFFFFFFFFFFFFFFFFFF
@M05620:37:000000000-D9766:1:1101:15572:5598 1:N:0:69
AGTGCCAGCTCTCAATCGCACAGGGGACCCAGGGCCTGGCCCCTCCATCCAGAAAACCTATGACCTCACCCGCTACCTGGAGCACCAACTCCGCAGCTTGGCTGGGACCTATGTGAGTATCCAGCGTAGGAATCTGGGAGTTGGGGAGGAGTGAGGAGTTGGGGAAAGACAGTCCTAACCGTGGAGGGTTCTGGTAAATGATGGGGTGAGGAGGGGCTCTTTGGCTCCCACCAGTCCCCCTGTCTGGTCTA
+
AAAAAFFFAFC3FFGGGCGG?E0GFEGGEGHHGGGGGGHHFHGHFGGHHHGHHFGHHA0FGHFHHHHGHHHGGGGGHHHHHHFGHHGHGHHHGGGGGHHHGGHGGGHHGHHHHHHHHHHHHHHHHGEGGGHHHHHHHHHGEHHHGGGGGGGHHHHHHGHHHHGGGGHHHHHHHHGHHHHHGGEGGGGGCFFGGGFGGGGGGGGGGGF@FFFFFF@@@@FFFFFFFFFFFFFFFFFFFFFF@FFFFFFFFFF
@M05620:37:000000000-D9766:1:1101:8598:5621 1:N:0:69
ACCACACCTTCTACAATGAGCTGCGTGTGGCTCCCGAGGAGCACCCCGTGCTGCTGACCGAGGCCCCCCTGAACCCCAAGGCCAACCGCGAGAAGATGCGCAGCCCGGTACCTCGTCTGGTGGCCTCCTCCCTGCTTCCTGGCCTCCTGGACCCCCGCCCTTTCTCACTTTCTCACTCGTCCGCCGTTCTGCCGATTACCGTCGGCTCTGACCCTATGCCCCGTGTCAACTTTGCAAGTCCTAAGGCTGAA
+
BCCCCCCCFFFFGGGGGGGGGGHHGEEEGGHHHGGGGGGGGHHHHGGGGEFGHHHHHHHGGGGGGGGGGGGHGHHGGGGHGHHHHGGGGGGGGGHHHHF///>/?//->-.1<F...<./=/..C<..<//;/0:0<CC00/;.<C.90B/./..;A?F-9B0;0B0FF009:F0BF0.;..:@.-;A/;0;0@--..:0.:.--:../0909///09B9F.-9.;/09FF0BF0;0:B00000///:..;
@M05620:37:000000000-D9766:1:1101:23746:5622 1:N:0:69
AGTGCCAGCTCTCAATCGCACAGGGGACCCAGGGCCTGGCCCCTCCATCCAGAAAACCTATGACCTCACCCGCTACCTGGAGCACCAACTCCGCAGCTTGGCTGGCGTAGGCCTCTGGGCGGTGGGGAGGAGTGCGGCGTTGGGGCACGACCGTCCTCCCCGAGGAGGGTTCTGGTAAATGCTGGGGTGCGGCGGGGCTCTTTGGCTCCCCCCCGTCCCCCTGTCTGGTCTATCTCCTGCCATTAGCTAGG
+
AA>AAFFF?FFFGFGGFFGGGGHGGGEE2EHHFEGGGGHHAGGCGGHHHHHH3GFGHGGGHHBHHHHHHF?EFEEGHFGGBGHHHH1?EGHGEGGEEGHHGGH//?<?B/?BG2FGHHH///>?E--><-<C/<DD-D-;ADFG?FD.EGG-DG9DFF/EDF--;-DDF:AFFF/FFF/;B/9/BFF;DDBF;-;;BFFEFBFFFFFB9..ADF-;;;9EFFFFFFB//;B9/F/9:B/:F/BFFFFF/BF
@M05620:37:000000000-D9766:1:1101:19629:5637 1:N:0:69
ACCACACCTTCTACAATGAGCTGCGTGTGGCTCCCGAGGAGCACCCCGTGCTGCTGACCGAGGCCCCCCTGAACCCCAAGGCCAACCGCGAGAAGATGACCAGGTGAGTGGCCCGCCACCTCTTCTGGTGGCCGCCTCCCTCCTTCCTGGCCTCCCGGAGCTGCGCCCTTTCTCACTGGTTTTCTCTTCTGCCGTTTTCCGTAGGACCCTCTTCTCGGACCTGAGTCTCCTTTGGAACTTTGCAGTTTCTA
+
CCCCCCCCFFFFGGGGGGGGGGHHGEGFHGHHHGGGGGGGGHHHHGGGGGGGHHHHHHHGGGGGGGGGGGGHHHHGGGGHGHHHHGGGGGGGGGHHHH2FGCG/111?FG/?FG--->CF0<D0<0D0DF.<<-A-CEHC/CDBGFB0CFFA09AEG----900-@ABFF000BBFFF/B:..;09BF0;0;0-;AFEF9.BA.900.././0009..9;B////000;FFFFF/B0;9000;0:0:0009
@M05620:37:000000000-D9766:1:1101:11604:5650 1:N:0:69
ACCACACCTTCTACAATGAGCTGCGTGTGGCTCCCGAGGAGCACCCCGTGCTGCTGACCGAGGCCCCCCTGAACCCCAAGGCCAACCGCGAGAAGATGCCCAGGTGAGTGGCCCGCTACCTCTTCTGGTGGCCGCCTCCCTCCTTCCTGGCCTCCCGGAGCTGCGCCCTTTCTCACTGGTTCTCTCTTCTGCCGTTTTCCGTAGGACTCTCTTCTCTGACCTGAGTCTCCTTTGGAACTCTGCAGGTTCTA
+
BBABBBBBFFFFGFGDGGGGGGHHGFGBCEHHHGGGGGGGGHHHHGGGFGGGGHGHHHHGGGGGGGGGGGGHHHHGGGGHGHHHHGGGGGGGGGHHHHHHHHHFHHHHHHGGHHGGGGGHHHHHHHHHGHGHGGGGGGHGHHGHHGGGGGGGGGGGGD-BBGFFGGFFFFFFFFFFFFFFFFFFFFFFFFFFFFDFFFFFFFFFFFFFFFFFFFFFFFFFFFFFFFFFFFFFFFEFFFFFFFFFFFFFFF9
@M05620:37:000000000-D9766:1:1101:12940:5663 1:N:0:69
AGTGCCAGCTCTCCATCGCACAGGGTACCCAGTGCCTGGCCCCTCCATCCAGAAAACCTATGACCTCACCCGCTACCTGGCGCACCCCCTCCGCAGCTTGGCTGGGACCTATGTGAGTATCCAGCGTAGGAATCTGGGCGTTGGGGAGGAGTGAGGAGTTGGGGAAAGACAGTCCTAACCGTGGAGGGTTCTGGTAAATGATGGGGTGAGGAGGGGCTCTTTGGCTCCCACCAGTCCCCCTGTCTGGTCTA
+
>A>>>DFFBFFFGAFGFEC2E2GAF4BBFBBE3BBBDFHHGHGHGGHHHHGHFHHBFFHHFDEGH5BGGHH0E0>EHH3B1>EFEGE/>EF?/E?E>G3BEHHG/?FGGHHHHG33BFFHFHFDHGE<BDGHHH1@FH/>DDGHGG.AD.<CG0DG0ECFGGCG.::G:GFGGFFFFGGGGGGGEEGGCFG0CF=CFFFFFFFFFF9@FFFBFFFFFFFFFF/9FFFFFFFFFFFFFFFF-;BFFFFFFF/
@M05620:37:000000000-D9766:1:1101:15648:5666 1:N:0:69
ACCACACCTTCTACAATGAGCTGCGTGTGGCTCCCGAGGAGCACCCCGTGCTGCTGACCGAGGCCCCCCTGAACCCCAAGGCCAACCGCGAGAAGATGCCCAGGTGAGTGGCCCGCTACCTCTTCTGGTGGCCGCCTCCCTCCTTCCTGGCCTCCCGGAGCTGCGCCCTTTCTCACTGGTTCTCTCTTCTGCCGTTTTCCGTAGGACTCTCTTCTCTGACCTGAGTCTCCTTTGGAACTCTGCAGGTTCTA
+
ABABCCCAFFFFGGGGGGGGGGHHGGGGGGHHHFGGEGGGGHGHHGGEEGGGHHHHFHHGFGGGGGGGGGGHHHHGGGGHGHHHHGGGGFCDFGHHFHGHHGGFGHFGDGGGHHCGGCGHHHGGHGHGGGGHHGGGGGHGHHGGBFFFFGGGGGGGGAFGGF0FDGFFFFFFFFFFFFFFFFFFFFFFFFFFFF;AFFFFF;FAA9FFFFFFFFFFFFFFFFFFFFFFFFFFFFFFF:BFFFFFFEFFFFF
@M05620:37:000000000-D9766:1:1101:25073:5666 1:N:0:69
ACCACACCTTCTACAATGAGCTGCGTGTGGCTCCCGCGGAGCACCCCGTGCTGCTGACCGAGGCCCCCCTGAACCCCAAGGCCAACCGCTAGAAGATGAGGAGGTGAGCCGCCTACTACCTCTTCTGGCGGCCTCCTACCTCCTTCCTGGCCTCCAGGCGCTGCGCCCTTCATCGCTGGTCCACTCTGCTGCCGTTCTCAGTAGGCTGCTCTTCTACCACATGCGTCTCTTTTACAACGCTGCAGGTTCTA
+
11>AAA1>CFFFGGGD3BGEGFG1EEAFA00FHFF00AE//EGGHGCFB/?/1B11DFF@EG/EFEEEEGEGGGEEEGCG/<FG/<C>C/>?1111111?01<//?<F10---..<10=<0DG0<00<0--:-.../0;9B0./09/00/..0;./;/.------;---9-9BF/----;////99//9;99-;;---/;9;//B//--:BBBB//////-;//--;AF/////////-;-9-//--///:
@M05620:37:000000000-D9766:1:1101:12956:5672 1:N:0:69
AGTGCCAGCTCTCAATCGCACAGGGGACCCAGGGCCTGGCCCCTCCATCCAGAAAACCTATGACCTCACCCGCTACCTGGAGCACCAACTCCGCAGCTTGGCTGGGACCTATGTGAGTATCCAGCGTAGGAATCTGGGAGTTGGGGAGGAGTGAGGAGTTGGGGAAAGACAGTCCTAACCGTGGAGGGTTCTGGTAAATGATGGGGTGAGGAGGGGCTCTTTGGCTCCCACCAGTCCCCCTGTCTGGTCTA
+
AAAABFFFBFFFGGGGGGGGGGHHGGGGGFHHGGFGFGHHFHGHGGHHHHHHFHHGHGHHHHGHGHHFHHHGGGGGHGGHHHHHFGHEGGHHGEGGGGHHGGHGGGHHGHHHHHHHHGHHHEGHHGBEGGGHHHHFHGHGGEHHGGGGGGGFHHHHHGGHFHGGGGGHHGHHHHHHHHHHGDAAFFGGE?FGGG;FGGGGFGGGGDFAFFFFFFFFF;EF/FFFB/FAFFFFFFBFFFFFFFFBFFBBB;B
@M05620:37:000000000-D9766:1:1101:24640:5675 1:N:0:69
ACCACACCTTCTACAATGAGCTGCGTGTGGCTCCCGAGGAGCACCCCGTGCTGCTGACCGAGGCCCCCCTGAACCCCAAGGCCAACCGCGAGAAGATGCCCAGGTGAGTGGCCCGCTCCCTCTTATGGTGGCCGGCTCCCTCCTTCCTGGCCTCCCGGCGCTGCGGCCTTTCTCGCTGGTTCTCTCTTCTGCCGTTTTCCGTCGGACTCTCTTATCTGCACTGCGTCTCCTTGGGAACGCTGCAGGTTCTA
+
AAAABBABFFFFFGGGGGGGGGHFGBEEGEHGBFFEFGGEGHHHHGEGEEEFHHHHHGFGGGGGFGEGGGGFHFFEGGGHGHHGHGGEG?DFCDHHHFBFH2//?<1011?/<<--<-.><//=00<G0=CGG--:-.:C//:/B0900;:ABF...-----;.--9-./BF//....;BFFBFF/BB///99-AFFF/;.B.----9///////9//;/////.;-9.FBF//.;B.....99/9.;//9
@M05620:37:000000000-D9766:1:1101:8418:5721 1:N:0:69
GAGGCTGCTTTGGAAGAGCACACGTCAGAACTCCAGTCATGACAAGCCAGGGAGAAAAGATCGGAAGAGCAGCCGTCTGAACTCCAGTCACGACTTCGTATCTCGTATGCCGTCTTCTTCTTGAACAAAAAAAATCCCACCACCTTACTACCCACCATGATCTACACCATTTCTCCATGTTTCTATCTTCTGCCCTTTTCCCTCGAACTCTCTCCTCTGCCCTAACTCTACTTGGTACCTCTGCATTTTCT
+
A11AAAFAFFDFGCFF1FFBFFGEBA0BB1FGBBG1DGH2D2B1FB/A00/EC/ABB0B/BFFC///BB0A0>/>>>BB@B1B1FG12B11>//??B/BBFB2G0FE0FGHC<<0<E21>BE>B1<1<0B<///0<?1?0C/?F?11>B11001<<<1100=0000/<.<0=0<=00000;0:;00;00;00<;.//:0:000/-./;9C0000;;B000;;////;;B0;99///:/;B/B/9//9////
@M05620:37:000000000-D9766:1:1101:24537:5726 1:N:0:69
ACCACACCTTCTAAAATGAGCTGCGTGCGGGTCACGAGGAGCAGCCCGTGCTGCTGACCGAGGCCCCCCTAAACCCCAAGGCCAACCGCGCGAAGATGCCCAGGTGAGTGGACAGCTACCTCTTCTGGTGGCCGCCTCCCTCCTTCCTGGCCTCCCGGCGCTGCGCCCTTTCTCACTGGTTCTCTCTTCTGCCGTTTTCCGTAGGACTCTCTTCTCTGACCTGAGTCTCCTTTGGAACTCTGCAGGTTCTA
+
AAA1>>1AFFFFGDGG3G11G1FGGAE0A00//0BA/EA///B00/AE/EF/@1BF1GEEG/>/?E/>///>1BG//?/?//GHHE<<<////>@AGFB1F1<F>1DA11<111<<<<CGDGEHHGHGGHC.:C@CCGHEFGBGFFFGGGFGGG.;AA-A@@@F<@B?@FFFFF/FFFFBFFFFFFFF/BFFF@;AFEFFFF-AB9FBFFFFFBBFFF/BFFF9:FFFFFBBFFFFFFFFFFFFFF-FFFB
@M05620:37:000000000-D9766:1:1101:8460:5730 1:N:0:69
AGTGCCAGCTCTCAATCGCACAGGGGACCCAGGGCCTGGCCCCTCCATCCAGAAAACCTATGACCTCACCCGCTACCTGGAGCACCAACTCCGCAGCTTGGCTGGGACCTATGTTTGAATCTAGCGTGTGGGTCTCTGAGCTGTGGAGGGGCGAGCGGTGTTGGGAAGACAGCCTTAACCGCGGAGGGGGCTCTGAAACCAGAGGGGGAGGAGGGGCGCTCTTTGGCCCACCAGTGCCCCCGTGTGTGCTC
+
BBAABFFFBFFFGGGGGGGGGGHGGGGGGGHHGGGGGGHHHHGHGGHHHHHHFHHHHGBHHHHHHHHHHHHGGEGGHHHHGHHHHHHHGHHHGGGGGHHHGHHGGGHHGHHHHHB3B33BG3?3FD</??///?F11?1F1111?G1G.->-=-A--;;99.CE-.;.;/;/../000;;;9;--;-;---;./B//:/.....;D-B-@-.;.@D-BFF.A////;/;.AD.9///;FE-;:.:9;A/:/
@M05620:37:000000000-D9766:1:1101:22053:5745 1:N:0:69
AGTGCCAGCTCTCAATCGCACAGGGGACCCAGGGCCTGGCCCCTCCATCCAGAAAACCTATGACCTCACCCGCTACCTGGAGCACCAACTCCGCAGCTTGGCTGGCGTCGGCCTCTGGGAGTTGGGGAGGAGTGCGGCGTTGGGGCACGACCGTCCTCACCGTGGAGGGTTCTGGTAAATGCTGGGGTGCGGCGGGGCTCTTTGGCTCCCACCCGTCCCCCTGTCTGGTCTATCTCCTGCCCTTAGCTCGG
+
AA>AAFFFBFFFGBGFGGCCGCHCG?EGEDCGFAEAFGHCCGGDGGHHHFGHHHFHFEGHHHHHHHHFHGGGG>EEHFHHBFHHHGCEEHFF/EEEEFGHGH3FG?>?/>C>ADGHH100/?FGF?DFDCD<<FHGGG-@@DCDGGGGDD?9@EGDFG0CFG;ABDEDB;AFFFB;BFF:BBFBFFBA=.;=-;-B?@BEFBFBBFFFFE.AAA;AD.AEF?FFFFFE9BFFFBB/F///;EFFEFFFFD@
@M05620:37:000000000-D9766:1:1101:15786:5751 1:N:0:69
AGTGCCAGCTCTCAATCGCACAGGGGACCCAGGGCCTGGCCCCTCCATCCAGAAAACCTATGACCTCACCCGCTACCTGGAGCACCAACTCCGCAGCTTGGCTGGGACCTATGTGAGTATCCAGCGTAGGAATCTGGGAGTTGGGGAGGAGTGAGGAGTTGGGGAAAGACAGTCCTAACCGTGGAGGGTTCTGGTAAATGATGGGGTGAGGAGGGGCTCTTTGGCTCCCACCAGTCCCCCTGTCTGGTCTA
+
BBABBFFFBFFFGGGGGGGGGFHGGGGGGGHHGG2EFFHHFHGHGGHHHHHHGHHHHGHHHHHHHHHHHHHGGEGGHHHGHHHHGHHHGHHHFGGEFCGHGHHGGGHHGHHHHHHHHHHHHHHHHGDGGGHHHHHHHHHGGHHHGGGGGGGHHHHHHGHEHHGGGGHHHHHHHHHHHHHHGGEGGGGG=FFGGGCFGGGGGGGGGGFFFFFFFFFFFFFFFFFFFFFFFFFFFFFFFFFFFFFFFFFFFFF
@M05620:37:000000000-D9766:1:1101:21703:5756 1:N:0:69
ACCACACCTTCTACAATGCGCTGCGTGTGGCTCCCGAGGAGCACCCCGTGCTGCTGACCGAGGCCCCCCTGAACCCCAAGGCCAACCGCGAGAAGACGCCCAGGTGAGTCGCCCGCTACCTCTTCTGGTGGCCGCCTCCCTCCTTCCTGGCCTCCCGGCGCTGCGCCCTTTCTCCCTGGTTCTCTCTTCTGCCGTTTTCCGTAGGACTCTATTCTCTGACCTGCGTCTCCTTTGGAACTCAGCAGGTTATA
+
AAAAA1AAFFFFGGGF3F1AE0E?EAE000GHGGGGAEE/EHGFHFGGEEGGHHHFHHHG?ECGGEGGGGF0GCGGC//F<FC<<<//CC/</C010</</<FFCGB011<-CEGCC<<CDGH0CG0C0/.;C--;9.9AFFEFGFBFF/:90.C?.9@-@@@F-;A@-B/FFF//;/;;/;BFBFFFFFF/B-:9;A/;?9999//:/9//;BBBB/FB/FFA;-;9FF////;;BF/B/99/AEF//9/
@M05620:37:000000000-D9766:1:1101:17502:5764 1:N:0:69
ACCACACCTTCTACAATGAGCTGCGTGTGGCTCCCGCGGAGCACCCCGTGCTTCTGACCGAGGCCCCCCTGAACCCCAAGGCCAACCGCGAGAAGCTGCCCAGGTGAGTGGCCCGCTACCTCTTCTGGTGGCCGCCTCCCTCCTTCCTGGCCTCCCGGAGCTGCGCCCTTTCTCACTGGTTCTCTCTTCTGCCGTTTTCCGTAGGACTCTCTTCTCTGACCTGAGTCTCCTTTGGAACTCTGCAGGTTCTA
+
>>A>A>AAFFFFGGF4FFG5F5GCEFAF4AGHHGGG2EE00EGHHGGABBEG5DDGGHHE>E/EFGCEGGGEGHHGGGGFFGHHHGGGGG@<A/F11<GHGEHFCGGGFHGGHEGGGCCGHFHHHHFGGFGGFGCGGEEGFGDFFC9CFBFFGGGGG?B9BFBFBBFBBFFFFFBFFFFFFFFFFFFFF/FFFBFFFFFFDBFD9BBFFFFFFBBFFFFFFFBFBBFFFFFFBFFFFFFFFFF/F.;BFFB
@M05620:37:000000000-D9766:1:1101:17418:5775 1:N:0:69
ACCACACCTTCTACAATGAGCTGCGTGTGGCTCCCGAGGAGCACCCCGTGCTGCTGACCGAGGCCCCCCTGAACCCCAAGGCCAACCGCGAGAAGATGAGTGGCCCGCTACCTCTTCTGGTGGCCGCCTCCCTCCTTCCTGGCCTCCCGGAGCTGCGCCCTTTCTCACTGGTTCTCTCTTCTGCCGTTTTCCGTAGGACTCTCTTCTCTGACCTGAGTCTCCTTTGGAACTCTGCAGGTTCTAGATCGGAA
+
AAAABABAFFFFCGGFGGGGGGHHGGGGHGGHHGGG?FGGGHDHHGEEEEGF5FGHFHHGGE0EGGGGGGGHHHHGGGGHGHHHHGGGGGGGGGHGFHHGHHGGHHGGGGGHHHHHHHHHFGGHHGGGGGHGHHGHHHCGHGGHGGAFGGAGGGGGGGGGGGGFFFFFFFF;BFFFFFFFFFFFFF;AFFFFFFFFFFFFFFFFFFFFFFFFFFFBFBFFFFFFFFF/F;BFFFFFBF;BFFFFFFFFFF?
@M05620:37:000000000-D9766:1:1101:21087:5776 1:N:0:69
GAGGCTGCTTTGGAAGAAACTGATAGGCCACGGCAAAACTTCCTTATGGACCCGGGAAAGAATCTCGCCCACGATATCGAATCTGACATACCGGCTAATGCTTGCAAAACACCACGCAAAAGCAAATGCCGGCAAAAACAACAAATCCACGAATAACACAAAGTCGCCCATCGTTACTGATTAACCCATCTGCCCTTTTCCATACTACACTTTTCAACTAAACCAACCTCTTTATGTACTATGACAACTCT
+
AAAAAAFAFFFFG1GGFGGGGBG3D3BB1A0AEFEECF0A12B1221B11BB///A/A/BBA112D0//>/B@@///BFAFBEG221B21BB/>E//B>BB>><FEDHH0/0?F//?///0001011@>1</>/-<<......<01<<0/<<..<000/..:/00:;;..:/..99.0000;00;0..;/;0;;./;090000090/:/99///;/9//////9----;:/;/99/;/////;/;//-/;/
@M05620:37:000000000-D9766:1:1101:12267:5789 1:N:0:69
AGTGCCAGCTCTCCATCGCACAGGGGACCCAGGGCCTGGCCCCTCCATCCAGAAAACCTATGACCTCACCCGCTACCTGGAGCACCAACTCCGCAGCTTGGCTGGCGTCGGCCTCTGGTCTTTGGGGAGGAGTGCGGCGTTGGGGCACGACCGTCCTCCACGTGGAGGGTTCTGTTAACTGCTGGGGTGCGGCGGGGCTCTTTGGCTCCCCCCCGTCCCCCTGTCTGGTCTATCTCCTGCCCTTAGATCGG
+
>1>>ADF1AFFFG1FGFEEAEEHGGEEA0BFHAAE//AFF0GGHGGHF1FGGBGECGEBAFGBHHGGHHHHEG>EEHHHF0FHHFE>>ECDGEFCE/0BGGHGGCEE//>C<AECHFE112?@FG?CEGGGGCGD@@-<-;CGGG;CGGGG@?ECBC0;/;CAEGGFA?9AFFB//BF/BFFFFFF@-9A@@-@=@@@@FFFF/BBFFFF?B;@>B?-;AF;EB//BFFFF/BBFFF/9;9AFBFF;9BEA
@M05620:37:000000000-D9766:1:1101:19562:5812 1:N:0:69
ACCACACCTTCTACAATGAGCTGCGTGTGGCTCCCGAGGAGCACCCCGTGCTGCTGACCGAGGCCCCCCTGAACCCCAAGGCCAACCGCGAGAAGATGCCCAGCCCAGTAGCCCGCTAGCTGTTCTCGTCGCCGCCTCCCTCCTTCCTGGACTCCCGCCGCTGCGCCCTTTCTCACTGGTTCTCTCTTCTGCCGATTTCCGTAGGCCTCTATTCTATGACCTGAGTCTCCTTTGGAACTCTGCAGGCTCTA
+
BBBBBBBBFFFFGGGGGGGFGGHHGFGFHGHHHGGGGGGGCHHHHGGG1EEFHHHGGHHGGGFGGGGGGGGHGHHGGGGHGHHHHGGGGGGGGGHHHHHB<2F0?//<F11??F@@->.1>11<=G0.<.<ADGGCGGHG//;BFGGGGGG?BFFGG-B-AFDF-BFFFFBFFFBFFFFFBBFFFFFFFFFFFF-9AEFFFF.9./9BAB9//BFFFF/BFFE/;BB//;FFFF/FBBB//B/:99.A./;
@M05620:37:000000000-D9766:1:1101:18253:5833 1:N:0:69
AGTGCCAGCTCTCAATCGCACAGGGGACCCAGGGCCTGGCCCCTCCATCCAGAAAACCTATGACCTCACCCGCTACCTGGAGCACCAACTCCGCAGCTTGGCTGGCGTCGGCCTCTGGTAGTTGGGGAGGAGTGCGGCGTTGGGGCACGACCGTCCTCCCCGTGGAGGGTTCTGGTAAATGCTGGGGTGCGGCGGGGCTCTTTGGCTCCCACCCGTCCCCCTGTCTGGTCTATCTCCTGCCCTTAGCTCGG
+
BBABBFFFAFFFGGGGGGGCGCHCFGGGEEHHFEGGFFHHFHGHGGHHHHHHGHFHHGHHHHGHHHGHHHHGG>EGHHHHFGHHHHHHGGHHEGGFEGHHGGHGGEE//>B</CHHHH222FGHHGGGGGGGHHHGGGGGDGHGGGGFGGGAFGGGGG/:EGDGFFFFFAFFFFFBFFFFFBFFFFF;@.@C-;BFFFFFFFFFFFFFFF.AFDDFDFFFFFFF/FFFFFFFFFFFFFBFFFFFFF/BFFF
@M05620:37:000000000-D9766:1:1101:22962:5833 1:N:0:69
AGTGCCAGCTCTCAATCGCACAGGGGACCCAGGGCCTGGCCCCTCCATCCAGAAAACCTATGACCTCACCCGCTACCTGGAGCACCAACTCCGCAGCTTGGCTGGCGTAGGAATCTGGGAGTTGGGGAGGAGTGCGGCGTTGGGGCAAGACAGTCCTCACCGTGGAGGGTTCTGGTAAATGATGGGGTGAGGAGGGGCTCTTTGGCTCCCACCAGTCCCCCTGTCTGGTCTATCTCCTGCCCTTAGATCGG
+
ACBCCFFFCFFFGGGGGGGGGGHGGGGGGGHHGGGGGGHHHHGHGGHHHHHHHHHHHGHHHHHHHHHHHHHGGGGGHHHHHGGGHHHHGHHHGGGGGHHHGHHGGGCC/</23?BBHHFCF<2FFDCGGGGGHH1AD--ADGHGG.@.CGC/G::BB0::FF;E?G?D@..9CBFFFG0;F0CFBFF.@?AFBD:99-B.:F0FF0BB.:/.;.A9FFFFFFFBFFFEB0;0:BFFFFFFFFFFBB0BFFF
@M05620:37:000000000-D9766:1:1101:19560:5837 1:N:0:69
ACCACACCTTCTACAATGAGCTGCGTGTGGCTCCCGAGGAGCACCCCGTGCTGCTGACCGAGGCCCCCCTGAACCCCAAGGCCAACCGCGAGAAGATGCCCAGGCGAGTGGCCCGCTACCTCTTCTGGTGGCCGCCTCCCTCCTTCCTGGCCTCCCGGAGCTGCGCCCTTTCTCACTGGTTCTCTCTTCTGCCGTTTTCCGTAGGACTCTCTTCTCTGACCTGAGTCTCCTTTGGAACTCTGCAGGTTCTA
+
ABBBBBBBFCCFFGGFGGGGGB4GGGGEHGGGHGGGGGGG?GEHHG0EEEGFFGHHFHHGGGCEEEEFGGGGGGEGGGGG/GGEGFGEGGGG/DHFF2GGGFEG/<@C<..<FGGFGGGFFHHBGGGHG/;.CD@FGDGGFGGEFFFGFFGFBFGGEF-9-9BF=DFFFFFFE99FFFF9BFFFF/BFFBFFFADDFEFFD9A.DFFFFFFB/FF//9BFFBB/BFF/BFFFF/BBFFFFFBFFF.9FFBF
@M05620:37:000000000-D9766:1:1101:10736:5854 1:N:0:69
AGTGCCAGCTCTCAATCGCACAGGGGACCCAGCGCGTGGCCCCTCCATCCAGAAAACCTATGACCTCACCCGCTACCTGGAGCACCAACTCCGCAGCTTGGCTCCCACCAATGCGTCTCCCGCGTCGGCCTCTGGGCGTTGGGGCGGCGTGCGGCGTTGGGGCCAGACAGTCCTAACCGTGGCGGGTTCTGGTCAATGATGGGGTGAGGCGGGGCTCTTTGGCTCCCACCAGTCCCCCTGTCTGGTCTATC
+
AA>>>FF1AFFFG1FGGAFAE0BC0E0AAABG0AE/AAEGFHGHGGHFHBGHBHHFGGHFFGFHHBGHHHHEG>EEHHHH0BGHHHC/?GGGEEC/>G<F/0F1//BFE/?FF<AF/C010C/AA--A-<CHHHHHHGGCGHCGA@--@@--99-;@-9-9@;@BFFFFFBFFFFFFF@F-;;@@@;AFFFFFFFFFB/FFFFFA-AFE--9-@;-9BFFBFFFFFFFFFEFFFBFE?@FBF/BB;BB//:
@M05620:37:000000000-D9766:1:1101:24113:5871 1:N:0:69
AGTGCCAGCTCTCAATCGCACAGGGGACCCAGGGCCTGGCCCCTCCATCCAGAAAACCTATTACCTCACCCGCTACCTGGAGCACCAACTCCGCCGCTTGGCTGGGACCTATTGGATAATCCGGCGCAGGAATTTGGGAGTGGGGGAGGAGTGAGGATTTGGGGAAAGACAGGCCTAACCTGGGAGGGTCCTGGTAAAGATTGGGTTGGGGGGGGGCCCTTTGCCCCCAACAGGTCCCCCTGTTTGTCCAA
+
>AAABFFBAFFFGGGGGFFCE24A2AAEEEEGFEGEF2AGFGEFGGHFFHGH3FFHHGGBG5AFFF3BFGFEGGEFHGGBBFF1BGCGF?FH1///></?/33/?<0B/01111111212>2///<//>->0111>G...<.CGG--A-../.0=C0/;0;FG;CE..//9/;;./;/;.09...9@@A/./B//;9/////;FE..--;---9B--9-;F/:9//;@-.;..;/;BFFA-;///;.;//9
@M05620:37:000000000-D9766:1:1101:7904:5886 1:N:0:69
ACCACACCTTCTACAATGAGCTGCGTGTGGCTCCCGAGGAGCACCCCGTGCTGCTGACCGAGGCCCCCCTGAACCCCAAGGCCAACCGCGAGAAGATGCCCAGGTGAGTGGCCCGCTACCTCTTCTGGTGGCCGCCTCCCTCCTTCCTGGCCTCCCGGAGCTGCGCCCTTTCTCACTGGTTCTCTCTTCTGCCGTTTTCCGTAGGACTCTCTTCTCTGACCTGAGTCTCCTTTGGAACTCTGCAGGTTCTA
+
BBBBBBB>FFFFGGGGGG5FGGHHGGGBCEHHHFFEDGGGGHHHHGGGGGGGHHHHHHHGGGGGGGGGGGGGHHHGGGGHGHHHHGGGGGBCGGHFGHHHHHHFHHHHHHGGHGGGGGGHHHHHHHHHHHGGHGGGGGHGHHGHHGGGFGGGGGGGGD-;AFFGGGFFFFFFFFFFFFFFFFFFFFFFFFFFFFDFFFFFFFFADBFFFFFFFFFFFFFFFFFFFFF/FFFFFFFFFFFFFFFFFFFFFF;
@M05620:37:000000000-D9766:1:1101:20427:5902 1:N:0:69
TCTGCGTCTTATCAATCCACCGCCCCGCCCTGGCCCACCGCGCTTAAGCGCGCACGGCTGAACGCCATGCCCGAATTCGTATCCCAGATGCCGCCTTCTGCTTGCCAACCACCCCACAATAAATACTACCAAATAATGATTAAAAGAATATTAAATAAATAAGCAAAGACAGAAAGGAAAGGTAAGACAAGTATAAAAGACACCACGGGAAAAGGAAAACGAACTAACAATAAATATCATAAATTATCAAG
+
1>>>>11>>>3B1BBBG1BF0A0A00AAEEABBFFC////A/AA//DFDEE/>>EG/>EEH1F0?EE/1B1B?EC/?BFGBFGBB1?/??FF@>>CC1??G??G/??<F.FAF<>...<00000=0000/00.0000000000:00..0;0000;900000000;9///;//////./99..090000/--////9/9/--/--9--------/-9//9/-9---////////9/9://///////////;
@M05620:37:000000000-D9766:1:1101:12179:5922 1:N:0:69
ACCACACCTTCTACAATGCGCTGCGTGTGGCTCCCGAGGAGCACCCCGTGCTGCTGACCGAGGCCCCCCTGAACCCCAAGGCCAACCGCGAGAAGATGCCCAGGTGAGTGGCCCGCTACCTCTTCTGGTGGCCGCCTCCCTCCTTCCTGGCCTCCCGGCGCTGCGCCCTTTCTCACTGGTTCTCTCTTCTGCCGTTTTCCGTAGGACTCTCTTCTCTGACCTGAGTCTCCTTTGGAACTCTGCAGGTTCTA
+
BBCCCCC>CFFFGGGGGG4EEGGGGGGBAEHHHFFG?EEGFHHHHGGEEFGGEHGHHHHEFCCGGGGGGGGHGHHGGGGHGHHHHGGGGG<CGGHFHHHHHHHGHHHHHHGGHHGGGGGHHHHHHHHHHHGHHGGGGGHGGGGGGGGGGGGGGGGGGG-BDFFFFFFFFFFFFFFFFFFFFFFFFFFFFFFFFFFFFFFFFFFFFFFFFFFFFFFFFFFFFFFFFFFBFFFFFFFFFFFFFFFFFFFFFFF
@M05620:37:000000000-D9766:1:1101:18158:5924 1:N:0:69
AGTGCCAGCTCTCAATCGCACAGGGGACCCAGGGCCTGGCCCCTCCATCCAGAAAACCTATGACCTCACCCGCTACCTGGAGCACCAACTCCGCAGCTTGGCTGGGACCTATGTTGCGTATCCAGCGTAGGAATCTGGGAGTTGGGGCGGCGTGAGGAGTTGGGGAAAGACAGTCCTAACCGTGGCGGGATCTGGTAAATGATGGGGTGAGGAGGGGCTCTTTGGCTCCCACCAGTCCCCCTGTCTGGTCT
+
>A>AAFFF?FFFGGGGGGGCEAGHGFGEEGHHGGFE2AGFAGGEGGHHFHHHBAAGHGFFHHFHHHFHHHFGGGGGHFHFHHHFC?G?EGH3/E?EEG3BEFG/<EE?/BF11?FG1<?/?022<F@??/?GHBGHFH00<<<GCGD.A:-A99.:.0:9CBB-B.DAF/BFF:F9FF/FFB.EB-9@--.;BBF9BBB/F99//AFA@EFAFDF>BB-9;/BFFFF/EABAFF./99:A.-;9B9FFFBB
@M05620:37:000000000-D9766:1:1101:24733:5930 1:N:0:69
AGTGCCAGCTCTCAATCGCACAGGGGACCCAGGGCCTGGCCCCTCCATCCAGAAAACCTATGACCTCACCCGCTACCTGGAGCACCCACTCCGCAGCTTGGCTGGGACCTATGTGAGTATCCAGCGTAGGAATCTGGGAGTTGGGGAGGAGTGAGGAGTTGGGGAAAGACAGTCCTAACCGTGGAGGGTTCTGGTAAATGATGGGGTGAGGAGGGGCTCTTTGGCTCCCACCAGTCCCCCTGTCTGGTCTA
+
>A>>>FFFAFFFGDGGGGGAECGHGCFEFGGHBAEEEGHHGHGEGGHHGHHHGHGFGFHHHHHHHGHHHHGGG>EGHHHH0FGHHH/?EGFGEG@E@GGCCHFG?FHF?GHHHHFHFGGGGHHHHCGEGGH1FDHHEHCFAGGHGCAC@.<<C<GGFGCFG<CCECGHFHHHHHHHFHH.AGE@BGGG;FFGGGGFFGGFFCFFGFF?EAFFBF@@@-AFFFFFFFFEFFFFFFFBBFFF@FFFFFFFFFF
@M05620:37:000000000-D9766:1:1101:18052:5938 1:N:0:69
ACCACACCTTCTACAATGAGCTGCGTGTGGCTCCCGAGGAGCACCCCGTGCTGCTGACCGAGGCCCCCCTGAACCCCAAGGCCAACCGCGAGAAGATGCCCAGGTGAGTGGCCCGCTACCTCTTCTGGTGGCCGCCTCCCTCCTTCCTGGCCTCCCGGAGCTGCGCCCTTTCTCACTGGTTCTCTCTTCTGCCGTTTTCCGTAGGACTCTCTTCTCTGACCTGAGTCTCCTTTGGAACTCTGCAGGTTCTA
+
BBABBBBBFFFFGGGFGGEGGFHGGAA24AGGGFFE2EFGCGHHHGGGCEEGEHFHHHHECGFGGFGGGEFBGHHGGGGHGEHHHGEFGGCCCGGEDGHHHHHGFHHGHHGGGHGGGGGHHHHHHHHGHHGHHGGGGGGGHHGHHGFGGFGGGFGGDG-ADGGGGGFFFFFFFFFFFFFFFFFFFFFFFFFFFFFFFFFFFFFFFFFFFFFFFFFFFFFFFFFFFFFFFFFFFFFFFFFFFFFFFFFFFFF
@M05620:37:000000000-D9766:1:1101:5861:5950 1:N:0:69
AGTGCCAGCTCTCAATCGAAGAGGGGAAAAAGGGCCTGGCCCCTCCATCCAGAAAACCTATGACCTCACCCGCTACCTGGAGCACCAACTCCGCAGCTTGGCTGGGACCTATGTGAGTATCCAGCGTAGGAATCTGGGAGTTGGGGAGGAGTGAGGAGTTGGGGAAAGACAGTCCTAACCGTGGAGGGTTCTGGTAAATGATGGGGTGAGGAGGGGCTCTTTGGCTCCCACCAGTCCCCCTGTCTGGTCTA
+
>>>>>@111CFFGGGGFA1111AAA?0AA000B0BBAABEEFE/EG0EBBA1F01FFGC1FHGHHHH1G0>EEE?GHGHHGFHHHHHGGHGHEGEEEGFFCFFGGGEFEHGDFFDHFG2F2GD1FCE?CCFFCGFD10??C<D1/-.>CC.<<DD<CGGH=/A-C.CC/CC/GHCB0CGF?..9...?.=9B0FFBFFFFBFFGGG999-9BA--9-@?BBFFFFFFFFFAAEFFFFF-A@FFBFFFFFF;
@M05620:37:000000000-D9766:1:1101:22388:5962 1:N:0:69
AGTGCCAGCTCTCAATCGCACAGGGGACCCAGGGCCTGGCCCCTCCATCCAGAAAACCTATGACCTCACCCGCTACCTGGAGCACCAACTCCGCAGCTTGGCTGGGACCTATGTTGAGTATCCAGCGTAGGAATCTGGGAGTTGGGGAGGAGTGAGGAGTTGGGGAAAGACAGTCCTAACCGTGGAGGGTTCTGGTAAATGATGGGGTGAGGAGGGGCTCTTTGGCTCCCACCAGTCCCCCTGTCTGGTCT
+
BCCCCFFFCFFFGGGGGGGGGFHHGEEGGGHHGGGGGGHHHHGHGGHHHHHHHHHHHGGHHHHHHHHHHHHGGGGGHHHHHHGHHHHHGHHHGGGGGHHHGHHGGGHHGHHHHFFHHHHHHHGHGHFDGGGHHHHHHHGHGDHHFGGGGGDDHFGHFEDHFBGGGGGHHHHHH:GGFHHHFDCEGGGGGEGGEFB0CFGGGG0CFGFFFFFFFFBFFFFFFF0BBFFFFFFFFFFFFFFFFCFFFF0B;;B
@M05620:37:000000000-D9766:1:1101:6480:5964 1:N:0:69
ACCACACCTTCTACAATGAGCTGCGTGTGGCTCCCGAGGAGCACCCCGTGCTGCTGACCGAGGCCCCCCTGAACCCCAAGGCCAACCGCGAGAAGATGAGTGGCCCGCTACCTCTTCTGGTGGCCGCCTCCCTCCTTCCTGGCCTCCCGGAGCTGCGCCCTTTCTCACTGGTTCTCTCTTCTGCCGTTTTCCGTAGGACTCTCTTCTCTGACCTGAGTCTCCTTTGGAACTCTGCAGGTTCTAGATCGGAA
+
ABAAB?AAFFFFGGGCFG5EFGHHGGGEHCGHHGGGGGG?FHHHHGGGGFGGHGHHHHHGGGGGGGEGGGGHHHGGGGGHGHHHGGGGGGDGGGHGHHGEDGCF0?>CC><GFHHGHH11=0<GCD<<E:;CCHGHGFHFGHHHHGGGFG-9AFFG?;9BBFGFFFFF/B.FBFFFFFFFBFFFFB.DFFFF?/;AABFFFFFFFBBFFF/BBBF/9BBBFFFFFFF/BFFFFBB/BFFFFFBFFF9..AA
@M05620:37:000000000-D9766:1:1101:6200:5988 1:N:0:69
ACCACACCTTCTACAATGAGCTGCGTGTGGCTCCCGAGGAGCACCCCGTGCTGCTGACCGAGGCCCCCCTGAACCCCAAGGCCAACCGCGAGAAGATGCCCAGGTGAGTGGCCCGCTACCTCTTCTTGTGGCCGCCTCCCTCCTTCCTGGCCTCCCGGGGCTTCGCCCTTTCTCACTGGGTCTCTCTTCTGCCGGTTTCCGGAGGACTCTCTTCTCTGACCTTAGGCTCCTTTTGAAATCTTCAGGGTCTA
+
AAA1AAA>FFFFGGGGDGB1B1FCFEEBA0BFCBFAAEG?CHHHHGGGEEEGHHHHHHHAEEGGGGGGGGGGFEHGGGGH/EGHHGF/BC><@CCBFG1FHF/?111?1??/GH@-@@CHH0<G0D0=<0<.<<-AAAGGHGGCG0CB0/.CCAEG.?-;-;.9;ABF@FFFFBFFB/F-B9BBFB9FB/;/;9-;BFFF--:-;999BFFBFBF/BB/;F///////-;/BF/B-;/9/;//9/F-B/;/
@M05620:37:000000000-D9766:1:1101:16180:5990 1:N:0:69
ACCACACCTTCTACAATGAGCTGCGTGTGGCTCCCGAGGAGCACCCCGTGCTGCTGACCGAGGCCCCCCTGAACCCCAAGGCCAACCGCGAGAAGATGCCCAGGTGAGTGGCCCGCTACCTCTTCTGGTGGCCGCCTCCCTCCTTCCTGGCCTCCCGGCGCTGCGCCCTTTCTCACTGGTTCTCTCTTCTGCCGTTTTCCGTAGGACTCTCTTCTCTGACCTGAGTCTCCTTTGGAACTCTGCAGGTTCTA
+
BBBBBBBAFFFFGGGGGGDFGAGFGGGA4EGHGFGEAEECDHHHHGGGFFGGGHGHHHHGGGGGGGGGGGGHHHHGGGGHFHHHHGGFGGGCCGHGGH2FGB<FHHGFFHFGFHDGGGGFGDHHFHH0=GAGC@FGGGHEHHGHHGGBFBFGFFGE?@-;A@BDCFFFFFFFFFFFFFFBFFFFFFFFFFFFFDA.9EFFFFFFDBFFFFF/FFFFFFEFFFF/B9BFFFFFFFFFFFBBFFFFF.FBFF;
@M05620:37:000000000-D9766:1:1101:11974:6018 1:N:0:69
AGTGCCAGCTCTCAATCGCACAGGTGACCCAGGGCCTGGCCCCTCCATCCAGAAAACCTATGACCTCACCCGCTACCTGGAGCACCAACTCCGCAGCTTGGCTGGGACCTATGTTGAGTATCCAGCGTAGGAATCTGGGAGTTGGGGAGGAGTGAGGAGTTGGGGAAAGACAGTCCTAACCGTGGAGGGTTCTGGTAAATGATGGGGTGAGGAGGGGCTCTTTGGCTCCCACCAGTCCCCCTGTCTGGTCT
+
>>AAAFFFBFFFGGGGGGGGGGBE4F5FHH4F2AA2BBFGHGFFGGHFHCG33B32GGFCHHFHHAFHHHHG?@EGHGDFGFBFGHFHGHHHGGGGGGHHGHHFEEGHGHHHHHHGHHHHHHHHHHBCEBDHGHHHHHGHF?GHHGGGGFGGGGHHHCGGHHHGGGFHHHHHHGGHHHHHHGAGGDGGGCFGGGG;CFGGGGGGFGGGBFFFFFFFFFBEFFFFEBFFFFFFFFFFFFFFDBFFFFFFFFB
@M05620:37:000000000-D9766:1:1101:15740:6022 1:N:0:69
ACCACACCTTCTACAATGAGCTGCGTGTGGCTCCCGAGGAGCACCCCGTGCTGCTGACCGAGGCCCCCCTGAACCCCAAGGCCAACCGCGAGAAGATGAGTGGCTCGCTCCCTCTTCTTGTGGCCGCCTCCCTCCTTCCTGGCCTCCCGGCGCTGCGCCCTTTCTCACTGGTTCTCTCTTCTGCCGTTTTCCGTAGGACTCTCTTCTCTGCCCTGCGTCTCCTTTGGAACTCTGCAGGTTCTAGATCGGAA
+
BBBBBBBACFFFGFGGFGAGGGHHGGGBAAGFGFFDDGGCEHHHHGGEFEFGGHHHHHHFGCGGGGGGGGGHFHHGGGGHGHHHGGGGGGBDGGHEGHHGFDFF01>>F/><GHHHHH11>CDGHG@DGAGGHHGHHHHE0:GHHHGGGGGGGGGGGFFFFFFFFFFFFFFFFFFFFFFFFFFFFFFFFFFFFFFFFFFFFFFFFFFFFFFFFFFFFDCAFFFFFFFFFFFFFFFFFFFFFF/9BF;A?FE
@M05620:37:000000000-D9766:1:1101:25533:6042 1:N:0:69
ACCACACCTTCTACAATGAGCTGCGTGTGGCTCCCGAGGAGCACCCCGTGCTGCTGACCGAGGCCCCCCTGAACCCCAAGGCCAACCGCGAGAAGATGACCCAGGTAGGTGCCCCCTACCTCCTTTTGGTGGCGCCCCCCTTCTTCCCTGGCCTCCCGAGCTTCGGCCCTTCTCACCTGGTCTCTCTTTTTGCGGTTTTCCGAGGACTCTCCTCTCCTACCTTAAGCTCCTTTTGGAATCTTCCGGGTCTT
+
BBBBBBBBFFFFGGGGGGGGFGFHGEGGHGHHHGGGGGGGGHHHHGGGFGGGFGHHHHHGGGGGGGGGGGGHHHHGGGGHGHHHHGGGGGGGGGHHHG2FG2/?/11?/1?1?F/--.0>11.>111=-.<.<-.;--;C-.;0;0;/0=.C.0;C.;.--./0-.;A-;F.//;9./BFF//////;//9-;--;BF.B/..-;-./////;./////9;////9///;/;BBB-9///////.;-;-./
@M05620:37:000000000-D9766:1:1101:17835:6046 1:N:0:69
ACCACACCTTCTACAATGAGCTGCGTGTGGCTCCCGAGGAGCACCCCGTGCTGCTGACCGAGGCCCCCCTGAACCCCAAGGCCAACCGCGAGAAGATGCCCAGGTGAGTGGCCCGCTACCTCTTCTGGTGGCCGCCTCCCTCCTTCCTGGCCTCCCGGAGCTGCGCCCTTTCTCACTGGTTCTCTCTTCTGCCGTTTTCCGTAGGACTCTCTTCTCTGACCTGAGTCTCCTTTGGAACTCTGCAGGTTCTA
+
DDDCDDDDFFFFGGGGGGGGGGHHGGGGHGHHHGGGGGGGGHHHHGGGGGGGHHHGHHHGGGGGGGGGGGGHHHHGGGGHGHHHHGGGGGGGGGHHHHHHHHHGGHHHHHGGHHGGGGGHHHHHHHHHHHGHHGGGGGHGHHGHHGGGGGGGGGGGGG-CDGGGGGFFFFFFFFHHFHFFFFFFFFFFFFFFFFDFFFFFFFFFFFFFFFFFHHHFFFFFFHFFFFFFHFFFFHFFFFFFHHFHFFFFFFF
@M05620:37:000000000-D9766:1:1101:16395:6070 1:N:0:69
AGTGCCAGCTCTCAATCGCACAGGGGACCCAGGGCCTGGCCCCTCCATCCAGAAAACCTATGACCTCACCCGCTACCTGGAGCACCAACTCCGCAGCTTGGCTGGGACCTATGTTGAGTATCCAGCGTAGGAATCTGGGAGTTGGGGAGGAGTGAGGAGTTGGGGAAAGACAGTCCTAACCGTGGAGGGTTCTGGTAAATGATGGGGTGAGGAGGGGCTCTTTGGCTCCCACCAGTCCCCCTGTCTGGTCT
+
ABABBFFFBFFFGGGGGGGGG2BEFGGGGGCHGGEGGGHHHHGGGGHHHF3F3B3FGEHHHDBGHGCHHHHGG/EEGDGHHHHHHHHHGGHHGGGGG3GHAHHGGGHHGHHHFHGGHH?G3FHHHHGADDGHGBGFFHH0FDHHHGG.DGDFFHHHHFGGFHGGGGGHFHHHHHHHHHHHGGDEGGGGGCAA0FG;CFFFGGFFFGFA@FFFFFFFFFCF/FFFFFFFFFFFFFFFFFFFFDFFFFFFFFF
@M05620:37:000000000-D9766:1:1101:15967:6103 1:N:0:69
AGTGCCAGCTCTCAATCGCACAGGGGACCCAGGGCCTGGCCCCTCCATCCAGCAAACCTATGACCTCACCCGCTACCTGGAGCACCAACTCCGCAGCTTGGCTGGGACCTATGTGAGTATCCAGCGTAGGAATCTGGGAGTTGGGGAGGAGTGAGGAGTTGGGGAAAGACAGTCCTAACCGTGGAGGGTTCTGGTAAATGATGGGGTGAGGAGGGGCTCTTTGGCTCCCACCAGTCCCCCTGTCTGGTCTA
+
AAAAAF1BACFFGGGGGGGAE?GGGGGEGE00BEEFFGHCGGGCEG0GGH1B000BFGHFHH2DGHH1GGGEG@EGHGHHHHHHHHHHGHHHGFGGGGGHGHHGGGHHGHFBHFFHFFFHHHHHHGCCGGFHHHHHHFHE<FGEGGGGGGGGFHHFGC<CFGGGGGHHFHFHHHHHEFGHGCE@BFG@EFGGGGFGGGG0FFGGGGF@FA?B-?-@@@AFF/FFFFFFFFFFFFBFFFFF-AFFF/BFFFB
@M05620:37:000000000-D9766:1:1101:14051:6104 1:N:0:69
ACCACACCTTCTACAATGAGCTGCGTGTGGCTCCCGAGGAGCACCCCGTGCTGCTGACCGAGGCCCCCCTGAACCCCAAGGCCAACCGCGAGAAGATGCCCAGGTGAGTGGCCCGCTACCTCTTCTGGTGGCCGCCTCCCTCCTTCCTGGCCTCCCGGCGCTGCGCCCTTTCTCACTGGTTCTCTCTTCTGCCGTTTTCCGTAGGACTCTCTTCTCTGACCTGAGTCTCCTTTGGAACTCTGCAGGTTCTA
+
ABBCCCCCFFFFGGGGGGGGGGHHGGGBAEHHHGGGDGGGGHHHHGGGGGGGGHHHHHHEEGFGGGGGGGGHFHHGGGGHGHHHHGGGGGCFGGHGHHHHHHHGGHHHHHGGHHGGGGGHHHHHHHHHHHGHHGGGGGHGHHGHHGGGGGGGGGGGGG-ADFFFFFFFFFFFFFFFFFFFFFFFFFFFFFFFFFDDFFFFFFFFFFFFFFFFFFFFFFFFFFFFFFFFFFFFFFFFFFFFFFFFFFFFFFF
@M05620:37:000000000-D9766:1:1101:15948:6107 1:N:0:69
AGTGCCAGCTCTCAATCGCACAGGGGACCCAGGGCCCGGCCCCTCCATCCAGAAAACCTGTGACCTCACCCGCTACCTGGAGCACCAACTACGCAGCTTGGTTGGGAACTATGCGCGTAACCAGCGTCGGAATCTGGGAGTTGGGGGGGAGTGAGGAGTTGGGGAACGACGGTCCTAAACGCGGAGGGTTCTGGTAAATGATGGGGTGAGGAGGGGCTCTATGGCTCCCAGCAGTCCCACTGTCTGGTCTA
+
>>>AAFF11BCFGFGGGFFFE0F0FGG00B00A0BE/AEA/EE/EE011F1A101FGGF0DF2FGHE@G00EFE@EH1GFGHHGEEHHGF1BE/E//0B0/1///>/1/<1?21//>AC//1?//A<.<--..000=/.../0/AC--;----;F?/-;//9@-EA--9--;---//;//:--;---9AFF9B/B//B9/B/9/;--9-;-/-----;-/////-;B-AF/;FAF//9/;AF99///;///
@M05620:37:000000000-D9766:1:1101:25441:6116 1:N:0:69
ACCACACCTTCTACAATGAGCTGCGTGTGGCTCCCGAGGAGCACCCCGTGCTGCTGACCGAGGCCCCCCTGAACCCCAAGGCCAACCGCGAGAAGATGCCCAGGTGAGTGGCCCGCTACCTCTTCTGGTGGCCGCCTCCCTCCTTCCTGGCCTCCCGGAGCTGCGCCCTTTCTCACTGGTTCTCTCTTCTGCCGTTTTCCGTAGGACTCTCTTCTCTGACCTGAGTCTCCTTTGGAACTCTGCAGGTTCTA
+
BBBBBBBBFFFFGGGGFGFFGFHCFEEA4EHGFGGFDGGGGHHGHGGGDEGGGHFGHHGGCGCGGFGGGGGFHFHGGGGHGFHHHGDEGGGC?DHHHHHHHHHGHHHGHHGGHHGGGGGHGHHHHHHHHHGHHGGGGGHGHHGHHGGGGFFGFGGGGG?FGGGGGGFFFFFFFFFFFFF9FFFFFFFFFFFFFDDAFFFFFFFFFFFFFFFFFFFFFFFFFFFFFFFFFFFFFFFFFFFFFFFFFFFFFFB
@M05620:37:000000000-D9766:1:1101:21738:6126 1:N:0:69
AGTGCCAGCTCTCAATCGCACAGGGCAGCAAGGGAATGGCACCTCGATCCAGAGAACGTAGGACCTCACCCGCTAACTGGAGCACCAACTCCGCAGCTTGGCTGGGACCTATGTGAGTATCCAGCGTAGGAATCTGGGAGTTGGGGAGGAGTGCGGAGTTGGGGAAAGACAGTCCTAACCGTGGAGGGTTCTGGTAAATGATGGGGTGAGGAGGGGCTCTTTGGCTCCCACCAGTCCCCCTGTCTGGTCTA
+
>A>AAFFFBFFFFGGFBEGGEGCHC22222B22222B33A3323A2A31133312F311BAA3A1B33F1?EF>E>FBB3BBFFE11?E3BFEEEE>G?B?GHA/<FGE0FHH2?BGHHHHHE1B/??/?@GG12@FHFGG011/>.ADC>0>1--<<.<GHGGFD.GCHCCGGHHBFFGGDE@EEGG.CF0BFBFFGGGGFGFFFABEF./9.-@BBFF9FFFFFFFFFFFFFFFFFFF-9BFFFF/BFF
@M05620:37:000000000-D9766:1:1101:19845:6131 1:N:0:69
ACCACACCTTCTACAATGAGCTGCGTGTGGCTCCCGAGGAGCACCCCGTGCTGCTGACCGAGGCCCCCCTGAACCCCAAGGCCAACCGCGAGAAGATGCCCAGGTAAGTGGCCCGCTACCTCTTCTGGTGGCCGCCTCCCTCCTTCCTGGCCTCCCGACGCTCCGCCCTTTCTACCTGGTTCTCTCTTCTGCCGTTTTCCGTAGGACTCTCTTCTCTAACCTGAGTCTCCTTTGGAACTCTGCAGGTTCTA
+
BCCCCCCBFFFFGGGGGGGGGGHHGGGGHGHHHGGGGGGGGHHHHGGGFGGGFHHHHHHGEGGGGGGGGGGHHHHGGGGHGHHHHGGGGGGGGGHHHHHH22FFG1??FHFGHGCF-<>GHHHGHHHHHH?HHGGGGGHGHHGH0CGFGFGFGGGGG.99:E.;AFFFFFFFF00;FFFF0BFFFFF0BFFFFFDFFFFFF0:;.0;BFFFFFFBFF00;;F./;9:BFFFFFF/;;0;:FE0FFFF0;;0
@M05620:37:000000000-D9766:1:1101:17211:6152 1:N:0:69
ACCACACCTTCTACAATGAGCTGCGTGTGGCTCCCGAGGAGCACCCCGTGCTGCTGACCGAGGCCCCCCTGAACCCCAAGGCCAACCGCGAGAAGATGAGTGGCCCGCTACCTCTTCTGGTGGCCGCCTCCCTCCTTCCTGGCCTCCCGGCGCTGCGCCCTTTCTCACTGGTTCTCTCTTCTGCCGTTTTCCGTAGGACTCTCTTCTCTGACCTGCGTCTCCTTTGGAACTCTGCAGGTTCTAGATCGGAA
+
AAAABAABFFFFAGG4FFGGFGEHEAFAA2AGAAFAEEEE2AF11BEF1BEEDGHHGHHGG@CEFGGEGG1BGGEGGGGHFHHEHFGEDD@@CFHFGDFHGHGG0/>><-<FGHHHHH1>GHGHHGGGGGHGHHGHHHHHCGHHHHGGGG?BGGGGGBFBBFFFFFFFFFFFFFFFFFFFFFFFFBFFFFFFFFAFFFFFFFFFFFFFFF/BFFF.BDBDFFFFFFFFFFFFFFFFFFFFFF/FFFFFDFF
@M05620:37:000000000-D9766:1:1101:9489:6157 1:N:0:69
ACCACACGTTCTACAATGCGCTGCGTGCGGCGCGCGAGGAGCACCCCTTGCTGCTGACCAAGGCCCCCCTGAACCCCAAGGCCAACCGCGCGAAGATGCCCAGGTGAGTGGCCCGCTACCTCTTCTGGTGGCCGCCTCCCTCCTTCCTGGCCTCCCGGCGCTGCGCCCTTTCTCACTGGTTCTCTCTTCTGCCGTTTTCCGTAGGACTCTCTTCTCTGCCCTGAGTCCCCTTTGGAACTCTGCAGGTTCTA
+
AAAAAAA>>BCAGGGGGGGAECGGGFGA0AE/A/AA/>>E/FG0GGG/0BBF1GBGHHB1?>/FHEGGG//FGHHGG?CHGHHHHGFGGGCGCGG.1=FFFFGGGGHCDG..C<CCC-CCGHHFGFGGBF?F.??-CCFEGFABFBBBFFAAFFFEB@-9>>?B>?F?@BFBFF/9BB999;/9//9//;99/@BBFFFFBF-BF/B/FFBFFFF9;B/:9FF--;B/;-B9BFBBBFBFFFFBFAFFFFF
@M05620:37:000000000-D9766:1:1101:11955:6161 1:N:0:69
ACCACCCCTTCTCCAATGAGCTGCGTGTTGCTCCCGCGGCTCCCCCCGTGCTGCTGACCGCGTCCCCCCTGCCCCCCACGGCCAACCGCGAGAAGCTGCCCCGGGGAGTGGCCCGCTCCCTCTTCTGGTGGCCGCCTCCCTCCTTCCTGGCCTCCCGGAGCTGCGCCCTTTCTCCCTGGTTCTCTCTTCTGCCGTTTTCCGTAGGCCTCTCTTCTCTTCCCTGAGTCTCCTTTGGCCCTCTGCCGGTTCTA
+
>>>AA1AAAFFFFGGBBBF1B1BAEBBE0ADFFBF00AE?/BAFFGGG/>E/1B1B1BBE/>/>E?FEGE//0?FEGC/><BCC/?CAC/AC-.01>0/<<<-C-;C@:.9:9E9AA-:EBFBFGB0;0;CCF-@=?-EEF9AFFFFFFF--9AA9-9;-9-F9;@B@<BFFFF/9-9-:9BB/;/BBFF//9@AABE9/-F-;A/BFFFFFFF/B///;BFF--;B/FF//;B//9;-AFBB/>;9AEF9
@M05620:37:000000000-D9766:1:1101:14059:6191 1:N:0:69
ACCACACCTTCTACAATGAGCTGCGTGTGGCTCCCGAGGAGCACCCCGTGCTGCTGACCGAGGCCCCCCTGAACCCCAAGGCCAACCGCGAGAAGATGAGTGGCCCGCTACCTCTTCTGGTGGCCGCCTCCCTCCTTCCTGGCCTCCCGGCGCTGCGCCCTTTCTCCCTGGTTCTCTCTTCTGCCGTTTTCCGTAGGACTCTCTTCTCTGACCTGCGTCTCCTTTGGAACTCTGCAGGTTCTAGATCGGAA
+
BBBBBBBBFFFFGGGGGGGFGFHHGGGBEEHGHGGGGGGGGHHHHGGGGEGGGHHHHHHGGGGGGGGGGGGHHHHGGGEHGHHGHGGGGG<C?DHHHFHFFGGG??/AD->GFGHHHH1<F<.<G@DDGAHEHHGHHHHC:CGHHEGG?CB?-B-E?BFFFFFFFF/;FF?FFFFFFFFFFFFFFDADFEFF.;FFFBFBFFFFFFFFFF/FFFF.;ADAFFFFFFFFFFBFFFFFFEAFFFBFFFFFFDA
@M05620:37:000000000-D9766:1:1101:16022:6212 1:N:0:69
ACCACACCTTCTACAATGAGCTGCGTGTGGCTCCCGAGGAGCACCCCGTGCTGCTGACCGAGGCCCCCCTGAACCCCAAGGCCAACCGCGAGAAGATGCCCAGGTGAGTGGCCCGCTACCTCTTCTGGTGGCCGCCTCCCTCCTTCCTGGCCTCCCGGCGCTGCGCCCTTTCTCACTGGTTCTCTCTTCTGCCGTTTTCCGTAGGACTCTCTTCTCTGACCTGAGTCTCCTTTGGAACTCTGCAGGTTCTA
+
BBBBBBBBFFFFGGGGGGGGGGHHGEGEHGHFHGGFGGGGGHHHHGGGGGGGHHHHHHHGGGGGGGGGGGGHHHHGGGGHGHHHGGGGGGGGGGHHHHHHHHHGHHHHHHGGHHGGGGGHHHHHHHFFGHGHHGGGGGHGHHGHHGGGGGGGGGGGGA-ADF=DFFFFFFFFFFFFFFFFFFFFFFFFFFFFFFFFFFFFFFFFFFFFFFFFFFFFFFFFFFEFFFFFFFFFFFFFFFFFFFFFFFAFFFB
@M05620:37:000000000-D9766:1:1101:18097:6220 1:N:0:69
ACCACACCTTCTACAATGAGCTGCGTGCGGCTCCCGAGGAGCACCCCGTGCTGCTGACCGAGGCCCCCCTGAACCCCAAGGCCAACCGCGAGAAGATGAGTGGCCCGCTCCCTCTTCTTGTGGCCGCCTCCCTCCTTCCTGGCCTCCCGGCGCTGCGCCCTTTCTCACTGGTTCTCTCTTCTGCCGTTTTCCGTAGGACTCTCTTCTCTGACCTGCGTCTCCTTTGGCACTCTGCAGGTTCTCGATCGGAA
+
AAA?AAAACFFFGGGCAGB1G1GBFAA000EE/AFA/EE?/GCAGGGG/AFEBHEFHHB@/E?EG/EGG//>F>GGGEAHAAHH/FC@GG///CCB1?1FF1<<0<<>-<>.GFGHHH<0=0<CCCCGGGHEHFFHHGGG0;FFFGGGGG-A@@@F@?B@@FFFFFFFFFFFFFFFFFFF/FFFF@BFFFFFFFAABFFFFFFFFFFFFF//BFF?@9@F-BFFFFB9BFBFFFF/9--;BF/9BF-9--A
@M05620:37:000000000-D9766:1:1101:24622:6226 1:N:0:69
ACCACACCTTCTACAATGAGCTGCGTGTGGCTCCCGAGGAGCACCCCGTGCTGCTGACCGAGGCCCCCCTGAACCCCAAGGCCAACCGCGAGAAGATGAGTGGCCCGCTCCCTCTTCTGGTGGCCGCCTCCCTCCTTCCTGGCCTCCCGGCGCTGCGCCCTTTCTCACTGGTTCTCTCTTCTGCCGTTTTCCGTAGGACTCTCTTCTCTGCCCTGCGTCTCCTTTGGAACTCTGCAGGTTCTAGATCGGAA
+
BBABBAAAFFFF5DDFGGFGFGHHGEGBEDGFHFGEAEGEEGDGGGEGGEEFGFHHHHHGGGGFFGEGGGGHFHGGGGGHGHHHGGGGFGBBGGHGHHHHGGGF??>@D->FGHHHHHFHHB?GHGCGGDHGHHGHHHHHCGHHHGGGGGGGGGGGGFFDDFFFFFBFFFFFFFFFFFFFFFFFFFFFFFFFFFADFFFFFFFFFFFFFFBBFFF.;;@AFFFFFFFBFFFFFFFFFFFFFF/FFFFFF.;
@M05620:37:000000000-D9766:1:1101:12923:6238 1:N:0:69
AGTACCAGCTCTCCAACGCACAGGGGGCCTAGAGCGTGGCCCCTCCCTCGAGACAACCTAAGACCCCACCCCCCCCCTTGGGCACCCTCTCGGCAGCTGGGCTGGGACCTATGTGAGTATCCAGCGTGGGAATCTGGGAGTTGGGGCTGCGTGCGGCGTTGGGGAAAGCCAGTCCTAACCGTGGAGGGTTCTGGTAAATGCTGGGGGGAGGAGGGGCTCTTTGGCTCCCACCAGTCCCCCTGTCTGGTCTA
+
>>111B31111DDGB11AA1A0B0F0A0A/B011A//BAEB/AA/A/0F/B>/>>0BE01101BB/BBBEE/>//>BB0BB/0BCF//?FG//?/>/010/<0<CG0><>1<DDD0<GHHGH<FHGC.;;://:CCCF.;CFGB@-.-C.;:C.A@-@-9@A@@---;/;-;FFB/B/BF@BF@-9B@AF-BFF;;/9BF//;BB@9--;--;B--=>A//;BFFFFF--ABAFFFFFFF??BFFFFBB//
@M05620:37:000000000-D9766:1:1101:19679:6241 1:N:0:69
AGTGCCAGCTCTCAATCGCACAGGGGACCCAGGGCCTGGCCCCTCCATCCAGAAAACCTATGACCTCACCCGCTACCTGGAGCACCAACTCCGCAGCTTGGCTGGGACCTATGAGTATCCAGCGTCGGAATCTGGGCGTTGGGGCGGCGTGCGGAGTTGGGGCAAGACAGTCCTAACCGTGGCGGGTTCTGGTAAATGATGGGGTGAGGAGGGGCTCTTTGGCTCCCACCAGTCCCCCTGTCTGGTCTATC
+
AA3ABFFFBFFFFGGGFCFGEEHHDGGGGGHHGGGGGEGFGHGHGGGHHHHFHEFHHGGHHHHHHHHHHHHGGGCGHHHHFGHGHHHHGEHHGGGGGHHHGHHGGGGHGHHHH2?G2FHHBGHGG/CC/<FGHHHHECDGGHGGFCG-BGB.BB?ADFFFBBD-AEFFFFFFFFFFFFBFFB-@BBBAFFFFB/FFFFFFFFFFABEFFFFFBBBBFFFFFFFFFFFFFFFFFFFFFFBFFFFFFFFF/FB
@M05620:37:000000000-D9766:1:1101:9733:6280 1:N:0:69
AGTGCCAGCTCTCCATCGCACAGGGGACCCAGGGCCTGGCCCCTCCATCCAGAAAACCTATGACCTCACCCGCTACCTGGAGCACCAACTCCGCAGCTTGGCTGGCGTAGGCCTCTGGTATTTGGGGAGGAGTGCGGCGTTGGGGCACGACCGTCCTCCCAGCGGAGGGTTCTGGTAAATGCTGGGGCGCGGCGGGGCTCTTTGGCTCCCCCCCGTCCCCCTGTCTGGTCTATCTCCTGCCCTTAGATCGG
+
>A1>>DF11FFFG1FFFEEAECHFGGB00BAFB0B//AFG0FEHGGH1BFGG1FABGGH1BF2FHBBGGFFEE>>EHHHHBBGHHH0/?B1B?E?/>BFGGH1<E?ECCC/<FGHHH11@2@FFHC/<>@/AGHFGGG-<ACFG-;-C..:;?CGGGG/C/=.9A@@?@A?FF///;//;BFFFFF@-@9@@@@-@@?@FF/BB/BBFEE-A@@@-9BFF?@-;B9FB;/B/BFFB///BFFFF//9;FEB
@M05620:37:000000000-D9766:1:1101:9478:6291 1:N:0:69
AGTGCCAGCTCTCAATCGCACAGGGGACCCAGGGCCTGGCCCCTCCATCCAGAAAACCTATGACCTCACCCGCTACCTGGAGCACCCACTCCGCAGCTTGGCTGGGACCTATGTGAGTATCCAGCGTAGGAATCTGGGAGTTGGGGAGGAGTGAGGAGTTGGGGAAAGACAGTCCTAACCGTGGAGGGTTCTGGTAAATGATGGGGTGAGGAGGGGCTCTTTGGCTCCCACCAGTCCCCCTGTCTGGTCTA
+
>A>>>FFFAFFFG1GGFFG1E0GAF0BEECFH0BE/FFHHHHGHGGGHHGHHHCGBGEHHHEEHHFGHHHHGG/>EGHGG0BGHHH//?BGFAE?GEHFGGHHGGGHGGHHHHHHHGHHHHHHHHGGGGGHHGHHHHGAFGFHHGG.@GACGHFFFHGHHHHGGGGHFFGHHHHGHHHHGGGGGGFGGGGGGGGGFGGGGGGGGGFF@EFFFFF@@@@FFFFFFFFFFFEFFFFFFFFFF@FFFFFFFFFB
@M05620:37:000000000-D9766:1:1101:13415:6335 1:N:0:69
ACCACACCTTCTACAATGAGCTGCGTGTGGCTCCCGAGGAGCACCCCGTGCTGCTGACCGAGGCCCCCCTGAACCCCAAGGCCAACCGCGAGAAGATGAGCAGGTGAGTGGCCCGCTACCTCTTCTGGTGGCCGCCTCCCTCCTTCCTGGCCTCCCGGAGCTGCGCCCTTTCTCACTGGTTCTCTCTTCTGCCGTTTTCCGTAGGACTCTCTTCTCTGACCTGAGTCTCCTTTGGAACTCTGCAGGTTCTG
+
ABCCCCCCFFFFGGGGGGGGGGHHGGGFFGHHHGGGGGGGGHHHHGGGGGGGHHHHHHHGGGGGGGGGGGGHHHHGGGGHGHHHHGGGGGGGGGHHHHFCGGHHHHGHHHGGHHGGGGGHHHGHHHHGHHGHHGGGGGHGGHGHHHGGGGGGGGGGGB-ADGFGFGFFAFEFFFFFFEFFFFFFEBFFFFFFFFFFFFFFFFADFFFFFFFFFFFFFEFFFFEFFFFFFFFFFFFFFFFFFBFFFFFFFE/
@M05620:37:000000000-D9766:1:1101:17023:6375 1:N:0:69
AGTGCCAGCTCTCAATCGCACAGGGGACCCAGGGCCTGGCCCCTCCATCCAGAAAACCTATGACCTCACCCGCTACCTGGAGCACCAACTCCGCAGCTTGGCTGGGACCTATGTTTGAGTATCCAGCGTAGGAATCTGGGAGTTGGGGAGGAGTGAGGAGTTGGGGAAAGACAGTCCTAACCGTGGAGGGTTCTGGTAAATGATGGGGTGAGGAGGGGCTCTTTGGCTCCCACCAGTCCCCCTGTCTGGTC
+
ABBBCFFFCFFFGGGGGGGGGGHHGGGGGGHHGGGGGGHHHHGHGGHHHHHHHHHHHGHHHHHHHHGHHHHGGEGGHGHHHHHHHHHHGHHHGGGGGHHHGHHGGGHHGHHHHHHHHFFGGHHHEHHGGFGFFHHHHHGH=FEHHHGG.EG?GHHGFHCEHHHHGGGACHHH/GHHHGHHGGGFGFEEGGCFGGGG9FFGGGGFGGFFDFFFF0DFFFFFFFFFFFFFFFFFFFFFFFFFFFFFFFFFFF0
@M05620:37:000000000-D9766:1:1101:11781:6378 1:N:0:69
ACCACACCTTCTACAATGAGCTGCGTGTGGCTCCCGAGGAGCACCCCGTGCTGCTGACCGAGGCCCCCCTGAACCCCAAGGCCAACCGCGAGAAGATGAGTGGCCCGCTACCTCTTCTGGTGGCCGCCTCCCTCCTTCCTGGCCTCCCGGAGCTGCGCCCTTTCTCACTGGTTCTCTCTTCTGCCGTTTTCCGTAGGACTCTCTTCTCTGACCTGAGTCTCCTTTGGAACTCTGCAGGTTCTAGATCGGAA
+
AABABABBFFFFGGGGGGGGGGFHGGGGHGHHHGGGGGGGGHHHHGGGGGGGHHGHHHHGGGGGGGGGGGGHHHHGGGGHGHHHHGGGGGGGGGHHHHFHHF/FHHGGGCGHHHHHHHFG=FGHCCGGGGHGHHGHHHHHFHHHHHGGGGDFFGGF?DGGGGGFFFFFFFFFFFFFFFFFFFFFFF9DFFFFFFFFFFFFFFFFFFFFFFFFFFFEFFFFFFFFFFFFFFFFFFFBBFAFFFFEFFFFFF;
@M05620:37:000000000-D9766:1:1101:20457:6378 1:N:0:69
ACCACACCTTCTACAATGAGCTGCGTGTGGCTCCCGAGGAGCACCCCGTGCTGCTGACCGAGGCCCCCCTGAACCCCAAGGCCAACCGCGAGAAGATGCCCAGGTGAGTGGCCCGCTACCTCTTCTGGTGGCCGCCTCCCTCCTTCCTGGCCTCCCGGCGCTGCGCCCTTTCTCACTGGTTCTCTCTTCTGCCGTTTTCCGTAGGACTCTCTTCTCTGACCTGAGTCTCCTTTGGAACTCTGCAGGTTCTA
+
CCCCCCCCFFFFGGGGGGFGGGHHGGGFDFHHHGGGDGGFDHHHHGGGGGGGHHHHHHHGGGGGGGGGGGGHHHHGGGGHGHHHHGGGGGFGGGHHHHGHHHHGHHHHHHGGHHGGGCGHGHHHHHHHHFGHHGGGGGHGHHGHHGGGGGGGGGGGGG9DGFFFFFFFFFFFFF0FFFFFFFFFFFFFFFFFFFFFFFFFFF.AFFFFFFFFFFFFFFBFFFF/BFFFFFBFFFFFFFFBFFFFFFFFFFB
@M05620:37:000000000-D9766:1:1101:17519:6381 1:N:0:69
ACCACACCTTCTACAATGAGCTGCGTGTGGCTCCCGAGGAGCACCCCGTGCTGCTGACCGAGGCCCCCCTGAACCCCAAGGCCAACCGCGAGAAGATGAGTGGCCCGCTCCCTCTTCTTGTGGCCGCCTCCCTCCTTCCTGGCCTCCCGGCGCTGCGCCCTTTCTCACTGGTTCTCTCTTCTGCCGTTTTCCGTAGGACTCTCTTCTCTGACCTGCGTCTCCTTTGGCACTCTGCAGGTTCTAGATCGGAA
+
CCCCCCBCFFFFGGGGGGGGGGHHGGGFHGHHHGGGGGGGGHHHHGGGGGGGHHHHHHHGGGGGGGGGGGGHHHHGGGGHGHHHHGGGGGCGGGHGHBDGHHGG=FACD-CFHHHHHH1FGFFHHGFGGGHGHHGHHHHHGFHHHGGGGGFFFFGGGFFFFFFFFFFFFFFBFFFFFFFFFFFFFFFFFFFFFFFFFFFFFFFFFFFFFF0BFFF.>AFFFFFFFFF0;FFFFFFFFFFFFF0BFFFFFAF
@M05620:37:000000000-D9766:1:1101:9690:6387 1:N:0:69
AGTGCCAGCTCTCCATCGCACAGGGGACCCAGGGCCTGGCCCCTCCATCCAGAAAACCTATGACCTCACCCGCTACCTGGAGCACCCCCTCCGCAGCTTGGCTGGGACCTATGTGAGTATCCAGCGTAGGAATCTGGGAGTTGGGGAGGAGTGCGGAGTTGGGGCAAGACAGTCCTAACCGTGGAGGGTTCTGGTAAATGATGGGGTGAGGAGGGGCTCTTTGGCTCCCACCAGTCCCCCTGTCTGGTCTA
+
AAAAAFF1>FFFG1FGGGECECHHGEAAAEGF0AEE/BGH0GGFFGHGGFGGBHHHGGHCGG2GHFHFHFFGE>EEHGFG00>?GHF>>EA>>E?<<G1BEGGGCGFHGHHHFFDHHBGFHHDDFGGCCG11?FHHHGHGGFBGGCF@C.<<G0CG-CAGGFCG?:../CFFFFGG0;9CABC?9:9A9CFFFFBFFEFFBFFFFAF??F?FBA@@@@FBFFFFFFFEFFAA--FFFFFF@FFFFFFFFF/
@M05620:37:000000000-D9766:1:1101:15356:6406 1:N:0:69
AGTGCCAGCTCTCAATCGCACAGGGGACCCAGGGCCTGGCCCCTCCATCCAGAAAACCTATGACCTCACCCGCTACCTGGAGCACCAACTCCGCAGCTTGGCTGGGACCTATGAGTATCCAGCGTAGGAATCTGGGAGTTGGGGAGGAGTGAGGAGTTGGGGCAAGACAGTCCTAACCGTGGAGGGTTCTGGTAAATGATGGGGGGAGGAGGGGCTCTTTGGCTCCCACCAGTCCCCCTGTCTGGTCTATC
+
BBBBCFFFCFFFGGGGGGGGGGHHGGGGGGHHGGGGGGHHHHGHGGHHHHGHHHHHHGHHHHHHHHHHHHHGGFGGHGHHGGHHGHHHGHHHGGGGGHHHGHHG/<GHGHHHHHHGHH3?3BGD?/<?>2FGHFBG0??GHHGG.ADAGG01DG0CG/=CEG.-CEHGHH<GHHF1GHB<ADAEDG.<CFFF:1<C1CBFFBGG-@@DFFFDBFA-<FBFF/B0BAFFFFEF:<<FFF-9BBF1/1<BBF1
@M05620:37:000000000-D9766:1:1101:19378:6409 1:N:0:69
ACCACACCTTCTACAATGAGCTGCGTGTGGCTCCCGAGGAGCACCCCGTGCTGCTGACCGAGGCCCCCCTGAACCCCAAGGCCAACCGCGAGAAGATGACCCAGGTGAGGGGCCCGCTTCCTCTTCTTGTGGCCCCCTTCCCTCTTCCCTGCCTCCCGGGCCTTCGCCCTTTCTTACTTGTTTCTTCTTCTTCCGGTTTCCGTAGGACTCCTTTCCTTGGCCTCAGTCTCCTTTTGGACTCTTCAGGGTCT
+
CCDDDDDDFFFFGGGGGGGGGGHHGGGFHGHHHGGGGGGGGHHHHGGGGGGGHHHHHHHGGGGGGGGGGGGHHHHGGGGHGHHHHGGGGGGGGGHHHHHBGHE/?11100/<<AG->@.CC00<0000=00.:C.-;-./;/0;/;;B/0:.;00;.;---;.00.;9A-:;0000;:0:0;/000:0;0:00;.-;AA0B.;...0://000::00:00:;F.00:000;0:;00-:00/:0:0;;.;:/
@M05620:37:000000000-D9766:1:1101:6644:6410 1:N:0:69
GAGGCTGCTTTGGAAGAAACTCATAGTTTACTGCAACACTGAACCCTGGACCTGGACAAGGTTCTCGCCTTGATTAAAGAAGATGAAATAACTGCCAATGGTCTCCTAACCTGAAAGCGAGGCAGCAAGAATAATACAAAGTAGCAGAACATACGATCAAACAATGGAAACAAAGGGAAACATATCACCATTATCACCGTTATCACTACAACAAAACAATGACCACAACTGGGACTTTGAACTTTCAAAGC
+
AAAA>AFAFBFFGBBBFC1GAFGH333BFG133B111F011BB10BBB/0AAAFHH010B/BABB2B//A/BB1D2DDDF001DB11BBD1BFGHEBGB11BBB@BB11BB100B11B/?>@>//?0B0B01>1>2>1110122>210B@01110//<?@1?FA11111?0?/0<0..0<>0>1111=<00000=0=<.....:0=00//0/.:;:.;:;099;/.=..=;/:;9CF0000;00;;;B00;
@M05620:37:000000000-D9766:1:1101:14311:6415 1:N:0:69
AGTGCCAGCTCTCAATCGCACAGGGGACCCAGGGCCTGGCCCCTCCATCCAGAAAACCTATGACCTCACCCGCTACCTGGAGCACCAACTCCGCAGCTTGGCTGGGACCTATGAGTATCCAGCGTCGGAATCTGGGCGTTGGGGCGGAGTGAGGAGTTGGGGCAAGACAGTCCTAACCGTGGAGGGTTCTGGTAAATGATGGGGTGAGGAGGGGCTCTTTGGCTCCCACCAGTCCCCCTGTCTGGTCTATC
+
ABBBCFFFCFFFGGGGGGGGGGHHGGGGGGHHGGGGGGHHHHGHGGHHHHHHHHHHHGHHHHHHHHHHHHHGGFGGHHHHHHHHFHHHGHHHGGGGGHHHGHHGGGHHGHHHHBGHHHHHFGHGC/BGGGGHHHHH/ADFGHGG.AD-AEF0FG0CFGGGGG.-=EGGGGGFFFFFFFFFFF?EFFAFFFFFBFFFFFFFFFFFADFFFFFFFFFFFFFFFFFFFFFFFFFFFFFFFFFEBFFFFFFFBFB
@M05620:37:000000000-D9766:1:1101:20776:6424 1:N:0:69
AGTGCCAGCTCTCAATCGCACAGGGGACCCAGGGCCTGGCCCCTCCATCCAGAAAACCTATGACCTCACCCGCTACCTGGAGCACCAACTCCGCAGCTTGGCTGGGACCTATGTGAGTATCCAGCGTAGGAATCTGGGAGTTGGGGAGGAGTGAGGAGTTGGGGAAAGACAGTCCTAACCGTGGAGGGTTCTGGTAAATGATGGGGTGAGGAGGGGCTCTTTGGCTCCCACCAGTCCCCCTGTCTGGTCTA
+
11>>A@@FAFF3AGGFFFGGAEFHEGGGCGHHGGGGGAHCEGGHGGFH1BGFG01BGE0FHHFHFH1GHHHGGG@>GHFHHHHA0?GHGFHHGC@E?HHHGHHGEEHHGHHHHHEHHHEHHHHHFG/CGGHHHHFDGHHEEHFC/@FCGGGHFHHCC.CGFHGGGGHHHHHHHHHHHHHHGGEGGGGGE?FGFGFFGGGGGGGGGGB@FFFFBF?=@@FFFBFFFFFFFFFFFFFFFFFF@FFFFFFFFFF
@M05620:37:000000000-D9766:1:1101:21653:6432 1:N:0:69
ACCACACCTTCTACAATGAGCTGCGTGTGGCTCCCGAGGAGCACCCCGTGCTGCTGACCGAGGCCCCCCTGAACCCCAAGGCCAACCGCGAGAAGATGCCCAGGTGAGTGGCCCGCTACCTCTTCTGGTGGCCGCCTCCCTCCTTCCTGGCCTCCCGGAGCTGCGCCCTTTCTCACTGGTTCTCTCTTCTGCCGTTTTCCGTAGGACTCTCTTCTCTGACCTGAGTCTCCTTTGGAACTCTGCAGGTTCTA
+
CCCCCACCFFFFGGGGGGGGGGHHGGGGHGHHHGGGGGGCGHHHHGGGGGGGHHHHHHHGGGGGGGGGGGGHHHHGGGGHGHHHHGGGGGDGGGHHHHGHHHHGHHHHHHGGHHGGGGGHHHHHHGHFGFFFHGGGGGHGHHGHHGGGGGGGGGGGG?9@DGGGGGFFFFFFFFFFFFFFFFFFFFFFFFFFFFDFFFFFFFFFFFFFFFFFFFFFFFFFFFFFFFFFFFFFFFFFFFFFFFFFFFFFFF;
@M05620:37:000000000-D9766:1:1101:25792:6436 1:N:0:69
ACCACACCTTCTACAATGAGCTGCGTGTGGCTCCCGAGGAGCACCCCGTGCTGCTGACCGAGGCCCCCCTGAACCCCAAGGCCAACCGCGAGAAGATGCCCAGGTTAGTGTCCCGCTACCTCTTCTGGTGGCCGCCTCCCTCCTTCCTGTCCTCCCGGAGCTGCGCCCCTTCTCACTGGTTCTCTCTTCTGCCGTTTTCCGTAGTACTCTCTTCTCTGACCTTATTCTCCTTTGGAACTCTGCAGGTTCTT
+
CCCCCCBCFFFFGGGGGGGGGGHHGEGGHGHHHGGGGGGGGHHHHGGGGGGGFHHHHHHGGGGGGGGGGGGHHHHGGGGHGHHHHGGGGDGGGGGHHH2FGHC/==1???1=?F/><-AFHHHGHGHGD<.<G-AG:.CEHGGFFHFG:0;FFFFGD-:?BA0;-:A--;AFB0BFF0/;:9FFFFFFFBF0B-AA/90BD0F..:;90FFFBB0;F090B00;0:BFFFFFF0/:0;;FFF0BB.;00B0
@M05620:37:000000000-D9766:1:1101:21649:6454 1:N:0:69
ACCACACCTTCTACAATGAGCTGCGTGTGGCTCCCGAGGAGCACCCCGTGCTGCTGACCGAGGCCCCCCTGAACCCCAAGGCCAACCGCGAGAAGATGCCCAGGTGAGTGGCCCGCTACCTCTTCTGGTGGCCGCCTCCCTCCTTCCTGGCCTCCCGGAGCTGCGCCCTTTCTCACTGGTTCTCTCTTCTGCCGTTTTCCGTAGGACTCTCTTCTCTGACCTGAGTCTCCTTTGGAACTCTGCAGGTTCTA
+
AAAABBBAFFFFGGGGGGGGGGHHGGGGHGHHHGGG2EE2AGDHHGGEEFGFDHHHFHHGGE@EGGGGGGGHHHHGGGGHGHGHHGGGGCCFDGHFFHHHHHHGGHGHHHGFHHGGGGGHHHHHHHHHHHGHHGGGGGHGHHGHHGGGGGGGGGGGGFGGGGGGGGFFFFFFFFFFFFFFFFFFFFFFFFFFFFFFFFFFFFFDFFFFFFFFFFFFFFFFFFFFFFFFFFFFFFFFFFFFFFFFFFFFFFB
@M05620:37:000000000-D9766:1:1101:15759:6456 1:N:0:69
AGTGCCAGCTCTCAATCGCACAGGGGACCCAGGGCCCGGCTCCTCCATCCAGTAAACCTATGTCCTCACCCGCTACCTGGAGCACCAACTCCGCAGCTTGGCTGGGACATATGTGAGTATCCAGCGTAGGAATCTGGGGGTTGGGGAGGAGTGAGGCGTTGGCGAAAGACAGTCCTAACCGTGGAGGGTTCTGGTAAATGATGGGGTGAGGAGGGGCTCTTTCGCTCCCACCAGTCCCCCTGTCTGGTCTA
+
>>>AADF11BBFFGGFGFCAAEFFCGG00AAAA0EE/AE?/EFAGHC11F1A2D2DGGE1B@2D@G@@G00EEE@EHGHFGHH/0?FFFE1GE?//>BFHC0<///<B<1B>2>B2F121FGHHCC/C//1<111GHE//-<>--<.<-<.CGHB..-::-9/9A-;9BBC/9000C099-;A--9A-;-9;FB:BBBFFFFB/-;A----/-9--@@FF/:/9------;B?-9FB/--9-9/9//9:9/
@M05620:37:000000000-D9766:1:1101:21403:6459 1:N:0:69
ACCACACCTTCTACAATGAGCTGCGTGTGGCTCCCGAGGAGCACCCCGTGCTGCTGACCGAGGCCCCCCTGAACCCCAAGGCCAACCGCGAGAAGATGAGTGGCCCGCTACCTCTTCTGGTGGCCGCCTCCCTCCTTCCTGGCCTCCCGGCGCTGCGCCCTTTCTCACTGGTTCTCTCTTCTGCCGTTTTCCGTAGGACTCTCTTCTCTGACCTGCGTCTCCTTTGGAACTCTGCAGGTTCTAGATCGGAA
+
AA1AA1AAFFFDEFG13BFGDGFGEEGGH0FGHGG0EEG/EHHHHGCGE/EABBFGHHHGGGEEFGCGGGGGHGEEGGGGGHHHHFGGGGGGGGHGHHGHHHGGFHCGG-AHHHHHHHBHHHGHHGGGGGHGHHGHFHHHHGHH0GGGFG-AAG@G@@F@@FFFFFFFFFFFFFFFFFFFFFFFF@BFFFFFFFFFFFFFFFFFFFFFFFEFFFF-@A@FFFFFFFFFFFFFFFFFFFFFFFFFFFFFFFE
@M05620:37:000000000-D9766:1:1101:13460:6459 1:N:0:69
ACCACACCTTCTACAATGAGCTGCGTGTGGCTCCCGAGGAGCACCCCGTGCTGCTGACCGAGGCCCCCCTGAACCCCAAGGCCAACCGCGAGAAGATGCCCAGGTGAGTGGCCCGCTACCTCTTCTGGTGGCCGCCTCCCTCCTTCCTGGCCTCCCGGAGCTGCGCCCTTTCTCACTGGTTCTCTCTTCTGCCGTTTTCCGTAGGACTCTCTTCTCTGACCTGAGTCTCCTTTGGAACTCTGCAGGTTCTA
+
CCCCCCCCFFFFGGGGGGGGGGHHGGGEFGHHHGGGGGGGGHHHHGGGGGGGHHHHHHHGGGGGGGGGGGGHHHHGGGGHGHHHHGGGGGGGGGHHHHHHHHHGHHHHHGGGHHGGGCCHHHHHHHHHHHDHHGGGGGHGHHGHHGGG9BFGGGGGBB-;CGGGACFFFFFFFFFFFFFFFFFFFFFFFFFFFFFFFFFFFBAADBFFFFFFFFFFFFFFFFFEEFFFFFFFFFFFFFFFFFFFFAFFFF:
@M05620:37:000000000-D9766:1:1101:26138:6483 1:N:0:69
AGTGCCAGCTCTCCATCGCACAGGGTACCCAGGGCCTGGCCCCTCCATCCAGAAAACCTATGACCTCACCCGCCACCTGGAGCACCCACTCCGCAGCTTGGCTGGGACCTATGTGAGTATCCAGCGTAGGAATCTGGGAGTTGGGGAGGAGTGCGGGGTTGGGGACCGACAGTCCTAACCGTGGAGGGTTCTGGTAAATGATGGGGTGAGGAGGGGCTCTTTGGCTCCCACCAGTCCCCCTGTCTGGTCTA
+
AA>>AFFF@FFFG4FFFEE2E?GAF4ABBFFG2EEBAFHHAGGAFGHHGFHHFFF23BABEGBGH5FAG11>E0>EHCBG21FGHH1??GHB1E?EEFFB/3GGF/FEEF3B?FF?3BFGHG32B@C/CF2@2G2>@00??0F1@/.>D.<><1<<--;:-D?-.-.-:--;00;C00.:9DE;.AD-D9FBFFFB/;/FB9FFEFD-.../99@CF-;BBF/9/;BFEF...A/B//:DAE/BBBE/;B9
@M05620:37:000000000-D9766:1:1101:25789:6534 1:N:0:69
AGTGCCAGCTCTCAATCGCACAGGGGACCCAGGGCCTGGCCCCTCCATCCAGAAAACCTATGACCTCACCCGCTACCTGGAGCACCAACTCCGCAGCTTGGCTGGGACCTATGCAGATCCTGCGCCTGAATCTCTGCGCTGGGGCGGCGTGGCGGGTGTGCGCCAGACAGGCCTAACCGTGGTGGGTGCTGTTGAACGATTGGGGATGGAGGTGCACTTTGGCCCCCACCAGTCCCCCTGTCTGACCTATC
+
A>AABFFF3CFFGGGGGFFGGGGC2EGEAE2AFEEGFFFGAGG1EGH5DF3F3G3GCEB3BBFFGHH3F11>EEEEHBGFGGH?GHHHGGHGGGCEEGHHG33?E<0BE0?11121B11B1BF@/?</0@>11111?</<@@.A.<:-9-------9--./;@?9=.AF9..;///;.@..-...-..;B/9///;/.9A.A.A>...99...;;/;//B////.-;9...;;;F/A.9./;BF//;///9
@M05620:37:000000000-D9766:1:1101:23511:6542 1:N:0:69
AGTGCCAGCTCTCCATCGCACAGGGGACCCAGGGCCTGGCCCCTCCATCCAGAAAACCTATGACCTCCCCCGCTACCTGGCGCACCCACTCCGCAGCTTGGCTGGGACCTATGTTTGAGTCTCCCGCGTAGGCCTCTGGGCGTTGGGGCGGCGTGCGGCGTTGGGGACAGACCGTCCTACCCGTGGCGGGTTCTGGTAACTGATGGGGTGCGGCGGGGCTCTTTGGCTCCCACCAGTCCCCCTGTCTGGTC
+
>A>>>FFFBFBDG4FFAEFAE?BCE22EEEFGA2BBFFGAGGGFGGGFFGHHFHH2FEFEGFEGHDG1FEFEE>EEGFFH1>EEEE>/?0FB/?EEECBFGHHGGGAGGHHHHF>GFF/@@FFG0DGGG-AE11CGHH0C.<<CCH?@ABBGBBBFBB-;@BBFB?;>EE/;9-DFFF//9;DDD?-99B9:FFFFBB//;FFFF/ADDB.@B--9>?BBFFFFFFFFFFF..9.9;BFBEFBFFFFFFFB
@M05620:37:000000000-D9766:1:1101:16240:6547 1:N:0:69
AGTGCCAGCTCTCAATCGCACAGGGGACCCAGGGCCTGGCCCCTCCATCCAGAAAACCTATGACCTCACCCGCTACCTGGAGCACCAACTCCGCAGCTTGGCTGGGACCTATGTTGAGTATCCAGCGTAGGAATCTGGGAGTTGGGGAGGGGTGAGGGGTTGGGGAAAGACAGTCCTAACCGTGGAGGGTTCTGGAAAATGATGGGGTGAGGAGGGGCTCTTGGGCTCCCACTAGTCCCCCTGCCTGGTCT
+
ACABCFFFCFFFGGGGGGGGGGHGGGGGGGHHGGGGGGHHHHGHGGHHHHHHHHHHHGHHHHHHHHHHHHHGGEEGHHHHHHHHHHHGGHHFGGGGGHHHGHHGGGHHGHHHHHBF3???3DDB2=/<<B/G211=FHF0?CCHHGF.A>-<<-.<..-;-AGGFGG.9/9::0;0;CFGAD.;-.;E=D..9;00;B/0000BFFF.9.A?9AFF;--.BF0B../;EA/F./00;BFF9-...0;.009
@M05620:37:000000000-D9766:1:1101:14018:6564 1:N:0:69
ACCACACCTTCTACAATGAGCTGCGTGTGGCTCCCGAGGAGCACCCCGTGCTGCTGACCGAGGCCCCCCTGAACCCCAAGGCCAACCGCGAGAAGATGACCCAGGTGAGTGGCCCGCTACCTCTTCTGGTGGCCGCCTCCCTCCTTCCTGGCCTCCCGGAGCTGCGCCCTTTCTCACTGGTTCTCTCTTCTGCCGTTTTCCGTAGGACTCTCTTCTCTGACCTGCGTCTCCTTTGGAACTCTGCAGGTTCT
+
BBBBBBBBFFFFGGGGGGGGGFHGGEGEFEHHHGEGGGGGGHHHHGGEEEGGGHGHHHHEGGGGGGGGGGGHHHHGGGGHGHHHHGFGGGBDGGHGBGFFHFFEFHH1GFGGGHHGGGGGHGHHHHHHFHEEHHGGGGGHGHHGHGGGGGGGGGGGGGG-@DFGGGFFFFFFFFFFFFFFBFFFFFFFFFFFFFFFFFFFFFFFFFFFFFFFFFBFFFFFFFFF.@ADAFFFFFFFFFFFFFFFFFFFFFF
@M05620:37:000000000-D9766:1:1101:8894:6566 1:N:0:69
AGTGCCAGCTCTCAATCGCACAGGGCACACAGTCCTTGGCCCGTCGATCCAGAAAACCTAGGACCTCACCCGCAACCTGGAGCACCCCCTCTGCAGTTTGGCTGGGACCTATGTGAGTATCCAGCGTAGGAATCTGGGTGTTGGGGTGGTGTGAGGACTTGGGGACAGCCAGTCCTACCCGTGGAGGGTTCTGGCAAATGATGGGGTGAGGAGGGGCTCTTTGGCTCCCCCCAGTCCCCCTGTCTGGTCTA
+
1AAAAFF11BFFGGGGFFGAECGGE0000BAF11B22B1BF//AB/A/AA1FBGHFA/A11F1AF0B1FC0EE>>F0C0B00B/BGG/>EE01B2B1B2B?G1/EEFG/F1<F>221FB1GF2B0>///?11@11?D00?ACHH-A.>-<<..0=<0.<00<.:.-;..::;0:00009.9E;?9;E?E..0=B090.0/B/BF?BA=EA-9AB@;@@EF////9/BAE-A@-BBBFFFF?-B/9//;FF/
@M05620:37:000000000-D9766:1:1101:16999:6573 1:N:0:69
AGTGCCAGCTCTCAATCGCACAGGGGACCCAGGGCCTGGCCCCTCCATCCAGAAAACCTATGACCTCACCCGCTACCTGGAGCACCAACTCCGCAGCTTGGCTGGCGTCGGCCTCTGGTATTTGGGGAGGAGTGCGGCGTTGGGGCACGACCGTCCTCCCCGTGGAGGGTTCTGGTAAATGCTGGGGTGCGGAGGGGCTCTTTGGCTCCCACCCGTCCCCCTGTCTGGTCTATCTCCTGCCCTTAGCTCGG
+
BCAABFFFCFFFGGGGGGGCGGHFGEEF?EHHBEFGFGHHGHGHGGHHHHHHHGHFFGHHHHHHHGHHHHHGG>EFHHHH?BGHFGF1EHHFEFGGGHGHGHHGGE@E/<D/<CGHHH222DFHGDDFGGGGHHGGGG?DDGHGGGGGGFGDGGGGGF/CEGDGF?EFFDFFFF09BFBFFBFFFFFDD.@F-;@CFFFFFFFFFFFFFFBFFFDFFFFFFFFFFFFFFFFFFFFFF0BBFFFFFF0FFF;
@M05620:37:000000000-D9766:1:1101:20811:6574 1:N:0:69
AGTGCCAGCTCTCAATCGCACAGGGGACCCAGGGCCTGGCCCCTCCATCCAGAAAACCTATGACCTCACCCGCTACCTGGAGCACCAACTCCGCAGCTTGGCTGGGACCTATGTGAGTATCCAGCGTAGGAATCTGGGAGTTGGGGAGGAGTGAGGAGTTGGGGAAAGACAGTCCTAACCGTGGAGGGTTCTGGTAAATGATGGGGTGAGGAGGGGCTCTTTGGCTCCCACCAGTCCCCCTGTCTGGTCTA
+
BCBBCFFFBFFFGGGGGGGGGGHGGGGGAGHHGGGGGGHHAHGHGGHHHHHHGFHHHGHHHHFHHHHHHHHGGEGGHHFHHHHHHHGHFHHHGGGGGHHHGHHGGGHHGHHHHHHHHHHHHHHGHGGGGGHHHHHHHHHGFGGHGFFGGGEGGFFGFGHHHHCGCDHHHHHHHHHHHHHHGGGGAEDGGGGGGGFFFGGGFFFFGGFFEFFFFFFFFFFFFFFFFFFFFFFFFFFFFFFFFFFFFFFFFFB
@M05620:37:000000000-D9766:1:1101:21677:6576 1:N:0:69
AGTGCCAGCTCTCAATCGCACAGGGGACCCAGGGCCTGGCCCCTCCATCCAGAAAACCTATGACCTCACCCGCTACCTGGAGCACCAACTCCGCAGCTTGGCTGGCGTCGGCCTCTGGGAGTTGGGGAGGAGTGCGGCGTTGGGGCACGACCGTCCTCACCGTGGAGGGTTCTGGTAAATGCTGGGGTGCGGCGGGGCTCTTTGGCTCCCACCCGTCCCCCTGTCTGGTCTATCTCCTGCCCTTAGCTCGG
+
>AAAAFFFBFFFGBFGGGGCGGHCG2EAFGHEFEEDGGHHHHFHGGHHHHHHHHF2BEHFHHHHHHHHHHHGG/EEHHHH2FGHHH1?EGHFEGGGGHHHGHHGGAEC/>D//CHHHH20<?FFGAFCDGFDFGHGGGCGGGHGGGCDGDBBGGGGGF0;FGGGFDEF@;AFFEFBBFBBFBFFFFFFFDDF-@@FFABFFFFFFFFFFF.AF?BDFFFFFFFFFFFFFFF/FFFFFFFFFEFFFFFFFFF
@M05620:37:000000000-D9766:1:1101:16456:6581 1:N:0:69
ACCACACCTTCTACAATGAGCTGCGTGTGGCTCCCGAGGAGCACCCCGTGCTGCTGACCGAGGCCCCCCTGAACCCCAAGGCCAACCGCGAGAAGATGAGTGGCCCGCTACCTCTTCTTGTGGCCGCCTCCCTCCTTCCTGGCCTCCCGGCGCTGCGCCCTTTCTCACTGGTTCTCTCTTCTGCCGTTTTCCGTAGGACTCTCTTCTCTGACCTGCGTCTCCTTTGGAACTCTGCAGGTTCTAGATCGGAA
+
CCCCCCCCFFFFGGGGGGGGGGHHGGGA4EHHHGGGDGGGFHHHHGGGDEGGGHGHHHGEEFFGGGGGGGGHHHHGGGGHGHHHHGGGGGBFGGHGBGGHHHGFFFCC@<>CGHHHHH1<>1CGHGFGGFHGHHGHHHHG0/CGGHGGGGCGGGGGGFFFFFFFFFFFFFFBFFFFFFFFBFFFFFDDFFFFFF.AFFFFFFFFFFFFFF0BFFF.9DFFFFFFFBF09FFFFFFFF9;BFF0BFFFEB.E
@M05620:37:000000000-D9766:1:1101:21662:6589 1:N:0:69
AGTGCCAGCTCTCAATCGCACAGGGGACCCAGGGCCTGGCCCCTCCATCCAGAAAACCTATGACCTCACCCGCTACCTGGAGCACCAACTCCGCAGCTTGGCTGGAGCCGGTCTCTGGTCTTTGGGGAGGAGTGCGGCGTTGGGGCACGACCGTCCTCCCCGTGGAGGGCTCTGGTAAATGCTGGGGTGCGGCGGGGCTCTTTGGCTCCCCCCCGTCCCCCTGTCTGGTCTATCTCCTGCCCTTAGCTCGG
+
111>ADDFAFC3AGG3DCFGAEFAFEEFGG0FG0EEFCA00AE//EGHFGHAFFBGFGHHGGFDGFG1?GG?E>E/0BB>FGHEF>>GGHHHGFGGGFHHGBHGF0<0/////?FDG1<121>@<E@FGGG?GG1CG?--<-CCG.C.EG?-;..9.;/:CA:E-C.E;---;//;BF/9B:/;/A@99-9>-;-999=9/F/FFFFB?---99;-A9BAB@FFFFFF//9///;FF//;9AFB/F/;F-;
@M05620:37:000000000-D9766:1:1101:25396:6602 1:N:0:69
ACCACACCTTCTACAATGAGCTGCGTGTGGCTCCCGAGGAGCACCCCGTGCTGCTGACCGAGGCCCCCCTGAACCCCAAGGCCAACCGCGAGAAGATGAGTGGCCCGCTCCCTCTTCTGGTGGCCGCCTCCCTCCTTCCTGGCCTCCCGGCGCTGCGCCCTTTCTCACTGGTTCTCTCTTCTGCCGTTTTCCGTAGGACTCTCTTCTCTGCCCTGCGTCTCCTTTGGAACTCTGCAGGTTCTAGATCGGAA
+
CBCBCCCCFFFFGGGGGGGGGGHHGFGA4EHGHFGGGGGGDHHHHGGGDFGGFHFHHHGGGGFGGGGGGGGHHHHGGGGHGHHHHGGGGGFCDGHFHHHHHFG=0=>@@>>FGHHHHH1>F<DHHGGGG;GGHHGHHHHHB/GHHGGGGGGGGGGGGFFFFFFFFFBFFFFFFFFFFFFFFFFFFFDFFFFFFF:DFFFFFFFFFFFFFF0FFFFEDFFFFFFFFFF00FFFFFFFFF:FFFBFFFBED.9
@M05620:37:000000000-D9766:1:1101:8240:6602 1:N:0:69
ACCACACCTTCTACAATGCGCTGCGGGTGGCTCCCGAGGAGCACCCCGTGCTGCTGACCGAGGCCCCCCTGAACCCCAAGGCCAACAGCGAGAAGACGCCCAGGTGAGTGGCCCGCTACCTCTTCTGGTGGCCGCCTCCCTCCTTCCTGGCCTCCCGGAGCTGCGCCCATTCTCACTGGTTCTCTCTTCTGCCGTTTTCCGTAGGACTCTCTTCTCTGACCTGAGTCTCCTTTGGAACTCTGCAGGTTCTA
+
AAA>AAAAFFFFGFGF3G1AE0E0E00AE/FH1BFAAEGGGHHHHGGGF?EFFGHCGHHE/EEEG/EEGEG0B1?EGG/FA/FGHG/0?C/>CGFF0?//<CGGGFGHFDFGH.<A?CGFFHHHFHHH;CCG.:C?AC.EC/.;09/09/9999EC.;-9--BF-;A@-:BFFFFFFFF/9B/FFFFFFFFFF@;99-99B9ABBFFFEFF/:FFFBB//;FF:BFB;BB////;/BFF9FFFFFFFBBFB
@M05620:37:000000000-D9766:1:1101:21510:6603 1:N:0:69
AGTGCCAGCTCTCAATCGCACAGGGGACCCAGGGCCTGGCCCCTCCATCCAGAAAACCTATGACCTCACCCGCTACCTGGAGCACCAACTCCGCAGCTTGGCTGGGACCTATGTGAGTATCCAGCGTAGGAATCTGGGAGTTGGGGAGGAGTGAGGAGTTGGGGAAAGACAGTCCTAACCGTGGAGGGTTCTGGTAAATGATGGGGTGAGGAGGGGCTCTTTGGCTCCCACCAGTCCCCCTGTCTGGTCTA
+
CCBCCFFFDFFFGGGGGGGGGGHHGGGGCEHHGGGGGGHHHHGHGGHHGHHHHGHHHGHHHHHHHHHHHHHGGGGGHHHHCGHHHHHHGHHHGGGGGHHHGHHGGGHHGHHHHHGHHHGHFHHHHCCFGGHHHHHHHHHGA01G/CFGGGGH.DGHHGHHEHGGGGHGHHHHHHHHHHHHGGGGGGGACFFGGGGGGGGGGGGGGGFFFFFFFFFFFFFFFHHFFFFFFFFFFFFFFFFFFFFFFFB0FFF
@M05620:37:000000000-D9766:1:1101:17490:6607 1:N:0:69
ACCACACCTTCTACAATGCGCTGCGTGTGGCTCCCGAGGAGCACCCCGTGCTGCTGACCGAGGCCCCCCTGAACCCCAAGGCCAACCGCGAGAAGATGCCCAGGTGAGTGGCCCGCTACCTCTTCTGGTGGCCGCCTCCCTCCTTCCTGGCCTCCCGGCGCTGCGCCCTTTCTCACTGGTTCTCTCTTCTGCCGTTTTCCGTAGGACTCTCTTCTCTGCCCTGTGTCTCCTTTGGAACTCTGCAGGTTCTA
+
BBBBBABAFFFFGGGGGG42AEE?EFGA22FFHGFG?EE01G1FGGGE1EGGBGFHFFFEE?/EGGGGGGC0GGHGGEEHGHHHGGGGGG<BC<01DDBGHBHGHFFGHFGEHGGCDCCHGHHHHHFFHHGHG?CCGGHGGGGGGFGGGGGGGGGGFG@BBB?DBBFBBFFFFF/BFFBFF/BFFFFFFFFFFBAFFFFFFFFFFFFFFFFFFFFFF//;EFF//BFBFFFFFF//BFFFFFF/;FAFFFF
@M05620:37:000000000-D9766:1:1101:23497:6608 1:N:0:69
GAGGCTGCTTTGGAAGAAACTGATAGATTACGGCAACACTTCCCCCTGGACCTGGAAAAGATTCTTGCTCAGGTTATCGAAGCTGAAATACCTGCCAATGTTTCCAAAACAACCAACCGGAAGAGAAAACCCAAAACAAAACAACAAGACAGTAAAAAACCTCATGAAACAAGGGCAGTAAAGACAGCCATTTCCCCTTTAACCCTCTTGTGAATCCAATTAAACAATTCTAAACATTTGAACTTTTCACG
+
BBBBBBFBFFFFGGGGGGGGG5B5FB566D42B2EGAG2AA3B222AB22BG2A123B2B1355B555555335A5@5BEG1>FF33BB@BF4FG13BFH4B444@431BF?/>/?/>><///000B100////0/0?/0@0/???/<00001???11-..0<111===1<<<<..<./0==00::::..;00000:/:00000..99000;09;0090;00090=.;009000/09;0;/;99/;//99.
@M05620:37:000000000-D9766:1:1101:9697:6630 1:N:0:69
ACCACACCTTCTACAATGAGCTGCGTGTGGCTCCCGAGGAGCACCCCGTGCTGCTGACCGAGGCCCCCCTGAACCCCAAGGCCAACCGCGAGAAGATGAGCAGGTGAGTGGCCCGCTACCTCTTCTGGTGGCCGCCTCCCTCCTTCCTGGCCTCCCGGCGCTGCGCCCTTTCTCACTGGTTCTCTCTTCTGCCGTTTTCCGTAGGACTCTCTTCTCTGACCTGAGTCTCCTTTGGAACTCTGCAGGTTCTA
+
AAAAAAAAFFFFGGGGFGG1G1FFGEGAAEGHCFGGCGGGGHCGHGGEEGGGGHHHHHHEEGGGGGGGGGGGHHHGGGGHEHHHHGGEGG<>/CGHHH1FGHHHHHHHHHGGHHCGGGGHHHHGHHHHHFGHHGGGGGHGHHGHHHGGFGGGGGGGG@-AA@@F@@F@@FFFFFFFFFFFFFFFFFFFFFFFF@FFFFFFFFFABFFFFFFFFFFFFFFFFFFFFFFFFFFFFFFFFFFFFFFFFFFFFF9
@M05620:37:000000000-D9766:1:1101:8301:6631 1:N:0:69
AGTGCCAGCTCTCAATCGCACAGGGGACCCAGGGCCTGGCCCCTCCATCCAGAAAACCTATGACCTCACCCGCTACCTGGAGCACCAACTCCGCAGCTTGGCTGGGACCTATGCGTCTCCCGCGTCGGCCTCTGGGCGTTGGGGAGGCGTGCGGCGTTGGGGGCAGACAGTCCTAACCGTGGCGGGTTCTGGTCAATGATGGGGTGAGGCGGGGCTCTTTGGCTCCCACCAGTCCCCCTGTCTGGTCTCTC
+
ABAAAFFFCFFFG4FFGFGAECHCGGEFGFHHFEFEGFHHHHGHGGHHHGHHGFHGHGHHHGHHHGGHHHHGG>EEHHHHBGHHHHH?EHHGEGCGEHFGGHHG/EHHGHHHHGG/@B2G<BGGG/>@-<<>GHHHCCCDAGGG.;-.AA-9@?;C9?DFFF-9@DFFFFFFFFFFFFFFFF;CCF@EFFFFB/9FFF/FFFFF9@FFF.BAFF=-AFFFFFBFFEEFFFEFB:FFFFFFFFFFFFFF/B:
@M05620:37:000000000-D9766:1:1101:13057:6636 1:N:0:69
GAGGCTGCTTTGGAAGAAACTGATAAACCAGTGACACAAGATCGGAAGACCAGAAATCTGTACTCTAGTCAGTTCGGAGAAGCTAGTACTCCTTCGCCTGCTTGAAGAAAGAACAAGTATCACGCGTAGTTCTCGGCGACTCCGGGAGTAGCCACGCGGTGGGGAAACACAGCCCTAAGTGTCGAGGTTCCGCGTTATCGCTCTGGTGTCTCGCGTCTCACCGGCTTCCACCTTTGCACCTTTCAGGTTCA
+
>1AA>>CAFDFFFCBFGGGGG1BADA1B0BA1BADFFC0F0BAA0BAB00BB0B011D2D222ABDDAAD21A22A//A>G0BB111D22DB1B1//BEG0@@10@110>1>B0000BB2222>0<///?222B/?//<///1/</>-.011110<.--<-<--..://.....;;///;000..:-.;0;..9----:-9---//:--////---99BF/----;-99/;--/9///B/9//////;9//
@M05620:37:000000000-D9766:1:1101:13035:6647 1:N:0:69
AGTGCCAGCTCTCAATCGCACAGGGGACCCAGGGCCTGGCCCCTCCATCCAGAAAACCTATGACCTCACCCGCTACCTGGAGCACCAACTCCGCAGCTTGGCTGGGACCTATGTGAGTATCCAGCGTAGGAATCTGGGAGTTGGGGAGGAGTGAGGAGTTGGGGAAAGACAGTCCTAACCGTGGAGGGTTCTGGTAAATGATGGGGTGAGGAGGGGCTCTTTGGCTCCCACCAGTCCCCCTGTCTGGTCTA
+
>A>AAD@FBFCFDGGGGCFGEEFEEEGGGGHHGGGGGCGFGHGHGGFHDGHFG33BGEFHHHHHHHFHHHHEGGEEHFHFHGGF?FGHGFHHGGEGECHHGHHGGGHHGHHHHHHHHHHHHGHHHGBDGGHHHHHEHFGGAGHHGCGGGGGHHHHGHGHHHHGGGGGGHHHHHFHHHHHH@AEGGGGG;.FGGGCFFGGGGGGGGGFBFFFFFFBBB<FFFFFFFFF.EFFFFFFFFFFFBFFFFFFFFF9
@M05620:37:000000000-D9766:1:1101:18494:6654 1:N:0:69
AGTGCCAGCTCTCAATCGCACAGGGCACACAGGGCCTGGCACCTCGATACAGAAAACCTAGGACCTCACCCGCTACCTGGAGCACCCACTCCGCAGCTTGGCTGGGACCTATGCGTCTCCCTCGTCGGCCTCTGGGCGTTGGGGCGTCGTGCGGCGTTGGGGCCAGACAGTCCTAACCGTGGCGGGTTCTGGTCAATGATGGGGTGAGGCGGGGCTCTTTGGCTCCCACCAGTCCCCCTGTCTGGTCTCTC
+
>A>AAFF11CFDEGGGFGGGGGCHG0000B000ABABC/BF1/AB/B0/ADF1FGH0/BB1BG1FBB1FC>EG/>E0B@BBFGHHH/??FGB>ECEEFBBEGHG/EGHGHHHHHGGCEHHH0@CHGGG//??GHHHH@@C-0<CA@-;@CFGG?AGAGGG@@9@AA-A-BFFFF/;FF@FF<@@@@@EFFFFBF/BFF9FFFFF9@FF-9@>@@@@EF/F/9/BFEE-AB--;B/;EF@A9/;9BB9;/B/
@M05620:37:000000000-D9766:1:1101:24079:6658 1:N:0:69
GAGGCTGCTTTGGAAGAAACTCATAGATTACTGCAACAGTTCCCCCTGGACCTGGACAAGTTTCTTGCCCCGCTTACTGAAGCTGAAACAACTGCCAATAGATGATACCACTGGGAAGGAAAGGCGCCGAAAACACGCCAAGGGAGCAAAAGAGCTGATTAAAGAATGGCAAGCAAGACAGGCACGGCCGCTGGAGCACTCTTGGGTATGCAATTGAACAATGCCCAGCACCAGTCCTTGTAACTGACAAG
+
>1>AAAC>1DBFAFGGGF1ABGDGGHH3AGDAF1GH1BGADGH1GGA//B00BF0BAF00D2BGAHA1B1/AEGCGH1F2FHHF@GHHHF/F1B10BBG11122@22B1@@110/B1?/0BF0GA/<//</>/0/0//////?<?A//0>00.<0111>11>>1=G0=/CG0E.////;CC...:.----;A--..9;.0/;090;.00//;///;B9B/-B////;-;;--99B/B9//;:/;B9/9B/-
@M05620:37:000000000-D9766:1:1101:24130:6663 1:N:0:69
AGTGCCAGCTCTCAATCGCACAGGGTACCCAGGGCCTGGCCCCTCCATACAGAAACCCTATGACCTCACCAGCCACCTGGAGCACCCACTCCGCAGCTTGGCTGGGACCTATGTTGAGTATCCCGCGTAGGACTCTGGTCGTTGGGTCGGCGTGCGGCGTTGGGGAACGCCCTTCCTACCCGTGGCGGGTTCTGGTAAATGATGGGGTGAGGCGGGGCTCTTTGGCTCCCACCCGTCCCCCTGTCTGGTCT
+
AA1>AFF1>FFFGEFDEG1AE0F0F00BBFGH0AE00FHH0GEFEAGF20BB1GB0ABG0112DG1AGHH10//BFCGFHC0GHFHEEE0BFAEEE?F1>AGHEGGH0EGCDGFGH2<G2FHHHA@CC/<EE1CGFDF1?/<CFFG.>@?<C@@.ACGG9AGE@G..CA.A--9:FFF/99ABB@@@@?@FFFFF/;//;B/9BFFA;@-9--9=;?@@AB/B/FFBFFFFFF-;99?BFF@FBFFFFFFF
@M05620:37:000000000-D9766:1:1101:17482:6671 1:N:0:69
AGTGCCAGCTCTCAATCGCACAGGGGACCCAGGGCCTGGCCCCTCCATCCAGAAAACCTATGACCTCACCCGCTACCTGGAGCACCAACTCCGCAGCTTGGCTGGGACCCATGTAAGTATCCAGCGTAGGAATCTGGGAGTTGGGGAGGAGTGAGGAGTTGGGGAAAGACAGTCCTAACCGTGGAGGGTTCTGGTAAATGATGGGGTGAGGAGGGACTCTTTGGCTCCCACCAATCCCCCTGTCTGGACTA
+
>3>AAFF43FFFGFGFFGGCGGGCECEEAA2ABEEAAFHHAHGDFGGHGGFHFFHHHEFCGHFHHHH3FFGGE>EEHGHH2GHEHG1??FHHDG?EGFGGF3E/??CFE/?FGH2BBGBHFHHHF@?B//@FGHHHFHAEFHGHGGA@-.<<ADD.<.CCHH--EDG.CG//;C00;GHF?FE@D9EG9CFGGGGG0CF0BFFFGDFBEF?F..B.;.:BBFF/BFFEA.ADF./9B/.;-;;BF///:;/
@M05620:37:000000000-D9766:1:1101:11590:6671 1:N:0:69
ACCACACCTTCTACAATGAGCTGCGTGTGGCTCCCGAGGAGCACCCCGTGCTGCTGACCGAGGCCCCCCTGAACCCCAAGGCCAACCGCGAGAAGATGCCCAGGTGAGTGGCCCGCTACCTCTTCTGGTGGCCGCCTCCCTCCTTCCTGGCCTCCCGGCGCTGCGCCCTTTCTCACTGGTTCTCTCTTCTGCCGTTTTCCGTAGGACTCTCTTCTCTGACCTGAGTCTCCTTTGGAACTCTGCAGGTTCTA
+
CCCCCCCAFFFFGGGGGGAFGFHHGGGBAEHHHFFFDGGGDHHHHGGFDFGGGHGHHHHFGECEGGGGGGGHHHHGGGGHGHHGGGGGGG<CFGHHFHHFHGHGHHGGHHGGFHGGGGGHHHGGHHFFHHGHHGGGGGHGHHGHHGGGBFGGGGGGGGGGGA-DBFFFFEFFFFBFFFFFFFFFFFFF9BFFFFDFFFFFFF;ADBFFFFFFFFFFFFBFFFF/;FFFFFFFFFEFFFFFFFFFFFFFFF;
@M05620:37:000000000-D9766:1:1101:21897:6686 1:N:0:69
ACCACACCTTCTACAATGAGCTGCGTGGGGCTCCCGAGGAGCACCCCGTGCTGCTGACCGAGGCCCCCCTGAACCCCAAGGCCAACCGCGAGAAGATGAGTGGCCCGCTCCCTCTTCTTGTTGCCGCCTCCCTCCTTCCTGGCCTCCCGGCGCTGCGCCCTTTCTCACTGGTTCTCTCTTCTGCCGTTTTCCGTAGGACTCTCTTCTCTGCCCTGCGTCTCCTTTGGTACTCTGCAGGTTCTAGATCGGAA
+
AAAABBBBFFFFGGGGBGGGGCHFGBEE2AFEHGFGD?EE11BFFAEE1EGEBHFGFBGE0F?EGFEEEG/?FGHGDGGGGHHHHGGGGGCGGGHHFHHHH<<?0/<>@-.<GHHFHG0DG0.<D<A@E;CEHHGHHHHF::?FFGEEGGGGGGGGBBFBBFFFFFFFBBBBFFFFFFFFFFFFFBDFBEFFFF9D?BFFFFFFEFFFFF/BAFFEB9BDFBBFFFF.BFFFFFFFFFFBFF/9BF/9..A
@M05620:37:000000000-D9766:1:1101:7419:6687 1:N:0:69
AGTGCCAGCTCTCCATCGCACAGGGTCCCCAGTGCCTGGCCCCTCCATCCAGAAAACCTATGACCGCACCCGCCACCTGGCGCACCCACTCCGCAGCTTGGCTGGGACCTATGTTGCTTCTCCTGGGTGGGACTCTGGCCTTTGGGCCGGCGTGCGGGGTTGGGGAACGCCCTCCCTACCGGTGGCGGGTTCTGGAAATTGTTGGGGTGCGGGGGGGTTCTTGGGTTCCCCCCGGCCCCCCGGCCTGGCCT
+
>>>3>BFFBFFFGGGGBAF2E2GCG44AB2BE3BB5BBGHFHGHGGHHHBGGFGHBBEHFBBEGH0AAFGG0>/>BGHBB1>?EEGG/?GGB/E/>>BBBEGHGGGHHGHHHHHB22<2@<FG222/@?>>?00CDGH10<<FGFG0.<<-:A-.;-?-;9AGGF...9AD=-.;.:BFF--;@A;;B;F../;//;;/9//9;EFB.-.;--;@9@;-.BF//;..:BF9D@@-9;BFF--;--.;9../
@M05620:37:000000000-D9766:1:1101:24106:6711 1:N:0:69
AGTGCCAGCTCTCAATCGCACAGGGGACCCAGGGCCTGGCCCCTCCATCCAGAAAACCTATGACCTCACCCGCTACCTGGAGCACCAACTCCGCAGCTTGGCTGGGACCTATGAGTATCCCGCGTCGGAATCTGGGCGTTGGGGCGGAGTGCGGAGTTGGGGCGAGACAGTCCTAACCGTGGAGGGTTCTGGTAAATGATGGGGGGAGGAGGGGCTCTTTGGCTCCCACCAGTCCCCCTGTCTGGGCTATC
+
BAABBFFFBFFFGGGGGGGGGGFGDFGGGGHHFGGGGEHHHHGHGGHHHHGHHHHHHGGHHGHHHHHHHHHGGEGGHHGHGGHHHHHHGEHHEGGGGGHHGHHGGGHHGHHHH3GB3GGD2<<B<//></?<G11F<>><A.C?<AB-A;C09;-;9/9/;@.-;;@.BB;BBBB/.A99;=.;DF9.;B99//;F9B////:D-@@DADFDFFF-:B9F////99EFFFF.///BFF-.B/F//..;;F:
@M05620:37:000000000-D9766:1:1101:24617:6721 1:N:0:69
AGTGCCAGCTCTCAATCGCACAGGGGACCCAGGGCCTGGCCCCTCCATCCAGAAAACCTATGACCTCACCCGCTACCTGGAGCACCAACTCCGCAGCTTGGCTGGCGTCGGCCTCTGGATGTTGGGGAGGAGTGCGGCGTTGGGGCACGACCGTCCTCATCGTGGAGGGCTCTGGTAACTGCTGGGGTGCGGGGGGGATCTTTGGGTCACGCCCGTCTCCCTGTCTGGTCTCTCTCCCGCCCTTAGGTCGG
+
BBBBBFFFCFFFGGGGGGGCGGHGGAEGGGHHFGEEGGHHHHGHGGHHHGHHHHHHHGHHHHHHHGHHHHHGGEGGHHHHBGHHHH1FEFHGAFFGGHHHGHHGG/</<><//?02@222221@/A?GGGGAHC1AF---<-CGG.<.CE--A9...000<<.C.DAD-...<00<FF00B00B0BF<@.99-<<-9-<.0<:FF.B/.0...-<-<.<<<FF0FFB/:0:000<FF/.<--</<B0<FD9
@M05620:37:000000000-D9766:1:1101:24904:6722 1:N:0:69
ACCACACCTTCTACAATGAGCTGCGTGTGGCTCCCGAGGAGCACCCCGTGCTGCTGACCGAGGCCCCCCTGACCCCCAAGCCAACCGCGGGGAAATGGCCCAGGGGAGTGGCCCCTTACCCCTCTTGGGGGCCGCCTCCCTCCTTCCTGGCTTCCCGCAGCTCCGCCCTTTCTCACTGGTTTTCTCTTTGCCGGTTTTCCGTAGGCTTCTCTTCCCTGACCGGAGCCCCCTTTGGACCTCTCCAGGTCTTA
+
BBBBBBBBFFFFGGGGFG5FGEHHGGCAGEHHHGGGGGG?ECAGHGGGGGGGHHHHHHHGGGGGGGGGGC1G?GGF/E?F/?2F?E//////><.111>FC<F..<.<.<.CG.-../;//.;./0<0.;;;--;-.;E..;.;/;/:B/A..;F.A----///.;A-=F///9//:B.B/..///:////;--;DF.F/./.;.///.//;///.//.;/-----..;-9AFF/;/:.////9B/B////
@M05620:37:000000000-D9766:1:1101:23150:6724 1:N:0:69
ACCACACCTTCTACAATGAGCTGCGTGTGGCTCCCGAGGAGCACCCCGTGCTGCTGACCGAGGCCCCCCTGAACCCCAAGGCCAACCGCGAGAAGATGAGTGGCCCGCTACCTCTTCTGGTGGCCGCCTCCCTCCTTCCTGGCCTCCCGGAGCTGCGCCCTTTCTCACTGGTTCTCTCTTCTGCCGTTTTCCGTAGGACTCTCTTCTCTGACCTGAGTCTCCTTTGGAACTCTGCAGGTTCTAGATCGGAA
+
AAAAAAAAFFFFGGGFFGDGG1F1EFCE0EG0GAFECGE//B/BGFGEGGGG1FEGGHHG/>EEGGGGG/E0@GHFGGGHFEHHHGGGG/<CGGHHGHFGH1FFHHCAGGGFHHGHHHHGFGCHHGGGGGHGHHGHHHHGHHFHHHGGG?A@GGFGGGGGGGGFFFFBFFF;BFFFFFFFFFFFF@ABFFFFFFFFFBFFFFFFFFBFF/FFFFBFF;BBFFBFF/B/;BFFFFFFEFABFFFFFFFABF-
@M05620:37:000000000-D9766:1:1101:18155:6729 1:N:0:69
AGTGCCAGCTCTCAATCGCACAGGGGACCCAGGGCCTGGCCCCTCCATCCAGAAAACCTATGACCTCACCCGCTACCTGGAGCACCAACTCCGCAGCTTGGCTGGGACCTATGTTGAGTATCCAGCGTAGGACTCTGGGCGTTGGGGCGGCGTGCGGCGTTGGGGAACGACAGTCCTAACCGTGGAGGGTTCTGGTAAATGATGGGGTGAGGAGGGGCTCTTTGGCTCCCACCAGTCCCCCTGTCTGGTCT
+
ABABAFFFCFFFGGGGGGGFGGHGGGGGGGHHGGGGGGHHHHGHGGHHHGHHHHHHHGHHHGHHHHHHHHHGGEFGHHHHGGHHHHHHGHHFEGGGGHHHGHHGGGHHGHHHHHHH3GH3FHH3BGGGDGGHBHHFHH0/ADDGHGC.AF@DGG.CC:BCDFFFFFF.;9C-BFFFFFFFFFDEF.ADF9AFFFFBFFFFFFFFFFFDFAFF0AFFFFFFFFFFFFFFFFFFFEFFFFFFFFFFFFFFFFF
@M05620:37:000000000-D9766:1:1101:24610:6742 1:N:0:69
AGTGCCAGCTCTCAATCGCACAGGGGACCCAGGGCCTGGCCCCTCCATCCAGAAAACCTATGACCTCACCCGCTACCTGGAGCACCAACTCCGCAGCTTGGCTGGCGTAGGAATCTGGGAGTTGGGGAGGAGTGAGGAGTTGGGGCAAGACAGTCCTAACCGTGGAGGGTTCTGGTAAATGATGGGGTGAGGAGGGGCTCTTTGGCTCCCACCAGTCCCCCTGTCTGGTCTATCTCCTGCCCTTAGATCGG
+
ABCBCFFFCFFFGFGGGFFGGGHHGEGGGGHHGGGFFFHHHHGHGGHHHHEHHGHHHGHHHD5GHHHHHHHGGGGGHHHGHHHFGHHHGG@FAE/EEFGFEFHEE<E///??DFG3FHB=/<2@2B/FFGDDGH1FG1<0>FCCG.<.<C//<00000;;:E.;@AAE?.9.=B0BFFGF;09;09ACB...0=.--9@./BBFFBB0../9..;0;BF..:A:;F09900:99FFBBFF?AFB0;0;;:.
@M05620:37:000000000-D9766:1:1101:6241:6743 1:N:0:69
AGTGCCAGCTCTCAATCGCACAGGGGACCCAGGGCCTGGCCCCTCCATCCAGAAAACCTATGACCTCACCCGCTACCTGGAGCACCAACTCCGCAGCTTGGCTGGGGTCGGCCTCTGTTCTTTGGGGAGGAGTGCGGCATTGGGGCACGACCGTCCTTCTCGTGGAGGATTCTTTTAACTGCTGGGGTGCGGCGGGGCTCTTTGGCTCCCCCCCGTCTCCCTGTCTGGTCTCTCTCCCTCCGTTAGCTCGG
+
CBBCCFFFCFFFGGGGGGGGGGHHGGGGGGHHGGGGGGHHHHGHGGGHHGHHDBGHHGHHHHHHHHHGHHHGGGEGHHHHHHHHHHHHGHHHGGGGGHHHGHHGG/<?CD</<D0<@22@FG2FFFGGGGGAFFBCG---=0<CD.-:DGGCG.;9.00:;;CG.C.C./00;;;;CFB9FCFF/;C9>D@DCFD-@:=A/BBFF/:;.E..-:;AF.;BFFFFFFFEB/BBB::BF//;:.;;AE/;BD@
@M05620:37:000000000-D9766:1:1101:5414:6747 1:N:0:69
ACCACACGTTCTACAATGCGCTGCGTGGGGCTCCCGAGGAGCACCCCGTGCTGCTGACCGAGGCCCCCCTGAACCCCAAGGCCAACCGCGCGAAGATGCCCAGGTGAGTGGCCCGCTACCTCTTCTGGTGGCCGCCTCCCTCCTTCCTGGCCTCCCGGCGCTGCGCCCTTTCTCACTGGTTCTCTCTTCTGCCGTTTTCCGTAGGACTCTCTTCTCTGACCTGAGTCTCCTTTGGAACTCTGCAGGTTCTA
+
AAAAAAA1BCFAGFFGGG11E0E0FEFA0AEEGABF/AAEEHFFAE///EEG1GFCD0G//>/>FEECGGGFFHHGFEGHGHHHHGGGGG/>CGG?GHBGHHHGHHHFHHGGHHGGGGGHHHHHHHHHHHGHHGG@GGGGGGGFGGGGFGGGGGGGF@9;@@@F@@F@@FFFFFFFFFFFFFFFFFFF;BFFF@FFFFFFFFFBFFFFFFFFFFF;;F9FFFFEFFF/;FFFFFFFFFFFFEFFFFFFFF9
@M05620:37:000000000-D9766:1:1101:6443:6758 1:N:0:69
AGGGCCAGCTCTCCATCGCACAGGGGACCCAGGGCCTGGCCCCTCCATCCAGAAAACCTATGACCTCACCCGCTACCTGGGGCACCCACTCCGCAGCTTGGCTGGCGTCGGCCTCTGGTCTTTGGGGAGGAGTGCGGCTTTGGGGCACGACCGTCCTGCCCGTGGAGGGTTCTTTTAACTGCTGGGGTGCGGCGGGGCTCTTTGGCTCCCCCCCGTCCCCCTGTCTGGTCTCTCTCCCTCCGTTAGCTCGG
+
>A1>>AAAAFFFG1GGBEE1E0FAF0AAEAFG0BE/BBGFFHGHGGHHGFHGHGEBGFHHHFGHHDFGHHHEF/>EHHGG/>EEFGA/?FH>>E/EECBFGHHGG/>?BCCCGGGGH11?FH?GHGGFAC?.GHHGGG-<<;GFGC-;C::AGACBC0;;;=AE@BEG-9-AF/9;BFFFFFFFBF@A@F@@?@@@@@@FEFFFF/;BEE?B?@@-B-;AF@FFFFFEFEFBB/:BF/-;A-:;BF/;BB@
@M05620:37:000000000-D9766:1:1101:9275:6762 1:N:0:69
GAGGCTGCTTTGGACGAAACTCATAGATTACTGCAACAGTTCCCCCTGGACCTGGAAAAGTTTCTTGCCTTGCTTACCGAAGCTGAAACAACTGCCAATCTTCTACAGTACAACGCACGAAAGTATCGCATCATAATCGAACATAAGAACACACAAGACCAAAAGACCCATAGCAGGCAATCTACCTCCTGCAGACTTCTGACGCCCACTGTACCCAAACATGCACATCTTTTGATTTGCTAACGGACATG
+
>3AA3>BAC5B@AB42AA2EGFEGDA5DDFABFF3DEF2DD5D322AAA2ABGGAA332BBDDDDDD53BAF3FB533B>>00BB3BB@B1B@?BB3C3B4444B4434B3?43/////</?/444B//?/<BB??2B<<0<<1@1111000/???0?00>.>.0.0<..0<0/=0..../<00000:;/:::/0./0;0000..9-.9.000000099.90/;00;;000099.0/9//999/9-;-;//
@M05620:37:000000000-D9766:1:1101:22156:6781 1:N:0:69
ACCACACCTTCTACAATGAGCTGCGTGTGGCTCCCGAGGAGCACCCCGTGCTGCTGACCGAGGCCCCCCTGAACCCCAAGGCCAACCGCGAGAAGATGCCCAGGTGAGTGGCCCGCTACCTCTTCTGGTGGCCGCCTCCCTCCTTCCTGGCCTCCCGGCGCTGCGCCCTTTCTCACTGGTTCTCTCTTCTGCCGTTTTCCGTAGGACTCTCTTCTCTGACCTGAGTCTCCTTTGGAACTCTGCAGGTTCTA
+
AAAAAAAAFFFFGEGGFGGAG1FGGEFE0AGHHGGFFEEGGHHHGCGGAEEGFHGEFFHGGGGCGGGGGGGFHHHGGGGHEHHHHGGGGGGGGGHHGHHHHHHGHHHHHHGGHHGGGGGHHHHHHHHHHHGHHGGGGGHGHHGHHGGGGFFGGGGGGG-AA@@F@@F@?FFFFFFFFFFFFFFFFFFFFFFFF@FFFFFFFFFFBFFFFFFFFFFFFFFFFFEBFFFFFFFFFFFFFFFFFFFFFFFFFF9
@M05620:37:000000000-D9766:1:1101:12280:6814 1:N:0:69
ACCACACCTTCTACAATGAGCTGCGTGTGGCTCCCGAGGAGCACCCCGTGCTGCTGACCGAGGCCCCCCTGAACCCCAAGGCCAACCGCGAGAAGATGAGCAGGTGAGTGGCCCGCTACCTCTTCTGGTGGCCGCCTCCCTCCTTCCTGGCCTCCCGGAGCTGCGCCCTTTCTCACTGGTTCTCTCTTCTGCCGTTTTCCGTAGGACTCTCTTCTCTGACCTGAGTCTCCTTTGGAACTCTGCAGGTTCTA
+
AAAAAAAAFFFFGGGGFGGDG1GFGAEB0AGHCFFECGGGGHHHHGGGGGGGGGHHHHHGCGCGGEGGGGGHHFHGGGGHEEHHHGEEGGBBCFHGFHFGHHHHHHHHHHGGHHGGGGGHHHHHHHHFHHGHHGGGGGHGHHGHGHGGGEGGGGGGGG-AAGGG@GF@<FFFFFFFFFFFFFFFFFFFFFFFF@FFFFFFFFFFFFFFFFFFFFFFFFFFFFFFFFFFFFFFFFEFFFFFFFFFFFFFFFF
@M05620:37:000000000-D9766:1:1101:7352:6825 1:N:0:69
ACCACACCTTCTACAATGAGCGGCGTGTGGCTCCCGAGGAGCACCCCGTGCTGCTGACCGAGGCCCCCCTGAACCCCAAGGCCAACCGCGAGAAGATGACTGACCCGCGACCTCCTCTGGCGGCTGCCGCCCCCCCCCCTGGCCCCCCTGACCTCCCCCCTCTCCCACCTGTCTCCCTGTCTCTCTCTTCCGCCATTTTTCGCTTCTCTCACCTCTGTGTCCTTTGTAACCTTTCGTGCTCCACATCCTAT
+
AABBBBBAFFFBGGGGGFA5B2AEEAE2FEA2GFF1EE0AEGFHHGAE>EEGFD3FFHHE/>/EGFGGCEAGHHHG?EDH/GGFFFGCCCCG?AF1G1F1111<00<<--<-.0.//000;-----..-99--9--9-;-..9;.-;;-../:9/..99@-..///9A../;B/9//.//;;//B/9/;//...999///99...;9BFF/9.;9/////;//////9////99/...99B//.;/9//:/
@M05620:37:000000000-D9766:1:1101:12040:6836 1:N:0:69
ACCACACCTTCTACAATGAGCTGCGTGTGGCTCCCGAGGAGCACCCCGTGCTGCTGACCGAGGCCCCCCTGAACCCCAAGGCCAACCGCGAGAAGCTGAGTGGCCCGCTACCTCTTCTGGTGGCCGCCTCCCTCCTTCCTGGCCTCCCGGAGCTGCGCCCTTTCTCACTGGTTCTCTCTTCTGCCGTTTTCCGTAGGACTCTCTTCTCTGACCTGAGTCTCCTTTGGAACTCTGCAGGTTCTAGATCGGAA
+
BBBCCBCBFFFFGGGGGGGGGGHHGGGGGGHHHGGGCGGAEHGHHGGGEGGGHHHHHHHGFGGGGGGGGGGGCGHGGGGHGHHE?FFEGGGG??G22G>FGHFFGHCGGCFHHFGHHGFH<FDHHGCGGGHGHHGHHHGHHFCHFFAEG-@FGGGGACGGGGFFFFFF9FFFFFFFFFFFFFFFF=AAFEFFFFFFFFFFFFFFFFFFFFFFFFF/FFFFFFBFFFFFF;FFBBBB0FABFFFFFFFFFFA
@M05620:37:000000000-D9766:1:1101:21452:6839 1:N:0:69
AGTGCCAGCTCTCAATCGCACAGGGGACCCAGGGCCTGGCCCCTCCATCCAGAAAACCTATGACCTCACCCGCTACCTGGAGCACCAACTCCGCAGCTTGGCTGGGACCTATGTGAGTATCCAGCGTAGGAATCTGGGAGTTGGGGAGGAGTGAGGAGTTGGGGAAAGACAGTCCTAACCGTGGAGGGTTCTGGTAAATGATGGGGTGAGGAGGGGCTCTTTGGCTCCCACCAGTCCCCCTGTCTGGTCTA
+
BBABCFFFCFFFGGGGGGGGGGHGGGGGGGHHGGGGGGHHHHGHGGHHHHHHHHHHHGHHHHGHHHHHHHHGGFGGHHHHFGHHHHHGGHHHGGGGGHHHGHHGGGGHGHHHHHHHHHHHHHHHHGGGGGHFHHHHHHHGGHHHGGGGGDEHHDHHHGHHHHGGGGHHHHHHHHHHHHHHGGGGGGGGCFFGGGGFFFGGFGGGGGFFFFFFFFFFFFFFFFFFFFFFFFFFFFFFFFFFFFFFFFFFFFF
@M05620:37:000000000-D9766:1:1101:7339:6843 1:N:0:69
ACCACACCTTCTACAATGAGCTGCGTGTGGCTCCCGAGGAGCACCCCGTGCTGCTGACCGAGGCCCCCCTGAACCCCAAGGCCAACCGCGAGAAGATGAGTGGCCCGCTACCTCTTCTGGTGGCCGCCTCCCTCCTTCCTGGCCTCCCGGAGCTGCGCCCTTTCTCACTGGTTCTCTCTTCTGCCGTTTTCCGTAGGACTCTCTTCTCTGACCTGAGTCTCCTTTGGAACTCTGCAGGTTCTAGATCGGAA
+
BBBBBBBAFFFFGGGGGGGGGFHHGEGEEGHHHGGGCGGGGHHHHGGGEEGGBFHHHHGGEGGGGGGGGGGHHHHGGGGHGHHHHGGGGGGGCDHFGHHHHG//0FDGCD@HHFHHHHEH<FDGHCCCDCGGHHGGBGGFFHHACCEFGG-BAGGGF@GGGFFFFFFFFFFBFFFFFFFFFFFFFF..BFFFFFFFDFFFFFFBFFFFFFFFFFB/:BFFFFF//BFFFFFFFFFB/F9FFFF/FFF9ADA
@M05620:37:000000000-D9766:1:1101:4732:6846 1:N:0:69
ACCACACCTTCTACAATGAGCTGCGTGTGGCTCCCGAGGAGCACCCCGTGCTGCTGACCGAGGCCCCCCTGAACCCCAAGGCCAACCGCGAGAAGATGCCCACGTGAGTGGCCCCCTACCTCTTCCGGTGGCCGCCTCCCTCCTTCCTGGCCTCCCGGTGCCGCGCCCTTTCTCACTGGTTCTCTCTTCTGCCGTTTTCCGTAGGACTCTCTTCTGTGACCTGGGTCCCCTTTGGAACTCTGCAGGTTCTA
+
BABBBBBAFFFFGGGGGGABGFHFGEGAFGHGGFGFDGGGGHGFHGGGEFEFFHEHHHFEGFCGGGGGGGFHGHHGGGGHGHHHHGGGGGBF/AFFGFHHHH/>?GC/??CA0F-<-.<CGHFGD0<<<@DFC?:-AAHEFFDBB0FFGG?FFGGEA9--9/;;@FF>=FF9FF//BFFFF9B9;BFB99;BBBADFEBBA/..;/:/BBBFF//99;/;FFF..:;.:ABABFFBFFFFFFFFFFAFFFF
@M05620:37:000000000-D9766:1:1101:20099:6852 1:N:0:69
ACCACACCTTCTACAATGAGCTGCGTGTGGCTCCCGAGGAGCACCCCGTGCTGCTGACCGAGGCCCCCCTGAACCCCAAGGCCAACCGCGAGAAGATGCCCAGGTGAGTGGCCCGCTACCTCTTCTGGTGGCCGCCTCCCTCCTTCCTGGCCTCCCGGCGCTGCGCCCTTTCTCACTGGTTCTCTCTTCTGCCGTTTTCCGTAGGACTCTCTTCTCTGCCCTGAGTCTCCTTTGGAACTCTGCAGGTTCTA
+
BBBCABBACFCFGGFGGGGGGGHHGEFB4EHBGFGECFAEDGDGGGGGGEEGGHHHHHHGGCCEGGGGGEFG3GHGFFDHGHHHHGGGGGBFGGHGHHHHHHHGHHHHHHGGHHGGGCGHHHHHHHHHHHGHHGGGGGHGHHGHHGGGGGGGGGGGGGFGGFFFFFFFFFFFFFBFFFFFFFFFFFFFFFFFFFFFFFFFFFFDFBFFFFFFFFFFFF0BEFF/;FFFFF0BFBFFFFFBFFF0BFFFFFB
@M05620:37:000000000-D9766:1:1101:20112:6863 1:N:0:69
ACCACACCTTCTACAATGAGCTGCGTGTGGCTCCCGAGGAGCACCCCGTGCTGCTGACCGAGGCCCCCCTGAACCCCAAGGCCAACCGCGAGAAGATGCCCAGGTGAGTGGCCCGCTACCTCTTCTGGTGGCCGCCTCCCTCCTTCCTGGCCTCCCGGAGCTGCGCCCTTTCTCACTGGTTCTCTCTTCTGCCGTTTTCCGTAGGACTCTCTTCTCTGACCTGAGTCTCCTTTGGAACTCTGCAGGTTCTA
+
BBBCCBBBFFFFGGGGGGGGGGHHGGGGHGHHHGGGGGGCGHGHHGGGEGGGFGHHHHHGFGGGGGGGGGGHHHHGGGGHGHHHAFGGGCGGGGHGHFHHHGHGHHHHHHGGHHGGGGGHHHHHHHHGHHGHHGGGGGHGHHGHHGGGGGGGGGGGGFCGGGGGGGFFFFFFFFFFFFFFFFFFFFFFFFFFFFFFFFFFFFFFFFFFFFFFFFFFFFFFFFFFFFFFFFFFFFFFFFFFFFFFFFFFFFB
@M05620:37:000000000-D9766:1:1101:20004:6867 1:N:0:69
AGTGCCAGCTCTCAATCGCACAGGGGACCCAGGGCCTGGCCCCTCCATCCAGAAAACCTATGACCTCACCCGCTACCTGGAGCACCAACTCCGCAGCTTGGCTGGGACCTATGCGTATCCAGCGTCGGAATCTGGGCGTTGGGGCGGCGTGCGGCGTTGGGGCCAGACAGTCCTAACCGTGGCGGGTTCTGGTAAATGATGGGGTGAGGAGGGGCTCTTTGGCTCCCACCAGTCCCCCTGTCTGGTCTATC
+
BBABCFFFCFFFGGGGGGGGGGHGGGGGGGHHGGGGGGHHHHGHGGHHHHHHHHHHHGHHHHHHHHHHHHHGGEGGHHGHGGHHHHHHGHHHGGGGGHHHGHHGGGHHGHHHH2CGDFHH2@GGFDGGGGFHHHHHCCGFGHGGDGG-CFG.AF-;CFFFFFDADFFFFFFFFFFFFFFFFF-;DFBFFFFFFBFFFFFFFFFFADFFF:DFFFFFFFFFFFFFFFFFFFFFFFFFFFFFFFFFFFFFBF0
@M05620:37:000000000-D9766:1:1101:15011:6868 1:N:0:69
ACCACACCTTCTACAATGAGCTGCGTGTGGCTCCCGAGGAGCACCCCGTGCTGCTGACCGAGGCCCCCCTGAACCCCAAGGCCAACCGCGAGAAGATGCCCAGGTGAGTGGCCCGCTACCTCTTCTGGTGGCCGCCTCCCTCCTTCCTGGCCTCCCGGCGCTGCGCCCTTTCTCACTGGTTCTCTCTTCTGCCGTTTTCCGTAGGACTCTCTTCTCTGACCTGAGTCTCCTTTGGAACTCTGCAGGTTCTA
+
AAABB?AAFFFFGGGGGGGGGGHHGGFGHGGHHGGGEEGGGFHHHGGGGGGGHGG3FGHGEGFFGGGGGGGE3FHGGFEEFHHE/FFEFDGGGDH2DGFHFFGCHFGHHHAFHHGGG-CHHHHGHHGDHHCGHCGGGGGFHHDFGFFGFFFGGGGG?--;ADBFFFFFFFFFFFFFFFFFFFFFFFFFFFEFFFDDFFFFBF.D?/BFFFFFFF/BB//BFFB/.;FFFFFFFFEB/BBFBBFFF.AFFF;
@M05620:37:000000000-D9766:1:1101:14999:6882 1:N:0:69
ACCACACCTTCTACAATGAGCTGCGTGTGGCTCCCGAGGAGCACCCCGTGCTGCTGACCGAGGCCCCCCTGAACCCCAAGGCCAACCGCGAGAAGATGCCCAGGTGAGTGGCCCGCTACCTCTTCTGGTGGCCGCCTCCCTCCTTCCTGGCCTCCCGGAGCTGCGCCCTTTCTCACTGGTTCTCTCTTCTGCCGTTTTCCGTAGGACTCTCTTCTCTGACCTGAGTCTCCTTTGGAACTCTGCAGGTTCTA
+
CCCDDDDDFFFFGGGGGGGGGGHHGGGEDGHHHGGGGGGGGHHHHGGGGGGGGHGHHHHGGGGGGGGGGGGHHHHGGGGHGHHHHGGGGGGGGGHHHHHHHHHGHHHHHHGGHHGGGGGHHHHHHHHHHHGHHGGGGGHGHHGHHGGGGGGGGGGGGG-ADGGGGGFFFFFFFFFHHHFFFFFFFFFHHHHFFFFFFFFFFFFFFFFFFFFFHHHFHFFFFFFFFFFFFFFFHFFFFFFFFFFHFFFFFFB
@M05620:37:000000000-D9766:1:1101:14386:6893 1:N:0:69
ACCACACCTTCTACAATGAGCTGCGTGTGGCTCCCGAGGAGCACCCCGTGCTGCTGACCGAGGCCCCCCTGAACCCCAAGGCCAACCGCGAGAAGATGCCCAGGTGAGTGGCCCGCTACCTCTTCTGGTGGCCGCCTCCCTCCTTCCTGGCCTCCCGGCGCTGCGCCCTTTCTCACTGGTTCTCTCTTCTGCCGTTTTCCGTAGGACTCTCTTCTCTGACCTGAGTCTCCTTTGGAACTCTGCAGGTTCTA
+
AAAAAAAAFFFFGGGB3F1EGBGFGAA000BBAEFA0EG?CHHFHGGG//BFBFFCHHFE/E?EG/EGGE>0@>FEFE?HE/GHHG//CG@/<C0C1?11?1FEGHHF?GEACCGCCCCFDHHBHGDDGHG<C@?@CCCCGGCFHFBFFBACBFEE.?-;@@@F@-A@-9B/FF/BFBB9BFFFFBBFFFFBB@FFFFFFFFEAFBBFFFFFFFFFFF/:BFF:-FF/FFBFFFB/9BFFFFEF/A;BFF9
@M05620:37:000000000-D9766:1:1101:7298:6896 1:N:0:69
ACCCACCTTCCACAATGGGCCGTGTGTGGCTCCCGCGGCGCACCCCGTTCTGCCTACCGAGGCCCCCCCGAACCCCCAGGACAACCGAGCGAAAATGCCCCGGTGAGTGGCCCGCTCACTCTTCTGGTGGCCGCCTCCCTCCTTTCTGGCCTCCCGGGGCTGGGCCCTTTCTCCCTGGTTCTCTCTTTTGTCGTTTTCCGTAGGTATCTCTTCTCTGCCCTGTGTCTCCATTGGCACCCTGTCGGTTCTAG
+
AAA1AAA@@CBBFEGGABBBA0AABG000AAF00BA/E//>>EEGG/?0FFHGB1BBGE//EGGG?EG/</<B<CGCCFG//?GHG-<<--<<-<D<0<<<@C;C.:;CEGGGG9;A.;CFGGGGFFFFBAFG@@FBFFFFFFF/;9B9/9BFFFF?-;-;A-;;A@F/FBFFBFFFEFF/;BFFFF;;BFFFFFFFFFBF-A-//;;FFFFFF/;B/;A9F/;BFFFF/;B9B/BF-;9F/;A@@B-;/9
@M05620:37:000000000-D9766:1:1101:14995:6899 1:N:0:69
ACCACACCTTCTACAATGAGCTGCGTGTGGCTCCCGAGGAGCACCCCGTGCTGCTGACCGAGGCCCCCCTGAACCCCAAGGCCAACCGCGAGAAGATGCCCAGGTGAGTGGCCCGCTACCTCTTCTGGTGGCCGCCTCCCTCCTTCCTGGCCTCCCGGAGCTGCGCCCTTTCTCACTGGTTCTCTCTTCTGCCGTTTTCCGTAGGACTCTCTTCTCTGACCTGAGTCTCCTTTGGAACTCTGCAGGTTCTA
+
BBBBBBBBFFFFGGGGFGGGGGHHGGGE4EHHHGGGGGGGFHHGHGEGAEGGGHFHHHHFGG?EGGGGGGFHHHHGGGGHGHHHHFFFGGBCF?GHHHHHHBGCGGH??1FFHHCDG?FGBGHHHHFHFC?GC<CGGGHGHHGGHGGG0CAFGGGGD---AF/F?DFFFFFFFFFFF/.;BBFFFFBFFFFFFF9AFEFFFBA.9BBFFFFFFFFFFFBFFFBB.BB/;F/:B//FFFFFFFBFFFFFFF/
@M05620:37:000000000-D9766:1:1101:16344:6936 1:N:0:69
ACCACACCTTCTACAATGAGCTGCGTGTGGCTCCCGAGGAGCACCCCGTGCTGCTGACCTAGGCCCCCCTGAACCCCAAGGCCAACCGCGAGAAGATGAGTGGCCCGCTCCCTCTTCTTGTTTCCGCCTCCCTCCTTCCTGGCCTCCCGGCGCTGCGCCCTTTCTCACTGGTTCTCTCTTCTGCCGTTTTCCGTAGGACTCTCTTCTCTGCCCTGCGTCTCCTTTGGCACTCTGCAGGTTCTCGATCGGCA
+
BBBBBBB>4BBDGF5GGGBFGGHHGEFA4AFABAFE?AAA?FGHHGGAAEEGBGEBFCFBB3BBGFFGGE??CGHGF>AFFHFEEEEEEG/<?DFFHGBFGEE<?//>B/?<GHHHHH?DH10=FD>CE.FEHHGHHFHF0/<<GHHGD@C?AGAD?-;B-CGFBF0CFFFCFFFFFFFF9BFFFFDFFFFFFF.AD/FFFFFFFFFFFFFFEFFEFFF?FFFFFB/9/BFFFFBBB?AFFF/AFF.;.@B
@M05620:37:000000000-D9766:1:1101:24153:6941 1:N:0:69
AGTGCCAGCTCTCAATCGCACAGGGGACCCAGGGCCTGGCCCCTCCATCCAGAAAACCTATGACCTCACCCGCTACCTGGAGCACCAACTCCGCAGCTTGGCTGGGACCTATGTTTGATTCTCCCGCGTAGGCCTCTGGGCGTTGGGGCGGCGTGCGGCGTTGGGGACAGACCGTCCTCCCCGTGGCGGGTTCTGGTAACTGATGGGGTGCGGCGGGGCTCTTTGGCTCCCACCAGTCCCCCTGTCTGGTC
+
AA>AAFFFCFFFGGFFFGGGGFHGGEGGGGHHEFGGGGHGHHGHGGHHHGGHHHHGHGHHHFHHHGHHHHHGG>EGHHHHBGHHHH1?EHHHEGCG@CEGGHHGGGHHGHHHHGHHHD3?DGHHFEGGG@DGDFGHHH1GGGGGGH?CD@DDGCAGAG-@BFFFFFE-9ABFEAFFFF/9ADFFFF-@FF;AFFFF;F//;BBFFFEDDC.:>@BFFFFFFFFFFFFFFFFFFF.A;:BFFFFFFFBFFFF
@M05620:37:000000000-D9766:1:1101:16354:6952 1:N:0:69
ACCACACCTTCTACAATGAGCTGCGTGTGGCTCCCGAGGAGCACCCCGTGCTGCTGACCGAGGCCCCCCTGAACCCCAAGGCCAACCGCGAGAAGATGAGTGGCCCGCTACCTCTTCTGGTGGCCGCCTCCCTCCTTCCTGGCCTCCCGGAGCTGCGCCCTTTCTCACTGGTTCTCTCTTCTGCCGTTTTCCGTAGGACTCTCTTCTCTGACCTGAGTCTCCTTTGGAACTCTGCAGGTTCTAGATCGGAA
+
CCCCCCCCFFFFGGGGGGGGGGHHGGGGHGHHHGGGGGGGGHHHHGGGGGGGHHHHHHHGGGGGGGGGGGGHHHHGGGGHGHHHHGGGGGGGGGHHHHHHHGGGHHGGGCGHHHHHHHHHHHGHHGGGGGHGHHGHHHHHHHHHHHGGGG?GDGGGGGGGGGGFFFFFFFFFFFFFFFFFFFFFFFFFFFFFFFFFFFFFFFFFFFFFFFFFFFFBFFFFFFFFFFF/FFFFFFFFFFFFFFFEFFFFF.A
@M05620:37:000000000-D9766:1:1101:24867:6959 1:N:0:69
GCGGCTGCTTTGTAATCGCACACGTCTGACCTCCCGTCACTACTTCGTCTCTCGTATGCCGTCTTCTGCTTGAAAAAAAAAAAAAAACACTAATAGACACATAGATCTGCGAAGATCAATATAAAAAGAAGTCTAAAAGAAAAAAAGAAGAAATGAGAAAAAAATTTAAAGACATAGAAAAAAAGTGAAGTAACAACGGGAGCAACACAGTGAAAAAAGACGACTGAATGGAGCGGCGATAAGCAAAATCG
+
1>1>A11>CF3B3BB331AFEEEECGGA11BGFFFFHE/A2F0FFHGC/BFFFAFFG0FGEAEB/DD1FFGG>@D1FFE//>/////</B1<1122><1001111211?1//</?11111111111<..0/0000=000..//.:-..;;:/:0000099/.9-./000000//000000-9---///9//999/;--------/9:---9/////---9------//////----9-----//9//-//-
@M05620:37:000000000-D9766:1:1101:5714:6963 1:N:0:69
ACCACACCTTCTACAATGAGCTGCGTGTGGCTCCCGAGGAGCACCCCGTGCTGCTGACCGAGGCCCCCCTGAACCCCAAGGCCAACCGCGAGAAGATGACCAGGTGAGTGCCCCGCTACCCCTTCTGGTGGCCGCCTCCCCCCTTCTTGGCCCCCCGGGGCTGCCCCCTTCCTCACTGGTTCCCTCTTCTGCCGTTTTCTGTAGGACTTCCTCTTCGGACCTGCTCCTCCTTTGGACCTCTGCAGGTCCTG
+
AAAABBBAFFFFFGGGGGGBGDGFEEEEGEHHGFGEFGGGGHHHHGGGGFGGHHHHHHHEGGGGGGGGGGGGHGHGGGGHGHHHGGGEGGDCCDGGHG2FH?G/1110<?1?F/>-->@F0.<</<<0=C.<.-;AACH:.;-;:C0990=0.;A9;--99-.A.;999F.//9B./F.BB//:/.;9://9/-:DB.;//;/:/BB///9B//;/.99;9...9/:9BBFFFF/B9.;//;//9.9////
@M05620:37:000000000-D9766:1:1101:11156:6969 1:N:0:69
AGTGCCAGCTCTCAATCGCACAGGGGACCCAGGGCCTGGCCCCTCCATCCAGAAAACCTATGACCTCACCCGCTACCTGGAGCACCAACTCCGCAGCTTGGCTGGGACCTATGTGTCTCCCTCGTGGGGGTCTGGGCGATGTGGGGACGTGCGGGGTTGGGGGCAGACAGTCCTAACCGTGGCGGGTTCTGGTCAATGTTGGGGGGAGGGGAGGGTCTTTGGGTCCCCCCCGTGCCCCCGTGTGGTGTCTC
+
ABAACFFFCFFFGGGGGGGGGGHHGGGGGGHHGGGGGGHHHHGHGGFHHHHHHGHHHGGHHHHHHHHHHHHGGGGGHHHHHHHHHHHGGHHHGGGGEHHHGHHGGGHHGHGHH3F33B32B22>//////<.<00G.<--..=D<<.-;.;.;--;----;D--;9A.BB//;////.9.;--;:@-;9;/////;:9///.@D-@-@--:.;@-::B/;/:9:;.:ADB-@...;BE--;.;.9/9;9B/
@M05620:37:000000000-D9766:1:1101:17791:6980 1:N:0:69
ACCACACCTTCTACAATGAGCTGCGTGTGGCTCCCGAGGAGCACCCCGTGCTGCTGACCGAGGCCCCCCTGAACCCCAAGGCCAACCGCGAGAAGATGCCCAGGTGAGTGGCCCGCTACCTCTTCTGGTGGCCGCCTCCCTCCTTCCTGGCCTCCCGGCGCTGCGCCCTTTCTCACTGGTTCTCTCTTCTGCCGTTTTCCGTAGGACTCTCTTCTCTGACCTGAGTCTCCTTTGGAACTCTGCAGGTTCTA
+
ABBCCCCCFFFFGGGGGGGGGGHHGGGGHGHHHGGGGGGGGHHHHGGGGGGGHHHHHHHGGGGGGGGGGGGHHHHGGGGHGHHHHGGGGGGGGGHHHHHHHHHFHHGHHHGGHHGGGGGHHHHHHHHHHHGHHGGGGGHGHHGHHGGGGGGGGGGGGF-;BFFFFFFFFFFFFFFFFFFFFFFFFFFFFFFFFFDFFFFFFFFFFFFFFFFFFFFFFFEFFFFFFFFFFFFFFFFFFFFFFFFFFFFFFFB
@M05620:37:000000000-D9766:1:1101:5703:6980 1:N:0:69
ACCACACATTCTACAATGCGCTGCGTGTGGCTCCCGAGGAGCACCCCGTGCTGCTGACCGAGGCCCCCCTGAACCCCAAGGCCAACCGCGCGAAGATGCCCAGGTGAGTGGCCCGCTACCTCTTCTGGTGGCCGCCTCCCTCCTTCCTGGCCTCCCGGCGCTGCGCCCTTTCTCACTGGTTCTCTCTTCTGCCGTTTTCCGTAGGACTCTCTTCTCTGACCTGAGTCCCCTTTGGAACTCTGCAGGTTCTA
+
AAAAAAA1BBDFGGGGGG1EFGGGGGGAAEGHH0BE/EEGGHFHHGGEEEGGGHHHHHH/>EEGGGGGGGGHGHHGGGGHGHHHHGGGGG/BCGG?GHHHHHHGHHHHHHGGHHGGGGGHHHHHHHHHHHGHHGGGGGGGGGGGGGGGGGGGGGGGGG-;9@@F@@F@@FFFFFFFFFFFFFFFFFFF;;FFF@FFFFFFFFFFFEFFFFFFFFF;BFFFFFFBFFF/;AFFFFFFFFFFFEFFFFFFFFB
@M05620:37:000000000-D9766:1:1101:16793:6996 1:N:0:69
AGTGCCAGCTCTCAATCGCACAGGGGACCCAGGGCCTGGCCCCTCCATCCAGAAAACCTATGACCTCACCCGCTACCTGGAGCACCAACTCCGCAGCTTGGCTGGGACCTATGTGAGTATCCAGCGTAGGAATCTGGGAGTTGGGGAGGAGTGAGGAGTTGGGGAAAGACAGTCCTAACCGTGGAGGGTTCTGGTAAATGATGGGGTGAGGAGGGGCTCTTTGGCTCCCACCAGTCCCCCTGTCTGGTCTA
+
BCBBCFFFCFFFGGGGGGGGGGHHGGGGGGHHGGGGGGHHHHGHGGHHHHHHHHHHHGHHHHHHHHHHHHHGGEGGHGHHHHHHHHFHGHGHGGGGGHHHGHHGGGHHGHHHHHGGHHHHFHHHHGGGGGHHGHHFHHHGGHFHGGGGGGDHHHFHGGHHGHGGGGGHFHHHHHHHHHHHGGFGGFGG;FGFGGFFGGGGGGGGGGFFFFFFFFFFFFFFFFBFFFFFFFFFEFFFFFFFFFFFF0BBFF0
@M05620:37:000000000-D9766:1:1101:15314:7000 1:N:0:69
AGTGCCAGCTCTCAATCGCACAGGGGACCCAGGGCCTGGCCCCTCCATCCAGAAAACCTATGACCTCACCCGCTACCTGGAGCACCAACTCCGCAGCTTGGCTGGGACCTATGTGAGTATCCAGCGTAGGAATCTGGGAGTTGGGGAGGAGTGAGGAGTTGGGGAAAGACAGTCCTAACCGTGGAGGGTTCTGGTAAATGATGGGGTGAGGAGGGGCTCTTTGGCTCCCACCAGTCCCCCTGTCTGGTCTA
+
BAAABFFFBFFFGGGGGAF2FEHGGGGGGGCHFEEFCGFHHHGEEE2FHHGFECFFGAA35FBFGFG3GHHGEE>EC3FHGGHHHHHEFBGHEGEGEHFGE3FFECFGEHGHGFHBFHBHH221FCDEG?HHHFGHHE0<C?FHG?.DCGEFGFHHFDHFHHG?EGA:////<CGHHEHH?CC-.;A@EFFBFG00FFF09;FGGGFB.F./9AB?B;EFFFFFFFFFE.A.9AFFFFFF<EFFBFFBFF/
@M05620:37:000000000-D9766:1:1101:10292:7004 1:N:0:69
AGTGCCAGCTCTCAATCGCACAGGGGACCCAGGGCCTGGCCCCTCCATCCAGAAAACCTATGACCTCACCCGCTACCTGGAGCACCAACTCCGCAGCTTGGCTGGGACCTATGTGAGTATCCAGCGTAGGAATCTGGGCGTTGGGGAGGAGTGAGGAGTTGGGGAAAGACAGTCCTAACCGTGGAGGGTTCTGGTAAATGATGGGGTGAGGAGGGGCTCTTTGGCTCCCACCAGTCCCCCTGTCTGGTCTA
+
>A>AAFFCAFFFGGFBDFF1A0F0FGGEEEGHGEE?/AGH0F/AEEEBGHHFF0ABG/0BBB2FFFFFH0FEE?/>GHHFFGFEFCGEGFHHGEECGHBF/0B<ECHFGHHB1BG21BDGGHFHHCGA/CDBFHHB1F/><CG0@-.<?.<<C0GGCCCF0/AC:..::GB/CFGGBFF9AEFG.C?ACFFGFFC;=BFGGFFFFFB@AFFF?-9-9@FFFFFFFBFEFFFBFFFFFFFF@FFFFFFFFFF
@M05620:37:000000000-D9766:1:1101:24843:7018 1:N:0:69
ACCACACCTTCTACAATGAGCTGCGTGTGGCTCCCGAGGAGCACCCCGTGCTGCTGACCGAGGCCCCCCTGAACCCCAAGGCCAACCGCGAGAAGATGCCCAGGTGAGTGGCCCGCTACCTCTTCTGGTGGCCGCCTCCCTCCTTCCTGGCCTCCCGGAGCTGCGCCCTTTCTCACTGGTTCTCTCTTCTGCCGTTTTCCGTAGGACTCTCTTCTCTGACCTGAGTCTCCTTTGGAACTCTGCAGGTTCTA
+
ABBBBBBBFFFFFGGGFGGGGFHHGGGEHGHHHGGGGGG?FHHHHGGGGGGGHHHHHHHGGGGGFGEGGGGGHHHGGGGHGHHHGGGGG?BDGGHHHEHHHHHGHHHHHHGGHHGGGGGHHHHHHHHHHHGHHGGGGGHGHHGHHGGGGGGGGGGGGG-BDGGGGGFFFFFFFFFFFFFFFFFFFFFFFFFFFFDFFFFFFFFFFFFFFFFFFFFFFFFFFFFFFFFFFFFFFFFFFFFFFFFFFFFFFFF
@M05620:37:000000000-D9766:1:1101:11139:7022 1:N:0:69
AGTGCCAGCTCTCAATCGCACAGGGGACCCAGGGCCTGGCCCCTCCATCCAGAAAACCTATGACCTCACCCGCTACCTGGAGCACCAACTCCGCAGCTTGGCTGGGACCTATGTTTGAGTCTCCCGCGTAGGAATCTGGGCGTTGGGGAGGCGTGCGGAGTTGGGGACAGACAGTCCTACCCGTGGCGGGTTCTGGTAAATGATGGGGTGAGGAGGGGCTCTTTGGCTCCCACCAGTCCCCCTGTCTGGTC
+
BCABCFFFCFFFGGGGGGGGGGHGGGGGGGHHFGGGGGHHHHGHGGHHHHHHHGHHHGHHHHHHHHHHHHHGGFGGHHHHHHHHHHHHGHHHGGGGGHHHGHHGGGHHGHGHHHHGHH/?3BGF2CCFG<AD11?GHH1F.>>CGH?D.-A.;.E.:A-;EGGGGGG-:EGG/:CFGFF0AFFDFF-@DF;EFFFF;BBBBFFFFFFFDFEFF0A.BDFCFFFFFFFFFFF/FA??:FFFFFFFF0FFFF0
@M05620:37:000000000-D9766:1:1101:9980:7023 1:N:0:69
ACCACACCTTCTACAATGAGCTGCGTGTGGCTCCCGAGGAGCACCCCGTGCTGCTGACCGAGGCCCCCCTGAACCCCAAGGCCAACCGCGAGAAGATGACCCGGTGAGTGGCCCGCTACCTCTTCTGGTGGCCGCCTCCCTCCTTCCTGGCCTCCCGGGGCTGCGCCCTTTCTCACTGGTTCTCTCTTCTGCCGTTTTCCGTAGGACTCTCTTCTCTTACCTGGGTCTCCCTTGGAACTCTGCAGGGTCTA
+
BBBBBABAFFFFFGGGFG5FGGHHGEG2AEHGHFFGAFGCEHHHHGGEAEGGGHFHHHGEEECGGGGGGECGHHHGGGGHGHHHEFGGGG/B@DHEGH1<F0/>/</011><F.A@C-<C0<<DDD0<0<DCC--AD?HGF/ABF0CB9F.:BFEE.A---9..--AB@FFBBB//99:/;//////99///9>.AFF/;9/9..////9//;BB////9:B/..99.;F/9BB/////9B9///;-;/99
@M05620:37:000000000-D9766:1:1101:11157:7027 1:N:0:69
AGTGCCAGCTCTCAATCGCACAGGGGACCCAGGGCCTGGCCCCTCCATCCAGAAAACCTATGACCTCACCCGCTACCTGGAGCACCAACTCCGCAGCTTGGCTGGGACCTATGTTGAGGTTCCGGCCTGGGAAACTGGGGGTTGGGGCGGGGTGCGGGATTGGGGAAAGCCCACCCTAAACGTGGGGGGTTCGGTTAATTGATGGGGGGAGGGGGGCTTCTTGGCCTCCCCCCGATCCCCCTGCCGGGCTT
+
AB>ABFFFCFFFGDGGGGGGGGHHGGGGGGHHGGGGGGHHHHGGGGHHHHHHHHHHHGHHHGHHHGHHHHHGGEEEHHHHGHHHHHFHGHHHGGGGGHFGGHHGGGHHGHHHHH3B32222DB////?///??/01?F//->-AFGC.-:9--;.--:-;/;AE-;D../A...;..;F/9..;.9-;-;-.-;..;;/////;FF.-;-----;;--.9;BBF///:AA.;C---;;FF.-..9-;---.
@M05620:37:000000000-D9766:1:1101:25712:7048 1:N:0:69
ACCACACCTTCTACAATGAGCTGCGTGTGGCTCCCGAGGAGCACCCCGTGCTGCTGACCGAGGCCCCCCTGAACCCCAAGGCCAACCGCGAGAAGATGCCCAGGTGAGTGGCCCGCTACCTCTTCTGTTGGCCGCCTCCCTCCTTCCTGTCCTCCCGGAGCTGCGCCCTTTCTCACTGGTTCTCTCTTCTGCCGTTTTCCGTAGGACTCTCTTCTCTGACCTGAGTCTCCTTTGTAACTCTGCAGGTTCTA
+
CCCCCCCCFFFFGGGGGGGGGGHHGGGFHGHHHGGGGGGGGHHHHGGGGGGGHHHHHHHGGGGGGGGGGGGHHHHGGGGHGHHHHGGGGGGGGGHHHHB=GCGF=FDG?G//?FCG?@-FFGH0<DD00<.00<A@:ECFFH.:;:/0;0900;:E9--;A9B0CGDF-;F9FF0FB9/0;:BFFFFFBF009:;.;E09.:99AB0:BFFFFBFFF900B9//;;9FFB0;F00009:BB:000;A09B0
@M05620:37:000000000-D9766:1:1101:23911:7053 1:N:0:69
AGTGCCAGCTCTCCATCGCACAGGGTACCCAGGGCCTGGCCCCTCCATCCAGAAAACCTATGACCTCACCCGCTACCTGGCGCACCCACTCCGCAGCTTGGCTGGCGTCGGCCTATGTTCTTTGGGGAGGAGTGCGGCTTTGGGGCCCGCCCGTCCTCCCCGTGGCGGGTTCTGGTAACTGCTGGGGTGCGGCGGGGCTCTTTGGCTCCCCCCCGTCCCCCTGTCTGGTCTCTCTCCTTCCCTTAGCTCGG
+
>>33>BBFBB@FGEGF5A22A2FAFB4BD4BAA2E2ABFHFHCHGGCFGCCGHFF2BEBEG3AFG5BBGHF>E00>FG3B1>B>EEE1?FF0/?/E/FBFEEGEG/>?<<BBDG0@D22><?G1<EG/>C.CHHF?CC-<=<<ADF-AD-:@BBGAFF/;CBGGG---@;AFF//;/9FBB9FFFBBD?DBB@B9>B<BEFFFFFFFFEFBFB?B.A.9EFBFFFFFEFFFFF;FFF////9;BBF9/;.9
@M05620:37:000000000-D9766:1:1101:13816:7059 1:N:0:69
AGTGCCAGCTCTCAATCGCCCCGGGGACCCAGGGCCTAGCCCCTCCATCCAGAAAACCTATTACCTCACCCGCTACCTGGAGCACCAACTCCGCCGCTTGGCTGGGACCTATGTGAGTATCCAGCGTAGGAATCTGGGAGTTGGGGAGGAGTGAGGAGTTGGGGAAAGACAGTCCTAACCGTGGAGGGTTCTGGAAAATGATGGGGTGGGGAGGGGCCCTTTGGCTCCCACCAGTCCCCCTGTCTGGTCTA
+
>>>>>11B>FBDF1BFG1AAA0A0AAAA/BBABBBBA0B10BA/EEFDBEA11B1BBB0FB12DFD@1BGA>>E//B1B0BFB?0/0??0BF////</?F/0<?//00C<11GGBGB12111???//C<.FG11FGFFAF<0>C?CA@-CCFFFFGF;C/;/C-99?.//::00;0CFB.9.9:CA.@:-ABFF/;FF//9/9/;-;--9---;9@;-9:/;/9//;-;-;-9-//9/--@;B///////9
@M05620:37:000000000-D9766:1:1101:22092:7070 1:N:0:69
ACCACACCTTCTACAATGAGCTGCGTGTGGCTCCCGAGGAGCACCCCGTGCTGCTGACCGAGGCCCCCCTGAACCCCAAGGCCAACCGCGAGAAGATGCCCAGGTGAGTGGCCCGCTACCTCTTCTGGTGGCCGCCTCCCTCCTTCCTGGCCTCCCGGAGCTGCGCCCTTTCTCACTGGTTCTCTCTTCTGCCGTTTTCCGTAGGACTCTCTTCTCTGACCTGAGTCTCCTTTGGAACTCTGCAGGTTCTA
+
CCCCCCCCFFFFGGFGGGGGGGHHGGGFDGHHHGGGGGGGGHHHHGGGEGGGHHGHHHHGGGGGGGGGGGGHFHHGGGGHGHHHHGGGGGGGGGHHHHHHHHHGHHHHHHGGHHGGGGGHHHHHHHHHHHGHHGGGGGHGHHGHHGGGGGGGGGGGGG-;BGGGGGFFFFFFFFFFFFFFFFFFFFFFFFFFFFFFFFFFFFFFFFFFFFFFFFFFFFFFFFFFFFFFFFFFFFFFFFFFFFFFFFFFFFF
@M05620:37:000000000-D9766:1:1101:23913:7073 1:N:0:69
AGTGCCAGCTCTCAATCGCACAGGGGACCCAGGGCCTGGCCCCTCCATCCAGAAAACCTATGACCTCACCCGCTACCTGGAGCACCAACTCCGCAGCTTGGCTGGCGTAGGAATCTGGGAGTTGGGGAGGAGTGAGGAGTTGGGGAAAGACAGTCCTAACCGTGGAGGGTTCTGGTAAATGATGGGGTGAGGAGGGGCTCTTTGGCTCCCACCAGTCCCCCTGTCTGGTCTATCTCCTGCCCTTAGATCGG
+
CCCCCFFFCFFFGGGGGGGGGGHHGGGGGGHHGGGGGGHHHHGHGGHHHHGHFGFHHGHGHHHHHHHEHHHGGGGGHHHHHGHFGHHHGHHHGGFGGHHHFHHFEEEG?FGGDGHHHHHGFCGHHFDACDAAHH1>G1CHHHFGG.EEHGGHHHHHH0CGHGEHGGHG@;9FGGGCFFGGGFGGGGGFGGGGGGDFFFFFFFFFFFBFFFFFFFFFFFFFFFFFFFFEFFFFFFFFFFFFFFFFFB0BBED
@M05620:37:000000000-D9766:1:1101:18137:7082 1:N:0:69
ACCACACCTTCTACAATGAGCTGCGTGTGGCTCCCGAGGAGCACCCCGTGCTGCTGACCGAGGCCCCCCTGAACCCCAAGGCCAACCGCGAGAAGATGCCCAGGTGAGTGGCCCGCTACCTCTTCTGGTGGCCGCCTCCCTCCTTCCTGGCCTCCCGGCGCTGCGCCCTTTCTCCCTGGTTCTCTCTTCTGCCGTTTTCCGTAGGACTCTCTTCTCTGACCTGAGTCTCCTTTGGAACTCTGCAGGTTCTA
+
BBBBBBBBFFFFFGGGGGGGGGHHGEGEHGHHHGGGFGGCGHGHHGGGEGGGHHFHHHHGGGGGGGGGGGGHHHHGGGGHGHHHFGGGGGGGGDGHHFHHH2GFGHHEGFGEHHGG?>@GFHFHGF0G=GGHHFCGGDHGHFGHHFGGGGEGGGGGDF9-;@D?A@DF=FFEFF//.BEBF/BBBFFFBBBBFBDFFFBFDF?AFFFFFFEFFEBB/9/9FFF/.BF/BF99FFFFFFBFFFE/FFFFFFB
@M05620:37:000000000-D9766:1:1101:12211:7104 1:N:0:69
AGTGCCAGCTCTCAATCGCACAGGGGACCCAGGGCCTGGCCCCTCCATCCAGAAAACCTATGACCTCACCCGCTACCTGGAGCACCAACTCCGCAGCTTGGCTGGGACCTATGTGAGGATCCAGCGTAGGAATCTGGGAGTTGGGGAGGAGTGAGGAGTTGGGGAAAGACAGTCCTAAACGTGGGGGGTTCTGGTAAATGATGGGGTGAGGAGGGGCTCTTTGGCTCCCACCAGTCCCCCTGTCTGGCCTA
+
ABBBBFFFBFFFGGGGGGGAEAFAFEGEEEDGDEGEEFGHEHGCEGHHHH3EEGGGHGHHHHFGHHHHHEFEGGEGHDGHHHHHHHHHGFHHGG@>EFGHEHEA</0GGFH3DG33?022BFHFHCFG//@@C1??1<0<?0?<<A<>-EE/<=<C0<</DGCC..:CC//;:::CGH0;..9.-;-@9;99BFF////9;BBBFDA-.;9FD?=9B>EFFFBFF/F.E.;.;FFFBFF.;AFB9B//.;/
@M05620:37:000000000-D9766:1:1101:21576:7134 1:N:0:69
ACCACACCTTCTACAATGAGCTGCGTGTGGCTCCCGAGGAGCACCCCGTGCTGCTGACCGAGGCCCCCCTGAACCCCAAGGCCAACCGCGAGAAGATGAGCAGGTGAGTGGCCCGCTACCTCTTCTGGTGGCCGCCTCCCTCCTTCCTGGCCTCCCGGCGCTGCGCCCTTTCTCACTGGTTCTCTCTTCTGCCGTTTTCCGTAGGACTCTCTTCTCTGACCTGAGTCTCCTTTGGAACTCTGCAGGTTCTA
+
ABABBBABFFFFFGGFBGGGGGGHGGGGHGHHHGGCEEGGGGHHHGGGEGGGHHHGHHHGGGGGGGGGGGGHHHHGGGGHGHHHHGGGGGGGGGHFHHHFHF2FGFB0?FF/GH@--->GFD<GF00DD/CAGC-D?DHGFFGEHFG00C.F9AEG.:--99@D--DF=FFF//////:9F9/9/9/BF/BBF=:DFFFFA/..A9/9///9BBB99B//B/./.;9//B/BFBF/FFFB/9://FFFB/9
@M05620:37:000000000-D9766:1:1101:24295:7147 1:N:0:69
AGTGCCAGCTCTCAATCGCACAGGGGACCCAGGGCCTGGCCCCTCCATCCAGAAAACCTATGACCTCACCCGCTACCTGGAGCACCAACTCCGCAGCTTGGCTGGGACCTATGTTGAGTATCCCGCGTAGGAATCTGGGAGTTGGGGAGGAGTGAGGAGTTGGGGAAAGACAGTCCTAACCGTGGAGGGTTCTGGTAAATGATGGGGTGAGGAGGGACTCTTTGGCTCCCACCAGTCCCCCTGTCTGGTCT
+
BCCCCFFFCFFFGGGGGFGGGGHHGEFGGGHHGGGGGGHHHHGHGGHHHHHHGGEHHGHHHHHHHHHHHHHGGGGGHHHGHGGGFHHHGHHHGGEGGHHHGHHGGGHHGHHHHHHGDGHHHHH2?CGC<CAHDGHHHHB0FCGHHGF.D?<EHFDGA<DCGHFGFGGEC:G/FFGGBFFGGGFGD.EGGCFGGGGCFFFFFFFFFFFFDEFFFFFFFFFFFFFFFFFFFFFFFFFFFFFFDFFFFFBFFFF
@M05620:37:000000000-D9766:1:1101:7730:7155 1:N:0:69
ACCACACCTTCTACAATGAGCTGCGTGTGGCTCCCGAGGAGCACCCCGTGCTGCTGACCGAGGCCCCCCTGAACCCCAAGGCCAACCGCGAGTAGATGCCCAGGGGAGCGGCCCGCCTCCTCTTCTGGAGCCCGCCTCTTTCCTTCCTGCCCTCCCTGCGCTCTTCCTCTTCTTTCCGCTTCTCTCTTCTGTCGTTTTCCGTTGTACTCTCTTCTCTGACCTGAGTCTCGATCGGAACTCTGCAGGTTCTA
+
ABBABAABFFFFGGGBFGFEF5FBEFEEGGHHFGGGGGG?GHHHHGEGEEGEGFGHHHHGGGGGGE>EGGGGHHEGGGGHAHHE/FE/C//</<?D22F101<//////--<A--<-..;C/0000000:/.;-9:.=/00;00;0/0;/9./9.E/0;;9-..////////;//;/..99.9BFFF//9//9;9;.;B/;B/9.;9B/B///B//;/:9B/.;.9/;///9.-9AEBB/9/BB/..////
@M05620:37:000000000-D9766:1:1101:16330:7157 1:N:0:69
ACCACACCTTCTACAATGAGCTGCGTGTGGCTCCCGAGGAGCACCCCGTGCTGCTGACCGAGGCCCCCCTGAACCCCAAGGCCAACCGCGAGAAGATGCCCAGGTGAGTGGCCCGCTACCTCTTCTGGTGGCCGCCTCCCTCCTTCCTGGCCTCCCGGAGCTGCGCCCTTTCTCACTGGTTCTCTCTTCTGCCGTTTTCCGTAGGACTCTCTTCTCTGACCTGAGTCTCCTTTGGAACTCTGCAGGTTCTA
+
CCCDDDCDFFFFGGGGGGGGGGHHGGGGHGHHHGGGGGGGGHHHHGGGFGGGHHHHHHHGGGGGGGGGGGGHHHHGGGGHGHHHHGGGGGGGGGHHHHHHHHGGH1DFFGGEHHCDDCFHHHFHHDDGGGGGHGGGGDHGHFGGHFGGBF?GGFGGGG-9AAFFBCFFCFFFFFBFBBFFFFFFBFBFFBFFFFAFFFFFDB.AFFFFFFB:FFBBBBFFFBBBBF::<F:FFFFFFFFFBBFFFFFFFF:
@M05620:37:000000000-D9766:1:1101:24734:7159 1:N:0:69
AGTGCCAGCTCTCAATCGCACAGGGGACCCAGGGCCTGGCCCCTCCATCCAGAAAACCTATGACCTCACCCGCTACCTGGAGCACCAACTCCGCAGCTTGGCTGGGACCTATGTGAGTATCCAGCGTAGGAATCTGGGAGTTGGGGAGGAGTGAGGAGTTGGGGAAAGACAGTCCTAACCGTGGAGGGTTCTGGTAAATGATGGGGTGAGGAGGGGCTCTTTGGCTCCCACCAGTCCCCCTGTCTGGTCTA
+
ABAABFFFCFFFGGGGGGGCFCHGGGGGGGHHFFGGAFHHHHGHGGHHHHHHHHHGHGHHHHHHHHHHHHHGGEGGHGHH2FHHHHHHGGHHEGGGGHHHGHHGGGHHEHHHHHHHHHHGHHHHHGFGGGHHHHHHHHGGGHHHGGGGGGGHHHHHHGHH0CDGGGHHHHHHHHHHHHHHGGGGGGGG;FFGGGFGGGGGGGGGGGFFFFFFFFCFFFFFFFFFFFFFFFFFFFFFFFFFFFFFFFFFFFF
@M05620:37:000000000-D9766:1:1101:25340:7188 1:N:0:69
AGTGCCAGCTCTCAATCGCACAGGGGACCCAGGGCCTGGCCCCTCCATCCAGAAAACCTATGACCTCACCCGCTACCTGGAGCACCAACTCCGCAGCTTGGCTGGGACCTATGTGAGTATCCAGCGTAGGAATCTGGGAGTTGGGGAGGAGTGAGGAGTTGGGGAAAGACAGTCCTAACCGTGGAGGGTTCTGGTAAATGATGGGGTGAGGAGGGGCTCTTTGGCTCCCACCAGTCCCCCTGTCTGGTCTA
+
BBAABFFFBFFFFGGGFGGEGEHHGGDGAEGHA?EACFHFCHEHGGHHHFGHBHHGHGHHGHBHHHHHHHHCGEGGHHHHHGGHHHHAFFHGEEE?EEFGFHHGGGHHGHGHHHHHHHHHHHHHHGGGGGFHHGHHHHHGGHHHGGGGGGGHHHHGHGFFHGGGGGHHHHHHHHHGHHBHGFGGGGGGCF?FGGFGGGGGGGGGGGFBFFFFFFBB<=FFFFFFFFFFFFFFFFFFFFFFBFFFFFFFFFF
@M05620:37:000000000-D9766:1:1101:14059:7191 1:N:0:69
ACCACACCTTCTACAATGAGCTGCGTGTGGCTCCCGAGGAGCACCCCGTGCTGCTGACCGAGGCCCCCCTGAACCCCAAGGCCAACCGCGAGAAGATGCCCAGGTGAGTGGCCCGCTACCTCTTCTGGTGGCCGCCTCCCTCCTTCCTGGCCTCCCGGCGCTGCGCCCTTTCTCACTGGTTCTCTCTTCTGCCGTTTTCCGTAGGACTCTCTTCTCTGACCTGAGTCTCCTTTGGAACTCTGCAGGTTCTA
+
BBCCCCCBFFFFGGGGGGGGGGHHGGGB4EHFFFFEDFGGGHHHHGGGFFGGGHGHHHHGGGCGGGGGGGGHHHHGGGGHGHHHHGGGGGCDGGHFGHHHHHHGHHHHHHGGHHGGGGGHHHHHHHHHHHGHHGGGGGHGHHGHHGGGGGGGGGGGGG-CDFFFFFFFFFFFFFFFFFFFFFFFFFFFFFFFFFFFFFFFFFFDFFFFFFFFFFFFFFFFFFFFFFFFFFFFFFFFFFFFFFFFFFFFFFB
@M05620:37:000000000-D9766:1:1101:9539:7208 1:N:0:69
ACCACACCTTCTACAATGAGCTGCGTGTGGCTCCCGAGGAGCACCCCGTGCTGCTGACCGAGGCCCCCCTGAACCCCAAGGCCAACCGCGAGCAGCTGCCCAGGTGGGCGGCCCGCTACCTCTTCTGGTGGCCCCCCCCCCTTTTCCTGGCCTCCCCTCGCCTGGCCCTTTCTTACTGGCTCTCTCCTCTGCCGTTTTCCTTAGTACTCTCTTCTCCGACTCTAGTTTCCTTTTGAACTCTGCAGGGTCCC
+
AAABBBBBFFFFGGGGGGGGGFHGGGGEDFGHHGGGEGGFGHHHHGGGEGGGHHHHHHHGFGGGGGGGGGGHHHHGGGGHFHHHHGGGG/B</><2F22?F?<?F1///--<<<-;:-CHF000;;000;AF..9A9-9@--.;//;///9.;.;....-9-...:.9EFFF/////;/.;;BFF//;FFF/F-:././;/////9;/;/:F///;/:-9-./:/9////9///;;;//B//B//:-9/..
@M05620:37:000000000-D9766:1:1101:10457:7232 1:N:0:69
ACCACACCTTCTACAATGAGCTGCGTGTGGCTCCCGAGGAGCACCCCGTGCTGCTGACCGAGGCCCCCCTGAACCCCAAGGCCAACCGCGAGAAGATGAGTGGCCCGCTACCTCTTCTTGTGGCCGCCTCCCTCCTTCCTGGCCTCCCGGCGCTGCGCCCTTTCTCACTGGTTCTCTCTTCTGCCGTTTTCCGTAGGACTCTCTTCTCTGCCCTGTGTCTCCTTTGGAACTCTGCAGGTTCTAGATCGGAA
+
ABBBBBB>BFFFGGGFGG5FGGHHGGGAAEGGHFFE?EFGGHHHHGGEEFGGFHHHHHHEECCGGGGGGGGHFHHGGGGHGHHHHGGGGG/>CGHBFHHGGGF?0<<AC->FGHHHHH1FHC.CHG<CE;;EHHGHHHHH0CGHHHGGGGGGGGGGA-;@BFFFFFBFFFFFFFFFFFFF;FFFFFFFFFFFDF;DFFFFFFFFF9BFFFBFAFF/;;FBFFFFFF///BFFFFF/F?AFFF/;FF/9.;E
@M05620:37:000000000-D9766:1:1101:13517:7243 1:N:0:69
AGTGCCAGCTCTCAATCGCACAGGGGACCCAGGGCCTGGCCCCTCCATCCAGAAAACCTATGACCTCACCCGCTACCTGGAGCACCAACTCCGCAGCTTGGCTGGGACCTATGTTGCGTCTCCCGCGTCGGACTCTGGGCGTTGGGGCGGCGTGCGGCGTTGGGGAACGCCCGTCCTACCCGTGGCGGGTTCTGGTAAATGATGGGGTGCGGCGGGGCTCTTTGGCTCCCCCCGGCCCCCCTGTCTGGTCT
+
BBABBFFFBFFFGFGGGGGGGGHHGGGGGGHHGGGGGGHHHHGHGGHHHHHHHHHHHGHGHHHHHHHHHHHGGEGGHHHHHHHHHHHHGHHHGGGGGHHHGHHGGGHHGHHHHHHE3<?CEHHBA<C@/>@DCAFFHH/.<A@GHG-::--@B=DB--;@@FFFFEFE.:-9-;ADFF/A:ADD--;@@;.9FBB:;F:9B/:BFFF?B.;--;@FC--.BFFFBBFBE..;>-:-;BFFA;F::BFFBFF
@M05620:37:000000000-D9766:1:1101:21955:7249 1:N:0:69
ACCACACCTTCTACAATGAGCTGCGTGTGGCTCCCGAGGAGCACCCCGTGCTGCTGACCGAGGCCCCCCTGAACCCCAAGGCCAACCGCGAGAAGATGCCCAGGTGGGTGGCCCCGTTCCTCTTCTGGTTGCCGCCTCCCTCCTTCCTGGCCTCCCGGCACCGCGCCCTTTCTCACTGGTTCTCTCTTCCGCCGTTTTCCGTAGGACTCTCTTCTCTGACCTGAGTCTCCTTTTGAACTCTGCAGGTTCTT
+
AAABCCCCFFFFGGGGGGFGGGHGGGGECEHGHGGEEGGGDGHHHGGC?EGGGHGHGGHGGGGGGGGGGGGHFGHGGGGHGHHHHGGGGGCGGGHHGG2FH=/F?=///<>>GH--<0/<000=000<00=.<:-;::CEFBF/C0;00;.CB.CE.----.-9--;B-BFB900000;0;009900;009.:99AFFFF9;..;00;:000;000000:B0///000;9:BF0;:B00000009;9:0:0
@M05620:37:000000000-D9766:1:1101:24850:7271 1:N:0:69
AGTGCCAGCTCTCAATCGCACATGGGACCCAGGGCCTGGCCCCTCCATCCAGAAAACCTATGACCTCACCCGCTACCTGGAGCACCAACTCCGCAGCTTGGCTGGGACCTATGTGAGTATCCAGCGTAGGAATCTGGGAGTTGGGGAGGAGTGAGGAGTTGGGGAAAGACAGTCCTAACCGTGGAGGGTTCTGGTAAATGATGGGGTGAGGAGGGGCTCTTTGGCTCCCACCAGTCCCCCTGTCTGGTCTA
+
BBABBFFFBFFFGGGGGGGCGGAGGHHHGGHHGGGGFGHHHHGHGGHHHGHHHHHHHGHHHHHHHHHHHHHGGEGGHHHHHHHHHHHHGHHHGGGGGHHHGHHGGAHHGEHHHHHHHHFHHHHHHGFGGDHHHHHHHHHGGHHHGGGGCGDHHHHHHGHHHHGGGGHHHHHHHHHHHHHHGGGGGGGGCAFGGGGGGGGGGGGGGGGFFFFFFFFAFFFFFFFFFFFFFFFFFFFFFFFFFFFFFFFFFF:
@M05620:37:000000000-D9766:1:1101:19797:7279 1:N:0:69
AGTGCCAGCTCTCAATCGCACAGGGGACCCAGGGCCTGGCCCCTCCATCCAGAAAACCTATGACCTCACCCGCTACCTGGAGCACCAACTCCGCAGCTTGGCTGGGACCTATGTGAGTATACAGCATAGGAATCTGGGAGTTGGAGAGGAGAGAGGAGTTGGGGAAAGACAGTCCTAACCGTGGAGGGTTCTGGTAAATGATGGGGTGAGGAGGGGCTCTTTCGCTCCCACCAGTCCCCCTGTCTGCTCTA
+
AAAAAFFFAFFFGFGGGFFCE0GHGEGGGGEHGGGGEFHFHHGHGGHHHHFHDGHHHGHHHFHHHHHHHHHGGGGGHHHGHHHHHHFHGHHHF?/EEFFGFHHGFGHHGHHHH2BF1FG1>2FFB01@@1DFHHHH1@@C/<FF1?1/?FA.>F.>0CCFHH--<.CGGGHCG0CGGHHFCC.::CFG.;CFF0=;9BBFGGGGFFG@FFF/AF-=@@9FFF/-;9E-EBF9--9BFF-9@-FBFF/9/9/
@M05620:37:000000000-D9766:1:1101:17857:7285 1:N:0:69
AGTGCCAGCTCTCAATCGCACAGGGGACCCAGGGCCTGGCCCCTCCATCCAGAAAACCTATGACCTCACCCGCTACCTGGAGCACCAACTCCGCAGCTTGGCTGGGACCTATGCGTATCCAGCGTAGGAATCTGGGAGTTGGGGCGGAGTGCGGCGTTGGGGCCAGACAGTCCTAACCGTGGAGGGTTCTGGTAAATGATGGGGTGAGGAGGGGCTCTTTGGCTCCCACCAGTCCCCCTGTCTGGTCTATC
+
ABABBFFFBFFFGGGGGGGGGGHHGEEAEGHHFGGFGEGFGHGHDGHHGHHHGHGHHGHHFHHHHFGHHHHGG>EFHHHHGHHHHHHFGHHHGGGGEHGHGHHGGGHHGHHHH2CF/CGH2@GFD/BFGGGHHHHH0<CHGGGG.A@-=EG0;B-;AFGGGG.9AEFFFFFFFFFFFFFFFF.;DFAA?FFFB9FFFFFFFFFF9BFFF/DFFFFFFFFFFFFFFFFFFFFFFFFFFFFFFFFFFFFF/F/
@M05620:37:000000000-D9766:1:1101:7308:7290 1:N:0:69
AGTGCCAGCTCTCAATCGCACAGGGGACCCAGGGCCTGGCCCCTCCATCCAGAAAACCTATGACCTCACCCGCTACCTGGAGCACCAACTCCGCAGCTTGGCTGGGACCTATGTGAGTATCCAGCGTAGGAATCTGGGAGTTGGGGAGGAGTGAGGAGTTGGGGAAAGACAGTCCTAACCGTGGAGGGTTCTGGTAAATGATGGGGTGAGGAGGGGCTCTTTGGCTCCCACCAGTCCCCCTGTCTGGTCTA
+
AAAAAFF1AFFFGBGGGGACECGGGGGAAEHHAAEE/BGHCGGHGGHFGHHHDHGFHGHCGHFHHHHHHHGGG>EGHHHH0FGHHHF/EGFGEEE@EGHHGCCF/EGGGHHHHHHHH>GGH2BG0<?CC/GHGFHHH00?EH1?CC.C->EHH00.<</CGC-AECGH//C/;G0<GHHFGG.9EEGG9AF00;;;FGGGGGFGGAB@FFFFFF@?@?FFFF/BFFFEFFFFFFFFFFF--9FFFFFFFFF
@M05620:37:000000000-D9766:1:1101:7316:7324 1:N:0:69
AGCACACGCTCTACAATGCGCTGCGTGCGGCGCGCGAGGAGCATCCCTCGCTGCTGACCAAGGCCCCCCCCAACCCCTAGGCCAACCGCGCGAAGATGAGCAGGTGAGCGGCCCGCTACCTCTTCTGGGGGCCGCGTCCCTCCTTGCGGGGCTCGCGGTGGTGCGCCGTTTGTCCCTAGTTTGCTCGTTTGCCGTTTTCCGTGGGATGATCTTGTGTGCCCTGGGTCCCCTTTGGCACTCTGCCGGTTCTA
+
A1>AAFF1>AAAGGG1AGE0E0AAFEEA0A/AA/AA/>>>/BG1BF/F0>/>/>1B@F01/>/FGEG/E//>CA/CG/?GHC?GFECCCCCC-@C.0;0:0:/:CGF./:----9----/0;00;000-9--------;-;---/9/-;----;---99---9/------;-;BB///-///////-9;;-//;A-9-//-;-9@-/-//////;/--;/9;F--;9-:---/;//9B-;FF//;9@AEF/
@M05620:37:000000000-D9766:1:1101:4835:7327 1:N:0:69
ACCACACCTTCTACAATGCGCTGCGTGTGGCTCCCGAGGAGCACCCCGTGCTGCTGACCGAGGCCCCCCTGAACCCCAAGGCCAACCGCGAGAAGATGCCCAGGTGAGTGGCCCGCTACCTCTTCTGGTGGCCGCCTCCCTCCTTCCTGGCCTCCCGGCGCTGCGCCCTTTCTCACTGGTTCTCTCTTCTGCCGTTTTCCGTAGGACTCTCTTCTCTGACCTGAGTCTCCTTTGGAACTCTGCAGGTTCTA
+
AAAAAAA>CFFFGGGGFG11E0EEGEEBA0FGEBF??EGCGHHHHGGGGGGGHHGHHHHE?EGGGEGGGGGCHFHGGGGHGEHHHGGGGG/<BCFFFGHHHHHGHHGGHHGGHHCCCCGFHHHHHHHHDCEFHGCGGGHGGGGGGGGGBFAGGGGGBA-:9@@B@@F@@FFFFFFFFFFFFFFFFFFF;9BFF@ABFFFFBBFBFBFFFFFFFFFFFBBFFFB/BFF9:FFFFBFFFFFFFBBFFFFFFF/
@M05620:37:000000000-D9766:1:1101:21242:7331 1:N:0:69
ACCACACCTTCTACAATGAGCTGCGTGTGGCTCCCGAGGAGCACCCCGTGCTGCTGACCGAGGCCCCCCTGAACCCCAAGGCCAACCGCGAGAAGATGAGCAGGTGAGTGGCCCGCTCCCTCTTCTGGTGGCCGCCTCCCTCCTTCCTGGCCTCCCGGCGCTGCGCCCTTTCTCACTGGTTCTCTCTTCTGCCGTTTTCCGTCGGCCTCTCTTCTCTGCCCTGAGTCTCCTTTGGAACTCTGCAGGTTCTA
+
ABBBAABB4BCFGGGCFGEGGGHHGGGA4AGBBFDE?EAE?GDBFFFGDGFGFHGHGFHGGC?EGGGGGE1FCGHGG/EEGHHHGEGECGCGGGHFHHD2FDGHHHFHHFFFHHFCG-<FHHFHHH0<G/<GH-@FFGGGHHGHGFFG0CFGGGGGDGGGGFFDBFFFFFFFFF/BFBFBFFFFFFFFFFFFFFFFFFFFDF.@F-.AFFFFFFFFFF/;EFF.;FFFFFFFFFFFFF;BFBFFFFFFFF9
@M05620:37:000000000-D9766:1:1101:22585:7332 1:N:0:69
ACCACACCTTCTACAATGAGCTGCGTGTGGCTCCCGAGGAGCACCCCGTGCTGCTGACCGAGGCCCCCCTGAACCCCAAGGCCAACCGCGAGAAGATGCCCAGGTGCGTGGCCCGCTACCTCTTCTGGTGGCCGCCTCCCTCCTTCCTGGCCTCCCGGCGCTGCGCCCTTTCTCACTGGTTCTCTCTTCTGCCGTTTTCCGTAGGACTCTCTTCTATGCCCTGCGTCTCCTTTGGAACTCTGCGGGTTCTG
+
1AAAAA>AFFC1BFG1GG1ADGFBEEGECAGFHGAABEE/EGCHHG/A/AECFD1GHFEEGG/E/E/EGGGHFH/?EEGEGHH//?EEGC>B/<FG1FGHCFE/111<?E@CHE-A@--<GHDH0D0DHH..;@--CEECGF./09BBBBAF09E..-;@-@@F;@F@@FFFFFF///:BFFFFBFFFB/BFF@BBFFFFBFF?-9BF/FFFFFB/;F/9F/A-99-;-B9FFFFFFFFBF/B9-@-A-/9
@M05620:37:000000000-D9766:1:1101:19456:7332 1:N:0:69
ACCACACCTTCTACAATGAGCTGCGTGTGGCTCCCGAGGAGCACCCCGTGCTGCTGACCGAGGCCCCCCTGAACCCCAAGGCCAACCGCGAGAAGATGCCCAGGTGAGTGGCCCGCTACCTCTTCTGGTGGCCGCCTCCCTCCTTCCTGGCCTCCCGGAGCTGCGCCCTTTCTCACTGGTTCTCTCTTCTGCCGTTTTCCGTAGGACTCTCTTCTCTGACCTGAGTCTCCTTTGGAACTCTGCAGGTTCTA
+
AAA?ABABFFFFFGGFGGGGGFGFEBEBGEHHFFFEEEGCGHHHHGGGEEFFHFGFHGAEGGGGEFEFGGGFHHHEGGGCEFHFEFEED@BCCDHHF2GGHHHGHFHHHDFGHH-CGCGHHFHHHHHHHBDHGGGGG.GGHHDHHBF009.CFGGGGG-B-C//:BFFFFFFBB/BFFFFF/FFFFFFFFFFFFFFFFFFFF?FFEFFFF/FFFB9F/;FFFF;FFFFFFFFFFFFFFFF/BFFFF.BFFB
@M05620:37:000000000-D9766:1:1101:7336:7334 1:N:0:69
ACCACACCTTCTACAATGAGCTGCGTGTGGCTCCCGAGGAGCACCCCGTGCTGCTGACCGAGGCCCCCCTGAACCCCAAGGCCAACCGCGAGAAGATGAGCAGGTGAGTGGCCCGCTACCTCTTCTGGTGGCCGCCTCCCTCCTTCCTGGCCTCCCGGAGCTGCGCCCTTTCTCACTGGTTCTCTCTTCTGCCGTTTTCCGTAGGACTCTCTTCTCTTACCTGAGTCTCCTTTGGAACTCTGCAGGTTCTA
+
AA@1>AAAFFFFGFFF3GFAFEGHGAABA0BG1BFAEEGGGHHHHGGGEEEGHHGFHHHGCGGGG?EGGGGCHFHGGGCH//GHHGA/>C<<<CFB1G1?GD0G?1<?<1FFHHG?C@CHG1<G0D0D=<?.G@@CCAEGFFGFHFGFF/9FFFFGBG-A;C/9@?B@-FBBBBFFFFFBF9/9B99BB9F/F@-AFFFFF9A-B/B/BFFFFFB99/9:FF//-/9/:BBFF/B/B///9//:9F-B99/
@M05620:37:000000000-D9766:1:1101:22588:7357 1:N:0:69
ACCACACCTTCTACAATGAGCTGCGTGTGGCTCCCGAGGAGCACCCCGTGCTGCTGACCGAGGCCCCCCTGAACCCCAAGGCCAACCGCGAGAAGATGACCAGGTTAGTTGCCCGCTACCTCTTCTTGTTGCCGCCTCCCTCCTTCCTTGCCTCCCCGAGCTTCGCCCCTTCCTACCTGGTCTCTCTTCTTCCGGTTTCCGGAAGACTTCCTTCTCTTACCTTATGCTCCTTTTGGAATTTTCAGGTTCTT
+
BBBBBBBBFFFFGGGGFGGGGGHHGGGGHGHHHGGDGGGGGHHHHGGGGGGGHHHHHHHGGGGGGGGGGGGHHHHGGGGHGHHHHGGGGGCGGGHHHH2FG20?111?11?1FH/---->111>111=00<0<--<..=E//;/C0C00</C00=E.----./;-.;E-;F.//;9./;.;//////;////;.-;DF/B.-.-;.://///;////9/;B/:9/////;/BFBF-B////////9/;//9
@M05620:37:000000000-D9766:1:1101:13369:7378 1:N:0:69
AGTGCCAGCTCTCAATCGCACAGGGGACCCAGGGCCTGGCCCCTCCATCCAGAAAACCTATGACCTCACCCGCTACCTGGAGCACCAACTCCGCAGCTTGGCTGGGACCTATGTGAGTATCCAGCGTAGGAATCTGGGAGTTGGGGAGGAGTGAGGAGTTGGGGAAAGACAGTCCTAACCGTGGAGGGTTCTGGTAAATGATGGGGTGAGGAGGGGCTCTTTGGCTCCCACCAGTCCCCCTGTCTGGTCTA
+
AA3>AFFFAFFFGGGGGGGCGGHCGGGFEDHFAEEA2FGHFHGFGGHHGHHHEFHFHGHHGHFHHHHHHHGGG>EGHHHHBGHHHHHHGHHHEGG@EGGHGHHGGGHHGHHHHFHGHGHHHFHGHGDEGGFFHHHHHHGGDHHHGGCCGAC<GBGGCE/CGHGGGDHHGHHFHHHHHHHHGEED9EGG;FGGGGFGGGFGGGGGGDADFFFFFFFFFFFFFFF/FFFFFFFFFFFFFFFFFFFFFFEFFFF
@M05620:37:000000000-D9766:1:1101:23202:7381 1:N:0:69
ACCACACCTTCTACAATGAGCTGCGTGTGGCTCCCGAGGAGCACCCCGTGCTGCTGACCGAGGCCCCCCTGAACCCCAAGGCCAACCGCGAGAAGATGCCCAGGTGAGTGGCCCGCTACCTCTTCTGGTGGCCGCCTCCCTCCTTCCTGGCCTCCCGGAGCTGCGCCCTTTCTCACTGGTTCTCTCTTCTGCCGTTTTCCGTAGGACTCTCTTCTCTGACCTGAGTCTCCTTTGGAACTCTGCAGGTTCTA
+
BBBBBBBBFFFFGGGGFGGBGDGBGEEEDEHHGGGEEGGGGHGHHGGGEGGGHHHHHHHGGGGGGGGGGGGHHHHGGGGHGHHHHGGEGGGCCGFHHHHHHHHGHHHHHHGGHHGGGGGHHHHHHHHHHHGHHGGGGGHGHHGHHGGGGGGGGGGGGG-ABGGGGGFBBFFFFFFFFFFFFFFFFFFFFFFFFBDFFFFFFFFFFFFFFFFFFFFFFFFFFFFFFFFFFFFFFFFFFFFFFFFFFFFFFFF
@M05620:37:000000000-D9766:1:1101:6039:7389 1:N:0:69
ACCACACGTTCTACAATGCGCTGCGTGCGGCTCGCGAGGAGCACCCCGTGCTGCTGACCGAGGCCCCCCTGAACCCCAAGGCCAACCGCGCGAAGATGAGGGGGGGGCTACCTCTTCTTGTTGCCGGCTGCCTCCTTCCTTGCCTCCCGGCGCTGCGCCCTTTCTCACTGGTTCTCTCTTCTGCCGGTTTCCGTAGGACTCTCTTCTCTGCCCTGCGTCTCCTTTGGAACTCTGCAGGTTCTAGATCGGAA
+
AAA1>AA1BCFAGFGDEG1AE?GEGAA000A/A/AA/AAE?GECGGG//>>/1B@BGHB//E/EF/EEEEA<C<FCG/<G</FHHG<<AC/><AC.1=<C/<---99;@--;9BB/BFB/9/-999-----9BFE-/;BB/99//:A---;9;-@-@----/:9//9;/BB;FFFFFFFFBFFEF@-9A?F/BF;--/;/:BBFF/;BBF/BE9A99A>BBB9F/B//9/BFBF/:F?AF/9/;BF/A?BE
@M05620:37:000000000-D9766:1:1101:23192:7397 1:N:0:69
ACCACACCTTCTACAATGAGCTGCGTGTGGCTCCCGAGGAGCACCCCGTGCTGCTGACCGAGGCCCCCCTGAACCCCAAGGCCAACCGCGAGAAGATCCCCTGGCCAGTGCCCCGCTCCCTCTCCTCCCGTCCGCCCCCCCCTTCCCTGTCCTCCCCTAGCTGCGCCCTTTCTGACGGGTTCTCTCTTCTGCCCTTTTCCTCCTTCCTCTCTCCTCAGACCCGAGACTCCTTTGGAACTCTGCTGGACTTC
+
CCCCBCCCFFFFGFFFFGGGGGHGGDEGFFFHHGGGDFGGGHHHHGGGGDFF5BGGFHHGGG?GGGGGGGGBCGHGGEEHFHHHHGGCG/B/@/22?22<?2</001/111???->C@DGF<</<G//.<.;.-::-:CF-A-;//90//;:;;B9././9/;/-;.:-;BF9///.--:;;FFFF/;BF//:.;////;///////BB/BF//;B///::.-:9-.;9//9////;;/;B/:/;/..///
@M05620:37:000000000-D9766:1:1101:26112:7402 1:N:0:69
ACCACACCTTCTACAATGAGCTGCGTGTGGCTCCCGAGGAGCACCCCGTGCTGCTGACCGAGGCCCCCCTGAACCCCAAGGCCAACCGCGAGAAGATGCCCAGGTGAGTGGCCCGCTACCTCTTCTGGTGGCCGCCTCCCTCCTTCCTGGCCTCCCGGCGCTGCGCCCTTTCTCACTGGTTCTCTCTTCTGCCGTTTTCCGTAGGACTCTCTTCTCTGCCCTGAGTCTCCTTTGGAACTCTGCAGGGTCTA
+
BAABBBBA>FCFGG5BGGB5FAGFGEG24AC2BAFE2EEC?GHAGGCE1EA15B3GGHBE@E0EFEE/E>1BEGHGGAEHGHHGFGGGG?<C@AC1?FFHC1FF1FG0FD//0FD@--<>FG<0G00<=GD..--:..CCGC:C00FFGF.;0CA..B-9:9B.@=D;=BFEFFB9999:///999B/;B///@A.B./B.F.AF/B9:99999/9B//;ABF..BFBFF//9B/99B/BFF///A-;FF:
@M05620:37:000000000-D9766:1:1101:27085:7404 1:N:0:69
ACCACACCTTCTACAATGCGCTGCGTGTGGCTCCCGAGGAGCACCCCGTGCTGCTGACCGAGGCCCCCCTGAACCCCAAGGCCAACCGCGAGAAGATGCCCAGGTGAGTGGCCCGCTACCTCTTCTGGTGGCCGCCTCCCTCCTTCCTGGCCTCCCGGAGCTGCGCCCTTTCTCACTGGTTCTCTCTTCTGCCGTTTTCCGTAGGACTCTCTTCTCTGACCTGAGTCTCCTTTGGAACTCTGCAGGTTCTA
+
BBBBBBBAFFFFGGGGGG4EEEE?GEGEGEHHHFGEGGGGGHHHHGGGGEGGHHHHHHHGGGGGGEEGGGGGHHGGGGGHGGHHHGGGGC<B/DFFGGHHHFHFHHHHHGGGHHGGGGGHHHHHHHHHHHGHGGGGGGHGGGGGGGGGGGGGGGGGG@BGGGGFBBFBBFFFFFFFFFFFFFFFFFFFFFFFFBDDFFFFFFFFFFFFFFFFFFFFFFFFFFFFFFFBFFFFFFFFFFFFFFFFFFFFFFB
@M05620:37:000000000-D9766:1:1101:19390:7412 1:N:0:69
ACCACACCTTCTACAATGAGCTGCGTGTGGCTCCCGAGGAGCACCCCGTGCTGCTGACCGAGGCCCCCCTGAACCCCAAGGCCAACCGCGAGAAGATGAGCAGGTGAGTGGCCCGCTACCTCTTCTGGTGGCCGCCTCCCTCCTTCCTGGCCTCCCGGCGCTGCGCCCTTTCTCACTGGTTCTCTCTTCTGCCGTTTTCCGTAGGACTCTCTTCTCTGACCTGAGTCTCCTTTGGAACTCTGCAGGTTCTA
+
CCCCCCCCFFFFGGGGGGGGGFHHGEGFCEHHHGGGGGGGGHHHHGGGFGGGHHGHHHHGGGGGGGGGGGGHHHHGGGGHGHHHHGGGGGGGDGFHBFGHHHHHHHHHHHGGHHGGGGGHHHHHHHHHHHGHHGGGGGHGHHGHHHGGGGGGGGGGGG-ADFFFFFFFFFFFFFFFFFFFFFFFFFFFFFFFFFDFFFFFFFFFFEFFFFFFFFFFFF/BFFFBFFFFFFFFFFFFFFFFFFFFFFFFFF:
@M05620:37:000000000-D9766:1:1101:19979:7416 1:N:0:69
ACCACACCTTCTACAATGAGCTGCGTGTGGCTCCCGAGGAGCACCCCGTGCTGCTGACCGAGGCCCCCCTGAACCCCAAGGCCAACCGCGAGAAGATGCCCAGTTGAGTGGCCCGCTACCTCTTCTGGTGGCCGCCTCCCTCCTTCCTGGCCTCCCGGAGCTCCGCCCTTTCTCACTGGTTCTCTCTTCTGCCGTTTTCCGTAGGACTCTCTTCTCTGACCTCATTCTCCTTTGGAACTCGGCAGGTTCTA
+
BBBABBBBFFFFGGGGGGGGGGHFGGGGHGGHHGGGGFGGGHHHHGGGEFGGFGHGHHHGGGGGGGGGG?FF3FHGEGEF/CFH/F//<//<<CC222?F22?1111?<F/?G/---->F11D00DH0DH.<.-A@.;G./=:G00BFF/A90CE:.----.0:.;C--FB//;:B/9.BB:////:////;9-;DFEFB./;99:99//////////;BF//////9B/BF/9/B//:/...-@-A////
@M05620:37:000000000-D9766:1:1101:8277:7425 1:N:0:69
ACCACACCTTCTACAATGAGCTGCGTGTGGCTCCCGAGGAGCACCCCGTGCTGCTGACCGAGGCCCCCCTGAACCCCAAGGCCAACCGCGAGAAGATGCCCAGGTGAGTGGCCCGCTACCTCTTCTGGTGGCCGCCTCCCTCCTTCCTGGCCTCCCGGCGCTGCGCCCTTTCTCACTGGTTCTCTCTTCTGCCGTTTTCCGTAGGACTCTCTTCTCTGACCTGAGTCTCCTTTGGAACTCTGCAGGTTCTA
+
CCDDDCCCFFFFGGGGGGGGGGHHGGGEGGHHHGGGGGGGGHHHHGGGGGGGHHHHHHHGGGGGGGGGGGGHHHHGGGGHGHHHHGGGGGCCFGHGHHHHHHHEFFGHHFGGHHGGGGCHHHHHHHHHHHGHHGGGGGHGHHGHHGGGGGGGGGGGG?-;BFFFFFFFFFFFFFFFFHFFFFFFFFFFFFFFFFFFFFHFFFFFFFFFFFFFFHF:FFFFFFFFFFFBFFFFHHFFFFFFFFFFFFFFFFB
@M05620:37:000000000-D9766:1:1101:17759:7435 1:N:0:69
ACCACACCTTCTACAATGAGCTGCGTGTGGCTCCCGAGGAGCACCCCGTGCTGCTGACCGAGGCCCCCCTGAACCCCAAGGCCAACCGCGAGAAGATGCCCAGGTGAGTGGCCCGCTACCTCTTCTGGTGGCCGCCTCCCTCCTTCCTGGCCTCCCGGCGCTGCGCCCTTTCTCACTGGTTCTCTCTTCTGCCGTTTTCCGTAGGACTCTCTTCTCTGACCTGAGTCTCCTTTGGAACTCTGCAGGTTCTA
+
BBBBBBBAFFFFGGGGGGGFGGHFGGGFHGHGHGGFGGGGGHHHHGGGGGGGHHHHHHHGGGGGGGGGGGGGHHFGGGGHGHHHHGGGGGDGCGGHHHHHGGHEFHHHHHGGGHGGGGGHHHHHHHFFGFGHHGGGDGHGHHGHHGGGGGGGGGGGDD-A?FCFFFFFFFFFFFFFFFFFFBFFFFFFFFFFFFDFFEFFFFFFFFFFFFFFFFFFFFBFFFF/FFFFFFFFFFFFFFFFFFFFFFFFFFB
@M05620:37:000000000-D9766:1:1101:17777:7447 1:N:0:69
ACCACACCTTCTACAATGAGCTGCGTGTGGCTCCCGAGGAGCACCCCGTGCTGCTGACCGAGGCCCCCCTGAACCCCAAGGCCAACCGCGAGAAGATGCCCAGGTGAGTGGCCCGCTACCTCTTCTGGTGGCCGCCTCCCTCCTTCCTGGCCTCCCGGAGCTGCGCCCTTTCTCACTGGTTCTCTCTTCTGCCGTTTTCCGTAGGACTCTCTTCTCTGACCTGAGTCTCCTTTGGAACTCTGCAGGTTCTA
+
BBBBB?BBFFFFGGGGGGGGGFHHGEFGHEGGHGGGGGGGGHHHHGGGEEGG5BBGHHHGGG?EGGGGGGGHBGHGGGGHGHHHHGGFGGGGGDFGGHHHHFHFHGFHHHGEFHDFG@FHHHEHHHHBHF.CHCGGGGHGHHGHHGGGGGGFGFEEFAB??FGGGGFFFFFFFFFFFFFFFFFFEFFFFFFFFFFFFFFFFFFD.BFFFFFFFFFEF/BFFFFFFFFFFFFFF9B//BFFFFFFFFFFFFF
@M05620:37:000000000-D9766:1:1101:20056:7456 1:N:0:69
ACCACACCTTCTACAATGAGCTGCGTGTGGCTCCCGAGGAGCACCCCGTGCTGCTGACCGAGGCCCCCCTGAACCCCAAGGCCAACCGCGAGAAGATGCCCAGATCAGTGGCCCGCTACAGCTTCTGGTGGCCGCCACCCTCCTTCCTGGCCTCCCGGAGAAAAGCCCTTTCTCGCTGGTTGTCTCATCTGCCGTTTTCCGTCGGCCTCTCTTCTCTGCCCTGCGTCTCCTTTGGAACTCTGCAGGCTCTC
+
BCCCCCCCFFFFGFGGGGGGGGHHGGGGHGHGHGGGGGGGGHHHHGGGGGGGHHHHHHHGGGGGGGGGGGGHHHHGGGGHGHHHHGGGGGDGGGHHHHH2CGH/?11??G0/?=-@?DG11<CGH0<0D/..<AD@-:.;:.;CGG/;0;AFF?EE.;9C-.0;:9CFF/::0B...;CFF.9;090::0;B0@;9F?FFF9.;=-9.:0F0BB0BF00:A0..:99:B:0BF0909FB000B:0..../0
@M05620:37:000000000-D9766:1:1101:8122:7476 1:N:0:69
ACCACACCTTCTACAATGAGCTGCGTGTGGCTCCCGAGGAGCACCCCGTGCTGCTGACCGAGGCCCCCCTGAACCCCAAGGCCAACCGCGAGAAGATGAGTGGCGCGCTCCCACTTCTTGTGGCCGCCTCCCTCCTTCCTTGCCTCCCGGCGCTGCGCCCTCTCTCCCTGGTTGTCTCTTCTGCCGTTTTCCGTCGGACTCTCTTCTCTGCCCAGCGTCTCCTTTGGTACTCTGCAGGTTCTCGATCGGCA
+
BBBABBBBFFFFGGGFFGGGGGHHGFGGHGHHHGGEGGGGGHHHHGGGGFGGHHHHHHHGGGGGGGGGGGGHGHHGGGGHGHHHHGGGGGCFGGFF2?><@GF//<<<>>>F0>0>GHG=D0DHFGGGG?GCFHGHEHFH00;FFFGG.-;@GAGFF-:;@..:;9/:./.;B.:;BFFFFFFFFF..;ABFF9F;DFFFFB9/;BFFFBBFA/.;;::9FFF/;BF./99/:FF/:;9/BFBEF/.-:-9
@M05620:37:000000000-D9766:1:1101:18582:7499 1:N:0:69
ACCACACCTTCTACAATGAGCTGCGTGTGGCTCCCGAGGAGCACCCCGTGCTGCTGACCGAGGCCCCCCTGAACCCCAAGGCCAACCGCGAGAAGATGCCCAGGTGAGTGGCCCGCTACCTCTTCTGGTGACCGCCTCCCTCCTTCCTGGCATCCCGGAGCTGCGCCCTTTCTCACTGGTTCTCTCTTCTGCCGTTTTCCGTAGGACTCTCTTCTCTGACCTGAGTCTCCTTTGGAACTCTGCAGGTTCTA
+
CCCCCCCCFFFFGGGGGGGGGGHHGGGGGGHHHGGGGGGGGHHHHGGGEGGGHHHHHHHGGGGGGGGGGGGHHHHGGGGHGHHHHGGGGGGGGGHHFHHHHHHGHHHHHHGGHEGGGGGH1DGHH0=DDHHHHGGG.EHGHHGH0GHFFGG/CG/EGA-CDG//;DGFFFFFFFFFFFFFFF/FFFFFFFFFFCFFFFFFFFFFFFFFFFFFFFFFFFFFFFFFFFFFFFFFFFFFFFFFFFFFFF9FFFB
@M05620:37:000000000-D9766:1:1101:22839:7509 1:N:0:69
AGTGCCAGCTCTCAATCGCACAGGGGACCCAGGGCCTGGCCCCTCCATCCAGAAAACCTATGACCTCACCCGCTACCTGGAGCACCAACTCCGCAGCTTGGCTGGGACCTATGTGAGTATCCAGCGTAGGAATCTGGGAGTTGGGGAGGAGTGAGGAGTTGGGGAAAGACAGTCCTAACCGTGGAGGGTTCTGGTAAATGATGGGGTGAGGAGGGGCTCTTTGGCTCCCACCAGTCCCCCTGTCTGGTCTA
+
ABBBBFFBBFFFGFGGGGGFGGGHGEGGGGHHGGGGGGGHHHGHGGHHHHGHHHHHHGHHHHHHHHHHHHHGGGGGHHHHHHGHHHHHGHHHGGFGGHHHGHHGEGHHGHHHHHHHHHHHHHHHHGGGGGHHHHHHHHHGGHHHGGGGGGGHHHHHHGHHHHGGGGHHHHHHHHHHHHHHGGGGGGGGCFFGGGGGGGGGGGGGGGFFFFFFFFFFFFFFFFFFFFFFFFFFFFFFFFFFFFFFFFFFFFF
@M05620:37:000000000-D9766:1:1101:17173:7539 1:N:0:69
AGTGCCAGCTCTCAATCGCACAGGGGACCCAGGGCCTGGCCCCTCCATCCAGAAAACCTATGACCTCACCCGCTACCTGGAGCACCAACTCCGCAGCTTGGCTGGGACCTATGTTTGAGTCTACCGCGTGGGTCTCTGGGTGTTGGGGCGGCGAGGGGTGTTGGGGAGAGACTGTCCTACCCGTGGGGGGCTCTGGAAAATGATGGGGAGGGGGGGGGCTCTTTGTCTCCCACCACTCCCCCTGTCTGGTC
+
BCCBCFFFCFFFGGGGGFFGGEGHFGGGGGHHGGGGGGHHHHGHGGHHHHHHHHGHHGHHHHGHHHHHHHHGGGGGHHHHHGHHHHHHGHHHGGGGGHHHGHHGGGHHGHHHHHF3G3/B33322BB/<////0??DG1F0<<.GH-A.-;-;-;--;.-::AF--;-;.A9//9////9.;A;9C-;@--;.////;/9/9//;F?D.;--@-;C--;C.F////;/;/B/;.../;BE..@.;/:9/;/
@M05620:37:000000000-D9766:1:1101:4761:7540 1:N:0:69
AGTGCCAGCTCTCCATCGCACAGGGGACCCAGGGCCTGGCCCCTCCATCCAGAAAACCTATGACCTCACCCGCTACCTGGAGCACCCCCTCCGCAGCTTGGCTGGGACCTATGTGAGTATCCAGCGTAGGAATCTGGGCGTTGGGGCGGAGTGAGGAGTTGGGGAAAGACAGTCCTAACCGTGGAGGGTTCTGGTAAATGATGGGGTGAGGAGGGGCTCTTTGGCTCCCACCAGTCCCCCTGTCTGGTCTA
+
>A3>>BFFBFFFGEFGBAE2A2FAF2BAEABG2AEABFHHHHGHGGHHHBGHHHHAFEHHFDHHH5BFHHHEF>>EGHEF2BFGHHE/>EE/>E/E>FBBEGHGGGHHGHHHHHHGHHHHHHHHHGGCAFFGGHHHHH/ADGGHGG.AD-;CG0CF0CFGGGGG?.9C/;9CFGFFBFFFBFFB.EFBFFFFFFBFFFFFFFFFFFFBFFFEFFBBB?FFFFFFFFFFFFFFFFFFFFFFBFFFFFFFFFF
@M05620:37:000000000-D9766:1:1101:20792:7543 1:N:0:69
ACCACACCTTCTACAATGAGCTGCGTGTGGCTCCCGAGGAGCACCCCGTGCTGCTGACCGAGGCCCCCCTGAACCCCAAGGCCAACCGCGAGAAGATGCCCAGGTGAGTGGCCCGCTACCTCTTCTGGTGGCCGCCTCCCTCCTTCCTGGCCTCCCGGAGCTGCGCCCTTTCTCACTGGTTCTCTCTTCTGCCGTTTTCCGTAGGACTCTCTTCTCTGACCTGAGTCTCCTTTGGAACTCTGCAGGTTCTA
+
ABBABBBBFFFFGGGGGGGFGGHHGEGECEHHHGGEGGGGEHHHHGGG1EFGHHGHHHHGGEFGGGGGGGGHFHHGGGGHGHHGHGGEGGCCGGGHHHFHHHHGHHHHHHGGHHGGGGGHHHHHHHHHHHGHHGGGGGHGHHGHHGGGGFGFFGGGG?-:9ABB?DFFFFFFBFBFFFFFFF/9/9BFFFBFFFFFFFFFFFFDFFFFBB9FFFFBB9;FFFFBB999BFFFFFFFFFFBFFFFFFFFFF;
@M05620:37:000000000-D9766:1:1101:18580:7545 1:N:0:69
AGTGCCAGCTCTCAATCGCACAGGGGACCCAGGGCCTGGCCCCTCCATCCAGAAAACCTATGACCTCACCCGCTACCTGGAGCACCAACTCCGCAGCTTGGCTGGGACCTATGTGAGTATCCAGCGTAGGAATCTGGGAGTTGGGGAGGAGTGAGGAGTTGGGGAAAGACAGTCCTAACCGTGGAGGGTTCTGGTAAATGATGGGGTGAGGAGGGGCTCTTTGGCTCCCACCAGTCCCCCTGTCTGGTCTA
+
AAAABFFFBFFFGGGGGGGGGGFHGGGGGGHHGGGGGFHHHHGHGGHHGHHHHGFHHGHHHHGHHHGHHHHGGGGGHHHHHHHHFHHHGHHHGGGGGHHHGHHGGGHHGHHHHHHHHHHHHHHHGGGGGGHHHHHHHHHGGHHHGGGGGGGHHHHHHGHHHHGGGGHHHHHHHHHHHHHHGGGGGGGGCFGGGGGGGGGGGGGGGGFFFFFFFFFFFFFFFFFFFFFFFFFFFFFFFFFFFFFFFFFFFFB
@M05620:37:000000000-D9766:1:1101:17158:7550 1:N:0:69
AGTGCCAGCTCTCAATCGCACAGGGGACCCAGGGCCTGGCCCCTCCATCCAGAAAACCTATGACCTCACCCGCTACCTGGAGCACCAACTCCGCAGCTTGGCTGGGACCTATGTTTGAGTCTCCCGCGTAGGCATCTGGGCGTTGGGGCGGCGTGCGGAGTTGGGGACAGACCGTCCTACCCGTGGCGGGTTCTGGTAAATGATGGGGTGAGGCGGGGCTCTTTGGCTCCCACCAGTCCCCCTGTCTGGTC
+
BBBBBFFFBFFFGGGGGGGGGGHGEGGGFGHHEEGGGGHHFHGDGGHHHHHHHGHHHGHHHGHHHHHHHHHGGEFGHHHHHHHHHHHHGHHHEGGGGHHHGHHGGGHHGHHHHHHHHF/F3BGHBEGGG/AE11FGHH1G<AADGHCG.AD-ABGACG-;DFFFFFF-AFFF.9DFFFFBFFDAFF-;DF;AFFFF:FFBFFFFFFFFDF.FF.BFFFFCFFFFFFFFFFFFFF.F/BFFFFFFFFFFFFB
@M05620:37:000000000-D9766:1:1101:12027:7555 1:N:0:69
ACCACACCTTCTACAATGAGCTGCGTGTGGCTCCCGAGGAGCACCCCGTGCTGCTGACCGAGGCCCCCCTGAACCCCAAGGCCAACCGCGAGAAGATGCCCAGGTGAGTGGCCCGCTACCTCTTCTGGTGGCCGCCTCCCTCCTTCCTGGCCTCCCGGAGCTGCGCCCTTTCTCACTGGTTCTCTCTTCTGCCGTTTTCCGTAGGACTCTCTTCTCTGACCTGAGTCTCCTTTGGAACTCTGCAGGTTCTA
+
BBBBBBBBFFFFGGGGGGFFGGHHGGFBEEHHHGGGDGGGGHHHHGGGGGGGGHHHHHHGGGFGGGGGGGGHHHHGGGGHGHHHHGGGGGGGGGHHHHHHHHHGHGHHFHGGHHGGGGCHFHHHHHHHHHGHHGGGGGGGHHGHHGGGGGGGGGGGG?-;DGGGGGFFFFFFFFFFFFFFFFFFFFFFFFFFFFFFFFFFFFFFFFFFFFFFFFFFFFFFFFFFFFFFFFFFFFFFFFFFFFFFFFFFFFB
@M05620:37:000000000-D9766:1:1101:25531:7555 1:N:0:69
AGTGCCAGCTCTCAATCGCACAGGGGACCCAGGGCCTGGCCCCTCCATCCAGAAAACCTATGACCTCACCCGCTACCTGGAGCACCAACTCCGCAGCTTGGCTGGGACCTATGTGAGTATCCAGCGTAGGAATCTGGGAGTTGGGGAGGAGTGAGGAGTTGGGGAAAGACAGTCCTAACCGTGGAGGGTTCTGGTAAATGATGGGGTGAGGAGGGGCTCTTTGGCTCCCACCAGTCCCCCTGTCTGGTCTA
+
ABAABFFFCFFFGGGGGGGAFCHCFEEEGGFHFEGGGGHHHHGHGGHHHGHHHHHGHGHHHGHHHGHFHHHGGEEFGHHHBGGHHGEFFEGH>E@EEGFGGHHGGGHHGHHHHHHHHDHHHHHHHGEGGGHFHHHHHHCFEHHHGGGGGGGGHHHHHDCGHFGGGGGHHHHHHHHHHHHHGEEGGGGGCCFFFGCFGGGGGGGGGGDCFFFFFFFFFFFFFFFFFFF?ABFFFFFFFFFFFFFFFFFFFFF
@M05620:37:000000000-D9766:1:1101:22270:7563 1:N:0:69
ACCACACCTTCTACAATGAGCTGCGTGTGGCTCCCGAGGAGCACCCCGTGCTGCTGACCGAGGCCCCCCTGAACCCCAAGGCCAACCGCGAGAAGATGCCCAGGTGAGTGGCCCGCTACCTCTTCTGGTGGCCGCCTCCCTCCTTCCTGGCCTCCCGGAGCTGCGCCCTTTCTCACTGGTTCTCTCTTCTGCCGTTTTCCGTAGGACTCTCTTCTCTGACCTGAGTCTCCTTTGGAACTCTGCAGGTTCTA
+
CBCCDDDDFFFFGGGGGGGGGGHHGGGFDGHHHGGGGGGGGHHHHGGGGGGGHHGHHHHGGGGGGGGGGGGHGHHGGGGHGHHHHGGGGGGGGGHHHHHHHHHGHHHHHHGGHHGGGGGHHHHHHHHGHHGHHGGGGGHGHHGHHGGGGGGGGGGGGG?DGGGGGGFFFFFFFFFFFFFFFHFHHFFHHHFFFFFFFFFFFFFFFFFFFFFFHHHFHHFFFHFFFFFFHFFFHFFFFFFFHFFFFFFFFFB
@M05620:37:000000000-D9766:1:1101:12052:7575 1:N:0:69
ACCACACCTTCTACAATGAGCTGCGTGTGGCTCCCGAGGAGCACCCCGTGCTGCTGACCGAGGCCCCCCTGAACCCCAAGGCCAACCGCGAGAAGATGCCCAGGTGAGTGGCCCGCTACCTCTTCTGGTGGCCGCCTCCCTCCTTCCTGGCCTCCCGGAGCTGCGCCCTTTCTCACTGGTTCTCTCTTCTGCCGTTTTCCGTAGGACTCTCTTCTCTGACCTGAGTCTCCTTTGGAACTCTGCAGGTTCTA
+
ABABCCCCFFFFGGGGGGGGGGHHGGGGHGHHHGGGGGGGGHHHHGGGGGGGHHHHHHHGGGGGGGGGGGGHHHHGGGGHGHHHHGGGGGGGGGHHHHHHHHHGHHHHHGGGHHGGGFGHHHHHHHHHHHGHHGGGGGHGHHGHHGGGGGGGGGGGGGAGGGGGGGFFFFFFFFFFFFFFFFFFFFFFFFFFFFFFFFFFFFFFFBFFFFFFFFFFFFFFFFFFFFFFFFFFFFFFFFFFFFFFFFFFFFF
@M05620:37:000000000-D9766:1:1101:23480:7588 1:N:0:69
AGTGCCAGCTCTCAATCGCACAGGGGACCCAGGGCCTGGCCCCTCCATCCAGAAAACCTATGACCTCACCCGCTACCTGGAGCACCAACTCCGCAGCTTGGCTGGGACCTATGTGAGTATCCAGCGTAGGAATCTGGGAGTTGGGGAGGAGTGAGGAGTTGGGGAAAGACAGTCCTAACCGTGGAGGGTTCTGGTAAATGATGGGGTGAGGAGGGGCTCTTTGGCTCCCACCAGTCCCCCTGTCTGGTCTA
+
AABBBFFFBFFFGGGGGGCFGFHHGGGGGGHHG2EEGGHHHHGHGGHHHHHGHGHHHGHHHHHHHHHCHHHGGFGGHHHHHHHHHHHHGF3GEGEEGHHHGGHGGGHHGHGHHHFHHGHHHHHHHGEGGGHHHHHHHGHGGHHHGGGGFDGHHHHGHGGHHBCDGDHGFHHHHGHHHHHHC9CFEGEG.;CFFF;FFGFBBFGGGB.@FFFFFFA>A-AFFFFB:BFFFFFFFFBBFFFFA?BFF/F/FF/
@M05620:37:000000000-D9766:1:1101:16187:7596 1:N:0:69
ACCACACCTTCTACAATGAGCTGCGTGTGGCTCCCGAGGAGCACCCCGTGCTGCTGACCGAGGCCCCCCTGAACCCCAAGGCCAACCGCGAGAAGATGAGTGGCTTGCTCCCTCTTCTTGTTGCCGCCTCCCTCCTTCCTTGCCTCCCGGCGCTGCGCCCTTTCTCACTGGTTCTCTCTTCTGCCGTTTTCCGTAGGACTCTCTTCTCTGCCCTGCGTCTCCTTTGGCACTCTGCAGGTTCTCGATCGGAA
+
BCCCCCCABFCFGGGGGGBGGGHHGEG24EGEGEFE2EEGCGHHHGGE1EEGEHFHHGFA>E?FGGGGGCCGFHHGGGGHGHHHHGGGGG/>CGHFBHHGGEG?00<?F1??GHHHHH1<>10=FD-CG.CEHHGHHHHH00CGHHHGGGFGGGGGG9ECDGGGBF/BFFFFFFFFFFFF;FFFFFDFFEFFFF:AFFFFFFFFFBFFFFFFAFF?@DFFFFFFFFF//BBFFFEFFA.BFF/AFF.;..;
@M05620:37:000000000-D9766:1:1101:15523:7604 1:N:0:69
ACCACACCTTCTACAATGAGCTGCGTGTGGCTCCCGAGGAGCACCCCGTGCTGCTGACCGAGGCCCCCCTGAACCCCAAGGCCAACCGCGAGAAGATGCCCAGGTGAGTGGCCCGCTACCTCTTCTGGTGGCCGCCTCCCTCCTTCCTGGCCTCCCGGAGCTGCGCCCTTTCTCACTGGTTCTCTCTTCTGCCGTTTTCCGTAGGACTCTCTTCTCTGACCTGAGTCTCCTTTGGAACTCTGCAGGTTCTA
+
CCCCCCCCFFFFGGGGGGGGGGHHGGGGHGHHHGGGGGGGGHHHHGGGGGGGHHHHHHHGGGGGGGGGGGGHHHHGGGGHGHHHHGGGGGGGGGHHHHHHHHHGHHHHHHGGHHGGG?FHHHHHHHHHHHGHHGGGGGHGHHGHHGGGGGGGGGGGGG-CDGFGGGFFFFFFFFFFFFFFFFFFFFFFFFFFFFDFFFFFFFFFFBFFFFFFFFFFFFBFFFFBFFFFFFFFFFFFFFFFFFFFFFFFFFB
@M05620:37:000000000-D9766:1:1101:4575:7604 1:N:0:69
ACCACACCTTCTACAATGAGCTGCGTGTGGCTCCCGAGGAGCACCCCGTGCTGCTGACCGAGGCCCCCCTGAACCCCAAGGCCAACCGCGAGAAGATGAGTGGCCCGCTTCCTCTTCTTGTTACCGCCTCCCTCCTTCCTGGCCCCCCGGCGCTGCGCACTTTCTCACTGGTTCTCTCTTCTGCCGTTTTCCGTCGGACTCTCTTCTCTGCCCTGCGTCTCCTTTGGAACTCTGAAGGTTCTAGATCGGAA
+
BBBBBBBBFFFFGGGFGGF5G5FCEEEAAEFAGCFGCGGGEHHCGGGGAEEEDGAFGHCAEECGGGGGGGEGHHEFGEEHGEHHHGGGGGDG<BFC111?>?/?0?/@@..<<>GDDH11>11=>.A-<DAEHHGFGFH00/...;:9B@@BA-BA-@-;@FFF/F/99/./;F9BF9BF/;FF9B.9;.BBFFF;-B?=BFF///;/BF/9AFF.;ABD.BFBFFF//:FFBF/9F/;;F//BBFF...;
@M05620:37:000000000-D9766:1:1101:26410:7606 1:N:0:69
ACCACACCTTCTACAATGAGCTGCGTGTGGCTCCCGAGGAGCACCCCGTGCTGCTGACCGAGGCCCCCCTGAACCCCAAGGCCAACCGCGAGAAGATGCCCAGGTGAGTGGCCCGCTACCTCTTCTGGTGGCCGCCTCCCTCCTTCCTGGCCTCCCGGCGCTGCGCCCTTTCTCACTGGTTCTCTCTTCTGCCGTTTTCCGTAGGACTCTCTTCTCTGACCTGAGTCTCCTTTGGAACTCTGCAGGTTCTA
+
CCCCCCCBFFFFGGGGGGADGGHHGGGEDDHHHGGGGGGGGHHHHGGGGGGGHHHHHHHGGGGGGGGGGGGGHHHGGGGHGHHHHGGGGG<DGGHHHHHHHHHGHHHHHHGGHHGGGGGHHHHHHHHHHHGHHGGGGGHGHHGHHGGGGGGGGGGGGG-ADFFFFFFFFFFFFFFFFFFFFFFFFFFFFFFFFFDFFFFFFFADFFFFFFFFFFFFFF:FFFFFFFFFFFFFFFFFFFFFFFFFFFFFFFB
@M05620:37:000000000-D9766:1:1101:26153:7609 1:N:0:69
AGTGCCAGCTCTCAATCGCACAGGGGACCCAGGGCCTGGCCCCTCCATCCAGAAAACCTATTACCTCACCCGCTACCTGGAGCACCAACTCCGCAGCTTGGCTGGCGTAGGAATCTGGGAGTTGGGGATGATCGAGGCGTTGGGGAAAGACAGTCCTCACCGGGGAGGGTGCTGGTAAAGGACGGGGTGAGCACGTTCGCTTTGTCGCCCACCAGTTCGCCTGTCTGGCCTATCTCGTGCTCGTAGATCGG
+
11>>ABDFAF@DFBGGGAFFA0AF0AEEGEFGG0EEFABBBFGAEGFE1FBFDB1B0E01B1ADAFBBG00>EF?EH1F0BFG?B?>GE0BFE?/>>BF0/B1??/>?/>/<><F2FGBGGA011BCG/??11?//>-->--<-A<.<C/C//;0<000.;.---;-9-C.90;//0;B//--;@--@---//------99-;9//-:--;-A9A//9--9--//;//:-/;//;9-A-E-9-;B--9/--
@M05620:37:000000000-D9766:1:1101:25048:7623 1:N:0:69
AGTGCCAGCTCTCAATCGCACAGGGGACCCAGGGCCTGGCCCCTCCATCCAGAAAACCTATGACCTCACCCGCTACCTGGAGCACCAACTCCGCAGCTTGGCTGGCGTAGGAATCTGGGAGTTGGGGAGGAGTGCGGCGTTGGGGCAAGACAGTCCTCACCGTGGAGGGTTCTGGTAAATGATGGGGTGAGGAGGGGCTCTTTGGCTCCCACCAGTCCCCCTGTCTGGTCTATCTCCTGCCCTTAGATCGG
+
ABBBBFFFBFFFGGGGGGGGGFHHGGGGGGHHGFGGGGHHHHGHGGHHHHHHHHGHHGHHHHHHHHHHHHHGGGGGHHHHGGHFHHHGGGHGFGGGGHHHGHCFFGG/<CGD3FGHHHHFFDHHHGGFGGGGCF1>D--@CGHGG.ACGHH/G0GGF0FEFA:EGDFDF;F?GGG0CFGFG0BFFEFA9AFFFFFFFFF.F9F9BFFFFFFFFEFBFFFFFFFFFFFFBBFFFFFFFFFFFEFFFB:FFED
@M05620:37:000000000-D9766:1:1101:11994:7641 1:N:0:69
AGTGCCAGCTCTCAATCGCACAGGGGACCCAGGGCCTGGCCCCTCCATCCAGAAAACCTATGACCTCACCCGCTACCTGGAGCACCAACTCCGCAGCTTGGCTGGGACCTATGTGAGTATCCAGCGTAGGAATCTGGGAGTTGGGGAGGAGTGAGGAGTTGGGGAAAGACAGTCCTAACCGTGGAGGGTTCTGGTAAATGATGGGGTGAGGAGGGGCTCTTTGGCTCCCACCAGTCCCCCTGTCTGGTCTA
+
AAABCFFFCFFFGGGGGGGGGGHHGGGGGGHHGGGGGGHHHHGHGGHHHHHHFHHHHGHFHHHHHHHHHHHGGGGGHHHHHGHHHHHHGHHHGGGGGHHHGHHGGGHHGHHHHHHHHHHHHHHHHGGGGGHHHHHHHHHGGHHHGGGGGGGHHHHHHGHHHHGGGGHHHHHHHHHHHHHHGGFGGGGGDGGGGGCFGGGGGGGGGGFFFFFFFFFFFFFFFFFFFFFFFFFFFFFFFFFFFFFFFFFFFFF
@M05620:37:000000000-D9766:1:1101:24835:7642 1:N:0:69
ACCACACCTTCTACAATGAGCTGCGTGTGGCTCCCGAGGAGCACCCCGTGCTGCTGACCGAGGCCCCCCTGAACCCCAAGGCCAACCGCGAGAAGATGCCCAGGTGAATGGCCCCCTAACTCTTCCGGTGGCCGCCTCCCTCCTTCCTGGCCTCCCGGCACCGCGCCCTTTCTCCCTGGTTCTCTCTTCTGCCGTTTTCCGTAGGGATCTCTTCCCTGGCCTGAATCTCCCTTGGAAATCTGCAGGTTCTA
+
DDDDDCCCFFFFGGGGGGGGGGHHGGGGFGHHHGGGGGGGGHHHHGGGEGGGHHHHHHHGGGGGGGGGGGFHFHHGGGGHGHHHHGGGGGGGGGHHHHFHHC/?1?111?F=GH/<-.0>111>11<<<-C.C-:A..CGC/E/C0F00C.FB.CE.A---.----;D-FFB000//:A9B000000:000:B-.AFF0B?0..;.//.000;00/0:..;0./0;000;/;F/F0B00000900;;F000
@M05620:37:000000000-D9766:1:1101:24498:7653 1:N:0:69
AGTGCCAGCTCTCAATCGCACAGGGGACCCAGGGCCTGGCCCCTCCATCCAGAAAACCTATGACCTCACCCGCTACCTGGAGCACCAACTCCGCAGCTTGGCTGGGACCTATGTTGAGTCTCCCGCGTCGGACTCTGGACGTTGGGGCGGCGTGCGGCGTTGGGGAACGCCCGTCCTACCCGTGGCGGGTTCTGGTAACTGATGGGGTGAGGCGGGGCTCTTTGGCTCCCACCAGTCCCCCTGTCTGGTCT
+
BBABBFFFBFFFGFGGGGGGFEHHGG?EGGHHGGGGGGHHHHGHGGFHHHHHHHHFGGHHHHHHHHHHHHHGGGGGHHHHFHHGHHHFGHHHGGGGGHHHGHHGGGHHGHHHHHHH32F3FGDFCFGC/>@C?@GHHH1>AEEHHG-<:9@DG-9B;-@@DFFFFFF?..--;DFFFF/;ADDDC-@FF;EAFFF;FF/FF/:FFFFDF.;..;B;@@@EFFFFFFFFEFFFF.9;BFFFFFFFFFFFFFF
@M05620:37:000000000-D9766:1:1101:16937:7666 1:N:0:69
AGTGCCAGCTCTCAATCGCACAGGGGACCCAGGGCCTGGCCCCTCCATCCAGAAAACCTATGACCTCACCCGCTACCTGGAGCACCAACTCCGCAGCTTGGCTGGGACCTATGTGAGTATCCAGCGTAGGAATCTGGGAGTTGGGGAGGAGTGAGGAGTTGGGGAAAGACAGTCCTAACCGTGGAGGGTTCTGGTAAATGATGGGGTGAGGAGGGGCTCTTTGGCTCCCACCAGTCCCCCTGTCTGGTCTA
+
ABAAAFFFBFFFGFGGGGGGGGHGG?EEEFHHBEEEFGHHFHGHGGGHHGHHHBHHHGHHHHHHHGHHHHHGG>EEHHHHBGHHHHAFEHHHDGGFEHHHGHHGGGHH/GHHHHHBGHHBHHHHHGDDGGHHHHHHHHAFGFHH@F.DDDAGH0GHHDHH0C@CFDHHFHHHHHHHHHHHGGGGGGGGEFGGGGBFGGGGGFGGGGFFFFFFFFFFFFFFFFFFF/BEFFFFFFFFFFFFFFFFF/BFFFB
@M05620:37:000000000-D9766:1:1101:16720:7668 1:N:0:69
AGTGCCAGCTCTCAATCGCACAGGGGACCCAGGGCCTGGCCCCTCCATCCAGAAAACCTATGACCTCACCCGCTACCTGGAGCACCAACTCCGCAGCTTGGCTGGGACCTATGAGTATCCAGCGTAGGAATCTGGGAGTTGGGGAGGAGTGAGGAGTTGGGGAAAGACAGTCCTAACCGTGGAGGGTTCTGGTAAATGATGGGGTGAGGAGGGGCTCTTTGGCTCCCACCAGTCCCCCTGTCTGGTCTATC
+
11>AAFDFAFFFDGGFGAFGCE0G0EAGEEHHCEA/F/FAGHGHGGGH1FGG1A1BGF0FHHHHHHBHHHHGC@EEHHF0>BF/0FGHABFGE//EEEHHCHHG/EFGGHGHHBBGFHHHGHHG/?@EG1FGHH1GG/?FGHGGE@C.EGH00GH.CCGHGGC.=GHFHHFHHGHHHHGB.A.CEG;F.;FGFGGGGGGGGGGGC@FFFFFF?@@?E/BFFB/BFAFFFFFFFFFFFF@FBFFFFBFB/FB
@M05620:37:000000000-D9766:1:1101:23341:7671 1:N:0:69
ACCACACCTTCTACAATGAGCTGCGTGTGGCTCCCGAGGAGCACCCCGTGCTGCTGACCGAGGCCCCCCTGAACCCCAAGGCCAACCGCGAGAAGATGCCCAGGTGAGTGGCCCGCTACCTCTTCTGGTGGCCGCCTCCCTCCTTCCTGGCCTCCCGGAGCTGCGCCCTTTCTCACTGGTTCTCTCTTCTGCCGTTTTCCGTAGGACTCTCTTCTCTGACCTGAGTCTCCTTTGGAACTCTGCAGGTTCTA
+
BBB?AAABFFFFGGGGDG5FGCHHGGDAGEHHEFGGFGGCFHGHHGGGEEGGHHGHHHHGCGGGGFGGGGGGHGHGGGFHEGHHHGF@GCCCDGHHFEHHHHEGHHHHGHFGHHGGGGGHHHGHHHHHHHGGHGGGGGHGHHGGHGGGGGGGGGGGGG-BBGGGG@FBBFFFFFFFFFFFFFFFFFFFFFFEFBDDFFFFFFFFFFFFFFFFFFFFFFEFFFFFFFFFFFFFFFFFFFFFFFFFFFFFFFB
@M05620:37:000000000-D9766:1:1101:6698:7681 1:N:0:69
AGTGCCAGCTCTCCATCGCTCAGGGGACCCAGGGCCTGGCCCCTCCATCCAGAAAACCTATGACCTCACCCGCTACCTGGAGCACCCACTCCGCAGCTTGGCTGGGACCTATGCGTCTCCCGCGTAGGAATCTGGGCGTTGGGGAGGCGTGCGGAGTTGTGGACAGACAGTCCTAACCGTGGCGGGTTCTGGTCAATGATGGGGTGAGGCGGGGCTCTTTGGCTCCCACCAGTCCCCCTGTCTGGTCTCTC
+
>A>>AFFFBFFFG4BBBAEEGCHGH2AEF2FG2BEAFFHHHHGHGGHHHAGHHFHBFEHH5BGHH5BGHHH>E>>EHHHGBFGHHH1?EGHB?E?E>F3FEHHGGGHHGHFHH2?C/CHH2BCGA<CG11?FGHHH.ADFDHGG.A-.;ED.;B-;EBFFFG0/0C9F/CCFFGGGGGFFFF-@FFDFFFFFB/;BFF/BFFFF.@EFF.@CAFAAAFFFFFB/BEEFFFFFF/BFFFFFF/BFFB/;/;;
@M05620:37:000000000-D9766:1:1101:17512:7682 1:N:0:69
ACCACACCTTCTACAATGAGCTGCGTGTGGCTCCCGAGGAGCACCCCGTGCTGCTGACCGAGGCCCCCCTGAACCCCAAGGCCCACCACATCAGCTGGTGGCCGACTCCTTCCTTCCTACCCCTCCTGGTCTGCGCCTCTTTTCATCGGTTCTCTCCTCTGCTGTTTTCCGTCTCACTCTATTTCTTGTCCTGCGTCTCCTTTGGGACTCTCTTGGATCTCGTGCGGCTCCTCCGCCACCTGGCCGGTCCT
+
A1>AAA1AFFFFFGG1BABGFGGFEEGEHAGHFGG0EEG?EGHHHGGGF?FEGEGHHHFGGGGGCE>FGGGHHHGGGGGEEGH//?</?/11111B10<0/B0B///?1111?111FG11?0/...0><1110>-<...<000=000/...;000</0/0=G0C0:0/;09;F.BFGG000;00000009000;AE-;-;//;9B-AFFFF//////;//99-----;--9/-/9---9--/----9---;
@M05620:37:000000000-D9766:1:1101:25979:7698 1:N:0:69
GAGGCTGCTTTGGACGAAACTCATAGATTACTGCAACAGTTCCCCCTTGACCTGGAAAAGTTTCTTGCCTGGCTTACAGAAGCTGAAACACCTGCCGACTGCTACCCGTAAGGAAAGGCTCCTAGAAGACTCCAAGGGAGTAAAAGAGCTGATGAAACAATGGCAAGTAAGTCAGGCATTTCCGCTTTAGCACTCTTGTGGATCCAATTGAACAATTCTAAGCATTTGTACTTGTACCTGACAAGCCAGGG
+
A1AA>AC1BBB@GA1A1EAAFGHHHGHBDABDFB1AAGBFGDDBFFEBAABBFGAB1100BDDDFGFBBBBAGHG1BBBFGHBFG1@BBF0BFGFB///>/BFFFFF>?>>0B>00B<<B0/BBBBG1BFBFCF<1//?/?0@DF1?@0@@<??<1?10??11<?GFFDGD>>=>F<F<11F1<<A<.=0=00<C00::<.:<;;0:CCC;;G:C00;;0;09;;9;0;B0000;000;99;C0.;CB:CA
@M05620:37:000000000-D9766:1:1101:24519:7724 1:N:0:69
ACCACACCTTCTACAATGAGCTGCGTGTGGCTCCCGAGGAGCACCCCGTGCTGCTGACCGAGGCCCCCCTGAACCCCAAGGCCAACCGCGAGAAGATGCCCAGGTGAGTGGCCCGCTACCTCTTCTGGTGGCCGCCTCCCTCCTTCCTGGCCTCCCGGCGCTGCGCCCTTTCTCACTGGTTCTCTCTTCTGCCGTTTTCCGTAGGACTCTCTTCTCTGACCTGAGTCTCCTTTGGAACTCTGCAGGTTCTA
+
BBCCCCCBFFFFGGGGGGGGGGHHGGGECFHGHGGGDGGGGHGHHGGGGGGGHHGHHHHGGGGGGGGGGGGHGHHGGGGHGHHHHGGGGGFGGGHGHHHHHHHGHGHHHHGGHHGGGGGHHHHHHHHHHHGHHGGGGGHGHHGHHGGGGGGGGGGGGG-ABFFFFFFFFFFFFFFFFHFFFFFFFFFFFFFFFFDFFFFFFFFFFFFFFFFFHHHFFFFFFFFFFFFFFFFFFFFFFFFFFFFFFFFFFFF
@M05620:37:000000000-D9766:1:1101:15087:7727 1:N:0:69
GAGGCTGCTTTGGACGAAACTCATAGATTACTGCAACAGTTCTGCCTGGACCTGGAAAAGTTTCTTGCCTGGCTTACAGAAGCTGAAACAACTGCCAATGATCCCCGTAAGAAAACGCTCATAGAAAACTCCAAGTGAGTAAAACAGATCATAAAACAACATCAAGTAGGCAAGGCACATCAGAGTAAGAACTACTGTGATACCACTTGAACAATAACTGGAATCTGTATGGGTACTTGACAAGCCAGGGC
+
>3A>3>B>@BB4B44A2EAAGFHHH55DD535D53A3F2DF5555AB3222BBBAB332BBDD5DDDA3BABB2B33ABDBB3BF33B3BBBBFFB3GBB3B4BBF>1/?14@323/////44B?34B?3B333233??3?33D2?B2?22>2@>22////2?11<1111110?</0001>1<1<11<>11/=0<0<0000<=<C0<00000:/000;00//:000;0000/./9/0;99000.9;9.9..
@M05620:37:000000000-D9766:1:1101:15675:7728 1:N:0:69
ACCACACCTTCTACAATGAGCTGCGTGTGGCTCCCGAGGAGCACCCCGTGCTGCTGACCGAGGCCCCCCTGAACCCCAAGGCCAACCGCGCGAAGATGAGTGGCCCGCTTCCTCTTCTTGTGGCCGCCTCCCTCCTTCCTGGCCTCCCGGCGCTGCGCCCTTTCTCACTGGTTCTCTCTTCTGCCGTTTTCCGTAGGACTCTCTTCTCTGCCCTGCGTCTCCTTTGGCACTCTGCAGGTTCTAGATCGGAA
+
BBAAABBACFFFGFGFDG5FGCHFGAE24AFABAFA?EG?DHHFHGGEAAEGFHFCAGEEEFCGG?GGG@?1FEGGGE/GA?GHCFE@DG/<><C?1F1GFFF/0/-><.<<FGGGFH0=<0..=A-;E.:CHHDHHHFF0/9AFGEEG@--;;B.@;D>BFFFFFFFBBBFFFFFFFFB/FFEFBDFFFFFF/9ADFFFFFFFFBFBFF/9.FFABFBFFFFFF////9BFFFF/BA;:9B/:FF/99.;
@M05620:37:000000000-D9766:1:1101:7108:7731 1:N:0:69
ACCACACCTTCTACAATGAGCTGCGTGCGGCTCCCGAGGAGCACCCCGTGCTGCTGACCGAGGCCCCCCTGAACCCCAAGGCCAACCGCGCGAAGATGCCCAGGTGAGTGGCCCGCTACCTCTTCTGGTGGCCGCCTCCCTCCTTCCTGGCCTCCCGGCGCTGCGCCCTTTCTCACTGGTTCTCTCTTCTGCCGTTTTCCGTAGGACTCTCTTCTCTGACCTGAGTCTCCTTTGGAACTCTGCAGGTTCTA
+
AAAAAAA1CFFFGFGGGG1AGGHHGFF00AE0EAAE/AAE/GHCGGGEABFABFBGGHF/E@@EFGG>E@/01FHGGC/<FHHH/ECGGC////</FGBHHHEGCGFFGFFFGHGGGCGHHHGFHGHHHHGHHGGGGGGGGGBGFGGGGGFGGGGGAA-99@@B@@F??FFFFFFFFFFFBFFFFFFFFFFFB@BBFFFFFFFBFBFBFFFFFFF9BBBFFFFBBFF/;B9BFFF/FFFFFFFFFFAFFFB
@M05620:37:000000000-D9766:1:1101:8480:7734 1:N:0:69
AGTGCCAGCTCTCCATCGCACAGGGGGCCCAGGCCCTGGCCCCTCCATCCAGAAAGCCTATGACCCCACCCGCTACCTGGAGCACCCACTCCGCAGCTTGGCTGGGACCTATGTGAGTATCCAGCGTAGGAATCTGGGCGTTGGGGAGGAGTGCGGAGTTGGGGAAAGACAGTCCTAACCGTGGAGGGTTCTGGTAAATGATGGGGTGAGGAGGGCCTCTTTGGCTCTCACCAGTCCCCCTGTCTGGTCTA
+
>1>>>BF11BCFFCFBBEAAE0B0A000/A////BB/BBF0FE/EGH1F01B1FH1FGC1112DG0B>EA?/>>>EGBFG>FF?FHA??0BBEGE//B1B/F1??E0G/01F<>F2>1FDDGGGHG?//<<11111<0.-<--CCGACG.;:C0A?-;9/9/;-...:///;BFBFB0FA?.:@9-:=-;FBFFFB9BFBFFFFE-:9E?A/B-;--;-99BB//BF/:/9FF?FFBBEB@-/;B;9;BB9
@M05620:37:000000000-D9766:1:1101:7940:7740 1:N:0:69
AGTGCCAGCTCTCAATCGCACAGGGGACCCAGGGCCTGGCCCCTCCATCCAGAAAACCTATGACCTCACCCGCTACCTGGAGCACCAACTCCGCAGCTTGGCTGGGACCTATGTGAGTATCCAGCGTAGGAATCTGGGAGTTGGGGAGGAGTGAGGAGTTGGGGAAAGACAGTCCTAACCGTGGAGGGTTCTGGTAAATGATGGGGTGAGGAGGGGCTCTTTGGCTCCCACCAGTCCCCCTGTCTGGTCTA
+
ABABBFFFBFFFGGGGGGGAECHGGGGEEFHHAEEGEFHHFGGHGGHHHHGHFHFHGGGHHHGHHHHHHHHGGEEGHFHH?FFGHHHEGHHHGGGGGHHH?EHFG/FHG2G3FHHHHHHH33FGHG/E</FHFHHHHHHGGHHH/DFG?DGH.0DGHAGC0/CFGGHHHHHHFFHHHHHHGGGGGGGF;FGGGGCFGFFBFFGG?DFFFFFE.A>CF-;FFF/9BFFEEFFFF.BFFF.;@EFFFFBFFF:
@M05620:37:000000000-D9766:1:1101:8994:7743 1:N:0:69
ACCACACCTTCTACAATGCGCTGCGTGTGGCTCCCGAGGAGCACCCCGTGCTGCTGACCGAGGCCCCCCTGAACCCCAAGGCCAACAGCGCCAAGATGCCCAGGTGGGCGGCCTGCTACCTCTTCTGATGGCCGCCTCACTCCTTCCTGACCTACCGGCGCTGCGCCCTTTCTCTCTGGTTCTCTTTTCTGCCGTTTTCCGTAGGACTCTCTTCTGTGGTCTGAGTCGCATTTGGCACTCTGCAGGTTCTA
+
AAAAAAA>CFFFG3GGAG1EE0FEG0ABA0FFABFEEEGGGHHHHGG/AAEFFFHFHHH>/>@FG/EEGGE0F1FEGG/?F/FGHG/<F////<FCF?FGH1?/<G///>><A..=C<DCG000<;000;CF/:--.C9.00;C00;000/9C0/.;--9-;--;9B9-B/BF//;BF/9B9/99//;BFFEF@F?F?//-;-9-////;BFFBB9/9--////;B/-----/9B/;B-BBFF;B--9//9
@M05620:37:000000000-D9766:1:1101:7512:7760 1:N:0:69
ACCACACCTTCTACAATGAGCTGCGTGTGGCTCCCGAGGAGCACCCCGTGCTGCTGACCGAGGCCCCCCTGAACCCCAAGGCCAACCGCGAGAAGATGCCCAGGTGAGTGGCCCGCTACCTCTTCTGGTGGCCGCCTCCCTCCTTCCTGGCCTCCCGGCGCTGCGCCCTTTCTCACTGGTTCTCTCTTCTGCCGTTTTCCGTAGGACTCTCTTCTCTGACCTGAGTCTCCTTTGGAACTCTGCAGGTTCTA
+
BBBBBBB>CCFFGGGGGG5BFFHHEBEBAEFA3AA2BEEGEH2FHGG0EEEGFHFHHHHAEEEGGGGGGGGHFHHGGGEHGHHHGFGGGG/CCDFHEBGHHGHGHHHHHHFFHHGGGGGHHHHHHHHHHHGHHGGGGGHGHHGHHGGGGGGGGGGGGG-AA?BFBBFBBFFFFFFFFFFFFFFFFFFFFFFFFBDDFFFFFFFFFFFFFFFFFFFFFFFFFFFFFFFFFFFFFFFFBFFFFFFFFFFFFFF
@M05620:37:000000000-D9766:1:1101:13433:7782 1:N:0:69
ACCACACCTTCTACAATGAGCTGCGTGTGGCTCCCGAGGAGCACCCCGTGCTGCTGACCGAGGCCCCCCTGAACCCCAAGGCCAACCGCGAGAAGATGCCCAGGTGAGTGGCCCGCTACCTCTTCTGGTGGCCGCCTCCCTCCTTCCTGGCCTCCCGGCGCTGCGCCCTTTCTCACTGGTTCTCTCTTCTGCCGTTTTCCGTAGGACTCTCTTCTCTGACCTGAGTCTCCTTTGGAACTCTGCAGGTTCTA
+
CCCCCCCBFFFFGGGGGGFGGGHHGGGB4EHHHGGGGGGGGHHHHGGGGGGGGHHHHHHEGGCGGGGGGFGHHHHGGGGHGHHHHGGGGG@DGGHGHHHHHHHGHHHHHHGGHHGGGGGHHHHHHHHHHHGHHGGGGGHGHHGHHGGGGGGGGGGGGG-CGFFFFFFFFFFFFFFFFFFFFFFFFFFFFFFFFFFFFFFFFFFFFFFFFFFFFFFFFF0FFFFBFFFFFFFFFFFFFFFFFBFFFFFFFFF
@M05620:37:000000000-D9766:1:1101:8060:7784 1:N:0:69
AGTGCCAGCTCTCAATCGCACAGGGGACCCAGGGCCTGGCCCCTCCATCCAGAAAACCTATGACCTCACCCGCTACCTGGAGCACCAACTCCGCAGCTTGGCTGGCGTAGGAATCTGGGGTTTGGGGAGGAGTGCGGCTTTGGGGCACGACCGTCCTCACCGTGGAGGGTTCTAGTAACTGCTGGGGTGAGGCGGGGCTCTTTGGCTCCCCCCCGTCCCCCTGTCTGGTCTATCTCCTGCCCTTAGATCGG
+
3>>AAFFFBFFFFGGFFEFGAEBGEGGGGEHHGGGE2AGHFHGHGGGHGFHGFFCGHA3BGHGHHHCGHHHGGGGGHHHGHHHECFHHGFHHGEEC>FHHGHHFE/>?/<AD1FBGH10////?F/@?A/CDH0DGGG-AG0GG??-.A.:-AA..D90.;EF.-...;;FAF0;CFF9BFB/;BDB;-.;A.---99B?/B/FBFFBA..;@;BAA.;ADBF//9FFBF/BBFFFF;BFF.BFFFF/BEF
@M05620:37:000000000-D9766:1:1101:10243:7786 1:N:0:69
ACCACACCTTCTACAATGAGCTGCGTGTGGCTCCCGAGGAGCACCCCGTGCTGCTGACCGAGGCCCCCCTGAACCCCAAGGCCAACCGCGAGAAGATGAGCAGGTGAGTGGCCCGCTACCTCTTCTGGTGGCCGCCTCCCTCCTTCCTGGCCTCCCGGAGCTGCGCCCTTTCTCACTGGTTCTCTCTTCTGCCGTTTTCCGTAGGACTCTCTTCTCTGACCTGAGTCTCCTTTGGAACTCTGCAGGTTCTA
+
BBBBBBBBFFFFGGGGGGGGGGHHGGGB4EGHHGGGDGGGGHHHHGGGGGGGGHGHHHHFGGCGGGGGGGGHHHHGGGGHGHHHHGGGGGCFGGHGHHFHGHHHHHGHHHGGHHGGGGGHHHHHHHHGHHGHHGGGGGHGHHGHHHGGGGGGGGGGGG-ABGGGGGFFFFFFFFFFFFFFFFFFFFFFFFFFFFFFFFFFFFFFFFFFFFFFFFFFFFFFFFFFFFFFFFFFFFFFFFFFFFFFFFFFFFF
@M05620:37:000000000-D9766:1:1101:10256:7799 1:N:0:69
ACCACACCTTCTACAATGAGCTGCGTGTGGCTCCCGAGGAGCACCCCGTGCTGCTGACCGAGGCCCCCCTGAACCCCAAGGCCAACCGCGAGAAGATGAGCAGGTGGGTGGCCCGCTACCTCTTCTGGTTGCCGCCTCCCTCCTTCCTGTCCTCCCGGAGCTGCGCCCTTTCTCACTGTTTCTCTCTTCTGCCGTTTTCCGTATTCCTCTCTTCTCTGACCTGAGTCTCCTTTGGAACTTTTCAGGTTCTG
+
ABCBCBCCFFFFGGGGGGGGGGHHGGGEHGGHHGGGGGGGGHGHHGGGEGGGHHHHGHHGGGGGGGGGGGGHEHHGGGGHGHHHHGGECCCGFDHHHGHH?22?GH/<CD-00<<D?-<CBG0=GH=0=<..<-ADA.:;/C;/00;0;0;BF0FG.;--;F;;--9CCFFF00;B000;;00;00:0;B0:F-9;F?0:.;..0009;:9B9F9BF;BFFF//;B0:BFFB0B/;;;00;00000;;BF0
@M05620:37:000000000-D9766:1:1101:19351:7811 1:N:0:69
ACCACACCTTCTACAATGAGCTGCGTGTGGCTCCCGAGGAGCACCCCGTGCTGCTGACCGAGGCCCCCCTGAACCCCAAGGCCAACCGCGAGAAGATGAGTGGCCCGCTACCTCTTCTGGTGGCCGCCTCCCTCCTTCCTGGCCTCCCGGCGCTGCGCCCTTTCTCACTGGTTCTCTCTTCTGCCGTTTTCCGTAGGACTCTCTTCTCTGACCTGCGTCTCCTTTGGAACTCTGCAGGTTCTAGATCGGAA
+
CCDDDCCCFFFFGGGGGGGGGGHHGGGEEGHHHGGGGGGGGHHHHGGGGGGGHHHHHHHGGGGGGGGGGGGHGHHGGGGHGHHHHGGGGGGGGGHHHHGHHHGGFC@DF-AGHHHHHH=FGFGHHGGGGEHGHHGHHHHHEGHHHHGGGGADFGGGCFFFFFFFFFBFFFFFFFFFFFFFFFFFFFFFFFFFFFFFFFFFFFFFFFFFFF0BBFF.@AFFFFFFHFF0FFFFFFFFFFFFFF:FFFFFD.<
@M05620:37:000000000-D9766:1:1101:8973:7812 1:N:0:69
ACCACACCTTCTACAATGAGCTGCGTGTGGCTCCCGAGGAGCACCCCGTGCTGCTGACCGAGGCCCCCCTGAACCCCAAGGCCAACCGCGAGAAGATGCCCAGGTGAGTGGCCCGCTACCTCTTCTGGTGGCCGCCTCCCTCCTTCCTGGCCTCCCGGCGCTGCGCCCTTTCTCACTGGTTCTCTCTTCTGCCGTTTTCCGTAGGACTCTCTTCTCTGACCTGAGTCTCCTTTGGAACTCTGCAGGTTCTA
+
ABCBCBBBFFFFGGGGGGGDGGHHGGGEGEHHHGGGGGGGGHHHHGGGGGGGHHHHHHHGGGGGGGGGGGGHHHHGGGGHGGHHHGGFGGBDCGFHHHHHHHGFHHGFGHFGHHGGGGGHHHHHGDHHHHGGHGGGGGHGHHGHHGGGFGGGGGGGGD-9C=@FFFFFFFFFFFFFFFFFFFFFFFFFFFFFFFFFFFFFFFFAFFFFFFFFFFFFFFFFFFFFFFFFFFFFFFFEFFFFFFFFFFFFFFB
@M05620:37:000000000-D9766:1:1101:14526:7820 1:N:0:69
ACCACACCTTCTACAATGAGCTGCGTGTGGCTCCCGAGGAGCACCCCGTGCTGCTGACCGAGGCCCCCCTGAACCCCAAGGCCAACCGCGAGAAGATGCCCAGGTGCGTGGCCCGCTACCTCTTCTGGTCGCCGCCTCCCTCCTTCCTGGCCTCCCGGCGCTGCTCCCTTTCGCTCTGGTTCTCTCTTCTGCCGTTTTCAGTCGGACTCTCTTCTCTGACCTGCGTCGCCTTTCGAACTCTGCTGGTTCTG
+
BBBBBBBBFFFFGGGGGGGGGFHHGFGEEGHGHGGGGGGGGHHHHGGGGGGGHHHHHHHGGGGGGGGGGGGHHHHGGGGHGHHHHGGGGGCGFGHHHHGB22<FG11<///->G-AD-AG00DB000<<0-;E@-C::.CBFAB0F/B09..99EAE---;--./;/A.BFB.9.;E//:B//9/;/99B//B>:DBE///;/.----//9//;////;9BF..-A---;.:B/:..:./;/B//B9;F//
@M05620:37:000000000-D9766:1:1101:16719:7820 1:N:0:69
ACCACACCTTCTACAATGAGCTGCGTGTGGCTCCCGAGGAGCACCCCGTGCTTCTGACCGAGGCCCCCCTGAACCCCAAGGCCAACCGCGAGAAGCTGAGCAGGTGAGTGGCACGCTACCTCTTCTCGTGGCCGCCTCCCTCCTTCCTGGCCTCCCGGCGCTCCGCCCTTTCTCACTGGTTCTCTCTTCTGCCGTTTTCCGTAGGACTCTCTTATCTGACCTGAGTCTCCTTTGGATCTCTGCAGATTCTA
+
AABAA4AAFFFFFGGGGGGGGGHHGGGG4EFFFGGG2EEAAFAGHGGGEGFF5DFGGHHGE00EFGGGGGGHHHHFGGGHGHHHGFGGGGGGC/G2FFF<FDH/0C1?FGACCGDGD?CHH11FDF0<<..<CCGGGECEHHGGGGHG0/F.C.AE?@-BAB.;.9DD=//B//;;FFFFBFFFFFF/:BBFFF9AFFEF?/A.ABFFFFFFFE/BFFFFFFB/.;/;BF///;///;//BBF///;/;:/
@M05620:37:000000000-D9766:1:1101:9434:7822 1:N:0:69
ACCACACCTTCTACAATGAGCTGCGTGTGGCTCCCGAGGAGCACCCCGTGCTGCTGACCGAGGCCCCCCTGAACCCCAAGGCCAACCGCGAGAAGATGCCCAGGTGAGTGGCCCGCTACCTCTTCTGGTGGCCGCCTCCCTCCTTCCTGGCCTCCCGGCGCTGCGCCCTTTCTCACTGGTTCTCTCTTCTGCCGTTTTCCGTAGGACTCTCTTCTCTGACCTGAGTCTCCTTTGGAACTCTGCAGGTTCTA
+
BBBABBBBFFFFGGGGDGGFGCHHGEEA4AGHFFGE?EGGDHHHHGGGDEFGFHHHHHGEEGCGGAGGGGGFHGHGGGGHGHHHHGD@GGDGFGHGDGHHHGGGHHHHHHGGHHGGGGGHHHHHHHHFHHGHHGGGGGHGHHGHHGGGGEFGGGGGGG-ADFFFFFFFAFFFFFFFFFFFFFFFFFFFFFFFFFDFFFFFFFFFFFFFFFFFFFFFFFFFFFFFFFFFFFFFFFFFFFFFFFFFFFFFFFF
@M05620:37:000000000-D9766:1:1101:19410:7848 1:N:0:69
ACCACACCTTCTACAATGAGCTGCGTGTGGCTCCCGAGGAGCACCCCGTGCTGCTGACCGAGGCCCCCCTGAACCCCAAGGCCAACCGCGAGAAGATGAGCAGGTGAGTGGCCCGCTACCTCTTCTGGTGGCCGCCTCCCTCCTTCCTGGCCTCCCGGCGCTGCGCCCTTTCTCACTGGTTCTCTCTTCTGCCGTTTTCCGTAGGACTCTCTTCTCTGACCTGAGTCTCCTTTGGAACTCTGCAGGTTCTA
+
CCCCCCCCFFFFGGGGGGGGGGHHGGGEHGHGHGGGGGGGGHHHHGGGGGGGHHHHHHHGGGGGGGGGGGGGHHHGGGGHGHHHHGGGGGGGGGHHHHBGHHHHHHHHHFGGHEGGG?DHHHHHHHHGHHFHHGGGGGHGHHGHHHGGGGGGGG?FDD9DGFFFFFFFFFFFFFFFFFFFFFFFFFFFFFFFFFFFFFFFFF.AD9BFFFFFFFFFFFFFFFF/BFFFFFFFFFFFFFFFFFFFFFAFFFB
@M05620:37:000000000-D9766:1:1101:14164:7858 1:N:0:69
ACCACACCTTCTACAATGAGCTGCGTGTGGCTCCCGAGGAGCACCCCGTGCTGCTGACCGAGGCCCCCCTGAACCCCAAGGCCAACCGCGAGAAGATGCCCAGGTGAGTGGCCCGCTACCTCTTCTGGTGGCCGCCTCCCTCCTTCCTGGCCTCCCGGAGCTGCGCCCTTTCTCACTGGTTCTCTCTTCTGCCGTTTTCCGTAGGACTCTCTTCTCTGACCTGAGTCTCCTTTGGAACTCTGCAGGTTCTA
+
?ABBBAABFFFFGGGGGGGGG5CEEEEFHGFHGGGGEFGGEFHHHGGGEFGGHGHHGHHGGGGGGGGGGGGHHHHGGGGGGHHHHGGGGGDCCGGHFGFFFGCEFGHHHGFGHG@G@<DHFHHHHDDGHFDHHCGGGGHGHGGH0FGGGGEFFFGFGA-9AFFFGFFFFFFFFFFFFFFBFFFFFFFFFFFEFFDDFFFFFFFDD/BFFFFFFFFFFF/BFF.9999BFBBFFBB/9BFF9///BF99BF/
@M05620:37:000000000-D9766:1:1101:10644:7860 1:N:0:69
ACCACACCTTCTACAATGAGCTGCGTGTGGCTCCCGAGGAGCACCCCGTGCTGCTGACCGAGGCCCCCCTGAACCCCAAGGCCAACCGCGAGAAGATGAGTGGCTCGCTCCCTCTTCTTGTTTCCGCCTCCCTCCTTCCTGGCCTCCCGGCGCTGCGCCCTTTCTCACTGGTTCTCTCTTCTGCCGTTTTCCGTAGGACTCTCTTCTCTGCCCTGCGTCTCCTTTGGCACTCTGCAGGTTCTCGATCGGCA
+
CCCCCCCCFFFFGGGGGGGGGGHHGGGECFHHHGGGGGGGGHHHHGGGGGGGGHGHHHHFGGGGGGGGGGGHHHHGGGGHGHHHHGGGGGCGGGHHHHHGGBA??=><F?>FFHCGHH=1>10==..<C.<CFHFGGGHH0/CGFHHGDGDAAG@E?-;-;/BFBF0BBBBFFFFFBFFF:FBBFC.AFEFB.0.:A0FFFFBFF0:FFF0B.B9.;AAAFFFFFF/00;:9FFB0BAA;FF0AFF.;.-;
@M05620:37:000000000-D9766:1:1101:17082:7876 1:N:0:69
ACCACACCTTCTACAATGAGCTGCGTGTGGCTCCCGAGGAGCACCCCGTGCTGCTGACCGAGGCCCCCCTGAACCCCAAGGCCAACCGCGAGAAGATGAGTGGCCCGCTTCCTCTTCTTGTGGCCGCCTCCCTCCTTCCTGGCCTCCCGGCGCTGCGCCCTTTCTCACTGGTTCTCTCTTCTGCCGTTTTCCGTAGGACTCTCTTCTCTGACCTGCGTCTCCTTTGGAACTCTGCAGGTTCTAGATCGGAA
+
EEEDEECDFFFFGGGGGGGGGGHHGGGEHGHHHGGGGGGGGHHHHGGGGGGGHHHHHHHGGGGGGGGGGGGHHHHGGGGHGHHHHGGGGGDGGDHHH2FHGHGGGECDC.><GHHHHH1=FGDHGDGGGDHGHHGHHHFGCE:GCGHGGG?FDGCGAAA>BFFFFFFFFFFFFFFFFFFFFFFEFF9BF.BFFFFADFFBFFFFF:BFFF1BFFFFB<@D/BFFFFF0:BFFFFFFF.BBFFBFFFFEF.A
@M05620:37:000000000-D9766:1:1101:25448:7880 1:N:0:69
ACCACACCTTCTACAATGAGCTGCGGGTGGCTCCCGAGGAGCACCCCGTGCTGCTGACTGAGGCCCCCCTGAACCCCAAGGCCAACCGCGAGAAGATGAGTGGCACGCTCCCACTTCTGAGTGCCGCCTCCCTCATTACTGGCCTACAGGCACTGCGACCTTTCTCCCTGGTTCTCTCTTCTGCCGTTTTCCGTCGGACTCTCTTCTCTGACCTGCGTCTCCTTTGGAACTCTGCAGGTTCTAGATAGGCA
+
ABB?AABBFFFFGGGCFGGGGDHCE22AAAHH3FFEEGGGDHHHHGGGEEGGHHGEGHHHBGFGGAEGGEA1F?GGGF/GE/GHHGEEGGG@?DCGFHDGG1F/0?C/////0>0>G1=1==1<1<<AE.<<GF.<G00;0=CGH/G/CGG.;G/F?9-?ABFBBF0CBF.9C0:0FG0C;0;/9BADF./;A;.;=-@?FF9BFFFFFB/;F/;.@.@?FFFFBFF;/;FBFFFBFF.;BB//9B/F///
@M05620:37:000000000-D9766:1:1101:25335:7887 1:N:0:69
AGTGCCAGCTCTCAATCGCACAGGGGACCCAGGGCCTGGCCCCTCCATCCAGAAAACCTATGACCTCACCCGCTACCTGGAGCACCAACTCCGCAGCTTGGCTGGGACCTATGCGACTCCCTCGTCGGCATCTGGGCGATGGGGCGACGAGCGGCGATGGGGCCAGACAGTCCTCACCGTGGCGGGTTCTGGTCAATGATGGGGGGAGGCGAGGCTCTTTTGCTCCCCCCCGTCGCCCTGTCTGGTCTCTC
+
ABAABFFFBFFFGGGGFGGEG?HDGGAGEAGHEAGAAFHG2GEHGGHHHCGHBFBFHGHHGHBHHHHHHHHGGEGGHHHHHGHHHHHAFFHFEE??EEFGEHHGGDHHEHFHH1E//>/@G00>FB@////0?1>F.@--..<E.;--:-;9A-;;--A.EA.-;.;AFB/9;B/9..:.;-;=->-99FFF:9/:9B////AF-;-@-.;-9@@EFF/B/;/9:9A.A@--99-;:A-;;9B////;9F/
@M05620:37:000000000-D9766:1:1101:20289:7887 1:N:0:69
ACCACACCTTCTACAATGAGCTGCGTGTGGCTCCCGAGGAGCACCCCGTGCTGCTGACCGAGGCCCCCCTGAACCCCAAGGCCAACCGCGAGAAGATGCCCAGGTGAGTGGCCCGCTACCTCTTCTGGTGGCCGCCTCCCTCCTTCCTGGCCTCCCGGCGCTGCGCCCTTTCTCACTGGTTCTCTCTTCTGCCGTTTTCCGTAGGACTCTCTTCTCTGACCTGAGTCTCCTTTGGAACTCTGCAGGTTCTA
+
CCBCCCBCFFFFGGGGGGGGGGHHGGGEHGHHHGGGGGGGGHHHHGGGFGGGHHHHHHHGGGGGGGGGGGGHHHHGGGGHGHHHHGGGGGGGGGHHHGHHHHHGHHHHHHGGHHGGGCGHHHHHHHHHHHGHHGGGGGHGHHGHHGGGGGGGGGGGGA-;DFFFFFFFFFFFFFFFFFFFFFFFFFFFFFFFFFFFFFFFFFFFFFFFFFFFFFFFFFFFFFFFFFFFFFFFFFFFFFFFFFFFFFFFFFB
@M05620:37:000000000-D9766:1:1101:21048:7889 1:N:0:69
AGTGCCAGCTCTCAATCGCACAGGGGACCCAGGGCCTGGCCCCTCCATCCAGAAAACCTATGACCTCACCCGCTACCTGGAGCACCAACTCCGCAGCTTGGCTGGGACCTATGTGAGTATCCAGCGTAGGAATCTGGGAGTTGGGGAGGAGTGAGGAGTTGGGGAAAGACAGTCCTAACCGTGGAGGGTTCTGGTAAATGATGGGGTGAGGAGGGGCTCTTTGGCTCCCACCAGTCCCCCTGTCTGGTCTA
+
AAAABFFFBFFFGGGGGGGGGGHHGGGGGGHHGGGGGGHHGHGHGGHHHHHHHFHHHGHHHHHHHHHHHHHGGFGGHHHHHHHFGHFHGHHGGGGGGHGHGHHGGGHHGHHHHHHHHHHHHHHHHGGGGGHHHHHHHH0FEGHFGGFGGGEHHHHHFGHHHHGGEGEHHHHHHHHHHHHHGGGGAGGGGGGGGGGFGGGGGGGGGGAFFFFFFFFFFFFFFFFFFFFFFFFFFFFFFFFFFFFFFFFFFF/
@M05620:37:000000000-D9766:1:1101:5126:7892 1:N:0:69
ACCACACCTTCTACAATGAGCTGCGTGTGGCTCCCGAGGAGCACCCCGTGCTGCTGACCGAGGCCCCCCTGAACCCCAAGGCCAACCGCGAGAAGATGAGTGGCCCGCTACCTCTTCTGGTGGCCGCCTCCCTCCTTCCTGGCCTCCCGGAGCTGCGCCCTTTCTCACTGGTTCTCTCTTCTGCCGTTTTCCGTAGGACTCTCTTCTCTGACCTGAGTCTCCTTTGGAACTCTGCAGGTTCTAGATCGGAA
+
BBBABBBBFFFFGGGGGGGGGFHHGGGEHEHHHGGGGGGGGHHHHGGGGGGGHHHHHHHGGGGGGGGGGGGHHHHGGGGHGHHHHGGGGG/CGGHHHHHFGG//??@CC@-FGHHHHHBG><EHFDGFFGEEHHDHHGHGCHHHHHGGGG?9BGFF-ADGGGGFFFFFFEBFFBFFFB9BFFFFFF9DFEFBA:AA.9FFFFFFFFFFFFBFFFF/FFFFFFFFFFBFFFFFF/B9/;AFFFB/FFFA.DA
@M05620:37:000000000-D9766:1:1101:19426:7914 1:N:0:69
ACCACACCTTCTACAATGAGCTGCGTGTGGCTCCCGAGGAGCACCCCGTGCTGCTGACCGAGGCCCCCCTGAACCCCAAGGCCAACCGCGAGAAGATGCCCAGGTGAGTGGCCCGCTACCTCTTCTGGTGGCCGCCTCCCTCCTTCCTGGCCTCCCGGCGCTGCGCCCTTTCTCACTGGTTCTCTCTTCTGCCGTTTTCCGTAGGACTCTCTTCTCTGACCTGAGTCTCCTTTGGAACTCTGCAGGTTCTA
+
CCCCCCCCFFFFGGGGGGGGGGHHGGGGHGHHHGGGGGGGGHHHHGGGGGGGHHHHHHHGGGGGGGGGGGGHHHHGGGGHGHHHHGGGGGGGGGHHHHHHHEEFHHHFHHGGHHGC@<CGHHHHHFDFHCFGHFCGGGHGHHGHHGGGBFGGFFGGDG--ACCFAADFFFFFFF/:BBFFFFFFFFFFFFBFFFFFFFFFDF.9DBBBBFFFFFBFFF;9FFF/:FFFBFBFFFFFFFFFFBFBFFFFFF/
@M05620:37:000000000-D9766:1:1101:7879:7935 1:N:0:69
GAGGCTGCTTTGGAAGAAACTGACAAGTGAGTGACACAAGATACGACGAGCCGCTGTCCGAGGTCCCGTTGATTCCAAACGTCTAGCACGACTTGCTCGGTTGCCAGCTACATATTCTTGTGGCCGCCTCCCTCCTTCCTGGCCTCCCGGAGCTGCGCCCTTTCTCACTGGTTCTCTCTTCTGCCGTTTTCCGTAGGAATCTCTTCTCTGACCTGCGTCTCCTTTGGAACTCTGCAGGTTCTAGATCGGAA
+
AA11>ACACBBDC1A1111AAB1B11A13311A1D3BA0F01110BAA//A//AAE/BGB///>>1>/>B/B2222@F1//>?0?@11B>>//?1>BB/<E/>B111/1BFB1BBBBF2BBBBEHCGG/?FFG<CHHHGFFF0>1>><.-<AC.</-ACGGCFGHHB;;:C;:CF0B=99;CB09A.99;FGBBF.990;FFGGFFF/9BFFFFF-;:@B9BBBF/F/B/9B/;;;/A;/BFF//9BEABA
@M05620:37:000000000-D9766:1:1101:12091:7936 1:N:0:69
ACCACACCTTCTACAATGAGCTGCGTGTGGCTCCCGAGGAGCACCCCGTGCTGCTGACCGAGGCCCCCCTGAACCCCAAGGCCAACCGCGAGAAGATGCCCAGGTGAGTGGCCCGCTACCTCTTCTGGTGGCCGCCTCCCTCCTTCCTGGCCTCCCGGAGCTGCGCCCTTTCTCACTGGTTCTCTCTTCTGCCGTTTTCCGTAGGACTCTCTTCTCTGACCTGAGTCTCCTTTGGAACTCTGCAGGTTCTA
+
CCCDCDCBFFFFGGGGGGGGGGHHGGGECFHHHGGGGGGGGHHHHGGGGGGGGHHHHHHGGGFGGGGGGGGHGHHGGGGHGHHHHGGGGGDGGGHHHHHHHHHFHHHHHHGGHHGGGGGHHHHHHHHHHHGHHGGGGGHGHHGHHGGGGGGGGGGGGG-CDGFGGGFFFFFFFFHHFHFFFFFFHFFHFFHFFFFFFFFFFFFFFFFFFFFFHHFFFFFFFFFFFFFFFFFFFFFFFFFFFFFFFFFFFFB
@M05620:37:000000000-D9766:1:1101:17629:7942 1:N:0:69
ACCACACCTTCTACAATGAGCTGCGTGTGGCTCCCGAGGAGCACCCCGTGCTGCTGACCGAGGCCCCCCTGAACCCCAAGGCCAACCGCGAGAAGATGCCCAGGTGAGTGGCCCGCTACCTCTTCTGGTGGCCGCCTCCCTCCTTCCTGGCCTCCCGGCGCTGCGCCCTTTCTCCCTGGTTCTCTCTTCCGCCGTTTTCCGTAGGACTCTCTTCTCTGACCTGAGTCTCCTTTGGAACTCTGCAGGTTCTA
+
CCDCCDCDFFFFGGGGGGGGGGHHGGGGHGHHHGGGGGGGGHHHHGGGGGGGHHHHHHHGGGGGGGGGGGGHHHHGGGGHGHHHHGGGGGGGGGHHHHHHHBAGHFD0??FCGH?@<>AGHFFHF00DDCDFGA@FDDHGHHGGHFGG0CFGFFGGAD--9-;A--AFCFFFFB0//0;BFB0::;0B:0:ADB9DFFFFD:..A0;BB:F:FF00::00BF///;:::F:FF0FFFFFB:0:0:AAFB:0
@M05620:37:000000000-D9766:1:1101:7865:7955 1:N:0:69
ACCACACCTTCTACAATGAGCTGCGTGTGGCTCCCGAGGAGCACCCCGTGCTGCTGACCGAGGCCCCCCTGAACCCCAAGGCCAACCGCGAGAAGATGAGTGGCCCGCTACCTCTTCTTGTGGCCGCCTCCCTCCTTCCTGGCCTCCCGGCGCTGCGCCCTTTCTCACTGGTTCTCTCTTCTGCCGTTTTCCGTAGGACTCTCTTCTCTGCCCTGCGTCTCCTTTGGAACTCTGCAGGTTCTCGATTGGAA
+
ABBBABB3BCCFGFFGGG5BGFHHGGGBAEHGHAFE?EFGFHFHHGGAEEEGGHHHHHHAEEGGGGGGGGGHGHHGGGGHGHHHHGGGGG/<CGHEGHFFFFF/??>@D<>FGHHHHH1FG1.CGG<<E;CEHHGHHHHH0;CHGHGGGGGGGGGGG;AB@FFFFF9FFFFFFFFFFFFFBFFFFFDFFFFFFF;AFFFFFFFFF;BFFFEFFFF.;ADDFFFFFFF/9BFFFFFEFEFFFFBEFF/;A/F
@M05620:37:000000000-D9766:1:1101:26624:7965 1:N:0:69
AGTGCCAGCTCTCAATCGCACAGGGGACCCAGGGCCTGGCCCCTCCATCCAGAAAACCTATGACCTCACCCGCTACCTGGAGCACCAACTCCGCAGCTTGGCTGGCGTCGGCCTCTGGGAGTTGGGGAGGAGTGCGGCGTTGGGGCACGACCGTTCTCACCGTGGAGGGTTCTGGTAAATGCTGGGGTGCGGAGGGGCTCTTTGGCTCCCACCCGTCCCCCTGTCTGGTCTATCTCCTGCCCTTAGCTCGG
+
ABAABFFFCFFFGGGGGGGCFCGGFFGEGGHHFEGEGGHHHHGHGGHHHHHHHHHHHGHHHHHHHHHHHHHGGEFGHHHHGGHHHHHHGHHHEFCEGHGHGGFGG?E?/BF/<?FGH22@/CGG1@CCDGGGHHHGGFFCCDHGGGGEFFAFGDDFGG0CFDCEFFFFFAF?FFFFFF0BF;FFFFF;A.;@@@=:B;DEFFFFFFFFEEFFF.:;DDFFFFFFFFEB:;;9BFFFFFFFFFFEFFFFFD;
@M05620:37:000000000-D9766:1:1101:15649:7991 1:N:0:69
AGTGCCAGCTCTCAATCGCACAGGGGACCCAGGGCCTGGCCCCTCCATCCAGAAAACCTATGACCTCACCCGCTACCTGGAGCACCAACTCCGCAGCTTGGCTGGGACCTATGTGAGTATCCAGCGTAGGAATCTGGGAGTTGGGGAGGAGTGAGGAGTTGGGGAAAGACAGTCCTAACCGTGGAGGGTTCTGGTAAATGATGGGGTGAGGAGGGGCTCTTTGGCTCCCACCAGTCCCCCTGTCTGGTCTA
+
AA>AAFFFBFFFGGGGGGGGGGHHGGGGGGGHFGGGGGHHFHGHGGHHHHHHHHHGHGHGHHHHHHHHHHHGGEGGHHHHFGHHHHGHGHHHGGGGGHHHGHHGGGHHGHBGHHHHHHHHHHFGHGGGGGHHHHHHHHHGGHHHGGGGGGGHHHHHHGHHHHGGGFHHHHFHHGHHGHHHGGGGGGGGCFGGGGCFFGGGGGGGGGFFEFFFFFFFFFFFFFFFFFFFFFFFFFFFFFFFFFFFFEFFFF/
@M05620:37:000000000-D9766:1:1101:4309:7992 1:N:0:69
GAGGCTGCTTTGGAAGAAACTGATAATCCAGTGACACAAGATCGGAAGACCACACATCCGTACTCTAGTTAGGGACAATAATCTAGTATACCGTCTCCTGCTATAGGATGAAACCCGTACTTACCGGATACTCGCCGCCTCCCCGGTCGTCCCAGCGCTGCTGCAACCATGGCCAGTACGTCCGGCCTTTCCGCTTTAGCACTATTGTGGCTCCGCTTGACCAATTCTCATCATTGGAACTTGTACTTGAC
+
BBBBBBFBFFFFGGFGAEGGGCG5D55DFG4DBFG5CF2B23B22B2B23BAF2213B3BBAE1555A5555BB3BF135B5FG5@5D55@D1BBB?BF3BF44B43B43@33311>/>E/4F3BEG/?/3BFEDCDCC/EHGGGG//A-FEGEGG<<<@CHHFC0GGEH0;GFHEHHFEHGGG@G?DFFGGGGGDGGGFF090;9;B/DA.BE..;:EFFF/;;BF/;B;;BFF/:/;:FFFFF/;;;/;
@M05620:37:000000000-D9766:1:1101:11360:7994 1:N:0:69
ACCACACCTTCTACAATGAGCTGCGTGTGGCTCCCGAGGAGCACCCCGTGCTGCTGACCGAGGCCCCCCTGAACCCCAAGGCCAACCGCGAGAAGATGCCCAGGTGAGTGGCCCGCTACCTCTTCTGGTGGCCGCCTCCCTCCTTCCTGGCCTCCCGGCGCTGCGCCCTTTCTCACTGGTTCTCTCTTCTGCCGTTTTCCGTAGGACTCTCTTCTCTGACCTGAGTCTCCTTTGGAACTCTGCAGGTTCTA
+
CCDCCCCCFFFFGGGGGGFGGGHHGEGBFFHHHGGFEGGGGHGHHGGGGGGGGHHHHHHGGGGGGGGGGGGHGHHGGGGHGHHHHGGGGGCGGGHHHHHHHHFGGFHGHHGGHHCDGGGHHHHHHHHHGHGHHGGGGGHGHHGHHGGGGGGGGGGGGG-:@@FFFFFFFFFFFFFFFFFFFFFFFFFFFFFFFFDFFFFFFBFFFFFFFFFFHFFFFFFFFFFFFFFFFFFFFFFFFFFFFFFFFFFFFF:
@M05620:37:000000000-D9766:1:1101:13911:8004 1:N:0:69
ACCACACCTTCTACAATGAGCTGCGTGTGGCTCCCGAGGAGCACCCCGTGCTGCTGACCGAGGCCCCCCTGAACCCCAAGGCCAACCGCGAGAAGATGCCCAGGTGAGTGGCCCGCTACCTCTTCTGGTGGCCGCCTCCCTCCTTCCTGGCCTCCCGGAGCTGCGCCCTTTCTCACTGGTTCTCTCTTCTGCCGTTTTCCGTAGGACTCTCTTCTCTGACCTGCGTCTCCTTTGGAACTCTGCAGGTTCTA
+
ABBABBBBFFFFGGGGGGGGFEGFGAEEHFHHGGGGGGGCGHHHHGGGGEGEHFHHHGHGGGGGGFEGGGGHHFEGGGGHAGHHHGGGGGGFCFFHHGFHHGFFHHGHFHGFHHCCC?FFDBDGHFDGHGDHHG?@ADEE/GGHGFBB0BFFBFGGD?-BGFFGAGFFFFFFFFFFEFFFF/BFFFFFFFFFFFDFFFBB?FAD9/;BBBFFFEFFFFBFFFF.9DFFFFFFFBFFFFFFBFFFFFFFBF/
@M05620:37:000000000-D9766:1:1101:23619:8026 1:N:0:69
ACCACACCTTCTACAATGAGCTGCGTGTGGCTCCCGAGGAGCACCCCGTGCTGCTGACCGAGGCCCCCCTGAACCCCAAGGCCAACCGCGAGAAGATGAGCAGGTGAGTGGCCCGCTACCTCTTCTGGTGGCCGCCTCCCTCCTTCCTGGCCTCCCGGAGCTGCGCCCTTTCTCACTGGTTCTCTCTTCTGCCGTTTTCCGTAGGACTCTCTTCTCTGACCTGAGTCTCCTTTGGAACTCTGCAGGTTCTA
+
CCCCCBBCFFFFGGGGGGGGGGHHGGGGGGHHHGGGGGGGGHGHHGGGGGGGHHHHHHHGGGGGGGGGGGGHHHHGGGGHGHHHHGGGGGGGGGHHHHHHHHHHHHHHHHGGHHGGGGGHHHHHHHHHHHGHHGGGGGHGHHGHHHGGGGGGGGGGGG-CDGGGGGFFFFFFFFFFFFFFFFFFFFFFFFFFFFFFFFFFFFFFFFFFFFFFFFFFFFFFFFFFFFFFFFFFFFFFFFFFFFFFFFFFFB;
@M05620:37:000000000-D9766:1:1101:24551:8028 1:N:0:69
ACCACACCTTCTACAATGAGCTGCGTGTGGCTCCCGAGGAGCACCCCGTGCTGCTGACCGAGGCCCCCCTGAACCCCAAGGCCAACCGCGAGAAGATGCCCAGGTGAGTGGCCCGCTACCTCTTCTGGTGGCCGCCTCCCTCCTTCCTGGCCTCCCGGAGCTGCGCCCTTTCTCACTGGTTCTCTCTTCTGCCGTTTTCCGTAGGACTCTCTTCTCTGACCTGAGTCTCCTTTGGAACTCTGCAGGTTCTA
+
BCCCDCDCFFFFGGGGGGGGGGHGEEGGHGHHHGGGGGGCGHHHHGGGEEGGHHHHHHHGGGGGGGGGGGGHHHHGGGGHGHHGHGGGGGGGGGHHHHHHHGHGGFHHGHGGHHGGGGGGHHHH0GGHDGGHHGGGGGHGHHFHFGGGGGGGGGGGGGADCFGFGFFFFFFFFFFFFFFFFFFFFFFFFFFFFBADFFFFFFFFFEFBFFFFFFFFFFFFFFFFFFFFFFFFFFFFBF0FFFFFFFAFFFF
@M05620:37:000000000-D9766:1:1101:23008:8037 1:N:0:69
ACCACACCTTCTACAATGAGCTGCGTGTGGCTCCCGAGGAGCACCCCGTGCTGCTGACCGAGGCCCCCCTGAACCCCAAGGCCAACCGCGAGAAGATGAGCAGGTGAGTGGCCCGCTACCTCTTCTGGTGGCCGCCTCCCTCCTTCCTGGCCTCCCGGAGCTGCGCCCTTTCTCACTGGTTCTCTCTTCTGCCGTTTTCCGTAGGACTCTCTTCTCTGACCTGAGTCTCCTTTGGAACTCTGCAGGTTCTA
+
CCCCDEDEFFFFGGGGGGGGGGHHGGGGGGHHHGGGGGGGGHHHHGGGGGGGHHGHHHHGGGGGGGGGGGGHHHHGGGGHGHHHHGGGGGGGGGHHHHHHHHHHHHHHHHGGHHGGGGGHHHHHHHHHHHGHHGGGGGHGHHGHHHGGGGGGGGGGGCDGGGGGGGFFFFFFFFFHFFFFFFFFFFFHHHHHFFFFFFFFFFFFFFFFFFFFHHHFFFFFFFFFFFFFHFFFHFFFFFFFFFFFFFFFFFB
@M05620:37:000000000-D9766:1:1101:25911:8040 1:N:0:69
ACCACACCTTCTACAATGAGCTGCGTGTGGCTCCCGAGGAGCACCCCGTGCTGCTGACCGAGGCCCCCCTGAACCCCAAGGCCAACCGCGAGAAGATGCCCAGGTGAGTGGCCCGCTACCTCTTCTGGTGGCCGCCTCCCTCCTTCCTGGCCTCCCGGCGCTGCGCCCTTTCTCACTGGTTCTCTCTTCTGCCGTTTTCCGTAGGACTCTCTTCTCTGACCTGAGTCTCCTTTGGAACTCTGCAGGTTCTA
+
1AAAAAAAFFFFDGA1BFGGGGHHGEFBA0AGGGG?FGGECAG0/EEGEEGGHHFHFHGGGGGCFGGCEEGHBGHC>EEHGHHGH/<ECGGGGGHHHHHHHHHGCGHFHHGGHGGGGGGHHHHHHHHHHHGHHGGGGGHGHHGHHGGGGGGGGGGGGG-@A@@F@@F@@FFFFFFFFFFFFFFFFFFFFFFFF@ABFFFFFFFFFFFFFFFFFFFFFFBBFFFFFFFFFFFFFFFFFFFFFFFFFFFFFFF
@M05620:37:000000000-D9766:1:1101:5061:8041 1:N:0:69
ACCACACCTTCTACAATGAGCTGCGTGTGGCTCCCGAGGAGCACCCCGTGCTGCTGACCGAGGCCCCCCTGAACCCCAAGGCCAACCGCGAGAAGATGCCCACGTGAGTGGCCCCCTACCTCTTCCGGTGGCCGCCTCCCTCCTTCCTGGCCTCCCGGCACCGCGCCCTTTCTCACTGGTTCTCTCTTCTGCCGTTTTCCGTACGACTCTCTTCCCTGACCTGTATCTCCTTTGGAACTCTGCAGGTTCTA
+
BCBBCAAAFFFFGGGGGGGGGGHGGEGGHGHGHGGGGGG2EGAHHGGGFGGGFHHHHHHGGGGGGGFGGGGFHHGGGGFHAHHHCFGGGGGGGAHGHEHHHH/>???/??FCGH-<-.<FGFDG<0<<<<EFHCCG.AGGFGGBF0FFBFFFBFGFD@--;.-;:=DFAFFFFB///9BFF:/BFB/B//:/B:;AFFBFA99.;.AAA/9999//99//B/B:/;///;:BFFF/FFFF/9B/BFFF9//
@M05620:37:000000000-D9766:1:1101:10902:8042 1:N:0:69
AGTGCCAGCTCTCAATCGCACAGGGGACCCAGCGCCTGGCCCCTCCATCCAGAAAACCTATGACCTCACCCGCTACCTGGAGCACCAACTCCGCAGCTTGGCTGGCGTAGGAATCTGGTAGTTGGGGAGGAGTGCGGCGTTGGGGCAAGACAGTCCTACCCGTGGAGGGTTCTGGTAAATGCTGGGGTGAGGAGGGGCTCTTTGGCTCCCACCAGTCCCCCTGTCTGGTCTATCTCCTGCCCTTAGATCGG
+
AA1>A@FFAFFFGGGF1FG1E0G0FF0EEAGH0AE/AGHHCHGHGGHHHAFGFHHCGGHHHHHHHGHHHHHEE/>EHHGH0BGFHHHAEBHFEG@EEGHHGHFEEA/</B/<>FGHHG11@@FHH/>/CGGGFHEGGG-CGCACG.A.;CG/GGGFG00.CB=A@BEG@;9FFFF0CFGGF/;FFF?;@-AFFBA@@@@FFFFBBFFFFFFFF--;BFFFF@FFFFFFFFFFFFFFFF9BAEFFFF;9BEB
@M05620:37:000000000-D9766:1:1101:18532:8068 1:N:0:69
AGTGCCAGCTCTCAATCGCACAGGGGACCCAGGGCCTGGCCCCTCCATCCAGAAAACCTATGACCTCACCCGCTACCTGGAGCACCAACTCCGCAGCTTGGCTGGCGTAGGAATCTGGGAGTTGGGGAGGAGTGCGGCGTTGGGGCAAGACAGTCCTCACCGTGGAGGGTTCTGGTAAATGATGGGGTGAGGAGGGGCTCTTTGGCTCCCACCAGTCCCCCTGTCTGGTCTATCTCCTGCCCTTAGCTCGG
+
BCCBCFFFCFFFGGGGGGGGGGHHGGGGGGHHGGGGGGHHHHGHGGHHHHGHHHHHHGHHHHHHHHHHHHHGGGGGHGHHHHHGHHHHGHHHGGGGGHHHGHHGGGFGGGGB3FGHHHFFFEHHCB@FGGGGHH1CG?DGGGHGGAD.CGHBGHHGG0BEGGFGGGGGGEGGGGGBFGGGG0;BFFFABAFFFFDCFFFFFFFFFFFFFFFFF.AFFFFFFFFFFFFFFFFFFFFFFEFFFFFFBB0;FFF
@M05620:37:000000000-D9766:1:1101:12979:8068 1:N:0:69
AGTGCCAGCTCTCAATCGCACAGGGGACCCAGGGCCTGGCCCCTCCATCCAGAAAACCTATGACCTCACCCGCTACCTGGAGCACCAACTCCGCAGCTTGGCTGGGACCTATGTTGAGTATCCAGCGTAGGAATCTGGGAGTTGGGGAGGAGTGAGGAGTTGGGGAAAGACAGTCCTAACCGTGGAGGGTTCTGGTAAATGATGGGGTGAGGAGGGGCTCTTTGGCTCCCACCAGTCCCCCTGTCTGGTCT
+
BBBCCFFFCFFFGGGGGGGGGGHHGGGGGGHHFGGGGGHHHHGHGGHHHHHHHHHHHGHHHHHHHHHHHHHGGFGGHGHHBFGHHHHFGHGHGGGGGHHHGHHGGGHHGHHHHHHHHHHHHHHHHHGGGGGHGHHHHHG=FDHHHGGCFGAEHH0GF<EGHHHGGGG.CCHFHHHHHHHHGGFGG9EGG;FFGGGCFGGGGGGGGGFFFEFF0DFFFFFFFFFFEFFFFFFFFFFFFFFFFFFFFFFFFF9
@M05620:37:000000000-D9766:1:1101:19223:8071 1:N:0:69
ACCACACCTTCTACAATGAGCTGCGTGTGGCTCCCGAGGAGCACCCCGTGCTGCTGACCGAGGCCCCCCTGAACCCCAAGGCCAACCGCGAGAAGATGAGTGGCCCGCTACCTCTTCTGGTGGCCGCCTCCCTCCTTCCTGGCCTCCCGGCGCTGCGCCCTTTCTCACTGGTTCTCTCTTCTGCCGTTTTCCGTAGGACTCTCTTCTCTGACCTGCGTCTCCTTTGGAACTCTGCAGGTTCTAGATCGGAA
+
CCCCCCCCFFFFGGGGGGGGGGHHGGGA4EGGHGGEDGGGFHHHHGGG?EGGGHGHHHGGGGGGGGGGGGGHHHHGGGGHGHHHHGGGGGGGGGHGFHGHHHGF<?>AC->FHHHHHH1GFGGHHGGGGEHGHHGHHHHHHHHHHHGGGG-BGGGGGFFFFFFFFFFFFFFFFFFFFFFFFFFFFFDFFFFFFFFFFFFFFFFFFFFFFFFFFFF.@DFFFFFFFFFBFFFFFFFFFFAFFFFFFFBFBDF
@M05620:37:000000000-D9766:1:1101:26959:8072 1:N:0:69
AGTGCCAGCTCTCAATCGCACAGGGGACCCAGGGCCTGGCCCCTCCATCCAGAAAACCTATGACCTCACCCGCTACCTGGAGCACCAACTCCGCAGCTTGGCTGGGACCTATGTGAGTATCCAGCGTAGGAATCTGGGAGTTGGGGAGGAGTGAGGAGTTGGGGAAAGACAGTCCTAACCGTGGAGGGTTCTGGTAAATGATGGGGTGAGGAGGGGCTCTTTGGCTCCCACCAGTCCCCCTGTCTGGTCTA
+
AAAAAFFFBFFFGFGGGGGAECHHGGGGGGHHFGGGGGHHHHGHGGHHHHHHHHHBGEHHHHHHHHHHHHHGGFGGHHHH2FHHHHCGEHHGFGGGGHHHGHHGGGHHGHHHHHHFHGHHHHHHHGGGGGHHHHHHHHCGGHHHGG.DGDEFHDHHFGHHHHGGGGHHCHHHHHHHHHHHGGGGFGGGFGGGGGFGGGGGGGGGGGFFFFFFFFFFFFFFFFFFFFFFFFFFFFFFFFFFFFFFFFFFFFF
@M05620:37:000000000-D9766:1:1101:9817:8073 1:N:0:69
ACCACACCTTCTACAATGAGCTGCGTGTGGCTCCCGAGGAGCACCCCGTGCTGCTGACCGAGGCCCCCCTGAACCCCAAGGCCAACCGCGAGAAGATGCCCAGGTGAGTGGCCCGCTACCTCTTCTGGTGGCCGCCTCCCTCCTTCCTGGCCTCCCGGAGCTGCGCCCTTTCTCACTGGTTCTCTCTTCTGCCGTTTTCCGTAGGACTCTCTTCTCTGACCTGAGTCTCCTTTGGAACTCTGCAGGTTCTA
+
AAABCCCCFFFFGGGGGGGGGCHGGGGGGGDGGGGDEFGGGHHHHGGGFGGGHHHHGHHGGGGGGGGGGGGHHHHGGGGHGGHHHGGGGGGG/DHFHHHGHHGFHHHHFHAEHFCDDGGFHHHGHHFFGHDFHFGGGGHGHHGHBFGGFEGGGGGGFA-:AFBFAGFFFFFFFFFFFFFFFFFFFFFFFFFFFFFFEFFFBFFDDFFFFFFFFFFFFFFFFFFFFFFFFFFFFFEFFFFFFFFFFFFFFF;
@M05620:37:000000000-D9766:1:1101:24599:8077 1:N:0:69
ACCACACCTTCTACAATGAGCTGCGTGTGGCTCCCGAGGAGCACCCCGTGCTGCTGACCGAGGCCCCCCTGAACCCCAAGGCCAACCGCGAGAAGATGACCGGGCTGATCCCTCCTCTTCTGTCCCCCTTCCCCCCTCCTTCCCTCCCGGCGCTCCGCAACTTCTCCCTGGTTCTCTCTTCATCCGTTTTTCGTTGGTCTCTATTATCTTCCCTCCGTACCCTTTGGTCCTTTGCAGATTCTCGATCGGAA
+
AABBBCCBFFFFGGGGGGGGGGHHGGFGHGFHHGGGGGGGDHHHHGGGGGGGDHHHHHHGGG?EGGGGGGGHHHHGGGGHGHHHHGGGGGGGGGGGH2D22/////.0>11>1>.0<111>000<0..=./<//:-;CG/00=9CFGAA?A---9;A.---/9;/:FFB/./::/:F/;F///;9.:BB9.;-./9.;;//B//::////;////..;:.;BB///;./;B/;//;9/;:9BB.9/.-..;
@M05620:37:000000000-D9766:1:1101:6494:8082 1:N:0:69
ACCACACCTTCTACAATGAGCTGCGTGTGGCTCCCGAGGAGCACCCCGTGCTGCTGACCGAGGCCCCCCTGAACCCCAAGGCCAACCGCGAGAAGATGCCCAGGTGAGTGGCCCGCTACCTCTTCTGGTGGCCGCCTCCCTCCTTCCTGGCCTCCCGGAGCTGCGCCCTTTCTCACTGGTTCTCTCTTCTGCCGTTTTCCGTAGGACTCTCTTCTCTGACCTGAGTCCCCTTTGGAACTCTGCAGGTTCTA
+
AA3AAAAAFFFFFGGFFGAFGFFHEBEBGEHHHFGEEEGCGHHHHGGAEAEFHEEGHHHGGGGGEGGGGGGHGHEEGGGGGHHFHGGGGD>CCFHGHHDFCCHA1CFGFHGGHEGGC?CHHHHHHHHHGH?HFCCGDAHGHCDGFFGGGFEGGGGEE@--AF/CBGFB?FFFFBFFFFFF9/BBFFFF/BF9F@9ABEFFFFFA./BBFFFFF/F;FFFFFFF9.99//:9FFFFBBBBFF/FFF..9FF;
@M05620:37:000000000-D9766:1:1101:18722:8086 1:N:0:69
ACCACACCTTCTACAATGAGCTGCGTGTGGCTCCCGAGGAGCACCCCGTGCTGCTGACCGAGGCCCCCCTGAACCCCAAGGCCAACCGCGAGAAGATGCCCAGGTGAGTGGCCCGCTACCTCTTCTGGTGGCCGCCTCCCTCCTTCCTGGCCTCCCGGAGCTGCGCCCTTTTTCACTGGTTCTCTCTTCTGCCGTTTTTCGTAGGACTCTCTTCTCTGACCTGAGTCTCCTTTGGAACTCTGCAGGTTCTA
+
CCCCCCCCFFFFGGGGGGFGGGHHGEEECEHHHGGGGGGGGHHHHGGGDFGGHHGHHHHGGGGGGGGGGGGHHHHGGGGHGHHHHGGGGGGGGGHHHH2GH2?F11<011?/GH<---<F100D000<=/E.G@-A?.;E//C/C0C00C.F0.CE.A-;-.//9-AD-FF///::/:F/B//////;//9/;9:AFF.B=./.:///9///;9/////BF///:////;/BF/B/B////////A9B///
@M05620:37:000000000-D9766:1:1101:17768:8087 1:N:0:69
ACCACACCTTCTACAATGAGCTGCGTGTGGCTCCCGAGGAGCACCCCGTGCTGCTGACCGAGGCCCCCCTGAACCCCAAGGCCAACCGCGAGAAGATGCCCAGGTGAGTGGCCCGCTACCTCTTCTGGTGGCCGCCTCCCTCCTTCCTGGCCTCCCGGAGCTGCGCCCTTTCTCACTGGTTCTCTCTTCTGCCGTTTTCCGTAGGACTCTCTTCTCTGACCTGAGTCTCCTTTGGAACTCTGCAGGTTCTA
+
?AAABAAAFFFFGGGB5FGGFGFCEFGGH2FGHGG2AEG?EHHHHGCGEEEAABFGHHHGGGCGFG>EGGGHHHHGGGGHGHHHEGGGGGGGGGHHEHHHHHHGCGHHHHGGHHGGGGGHHHHHHHGHHHGHHGGCGGHGHHGHHGGGGGGGGGGGGG?BGGGGGGFBBFFFFFFFFFFFFFFFFFFFFFFFFBFFFFFFFFFFFFFFFFFFFFFFFFFFFFFFFFFFFFFFFFFFFFFFFFFFFFFFFFB
@M05620:37:000000000-D9766:1:1101:27538:8089 1:N:0:69
AGTGCCAGCTCTCAATCGCACAGGGACCCCAGGGCCTGGCCCCTCAATCCAGAAACCCTATGACCTCACCCGCTACCTGGCGCACAACCCCCGCAGCTTGGCTGGGACCTATGTGAGTATCAAGCGTAGGAATCTGGGGGTTGGGGCGGAGTGAGGAGTTGGGGAAAGCAAGTCCTAACCGTGGAGGGTTCTGGTAAATGATGGGGTGAGGAGGGGCTCTTTGGCTCCCACCAGTCCCCCTGTCTGGTCTA
+
ABAABFFFBFFFGGGGBAFFG?GDG2AFE22EFEG2AF2GFHCHG1FFH2F3DGHBHA1B33BFFAAGHHHFC>>EBBGE1>EEG/F?>/?>/E/E<C2GG2FGG/0FC2??GH2@FGHHH2@DHG/?@/FHHHHHHB->CCGGG-.;-9;;.0;.9;FFGGF-EF..//:;FFFFFFFFFFF-.;DFFFFFFF/BFFF/9FFFFFFFFF./;DFFCFFFFFFFFBFFFFF.EFFFFFFFFFFFFFFFFFF
@M05620:37:000000000-D9766:1:1101:26948:8090 1:N:0:69
AGTGCCAGCTCTCAATCGCACAGGGGACCCAGGGCCTGGCCCCTCCATCCAGAAAACCTATTACCTCACCCGCTACCTGGAGCACCAACTCCGCCGCTTGGCTGGGACCTATGTGAGTATCTAGTTTATGAATCTGGGAGTCGGGGAGGAGTGAGGAGTTGTGGAAAGACAGTCCTAAGCGTGGAGGGTGCTGGGAAATGATGGGGAGAGGATGGGTGCTCTGGCTGCCACTAGTGAACCTGTGTGGTCTA
+
>1>>A11B1F1BB1BFGAA1AABB0AEEFEGGF0EBA/BABFGAEG0B1BBFD01B0BE1F12FFDBBFF>EFGCFHGFBBFF?B?>FE>BFE?/>E>?F/0FF/CGHGHHH122B112@F2@122@F>GHF2@GD100//0/>-->-<..<.00.0.<<00;.:C0;CGFH:CCH00//9.;-;.9-E.90;9.=F.00;9/;----9---/9-;/;9//;FFE--;F/9///;////-B-//9:9;9BF
@M05620:37:000000000-D9766:1:1101:25704:8099 1:N:0:69
AGTGCCAGCTCTCAATCGCACAGGGGACCCAGGGCCTGGCCCCTCCATCCAGAAAACCTATGACCTCACCCGCTACCTGGAGCACCAACTCCGCAGCTTGGCTGGGACCTATGTTTGAGTCTCCAGCGTAGGAATCTGGGCGTTGGGGCGGCGTGCGGAGTTGGGGACAGACAGTCCTACCCGTGGCGGGTTCTGGTAAATGATGGGGTGAGGCGGGGCTCTTTGGCTCCCACCAGTCCCCCTGTCTGGTC
+
>A3>AFFFBFFFGBGGBFFAEEHGGEEEGEGHFEEAFFHGGHGHGGHGHFHGGHHGHGFHHHHHHGGHHHHGGEEGHHHHFGHHHHHGEFFHEFGGGHFHGHHGGGHHGHHHHHHHHGFH1FHH1FGGGGGG11?FHHBG/>>DGHGGADG--AB.BG-AABFFBBF-EEFF.;FFFFF/AFFDFB-;BB;EFFFFFFF/;FFFFFFFDB.AF.;@BBBBFFFFFFFFFFFFFFEFFFFFFFBFFFFFFFF
@M05620:37:000000000-D9766:1:1101:8236:8099 1:N:0:69
AGTGCCAGCTCTCCATCGCACAGGGTACCCAGGGCCTGGCCCCTCCATCCAGAAAACCTATGACCTCACCCGCTACCTGGAGCACCCCCTCCGCAGCTTGGCTGGGACCTATGTGAGTATCCAGCGTAGGAATCTGGGCGTTGGGGCGGCGTGCGGAGTTGGGGAAAGCCAGTCCTAACCGTGGAGGGTTCTGGTAAATGATGGGGTGAGGAGGGGCTCTTTGGCTCCCACCAGTCCCCCTGTCTGGTCTA
+
>>>>>BFCAFFFGGGBBAE2E2GCG4BBBBBA2AB22BFHBGGGGGHHHAFGFGFABEGF5BEGH5BBGGF>E0>>GF@B2BBGHHG/>E??>E/>>B?BEGHGGGHGGHFGHGG3B3FHHHGGHFC/>E<2@GGHFF/>CDGACC.<C-;;?.AD-AAFBFFF...;/A.;FFFFFFFFFDEF.AAD.AAFFFFBFFFFFFFFFFDFEFFFFFFAFFABFFFEFFFEFBFFFFFFFFFFFFFFFFFFFFF
@M05620:37:000000000-D9766:1:1101:6503:8100 1:N:0:69
ACCACACCTTCTACAATGAGCTGCGTGTGGCTCCCGAGGAGCACCCCGTGCTGCTGACCGAGGCCCCCCTGAACCCCAAGGCCAACCGCGAGAAGATGCCCAGGTGAGTGGCCCGCTACCTCTTCTGGTGGCCGCCTCCCTCCTTCCTGGCCTCCCGGAGCTGCGCCCTTTCTCACTGGTTCTCTCTTCTGCCGTTTTCCGTAGGACTCTCTTCTCTGACCTGAGTCTCCTTTGGAACTCTGCAGGTTCTA
+
AAABBCCCFFFFGGGGGGGGGGHHGGGBEEHHHGGGCEFCGHHHHGGGGEGFHHGHHHHGGGGGGGGGGGGHHHHGGGGHGHHHHGGGGGGGCGHHHHHHHGHGHHHHHHGGHHGGGGGHHHHHHHHHGHGHHGGGGGHGHHGHHGGGGGGGGGGGGG-ACFGGGGFFFFFFFFFFFFFFFFFFFFFFFFFFFFFFFFFFFFFFFFFFFFFFFFFFFFFFFFFFFFFFFFFFFFFFFFFFFFFFFFFFFFF
@M05620:37:000000000-D9766:1:1101:5970:8102 1:N:0:69
AGTGCCAGCTCTCAATCGCACAGGGGACCCAGGGCCTGGCCCCTCCATCCAGAAAACCTATGACCTCACCCGCTACCTGGAGCACCAACTCCGCAGCTTGGCTGGGACCTATGCGTCTCCCGCGTCGGCCTCTGGGCGTTGGGGGGACGTGCGGCGTTGGGGACAGACAGTCCTAACCGTGGCGGGTTCTGGTCAATGATGGGGTGAGGCGGGGCTCTTTGGCTCCCACCAGTCCCCCTGTCTGGTCTCTC
+
ABAABFFFCFFFGGGGGGGGGGHHGGGGGGHHGGGGGGHHHHGHGGHHHHHHHHHHHGHHHHHHHHHHHHHGGGGGHHHHHHHHHHHHGHHHGGGGGHHHGHHGGGHHGHHHHBG/<CGHF//B>/A/-<<<FGHHCD-@@CDG-;--;.;.@--;-@DFFF.;AAFFFF0:FFFFF.@AFFF@;D@AFFFF;0;BBB0BBFFF.BEFE.:-@F-@AFFFFF;B9AF/AFEFF9BFFFFFFBFFFB9;0BB
@M05620:37:000000000-D9766:1:1101:21002:8117 1:N:0:69
AGTGCCAGCTCTCAATCGCACAGGGGACCCAGGGCCTGGCCCCTCCATCCAGAAAACCTATGACCTCACCCGCTACCTGGAGCACCAACTCCGCAGCTTGGCTGGGACCTATGTGAGTATCCAGCGTAGGAATCTGGGAGTTGGGGAGGAGTGAGGAGTTGGGGAAAGACAGTCCTAACCGTGGAGGGTTCTGGTAAATGATGGGGTGAGGAGGGGCTCTTTGGCTCCCACCAGTCCCCCTGTCTGGTCTA
+
ABAABFFFCFFFGGGGGGGGGGHGGGGGGGHHGGGGGGHHHHGHGGHHHHHHHHHHHGHHHHHHHHHHHHHGGGGGHHHHGHHHHHHHGHHHGGGGGHHHGHHGGGHHGHHHHHHHHHHHHHHHHGGGGGHHHHHHHHHGGHHHGGGGGGFHHHHHHGHHHHGGGGHHHHHHHHHHHHHHGGGGGGGGEGGGGGGGGGGGGGGGGGFFFFFFFFFFFFFFFFFFFFFFFFFFFFFFFFFFFFFFFFFFFFF
@M05620:37:000000000-D9766:1:1101:25083:8119 1:N:0:69
ACCACACCTTCTACAATGAGCTGCGTGTGGCTCCCGAGGAGCACCCCGTGCTGCTGACCGAGGCCCCCCTGAACCCCAAGGCCAACCGCGAGAAGATGAGTGGCCCGCTACCTCTTCTGGTGGCCGCCTCCCTCCTTCCTGGCCTCCCGGAGCTGCGCCCTTTCTCACTGGTTCTCTCTTCTGCCGTTTTCCGTAGGACTCTCTTCTCTGACCTGAGTCTCCTTTGGAACTCTGCAGGTTCTAGATCGGAA
+
CCCCCCCCFFFFGGGGGGGGGGHHGGGGHGHHHGGGGGGGGHHHHGGGEGGGGHHHHHHGGGGGGGGGGGGHHHHGGGGHGHH/GGGGGGGGGGHGHHHGHH/?FHGGCFCHHHBGHHHH<GDHF@DFGGHGHHGGHGHFGHHHHHGGGGD@DGGGDDGGG/FFFFFFFFFFFFFFFFFFFFFFFFADFFFFBFFDFFFFFFFFFFFFFFFFFF/BBFFFFFFFFFEFFFFFFB9;FF.BFFF0F9FE?FE
@M05620:37:000000000-D9766:1:1101:24854:8120 1:N:0:69
ACCACACCTTCTACAATGAGCTGCGTGTGGCTCCCGAGGAGCACCCCGTGCTGCTGACCGAGGCCCCCCTGAACCCCAAGGCCAACCGCGAGAAGATGCCCAGGTGAGTGGCCCGCTACCTCTTCTGGTGGCCGCCTCCCTCCTTCCTGGCCTCCCGGAGCTGCGCCCTTTCTCACTGGTTCTCTCTTCTGCCGTTTTCCGTAGGACTCTCTTCTCTGACCTGAGTCTCCTTTGGAACTCTGCAGGTTCTA
+
BBBBBBBBFFFFGGGG5BBFGGHGGGGFHGHGHGGGGGGFGHHHHGGGGGGGHHHHHHHGGGGGGGGGGGGHHHGGGGGHGHHHHGGGGGCFCGHHHHHHHGHFGHHHHFGGHHGGGGGHHGHGHHHGHGDHHGGGGGHGHHGGHGGGFGGGGGGGG?-AFGGFGGFFFFFFFFFFFFFFFFFFFFFFFFFFFFDFFFFFFFFFDFFFFFFFFFFEFFFFFFFFFFFFFFFFFFFFFFFFFFFFFFFFFFB
@M05620:37:000000000-D9766:1:1101:21711:8120 1:N:0:69
AGTGCCAGCTCTCAATCGCACAGGGGACCCAGGGCCTGGCCCCTCCATCCAGAAAACCTATGACCTCACCCGCTACCTGGAGCACCAACTCCGCAGCTTGGCTGGGACCTATGCGTATCCCGCGTCGGAATCTGGGCGTTGGGGCGGCGTGCGGCGTTGGGGCCAGACAGTCCTAACCGTGGCGGGTTCTGGTCAATGATGGGGTGAGGAGGGGCTCTTTGGCTCCCACCAGTCCCCCTGTCTGGTCTCTC
+
AA>AAFFFAFFFGGGGGGGGGGHGGFGFGGHHFEEGFFHHHHGHGGHFHHHHGHHGHGHGHHHHHHHHHHFGGEEGHHHHBGHHHH11EHHHGGGGGHGHGHHGGGHGGHHHHHGGDFHH2?BD>@FG-.>FGHHF<CACCFGGDF?-BGFBBFAFFFAFFFFFFFFFFFFFFFFFFFFFFF-@DFFFFFFF;/:BFF/BFFFFADEFF/;.@FFFFFFF9BFFFFFFFFEFFFFFFFFFFFFFFFFF/B;
@M05620:37:000000000-D9766:1:1101:13063:8121 1:N:0:69
ACCACACCTTCTACAATGAGCTGCGTGTGGCTCCCGAGGAGCACCCCGTGCTGCTGACCGAGGCCCCCCTGAACCCCAAGGCCAACCGCGAGAAGATGCCCAGGTGAGTGGCCCGCTACCTCTTCTGGTGGCCGCCTCCCTCCTTCCTGGCCTCCCGGAGCTGCGCCCTTTCTCACTGGTTCTCTCTTCTGCCGTTTTCCGTAGGACTCTCTTCTCTGACCTGAGTCTCCTTTGGAACTCTGCAGGTTCTA
+
CCCCCCCCFFFFGGFGGGGGGGHHGFGGHGHHHGGGGGGGGHHHHGGGFGGGHHHHHHHGGGGGGGGGGGGHHHHGGGGHGHHHHGGGGGGGGGHHHHHHHHHGHHHHHHGGHHGGGCGHHHGHHHHGFHGHGGGGGGHFGHGHHGGGGGGGGGGGG?DDGGGGGGFF;FFBBFFFFFEFFFFFFFFFFFFFFFFFFFFFFFFFF0FFFFFFFFFFFFFFFFFFFFFFFFFFFFEFFFFFFFFFFFFFFFF
@M05620:37:000000000-D9766:1:1101:15471:8132 1:N:0:69
AGTGCCAGCTCTCAATCGCACAGGGGACCCAGGGCCTGGCCCCTCCATCCAGAAAACCTATGACCTCACCCGCTACCTGGAGCACCAACTCCGCAGCTTGGCTGGGACCTATGTTGAGTATCCAGCGTAGGAATCTGGGCGTTGGGGCGGCGTGCGGCGTTGGGGAAAGACAGTCCTAACCGTGGAGGGTTCTGGTAAATGATGGGGTGAGGAGGGGCTCTTTGGCTCCCACCAGTCCCCCTGTCTGGTCT
+
>33>AFFFBFFFGGGGGFGGEEHGEEFFGGHGGGGEGFHHHHGHGGHHHHHHHGGHHGHHHFHHHHHHHHHGGEEFHHHHGHHHHHFHGHHHGGGGGHHHGHHGGGHHGGHHGHHHEHHBHHH3FGGGDGGH2FHHHGB/>CDGHGG.AF-AFG.;D-@@@FFFFEF.;/B9FFFFFFFFFFDFF.EFFDFFFFFFFFFFFFFFFFFDFEFF/AFFDFFFFFFFFFFFFFFFFFFFFFFFFFFFFFEFFFF
@M05620:37:000000000-D9766:1:1101:6051:8133 1:N:0:69
AGTGCCACCTCTCAATCGAACAGGGGACCCAGCGCGCGGCCCCTCCAGCCAGAAAACCTGTGACCTCACCCGCCACCTGGAGCACCAACTCCGCAGCTTGGCTGGGACCTATGTGAGCATCCAGCGTAGGAATCTGGGAGTTGGGGAGGAGTGAGGAGTTGGGGAAAGACAGTCCTAACCGTGGAGGGTTCTGGTAAATGATGGGGTGAGGAGGGGCTCTTTGGCTCCCACCAGTCCCCCTGTCTGGTCTA
+
1>11AD111BBDCGGGGFG1F0B00A0A00AF00A//A/A/AEEEEG1>/GHFHHBCGF0@BEFH1@@>FAEC/EEHFF0BBGFHFHAFH1G?A@/<BGGFFGECCHF/?C1FFDGH1?1??GHGG.>CAGGHGGGFH<ECGGF-;;@@.AGHHHHH./90;-;EBFGGGGFFBFFFGFGGCE@AEF;-9FFFF/9FFBFFBFF?-;@FFFFFF<=;9EFBB/9B/B-A-9AEA:F/BEB?9BFFEFFBFB
@M05620:37:000000000-D9766:1:1101:15462:8162 1:N:0:69
AGTGCCAGCTCTCAATCGCACAGGGGACCCAGGGCCTGGCCCCTCCATCCAGAAAACCTATGACCTCACCCGCTACCTGGAGCACCAACTCCGCAGCTTGGCTGGGACCTATGTGAGTATCCAGCGTAGGAATCTGGGAGTTGGGGAGGAGTGAGGAGTTGGGGAAAGACAGTCCTAACCGTGGAGGGTTCTGGTAAATGATGGGGTGAGGAGGGGCTCTTTGGCTCCCACCAGTCCCCCTGTCTGGTCTA
+
AB3ABFFFBFFFGGGGFGGGGGHDGGGGGGHHAGGFEGHGHHGHGGHHHGHHEGHHHGHHHHFHHHHHHHHGGEEGHHHHGHHHHHHHGHHHGGGGGHHHGHHGGGHHGHHHHHHHHHHHHHHHHGGGGGHHHHHHHHHGGHHHGGGGGGGHHHHHHGHHHHGGGGHHHHGHHHHHHHHHGGGGGGGGEFGGGGGGGGGGGGGGGGFFFFFFFFFFFFFFFFFFFFFFFFFFFFFFFFFFFFFFFFFFFFF
@M05620:37:000000000-D9766:1:1101:25934:8194 1:N:0:69
ACCACACCTTCTACAATGAGCTGCGTGTGGCTCCCGAGGAGCACCCCGTGCTGCTGACCGAGGCCCCCCTGAACCCCAAGGCCAACCGCGAGAAGATGCCCAGGTGAGTGGCCCGCTACCTCTTCTGGTGGCCGCCTCCCTCCTTCCTGGCCTCCCGGAGCTGCGCCCTTTCTCACTGGTTCTCTCTTCTGCCGTTTTCCGTAGGACTCTCTTCTCTGACCTGAGTCTCCTTTGGAACTCTGCAGGTTCTA
+
AAAABBABFFFFFGGGGFGGGFGFGEEEHDHHFGFEGGGGGHHHHGFGFEFFHHHFHHHGGGGGGEEGGGGHHFHGGGGHAGHHHGG?FFGGFGHHGFHHHHFFG1GHHHG/0FFG?DGHHHHHHBGH0CDHHGG-:EGGHHG/:9FGBFGGGGGGG-BC-9FGGGFAAFFBFFFFFFF9FFFFFFFFFF/BFADFFFFFFFFFFFFFFFFF/BF//BBFFFE9F9FFFFFBFFFFFFFFFFFFFFFFFFB
@M05620:37:000000000-D9766:1:1101:13084:8195 1:N:0:69
ACCACACCTTCTACAATGAGCTGCGTGTGGCTCCCGAGGAGCCCCCCGTGCTGCTGACCGAGGCCCCCCTGAACCCCAAGGCCAACCGCGAGAAGATGAGTGGCCTGCTCCCTCTTCTTGTCGCCGCCTCCCTCCTTCCTTTCCTCCCGGCGCTGCGCCCTTTCTCACTGGTTCTCTCTTCTGCCGTTTTCCGTAGGACTCTCTTCTCTGACCTGCGTCTCTTTTGGCACTCTGCCGGTTCTAGATCGGAA
+
ABABA4AAFFFFGGGEBGEGGGHHFEGGHEGHGFFG2FG2EG2BFGEEEEEGHHHGFGHGEGEEGEGGGGFG3BGEGEEHGGHH/FGGGG@C@AG1<DFG11?/01<<11<<<GBG1<11>0<.<--CD.:CHHD/CGF00090;;C.A@B--9AA@-.9-BBB/BFFFEFFFFBFFFFFF/B/99.9/AFF./.9:FF/BFFFFFF////;//.A-A>9F/9///9//;B9BFB/9-;..F/////...:
@M05620:37:000000000-D9766:1:1101:22289:8197 1:N:0:69
AGTGCCAGCTCTCAATCGCACAGGGGACCCAGGGCCTGGCCCCTCCATCCAGAAAACCTATGACCTCACCCGCTACCTGGAGCACCAACTCCGCAGCTTGGCTGGGACCTATGTTGAGTATCCCGCGTAGGACTCTGGGCGTTGGGGCGGCGTGCGGCGTTGGGGAACGACAGTCCTAACCGTGGCGGGTTCTGGTAAATGATGGGGTGAGGAGGGGCTCTTTGGCTCCCACCAGTCCCCCTGTCTGGTCT
+
ABABCFFFCFFFGGGGGGGGGGHFGGGGGGHHFGGGGGHHFHGHGGGHHHHHHHGHHGHHHHHHHGHHHHHGGECGHGHHHHHHGHHHGHHHGGGGGHFHGHHFGE0FGHHHHHHGGHHHGHH2CCBB<CGG1FHHHFH<ACDGHGG.AD?FABCD-@D:@FFF;ED.;.;CFBFFFFFFFFDFA-;C;@EFFFFBFF/FFEFFFFFDF.F?/ADAFFCFFFFFFFFFFFFFFEFFFF/EDDFFFFFFFF9
@M05620:37:000000000-D9766:1:1101:21652:8202 1:N:0:69
AGTGCCAGCTCTCAATCGCACAGGGGACCCAGGGCATGGCCCCTCCATCCAGAAAACCTATGACCTCACCCGCTACCTGGAGCACCAACTCCGCAGCTTGGCTGGGACCTATGTTGAGTATCCCGCGTAGGACTCTGGGCGTTGGGGCGGAGTGCGGCGTTGGGGAACGACAGTCCTAACCGTGGCGGGTTCTGGTAAATGATGGGGTGAGGCGGGGCTCTTTGGCTCCCACCAGTCCCCCTGTCTGGTCT
+
A>>>AFFFBFFFEAGFB2FEECGCC?EEE2BGFEE22ABGBGGCEFHHGFHHFGHHHGHHHHFGHGHHHGHGE0EEHHHH?FGHHH1?EGHBEEEEEGFGGEG?//BFE??BGGGB2B?2BFGCEGGC/<CGFHHHHHC.A<ACGCCADG-BDFBBGBG@BBFB<EF?D.9-9BFFFFBBFBFFB-;BBBFFFFFBFF/FFFFFFFFA>.99.@=-@@@EFFFFEFFFFFFFFA?BFFFEDBEFFFFFFFF
@M05620:37:000000000-D9766:1:1101:15679:8207 1:N:0:69
ACCACACCTTCTACAATGAGCTGCGTGTGGCTCCCGAGGAGCACCCCGTGCTGCTGACCGAGGCCCCCCTGAACCCCAAGGCCAACCGCGAGAAGATGCCCAGGTGAGTGGCCCGCTACCTCTTCTGGTGGCCGCCTCCCTCCTTCCTGGCCTCCCGGAGCTGCGCCCTTTCTCACTGGTTCTCTCTTCTGCCGTTTTCCGTAGGACTCTCTTCTCTGACCTGAGTCTCCTTTGGAACTCTGCAGGTTCTA
+
BBCCDCDDFFFFGGGGGGGGGGHHGGGGHGHHHGGGGGGGGHHHHGGGGGGGHHHHHHHGGGGGGGGGGGGHHHHGGGGHGHHHHGGGGGGGGGHHFFGHGHGFHFHHHHGGGEGGG?GHHHHGHFDGHCDFHGGGGGHGHHDHFGGGGGGGGGGGG9-99FGGGGFFFFFFFFFFFFFFFFFFFFFFFFFFFFADFFFFFFFDA0BBFFFFFFFFHFFFFFF/FFFFFFFFFFFFFFFFFFFFFFFFFF<
@M05620:37:000000000-D9766:1:1101:20596:8207 1:N:0:69
ACCACACCTTCTACAATGAGCTGCGTGTGGCTCCCGAGGAGCACCCCGTGCTGCTGACCGAGGCCCCCCTGAACCCCAAGGCCAACCGCGAGAAGATGCCCAGGTGAGTGGCCCGCTACCTCTTCTGGTGGCCGCCTCCCTCCTTCCTGGCCTCCCGGCGCTGCGCCCTTTCTCACTGGTTCTCTCTTCTGCCGTTTTCCGTAGGACTCTCTTCTCTGCCCTGAGTCTCCTTTGGAACTCTGCAGGTTCTA
+
ABBCBBCCFFFFFGGGGGGGGGHHFEEBEEHEGGGEDGEEFHHHHGGGEEEFHHHHHHHGGGGGGGGGGGGHFHHGGGFHGHHHHGGGGGCGGGHHHHHHHEGGHHHHHHGGHHGGGCGHHHGHHEFHHHGHHGCGFGHGHHGHGFGGGGGGGGGGFGDGGFFFFFFAFFFFFFBFFFFFFFFFFFFFBFFFFFDFFFFFFFAFF/BFFFFFFFFFFF/BEFF/;FFFFFBFFFFFFFFFEFFFFFFFFFB
@M05620:37:000000000-D9766:1:1101:25970:8210 1:N:0:69
ACCACACCTTCTACAATGAGCTGCGTGTGGCTCCCGAGGAGCACCCCGTGCTGCTGACCGAGGCCCCCCTGAACCCCAAGGCCAACCGCGAGAAGATGCCCAGGTGAGTGGCCCGCTACCTCTTCTGGTGGCCGCCTCCCTCCTTCCTGGCCTCCCGGCGCTGCGCCCTTTCTCACTGGTTCTCTCTTCTGCCGTTTTCCGTAGGACTCTCTTCTCTGACCTGAGTCTCCTTTGGAACTCTGCAGGTTCTA
+
BBBBBBBBFFFFGGGGGGDGGGHHGFGEGAHEAFGGDGGGGHHHHGGGGGGGHHHGHHHGGGGGGGGGGGGHHGHGGGGHGGHHHGGGGDGGGGGFGGHHHHHFFHGFGGFGHHGG?-AGFHHHHHH0GHGFC@CDAGHGHHGFHGGG0C9FBAEGA--;DAF?>DDFFFFFFFBFFFFFFFFFFFBFFBFFBB;A9ABFAFFFF/BFFFFFFFFFFF/9FBF/:;FFFFFFFFFBFFFBFFFB9AFBFB/
@M05620:37:000000000-D9766:1:1101:11682:8210 1:N:0:69
AGGGCCAGCTCTCAATCGCACAGGGGACCCAGGGCCTGGCCCCTCCATCCAGAAAACCTATGACCTCACCCGCTACCTGGAGCACCAACTCCGCAGCTTGGCTGGGACCTATGAGTATCCAGCGTAGGAATCTGGGAGTTGGGGAGGAGTGAGGAGTTGGGGAAAGACAGTCCTAACCGTGGAGGGTTCTGGTAAATGATGGGGTGAGGAGGGGCTCTTTGGCTCCCACCAGTCCCCCTGTCTGGTCTATC
+
111>AA>AAFF3BGG3A1FFAE0A0EFGCAGHGGGCFAGCEHGHGGBGEFG1AB1FHF0BGHFHFH1FHHHGGG?EGHHCGHH/0>GHG0GHGEEGCFHHEHHGCEHHGFHHHHBGFH2FGEEC//<B<1<FHHBHF/?0?GCGFCG.ACC00<0.</DFGGE.GCHFFC0CC:GHE.A.9A.CA@:..;FF9;CGBBFEFGGG-@EFFBBF@@@?-/BBF/B/F-AFFFEF;FFFFF@F/FFFFB/:/BB
@M05620:37:000000000-D9766:1:1101:26135:8234 1:N:0:69
ACCACACCTTCTACAATGAGCTGCGTGTGGCTCCCGAGGAGCACCCCGTGCTGCTGACCGAGGCCCCCCTGAACCCCAAGGCCAACCGCGAGAAGATGCCCAGGTGAGTGGCCCGCTACCTCTTCTGGTGGCCGCCTCCCTCCTTCCTGGCCTCCCGGAGCTGCGCCCTTTCTCACTGGTTCTCTCTTCTGCCGTTTTCCGTAGGACTCTCTTCTCTGACCTGAGTCTCCTTTGGAACTCTGCAGGTTCTA
+
AAA>AAAAFFFFGGGF3FG1FAF1EEEFHEHH1FGGGGGCCHHHHGGG?/EEABGFHFGGGG?EFFGGGGGHHHHFGGGH/EGHF/E/BBCC/AGH11FGHHHFGHHH11FFHH-CGGGBH0GHHHBDGHGG.--:EAHGHH.:CBBG0/.CFGGGB-AA@GF/9@F-@FFFFFFFFFFFFFFFFFFFFFFFF@BBFFFFFFFFBFFFFFFFFFFFFFFFFFFFFFFFFFFFF/BFFFFFFFFFFFFFFFB
@M05620:37:000000000-D9766:1:1101:17311:8241 1:N:0:69
ACCACACCTTCTACAATGAGCTGCGTGTGGCTCCCGAGGAGCACCCCGTGCTGCTGACCGAGGCCCCCCTGAACCCCAAGGCCAACCGCGAGAAGATGAGCAGGTGAGTGGCCCGCTACCTCTTCTGGTGGCCGCCTCCCTCCTTCCTGGCCTCCCGGAGCTGCGCCCTTTCTCGCTGGTTCTCTCTTCTGCCGTTTTCCGTAGGACTCTCTTCTCTGACCTGAGTCTCCTTTGGAACTCTGCAGGTTCTA
+
?AAAAA?AFFFDDGGDFFGA11B1A0AEGCHH1FFGGGG?AHHHHGCEEEECEAFFGAFF@E@GC/>EGGGEH1>?EG?C>/GCCFE<CCG///0?111<<1C/G11??1//?/-<<@C011<GHB=<D/...<-C?A.C:/.;G0900;.999A..;---9//-9-@=//99/-;99@F//;9FFBBFFBB/;9;/AF/-:9BBF/9B//BFB//:/;999-/-;B//9B/F/////;B///9/--9//;
@M05620:37:000000000-D9766:1:1101:26114:8244 1:N:0:69
ACCACACCTTCTACAATGAGCTGCGTGTGGCTCCCGAGTAGCACCCCGTGCTGCTGACCGAGGCCCCCCTTAACCCCAAGGCCAACCGCGAGAAGCTGCCCACGTGAGTGGCCCGCTCCCTCTTCTGGTGGCCTCCTCCCTCCTTCCTGGCCTCCCGGAGCTGCGCCCTTTCTCACTGGTTCTCTCTTCTGCCGTTTTCCGTAGGCCTCTCTTCTCTGACCTGCGTCTCCGTTGGAACTCTGCAGGTTCTA
+
AAAAAAAABBBBFG1FGG11B1FEEBEFGGGHFBBA0E/BDBFAFEEAAAEFHG1FGHHEE/EEGGGGGCHFDHHGFEGG/F>FHFEEE@/</<B1<?1?C1/<?G?/1<?FHHCCC<<F0<F1<F0<DC.<G0<GGHFFFBCH00/::CGHHHAE.---:.;F-AB@AG00FFFFB/-/B////;BF;//;B@--;EF/-/---9/;FFFFBF/;//9;/B-----;-/;;;9-//BBBB//9B--B/B;
@M05620:37:000000000-D9766:1:1101:14640:8287 1:N:0:69
ACCACACCTTCTACAATGAGCTGCGTGTGGCTCCCGAGGAGCACCCCGTGCTGCTGACCGAGGCCCCCCTGAACCCCAAGGCCAACCGCGAGAAGATGAGTGAGGCGCTCCCTCCTCTAGCTCTCCTGTTGGCCGCCTCCGGCCTCCCGGGGCTCCCGCCTCTGTGCCCGGTCTCACCGTCTCTCGCTTCTGCCGTTTTTCTTTGCTCTCTCTTCTCTGTCCTTAGGCTCTTTGCGGGCTCTGCAGCTGCT
+
ABAABAABFFFFGGGFFGGBEDGFGAEEHGGHFGGGGGGGGHHHHGGGGGGGHHHHHHHGGGGGGDEGGGGGHGHGGGGHACHFHGE@DGGC@GFGFHE12111</</-...0<.0>F<100=00<</000./<--:.:..-9AE.:C.A--;B.;..--..;////;/.-@-.///..99;.9B..AE.////-..9..;/9////;B//;/;///9///BF//9///;//;//----9:///;////9/
@M05620:37:000000000-D9766:1:1101:9640:8298 1:N:0:69
AGTGCCAGCTCTCCATCGCACAGGGGACCCAGGGCCTGGCCCCTCCATCCAGAAACCCTATGACCTCACCCGCTACCTGGAGCACCCACTCCGCAGCTTGGCTGGGACCTATGTTGCGTCTCCAGCGTCGGACTCTGGTCGTTGGGGCGGCGTGCGGCGTTGGGGAACGCCAGTCCTACCCGTGGCGGGTTCTGGTAACTGATGGGGTGCGGCGGGGCTCTTTGGCTCCCACCAGTCCCCCTGTCTGGTCT
+
>>>>>@1CAFFFG1A1A1E1E0FFFGBEAAGEG0AAFFCHHHGG/A0EGFHHFHH0BEHFF1GHHBBBGFH/>/>E01BBFFHH0G?FECGB>//EE0<BEGHGGGHHGB1GGHDG><CBEHH1@FCFFCGC<CHHHG1=@AFHHGG.AA?AAAA?@>@@@@?@@--EBA@-9F/BFF/9FFFF@=@@?;EFFFF;FF/9BBFFFFFF@-@@?@@;@@@FFFFFFFFFFF-FFFFFFFFFA@EFFFFFFFF
@M05620:37:000000000-D9766:1:1101:14333:8302 1:N:0:69
ACCACACCTTCTACAATGAGCTGCGGGTGGCTCCCGAGGAGCACCCCGTGCTGCTGACCGAGGCCCCCCTGAACCCCAAGGCCAACCGCGAGAAGATGAGTGGCCCGCTACCTCTTCTGGTGGCCGCCTCCCTCCTTCCTGGCCTCCCGGCGCTGCGCCCTTTCTCACTGGTTCTCTCTTCTGCCGTTTTCCGTAGGACTCTCTTCTCTGACCTGCGTCTCCTTTGGAACTCTGCAGGTTCTAGATCGGAA
+
AAA1>AAAFFFFGBGF3G1AG1GFG00A00BF1AFAAEGCCHHGHGCE?AEEFHF1GHFE/F?EG/EGGGG0G1GFGF/G//FGFF//BC<//CFF1?1F?1CF?.<>--</<DGFGH00=<A.GCC@CEGCFHFEFFBFFFFA99C9E?-9=-@A?=A@?FFFFBFF/BB/BFFFFFFFFFFF9@;-BFFFFBFBBFFEBFFFFEFFBFF/9BF-@9@F-B/F/:9/B;FFFFFFFFAFFFFBBFFE-?A
@M05620:37:000000000-D9766:1:1101:14539:8314 1:N:0:69
ACCACACCTTCTACAATGAGCTGCGTGTGGCTCCCGAGGAGCACCCCGTGCTGCTGACCGAGGCCCCCCTGAACCCCAAGGCCAACCGCGAGAAGATGAGCAGGTGAGTGGCCCGCTACCTCTTCTGGTGGCCGCCTCCCTCCTTCCTGGCCTCCCGGCGCTGCGCCCTTTCTCACTGGTTCTCTCTTCTGCCGTTTTCCGTAGGACTCTCTTCTCTGACCTGAGTCTCCTTTGGAACTCTGCAGGTTCTA
+
BBB3AABBFFFFGGGGGGDAF5G4F2AAA2GHBFFEEEG?EHHHHGGGAEGGGHHFHHHC@FCGGAEGGEFFHCGGGGAHACHHGGEEGG/</?GFDFFHGHHHHHHFHFAFFEDCGGGHHHHHHHFHHHGHHGGGGGHGHGDHHHGGGGEGFGFFGG-9BBBFBBFBBFFFFF/BBFFFFFFFFFFFFFFBFBFDFEFFFFFDFBFFFFFFFFFFFEBFFF.;9BF/FF/FFFFFFFFFFFFFFFFFFF9
@M05620:37:000000000-D9766:1:1101:4841:8335 1:N:0:69
ACCACACCTTCTACAATGAGCTGCGTGTGGCTCCCGAGGAGCACCCCGTGCTGCTGACCGAGGCCCCCCTGAACCCCAAGGCCAACCGCGAGAAGATGACCAGGTGAGTGGGCCGCTACCTCTTCTTTTTGCCGCCCCCCTCCCTCCTGGCCTCCCGCCGCTGCGCCCTTTCTTACTGGTTCTCTCTTCCGCCGTTTTCCGTACGCCTCTCTCCTCTCACCTGATTCTCCTTTGTACCTCTGCAGGTTCTT
+
CBBBCCCCFFFFGGGGGGGGGGHHGGGEEGHHHGGGGGGCGHHHHGGGGGGGHHHHHHHGGGGGGGGGGGGHHHHGGGGHGHHHHGGGGGCGGGHHHHF????/??1?FG///<->->>GGH0=0=0000=00A-A--AFGGG.CFGG//::;?EGD-;:-9-9--.;9//;B//;F//:;/:/BFFB//..:9-././/.B..;.-9.9BF//9/;//;./:;/://///;/;/9/:;;/:///:;9/;/
@M05620:37:000000000-D9766:1:1101:26041:8336 1:N:0:69
AGTGCCAGCTCTCAATCGCACAGGGGACCCAGGGCCTGGCCCCTCCATCCAGAAAACCTATGACCTCACCCGCTACCTGGAGCACCAACTCCGCAGCTTGGCTGGGACCTATGTTTGAGTATCCCGCGTAGGACTCTGGGCGTTGGGGCGGAGAGCGGAGTTGGGGAAAGACAGTCCTACCCGTGGAGGGTTCTGGTAAATGATGGGGTGAGGAGGGGCTCTCTAGCTCCCACCAGTCCCCCTGTCTGGTC
+
AAA1AFFBAFFFGGGGGGAAF0GHGGGEGEGHGCEFCGHHHHGHGGHHHHGHGFFHHGGCHHHHHHHHHHHGGGGGHHHHHHHHHHHHGB1FGGEEGBHHFHFFCEHGGHHHH22BF1FHGF2>1/<>//>A11??1FGH.><C?FC-.-;9@-..;9--CB9/;-9:99FB/;///9//;A-9-99-;>-;9/;/9:/;F/F/B99B;--;9/;-99@@AB///9;;B/EFFBF?999FEB@EF//9/99
@M05620:37:000000000-D9766:1:1101:26385:8342 1:N:0:69
ACCACACCTTCTACAATGAGCTGCGTGTGGCTCCCGAGGAGCACCCCGTGCTGCTGACCGAGGCCCCCCTGAACCCCAAGGCCAACCGCGCGAAGATGCCCAGGTGAGTGGCCCGCTACCTCTTCTGGTGGCCGCCTCCCTCCTTCCTGGCCTCCCGGAGCTGCGCCCTTTCTCACTGGTTCTCTCTTCTGCCGTTTTCCGTAGGACTCTCTTCTCTGACCTGAGTCTCCTTTGGAACTCTGCAGGTTCTA
+
ABBB3AA>BBBFGFDGGGBFGGHHGGG2AEAFG2AB2AAEEHCHGGGEFEEFHHHHGHHAECGGGGGGGGGHEHHGGGGHGHFHHGGGGG<BFGGCHFHHHHGAFG?FFFGGHHGCD?DGHGHHHHHHGGECGCFGGGHGGGGGGGGGGGGGGGGGGG-;-CFFFFFFFFFFFFFFFFFFFFFFFFFF//;FFFDFFFFFFFADDBFBFFFFFFF/;B/BFFF/B/9//:FFFEFFFFFFFFFEFFFFBB/
@M05620:37:000000000-D9766:1:1101:26375:8359 1:N:0:69
ACCACACCTTCTACAATGAGCTGCGTGTGGCTCCCGAGGAGCACCCCGTGCTGCTGACCGAGGCCCCCCTGAACCCCAAGGCCAACCTCGAGAAGATGCCCAGGTGAGTGGCCCGCTACCTCTTCTGGTGGCCGCCTCCCTCCTTCCTGGCCTCCCGGAGCTGCGCCCTTTCTCACTGGTTCTCTCTTCTGCCGTTTTCCGTAGGACTCTCTTCTCTGACCTGAGGCTCCTTTGGAACTCTGCAGGTTCTA
+
AAABCCDDFFFFGGGGGGGGGGHHGGGGFGBGHGGFGGGFAFAGHGGGGEFFEGHFGHHGGG@EGGGGGGGEFHHGGGEHCGGHHGG3F?///?GFF22FGHGCGC2?D?FGHHGCC?GHGHHHHHGDG<AGHGCFA?CEFHGFGHHHBCFFGGHGA;-A?AFFGCGG-FFGGFFFF0/;BF0:FBBFFBFBFDF.FEFFDFF.;BBFB:FFFBFFFBF0FF///.9:AEF0BBBBFFF:0:0B0;:0BBB
@M05620:37:000000000-D9766:1:1101:17120:8364 1:N:0:69
AGTGCCAGCTCTCAATCGCACAGGGGACCCAGGGCCTGGCCCCTCCATCCAGAAAACCTATGACCTCACCCGCTACCTGGAGCACCAACTCCGCAGCTTGGCTGGCGTAGGAATCTGGGAGTTGGGGAGGAGTGCGGAGTTGGGGAAAGACAGTCCTAACCGTGGAGGGTTCTGGTAAATGATGGGGTGAGGAGGGGCTCTTTGGCTCCCACCAGTCCCCCTGTCTGGTCTATCTCCTGCCCTTAGATCGG
+
ABAABFFFBFFFGGGGGGGGGGHHGGGGGGHHFGGGGGHHHHGHGGHHHHHHHHHHHGHHHHHHHHHHHHHGGGGGHHHHHHHHHHHHGHHHGGGGGHHHGHHGGGGGFGGD?GHHHHEACEGHGDCFGGGGHG1AD->EGHHGG.ECHHHCHHHHH0;GGGDHGGGGGCFFGGF;FGGGGBFFGGGCBAFFFFFFFFFFFFFFBFFFFFFFF.FBFFFFFFFFFFFFFFFEFFFFFFFFFFFFFF/;FFF
@M05620:37:000000000-D9766:1:1101:27426:8369 1:N:0:69
AGTGCCAGCTCTCAATCGCACAGGGGACCCAGGGCCTGGCCCCTCCATCCAGAAAACCTATGACCTCACCCGCTACCTGGAGCACCAACTCCGCAGCCTGGCTGAGACCTATGTGAGTATCCAGCGTAGGAATCTGGGAGTTGGGGAGGAGTGAGGAGTTGGGGAAAGACAGTCCTAACCGTGGAGGGTTCTGGTAAATGATGGGGTGAGGAGGGGCTCTTTGGCTCCCACCAGTCCCCCTGTCTGGTCTA
+
111>ADDFAFFDGAGFDFFCEGHGGGGGFAGGFFAEGFHHEFEHGGHHHGHGFFFGH?EFGGFFHGHHHHHGGEGGHHHHGGHHHFHHGFHHEFCGE/BFGAFG0B><FFCFD>GHHGHHHHHHFGECC/FFBFHHEH0F<CDGCGFGGACG00DGFAGHFHGGGCEHEGBG0GGFHHHHGGGGEGA@:?FGFGFFFGGGGGGGGGG@FFFFFF@@-9EFF/;;BFFFFFFFFF/FFFFF?-;BFFBB/FB
@M05620:37:000000000-D9766:1:1101:5802:8369 1:N:0:69
ACCACACCTTCTACAATGAGCTGCGTGTGGCTCCCGAGGAGCACCCCGTGCTGCTGACCGAGGCCCCCCTGAACCCCAAGGCCAACCGCGAGAAGATGCCCAGGTGAGTGGCCCGCTACCTCTTCTGGTGGCCGCCTCCCTCCTTCCTGGCCTCCCGGGGCTGCGCCCTTTCTCACTGGGTCTCTCTTCTGCCGTTTTCCGTAGGACTCTCTTCTCTGACCTGAGTCTCCTTTTGAACTCTGCAGGTTCTA
+
BBBABBB3BFFFGGGGDGBAG5GHGEEBAAFGEBBA2EFGGHHHHGGEEEEGHHHHHHHA>EGGGEGGGGGFFGHGGGGHGGHHHGGEDG<<BFGB?G1?G1/F<11?1?FCHHC--<CGH0<G0D0D=/<.<A-C?:GGFHGCH0FB09.FF?FGAG-;9@..;-DBBFFFFBFFF/F.B9BBFB/F////;;.;FFBFA/9.ABB9BFBBFFF/F//;FB./9/9/9BBFF/B.B/:/9//9;F.B/9/
@M05620:37:000000000-D9766:1:1101:12320:8401 1:N:0:69
AGTGCCAGCTCTCAATCGCACAGGGGACCCAGGGCCTGGCCCCTCCATCCAGAAAACCTATGACCTCACCCGCTACCTGGAGCACCAACTCCGCAGCTTGGCTGGGACCTATGTGAGTATCCAGCGTAGGAATCTGGGAGTTGGGGAGGAGTGAGGAGTTGGGGAAAGACAGTCCTAACCGTGGAGGGTTCTGGTAAATGATGGGGTGAGGAGGGGCTCTTTGGCTCCCACCAGTCCCCCTGTCTGGTCTA
+
BCBCCFFFCFFFGGGGGGGGGGHGGGGGGGHHGGGGGGHHHHGHGGHHHHHHHHHHHGHHHHHHHHHHHHHGGGGGHHHHHHHHHHHFFHHHGGGGGHHHGHHGGGHHGHHHHHHHHHHHHHHHHGGGGGHHHHHHHHHGGHHHGGGGGGGHHGHHHGHHHHGGGGHHHHHHHHHHHHHHGGGGGGGGFGGGGGFGGGGHHGGGGGFFFFFFFFFFFFFFFHHFFFFFFFFFFFFFFFFFFFFFHFFFFFB
@M05620:37:000000000-D9766:1:1101:19926:8407 1:N:0:69
ACCACACCTTCTACAATGAGCTGCGTGTGGCTCCCGAGGAGCACCCCGTGCTGCTGACCGAGGCCCCCCTGAACCCCAAGGCCAACCGCGAGAAGATGCCCAGGTGAGTGGCCCGCTACCTCTTCTGGTGGCCGCCTCCCTCCTTCCTGGCCTCCCGGAGCTGCGCCCTTTCTCACTGGTTCTCTCTTCTGCCGTTTTCCGTAGGACTCTCTTCTCTGACCTGAGTCTCCTTTGGAACTCTGCAGGTTCTA
+
AAABBBBBFFFFGGGGGGGFGFHHGGGGHGGHH2FFGCA2EHHHHGGGAFGGEHHHGFHGGGGGGGGEGGGGHHHGGGGHGHHHHGGGGGGGGGHGHFHHHHHGHFHHHHGGGECGG?FHFHHHHHHHHHGHHGGGGGHGHHGHHGGGGGGGGGGGGG-BGGGGGGFFFFFFFFFFFFFFFFFFFFFFFFFFFFDFFFFFFFFFFFFFFFFFFFFFFFFFFFFFFFFFFFFFFFFFFFFFFFFFFFFFFFF
@M05620:37:000000000-D9766:1:1101:15712:8408 1:N:0:69
ACCACACCTTCTACAATGAGCTGCGTGTGGCTCCCGAGGAGCACCCCGTGCTGCTGACCGAGGCCCCCCTGAACCCCAAGGCCAACCGCGAGAAGATGCCCAGGTGAGTGGCCCGCTACCTCTTCTGGTGGCCGCCTCCCTCCTTCCTGGCCTCCCGGAGCTGCGCCCTTTCTCACTGGTTCTCTCTTCTGCCGTTTTCCGTAGGACTCTCTTCTCTGACCTGAGTCTCCTTTGGAACTCTGCAGGCTCTA
+
1A?AAAAAFFFDDGGFGFG1F1F1A0ABAAFH1FFEEEGC/GHHHG?EBAE/EDFGHAFE@EEGE//EEGGBG1/?EGA>//GA<F//B@C?/<<?>11?G1//1FGGHHEF0F<CCGG010<<<GH0G/<..<--:.GCGH.:CF/;FB..09C.C--;-CF/@-B-@F/BF/B/BB-;BF/99B/BFFFFF@FFFFBFB9---/BF9FBFBF/9FFBB/9-9-FFFFFB/9BF////BFFFBB--;9B/
@M05620:37:000000000-D9766:1:1101:23310:8414 1:N:0:69
AGTGCCAGCTCTCAATCGCACAGGGGACCCAGGGCCTGGCCCCTCCATCCAGAAAACCTATGACCTCACCCGCTACCTGGAGCACCAACTCCGCAGCTTGGCTGGGGTCGGCCTCTGGATCTTGGGGAGGAGTGCGGCAGTGGGGCACGACCGTCCTCCCCGTGGAGGGTTCTGGTAACTGCTGGGGTGCGGGGGGGCTCTTTGGCTCCCCACCGTCCCCCTGTCTGGTCTCTCTCCCCCCCTTAGGTCGG
+
BBAABFDFBFFFGGGGGGGGGGHGGGGGGGHHGGGGGGHGHHGHGGHHHGHHHHHHHGHHHHHHHHHHHHHGGEGGHHHHGHHHHHHHGHHHEGGGGHHHGHHGG///<////?01@111111@1F@FGGG.GC1AD---=/<GG.C.CG-:A....0/.9;9;-C.;-...;//;BFB/B9;B/AB.9.9--;----;./;9BF/B/......;9A.A9ABFBFFB///;9//;FF/.;--;./B/;B@9
@M05620:37:000000000-D9766:1:1101:17974:8420 1:N:0:69
ACCACACCTTCTACAATGAGCTGCGTGTGGCTCCCGAGGAGCACCCCGTGCTGCTGACCGAGGCCCCCCTGAACCCCAAGGCCAACCGCGAGAAGATGCCCAGGTGAGTGGCCCGCTACCTCTTCTGGTGGCCGCCTCCCTCCTTCCTGGCCTCCCGGAGCTGCGCCCTTTCTCACTGGTTCTCTCTTCTGCCGTTTTCCGTAGGACTCTCTTCTCTGACCTGAGTCTCCTTTGGAACTCTGCAGGTTCTA
+
BBBBBBBBFFFFGGGFGGGGGGHHGGGEHGHHHGGGGGGGGHHHHGGGFEGFHHHHHHHGGGGGEGGGGGGHHHHGGGGHGHHHFGGGGGGGGGHHHGHHHHGGHHHHHHGGHHGGGGGHHHHHHHHFGHGHHGCGGGHGHHGHHGGGGGGGGGGGGGGAGGGGAGFFFFFFFFFFFFFFFFFFFFFFFFFFFFFFFFFFFFFFFFFFFFFFFFFFFFFFFFFFEFFFFFFFFFFFFFFFFFFFFFFFFFB
@M05620:37:000000000-D9766:1:1101:17700:8430 1:N:0:69
ACCACACCTTCTACAATGAGCTGCGTGTGGCTCCCGAGGAGCACCCCGTGCTGCTGACCGAGGCCCCCCTGAACCCCAAGGCCAACCGCGAGAAGATGCCCAGGTGAGTGGCCCGCTACCTCTTCTGGTGGCCGCCTCCCTCCTTCCTGGCCTCCCGGAGCTGCGCCCTTTCTCACTGGTTCTCTCTTCTGCCGTTTTCCGTAGGACTCTCTTCTCTGACCTGAGTCTCCTTTGGAACTCTGCAGGTTCTA
+
BBBABBBBFFFFGGGGGGGFGFHGGEEEGFHHAFGEGGGGGHHGHGGGEEGGHHHHHHHGGGGGGGGGGGGFHFHGGGDHCEHHHGEEGGGCCGFHDGGGHHHGHHHHHHGGHHGGGGGHHHHHHHHHHHGHHGGGGGHGHHGHHGGGGGGGGGGGGG-ADGGGGGFFFFFFFFFFFFFFFFFFFFFFFFFFFFDFFFFFFFFFFFFFFFFFFFFFFFFFFFFFFFFFFFFFFFFFFFFFFFFFFFFFFFF
@M05620:37:000000000-D9766:1:1101:17151:8430 1:N:0:69
AGTGCCAGCTCTCAATCGCACAGGGGACCCAGGGCCTGGCCCCTCCATCCAGAAAACCTATGACCTCACCCGCTACCTGGAGCACCAACTCCGCAGCTTGGCTGGGACCTATGTTTGAGTATCCAGCGTAGGAATCTGGGCGTTGGGGCGGAGTGAGGAGTTGGGGAAAGACCGTCCTAACCGTGGAGGGTTCTGGTAAATGATGGGGTGAGGAGGGGCTCTTTGGCTCCCACCAGTCCCCCTGTCTGGTC
+
BCBCCFFFCFFFGGGGGGGGGGHHGGGGGGHHGGGGGGHHHHGHGGHHHHHHHHHHHGHHHGHHHHHHHHHGG?FGHHHHHHHHHHHHGHHHFGGGGHHHGHHGGGHHGHHHHHHHHE?F3FHH2GHGG/CD2=GHHHFH/ADFGHGG.<E-AEG0CF0CGGGGGGGAEFGG/9EDFFF0BFFDEF.BDFDFFFFF:FFFFFBFFFFFDFEFF0BDFACDFFFFFFFFFFFFFFEFFFFFFFFFFFFFFB0
@M05620:37:000000000-D9766:1:1101:22052:8441 1:N:0:69
ACCACACCTTCTACAATGAGCTGCGTGTGGCTCCCGAGGAGCACCCCGTGCTGCTGACCGAGGCCCCCCTGAACCCCAAGGCCAACCGCGAGAAGATGCCCAGGTGAGTGGCCCGCTACCTCTTCTGGTGGCCGCCTCCCTCCTTCCTGGCCTCCCGGCGCTGCGCCCTTTCTCACTGGTTCTCTCTTCTGCCGTTTTCCGTAGGACTCTCTTCTCTGACCTGAGTCTCCTTTGGAACTCTGCAGGTTCTA
+
ABBCABCCFFFFGGGGGGGGGGHHGGGGDFHGHGGGGGGGDHHHHGGGDFFGGHGHHHHGGGGGGGGGGGGHFHHGGGGHGHHHHGGGGGGGGGGHHHHHHHGGHHHHHHGGHHGGGCGHHHHHHHHHHHGHHGGGGGHGHHGHHGGGGGGGGGGGGG-ADFFFFFFFFFFFFFFFFFFFFFFFFFFFFFFFFFDDFFFFFFFDF/BFFFFFFFFFFFFFFFFFFFFFFFFFFFFFFFFFFFFFFFFFFFF
@M05620:37:000000000-D9766:1:1101:9875:8441 1:N:0:69
ACCACACCTTCTACAATGAGCTGCGTGTGGCTCCCGAGGAGCACCCCGTGCTGCTGACCGAGGCCCCCCTGAACCCCAAGGCCAACCGCGAGAAGATGCCCAGGTGAGTGGCCCGCTACCTCTTCTGGTGGCCGCCTCCCTCCTTCCTGGCCTCCCGGAGCTGCGCCCTTTCTCACTGGTTCTCTCTTCTGCCGTTTTCCGTAGGACTCTCTTCTCTGACCTGAGTCTCCTTTGGAACTCTGCAGGTTCTA
+
CCCCCCCCFFFFGGGGGGGGGGHHGGGAFEDHHGGGDGEGFHHHHGGGGGGGFHHHHHHEGCCFGGGGGGGFGHHGGGGHGHHHGGGGGG<BDGHFHHHHHHHGHHHHHHGGHHGGGGGHHHHHHHHHHHGHHGGGGGHGHHGHHGGGGGGGGGGGGG-:CGGGGGFFFFFFFFFFFFFFFFFFFFFFFFFFFFFFFFFFFFFFFFFFFFFFFFFFFFFFFFFFFFFFFFFFFFFFFFFFFFFFFFAFFF9
@M05620:37:000000000-D9766:1:1101:22071:8444 1:N:0:69
ACCACACCTTCTACAATGAGCTGCGTGTGGCTCCCGAGGAGTACCCCGTGCTGCTGACCGAGGCCCCCCTGAACCCCAAGGCCAACCGCGAGAAGATGCCCAGGTGAGTGGCCCCCTACCTCTTCTGGTGGCCGCCTCCCTCCTTCCTGGCCTCCCGGAGCTGCGCCCTTTCTCACTGGTTCTCTCTTCTGCCGTTTTCCGTAGGACTCTCTTCTCTGACCTGAGTCTCCTTTGGAACTCTGCAGGTTCTA
+
AAAABABBFFFFGGGGGGGBGGHHGGGGAEFHHGGG2EFGE2BFHHHGGGGG5FHEGHHG@C0EFGGGGGGFCHHGGGEHFHHFFFG?EDGGGGHFHDFHHF/?FCG0?FEFGH/<-.<GFGDHF1<FF/AFCACGADHGFHGFHHHF0GAGFFFG??9-;./99?EG-FFFB/BB/9FBFFFFFFBFBB/9B=DFFFFF?BA../BBFBBFFF/9//99FB.9.;///;9FF/B/BBFFF/BFFFFFFF;
@M05620:37:000000000-D9766:1:1101:21352:8454 1:N:0:69
ACCACACCTTCTACAATGAGCTGCGTGTGGCTCCCGAGGAGCACCCCGTGCTGCTGACCGAGGCCCCCCTGAACCCCAAGGCCAACCGCGAGAAGATGAGTGGCCCGCTCCCTCTTCTGGTGGCCGCCTCCCTCCTTCCTGGCCTCCCGGCGCTGCGCCCTTTCTCACTGGTTCTCTCTTCTGCCGTTTTCCGTAGGACTCTCTTCTCTGACCTGCGTCTCCTTTGGAACTCTGCAGGTTCTAGATCGGAA
+
BBBBBBBBFFFFGGGGGGGGGGHHGEGEGFHHHGGGGGGGGHHHHGGGGGGGHHHHHHHGGGGGGGGGGGGHHHHGGGGHGHHHHGGGFGCDFGHHHHHHHHGG?GCCC->FHHHHHH1GHHGHHGGGGGHGHHGHHHHHHHHHHGGGGGFGGGGGGFFFFFFFFFFFFFFFFFFFFFFFFFFFFFFFFFFFFFFFFFFFFFFFFFFFFF/FFFF.@DFFFFFFFFFBFFFFFFFEFFFFFFBFFFFFFDE
@M05620:37:000000000-D9766:1:1101:18863:8457 1:N:0:69
ACCACACCTTCCACAATGAGCTGCGTGTGGCTCCCGAGGAGCACCCCGTGCTGCTGACCGAGGCCCCCCTGAACCCCAAGGCCAACCGCGAGAAGATGAGTGGCCCGCTCCCTCTTCTTGTGGCCGCCTCCCTCCTTCCTGGCCTCCCGGCGCTGCGCCCTTTCTCACTGGTTCTCTCTTCTGCCGTTTTCCGTAGGACTCTCTTCTCTGCCCTGCGTCTCCTTTGGAACTCTGCAGGTTCTAGATCGGAA
+
CCCCCCCCFFF4GFGGGGGGGGHHGGGGHGHHHGGGGGGGGHHHHGGGFGGGHHHHHHHGGGGGGGGGGGGHHHHGGGGHGHHHHGGGGGGGGGHHHHGFGGFFC/>AD-CFFHFHHH1>F0.CGCFGGAGGHHGGGHHG0CGHGGGGGGGGDGAFAFBFFFFFFF0BFFFFFFFFFFFFBFFFFFADFFFFDB9DFBFFFFFFFFFFFB0;9BA.>DCAFFFFFFF0BFFBFFFFFFFFFF0FFFFEF.A
@M05620:37:000000000-D9766:1:1101:22396:8473 1:N:0:69
AGTGCCAGCTCTCAATCGCACAGGGGACCCAGGGCCTGGCCCCTCCATCCAGAAAACCTATGACCTCACCCGCTACCTGGAGCACCAACTCCGCAGCTTGGCTGGGACCTATGTGAGTATCCAGCGTAGGAATCTGGGAGTTGGGGAGGAGTGAGGAGTTGGGGAAAGACAGTCCTAACCGTGGAGGGTTCTGGTAAATGATGGGGTGAGGAGGGGCTCTTTGGCTCCCACCAGTCCCCCTGTCTGGTCTA
+
BCABBFFFCFFFGFGGGGGGGGHGGGGGEGHHGGGGGGHHGHGHGGHHHHHHHHGHHGHHHHGHHHHHHHHGG>EGHHHHFGHHHHHHFHHGEGGGGHHHGHHGGGHHGHHHHHHHHHHHHHHHHGGGGGHHHHHHHHHGGHHHGGGGGGGHHHHHHGHHHHGGGGHHHHHHHHHHHHHHGGGGGGGGEGGGGGGGGGGGGGGGGGFFFFFFFFFFFFFFFFFFFFFFFFFFFFFFFFFFFFFFFFFFFFF
@M05620:37:000000000-D9766:1:1101:21234:8482 1:N:0:69
GCGGCTGCTTTGGAAGAGCACACGTCTGAACTCCCGTCACGAATTCGTATCTCGTATGCCGTCTTCTGCTTGAAACAAAAAAATAACCTAAGTAGCAACTCTCTTGAGAATCCCGCTCTCACTCCTGGAGGCCTCAACCATCAAACCTAGCTACAAGCCACACCGCCCTTTCACACTGAATCTCTCTTCTGCCGTTGTCCTCAGACTTCTCTACTCTGACCTACGTCTCCGTCCTTACTCTGAAGATTCTA
+
>1>AA>AAFFD11AFA1BGFGGFEHCGFF2FGGH0EGE/EEG/GHHGB0AGHHFFGHGHGABEBBG2FFHHHGFF1BGGB/>>01@11111022212B0011112121/11BB1/</</11>11B11000///1@<1@0/1?1111/??1<11>111.>0>0<.<--<-/<0000:;0;0;G000:00;000;-.9..0000;/09/;00000000000;/00;;.;--/-----/9//9////////::/
@M05620:37:000000000-D9766:1:1101:24280:8487 1:N:0:69
AGTGCCAGCTCTCAATCGCACAGGGGACCCAGGGCCTGGCCCCTCCATCCAGAAAACCTATGACCTCACCCGCTACCTGGAGCACCAACTCCGCAGCTTGGCTGGGACCTATGTGAGTATCCAGCGTAGGAATCTGGGAGTTGGGGAGGAGTGAGGAGTTGGGGAAAGACAGTCCTAACCGTGGAGGGTTCTGGTAAATGATGGGGTGAGGAGGGGCTCTTTGGCTCCCACCAGTCCCCCTGTCTGGTTCT
+
AA>AAFDFAFFFGGGGGFFCECGAF2EEEDGHFEGEFFHHFHGGGGHGHFHHHHHGHGHGHHHHHGGHHHHGG>EFHHGHFGHHFHFFFEHGAEEGEFFGFHHFEGFFEGFFHHHHHGFFHHHGFGBDGGGGFHGHGF0FCGHFGGECCDFHGGFF0CGHDGFGGGGHFHHHHHHHHHFHGGGFDEGGEFFGGF;BFFGGGFGEGGFAFF?B9DAFFDEFFFFBB/FEFFFFFFFFFFEAFEFFB/BBFFB
@M05620:37:000000000-D9766:1:1101:7497:8496 1:N:0:69
AGTGCCAGCTCTCCATCGCACAGGGGTCCCAGCGCGTGGCCCCTCCATCCAGAAAACCTATGACCCCACCCGCAACCTGGCGCACCCCCTCCGCAGCTTGGCTGGGACCTATGTGAGTATCCAGCGTAGGAATCTGGGAGTTGGGGAGGCGTGCGGAGTTGGGGAAAGCCAGTCCTAACCGTGGAGGGTTCTGGTAAATGATGGGGTGAGGAGGGGCTCTTTGGCTCCCACCAGTCCCCCTGTCTGGTCTA
+
>>>>>BF1>FFFGGGGBA11E0BA0A0AAABFB0EE/AAE0FEHGGH1F0BGDGH>BFH11BEHH0EGGGG>E/>>GH0GB>EEGG?<>E//<C?/<???CH1FEGHHGHFHHHGFHHHHHHHHHGE.AEDFHHHHHH.CFHHHGG.AC.AC@.AA-@F/CBAG?9EGBF-AFFFFFFFF@FF@AEF?9-FFFFBFFFFFFFF/ABB@FFFFFF-@@@FFEFFF/BFEFFFFFFFFFFFF?FFFFFFFFFF
@M05620:37:000000000-D9766:1:1101:25223:8498 1:N:0:69
AGTGCCAGCTCTCAATCGCACAGGGGACCCAGGGCCTGGCCCCTCCATCCAGAAAACCTATGACCTCACCCGCTACCTGGAGCACCAACTCCGCAGCTTGGCTGGGACCTATGTGAGTATCCAGCGTAGGAATCTGGGAGTTGGGGAGGAGTGAGGAGTTGGGGAAAGACAGTCCTAACCGTGGAGGGTTCTGGTAAATGATGGGGTGAGGAGGGGCTCTTTGGCTCCCACCAGTCCCCCTGTCTGGTCTA
+
AAAABFFFBFFFFGGGGGCGGGHGGGGGGGHHGGGGGDHHFHGHGGHGFHHHHGHHHGGHFHGHHHHGHHHGGGGGHGHHGHHHGHHHGHGHGGGGGHHHGHHGGGHHGHHHHHHHHHHHHHHHHGGGGGHHHHHHHHHGGHHHGGGGGGGHHHHHHGHHHHGGGGHHHHHHHHHHHHHHGEGGGGGGCFGGGGGGGGGGGGGGGGFFFFFFFFFFFFFFFFFFFFFFFFFFFFFFFFFFFFFFFFFFFFF
@M05620:37:000000000-D9766:1:1101:4528:8502 1:N:0:69
ACCACACCTTCTACAATGAGCTGCGTGTGGCTCCCGAGGAGCACCCCGTGCTGCTGACCGAGGCCCCCCTGAACCCCAAGGCCAACCGCGAGAAGATGCCCAGGTGAGTGGCCCGCTACCTCTTCTGGTGGCCGCCTCCCTCCTTCCTGGCCTCCCGGAGCTGCGCCCTTTCTCACTGGTTCTCTCTTCTGCCGTTTTCCGTAGGACTCTCTTCTCTGACCTGAGTCTCCTTTGGAACTCTGCAGGTTCTA
+
BBBBBBBBFFFFGGGGGGGGGFHHGEGFDEHHHGGGGGGGGHHHHGGGGGGGHHGHHGHGGGGGGGGGGGGHHHHGGGGHEGHHHGGCGGDGCGHHHHHHHHHFHGHHHHGGHHGGGGGHHHHHHHHFGHGGHGGGGGHGHHGHHGGGGGFGGGGGG?-AAGGGGGFFFFFFFFFFFFFFFFFFFFFFFFFFFFFFFFFFFFFDFBFFFFFFFFFFFFFFFFFFFFFFFFFFFFFFFFFFFFFFFFFFFFB
@M05620:37:000000000-D9766:1:1101:23163:8508 1:N:0:69
ACCAACCTTCAACAATGCGCTGAGTGTGGCTCCCGCGGCGCACCCCGTTCTGCGTACCGAGGCCCCCCTGCACCCCAAGGACAACCGAGCGAACATGCCCCGGTGCGTGGCCCGCTCCCTCTTCTGGTGGCCGCCTCCCTCCTTCCTGGCCTCCCGGCGCTGCGCCCTTTCTCACTGGTTCTCTCTTCTGCCGTTTTCCGTAGGACTCTCTTCTCTGCCCTGCGTCTCCTTTGGCACTCTGCAGGTTCTAG
+
BBBBBBBFFF4BBBABB4AA222ADBEAEABBFFG2AF0A0AEEFG0BBEFGB/B>>F1E?E/FEEGG/?/BGFGGFFAF0??GFD@/</><>-<1>1<F.<<-<-<;D-@.GGGG9CFFFBFFGGFF/?:AB:BFFFFFFFFFFFFFF?FFFFFFB?;?BBD?=DB;FFFFF/9F/9;BFFFFFFFBBFFFBFFFFFFBB.;DBBFFFFFFFFFFF/BEFFFBFBFFFFFB/;/;B.BFFFFFFAF99;/
@M05620:37:000000000-D9766:1:1101:7709:8508 1:N:0:69
ACCACACCTTCTACAATGAGCTGCGTGTGGCTCCCGAGGAGCACCCCGTGCTGCTGACCGAGGCCCCCCTGAACCCCAAGGCCAACCGCGAGAAGATGCCCAGGTGAGTGGCCCGCTACCTCTTCTGGTGGCCGCCTCCCTCCTTCCTGGCCTCCCGGCGCTGCGCCCTTTCTCACTGGTTCTCTCTTCTGCCGTTTTCCGTAGGACTCTCTTCTCTGACCTGAGTCTCCTTTGGAACTCTGCAGGTTCTA
+
AAAABABBFFFFGGGGGGGAGAGFGGGEGGGFFFFGGGG?GHCHHGGGGGGFFHHHHHHEGGGGGGGGGGGH3?FGGGGHGHHHEGGGGGGGGFHHHGHHHHHGHHHHHHEGHHGGGGGHHHHHHHHHHHGHHGGGGGHGGHGHHGGGGEGGGGGGGG-ABBBFBBFBBFFFFFFFFFFFFFFFFFFFFFFFFBDAFFFFFFFFFFFFFFFFFFFFFFFFFFFFFFFFFFFFFFFFFFFFFFFFFFFFFFB
@M05620:37:000000000-D9766:1:1101:15014:8512 1:N:0:69
AGTGCCAGCTCTCAATCGCACAGGGGACCCAGGGCCTGGCCCCTCCATCCAGAAAACCTATGACCTCACCCGCTACCTGGAGCACCAACTCCGCAGCTTGGCTGGGACCTATGTGAGTATCCAGCGTAGGAATCTGGGAGTTGGGGAGGAGTGAGGAGTTGGGGAAAGACAGTCCTAACCGTGGAGGGTTCTGGTAAATGATGGGGTGAGGAGGGGCTCTTTGGCTCCCACCAGTCCCCCTGTCTGGTCTA
+
CCABCFFFCFFFGGGGGGGFGGHGGGGGGGHHCGGGGGHHHHGHGGHGHGGHHGHHHGHHHHHHHHHHHHHGGFGGHHHHFGGHHHHFGHHHGGGGGHFHGHHGGGHHGHHHHHHHHHHHHHHHHGGGGGHHHHHGGGHGGHHGGGEGGGGHHHHHHGHHHHGGGGHGHHHHHHHHHHHHGGEGGGGGEFGGGGFGGGGGGGGGGGFFFFFFFFFFFFFFFFFFFFFFFFFFFFFFFFFFFFFFFFFFFFF
@M05620:37:000000000-D9766:1:1101:24951:8521 1:N:0:69
AGTGCCAGCTCTCAATCGCACAGGGGACCCAGGGCCTGGCCCCTCCATCCAGAAAACCTATGACCTCACCCGCTACCTGGAGCACCCACTCCGCAGCTTGGCTGGGACCTATGCGTATCCCGCGTCGGGATCTGGGCGTTGGGGCGGCGTGCGGCGCTGGGGCCAGACAGTCCTAACCGTGTCGGGCTCTGGTCAATGATGGGGTGAGGAGGGGCTCTTTTGCTCCCACCAGTCCCCCCGTCTGGTCTCTC
+
AA1AAFFC1FFFGFGFGF1FE?GAF0AAEFCGA0EEAFGH0FE/EGHE1BAFGGG0BEFCFBFGHABFGCFEE>>EHFBFBGGHHHA?EF00/E?EEGFGEH1FGGFHGHGHF1/?/?0@C/BCGGCC<->FD1=<GC<--.<:AC-;9:;-;;@@--;-;@--9A-9--FBBB/;FA=9A-;9-@-99B/B/99/9B/9//AB-9AA9/999@@;EF/B/99/B99-AB--;//:AB--;9F-;//;/B/
@M05620:37:000000000-D9766:1:1101:22470:8547 1:N:0:69
ACCACACCTTCTACAATGAGCTGCGTGTGGCTCCCGAGGAGCACCCCGTGCTGCTGACCGAGGCCCCCCTGAACCCCAAGGCCAACCGCGAGAAGATGCCCAGGTGAGTGGCCCGCTACCTCTTCTGGTGGCCGCCTCCCTCCTTCCTGGCCTCCCGGCGCTGCGCCCTTTCTCACTGGTTCTCTCTTCTGCCGTTTTCCGTAGGACTCTCTTCTCTGACCTGAGTCTCCTTTGGAACTCTGCAGGTTCTA
+
BCCDCDDCFFFFGGGGGGGGGGHHGEGBFGHHHGGFFGEGFHGHHGFGFGGGHHGHHHHGGGGGGGGGGGGHFHHGGGGHGHHHHGGGGGCFGGHGHHHHHGHGHHHHHHGGHHGGGGGHHHGHHHHGFFGGHGGGGGHGHHGHHGGGBFGGGGGGDC9CFFFFFFFFFFFFFFBFFFFFFFFFFFFFFFFFFFFFFFHFFF?DDFFFFFFFFFFFFFBFFFEFFFFFFFFFFFFFFFFFFFFFFFFFFF<
@M05620:37:000000000-D9766:1:1101:17369:8560 1:N:0:69
ACCACACCTTCTACAATGAGCTGCGTGTGGCTCCCGAGGAGCACCCCGTGCTGCTGACCGAGGCCCCCCTGAACCCCAAGGCCAACCGCGAGAAGATGCCCAGGTGAGTGGCCCGCTACCTCTTCTGGTGGCCGCCTCCCTCCTTCCTGGCCTCCCGGAGCTGCGCCCTTTCTCACTGGTTCTCTCTTCTGCCGTTTTCCGTAGGACTCTCTTCTCTGACCTGAGTCTCCTTTGGAACTCTGCAGGTTCTA
+
DDDDDDDDFFFFGGGGGGGGGGHHGGGGHGHHHGGGGGGGGHHHHGGGGGGGHHHHHHHGGGGGGGGGGGGHHHHGGGGHGHHHHGGGGGGGGGHHHHHHHHHGHHHHHHGGHHGGGGGHHHHHHHHHHHGHHGGGGGHGHHGHHGGGGGGGGGGGFG-CDGFGGGFFFFFFFFFFFFFFFFFFFFFFFFHHFFFFFFFFFFFFFFFFFFFFFHFFFFFFFFFFFFFFFFFFFFFFFFFFHFFFFFFFFFB
@M05620:37:000000000-D9766:1:1101:13909:8563 1:N:0:69
AGTGCCAGCTCTCAATCGCACAGGGGACCCAGGGCCTGGCCCCTCCATCCAGAAAACCTATGACCTCACCCGCTACCTGGAGCACCAACTCCGCAGCTTGGCTGGGACCTATGTGAGTATCCAGCGTAGGAATCTGGGAGTTGGGGAGGAGTGAGGAGTTGGGGAAAGACAGTCCTAACCGTGGAGGGTTCTGGTAAATGATGGGGTGAGGAGGGGCTCTTTGGCTCCCACCAGTCCCCCTGTCTGGTCTA
+
CCBCCFFFDFFFGGGGGGGGGGGHGGGGGGHHGGGGGGHHHHGHGGHHHHHHHGHHHGHHHHGHHHHHHHHGGGGGHHHHHHHHHHHHGHHHGGGGGHHHGHHGGGHHGHHHHHHHHHHHHHHHHGEGGGHHHHHHHHHGGHHHGGGGGGGGHHHHHGHHHHGGGGHHHHHHHHHHHHHHGGGGGGGGEGGGGGFFGGGGGGGGGGFFFFFFFFFFFFFFFFHFFFFFFFFFFFFFFFFFFFFFHFFFFFF
@M05620:37:000000000-D9766:1:1101:10354:8580 1:N:0:69
ACCACACCTTCTACAATGAGCTGCGTGTGGCTCCCGAGGAGCACCCCGTGCTGCTGACCGAGGCCCCCCTGAACCCCAAGGCCAACCGCGAGAAGATGCCCAGGTGAGTGGCCCGCTACCTCTTCTGGTGGCCGCCTCCCTCCTTCCTGGCCTCCCGGCGCTGCGCCCTTTCTCACTGGTTCTCTCTTCTGCCGTTTTCCGTAGGACTCTCTTCTCTGACCTGAGTCTCCTTTGGAACTCTGCAGGTTCTA
+
CBCCDDDCFFFFGGGGGGGGGGHHGGGBEFHHHGGGGGGGGHHHHGGGGGGGGHGHHHHGGGGGGGGGGGGHHHHGGGGHGHHHHGGGGGGGGGHGHHHHHHHGHHHHHHGGHHGGGGGHHHHHHHHHHHGHHGGGGGHGHHGHHGGGGGGGGGGGGG-;CFFFFFFFFFFFFFFFHHFFFFFFFFFFFHFFFFFFFFHFFFFFFFFFFFFFFFHFHHFFFFFFFFFEFFFFFFFFFFFFFFFFFFFFFFF
@M05620:37:000000000-D9766:1:1101:15662:8605 1:N:0:69
AGTGCCAGCTCTCAATCGCACAGGGGACCCAGGGCCTGGCCCCTCCATCCAGAAAACCTATGACCTCACCCGCTACCTGGAGCACCAACTCCGCAGCTTGGCTGGGACCTATGTTTGAGTATCCAGCGTCGGAATCTGGGCGTTGGGGAGGCGTGAGGAGTTGGGGAAAGACAGTCCTAACCGTGGAGGGTTCTGGTAAATGATGGGGTGAGGAGGGGCTCTTTGGCTCCCACCAGTCCCCCTGTCTGGTC
+
>A3>AFFFBFFFGGGGFGGGGCFFGGFGGEEHCEGEFGHGCHGHGGFHHFFFE3GGHGHHHHFHHHHFHHHEFEEGHHGHFGHHHHHFGFHHGG?EFEFC?GGG/EFGGHHHFFHHFFFF33FFHGHGE/@F//FGF11?.>-AAHCG.AC.;E?DGH0DHH09?FE.AAFG/99CGGGGGG-9C?.:ADAAFFFFFFFFFFFFFFFFDFFA./;AA-9BEFFFFFFFFFFFFFF?FFF/.ADFFFFFFB/
@M05620:37:000000000-D9766:1:1101:20630:8608 1:N:0:69
ACCACACCTTCTACAATGAGCTGCGTGTGGCTCCCGAGGAGCACCCCGTGCTGCTGACCGAGGCCCCCCTGAACCCCAAGGCCAGCCGCGAGAAGATGAGCAGGCGAGTCGCCCGCTACCTCTTCTTGTGGCCGCCTCCCTCCTACCTGGCCTCCCGGAGCTGCGCCCCTTCTCACTTGTTCTCTCTTATGCCGTTTTCCGTAGGACTCTCTTATCTGACCTAAGTCTCCCTTGGAACTCTTCAGGTTCTA
+
ABAABBBBFFFFGGGFFDGFGGGHGAEGHCAGHCGDAEAEACGGEGGG1EECDGHGGHHGGGC@FGGEEGGGHHHGGGGHGHHH/?/>E/B@//?<DDDCG20?///<-0<->E@@---<0<0D<<0;00:.C-:C.9EGBBE/00:09..C09EE.9-99A//--AD-AF.///9//;/;/////9;////;99AFF/;.9.;AB//////;//99/9/B9//;9/;;F/;F.B9B////////;/B///
@M05620:37:000000000-D9766:1:1101:17290:8614 1:N:0:69
ACCACACCTTCTACAATGAGCTGCGTGTGGCTCCCGAGGAGCACCCCGTGCTGCTGACCGAGGCCCCCCTGAACCCCAAGGTCAACCGCGAGAAGATGCCCAGGTGAGTGGCCCGCTACCTCTTCTGGTGGCCGCCTCCCTCCTTCCTGGCCTCCCGGAGCTGCGCCCTTTCTCACTGGTTCTCTCTTCTGCCGTTTTCCGTAGGACTCTCTTCTCTGACCTGAGTCTCCTTTGGAACTCTGCAGGTTCTA
+
BCCCCCCCFFFFGGGGGGGGGGHHGFGFHGHHHGGGGGGGGHHHHGGGGGGGHHHHHHHGGGGGGGGGGGGHHHHGGGGHG3GHHHHGGGGGGGHHFHFHHHHGHHHHFHGGHHGGGGGHHHHHHHHFHHGHHGGGGGHGHHGHHHHHGGGGGGGGGG-ADGGGGGGFFFFFFFFFFFFFFFFFFFFFFFFFFFFFFFFFBFFFFFFFFFFFFFFFFFFFFFFFFFFFFFFFFFFFFFFFFFFFFFFFFFB
@M05620:37:000000000-D9766:1:1101:16199:8615 1:N:0:69
GAGGCTGCTTTGGAAGAGCACAAGTCTGAACTCCCGTAACGAATTCGTATCTCGTATGCCGTCTTCTGCTTGAAAAAAAAAAATAGTACTCCTTGCTCCCCTCCAACGTACACAGCTACTTAATCCGGTCGCAGTCTCCCTCACTCTTGTACCCCCGTAGCTCCTCCTTCCCTCATTGCTTCTCTCTCCTGCTTTTGTCTCTCGTACTCCCCTCTCCGACCTTATTCTTCTTCCCTTCTCCGCCGTTTCCC
+
AABBBAFBFFFFGGGGGAGGCF4F55DFGHFHHGF2A2BAE222BFFFGHHEHBFGHHGHEBFG1DDDDGHHGF@FGGG/>>/03344443?3B3?BBB/<?/?031//0?/?10?B1@@121222/>/<///..<<1>C0>0.1>1D0=0=0<GCC.-::00;/;//0:/CCG.0;00000;09C0099/9/0;90/0000;9..9./9;.9:.//.9;=AB//9;/////9/.//:9;/...--./;9/
@M05620:37:000000000-D9766:1:1101:18018:8630 1:N:0:69
ACCACACCTTCTACAATGAGCTGCGTGTGGCTCCCGAGGAGCACCCCGTGCTGCTGACCGAGGCCCCCCTGAACCCCAAGGCCAACCGCGAGAAGATGAGTGGCCCGCTACCTCTTCTGGTGGCCGCCTCCCTCCTTCCTGGCCTCCCGGCGCTGCGCCCTTTCTCACTGGTTCTCTCTTCTGCCGTTTTCCGTAGGACTCTCTTCTCTGACCTGCGTCTCCTTTGGCACTCTGCAGGTTCTAGATCGGAA
+
BBB@BBBBFFFFGGGFDGEEGFGFGEEBCEGGFGGFGGGGGHHHHGGGDEGFHGFHHHHGGGGGGEGGGGGHHGHGGGGHGFHHHGGEGGGCCGGG1GBGDDAFFGCD@-AGHHHHHH1G<GGHGGCGGDHGHHDFFHHFCBFHFGEFG@-:BBBBGBF?BFFFFFFFFFF9FFFFFFFBBFFFFB::FFFFFFFFFFFFFFFFFFFBFFBFFFF.;ABFFFFF/BF/;F.BFFFFFFA9FFBFFFFFBAE
@M05620:37:000000000-D9766:1:1101:5526:8637 1:N:0:69
ACCACACCTTCTACAATGAGCTGCGTGTGGCTCCCGAGGAGCACCCCGTGCTGCTGACCGAGGCCCCCCTGAACCCCAAGGCCAACCGCGAGAAGATGAGTGGCCCGCTACCTCTTCTTGTGGCCGCCTCCCTCCTTCCTGGCCTCCCGGCGCTGCGCCCTTTCTCACTGGTTCTCTCTTCTGCCGTTTTCCGTAGGACTCTCTTCTCTGCCCTGCGTCTCCTTTGGCACTCTGCAGGTTCTCGATCGGAA
+
CCCCCCC>CFFFGGGGGG5FGGHHGEGB4EGHHFFF?EAEEHHHHGGAEEGGGHHHHHHAECEGGGGGGGGHHHHGGGGHGGHHHGGGGG/BCGHFHHHHGGG<0<>AD>AGHHHHHH1GH1.CHG<CG.CEHHGHHHHH0;GHHHGGGGGGGGGGG;;@;FFFFF/FFFFFFFFFFFFF;FFFFFFFFFFFFF;AFFFFFFFFF/BFFFBFFFF.;DFFFFFFFFF/BFFFFFFFFEFFFF/EFF.@A.A
@M05620:37:000000000-D9766:1:1101:22211:8639 1:N:0:69
ACCACACCTTCTACAATGAGCTGCGTGTGGCTCCCGAGGAGCACCCCGTGCTGCTGACCGAGGCCCCCCTGAACCCCAAGGCCAACCGCGAGAAGATGCCCAGGTGAGTGGCCCGCTACCTCTTCTGGTGGCCGCCTCCCTCCTTCCTGGCCTCCCGGAGCTGCGCCCTTTCTCACTGGTTCTCTCTTCTGCCGTTTTCCGTAGGACTCTCTTCTCTGACCTGAGTCTCCTTTGGAACTCTGCAGGTTCTA
+
AABBBBABFFFFGGGFFGGGFFHHGGGEEFGGHGGDGGGGEDHFFGGGGGGGHHHHHHHGGGGCGGGEGGGHCHFGEEGFGHHHHEEGGGGGGGHHHH1FH1/F<<?F1<FCHH@--<<G<00D0=0<0/C.G-:DA.CFCCGCHBF00CAF09EG.A-:99/;9?DB-FFB//9B//F/B9////9B/://BB9DFFBF.9.:DBFB///9BBB99/9BFB./;//99F/BF/B/F///////;A:F/9/
@M05620:37:000000000-D9766:1:1101:7040:8641 1:N:0:69
AGTGCCAGCTCTCCATCGCACAGGGTACCCAGCGCCTGGCCCCTCCATCCAGAAAACCTATGACCTCACCCGCCACCTGGCGCACCCACTCCGCAGCTTGGCTGGGACCTATGTTTGAGTCTCCCGCGTCGGCCTCTGTGCGTTGGTGAGGCGTGCGGCGTTGGGGCCCGACCTTCCTCCTCGTGGCGGGTTCTGGTACCTGATGGGGTGCGGCGGGGCTCTTTGGCTCCCCCCCGCCCCCCTGTCTGGTC
+
>>>3>BBFAFFFGGGFBAE2E2G4F44BFBBB2AA2BBGHGHGGGG2GH1BFG3F2BEFGBADFG5BBFGH0>0/BFG3B1/?EEGG/?FG0/E/E>F3B??GGGGFHGH1FGHHGFH/@DDGH@ABCC<>A?.DGHH<<GEEE@F.<0;CA@E@GGG-ABGGFGG.;9B-;;.;FFF9/.;;AED;?B?;EFFFFBF/BFFFFFEAAD?A-@-@>BBB@EFFFFFF/;AF.A99;-;@BB@BFB/;BFBB
@M05620:37:000000000-D9766:1:1101:26935:8642 1:N:0:69
AGTGCCAGCTCTCAATCGCACAGGGGACCCAGGGCCTGGCCCCTCCATCCAGAAAACCTATGACCTCACCCGCTACCTGGAGCACCAACTCCGCAGCTTGGCTGGGACCTATGTGAGTATCCAGCGTAGGAATCTGGGAGTTGGGGAGGAGTGAGGAGTTGGGGAAAGACAGTCCTAACCGTGTAGGGTTCTGGTAAATGATGGGGTGAGGAGGGGCTCTTTGGCTCCCACCAGTCCCCCTGTCTGGTCTA
+
>3>>ADFFBFFFGG55FFFFEEHFGEEGEGHHGGGEFFFFFHGHGGHHFCFFFCCFHD3GFADGHGGFHHHGGGGGHHHHFHHHHHHGGHGHEECF@GFGGH?FEFHHGGHHHGGGEHFHHFGGFGDEGGHHHHHGBG0FAGHBCGGGGGE>GBGHHGFFGHGGEG.GHGHGHHHHFGHFGFFGGGGGFFGGFGCFFGFFBFFGGGFFEFFFDDFFFCFFFFFFFF/EFFFFFFFFFFFFFFFFFFFFFFF
@M05620:37:000000000-D9766:1:1101:20249:8648 1:N:0:69
AGTGCCAGCTCTCAATCGCACAGGGGACCCAGGGCCTGGCCCCTCCATCCAGAAAACCTATGACCTCACCCGCTACCTGGAGCACCAACTCCGCAGCTTGGCTGGGACCTATGAGTATCCAGCGTAGGAATCTGGGAGTTGGGGAGGAGTGAGGAGTTGGGGAAAGACAGTCCTAACCGTGGAGGGTTCTGGTAAATGATGGGGTGAGGAGGGGCTCTTTGGCTCCCACCAGTCCCCCTGTCTGGTCTATC
+
AABABFFFBFFFGGGGGFGEGCHHGEGGGGHFGEGFFFHHHHGHGGHHHHEGGHFHHGHHHHFHHHHFHHHGGGGGHHHHHHHGHHFHGHHHGG/EEGHHGHHEADGHGHHHHHHHHHHHHHHG<CCFHHHHHHHFHGGHHHCGGGGGGHGHHHHGHHHHCGGEHGHHHHGHGGHHHHGGGCDGGGCF?FGGGFFFFFGGFFGGDFFFFFFFFFFFEFFFFFFFFFFFFFFFFFFFFFFFFFFFFB;BFFB
@M05620:37:000000000-D9766:1:1101:22918:8655 1:N:0:69
AGTGCCAGCTCTCAATCGCACAGGGGACCCAGGGCCTGGCCCCTCCATCCAGAAAACCTATGACCTCACCCGCTACCTGGAGCACCAACTCCGCAGCTTGGCTGGGACCTATGTGAGTATCCAGCGTAGGAATCTGGGAGTTGGGGAGGAGTGAGGAGTTGGGGAAAGACAGTCCTAACCGTGGAGGGTTCTGGTAAATGATGGGGTGAGGAGGGGCTCTTTGGCTCCCACCAGTCCCCCTGTCTGGTCTA
+
AAAABFFFBFFFGGGGGGGGGGHHGGGGGGHHGGGGGGHHHHGHGGHHHHGHHHGHHGHHHHHHHHHHHHFGGGGGHGHHHHHGHHHHGHFHGGEGGGHHGHHEGGHHGHHHHHFHHHHHHHHHHGGGGGHHHHHHHHHGGHHHGGGGGGGHHHHHHGHHHHGGGGHHHHHHHHHHHHHHGGGGGGGG;AFFGGFGGGGGGGGGGGFFFFFFFFFAFFFFFFFFFFFFFFFFFFFFFFFFFFFFFFEFFFB
@M05620:37:000000000-D9766:1:1101:20730:8657 1:N:0:69
ACCACACCTTCTACAATGAGCTGCGTGTGGCTCCCGAGGAGCACCCCGTGCTGCTGACCGAGGCCCCCCTGAACCCCAAGGCCAACCGCGAGAAGATGAGTGGCCCGCTACCTCTTCTGGTGGCCGCCTCCCTCCTTCCTGGCCTCCCGGAGCTGCGCCCTTTCTCACTGGTTCTCTCTTCTGCCGTTTTCCGTAGGACTCTCTTCTCTGACCTGAGTCTCCTTTGGAACTCTGCAGGTTCTAGATCGGAA
+
AAAAA11>1CFFFGGD3FFFG1FFEEE0AAGGCCFEEEEEAGAFGGGGAAEFGGCGHHCE?EEEG>FEG?>F@>GFGCCHEEGHCFEEGC/<?<CF111FGD/F<<@C<-><GDGHGHGF<<AFHGCGGCHGHHCHHHHHFBCFHHGGGG-;AFGFG@A?AFGFFFFFFBBBFFFFFFBBFFFFF@ABFFFBBBAABFFFFFFFFEFFFFFFFFF/:BFF/BFFF/:/;F/B/FF/BA-;BFF/BBFEBBF
@M05620:37:000000000-D9766:1:1101:22984:8668 1:N:0:69
AGTGCCAGCTCTCAATCGCACAGGGGACCCAGGGCCTGGCCCCTCCATCCAGAAAACCTATGACCTCACCCGCTACCTGGAGCACCAACTCCGCAGCTTGGCTGGGACCTATGTGAGTATCCAGCGTAGGAATCTGGGAGTTGGGGAGGAGTGAGGAGTTGGGGAAAGACAGTCCTAACCGTGGAGGGTTCTGGTAAATGATGGGGTGAGGAGGGGCTCTTTGGCTCCCACCAGTCCCCCTGTCTGGTCTA
+
AA>ABFFFCFFFGGGGGGGGGGHHGGGGGGHHGGGGGGHHFHGHGGHGHHHHGHGGHGFHHHHHHHHHHHHGGGGGHHHHHHHHGHHHGHHHGGGGGHGG?GHGGGHHGHHFFGHHHHHHHHHEHGDEFGHHHHHGHHHGDFHBGGADGDECGHHHHGHHHHGGGGHHFHHHHHHHGHHHGGGGEEGGAFFGGGGGGGGGGGGGGGFFFF?FFFFFFFFFEFFFFFFFFFFFFFFFFFF?BFFFFFFFFFB
@M05620:37:000000000-D9766:1:1101:21676:8680 1:N:0:69
ACCACACCTTCTACAATGAGCTGCGTGTGGCTCCCGAGGAGCACCCCGTGCTGCTGACCGAGGCCCCCCTGAACCCCAAGGCCAACCGCGAGAAGATGAGTGGCCCGCTCCCTCTTCTTGTTGCCGCCTCCCTCCTTCCTGGCCTCCCGGCGCTGCGCCCTTTCTCACTGGTTCTCTCTTCTGCCGTTTTCCGTAGGACTCTCTTCTCTGCCCTGCGTCTCCTTTGGCACTCTGCAGGTTCTAGATCGGAA
+
CCCCCBCCFFFFGGGGGGGGGGHHGGGGHGHHHGGGGGGGGHHHHGGGGGGGFGHHHHHGGGGGGGGGGGGHHHHGGGGHGHHHHGGGGGFGGGHHHHHFFBFC0/><A->FFHHHHH1=D1.<D-@FEAGEHHGFHHHH:/CHHHHGGGGACGAGCGFCFFFFFF0FFFFFFFFFFFFFFFFBFA.AFFFFD0;AFFFFFFFFFFFFFF0;EFF.;ABAFFFFFFF00BFFFFFFFFFBFF0BFFFF?.;
@M05620:37:000000000-D9766:1:1101:17175:8696 1:N:0:69
ACCACACCTTCTACAATGAGCTGCGTGTGGCTCCCGAGGAGCACCCCGTGCTGCTGACCGAGGCCCCCCTGAACCCCAAGGCCAACCGCGAGAAGATGCCCAGGTGAGTGGCCCGCTACCTCTTCTGGTGGCCGCCTCCCTCCTTCCTGGCCTCCCGGCGCTGCGCCCTTTCTCACTGGTTCTCTCTTCTGCCGTTTTCCGTAGGACTCTCTTCTCTGACCTGAGTCTCCTTTGGAACTCTGCAGGTTCTA
+
CDDCCCCCFFFFGGGGGGGGGGHHGGGEEFHGHGGGGFEGEFHHHGGGGGGGHHHGHHHGGGGGGGGGGGGGGHHGGGGHGHHHHGGGGGGGGGHHHGGHHHHGHHHHHHGGHHGGGGGHHHHHHHHGHHGHHGGGGGHGHHGHHGGGGGGGGGGGGC-ADFFFFFFFFFFFFFFFFFFFFFFFFFFFHFFFFFFFFFHFFFFDFFFFFFFFHHHFFFFFFHFFFFFFHFFFHFFFFFFFFFFFFFFFFFB
@M05620:37:000000000-D9766:1:1101:23251:8700 1:N:0:69
ACCACACCTTCTACAATGAGCTGCGTGTGGCTCCCGAGGAGCACCCCGTGCTGCTGACCGAGGCCCCCCTGAACCCCAAGGCCAACCGCGAGAAGATGAGCAGGTGAGTGGCCCGCTACCTCTTCTGGTGGCCGCCTCCCTCCTTCCTGGCCTCCCGGCGCTGCGCCCTTTCTCACTGGTTCTCTCTTCTGCCGTTTTCCGTAGGACTCTCTTCTCTGACCTGAGTCTCCTTTGGAACTCTGCAGGTTCTA
+
BBBBBBBBFFFFGGGGGGFBGGHHG2EBGACFGGGFFGEEEHHHHGFGFEFGFGHBGHFFEGGGGGGGGG1EHHHGAEEGFHHHHGGECDCCGGFFHGHGHHGHHHHFHHGGHHCGGGGHHHHHHGHHHHGHHGGGGGHGHHGHHHGGGGGGGGGGGC-:ACFFFFFFFFFFFFFFFFFFFFFFFFFFFFFFFFDFFFFFFFADFFFFFFFFFFFFFFFFFFEFBFFFFFFFFFFFFFFFFFFFFFFFFFB
@M05620:37:000000000-D9766:1:1101:13383:8702 1:N:0:69
ACCACACCTTCTACAATGAGCTGCGTGTGGCTCCCGAGGAGCACCCCGTGCTGCTGACCGAGGCCCCCCTGAACCCCAAGGCCAACCGCGAGAAGATGCGTGGCCCGCTACCTCTTCTGGTGGCCGCCTCCCTCCTTCCTGGCCTCCCGGCGCTGCGCCCTTTCTCACTGGTTCTCTCTTCTGCCGTTTTCCGTAGGACTCTCTTCTCTGACCTGCGTCTCCTTTGGAACTCTGCAGGTTCTAGATCGGAA
+
CCCCDCDCFFFFGGGGGGFGGGHHGGGBCFHHHGGGGGGGGHHHHGGGGGGGGHHHHHHEGGCGGGGGGGGHHHHGGGGHGHHHHGGGGGBGGGHGHH2<??D@=/><A-<FGHHHDF0<GB.<G-<CFDEGHFGFHHHF:/C:FFGEGG-99--ADCFFFFFFFFFFFFF:BFFFFFFFBBBFB@DFFFFF.;AADFFBBFFFFFFFBB00:;B.-.;.FBBFB0:;BFFBFFFFFFFBBB0;BBBADDF
@M05620:37:000000000-D9766:1:1101:20672:8706 1:N:0:69
ACCACACCTTCTACAATGAGCTGCGTGTGGCTCCCGAGGAGCACCCCGTGCTGCTGACCGAGGCCCCCCTGAACCCCAAGGCCAACCGCGAGAAGATGCCCAGGTGAGTGGCCCGCTACCTCTTCTGGTGGCCGCCTCCCTCCTTCCTGGCCTCCCGGCGCTGCGCCCTTTCTCACTGGTTCTCTCTTCTGCCGTTTTCCGTAGGACTCTCTTCTCTGACCTGAGTCTCCTTTGGAACTCTGCAGGTTCTA
+
ABCBCCCCFFFFGGGGGGGGGGHHGGGEEFHHHGGGGGGGGHHHHGGGGGGGHHHHHHHGGGGGGGGGGGGHHHHGGGGHGHHHHGGGGG@FGGHHHHHHHGHGCGHHHHGGHHGGGGGHHHHHHHHHHHGHHGGGGGHGHHGHHGGGGFFGGGGGGG-:C;FFFFFFFFFFFFFFFFFFFFFFFFFFFFFFFFDFFFFFFFFFFFFFFFFFFFFFFFBFFFFBFFFFFFFFFFFFFFFFFFFFFFFFFFB
@M05620:37:000000000-D9766:1:1101:10439:8727 1:N:0:69
AGTGCCAGCTCTCAATCGCACAGGGGACCCAGGGCCTGGCCCCTCCATCCAGAAAACCTATGACCTCACCCGCTACCTGGAGCACCAACTCCGCAGCTTGGCTGGGACCTATGTGAGTATCCAGCGTAGGAATCTGGGAGTTGGGGAGGAGTGAGGAGTTGGGGATAGACAGTCCTAACCGTGGAGGGTTCTGGTAAATGATGGGGTGAGGAGGGGCTCTTTGGCTCCCACCAGTCCCCCTGTCTGGTCTA
+
AA>ABFFFBFFFGGGGFGGCGEHFGGGGGGHHGFGEFGFFFHEEFGHHHFHHFHFFFFGHHHHHHHHHHHFEEEGGHHHHHGGGGHHHGHHHGFEEEFGGGHHFGGHHGFHFHGD2D?FHHBFDCGCEGGHHHHGHFCGG?<GHG@ADGGDHFHHHGEGFGHGGGGHHECHHGHHHGHFG@GABGGGGEFGGGGGGGGFF0;CGGBF??.FBAD<?BBFFFFFFFBBAFFFDFFFFFFFF?EFFFFF9;B9
@M05620:37:000000000-D9766:1:1101:26384:8735 1:N:0:69
AGTGCCAGCTCTCAATCGCACAGGGGACCCAGGGCCTGGCCCCTCCATACAGAAAACCTATGACCTCACCCGCTACCTGGAGCACCAACTCCGCAGCTTGGCTGGGACCTATGAGTATCCAGCGTCGGAATCTGGGCGTTGGGGCGGAGTGCGGCGTTGGGGCCAGACAGTCCTAACCGTGGCGGGTTCTGGTAAATGATGGGGTGAGGAGGGGCTCTTTGGCTCCCACCAGTCCCCCTGTCTGGTCTATC
+
>11>AFFFAFFFFGGGFGGGGGFGGEAE0BFGBEEGGG/GHFGHGFHH2FGHGEHHGEHHHHHGHHHHHHHGGEGGHHHHHHHHHHHHGGHFEEEGGHHHGHHGGGHHGHHHH2FG2FHH2GHGE/CG@FFHHHHH/ACGGHGGACC-AFF0AA-;AG@F@@-@BFFFFFFFFFFFFF@FF@-;@@@FEFFFF/BFFFFFFFFFB@FFF/BF@@@?FFFFFFFFFFFFFFFFFFFFFF@FFFFFFFFF/FB
@M05620:37:000000000-D9766:1:1101:21324:8756 1:N:0:69
GAGGCTGCTTTGGAAGATCCTCCTCCTGAACTGAAGTCACTACGTCGTAACCCGGATGCCGTCTTCTGTTTGTAAAAAGAAAAGTATATATATTTGAATATTGAAATAACCAAGATCGTAAAAAAAAAAACGACAAAAAAGGTAAAGAAAATATAATAGCAAAATAGAGATAAAGCGCAAAATGAAAAAAACTATCCGATTATGATCACGAGAGCATAGAGAAGAAAGGTAATAAGGGATAAAGCAATTGT
+
>1AA>>C1@BB1F1ABB1BB11B00B0BAFAB1B11ADD1D2B0BBAA00A1BA/ABA01A/ABF2DFDD1BB2222BB>000012222222B2222122222211211B@1>0011/000/21//</>/?/////0?/-..111111./<0<00000<000//000000:;0:00.----9000;;0.--.0000/9...-///;9//------/////////////-://////:----9///9/////
@M05620:37:000000000-D9766:1:1101:18806:8793 1:N:0:69
ACCACACCTTCTACAATGAGCTGCGTGTGGCTCCCGAGGAGCACCCCGTGCTGCTGACCGAGGCCCCCCTGAACCCCAAGGCCAACCGCGAGAAGATGCCCAGGTGAGTGGCCCGCTACCTCTTCTGGTGGCCGCCTCCCTCCTTCCTGGCCTCCCGGAGCTGCGCCCTTTCTCACTGGTTCTCTCTTCTGCCGTTTTCCGTAGGACTCTCTTCTCTGACCTGAGTCTCCTTTGGAACTCTGCAGGTTCTA
+
BBBBBBBBFFFFGGGGGGGGGGHGGEEGCDHHHGGG?EGGDHHHHGGGEEGGBGHHHHHGGG0EFGGGGGGFHHHGGGGGGHHHGGGGGGGGGDHHHFHHHGFFFGHHGFFGFFCGGCGHHHHHFFHFDGGHHCGGGGHGHGACGFGGGGGGGGEEFB?GGG9BDGFAFFFFFFFFFFFFFFFFFFFFFFFFFFFFFFFFFFF?AFFFFFBBBFFFFFFFFFFFFFFFFFFFFFBBFB9BFBFFFFAFFFF
@M05620:37:000000000-D9766:1:1101:27356:8817 1:N:0:69
ACCACACCTTCTACAATGAGCTGCGTGTGGCTCCCGAGGAGCACCCCGTGCTGCTGACCGAGGCCCCCCTGAACCCCAAGGCCAACCGCGAGAAGATGCCCAGGTGAGTGGCCCGCTACCTCTTCTGGTGGCCGCCTCCCTCCTTCCTGGCCTCCCGGAGCTGCGCCCTTTCTCACTGGTTCTCTCTTCTGCCGTTTTCCGTAGGACTCTCTTCTCTGACCTGAGTCTCCTTTGGAACTCTGCAGGTTCTA
+
BBBBB?AAFFFFGGGGFG5BGGHHGGGGAEGHHGGGGGG?AGFHHGGGFGEG5GFHHHHGGG?EGGGGGGGHHHHGGGGHGGHHHGGGGD/BDFHHH2FFGHEEGHHHFH/FGHGDGGGHHHHHHHHBDGDGF@DGGEHGHHDGFGFFFEFFGFGGB??DCFFGGGFFFFFFFFFFFFBBFFFFFFFFFFFFFFADFFFFDBFAD/BFFFFFFFFFFBBBFFFFFFF/9FFFF//FFFFFFFFFBA:BFF9
@M05620:37:000000000-D9766:1:1101:19533:8827 1:N:0:69
ACCACACCTTCTACAATGAGCTGCGTGTGGCTCCCGAGGAGCACCCCGTGCTGCTGACCGAGGCCCCCCTGAACCCCAAGGCCAACCGCGAGAAGATGCCCAGGTGAGTGGCCCGCTACCTCTTCTGGTGGCCGCCTCCCTCCTTCCTGGCCTCCCGGAGCTGCGCCCTTTCTCACTGGTTCTCTCTTCTGCCGTTTTCCGTAGGACTCTCTTCTCTGACCTGAGTCTCCTTTGGAACTCTGCAGGTTCTA
+
DDDDDDCCFFFFGGGGGGGGGGHHGGGGHGHHHGGGGGGGGHHHHGGGGGGGHHHHHHHGGGGGGGGGGGGHHHHGGGGHGHHHHGGGGGGGGGHHHHHHHHHFHHHHHHGGHHGGGGGHHHHHHHHHHHGHHGGGGGHGHHGHHGGGGGGGGGGGGA-CDGGGAGFFFFFFFFFFFFFFFFFFHFFFHHFFFFDFFFFFFFFDFFFFFFFFHHHFHFFFFHFFFFFFHFFFHFFFFFFFFFFFFFFFFFB
@M05620:37:000000000-D9766:1:1101:17928:8850 1:N:0:69
AGTGCCAGCTCTCAATCGCACAGGGGACCCAGGGCCTGGCCCCTCCATCCAGAAAACCTATGACCTCACCCGCTACCTGGAGCACCAACTCCGCAGCTTGGCTGGGACCTATGTGAGTATCCAGCGTAGGAATCTGGGAGTTGGGGAGGAGTGAGGAGTTGGGGAAAGACAGTCCTAACCGTGGAGGGTTCTGGTAAATGATGGGGTGAGGAGGGGCTCTTTGGCTCCCACCAGTCCCCCTGTCTGGTCTA
+
AAAACFFFCFFFGGGGGGGGGGHHGGGGGGHHGGGGGGHHHHGHGGHHHHHHHHHHHGHHHHHHHHHHHHHGGEGGHHHHGHHHHHHHGHHHGGGGGHHHGHHGGGHHGHHHHHHHHHHHHHHHHGGGGGHHHHHHHHHGGHHHGGGGGGFHHHHHHGHHHHGGGGHHHHHHHHHHHHHHGGGGDGGGEGGGGGFGGGGGGGGGGGFFFFFFFFFFFFFFFFFFFFFFFFFFFFFFFFFFFFFFFFFFFFF
@M05620:37:000000000-D9766:1:1101:18762:8852 1:N:0:69
ACCACACCTTCTACAATGAGCTGCGTGTGGCTCCCGAGGAGCACCCCGTGCTGCTGACCGAGGCCCCCCTGAACCCCAAGGCCAACCGCGAGAAGATGCCCAGGTGAGTGGCCCGCTACCTCTTCTGGTGGCCGCCTCCCTCCTTCCTGGCCTCCCGGAGCTGCGCCCTTTCTCACTGGTTCTCTCTTCTGCCGTTTTCCGTAGGACTCTCTTCTCTGACCTGAGTCTCCTTTGGAACTCTGCAGGTTCTA
+
BBBBBBBBFFFFFGGGGGGGGGHHFEGFHGHHHGGGGGGGGHHHHGEGFEGFHHHHHHHGGGGGGGFGGGGHGHHGGGGHGHHGGGGGGGGGGGHHHGHHHHHGHHHHHHGGHHGGGCGHHHHHHHHFHHGHHGGGGGHGHHGHHGGGGGGGGGGGGF-@DGGGGGFFFFFFFFFFFFFFFFFFFFFFFFFFFFFFFFFFFFFFFFFFFFFFFFFFFFFFFFFFFFFFFFFFFFFFFFFFFFFFFFFFFFB
@M05620:37:000000000-D9766:1:1101:27707:8879 1:N:0:69
AGCGCCAGCTCTCCATCGCACAGGGGACCCAGGGCCTGGCCCCTCCATCCAGAAAACCTATGACCTCACCCGCTACCTGGAGCACCCACTCCGCAGCTTGGCTGGGACCTATGTGAGTATCCAGCGTAGGAATCTGGGCGTTGGGGCGGAGTGCGGAGTTGGGGAAAGACAGTCCTAACCGTGGAGGGTTCTGGTAAATGATGGGGTGAGGAGGGGCTCTTTGGCTCCCACCAGTCCCCCTGTCTGGTCTA
+
>A3>>>ADBFFFGGFD5AE2A2FCF22AAABF2BE2ABGFFHFHGGGHGAGEFEG2BEFGFBEGHDBGHHHEE/>EHH@F2?FGFH>??0GB/E/E/B3BAGBFGGFHDHGFHGGHHHHHHHDGHCGCGGDGGHHHHH/ADFGH?G.;D-;CF0;B-ACFFFGG?..;/;;BFFFFBBFFFFFF.ADFFFFFFFFFFFFFFFFFFFADFFFFDFFFFFFFFFFFFFFFFFFFFFFEFFFFFFFFFFFFFF/
@M05620:37:000000000-D9766:1:1101:13902:8894 1:N:0:69
AGTGCCAGCTCTCAATCGCACAGGGGACCCAGGGCCTGGCCCCTCCATCCAGAAAACCTATGACCTCACCCGCTACCTGGAGCACCAACTCCGCAGCTTGGCTGGGACCTATGTTGAGTATCCAGCGTAGGAATCTGGGGGTTGGGGAGGGGTGAGGGGTTGGGGAAAGCCAGTCCTACCCGGGGGGGGTCCGGTAAAAGATGGGGTGAGGGGGGGGCCCTTGGGCCCCCCCCGTCCCCCTGGCTGGGCCA
+
ABAABFFFCFFFGBGGGGGCGGHGGGGGGGHFABEDGGHHGHGHGGHHHHHHHFFHHGHHHHHHHHHHHHHGG>EGHHHHBGHHFHFCFGHGEGGGEHDGGHHGGGHHGHHHHHD3?2?33FF3?2///>/@2=F=GH=//>-AFG<.=---::.;:.-;-;BC?EG.;/9/.9C0;B0A..-;-:;C-;..-;-9;F00.00;AF.:..;.-;BF----;B/B..:;C--;--..;DFF-.../.;....
@M05620:37:000000000-D9766:1:1101:18383:8900 1:N:0:69
ACCACACCTTCTACAATGAGCTTCGTGTGGCTCCCGAGGAGCACCCCGTGCTGCTGACCGAGGCCCCCCTGAACCCCAAGGCCAACCGCGAGAAGATGAGTGGCCCGCTACCTCTTCTGGTGGCCGCCTCCCTCCTTCCTGGCCTCCCGGAGCTGCGCCCTTTCTCACTGGTTCTCTCTTCTGCCGTTTTCCGTAGGACTCTCTTCTCTGACCTGAGTCTCCTTTGGAACTCTGCAGGTTCTAGATCGGAA
+
AABAAABAF4FFGGGGGGFGGGFGGHFBEEG2GFEEE2EGEHHHHGGGDGGGHHFHHHGGGGGGGGGGGGGHHHHGGGGHEHHHHFGGGGGGGGHGHHFHHHGGHHGGG@DHHHHHHHFHHHGHHCGGGGHGHHGHHHHHHGHHHHHGGG-ABFGGGGGGGGGGGGFFFFFFFFFFFFFFFFFFFBFFFFFFFFFFFFFFFFFFFFFFFFFFFFF/FFFFFFFFFFFBFFFFFFFFFFAFFFFBFFFFFDE
@M05620:37:000000000-D9766:1:1101:8502:8902 1:N:0:69
ACCACACCTTCTACAATGAGCTGCGTGTGGCTCCCGAGGAGCACCCCGTGCTGCTGACCGAGGCCCCCCTGAACCCCAAGGCCAACCGCGAGAAGATGACCCAGGTGAGTGGCCCGCTACCTCTTCTGGTGGCCGCCTCCCTCCTTCCTGGCCTCCCGGAGCTGCGCCCTTTCTCACTGGTTCTCTCTTCTGCCGTTTTCCGTAGGACTCTCTTCTCTGACCTGAGTCTCCTTTGGAACTCTGCAGGTTCT
+
CCCBCCCCFFFFGGGGGGGGGGHHGEGFGGHHHGGGGGGGGHHHHGGGEEGGHHHHHHHGGGGGGGGGGGGHHHHGGGGHGHHHHGGGGGGGGGHHHHHHHHC/FGGFFGHGGHHGGCG-GHHHHHDGGHGGHHGGGGGGGHHG/CFGFGGGGGGGG.;:-;.;FGFFFFFFFFFFFFFFFFFFFFFBFFFFFF=ADFFFFDFF.AFFFFFFFFFFFFFFBF0F//;:BBFFFFFEBFFFFEFFFFFFFFF
@M05620:37:000000000-D9766:1:1101:14908:8903 1:N:0:69
ACCACACCTTCTACAATGAGCTGCGTGTGGCTCCCGAGGAGCACCCCGTGCTGCTGACCGAGGCCCCCCTGAACCCCAAGGCCAACCGCGAGAAGATGACCCAGGTGAGTGGCCCGCTACCTCTTCTGGTGGCCGCCTCCCTCCTTCCTGGCCTCCCGGAGCTGCGCCCTTTCTCACTGGTTCTCTCTTCTGCCGTTTTCCGTAGGACTCTCTTCTCTGACCTGAGTCTCCTTTGGAACTCTGCAGGTTCT
+
BBAABBBBFFFFFGGFFGGEGEGCEAEFHEHHFGGEFGGGGHHHHGGGGFGFHFFHHHHGGGGGGGEGGGGGHHGEGGGFEGHHEGGEDCDCCDFGDGFGHHGHEHHFG1FFA0GGCDGGFHHGHHGHBDFFHFCGCA:GEFHG/;BFFFGGGGAEGA9?@?A9FGBDB?FFFFFFFFFFBFFFFFFBFFFFFF?AFFFFFFFAA?/FBBFFFBBB/BB;FFEB/9/9FBFFFFF/BBF9FFFFB9AFFFF
@M05620:37:000000000-D9766:1:1101:14743:8904 1:N:0:69
ACCACACCTTCTACAATGAGCTGCGTGTGGCTCCCGAGGAGCACCCCGTGCTGCTGACCGAGGCCCCCCTGAACCCCAAGGCCAACCGCGAGAAGATGCCCAGGTGAGTGGCCCGCTACCTCTTCTGGTGGCCGCCTCCCTCCTTCCTGGCCTCCCGGCGCTGCGCCCTTTCTCACTGGTTCTCTCTTCTGCCGTTTTCCGTAGGACTCTCTTCTCTGACCTGAGTCTCCTTTGGAACTCTGCAGGTTCTA
+
CCCCDCDDFFFFGGGGGGGGGGHHGGGEDGHHHGGGGGGGGHHHHGGGGGGGGHGHHHHGGGGGGGGGGGGHGHHGGGGHGHHHHGGGGGGGGGHHHHHHHGHGHHGGHHGGHHGGGGGHHHHHHHHGHHGHHGGGGGHGHHGHHGGGFGGGGGGGGB-<DDDFFFFFFFFFFFFFFFFFFFFFFFFFFFFFFFFFFFFFFFFDFBFFFFFFFFHFHHFFFFFBFFFFFFFFFFFFFFFFFFFFFFFFFFB
@M05620:37:000000000-D9766:1:1101:5228:8910 1:N:0:69
ACCACACCTTCTACAATGAGCTGCGTGTGGCTCCCGAGGAGCACCCCGTGCTGCTGACCGAGGCCCCCCTGAACCCCAAGGCCAACCGCGAGAAGATGCCCAGGTGAGTGGCCCGCTACCTCTTCTGGTGGCCGCCTCCCTCCTTCCTGGCCTCCCGGAGCTGCGCCCTTTCTCACTGGTTCTCTCTTCTGCCGTTTTCCGTAGGACTCTCTTCTCTGACCTGAGTCTCCTTTGAACTCTGCAGGTTCTAG
+
BBABBBBBFFFFGGGGGGGDGGHHGEGEHEHGHGGGGFGCGHHHHGGG1EEFHHHHHHHGGGGGGGGGGGGFHHHGGGGHGHHHHGGFGGCFGGHHHHHHHHHGHHHHHHGGHHGGGGGHHHHHHHHHHHGHHGGGGGHGHHGHHGGGGGGGGGGGGG-ADGGGGGFFFFFFFFFFFFFFFFFFFFFFFFFFFFDFFFFFFFFFFFFFFFFFFFFFFFFFFFFFFFFFFFFFFF/BFFFFFF/BAFFFFBB
@M05620:37:000000000-D9766:1:1101:19247:8918 1:N:0:69
ACCACACCTTCTACAATGAGCTGCGTGTGGCTCCCGAGGAGCACCCCGTGCTGCTGACCGAGGCCCCCCTGAACCCCAAGGCCAACCGCGAGAAGATGCCCAGGTGAGTGGCCCGCTACCTCTTCTGGTGGCCGCCTCCCTCCTTCCTGGCCTCCCGGAGCTGCGCCCTTTCTCACTGGTTCTCTCTTCTGCCGTTTTCCGTAGGACTCTCTTCTCTGACCTGAGTCTCCTTTGGAACTCTGCAGGTTCTA
+
AABCCCCCFFFFGGGGGGFGGGHHGGFGHGHGHGGGGGGGGHHHHGGGEFGGHHHHHHHGGGGGGGGGGGGHFHHGGGGHGHHHHGGGGGGGGGHGHHHHGHGGHHHHHHGGHHGGG-AHHHHGHHHHHHGHHGGGGGHGHHGHHGGGFGFGGGGGG??DGGGGGGFFFFFFFFFFFFFFFFFFFFFFFFFFFFFFFFFFFFFF./FFFFFFFFFFFFFFFFFBFFFFFFFFFFFFFFEFFFFFFFFFFFF
@M05620:37:000000000-D9766:1:1101:14018:8924 1:N:0:69
ACCACACCTTCTACAATGAGCTGCGTGTGGCTCCCGAGGAGCACCCCGTGCTGCTGACCGAGGCCCCCCTGAACCCCAAGGCCAACCGCGAGAAGATGCCCAGGTGAGTGGCCCGCTACCTCTTCTGGTGGCCGCCTCCCTCCTTCCTGGCCTCCCGGAGCTGCGCCCTTTCTCACTGGTTCTCTCTTCTGCCGTTTTCCGTAGGACTCTCTTCTCTGACCTGAGTCTCCTTTGGAACTCTGCAGGTTCTA
+
AAAAAAAAFF1D3GG131BAAB1B0AEECAAAGFCEF/A/EGHHAEAGE/EFHHGFHH0EEECCFGEEGGGHHHEEGGGEFHHHEGGGGGGGGGHGHHHHHHHGHHHHHHGGHHGGGGGHHHHHGHHHHHGHHGGGGGHGFHCHHGGGGGGGGGGGGG?AAFFFGGF@@FFFFFFFFFFFFFFFFFFFFFFFF?BFFFFFFFFFBBFFFFFFFFFFFFFFFEFFFFFFFFFFFFFFFFFFFFFFFFFFFF;
@M05620:37:000000000-D9766:1:1101:22291:8950 1:N:0:69
AGTGCCAGCTCTCAATCGCACAGGGGACCCAGGGCCTGGCCCCTCCATCCAGAAAACCTATGACCTCACCCGCTACCTGGAGCACCAACTCCGCAGCTTGGCTGGGACCTATGTGAGTATCCAGCGTAGGAATCTGGGAGTTGGGGAGGAGTGAGGAGTTGGGGAAAGACAGTCCTAACCGTGGAGGGTTCTGGTAAATGATGGGGTGAGGAGGGGCTCTTTGGCTCCCACCAGTCCCCCTGTCTGGTCTA
+
ABBBBFFFBFFFGGGGGCFGGGHHGFGGGGHHGGGGGGHHHHGHGGFHHHHHGHHHHGGHHHHHGHHGHHHGGEFGHHHHHHHFHHHHGHHHGGGGEFHHGHHGGGHHGHGHHGHFHHHHHFHHHGDGGGHHFHHHHEGFEHHGGGGGGDDGFFFFFGHHHHGGGDEHGHHHHHHFHHFHFGFGGGGGCF?FGGGGGGFGGGGGGGFFFFFFFFFFFFFFFFFBFFFFFFFFFFFFFFFFFFFFFFFFFFB
@M05620:37:000000000-D9766:1:1101:7186:8958 1:N:0:69
AGTGCCAGCTCTCAATCGCACAGGGGACCCAGGGCCTGGCCCCTCCATCCAGAAAACCTATGACCTCACCCGCTACCTGGAGCACCCACTCCGCAGCTTGGCTGGGACCTATGTGAGTATCCAGCGTAGGAATCTGGGCGTTGGGGCGGAGTGAGGAGTTGGGGACAGCCAGTCCTAACCGTGGAGGGTTCTGGTAAATGATGGGGTGAGGAGGGGCTCTTTGGCTCCCACCAGTCCCCCTGTCTGGTCTA
+
ABAAAFFCAFFFG4FGGGFEGGHGGA2AEEHHFAEB2FHHGHGHGGHHHFHHFFHHGEGB5FFHHDFGHHHEE/>EHHGGBFGHHH1?EGEB?E?E>F3BEHHEGGHHGF2GHHFGHHHHHHGHHGGD>C@>GHHHHG/>DGGHGG.<:-;CF0CF99FFGG-D9-9A.;..;F0CBFFFCFFF.AFF9FFFFFFFFFFFFFFFF.ADFFFFFFF-B;EF9FFFFFF?E.AFFAFFFF?D;EFFFBF/BFB
@M05620:37:000000000-D9766:1:1101:28179:8968 1:N:0:69
AGGGCCAGCTCTCAATCGCACAGGGTACCCAGGGCCTGGCACCTCCATCCAGAAAACCTATGACCTCACCCGCTACCTGGAGCACCCCCTCCGCAGCTTGGCTGGGACCTATGTTGCGTATCCCGCGTAGGACTCTGGGCGTTGGGGCGGCGTGCGGCGTTGGGGAACGGCAGTCCTACCCGTGGCGGGTTCTGGTAACTGATGGGGTGCGGCGGGGCTCTTTGGCTCCCACCAGTCCCCCTGTCTGGTCT
+
>>1>AAAA?FFFG1GF1FFFGCGCG0BB11BA0BEAFA/B0AFAGFHH10FGHBGHBEGHBFDEGBFFHC0EF>EEHDBBBBGHHHC/>EF?/E?E@FBGC0F<//BF/<11BFG21///?<@GACGC/<<BFFGHFC0.><A@.<@CCG?A?AAA@@@@@?F?--AE-----;;BFB/-A-:9;-;@-@?A/F;B/F/FF/:BFF-;--99-@@>@@@EB/BF/FBFAE-AB-;:BFF9B@?/9FFF/;;
@M05620:37:000000000-D9766:1:1101:4968:8970 1:N:0:69
AGTGCCAGCTCTCCATCGCACAGGGGACCCAGGGCCTGGCCCCTCCATCCAGAAAACCTATGACCTCACCCGCTACCTGGAGCACCCACTCCGCAGCTTGGCTGGGACCTATGTTTGAGTCTCCAGCGTCGGCCTCTGTGCGTTGGTGAGGCGTGCGGGGTTGGGGACCGACCGTCCTCAGCGTGGCGGGTTCTGGTAAATGATGGGGTGCGGCGGGGCTCTTTGGCTCCCCCCAGGCCCCCTGTCTGGTC
+
>A11>FFFAFFFG1GBAAAAE0GAF00AAAFH0BE//AGAAGEHGGHHH0GFFHH0BEHHDFGHHDGHHHH/E>EEHH@F0>BGHH?/?0G>?E//>>1<?GHGGGF<CFGHHGHHHH/B1FGH110>C?@C/?EFHH1>1CGGGE.<0<<.<<@?CC-;;9A@AG?9.;9@--ABFF///;A9A@-;-@9A9FFFBF//;BBFFFFFB@?-@-;@?-=-;FFFFEF9;EF-A--;--:A@@@EB/;;/B/
@M05620:37:000000000-D9766:1:1101:24882:8976 1:N:0:69
ACCACACCTTCTACAATGAGCTGCGTGTGGCTCCCGAGGAGCACCCCGTGCTGCTGACCGAGGCCCCCCTGAACCCCAAGGCCAACCGCGAGAAGATGCCCAGGTGAGTGGCCCGCTACCTCTTCTGGTGGCCGCCTCCCTCCTTCCTGGCCTCCCGGAGCTGCGCCCTTTCTCACTGGTTCTCTCTTCTGCCGTTTTCCGTAGGACTCTCTTCTCTGACCTGAGTCTCCTTTGGAACTCTGCAGGTTCTA
+
AAABBABAFFFFGGGGGGGFGBGEFEGEFFHFHEGGCFG?EHHHHGGGAEGEGGFHHHFEGGEGGGGGGEEHHHHGGGGHGHHHEGGGG@BDC<<?FDHHHG/F<GFFG1FEGH@CC?@HFHFGHEDDDHGGC<@DDDHEHFDCCFGGGGFGFGFEDG---.B/9BFB?FFFFFFFFFF9BBFFFFFFBFFBFBDDFEFFDFFFFBFFFFFBFFB////;FFFBBFF/BFBBFFFFBF9FFFF//A:BFFF
@M05620:37:000000000-D9766:1:1101:17464:8984 1:N:0:69
AGTGCCAGCTCTCAATCGCACAGGGGACCCAGGGCCTGGCCCCTCCAGCCAGAAAACCTATGACCTCACCCGCTACCTGGAGCACCAACTACGCAGCTTGGCTGGGACCTATGTGAGTATCCAGCGTAGGAATCTGGGAGTTGGGGAGGAGTGAGGAGTTGGGGAAAGACAGTCCTAACCGTGGAGGGCTCTGGTAAATGATGGGGTGAGGAGGGGCTCTTTGGCTCCCACCAGTCCCCCTGTCTGGTCTA
+
A>>AAFF11BCFGFGGGGAFGGHHGGGAEF0AF0BE/FGGBGE/EGF1BF0FAFCHBEG1BFFHHHHCGC0FEEEEH1GHFGHHHH0CEH1FEGF@EHHHEH1?/?0</BGGH22B112B>FHH0>?BGG1>1FG<G?CFC011/><CG.><.=DCCEC/0/=:..;:GGHFHCC0GH/.-.;?.9;A...CBB;000=0BB90.------9;---;--;FBB/;BB-A-:BFFB/999-@-//;B/;;9/
@M05620:37:000000000-D9766:1:1101:8554:8992 1:N:0:69
AGTGCCAGCTCTCAATCGCACAGGGGACCCAGGGCCTGGCCCCTCCATCCAGAAAACCTATGACCTCACCCGCTACCTGGAGCACCAACTCCGCAGCTTGGCTGGGACCTATGTTGAGTATCCAGCGTCGGACTCTGGGCGTTGGGGCGGCGTGCGGAGTTGGGGAACGCCAGTCCTAACCGTGGCGGGTTCTGGTAAATGATGGGGTGCGGCGGGGCTCTTTGGCTCCCACCAGTCCCCCTGTCTGGTCT
+
AB>ABFFFBFFFGEGGGGGGGGHGGGGGGGHHFGGGGGHHHHGHGGHHHHHHHHHHHGHHHGHHHGHHHHHGGEGGHHHHFHHHHHCGGHHHGGGGGHGHGHHGGGHHGHHHHHHE3FG3BHHDGHGD/>DF@DHHHH0.>CDGHG-.;--ADB.=B-;AFFFFFFF.9.;.;FFFFF/FFDDFF-;DF@EFFFFFFF/FFFFFFFFDB.@D-;DFFFFFFFFFFFFFFFFFFEFBFFFFFFFFFFFFFFF
@M05620:37:000000000-D9766:1:1101:5343:9011 1:N:0:69
ACCACACCTTCTACAATGAGCTGCGTGTGGCTCCCGAGGAGCACCCCGTGCTGCTGACCGAGGCCCCCCTGAACCCCAAGGCCAACCGCGAGAAGATGCCCAGGTGAGTGGCCCGCTACCTCTTCTGGTGGCCGCCTCCCTCCTTCCTGGCCTCCCGGCGCTGCGCCCTTTCTCACTGGTTCTCTCTTCTGCCGTTTTCCGTAGGACTCTCTTCTCTGACCTGAGTCTCCTTTGGAACTCTGCAGGTTCTA
+
BBABBBBBFFFFGGGGGGGGGGHHGGGFHGHHHGGGGGGGGHHHHGGGGGGGGHHHHHHGGGGGGGGGGGGHHHHGGGGHGHHHHGGGGGGGGGHGHHHHHHHGGHHHHHGGHHGGGGGHHHHHHHHHHHGHHGGGGGHGHHGHHGGGGGGGGGGGGD-AAFFFFFFFFFFFFFFFFFFFFFFFFFFFFFFFFFADFFFFFFFFFFFFFFFFFFFFFFFFFFFFFFFFFFFFFFFFFFFFFFFFFFAFFFF
@M05620:37:000000000-D9766:1:1101:16461:9015 1:N:0:69
ACCACACCTTCTACAATGAGCTGCGTGTGGCTCCCGAGGAGCACCCCGTGCTGCTGACCGAGGCCCCCCTGAACCCCAAGGCCAACCGCGAGAAGATGCCCAGGTGAGTGGCCCGCTACCTCTTCTGGTGGCCGCCTCCCTCCTTCCTGGCCTCCCGGAGCTGCGCCCTTTCTCACTGGTTCTCTCTTCTGCCGTTTTCCGTAGGACTCTCTTCTCTGACCTGAGTCTCCTTTGGAACTCTGCAGGTTCTA
+
BBBBBBBBFFFFGGGGGGGGGGHGGGGGHGGHHGGGGGGGGHHHHGGGEGGGHHGHHHHGGGGGGGGGGGGHHHHGGGGHGHHHHGGGGGGGFGFHHHHHHHHGHHHHHHGGHHGGGGGHHHHHHHHGHHGHHGGGGGHGHHGHHGGGGGGGGGGGGG?FGGGGGGFFFFFFFFFFFFFFFFFFFFFFFFFFFFFFFFFFFFFFFFFFFFFFFFFFFFFFFFFFFFFFFFFFFFFFFFFFFFFFFFFFFF;
@M05620:37:000000000-D9766:1:1101:22919:9015 1:N:0:69
AGTGCCAGCTCTCAATCGCACAGGGGACCCAGGGCCTGGCCCCTCCATCCAGAAAACCTATGACCTCACCCGCTACCTGGAGCACCAACTCCGCAGCTTGGCTGGCGTAGGAATCTGGGAGTTGGGGAGGAGTGCGGAGTTGGGGAAAGACAGTCCTCACCGTGGAGGGTTCTGGTAAATGATGGGGTGAGGAGGGGCTCTTTGGCTCCCACCAGTCCCCCTGTCTGGTCTATCTCCTGCCCTTAGATCGG
+
>A3>ADFCAFFFFGGGGEGGGGHGFGGGGFHHGEEECAGFFHGHGGHF5GHHHFGFHEFGHHGHHHGHHHHEEFGEHHHCGHGFFFFHGEGHFAEGFFHHGHHGGGGGGCGHFFFHHFFHFCGFHFFGGGGGBG1AF@GGHHEGG.EGGHHFHHHGH0CH.A::@FGGB.;CBFG;BFGGGGGGGFGABFGFFFBFFFBFFFFFFFFFFFFFFFFFBBFFFFFFFFFFBFFFFFFFFFFF.AFFFFBBFEF
@M05620:37:000000000-D9766:1:1101:19441:9027 1:N:0:69
ACCACACCTTCTACAATGAGCTGCGTGTGGCTCCCGAGGAGCACCCCGTGCTGCTGACCGAGGCCCCCCTGAACCCCAAGGCCAACCGCGAGAAGATGCCCAGGTGAGTGGCCCGCTACCTCTTCTGGTGGCCGCCTCCCTCCTTCCTGGCCTCCCGGAGCTGCGCCCTTTCTCACTGGTTCTCTCTTCTGCCGTTTTCCGTAGGACTCTCTTCTCTGACCTGAGTCTCCTTTGGAACTCTGCAGGTTCTA
+
BCBCCCCCFFFFGGGGGGGGGGHHGEGFFGHHHGGGGGGGGHHHHGGGGGGGHHHHHHHGGGGGGGGGGGGHHHHGGGGHGHHHHGGGGGGGGGHHHGHHHHHGHHHHHHGGHHGGGGGHHHHHHHHHHHGHHGGGGGHGHHGHHGGGGFGGGGGGGG-ADGGGFGFFFFFFFFFFFFFFFFFFFFFFFFFFFFFFFFFFFFFFFEBFFFFFFFFFFF/FFFF/FFFFFFFFFFFFFFFFFFFFFFFFFF:
@M05620:37:000000000-D9766:1:1101:23930:9029 1:N:0:69
GAGGCTGCTTTGGAAGAACCTGACAAGCCAGGGACAAAAGATCGGCATAGCACACGTCTGAACTCCAGTCACCGAGCCGTATCTCGTATGCCGTCTTCTGCTTGAAACAAAAAAGAGTATCCAGCTTCTGAATCTGTGCGCTGGGGAGCAGTGAGGAGTTGGGGACAGCCAGTCCTAACCGTCGTGGGTTCTGGAAAATGCTGGGGTGAGCAGTGGCCCTTTTGCTCTCACCAGTCCCCCTCTCTGGTCTA
+
A?AAA1F1@DDFCBGGGGEGFGHEGGBGGHGFGAFG0AF0ABGGE/A/A1BBFGHEBGH/AAGBGF1FDGGFFA/>///>BBFGH>FEF0FGG>EG/BFFB>FG0GFFBA0</</?0BGBGGBBG111112@21>222>//<<C/A/-..011110<.>/=/--<-.<.;.:CGGB0;CHC:.--..9..=CFF0/0/000;09.9.---/;/99/A-A-/;9/99//BFF-/AFFFFE-@--;9B9:;//
@M05620:37:000000000-D9766:1:1101:14810:9046 1:N:0:69
AGTGCCAGCTCTCAATCGCACAGGGGACCCAGGGCCTGGCCCCTCCATCCAGAAAACCTATGACCTCACCCGCTACCTGGAGCACCAACTCCGCAGCTTGGCTGGGACCTATGTGAGTATCCAGCGTAGGAATCTGGGAGTTGGGGAGGAGTGAGGAGTTGGGGAAAGACAGTCCTAACCGTGGAGGGTTCTGGTAAATGATGGGGTGAGGAGGGGCTCTTTGGCTCCCACCAGTCCCCCTGTCTGGTCTA
+
AAABBFFFCFFFGGGGGGGGGGHHGGGGGGHHFGEGGGHHHHGGGGHHHHHHHHHHHGHHHHHHHHHHHHHGGEEGHHHHEGHHHHGHGHHHGGGGGHHHGHHGGGEGGHHHHHHGHGHHHHDFHGBEGGFDHHHHHHFGFGHHGGGGGDDGHFHHFGGFGGGG.CHHGHHHHHHGHBCFDGECAEDGGGGGGFF0CFFFGGGGGGDCEFFFFFFFFFFFFFFFFFFFFFFFFFFFFFFFFFFFFFFFFFB
@M05620:37:000000000-D9766:1:1101:16433:9062 1:N:0:69
ACCACACCTTCTACAATGAGCTGCGTGTGGCTCCCGAGGAGCACCCCGTGCTGCTGACCGAGGCCCCCCTGAACCCCAAGGCCAACCGCGAGAAGATGCCCAGGTGAGTGGCCCGCTACCTCTTCTGGTGGCCGCCTCCCTCCTTCCTGGCCTCCCGGAGCTGCGCCCTTTCTCACTGGTTCTCTCTTCTGCCGTTTTCCGTAGGACTCTCTTCTCTGACCTGAGTCTCCTTTGGAACTCTGCAGGTTCTA
+
?AAAB@ABFFFFDGGFGGGGGGGHGDFEGEHHHGGGGE?FGHHHHGGGEEGFHFFHHGHGGGGGGGGEGGGHHHHGGGGHGHHHHGGGGGGGGGHHFHHHHHGEGHHHHHGFHHGGGGGHGHHHHHHGHHGHHGGGGGHGHHGHHGGGGGGGGGGGG?-ABFFFFGFFCFFFFFFFFFFFFFFFFFFFFFFFFFFFFFFFFBFDDFFFFFFFFFFFFFFFFFFFBFFFFFFFFFFFFFFFFFFFFFFFFF9
@M05620:37:000000000-D9766:1:1101:27118:9065 1:N:0:69
AGTGCCAGCTCTCAATCGCACAGGGGACCCAGGGCCTGGCCCCTCCATCCAGAAAACCTATGACCTCACCCGCTACCTGGAGCACCAACTCCGCAGCTTGGCTGGGACCTATGTGAGTATCCAGCGTAGGAATCTGGGAGTTGGGGGGGAGTACGGCGTTGGGGAACACAGGTCCTAACCGGGACGGGTTCTGGTAAATACTGGGGTGAGAGGGGGCCCTTTGGCTCCAACACGTCCCCCTGTCTGGTCTA
+
AAAAAFFFCFFFGGGGGGGGGGHGGGGGGGHHGGGGGGHHFHGHGGHHHHHHHHGHHGHHGHHHHHHHHHHGGGGGHHHHHHHHHHHGGHHHGGGGGHFHGHHGGGHHGHHHHHHHHFHHHHHHHGEFGGGHHGHHHHHGGHHHG--;--:./0;.9;@=DFF-;D.//;.;9FF0BBB;>-;--;:@DFFFBF09B:000::FFF.-.:00;;D;---;FEFF00;EB0;A.;99EFFFAFFFFFB0909
@M05620:37:000000000-D9766:1:1101:25082:9084 1:N:0:69
AGTGCCAGCTCTCAATCGCACAGGGGACCCAGGGCCTGGCCCCTCCATCCAGAAAACCTATGACCTCACCCGCTACCTGGAGCACCAACTCCGCAGCTTGGCTGGGACCTATGTGAGTATCCAGCGTAGGAATCTGGGAGTTGGGGAGGAGTGAGGAGTTGGGGAAAGACAGTCCTAACCGTGGAGGGTTCTGGTAAATGATGGGGTGAGGAGGGGCTCTTTGGCTCCCACCAGTCCCCCTGTCTGGTCTA
+
ABABCFFFCFFFGGGGGGGCGGHGGGGGGGHHGGGGGGHHHHGHGGHHHHHHHHHHHGHHHHHHHHHHHHHGGFGGHHHHFGHHHHFGFHHHEGGGGHHHGHHGGGHHGHHHHHHHHHHHHHHHHGGGGGHHHHHHHHHGGHHHGGGGGGGHHHHHHGHHHHGGGGHHHHHHHHHHHHHHGGGGGGGGGGGGGGFFGGGGGGGGGGFFFFFFFFFFFFFFFFFFFFFFFFFFFFFFFFFFFFFFFFFFFFF
@M05620:37:000000000-D9766:1:1101:9987:9101 1:N:0:69
ACCACACCTTCTACAATGAGCTGCGTGTGGCTCCCGAGGAGCACCCCGTGCTGCTGACCGAGGCCCCCCTGAACCCCAAGGCCAACCGCGAGAAGATGCCCAGGTGAGTGGCCCGCTACCTCTTCTGGTGGCCGCCTCCCTCCTTCCTGGCCTCCCGGCGCTGCGCCCTTTCTCACTGGTTCTCTCTTCTGCCGTTTTCCGTAGGACTCTCTTCTCTGACCTGAGTCTCCTTTGGAACTCTGCAGGTTCTA
+
>AAABAABFFFFGFGGGF55B5FG?EGAAEH2BA2B2AAAA2FBFEEAEEGEFHBGHGHAE0E/?1>>EEEGFGHGF//?FFGHHGG/BC</<?FGD1FHHCHGHC1FGHGFHHGGCGGHHHHHHHHHHHGHHGGGGGHGHHGHHGGGGGGGGGGGGG-;BBBFBBFBBFFFFFFFFFFFFFFFFFFFFFFFFBFFFFFFFFFFFFFFFFFFFFFFFFFFFFFFFFFFFFFFFFFFFFFFFFFFFFFFFF;
@M05620:37:000000000-D9766:1:1101:15549:9109 1:N:0:69
ACCACACCTTCTACAATGAGCTGCGTGTGGCTCCCGAGGAGCACCCCGTGCTGCTGACCGAGGCCCCCCTGAACCCCAAGGCCAACCGCGAGAAGATGCCCAGGTGAGTGGCCCGCTACCTCTTCTGGTGGCCGCCTCCCTCCTTCCTGGCCTCCCGGCGCTGCGCCCTTTCTCACTGGTTCTCTCTTCTGCCGTTTTCCGTAGGACTCTCTTCTCTGACCTGAGTCTCCTTTGGAACTCTGCAGGTTCTA
+
CCCDDCCDFFFFGGGGGGGGGGHHGGGGHGHHHGGGGGGGGHHHHGGGGGGGHHHHHHHGGGGGGGGGGGGHHHHGGGGHGHHHHGGGGGGGGGHHHHHHHHHFGHHHFHGGHHGGGGGGHHHHHHHHHHGHHGGGGGHGHHGHHGGGGGGGGGGGGG-A9DAFFFFFFFFFFFFFFHFFFHFFFFFFFFHFFFDFFFFFFFFFFBFFFFFFHHHFFFFFFFB/BBFFFFFFFFFFFFFFHFFFFFFFFFB
@M05620:37:000000000-D9766:1:1101:16348:9148 1:N:0:69
ACCACACCTTCTACAATGAGCTGCGTGTGGCTCCCGAGGAGCACCCCGTGCTGCTGACCGAGGCCCCCCTGAACCCCAAGGCCAACCGCGAGAAGATGCCCCGGGGAGCGTCGCGCTACCCCTTCTGGGGGCGCCGTCCCTCTTTCCTGGGGTCCCCGAGCTGTGCCCCCTCTCACTCTTTCTCTCTTTTCTCGTGTTTTGTAGGACTCTCTTCTCTGACCTGAGTCTCCCCTGTAACTCTGTAGGGTCTA
+
A>1AA1>ACFFF3GG13BAFFEEFEBEAEEGHHGGAAAE/AGGGHGEE/BFAGA1FGHFGGE?EFE>EGEFGEHFEGGE?FHHH/FGGG/<<</GHD111?//>/>@@.-..-<:C---:.CC:/F00/9-:-------;9;-;///99/9-;;-;----9-//;B/B--;-;F/;///////;FFB//;///-9-;F---9//:///;FFF///99///99-/;999B:/-;-/////;F////;-9/B/
@M05620:37:000000000-D9766:1:1101:20349:9150 1:N:0:69
ACCACCCTTCTACAATGAGCTGCGTGTGGCTCCCGAGGAGCACCCCGTGCTGCTGACCGAGGCCCCCCTGAACCCCAAGGCCAACCGCGAGAAGATGACCCGGTGGGTGGCCCGCTCCCTCTTCTGGTGGCCGCCTCCCTCCTTCCTGGCCTCCCGGCGCTGCGCCCTTTCTCCCTGGTTCTCTCTTCTGCCGTTTTCCGTAGGACTCTCTTCTCTGCCCTGCGTCTCCTTTGGCACTCTGCAGGTTCTCG
+
BBBBBABAFFDFGAFGGBFGFFAEEGGGGHHHGGG2EGEEHEHHGGGFGGGHHHFHHHGGGGGGGGGGGFGHHHGGGGHGHHHHGGGGGBDCGHHHHGHH2<C>D/><CCHGHGGG?ACHHHHHHHFGHGHHGGGGGGGGGGGGFGGFBFFGGGGGFCFAFFFFFFFFFFFFFFFF/ABB9BFFFFFBFFFFFADFFFFFF.:A/FBFFFFFFFFFFFFFFF.BABD.BBFF/B9;F.BBF9/;FFF;;/9
@M05620:37:000000000-D9766:1:1101:26218:9153 1:N:0:69
ACCACACCTTCTACAATGAGCTGCGTGTGGCTCCCGAGGAGCACCCCGTGCTGCTGACCGAGGCCCCCCTGAACCCCAAGGCCAACCGCGAGAAGATGCCCAGGTGAGTGGCCCGCTACCTCTTCTGGTGGCCGCCTCCCTCCTTCCTGGCCTCCCGGAGCTGCGCCCTTTCTCACTGGTTCTCTCTTCTGCCGTTTTCCGTAGGACTCTCTTCTCTGACCTGAGTCTCCTTTGGAACTCTGCAGGTTCTA
+
CCCCCCCBFFFFGGGGGGGGGGHHGEGFEGHHHGGGGGEGGHHHHGGGEGGGHHGHHHHGGGGGGGGGGGGHGHHGGGGHGHHHHGGGGGGGGGHGHHHHHHHGHHHHHHGGHHGGGGGHHHHHHHHHHHGHHGGGGGHGHHGHHGGGGGGGGGGGGG-ADGGGGGFFFFFFFFFFFFFFFFFFFFFFFFFFFFDFFFFFFFFFFFFFFFFFFFFFFFFFFFFFFFFFFFFFFFFFFFFFFFFFFFFFFFF
@M05620:37:000000000-D9766:1:1101:13295:9169 1:N:0:69
AGTGCCAGCTCTCAATCGCACAGGGGACCCAGGGCCTGGCCCCTCCATCCAGAAAACCTATGACCTCACCCGCTACCTGGAGCACCAACTCCGCAGCTTGGCTGGGACCTATGTGAGTATCCAGCGTAGGAATCTGGGAGTTGGGGAGGAGTGAGGAGTTGGGGAAAGACAGTCCTAACCGTGGAGGGTTCTGGTAAATGATGGGGTGAGGAGGGGCTCTTTGGCTCCCACCAGTCCCCCTGTCTGGTCTA
+
BCABCFFFCFFFGGGGGGGGGGHGGGGGGGHHGGGGGGHHHHGHGGHHHHHHHHHHHGHHHGHHHHHHHHHGGEGGHHHHGGGHHHGHGHHHGGGGGHHHGHHGGGHHGHHHHHHHHHHHHHHHHGEGGGHHHHHHHHHGGHHGGGGGGGGHHHHHHGHHHHGGGGHHHHHHHHHHHHHHGGGGGGGGEFGGGGFGGGGGGGGGGGFFFFFFFFFFFFFFFFFFFFFFFFFFFFFFFFFFFFFFFFFFFF/
@M05620:37:000000000-D9766:1:1101:14577:9175 1:N:0:69
ACCACACCTTCTACAATGAGCTGCGTGTGGCTCCCGAGGAGCACCCCGTGCTGCTGACCGAGGCCCCCCTGAACCCCAAGGCCAACCGCGAGAAGATGCCCAGGTGAGTGGCCCGCTACCTCTTCTGGTGGCCGCCTCCCTCCTTCCTGGCCTCCCGGAGCTGCGCCCTTTCTCACTGGTTCTCTCTTCTGCCGTTTTCCGTAGGACTCTCTTCTCTGACCTGAGTCTCCTTTGGAACTCTGCAGGTTCTA
+
CCCCCCCCFFFFGGGGGGGGGGHHGGGEHGHHHGGGGGGGGHHHHGGGGGGGHHHHHHHGGGGGGGGGGGGHHHHGGGGHGHHHGGGGGGGGGGHHHGHHHHHGHHHHHHGGHHGGGCGHHHHHHHHHHHGHHGGGGGHGHHGHHGGGGGGGGGGGGG-BDGGGGGFFFFFFFFFFFFFFFFFFFFFFFFFFFFDFFFFFFFFFFFFFFFFFFFFFFFFFFFFFFFFFFFFFFFFFFFFFFFFFFFFFFF;
@M05620:37:000000000-D9766:1:1101:17695:9182 1:N:0:69
AGTGCCAGCTCTCAATCGCACAGGGGACCCAGGGCCTGGCCCCTCCATCCAGAAAACCTATGACCTCACCCGCTACCTGGAGCACCAACTCCGCAGCTTGGCTGGGACCTATGTGAGTATCCAGCGTAGGAATCTGGGAGTTGGGGAGGAGTGAGGAGTTGGGGAAAGACAGTCCTAACCGTGGAGGGTTCTGGTAAATGATGGGGTGAGGAGGGGCTCTTTGGCTCCCACCAGTCCCCCTGTCTGGTCTA
+
ABAABFFFBFFFGGGGGGGGGGHHGGGGGGHHGGGGFGHHGHGHGGFHHHGHHHHHHGHHHHGHHFB3FHGCG?>EFBFH2B??GHHHGHHBEA>E?GFG<GBGG?FGEHFFHDFDDFF?GGGB?@EAFFHD<FDGHFHFGGHHGGFD@ADCCBHFFDHCGHGGGG.CCGBC:CGFGFHFBGEGDEDCG.:0CB;FGB0BB0FGGG9-?FAFFFFADDFFFBFFFFFF..AAE9:FFFFB-9/:;F/B/;/
@M05620:37:000000000-D9766:1:1101:17854:9190 1:N:0:69
AGTGCCAGCTCTCAATCGCACAGGGGACCCAGGGCCTGGCCCCTCCATCCAGAAAACCTATGACCTCACCCGCTACCTGGAGCACCAACTCCGCAGCTTGGCTGGGACCTATGTGAGTATCCAGCGTAGGAATCTGGGAGTTGGGGAGGAGTGAGGAGTTGGGGAAAGACAGTCCTAACCGTGGAGGGTTCTGGTAAATGATGGGGTGAGGAGGGGCTCTTTGGCTCCCACCAGTCCCCCTGTCTGGTCTA
+
AAAABFFFBFFFGGGGGFGFG?GFGGGGGFEHFEGGFFHHGHGFFGHHHHFHHFFHHGFHHHGHHHHFHFGEGGGGHFGHHHHHHHHHGFHHGGEGGBHHEHHGGFHHEFF?FFFHHGHHHHGHHC<CBDFHFHFDD0FFCGHHGGGGGGDFGHFFFGHGFHG?EGFHFHHFGHHHGHHHGEAB?EGG.9CGGGFFBGFFBFFGGGFFFFFFFFAFF@FFBFFBBBF9EFADEFFFFF?DFFBFFFBBFF;
@M05620:37:000000000-D9766:1:1101:18058:9202 1:N:0:69
GAGGCTGCTTTGGAAGAAACTGACAAGCCAGGGACAAACGATCGGAAGAGCACACGTCTGAACTCCAGTCACGAATTCGTATCTCGTATGCCGGCTTATGCTTGAAAAAAAAACCACATAGAGAACAAACAAACAAAATTAAAATAGACTAAACAACAAAAAAACTCACAAAAAGGACAAAAATACAAAGAAAAAACACACACCCATTAAACAAAAAATCGAACTAACACAACAAATTAAATACCACATCG
+
>1>AA?FAFFFFGGGG1BBGGBBB1BBFFBFAE0A0B00AAABA/EAE0AFAFA0E0B0FGHG1BF1ADBFGGG//BFF0FFEF20?BF0BBE/>E/1BFGHHHH1FFC/>/<//</?11111@110<0<0/0?0/<011<111111111110<0..<...<--.000/00...../././...00000//9//.-..;:--;---///;///------/--/--/////------/9////;////-//-
@M05620:37:000000000-D9766:1:1101:3793:9225 1:N:0:69
ACCACACCTTCTACAATGAGCTGCGTGTGGCTCCCGAGGAGCACCCCGTGCTGCTGACCGAGGCCCCCCTGAACCCCAAGGCCAACCGCGAGAAGATGACTGACGTGCTTCATCTTCTTGAGGTCGCCTCAGTCCTTCCTGGCCTCCCGGAGCTGCGGCCTTTCTCACTGGTTCTCTCGTTTGCCGCTTCCCGTGGGAATCTCTTGTCTGACCTGTGTGTCCTTTGGCACTTTGCGGGTTCTGGATGGGAA
+
>AA1>>A>FFCDFDG1DGB1A1BAEAABBAGH1BAAEEGCGHHHHGEEFEECGHHEGAFEEFGGF/>EGGG0F1?EEGCG//F<?F//>B<<BBHEGHH121<1/??F/1111@GDGH1111000--.<<//==0=00<00/<CG.CE.;---./9---9;99900;F;9/;00;C00---;-/B--9--/-------/-;//99/9BF//F/B-999--;FF9BF///;-/;//-----9;/:B//9--/
@M05620:37:000000000-D9766:1:1101:13961:9233 1:N:0:69
AGTGCCAGCTCTCAATCGCACAGGGGACCCAGGGCCTGGCCCCTCCATCCAGAAAACCTATGACCTCACCCGCTACCTGGAGCACCAACTCCGCAGCTTGGCTGGGACCTATGTGAGTATCCAGCGTAGGAATCTGGGAGTTGGGGAGGAGTGAGGAGTTGGGGAAAGACAGTCCTAACCGTGGAGGGTTCTGGTAAATGATGGGGTGAGGAGGGGCTCTTTGGCTCCCACCAGTCCCCCTGTCTGGTCTA
+
AAAABFFFBFFFGGGGGGGEE2GHGGGGGGHHGGGGGGHHGGGEEGGHHHHHGHHHHGHHHHGHHHHHHHHGGEFGHHHHHHHHHHHHGHHHGGGGGFHHGFHGGGHHGHHHHHHHHHHHHHHHHGGGGGHHHHHHHHHGGHHHGGGGGGGHHHHHHGHHHHGGGGHHGHHHHHHHHHHHGGEGGGGGCFGGGGFFGGGGGGGGGGFFFFFFFFFFFFFFFFFFFFFFFFFFFFFFFFFFFFFFFFFFFFF
@M05620:37:000000000-D9766:1:1101:24026:9240 1:N:0:69
ACCACACCTCCTACAATGAGCTGCGTGTGGCTCCCGAGGAGCACCCCGTGCTGCTGACCGAGGCCCCCCTGAACCCCAAGGCCAACCGCGAGAAGATGCCCAGGTGAGTGGCCCGCTACCTCTTCTGGTGGCCGCCTCCCTCCTTCCTGGCCTCCCGGAGCTGCGCCCTTTCTCACTGGTTCTCTCTTCTGCCGTTTTCCGTAGGACTCTCTTCTCTGACCTGAGTCTCCTTTGGAACTCTGCAGGTTCTA
+
BBBBBBBBF4AFGGGGGGFGGGHHGGGEEGHHHGGGGGGFGHHHHGGGGGGGHHHHHHGGGGGGGGGGGGGHHHHGGGGHGHHHHGGGGGCFGGHHHHHHHHHGHHHHHHGGHHGGGGGHHHHHHHHHHHGHHGGGGGHGHHGHGGGGGGGGGGGGGDBGGGGGGFFFFFFFFFFFFFFFFFFFFFFFFFFFFFFFFFFFFFFFFFFFFFFFFFFFFFFFFFFFFFFFFFFFFFFFFFFFFFFFFFFFFFF
@M05620:37:000000000-D9766:1:1101:24623:9253 1:N:0:69
ACCACACCTTCTACAATGAGCTGCGTGTGGCTCCCGAGGAGCACCCCGTGCTGCTGACCGAGGCCCCCCTGAACCCCAAGGCCAACCGCGAGAAGATGCCCAGGTGAGTGGCCCGCTACCTCTTCTGGTGGCCGCCTCCCTCCTTCCTGGCCTCCCGGAGCTGCGCCCTTTCTCACTGGTTCTCTCTTCTGCCGTTTTCCGTAGGACTCTCTTCTCTGACCTGAGTCTCCTTTGGAACTCTGCAGGTTCTA
+
AAAAAAAAFFFFGGGGGGG1G1FGEEEGHGHHFGFEEGEEGHHHHGGGGGGGFHHHHHHGGGGGGFEGGGGGHGHGGGGHCFHHHFFECCC@@CFCGDGHHFHE?GH0?GGGCH-CGGG0FDHF0DFHGBCH.@-@FCHGHH?BCFGB0BFF0AFEG--A@.9/@@F-@FFFFFFFFF-;FF/BFF/BFFFFF@BFFFFFFFF-;;FFFFBFFFBBFFFFEFEFFFFFFFFFFFFFFFFFFFFFFE9BFFF
@M05620:37:000000000-D9766:1:1101:22260:9256 1:N:0:69
ACCACACCTTCTACAATGAGCTGCGTGTGGCTCCCGAGGAGCACCCCGTGCTGCTGACCGAGGCCCCCCTGAACCCCAAGGCCAACCGCGAGAAGATGAGTGGCCCGCTACCTCTTCTGGTGGCCGCCTCCCTCCTTCCTGGCCTCCCGGCGCTGCGCCCTTTCTCACTGGTTCTCTCTTCTGCCGTTTTCCGTAGGACTCTCTTCTCTGACCTGAGTCTCCTTTGGAACTCTGCAGGTTCTAGATCGGAA
+
CCCCCCCCFFFFGGGGGGGGGGHHGGGEGGHHHGGGGGGGGHHHHGGGGGGGHHHHHHHGGGGGGGGGGGGHHHHGGGGHGHHHHGGGGGCD/<2??D2FGHGFHHFCC-AGGHDGGG1FGFFHH?@DG.GGFHGHHFHC0CFHHGGGDG-@BCBDC=DFCFFFFFFFFFFFFFFFFFFF:BFFFFDFFFFFDB9ADBFFFFFFFBBFBB0BFFB;99;99FFFF0B;BBBBBB9BBFFFFFFFFF0ADDE
@M05620:37:000000000-D9766:1:1101:6577:9259 1:N:0:69
AGTGCCAGCTCTCAATCGCACAGGGGACCCAGGGCCTGGCCCCTCCATCCAGAAAACCTATGACCTCACCCGCTACCTGGAGCAACAACTCCGCAGCTTGGCTGGGACCTATGTTTGAGTCTCCCGCGTCGGAATCTGGGCGTTGGGGCGGCGAGCGGGGTTGGGGACAGACAGTCCTACCCGTGGAGGGTTCTGGGAAATGATGGGGTGAGGTGGGGCTCTTTGGCTCCCACCCGTCCCCCTGTCTGGTC
+
>>AABFFFBFFFBFGGGFFFEAF4BE2EE?2FFEEE2BBABGG1EGHGFABB3B3ABEC3BF5GGABBGHH0E/EEHHGFGFGG3FGEH3BG1///>33B/FG/E/GHECG11BDBFH/GDGFD0?C/>/<<-..>1G1<.@<-@G-A.-;;--9;9--;;@BB--E-9.B...99/;//9;DF?=.;D9AFAFFF..99/FF///;..9.;A/;.--.;AFFFFBF//AEFFD.9..;DE9@?9//;9;9
@M05620:37:000000000-D9766:1:1101:5267:9264 1:N:0:69
AGTGCCAGCTCTCCATCGCACAGGGTACCCAGAGCCTGGCCCCTCCATCCAGAAAACCTATGACCTCACCCGCTACCTGGAGCACCCACTCCGCAGCTTGGCTGGGACCTATGCGTCTCCCGCGTAGGCCTCTGGGCGTTGGGGAGTCGTGCGGCGTTGGGGACCGACCGTCCTAACCGTGGCGGGTTCTGGTCAATGCTGGGGTGAGGCGGGGCTCTTTGGCTCCCACCAGTCCCCCTGTCTGGTCTCTC
+
>>>1>BFFAFFFGFGF1AE1E?GCG00BFABGABFBBFGHHHGHGGFHHAFGGHH0BEHHBAGHH1BFGHH>E>>>GHBB0>BFHHG/?FG0>E/E>FBBEGHGGGHHGHGHHFFGCCHHB/BCG/AE11?FGHHG/ACC<FCG<<.<AGGCCC:AAAGGGG.;.=-@-;BFFFFFFF@FF@;@@@>E?FFF;9;;BF/FFFF@B@FFFF@-@@@@EFFFFF;FFEFBFF-FF/;;EF@FFFFFFF/;/B/
@M05620:37:000000000-D9766:1:1101:20316:9268 1:N:0:69
ACCACACCTTCTACAATGAGCTGCGTGTGGCTCCCGAGGAGCACCCCGTGCTGCTGACCGAGGCCCCCCTGAACCCCAAGGCCAACCGCGAGAAGATGAGCAGGCGAGTGGCCCGCTCCCTCTTCTGGTGGCCGCCTCCCTCCTTCCTGGCCTCCCGGCGCTGCGCCCTTTCCCACTGGTTCTCTCTTCTGCCGTTTTACGTAGGACTCTCTTCTCTGACCTGAGTCTCCTTTGGAACGCTGCAGGTTCTA
+
CCCCCCCCFFFFGGGGGGGGGGHHGGGGHCHHHGGGGGGGGHHHHGGGGGGGHHHHHHHGGGGGGGGGGGGHGHHGGGGHGHHHHGGGGGGGGGHHGHG2F2FC//<>AEFGHH--A-<</</=G0GD0;.CG-CGG.EGGBEB09C00:A.:FEG.@?-@FB.--A--;BBF00:.0:BFFFF0B0FFFFFFBADBABF?/0.90;BFFFFFFFF0;0;F0//;FF00B9BBBFBFF.9D?.BF.AB909
@M05620:37:000000000-D9766:1:1101:16754:9269 1:N:0:69
CCTGCCCCTTATCAATCGCACACGTCTGACCTCCCGTCCCGAATTCGTCTCTCGTATTCCGTCTCCTCCTTGAAACAAACAAACCCACCTCCTCCTATTTTCTTTTCCCTCTGTTCTTCTCCCTCTTCTTCCTCTTTTCTTTTTTTATTCTTTCTTCTATTTTTCCCTACCAGCCTCCCCTTTCCATTATCTTTTCCCTTCTCTTTTTCTTCCCTACTCTTTTACTCCCGCCCTTCCCCCTTTCTTCTCTC
+
1>>AA11>>F1B1ABBGFFCGG0AFBBF1GHHHHGFGB/BAEEFGH/F/FGHH/BA01BFGFG00B10BBGGHFHHHFH/0/B/>B/?E00G0BFE12B22>B111BB>1B01BFG2122BF0<<011212B11111121BB11///<1<11<F11?11?1111<<111<F11>>0<CCC/.0000000<0=00=00C00/0000000;0000/00;00;9000;0;/E.-:@-/;B/9;--99:///;//
@M05620:37:000000000-D9766:1:1101:25298:9270 1:N:0:69
GCGGCTGCTTTTGAAGTAACTGACAGGCCCTGGCCCAACGCGCTTCAGCGCCCACGCCTGATCGCCAGTCCCGAAATCGTAGCTCAAATGCCGGCTTATGCTTGAAAACCACACCCAACAGGAAACACACCCATAACACTCAAAGTGAACAAAACACCCCACCAAACAAACGCACGGAAAAAAGGAACGGCATACAAAAAACTCACCCGCACACAATATCATACAAATCAGAATATTTAAAACACACCAAT
+
11>>A>>>CF3BBAB1BB3B3B1BB1AAA00BF0BA00///AAA/BAD1AEAABFE/>0BF1B/BB//BB1B/?//?BE/B/?>B11BB1FGE/>><<>FGHF<01B10///?</</??<?/??C00?/<...00111>10</00000000<.......-............9-:9-9.-/.----/9-----//9//----/;//---9--;:;9/9////;////;///////9///////--9;---/
@M05620:37:000000000-D9766:1:1101:16159:9286 1:N:0:69
ACCACACCTTCTACAATGAGCTGCGTGTGGCTCCCGAGGAGCACCCCGTGCTGCTGACCGAGGCCCCCCTGAACCCCAAGGCCAACCGCGAGAAGATGAGTGGCCCGCTACCTCTTCTGGTGGCCGCCTCCCTCCTTCCTGGCCTCCCGGAGCTGCGCCCTTTCTCACTGGTTCTCTCTTCTGCCGTTTTCCGTAGGACTCTCTTCTCTGACCTGAGTCTCCTTTGGAACTCTGCAGGTTCTAGATCGGAA
+
BBABCCCCFFFFGGGGGGGGGGHHGEFEGGHHHGGGGGGGGHHHHGGGGGGGFHHHHHHGGGGGGGGGGGGGHHHGGGGHGHHHHGGGGGDGGGHGHHHHHFGGHHGGG-CHHHHHHHHHHHGHHGGGGGHGHHGHHHHHHHHHHHGGGG-DGGGGGGGGGGGFFFFFFFFFFFFFFFFFFFFFFFFFFFFFFFFFFFFFFFFFFFFFFFFFFFF/FFFFFFFFFFFFFFFFFFFFFFFFFFFFFFFFFF.
@M05620:37:000000000-D9766:1:1101:16227:9294 1:N:0:69
ACCACACCTTCTACAATGAGCTGCGTGTGGCTCCCGAGGAGCACCCCGTGCTGCTGACCGAGGCCCCCCTGAACCCCAAGGCCAACCGCGAGAAGATGCCCAGGTGAGTGGCCCGCTACCTCTTCTGGTGGCCGCCTCCCTCCTTCCTGGCCTCCCGGAGCTGCGCCCTTTCTCACTGGTTCTCTCTTCTGCCGTTTTCCGTAGGACTCTCTTCTCTGACCTGAGTCTCCTTTGGAACTCTGCAGGTTCTA
+
CCCDDCCCFFFFGGGGGGGGGGHHGGGGHGHHHGGGGGGGGHHHHGGGGGGGHHHHHHHGGGGGGGGGGGGHHHHGGGGHGHHHHGGGGGGGGGHHHHHHHHHGHHHHHHGGHHGGGGGHHHHHHHHHHHGHHGGGGGHGHHGHHGGGGGGGGGGGGGGGGGGGGGFFFFFFFFHHHHFFFFFFFFFFHHHHFFFFFFHFFFFFFFFFFFFFHHHFFFFHFFFFFFFHFFFFFFFFFFFFFHFFFFFFFFF
@M05620:37:000000000-D9766:1:1101:4800:9317 1:N:0:69
AGTGCCAGCTCTCAATCGCACAGGGGACCCAGGGCCTGGCCCCTCCATCCAGAAAACCTATGACCTCACCCGCTACCTGGAGCACCAACTCCGCAGCTTGGCTGGGACCTATGTGAGTATCCAGCGTAGGAATCTGGGAGTTGGGGAGGAGTGAGGAGTTGGGGAAAGACAGTCCTAACCGTGGAGGGTTCTGGTAAATGATGGGGTGAGGAGGGGCTCTTTGGCTCCCACCAGTCCCCCTGTCTGGTCTA
+
>>AABFFFBFFFGGGGGFGGGEB4AA2AEGHHGFGG2ABFFGFHGGHHH1FFFHF2BEHH5ABGGAGGHHHFG/EGHHEBGGHFGGFHG3FHGGGGCFHHGHFFGGHHGHHHHHGHHGHHHHHHHGCGGDHHHHHHHHHGCGHHGGGGGGGHHHHHH?CHHHGGGGGHHHHHHGHHHHHHGCEGGGGF;.FGGGBFGGGGGFGGF?DBFFFFFFFAF@EFFFFFFFFEFFFFFFFFFFFFFFFFFFFBBBB
@M05620:37:000000000-D9766:1:1101:10307:9324 1:N:0:69
ACCACACCTTCTACAATGAGCTGCGTGTGGCTCCCGAGGAGCACCCCGTGCTGCTGACCGAGGCCCCCCTGAACCCCAAGGCCAACCGCGAGAAGATGACTGGCCCGCTCCCTCTTCTTGTTGCCGCCTCCCTCCTTCCTGGCCTCCCGGCGCTGCGCCCTTTCTCCCTGGTTCTCTCTTCTGCCGTTTTCCGTAGGACTCTCTTCTCTGCCCTGCGTCTCCTTTGGAACTCTGCAGGTTCTAGATCGGAA
+
BBCCBBCCFFFFGGGGGGGGGGHHGEGBFEHHHGGFDGEEGHGHHGGGGFFGHHHHGHHGGGGGGGGGGGGHFHHGGGGHGHHHHGGGGGCFGGHGHHH22?/?0/><>->>0FGHHH11>1000<--<.<:/CGFFHH00/;GHHHGDGC-AD?E@9.;@BFFBF0;FF.BBBFFFBFF0:::FD.DFA0B90;:A0;/FFFFFFEFFB0B9BF.;A@.BFFEFFB0;BF0BFB0B.;BFF0;FF0;..:
@M05620:37:000000000-D9766:1:1101:20160:9327 1:N:0:69
ACCACACCTTCTACAATGAGCTGCGTGTGGCTCCCGAGGAGCACCCCGTGCTGCTGACCGAGGCCCCCCTGAACCCCAAGGCCAACCGCGAGAAGATGAGTGGCCCGCTACCTCTTCTGGTGGCCGCCTCCCTCCTTCCTGGCCTCCCGGAGCTGCGCCCTTTCTCACTGGTTCTCTCTTCTGCCGTTTTCCGTAGGACTCTCTTCTCTGACCTGAGTCTCCTTTGGAACTCTGCAGGTTCTAGAGCGGAA
+
BBBBBBBBFFFFGGGGGGGFGFHHGGGEGGHHHGGGGGGGGHHHHGGGGGGGHHHHHHHGGGGGGGGGGGGHGHHGGGGHGHHHHGGGGGGGGGHHHHHC?FFFGCADCD-F<GGFFHHB=G..<-<-.A.CCHGCGBGB;GHFH.EF.@?-9C9;-;ADGBFFFFFF/9.FFFFFBB/;BFB/BF.AFEFB.99../;9BFFFFFBFBBBF/B./.FFFFFFEFFFFFFB/BBFBFF.;FFF/9/99>=@
@M05620:37:000000000-D9766:1:1101:24853:9329 1:N:0:69
ACCACACCTTCTACAATGAGCTGCGTGTGGCTCCCGAGGAGCACCCCGTGCTGCTGACCGAGGCCCCCCTGAACCCCAAGGCCAACCGCGAGAAGATGCCCAGATGAGTGGCCCGCTACCTCTTCTGGCCGCCGCCTCCCTCCTTCCTCGCCTCCCGCAGCTCCGCCCTTTATCACTGGTTCTCTCTTCTGCCGTTTTCCGTACGACTCTCTTCTCTGACCTGAGTCTCCGTTACTATGCTGCAGCTTCTA
+
CBCCCCBCFFFFGGGGGGGGGGHHGGGGHGHHHGGGGGGGGHHHHGGGGGGGHHHHHHHGGGGGGGGGGGGHHHHGGGGHGHHHHGGGGDGGGGHHH>D2=?//?1=??1/?F/-><?DFHHGDDGHH0.<CG-CGAFGGGGGFGF/C0.;DDAA.E--;@/0BA.D@=F009909BFBF0;BFFFFFFFFFFCF./9B0;9F.-9.9DFFF0BB0900:/;//90;FF0.;;..0000;0BFFF0BB:00
@M05620:37:000000000-D9766:1:1101:10327:9338 1:N:0:69
AGTGCCAGCTCTCAATCGCACAGGGGACCCAGGGCCTGGCCCCTCCATCCAGAAAACCTATGACCTCACCCGCTACCTGGAGCACCAACTCCGCAGCTTGGCTGGCGTAGGCATCTGGTCGTTGGGGAGGAGTGCGGCGTTGGGGCACGACCGTCCTCCCCGTGGAGGGTTCTGGTAAATGCTGGGGTGCGGAGGGGCTCTTTGGCTCCCACCAGTCCCCCTGTCTGGTCTATCTCCTGCCCTTACTCGGA
+
AA>ABDDFAFFFFGGGGEFECGGFGGGG2EHHCEEE2BGFEHFHGGHHHHHF3FHHHGGGHHBGHHHHHHHGGFCEHHHGBFHEFHHEGEHHGGGCEFHHGEH//EEE/<E222FGHF22/><FCCCG@D/C00<CG--CDFFFG.-.;.@-;.:;C0/;EF.:-.AA-;9A/9B9FF/B//;BFFF.;.9@-;;DFA=?FFFBBFFFA9FFF.ABFFFFDFEFFFFFBFF/BFBFFFFFFEFFF//BDF?
@M05620:37:000000000-D9766:1:1101:17741:9343 1:N:0:69
ACCACACCTTCTACAATGAGCTGCGTGTGGCTCCCGAGGAGCACCCCGTGCTGCTGACCGAGGCCCCCCTGAACCCCAAGGCCAACCGCGAGAAGATGCCCAGGTGAGTGGCCCGCTACCTCTTCTGGTGGCCGCCTCCCTCCTTCCTGGCCTCCCGGAGCTGCGCCCTTTCTCACTGGTTCTCTCTTCTGCCGTTTTCCGTAGGACTCTCTTCTCTGACCTGAGTCTCCTTTGGAACTCTGCAGGTTCTA
+
CCCCDDDDFFFFGGGGGGGGGGHHGGGFHGHHHGGGGGGGGHHHHGGGFGGGHHHHHHHGGGGGGGGGGGGHHHHGGGGHGHHHHGGGGGGGGGHHHHHHHHHGHHHHHHGGHHGGGGGHHHHHHHHGHHGHHGGGGGHGHHGHHGGGGGGGGGGGGF?FFGGGGGFFFFFFFFHHFFFFFFFFFFFFFHHFFFFFFFFFFFFDDFFFFFFFFFFFFFFFFFFFFFFFHFFFFFFFFFFFFFFFFFFFFFF
@M05620:37:000000000-D9766:1:1101:3690:9350 1:N:0:69
AGTGCCAGCTCTCAATCGCACAGGGGACCCAGGGCCTGGCCCCTCCATCCAGAAAACCTATGACCTCACCCGCTACCTGGAGCACCAACTCCGCAGCTTGGCTGGGGTCGGCCTCTGTAATTTGCGGAGGAGTGCGGCAGTTGGGCAGGACCGTCCTGTTCGTGGAGGATTGTCTTAAATGCTGAGGTGCGGCGGAGCTCTTTGGGTCCCCCGCGTCCCCCTGTCTGGTCTCTATCCCTCCGTCAGGTCGG
+
AA>ABFFFBFFFGGGGGGGCGEHFGGGGGGHHEGGGDFHHHHGHGGHHHGGHGHEHHGHHHHFHHHHHHHHGGEGGHHHHHGHFHHHHGHHHGGGGGHHGFHHFG///?<///?02@222222@2<AC/AE.<>1AG--<=0=CC./.;C..A....009;;9C.;.../0/=00;;B00;00;09;9./@A-B9---;//;/;F.;.....--9-;-;A9DFBFFB/9/9B//;BF9/;A.9..;.;;9;
@M05620:37:000000000-D9766:1:1101:9926:9359 1:N:0:69
ACCACACCTTCTACAATGAGCTGCGTGTGGCTCCCGAGGAGCACCCCGTGCTGCTGACCGAGACCCCCCTGAACCCCAAGGCCAACCGCGAGAAGATGCCCAGGTGAGTGGCCCGCTACCTCTTCTGGTGGCCGCCTCCCTCCTTCCTGGCCTCCCGGCGCTGCGCCCTTTCTCACTGGTTCTCTCTTCTGCCGTTTTCCGTAGGACTCTCTTCTCTGACCTGAGTCTCCTTTGGAACTCTGCAGGTTCTA
+
CCCBCCCCFFFFGGGGGGGGGGHHGGGGHGHHHGGGGGGGGHHHHGGGGGGGHHHHHHHGGG@FGHGGGGGHHHHGGGGHGHHHHGGGGGGGGGHHHHHGHB//<2<?G1/FGHGGC@<GHHFBHH0DGCAGHGGGGGHGH/C:CGFH0GFGGGGE.A--;CDFAADC;FFFFFFFFFFFFFFFFFFF/B9FB>DDFFFFDFF../:BFFFFFFBBFFFF/B99BFFFF//BFFBFFFFFFF/BF?A9/:B
@M05620:37:000000000-D9766:1:1101:17775:9370 1:N:0:69
ACCACACCTTCTACAATGAGCTGCGTGTGGCTCCCGAGGAGCACCCCGTGCTGCTGACCGAGGCCCCCCTGAACCCCAAGGCCAACCGCGAGAAGATGAGTGGCCCGCTACCTCTTCTGGTGGCCGCCTCCCTCCTTCCTGGCCTCCCGGAGCTGCGCCCTTTCTCACTGGTTCTCTCTTCTGCCGTTTTCCGTAGGACTCTCTTCTCTGACCTGAGTCTCCTTTGGAACTCTGCAGGTTCTAGATCGGAA
+
BCCCCCCCFFFFGGGGGGGGGGHHGGGFHGHHHGGGGGGGGHHHHGGGGGGGHHHHHHHGGGGGGGGGGGGHHHHGGGGHGHHHHGGGGGDGGGHHHHHHHHGGGHGGG@FHHHGHHHEHHHGHGGGGGGHGHHGHHHHGHHHGHHGGGG-@FGGGGGGGGGGFFFFFFFFFFFFFFFFFFFFFFFAFFFFFFFFFFFFFFFFFFFFFFFFFFFF/B:BFFFFFFFFBFFFFFFFFFF:FFFFFFFFFFDF
@M05620:37:000000000-D9766:1:1101:14738:9381 1:N:0:69
ACCACACCTTCTACAATGAGCTGCGTGTGGCTCCCGAGGAGCACCCCGTGCTGCTGACCGAGGCCCCCCTGAACCCCAAGGCCAACCGCGAGAAGATGCCCAGGTGAGTGGCCCGCTACCTCTTCTGGTGGCCGCCTCCCTCCTTCCTGGCCTCCCGGCGCTGCGCCCTTTCTCACTGGTTCTCTCTTCTGCCGTTTTCCGTAGGACTCTCTTCTCTGACCTGAGTCTCCTTTGGAACTCTGCAGGTTCTA
+
CCCCCCCCFFFFGGGGGGGGGGHHGGGBEEHGHGFGGGGGGHHHHGGGFGGGGHGHHGHFGGFGGGGGGGGGHHHGGGGHGHHHHGGGGGCGGGHHHHGHHHHGHHHHHHGGHHGGGGGHHHHHHHHHHHGHHGGGGGHGHHGHHGGGGGGGGGGGGC-@BFFFFFFFFFFFFFFFFFFFFFFFFFFFFFFFFFFFFFFFFFFFFBFFFFFFFFFFFF0;FFFBFFFFFFFFFFFFFFFFFEFFFFFFFF0
@M05620:37:000000000-D9766:1:1101:25000:9389 1:N:0:69
ACCACACCTTCTACAATGAGCTGCGTGTGGCTCCCGAGGAGCACCCCGTGCTGCTGACCGAGGCCCCCCTGAACCCCAAGGCCAACCGCGAGAAGGTGACCAGGTGAGTGGCCCTCCACCTCTTCTGCTGCCTCCCTCCTTCCCTCCTGGCCTCGCGCACCTTCTCCCTGGCTCACTCTTTCTCCCTTTTGCCGTGTTCCGTATTACTCTCTCCGCGTACCCTATGGTCCTCTGCAGGTCCTCAGTTGCTA
+
BCCCCCCCFFFFGGGGGGDGGGHHGGGFHGHHHGGDGGGGGHHHHGGGEEGGGHHHGHHGGGGGGGGGGGGHHHHGGGGHGHHHHGGGGCDGGGH0F<2?<2F/?110?1/?0?...000><11>111=00<00<.<GG/==C/<GG/CHH.0..;A---9C0=0;9FG0..;F0=F00;///;//;B/F/B/-.-..;/.;9.//////;///.:--:-A//./////;B/:F/B/.;///9//////;B
@M05620:37:000000000-D9766:1:1101:11945:9392 1:N:0:69
AGTGCCAGCTCTCAATCGCACAGGTGACCCAGGGCCTGGCCCCTCCATCCAGAAAACCTATGACCTCACCCGCTACCTGGAGCACCAACTCCGCAGCTTGGCTGGGACCTATGAGTATCCAGCGTAGGAATCTGGGAGTTGGGGAGGAGTGAGGAGTTGGGGAAAGACAGTCCTAACCGTGGAGGGTTCTGGTAAATGATGGGGTGAGGAGGGGCTCTTTGGCTCCCACCAGTCCCCCTGTCTGGTCTATC
+
33AABDFFBFCFGGGGGGGGGGFH4B5BGHAG2BEAFBGF2AAFEGHDGEFE3E3FF?G3FE5FGA3BFGGF@EGGHGGBGFBBBF1F??GGGA/>E3FGEEHFEAFHGFHHHEBFBBFFFGGC??<<FGHHFBFGHGDHDGCCFGGGCFGGFHHGHGGHGGGDFGF;:C:;GBFF/G@.GC?EGG.=.0CFC0C;0;BBBBEF.AEAAFDF<BB9.;BFFFF/9E..;;:F/;BFE?BA;BFFF/;;;/9
@M05620:37:000000000-D9766:1:1101:17055:9395 1:N:0:69
AGTGCCAGCTCTCAATCGCACAGGGGACCCAGGGCCTGGCCCCTCCATCCAGAAAACCTATGACCTCACCCGCTACCTGGAGCACCAACTCCGCAGCTTGGCTGGGACCTATGTGAGTATCCAGCGTAGGAATCTGGGAGTTGGGGAGGAGTGAGGAGTTGGGGAAAGACAGTCCTAACCGTGGAGGGTTCTGGTAAATGATGGGGTGAGGAGGGGCTCTTTGGCTCCCACCAGTCCCCCTGTCTGGTCTA
+
CCABCFFFCFFFGGGGGGGFGGHGGGGGGGHGFEGGGGHHGHGHGGHGHGHHHGHGHGHHHHHHHHHHHHHGGEEGHFGHFFGHHHHGGHHHEFGGGGHHGHHGGGHHGHHHHHHHHHHHHHHHHGGGGGHHGHHHHHGGGHHHGGGGGGEGHHHHHGHHHHGGGGHHHHHHHHHHHHGHGGEGGGGG=FGGFGFGGGGGGGGGGGFFFFFFFFFFFFFFFHHFFFFFFFFFFFFFFFFFFFFFFFFFFFF
@M05620:37:000000000-D9766:1:1101:22661:9430 1:N:0:69
ACCACACCTTCTACAATGAGCTGCGTGTGGCTCCCGAGGAGCACCCCGTGCTGCTGACCGAGGCCCCCCTGAACCCCAAGGCCAACCGCGAGAAGATGAGTGGCCCGCTACCTCTTCTGGTGGCCGCCTCCCTCCTTCCTGGCCTCCCGGAGCTGCGCCCTTTCTCACTGGTTCTCTCTTCTGCCGTTTTCCGTAGGACTCTCTTCTCTGACCTGAGTCTCCTTTGGAACTCTGCAGGTTCTAGATCGGAA
+
BBBBBBBBFFFFGGGGGGFGGGHHGGGEGFHHHGGGGGGGGHHHHGGGGGGGHHHHHHHGGGGGGGGGGGGHHHHGGGGHGHHHHGGGGGBDGGHGFHHHHHGGHHGGGCGHHHHHHHHHFGGHHGGGGGHGHHGHHHHHHHHHHHGGGG-BGGGGGGGGGGGFFFFFFFFFFFFFFFFFFFFFFFFFFFFFFFFFFFFFFFFFFFFFFFBFFFFBFBFFFFFFFFFBFFFFFFFFFFFFFFFFFFFFFFE
@M05620:37:000000000-D9766:1:1101:12754:9441 1:N:0:69
ACCACACCTTCTACAATGAGCTGCGTGTGGCTCCCGAGGAGCACCCCGTGCTGCTGACCGAGGCCCCCCTGAACCCCAAGGCCAACCGCGAGAAGATGCCCAGGTGAGTGGCCCGCTACCTCTTCTGGTGGCCGCCTCCCTCCTTCCTGGCCTCCCGGAGCTGCGCCCTTTCTCACTGGTTCTCTCTTCTGCCGTTTTCCGTAGGACTCTCTTCTCTGACCTGAGTCTCCTTTGGAACTCTGCAGGTTCTA
+
1>11A11AFF11AFG13BG11AAAABEFC0FFAF00AAF/EHHHHGCGA/EAAA1FHCEEGGEGCE/EGGGHHF/?EGGC/GHC<?E/C<CC/<<G11?GHHHG<GHHH1CF0<CG--AB1GHGHH0D0/<CHCGGC.:EGBFHC0F0CFGGGGEEF-@@A.9CAGF-@FF//:BFFFFF/FFFFFFFFFFBF@B?FEFFFFFFA/FFFBFFFB/F/9/BFF-BBF/BFB/FFFFFFFFBFFFFF?9BFF;
@M05620:37:000000000-D9766:1:1101:16777:9463 1:N:0:69
AGTGCCAGCTCTCAATCGCACAGGGGACCCAGGGCCTGGCCCCTCCATCCAGAAAACCTATGACCTCACCCGCTACCTGGAGCACCAACTCCGCAGCTTGGCTGGCGTAGGAATCTGGGAGTTGGGGAGGAGTGAGGAGTTGGGGAAAGACAGTCCTAACCGTGGAGGGTTCTGGTAAATGATGGGGTGAGGAGGGGCTCTTTGGCTCCCACCAGTCCCCCTGTCTGGTCTATCTCCTGCCCTTAGATCGG
+
ABBAAFFFBFFFGDGGGFGGGGGHFAGGGGHHGGGGGGHHHHGHGGGGGHHHHGGHHGHHHHHHHG3GHHHEGGGGHGGGHGBFFE?GEGHHGGEGGFHHGGHGGGFFGGGHHHHHHFHGG?FFCB@FDGGGFFFHHCGHHHHGGGFHHHHHHHFHGGHHGG;GFGHGF.9;FCF0;FFFFGFGGGG;:AFGEGDAFC-EFFFFFFFFFFFFFFFBFFFFFFFFFFFFFBFFFFFFFFFFFFFFB09FFEF
@M05620:37:000000000-D9766:1:1101:14871:9474 1:N:0:69
AGTGCCAGCTCTCAATCGCACAGGGGACCCAGGGCCTGGCCCCTCCATCCAGAAAACCTATGACCTCACCCGCTACCTGGAGCACCAACTCCGCAGCTTGGCTGGGACCTATGCGTATCCCGCGTCGGAATCTGGGCGTGGGGGCGGCGTGCGGCGTTGGGGCCAGACAGTCCTAACCGTGGCGGGTTCTGGTCAATGATGGGGTGAGGAGGGGCTCTTTGGCTCCCACCAGTCCCCCTGTCTGGTCTATC
+
AA>AAFFFBFFFGDGFGGGCGCHCGEEEEGHH2EEEFFHHHHGHGGHHHFHHGHHGGEHHHFGHHFGHHHHGE>EEHHBG2BGHHH1??GHGEGGGGHFFGHHGGGHHGHHHHBGG/CGH2<BDDCDG-.>FGHHF.ACCGGGGGG?-@DF.BF-@BFFFFFD-AEFFFFFFFFFFFFFFFF-@DFFFFFFF;/:BFFFFFFFFABFFE/DFFFFFFFFFFFFFFFEFFFFFFFFFFFFEFFFFFFFF/F/
@M05620:37:000000000-D9766:1:1101:8234:9478 1:N:0:69
AGTGCCAGCTCTCCATCGCACAGGGGACCCAGGGCCTGGCCCCTCCATCCAGAAAACCTATGACCTCACCCGCTACCTGGAGCACCCACTCCGCAGCTTGGCTGGGACCTATGTGAGTATCCAGCGTAGGAATCTGGGCGTTGGGGCGGCGTGCGGAGTTGGGGAAAGCCAGTCCTAACCGTGGAGGGTTCTGGTAAATGATGGGGTGAGGAGGGGCTCTTTGGCTCCCACCAGTCCCCCTGTCTGGTCTA
+
>A>>>BFF@FFFGBGFBEE2E2G4F2AAEABFABEBAFGHHHGHGGHHHBGGHFH2BEGHFAFGH5BGHHH>E>>EGHFF2BFGHHE1?FG2>E/E>FBBEHHGGGHGGHGHHHHHHHHHHHFHHGEC>E@>GHHHHH/AGGGHGG.AD-;AD.AF-AFFGGFF..;F/A.AFFFFFFFFFFFF.AFFDFFFFFFFFFFFFFFFFFFFFFFFFFFFFFFFFFFFFFFFFFFFFFFFFFFFFFFFFFFFFFF
@M05620:37:000000000-D9766:1:1101:24678:9482 1:N:0:69
ACCACACCTTCTACAATGAGCTGCGTGTGGCTCCCGAGGAGCACCCCGTGCTGCTGACCGAGGCCCCCCTGAACCCCAAGGCCAACCGCGAGAAGATGCCCAGGTGAGTGGCCCGCTACCTCTTCTGGTGGCCGCCTCCCTCCTTCCTGGCCTCCCGGAGCTGCGCCCTTTCTCACTGGTTCTCTCTTCTGCCGTTTTCCGTAGGACTCTCTTCTCTGACCTGAGTCTCCTTTGGAACTCTGCAGGTTCTA
+
AAAAAAAAFFFFF3GGFGG1G1FCEEFGHGHHHGGGGGGGGHHHHGGGEEGEFGFHHHHGGGCGGGGGGGGHHFHEGGGHCEHHHGGEG?@@/AGHFGHHHHHGHHHHDDFGHHCGGGGHEGHHHHHH<GGHHCGGGGHCHHGGHGGGFFGFGGGGGGGG@AFFGGF@@BFFFFFFFFFFFFBFFFFFFFFFF@BBFFFFFFFFFFFFFFFFFFFFBFFFFFFFFFFFFFFFFFFFFFFFBFFFFFFFFFF
@M05620:37:000000000-D9766:1:1101:9817:9483 1:N:0:69
AGTGCCAGCTCTCAATCGCACAGGGGACCCAGGGCCTGGCCCCTCCATCCAGAAAACCTATGACCTCACCCGCTACCTGGAGCACCAACTCCGCAGCTTGGCTGGGACCTATGTGAGTATCCAGCGTAGGAATCTGGGAGTTGGGGAGGAGTGAGGAGTTGGGGAAAGACAGTCCTAACCGTGGAGGGTTCTGGTAAATGATGGGGTGAGGAGGGGCTCTTTGGCTCCCACCAGTCCCCCTGTCTGGTCTA
+
>AAAAFFFBFFFG4GGGFGAECGHGGEEEGGH2AEGGGHHHHGHGGHHHHHHHGHHHGGHHGFHHHEGGHHGG>EGHHHHBGHHHHFAEHHHGGGFGHHHGHHEDGHHCHHHHHGHHHHHHHHHHGEDFGHHHHHHHGFGEHHHGFGGGGDGHEHFHGHFHHGGGFHGHHFGHHHHGHHHGDCFDAGG;FGGGGCFGGGGGGGGGGFFFFFFFFFFFFFFFFFFFFFFFFFFFFFFFFFFFFFFFFFFFFB
@M05620:37:000000000-D9766:1:1101:12615:9491 1:N:0:69
ACCACACCTTCTACAATGAGCTGCGTGTGGCTCCCGAGGAGCACCCCGTGCTGCTGACCGAGGCCCCCCTGAACCCCAAGGCCAACCGCGAGAAGATGAGCAGGTGAGTGGCCCGCTACCTCTTCTTGTGGCCGCCTCCCTCCTTCCTGGCCTCCCGGGGCTGCGCCCTTTCTCCCTGGTTCTCTCTTCTGCCGTTTTCCGTAGGACTCTCTTCTCTGACCTGGGTCCCCTTTGGAACTCTGCAGGTTCTA
+
BBA?ABBBFFFFGGGG5FFFGBHGGAAB42FG3FF2AEGGFHHHHGGGDEGGFHGHHHGE@GCGG?GGGGFCGEHGGGAG/CHHHG</BC><@FGF1F1?G10GG1<0<DCAGH--<-<F<F0GF00==<<CF<-D??GFGFGBGBB099.CB.;A:B-;99..=-DBBFF/BB/:B/EFF//////F/:9/BBADFF/FDB9.D/9/B//BFE/9////;9..9BF.;E.AF///:9/;9B9//;AFBF/
@M05620:37:000000000-D9766:1:1101:15424:9494 1:N:0:69
AGTGCCAGCTCTCAATCGCACAGGGGACCCAGGGCCTGGCCCCTCCATCCAGAAAACCTATGACCTCACCCGCTACCTGGAGCACCAACTCCGCAGCTTGGCTGGGACCTATGTGAGTATCCAGCGTAGGAATCTGGGAGTTGGGGAGGAGTGAGGAGTTGGGGAAAGACAGTCCTAACCGTGGAGGGTTCTGGTAAATGATGGGGTGAGGAGGGGCTCTTTGGCTCCCACCAGTCCCCCTGTCTGGTCTA
+
ABAABFFFCFFFGGGGGGEGGGHHGCFGGGHHGGGGGGHHHHGHGGHHHFHHFHHHGGHHHHFHHHHHHHFEGEGGHHHHHHHHHHHHGHGHGGGCGHHHGHHGGGHHGHHHHHHHHHHHHHHHHGGGGGHHHHHHHHHGGHHHGGGGGGGHHHHHHGHHHHGGGGHGGHHHHHHHHHGHGGFGGGGGCFGGGGCFGGGGGGGGGGFFFFFFFFFFFFFFFFFFFFFFFFFFFFFFFFFFFFFFFFFFFFF
@M05620:37:000000000-D9766:1:1101:6741:9495 1:N:0:69
ACCACACCTTCTACAATGAGCTGCGTGTGGCTCCCGAGGAGCACCCCGTGCTGCTGACCGAGGCCCCCCTGAACCCCAAGGCCAACCGCGAGAAGATGCCCAGGTGAGTGGCCCGCTACCTCTTCTGGTGGCCGCCTCCCTCCTTCCTGGCCTCCCGGAGCTGCGCCCTTTCTCACTGGTTCTCTCTTCTGCCGTTTTCCGTAGGACTCTCTTCTCTGACCTGAGTCTCCTTTGGAACTCTGCAGGTTCTA
+
CCCCDCDDFFFFGGGGGGGGGGHHGEGEAFHHHGGGGGGGGHHHHGGGEGGGHHGHGHFFGGCGGGGGGGGHFGHGGGGHGHHHHGGGCGDGGGHGHHFHHGAF?G=GF1FFHHCFGGGHHHHHFHHHD/DCHC?GGFHGHHGHHFGFEGFGGGGGD--;CFFFGGFFFFFBFFFFFFFBFFFFFFBFFFFFFCADFFFFB;FDF0BBBFFFFFFEFFBFFFFFFFFFFFEFFEFBFFFFFBBFFFAFFF0
@M05620:37:000000000-D9766:1:1101:10886:9504 1:N:0:69
AGTGCCAGCTCTCAATCGCACAGGGGACCCAGGGCCTGGCCCCTCCATCCAGAAAACCTATGACCTCACCCGCTACCTGGAGCACCAACTCCGCAGCTTGGCTGGGACCTATGTGAGTATCCAGCGTAGGAATCTGGGAGTTGGGGAGGAGTGAGGAGTTGGGGAAAGACAGTCCTAACCGTGGAGGGTTCTGGTAAATGATGGGGTGAGGAGGGGCTCTTTGGCTCCCACCAGTCCCCCTGTCTGGTCTA
+
AABCCFFFBFFFGGGGGGEGEGHHGGGGGGGHFGGGGGHHHHFDFGGFHGGHHGHHHGHGGHFHHHHGHHGGG@CGHEFGGFGEFHHEGGHHGGGEGHHHGHGFDGFEGHGHHHFHHGHHHHGFHG<CCGHHHHHHHGHGGHHHGGGGGGGHHHHHHCHHHHGFGGEHHHHHHHHHGGHHGEAADGGG;CGGGGFFGGGGBFGGGGFFFF?FFFFFFBFFFFFEFBFEFFFFFFFFFFFFCFBFFFFFBFB
@M05620:37:000000000-D9766:1:1101:8951:9521 1:N:0:69
GAGGCTGCTTTGGAAGAAACTGACAAGCCAGGGACACAAGATCGGAAGAGCACACGTCTGAACTCCAGTCACGAATTCGTATCTCGTATGCCGTCTTCTGCTTGAAAAAAAAAAAAATCCTTCATAGGAATCTGGAATTATGATATTCGTGCAGCAATGGCCCCTGTCATTCCTACCGGTTACATATTGTGGACCGTGCAGGCGAGCATCGATAATATGGTGATACGCTCGTTCCCCCTTACCGGTTTGTC
+
AABBABFBFFFFGFGGGGGGGABBBFBAFFGAEFGGHHGGFHHEE?BEFBBFFGHAFHHB5DBGF3BFGFDBE>?FGHG3BGGFHFFEHBGHGGGH?BFGBFGBFGHFHF<ECD///0?11111111111111>111111<11<111=0>.<.0<./00///.-.:0;00:00000.-::..90900000;.0//-;;A.;..-----//./...//////;/9//...99;.../9.-9//9;-9.9../
@M05620:37:000000000-D9766:1:1101:22281:9523 1:N:0:69
ACCACACCTTCTACAATGAGCTGCGTGTGGCTCCCGAGGAGCACCCCGTGCTGCTGACCGAGGCCCCCCTGAACCCCAAGGCCAACCGCGAGAAGATGCCCAGGTGAGTGGCCCGCTACCTCTTCTGGTGGCCGCCTCCCTCCTTCCTGGCCTCCCGGAGCTGCGCCCTTTCTCACTGGTTCTCTCTTCTGCCGTTTTCCGTAGGACTCTCTTCTCTGACCTGAGTCTCCTTTGGAACTCTGCAGGTTCTA
+
BBBBBBBBFFFFGGGGGGFGGGHHGGGGGGFFHFGGGGG?FHHHHGGGGFFGEGHHFHHGGGGGGGGGGGGGHHHGGGGHGHHHHGGGGGCGCGHFGHHHHHHFHHHHHHFFHHGGGGGHHHHHHHHGHHFHHGGGGGHGHHGHHGGGGGGGGGGGGBDGGGGGGGFFFFFFFFFFFFBFFFFFFFFFFFFFFFFFFFFFFFFDDBFFFFFFFFFFFFFFFFFFFFFBFFFFFFFFFFFFFFFFFFFFFFF
@M05620:37:000000000-D9766:1:1101:27664:9531 1:N:0:69
AGTGCCAGCTCTCAGTCGCACAGGGGACCCAGGGCCTGGCCCCTCCATCCAGAAAACCTATGACCTCACCCGCTACCTGGAGCACCAACTCCGCAGCTTGGCTGGGACCTATGAGTATCCAGCGTAGGAATCTGGGAGTTGGGGCGGAGTGAGGAGTTGGGGCAAGACAGTCCTAACCGTGGAGGGTTCTGGTAAATGATGGGGTGAGGAGGGGCTCTTTGGCTCCCACCAGTCCCCCTGTCTGGTCTATC
+
>AAAADDFBFFFGG5BGAEEFEHFFEEEGGFHGFGG2AFGGHGHFGGHHEGFHHHCFFHHFHHHHGBHGHHEGGGGHHHGHGG?GG1GE3BGGE@E@FHHGHHGGEGHGFHHHHHHHFHHHGGC?/<CGGHHHFGH0??FFFCG.<CCDCCCGGCEFFFGGGA-;CFFFF0CFFFGFG?DEB.ADB:AFFFFFFFFFFFFFFFF.BEFFFDFBB??EBFFFFFFFFFFFFFF9BFFFFBEBFFFFFFFFFF
@M05620:37:000000000-D9766:1:1101:17418:9572 1:N:0:69
AGTGCCAGCTCTCAATCGCACAGGGGACCCAGGGCCTGGCCCCTCCATCCAGAAAACCTATGACCTCACCCGCTACCTGGAGCACCAACTCCGCAGCTTGGCTGGGACCTATGTGAGTATCCAGCGTAGGAATCTGGGAGTTGGGGAGGAGTGAGGAGTTGGGGAAAGACAGTCCTAACCGTGGAGGGTTCTGGTAAATGATGGGGTGAGGAGGGGCTCTTTGGCTCCCACCAGTCCCCCTGTCTGGTCTA
+
ABBABFFFBFFFGFGGGEGCE2BCEEEGGGAGGFGGGFGCHHEEGGGGHGBDFGHHHGHHH3GHHHGHHFFGGGGGHHHBFGGFFHHHGHHHGG//EFHHFHHEAFFGGHFHHHHHGBDGHHHHH?EDDDHHHGHHGHHGCHHEGCFGGGGHHHHHHGHHHHGGGGHHHHHHHHHHFHHHGGGGGGDG9CCFGGGGGGGGGGGGGGFBFFEFFFBBBBFFFFFFFFFFFFFFEFFFFFFFBFFFF/:FB/9
@M05620:37:000000000-D9766:1:1101:10579:9584 1:N:0:69
GAGGCTGCTTTGGAAGAGCACACGGCTGAACTGCAATCACTCCTTCGTAAAGCGGATGTCGGTTTCCGCTTGCTAAAAGAAGCACACACTCCGCAGATTCGCTGGGACCTATGCTGCGTCTACCGCGTCAGCATATGGTCATTGGGTAGGAGTGCGGAGTTGAGGCCCGCCATTCCTACCTGCGGCGGGTTCTGGTAACTGCTGGGGTTCGCAGGGGATCATTGGCTCCCCCCCGTCCCCCTGTCTGGTCT
+
11>A>1>>1B3DAFFGF1F1A00A0A0A0BAAB11121AA1BFBAFBB00A21A/A/A12B////12/?/>B?12@F1@/B0B100>/E0BB?/>>/112/??</<00/011<1B11//></>1>//>@/?11111111111111<>1.<0//.=A---./00//;EG-9-;.;CFF0C.00.999---;EA/;9F//B///F/FB?;-;----9;-----/;99//9-9-;@---;-;AF--//;////9
@M05620:37:000000000-D9766:1:1101:17405:9584 1:N:0:69
AGTGCCAGCTCTCAATCGCACAGGGGACCCAGGGCCTGGCCCCTCCATCCAGAAAACCTATGACCTCACCCGCTACCTGGAGCACCAACTCCGCAGCTTGGCTGGGACCTATGTGAGTATCCAGCGTAGGAATCTGGGAGTTGGGGAGGAGTGAGGAGTTGGGGAAAGACAGTCCTAACCGTGGAGGGTTCTGGTAAATGATGGGGTGAGGAGGGGCTCTTTGGCTCCCACCAGTCCCCCTGTCTGGTCTA
+
ABBCCFFFCFFFGGGGGGGGGGHHGGGGGGEHGGGGGGHHHHGHGGHHHHHHHHHHHGHHHHGHHHHHHHHGGFGGHHHHHHHHHHHHGHHHGGGGGHHHGHHGGGHHGHHHHHHHHHHHHHHHHGGGGGHHHHHHHHHGGHHGGGGGGGGHHHHHHGGHHHGGGGHHHHHHHHHHHHHHGGGGGGGGEFGGGGFGGGGGGGGGGGFFFFFFFFFFFFFFFFFFFFFFFFFFFFFFFFFFFFFFFFFFFFB
@M05620:37:000000000-D9766:1:1101:18932:9598 1:N:0:69
AGTGCCAGCTCTCAATCGCACAGGGGACCCAGGGCCTGGCCCCTCCATCCAGAAAACCTATGACCTCACCCGCTACCTGGAGCACCAACTCCGCAGCTTGGCTGGGACCTATGTTTGAGTATCCAGCGTAGGAATCTGGGCGTTGGGGAGGAGTGAGGAGTTGGGGAAAGACAGTCCTAACCGTGGAGGGTTCTGGTAAATGATGGGGTGAGGAGGGGCTCTTTGGCTCCCACCAGTCCCCCTGTCTGGTC
+
ABABCFFFCFFFGGGGGGGGGGHHGGGGGGHHGGGGGGGHHHGHGGHHHHHHHHHHHGHHHHHHHHHHHHHGGFGGHHHHCGHHHHHHGHHHGGGGGHHHGHHGGGHHGHHHHHHHHHEHDHHHBHHGGGGGBGHHHHFH/>ADGHGG.AD.CGH0DGCEHHHHGGGDHHHHCFGGGGGFGGGDGG.EGGCFGGGG;FGGFFFFFFFFFFFFFBDDFFFFFFFFFFFFFFFFFFFFFFFFFFFFFFFFFFE
@M05620:37:000000000-D9766:1:1101:13793:9604 1:N:0:69
ACCACACCTTCTACAATGAGCTGCGTGTGGCTCCCGAGGAGCACCCCGTGCTGCTGACCGAGGCCCCCCTGAACCCCAAGGCCAACCGCGAGAAGATGAGCAGGTGAGTGGCCCGCTACCTCTTCTGGTGGCCGCCTCCCTCCTTCCTGGCCTCCCGGAGCTGCGCCCTTTCTCACTGGTTCTCTCTTCTGCCGTTTTCCGTAGGACTCTCTTCTCTGACCTGAGTCTCCTTTGGAACTCTGCAGGTTCTA
+
DCDDDCDDFFFFGGGGGGGGGGHHGGGEGGHHHGGGGGGGGHHHHGGGGGGGHHHHHHHGGGGGGGGGGGGHGHHGGGGHGHHHHGGGGGGGGGHHHH22GHHHHHHHHHGGHHGGGFGHHHHHHHHGHHGHHGGGGGHGHHGHHHGGGGGGGGGGGC?DDFGGGGFFFFFFFFFFFFFFFFFFFFFFFHHFFFFFFFHFFFFDF0FFFFFFFFFFFFFFFFFBFFFFFFFFHFFFFFFFFFFFFFFFFFB
@M05620:37:000000000-D9766:1:1101:26013:9612 1:N:0:69
ACCACACCTTCTACAATGAGCTGCGTGTGGCTCCCGAGGAGCACCCCGTGCTGCTGACCGAGGCCCCCCTGAACCCCAAGGCCAACCGCGAGAAGATGAGCAGGTGAGTGGCCCGCTACCTCTTCTGGTGGCCGCCTCCCTCCTTCCTGGCCTCCCGGAGCTGCGCCCTTTCTCACTGGTTCTCTCTTCTGCCGTTTTCCGTAGGACTCTCTTCTCTGACCTGAGTCTCCTTTGGAACTCTGCAGGTTCTA
+
BBBBBBBBFFFFGGGGFGGFGDGHGEEGG?GHGFFEGGGGGHHHHGGGEFGGHHGFHHHGGGEGGFGGGGGHHHHGGGGHGHHHHGGEGG?CCGGHFHHHHHHGHHHGHGGGHH->DGGHHHHHHFGHHHGHHGGGGGHGHHGHFHGGFGGGGGGGB--9AFGGGGFB<FFFFFFFFFFFFFFFFFFFFFFFFBADFFFFFFF.9/BFFFFFFF/FFBFFFFBFFFFFFFFFFFFFFFFFFFFFFFFFFFB
@M05620:37:000000000-D9766:1:1101:21505:9613 1:N:0:69
AGTGCCAGCTCTCAATCGCACAGGGGACCCAGGGCCTGGCCCCTCCATCCAGAAAACCTATGACCTCACCCGCTACCTGGAGCACCAACTCCGCAGCTTGGCTGGCGTAGGAATCTGGGAGTTGGGGAGGAGTGAGGAGTTGGGGAAAGACAGTCCTAACCGTGGAGGGTTCTGGTAAATGATGGGGTGAGGAGGGGCTCTTTGGCTCCCACCAGTCCCCCTGTCTGGTCTATCTCCTGCCCTTAGATCGG
+
AAAAAFFF@FFFGGGGGFCFGGHHFGGGGGDHGGGGGGGHHHGHGGHGHHGHHHFFFEFHHFHHHHHHHHHGGFGGHGGFGGGGFHHHGGHHGGGGGHHHGGHC<EEGGGGFHHGHHFFCFCGHGDFA/CDDCF11F1<FGGB@G.CGFHGHFGHHHHGGGC:CAFHG@;99FGG0BFGGFBFGFEE:?EGG0C;DDF=EFFFFFFFFFFFFFFFBFBFFFFFFFFFBBBF/BFFFFFBFFEFFFBFF/AD
@M05620:37:000000000-D9766:1:1101:20382:9616 1:N:0:69
ACCACACCTTCTACAATGAGCTGCGTGTGGCTCCCGAGGAGCACCCCGTGCTGCTGACCGAGGCCCCCCTGAACCCCAAGGCCAACCGCGAGAAGATGAGCAGGTGAGTGGCCCGCTACCTCTTCTGGTGGCCGCCTCCCTCCTTCCTGGCCTCCCGGAGCTGCGCCCTTTCTCACTGGTTCTCTCTTCTGCCGTTTTCCGTAGGACTCTCTTCTCTGACCTGAGTCTCCTTTGGAACTCTGCAGGTTCTT
+
BCCCDDDDFFFFGGGGGGGGGGHHGGGGHGHHHGGGGGGGGHHHHGGGGGGGHHHGHHHGGGGGGGGGGGGHHHHGGGGHGHHHHGGGGGDGGGHHHHG2G22F?=FGFFFEGHCC<?@GF<<G<=0DG/C.G?CGD.GG/CECH0FB0CAFBAEG.;9?DGBF-?DF-BFB:00;0:B:BFBB0::F:00:B-:DFFFF.:..9BBBBBBBFBFFF0:BFB/:/;B0:F0BF0BBFBF000000AFFB00
@M05620:37:000000000-D9766:1:1101:5131:9620 1:N:0:69
ACCACACCTTCTACAATGAGCTGCGTGTGGCTCCCGAGGAGCACCCCGTGCTGCTGACCGAGGCCCCCCTGAACCCCAAGGCCAACCGCGAGAAGATGCCCAGGTGAGTGGCCCCCTACCTCTTCTGGTGGCCGCCTCCCTCCTTCCTCGCCTCCCGCGGCTCCGCCCTTTCTCCCTGGTTCTCTCTTCTGCCGTTTTCCGTAGGACTCTCTTCTCTGACCTGGGTCTCCTTTGGAACTCTGCAGGTTCTA
+
BBBBBBBBFFFFGGGGGGGGGFHHGFGEHGHHGFGEGGGGGHHHHGGGGFFGHHHHHHHGGGGGGGGGGGGHFHHGGGGHFHHHHGGCFGBDGGHGHHHHHH//1?1<<?FGHH-<A><<<FFHF=0G=<EFHCCCDDHGFHGH0:CF0:-ADDGGA-----.999DF9FFFFF//9BFFF9BBFFF9/9;BF>.DFFEFD/.../;BFFFFF//;;//;9/.;.9..9:9FFBF/BFB9BFBF/AAF/9/
@M05620:37:000000000-D9766:1:1101:5149:9624 1:N:0:69
ACCACACCTTCTACAATGAGCTGCGTGTGGCTCCCGAGGAGCACCCCGTGCTGCTGACCGAGGCCCCCCTGAACCCCAAGGCCAACCGCGAGAAGATGCCCAGGTGAGTGGCCCGCTACCTCTTCTGGTGGCCGCCTCCCTCCTTCCTGGCCTCCCGGAGCTGCGCCCTTTCTCACTGGTTCTCTCTTCTGCCGTTTTCCGTAGGCCTCTCTTCTCTGACCTGAGTCTCCTTTGGAACTCTGCAGGTTCTA
+
>>>ABABAFFFFGGGEGGFDGGHHGGGEF?GHHFGG2EFGCHGGHGGEBAEG5FGEEHHG0>0EFGGGGFF2BGHGGFE?FHH/?FEEDC<B>?G2FGFHHHEFHHFFHFEFGE-DG-AGFFHHHGHHFHGGH?FGGFGFHHGHGFFFB9CAGGGGF--9;9CFAGFFFFFFFFFFFFFFFBFFFF:BB/FFFFDFFFFFDBA../;BFFFFFFFFFBFFBF.F.:BBF:BFFFFEFFFFFFFFF.9FFFF
@M05620:37:000000000-D9766:1:1101:20771:9626 1:N:0:69
ACCACACCTTCTACAATGAGCTGCGTGTGGCTCCCGAGGAGCACCCCGTGCTGCTGACCGAGGCCCCCCTGAACCCCAAGGCCAACCGCGAGAAGATGCCCAGGTGAGTGGCCCGCTACCTCTTCTGGTGGCCGCCTCCCTCCTTCCTGGCCTCCCGGAGCTGCGCCCTTTCTCACTGGTTCTCTCTTCTGCCGTTTTCCGTAGGACTCTCTTCTCTGACCTGAGTCTCCTTTGGAACTCTGCAGGTTCTA
+
BBBCCBCCFFFFGGGGGGGGGGHHGGGGHGHHHGGGGGGFGHHHHGGGAEGGHHGHHHHGGGGGGGGGGGGHHHHGGGGHGHHHHGGGGGGGGGHHFHHHFF<FGHGGHHGGHHGGGCGHHHHHHGHHHHGHHGGGGGHGHHGHFGGGGGGGGGGGGG-ACGGGGGFFFFFFFFFFFFFFFFFFFFFFFFFFFF:DFFFFFFFDAFFFFFFFFFFFFFFFFFFFFFFFFFFFFFFFFFFFFFFFFFFFFFB
@M05620:37:000000000-D9766:1:1101:20742:9640 1:N:0:69
CCACACCTTCTACAATGAGCTGCGTGTGGCTCCCGCGGAGCACCCCGTGCTGCTGACCGAGGCCCCCCTGAACCCCAAGGCCAACCGCGAGAAGATGCGTGGCCCGCTACCTCTTCTGGTGGCCGCCTCCCTCCTTCCTGGCCTCCCGGAGCTGCGCCCTTTCTCACTGGTTCTCTCTTCTGCCGTTTTCCGTAGGACTCTCTTCTCTGACCTGCGTCTCCTTTGGAACTCTGCAGGTTCTCGATCGGAAG
+
BBBBBBBFFFBBEFGGG5BBAB4AAEEHGHFGGGF2AE0AAFGHGGEG1EFGHB3DFHGGGGGGGGGG>FGHFHGGGGHGHHHHGGC@D/><D0<?G1<?CFGHGCGGCGHHHHHHHHBDCEHHDCGGGHGGGGGGGGGGGGGGGGGGFAFGFFFFFFFFFFFFFFFFFF/FFFFFFFFFFFFFFFFFFFFFF.AFFFFFFFFFFFFFFBFFFF.>FFFFFFFFFFBFFFFFFFFFF9FFF/AFFFFF.;A
@M05620:37:000000000-D9766:1:1101:19194:9660 1:N:0:69
ACCACACCTTCTACAATGAGCTGCGTGTGGCTCCCGAGGAGCACCCCGTGCTGCTGACCGAGGCCCCCCTGAACCCCAAGGCCAACCGCGAGAAGATGCCCAGGTGAGTGGCCCGCTACCTCTTCTGGTGGCCGCCTCCCTCCTTCCTGGCCTCCCGGAGCTGCGCCCTTTCTCACTGGTTCTCTCTTCTGCCGTTTTCCGTAGGACTCTCTTCTCTGACCTGAGTCTCCTTTGGAACTCTGCAGGTTCTA
+
?AAAA?>AFF@DDFGDBDGGBGCH0AEFH?FGFGG0BEEEGFHHHGGGGGGGHHHFHHHGGGGGGGGGGGGHHHFGGGGEEHHGHCECGGGGGGHHHBGHHHHGFHHHHHGGHHGGGGGHHHHHHHHGHHGHHGGGGGHGHHGHHGGGGEGGGGGGG@9?AGGGGGF@@FFFFFFFFFFFFFFFFFFFFFFFF@FFFFFFFFFFBFFFFFFFFFFFFFFFFFFFFFFFFFEFFFFFFFFFFFFFFFFFFFF
@M05620:37:000000000-D9766:1:1101:9732:9664 1:N:0:69
ACCACACCTTCTACAATGAGCTGCGTGTGGCTCCCGAGGAGCACCCCGTGCTGCTGACCGAGGCCCCCCTGAACCCCAAGGCCAACCGCGAGAAGATGCCCAGGTGAGTGGCCCGCTACCTCTTCTGGTGGCCGCCTCCCTCCTTCCTGGCCTCCCGGAGCTGCGCCCTTTCTCACTGGTTCTCTCTTCTGCCGTTTTCCGTAGGACTCTCTTCTCTGACCTGAGTCTCCTTTGGAACTCTGCAGGTTCTA
+
CCCDDDDDFFFFGGGGGGGGGGHHGGGGHGHHHGGGGGGGGHHHHGGGGGGGHHHHHHHGGGGGGGGGGGGHHHHGGGGHGHHHHGGGGGGGGGHHHHHHHHHGHHHHHHGGHHGGGGGHHHHHHHHHHHGHHGGGGGHGHHGHGGGGGGGGGGGGGG?DDGGGGGFFFFFFFFFFHHFFFFFHFFFFFHHHFFFFFFHFFFFFFFFFFFFFFFHFHFHHFHFFFFFFHFFFHHFFFFFFFHFHFFFFFFB
@M05620:37:000000000-D9766:1:1101:21288:9666 1:N:0:69
AGTGCCAGCTCTCAATCGCACAGGGGACCCAGGGCCTGGCCCCTCCATCCAGAAAACCTATGACCTCACCCGCTACCTGGAGCACCAACTCCGCAGCTTGGCTGGCGTAGGACTCTGGGAGTTGGGGAGGAGTGCGGCGTTGGGGCACGACCGTCCTCCCCGTGGAGGGTTCTGGTAAATGCTGGGGTGAGGAGGGGCTCTTTGGCTCCCACCCGTCCCCCTGTCTGGTCTATCTCCTGCCCTTAGCTCGG
+
ABAAAFFFDFFFGGGGGGGCGGHGGCEEGGHHFEEEGGHHHHGHGGHHHHHHHHHFHEHHHHHHHHHHHHHGG>EFHHHH2GHHHHAFFHHHGGGGGHGHGHHGGFEC/>E22BFHHH2=/CGHHCDFGFGGFGGGGF@GCFHGGGGFFGC-AFGGGF/CFGFGGFGGFFFFFFFFFFFBF0FFFFFFF.AF0;DFFFFFFFFFFFFFFFBFF.>DFFFFFFFFFFFFBFFBFFFFFFFFFFFFBFBFBD>
@M05620:37:000000000-D9766:1:1101:15846:9686 1:N:0:69
ACCACACCTTCTACAATGAGCTGCGTGTGGCTCCCGAGGAGCACCCCGTGTTGCTGACCGAGGCCCCCCTGAACCCCAAGGCCAACCGCGAGAAGATGCCCAGGTGAGTGGCCCGCTACCTCTTCTGGTGGCCGCCTCCCTCCTTCCTGGCCTCCCGGAGCTGCGCCCTTTCTCACTGGTTCTCTCTTCTGCCGTTTTCCGTAGGACTCTCTTCTCTGACCTGAGTCTCCTTTGGAACTCTGCAGGTTCTA
+
BBBABBBBFFFFGGGGEGFFGDHHGAEAA2FGBFGEDEGGGHHHHGGGDEHHHHHHHHGGGGGGGGGGGGGEHGHGGGGHAEHHHGE<DGCBCGHHFHHFHFHGHHHHHHGGHHGGGGGHHHHHHHHGHHGHHGGGGGGGHHGHHHGGGGGGGGGGGG-BGGGGGGFBBFFFFFFFFFFFFFFFFFFFFFFFFBFFFFFFFFFFFFFFFFFFFFFFFFFFFFFFFFFFFFFFFFFFFFFFFFFFFFFFFFB
@M05620:37:000000000-D9766:1:1101:25528:9705 1:N:0:69
AGTGCCAGCTCTCAATCGCACAGGGGACCCAGGGCCTGGCCCCTCCATCCAGAAAACCTATGACCTCACCCGCTACCTGGAGCACCCACTCCGCAGCTTGGCTGGGACCTATGCGTCTCCCGCGTCGGAATCTGGGCGTTGGGGCGGCGTGCGGCGTTGGGGCCAGACAGTCCTAACCGTGGCGGGTTCTGGTCAATGCTGGGGTGAGGCGGGGCTCTTTGGCTCCCACCAGTCCCCCTGTCTGGTCTCTC
+
>A>>>FFFBFFFG4BEFFFAECHCG2BAEEFGFEEAFFHHGHGHGGGHHFHGHCHBFEHFGBDGGDFFHHG>E/>EGHBB?BFGHH1??GFB>E?EEG3BAFFFGGGHGHFFHGGG/?GHC/DGGCDGAFFHGFHG<AAC-CFF=A-9ADGFFFADBFFFFFDDAE9E.BFFFFFFFFFFFFAFFF@E?FFFB;/BFF/;FFDC;B?FF.--;B;FFFFB/;;BFEEFFFAFFBBFFFFFFFFFFFFF/FB
@M05620:37:000000000-D9766:1:1101:10831:9706 1:N:0:69
ACCACACCTTCTACAATGAGCTGCGTGTGGCTCCCGAGGAGCACCCCGTGCTGCTGACCGAGGCCCCCCTGAACCCCAAGGCCAACCGCGAGAAGATGAGTGGCCCGCTACCTCTTCTTGTGGCCGCCTCCCTCCTTCCTGGCCTCCCGGCGCTGCGCCCTTTCTCACTGGTTCTCTCTTCTGCCGTTTTCCGTAGGACTCTCTTCTCTGCCCTGCGTCTCCTTTGGAACTCTGCAGGTTCTCGATCGGAA
+
ABBABBABFFFFGGGGGGGBF5FFEAABGDHHFFGGGGGGGHHHHGGGGGGGHHHEHHHGGGGGGEEGGGGHHFEFGGEHEEHHHGFEDDCB?DGHHGHHHFFG?/@CA->GHHHHHH1>G1.<<C--C;CEFHGFHHFF0CCHFGGGFG-AB--E-@DBBFFFFFFF/BB/BBFFFFFFEBFFF;;DFEFFFF.ADBFFFFFFFBFFFF/9EFF?BDBDFFFFFF//:BFFFFFFFFFFFF/.FFA=?.;
@M05620:37:000000000-D9766:1:1101:21652:9713 1:N:0:69
ACCACACCTTCTACAATGAGCTGCGTGTGGCTCCCGAGGAGCACCCCGTGCTGCTGACCGAGGCCCCCCTGAACCCCAAGGCCAACCGTGAGAAGATGCCCAGGTGAGTGGCCCGCTACCTCTTCTGGTGGCCGCCTCCCTCCTTCCTGGCCTCCCGGCGCTGCGCCCTTTCTCACTGGTTCTCTCTTCTGCCGTTTTCCGTAGGCCTCTCTTCTCTGACCTGAGTCTCCTTTGGAACTCTGCAGGTTCTA
+
ABBABCCAFFFFGGGGGGGGGGHHGEGEGGHHHGGGGGGGGHHHHGGGEGGGHHHHHHHGGGGGGGGGGGGHGHHGGGGHGHHHHGGG/?CFGHHHHHHHHFHGH2FGHHGGHHGGG/AGHHHHHHHHHHGHHGGGGGHGHHGHHHHHHHHHHHHGB--ADGGGGGFFFFFFFFFFBFFFFFFFFFFFFFFFFFDDFFFFFFADF0BFFFFFFFFFFB0BFF//BFFFFFFFFFFFFFFFFFFFFFFFFFF
@M05620:37:000000000-D9766:1:1101:16947:9719 1:N:0:69
ACCACACCTTCTACAATGAGCTGCGTGTGGCTCCCGAGGAGCACCCCGTGCTGCTGACCGAGGCCCCCCTGAACCCCAAGGCCAACCGCGAGAAGATGCCCAGGTGAGTGGCCCGCTACCTCTTCTGGTGGCCGACTCCCTCCTTCCTGGCCTCCCGGAGCTGCGCCCTTTCTCACTGGTTCTCTCTTCTGCCGTTTTCCGTAGGACTCTCTTCTCTGACCTGAGTCTCCTTTGGAACTCTGCAGGTTCTA
+
>1>AAAAACFFD3GGB3BFGFFFEABEAA0FGGGE00AE?EHHFHGEG/AE/F1BGHH0ECGEGFEEFGGFHHHEEGFFCFHHE/FFGG/>@C?HH11FGHHHG1?GGGBFEHHCGGGGHHHHHH0<DGHGHHG-A-:GCGFFH0CHGGFFGFFA:.??@AGFGGGG@?FFFFFFFFFFBBBFFFFFF/FBBF@FBFFFFFFFFFFFFFFFFFFFFFEBFFBBBF9FFFFFBFFFFFFFFBFFEFF?BFFF
@M05620:37:000000000-D9766:1:1101:24114:9723 1:N:0:69
ACCACACCTTCTACAATGAGCTGCGTGTGGCTCCCGAGGAGCACCCCGTGCTGCTGACCGAGGCCCCCCTGAACCCCAAGGCCAACCGCGAGAAGATGCCCAGGTGAGTGGCCCGCTACCTCTTCTGGTGGCCGCCTCCCTCCTTCCTGGCCTCCCGGAGCTGCGCCCTTTCTCACTGGTTCTCTCTTCTGCCGTTTTCCGTAGGACTCTCTTCTCTGACCTGAGTCTCCTTTGGAACTCTGCAGGTTCTA
+
BBBBBBBBFFFFGGGGGGGGGGHHGFGFHGHHHGGEGGGFGHHHHGGGGEGGHHHHHHHGGGGGGGGGGGGHHHHGGGGHGHHHHGGGGCDGGGHHHF2GFC/F11<0??FCHH-<<-<FGF0D<0<<=<E.C<-AAEHGHGGCH0F00CAFFAFG.B---.99--AF-FFFBB:9/9F:F9B9::/B////B=;DFFBF./9.A/99BBBBFF////:/;/./.::/9B/BF/B9F//9///;9F.BB//
@M05620:37:000000000-D9766:1:1101:14549:9738 1:N:0:69
ACCACACCTTCTACAATGAGCTGCGTGTGGCTCCCGAGGAGCACCCCGTGCTGCTGACCGAGGCCCCCCTGAACCCCAAGGCCAACCGCGAGAAGATGCCCAGGTGAGTGGCCCGCTACCTCTTCTGGTGGCCGCCTCCCTCCTTCCTGGCCTCCCGGCGCTGCGCCCTTTCTCCCTGGTTCTCTCTTCTGCCGTTTTCCGTAGGACTCTCTTCTCTGCCCTGAGTCTCCTTTGGAACTCTGCAGGTTCTT
+
CCCCCCCCFFFFGGGGGGGGGGHHGGGFHGHHHGGGGGGGGHHHHGGGGGGGHHHHHHHGGGGGGGGGGGGHHHHGGGGHGHHHHGGGGGGGGGHHHGHHHBCGGHF0?DFEHHCDC<@GHFDGHB0DD<AFHDCGDDHGHFFGHFFFBF?FGGGGAF--;--:-9DF;FFFFB099;EFF0BBB00FFFFBF@:DFFBFAB..A00;9B99BF09BB0:AF.//::99F;FFBFBFF9:90B00AFFFB0
@M05620:37:000000000-D9766:1:1101:15978:9744 1:N:0:69
ACCACACCTTCTACAATGAGCTGCGTGTGGCTCCCGAGGAGCACCCCGTGCTGCTGACCGAGGCCCCCCTGAACCCCAAGGCCAACCGCGAGAAGATGCCCAGGTGAGTGGCCCGCTACCTCTTCTGGTGGCCGCCTCCCTCCTTCCTGGCCTCCCGGAGCTGCGCCCTTTCTCACTGGTTCTCTCTTCTGCCGTTTTCCGTAGGACTCTCTTCTCTGACCTGAGTCTCCTTTGGAACTCTGCAGGTTCTA
+
CCBCCCCCFFFFGGGGGGGGGGHHGGGEHGHHHGGGGGGGGHHHHGGGEGGGHHHHHHHGGGGGGGGGGGGGHHHGGGGHGHHHGGGGGGGGGGHHHHHHHHHGHHHHHHGGHHGGGGGHHHHHHHHGHHGHHGGGGGHGHHGHHGGGGGGGGGGGGC9?DGGGGGFFFFFFFFFFFFFFFFFFFFFFFFFFFFFFFFFFFFFFDFFFFFFFFFFFFFFFFFFFFFFFFFFFFFFFFFFFFFFFFFFFFF;
@M05620:37:000000000-D9766:1:1101:13292:9756 1:N:0:69
ACCACACCTTCTACAATGAGCTGCGTGTGGCTCCCGAGGAGCACCCCGTGCTGCTGACCGAGGCCCCCCTGAACCCCAAGGCCAACCGCGAGAAGATGAGTGGCCCGCTACCTCTTCTGGTGGCCGCCTCCCTCCTTCCTGGCCTCCCGGAGCTGCGCCCTTTCTCAATGGTTCTCTCTTCTGCCGTTTTCCGTAGGACTCTCTTCTCTGACCTGAGTCTCCTTTTGAACTCTGCAGGTTCTAGATCGGAA
+
BBBABBBBFFFFGGGGFGGDG5GGGEEBE2GHFGGFFGGGGHHHHGGGGFGGGHHGHHHGGGGGGGGGGGGGHGHGGGGHEGHHHGGEGGCCGGH<1F1??GCFHH?CCCCHHGGG111<>GA.<<CC.;CE/;CHHHFCGBGGGHE.;BGGG?/:--CBBFGFBFF//////9;FFF/FFFFBB99;FEF/.BADFB9BFBFFFFFFFBBB/99BFBBF;BBFF/:ABFBFFB//:AAFFFBBFFFFFA?
@M05620:37:000000000-D9766:1:1101:27774:9762 1:N:0:69
ACCACACCTTCTACAATGAGCTGCGTGTGGCTCCCGAGGAGCACCCCGTGCTGCTGACCGAGGCCCCCCTGAACCCCAAGGCCAACCGCGAGAAGATGAGCAGGTGAGTGGCCCGATACCTCTTCTGGTGGCCGCCTCCCTCCTTCCTGGCCTCCCGGAGCTGCGCCCTTTCTCACTGGTTCTCTCTTCTGCCGTTTTCCGTAGGACTCTCTTCTCTGACCTGAGTCTCCTTTGGAACTCTGCAGGTTCTA
+
AAA?AAAAFFFFGGGGFGFAG1FAEAAEHAHH1FFFGGGGGHHHHGGGEGGGHHHFHHHGGGGGGCGGGGFGCFHGGGGH/?GGHG//>C@CCGFHHHHH1GHEHHHH1DAFHH--<->GHHGHH0DGGH..=-ACGG.CHHGHGG9FB/=CF.CFGG9-:9CG-@-@@FFFFFFFFFFFFFF/BBF9B/B/B>BFFFFF?FA--:FFFFFFFFFFFFFF/;-B-;/9FFFFFFFFFFFFFFFFFFFFFFF
@M05620:37:000000000-D9766:1:1101:21864:9778 1:N:0:69
ACCACACCTTCTACAATGAGCTGCGTGTGGCTCCCGAGGAGCACCCCGTGCTGCTGACCGAGGCCCCCCTGAACCCCAAGGCCAACCGCGAGAAGATGCCCAGGTGAGTGGCCCGCTACCTCTTCTGGTGGCCGCCTCCCTCCTTCCTGGCCTCCCGGAGCTGCGCCCTTTCTCACTGGTTCTCTCTTCTGCCGTTTTCCGTAGGACTCTCTTCTCTGACCTGAGTCTCCTTTGGAACTCTGCAGGTTCTA
+
AAABBBAAFFFFGGGGFGGGGGHHGGGGHGGHHGGGFGGGGHGHHGEEEGGGFHFHHHHGFGEGGGGGGGGHHHHGGGGHGHHHHGGGGGGGGGHFGHHHHHCFHHHFHHGGHHCGCCGHHHHHGFDGHHGFG@@FGGHGFHACGFGGGGFFGGGGEA?FGGGG?ADFFFFFFFFFFFFFFFFFFFFFF//BF@AA9EFFFFFDABBFFEFFFFFFFFFFFFFFEFFFFFFFFFFFFFFFFFFFBFFFFF/
@M05620:37:000000000-D9766:1:1101:23778:9788 1:N:0:69
ACCACACCTTCTACAATGAGCTGCGTGTGGCTCCCGAGGAGCACCCCGTGCTGCTGACCGAGGCCCCCCTGAACCCCAAGGCCAACCGCGAGAAGATGCCCAGGTGAGTGGCCCGCTACCTCTTCTGGTGGCCGCCTCCCTCCTTCCTGGCCTCCCGGAGCTGCGCCCTTTCTCACTGGTTCTCTCTTCTGCCGTTTTCCGTAGGACTCTCTTCTCTGACCTGAGTCTCCTTTGGAACTCTGCAGGTTCTA
+
BBAABABBFFFFGGGCDGG5GEGBEGEEGEHHHGGDFGGEGHDHHGGGDEGGHHGFHHHGGGGGGGGGGGGHHHHGGGGHGHHHGGGGGCGGCGHHHHGGHHGGHHHHHHGGHHGGGGGHHHHHHHHHHHGHHGGGGGHGHHGHHGGGGGGGGGGGGGGGGGGGGGFBBFFFFFFFFFFFFFFFFFFFFFFFFBDFFFFFFFFFFFFFFFFFFFFFFFFFFFFFFFFFFFFFFFFFFFFFFFFFFFFFFFF
@M05620:37:000000000-D9766:1:1101:15906:9790 1:N:0:69
AGTGCCAGCTCTCAATCGCACAGGGGACCCAGGGCCTGGCCCCTCCATCCAGAAAACCTATGACCTCACCCGCTACCTGGAGCACCAACTCCGCAGCTTGGCTGGGACCTATGAGTATCCAGCGTCGGAATCTGGGCGTTGGGGAGGAGTGAGGAGTTGGGGAAAGACAGTCCTAACCGTGGAGGGTTCTGGTAAATGATGGGGTGAGGAGGGGCTCTTTGGCTCCCACCAGTCCCCCTGTCTGGTCTATC
+
ABAABFFFBFFFGGGGGGEGGGHHGGGGGGHHGGGGGGHHHHGHGGHHHHHHHHEHHGGGHHHHHHHHHHHGGFGGHHHHHHHHFHHHGHGHGGGGGHHHGHHGGGHHGHHHHBGHGHHGBGHCE/>C@CFGGHGF/<>CGHGG.ADAGFGDFH:CGHHHGG..CGFGGGGGGGGGGGGDGGGFGGAFFGFFF/FFFFFFFFFFADFFFFDFFFFAEFFFFFFFFFFFFFEFBFFFFFFEFFFFEFFFFFB
@M05620:37:000000000-D9766:1:1101:19675:9791 1:N:0:69
ACCACACCTTCTACAATGAGCTGCGTGTGGCTCCCGAGGAGCACCCCGTGCTGCTGACCGAGGCCCCCCTGAACCCCAAGGCCAACCGCGAGAAGATGAGTGGCCCGATACCTCCTCTGGTGGCCCCCTCCCTCCTTCCTCGCCTCCCGGGGCTCCGCCCTTTCTCCCTGGTTCTCTCTTCTGCCGTTTTCCGTAGGACTCTCTTCTCTGTCCTCTGTCTCCTTTGGCACTCTGCAGATTCTGGATCGGCA
+
CCCCCCCCFFFFGGGGGGGGGGHHGGGGHGHHHGGGGGGGGHHHHGGGGGGGHHHHHHHGGGGGGGGGGGGHHHHGGGGHGHHHHGGGGGGGGGHHHHH2>2//?=</>-<<1F.<FH111/....--<<:./C:/::G00.;DGAFG.:--;@.;...-:/;:0:0;/0.F0::000:B0B00;-.;B.00.0.990;:BB00B0:BF00;0B00:B00;BFF0;/0:B:/B0:0;00;BF0:BBFA.-9
@M05620:37:000000000-D9766:1:1101:27946:9803 1:N:0:69
ACCACACCTTCTACAATGAGCTGCGTGTGGCTCCCGAGGAGCACCCCGTGCTGCTGACCGAGGCCCCCCTGAACCCCAAGGCCAACCGCGAGAAGATGCCCAGGTGAGTGGCCCGCTACCTCTTCTGGTGGCCGCCTCCCTCCTTCCTGGCCTCCCGGAGCTGCGCCCTTTCTCACTGGTTCTCTCTTCTGCCGTTTTCCGTAGGACTCTCTTCTCTGACCTGAGTCTCCTTTGGAACTCTGCAGGTTCTA
+
AAAAAAAAFFFFGGGG3G1FGFHHGFEBEAGHFFFEFGGGGHHHHGGGFGGGHHHFHHHEEGGGGGGGGGGFHHHGGGFH/FGHHG?/>B<BCGHGBFHHHHHGHHHHHHFGHHGGGGGHHHGHHHHGDHCHHGGGGGHGHHGHHGFFGBAFGFGGG@-AAFGG@@F@-FBFFFFFFFFFFFFFFFFFFFFFF@FFFFFFFFFFFFFFFFFFFFFFFFFFFFFFFFFBFFFFFFFFFFFFFFFFFFFFFFF
@M05620:37:000000000-D9766:1:1101:19661:9805 1:N:0:69
ACCACACCTTCTACAATGAGCTGCGTGTGGCTCCCGAGGAGCACCCCGTGCTGCTGACCGAGGCCCCCCTGAACCCCAAGGCCAACCGCGAGAAGATGAGTGGCCCGCTACCTCTTCTGGTGGCCGCCTCCCTCCTTCCTGGCCTCCCGGAGCTGCGCCCTTTCTCACTGGTTCTCTCTTCTGCCGTTTTCCGTAGGACTCTCTTCTCTGACCTGAGTCTCCTTTGGAACTCTGCAGGTTCTAGATCGGAA
+
AAAAAAAAFFFFGGGF3GFEGDGBEAEECEGHGFGECGGEGHHHHGGGAEGFHHGHHHHGEEGGGGGEGGGHHGHGGGGHGHHHHGGGGGGGGGHFFGFGHHEGHHGGGGGHHHHHGHGHHGFHGGGGGGHGHHGHHHHHHHGHFHGGGGGGGGGG?AGGGGGFFFFFFFF;BFFFFFFFFFFFF@BFFFFFFFFFFE/FFFFFFFFFFFFFFFFBFFFFFFFFFFFFFFFFFFFFFF-BFFFFFFFFFFE
@M05620:37:000000000-D9766:1:1101:10879:9817 1:N:0:69
AGTGCCAGCTCTCAATCGCACAGGGGACCCAGGGCCTGGCCCCTCCATCCAGAAAACCTATGACCTCACCCGCTACCTGGAGCACCAACTCCGCAGCTTGGCTGGGACCTATGTGAGTATCCAGCGTAGGAATCTGGGAGTTGGGGAGGAGTGAGGAGTTGGGGAAAGACAGTCCTAACCGTGGAGGGTTCTGGTAAATGATGGGGTGAGGAGGGGCTCTTTGGCTCCCACCAGTCCCCCTGTCTGGTCTA
+
>AAAAFFFCFFFGBGGGFFGGGGGFEEGGGHHGGGFFFHHHHGHGGGHHHHHGFCFGEHHHFGHHHFHHHHFGGFFHHHBGGB?BGEHGHHHGFEGGGHHGHHFGGHHGHHHHHHGHHHHHHFHHGEFFGHHHFHHHGGGEHHHGGGGGGGHHGHHHGHHHHGGGGHHHHHHFHHHHHHHGDEGGGGG=AFGGGFFGGGGFFGGGGFFFFFFFFFFFFFFFFFFFFFFFFFFFFFFFFFDFFFFFFFFBFF
@M05620:37:000000000-D9766:1:1101:28332:9822 1:N:0:69
AGTGCCAGCTCTCAATCTCACATGTGACCCCGGGCCTTGCCCCTCCATCCCGAAAACCTGTTACCTCACCCGCTACCTGTAGCACCAACTCCGCCGCTTGGCTTTGAGCTATGAGCATCCAGCGTAGGAATCTTGGAGTTGGCGAGGAGGGAGGAGTGCTGGAAAGACAGTCCCAACCCTGGAGGGCTCTTCCAATTTATCGGTTTAGGAGGTGCTCTTTGGCTCCTACCAGCCCCCCTGTCTGGTCTATC
+
1>>>A@@@1CBBBBFGG1BABF3B3D3DFG0AE0EFA1BBBFF/EFB1BF/A///A0BB0DF2DBD11B>0>EG?EGFG1@BF2@?BFE0BF>/?/>/?F/BG0012/BB121B>1BB1FGG0//?>C11?FG1?D1F?0?11->CCC..-<.-.C/.00</./<:CGHFHFB/;C....;A/.;@...;0000;0;0;00--;--/;9BF?--99;FFB//;/99/:/;FF-;-:--;-//:B//;9//;
@M05620:37:000000000-D9766:1:1101:11014:9831 1:N:0:69
AGTGCCAGCTCTCAATCGCACAGGGGACCCAGGGCCTGGCCCCTCCATCCAGAAAACCTATGACCTCACCCGCTACCTGGAGCACCAACTCCGCAGCTTGGCTGGGACCTATGAGTATCCCGCGTAGGAATCTGGGTGTTGGGGAGGCGTGAGGCGTTGGGGACAGACAGTCCTAACCGTGGCGGGTTCTGGTAAATGATGGGGTGAGGCGGGGCTCTTTGGCTCCCACCAGTCCCCCTGTCTGGTCTCTC
+
AA>AAFFFAFFFGFGGGGGGGGHHGFFGGFAFBEEEEFGHFGE1EEHHDGFHGHCGHE3GFHHHHGH3FFEEE>EEHFGGFHHHHG1??GHFEGGGGH3FEECGG?FF/B2?23BF3BGH2/BB//>/11?1<GF00?<>.FG@<<-.<A-.:C.:C??F-9.-;EBAB/CFFGGGGGGEFF-9-9BFFFBF;:FFFF/BFBAA9@EAF.9-@;A=EF/;/B/;/AEBF...B//BEFFFFFFF//BF/9;
@M05620:37:000000000-D9766:1:1101:26814:9832 1:N:0:69
AGTGCCAGCTCTCAATCGCACAGGGGACCCAGGGCCTGGCCCCTCCATCCAGAAAACCTATGACCTCACCCGCTACCTGGAGCACCAACTCCGCAGCTTGGCTGGGACCTATGAGTATCCAGCGTAGGAATCTGGGAGTTGGGGCGGAGTGAGGAGTTGGGGAAAGACAGTCCTAACCGTGGAGGGTTCTGGTAAATGATGGGGTGAGGAGGGGCTCTTTGGCTCCCACCAGTCCCCCTGTCTGGTCTATC
+
>A>AAFDFBFFFGDFGGFFGEGBGBAEGGGGHGGGGGFGHHHGHGGBGHHFGHEHHHGHHHGHHHHHFHHHGGGCFGHGBGGF?FH1GEGHHGE/EEFGHGHHEEEGHGHHHHHHGBBFFGHGG?/>AGGHHH1DHCFDHHHGG.ACDDCGHHHHGHGGGGG.9:CB;FFBFGBFFFGBCFB?EFB;.AFFFBBFFFFFFFFFFABEFFFFFBBB;EFFFFFFBFFEBADEF;BFFFFBEBBFFF;;BB9;
@M05620:37:000000000-D9766:1:1101:18165:9837 1:N:0:69
ACCACACCTTCTACAATGAGCTGCGTGTGGCTCCCGAGGAGCACCCCGTGCTGCTGACCGAGGCCCCCCTGAACCCCAAGGCCAACCGCGAGAAGATGAGTGGCCCGCTACCTCTTCTGGTGGCCGCCTCCCTCCTTCCTGGCCTCCCGGCGCTGCGCCCTTTCTCACTGGTTCTCTCTTCTGCCGTTTTCCGTAGGACTCTCTTCTCTGACCTGCGTCTCCTTTGGAACTCTGCAGGTTCTAGATCGGAA
+
CCCCCCCCFFFFGGGGGGGGGGHHGFGEGGHHHGGGGGGGGHHHHGGGGGGGHHHHHHHGGGGGGGGGGGGHHHHGGGGHGHHHHGGGGGCFGGHHHFGHHHGGHE@CG<DHHHHHHH1FHHGHHGGGGGHGHHGHHHHHHHHHHHGGGG-CGGAGGFFFFFFFFFFFFFFFFFFFFFFFFFFFFFFFFFFFFFFFFFFFFFFFFFFFFF0FFFF.@ABDFFFFFFFBFFFFFFFFFFAFFFFFFFFFFDF
@M05620:37:000000000-D9766:1:1101:8955:9857 1:N:0:69
ACCACACCTTCTACAATGAGCTGCGTGTGGCTCCCGAGGAGCACCCCGTGCTGCTGACCGAGGCCCCCCTGAACCCCAAGGCCAACCGCGAGAAGATGCCCAGGTGAGTGGCCCGCTACCTCTTCTGGTGGCCGCCTCCCTCCTTCCTGGCCTCCCGGAGCTGCGCCCTTTCTCACTGGTTCTCTCTTCTGCCGTTTTCCGTAGGACTCTCTTCTCTGACCTGAGTCTCCTTTGGAACTCTGCAGGTTCTA
+
AAABC@BAFFFFGGGGGGGCGFHFFFGEGGGHHFGG?FG2FHGHHGGGEEGGHHGFHHGGEGEGGEGGGGGHFHHGGGGHGHHHCFEEGGGF?<FBGFGHHGHFHHHHHHGGHHGGGGGHHHHHHHGGHGGHHGGGGGHGHHGHGGGGGGGGGGGGGFCFGGGGGGFFFFFFFFFFFFFFFFFFFFFFFFFFFFFFFFFFFFFFFBFFFFFFFFFFFFFFFFFFFFFFFFFFBFFFBFFFFFFFFFFFFFB
@M05620:37:000000000-D9766:1:1101:19443:9863 1:N:0:69
AGTGCCAGCTCTCAATCGCACAGGGGACCCAGGGCCTGGCCCCTCCATCCAGAAAACCTATGACCTCACCCGCTACCTGGAGCACCAACTCCGCAGCTTGGCTGGGACCTATGTTTGAGTATCCAGCGTAGGAATCTGGGAGTTGGGGCGGAGTGAGGCGTTGGGGACAGACAGTCCTACCCGTGGAGGGTTCTGGTAAATGATGGGGTGAGGAGGGGCTCTTTGGCTCCCACCAGTCCCCCTGTCTGGTC
+
>>>AAFDFBFFDFGGFAAFGEGFHCEEGFEHHFEEAFAGFGHGHGGFHFHHGHF3FGGBHHHHHHHGHHHHGGEEGHHHHGHHFEHFGGBGHEGGGEFDGGHHGGGHHGHHHHHHHG1?G2GHH2FHGG/CF1FFHHHDG0??FGECG?DD-;EFCGF.;EBGEGGG-CEGG/CFFFFF/AFFFFB..AB:FFFFFBFFFFFFFFFFFFBEFF9DDBBBBFFFFFFFFFFFFFFFFFFFFFFBFFFFFFF/
@M05620:37:000000000-D9766:1:1101:8151:9876 1:N:0:69
ACCACACCTTCTACAATGAGCTGCGTGTGGCTCCCGAGGAGCACCCCGTGCTGCTGACCGAGGCCCCCCTGAACCCCAAGGCCAACCGCGAGAAGATGCCCAGGTGAGTGGCCCGCTACCTCTTCTGGTGGCCGCCTCCCTCCTTCCTGGCCTCCCGGCGCTGCGCCCTTTCTCACTGGTTCTCTCTTCTGCCGTTTTCCGTAGGACTCTCTTCTCTGACCTGAGTCTCCTTTGGAACTCTGCAGGTTCTA
+
AAAAAAAAFFFFFFGFGGG1G1AFEEFE0AGFHGGGG?EGGHGHHGGG/BEFHHGHHHHEGGGGGGEGGGGFGHHGGGGHGHHHGFGGGGCGGGHHHHHHHHHGHHHHHGGGHHGGGGGHHHHHHHHHHHGHHGGGGGHGHHGHHGGGGGGGGGGGGG-=A@@F@@F@@FFFFFFFFFFFFFFFFFFFFFFFF@FFFFFFFFFFFFFFFFFFFFFFFFFFFFFFFFFFFFFFFFBFFFFFFFFFFFFFFFF
@M05620:37:000000000-D9766:1:1101:21011:9880 1:N:0:69
AGTGCCAGCTCTCAATCGCACAGGGGACCCAGGGCCTGGCCCCTCCATCCAGAAAACCTATGACCTCACCCGCTACCTGGAGCACCAACTCCGCAGCTTGGCTGGGACCTATGTGAGTATCCAGCGTAGGAATCTGGGAGTTGGGGAGGAGTGAGGAGTTGGGGAAAGACAGTCCTAACCGTGGAGGGTTCTGGTAAATGATGGGGTGAGGAGGGGCTCTTTGGCTCCCACCAGTCCCCCTGTCTGGTCTA
+
AAAABFFFBFFFGGGGGGEGGGHHGGGGGGHHGDGGGGHHGHGHGGHBGHHHHHHHHGHCHHHHHHHHHHHGGEGGHHHHGGHHHHHHGHFHGGGEGHGFGHHGGGGHGHHGGHBGHFHGHHGHHCGGGGHHHHHHHHHGGHHHGGGGCFEHHHHHFGCCH/AGGFHHHHHHHGHHGHHHGGGGGGGG99FFGGBFBFGGGGGGGGFF?FFFFFFBFFFFFFFFBFFEFFFFFFFFFBEDFEFFFFFFFFE
@M05620:37:000000000-D9766:1:1101:19563:9886 1:N:0:69
AGTGCCAGCTCTCAATCGCACAGGGGACCCAGGGCCTGGCCCCTCCATCCAGAAAACCTATGACCTCACCCGCTACCTGGAGCACCAACTCCGCAGCTTGGCTGGGACCTATGTGAGTATCCAGCGTAGGAATCTGGGAGTTGGGGAGGAGTGAGGAGTTGGGGAAAGACAGTCCTAACCGTGGAGGGTTCTGGTAAATGATGGGGTGAGGAGGGGCTCTTTGGCTCCCACCAGTCCCCCTGTCTGGTCTA
+
AB>AAFFFCFFFFGGGGGGCGGHGGFGGGGHHFEGCFGHHHHGHGGHGHGHHHHHHHGHHHGHHHHHHHHHGC>EFHBBG2FHHFH11EGHFEEFGGHGHFHHGGGHHGHHHHHHHHHHHHHGHHGGGGGHHHHHHHHHGGHHHGGCDGFEHHHHHFDHHHHGGGGHHGHHHHGHHHHHHGGGG?GGGGGGGGGFGGGGGGGGGGGFFFFFFFFFFFFFFFFFFFFFFFFFFFFFFFFFFFFFFFFFFFFF
@M05620:37:000000000-D9766:1:1101:24489:9887 1:N:0:69
ACCACACCTTCTACAATGAGCTGCGTGTGGCTCCCGAGGAGCACCCCGTGCTGCTGACCGAGGCCCCCCTGAACCCCAAGGCCAACCGCGAGAAGATGCCCAGGTGAGTGGCCCGCTACCTCTTCTGGTGGCCGCCTCCCTCCTTCCTGGCCTCCCGGAGCTGCGCCCTTTCTCACTGGTTCTCTCTTCTGCCGTTTTCCGTAGGACTCTCTTCTCTGACCTGAGTCTCCTTTGGAACTCTGCAGGTTCTA
+
BBBBBAABFFFFGGGGGF5BFFGGEEEEEEHGHGGGEGGGFHHHHGG0AEFGHHHHHHHEFGGGGGGGGGGHHHHGGGGHGHHHHGGGGG/BCFHFHHHHHHHGFHHCGHGGHHGGGGGHHHGHHHHHHHGHHGGGGGHGHHGHHGGGGGGGGGGGGG-;BGGGGGFFFFFFFFEFFFFFFFFFFFFFFFFFFFAFFFFFFFFFFEFFFFFFFFFFFF/BFFFB.BF/;FBFFFFFFFFFFFFFFFFFFFF
@M05620:37:000000000-D9766:1:1101:23072:9891 1:N:0:69
AGTGCCAGCTCTCAATCGCACAGGGGACCCAGGGCCTGGCCCCTCCATCCAGAAAACCTATGACCTCACCCGCTACCTGGAGCACCAACTCCGCAGCTTGGCTGGCGTAGGAATCTGGGAGTTGGGGAGGAGTGCGGAGTTGGGGCAAGACAGTCCTCACCGTGGAGGGTTCTGGTAAATGATGGGGTGAGGAGGGGCTCTTTGGCTCCCACCAGTCCCCCTGTCTGGTCTATCTCCTGCCCTTAGCTCGG
+
BBAABFFFBFFFGGGGGGGFGGHFGGGGGGHHGGGGGGHHHHGHGGHHHHHHHHGHHGHHHHHHHHHHHHHGGGGGHHHHHHHHHHHHGHHHGGGGGHHHGHHGGGGGCGGH3GHHHHHCFEHHHGGGGGGGGH1AF-@AGHHGG.A.CHGCGHHHH0<GHGHHGGGGD;FGGGGCGGGFGBFGGGGEGGFFBD9DFFFFFFFFFFFFFFFFFFFFFFFFFFFFFFFFFFFFFFFFFFFFFFFFFF/BFFF
@M05620:37:000000000-D9766:1:1101:26732:9894 1:N:0:69
ACCACACCTTCTACAATGCGCTGCGTGTGGCTCCCGAGGAGCACCCCGTGCTGCTGACCGAGGCCCCCCTGAACCCCAAGGCCAACCGCGAGAAGATGAGTGGCCCGCTACCTCTTCTGGTGGCCGCCTCCCTCCTTCCTGGCCTCCCGGCGCTGCGCCCTTTCTCACTGGTTCTCTCTTCTGCCGTTTTCCGTAGGACTCTCTTCTCTGACCTGCGTCTCCTTTGGCACTCTGCAGGTTCTAGATCGGAA
+
AAA>AAA>>FCFGDGDBG4AE2E?EAAAA2BFAAFA2EECEHHHHGGAEEEFFHH3GGHE@EEGF?EEGGGFHCEFGGEHCCHHHG/<BD/<BDFB>DFHHHGF?<>AD-->GHH1GHDHG/.<C@--;;CEGHGHFHHHGFGGGGEGG--:B-BFBBDBBFFFFBFFBFBBFFFFFFFFFFFFEBAAFFFFFFFBDFFFFFFFF9BFFF/BFFF.;ABFFFFFFFF/;BFFFFFFFF:;FF/BFFFFFAE
@M05620:37:000000000-D9766:1:1101:13883:9895 1:N:0:69
AGTGCCAGCTCTCAATCGCACAGGGGACCCAGGGCCTGGCCCCTCCATCCAGAAAACCTATGACCTCACCCGCTACCTGGAGCACCAACTCCGCAGCTTGGCTGGGACCTATGTGAGTATCCAGCGTAGGAATCTGGGAGTTGGGGAGGAGTGAGGAGTTGCGGAAAGACAGTCCTAACCGTGGAGGGTTCTGGTAAATGATGGGGTGAGGAGGGGCTCTTTGGCTCCCACCAGTCCCCCTGTCTGGTCTA
+
A1>>AFBFAFFFFGGDGFFGEGFGC0EGGGEHGFGCGFGFHFGFEGHHGHHHHFHHHGHHHGHHHHHHHHHGGEGGHHHHHHHHHGFHGHHHGGGGGEHHGHHGGGHHGHHHHHHHHHHHHHHHHGGGGGHHHHHHHHGGGHHHGGFGGGGHHHHHHGHHH0ACGGGHHHHHHHHHGGGGGGGGGGGGEGGGGGFFGGGGGGGFFFF@FFFFFF@@@@FFFFFFFFFFFFFFFFFFFFFF@FFFFFFFFFF
@M05620:37:000000000-D9766:1:1101:21330:9905 1:N:0:69
AGTGCCAGCTCTCAATCGCACAGGGGACCCAGGGCCTGGCCCCTCCATCCAGAAAACCTATGACCTCACCCGCTACCTGGAGCACCAACTCCGCAGCTTGGCTGGGACCTATGTTGAGTATCCCGCGTAGGACTCTGGGCGTTGGGGCGGCGTGCGGCGTTGGGGAACGACAGTCCTAACCGTGGAGGGTTCTGGTAAATGATGGGGTGAGGAGGGGCTCTTTGGCTCCCACCAGTCCCCCTGTCTGGTCT
+
>A>AAFFFBFFFGGGGGGGGGGFHG?EGGGHHFGGGGEHHFHGHGGHHHHHHHGHHFEHHHHHHHGGGHHHGGEEGHHHGBGHHHHHGEHHHGGGGGHGHGHHGGGHHGHHHHHHH2BGBGHH1CCCG/CGH1?GHHHF.CCDGHGC.AC-ABG.BB-@@BBFBBFF.;.;-;FFFFFFFFBDFB.EFBDFFFFFFFFFFFFFFFFBDB.FF/ADBBBBFFFFFFFFFFFFFFFFFFFFFFBFFFFFFFFF
@M05620:37:000000000-D9766:1:1101:14339:9907 1:N:0:69
AGTGCCAGCTCTCAATCGCACAGGGGACCCAGGGCCTGGCCCCTCCATCCAGAAAACCTATGACCTCACCCGCTACCTGGAGCACCAACTCCGCAGCTTGGCTGGGACCTATGTTGAGTATCCAGCGTAGGAATCTGGGAGTTGGGGAGGAGTGAGGAGTTGGGGAAAGACAGTCCTAACCGTGGAGGGTTCTGGTAAATGATGGGGTGAGGAGGGGCTCTTTGGCTCCCACCAGTCCCCCTGTCTGGTCT
+
AA>AAFFFBFFFGGGGGGGGGFHGGGEGGGHHFGGGAFHHHHGHGGHHHGHHFHGFHFHHGFGHHHHHHHHGGEEEHHHHFGHHHHHHGHHGEGGGCHFGGHHGGGHHGHHHHHHHHHHGHHHHHHGGDGGHFFHHHHCFFEHHHGG<DG.CGHDGH<ECGHHGGGGCC:GGHHHHHHHHGGDFGDGGGCFFGGG;FFGGGGGGGGFFFEFFFFFFFFFFFFFFFFFFFFFFFFFFFFFFFFFFFFFFFFF
@M05620:37:000000000-D9766:1:1101:27027:9924 1:N:0:69
AGTGCCAGCTCTCAATCGCACAGGGTACCCAGGGCCTGGCCCCTCCATCCAGAAAACCTATGACCTCACCCGCTACCTGGAGCACCCACTCCGCAGCTTGGCTGGGACCTATGTTGAGTCTCCCGCGTCGGACTCTGGTCGTTGGGTCGGCGTGCGGCGTTGGGGAACGCCCGTCCTACCCGTGGCGGGTTCTGGTAACTGATGGGGTGCGGCGGGGCTCTTTGGCTCCCCCCAGTCCCCCTGTCTGGTCT
+
>A1>>DF1AFFFG1BAAAA1E0GAF0ABFBFGBAEAAFGHHHGHGGHHHAGHHHHBGFHHDAGHHDFGHHHEF/>EHHFF0BGHHH/??G0B>E/E>FBFEHHGGGGFEGHHHHHG21B1FGFGCCGG/>C@@@GHHH1<ACEHHG.<CCCGCCCCC:;;A@GGG.:EB-@=@@FFFF/AF-AB;9@@<@EFFFFFFFFFF/;FF?B;>9@--;@-@@@FFFFFFFFFFF-A@9;;BFFFF@FBFFFFFFF
@M05620:37:000000000-D9766:1:1101:9028:9925 1:N:0:69
AGTGCCAGCTCTCAATCGCACAGGGGACCCAGGGCCTGGCCCCTCCATCCAGAAAACCTATGACCTCACCCGCTACCTGGAGCACCAACTCCGCAGCTTGGCTGGGACCTATGTGAGTATCCAGCGTAGGAATCTGGGAGTTGGGGAGGAGTGAGGAGTTGGGGAAAGACAGTCCTAACCGTGGAGGGTTCTGGTAAATGATGGGGTGAGGAGGGGCTCTTTGGCTCCCACCAGTCCCCCTGTCTGGTCTA
+
AA3AAFFFBFFFGFGGGGGFFFHHGGGGGGHHFFGGGGHHHHGHGGHHHHHHHHHHHGHHHHHHHHHHHHHGGEGGHHHHGHHGHHHHGHHHGGGGGHBGFHHGGGHHGGFHHHHHHHHHHHHHHGGGG?HHFHHHHGHGGGHGGGGG?DEHHDGHBGHHHHGFFFHHHHHHFFGHHHHHGDEGDGGGCGFGGGBFFGGGGGGGGGFFFFFFFFFFFFFFFFFFFFFFFFFFFFFFFFFFFFFFFFFFFFB
@M05620:37:000000000-D9766:1:1101:9069:9928 1:N:0:69
AGTGCCAGCTCTCCATCGCACAGGGGACCCAGGGCCTGGCCCCTCCATCCAGAAAACCTATGACCTCACCCGCTACCTGGAGCACCCACTCCGCAGCTTGGCTGGGACCTATGTGAGTATCCAGCGTAGGAATCTGGGAGTTGGGGAGGCGTGCGGAGTTGGGGAAAGCCAGTCCTAACCGTGGAGGGTTCTGGTAAATGATGGGGTGAGGAGGGGCTCTTTGGCTCCCACCAGTCCCCCTGTCTGGTCTA
+
>A>1>BDFAFFFG1FGGFEAECHHG?EEGFGHAEEECFHHGHGHGGHHHBGGGGHFBEHHGGHHHDFHHHHEE>>EHHFGBFGHHHA/?GHCEECE>GBBEHHGGGHHGH1GHHHHHHHHHHFHHGG/CG1@FHHHGF0?EGGHGC.AC.<CC.AC-CCHHGGG...:/;/;FGGG09FGGGGG.;C@AFFFFFFBBFFFFFFFFFF@?FFBBF@<@@FFFFFFFFFFFFFFFFFFFFFF@FFFFFFFFFB
@M05620:37:000000000-D9766:1:1101:24055:9929 1:N:0:69
AGTGCCAGCTCTCAATCGCACAGGGGACCCAGGGCCTGGCCCCTCCATCCAGAAAACCTATGACCTCACCCGCTACCTGGAGCACCAACTCCGCAGCTTGGCTGGGACCTATGTGAGTATCCAGCGTAGGAATCTGGGAGTTGGGGAGGAGTGAGGAGTTGGGGAAAGACAGTCCTAACCGTGGAGGGTTCTGGTAAATGATGGGGTGAGGAGGGGCTCTTTGGCTCCCACCAGTCCCCCTGTCTGGTCTA
+
ABAABFFFBFFFGGGGGGGGGGHEGGGGGGHHDGFE2EGHHHGEGGHHHFHGHGCGHGGHGHHHHHHHHHFGG@EGHHGHHGHHHHHHGFHHGGFCEEGHGHHGGFHHGHHGFHHHFHHHFHHHHF?DDGHHFHFGFGF<EHDFCGGCDDAFCFHHHGHFGHG@FDHFHHHHFFHHHGHHGGFABAEGE?AFFGGGGGGFFBBFGGFFEFAFDFFFFFEBBFFFBBFE.BFDFFFFFFFFFFBFFFFBBF9
@M05620:37:000000000-D9766:1:1101:24075:9934 1:N:0:69
AGTGCCAGCTCTCAATCGCACAGGGGACCCAGGGCCTGGCCCCTCCATCCAGAAAACCTATGACCTCACCCGCTACCTGGAGCACCAACTCCGCAGCTTGGCTGGGACCTATGTGAGTATCCAGCGTAGGAATCTGGGAGTTGGGGAGGAGTGAGGAGTTGGGGAAAGACAGTCCTAACCGTGGAGGGTTCTGGTAAATGATGGGGTGAGGAGGGGCTCTTTGGCTCCCACCAGTCCCCCTGTCTGGTCTA
+
AABABFFFBFFFGDGGG2AFEEBFAFEGGGEHGFGGGGHHHHGHGGFFHHGG3FFGHGHHHHHHHHHGHHHGGGGGHGHHHHHGHHHHGHFHGGEEGGHHGHHF//FGGHGHHHGGHHF3GHHHHGDADGHBFFHHHHHGGHHHGGGGGGGHHHHHHDHHHHGGGGEAFHHHHHHHBHHHGGGGFGGGDGGGGGFBFBFGFFFGGGFFFFFFFFFFFFFFFFFBBFFFFFFFEFFFFFFDFFFFFFFFBB9
@M05620:37:000000000-D9766:1:1101:20275:9937 1:N:0:69
AGTGCCAGCTCTCAATCGCACAGGGGACCCAGGGCCTGGCCCCTCCATCCAGAAAACCTATGACCTCACCCGCTACCTGGAGCACCAACTCCGCAGCTTGGCTGGGACCTATGTTGCGTATCCCGCGTAGGACTCTGGACGTTGGGGCGGCGTGCGGCGTTGGGGAACGCCCGTCCTAACCGTGGAGGGTTCTGGTAAATGATGGGGTGAGGAGGGGCTCTTTGGCTCCCACCAGTCCCCCTGTCTGGTCT
+
>AAAAFFFAFCFGGGGGFF1E0FGGEGGGG0BF0EEFFGFGHGEGFGHHH1GGF1GFEFFGHHHHHH1FFGEGGGGHFHGHGHGHHHHGGHHGG/EEEHHGHHG/EFGEFGHHFHB1<<?CH21?>>/>>?1?C<FHF10<>FCG@-.;--;A-9---;-;@F@-:B------;BBBF/BF@BF;-;B<AF-FFF;B9/B/9B/F-;B;-A-/;->-@--B/B9/;9FEEFFA--/BF/AA@9F/B/9/BF
@M05620:37:000000000-D9766:1:1101:16801:9946 1:N:0:69
ACCACACCTTCTACAATGAGCTGCGTGTGGCTCCCGAGGAGCACCCCGTGCTGCTGACCGAGGCCCCCCTGAACCCCAAGGCCAACCGCGAGAAGATGCCCAGGTGAGTGGCCCGCTACCTCTTCTGGTGGCCGCCTCCCTCCTTCCTGGCCTCCCGGAGCTGCGCCCTTTCTCACTGGTTCTCTCTTCTGCCGTTTTCCGTAGGACTCTCTTCTCTGACCTGAGTCTCCTTTGGAACTCTGCAGGTTCTA
+
CCCCDDDDFFFFGGGGGGGGGGHHGGGFHGHHHGGGGGGGGHHHHGGGGGGGHHHHHHHGGGGGGGGGGGGHGHHGGGGHGHHHHGGGGGGGGGHHHHHHHHHGHHHHHHGGHHGGGGGHHHHHHHHGHHGHHGGGGGHGHHGHHGGGGGGGGGGGGG-@DGGGGGFFFFFFFFFFFFFFFFFFFFFHHHHFFFFFFFHFFFFFFFFFFFFFHHHFHFFFFHFFFFFFFFFFFFFFFFFFFFFFFFFFFFB
@M05620:37:000000000-D9766:1:1101:24299:9948 1:N:0:69
AGTGCCAGCTCTCAATCGCACAGGGGACCCAGGGCCTGGCCCCTCCATCCAGAAAACCTATGACCTCACCCGCTACCTGGAGCACCAACTCCGCAGCTTGGCTGGGACCTATGTGAGTATCCAGCGTAGGAATCTGGGAGTTGGGGAGGAGTGAGGAGTTGGGGAAAGACAGTCCTAACCGTGGAGGGTTCTGGTAAATGATGGGGTGAGGAGGGGCTCTTTGGCTCCCACCAGTCCCCCTGTCTGGTCTA
+
ABB@AFFFBFFFGGGGGGGGGGHHGGAEEGHHFEGGGGHHHHGHGGGHHHHHHGHFGGHHHHHHHHHHHHHGGEGGHGGH2FHHHHA1EGHHFGFGGHHHGHFFGGHHGHHHHHFHHHHHHHHHHGGGGGHHHGHHHHFGGHHHGGEGGGGHHFHHGGHHHFGGGGHHHHHHHHGHHHHHGGGGGGGGDFFGGGFGGGGGGGGGGBFFFFFFFFFFFFFFFFFFFFFFFFFFFFFFFFFDFFFFFFFBBFF
@M05620:37:000000000-D9766:1:1101:14485:9955 1:N:0:69
AGTGCCAGCTCTCAATCGCACAGGGGACCCAGGGCCTGGCCCCTCCATCCAGAAAACCTATGACCTCACCCGCTACCTGGAGCACCAACTCCGCAGCTTGGCTGGCGTAGGAATCTGGGAGTTGGGGAGGAGTGAGGAGTTGGGGAAAGACAGTCCTAACCGTGGAGGGTTCTGGTAAATGATGGGGTGAGGAGGGGCTCTTTGGCTCCCACCAGTCCCCCTGTCTGGTCTATCTCCTGCCCTTAGATCGG
+
ABBBCFFFBFFFGFFGGGGGGGHHGGGGGGHHGGGGGGHHFHGHGGGHHHHHFHHHHGHHHHGHHHHHHHHGGFGGHGHHHGGGFHHHGHHHGGGGGHHHGHHGGGGGGGGHFHHHHGFHGDFHHC@FDGGGGFDHH1>GHGHGF.AEHHHGHHGHHBGH.E.CEGHGE:;FFFG;BFFGGGGFGGG9@CFGFGFFFF;EFFFFBFFFFFFFFFFFFFFF.BEFFBFFBBFFFFFFFFFBFFFFF0:BBFF
@M05620:37:000000000-D9766:1:1101:8297:9984 1:N:0:69
AGTGCCAGCTCTCAATCGCACAGGGGACCCAGGGCCTGGCCCCTCCATCCAGAAAACCTATGACCTCACCCGCTACCTGGAGCACCAACTCCGCAGCTTGGCTGGGACCTATGTGAGTATCCAGCGTAGGAATCTGGGAGTTGGGGAGGAGTGAGGACTTGGGGAAAGACAGTCCTAACCGTGGAGGGCTCTGGTAAATGATGGGGTGAGGAGGGGCTCTTTGGCTCCCACCAGTCCCCCTGTCTGGTCTA
+
AAAABBF@>FFFGGGFGG2FEEHHGGGEEEHHG2FFCEGACGGEGGGDGFHHFGFGFGG3GGHHHHHHHFFEGGGGHGHFHGHGHHHGGHDGFEGEGGHHGH?/E/0?E?FDGH2DHFDD?GHHHCCGC/DHGDGFFHFF?CGF/-CD@EDHHHHHH.CGG0GCGGEHFHFCGHGBCGHGG.9ADGGG.AAFBG;CFFFFGGG0;.ABFFFBFBBBBBFFFFFFF/9EEFFBFAFF/9EF?E999FF/99F
@M05620:37:000000000-D9766:1:1101:13873:9988 1:N:0:69
AGTGCCAGCTCTCAATCGCACAGGGGACCCAGGGCCTGGCCCCTCCATCCAGAAAACCTATGACCTCACCCGCTACCTGGAGCACCAACTCCGCAGCTTGGCTGGGACCTATGTTTGAGTATCCCGCGTAGGAATCTGGGCGTTGGGGAGGAGTGAGGAGTTGGGGAAAGACAGTCCTAACCGTGGAGGGTTCTGGTAAATGATGGGGTGAGGCGGGGCTCTTTGGCTCCCACCAGTCCCCCTGTCTGGTC
+
BBBBCFFFCFFFGGGGGGGGGGHHGGGGGGHHGGGGGGHHHHGHGGHHHHHHHHHHHGHHHHHHHHHHHHHGGGGGHHHHHHHHHHHHGHHHGGGGGHHHGHHGGFHHGHHHHHHHHF/F3FHH2CFCG/DGFDGHHHFH.>DGGHGG.@D.CCG0;G0CHHHGGGG.AFGG/:FGGGGBFGGDEG.CEG;FFFFF;BFFFFFFFFFFADAAF.;@FFFFFFFFFFFFFFFFFF.:;FFFFFFFFFFFFFB
@M05620:37:000000000-D9766:1:1101:4444:9989 1:N:0:69
ACCACACCTTCTACAATGAGCTGCGTGTGGCTCCCGAGGAGCACCCCGTGCTGCTGACCGAGGCCCCCCTGAACCCCAAGGCCAACCGCGAGAAGATGACCAGGTGAGTGGCCCGCTACCTCTTCTGGTGGCCGCCTCCCTCCTTCCTGGCCTCCCGGAGCTGCGCCCTTTCTCACTGGTTCTCTCTTCTGCCGTTTTCCGTAGGACTCTCTTCTCTGACCTGAGTCTCCTTTGGAACTCTGCAGGTTCTA
+
AAA1>AAAFFFFGGGG3GGAG1GFGAABF0FGAFGAEGGGGHHHHGGGGEEGHHHCGHHG?FGGG/EEGGGCG1GFGG/G//FHHG/<>CC<<C<F>G11?GHFHHHHHHGGFHGGG?CHHHHHHHHGGHGHHGGGGCCEHHGHHHGFFBFGGAFF?A:AAGGG--9@-BBBFFFFFFFFFFFFFFFFFFFFF@FFFFFFFFABFB9FFFFFFFFFFFFFFFFFFFFFFFFFFFFFFFFFFFFFFFFFFFB
@M05620:37:000000000-D9766:1:1101:12673:10002 1:N:0:69
AGTGCCAGCTCTCAATCGCACAGGGGACCCAGGGCCTGGCCCCTCCATCCAGAAAACCTATGACCTCACCCGCTACCTGGAGCACCAACTCCGCAGCTTGGCTGGGACCTATGTTTGAGTATCCAGCGTAGGAATCTGGGAGTTGGGGAGGAGTGAGGAGTTGGGGAAAGACAGTCCTAACCGTGGAGGGTTCTGGTAAATGATGGGGTGAGGAGGGGCTCTTTGGCTCCCACCAGTCCCCCTGTCTGGTC
+
CAABCFFFCFFFGGGGGGGGGGHHGGGGGGHHDGGGGGHHHHGHGGHHHGHHHHHHHGHHHHHHHHHHHHHGGEGGHHHHGGGHHHHHGHHHGGGGGHHHGGHGGGGHGHHHHHHHHGEHDHHHBGHDGDGGGFHHHHHH0?CHHHGG.DD.CCG<DHBDHHHHGGGDHHHHGHHGHHH0FGGDGGAEGF9CCFGGCBFFGGEGGGFFDDFFF9DDF9DFFFFFFFFFFFFEFFE?BFFFFFFFFFFFFFE
@M05620:37:000000000-D9766:1:1101:21490:10007 1:N:0:69
ACCACACCTTCTACAATGAGCTGCGTGTGGCTCCCGAGGAGCACCCCGTGCTGCTGACCGAGGCCCCCCTGAACCCCAAGGCCAACCGCGAGAAGATGCCCAGGTGAGTGGCCCGCTACCTCTTCTGGTGGCCGCCTCCCTCCTTCCTGGCCTCCCGGAGCTGCGCCCTTTCTCACTGGTTCTCTCTTCTGCCGTTTTCCGTAGGACTCTCTTCTCTGACCTGAGTCTCCTTTGGAACTCTGCAGGTTCTA
+
BCCCCCCCFFFFGGFGGGGGGGHHGGGEGGHHHGGGGGGGGHHHHGGGGEGGHHGHGHHEGGGGGGGGGGGHGHHGGGGHGHHHHGGGGG<CGGHHHHHHHHHGHHHHHHGGHHGGGGGHHHHHHHHHHHGHHGGGGGHGHHGHHGGGGGGGGGGGG?-CDGGGGGFFFFFFFFHHHHFFFFFFFFFFFFFFFFFFFFFFFFFFFFFFFFFFHHFFFFFFFFFFFHHBFFFFHFFFFFFFFFFFFFFFFFB
@M05620:37:000000000-D9766:1:1101:14249:10010 1:N:0:69
ACCACACCTTCTACAATGAGCTGCGTGTGGCTCCCGAGGAGCACCCCGTGCTGCTGACCGAGGCCCCCCTGAACCCCAAGGCCAACCGCGAGAAGATGCCCAGGTGAGTGGCCCGCTACCTCTTCTGGTGGCCGCCTCCCTCCTTCCTGGCCTCCCGGAGCTGCGCCCTTTCTCACTGGTTCTCTCTTCTGCCGTTTTCCGTAGGACTCTCTTCTCTGACCTGAGTCTCCTTTGGAACTCTGCAGGTTCTA
+
CCCBCCBCFFFFGGGGGGGGGGHHGEGFHGHHHGGGGGGGGHHHHGGGGGGGHHHHHHHGGGGGGGGGGGGHHHHGGGGHGHHHHGGGGGGGGGHHHHHHHHHGHHHHHHGGHHGGGGGHHHHHHHHHHHGHHGGGGGHGHHGHHGGGGGGGGGGGGG-ADGGGGGFFFFFFFFFFFFFFFFFFFFFFFFFFFFFFFFFFFFFFFFFFFFFFFFFFFFFFFFFFFFFFFFFFFFFFFFFFFFFFFFFFFFB
@M05620:37:000000000-D9766:1:1101:15117:10015 1:N:0:69
AGTGCCAGCTCTCAATCGCACAGGGGACCCAGGGCCTGGCCCCTCCATCCAGAAAACCTATGACCTCACCCGCTACCTGGAGCACCAACTCCGCAGCTTGGCTGGGACCTATGTTTGAGTATCCAGCGTAGGAATCTGGGAGTTGGGGAGGAGTGAGGAGTTGGGGAAAGACAGTCCTAACCGTGGAGGGTTCTGGTAAATGATGGGGTGAGGAGGGGCTCTTTGGCTCCCACCAGTCCCCCTGTCTGGTC
+
AAABBFFFCFFFGGGGGGGGGGHHGGGGGGHHGGGGGGHHHHGHGGHHHHHHHHHHHGHHHHHHHHHHHHHGGEGGHHHHHHHHHHHHGHHHGGGGGHHHGHHGGGHHGHHHHHHHHHGHHHHHHHHGGGGGHGHHHHGHAFEHHHGGGGGDGGHHHHHGHHHHGGGDGHHHHHHHHHHHGGGEEGGGGG;FFGGG;CFGGGGGGGFFDFFFFBFFFFFFFFFFFFFFFFFFFFFFFFFFFFFFFFFFFBB
@M05620:37:000000000-D9766:1:1101:14261:10025 1:N:0:69
ACCACACCTTCTACAATGAGCTGCGTGTGGCTCCCGAGGAGCACCCCGTGCTGCTGACCGAGGCCCCCCTGAACCCCAAGGCCAACCGCGAGAAGATGACCAGGTGAGTGGCCCGCTACCTCTTCTGGTGGCCGCCTCCCTCCTTCCTGGCCTCCCGGAGCTGCGCCCTTTCTCACTGGTTCTCTCTTCTGCCGTTTTCCGTAGGACTCTCTTCTCTGACCTGAGTCTCCTTTGGAACTCTGCAGGTTCTA
+
DDDDDDCDFFFFGGGGGGGGGGHHGGGGHGHHHGGGGGGGGHHHHGGGGGGGHHHHHHHGGGGGGGGGGGGHHHHGGGGHGHHHHGGGGGGGGGHHHH22?GHGHHHHHHGGHHGGGGGHHHHHHHHHHHGHHGGGGGHGHHGHHHGGGGGGGGGGGGGGGGGGGGFFFFFFFFFFFFFFFFFFFFFFFFFFFFDFFFFFFFFFFBFFFFFFFHFFHFFFFFFFFFFFFFFFFFFFFFFFFFFFFFFFFFB
@M05620:37:000000000-D9766:1:1101:8882:10035 1:N:0:69
AGTGCCAGCTCTCAATCGCACAGGGGACCCAGGGCCTGGCCCCTCCATCCAGAAAACCTATGACCTCACCCGCTACCTGGAGCACCCACTCCGCAGCTTGGCTGGGACCTATGTGAGTATCCAGCGTAGGAATCTGGGAGTTGGGGAGGAGTGAGGAGTTGGGGAAAGACAGTCCTAACCGTGGAGGGTTCTGGTAAATGATGGGGTGAGGAGGGGCTCTTTGGCTCCCACCAGTCCCCCTGTCTGGTCTA
+
AA>AAFFFCFFFGFGGGGGFEFHGGEGGFGHH2BEFFFHHFHGHGGHHHHHHHHHHGGHHGGGHHEGHHHHEE>>EGHDF2BGHHH11?GHCEFCEEHDGGHHGGGHHGHFHHHHGHHHHHHGHHGFDGDHHHHHHHH0FGHFFGGC@D.<GF0DH<AGHHHGG.:CFFHFGHHHHBGHGGGGGDEGGCFGGGGFGGGGGEGGGGFDFFFEBFFFAFFFFFFFFFFFFFFFFFFFFFFFFFFFFFFFFFF/
@M05620:37:000000000-D9766:1:1101:21638:10035 1:N:0:69
ACCACACCTTCTACAATGAGCTGCGTGTGGCTCCCGAGGAGCACCCCGTGCTGCTGACCGAGGCCCCCCTGAACCCCAAGGCCAACCGCGAGAAGATGAGTGGCCCGCTACCTCTTCTGGTGGCCGCCTCCCTCCTTCCTGGCCTCCCGGAGCTGCGCCCTTTCTCACTGGTTCTCTCTTCTGCCGTTTTCCGTAGGACTCTCTTCTCTGACCTGAGTCTCCTTTGGAACTCTGCAGGTTCTAGATCGGAA
+
CCCCCCCCFFFFGGGGGGGGGGHHGFGEHGHHHGGGGGGGGHHHHGGGGGGGGHHHGHHGGGGGG1EFGGGHHHHGGGGHGHHHHGGGGGGGGGHHHHHHHFGGHHGGGGGHHHHHHHGHHHGHHGGGGGHGHHGHHHHHHHHHHHGGGGGGGGGGGGGGGGGFFFFFFFFFFFFFFFFFFFFFFFFFFFHFFFFFFFFFFFFFHFFFFFFFFFFFFFFFFFFFFFFFFFFFFFFFFFFFFFFFFFFFFFF
@M05620:37:000000000-D9766:1:1101:15863:10040 1:N:0:69
ACCACACCTTCTACAATGAGCTGCGTGTGGCTCCCGAGGAGCACCCCGTGCTGCTGACCGAGGCCCCCCTGAACCCCAAGGCCAACCGCGAGAAGATGCCCAGGTGAGAGGCCCGCTACCTCTTCTGGTGGCCGCCTCCCTCCTTCCTGGCCTCCCGGCGATGCGCCCTTTCTCCCTGGTTTTCTCTTCTGCCGTTTTCCGTAGGACTCTCTTCTCTGACCTGAGTCTCCTTTGGAACTCTGCAGGTTCTA
+
CCCCCCCCFFFFGGGGGGGGGGHHGEGFHGHHHGGGGGGGGHHHHGGGEGGGHHHHHHHGGGGGGGGGGGGHHHHGGGGHGHHHHGGGGGGGGGHFHHGEHCC/<GBF11AAFG?C--@00<<=<D0G=CAEH-AC.CGECFA/099BCF.FBFEG?--:-9..-:AB-9F//;/9/9AFF.:::BFB/99/B-.AFFBFD/.:A///:999B9:BF////F//9///;:/;B9BBFB//B//BFE9B/B/
@M05620:37:000000000-D9766:1:1101:19318:10053 1:N:0:69
ACCACACCTTCTACAATGAGCTGCGTGTGGCTCCCGAGGAGCACCCCGTGCTGCTGACCGAGGCCCCCCTGAACCCCAAGGCCAACCGCGAGAAGATGCCCAGGTGAGTGGCCCGCTACCTCTTCTGGTGGCCGCCTCCCTCCTTCCTGGCCTCCCGGAGCTGCGCCCTTTCTCACTGGTTCTCTCTTCTGCCGTTTTCCGTAGGACTCTCTTCTCTGACCTGAGTCTCCTTTGGAACTCTGCAGGTTCTA
+
ABABCCCCFFFFGGGGGGBGGGHHGGGGEGFHHFFGGGGFDHHHHGGGGGGGFHHHHHHGGG?EGGGGGGGHHHHGGGGHGHHHHGGGGG/BGGHHHHHHHEFGHFHHHHGGHHGGGGGHHHHHHHHHHHGHHGGGGGHGHHGHHGGGFFFGGGGGG-CGGGGGGGFFFFFFFFFFFFFFFFFFFFFFFFFFFFDFFFFFFFFFFBFFFFFFFFFFFFFFFFFFFFFBFFFFFF/FFFFFE/BFFFFFFF:
@M05620:37:000000000-D9766:1:1101:22409:10054 1:N:0:69
ACCACACCTTCTACAATGAGCTGCGTGTGGCTCCCGAGGAGCACCCCGTGCTGCTGACCGAGGCCCCCCTGAACCCCAAGGCCAACCGCGAGAAGATGAGTGGCCCGCTCCCTCTTCTGGTGGCCGCCTCCCTCCTTCCTGGCCTCCCGGCGCTGCGCCCTTTCTCACTGGTTCTCTCTTCTGCCGTTTTCCGTAGGACTCTCTTCTCTGACCTGCGTCTCCTTTGGAACTCTGCAGGTTCTAGATCGGAA
+
AAA1AAAAFFFFEGGFFGGAG1F1EEEEHCHGCFFFGGEGGHHHHGGGEEGEEGFFHHHGCGGGG?EEGEGFHFHGGGEGCEHHHGG/BCGC/B<<DFFHHHGGHHGGG-CFB0GH1<>G1FCHH?CC?AHGGBGHBCCHH/.G09E.C@--AA-:A@B@@F/9FFFBFFF/9BFFFFFFFFFFF@BAFFFBFFFFFFFFFFFFFFFFFB/FFBF-;9@FBF9BFFB/BBFFFFFFFF;/FFFEFFFFFFE
@M05620:37:000000000-D9766:1:1101:9437:10054 1:N:0:69
GAGGCTGCTTTGGAAGAGCACACGTCTGAACTCCGGTCACGACTTCGTATCTCGTATGCCGTCTTCTGCTTGCAAAAACAAAACCAAAAAAATGACACGCAGCCGCTTGCTAAGCTAGCAGGGCGCCTCCCAATCCGCCCAGAACCTAACCGTGTCTCACTCTGTCTTTCTACTGCGATACGCCTCAACAGACACTGCACTACCCCACGTGTCCCTTAACAGCCTTCAGTGTGCATTGCAGAACCCACAGC
+
A1>A1AC>FFFFCCG11FG1FCBEFGGFGAGHHHGGEEFF/E/EEGGF0BFGFGGAGGHHEAEG>GHHGHHH/BDBFG/?/B>0////////01111B////>//<///?B2210111111//?/<A//?.00000...-..</<.////.-:../0<;C0000:0000000<000.-..-..-9./0/0//./;0000:/9/;----9--/-///9//;;/-E-////;/;/////////;9-9-A----
@M05620:37:000000000-D9766:1:1101:17461:10065 1:N:0:69
AGTGCCAGCTCTCAATCGCACAGGGGACCCAGGGCCTGGCCCCTCCATCCAGAAAACCTATGACCTCACCCGCTACCTGGAGCACCAACTCCGCAGCTTGGCTGGGACCTATGTGAGTATCCAGCGTAGGAATCTGGGAGTTGGGGAGGAGTGAGGAGTTGGGGAAAGACAGTCCTAACCGTGGAGGGTTCTGGTAAATGATGGGGTGAGGAGGGGCTCTTTGGCTCCCACCAGTCCCCCTGTCTGGTCTA
+
ABAABFFFCFFFGFGGGGGGGGHGGGGGGGHHFGGGEGHHHHGHGGHHHHHHHHHHHGHHHHHHHHHHHHHGGEGGHGHHFGHHHH1FFHHHEGGGGHHHGHHGGGHHGHHHHHHHHHHHHHHHHGGGGGHHHHHHHHHGGHHHGGGGGGEHHHHHHGHHHHGGGGHHHHHHHHHHHHHHGGGGGGGGEGGGGGFGGGGGGGGGGGFFFFFFFFFFFFFFFFFFFFFFFFFFFFFFFFFFFFFFFFFFFFF
@M05620:37:000000000-D9766:1:1101:16521:10082 1:N:0:69
AGTGCCAGCTCTCAATCGCACAGGGGACCCAGGGCCTGGCCCCTCCATCCAGAAAACCTATGACCTCACCCGCTACCTGGAGCACCAACTCCGCAGCTTGGCTGGGACCTATGTGAGTATCCAGCGTAGGAATCTGGGAGTTGGGGAGGAGTGAGGAGTTGGGGAAAGACAGTCCTAACCGTGGAGGGTTCTGGTAAATGATGGGGTGAGGAGGGGCTCTTTGGCTCCCACCAGTCCCCCTGTCTGGTCTA
+
AAAABFFFBFFFGGGGGGGGGGHHGGGGGGHHGGGGGGHHHHGHGGHHHHHHHHHHHGHHHHHHHHHFHFHGGFGGHHHHHHHHHHHHGHHHGGGGGHHHGHHGGGHHGHHHHHHHHGHHHFHHHGGGGGHGHHHHGGHGGHHHGGGGGGGHHEHHHGHHHHGGGGHHHGHGHHHHHHHHFEEGGGGGFGGGGGFGGGGGGGGGGGFFFFFFFFFFFFFFFFFFFFFFFFFFFFFFFFFFFFFFFFFFFFB
@M05620:37:000000000-D9766:1:1101:12895:10089 1:N:0:69
ACCACACCTTCTACAATGAGCTGCGTGTGGCTCCCGAGGAGCACCCCGTGCTGCTGACCGAGGCCCCCCTGAACCCCAAGGCCAACCGCGAGAAGATGAGTGGCCCGCTACCTCTTCTGGTGGCCGCCTCCCTCCTTCCTGGCCTCCCGGAGCTGCGCCCTTTCTCACTGGTTCTCTCTTCTGCCGTTTTCCGTAGGACTCTCTTCTCTGACCTGCGTCTCCTTTGGAACTCTGCAGGTTCTAGATCGGAA
+
CCCDDDCDFFFFGGGGGGGGGGHHGGGEGGHHHGGGGGGGGHHHHGGGEGGGHHHHHHHGGGGGGGGGGGGHHHHGGGGHGHHHHGGGGGGGGGHHHHHHHHGGHHCGG-DHHHHHHH1GHHCHHGGGGGHGHHGHHHHHHHHHHHGGGG-CFGFGGGGGGGGFFFFFFFFFFFFHFFFFFFFFFFFFFFFFFFFFFFFFFFFFFFFFFFBFFFF.;ADDFFFFFFFFFFFFFFFFFFFFFFFFFFFFFFF
@M05620:37:000000000-D9766:1:1101:24015:10089 1:N:0:69
GAGACTGCTTTGGCAGAAACTCATAGGTTACTCCAACAGTTCACCCTGGACCTGGGAAAGATTCTCGCCTGACTTACAAAACCTGACGCAACTGCCAACCCTGCTAAGTGGCCCGCTACCTATTCAAGTGCCCGCATACCACCTTACTGGACTCAAGGAGCTGAGCCATTTATCACTGGTAATCTATTCAGCCGTTTTCCGTAGGACTCTCGTATCTAACCTAAGACTCCTTTGGAACTCTACAGGTACTA
+
>>1>AD1FFF3FBB1111B1A113331DA1BF1BG1AAB12F2FGH0FG0BA0AB/BGEF01BFA2/BEEH0012DBG1A00B>>BB/?/>/0>101@///0B/B@2BBFGFFHGC?/EEFBGBD222BB1BFACC<B1@1@?<<@?DG1FGHCGGHHGGHHHGFFF0>1>1>=DGGFHH0<=00=DGG0==<@:C/:GFAC.:.:GHGFG.9.;FF0CC9B//;00;CFGGBF/C09;BF/:/;BF///:
@M05620:37:000000000-D9766:1:1101:18707:10094 1:N:0:69
AGTGCCAGCTCTCAATCGCACAGGGGACCCAGGGCCTGGCCCCTCCATCCAGAAAACCTATGACCTCACCCGCTACCTGGAGCACCAACTCCGCAGCTTGGCTGGGACCTATGTGAGTATCCAGCGTAGGAATCTGGGAGTTGGGGAGGAGTGAGGAGTTGGGGAAAGACAGTCCTAACCGTGGAGGGTTCTGGTAAATGATGGGGTGAGGAGGGGCTCTTTGGCTCCCACCAGTCCCCCTGTCTGGTCTA
+
BCBBCFFFCFFFGGGGGGGGGGHGGGGGGGHHGGGGGGHHHHGHGGHHHHHHHHHHHGHHHHHHHHHHHHHGGFGGHHHHHHHHHHHHGHHHGGGGGHHHGHHGGGHHGHHHHHHHHHHHHHHHHGGGGGHHHHHHHHHGGHHHGGGGGGGHHHHHHGHHHHGGGGHHHHHHHHHHHHHHGGGGGGGGEGGGGGGGGGGHHHGGGGFFFFFFFFFFFFFFFFHFFFFFFFFFFFFFFFFFFFFFHFFFFFF
@M05620:37:000000000-D9766:1:1101:16169:10100 1:N:0:69
AGTGCCAGCTCTCAATCGCACAGGGGACCCAGGGCCTGGCCCCTCCATCCAGAAAACCTATGACCTCACCCGCTACCTGGAGCACCAACTCCGCAGCTTGGCTGGGACCTATGTTTGAGTATCCCGCGTAGGAATCTGGGAGTTGGGGAGGAGTGCGGAGTTGGGGACAGACAGTCCTAACCGTGGAGGGTTCTGGTAAATGATGGGGTGAGGAGGGGCTCTTTGGCTCCCACCAGTCCCCCTGTCTGGTC
+
ABBBCFFFDFFFGGGGGGGGGGHGGGGGGGHHFEGGGGHHHHGHGGHHHHHHHHHHHGHHHGHHHHHHHHHGGEFGHHHHGHHHHH1FFHHHGGGGGHFHGHHGGGHHGHHHHHHHHHAF3FHH2CGGG/CF11GHHHFH0>>GHHGG.AE.CGH0AE-EEHHHGGG-CFGG/<FGGGGBGGGDGG.CFD<BFFFFBFFFFFFFFFFFFFFFF0BFFFFFFFFFFFFFFFFFFFFFFFFFFFFFFFFFFFB
@M05620:37:000000000-D9766:1:1101:21740:10103 1:N:0:69
ACCACACCTTCTACAATGAGCTGCGTGTGGCTCCCGAGGAGCACCCCGTGCTGCTGACCGAGGCCCCCCTGAACCCCAAGGCCAACCGCGAGAAGATGCCCAGGTGAGTGGCCCGCTACCTCTTCTGGTGGCCGCCTCCCTCCTTCCTGGCCTCCCGGAGCTGCGCCCTTTCTCACTGGTTCTCTCTTCTGCCGTTTTCCGTAGGACTCTCTTCTCTGACCTGAGTCTCCTTTGGAACTCTGCAGGTTCTA
+
CCCCCCCCFFFFGGGGGGFGGGHHGGGEGGHGHGGGGGGGGHHHHGGGGGGGHHGHFHHFGGGGGGGGGGGHHHHGGGGHGHHHHGGGGGBFGGHHHHHHHHHGHHHHHHGGHHGGGGGHHHHHHHHHHHGHHGGGGGHGHHGHHGGGGGGGGGGGGCDGGGGGGGFFFFFFFFFFFFFFFFFFFFFFFFFFFFFFFFFFFFFFDFFFFFFFFFFFFFFFFFFFFFFBFFFFFFFFFFFFFFFFFFFFFFB
@M05620:37:000000000-D9766:1:1101:13962:10106 1:N:0:69
ACCACACCTTCTACAATGAGCTGCGTGTGGCTCCCGAGGAGCACCCCGTGCTGCTGACCGAGGCCCCCCTGAACCCCAAGGCCAACCGCGAGAAGATGCCCAGGTGAGTGGCCCGCTACCTCTTCTGGTGGCCGCCTCCCTCCTTCCTGGCCTCCCGGAGCTGCGCCCTTTCTCACTGGTTCTCTCTTCTGCCGTTTTCCGTAGGACTCTCTTCTCTGACCTGAGTCTCCTTTGGAACTCTGCAGGTTCTA
+
CCCDDCCDFFFFGGGGGGGGGGHHGGGEGGHHHGGGGGGGGHHHHGGGFGGGHHHHHHHGGGGGGGGGGGGHHHHGGGGHGHHHHGGGGGDGGGHHHHHHHHEGGGFAFHGGHH?-<-AGD<0=<00DD/DAGDFGDDGGFFGGHBFB:B?GFAEG.A--;.0B--DF-FF00:0;0:FFF:::00:B0::BF=ADFFBF?;.:A0B/B:00BBBFBF0BF0/:;BB0:B:FFBFFFF0:::BBFFFBB00
@M05620:37:000000000-D9766:1:1101:10137:10119 1:N:0:69
ACCACACCTTCTACAATGAGCTGCGTGTGGCTCCCGAGGAGCACCCCGTGCTGCTGACCGAGGCCCCCCTGAACCCCAAGGCCAACCGCGAGAAGATGACCAGGTGAGTGGCCCGCTACCTCTTCTGGTGGCCGCCTCCCTCCTTCCTGGCCTCCCGGAGCTGCGCCCTTTCTCACTGGTTCTCTCTTCTGCCGTTTTCCGTAGGACTCTCTTCTCTGACCTGAGTCTCCTTTGGAACTCTGCAGGTTCTA
+
BAABBAAACFFFGGGGGGGGGGHHEEFACGGHHGGEGCEGGHGFGFGGEG?1GHHHHHGEGGGEFGGGGGFHHHHGGGGHGHHHHGGGCD?CGGFBDG1FHHG?FH1FFFEFCG@-@C<GHHHHFDH0GC.CG-CDDDHGFHGHGHGGGGGGGG.CD9--9ABC9?D?BFBFFFFFFF.BFFBBBFFFFF/9F?;.9:BF.;ADDFF/9FFF/BFFBFFFFFB/.//9BFFFFFBF/9BBBBFBBAABBBF
@M05620:37:000000000-D9766:1:1101:19688:10120 1:N:0:69
ACCACACCTTCTACAATGAGCTGCGTGTGGCTCCCGAGGAGCACCCCGTGCTGCTGACCGAGGCCCCCCTGAACCCCAAGGCCAACCGCGAGAAGCTGCCCACCTCTGTTGGCCGCTACCTCTTCCGTTCCCCGCCTCCCTCCTTTCTGCCCTCTCTCACCTGCTCCCTTTTCTACTGTTTCTCTCTTCTCCCGCTTCCCTGACCAGTCTCTTCTTTGACCTTATGCAGGTTCTGGACTCGGCGGGCTCAC
+
BBABBBBBFFFFGGGFFFGGGGHHGFGFHDHHHGGAGGGGGHHHHGGGFDGGHGHHHHHGGGGGGGGGGGGHHHGGGGGGGHHHHGGGGCCG//??222?/?//?01111?/11<A--AGHH0000.0<//0/<ACGGHGC/:/0000;0;EF./;0;;0.0;./;0;F0;0000=0;0;F//;/////9//;.-;D./;//;///.//;FF/;F/;F////9///;//.;B////;.//9..-9;--;//
@M05620:37:000000000-D9766:1:1101:7076:10122 1:N:0:69
ACCACACCTTCTACAATGAGCTGCGTGTGGCTCCCGAGGAGCACCCCGTGCTGCTGACCGAGGCCCCCCTGAACCCCAAGGCCAACCGCGAGAAGATGCCCAGGTGAGTGGCCCGCTACCTCTTCTGGTGGCCGCCTCCCTCCTTCCTGGCCTCCCGGCGCTGCGCCCTTTCTCACTGGTTCTCTCTTCTGCCGTTTTCCGTAGGACTCTCTTCTCTGACCTGCGTCTCCTTTGGAACTCTGCAGGTTCTA
+
>>>1>>>AFFC13FG1AFF1F1BFEAEE0ABGHAFEF//EAEGHCAEG/BEFHEGFFFHGGGGCEGEEGGGFHHHGGGGHGHHHHGGGGGGGGGHH1GFHHHHGHHGHHHGG0G?CCGGHHFFHHHFHGFCHHGGGGGHGHHGHHGGG09FGGGGGG@GGG--A?@F@?FBBFBFFFFFFBFFFFFF/;FFFF@ABFFFFFBF--9BFFFFFF//;FFFFFFF-;B@FFFFFFFBBFFFFFFFFFAF/:B/
@M05620:37:000000000-D9766:1:1101:21920:10122 1:N:0:69
AGTGCCAGCTCTCAATCGCACAGGGGACCCAGGGCCTGGCCCCTCCATCCAGAAAACCTATGACCTCACCCGCTACCTGGAGCACCAACTCCGCAGCTTGGCTGGGACCTATGTTGAGTATCCAGCGTAGGAATCTGGGAGTTGGGGAGGAGTGAGGAGTTGGGGAAAGACAGTCCTAACCGTGGAGGGTTCTGGTAAATGATGGGGTGAGGAGGGGCTCTTTGGCTCCCACCAGTCCCCCTGTCTGGTCT
+
ABABBFFFBFFFGFGGGGGGGGHGGEFGGGHHGGGGGGHHHHGHGGGHHHHHHGHHHGHHHHHHHHFHHHHGGGGGHHHGHHGGGHHHGHHHGGCGGGHHGHHGGGHHGHHHHHHHHFHGHHHHHBCEGGGHGHHHHHHFF?GHHGGGGGGGHGGHHFGGGHHGGGGHGGHHHGGFGHHHGGAEGGGGG;9FFGGCFFGGGGGFFGFDBEFFFFFFDFFFFFFFFFEBFFFFFFFFFFFFDDFFFFFFFFB
@M05620:37:000000000-D9766:1:1101:18987:10124 1:N:0:69
AGTGCCAGCTCTCAATCGCACAGGGGACCCAGGGCCTGGCCCCTCCATCCAGAAAACCTATGACCTCACCCGCTACCTGGAGCACCAACTCCGCAGCTTGGCTGGGACCTATGTGACTCTCCAGCCGGGGTCTGGGCGATGTGGCGAGGAGTGACGATGGGGCCAAACAGACCTCAACGCGGCGGGGTCTGGTCAATGTTGGGGTGTGGCGAGGCTCTTTTGCTCCCCCCCCTCCCCCTGTCTCGTCTCTC
+
BBBBBFFFBFFFGGGGGFFFGAGHFEDGGGHHGCEGFGDHHHGHGGHHHHCGGHHHHGHHHHGHHHHHHHHGGGGGHHHHGHHHHHHHGHHHGG?@GGHHFHFFEGGHGHGHG?D33B?2B23B2///////?<0<<>--.0>F.C--<-;/:00;....:C.-;.;9C//..00/0/.-;--;-9--;;9/////;9///.;>.--9.;;-;@;.AB/B9///;/;.A9---:.9AF-.;9B//9.;BF/
@M05620:37:000000000-D9766:1:1101:13675:10138 1:N:0:69
GAGGCTGCTTTGGAAGAGCACACGTCTGAACTCCAGTCACTCCTTCGTATCTCGTATGCCGTCTTCTGCTTGAAAAAAAAAGATGAAACAACTGCCAGGATTCTACCCGTAAGGAAAGGCTCCTAGAAAACTCAAAGGGAGTAAAAGAGCTGAGGAAACAATGGCAAGTAAGTCAGGCATTTCCGCTTTAGCACTCTTGTGGAGCCAATTGAACAATTCTCACCATTTGTACTTGTAACTGACAAACCAGG
+
AAAAAAFAFFFFGGGGGFG1A0B0A0AF1GHHBHHHAEFEA1BB1BB000B2ABAEF0FDEF/BFD21DGHH011BFE/EG/>BF11G1B>>GHFFGB?/G1B>FHGBA//?BB<B<AGC1</<BBF<1@FC11@D1<EHG<<?DGFF0?DF<0<10>FCG<11>CCC===<00=DCFC000=0A....:;00:::;0:00.C.;9/;/09;90BF;099C;0:C;0CFBF0000;09//BF/;/-9:EEE
@M05620:37:000000000-D9766:1:1101:11468:10150 1:N:0:69
ACCACACCTTCTACAATGAGCTGCGTGTGGCTCCCGAGGAGCACCCCGTGCTGCTGACCGAGGCCCCCCTGAACCCCAAGGCCAACCGCGAGAAGATGAGTGGCCCGCTACCTCTTCTGGTGGCCGCCTCCCTCCTTCCTGGCCTCCCGGAGCTGCGCCCTTTCTCACTGGTTCTCTCTTCTGCCGTTTTCCGTAGGACTCTCTTCTCTGACCTGAGTCTCCTTTGGAACTCTGCAGGTTCTAGATCGGAA
+
AABABBBBFFFFGGGGGGGGGDHHGEGFFEGHHGGGGGGGGHHHHGGGDGGGFHHHHHHFGGEGGFGGGGGHHHHGGGGHGHHHHGGGGFGGGGHHFHFHHHGGHHGGGCGHHHHHHHBGFFGHHGGGGGHGHHGHHHHHHHHHHHGGGGAGGGFGGGGGGGGFFFFFFFFFFFFFFFFFFFFFFFDFFFFFFFFFFFFFFFFFFFFFFFFFFFFFFFFFFFFFFFFFFFFFFFFFFFFFFFFFFFFFFFE
@M05620:37:000000000-D9766:1:1101:6137:10151 1:N:0:69
ACCACACCTTCTACAATGAGCTGCGTGTGGCTCCCGAGGAGCACCCCGTGCTGCTGACCGAGGCCCCCCTGAACCCCAAGGCCAACCGCGAGAAGATGCCCAGGTGAGTGGCCCGCTACCTCTTCTGGTGGCCGCCTCCCTCCTTCCTGGCCTCCCGGAGCTGCGCCCTTTCTCACTGGTTCTCTCTTCTGCCGTTTTCCGTAGGACTCTCTTCTCTGACCTGAGTCTCCTTTGGAACTCTGCAGGTTCTA
+
AAAAAAAAFFFFFGGFFGG5FAFCEEEEGEHHFFFEFEG?GHHHHGEGEEFEHEAGHGHGGGGGGG@EGGGHHFFEGGGHAGHHCFF/B/>DCDGHFHHHHHHEHHHF?GGGHHGG@DGF1DGHHGDHGHGHHG--::::CHGHHGF00BFA0FGGG?-AB./FGGFBBFFFFFFFFFFFFFFFFFFFFFFFFBDFFFFFFFFFA/FFFFFFFBFF/FFFFFF9FFFFFFFFFFFFFFFFBFFFFF.9/B/
@M05620:37:000000000-D9766:1:1101:16409:10155 1:N:0:69
AGTGCCAGCTCTCAATCGCACAGGGGACCCAGGGCCTGGCCCCTCCATCCAGAAAACCTATGACCTCACCCGCTACCTGGAGCACCAACTCCGCAGCTTGGCTGGGACCTATGCGTATCCAGCGTCGGAATCTGGGCGTTGGGGCGGCGTGCGGAGTTGGGGCCAGACAGTCCTAACCGTGGAGGGTTCTGGTAAATGATGGGGTGAGGAGGGGCTCTTTGGCTCCCACCAGTCCCCCTGTCTGGTCTATC
+
BCBBCFFFDFFFGGGGGGGGGGHHGGGGGGHHGGGGGGHHHHGHGGHHHHHHHHHHHGHHHHHHHHHHHHHGGGGGHHHHHHHHHHHHGHHHGGGGGHHHGHHGGGHHGHHHH2CD/CHH2FGGGAFG//?GHHHH.ACFGHGG.A--<CD.A?-<BFFFFFD-BFFFFFFFFFFFFFFFFF.<BFAFFFFFBBFFFFFFFFFFADFFF0DFFFFFEFFFFFFFFFFFFFFFFFFFFFFFFFFFFFFF0B0
@M05620:37:000000000-D9766:1:1101:19671:10155 1:N:0:69
AGTGCCAGCTCTCAATCGCACAGGGGACCCAGGGCCTGGCCCCTCCATCCAGAAAACCTATGACCTCACCCGCTACCTGGAGCACCAACTCCGCAGCTTGGCTGGGACCTATGTTTGAGTATCCAGCGTAGGAATCTGGGAGTTGGGGAGGAGTGAGGAGTTGGGGAAAGACAGTCCTAACCGTGGAGGGTTCTGGTAAATGATGGGGTGAGGAGGGGCTCTTTGGCTCCCACCAGTCCCCCTGTCTGGTC
+
CCBCCFFFCFFFGGGGGGGGGGHGGGGGGGHHGGGGGGHHHHGHGGHGHHHHHHHHHGGHHHHHHHHHHHHGGEGGHHHHHHHHHHHHGHGHGGGGGHHHGHHGGGHHGHHHHHHHHHGHGHHH2GHGGGGGEGHHHHGH0??GHHGG.EF.EHH0DHCEGHHHGGGAGHHHFHHHHHHFGGFDFG?FGG<CFGGG<CFGGGGGGGFFFFFFFBDFFFFFFFFHFFFFFFFFFFFFFFFFFFFFFFFFFF0
@M05620:37:000000000-D9766:1:1101:27522:10157 1:N:0:69
GAGGCTGATTTGGACGAACCTCATAGATTACTGAAACAGTTCCCCCTTGACCTGGAAAATTTTCTTGCCTGGCTTACAGAAGCTGAAACACCTGCCAATGCAGTACAGTATCCCACTAGCAATTAAAGTCGCCTACAACATCCTAAGTGACCAAAAGATGCTACGAAATAACGCACTGGAACTCTCGTATTCCGTCGTCAGCAGTACTCTCGACTGAATCCAACTACGCCTAGCAATTTCAGCTGGAACTA
+
>3A>3>B4BBBBGB4A2AAAFCFDGDA5D5BDD533BB2DDD5BCEA2B33BDBCAA3253DDDD5D5AB3F1BB3BBBDB33BB3@B33??BF1B3@3B34BBBBBFB44@B33003?33B33B444?B?></??3?2?2??23B2333B32/</2/2@<222?//?/11?</>--00011>11<...//==/0.--;;.0=.000<0<0:0=../000000////.--;./9009900009//../9//
@M05620:37:000000000-D9766:1:1101:25062:10166 1:N:0:69
ACCACACCTTCTACAATGAGCTGCGTGTGGCTCCCGAGGAGCACCCCGTGCTGCTGACCGAGGCCCCCCTGAACCCCAAGGCCAACCGCGAGAAGATGAGCAGGTGAGTGGCCCGCTACCTCTTCTGGTGGCCGCCTCCCTCCTTCCTGGCCTCCCGGAGCTGCGCCCTTTCTCACTGGTTCTCTCTTCTGCCGTTTTCCGTAGGACTCTCTTCTCTGACCTGAGTCTCCTTTGGAACTCTGCAGGTTCTA
+
BBBBBBBBFFFFGGGFFGGGGGHHFEGEECHHHGGDEGGGGHHHHGGGEEGGHHHHHHHGGGGGGGGGGGGHFHHGGGGHGHHHHGGGGGGGGGHHHGHHHHHHHHHHHHGGHHGGGGGHHHHHHHHHHHGHHGGGGGHGHHGHHHGGGGGGGGGGGG?FGGBFGGFFFFFFFFFFFFFFFFFFFFFFFFFFFFFFFFFFFFFFFFFFFFFFFFFFFFFFFFFFFFFFFFFFFFFFFFFFFFFFFFFFFFF
@M05620:37:000000000-D9766:1:1101:28087:10168 1:N:0:69
AGGGCCAGCTCTCAATCGCACAGGGGACCCAGGGCCTGGCTCCTCCATACAGAAAACCTATGACCTCACCCGCTACCTGGAGCACCCACTCCGCAGCTTGGCTGGGACATATGTTTGAGAATCCAGCGTAGGCATCTGTGAGTTGGGGAGGAGTGAGGAGATGGGGACAGACAGTCCTCACCGTGGCGGGTTCTGGTACCTGATGGGGTGCGGAGGGGCTCTTTGACGCCCACCAGTCCCCCTGTATGGTC
+
111>AAAA?FFFF1GG1AFFE?GHF00AA0ABF0E///AF0BFBFGHH2B1D1F10BECEB12DGDF1?GCEE>>EGHHGHHHHHH/FEHFGEE@E/BBGGHH/EEBEF11>D2BFGB//1BFG1<CCG/>/11?FFG1?1?FGFH/>.AC.<CG0DC0<.<0/GC.-.;:C//;C0C0;.;C.E@-9AA@EFFFF9B//;/9B/9A-;@-;@-9@?-9@-9/;//99;9@-:9;9FF/;;-9A//9BFB/
@M05620:37:000000000-D9766:1:1101:5633:10179 1:N:0:69
ACCACACCTTCTACAATGAGCTGCGTGTGGCTCCCGAGGAGCACCCCGTGCTGCTGACCGAGGCCCCCCTGAACCCCAAGGCCAACCGCGAGAAGATGCCCACGTGAGTGGCCCGCTACCTCTTCTGGTGGCCGCCTCCCTCCTTCCTGGCCTCCCGGCGCTGCGCCCTTTCTCACTGGTTCTCTCTTCTGCCGTTTTCCGTAGGACTCTCTTCTCTGACCTGAATCTCCTTTGGAACTCTGCAGGTTCTA
+
>AAABBBBFFFFGGGGGGGGGGHHGGFGA?FHHGGF2EF?EHEHHGGGGGEF5FGBHHHGEE@EGGGGGGGHFHHGGGGHGHHHEFGGGGCCGGHFHHHHHG/>?G//??FFHH-<ACGHHFDHG00<=CDFGGGGGDHGHHGG0FFFBFFGGFGGD---9-;A==DFCFFFFFFFFB.FFFFFFFFFFFFFFDAFFFFFFBA.9BFFFFFFFF/;;/9BFFB//;99BFFFFFF//FFFFFBBBA;/BB/
@M05620:37:000000000-D9766:1:1101:28073:10180 1:N:0:69
AGTGCCAGCTCTCAATCGCACAGGGGACCCAGGGCCTGGCCCCTCCATCCAGAAAACCTATGACCTCACCCGCTACCTGGAGCACCAACTCCGCAGCTTGGCTGGGACCTATGTTTGAGTATCCAGCGTAGGAATCTGGGAGTTGGGGAGGAGTGAGGAGTTGGGGAAAGACAGTCCTAACCGTGGAGGGTTCTGGTAAATGATGGGGTGAGGAGGGGCTCTTTGGCTCCCACCAGTCCCCCTGTCTGGTC
+
1AAAAFFFAFFFGGGGGGFFEG0FBEEGEFCHGGCGGFH0FCEGGGGGHAGHFFGHHGHHHHHHHHHHHFHE//>FHGFHHHGFHHH/?>B1EE/EEFHFEFHE/EHHGHHHHHHHHGGFGGHHHGHBCCCCGHHHHFHHHF?GHGGGGCCGGCGFFFGGFHHHGGGGHHHHHHCCGGHHGGGBGGGGGGCFGGGF;CFFGFFCBFFFA@EFFFFF>9@@FFFFFEF/BEFFFFFAFFFFEF@FFFFFFBF
@M05620:37:000000000-D9766:1:1101:15989:10183 1:N:0:69
ACCACACCTTCTACAATGAGCTGCGTGTGGCTCCCGAGGAGCACCCCGTGCTGCTGACCGAGGCCCCCCTGAACCCCAAGGCCAACCGCGAGAAGATGCCCAGGTGAGTGGCCCGCTACCTCTTCTGGTGGCCGCCTCCCTCCTTCCTGGCCTCCCGGAGCTGCGCCCTTTCTCACTGGTTCTCTCTTCTGCCGTTTTCCGTAGGACTCTCTTCTCTGACCTGAGTCTCCTTTGGAACTCTGCAGGTTCTA
+
ABAABBBBFFFFGGGGGGGFFAFFEAEEHGHGHGGGGGGCGHHHHGFGEEGFEEGHGGGGGGFGGEEFGGGHHGEGGGGGGGHFHGGGGCFC@D2GGFFHHFHC11<GGEGFGHCGGCCHHHHHGGHHGHDGFCGGGFECGH?FHFFFGGFFGGEED?DGGG/BDCFFFFFFFFFFFFFFFFFFFFFFFFFFFDFFFFFFFFFDDFFFFFFFFFFFFFFFFFFFFFFFFFFFFFFFFFFFFFFFFF:FFFF
@M05620:37:000000000-D9766:1:1101:3852:10193 1:N:0:69
AGGGCCAGCTCTCCATCGCACAGGGGACCCAGGGCCTGGCCCCTCCATCCAGAAAACCTATGACCTCACCCGCTACCTGGAGCACCCACTCCGCAGCTTGGCTGGGACCTATGTTGCGTCTCCCGCGTCGGACTCTGGTCGTTGGGTCGGCGTGCGGCGTTGGGGCACGCCCGTCCTACCCGTGGCGGGTTCTGGTAACTGATGGGGTGCGGCGGGGCTCTTTGGCTCCCACCAGTCCCCCTGTCTGGTCT
+
>>3>>>ABBFFFGFGFBAEFEEGFF22AAABABBEAAAGHHHGHGGHHHBFGFGB2BEHHEAFGG@BGHGH>E>>ECGBB2BB?FG???FH2>E/E<B3BEGHGGGGHGHFFGGGGF<?@EHH2?AAD<AC-<AGHHH0=-@CGFD.:AD?CGGDGG-;;BCFFF.-;.-;@-;DFFB;F:AAA>9BFF9.AFFFFFFEFF9BFFFFA;DF-9@CBD-;ABBFFF9BFFF.AD;;9:BFFFFEFFFFFFFF
@M05620:37:000000000-D9766:1:1101:24183:10193 1:N:0:69
AGTGCCAGCTCTCAATCGCACAGGGGACCCAGGGCCTGGCCCCTCCATCCAGAAAACCTATGACCTCACCCGCTACCTGGAGCACCAACTCCGCAGCTTGGCTGGGACCTATGTTGAGTATCCCGCGTAGGAATCTGGGAGTTGGGGAGGAGTGAGGCGTTGGGGAAAGACAGTCCTAACCGTGGAGGGTTCTGGTAAATGATGGGGTGAGGAGGGGCTCTTTGGCTCCCACCAGTCCCCCTGTCTGGTCT
+
BCBBCFFFCFFFGGGGGGGFGGHHGGGGGGHHFGGGGGHHHHGHGGHHHHHHHHHHHGHHHHHHHHHHHHHGGEFGHHHHFGHHHHHHGHHFEFGGGHHHGHHGGGHHGHHHHHHHEHHGHHH2EGGGFGGH1GHHHHG0FCGHHGG.CG.<CG1DH.A<EGHGGGG.C<FBFGGGGGGGGGDGG.CFFBFFFFFBFFFFFFFFFFFDFEFFFFFFFFFFFFFFFFFFFFFFFFFFFFFFFFFFFFFFFFF
@M05620:37:000000000-D9766:1:1101:18130:10197 1:N:0:69
ACCACACCTTCTACAATGAGCTGCGTGTGGCTCCCGAGGAGCACCCCGTGCTGCTGACCGAGGCCCCCCTGAACCCCAAGGCCAACCGCGAGAAGATCCCCAGGTGAGTCGCCCACTACCTCTTCTGGTGGCCGCCTCCCTCCTTCCTGGCCTCCAGGCGCTGCGCCCTTTATCACTGGTTCTCTCTTCTGCCGTTTTCAGTAGGCCTCTCTTCTATGACCTGCGTCTCCTTTAGAACTCTGCAGGTTCTA
+
BCCCCCCCFFFFGGGGGGGGGGHHGGGEGGHHHGGGGGGGGHHHHGGGEGGGHHHHHHHGGGGGGGGGGGGHHHHGGGGHGHHHHGGGGGGGGGHH22?2C2?/?FGG=1//<<.>0<FGHHHF1GHH0/<GH@DG?DHGHGGGHHCF0/FGFGG/F/.AAB-C?-:9@FF0:B00;:BF0909FFFFFFFB9@F./9B0BBFBB00;:FFFBBBFF0099BF.::CFF090B000;00;0;B0:.;00;9
@M05620:37:000000000-D9766:1:1101:24172:10207 1:N:0:69
[truncated: 2,311,248 more chars]
