# Supplementary material for: Fast but not furious: a streamlined selection method for genome-edited cells
Source: Life Sci Alliance. 2021 Apr 26;4(6):e202101051. doi: 10.26508/lsa.202101051 (PMC8127327; doi:10.26508/lsa.202101051)
Supplement: Supplementary file 1 [file LSA-2021-01051_Supplemental_Data_1.zip › SANGER and Deep Sequencing/ACTB/6_S6_L001_R1_001.fastq]

@M05620:37:000000000-D9766:1:1101:18790:2041 1:N:0:6
AGTGCCAGCTCTCAATCGCACAGGGGACCCAGGGCCTGGCCCCTCCATCCAGAAAACCTATGACCTCACCCGCTACCTGGAGCACCAACTCCGCAGCTTGGCTGGGACCTATGTGAGTATCCAGCGTAGGAATCTGGGAGTTGGGGAGGAGTGAGGAGTTGGGGAAAGACAGTCCTAACCGTGGAGGGTTCTGGTAAATGATGGGGTGAGGAGGGGCTCTTTGGCTCCCACCAGTCCCCCTGTCTGGTCTA
+
>A1AADFFAFFFFGG3GFFFEGHHGGEEFGHHGGGGGFGHFHGHGGHHBGHHHF1BGEGHHHHHHHHHHHHGGE?EFHGH00GEAG0/?FGFFFEEEHHFCGHGC?AFEHBGHHFHFHHHHHGGHGG?@CHEGHHFEE0FFGHFG?A@C?CHFBFF0CHHHHGGFGHHHHHHHHHHHEGH@GGG?EF@GGGGGGGGGGGGGGGEFGF@EFFFFF@@@@FFFFFFFFFFFFFFEFFFFFFF@FFFFFFFFF/
@M05620:37:000000000-D9766:1:1101:18042:2136 1:N:0:6
ACCACACCTTCTACAATGAGCTGCGTGTGGCTCCCGAGGAGCACCCCGTGCTGCTGACCGAGGCCCCCCTGAACCCCAAGGCCAACCGCGAGAAGATGAGTGAGTGGCCCGCTACCTCTTCTGGTGGCCGCCTCCCTCCTTCCTGGCCTCCCGGAGCTGCGCCCTTTCTCACTGGTTCTCTCTTCTGACGTTTTCCGTAGGACTCTCTTCTCTGCCCTGAGTCTCCTTTGTAACTCTGCAGATTCTAGATC
+
A@AAAA>AFFFFGGGB3BFGGFHBEBEAF0BFFGF?EEA?EHHHHGGG?/EFHGFHHFHGGGCEFGGGGGGHHHHCGGCCFHHHEGGGG/@CCCHF11>GFFHD11<?0/<<---FDDFGHHHH0/<CCCGG.CGF/CAGCHF0C/:CBFEGGA--9./9-?C-=BF/FFFFFFBFFFFBB9B//B//;A9EFEFF-:ABFBB//9BFFFFF///BEB-BF9B/;BF/BF//9/:F9/9/9/;//////;/
@M05620:37:000000000-D9766:1:1101:16018:2165 1:N:0:6
ACCACACCTTCTACAATGAGCTGCGTGTGGCTCCCGAGGAGCACCCCGTGCTGCTGACCGAGGCCCCCCTGAACCCCAAGGCCAACCGCGAGAAGATGACCCAGGTGAGTGGCCCGCTACCTCCTGTGGTCGCCGCCTCCCTCCTTCCTGGCCTCCCGGCGCTGCGCCCTTTCTCACTGGCTCTCTCTTCCGCCTTTTTCCGGAGGTCTCTCTTCTCTGACCTGCGTCTCCTTTGGAACTCTGCAGGTTCT
+
AAA?AAAAFFFFGGGGFGEAG1FBEAAB0AGHBEFE?EEECHHHHGGGGGGFFHFHHHGGGGGGG/FGGGGHHFHGGGGHCFHHGG?ECGGC?CFCDFFH10/?F?F1??1/?<?-<@<-<D0.</D0F<0--;--;.EEE//./9;/00;.90;.99@;A--9B@@A=@/FFBF//:/--;B/FFFBF//----9BBB//----;-;FFFB9BFFB///99BF--A@--/;////99;BB///9B--;//
@M05620:37:000000000-D9766:1:1101:14106:2217 1:N:0:6
ACCACACCTTCTACAATGAGCTGCGTGTGGCTCCCGAGGAGCACCCCGTGCTGCTGACCGAGGCCCCCCTGAACCCCAAGGCCAACCGCGCGAAGATGAGTGAGTGGCCAGCTCACTCTTCTGGTGGCAGCCTCCCTCCTTCCTGGCCTCCCGGCGCTGCGCACTTTCTCACTGTTTCTCTCTTCTGGCGTTTTCCGTAGGACTGTCTTCTCTGCCCTGAGTATCCTGTGGAATTCGGCCGGTTCTGGCTC
+
>>11AAA1>BB@EAE1AB11B1B10AA0A0FF10BA0AE/AGFGHGEEEAEEFBEFFBGEEECEEE/>EEE>@EF>EE>F/??C/?/<></<<<<A1F1GFFFH11CCA1>CGH<<G>1>F1<F1<.C/<<.<G.C//.;GCHHB/.CCCCE:9-9?-;.;;-;@BB/;BFFF/9/:BF//9BFFFF//;;;@E/;;;-;B/:/-;BFBFEFFF;9;/ABF//BF/B/9:-/;//;-9@-;@9:AF/;;-/
@M05620:37:000000000-D9766:1:1101:13186:2223 1:N:0:6
AGTGCCAGCTCTCAATCGCACAGGGGACCCAGGGCCTGGCCCCTCCATCCAGAAAACCTATGACCTCACCCGCTACCTGGAGCACCAACTCCGCAGCGTAGGAGGTGGGGAGGCGTGAAGCGTTGGGGGGAGCCCGTCCTCCCCGGGGGGGGGTCGGGTTCGGGATGGGGTGCGGAGGGGGTCGTGGGCTCCCGCCAGTCCTCGGGTGTGGTCGGGCTCCTTGCCTTCGATCGGTAGCGCCGACGGGTGAA
+
AA>>AFF@>FFFG1FGFFF110FAFEAA0AGHAAE//BGGAHGHGGHDHFHHEFHCGGH1AGFHHDGHHHG/E/>FHFDG0BGHHH0/?>@B/E/EE>?/>/1B//////?/>/>/A//1?/<.->-<<9@--:-@--9-//--;-;;-;@--;--;@-----;@A-;--9;---------;--;-A@FFE-----;-;////-9;E-9;B:/---;>99B9//:B//-;/A-A;9-/-;---9-99;--;
@M05620:37:000000000-D9766:1:1101:14114:2234 1:N:0:6
ACCACACCTTCTACAATGAGCTGCGTGTGGCTCCCGAGGAGCACCCCGTGCTGCTGACCGAGGCCCCCCTGAACCCCAAGGCCAACCGCGAGAAGATGAGTGAGTGGCCCGCTCCCTCTTCTGGTGGCCGCCTCCCTCCTTCCTGGCCTCCCGGCGCTGCGCCCTTTCTCACTGGTTCTCTCTTCTGCCGTTTTCCGTCGGACTCTCTTCTCTGACCTGAGTCTCCTGTGGAACTCTGCAGGTTCTAGCTC
+
BBBBBBBAFFFFGGGGGGGGGGHHGEFAAEGFHGGGFGGGFHGHHGGGGEEGFEHHHHHFGCCCFGGGGGEHHHHGGGGHGHHHEGGECCBCCDHFHDFF?GGHGHGGG/ADG-<FFGEHHH0D=GGFFGCCDDHGGGGGHHHHGGGGGGGGGG?DGFGBDF.;>FFFFFBFF/.;:BFFEFFFFFF;B@;AFFFFFF.@F-=F/BFFFFFFFF/;BFFFFFBFFEF/9B./;/9B/;F/;F;9FF/;/9/
@M05620:37:000000000-D9766:1:1101:12953:2314 1:N:0:6
ACCACACCTTCTACAATGCGCTGCGTGTGGCTCCCGAGGAGCACCCCGTGCTGCTGACCGAGGCCCCCCTGAACCCCAAGGCCAACCGCGCGAAGATGACCCAGGTGCGTGGCACGCTACATCTTATGGTGGCCGCATCCCTCCTTCCTGGCCTCCCGGAGCTGCGCCCTTTCTCACTGGTTCTCTCTTCTGCCGTTTTCCGTAGGACTCTCTTCTCTGACCTGCGTCTCCTTTGGAACTCTGCAGGTTCT
+
BBBABBB>CFFFGGGGGG4AE?EAGBEA2EGGEAFB2EFCAGHHHGG0EEEGFHHHHHH0>E?EGGGGGGFFHHHGGGGHGGHHHGGCDG/>BDG?GHHHHHHHGHH1AFGGG/<C-<EG00DGHGHHB:CDHHGC?EBG?FGG/;B/;FG.CF.;EDG-;;./;@BDBBFFFFFFFFFFFF/BFFFFFFFFF/BFFFFFFFFFFFFFFFFFFFFFFFFFFFBF.9D-DFFFFFFFFFFFFFFFFF.A/FF
@M05620:37:000000000-D9766:1:1101:20100:2343 1:N:0:6
ACCACACCTTCTACAATGAGCTGCGTGTGGCTCCCGAGGAGCACCCCGTGCTGCTGACCGAGGCCCCCCTGAACCCCAAGGCCAACCGCGAGAAGATGACCCAGGTGAGTGGCCCGCTACCTCTTCTGGTGGCCGCCTCCCTCCTTCCTGGCCTCCCGGAGCTGCGCCCTTTCTCACTGGTTCTCTCTTCTGCCGTTTTCCGTAGGACTCTCTTCTCTGACCTGAGTCTCCTTTGGAACTCTGCAGGTTCT
+
AAAAA@AAF1BFFGGB3FGGFDFGGGEGGEGABFF00EECGH/FHGGGGGGFDGGHHHHGEE?EFEGGGGGF@GGEGGEGGHHHHGGGGGGGBAG1?GEFHFGEEHBGF<BFFHHGGGGGHHHHGHHHHHGGHHGGGCCEGHHGFBFGFGGEFGEFAF?A?AF/BA?F@@BFFFFFFFFFFFBFFFFBFFFFFF?ABF?FBBFFFBFFFFFFFFFBFBBFFFF-FFFFFFBFFFFFFFEBFFFFFBFFBF;
@M05620:37:000000000-D9766:1:1101:19401:2345 1:N:0:6
ACCACACCTTCTACAATGAGCTGCGTGTGGCTCCCGAGGAGCACCCCGTGCTGCTGACCGAGGCCCCCCTGAACCCCAAGGCCAACCGCGAGAAGATGACCCAGGTGAGTGGCCCGCTACCTCTTCTGGTGGCCGCCTCCCTCCTTCCTGGCCTCCCGGAGCTGCGCCCTTTCTCACTGGTTCTCTCTTCTGCCGTTTTCCGTAGGACTCTCTTCTCTGACCTGAGTCTCCTTTGGAACTCTGCAGGTTCT
+
AABABBBBFFFFGGGGGGGGGGHGGEGGHGHHHGGGGGGGGHHHHGGGGGGGHHHHHHHGFEGFGGGGGGGGHHHGGGGHGEHHHGGGGGGGGGHFHHHGHHHG/<FGH?FFFHHFGGCFHHHHHHGHDGFCF<AGGGDGGBHGHGG9FFBGABAFGFDGDB.9FFFFFFFFFFFFFFFFBBFFFFFFEFFFFFBDFFFFFFF..;FFFFFFFFFFFFFFFFFFFFBFFF/FFFFEFFFBFFFFF/AFBFF
@M05620:37:000000000-D9766:1:1101:14531:2409 1:N:0:6
ACCACACCTTCTACAATGAGCTGCGTGTGGCTCCCGAGGAGCACCCCGTGCTGCTGACCGAGGCCCCCCTGAACCCCAAGGCCAACCGCGAGAAGATGACCCAGCTGAGTGGCCCGCTACCTCTTCTGGTGGCCGCCTCCCTCCTTCCTGGCCTCCCGGAGCTGCGCCCTTTCTCACTGGTTCTCTCTTCTGCCGTTTTCCGTAGGACTCTCTTCTCTGACCTGAGTCTCCTTTGGAACTCTGCAGGTTCT
+
AB3ABB>AFFFDAGG4AFGDFDEBEBEGDAGHFG222AF?EGHHHGGEAAEFE3FGHFGFGGCGEECGGGGHHFE/EGGEFHHHE/E>D@DC?<FC1<?GHHH/01?101?/FFHG-<-A0DG0GHFH0=GGHGCC-CD.:/CE/;;/FG/.FG..E.?BGGGGGGB.@-///;/BFFEFFB/;FF/FFF/BFF=DFFFFFDFA..;BFFFFFF//B//FFFF.FF/;B9FFFFFFF/BFFF/BFFFF/;9
@M05620:37:000000000-D9766:1:1101:19704:2424 1:N:0:6
ACCACACCTTCTACAATGAGCTGCGTGTGGCTCCCGAGGAGCACCCCGTGCTGCTGACCGAGGCCCCCCTGAACCCCAAGGCCAACCGCGAGAAGATGAGTGAGTGGCCCGCTCCCTCTTCTGGTGGCCGCCTCCCTCCTTCCTGGCCTCCCGGCGCTGCGCTCTTTCTCACTGGTTCTCTCTTCTGCCGTTTTCCGTAGGACTCTCTTCTCTGCCCTGAGTATCCTTTGGCACTCTGCAGGTTCTCGCTC
+
AB?BBBA>CFCDFGGBGG5BEFFFEEEBAEHGHGGA2EE2EHHHHGEEEEEFFFCHHHHEGGGGEG>EGGGHGHEEGGGHGHHGFFGGGCBDCGHGHFHHFFHHBGGGF?>@DG<FGGHHHHGHGHDH.@DGEGGGHFGHHGHCB/FGGGGGGG??B-@DBB-;AFFFFFFFF/./;FFBFBFFFFF/9;9ABE9BDF?DD/FF/9BFFFFFFFBFE/A9.;;;BFFBFFF/;9FF9FF/;9FFFF/;.;;
@M05620:37:000000000-D9766:1:1101:19600:2441 1:N:0:6
ACCACACCTTCTACAATGAGCTGCGTGTGGCTCCCGAGGAGCACCCCGTGCTGCTGACCGAGGCCCCCCTGAACCCCAAGGCCAACCGCGAGAAGATGACCCAGGTGCGTGGCCCGCTACCTCTTCTGGTGGCCGCCTCCCTCCTTCCTGGCCTCCCGGAGCTGCGCCCTTTCTCACTGGTTCTCTCTTCTGCCGTTTTCCGTAGGACTCTCTTCTCTGACCTGCGTCTCCTTTGGAACTCTGCAGGTTCT
+
BBABBBB?CFCFFGFGGFBGEFGFFFG24EHFGDG22ECAAGHHHGGG1EEEFB3FGHFGGFCGGGGEGGGHHHHGGFGHGHHHHGGGGCBDGDFCG2DGFHHHGCG1AFGGGHFGGGGGHHHHHFHHHGHGFHG:CEGHGGGGGGGGGGGFGGGGGGG-BFAFFFFFFFFFFFFBFFFFFFFFFFFFFFFFFB=ADFFFFFFFFFFFFFFFFFFFFFBBFFBF.;DFFFFFFFFFBBFFFFFFFFFFFFF
@M05620:37:000000000-D9766:1:1101:19695:2445 1:N:0:6
ACCACACCTTCTACAATGAGCTGCGTGTGGCTCCCGAGGAGCACCCCGTGCTGCTGACCGAGGCCCCCCTGAACCCCAAGGCCAACCGCGAGAAGATGAGTGAGTGGCCCGCTCCCTCTTCTGGTGGCCGCCTCCCTCCTTCCTGGCCTCCCGGCGCTGCGCCCTTTCTCACTGTTTCTCTCTTCTGCCGTTTTCCGTAGGACTCTCTTCTCTGCCCTGAGTCTCCTTTGTAACTCGGCAGGTTCTCGATC
+
AAAAAAA>CFFFGGGGBG5GGFFCEAEA4AF2F2FE2AEEAEDGHGGEFGAFBFCGHHH0>E0EFEGEGGEGHGHGGDEGFHHHHG/ECG/>/DHFHFBG>DB<1<FFC<<ADGFFHFHHHG<DDGCG<@CGGGHGHHGHHHHH0:FGFGFGD--;-B?F?B.@BFFFFFFFF/9/9FF/B99FFEF/:9;A/EFFFBA.DFFF/FFBFFFFFF/FEFAF.99BFFF;BB//9/;F.AE---;:BF/./9;
@M05620:37:000000000-D9766:1:1101:20314:2469 1:N:0:6
ACCACACCTTCTACAATGCGCTGCGTGTGGCTCCCGAGGAGCACCCCGTGCTGCTGACCGAGGCCCCCCTGAACCCCAAGGCCAACCGCGAGAAGATGACCCAGGTGCGTGGCCCGCTACCTCTTCTGGTGGCCGCCTCCCTCCTTCCTGGCCTCCCGGAGCTGCGCCCTTTCTCACTGGTTCTCTCTTCTGCCGTTTTCCGTAGGACTCTCTTCTCTGACCTGCGTCTCCTTTGGAACTCTGCAGGTTCT
+
BBBBBBB>BCFFGGGGFF4AEAEGGEEA2AGBBAFE2EE??GFGHGGEGEGGGHHFGHH>EECGGGGGGGGFGHHGGGGHAFGHHGA<BD<BCGHEDGHHHHHHGHH1CFGGGHHGFGGGHHHHHHHHFHHGGHGGGEAEGGGGGGFGGGGGGGGGGGGA@DFFFFFFFFFFFFFBFFFFFFFFFFFFFFFFFFFFFFFFFFF?FFFFFFFFFFFFFFFFFFFF?DFFFFFFFFFFFFFFFFFFEFFFFFF
@M05620:37:000000000-D9766:1:1101:17765:2476 1:N:0:6
AGTGCCAGCTCTCAATCGCACAGGGGACCCAGGGCCTGGCCCCTCCATCCAGAAAACCTATGACCTCACCCGCTACCTGGAGCACCAACTCCGCAGCGTAGGAGTTGGGGAGGCGTGAGGCTTTGGGGAAAGCCCGTCCTCCCCGTGGCGGGTTCTGGTACCTGATGGGGTGCTTAGGGGCTCTTTGGCTCCCCCCAGTCCCCCTGTCTGGTCTCTCTCCTGCCCTTAGATCGGCAGAGCCCACGTCTGAA
+
AA>>AFDFAFFF1GGFFFFCAAFFFGEECFHHAAG?AFGGFHGEGGHHGHHHFFFHHGHFFHFHHFGGHHHEG@@GHHHG0BGHFHE>E0GHFGEGEGE/EGHFGGHFGGGGGCC<C?/FC/<?FBGG..>><GFGGGGGBFGGGGGG-@AA-CFFFFBFFGFGGFGFFFF;B//9BBFF@@FFFFFFFFFEFF-@@FFFFFFB;AFFFFFBFFBBFFFFFF/-;BF/BFFFFB99@AABFA?E@A-:ABF
@M05620:37:000000000-D9766:1:1101:14246:2578 1:N:0:6
GAGGCTGCTTTGGATGAAACTGATATCTTACTGCAAGACTTCTCCATCGACCTGGCCAATGATCTCGCCTGAACTACGGAGCCTGAACCACGTGGCAAGGATGCGACCTATGAGAGATGCCAGCGAAGGAATCTGAACGTAGCAAAGGAGTGAGGAGAACAATAAAGACAGTCCTAACCGTGGAGGCTTCTGGTATATGACGCTGCTATGAGAAGAACTTCCACTACCACCAGTCGGCCTCTATGATCTAT
+
A1>AA?F11B@D1G111BBEB113A3B3331AABG110012F2BGFA1A0///0A001A1112DDF0FE/B0111B1/A?BE?00G@1/B?B//?>01/?0B10>?/>?>11211</11BF1B<///>/<01@2@2210/0@/>1?000F?<1101/.010011>11>0000<<<D<<.-<.-..;.;C/00:0000;0C0:..9.090;9000/9//0000000//90CC../;-;-;;-B/////;/;/
@M05620:37:000000000-D9766:1:1101:20036:2659 1:N:0:6
AGTGCCAGCTCTCCATCGCACAGGGGACCCAGGGCCTGGCCCCTCCATCCAGAAAACCTATGACCTCACCCGCTACCTGGGGCACCCACTCCGCAGCTTGGCTGGGACCTATGTGAGTATCCAGCGTAGGAATCTGGGAGTTGGGGAGGAGTGAGGAGTTGGGGAAAGACAGTCCTAACCGTGGAGGGTTCTGGTAAATGATGGGGTGAGGAGGGGCTCTTTGGCTCCCACCAGTCCCCCTGTCTGGTCTA
+
AA>>AFFFAF@F11AA1AE1A0F0F00AEA0B0BEACAGACHEEGGCG1ABFDFGEGFCGDEDGG1BBGFF/@/>EHGDB//?EEG//?0GB/A/E<<1<?GHGGGGHGHHEFGGHHHHHHGGFGGGGGGHHHHHGGE0FEGHHCCACCECCGBDG<EC/DGGGECGFFC/GHHHGFFGGGGGGAEBGGGGGFFFFFFGGGGFFFFF@FFFFFF@@@@FFFFFFEFFFFFFB?FBFFFFF@FFFFFFFFFB
@M05620:37:000000000-D9766:1:1101:14167:2697 1:N:0:6
ACCACACCTTCTACAATGAGCTGCGTGTGGCTCCCGAGGAGCACCCCGTGCTGCTGACCGAGGCCCCCCTGAACCCCAAGGCCAACCGCGAGAAGATGACCCAGGTGAGTGGCCCGCTACCTCTTCTGGTGGCCGCCTCCCTCCTTCCTGGCCTCCCGGAGCTGCGCCCTTTCTCACTGGTTCTCTCTTCTGCCGTTTTCCGTAGGACTCTCTTCTCTGACCTGAGTCTCCTTTGGAACTCTGCAGGTTCT
+
BCBBCCCBFFFFGGGGGGFGGGHHGEGBEAHHHGGGDEGCGHHHHGGGGGGGGHHHHHHGGGGGGGGGGGGHHHHGGGGHGHHHHGGGGG@CFGHHHHHHHHHHGFHHHGHGGHHGGGGGHHHHHHHHHHHGHHGGGGGHGHHGHGGGGGGGGGGGGGGG@GGGGGFFFFFFFFFFFFFFFFFFFFFFFFFFFFFFFFFFFFFFFFFFFFFFFFFFFFFFFFEFEFFFFFFFFFFFFFFFFFFFFFFFFFF
@M05620:37:000000000-D9766:1:1101:17862:2707 1:N:0:6
ACCACACCTTCTACAATGAGCTGCGTGTGGCTCCCGAGGAGCACCCCGTGCTGCTGACCGAGGCCCCCCTGAACCCCAAGGCCAACCGCGAGAAGATGACCCAGGTGAGTGGCCCGCTACCTCTTCTGGTGGCCGCCTCCCTCCTTCCTGGCCTCCCGGAGCTGCGCCCTTTCTCACTGGTTCTCTCTTCTGCCGTTTTCCGTAGGACTCTCTTCTCTGACCTGAGTCTCCTTTGGAACTCTGCAGGTTCT
+
BBBCCBCAFFFFGGGGGGGGGGHHGEGEGGHHHGGGGGGGGHHHHGGGEGGGHHFHHHHGGGGGGGGGGGGGHHHGGGGHGHHHHGGGGGGGGGHHHHHFHHGEGHGFC<FFGHHGGGGGHHHHHHGHFGHGHACCCGGHGHHGHGFGFGFGGEGGE?CD?DFFGGFFFFFFFFFFFFFF/FFFFBFFFFFFFFFFFFFEFFFFFFFFFFFFFFFBFBFFFFFFFFFBFBBBFFFFFFFFFFFFFFFF/FF
@M05620:37:000000000-D9766:1:1101:19269:2743 1:N:0:6
AGTGCCAGCTCTCAATCGCAGAGGGGACCCAGGGCCTGGCCCCTCCATCCAGAAAACCTATGACCTCACCCGCTACCTGGAGCACCAACTCCGCAGCGTAGGAGTTGGGCAGGAGTGATGCTTTGGGGCAAGCCCGTCCTCCCCGTGGCGGGTTATGGTACCTGATGGGGTGCGGAGGGGCTCTTTGGCTCCCCCCAGTCCCCCTGTCTGGTCTATCTCCTGCCCTTAGATCGGCAGAGACCCCGTATGAA
+
AAAAAFF11FFFG1FGGFFA10BCFEAA0BBGBBE//BGH0GEGGGHDGGHH1FGFGGHEFHBGHFHHHFFEG>>EHHHF0BFGHH0?EFGFEGCE>??/EABGHGHHG0BBCFEGF122112@FFCGG>?FGGHGGGFGHHGGGFACCCC@99.BFGF0CB0;9FBFEGC@-9=;-;=?;@AFFFF/BFFFFFF@@F/FF/AB-9BBFFFFFFFFFFFFFFFAE/F/;/BBE-;@----;A-A@B-://;
@M05620:37:000000000-D9766:1:1101:15055:2778 1:N:0:6
ACCACACCTTCTACAATGAGCTGCGTGTGGCTCCCGAGGAGCACCCCGTGCTGCTGACCGAGGCCCCCCTGAACCCCAAGGCCAACCGCGAGAAGATGACCCAGGTGCGAGGCCCGCTGCCTCTTCTGGTGGCCGCCTCCCTCCTTCCTGGCCTCCCGGCGCTGCGCCCTTTCTCACTGGTTCTCTCTTCTGCCGTTTTCCGTAGGACTCTCTTCTCTGACCTGCGTCTCCTTTGGAACTCTGCAGGTTCT
+
A>3AAAAAFFFFFFGAFGFFGEHFFEEEGEHFGFFBEFECGHGHHGEGGEEEHHHHHGGEGGGGGGEGGGGHFHFEFGGHGHHHFFGEDC/><AGFFFHHFFE//<F?A/>?CGA@@F-.<0</D=0=C0;A.:@-:ADE./9EFGGGFG/9.FFGGB?9@-9@D=BFFABFFFFFFFFF/9FFFF9BFFFFFB-;DFFFFFF?A?FFFF/FFF99/BFFFFFF.@A-.FFFFFFFBBFFFFFFFF.;/BB
@M05620:37:000000000-D9766:1:1101:13506:2800 1:N:0:6
ACCACACCTTCTACAATGAGCTGCGGGTGGCTCCCGAGGAGCACCCCGTGCTGCTGACCGAGGCCCCCCTGAACCCCAAGGCCAACCGCGAGAAGATGACCCAGGTGGGTGGCCGGCTGCCTCTTCTGGTGGCCGGCTCCCTCCTTCCAGGCCTCCCGGCGATGCGCCCTTTCTCACTGTTTCTCTCTTCTGCCGTTTTCCGTAGGACTCTCTTCTATGCCATGAGTGTCCTTTGGAACTCTGCGGGATCT
+
>AAAAAB>BCFFABFBGFBBGDGBE2AAEEGFEBABEEECDGEGGECEEAEEGGHGHG?>@@EEEDEEGEFBFC??EA///??/??/<>//><?C11<<<<GG?/1<.><<@<G-----..0:/00<C0;/:;C?---:../9.:00/009;.:AEEA;9;-;.9-.9;-BFF/9BF/B/9////;/BFF/BF9BDFE.B;.;.;.:/;//9/99;/9B/;/////9/9;/BFFB/B//B/;/B--9-../
@M05620:37:000000000-D9766:1:1101:13524:2800 1:N:0:6
ACCACACCTTCTACAATGAGCTGCGTGTGGCTCCCGAGGAGCACCCCGTGCTGCTGACCGAGGCCCCCCTGAACCCCAAGGCCAACCGCGAGAAGAGGACCCAGGTGGGTGGCCCGCTCCCTCTTCTGGTGGCCGGGGCGCTCCTGCCTTGCCTCCCGGAGCTGCGCCCTTTCTCACTGGTTCGCTCTTCTGCCGTTTTCCGTAGGACTCTCTTCTCTGACCTGTTTGTACTTGTGAACTCTGCAGGTTCT
+
>A1AAA1AFFFFFGGBDD1FAFEF?EEBG0FHFFGEGGG/EGGHHGEGEEGCG1BAGHHCCGGGCAEEGGG01B>EFG/C//FE/FA@CC/BCCCF0<GG/C<?/<1//?.>0><--<-<<///00<G:</.CHC---9---;BB//-//;B9/;A-:-9---//9-999/;F/9/B//-99;-@FAFB///;/-;B/A//;;A--;/;/9/;/BF/:/9F//;//;/;/;FF///;///;////9-;///
@M05620:37:000000000-D9766:1:1101:21462:2819 1:N:0:6
GAGGCTGCTTTGGAAGAAACTCATAGATTACTGCAACAGTTCCCCCTGGACCTGGAAAAGATTCTTGCCTGGCTTACTGAATGTGAAACAACTGCCAATGCTTGCCAACCACAACAAGTGGGTCCCAGAATAATAAAAGTGATGAAAAAACCGGACGAAAAAACCGCACGCAAGCTCTTAAGGACCCCCTTAAACCATTTTCAGAATTTATACAACAAATATCAACACTTGAACCTTTAACAAGCAAGAGC
+
1AAAA?FAFFFFFFGGGBEGG1ABDFA3AD13DFF1FHBF22B10A0B/0BGF0001B0B/BAB2D11B11A0B0EG122BD2D222110/B1B@01FBGBB21?1BB??>?/E?/?0111//B?0BB?B11>222BB111222BB1<0/////<//<>C/0>..><-----:-./0::0;:00...;--9/000/;0009CF90;B00009;00/.;.000;//9/-//;///--:;B////;-;;-9--
@M05620:37:000000000-D9766:1:1101:17263:2881 1:N:0:6
ACCACACCTTCTACAATGAGCGGCGTGCGGCGCCCGAGGAGCACCCCGTGCTGCTGACCGAAGCCCACCTAAACCCCAAGGCCAACCGCGAGAAGATGACCCAGGTGAGTGGCCCGCTACCTCTTCTGGTGGCCGCCTCCCTCCTTCCTGGCCTCCCGGAGCTGCGCCCTTTCTCACTGGTTCTCTCTTCTGCCGTTTTCCGTAGGACTCTCTTCTCTGACCTGAGTCTCCTTTGGAACTCTGCAGGTTCT
+
>A11AAAAFFFFGFFD3FGDGEEGGEF//////AE/EE///?/0>/>>/?EC1@1FGG0EE//>FG/?E01<B1BCF//F//?GCCA//>//->01>F11><.F<C/DE00.CHHGGGGGHHHHHHHHGHGGGGGGGGGGGGGGGGGGGGGGFFFFFF@@-@FFF@@F@@FFFFFFFFFFFFFFFFFFFFFFFF@FFFFFFFFFFFFFFFFFFFFFFFFFFFFF/FFFFFFFFFFFFFFFFFFFFFFFFFF
@M05620:37:000000000-D9766:1:1101:11328:2883 1:N:0:6
ACCACACCTTCTACAATGAGCTGCGTGTGGCTCCCGAGGAGCACCCCGTGCTGCTGACCGAGGCCCCCCTGAACCCCAAGGCCAACCGCGAGAAGATGACGCAGGGGAGTGGGCCGGTACCTCTTCTGGTGCCCGCCCCCTCCCTGCCTCGCCTCCCGGAGCTGCGTCCCTCTTCACTGGTTCTCTGTTCTGCCGTTTTCCGTAGGCCTCTCTTCTCTGACCTGACTCTCCGTTGGAGCCTGGAGGGTCTA
+
CBCCCCCBFFFFGGGGGGGFGGHHGEFEGGHHHGGGFEGGGHHHHGGGGGGGFHFHHHHGGGEGGGGGGGGHHHHGGGGHGHHHFGGGGGGGCFB2??F?//<CC/<.-CG..<<--<<.=D00;:;000/0/:.:--;--.;./0;C00.;-;A.;D--:B.//-.;-.;..9;////.99/:FB/://;///-..;A//;:.;A//9:/BFBB/;FBB///;//;/://.9/..//.:/;...;-9;./
@M05620:37:000000000-D9766:1:1101:20434:2947 1:N:0:6
ACCACACCTTCTACAATGAGCTGCGTGTGGCTCCCGAGGAGCACCCCGTGCTGCTGACCGAGGCCCCCCTGAACCCCAAGGCCAACCGCGAGAAGATGACCCACCTGAACGGCCCGCTGCGTCTTCTGGCGGCCGCCTCCCTCCTTCCTGGCCTCCCGGCGCTGCGCCCTTTCTCACTGGTTCTCTCTTCTGCAGTTTTCCGTAGGACTATCTTATCTGACCTGCGTCTCCTTTGGAACTCTGCAGGTTCT
+
CCCCCCCCFFFFGGGGGGFGGGHHGGGEHGHHHGGGGGGGGHHHHGGGGGGGGHHHHHHGGGGGGGGGGGGHHHHGGGGHGHHHHGGGGG@FGGHHHHHHH2G//??01=??CCCGC--<-.<<CGC:00:@DGG9BEDGEFGG/CFFFFFFFFFFF?--:9-;ADFFFFFFFFFBFFFFFFFFFFFFFFFFF0FFFFFFFDF?.;:FE/;FFFFFFFFFFFFFAF.;ABFFF00:00;BF0;BB0AF0;:
@M05620:37:000000000-D9766:1:1101:12126:2956 1:N:0:6
ACCACACCTTCTACAATGAGCTGCGTGTGGCTCCCGAGGAGCACCCCGTGCTGCTGACCGAGGCCCCCCTGAACCCCAAGGCCAACCGCGAGAAGATGACCCCGGTGATGGGCCCGCTACCTCTTCTGGTGGCGGCCTCCCCCCTTCCTGGCCTCCCGGAGCTGCGCCCTTTCTCACTGGTTCTCTCTTCTGCCGTTTTCCGTCGGACTCTTTTCTCTTCCCTGAGTCTCCTTTGTAACTCTGCAGGTTCT
+
ABBBBABAFFFFGGGGGGGFFFGGEEEGGGHHFFFE2EEEEHHHHGEEEEGGHHHHHHGGCGGGGDEGGGGFHHHGGGGGFEHFFGGEGGGG?DG2>D2?2C/>/><?11<.FG>---<</00DG=0=00;.;--;-..9..:--.9;0;/;.;9A.A-=-;.9BAD.-;9/:/;B//;.;//99//:/9//;/-;DF.;9.;.;--9-///;;999///:;//.9;9/:9BF/;///9///:B/B.ABB9
@M05620:37:000000000-D9766:1:1101:12108:2956 1:N:0:6
ACCACACCTTCTACAATGAGCTGCGTGTGGCTCCCGAGGAGCACCCCGTGCTGCTGACCGAGGCCCCCCTGAACCCCAAGGCCAACCGCGAGAAGATGACCCAGGTGCGTGGCCCGCTACCTCTTCTGGTGGCTGCCTCCCTCCTTCCTGGCCTCCCGGCGGTGCGCCCTTTCTCACTGGTTCTCTCTTCTGCCGTTTTCCGTAGGACTCTCTTCTCTGACCTGAGTCTCCTTTGGAACTCTGCAGGTTCT
+
ABBABBBBFFFFGGGGGGGGG5GCE2ABGAGHCFGEGGGGGHHHHGGGGEGGHHHBHHHG?EGGG1>EGGG1G3?EGG/F//GCGG/<BCG//??G1?11<GHCECC1>/<ADA<<@-=@CG0DD=DHHFGAH...C00;EGHGF00:BBFAA9FEEEBA--99-9-9@-9B/BFBBFFB9/BB99/://FFFFBDFFF/B?/F../9/BB/B9;/99//BBBB/9B/99F/B9BB/9/BF/B/BBF.;99
@M05620:37:000000000-D9766:1:1101:21449:2963 1:N:0:6
AGTGCCAGCTCTCAATCGCATAGGGGACCCAGGGCCTGGCCCCTCCATCCAGAAAACCTATGACCTCACCCGCTACCTGGAGCACCAACTCCGCAGCGTAGGAGTTGGGGAGGCGTGATGCGTTGGGGAAAGACCGTCCTCCCCGTGGCGGGTTCTGGTACCTGATGGGGTGCGGAGGGGCTCTTTGGCTCCCACCAGTCCCCCTGTCTGGTCTCTCTCCTGCCCTTAGATCGGCAGAGCCCACGTCTGAA
+
ABABBFFFBFFFGGGGGGGG2ABFHGGGGEEGGGEGGGHHHHGEGGHGHG3FFGFGGEGCHHHHGHHFHFCFGGFFHGHGHGHCGGHHGHHHGGCFE@/?EE3?BFFHEB/B//<C/C2?1A?EC0<-.CCG0GB@EE<E0/CEC:.:-A?B-9CB99FB0BF99CBBFFFC.;-BF=@DB>9BBFFFF/FEF..AEFFFFFFF>EFFFFF9BFFFF/BFFFFFEFFBFB/FE?-9@E?BFEEF;EEFE/9
@M05620:37:000000000-D9766:1:1101:13104:3014 1:N:0:6
AGTGCCAGCTCTCAATCGCACAGGGGACCCAGGGCCTGGCCCCTCCATCCAGAAAACCTATGACCTCACCCGCTACCTGGAGCACCAACTCCGCAGCGTAGGAGTTGGGGAGGCGTGATGCTTTGGGGAGAGCCCGTCCTCCCCGTGGCGGGTTCTGGTACCTGATGGGGTGCTTAGGGGCTCTTTGGCTCCCCCCAGTCCCCGTGTCTGGTCTCTCTCCTGGCCTTAGATCGGCAGAGCCGCCGTGTGAA
+
BCABCFFFCFFFGGGGGGGGAAGHGEGGGGHHGGGGGGHHHHGHGGHGHHHHHHHHHGHHHHHHHHHHHHHGGEGGHHHHHHHHHHHHGHHHGGGGEEEFFGFHHH3BCCGGGGDDGD?1G1?FGHGC.-><<GGGGGGGHGGGGA.C-;@A;.9BCGF;90;CFFFBEDA@A09BBFFF-@ABFFFF9BBEE.::@DFFF;A-;AFFFFFFBF0:BFFFFF/.;:F0;FFFEF9DA?.;A--;C:-;A9F
@M05620:37:000000000-D9766:1:1101:18692:3034 1:N:0:6
ACCACACCTTCTACAATGAGCTGCTTGTGGCTCCCGAGGAGCACCCCGTGCTGCTGACCGAGGCCCCCCTGAACCCCAAGGCCAACCGCGAGAAGATGACCCAGGTGAGTGGCCCGCTACCTCTTCTGGTGGCCGCCTCCCTCCTTCCTGGCCTCCCGGAGCTGCGCCCTTTCTCACTGGTTCTCTCTTCTGCCGTTTTCCGTAGGACTCTCTTCTCTGACCTGAGTCTCCTTTGGAACTCTGCAGGTTCT
+
BBB?AABBFFFFGFGFFGDAF5GFFFCA42FG4FFA2EGGCHGHHGGGEEGGEFHHHHGE0ECEGAEGGEF?GCGGGG?GE/GHHG?EEE///CCC1<1?FGHHGGF1FFGEFFGCCGGGHGHHHFFHFDG?GGCC-.?.CGGGHFBGGFFGGGFEAEB9-?.FFG@FBBFEFBFBBFFFFB9BFFBBFFFFFB@AFFFFFFFADFFFFFFFFFFFFFBBFFBB/.;BFFFFFFFFFFFFFFFFFFFFFFB
@M05620:37:000000000-D9766:1:1101:10145:3080 1:N:0:6
ACCACACCTTCTACAATGAGCTGCGAGTGGCTCCCGAGGAGCACCCCGTGCTGCTGACAGAGGCCCCCCTGAACCCCAAGGCCAAACGCGAGAAGCTGAGTGAGTAGCCAGCTCCCTCTTCTGGTGACCCCCTCCCTCCTTCCTGGCCTCCCGGAGCTGCGCAATTTATCACTGGTTCTCTCTTCTGCCGTTTTCCGTAGGACTCTCTTCTCTGCCCCTAGTCCCCTTTGGAACCCTGCCGGTTCTACATC
+
AAA@AAAAFFFFGFGGG1F1FBFCE00AA00B1FFGEG/AEHHHH?/AB/B/DGHCGF11B>CE/BEEGGGH1GHFFGG/?GHHH0G////>/?<1FG1FG111??1?F10??11?G???G1?1?<1??0>-<.CF00.CGHGFD/.<0<<C.----;:C-A--;C0000;CCF/;BBBB0CF09BFBFAAAFA9F-;F--;B/9FFB/9/;BFBBAA-99FF/9;9AB/FFFF--------9;AB//;//
@M05620:37:000000000-D9766:1:1101:11863:3103 1:N:0:6
ACCACACCTTCTACAATGAGCTGCGTGTGGCTCCCGAGGAGCACCCCGTGCTGCTGACCGAGGCCCCCCTGAACCCCAAGGCCAACCGCGAGAAGATGAGGGAGTGGCCTGCTCGCTCTTCTGGTGGCGGCCTCCCTCCTTCCTGGCCTCCCGGCGCTGCGCGCTTTCTCACTTTTTCTCTCTTCTGGCGTTTTTCGTCGGACTGTCTTCTCTGTCCTGAGTGTCCTTTGTCAGTCACCCGGTTCTTGCTC
+
>1>AAA1>CFFFGGG1BF1BBDFBEEE0BAFGFAEA0AE/EHHHHGCGEAFEGGBGHHHGGGGGFGEEGGGHHHEGGEGFFHHHHGGEGC<B@CHCD1110//??G//F1?<1F<AC..>FB1>0<.<-<:ACAEEHHGFFGG0BFGA0A9C.--;>---9-9999-BFF/;F//9;9/BBFFBFBF/B--;--9;9A-;@---9;B///B//9/;:FB/-;9;B//;99/9;/;B//9:-;99-///;B/
@M05620:37:000000000-D9766:1:1101:9146:3118 1:N:0:6
ACCACACCTTCTACAATGAGCTGCGTGTGGCTCCCGAGGAGCACCCCGTGCTGCTGACCGAGGCCCCCCTGAACCCCAAGGCCAACAGCGAGAAGATGAGTGAGTGGCCTGCTCCCTTTTCTGGTGGCCGCCTTCCTCCTTCCTGGCCTCCCGGCGCTGAGCCCTTTCTCCCTTTTTCTGTCTTCTGCCGTTTTACGTCGGGCTCTCTTCTCTGTCCTGAGTTTCCTTTGGCACTCTCCAGGTTCTAGCTC
+
AAAABBA3CFFFGGGFGG55GAFFGEEAAEHHFFFEEEGGGHHHHGGGGFGGGHHHHHHEGGGGGGGGGGGHHHHGGGGHG/FGEGC0BE>B/BGHGGBF???G11FCF1<0?G1/??11?G11?0.>G@CCG.<GGD/<=BH00/..<GAE:@C@GGG.9/;./;0;F;C99F09CFG/9;BFFF//;;D.99/9.;.@?-9@9BF9BFFFBF/9;/9B./;9//;/BB//B/:/9/9/;BFBFF/////
@M05620:37:000000000-D9766:1:1101:17588:3121 1:N:0:6
ACCACACCTTCTACAATGAGCTGCGTGTGGCTCCCGAGGAGCACCCCGTGCTGCTGACCGAGGCCCACCGGAACCCCAAGGGCAACCGCGAGAAGATGACACAGGCGAGCGACCCGCTACGTCTTCTGCCGGCCGCCTCCCTCCCTCCTGGCATCCCCGCGCTGCGCCCTTTCTCACTGGTTCTCTCTTCTGCCGTTTTCCGTACGACTCTCATCTCAGACCCCAGTCTCCTTCGGAAGTCTGCAGATTCT
+
AAAAAAAAFFFFGGFGGG11BB1FAAA0FFCHHCFGA/EFEHFHFEGA//B/1BGHHHHG>///BE/FF/E/>/FE/?/>>/??FGF//<B@CAF1111111?</</>C@A-><ACGC?C..;;CC0;00:AC?A@AGFFEFGG.;FA/BFFBFFFE-;-9;99A@@F@@FF/;:FFFFFFFFFFFFFFFFFFF@FFEF/BB9A-;EFFFFF/9;;B/;9FF--;:FBFF/FF/;BFF-;B;///;/;BB/
@M05620:37:000000000-D9766:1:1101:11457:3209 1:N:0:6
GAGGCTGCTTTGGAAGAAACTCATAGGCCACGGCAAAAGTTGCGTAAGGACCCGGGAATGAACGTCGCCCACATTACTCAATCTGATATACCGTCTTATGCTTGAAAAAAACCCCAACGAAGAGCCCAAATGAGCAAAACAGAGCAGAAGACACACGCAACTAACCCACACACCGCTGCGGTACCACCCTCTCGTGGACACTATACAACAATTCACAACATTTCTACTTGTCTAAGACGTGACAGACAAGA
+
A>AAAAFAFFFFGGGGGGGGG1B3D3A11B0AEEEE0G0121D//A/B11BA///A/A0BB110/>///BB>/BGHHGF1BBFG222BB2B@EF/0/BBBGFH1B1B<<EC//??///??///@0??/??1?11110<00<0<001000>1</<=.-<-<-/;0/.........--:-9--;..000.9..-/;;;B-/:;/99;//9;--9///9//--9//////9////////9/---;-/;/:BB-;
@M05620:37:000000000-D9766:1:1101:17508:3211 1:N:0:6
AGTGCCAGCTCTCAATCGCACAGGGGACCCAGGGCCTGGCCCCTCCATCCAGAAAACCTATGACCTCACCCGCTACCTGGAGCACCCACTCCGCAGCTTGGCTGGGACCTATGTGAGTATCCAGCGTAGGAATCTGGGAGTTGGGGAGGAGTGAGGAGTTGGGGAAAGACAGTCCTAACCGTGGAGGGGTCTGGTAAATGATGGGGTGAGGAGGGGCTCTTTGGCTCCCACCAGTCCCCCTGTCTGGTCTA
+
AAAAAFFFAFFFGFGGFGGCGCHAFEEEEDHHEAEAAFHHGHGDGGF5FAGFFF3FEEFEFGFHHFFCHHF>E/>EG@EHFCGHHG1??1BF?F?ECCFFAGBCA/B0/F23FGHHFFFHHFH2G@////@2?<1<10?/?0FCD-.A-><C.<0.<./<0<DFF.GACGC/CHH0:CGF-EABAEGA-.;/99C009;9;FFBE.ABEFFE..-99BA9////;BBF...99.;B9B.A9ABFFBFBBFB
@M05620:37:000000000-D9766:1:1101:16516:3218 1:N:0:6
ACCACCCCTTCTACAATGAGCTGCGTGTGGCTCCCGAGGAGCACCCCGTGCTGCTGACCGAGGCCCCCCTGAACCCCAAGGCCAACCGCGAGAAGATGAGTGAGTGGCCTGCTCCCTCTTCTGGTGGCCGCCTCCCTCCTTCCTGGCCTCCCGGCGCTGCGCCCTTTCTCACTTGTTCTCTCTTCTGCCGTTTTCCGTAGGACTCTCTTCTCTGCCCTGAGTCTCCTTTGGAACTCTGCCGGTTCTCGCTC
+
AA1AA1>DAFFFCGGGFGGCGEGFEEGEFFHHGFFGGGG?CH/GHGEGEFGGHFHHDGHGGEEEGGEGGGGGFHHGGGGHGGHHEFGGGCCGCCB1FGFFHBGHGHEFH1?<GFGFGHHHHHGHF<.C.<A@CEHGHHFGHFHFHHHHHHGGGG@@@@@.AA-;@FFFFFFEF//:;FFFFFFFFFF/9;;;F-/BFFFBFB/9/;BFFFFFFFFFEFFFFB9B/BF/BFF/;9BF/9B/9@@BEF/;-:9
@M05620:37:000000000-D9766:1:1101:10435:3223 1:N:0:6
ACCACACCTTCTACAATGCGCTGCGTGTGGCTCCCGAGGAGCACCCCGTGCTGCTGACCGAGGCCCCCCTGAACCCCAAGGCCAACCGCGAGAAGATGACCCAGGTGAGTGGCCCGCTACCTCTTCTGGTGGCCGCCTCCCTCCTTCCTGGCCTCCCGGAGCTGCGCCCTTTCTCACTGGTTCTCTCTTCTGCCGTTTTCCGTAGGACTCTCTTCTCTGACCTGCGTCTCCCTTGGAACTCTGCAGGTTCT
+
>>AABAA3BCBFEGGFFE4AAAEEEBEBFEGHEBFE?EE?EHHHHGGGGEGGHGHHHHEEEEGGGEEGGGGFHFEEGGDGGGHFEGFCDG/<@DGEGHFHH0GCFHHBGGHGFHHCGGGGCGHHHHHHHFHCFFC@CEDEGGFGGGFGGGBAFFGGGGG-99A9FBBA@BFFFFFFFFFFFFFFFFFFFFFFFFBFFFFFFFFFFFFFFFFFFF/;FFFFFFFFFBFBFFF/FFFFFFFFFFFFFFFFFFF
@M05620:37:000000000-D9766:1:1101:10454:3226 1:N:0:6
ACCACACCTTCTACAATGAGCTGCGTGTGGCTCCCGCGGAGCACCCCGTGCTGCTGACCGAGGCCCCCCTGACCCCCAAGGCCAACCGCGAGAAGCTGACCCCGGTGAGTGGCCCGCTACCTCTTCTGGTGGCCGCCTCCCTCCTTCCTGGCCTCCCGGAGCTGCGCCCTTTCTCACTGGTTCTCTCTTCTGCCGTTTTCCGTCGGACTCTCTTCTCTGAACTGAGTCTCCCTTGTAACTCTGCAGGTTCT
+
>AAAA4>>FFFFGGGFGGGGGGGGEEEGHFGHHFFE2EEAAEAGHGGEBEEE5FGHHHHE>//EEEEEEGG?3BBEGGEFF/FCFFGGCCC@</?1?1<FFG.><>@.C=0<CG<=C:@@GHHHH=<;;C/.C9B-9E9EEFGGBFFGB09AFFGFF.9@-;;/B?BFB?FFFFFFFF/.9;FFFFFFBFFFFF=ADFFFF9F.9-9@BFFFFFF;B9///;9;B/:/FFFFFFB:/999B/B/B/A9BFB
@M05620:37:000000000-D9766:1:1101:16500:3226 1:N:0:6
ACCACACCTTCTACAATGAGCTGCGTGTGGCTCCCGAGGAGCACCCCGTGCTGCTGACCGAGGCCCCCCTGAACCCCAAGGCCAACCGCGAGAAGATGAGTGAGTGGCCAGCTCTCTCTTCTGGTGGCTGCCTCCCTCCTTCCTGGCCTCCCGGCGCTGCGCTCTTTCTCGCTTTTTCTCTCTTCTGTTGTTTTACGTCGGTCTTTCTTCTCTGGCCTGAGTTTCCTATGTCACTCGGCCGGTTCTCGCTC
+
AAABAAA3BCCFGGFGGGBFGFHFGBEBABGBBBFBAEEGDGDBGFGEEEEFFHHHHHHEEECEGGGGGEGFFGHEEGGHFHFGHGEEBC<>BFHEFGHHGG22?DFGC1/?FH1<?111>11>GHGH0<EHDHHGHGGH00CGCGGHFGGEF?-AAD?EC-9=E;9FC0.;E9.9BFFFF9BFFFF//;.;.B//;B.9--;A/;BFFF/FFF/;;BA.99/;B9:/9///B/;B.;..@D-:9F9A.9;
@M05620:37:000000000-D9766:1:1101:20456:3245 1:N:0:6
ACCACACCTTCTACAATGAGCTGCGTGTGGCTCCCGAGGAGCACCCCGTGCTGCTGACCGAGGCCCCCCTGAACCCCAAGGCCAACCGCGAGAAGATGAGTGAGTGGCCTGCTCCCTCTTCTTGTGGCGGCCTCCCTCCTTCCTGGCCTCCCGGCGCTGCGCTCCTTCTCACTTTTTCTCTCTTCTGGCGTTTTCCGTTGGTCTGTCTTCTCTGCCCTGACTTTCTTCTGGCATTCCGCCGGTTCTTGCTC
+
BBBBBBBBFFFFGGGGGGGFGGHHEEFEFGHHHGGDAEGCGHHHHGGGEEGGHHFHHHEGFGGGGGGGGGGHHHHGGGGHGHHHHGGGGC<DCGHHHEGFF22FDGFE0<?0F11?FC0<=F11G1.<----::.;C/C/<;C00/9FFAEAA-:-D--.;999.;99B//99://99/BB//9/9/9/-;9-./9;B/.;;9B/;/9;BFFE/F/;FFB/;//////9///./;9//..-@9..9/9/:/
@M05620:37:000000000-D9766:1:1101:11535:3259 1:N:0:6
ACCACACCTTCTACAATGAGCTGCGTGTGGCTCCCGAGGAGCACCCCGTGCTGCTGACCGAGGCCCCCCTGAACCCCAAGGCCAACCGCGAGAAGATGACCCAGGTGAGTGGCCCGCTACCTCTTCTGGTGGCCGCCTCCCTCCTTCCTGGCCTCCCGGAGCTGCGCCCTTTCTCACTGGTTCTCTCTTCTGCCGTTTTCCGTAGGACTCTCTTCTCTGACCTGCGTCTCCTTTGGAACTCTGCAGGTTCT
+
CCDCCCDCFFFFGGGGGGGGGGHHGGGEGGHHHGGGGGGGGHHHHGGGGGGGHHHHGHHGGGGGGGGGGGGHFHHGGGGHGHHHHGGGGGCDGGHHHHHHHHH/FHH10?FGGHHGG?C-FHHFHG<GGHGDHHGCGGDHGHHG/CFGBFGFGGGGG.B--<.<FGCFFFFFFFFFFFFFFFFFFFFBFFFFFFAAFFFFFFFF?DFFFFFFFFFFFBFFBF0<.9<>F/FFFFFFBFFFFBFFFFFFFFF
@M05620:37:000000000-D9766:1:1101:16005:3289 1:N:0:6
ACCACACCTTCTACAATGAGCTGCGTGTGGCTCCCGAGGAGCACCCCGTGCTGCTGACCGAGGCCCCCCTGAACCCCAAGGCCAACCGCGAGAAGATGACCCAGGTGAGTGGCCCGCTACCTCTTCTGGTGGCCGCCTCCCTCCTTCCTGGCCTCCCGGAGCTGCGCCCTTTCTCACTGGTTCTCTCTTCTGCCGTTTTCCGTAGGACTCTCTTCTCTGACCTGCGTCTCCTTTGGAACTCTGCAGGTTCT
+
A>>1AA>>CFFFFBGD3F1AF1B1E0AAA0GG1AAA0EECFHGGHGGEEAEEGFGCGGFE/EGGF/EGGGEBHBGEGG/?>/GGHF/<BBB</?C1>F>FFGEGFCF1<FGGFHHC?CGGHFHGHHHFHHFFGH---;.:CGHC/B0B0;FFFFFGGG@:A?ABFA?A?@FFFFFFFFFFFBBBFBBFFFFFFF@FFFFFFFFFBFFFEFFFF/9FFFFBFFBF-@B@FFFFFFFFFFFFFEFFFFFAFFF
@M05620:37:000000000-D9766:1:1101:14749:3344 1:N:0:6
AGTGCCAGCTCTCAATCGCACAGGGGACCCAGGGCCTGGCCCCTCCATCCAGAAAACCTATGACCTCACCCGCTACCTGGAGCACCAACTCCGCAGCTTGGCTGGGACCTATGTGAGTATCCAGCGTAGGAATCTGGGAGTTGGGGAGGAGTGAGGAGTTGGGGAAAGACAGTCCTAACCGTGGAGGGTTCTGGTAAATGATGGGGTGAGGAGGGGCTCTTTGGCTCCCACCAGTCCCCCTGTCTGGTCTA
+
BBABCFFFCFFFGGGGGGGGGGHGGGGGGGHHGGGGGGHHHHGHGGHHHHHHHHHHHGHHHHHHHHHHHHHGGEGGHHHHGHHHHHHHGGHHGGGGGHHHGGHGGGHHGHHHHHHHHHHHHHHHHGGGGGHHHHHHHHGGGHHHGGGGGGGHHHHHHGHHHGGGGGHHHHHHHHHHHHHHGGGGGGGGGGGGGGFFGGGGGGGGGGFFFFFFFFFFFFFFFFFFFFFFFFFFFFFFFFFFFFFFFFFFFFF
@M05620:37:000000000-D9766:1:1101:16467:3362 1:N:0:6
ACCACACCTTCTACAATGAGCTGCGGGCGGCTCCCGAGGAGCACCCCGCGCTGCTGACTGAGGCCCCCCTGAACCCCAGGGCCAACAGCGAGAAGATGACCCAGGTGAGTGGCCCGCTACCTCTTCTGGTGGCCGCCTCCCTCCTTCCTGGCCTCCCGGAGCTGCGCCCTTTCTCACTGGTTCTCTCTTCTGCCGTTTTCCGTAGGACTCTCTTCTCTGACCTGAGTCTCCTTGGGAACTCTGCAGGTTCA
+
A>AAAAAACFFFG5FADGFFFBBGE22220A0AFFD?EE??GHFHGCG/>>/>/3BFG3B3G?FFDGEG@/0BBCDGC/?//?A/F/0FC@--<0<11<1<F.GE</0<G0.CC.::A@?G0CC0CG0B;/AFF---....C/CF00/0/;.99;9..-9>9.;/--9-@//9/;B//9.;BBB//:BF9B/9/999/AF/./.;D/9BFB/:/;/BF//9//:/./:/9BBB//;A/;9B//B/BFF/B/
@M05620:37:000000000-D9766:1:1101:12738:3363 1:N:0:6
ACCACACCTTCTACAATGAGCTGCGTGTGGCTCCCGAGGAGCACCCCGTGCTGCTGACCGAGGCCCCCCTGAACCCCAAGGCCAACCGCGAGAAGATGACCCAGGTGCGTGGCCCGCTACCTCTTCTGGTGGCCGCCTCCCTCCTTCCTGGCCTCCCGGGGCTGCGCCCTTTCTCACTGGTTCTCTCTTCTGCCGTTTTCCGTAGGACTCTCTTCTCTGACCTGCGTCTCCTTTGGAACTCTGCAGGTTCT
+
ABBBBBB3BBCFGGGGGGBBGGHHGFGBAEFFG2FE2EAEDHDGHGGAAEEFBGHHHHHAE@?EFGGGGEEFFHHGGGGHGHGHHGGGDG/<?DG2FGFHHHFGFHH1>FECGHCCFGGGHHHHHDHHDHHGFFGGGGGHGGGGGGGGGGGGGGGGG?B--;;DFFFFFFFFFFFFFFFBFFFFFFFFFFFFFFFFFFFFFFF?9AFFFFFFFFFFFFFFFFFE.@DCDFFFFFFFFFFFFBFFFFFFFFF
@M05620:37:000000000-D9766:1:1101:19451:3379 1:N:0:6
AGTGCCAGCTCTCAATCGCACAGGGGACCCAGGGCCTGGCCCCTCCATCCAGAAAACCTATGACCTCACCCGCTACCTGGAGCACCAACTCCGCAGCGTGGCTGGGACCTATGTGAGTATCCAGCGTAGGAATCTGGGAGTTGGGGAGGAGTGAGGAGTTGGGGAAAGACAGTCCTAACCGTGGAGGGTTCTGGTAAATGATGGGGTGAGGAGGGGCTCTTTGGCTCCCACCAGTCCCCCTGTCTGGTCTA
+
A>1>AFFFAFFFFGGDAFGEGCHAFGEECEAGEEGAAFHAAHGHGGGHFFFGFGGFFFHHHHGHHHHFHGHE?EEGHHHH0FGHCHH/EBGFEE/EE/EEGEGG/<0BC0FDFFDDGHHHGFFGGGAA/CGGGHHHBF0/?FFGC?FGGACCA0DC0CC/<C-AFGHHGFFHHH0FBFFE@GFGGGGGGGGGGGGGGGGFFGBB-BF-EFFFFB@<@@FFFB9/;BFFFFFBAFFF/9EA--/BB9/BFFF
@M05620:37:000000000-D9766:1:1101:11297:3383 1:N:0:6
ACCACACGTTCTACAATGCGCTGCGTGCGGCGCGCGAGGAGCACCCCTTGCTGCTGACCAAGGCCCCCCTGAACCCCAAGGCCAACAGCGCGAAGATGACCCAGGTGCGTGGCCGGCTACCTCTTCTGGTGGCCGCCTCCCTCCTTCCTGGCCTCCCGGTGGTGCGCCATTTCTCACTGGTTCTCTCTTCTGCCGTTTTCCGTAGGACTCTCTTGTCTGACCTGCGTCTCCTTTGGAACTCTGCAGGTTCT
+
AAAAAAA1>BBAGFGD3B1AE?EEGA0B0A////A//>>E/GHCGGG/001B1B1BGF01/>/FG/EEG@/0FFFCG?<GC/?GHG/<FC/<<AC.1=<<<G.FECC<<E<@<.::-AECHH00;0;0CC9..C?--9.9CF9./009:/;-9/99-A@-;-;AB-----//;BFF//:-/;99//9/BBBF//@AABF/9A9-ABFB/99/99/;FFFBFFFFF@F@FBFF/:FBBFFFFFFFBFFFFBF
@M05620:37:000000000-D9766:1:1101:8348:3555 1:N:0:6
AGTGCCACTTCTCAATCGAACAGGGGACCCAGGCCGCGGCCCCTCCAGCCAGAAAACCTGTGACCTCACCCGCTACCTGGAGCACCAACTCCGCAGCGTGGGAGTTGGGGAGGCGTGATTCTTTGGGGGGAGCCCGTCCGCCCCGGTGCGGGGTCTGGTACCTGATGGGGTGCTTAGGGGGTCGTTGGCTCCCCTAAGTCCTCCTGTCTGGTCTCTCTCCTGGGCTTCGATCAGCAGATCCGCCGTGTGAA
+
>111>F111BD@BAG31AFCF1B0F000A0BAB0B0/AA//AE//AGFFA000GC>EEF0BB2BG1FC>FF@//>>B1GF0GGHHH0/?GEHEGC//>C/<</FAB11/>FCC/-.><<>HF000/<---;--A-@---9-9-9@--;--;-----99;999/9://9---9-99///--9;----;A/9B9----:/;9///9-9B//:B/////;BFFFB/--;9--AFF-;/;-B:B/:9-@9-;-9;
@M05620:37:000000000-D9766:1:1101:12647:3575 1:N:0:6
AGTGCCAGCTCTCAATCGCATAGGGGACCCAGGGCCTGGCCCCTCCATCCAGAAAACCTATGACCTCACCCGCTACCTGGAGCACCAACTCCGCAGCGTAGGAGTTGGGGAGGCGTGAGGCGTTGGGGAAAGCCCGTCCTCCCCGTGGCGGGTTCTGGTACCTGATGGGGTGCGGAGGGGCTCTTTGGCTCCCCCCAGTCCCCCTGTCTGGTCTCTCTCCTGCCCTTAGATCGGCAGAGCCCACGTCTGAA
+
>3>3>B@FBFFFG4BFFFFA2ABBC2AAEBFGBBEEFFHCFHGHGGHHFFGGH33FGGHGFFFHHDGHHHHEG0>FHFHGBBGHHH1?EBGF>E@EEE?EEEFHHHFHGGGGGGGDDG/FC/?@CHGG.>FC/GHGGGGGHHGGGEDGAABGBGFFFGFFFFFFFFFFF?.@D--;>=BBBBAFFFFFFFFFFA;@BFFFFFFD?FFFFFFFBF/BFBFFFFFFEFFBFFFFFF-;BE?FFE9EB.;;ABF
@M05620:37:000000000-D9766:1:1101:17364:3589 1:N:0:6
ACCACACCTTCTACAATGAGCTGCGTGTGGCTCCCGAGGAGCACCCCGTGCTGCTGACCGAGGCCCCCCTGAACCCCAAGGCCAACCGCGAGAAGATGACCCAGCCGAGAGGCCCGCTACCGCTTCTGGCGGCCGCCTCCCTCCTTCCTGGCCTCCCGGCGCTGCGCCCTTGCTCACTGGTTCTCTCTTCTGCCGTTTTCCGTAGGACTCTCTTCACTGACCTGAGTCTCCTTTGGAACTCTGCAGGTTCT
+
>11>A?1ACFB13BG1A1ABADAF00AAAEAABFFA0AE/EGHHHGGG//B/FFGGHHCA/F?EGCGEGEF0EGEGGE>CC<GGGG/ECGC@<CFB?F111<//0/</<-<..<.-<A--<--:..00:0---A-9-....999-//9///-9/99----9--@------/-//;///:B/B//////B/////9;;9A9/-/-:9B////;////;9//99/B9-/;/9FFF/B/BFF////;/F-;FB/
@M05620:37:000000000-D9766:1:1101:12226:3641 1:N:0:6
ACCACACCTTCTACAATGAGCTGCGTGTGGCTCCCGAGGAGCACCCCGTGCTGCTGACCGAGGCCCCCCTGAACCCCAAGGCCAACCGCGAGAAGATGACCCAGGTGAGTGGCCCGCTACCTCTTCTGGTGGCCGCCTCCCTCCTTCCTGGCCTCCCGGAGCTGCGCCCTTTCTCACTGGTTCTCTCTTCTGCCGTTTTCCGTAGGACTCTCTTCTCTGACCTGAGTCTCCTTTGGAACTCTGCAGGTTCT
+
ABBABBBBFFFFGGGGGGGFGFHHGEEBGECGAFGGGGEEECGFEEGGAFGEHHHHGHHGGEECGGGGGGEHHF/?EEGHCEHHHEFECDBB@FGHHFF1F0/F<FFGE<DC/FC?DGCGHHGGHGHG<GBA.GC--EGEGHHGHGGGFGFFGGFGECBB?@F9BBBFB?/FFFFFFBBFFFBBFBFFFFFFFBBAABAFFAF.9A/BFFFFFFFFFFFFFFFFFFFFFFFFFFFFBFFBFFFFFFFFFFF
@M05620:37:000000000-D9766:1:1101:16508:3752 1:N:0:6
ACCACACCTTCTACAATGCGCTGCGTGCGGCTCCCGAGGAGCACCCCTTGCTGCTGACCGAGGCCCCCCTGAACCCCAAGGCCAACCGCGAGAAGATGACCCAGGTGCGTGGCCCGCTACCTCTTCTGGTGGCCGCCTCCCTCCTTCCTGGCCTCCCGGAGCTGCGCCCTTTCTCACTGGTTCTCTCTTCTGCCGTTTTCCGTAGGACTCTCTTCTCTGACCTGCGTCTCCTTTGGAACTCTGCAGGTTCT
+
AAAAAAA1>BBDGGGGGG11EEFFGEE00AAAE/FE/EE//GHHHGG/0B@F1FBGGGF/>@/EFGGGGEAGHHHGGCGHGHHGGECGGC/B//C11?GGGGEHGCG1<FFGGHCCCGGGHFHGFBGGHGGCFHC-?.AAEFFBFFFFFFFFFFFAEG--;@AFF@@B@@FFBBF/FF/B9BB/FFFBFF/99B@BBFFEB-;-BFFFFBFFFEBBFFBBFFBFE?9@BFFFFFF///BBF/9FBFFFFEF
@M05620:37:000000000-D9766:1:1101:19449:3832 1:N:0:6
ACCACACCTTCTACAATGAGCTGCGTGGGGCTCCCGAGGAGCACCCCGTGCTGCTGACCGAGGCCCCCCTGAACCCCAAGGCCAACCGCGAGAAGATGACCCAGGTGAGTGGCCCGCTACCTCTTCTGGTGGCCGCCTCCCTCCTTCCTGGCCTCCCGGAGCTGCGCCCTTTCTCACTGGTTCTCTCTTCTGCCGTTTTCCGTAGGACTCTCTTCTCTGACCTGAGTCTCCTTTGGAACTCTGCAGGTTCT
+
AAA?ABBBFFFFGGGGDGBGG5GBGFD22AEE2FG??EGGCHHHHDGGGGGGFHGHHHHEGGGGG?EGGGGHHEHGGF?HEEFFHGGGGGDC/CGGDGHGHFHEEHHHFGGEGHHGGGGGHHHHHHHHGHHGHHGCGGFHGGGGGGGGGGGGGGGGGFG??BFFFBBFBBFFFFFFFFFEFFFFFFFFFFFFFFBFFFFFFFFFFFFFFFFFFFFFFFFFFFFF/FFFFFFFFFFFFFFFFFFFFFFFFFF
@M05620:37:000000000-D9766:1:1101:12086:3853 1:N:0:6
ACCACACCTTCTACAATGCGCTGCGTGCGGCTCCCGAGGAGCACCCCGTGCTGCTGACCGAGGCCCCCCTGAACCCCAAGGCCAACCGCGCGAAGATGAGTGAGTGGCCTGCTCCCTCTTCTGGTGGCGGCCTCCCTCCTTCCTGGCCTCCCGGCGCTGGGGCCTTTCTCACTCTTTCTCTCTTCTGCTGCTTTCCGTCGGCCTGTCTTCTCTGTCCTGAGTCTCCTTTGCCATTCGGCCGGTTCTCGCTC
+
AAA1AAA>1BFFG3GF3FEAG?FEGAA000AE/AB//EECCHHHHGGCA?FGEHFEHHH>>E?EGCGGGEGBHFHGGGEH<CGEHGC@CG/<>C@.1=<C11<11FFF<1<./G<</<C0GF<0=G.::;--;CEEBFA/BFB00/.CB...C--9--;-;----/BB/BF/B///9;BBB//;BF//9//;//;999-------9;FF/FBBB/9;9B/-//:;9/9/:///:9B/-999->-9;/;AE-
@M05620:37:000000000-D9766:1:1101:21367:3853 1:N:0:6
ACCACACCTTCTACAATGAGCTGCGGGTGCCTCCCGCGGAGCCCCCCTTGCGTCTGACCGAGACCCCCCTGACCACCAGGAGCACCCACTACTAAATTACCCAGGCGAGAGGCCAGCTACCTCTTCTGGTGGCCGCCTCACTCCTTCCTGGCGTAGCGGAGCTGCGCACTTTCTCACTGGGTCTCTCTTCTGCCGTTTTGCGTAGGACTCTCTTCTCTGAACTGATTCTCCTTTTGAACTATGCAGGATCT
+
AAAAA@A1FCFFGD1131FGG1F1EAE000A11/B//A//A//BEEG/B01///??GHF////?F/EEE//0001/?/0<?/?F0///?0?0111111111?1///->---......0=0/0<00000<0/.:.---.;/900/000/099.-;--.9--@?-B9-@---//;/9/B//--9--//9//////9-99/;-/---9A/////9//9/:9/9/;/;9/;;:/;B/:/;-;B////;/9:-BF/
@M05620:37:000000000-D9766:1:1101:16049:3878 1:N:0:6
ACCACACCTTCTACAATGAGCTGCGTGTGGCTCCCGCGGAGCACCCCGTGCTTCTGACCGAGTCCCCCCTGAACCCCAAGGCCAACCGCGAGAAGCTGACCCAGGTGAGTGGCCCGCTACCTCTTCTGGTGGCCGCCTCCCTCCTTCCTGGCCTCCCGGAGCTGCGCCCTTTCTCACTGGTTCTCTCTTCTGCCGTTTTCCGTAGGACTCTCTTCTCTGACCTAAGTCTCCTTTGGAACTCTGCAGGTTCT
+
>AAABBB>CCCFGDGGGGFGGGHHGGGF4EGFBBFE2EFF0AGGHGEAB?EE5DEFBFGE>/1BFGHGGGGHBFFGEEEFFGHGEGGCGC@/>CC2?2GFF0/???F<F11FC0FDG@C?FEGFB===DDGFHCFCGG:CCFFE/90CFGGEFFFGGD?A;A.:BDFFFCFFFFFFFFFF9/BFFFFBFFFFEF=;DFFFFD9...;BFFFFFFB9B9/:/;//9/;/;;FFFFF///:/;/B/F:..;B9
@M05620:37:000000000-D9766:1:1101:16806:3932 1:N:0:6
AGTGCCAGCTCTCAATCGCACAGGGGACCCAGGGCCTGGCCCCTCCATCCAGAAAACCTATGACCTCACCCGCTACCTGGAGCACCAACTCCGCAGCTTGGCTGGGACCTATGTGAGTATCCAGCGTAGGAATCTGGGAGTTGGGGAGGAGTGAGGAGTTGGGGAAAGACAGTCCTAACCGTGGAGGGTTCTGGTAAATGATGGGGTGAGGAGGGGCTCTTTGGCTCCCACCAGTCCCCCTGTCTGGTCTA
+
BCABBFFFCFFFGGGGGGGGGGHGGGGGDGHHFFGGGGHHHHGHGGHHHHHHHHHHHGHHHHGHHHHHHHHGGEFGHHHHHHHHHHHHGHHHGGGGGHHHGHHGGGHHGHHHHHHHHHHHHHHHHGGGGGHHHHHHHHHGGHHHGGGGGGGHHHHHHGHHFHGGGGHHHHHHHHHHHHHHGGFGGGGGGGGGGGFGGGHGGGGGGGFFFFFFFFFFFFFFFHHFFFFFFFFFFFFFFFFFFFFFFFFFFFF
@M05620:37:000000000-D9766:1:1101:18138:3955 1:N:0:6
AGTGCCAGCTCTCAATCGCACAGGGGACCCAGGGCCTGGCCCCTCCATCCAGAAAACCTATGACCTCACCCGCTACCTGGAGCACCAACTCCGCAGCTTGGCTGGGACCTATGTGAGTATCCAGCGTAGGAATCTGGGAGTTGGGGAGGAGTGAGGAGTTGGGGAAAGACAGTCCTAACCGTGGAGGGTTCTGGTAAATGATGGGGTGAGGAGGGGCTCTTTGGCTCCCACCAGTCCCCCTGTCTGGTCTA
+
>A>AAFFFBFFFGGGGGGGCGGHCGAEFGGHHBEFFFGHHHHGHGGHHHHHHHHHHHGHHHHHHHFHHHHHGG>EFHHHHBFGHHHEEEFHGAFCGGHGHGHHGGGHHGHHHHHHHHHHHHHHHHGGGGGHHHHHHHHGGGHHHGGFGGGFHHHHHHGHHHHGGGGHFHHHHHHHHHHHHGGEGGGGGCFFGGGFGGGGGGGGGGGFFFFFFFFFFFFFFFFFFFFFFFFFFFFFFFFFFFFFFFFFFFFF
@M05620:37:000000000-D9766:1:1101:12101:4012 1:N:0:6
ACCACACCTTCTACAATGAGCTGCGTGTGGCTCCCGAGGAGCACCCCGTGCTGCTGACCGAGGCCCCCCTGAACCCCAAGGCCAACAGCGCGAAGATGACCCAGGTGCGTGGCCCGCTACCTCTTCTGGTGGCCGCCTCCCTCCTTCCTGGCCTCCCGGAGCTGCGCCCTTTCTCACTGGTTCTCTCTTCTGCCGTTTTCCGTAGGACTCTCTTCTCTGACCTGCGTCTCCTTTGGAACTCTGCAGGTTCT
+
AAAAAAA1BCFFG3GE3F1BG1GGG00A00BB10B00EF?EHHHHGG?E/BCBGHCGHF//E?FG/EEGEE0B1FEGG/G//?GGG/0BE//>@@/1111FGHEGHHHCFCGGH.<@@GGHHBBG0=0DGB.:GC--..:CBBEBF0;00C.C0;A?CA;;;-B/9---9/9BFF/B9BF9FB///9BFFFFFF;ABFFFFFF-;BFFFFFFFF/;FFFEFFFFF@F@?BFFFFFFFFFFFFFFFFFFFFF
@M05620:37:000000000-D9766:1:1101:9307:4026 1:N:0:6
ACCACACTATCTACAATGCGCTGCGTGTGGCTCGCGAGGAGCACCCCTTGCTGCTGACCAAGGCCCCCCTGAACCCCAAGGCCAACCGCGCGAAGATGACCCAGGTGCGTGGCCGGCTACCTCTTTTGGTGGCCGCCTCCCTCCTTCCTGGCCTCCCGGGGGTGCGCCCTTTCTCACTGGTTCTCTCTTCTGCCGTTTTCCGTAGGACTCTCTTGTCTGACCTGCGTCTCCTTTGGAACTCTGCAGGTTCT
+
>>>A>AA11BBDGFBFGG1AEEGGGEE0AAB0BAAA/AEECGABBEEBBFBFDGHHGFGB?>>BGFGFG/>F1FGFECFHGHFGHGEEB@>BCCG/?1DGGH//FGH?CGGGGH<<@@FHHHHHH0<:@GGGCGC;9CCGGGGBFGGFGGGGGGGGGGG-9-;;A@@B=@FFFFFFFFFFBFFFFFFFFFFFF9@BFFFFFFF-ABFFFFFFFF;;:BB/BB/FF?B@BFFFFFFBBBFF;99/FFFFFFF
@M05620:37:000000000-D9766:1:1101:9322:4038 1:N:0:6
ACCACACCTTCTACAATGAGCTGCGTGTGGCTCCCGAGGAGCACCCCGTGCTGCTGACCGAGGCCCCCCTGAACCCCAAGGCCAACCGCGAGAAGATGACCCAGGTGAGTGGCCCGCTACCTCTTCTGGTGGCCGCCTCCCTCCTTCCTGGCCTCCCGGAGCTGCGCCCTTTCTCACTGGTTCTCTCTTCTGCCGTTTTCCGTAGGACTCTCTTCTCTGACCTGAGTCTCCTTTGGAACTCTGCAGGTTCT
+
BAAAB4A>FFFFFGGGGGFFGFHFGEGBAEHHHGFFCEGCDHHHHGGGFGGGGHFGHHG?EECGGGGGGGGFHHHGGGGHGHHHHGGGGC/C/?C<G2FGHHGHGHGHHHGGFHHGGGGGHFHHHHHGDHHGHHGGGGGHGHHGHGGGGFGGGGGGGDG-9AFGGGFFFFFFFFFFFFFFFFFFFFFFFFFFFFBDFFFFFFFFFFFFFFFFFFFFFFFBFF/B/9BFFFFFFFFFFFFFFFFFFFFFFFF
@M05620:37:000000000-D9766:1:1101:21741:4045 1:N:0:6
ACCACACCTTCTACAATGAGCTGCGTGTGGCTCCCGAGGAGCACCCCGTGCTGCTGACCGAGGCCCCCCTGAACCCCAAGGCCAACCGCGAGAAGATGACCCAGGTGAGTGGCCCGATACCTCTTCTGGTGGCCGCCTCCCTCCTTCCTGGCCTCCCGGAGCTGCGCCCTTTCTCACTGGTTCTCTCTTCTGCCGTTTTCCGTAGGACTCTCTTCTCTGACCTGAGTCTCCTTTGGAACTCTGCAGGTTCT
+
CDDCCDDEFFFFGGGGGGGGGGHHGGGEDGHHHGGGGGGGGHHHHGGGGGGGHHGHHHHGGGGGGGGGGGGGGHHGGGGHGHHHHGGGGGGGGGHHHHHHHHHHGHHGHGHGGHHG-AFGHHHHHHHHHHHGHHGGGGGHGHHGGGGGGGGGGGGGGGG?AGGGGFFFFFFFFFFFFFFFFFFFFHFFFFFHFFFFFFFHFFFFDFFFFFFFFHFHFFFEFFFF/FFFFFFFFHHFFFFFFFFFFFFFFFF
@M05620:37:000000000-D9766:1:1101:21734:4062 1:N:0:6
ACCACACCTTCTACAATGAGCTGCGTGTGGCTCCCGAGGAGCACCCCGTGCTGCTGACCGAGGCCCCCCTGAACCCCAAGGCCAACCGCGAGAAGATGACCCAGGTGAGTGGCCCGATACCTCTTCTGGTGGCCGCCTCCCTCCTTCCTGGCCTCCCGGAGCTGCGCCCTTTCTCACTGGTTCTCTCTTCTTCCGTTTTCCGTAGGACTCTCTTCTCTGACCTGAGTCTCCTTTGGAACTCTGCAGGTTCT
+
CBCBCCCCFFFFGGGGGGGGGGHHGGGB4EHGGFGGGGGGFHHHHGGGDFGGGHGHHHGFFGCGGGGGGFEHHHHGGGGHGHHC/FE/B</<//2?2?2?2?/F/?110?1/??/>-CC@G<000=DD<<<..C@DGC...:/CBB0900/;.9.AA.--;BAFF->.;-;BFFFFFF0/9;09BFF0BF000;9B:FEFF.B.A?FFFFFF0B:0;F09BBB/9;0;B0FF0B0/00:0000;00.A0:;
@M05620:37:000000000-D9766:1:1101:19894:4093 1:N:0:6
ACCACACCTTCTACAATGAGCTGCGTGTGGCTCCCGAGGAGCACCCCGTGCTGCTGACCGAGGCCCCCCTGAACCCCAAGGCCAACCGCGAGAAGATGACCCAGGTGAGTGGCCCGCTACCTCTTCTGGTGGCCGCCTCCCTCCTTCCTGGCCTCCCGGAGCTGCGCCCTTTCTCACTGGTTCTCTCTTCTGCCGTTTTACGTAGGAATCTCTTCTCTGACCTCAGTCTCCTTTGGAACTCTGCAGGCTCT
+
AAA1AAAAFFFFGGBGGGGDG1FFGEAB0AAB1FFGCGEGCHCHHGGEEEEFFHHFHHH/>ECEFEGEGGGHFHHGE/?GFHHHHGCE@C<CCCHHGFFDG0FGEGF10<1?/FGG-A--><0<0GEGGDF?H.<A-..:./;:CF0BBFFFF0AEF99-9A.:B9;A@=BFFF/FF//BFFBFFFBFFFFFE/-;AB?//AFF--9//;/BFFF/;/9/B/////;B/FFFFF//B/FFFF//9/A-9-B
@M05620:37:000000000-D9766:1:1101:19575:4093 1:N:0:6
AGTGCCAGCTCTCAATCGCACAGGGGACCCAGGGCCTGGCCCCTCCATCCAGAAAACCTATGACCTCACCCGCTACCTGGAGCACCAACTCCGCAGCTTGGCTGGGACCTATGTGAGTATCCAGCGTAGGAATCTGGGAGTTGGGGAGGAGTGAGGAGTTGGGGAAAGACAGTCCTAACCGTGGAGGGTTCTGGTAAATGATGGGGTGAGGAGGGGCTCTTTGGCTCCCACCAGTCCCCCTGTCTGGTCTA
+
AB3>AFFFBFFFFGGD5FGCGCHAFAAFFEHH2FEAEFGFFHGHGGFHHCFGDFGBHGHHGHFHHHHFHHHGG/EEHHHHCGHHHHF1E?GFA?>/E3GHGHHG?/EGGBGFFHFHGHFFHHHGHGDDC?GHHHHHHGFGGHFHGGGGGGFHHHHFHGHHHHGCGGHFGHHHHHHGHHHHGGGGGGGGGGGGGGFGGGGGGGGBEGFBFFFFFFB;?BFFFFFFFBFFFFFFEFFFFFFFB.FFFB/BFFB
@M05620:37:000000000-D9766:1:1101:16900:4165 1:N:0:6
ACCACACCTTCTACAATGAGCTGCGTGTGGCTCCCGAGGAGCACCCCGTGCTGCTGACCGAGGCCCCCCTGAACCCCAAGGCCAACCGCGAGAAGATGACCCAGGTGAGTGGCCCGCTACCTCTTCTGGTGGCCGCCTCCCTCCTTCCTGGCCTCCCGGAGCTGCGCCCTTTCTCACTGGTTCTCTCTTCTGCCGTTTTCCGTAGGACTCTCTTCTCTGACCTGAGTCTCCTTTGGAACTCTGCAGGTTCT
+
ABBAABBBFFFFGGGGFG5BGAGGGEEBAEGHCFFE?EGGGHHHHGGGGEGGHHHHHHHGGGGGGGGGGGGFHHHGGGGHEFHHHGG@DGC@CGFFGHHFGFCGG1F1<?FFEHHGGGGCHHHHHHHGHHHDFH@DDFGGGCGEHGGGGGFFFEGEGGGBBGGFGB?F<B9BFFFFFFFFFFFFFFFFFEFFEBB9DFFFFFB.DDFFFFFFFFFFFFFFFFFF/:BFFFFFFFFBFFFFFFFF/BFFFFB
@M05620:37:000000000-D9766:1:1101:17856:4207 1:N:0:6
ACCACACCTTCTACAATGAGCTGCGTGTGGCTCCCGAGGAGCACCCCGTGCTGCTGACCGAGGCCCCCCTGAACCCCAAGGCCAACCGCGAGAAGATGACCCAGGTGAGTGGCCCGCTACCTCTTCTGGTGGCCGCCTCCCTCCTTCCTGGCCTCCCGGCGCTGCGCCCTTTCTCACTGGTTCTCTCTTCTGCCGTTTTCCGTAGGACTCTCTTCTCTGACCTGAGTCTCCTTTGGAACTCTGCAGGTTCT
+
AABABBBAFFFFFFFGGFFGGGHGGEEEEEHFFFGEFGGGFHCHHGGEEBEFFHGHHHHEEGGGGGGGGGGHHHHGGGGHGHHHHGGEGG<CFGHFFHHHCHHHGFH1GFHGGHHGGCCCHHDHHHHHFDGGHACA@DAGGHHGGF0FFFFGGBFGGGG-;?DAF-BDFFFFBFFFFFFF/BFFBBFFFFFFFFFDFFFBBDFFDDFFFFFFBFFFFBFBFFFB/BFFFFFFFFFFBFFFFFF//FF.999
@M05620:37:000000000-D9766:1:1101:13311:4237 1:N:0:6
ACCACACCTTCTACAATGAGCTGCGGGTGGCTCCCGAGGAGCACCCCGTGCTGCTGACCGAGGCCCCCCTGAACCCCAAGGCCAACAGCGAGAAGATGACCCAGGTGAGTGGCCCGCTACCTCTTCTGGTGGCCGCCTCCCTCCTTCCTGGCCTCCCGGCGCTGCGCCCTTTCTCACTGGTTCTCTCTTCTGCCGTTTTCCGTAGGACTCTCTTCCCTGACCTGAGTCTCCTTTGGAACTCTGCAGGTTCT
+
>A?1AAAAFFFFF3GBBGG1F1E1E00AE0GH1BFAEEGEGHHHHGGGFAGGHFH1FGHG/EEGF/>EGGG0F1?EGG/?//?FGG/0BBC//?0F1?GH1GC?<??1G11FF0.@C--@<<0<=GHHH<<AG.:-;A..;GHGFF0:C0;9A09;ABG-->@@?9--;-/;/9BFFFF-//99///9//B/FF@-BFF//999A-/9/;///BF/9:9-9/9-B-B///B////////;B/;/9FF-99/
@M05620:37:000000000-D9766:1:1101:22616:4264 1:N:0:6
ACCACACCCTCTACAATGAGCTGCGTGCGGCTCCCGTGGAGCACCCCGTGCTGCTGACCGAGGCCCCCCCGAACCCCAAGGCCAACCGCGCGAAGATGAGTGAGTGGCCTGCTCCCTCTTCTGGTGGCCGCCTCCCTCCTTCCTGGCCTCCCGGCGCTGCGCCCTTTCTCACTCCTTCTCTCTTCTGGCGCTTTCCGTAGGACTCTCTTCTCTGCCCTGAGTGTCCTTTGGCAGTCCGCCGGTTCTTGCTC
+
>>>>A@A>1>>C1FGBFFAAA1BBEAA00AEEA/BAGEE//FG0FFE//AA/1B1CBG0//>/EF/E/E///><ECG//FF<GG/FCCGC/<<-<.111F=10<DHEEH0<.<<0<://CGF0<:C.:.;9-=E.;9/A/CB/CFGF.9..9A--;-@9-@--;;9//BFFFF/-;9BBFF:/9BFF//9-;-:9/-9-:-////;9BB/B/BF//AF---;/;B////9/;F-;F/-;--@@--;/;BFB
@M05620:37:000000000-D9766:1:1101:12584:4268 1:N:0:6
ACCACACCTTCTACAATGAGCTGCGTGTGGCTCCCGAGGAGCACCCCGTGCTGCTGACCGAGGCCCCCCTGAACCCCAAGGCCAACCGCGAGAAGATGAGTGAGTGGCCCGCTCACTCTTCTGGTGGCCGCCTCCCTCCTTCCTGGCCTCCCGGCGCTGCGCCCTTTCTCACTAGTTCTCTCTTCTGGCGTTTTCCGTCGGACTCTCTTCTCTGCCCTGAGTCTCCTTTGTCACTCTGCCGGTTCTCGCTC
+
BBBABBBBFFFFGGGGFGGEG5GFG2ABFAHH3FGEGGGGGHHHHGGGGEGGHHHFHHHGEGGGGAEGGGGEH3GGGGAG?/GHHGE<BCB@/D<FDGGE?FFHHHGGHA<DCG.>GDGFFG1>DGGA.<<CADGGHHDHGCGGG/.CFGGGGG@?B@-9-;9;@FBF///;B//9;BFBFFFFFFF/;9;;9.//9FABB;@?//;FFFFFFF::AF99.B;9BBB/;F9/;/;B9B//9@@DEF9AEEA
@M05620:37:000000000-D9766:1:1101:15166:4332 1:N:0:6
ACCACACCTTCTACAATGAGCTGCGTGTGGCTCCCGAGGAGCACCCCGTGCTGCTGACCGAGGCCCCCCTGAACCCCAAGGCCAACCGCGAGAAGATGACCCAGGTGAGTGGCCCGCTACCTCTTCTGGTGGCCGCCTCCCTCCTTCCTGGCCTCCCGGAGCTGCGCCCTTTCTCACTGGTTCTCTCTTCTGCCGTTTTCCGTAGGACTCTCTTCTCTGACCTGAGTCTCCTTTGGAACTCTGCAGGTTCT
+
BCBCBBBCFFFFGGGGGGDGGGHHGGEAAEHHHGFGDEGGEHHHHGGGEEFGFHGHHHHGGFCGGGGGGGGCHHHGGGGHGHHH/FDEFD@CCGHFHFGHHHHHGHHHHGHFGHHGGGGGHFHHGHHHHFHGHHGGGGGHGHHGHGGGFGGGGGGGGG?B-CFFFGFFFFFFFFFFFFFFFFFFFFFFFFFFFFFFFFFFFFFFFFFFFFFFFFFFFFFFFFFFBFFFFFFFFFFFFFFFFFFFFFFFFFB
@M05620:37:000000000-D9766:1:1101:7703:4357 1:N:0:6
ACCACACGTTCTACAATGCGCTGCGTGCGGCTCGCGAGGAGCACCCCGTGCTGCTGACCGAGGCCCCCTGCACCCCCAGGCCAACCGCGTGAAGATGTGTGAGTGGCCCGCTCCCTCTTCTGGTGGCCGGATCCCTCCTTCCTGGCCTCCCGGAGCTGCGCCGTTTCTCCCTGTTTCTCTGTTCTGCGGTTTGCCGTAGGACTGTGTTCTCTGCCCTGAGTCTCCTTCGGACCTCTGCAGGTTCTGGCTCG
+
BAAAABB3BCFBGGGGGG4AE?EDGBE22A22A0AA00EEAHHFHGG01EE?3D@BFHB//E/EG?E/>?/BFFAE</DF//?GGGC/<<<?/111?@?1>FF=GGGHHG?D-A.</C0GH000/;::;--::FF09.C0CC0FF?C0:CA9B-B-9B/>-.-9.;B/9::.//:;9/FF/;//9F9;-;>D.9/9.;9AF//.;/;/9/:9FB/.::B9FFB/;FF/...;-9///B//A.;FF/:/9;9
@M05620:37:000000000-D9766:1:1101:17292:4388 1:N:0:6
ACCACACCTTCTACAATGAGCTGCGTGTGGCTCCCGAGGAGCACCCCGTGCTGCTGACCGAGGCCCCCCTGAACCCCAAGGCCAACCGCGAGAAGATGACCCAGGCGCATGAACCGCTGAGTCTTCTGGTGGCCGCCTCCCGCCTACATGGACTCCCAACGCTGCGCCCTTTCGGACTGGTTCTCTCTTATGACGTTTTCCGTAGGACTCACTACTCTGACCTGCGTCTCCTTCGGAACTCTGCAGGTTCT
+
AAA1AAAAFFFFGGGF3F1AG1GFE00A00AG1AF00EECCHHHHGGCAEEAFGF1GHFE?E@EGAEGGEE>GEHGGE/G/CHHEG</C?/<<AF111111</?FAC///<1>=F?C--..00000=0G=/<.:---.....9@C.;909/9FFBB.//;:-CA?--A=-/B/---9---////;//FFB/;//9-9/;BFAB-A-/;BB/B////:9//BF/B-;-9-FB/B/;-9--:B///FF-99;/
@M05620:37:000000000-D9766:1:1101:16770:4395 1:N:0:6
ACCACACCTTCTACAATGAGCTGCGTGTGGCTCCCGAGGAGCACCCCGTGCTGCTGACCGAGGCCCCCCTGAACCCCAAGGCCAACCGCGAGAAGATGACCCAGGTGAGTGGCCCGCTACCTCTTCTGGTGGCCGCCTCCCTCCTTCCTGGCCTCCCGGAGCTGCGCCCTTTCTCACTGGTTCTCTCTTCTGCCGTTTTCCGTAGGACTCTCTTCTCTGACCTGAGTCTCCTTTGGAACTCTGCAGGTTCT
+
BBBABBBBFFFFGGGGGGGFGDGBEAEBAEHHFGGEDGGEDHHHHGGGGEFFGHHHHHHGGGGGGGGGGGGGHGHGGGGHFHHGHGGEGGCC?DFGHFHHHHHHGHHHHFHGGHHGGGGGHGHHHHHHHHHGHHGGGFDHGHHGHGFGGGGGGGGGGGGGGGGGGGBFBBFFFFFFFFFFBFFFFFFFFFFFFFBFFFFFFFFFFFFFFFFFFFFFFFFFFFFFFFFFFFFFFFFFFFFFFFFFFFFFFFF
@M05620:37:000000000-D9766:1:1101:15008:4417 1:N:0:6
ACCACACCTTCTACAATGAGCTGCGTGTGGCTCCCGAGGAGCACCCCGTGCTGCTGACCGAGGCCCCCCTGAACCCCAAGGCCAACCGCGAGAAGATGAGAGAGTCGCCCGATCCCTCTTGGGGTGCCCCCCTCCCTCCTTCCTCGCCCCCCGGCGCCGCGCCCTTTCTCACGGTTTCTCTCTTCTGCCGTTTTCCGTAGGACTCTCTTCTCTGCCCTGAGTCCCCTTTGGAACTCTGGCGGTTCTAGCTG
+
CCBBCCCCFFFFGGGGGGGGGGHHGFGEHEHHHGGEEGGGGHHHHGGGEGGGHHHHHHHGGGGGGGGGGGGHHHHGGGGHGHHHHGGGGGGGGGHHHFDG2?<C?1/>?C?<<<AGHC0G00.=.-.<;.-A-DDGBGDFFFF0099D.AB9-:;==-@D-C-@CBBFFFFF....:BFFFFFBB/:/:::DB.9BFF..9/;BFFFFFFF//9;9A/;9/FF/;.:.9://9;FB/9//;@@DFBBF/:/
@M05620:37:000000000-D9766:1:1101:18347:4423 1:N:0:6
ACCACACCTTCTACAATGAGCTGCGTGTGGCTCCCGAGGAGCACCCCGTGCTGCTGACCGAGGCCCCCCTGAACCCCAAGGCCAACCGCGAGAAGATGACCCAGGTGAGTGGCCCGCTACCTCTTCTGGTGGCCGCCTCCCTCCTTCCTGGCCTCCCGGAGCTGCGCCCTTTCTCACTGGTTCTCTCTTCTGCCGTTTTCCGTAGGACTCTCTTCTCTGACCTGAGTCTCCTTTGGAACTCTGCAGGTTCT
+
BCCCCCCAFFFFGGGGGGBFGFHHGEEB4EHFGFGF?EFEDGDGGGEEEEEGFHHHHHHAEECEGGGGGGGHFHHGGGGHGHHHHGGGDDBDFGHGHHHHHHHHGHH1GGHGGHHGGGGGHHHHHHHHHHHGHGGDGDEHGHHGHGGGGGGGGGGGGGG-@DGGGGFFFFFFFFFFFFFFFFFFFFFFFFFFFFFFFFFFFFFFFFFFFFFFFFFFFFFFFFFFBFFFFFFFFFFFFFFFFFFFFFFFFFB
@M05620:37:000000000-D9766:1:1101:18361:4433 1:N:0:6
ACCACACCTTCTACAATGAGCTGCGTGTGGCTCCCGAGGAGCACCCCGTGCTGCTGACCGAGGCCCCCCTGAACCCCAAGGCCAACCGCGAGAAGATGACCCAGGTGAGTGGCCCGCTACCTCTTCTGGTGGCCGCCTCCCTCCTTCCTGGCCTCCCGGAGCTGCGCCCTTTCTCACTGGTTCTCTCTTCTGCCGTTTTCCGTAGGACTCTCTTCTCTGACCTGAGTCTCCTTTGGAACTCTGCAGGTTCT
+
AA>AAAB>FFFFFGGGEGBBFFGHGGGGHFGHHFFGFEEGGHHHHGGEAEGFBEHHFHHGFE0EFGCEGGFCGGHGGGGHGHHHHGGGGG@BDGHEHDGHHHGFCFFDG?FCFHHGGGGGHHHHHGGHDGFDHHGGGFGHFHHGGBGGFGGGGGGGG.ABAB;BFGFFFFFFFFFFFBFFB/BFFFFBFFFFFFFDFFEFFFFF;AFFFFFFFFFBFFFFFFFFBBFFFFFFFBFEFFFFFBFFFFF:BB;
@M05620:37:000000000-D9766:1:1101:16239:4459 1:N:0:6
ACCACACCTTCTACAATGAGCTGCGTGTGGCTCCCGAGGAGCACCCCGTGCTGCTGACCGAGGCCCCCCTGAACCCCAAGGCCAGCCGCGAGAAGAAGAGTGAGTGGCCCGCTACCTCTTCCGGCGGCCGCCTCCCTCCTTCCTGGCGTCCCGGAGCTGCGCCCTTTCTCACTGGTTCTCTCTTCTGCCGCTGTCCGTAGGACGCTCTTCTCTGACCTGAGTCTCCTTCGGAACTCTGCATGTTCTAGATC
+
AAA1A?>AFFFB3GG1A1BAA1B1ABAAFAGHFFGEFEG/EGHHHGEG//E/F11BGFFEEGCGCE>FGGGHHHCEEGFFEGHA/?</E/B///01001???1?FD/?FGCC<-<>11FHH0C@-<C-AGG@.C?EBB.FFG/0;/9--;;B------F/9@--@BF//;BBFFB/99//;/F/////;>-@--99-;A--//---9-BFFFF/;//:-/99BBFBFB/;-AE=///9/9/;//;B/;///
@M05620:37:000000000-D9766:1:1101:15029:4466 1:N:0:6
AGTGCCAGCTCTCAATCGCATAGGGGACCCAGGGCCTGGCCCCTCCATCCAGAAAACCTATGACCTCACCCGCTACCTGGAGCACCAACTCCGCAGCGTAGGAGTTGGGGAGGAGTGAGGAGTTGGGGAAAGACAGTCCTAACCGTGGAGGGTTCTGGTAAATGATGGGGTGAGGAGGGGCTCTTTGGCTCCCACCAGTCCCCCTGTCTGGTCTATCTCCTGCCCTTAGATCGGAAGAGCACACGTCTGAA
+
>AAAABFFBFFFGGGGGGGC22FHHEFFGFGHFEFECFHHGHGGGGHHHGGHFHHGHGHHHHFHHHFHHHHE@EGGHHGHFHHGHHFFE3FGGGEGGGG?EE3?BGHHGGGGGFDFGHGHGE@@DFCGFGHFGGHHDF>GHGHHGA>AEHGG=GHHHHG;CCCHHGHGHG;CEFGGGFABBAECFGFFGGGGGBFFEFBFFFFF;AFFFFFFBFFBFBFFFFFFEFFBFFFFFFDEA.;9BFF;@;;BEFB
@M05620:37:000000000-D9766:1:1101:19342:4471 1:N:0:6
ACCACACCTTCTACAATGAGCTGCGTGTGGCTCCCGAGGAGCACCCCGTGCTGCTGACCGAGGCCCCCCTGAACCCCAAGGCCAACCGCGAGAAGATGCCCAGGTGAGTGGCCCGCTACCTCTTCTGGTGGCCGCCTCCCTCCTTCCTGGCCTCCCGGAGCTGCGCCCTTTCTCACTGGTTCTCTCTTCTGCCGTTTTCCGTAGGACTCTCTTCTCTGACCTGAGTCTCCTTTGGAACTCTGCAGGTTCTA
+
DDDDDDCCFFFFGGGGGGGGGGHHGGGFHGHHHGGGGGGGGHHHHGGGGGGGHHHHHHHGGGGGGGGGGGGHHHHGGGGHGHHHHGGGGGGGFGFHGGHHHHHGHHHHGBFFHHGGGGGHHHHHHHHHHBDHHGGGGGHGHHGHHGGGFGGGGGGGGCGGGGFGGGFFFFFFFFHFFFFFFFFFFFFFFHHHFFFFFFFFFFFADFFFFFFFFFFFFHFHFFFFFFFFFFFFFBFFFFFFFFFFFFFFFFF
@M05620:37:000000000-D9766:1:1101:16804:4510 1:N:0:6
ACCACACCTTCTACAATGCGCTGCGTGCGGCTCCCGAGGAGCACCCCGTGCTGCTGACCGAGGCCCCCCTGAACCCCAAGGCCAACAGCGAGAAGACGACCCAGGTGAGTGGCCCGCTACCTCTTCTGGTGGCCGCCTACCTCCTTCCTGGCCTCCCGGAGCTGCGCCCTTTCTCACTGGTTCTCTCTTCTGCCGTTTTCCGTAGGGCTCTCTTCTCTGACCTGCGTCTCCTTTGGAACTCTGCAGGTTCT
+
AAA1AAA>CFCFG3FB3G11A0E?E00000AA//B//AE??GHFHGGAB/?FBGG1FH0//E/EF/>EG@/0B1?EG?/?//?FGGA0BC///C010?//<A.GGCC10FBCC<<--AC@GF00::CBGG/:.C:--;./;CBA/00900C.909.9C@-;@-B/--9-99/;BFB9//-9B9B//9/B99BFF@-ABEB/ABAFFEF-AB/BBBBFFBB/B/F-;9@A-FFBFFBFFFFFFFFEFFFFFB
@M05620:37:000000000-D9766:1:1101:17054:4557 1:N:0:6
ACCACACCTTCTACAATGAGCTGCGTGCGGCTCCCGAGGAGCACCCCGTGCTGCTGACCGAGGCCCCCCTGAACCCCAAGGCCAACCGCGCGAAGATGACCCAGGTGAGTGGCCCGCTACCTCTTCTGGTGGCCGCCTCCCTCCTTCCTGGCCTCCCGGAGCTGCGCCCTTTCTCACTGGTTCTCTCTTCTGCCGTTTTCCGTAGGACTCTCTTCTCTGACCTGAGTCTCCTTTGGAACTCTGCAGGTTCT
+
BAAABBA>4CBFGGGFGGBFFFGHEEG22AEEGEFE2EECAHHHHGCEEEEE5D@GHHF@@ECGEE>EGEEFHHFGGFGGGHHEEFGGGC/>B@C?F1FGGHFGG1F1<FFFFHECCGGGHHGHFFHGHHHDFG?9:C9AEFGD/FFFFFFFFGGFGGG=BB.BF?BDB?FBFFFFFFFB;BFFFFFBFF/BFEBADFFFFFF?DFFFFFFFFFFFFFFFFFEF/:FF9BFBFFFFFFFBB/BFFFFFEFB
@M05620:37:000000000-D9766:1:1101:24592:4572 1:N:0:6
AGTGCCAGCTCTCAATCTGGCCTATTTCCTACCCTTAGCCCGGAATAGCCCGCATCCTCACTCCAGCCACATTACCCGAGCTCACCAGCTGTCCTCTGCTTGAAGGAACTACGTGAGTATCCAGCGTAGGAATCTGGGAGTTGGGGCGGAGTGCGGAGTTGGGGAAAGCCAGTCCTAACCGTGGAGGGTTCTGGTAAATGATGGGGTGAGGAGGGGCTCATTGGCGCCCACCAGTCCCCCTGTCTGGTCTA
+
AAAAAFFFAFFFGGGGGG31B1ABG3DDFD3BFBFCGG11B00AE/BFGF0/A//AB1ABB1BGF1BAFG0F2DFBB>>//>BB1B1BB1BB1B2@B1BBB10111BBB1B1/00?/BGB2>>G0/C?<CBD<D221G0//@1@<C/-<<<<<0<-CC;/C/?@A;9F/./9;BF9;09.;C.-...@B--;9:;/9BF/B/B/AB---;A/AB@@@?-/;//B/--;-;E9-;F/B/A--;::/FBB///
@M05620:37:000000000-D9766:1:1101:15590:4583 1:N:0:6
ACCACACCTTCGACAATGAGCTGCGTGCGGCTCCCGAGGAGCACCCCGTGCTGCTGACAGAGGCCCCCCTGAACCCCAAGGCCAACCGCGCGAAGATGACCCAGGTGCGTGGCCCGCTACCTCTTCTGGTGGCCGCCTCCCTCCTTCCTGGCCTCCCGGAGCTGCGCCCTTTCTCACTGGTTCTCTCTTCTGCCGTTTTCCGTAGGACTCTCTTCTCTGACCTGCGTCTCCTTTGGAACTCTGCAGGTTCT
+
AAAAAAA>FFB1FEFGF1BFFAAF0BBA00A/BBFA/AAEEEGG/BEE/BEF11@FF011BC/BFFEEG//BGFHGGCEGFFGHHGA<>B/>/CG/FGFGHHEHGGC1<>.@CHECCGGGHHHHHGHHGHHGHHGGGEFGGGGGGGGGGGGGGGGGGGG-9@FFF@@F@@FFFFFFFFFFFFFFFFFFFFFFFF@FFFFFFFFFFBFFFFFFFFFFFFF9FFFFF@A@FFFFFFFFFFFFFFFFFFFFFFF
@M05620:37:000000000-D9766:1:1101:19770:4627 1:N:0:6
ACCACACCTTCTACAATGAGCTGCGTGTGGCTCCCGAGGAGCACCCCGTGCTGCTGACCGAGGCCCCCCTGAACCCCAAGGCCAACAGCGAGAAGATGACCCAGGTGAGTGGCCCGCTACCTCTTCTGGTGGCCGCCTCCCTCCTTCCTGGCCTCCCGGAGCTGCGCCCTTTCTCACTGGTTCTCTCTTCTGCCGTTTTCCGTAGGACTCTCTTCTCTGACCTGAGTCTCCTTTGGAACTCTGCAGGTTCT
+
AAAAAAAAFFFFGGGF3GFDG1GCGA0BA0FGBFGE?EG/AGHHHGGG?AFGDHGFHHHE/F/EG>EEGEF0GEHGGGEH//GHHG/0FGG//B0C111<?FGF/FGHFDHGGGHGGGGGHHHHHHHGFHHGHGGCGG?GFHHGHGBGHGHGHGGGGGGGGGGGGGGF@@FFFFFFFFFEFFFFFEFFFFFFFF@9AFFFFFFFFFFFFEEFFFFFFFFFFFFFFBFFFFFFFFFFFFFFFFFFFFFFFFB
@M05620:37:000000000-D9766:1:1101:14337:4647 1:N:0:6
ACCACACCTTCTACAATGAGCTGCGTGTGGCTCCCGAGGAGCACCCCGTGCTGCTGACCGAGGCCCCCCTGAACCCCAAGGCCAACCGCGAGAAGATGACCCAGGTGAGTGGCCCGCTACCTCTTCTGGTGGCCGCCTCCCTCCTTCCTGGCCTCCCGGAGCTGCGCCCTTTCTCACTGGTTCTCTCTTCTGCCGTTTTCCGTAGGACTCTCTTCTCTGACCTGAGTCTCCTTTGGAACTCTGCAGGTTCT
+
BBBBBBBBFFFFGGGGGGFGGGHGGAE2AEHHGGGGGGGGGHHHHGGGGGGGGHHHHHHGGGGGGEGGGGGHHGHGGGGHGHHHHGEEGGGFCGGHFHHHHHGHGGHHHGHGGHHGGGGGHHHHHHHHHHHGHHGGGGDHGHHGHGGGGGGGGGGGGGGGGGGGGGFFFFFFFFFFFFFFBFFFFFFFFFFFFFFFFFFFFFFFFFFFFFFFFFFFFFFFFFBFFFFFFFFFFFFFFFFFFFFFFFFFFFF
@M05620:37:000000000-D9766:1:1101:15294:4661 1:N:0:6
GAGGCTGCTTTGGAAGAAACTCATAGATTACTGCAACAGTTCCCCCTGGACCTGGAAAAGTTTCTTGCCTGGCTTACAAAACCTGAAACAACTGCCAATGTGCGCGCCCCGCAACCACTGGTGCTGACAACCTTCCAAGTTACTAAAATCCCGGAGCAAACAACTTTATCAAAGGAGCTCACTTCCGCCGTATACCGTAGGACTATCATATGTAACAATAGTCACCATTTGAACTTTTAAGGATCAACAAC
+
AAAAABFBFFFFGBFEAEFGGFFFGFBFH5BFGHFBGFGEGDBFGGGFE2BFGGFABBCGADFHEBBBFGHF1BBC3A5B11?3?CB3@?B?B?BG333B4B41>>>>EE///<<0//222B?22?3BB3<?22@F2F<@222@2<1?11?1?A<A-<010>><100=0===0=</...00000C0:C.:-.;/9;99...;///0C00;C009;CB000;9;0;;0=;/;BBBB9B//;///;99B//..
@M05620:37:000000000-D9766:1:1101:15276:4671 1:N:0:6
ACCACACCTTCTACAATGAGCTGCGTGTGGCTCCCGAGGAGCACCCCGTGCTGCTGACCGAGGCCCCCCTGAACCCCAAGGCCAACCGCGAGAAGATGAGTGAGTGGCCCGCTCCCTCTTCTGGTGGCCGCCTCCCTCCTTCCTGGCCTCCCGGCGCTGCGCCCTTTCTCACTGGTTCTCTCTTCTGCCGTTTTCCGTAGGACTCTCTTCTCTGCCCTGAGTCTCCTTTGGAACTCTGCCGGTTCTTGATC
+
CCCBCCCBFFFFGGGGGGAFGGHHGFGB4FHGHGGGDGAEAHHHHGGFDFGGEHGHHHGEGGCFGGGGGGGHHHHGGGGHGHHHHGGGGGBDGGHFGHHHHFHHHHGGHACGGFGGHHFHHHBGDHGH<ACGGGHGHHGHHHHHHFGGGGGGGGGGGGGD@DDDAFFFFFFFF0/;BFFFFFFFFFF0B@;AFFFFFF?DFFFFBFFFFFFFFFBFFFFFFFFFFFF0BFB0B0FF0:B0@DCDFF0:0;0
@M05620:37:000000000-D9766:1:1101:24470:4675 1:N:0:6
AGTGCCAGCTCTCAATCGCACAAGTGTGACCTCCCGTGCAGTCTTGCCTCTTTCCTGCCCTTAGATCCGAAGAGCCCACGTCTGACCTCCAGTCACCTTACTCGCTCTCGTCTGCCGTCTTCTGCTTGAAAACACCCCACTCCTTCCTGGCCTAAAGAAGCTCAGCCATTTAACACTGGTTCTCTCTTCTGCCGTTTTCCGTAAAACTGTATACTCTGACCTGAGACTCCTTTGAAACGCAACAGGGTCGG
+
AAA>AFFFAFFFG1GG1FGFGC0AD3DD3AFHHHGGA000D1AA2A1BBBG11DF11GHHGHG1FAG1BA/AE0GHGHFG/F>/BFF1GGHH21@FFGHFF1EE/E/>1??/?FGHGEGFFHHHGHBH01BGC/GC<</?00@1110110<?G01?1?FBHH1<G10>11><11111F/=00<0=0<00000<<:CHE00C0:..;CB00;000000000/;///00009;0900;00.9----;---/--
@M05620:37:000000000-D9766:1:1101:15261:4682 1:N:0:6
ACCACACAATCTACAATGCGCTGCGTGCGGCTCTCGAGGAGCACCCCGTGCTGCTGACCCAGGCCCCCCTGAACCCCAAGGCCAACCGCGCGAAGATGAGTGAGTGGCCTGCTCCCTCTTCTTGTGGCCGCCTCCCTCCTTCCTGGCCTCCCGGCGCTGCGTTCTTTCTCACTTTTTCTCTCTTCTGGCGTTTTTCGTCGGGCTGTCTTCTCTGGTCTGAGTGTCCTCTGTCAGTCCCCCGGTCCTGGCTC
+
A>AA>AA11BBBFFBGGGBEEEGGGEF00AAAB0BA1BAA/B/BBAAAAB?B1FCGFGB0B//?FEGEE>/B1FHGE?EHGGFFHFEE>C>BCGG/?GG1111?<<AFF1<>1D1>000>FG<GDHGC.<<;CECEG/C;GFHG0/CFF?EGG-99A-A.9--9-;9FB9/;B9/9BFB/://BFBF//;-;-A-;9;-------999F/BFFF//:9B9/;9BF:/;//::9/9;//:9@@9-;///99/
@M05620:37:000000000-D9766:1:1101:12297:4687 1:N:0:6
AGTGCCAGCTCTCAATCGCACAGGGGACCCAGGGCCTGGCCCCTCCATCCAGAAAACCTATGACCTCACCCGCTACCTGGAGCACCAACTCCGCAGCTTGGCTGGGATCTGGGCGTTGGGTCGGCGTGAGGAGTTGGGGACCGCCCGTCCTCCCCGTGGAGGGTTCTGGTACCTGATGGGGTGAGGCGGGGCTCTTTGGCTCCCACCAGTCCCCCTGTCTGGTCTATCTCCTGCCCTTAGATCGGGAGAGC
+
>3>AAFFFBFCFGGGGCFFFE?FEFEEFFAGHFFF?FCHAAG2FFEFHGHGHFHCFHDBGFF5GHDBFGHHEE/>>FHHFBFGGFEHEGBHFEF?FEB3FEFHG??HHGBGHH/<BCDAF/2<A//<A<EHHGFCGEC-.<CDD--;CFGGB/EGBCEG9CEB9FGGGGBF09BBFFFFFFDB.AF.@=BCFCEFFFFFFFFFE.9DEFFFFFFFFEBFFFB/;B/;FFFFFFFFFFBFB/;BFF---.;.
@M05620:37:000000000-D9766:1:1101:15288:4708 1:N:0:6
ACCACACCTTCTACAATGAGCTGCGTGTGGCTCCCGAGGAGCACCCCGTGCTGCTGACCGAGGCCCCCCTGAACCCCAAGGCCAACCGCGAGAAGATGAGTGAGTGGCCCGCTACCTCTTCTGGTGGCCGCCTCCCTCCTTCCTGGCCTCCCGGCGCTGCGCCCTTTCTCACTGGTTCTCTCTTCTGCCGTTTTCCGTAGGACTCTCTTCTCTGCCCTGAGTCTCCTTTGGAACTCTGCAGGTTCTCGATC
+
AAAAA@ABFFFFFGGFFGGGGGGHGEEAAEGHHGGGDCF?EHHHHGGGDEGFFFFHHHGGGGCGGGGGGGF2GHHGGGGGGHHHAFGGGGGGGGHGHHHHHHHHHHGFHFGGG-AHHHFHHHHHDGGHHGGGGGHGHHEHHHHHHHHGGGGEGG-BFGGGFFFFFFFFFFFFFFF/BFFFFFFFFFFFFDDAFFFFFFAAFFFFFFFFFFFFFF/FFFFFFFFFFFFBFBFFFFFE/;/9BFFFFF/:BB.
@M05620:37:000000000-D9766:1:1101:11029:4756 1:N:0:6
GATGCTGCTTTGGAATCAACTGACACGCCCGGGACCCACGATCGGAAGAGCACACGTCTGAACTCCAGTCACCTTACTCGATCTCGTATGCCGTCTTCTGCTTTAAAAAAAAAACAACGAAAAAACAAACGCATAAAAAAGAAAAAAACCTAAAAATATAAAAAAAGACAAAGGAGAGAACAAAAAAAAAAAAAAGCGAATCCCTCTATAAGAAACACGTAAACTAAGAAAACCATTTGAGAATGACAGCA
+
>1>>A11BBFBB11B1B1BBB1B1110ABEEGG0ABB//AAFEE///EGAFBG0G/>/>>1DBDB111DF@11BBB1B1BBF>B20/?F0BF>/>B/BBF1BB112B>F/BC<//?</////<0-.<.0..--.<00=0-.:.//.--.9///000.0000000--..//--/---9--9//:9----9-----9----9--9//--//////://99----9////////-/--/;9;/-;/////9/--
@M05620:37:000000000-D9766:1:1101:24739:4763 1:N:0:6
AACACACCTTCTACAAAGAGCTGCGTGTGGCTCACGAGGAGCACCCCGTGCTGCTGACCGAGGCCCCCCTGAACCCCAAGGCCAAACGCCAGAAGATGAGTGAGTGGCCCGAACCCTCTTATGATGGCCGCCTCCATCCATACTGGCCTCCAGGCGCTGCGAACTTTCTCACTGGTTCTCTCTTCTGCAGTTTTCCGTAGGACTCTCTTCTCTGCCCTGAGTCTCCTTTGGAACTCTGCAGGTTCTCGCTC
+
111AAAAAFFFFGGGG1ABBGG1B0BBEHC0BGBG00AE/EHHHGEGGEGGGFGHHHCGGGG///EEEEGGGHHH/?EEGFGGHG0FEE/CGGHHEGGHH21B?FGGGH/>//<>CGHGFDB>1<1<>><=@AEG/=GG000;0<;CH0;://;:-;99AA?-@EFGGGGGFGF/;BFFFFFFFF/;9/B:FBFBFAF-ABFFFFEFFFF/FFFFFF/-;:BBFFFFFF9//B/BFBFF//;;BFF;9-;9
@M05620:37:000000000-D9766:1:1101:15682:4776 1:N:0:6
ACCACACCTTCTACAATGAGCTGCGTGTGGCTCCCGAGGAGCACCCCGTGCTGCTGACCGAGGCCCCCCTGAACCCCAAGGCCAACCGCGAGAAGATGACCCAGGTGAGTGGCCCGCTACCTCTTCTGGTGGCCGCCTCCCTCCTTCCTGGCCTCCCGGAGCTGCGCCCTTTCTCACTGGTTCTCTCTTCTGCCGTTTTCCGTAGGACTCTCTTCTCTGACCTGAGTCTCCTTTGGAACTCTGCAGGTTCT
+
CCCCCCCCFFFFGGGGGGGGGGHHGGGEDGHHHGGGFGGGGHHHHGGGGEGGGHHHHHHGGGGGGGGGGGGHHHHGGGGHGHHHHGGGGGCGGGHHHHHHHHHGGGHHHHHGGHHGGGGGHHHHHHHHHHHGHHGGGGGHGHHGHGGGGGGGGGGGGG?-@DGGGGFFFFFFFFFFFFFFFFFFFFFFFFFFFFFFFFFFFFFFFFFFFFFFFFFFFFFFFFFF/FFFFFFFFFFFFFFFFFFFFFFFFFF
@M05620:37:000000000-D9766:1:1101:21632:4811 1:N:0:6
ACCACACCTTCTACAATGAGCTGCGTGTGGCTCCCGAGGAGCACCCCGTGCTGCTGACCGAGGCCCCCCTGAACCCCAAGGCCAACCGCGAGAAGATGAGTGAGTGGCCCGCTCCCTCTTCTGGTGGCCGCCTCCCTCCTTCCTGGCCTCCCGGCGCTGCGCCCTTTCTCACTGTTTCTCTCTTCTGCCGTTTTCCGTAGGACTCTCTTCTCTGCCCTGAGTCTCCTTTGGAACTCTGCCGGTTCTCGCTC
+
AAAABBABBFFFGGGGGGGGGDFBEAEBAAGGCFGEEGGCDHHHHGGGGEGGGHHGHHFG@EGGGDFGGEF2FFHGGGDGECHHHGGEGGGF?FFBFBDGFFFHHHGGH/@@@AFFFGHHHHFFDCDH.CCGGGEGHEFFGHFBHFFFFGGFFGB?@CCFFF.BFFFFFFFFF;/;9FFFFFFFFFF9;;;;FEFFFFFFBFFFFFFFFFFFFFFFFFFFFFEFFFFFEFF/BFFFBFF/;DFFFF/;.:9
@M05620:37:000000000-D9766:1:1101:24800:4836 1:N:0:6
ACCACACCTTCTACAATGAGCTGCGTGTGGCTCCCGAGGAGCACCCCGTGCTGCTGACCGAGGCCCCCCTGAACCCCAAGGCCAACCGCGAGAAGATGACCCAGGTGAGTGGCCCGCTACCTCTTCTGGTGGCCGCCTCCCTCCTTCCTGGCCTCCCGGAGCTGCGCCCTTTCTCACTGGTTCTCTCTTCTGCCGTTTTCCGTAGGACTCTCTTCTCTGACCTGAGTCTCCTTTGGAACTCTGCAGGTTCT
+
BBBBBBBBFFFFGGGGGGGCGGHHGGGEFGHCGGGGGGGGGHHHHGGGEGGFGGFHHHHGGGEGGGGGGGGHHHHGGGGHGHHHHGGGG/BD?DHFHDHFHHGHGHG1GHHGFHECCFGGHHFFGGHHHHGFFHG--CDEFGFDCFF9;CCFAFAAEG--ADAFFGFDFFFFFFFFFFBF/B9:FFBBFFFFFBAAAFFFFFF?FFFBBBFFFFFFFFF/:B/F9.:BFFFFEFFFBFBBFFFFFFFFFFF
@M05620:37:000000000-D9766:1:1101:9482:4849 1:N:0:6
ACCACACCTTCTACAATGAGCTGCGTGTGGCTCCCGAGGAGCACCCCGTGCTGCTGACCGAGGCCCCCCTGAACCCCAAGGCCAACCGCGAGAAGATGACCCAGGTGCGTGGCCCGCTACCTCTTCTGGTGGCCGCCTCCCTCCCTCCTGGCCTCCCGGAGCTGCGCCCTTTCTCACTGGTTCTCTCTTCTGCCGTTTTCCGTAGGACTCTCTTCTCTGACCTGCGTCTCCTTTGGAACTCTGCAGGTTCT
+
ABBAAABBFFFFGGGGGGAGGFGHGEEAAAGGEFGGDGGCFHHHHGGGEDGGHBGCHHFECEGGGGGGGGGFHFHGGGDHEAHHGGE@CC/<>DF1>11FGFEH/?F1>/?ADHF@@@DGHHGGB<GGH0C<GH?:DFFHGGGG.CBDFFFGGFGE9C---AFFFB?D=BFF/BFFFFFFFFBBFFFFFFFEFF?DDFFFFBFF..F9BFBFFF9B/;BBF/;FF?FBDFFFFB/99BFBF/;9FF.A/B;
@M05620:37:000000000-D9766:1:1101:19824:4858 1:N:0:6
ACCACACCTTCTACAATGAGCTGCGTGTGGCTCCCGAGGAGCACCCCGTGCTGCTGACCGAGGCCCCCCTGAACCCCAAGGCCAACCGCGAGAAGATGCCCCAGTTGAGGGGCCCGCTACCTCTTCTGGTGGCGGCCTCCCCCCTTCCTGGCCTCCCGGAGCGGCGCCCTTTCTCACTGGTTCTCTCTTCTGCCGTTTTCCGTAGGACTCTCTTCTCGGACCGGAGTCTCCTTTGGAACTCGGCAGGTTCT
+
CCCDCCCCFFFFGGGGGGGGGGHHGGGEHGHHHGGGGGGGGHHHHGGGGGGGHHHHFHHGGGGGGGGGGGGHGHHGGGGHGHHHHGGGGGGGGGHHHH2GH//?11=1=0?<AD@<---</00<<<0=0<<.C--<-9CE..<-A.C/0C/A.0<E.<<<-9-9--<D-CF000<B00</B0:000:B0:00<09DFF.B0<:.BA00//00<00:0..9@--<9-./:B<BF0F/B::<:...-<-<:00
@M05620:37:000000000-D9766:1:1101:12638:4865 1:N:0:6
AGTGCCAGCTCTCAATCGCACAGGGGACCCAGGGCCTGGCCCCTCCATCCAGAAAACCTATGACCTCACCCGCTACCTGGAGCACCAACTCCGCAGCTTGGCTGGGACCTATGTGAGTATCCAGCGTAGGAATCTGGGAGTTGGGGAGGAGTGAGGAGTTGGGGAAAGACAGTCCTAACCGTGGAGGGTTCTGGTAAATGATGGGGTGAGGAGGGGCTCTTTGGCTCCCACCAGTCCCCCTGTCTGGTCTA
+
AABCCFFFCFFFGGGGGFGGGGHGFFFGGGDHGGEGGFGGHHGGGGHHHHFHEHHHHEHFHHFHHHGFHHHGGEGGHHHFHHHGHHHHGHHHGGGGGF3GGFHGGDHHGHFHHHHHHHHHHHGHHCCDGGBHHHFHHHHGGGHHGGGGGGGGFHHHFEGHFHGGGDHHHHHHHHHFHFFHGGGGGFGGGGGGGG;FFGGGEGGGEGFFFFFFFFFFFDFFFFFB0BFFFFFFFFFFFFFFCE09BBB0;BF
@M05620:37:000000000-D9766:1:1101:11223:4873 1:N:0:6
AGTGCCAGCTCTCAATCGCACAGGGGACCCAGGGCCTGGCCCCTCCATCCAGAAAACCTATGACCTCACCCGCTACCTGGAGCACCAACTCCGCAGCTTGGCTGGGACCTATGTGAGTATCCAGCGTAGGAATCTGGGAGTTGGGGAGGAGTGAGGAGTTGGGGAAAGACAGTCCTAACCGTGGAGGGTTCTGGTAAATGATGGGGTGAGGAGGGGCTCTTTGGCTCCCACCAGTCCCCCTGTCTGGTCTA
+
BCBBCFFFCFFFGFGGGGGGGGHHGGGGGGHHGGGGGGHHHHGHGGHHHHHHHFHHHGHHHHHHHHHHHHHGGFFGHHHHHHHHHHHHGHHHFGGGGHHHGHHGGGHHGHHHHHHHHHHHHHHHGGCGGGHHHHHHHHHGGHHHGGGGGGGHHHHHHGHHHHGGGGHHHHHHHHHHHHHHGFEGGGGG<AFGGGCFGGGGGGGGGGFDFFFFFFFFFFFFFHFFFFFFFFFFFFFFFFFFFFFFFFFFFFF
@M05620:37:000000000-D9766:1:1101:14828:4894 1:N:0:6
ACCACACCTTCTACAATGAGCTGCGTGTGGCTCCCGAGGAGCACCCCGTGCTGCTGACCGAGGCCCCCCTGAACCCCAAGGCCAACCGCGAGAAGATGACCCAGGCGAGAGGCCCGCTACCTCTTCTGGCGGCCGCCTCCCTCCTTCCTGGCCTCACGGAGCTGCGCACTTTCTCACTGGTTCTCTCTTCTGCCGTTTTCCGTAGGACTCTCTTCTCTGACCTGAGTCTCCTTTGGAACTCTGCAGGTTCT
+
1>>AA>1AFFC13FGEADG111A1AAABGAGGFGEEFEG?EHHHHGCGA/EAGEAFH0BFEEGGE>/EGGGFHF/?EGE>>CH/<</<><C@/<0F>1>?FHCG//><A-<CFF.<C--</00<000<C0;@A--9-...;FGG/00;;9FF-/-/;-;--@-:F;=-@-BF//;FFFF-/9;B/BF//9FFFF@9BFF/B9B-A-BF/BF99BF///:BB//-;-9999F////9///;//;/FF--9B/
@M05620:37:000000000-D9766:1:1101:13195:4899 1:N:0:6
ACCACACCTTCTACAATGAGCTGCGTGTGGCTCCCGAGGAGCACCCCGTGCTGCTGACCGAGGCCCCCCTGAACCCCAAGGCCAACCGCGAGAAGATGCCCACGGGGAGGGGCCCGCTCCTCCTTCGGTGGCCCGCCTCCTCCCTTCTTGGCCCCCCGGAGCTGCGCCCTTTTCCACTGGTTCTCTCTTCTGCCGTTTTCCGTCGGACTCTCTTCTCGGACCGGATTCTCCTTTGGACCTCGGCAGGTTCA
+
DCDDDDDDFFFFGGGGGGGGGGHHGFGGHGHHHGGGGGGCGHHHHGGGEGGGHHGHHHHGGGGGGGGGGGGHGHHGGGGHGHHHHGGGGGGGGGHHHHFHH2/>///--->-AG@----<0//<0<.<..<.<.-<-9<E//<.C:C00<0B0.<@-@-9--.<0-<D-@F000:<00</F000000<0000<0-BDF.B0.:.<----/00<<<<0..9@<-<-..<0<:BF0B/<0//0...-<-<000
@M05620:37:000000000-D9766:1:1101:24291:4900 1:N:0:6
ACCACACCTTCTACAATGAGCTGCGTGTGGCTCCCGAGGAGCACCCCGTGCTGCTGACCGAGGCCCCCCTGAACCCCAAGGCCAACCGCGAGAAGATGAGTGAGTGGCTCGCTCGCTCTTCTGGCGGCTGGCTGCCTCCTTCCTGGCCTCCCGGCGCTGCGCCCTTTCTCACTGGCTCTCTCTTCTGTCGTTTTCCGTCGGACTCTCTTCTCTGTCCTGCGTCTCCTTTGGTACTCTGTCGGTTCTTGCTC
+
DDDDDDDDFFFFGGGGGGGGGGHHGGGGHGHGHGGGGGGGGHHHHGGGDFGGHHGHHHHGCGGGGGGGGGGHHHHGGGGHGHHHHGGGGGGGGGHHHH22222?GH//01>>.F->F<.0<0000<A--<.</.<CFGG/CFGG0/=.0:<E.-=9-@-.--.<</<BF00<B0/.<0<0<FF000<0<BB..<00.<.-<--<:0<BB000B00<0000-<-.::0BB0/.00<::000<@9..<00<B0
@M05620:37:000000000-D9766:1:1101:23424:4904 1:N:0:6
ACCACACCTTCTACAATGAGCTGCGTGTGGCTCCCGAGGAGCACCCCGTGCTGCTGACCGAGGCCCCCCTGAACCCCAAGGCCAACCGCGAGAAGATGCCCAGGTGAGTCGCCAGCTCCCTCGTCTGGCGGCCGCCTCCCTCCTTCCTGGCCTCCCGGGGCTCCGCCCTTTCTGGCTGGTTCTCTCTCCGGCCGCTTTACGACGCACTCTCTTCACTGAACTCTGCCTCCGATGGATCTATGCAGGATATA
+
BBBBBBBBFFFFGGGGGGGGGGHGGGGGHCHHHGGGGGGFGHHHHGGGGGGGGHHHHHHGGGGGGGGGGGGHHHHGGGGHGHHHHGGGGCFGGGHGHHG222//FF<<?1>A/>-<G11<0>-<<<E/0<:DCCGGGGGAFGGGF0F09/;FB....:--9-.;...;@//;F//:B.A/BFF/////;.---:--.A9:...---;B//9/;//;9B///;/////;/..-...////:;F///../;B/
@M05620:37:000000000-D9766:1:1101:13174:4908 1:N:0:6
ACCACACCTTCTACAATGAGCTGCGTGTGGCTCCCGAGGAGCACCCCGTGCTGCTGACCGAGGCCCCCCTGAACCCCAAGGCCAACCGCGCGAAGATGACCCAGGTGAGTGGCCCGCTACCTCTTCTGGTGGCCGCCTCCCTCCTTCCTGGCCTCCCGGAGCTGCGCCCTTTCTCACTGGTTCTCTCTTCTGCCGTTTTCCGTAGGACTCTCTTCTCTGACCTGCGTCTCCTTTGGAACTCTGCAGGTTCT
+
AAAAAAA>BBCFFGGGGG1BGGHHGEGA0EGGGABB0EEECHCFGGG/BEEFFHHHHHHA>@CFFGGGGEGGFHHGGGGHGHHHHGGGCC/>CCG?GGHHHHEGGGH1FGHGGH<>CGGGHHHHHHHHHHHGHHGGCAEGGGGGGGGGGGGGGGGGGGG;9;-BF@@F@@FFFFFFFFFFFFFFFFFFFFFFFF@FFFFFFFFEFFFFFFFFFF/FFBFFFFFF-@B?FFFFFFFFFFFFFFFFFFFFFFF
@M05620:37:000000000-D9766:1:1101:21613:4908 1:N:0:6
ACCACACCTTCTACAATGAGCTGCGTGTGGCTCCCGAGGAGCACCCCGTGCTGCTGACCGAGGCCCCCCTGAACCCCAAGGCCAACCGCGAGAAGATGACCCAGGTGGGTGGCCCGCTACCTCTTATGGTGGCCGACTCCATCCTTCCTGGCCTCCCGAAGCTGCGCCCTTTCTCACTGGTTCTCTCTTATGCCGTTTTCCGTAGGACTCTCTTCTCTGCCCTGCGTCTCCTTTGGAACTCTGCAGGTTCT
+
>11AAAAAFFFFEGG13BBFFF11ABFFH0GHHG00AAE?EHHHHGEGE/B/1FAGH00EEG/E/EEGGGGHHHF>EGG/EGHGE/?EC<@C?<GH11>FG0<?F11//?C-FH.<--<AB0<D<00=/=G:G.----;C/0F9F0;9FF/F.0...9.---;099@-9@FFB///9:F-///99//B9;BBF/@FFF?FFB/-;9/9999BF/:/9/9/;-/-;-9--;:FFFFFF//9:/99;BF-9BB
@M05620:37:000000000-D9766:1:1101:9704:4936 1:N:0:6
ACCACACCTTCTACAATGAGCTGCGTGTGGCTCCCGAGGAGCACCCCGTGCTGCTGACCGAGGCCCCCCTGAACCCCAAGGCCAACCGCGAGAAGATCACCCAGGTGCGTGGCCCGCTACCTCTTCTGGTGGCCGCCTCCCTCCCTCCTGGCCTCCCGGAGCTGCGCCCTTTCTCACTGGTTCTCTCTTCTGCCGTTTTCCGTAGGACTCTCTTCTATGACCTGCGTCTCCTTTGGAACTCTGCAGGTTCT
+
BBBBBBBBFFFFGGGFDGGFGEHHGAEBFAGEGFGEFFGCGHHHHGGGFAEEGHFEHHFE0EEGGAGEGGGCGGHGGGDHGEHHHGEEGGCDC/F222<<<FFH/FF1</<<<FC-A-<@/DDGHFF0<<<AGFD@-A.:./99./;9/;/.9BAA?E-9;@ABFAAD=DB//BFBFFFFBBB/BFFFFB9BEFCFDFFFFFB..;/BBFF/B////////9;B.-9;DBBFBF/9/9BFFFFFFF.ABFF
@M05620:37:000000000-D9766:1:1101:24487:4942 1:N:0:6
AGTGCCAGCTTTCAATCACATACGGGACCCAGGGCATGGCCCCTCCATGCAGATGACCTATGACCTCACCCGCTACCTGGAGCACCAACACCGGAGCCTGGCTGGAACCTATGTGAGTATCCAGCGTAGGAATCTGGGAGTTGGGGAGGAGTGAGGAATTGGGGAAAGACAGGCCTAACCGGGGAGGGTTCTGGTAAATGATGGGGTGAGGAGGGGCACTTTAGCTCCCACCAGTCCCCCTGTCTGGTCTA
+
AAAAAFFFAFBFGFGGG1GG3B1BBAEGEGGHGFGG0A00BBEGGG0F1BBFF11DBFGHHAGGHGCHCGFGGGCEHGGBFFGFGHCHG/?EE//EECHH/0F?E0BFFFFHHHFGGF>F22BDGG/CBCGHHDFGGFHGA<GHCGECCGGFGDGHF/<<<C<CEFEHHHHC..:C:GHFC-;??AG@;9FGGGFFFFFEF/FBEFB?EFFBAB?@@-;F///9;9B9EFFAFEBF/9A-@-BFFBB/9/9
@M05620:37:000000000-D9766:1:1101:7603:4955 1:N:0:6
ACCACACTTTCTACAATGCGCTGCGTGTGGCTCCCGAGGAGCACCCCGTGCTGCTGACCGAGGCCCCCCTGAACCCCAAGGCCAACCGCGCGAAGATGACCCAGGTGAGTGGCCCGCTACCTCTTCTGGTGGCCGCCTCCCTCCTTCCTGGCCTCCCGGAGCTGCGCCCTTTCTCACTGGTTCTCTCTTCTGCCGTTTTCCGTAGGACTCTCTTCTCTGACCTGCGTCTCCTTTGGAACTCTGCAGGTTCT
+
BBA?ABB4@BDFGGGFEGFEGCGEGEFA2AGHFAFE2AFGDHHHHGG0AEEGFHFHHHH>>ECGGGGGGGEHHGHGGGGHGHHHHGGGGGCB@GCD1GFHHHHHGHH1FGHGGHFADGGGHHHHHHHHHHHGHHG@BEEEGGGGGGGGGGGGGGGGGGG-;@FFFBBFBBFFFFFFFFFFFFFFFFFFFFFFFFBFFFFFFFFFFDFFFFFFFF/FFFFFFFFFFBFBFFFFFFFFFFFFFFFFFFFFFFF
@M05620:37:000000000-D9766:1:1101:15103:4968 1:N:0:6
ACCACACCTTCTACAATGCGCTGCGTGTGGCTCCCGAGGAGCACCCCGTGCTGCTGACCGAGGCCCCCCTGAACCCCAAGGCCAACCGCGAGAAGATGACCCAGGTGCGTGGCCCGCTACCTCTTCTGGTGGCCGCCTCCCTCCTTCCTGGCCTCCCGGCGCTGCGCCCTTTCTCACTGGTTCTCTCTTCTGCCGTTTTCCGTAGGACTCTCTTCTCTGACCTGCGTCTCCTTTGGAACTCTGCAGGTTCT
+
AABBABB3BBBDGF5FGG4EEGGGGECB2BGBBAFE2EAEDGCFGFEAAEEGFHFHFGG>>/?EFGGGGEFFFHHGG<EHGHHHHGGGDG/<CGHBFDGHHHGHGHHEGGGGGHHGGGGGHHHHHHHHHHHGHHGGGGGGGGGGGGGGGGGGGGGGGGG9;>CFFAFFFFFFFFF/FFFFFFFFFFFFFFFFFFFFFFFFFFFADFFFFFFFFFFFFFFFFFFF.DFFFFFFFFFFFFFFFFFFEFFFFFF
@M05620:37:000000000-D9766:1:1101:15092:4985 1:N:0:6
ACCACACCTTCTACAATGAGCTGCGTGTGGCTCCCGAGGAGCACCCCGTGCTGCTGACCGAGGCCCCCCTGAACCCCAAGGCCAACCGCGAGAAGATGACCCAGGTGAGTGGCCCGCTACCTCTTCTGGTGGCCGCCTCCCTCCTTCCTGGCCTCCCGGAGCTGCGCCCTTTCTCACTGGTTCTCTCTTCTGCCGTTTTCCGTAGGACTCTCTTCTCTGACCTGAGTCTCCTTTGGAACTCTGCAGGTTCT
+
BBBBBBBAFFFFGGGGGG5BGFHHGFGB4BGBFFFG?EEGFHGFGGGAAEEGBHHHHHHAEE?EGGGGGGGFGHHGGGGHGHHHHGGGGG@DGGHEFHHHHHHHGHH1FGHGGHHGGGGGHHHHHHHHHHHGHHGGGGGHGHHGHGGGGGGGGGGGGGG-;BGGGGFFFFFFFFFFFFFFFFFFFFFFFFFFFFFFFFFFFFFFFFFFFFFFFFFFFFFFFFFF/BFFFFFFFFFFFFFFFFFFFFFFFFF
@M05620:37:000000000-D9766:1:1101:12608:5003 1:N:0:6
AGTGCCAGCTCTCAATCGCACAGGGGACCCAGGGCCTGGCCCCTCCATCCAGAAAACCTATGACCTCACCCGCGACCTGGAGCACCCACTCCGCAGCTTGGCTGGGATCTGGGCGTTGTGTCGGCGTGAGGAGTTGGGGCCCGCCCGTCCTCCCCGTGGAGGGTTCTGGTACCTTATGGGGTGCGGCGGGGCTCTTTGGCTCCCACCAGTCCCCCTGTCTGGTCTCTTTCCTGCCCTTAGCTCGGCCGAGC
+
BBABBFFF?FFFGFGGGGAEEGGHG?A22AFGB2AA2AAE2BEEEAGGGGHF3BFFFFHBGHEGHHHFFGHGG/E>EGGFBFGCG//?EC3B?EG</BFGGFFGFGFGGHH>F/>B@C/?01?>/AAG.<CGE/<=CD-.:A@C-;9AEGGFGGGGEF@;CGBCFFFFF9FFBF/;FFFFFFBABB;BBBBBBFFFFFFFFBE..:A.AFFFFFABEBFFFFBBB9F9FFFFF;AE/9:9BBFFB.9;-;=
@M05620:37:000000000-D9766:1:1101:8162:5015 1:N:0:6
ACCACACCTTCTACAATGAGCTGCGTGTGGCTCCCGAGGAGCACCCCGTGCTGCTGACCGAGGCCCCCCTGAACCCCAAGGCCAACCGCGAGAAGATGACCCAGGTGAGTGGCCCGCTACCTCTTCTGGTGGCCGCCTCCCTCCTTCCTGGCCTCCCGGAGCTGCGCCCTTTCTCACTGGTTCTCTCTTCTGCCGTTTTCCGTAGGACTCTCTTCTCTGACCTGAGTCTCCTTTGGAACTCTGCAGGTTCT
+
BBBAABB>CFFFGGFGDGBBGBHFGBEA4AFFAAFB2EEEDHGHHGGEEEEGGHGFHHHE@FGGG>FGGGGFHFHGGGGHCCGHHG/<BD/<@DHEDG1?G0/G/1F101?<FGCCGGC@CGFHFG0GDD<.C.<:AA.::/GDFFGFFGGGG0CEFDB-9?.B/-@D=?FFFFFFFEFBFBFFFFFFFF/9FFBDFFFFFDFFF./F9/9;FFFF///BFF/9/.;BFFFFFFF/FFFFFBFFFFEFFFF
@M05620:37:000000000-D9766:1:1101:12580:5016 1:N:0:6
AGTGCCAGCTCTCAATCGCACACGTCTGACCTCCCGTCATGTCTGGCCTCTCTCCTGCCCTTAGATCGGAAGAGCCCACGTCTGACCTCCAGTCACCTTACTCGATCTCGTCTGCCGTCTTCTGCTTGAAAACCCCCCAGCCTCCCAGTTCCTACCATCACTTCTGACACACGTAGAATGCCGGACGGCCTCTCACCAATAGCCTTATCGAGGCTCCGATTCCACCCTAAGCAGCCTTTGTCCTTTTCCAC
+
ABAAAFFFCFFFGGGGGGGCGCAAFBBFGHGHHHGGG222A5DBAB3BBFGBBBFFFFHHFGHDGFGA1EFFHGHHGHGGHH?1FGHHH1BBBBFGGHHHFBGE1B?FHHF?GEGHEEFHGHHHHHHB02?BC/CFCFG/0?0?/?0111111>101<11>>11111<1<CD-</.<0=00<----:-A-:.//09.0:/9;0000090..9-:..A.-..////...9//9//:;/9//:BBB///////
@M05620:37:000000000-D9766:1:1101:7891:5017 1:N:0:6
AGTGCCAGCTCTCAATCGCACAGGGGACCCAGGGCCTGGCCCCTCCATCCAGAAAACCTATGACCTCACCCGCTACCTGGAGCACCAACTCCGCAGCGTAGGAGTTGGGGAGGCGTGATGCTTTGGGGGTAGCCCGTCCTCCCCGTGGTGGGTTCTGGTACCTGATGGGGTGCTTAGGGGCTCTTTGGTTCCCCGTAGTCCGCATGTCTGGTCTATCTCCTGTGCTTCGATCGGCAGAGCCCACGTGTGAA
+
>3>>A5DFBFFFCGGFFFGGGCHFFCEE?DHFAEG22FGA2FEGGGGHHFHFBFGFEEGCHHBHHFHHHHGEE>EGHFFGFGHHFHHHGFHHGGECGCE<E/DGGHHHGGFCCGCD@ACBGDGGDG?C--<</DCGGFGEHCFGGD;A.;C@;AFGGG09009;FFFFE?A-DF0;BBFF9@EF:BBB.9B/BF9:9AEFF9;-9;FFFFF/;B9;BFF/BF:9;/B/9ABF<D>;-A.;A..;9..;9BB
@M05620:37:000000000-D9766:1:1101:15545:5018 1:N:0:6
ACCACACCTTCTACAATGAGCTGCGTGTGGCTCCCGAGGAGCACCCCGTGCTGCTGACCGAGGCCCCCCCTGAACCCCAGGGCCACCCGGGAGAAGCTGACCCAGGTGCGTGGCCCGCTCCCTCTTCTGGTGGCCGCCTCCCTCTTTCCTGGCCTCCCGGCGCTGCGCCCTTTCTCACTGGTTCTCTCTTCTGCCGTTTTCCGTAGGACTCTCTTCTCTGCCCTGCGTCTCCTTTGGAACTCTGCTGGTTC
+
DCDDDDDBFFFFGGGGGGGGGGHHGGGB4EHHHGGG?EGGDHHHHGGGGGGGFHGHHHHEGGCGGGGGGG//BGHHGEG??/?EGGH</////C0C2?1FHFF/FFG?1A<<<A<G-<<AAEHFBG0<CHFCDFH--CAEAEBF/<<BBF0<AFBAE.<DGA--@DBFFAFBFFFF0BFFB<BFFFF0<<B<:B0<DDFAF0D0.<9BBFFFFFFFFFFFFB.<B<=<@./<BFFFBF0BF0<BB0<0<B0
@M05620:37:000000000-D9766:1:1101:23490:5045 1:N:0:6
ACCACACCTTCTACAATGAGCTGCGTGTGGCTCCCGAGGAGCACCCCGTGCTGCTGACCGAGGCCCCCCTGAACCCCAAGGCCAACCGCGAGAAGATGACCCAGGTGAGTGGCCCGCTACCTCTTCTGGTGGCCGCCTCCCTCCTTCCTGGCCTCCCGGAGCTGCGCCCTTTCTCACTGGTTCTCTCTTCTGCCGTTTTCCGTAGGACTCTCTTCTCTGACCTGAGTCTCCTTTGGAACTCTGCAGGTTCT
+
BBBBBBBBFFFFGGGGGGGFGDGBEFGEG?GHHGGGGGGCFFGHHGGGEEGFHGHHFCHGGGGGGGGGGGGHHHGGGGGHGHHHHGGGGGGGCGHHHHHHHHHEFHHHHGHGGHHGGGGGHGHHHHHHHHHGGGGGGGGHGHHGHGGGGGGGGGGGGGGGGGGGGGBFBBFFFFFFFFFFFFFFFFFFFFFFFFBFFFFFFFFFFFFFFFFFFFFFFFFFFFFFFFFFFFFFFFFFFFFBFFFFFFFFFFF
@M05620:37:000000000-D9766:1:1101:10871:5093 1:N:0:6
ACCACACCTTCTACAATGAGCTGCGTGTGGCTCCCGAGGAGCACCCCGTGCTGCTGACCGAGGCCCCCCTGAACCCCAAGGCCAACCGCGAGAAGATGACCCAGGTGAGTGGCCCGCTACCTCTTCTGGTGGCCGCCTCCCTCCTTCCTGGCCTCCCGGAGCTGCGCCCTTTCTCACTGGTTCTCTCTTCTGCCGTTTTCCGTAGGACTCTCTTCTCTGACCTGAGTCTCCTTTGGAACTCTGCAGGTTCT
+
AABBBBBBFFFFGGGGGGGGGFHHGEEEGEHHGGGGGGGGGHHHHGGGGGGGHHHGHHHGGEGGGCGGGGGFHFHGGG?GE/GHHGAEGGGCDGFHBGFDCH//<F<DHF<FGAFCG?@FGHD0DGGHGDGDH.<-:A:CEHHGFGEFB0CAF0CEGGG-9-A9B--;@A/FBFFF/FFE9:BB/99;BFFFFFF9DFF/B9B.:A/FBF/::FF/FB9/BFBBBBFFFFFBB//BB//:BB/BFFF9/99
@M05620:37:000000000-D9766:1:1101:9340:5139 1:N:0:6
ACCACACCTTCTACAATGAGCTGCGTGTGGCTCCCGAGGAGCACCCCGTGCTGCTGACCGAGGCCCCCCTGAACCCCAAGGCCAACCGCGAGAAGATGACCCAGGTGAGTGGCCCGCTACCTCTTCTGGTGGCCGCCTCCCTCCTTCCTGGCCTCCCGGAGCTGCGCCCTTTCTCACTGGTTCTCTCTTCTGCCGTTTTCCGTAGGACTCTCTTCTCTGACCTGAGTCTCCTTTGGAACTCTGCAGGTTCT
+
CCCCCDCCFFFFGGGGGGGGGGHHGGGGHGHHHGGGGGGGGHHHHGGGGGGGHHHHHHHGGGGGGGGGGGGHHHHGGGGHGGHHHGGGGGGGGGHHHHHHHHEEGHHHHHHGGHHGGGGGHHHGHHHHHHHGHHGGGGGHGHHGHGGGGGGGGGGGGGGGGGGGGGFFFFFFFFFHHHFFFFFFFFFFFHHFFFFFFFFHFFFFFFFFFFFFFHFFFFFFFFFFFFFFFFFFFFFFFFFFFFFFFFFFFFF
@M05620:37:000000000-D9766:1:1101:9665:5143 1:N:0:6
AGTGCCAGCTCTCAATCGCACAGGGGACCCAGGGCCTGGCCCCTCCATCCAGAAAACCTATGACCTCACCCGCTACCTGGAGCACCCACTCCGCAGCTTGGCTGGGACCTATGTGAGTATCCAGCGTAGGAATCTGGGAGTTGGGGAGGAGTGAGGAGTTGGGGAAAGACAGTCCTAACCGTGGAGGGTTCTGGTAAATGATGGGGTGAGGAGGGGCTCTTTGGCTCCCACCAGTCCCCCTGTCTGGTCTA
+
AB>>AFFFBFFFG4FGGFG2E?GCGEEEGEGH2BEEFFHHHHGHGGHHHGHHHHHGHGHHHFHHHDFHHHHGG>EEHHHHBBGHHH1?EGHF?F?FEHFGFGHGGGHHGHHHHHHHHHHHHHHHHGGGGGHHHHHHHH0FGHHGGGCDGFEGHFHHGGHHHGGGEGHHHHHHHHHHHHHGGGGGDEFGEGGGGGFGGGGGGGGGGFFFFFFFFFFFFFFFFFFFFFFFFFFFFFFFFFFFFFFFFFFFFFB
@M05620:37:000000000-D9766:1:1101:12266:5146 1:N:0:6
AGTGCCAGCTCTCAATCGCACAGGGGACCCAGGGCCTGGCCCCTCCATCCAGAAAACCTATGACCTCACCCGCTACCTGGAGCACCAACTCCGCAGCTTGGCTGGGACCTATGTGAGTATCCAGCGTAGGAATCTGGGAGTTGGGGAGGAGTGAGGAGTTGGGGAAAGACAGTCCTAACCGTGGAGGGTTCTGGTAAATGATGGGGTGAGGAGGGGCTCTTTGGCTCCCACCAGTCCCCCTGTCTGGTCTA
+
BCBBBFFFCFFFGGGGGGGGGGHGGGGGGGHHGGGGGGHGHHGHGGHHHHHHHHHHHGHHHHHHHHHHHHHGGGGGHHHHHHHHHHHHGHHHGGGGGHHHGHHGGGHHGHHHGHHGHHHHHHFHHGGGGGHHGHHHHGHGGGHHGGGGGGGHHHHHHGHHHHGGGGHHHHHHHHHHHHHHGDEGGGGGCFGGGGFFGFFGGGGGGGFFFFFFFFFFFFFFFFFFFFFFFFFFFFFFFFFFFFFFFFFFFFF
@M05620:37:000000000-D9766:1:1101:25397:5219 1:N:0:6
AGTGCCAGCTCTCAATCGCACAGGGGACCCAGGGCCTGGCCCCTCCATCCAGAAAACCTATGACCTCACCCGCTACCTGGAGCACCAACTCCGCAGCTTGGCTGGGACCTATGTGAGTATACAGCGTAGGAATCTGGGAGTTGGAGAGGAGTGAGGAGTTGGGGAAAGACAGTCCTAACCGTGGAGGGTTCTGGTAAATGATGGGGTGAGGAGGGGCTCTTTGGCTCCCACCAGTCCCCCTGTCTGGTCTA
+
BBAACFFFBFFFGGGGGGGGGGHHGGGGGGHHGGGGGGHHHHGHGGHHHHHHHHHHHGHHHHGHHHEHHHHGGGGGHHHHHHHHHHHHGHHHGGGGGHHHGHHGGGHHGHHHHDHHHHHH3GHHH/??>EHHHHHH1?FFEHHH1??<<FE0FG1FGFHHHH--<<<GHHHHHHHHHHHHGG.:CFGGCFFGGBBFGGGGGGGGGGGGGFFFFFFFFFFFFFFFFFFFFFFFFFFFFFFFFFFFFFFFFFF
@M05620:37:000000000-D9766:1:1101:16370:5234 1:N:0:6
AGTGCCAGCTCTCAATCGCACAGGGGACCCAGGGCCTGGCCCCTCCATCCAGAAAACCTATGACCTCACCCGCTACCTGGAGCACCAACTCCGCAGCTTGGCTGGGACCTATGTGAGTATCCAGCGTAGGAATCTGGGAGTTGGGGAGGAGTGAGGAGTTGGGGAAAGACAGTCCTAACCGTGGAGGGTTCTGGTAAATGATGGGGTGAGGAGGGGCTCTTTGGCTCCCACCAGTCCCCCTGTCTGGTCTA
+
BBBBBFFFBFFFGGGGGGGGGGHFGGGGGGHHGGGGGEHGHHGGGGHHHHHHHHHHHGHHHHHHHHHHHHHGG@EGHHHHHFGHHHHGGEHHGGGGGBGHDEHGGGHHGHHEHHHHHHHHHHGHHGCFGGHHHHGHHHHGGHHHGGGGGGGHHHHHHGHHHHGGGGHHHHFHHHHHHHHHGFEDGGGGGGFGFGFGGGGGGGGGGGFFFFFFFFFFFCFFFFFFFFFFFFFFFFBFFFFFFFFFFFFFFFF
@M05620:37:000000000-D9766:1:1101:6631:5250 1:N:0:6
ACCACACCTTCTACAATGAGCTGCGTGTGGCTCCCGAGGAGCACCCCGTGCTGCTGACCGAGGCCCCCCTGAACCCCAAGGCCAACCGCGAGAAGATGACCCAGGTGCGTGGCCCGCTACCTCTTCTGGTGGCCGCCTCCCTCCTTCCTGGCCTCCCGGAGCTGCGCCCTTTCTCACTGGTTCTCTCTTCTGCCGTTTTCCGTAGGACTCTCTTCTCTGACCTGCGTCTCCTTTGGAACTCTGCAGGTTCT
+
BCCCCCCAFFFFGGGGGGFGGGHHGGGEGGHHHGFGFGGGGHHHHGGGGGGGHHHHHHHGGGGGGGGGGGGHGHHGGGGHGHHHHGGGGG@DGGHGHHHHHHHHGHH1AFA?DHHCGGGGHHHHHHHHHHBDGGGGGGDHGFGGGGGGGGGGGFGEG;--9CFBFAFFFFFFFFFFFFBFFFFFFFFFFFEFFFFDFFFFFDFFADFFFFBBFFFBFFFFFFFF.CDCFFFFFFFFFFFFFFFFFFFFFFF
@M05620:37:000000000-D9766:1:1101:10653:5256 1:N:0:6
AGTGCCAGCTCTCAATCGCACAGGGGACCCAGGGCCTGGCCCCTCCATCCAGAAAACCTATGACCTCACCCGCTACCTGGAGCCCCAACGCCGCGGCTTGGCTGGGACCTATGTGAGTATCCAGCGTAGGAATCTGGGAGTTGGGGAGGAGTGAGGAGTTGGGGAAAGACAGTCCTAACCGTGGAGGGTTCTGGTAAATGATGGGGTGAGGAGGGGCTCTTTGGCTCCCACCAGTCCCCCTGTCTGGGCTA
+
AAABBFFFBFFFGGGGGAFGEFBEAEEGGGHHFGGGGFGGGHGDGGGHHHHHHGFH3E3GHHHHHHGHHHCFGFCGHBHHHHF1?EFDG1@@/>//>>>D/?FF/?0?E0F1F<FGFGFHHEDGHGC<AGHE1GHHFFC.</=GG?C:A?::C00::EBB0B9-9.CF//CG9FGGG0/99CC=.99@;AA//99BF/F/BFFFF?DF.AFF..-B=;9/B/FFFF/EFFFDAF////;9-.///;F.;9.
@M05620:37:000000000-D9766:1:1101:10547:5258 1:N:0:6
ACCACACCTTCTACAATGAGCTGCGTGTGGCTCCCGAGGAGCACCCCGTGCTGCTGACCGAGGCCCCCCTGAACCCCAAGGCCAACCGCGAGAAGATGACCCAGGTGAGTGGCCCGCTACCTCTTCTGGTGGCCGCCTCCCTCCTTCCTGGCCTCCCGGAGCTGCGCCCTTTCTCACTGGTTCTCTCTTCTGCCGTTTTCCGTAGGACTCTCTTCTCTGACCTGAGTCTCCTTTGGAACTCTGCAGGTTCT
+
CCCCCCCCFFFFGGGGGGGGGGHHGGGAEEHHHGGGGGGGGHHHHGGGFEGEHHFHHHGFGGGGGGGGGGGHHHHGGGGHGHHHHGGGGGGGGGH2FGHHHHAFCFGHGHFFFHHCGGGFHHHHHHHHFHHGFHGGGGGHGHHGHGGGGGGGGGFGGECGFDGGGGFFFFFFFFFFFFBFBBFFFEFFFFBF0B@ADFEFFDFFDFFFFFFFFFFFFFBFFFF/BFFFBFFFF0BB0FFFFFEFFBFFFFB
@M05620:37:000000000-D9766:1:1101:22124:5268 1:N:0:6
ACCACACCTTCTACAATGAGCTGCGTGTGGCTCCCGAGGAGCACCCCGTGCTGCTGACCGAGGCCCCCCTGAACCCCAAGGCCAACCGCGAGAAGATGACCCAGGTGAGTGGCCCGCTACCTCTTCTGGTGGCCGCCTCCCTCCTTCCTGGCCTCCCGGAGCTGCGCCCTTTCTCACTGGTTCTCTCTTCTGCCGTTTTCCGTAGGACTCTCTTCTCTGACCTGCGTCTCCTTTGGAACTCTGCAGGTTCT
+
AAABAABACCBDGGFGGGFFGGHHGEGAAEFBFFFB2EEEEGEGHGGFEEEFFHHHHHHEFCGEGGGEGGGHBHHGGFGHGHFHHGGGDGBDGDFCFGHHHGHG/?G1FFGFGHHGGGGGHHHHHHHHHHHGHHGF@:AGGFHGHGGGGGGGGGGGGGG-9B?FFGFFFFFFFFFBBFFFF9BBFFFFFFFFFFDFFFFFFFFFFFFFFFFFFFFFFFFBFFBF.CDBFFFFFFFFEFFFFFFFFFFFFFF
@M05620:37:000000000-D9766:1:1101:22551:5283 1:N:0:6
ACCACACCTTCTACAATGAGCTGCGTGTGGCTCCCGAGGAGCACCCCGTGCTGCTGACCGAGGCCCCCCTGAACCCCAAGGCCAACCGCGAGAAGATGACCCAGGTGAGTGGCCCGCTACCTCTTCTGGTGGCCGCCTCCCTCCTTCCTGGCCTCCCGGAGCTGCGCCCTTTCTCACTGGTTCTCTCTTCTGCCGTTTTCCGTAGGACTCTCTTCTCTGACCTGAGTCTCCTTTGGAACTCTGCAGGTTCT
+
BBBBBBBBCFFFGGGFFGGFGBHCG2AA4AGCBCFE?EGGDHHFGGGGAEFFDHFFHHFE?FCGG1EGGE11FEGGGE/GC/GHHGEEGGG@/DFB1?1??GGHG<C1?GD/F??--ADCHDDDD0GHGDFCFH-@?CAECCF.GFFF99CFABAAED?;9?.CF-=A-@F///B/FFFFFFEFFFBBF/////-ADFFFF.B9DFFB/BF/:FFBBBB/;//9/.9;/;F/B/B/F/F/9//;/BFF/9B
@M05620:37:000000000-D9766:1:1101:16928:5286 1:N:0:6
ACCACACCTTCTACAATGAGCTGCGTGCGGCTCCCGAGGAGCACCCCGTGCTGCTGACCGAGGCCCCCCTGAACCCCAAGGCCAACCGCGAGAAGATGAGTGAGTGGCCCGCTCCCTCTTCTGGTGGCCGCCTCCCTCCTTCCTGGCCTCCCGGCGCTGCGCCCTTTCTCACTGGTTCTCTCTTCTGCCGTTTTCCGTAGGACTCTCTTCTCTGCCCTGAGTCTCCTTTGGAACTCTGCCGGTTCTCGCTC
+
AAAAAABAFFCFGGGGFGAFGBGCEBE22AEEEFGE2EE??GGFHGGGDEFGEHGHHHHEEECGGGGGGFEGFGHGG?EHFEHGHGGCDFB@CGGB?GFH<FDHGHGGH.<@ADGFFHHHHHEHFHGH<A?DDGHGHHGGGGGGGGGGGGGGGGBGFAFFFF;@DFFFFFFFF/.BFFFFFFFFFFF/;@9AFFBFFF?FB9BF/FFFFFFFFF9FEFFFFF99BBF/BBB/B9FF/99/;D@DEF/;.A:
@M05620:37:000000000-D9766:1:1101:11375:5334 1:N:0:6
ACCACACCTTCTACAATGAGCTGCGTGTGGCTCCCGAGGAGCACCCCGTGCTGCTGACCGAGGCCCCCCTGAACCCCAAGGCCAACCGCGAGAAGATGACCCAGGTGAGTGGCCCGCTACCTCTTCTGGTGGCCGCCTCCCTCCTTCCTGGCCTCCCGGAGCTGCGCCCTTTCTCACTGGTTCTCTCTTCTGCCGTTTTCCGTAGGACTCTCTTCTCTGACCTGAGTCTCCTTTGGAACTCTGCAGGTTCT
+
BBBBBBBBFFFFGGGGGGGFGFHHGFGEEEHHHGGGGGGGGHHHHGGGGGGGHHGHHHHGGGGGGGGGGGGHHHHGGGGHGHHHHGGGGGGGGGHHHHHHHHHHGHHHHGHGGHHGGGGGHHHHHHHGHHHGHHGGGGGGGHHGHGGGGGGGGGGGGGGGGGGGGGFFFFFFFFFFFFFFFFFFFFFFFFFFFFFFFFFFFFFFFFFFFFFFFFFFFFFFFFFFEFFFFFFFFFFFFFFFFFFFFFFFFFF
@M05620:37:000000000-D9766:1:1101:17493:5340 1:N:0:6
ACCACACCTTCTACAATGAGCTGCGTGTGGCTCCCGAGGAGCACCCCGTGCTGCTGACCGAGGCCCCCCTGAACCCCAAGGCCAACCGCGAGAAGATGAGTGACCCGCCAGCTCCCTCGTCGGGTGCCCCCCTCCCTCCTGCCTGCCCTCACGGAGCCCCGCCCTTTCTCACTGGTTCTCCCTTCTGCCGTTTTCCGTAGGACCCCCTTCACCGCACTGAGTCTCCTATGTAACCCTGCAGGTTCTCGAAG
+
?AABBBAAFFFFFGGGBGGGGGBBAFGGH2GHHFFAAEEEGHGHHGGEEEFFAFGHFFHEEE0EFE?FGCFHFHFEE>>?FGAC??/<B/@@CDFF11?FFD1><0/A//->FCF<0><..-@-.<.;;.=ACFE.9;.BB/;90.9A/A9...-.9..;-;>@B/B/9//;//9/;BF///./;/999;.9BE9/A/9.;/F..9--;./9/9-@=-/BF/9B/9//9//9;F/.....:A.//:;AB..
@M05620:37:000000000-D9766:1:1101:8642:5361 1:N:0:6
ACCACACCTTCTACAATGAGCTGCGTGTGGCTCCCGAGGAGCACCCCGTGCTGCTGACCGAGGCCCCCCTGAACCCCAAGGCCAACCGCGAGAAGATGACCCCGGTGAGTGGCCCGCTACCTCTTCTGGTGGCCGCCTCCCTCCCTCCTGGCCTCCCGGACCTGCGCCCTTTCTCACTGGTTCTCTCTTATGCCGTTTTCCGTAGGACTCTCTTCCCTGACCTGAGTCTCCTTTGGAACTCTGCAGGATCT
+
@BAAB@AAFFFFBGGF5FGGGGCEEBEGH2GHHGFE2AE?EHHHHGCEAAFFHDFHHHHGGECGCFGGGGGGHHEGGGGCFHHGCFGEG@CCC?G<11??GC//<//<F<<FEHH@D-<-/0GFFD<DGGFDGHG-@.CE.//=.//ABFF.A9.:CE-:-9BB.9@AB9//9//9BBFF99BBFBB///99/;-9.:A/BF/..9//9;9FF///;/;.9B/.9.//;B9/9F/B/9//:/9/BB?.;BB
@M05620:37:000000000-D9766:1:1101:9099:5373 1:N:0:6
ACCACACCTTCTACAATGAGCTGCGTGTGGCTCCCGAGGAGCACCCCGTGCTGCTGACCGAGGCCCCCCTGAACCCCAAGGCCAACCGCGAGAAGATGACCCAGGTGAGTGGCCCGCTACCTCTTCTGGTGGCCGCCTCCCTCCTTCCTGGCCTCCCGGAGCTGCGCCCTTTCTCACTGGTTCTCTCTTCTGCCGTTTTCCGTAGGACTCTCTTCTCTGACCTGAGTCTCCTTTGGAACTCTGCAGGTTCT
+
BBBBBABBFFFFGFGGGGGGGGHHGGGGHGHFHGGG?FG2EHHHHGGGEEFGHHHHHHHGGGGGGGGGGGGFHHHGGGEHFHHHEGGGGGDGGGGFHHHHHHEGFHEHHHBFFHHFFGCFHFHHGHHHBGBAGFGGGEGGGHHGHGGGEFFGGFGGGFCFABFFGGFFFFFFFFFFFFFFFFFFFFFFFFFFFFAADFFFFFF?DDFFFFFFFFFFFFFFFFFFFFFFFFFFFFFFFFFFFFFFFFFFFFF
@M05620:37:000000000-D9766:1:1101:8620:5374 1:N:0:6
ACCACACCTTCTACAATGAGCTGCGTGTGGCTCCCGAGGAGCACCCCGTGCTGCTGACCGAGGCCCCCCTGAACCCCAAGGCCAACCGCGAGAAGATGACCCAGGTGCGTGGCCCGCTACCTCTTCTGGTGGCCGCCTCCCTCCTTCCTGGCCTCCCGGCGCTGCGCCCTTTCTCACTGGTTCTCTCTTCTGCCGTTTTCCGTAGGACTCTCTTCTCTGACCTGCGTCTCCTTTGGAACTCTGCAGGTTCT
+
AABBAAB3BBBFFFFGGGBBGGHHGEGBAEFBFBFB2EAEEG2BFEE0BEEFDHHHGHHAECCEFGGGGGGG3FGGGGFHGHGGHGDFBC/>CDHBF2FGHHAF/FG1C?CCGH.>AFGGHHHHH=DGGDHGHFCDDEGHGGGD/CFGGGGGGGGGGGA-;@CFFFFFFFFFFFFBFFFFFFFFFFFFFFFFFFFFFFFFFFFFDFFFFFFFFF:B/:FFF/9FFBFCFFFFFFFFFFFFFBFFFFFFFFF
@M05620:37:000000000-D9766:1:1101:15986:5383 1:N:0:6
AGTGCCAGCTCTCAATCGCACAGGGGACCCAGGGCCTGGCCCCTCCATCCAGAAAACCTATGACCTCACCCGCTACCTGGAGCACCAACTCCGCAGCTTGGCTGGGACCTATGTGAGTATCCAGCGTAGGAATCTGGGAGTTGGGGAGGAGTGAGGAGTTGGGGAAAGACAGTCCTAACCGTGGAGGGTTCTGGTAAATGATGGGGTGAGGAGGGGCTCTTTGGCTCCCACCAGTCCCCCTGTCTGGTCTA
+
?AAABFFCAFFFGGGGGGGGG2B4FEEGGGDHGFGGDDGCCFE1EEG55FGGGHHFGEHCFADFHFECGHAEC/EE2@FGHHHHHEGHGHHHEFGGCCGGFBHGGCHFEHHHGHFHHHHHHHHHHGEGGGGHHHHHHHHGGHHHGGGGGGDGGHHHGGGFHHGGGGHHHHHHHHHHHHHHGGFGGGGGEGGGGFCFGGGGGGGGGGFBFFFFFFBBBBFFFFFFFFFFFFFFFFFFFFFFBFFFFFFFFFF
@M05620:37:000000000-D9766:1:1101:7933:5437 1:N:0:6
ACCACACCTTCTACAATGAGCTGCGTGTGGCTCCCGAGGAGCACCCCGTGCTGCTGACCGAGGCCCCCCTGAACCCCAAGGCCAACCGCGAGAAGATGAGTGAGTGGCCCGCTCCCTCTTCTGGTGGCCGCCTCCCTCCTTCCTGGCCTCCCGGCGCTGCGCCCTTTCTCACTGGTTCTCTCTTCTGCCGTTTTCCGTCGGACTCTCTTCTCTGCCCTGAGTCTCCTTTGGAACTCTGCCGGTTCTAGCTC
+
ABBBBBBBFFFFFGGGGGGGFFHHGGGEHGFGHGGFGGGGGHGHHGGGAFGGHHHGFHHGGGGGGGGGGGGHEHFGGGGHGHHHHGGFGGBFFGHH2?FFGGHGHHGGHHFG-->FHHHHHHBDGH.G<-CFFGHGHHGHHHHHGHGGFGGGGA?FGG-AFFFFFFFFFB/BFF.;BFFFFFFFFFFFF@ADFFFFFF.9@-B-;9FFFFFFF/9;EFFFFFFBFFFFFF/9BFFFFFFBDFDFFB///;/
@M05620:37:000000000-D9766:1:1101:14619:5454 1:N:0:6
ACCACACCTTCTACAATGAGCTGCGTGTGGCTCCCGAGGAGCACCCCGTGCTGCTGACCGAGGCCCCCCTGAACCCCAAGGCCAACCGCGAGAAGATGACCCAGGGGAGTGGCCCGCTACCCCTTCTGGGGGCCGCCTCCCCCCTTCCGGGCCCCCCGGAGCGGCGCCCTTTCTCACTGGTTCCCCCTTCTGCCGTTTTCCGAAGGACTCTCTTCTCTGACCGGAGCCTCCTTGGGACCCCGGCAGGTCCT
+
BBAAB@AAFFFFBGG4BFGGFFFGEEFEDAHHHFG?AEE?FHHHHGGGA?FAGFBGHHHGGGEGGGGGGGGHHHGGGGGEFHHHEGGGG?DGCC0FF11?GC/F?//<<.FCFG.----=/.<C.<0=0/;-;-9A?CEG.;E?B.B/.>9@--;@->9--9----@B9BFB//9///;9FF///.9999//;/-;;B.B/...;..9///9B/;;9//;F/--9--:/;.BFBB.:....--9-;-9///
@M05620:37:000000000-D9766:1:1101:25242:5460 1:N:0:6
ACCACACCTTCTACAATGAGCTGCGTGTGGCTCCCGAGGAGCACCCCGTGCTGCTGACCGAGGCCCCCCTGAACCCCAAGGCCAACCGCGAGAAGATGACCCAGGTGAGTGGCCCGCTACCTCTTCTGGTGGCCGCCTCCCTCCTTCCTGGCCTCCCGGAGCTGCGCCCTTTCTCACTGGTTCTCTCTTCTGCCGTTTTCCGTAGGACTCTCTTCTCTGACCTGAGTCTCCTTTGGAACTCTGCAGGTTCT
+
BBCCCACCFFFFFFFGGGGGGGHHGFGFEGHGHGGEEGGGGHFHHGGGGGFGHHHHHHHGGGGGGGGGGGGHEHHGFGGHGHGHHGGGGGGGGGHHHHHHHHHHAGHHGFHGGHHGGGGGHHHHHGHHHHHGHHGDGGGHGHHGHGGGGGGGGGGGGGGGGGGGGGFFFFFFFFFFFFFFFFFFFFFFFFFFFFFFFFFFFFFFFFFFFFFFFFFFFFFFFFFFFFFFFFFFFFFFFFFFFFFFFFFFFFF
@M05620:37:000000000-D9766:1:1101:15912:5467 1:N:0:6
ACCACACCTTCTACAATGAGCTGCGTGTGGCTCCCGAGGAGCACCCCGTGCTGCTGACCGAGGCCCCCCTGAACCCCAAGGCCAACCGCGAGAAGATGACCCAGGTGAGTGGCCCGCTACCTCTTCTGGTGGCCGCCTCCCTCCTTCCTGGCCTCCCGGAGCTGCGCCCTTTCTCACTGGTTCTCTCTTCTGCCGTTTTCCGTAGGACTCTCTTCTCTGACCTGAGTCTCCTTTGGAACTCTGCAGGTTCT
+
AABBBBBAFFFFGGGGGG5FGFGGEEEBAAHGHGGF?EFCDHHHHGGGGEFGFHGGHHHGCGGGGFGGGGGGHGHGGGDHGGHGHGGGGGC@CGFF>GFGHHHEFGGF<?FGGHHGFGCGHHFFFHHFGHFAGHGC@GGEGFGGHGGGGGB.CFFEGFF-;@A/BBDFFFFBFFFBFFFFFF/9BFFFFF9;BFAF?FFFFD/ADDBFFFBFFB/FFFBFFFFFBFBFFFFFFFFBBFE/BB/FBFFFFFB
@M05620:37:000000000-D9766:1:1101:17102:5469 1:N:0:6
ACCACACCTTCTACAATGAGCTGCGTGTGGCTCCCGAGGAGCACCCCGTGCTGCTGACCGAGGCCCCCCTGAACCCCAAGGCCAACCGCGAGAAGATGACCCAGGTGAGTGGCCCGCTACCTCTTCTGGTGGCCGCCTCCCTCCTTCCTGGCCTCCCGGAGCTGCGCCCTTTCTCACTGGTTCTCTCTTCTGCCGTTTTCCGTAGGACTCTCTTCTCTGACCTGAGTCTCCTTTGGAACTCTGCAGGTTCT
+
CCCCCCDCFFFFGGGGGGGGGGHHGFGBCEHHHGGGDGGGFHHHHGGGGGGGGHGHHGHGGGGGGGGGGGGHFHHGGGGHGHHHHGGGGGGGGGHGGHHHHHHGGHHHHHHGGHHGGGGGHHHGHHHHHHHGHHGGFFGHGHHGHGGGGGGGGGGGGGGGCGGGGGFFFFFFFFHHHHHFFFFFFHFFFFFFFFFFFFFHFFFFFFFFFFFFFHHHFFFFFFFFFFFFFFFFFHFFFFFFFFFFFFFFFFF
@M05620:37:000000000-D9766:1:1101:11660:5474 1:N:0:6
AGTGCCAGCTCTCAATCGCACAGGGGACCCAGGGCCTGGCCCCTCCATACAGAAAACCTATGACCTCACCCGCTACCTGGAGCACCCACTCCGCAGCGTAGGAGTTGGGGAGGCGTGATGCGTTGGGGCAAGCCCGTCCTCCCCGTGGCGGGTTCTGGTACCTGATGGGGTGCTTAGGGGCTCTTTGGCTCCCCCCAGTCCCCCTGTCTGGTCTCTCTCCTGCCCTTAGATCGGCAGAGCCCACGTCTGAA
+
>A>ABFFFBFFFFGGGGGGGE2FCEABEFF2FFAFECEAEBAEAAEHH5BGFGHHFCGHHHAGDGDF3FHEEFGEGGBFFGHHHH11FEHHHGGGGEEEEF?GHHFHHC@FB</<CFF<G1/?CDHGG.->>FGEFGGGGHHGGFEAD-=ADDGGGGGFFG0;FFFFFFF.@?//:BFFFFFFFFFFFFFFFFA;BFFFFFFF9@FFFFFFFFF/BFFFFFF;;AFF/BFFBEF99>E.BAA.:BE9BAFF
@M05620:37:000000000-D9766:1:1101:17119:5477 1:N:0:6
ACCACACCTTCTACAATGAGCTGCGTGTGGCTCCCGCGGAGCACCCCGTGCTTCTGACCGAGGCCCCCCTGAACCCCAAGGCCAACCGCGAGAAGCTGACCCAGGTGAGTGGCCCGCTACCTCTTCTGGTGGCCGCCTCCCTCCTTCCTGGCCTCCCGGAGCTGCGCCCTTTCTCACTGGTTCTCTCTTCTGCCGTTTTCCGTAGGACTCTCTTCTCTGACCTGAGTCTCCTTTGGAACTCTGCAGGTTCT
+
>A>AABB>FFCFGGGGBGBFG5BBEGGG4EGHBFFG2EEF?FAHHGEABBEF5E5GFFHE>//>FEGGGGGF3GHGGEEGGHHGAADGGG@>>DG11?FFHHC?.>F<>=1FFFGGG@F-/DGHHC<GGGFGHFGGGGGGEFGD/FBFFGGEFGGGGB?;;99;FBDFFAFFFFFBFFFFFFFFFFFFFFFFEFCADFFFFFFF9AFFFFFFFFBBFFFF/B/9;9:;FFFFFFF/9B/BFBBFF/.;BF9
@M05620:37:000000000-D9766:1:1101:16966:5481 1:N:0:6
ACCACACCTTCTACAATGAGCTGCGTGGGGCTCCCGAGGAGCACCCCGTGCTGCTGACCGAGGCCCCCCTGAACCCCAAGGCCAACCGCGAGAAGATGAGTGAGTGGCCCGCTCCCTCTTCTGGTGGCCGCCTCCCTCCTTCCTGGCCTCCCGGCGCTGCGCCCTTTCTCACTGGTTCTCTCTTCTGCCGTTTTCCGTAGGACTCTCTTCTCTGCCCTGAGTCTCCTTTGGAACTCTGCAGGTTCTCGATC
+
3>AAAAABFFFFFGGFFGGGGGHHG2FA2AFGHGGE?E2EGHHHCG0A1BEFEFHHB2B>>EC@CGE/EGGFCGGEEEGHGHHHHGGGGGGGGGHGHHHG@DGHDHGGH?>@@<EGHHHFHHGGHFGHCC-DAGHGHHGFFGGFFFGGGGGGGAG?GBFFFF;;;BFFFFFFF/.;;FFBFFBFFFF/;;;D9EFFFFFDDBFFFFBBFFFFFFFBAFFFB:9BBFFBFF/BB/BF/9B/;AABFF;:/B.
@M05620:37:000000000-D9766:1:1101:20775:5483 1:N:0:6
AGTGCCAGCTCTCAATCGCACAGGGGACCCAGGGCCTGGCCCCTCCATCCAGAAAACCTATGACCTCACCCGCTACCTGGAGCACCAACTCCGCAGCTTGGCTGGGATCTGGGTGTTGTGCCGGCGTGAGGAGTTGGGGCCTGCCCGTCCTCCACGTGGAGGGTTCTGGTACCTCATGGGGTGCGGCGGGGCTCTTTGGCTCCCACCAGTCCCCCTGTCTGGTCTCTCTCCTGCCCTTAGCTCGGTAGCGC
+
ABACBFFFCFFFGGGGGFGGGGHGGGGGGGDHGGGGGGHGFHGGGGHHHFFHHHHHHGHHHHHHHHHFHHHGGFGGHHHHHGHHHHHHGGHHG/EEG3FGEHFC//F3?FFGFBC/?FB<2@/>CD@</>CFAFCGHG-<C.<CGG.-...0:/CC.;E.:CCD..0;00;;;;0;0;;.:C@.-@-@;-@-9;/0;B/:0;EF/F..A0009.;>.;BFBFBFB0;B00;0BBFE0/00BB09@.;;B-;
@M05620:37:000000000-D9766:1:1101:10649:5499 1:N:0:6
ACCACACCTTCTACAATGAGCTGCGTGTGGCTCCCGAGGAGCACCCCGTGCTGCTGACCGAGGCCCCCCTGAACCCCAAGGCCAACCGCGAGAAGATGACCCAGGTGCGTGGCCCGCTACCTCTTCTGGTGGCCGCCTCCCTCCCTCCTGGCCTCCCGGCGCTGCGCCCTTTCTCACTGGTTCTCTCTTCTGCCGTTTTCCGTAGGACTCTCTTCTCTGAACTGCGTCTCCTTTGGAACTCTGCAGGTTCT
+
DCDDDDDDFFFFGGGGGGGGGGHHGGGEHGHHHGGGGGGGGHHHHGGGGGGGHHHHHHHGGGGGGGGGGGGHHHHGGGGHGHHHHGGGGGCGGGHHHFFHHH///?F1/?CDGHHFGCF-GHHFHH0=D=GDHHGGGFGHGGGG.CBE/BFGGFFGG.;:-;-@DFFFFFFFFFFFFFFFFFFFFFF0FFFFFF-ADFFFF?FF.DFFFFFFFFBBFFFF0B000.;:ABFFFFFFEFFFFEFFF99;FFF
@M05620:37:000000000-D9766:1:1101:17351:5516 1:N:0:6
GAGGCTGGTTTGGAAGAACCTCATAGACTACGGGAACAGTTCCTCCTTGAACTGGACAAATTTCTTGACCCGCTTACTGAAGCTGAAACACCTGCGAATGGTCCGACACTATGTGAGCATCAAGCAAAGTAATCTAGAAGATGGCAAGGAATGAAAAAATGGGAAAAAAAAATGGTAACCAAGGAAGGAACTGGTAAATGATGGCGTGAGGAGAGGCACTTTAGCAACCACCAGTCTTCGTATCTGCAATA
+
>1>>>>B11BB>F1ABFG1AFFFGHCH1AB0BB00A0BBD2DD2DBBB1B1B1B0BB100BD1DDDBDBABAAE?/BDDBFHBBB11FB>BB0B0/>>EBBB21>?//>1BFGD2F11B11<1<B00BB1>2>>B2>21111@1001//@011?11<0/?1<001>>0>-<-.00;;<000.;;:/;../9;9/0;CFFBFB00/;;-.9?0;..---;;////:/9---;---/;9/9-;-9-;//99//
@M05620:37:000000000-D9766:1:1101:17337:5527 1:N:0:6
AGTGCCAGCTCTCAATCGCACAGGGGACCCAGGGCCTGGCCCCTCCATCCAGAAAACCTATGACCTCACCCGCTACCTGGAGCACCAACTCCGCAGCTTGGCTGGGACCTATGTGAGTATCCAGCGTAGTAATCTGGGAGTTGGGGAGGAGTGAGGAGTTGGGGAAAGACAGTCCTAACCGTGGAGGGTTCTGGTAAATGATGGGGTGAGGAGGGGCTCTTTGGCTCCCACCAGTCCCCCTGTCTGGTCTA
+
A33AAFFFBFFDEFGFFAFGEGFGEEGGEEHHGGDAFCHFGHGHGGHHEFHFFCFHHE3GHHHHHHHHHHHGGGG/FHGEGHGGF1BGEEHHGGGGECHHGHHGG/GHGHHHHHHHHHHHHBGHH@?EDGHHHHHFH0FF/FHHGCFGGGGGHHECGEGHHHGCGGHFHHHFCHFHHHHHB.=BGFGG;.;FFGCGGGGGGGGGGGGBFFFFF?BBB-EFFF/FF/9AFFFFFFFFFFFFBEFFFFF/9FF
@M05620:37:000000000-D9766:1:1101:24610:5559 1:N:0:6
ACCACACCTTCTACAATGAGCTGCGTGTGGCTCCCGAGGAGCACCCCGTGCTGCTGACCGAGGCCCCCCTGAACCCCAAGGCCAACCGCGAGAAGATGACCCACCCGAGAGGCCCGCTGCCGCTTCTGGCGGCCGCCTCCCTCCTTCCTGGCCTCCCGGAGCTGCGCCCTTTCTCACTGGCTCTCTCTTCTGCCGTTTTCCGTAGGACTCTCTTCACTGACCTGAGTCTCCTTTGGAACTCTGCAGCTTCT
+
CCACCCBBFFFFGGGGGGGGGGHHGEGEHGHHHGGGGGGGGHHHHGGGGGGGGHHHHHHGGGFGGGGGGGGHHHHGGGGHGHHHHGGGGGFGGGHHHHHEC2////>//--..F.@CD-.<---::0::0:--;9-9.;9./;EFBFFFF/:AFAEFD--:-F//--;>D/BFFB/B9BF.B;9FFFFFF/B//BFFFA9FD/9A9/;FB/B/BB/;BB/;FFF/BFB/F//BBBB///BFFEBFB/;//;
@M05620:37:000000000-D9766:1:1101:11177:5577 1:N:0:6
ACCACACCTTCTACAATGAGCTGCGTGTGGCTCCCGAGGAGCACCCCGTGCTGCTGACCGAGGCCCCCCTGAACCCCAAGGCCAACCGCGAGAAGATGACCCAGGTGAGTGGCCCGCTACCTCTTCTGGTGGCCGCCTCCCTCCTTCCTGGCCTCCCGGAGCTGCGCCCTTTCTCACTGGTTCTCTCTTCTGCCGTTTTCCGTAGGACTCTCTTCTCTGACCTGAGTCTCCTTTGGAACTCTGCAGGTTCT
+
BCC@BCCBFFFFGGGGGGGGGGHHGEGGHGHHHGGGGGGGGHHHHGGGFGGGHGHHHHHGGGGGGGGGGGGHHHHGGGGHGHHHHGGGGGGGGGGHHHHHHH/FFGHHHHHGGHHGGGGGHHHHHHHHHGHGHHGCGGGHGHHGHGGGGGGFGGGGGGGGCGGGGGFFFFFFFFFFFFFFFFFFFFFFFFFFFFFDFFFFFFFFFFFFFFFFFFFFFFFFFFFFFFFFFFFFFFFFFFFFFFFFFFFFFFF
@M05620:37:000000000-D9766:1:1101:23065:5583 1:N:0:6
AGTGCCAGCTCTCAATCGCACAGGGGACCCAGGGCCTGGCCCCTCCATCCAGAAAACCTATGACCTCACCCGCTACCTGGAGCACCAACTCCGCAGCTTGGCTGGGACCTATGTGAGTATCCAGCGTAGGAATCTGGGAGTTGGGGAGGAGTGAGGAGTTGGGGAAAGACAGTCCTAACCGTGGAGGGTTCTGGTAAATGATGGGGTGAGGAGGGGCTCTTTGGCTCCCACCAGTCCCCCTGTCTGGTCTA
+
AA>AAFFFCFFFGAFGGFGCFCHCGEAEEEGHBEFEFFHHFHGHGGHHHHHHGHFGHGHHHGFHHFFHHHHGG>EGHHHGBFHHHHAFEFHFAEFGGHFGGGHGGGHHGHHHHHHHHHHHHHHHHGGGGGHHHHHHHHGGGHHHGGFGGGDGHDGHCGHHHGGGGGHHGHHGHHHHHHHHGGGGDFGGCFFGGGGGGGGGGGGGGGDFFFFFFFFFFFFFFFFEFFFFFFFFFFFFFFFDFFFFFFFFFFF
@M05620:37:000000000-D9766:1:1101:14759:5591 1:N:0:6
ACCACACCTTCTACAATGAGCTGCGTGTGGCTCCCGAGGAGCACCCCGTGCTGCTGACCGAGGCCCCCCTGAACCCCAAGGCCAACCGCGAGAAGATGAGTGAGTGGCCCGCTACCTCTTCTGGTGGCCGCCTCCCTCCTTCCTGGCCTCCCGGCGCTGCGCCCTTTCTCACTGGTTCTCTCTTCTGCCGTTTTCCGTAGGACTCTCTTCTCTGACCTGAGTCTCCTTTGGAACTCTGCAGGTTCTCGATC
+
CCCCCCCCFFFFGGGGGGFGGGHHGGGEDEHHHGGGGGGGGHHHHGGGGGGGGHHHHHHGGGGGGGGGGGGHHHHGGGGHGHHHHGGGGGGGGGHHHHHHHGBGGHGFHHGGG-AHHHHHHHHHDGGHGGCGGGHGHHGHHHHHHHHGGFGGGG-AF?DGFFFFFFFFFFFFFFFBFFFFFFFFFFFBFF;AFFFFFFFFFFFFFFFFFFFFFF/;FFFFFBBFFFFFFFFFFFFFBBFFFFAFFF/A/F.
@M05620:37:000000000-D9766:1:1101:6881:5632 1:N:0:6
ACCACACCTTCTACAATGAGCTGCGTGTGGCTCCCGAGGAGCACCCCGTGCTGCTGACCGAGGCCCCCCTGAACCCCAAGGCCAACCGCGAGAAGATGAGGGAGTGGACTGCGCGCTCCCCTTGTGGAGGAACCCCTCCGTCCGGCCCTCCCGACGCTAGCTGCTTTCTCACTCTTTCTCTCGGCTGGCGTTTGCAGTCGGTCCCTCGTGTCTGTCTTGACTAACATTTATCAGTCCTTCTGCTCTTGCTT
+
A111>A111BFDABFFBFFDF1C1AAAAAEAGAABA0EA/EGHFHG?EEA//111BFF0A/>/EE/>EEEF0FC/?EE/?C/FEEF/<BBB@//CC>D110///?0/1<1/0/----...</.<<<A0:A.:.;:...:.99.---9-9;;9..------//;;/////9//;///////9/-----9:-9---/9//;--;--9/;---;-/////:///9//;9/;//;B///9///;/9/////////
@M05620:37:000000000-D9766:1:1101:20791:5655 1:N:0:6
ACCACACCTTCTACAATGAGCTGCGTGTTGCTCCCGCGGATCACCCCGTGCTTCTGACCGAGTCCCCCCTGAACCCCAAGGCCAACCGCGAGAAGATGACCCAGGTGAGTGGCCCGCTACCTCTTCTGGTGGCCGCCTCCCTCCTTCCTGGCCTCCCGGAGCTGCGCCCTTTCTCACTGGTTCTCTCTTCTGCCGTTTTCCGTAGGACTCTCTTCTCTGACCTGAGTCTCCTTTGGAACTCTGCAGGTTCT
+
>>AABAAAFFFFGGFFGGGFGGHHGGGG4AFGGGGC2AEE0EGGHHGGEAEE5FGHGHHE>/1BFGHGGEG2BGHGGE/?FEHCGFEGGGGGCGH2>GBGHHH?/?GDG11?FGHGG@DGFFHGGGDGFHHGG.<@DGGHGFGDBFFGGFFGGGGGGDGBADFGGGFFFFFFEFFFFFFFFFFFFFFFFFFFFFFADFFFFFFFA.BFFFFFFFFFFF/B/FB:;;FBFFFFFFFB/F/BBFFFFF.ABB9
@M05620:37:000000000-D9766:1:1101:20770:5657 1:N:0:6
ACCACACCTTCTACAATGAGCTGCGTGTGGCTCCCGAGGAGCACCCCGTGCTGCTGACCGAGGCCCCCCTGAACCCCAAGGCCAACCGCGAGAAGATGACCCAGGTGAGTGGCCCGCTACCTCTTCTGGTGGCCGCCTCCCTCCTTCCTGGCCTCCCGGAGCTGCGCCCTTTCTCACTGGTTCTCTCTTCTGCCGTTTTCCGTAGGACTCTCTTCTCTGACCTGAGTCTCCTTTGGAACTCTGCAGGTTCT
+
ABCCCCCCFFFFGGGGGGGGGGHHGFGEEGHHHGGGGGGGGHGHHGGGEGGGGHGHHHHGGGGGGGGGGGGHGHHGGGGHGHHHHGGGGGGGGGHHHHHHHHHHGHHGGGHGGHHGGGGGHHHHHHHHHHHGHHGFGGGHGHHGHGGGGGGGGGGGGGGGGGGGGGFFFFFFFFFFFFFFFFFFFFFFFFFFFFFFFFFFFFFFDFFFFFFFFFFFFFFFFFFFFFFFFFFFFFFFFFFFFFFFFFFFFFF
@M05620:37:000000000-D9766:1:1101:25627:5670 1:N:0:6
ACCACACCTTCTACAATGAGCTGCGTGTGGCTCCCGAGGAGCACCCCGTGCTGCTGACCGAGGCCCCCCTGAACCCCAAGGCCAACCGCGAGAAGATGACCCAGGTGGGTGGCCCGCTACATCTTCTGGTGGCCGCCTCCCTCCTTCATGGCCTCCCGGAGCTACGCCCTTTCTCACTGGTGATCTCTTCTGCCGTTTTCCGTAGGACTCTCTTCTCTGACCTGAGTCTCCTGTGGAACTCTGCAGGTTCG
+
AABBCCCCFFFFGGGGGGGGGGHFGBEEDGHHCGGEEGGGGHHHHGGGDFGGGHFHHHHGGGGGGGGGGGGGHFHGGGEHGEHHHEEEF@FC@FHHBDD<<FF<CF</>?/AH0>CFF--<=0=D0=GF</.C.---..:CFGG/0000;C.;0.C.;B9-99//::-@DFF//;FF/999//9;B99BBFFF/D.AFF//;/.:;9///9/9BFFFFF//;9;FBFFFFF/:/9;///;B9B//:.9:/-
@M05620:37:000000000-D9766:1:1101:22605:5677 1:N:0:6
AGTGCCAGCTCTCAATCGCACAGGGGACCCAGGGCCTGGCCCCTCCATCCAGAAAACCTATGACCTCACCCGCTACCTGGAGCACCAACTCCGCAGCTTGGCTGGGACCTATGTGAGTATCCAGCGTAGGAATCTGGGAGTTGGGGAGGAGTGAGGAGTTGGGGAAAGACAGTCCTAACCGTGGAGGGTTCTGGTAAATGATGGGGTGAGGAGGGGCTCTTTGGCTCCCACCAGTCCCCCTGTCTGGTCTA
+
>AA>>FFFBFFFGFGGGGGCGGHGGGGGGGGHFAFEEFHHHHGHGGHHHHHHHHHHHGHHHHHHHHHHHHHGG>EEHGHHCGHHHH1GFHHHEGGEEGFHGHHGGGHHGHHFHHFFFGHHGGHHHGEGCGHHFHHHGHAFGHHHGGEGGGGGHFHHFGHHHFGGGEHGHHHHHHHHFHHHGGEGGGFGEGFGGGGGGGGGGGGGGGFFFFFFFFFFFDFFFFFFFFFFFFFFFFFFFFFFFFFFFFFFFFF
@M05620:37:000000000-D9766:1:1101:8400:5737 1:N:0:6
AGTGCCAGCTCTCCATCGCACAGGTGTCCCAGCGCGTGGCGACTCCATCCAGAAAACCTATGACCTCACCCGACACCTGGAGCACCAACTCGGCAGCGTGGCTGGGACCTATGTGAGTATCCAGCGTAGGAATCTGGGAGTTGGGGAGGAGTGAGGAGTTGGGGAAAGACAGTCCTAACCGTGGAGGGTTCTGGTAAATGATGGGGTGAGGAGGGGCTCTTTGGCTCCCACCAGTCCCCCTGTCTGGTCTA
+
>1>>>DFFAFFFG1FFGGG1E?B0AB1BFGGH0EE/EAEE//A//BB1G01FGCGG0EHHHB2111BBBGH/E/EEFHHHG0B/BG0/?FG////<E/?/CCFFG?GA?FHFH2@2>FG111<FHGCCCGHHHHHHHGHGEHHGGGGGGGGHHHHHHGHHHHGGGGGGGGGGFGFGGGGGGEEGFEGG;AAFFFFFFFFFFFFFFFF@FFFFFF@@@@EFFFFFFFFFFFFFFFFFFFFF@FFFFFFFBFF
@M05620:37:000000000-D9766:1:1101:18722:5741 1:N:0:6
ACCACACCTTCTACAATGAGCTGCGTGTGGCTCCCGAGGAGCACCCCGTGCTGCTGACCGAGGCCCCCCTGAACCCCAAGGCCAACCGCGAGAAGATGACCCAGGTGAGTGGCCCGCTACCTCTTCTGGTGGCCGCCTCCCTCCTTCCTGGCCTCCCGGAGCTGCGCCCTTTCTCACTGGTTCTCTCTTCTGCCGTTTTCCGTAGGACTCTCTTCTCTGACCTGAGTCTCCTTTGGAACTCTGCAGGTTCT
+
CCCBCBBCFFFFGGGGGGGGGGHHGGGEEGHHHGGGGGGGGHHHHGGGEGGGHHGHHHHGGGGGGGGGGGGHHHHGGGGHGHHHHGGGGGGGGGHHFHHHHHHHGHHFHGHGGHHGGGGGHHHHHHHHHHHGHHGGGGGHGHHGHGGGGGGGGGGGGGGGGGGGGGFFFFFFFFFFFFFFFFFFFFFFFFFFFFFFFFFFFFFFFFFFFFFFFFFFFFFFFFFFFFFFFFFFFFFFFFFFFFFFFFFFFFF
@M05620:37:000000000-D9766:1:1101:18171:5770 1:N:0:6
ACCACACCTTCTACAATGAGCTGCGTGTGGCTCCCGAGGAGCACCCCGTGCTGCTGACCGAGGCCCCCCTGAACCCCAAGGCCAACCGCGAGAAGATGACCCAGGTGAGTGGCCCGCTACCTCTTCTGGTGGCCGCCTCCCTCCTTCCTGGCCTCCCGGAGCTGCGCCCTTTCTCACTGGTTCTCTCTTCTGCCGTTTTCCGTAGGACTCTCTTCTCTGACCTGAGTCTCCTTTGGAACTCTGCAGGTTCT
+
BBBBBBBBFFFFGGGGGGGGGGHGGFFECEHHHGGGGGGGGHHHHGGGGGGGHHGHHHHGGGGGGGGGGGGHGHHGGGGHGHHHHGGEDGGGGGGGGHHHHHHHF?FGHFGFGHHGGFGGHGHHHHFFGHHDHHGGGGGHGFHGHGGGGGGGGGGGGDDGGGFFGGFFFFFFFFFFFFFFFFFFFFFFFFFFFFFDDFFFFFFFAAFFFFFFFFFFFFFFFFFFFFFFFFFFFFFFFFFFFFFFFFFFFFF
@M05620:37:000000000-D9766:1:1101:23291:5801 1:N:0:6
ACCACACCTTCTACAATGAGCTGCGTGTGGCTCCCGAGGAGCACCCCGTGCTGCTGACCGAGGCCCCCCTGAACCCCAAGGCCAACCGCGAGAAGATGAGTGAGTGGCCCGCTCCCTCTTCTGGTGGCCGCCTCCCTCCTTCCTGGCCTCCCGGCGCTGCGCCCTTTCTCACTGGTTCTCTCTTCTGCCGTTTTCCGTAGGACTCTCTTCTCTGCCCTGAGTCTCCTTTGGAACTCTGCAGGTTCTCGCTC
+
CCCCCCCCFFFFGGGFGGGGGGHHGEEGHGHHHGGGGGGGGHHHHGGGGGGGHHHHHHHGGGGGGGGGGGGHHHHGGGGHGHHHHGGGGGGGGGHGHHHG22GFHHGGHGCGGGEFFHHGHH0DGFGHCF@DCFHGFHGHHHHGGFFGGGGGGGGGGGGFAFDFAFFFFF0BB:/0;FFFFFFFFFFBFDADFEFFFF.DDBFFFFFFFFFFFFFFFFFEB:FF0FFFFFF0BFBF;BB0;AAFFF0;.AA
@M05620:37:000000000-D9766:1:1101:11381:5809 1:N:0:6
ACCACACCTTCTACAATGAGCTGCGTGTGGCTCCCGAGGAGCACCCCGTGCTGCTGACCGAGGCCCCCCTGAACCCCAAGGCCAACCGCGAGAAGATGACCCAGGTGAGTGGCCCGCTACCTCTTCTGGTGGCCGCCTCCCTCCTTCCTGGCCTCCCGGAGCTGCGCCCTTTCTCACTGGTTCTCTCTTCTGCCGTTTTCCGTAGGACTCTCTTCTCTGACCTGAGTCTCCTTTGGAACTCTGCAGGTTCT
+
CCCCCABCFFFFGGGGGGGGGGHHGGGEHGHHHGGGGGGGGHGHHGGGGGGGHHHHHHHGGGGGGGGGGGGHHHHGGGGHGHHHHGGGGGGGGGHEGHHBHHGHGHHHHHHGGHHGGGGGHHHHHHHHHHHGHHGGGGGHGHHGHGGGGGGGGGGGGGGGGGGGGGFFFFFFFFFFFFFFFFFFFFFFFFFFFFFFFFFFFFFFFFFFFFFFFFFFFFFFFFFFFFFFFFFFFFFFFFFFFFFFFFFFFFF
@M05620:37:000000000-D9766:1:1101:22954:5810 1:N:0:6
ACCACACCTTCTACAATGAGCTGCGTGTGGCGCCCGAGGCGCACCCCGTGCTGCTGACCGAGGCCCCCCTGAACCCCAAGGCCAACCGCGAGAAGATGAGGGAGTGGCCGGCTCCCTCTTCTTGTGGCCGCCTCCCTCCTTCCTGGCCTCCCGGCGCTGCGCCCTTTCTCACTTTTTCTCTCTTCTGCCGGTTTCCGTAGGACTCTCTTCTCTGCCCTGAGTCTCCTTTGGCACTCCGCCGGTTCTCGCTC
+
A11AA1A?1CBF3B1BAFDDG1F1EAE00A00B0EE?EE//EEEEGGG/?/>1B1BEGB/E//>FEE>E//<GHHFG/CGFEHH/CCCC/>CC/01<1>>0.<>.>FGG@CC-.:.:/CFCG0GGGCH.A:-;.AAFFBFFB/CFGGGBFGGG;@9@--A9----9F/BB/;B/9BFF//999/BFF/:>-9-9//A:-;A/99//BF/BFFFF/BEF---;/:BB/B/99B//;F---9=?@--9/99A-
@M05620:37:000000000-D9766:1:1101:12787:5813 1:N:0:6
ACCACACCTTCTACAATGAGCTGCGTGTGGCTCCCGAGGAGCACCCCGTGCTGCTGACCGAGGCCCCCCTGAACCCCAAGGCCAACCGCGAGAAGATGAGTGAGTGGCCCGCTCCCTCTTCTGGTGGCCGCCTCCCTCCTTCCTGGCCTCCCGGCGCTGAGCCCTTTCTCACTGTTTCTCTCTTCTGCCGTTTTCCGTCGGACTTTCTTCTCTGCCCTGAGTCTCCTTTGTCACTCCGCCGGTTCTCGCTC
+
BBBBBBBBFFFFGGGGGG5FGFHHGEFAFEHHHFFE?FGGGHGHHGGGDEGGFHGHHHGFEGFGGGGGGGFHHHHGGGGHGFHHHGGGGGBCDGHE2G2??DGFHHGEG/>ACGGGHFHHHH0<=/CF.<-@CEHGHHGHHGHHFFFGGGEGGGGGGGG.;F/;9BFFBFFFF/9;BFFFFFFFFFF/;;ADFE9BFF.@@9@@/;FFFFFFFFF/;FFFBF9BBFF/;B/;B/FF..;.@DFDFF9;.E?
@M05620:37:000000000-D9766:1:1101:19931:5840 1:N:0:6
ACCACACCTTCTACAATGAGCTGCGTGTGGCTCCCGAGGAGCACCCCGTGCTGCTGACCGAGGCCCCCCTGAACCCCAAGGCCAACCGCGAGAAGATGACCCAGGTGAGTGGCCCGCTACCTCTTCTGGTGGCCGCCTCACTCCTTCCTGGCATCCCGGAGCTGCGCCCTTTCTCACTGGTTCTCTCTTCTGCCGTTTTCCGTAGGACTCTCTTCTCTGACCTGAGTCTCCTTTGGAACTCTGCAGGTTCT
+
AA1>A1>AFFCDAGG13AGGFEF1ABEEH0BBGG00EAE?EHHHHGGGA/BADBGGH0BEGGCGCF@FGGGHHHEEGGGEFHHEG<EGG?<CCAGH1<FGHHHHG1FFH1?/FGHGGGGGFBHHBGHHHHHGHH-:@.:/.;0CHHHEFG/./9/9CEGG-9FFGGGF@?FFFFFFFFFFFFFFFFFBFFFFFF@FFFFFFFFFFFFFFFFFFFFF/FFFFFFFFEFFFFFFFFFFFFFFFFFFFFFAFFF
@M05620:37:000000000-D9766:1:1101:21009:5852 1:N:0:6
ACCACACCTTCTACAATGAGCTGCGTGTGGCTCCCGAGGAGCACCCCGTGCTGCTGACCGAGGCCCCCCTGAACCCCAAGGCCAACCGCGAGAAGATGACCCAGGTGAGTGGCCCGCTACCTCTTCTGGTGGCCGCCTCCCTCCTTCCTGGCCTCCCGGAGCTGCGCCCTTTCTCACTGGTTCTCTCTTCTGCCGTTTTCCGTAGGACTCTCTTCTCTGACCTGAGTCTCCTTTGGAACTCTGCAGGTTCT
+
AAAAA1AA1CFFGGGD3F1BGDGGGGE00AEGGFGEAEGCEHHFHGGG/AEFFFFHHHFEEGCGGGGGGEEGHHFGGEGHFHHHHGFEGG@BCGHF1FGHFHEHFGG1?GFEFHECCGGCHFDGFFHHHHFCCH@::A.:EGFCFF0CFFF?AFFE?FG@GGFGF@@B?-/BFFFFFBFB9BFFFFFFFF9BBF@BFFFFBAB-BFFFFFFFFFFFFFF/FFFF/B9F/;FBFFBFBFF9FFFFEFFFFFF
@M05620:37:000000000-D9766:1:1101:11313:5867 1:N:0:6
ACCACACCTTCTACAATGAGCTGCGTGTGGCTCCCGAGGAGCACCCCGTGCTGCTGACCGAGGCCCCCCTGAACCCCAAGGCCAACCGCGAGAAGATGCCCAGGTGAGTGGCCCGCTACCTCTTCTGGTGGCCGCCTCCCTCTTTCCTGGCCTCCCGGCGCTGCGCCCTTTCTCACTGGTTCTCTCTTCTGCCGTTTTCCGTAGGACTCTCTTCTCTGACCTGAGTCTCCTTTGGAACTCTGCAGGTTCTA
+
BBBABBBAFFFFGGGGFG5FGFHHGGGACEHHGFFE?EACEHHHHGGEEGGGGHGHHGHAEE?EGGGGGGGGHHHGGGGGGHHHHFGGGG/CGGGHHHFHHHA/<?1F1F/CCHCGGG<GDGH00DD0=CDFA-;-.;CE/C/0<<09999.0C9E.9-;@?>DADAFA/BBFF/BB9BF/9:FFFFB/;///-99FFF/:/9..9BBBBFF/9BFF//;B/;/;//:;;99BB/BBB/BFB9/9FFBBB/
@M05620:37:000000000-D9766:1:1101:18432:5879 1:N:0:6
ACCACACCTTCTACAATGAGCTGCGTGTGGCTCCCGAGGAGCACCCCGTGCTGCTGACCGAGGCCCCCCTGAACCCCAAGGCCAACCGCGAGAAGATGACCCAGGTGAGTGGCCCGCTACCTCTTCTGGTGGCCGCCTCCCTCCTTCCTGGCCTCCCGGAGCTGCGCCCTTTCTCACTGGTTCTCTCTTCTGCCGTTTTCCGTAGGACTCTCTTCTCTGACCTGAGTCTCCTTTGGAACTCTGCAGGTTCT
+
3>3AAAAABBBBBGF45BBG4GF4EEEAB2BBBFA2AAA2AFDGHGAA11BAFFFGHB30E@EF?E/EE>FG3FGEEEAHGHGHHAEECC<BDGHEF1GHHHHFGGH1GHHGGHHGGGGGHHHFHHHHBGHF..C-;;CE.CG./0;C0CFGGG?EG.9;9B.9F?BFBBFFFFFFFFFF/FFFFFFFFFFFFFBFFFFFFFFEDFFFFFFFFFFFFFF/BFFFB.BFBFFFFFFFFFFFFFFFFFF9BFF
@M05620:37:000000000-D9766:1:1101:18441:5899 1:N:0:6
ACCACACCTTCTACAATGAGCTGCGTGTGGCTCCCGAGGAGCACCCCGTGCTGCTGACCGAGGCCCCCCTGAACCCCAAGGCCAACCGCGAGAAGATGACCCAGGTGAGTGGCCCGCTACCTCTTCTGGTGGCCGCCTCCCTCCTTCCTGGCCTCCCGGAGCTGCGCCCTTTCTCACTGGTTCTCTCTTCTGCCGTTTTCCGTAGGACTCTCTTCTCTGACCTGAGTCTCCTTTGGAACTCTGCAGGTTCT
+
CCCCCBBBFFFFGGGGGGGGGGHHGGGGHGHHHGGGGGGGGHHHHGGGFGGGFHHHHHHGGGGGGGGGGGGHHHHGGGGHGHHGHGGGGGGGGGHHHHHHHHHHFHFFHGHGGHHGGGGGHHHHHHHHHHHGHHGGGGGHGHHGHGGGGGGGGGGGGFGGGGGGGGFFFFFFFFFFFFFFFFFFFFFFFFFFFFFFFFFFFFFFDFFFFFFFFFFFFFFFFFFFFFFFFFFFFFFEFFFFFFFFFFFAFFF
@M05620:37:000000000-D9766:1:1101:16044:5912 1:N:0:6
ACCACACCTTCTACAATGAGCTGCGTGTGGCTCCCGAGGAGCACCCCGTGCTGCTGACCGAGGCCCCCCTGAACCCCAAGGCCAACCGCGAGACGCTGACGAGTGGGAGGCGCCCTCTTCTTCTGCTCGTCTCCCTCCTTCCCCGCCCCCCCCACCCGGACCCTCGCTCTCTCTCACTCTTTCCTGCTTCTGCCGGTAGGCGTATCATCCCTGTCTCGGACCTGATTCTGCTCTCTGACTCTTCAGGTTCT
+
BBBABBBBFFFFGGGGGGG5GDGCFABBGEHHFGGGGGGGGHHHHGGGFGGGHHHHHHHGGGGGGFGGGGGGHFHGGGGHGEHHHGGEDCGCCD///?/0////?//>.<.-<CG-CG0=00=C0000:-:.;C//;./0;//9--;-------.;.;---;./.-;.;./;/B//;F9//;////;///;//;--@-../-;-..////.///;///..-;;.:/;;//9//;///////;/;//;/;B/
@M05620:37:000000000-D9766:1:1101:6275:5915 1:N:0:6
ACCACACCTTCTACAATGAGCTGCGTGTGGCTCCCGAGGAGCCCCCCGTGCTGCTGACCGAGGCCCCCCTGCACCCCACGGCCACCCGCGAGAAGCTGACCCCGGTGAGTGGCCCGCTACCTCTTCTGGTGGCCGCCTCCCTCCTTCCTGGCCTCCCGGAGCTGCGCCCTTTCTCACTGGTTCTCTCTTCTGCCGTTTTCCGTAGGACTCTCTTCTCTGACCTGAGTCTCCTTTGGAACTCTGCAGGTTCT
+
>>>>>4>AFFFFBGGBBBFBFGBBAEEEAEFHGFFEFEE2AF2FGGGGEFGE5BFGHHHGG>/EFGGGGGF/0BGEGG///CB</FDDGCGA//?1??<FFH.<-<-C.=0<CGCCG@C@GHHGGC<;;;/.CA@GBGFEEGGGFFGGFBFFAFFFF.;;-;9;FBBFB@BFFFFFFFBBFFFFFFFFFFFFFF=;AFFFFDF.;;FFFBFFFFFBFB/99BBBFBFFFFFFFFF/9BF/B99FFBFFFFB
@M05620:37:000000000-D9766:1:1101:10081:5931 1:N:0:6
AGTGCCAGCTCTCCATCGCACAGGGGACCCAGGGCCTGGCCCCTCCATCCAGAAAACCTATGACCTCACCCGCTACCTGGAGCACCCACTCCGCAGCTTGGCTGGGACCTATGTGAGTATCCAGCGTAGGAATCTGGGAGTTGGGGAGGAGTGCGGAGTTGGGGACAGACAGTCCTAACCGTGGAGGGTTCTGGTAAATGATGGGGTGAGGAGGGGCTCTTTGGCTCCCACCAGTCCCCCTGTCTGGTCTA
+
>A>>AFFFBFFFG4BFGEGGE2GFFGGGGGGHFEG22AGHCHGHGGHGF1BF3GGFGEBFFGBHHFFHHHGFGE?FHHHGFGHCEH1FFFHGFE/EEG3?<BGFGGHF<BBGHHFHGDHF3?3FHGB?/CGGFBHHGGHA?FGFGG.--CC<C0<CCCEHH/-:E-.C/:CFGBFFFB/FDF.?.;EDDGGGGGBFFFFFFFFFFFFFFFEFFFFCCFFFFFFFFFFFFBFF?FFFBBAF=EBFFFFB/BB
@M05620:37:000000000-D9766:1:1101:20550:5968 1:N:0:6
ACCACACCTTCTACAATGAGCTGCGTGTGGCTCCCGAGGAGCACCCCGTGCTGCTGACCGAGGCCCCCCTGAACCCCAAGGCCAACCGCGAGAAGATGACCCAGGTGAGTGGCCCGCTACCTCTTCTGGTGGCCGCCTCCCTCCTTCCTGGCCTCCCGGAGCTGCGCCCTTTCTCACTGGTTCTCTCTTCTGCCGTTTTCCGTAGGACTCTCTTCTCTGACCTGAGTCTCCTTTGGAACTCTGCAGGTTCT
+
BBABBBB?CFFFGGGGGGGFGGHHGGGEDCHFGFFGDGGGDHEHHGGGGGGGGHGHHHHGGGGGGGGGGGGHGHHGGGGHGHHGHGGGDGCCCGHHGGFHHHHHCGHBGHHGGHHGGGGGHHHHHHHHHHHGHHGGGGGHGHHGHGGGGGGGGGGGGFGGAGGGGGFFFFFFFFFFFFFFFFFFFFFFFFFFFFFFFFFFFFFFFFFFFFFFFFFFFFFBFFFFFFFFFFFFFFFFFFFFFFFFFFFFFFF
@M05620:37:000000000-D9766:1:1101:20140:5971 1:N:0:6
AGTGCCAGCTCTCAATCGCATAGGGGACCCAGGGCCTGGCCCCTCCATCCAGAAAACCTATGACCTCACCCGCTACCTGGAGCACCAACTCCGCAGCGTAGGAGTTGGGGAGGCGTGAGGCGTTGGGGAAAGACCGTCCTCCCCGTGGCGGGTTCTGGTACCTGATGGGGTGAGGAGGGGCTCTTTGGCTCCCACCAGTCCCCCTGTCTGGTCTCTCTCCTGCCCTTAGATCGGAAGAGCCCACGTCTGAA
+
ABABAFFFBFFFGFGGGGGG2AFFHGGGGGHHGGGGGGHHHHGHGGHHHHHHHHHHHGHHHHHHHHHHHHHGGEGGHHHHHHHHHHHHGHHHGGGGGGEEGGHHHHHHGGGGG/>ECGAH/AEGGHGGGGHH/GHGGGGGHGGGGGGG@DGGDGGGGGFFFFFFFFFFFFDF.9.FFFFFFFFFFFFFFFFFF9FFFFFFFFFFFFFFFFFFFFEFFFFFFFFFFFFFFFFFFF.EDFFF?EFFFEEFEFF
@M05620:37:000000000-D9766:1:1101:14683:5976 1:N:0:6
AGTGCCAGCTCTCAATCGCACAGGGGACCCAGGGCCTGGCCCCTCCATCCAGAAAACCTATGACCTCACCCGCTACCTGGAGCACCAACTCCGCAGCTTGGCTGGGACCTATGTGAGTATCCAGCGTAGTAATCTGGGAGTTGGGGAGGAGTGAGGAGTTGGGGAAAGACAGTCCTAACCGTGGAGGGTTCTGGTAAATGATGGGGTGAGGAGGGGCTCTTTGGCTCCCACCAGTCCCCCTGTCTGGTCTA
+
AA>AAFFFBFFFGGGGGGGGG?GGGGFEGGHHGGGGGEGHHHGHGGHHHHHHHHFHHGFHHHHHHHHHHHHGGEEEHHHFHHHHGHHHGFHHGGGGGHHHGHHFDFHHGHHHHHHHHHHHHHHFHGADC/@GHFFHHHHGGGHFGGGGGGGHHHGHGGFHHHGGGGHHGGHHHHHHHHHHGGGGGGGGEGGBFGFFGGGGGGGGGGGFFFFFFF;DFFFFFFFFFFFFFFFFFFFFFFFFFFFFFFFFFFF
@M05620:37:000000000-D9766:1:1101:20547:5987 1:N:0:6
ACCACACCTTCTACAATGAGCTGCGTGTGGCTCCCGAGGAGCACCCCGTGCTGCTGACCGAGGCCCCCCTGAACCCCAAGGCCAACCGCGAGAAGATGACCCAGGTGAGTGGCCCGCTACCTCTTCTGGTGGCCGCCTCCCTCCTTCCTGGCCTCCCGGAGCTGCGCCCTTTCTCACTGGTTCTCTCTTCTGCCGTTTTCCGTAGGACTCTCTTCTCTGACCTGAGTCTCCTTTGGAACTCTGCAGGTTCT
+
CDDCCDDDFFFFGGGGGGGGGGHHGGGGGGHHHGGGGGGGGHHHHGGGGGGGHHGHHHHGGGGGGGGGGGGHGHHGGGGHGHHHHGGGGGGGGGHHHHHHHHHHGHHHHHHGGHHGGGGGHHHHHHHHHHHGHHGGGGGHGHHGHGGGGGGGGGGGGGGGGGGGGGFFFFFFFFHFFFFFFFFFFHFFFFFFFFFFFFFHFFFFFFFFFFFFFFFFFFFFFFFFFFFFHHFFFHHFFFFFFFFFFFFFFFF
@M05620:37:000000000-D9766:1:1101:21230:6002 1:N:0:6
ACCACACCTTCTACAATGAGCTGCGTGTGGCTCCCGAGGAGCACCCCGTGCTGCTGACCGAGGCCCCCCTGAACCCCAAGGCCAACCGCGAGAAGATGAGTGAGTGGCCCGCTACCTCTTCTGGTGGCCGCCTCCCTCCTTCCTGGCCTCCCGGAGCTGCGCCCTTTCTCACTGGTTCTCTCTTCTGCCGTTTTCCGTAGGACTCTCTTCTCTGACCTGAGTCTCCTTTGGAACTCTGCAGGTTCTCGATC
+
ABBBBBABFFFFGGGGGGGGG5GEGGGGHFGHHGGGCGGGGGHGHGGGEAEFHHFHGHHGGGGGGGGGGGGHBGHEGGGHGHHHHFGFG@BDCDHHGFHHHDHGDDEFHHGGG@DHHHHHHHG1DCDHHDC@.EHGHGGHHHGB0/GFGGGG?A--AFGGFGGAFFFFFFFFFFEBBFFFFFFFFFFFFFDDFFFFFFFDBFFFFFFFFFFFFFBBFFFFFFFFFFFFFFFEFFFFFFFFFFAFFF/ABF?
@M05620:37:000000000-D9766:1:1101:18726:6008 1:N:0:6
ACCACACCTTCTACAATGAGCTGCGTGTGGCTCCCGAGGAGCACCCCGTGCTGCTGACCGAGGCCCCCCTGAACCCCAAGGCCAACCGCGAGAAGATGACCCAGGTGAGTGGCCCGCTACCTCTTCTGGTGGCCGCCTCCCTCCTTCCTGGCCTCCCGGAGCTGCGCCCTTTCTCACTGGTTCTCTCTTCTGCCGTTTTCCGTAGGACTCTCTTCTCTGACCTGAGTCTCCTTTGGAACTCTGCAGGTTCT
+
BCCCCCCCFFFFGGGGGGGGGGHHGGGGHGHHHGGGGGGGGHHHHGGGGGGGHHHHHHHGGGGGGGGGGGGHGHHGGGGHGHHHHGGGGGGGGGHHHGHHHFEF?<<1?1?/FHE--<@C<0<G000GDDG?G.-A-.CGE/;:C0CBCGFF90CA.C-:-:./99CF;DFBB9/://BBBB//9/9F9//9B9>DFFEFB./:A.99/9/:B/:9/::/F/BBBBB//B/BFBFFFF/:/:9/:B?F//;
@M05620:37:000000000-D9766:1:1101:19939:6014 1:N:0:6
ACCACACCTTCTACAATGAGCTGCGTGTGGCTCCCGAGGAGCACCCCGTGCTGCTGACCGAGGCCCCCCTGAACCCCAAGGCCAACCGCGAGAAGATGACCCAGGTGAGTGGCCCGATACCTCTTCTGATGGCCGCCTCCCTCCTTCCTGGCCTCCCGGAGCTGCGCCCTTTATCACTGGTTCTCTCTTCAGCCGTTTTCCGTAGGACTCTCTTCTCTGACCTGAGTCTCCTTTGGAACTCTGCAGGTTCT
+
>A11AAAAFFFFFGGBDAF1E1A1ABAEHCHHCGGEAEECGEHHHGCGBAEEGBGFFGGGEGGGECGGGGGFHCHAEGGF/EGHHGG<CCC@/CGHFGHHHHH//?CF0?F/?FGG-<CGCHF0=DDG0=DCCGC@-E:.:/CE/B99BFGAFG.C.9AGGGGGGG@-;-///;9;FF/FFF/BFF/BFF/;9B@9ABEFF9BA--9FFFEFFFBFFB/FFFFFF-/;BBFFFBFFFFFFFF/FFFFF/BB
@M05620:37:000000000-D9766:1:1101:21120:6014 1:N:0:6
ACCACACCTTCTACAATGAGCTGCGTGTGGCTCCCGAGGAGCACCCCGTGCTGCTGACCGAGGCCCCCCTGAACCCCAAGGCCAACCGCGAGAAGATGACCCAGGTGAGTGGCCCGCTACCTCTTCTGGTGGCCGCCTCCCTCCTTCCTGGCCTCCCGGAGCTGCGCCCTTTCTCACTGGTTCTCTCTTCTGCCGTTTTCCGTAGGACTCTCTTCTCTGACCTGAGTCTCCTTTGGAACTCTGCAGGTTCT
+
BBBBBBBBFFFFGGGGGGGGGGHGGGGEDEHFHGGGGGGGGHHHHGGGGGGGHHGHHHHGGGGGGGGGGGGHFHHGGGGHGHHHHGGGGGGGGGHHHHHHHHHHGHHHHGHGGHHGGGGGHHHHHHHHGHHGHFGCCFFHGHHGHGGGGGGGGGGGGGGGGGGGGGFFFFFFFFFFFFFFFFFFFFFFFFFFFFFFFFFFFFFFFFFFFFFFFFFFFFFFFFFFFFFFFFFFFFFFFFFFFFFFFFFFFFF
@M05620:37:000000000-D9766:1:1101:17620:6016 1:N:0:6
ACCACACCTTCTACAATGAGCTGCGTGTGGCTCCCGAGGAGCACCCCGTGCTGCTGACCGAGGCCCCCCTGAACCCCAAGGCCAACCGCGAGAAGATGACCCAGGTGAGTGGCCCGCTACCTCTTCTGGTGGCCGCCTCCCTCCTTCCTGGCCTCCCGGAGCTGCGCCCTTTCTCACTGGTTCTCTCTTCTGCCGTTTTCCGTAGGACTCTCTTCTCTGACCTGAGTCTCCTTTGGAACTCTGCAGGTTCT
+
CCCDDDDDFFFFGGGGGGGGGGHHGGGEEGHHHGGGGGGGGHHHHGGGFGGGHHHHHHHGGGGGGGGGGGGHGHHGGGGHGHHHHGGGGGGGGGHHHHHHHHHHGHHHHHHGGHHGGGGGHHHHHHHHHHHGHHGGGGGHGHHGHGGGGGGGGGGGGGGGGGGGGGFFFFFFFFFHHHHFFFFFFFFFFFFFFFFFFFFHFFFFFFFFFFFFFHHHFHHFFFFFFFFFFHFFFHHFFFFFFFFFFFFFFFF
@M05620:37:000000000-D9766:1:1101:13790:6019 1:N:0:6
ACCACACCTTCTACAATGAGCTGCGTGTGGCTCCCGAGGAGCACCCCGTGCTGCTGACCGAGGCCCCCCTGAACCCCAAGGCCAACCGCGAGAAGATGAGTGAGTGGCCCGCTACCTCTTCTGGTGGCCGCCTCCCTCCTTCCTGGCCTCCCGGCGCTGCGCCCTTTCTCACTGGTTCTCTCTTCTGCCGTTTTCCGTAGGACTCTCTTCTCTGACATGAGTCTCCTTTGGAACTCTGCAGGTTCTAGATC
+
1A>>A>AAFFFFGGGFBGG1D1B1EAAFCEGHCFEE0AE?/GEGHGCGEEGCEDFFH00E@E?EE/>EGGGFH>>>EE?>//GAC//<B/C//?0<1FGFHHH1GHFE0?CCG->G1<G111<>=/..<CC@A:../:./0=C;0C..0.;..:-;A-9C@-9@@FEFBFFFFF-9/BFFF/9BBFFFF@AFFFFFA9F-9BF///B/BFFFF//;/;BFFFF/;FFFEBBFBBBF;FFFFFFBFBB/FB/
@M05620:37:000000000-D9766:1:1101:20654:6044 1:N:0:6
AGTGCCAGCTCTCAATCGCACAGGGGACCCAGGGCCTGGCCCCTCCATCCAGAAAACCTATGACCTCACCCGCTACCTGGAGCACCAACTCCGCAGCTTGGCTGGGACCTATGTGAGTATCCAGCGTAGGAATCTGGGAGTTGGGGAGGAGTGAGGAGTTGGGGAAAGACAGTCCTAACCGTGGAGGGTTCTGGTAAATGATGGGGTGAGGAGGGGCTCTTTGGCTCCCACCAGTCCCCCTGTCTGGTCTA
+
A>AABDFFBFCFGEGGGFG2EEHHGEFGGE2AFAEEFFGHHHGFGGGHHG3B3F3FGGHFHFHHHHGGHHHGGGGGHHGGHHHFGHHHGGHHGE/EEBFGGFHAEEFGEGFFFHH3G3FGHGHHHCGGGCGBFHHFFFHGAFHHGCFG@.><<0GGEECGEGCD:..CGHFF;CCGHHBA?9C-AADF;CAFFG;FFBF0900CGDFFEFFEAD@DD-EFFB/;;9FE.B.9AA9FFF9:-;BFFF//;9B
@M05620:37:000000000-D9766:1:1101:22558:6054 1:N:0:6
AGTGCCAGCTCTCAATCGCATAGGGGACCCAGGGCCTGGCCCCTCCATCCAGAAAACCTATGACCTCACCCGCTACCTGGAGCACCAACTCCGCAGCTTGGCTGGGACCTATGTGAGTATCCAGCGTAGGAATCTGGGAGTTGGGGAGGAGTGAGGAGTTGGGGAAAGACAGTCCTAACCGTGGAGGGTTCTGGTAAATGATGGGGTGAGGAGGGGCTCTTTGGCTCCCACCAGTCCCCCTGTCTGGTCTA
+
ABAAAFFFBFFFGGGFFGGG2AFGHGGGGEHHFGGGFGHGHHGHGGHHHHHHFFFFHGHHHHHHHHHHHHHEEEGGHHHHHHHHHHGHGHHHGEE?EFGHGBGGFGHHGHHHHHHHHHHHHHGHH??EGGHHHHHHEHGGGHHH/DGGGGGH0DGHHGHHHH?CFGHHGHHHHGHHHHGHGGFGGGGG;FAFGGFGGGGGGGGGGGGFFFFFFFFFFAFFFFFFFFFEFFFFFFFFFFFDFFFFFFFFFFF
@M05620:37:000000000-D9766:1:1101:25286:6060 1:N:0:6
AGTGCCAGCTCTCAATCGCACAGGGGACCCAGGGCCTGGCCCCTCCATCCAGAAAACCTATGACCTCACCCGCTACCTGGAGCACCAACTCCGCAGCTTGGCTGGGACCTATGTGAGTATCCAGCGTAGGAATCTGGGAGTTGGGGAGGAGTGAGGAGTTGGGGAAAGACAGTCCTAACCGTGGAGGGTTCTGGTAAATGATGGGGTGAGGAGGGGCTCTTTGGCTCCCACCAGTCCCCCTGTCTGGTCTA
+
>A>>AFFFBFFFG4GE5CF2E2FAEE2EE2GH2FG2EFHHGHGDGGHHHGHFHFGFGFHHHHHHHFGHHGA0E/>EHHFG??GGFH1?E3B@/?/E@FDFEH3FCECHAHF1FGHGHHHHHHHHHGGFGGHDGHFFFHFFDHGHGGFGGGDGAGDCGFFHHHGGGAHHHHHHHHHGHFGFBGF@FEDGGGGGFG;BFFGGGFGFGGA9AFFFFFBBBBFFBBFFF99E.BFAEFFBFFFFBF/FFFFFFFF
@M05620:37:000000000-D9766:1:1101:16873:6087 1:N:0:6
AGTGCCAGCTCTCAATCGCATAGGGGACCCAGGGCCTGGCCCCTCCATCCAGAAAACCTATGACCTCACCCGCTACCTGGAGCACCAACTCCGCAGCGTAGGAGTTGGGGAGGAGTGAGGAGTTGGGGAAAGACAGTCCTAACCGTGGAGGGTTCTGGTAAATGATGGGGTGAGGAGGGGCTCTTTGGCTCCCACCAGTCCCCCTGTCTGGTCTATCTCCTGCCCTTAGATCGGAAGAGCACACGTCTGAA
+
ABBBBFFFBFFFGCGGGGGGAAGGHFGGGGHHGGGGFFHHHHGHGGHHHHHHFBGHHGGFHHEGHHHHHHHGGGGGHHHHHHHGGHFHGHHHGGGGGEEFGFGHGHHHGGGGGGGFGHGHHG@GFHGGGFHHGGHHGHGHHFGHG>FAGHGGCGEHHHGCCGCHHGHHHG;AEFFFGEBFAB?BFFFGGFGGG.FFFFFFFFFF-AFFEFF;BB/BFFFFFFFFFFFFFFFFFDFFF?AFFFFF@.;BEFF
@M05620:37:000000000-D9766:1:1101:22795:6091 1:N:0:6
AGTGCCAGCTCTCAATCGCACAGGGGACCCAGGGCCTGGCCCCTCCATCCAGAAAACCTATGACCTCACCCGCTACCTGGAGCACCAACTCCGCAGCTTGGCTGGGACCTATGTGAGTATCCAGCGTAGGAATCTGGGAGTTGGGGAGGAGTGAGGAGTTGGGGAAAGACAGTCCTAACCGTGGAGGGTTCTGGTAAATGATGGGGTGAGGAGGGGCTCTTTGGCTCCCACCAGTCCCCCTGTCTGGTCTA
+
111>A11FAFCDAGGB11FFAECGCEGGG?GHFGEEGAHAGHGHGGFHDHHFFECGHGEHHHHHFG1GHHHGG@>EHHHHHHHEFHHHG0FGGGGGG0BGFHHGCGHHGHHHHHHHHHHHHHGHG//?CGHHHHBGB0CFEHHH/@CCGGGHFGHGHGHHHH-@EGHHHHHHHHHHHHHHGGGGFGGG.CFGGGGGGGGGGGGGGGF@FFFFFF@@??FFFFBFFFFFFFFFFFFFFFFF@FFFFFFFFFB
@M05620:37:000000000-D9766:1:1101:10476:6110 1:N:0:6
ACCACACCTTCTACAATGAGCTGCGTGTGGCTCCCGAGGAGCACCCCGTGCTGCTGACCGAGGCCCCCCTGAACCCCAAGGCCAACCGCGAGAAGATGACCCAGGTGAGTGGCCCGCTACCTCTTCTGGTGGCCGCCTCCCTCCTTCCTGGCCTCCCGGAGCTGCGCCCTTTCTCACTGGTTCTCTCTTCTGCCGTTTTCCGTAGGACTCTCTTCTCTGACCTGCGTCTCCTTTGGAACTCTGCAGGTTCT
+
BBBABBBAFFFFGGGGFG5FGFHGGE2242FGEEFE?FGGDHHHHGGGFEFGEHGHHHGE0E?EGEGGGGGFHGHGGGDHFCGHHGA<CG@@CGFBDGFHHHHHGHHDGHHGFHHCGGGGHHHGHHHGHHGDHHGCCF:CFHHGFFFGG0FGGBFFEGG;9@FFGGBFBBFFFFFFFFFFFFFFFFFFFFFFFFBFFFFFFFFFFFFFFFFFFFFFFFFFFFFF.BFBFFFFFFFFFFFFFFFFFFFFFFF
@M05620:37:000000000-D9766:1:1101:18972:6119 1:N:0:6
ACCACACCTTCTACAATGAGCTGCGTGTGGCTCCCGAGGAGCACCCCGTGCTGCTGACCGAGGCCCCCCTGAACCCCAAGGCCAACCGCGAGAAGATGACCCAGGTGAGTGGCCCGCTACCTCTTCTGGTGGCCGCCTCCCTCCTTCCTGGCCTCCCGGAGCTGCGCCCTTTCTCACTGGTTCTCTCTTCTGCCGTTTTCCGTAGGACTCTCTTCTCTGACCTGAGTCTCCTTTGGAACTCTGCAGGTTCT
+
AA3AB?AAFFFFGGGF5FGGFGEGAEGGH2FGHGE2EEE?EHHHHGEGE1EABFGHHHHGGG?E?EEGGGGHHHCGGGGEEHHGGGGGGGGGGGHHH1GHHHHEFGHFH1FCGHHGGGGGFHHHGHHHHHHGHGGG@ADHGHHGHGGGFFFGGGGGGB?B?BFBF@BFBBFFFFFFFFFFBFFFFFFFFFFFFFBFFFEFFFFFFFFFFFFFFFFFFFFFFFFFFFFFFFFFFFFFFFFFFFFEFFFFFFF
@M05620:37:000000000-D9766:1:1101:24703:6124 1:N:0:6
GAGGCTGCTTTGGAAGAAACTGACAAGCCAGGGACAAAAGATCGGAAGAGCACACGTCTGAACTCCAGTCACCTTACTCGATCTCGTATACCGTCTTCTGCTTGAAAAAAAAAAGAGAATACAACGTAGGAATCTGGAAGTTGGAGAGGCGTGAGGAGTTGGGGAAAGACAGTCCTAACAGTGGAAGGTTCTGGTAAATGATGGGGGGAGGAGGGGATCTTTGGCTCCCACAAGTCCCCCTGTCTGGTCTA
+
>>>AAACAFFFFCFGF44GGFAABAB4BF4BGGAF22B2BEFHHGGGGF2BAGBFABGEF5DFGGF3FFHFB3BBFGHFFHHGFGHGGH3BFE?E11BFH@FHG13FGHGGE@</??0?111@11//0@<@FG1111110?11110<.<.>.-<AC0.</0/--;:.:CG//:C00::C/090;;0;99CB0;9;0;0BBB0BFFG--9=9;9.--.../;9/;;/9AAFF..9/:999;99/;/;9BF//
@M05620:37:000000000-D9766:1:1101:22176:6127 1:N:0:6
AGTGCCAGCTCTCAATCGCACAGGGGACCCAGGGCCTGGCCCCTCCATCCAGAAAACCTATGACCTCACCCGCTACCTGGAGCACCAACTCCGCAGCTTGGCTGGGACCTATGTGAGTATCCAGCGTAGGAATCTGGGAGTTGGGGAGGAGTGAGGAGTTGGGGAAAGACAGTCCTAACCGTGGAGGGTTCTGGTAAATGATGGGGTGAGGAGGGGCTCTTTGGCTCCCACCAGTCCCCCTGTCTGGTCTA
+
CCBCCFFFCFFFGGGGGGGGGGHHGGGGGFHHGGGEFGHHHHGHGGHHFHGHHHHGHGHHHHHHHHHHHHHGGGGGHHHHHHHHHHHHGHHHGGGGGHHHGHHGGGHHGHHHHHHHHHHHHHHHHGGGGGHHFHHHHHHGEHHHGGGGGGEFHHGHFGHHHHGGGFEFCHFFHHHHGHHHGFEGEGGGEFGGGGFGGGGGGGGGGGFFFFFFFFFFFFFFFFFFFFFFFFFFFFFFFFFFFFFFFFFFFFF
@M05620:37:000000000-D9766:1:1101:24264:6129 1:N:0:6
ACCACACCTTCTACAATGAGCTGCGTGTGGCTCCCGAGGAGCACCCCGTGCTGCTGACCGAGGCCCCCCTGAACCCCAAGGCCAACCGCGAGAAGATGACCCAGGTGAGTGGCCCGCTACCTCTTCTGGTGGCCGCCTCCCTCCTTCCTGGCCTCCCGGACCTGCGCCCTTTCTCACTGGTTCTCTCTTCTGCCGTTTTCCGAAGGACTCTCTTCTCTGCCCTGAGTCTCCTTTGGAACTCTGCAGGTTCT
+
BBBBBBBBFFFFGGGGGGGGGGHHG2BBGG2FGGGGGCGGGGHH1AEGE1EEGHHHHHHGGGGGGGGGGGGHHHHGGGGHGHHHHGGGGGGGGGHHHHFHHHEHGBGD01?//GA-<--A000DD0DG<=G?H.-C:.CG:/C:G0C90C/F90CE.C---9//.9@D9DF///9///;BF//////;9//9B/-ADF.F/..:;...////;/::9B//;9B.;F9:9B/BFBF/F9///:///BAF/99
@M05620:37:000000000-D9766:1:1101:24287:6132 1:N:0:6
ACCACACCTTCTACAATGAGCTGCGTGTGGCTCCCGAGGAGCACCCCGTGCTGCTGACCGAGGCCCCCCTGAACCCCAAGGCCAACCGCGAGAAGATGAGTGAGTGGCCCGCTCCCTCTTCTGGTGGCCGCCTCCCTCCTTCCTGGCCTCCCGGCGCTGCGCCCTTTCTCACTGGTTCTCTCTTCTGCCGTTTTCCGTAGGACTCTCTTCTCTGCCCTGAGTCTCCTTTGGAACTCTGCAGGTTCTCGATC
+
CCCCCCCCFFFFGGGGGGGGGGHHGGGGHGHHHGGGGGG?GHHHHGGGGGGGHHHHHHHGGGGGGGGGGGGFHHHGGGGHGHHHHGGGGGGGGGHHHHHHHDGGHHGGHHGGG-EGFHHHHHHHHHGHHGGGEGHGHHGHHHHHHHGGGGGGGGGGGGGFFFFFFFFFFFFFFFFFFFFFFFFFFFFFFFDDFFFFFFADFFFFFFFFFFFFFFBFFFFFFFFFFFFFFFFFFFFFFFFBBFFFFF9EEFF
@M05620:37:000000000-D9766:1:1101:14868:6150 1:N:0:6
ACCACACCTTCTACAATGAGCTGCGTGTGGCTCCCGAGGAGCACCCCGTGCTGCTGACCGAGGCCCCCCTGAACCCCAAGGCCAACAGCGAGAAGATGACCCAGGTGAGTGGCCCGCTACCTCTTCTGGTGGAAGCCTCCCCCCCTCAAGGCCTCCCGGAGCTGCGCCCTTTCTCACTGGTACACTCTTCTGACGTTTACCGTAGGACCCTCTTCTCTGACCTGAGTCTCCTTTGGAACGCTGCAGGTTCT
+
1AAAA?1AFF@BBGG1EGFAA1B1EAABFAGH1FAAECE/EGHHHG?F/AEAGAAFHFHGCGGGC>/EEGGCE>>/?E>>/<GE///<B<B<//<G>11?F<CH/1110?1/FH//</-<FDFHF1><1<0..0<..<<G...--:..0;99.999..----./;--A--;///;//;BF/////;/BFB////AAEF-99-;---:B--99BB/////9B9/;B-;B/9/;FFBEF//-----B/F-///
@M05620:37:000000000-D9766:1:1101:20681:6180 1:N:0:6
ACCACACCTTCTACAATGAGCTGCGTGTGGCTCCCGAGGAGCACCCCGTGCTGCTGACCGAGGCCCCCCTGAACCCCAAGGCCAACCGCGAGAAGATGCGTGAGTGACCCGCTCCCTCTTCTGTCTGCCGCCTCCCTCCTTCCTTCCCTCCCGCCCCTGCGCCCTTTCTCCCTGGTTCTCTCTTCTTCCGTCTTCCGTCCGACTCTCTTCTCTGTCCTGCCTCTCCTTTGGTTCTCTCCAGGCTCTCTCTC
+
ABBBBBBBFFFFGGGGGGGGGGHHGGGGHDGHHGGGFF?EGHHHHGGGFGGGFGHHHHHFFG0EFEGGGGFGHHHGGDCCEGHHHGGGGG<DC?GFFGD////?FH11??AD--.>GF01<00000<0<--<..;EHHG/CHHH00;/<9;E.-9-;;.;--;A-//;F//;F/;/;/;/BFF//://BAB.../9.B..-.;:A/BF/://B//;//;/.;B/:B/B9//..;;/B///;;.:9///9;/
@M05620:37:000000000-D9766:1:1101:20664:6193 1:N:0:6
ACCACACCTTCTACAATGAGCTGCGTGTGGCTCCCGAGGAGCACCCCGTGCTGCTGACCGAGGCCCCCCTGAACCCCAAGGCCAACCGCGAGAAGATGAGTGAGCCGCCCGCTCCCTCTTCTGGTGGCCCCCTCCCTCCTTCCTCGCCTCCCGGCGCTGCGCCCTTTCTCACTGGTTCTATCTTCTGCCGTTTTCCGTAGGACTCTCTTCTCTGCCCTGAGTCTCCTTTGGAACTCTGCAGGTTCTCGATC
+
DCCDDDDDFFFFGGGGGGGGGGHHGGGGHGHGHGGGGGGGGHHHHGGGGGGGHHHHHHHGGGGGGGGGGGGHHHHGGGGHGHHHHGGGGGGGGGHHHH2GHHH211><ADG-D@DGHHHHHHHHDC.<C.<<@EEGHHGGHHHH0CGGGGGGGGGGFF;DDFF-DFFFFFFFFB/0<FF0BFFFFFFFFFBDFFFFFBF?.BFFFFFFFFBFFF0FEFFFBFFFFFFFFFFEBFFFF0:00.:<FF09BF.
@M05620:37:000000000-D9766:1:1101:18511:6213 1:N:0:6
ACCACACCTTCTACAATGAGCTGCGGGTGGCTCCCGAGGAGCACCCCGTGCTGCTGACCGAGGCCCCCCTGAACCCCAAGGCCAACCGCGAGAAGATGACCCAGGTGCGCGGCCCGCTACCTCTTCTGGTGGCCGCCTCCCTCCTCCAGGCCTCCCGGTGATCCGACCGTTAGCACTTGATCTATCTTCTGCCGTTTTCCGTAGGACTCTCTTCTAATACCTTCGTATCCTTTGGAACTCTACCGGGTACA
+
AA>1A?AAFFFFFGGBEFGEF1F1E0AEA0FH1FAA/AE/AGCGHGEGAAEC1B1@GFFE?>/>?>>EGGG0C>F?EF?</<FA/?//B<C///0<111?FC/F/GG1<--<AC-@----/0:;CF9000;..C-AGBG.9CFGF/F-/9-;/9A-;----/9/--9;-;A--/////9/:///////9///99-:BA/9-;-;-/:///;///;///99/9//--9/;B/BF///////9///9;---//
@M05620:37:000000000-D9766:1:1101:21440:6214 1:N:0:6
GCGACTGCTTTTGCAGAAAGTGACATATTACTCCCACAGCTCCCCCTGTACCTGTGACCGTTTCTCGCCTGCCCTCCACATGCTGCCTCAACCCCTTACCGATGTTACTAGCCCGGCACGTCTCCTCGTCGCCTCCCCCGTCGTCCCTGCGCTGCTGCCACCCTGGCCAGTCCCTCTGGCCTTCCCGCTTTCCCTCTCCTGTGGATCCACTTGCCCCCTTCTCAGCCTTTTTACTTGCTCCTGACCTGCCA
+
>>1>>1>BDFBB1BFA11B1A13ADD1DA3DF1BF0BAB01BFFGG/BB2D2D1DADDGG/BBB2D/AAEH0BA1BBF0@11B11BB1B110>B//0110/?//0>B222B0BGG//<//BFG0GGB?//>/?<CH/?//??-A.>.1<.-<C-C0<D</<...:.;G/.;G0/0;/:F0.0=0/;.--;.C000/;//09C0B0/;-///;/B/;-9--;B//9/;B9//;-/;/;//;9F/9B;/-99/
@M05620:37:000000000-D9766:1:1101:8368:6216 1:N:0:6
AGTGCCAGCTCTCAATCGCACAGGGGACCCAGGGCCTGGCCCCTCCATCCAGAAAACCTATGACCTCACCCGCTACCTGGAGCACCAACTCCGCAGCTTGGCTGGGACCTATGTGAGTATCCAGCGTAGGAATCTGGGAGTTGGGGCGGAGTGAGGAGTTGGGGAAAGACAGTCCTAACCGTGGAGGGTTCTGGTAAATGATGGGGTGAGGAGGGGCTCTTTGGCTCCCACCAGTCCCCCTGTCTGGTCTA
+
ABAABFFFBFFFG4FFGGGGEGHHGGGEEGHHGGGGFFHHAHGGGGFHHHGHEHHHHGHHHHEHHHHHHHGGGGCGHHHHHHHGHHHGGHHHGGGGGHHH/FCAFEHHFH2GHHHFFGHHHH3FFGD/<<22@@GFFG0/EGGB/-.<A-AEEGFH0EFB09BA.CE?//CB9FFFG0CA:EE;DED-;FFFFFF//;B//;BBEFFF.AF/99@@-9EFBFBBFFFEFBF.99;BBFFF;.FFFFFFFFB
@M05620:37:000000000-D9766:1:1101:12393:6229 1:N:0:6
ACCACACCTTCTACAATGAGCTGCGTGTGGCTCCCGAGGAGCACCCCGTGCTGCTGACCGAGGCCCCCCTGAACCCCAAGGCCAACCGCGAGAAGATGACCCAGGTGCGTGGCCCGCTACCTCTTCTGGTGGCCGCCTCCCTCCCTCCTGGCCTCCCGGCGCTGCGCCCTTTCTCACTGGTTCTCTCTTCTGCCGTTTTCCGTAGGACTCTCTTCTCTGACCTGCGTCTCCTTTGGAACTCTGCAGGTTCT
+
BBBBBBBBFFFFGGGGGG5FGGHHGGGBFGHHHGGGGGGCGHHHHGGGGGGGHHHHHHHGGGGGGGGGGGGHHHHGGEAHGHHEFGGGGG/CFFHHHHHHHH//FGFG?FGGGHHGC-<<GHH0GD0<=GHGFHG@CD.GFGGG.CBF/9CAFGFEG.:;-:-9A@-DD=FFFFF:F/9BBFFFFFF/BF/:BF-;DFFFF.B..ABB/FFFFFB9F//;:F/9.9:::.FFFFFF;FFFF/:B99FAFFF
@M05620:37:000000000-D9766:1:1101:20614:6268 1:N:0:6
ACCACACCTTCTACAATGAGCTGCGTGTGGCTCCCGAGGAGCACCCCGTGCTGCTGACCGAGGCCCCCCTGAACCCCAAGGCCAACCGCGAGAAGATGACCCAGCTGCGCGGCCCGCTACCTCTTCTGGTGGCCGCATCCCTCCTTCCTGGCCTCCCGGAGATGCGCCCTTTCTCACTGGTTCTCTCTTCTGCCGTTTTCCGTAGGACTCTCTTCTCTGACCTGAGTCTCCTTTGGAACTCTGCAGGTTCT
+
1AAAAAAAFFFFFGGCFGAEADF1ABEEGAHHHGGEEEG/EHHHHGAE//E/FD1FG00AEG/ECE/EGGGHHG/>EFGEEHH//?EECCCC/?CC111FFHHH0?C1A/>A-<CCCGGC/GGFHFFH0;GCH.??-99;90C.B;FB0BGGGB.9A->=?-//F@F-@?FF//9/;FFF/BFFFFB/BFFFFF=AFBFFFBFFBBBFFFFFFB/F//9/FF/B/-99FFFFF/BB//BBFFFF//-9BFF
@M05620:37:000000000-D9766:1:1101:20623:6290 1:N:0:6
ACCACACCTTCTACAATGAGCTGCGTGTGGCTCCCGAGGAGCACCCCGTGCTGCTGACCGAGGCCCCCCTGAACCCCAAGGCCAACCGCGAGAAGATGACCCAGGTGAGTGGCCCGCTACCTCTTCTGGTGGCCGCCTCCCTCCTTCCTGGCCTCCCGGAGCTGCGCCCTTTCTCACTGGTTCTCTCTTCTGCCGTTTTCCGTAGGACTCTCTTCTCTGACCTGAGTCTCCTTTGGAACTCTGCAGGTTCT
+
ABAABAABFFFDFGGB54FGFGFGAEFFH2FGHGF2FEECGHHHHGEGE?EEHAFGHHGGGGGGEGEGGGGGHHEFGGGEGHHEAGGGGCGGCGHHEFHDGHEGFHHGFFDFFAF@DGD?<0DGDDBFDDG?GGCC@.EHCCHGB0BFC0/AFFAEEA?B@B.9F?B?BB/BFFFFFF/.;BFFFFBBFFFBFB9..BEFFFFF..9BFFFFBBFFFF/9FFFB/;BFFFFFFFF/9BB9FFFFFF.9;FF
@M05620:37:000000000-D9766:1:1101:24302:6297 1:N:0:6
ACCACACCTTCTACAATGAGCTGCGTGTGGCTCCCGAGGAGCACCCCGTGCTGCTGACCGAGGCCCCCCTGAACCCCAAGGCCAACCGCGAGAAGATGAGCCAGGTGAGTGGCCCGCTACTTCTTATGGTGGCCTCATCCCTCCATTCTGGACTCCCGGACCTTCGGCCTTTCTTATCTGTTCTCTCGTCTTCCGTTTTCCGTTTGACTCTCTTCTCTGACTTGAGTCTCCTTTTGAACTCTCCAGGTTCT
+
ABBABBBBFFFFGBGGCGDDGBHFGG2BAEGHCFGEFEGGFHHHHGGGEEGGGHGHHHHGEGGGGDGGGGGFHFHGGGGHAEHHHGE/BCDCCGFF1GF1FC0G/?11??1/??<A->--1=00=0==/=0<.<0</=0<GHC./00<;CC0;0::.;A--=/0/..-9./0;C00000;;;/B/9B.;.9.99:9//.;F.///99/BFF/F/9FF/99B/99//;/9///9//;:FB//B//;FBF/;/
@M05620:37:000000000-D9766:1:1101:17642:6310 1:N:0:6
ACCACACCTTCTACAATGAGCTGCGTGTGGCTCCCGAGGAGCACCCCGTGCTGCTGACCGAGGCCCCCCTGAACCCCAAGGCCAACCGCGAGAAGATGACCCAGGTGAGTGGCCCGCTACCTCTTCTGGTGGCCGCCTCCCTCCTTCCTGGCCTCCCGGAGCTGCGCCCTTTCTCACTGGTTCTCTCTTCTGCCGTTTTCCGTAGGACTCTCTTCTCTGACCTGAGTCTCCTTTGGAACTCTGCAGGTTCT
+
CCCCCCCCFFFFGGGGGGGGGGHHGGGGHGHHHGGGGGGGGHHHHGGGGGGGHHGHHHHGGGGGGGGGGGGHHHHGGGGHGHHHHGGGGGGGGGHHHHHHHHGHEHFHHHFGGHHGGGGGHHHHHHHHHHGGHHGGGGGHGHHGHGGGGGGGGGGGGGGGGGGFFFFFFFFFFFFFFFFFFFFFFFFFFFFFFFAFFFFFFFFFDDFFFFFFFFFFFFEFFFFFFFFFFFFFFFFEFFFFFFFFFFFFFFF
@M05620:37:000000000-D9766:1:1101:5864:6319 1:N:0:6
AGTGCCAGCTCTCAATCGCACAGGGGACCCAGGGCCTGGCCCCTCCATCCAGAAAACCTATGACCTCACCCGCTACCTGGAGCACCAACTCCGCAGCTTGGCTGGGACCTATGTGAGTATCCAGCGTAGGAATCTGGGAGTTGGGGAGGAGTGAGGAGTTGGGGAAAGACAGTCCTAACCGTGGAGGGTTCTGGTAAATGATGGGGTGAGGAGGGGCTCTTTGGCTCCCACCAGTCCCCCTGTCTGGTCTA
+
AABCCFFFCFFFGGGGGFGGGGHHGGGGGGHHGGGGGGHHHHGHGGHHHHHHFHGHHGHHHHFHHHHHHHHGGGGGHHHHGHHHHHHHGHHHGGGGGHHHGHHFGGHHGHHHHHHHHHHHHHHHHGGGGEHGHHHHHHHGDHHHGGGGGDGHHHHHHGHHGHGGGGHHHHHHHHHHHHHHGCEGGGGGCFGGGGFFGGGGGGFGGGFFFFFFFFFFFFFFFFFFFFFFFFFFFFFFFFFFFFFFFFFFBFB
@M05620:37:000000000-D9766:1:1101:19726:6325 1:N:0:6
AGTGCCAGCTCTCAATCGCAGAGGGGACCCAGGGCCTGGCCCCTCCATCCAGAAAACCTATGACCTCACCCGCTACCTGGAGCACCAACTCCGCAGCGTAGGAGTTGGGGAGGCGTGATGCGTTGGGGAAAGCCCGTCCTCCCCGTGGCGGGTTCTGGTACCTGATGGGGTGCGGATGGGCTCTTTGGCTCCCCCCAGTCCCCCTGTCTGGTCTCTCTCCTGCCCTTAGATCGGCAGAGCCCACGTCTGAA
+
AAAABFFFBFFFGGGGGGGG2ABFGGGGGGHHGGGGGGHHHHGHGGHHHHHHHHHHHGHHFHGHHHHHHHHGGGGGHHHHHHHHHHGHGHHHGGGGGGGAGC3GHHFHCGGGGGFDC/01?/<?@GF?.<><0CGGGG?GEFGDCD.@A-AA9.CFGGG0;BFFF/BB?A.;:----;9A;B9BFFFFFFFFF.9@BFFFFEEDFFFFFFF/BFFFFFFFFF9AEFF/B/BF?D-;-..99EEEFE;9.9B
@M05620:37:000000000-D9766:1:1101:14648:6342 1:N:0:6
ACCACACCTTCTACAATGAGCTGCGTGTGGCTCCCGAGGAGCACCCCGTGCTGCTGACCGAGGCCCCCCTGAACCCCAAGGCCAACCGCGAGAAGATGACCCAGGTGAGTGGCCCGCTACCTCTTCTGGTGGCCGCCTCCCTCCTTCCTGGCCTCCCGGAGCTGCGCCCTTTCTCACTGGTTCTCTCTTCTGCCGTTTTCCGTAGGACTCTCTTCTCTGACCTGAGTCTCCTTTGGAACTCTGCAGGTTCT
+
BBCCDDDDFFFFGGGGGGGGGGHHGGGGHGHHHGGGGGGGGHHHHGGGGGGGHHHHHHHGGGGGGGGGGGGHHHHGGGGHGHHHHGGGGGGGFGHHHHGHHHEGFHHHHGHGGHHGGGCGHHHHHHHFGHHGHGDCGGGHGHHGHGGGGGGGGGGGGGGGGGGGGGFFFFFFFFFFFHFFFFFFFFFFHFHHHFFFFFFFFFFFFFFFFFFFFHHHFHFFFFFFFFFFFFFFFHFFFFFFFFFFFFFFFFF
@M05620:37:000000000-D9766:1:1101:19353:6356 1:N:0:6
ACCACACCTTCTACAATGAGCTGCGTGTGGCTCCCGAGGAGCACCCCTTGCTGCTGACCAAGGCCCCCCTGAACCCCAAGGCCAACCGCGGGAAGATGAGTGAGTGGCCGGCTCCCTCTTCTGGGGGCGGCCTCCCTCCTTCCTGGCCTCCCGGCGCTGGGCCCTTTCTCCCTTTTTCTTTTTTCTCCGGTTTTCCGTCGGCCTTTCTTCTCTGCCCTGGTCTTCCTTGGGCCTTCGGCCGGTCCTTGTTC
+
BABBBBBAFFFFGGGGGG5BGFHFGEFB4EGCFFFEDGGGDGHHHGG1A2355FFC5B33AB1FGGGGG/1BFGHG?E1FAG1??E/>/>/<BDDA2?22222??F/?G////CF.<0F1<<=10>-A-:A-9CF.9C9BBB/BF/C.9AE.A---99--9A9-:B9//9//:/;F////;/;99//9.-;DF.;/9/.9--..9//;/////;BF./..////;/;9/;....//9.9:@-B--;/;///
@M05620:37:000000000-D9766:1:1101:10578:6380 1:N:0:6
AGTGCCAGCTCTCAATCGCACAGGGGACCCAGGGCCTGGCCCCTCCATCCAGAAAACCTATGACCTCACCCGCTACCTGGAGCACCAACTCCGCAGCTTGGCTGGGACCTATGTGAGTATCCAGCGTAGGAATCTGGGAGTTGGGGAGGAGTGAGGAGTTGGGGAAAGACAGTCCTAACCGTGGAGGGTTCTGGTAAATGATGGGGTGAGGAGGGGCTCTTTGGCTCCCACCAGTCCCCCTGTCTGGTCTA
+
AAAAAFFFBFFFGDGGGGFCEFHGFFGFGGHHBEGGGFHHHHGHGGHGHHHHHGHHHGHGHGHHHHHHHHHGGEEGHHHHFGHHHHFFEGHGEGGGGHHFGHHGGGHHGHHHHHHGHHHHHHHHHGBEGGHHHHHHGEFCGHHHGGGGGGGHHHHFFDHHHHGGEGHHHHHHHHHHHHHHGGGGGFGGEGFGGGCFGGGGGGGGGGFFFFFFFFFFFFEFFFFFFFFFFFFFFFFFFFFFFFFFFFFFFFB
@M05620:37:000000000-D9766:1:1101:6680:6415 1:N:0:6
ACCACACATTCTACAATGCGCTGCGTGGGGCTCCCGAGGAGCACCCCGTGCTGCTGACCGAGGCCCCCCTGAACCCCAAGGCCAACCGCGCGAAGATGACCCAGGTGCGTGGCCCGCTACCTCTTCTGGTGGCCGCCTCCCTCCTTCCTGGCCTCCCGGAGCTGCGCCCTTTCTCACTGGTTCTCTCTTCTGCCGTTTTCCGTAGGACTCTCTTCTCTGACCTGCGTCTCCTTTGGAACTCTGCAGGTTCT
+
BABBBBB3@BDFGDFGFGBAEEEGGGD22AEEG2AB2AE0AGHHHGG0AEEGEHGHHHG0>>?EGGGGGGEHFGHGGGGHGHHHHGGGGG/BDGG/<FGHHHAHGHHGGGGGGH.<CGGGHHHHH;CHHHHGGGGGGDGGGGGGGGGGGGGGGGFFFFF-;9;;FFFFFFFFFFFFFFFFFFFFFFFFFFFFFFFFFFFFFFF?DDFFFFFFFF/;FFFFFFFFFFFAFFFFFFFFFFFFFFFFFFFFFFF
@M05620:37:000000000-D9766:1:1101:25346:6418 1:N:0:6
ACCACACCTTCTACAATGAGCTGCGTGTGGCTCCCGAGGAGCACCCCGTGCTGCTGACCGAGGCCCCCCTGAACCCCAAGGCCAACCGCGAGAAGATGACCCAGGTGAGTGGCCCGCTACCTCTTCTGGTGGCCGCCTCCCTCCTTCCTGGCCTCCCGGAGCTGCGCCCTTTCTCACTGGTTCTCTCTTCTGCCGTTTTCCGTAGGACTCTCTTCTCTGACCTGAGTCTCCTTTGGAACTCTGCAGGTTCT
+
CCBBCCCCFFFFGGGGGGGGGGHHGGDFDEHHHGGFGGEGGHHHHGGGEGGGHHHHHHHGGGGGGGGGGGGFHHHGGGGHGHHHHGGFGGCDGGHGFHHHHH/?FHHHHHFGGHGFGCGGHHHHHHHFHHHGHHGGGGGHGHHGHGGGFGGGGGGGF.BFFGGGGFFFFFFFFFFFFFFFFFFFFFFFFFFFFFFFFF?BFFFFD.FFFFFFFFFFFFFFFFFFFFFFFFFFFFFFFFFFFFFFFFFFFFF
@M05620:37:000000000-D9766:1:1101:16298:6424 1:N:0:6
ACCACACCTTCTACAATGAGCTGCGTGTGGCTCCCGAGGAGCACCCCGTGCTGCTGACCGAGGCCCCCCTGAACCCCAAGGCCAACCGCGAGAAGATGACCCAGGTGAGTGGCCCGCTACCTCTTCTGGTGGCCGCCTCCCTCCTTCCTGGCCTCCCGGAGCTGCGCCCTTTCTCACTGGTTCTCTCTTCTGCCGTTTTCCGTAGGACTCTCTTCTCTGACCTGAGTCTCCTTTGGAACTCTGCAGGTTCT
+
CCCDDDCBFFFFGGGGGGGGGGHHGGGBAFHHHGEFF?FGGHHHHGGGGGGGHHGHHHHGGGGGGGGGGGGHHHHGGGGHGHHHHGGGGGDGGGHHGHGHHHHHGHHFHGHGGHHGGGFGHHHHGFHHBHHGGFGGGGGHGGHGHGGGGGGGGGGGGGGBBFGGGGFFFFFFFFHHFHHFFFFFFFFFHFFFFFFFFFFFFFFFDFFFFFFFFFFFFFFFFFFF/FFFFFFFFHFFFFFFFFFFFFFFFFF
@M05620:37:000000000-D9766:1:1101:6966:6433 1:N:0:6
ACCACACCTTCTACAATGAGCTGCGTGTGGCTCCCGAGGAGCACCCCGTGCTGCTGACCGAGGCCCCCCTGAACCCCAAGGCCAACCGCGAGAAGATGACCCAGGTGCGTGGCCGGCTACCTCTTCTGGTGGCCGCCTCCCTCCTTCCTGGCCTCCCGGGCTTGCGCCCTTTCTCACTGGTTCTCTCTCCTGCCGTTTTCCGTAGCACTCTCTTCCCTGACCTGCGTCTCCTTTGGAACTCTGCAGGTTCT
+
CCCCCCCCFFFFGGGGGGGGGGHHGGGEEGHHHGGGGGGGGHHHHGGGGGGGHHHHHHHGGGGGGGGGGGGHHHHGGGGHGHHHHGGGGGDGGGHGHHHHHHAGFHF1>FE/AH----.<<<DGD0=GHHH?H.-A:.;GEBFAF0FFGG/FAFGFAD----;-;@FF;CFFFFF09BFFF9B0B09F09;9FA>DFF?FBFB.D.0:;B00B000/:0/B9B/;;.-.;9FFFFEFF090FBB:FFFF0F
@M05620:37:000000000-D9766:1:1101:10406:6448 1:N:0:6
AGTGCCAGCCGCAATCGAACACGGGGACCCAGGCCTGGGCCCTCCCACCCGGAAAACTCTGCCCTCACCCGGCACCTGGGGCACCCAATTCGCAGCTTTGCTGGGGCCTCTGTGCGTATCCCACGTCGGCATCTGGGCATTGGGGCAGCGTGCGGCGTTGGGGCAAGCACGTCCTAACCGTGGCGGGTTCTGGTAAATGCTGGGGTGCGGCAGGGCTCTTTGGCTCCCACCCGTCCCCCTGTCTGGTCTAT
+
AA>AAFFFAA1>AFE10000AABEECEEEG/BF/F1AF/AAFFCFF0BAEE/>>/BGB@1111B1/0?GHC///>?00F///>?FEGF01B</?A<0?1F11?FC/<>?0??<<1/<?CCHF10>>.-<-<-<0=DH<//=0CGG.-;.-;9.-;--;9@F@@A@E--9--9;ABBFFF?AA@--;@-;FFFFB;;FBF//;FF@-@--;--;@@-;;/FFFF/99EE-9BA-:-;BFF?FFFFFFF9;:B
@M05620:37:000000000-D9766:1:1101:18373:6482 1:N:0:6
ACCACACCTTCTACAATGAGCTGCGTGTGGCTCCCGAGGAGCACCCCGTGCTGCTGACCGAGGCCCCCCTGAACCCCAAGGCCAACCGCGAGAAGATGACCCAGGTGAGTGGCCCGCTACCTCTTCTGGTGGCCGCCTCCCTCCTTCCTGGCCTCCCGGAGCTGCGCCCTTTCTCACTGGTTCTCTCTTCTGCCGTTTTCCGTAGGACTCTCTTCTCTGACCTGCGTCTCCTTTGGAACTCTGCAGGTTCT
+
CCCCCCCBFFFFGGGGGGDGGGHHGFGBAFHGGGGGGGGGFHHHHGGGGGGGGHHHHHGGGFFGGGGGGGGHHHHGGGGHGHHHHGGGGGGGGGHGGHGHHHHHGHH1FGHGGHHGGGGGHHHHHHHHHHHGHHGGCEFHGHHFHGGGGGGGGGGGGGA-:DGGGGFFFFFFFFFFFFFFFFFFFFFFFFFFFFAFFFFFFFFFFFEFFFFFFFFFFFFBFFFF.@FFFFFFFFFFFFFFFFFFFFFFFFF
@M05620:37:000000000-D9766:1:1101:7231:6496 1:N:0:6
AGTGCCAGCTCTCAATCGCACAGGGGACCCAGGGCCTGGCCCCTCCATCCAGAAAACCTATGACCTCACCCGCTACCTGGAGCACCAACTCCGCCGCTTGGCTTGGACCTATGTGAGTATCCAGCGTAGGAATCTGGGAGTTGGGGAGGAGTGAGGAGTTGGGGAAAGACAGTCCTAACCGTGGAGGGTTCTGGTAAATGATGGGGTGAGGAGGGGCTCTTTGGCTCCCACCAGTCCCCCTGTCTGGGCTA
+
AA>A>@BFAFFF11BBFAAFAAFAFAEEEEFGFEBA/BAABGEHGGGFHFB11FCFFEHFBBBGFD@FGHH>/>>FGFBBGGB>0?0??>FF?///><?FEGH0>EF1FBGGHHGGHB>FGF2DB@<<BCDBCFHHGGGG?0FFCGEC<.EGFDDGH.</=::-.C.CFGFHHF0BFGBFGCE@??E@GGGGGF;;FFFBF0;/-AA=EFFB99@@?999BFFB/BF?EBFBF-BB/9EA@AFFFBF-;F9
@M05620:37:000000000-D9766:1:1101:25689:6527 1:N:0:6
AGTGCCAGCTCTCAATCGCACAGGGGACCCAGGGCCTGGCCCCTCCATCCAGAAAACCTATGACCTCACCCGCTACCTGGAGCACCAACTCCGCAGCTTGGCTGGGATCTGGGCGTTGGGGCGGCGTGAGGAGTTGGGGCCCGCCCGTCCTCCCCGTGGAGGGTTCTGGTAACTGATGGGGTGAGGCGGGGCTCTTTGGCTCCCACCAGTCCCCCTGTCTGGTCTCTCTCCTGCCCTTAGATCGGACGCGC
+
AA>>AFFFBFFFGBGGGGGCFCHCGEEEEEHHFFGEFFHHFHGHGGHGHHHHHHHCHGHHHHHHHGHHHHHGGEFGHHHHBFGHHHCFEHGB>ECGEHGHGFHGGGFHGHHHG?/>BC0B//ADCDGG.:GHACGHHGGCFGGGGGGGGGGGGFF>AFFFEFFDFFFFFFF/9BFFFFFFFFF.;F.@FAFFFFFFFFFFFFFFFFFFFFFFFFF;EBFFFFFFFBFFFFFFFFFFFFFF/;FFF9@--;;
@M05620:37:000000000-D9766:1:1101:22469:6603 1:N:0:6
ACCACACCTTCTACAATGAGCTGCGTGTGGCTCCCGAGGAGCACCCCGTGCTGCTGACCGAGGCCCCCCTGAACCCCAAGGCCAACCGCGAGAAGATGACCCAGGTGAGTGGCCCGCTACCTCTTCTGGTGGCCGCCTCCCTCCTTCCTGGCCTCCCGGAGCTGCGCCCTTTCTCACTGGTTCTCTCTTCTGCCGTTTTCCGTAGGACTCTCTTCTCTGACCTGAGTCTCCTTTGGAACTCTGCAGGTTCT
+
BBBBBBBBFFFFGGGGGGGGGFHHGGGEDEHHHGGGGGGGGHHHHGGGEGGGHHGHHHHGGGGGGGGGGGGGHHHGGGGHEGHHHGE?DGGGGGHHFHHHHHHHGHHHHHHGGHHGGGGGHHHHHHHHHHHGHHGCCEAGGHHGHGGGGGGGGGGGGGGAGGGGGGFFFFFFFFFFFFFFFFFFFFFFFFFFFFFFFFFFFFFFDFFFFFFFFFFFFFFFFFFFEFFFFFFFFFFFFFFFFFFFFFFFFFF
@M05620:37:000000000-D9766:1:1101:23225:6620 1:N:0:6
ACCACACCTTCTACAATGAGCTGCGTGTGGCTCCCGAGGAGCACCCCGTGCTGCTGACCGAGGCCCCCCTGAACCCCAAGGCCAACCGCGAGAAGATGAGTGAGTGGCCCGCTACCTCTTCTGGTGGCCGCCTCCCTCCTTCCTGGCCTCCCGGCGCTGCGCCCTTTCTCACTGGTTCTCTCTTCTGCCGTTTTCCGTAGGACTCTCTTCTCTGCCCTGAGTCTCCTTTGGAACTCTGCAGGTTCTAGATC
+
BBBBBBBBFFFFGGGCDGGGGGHHGGEFH?GHHGGEEGG?EHHHHGGGE1EGGGHHHHHGGGGGGGGGGGGGHHHGGGGHGHHHGGGGGGGGGGHBDHHHHHBGHBFFHHGGF-AGHHHHHHHFGHFHHGGGGGHGHHGHHHHHFHHGGGGGDG-AFGGGFFFFFFFFFFFFFFFBFFFFFFFFFFFFF:;AFFFFFF.A?FFFFFFFFFFFFF/:AFFFFFFFFFFBFFFBFFFFFFF/BF;FFF/BFFF
@M05620:37:000000000-D9766:1:1101:8898:6681 1:N:0:6
ACCACACCTTCTACAATGAGCTGCGTGTGGCTCCCGAGGAGCACCCCGTGCTGCTGACCGAGGCCCCCCTGAACCCCAAGGCCAACCGCGAGAAGATGACCCAGGTGCGTGGCCCGCTACCTCTTCTGGTGGCCGCCTCCCTCCTTCCTGGCCTCCCGGCGCTGCGCCCTTTCTCACTGGTTCTCTCTTCTGCCGTTTTCCGTAGGACTCTCTTCTCTGACCTGCGTCTCCTTTGGAACTCTGCAGGTTCT
+
CCCCCCCCFFFFGGGGGGEGGGHHGGGEHGHHHGGGGGGGGHHHHGGGGGGGHHHHHHHEGGGGGGGGGGGHHHHGGGGHGHHHHGGGGGCGGGHHHHHHHHGHEHH1AFDFGHFDGGGGHHHHHGGGBGHGHFGGFCEHGGGGGGGGGGGGGGGGGG--9;@DFFFFFFFFFFFFFFFFFFFFFFFFFFFFFFFFFFFFFFFFFFFFFFFFFFFBFFFFFFFF?>DCFFFFFFFFFFFFFFFFFFFFFFF
@M05620:37:000000000-D9766:1:1101:10796:6685 1:N:0:6
AGTGCCAGCTCTCAATCGCACAGGGGACCCAGGGCCTGGCCCCTCCATCCAGAAAACCTATGACCTCACCCGCTACCTGGAGCACCCACTCCGCAGCTTGGCTGGGACCTATGTGAGTATCCAGCGTAGGAATCTGGGAGTTGGGGAGGAGTGAGGAGTTGGGGAAAGACAGTCCTAACCGTGGAGGGTTCTGGTAAATGATGGGGTGAGGAGGGGCTCTTTGGCTCCCACCAGTCCCCCTGTCTGGTCTA
+
AA>ABFFFBFFFGGGGFGGGE2FDGEBEEGHHBEGGEGGHGHGHGGHHEGGGBG3BFFGFFA5FGAFGFHGG@>>ECHHHGCHHFH1FEGHHEGGG/GHHGFHGGGHHGHHHFHHHHHGHFHGEFGGDGGHFCFHHHH0FGHFFGG.@D.<CG0DGCGHHGHGGC:.C/C:GHHHHFGHGGGEGAEDGFGGGGGFGGGGGFGGGGFFFFFFBDFF;FFFFFFFFFFFFFEFFFFFFFFFFFFFFFFFFFF/
@M05620:37:000000000-D9766:1:1101:7701:6689 1:N:0:6
GAGGCTGCTTTGGAAGAAACTCATAGGTTACTGCAACAGTTCACCCTGGACCTGGGAAAGATTCTCGCCTGGCTTACAGAACCTGAAACAACTGCCTAACCCCGGCGAGCGGCAAGCTAAGGCTTCTGGAGGACGCCACCCTACTACAAGACCTCACGAAACAACGCCCATTAAGACTGGCACTCTCTCCTGACCTTTTCCGTAGCACTAACTTAACAGACCTCAGTCTTCTTACTTTCAACGCACAATCT
+
AA1>AA>AFFDFF1B111B11B1A3D1DF1BGDGG1FABAGH2FGHAFE0BBGAG/0AEGA1DF22ABEFC/0AABFG1110B>>F@1B0C/1B1BBBB>>/?////><<//>B<FG1@G10@F<@@>?1?/?//<A.<<.<>F>1==00/<<<<<<C.;.=:.::;;A./;;00;;;;99/;9CFFF09;B0B/99;C0BBGFB-99;9/;:9:/:///--9/;///999;///:9/9/;/999-9-/;/
@M05620:37:000000000-D9766:1:1101:17632:6693 1:N:0:6
ACCACACCTTCTACAATGAGCTGCGTGTGGCTCCCGAGGAGCACCCCGTGCTGCTGACCGAGGCCCCCCTGAACCCCAAGGCCAACCGCGAGAAGATGACCCAGGTGAGTGGCCCGCTACCTCTTCTGGTGGCCGCCTCCCTCCTTCCTGGCCTCCCGGAGCTGCGCCCTTTCTCACTGGTTCTCTCTTCTGCCGTTTTCCGTAGGACTCTCTTCTCTGACCTGAGTCTCCTTTGGAACTCTGCAGGTTCT
+
3A3AAAAAFFFFGGGGGGGGGGHHGGGGHGFFAFFE2AE2AF2FHGGGEEFF5GGGHHHGEE0EFEGFGGGG3BGEGGEHGHHHEFFEGGGG<DH2FFDGGHEHFHHHFGHFGFHGGGGGHGHHFGHB0DG?C.-CGAFHGHHGHGFFFBEFFGGGE?-A?BFBFGFFF-BFFFFFFFF.FFFFFFFFFFBBBFB.AFFFF?FE9DBFFFFFFFFFFFBFFFFFFFB9BFFFFF//;FFBFFFFFF?FBFF
@M05620:37:000000000-D9766:1:1101:17614:6695 1:N:0:6
ACCACACCTTCTACAATGAGCTGCGTGTGGCTCCCGAGGAGCACCCCGTGCTGCTGACCGAGGCCCCCCTGAACCCCAAGGCCAACCGCGAGAAGATGACCCAGGTGAGTGGCCCGCTACCTCTTCTGGTGGCCGCCTCCCTCCTTCCTGGCCTCCCGGAGCTGCGCCCTTTCTCACTGGTTCTCTCTTCTGCCGTTTTCCGTAGGACTCTCTTCTCTGACCTGAGTCTCCTTTGGAACTCTGCAGGTTCT
+
CCDCCCCDFFFFGGGGGGGGGGHHGGGFHGHHHGGGGGGGGHHHHGGGGGGGHHHHHHHGGGGGGGGGGGGHHHHGGGGHGHHHHGGGGGGGGGHHHHGHHHHHGHHHHHHGGHHGGGGGHHHHHHHHHHHGHHGCGGGHGHHGHGGGGGGGGGGGGGGAFGGGGGFFFFFFFFFFFFFFFFHFHFFFFFFHFFFFFFFHFFFFFFFFFFFFFFHHFHFFFFHFFFFFFFFFFHHFFEFFFFFFFFFFFFF
@M05620:37:000000000-D9766:1:1101:18815:6699 1:N:0:6
ACCACACCTTCTACAATGAGCTGCGTGTGGCTCCCGAGGAGCACCCCGTGCTGCTGACCGAGGCCCCCCTGAACCCCAAGGCCAACCGCGAGAAGATGACCCAGGTGAGTGGCCCGCTACCTCTTCTGGTGGCCGCCTCCCTCCTTCCTGGCCTCCCGGAGCTGCGCCCTTTCTCACTGGTTCTCTCTTCTGCCGTTTTCCGTAGGACTCTCTTCTCTGACCTGAGTCTCCTTTGGAACTCTGCAGGTTCT
+
BBBBBBABFFFFGGGGGGGGGGHHGFGFHGHHHGGGGGGGGHHHHGGGGGGGHHHHHHHGGGGGGGGGGGGHHHHGGGGHGHHHHGGGGGGGGGHHGFHHHHGHGHHHHHHGGHHGGGGGHHHHHHHHGHHGHHGGGGGHGHHGHGGGGGGGGGGGGGGGGGGGGGFFFFFFFFFFFFFFFFFFFFFFFFFFFFFFFFFFFFFFFFFFFFFFFFFFFFFFFFFFBFFFFFFFFFFFFFFFFFFFFFFFFFF
@M05620:37:000000000-D9766:1:1101:10626:6722 1:N:0:6
GAGGCTGCTTTGGAAGAAACTCATAGATTACTGCAACAGTTCCCCCTGGACCTGGAAAAGTTTCTTGCCTGGCTTACAGAAGCTGAAACAACTGCCAATGCTCCCCGGAATGAAACGCTCCCAGAAGGCTCCAAGGGAGCAAAAGAGTGGATGCAACAATGGCAGGCAAGTCAGGCAGTTCCTCTGTAGTATCCTTTTTCATCCACTTGAACAATTCTCAGCATCTTTACTTGTACCTGACAAGGCATCTA
+
>AA>>ACAFFFFG4BA4EBFDCFGGFFGG5FGGHFBGFGFHGFGHGEGFBFFHFF2BBEGAADFGDBBFHGCFEAAFGGDBAFFEF@BG?CBBBBB3EBB3@3FFF///>/BBDE3/>?/?/03?F30?30?FG1?/?</?0@F@?<11<1?10?<1</?1??0.-.>0.>11=00..<0==0D00<<00000<0:0<0/0<0;C/<C0000;:00=0;0B/09000;0000;0;09;;/900..990/00
@M05620:37:000000000-D9766:1:1101:22691:6745 1:N:0:6
AGTGCCAGCTCTCAATCGCACAGGGGACCCAGGGCCTGGCCCCTCCATCCAGAAAACCTATGACCTCACCCGCTACCTGGAGCACCAACTCCGCAGCTTGGCTGGGACCTATGTGAGTATCCAGCGTAGGAATCTGGGAGTTGGGGAGGAGTGAGGAGTTGGGGAAAGACAGTCCTAACCGTGGAGGGTTCTGGTAAATGATGGGGTGAGGAGGGGCTCTTTGGCTCCCACCAGTCCCCCTGTCTGGTCTA
+
>>>>AFFF?FFFGFGFGFGAECHFG222BBGH2BEAFFGHH2AEE1GHHFHHHFGGAACG5BFFHAFFHFHGG/EEGFEG?BFGHH11?GH3/??EEGBEEHHGGGGHGHHHHHHFHHHHHHHHHGGGGGHGHHHHGH0FGFHHGGCCGDEGHDHH0EGHHHGGECGHFHHHHHHHHHHHGGGGEGGGEGFGGGFGGGGGGGGGGGDBFFFFFFBBBBFFFFFFFFFFFFFFFFFFFFFFBFFFFFFFFFF
@M05620:37:000000000-D9766:1:1101:16011:6750 1:N:0:6
ACCACACCTTCTACAATGAGCTGCGTGTGGCTCCAGAGGAGCACCCCGTGCTGCTGAACGAGGCCCCCCTGAACCACAAGGCCAAACGCGAGAAGATGACACAGGAGAGAGGCCCGCTACATCTTCTGGTGGCAGCCTCCCTAATTCCTGGCATCACGGAGACGCGCACTTTCTCACTGGTTCTCTATTCTGCCGTTTTCCGTAGGACTCTCTTCTATGACCTGAGTCTCCTTTGGAACTCTGCAGGTTCT
+
111>A?1AFFFD3FG13ABB11B1ABEA00B0BF1AFEF0/GHHHG?/A/B/111BF11ABEEE/B/EEEEHHF>0?FFBCHG//0??//>>//FG11FD1BGH/0??C/CCGGGG?@CC11F1FFFHFHHFH0<.</<<CC0/00<=D0CG/0C0:AC-.A.;A@@-;AGG09FBFGF/9;F/B////:/;BB@?BFFFF?BF?9BFFFBFFFFFFFFB/BBFFBFFFFFFFFFFFBFFFBFFFFF9BBF
@M05620:37:000000000-D9766:1:1101:24171:6794 1:N:0:6
ACCACACCTTCTACAATGAGCTGCGTGTGGCTCCCGAGGAGCACCCCGTGCTGCTGACCGAGGCTCCCCTGAACCCCAAGGCCAACCGCGAGAAGATGACCCAGGTGAGTGGCCCGCTACCTCTTCTGGTGGCCGCCTCCCTCCTTCCTGGCCTCCCGGAGCTGCGCCCTTTCTCACTGGTTCTCTCTTCTGCCGTTTTCCGTAGGACTCTCTTCTCTGACCTGAGTCTCCTTTGGAACTCTGCAGGTTCT
+
>>1AAA1ACF@1AFG13ABGBGAE0BEEE0BBGF00B/E/EHGHHGAEB/E/FABGGH0EEGGG/B>FGGFHFHCEFEG/FHHA/FGGG/<BCCHHH1GHHHCG/FGHHHHGGHHGGGGGHHHHHHHHGHHGHHG-<.:CCHHGH0GHFC/C.CGGGGGGGA.9C@GGGGGFFFFFFFFFFFFFFFFFFFFFFF@FFFFFFFFFBBFFFFFFFFFFFFFFFFFFFFFFFFFFFFFFFFFFFFFFFFF-BFF
@M05620:37:000000000-D9766:1:1101:16796:6798 1:N:0:6
ACCACACCTTCTACAATGAGCTGCGTGTGGCTCCCGAGGAGCACCCCGTGCTGCTGACCGAGGCCCCCCTGAACCCCAAGGCCAACCGCGAGAAGATGACCCAGGTGAGTGGCCCGCTACCTCTTCTGGTGGCCGCCTCCCTCCTTCCTGGCCTCCCGGCGCTGCGCCCTTTCTCACTGGTTCTCTCTTCTGCCGTTTTCCGTAGGACTCTCTTCTCTGACCTGCGTCTCCTTTGGAACTCTGCAGGTTCT
+
CCCCCCCCFFFFGGGGGGGGGGHHGEGBCEHHHGGGGGGGGHHHHGGGGGGGHHGHHHHEFGGGGGGGGGGHHHHGGGGHGHHHHGGGGGCGGGHHHHGHHFHHGHH1???/FCH?DFC@GHHGHGHGHHBAFHC@DAF.EFGACFFFGFBAFFGEFGG-?CCFFFFDDFFFFFF0BFB99BFFFFFFFFBBFB9DFFFFFDFFDDFFFFFFFFFFFFF0;BFF.-DFDFBFFFFFFFFFFFFFBF.:BFF
@M05620:37:000000000-D9766:1:1101:12566:6802 1:N:0:6
AGTGCCAGCTCTCAATCGCATAGGGGACCCAGGGCCTGGCCCCTCCATTCAGAAAACCTATGACCTCACCCGCTACCTGGAGCACCAACTCCGCAGCGTAGGAGTTGGGGAGGCGTGATGCGTTGGGGAAAGCCCGTCCTCCCCGTGGCGGGTTCTGGTACCTGATGGGGTGCGGAGGGGCTCTTTGGCTCCCCCCAGTCCCCCTGTCTGGTCTCTCTCCTGCCCTTAGATCGGCAGAGCCCACGTCTGAA
+
AAAAAFFFAFFFGBGGGGGG1AFFHGGGGGHHFGGGGGHHHHGHGGHH2DGHHHHHHGHHHFHHHGHHHHHGGEEGHHHHGHHHHHFGFHFGFGGGGGEGGGHHHGGHGGGGG?CGGG0F1<ECGHGG..><0>FCGGGGFCGGGG.C-ACG@EGGGGGFFBFFFFGGFF:@A--;@@@@@@FFFFFFFFFFF-;@@BFFFFFB@FFFFFFFFF/;FFFFFFFAAFF/B/FFFF-@@E9BFE-E@EABEFB
@M05620:37:000000000-D9766:1:1101:15440:6805 1:N:0:6
AGTGCCAGCTCTCAATCGCACAGGGGTGCCCTCCCCTGGCGCCTCCACCCTGACCTCCCCTGAGCTCACACGCTCCCACGAGCACCCACTCCGCAGCTTAGCCGGTACCTTTTGGCGTCTCCTGCGTGGGAATCTGGGAGTTGGGGAGGAGTGAGGAGTTGGGGAAAGACAGTCCTAACCGTGGAGGGTTCTGGTAAATGATGGGGTGAGGAGGGGCTCTTTGGCTCCCACCAGTCCCCCTGTCTGGTCTA
+
BCABCFFFCFFFGGGGGGGGGGFH2A222BAA22B2BFCG2AAF11221B1B2B353B11B1F23DGB333>>1>EF21>////?F>/?B32??E/>GH2222?////?22222/2<C/C0F1?G/C.<-FGFGDD0/GEGH0GGC.ACA;GC0CH0EFGGGGA.9../CFFGGGG00CFCGGF?EDFFFFFFFBBBFFF/BFFFFFFFFFFDFFFFFFFFFFFFFFFFBFFFFFFFFFFFFFFFFFFFFF
@M05620:37:000000000-D9766:1:1101:10907:6823 1:N:0:6
ACCACACCTTCTACAATGAGCTGCGTGTGGCTCCCGAGGAGCACCCCGTGCTGCTGACCGAGGCCCCCCTGAACCCCAAGGCCAACCGCGAGAAGATGACCCAGGTGAGTGGCCCGCTACCTCTTCTGGTGGCCGCCTACCTCCTTACTGGCCTCCCGGAGCTGCGCCCTTTCTCACTGGCTCTCTCTTCTGCCGTTTTCCGTAGGACTCTCTTCTCTGACCTGAGTCTCCTTTGGAACTCTGCAGGTTCT
+
BBBBBBBBFFFFGGGGGGGGGGHHGEEBFEGHHGGEGGGGGHHHHGGGGEGGHHHHHHHGCGGGG>EGGGGHHFHGGGGHFCGH/FAECCC@<DF2>F2GFC/</FCG0?1<<FFCCFGGFHHHEHH00=/<<G-@DD./:0C.CG0CFFFEFGFG.9;A@AA//;-A--9FFF9/F9FF.;BB9BFBFBFFFF9..B9//;F.AD/B//BFFFFFF/9/9BF./://;9FFFF/////:FBBBBFFFFF/
@M05620:37:000000000-D9766:1:1101:21149:6844 1:N:0:6
AGTGCCAGCTCTCAATCGCATAGGGGACCCAGGGCCTGGCCCCTCCATCCAGAAAACCTATGACCTCACCCGCTACCTGGAGCACCAACTCCGCAGCGTAGGAGTTGGGGAGGCGTGAGGCGTTGGGGAAAGCCCGTCCTCCCCGTGGCGGGTTCTGGTACCTGATGGGGTGCGGAGGGGCTCTTTGGCTCCCCCCAGTCCCCCTGTCTGGTCTCTCTCCTGCCCTTAGATCGGCAGAGCCCACGTCTGAA
+
>A>AAFFFAFFFG1F31AFCA0110A0EEAGGAEFA0AGAGHGHGGGHF0FEFBB0FECCFGGHHDFGHHHCG/>FHHFGBFHEHH0?E0FFAFCG@@?EEFGHHGFHGGGGG/CGGG/F/<ECC0A?<.></CHCCGGGHGECCGCG?CA@AEGGGGFFFBFFFFFFFFF?B=-99@?;@@FFFFFEFFFFF-A@@FFFFFFF@FFFFFFFFFFFFFFFFFFFFFFFFFFFFF-;@EFFFEFF@FEFFFB
@M05620:37:000000000-D9766:1:1101:17134:6845 1:N:0:6
AGTGCCAGCTCTCAATCGCACAGGGGACCCAGGGCCTGGCCCCTCCATCCAGAAAACCTATGACCTCACCCGCTACCTGGAGCACCAACTCCGCAGCTTGGCTGGGATCTGGGAGTTGGGGAGGAGTGAGGAGTTGGGGACAGACAGTCCTACCCGTGGAGGGTTCTGGTAAATGATGGGGTGAGGAGGGGCTCTTTGGCTCCCACCAGTCCCCCTGTCTGGTCTATCTCCTGCCCTTAGCTCGGACGAGC
+
CCCCCFFFCFFFGGGGGGGGGGHHGGGGGGHHGGGGGGHHHHGHGGHHHHHHHHHHHGHGHHHHHHHHHHHGGGGGHHHHHHHHHHHHGHHHGGGGGHHHGHHGGGHHGHHHH?FGGHBFC=CF/EHHHHHHGHHHHGG.-><0>0<GHHHB0CHGEGGGHGGGHHHHHGHC0;FGGGGGGGDFGG0EGGGGFFFFFFFFFFFFFFFFFFFFFFFFFFFFFFFFF0BFFFFFFFFFFFFF0BFFFF;D-CC
@M05620:37:000000000-D9766:1:1101:7855:6853 1:N:0:6
ACCACACCTTCTACAATGCGCTGCGTGTGGCTCCCGAGGAGCACCCCGTGCTGCTGACCGAGGCCCCCCTGAACCCCAAGGCCAACCGCGAGAAGATGACCCAGGTGCGTGGCCCGCTACCTCTTCTGGTGGCCGCCTCCCTCCTTCCTGGCCTCCCGGAGCTGCGCCCTTTCTCACTGGTTCTCTCTTCTGCCGTTTTCCGTAGGACTCTCTTCTCTGACCTGCGTCTCCTTTGGAACTCTGCAGGTTCT
+
CCCCBCC>CFFFGFFGGG4AFGGGGGG22EGFGBAE2EEGFHGHHGGEEEGGGHGHHHH>FCFGGGGGGGGHGHHGGGGHGHHHHGGGGG/>BDHBGHHHHHGHFHH1AFGGGH>AFGGGHHHHHGGHHHHGHHGGGFGGGGGGGGGGGGGGGGGGGBD-::FFFFFFFFFFFFFFFFFFFFFFFFFFFFFFFFFFFFFFFFFFFFFFFFFFFF;BFFFFFFFFEFFFFFFFFFFFFFFFFFFFFFFFFFF
@M05620:37:000000000-D9766:1:1101:6136:6858 1:N:0:6
ACCACACCTTCTACAATGAGCTGCGTGTGGCTCCCGAGGAGCACCCCGTGCTGCTGACCGAGGCCCCCCTGAACCCCAAGGCCAACCGCGAGAAGATGACCCAGGTGAGTGGCCCGCTACCTCTTCTGGTGGCCGCCTCCCTCCTTCCTGGCCTCCCGGAGCTGCGCCCTTTCTCACTGGTTCTCTCTTCTGCCGTTTTCCGTAGGACTCTCTTCTCTGACCTGAGTCTCCTTTGGAACTCTGCAGGTTCT
+
AAA1AAAAFFFFGGGD3F1BGDHHG00BA0BF1BFAEEGGGHHHHGGGG/EGHHHBGHFE/EGGG/EFGGG0G1FGGG?H//FHHG//>C<<>CGF1F1<FGEHGHH1FGFFGHH?GGGGHHHHHGHEHHFCGHGCCC.:EHHGGGEFGBFGG0CEAEG@@GGGG?=B-@BFFFFFFFFFFFFFFFFFFFFFFF?FFFFFFBFFFBFFFFFFFFFFFFFFFFFF/;FFFFFFFFFFFFFFFFFFFFFFFFF
@M05620:37:000000000-D9766:1:1101:13929:6917 1:N:0:6
ACCACACCTTCTACAATGAGCTGCGTGTGGCTCCCGAGGAGCACCCCGTGCTGCTGACCGAGGCCCCCCTGAACCCCAAGGCCAACCGCGAGAAGATGATCCCAGGTGCGTGGCCCGCTACCTCTTCTGGTGGCCGCCTCCCTCCTTCCTGGCCTCCCGGCGCTGCGCCCTTTCTCACTGGTTCTCTCTTCTGCCGTTTTCCGTAGGACTCTCTTCTCTGACCTGCGTCTCCTTTGGAACTCTGCAGGTTC
+
BBCCDDDCFFFFGGGGGGGGGGHHGGGGHGHHHGGGGGGGGHHHHGGGGGGGHHHHHHHGGGGGGGGGGGGHHHHGGGGHGHHHHGGGGGGGGGHGHHHGHHHHHGHC1AGGGGHHGGG-AHHHHBGHGHHHGHHGGGGGHGGGGGGGGGGGGGGGGGG???FDFFFFFFFFFFFFFFFFEFFFFFFFFFFFFFFFFFFFFF?B;DFFFFFFFFFFFFHF0FFF/:@DFFFFFFF0FFFFFFFFF;BFFF0
@M05620:37:000000000-D9766:1:1101:22914:6918 1:N:0:6
ACCACACCTTCTACAATGAGCTGCGTGTGGCTCCCGAGGAGCACCCCGTGCTGCTGACCGAGGCCCCCCTGAACCCCAAGGCCAACCGCGAGAAGATGACCCAGGTGAGTGGCCCGCTACCTCTTCTGGTGGCCGCCTCCCTCCTTCCTGGCCTCCCGGAGCTGCGCCCTTTCTCACTGGTTCTCTCTTCTGCCGTTTTCCGTAGGACTCTCTTCTCTGACCTGAGTCTCCTTTGGAACTCTGCAGGTTCT
+
BBBBBBBBFFFFGGGGGGGFGFHGGGGFEFHHFFGGGGGGGHHHHGGGFGGGHHHHHHHGGGGGGGGGGGGHGHHGGGGHGHHHHGGGGGGGGGGHHHHHHHHHFHHHHHHGGHHGGGGGHHHHHHHHHHGGGHGGGGFHGHHGHGGGGGGGGGGGGGGGGGGGGGFFFFFFFFFFFFFFFFFFFFFFFFFFFFFFFFFFFFFFFFFFFFFFFFFFFFFFFFFFFFFFFFFFFFFFFFFFFFFFFFFFFFF
@M05620:37:000000000-D9766:1:1101:19754:6934 1:N:0:6
ACCACACCTTCTACAATGAGCTGCGTGTGGCTCCCGAGGAGCACTCCGTGCTGCTGACCGAGGCCCCCCTGAACCCCAAGGCCAACCGCGAGAAGATGACCCAGGTGAGTGGCCCGCTACCTCTTCTGGTGGCCGCCTCCCTCCTTCCTGGCCTCCCGGAGCTGCGCCCTTTCTCACTGGTTCTCTCTTCTGCCGTTTTCCGTAGGACTCTCTTCTCTGACCTGCGTCTCCTTTGGAACTCTGCAGGTTCT
+
CCCCCCCCFFFFGFGGGG5FGGHHGGGEHGHHHGGGGGEGEHHHFGHGHGGGHHHHHHHGGGGGGGGGGGGFFHHGGFGHGHHHHGGGGG<CGGHHHHGHHHHHGHHHHHHGGHHGGGGGHHHHHHHHFHGFGHGGGEDHGHHGHHHHHGGGGGGGGGG-ADGGGGGGFFFFFFFFFFFFFFFFFFFFFFFFFFFFFFFFFFFFDFFFFFFFFFFFFFFFFFFF.@DFFFFFFFFFFFFFFFFFFFFFFFF
@M05620:37:000000000-D9766:1:1101:15636:6943 1:N:0:6
ACCACACCTTCTACAATGAGCTGCGTGTGGCTCCCGAGGAGCACCCCGTGCTGCTGACCGAGGCCCCCCTGAACCCCAAGGCCAACCGCGAGAAGATGAGTGAGTGGCCCGCTCCCTCTTCTGGTGGCCGCCTCCCTCCTTCCTGGCCTCCCGGCGCTGCGCCCTTTCTCACTGGTTCTCTCTTCTGCCGTTTTCCGTAGGACTCTCTTCTCTGCCCTGAGTCTCCTTTGGAACTCTGCCGGTTCTAGCTC
+
BBBBBBBAFFFFGGGGGGEAGBHFGAABAEHHAFGEDGGGGHHHHGGGGGGGGHGHHHHEEGCGGFGGGGGFHFHGGGGHAFHHHGF/DGBCCGHHHHFHHHFHHHFGHECGGCGGHHHHHHGHHGGH<DGCEGHGHHGHHHHHHFGGGGGGGG@GGGGFBBABBFFFFFFFF/.;;FFFFFFFFFF;BBAFFFFFFFAADFFFFFFFFFFFFF/FFFFFFFFFFFFFFFFFFFFF/FF/;=@DFF/F/BB
@M05620:37:000000000-D9766:1:1101:19745:6952 1:N:0:6
ACCACACCTTCTACAATGAGCTGCGTGTGGCTCCCGAGGAGCACTCCGTGCTGCTGACCGAGGCCCCCCTGAACCCCAAGGCCAACCGCGAGAAGATGACCCAGGTGAGTGGCCCGCTACCTCTTCTGGTGGCCGCCTCCCTCCTTCCTGGCCTCCCGGAGCTGCGCCCTTTCTCACTGGTTCTCTCTTCTGCCGTTTTCCGTAGGACTCTCTTCTCTGACCTGAGTCTCCTTTGGAACTCTGCAGGTTCT
+
1A1AAA>AFFCDGGGB3BFGBFGHGAEEC0ABGFG?EEAEE/G01BGGFGGFHHHHFHHGGGG?FGG/EEEHHH/EGGGHGHHFH/EEGGGGGCHHH1>FH0/G/FGG01FCFHHCCCCCHBDGFDGFBGHCGA<C@AFHFCGAHFHFHGBGA0FEEB@-9:F9F?AG@@FFFBF/9BBBFFBBFFFFFBFFFF@FFFEFF?BFFFF9BBBFFFFFFFFFFFFFFEFBFFFFFFFFFB/9BFFFFFFFB9B
@M05620:37:000000000-D9766:1:1101:16743:6972 1:N:0:6
AGTGCCAGCTCTCAATCGCATAGGGGACCCAGGGCCTGGCTCCTCCATCCAGAAAACCTATGTCCTCACCCGCTACCTGGAGCACCAACTCCGCAGCTTGGCTGGGATCTGGGCGTTGGGAAGGCGTGCGGAGTTGGGGCCCGCCCGTCCTCCCCGTGGCGGGTTCTGGTACCTTATGGGGTGCGGCGGGGCTCTTTGGCTCCCACCAGTCCCCCTGTCTGGTCTCTCTCCTGCACTTAGCTCGGTCGCGC
+
1>1>AF1@1CC@BGGA1FEFAAECBEE00AAAE0A00/BC0BF1FHBB1ABA1A1BFEG1GG2DEGFFHABFEE/EHEFCGGHA>?FGGBGHGCE/>0GH/GF>//FGC<1GF//<>/0//1?C/<<B////<C0G1-@.@@CGC<@CCAFF/::-C9A-9A?@?AF///;////;:FB--99A-@9--9@?=FFBFFF//F-E-A--:FF//-A=://;F9/;9/;B9/F/FF-/;F/////-@-9--9-
@M05620:37:000000000-D9766:1:1101:13099:6980 1:N:0:6
GAGGCTGCTTTGGCAGAAACTTACAAGCCAGGGACAAAAGATCGGCCGGGCACCCGTCTGCACCACGCACCCGACACGAAACCTGCCGCAGTCGTCTGCTTGAAAAACAACAAAACTACCAATCAAAGTACTGCACAATATTCTAATGGCTGACTACATGCTACCTGGCCTTCCTACCCTACGCCCTTTCTCCTTGCTTCTGTTTTCTGCCTATTTTATTCAATTTCCCCTCTTTCCCCTACCTCTAATTT
+
>A>>>>B>BF@FF4A22BBBE5FGFBGA244B2FF2BFF323F2222000A0A11AA11?F5331?11/>/B>/>>/1>///B?000/////B<?///B11101??0</?///0?0111?1110111111>11=11<>11111111100//.</0=//==0=0:;0:.;.:/</;00.:0/.:---990;000000/;0;F0C00B000000///9//////////;;9..9.;//:BBB...//;//;//
@M05620:37:000000000-D9766:1:1101:22906:6999 1:N:0:6
ACCACACCTTCTACAATGAGCTGCGTGTGGCTCCCGAGGAGCACCCCGTGCTGCTGACCGAGGCCCCCCTGAACCCCAAGGCCAACCGCGAGAAGATGACCCCGGTGGGTGGCCCGCTACCTCTTCTGGTGGCCCCCTCCCCCCTTCCTGGCCTCCCGGAGCTGCCCCCTTTCTCCCTGGTTCTTCCTTCTGCCGTTTTCCGTAGGACCCCCTTCTCTGCCCTGAGTCCCCTTTGGAACTCTGCAGGTTCT
+
CCCCCCCCFFFFGGGGGGGGGGHHGGGFDGHHHFGGGGGGGHHHHGGGFGGGHHGHHHHGGGGGGGGGG/?BFFHGGEGHGEHGHGGE@C?B<DGE>>2?GH//A/<.>..-<GG--<-<<0000000:;CA.:.:--:;9.9:-C9C009:A0.CA.;---.00.:;BBFF000://:.BB00000::00009-;;F?0F.:.:;00...-::/000:0:90;/;9009;BFFBB0B0000090BFAF99
@M05620:37:000000000-D9766:1:1101:21320:7003 1:N:0:6
ACCACACCTTCTACAATGAGCTGCGTGTGGCTCCCGAGGAGCACCCCGTGCTGCTGACCGAGGCCCCCCTGAACCCCAAGGCCAACCGCGAGAAGATGACCTAGGTGAGTGGCCCGCTACCTCTTCTGGTGGCCGCCTCCCTCCTTCCTGGCCTCCCGGAGCTGCGCCCTTTCTCACTGGTTCTCTCTTCTGCCGTTTTCCGTAGGACTCTCTTCTCTGACCTGAGTCTCCTTTGGAACTCTGCAGGTTCT
+
CCCCCCCCFFFFGGGGGGGGGGHHGGGEDFHHHGGGGGGGFHGHHGGGGGGGGHGHHHHGGGFGGGGGGGGHHHHGGGGHGHHHHGGGGGGGCGHHHHGHH?GGCHHFCHHGGHHGGGGGHHHHHHHHDHFGHHGGGGGHGHHGHHHGGGGGGGGGGGG?ADGGGGGFFFFFFFFFFFFFFFFFFFFFFFFFFFFFFFFFFFFFDFFFFFFFFFFFFFF0FFFF/FFFFFFFFFFFFFFFFFFFFFFFFFF
@M05620:37:000000000-D9766:1:1101:17570:7017 1:N:0:6
AGTGCCAGCTCTCAATCGCACAGGGGACCCAGGGCCTGGCCCCTCCATCCAGAAAACCTATGACCTCACCCGCTACCTGGAGCACCAACTCCGCAGCTTGGCTGGGACCTATGTGAGTATCCAGCGTAGGAATCTGGGAGTTGGGGAGGAGTGAGGAGTTGGGGAAAGACAGTCCTAACCGTGGAGGGTTCTGGTAAATGATGGGGTGAGGAGGGGCTCTTTGGCTCCCACCAGTCCCCCTGTCTGGTCTA
+
BBABAFFFBFFFGGGGGGGGGGHHGGGGGGHHGGGGGGHHHHGHGGHHFHHHHHGHHGHGHHHHHHHHHHHGGFFGHHHHHHHHHHHHGHHHGGGGGHHHGHHGGFGHGHFHHHHHGHHHHHHGHGGGGGHHHHHHGHEFGGHHGGGGGGGHHHHHGGHHHHGGGDHHGHGHHHHHHGHHGGGGAEGGCFGGGGGGGGGGGGGGGGFFFFFFFFFFFFFFFFFFFFFFFFFFEFFFFFFFFFFFFFFFFFF
@M05620:37:000000000-D9766:1:1101:21317:7026 1:N:0:6
ACCACACCTTCTACAATGAGCTGCGTGTGGCTCCCGAGGAGCACCCCGTGCTGCTGACCGAGGCCCCCCTGAACCCCAAGGCCAACCGCGAGAAGATGCCCTAGTTGAGTGGCCCGCTACCTCTTCTGGTGGCCGCCTCCCTCCTTCCTGGCCTCCCGGAGCTGCGCCCTTTCTCACTGGTTCTCTCTTCTGCCGTTTTCCGTAGGACTCTCTTCTCTGACCTGATTCTCCTTTGGACCTCGGCAGGTTCT
+
B?ABB4AAFFFFGGGGFGGFFGGHEEGEEDGHHGGGDEG2EGGHHGGG1AFFHGHHHHEEEGGGFGEGGGGEHHHGGGFHGHHG/FGGGCGGC?C1GB1GHC0F111<1<G/FH<>-A@G011<0<=DDDF<<<AD-.CG.:GAG0C90FFG.0CE9.-@@@.9F-BF;BFB/9BF/FF.BBBBBFBFF///;/-AFF?FF.B.AD/B/B//BFFB99/;9//9;//9/;BFFBB/:9../..9-@-A///
@M05620:37:000000000-D9766:1:1101:17937:7028 1:N:0:6
AGTGCCAGCTCTCAATCGCACAGGGGACCCAGGGCCTGGCCCCTCCATCCAGAAAACCTATGACCTCACCCGCTACCTGGAGCACCAACTCCGCAGCTTGGCTGGGATCTGGGAGTTGGGGCGGCGTGAGGAGTTGGGGCCCGCCCGTCCTCCCCGTGGAGGGTTCTGGTAACTGATGGGGTGAGGCGGGGCTCTTTGGCTCCCACCAGTCCCCCTGTCTGGTCTCTCTCCTGCCCTTAGCTCGGACGAGC
+
ABABBFFFCFFFGGGGGGGFGGHGGGGGGGHHFGGGGGHHCHGHGGHGHHHHHHHHGGHGHGHHHHHHHHHGGEFGHGGHGHHHGHHHGHHHGGGGGHHHGHHG?<GGG2GHH0?EGHFG//>C-ACGGDHHECHHHGC.@-;-A??GGGD0;EGGDFFDEFFFFFFFFFF00;BFFFFFFFFAFF.@DFFFFFFFFFFFFFFFFFFFFFFFFFF-EBFFFFFFF0BFFFFFFFFFFFFF0FFFFDCF;FC
@M05620:37:000000000-D9766:1:1101:18938:7039 1:N:0:6
GAGGCTGCTTTGGAAGAAACTCATAGATTACTGCAACAGTTCCCCCTGGACCTGGAAAAGTTTCTTGCCTGGCTTACAGAAGCTGAAACAGCTGCCACTGTTCTCCAGACTGCTACCCGTGAGGACATGCTCCTAAAAGACTCCACGAAAGAAAAAGAGCTAATGAAACAATGGCAAGTACATCAGGCATTTCCGCTTTATCACTCTTGTGGAACCACTTGAACAATTCTCAGCATTTGTACTTGTAACTG
+
AAA3AAFAFFDFFABB4FBCGFHFHG5FG5FEBHA4FGGGHH5FFGEFFBBFGGHBB3CGADDFFADBBAB1GGFBBFGHFCBBFD3B3B2BBFG13F@@BBG44B3331@BFG4F211///>03?B3BB33FF?4BG?C2?F2B2?//<<2@<2@/?2<F2??1@111<FGEFHB1.F1111><11>.<1110<A<.<D0=0000<CG0::00=;:;=;C0;C0/;9;FFBFB0BBFB0;BCF00;;;0;
@M05620:37:000000000-D9766:1:1101:11182:7059 1:N:0:6
ACCACACCTTCTACAATGAGCTGCGTGTGGCTCCCGAGGAGCACCCCGTGCTGCTGACCGAGGCCCCCCTGAACCCCAAGGCCAACCGCGAGAAGATGACCCAGCTGAGTGGACCGCTACCTCTTCTGGAGGACGCCTCCCTCATTCCTGGCCTCCCGGAGCTGCGCCCTTTCTCACTGGTTCTCTCTTCTGACGTTTTCCGTAGGACTCTCTTCTCTGACCTGAGTCTCCTTTGGAACTCTGCAGGTTCT
+
111>A11AFF@1AGG1B1F111B10AABG0GG1FA0EAE/EHHHHGAEA/E/EA1FG00AEGCGAA/EEGGBHC/?EGGE/CG//?</><B@//0?111FGHC/0?<FG1FF1FG@G??-0<DDHHHE00.<..AC@.;GFFH.0<:00;CFFG?FA.;A-;.;B@@.>@FF//;FFF/B9FFFF/B9/:/B//AEE/-99BBFB-FFFFFFFFFFFFFFFFFF/9;FFBFFFFFFEFF//BFFFB--/B;
@M05620:37:000000000-D9766:1:1101:4766:7083 1:N:0:6
AGTGCCAGCTCTCAATCGCACAGGGGACCCAGGGCCTGGCCCCTCCATCCAGAAAACCTATGACCTCACCCGCTACCTGGAGCACCAACTCCGCAGCTTGGCTGGGACCTATGTGAGTATCCAGCGTAGGAATCTGGGAGTTGGGGAGGAGTGAGGAGTTGGGGAAAGACAGTCCTAACCGTGGAGGGTTCTGGTAAATGATGGGGTGAGGAGGGGCTCTTTGGCTCCCACCAGTCCCCCTGTCTGGTCTA
+
AAABBFFFCFFFGGGGGGGGGGGHFGGGGGHHGGGGGGHHHHGHGGHHHHHHHHHHHGHHHHFHHHHHHHHGGGGGHHHHHHHHHHHHGHHHGGGGGHHHGHHFGDHHGGCHHHHHHHHHHHHHHGEGGGGHHHHHHHGGGHHHGGGGGGGHHHHGGEGHHHGGFGHHHHHHHHHHHHHHACEGGGGGCFGGGGFGGGGGGGGGGGFFFFFFFFFFFFFFFFFBFFFFFFFFFF:B9FFD9:BFFFFFFF0
@M05620:37:000000000-D9766:1:1101:8367:7118 1:N:0:6
ACCACACCTTCTACAATGAGCTGCGTGTGGCTCCCGAGGAGCACCCCGTGCTGCTGACCGAGGCCCCCCTGAACCCCAAGGCCAACCGCGAGAAGATGACCCAGGTGAGTGGCCCGCTACCTCTTCTGGTGGCCGCCTCCCTCCTTCCTGGCCTCCCGGAGCTGCGCCCTTTCTCACTGGTTCTCTCTTCTGCCGTTTTCCGTAGGACTCTCTTCTCTGACCTGAGTCTCCTTTGGAACTCTGCAGGTTCT
+
CCCCCCCCFFFFGGGGGGGGGGHHGGGBCEHHHGGGGGGGGHHHHGGGGGGGGHHHHHHGGGGGGGGGGGGHHHHGGGGHGHHHHGGGGGGGGGHHHHHHHHFGGHHHHHFGGHHGGGGGHHHHHHHHHHHGHHGGGGGHGHHGHGGGGGGGGGGGGGGCGGGGGGFFFFFFFFFFFFFFFFFFFFFFFFFFFFFFFFFFFFFFFFFFFFFFFFFFFFFFFFFF/FFFFFFFFFFFFFFFFFFFFFFFFFF
@M05620:37:000000000-D9766:1:1101:5201:7132 1:N:0:6
ACCACACCTTCTACAATGAGCTGCGTGTGGCTCCCGAGGAGCACCCCGTGCTGCTGACCGAGGCCCCCCTGAACCCCAAGGCCAACCGCGAGAAGATGACCCCGGTGAGTGCCCCGCTCCCTCTTCTTTTTGCCGCCCCCCTCCTTCCTTCCTTCCCTGACCTGCGTCCGTCCTTACTCGTTCTCTCTTCTGTCGGCTTTCGTCGGACTCTCTCTCCTCACCTACGTCTCTCTTCTCATTCTCTCTGTTCT
+
BBBBBBBBFFFFGGGGGGGFGFHHGGGEHGHHHGGGGGGGGHHHHGGGGGGGGHHHHHHGGGGGGGGGGGGHHHHGGGGHGHHHHGGGGGGGGGHHHHH?22/<<<</>>G11><AC--.<CH/00=00<:@0<;;A--;ABFG/;FGGB0C00;;F00;///..-.;;-..;A//BF/;.;9;9;FF/////;.--.-/9.;.-;-9-//;F////;./;.///.;...//;9//////;;9/9/;/9//
@M05620:37:000000000-D9766:1:1101:16315:7144 1:N:0:6
ACCACACCTTCTACAATGCGCTGCGTGTGGCTCCCGAGGAGCACCCCGTGCTGCTGACCGAGGCCCCCCTGAACCCCAAGGCCAACCGCGAGAAGATGCCCCAGGTGAGTGGCCCGCTACCTCTTCTGGTGGCCGCCTCCCTCCTTCCTGGCCTCCCGGAGCTGCGCCCTTTCTCACTGGTTCTCTCTTCTGCCGTTTTCCGTAGGACTCTCTTCTCTGACCTGAGTCTCCTTTGGACCTCTGCAGGTTCT
+
AAAAA?AAFFFFCGGGGG1EEEGEGEEBEFGHHGGGGGGEEFCGHGG?AEGGHGFHHHGFGGGGGGGGGGAGFHHGGGGHGHHHGGGGGG/CCGHHHF1FGFAC/111<FF.FH<<-C@CF0<G00DG00:.;:-:::EF.BFCGFGFFGFGEFFE.E-9-@-//;@B->FFB/BB///-;FFEFFFFFFF/F/-;AFFFF-9-;AFFBBB/BFBB9///999BF-9B/BFFF/F///:-///:/B-;//9
@M05620:37:000000000-D9766:1:1101:16300:7155 1:N:0:6
ACCACACCTTCTACAATGAGCTGCGTGTGGCTCCCGAGGCGCACCCCGTGCTGCTGACCGAGGCCCCCCTGAACCCCAAGGCCAACCGCGAGAAGATGACCCAGGTGAGTGGCCCGCTACCTCTTCTGGTGGCCGCCTCCCTCCTTCCTGGCCTCCCGGAGCTGCGCCCTTTCTCACTGGTTCTCTCTTCTGCCGTTTTCCGTAGGACTCTCTTCTCTGACCTGAGTCTCCTTTGGAACTCTGCAGGTTCT
+
BBAAB?AAFFFFGGGFGGGBGDGGEEEAAEGHHGGG?EG2EEEEGGGG1EGFGGFHHHFEGG?FGGGGGECGFHHGGFGGFHHHAFGGGCDGCAGFFBHHHHHHGGHHHHGECGGGFGGCHHHHEHHHHHHGFHGCFAFGGFFGGGGGGGGFFGGGGGG?FFFFFFFFFAFFFFFBFFBFBFFFFFFFFFBFFFFDFFFFFFFFFFFFFFFFFFFFFFFFBFFFB.BFFFFFFFEB99BFFFFFFFFFFFF
@M05620:37:000000000-D9766:1:1101:24453:7169 1:N:0:6
ACCACACCTTCTACAATGAGCTGCGTGTGGCTCCCGAGGAGCACCCCGTGCTGCTGACCGAGGCCCCCCTGAACCCCAAGGCCAACCGCGAGAAGATGACCCCGGTGAGTGGCCCGCTACCTCTTCTGGTGGCCGCCTCCCTCCTTCCTGGCCTCCCGGAGCTGCGCCCTTTCTCACTGGTTCTCTCTTCTGCCGTTTTCCGTAGGACTCTCTTCTCTGACCTGAGTCTCCTTTGGAACTCTGCAGGTTCT
+
BBBBBBBBBBCFGGGGFFFGGGHHCAEA4EABFFFFEEGC?FEGHGGGCFAEBHFHFGHGGGFGGGEGGEEHHHHGGGGHGHHHGGGGCCCFGGHG2GHHHH/<@@C/<FF.<GHGGGGGHHHHBGBF0GHD.CDGGGDEABFFFFGBFFFFGFG.EF--;BFFFFFFFFFFFBFFFFFFFFFFFFFFFFFFFB=DFFFEFDF.A?FBFFFFFFFFFFF/BFFB/FFFFFFFFFFFEEFFFFBB/;FA;/9
@M05620:37:000000000-D9766:1:1101:20825:7176 1:N:0:6
ACCACACCTTCTACAATGAGCTGCGTGTGGCTCCCGAGGAGCACCCCGTGCTGCTGACCGAGGCCCCCCTGAACCCCAAGGCCAACCGCGAGAAGATGACCCAGGTGAGTGGCCCGCTACCTCTTCTGGTGGCCGCCTCCCTCCTTCCTGGCCTTCCGGAGCTGCGCCCTTTCTCACTGGTTCTCTCTTCTGCCGTTTTCCGTAGGACTCTCTTCTCTGACCTGAGTCTCCTTTGGAACTCTGCAGGTTCT
+
ABBBB?AAFFFFGGGGGFAGGGHCEGGEGE2FGGD22AEC2EGHHGGGEFEEBEGGEHHGGE0EFFGGGGGGHGHGGGGHGHHGGGGGGCCGCFHHEBGHFHHFCGGHHGHGGHHGGGGGHHHHGHHGHHHGHHCCCDFGGHHGGGGGGFGGFGBFGGGGGGFGGGGFBBFFFFFFFFFFFFFFFFFFFFFFFFBDFFFFFFFFDFFFFFFFFFFFFFFFFFFFFFFFFFFFFFFFFFFFFFFFFFFFFFF
@M05620:37:000000000-D9766:1:1101:21418:7186 1:N:0:6
AGTGCCAGCTCTCAATCGCACAGGGGACCCAGGGCCTGGCCCCTCCATCCAGAAAACCTATGACCTCACCCGCTACCTGGAGCACCAACTCCGCAGCTTGGCTGGGACCTATGTGAGTATCCAGCGTAGGAATCTGGGAGTTGGGGAGGAGTGAGGAGTTGGGGAAAGACAGTCCTAACCGTGGAGGGTTCTGGTAAATGATGGGGTGAGGAGGGGCTCTTTGGCTCCCACCAGTCCCCCTGTCTGGTCTA
+
AAABAFFFCFFFGFGGGGGGGGHFGGEEEGHHFFGFFGHHFHGGGGHHHHHHFHGHHGHHHHFHHHHHHHHGG>EEHHHHEGHHHH1FEHHHEGGGGHHHGHHGGGHHGHHHHHHGHHHHHHHHHGFGGGHHHHHHGHFGGHHHGGECGGEGHFHHFGBHHHGGGDEHHHHHHHHHHHHHGGGGDGGGGGGGGGGGGGGGGGGGGGFFFFFFFFFFFFFFFFFFFFFFFFFFFFFFFFFFFFFFFFFFFFB
@M05620:37:000000000-D9766:1:1101:15972:7198 1:N:0:6
ACCACACCTTCTACAATGAGCTGCGTGTGGCTCCCGAGGAGCACCCCGTGCTGCTGACCGAGGCCCCCCTGAACCCCAAGGCCAACCGCGAGAAGATGACCCAGGTGAGTGGCCCGCTACCTCTTCTGGTGGCCGCCTCCCTCCTTCCTGGCCTCCCGGAGCTGCGCCCTTTCTCACTGGTTCTCTCTTCTGCCGTTTTCCGTAGGACTCTCTTCTCTGACCTGCGTCTCCTTTGGAACTCTGCAGGTTCT
+
A>AAB@BAFFFFCGGCFF5FGDGEE2E24ACFF2AE2EEE?CGFGGGG?EECDGEGFHFEEE?EGFGGGECFHHEGGADHGGHFHEEGGG<BCDG1>?BGGGCGEFH<CFB/<FC@@DGCHDGDDDGHHDGD.G@-:::.CGFA/;CBFFGFAFF?EGG-B?FFGGBBB?FB9BF/F/9.9B/9BFB9B//9/9@ADFEEFA9.DFFFFBBFFFFFFF9/9/9F.9;@9BFFFFBBFBFFFFFFBFFFF/B
@M05620:37:000000000-D9766:1:1101:7760:7202 1:N:0:6
ACCACACCTTCTACAATGAGCTGCGTGTGGCTCCCGAGGAGCACCCCGTGCTGCTGACCGAGGCCCCCCTGAACCCCAAGGCCAACCGCGAGAAGATGACCCAGGTGAGTGGCCCGCTACCTCTTCTGGTGGCCGCCTCCCTCCTTCCTGGCCTCCCGGAGCTGCGCCCTTTCTCACTGGTTCTCTCTTCTGCCGTTTTCCGTAGGACTCTCTTCTCTGACCTGGGTCTCCTTTGGAACTCTGCAGGTTCT
+
CCCDDDDAFFFFGGGGGGAFGGHHGGGBEEHHHFFF?EEFFHHHHGGEGEGGHHHHHHHEEFGGGGGGGGGHGHHGGGGHGHHHHGGGGG/BDGHGHHBHHHAEFFH1??FFGHH@CD?CFBDDGDFHGFHGFFC:C:AGE/CDHGGGBFFFFBAEECB---F0<-<DBAFFFFF000FFFFB:B:<FFFFEFF@DFFFFFABFDBBFBBBBFF:B:00<BFFB.9BBFFFFFFFEFFFBFFBFFFEFFFF
@M05620:37:000000000-D9766:1:1101:23334:7224 1:N:0:6
ACCACACCTTCTACAATGAGCTGCGTGTGGCTCCCGAGGAGCACCCCGTGCTGCTGACCGAGGCCCCCCTGAACCCCAAGGCCAACCGCGAGAAGATGACCCAGGTGAGTGGCCCGCTACCTCTTCTGGTGGCCGCCTCCCTCCTTCCTGGCCTCCCGGAGCTGCGCCCTTTCTCACTGGTTCTCTCTTCTGCCGTTTTCCGTAGGACTCTCTTCTCTGACCTGAGTCTCCTTTGGAACTCTGCAGGTTCT
+
CCDDDDDDFFFFGGGGGGGGGGHHGGGFHGHHHGGGGGGGGHHHHGGGGGGGHHHHHHHGGGGGGGGGGGGHHHHGGGGHGHHHHGGGGGGGGGHHHHHHHHHHGHHHHHHGGHHGGGGGHHHHHHHHHHHGHHGGGGGHGHHGHGGGGGGGGGGGGGGGGGGGGGFFFFFFFFFFFFFFFFFFFFFFFFFHFFFFFFFFFFFFFFFFFFFFFHHHFHHFFFHFFFFFFHFFFHHFFFFFFFHFFFFFFFF
@M05620:37:000000000-D9766:1:1101:10185:7246 1:N:0:6
AGGGCCAGCTCTCAAGAGCACAGGGGACCCAGGGCCTGGCCCCTCCATCCAGAAAACCTATGACCTCACCCGCTACCTGGAGCACCAACTCCGCAGCTTGGCTGGGACCTATGTGAGTATCCAGCGTAGGAATCTGGGAGTTGGGGAGGAGTGAGGAGTTGGGGAAAGACAGTCCTAACCGTGGAGGGTTCTGGTAAATGATGGGGTGAGGAGGGGCTCTTTGGCTCCCACCAGTCCCCCTGTCTGGTCTA
+
11>>A>1AAFFFF1F11AFCGFFHEEEEE0FGFGA/F/FFEGGHGGEF1AGFF01BBEBHFGBHCDBGHHHGG@CEGFHFBGHGCG0>EBGHGGGGGHFHGHHGGGHHGHHHHFDGHHHGHHHHHGGGGAFHFHHHHEFEGHGHG?<?@<CFHDHFCEBG0C?C:AHFFGHHCGCHHHHHGAEGEFGGEGGGFGFFFGGGGGGGGGF@FFFFFF;-@-ABFFFFFFFFFFFFFFFFFFFF?FFFFFB/BFB
@M05620:37:000000000-D9766:1:1101:11894:7247 1:N:0:6
ACCACACCTTCTACAATGAGCTGCGTGTGGCTCCCGAGGAGCACCCCGTGCTGCTGACCGAGGCCACCCTGAACCCCAAGGCCAACCGCGAGAAGATGACCCAGGTGAGTGGCCCGCTACCTCTTCTGGTGGCCGCCTCCCTCCTTCCTGGCCTCCCGGAGCTGCGCCCTTTCTCACTGGTTCTCTCTTCTGCCGTTTTCCGTAGGACTCTCTTCTCTGACCTGCGTCTCCTTTGGAACTCTGCAGGTTCT
+
CCCCCCCBFFFFGGGGGGDGGGHHGGGBCEHHHGGGGGGFFHHHHGGFFGGGHHHHHHHEGECGGHGHGHGHHHHGGGGHGHHHHGGGGG@FGGHGHHHHHHHHGHH2FGHGGHHGGGGGHHHHHHHHHHHGHHGGGEGHGHHGHHHHHHHHHHGGGGG9CGGGGGGGGGGFFFFFFFFFFFFFFFFFFFFFFFFFFFFFFFFFFFFFFFFFFFFFFFFFFFFF.CFFFFFFFFFFFFFFFFFFFFFFFFF
@M05620:37:000000000-D9766:1:1101:10328:7261 1:N:0:6
ACCACACCTTCTACAATGAGCTGCGTGTGGCTCCCGAGGAGCACCCCGTGCTGCTGACCGAGGCCCCCCTGAACCCCAAGGCCAACCGCGAGAAGATGACCCAGGTGAGTGGCCCGCTACCTCTTCTGGTGGCCGCCTCCCTCCTTCCTGGCCTCCCGGAGCTGCGCCCTTTCTCACTGGTTCTCTCTTCTGCCGTTTTCCGTAGGACTCTCTTCTCTGACCTGCGTCTCCTTTGGAACTCTGCAGGTTCT
+
CCCCCDDAFFFFGGGGGG5FGGHHGGGBAEHGHFFFCGFGEHGHHGGEEEGGFHHHHHHAEECGGGGGGGGHHHHGGGGHGHHHHGGGGG/>DGHEFHHHHGHHGHHBGHHFGHHGGGGGHHHHGHHHHHHGHHGCGFFHGHHGHGGGGGGGGGGGGGC9;CGGGGFFFFFFFFFFFFFFFFFFFFFFHFFFFFFFFFFFFFFFFFFFFFFFFFFFFFFFFFFF?FFFFFFFFFFFFFFFFFFFFFFFFFF
@M05620:37:000000000-D9766:1:1101:24283:7271 1:N:0:6
AGTGCCAGCTCTCAATCGCACAGGGGACCCAGGGCCTGGCCCCTCCATCCAGAAAACCTATGACCTCACCCGCTACCTGGAGCACCAACTCCGCAGCTTGGCTGGGACCTATGTGAGTATCCAGCGTAGGAATCTGGGAGTTGGGGAGGAGTGAGGAGTTGGGGAAAGACAGTCCTAACCGTGGAGGGTTCTGGTAAATGATGGGGTGAGGAGGGGCTCTTTGGCTCCCACCAGTCCCCCTGTCTGGTCTA
+
BBACCFFFCFFFGGGGGGGGGGHGGGGGGGHHGGGGGGHHHHGHGGHHHHHHHHHHHGHHHHHHHHHHHHHGGGGGHHHHHHHHHHHGGHHHGGGGGHHHGHHGGGHHGHHHHHHHHHHHHHHHHGGGGGHHHHHHHHHGGHHHGGGGGGGHHHHHHGHHHHGGGGHHHHHHHHHHHHHHGGGGGGGGEFGGGGFGGGGGGGGGGGFFFFFFFFFFFFFFFFFFFFFFFFFFFFFFFFFFFFFFFFBBBF/
@M05620:37:000000000-D9766:1:1101:25239:7281 1:N:0:6
ACCACACCTTCTACAATGAGCTGCGTGTGGCTCCCGAGGAGCACCCCGTGCTGCTGACCGAGGCCCCCCTGAACCCCAAGGCCAACCGCGAGAAGATGACCCAGGTGAGTGGCCCGCTACCTCTTCTGGTGGCCGCCTCCCTCCTTCCTGGCCTCCCGGAGCTGCGCCCTTTCTCACTGGTTCTCTCTTCTGCCGTTTTCCGTAGGACTCTCTTCTCTGACCTGAGTCTCCTTTGGAACTCTGCAGGTTCT
+
BBBBBBBBFFFFGGGGGGGFGGHFGFEEDEGFHGGGDGGGGHHHHGGGEGGGHHHGHHHGGGGGGGGGGGGHGHHGGGGHGHHHHGEEFGGGGGHHHHHHHHHHGHHHHHHGGHHGGGGGHHHHHHHHHHGGHGDFGFEHGHHGHGGGGGGGGGGGGGGGGGGGGGFFFFFFFFFFFFFFFFFFFFFFFFFFFFFFFFFFFFFFFFFFFFFFFFFFFFFFFFFFFFFFFFFFFFFFFFFFFFFFFFFFBFF
@M05620:37:000000000-D9766:1:1101:25122:7294 1:N:0:6
ACCACACCTTCTACAATGAGCTGCGTGTGGCTCCCGAGGAGCACCCCGTGCTGCTGACCGAGGCCCCCCTGAACCCCAAGGCCAACCGCGAGAAGATGACCCAGGTGAGTGGCCCGCTACCTCTTCTGGTGGCCGCCTCCCTCCTTCCTGGCCTCCCGGAGCTGCGCCCTTTCTCACTGGTTCTCTCTTCTGCCGTTTTCCGTAGGACTCTCTTCTCTGACCTGAGTCTCCTTTGGAACTCTGCAGGTTCT
+
CCCCCCCCFFFFGGGGGGGGGGHHGGGECEHHHGGEEGGGGHHHHGGGGGGGHHHHHHHGGGGGGGGGGGGHFHHGGGGHGHHHHGFEGGGGGGHHHHHHHHHHGHHHHHHGGHHGGGGGHHHHHHHHHHHGHHGFGFFHGHHGHGGGGGGGGGGGGGGGGGGGGGFFFFFFFFFFFFFFFFFFFFFFFFFFFFFDFFFFFFFFFFFFFFFFFFFFFFFFFFFFFFFFFFFFFFFFFFFFFFFFFFFFFFF
@M05620:37:000000000-D9766:1:1101:22340:7303 1:N:0:6
AGTGCCAGCTCTCAATCGCACAGGGGACCCAGGGCCTGGCCCCTCCATCCAGAAAACCTATGACCTCACCCGCTACCTGGAGCACCAACTCCGCAGCTTGGCTGGGACCTATGTGAGTATCCAGCGTAGGAATCTGGGAGTTGGGGAGGAGTGAGGAGTTGGGGAAAGACAGTCCTAACCGTGGAGGGTTCTGGTAAATGATGGGGTGAGGAGGGGCTCTTTGGCTCCCACCAGTCCCCCTGTCTGGTCTA
+
BBBCCFFFCFFFGGGGGGGGGGHHGGGGGGHHGGGGGGHHHHGHGGHGHHHHHHHHHGHHHHHHHHHHHHHGGGGGHHHHGHHHHHHHGHGHGGGGGHHHGHHGGGHHGHHGHHHHHHHHHHHHGGGGGGHGHHHHHHGGGGHHGGGGGGGHHHHHHGHHHHGGGGHHHHHHHHHHHHHHGGGGGGGGGGGGGGGGGGGGGGGGGGFFFFFFFFFFFFFFFFFFFFFFFFFFFFFFFFFFFFFFFFFFFFB
@M05620:37:000000000-D9766:1:1101:15580:7306 1:N:0:6
ACCACACCTTCTACAATGAGCTGCGTGTGGCTCCCGAGGAGCACCCCGTGCTGCTGACCGAGGCCCCCCTGAACCCCAAGGCCAACCGCGAGAAGATGACCCAGGTGAGTGGCCCGCTACCTCTTCTGGTGGCCGCCTCCCTCCTTCCTGGCCTCCCGGAGCTGCGCCCTTTCTCACTGGTTCTCTCTTCTGCCGTTTTCCGTAGGACTCTCTTCTCTGACCTGAGTCTCCTTTGGAACTCTGCAGGTTCT
+
CCCCCBBBFFFFGGGGGGGGGGHHGGGGHGHHHGGG?GGGGHHHHGGGEGGGHHHHHHHGGGGGGGGGGGGHHHHGGGFHGHHHHGGGGGGGGGHHHHGGHHHHGHHGGGFAFHHCGCGGGHHHGHHHBGGDH.@DC:CGGHHGHBFGGGGGFFGGGG---;C9B?DFFFFFFFF0FFFFFFFBFBFFBBFFFFFFFFFFFDBFF?FFFFFFFFF0FFB0BFF///B9BFFFFFFFFF0FFFFFFFFFFFF
@M05620:37:000000000-D9766:1:1101:20291:7327 1:N:0:6
ACCACACCTTCTACAATGAGCTGCGTGTGGCTCCCGAGGAGCACCCCGTGCTGCTGACCGAGGCCCCCCTGAACCCCAAGGCCAACCGCGAGAAGATGCCCCAGTGGAGGGGCCCGCTACCTCTTCTGGTGCCCGCCTCCCTCCTTCCTGGCCTCCCGGAGCTGCGCCCTTTCTCACTGGTTCTCTCTTCTGCCGTTTTCCGTAGGACTCTCTTCTCGGACCTGATTCTCCTTTGGAACTCTGCAGGTTCT
+
BBBBBBBBFFFFGGGBGGGGGGHHGGGGHGHHHGG?ECGFGHHHHGGGFGGGHHHHHHHGGGGGGGGGGGGHHHHGGGGHGHHHHGGGGCCGGGHHHH2FG//?<101//<->D-----</00<000;00;0;/.;-.;G./;.C9C/0;/C.0;C.C----./9-;D-BF///:9//;.;B9//9/B/9//B/-;DFAF/.;.A.//////B99//.;.;9.;/////;9FF/F/B///9//9/;.;//9
@M05620:37:000000000-D9766:1:1101:12210:7339 1:N:0:6
ACCACACCTTCTACAATGAGCTGCGTGTGGCTCCCGAGGAGCACCCCGTGCTGCTGACCGAGGCCCCCCTGAACCCCAAGGCCAACCGCGAGAAGATGACCCAGGTGAGTGGCCCGCTACCTCTTCTGGTGGCCGCCTCCCTCCTTCCTGGCCTCCCGGAGCTGCGCCCTTTCTCACTGGTTCTCTCTTCTGCCGTTTTCCGTAGGACTCTCTTCTCTGACCTGAGTCTCCTTTGGGACTCTGCAGGTTCT
+
BBBBBBBBFFFFGGGGGGGGGGHHGGGGHGHHHGGGGGGFGHHHHGGGGGGGHHHHHHHGGGGGGGGGGGGHHHHGGGGHGHHHHGGGGGGGGGHHHHHHFF/<FCCGH11<FHH?DFCGCHHHHHH0FG/.<G--A?ACC/:C/BFBF0:AFFGEED::-AFB/9DDB-/;BFFFFFB.BFB9BFFFFFFB/B-.AFFFFDF..;B/BBFFFFFFFBB9BFFB/.;BFFFF/FB/..9;/B9BBBF9BFB
@M05620:37:000000000-D9766:1:1101:16315:7344 1:N:0:6
ACCACACCTTCTACAATGAGCTGCGTGTGGCTCCCGAGGAGCACCCCGTGCTGCTGACCGAGGCCCCCCTGAACCCCAAGGCCAACCGCGAGAAGATGAGTGAGTGGGAGGCTCCCTCTTCTTGTGGCTGGCTCCCTCCTTCCTCGCCTCCCGCCCCTGCACCCTTTCTCTCTCACTCTCTCTTCTGCCGTTTTCCGTCGGACTCTCTTCTCTGCCCTGCGTCTCATTTGTTACTCTGTCGGTTCTTGCTC
+
DDDCCCCCFFFFGGGGGGGGGGHHGGGEHGHHHGGGGGGGGHHHHGGGGGGGHHHHHHHGGGGGGGGGGGGHHHHGGGGHGHHHHGGGGGGGGGHHHH222222?G=///>C/FCFH001111111...<.</0<EHHF/CHHH0.:::.;E.-;--.9./0;;./0;F00;C000;0:0;FF00000;@:9/.:09F.-;--;/:BF0000:00;.0..-;@9/0:FB00/00::0000::-..00;000
@M05620:37:000000000-D9766:1:1101:10126:7345 1:N:0:6
AGTGCCAGCTCTCAATCGCACAGGGGACCCAGGGCCTGGCCCCTCCATCCAGAAAACCTATGACCTCACCCGCTACCTGGAGCACCAACTCCGCAGCTTGGCTGGGACCTATGTGAGTATCCAGCGTAGGAATCTGGGAGTTGGGGAGGAGTGAGGAGTTGGGGAAAGAAAGTCCTAACCGTGGAGGGTTCTGGTAAATGATGGGGTGAGGAGGGGCTCTTTGGCTCCCACCAGTCCCCCTGTCTGGTCTA
+
>A>AADFFBFFFGFGGFFGGGCHGCEEE?EGHFEFEAFHHFHGDGGHHEFGHGHFHHGHHHHFHHGHFHHHEFEFGHHHHHGHHHHHHGFGHGEGGG3GHGHHGGGHHGGHHHHHGHHFDFFHGHCED/CGH2FFHHECC?GFHGGECDGAGHHBCFAGFHHGGGGE.;.;/<GCHHGBC-9CGF.EGAFGGGGBFGGGFGFGGFGFFF.AB.DFCFCFFFFEFFFFFFFFFFFFFFFFFFEFFFFFFFFB
@M05620:37:000000000-D9766:1:1101:12707:7364 1:N:0:6
ACCACACCTTCTACAATGAGCTGCGTGTGGCTCCCGAGGAGCACCCCGTGCTGCTGACCGAGGCCCCCCTGAACCCCAAGGCCAACCGCGAGAAGATAACCCCGGTGAGTGGCCCGCTACCTCTTCTGGTGGCCGCCTCCCTCCTTCCTGGCCTCCCGGAGCTGCGCCCTTTCTCACTGGTTCTCTCTTCTGCCGTTTTCCGTCGGACTCTCTTCTCTGACCTGAGTCTCCTTTGGAACTCTGCAGGTTCT
+
AAAAAABAFFFFFGFGGGGGGGHHGGGGHGHHGFGGFGGCFHCGHGGGEGGFFHHHHHHGGGGGGGGGGGEGFHHGGGEHAGGH/FFCDCGG/<?2?F?2FH/>AFFGHGGFGHGGGCC@GHHFH===DGBDHG@FGFAEGGGGBFFFFFGGFGGGG??@?@:9F>BFFFFFFFFFFFBF;BFFFFFFFFFFFFCDFFFFFFF.;--@FFFFFFBFFFFF/BBFFBFFFBFFFFF/99/BBBFFFFFFBFF
@M05620:37:000000000-D9766:1:1101:15633:7371 1:N:0:6
ACCACACCTTCTACAATGAGCTGCGTGTGGCTCCCGAGGAGCACCCCGTGCTGCTGACCGAGGCCCCCCTGAACCCCAAGGCCAACCGCGAGAAGATGACCCAGGTGCGTGGCCCGCTACCTCTTCTGGTGGCCGCCTCCCTCCTTCCTGGCCTCCCGGAGCTGCGCCCTTTCTCACTGGTTCTCTCTTCTGCCGTTTTCCGTAGGACTCTCTTCTCTGACCTGCGTCTCCTTTGGAACTCTGCAGGTTCT
+
BBBBBAAAFFFFGGGFDGGFGCHGGEEAAAGGCFGG?EG?EHHHHGGGEEGGHHGFHHFE?FFGGDFGGGGBC?GGGDAH//GHFGE@FF@/@AFGBDBFGGGHGHH1/F?@C0.<@@DCHFHF00D=DDGDFFDF-:EHGGGDFFFGGGGFGGGEEGA9AGEFF=FDF-BFEFFFFFBBFFFFFFFFFE9///9ADFFEF9FADFFFFFEFFFFFFFFFE9BF.9A@.BFFFFBF/BB/BBBF/FFABBB
@M05620:37:000000000-D9766:1:1101:18624:7385 1:N:0:6
AGTGCCAGCTCTCAATCGCATAGGGGACCCAGGGCCTGGCCCCTCCATCCAGAAAACCTATGACCTCACCCGCTACCTGGAGCACCAACTCCGCAGCGTAGGAGTTGGGGAGGCGTGAGGAGTTGGGGAAAGACCGTCCTCCCCGTGGCGGGTTCTGGTACCTGATGGGGTGCGGAGGGGCTCTTTGGCTCCCACCAGTCCCCCTGTCTGGTCTCTCTCCTGCCCTTAGATCGGAAGAGCCCACGTCTGAA
+
ABAABFFFCFFFGGGGGGGGAAGFHGGGGGHHGGGGGGHHGHGHGGHHHHHHHHHHHGHGGHHHHHHHHHHGGEGGHGGHCGHHHHHHGHHHGGGGGGEFGGGHHGHHGGGGG/BGGD/G1?GGGGFGCAGHCGCGGGGGD/<EFGFG-EGGBGGGGGGG00CFGGGGFFDF.@-DFFFFFFFFFFFFFFFFFFFFFFFFFFFFFFFFFFFFFF0FFFFFFFFFFFFFFFFFFF?EFFFF.EFFFEFFFFF
@M05620:37:000000000-D9766:1:1101:14175:7423 1:N:0:6
ACCACACCTTCTACAATGAGCTGCGTGTGGCTCCCGAGGAGCACCCCGTGCTGCTGACCGAGGCCCCCCTGAACCCCAAGGCCAACCGCGAGAAGATGACCCAGGTGAGTGGCCCGCTACCTCTTCTGGTGGCCGCCTCCCTCCTTCCTGGCCTCCCGGAGCTGCGCCCTTTCTCACTGGTTCTCTCTTCTGCCGTTTTCCGTAGGACTCTCTTCTCTGACCTGCGTCTCCTTTGGAACTCTGCAGGTTCT
+
AAAB>AA>BBBFFFFGGGBFFGHHGEGA4BF2BBFE2EAEDF2BFEEEAEBFBHGHGGGAE@?>FGGGGGGH3FGEGGGHGHGGHFEEBC<BDGHEGHHHHHHHGHH1?FFFGHHGGGGGHHHHHHHGGHHGHHGDCEEHGHHGHGGGGGGGGGGGGGG9:DFGGGFFFFFFFFFBFFFFFFFFFFFFFFFFFFFFFFFFFFFFFFFFFFFFFFFFFFFFFFFFACDFDFFFFFFFFFFFFFFFFFFFFFF
@M05620:37:000000000-D9766:1:1101:16183:7425 1:N:0:6
ACCACACCTTCTACAATGAGCTGCGTGTGGCTCCCGAGGAGCACCCCGTGCTGCTGACCGAGGCCCCCCTGAACCCCAAGGCCAACCGCGAGAAGATGACCCAGGTGAGTGGCCCGCTACCTCTTCTGGTGGCCGCCTCCCTCCTTCCTGGCCTCCCGGAGCTGCGCCCTTTCTCACTGGTTCTCTCTTCTGCCGTTTTCCGTAGGACTCTCTTCTCTGACCTGAGTCTCCTTTGGAACTCTGCAGGTTCT
+
BBBBBBBBFFFFGGGGGGGFGGHHGGGEFGHHHGGGGGGFGHHHHGGGEEGGHHGHHHHGGGGGGGGGGGGHHHHGGGGHGHHHHGGGGGGGGGHGFHHHHHHHGHHHFHHGGHHGGGGGHHGFHFHHGHHGHHGC@DEGGHHGHGGGGGGGGGGEGGGFGGGGGGFFFCFFFFFFFFFFBFFFFFFFFFFFFFFDDFFFFFFFFFFFFFFFFFFFFFFFFFFFBFFFFFFFFFFFFFFFFFFFFFFFFFF
@M05620:37:000000000-D9766:1:1101:8056:7497 1:N:0:6
ACCACACCTTCTACAATGAGCTGCGTGTGGCTCCCGAGGAGCACCCCGTGCTGCTGACCGAGGCCCCCCTGAACCCCAAGGCCAACCGCGAGAAGATGACCCAGGTGAGTGGCCCGCTACCTCTTCTGGTGGCCGCCTCCCTCCTTCCTGGCCTCCCGGAGCTGCGCCCTTTCTCACTGGTTCTCTCTTCTGCCGTTTTCCGTAGGACTCTCTTCTCTGACCTGAGTCTCCTTTGGAACTCTGCAGGTTCT
+
BBBBBBBBFFFFGGGGGGGGGGHHGEDEFEHHGGGFGGGGGHHHHGGGGGGGHHGHHHHGFGGGGFGGGGGGHHHGGGFHEFHHHGA@FGDFGGGHHHGHHHFFGHHHHHHGGGHGGGGGHGHHHHHFHHHGHHGGGG.CFFHGHGGGGBFGG0FEFDGDGGGGGGFFFFFFFFFFFFFFFFFFFFFFFFFFFFFDFFFFFFFFFFFFFFFFFFFFFFFFFFFF/FFFFFFFFFFFFFFFFFFFBFE:FFF
@M05620:37:000000000-D9766:1:1101:13020:7503 1:N:0:6
AGTGCCAGCTCTCAATCGCACAGGGGACCCAGGGCCTGGCCCCTCCATCCAGAAAACCTATGACCTCACCCGCTACCTGGAGCACCAACTCCGCAGCTTGGCTGGGATCTGGGAGTTGGGGAGGAGTGAGGAGTTGGGGAAAGACAGTCCTAACCGTGGAGGGTTCTGGCAAATGATGGGGTGAGGAGGGGCTCTTTGGCTCCCACCAGTCCCCCTGTCTGGTCTATCTCCTGCCCTTAGATCGGAAGAGC
+
>>>AAF@FAFFFFGGGGEFGEGFHEGGGGGGHGGGGGCGFEGEGGGHHDGFGDC1FHGHHHHGHGHBFHHHGGGCEHGHFHGG?>GHHGBGHGFEEEEHHGHHG/EF1?F1BGFECGGGGCCCCFFFCGGHHGFHHFGCFE.GGGCHGHHEGFHFCCE@EAEG?GHHHC0;CCBFGFB0AEC@AFFGGGG---AF;/9/BFFFEBFAEFFFFFFF@F9BBFB/9FFFFBFFFFFFFFFFB/;FE??-AFF-
@M05620:37:000000000-D9766:1:1101:19617:7524 1:N:0:6
ACCACACGTCCTAACTCGAGCCGCTGTCGCTCATCTCGTAGGCCCTCTTCTGCCTGACCAAAAACCCCCAAAACCCCAAGACCAACAGCGCGAAGATGACCCAGGTGCCTGTCCCGCTCCCTCTTCTGGTGGCCGCCTACCTCCTTCCTGGCCTCCCGGCGCTGCACCATTTCTCCCTGGTTCTCTCTTCTGCCTTTTTCCGTCGGACTCTCTTCTCTGTCCTGCGTCTCCTTTGCACCTCTGCTGGTTCT
+
AAAAAAADCAAAGGGFDAAAA0AAA00FAA0B/AB21BAFB/1B/ABFFD211BBFFGFGE/////>BE//0?0B?E>>>00BGEG>0BE///<//1111<B//?B1B0?111<1//>/?F0C011<11F0A0>--<..<C<0<CDB<<0/..0:...---A@-.///.0090BF;9/0.C:/;FB:/B;/F/;////99;-;--9---B9BBF;BBF///;B/B>9;-;F9BBF///;/-;;B/;/;BFF
@M05620:37:000000000-D9766:1:1101:19801:7536 1:N:0:6
AGTGCCAGCTCTCCATCGCACAGGGGACCCAGGGCCTGGCCCCTCCATCCAGAAAACCTATGACCTCACCCGCTACCTGGAGCACCAACTCCGCAGCTTGGCTGGGACCTATGTGAGTATCCAGCGTAGGAATCTGGGAGTTGGGGAGGAGTGAGGAGTTGGGGAAAGACAGTCCTAACCGTGGAGGGTTCTGGTAAATGATGGGGTGAGGAGGGGCTCTTTGGCTCCCACCAGTCCCCCTGTCTGGTCTC
+
AAAAAFFFBFFFG4FGGGGGFEFHF2EEEGAFDEEFEGHHHHGGGGBEHH3GFFFGHFGBGHHHHHH3GGFGEEEEHGGGBGHHHH11EGHHGGFFGHHBAGHG/E0FFHCDGHFBDGDGHHFDGGGD@FGDGHFGBF0/CFGB@-.-@ACCG0<C<C<GF/C?E..;:G/GGHHHB:GGGDE?.9AGEGGGGGGBFBFFBFFFGGD>.:.99.=;@DFFFFF/FFFFF.ADAFFFFFFFFEFFFFFFFF/
@M05620:37:000000000-D9766:1:1101:17509:7581 1:N:0:6
ACCACACCTTCTACAATGAGCTGCGTGTGGCTCCCGAGGAGCACCCCGTGCTGCTGACCGAGGCCCCCCTGAACCCCAAGGCCAACCGCGAGAAGATGACCCAGGTGCGTGGCCCGCTACCTCTTCTGGTGGCCGCCTCCCTCCTTCCTGGCCTCCCGGCGCTGCGCCCTTTCTCACTGGTTCTCTCTTCTGCCGTTTTCCGTAGGACTCTCTTCTCTGACCTGAGTCTCCTTTGGAACTCTGCCGGTTCT
+
AABBBBBBFFFFGGGGFGFGGGHHGGGB4EGBGFFGDGGGDHHHHGGGDFGGEHGHHGGEEFCGGGGGGGFHHHHGGEGHGHHHHGGGGGDGGGHGBGHHFBGHGHFF@CE?DHCCGGGCFFFFD0GFDGGDGC@DGDGEEBBAFFFGFBFG.FF?EF9--;B-DCFFFFFFFFF/;BF.;BBFFFBFFFFBBFDFFFFFFDF?D./;/FFFFFFBFFF/;/BB/.9:FFFFFF/;/9BFFFFF/;=B.EB
@M05620:37:000000000-D9766:1:1101:10514:7584 1:N:0:6
AGTGCCAGCTCTCAATCGCACAGGGGACCCAGGGCCTGGCCCCTCCATCCAGAAAACCTATGACCTCACCCGCTACCTGGAGCACCCACTCCGCAGCGTAGGAGTTGGGGAGGCGTGATTCTTTGGGGGGAGCCCGTCCTCCCCGTTGGGGGTTCTGGTTCGTGCTGGGGTGCTTTGGGGGTCTTTGGTTCCCCTCAGTCCTCTTGTCTGGTGTGTCTCCTGGTCTTCGATCGGCAGACCCGCCGTTTGCA
+
>>1>>B1FAFFFG1BGGFGG1AFFF0AEEGFH0BEEFFAGHHGFGGBGHGHHGFFAFEHHFEGHHGGHHHHEG>>EFHBF0BFGHH/??GFBEECGGGE/E/1BFGB1//?B?/B?//0<?11?1?A/---9-;-999AB/9A----;9-;-99-/9BF:9-;A--//---;-/9/9/---;--//;B99;9/-;-;9FB/9/9/9;BBFF/-:-:;FF/FF//;;/BA-9A-A-9-9-;-9-;-@-;-/B
@M05620:37:000000000-D9766:1:1101:21421:7585 1:N:0:6
ACCACACCTTCTACAATGAGCTGCGTGTGGCTCCCGAGGAGCACCCCGTGCTGCTGACCGAGGCCCCCCTGAACCCCAAGGCCAACCGCGAGAAGATGACCCAGGTGAGTGGCCCGCTACCTCTTCTGGTGGCCGCCTCCCTCCTTCCTGGCCTCCCGGAGCTGCGCCCTTTCTCCCTGGTTCTCTCTTCTGCCGTTTTCCGTAGGACTCTCTTCTCTGCCCTGAGTCTCCTTTGGAACTCTGCAGGTTCT
+
BBBBBBBBCFFFGGGFGGGGGGHHGGGEDFHFGFGGGGFGFHFHHGGGGGFGGHGHGHHGGGGGGGGGGEFFFHHGGEFHGHHHHGGGGGGGGGHHHHFHHHEHGHH1<FGCFHHC@--AFGFHDGHH0GHDHA<D@;EHGFH?GGGGGGGGFFGFEGA--;FBF?BFFFFFFFF/BFFFFFFFFFBF/9;BFB@FFFFFFDB:A?/9BFFFFFF/9FF/FEFF.;///;FFFFFFF/:9/BBF;FFFFFB
@M05620:37:000000000-D9766:1:1101:20476:7588 1:N:0:6
ACCACACCTTCTACAATGAGCTGCGTGTGGCTCCCGAGGAGCACCCCGTGCTGCTGACCGAGGCCCCCCTGAACCCCAAGGCCAACCGCGAGAAGATGACCCAGGTGAGTGGCCCGCTACCTCTTCTGGTGGCCGCCTCCCTCATTCCTGGCCTACCGGAGATGCGCCCTTTCTCACTGGTTCTCTCTTCTGCCGTTTTCCGTAGGACTCTCTTCTCTGACCTGAGTCTCCTTTGGAACTCTGCAGGTTCT
+
BBBBBBBBFFFFGGGGGGGGGGHGGGGFCEHHHGGGGGGGDHHHHGGGEGGGHHHHHHHGGGGGGGGGGGGHHHHGGGGHGHHHHGGGGGDGFGHHHGHHHHHH/?CF0?DFGGHGGGGG0DH0=G0=DGHGH.AAGEEHE//:<0;0;BFGGGBFGGGCC-CFGCGGFFFF/9FBFFFFFFFFF/BF/;BFFFFFFFFFFFFFDFFFFFFFFFFFFFFFFFFFEFFFFFFFFFFFFFFF/FFFFFF.;BF
@M05620:37:000000000-D9766:1:1101:15609:7594 1:N:0:6
ACCACACCTTCTACAATGAGCTGCGTGTGGCTCCCGAGGAGCACCCCGTGCTGCTGACCGAGGCCCCCCTGAACCCCAAGGCCAACCGCGAGAAGATGACCCAGGTGAGTGGCCCGCTACCTCTTCTGGTGGCCGCCTCCCTCCTTCCTGGCCTCCCGGAGCTGCGCCCTTTCTCACTGGTTCTCTCTTCTGCCGTTTTCCGTAGGACTCTCTTCTCTGACCTGAGTCTCCTTTGGAACTCTGCAGGTTCT
+
AAA1AAAAFFFFGFGFAGFFGCHFGAEBC0FG1FF0EEG/EHEHHGGGC/ECGHGFGGHGCGCEG/EGGGE0@1FGGG?G//FHHG?<C?<//C0G1?1?GGAGGHHBGHHFFFHCGGGCHHHFGHHFHHHGHHGGGCCHGHHGHGEFGFGFGFGGEG@-AGGGGG@F@@FFFFFFFFFFFFFFFFFFFFFFFF=ABFFFFFF?BFFFFFFFFFFFFFFFFFFF/9BFFFFFFFFE/:FFFFFFFFFFFFF
@M05620:37:000000000-D9766:1:1101:12708:7597 1:N:0:6
ACCACACCTTCTACAATGAGCTGCGTGTGGCTCCCGAGGAGCACCCCGTGCTGCTGACCGAGGCCCCCCTGAACCCCAAGGCCAACCGCGAGAAGATGACCCAGGTGAGTGGCCCGCTACCTCTTCTGGTGGCCGCCTCCCTCCTTCCTGGCCTCCCGGAGCTGCGCCCTTTCTCACTGGTTCTCTCTTCTGCCGTTTTCCGTAGGACTCTCTTCTCTGACCTGCGTCTCCTTTGGAACTCTGCAGGTTCT
+
CCCCCCCCFFFFGGGGGGGGGGHHGGGBEEHHHGGGGGGGGHHHHGGGEGGGHHHHHHGFGGGGGGGGGGGHHHHGGGGHGHHHHGGGGGCGGGHHHHHHHHHHGHHBGHFGGHHGGGGGHHHHHHHHFHHGHHGGGFDHGHHGHGGGGGGGGGGGGGG-?DGGGGFFFFFFFFFFFFFFFFFFFFFFFFFFFFFFFFFFFFFFFFFFFFFFFFFFFFFBFFFF.@FFFFFFFFFFFFFFFFFFFFFFFFF
@M05620:37:000000000-D9766:1:1101:9671:7602 1:N:0:6
ACCACACCTTCTACAATGAGCTGCGTGTGGCTCCCGAGGAGCACCCCGTGCTGCTGACCGAGGCCCCCCTGAACCCCAAGTCCAACCGCGAGAAGATGAGTGAGTGGCCAGCTCCCTCTTCTGGTGGCAGCCTCCCTCCTTCCTGGCCTCCCGGCGCTGCGCCCTTTCTCACTTTTTCTCTCTTCTGCCGTTTTCCGTCGGACTCTCTTCTCTGCCCTGAGTCTCCTTTGGCACTCTGCCGGTTCTAGCTC
+
BB?ABAA>CFCFGGGGFFBBFGHFEEGBGAGGHFGEEEG?EHHHHGEEEEFEHEEGHHFAE@EGFGEGGEGHHHEGGGGHGHHHFHGGGC/BCFHFGHHFGFFHHHGGH1?FGFHGHHHHHH1<>CAH0.<GGHHGHBDGHHHHG/GHHHHGGC-ABGGG?B.;9FGFFG9;F//99FFFFFFFFFF;F@9AFE9F?B.B?-@@/9BFFFFFFF//;BFF9B99BFF/;B/9//;F//;/;@@DFF/;/;/
@M05620:37:000000000-D9766:1:1101:9053:7635 1:N:0:6
AGTGCCAGCTCTCAATCGCACAGGGGACCCAGTGCCTGGCCCCTCCATCCAGAAAACCTATGACCTCACCCGCTACCTGGAGCACCCACTCCGCAGCTTGGCTGGGACCTATGTGAGTATCCAGCGTAGGAATCTGGGCGTTGGGGAGGAGTGCGGAGTTGGGGAAAGACAGTCCTAACCGTGGAGGGTTCTGGTAAATGATGGGGTGAGGAGGGGCTCTTTGGCTCCCACCAGTCCCCCTGTCTGGTCTA
+
>A3>>FFFBFFFG4FGFFE2ECHFGAAFFEGHBBFBFGHHHHGHGGHHHHHHHFHGFEHHGFGHHABGHHHEE>>EHHFFBBGHHH1??FH?>E?E>GBFEHHGGGHHGHGHHHHFHHGHHHBGHGGDFGGFGHHGGH/ADFGFDG.<A.<GH0AF-DGHHGGG..:C/C/:FGGGFFGGGGGG?EGGFGGGGGGFFFFFFFFFFFFFEFFFFFFFFFFFFFFFFFFFFFFFEFFFFFFFFFFFFFFFFFF
@M05620:37:000000000-D9766:1:1101:8164:7689 1:N:0:6
ACCACACCTTCTACAATGAGCTGCGTGTGGCTCCCGAGGAGCACCCCGTGCTGCTGACCGAGGCCCCCCTGAACCCCAAGGCCAACCGCGAGAAGATGACCCAGGTGAGTGGCCCGCTACCTCTTCTGGTGGCCGCCTCCCTCCTTCCTGGCCTCCCGGAGCTGCGCCCTTTCTCACTGGTTCTCTCTTCTGCCGTTTTCCGTAGGACTCTCTTCTCTGACCTGAGTCTCCTTTGGAACTCTGCAGGTTCT
+
AABBBBBBFFFFGGGGGGGDGEHHGGGBGEGCGFGEEGGGGHGHHGEEEEGGHHGHHHHECGGGGGGGGGGGHHHGGGGHGHHHHGGGGGDGGGHHHHHHGHA?FHHGHHHGGHHGGGGGHGHHGHHHHHHGHHGGGGGHGHHGHGGGGGGGGGGGGGGGGGGGGGFFFFFFFFFFFFFFFFFFFFFFFFFFFFFFFFFFFFFEAFFFFFFFFFFFFFFFFFFFBFFFFFFFFFFBFFFFFFFFFFFFFFF
@M05620:37:000000000-D9766:1:1101:26494:7704 1:N:0:6
ACCACACCTTCTACAATGAGCTGCGTGTGGCTCCCGAGGAGCACCCCGTGCTGCTGACCGAGGCCCCCCTGAACCCCAAGGCCAACCGCGAGAAGATGACCCAGGTGAGTGGCCCGCTACCTCTTCTGGTGGCCGCCTCCCTCCTTCCTGGCCTCCCGGAGCTGCGCCCTTTCTCACTGGTTCTCTCTTCTGCCGTTTTCCGTAGGACTCTCTTCTCTGACCTGAGTCTCCTTTGGAACTCTGCAGGTTCT
+
AAAABBBBFFFFGFGGDGGGGGHHGGGEAAGFFFFEFEGGFHHHHGGGFGGGGHFHHGGGEEGGGGGGGGGHHHHGGGGHGHHHHGGEDGGDGGGHFHGHHHAFFHH?CFGFGHHGGGCGGHHHHHHHHHHGGHCCGGGHGHHGHGGGFGGGGGGGGGG-?AFFGGBFBBFFFFFBFFFFFFFFFFFFFFFFFFBFFFFFFFFFFFFFFFFFFF9BFFFBFFFF/;FFFFFFFFFFFFFFFFFFFFFFBFF
@M05620:37:000000000-D9766:1:1101:26475:7712 1:N:0:6
ACCACACCTTCTACAATGAGCTGCGTGTGGCTCCCGAGGAGCACCCCGTGCTGCTGACCGAGGCCCCCCTTAACCCCAAGGCCAACCGCGAGAAGATGACCCCGGTGAGTGGCCCGCTACCTCTTCTGGTGGCCGCCTCCCTCCTTCCTGGCCTCCCGGCGCTGCGCCCTTTCTCACTGGTTCTCTCTTCTGCCGTTTTCCGTCGGACTCTCTTCTCTGACCTGAGTCTCCTTTGGAACTCTGCAGGTTCT
+
BBBBBBBBBBBFGGFGGGFBGEGHGEEFCGFFBAAEEEEAEHCGGFEE1AEFBGFHFHHGECCGGGGGGE1@DGHHE/?GEFGHFEG?E@/>/BBGGH2FFF?><</F<GHAFG><>@CCHGHHHHHGDGBFGHFGGGGGGGGGGGGGFFGGGGGGGA9-B@@@FBFFFFFFFFFFFFBBBFFFFFFFFFFFFF-ADFFFFDB.9-;@BF/FFB;99FB/:FFFFBB9;;FBFFEBFFFFF/9BBFFFFFF
@M05620:37:000000000-D9766:1:1101:9620:7727 1:N:0:6
ACCACACCTTCTACAATGAGCTGCGTGTGGCTCCCGAGGAGCACCCCGTGCTGCTGACCGAGGCCCCCCTGAACCCCAAGGCCAACCGCGAGAAGATGACCCAGGTGAGTGGCCCGCTACCTCTTCTGGTGGCCGCCTCCCTCCTTCCTGGCCTCCCGGCGCTGCGCCCTTTCTCACTGGTTCTCTCTTCTGCCGTTTTCCGTAGGACTCTCTTCTCTGACCTGCGTCTCCTTTGGAACTCTGCAGGTTCT
+
BBBBBBBBFFFFGGGGGGGGGGHHGFGEHGHHHGGGGGGGGHHHHGGGGGGGHHHHHHHGGGGGGGGGGGGHHHHGGGGHGHHHHGGGGGFGGGHHHGGHHHHHGHH1FGHGGGHCFCDGGHHHHHHHHHHGHHGGGDFHGHHGHGGGGGGGGGGGGG?-;ABDFAFFFFFFFFF/FFFFFFFFFFFFBFFFFFFFFFFFFFFFF?FFFFFFFFBBFFF9FFFFFDFCFFFFFFFFFFFFFFFFFFFFFFF
@M05620:37:000000000-D9766:1:1101:20005:7755 1:N:0:6
ACCACACCTTCTACAATGAGCTGCGTGTGGCTCCCGAGGAGCACCCCGTGCTGCTGACCGAGGCCCCCCTGAACCCCAAGGCCAACCGCGAGAAGATGACCCAGGTGAGTGGCCCGCTACCTCTTCTGGTGGCCGACTCCCTCCTTCCTGGCCTCCCGGAGCTGCGCCCTTTCTCACTGGTTCTCTCTTCTGCCGTTTTCCGTAGGACTCTCTTCTCTGACCTGAGTCTCCTTTGGAACTCTGCAGGTTCT
+
111>A>1AFFC1AEG131FFBF1AAEEEH0FGHGA00AE/AGHHHGEGA/EAA1BFHHFEGGEGCE@EGGGGHHEEGGGEGHHEFFEGG/CCCCHG11>DHFHGFGFFFGHGEHHGGGGGHHHHGDHBDHHFGGG--;AHEHH./:CFFFGGGGGGGFGGG-;FFGGF@@FFFFFFFFFFBFFFFFFFFFFFFF@FFFFFFFFFBFFFFFFFFEFFFFFFFFFBFFFFFFFFFFFEFFFFFFFFFFFFFFF
@M05620:37:000000000-D9766:1:1101:18116:7770 1:N:0:6
ACCACACCTTCTACAATGAGCTGCGTGTGGCTCCCGAGGAGCACCCCGTGCTGCTGACCGAGGCCCCCCTGAACCCCAAGGCCAACCGCGAGAAGATGACCCCAGTGGATGGCCCCCTACCTCTTCTGGTGGCCCCCTCCCTCCTTCCTGGCCTCCCGGCGCTGCCCCCTTTCTCCCTTGTTCTCTCTTCTGCCGTTTTCCCTAGGACTCTCTTCTCTGGCCTGAGTCTCCTTTGGAACTCCGCCGGTTCT
+
BBCCCCCCFFFFGGGGGGGGGGHHGFGEDGEHHGGGGGGGFFHHHGGGGGGGHHHHHHHGGGGGGGGGGGGGHHHGGGGHGGHHHGEGGGFGGGHHHGH2FG//??1011=FCGH-<-.0><11>000<</<.C.-<-.CF//;/=0C00;.F0.;E.:--9--...;@9FF0B00;90;;B000000;0000B-.;FF0B0;0/;00//000;0000000;0.//9000;9FF0B0B:BB0...-;:AA0
@M05620:37:000000000-D9766:1:1101:10767:7776 1:N:0:6
ACCACACCTTCTACAATGAGCTGCGTGTGGCTCCCGAGGAGCACCCCGTGCTGCTGACCGAGGCCCCCCTGAACCCCAAGGCCAACCGCGAGAAGATGACCCAGGTGCGTGGCCCGCTACCTCTTCTGGTGGCCGCCTCCCTCCTTCCTGGCCTCCCGACCCTGCGCCCTTTCTCCCTGGTTCTCTCTTCTGCCGTTTTCCGTAGGACTCTCTTCTCTGACCTACGTCTCCTTTGGAACTCTGCAGGTTCT
+
DDDCDCCCFFFFGGGGGGGGGGHHGGGGHGHHHGGGGGGGGHHHHGGGGGGGHHHHHHHGGGGGGGGGGGGHHHHGGGGHGHHHHGGGGGGGGGHHHHHHGHCGFGF1<??/AH<-@-<A/DGHF<DDDHHCHA:DC.;GFBFAF0FFFFFGABFGAG.--9:/;CDFBFFFFFB0BFFAFBBBB0:F::BFFF>FFFEFFAB.A.:0;BBBF000::00;BF0B.:./::FFFB:B0:FFFFFBB?FFFF
@M05620:37:000000000-D9766:1:1101:18134:7781 1:N:0:6
ACCACACCTTCTACAATGAGCTGCGTGTGGCTCCCGAGGAGCACCCCGTGCTGCTGACCGAGGCCCCCCTGAACCCCAAGGCCAACCGCGAGAAGATGAACCCAGTGGGGGGCCCGCCTCCTCCTCCTGGTGCCCCCCTCCCCCCTTCCTGCCTCCCCGAGCCTCCCCCTTTCTTACTGGTTTCTTCCTCTTCCGGTTTCCCTAGGGACTTCCTCCCCTACCCTAGTCTTCTTTTGGAATCCTCAGGTTCT
+
CCCCCBBBFFFFGGGGGGGGGGHHGGGGGGHHHGGGGGGGCHHHHGGGGGGGFHHHHHHGGG?GGGGGGGGHHHHGGGGHGHHHHGGGGGGGGGHFHHH2FG//?110//-;:@D-9-..;///;///;//9/;/.;--;A..;-@.B//;/;//;E.;----//..;A-:F////://;/;./////;////;.-;AD/;/9//;./..///;//../..;.///:/9/;/:F/9-9//://///:/9//
@M05620:37:000000000-D9766:1:1101:11055:7797 1:N:0:6
ACCACACCTTCTACAATGAGCTGCGTGTGGCTCCCGAGGAGCACCCCGTGCTGCTGACCGAGGCCCCCCTGAACCCCAAGGCCAACCGCGAGAAGATGACCCAGGTGCGCGGCACGCTACCTCTTCTGGTGGCCGCCTCCCTCCTTCCTGGCCTCCCGGCGCTGCGCCCTTTCTCACTGGTTCTCTCTTCTGCCGTTTTCCGTAGGACTCTCTTATCTGACCTGCGTCTCCTTTGGAACTCTGCAGATTCT
+
CCCCCCBCFFFFGGGGGGGGGGHHGGGGHGHHHGGGGGGGGHHHHGGGGGGGHHHHGHHGGGGGGGGGGGGHHHHGGGGHGHHHHGGFGGGFDGHHHHGHGFHHGHH1C/<@F-DFGDEGHHCHHGHF0CGFEFFADCEGGGGGGGGGGBFGGG.AEGG;FF-:ACFFFFFFF00;BFFFFFFFFFF0BFFFFF9DFF?BFA::.:FFFFFFFFFFFFFFFF0;.9DAFFB0B00F09B0;;FF0:0;0;:
@M05620:37:000000000-D9766:1:1101:21486:7800 1:N:0:6
ACCACACCTTCTACAATGAGCTGCGTGTGGCTCCCGAGGAGCACCCCGTGCTGCTGACCGAGGCCCCCCTGAACCCCAAGGCCAACCGCGAGAAGATGACCCAGGTGAGTGGCCCGCTACCTCTTCTGGTGGCCGCCTCCCTCCTTCCTGGCCTCCCGGAGCTGCGCCCTTTCTCACTGGTTCTCTCTTCTGCCGTTTTCCGTAGGACTCTCTTCTCTGACCTGAGACTCCTTTGGAACTCTGCAGGTTCT
+
CCCCCCCDFFFFGGGGGGGGGGHHGGGGHGHHHGGGGGGGGHGHHGGGGGGGHHHHHHHGGGGGGGGGGGGGHHHGGGGHGHHHHGGGGGGGGGHHHHFHHHHHEHGHHHHGGHHGGGGGHHHHHHHGHHHGHHGGGGGHGHHGHGGGGGGGGGGGGGCGCGGGGGFFFFFFFFFFFFFFFFFFFFFFFFHFFFFFFFFFFFFFFBFFFFFFFFFFFFFEFFFBF/0;FFFFFFFFFFFFFFFFFF?AFFF
@M05620:37:000000000-D9766:1:1101:10944:7801 1:N:0:6
ACCACACCTTCTACAATGAGCTGCGTGTGGCTCCCGAGGAGCACCCCGTGCTGCTGACCGAGGCCCCCCTGAACCCCAAGGCCAACCGCGAGAAGATGAGTGAGTGGCCCGCTCCCTCTTCTGGTGGCCGCCTCCCTCCTTCCTGGCCTCCCGGCGCTGCGCCCTTTCTCACTGGTTCTCTCTTCTGCCGTTTTCCGTCGGACTCTCTTCTCTGCCCTGAGTCTCCTTTGGAACTCTGCCGGTTCTAGCTC
+
BBBBBBBBFFFFGGGGGGGFGDHFGEEFHGHHGGGGGGGGGHHHHGGGGFGGHHHHHHHGGGGGGAFGGGGGHBFGGGGHGEHHHGGEGGGCCGCGBG2GHHFGHDFGHFFGG-CFHHHHHGGHDGDHC-ADE:GGHHDHHHHHGC9FGFEGG--:BFGFFFFDFFF/FFFFF/.;9FFFFFFF/FFFFDFFFFFFDF.-;-;99;BFBFFFFFFFFFFFFFFF/FFFFFB9/FF/9/B/;9@FFF/9/;/
@M05620:37:000000000-D9766:1:1101:20133:7811 1:N:0:6
AGTGCCAGCTCTCAATCGCATAGGGGACCCAGGGCCTGGCCCCTCCATCCAGAAAACCTATGACCTCACCCGCTACCTGGAGCACCAACTCCGCAGCGTAGGAGTTGGGGAGGAGTGAGGCGTTGGGGAAAGACCGTCCTCCCCGTGGCGGGTTCTGGTAACTGATGGGGTGAGGAGGGGCTCTTTGGCTCCCACCCGTCCCCCTGTCTGATCTCTCTCCTGCCCTTAGATCGGCAGGGCACACGCCTGCA
+
>>>AADD11CCFFGGGGCF11ABGFEGA0AF0F0EF0AGH0GECEGHFDGCG1B1FGGFBGG2GGHH1GGFFGEEEHFHFHHHEHEHHGE@FEG/>>/>?EEF0B011<//>/?/GHFH0/><>@0<@<<FGCG0<CA.C0/<AC..:-;-A-=990;9F0;F90FGCA--99-;;A-=@@-EFFFBFFFFE9-;A-;-A-:AB@EFFFB/:BB//;/99BBBF-BBFF/B9---------;-9----A--
@M05620:37:000000000-D9766:1:1101:13782:7820 1:N:0:6
CGTGCCAGCTCGCACTCGCCTCGTTGACCCAGGGACTCGCCTCGCCATCCAGAAAACATATTACGTTACCCGCTAAATGGAGGGTAAAACCCGGCCCCTAGTCCTTGGGAAGGAGGGCGGAGTTGGGGAAAGAAAGTCATAAACGTGGAGGGTTCTGGGAAATGATGAGGCGAGGAGGGGCTATTAGGCGCCAACCAGCACCCCCCTTGGGGCAATCCCCGGCCATTAGATAGCAATTGAACACGCCAGAA
+
11>>1111>B1111AAF0AAAF0BAABA1B0BB//BA0B/A/A/A///1B11B01B0/11DBBD/B00/10B>>//12B1BB///00B21/?/<>/</?/B1122211//1//<?///><<C./</--<<<</.:/0;0<:000..;.;..;.990F;/;9900;;;0:/.99;=9A---;--///9/;-----;;-9---9;;--9--/--9-;//-;---999///////;/;///9/99/---;-9;/
@M05620:37:000000000-D9766:1:1101:13758:7822 1:N:0:6
AGTGCCAGCTCTCAATCGCACAGGGGACCCAGGGCCTGGCCCCTCCATCCAGAAAACCTATGACCTCACCCGCTACCTGGAGCACCAACTCCGCAGCGTAGGAGTTGGGGAGGCGTGATGCTTTGGGGGGAGCCCGTCCTCCCCGTAGCGGGTTCTGGTACCTGATGGGGAGCTTAGGGGCTCTTTGGCTCCCGCCAGTCCCCCTGTCTGGACTCTCTCCTGCCCTTCGATCGGCAGACCCCCCGTGTGAA
+
BBABCFFFCFFFGGGGGGGGAAGHGGGGGGHHGGGGGGHHHHGHGGHHHHHHHHGHHGHHHHGHHHHHHHHGGEFGHHHHHHHHGHHHGHHHGGGGGCG/E<3FGGE?//F<D/B<C??1?11=?F</-:9-.;:C-999:/.9@.-;.-;--.900BF090:BF000.:.9;.0;009.-;.:00;F0:B9..-9;=F00::.99BFBFE0.;/:BFF/BF09;B//.A0A-A---..;.9-;-;.;.0;
@M05620:37:000000000-D9766:1:1101:19803:7835 1:N:0:6
AGTGCCAGCTCTCAATCGCACAGGGGACCCAGGGCCTGGCCCCTCCATCCAGAAAACCTATGACCTCACCCGCTACCTGGAGCACCAACTCCGCAGCTTGGCTGGGACCTATGTGAGTATCCAGCGTAGGAATCTGGGAGTTGGGGAGGAGTGAGGCGTTGGGGAAAGACAGTCCTAACCGTGGAGGGTTCTGGTAAATGATGGGGTGAGGAGGGGCTCTTTGGCTCCCACCAGTCCCCCTGTCTGGTCTA
+
>AA3>FF@3CCFGFGGGGGCEGGCF?FEAEEF22BB2AFG2GE1EGHFFHBGDHGGGEFGFHFGGGH3FEC>>>>EGGFH2BFFGH11?FGG?EE>EG3G?G3?E/BFEHHGHF221FGHEHF10@DBCGFGGHGGFEGFGGHFGG.A@.A<<0D<.<<@CGGC.AGC/::9CFGFEFFFGFA-9AABDGFGBFFFFFEBBBFFE?.@F.ABDD9=B@AFFFFFFFFEFBFD.AFFFFFF@AFFFF/BBFB
@M05620:37:000000000-D9766:1:1101:21226:7845 1:N:0:6
ACCACACCTTCTACAATGAGCTGCGTGTGGCTCCCGAGGAGCACCCCGTGCTGCTGACCGAGGCCCCCCTGAACCCCAAGGCCAACCGCGAGAAGATGACCCAGGTGAGTGGCCCGCTACCTCTTCTGGTGGCCGCCTCCCTCCTTCCTGGCCTCCCGGAGCTGCGCCCTTTCTCACTGGTTCTCTCTTCTGCCGTTTTCCGTAGGACTCTCTTCTCTGACCTGAGTCTCCTTTGGAACTCTGCAGGTTCT
+
BABCBBCCCFFFGGGGGGCGGGGHGEGEAEEBBFF2AEEE?GGGHEGGDEFGGHGHHGGEGCCEGGGGGGAEFHHGEE/FFHHHHEGGFGGGGGHHHHGHHHAGGHHFFHHGGHHCGFGGFGHHHHHHGHGGHHGDFEDFGHHGHGFGFFFFGGFGGGA-ACGGGFFFFFFFFFFFFFFBFFFFFFFFFFFFFEFFFFFFFAFAAAFFFFFFFFFFFFF9FFFF/BB9:FFFFFFFFFFFFFFFFFFFFFF
@M05620:37:000000000-D9766:1:1101:18974:7934 1:N:0:6
ACCACACCTTCTACAATGAGCTGCGTGTGGCTCCCGAGGAGCACCCCGTGCTGCTGACCGAGGCCCCCCTGAACCCCAAGGCCAACCGCGAGAAGATGACCCAGGTGAGTGGCCCGCTACCTCTTCTGGTGGCCGCCTCCCTCCTTCCTGGCCTCCCGGAGCTGCGCCCTTTCTCACTGGTTCTCTCTTCTGCCGTTTTCCGTAGGACTCTCTTCTCTGACCTGAGTCTCCTTTGGAACTCTGCAGGTTCT
+
BCCBBABBFFFFGGGGGGGGGGHHGGGGHGHHHGGG?FGCFHEHHGGGEGGGDHHHHHHGEG?EGGGGGGGHFHHGGGFHFHHHCFFGFFGCGGHBGDDGHHHGFHHHHGGGFHHGGFGGGHHHHHHF<GF?GG?FGFGHGHHGHGGGGGGGGGGGGDCFBGGGGGFFFFFFFFFFFFFFFFFFFFFFFFFFFFAFFFFFFDFF?DFFFFFFFFFFFFBFFFFBFBFFFFFFFFFBFBFFFFFFFFEFFFB
@M05620:37:000000000-D9766:1:1101:26787:7937 1:N:0:6
ACCACACCTTCTACAATGAGCTGCGTGTGGCTCCCGAGGAGCACCCCGTGCTGCTGACCGAGGCCCCCCTGAACCCCAAGGCCAACCGCGAGAAGATGACCCAGGTGAGTGGCCCGCTACCTCTTCGGGTGGCCGCCTCCCTCCTTCCTGGCCTCCCGGAGCTGCGCCCTTTCTCACTTTTTCTCTCTTCTGCCGTGTTCCGTAGGACTCTCTTCTCTGACCTGATGCTCCTTTGGAACTCTGCAGGTTCT
+
BBBBBBBBFFFFGGGGGGGGGFHFGGGGHGHHHFGGGGFEGHHHHGGEEEGGFHHHGHHGEE@EFEEEGGGHHFHGGGGHGHHHHGGCG<<BBGGFGFHFHFF/?<?10??FGHHGC@-CHHHDGG.<<<<:CHF--.:9C9FGB90CFGB..9CFGA--A>;9BD-AD-B/BFB/BF///;//9B9;/BB//;-A-;./;.999.///:9F9B:FFF/9:B;://///B/B/F///;9FB:///;A./9;
@M05620:37:000000000-D9766:1:1101:18950:7955 1:N:0:6
AGTGCCAGCTCTCAATCGCACAGGGGACCCAGGGCCTGGCCCCTCCATCCAGAAAACCTATGACCTCACCCGCTACCTGGAGCACCAACTCCGCAGCGTAGGAGTTGGGGAGGCGTGAGGCGTTGGGGAAAGACCGTCCTCCCCGTGGCGGGTTCTGGTACCTGATGGGGAGCGGAGGGGCTCTTTGGCTCCCACCAGTCCCCCTGTCTGGTCTCTCTCCTGCCCTTAGATCGGAAGAGCCCACGTCTGAA
+
AABABFFFBFFFGGGGGGGG2AGGGGGGGGHHGGGGGGHHFHGHGGHHGHHHHHFHHGFGHHGHHHHHHHHGGGGGHHHHHHHGHHHHGHHHGGGGGGG/E/3FGGFB@/FDG//?BAC0?A.A-FC@><<C/<<@EGCE;/CDDA.:@9@-9.A/9BFF/9FFFFFF.A.9.;->@B;-9B?FFFFFFFF?9.;;E?BBF/EDFFFFFFF/9B/BFFFBFFB?AFF99F/B?D.99....9AE-;AFABF
@M05620:37:000000000-D9766:1:1101:20107:7966 1:N:0:6
AGTGCCAGCTCTCAATCGCGCACGTCTGACCTCCCGTCATGTCTTGTCTCTCTCCTGCCCTTAGATCGGAAGAGCCCACGTCTGACCTCCAGTCACCTTACTCGCTCTCGTATGCCGTCTTCTGCTTGAAAACACCCCACACCACCGCATTTCACTTCTATACAAGATGAACCGTATAACGCAGATGGAACGAAATACATCTACATATGTCAAAAGCAAAGAAGCAAAAGTATATGTTTGAACGCACAACA
+
BBABCFFFCFFFGGGGGGGGGGAAFBFFGGHHHHGFGB2BB5DF5BDBFFGBBFHHFHHHHHHFHFHBEFFGHHHHGHGGHHHEHFHHH?GHBGFHGHHHHHHG/?/FGGG/FHHHGGGHGHHHHHHHCFGH2=GA?>C?////?///-..1<1<11<11111000/0=000.-<..000.---:000:00..9..000;0000000000000:0/.:/;/;./00/0//00;00:00:/000.;--9/..
@M05620:37:000000000-D9766:1:1101:17283:7977 1:N:0:6
AGTGCCAGCTCTCAATCGCATAGGGGACCCAGGGCCTGGCCCCTCCATCCAGAAAACCTATGACCTCACCCGCTACCTGGAGCACCAACTCCGCAGCGTAGGAGTTGGGGAGGAGTGAGGAGTTGGGGAAAGACAGTCCTAACCGTGGAGGGTTCTGGTAAATGATGGGGTGAGGAGGGGCTCTTTGGCTCCCACCAGTCCCCCTGTCTGGTCTATCTCCTGCCCTTAGATCGGAAGAGCACACGTCTGAA
+
AAAAAFFFAFFFGFGGGGGGAE1G0EFGGGHHGGGGGGHGHHGHGGGH1BFHHFHHGEHHHHHFHHEHHHHGGGGGHHHCHHHHHHHHGHHHGGGGGEEEGGEFHGHHGGGGG?EHHHHHCFHHGFCCGGHFGHFHHHHHBFHHGGGGAGGGEHHHHHHH0;GHHHHHHC.:9CFBGGGGGGGGGGGGGGGGGFFFFFFFFFFF?FFFFFFFFFBFFFFFFFFFFFFFFFFFFFFFFFFFFFFF?FFFFFF
@M05620:37:000000000-D9766:1:1101:24556:7978 1:N:0:6
ACCACACCTTCTACAATGAGCTGCGTGTGGCTCCCGAGGAGCACCCCGTGCTGCTGACCGAGGCCCCCCTGAACCCCAAGGCCAACCGCGAGAAGATGACCCAGGTGAGGGGCCCGCTACCTCTTCTGGTGGCGGCCTCCCTCCTTCCTGGCCTCCCGGAGCTGCGCCCTTTCTCACTGGTTCTCTCTTCTGCCGTTTTCCGTAGGACTCTCTTCTCTGACCTGAGTCTCCTTTGGAACTCTGCAGGTTCT
+
CCDCCCCDFFFFGGGGGGGGGGHHGFGFHGHHHGGGGGGGGHHHHGGGEGGGHHHHHHHGGGGGGGGGGGGHHHHGGGGHGHHHHGGGGGGGGGHHHH2GH2/?/1=100?/>C@<-<AD/00=0=0D0<C.C--A-9FF./C9F0F/0C/F.0CE.E9---.0:<CF-DFB00B:00</BB00000<::00B09BFF?FB.<.BD0:/:00<:<<00:0B/0<//<B0BBFFFFBFFBF:0000BAFFB<
@M05620:37:000000000-D9766:1:1101:21755:7983 1:N:0:6
AGTGCCAGCTCTCAATCGCACAGGGGACCCAGGGCCTGGCCCCTCCATCCAGAAAACCTATGACCTCACCCGCTACCTGGAGCACCAACTCCGCCGCTTGGCTGGGACCTATGTGAGTATCCAGCGTAGGAATCTGGGAGTTGGGGAGGAGTGAGGAGTTGGGGAAAGACAGTCCTAACCGTGGAGGGTTCTGGTAAATGATGGGGTGAGGAGGGGCTCTTTGGCTCCCACCAGTCCCCCTGTCTGGTCTA
+
>>>>ADFFAFFFG13BGAFEEEAA0AAEAEFHFBFFB/BFGGGAEGHFHGGFFHHBBEHFH1GHHGH1GHHEFEEGHFBBBFF?FHFGGFFHCE/EEEEG/0G///BFCBFFFD2>>1@1DGDFHC?B<?DGFFFHHEHGA<FHGCFGGCCFFDDGF<</;/CC.CEGBCCCCCB00C9A?;;9EEEG;A?BGGBFGEFFGF9/-A;@EFFF?B@;@@FFFF9/9;/A-B-AEFFFEFAB=AFFF//;//9
@M05620:37:000000000-D9766:1:1101:24574:7984 1:N:0:6
ACCACACCTTCTACAATGAGCTGCGTGTGGCTCCCGAGGAGCACCCCGTGCTGCTGACCGAGGCCCCCCTGAACCCCAAGGCCAACCGCGAGAAGATGACCCAGGTGAGTGGCCCGCTACCTCTTCTGGTGGCCGCCTCCCTCCTTCCTGGCCTCCCGGAGCTGCGCCCTTTCTCACTGGTTCTCTCTTCTGCCGTTTTCCGTAGGACTCTCTTCTCTGACCTGAGTCTCCTTTGGAACTCTGCAGGTTCT
+
>AAAAABBFFFFGFFGFGGFGGHHGFDG4ABGFGGFGGGC2BFGHGGGGGGFFHHHFHH?@E0EFGGEGGGEGHHGGGFF/GHHHGF/C/B@DGFFBBFHHHFFFGFHHGDFFHHGGGGGHGHGHHHHHHFDFGGGGGFHGHHGHGGGGGGGGGGGGDCGGGGGGGFFFFFFFFFFFFFFFFFFFFFBFFFFFFFDFFFFFFFFA.FFFFFFFFFFFF/;FFFFFFFFFFFFFFFFFFB9BBF/B;99;B;
@M05620:37:000000000-D9766:1:1101:7733:7984 1:N:0:6
ACCACACCTTCTACAATGAGCTGCGTGTGGCTCCCGCGGAGCCCCCCGTGCTGCTGACCGAGGCCCCCCTGACCCCCAAGGCCAACCGCGAGAAGATGACCCCAGTGAGTTGCCCGCCAACTCTTCCGGTTGCCGCCTCCCTCCCTCCCGGCCCCCCCGAACCGCGCCCCTTCTCACTTGTTCTCTCCTCTGCCGTTTTCCCTAGGACTCTCCTCTCCTAACCGCGTCTCCTTTGGAACTCTTCAGGTTCT
+
>>3>>4>>CFCFFGGFAGGFBABFEEEG42BGBFF22AE00A1BFGEEEEE13BFFFHHG/>/>??EEEGG03B?CDG/?/FGFCFDCDAD/<CH1<FF1<F<.<<<00<0=DD<.<---;::0<G0;A:.-CC--;..;EFGGFF/;..;-@-;BB=B-----9-9BB-.;9FFFF//;;:9/BBB/:.;/;B-;;BEFF/9;.;/////:/BF/B//9/;.;--;9..;//;///;/9B//9///://9
@M05620:37:000000000-D9766:1:1101:12049:8001 1:N:0:6
ACCACACCTTCTACAATGAGCTGCGTGTGGCTCCCGAGGAGCACCCCGTGCTGCTGACCGAGGCCCCCCTGAACCCCAAGGCCAACCGCGAGAAGATGACCCAGGTGAGTGGCCCGCTACCTCTTCTGGTGGCCGCCTCCCTCCTTCCTGGCCTCCCGGAGCTGCGCCCTTTCTCACTGGTTCTCTCTTCTGCCGTTTTCCGTAGGACTCTCTTCTCTGACCTGAGTCTCCTTTGGAACTCTGCAGGTTCT
+
BBBAABBAFFFFGGGGGGEBG5GFGAEBAEGHAFFE?EGGGHHHHGGGGGGGGHHHHHHGEGCGGEGGGGGGHGHGGGGHEGHHHGEEDGCCCGHGHHFHHHHHGHHHHHHGGHHGGGGGHHHHHHHHHHHGHHGCCFAHGHHGHGGGGGGGGGGGGGGBGGGGGGBFBBFFFFFFFFFFFFFFFFFFFFFFFFBFFFFFFFFFFFFFFFFFFFFFFFFFFFFF/BFFFFFFFFFFFFFFFFFFFFFFFFF
@M05620:37:000000000-D9766:1:1101:8850:8006 1:N:0:6
ACCACACCTTCTACAATGAGCTGCGTGTGGCTCCCGAGGAGCACCCCGTGCTGCTGACCGAGGCCCCCCTGAACCCCAAGGCCAACCGCGAGAAGATGACCCAGGTGAGTGGCCCGCTACCTCTTCTGGTGGCCGCCTCCCTCCTTCCTGGCCTCCCGGAGCTGCGCCCTTTCTCACTGGTTCTCTCTTCTGCCGTTTTCCGTAGGACTCTCTTCTCTGACCTGAGTCTCCTTTGGAACTCTGCAGGTTCT
+
AAAABA?AFFFFGGGDGFFFFAFGEFGEHDFGHGGEFGGCGHHHHGCGEAECHDFGGFHGGGGGGGCGGGGHHHCEGGGFGHHCFFGCGGDGCGHHFFHHHHHHGGFGHDHGGE<@DGCGCHHHHHHHG<GDFHGCGACHEHFGHFGFFFBFGGGGGGB--@ABFGBFB;FFFFBFFFFFFFFFFFFFFFFFEFBFFFFFFFFFDFFFFFFFFFFFFBFEFFFFEFFFFFFFFFFFFFFFFFFFFFFAFFF
@M05620:37:000000000-D9766:1:1101:12416:8065 1:N:0:6
ACCACACCTTCTACAATGAGCTGCGTGTGGCTCCCGAGGAGCACCCCGTGCTGCTGACCGAGGCCCCCCTGAACCCCAAGGCCAACCGCGAGAAGATGACCCAGGTGGGTGGCCCGCTCCCTCTTCTGGTGGCCGCCTCCCTCCTTCCTGGCCTCCCGACCCTGCGCCCTTTCTCACTGGTTCTCTCTTCTGCCGTTTTCCGTAGGACTCTCTTCTCTGACCTGCGTCTCCTTTGGAACTCTGCAGGTTCT
+
CCCCCCCCFFFFGGGGGGGGGGHHGGGFHGHGHGGGGGGGGHHHHGGGGGGGHHHHHHHGGGGGGGGGGGGHHHHGGGGHGHHHHGGGGGGGGGHGHGFFHHCG/?1//<?-FG.----=.//CD<0D0;:.;.-;-.;A./C.;0;/;9/;.0;E.C.---:/.-;D;FF///////BFF//////B//;9B/=DDFAFBA/:D.;///9/B/9//;//B/B/.9.-.;/BFFFFFF/:B/BB/F.A/:;
@M05620:37:000000000-D9766:1:1101:27253:8072 1:N:0:6
ACCACACCTTCTACAATGAGCTGCGTGTGGCTCCCGAGGAGCACCCCGTGCTGCTGACCGAGGCCCCCCTGAACCCCAAGGCCAACCGCGAGAAGATGACACAGGTGAGTGGCCCGATACCTCTTCTGGTGGCCGCCTCCCTCCTTCCTGGCCTCCCGGCGCTGCGCCCTTTCTCACTGGCTCTCTCTTCTGCCGTTTTCCGTAAGACTCTCTTCTCTGACCTGAGTCTCCTTTGGAACTCTGCAGGCTAT
+
BABBBBBBFFFFGGGGGGGGGGHGGGGGGEHHHGGGGGGGGHHHHGGGEFGGHHGHHHHGGGGGGGGGGGGHGHHGGGGHGHHHHGGGGGGG@GHHHHHH22FFHFH1FFBCF0FCF--<GHH0GGFFHHCDGF@-CDGEGHED/;9BF0F?FGGEE.C--:-9ABFDFF/FF/B99BFE.BFFFFF/BBFFFBDFFBEBB.9;../;FFFFEFFFFBBBBF/B/.;BF/;FFF/;F/FF///;/BF.;/;
@M05620:37:000000000-D9766:1:1101:17625:8073 1:N:0:6
ACCACACCTTCTACAATGAGCTGCGTGTGGCTCCCGAGGAGCACCCCGTGCTGCTGACCGAGGCCCCCCTGAACCCCAAGGCCAACCGCGAGAAGATGAGTGAGTGGCCCGCTCCCTCTTCTGGTGGCCGCCTCCCTCCTTCCTGGCCTCCCGGCGCTGCGCCCTTTCTCACTGGTTCTCTCTTCTGCCGTTTTCCGTAGGACTCTCTTCTCTGCCCTGAGTCTCCTTTGGAACTCTGCAGGTTCTCGATC
+
CCCCCCCCFFFFGGGGGGGGGGHHGGGGHGHHHGGGGGGGGHHHHGGGGGGGHHHHHHHGGGGGGGGGGGGHHHHGGGGHGHHHHGGGGGGGG/FGH2?FHDHH==FFHHGGG-EGHHHHHGHGHHGHHGGGGGHGHHGHHHHHHHGGGGGGGA-AGGGFFFFFFFFFFFFFFF/BBFFFFFFFFFFFFFADFFFFFFFFFFFFFFFFFFFFFF0B.FFFFFFFFBFFFFFFFFFFFBF0BAFFFF09:F?
@M05620:37:000000000-D9766:1:1101:19289:8086 1:N:0:6
ACCACACCTTCTACAATGAGCTGCGTGTGGCTCCCGAGGAGCACCCCGTGCTGCTGACCGAGGCCCCCCTGAACCCCAAGGCCAACCGCGAGAAGATGACCCAGGTGAGTGGCCCGCTACCTCTTCTGGTGGCCGCCTCCCTCCTTCCTGGCCTCCCGGAGCTGCGCCCTTTCTCACTGGTTCTCTCTTCTGCCGTTTTCCGTAGGACTCTCTTCTCTGACCTGAGTCTCCTTTGGAACTCTGCAGGTTCT
+
CCCCCCCCFFFFGGGGGGGGGGHHGGGEFGHHHGGGGGGGGHHHHGGGEFGGHHGHHHHGGGGGGGGGGGGHHHHGGGGHGHHHHGGGGGGGGGHHEGHHHHHHGHHHHHHGGHHGGGGGHHHHHHHHGHHGHHGGGGGEECHFGFFGGGG.AFGGGGGGGGGGGAFFFFFFFFFFFFFFFFFFFFFFFFFFFFFFFFFFFFFFFFFFFFFFFFFFFFFFFFFFFFFFFFFFFFFFFBFFFFFFFFFFFFF
@M05620:37:000000000-D9766:1:1101:14419:8098 1:N:0:6
ACCACACCTTCTACAATGAGCTGCGTGTGGCTCCCGAGGAGCACCCCGTGCTGCTGACCGAGGCCCCCCTGAACCCCAAGGCCAACCGCGAGAAGATGACACAGGAGAGTGGCCCGATACCTCTTCTGGTGGCCGCCTCCCTCCCTCCTGGCCTCCCGGCGCTGCGCCCTTTCTCACTGGTTCTCTCTTCTGCCGTTTTCCGTAGGACTCTCTTCTCTGACCTGAGTCTCCTTTGGAACTCTGCAGGCTCT
+
CCCBCCCCFFFFGGGGGGGGGGHHGFGGHGHHHGGGGGGGGHHHHGGGGGGGHHHHHHHGGGGGGGGGGGGHHHHGGGGHGHHHHGGGGGDGGGHHHHGHD2GHH0F=CFDAF0G?-<ADHHGBHHHGHHBAGHC?CDFEFHHD.:/CF0B.FBFFF.;--@-;D@DFFF/BF0BF0BFF0;FFFFF0FBFFFFFFFFFFF.;A..:BFFFFBFFFF00:BF09//;FF0BF0B0/;0;FF009BBF.A:/
@M05620:37:000000000-D9766:1:1101:13296:8105 1:N:0:6
ACCACACCTTCTACAATGAGCTGCGTGTGGCTCCCGAGGAGCACCCCGTGCTGCTGACCGAGGCCCCCCTGAACCCCAAGGCCAACCGCGAGAAGATGACCCAGGTGCGTGGCCCGCTACCTCTTCTGGTGGCCGCCTCCCTCCTTCCTGGCCTCCCGGAGCTGCGCCCTTTCTCACTGGTTCTCTCTTCTGCCGTTTTCCGTAGGACTCTCTTCTCTGACCTGCGTCTCCTTTGGAACTCTGCAGGTTCT
+
AAAAAAA>1CFFGFGEAG1BGBGFGAA000BBBAF00EAE?GFFHGG/AABFBGFGHHFA/E?EG/EGGE/>GCGGGCCHEEGHHG/<CG/<<CGB1?>DFHHHGHH1@FGCGF<@@CGGHHHFHDGGHHGCFHC@-C::EGFBFFFFFBFFG0AAAFG-;9CFF;?B?@BBFFF9BBFFFFFFFFBFFFFFFF@BFFFFFFF?FFFFFFFFFFFFFFFFFFFF?-A@BFFFFFFFFFFFFFFFFFFFFBF
@M05620:37:000000000-D9766:1:1101:7352:8111 1:N:0:6
ACCACACCTTCTACAATGAGCTGCGTGTGGCTCCCGAGGAGCACCCCGTGCTGCTGACCGAGGCCCCCCTGAACCCCAAGGCCAACCGCGAGAAGATGAGTGAGTGGCCCGCTCCCTCTTCTGGTGGCCGCCTCCCTCCTTCCTGGCCTCCCGGCGCTGCGCCCTTTCTCACTTGTTCTCTCTTCTGCCGTTTTCCGTCGGACTCTCTTCTCTGCCCTGAGTCTCCTCTGGCACTCCGCCGGTTCTGGCTC
+
BBBBBABAFFFFGGGGGGGGGFHHGFGBCFHHHGGGDFGCGHHHHGGGFGGGHHGHHHHEGEEGGGGGGGGHHHHGGGGHGHHHFFGGGGCFFGHFGHHHGFFHFHFGH/>CC?DFH0FGHH0GD/<G<AAGFGHGHHGHHHHGHHGGGGGGGGAFGFG.@D.99BFFFF/BF//99FFFFFFFFFF/;;9AFE/BDB.;=99@/9BFFFFFFF//AFFFFB/:BFF.;B//:/;F..9.;DFDFF9;BFB
@M05620:37:000000000-D9766:1:1101:14551:8111 1:N:0:6
ACCACACCTTCTACAATGAGCTGCGTGTGGCTCCCGAGGAGCACCCCGTGCTGCTGACCGAGGCCCCCCTGAACCCCAAGGCCAACCGCGAGAAGATGAGTGAGTGGCCCGCTACCTCTTCTGGTGGCCGCCTCCCTCCTTCCTGGCCTCCCGGAGCTGCGCCCTTTCTCACTGGTTCTCTCTTCTGCCGTTTTCCGTAGGACTCTCTTCTCTGACCTGAGTCTCCTTTGGAACTCTGCAGGTTCTAGATC
+
DDDDDCCCFFFFGGGGGGGGGGHHGGGEGGHHHGGGGGGGGHHHHGGGGGGGHHHHHHHGGGGGGGGGGGGHHHHGGGGHGHHHHGGGGGGGGGHHHHHHHHFHHDGFHHGGG-AHHHHHHHHHHHGHHFGGFGHGHHGHHHHHFFHGGGGGGG-9DGGGGGGGFFFFFFFFFEB:BFFFFFFFHHFFFBADFFFFFFFFDFFFEFFFFFFFFF0BFFFFFFFFFFFFFFFFFFFFFFF0BFFFFF0B0B0
@M05620:37:000000000-D9766:1:1101:13903:8116 1:N:0:6
ACCACACCTTCTACAATGAGCTGCGTGTGGCTCCCGAGGAGCACCCCGTGCTGCTGACCGAGGCCCCCCTGAACCCCAAGGCCAACCGCGAGAAGATGACCCAGGTGAGTGGCCCGCTACCTCTTCTGGTGGCCGCCTCCCTCCTTCCTGGCCTCCCGGAGCTGCGCCCTTTCTCACTGGTTCTCTCTTCTGCCGTTTTCCGTAGGACTCTCTTCTCTGACCTGAGTCTCCTTTGGAACTCTGCAGGTTCT
+
CCDCDDDDFFFFGGGGGGDGGGHHGGGBEFHHHGGGGGGGGHHHHGGGGGGGHHHHHHHEGGGGGGGGGGGHHHHGGGGHGHHHHGGGGGBGGGHHHHHHHHGHGHHHHHHGGHHGGGGGHHHHHHHGDHHGHHGGGGGHGFHGHGGGGGGGGGGGGDGBDGGGGGFFFFFFFFFFFFFFFFFFHFFFHFFFFFFFFFFHFFFFDDEFFFFFFFFFFFFFFFFF/FFFFFFFFFFFFFFFFFFEFFFFFFF
@M05620:37:000000000-D9766:1:1101:13727:8119 1:N:0:6
ACCACACCTTCTACAATGAGCTGCGTGTGGCTCCCGAGGAGCACCCCGTGCTGCTGACCGAGGCCCCCCTGAACCCCAAGGCCAACCGCGAGAAGATGACCCAGGTGAGTGGCCCGCTACCTCTTCTGGTGGCCGCCTCCCTCCTTCCTGGCCTCCCGGAGCTGTGCCCTTTCTCACTGGTTCTCTCTTCTGCCGTTTTCCGTAGGACTCTCTTCTCTGACCTGCGTCTCCTTTGGAACTCTGCAGGTTCT
+
BBBBBBBBFFFFGGGGGGGGGGHHGEGFHGHHHGGGGGGGGHHHHGGGGGGGHHHHHHHGGGGGGGGGGGGHHHHGGGGHGHHHHGGGGGGGGGHHHHHGFHHHGHH1<FFF/?GCFGGGHEDGHHFGF0<EHHGGGGGGGHHGHGGGGGGGGFGGGG?-;A.:9CGGG/FFF9FFFFFF9FFFFFFFFFFFFFCFFFFFFFF.A?/FFFFFF/BFFFFFFFFB.9DBDFFBFFFBBFFFFFFFFBF.FFB
@M05620:37:000000000-D9766:1:1101:13304:8123 1:N:0:6
ACCACACCTTCTACAATGAGCTGCGTGTGGCTCCCGAGGAGCACCCCGTGCTGCTGACCGAGGCCCCCCTGAACCCCAAGGCCAACCGCGAGAAGATGACCCAGGTGAGTGGCCCGCTACCTCTTCTGGTGGCCGCCTCCCTCCTTCCTGGCCTCCCGGAGCTGCGCCCTTTCTCACTGGTTCTCTCTTCTGCCGTTTTCCGTAGGACTCTCTTCTCTGACCTGAGTCTCCTTTGGAACTCTGCAGGTTCT
+
BBAABBBBFFFFGGGGGGGFGDHHGEEBEEHHFGGEGGGGGHHHHGGGGGGGHHHHGHHGGGGGGGGGGGGHHHHGGGGHGHHHHGGEGGGGCGHGHHGHHHEFFHHHHFHGGGHGGGGGHHHHHHHHHHGGHGF@DGGHGHHGHGGGGGGGGGGGGGGBFGGGGGFFFFFFFFFFFFFFFFFFFFFFFFFFFFFFFFFFFFFFFFFFFFFFFFFFFFFFFFFFEFFFFFFFFFFFFFFFFFFFFFFFBFB
@M05620:37:000000000-D9766:1:1101:13739:8136 1:N:0:6
ACCACACCTTCTACAATGAGCTGCGTGTGGCTCCCGAGGAGCACCCCGTGCTGCTGACCGAGGCCCCCCTGAACCCCAAGGCCAACCGCGAGAAGATGACCCAGGTGAGTGGCCCGCTACCTCTTCTGGTGGCCGCCTCCCTCCTTCCTGGCCTCCCGGAGCTGTGCCCTTTCTCACTGGTTCTCTCTTCTGCCGTTTTCCGTCGGACTCTCTTCTCTGACCTGAGTCTCCTTTGGAACTCTGCAGGTTCT
+
BBBBBBBBFFFFGGGGGGGGGFHHGGGGEGHHHGGG?EGGEHHHHGGEEEGGFHHHGHHGCE?EGGGGGGGFHHHGGGFHGHHHHGGGGGGGFGHHGEFGHH//?<FGHDGGGHHGGC?GBGHHHHHH00<CGHGGGGGHGHHG/;BF0;CGGGGGGDBDABFF9BGGGFFFFFFFFFFFFFFFFFFFFFFFFFCFFFFFFFF.;-BDFFFFF/FFFFFEFFFFB./;FFFFFFFF/9FFBFFFFFF9/FF
@M05620:37:000000000-D9766:1:1101:10737:8138 1:N:0:6
AGTGCCAGCTCTCCATCGCACAGGTCTGCCCTCCCGTGCGTCTGTTCTCTCTCCTGCCCTTAGACCTGAAGAGCACCCGTCTGAACTCCCGTCACATTACTCGATCTCGTATGCCGTCTTCTGCTTGACCAACCCCCCCCCTCCCTCCCTGGCCCCCCGAGCTGCGCTCCATCTCACTATGTATCTACTCTGCCCTTTTACCTCTCGATCTACTCTACTAACCCATTCCTCCGCTTTTATACGCCATCTCT
+
>A>1>BD1>FFFGCGFBEA1E000AADF1ABGHGGG00A/AAB/12DAFGHHDGGHHHH1BBBG1B10BBBG>GHG/E>EEB/FBG@BF/??EE?FGHHHHHA?B0B>FFEHGHHGEEGGHH1FG11BB1B?E?CCC//---..<//<./0....:-:-;-9.//99-../;;009F009;//99//9B//;//-///9////;//-;9-A/BB;9///;9/--9/9/////-----/////9-9--////
@M05620:37:000000000-D9766:1:1101:14371:8139 1:N:0:6
ACCACACCTTCTACAATGAGCTGCGTGTGGCTCCCGAGGAGCACCCCGTGCTGCTGACCGAGGCCCCCCTGAACCCCAAGGCCAACCGCGAGAAGATGACCCAGGTGAGTGGCCCGCTACCTCTTCTGGTGGCCGCCTCCCTCCTTCCTGGCCTCCCGGAGCTGCGCCCTTTCTCACTGGTTCTCTCTTCTGCCGTTTTCCGTAGGACTCTCTTCTCTGACCTGAGTCTCCTTTGGAACTCTGCAGGTTCT
+
BBBABBBBFFFFGGGGGGGFGFHHGGGEHCGHCGGGGGGGGHHHHGGGGGGGHHHHHHHGGGGGGGGGGGGGHHHGGGGHGHHHHGGGGGGCFGFHFHHHHHEHGHHHHHHGGHHGGGGGHHHHHHHHHHGCHHGGGGGHGGHGHGGGGGGGGGGGGGGGADGGGGFFFFFFFFFFFFFFFFFFFFFFFFFFFFFFFFFFFFFFDFFFFFFFFFFFFFFFFFFFFFFFFFFFFFFFFFFFFFFFFFFFFFF
@M05620:37:000000000-D9766:1:1101:26163:8141 1:N:0:6
ACCACACCTTCTACAATGAGCTGCGGGTGGCTCCCGAGGAGCACCCCGTGCTGCTGACCGAGGCCCCCCTGAACCCCAAGGCCAACCGCGAGAAGATGACCCAGGTGAGTGGCCCGCTACCTCTTCTGGTGGCCGCCTCCCTCCTTCCTGGCCTCCCGGAGCTGCGCCCTTTCTCACTGGTTCTCTCTTCTGCCGTTTTCCGTAGGACTCTCTTCTCTGACCTGAGTCTCCTTTGGAACTCTGCAGGTTCT
+
ABA?AAABFFFFGBGBBGEDGCHCG2AA22FF3AFAAEGEDHGGHGEGDAGFBGFCHHGG/E?EG1EEGGG0G3GGGG/G//GHHG//BB<//C011<1<FHFHGHH1CGFFFEH<CCGGHHG0GHHFHHGFFFGCCEDEGGGDFGGBFBFFG0FE.E?@BBFFF;-;-9/BFFFFFFF.FFFFFFFFFFFF/BBDDFEFFDFFDDFFFFFFFFFFFFFFFFFF/FFFFFFFFFBFBFFFFFFFFFFFBFF
@M05620:37:000000000-D9766:1:1101:14000:8177 1:N:0:6
AGTGCCAGCTCTCAATCGCACAGGGGACCCAGGGCCTGGCCCCTCCATCCAGAAAACCTATGACCTCACCCGCTACCTGGAGCACCAACTCCGCAGCTTGGCTGGGACCTATGTGAGTATCCAGCGTAGGAATCTGGGAGTTGGGGAGGAGTGAGGAGTTGGGGAAAGACAGTCCTAACCGTGGAGGGTTCTGGTAAATGATGGGGTGAGGAGGGGCTCTTTGGCTCCCACCAGTCCCCCTGTCTGGTCTA
+
ABAAAFFFBFFFG4GGGGGAGGHCGGGGGGHHBEEEGFHGHHGHGGHHHGHHHHHHHGHHHHHHHHHHHHHGG>EEHHHHBFHHHH11EHHHEGFGGHHHGHHGGGHHGHHHHHHHHHHHHHGHHGDCFGHHHHHHHH0FGHHHGGECGGEGHHHHGGHHHHGGEGGFBGHFHHHHHHHHGGGGEGGGEGFGGGFGGGGGGGGGGGFFFFFFFFFFFFFFFFFFFFFFFFFFFFFFFFFFFFFFFFFFFFF
@M05620:37:000000000-D9766:1:1101:22790:8181 1:N:0:6
AGTGCCAGCTCTCAATCGCACAGGGGACCCAGGGCCTGGCCCCTCCATCCAGAAAACCTATGACCTCACCCGCTACCTGGAGCACCAACTCCGCAGCTTGGCTGGGACCTATGTGAGTATCCAGCGTAGGAATCTGGGAGTTGGGGAGGAGTGAGGAGTTGGGGAAAGACAGTCCTAACCGTGGAGGGTTCTGGTAAATGATGGGGTGAGGAGGGGCTCTTTGGCTCCCACCAGTCCCCCTGTCTGGTCTA
+
ABAABFFFAFFFGGGGFFGAECHFGGGGGGHHGGGGGGHFCHGDGGHHFHHHFHEFHGHHHHFHHHHFHHHGGEEGHHHHFFGHHHHEGHHHGGGGGGHHGHHGGGHHGHHHHHHHHHHHFHFHHGEGGGHHGHGHHHHGGHHHGGGGDFGHHHHHHGHHHHGFGDHHHFHFGGHHEGHECEECGGGG;FAFGGGGGGGFGGFGGGFFEFFF?DFFFFFFFFEFBFFFFFFFFFFFFFFFFFFFFFBFFFB
@M05620:37:000000000-D9766:1:1101:23793:8191 1:N:0:6
ACCACACCTTCTACAATGAGCTGCGTGTGGCTCCCGAGGAGCACCCCGTGCTGCTGACCGAGGCCCCCCTGAACCCCAAGGCCAACCGCGAGAAGATGACCCAGGTGAGTGGCCCGCTACCTCTTCTGGTGGCCGCCTCCCTCCTTCCTGGCCTCCCGGAGCTGCGCCCTTTCTCACTGGTTCTCTCTTCTGCCGTTTTCCGTAGGACTCTCTTCTCTGACCTGAGTCTCCTTTGGAACTCTGCAGGTTCT
+
BCCBBABCFFFFGGGGGGFGGGHHGEGFEFHHHGGEGGGGGHHHHGGGEFGGHHGHHHHGGGGGGGGGGGGHHHHGGGGHGHHHHGGGGGGGGGHHHHHHHHHHGHHHHHHGGHHGGGGGHHHHHHHHHHHGHHGGGGGHGHHGHGGGGGGGGGGGGGGGGGGGGGFFFFFFFFFFFFFFFFFFFFFFFFFFFFFFFFFFFFFFFFFFFFFFFFFFFFFFFFFFFFFFFFFFFFFFFFFFFFFFFFFFFFF
@M05620:37:000000000-D9766:1:1101:14856:8260 1:N:0:6
AGTGCCAGCTCTCAATCGCACAGGGGACCCAGGGCCTGGCCCCTCCATCCAGAAAACCTATGACCTCACCCGCTACCTGGAGCACCAACTCCGCAGCTTGGCTGGGACCTATGTGAGTATCCAGCGTAGGAATCTGGGAGTTGGGGAGGAGTGAGGAGTTGGGGAAAGACAGTCCTAACCGTGGAGGGTTCTGGTAAATGATGGGGTGAGGAGGGGCTCTTTGGCTCCCACCAGTCCCCCTGTCTGGTCTA
+
ABABCFFFCFFFGGGGGGGGGGHHGGGGGGHHGGGGGGHHHHGHGGHHHHHHHHHHHGHHHHHHHHHHHHHGGFGGHHHHHHHHHHHHGHHHGGGGGFDGGHHGGGHHGHHHHHHHHHHHHHHHHGGGGGHHHHHHHHGGGHHHGGGGGGGHHHHHHGHHHHGGGGHHHHHHHHHHHHHHGGEGGGGGCFGGGGFFGGGGGGGGGGFFFFFFFFFFFFFFFFFFFFFFFFFFFFFFFFFFFFFFFFFFFFF
@M05620:37:000000000-D9766:1:1101:19841:8262 1:N:0:6
AGTGCCAGCTCTCAATCGCACAGGGGACCCAGGGCCTGGCCCCTCCATCCAGAAAACCTATGACCTCACCCGCTACCTGGAGCACCAACTCCGCAGCTTGGCTGGGACCTATGTGAGTATCCAGCGTAGGAATCTGGGAGTTGGGGAGGAGTGAGGAGTTGGGGAAAGACAGTCCTAACCGTGGAGGGTTCTGGTAAATGATGGGGTGAGGAGGGGCTCTTTGGCTCCCACCAGTCCCCCTGTCTGGTCTA
+
A>AAAFFC1FFFGDGFGGGCGGHGGE0A0B0A00B//BGF0FE/BFHHHF1G1F10GE0FBGDGHGHFH00>E>>EHE1F0BGHHH0/?GHCEEG>EGFHGHFGG?GHGGEHB>F21FGGHH21GCC/BCBG1@<11<?FECHFC-<<CEC<.=<<0<CC=/C?CC.:://:0:CCCBCGGGGG.9CAGGFBF0=C0BFEFGGGGG--A--/AA9@@@-F/BBFBBFF-;A-AFFB9BAB-9;B/BFFF/;
@M05620:37:000000000-D9766:1:1101:4695:8271 1:N:0:6
AGTGCCAGCTCTCCATCGCACAGGGGACCCAGGGCCTGGCCCCTCCATCCAGAAAACCTATGACCTCACCCGCTACCTGGAGCACCCACTCCGCAGCGTAGGAGTTGGGGAGGCGTGATGCTTGCGGGGGAGCCCGTCCTCCCCGGTGGGGGGTCGGGTACGTGATGGGGTGCGCAGGGGGTCGTTGGCTCCGCCAAGTCCCCGTGTCTGGTCTGTCTCCTGGCCTTCGATCGGTAGAGCCGCCGTGTGAA
+
>A>>>DFFBFFFG4FGFEG2E?GDF2AAEAFGABEBAFHHGHGHGGHHHHHHHHHBGGHHGGHHHDGHHHHEE/>EHHHH2FGHHH>1?FHB?E?E>E?/E/3B?B32<<F<D/B<C/01?111/>>-<-;-.;.A-.9.9/..=--;.9;--9.--;9-/.;B9//B...;.------9-;.-9.;F;FFA...-;.B///.-.:;./;F/////;FF/F//.;F//;EBF-A.9.B/;9--999-;./;
@M05620:37:000000000-D9766:1:1101:16512:8283 1:N:0:6
ACCACACCTTCTACAATGAGCTGCGTGTGGCTCCCGAGGAGCACCCCGTGCTGCTGACCGAGGCCCCCCTGAACCCCAAGGCCAACCGCGAGAAGATGAGTGAGTGGCCCGCTCCCTCTTCTGGTGGCCGCCTCCCTCCTTCCTGGCCTCCCGGCGCTGCGCCCTTTCTCACTGTTTCTCTCTTCTGCCGTTTTCCGTAGGACTCTCTTCTCTGCCCTGAGTCTCCTTTGGCACTCCGCCGGTTCTAGCTC
+
ABCCAABBFFFFGGGGGGFGGGHHGEEB4EHGGFFEDGAEDGHHHGGFGEGGHHGHHHHEGGGGGGGGGEGFFHHGGGEHGHGHHGEFDFCGGGGFBH222?22<G/FF/<<CDGGHHHBBH00=CAHG?DCGFHG:GFHHHHG;/CA0CEE.-9-A?9D-@9:>FF/BF/;//;B;FFFFFFFEF//;9AFFFEFD;..9/9BBFFFB9FF9BBFEF?;/;/;BB/:FF///9/B/.;.9@C.9F///F/
@M05620:37:000000000-D9766:1:1101:18936:8285 1:N:0:6
AGTGCCAGCTCTCAATCGCACAGGGGACCCAGGGCCTGGCCCCTCCATCCAGAAAACCTATGACCTCACCCGCTACCTGGAGCACCAACTCCGCAGCTTGGCTGGGATCTGGGAGTTGGGGAGGAGTGAGGAGTTGGGGAAAGACAGTCCTAACCGTGGAGGGTTCTGGTAAATGATGGGGTGAGGAGGGGCTCTTTGGCTCCCACCAGTCCCCCTGTCTGGTCTATCTCCTGCCCTTAGATCGGACGAGC
+
ABBBBFFFBFFFGGGGGFFFEAGHDGGGGGEHGGGGFFHHHHGCEGHHHHFHGFBGHGHFHHHHHHHHHHHGGGGGHHHHHHHHHHHHGHHHGGFGGGHHGHHGG?E?EGFGHGFGHF2B@CBD?DFGFHHHGGFHGGG..<>0>0>DHHHF<CHFFHFGFGGDCGHHHCG000;FGGGFG9A?AFFGGBFBBEFFFBFFBFA?FFFFFFFFFEADE9BFFFBBF/FFFFFFFFFFFFFB/FBEBF---B9
@M05620:37:000000000-D9766:1:1101:9912:8306 1:N:0:6
ACCACACCTTCTACAATGAGCTGCGTGTGGCTCCCGAGGAGCCCCCCGTGCTGCTGACCGAGGCCCCCCTGACCCCCAAGGCCAACCGCGAGAAGATGCCCAGGTGAGTGTCCCGCTACTTCTTCTGTTGTCCGCCTCCCTCCTTCCTGCCCTCCCGTAGCTGCGCCCTTTCTCACTGGTTCTCTCTTCTGCCGTTTTCCGTAAGACTCTCTTCTCTGACCTGAGTCTCCTTTGGAACTCTGCAGTTTCTC
+
>>33>4>>FFFFFFGB5BF5FBGFGEEEFFBFBFFB2EAABB2FFGEEEEEBDGFBFGHF>>>>??EEEGG23BF?EG<?/F??/?D/>>>/</?11??GFGH/?>1><>=11><----0000<=G=<DH/00.-=.;C.;CE/<CFG0/.;/.CE.9-;.9:/--.;-/;//BFF//./999B/;/;F///;B..9.;9.9..;9;;/9B//:;F/B/FF/FF.B///;/;////;/;//;/9//;B99/
@M05620:37:000000000-D9766:1:1101:6240:8308 1:N:0:6
ACCACACCTTCTACAATGAGCTGCGTGTGGCTCCCGAGGAGCACCCCGTGCTGCTGACCGAGGCCCCCCTGAACCCCAAGGCCAACCGCGAGAAGATGACCCAGGTGAGTGGCCCGCTACCTCTTCTGGTGGCCGCCTCCCTCCTTCCTGGCCTCCCGGAGCTGCGCCCTTTCTCACTGGTTCTCTCTTCTGCCGTTTTCCGTAGGACTCTCTTCTCTGACCTGCGTCTCCTTTGGAACTCTGCAGGTTCT
+
BBBBBBBAFFFFGGGGGG5FGFHHGEEBFEHHHGGGGGGGGHHHHGGEEEGGHHHGHHHEEGGGGAEGGGGHHHHGGGGHGGHHHGEEGG/BDGFFGHFHGHFHGHG1?<GGGFGGGGGGHHHHHHHHHHH?HCDGFGDCCGFGHG0CGFGGGFGEGFGD?9FGGGFF=DFFFFFFBFFFFFFFFFBFFFFFFFFADFFFFFFFFFFFBBFFFFFFFFFFFFFF.9;DFFFFFFFFFFFFFFFFFFFFFFF
@M05620:37:000000000-D9766:1:1101:16534:8324 1:N:0:6
ACCACACCTTCTACAATGAGCTGCGTGTGGCTCCCGAGGAGCACCCCGTGCTGCTGACCGAGGCCCCCCTGAACCCCAAGGCCAACCGCGAGAAGATGACCCAGGTGAGTGGCCCGCTACCTCTTCTGGTGGCCGCCTCCCTCCTTCCTGGCCTCCCGGAGCTGCGCCCTTTCTCACTGGTTCTCTCTTCTGCCGTTTTCCGTAGGACTCTCTTCTCTGACCTGAGTCTCCTTTGGAACTCTGCAGGTTCT
+
BBBAB?ABFFFFGGGFFGFGGFHHGAEAFEHHGGGGGGGCFH2GHGGGEGGGFGGGHHHGGGEGFEEGGEFFFHGGGGEHEEHHHGF?DGG@C?GHH1GGHHGHGHG1C?FGGHHGGGGGHHHHGHHFHFHCHHG?CGGHGHHGHFGGGGGGGFGGGG??B@FGGGBFBBFFFFFFFFFFFFFFFFFFFFFFFFBFFFFFFFFFFFFFFFFFFFFFEBBBFFFF/;FFFFFFFFEB//BFFFFFFFFFFFF
@M05620:37:000000000-D9766:1:1101:26587:8344 1:N:0:6
ACCACACCTTCTACAATGAGCTGCGTGTGGCTCCCGAGGAGCACCCCGTGCTGCTGACCGAGGCCCCCCTGAACCCCAAGGCCAACCGCGAGAAGATGACCCAGGTGAGTGGCCCGCTACCTCTTCTGGTGGCCGCCTCCCTCCTTCCTGGCCTCCCGGAGCTGCGCCCTTTCTCACTGGTTCTCTCTTCTGCCGTTTTCCGTAGGACTCTCTTCTCTGACCTGAGTCTCCTTTGGAACTCTGCAGGTTCT
+
CCCCCCCCFFFFGGGGGGGGGGHHGFGGHGHHHGGGCGGGGHHHHGGGEGGGHHHHHHHGGGGGGGGGGGGHHHHGGGGHGHHHHGGGGGGGGGHHHHHHHHHHGHHHHHHGGHHGGGGGHHHHHHHHHHHGHHGGGGGHGHHGHGGGGGGGGGGGGGAGGGGGGGFFFFFFFFFFFFFFFFFFFFFFFFFFFFFFFFFFFFFFFDFFFFFFFFFFFFFFFFFFFFFFFFFFFFFFFFFFFFFFFFFFFFF
@M05620:37:000000000-D9766:1:1101:9661:8357 1:N:0:6
AGTGCCAGCTCTCAATCGCATAGGGGACCCAGGGCCTGGCCCCTCCATCCAGAAAACCTATGACCTCACCCGCTACCTGGAGCACCCACTCCGCAGCGTAGGAGTTGGGGAGGCGTGATGCGTTGGGGCCAGCCCGTCCTCCCCGTGGAGGGTTCTGGTACCTGATGGGGTGCGGAGGGGCTCTTTGGCTCCCCCCAGTCCCCCTGTCTGGTCTATCTCCTGCCCTTAGATCGGCAGAGCCCCCGTCTGAA
+
>A11>BFFAFFFG1BEBAFCAAFFHABEE0FGAEE0AFGHHHEGGGHGHGHHHHEBFEHHHGGHHBGHHHHEE>>EHFFFBBGHFH//?FH0EE?E>E?EEGHHHHHHGGECG/BFCG0?1/?CCGGG.-<>.>.CGGGG0/CFGGAC.;CCGGGGGGGFB0;F/CBFEGCG.--=@@@@@@FFFFFFFFFFF-;@?BBFF9EB?FFFFFBBFF/BFFFFFFB9;FF/B/FFFF-@@E-B-A-;@BAAEBF
@M05620:37:000000000-D9766:1:1101:14593:8373 1:N:0:6
ACCACACCTTCTACAATGAGCTGCGTGTGGCTCCCGAGGAGCACCCCGTGCTGCTGACCGAGGCCCCCCTGAACCCCAAGGCCAACCGCGAGAAGATGACCCAGGTGAGTGGCCCGCTACCTCTTCTGGTGGCCGCCTCCCTCCTTCCTGGCCTCCCGGAGCTGCGCCCTTTCTCACTGGTTCTCTCTTCTGCCGTTTTCCGTAGGACTCTCTTCTCTGACCTGAGTCTCCTTTGGAACTCTGCAGGTTCT
+
AB?ABAABFFFFCGGFFGGGF5FHE2EA422BF2AAAEA222B11AAE1FG15GFFEGEEG00/FFEEE>113FFFEGDGFFHHE//E@DBDCDFEH1?FG<CGEFFG0?F/FFGGGGGGHHHHHHHHDGHGFHGCCCDHEHHGHGGFGFGGGGGGGGGBBGGGGGBFBBFFFFFFFFFFFFFFFFFFFFFFFFBDDFFFFDFFFFFFFFFFFFFFFFFFFFFF/9BF/FFFFFBBFFFFFFFFBFFFFFF
@M05620:37:000000000-D9766:1:1101:17946:8387 1:N:0:6
AGTGCCAGCTCTCAATCGCACAGGGGACCCAGGGCCTGGCCCCTCCATCCAGAAAACCTATGACCTCACCCGCTACCTGGAGCACCAACTCCGCAGCGTAGCAGTTGGGGAGGCGTGATGCTTTGGGGGTAGCCCGTCCTCCCCGTTGCGGGTTCTGGTACCTGATGGGGTGCTCAGGGGCTCTTTGGCTCCCCCCAGTCCCCCTGTCTGGTCTCTCTCCTGCCCTTCGATCGGCAGAGCCCACGTCTGCA
+
ABABBFFFBFFFGGGGGGGFAAGHGGGGGGHHGGGGGGHHHHGHGGFHHHHHHGHHHGHHHHHHHHHHHHHGGEEFHHFHGHHHHHFHGHHHGGGGGGG/E/4BGFGFDCGFFDG?B/?1F<1FGC//-->><D/CDGDFFBEDFF.;:;;-;;FGFFGF0CFFFFBFAE.@DB/;;BAA>DEFBFFFBFF?A:;@CFFFF/9A>EFFFFF//BFBFFFBFF/.;FFBEF/A>D---..;:..;@A9B./;
@M05620:37:000000000-D9766:1:1101:13886:8390 1:N:0:6
ACCACACCTTCTACAATTAGCTGCGTGTGGCTCCCGAGGAGCACCCCGTGCTGCTGACCGAGGCCCCCCTGAACCCCAAGGCCAACCGCGAGAAGATGACCCAGGTGAGTGGCCCGCTACCTCTTCTGGTGGCCGCCTCCCTCCTTCCTGGCCTCCCGGAGCTGCGCCCTTTCTCACTGGTTCTCTCTTCTGCCGTTTTCCGTAGGACTCTCTTCTCTGACCTGAGTCTCCTTTGGAACTCTGCAGGTTCT
+
BBBBBBBBFFFFFGGCDGGGGGGHGGGGHDHHHGGFGGGCGHHHHGGGGEGGHGHHHHHGGGGGGGGGGGGHHHGGGGGHGHHHHGGGGCGGCFHHHFFFHHGGGGHHHDGGGGGFGGGCGHHHHHHHHHHGFHGGGGGHGHGGHGGGGGGGGGGGGGCFAFFFFGFFFFFFFFFFFFFFFFFFFFFFFFFFFFFFFFFFFFFFFFFFFFFFFFFFFFEFFFFFFFFFFFFFFFFFFFFFFFFFFFFABFB
@M05620:37:000000000-D9766:1:1101:12906:8393 1:N:0:6
ACCACACCTTCTACAATGAGCTGCGTGTGGCTCCCGAGGAGCACCCCGTGCTGCTGACCGAGGCCCCCCTGAACCCCAAGGCCAACCGCGAGAAGATGAGTGAGTGGCCTGCTCCCTCTTCTCGTCGCGGCCTCCCTCCTTCCTGTCCTCCCGGCGCTGCGCTCTTTCTCACTTTTTCTCTCTTCTCCCGTTTTCCGTCGGGCTCTCTTCTCTGCCCTGAGTCTCCTCTGCCATTCTGCTGGTTCTTGTTC
+
CCCCCCCBFFFFGGGGGGFGGGHHGGGEFGHHHGGGGGGGGHHHHGGGGGGGHHHHHHHEFGGGGGGGGGGHHHHGGGGHGHHHHGGGGG<CGGHHHHG2?2?GF=F/01?=1FGF<0<1>G1.F.-<----.;GFCCEBC:FB00=FGBBE.-A9A9B.;D-:.::FB0:909009/;0;00;FF00/.;9/.00.B.----9.:90;FFFF0F0;FFF/00;00;/B000:0;;0000:0:9BF0;000
@M05620:37:000000000-D9766:1:1101:16341:8395 1:N:0:6
ACCACACCTTCTACAATGAGCTGCGGGGGGCTCCCGAGGAGCACCCCGTGCTGCTGACCGAGGCCCCCCTGAACCCCAAGGCCAACCGCGAGAAGATGACCCAGGTGAGTGGCCCGCTACCTCTTCTGGTGGCCGCCTCCCTCCTTCCTGGCCTCCCGGAGCTGCGCCCTTTCTCACTGGTTCTCTCTTCTGCCGTTTTCCGTAGGACTCTCTTCTCTGACCTGAGTCTCCTTTGGAACTCTGCAGGTTCT
+
AAAAAAAAFFCDGGGGG111111BF0A/E<//?FABAC/<AGHHHG/>.<.F<11>>G/<-A@CGGGG?-.;FGGG.C9E.ACFG..9-999@BF/9/9;/-A9-/B/A9/-EAE?-9-@FFFFFFFFFFB?-F@-@AFEFFB--9:BF/9-FFFFE-@-9@-FF@@B@@FFF/FB9BF-/BFFFFF/FBBFFF?BFEEF9-;A-99FFFFFBFFFF/B/BFFF/9BFBBBF/F/BB/FFB/BFBFF-BFB
@M05620:37:000000000-D9766:1:1101:20632:8400 1:N:0:6
ACCACACCTTCTACAATGAGCTGCGTGTGGCTCCCGAGGAGCACCCCGTGCTGCTGACCGAGGCCCCCCTGAACCCCAAGGCCAACCGCGAGAAGATGACCCAGGTGAGTGGCCCCTTACCTCTCCTGGTGGCCCCTCCCCTCCTTCCTGGCCTCCCGGACTTGCGCCCTTTCTCACTGGTTCTCTCTTCTGCCGTTTTCCGTAGGATCCTCTTCCTTGACCTGAGCCCCCTTTGGAACTTTGCAGTTTCT
+
BBCCCCCCFFFFGGGGGGGGGGHHGGGGHGHHHGGGGGGGGHHHHGGGFGGGHHHHHHHGGGGGGGGGGGGHHHHGGGGHGHHHHGGGGGGGGGFHGH2GHFGH/11101FAFHC-.<1>011>00<>/<C?C..<..<EA/;:G0C/0C/CC0:C9C----000-:C?DG09/////:/FBF///9B//////-;:F.;/.9;A.////9/;//////:B//:;///.;-9;/B9F///////99/;9//
@M05620:37:000000000-D9766:1:1101:17761:8402 1:N:0:6
ACCACACCTTCTACAATGAGCTGCGTGTGGCTCCCGAGGAGCACCCCGTGCTGCTGACCGAGGCCCCCCTGAACCCCAAGGCCAACCGCGAGAAGATGACCCAGGTGAGTGGCCCGCTACCTCTTCTGGTGGCCGCCTCCCTCCTTCCTGGCCTCCCGGAGCTGCGCCCTTTCTCACTGGTTCTCTCTTCTGCCGTTTTCCGTAGGACTCTCTTCTCTGACCTGAGTCTCCTTTGGAACTCTGCAGGTTCT
+
BBBBAAABCFFFFBFDGGCGGGHGEDDECEHFHGGGDEEADFHHHGGGDGGFHHGFHHHCGCEFGGGGGGGGFHHGGGCHGHGHEGFGGGCGGGHHFHGGHHCGGHHHHHHGAHGCGGGGHGHHGHHGHHGGHHGGGGGHGFHGHGGGGGGGGGGGGGFAGGGGGFFFFFFFFFFFFFFFFFFFFFFFFFFFFFFDFFFFFFFFDBFFFFFFFFFFFFFFFFFFFFFFFFFFFFFFFFFFFFFFFFFFBFF
@M05620:37:000000000-D9766:1:1101:20573:8404 1:N:0:6
ACCACACCTTCTACAATGAGCTGCGTGTGGCTCCCGAGGAGCACCCCGTGCTGCTGACCGAGGCCCCCCTGAACCCCAAGGCCAACCGCGAGAAGATGAGTGAGTGGCCCGCTCCCTCTTCTGGTGGCCGCCTCCCTCCTTCCTGGCCTCCCGGCGCTGCGCCCTTTCTCACTGGTTCTCTCTTCTGCCGTTTTCCGTAGGACTCTCTTCTCTGCCCTGAGTCTCCTTTGGAACTCTGCAGGTTCTCGATC
+
BBBBBBBBFFFFGGGGFGGGFGHHGDGEFEFGHGGEGGGGGEHHHGGGGGGGHHHHHHHGGGGGGGGGGGGHFHHGGGGHGHHHHEFGDGGGGFHHHFGHHHHHHHGGHHGGG-CGHHHHHHHHGHGHHGGGGGHGHHGHHHHHGHGGGGGGGGGGGGGFFFFFFFFFFFFFFFBFFFFFFFFFFFFFF@;AFFFFFFFFFFFFFFFFFFFFFFEFFFFFFFFFFFFFFFFBFFFFFFF/BA:FFF/E/;.
@M05620:37:000000000-D9766:1:1101:26950:8433 1:N:0:6
ACCACACCTTCTACAATGAGCTGCGTGTGGCTCCCGAGGAGCACCCCGTGCTGCTGACCGAGGCCCCCCTGAACCCCAAGGCCAACCGCGAGAAGATGACCCAGGTGAGTGGCCCGCTACCTCTTCTGGTGGCCGCCTCCCTCCTTCCTGGCCTCCCGGAGCTGCGCCCTTTCTCACTGGTTCTCTCTTCTGCCGTTTTCCGTAGGACTCTCTTCTCTGACCTGAGTCTCCTTTGGAACTCTGCAGGTTCT
+
ABBABBBBFFFFGGGFGGGGGGGBFEGGHFHHHGGGGGGGGHHHHGGGGEGGFHHHHHHGGGGGGGGGGGGHGHHGGGGHGHHHHGGGGCCGFGHHHHHGHHHHAGHGFFHGGHHGGCGGHHHHHHGHHHHGHHGCCGGEFHHGHGGGGGGGGGGGGGAAGFGGGGFFFFFFFFFFFFFFFFFFFFFFFFFFFFFFFFFFFFFFD.BFFFFFFFFFFFFFFFFFFFFFFFFFFFFFFFFFFFFFFFFFFFF
@M05620:37:000000000-D9766:1:1101:16213:8458 1:N:0:6
AGTGCCAGCTCTCAATCGCACAGGGGACCCAGGGCCTGGCCCCTCCATCCAGAAAACCTATGACCTCACCCGCTACCTGGAGCACCAACTCCGCAGCTTGGCTGGGATCTGGGCGTTGTGTCGGCGTGAGGAGTTGGGGCCCGCCCGTCCTCCCCGTGGAGGGTTCTGGTACCTGATGGGGTGCGGCGGGGCTCTTTGGCTCCCACCAGTCCCCCTGTCTGGTCTCTCTCCTGCCCTTAGCTCGGACGCGC
+
BBABBFFFCFFFGGGGGGGGGGHHGGGGGGHHFGFGGGHHHHGHGGGHHHHHHHHHHGHHHHHHHHHHHHHGGFGGHHHHGHHHHHHHGHHHGGGGGHHHGGHGGGHEGHHHH/B@B@/?2@/BGGGG<CFGG<FHHG-.<<AD@@-;CDDCG.DD:EG.EGGAF?BFF0F0CFBFBFGGFFF.:B-C@FCA9AFFBFEFFFEEBFDFFFFFFEFFEFFFFFFFF9BFFFFFF;AA///;/:BDF;9;-:@
@M05620:37:000000000-D9766:1:1101:12873:8474 1:N:0:6
ACCACACCTTCTACAATGAGCTGCGTGTGGCTCCCGAGGAGCACCCCGTGCTGCTGACCGAGGCCCCCCTGAACCCCAAGGCCAACCGCGAGAAGATGACCCACCCGCGAGGCCCGCTGGCGCTTCTGGCGGCCGCCTCCCTCCTTCCTGACCTCCCCCCGCTGCGCCCTTTCTCACTGGCTCTCTCTTCTGCCGTTTTCCGTAGCACTCACTTCACTGACCTGCGTCTCCTTTGGTGCTCTGCAGCTTCT
+
CCCDDCCCFFFFGGGGGGGGGGHHGGGGHGHHHGGGGGGGGHHHHGGGEGGGHHHHHHHGGGGGGGGGGGGHHHHGGGGHGHHHHGGGGGGGGGHHHHG222?/</>/-----CA-AG--;-.-;C0000--:?--9.;../;AB0FFFF0:;FFFE..:99@=A;-AF9/BFFF0BB0/.BFBFFFFFFBBFF-.:BA0BD:...0;BB/;0;:0:;00BFFB.@.-.;:;FF0/..0;FF00B0:/00;
@M05620:37:000000000-D9766:1:1101:25866:8481 1:N:0:6
ACCACACCTTCTACAATGAGCTGCGGGTGGCTCCCGAGGAGCACCCCGTGCTGCTGACCGAGGCCCCCCTGAACCCCAAGGCCAACAGCGAGAAGATGACCCAGGTGAGTGGCCCGCTACCTCTTCTGGTGGCCGCCTCCCTCCTTCCTGGCCTCCCGGAGCTGCGCACTTTCTCACTGGTTCTCTCTTCTGCCGTTTTCCGTAGGACTCTCTTCTCTGACCTGCGTCTCCTTTGGAACTCTGCAGGTTCT
+
AAA1>AAAFFFFGDGF31B1B1B1E0AAAAHH1BFAAEEEGHHGHGGGFEGGHHH1FGBE/EEGG/EEG?F0F1FEEG/?//?GHE/0BBB//C<C>D1<FFFC/FG1<?DCA0.>CGGGHHFGDDHHGHCC..AAGC.CC/C.FFBFGFBFF0.9;9?;AGF/99@--;:F/;BBFFFFFFFFFFFBFF/B9B@BFFFFFFFFFFFFFE/9//BFFFFBFFFF-@B@FFFFFF/:FFFFF/BFFFFFFEF
@M05620:37:000000000-D9766:1:1101:17379:8482 1:N:0:6
GAGGCTGCTTTGGAAGAAACTGACAAGCCAGGGACCAAAGATCGGAAGAGCACACGTCTGAACTCCAGTCACATTACTCGATCTCGTATGCCGTCTTCTGCTTGAAAAAAAAAAAAAAGAAAATAACCAAATAGCCAAGCACCATAATGGAGAACCTACACTAAGACATATCTCACTGGATCTCTACACAACCAATCTCTTAATAACTGTAGACTATAATCTGCGACTCCTAGCACTCTCAACAGAAACCC
+
>>A>AAFAFFFFFBGF1FFGFBB1BABGF0GHEAF0BAFB0BBFE?/EC0FHH00EFE0F12BDAB1ADF1ABFFGHHF>GC>GD>/EG0FGE/>G/@GHHHHBCGGHH?ECC/><////0001?1?11<.111111>..0/..0000000//././////0/:/:0/00:000:000//00000;00/0.:...//000000000900;000/9BB///////---9-/////9//9;///;9;/;//-9
@M05620:37:000000000-D9766:1:1101:18644:8491 1:N:0:6
AGTGCCAGCTCTCAATCGCACACGTCTGACCTCCCGTCACATTACTCGATCTCCTATGCCGTCTCCTGCTTGAAACAAAGAACACCCCCTCACCACATCCCCTGGGACTTTTCCGCTTCCCCCTCGTCGTTCCCTCTTCCTTCTGTCTTCTCCCCCCGATCTGGCCCCCTTCTCCCCTTTTTTCCTTTTTTTCGTTTTTCCTAGGGCCACTCTCTACTACCTGACTCCCCCTTTTCCCCCTTTCTGGTCTT
+
AAAAAFFFAFFFGGGGGGGGGG0E0AGBA1FGFHEGF0/EDAFGHFHGGFF0E1BGFDGGABA00B11BGBG0GF1BF00B00>B/B/>/E0?B1//B@0/>0///000B1121/?//?1<0<@//?//><00@1001??111<1<?1@1111<>>-----.000:;:--:/:00/;/.0;0-/000000--/-;/--9/BB/9B-----///////;/;-9///;B/A??--//;BFBB@A/;///;;//
@M05620:37:000000000-D9766:1:1101:12861:8492 1:N:0:6
ACCACACCTTCTACAATGAGCTGCGTGTGGCTCCCGAGGAGCACCCCGTGCTGCTGACCGAGGCCCCCCTGAACCCCAAGGCCAACCGCGAGAAGATGACCCAGGTGAGTGGCCCGCTACCTCTTCTGGTGGCCGCCTCCCTCCTTCCTGGCCTCCCGGAGCTGCGCCCTTTCTCACTGGTTCTCTCTTCTGCCGTTTTCCGTAGGACTCTCTTCTCTGACCTGAGTCTCCTTTGGAACTCTGCAGGTTCT
+
ABBBBBBBFFFFGGGGGGGGGGHHGGGGHGHHHGGGGGGGGHHHHGGGEGGGHHHHHHHGGGGGGGGGGGGHHHHGGGGHGHHHHGGGGGGGGGHHHHGHHHAFCFHFHGGEFHHGF@?DHHGFHHHHDGHDGC<CDDGHECGDGFGGGGGGFBFGGD@B?-AFFCFFFFFFFFFBFFFFFFFBFFFFFFFBFF;FFF?FFBF?DDFFFFFBFFFFFFFFFFFFFFFFFFFFFFFFFFFFFFFFFFEFFFB
@M05620:37:000000000-D9766:1:1101:6049:8498 1:N:0:6
AGTGCCAGCTCTCAATCGCACACGTGTGCCCTCCCGTCCCGACTTAACTCTGTCCTGCCCTTAGATCAACGAGCACCCGTAGGAACAACTGCCACATTACTCGTTATCGTATGCCGTCTTCTACTTGAGGAACCCCGGAGCTGGGGAGCAGTGAGGACTAGCGGAAAGACAGAGCTAAACGAGGAGGGCACTGGCAAATGAAGCACTGAGGAGGCGCCCTTGCCACCTCAGAACTTTCGAACTTTCACATA
+
BBAABFFBAFFFGGGGGGGGGG4AF4445D332ABAAA22A2AA155BDFF55D353BAAGA33GFH3B?>1?0>FFAEFCF1FGH2??@B33B303B434B/0?/?4?BFGHBG/?<B?GG33B3GG22@@F/////<//0?0.-.-..0><0<.0<<///-----./;::///00;09...--..-...9//.;;C////;;/.;///./..9--9-;/.:/;/.9.///9.////...../;//////
@M05620:37:000000000-D9766:1:1101:8262:8503 1:N:0:6
ACCACACCTTCTACAATGAGCTGCGTGTGGCTCCCGAGGAGCACCCCGTGCTGCTGACCGAGGCCCCCCTGAACCCCAAGGCCAACCGCGAGAAGATGACCCAGGTGAGTGGCCCGCTACCTCTTCTGGTGGCCGCCTCCCTCCTTCCTGGCCTCCCGGAGCTGCGCCCTTTCTCACTGGTTCTCTCTTCTGCCGTTTTCCGTAGGACTCTCTTCTCTGACCTGAGTCTCCTTTGGAACTCTGCAGGTTCT
+
CCDCDDDBFFFFGGGGGGFGGGHHGGGEFGHHHGGGGGGGGHHHHGGGGGGGHHHHHHHGGGGGGGGGGGGHHHHGGGGHGHHHHGGGGGGGGGHHHHHHHHHHGHHHHHHGGHHGGGGGHHHHHHHHHHHGHHGGGGGHGHHGHGGGGGGGGGGGGGGGDGGGGGFFFFFFFFHHHHFFFFFFHHFFFFFHFFFFFFFHFFFFFFFFFFFFFHHFFFFFFFFFBFFFFHFFFHHFFFFFFFFFHFFFFFF
@M05620:37:000000000-D9766:1:1101:18208:8513 1:N:0:6
GAGGCTGCTTTGGAAGAAACTCATAGATTACTGCAACAGTTCCCCCTGGACCTGGAAAAGTTTCTTGGCTGGCTTACAGGATGCGACCCATAAGGCAAGGCTCCTAGAAGACTCAAAGGGAGTAAAAGAGCTGATGAAACAATAACAAATAAGTAAGACATTTCCGCTTTAGCACTCTTGAGGATACAATTGAACAATTCTCAGCATTTGTACTTGTAACTGACAAGCCAGGGACAAAAGATCGGAAGAGC
+
>3AA>>FABBB@GA5B4FBFGFHHHFGBGDBDGA4AAFBDF5BBFE2A2BBFGC2B332BBFGAFHH333FE?FF3A5BBFGH20?0E@1BB3B3BBGFGFBFF3B4BF33B3B3?FEGEHF/BFGG3?BFGGGDDBDGBB/B32<@G02>F222222<@2@D1GDGG??GG1=>FHGF111<1<1<FG00000<</0=DDFF0<GHHBGGHHHFH:;C0GGFGHFCCE/AEAEE9./;/;;99.;E.C.;
@M05620:37:000000000-D9766:1:1101:8247:8513 1:N:0:6
ACCACACATTCTACAATGCGCTGCGTGAGGCTCGCGAGGAGCACCCCTTGCTGCTGACCTAGGCCCCCCTGAACCCCAAGGCCAACCGCGCGAAGATGACCCAGGTGCGTGGCCAGCTACCTCTTCTGGTGGCCGCCTCCCTCCTTCCTGGCCTCCCGGGGCTGCGCCCTTTCTCCCTGGTTCTCTCTTCTGCCGTTTTCCGTAGGACTCTCTTGTCTGACCTGCGTCTCCTTTGGAACTCTGCAGGTTCT
+
>AAB>>A3@BBDAA5BGG4AEEGGGEE22BB2B2AA0AAA1FAFBAEBBFBFBGHHGFG5B3CFGEGEEECF3FG??EEHGH?FFEEE>B<>BCG/?GHHHHECFFG?A>C@DH1>FF0CCHHHH0=GGHHGHHGDDEFHGHGGGGGGGGFGGGGGGGG--9;:AFFFFFFFFFF/BFFFFFFFFFFFFFFFFFFFFFFFFFF?DDFFFFFFFF/;;BBBFFFFFDFFBFFFFFFFFFFFFFFFFFFFFFF
@M05620:37:000000000-D9766:1:1101:25828:8520 1:N:0:6
ACACACCTTCTACCATGCGCTGCGTGTGGCTCCCGCGGCGCACCCCGTGCTGCTGACCGAGGCCCCCCTGCACCCCAAGGCCAACCGCGCGAAGATGACCCAGGTGAGTGGCCCGCTACCTCTTCTGGTGGCCGCCTCCCTCCTTCCTGGCCTCCCGGAGCTGCGCCCTTTCTCACTGGTTCTCTCTTCTGCCGTTTTCCGTAGGACTCTCTTCTATGACCTGAGTCTCCTTTGGAACTCTGCAGGTTCTA
+
AAAAAAAFFF13B1FFG1AA0A0AAAEGGFGGGAE/AA/A>>EEGGEE/EFGFB1@BGGGGGCGGGGG>?/BGHGG/C?FFFGHGG@/@/A-A-<=D0<CHCGEGHHHHBEGHH-;A?AGGGGGGGGGFFGGGGGGGGGFFFFFFFFFFFFFFFF-A@-@@FFF@@F@@FFFFFFFFFFFFFFFFFFFBFFFF@FFFFFFFFFFFFFFFFFFFFF/FFFFFFFFFFF;BFFFFFFFFFFF/BFFFFF/BFB
@M05620:37:000000000-D9766:1:1101:8263:8523 1:N:0:6
ACCACACCTTCTACAATGAGCTGCGTGTGGCTCCCGAGGAGCACCCCGTGCTGCTGACCGAGGCCCCCCTGAACCCCAAGGCCAACCGCGAGAAGATGACCCAGGTGAGTGGCCCGCTACCTCTTCTGGTGGCCCCCTCCCTCCTTCCTGGCCTCCCGGAGCTTCGCCCTTTCTCACTGGTTCTCTCTTCTGCCGTTTTCCGTAGGACTCTCTTCTCTGACCTGAGTCTCCTTTGGAACTCTGCAGGTTCT
+
>AAAABBBFFFFGGGFGGGGGGHHGEGBCEGGHGGGGEEEGHHHHDGEEGEFHHHHHHHGCEGGGGGGGGFGHHHGGG?GFHHFHGDGGGC?GGHFGHBGHH/??FGDA1FAFGG?C@-ACD<GGHHF0DGDG..:A@DGG:CEHFFHGB/;CBFFE:---;C/;-CEDFFFFFF/;B9BFFF/9BFFBFF/BF:AFF.F9.9.:./9;BFB/9BFFFFBFFF;/.;//:FFFFFFFF/;FFBF//;FFFF
@M05620:37:000000000-D9766:1:1101:7703:8544 1:N:0:6
AGTGCCAGCTCTCAATCGCATAGGGGACCCAGGGCCTGGCCCCTCCATCCAGAAAACCTATGACCTCACCCGCTACCTGGAGCACCAACTCCGCAGCGTAGGAGTTGGGGAGGAGTGAGGAGTTGGGGAAAGACAGTCCTAACCGTGGAGGGTTCTGGTACATGATGGGGTGAGGAGGGGCTCTTTGGCTCCCACCAGTCCCCCTGTCTGGTCTATCTCCTGCCCTTAGATCGGAAGAGCACACGTCTGAA
+
AA>AAFFFBFFFGGGGGGFCAEGHHGGGGGHHFFGGGGHHHHGHGGHGHHHHHFFGHGHHHHHHHHHHHHHGGEEGHHHHGHHHHHFHGHHGFGGGEGEEGGBGHGHHGGGGG/DGHHFG2CFGHHGGFAFGBH0GFHHH1=GHG?GG<GGGEHHHHHHG0;CGHHHGHGCC.AFGGGFGGGGGFGGGGGGEEFFFFFFFFFFFFFFFFFFFFEBFFFFFFFFFEFFFFFFFFF.EFFFFEFFFFFFFEFF
@M05620:37:000000000-D9766:1:1101:5767:8554 1:N:0:6
ACCACACCTTCTACAATGAGCTGCGTGTGGCTCCCGCGGAGCCCCCCGTGCTGCTGACCGAGGCCCCCCTGACCCCCAAGGCCACCCGCGAGAAGCTGACCCAGGTGAGTGGCCCGCTACCTCTTCTGGTGGCCGCCTCCCTCCTTCCTGGCCTCCCGGAGCTGCGCCCTTTCTCACTGGTTCTCTCTTCTGCCGTTTTCCGTAGGACTCTCTTCTCTGACCTGAGTCTCCTTTGGAACTCTGCAGGTTCT
+
>A1>A11>CFFFDGGEAFB1F1B1AEEE0ABGAAFE0AF//A/BEGEE/?E/1B@GFGGEEE/EF>EEEEFF000?CCCG/??G/?C<B/<<-.01><<FFF.>CGHHFHBCEFCCCGCAGBCCCCCCGC;CAF?9@BBEEGFB/0;FFBC.99AAEA@;@@-FF@@B@-//;BFFFF/9/;9/BFFBBB9B/F@;ABEBBBB-ABFFFBFFBFB9BB;F:FBF/:9B9/F/;B//99BFFFFFFFFF/FF
@M05620:37:000000000-D9766:1:1101:17128:8556 1:N:0:6
ACCACACCTTCTACAATGAGCTGCGTGTGGCTCCCGAGGAGCACCCCGTGCTGCTGACCGAGGCCCCCCTGAACCCCAAGGCCAACCGCGAGAAGATGACCCAGGTGAGTGCCCCTCTACCTCTTCTGTTCCCCGCCTCCCTCCTTCCTGGCCTCCCGCATCTGCGCCCTTTCTCACTTTTTCTCTCTTCTCCCGTTTTCCGTTTCTCTCTCTTCTCTGACCTTAGTCTCCTTTGGGACTCTGCATGGTCT
+
CCCCCCCBFFFFGGGGGGGGGGHHGEFEHGHHHGGGGGGGGHHHHGGGGGGGFHHHHHHGGGGGGGGGGGGHHHHGGGGHGHHHHGGGGGGGGGHHHHHFHH/=/??10?111?=/>G1>1<111>111=110<--<.<::CGEHBGH0C/.CGFHE.--.9;00--C999C000909000;90;0;BF0909:...:.0;.00/00;B0:B0BF00;00;FB00:BFFF00:00/9..;;F;0B00.;:0
@M05620:37:000000000-D9766:1:1101:5754:8567 1:N:0:6
ACCACACTTTCTACAATGCGCTGCGGGGGGCTCCCGAGGAGCACCCCTGGCTGCTGACCTAGGCCCCCCTGAACCCAAAGGCCAACCGCGCGAAGATGACCCAGGTGAGTGGCCCGCTACCTCTTCTGGTGGCCGCCTCCCTCCTTCCTGGCCTCCCGGAGCTGCGCCCTTTCTCACTGGTTCTCTCTTCTGCCGTTTTCCGTAGGACTCTCTTCTCTGACCTGCGTCTCCTTTGGAACTCTGCAGGTTCT
+
AAAAAAA1BD3@GAGBFG1110A?E0A////<?FCA/C///FHFHG-<.<>F..><DF/0<</GHFGG?@.:CGGG.;AFEEGGGGG@@@-9@>@-::FBFBEFFFFFFFFFEFF@@@@@FFFFFFFFFFBBFF@@@FFEEFF--:BBFFFFFFFFFF@-@@FFF@@F@@/9FFFFFBFFFBFFFFFFFFFFFF@FFFFFFFFFBFF9FFBFFFFFFFFFFFFF-;B@FFFFFFFFFFFFFFFFFFFFFFF
@M05620:37:000000000-D9766:1:1101:24765:8575 1:N:0:6
ACCACACCTTCTACAATGAGCTGCGTGTGGCTCCCGAGGAGCACCCCGTGCTGCTGACCGAGGCCCCCCTGAACCCCAAGGCCAACCGCGAGAAGATGAGTGAGTGGCCCGCTACCTCTTCTGGTGGCCGCCTCCCTCCTTCCTGGCCTCCCGGCGCTGCGCCCTTTCTCACTGGTTCTCTCTTCTGCCGTTTTCCGTAGGACTCTCTTCTCTGACCTGAGTCTCCTTTGGAACTCTGCAGGTTCTAGATC
+
AAAAAAAAFFFFGBGGFG1BGFHHGF0BGEHHCBFEGGGGGHHHHGGGGGGGHHHEHHHEGGGGGEEGGGGFHFHGGGGH/?GHHGE/>B/>BCGGHHHHHHFGHFGGHHGGG?-FHHHHHHHHHHGHG--;CEHGHHCHHHGHGHCFGFGGG@-A@GGG@9A@@FFFBBFFFFFB/FFFFFFFFFFF/;9ABEBFFFFFFFFFFFFFFFFFFFF9BBFFFFFFFFF;BFB/9BFFFFF/:FFFFFBF/BB
@M05620:37:000000000-D9766:1:1101:21121:8623 1:N:0:6
ACCACACCTTCTACAATGAGCTGCGTGTGGCTCCCGAGGAGCACCCCGTGCTGCTGACCGAGGCCCCCCTGAACCCCAAGGCCAACCGCGAGAAGATGACCCAGGTGAGTGGCCCGCTACCTCTTCTGGTGGCCGCCTCCCTCCTTCCTGGCCTCCCGGAGCTGCGCCCTTTCTCACTGGTTCTCTCTTCTGCCGTTTTCCGTAGGACTCTCTTCTCTGACCTGAGTCTCCTTTGGAACTCTGCAGGTTCT
+
A>>>A?AAFFFFBGGDEGGFGBFFGAEA42BGHGDGGA22AAGAGEGG1EEFHFFFFCGGGGGCFGE@EEFHHHHGGGGHGHHHHGGGGGGGGGHGGGHHHHHHGHHHHHHGGHHGGGGGHHHHHHHHHHHGGHGCGEEHGHHGHGGGGGGGGGGGGGGGGGGGGGBFBBFFFFFFFFFFFFFFFFFFFFFFFFBFFFFFFFFFFFFFFFFFFFFFFFFFFFFFFFFFFFFFFFFFFFFFFFFFFFFFFFF
@M05620:37:000000000-D9766:1:1101:15032:8660 1:N:0:6
ACCACACCTTCTACAATGAGCTGCGTGTGGCTCCCGAGGAGCACCCCGTGCTGCTGACCGAGGCCCCCCTGAACCCCAAGGCCAACCGCGAGAAGATGACCCAGGTGAGTGGCCCGCTACCTCTTCTGGTGGCCGCCTCCCTCCTTCCTGGCCTCCCGGAGCTGCGCCCTTTCTCACTGGTTCTCTCTTCTGCCGTTTTCCGTAGGACTCTCTTCTCTGACCTGAGTCTCCTTTGGAACTCTGCAGGTTCT
+
BBBABCCCFFFFGGGGGGGGGGHHGGGGHGHHHGGGGGGGGHHHHGGGGGGGHHHHHHHGGGGGGGGGGGGHHHHGGGGHGGHHHGGGGGGGGGHHHHHHGHEGGHHHHGHGGGHGGGGGHHHGHHHHHHGGHCFGGGGHGHHGHGGGGGGGGGGGGFGGGGGGGGFFFFFFFFFFFFFFFFFFFFFFFFFFFFFFFFFFFFFFDFEFFFFFFFFFFFFFFFFFFFFFFFFFFFFFFFFFFFFFFFFFBFF
@M05620:37:000000000-D9766:1:1101:23714:8685 1:N:0:6
ACCACACCTTCTACAATGAGCTGCGTGTGGCTCCCGAGGAGCACCCCGTGCTGCTGACCGAGGCCCCCCTGAACCCCAAGGCCAACCGCGAGAAGATGACCCAGGTGAGTGGCCCGCTACCTCTTCTGGTGGCCGCCTCCCTCCTTCCTGGCCTCCCGGAGCTGCGCCCTTTCTCACTGGTTCTCTCTTCTGCCGTTTTCCGTAGGACTCTCTTCTCTGACCTGAGTCTCCTTTGGAACTCTGCAGGTTCT
+
BBBBBBBAFFFFGGGGGGBGGGHHGGGEDFHHGGGGGGGGDHGHHGGGDGGGHHGHHGHFGGGGGGGGGGGHHHHGGGGHGHHHHGGGGG@CFGHGHHHHHHGHGHH1GGHGGHHGGGGGHHHHHHHHHHHGHHGGGECGGHHGHGGGGGGGGGGGGGGCGGGGGGFFFFFFFFFBFFFFFFFFFFFFFFFFFFFFFFFFFFFFFFFFFFFFFFFFFFFBFFFFBFFFFFFFFFFFFFFFFFFEFFFFFFF
@M05620:37:000000000-D9766:1:1101:16747:8736 1:N:0:6
AGGGCCAGCTCTCAATCGCACAGGGGACCCAGGGCCTGGCCCCTCCATCCAGAAAACCTATGACCTCACCCGCTACCTGGAGCACCAACTCCGCAGCTTGGCTGGGACCTATGTGAGTATCCAGCGTAGGAATCTGGGAGTTGGGGAGGAGTGAGGAGTTGGGGAAAGACAGTCCTAACCGTGGAGGGTTCTGGTAAATGATGGGGTGAGGAGGGGCTCTTTGGCTCCCACCAGTCCCCCTGTCTGGTCTA
+
>11>AA1AAFC3FGG31AAEAEFF0EEGF0GHFGA/FAFCEGGHGGGHFCGDGB1BGE0GHHHHED@FHHHGGE?EHHHFFGHF0?0FE0FGEEGGGHHHGHHGGGHHGGGHHHEHHHHHHHGFH/?CCFHHHHBGFGGGGFFB-@<CCGEGHFHC<AGHHHGGGGGHHHHHHHHHHHGGGGGGFGGG.FGGGGGGGGGGGGGGGFF@FFFFFF-@@@FFFFFFFFFFFFFFFFFFFFFF@FFFFFEBFFF
@M05620:37:000000000-D9766:1:1101:4139:8737 1:N:0:6
ACCACACCTTCTACAATGCGCTGCGTGCGGCTCCCGAGGAGCACCCCGTGCTGCTGACCAAGGCCCCCCTGAACCCCAAGGCCAACCGCGCGAAGATGACCCAGGTGCGTGGCCCGCTACCTCTTCTGGTGGCCGCCTCCCTCCTTCCTGGCCTCCCGGTGCTGCGCCCTTTCTCACTGGTTCTCTCTTCTGCCGTTTTCCGTAGGACTCTCTTCTCTGACCTGCGTCTCCTTTTGAACTCTGCAGGTTCT
+
>AA1AAA1>BCFGGGG3GF1E0AAFEE000AAE/B//AAECHHHHGG//B?/1FCCGHF1?BACFEEGGE/EHFHGGGGHGFHHEGECGG/>C/A/?<1FCHE<<FBBCGGCCH<<@CGGHHHHC:<<CGGEFGC@@EBGGGGGFFFGGGGGGGGGFE@-9-9;B@@F?@FFFFFFFFFFBFFFFFFFFFFFFF?BFFFFFFFFF?FFFFFFFF/;BFFBFFBFF@F?FFFFFFFFFFFFFFFFFFFAFFF
@M05620:37:000000000-D9766:1:1101:11230:8799 1:N:0:6
ACCACACCTTCTACAATGAGCTGCGTGTGGCTCCCGAGGAGCACCCCGTGCTGCTGACCGAGGCCCCCCTGAACCCCAAGGCCAACCGCGAGAAGATGACCCAGGTGAGTGGCCCGCTACCTCTTCTGGTGGCCGCCTCCCTCCTTCCTGGCCTCCCGGAGCTGCGCCCTTTCTCACTGGTTCTCTCTTCTGCCGTTTTCCGTAGGACTCTCTTCTCTGACCTGAGTCTCCTTTGGAACTCTGCAGGTTCT
+
BBBBBABABFFFGGGGGGGGGGHHGGGBFFGHHFGFDEGCGGHHHGGGGGGGFHHGHHHCGGFGGGGGGGFFFHHGGGGHGHHHGGGGFDCDGGHGHHGHHHHHGGG1GGGFGHHFGGCFHHHHHHGHFHHGHFFCDFGHGHHGHGGGGGGGGGGGGGA-9BFGGGFFFFFFFFFFFFFFFFFFFFFFFFFFFFFFFFFFFFFFDFBFFFFFFFFFFFFFFFEFBBBFFFFFFFFFFFFFFFFFBFFFBFF
@M05620:37:000000000-D9766:1:1101:23201:8812 1:N:0:6
GAGGCTGCTTTGGAAGAACCTGACAAGCCAGGGACAAAAGATCGGAAGAGCACACGTCTGAACTCCAGTCACATTCCTCGATCTCGTATGCCGTCTTCTGCTTGAAAAAAAAAAACTACAATAAAAACAAGTCAATTATCAACAAACCATTAACACAACATACATCTATCTCACTAGCCAATCATAAACAGCTATGAGAAGATAACAACTGTAGGCGACACATGAAATCTGCTCCGAACGTTGCAATGACA
+
AAA1AAFAFFFFGGEGFG1FGFFGHHGHGHHHGCFGHHFGFHHHGEF/B0BGHHHEHHHGFFHHHHFHHHHHHHF1FGH//B>GHFFAGBFHGGGHFGGGHHHBBG1EFEEE//>/1111@111@11///<?11111?11<101.0...111111<..<</0000<00000=0<000//0///0;0<000/.00000009/;000;00./909000--;--9/////////9///;--------//9////
@M05620:37:000000000-D9766:1:1101:10621:8837 1:N:0:6
ACCACACCTTCTACAATGAGCTGCGTGTGGCTCCCGAGGAGCACCCCGTGCTGCTGACCGAGGCCCCCCTGAACCCCAAGGCCAACCGCGAGAAGATGACCCAGGTGAGTGGCCCGCTACCTCTTCTGGTGGCCGCCTCCCTCCTTCCTGGCCTCCCGGAGCTGCGCCCTTTCTCACTGGTTCTCTCTTCTGCCGTTTTCCGTAGGACTCTCTTCTCTGACCTGAGTCTCCTTTGGAACTCTGCAGGTTCT
+
AAA3A4AAFFFFGGGFGGGGGFGBEEEEDEFHGFGGFEG2EGEHHGGGEEGEHGFCGHHGEGGGGGEGGGGHFFHGGGEFFFHHAFG?D/CC<AHFHEGHHHEHGGFHHFGGFHHGGGGGHGHHHHHHHFFGHHGGGGGHGFGFHGGGGGGGGGGGGGGGGDFGGGFFFFFFFFFFFFFFFFFFFFFFFFFFFFADFFFFFFFFFFFFFFFFFFFFFFFFFFFFFFFFBFFFFFFFFFFFFFFFFFFFFFF
@M05620:37:000000000-D9766:1:1101:16006:8846 1:N:0:6
ACCACACCTTCTACAATGAGCTGCGTGTGGCTCCCGAGGAGCACCCCGTGCTGCTGACCGAGGCCCCCCTGAACCCCAAGGCCAACCGCGAGAAGATGACCCAGGTGAGTGGCCCGCTACCTCTTCTGGTGGCCGCCTCCCTCCTTCCTGGCCTCCCGGCGCTGCGCCCTTTCTCACTGGTTCTCTCTTCTGCCGTTTTCCGTAGGACTCTCTTCTCTGACCTGAGTCTCCTTTGGAACTCTGCAGGTTCT
+
ABB3AABBFFFFGGGGFGGFGBHFGAEAAAGGEGGEEGECFHHHHGGGGEGGGHHGHHHGGGGGGGGGGGGEHFHGGFEHFFHHHG?EGGC@@FFH1?DFHHGHGHHHHGHGGHHGGGGGHHHHHHHHHHHGHHGCCFAGFHHGHGGGGGGGGGGGGGG-ABBBD=BFBBFFFFFFFFFFBBFFFFFFFFFFFFBDFFFFFFFFFFFFFFFFFFFFFFFFFFFF/FFFFFFFFFFFFFFFFFFFFFFFFFF
@M05620:37:000000000-D9766:1:1101:26259:8856 1:N:0:6
ACCACACCTTCTACAATGAGCTGCGTGTGGCTCCCGAGGAGCACCCCGTGCTGCTGACCGAGGGCCCCCTTAACCCCAAGGCCAACCGCGAGAAGATGACCCCGGTGAGTGGCCCGCTACCTCTTCTGGTGGCCGCCTCCCTCCTTCCTGGCCTCCCGGCGCTGCTCCCTTTCTCCCTGGTTCTCTCTTCTGCCGTTTTCCCTCGCACTCTCTTCTCTGCCCTGAGCTGCCTTTGGAACTCTGCAGGTTCT
+
>>AA3>>A4BB4BA5BGG5DGGHHGAEAAEF2BBA22E2AAA211AA01EBA5GBG5BBAE?C/BEE///1B3BGE??/FFH/?GFEE<E/BCGEHGHHHFF?//>>?F1?FCG>--<<<<GB0D=GB<D/CAG-:-;;C.C;./CBGB0/;.BCCED---;999/;FEFFFFFF/FEFEBBFFFFFF/B/;B/-A./EB///;9-;B9;/9FB;;/;//;./AFB////;/:B///;FF/FBB//AAFFF
@M05620:37:000000000-D9766:1:1101:26280:8857 1:N:0:6
ACCACACCTTCTACAATGAGCTGCGTGTGGCTCCCGAGGAGCACCCCGTGCTGCTGACCGAGGCCCCCCTGAACCCCAAGGCCAACCGCGAGAAGATGACCCAGGTGCGTGGCCCGCTACCTCTTCTGGTGGCCGCCTCCCTCCTTCCTGGCCTCCCGGAGCTGCGCCCTTTCTCACTGGTTCTCTCTTCTGCCGTTTTCCGTAGGACTCTCTTCTCTGACCTGAGTCTCCTTTGGAACTCTGCAGGTTCT
+
BBCCBCCAFFFFGGGGGGBGGGHHGEGAEEHGGFEEDGEGGHGHHGGFEFGGHHGHHGGEFCFGGGGGGGGHGHHGGGGHGHHHHGGGGG/>DGHGHHHHHHEHFHH1@FGGGHFDGGGGHHHHHHHHBHHGHHGGGEGHGGGGGGGGGGGGGGGGGGGCBAFGFFFFFFFFFFFFFFFFFFFFFFFFFFFFFFFFFFFFFFFFFDFFFFFFFFFFFFFBFFFF/BFFFFFFFFFFFFFFFFFFFFFFFFF
@M05620:37:000000000-D9766:1:1101:27382:8904 1:N:0:6
ACCACACCTTCTACAATGAGCTGCGTGTGGCTCCCGAGGAGCACCCCGTGCTGCTGACCGAGGCCCCCCTGAACCCCAAGGCCAACCGCGAGAAGATGACCCAGGTGAGTGGCCCGCTACCTCTTCTGGTGGCCGCCTCCCTCCTTCCTGGCCTCCCGGAGCTGCGCCCTTTCTCACTGGTTCTCTCTTCTGCCGTTTTCCGTAGGACTCTCTTCTCTGACCTGAGTCTCCTTTGGAACTCTGCAGGTTCT
+
ABBBBBBBFFFFGGGFFGGGGGHHGGGGHCHHHGGEEGGGGHHHHGGGGGGGHHHHHHHGGGGGGGFGGGGHGHGGGGGHGHHHHGGGG?DFGGHHHHHHHHHHGHHFHGHGGHHGGGGGHHHHHHHHHHHGHHGGGFGHGHHGHGGGGGGGGGGGGGGG?FGGGGFFFFFFFFFFFFFFFFFFFFFFFFFFFFFFFFFFFFFFFFFFFFFFFFFFFFFFFFFFEFFFFFFFFFFFFFFFFFFFFFFFFFF
@M05620:37:000000000-D9766:1:1101:26903:8904 1:N:0:6
ACCACACCTTCTACAATGAGCTGCGTGTGGCTCCCGAGGAGCACCCCGTGCTGCTGACCGAGGCCCCCCTGAACCCCAAGGCCAACCGCGAGAAGATGACCCAGGTGAGTGGCCCGCTACCTCTTCTGGTGGCCGCCTCCCTCCTTCCTGGCCTCCCGGAGCTGCGCCCTTTCTCACTGGTTCTCTCTTCTGCCGTTTTCCGTAGGACTCTCTTCTCTGACCTGAGTCTCCTTTGGAACTCTGCAGGTTCT
+
ABBBBBBBFFFFGGGGGGGGGGHHGGGGHGHHHGGGGGGGGHHHHGGGEGGGHHHHHHHGGGGGGGGGGGGHHHHGGGGHGHHHHGGGGGDFGGHHGHHHHHHHGF11GHH/EHH@D-@FFHHHHHHHFGHFH.<@C.EHGHHGHBGGGGGGGBFGGG-9-;F/BDFFFFFFFF//;BFFFBBFFFEFFFFFFFDFFFEFFF9;D.//9:9BF/FFFF//;:F.9BBFFF/BFFFFFF/BFF//;FFFFFF
@M05620:37:000000000-D9766:1:1101:16658:8911 1:N:0:6
AGTGCCAGCTCTCAATCTGGTCTATCTCCTGCCCTTAGCTCGGAAGAGCCCACTTCTTCACTCCAGTCACATTACTCGATCTCGTCTGCCGTCGTCTGCTTGAACCAACAACTCTTCAGGAGGCCACCTCCCATCTACTTGGCCCCTCGCAGAGAAGCCCTTCCTCAAGGGTGGTCGCTGCGGCCGCCCTACGAAGGCATTCCTCCTCGTACCTGATATTCACCTCAAACTAGCCATTGTCAATAACGGAG
+
AA>AAFFFCFFFGDGGGGGGBBDGHDFGFH4BGHHHHH3BAAEEF2GHHGG2B2BBD5DAGGHHHH5BFGGGHHHDDEHGFGFB1B?BG3>BE/>FGGHHGFF3BFG1/?/?3344B4B33?/??/?B0B??232B3BBB3222/<///////<010<0?00>0F11111.0.-.<-<.<:--;---9--/...;....0000;0/:/....://////://///.//9//////9;///:///:;;.-..
@M05620:37:000000000-D9766:1:1101:14762:8912 1:N:0:6
AGTTCCAGCTCTCCATCGCACAGGGGACCCAGTGCCTGGCCCCTCCATCCAGAAAACCTATGACCTCACCCGCTACCTGGAGCACCCACTCCGCAGCTTGGCTGGGATCTGGGCGTTGTGTCGGCGTGCGGAGTTGGGTCCCGCCCGTCCTCCCCGTGGAGGGTTCTGGTACCTTATGGGGTGCGGCGGGGCTCTTTGGCTCCCACCAGTCCCCCTGTCTGGTCTCTCTCCTGCCCTTAGCTCGGCCGCGC
+
>A>1>BFFFFFFG1FFFEF1E?GCG0AAAAFG1BBB1FGH0FECFGFDFFFG10BFGFH1BF2GHDFGHFHEE/>>GHGFBBFHGHE/?GHF/E?@>F1BEHHGGGHHGHHHHACCC>/?<F/BCGCG/AC->.>FFC.<GGGGGC-AAFGHHGGGCG-.::ACAFGGFFBFGF09CFGGFB@B??@??@@@@EFFFFFFFFFFFAF?FFFFFFF@FFFFFFFBFFFFFFFFFFAA;//;FFFF@;:;-;-
@M05620:37:000000000-D9766:1:1101:20902:8913 1:N:0:6
ACCACACCTTCTACAATGAGCTGCGTGTGGCTCCCGAGGAGCACCCCGTGCTGCTGACCGAGGCCCCCCTGAACCCCAAGGCCAACCGCGAGAAGATGCCCCAGGTAAGTGCCCCCTTACCCTTCCTGGTGCCCCCTCCCTTCTTCCTTGGCCCCCCGAACCTGCCCCCTTTTCCACTGGTTTCCTCTTCTGCGGTTTCCCGTAGGCTCTCCTTCTCTGACTTGAGTCCCCTTTGGAACCCTGCAGGTTCT
+
AAABBAABFFFFGGGFFGGGGGHHGEGAFEGHHGGGGGGCGHHHHGGG?EGGEGFHHHGGGGFGGGGGGGGFHHHGGGEHGHHHEGGGGGGGGGHHHF2GH//C/<111<@1FH/--01>001>00<=//<0</.<-.;E/0;0;0<00:/;0.;B-B----/...;C-;F///9///:.F/.////;9///;--;BF/B/..-;.//.///;////9//;//////9/;.;F/B////......;9F///
@M05620:37:000000000-D9766:1:1101:22959:8918 1:N:0:6
ACCACACCTTCTACAATGAGCTGCGTGTGGCTCCCGAGGAGCACCCCGTGCTGCTGACCGAGGCCCCCCTGAACCCCAAGGCCAACCGCGAGAAGATGACCCAGGTGAGTGGCCCGCTACCTCTTCTGGTGGCCGCCTCCCTCCTTCCTGGCCTCCCGGAGCTGCGCCCTTTCTCACTGGTTCTCTCTTCTGCCGTTTTCCGTAGGACTCTCTTCTCTGACCTGAGTCTCCTTTGGAACTCTGCAGGTTCT
+
CCCCCCCCFFFFGGGGGGGGGGHHGGGFHGGHHGGGGGGCGHHHHGGGGGGGFHHHHHHGGGGGGGGGGGGGHHHGGGGHGHHHGGGGGGCCGDHHHHGGHHHGEHHHHHHCGFHGGGGGHHHHHHHGGHGGHHGGGGGHGHHG/FGGGFGGGGGGGGGGGGGGGGFFFFFFFFFFFFFFFFFFHFFFFFFFFFFFFFFFFFFFDABFFFFFFFFFFFFFFFFFFFFFFFFFFFFFFFFFFFFFFFFFFFF
@M05620:37:000000000-D9766:1:1101:24366:8942 1:N:0:6
AGTGCCAGCTCTCAATCGCACAGGGGACCCAGGGCCTGGCCCCTCCATCCAGAAAACCTATGACCTCACCCGCTACCTGGAGCACCAACCCCGCAGCTTGGCTGGGACCTAGGTGAGTAGCCAGCGGAGGAATCTGGGAGTTGGGGAGGAGGGAGGAGTTGGGGAAAGAGAGTGCGAAGGGTGGAGGGTGCTGGCAAATGACGGGGTGAGGAGGGGCTCTTTGGCTCCCACCAGGCCCGCCGTCTGGTCTA
+
>>1>1BFBAB@DB1FFGGCAEAGAFEAEFGH00AAA/FCGFEAAEFH1FFFFFFHGCFGGGFF1EFGCBGHCE>>EFE1G0F0>GHHHC/??/EEGE01<?01?C/00/011B1B1F121@11F/>//><<0>111<<0F.011<<.A@.C.A.::.://;9-A?..C///;:00-.--..9----9@;-9/9/--:-;9B/--9;-@?A?/AB--@@A9B//9;//9-9;AAF-----;----:-99//;
@M05620:37:000000000-D9766:1:1101:15073:8987 1:N:0:6
GAGGCTGCTTTGGAAGAAACTGACAGGCCACGGCCAAAGTTCCCTCAGGGCCCGGGTCTGAACCCCGCCCACATTACTCGATCTGAAATACCGGCTTATGCCTGACAACAACCTACCCGTAAGGAAAGACTCCTAGAAGACTCCAAGGAAGTACAAGAGCTGATGAAACAATGGCAAGTAAGACAGGCATTTCCGCTTTAGCACTCTTGTGGATCCAATTGAACAATTCTCAGCATTTGTACTTGTAACTG
+
>>AAAAFAFFFFGGGGCGGGG1B1B1000A0AEF0AFH0D22D1100B00BA///AB/0B121//////>>/?FH1GF1/?0BF122B21BBEEG//BBG11B<GHH1/<<?C0FFCA??<E<1F<F?0?<?1F?1?F1F>=>11<<.000<=0=0</<<0/<<<00<DG.0:/GG<E0;:;00;/:C.00=;0=AEAE900CBBFGFBC0::0B/:;09/9B99;B/;BBFFFB/BFFBB//;//;FFFF
@M05620:37:000000000-D9766:1:1101:23184:9009 1:N:0:6
ACCACACCTTCTACAATGAGCTGCGTGTGGCTCCCGAGGAGCACCCCGTGCTGCTGACCGAGGCCCCCCTGAACCCCAAGGCCAACCGCGAGAAGATGAGTGAGCGGCCAGCTACCTCTTCTGGTGGCCGCCTCCCTCCTTCCTGGCCTCCCCGCGCTGCGCCCTTTCTCACTGGTTCTCTCTTCTGCCGTTTTCCGTAGGACTCTCTTCTCTGCACTGAGTCTCCTTTGGAACTCTGCAGGTTCTCGATC
+
BCBCCBCAFFFFGGGGGGGGGGHHGGGGHGGHHGGGCGGFGHFHHGGGGGGGFHHHHHHGGGGGGGGGGGGGHHHGGGGHGGHHHGGGGGFGGGHGHHGHHHG21/<>C-CFH1FHHHHHHGHGGFDHH-CGGGHGHHGHHHHHHGGGGG?EFG?DGC?FFDDDFFFFFFFFFFFBFFFFFFFFFFFFFDADFFBFFFADFFFFFFFFFF/FFFFBFFFFFFFFFFFFFFE/BFFFFBF/;A:BFFFF/9?
@M05620:37:000000000-D9766:1:1101:19488:9014 1:N:0:6
GAGGCTGCTTTGGGAGAAACTGACAACCCAGGGACACAAGATCGGAAGAGCACACGTCTGAACTCCAGTCACATTACTCGATATCGTATGCCGTCTTCTGCTTTAAAAAAAAAAACACTAAACAAACCCACGAACAAAGACAAAACTAAGTAACCACACCAAAACTTACGCAGAGAGCAACATCGAAAAGACCTACCCCTTACCCCCCCCCCCACATCCAGCACTCAGAGGGTAAGGGTGACGTCATAGCG
+
A3AB>AFAFBB4FE4AAFABGEF4BB4BABBAB2BBBEFF2FBAE2BA11AABAB0BB2C5DBF533BD33B5DD55@51BB1>4BBFG3@F/EEG?BBF4BB4BF3BBE/<>B<//0101111/0/////</.--<000000/<.0=0/000000..:......0000..:--./9.9/../0.//.:/.//00/...../9//.-----9-9..//////9AB/////...////..../.....//:-
@M05620:37:000000000-D9766:1:1101:13963:9023 1:N:0:6
AGTGCCAGCTCTCAATCGCACAGGGGACCCAGGGCCTGGCCCCTCCATCCAGAAAACCTATGACCTCACCCGCTACCTGGAGCACCAACTCCGCAGCTTGGCTGGGACCTATGTGAGTATCCAGCGTAGGAATCTGGGAGTTGGGGAGGAGTGAGGAGTTGGGGAAAGACAGTCCTAACCGTGGAGGGTTCTGGTAAATGATGGGGTGAGGAGGGGCTCTTTGGCTCCCACCAGTCCCCCTGTCTGGTCTA
+
AAAAAFFFBFFFGBGFGGGFGEHCGFGEEEEHBEEEGGHHFEGHGGHHGHHHEHGHHGHHHGDHHDGHHHHCFEEEHHHHBFHHHHFCEHHGEGGGEGGHGHHGGGHHGHHHHHHHHHHHHHHHHGGGGGHHHHHHHHHGGHHHGGGGGGEGHHHHHGBGHHGGGGHHGHHHHGHHHHHHGFEGGGGGCFGGGGCFGGGGGGGGGGFFFFFFFFFFFFFFFFFFFFFFFFFFFFFFFFFFFFFFFFFFFFF
@M05620:37:000000000-D9766:1:1101:9175:9067 1:N:0:6
ACCACACCTTCTACAATGAGCTGCGTGTGGCTCCCGAGGAGCACCCCGTGCTGCTGACCGAGGCCCCCCTGAACCCCAAGGCCAACCGCGAGAAGATGAGTGAGTGGCCCGCTACCTCTTCTGGTGGCCGCCTCCCTCCTTCCTGGCCTCCCGGCGCTGCGCCCTTTCTCACTGGTTCTCTCTTCTGCCGTTTTCCGTAGGACTCTCTTCTCTGACCTGAGTCTCCTTTGGAACTCTGCAGGTTCTAGATC
+
AAAAAAAAFFFFGGGGAG1BG1GHGEE00AFGEFGAAEEGEHHHHGGGEEGGFHGHHHHC@ECGGAEGGGGEHFHGGGFHEEHHHGCECGBBCGHFBGFHGHHGHHGGHGCGG-AGHHHHHHFHHHGGFGGGGGHGHHGHHHHHFHHGGGGGGG-AGGGG@@F@@FFFFFFFFFBFFFFFFFFFFFFFF@;BFFFFFF?BFFFF/FFFFFFFFF/FFFFFFFFFFFFBFFF/FFFF/BF/;FFFFF/;/;/
@M05620:37:000000000-D9766:1:1101:9344:9067 1:N:0:6
ACCACACCTTCTACAATGAGCTGCGTGTGGCTCCCGAGGAGCACCCCGTGCTGCTGACCGAGGCCCCCCTGAACCCCAAGGCCAACCGCGAGAAGATGACCCAGGTGAGTGGCCCGCTACCTCTTCTGGTGGCCGCCTCCCTCCTTCCTGGCCTCCCGGCGCTGCGCCCTTTCTCACTGGTTCTCTCTTCTGCCGTTTTCCGTAGGACTCTCTTCTCTGACCTGCGTCTCCTTTGGAACTCTGCAGGTTCT
+
BBBAAABAFFFFGGGFFG5FG5GFG2EABAGFBFFEDEGCGHHHHGGGEEGGHHHHHHHE>EEGG1EFGEFCHEGGGGGHEEHHHGA<CG<<<DCB1FDDGHHHFFF1FFHGGGFDGGGGHHGHHHHHHFHGHGGGCG?GGHHGGFBGGGGGGBFGGGG-AGBBF?BFB?FFEFFFFFFFFFFFFFFFFFFFFFBADFFBFDFFFFFFFFFFFFFFFFFFFFFF.@FBFFFFBFFFFFFFFFFFFFFFFFF
@M05620:37:000000000-D9766:1:1101:7339:9075 1:N:0:6
AGTGCCAGCTCTCCATCGCACAGGGGACCCAGGGCCTGGCCCCTCCATCCAGAAAACCTATGACCTCACCCGCTACCTGGAGCACCCACTCCGCAGCTTGGCTGGGATCTGGGCGTTGTGGCGGCGTGCGGAGTTGGGTCCCGCCCGTCCTACCCGTGGAGGGTTCTGGTACCTGATGGGGTGCGGCGGGGCTCTTTGGCTCCCACCAGTCCCCCTGTCTGGCCTATCTCCTGCCCTTAGCTCGGAAGAGC
+
>A>>>FF4>FFFGFGFGEEAE?FEG?2AAEFGA2BA2FGHFHGCEGHFFHFHBGFFGGFCFGEHHDFHHGHEE>>EHFFF?BGHHH11?FFGEFCE>FBFEH3/EEGF/HBGG//<B//?///>/A-<.<@?A;:GHC.:..;-A--AEFG09CFD9.?99C-AFFFFF9;//;;FFFFFFDB.BB-9;?BBBF/FFFFFEFFFFFFEFFFBFFF-A/9B9F/;BFFFFBFFFFFEFFBF/9BA?A.;.;B
@M05620:37:000000000-D9766:1:1101:25857:9093 1:N:0:6
ACCACACCTTCTACAATGAGCTGCGTGTGGCTCCCGAGGAGCACCCCGTGCTGCTGACCGAGGCCCCCCTGAACCCCAAGGCCAACCGCGAGAAGATGACCCAGGTGAGTGGCCCGCTACCTCTTCTGGTGGCCGCCTCCCTCCTTCCTGGCCTCCCGGAGCTGCGCCCTTTCTCACTGGTTCTCTCTTCTGCCGTTTTCCGTAGGACTCTCTTCTCTGACCTGAGTCTCCTTTGGAACTCTGCAGGTTCT
+
CCDCCCDDFFFFGGGGGGGGGGHHGGGFGGHHHGGGGGGGGHGHHGGGGGGGHHGHHHHGGGGGGGGGGGGHGHHGGGGHGHHHHGGGGGGGGGHHGHHHHH/?FHHGH=GGGHECFGGGHFHHHHHFDHHGGHGDGGGHGHHGHGGGGGFFGGGGG?@BBDFGGGFFFFFFFFFFFFFFFFFFFFFFFFFFFFFDFFFFFFFFFFFFFFFFFFFFFBFFFFFFBFFFFFFFFFFFFFFFFFBFFFFAFFF
@M05620:37:000000000-D9766:1:1101:10504:9100 1:N:0:6
ACCACACCTTCTACAATGAGCTTCGTGTGGCTCCCGAGGAGCACCCCGTGCTGCTGACCGAGGCCCCCCTGAACCCCAAGGCCAACCGCGAGAAGATGACCCAGGTGAGTGGCCCGCTACCTCTTCTGGTGGCCGCCTCCCTCCTTCCTGGCCTCCCGGAGCTGCGCCCTTTCTCACTGGTTCTCTCTTCTGCCGTTTTCCGTAGGACTCTCTTCTCTGACCTGCGTCTCCTTTGGAACTCTGCAGGTTCT
+
AAAAAAAAFFFFGGG1AFGGGDHHGF0AA0FGHGGGGGG?FHCGHGEGEAEFHHHHHHGE/EGGGEGGGGGHHGHGGFGHGFHHFFE@EGC/<CHH1FFHHHEHGHHEFDFEFFGGGCGGHFHHHHHHHHEGHHGGGGGHGHHGFHBFGBF?GFGFEG?;@@FGG??B;>BFFFFFEFBBFFFFFFFFFFFFFF@BBFFFFFFFFBFFFFFFFFFFFFFEFFFF-@B@BFFFFFFFBFFFFFFFBFFFFFF
@M05620:37:000000000-D9766:1:1101:6734:9122 1:N:0:6
ACCACACCTTCTACAATGAGCTGCGTGTGGCTCCCGAGGAGCACCCCGTGCTGCTGACCGAGGCCCCCCTGAACCCCAAGGCCAACCGCGAGAAGATGACCCAAGTGCGTGGCCCGCTAACTCTTCCGGTGGCCGCCTCCCTCCCTCCTGGCCTCCCCGCGCCGCGCCCTTTCTCACTGGTTCTCTCTTCTGCCGTTTTCCGTAGGACTCTCTTCTCCGACCCGCGTCTCCTTTGGAACTCTGCAGGTTCT
+
CCCCCCCCFFFFGGGGGGGGGGHHGEGEHGHHHGGGGGGGGHHHHGGGGGGGHHHHHHHGGGGGGGGGGGGHHHHGGGGHGHHHHGGGGGCGGGHHHHHHHHC/?FH1/?CDGHHGG-<<GHHBH=0<A@CEHFCACD.EEFFG.;CF/;FFGGFGG.;:-;-;@D=FFFFFFFFF9BFF;BFFFFF0;FFFFF-;;FFFF.;A.AFFFFFFFFF9F0::-;-;--;-A/BFFFFE0BFFF0BFF0FAFFF
@M05620:37:000000000-D9766:1:1101:27013:9143 1:N:0:6
AGTGCCCGCTCTCAATCGCATAGGGGACCCAGGGCCTGGCCCCTCCATCCAGAAAACCTATGACCTCACCCGCTACCTGGAGCACCAACTCCGCAGCGTAGGAGTTGGGGAGGAGTGAGGAGTTGGGGACAGACAGTCCTAACCGTGGAGGGTTCTGGTAAATGATGGGGTGAGGAGGGGCTCTTTGGCTCCCACCAGTCCCCCTGTCTGGTCTATCTCCTGCCCTTAGATCGGAAGAGCACACGTCTGAA
+
AA>1AF11DDDAF1FGBFFAECG1BE0EE0FGCEGEFFGHHGGHGGHFHHBHFHH0FGHHHH2GF@FFHHHEGEGGHHHF0BFFHHECEEF>EE@EG/EEEE1BBFBGCCFCGGGHHEGHGGHHHHGG/-.<FGGHGGGGFHFGG<CCGHGGCHFHHCG0:CGHHHHHHG:AAFGGGE9@@@EFFFFG/BFFEF;AEFBBFBA-;ABFFFBBFFBFFFFFFFFAAFF/BFFFEABE?A-BF--;@;EFEF9
@M05620:37:000000000-D9766:1:1101:6898:9161 1:N:0:6
ACCACACATTCTACAATGCGCTGCGTGTGGCTCCCGAGGAGCACCCCTTGCTGCTGACCGAGGCCCCCCTGAACCCCAAGGCCAACAGCGCGAAGATGACCCAGGTGCGTGGCCCGCTACCTCTTCTGGTGGCCGCCTCCCTCCTTCCTGGCCTCCCGGAGCTGCGCCCTTTCTCACTGGTTCTCTCTTCTGCCGTTTTCCGTAGGACTCTCTTCTCTGACCTGCGTCTCCTTTGGAACTCTGCAGGTTCT
+
AAA>AAA>BBDFGAGD3GAAF0FFG0A00ABFAABA/AEE?GHHHGG/0BFHFHGFHHH//>?EG/EGGGE0F1GFGGAH//FGHG/0BC/<<C@/1F1DGHGHGHG1@FCCGF<<CGGGHHHHHGHGHHFCHFGGCG.EFGGGGGEFGFGGG0FFGFG;;;AFF=@F;@FFFFFFFFFFFFFFFFFFFFFFFF@FFFFFFFFFFFFFFFFFFF:BFFFFFFFFF@F@FFFFFFFFFFFFFFFFFFFFFFF
@M05620:37:000000000-D9766:1:1101:14898:9174 1:N:0:6
ACCACACCTTCTACAATGAGCTGCGTGTGGCTCCCGAGGAGCACCCCGTGCTGCTGACCGAGGCCCCCCTGAACCCCAAGGCCAACCGCGAGAAGATGAGTGAGTGGCCCGCTACCTCTTCTGGTGGCCGCCTCCCTCCTTCCTGGCCTCCCGGAGCTGCGCCCTTTCTCACTGGTTCTCTCTTCTGCCGTTTTCCGTAGGACTCTCTTCTCTGACCTGAGTCTCCTTTGGAACTCTGCAGGTTCTCGATC
+
ABBBBBABFFFFFGGBEGGGGGHHGFGFHEHHHGGEEGGCGHHHHGGGEEGGHHHHHHHGGGGGEGEGGGGHHHGGGGGGGHHHHGGGGCCGFDHHGFHHHHFHGHGGHHGGG?FHHHHHHHHHGHGHHGFGGGHGHGGHHHHGHHHGGGGGFG-AGGGGGGGGFFFFFFFFFFB;BFFFFFFFFFFFFBADFFFFFBFDFFFFFFFFFFFFFFFFFFFFFFFFFFFFFFFFFFFFFFFFFFFFFF/ABB.
@M05620:37:000000000-D9766:1:1101:22604:9198 1:N:0:6
ACCACACCTTCTACAATGAGCTGCGTGTGGCTCCCGAGGAGCACCCCGTGCTGCTGACCGAGGCCCCCCTGAACCCCAAGGCCAACCGCGAGAAGATGACCCAGGTGAGTGGCCCGCTACCTCTTCTGGTGGCCGACTCCCTCCTTCCTGGCCTCCCGGAGATGCGCCCTTTCTCACTGGTTCTCTCTTCTGCCGTTTTCCGTAGGACTCTCTTCTCTGACCTGAGTCTCCTTTGGAACTCTGCAGGTTCT
+
>1>AA11AFF@1AFG13ABA1A110BBEG0FGGG00A/A/FHHHHGAGA/E/FABFHA0EGGCG/E>EGGGHHHC>EGGCFHHCE?EEC/BC?BGH1<FG1<GCF<CHHHH//GHG-<CGHHHHH0GH0DHGHHG--;AFAGH./0;F0CFGGGGGG?AA--;FGGG?@@F/;FFFFFFEFFFFFFFFFF/BFB@FFFFFFFFFFBFFFFFFF/F//BFFFF/BBBFFFFFFFFFFFFFFFFFFFFF?FFF
@M05620:37:000000000-D9766:1:1101:23252:9200 1:N:0:6
ACCACACCTTCTACAATGAGCTGCGTGTGGCTCCCGAGGAGCACCCCGTGCTGCTGACCGAGGCCCCCCTGAACCCCAAGGCCAACCGCGAGAAGATGACCCAGGTGAGTGGCCCGCTACCTCTTCTGGTGGCCGCCTCCCTCCTTCCTGGCCTCCCGGAGCTGCGCCCTTTCTCACTGGTTCTCTCTTCTGCCGTTTTCCGTAGGACTCTCTTCTCTGACCTGAGTCTCCTTTGGAACTCTGCAGGTTCT
+
BBBBBBBBFFFFGGGGFFG5GDGFGEFGHEHHFGGFGGGGGHHHHGGGFGGGHHHHHHHGGGGGGEGGGGGHHGHGGGGHEFHHHGG@G@DC@FBHGGBGHFAGFHHB0??/FGH--<-A000DD=0G0DG.C.-A-.;GC/G.C0C/CFBF99CFCAA?--A//?DFAFFBFFF/99BFF/////99:BB/BB9DFF?F/A:.D.//////;/////9/BF/.9.9//;/:FFFBFFBB/B9BBF.:F9B
@M05620:37:000000000-D9766:1:1101:9536:9200 1:N:0:6
ACCACACCTTCTACAATGAGCTGCGTGTGGCTCCCGAGGAGCACCCCGTGCTGCTGACCGAGGCCCCCCTGAACCCCAAGGCCAACCGCGAGAAGATGAGTGCGTGGCCCGCTACCTCTTCTGGTGGCCGCCTCCCTCCTTCCTGGCCTCCCGGACCTGCGCCCTTTCTCACTGGCTCTCTCTTCTGCCGCTTTCCGTAGGACTCTCTTCCCTGACCTTAGTCTCCTTTGGAACTCTGCAGGTTCTAGATC
+
ABBBBBBBFFFFGGGGGGGGGGHHGGGEHGHHHGGGGGGFGHHHHGGGGEGGHHHHHHHGGGGGGGGGGGGHHHHGGGGHGHHHHGGGGGGGGGHHGHDB2?2/??//?<-<<@CHHHHDG00<=/..<D-:.:C;/C:/:C/09/.C09.9.---;/9.-;A@-/9B/B/;F/..;BF/BFF////;99-9..;/.99..;9FFF9B///.99.;//////;F/F/;//9///BB/;///9;9BF9BBFE
@M05620:37:000000000-D9766:1:1101:3782:9203 1:N:0:6
ACCACACCTTCTACAATGAGCTGCGTGTGGCTCCCGAGGAGCACCCCGTGCTGCTGACCGAGGCCCCCCTGAACCCCAAGGCCAACCGCGAGAAGATGACCCAGGTGAGTGGCCCGCTACCTCTTCTGGTGGCCGCCTCCCTCCTTCCTGGCCTCCCGGAGCTGCGCCCTTTCTCACTGGTTCTCTCTTCTGCCGTTTTCCGTAGGACTCTCTTCTCTGACCTGAGTCTCCTTTGGAACTCTGCAGGTTCT
+
CCCCCCCCFFFFGGGGGGGGGGHHGGGGHGHHHGGGGGGGGHHHHGGGGGGGHHHHHHHGGGGGGGGGGGGHHHHGGGGHGHHHHGGGGGGGGGHHHHHHHHCFFHHHHHHGGHHGGGGGHHHHHHHHHHHGHHGGGGGHGHHGFGGGGGGGGGGGGDCGGGFGGGFFFFFFFFFFFFFFFFFFFFFFFFFFFFFFFFFFFFFFFFFFFFFFFFFFFFFFFFFFBFFFFFFFFFFFFFFFFFFFFFFFFFF
@M05620:37:000000000-D9766:1:1101:6115:9221 1:N:0:6
ACCACACCTTCTACAATGAGCTGCGTGTGGCTCCCGAGGAGCACCCCGTGCTGCTGACCGAGGCCCCCCTGAACCCCAAGGCCAACCGCGAGAAGATGACCCAGGTGAGTGGCCCGCTACCTCTTCTGGTGGCCGCCTCCCTCCTTCCTGGCCTCCAGGAGCTGCGCCATATCTCACTGGTTCTCTCTTCTGCCGTTTTCCGTAGGACTCTCTTCTCTGACCTGAGTCTCCTTTGGAACTCTGCAGGTTCT
+
3AAABBAAFFFFGGGCFGGGGCHCE2AEFAHHFGFE2EG?EHHHHGEGAEEEBEF3GEBE0E0FFA>EGGG1ECEEGG/CE/FGCE/<CCG?/CC11?11?<///?FGA<GGF0?@DGGGH0D0=<G0<=CDH.CCCG..C/C?CFGB0FGF.0;A/B/;;..:F-;..9/999B//9/.9B//9BF/:9/BBB=99BFBFDF..AFFFFF/;/;;9//;///9BBBBFBB9F///9BFFFF/B//9.;99
@M05620:37:000000000-D9766:1:1101:5182:9249 1:N:0:6
ACCACACGTTCTACAATGCGCTGCGTGTGGCGCCCGAGGAGCACCCCGTGCTGCTGACCAAGGCCCCCCTGAACCCCAAGGCCAACCGCGCGAAGATGAGGGAGTGGCCTGCTCCCTTTTCTTGTGGAGGCATCCCTCCTTCCGGGCCTCCCGGCGCTGTGGTCTTTCTCCCTTTTTCTCTCTTCTGGCGTTGTGCGTCGGCCTTTCTTCTCTGCGCTGAGTCTCTTGTGTCACTCCCCCGGTTCTCGCTC
+
>>AA>>>11BBABBABGGA1EEEEGEF00EA/B/AA/EAE?GABFEE//B?BB@EHFHC1?ECGHGG>E//F1FGEE?EHGH?GHGGC>C/><CG/?FF10<?EGHG.>1<<1><><<<<GH0DGCC0<<..;CGA0CF/CGH.;@?-EAAEG?-;A-@-;-9/9//99B//;/;B//BB9BB/FFFB/;;@-9-/;-;@---9/9;/B/9BFFF;;@@AAF////9/;/;::/;9---9;@@-;F/;A-9
@M05620:37:000000000-D9766:1:1101:7472:9261 1:N:0:6
ACCACACCTTCTACAATGAGCCGCGTGTTTCTACCTCGGATCCCCCCGTGCTTCTGACCGATTCCCCCCTGACCCCCAAGCCCCACCGCGAGACGCTGACCCCGGTGAGTGGCCCGCTACCTCTTCTGGTGGCCGCCTCCCTCCTTCCTGGCCTCCCGGAGCTGCGCCCTTTCTCACTGGTTCTCTCTTCTGCCGTTTTCCGTCGGACTCTCTTCTCTTACCTGATTCTCCTTTGTAACTCTGCAGGTTCT
+
AAAAAAAAF1@BFGF1BBBBB10AAA0BBAGH2DGFFFAE/AFGFGEEG///1DFGGHHGG/>F21FEGGE00BGEEE/<//?//??/><<><//>???0?G?<><-<<>1><<<<--AAGCGCC<;0<;/.;:--9ECAAF/C/;C900/.;0FEF.-;-;-99>@F@;/;B9FFFB;9/99FFFF//FFF/B---/;/99B9;;@@@FFFFF;:B//;/;/9;/:9B/FFF/;9//;/;/:/B9A;/:/
@M05620:37:000000000-D9766:1:1101:13043:9264 1:N:0:6
GAGGCTGCTTTGGAAGAAACTCATAGACTACGGCAACAGTTCCCCCTGGACCTGGACAAGTTTCCTGCCCAGCTTACTGAAGCTGAAACAACGGCCAATGGTTGCTACCCATAAGGAAAGGCTCCTAGAAGACTCCAAGGGAGTAAAAGAGCTGATGAAACAATGGCAAGCAAGTCAGGCATTTCCGCTTTAGCACTCTTGTGGATCCAATTGAACAATTCTCATCATTTGTACTTTTAACTGACAAGCCA
+
AABBBAFBFFFFBFGGGGGGF4BBFB545B42BAEEHFB555F32A2F22BB22121B1BA55D5D5A1131BFFHH5B5B@BG333F331B/>E//?GHB4BEF?F?0B3BBBBB33BB?/?BFC311?1B0BF??BF/C/?/<@@21/<0?<??<11F10<11?><<<.<<<=1>10>.<0=G0AEDDC0=0;C:;CG0GFG:0:/:0;0<;0;;B0;;;0B09;0;;90;CFB000;;000/99.:.9
@M05620:37:000000000-D9766:1:1101:20970:9265 1:N:0:6
ACCACACCTTCTACAATGAGCTGCGTGTGGCTCCCGAGGAGCACCCCGTGCTGCTGACCGAGGCCCCCCTGAACCCCAAGGCCAACCGCGAGAAGATGACCCAGGTGAGTGGCCCGCTACCTCTTCTGGTGGCCGCCTCCCTCCTTCCTGGCCTCCCGGAGCTGCGCCCTTTCTCACTGGTTCTCTCTTCTGCCGTTTTCCGTAGGACTCTCTTCTCTGACCTGAGTCTCCTTTGGAACTCTGCAGGTTCT
+
ABAABABBFFFFFGGGFGFGGGGGGEGEG2GHHGGGGEE?EGHHHGGGEGGGHHHFFHHGGGFGFGEFGGGHHHHGGGGHGHHHHGGGGGGGGGHHHHHHHHHGFCHGHHHGGHGGGGGGHHHHHHHHHHHGHHGGGGGHGHHGHGGGGGFGGGGGGGGGGGGGGGFFFFFFFFFFFFFFFFFFFFFFFFFFFFFFFFFFFFFFDFFFFFFFFFFFFFFFFFFFFFFFFFFFFFFFFFFFFFFFFFFFFFF
@M05620:37:000000000-D9766:1:1101:23066:9286 1:N:0:6
ACCACACCTTCTACAATGAGCTGCGTGTGGCTCCCGAGGAGCACCCCGTGCTGCTGACCGAGGCCCCCCTGAACCCCAAGGCCAACCGCGAGAAGATGACCCCGGTGAGTGGCCCTCTACCTCTTCTGGTGGCCGTCTCCCTCCTTCCTGGCCTCCCGGAGCTGCGCCCTTTCTCACCTTTTCTCTCTTCTGCCGTTTTCCGTAGGACTCTCTTCTCTGACCTGAGTCTCCTTTGGAACTCTGCAGGTTCT
+
CCCCCCCCFFFFGGGFGGGGGGHHGGGGHGHHHGGGGGGGGHHHHGGGGGGGHHHGHHHGGGGGGGGGGGGHHHHGGGGHGHHHHGGGGGGGGGHHHHHFFG/<<A@F0F1.<FF.>0<==GF00<000=/..<---.;0;GGGCCGHBBB:CFFEA.9;9-CBB-=E=-/B900:9.009;00BF0:F90000-..:.0;.;...;FFB0B0BB00B00BFF//;0909:9B00/0;0;FFFBF0A.BF9
@M05620:37:000000000-D9766:1:1101:9307:9301 1:N:0:6
AGTGCCAGCTCTCAATCGCACAGGGGACCCAGGGCCTGGCCCCTCCATCCAGAAAACCTATTACCTCACCCGCTACCTGGAGCACCCACTCCGCAGCTTGGCTGGGATCTGGGCGTTGTGTAGGCGTGCGGAGTTGGGGCCCGCCCGTCCTCCCCGTGGAGGGTTCTGGTACCTGATGGGGTGCGGCGGGGCTCTTTGGCTCCCACCAGTCCCCCTGTCTGGTCTCTCTCCTGCCCTTAGCTCGGACGCGC
+
>A>>AFFFAFFFG4BGFFGGECHDG?2AEFHH2EFGFGHHHHGHEGGHHGFGEGH2BEHHD5FGHAFGHHHEE>EEHFEGBBGHHG1FEHHGEGGGEHGFGHHGGGGGGHHHHCBDD??EC22@@CEG//A>A>FGHC-<A@CF<::AAEGC:EGFDGG.;EG.FFGEE0;FBC0/CFGGFFF.@C=DCFFFFFFFFFFFFFFA9.;.AFFFFFDDEBFFFFFBB9BFFFFFF;FF/;999FFFF.-;-;@
@M05620:37:000000000-D9766:1:1101:18975:9318 1:N:0:6
ACCACACCTTCTACAATGAGCTGCGTGTGGCTCCCGAGGAGCACCCCGTGCTGCTGACCGAGGCCCCCCTGAACCCCAAGGCCAACCGCGAGAAGATGCCCCAGTTGAGGGGCCGGCTACTCCTCTTGGTGCCCCCCTCCCCCCTTCCTGGCTTCCCGCACCGGCGCCCTTCCTCACTGGTTCTCTCTTCTCCCGTTTTCCGTAGTCCTCTCTCCCCTGACCTGGGCTTCCTTTGGAACTCTGCAGTTTCT
+
CCCCCCBCFFFFGGGGGGGGGGHHGGGEHGHHHGGGGGGGGHHHHGGGGGGGHHHGHHHGGGGGGGGGGGGGHHHGGGGHGFHHHGGGGGGGGGHHHH2FH//C11<110?/>D----.<00/</00<00:0;/.=--;C..;-:.;909/;/.;F/A---9----;C-BF/99//9/;/;:/99//;9/9/;/.;AB9B/.:.;./9/9//;/9/././;///.../9:/BB/:/B9B/:99//;/;/9/
@M05620:37:000000000-D9766:1:1101:24788:9320 1:N:0:6
ACCACACCTTCTACAATGAGCTGCGTGTGGCTCCCGAGGAGCACCCCGTGCTGCTGACCGAGGCCCCCCTGAACCCCAAGGCCAACCGCGAGAAGATGACCCAGGTGAGTGGCCCGCTACCTCTTCTGGTGGCCGCCTCCCTCCTTCCTGGCCTCCCGGAGCTGCGCCCTTTCTCACTGGTTCTCTCTTCTGCCGTTTTCCGTAGGACTCTCTTCTCTGACCTGAGTCTCCTTTGGAACTCTGCAGGTTCT
+
ABBBBAABFFFFGGGGGGGGGGHGGEGGHGHHHGGEGGGCGHHHHGEFEFGFHHHHHHHGGGGGCE@FGGGGHHEGGGGHGHHEEGGGGFGFGGHHBFHHHHHHGHHHHDFEGHHGG?CFHHHHHHHHHHHGHHCGGGGGGHHGFGGGFGGGGGGGGGAGGGGFGGAFFFFFFFFFFFFFFFFFFFFFFFFFFFADDFFFFFFFF.BFFFFFFFFFFFFFFFFFFFFFFFFFFFFFFFFFFFFFFFF;BFF
@M05620:37:000000000-D9766:1:1101:7879:9321 1:N:0:6
ACCACCCTTCTACAATGTGCTGCGTGTGGCTCCCGCGGAGCACCCCGTTCTGCTTACCGAGGCCCCCCTGAACCCCCAGGACAACCGCGGGAAGATGACCCAGGTGAGTGGCCCGCTACCTCTTCTGGTGGCCGCCTCCCTCCTTCCTGGCCTCCCGGCGCTGCGCCCTTTCTCACTGGTTCTCTCTTCTGCCGTTTTCCGTAGGACTCTCTTCTCTGACCTGAGTCTCCTTTGGAACTCTGCAGGTTCTA
+
AAA1AAAAFFBBFEGGD3BBABBABEA0?GGHCBEAEE/AAFGHGGEEBGGHH@DFFHGFGGGGGEGG/?0BGEGG/EEG/<FHHG@/</><@/?FF11>GHHGHHHHFFGGHHGGGGGHHHHHHHHHHHGHHG@GGGGGGGGGGGGGGGGGGGGGG?99@@@F@@F@?FFFFFFFFFFFFFFFFFFFFFFFF@FFFFFFFFFFFFFFFFFFFFFFFFFFFFFB9FF/FFFFFFFFFFFFFFFFFFFFFFB
@M05620:37:000000000-D9766:1:1101:11529:9347 1:N:0:6
ACCACACCTTCTACAATGAGCTGCGTGTGGCTCCCGAGGAGCACCCCGTGCTGCTGACCGAGGCCCCCCTGAACCCCAAGGCCAACCGCGAGAAGATGACCCACCCGCGACGCCCGCTAGCTCTTCTGGCCGCCGTCTCCCTCCTTCCTGGCCTCCCCCCGCTGCGCCCGGTCCCACTGGCTCTCTCTTCTGCCGTTTTCCGTAGCACTCTCCTCTCTGACCTGTGTCACCTTTCGGGCTCTGCAGGTTCT
+
AAABCCCAFFFFGGGGGGGGGGHGGGGGHGFFHGGGGGGGGHHHHGGGGGGGGHHGHHHGGGGGGGGGGGGFFHHGGGGHGHHHHGGGGGGGGGHFGHH222////>/-----<--;C-.:000:;0000.--;---.;0//;CF0CFBF/.;F.AA..:--;-.--;:--;-@.0..0/.;0/B00BF00000-..::0;90...0;FB0;/BB0/;009FF/0;000;00;:0.-.-:AF00B9..000
@M05620:37:000000000-D9766:1:1101:12785:9354 1:N:0:6
ACCACACCTTCTACAATGAGCTGCGTGTGGCTCCCGAGGAGCACCCCGTGCTGCTGACCGAGGCCCCCCTGAACCCCAAGGCCAACCGCGAGAAGATGAGTGAGTGGCCCGCTCCCTCTTCTGGTGGCCGCCTCCCTCCTTCCTCCCCTCCCGGCGCTGCGCCCTTTCTCCCTCGCTCTCTCTTCTGCCGTTTTCCGTCGGACTCTCTTCTCTGCCCTGAGTCTCCTTTGTAACTCTGCCGGTTCTTGCTC
+
ABCCCCCCFFFFGGGGGGGGGGHHGGGFHGHHHGGGGGGGGHHHHGGGGGGGHHHHHHHCGGGGGGGGGGGHHHHGGGGHGHHHHGGGGGDGCGHGHHF2G22DGF//0?/C-@DFG00=11000/<.<--;..;CGH?/GHHG0/:./AEG.-;--9>A-9:9-/9BFF0;B/--;.A0BFF0::00;=;9/.00.B.-;-;@/0;F00;0F90;A:99::00F09B00000;;0;000;@@D?F0:0;;
@M05620:37:000000000-D9766:1:1101:21339:9391 1:N:0:6
ACCACACCTTCTACAATGAGCTGCGTGTGGCTCCCGAGGAGCACCCCGTGCTGCTGACCGAGGCCCCCCTGAACCCCAAGGCCAACCGCGAGAAGATGACCCAGGTGAGTGGCCCGCTACCTCTTCTGGTGGCCGCCTCCCTCCTTCCTGGCCTCCCGGAGCTGCGCCCTTTCTCACTGGTTCTCTCTTCTGCCGTTTTCCGTAGGACTCTCTTCTCTGACCTGAGTCTCCTTTGGAACTCTGCAGGTTCT
+
BBCCBCBCFFFFGGGGGGFGGGHHGEGBFFHFGGGGGGFGGHGHHGGGGGGGHHGHHHHGGGGGGGGGGGGHFHHGGGGHGHHHHGGGGGDGGGHHHHHHHHHHGHHHHHHGGHHGGGGGHHHHHHHHHHHGHH@FGEEHGHHGHGGGGFGGGGGGGGG?ADGFGAFFFFFFFFF0FFFBFFFFFFFFFFFFFFFFFFFFFFFFFFFFFFFFFFFFFFF0FFFFFFFFFFFFFFFFEFFFFFFFFFFFFFF
@M05620:37:000000000-D9766:1:1101:26457:9398 1:N:0:6
ACCACACCTTCTACAATGCGCTGCGTGTGGCTCCCGAGGAGCACCCCGTGCTGCTGACCGAGGCCCCCCTGAACCCCAAGGCCAACCGCGAGAAGATCACCCAGGTGAGTGGCCCGCTACCTCTTCTGGTGGCCGCCTCCCTCCTTCCTGGCCTCCCGGAGCTGCGCCCTTTCTCACTGGTTCTCTCTTCTGCCGTTTTCCGTAGGACTCTCTTCTCTGACCTGAGTCTCCTTTGGAACTCTGCAGGTTCT
+
BBBBBABBFFFFFGFGGG4AEEGGGGGGHGFHHFGGCGGCDHGHHGGEEFGGFGHHHHHGGGEEGGGGGGGHHHHGGGGHGHHGAFGGGC//>/<CG1<FG?CF/??1?GGEFHHGGGGGHHHHHHDF0GFGHHGGGGGGGGGGFGG/BFFGGGGGGG@-B@FFFBBFBBFFFFFFFFBBFFFFFFFFFFFBFFBFFFFFF?FFFFFFF/BFFFFFBFFFFFFF/.FFFFF/BBBFBFFFFFFFFF..9FF
@M05620:37:000000000-D9766:1:1101:26951:9413 1:N:0:6
ACCACACCTTCTACAATGAGCTGCGTGTGGCTCCCGAGGAGCACCCCGTGCTGCTGACCGAGGCCCCCCTGAACCCCAAGGCCAACCGCGAGAAGATGACCCAGGTGAGTGGCCCGCTACCTCTTCTGGTGGCCGCCTCCCTCCTTCCTGGCCTCCCGGAGCTGCGCCCTTTCTCACTGGTTCTCTCTTCTGCCGTTTTCCGTAGGACTCTCTTCTCTGACCTGAGTCTCCTTTGGAACTCTGCAGGTTCT
+
BBCCCCCCFFFFGGGGGGGGGGHFGGGEHGHHFGGEDGGGGGHHHGGGEGGGHHFHHHHGGGGGGEGGGGGFFHHGGGGHGHHHHGEEB@FCCGHHFFHHCGHHGFHHFHGGGHHG-CGGHHHHHHHHGHHD.GDDGGGHGHHGHGGGGFFGGGGGGGGGGGGFGGFFFFF/BBFFFFFFFFFFFFFFFFFFFFFFFF?BFDFFFFFFFFFFEFFFFFFF/BFFFFFFFFFFFFFFFFFFFFFFFFFFFFF
@M05620:37:000000000-D9766:1:1101:22105:9416 1:N:0:6
AGTGCCAGCTCTCAATCGCACAGGGGACCCAGGGCCTGGCCCCTCCATCCAGAAAACCTATGACCTCACCCGCTACCTGGAGCACCAACTCCGCAGCTTGGCTGGGACCTATGTGAGTATCCAGCGTAGGAATCTGGGAGTTGGGGAGGAGTGAGGAGTTGGGGAAAGACAGTCCTAACCGTGGAGGGTTCTGGTAAATGATGGGGTGAGGAGGGGCTCTTTGGCTCCCACCAGTCCCCCTGTCTGGTCTA
+
AA>>A11@>FFFFDGFFGGAE?GEFECEEE0F00BAAFHA0GEFFG0FFAAFE0BAFEGFFHFHHGH1GGGEG//EGGFHEBGHHHGEFBGFCE/EECDF/E1<//BGFFHFHGBFHGDDHHGFHGA/C/DDHHFHHFFEAFHFGCGCCGAGFHFCHACHHGGGECHGHHGHHHFFGHCF@GG?BEBGGGGGGGBFFGFFFGGBEGF@FFFFBF;=@?FFBBFBFFFAAFFFEFFFFFFF@FFFFFFFFFF
@M05620:37:000000000-D9766:1:1101:19652:9442 1:N:0:6
ACCACACCTTCTACAATGAGCTGCGTGTGGCTCCCGAGGAGCACCCCGTGCTGCTGACCGAGGCCCCCCTGAACCCCAAGGCCAACCGCGAGAAGATGACCCAGGTGAGTGGCCCGCTACCTCTTCTGGTGGCCGCCTCCCTCCTTCCTGGCCTCCCGGAGCTGCGCCCTTTCTCACTGGTTCTCTCTTCTGCCGTTTTCCGTAGGACTCTCTTCTCTGACCTGAGTCTCCTTTGGAACTCTGCAGGTTCT
+
AAA1AAAAFFFFGFGF3BGDGBGFEAAAA0BG1FF0EEGCEHCGHGGG?EEFGHFCFHFG?ECGG/FGGGFGH1GEGGCH//GHHGE/CGB//C0C1<>?GHAGEHGHCGFEGCHGGGGGHHHHGHHHHHGGGHC-AC.CGHFEHGBFGGGGGFGE?CGG@?GGF@@F=9BFFFFFFEFFFFFFFFFFFFFFBF@9A9AFFBFABFFFFFFFFFFFFFBFBBFF/BFFFFFFFFFEFFFFFFFFFFFABFB
@M05620:37:000000000-D9766:1:1101:24790:9443 1:N:0:6
ACCACACCTTCTACAATGAGCTGCGTGTGGCTCCCGAGGAGCACCCCGTGCTGCTGACCGAGGCCCCCCTGAACCCCAAGGCCAACCGCGAGAAGATGACCCAGGTGAGTGGCCCGCTACCTCTTCTGGTGGCCGCCTCCCTCCTTCCTGGCCTCCCGGAGCTGCGCCCTTTCTCACTGGTTCTCTCTTCTGCCGTTTTCCGTAGGACTCTCTTCTCTGACCTGAGTCTCCTTTGGAACTCTGCAGGTTCT
+
1AAAA?1AFFFF3FGAAGF1GFCCFAEAAAFGFFFEGECEGCH0FE/EAEGFHAGFF0FECEE@CEE>EGGGFHHGGGGGGHHHHG?<C/<BCFGHBGFHFGFHGHHFF<FFGHHG@@CCHEHFHHHHDDHGHHGGGGCEGHHGHGGGGGGGGGGGGAAAGAAFF?@A@<FFFFFFFFFF9FFFFFFF/BFBFF-9AB-BFFF?--;/BBFFFFF/FBFF/FB-BFF/9FFFFFEFFFF/B/BFFFFAFFF
@M05620:37:000000000-D9766:1:1101:21663:9459 1:N:0:6
AGTGCCAGCTCTCATCGCACAGGGGACCCCGGGCCTGGCCCCTCCATCCCGAAAACCTCTGACCTCACCCGCTACCTGGAGCACCCACTCCGCAGCTTGGCTGGGACCTATGTGAGTATCCAGCGTAGGAATCTGGGCGTTGGGGCGGAGTGCGGCGTTGGGGCAAGCCAGTCCTAACCGTGGAGGGTTCTGGTAAATGATGGGGTGAGGAGGGGCTCTTTGGCTCCCACCAGTCCCCCTGTCTGGTCTAT
+
AA>>AFFFAFFFGBGGGEFEGGHGG0AEE0AEEEEG/GAGGGHGG01BF/BBAEEHGHHHG1FGBBGHHHGGEGGHHGG0BGHHH/>EHHGEGGGGHFGGHHGGG0?EG1FFFG2FGGHHHDGHCC/>E1>FFHHGH.@CACGGGACA-AAF0;A-@@@@F@@-@EF-A:AFFFFFFFF@FF@-AB@BFFFFFFFFFFF/BFFFF-@EFF/;B@@@?FFFFFFFFFF?FFFAFFFFFFF?FFFFFFFFFFF
@M05620:37:000000000-D9766:1:1101:5893:9520 1:N:0:6
ACCACACCTTCTACAATGAGCTGCGTGTGGCTCCCGAGGAGCACCCCGTGCTGCTGACCGAGGCCCCCCTGAACCCCAAGGCCAACCGCGAGAAGATGCCCAGGTGAGTGGCCCGCTACCTCTTCTGGTGGCCGCCTCCCTCCTTCCTGGCCTCCCGGAGCTGCGCCCTTTCTCACTGGTTCTCTCTTCTGCCGTTTTCCGTAGGACTCTCTTCTCTGACCTGAGTCTCCTTTGGAACTCTGCAGGTTCTA
+
BBBBBABBFFFFGGGGGGGFGFHFGGGGFGHGHGGGGFG2EGGHHGGGEFGGBBFGHHHGEE?EFGGGGGGEFHGGGGGHGHHHHGGGGGGGGGHHHGHHHGHEGHHHHGGGHHGDF@CHHHHHHHHHDBDGHGGCAGHGHHFHHGGGEFFGGGGGEG-;9CFFCGFFFFFFFFFFFFFFFFFFFFFFFFFFFFDFEFFFF/A.A9BFFFFEFFFFFFFFFFFFBBFFFFFFFBFFFFFFFFFFEA:9FF;
@M05620:37:000000000-D9766:1:1101:16323:9530 1:N:0:6
GAGGCTGCTTTGGAAGAAACTGACAAGCCAGGGACAAAAGATCGGAAGAGCACACGTCTGAACTCCAGTCACATTACTCGATCTCGTATGCCGTCTTCTGCTTGAAAAAAAACACCCCTTCCTTCCCGGCTCCTCGCCTCCTCCCCTGGCGTCCCCGCGCTGTTGCCCCCCTTTCCCGTCCTTCCGGCCTTTCCGCTTTCGCATTCTTTTGTCTCCCCTTCCCTCCTTCTCCTCCTGTTTCCTTGTCGCTT
+
AAABB>CAFFFFGGGGFGGGGGFGHGHHGGBAEGGEAFCFCFGCAEAEEGGBGGFFHHBFDGGGHHBCDF3D5FFEGFGGHHGFHBBEGGGHGEFHEGHHDB33BBGBFE<?//0//<?0B2B33G2C@/<<F1?//<?/GBFE.>0..0<<--<<-::CC-.0999C:--9.9000.;.;C0;B.---;9/;B9.A.ABD?..99///;9.;BFF/.BA.:./..BFF9F//.;B;/;;F//9/F9.9:.
@M05620:37:000000000-D9766:1:1101:5858:9555 1:N:0:6
ACCACACCTTCTACAATGAGCTGCGTGTGGCTCCCGAGGAGCACCCCGTGCTGCTGACCGAGGCCCCCCTGAACCCCAAGGCCAACCGCGAGAAGATGACCCAGGTGAGTGGCCCGCTACCTCTTCTGGTGGCCGCCTCCCTCCTTCCTGGCCTCCCGGAGCTGCGCCCTTTCTCACTGGTTCTCTCTTCTGCCGTTTTCCGTAGGACTCTCTTCTCTGACCTGAGTCTCCTTTGGAACTCTGCAGGTTCT
+
CCCDEDEDFFFFGGGGGGGGGGHHGGGEHGHHHGGGGGGGGHHHHGGGGGGGHHHHHHHGGGGGGGGGGGGHHHHGGGGHGHHHHGGGGGGGGGHHHHHHHHEGGHHHHHHGGHHGGGGGHHHHHHHGHHHGHHGGGGGHGHHGHGGGGGGGGGGGGGGDDGGGGGFFFFFFFFHHHFFFFFFFFFFFFFFFFFFDFFFFFFFFFFFFFFFFFFHHFFFFFFFF/BFFFFFFFFFFFFFFFFFFFFFFFFF
@M05620:37:000000000-D9766:1:1101:24448:9560 1:N:0:6
ACCACACGCTCTACAATGCGCTGCGTGCGGCTCGCGAGGAGCACCCCTTGCTGCTGACCAAGGCCCCCCTGAACCCCAAGGCCAACCGCGCGAAGATGACCCAGGTGCGTGGCCGGCTACCTCTTCTGGTGGCCGCCTCCCTCCTTCCTGGCCTCCCGGTGGTGCGCCCTTTCTCACTGGTTCTCTCTTCTGCCGTTTTCCGTAGGACTCTCTTGTCTGACCTGCGTCTCCTTTGGAACTCTGCAGGTTCT
+
A?AAAAA>1>>AGGGGFGA0E0E?FEE00A//E/AE/EECAGHGHGG/0>BB1F@GHHE1?>/FG>E/E//BGGEFGCGHGHHHEGGGGCCC@@<.1=<FCG.FF1FF-CA@-C-;-AECG0:C00<:GBF?.F---.:.CFBAB0FFBBBAA999;B=9;--;B=-9@9BBF9B//9/-9;9/;BBBFF/9//-9:9EBB-/-;9:9/BFB///;BF/:99/F??-@A-9/9/B//9B9B/BF;FFF/99
@M05620:37:000000000-D9766:1:1101:21171:9590 1:N:0:6
ACCACACCTTCTACAATGAGCTGCGTGTGGCTCCCGAGGAGCACCCCGTGCTGCTGACCGAGGCCCCCCTGAACCCCAAGGCCAACCGCGAGAAGATGAGTGAGTGGCCCGCTACCTCTTCTGGTGGCCGCCTCCCTCCTTCCTGGCCTCCCGGCGCTGCGCCCTTTCTCACTGGTTCTCTCTTCTGCCGTTTTCCGTAGGACTCTCTTCTCTGACCTGAGTCTCCTTTGGAACTCTGCAGGTTCTCGATC
+
CDDCCCCCFFFFGGGGGGGGGGHHGGGEFGHHHGGGGGGGGHHHHGGGFGGGHHHHHHHGGGGGGGGGGGGHHHHGGGGHGHHHHGGGGGGGGGHHHH2?>D2GHHGFF?DGG-<GHHHDDDG10<CGCD-CFAGGHHGGHHHHCCHFGFGGD?--A??DB;BAFFFFFB:FFFF0BF0BFFFFFFFFFF.9:.<:9BF..BFFFFFFFFFBFF0B/:<B/BFFBFBFFFF0::BFFFB0BF.<FF0.0B<
@M05620:37:000000000-D9766:1:1101:25454:9593 1:N:0:6
AGTGCCAGCTCTCAATCGCACAGGGGACCCAGGGCCTGGCCCCTCCATCCAGAAAACCTATGACCTCACCCGCTACCTGGAGCACCAACTCCGCAGCTTGGCTGGGACCTATGTGAGTATCCAGCGTAGGAATCTGGGAGTTGGGGAGGAGTGAGGAGTTGGGGAAAGACAGTCCTAACCGTGGAGGGTTCTGGTAAATGATGGGGTGAGGAGGGGCTCTTTGGCTCCCACCAGTCCCCCTGTCTGGTCTA
+
>11>AFB1AFFFFGGGB1ACEE0000EEGG0BFAEEFC/00AA//BF11FG1BGHHHGHFHHHEGFHFFHGEG@EEHHHFHFGHHCGHGG1FEEEEE0DFEFHGC/GF?FHHHG>GHFFBGHGHHCGGG?FHHHHHHHHGEGHHGGGGCGFGHHHHHGFHH/<CFGHFHHHHHHGHHHHHGCFGGGGG9FFGGG9FGFGFGGGGG?B@FFFFFF?@@@FFFFFF/BF-EBFBFFFFFFF-@EFFFBFFFFF
@M05620:37:000000000-D9766:1:1101:21532:9596 1:N:0:6
GAGGCTGCTTTGGAAGAAACTGACAAGCCAGGGACACAAGATCGGAAGAGCACACGTCTGAACTCCAGTCACATTACTCGATCTCGTATGCCGTCTTCTGCTTGAAAAAAAAAAAAAACATCTATAAGAAGCCTCCATCCATCCATTAATCACCACGCTGCTAACTTTCTCACTTGCTCTCACTTCTTCCGCTATTCCACGATCTACCTTCTCTTCCATGCGTCTCTGTTTTCAATCTTCCATACCTAGCT
+
AAAABACBFFFFGGGG4GGEBFFFHHFHGCBBEFGE2AABCFFEGEBEC2FCFFFEHHHGEFGHHHFFHH3DFGBGGGBFGF?FGFFEGGHHGEEEFFGHBFGBBFGFGGE@DB/////?1<<111<1?101010.0=GG111000000000//0<.....000:000000000;00;:90000000000...-;0;00;.-.9.00;/;/;////;////..9..//;//.///;////////.//9///
@M05620:37:000000000-D9766:1:1101:17156:9608 1:N:0:6
AGTGCCAGCTCTCAATCGCACAGGGGATCCAGGGCCTGGCCCCTCCATCCAGAAAACCTATGACCTCACCCGCTACCTGGAGCACCAACTCCGCAGCTTGGCTGGGACCTATGTGAGTATCCAGCGTTGGAATCTGGGAGTTGGGGAGGAGTGAGGAGTTGGGGAAAGACAGTCCTAACCGTGGAGGGTTCTGGTAAATGATGGGGTGAGGAGGGGCTCTTTGGCTCCCACCAGTCCCCCTGTCTGTCCTA
+
AAAAAFFCAFFFGGGGGGCFGGHHGFG0FGFGH0EGCFGGGHGAEGH1FGEHHGFHFFH1GGHGGHH1F>CEEEEGHGHGHGHFGHHHGH1GGE//>B1>/01/??00?B1F<2221B2FGBF1G@///@111@G210F/CF<C//F--.<0<10<0.</0/<-..:;CH/C:G0;C0CGGACA.9A@..;F0C9CFB0C00009CE--;-F----;-9///;//F/E-9-9;-9/;/9---99/////9/
@M05620:37:000000000-D9766:1:1101:20880:9618 1:N:0:6
AGTGCCAGCTCTCAATCGCACAGGGGACCCAGGGCCTGGCCCCTCCATCCAGAAAACCTATGACCTCACCCGCTACCTGGAGCACCAACTCCGCAGCTTGGCTGGGACCTATGTGAGTATCCAGCGTAGGAATCTGGGAGTTGGGGAGGAGTGAGGAGTTGGGGAAAGACAGTCCTAACCGTGGAGGGTTCTGGTAAATGATGGGGTGAGGAGGGGCTCTTTGGCTCCCACCAGTCCCCCTGTCTGGTCTA
+
ABAAAFFFCFFFGGGGGGGFGGHGGGGGGGHHFFGGGGHHHHGHGGHGHHHHHHHGHGHGHHHHHHHHHHHGGEFGHHHGBFGHHH1?EHHFEFFGEHGHGHHGGGHHGHHHHHHHHHHHHHHHGGGCGGHHHHHHHHHGGGHHGGFDG?CFGHHHGFHHHHGGGGEFGGFGHHHHHHHHGGEGEGGGCFFFGGFGGGGGGGGGGGFFFFFFFFFFFFFFFFFFFFFFFFFFFFFFFFFFFFFFFFFFFFF
@M05620:37:000000000-D9766:1:1101:21219:9627 1:N:0:6
ACCACACCTTCTACAATGAGCTGCGTGTGGCTCCCGAGGAGCACCCCGTGCTGCTGACCGAGGCCCCCCTGAACCCCAAGGCCAACCGCGAGAAGATGACCCAGGTGAGTGGCCCGCTACCTCTTCTGGTGGCCGCCTCCCTCCTTCCTGGCCTCCCGGAGCTGCGCCCTTTCTCACTGGTTCTCTCTTCTGCCGTTTTCCGTAGGACTCTCTTCTCTGACCTGAGTCTCCTTTGGAACTCTGCAGGTTCT
+
AAAAAAAAFFFFGGGGDGG1GAFBE0BA0AGHFFGACAEGCHHHHGGGFFGGGHGFGEGEGGCEGEEGGGGGHGHGGGGHEGHHHGAECGCCCGHGFHHHHHHHGHHHHHHGGHHGGCGGHHGHHHHGHHHGHHGCCE:GGHHGHGGGGGGGGFFGEG?-AAGGGG@F@@FFFFFFFFFFFFFFFFFFFFFFFF?FFFFFFFFFFFFFFFFFFFFFFFFFFFFFEFFFFFFFFFFFFFFFFFFFFFFFFFF
@M05620:37:000000000-D9766:1:1101:5238:9644 1:N:0:6
TGTGCCAGCTCTCAATCGCACAGGGGACCCAGGGCCTGGCCCCTCCATCCAGAAAACCTATGACCTCACCCGCTACCTGGAGCACCAACTCCGCAGCTTGGCTGGGACCTATGTGAGTATCCAGCGTAGGAATCTGGGAGTTGGGGAGGAGTGAGGAGTTGGGGAAAGACAGTCCTAACCGTGGAGGGTTCTGGTAAATGATGGGGTGAGGAGGGGCTCTTTGGCTCCCACCAGTCCCCCTGTCTGGTCTA
+
3>>>AB5BAF4DG4FGGCFEAEBFAAEEFGHHFAEGGABAFGGFEG2BFGGFG3BGAFE3F3BFBF3FHEEEGE?EHFH1BBF?BF??EFBFE/>EEBGHGHH//??0EFCFGG2F1B2FGGD1F@/<<?GGHHHG1FGCC0<1CCEG-.>>.DDGH./<GGGGGDEEHHFH;G:GFCGHBCA9AE.?;CAFBG;;CF0CF;BF?.DBEFFFF.-BB>9FFFF/;B/9.BFFF9BBFBA;-;FBF;/;;9B
@M05620:37:000000000-D9766:1:1101:9796:9650 1:N:0:6
AGTGCCAGCTCTCAATCGCACAGGGGACCCAGGGCCTGGCCCCTCCATCCAGAAAACCTATGACCTCACCCGCTACCTGGAGCACCAACTCCGCAGCGTAGGCGTTGGGGAGGAGTGAGGAGTTGGGGAAAGACAGTCCTAACCGTGGAGGGTTCTGGTAAATGATGGGGTGAGGAGGGGCTCTTTGGCTCCCACCAGTCCCCCTGTCTGGTCTATCTCCTGCCCTTAGATCGGAAGAGCACACGTCTGAA
+
BCBBCFFFDFFFGGGGGGGGGGHHGGGGGGHHGGGGGGHHHHGHGGHHHHHHHHHHHGHHHHHHHHHHHHHGGGGGHHHHHHHHHHHHGHHHGGGGG/?AED3>EDCGCGGFC?EFGF2=1?FGD1</<.>0F00<F1>>11<GGCC@EGEC:;GCG0<C00CC:0CGH?99..;0EE?DG-CFG0C:FFEFFFFFFE;:;;AA@9BFFFFFFFFFF0FFFFFFFFFEFB0:E..;9.;FBFFFD;ABFFB
@M05620:37:000000000-D9766:1:1101:9925:9663 1:N:0:6
AGTGCCAGCTCTCAATCGCACAGGGGACCCAGGGCCTGGCCCCTCCATCCAGAAAACCTATGACCTCACCCGCTACCTGGAGCACCAACTCCGCAGCTTGGCTGGGATCTGGGAGTTGGGGAGGAGTGAGGAGTTGGGGAAAGACAGTCCTAACCGTGGAGGGTTCTGGTAAATGATGGGGTGAGGAGGGGCTCTTTGGCTCCCACCAGTCCCCCTGTCTGGTCTATCTCCTGCCCTTAGATGGAAGAGCA
+
>3AABFFFBFFFFBFGGEEEEEBFBAEGGGGHFGGEGFFGFFCHEG2FFHGFGBGGFFFGHFBGGG3GHGHGGF?EGHHG2FB?1F?EEFGHGA@EGFHHCFGFEEHHGH?GFFGGGG2CGFGGGGFF1F<FDHHHHGFFDAGGHFHGHHHHHHG@FH-:CDCAGFGHH:;0GBGF9C0AA.;AFGGGBG-?BEF;/9BBFFFFFFAEF::BFEDBEBFFFFFFF/BBBBF/9FFEFFFFF/9/B/;.;./
@M05620:37:000000000-D9766:1:1101:12871:9674 1:N:0:6
ACCACACCTTCTACAATGAGCTGCGTGTGGCTCCCGAGGAGCACCCCGTGCTGCTGACCGAGGCCCCCCTGAACCCCAAGGCCAACCGCGAGAAGATGAGTGAGTGGCCCGCTCCCTCTTCTGGTGGCCGCCTCCCTCCTTCCTGGCCTCCCGGCGCTGCGCCCTTTCTTACTTGTTCTCTCTTCTGCCGTTTTCCGTAGGACTCTCTTCTCTGCCCTGAGTCTCCTTTGGAACTCTGCAGGTTCTCGCTC
+
BB?AB?AAFFFFFFGGDGGGGFGGGGGGH2GHHGGGGGGCEHGHHGGGEGGGHGGGHHHGGGGGGEEGGGGFFFGGGGGGFEHHEFGGGGGGDDHHHHGHHF2FGDGEFC@@@-EFFFHFHH0DH/..<--@:E:C/CEHHGHGBCFFGGFGDAGFGGG.DDAD-:/F///;9//;/BFEFF/BFFF/BBFAFABF?F.../9//BBFFFFFFFFBEFFFFFBF/BF9F///9/BFBFF/9AFFFF:A.9.
@M05620:37:000000000-D9766:1:1101:6811:9704 1:N:0:6
ACCACACCTTCTACAATGAGCTGCGTGTGGCTCCCGAGGAGCACCCCGTGCTGCTGACCGAGGCCCCCCTGAACCCCAAGGCCAACCGCGAGAAGATGACCCAGGTGAGTGGCCCGCTACCTCTTCTGGTGGCCGCCTCCCTCCTTCCTGGCCTCCCGGAGCTGCGCCCTTTCTCACTGGTTCTCTCTTCTGCCGTTTTCCGTAGGACTCTCTTCTCTGACCTGAGTCTCCTTTTGAACTCTGCAGGTTCT
+
AAABCCCBFFFFGGGGGGGGGGHHGGGGHGHHHGGGEGGGGHHHHGGGEFGGFGHHHHHGEGCGGGGGGGGFHHHGGGGHGHHHGGGGGGGGFGHHHHFHHH/??GFHHHHGGGGGGGGGHHHHGGGGHHHGHHGGGGGHGHHGBFGGGGGGGGGGGBBFDAFFGGFFFFFFFFFFFFFFFFFFFFFFFFFFFFFFFFFFFFF.;DFFFFFFFFFFFFFBFFFFFFFFFFFFFFFFAFFFFFFFFFFFBFF
@M05620:37:000000000-D9766:1:1101:28049:9707 1:N:0:6
ACCACACCTTCTACAATGAGCTGCGTGTGGCTCCCGCGGCTCCCCCCGTGCTTCTGACCGAGTCCCCCCTGAACCCCAAGGCCAACCGCGAGAAGATGCCCCCGGGGAGGGCCCCCCTACCCTTCCGGGGGCCGCCCCCCTTCCTCCTGGCCCCCCGGAAGCGCGCCCCTTCTCAACGGGTCCCTCCTTCGCCCTTTTCCGTACGAATCCTCTCCTCTAACCTGATCCCCTTTGGAAATACGTAAGGTTTA
+
AAAAA1>>FFFFGGGEFGG1BFGHGG0F00BGFFFE0EF//B/BFGEG?/BF1FG1FGHGE@/BBFGGGGGB1BGEGGEH/?FG/FF/B/><//?11?1FG//>------;.:@----;C..0;99.9--;-;--;--;@--9/;/F-/;----;@----------;---;-///;-9------/---;/--9--;BF/;-/-------///;///9//;/-/-9;/:-;-;9/9/9////-9/--/B///
@M05620:37:000000000-D9766:1:1101:10256:9718 1:N:0:6
ACCACACCTTCTACAATGAGCTGCGTGTGGCTCCCGAGGAGCACCCCGTGCTGCTGACCGAGGCCCCCCTGAACCCCAAGGCCAACCGCGAGAAGATGCCCACGTGGATGGCCCCCCTCCTCTTCCGGTTGCCGCCTCCCTCCTTCCCGGCCCCCCGGCACCTCCCCCTTTCTCCCTGGTTCTCCTTTTTGCCGTTTTCCCTACGACCCTCCTCCCTGTCCCGGATTCCCTTTGGTACTTCGCAGGTTCCA
+
DDDDDDCCFFFFGGGGGGGGGGHHGGGGHGHHHGGGGGGGGHHHHGGGEGGGHHHHHHHGGGGGGGGGGGGHGHHGGGGHGHHHHGGGGGGGGGHFHGFHHC/<??//??/=CGC---.<</0=00.<;.;.C-:A?9EEB:C/;:F/.;-B--;@-:---./:..;D-AF0000//09:;00:000:00-0:-.;FEBB000::.9--/..://./000:0---.900;0BF0B.;:B00....;:B000
@M05620:37:000000000-D9766:1:1101:26849:9727 1:N:0:6
ACCACACCTTCTACAATGAGCTGCGTGTGGCTCCCGAGGAGCACCCCGTGCTGCTGACCGAGGCCCCCCTTAACCCCAAGGCCAACCGCGAGAAGATGACCCAGGTGAGTGGCCCGCTACCTCTTCTGGTGGCCGCCTCCCTCCTTCCTGGCCTCCCGGAGCTGCGCCCTTTCTCACTGGTTCTCTCTTCTGCCGTTTTCCGTAGGACTCTCTTCTCTGACCTGAGTCTCCTTTGGAACTCTGCAGGTTCT
+
AAABBBBABCFFFGFGGGB5G5GCFEGGDGHGGBEEAF2EEGHFGGFAABEFGHGHHHHGFGFFGGGGGG1FBHFF>AEHGHHHHGGGGFGGGGHHHHHHHHHHGGHFHHHGGHHGGGGGHHHGHHHHHHHGHFGFGGGHGHHGGHGGGGGGGGGGGG?@BFGGGGGFFFFFFFFFFFFFBFFFFFFFFFFFFFFFFFFFFFFFDBBFFFFFFFFFFFF9FFFFFFFFFFFFFFFFFFFFFFFFBBFFFFF
@M05620:37:000000000-D9766:1:1101:10236:9734 1:N:0:6
ACCACACCTTCTACAATGAGCTGCGTGTGGCTCCCGAGGAGCACCCCGTGCTGCTGACCGAGGCCCCCCTGAACCCCAAGGCCAACCGCGAGAAGATGACCCAGGTGAGTGGCCCGCTACCTCTTCTGGTGGCCGCCTCCCTCCTTCCTGGCCTCCCGGAGCTGCGCCCTTTCTCACTGGTTCTCTCTTCTGCCGTTTTCCGTAGGACTCTCTTCTCTGACCTGAGTCTCCTTTGGAACTCTGCAGGTTCT
+
AABAABBCFFFFGGFGGGGGGGHHGGGGHGHGHGGGGGGGGHFHHGGGEGGGHHHHHHHGGGGGGGGGGGGHGHHGGGGHGHHHHGGGGGGGCGHHHGHHHHHFFFGGGFGFGGHFGFDFHHHEHHHH<=<EH<CCGDEHEHHGEGGGGB:FFGGGGAC-@@FBCDCFFFFFFFFFFFFFFFFFFFFFFFFFFFAFFFEFFFF...:FFFFFFFFFFFFFFFFF9FFFFFFFFFFFFFFFFFFFFF?FFFF
@M05620:37:000000000-D9766:1:1101:20502:9735 1:N:0:6
ACCACACCTTCTACAATGAGCTGCGTGTGGCTCCCGAGGAGCACCCCGTGCTGCTGACCGAGGCCCCCCTGAACCCCAAGGCCAACCGCGAGAAGATGCCCCAGGTGAGGGGCCCGCTACCTCTTCTGGTGGCCGCCTCCCTCCTTCCTGGCCTCCCGGAGCTGCGCCCTTTCTCACTGGTTCTCTCTTCTGCCGTTTTCCGTAGGACTCTCTTCTCTGACCTGAGTCTCCTTTGGAACTCTGCAGTTTCT
+
CCCDDDCDFFFFGGGGGGGGGGHHGGGEHGHHHGGGGGGGGHHHHGGGGGGGHHHHHHHGGGGGGGGGGGGHHHHGGGGHGHHHHGGGGGFGGGHHHH2FHF/C/1?100?<AG-<-<-A/00D00<D0;G.C.-;-.CE./=.C:F/:F/FA0FF:E----.0;-;D=DF000B00:F/FFBFFB0FB::0BB-AFFAFF.;?D.00//::BB000000BB0://:00;BFFBFBF00:::0:BF0;:::
@M05620:37:000000000-D9766:1:1101:7784:9741 1:N:0:6
ACCACACCTTCTACAATGAGCTGCGTGTGGCTCCCGAGGAGCACCCCGTGCTGCTGACCGAGGCCCCCCTGAACCCCAAGGCCAACCGCGAGAAGATGACCCAGGTGAGTGGCCCGCTACCTCTTCTGGTGGCCGCCTCCCTCCTTCCTGGCCTCCCGGAGCTGCGCCCTTTCTCACTGGTTCTCTCTTCTGCCGTTTTCCGTAGGACTCTCTTCTCTGACCTGAGTCTCCTTTGGAACTCTGCAGGTTCT
+
ABBABBABFFFFGGGFFGGBGAFFEEEEHGHGFGGGGGGGGHHHHGGGEEGGFGGHHHHGGGGGGGEGGGGHHHGGGGGGEHHHGGG?DGGGCGGHHHHHGH/FFGHHHHHGGHHGGGGGHHHHHHHHH0<CGCDGGGGHGGHGHGGGGGGGGGGGG?B?GGGGGGBFBBFFEFFFFFFFFFFFFFFFFFFFFFBFFFFFFFFFDFFFFFFFFFFFFFFFFFFFFFFFFFFFFFFFFFFFFFFFFFFAFFF
@M05620:37:000000000-D9766:1:1101:7337:9742 1:N:0:6
ACCACACCTTCTACAATGAGCTGCGTGTGGCTCCCGAGGAGCACCCCGTGCTGCTGACCGAGGCCCCCCTGAACCCCAAGGCCAACCGCGAGAAGATGACCCAGGTGAGTGGCCCGCTACCTCTTCTGGTGGCCGCCTCCCTCCTTCCTGGCCTCCCGGAGCTGCGCCCTTTCTCACTGGTTCTCTCTTCTGCCGTTTTCCGTAGGACTCTCTTCTCTGACCTGAGTCTCCTTTGGAACTCTGCAGGTTCT
+
ABBABBBBFFFFFGGFFGGDF5B4EAABGCHHCFGEFGGCGHHHHGGGGFGFHGHFHFFGCGGGGAEGGGGFH3FEGGEGCCHGHGA/CC@@/DCFE1FGHHHHFHGFG?GGEFHGGGGGFHHHHHHH00<AG.CD-;.;:CGGF09;F0CFGFFEG?ABG-AFGGBF=BF/99BFFFFF/FFFFFFFFFFFFF<9DFFFFFFFDDFFFBFFFFFFFFFFFFFFB./9FFFFFFFBFFF/FFFFFFFFFFF
@M05620:37:000000000-D9766:1:1101:15477:9775 1:N:0:6
ACCACACCTTCTACAATGAGCTGCGTGTGGCTCCCGAGGAGCACCCCGTGCTGCTGACCGAGGCCCCCCTGAACCCCAAGGCCAACCGCGAGAAGATGCCCCGGTGGGTGGCCCCCTTCCTCCTCCTGTTGCCGCCTCCCCCCTTCCTTGCCTCCCCGGGCCTCCCCCCTTCTTCCCTGTTTTCTCTTCTGCCCGTTTCCCGTAGGCTCTCTTCTCTGGCCCGCATCTCCTTTTGAACTCTTCCGGTTCCT
+
CCCCCCCCFFFFGGGGGGGGGGHHGGGFHGHHHGGGGGGGGHHHHGGGGGGGHHHHHHHGGGGGGGGGGGGHHHHGGGGHGHHHHGGGGGGGGGHHHHFHH//><//-..-0>G---./<00/<///;00:0<--;..;E..A-;/;00;0C00;E.;----....;A-@F/00:0/0;0;0/0000;0000;..;AF0B0..-9.00./00;00000;0;.---.-00;0;F0;.;0000000.;-;.00
@M05620:37:000000000-D9766:1:1101:15994:9785 1:N:0:6
ACCACACCTTCTACAATGAGCTGCGTGTGGCTCCCGAGGAGCACCCCGTGCTGCTGACCGAGGCCCCCCTGAACCCCAAGGCCAACCGCGAGAAGATGACCCAGGTGAGTGGCCCGCTACCTCTTCTGGTGGCCGCCTCCCTCCTTCCTGGCCTCCCGGAGCTGCGCCCTTTCACACTGGTTCTCTCTTCTGCCGTTTTCCGTAGGACTCTCTTCTCTGACCTGAGTCTCCTTTGGAACTCTGCAGGTTCT
+
BCCDCDDCFFFFGGGGGGGGGGHHGGGGHGHHHGGGGGGGGHHHHGGGGGGGGHHHHHHGGGGGGGGGGGGHHHHGGGGHGHHHHGGGGGGGGGHHHHHGHHHHFHHHHHHGGHHGGGGGHHHHHHHGFHHGHHGFGFEHGHHGHGGGGGGGGGGGGDGGGGGGGGFFFFFFF1FFFFFFFFFFHHFFFHHHFFFFFFFFFFFFDFFFFFFFFFFFFFFFFFFFFFFFFFFFFHFFFFFFFFFFFFFFFFF
@M05620:37:000000000-D9766:1:1101:11866:9795 1:N:0:6
ACCACACCTTCTACAATGAGCTGCGTGTGGCTCCCGAGGAGCACCCCGTGCTGCTGACCGAGGCCCCCCTGAACCCCAAGGCCAACCGCGAGAAGATGACCCAGGTGAGTGGCCCGCTACCTCTTCTGGTGGCCGCCTCCCTCCTTCCTGGCCTCCCGGAGCTGCGCCCTTTCTCACTGGTTCTCTCTTCTGCCGTTTTCCGTAGGACTCTCTTCTCTGACCTGAGTCTCCTTTGGAACTCTGCAGGTTCT
+
ABAABAABFFFFGGGBFFFEFDFFEFGGHDHGFGFEEEGCFHHHHGAEAAEAGFFHHHHGGGGGFG@GGGGHHHEFGGGHGHHEAFGEDCCGCGHHHHHHHHEFCFGHHGFGGGHGGGGGHHHHHGHH0=GDHGC@GGGHGH:AGFGGGGGGGGGGGGG@GGGGGGBFBBFFFFFFFFFFFFFFFFFFFFFFFFBFFFFFFFFFFFFFFFFFFFFFFFFFFFFFBBFFFFFFFFFEFFFFFFFFFFFFFFF
@M05620:37:000000000-D9766:1:1101:5048:9799 1:N:0:6
ACCACACCTTCTACAATGAGCTGCGTGTGGCTCCCGAGGAGCACCCCGTGCTGCTGACCGAGGCCCCCCTGAACCCCAAGGCCAACCGCGAGAAGATGACCCAGGTGAGTGGCCCGCTACCTCTTCTGGTGGCCGCCTCCCTCCTTCCTGGCCTCCCGGCGCTGCGCCCTTTCTCACTGGTTCTCTCTTCTGCCGTTTTCCGTAGGACTCTCTTCTCTGACCTGCGTCTCCTTTGGAACTCTGCAGGTTCT
+
AAAAAAAAFFFFGGGGGG11F1BGGFGBEEGHFAFEEGGGGHHHHGGGGGGGHHHHGHHEEGGGGGGGGGGHHHHGGGGHGHHHHGGCCG/CGGHHHHFGHHEGGHHBHHHGGHGGGCGGHHHHHHHHHHGGHHGGGGGHGHFGGGGGGGGGGGGGGGG-9A@@F@@F@@FFFFFFFFFFBFFFFFFFFFFFFF@FFFFFFFFFFBFFFFFFFFFFF//FFEFF-@B@FFFFFFFFFFFFFFFFFFFFFFF
@M05620:37:000000000-D9766:1:1101:11224:9814 1:N:0:6
AGTGCCAGCTCTCAATCGCACAGGGGACCCAGGGCCTGGCCCCTCCATCCAGAAAACCTATGACCTCACCCGCTACCTGGAGCACCAACTCCGCAGCTTGGCTGGGACCTATGTGAGTATCCAGCGTAGGAATCTGGGAGTTGGGGAGGAGTGAGGAGTTGGGGAAAGACAGTCCTAACCGTGGAGGGTTCTGGTAAATGATGGGGTGAGGAGGGGCTCTTTGGCTCCCACCAGTCCCCCTGTCTGGTCTA
+
BBABBFFFBFFFGGGFGFFGGGHHGGGGGGHHGGGDFGHHHHGHGGHGGHHHHHHHHGHGHHGHHHHHHHHEGEEGHEHHGGG?GHHHGHHGGGCGGHHHGHHGGFHHGGHHHHHHHHHHHHHHHGGGGGHHGHHHHHHGGHHHGGGGGGGHHHHHHGHHHGGGGGHHHHHHHHGHHHGHGGEGGGGGDGGFGGFGGGGGGGGGGGFFFFFFFFFFFFFFFFFFFFFFFFFFFFFFFFFFAFFFFFFFFFB
@M05620:37:000000000-D9766:1:1101:15043:9819 1:N:0:6
ACCACACCTTCTACAATGAGCTGCGTGTGGCTCCCGAGGAGCACCCCGTGCTGCTGACCGAGGCCCCCCTGAACCCCAAGGCCAACCGCGAGAAGATGACCCAGGTGAGTGGCCCGCTACCTCTTCTGGTGGCCGCCTCCCTCCTTCCTGGCCTCCCGGAGCTGCGCCCTTTCTCACTGGTTCTCTCTTCTGCCGTTTTCCGTAGGACTCTCTTCTCTGACCTGAGTCTCCTTTGGAACTCTGCAGGTTCT
+
BBBBBBBBFFFFGGGGGGGGGFHHGEFFHDHHHGGGGGGGGHHHHGGGGGGGHHHHHHHGGGGGGGGGGGGHHHHGGGGHGHHHHGGGGGGGGGHHHHHHHHEGGHHHHHHGGHHGGGGGHHHHHHHHHHHGHHGGGGGHGHHGHGGGGGGGGGGGGGGGGGGFGGFFFFFFFFFFFFFFFFFFFFFFFFFFFFFFFFFFFFFFFFFFFFFFFFFFFFFFFFFFFFFFFFFFFFFFFFFFFFFFFFFFFFF
@M05620:37:000000000-D9766:1:1101:4960:9820 1:N:0:6
GAGGCTGCTTTGGAAGCAACTGAGAAACCAGGGACACAAGATCGGAAGCCCACACATCTGTACTCTAGTCAGCTTACTGGATCTCGTATTCCGTCTCCTGGTTTAAAAAAAAAAAAGCATCCAGCGTAGGAATCTGGGAGGTGGGGAGGAGTGAGGACATGGGGAAAGACAGTACTAACCGTGGAGGGCTCTGGTAAATGATGGACTGAGGAGGGGCTCTTTGGATCTCACCAGACCCCGTGTCTTGCCGT
+
A3AAAAFA@DFFGBBFABF4F4BADF4BFGFFGCFFCCFCGGFGEDAE2AAAA1AABBFFDDEGDDAADGH5BGB5BF5BF5BBDB?EF3BFGFG1?BFG3FG1BFGHGEG?/////<1110<10//<</?1<11?1CCF-.<.-?.--<<CF0CGB./:0/.;...CBCFB900;0BCF?9.;?E?-..;/;B0;:FBBB;/////9//99AD?-;-;;B//////9//;.;...9..-..../////-.
@M05620:37:000000000-D9766:1:1101:5491:9822 1:N:0:6
AGTGCCAGCTCTCAATCGCACAGGGGACCCAGGGCCTGGCCCCTCCATCCAGAAAACCTATGACCTCACCCGCTACCTGGAGCACCAACTCCGCAGCTTGGCTGGGACCTATGTGAGTATCCAGCGTAGGAATCTGGGAGTTGGGGAGGAGTGAGGAGTTGGGGAAAGACAGTCCTAACCGTGGAGGGTTCTGGTAAATGATGGGGTGAGGAGGGGCTCTTTGGCTCCCACCAGTCCCCCTGTCTGGTCTA
+
>AABCFFFCFFFGFGGGFEGFGHHFEGGGGHHGGGGGEHHHHGHGGFHHHGGHGHHHGHHHHHHHHHGHHHGGGCFHHHGFGGFGHFHGHHHGGGGGHHHGHHGGGHHGHHHHHHHHGHHGHHHHGDGGEHHHHHHGHHGEHHHGGGGFGGHHFHHHGHHHHGGGGGHHHHHCFHHGHHHGEEGGGGG9CGGGGFGGGEFGFGGGGFFFFFFFFFFFAFFFFFFFFFFFFFFFFFFFFFFFEFFFFFFFBF
@M05620:37:000000000-D9766:1:1101:12067:9836 1:N:0:6
ACCACACCTTCTACAATGAGCTGCGGGGGGCTCCCGAGGAGCACCCCGGGCTGCGGACCGAGGCCCCCCTGAACCCCAAGGCCAACCGCGAGAAGATAACCCAGGTGCGTGGACCGCTACCTCTTCTGGTGGCCGCCTCCCTCCTTCCTGGCCTCCCGGAGCTGCGCCCTTTCTCACTGGCTCTCTCTTCTGCCGTTTTCCGTAGGACTCTCTTCTCTGACCTGCGTCTCCTTTGGAACTCTGCAGGTTCT
+
AAAAAAAAFF@@FAF131111B11E0A/A///?FA//B///?FGHG/---->..--<A-;-C-AGFGG--.;FFGGBG-E?EFFEFA;=-9-;-9////9:EFFFF//-99--;B-@@?@F//BFF9:F99?FF@-@A--AFFBFBFF/99AA/;A-B---;-;/-;A@;/F9/B9FFBF-;BFFFFBFFFFBF-;BFFFFBF---99BFFFF/BBFFFFFFFB--A>BFFF/F9/:BF9FFEF//A-;F/
@M05620:37:000000000-D9766:1:1101:25683:9842 1:N:0:6
AGTGCCAGCTCTCAATCGCACAGGGGACCCAGGGCCTGGCCCCTCCATCCAGAAAACCTATGACCTCACCCGCTACCTGGAGCACCAACTCCGCAGCTTGGCTGGGACCTATGTGAGTATCCAGCGTAGGAATCTGGGAGTTGGGGAGGAGTGAGGAGTTGGGGAAAGACAGTCCTAACCGTGGAGGGTTCTGGTAAATGATGGGGTGAGGAGGGGCTCTTTGGCTCCCACCAGTCCCCCTGTCTGGTCTA
+
ABAABFFFBFFFGGGGGGFEGGHHGGGGGGHHGDGEFFHHHHGHGGHBHHHHGHHHHGHHHHHHHHHHHHGGGEGGHHHHHHHHHHHGGHBHEGGEFHHHGHFFFGHHGHHHHHHHHGHHHHHHHGGGGGHHHFHHHH0FEFGGGG.CCDEGHHHHGFGHHHCDGDCCHHFHCGFHHHHHGGGGGGGGGGEGGGGFFGGGGGG0AADFFEFBADFFFFFFFFFFFFFEEFFFFFBFFFEAFF/FFBBFFFF
@M05620:37:000000000-D9766:1:1101:3544:9844 1:N:0:6
ACCACACATTCTACAATGAGCTGCGTGTGGCTCGCGAGGAGCACCCCGTGCTGCTGACCGAGGCCCCCCTGAACCCCAAGGCCAACCGCGAGAAGATGAGTGAGTGGCCGGCTCCCTATTCTGGTGGCCGCCTCCCTCCTTCCTGGCCTCCCGGCGCTGGGCGCTTTCTCCCTTTTTCTCTCTTCTGACGTTTTCCGTCGGACTTTCTTCTCTGATCTGAGTTTCCTGTGTCATTCGGCCGGTTCTTGCTC
+
AAAAAAA34BDFFFCGGG5BFGHFEEFA4ABBF2AA2EAEDFABFEGAEEBFFHFHFGG>>/E>FGGGGGEG3FGEF?FHGH?FGEFGBD/<BDH1?GH1@<1FGHGF0-<><C.<<0<DGH0<GHG..;-;CDHGGGGGGGGGGGGGGFEGG?B@B?B-::-;;AFFF9/;B/9/;FF;BFFFFFF/;;;:BE//;9AB=-99//9BFFFFFF/:;9BB/B/:;;;/;/;9;:;9;.-.@B;AEF/;9B/
@M05620:37:000000000-D9766:1:1101:22933:9859 1:N:0:6
ACCACACCTTCTACAATGAGCTGCGTGTGGCTCCCGAGGAGCACCCCGTGCTGCTGACCGAGGCCCCCCTGAACCCCAAGGCCAACCGCGAGAAGATGCCCAGGTGAGTGGCCCGCTACCTCTTCTGGTGGCCGCCTCCCTCCTTCCTGGCCTCCCGGCGCTGCGCCCTTTCTCACTGGTTCTCTCTTCTGCCGTTTTCCGTAGGACTCTCTTCTCTGACCTGAGTCTCCTTTGGAACTCTGCAGGTTCTA
+
ABCAAABAFFFFFFFGGGFGGGHHGEGEGGHGHGGEFGEEGHDGHGGFEEEGHHHHHHHGGGGEGGGGGGGHBHHGGGGHGHHHHGGGCDCGGGHGHHHHHHHFHHHHHHGGHHGGGGGGHHHHHHHHHHGHHGGGGGHGHHGHHGGGGGGGGGGGGG-?FAFFFFFFFFFFFFFFFFFFFFFFFFFFFFFFFFFFFFFFFFADF0;FFFFFFFFFFFFFFFEBFFFFFFFFFFFFFFEFFFFFFFFFFFB
@M05620:37:000000000-D9766:1:1101:3551:9861 1:N:0:6
ACCACACGTTCTACAATGAGCTGCGTGTGGCTCGCGAGGAGCACCCCGTGCTGCTGACCGAGGCCCCCCTGAACCCCAAGGCCAACCGCGGGAAGATGACGGAGTGGCGCGCTCACTCTTCTTTTTGCTGCCTCCCTCCTTCCTTTCCTCCCTTCGCTGCGCTCTTTCTGCCTTTTTCTTTCTTCTTGTGTTGTCCGTCGGGCTTTCTTCTCTTGGCTGACTGTCCTCTGTCTGTCGGCCGGTGCTAGCTC
+
AAA1>>A1BBBABFBBGF1ABGFHC?E00A0BB0AA/AAA/B/B//AA/?BB@FEGFFG/>/>>?EEEEEAFBGHEEFGE/?<F<AA/<>/>ACG0FG<><>.>>.CCA.<;:;.:<0:0;=<<C0;000;9CBCEGGG/;FF;00;BB0;C/;9.9AA----;99/9F//;9/;/;/;/;B99://9//-9-;//--;----9-/;/99;FF/////---//;9/9/;/;9/;;/9-;9@=--9B////9
@M05620:37:000000000-D9766:1:1101:23694:9861 1:N:0:6
AGTGCCAGCTCTCAATCGCACAGGGGACCCAGGGCCTGGCCCCTCCATCCAGAAAACCTATGACCTCACCCGCTACCTGGAGCACCAACTCCGCAGCTTGGCTGGGATCTGGGAGTTGGGGAGGAGTGAGGAGTTGGGGAAAGACAGTCCTAACCGTGGAGGGTTCTGGTAAATGATGGGGTGAGGAGGGGCTCTTTGGCTCCCACCAGTCCCCCTGTCTGGTCTATCTCCTGCCCTTAGATCGGAAGAGC
+
ABABBFFFBFFFGFGGGGGGGGHHGGGGGGHHGGGGGGHHHHGHGGHHHHHHHHHHHGHHHHHHHHHHHHHGGGGGHHHHHHHHHHHHGHHHGGCGGGHHGHHGGGHHGHGHHHGEFGGGGGGG/DGGGHFHDHHHHGGFDGHFGCHGHHHHEHFGDHGGHGGGFHGHC<;GGHHGFGFGGDBCGGGGGGGAGFF/FFFFFFFFFFFFF9BFFFFFFFFFFFFFFFFFFFFFFFFFFFFFFFFFFF.AFFF
@M05620:37:000000000-D9766:1:1101:22223:9865 1:N:0:6
ACCACACCTTCTACAATGAGCTGCGTGTGGCTCCCGAGGAGCACCCCGTGCTGCTGACCGAGGCCCCCCTGAACCCCAAGGCCAACCGCGAGAAGATGACCCAGGTGAGTGGCCCGCTACCTCTTCTGGTGGCCGCCTCCCTCCTTCCTGGCCTCCCGGAGCTGCGCCCTTTCTCACTGGTTCTCTCTTCTGCCGTTTTCCGTAGGACTCTCTTCTCTGACCTGAGTCTCCTTTGGAACTCTGCAGGTTCT
+
BCCCCCCCFFFFGGGGGGGGGGHHGGGFHGHHHGGGGGGGGHHHHGGGGGGGHHHHHHHGGGGGGGGGGGGHHHHGGGGHGHHHHGGGGGDGGGHHHHHHHHHGFHHFF1DGFHHFGGGGHHHHHHHHBGG.GCDGGDGHGHHGHGGGGGGGGGGGGFCCGGGGGGFFFFFFFFFFFFFFFFFFFFFFFFFFFFDFFFFFFFFFD.BFFFFFFFFFFFFFFFFFFFFFFFFFFFFFFFFFFFFFFFFFFFF
@M05620:37:000000000-D9766:1:1101:10422:9876 1:N:0:6
ACCACACCTTCTACAATGAGCTGCGTGTGGCTCCCGAGGAGCACCCCGTGCTGCTGACCGAGGCCCCCCTGAACCCCAAGGCCAACCGCGAGAAGATGACCCAGGTGAGTGCCCCGCTACCTCTTCTGGTGGCCGCCTCCCTCCTTCCTGGCCTCCCGGAGCTGCGCCCTTTCTCACTGGTTCTCTCTTCTGCCGTTTTCCGTAGGACTCTCTTCTCTGACCTGCGTCTCCTTTGGAACTCTGCAGGTTCT
+
CCCCCBCCFFFFGGGGGGGGGGHHGGGEGGHHHGGGGGGCGHHHHGGGGGGGGHGHHHHGFGGGGGGGGGGHHHHGGGGHGHHHHGGGGGGGCAHHHH2FHGEHAGH10GH1?GF?@ACFHGFHFGHHFHH.<C-A:.CGE/CAHFGGGF/CAFGGGG;--;F0B?DFCFF0BFFFFF0/F0BBFFFFFFFEFE@DFF?FFBBADD09BFFFFFFFFFB9FFFF.-;-AFBFFF0;B09BFFEFBBAFFBB
@M05620:37:000000000-D9766:1:1101:6405:9895 1:N:0:6
ACCACACCTTCTACAATGAGCTGCGTGTGGCTCCCGAGGAGCACCCCGTGCTGCTGACCGAGGCCCCCCTGAACCCCAAGGCCAACCGCGCGAAGATGACCCAGGTGCGTGGCCCGCTACCTCTTCTGGTGGCCGCCTCCCTCCTTCCTGGCCTCCCGGAGCTGCGCCCTTTCTCCCTGGTTCTCTCTTCTGCCGTTTTCCGTAGGACTCTCTTCTTTGACCTGAGTCTCCTTTGGAACTCTGCAGGTTCT
+
>>AA>>A3>BBDFFDGGGBBFGHHGEEBAEFAFABB2EAEEF2BBBE0ABBFGHHHFFF0>EEEGGGGEGEF3FGEEEEHGH?GHGGE<B/>BDG?FFGHHHHHGHG1><ADGHFCGG-<<<GGHHHHFHHFHC-@DFGGGGGGGGGGGGGGGGGGFGF;9@AFFDFF-@FFFFF/9BFEBFFFFFFFFFFBFBDFFFFFFFFFDDFFFFFFFFFFFBF/FFFF9.BFFF/9F/BFFFFFFFFBBF?FBFF
@M05620:37:000000000-D9766:1:1101:10422:9896 1:N:0:6
ACCACACCTTCTACAATGAGCTGCGTGTGGCTCCCGAGGAGCACCCCGTGCTGCTGACCGAGGCCCCCCTGAACCCCAAGGCCAACCGCGAGAAGATGACCCAGGTGAGTGGCCCGCTACCTCTTCTGGTGGCCGCCTCCCTCCTTCCTGGCCTCCCGGAGCTGCGCCCTTTCTCACTGGTTCTCTCTTCTGCCGTTTTCCGTAGGACTCTCTTCTCTGACCTGAGTCTCCTTTGGAACTCTGCAGGTTCT
+
DCCDDDDDFFFFGGGGGGGGGGHHGGGGHGHHHGGGGGGGGHHHHGGGGGGGHHHHHHHGGGGGGGGGGGGHHHHGGGGHGHHHHGGGGGGGGGHHHHHHHHEHGHHHHHHGGHHGGGGGHHHHHHHHHHHGHHGGGGGHGHHGHGGGGGGGGGGGGGGGGGGGGGFFFFFFFFHHHHFFFFFFFFFFFFHFFFFFFFFHFFFFFFFFFFFFFFFHFFFFFFFFFFFFFHFFFHHFFFFFFFFFFFFFFFF
@M05620:37:000000000-D9766:1:1101:22134:9920 1:N:0:6
AGTGCCAGCTCTCAATCGCACAGGGGACCCAGGGCCTGGCCCCTCCATCCAGAAAACCTATGACCTCACCCGCTACCTGGAGCACCAACTCCGCAGCTTGGCTGGGACCTATGTGAGTATCCAGCGTAGGAATCTGGGAGTTGGGGAGGAGTGAGGAGTTGGGGAAAGACAGTCCTAACCGTGGAGGGTTCTGGTAAATGATGGGGTGAGGAGGGGCTCTTTGGCTCCCACCAGTCCCCCTGTCTGGTCTA
+
BCAABFFFCFFFGGGGGGGGGGHHGGGGGGHHGGGGGGHHHHGHGGHHHHGHHHGHHGHHHHGHHHHHHHHGGGGGHHHHHHHHHHHHGHHHGGGGGHHGGHCFGGHHGHHHHHHHHDGHHHHHHGGGGGGHHHHHHHGGGHHHGGGGGGFHHHGHHGGHHGGGGGHGHHGHHHHHHHHHGGGGGGGG;FFGGGGGGGGGGGGGGGFFFFFFFFFFFFFFFFFFFFF?EFFFFFFFFFFFFFFFFFFFFFB
@M05620:37:000000000-D9766:1:1101:10961:9925 1:N:0:6
ACCACACCTTCTACAATGAGCTGCGTGTGGCTCCCGAGGAGCACCCCGTGCTGCTGACCGAGGCCCCCCTGAACCCCAAGGCCAACCGCGAGAAGATGACCCAGGTGAGTGGCCCGCTACCTCTTCTGGTGGCCGCCTCCCTCCTTCCTGGCCTCCCGGAGCTGCGCCCTTTCTCACTGGTTCTCTCTTCTGCCGTTTTCCGTAGGACTCTCTTCTCTGACCTGAGTCTCCTTTGGAACTCTGCAGGTTCT
+
CCDDCDDCFFFFGGGGGGGGGGHHGGGEFGHGHGGGGGGGGHHHHGGGGGGGGHHHHHHGGGGGGGGGGGGHGHHGGGGHGHHHHGGGGGCFGGHGHHHHHHHHGHHHHHHGGHHGGGGGHHHHHHHHHHHGHHGGGGGHGHHGHGGGGGGGGGGGGGG?FGGGGGFFFFFFFFFFHHHFFFFFFFFFHFFFFFFFFFFHFFFFFFFFFFFFFHHHFFFFFFHFBFFFFFFFFHHFFFFFFFFFFFFFFFF
@M05620:37:000000000-D9766:1:1101:15068:9928 1:N:0:6
ACCACACCTTCTACAATGAGCTGCGTGTGGCTCCCGAGGAGCACCCCGTGCTGCTGACCGAGGCCCCCCTGAACCCCAAGGCCAACCGCGAGAAGATGACCCAGGTGAGTGGCCCGCTACCTCTTCTGGTGGCCGCCTCCCTCCTTCCTGGCCTCCCGGAGCTGCGCCCTTTCTCACTGGTTCTCTCTTCTGCCGTTTTCCGTAGGACTCTCTTCTCTGACCTGAGTCTCCTTTGGAACTCTGCAGGTTCT
+
BBBBBBBBFFFFGGGFFGGGGGHHGFGGHGHHHGGDDEGGGHHHHGGGEEGFHGGHHHHGGGGGGGEGGGGHHHHGGGGEGHHGEGGGGGGGGGHHEDHHHHEGFHHHHHHGGHHGGGGGHGHHHHHHGHHGHHCC?CDCFHHGHGGGGGGGGGGGGGGGGGGGGGFFFFFFFFFFFFFFFFFFFFFFFFFFFFFFFFFFFFFFAFFFFFFFFFFFFFFFFFFFFFFFFFFFFFFEFFFFFFFFFFFFFFF
@M05620:37:000000000-D9766:1:1101:17677:9950 1:N:0:6
ACCACACCTTCTACAATGAGCTGCGTGTGGCTCCCGAGGAGCACCCCGTGCTGCTGACCGAGGCCCCCCTGAACCCCAAGGCCAACCGCGAGAAGATGACCCAGGTGAGTGGCCCGCTACCTCTTCTGGTGGCCGCCTCCCTCCTTCCTGGCCTCCCGGAGCTGCGCCCTTTCTCACTGGTTCTCTCTTCTGCCGTTTTCCGTAGGACTCTCTTCTCTGACCTGAGTCTCCTTTGGAACTCTGCAGGTTCT
+
AAAABBABFFFFFGGBDFGGFFGFEEEGHDHHHGGAEEGEFHHHHGGGEAEAHFFHHHHGGGFGGGEGGGGHHHGGGGGHGHHHFGGGGFGGGGHGBGHHHHHHGHHHA?GGGHGGGFGGHHHHHBGHGHGGHHG?FGDHG/GGHGGGGGGGGGGGGFDGGGGGGGFDDFFFFFFFFFFFFFFBFBFFFFFFFFFAFFFFFFFFFFFFFFFFFFFFEFFFFFFFEFFFFFFFFFFFFFFFFFFFFFFFFFF
@M05620:37:000000000-D9766:1:1101:22667:9951 1:N:0:6
ACCACACCTTCTACAATGAGCTGCGTGTGGCTCCCGAGGAGCACCCCGTGCTGCTGACCGAGGCCCCCCTGAACCCCAAGGCCAACCGCGAGAAGATGACCGAGGTGCGCGCCCCCCTTCCTCTTCTGCTGGCCGCCCCCCTCCTTCCTCCCCTACCGGAGCCCCTTCCTTTCTCACCTGTTCTCTCTTGTGCTGCGTACCACTCGCCTCTCTTATCTGAGCTGCCTCTGCTTCGGTACTGTGTCGGTACT
+
CCCCCCCCFFFFGGGGGGGGGGHHGGGEHGHHHGGGGGGGGHHHHGGGGGGGHHHGHHHGGGGGGGGGGGGHHHHGGGGHGHHHHGGGGGGGGGHHHHH22/>A/<F1-->---=---./=G00C;:00000.;-;--=---;9/0BFF0/A./..;-;-;C.....;/00000000.0/;00;FF0090;00000-;.-.000/.--;AFFF00:BFFF00000.;;B000009...;000;09.--..0
@M05620:37:000000000-D9766:1:1101:17362:9957 1:N:0:6
ACCACACCTTCTACAATGAGCTGCGTGTGGCTCCCGAGGAGCACCCCGTGCTGCTGACCGAGGCCCCCCTGAACCCCAAGGCCAACCGCGAGAAGATGACCCAGGTGAGTGGCCCGCTACCTCTTCTGGTGGCCGCCTCCCTCCTTCCTGGCCTCCCGGAGCTGCGCCCTTTCTCACTGGTTCTCTCTTCTGCCGTTTTCCGTAGGACTCTCTTCTCTGACCTGAGTCTCCTTTGGAACTCTGCAGGTTCT
+
>AAAAAAAFFFFGGGGFF1GG1FHCEE00B0AFFFEECAE?CHFEGEG/EFG1F1GGFCEG?/EFGGEGECCCHHGGCEHEHHHHEEGGG?CCGFHHHEGFHHHEGHBAFGGGHHGGGGGHHHHHHHHGHFGHHGGGCFHGHHGHGGGGFGGGGGGGGG?AGGFF@@F@@FFFFFFFFFFFFFFFFFFFFFFFF@BFFFFFFFFFFFFFFFFFFFFFFFFFFFF/BBFFFFFFFFFFFFFFFFFFFFFFFF
@M05620:37:000000000-D9766:1:1101:23073:9976 1:N:0:6
GAGGCTGCTTTGGAAGAACCTGACAAGCCAGGGACAAAAGATCGGAAGAGCACACGTCTGAACTCCAGTCACATTACTCGATCTCGTATGCCGTCTTCTGCTTGAAAAAAAAAAAAAAAACAAACGAAATCACACATCCAACCGTCCGAAGATCCGCGTTCATACCCTCGGATCCTCTCCAAGTAGAGTACCCTCCAAGCCAAAGGTCTGGAACTGCTCTTAAACAACCACGAGTACCCCTATCATTACGA
+
ABBBBAFAFFDFCGGGGG4GGBBBBEFGFFGHGAFECF2BFFGHAEF2FBF3GFHAAFHFDGHHHHGHHHHF5FFDGFHGHHHGGGGGH3BGG?EHFGHHFHHF1BG3GEEGG@/////->..0>.....0</0/<0<G00/.-..;;..-.00;.99--./000/;0.-...-.////////:///////9//...//...../.9///////////:///////.:....-99.;//:../9//;//.;
@M05620:37:000000000-D9766:1:1101:21412:9980 1:N:0:6
ACCACACCTTCTACAATGAGCTGCGTGTGGCTCCCGAGGAGCACCCCGTGCTGCTGACCGAGGCCCCCCTGAACCCCAAGGCCAACCGCGAGAAGATGACCCAGGTGAGTGGCCCGCTACCTCTTCTGGTGGCCGCCTCCCTCCTTCCTGGCCTCCCGGAGCTGCGCCCTTTCTCACTGGTTCTCTCTTCTGCCGTTTTCCGTAGGACTCTCTTCTCTGACCTGAGTCTCCTTTGGAACTCTGCAGGTTCT
+
BBCCBBBCFFFFGGGGGGGGGGHHGEGECFHHHGGFFGEEDGDGHGGGEGGGHHGHHHHGGGGGGGGGGGFHFHHGGGGHGHHHHGGGGGGGGGHHHHHHHHCGGHHHHHHGGHHGGGGGHHHHHHHHGHHGHHGGGEEHGHHGHGGGGFGGGGGGGGGAGDGGGCFFFFFFFFFFFFFFFFFFFFFFFFFFFFFFFFFFFFF.AAFFFFFFFFFFFFFFFFFFFFFFFFFFFFFFBFFFFFFFEFFFFFF
@M05620:37:000000000-D9766:1:1101:21430:9986 1:N:0:6
ACCACACCTTCTACAATGAGCTGCGTGTGGCTCCCGAGGAGCACCCCGTGCTGCTGACCGAGGCCCCCCTGAACCCCAAGGCCAACCGCGAGAAGATGACCCAGGTGAGTGGCCCGCTACCTCTTCTGGTGGCCGCCTCCCTCCTTCCTGGCCTCCCGGAGCTGCGCCCTTTCTCACTGGTTCTCTCTTCTGCCGTTTTCCGTAGGACTCTCTTCTCTGACCTGAGTCTCCTTTGGAACTCTGCAGGTTCT
+
CCCCCCDDFFFFGGGGGGGGGGHHGGGGHGHHHGGGGGGGGHHHHGGGGGGGGHHHGHHFGGCGGGGGGGGHHHHGGGGHGHHHHGGGGGCGGGHHHHGHHHGFFHHEHGGGGHHGGGGGHHHHHHHHHHHGHAGGGGGHGHHGHGGGGGGGGGGGGEGGGGFGGGFFFFFFFFFFFHFFFFFFFFFFFFFFFFFFFFFFFFFFA.FFFFFFFFFFFFFFFFFEBFFFFFFFFHFFFFFFFFFFFFFFFFF
@M05620:37:000000000-D9766:1:1101:18159:9990 1:N:0:6
ACCACACCTTCTACAATGAGCTGCGTGTGGCTCCCGAGGAGCACCCCGTGCTGCTGACCGAGGCCCCCCTGAACCCCAAGGCCAACCGCGAGAAGATGACCCAGGTGAGTGGCCCGCTACCTCTTCTGGTGGCCGCCTCCCTCCTTCCTGGCCTCCCGGCGCTGCGCCCTTTCTCACTGGTTCTCTCTTCTGCCGTTTTCCGTAGGACTCTCTTCTCTGACCTGAGTCTCCTTTGGAACTCTGCAGGATCT
+
?AAAAAAAFFF1AGG13ABGDGCGEEGGC0FGHGC0BAE??GHHHGCGA/EAABABGGFGGGCG>E>EGGGHHHCEGGEEGHHEAFGGG@>C?/FCF1?GFH///111<GFGGFCCC@-CGHHDB0<000<.CC-=-:CCCHFGB0BFFBBF.B?EA?9-;A-@B;=B@@FFFFF9FFF-/BFFFFFF/BFFFF-AFFFFBBB--9BBFFFFEFFFFFFFB9B-/-BFFFFFFF/9F/BFFBBFFF--;BB
@M05620:37:000000000-D9766:1:1101:19899:9992 1:N:0:6
GAGGCTGCTTTGGAAGAAACTGACAAGCCAGGGACAAAAGATCGGAAGAGCACACGTCTGAACTCCAGTCACATTACTCGATCTCGTATGCCGTCTTCTGCTTGAAAAAAAAAAACAACCTCTTCATTTTGCCGCAACCCTCCAAACTACCCTCCCTACGCAACTCCCTTTCTCCCTTGATCTCTCTTATTCCTTTTCCCGTCGTACTCTCTACTATTCCCTATGTCACCTTTGCAACTCTTCACATTCTC
+
BBBBBAFBFFFFGGGGGGGGGFFFGFGGFHFGGFFGGHHFABBFEDFEEFHFGGFGGHHFFDFFEHBGFG3DFGGHHHGEFC1FGBBEGEGHGEEHEHFHGGH@FHHGHGGGGD>//?//22@2222@211?1/>//-0<0<.01<<10//<0CAE/0..-.:;:;CCG000;GC:C;;009;BB099000=900;0090.9.-:.=;FBFF//;B///;;////9//::://////;/://9////:9/;
@M05620:37:000000000-D9766:1:1101:21020:10001 1:N:0:6
ACCACACCTTCTACAATGAGCTGCGTGTGGCTCCCGAGGAGCACCCCGTGCTGCTGACCGAGGCCCCCCTGAACCCCAAGGCCAACCGCGAGAAGATGACCCAGGTGAGTGGCCCGCTACCTCTTCTGGTGGCCGCCTCCCTCCTTCCTGGCCTCCCGGAGCTGCGCCCTTTCTCACTGGTTCTCTCTTCTGCCGTTTTCCGTAGGACTCTCTTCTCTGACCTGAGTCTCCTTTGGAACTCTGCAGGTTCT
+
BBBBBBBAFFFFGGGGFG5BGFHHGFGEE2GFHFFEFGGGGHHHHGGEEEGGHHGHHHHEGGGGGGGGGGGHHHHGGGGHGHHHHGGEGG<BDGFFFGHDFHECFH<10?1//GHCGG-CC0GH0DB<GG/.CH?-A...;//.:0C999/9ABAA.9---A9B/-;.@-9B9F//BF/.:BBFFFFFBFFB/BB;DFA//DFF.D/999B/FFFFFFFB9BFE/.BFFBFB/BFF/9//9F/F/BFAFF/
@M05620:37:000000000-D9766:1:1101:8120:10004 1:N:0:6
ACCACACCTTCTACAATGAGCTGCGTGTGGCTCCCGAGGAGCACCCCGTGCTGCTGACCGAGGCCCCCCTGAACCCCAAGGCCAACCGCGAGAAGATGACCCAGGTGAGTGGCCCGCTACCTCTTCTGGTGGCCGCCTCCCTCCTTCCTGGCCTCCCGGAGCTGCGCCCTTTCTCACTGGTTCTCTCTTCTGCCGTTTTCCGTAGGACTCTCTTCTCTGACCTGCGTCTCCTTTGGAACTCTGCAGGTTCT
+
BBBBBBBBFFFFGGGGGGGGGFHHGFGFHGHHHGGGGGGGGHHHHGGGGGGGFHHHHHHGGGFGGGGGGGGHHHHGGGGHGHHHHGGGGGFFCGHHHGGHFHHHGHHDFGHGGHHGG?FGHHHHHHHHHHHDH<@CGDEHGHHGHGGGGGGGGGGGGG?9AGGGGGFFFFFFFFFFFFFFFFFFFFFFFFFFFFFDFFFFFFFFA?FFFFFFFFFBFFFFFFFF.@DFFFFFFFFFFFFFFFFFFFFFFFF
@M05620:37:000000000-D9766:1:1101:9066:10012 1:N:0:6
ACCACACCTTCTACAATGAGCTGCGTGTGGCTCCCGAGGAGCACCCCGTGCTGCTGACCGAGGCCCCCCTGAACCCCAAGGCCAACCGCGAGAAGATGACCCAGGTGAGTGGCCCGCTACCTCTTCTGGTGGCCGCCTCCCTCCTTCCTGGCCTCCCGGAGCTGCGCCCTTTCTCACTGGTTCTCTCTTCTGCCGTTTTCCGTAGGACTCTCTTCTCTGACCTGAGTCTCCTTTGGAACTCTGCAGGTTCT
+
AAAAAAAAFFFFGFGGGGF1FAFCEAEAAEGHHGGGCCACEC/FA/AE?FGGFHHFD0GE/EE@FGGCGGGFHHHGGGGHGHHHHGGGGGGCGCGFG1FGHFHH/?GFGGFGGHHGGGGGHHHGHHGH0GHGHHGGGEGGGHHGBFGBBFGGGGGGGGG;AAGGGG@F@@FFFFFFFFEFFFFFFFFFFFF/FF@FFFFFFFFFFFFFFFFFFFFFEFFFFFFF/-BFFFFBFFFFFFFFFFFFFFEAFFF
@M05620:37:000000000-D9766:1:1101:23974:10015 1:N:0:6
AGTGCCAGCTCTCAATCGCACAGGGGACCCAGGGCCTGGCCCCTCCATCCAGAAAACCTATGACCTCACCCGCTACCTGGAGCACCAACTCCGCAGCTTGGCTGGGATCTGGGCGTTGGGGCGGCGTGAGGAGTTGGGGCCCGCCCGTCCTCCCCGTGGAGGGTTCTGGTACCTGATGGGGTGCGGCGGGGCTCTTTGGCTCCCACCAGTCCCCCTGTCTGGTCTCTCTCCTGCCCTTAGCTCGGACGCGC
+
BBBBBFFFBFFFGGGGGGGGGCHHGGGGGGHHGGGGGGHHHHGHGGHHHHHHHFHHHGGHHHHHHHHHHHHGGGGGHHHHHHHHHHHHGHHHGGGGGHHHGHHGFGHHGHHGHACCGG0B@//ACGG?.=GEC;CHHG-9B@DDGF?DGDGFG.ADADFAEFFD?FFFB;B//BFFFFFFFFF.9A9BFFFFFFFFFFFFFFEEBFAEFFFFFFFFFFFFBFFFF/BFFFFFFFFFFFBB9FFFF99@-;@
@M05620:37:000000000-D9766:1:1101:4301:10020 1:N:0:6
ACCACCCCTTCTCCAATGCGCTGCGTGTGGCTCCCGAGGCGCCCCCCGTGCTGCTGACCGAGGCCCCCCTGACCCCCAAGGCCACCCGCTCGACGATTACCCAGGTGCGTGGCCCGCTACCTCTTCTGGTGGCCGCCTCCCTCCTTCCTGGCCTCCCGGTGCTGCGCCCTTTCTCACTGGTTCTCTCTTCTGCCGTTTTCCGTAGGACTCTCTTCTCTGACCTGCGTCTCCTTTGGAACTCTGCAGGTTCT
+
>A>1>>A>>FFF1FG1AB10A0AAABA000BF1ABA/AE/AAAAEGG///B>1B@BBBC>>>/>F?EEGCCB<BFCGC/F<FFH/FC<A//>----..<DG<DHGCG0-;::@GCA?CG@GFFG9;C0=;;;AF99;AE.9BB-FFFFFFF-AB-AEF;-;;BFF@?F@-/;B/B/F9/-BFFFFFFBFB9BBB@9;FA9BBF-BFBFFFFFFFFFFF//9:FFF-;@:FFBBF///9;/FF/BBFFFFFB
@M05620:37:000000000-D9766:1:1101:28390:10036 1:N:0:6
ACCACACCTTCTACAATGAGCTGCGTGTGGCTCCCGCGGAGCACCCCGTGCTGCTGACCGAGGCCCCCCTGAACCCCAAGGCCAACCGCGAGAAGATGACCCAGGTGAGTGGCCCGCTACCTCTTCTGGTGGCCGCCTCCCTCCTTCCTGGCCTCCCGGAGCTGCGCCCTTTCTCACTGGTTCTCTCTTCTGCCGTTTTCCGTAGGACTCTCTTCTCTGACCTGAGTCTCCTTTGGAACTCTGCAGGTTCT
+
>AAAAAAAFFFFGGGFDFG1F1FCEEEE0ABGFFGE0EE//A/BGGEE/>EB1BE1DGEE>>/>FEGGGGGFH1GGGGGHACGHEFG<B/>//??1?1?GHEEA<CFGFFGGFFHGG-@CHFHHGHGCFC/.CCCCACGGGGFGFGFGGGGFFFGFEB?@@?FFF@@B@99FFFFFFF9B9BFFFFFFBFFFFB@B-FEFFFFFB-/BFFFFBFFBBB/B9BBFF-:///BF/BB/BFFFFF/BFF-9FF9
@M05620:37:000000000-D9766:1:1101:12324:10038 1:N:0:6
ACCACACCTTCTACAATGAGCTGCGTGTGGCTCCCGAGGAGCACCCCGTGCTGCTGACCGAGGCCCCCCTGAACCCCAAGGCCAACCGCGAGAAGATGACCCAGGTGAGTGGCCCGCTACCTCTTCTGGTGGCCGCCTCCCTCCTTCCTGGCCTCCCGGAGCTGCGCCCTTTCTCACTGGTTCTCTCTTCTGCCGTTTTCCGTAGGACTCTCTTCTCTGACCTGAGTCTCCTTTGGAACTCTGCAGGTTCT
+
CCCCCCCAFFFFGFGGGG5GGGHHGGGBAEHGHGGGDGGGGHHHHGGEEFGGGHGHHHGEFCCEGGGGGGGHFHHGGGGHGHHHHGGGGGDGGGHGHHHHHHHHGHHFHHHGGHHGGGGGHHHHHHHHHHHGHHGGGGGHGHHGHGGGGGGGGGGGGGG@CGGGGGFFFFFFFFFFFFFFFFFFFFFFFFFFFFFFFFFFFFFFFFFFFFFFFFFFFFFFFFFF/FFFFFFFFFFFFFFFFFFFFFFFFFF
@M05620:37:000000000-D9766:1:1101:23622:10052 1:N:0:6
AGTGCCAGCTCTCAATCGCACAGGGGACCCAGGGCCTGGCCCCTCCATCCAGAAAACCTATGACCTCACCCGCTACCTGGAGCACCAACTCCGCAGCTTAGGAGTTGGGGAGGAGTGAGGAGTTGGGGAAAGACAGTCCTAACCGTGGAGGGTTCTGGTAAATGATGGGGTGAGGAGGGGCTCTTTGGCTCCCACCAGTCCCCCTGTCTGGTCTATCTCCTGCCCTTAGATCGGAATAGCACACGTCTGAA
+
>>AAAFFFAFFFGBAFGEFA100AAAEEGEFGF0EE/BGFHHGHGGGGHGGGFFFBBEGGHFHHHHHHHHHEGGGGHHBBFGHGHHFEEBGGEE/>E0>BGF1BFG1C@/?/@?CBGD<FGE@@F<B?<CG00FGGGFHHHG<0>.>-.<ACC.CGB0D=;C;GGC:CCC.;CCA9E=;-;@EF0BFFGEGGA/;AA9;;B;;A-9BFBBFBBBB9FFFFFFFFABFFFFBFEFBE-/9//BBA;;AFEF/
@M05620:37:000000000-D9766:1:1101:14732:10059 1:N:0:6
ACCACACCTTCTACAATGAGCTGCGTGTGGCTCCCGAGGAGCACCCCGTGCTGCTGACCGAGGCCCCCCTGAACCCCAAGGCCAACCGCGAGAAGATGACCCAGGTGAGTGGCCCGCTACCTCTTCTGGTGGCCGCCTCCCTCCTTCCTGGCCTCCCGGAGCTGCGCCCTTTCTCACTGGTTCTCTCTTCTGCCGTTTTCCGTAGGACTCTCTTCTCTGACCTGAGTCTCCTTTGGAACTCTGCAGGTTCT
+
BCBBCCCCFFFFGGGGGGGGGGHHGEGEHGHHGGGGGGGGGHHHHGGGEGFGHHHHHHHGGGGGGGGGGGGHHHHGGGGHGHHHHGGGGGGGGGHHHHHHHHEGFHFHHHHGGHHGGGGGHHHHHHHHHHHGHHGGGFCHEHHGHGGGGGGGGGGGGGGGGGGGGGFFFFFFFFFFHHHFFFFFFFFFFFFFFFF?FBEFFFFEADFFFFFFFFFFFFFFFFFFEFFFFFFFFFFFFFFFFFFFFFFFFFF
@M05620:37:000000000-D9766:1:1101:7573:10062 1:N:0:6
ACCACACCTTCTACAATGAGCTGCGTGTGGCTCCCGAGGAGCACCCCGTGCTGCTGACCGAGGCCCCCCTGAACCCCAAGGCCAACCGCGAGAAGATGCCCCCGGTGAGGGGCCCGCTACCCCTTCTGGTGCCGCCCCCCCTCTTTCTTGGCCCCCCGGAGCTGCGCCCTTCCTCACTGGTTCTCTCTTCTCCGTTTTTCCGTCGGCCCCTCTTCTCGTACCCGATTCTCCTTTGTACTTCGGCGGGTCCT
+
ABBABABBFFFFGFGGFGGGGGGHGGGGC?GHHGGG?EGCEGGHHGGGEAFGAFGFHHHGEGCFGGGGGGGHHHHGGGDHGHHH/FEEGGGGGGHHHHGHH//>//-.00.->C@----;/..;.:00:::0;--;--;A--;.;/;//;/;/.;@-9-9-;.//-;A-@B.//9;./;.9///////////;..;BE.;/.9.@--.--..;/:9/...9./.99.;/:/BF///B////..--9-;-./
@M05620:37:000000000-D9766:1:1101:11428:10074 1:N:0:6
ACCACACCTTCTACAATGAGCTGCGTGTGGCTCCCGAGGAGCACCCCGTGCTGCTGACCGAGGCCCCCCTGAACCCCAAGGCCAACCGCGAGAAGATGAGTGAGTGGCCCGCTACCTCTTCTGGTGGCCGCCTCCCTCCTTCCTGGCCTCCCGGCGCTGCGCCCTTTCTCACTGGTTCTCTCTTCTGCCGTTTTCCGTAGGACTCTCTTCTCTGCCCTGAGTCTCCTTTGGAACTCTGCAGGTTCTAGATC
+
DDDDDDDDFFFFGGGGGGGGGGHHGGGEHGHHHGGGGGGGGHHHHGGGGGGGHHHHHHHGGGGGGGGGGGGHHHHGGGGHGHHHHGGGGGGGGGHHHHHHHHHHHHGGHHGGG-CHHHHHHHGHGHGHGGCGGGHGHHGHHHHHHHHGGGGGGG-BGGAGFFFFFFFFFFFFF0/BFFFFFFFFFFFFFCBDFFFFFFFFFFFFBBFFFFHFFF0BEFFFFFFFFFFFFFFFFFFFEFF0FFFFFF0<:BB
@M05620:37:000000000-D9766:1:1101:23947:10080 1:N:0:6
GAGACTGCTTTGGCAGAAACTGACAAGCCAGGGACAAAAGGTAGGACGAGCACCCGTCTGAACTCCAGTCACATTACTCGATCTAGTGTGCCGTCTTCTGCTTGAAACAACAACCCTCTTCTCATTGCCGGCTCCCTCCTTCCTTTCCTCCCTCCACTGCGCACCTCCTTCCTTTTTCGTTCTTCTAACAGTGTCTGTCAGCCTCCCTTCTCTACCTGGCCAGTGCGTGTGCCTGCAGCCGGGACTGTCAC
+
>>11>@B1BBB@11A11B11BBFFFF0A00A00AF00AB00B1BF1A///AA0/AAEEH/121DBBGFGFF11@D1DD1/>00>1BB1BB1@/>>C?BB1BB11BF1BFH/??///0<01>BB2B2211//<////@0?0<FG1<@??<1?/00<0?11>.<---0..<0<<00000/<./..0:;00=/:00;:0000000//9.:/9/09C0;C00.../;00;-;.9;////--//9--;--;-////
@M05620:37:000000000-D9766:1:1101:12108:10093 1:N:0:6
AGTGCCAGCTCTCAATCGCACAGGGGACCCAGGGCCTGGCCCCTCCATCCAGAAAACCTATGACCTCACCCGCTACCTGGAGCACCAACTCCGCAGCTTGGCTGCGATCTGGGAGTTGGGGAGGAGTGCGGAGTTGGGGAAAGACAGTCCTAACCGTGGAGGGTTCTGGTAAATGATGGGGTGAGGAGGGGCTCTTTGGCTCCCACCAGTCCCCCTGTCTGGCCTATCTCCTGCCCTTAGATCGGAAGAGC
+
>AA>>FFFBFFFGBFFGGFCFFGGGCEEEFCGAAAEEFHHHHG1EGHHFGCHFHGHHE3BFGHHHGHFGFFCE>>EHDFH2BGEGG1??GHGEEFEFHF?EC3F///??FFH20??FG2>C/>C/?<01>/-<>01<<-<..<<<<<<DG0=0;::;C?A..C:.AB99;0000;0CB0C..9;C.099@-@9AFFFB/BFF?E9AAAAFB/;EF>.BB9/B/9B//:/;FB//.AFB/9/99;DF?.9;B
@M05620:37:000000000-D9766:1:1101:25681:10094 1:N:0:6
ACCACACCTTCTACAATGAGCTGCGTGTGGCTCCCGAGGAGCACCCCGTGCTGCTGACCGAGGCCCCCCTGAACCCCAAGGCCAACCGCGAGAAGATGACCCAGGTGAGTGGCCCGCTACCTCTTCTGGTGGCCGCCTCCCTCCTTCCTGGCCTCCCGGAGCTGCGCCCTTTCTCACTGGTTCTCTCTTCTGCCGTTTTCCGTAGGACTCTCTTCTCTGACCTGAGTCTCCTTTGGAACTCTGCAGGTTCT
+
CCCCCCCCFFFFGGGGGGFGGGHHGFGEGGHHHFGFGGGGGHGHHGGGGFGGHHHHHHHGGGGGGGGGGGGHGHHGGGGHGHHHHGGGGG?BGGHHHHHHHHHHGHHHHHHGGHHGGGGGGHHHHGHHHHHFHGGGGGDHFHHGHGGGGGGGGGGGGGGGGGGGGGFFFFFFFFFFFFFFFFFFFFFFFFFFFFFFFFFFFFFFFFFFFFFFFFFFFFFFFFFFFFFFFF0BFFFFFFFFFFFFFFFFFFF
@M05620:37:000000000-D9766:1:1101:11622:10108 1:N:0:6
ACCACACCTTCTACAATGAGCTGCGTGTGGCTCCCGAGGAGCACCCCGTGCTGCTGACCGAGGCCCCCCTGAACCCCAAGGCCAACCGCGAGAAGATGACCCAGGTGAGTGGCCCGCTACCTCTTCTGGTGGCCGCCTCCCTCCTTCCTGGCCTCCCGGAGCTGCGCCCTTTCTCACTGGTTCTCTCTTCTGCCGTTTTCCGTAGGACTCTCTTCTCTGACCTGAGTCTCCTTTGGAACTCTGCAGGTTCT
+
AABAAAABFFFFGGGGGFGDE5BAEAAEFDHH3FFEAEGCFHHHHGGGEEGFHHGCHFCFEEGGG1EEGGGFHHEGGGGC?/FHHGGGGCD@?DFHGHHHFFGCFF<FCGHCFAGGGCG@0GHDHHFF00<CGHGG@E:..:C.:FBFBFBFGE.AF.@AGGFGGGBF?BFFF/BFFFFFFFFFFFFFFFBBFFBFFB?/;DF?9DFFFFFFFFFFFFFFB//BBBFFFFFFFFFBFFF/BBFFFFFFBFF
@M05620:37:000000000-D9766:1:1101:18200:10124 1:N:0:6
ACCACACCTTCTACAATGAGCTGCGTGTGGCTCCCGAGGAGCACCCCGTGCTGCTGACCGAGGCCCCCCTGAACCCCAAGGCCAACCGCGAGAAGATGACCCAGGTGAGTGCCCCCCTACCTCTTCTGGTGCCCGCTCCCTCCTTTCCTGCCCTCCCGGCGCTGCGCCCTTTCTCACTGGTCCTCTCTTCTGCCGTTTTCCGTAGGCCTCTCTTCTCTGACCTGAGTCTCCTTTGGAACTCTGCAGGTTCT
+
CCCCDCCCFFFFGGGGGGGGGGHHGFGGHGHHHGGGGGGGGHHHHGGGGGGGGHHHHHHGGGGGGGGGGGGHHHHGGGGHGHHHHGGGGGGGGGHHHHHHHFHH/1=?01=11FF---.0<D0DGFD0<=<0<<.;--=://;/;0C;F00C.0;DE.--9::-.--A-;B00:;0000/B00:::/:00B000:..B.;0;0.9.00::BBFBF00;:0B/:/:/;0::0BFB0::B:00:00:0::00:
@M05620:37:000000000-D9766:1:1101:12190:10128 1:N:0:6
AGTGCCAGCTCTCAATCGCACAGGGGACCCAGGGCCTGGCCCCTCCATCCAGAAAACCTATGACCTCACCCGCTACCTGGAGCACCAACTCCGCAGCTTGGCTGGGACCTATGTGAGTATCCAGCGTAGGAATCTGGGAGTTGGGGAGGAGTGAGGAGTTGGGGAAAGACAGTCCTAACCGTGGAGGGTTCTGGTAAATGATGGGGTGAGGAGGGGCTCTTTGGCTCCCACCAGTCCCCCTGTCTGGTCTA
+
AA>AAFFFBFFFGGGGGGGFEEHFFGGGEGHHGGGGAEHHFHGGGGGHHHFHFHHHHGFHHHFHHHHFHHHGGE@GHEHHHHHGHHHHGHHHGGGGE?GHGHFGGGHHGHHHHFGGHGB?GDGHGCE/</@FGHHHGHHEDFGH/?.-C?>>.00C0EHFGFGGGGGF/::GHCFHHBGH?EFFGGGGCFGGGGGFFGGGFFGGGGA-:9.BDDF==DFFFFFFFFFEFFF.E9FFFFF?BEFFFFFFFBF
@M05620:37:000000000-D9766:1:1101:3823:10138 1:N:0:6
ACCACACCTTCTACAATGAGCTGCGTGTGGCTCCCGAGGAGCACCCCGTGCTGCTGACCGAGGCCCCCCTGAACCCCAAGGCCAACCGCGAGAAGATGACCCAGGTGAGTGGCCCGCTACCTCTTCTGGTGGCCGCCTCCCTCCTTCCTGGCCTCCCGGAGCTGCGCCCTTTCTCACTGGTTCTCTCTTCTGCCGTTTTCCGTAGGACTCTCTTCTCTGACCTGAGTCTCCTTTGGAACTCTGCAGGTTCT
+
BBBABAABFFFFGGGGGGFEG5FGGEEGHFHHFGGFGGGFGHHHHGGGGGGGGHHHHHHGGGGGGE@FGGGHHFHGGGGHFGHHHGGGGGDFCGHHHHHHHH/???GHHGHGGHHGGGGGHHHHGHHHHHFGHHGCGGDHEHHGHGGGGGGGGGGGGDADGGAFGGFFF;FFFFFFFFEFFFFFFFFFFFFFFFFDFFFFFFF.A9FFFFFFFFFFFFFFFFFFBFFFFFFFFFFFFFFFFFFFFFFFBFF
@M05620:37:000000000-D9766:1:1101:10205:10139 1:N:0:6
ACCACACCTTCTACAATGAGCTGCGTGTGGCTCCCGAGGAGCACCCCGTGCTGCTGACCGAGGCCCCCCTGAACCCCAAGGCCAACCGCGAGAAGATGACCCAGGTGAGTGGCCCGCTACCTCTTCTGGTGGCCGCCTCCCTCCTTCCTGGCCTCCCGGAGCTGCGCCCTTTCTCACTGGTTCTCTCTTCTGCCGTTTTCCGTAGGACTCTCTTCTCTGACCTGAGTCTCCTTTGGAACTCTGCAGGTTCT
+
CCCCCCCCFFFFGGGGGGGGGGHHGEGEHGGHHGGGGGGCGHHHHGGGFGGGHHHHHHHGGGGGGGGGGGGHHHHGGGGHGHHHGGGGGG@FGGHHHHBHHHAGGHGGFHHGFHHGGGGGHHGHHHHHHHHGHGGGGGGHGHHGBGGGGGGGGEGGGG?DACFFGFFFFFFFFFFFFFFFFFFFFFFFFFFFFFFFFFFFFDF.DFFFFFFFFFFFFF/:FFFF//BFFFFFFFFFF/BFFFFFEFFFFFF
@M05620:37:000000000-D9766:1:1101:23034:10153 1:N:0:6
AGTGCCAGCTCTCAATCGCACAGGGGACCCAGGGCCTGGCCCCTCCATCCAGAAAACCTATGACCTCACCCGCTACCTGGAGCACCAACTCCGCAGCTTGGCTGGGATCTGGGCGTTGGGGCGGAGTGAGGAGTTGGGGCCCGACCGTCCTCCCCGTGGAGGGTTCTGGTAACTGATGGGGTGAGGCGGGGCTCTTTGGCTCCCACCAGTCCCCCTGTCTGGTCTCTCTCCTGCCCTTAGCTCGGACGAGC
+
>A>>A@DFAF@DF1BFAAACAEGGCEBEGAGH0EEAF/FEGHGHGGGHHHHDFCFFGGCHGGFHGFFGHHHGG?/FHHHFBFG?EGGGGBFHEGGEEGGHGHHGCCGFGHHHH/>BC/0BC/A--<CH0GHHA<C:CCC.:-;-;?AGGGG0/;EACC@FFF@BFFFFFBBB/;FFFFFFFF@-FF--;@?@@FFFFFFFFFFFFFBFFFFFFFF@ABFFBBBFB//FBFFFFFFFFFEB/BBB@A-;-@=
@M05620:37:000000000-D9766:1:1101:10201:10157 1:N:0:6
ACCACACCTTCTACAATGAGCTGCGTGTGGCTCCCGAGGAGCACCCCGTGCTGCTGACCGAGGCCCCCCTGAACCCCAAGGCCAACCGCGAGAAGATGACCCAGGTGAGTGGCCCGCTACCTCTTCTGGTGGCCGCCTCCCTCCTTCCTGGCCTCCCGGAGCTGCGCCCTTTCTCACTGGTTCTCTCTTCTGCCGTTTTCCGTAGGACTCTCTTCTCTGACCTGAGTCTCCTTTGGAACTCTGCAGGTTCT
+
DCDDDDDDFFFFGGGGGGGGGGHHGEGFHGHHHGGGGGGGGHHHHGGGGGGGHHHHHHHGGGGGGGGGGGGHHHHGGGGHGHHHHGGGGGGGGGHHHHHHHHHHGHHHHHHGGHHGGFGGHHHHHHHHHHHGHHGGGGGHGHHGFGGGGGGGGGGGGG?9@DGGGGFFFFFFFFHHHHFFFFFFFFFFFFFFFFFFFFFFFFFFFFFFFFFFFHHHFFHFFFHFFFFFFFFFFHHFFFFFFFFFFFFFFFF
@M05620:37:000000000-D9766:1:1101:27336:10158 1:N:0:6
ACCACACCTTCTACAATGAGCTGCGTGTGGCTCCCGAGGAGCACCCCGTGCTGCTGACCGAGGCCCCCCTGAACCCCAAGGCCAACCGCGAGAAGATGACCCAGGTGAGAGGCCCGCTACCTCTTCAGGTGGCCGCATCACTCCTTCCTGGCCTCCCGGAGCTGCGCACATTCTCACTGGATCTCTCTTCTGCCGTTTTACGTCGGACTCTCTTCTCTTACCTGAATCTCCGTTAGAACTCTGCAGGTTCT
+
AAA1AAAAFFFFGFGGFGG1G1FCA00BEAHHCFGGCGGCCHHHHGGGEEGG1BBBGBFFGG/EFAEEGGGBHCFEGG?//?FFGC?/><><BC0FFFG110<?/1<FC1?CE/.>@--</0<<0000<=/..<---.-0<0;G00:C;0/C.09999A---./;--99-//B/FFFF/-/;BBBFB/9///B/9AF/AFF------;-9BF//;/////9///;/9//9/-;/--///B//;/B;-9;//
@M05620:37:000000000-D9766:1:1101:17966:10170 1:N:0:6
ACCACACCTTCTACAATGAGCTGCGTGTGGCTCCCGAGGAGCACCCCGTGCTGCTGACCGAGGCCCCCCTGAACCCCAAGGCCAACCGCGAGAAGATGACCCAGGTGAGTGGCCCCCCACCCCCTCCTGTGGCCGCCCCCCCTCCTCCTTGACCTCCGGAGACGCGCCCCTTTTCACCGGTTTTCCCCTCCGCCCGTTTTCGTAGGACCTTCTTTTCCGACCCTAGGCCTCTTTTGGACCTCTCAGGGTCT
+
BBBBBBBBFFFFFGGFGGGGGDGFEEEEHEHHGGGEEEEEGHHHHGGGFEGFHGHHHHGGGGCGGEEGGGGGHHGGGGGEGHHHHFGGGGGC@DHHDGH2CG//?1<101<?<FG-<--<<.--<../;;0/.;--;--9A--9.;.:./;/;//;A.;.--..---;@-;F////9/.;-:..///.;....;---;F.B-9..;//..///;////..9@-/..////;/;F/9-9/..///9/9.;/.
@M05620:37:000000000-D9766:1:1101:21771:10175 1:N:0:6
AGTGCCAGCTCTCAATCGCATAGGGGACCCAGGGCCTGGCCCCTCCATCCAGAAAACCTATGACCTCACCCGCTACCTGGAGCACCAACTCCGCAGCGTAGGAGTTGGGGAGGAGTGAGGAGTTGGGGAAAGACCGTCCTAACCGTGGAGGGTTCTGGTAAATGATGGGGTGAGGAGGGGCTCTTTGGCTCCCACCAGTCCCCCTGTCTGGTCTATCTCCTGCCCTTAGATCGGAAGAGCACACGTCTGAA
+
AA>ABFFFCFFFGGGGGGGGAEGGHGGGGGHHFGGGGGHHHHGHGGHHHHHHHHHHHGHHHHHHHHHHHHHGGEGGHGHGBGHHHHHHGHHHGGGGGGEFGGHHHHHHGGGGG/CGHHGH2DHHHHGG/?FG0G0AEGGG1=GHGGGG.GEGEHHHHHHH0;GHHHHHHGDG.CAGGGGGGGGGGGGGFFFFFFFFFFFFFFFFFFFFFFFFFFEFFFFFFFFFFFFFFFFFFFDEFFFF0FFFFFFFFFF
@M05620:37:000000000-D9766:1:1101:21307:10194 1:N:0:6
AGTGCCAGCTCTCAATCGCATAGGGGACCCAGGGCCTGGCCCCTCCATCCAGAAAACCTATGACCTCACCCGCTACCTGGAGCACCAACTCCGCAGCGTAGGAGTTGGGCAGGAGTGAGGCGTTGGGGAAAGACCGTCCTACCCGTGGAGGGTTCTGGTACCTGATGGGGCGAGGAGGGGCTCTTTGGCTCCCACCAGTCCCCCTGTCTGGTCTCTCTCCTGCCCTTAGATCGGAAGAGCACACGTCTGAA
+
AA>AAFD@AFFFGGGDGFCF1AFB0EG0AE0AFAEG0AGF0GG/EGEGDG1D101GHGFFFG2GGHEFG0EEGE?EGFHCGGHHGGGHGFFHGE@>/EE//EF0FFFF/0B<@/?<01@C/<?C<?<//?.<0<0-<<<EB0C.EF.-...:..CG00<00000/CBBEA.9-;-;-9-@==EFB/:/B//99-FBEF/B//;A>?99B/B/;F/9;BBFFFFFFBF;B9/BA?A-A99F/AFA@F?B-//
@M05620:37:000000000-D9766:1:1101:15067:10237 1:N:0:6
ACCACACCTTCTACAATGAGCTGCGTGTGGCTCCCGAGGAGCACCCCGTGCTGCTGACCGAGGCCCCCCTGAACCCCAAGGCCAACCGCGAGAAGATGACCCAGGTGAGTGGCCCGCTACCTCTTCTGGTGGCCGCCTCCCTCCTTCCTGGCCTCCCGGAGCTGCGCCCTTTCTCACTGGTTCTCTCTTCTGCCTTTTTCCGTAGGACTCTCTTCTCTGACCTGAGTCTCCTTTGGAACTCTGCAGGTTCT
+
DDDDDDCDFFFFGGGGGGGGGGHHGGGGHGHHHGGGGGGGGHHHHGGGGGGGHHHHHHHGGGGGGGGGGGGHHHHGGGGHGHHHHGGGGGFGGGHHHHHHHHGHGHHHHGHGGHHGGGGGHHHHHHHHHHHGHGCFGDGHGGHGHFGFGGGGGGGGGGGAADGGGGFFFFFFFFHFFFFFFFFFFFFFFFFFFFFFFFFFFFFFFFFEFFFFFFFFFFHFFFFFEFFFFFFFFHHFFFFFFFFFFFFFFFF
@M05620:37:000000000-D9766:1:1101:27198:10248 1:N:0:6
ACCACACCTTCTACAATGAGCTGCGTGTGGCTCCCGAGGAGCACCCCGTGCTGCTGACCGAGGCCCCCCTGAACCCCAAGGCCAACCGCGAGAAGATGACCCAGGTGAGTGGCCCGCTACCTCTTCTGGTGGCCGCCTCCCTCCTTCCTGGCCTCCCGGAGCTGCGCCCTTTCTCACTGGTTCTCTCTTCTGCCGTTTTCCGTAGGACTCTCTTCTCTGACCTGAGTCTCCTTTGGAACTCTGCAGGTTCT
+
ABBAABBBFFFFG5DFEGFFGBHFGBABCAGF3FFEEGEEFHGHHGGGEEFGGHGFHHHGCGGGG1EGGGFBECGGGGDH/?FHHG//>>@@@DGHGHHHHHHHGHHHHHFFGHHGG-DGHHHHHHHHDDCEHHGGGG?GGHHGHGBFBBFGG0FFEG-A?AAFF?BF?B/FFFFFFFFF/FFFFFFFFFEFFFBDFFFFFFFFF.;FFFFFFFFBFBF/FFFFFFBFF/FFFFFBFBFFFFFFFFFFFFF
@M05620:37:000000000-D9766:1:1101:19661:10261 1:N:0:6
AGTGCCAGCTCTCAATCGCACAGGGGACCCAGGGCCTGGCCCCTCCATCCAGAAAACCTATGACCTCACCCGCTACCTGGCGCACCCACTCCGCAGCTTGGCTGGGACCTATGTGAGTATCCAGCGTAGGAATCTGGGAGTTGGGGAGGAGTGAGGAGTTGGGGAAAGACAGTCCTAACCGTGGAGGGTTCTGGTAAATGATGGGGTGAGGAGGGGCTCTTTGGCTCCCACCAGTCCCCCTGTCTGGTCTA
+
AAAAAFFFBFFFGDGGGGGFGGHGGCEGEGHHBEEECFHH2GEAFFHHGGHHEHFCGFGHGGFHHFHHHEG0>>>EHG3G1>EEGG//?FG2?EEEEHDGFHHGGCEGAFGBDGGHDGHGHHFHHGGEGGFH1GHDGH0<<FGGGG.<@ECC<0<G<EHFHGGGCAHHHHHCFFGGGGGGGGA?.ADGFGFGGFCBFGFFBFFFFF99..ABD?BFCFFB/BBFEFFFFFFDAFFFFFFBBFFFFFFFF99
@M05620:37:000000000-D9766:1:1101:23619:10275 1:N:0:6
ACCACACCTTCTACAATGAGCTGCGTGTGGCTCCCGAGGAGCACCCCGTGCTGCTGACCGAGGCCCCCCTGAACCCCAAGGCCAACCGCGAGAAGATGACCCAGGTGAGTGGCCCGCTACCTCTTCTGGTGGCCGCCTCCCTCCTTCCTGGCCTCCCGGAGCTGCGCCCTTTCTCACTGGTTCTCTCTTCTGCCGTTTTCCGTAGGACTCTCTTCTCTGACCTGAGTCTCCTTTGGAACTCTGCAGGTTCT
+
BBBBBBBAFFFFGGGGGG5FGGHFGEFBAEHHHFFEAFGFGHHHHGGGDFGGHHGHHHHGGGGGGGGGGGGHHHHGGGGHGHHHHGGGGG/<BFHEFGGHHHEGFHHDGGGGGHHCFGGGHHHHHHHHHHGGHHGCCGGHGHHGHGGGGGGGGGGGGGGGG?GGGGCFFCFFFFFFFFFFFFFFFFFFFFFFFFFDFFFFFFFFFFFFFFFFFFFFFFFFFFFFBFFFFFFFFFFFFFFFFFFFFFFFFFF
@M05620:37:000000000-D9766:1:1101:10532:10292 1:N:0:6
ACCACACCTTCTACAATGAGCTGCGTGTGGCTCCCGAGGAGCACCCCGTGCTGCTGACCGAGGCCCCCCTGAACCCCAAGGCCAACCGCGAGAAGATGACCCAGGTGAGTGGCCCGCTACCTCTTCTGGTGGCCGCCTCCCTCCTTCCTGGCCTCCCGGAGCTGCGCCCTTTCTCACTGGTTCTCTCTTCTGCCGTTTTCCGTAGGACTCTCTTCTCTGACCTGAGTCTCCTTTGGAACTCTGCAGGTTCT
+
BBBAABBBFFFFGGGGFGFFGBHGG2AAA2GH3FFEAEGGGHHHHGGGFEGGGHGFHHGFCGCGG?FGGGGFHCHGGGDH//GHHGE<CGC@@GCF1FDGGHHHGHHGHHHGGHHGGGGGHHHHHHHHHHHGHHGGGGDGGHHGHGGGGGGGGFGGFGGBBGGGGGBF?BFFFFFFFFFFFFFFFFFFFFFFFFBFFFFFFFFFFFFFFFFFFFFFFFFFFFFF/BFFFFFFFFFFFFFFFFFFFFFFFFF
@M05620:37:000000000-D9766:1:1101:23619:10293 1:N:0:6
ACCACACCTTCTACAATGAGCTGCGTGTGGCTCCCGAGGAGCACCCCGTGCTGCTGACCGAGGCCCCCCTGAACCCCAAGGCCAACCGCGAGAAGATGACCCAGGTGAGTGGCCCGCTACCTCTTCTGGTGGCCGCCTCCCTCCTTCCTGGCCTCCCGGAGATGCGCCCTTTCTCACTGGTTCTCACTTCTGCCGTTTTCCGTAGGACTCTCTTCTCTGACCTGAGTCTCCTTTGGAACTCTGCAGGTTCT
+
ABB@ABABFFFFGGGFFG5BGAGFGGCEDEBGCBFE?EE2AFAGHGGGEEFG5FGHHH3EC>0>FGGGGGGF3GHGGGGHAGGGGGGCD>/<@DFHHHFHHHHH/FGFFG1FFCEDGG->GHH00DDBDHG?..CCFGDFG/C.;9C/FBBFFF.EG.DD?-;FFGDFFF/BFFFF/B/;FBFFF9FF/BFFFFA.AFFFFFFFAAFFFFFF/:FFFF/FFFFFB:FFFFBFFFFFBB/B9BB/BFF.;/;
@M05620:37:000000000-D9766:1:1101:6997:10294 1:N:0:6
ACCACACCTTCTACAATGAGCTGCGTGTGGCTCCCGAGGAGCACCCCGTGCTGCTGACCGAGGCCCCCCTGAACCCCAAGGCCAACCGCGAGAAGATGACCCAGGTGAGTGGCCCGCTACCTCTTCTGGTGGCCGCCTCCCTCCTTCCTGGCCTCCCGGCGCTGCGCCCTTTCTCACTGGTTCTCTCTTCTGCCGTTTTCCGTAGGACTCTCTTCTCTGACCTGCGTCTCCTTTGGAACTCTGCAGGTTCT
+
DDDDDDCCFFFFGGGGGGFGGGHHGGGEHGHHHGGGGGGGGHHHHGGGGGGGHHHHHHHGGGGGGGGGGGGHHHHGGGGHGHHHHGGGGG<DDGHHHHGHGHHHGHH=GHHGGHHGGCGGHHHHHGHHHHGGGFFGGGGHGHHGHGGGGGGGGGGGGGA-;ADFFFFFFFFFFFFFFFFFFFFFFFFFFFFFFFFFFFFHFFFFFDEFFFFFFFFBFFFEFFFF.BFAFFFFFFFFFFFFFFFFFFFFFFF
@M05620:37:000000000-D9766:1:1101:6745:10318 1:N:0:6
ACCACACCTTCTACAATGAGCTGCGTGTGGCTCCCGAGGAGCACCCCGTGCTGCTGACCGAGGCCCCCCTGAACCCCAAGGCCAACCGCGAGAAGATGATCCCAGGTGAGTGGCCCGCTCCCTCTTCTGGTGGCCGCCTCCCTCCTTCCTGGCCTCCCGGCGCTGCGCCCTTTCTCACTGGTTCTCTCTTCTGCCGTTTTCCGTAGGACTCTCTTCTCTGCCCTGCGTCTCCTTTGGAACTCTGCAGGTTC
+
BBBBBBBBFFFFGGGGGGGEGGHHGGGEGGHHHGGGGGGGGHHHHGGGGGGGHHHHHHHFGGGGGGGGGGGHGHHGGGGHGHHHHGGGGGGGGGHHHHHDGHHGHGHF1?FGFFHHGGG-EGHHHDDGHHHHGHHGGGGGHGHH.;FGGGGGGGGGGEG?-9;9DFFFFFFFFFFF/BFFFFFFFFF/BFFFFFFCDDFFFF?B.;A/FFFFFFFFFFFF/B9B9.@;@AFFFFFFFFFFFFFFF/BFFF/
@M05620:37:000000000-D9766:1:1101:8891:10334 1:N:0:6
GAGGCTGCTTTGGAAGAAACTGACAATCCAGGGACACAAGATCGGAAGACCACACGTCTGCACTCCAGTCACCTTACTCGATCTCGTATGCCGTCTGCTGCTTGAACAAAAAAAAGCTACCTCTTGTGGTGGCCGCCTCCCTCCTTCCTGTCCTCCCGGCGTTGCCCCCTTTCTCCCTGGTTCTCTCTTCTGCCGTTTTCCGTAGGACTCTCTTTTCTGACCTGCGTCTCCTTTGGAACTCTGCAGGTTCT
+
>1>11>BAC@D1BB1B1G1GGGF1BAB10BB0AAAAAFFFFGFCAAAB000BB///AABBBABBBFGBD1A1BBBDF11>?00BFB>B0B2B/BEF/B11BB11BB1>0B0>>E</0<1BB<1FB1B1/</CGH//CAA?FGHE01101<1>FFFG><@-----:00.--.00;FBBF0.;BB0;C00CBFFFB-9CB;;0.0.-:/:9FFF////:B/9B9/9;9A-:-:/FBFEBBBB/9/://-;99F
@M05620:37:000000000-D9766:1:1101:15302:10354 1:N:0:6
ACCACACCTTCTACAATGAGCTGCGTGTGGCTCCCGAGGAGCACCCCGTGCTGCTGACCGAGGCCCCCCTGAACCCCAAGGCCAACCGCGAGAAGATGAGTGAGTGGCCCGCTACCTCTTCTGGTGGCCGCCTCCCTCCTTCCTGGCCTCCCGGAGCTGCGCCCTTTCTCACTGGTTCTCTCTTCTGCCGTTTTCCGTAGGACTCTCTTCTCTGACCTGAGTCTCCTTTGGAACTCTGCAGGTTCTAGATC
+
EEEEEEEEFFFFGGGGGGGGGGHHGGGFHGHHHGGGGGGGGHHHHGGGGGGGHHHHHHHGGGGGGGGGGGGHHHHGGGGHGHHHHGGGGGGGGGHHHHHHHHHHHHGGHHGGG?DHHHHHHHHHHHGHHGGGGGHGHHGHHHHHHHHGGGGGGGAFGGGGGGGGFFFFFFFFFFFBFFFFFFFFHFHFFFBDFFFFFFFDDFFFFFFFHHHFHFFFFFFFFFFFFFFFFFFFFFFFFFFFFFFFFFFFEFF
@M05620:37:000000000-D9766:1:1101:7856:10354 1:N:0:6
AGTGCCAGCTCTCAATCGCACAGGGGACCCAGGGCCTGGCCCCTCCATCCAGAAAACCTATGACCTCACCCGCTACCTGGAGCACCAACTCCGCAGCTTGGCTGGGACCTATGTGAGTATCCAGCGTAGGAATCTGGGAGTTGGGGAGGAGTGAGGAGTTGGGGAAAGACAGTCCTAACCGTGGAGGGTTCTGGTAAATGATGGGGTGAGGAGGGGCTCTTTGGCTCCCACCAGTCCCCCTGTCTGGTCTA
+
>AAABFFBBFFFGFGGGFFGGEGFFEFGGGHHGGGFGFGGHHGHGGGHHHHHFEHHHGHHHAEHHHGHHHHGGGGGHHHFGGGFFHFHGHHHGFEFGHHHGHHFFGGHGHHHHHGHHHHHHHHHHGGGGGHHHHHHHHHGDFHHGGGGGGGHHHHHHGHHHHGGGGHHHHHHFHGHHHHGGEFGDGGG;AFGGGFFGGFFGGGGGGFFEFFFFFFFA@EFFFFFFBFFFFFFFFFFFFFFFFFFFFFFBFB
@M05620:37:000000000-D9766:1:1101:10872:10357 1:N:0:6
ACCACACCTTCTACAATGAGCTGCGTGTGGCTCCCGAGGAGCACCCCGTGCTGCTGACCGAGGCCCCCCTGAACCCCAAGGCCAACCGCGAGAAGATGACCCAGGTGAGTGGCCCGCTACCTCTTCTGGTGGCCGCCTCCCTCCTTCCTGGCCTCCCGGAGCTGCGCCCTTTCTCACTGGTTCTCTCTTCTGCCGTTTTCCGTAGGACTCTCTTCTCTGACCTGCGTCTCCTTTGGAACTCTGCAGGTTCT
+
CCCCCCCCFFFFGGGGGGGFGFHHGGGBFEHGHGGGGGGGGHHHHGGFEGGGHHHHHHHAFGGGGGGGGGGHHHHGGGGHGHHHHGGGGGDGGGHHHHHHHHFGGHHGHHHGGHHGGGGGHHHHHHHGHHHGHHGGGEGHGHHGHGGGGGGGGGGGGGG:@DGGGFFFFFFFFFFFFFFFFFFFFFFFFFFFFFFFFFFFFFFEDFFFFFFFFFFFFFFFFFFF.@DFFFFFFFFFFFFFFFFFFFFFFFF
@M05620:37:000000000-D9766:1:1101:3410:10375 1:N:0:6
ACCACACCTTCTACAATGAGCTGCGTGTGGCTCCCGAGGAGCACCCCGTGCTGCTGACCGAGGCCCCCCTGAACCCCAAGGCCAACCGCGAGAAGATGACCGAGGTGAGTGGCCCGCTACCTCTTCTGGTGGCCACCTCCCTCCTTCCTGGCCTCCCGGAGCTGCGCCCTTTCTCACTGGTTCTCTCTTCTGCCGTTTTCCGTAGGACTCTCTTCTCTGACCTGAGTCTCCTTTGGAACTCTGCAGGTTCT
+
AAA1AAAAFFFFGGGG3GG1FBHGEEAB00FG1BFEEGGGGHHHHGGG/ABCGHGFHHHG@EGGGEGGGGGFHCGGGGEH//GGHGE/>CC@?CFF>BDFHGGGGGHHHHFGGHGCGGGGHHHHHHHHHHFCGG/..CCCEHH?BFFFGBFFFFFEEGGG@@GGG?;B@@/BFFFFFFFFBFFFFFFFFFFFFF@ABFFFFFFFFFFFFFFFFFFFFFFFFFFFBFFFFFFFFFFFFFFFFFFFFFFFFFF
@M05620:37:000000000-D9766:1:1101:8486:10394 1:N:0:6
ACCACACCTTCTACAATGAGCTGCGTGTGGCTCCCGAGGAGCACCCCGTGCTGCTGACCGAGGCCCCCCTGAACCCCAAGGCCAACCGCGAGAAGATGACCCAGGTGAGTGGCCCGCTACCTCTTCTGGTGGCCGCCTCCCTCCTTCCTGGCCTCCCGGAGCTGCGCCCTTTCTCACTGGTTCTCTCTTCTGCCGTTTTCCGTAGGACTCTCTTCTCTGACCTGAGTCTCCTTTGGAACTCTGCAGGTTCT
+
BBCBCCCBFFFFGGGGGGGGGGHHGGGEEEFHHGGEGGGGGHGHHGGGGGGGHHGHGHHGGGFGGGGGGGGGGHHGGGGHGHHHHGGGGGGGGGFHGHHHGHHGFHHHHHHGGHGGGGGGHHHGHGHHHHHGHGGCGEEHGHHGHGGGGGGGGGGGGGGGGGGGGGFFFFFFFFFFFFFFFFFFFFFFFFFFFFFFFFFFFFFFFBFFFFFFFFFFFFFFFFFFBFFFFFFFFFFFFFFFFFFFFFFFFFF
@M05620:37:000000000-D9766:1:1101:16823:10395 1:N:0:6
ACCACACCTTCTACAATGAGCTGCGTGTGGCTCCCGAGGAGCACCCCGTGCTGCTGACCGAGGCCCCCCTGAACCCCAAGGCCAACCGCGAGAAGATGACCCAGGTGAGTGGCCCGCTACCTCTTCTGGTGGCCGCCTCCCTCCTTCCTGGCCTCCCGGAGCTGCGCCCTTTCTCACTGGTTCTCTCTTCTGCCGTTTTCCGTAGGACTCTCTTCTCTGACCTGAGTCTCCTTTGGAACTCTGCAGGTTCT
+
AA?AAAABFFFFGGGF5FADGBHCG2A24AAF3FF2AEGCACGEGGGG1AEF5ECAGHFE0E@EGAFGG@1?F?GGGDAGC/GHFGE/CC//<<C?1?11<?/GFFF1<?D/CC/A<CD@GGD<0DGDG0/<<G?@@EAAEGFDFFBFC0FAF0A.?E--9AFGF?>D9-:/BBB;99/9;BBBBBBFFB///B99ABEBFAB.DD/BBBFFFFF/FF999BFF/.9BBFFFFFB///;9/B9::BF9/BF
@M05620:37:000000000-D9766:1:1101:18007:10424 1:N:0:6
ACCACACCTTCTACAATGAGCTGCGTGTGGCTCCCGAGGAGCACCCCGTGCTGCTGACCGAGGCCCCCCTGAACCCCAAGGCCAACCGCGAGAAGATGAGTGAGTGGCCCGCTACCTCTTCTGGTGGCCGCCTCCCTCCTTCCTGGCCTCCCGGAGCTGCGCCCTTTCTCACTGGTTCTCTCTTCTGCCGTTTTCCGTAGGACTCTCTTCTCTGACCTGAGTCTCCTTTGGAACTCTGCAGGTTCTAGATC
+
CCCCCCCCFFFFGGGGGGGGGGHHGGGEGEHHHGGGGGGGGHHHHGGGGGGGHHHHHHHGGGGGGGGGGGGGHHHGGGGHGHHHHGGGGGGGGGHHGHHHHHHHHHGGHHGGG-AGHHHHHHHGGHGHFGGGGGHGHHGHHHHHHHHGGGGGGG?DGGGGGGGGFFFFFFFFFFFBFFFFFFFFFFFFFDADFFFFFBFDFFFFFFFFFFFFFFFFFFFFFFFFFFFFFFFFFFFFFFFBFFFFFF/;9FB
@M05620:37:000000000-D9766:1:1101:24829:10445 1:N:0:6
ACCACACCTTCTACAATGAGCTGCGTGTGGCTCCCGAGGAGCACCCCGTGCTGCTGACCGAGGCCCCCCTGAACCCCAAGGCCAACCGCGAGAAGATGACCCAGGTGAGTGGCCCGCTACCTCTTCTGGTGGCCGCCTCCCTCCTTCCTGGCCTCCCGGAGCTGCGCCCTTTCTCACTGGTTCTCTCTTCTGCCGTTTTCCGTAGGACTCTCTTCTCTGACCTGAGTCTCCTTTGGAACTCTGCAGGTTCT
+
BBBBBABBFFFFGGGGGGGGGGHHGGGEH?GHHGGGGEGGGHHHHGGGGFGGHGHHHHHGGGGGGGGGGGGGHHHGGGGHGHHHHGGGGG/CGGHHHHFHHHFHFGFGHGHEGHGCGGGGHHHHGHHHHHHGHHGGGDGHGHHGHGGGGGGGGFGGGGGGCDFGGGFFFFFFFFFFFFFFFFFFFFFFFFFFFFFFFFFFFFFFFBFFFFFFFFFFFFBFFFFFFFFFFFFFFFFFFFFFFFFFFFFFFFB
@M05620:37:000000000-D9766:1:1101:8348:10451 1:N:0:6
ACCACACCTTCTACAATGAGCTGCGTGTGGCTCCCGAGGAGCACCCCGTGCTGCTGACCGAGGCCCCCCTGAACCCCAAGGCCAACCGCGAGAAGATGACCCAGGTGAGTGGCCCGCTACCTCTTCTGGTGGCCGCCTCCCTCCTTCCTGGCCTCCCGGAGCTGCGCCCTTTCTCACTGGTTCTCTCTTCTGCCGTTTTCCGTAGGACTCTCTTCTCTGACCTGAGTCTCCTTTGGAACTCTGCAGGTTCT
+
AAA>AAAAFFCDGDDGFGFEG5GHGEGEA2ABG2FAEEE?EHHHHDAFEAEGGEGFHFF0>EE@E1FGGGGHE3FFEEGEFHGHHF/<<<<B@FCGFBGHHHHH/GHBGDGGACHGCDGCCGHFHHHHF0<<F.CC-:.=./GGE9;/C0FFFE?AE?@BB-ABFGBAB?F/9;FFFFFFBFFFFFFFFFFFFF?9DBFFFFFFFFFFF/BFFBBB/BFFFFFF/9/9BBFFFBFBBFF/BFFFFFFFFFF
@M05620:37:000000000-D9766:1:1101:18683:10455 1:N:0:6
ACCACACCTTCTACAATGAGCTGCGTGTGGCTCCCGAGGAGCACCCCGTGCTGCTGACCGAGGCCCCCCTGAACCCCAAGGCCAACCGCGAGAAGATGACCCAGGTGAGTGGCCCGCTACCTCTTCTGGTGGCCGCCTCCCTCCTTCCTGGCCTCCCGGAGCTGCGCCCTTTCTCACTGGTTCTCTCTTCTGCCGTTTTCCGTAGGACTCTCTTCTCTGACCTGAGTCTCCTTTGGAACTCTGCAGGTTCT
+
@AABB4ABFFFFGGGFFGFGGGHFFEGEGAGHHGGEGGGCGHHHHGGGEEGEHGGHHHHGGGGGGGGGGGGHHHEGGGGHGHHEFGGGGF<BDFHHFFHHHHHHCGHFHDGGGHHGGGGGHHHHGHHHGGHGHHGG-:AHGFHGFFGGGGGGGGGGGGGG?-AFGGFFFFFFFFFFFFFF/FFFFFFFFFFFFFFDFFFFFFFFFFFFFFFFFFFFFFFFFFFFBFFFFFFFFFFFFFFFFFFFFFFFFFF
@M05620:37:000000000-D9766:1:1101:17084:10459 1:N:0:6
ACCACACCTTCTACAATGAGCTGCGTGTGGCTCCCGAGGAGCACCCCGTGCTGCTGACCGAGGCCCCCCTGAACCCCAAGGCCAACCGCGAGAAGATGACCCAGGTGCGTGCCCCGCTCCCTCCTCTTGTGGCCCCCTCCCTCCCTCCTGCCCTCCCGGCGCTGCCCCCTTTCTCACTGTTTCTCTCTTCTGCCTTTTTCCGTAGCTCTCTCTTCTCTCCCCTGCGTCTCTTTTGGCACTCTGCAGTCTCT
+
CCCCCCCCFFFFGGGGGFGGGGHHGGGGGGHHHGGGGGGGGHHHHGGGGGGGHHFHHHGGGGGGGGGGGGFGHHHGGGGHGHHGHFGGGGGGGGHHFHFH<2/?CGH1>///>0>->-<<CHF.<<00<<0..;.-=-CAFB/9.//.///.:/9.;.:A:B-9:.;.-@.BFBF/////9;BBFFB/B//////;F/;:/.99:./;;BF//FFFB9/;/;/;.-;;.//;;9B-//;;///9/;//9/:
@M05620:37:000000000-D9766:1:1101:25214:10462 1:N:0:6
ACCACACCTTCTACAATGAGCTGCGTGTGGCTCCCGAGGAGCACCCCGTGCTGCTGACCGAGGCCCCCCTGAACCCCAAGGCCAACCGCGAGAAGATGACCCAGGTGAGTGGCCCGCTACCTCTTCTGGTGGCCGCCTCCCTCCTTCCTGGCCTCCCGGAGCTGCGCCCTTTCTCACTGGTTCTCTCTTCTGCCGTTTTCCGTAGGACTCTCTTCTCTGACCTGAGTCTCCTTTGGAACTCTGCAGGTTCT
+
CCCCCCCCFFFFGGGGGGGGGGHHGFFGHGHHHGGGGGGGGHHHHGGGEFGGFHHHHHHGGGEGGGGGGGGHHHHGGGGHGHHHHGGGGGGGFGHHHHHHHH//?FB=G?1FFHGGG-@FHHHGFGG0GGBEHHGDGGDHFFFECF9C0CFAFFFFG.AFFGGGGGFFF@FFFFFFFB:FFFFFFFFBFFFFFFB9DFFFFDFFDFBFEFFFFFFFFF0:BFFF99B00BFFFFBFBFFFFBBFFBF;BF0
@M05620:37:000000000-D9766:1:1101:15567:10478 1:N:0:6
GAGGCTGCTTTGGAAGAAACTGACAAGCCAGGGACAAAAGATCGGAAGAGCACACGTCTGAACTCCAGTCACATTACTCGATCTCGTATGCCGTCTTCTGCTTGAAAAAAAAAAATAATACACTCCTCTTCCCTACCTTCCTATATCTTCCACTCATTACATGCCTTGTCCCGTTCGCAGTTTCTACCTTCAACTACGCCCCTTTCTACTCCCCGCGCATCCTGCCCCCCCCCTCCCTCCCTGCTATCCCA
+
>11AA>CAFFFFGGGF1AFGGBBBBDHHG0FGGGGC0ABBAFHG?EGGFHHHHGHGHHHGFGFHHFCGGHFG1GGBHHBFHGFEHGFGHGHHG>EHFGHHFGHG>@FGFGGG@</0<122>@11G01@1111?1100111011111<11111>1001111<11><=0/0000-<./.-...00;00000</000:/9.9---..0000090/..-9;--99/9//-;---;---;9:-----/-://////
@M05620:37:000000000-D9766:1:1101:23094:10488 1:N:0:6
ACCACACCTTCTACAATGAGCTGCGTGTGGCTCCCGAGGAGCACCCCGTGCTGCTGACCGAGGCCCCCCTGAACCCCAAGGCCAACCGCGAGAAGATGAGTGAGTGGCCCGCTCCCTCTTCTGGTGGCCGCCTCCCTCCTTCCTGGCCTCCCGGCGCTGCGCCCTTTCTCACTGGTTCTCTCTTCTGCCGTTTTCCGTAGGACTCTCTTCTCTGCCCTGAGTCTCCTTTGGCACTCTGCAGGTTCTCGCTC
+
BBB?ABBBFFFFGFGF5FBAGDGFG2AA42FF3AFA2FGGEHHHHGGGEAFGFHFAGHFE?FCGG1EGGEEBG3FGGGCH//GHHG/<BC///D<C1F1FGF1GHHFFH?@CGCDFGHHHHGBG<CFF<D-:CEHGHHDHHHHHHH?FG.AAF9-A9BGDBBFBB9BB/BFFFE.BFFFFFFFFFFFBF@.ABE9BD9.ADFFFBFFFFFFFFF/;;FAF.FFFFFF/:FF/B9FF//F/;AFFFF/;.AE
@M05620:37:000000000-D9766:1:1101:13492:10494 1:N:0:6
ACCACACCTTCTACAATGAGCTGCGTGTGGCTCCCGAGGAGCACCCCGTGCTGCTGACCGAGGCCCCCCTGAACCCCAAGGCCAACCGCGAGAAGATGACCCAGGTGAGTGGCCCGCTACCTCTTCTGGTGGCCGCCTCCCTCCTTCCTGGCCTCCCGGAGCTGCGCCCTTTCTCACTGGTTCTCTCTTCTGCCGTTTTCCGTAGGACTCTCTTCTCTGACCTGAGTCTCCTTTGGAACTCTGCAGGTTCT
+
CCDCCCCDFFFFGGGGGGGGGGHHGGGFHGHHHGGGGGGGGHHHHGGGGGGGHHHHHHHGGGGGGGGGGGGHHHHGGGGHGHHHHGGGGGGGGGHHHHHHHHHHGHGHHHHGGGHGGGGGHHHHHHHHHHHGHHGGGGGHGHHGHGGGGEGGGGGGGGGGGGGGGGFFFFFFFFFFFFFFFFFFFFFFFFFFFFFFFFFFFFFEDFFFFFFFFFFFFFFFFFFFFFFFFHFFFHHEFFFFFFFFFFFFFFF
@M05620:37:000000000-D9766:1:1101:25169:10502 1:N:0:6
ACCACACCTTCTACAATGAGCTGCGTGTGGCTCCCGAGGAGCACCCCGTGCTGCTGACCGAGGCCCCCCTGAACCCCAAGGCCAACCGCGAGAAGATGACCCAGGTGAGTGGCCCGCTACCTCTTCTGGTGGCCGCCTCCCTCCTTCCTGGCCTCCCGGAGCTGCGCCCTTTCTCACTGGTTCTCTCTTCTGCCGTTTTCCGTAGGACTCTCTTCTCTGACCTGAGTCTCCTTTGGAACTCTGCAGGTTCT
+
CCCCDCCCFFFFGGGGGGGGGGHHGGGBEEHGHGGFDGGGGHGHHGGGGFGGHHHHHHHGGGGGGGGGGEGGFHHGGGGHGHEHHGEGCCDCGGHFGHHHHHGHGGFBHGHFFHHGGGGGHHHHHHHHHHHGHGGGGCEHGHHGHGGGGGGGGGGGGGGGFGGGGGFFFFFFFFFFFFFFFFFFFFFFFFFFFFFFFFFFFFFFFFFFFFFFFFFFFFFFFFFFFFFFFFFFFHFFFFFFFFFFFFFFFFF
@M05620:37:000000000-D9766:1:1101:19563:10509 1:N:0:6
ACCACACCTTCTACAATGAGCTGCGTGTGGCTCCCGAGGAGCACCCCGTGCTGCTGACCGAGGCCCCCCTGACCCCCAAGGCCACCGCGGGGAAATGCGTGAGTTGCCCGCCCCCTCTTCTTGTGGGCTGCTCCCTCCCTTCTTGCCTCCCGTCGCTGAGCCCCTTCTTCCCTGTTCTCTCCTCTGCTGTTTTCCGTACGACTTTACTCTCTGCCCTGAGTCTACTTTGGGCCTTCGCACGTTCTTGGTTG
+
CCCCCCBBFFFFGGGGGG5GGGHHGEGAEFFGHFFGGGGGGHHHHGGEFGGGAGHFHHH0@E?EGGGG@/1BBFGGE?>?/?/??H///<>/>//111.<<<C<1>100<--AD:-./;CG:0<:..:/::000;9/;.;0;000;FB0:C..;-;..9.B/..:.B//;B////:///://;BB////;BBB/:.F..;....://;BFFF//:AFEF/:/;/9/BFBB.:A://:9.;9:999////..
@M05620:37:000000000-D9766:1:1101:8730:10513 1:N:0:6
GAGGCTGCTTTGGAAGAAACTGACAAGCCAGGGACACAAGATCGGAAGAGCACACGTCTGAACTCCAGTCACCTTACTCGATCTCGTATGCCGTCTTCTGCTTGAAAAAAAAAAAAACAAAATAAACAAATGAAAAAATAGCAACAAAAAAAAAAAAAAAAACATTTAGATAAAGCGTATAAAATAACTAAATAACGCAACAAAATCTAAAACAAAGACAATAAAAAGTTAGCAGATGGAAAGATAAAAGT
+
BABCBCFCFFFFGFGGGGGGGFG4BGBBFHHHGGFGHHGHGHHGGCAEGBFFGBGAFGHF5DFGBB3BGFEA3@G5BD5BFH?F@BBFH3BGEFFG?BGHBBF3BGHFHEEGGG<<>/=/00111111/0?1111<0<0111<0......---:------;B..00000000000:..9.00900000000000009--;-....09000000.../;///000000.;;0:000/009;00.:000000:
@M05620:37:000000000-D9766:1:1101:25161:10522 1:N:0:6
ACCACACCTTCTACAATGAGCTGCGTGTGGCTCCCGAGGAGCACCCCGTGCTGCTGACCGAGGCCCCCCTGAACCCCAAGGCCAACCGCGAGAAGATGACCCAGGTGAGTGGCCCGCTACCTCTTCTGGTGGCCGCCTCCCTCCTTCCTGGCCTCCCGGAGCTGCGCCCTTTCTCACTGGTTCTCTCTTCTGCCGTTTTCCGTAGGACTCTCTTCTCTGACCTGAGTCTCCTTTGGAACTCTGCAGGTTCT
+
BCCCCBCAFFFFGGGGGGGGGGHHGGGGHGHHHGGG?EGGGHHHHGGEEFGGHHGHHHHGGGGGGGGGGGAHHHHGGGGGFHHHHGGGGC@DDDHGH2GHHHHGGHHFHFHGGHHGG?FCHHHHHHHHHHHGHHGGGGGHGHHGGGGGGGGGGGGGGD@DGFFGGGFFFFFFFFFFFFFFFFFFFFFFFFFFFFADFFFFFFFAAAFFFFFFFFFFFFFFFFFFFFFFFFFFFFFFFFFFF/BFFFFFFFF
@M05620:37:000000000-D9766:1:1101:19563:10530 1:N:0:6
ACCACACCTTCTACAATGAGCTGCGTGTGGCTCCCGAGGAGCACCCCGTGCTGCTGACCGAGGCCCCCCGAAACCCAAGGCCAAACCGCGAGAGGAGAGGTGAGTGCCCCCCACCCTCTTCGGGGGCCCCCCTCCCTCCTTCCTGGCCTCCCGAGGCTGCGCCCTTTTTACCTGGTTCTCTCTTCTGCGGTTTTCCGTAGACCTCTCTCCTCTACCCTAAGTCTCCTTTGGAACTCTGCAGGTTCACACTC
+
BBBBB4ABFFFFGGGFFGFGGGHHGGGEHGHHHGGGGGGCGHEHHGGGEEGGGHGHHHHGGGCGGGGG///>/EGG/?/?/?/?2?//////>//0////</1?<F1?G.---.<<<.CDGAA.-B9D--;--CD.9;.;BF//;/A./;A.A.-9-...-@A-@F///.9//;.;/;/9//;/9/99--9@D.B/;/.;.//////;//;9//;B.F..//9/;/99/;/B////////;:F////////
@M05620:37:000000000-D9766:1:1101:21152:10533 1:N:0:6
ACCACACCTTCTACAATGAGCTGCGTGTGGCTCCCGAGGAGCACCCCGTGCTGCTGACCGAGGCCCCCCTGAACCCCAAGGCCAACCGCGCGAAGATGAGTGAGTGGCCCGCTCCCTCTTCTGGTGGCCGCCTCCCTCCTTCCTGGCCTCCCAGCGCTGCGCCCTTTCTCACTGGTTCTCTCTTCTGCCGTTTTCCGTAGGACTCTCTTCTCTGCCCTGAGTCTCCTTTGGCACTCTGCAGGTTCTAGCTC
+
AAAA1AA11BBBGFAGGG1BGGHHCEEAAEGAFAFEA//EEHCHHFE/EECGHGHHHHH/E@EEGGGGGGGHEFHEGGFHGHGHHGGGCG/><CGCHHE???<?F1/F<C@-@?<CG/<GDGF0=G?FH--;A:.CGHGFGGGG0C9FGGGG/9.;@FGB?-A@;FFFFF/;B/-9BFFFFF/FFBBBF@BAF9/BBF--9/BFBFFFFFFFFF/BE/AB-9BFFFF9BB//;BFF:FB/;-99FFBF/BB
@M05620:37:000000000-D9766:1:1101:28756:10547 1:N:0:6
ACCACACCTTCTACAATGAGCTGCGTGTGGCTCCCGAGGAGCACCCCGTGCTGCTGACCGAGGCCCCCCTGAACCCCAAGGCCAACCGCGAGAAGATGACCCAGGTGAGTGGCCCGCTACCTCTTCTGGTGGCCGCCTCCCTCCTTCCTGGCCTCCCGGAGCTGCGCCCTTTCTCACTGGTTCTCTCTTCTGCCGTTTTCCGTAGGACTCTCTTCTCTGACCTGAGTCTCCTTTGGAACTCTGCAGGTTCT
+
BBBBBABAFFFFFFGGFGFGFGHHGGGGHGHHHFF?2AFEGHHHHGGGFGGFEGHHHHHGGGCGGGGGGGGGHHHGGGGHGHHHHGGGG?DFGGHBG2>GHHHHGHHHHHHGGHHGGGGGHHHHHHHFHHHGHFGGGGGHGHHGHGGGGGGGGGGGGG-AGGGGGGFFFFFFFFFFFFFFBFFFFFFFFFFFFFFFFFFFFFFFFFFFFFFFFFFFFFFFFFFFBBFFFFFFFFFBFBFBFFFFFEFFFFF
@M05620:37:000000000-D9766:1:1101:17138:10555 1:N:0:6
AGTGCCAGCTCTCAATCGCACAGGGGACCCAGGGCCTGGCCCCTCCATCCAGAAAACCTATGACCTCACCCGCTACCTGGAGCACCAACTCCGCCGCTTGGCTGGGACCTGGGAGATGGGCAGGCGTGAGGAGTTGGGGCCAGACAGTCCTAAACGTGGAGGGTTCTGGCAAATGATGGGGTGAGGAGGGCCTTTTCGGTTTTGAGCAGTCCCCTTGTCTGGTCTATCTCCTGCCCCTAGATCGGAAGCGC
+
>>AAAFFFAFFFGEGGGAF1E0BFEEFGGE0BF0EEFFGFFGEEEGFD1F1B1F1FGFBAG1DFBGB1BFGFGEEGHGGBGGH?FGHHGFGHGE//>>EF/01FE/B0/B00/0//0@GF00?B/<?//<?G?>011<-.-.<.C//0D00000<:.:..:.:...:CF0;9;;BFFG0.;;9...0;.;--;/9//---------/;B/;/B----/;9//;FFB/;//9B9/-:-;9B//9------;-
@M05620:37:000000000-D9766:1:1101:12983:10561 1:N:0:6
ACCACACCTTCTACAATGAGCTGCGTGTGGCTCCCGAGGAGCACCCCGTGCTGCTGACCGAGGCCCCCCTGAACCCCAAGGCCAACCGCGAGAAGATGACCCAGGTGAGTGGCCCGCTACCTCTTCTGGTGGCCGCCTCCCTCCTTCCTGGCCTCCCGGAGCTGCGCCCTTTCTCACTGGTTCTCTCTTCTGCCGTTTTCCGTAGGACTCTCTTCTCTGACCTGAGTCTCCTTTGGAACTCTGCAGGTTCT
+
CCCCCCCCFFFFGGGGGGGGGGHHGGGFHGHHHGGGGGGGGHHHHGGGGGGGHHHHHHHGGGGGGGGGGGGHHHHGGGGHGHHHHGGGGGGGGGHHHHHHHHHHGHHHHHHGGHHGGGGGHHHHHHHHHHHGHHGGGGGHGHHGHGGGGGGGGGGGGGGGGGGGGGFFFFFFFFFFFFFFFFFFFFFFFFFFFFFFFFFFFFFFFFFFFFFFFFFFFFFFFFFFFFFFFFFFFFFFFFFFFFFFFFFFFFF
@M05620:37:000000000-D9766:1:1101:10571:10562 1:N:0:6
ACCACACCTTCTACAATGAGCTGCGTGTGGCTCCCGAGGAGCACCCCGTGCTGCTGACCGAGGCCCCCCTGAACCCCAAGGCCAACCGCGAGAAGATGACCCAGGTGAGTGGCCCGCTACCTCTTCTGGTGGCCGCCTCCCTCCTTCCTGGCCTCCCGGAGCTGCGCCCTTTCTCACTGGTTCTCTCTTCTGCCGTTTTCCGTAGGACTCTCTTCTCTGACCTGAGTCTCCTTTGGAACTCTGCAGGTTCT
+
BBBBBBBBFFFFGFGGBGBGGGFHGGGEHCG2FFDEDEEGFHHHHGGGGGGGHHGGHHHG0EEEGGGGGGGFGHHGGGAHGHHEGFAE/>CDGGHH1FGGGHAGGHHFHGHEGGHCGGCGFFDHHHGHHHHDHGCGGGGHGHHGHGGGGFBFGGGGGGG@@GGFFGBFBBFBFFFFFFFFFFFFFFFFFFEFFFBDFFFFFFFFDFFFFFFFFFFFFFFFFFFFFFFFFFFFFFFFFFFFFFFFFFFFFFF
@M05620:37:000000000-D9766:1:1101:20393:10601 1:N:0:6
AGTGCCAGCTCTCAATCGCACAGGGGACCCAGGGCCTGGCCCCTCCATCCAGAAAACCTATGACCTCACCCGCTACCTGGAGCACCAACTCCGCAGCTTGGCTGGGACCTATGTGAGTATCCAGCGTAGGAATCTGGGAGTTGGGGAGGAGTGAGGAGTTGGGGAAAGACAGTCCTAACCGTGGAGGGTTCTGGTAAATGATGGGGTGAGGAGGGGCTCTTTGGCTCCCACCAGTCCCCCTGTCTGGTCTA
+
ABAAAFFFCFFFGFGGGGGAECHGGAEEGGHHBEEEFFEHHHGHGGGHHGHHHHGHHGHHHFHHHGHHHGH>E>EFHGBG2FHHHHC?EGHHFGCGGHFFEHHGGGHHGHHHHHHGHHHHHHHHHGGDGGHHHHHHHHFFGGHHGGCFGDGHHFHHBEHHHHGGGCEHBHGHHHHHHHHHGGGGGGGGGGGGGGGGGGGGGGGGGGDFFFFFFFFFFFFFFFFFFFFFFFFFFFFFFFFFFFFFFFFFFFF
@M05620:37:000000000-D9766:1:1101:9861:10601 1:N:0:6
ACCACACCTTCTACAATGAGCTGCGTGTGGCTCCCGAGGAGCACCCCGTGCTGCTGACCGAGGCCCCCCTGAACCCCAAGGCCAACCGCGAGAAGATGACCCAGGTGAGTGGCCCGCTACCTCTTCTGGTGGCCGCCTCCCTCCTTCCTGGCCTCCCGGAGCTGCGCCCTTTCTCACTGGTTCTCTCTTCTGCCGTTTTCCGTAGGACTCTCTTCTCTGACCTGAGTCTCCTTTGGAACTCTGCAGGTTCT
+
DDDDDDDCFFFFGGGGGGGGGGHHGGGEEGHHHGGGGGGGGHHHHGGGGGGGGHGHHHHFGGGGGGGGGGGHHHHGGGGHGHHHHGGGGGDGGGHHHHFHHGGHGHHHHHHGGHHGGGGGHHHHHHHHHHHGHHGGGGGHGHHGHGGGGGBFGGGGGGGA?DGGGGFFFFFFFFFFFFFFFFFFHHFFFFFFFFFFFFFFFFFFFFFFFFFFFFHFFFFFFFFFBFFFFFFFFFHFFFFFFFFFFFFFFFF
@M05620:37:000000000-D9766:1:1101:14260:10605 1:N:0:6
ACCACACCTTCTACAATGAGCTGCGTGTGGCTCCCGAGGAGCACCCCGTGCTGCTGACCGAGGCCCCCCTGAACCCCAAGGCCAACCGCGAGAAGATGACCCAGGTGAGTGGCCCGCTACCTCTTCTGGTGGCCGCCTCCCTCCTTCCTGGCCTCCCGGAGCTGCGCCCTTTCTCACTGGTTCTCTCTTCTGCCGTTTTCCGTAGGACTCTCTTCTCTGACCTGAGTCTCCTTTGGAACTCTGCAGGTTCT
+
AAAAAAAAFFFFGGGGGGGDGAGCE0AFGEHHFGGGGGGCEHHHHGEGEEFC1FHHHHHGCECGFEEGGGGFHFEFGGEHEEHHHG?ECCG@@CCFFF1F1GGACHHHFFGAFGHGGGGGHBDFDGHDD=<<CGC:@AC:EHGFFFGGGBBFA0;E.;-@GGFFF@=A9@B99BFFFFB-;9FFFFFFFFFFFF@AFFEB9-:A-99B/BF/9FFFFFFBFFFFFFFFFBFFFFB9/BFFBBFFFFFFBFB
@M05620:37:000000000-D9766:1:1101:26927:10608 1:N:0:6
ACCACACCTTCTACAATGATCTGCGTGTGGCTCCCGAGGAGCACCCCGTGCTGCTGACCGAGGCCCCCCTGAACCCCAAGGCCAACCGCGAGAAGATGACCCAGGTGAGTGGCCCGCTACCTCTTCTGGTGGCCGCCTCCCTCCTTCCTGGCCTCCCGGAGCTGCGCCCTTTCTCACTGGTTCTCTCTTCTGCCGTTTTCCGTAGGACTCTCTTCTCTGACCTGAGTCTCCTTTGGAACTCTGCAGGTTCT
+
ABBAABBAFFFFFGFGGGGFGFHGGEEGHGHHHGGGGGEGGHHHHGGEEEGGHHHGGHHGGGGGGGGGGGGGHHHGGGGHAGGHHGGCGGGGGGHHGGFH2G/??<GFHGHGGHGDGFGGHGHFHGGHFHHGHADA@FDHGHHG/C0CBFGGGGGGGGCGGF.FFGGDD@FFEFFFFFFFBFF/BFFBFFBFEFCDFF.FF?F..;BBFF/FFFFBFF/B/B9BBBFFFFFFFFF//BFEFFFFFFF./B;
@M05620:37:000000000-D9766:1:1101:25998:10609 1:N:0:6
ACCACACCTTCTACAATGAGCTGCGTGTGGCTCCCGAGGAGCACCCCGTGCTGCTGACCGAGGCCCCCCTGAACCCCAAGGCCAACCGCGAGAAGATGACCCAGGTGAGTGGCCCGCTACCTCTTCTGGTGGCCGCCTCCCTCCTTCCTGGCCTCCCGGAGCTGCGCCCTTTCTCACTGGTTCTCTCTTCTGCCGTTTTCCGTAGGACTCTCTTCTCTGACCTGAGTCTCCTTTGGAACTCTGCAGGTTCT
+
ABCABBCBFFFFGGGGGGGFGGHHGGGGHGHHHGGCEGGGFHEHHGGGEEFFHHHFHHHGGGCGGGGGGGGFHHHGGGGHGHHHHGGGGGGGGGHFHGHHHH/?FGFHHHGGGHGDGFGGHHHHHHHDGHHGHHGGGGGHGHHGHGGGGGGGGGGGG?DFGGGGGGFFFFFFFFFFFFFFFFFFFFFFFFFFFFFDFFFFFFF.ADFFFFFFFFFFFFBFFFFFFFFFFFFFFFF/BFFBFFFFFFFFFFF
@M05620:37:000000000-D9766:1:1101:19401:10610 1:N:0:6
ACCACACCTTCTACAATGAGCTGCGTGTGGCTCCCGAGGAGCACCCCGTGCTGCTGACCGAGGCCCCCCTGAACCCCAAGGCCAACCGCGAGAAGATGACCCAGGCGAGTGGCCCGCTACCTCTTCTGGTGGCTGCCTGCCTCCTTCCTGGCCTCCCGGCGCTGCGCACTTTCTCACTGGTTCTCTCTTCTGCCGTTTTACGTCGCTCTCTCTTCTCTGACCTGAGTCTCCATTGGAACTATGCAGGTTCT
+
ABB3AABAFFFFFGGGFGGFGFHFE2AFGDGHBFFG2EEEGHHHHGGEEEGFHHHFHHHG@>0EFAEGGGGBF?FGGGDEAFHGGGG<DGC@/C<11?11<F//////>-.FF0.-A---/0000==FH0/.;....:0:CGHHB00/09C.909.:.B--99-.---;-9;9/;F///.//9///////B/FFB.AFF//...--...;///BF//9/////.;.;/9/B////////;//////..///
@M05620:37:000000000-D9766:1:1101:14031:10624 1:N:0:6
ACCACACCTTCTACAATGAGCTGCGTGTGGCTCCCGAGGAGCACCCCGTGCTGCTGACCGAGGCCCCCCTGAACCCCAAGGCCAACCGCGAGAAGATGACCCAGGTGAGTGGCCCGCTACCTCTTCTGGTGGCCGCCTCCCTCCTTCCTGGCCTCCCGGAGCTGCGCCCTTTCTCACTGGTTCTCTCTTCTGCCGTTTTCCGTAGGACTCTCTTCTCTGCCCTGAGTCTCCTTTGGAACTCTGCAGGTTCT
+
DDDDDDCDFFFFGGGGGGGGGGHHGGGFHGHHHGGGGGGGGHHHHGGGGGGGHHHHHHHGGGGGGGGGGGGHGHHGGGGHGHHHHGGGGGGGGGHHHHHHGFCGGCGDH=D/F=G<@<<AHHD<GGGGHHGACH@-CAFEE/CDC0:FGF/AF:FGEDD-ADFFGCFFCFBFFFFFE::/:BFFFFFBFBF0BFBFFFAFFAFFD.BBFFFFFFFFFFF0;ABF/:FFFB:FFFFFFFFFFFBFBF?.;::
@M05620:37:000000000-D9766:1:1101:4967:10636 1:N:0:6
AGTGCCAGCTCTCAATCGCACAGGGGACCCAGGGCCTGGCCCCTCCATCCAGAAAACCTATGACCTCACCCGCTACCTGGAGCACCAACTCCGCAGCGTAGGAGTTGGGGAGGCGTGATGCGTTGGGGCCAGCCCGTCCTCCCCGTAGCTGGTTCTGGTTCCTGATAGAGAGCGTAGGGGGTCTTTGGCTCCCCAAAGTCACCGTGTCTGGACTGTCTCCTGCACTTCGATCGGCAGATCCCCCGTCTGAA
+
ABABBFF4ACFFGGGGGGECEGHGGGGEEFHHFAEFCFHHHHGHGGHHHHHHHHHHHGH3FGHHHHHHHHHGGEEGHHGHFHHHGHHGGHHHGDEGGEG/ED3B?B?B/BFGG/</><01?//</?--<->..><D@...=C<.-.-::0;/:0::0;;0;/;FF00=090=;-;;-...-;..//;F;FF.9A..;/::/;/9;AFB//;/9;.99BFBFF/.;/;/AFFF-.;@=E/;B..;B..;9/B
@M05620:37:000000000-D9766:1:1101:12506:10637 1:N:0:6
ACCACACCTTCTACAATGAGCTGCGTGTGGCTCCCGAGGAGCACCCCGTGCTGCTGACCGAGGCCCCCCTGAACCCCAAGGCCAACCGCGAGAAGATGACCCAGGTGAGTGGCCCGCTACCTCTTCTGGTGGCCGCCTCCCTCCTTCCTGGCCTCCCGGAGCTGCGCCCTTTCTCACTGGTTCTCTCTTCTGCCGTTTTCCGTAGGACTCTCTTCTCTGACCTGAGTCTCCTTTGGAACTCTGCAGGTTCT
+
CCDDDDDDFFFFGGGGGGGGGGHHGGGGHGHHHGGGEGGGGHHHHGGGGGGGHHHHHHHGGGGGGGGGGGGHHHHGGGGHGHHHHGGGGGGGGGHFHHHHHHHHGHHHHHHGGHHGGGGGHHHHHHHHHHGGHHGGGGGHGHHGHGGGGGGGGGGGGFFAFDGGGGFFFFFFFFHFFFFFFFFFFFFFFFFFFFFFFFFHFFFFADFFFFFFFHHHFHFFFFFFFFFFFFFFFHFFFFFFFFFFFFFFFFF
@M05620:37:000000000-D9766:1:1101:28716:10646 1:N:0:6
ACCACACCTTCTACAATGAGCTGCGTGTGGCTCCCGAGGAGCACCCCGTGCTGCTGACCGAGGCCCCCCTGAACCCCAAGGCCAACCGCGAGAAGATGAGTGAGTGGCCCGCTCCCTCTTCTGGTGGCCGCCTCCCTCCTTCCTGGCCTCCCGGCGCTGCGCCCTTTCTCACTGGTTCTCTCTTCTGCCGTTTTCCGTCGGACTCTCTTCTCTGACCTGAGTCTCCTCTGGAACTCTGCAGGTTCTAGATC
+
?ABBBABBFFFFFGGFGG5FFGFHGGDEHFHHHFGGGGGGGHHHHGGGGGGGHHHGHHHGGGGGGGGGGGGHGHHEGGGEEGHHHGGCGC<CDGHHHFHHHHHHHHGFFEDDG-<>GGGHHFHGDGDHGCCDFGHGHHDHHHHHHHGGGGGGG@-;BBGD?-;;BFFFF9;BFFB;BFFFFFFFFFFFB@ADFFBFFF.---@B/BFFFFFFEFBFFFFFFFFFFFF.;B/9;FBFFFF/;AABFF///:B
@M05620:37:000000000-D9766:1:1101:4080:10652 1:N:0:6
AGTGCCAGCTCTCCATCGCACAGGGGTCCCAGCGCGTGGCCCCTCCATCCAGAAAACCTATGACCTCACCCGCTACCTGGAGCACCCCCTCCGCAGCGTAGGAGTTGGGGAGGAGTGAGGCGTTGGGGCCAGCCCGTCCTCCCCGTGGAGGGTTCTGGTACCTGATGGGGTGCGGAGGGGCTCTTTGGCTCCCCCCAGTCCCCCTGTCTGGTCTCTCTCCTGCCCTTAGATCGGCAGAGCCCCCGTCTGAA
+
>>>3>BDCAFFFGGGGBAF2E?GGD22BAABGBEEEEEGGHHGHGGHHH1FGGHHBBFFHBFFHH5BFHHHEE/>EGH3G2BFGGH//>EF/EECE<>?<CD2FGGGBGG/AF/<FGH1A/-<@?FDG<<.C.C.@CEGG0/CEGE.;.;CCAFGGGGGGGBFF/;FBAD;@D;-;=BCA=BAF/FFFFFFFF?;DFFFFFBEFFFFFFFFFFF/FFFFFFFF;.BF//:BFFF-@DE.;.A.;@D;AEBB
@M05620:37:000000000-D9766:1:1101:6094:10659 1:N:0:6
ACCACACCTTCTACAATGAGCTGCGTGTGGCTCCCGAGGAGCACCCCGTGCTGCTGACCGAGGCCCCCCTGAACCCCAAGGCCAACCGCGAGAAGATGCCCCCGGTGAGGGGCCCGCTACCTCTTCTGGAGGCGGCTTCCCTCCTTCATGGCCCCCCGGAGCTGCGCCCTTTCCCATTGGTTCTCTCTTCTGCCGTTTTCCGTAGGACTATCTTCTCTGACCTGATTCTCCTTTGGAACTCTGCAGGTTCT
+
AA11AAAAFFFFFGG1BFFADAFCEGFG0EGH1FFEAEE//FGHHGCEAAE/1BAFFGHGEE/EEEEEEGGGF>EFGGEC/FGFAFE/C?CCCCGGGDFGH//>/<-<00<-<-<--<:CBCCGFC0000..:-:A-9:FGBGGGBF/;/9FF-9@@@-9-@-;B-@--;////9;//;99-/://999BB/BF@BBF-;B-/9-9/B///;B/99//9/9//-////:9:FF/;//9F/B//99/9;B:/
@M05620:37:000000000-D9766:1:1101:25414:10670 1:N:0:6
AGTGCCAGCTCTCAATCGCACAGGGGACCCAGGGCCTGGCCCCTCCATCCAGAAAACCTATGACCTCACCCGCTACCTGGAGCACCAACTCCGCAGCTTGGCTGGGACCTATGTGAGTATCCAGCGTAGGAATCTGGGAGTTGGGGAGGAGTGAGGAGTTGGGGAAAGACAGTCCTAACCGTGGAGGGTTCTGGTAAATGATGGGGTGAGGAGGGGCTCTTTGGCTCCCACCAGTCCCCCTGTCTGGTCTA
+
ABAABFFFBFFFGGGGGFG2E?GCFEFFGGFHFEGFGGHGHHGHGGHHHHHHHHH2GGHHHHHHHHHFHHHGGEEGHHHH?FGHFHFGFHHHEECGGHFHGHBGGGHHGHHHHHHHHHHHHHHHHGGGGGHHHHHHHHGGGHHHGGFGGGFGHHHHGGGHHHGGGGHHHHHHHHHHHHHHGGGGGGGG;FFGGGFGGGGGGGGGGGFFFFFFFFFFFFFFFFFFFFFFFFFFFFFFFFFFFFFFFFFFFFF
@M05620:37:000000000-D9766:1:1101:12230:10678 1:N:0:6
AGTGCCAGCTCTCAATCGCACAGGGGACCCAGGGCCTGGCCCCTCCATCCAGAAAACCTATGACCTCACCCGCTACCTGGAGCACCAACTCCGCAGCTTGGCTGGGACCTATGTGAGTATCCAGCGTAGGAATCTGGGAGTTGGGGAGGAGTGAGGAGTTGGGGAAAGACAGTCCTAACCGTGGAGGGTTCTGGTAAATGATGGGGTGAGGAGGGGCTCTTTGGCTCCCACCAGTCCCCCTGTCTGGTCTA
+
>>AAAFFFAFFFG1FGGFFCG0FGFEEEGGHHFFEEFFHGGHGHGGGHHHHHHHHFBEHHHFHHHGFHHHHEEECEHHFBGGB?BG0FE>FGFE/EEFGHGGHFGGHHGHHHHHHFGBFGGHDFGC?ECFHFGHHHHGGG/?FFGGGGCCEHHFGHGCGHHHGGGCEHFFCFCCHFBFCF@;CAGGGG;CCFGGFFGGFGFFFGGGF?A?FFFF@@@@FFFFFFFFFFFFAB?9;FFFFF@FFFFFFFFBB
@M05620:37:000000000-D9766:1:1101:12211:10679 1:N:0:6
AGTGCCAGCTCTCAATCGCACAGGGGACCCAGGGCCTGGCCCCTCCATCCAGAAAACCTATGACCTCACCCGCTACCTGGAGCACCAACTCCGCAGCTTGGCTGGGACCTATGTGAGTATCCAGCGTAGGAATCTGGGAGTTGGGGAGGAGTGAGGAGTTGGGGAAAGACAGTCCTAACCGTGGAGGGTTCTGGTAAATGATGGGGTGAGGAGGGGCTCTTTGGCTCCCACCAGTCCCCCTGTCTGGTCTA
+
BBABBFFFBFFFGGGGGGGGGGHHGGFGGGHHFGGGGGHHHHGHGGFHHHHHHFHHHGHFHHGHHHHHHHHFGEEFHHHHFHHHHHFGFHHHGGGGGHHHGHHGGGHHGHHHHHHHHHHHHHHHHGFDGGGHHHHHHHGGGHHHGGGGGGGHHHHHEEHHHHGGEGHHHHHHHHHHHHHHGGGGGGGGGGGGGGGGGGGGGGGGGGFFFFFFFFFFFFFFFFFFFFFFFFFFFFFFFFFFFFFFFFFFFFF
@M05620:37:000000000-D9766:1:1101:17765:10680 1:N:0:6
ACCACACCTTCTACAATGAGCTGCGTGTGGCTCCCGAGGAGCACCCCGTGCTGCTGACCGAGGCCCCCCTGAACCCCAAGGCCAACCGCGAGAAGATGACCCAGGTGAGTGGCCCGCTACCTCTTCTGGTGGCCGCCTCCCTCCTTCCTGGCCTCCCGGAGCTGCGCCCTTTCTCACTGGTTCTCTCTTCTGCCGTTTTCCGTAGGACTCTCTTCTCTGACCTGAGTCTCCTTTGGAACTCTGCAGGTTCT
+
A3>AAAABFFC@AGFDDFGFDGFCABEEHEHHHGFAEEEAFHHHHGEGAAE1FFCGHHFEEGGGGGEGGGGGHHEEGGGEFHHFFFGGGCBCCAHGGHHHGHHEGHHDC<GGGHEGGGGGHGHHHHHHGHHGHHGCCGDEFHHGHGGFBFGFGGGGGGGG??F/FGBFB?FFFBFFFFFFFFFFFFFFFFFFFFBFFFFFFFFFFFFFFFEFFFFBFFFFFFFFFBFFFFFFFFFFFFFF/;FFFFF9FFF
@M05620:37:000000000-D9766:1:1101:3937:10697 1:N:0:6
AGTGCCAGCTCTCAATCGCACAGGGGACCCAGGGCCTGGCCCCTCCATCCAGAAAACCTATGACCTCACCCGCTACCTGGAGCACCAACTCCGCAGCTTGGCTGGGACCTATGTGAGTATCCAGCGTAGGAATCTGGGAGTTGGGGAGGAGTGAGGAGTTGGGGAAAGACAGTCCTAACCGTGGAGGGTTCTGGTAAATGATGGGGTGAGGAGGGACTCTTTGGCTCCCACCAGTCCCCCTGTCTGGTCTA
+
>>>>AFBFBFFFGFGGGAFCEEBF2AEEGGGHFFGGGAGHHHEHGGFHFFHHHEGEGGHHGFFHHGHHHHHGGE@FHHFGHFHACGH1EFGFGGGGGHHHGHHEFFGHGHHHHHHHHHHHHHHHHGE/BEFFHHHHHHHGGHHHGGGGG.>GG0DFGGHHHGGGGDHHHHFHHGHHGHHHGEEGDEGGFFGGFGFGGGGEGGGGGGFFFFFFFFFFFFFFFFFFFFFFFFFFEFFFFFFDFEFFFFFFBFB
@M05620:37:000000000-D9766:1:1101:23055:10724 1:N:0:6
ACCACACCTTCTACAATGAGCTGCGTGTGGCTCCCGAGGAGCACCCCGTGCTGCTGACCGAGGCCCCCCTGAACCCCAAGGCCAACCGCGAGAAGATGACCCAGGTGAGTGGCCCGCTACCTCTTCTGGTGGCCGCCTCCCTCCTTCCTGGCCTCCCGGAGCTGCGCCCTTTCTCACTGGTTCTCTCTTCTGCCGTTTTCCGTAGGACTCTCTTCTCTGACCTGAGTCTCCTTTGGAACTCTGCAGGTTCT
+
BBBBBABBFFFFGGGGGGFGGGHHGEGFHEHHHGGDGGGGGHHHHGGGGGGGHHHHHHHGGGGGGGGGGGGHHHHGGGGHGHHHHGGGGGDGGGHHHHHHHHHHGHHGHHHGGHHGGGGGHHHHHHHHHHHGHHGGGGGHGHHGHGGGGGGGGGGGGGGGGGGGGGFFFFFFFFFFFFFFFFFFFFFFFFFFFFFFFFFFFFFFFFFFFFFFFFFFFFFFFFFFFFFFFFFFFFFFFFFFFFFFFFFFFFF
@M05620:37:000000000-D9766:1:1101:25981:10730 1:N:0:6
ACCACACCTTCTACAATGAGCTGCGTGTGGCTCCCGAGGAGCACCCCGTGCTGCTGACCGAGGCTCCCCTGAACCCCAAGGCCAACCGCGAGAAGATGACCCAGGTGAGTGGCCCGCTACCTCTTCTGGTGGCCGCCTCCCTCCTTCCTGGCCTCCCGGAGCTGCGCCCTTTCTCACTGGTTCTCTCTTCTGCCGTTTTCCGTAGGACTCTCTTCTCTGACCTGAGTCTCCTTTGGAACTCTGCAGGTTCT
+
AABABBAAFFFFEGGCBGFGGGHB2AEFFC2BEF2EGEEEGFDFHEGEAFFEF3EGG2FEEGEG1B1EFHGHHFCGGGGHGHHEHGGGGGGGGFHHF1FFF</?FGCGHHHFGEFD?/ADHHHHGHHHHHGGHHGGGGGHGHHGBGHHHHHHHHGGGG@-BGGGGGGGGGGFFFFFFFFFBFFFFFFFFFFFFFBFFFFFFFF.;.;BFFFFFFFFFFFFFFFFFEBBBBFFFFFBFFFFFFFFFFFFFFF
@M05620:37:000000000-D9766:1:1101:19856:10732 1:N:0:6
ACCACACCTTCTACAATGAGCTGCGTGTGGCTCCCGAGGAGCACCCCGTGCTGCTGACCGAGGCCCCCCTGAACCCCAAGGCCAACCGCGAGAAGATGACCCAGGTGAGTGGCCCGCTACCTCTTCTGGTGGCCGCCTCCCTCCTTCCTGGCCTCCCGGAGCTGCGCCCTTTCTCACTGGTTCTCTCTTCTGCCGTTTTCCGTAGGACTCTCTTCTCTGACCTGAGTCTCCTTTGGAACTCTGCAGGTTCT
+
BCCCBABBFFFFGGGGGGFGGGHHGEGBCFGBFFFEEEAEEGAFGEEEEFEGGHGHHHHGGFGEFGGGGGGHFHHGGDGHGHGHHGGGCDBDCGHHHHHHHHHGEHHBGHHGGHHGGGGGHHHHHHHHHHHGHHGGGGGHGHHGHGGGGGGGGGGGGGGAFGGGGAFFFFFFFFFBFFFFFFFFFFFFFFFFFFFFFFFFFFFFDFFFFFFFFFFFFFFBFFFEBFFFFFFFFFFFFFFFFFFFFFFFFFF
@M05620:37:000000000-D9766:1:1101:18719:10735 1:N:0:6
ACCACACCTTCTACAATGAGCTGCGTGTGGCTCCCGAGGAGCACCCCGTGCTGCTGACCGAGGCCCCCCTGAACCCCAAGGCCAACCGCGAGAAGATGACTCAGGTGCGTGCCACCTCATCTGGTGTCGTGGTCAATTCTTTCCTTCCTCGCGTACCGGCGCTCCTCCCCATCGCACTGCTTCTCTGCTGTGTTCCGTACCACTCGCTTCTCTTCCCTGAGTTGCCTCTCCATCTCTACAGTGCCGATACT
+
A>>AA@AAFFF13GG13AFGDGECEBEEF0BGHGC00AE/EHHHHGCG//F/AB1FGHBEGGCGEEEEGEFHHHFEGFGGGGHFAFGGGGGGGGHGB1F121?F01?F//?//<>00011>F11>0.1.....<0000=000=000<;00.-----;.;-A--../-;9---/---9-//;//;FF////;/////-;---////---:AFFF///:BBF-///;/;/9/////////;/9////-----/
@M05620:37:000000000-D9766:1:1101:12943:10737 1:N:0:6
ACCACACCTTCTACAATGAGCTGCGTGTGGCTCCCGAGGAGCACCCCGTGCTGCTGACCGAGGCCCCCCTGAACCCCAAGGCCAACCGCGAGAAGATGAGTGAGTGGCCCGCTCCCTCTTCTGGTGGCCGCCTCCCTCCTTCCTGGCCTCCCGGCGCTGCGCCCTTTCTCACTGGTTCTCTCTTCTGCCGTTTTCCGTAGGACTCTCTTCTCTGCCCTGAGTCTCCTTTGGAACTCTGCAGGTTCTAGATC
+
CCDCCCCBFFFFGGGGGGGGGGHHGGGEEGHHHGGGGGGGGHHHHGGGGGGGHHHHHHHGGGGGGGGGGGGHGHHGGGGHGHHHHGGGGGFGGGHHHHGGHFHHHHGGHHDGG-CGHHHHHHDFHHGGHGFGGGHGHHGHHHHHHGGGGGGGGG-9AFGFFFFFFFFFFFFFF:/;BFFFFFFFFFFFFDDFFFFFFF.ADBFFBFFFFFFFFF0BEFFEBFFFFFFFFFF0BFFF:FF0:A;BFF0;0::
@M05620:37:000000000-D9766:1:1101:10563:10743 1:N:0:6
ACCACACCTTCTACAATGAGCTGCGTGTGGCTCCCGAGGAGCACCCCGTGCTGCTGACCGAGGCCCCCCTGAACCCCAAGGCCAACCGCGAGAAGATGACACAGGTGAGTGGCCCGCTACCTCTTCTGGTGGCCGCCTCCCTCCTTCCTGGCCTCCCGGAGCTGCGCCCTTTCTCACTGGTTCTCTCTTCTGCCGTTTTCCGTAGGACTCTCTTCTCTGACCTGCGTCTCCTTTGGAACTCTGCAGGTTCT
+
CCCEEEDDFFFFGGGGGGGGGGHHGGGFHGHHHGGGGGGGGHHHHGGGGGGGHHHHHHHGGGGGGGGGGGGHHHHGGGGHGHHHHGGGGGGGGGHHHHHH2?2G/?=1?=F/FH/<<-<AFDFHD=DH0=GAG.-D:.CHC/GAHFGF1F/FFFGG?E---9:::<CFAFFBFE11::FFFFFFFFFF1:FBFFDFFFEFFDB:D.<BBBBBF1:1:B11BB:/.<.-9BBFFFF/FFB<FFBBBFFFFFB
@M05620:37:000000000-D9766:1:1101:15330:10754 1:N:0:6
ACCACACCTTCTACAATGAGCTGCGTGTGGCTCCCGAGGAGCACCCCGTGCTGCTGACCGAGGCCCCCCTGAACCCCAAGGCCAACCGCGAGAAGATGACCCAGGTGAGTGGCCCGCTACCTCTTCTGGTGGCCGCCTCCCTCCTTCCTGGCCTCCCGGAGCTGCGCCCTTTCTCACTGGTTCTCTCTTCTGCCGTTTTCCGTAGGACTCTCTTCTCTGACCTGAGTCTCCTTTGGAACTCTGCAGGTTCT
+
DDDDDDCCFFFFGGGGGGGGGGHHGGGGHGHHHGGGGGGGGHHHHGGGGGGGHHHHHHHGGGGGGGGGGGGHHHHGGGGHGHHHHGGGGGGGGGHHHHHHHHHHFHHFHGHGGHHGGGGGGFHHHHHHBGHDHHCGGFGHGFHGHGGGGGGGGGGGGGGGFFGGGGFFFFFFFFHFFFFFFFFFFFFFFFFFFFFFFFFFFFFFFFFFFFFFFFFFFFFFFFFFFFFFFFFFFFFFFFFFFFFFFFFFFFF
@M05620:37:000000000-D9766:1:1101:12945:10756 1:N:0:6
ACCACACCTTCTACAATGAGCTGCGTGTGGCTCCCGAGGAGCACCCCGTGCTGCTGACCGAGGCCCCCCTGAACCCCAAGGCCAACCGCGAGAAGATGAGTGAGTGGCCCGCTACCTCTTCTGGTGGCCGCCTCCCTCCTTCCTGGCCTCCCGGAGCTGCGCCCTTTCTCCCTGGGTCTCTCTTCTGCCGTTTTCCGTCGGACTCTCTTCTCTGACCTGAGTCTCCTTTGGACCTCTGCAGGTTCTAGATC
+
ABBBABBBFFFFGGFGGGCGGGHHGGGBFEHFFFEFEGECFGCGGGGGGGGGHHHHGGHGGGGGGGGGGGGHFHHGGGGHGGHHHGGGCCCCDGHHHHG?@?FDHHGG0FAGC?DGHHHHHGFFHCEFHCCGDGGFHHGHHHHH0::FF?EG.;--;;FFDDGGFFFFFB/;B:..;:B;BFFF9F/;FAADEEFFDF.-;-;DBFFBFFFFF/BFBBF/BBFBFFFFFFB//:BFFF/:BF.;FFBF//:
@M05620:37:000000000-D9766:1:1101:9300:10766 1:N:0:6
GAGGCTGCTTTGGAAGAGCACACGTCTGAACTGCACTCATTACAAGCCACGGACAAAAGATCTGATGAGCACCTGTCTGAAGTCCAGACACATTACCCGATCTCGTAGGCCGCCTTCTGTCCGAAAAAAAAACTATCAACCTCCACAGGAGTCACCGCGCTGATGCCCACATTGCACGTCCTTCCGGCCTTTCCGCTTTCGCACTCTTTTGTGTCCCATTTCACAATCCTCCGCATTTGTCCTTGTAACTG
+
B@BBBBFBFFFFGFGGGAGGBFGGAA4BD5GH3BF3BF3F55D55B22B22AA00BFGCAGDD555DA3331B3B@F5DFH@@@5DBBBFB2BD4F3B1/>E1B1??/?G3E//</B3B4?3?/?@C0<</</111111<>GEG0010.0>C/0<0.-<---.:0;0:0..:;0=009;;..0;/.-;-;CGFGG.AAEF.;.99BFE///...B///;B/;/:/9;/;/;B.:-;.9/;//BFFF//;B/
@M05620:37:000000000-D9766:1:1101:18113:10774 1:N:0:6
ACCACACCTTCTACAATGAGCTGCGTGTGGCTCCCGAGGAGCACCCCGTGCTGCTGACCGAGGCCCCCCTGAACCCCAAGGCCAACCGCGAGAAGATGACCCAGGTGAGTGGCCCGCTACCTCTTCTGGTGGCCGCCTCCCTCCTTCCTGGCCTCCCCGAGCTGCGCCCTTTCTCACTGGTTCTCTCTTCTGCCGTTTTCCGTAGGACTCTCTTCTCTGACCTGCGTCTCCTTTGGAACTCTGCAGGTTCT
+
CCCBBCCCFFFFGGGGGG5BGFHHGFFAAEHGHGGG?FAEDHHHHGGGDEFGFHEHHHGEGGGGGGGGGECGHHHGGGGHGHHHHGGGGGBDGGHGHHGHHHHHGHF1GHGCFHFFGGGGHHHHHHHHHHHGGHGGGGGHGHHGHGGGGFGGGGGGE.?AAFFGGFFFFFFFFFFFFFFFFFFFFFFFFFFFFFFFFFFFFFFFFFFFFFFFFFFFFFBFFFFF.9ADAFFFFFFFFFFFFBFFFFFFFFF
@M05620:37:000000000-D9766:1:1101:16069:10775 1:N:0:6
AGTGCCAGCTCTCAATCGCACAGGGGACCCAGGGCCTGGCCCCTCCATCCAGAAAACCTATGACCTCACCCGCTACCTGGAGCACCAACTCCGCAGCTTGGCTGGGATCTGGGAGTTGGGGAGGAGTGAGGAGTTGGGGACAGCCAGTCCTAACCGTGGAGGGTTCTGGTAAATGATGGGGTGAGGAGGGGCTCTTTGGCTCCCACCAGTCCCCCTGTCTGGTCTATCTCCTGCCCTTAGATCGGAAGAGC
+
AB>ABFFFCFFFGGGFGGGCGCHGGGGGGGHHFFGGDFHHAGGGGGHHHHHHGHHHHGHHHHGHHHHHHHHGG>FGHHHHCGHHHHGCFHHHEGGGGHGHGHHGGGHHGHHHH0FFHHGGGEGG/CHHDHHHGGHHHGFC-.>.>0<GHHH00CGGGHGGEGGEHFHHHCG00;CGGGGGGEGEGG0CDCGGFEFFFFFFFFFFFFFFFFFFFFFFFFFFFFFFF0FFFFFFFFFFFFFF0FFEDD9AFFF
@M05620:37:000000000-D9766:1:1101:15486:10780 1:N:0:6
ACCACACCTTCTACAATGAGCTGCGTGTGGCTCCCGAGGAGCACCCCGTGCTGCTGACCGAGGCCCCCCTGAACCCCAAGGCCAACCGCGAGAAGATGACCCAGGTGAGTGGCCCGCTACCTCTTCTGGTGGCCGCCTCCCTCCTTCCTGGCCTCCCGGAGCTGCGCCCTTTCTCACTGGTTCTCTCTTCTGCCGTTTTCCGTAGGACTCTCTTCTCTGACCTGAGTCTCCTTTGGAACTCTGCAGGTTCT
+
BCBBBBCBFFFFGGGGGGGGGGHHGGGGHGGHHGGGCGGGGHHHHGGGEGGGHHHHHHHGGGFGGGGGGGGHHHHGGGGHGHHHHGGGGGGGGGHFHHHHHHGAFGHH0??FGHHGGFF-FGHGHHHHHHHGHHGFGGDHGHHGBFFGFGGFGFGGG?FA-;.CGGAFFFFFFFFFFFFFFFFFFFFFFFFFFFADFFFFFDFF?FFFFFFFFFFFFFBF0B0BF/;FFFFFFFFFEFFFFBFFFBFFFFF
@M05620:37:000000000-D9766:1:1101:28168:10786 1:N:0:6
ACCACACCTTCTACAATGAGCTGCGTGTGGCTCCCGAGGAGCACCCCGTGCTGCTGACCGAGGCCCCCCTGAACCCCAAGGCCAACCGCGAGAAGATGACCCAGGTGAGTGGCCCGCTACCTCTTCTGGTGGCCGCCTCCCTCCTTCCTGGCCTCCCGGAGCTGCGCCCTTTCTCACTGGTTCTCTCTTCTGCCGTTTTCCGTAGGACTCTCTTCTCTGACCTGAGTCTCCTTTGGAACTCTGCAGGTTCT
+
A>AABAABFFFDFGGG54GGFGCH?AFGD2FGHGG2EECE2EHHFGGG1EGFHHHHGHHGGGGGGGGGGGGHHHHGGGGHGHHHHGGGGGGGGGHHHHHHHGAGFGHHHFFFGHGCGCCDHHHGHGHDGHHGHFCGGGGHGHHGHGGGGGGGGGGGGDBBGGGGGGBFB?FFFFFFFFFFBFFFFFFFFFFFFFBDFFFFFFF.9DBFBFFFFFFFF/;FFFFFFFFFFFFFFFFEFFFFFFFFFFFFFFB
@M05620:37:000000000-D9766:1:1101:10731:10788 1:N:0:6
ACCACACCTTCTACAATGAGCTGCGTGTGGCTCCCGAGGAGCACCCCGTGCTGCTGACCGAGGCCCCCCTGAACCCCAAGGCCAACCGCGAGAAGATGAGTGAGTGGCCCGCTACCTCTTCTGGTGGCCGCCTCCCTCCTTCCTGGCCTCCCGGAGCTGCGCCCTTTCTCACTGGTTCTCTCTTCTGCCGTTTTCCGTAGGACTCTCTTCTCTGACCTGAGTCTCCTTTGGAACTCTGCAGGTTCTAGATC
+
BBAACCCCFFFFGFGGFFGGGGGHEEEGHCHHHGGGGCGGGHHGHGGGGGGGHHHHHHHGEEEGGGGGGGGHHHHGGGGHGHHHHGGGGGGGGGHHHHHHHFGHHHGGGHGGCCDHFHHHHHHHH/.CCCC@AFHGFHGHHHHHHGHGGGGGGG-9DEGGGGGGFFFFFFFFFBFFFFFFFFFFFFBBF@DDFFFFFFFDDFFFFFFFFFFFFF0BBFFFF:BB9FFBFFFEFFFEFFFEFFFB9F0BB90
@M05620:37:000000000-D9766:1:1101:20627:10794 1:N:0:6
ACCACACCTTCTACAATGAGCTGCGTGTGGCTCCCGAGGAGCACCCCGTGCTGCTGACCGAGGCCCCCCTGAACCCCAAGGCCAACCGCGAGAAGATGACCCAGGTGAGTGGCCCGCTACCTCTTCTGGTGGCCGCCTCCCTCCTTCCTGGCCTCCCGGAGCTGCGCCCTTTCTCACTGGTTCTCTCTTCTGCCGTTTTCCGTAGGACTCTCTTCTCTGACCTGAGTCTCCTTTGGAACTCTGCAGGTTCT
+
BBBBBAABFFFFGGGGFGFGGGHHGEDAFEGHHFFGEGGGGHHHHGGEEEGGHHHFHHHEGGGGGGGGGGGHHHHGGGGHGHHHEGGGGG/B@DHHHHHHHHEGGHGDFGFGGHHGGGGGHHGHHHHHGHHGHHGGGGDHGHHGHGGGGGGGGFGGFGGBB?FGGGBF?BFFFFFFFFFFFFFFFFFFFFFFFFBFFFFFFFFFFFFFFFFFFFFFFFFFFFFEBFFFFFFFFFFFFFFFFFFFFFFFFFF
@M05620:37:000000000-D9766:1:1101:10709:10794 1:N:0:6
ACCACACCTTCTACAATGAGCTGCGTGTGGCTCCCGAGGAGCACCCCGTGCTGCTGACCGAGGCCCCCCTGAACCCCAAGGCCAACCGCGAGAAGATGAGTGAGTGGCCCGCTCCCTCTTCTGGTGGCCGCCTCCCTCCTTCCTGGCCTCCCGGCGCTGCGCACTTTCTCACTGTTTCTCTCTTCTGCCGTTTTCCGTCGGACTATCTTCTCTGACCTGAGTCTCCTTTGGTACTCGGCTGGTTCTAGCTC
+
BBBBBBAAFFFFFGFGGFAGGGHHGEE2AAFGFFGEGFECEHDGHGEFEEEFFGGHHHHGGFGGGGGGGGGHFHGEEEGHGHHHHGGGGC>DGGHGFFH2?22FD<FFCCAD?-C<FFHFGH<<GHD.<@-;.;GEC/ECGHHH0/CFGFGG???9A?9.-9-;@//BFB/;//9/;/9BB9BFFFFF/9A./9//.;.--9@B/;F/BFFFFE/9/BFF.9//;BF/BBB.;:BB....-./9;/99///
@M05620:37:000000000-D9766:1:1101:20313:10810 1:N:0:6
ACCACACCTTCTACAATGAGCTGCGTGTGGCTCCCGAGGAGCACCCCGTGCTGCTGACCGAGGCCCCCCTGAACCCCAAGGCCAACCGCGAGAAGATGACCCAGGTGAGTGGCCCGCTACCTCTTCTGGTGGCCGCCTCCCTCCTTCCTGGCCTCCCGGAGCTGCGCCCTTTCTCACTGGTTCTCTCTTCTGCCGTTTTCCGTAGGACTCTCTTCTCTGACCTGAGTCTCCTTTGGAACTCTGCAGGTTCT
+
CCCCCBCCFFFFGGGGGGGGGGHHGGGGHGHHHGGGGGGGGHHHHGGGGGGGHHHHHHHGGGGGGGGGGGGHHHHGGGGHGHHHHGGGGGGGGGHHHHHHHHHHGCHHHHHGGHHGGGGGHHHHHHHHHHGGHHGGGGGHGHHGHGGGGGGGGGGGGGGCGGGGGGFFFFFFFFFFFFFFFFFFFFFFFFFFFFFFFFFFFFFFDFFFFFFFFFFFFFFFFFFFFFFFFFFFFFFFFFFFFFFFFFFFFFF
@M05620:37:000000000-D9766:1:1101:17412:10829 1:N:0:6
AGTGCCAGCTCTCAATCGCACAGGGGACCCAGGGCCTGGCCCCTCCATCCAGAAAACCTATGACCTCACCCGCTACCTGGAGCACCAACTCCGCAGCTCGGCTGGGACCTATGTGAGTATCCAGCGTAGGAATCTGGGAGTTGGGGAGGAGTGAGGAGTTGGGGAAAGACAGTCCTAACCGTGGAGGGTTCTGGTAAATGATGGGGTGAGGAGGGGCTCTTTGGCTCCCACCAGTCCCCCTGTCTGGTCTA
+
>>1>AB1C1F1DBGGFFCF1A0A00EFA00AFFFCF//F00BEAEGCG1FG1101FGGCGHH2GFHB1GC>EEE>EHFFFHFHA0FHHGEHHC?@/>01<ECF/E/0BEC111BB2F1F12@21@<EGG?H11FF1?<GGCFBC-<FC@../.0<.0<</0/:-..::CF/::C:B0C999..-...A9CAFBF9F0B099;0BF-A999-/-A99@--BF//9//;9-99:E-99;B9A=AF//9/99//
@M05620:37:000000000-D9766:1:1101:22230:10844 1:N:0:6
ACCACACCTTCTACAATGAGCTGCGTGTGGCTCCCGAGGAGCACCCCGTGCTGCTGACCGAGGCCCCCCTGAACCCCAAGGCCAACCGCGAGAAGATGAGTGAGTGGCCCGCTACCTCTTCTGGTGGCCGCCTCCCTCCTTCCTGGCCTCCCGGAGCTGCGCCCTTTCTCACTGGTTCTCTCTTCTGCCGTTTTCCGTAGGACTCTCTTCTCTGACCTGAGTCTCCTTTGGAACTCTGCAGGTTCTAGATC
+
BBBBBAABFFFFGGGGFGGGFGHFGFGGHFHHHGGAEEGCGHHHHGCGEDGFFGGHHHHGGGGGFGGGGGGHHHGGGGGGFHHGHGGEGGGGGGHHHHHGHHHHHHGGHHGGGCCHFHHHHGHHGHGHHGGGDGHGHHGHGHHHFHHGGGGGGG?@GGGGGGGGBFFFFFFFFFFFFFFFFFFFFFFFFB;DFFBFFF?DFFFFFFFFFFFFFFFBFFFFBFFFFFF9BF/BFFFFF/F/BF.BFF9FFFB
@M05620:37:000000000-D9766:1:1101:16667:10856 1:N:0:6
ACCACACCTTCTACAATGAGCTGCGTGTGGCTCCCGAGGAGCACCCCGTGCTGCTGACCGAGGCCCCCCTGAACCCCAAGGCCAACCGCGAGAAGATGAGTGAGTGGCCCGCTACCTCTTCTGGTGGCCGCCTCCCTCCTTCCTGGCCTCCCGGAGCTGCGCCCTTTCTCACTGGTTCTCTCTTCTGCCGTTTTCCGTAGGACTCTCTTCTCTGACCTGAGTCTCCTTTGGAACTCTGCAGGTTCTAGATC
+
BCBBBCCCFFFFGGGFGGGGGGHHGGGGHGHHHGGGGGGGCHHHHGGGGGGGEHHHHHHGGGFFGGGGGGGHHHHGGGGHGHHHHGGCGG@GGGHFHHHGHHHFHHAFGGDGGGGHHHHGHHHH0GGHHCFGGGHGHHEHHHHHHGHGGGGGGGGGGGGGGDEGFFFFFFFFFFF:FFFFFFFFFFFFFFDDFFFFFBFFFFFFFFFFFFFFFFFFFFBFFFFFFFFFFFFFFFFFFFFFFFAFFFFFFF0
@M05620:37:000000000-D9766:1:1101:19694:10868 1:N:0:6
AGTGCCAGCTCTCAATCGCACAGGGGACCCAGGGCCTGGCCCCTCCATCCAGAAAACCTATGACCTCACCCGCTACCTGGAGCACCAACTCCGCAGCTTGGCTGGGACCTATGTGAGTATCCAGCGTAGGAATCTGGGAGTTGGGGAGGAGTGAGGAGTTGGGGAAAGACAGTCCTAACCGTGGAGGGTTCTGGTAAATGATGGGGTGAGGAGGGGCTCTTTGGCTCCCACCAGTCCCCCTGTCTGGTCTA
+
AAABBFFFCFFFGGGGGGGGGGHGGGGGGGHHGGGGGGHHHHGHGGHGHHHHHHGHHGGHHHHHHHHHHHHGGGGGHHHHHHHHGHHHGHHHGGGGGHHHGHHGGGHHGHHHHHHHHHHHHHHHHGGGGGHHHHHHHHHGGHHHGGGGGGGHHHHHHGHHHHGGGGHHHHHHHHHHHHHHGGGGGGGGDGGGGGGGGGGGGGGGGGFFFFFFFFFFFFFFFFFFFFFFFFFFFFFFFFFFFFFFFFFFFFF
@M05620:37:000000000-D9766:1:1101:3904:10895 1:N:0:6
ACCACACCTTCTACAATGCGCTGCGTGCGGCTCCCGAGGAGCACCCCGTGCTGCTGACCGAGGCCCCCCTGAACCCCAAGGCCAACCGCGCGAAGATGACCCAGGTGCGTGGCCCGCTACCTCTTCTGGTGGCCGCCTCCCTCCTTCCTGGCCTCCCGGTGCTGCGCCCTTTCTCACTGGTTCTCTCTTCTGCCGTTTTCCGTAGGACTCTCTTTTCTGACCTGCGTCTCCTTTGGAACTCTGCAGGTTCT
+
BBABBBB>>BCFGGGGEGBAEGGGGEE22AAAB2BB1EEE?GEGHGG0>BEFEHFHHHG>>ECGGGGGGE/CFGHGGDGHGGGHHGDCCD/>AGG?<GG11G.<><>1-..<-<<-;C@?/GCB:0CBC09.9A@?-C.9AGGGGGBF0C;.FFAE?AB9--;:/9>D-BFFFBF//BB.9B9/FFFFFF//;B?ADFFFF.B.9./9FB9FFF/;;F//9FEB.@.@DF/BF/9BFFFF/FBFF/AFBFB
@M05620:37:000000000-D9766:1:1101:3920:10905 1:N:0:6
ACCACACCTTCTACAATGAGCTGCGTGTGGCTCCCGAGGAGCACCCCGTGCTGCTGACCGAGGCCCCCCTGAACCCCAAGGCCAACCGCGAGAAGATGACCCAGGTGAGTGGCCCGCTACCTCTTCTGGTGGCCGCCTCCCTCCTTCCTGTCCTCCCGGAGCTGCGCCCTTTCTCACTGGTTCTCTCTTCTGCCGTTTTCCGTAGGACTCTCTTCTCTGACCTGAGTCTCCTTTGGAACTCTGCAGGTTCT
+
AAA1AAAAFFFFGF11B11GGGGHGGGGHGHHGGFEFEEEGHCHHGGGGFGGHHHHFGHG?EEGGGGGGGGHBHHGGG?GEFFEFFFGGGCG/BHHHHEGH0///<F101?/?GGCCC-A0GFDHFBH00GAG.-A-:;GFFGCC9FFFF099BGGE.---9C//9AF;@FFFFF/9B/-;BFFFFFFFFF/FF;BFF-FFB:AA-BBFFBFFBFFBBF/BF/9/99FFF/FF/B/BFBBBB/9;F-;BFF
@M05620:37:000000000-D9766:1:1101:10848:10911 1:N:0:6
AGTGCCAGCTCTCAATCGCATAGGGGACCCAGGGCCTGGCCCCTCCATCCAGAAAACCTATGACCTCACCCGCTACCTGGAGCACCCACTCCGCAGCGTAGGAGTTGGGGAGGAGTGAGGAGTTGGGGCAAGACAGTCCTAACCGTGGAGGGTTCTGGTAAATGATGGGGTGAGGAGGGGCTCTTTGGCTCCCACCAGTCCCCCTGTCTGGTCTATCTCCTGCCCTTAGATCGGAAGAGCACACGTCTGAA
+
>A>1>DFFAFFFG1FFGGGCAEGGG?AFFEHHABEEGGHHHHGHGGFHHHHHHGHHHGHHGFGHHDFFHHHEE>>EHHHG0BGHHH//?GHBEECEEE?EEFGHHHHHGGFGGGGHHHGH1CGGHGGG</?FFH0GHHHHD1GHGEHGAGGGEHHHHHGH00CGCGHHHGEAA.FGFGGGGGGGGGGFGGGGFFFFFFFFFFFF<FFFFFFBFF/FFFFFFFFFFFFFFFFFFF-;AAAFBFBF@FE9EFF
@M05620:37:000000000-D9766:1:1101:16033:10912 1:N:0:6
ACCACACCTTCTACAATGAGCTGCGTGTGGCTCCCGAGGAGCACCCCGTGCTGCTGACCGAGGCCCCCCTGAACCCCAAGGCCAACCGCGAGAAGATGACCCAGGTGAGTGGCCCGCTACCTCTTCTGGTGGCCGCCTCCCTCCTTCCTGGCCTCCCGGAGCTGCGCCCTTTCTCACTGGTTCTCTCTTCTGCCGTTTTCCGTAGGACTCTCTTCTCTGACCTGAGTCTCCTTTGGAACTCTGCAGGTTCT
+
1>>AA?1AFFC@BGG131FF1G1GAAEEH0EGHGG0AAE?EAGHEGGGAEGAGHHHFHHGGGGCGGGEEGGHHHHGGGGHGHHHHEEGGGGGGGHHHFHHHHHHEGHFHFHFGHHGGGGGHHHHHHHHHHHGHHGGGGGHGHHGHGGGGGGGGGGGGGGGGGGGGG@F@@FFFFFFFFFFFFFFFFFFFFFFFF@FFFFFFFFFFFFFFFFFFFFFFFFFFFFFFFFFFFFFFFFFFFFFFFFFFFFFFFF
@M05620:37:000000000-D9766:1:1101:10597:10920 1:N:0:6
AGTGCCAGCTCTCAATCGCACAGGGGACCCAGGGCCTGGCCCCTCCATCCAGAAAACCTATGACCTCACCCGCTACCTGGAGCACCAACTCCGCAGCTTGGCTGGGATCTGGGAGTTGGGGAGGAGTGCGGAGTTGGGGAAAGACAGTCCTAACCGTGGAGGGTTCTGGTACATGATGGGGTGAGGAGGGGCTCTTTGGCTCCCACCAGTCCCCCTGTCTGGTCTATCTCCTGCCCTTAGATCGGAAGAGC
+
AAAABFFFCFFFGGGGGGGGGGHGGGGGGGHHGGGGGGHHHHGHGGHHHHHHHHHHHGHHHHHHHFHHHHHGGEEGHHHHHHHHHHHHGGFHGGGGGHHHGHHGGGHHGHFHGFFAGGFCFFCF?EGF1>CGGCGHHG-...=/</<GH0GB0CGGDGGEHGGE..BFG;F00CFGGGGGGAB?FGBEGGFFFFFFFFFFFFFFFFFEFFFFFFFFE;FBFFFFF0;BFFFFFFFFFFFFBFFFF.;A.AB
@M05620:37:000000000-D9766:1:1101:11114:10932 1:N:0:6
GAGGCTGCTTTGGAAGAAACTCATAGATTACTGCAACAGTTCCCCCTGGACCTGGACAAGTTTCTTGCCTGGCTTACAGAAGCTGAAACAACTGCCAATGTCCTACAGGATGCTACACGTAAGGAAAGTCTCCTAGAAGACTCCAAGGGAGTAAAAGAGCTGATGAAACAATGGCAAGTAAGTCAGGCATTTACGCTTTAGCACTCTTGTGGATCCAATTGAACAATTCTCAGCATTTGTACTTGTAACTG
+
33AA>AF?@BBBCB5BFGFBGGFHHGHFGHFBFF4FFFCGHADA2AAEAG2FGGEF231BDAGBGHFBBBABBGHBBBBFGH3FGB3GBF?GFHHHHHHHHBGFGHCB?B3F2B@B3B?B20E??FH04B?B3FDBBDGF333BB?F?/?/??BB3?F2@FCFD@DF2<2?1<C?<C/1??D11??CFE><F1=<C..>00==GBGHBG0CED<0;0C:<G0GHBF:;;C<0CCFGGGF;0C9B;0;C;9;
@M05620:37:000000000-D9766:1:1101:9908:10958 1:N:0:6
AGTGCCAGCTCTCAATCGCACAGGGGACCCAGGGCCTGGCCCCTCCATCCAGAAAACCTATGACCTCACCCGCTACCTGGAGCACCAACTCCGCAGCTTGGCTGGGATCTGGGAGTTGGGGAGGAGTGAGGAGTTGGGGAAAGACAGTCCTAACCGTGGAGGGTTCTGGTAAATGATGGGGTGAGGAGGGGCTCTTTGGCTCCCACCAGTCCCCCTGTCTGGTCTATCTCCTGCCCTTAGATCGGAAGAGC
+
>A>A>FFFAFFFG4FFGGGGG2GEE2EEGEHH2EEBAFGHHHG1AEHDH1ABFGGCGEHFFDDGH5BEGFHG@//>FHFG2BG1EG11??GBEE?EGHBFEFGFGGHFGH?FHGFBGDBDC/BC?EHF1F0FC0?GHGCFD<GGHHHHHHHGGHCDAG?:CFG:CGGHF0;;;0CB9BF?DGGGFGFGGG-9BAF;:BBBBFEF.ADFFFFFFFFB?FFFFB9/B//B9FF9BFFFF//://BED..;.99
@M05620:37:000000000-D9766:1:1101:20419:10986 1:N:0:6
ACCACACCTTCTACAATGAGCTGCGTGTGGCTCCCGAGGAGCACCCCGTGCTGCTGACCGAGGCCCCCCTGAACCCCAAGGCCAACCGCGAGAAGCTGACACACGTGAGTGGCCCGCTACCTCTTCTGGTGGCCGCCTCCCTCCCTCCTGGCCTCCCGGAGCTGCGCCCTTTCTCACTGGTTCTCTCTTCTGCCGTTTTCCGTAGGACTCTCTTCTCTGACCTGAGTCTCCTTTGGAACTCTGCAGGTTCT
+
>AA1A>AAFFFFGGGFDGG1B1FCE00E0ABG1FFE0AEA/BAGHGEGEEEA1BGFHHHGE@/EF/EEGGG0@>GEGGAF/<GGGGG<CCC//C01<<1011</<0/?CFDECH.<A-><C0<<<DD<GF/.CG@@:A.::GCE.9/:CF/9C0A9.9-;9-.//@--9-9;B9/::BFFBBBFF/;B9/FB/F-;-BFBBB/9-99/FFFB;FF9BB/BBBBB/-//;FFFFF/B//99B/B/9B?-/;B
@M05620:37:000000000-D9766:1:1101:18052:11013 1:N:0:6
ACCACACCTTCTACAATGAGCTGCGTGTGGCTCCCGAGGAGCACCCCGTGCTGCTGACCGAGGCCCCCCTGAACCCCAAGGCCAACCGCGAGAAGATGACCCAGGTGAGTGGCCCGCTACCTCTTCTGGTGGCCGCCTCCCTCCTTCCTGGCCTCCCGGAGCTGCGCCCTTTCTCACTGGTTCTCTCTTCTGCCGTTTTCCGTAGGACTCTCTTCTCTGACCTGAGTCTCCTTTGGAACTCTGCAGGTTCT
+
BBBBBBBBFFFFGGGFFGGAFDGFEEEBC?GHFGGEDEECEHHGHGGGEEGGFHFHHHGGCGCGGEGGGGGFHFGGGGGHEAHHHGGCGGG@@DFHDGBGHHHHGHHGFHFFGGHCGGGGHHHHHHHFGHHDAHGGGGGGGHHGHGGGGGGGGGGGGGGGGGGGGGBFBBFFFFFFFFFFFFFFFFFFFFFFFFBFDFFFFFFFFFFFFFFFFFFFFFFFFFFFFFFFFFFFFFFFFFFFFFFFFFFFFFF
@M05620:37:000000000-D9766:1:1101:5056:11020 1:N:0:6
AGTGCCAGCTCTCAATCGCATAGGGGACCCAGGGCTTTGCCCCTCCATCCAGAAAGCCTATGACCTCACCCGCTACCTGGAGCACCAAGGCCGCAGCTAGGCTGGGACCTATGTGAGTATCCAGCGTAGGAATCTGGGAGTTGGGGAGGAGTGAGGAGTTGGGGAAAGACAGTCCTAACCGTGGAGGGTTCTGGTAAATGATGGGGTGAGGAGGGGCGCTTTGGCTCCCACCAGTCACCCTGTCTGGTCTA
+
ABAAAFFFBFFFGGGGGGGG2AGHHGGEGGHHFEG2B3BF33AFEGBGEH3GHB33ABFHHHH5FGGGGGE0>00EG3BBB1B1BG1?1111>E/>/B3?0B3B/E00/B3BFHH3GGFD?H3G2B<?BADFCHD>GF0</0<?CFCDF.D<<1D.0<<GHFD@<:CHC:/CGHHHHFHHG9.AD9EF;.FGB0;;;B90CFF0CE9BFF?BAFFF;-;>DFFEBFFEFFFFFFFB//;AABFFFBF9BBB
@M05620:37:000000000-D9766:1:1101:3705:11026 1:N:0:6
ACCACACATTCTACAATGCGCTGCGTGTGGCTCCCGAGGAGCACCCCGTGCTGCTGACCGAGGCCCCCCTGAACCCCAAGGCCAACCGCGCGAAGATGACCCAGGTGCGTGGCCCGCTACCTCTTCTGGTGGCCGCCTCCCTCCTTCCTGGCCTCCCGGCGCTGCGCCCTTTCTCACTGGTTCTCTCTTCTGCCGTTTTCCGTAGGACTCTCTTCTCTGACCTGCGTCTCCTTTGGAACTCTGCAGGTTCT
+
AAAAABB>BDDFGFGGGG4EEFGGGEG2AEGBGAAE2EAFEHDHHGG0AEEFFHGHFFH>>@CEFGGGGGEHBGHGGGGHGHHHHGGGGG/>CGG?DHHHHH/FFFG1>FEFGH<<AGGGHHHHH;<GHHHGHFCAADEGGGGGGGGGGGGGGGGGGGF99;;@DFFFFFFFFFFFFFFFFFFFFFFFFFFFFFFFFFFFFFF.ADFFFFFFFF9;BFFFFFFFFFFFFFFFFFFEFFFFFFFFFFFFFFF
@M05620:37:000000000-D9766:1:1101:19919:11047 1:N:0:6
ACCACACCTTCTACAATGAGCTGCGTGTGGCTCCCGAGGAGCACCCCGTGCTGCTGACCGAGGCCCCCCTGAACCCCAAGGCCAACCGCGAGAAGATGACCCAGGTGAGTGGCCCGCTACCTCTTCTGGTGGCCGCCTCCCTCCTTCCTGGCCTCCCGGAGCTGCGCCCTTTCTCACTGGTTCTCTCTTCTGCCGTTTTCCGTAGGACTCTCTTCTCTGACCTGAGTCTCCTTTGGAACTCTGCAGGTTCT
+
BBBABBBBFFFFGGGGFG5FGFHFGEEAAAGGHGGEAEGGGHHHHGGGAEEGFHFFHHFECGGGGDFGGEFFHFHGGFGHGGHHHGGGGGD@CGFF2FDGHHEGFHCFCGFGFHHCGGGFHDHHGHHGHHGDFHGCDGGHGHHGHGGGGGGGGGGGGGGGFGGGGGFFFBFFFBFFFFFFFFFFFFFFFFFFFFFFAFFFFFFFFFBFFFFFFFFFFFFBBFFFFFBFFFFFFFFFFFFFFFFFFFFFBFF
@M05620:37:000000000-D9766:1:1101:23046:11050 1:N:0:6
AGTGCCAGCTCTCAATCGCACAGGGGACCCAGGGCCTGGCCCCTCCATCCAGAAAACCTATGACCTCACCCGCTACCTGGAGCACCAACTCCGCAGCTTGGCTGGGACCTATGTGAGTATCCAGCGTAGGAATCTGGGAGTTGGGGAGGAGTGAGGAGTTGGGGAAAGACAGTCCTAACCGTGGAGGGTTCTGGTAAATGATGGGGTGAGGAGGGGCTCTTTGGCTCCCACCAGTCCCCCTGTCTGGTCTA
+
CCCCCFFFCFFFGGGGGGGGGGHHGGGGGGHHGGGGGGHHHHGHGGGHHHHHHHHHHGHHHHHHHHHHHHHGGFGGHGHHHHHHHHHHGHHHGGGGGHHHGHHGGGHHGHHHHHHHHHHHHHHHHGGGGGHHHHFHHHHGGHHHGGGGGGGHHHHHHGHHHHGGGGGHHHGHHHHHHHHHGGGGGGGGFGGGGGGGGGGGGGGGGGFFFFFFFFFFFFFFFFFFFFFFFFFFFFFFFFFFFFFFFFFFFFF
@M05620:37:000000000-D9766:1:1101:8946:11057 1:N:0:6
ACCACACCTTCTACAATGAGCTGCGTGTGGCTCCCGAGGAGCACCCCGTGCTGCTGACCGAGGCCCCCCTGAACCCCAAGGCCAACCGCGAGAAGATGACCCAAGTGGAGGGCCCGCTTACTCCTTTGGTGGGCGCCTTCCTCCTTCCCGGCCTCCCGGGACCGCGGCCTTTCTCCCTGGTTCTCTCCTCTGCCCTTTTCCGTAAGGCTCTCTTTTCTGACCTGGGTCTCCTTTGGAAATCTGCAGGTTCT
+
CCCCCCCBFFFFGGGGGG5FGGHHGGGAFGHHHGGGGGGGGHHHHGGEEFGGHHGHHHHEGGGGGGGGGGGFEHHGGDGHGHHHHGGGGGBFGGHGHHH2FH///??11//A.EF---..<00/=000<<.<-;--;:.<G00C/C0C/.;-;9.CF.=---.----;@.FF/9/////A9B/99///;////;./;FF/B./..;///.///B///////;//..9///B/BF/B/B/////9//;9;/9
@M05620:37:000000000-D9766:1:1101:5538:11068 1:N:0:6
ACCACACCTTCTACAATGAGCTGCGTGTGGCTCCCGAGGAGCACCCCGTGCTGCTGACCGAGGCCCCCCTGAACCCCAAGGCCAACCGCGAGAAGATGACTGAGTGGCCGGCTCCCTCTTCTTTTGGCCGCCTCCCTCCTTCCTCGCCTCCCGCCGCTGCGCCCTTTCTCCCTTTTTCTCTCTTCTGCCGTTTTCCGTCGGCCTCTCTTCTCTGCCCTGAGTCTCCTTTGTCCCTCCGCCGGTTCTCGCTC
+
AAAABBBAFFFFGGFGGG5FGFHHGGGEGGHGHFGFFGGGGHDFHGGGFEGFHHHHHHHGGGGGGGGGGGGHFHHGGGGHGHHHHGGGGG>CFGHHHHH2222??GA<?/><->F>GG01>D00<<A/0<-:::GEHFGEHHGH0.;9EDEG.----A-.--.;-///9:BBF/:/9/F;BFFEFB//;@:9BE//9FF-;-.;./;F99BFFB/9.FAF.B//;99;9/;///9;..:.9@;.;F/;AE.
@M05620:37:000000000-D9766:1:1101:19297:11072 1:N:0:6
AGTGCCAGCTCTCAATCGCACAGGGGACCCAGGGCCTGGCCCCTCCATCCAGAAAACCTATGACCTCACCCGCTACCTGGAGCACCAACTCCGCAGCTTGGCTGGGACCTATGTGAGTATCCAGCGTAGGAATCTGGGAGTTGGGGAGGAGTGAGGAGTTGGGGAAAGACAGTCCTAACCGTGGAGGGTTCTGGTAAATGATGGGGTGAGGAGGGGCTCTTTGGCTCCCACCAGTCCCCCTGTCTGGTCTA
+
CCBCCFFFDFFFGGGGGGGGGGHHGGGGGGHHGGGGGGHHHHGHGGHHHHHHHHHHHGHHHHHHHHHHHHHGGFGGHHHHHHHHHHHHGHHHGGGGGHHHGHHGGGHHGHHHHHHHHHHHHHGHHGGGGGHHHHHHHHHGGHHHGGGGGGGHHHHHHGHHHHGGGGHHHHHHHHHHHHHHGGGGGGGGFEFGGGGGGHGGGGGGGGFFFFFFFFFFFFFFFFFFFFFFFFFFFFFFFFFFFFFFFFFFFFF
@M05620:37:000000000-D9766:1:1101:10141:11093 1:N:0:6
ACCACACCTTCTACAATGAGCTGCGTGTGGCTCCCGAGGAGCACCCCGTGCTGCTGACCGAGGCCCCCCTGAACCCCAAGGCCAACCGCGAGAAGATGACCCAGGTGAGTGGCCCGCTACCTCTTCTGGTGGCCGCCTCCCTCCTTCCTGGCCTCCCGGAGCTGCGCCCTTTCTCACTGGTTCTCTCTTCTGCCGTTTTCCGTAGGACTCTCTTCTCTGACCTGAGTCTCCTTTGGAACTCTGCAGGTTCT
+
BBABCCCBFFFFGGGGGGGGGGHHGGGFHGGFHGGGGGEGGHHHHGGGFGGGHHHHGHHGGGGGGGGGGGGHHHHGGGGHGGHHHGGGGGGGGGHHFHHHHHHHGHHGHGHGGHHGGGGGHHHHHHHHHHHGHHGGGGGHGHHGHGGGGGGGGGGGGGGGGGGGGGFFFFFFFFFFFFFFFFFFFFFFFFFFFFFDDFFFFFFFFFFFFFFFFFFFFFFFFFFFFFFFFFFFFFFFFFFFFFFFFFFFFFF
@M05620:37:000000000-D9766:1:1101:10363:11128 1:N:0:6
ACCACACCTTCTACAATGAGCTGCGTGTGGCTCCCGAGGAGCACCCCGTGCTGCTGACCGAGGCCCCCCTGAACCCCGGTGAGAACCGCGCGACCTCTTCTGGTGGCCGGGTCCCTCCTTCCTGGCGTCCCGGCGCTGCGCCCTTTCTCACTGGCTCTCTCTTCTGTCGTTTTCCGTAGGTCTCTCTTCTCTGACTTGCGTCTCCTTTGGCACTCTGCAGGTTCTTCATCGGAAGAGACCCGTCTGTTCTC
+
BBAABBBACFFFGGGF5GAFGFHHGDEAA2FGEEGA?EGCAGHFHGGGAAEFFHFGHHFG?ECGGAEGGGFCGFHG////>/0443?/BC//<<//<11?11???E00---.<<.0/./<0CGB/.-.--.-:--;A-A--;ABG/BB/9F/9.../:/;BFFF///;.;A.AFB.;.;./;BFFBBFFFB/////9//-.-9.///;/99//.///9B/.;B////;/9/...;F.9...;..:A//;B/
@M05620:37:000000000-D9766:1:1101:18044:11133 1:N:0:6
ACCACACCTTCTACAATGAGCTGCGTGTGGCTCCCGAGGAGCACCCCGTGCTGCTGACCGAGGCCCCCCTGAACCCCAAGGCCAACCGCGAGAAGATGACCCAGGTGAGTGGCCCGCTACCTCTTCTGGTGGCCGCCTCCCTCCTTCCTGGCCTCCCGGAGCTGCGCCCTTTCTCACTGGTTCTCTCTTCTGCCGTTTTCCGTAGGACTCTCTTCTCTGACCTGAGTCTCCTTTGGAACTCTGCAGGTTCT
+
CCCCCCCCFFFFGGGGGGGGGGHHGFGA4EHGHGGGEGEGFHHHHGGG?EEGEHFHHHGGGGCGGGGGGEFHHHHGGGGHGHHHHGGGGGCFGGHGFHHHHHHHGHF1FGFFGHGGGGGGHHHHHHHHHHHGHGGF@DFHGHHGHGGGGGGGGGGGGGGADGGGGGFFFFFFFFFFFFFFFFFFFFFFFFFFFFCFFFFFFFFFFFFFFFFFFFFFFFFBFFFF/BFFFFFFFFFFFFFFFFFFFEFFFFF
@M05620:37:000000000-D9766:1:1101:25944:11142 1:N:0:6
AGTGCCAGCTCTCAATCGAACAGGGGACCCAGGGCCTGGCCCCTCCAGCCAGAAACCCTATGACCTCACCCGCTACCTGGAGCACCAAATCCGCAGCTTGGCTGGGACCTATGAGAGTATCCAGCGTAGGAATCTGGGAGTTGGGGAGGAGTGAGGAGATGGGGAAAGACAGTCCTAAACGTGGAGGGTTCTGGCAAATGATGGGGTGAGGAGGGGCTCTTTGGCTACCACCAGTCCCCCTGTCTGGTCTA
+
>1>>ADF1>C@@EGGG1A1FAEAGCFG000BEF00A/ABF0FFEGGHBE/BB0B10FE001F2BF1BBFFC//>E>CGE00BFGGEHH/@F@?EC/>0B>/BF/??FGGHBHF2BG1BFGHHDHCCFE/C1@111FFH0?/<?F?CGGCGGHH0<<0<./</...:../=/;C0CG0GBG.9CE.;BAEGG0=B0CFFGGG0;0..;@EF-/;-@@?@FFFFFFF//BB;/;E-;FFE-A@9FFF//9//:
@M05620:37:000000000-D9766:1:1101:10717:11147 1:N:0:6
ACCACACCTTCTACAATGAGCTGCGTGTGGCTCCCGAGGAGCACCCCGTGCTGCTGACCGAGGCCCCCCTGAACCCCAAGGCCAACCGCGAGAAGATGACCCAGGTGAGTAGCTCGCTACCTCGTCTGGTGGCCGCCTCCCTCCTTCCTGGCCTCCCGGAGCTGCGCCCTTGCTCTCTGGTTCTCTGTTCTGCCGATTTCCGTAGGACTCGATTCGCTGACCTGAGTCTACTTTGGAACTCTTCAGGTTCT
+
AAAAAAAAFFFFGGGGEG1FGGHHGEEAA0GG1FFEEEGGGHHHHGGGCEGGFHGFHHGECECGGGGGGGGFHHHGGGEHCEHHHGEECGC/><011?111?/F/11<0F11?1F/-..-<G1.<<C.<D/.<.-A-;:C.//;/CCF0;FF.0...C----:/9-9A9@/-/BF/;9/9FBB/://;B/;/B/---9-;/-;A--///9--///-;;A?-;/9/-B//9FF/FF/B/BFB////BF//;/
@M05620:37:000000000-D9766:1:1101:6393:11164 1:N:0:6
AGTGCCAGCTCTCAATCGCACAGGGGACCCAGGGCCTGGCCCCTCCATCCAGAAAACCTATGACCTCACCCGCTACCTGGAGCACCAACTCCGCAGCTTGGCTGGGACCTATGAGCATATACCGCGTCGACCTCTGGGCTGGGGGGGGGCGTGCAGCGTTGGGGACAGACCGTCCTACCCGTGGCGGGTTCTGGAAAATGATGGGGTGGGGGGGGGCTCTTTGGCCCCCCCCAGCCCCCCTGTCTGGTATA
+
ABABBFFFBFFFGGGGGGGGGFHEGGGGGGAFFGEGGGGHHHGFGG2GGHFHD3EGGGHGHHGHHHHFHHHGGFEGHHHHHHHHHHFGGHHHGGGGGHHHGHHGGGHHGHHHH3B22B3B333?B/><//><?CGH1<.0..<<-9--;9@-;..;/9;ADF--:;A.9AA-;DD.//9;9..;-@-=-AF////99.///;BFFF;9--9-9@--;@EF/B/;B/;-;999-..;DF;-@.BBFF/F///
@M05620:37:000000000-D9766:1:1101:6412:11168 1:N:0:6
AGTGCCAGCTCTCAATCGCACAGGGGACCCAGGGCCTGGCCCCTCCATCCAGAAAACCTATGACCTCACCCGCTACCTGGAGCACCAACTCCGCAGCTTGGCTGGGACCTATGTGAGTATCAAGCGTAGGAATCTGGGAGTTGGGGAGGAGTGAGGAGTTGGGGAAAGACAGTCCTAACCGTGGAGGGTTCTGGTAAATGATGGGGTGAGGAGGGGCTCTTTGGCTCCCACCAGTCCCCCTGTCTGGTCTA
+
BAABBFFFBFFFFGGGGGGFE2FC2EAEEFHHDGGGFFHHHHGHGGGHHHHFFHHHHDCHHHGHHHFHHHHGGGGGHGGGHHGFFHFHGFHHGGEGGFHHGBGCE/FEGHHHHHHHHFGFH3BGGF/EFDDGHHHFHBGG?GHH@<FGGA.FHGFAHGGHHHGCCFGCGHHBCFCGHHHH?9CDD.AB;.;FGG0FBFGGGGGGFGGFFFFBFDFFF-AFFFFFFF/.AFFFFF/B/9EDFEFFFFFB/BB
@M05620:37:000000000-D9766:1:1101:23379:11175 1:N:0:6
ACCACACCTTCTACAATGAGCTGCGTGTGGCTCCCGAGGAGCACCCCGTGCTGCTGACCGAGGCCCCCCTGAACCCCAAGGCCAACCGCGAGAAGATGACCCAGGTGAGTGGCCCGCTACCTCTTCTGGTGGCCGCCTCCCTCCTTCCTGGCCTCCCGGAGCTGCGCCCTTTCTCACTGGTTCTCTCTTCTGCCGTTTTCCGTAGCACTCTCTTCTCTGACCTGAGTCTCCTTTGGAACTCTGCAGGTTCT
+
1AA?A11AFFCD3GG1AFGD11B1AEAGGCGHAFCEAAF/EHCHHG/EA/EAFABEHBGGCECE>>/EEGGEC1/?EG?CAFG/<FC?C?C///0?>11110/???110F1F/0?C@CC<0G0D0<<DG</.<.---;::.//./=0F009.9C.9E9----./F---@@BB/B/FBBBB:BB/F///;BFFBB;--;-:/9;---///;BB/B//9/BFF//-9;9//9BFEBB9B:B9BFB///--99/
@M05620:37:000000000-D9766:1:1101:10919:11176 1:N:0:6
ACCACACCTTCTACAATGAGCTGCGTGTGGCTCCCGAGGAGCACCCCGTGCTGCTGACCGAGGCCCCCCTGAACCCCAAGGCCAACCGCGAGAAGATGACCCAGGTGAGTGGCCCGCTACCTCTTCTGGTGGCCGCCTCCCTCCTTCCTGGCCTCCCGGAGCTGCGCCCTTTCTCACTGGTTCTCTCTTCTGCCGTTTTCCGTAGGACTCTCTTCTCTGACCTGAGTCTCCTTTGGAACTCTGCAGGTTCT
+
BB@AABBBFFFFGGGFAGGGGGHHGEEEC2GGCFFDDGGGGHHHHGGGEEGGHHGFHHFGCGGGGEGGGGGGHHHGGGGHFEHHHGGEGGGCCGGHBGFHHHHHGHHHGGFFGHHCGGGGHHHHHHHGHHHGHHGGCGDHGHHGHGFFGFGGGFGGGGGGGGGGG@BFBBFFFFFFFFFFFFFFFFFFFFFFFFBFFFFFFFFFFFFFFFFFFFFFFFFFFFFFFFFFFFFFFFFFFFFFFFFFFFFFFFF
@M05620:37:000000000-D9766:1:1101:18294:11191 1:N:0:6
ACCACCCCTTCTACAATGAGCTGCGTGTGGCTCCCGAGGAGCACCCCGTGCTGCTGACCGAGGCCCCCCTGAACCCCAAGGCCAACCGCGAGAAGATGACCCCGGTGAGTGGCCCGCTACCTCTTCTGGTGGCCGCCTCCCTCCTTCCTGGCCTCCCGGAGCTGCGCCCTTTCTCACTGGTTCTCTCTTCTGCCGTTTTCCGTAGGACTCTCTTCTCTTACCTGAGTCTCCTTTGGAACTCTGCAGGTTCT
+
BBBBB3>A>FFFFGFBFGFGGGHHGGGE2AGAFEFGAEEEAGHHHGGG1EFEEHFHFFBEEE?FGGGEGE1EGHHGGEFHGHHEEEGGGGGGD?GG2FFHHH/@CCGGGHGEFH>@@CG@GHHHGFHCFCGGAHCC@DDEGGGGEFFFFGFFFFGEAD?CFDFFEDADF;FFBBF/FFFFFFFFFFFFFFBBBB9ADFFFFDFADFFFFFFFFFBBFF;/:BFFFFFF/BFFFFBBFBFFFB/B9FFFFBB
@M05620:37:000000000-D9766:1:1101:10980:11192 1:N:0:6
ACCACACCTTCTACAATGAGCTGCGTGTGGCTCCCGAGGAGCACCCCGTGCTGCTGACCGAGGCCCCCCTGAACCCCAAGGCCAACCGCGAGAAGATGACCCAGGTGAGTGGCCCGCTACCTCTTCTGGTGGCCGCCTCCCTCCTTCCTGGCCTCCCGGAGCTGCGCCCTTTCTCACTGGTTCTCTCTTCTGCCGTTTTCCGTAGGACTCTCTTCTCTGACCTGAGTCTCCTTTGGAACTCTGCAGGTTCT
+
BBBABBBBFFFFGGGGGGGFGGHHGEGGHEHHBFGGEGGGGHHHHGGGGGGGFGHHHHHGGGGGGGGGGGGHHHHGGGGHEHHHHGGEGGGGFGHHHHHHHHHGGHHHFGHGGHHGGGGGHHHHHHHHDGFDHHGGGGAGGHHGHGBFF0FGGGGGGGGGGGAFGGFFFCFFFFFFFFFFFFFFFFFFFFFFFFFFFFFFFFFFFFFFFFFFFFFFFFFFFFFF/BFFFFFFFFFFFFFFFFFFFFFFFFF
@M05620:37:000000000-D9766:1:1101:23594:11195 1:N:0:6
ACCACACCTTCTACAATGAGCTGCGTGTGGCTCCCGAGGAGCACCCCGTGCTGCTGACCGAGGCCCCCCTGAACCCCAAGGCCAACCGCGAGAAGATGACCCAGGTGAGTGGCCCGCTACCTCTTCTGGTGGCCGCCTCCCTCCTTCCTGGCCTCCCGGAGCTGCGCCCTTTCTCACTGGTTCTCTCTTCTGCCGTTTTCCGTAGGACTCTCTTCTCTGACCTGAGTCTCCTTTGGAACTCTGCAGGTTCT
+
CCCCCCCBFFFFGGFGGGFGGGHHGFGEGGHHHGGGCEGGFHHHHGGFEEFGFHGHGHHEGGFGGGGGGGGHGHHGGGGHGHHHHGGGGG/BFGHFGHHHHHGHFHH1FFGFGHFCGGGGHHHHHHHHHHHGHHGFGGGHGHHGHGGGGGGGGGGGGGGGD?FGGGFFFFFFFFFFFFFFFFFFFFFFFFFFFFFFFFFFFFFFFFFFFFFFFFFFFFFFFFFF/FFFFFFFFFFFFFFFFFFFFFFFFFF
@M05620:37:000000000-D9766:1:1101:4446:11206 1:N:0:6
GAGGCTGCTTTGGAAGAAACTGACAAGCCAGGGACACAAGATCGGAAGCGCACACGTCTGCACTCCAGTCACCTTACTCGATCTCGTATTCCGTCTTCTGCTTGAAAAAAAAAAAAATATCCCTCGTCGGCCTCTGTTCTTTTGTTCTGCGTGCGGCGTTGCGGCCCTCGCTTCCTCCCGGTTGCGTGTTCGGGTGCCTGCTGGGGTGCGTCTGTGATCGTTGGCTCCCCCCCGGCCCCCTGTCTGGTCTT
+
>?AABAFBFFFFFFGGGGGFBGFBBBABFGFGFCFFGFFGHHHGFEFF20AAECH0BFGF5BBGG2BBFGH@BGFHHH3ECGFFHB?BFBFHGEGG?BFHBBGG?EGHGEFFDC///01<@1?1<>?.>-<..0<000D00000GFD0D0-...;-@F99-.:?-?@E.9-.9A//9/9.-9.99-9.9./.;DF-.///.//:DF.-.;;A..////;.....///A;.99-9-9-;B;=A//;B/9///
@M05620:37:000000000-D9766:1:1101:17988:11212 1:N:0:6
ACCACACCTTCTACAATGAGCTGCGTGTGGCTCCCGAGGAGCACCCCGTGCTGCTGACCGAGGCCCCCCTGAACCCCAAGGCCAACCGCGAGAAGATGACCCAGGTGAGTGGCCCGCCACCTCTTCTGGTGGCCGCCTCCCTCCTTCCTGGCCTCCCGGAGCTGCGCCCTTTCTCACTGGCTCTCTCTTCTGCCGTTTTCCGTAGGACTCTCTTCTCTGACCTGAGTCTCCTTTGGAACTCTGCAGGTTCT
+
CCCCDDDCFFFFGGGGGGGGGGHHGGGGHGHHHGGGGGGGGHHHHGGGGGGGHHGHHGHGGGGGGGGGGGGHHHHGGGGHGHHHHGGGGGGGGGHHHFHHCG/FFGG1G=D/FCHCC-<<GHHDGHHFHFCEFHC-CAGHGC/.:0;FB:/.F0FEEDF?-@.;FAFA>F/FFFFFFFFF.;FFFFFBFFF:BF>DFF.BFDFA9.:FFFFFBFFFF0:BFFFF/BFFF0BFFFFFFBFFFB0FBB.:;FB
@M05620:37:000000000-D9766:1:1101:13641:11223 1:N:0:6
ACCACACCTTCTACAATGAGCTGCGTGTGGCTCCCGAGGAGCACCCCGTGCTGCTGACCGAGGCCCCCCTGAACCCCAAGGCCAACCGCGAGAAGATGAGTGAGTGGCCCGCTCCCTCTTCTGGTGGCCGCCTCCCTCCTTCCTGGCCTCCCGGCGCTGCGCCCTTTCTCACTTGTTCTCTCTTCTGCCGTTTTCCGTAGGACTCTCTTCTCTGCCCTGAGTCTCCTTTGGCACTCTGCAGGTTCTCGCTC
+
CCCCCCCDFFFFGGGGGGGGGGHHGGGFHGHGHGGGGGGGGHHHHGGGGGGGHGHHHHHGGGGGGGGGGGGHHHHGGGCHGHHHHGGGGGGGGGHHHHH?FBFHHHGGG?@C--CFHHHHHHDEHB<C<@-::CEFGFGHGFHHFFGGGGGG?A-9A?GABFDFABBFFF0::00::BFFFBBFFFF0:@DDFA:BDF.;90::BBFFFFFFHFBFEFFFFFBF0BF0F:B0:0BFBFB00AABBF0:.:.
@M05620:37:000000000-D9766:1:1101:13644:11244 1:N:0:6
ACCACACCTTCTACAATGAGCTGCGTGTGGCTCCCGAGGAGCACCCCGTGCTGCTGACCGAGGCCCCCCTGAACCCCAAGGCCAACCGCGAGAAGATGAGTGAGTGGCCCGCTACCTCTTCTGGTGGCCGCCTCCCTCCTTCCTGGCCTCCCGGAGCTGCGCCCTTTCTCACTGGTTCTCTCTTCTGCCGTTTTCCGTAGGACTCTCTTCTCTGACCTGAGTCTCCTTTGGAACTCTGCAGGTTCTAGATC
+
BBBBBBBBFFFFGGDFGGGGGGHHGGGGGGHGHGGGGGGGGHHHHGGGGGGGHHHHHHHGGGGGGGGGGGGHHHHGGGGHGHHHHGGGGGGGGGHGGFEHHGHGHHGGHHGGGGGHGHHHGHHHHGGHHGGGGGHGHHDHHHHHHHHGGGGGGGGGGGGF?FGGFFFFFFFFFFB;BFFFFFFFFFFFFFDAFFFFFFFFFFFEFFFFFFFBBFFFBFFFFBBBFFFFFEFFFFFFFFFFFFAFFFFFFFB
@M05620:37:000000000-D9766:1:1101:27893:11262 1:N:0:6
GCGGCTGCTTTGGAAGAAACTGACAGGTTACGGCACAAGTTCCCCCAGGGCCTACGAAAGATTCCCCCCCCCATTACTCGAGCTCAAACGACGGCCTATGCGTGCCAACCCCTAAGGAGAGGCCCCCAAAACACTCCAAGGGAGCAAAAGAGCCGATCACACAATCGAAAGAAAGACATACATATACGCTTTAGCACTATTCCCCCTCCAAGAGAATAATTCCCATAAATTGGACTTGTAACAGACAAGAC
+
>1AAA1>>CF@B11B1B1ABB1BA1AA111B0BE00B0B1A2D1BB/B/AEA/00A///BB112@@0B////>B>>B21/??/?<11BB/<></B//???1/<//?1?FA<<.>C00<.<>?...-<A..<...0/;;::..C.;:99F/.;/.--9;CB0;.;0/.9/--/-9;/-9//;;////:9--;-////;//9;///--;---9/--;;/;9;///;//9//;/9/;9;B///9F//999B9--
@M05620:37:000000000-D9766:1:1101:18418:11286 1:N:0:6
ACCACACCTTCTACAATGAGCTGCGTGTGGCTCCCGAGGAGCACCCCGTGCTGCTGACCGAGGCCCCCCTGAACCCCAAGGCCAACCGCGAGAAGATGACCCAGGTGAGTGGCCCGCTACCTCTTCTGGTGGCCGCCTCCCTCCTTCCTGGCCTCCCGGAGCTGCGCCCTTTCTCACTGGTTCTCTCTTCTGCCGTTTTCCGTAGGACTCTCTTCTCTGACCTGAGTCTCCTTTGGAACTCTGCAGGTTCT
+
CCCBCCCBFFFFGGGGGGGGGGHHGFFGHGHGHGFGGGGGGHGHHGGGGGGGHGHHHHHGGGGGGGGGGGGHHHHGGGGHGHHHHGGGGGFCGGHHHHHHHHEHGHGGHHHEGHHGGGGGHHHHHHHHHHHGHHGGGGGHGHHGHGGGGGGGGGGGGGGAABFGGGFFFFFFFFFFFFFFFFFFFFFFFFFFFFFFFFFFFFF?DDFFFFFFFFFFFFB9FFFFFFFFFFFFFFFFFFFFFFFFFFFFFFF
@M05620:37:000000000-D9766:1:1101:19575:11286 1:N:0:6
ACCACACCTTCTACAATGAGCTGCGTGTGGCTCCCGAGGAGCACCCCGTGCTGCTGACCGAGGCCCCCCTGAACCCCAAGGCCAACCGCGAGAAGATGACCCAGGTGAGTGGCCCGCTACCCCTTCTGGTGGCCGCCTCCCTCCTTCCTGGCCCCCCGGAGCTGCGCCCTTTCTCACTGGTTCTCTCTTCTGCCGTTTTCCGTAGGACCCTCTTCTCTGACCTGAGTCTCCTTTGGAACTCTGCAGGTTCT
+
CCDCDDCDFFFFGGGGGGGGGGHHGGGGHGHHHGGGGGGGGHHHHGGGEGGGHHHHHHHGGGGGGGGGGGGHHHHGGGGHGGHHHGGGGGGGGGHHHHBFH2/G/1?=01?=FHF--<-><.<C./<=<<C<G.-A:.CG./;9FBFB0B9F..;D9CC---.00-;D=>FF0000:0BFFF00900;F000;9:ADFFFF.99DAF0..9:BFFFFF09FBBB9/0:0;:BFBFBF0:00909:FAF009
@M05620:37:000000000-D9766:1:1101:6769:11288 1:N:0:6
AGTGCCAGCTCTCAATCGCACAGGGGACCCAGGGCCTGGCCCCTCCATCCAGAAAACCTATGACCTCACCCGCTACCTGGAGCACCAACTCCGCAGCTTGGCTGGGATCTGGGAGTTGGGGAGGAGTGCGGAGTTGGGGAAAGACAGTCCTAACCGTGGAGGGTTCTGGTACCTGATGGGGTGAGGAGGGGCTCTTTGGCTCCCACCAGTCCCCCTGTCTGGTCTATCTCCTGCCCTTAGATCGGAAGCGC
+
A3>AAFFFBFFFGGGGGGFGGGHHGGGGFFHHGGGGCFHHGHGHGGHHHHHGHFFHHGEHHHGHHHHHHHHGGGCGHHHHGGHEFHHGGGHHGGGGGGHHDHHGGGHHGHHHHAFFHB2B/<CFDGFGG@D<>EHHFG-<.<GCHHHHHHH<0<C@DED.CEGGH.BBF0CB0;BFFGFAAED..C0C9DFFFFFFBFFEFFFF.AAAFFFFFFFFE9FFFFBFFBFFFFFBFFFEFFFFFBFED;.9.@>
@M05620:37:000000000-D9766:1:1101:6566:11305 1:N:0:6
ACCACACCTTCTACAATGAGCTGCGTGTGGCTCCCGAGGAGCACCCCGTGCTGCTGACCGAGGCCCCCCTGAACCCCAAGGCCAACCGCGAGAAGATGCCCAGGTGAGTGGCCCGCTACCTCTTCTGGTGGCCGCCTCCCTCCTTCCTGGCCTCCCGGAGCTGCGCCCTTTCTCACTGGTTCTCTCTTCTGCCGTTTTCCGTAGGACTCTCTTCTCTGACCTGAGTCTCCTTTGGAACTCTGCAGGTTCTA
+
CCCCCCCCFFFFGGGGGGGGGGHHGGGGHGHHHGGGGGGGGHHHHGGGGGGGHHHHHHHGGGGGGGGGGGGHHHHGGGGHGHHHHGGGGG@GGGHGFHHHHHHGHHHHHHEGHHGGG@GHHHHHHHHFHHGHHGGGGGHGHHGHHGGGGGGGGGGGGF?GGGFFGGFFFFFFFFFFFFFFFFFFFFFFFFFFFFFFFFFFFFFFFEFFFFFFFFFFFFFFFFFFFFFFFFFFFFFFFFFFFFFFFFFFFF0
@M05620:37:000000000-D9766:1:1101:13793:11318 1:N:0:6
ACCACACCTTCTACAATGAGCTGCGTGTGGCTCCCGAGGAGCACCCCGTGCTGCTGACCGAGGCCCCCCTGAACCCCAAGGCCAACCGCGAGAAGATGACCCAGGTGAGTGGCCCGCTACCTCTTCTGGTGGCCGCCTCCCTCCTTCCTGGCCTCCCGGAGCTGCGCCCTTTCTCCCTGGTTCTCTCTTCTGCCGTTTTCCGTAGGACTCTCTTCTCTGACCTGCGTCTCCTTTGGAACTCTGCAGGTTCT
+
BBBCBCA@CFFFGGGFGGFGGGHHGGGEHGHHHGGGGGGGGHHHHGGFGGGGGGHHHHGFGGGGGGGGGGCGHHHGGA/GGHHHGEGCDGDGCAGHHHGHHHEGGHHHHHHGGHHCGGCGHHHHHHHF0DCDHHGGGEGHGHHGHGGGGGGGGGGGGGG-DBGFFAFFFFFFFFF/FFF?FFFFFFFFFFFFFFFDFFFFFDF?.DFBFFFFFFFFFFF/BFFF.;DDFFFFFFFFB/BFFFFF9/FFFFF
@M05620:37:000000000-D9766:1:1101:13799:11335 1:N:0:6
ACCACACCTTCTACAATGAGCTGCGTGTGGCTCCCGAGGAGCACCCCGTGCTGCTGACCGAGGCCCCCCTGAACCCCAAGGCCAACCGCGAGAAGATGACCCAGGTGAGTGGCCCGCTACCTCTTCTGGTGGCCGCCTCCCTCCTTCCTGGCCTCCCGGAGCTGCGCCCTTTCTCACTGGTTCTCTCTTCTGCCGTTTTCCGTAGGACTCTCTTCTCTGACCTGAGTCTCCTTTGGAACTCTGCAGGTTCT
+
AAAAA>AAFFFFFGGFFGFDGDHGGGGFFGHHHGFGCEG2EGCFGGGFAEGFEGBHHGFEFEEGGEFGGEEBCHHGGFGHEHHH/FGEG@<DC/<FF<GHHHFHGCGGFHHEGFECCGGCHBGHFHHGHDGDAGCCCEGHEHHGHGGGGGG?FFGEGGA?DGGGGGFFF;BF//F9FF/9:BFFFFFFFFB9BF;ADFFFFDFFFFFBFFFFFFFFFFFFFFFFB./B/BFBBFFB//B9B/BFBFFFBBB
@M05620:37:000000000-D9766:1:1101:16261:11342 1:N:0:6
ACCACACCTTCTACAATGAGCTGCGTGTGGCTCCCGAGGAGCACCCCGTGCTGCTGACCGAGGCCCCCCTGAACCCCAAGGCCAACCGCGAGAAGATGACCCAGGTGAGTGGCCCGCTACCTCTTCTGGTGGCCGCCTCCCTCCTTCCTGGCCTCCCGGAGCTGCGCCCTTTCTCACTGGTTCTCTCTTCTGCCGTTTTCCGTAGGACTCTCTTCTCTGACCTGAGTCTCCTTTGGAACTCTGCAGGTTCT
+
ABBBBABBFFFFGGGFGGGGGGHHGEGGHEHHHGGGGGGFGHHHHGFGFFGFHHHHHHHGGGGGFGEGGGGHHHEGGGGGGHHFFGGGGGDFCFHFFHHFHHAE/?GFHHHGFHHGGCFGHHHHHHHHFHHGHHG?@AEHGHHGHGGGGGEFGGGGGGBDGAGGGCFFFCFFFFFFFFFFFFFFFFFFFFFFFFFFFFFFFFFFA.FFFFFFFFFFFFFBFFFFBFFFFFFFFFFFFFFFFFFFFFFFFFF
@M05620:37:000000000-D9766:1:1101:6395:11344 1:N:0:6
AGTTCCAGCTCTCCATCGCACAGGGTCCCCAGTGCATGGCCCCTCCATCCAGAAAACCTATGACCTCACCCTCCACCTCGCGCACCCCCTCCGCAGCTTGGCTGGGACCTATGTGCGTATCCAGCGTCGGCCTCTGGGCGTTGGGGCGGCGTGCGGCGTTGGGGCCAGCCCGTCCTAACCGTGGCGGGTTCTGGTAAATGATGGGGTGAGGAGGGGCTCTTTGGCTCCCCCCAGTCCCCCTGTCTGGTCTA
+
>>>3>BD5BFFFGGGBBAA2A2FEFB44A4BB33B55DFGEHGGGG25GBAB3BG2BBF35BAFH5BBGGF1A12BFG1B0>>EEGG>EEE/>E/><B3B?BGGGGHHGH1FGHH2CC<EHH2<FCG/@D//>FGHBB.ACCGA?C.:BBGG@DBBBB-;BABB.9.99ADBBFFFB/FFBDFB=BBB-;FFFFFBBB;F/BFFFDD?.;A/9AB-BBFFFFFEFFF?F.AB-DFFFFFFBFFFFFFFFF/
@M05620:37:000000000-D9766:1:1101:20351:11347 1:N:0:6
ACCACACCTTCTACAATGCGCTGCGTGTGGCTCCCGAGGAGCACCCCGTGCTGCTGACCGAGGCCCCCCTGAACCCCAAGGCCAACCGCGCGAAGATGACCCAGGTGCGTGGCCCGCTACCTCTTCTGGTGGCCGCCTCCCTCCTTCCTGGCCTCCCGGAGCTGCGCCCTTTCTCACTGGTTCTCTCTTCTGCCGTTTTCCGTAGGACTCTCTTCTCTGACCTGCGTCTCCTTTGGAACTCTGCAGGTTCT
+
ABBBBAA3BBBBFFFFGD4EFEGGGEGAAFGAFAFE2AEEAGAFGGE0AEEGGGFHGFF>>@CEGGGGE/EFFHHGGEAGFHHEGFGGGC/>@@C?GHHHHH/<CGH1-FD-AH<-CCDCHHHHHHHHHHHGFHGG@DGGGGGGGGGFGF/CFFGGG?B;99AFFBBDBBFFFFFFFFF.FFFFFFFFFFFFFF;DFFEFF.;.:DFFFFFFFF;BFFE;FFFFFBFBFFFFFFFBEFFFFFFF/BFFFFF
@M05620:37:000000000-D9766:1:1101:20337:11358 1:N:0:6
ACCACACCTTCTACAATGAGCTGCGTGTGGCTCCCGAGGAGCACCCCGTGCTGCTGACCGAGGCCCCCCTGAACCCCAAGGCCAACCGCGAGAAGATGACCCAGGTGAGTGGCCCGCTACCTCTTCTGGTGGCCGCCTCCCTCCTTCCTGGCCTCCCGGAGCTGCGCCCTTTCTCACTGGTTCTCTCTTCTGCCGTTTTCCGTAGGACTCTCTTCTCTGACCTGAGTCTCCTTTGGAACTCTGCAGGTTCT
+
CCCCDDBCFFFFGGGGGGGGGGHHGGGGHGHHHGGGGGGGGHHHHGGGGGGGHHHHHHHGGGGGGGGGGGGGHHHGGGGHGHHHHGGGGGGGGGHHHHHHHHGHGHHHHHHGGHHGGGGGHHHHHHHHHHHGHHGGGGGHGHHGHGGGGGFFGGGGGGGGAFGFGGFFFFFFFFFFFFFFFFFFHHFFFFFFFFFFFFFFFFFFFDFFFFFFFFHHFFFFFFFFFFFHHHFFFFFFFFFFFFFFFFFFFFF
@M05620:37:000000000-D9766:1:1101:24004:11361 1:N:0:6
ACCACACCTTCTACAATGAGCTGCGTGTGGCTCCCGAGGAGCACCCCGTGCTGCTGACCGAGGCCCCCCTGAACCCCAAGGCCAACCGCGAGAAGATGACCCAGGTGCGTGGCCCGCTACCTCTTCTGGTGGCCGCCTCCCTCCTTCCTGGCCTCCCGGAGCTGCGCCCTTTCTCACTGGTTCTCTCTTCTGCCGTTTTCCGTAGCACTCTCTTCTCTGACCTGAGTCTCCTTTGGAACTCTGCAGGTTCT
+
BBBABBBBFFFFGGGGFGDBGBGFGAEAGEHHCFG?AEGCGHHHHGGEEEGGHHHFGHHG?GGGGAEGGGGHHFHGGGGHECHHHGA<CDB<<DFF1F?FGHHH/?C1<FA/CH.<->-<GFFHF<GHBGHDGHGCCGAEEFFACFFBFGGGGGGGAD-;9-CFFBBFBBFFFFFBFFFFFFFFFFFFFBBFFBBFFFFFFFFF..;FFFFFBB//9B/9FFF./B9//;FFFFFFB/B9B/FFFF?AF/9
@M05620:37:000000000-D9766:1:1101:24959:11378 1:N:0:6
ACCACACCTTCTACAATGAGCTGCGTGTGGCTCCCGAGGAGCACCCCGTGCTGCTGACCGAGGCCCCCCTGAACCCCAAGGCCAACCGCGAGAAGATGACCCAGGTGAGTGGCCCGCTACCTCTTCTGGTGGCCGCCTCCCTCCTTCCTGGCCTCCCGGAGCTGCGCCCTTTCTCACTGGTTCTCTCTTCTGCCGTTTTCCGTAGGACTCTCTTCTCTGACCTGAGTCTCCTTTGGAACTCTGCAGGTTCT
+
BBCCCBBCFFFFGGGGGGGGGGHHGEGEDEHFGGGEEEFFGHFGHGGGEEEGGHGHHHHGGGCGGGGGGGEHFHHGGGGHGHHHHGGGGGGGGGHGGHHHHH/FFGHHHHGGGHHGGGGGHHHHHHHHHHHGGHGGCDGHGHHGHGGGGGGGGGGGGGGGGGGGGGFFFFFFFFFFFFFFFFFFFFFFFFFFFFFFFFFFFFF.DFFFFFFFFFFFFFFFBFFFFFFFFFFFFFFFFFFFFFFFFFFFFFF
@M05620:37:000000000-D9766:1:1101:2991:11387 1:N:0:6
AGTGCCAGCTCTCCATCGCACAGGGTCCCCAGGGCCTGGCCCCTCCATCCAGAAAACCTATGACCTCACCCGCTACCTGGAGCACCCACTCCGCAGCTTGGCTGGGACCTATGTGAGTATCCAGCGTCGGACTCTGGGCGTTGGGGCGGCGTGCGGCGTTGGGGCCCGCCCGTCCTAACCGTGGCGGGTTCTGGTAAATGATGGGGTGAGGAGGGGCTCTTTGGCTCCCACCAGTCCCCCTGTCTGGTCTA
+
>>33>BDCAFFFGGGBAAA2AEGDG44A4BBB22B2ABFGEGGHGGFHF1BB3FC2BEGGBB5FGDBFHHF>>0>EGH@B2BBFFHF??FF2?E/E>B3B>FFFGGFHEGGHHG?3BGHHHH3BG@E/>B//>GHHHH/ADGCF-?DFGBBBFADF?@BBFFFF.--;BB=BFFFF/9;F@DEC-B;DFFFFFFFBBFFF/FFBED;D.FE/;.9@FAFF/BFFFBFFF.AD.AFFFFFFFFFFFFFFFFB
@M05620:37:000000000-D9766:1:1101:19559:11428 1:N:0:6
ACCACACCTTCTACAATGAGCTGCGTGTGGCTCCCGAGGAGCACCCCGTGCTGCTGACCGAGGCCCCCCTGAACCCCAAGGCCAACCGCGAGAAGATGAGTGAGTGGCCCGCTACCTCTTCTGGTGGCCGCCTCCCTCCTTCCTGGCCTCCCGGAGCTGCGCCCTTTCTCACTGGTTCTCTCTTCTGCCGTTTTCCGTAGGACTCTCTTCTCTGACCTGAGTCTCCTTTGGAACTCTGCAGGTTCTCGATC
+
AAABBBBAFFFFGGGGGGGGGGHHGGGGHGGHFGGGFGGGGHEHHGGGGGGGDGHHHHHGGGCGGGGGGGGFHHHGGGGHGHHHHGGGGGGGGGGHHHHEGFHFHGGGACDCG-AFDGH1=G<1=<EHFCC-.;CEFHG:CCG0</GFGGAG.---;:FFFAFG-FFFFFFFFFF0BFF0B:0BFFF00-;9/9;B?FFBDFFFFFF0BBFFFF0;BFFF/0;FFFFFFFF000;:BFF0:;::0F0;BF.
@M05620:37:000000000-D9766:1:1101:13439:11467 1:N:0:6
GAGGCTGCTTTGGAAGAAACTGACAGGCTACTGCAAAAATTGCGCATGGGCCCGCGTCTGATCTCCGGCCACATTACTCGATCTCAAATGCCGGCTTATGCTTGCCAAAAAGAAAGGCTCCTAGAAGACTCCAAGGGAGTAAAAGAGCTGATGAAACAATTGCAAGTAAGTCAGGCATTTCCGCTTTAGCACTCTTGTGGATCCAATTGAACAATACTCAGCATTTGTACTTGTAACTGACAATCCAGGGA
+
AAAAAAFAFFFFGGGGFGGEF11111A00A01BB1BB00011D0/A/B0/B/////A//B12@B2@////>/BB2BD2@/?0BF222B21BF//E</1FGHHD1?E11BF//?FH<0?1@?1@@@F1<@1FHBF?/??EC<DFF<>F0FF<F>FDGFGH000=D<<D<0=00<DGG:GHHFF.:;EE;;C0<0/9FF;9.:9;FF0CFBFC0FGC0;;0BBFFFFBF09;B/BBB//;FBFFF/;BB9;--
@M05620:37:000000000-D9766:1:1101:18862:11474 1:N:0:6
GAGGCTGCTTTGGAAGAAACTGACAAGCCAGGGACAAAAGATCGGAAGAGCACACGTCTGAACTCCAGTCACATTACTCGATCTCGTATGCCGTCTTCTGCTTGAAAAAAAAACAAAAACTCTCCTCATTACCCCCTCCCTCCTTCCCTTCCTTCCACCCCTTCTCCCTTTTTCTCTCTTCTTCCCTTTTCCCTCTTACCCTCTTCCCTCCCATTCGTCCCGTTTGCACCTCTTTCTCTCCTCACTTTTCC
+
A>AABACAFFDFGGGGAGGGFGBGGFHHGBGHGGGFHAAFFHHHGGGGFHHHHHHGHHHGHGHHHHHHHHHHHHFEGFHGE3F?FFFEFHHHE?EHGHHHHHHHBGGDGGGE@//?0?//11110<01@2211@C@/AA/00?0?FG011>0111>11>?-.</000/<<<00/0<00::00;:0/:0:00<C0:/;0;//;.C0;;C0/9./90;;/C.;-;./9//:B:;B//;/////;B/.;9:///
@M05620:37:000000000-D9766:1:1101:13451:11482 1:N:0:6
GAGGCTGCTTTGGAAGAAACTGACAAACCAGGGACACAAGATCGGAAGACCACACGTCTGTACTCTAGTCACCTTACTCGATCTCGTATGCCGTCTCCTGCTTTAAAAAAAAAAAAAACTACAGCGTAAAAATCTGAGAGGTGGGGAGAATTAATTATTTAGTCAAAGACAGGCCTAACCGGTGAGGGATCTAGTCAATGAAGTGTTGAGGAGGGGCACTTTGGCTCCCACCAAGCCCCCTGTCTGGACTA
+
A3AA>AC3@BDDGB5BGG4BFEG4BF4BAFBBB2BBBFAGGHBFE2AAA3BB1AE0BAFF5BFFD5BDDFF5BBGBBF51BFFFGB?BF3@FEEE11BGF3BB4BG3BFE/<///>///111<1?/<...>>0G11111<./.<--<-.::00000;0:;00000;0C//B/...///;A--9-...../;///9/9///://////9//.;.A@;;9.B/B//9//;:BF.9..9...-9.B/F/;/.//
@M05620:37:000000000-D9766:1:1101:17406:11485 1:N:0:6
AGTGCCAGCTCTCAATCGCACAGGGGACCCAGGGCCTGGCCCCTCCATCCAGAAAACCTATGACCTCACCCGCTACCTGGAGCACCAACTCCGCAGCTTGGCTGGGACCTATGTGAGTATCCAGCGTAGGAATCTGGGAGTTGGGGAGGAGTGAGGAGTTGGGGAAAGACAGTCCTAACCGTGGAGGGTTCTGGTAAATGATGGGGTGAGGAGGGGCTCTTTGGCTCCCACCAGTCCCCCTGTCTGGTCTA
+
BCABBFFFCFFFGGGGGGGGGGHHGGGGGGGHGGGGGGHHHHGHGGHHHHHHHHHHHGHHHHHHHHHHHHHGGEGGHHHHHHHHHHGHGHHHGGGGGHHHGHHGGGHHGHHHHHHHHHHHHHHHHGGGGGHHHHHHGHHGGHHHGGGGGGGHHHHHHGHHHHGGGGHHHHHHHHHHHGHHGGGGGGGGGGGGGGGGGGGGGGGGGGFFFFFFFFFFFFFFFFFFFFFFFFFFFFFFFFFFFFFFFFFFFFB
@M05620:37:000000000-D9766:1:1101:11652:11492 1:N:0:6
ACCACACCTTCTACAATGAGCTGCGTGTGGCTCCCGAGGAGCACCCCGTGCTGCTGACCGAGGCCCCCCTGAACCCCAAGGCCAACCGCGAGAAGATGACCCAGGTGAGTGGCCCGCTACCTCTTCTGGTGGCCGAATCCCTCCTTCCTGGCCTCCCGGAGCTGCGCCCTTTCTCACTGGTTCTCTCTTCTGCCGTTTTCCGTAGGACTCTCTTCTCTGACCTGCGTCTCCTTTGGAACTCTGCAGGTTCT
+
AAA1AAAAFFFDB3F13FFBF1FBE00BA?GH1FFEAEE??GGHHGCGEFGFFFBAGHGG?FGGE/>EGGG0B1>EGG/?//FECF//><B//<GFD<1FGFCC/?FGCD<FF<G@@C-@FHFFHFH00D/C.G@--..00:CACB::00/;.0;A99-9A@.9/9?.-@B/BFFBF/;FFF/BFBBFFFFFFF@AABEBB?B?BB//BFFFFB/;FBB/BFFF-@B=FBFFFFBBFFFFF/9FBB-9:BB
@M05620:37:000000000-D9766:1:1101:18850:11496 1:N:0:6
ACCACACCTTCTACAATGAGCTGCGTGTGGCTCCCGAGGAGCACCCCGTGCTGCTGACCGAGGCCCCCCTGAACCCCAAGGCCAACCGCGAGAAGATGACCCAGGTGGGTGGCCCGCTACCTCTTCTGGTGGCCGCCTCCCTCCTTCCTGGCCTCCCGAAGCTGCGCCCTTTCTCACTGGTTCTCTCTTCTGCCGTTTTCCGTAGGACTCTCTTCTCTGCCCTGAGTCTCCTTTGGAACTCTGCAGGTTCT
+
BCBCBBBCFFFFGGGGGGGGGGHHGGGGHGGGHGGGFGGGGGHHHGGEGGFGGGHHHHHAEGCEGGGGGGGGHHHGGGGHGHHHHGGFGGCGGDHHHGHHHHFH/F1/<<C-FH<----<C0<GD0DDBGG.G.:C@.CEA/F.C0F/CF/C.0CF?G.---;09-CFFFFB/99/9:FFFB/9///;9/FBFB-AFFEFEA/;A.///:99F///9:9/;././;9:9B/BFFFEFB/9/;/9;BAF//:
@M05620:37:000000000-D9766:1:1101:25253:11502 1:N:0:6
ACCACACCTTCTACAATGAGCTGCGTGTGGCCCCCGAGGAGCACCCCGTGCTGCTGACCGAGGCCCCCCTTAACCCCAAGGCCAACCGCGAGACGCGCCAGGCGCGTAGCCCCCCACCACTTCTCCTGGCCGCCTCCCTCGTTCCTAACCTCCCGCGGCAGCCCCCCTTTTCCCGCAGGCCTTCTCCTCTCGGTCTCCCTCGGAGCCCCTTCTCCCCCCTTCGCACCTTTGTTCCTTGTACCGGTCCTCCA
+
AAAA>>AAC@C4GGGGGG5BBFFEFE?FEGA2BA2AAEAA1FEHHGGAAB1BDHEFHHHE>>@EFGEEF@0FGGHHGFEGFHHFHF?//B/>//?<//>/-.>@-<<--<0/.---;;..9000009;/..9@?.;CG;9-...;///:.9/...-999;-;.;.9--./99B9.----.9/;/9//;.//;.99;///9.-..--9.;.;.;//9.;;-.....-9/9;/;9/9B9///99A9;9-9/9.
@M05620:37:000000000-D9766:1:1101:13205:11502 1:N:0:6
ACCACACCTTCTACAATGAGCTGCGTGTGGCTCCCGAGGAGCACCCCGTGCTGCTGACCGAGGCCCCCCTGAACCCCAAGGCCAACCGCGAGAAGATGACCCAGGTGAGGGGCCCGTTACCCTTTCTGGTGGCCCCCCCCCCCCTTCCTGGCCCCCCGGAGCTGCGCCCTTTCCCACTGGTTTCTCCTTTTGCCGTTTTCCGTAGGACCTCTTTTCTAGACCTGAGTTCCCTTTGGAACTCTGCAGGTTTT
+
CCDCCCCCFFFFGGGGGGGGGGHHGGGGHGHHHGGGGGGGGHHHHGGGGGGGHHHHHHHGGGGGGGGGGGGHHHHGGGGHGHHHHGGGGGGGGGHHHH2FHB/C/11100//AGF--0.<0/0<000=00C.C..;--;A9-;-C.BB0B:A..;C@B=---.00-;D9DFB0000..;/BB.0000::000;:-;DFAFB.;.AD00./00::0000:0;:0://000;0BFBFFFB00000:0;AF:0.
@M05620:37:000000000-D9766:1:1101:20508:11519 1:N:0:6
ACCACACCTTCTACAATGAGCTGCGTGTGGCTCCCGAGGAGCACCCCGTGCTGCTGACCGAGGCCCCCCTGAACCCCAAGGCCAACCGCGAGAAGATGACCGAGTGGCCCGCTCCCTCTCCTGGTGGCCGCCCCCCTCCCTCCTGGCCTCCCGGCCCTGCGCCCTTTCTCTCTGGCTCTCTCTTCTGTCGTTTTCCGTCCGACTCTCTTCTCTGACCTGACTCTCCTTTGGTTCTCTGCAGGTTCTTGCTC
+
DDDDDCCCFFFFGGGGGGGGGGHHGGGGHGHHHGGGGGGGGHHHHGGGGGGGHHHHHHHGGGGGGGGGGGGHHHHGGGGHGHHHHGGGGGGGGGHHHHE22//AFH//0.>@-<<<GB//<=0/</...;-:-:;C?EG.;CGF0/;AB.EG.-:-9..9-:.;-:0;B00:9900;0/0;BBB0900;:A...00.;..;.-:.9BBB9BBF00;/B///000;/:B00/..09000000.;999000;:
@M05620:37:000000000-D9766:1:1101:16400:11521 1:N:0:6
ACCACACCTTCTACAATGAGCTGCGTGTGGCTCCCGAGGAGCACCCCGTGCTGCTGACCGAGGCCCCCCTGAACCCCAAGGCCAACCGCGAGAAGATGACCCCGGTGAGTGGCCCGCTACCTCTTCTGGTGGCCGCCTCCCTCCTTCCTGGCCTCCCGGAGCTGCGCCCTTTCTCACTGGTTCTCTCTTCTGCCGTTTTCCGTAGGACTCTCTTCTCTGACCTGAGTCTCCTTTGGAACTCTGCAGGTTCT
+
BBCBBCCBFFFFGFGGGGGFGGHHGGGECEHFGFFGGCEGDHHHHGFGEGGGFGHHBFFGEE?FFGGGGGEBGHHGGFGHGHHHHGGCGGCCCGHHHHHHHH/><C?FHHHGFHGCFC@FHHHHHHHGDGHDHHGGGEEGGGGGGGGGGGGGGGGGGGC-C@FFFAFFFFFFFFFFFFFFFFFFFFFFFFFFFFFFFFFFFFF?AAFFFFFFFFFFFFFBFFFFBBFBB:FFFFFFEBFFFFFFFFFFFBF
@M05620:37:000000000-D9766:1:1101:16217:11556 1:N:0:6
AGTGCCAGCTCTCAATCGCACAGGGGACCCAGGGCCTGGCCCCTCCATCCAGAAAACCTATGACCTCACCCGCTACCTGGAGCACCAACTCCGCAGCTTGGCTGGGATCTGGGAGTTGGGGAGGAGTGAGGAGTTGGGGAAAGACAGTCCTAACCGTGGAGGGTTCTGGTAAATGATGGGGTGAGGAGGGGCTCTTTGGCTCCCACCAGTCCCCCTGTCTGGTCTATCTCCTGCCCTTAGATCGGAAGAGC
+
ABABBFFFBFFFGDGGGFFEGEGHGGGGGGHHGGGGGGHHHHGHGGHHHHGHGFBGHGHGHHFHHHGHHHHGGGGGHHHGHGFFGHFHGFHHGGGGGHHHGHHGGGHHGHHHHHGGHHGGGGGGGGFGHHHHGGHHHGGGGFGHHHHHGHHHHHHGGHGGHGGGHHHHH0CGHHHFFFFGGEDGGGGGGGGGGFFFFFFFFFFFFFDFFFFFFFFFFFFFFFFFFFFFFFFEFFFFFFFFFFFFFFFFFFB
@M05620:37:000000000-D9766:1:1101:27415:11558 1:N:0:6
ACCACACCTTCTACAATGCGCTGCGTGTGGCTCCCGAGGAGCACCCCGTGCTGCTGACCGAGGCCCCCCTGAACCCCAAGGCCAACCGCGCGAATGGTCCCCAGGTTCTTCGCCTGCTACCCTTTCTCGTTCCCGCCCCCCCCCTTCCGGGCCCCCCGTACCTGCTCCTTTCCTCACTCGTTCTCCCTTCGGCCGTTTTCCGTAGGCCTCTTCTCTTTTACCTGTGTCTCCTTTGGAACTCGGAAGGGTCC
+
BBCCCCC>FFFFGGGGGGBEGGGGGGG2BEHHHBFE?EEGGHHHHGG0EEFGGHHHHHH>EECGGGGGGGGHHHHGGGGHGHHHHGGGGGDCG</111??0F0?.>1<1=1...>>.<0<<.0/0==0<<C.;0;-;--;A--;;.;/.-::B-----.9..;;.//;//;//;9/.//;AE.;F//;:/..:.;@.;EF/.;.:.//;AB//;///;9//;//9/;//9//;F//9;/;F.;.;A9.9;.
@M05620:37:000000000-D9766:1:1101:14882:11568 1:N:0:6
ACCACACCTTCTACAATGAGCTGCGTGTGGCTCCCGAGGAGCACCCCGTGCTGCTGACCGAGGCCCCCCTGAACCCCAAGGCCAACCGCGAGAAGATGACCCAGGTGAGTGGCCCGCTACCTCTTCTGGTGGCCGCCTCCCTCCTTCCTGGCCTCCCGGAGCTGCGCCCTTTCTCACTGGTTCTCTCTTCTGCCGTTTTCCGTAGGACTCTCTTCTCTGACCTGAGTCTCCTTTGGAACTCTGCAGGTTCT
+
CCDBCDDDFFFFGGGGGGGGGGHHGGGFHGHHHGGGGGGGGHHHHGGGGGGGHHGHHHHGGGGGGGGGGGGHHHHGGGGHGHHHHGGGGGGGGGHHHHHHHHHGGHHHHHHGGHHGGGGGHHHHHHHHGHHGHHGGGGGHGHHGHGGGGGGGGGGGGGGGGGGGGGFFFFFFFFFFFFFFFFFFFFFFFFFFFFFFFFFHFFFFFFEFFFFFFHHHFFFFFFFFFFFFFHFFFHFFFFFFFFFFFFFFFFF
@M05620:37:000000000-D9766:1:1101:5848:11593 1:N:0:6
GAGGCTGCTTTGGCAGAGCACACGTCTGCACTCCAGTCACATTACTCGCTCTCGTCTGCCGTCTTCTGCTTGAAAAAAAAAAAAACCTGTTTTCGATAACACGATTCGTGTCTAACTTCTGCCTTACCAATCTCAATTCTGCATCTCTTCACTCTACTAGATTAGCCTGGCAACGATCATTGTCCTTTAAGATTTCTTCTCACTTACACTTTTTGTAGCCAACTGACTCTGTCGACCCCTTCTGTGCTCTT
+
>1>1>>CAFFBDGGFE1AGBGFFEHCGBD3BGGHBGGGFGDFGHHHHGEFHHHGG/FFGHCBAFFHFHHHHBB1@10>E>/>/>/?/0011102//2//11<////1<<//02221121<1111<1?0<1101111111111111>1=1111000<00=000<<0/<0.../0;:....:00000000000000000000000;0000000000-/00009/./;////////9--;-----//////;//
@M05620:37:000000000-D9766:1:1101:11424:11598 1:N:0:6
ACCACACCTTCTACAATGAGCTGCGTGTGGCTCCCGAGGAGCACCCCGTGCTGCTGACCGAGGCCCCCCTGAACCCCAAGGCCAACCGCGAGAAGATGACCCAGGTGAGTGGCCCGCTACCTCTTCTGGTGGCCGCCTCCCTCCTTCCTGGCCTCCCGGAGCTGCGCCCTTTCTCACTGGTTCTCTCTTCTGCCGTTTTCCGTAGGACTCTCTTCTCTGACCTGAGTCTCCTTTGGAACTCTGCAGGTTCT
+
AAA1AAAAFFFFGGGF3FFAGBHGGAAA00BF1FF0AEEGGHHHHGGGGAEFHHGFHHGG?EEGG/FGGGGFHCHGGGCHCCHHHGE<CGC@CGHH1GGGHHHHGHHHHHHFFHH?CGGGHHGHHHHFHHF?HHGCGGAEGHHCGGBFGBFFFFGG?EG@AGGGG@?B?@BFFFFFFFFFFFFFBFFFFFFFFF@FBFFFFFFFFFFFFFFFFFFFFFFFFFFFBFFFFFFFFFFFFFFFFFFFFFFFFFF
@M05620:37:000000000-D9766:1:1101:10116:11598 1:N:0:6
ACCACACCTTCTACAATGAGCTGCGTGTGGCTCCCGAGGAGCACCCCGTGCTGCTGACCGAGGCCCCCCTGAACCCCAAGGCCAACCGCGAGACTGGCCCGCTACCTCTTCTGGTGGCCTCCTCCCTCCTTCCCGGCCTCCCGGAGCTGCGCCCTTTCTCCCTGGTTCTCTCTTCTGCCGTTTTCCGTAGGCCTCTCTTCTCTGACCTGCGTCTCCTTTGTGAGTCTGCAGGTTCTAGCTCGGAAGGGCAC
+
BBBAABBBFFFFGGGGFG5BGGHHGFEBAAGGAFFAEEGGGHHHHGGGEEFGHHFHHHGEEECGGGGGGGFHHHHGGECHEGHH/FG?DG/B//?F//FG/@C//??1GGH1>G10CGH1G.CGF.</.<DGF/:-:@..CE.--9;.;F--CB-/;;BB0//C.///;///9/FFFFF?.A/AFB.9...//;.;//;/;;/B/;9/..-;@DF/FB/9/.9/;:B/B//.;/B//:/;9A?DEA..9A.
@M05620:37:000000000-D9766:1:1101:13485:11602 1:N:0:6
ACCACACCTTCTACAATGAGCTGCGTGTGGCTCCCGAGGAGCACCCCGTGCTGCTGACCGAGGCCCCCCTGAACCCCAAGGCCAACCGCGAGAAGATGACCCAGGTGAGTGGCCCGCTACCTCTTCTGGTGGCCGCCTCCCTCCTTCCTGGCCTCCCGGAGCTGCGCCCTTTCTCACTGGTTCTCTCTTCTGCCGTTTTCCGTAGGACTCTCTTCTCTGACCTGAGTCTCCTTTGGAACTCTGCAGGTTCT
+
BBBABBBBFFFFGGGGFGGGGGHHGEFEEDHHFGCE2E222FGHHGEEEAAA5BF3DG30>E?EGGGG@/1BFGHGEG/GFF?GCF/<<B/<CGGEB22FHFGHFF11<?F/FGC@?CCFCDDDDFDD<DGDGA@G@.CG.:CAGBFFBFFGFFFG?D?-99A99@DD=DFBBBB/9/FBFFBB//BFBFB/F/9DDFEFB.9;D./BFFFFFBBFFFF/FB9B/:BBBFBFF9FBFFFFFFFB9FFFFB:
@M05620:37:000000000-D9766:1:1101:18859:11615 1:N:0:6
AGTGCCAGCTCTCAATCGCATAGGGGACCCAGGGCCTGGCCCCTCCATCCAGAAAACCTATGACCTCACCCGCTACCTGGAGCACCAACTCCGCAGCGTAGGAGTTGGGGAGGAGTGAGGAGTTGGGGAAAGACAGTCCTAACCGTGGAGGGTTCTGGTAAATGATGGGGTGAGGAGGGGCTCTTTGGCTCCCACCAGTCCCCCTGTCTGGTCTATCTCCTGCCCTTAGATCGGAAGAGCACACGTCTGAA
+
BCABCFFFCFFFGGGGGGGGEEHGHGGGGGHHGGGGGGHHHHGHGGHHHHHHHHHHHGHHHHHHHHHHHHHGGEGGHHHHHHHHHHHHGHHHGGGGGGGGGGFHHGHHGGGGGDGHHGHHGGHHHHGGGDGHHHBHHHHHFGHHGEHGDHGGGHHHHHHHGFHHHHHHHGEGEGGGGGGGGGGGGGGGGGGGGFFFFFFFFFFFFFFFFFFFFFEFFFFFFFFFFFFFFFFFFFFFFFFFFFFFFFFFFFF
@M05620:37:000000000-D9766:1:1101:14326:11625 1:N:0:6
ACCACACCTTCTACAATGAGCTGCGTGTGGCTCCCGAGGAGCACCCCGTGCTGCTGACCGAGGCCCCCCTGAACCCCAAGGCCAACCGCGAGAAGATGACCCAGGTGAGTGGCCCGCTACCTCTTCTGGTGGCCGCCTCCCTCCTTCCTGGCCTCCCGGAGCTGCGCCCTTTCTCACTGGTTCTCTCTTCTGCCGTTTTCCGTAGGACTCTCTTCTCTGACCTGAGTCTCCTTTGGAACTCTGCAGGTTCT
+
DCCDDDCDFFFFGGGGGGGGGGHHGGGGHGHHHGGGGGGGGHHHHGGGGGGGHHHHHHHGGGGGGGGGGGGHHHHGGGGHGHHHHGGGGGGGGGHGHHHHHHGHGHHFGGGFFHHGGGGGHHGHHHHHHHHGHHGGGGGHGHHGHGGGGGGGGGGGGGGCCDGGGGFFFFFFFFFFFFFFFFFFFFFFFFFFFFFFFFFFFFFFFFBFFFFFFFFFFFFEFFFFEFFFFFFFFFFFFFFFFFFFFFFFFFF
@M05620:37:000000000-D9766:1:1101:9202:11625 1:N:0:6
ACACACCTTCTACAATGAGCTGCGTGTGGCTCCCGAGGAGCACCCCGTGCTGCTGACCGAGGCCCCCCTGAACCCCAAGGCCAACCGCGAGAAGATGACCCAGGTGAGTGGCCCGCTACCTCTTCTGGTGGCCGCCTCCCTCCTTCCTGGCCTCCCGGAGCTGCGCCCTTTCTCACTGGTTCTCTCTTCTGCCGTTTTCCGTAGGACTCTCTTCTCTGACCTGAGTCTCCTTTGGAACTCTGCAGGTTCTA
+
BBBAABBFFFFDGFGFGGGGFFHEEFFFEHHHGGGFGGGGHGGHGGEA1EFFH3GGGHGCEGCGGGGGGGHHHHGGGGGGHHHHGGGGGGGCFHGGHHGHHHHGHHHHHGGGHHGGGGGHHHHHHHHHHHGHHGGGGGHGHHGHHGGGGGGGGGGGGGGGGGGGGFFFFFFFFFFFFFFFFFFFFFFFFFFFFFFFFFFFFFFFFEFFFFFFFFFFFFFFFFFFFFFEFFFFFFFFFFFFFFFFFFFFFFB
@M05620:37:000000000-D9766:1:1101:14307:11627 1:N:0:6
ACCACACCTTCTACAATGAGCTGCGTGTGGCTCCCGAGGAGCACCCCGTGCTGCTGACCGAGGCCCCCCTGAACCCCAAGGCCAACCGCGAGAAGATGACCCAGGTGAGTGGCCCGCTACCTCTTCTGGTGGCCGCCTCCCTCCTTCCTGGCCTCCCGGAGCTGCGCCCTTTCTCACTGGTTCTCTCTTCTGCCGTTTTCCGTAGGACTCTCTTCTCTGCCCTGAGTCTCCTTTGGAACTCTGCAGGTTCT
+
ABBAAABA>FCFGFFGGGCGGGHHGGGAEEGBFFDEDG?EDFDHHFEEEFEGFHGHHHHGGCFGGGGGGGGGEHHGGEEHGHHHHGGGGGGGGGHHHHHHHHGHAGHHGHHGGHHGGGGGHHHHHHHGGHHGHHGGGGGHGHHGHGGGGGGGGGGGGGGAFCGGGGFFFFFFFFF/BFFFFFBFFFFFFFFFFFFFFFFFFFFFFFEFFFFFFFFFFFF/;AFFBFF9FFFFFFFFFFFFFFFFFFFFFFF
@M05620:37:000000000-D9766:1:1101:18175:11678 1:N:0:6
ACCACACCTTCTACAATGAGCTGCGTGTGGCTCCCGAGGAGCACCCCGTGCTGCTGACCGAGGCCCCCCTGAACCCCAAGGCCAACCGCGAGAAGATGCCCAGGTGAGTGGCCCGCTACCTCTTCTGGTGGCCGCCTCCCTCCTTCCTGGCCTCCCGGAGCTGCGCCCTTTCTCACTGGTTCTCTCTTCTGCCGTTTTCCGTAGGACTCTCTTCTCTGACCTGAGTCTCCTTTGGAACTCTGCAGGTTCTA
+
CCDCCCCCFFFFGGGGGGGGGDHHGGGGHGHHHGGGGGGGGHHHHGGGGGGGHHHHHHHGGGGGGGGGGGGHHHHGGGGHGHHHHGGGGGGGGGHFHHHHHHHGHHHHHHGGHHGGGGGHHHHHHHHHHHGHHGGGGGHGHHGHHGGGGGGGGGGGGGGGGGGGGGFFFFFFFFHHHFFFFFFFFFFFFFHHBDDFFFFFFFFFDFFFFFFFFFHFFFFFFFFFFFFFFFFFFFFFFFFFFFFFFFFFFFB
@M05620:37:000000000-D9766:1:1101:7602:11687 1:N:0:6
AGTGCCAGCTCTCAATCGCACAGGGGACCCAGGGCCTGGCCCCTCCATCCAGAAAACCTATGACCTCACCCGCTACCTGGAGCACCAACTCCGCAGCTTGGCTGGGACCTATGTGAGTATCCAGCGTAGGAATCTGGGAGTTGGGGAGGAGTGAGGAGTTGGGGAAAGACAGTCCTAACCGTGGAGGGTTCTGGTAAATGATGGGGTGAGGAGGGGCTCTTTGGCTCCCACCAGTCCCCCTGTCTGGTCTA
+
>AAABFFFBFFFGGGFGFFFEEBAAEFGGGDHFEGFGGHHHHGHEGHHFFGHHHGHHGHHHGHHHHHHHHHGGGGGHHHGHGGFHHHHGHHHGGGGGFHHGHHF/EHFFHHHHHHHHGGHHHHHHGCDDFGHHHFGFHHFGHHEGGEC@DFHGHHHG.GHGG-@GDEHHHHF<GCGFHHGGEEGGGGG9A?FGGGGGGGGGGEBE.ABFFFFDFFFF-EFFFFFFFFEEBADFEBFFBAFFFFFF//;:F;
@M05620:37:000000000-D9766:1:1101:25589:11694 1:N:0:6
GAGGCTGCTTTGGAAGAACCTCATAGATTACTGCAACAGTTCCCCCTTGACCTGGAAAAGTTTCTTGCCTGGCTTACAGAAGCTGAAACATCATCCCCGTACGGAAAAGCTCCTAGAAGACTCCAAGGGAGTAAAACAGCTGACGAAACAATGGCAAGTAAGTCAGGCATTTCTGACTTAGCACTCCTGCTGACCCAATTGAAAAATTCTCAGCATCTTAACTTATAATCGACAATCCAGCGACAAAAGAT
+
3ABBBAFBFFFFGGGGGGCGGFFFHHGHGBGGG5BGGFHDDGGHHGC2ABGGGFHFGFH335DFFGGHGHFHHHGHGHHHHHHHHGGHHH333DD@BB@?/>/11?/1BBG33BGFB333BFHC3G3/??//3B?G1?B01BF0??BD/@/<1@FF1<1<@????GHF/11FF11<1>1F1<>1100<1/<0G///..<00=000..:000;0/;<0000;;C00;0000;.9.;0//99/--9A?FF/./
@M05620:37:000000000-D9766:1:1101:19300:11705 1:N:0:6
AGTGCCAGCTCTCAATCGCACAGGGGACCCAGGGCCTGGCCCCTCCATCCAGAAAACCTATGACCTCACCCGCTACCTGGAGCACCAACTCCGCAGCTTGGCTGGGACCTATGTGAGTATCCAGCGTAGGAATCTGGGAGTTGGGGAGGAGTGAGGAGTTGGGGAAAGACAGTCCTAACCGTGGAGGGTTCTGGTAAATGATGGGGTGAGGAGGGGCTCTTTGGCTCCCACCAGTCCCCCTGTCTGGTCTA
+
BCBBCFFFCFFFGGGGGGGGGGHHGGGGGGHHGGGGGGHHHHGHGGHHHHHHHHHHHGHHHHHHHHHHHHHGGGGGHHHHHHHHHHHHGHHHGGGGGHHHGHHGGGHHGHHHHHHHHHHHHHHHHGGGGGHHHHHHHHHGGHHHGGGGGGGHHHHHHGHHHHGGGGHHHHHHHHHHHHHHGGGGGGGGFGGGGGGHHHGHGHGGGGFFFFFFFFFFFFFFFFHFFFFFFFFFFFFFFFFFFFFFHHFFFFB
@M05620:37:000000000-D9766:1:1101:18128:11706 1:N:0:6
ACCACACCTTCTACAATGAGCTGCGTGTGGCTCCCGAGGAGCACCCCGTGCTGCTGACCGAGGCCCCCCTGAACCCCAAGGCCAACCGCGAGAAGATGACCCAGGTGAGTGGCCCGCTACCTCTTCTGGTGGCCGCCTCCCTCCTTCCTGGCCTCCCGGAGCTGCCCCCTTTCTCACTGGTTCTCTCTTCTGCCGTTTTCCGTAGGACTCTCTTCTCTGACCTGAGTCTCCTTTGAACTCTGCAGGTTCTA
+
CCCBCCBCFFFFGGGGGGGGGGHHGEGEGGHHHGGFGGEGGHHHHGGGGGGGHHHHGHHGGGGGGGGGGGGHHHHGGGGHGHHHHGGGGGGGGGHHHHHBGH/=FGC1?11FFHH-><-AH00<=0D0DGBDFH-:@:.CG//C:F0FF0;AF0.CF.A--;F00.9AC=FFB:::F0:B:B0000:0;:::BF>.;BF0FA:..;:0//000;:00::0BFF///:B0BFBFFB0B0:BF00::.::0;0
@M05620:37:000000000-D9766:1:1101:23697:11708 1:N:0:6
ACCACACCTTCTACAATGAGCTGCGTGTGGCTCCCGAGGAGCACCCCGTGCTGCTGACCGAGGCCCCCCTGAACCCCAAGGCCAACCGCGCGAAGATGACCCAGGTGAGTGGCCCGCTACCTCTTCTGGTGGCCGCCTCCCTCCTTCCTGGCCTCCCGGAGCTGCGCCCTTTCTCACTGGTTCTCTCTTCTGCCGTTTTCCGTAGGACTCTCTTCTCTGACCTGCGTCTCCTTTGGAACTCTGCAGGTTCT
+
BBBBBBB3BFFFGGGGGG5BGGHHGGGBAEHHHAFEAFGGGHGHHGF0AEFGGHHGHHH0EEFGGGGGGGGGFHHGGGGHGHHHHGGGGG/BCGGDHHHHHHHHGHH1FGHGGHFCGGGGHHHGHHHHH<CEHHGCGGGGGGGGGGGGGGGGGGGGGGGA?DFFFFFFFFFFFFFFFFFFFFFFFFFFFFFFFFFFFFFFFFFFFFFFFFFFFFFFFFFFFFFF.BFFFFFFFFFFFFFFFFFFFFFFFFF
@M05620:37:000000000-D9766:1:1101:15959:11725 1:N:0:6
AGTGCCAGCTCTCAATCGCACAAGGGACCCAGGGCCTGGCCCCTCCATCCAGAAAACCTATGACCTCACCCGCTACCTGGAGCACCAACTCCGCAGCTTGGCTGGGACCTATGTGAGTATCCAGCGTAGGAATCTGGGAGTTGGGGAGGAGTGAGGAGTTGGGGAAAGACAGTCCTAACCGTGGAGGGTTCTGGTAAATGATGGGGTGAGGAGGGGCTCTTTGGCTCCCACCAGTCCCCCTGTCTGGTCTA
+
ABABBFFFCFFFGGGGGGGGGGGHHGHGGGHHGGGGGGHHHHGHGGHHHHHHHHHHHGHHHHHHHHHHHHHGGEGGHHHHGHHHHHHHGHHGGGGGGHHHGHHGGGHHGHHHHHHHHHHHHHHHHGGGGGHHHHHHHHFGGHHHGGGGGGGHHHHHHGHHHGGGGGHHGHGHHHHHHHHHGGGGGGGGGGGGGGFGGGGGGGGGGGGFFFFFFFFFFFFFFFFFFFFFFFFFFFFFFFFFFFFFFFFFFFF
@M05620:37:000000000-D9766:1:1101:13302:11743 1:N:0:6
ACCACACCTTCTACAATGAGCTGCGTGTGGCTCCCGAGGAGCACCCCGTGCTGCTGACCGAGGCCCCCCTAAACCCCAAGGCCAACCGCGAGAAGATGACCCAGGTGAGTGGCCCGCTACCTCTTCTGGTGGCCGCCTCCCTCCTTCCTGGCCTCCCGGAGCTGCGCCCTTTCTCACTGGTTCTCTCTTCTGCCGTTTTCCGTAGGACTCTCTTCTCTGACCTGAGTCTCCTTTGGAACTCTGCAGGTTCT
+
BBBBBCCCFFFFGGGGGGGGGGHHGEGBGGHHHGGGGGGGGHHHHGGGEGGGHHGHHHHGGGGGGGGGGGFHGHHGGGGHGHHHHGGGGGGGGGHHHHHHHHHHGHHHHHHGGHHGGGGGHHHHHHHHHHHGHHGGGGGHGHHGHGGGGGGGGGGGGGGGGGGGGGFFFFFFFFFFFFFFFFFFFFFFFFFFFFFFFFFFFFFFFFFFFFFFFFFFFFFFFFFFFFFFFFFFFFFFFFFFFFFFFFFFFFF
@M05620:37:000000000-D9766:1:1101:21254:11749 1:N:0:6
GAGGCTGCTTTGGAAGAACCTCATAGATTACTGCAACAGTTCCCCCTGGACCTGGAAAAGTTTCTTGCCTGGCTTACAGAAGCTGAAACACCTGCCAATGCTCCTACATGACCCTACACGTAAGGAAAGGCTCGTAGAAGACTTCAAGGGAGTAAAATAGCTGATGAAACAATGGCAAATAATCCAGGCATTTACTCTCTAGCACACTCGCGTATCCAATTGAACAATTCTAAGCATTTGTACTGGTAACG
+
B@AAABF>BBB@GBBAFGAFEGHHHGGDFFGFG54BAF2DGDFFFFAAA2BFGGHF33C3BDGFFGGBABFFFGGBBFGGGHFGGBBFBF1BFGGGFHHH@B3B@BB344B33B3BB3B/FB0033B?B??3B////?B32B33B?B3B<<<?FDB222@@21?11@<1<0<?11?010><>111<10..>1===0=00<0000</<</.-;-:.;0:;0009;009;9;;000/0;CC0;9;;0/;;90.
@M05620:37:000000000-D9766:1:1101:13601:11763 1:N:0:6
AGTGCCAGCTCTCAATCGCACAGGGGACACAGGGCCTGGCCCCTCCATCCAGAAAACCTATGACCTCACCCGCTACCTGGAGCACCAACTCCGCAGCGTAGGAGTTGGGGAGGAGTGAGGAGTTGGGGAAAGACAGTCCTAACCGTGGAGGGTTCTGGTAAATGATGGGGTGAGGAGGGGCTCTTTGGCTCCCACCAGTCCCCCTGTCTGGTCTATCTCCTGCCCTTAGATCGGAAGAGCACACGTCTGAA
+
>1>>AFFFAFF3AFGGFEFFAGCGCEAF0FAGB00ACAGHHHG/EGBE1GHFHH1BGEGHHFFHHGGHHHHGGEEEHHHFFGHHCGHFFFHHGGGGGGEGGCGHHGHHGGGGGGGHHGHHHGHHHHGGA/FHGHHHHHHHBFHHGGHG?GGGGHHHHHHH0CGHHHHHHGGG?FAFGGGGGGGGGGGGGGGGFFFFFFFFFFFF@FFFFFFFFFFFFFFFFFFFFFFFFFFFFFAFFFFFFFFF@FFFFFB
@M05620:37:000000000-D9766:1:1101:26658:11765 1:N:0:6
ACCACACCTTCTACAATGAGCTGCGTGTGGCTCCCGAGGAGCACCCCGTGCTGCTGACCGAGGCCCCCCTGAACCCCAAGGCCAACCGCGCGAAGATGACCCAGCCGAGAGGCCCGCTACCTCTTCTGGCGGCCGCCTCCCTCCTTCCTGGCCTCCCGGAGCTGCGCCCTTTCTCACTGGCTCTCTCTTCTGCCGTTTTCCGTAGGACTCTCTTCTCTGACCTGCGTCTCCTTTGGAACTCTGCAGGTTCT
+
ABBBBBBBFFFFGGGGFG55FFHHGGGG4EFGHFF22EE22B2FGGEEEEEFDGHHHHHGGG0EGGGGGGGGGHHGGGFHGHGHEFGEC////>@GEFG<F<//0/<->--<ACCCGG-<GC0CGHBCH0:;DBD;BDDE.9FFFFFFFF/;9BFFFDF9@;AFFF=DD=BFFFFFFFFF.:BFFFFFFFFFFFFADFFFFFFFFDBFFF/;:FB/;99BBFFF.@D-.BFF9B/F/BFFFF//FB.9;/;
@M05620:37:000000000-D9766:1:1101:15783:11801 1:N:0:6
ACCACACCTTCTACAATGAGCTGCGTGTGGCTCCCGAGGAGCACCCCGTGCTGCTGACCGAGGCCCCCCTGAACCCCAAGGCCAACCGCGAGAAGATGACCCAGGTGAGTGGCCCGCTACCTCTTCTGGTGGCCGCCTCCCTCCTTCCTGGCCTCCCGGAGCTGCGCCCTTTCTCACTGGTTCTCTCTTCTGCCGTTTTCCGTAGGACTCTCTTCTCTGACCTGAGTCTCCTTTGGAACTCTGCAGGTTCT
+
BCCBBBCCFFFFGGGGGGGGGGHHGGGGHGHHHGGGGGGGGHGHHGGGGGGGHHHHHHHGGGGGGGGGGGGHFHHGGGGHGHHHHGGGGGGGGGHHHHHHHHFHGHHHHHHGGHHGGGGGHHHHHHHHHHHGHHGGGGGHGHHGHGGGGGGGGGGGGGGGGGGGGGFFFFFFFFFFFFFFFFFFHFFFFFFFFFFFFFFHFFFFFFFFFFFFFHFHFHHFFFHFFFFHHFFFFHHFFFFFFFFFFFFFFFF
@M05620:37:000000000-D9766:1:1101:8916:11821 1:N:0:6
ACCACACCTTCTACAATGAGCTGCGTGTGGCTCCCGAGGAGCACCCCGTGCTGCTGACCGAGGCCCCCCTGAACCCCAAGGCCAACCGCGAGAAGATGACCCAGGTGAGTGGCCCGCTACCTCTTCTGGTGGCCGCCTCCCTCCTTCCTGGCCTCCCGGAGCTGCGCCCTTTCTCACTGGTTCTCTCTTCTGCCGTTTTCCGTAGGACTCTCTTCTCTGACCTGAGTCTCCTTTGGAACTCTGCAGGTTCT
+
CCCCCCCCFFFFGGGGGGGGGGHHGGGEEEHHGGFGGGGGGHHHHGGGGGGGHHGHHGGFGGGGGGGGGGGHHHHGGGGHGHHHHGGGGGGGGGHHHHHHHHHHGHHFHHHGGHHGGGGGHHHHHHHHHHHGHHGGGGGHGHHGHGGGGGGGGGGGGGG-@FGGGGFFFFFFFFFFFFFFFFFFFFFFFFFFFFFFFFFFFFFFFFFFFFFFFFFFFFFFFFFFFFFFFFFFFFFFFFFFFFFFFFFFFFF
@M05620:37:000000000-D9766:1:1101:5607:11824 1:N:0:6
AGTGCCAGCTCTCCATCGCACAGGGTCCCCAGAGCCTGGCCCCTCCATCCAGACACCCTATGACCTCACCCCCTCCCTCGCACACCCCCTCAGCAGCTTCGCTGGGATCTGGGCGTTTTGTCTGCGTGCGGCGGTGGGTCCCGCTCTTCCTCCCCGTGGAGGGTTCTGGTCCCTTATGGGGTGCGGCGGGGCTCTTTGGCTCCCCCCCGTCCCCCTGTCTGGTCTCTCTCCTGTCCCTAGCTCGGTAGCGC
+
>>11>B1@AFFFGGGD1AA1AAFAFFBABC0E0AABABFGHHGCEG0FFB1BA/00BB/FBADDGDBBFCC/>//?B00>//>>GEF>>EE01B1B>B11<??EGGBG/FFD</C@C//0<@211<EE/>@<A---.::;GCCC-;9;BFFBFGG@9E@9;A@CFFF//;BBFF9//BFF-A=B>----@@?=EFFFFFFF9;---;9-;ABBF;9ABF//;B;;:;FFFFFB/9;/9/-9BFF?--;;@@
@M05620:37:000000000-D9766:1:1101:26927:11848 1:N:0:6
ACCACACCTTCTACAATGAGCTGCGTGTGGCTCCCGAGGAGCACCCCGTGCTGCTGAACGAGGCCCCCCTGAACCCCAAGGCCAACCGCGAGAAGATGACCCAGGTGAGTGGCCCGCTACCTCTTCTGGTGGCCGCCTCCCTCCTTCCTGGCCTCCCGGAGCTGCGCCCTTTCTCACTGGTTCTCTCTTCTGCCGTTTTCCGTAGGACTCTCTTCTCTGACCTGAGTCTCCTTTGGAACTCTGCAGGTTCT
+
111>A1AAFF11AFG131B11111ABAEG0BF1F00AAE/EHHHHGEGE/B/FABGG11BEGGG>E/FGGGHHF>/EGG//?G>?/E/EEGGGGHHEGHHHHHHEHHE0FG//?GCGCGGHEH11>1DGDHG.CCG-CE..//C/<GHHHHG.9.;E.99AA./;AA.@@FBFFFFFFFFFFFFFFFFFFFFFF@FFFFBFFFFF-BFFEFFFFFFFFEFFBFF/BFFFFFFFFFFFFFFF/BFFFFFFFF
@M05620:37:000000000-D9766:1:1101:9407:11860 1:N:0:6
AGTGCCAGCTCTCAATCGCACAGGGGACCCAGGGCCTGGCCCCTCCATCCAGAAAACCTATGACCTCACCCGCTACCTGGAGCACCAACTCCGCAGCTTGGCTGGGACCTATGTGAGTATCCAGCGTAGGAATCTGGGAGTTGGGGAGGAGTGAGGAGTTGGGGAAAGACAGTCCTAACCGTGGAGGGTTCTGGTAAATGATGGGGTGAGGAGGGGCTCTTTGGCTCCCACCAGTCCCCCTGTCTGGTCTA
+
CCBCCFFFCFFFGGGGGGGGGGHHGGGGGGHHGGGGGGHHHHGHGGHHHHHHHHHHHGHHHHHHHHHHHHHGGFGGHHHHHHHHHHHHGHHHGGGGGHHHGHHGGGHHGHHHHHHHHHHHHHHHHGDGGGHHHHHHHHHGGHHHGGGGGGGHHHHHHGHHHHGGGGHHHHHHHHHHHHHHGGGGGGGGGGGGHGGGGHHHHHHGGGFFFFFFFFFFFFFFFHHFFFFFFFFFFFFFFFFFFFFFHFFFFFF
@M05620:37:000000000-D9766:1:1101:13142:11886 1:N:0:6
AGTGCCAGCTCTCAATCGCACAGGGGACCCAGGGCCTGACCCCTCCATCCAGAAAACCTATGACCTCACCCGCTACCTGGAGCACCAACTCCGCAGCTTGGCTGGGACCTATGTGAGTATCCAGCGTAGGAATCTGGGAGTTGGGGAGGAGTGAGGAGTTGGGGAAAGACAGTCCTAACCGTGGAGGGTTCTGGTAAATGATGGGGTGAGGAGGGGCTCTTTGGCTCCCACCAGTCCCCCTGTCTGGTCTA
+
1>>AAD1B1FC@AGGB1FFGGGCEG0AEG?GG0A0AA/0BBGEGEAFGHFGFHCFG0/BFGHGABBF1BFFCEEEEHHGHHGHHHHHEGEHHGGECE0FGEHHGGGGHGHFHHHGHHHHHHHHHGGGGCBFFHHHGHGHGFHHHGGGGGGGHHHFHHGHHHHGGGGHHHHGGGHHHHHFHGGGGGGGGGGGGGGGGGGGGGGGGGGG@EFFFFF@?@@EFFFFFFFFFFFFFFFFFFFFF@FFFFFFFFF/
@M05620:37:000000000-D9766:1:1101:16416:11889 1:N:0:6
ACCACACCTTCTACAATGAGCTGCGTGTGGCTCCCGAGGAGCACCCCGTGCTGCTGACCGAGGCCCCCCTGAACCCCAAGGCCAACCGCGAGAAGATGACCCAGGTGAGTGGCCCGCTACCTCTTCTGGTGGCCGCCTCCCTCCTTCCTGGCCTCCCGGAGCTGCGCCCTTTCTCACTGGTTCTCTCTTCTGCCGTTTTCCGTAGGACTCTCTTCTCTGACCTGAGTCTCCTTTGGAACTCTGCAGGTTCT
+
BBCCABBACFFFGGGGGGGGGGHGGGGBAEHFHFGGGGGGGHGGHGGGFGGGGHFHHHHEGGGGGGGGGGGHHHHGGGGHGHHHHGGGGGFGGGGHHGHHHHGHGHH1FGHGGHHGGGGGHHHHHHHHGHHGGHGGGGGHGHHGHGGGGGGGGGGGGGGDGFGGGGFFFFFFFFFFFFFFFFFFFFFFFFFFFFFFFFFFFFF?DFFFFFFFFFFFFFFBFFFFFFFFFFFFFFFFFFFFFFFFFFFFFFF
@M05620:37:000000000-D9766:1:1101:13143:11905 1:N:0:6
AGTGCCAGCTCTCAATCGCACAGGGGACCCAGGGCCTGGCCCCTCCATCCAGAAAACCTATGACCTCACCCGCTACCTGGAGCACCAACTCCGCAGCTTGGCTGGGACCTATGTGAGTATCCAGCGTAGGAATCTGGGAGTTGGGGAGGAGTGAGGAGTTGGGGAAAGACAGTCCTAACCGTGGAGGGTTCTGGTAAATGATGGGGTGAGGAGGGGCTCTTTGGCTCCCACCAGTCCCCCTGTCTGGTCTA
+
ACBCBFFFCFFFGGGGGGGGGGHHGGGGGGHHGGGGGGHHHHGHGGHHHHHHHHHHHGHHHHHHHHHHHHHGGEGGHGHHHHHHHHHHGHHHGGGGGHHHGHHGGGHHGHHHHHHHHHHHHHHHHGGGGGHHHHHHHHHGGHHHGGGGGGGHHHHHHGHHHHGGGGHHHHHHHHHHHHHHGGGGGGGGGGGGGGFGGGGGGGGGGGFFFFFFFFFFFFFFFFFFFFFFFFFFFFFFFFFFFFFFFFFFFF/
@M05620:37:000000000-D9766:1:1101:21781:11919 1:N:0:6
GCGGCTGCTTTGGAAGAAACTGACAGGCCACGGCCAAATGACCGCCAGCGCCCACGCCTGAACTCCACCCACATTCCTCGATCTCAAATGCCGGCTTATGCTTGCCAAAAACAAAATACCTCATAAGACTCCAACCTAGCAAAATACTGTATGAAAGATCCCCAGCCATTTCACGCTGTTTCTCTCTAGTACCTTTTTCCATACTACTCAATAATACTCCCTATTTCGCCTTTGACCTTCTACACCATCTC
+
>1>AAADAFFD11FFFF1FGDABB11BBAB0AEAAA/A1111B///AA/AA/A/?E/?0BF1@1@B100?/?EFF1BDGE/0B>222121BBE/<E<<>FHFFGABFC0<FCA<F01@@G1F1@@1<11?1?111<??1111>01>11<1=111><0/000/.<...<00:;0:...;:0000:::F00;0;00;0;BB0099/000;00;09000000/./90000/-;A9//////9B//B/-/-///;
@M05620:37:000000000-D9766:1:1101:12379:11950 1:N:0:6
ACCACACCTTCTACAATGAGCTGCGTGTGGCTCCCGAGGAGCACCCCGTGCTGCTGACCGAGGCCCCCCTGAACCCCAAGGCCAACCGCGAGAAGATGACCCAGGTGAGTGGCCCGCTACCTCTTCTGGTGGCCGCCTCCCTCCTTCCTGGCCTCCCGGAGCTGCGCCCTTTCTCACTGGTTCTCTCTTCTGCCGTTTTCCGTAGGACTCTCTTCTCTGACCTGAGTCTCCTTTGGAACTCTGCAGGTTCT
+
BBBBBABBFFFFFF5FGGGGGGHHGDFBAEGFGFFEEEEGGGHHHGGGGEGGHGHFGFFAEGGGGGGGGCAFGHHGGGGHGEHHHGGGGGBGGGHGHHHHHHHHGHHHHGHFFHHGGGGGHHHHHHHHHHHGHHGGGDAGGHHGHGGGGGFGGGGGGGGBCGGGGGFFFFFFFFFBFFFFFFFFFFFFFFFFFFFFFFFFFFFFFDFFFFEFFFFFFFFFFFFFEFFFBFFFFFFFFFFFFFFFFFFFFFF
@M05620:37:000000000-D9766:1:1101:26056:11968 1:N:0:6
AGTGCCAGCTCTCAATCGCACAGGGGACCCAGGGCCTGGCCCCTCCATCCAGAAAACCTATGACCTCACCCGCTACCTGGAGCACCAACTCCGCAGCTTGGCTGGGACCTATGTGAGTATCCAGCGTAGGAATCTGGGAGTTGGGGAGGAGTGAGGAGTTGGGGAAAGACAGTCCTAACCGTGGAGGGTTCTGGTAAATGATGGGGTGAGGAGGGGCTCTTTGGCTCCCACCAGTCCCCCTGTCTGGTCTA
+
AAAAAFFBAFFFF4ADGAFFAEBF2EEFGGAEGFEFFEGGHGEFGGBGHHFFHFFHHECCHFGHHHBCFHHGCE?EHHG1FFG?E?1FEFHGGDCEEBFGDGGF??GFEHHHHGFDF?DFFGFGHG??BEHFFHHHHGFG/<FGCCCFAGGHHHGHHCGFFHGGFGEHHHHHHFHHHHHHGAEGDFGF;9CFFF;CFGFGB;FBEFFFFFFFFFFFF;AFFB/;99BA.BADFF9/99ED-.BFF;/:9B9
@M05620:37:000000000-D9766:1:1101:6797:11969 1:N:0:6
ACCACACCTTCTACAATGAGCTGCGTGTGGCTCCCGAGGAGCACCCCGTGCTGCTGACCGAGGCCCCCCTGAACCCCAAGGCCAACCGCGAGAAGATGACCCAGGTGAGTGGCCCGCTACCTCTTCTGGTGGCCGCCTCCCTCCTTCCTGGCCTCCCGGAGCTGCGCCCTTTCTCACTGGTTCTCTCTTCTGCCGTTTTCCGTAGGACTCTCTTCTCTGACCTGAGTCTCCTTTGGAACTCTGCAGGTTCT
+
AAA>AAAAFFFFGGGD3FG1GDHGGAAAA0ABBFFAEGGGEHGEGGEG/AEEGFB1GHFE/EEGG?EEGEF>GFHGGF>GE/GHFFEECGCC@CHF1F1FFHAFEHFF?G<CAGH-@CCCHHBDGGHBG0/<<GC@-..:CGCA:B0:;0CA909A.;A-@?AFF--9--//;9F/9/99/;B//;99FFFFFF@9-BEBBBFFFBBFBFBBBBFFFFB/BFFF/;:BBBFBBFFFFFFFFFFFFFFFFFF
@M05620:37:000000000-D9766:1:1101:26080:11976 1:N:0:6
AGTGCCAGCTCTCAATCGCACAGGGGACCCAGGGCCTGGCCCCTCCATCCAGAAAACCTATGACCTCACCCGCTACCTGGAGCACCAACTCCGCAGCTTGGCTGGGACCTATGTGAGTATCCAGCGTAGGAATCTGGGAGTTGGGGAGGAGTGAGGAGTTGGGGAAAGACAGTCCTAACCGTGGAGGGTTCTGGTAAATGATGGGGTGAGGAGGGGCTCTTTGGCTCCCACCAGTCCCCCTGTCTGGTCTA
+
AABABFBFBFFFGFGGGFEFEEFGFEFGGGHHGGGGGGHHHHGHGGBHHHHGFEHGHGHHHHGHHHHHHHHGGGGGHHHGFGG?GHFEGHHGGGGGGHHHGHHGFGHGGHHHHHGHHFHHHHHHHGCFGGHHHHHHHHFGGHHHGGFGFDGHHHHHHGHHHHGGGGHHHHHHHHHHHHHHGEEGDGGG:AFGGGFFGEGGGGGGGDFFFFFFFFFFFFFFFFF/BFFFFFFDEFFFFFFFFFFFFFFBBB;
@M05620:37:000000000-D9766:1:1101:26621:11998 1:N:0:6
AGTGCCAGCTCTCAATCGCACAGGGGACCCAGGGCCTGGCCCCTCCATCCAGAAAACCTATGACCTCACCCGCTACCTGGAGCACCAACTCCGCAGCTTGGCTGGGACCTATGTGAGTATCCAGCGTAGGAATCTGGGAGTTGGGGAGGAGTGAGGAGTTGGGGAAAGACAGTCCTAACCGTGGAGGGTTCTGGTAAATGATGGGGTGAGGAGGGGCTCTTTGGCTCCCACCAGTCCCCCTGTCTGGTCTA
+
>A>3AFFFBFFFGGGGFGG2E?FGFGDEEEEGBEFEFGHHHHGHGGFHHHGHGFHFHGHHHHGHHFHFHHHGGEEEHGHH2BGHHHHFEHHFEECEEGFGGHHGGGHHGHHHHHHHHGHHHHHHHGCCFGHHHHHHHHCFEHHHGGFGG?EHHGHHGGHHHHGGGGHHHHHHHHHHHHHHGEEGEGGGCFFGGGFGGGGGGGGGGGFFFFFFFFFFFDFFFFFFFFFFFFFFFFFFFFFFFFFFFFFFFFF
@M05620:37:000000000-D9766:1:1101:17494:12003 1:N:0:6
ACCACACCTTCTACAATGAGCTGCGTGTGGCTCCCGAGGAGCACCCCGTGCTGCTGACCGAGGCCCCCCTGAACCCCAAGGCCAACCGCGAGAAGATGACCCAGGTGAGTGGCCCGCTACCTCTTCTGGTGGCCGCCTCCCTCCTTCCTGGCCTCCCGGAGCTGCGCCCTTTCTCACTGGTTCTCTCTTCTGCCGTTTTCCGTAGGACTCTCTTCTCTGACCTGAGTCTCCTTTGGAACTCTGCAGGTTCT
+
CCCDCCBCFFFFGGFGGGFGGGHHGFGGHGHGHGGGGGGGGHHHHGGGEGGGHHHHHGHGGGGGGGGGGGGHHHGGGGGHGHHHHGGGGGGGDGHHHHHHHH/FFHHGHGGGGHHGGGGGHHHHHHHHHHHGHHGGGGGHGHHGHGGGGGGGGGGGGGCDGDGGGGFFFFFFFFHFFFFFFFFFFFFFFFFFFFFFFFFFFFFF.DFFFFFFFHFFFFFBFFFFFFFFFFFFFFFFFFFFFFFFFFFFFFF
@M05620:37:000000000-D9766:1:1101:24315:12015 1:N:0:6
ACCACACCTTCTACAATGAGCTGCGTGTGGCTCCCGAGGAGCACCCCGTGCTGCTGACCGAGGCCCCCCTGAACCCCAAGGCCAACCGCGAGAAGATGACCCAGGTGAGTGGCCCGCTACCTCTTCTGGTGGCCGCCTCCCTCCTTCCTGGCCTCCCGGAGCTGCGCCCTTTCTCACTGGTTCTCTCTTCTGCCGTTTTCCGTAGGACTCTCTTCTCTGACCTGAGTCTCCTTTGGAACTCTGCAGGTTCT
+
CCBBCCCCFFFFFGGGGGBGGGHHGEGEGDFHGFGGGGGGGHHHHGGGGFGGGHHHHHHGGFGGGGGGGGGHFHHGGGGHGHHHHGGGGGCGGGHHHHHHHHEEEGHFGDFGGHH@D@<DHFF0DGGDG0CDCH@:C?.GGF:EGF0FB0FGFBAEGEGGAGG/F?;FFFFFFF//FB9F;BFFBFFFFFFFFFF?FFFBFDF?DFFFFFFFBFFFFFFBFFFEFBFFFFFFFFFFBFFFFFFF/FFFFFF
@M05620:37:000000000-D9766:1:1101:3017:12036 1:N:0:6
ACCACACCTTCTACAATGCGCTGCGTGCCGATCCCGAGGACCCCCCCTCGCTGCTGACTGAGGCCCCCCCCCACCCCCAGGCCACCCGCGCGGAGATGACCCTGGTACCACCCCCGCTACCTCTTCTCGTGACCTGCTCCCTGGTTCGTCGTGTCCAGTAGCTGAACGCTATGTCACTCCGTGTCTCTTTCTCCGTTATCCGTCGGTCTTCATTCTCTCTTCTGCGTCTACCTTGGACCTTTTCTGGTTCT
+
>A>1A>>1CFFFGGGDGGF1AAAB0AB00A00A/BB//AA/A//AAE//>>>/?1BBB1@B1/>??E>>/<<@C?CC//??<FGC?//<>><--:-;0;0;;/;.:0;000.9-9--A?-/0000000;9-/;:/9-/;/;9/-9/;-;--9---9/;///;/;9//9;--://;///:--;-;-/9/9//9/;--/-://-:--99--//9//:999///;B//-----9///////9-///;/9B///9
@M05620:37:000000000-D9766:1:1101:17748:12037 1:N:0:6
ACCACACCTTCTACAATGAGCTGCGTGTGGCTCCCGAGGAGCACCCCGTGCTGCTGACCGAGGCCCCCCTGAACCCCAAGGCCAACCGCGAGAAGATGACCCCGGGGTGTCGCCTCCTACCTCTTCTTGTCTCCTCCTCCCTCCCTCCTGGCCTCCCCCTTTTTCGCCCTTTCTCACTTGTTCTCTCTTCTGCCGGTTTCCCTTCTCCTCTCTTCTTTTCCCTTGGTCTTCTTTGGGTCTTTGCACGTTCT
+
BBBBBBBBFFFFGGGGGGGGGGHHGFGFHCHHHGGGGGGGGHHHHGGGFDGEGFGHHHHGGGGGFGFGGGGHHHGGGGGHGHHHGGGGGGGGGGHHGHH22?////----1.<..../<0<0<00C000000<C0/;///:/=../=9/:CA.0;9E..-.000;-C.9-;FFFF/BFB/;/B//B/;BF/;/;B--.;B//B/.///:B/BF/;/////;/;/.:9///;B///;....//;///;..9.
@M05620:37:000000000-D9766:1:1101:9087:12042 1:N:0:6
ACCACACCTTCTACAATGAGCTGCGTGTGGCTCCCGAGGAGCACCCCGTGCTGCTGACCGAGGCCCCCCTGAACCCCAAGGCCAACCGCGAGAAGATGAGTGAGTGGCCCGCTACCTCTTCTGGTGGCCGCCTCCCTCCTTCCTGGCCTCCCGGAGCTGCGCCCTTTCTCACTGGTTCTCTCTTCTGCCGTTTTCCGTAGGACTCTCTTCTCTGACCTGAGTCTCCTTTGGAACTCTGCAGGTTCTAGATC
+
AAAAAAAAFFFFGGGGGGGFGGHHGEEEHGHH3FGEEGAAEHHHHGGGGEEGHHHHHHHGGGGGGGGGGGGGGHHGGGGHEHHHHGGEFGFFFGHHHHGFFGFHHHGGHHGGGFGHHHHHHHGHHHGHHGGGEGHGHHGHHGHHGBGGGGGGGFGGCGGFGGFGFFFBFF/BFFFFFFFFFFFFFFFFFFFFFFFFFF?DFFFFFFFFFFFFFFFFFFFFFBFFFFFFFFFB/FFFFFFBFFFBFFFFFFB
@M05620:37:000000000-D9766:1:1101:17268:12042 1:N:0:6
ACCACACCTTCTACAATGAGCTGCGTGTGGCTCCCGAGGAGCACCCCGTGCTGCTGACCGAGGCCCCCCTGAACCCCAAGGCCAACCGCGAGAAGATGACCCAGGTGCGTGGCCCGCTACCTCTTCTGGTGGCCGCCTCCCTCCTTCCTGGCCTCCCGGAGCTGCGCCCTTTCTCACTGGTTCTCTCTTCTGCCGTTTTCCGTAGGACTCTCTTCTCTGACCTGCGTCTCCTTTGGAACTCTGCAGGTTCT
+
AA11A>AACCFFF3GB3F11G1GCE00000BF1EF00EF?EHCAGGEE//EFFHFBHHCE/E?EG/EFGEF0@1FEGC/FA/FHEG//BC///C0C1?11?G/GGF11/??@-0.-<CG-CBGBDFHEHDB..=--@AA..;/ABF0/99F..0.9AE--A9FF/-9A;9/BB/BB/;/-;B/BB/BFF//;/B@9-BE9BA9-ABBB9/9BBBBBBFB//9/B-;9@-BF/9BB/;/B//;9F/FFF/9B
@M05620:37:000000000-D9766:1:1101:25684:12049 1:N:0:6
ACCACACCTTCTACAATGAGCTGCGTGTGGCTCCCGAGGAGCACCCCGTGCTGCTGACCGAGGCCCCCCTGAACCCCAAGGCCAACCGCGAGAAGATGACCCAGGTGAGTGGCCCGCTACCTCTTCTGGTGGCCGCCTCCCTCCTTCCTGGCCTCCCGGAGCTGCGCCCTTTCTCACTGGTTCTCTCTTCTGCCGTTTTCCGTCGGACTCTCTTCTCTGACCTGAGTCTCCTTTGGAACTCTGCAGGTTCT
+
BBBBBBBBFFFFGGGGFGGGGFHFGEEFHGHHGGGG?EFFGHHHHGEGEEGFHHHGHHHG@>EEF1EEGGGGHBFFGGGHGEHHHGGGGGGC?DCFDD2GFC/???GF011/?GG--AFGFHHFHGDD0=/.<.-A;AE.E/GGBFBFB09AFBCE.9-9999/9;@DCF/BFFFB///BFBFFB/FFFB9//B-DFB.BBAF.---@@BB//9BBBFFFFFFF/.9;/;9/9B9/9BBBFFFBFBAFBF/
@M05620:37:000000000-D9766:1:1101:17622:12049 1:N:0:6
AGTGCCAGCTCTCAATCGCATAGGGGACCCAGGGCCTGGCCCCTCCATCCAGAAAACCTATGACCTCACCCGCTACCTGGAGCACCAACTCCGCAGCGTAGGAGTTGGGGAGGAGTGAGGAGTTGGGGAAAGACAGTCCTAACCGTGGAGGGTTCTGGTAAATGATGGGGTGAGGAGGGGCTCTTTGGCTCCCACCAGTCCCCCTGTCTGGTCTATCTCCTGCCCTTAGATCGGAAGAGCACACGTCTGAA
+
BBBBCFFFCFFFGGGGGGGGEEHHHGGGGGHHGGGGGGHHHHGHGGHHHHHHHHGHHGHHHHHHHHHHHHHGGGGGHHHHHHHHHHHHGHHHGGGGGGGGGG3GHGHHGGGGGDGHHEHHHGHFFHGGA/GHHH0GHHHH1DGHGGHG?GGGDHHHHHHH00<GHHHHHGCD?AFFGGGGGGGGGGGGGGGGGFFFFFFFFFFFFFFFFFFFFF/FFFFFFFFFFFFFFFFFEFBEFFFFFFFFFFFFFFF
@M05620:37:000000000-D9766:1:1101:18951:12049 1:N:0:6
ACCACACCTTCTACAATGAGCTGCGTGTGGCTCCCGAGGAGCACCCCGTGCTGCTGACCGAGGCCCCCCTGAACCCCAAGGCCAACCGCGAGAAGATGAGTGAGTGGCCCGCTACCTCTTCTGGTGGCCGCCTCCCTCCTTCCTGGCCTCCCGGAGCTGCGCCCTTTCTCACTGGCTCTCTCTTCTGCCGTTTTCCGTAGGACTCTCTTCTCTGACCTGAGTCTCCTTTGGAACTCTGCAGGTTCTAGATC
+
CCCBBBBCFFFFGGGGGGGGGGHHGEEEGGHHHGGFGGGFGHGHHGGGGEEFHHHHHHHGGGGGGGGGGGGHFGHGGGGHGGHEHGGGGGFGGGHHHHHHHHEGGFGGAGCGG-A<FGFHFHHD<GDH.<CFGGHFHHGHHHHFFEHGGGGGDA--;FBFF??DFBFFFFBFFB/.;FF0:BFBFFF0:@:.;AFBDBA?90BF99F9FFFFFFFFFFBF90:FFFFFFFF09BFF0B00:9.:BF:FF9B
@M05620:37:000000000-D9766:1:1101:15484:12053 1:N:0:6
GAGGCTGCTTTGGAAGAAACTCATAGATTACTGCAACAGTTCCCCCTGGACCTGGAAAAGTTTCTTGCCTGGCTTACAGAAGCTGAAACAACTACCCACACTATCCTACCGGTAAGGCTCCTAGCCGACTCCACGCGAAGGGAGGAACAGATGAGATCAAACCAAGGCAGGCAAGCAATTCCGCTCTACTCCACCTCTGTATCGAATTGAATTAAACACTTCTCATGTATTTGACATGTAACAGACAAGGC
+
AA3AAAFAFFFFBGGGF4FGGGBHBGFHHCHHHHB4F2GFGHHHHGEGGBGFHHFHHD2FBGHHHHHHHHHGHGG3GHHFECGEGHGFHFGEG3BF1B1113344B4431/>/>FDGB30/3343F/>///222///<<///</</000?<1111111<111.<.<.<C.-.<.<.//::G0/.;-.0000///...900000..9C.0;000000:9.00:00090///:///////9;/B/;/;99A..
@M05620:37:000000000-D9766:1:1101:6828:12053 1:N:0:6
ACCACACCTTCTACAATGCGCTGCGTGCGGCTCCCGAGGAGCACCCCGTGCTGCTGACCGAGGCCCCCCTGAACCCCAAGGCCAACCGCGCGAAGATGACCCAGGTGCGTGGCCCGCTACCTCTTCTGGTGGCCGCCTCCCTCCTTCCTGGCCTCCCGGAGCTGCGCCATTTCTCACTGGTTCTCTCTTCTGCCGTTTTCCGTAGGACTCTCTTCTCTGACCTGCGTCTCCTTTGAACTCTGCAGGTTCTA
+
AAAAAAA>1BCFG3FAAF1AE?GGG0A000AAA/B//AAE/FGFHGG//?BF1GFFHHF//>/EG/EGGEACGBGGGFAG//FHHG//BC</<C@C1F1DGHAGCHG1-C.<@C<<AC?CHG0CC;GCGGB99F@?9C.:EGFABFFBF0BFF/:A-A@-;;AF/--A-99BFFF/9:9-BFFFFFBFFFFFFF@BBFFFFFFFFFBB/BFBFFBFFFE/9BFFF@B@FFFFFFFFFFFFFFFFFFFFFFB
@M05620:37:000000000-D9766:1:1101:7055:12054 1:N:0:6
ACCACACCTTCTACAATGAGCTGCGTGTGGCTCCCGAGGAGCACCCCGTGCTGCTGACCGAGGCCCCCCTGAACCCCAAGGCCAACCGCGAGAAGATGACCCAGGTGAGTGGCCCGCTACCTCTTCTGGTGGCCGCCTCCCTCCTTCCTGGCCTCCCGGAGCTGCGCCCTTTCTCACTGGTTCTCTCTTCTGCCGTTTTCCGTAGGACTCTCTTCTCTGACCTGCGTCTCCTTTGGAACTCTGCAGGTTCT
+
CCBCCCBAFFFFGFGGGGGGGGHHGGGBEEEFHGGGGGCGEHHGHGGGGGGGHGHHGHHGGGGGGGGGGGGHGHHGGGGHGHHHHGGGGG<@CFHHHHHHHHHGGHHFGHHGGHGGGGGGHHHHHHHHHHGGHHGGGGGHGHHGHGGGGGFGGGGGGGG-@CGGGGFFFFFFFFFFFFFFFFFFFFFFFFFFFFFFFFFFFFFFFDFFFFFFFFFFFFFFFFFF.CFFFFFFFFFFFFFFFFFFFFFFFFF
@M05620:37:000000000-D9766:1:1101:4643:12056 1:N:0:6
ACCACACCTTCTACAATGAGCTGCGTGTGGCTCCCGAGGAGCACCCCGTGCTGCTGACCGAGGCCCCCCTGAACCCCAAGGCCAACCGCGAGAAGATGAGTGAGTGGCCCGCTCCCTCTTCTGGTGGCCGCCTCCCTCCTTCCTGGCCTCCCGGCGCTGCGCCCTTTCTCACTTTTTCTCTCTTCTGCCGTTTTCCGTCGGCCTTTCTTCTCTGACCTGAGTCTCCTTTGTCACTCTGCCGGTTCTAGCTC
+
BBBABBBBFFFFGGGGEG5BGGHHGFEBFAGHFFGEDGGGGHHHHGGFDEEGHHGHHHHECGGGGGGGGGGGHGHGGGGHGGHHHGEEGG/<BDGHBGF?@<GHHHGCGF<@CDGGHGFHHH0<D/C.<<<ACEHGHHGHHHHHBCFGGGGGGA?GBDG9BF;@>BFFFF/BF//9;FFFFFFFFFB9B;;DFF/;AFF9--99/;BFFFFFFF/;;FFFBF/BFFF/;B/;//;B/99/;9@.EF/9/B/
@M05620:37:000000000-D9766:1:1101:5998:12058 1:N:0:6
AGTGCCAGCTCTCAATCGCACAGGGTACCCAGGGCCTGGCCCCTCCATACAGAAAACCTATGACCTCACCCGCTACCTGGAGCACCCACTCCGCAGCTTGGCTGGGACCTATGTGAGTATCCAGCGTAGGAATCTGGGAGTTGGGGAGGAGTGAGGAGTTGGGGAAAGACAGTCCTAACCGTGGAGGGTTCTGGTAAATGATGGGGTGAGGAGGGGCTCTTTGGCTCCCACCAGTCCCCCTGTCTGGTCTA
+
>A>ABFDFBFFFGGGGGGGGG2FAE44BFG4FFEFGGEEFFCEDEAAG5FFEGFG2BEFFFAGFG5BAFHE0>>0>?GBFFFHHHF1FFHGH?E/E/3BFFHHGGGHHGHHHHFHHHHHHHFHHGGC/BEFFHFHGHH0?EHHHGG/DG.EFG1>F0CGHHHGGE<CG/GCGHHHHGFHHGDGG?CFG99FFGGFFGGGFFGFGGGG=FFFBDDFFFBEFFFFFFFFFFFFFFFFFFFFFFFFFFFFFFFF
@M05620:37:000000000-D9766:1:1101:4216:12063 1:N:0:6
ACCACACCTTCTACAATGAGCTGCGTGTGGCTCCCGAGGAGCACCCCGTGCTGCTGACCGAGGCCCCCCTGAACCCCAAGGCCAACCGCGAGAAGATGACCCAGGTGCGTGGCCCGCTACCTCTTCTGGTGGCCGCCTCCCTCCTTCCTGGCCTCCCGGAGCTGCGCCCTTTCTCACTGGTTCTCTCTTCTGCCGTTTTCCGTAGGACTCTCTTCTCTGACCTGCGTCTCCTTTGGAACTCTGCAGGTTCT
+
ABBBBBBAFFCFGGGGGGAAGBGHGEEBGEGCABEAAEEEEHDHHGEEEEEFHGFHGHGEEGGGGEGEFFGFCFGEEFGFEHGHHEFEB>>>/??FGHHHHHH/?<F1>/?CGF.CGCGGHEHHHHFD00/<GGGC?DDEFBFG/;0;FF/AFGGGFAD-9BFFFFFFFCFFFFFFFFBB99F/FFFFBFB9B9BFFFFFFDFFDFFFFFFBFFFFFFFFFFFF.-.;AFFFFFFFFFFFFFFFFFFFFFF
@M05620:37:000000000-D9766:1:1101:7827:12090 1:N:0:6
GAGGCTGCTTTGGAAGAGCACACGTCTGAACTCCACTCACATTACTCGACCGCGTATGCCGTCTTCTGCTTGCAAAAAGAAGAACCAACCCCGCATCGTGCCTCTTACCGATGCTACTCTTCAGTGCAGGAACCTCTCCGCCGCGCATGACTGACCAGTGCTGCAAACACACTCTCAAGTGCGGCCGGCCCTGCTAATTGAGCACTCGTGTAGCTGCCCTTTCTCCCCTATCAGCACCCTTCCCTGTCCCT
+
AABBBAFAFFFFGGGG4BBGFFHGBF4AADGH5BG25BAABFBAGF5E22200AAEEAB3EB>BF5BDDF5G?3F3GE1BB3@32????11>>///</?B?/B??34B2?B<//<@222@2@2@222>@0<00?<0100/<<--<-<.<0/<0;//:.00<000/00.:.C.//000;0000--------99..9////9;///.;9.....///99.;9B///9/99..99B///;;../.9.;/;//9/
@M05620:37:000000000-D9766:1:1101:27429:12095 1:N:0:6
ACCACACCTTCTACAATGAGCTGCGTGTGGCTCCCGAGGAGCACCCCGTGCTGCTGACCGAGGCCCCCCTGAACCCCAAGGCCAACCGCGAGAAGATGAGTGAGTGGCCCGCTCCCTCTTCTGGTGGCCGAATCCCTCCTTCCTGGCCTCCCGGCGCTGCGCCCTTTCTCACTGGTTCTCTCTTCTGTCGTTTTCCGTTGGACTCTCTTCTCTGCCCTGAGTCTCCTTTTGAACTCTGCTGGTTCTCGTTC
+
1>>>A1A>CF@B3BA13B1111B1EAAAB0EH1AAAAAEEGHHHHG?EEAE/GGG1GG0E@FGGF/>>EGGBG1>EEGEG//G<?F//></</?CC1<1?@1?F1FFFG/>/<@CAFC0>FHF0=/C.<A--;:;G:;A:CCH00/.;C..EB--;;?GGG?F@;/;BBBF9B9-/9BFFF//;9F//9-;B--:/-;/--99/9B//;FFFFFF9EBFF-//9BFF/B/:-;:BFBFF/99//9B/9---
@M05620:37:000000000-D9766:1:1101:9143:12106 1:N:0:6
GAGGCTGCTTTGGAAGAAACTGACAAGCCAGGGACAAAAGATCGGAAGAGCACACGTCTGAACTCCAGTCACATTACTCGATCTCGTATGCCGTCTTCTGCTTGAAAAAAAAAAAAAATCCCTATTATTTTAAGCTCATCCCACATTCATTTCCTCCCACCACATTGCCATAAATCCCTTTTTCTCTATACTACAGTTTCCTCCTTGCCTCGCTTGTATGCCTTGCCTGTCTTTTCCCCCTCTGCCTGTCC
+
BBABBCFCFFFFGFGGGGGGGGHHHFFGGGFEEDFD2FAGGHHFEAAEBFGGHFHGHHHGDBGHHHCGGGEGFGHGHFHGEGAEHBBEGHHHGEEHGHHHGHHHGHHHHGGGGG//</0?11111111111111111<1=>.1<.10=0000=000/./.....000;00000:0:/::0000/;000000000/9000;000//00//00.-;..;///://///////:///////;A-.//://:9//
@M05620:37:000000000-D9766:1:1101:20985:12115 1:N:0:6
ACCACACCTTCTACAATGAGCTGCGTGTGGCTCCCGAGGAGCACCCCGTGCTGCTGACCGAGGCCCCCCTGAACCCCAAGGCCAACCGCGAGAAGATGACCCAGGTGAGTGGCCCGCTACCTCTTCTGGTGGCCGCCTCCCTCCTTCCTGGCCTCCCGGAGCTGCGCCCTTTCTCACTGGTTCTCTCTTCTGCCGTTTTCCGTAGGACTCTCTTCTCTGACCTGAGTCTCCTTTGGAACTCTGCAGGTTCT
+
CCCCCBCBFFFFGGGGGGFGGGHHGGGGHGHHHGGGCGGGGHHHHGGGEGGGHHHGHHHGGGGGGGGGGGGHHHHGGGGHGHGHHGGGGGGGGGH2FGHHHHHHGHHFHHHGGHGCC<CGHGHFGHHGHHH<GCC?DADHGGHGFFGGFFFFGEGGGA?DGCFFGGFFFFFFFFFFFFFFFFFFFFFFFFFFFFFBFFEFFFFF?.BFFFFFFFFFFFFFB:BBBBFFEFFFEFFFFFFFFFFFFFFFFFF
@M05620:37:000000000-D9766:1:1101:20478:12116 1:N:0:6
AGTGCCAGCTCTCAATCGCACAGGGGACCCAGGGCCTGGCCCCTCCATCCAGAAAACCTATGACCTCACCCGCTACCTGGAGCACCAACTCCGCAGCTTGGCTGGGACCTATGTGAGTATCCAGCGTAGGAATCTGGGAGTTGGGGAGGAGTGAGGAGTTGGGGAAAGACAGTCCTAACCGTGGAGGGTTCTGGTAAATGATGGGGTGAGGAGGGGCTCTTTGGCTCCCACCAGTCCCCCTGTCTGGTCTA
+
ABAAAFFFCFFFGGGGGGGGGGHHGGGGGGHHGGGGEFHHHHGHGGHHHHHHHHHHHGHHHHHHHHHHHHHGGEEGHGHH2GHHHH?GFHHHGGGGGHHHGHHGGGHHGHHHHHGHHHHHHHHHHGGGGGHHHHHHHHEGGHHHGGGGGGGHHHHHHGHHHHGGGGHHHHHHHHHHHHHHGGGGGGGFFGGGGGGGGGGGGGGGGGFFFFFFFFFFFFFFFFFFFFFFFFFFFFFFFFFFFFFFFFFFFFB
@M05620:37:000000000-D9766:1:1101:15893:12132 1:N:0:6
ACCACACCTTCTACAATGAGCTGCGTGTGGCTCCCGAGGAGCACCCCGTGCTGCTGACCGAGGCCCCCCTGAACCCCAAGGCCAACCGCGAGAAGATGACCCAGGTGAGTGGCCCGCTACCTCTTCTGGTGGCCGCCTCCCTCCTTCCTGGCCTCCCGGAGCTGCGCCCTTTCTCACTGGTTCTCTCTTCTGCCGTTTTCCGTAGGACTCTCTTCTCTGACCTGAGTCTCCTTTGGAACTCTGCAGGTTCT
+
DCCDDDCDFFFFGGGGGGGGGGHHGGGGHGHHHGGGGGGGGHHHHGGGGGGGHHHHHHHGGGGGGGGGGGGHHHHGGGGHGHHHHGGGGGGGGGHHHHHFHHHFF=F10?FFFHHCDGGGHGHHGHHDDGCAFGGCCFGHGFHGC:FF00/.C0:EGDD?BDFGGGFF;=BFFBFFBF0/BFFFFFFFFFBBFF>.DF.FFDFFAAFFFFFFFBBBBFFBFBBBFF0FFFFFFFFFFFFFFFFFFFFFFFB
@M05620:37:000000000-D9766:1:1101:27548:12136 1:N:0:6
ACCACACCTTCTACAATGAGCTGCGTGTGGCTCCCGAGGAGCACCCCGTGCTGCTGACCGAGGCCCCCCTGAACCCCAAGGCCAACCGCGAGAAGATGACCCAGGTGGGTGGCCCGCTACCTCTTCTGGTGGCCGCCTCCCTCCTTCCTGGCCTCCCGGAGCTGCGCCCTTTCTCACTGGTTCTCTCTTCTGCCGTTTTCCGTAGGACTCTCTTCTCTGACCTGCGTCTCCTTTGGAACTCTGCAGGTTCT
+
ABBCCBBCFFFFGGGGGGGGGGHHGEGEGEHFGGGGGGGGGHGHHGGGGGFGHHHHHHHGGGGGGGGGGGGHFHHGGGGHGHHHHGGGGGGGGGHGHHHHHHFGFGHCFEGGHH>AGGCGHHHGHFHHHHHGHHGFCDGGGGGGGGGGGGGGGGGGGD--=BFFFFFFFFFFFFFFFFFFFFFFFFFFFFFFFFFFFFFFFFFFF.FFFFFFFFFFFFFFFFFF.CFFFFFFFFFFFFFFFFFFFFFFFFF
@M05620:37:000000000-D9766:1:1101:16893:12138 1:N:0:6
ACCACACCTTCTACAATGAGCTGCGTGTGGCTCCCGAGGAGCACCCCGTGCTGCTGACCGAGGCCCCCCTGAACCCCAAGGCCAACCGCGAGAAGATGACCCAGGTGAGTGGCCCGCTACCTCTTCTGGTGGCCGCCTCCCTCCTTCCTGGCCTCCCGGAGCTGCGCCCTTTCTCACTGGTTCTCTCTTCTGCCGTTTTCCGTAGGACTCTCTTCTCTGACCTGAGTCTCCTTTGGAACTCTGCAGGTTCT
+
CDDDDDCCFFFFGGGGGGGGGGHHGGGFHGHHHGGGGGGGGHHHHGGGGGGGHHHHHHHGGGGGGGGGGGGHHHHGGGGHGHHHHGGGGGGGGGHHHHHHHHHHGHHHHHHGGHHGGGGGHHHHHHHHHHHGHHGGGGGHGHHGHGGGGGGGGGGGGGGGGGGGGGFFFFFFFFHHHHFFFFHFHHFFFFHHHFFFFFFHFFFFFFFFFFFFFHFHFHHHHFFFFFFFHHFFFFHFFFFFFHHFFFFFFFF
@M05620:37:000000000-D9766:1:1101:5472:12144 1:N:0:6
ACCACACCTTCTACAATGAGCTGCGTGTGGCTCCCGAGGAGCACCCCGTGCTGCTGACCGAGGCCCCCCTGAACCCCAAGGCCAACCGCGAGAAGATGCCCAGGGTGATGGGCCCGCTACCCCTTCTGGTGCCGGCCTCCCTCCTTCCTGGCCTCCCGGAGCTGCGCCCTTTCTCACGGTTTCTCTCTTCGCCCGTTTTCCGTAGGACCCTCTTCTCTGACCTGATTCTCCTTTGTACCTCTGCAGGTTCT
+
CDDDDDCCFFFFGGGGGGGGGGHHGGGGHGHHHGGGGGGGGHHHHGGGGGGGHHHHHHHGGGGGGGGGGGGHHHHGGGGHGHHHHGGGGGGGGGHGHHEHH2/?/0?/11?/?F@---<A/..<.<0=<<G0<--;-:CG./;.;0;/:F/;.0=E.C-9-::0:-;D-BF000::0.;9;.00000;B0..;.-;FF.F0.:.;.00../.;0:::0:0;/0;:00:0B0BF0F0;00000000;.;000
@M05620:37:000000000-D9766:1:1101:3966:12152 1:N:0:6
ACCACACCTTCTACAATGAGCTGCGTGTGGCTCCCGAGGAGCACCCCGTGCTGCTGACCGAGGCCCCCCTGAACCCCAAGGCCAACCGCGAGAAGATGAGTGAGTGGCCCGCTCCCTCTTCTGGTGGCCGCCTCCCTCCTTCCTGGCCTCCCGGCGCTGCGCCCTTTCTCACTGGTTCTCTCTTCTGCCGTTTTCCGTCGGACTCTCTTCTCTGACCTGAGTCTCCTTTGGCACTCTGCCGGTTCTAGATC
+
CCCCCCCAFFFFGGGGGGFGGGHHGGGEGGHHHFGGGGGGGHHHHGGGGGGGHHHHHHHGGGGGGGGGGGGHHHHGGGGHGHHHHGGGGGCDGGHHHHG22>FGFGFE0?ADC-CFFGHHGHB<GFDA.<--;D:EGHGFGGHF0/CFGGGGD?--;?DDBFA@-FFFBB:;90/;00BBFFFFFFB0;:DDFE00AF.-::BCBBF0BFFFFEB9BFFF/;9BFFF0BB/000:F00B0;@@AEF0BB00
@M05620:37:000000000-D9766:1:1101:6407:12152 1:N:0:6
ACCACACCTTCTACAATGAGCTGCGTGTGGCTCCCGAGGAGCACCCCGTGCTGCTGACCGAGGCCCCCCTGAACCCCAAGGCCAACCGCGAGAAGATGACCCAGGTGAGTGGCCCGCTACCTCTTCTGGTGGCCGCCTCCCTCCTTCCTGGCCTCCCGGAGCTGCGCCCTTTCTCACTGGTTCTCTCTTCTGCCGTTTTCCGTAGGACTCTCTTCTCTGACCTGAGTCTCCTTTGGAACTCTGCAGGTTCT
+
BBBAABBBFFFFGGGGGGG5GFHHGFGEHEHH3FGGGGGGGHHHHGGGGGGGHHHHHHHGGGGGGGGGGGGHHFHGGGGHAGHHHGG@DGBCCGHHGHHHHHHHGFHGH1GGGFHGGGGGFHHHHHHHH0<CCGGDGEDHGHHGHGGGGGGGGGGGGG@@?BGFGGBFB-9B/BBFFFFFBFFFFFFFFFFFBF?DFFFFFFFFFFFFFBFFFFFFFFFFFFFFFFFFFFFFFEFEBFFFFFFFFFE.FFF
@M05620:37:000000000-D9766:1:1101:27552:12155 1:N:0:6
ACCACACCTTCTACAATGAGCTGCGTGTGGCTCCCGAGGAGCACCCCGTGCTGCTGACCGAGGCCCCCCTGAACCCCAAGGCCAACCGCGAGAAGATGCCCCAGGTGGGTGGCCGGCCACCTCTTCTGGTGGCCGCCTCCCTCCTTCCTGGCCTCCCGCAGCTGCGCCCTTTCTCACTGGTTCTCTCTTCTGCCGTTTTCCGTAGGACTCTCTTCTCTGACCTGAGTCTCCTTTGGAACTCTGCAGGTTCT
+
DDDDDCDCFFFFGGGGGGGGGGHHGGGGHGHHHGGGGGGGGHHHHGGGFGGGHHHHHHHGGGGGGGGGGGGHHHHGGGGHGHHHHGGGGGGGGGHGHH2FH//C/=?C/?CCGH-<<-<E<.<D000C:0<.C.-<-<AE./CD/<<<0=/FA0CE9E---9B0B9CF;FFBBBFF0BFBFBB:<:<F0B00BBBFFFEFBDB...<BB:BFF0:0000<FE0</:<000<BFFBB:0<::0:B:F.FBB<
@M05620:37:000000000-D9766:1:1101:10943:12159 1:N:0:6
GAGGCTGCTTTGGAAGAAACTGACAAGCCAGGGACAAAAGATCGGAAGAGCACACGTCTGAACTCCAGTCACATTACTCGATCTCGTATGCCGTCTTCTGCTTGAAAAAAAAAAAATACCCCCTCCTCTCCCACTACACTTTATTACAAGAACCTATGAAACAATCCTCACTTCCTCCGGCATTTCCTCTTGATCTCTCGTTTTTATCCCATTTAACAAATCTCATCCTCTTCGCCCCCCTGTCACAATCC
+
BBBABCFBFFFFGGGGGGGGGGHFGHHHGHFGEEGGCGHHGHHHGBEG2CGHHFHGHHHGFGHHHFCGGHHG5GHHHHHGFGAGGF?EGBHHG1EGFGHHHHHHFCEHGGGG?DB<02<2@?////<<10?00<0001>1>111==D1F1///.//000000/.0//000.00<00:/:--;?00009;0;;90909CF..;:;..000/00;/;/9//.:;//;9;/9////...:----.;/9BB////
@M05620:37:000000000-D9766:1:1101:17125:12171 1:N:0:6
ACCACACCTTCTACAATGAGCTGCGTGTGGCTCCCGAGGAGCACCCCGTGCTGCTGACCGAGGCCCCCCTGAACCCCAAGGCCAACCGCGAGAAGATGAGTGAGTGGCCCGCTACCTCTTCTGGTGGCCGCCTCCCTCCTTCCTGGCCTCCCGGAGCTGCGCCCTTTCTCACTGGCTCTCTCTTCTGCCGTTTTCCGTAGGACTCTCTTCTCTGACTTGAGTCTCCTTTGGAACTCTGCAGGTTCTAGATC
+
CCCDDDCCFFFFGGGGGGGGGGHHGGGGHGHHHGGGGGGGGHHHHGGFEGGEHHHHHHHGGGGGGGGGGGGHHHHGGGGHGGHHHGGGGGDGGGHHHHGB2?>DGH//0=>A-->GHF1111>10/<.<@-=..CEHHG/GCHH;/C.0;CE.----.00::.C9/0BFB0;FBB.;0BBFFFB00:0;@9./;909BF.::9BF0FF0000BB0B0;::0BBB0:0B00B0:0:0900:0:99000:0B:
@M05620:37:000000000-D9766:1:1101:16073:12194 1:N:0:6
ACCACACCTTCTACAATGAGCTGCGTGTGGCTCCCGAGGAGCACCCCGTGCTGCTGACCGAGGCCCCCCTGAACCCCAAGGCCAACCGCGAGAAGATGAGTGAGTGGCCCGCTACCTCTTCTGGTGGCCGCCTCCCTCCTTCCTGGCCTCCCGGAGCTGCGCCCTTTCTCACTGGTTCTCTCTTCTGCCGTTTTCCGTAGGACTCTCTTCTCTGACCTGAGTCTCCTTTGGAACTCTGCAGGTTCTAGATC
+
CBCBCCCCFFFFGGGGFGGGGGHHGFEACEHHFGGFEGGGGHHGHGGGEEGGHHGHHHHGGGCGGGGGGFGFHHHGGGDHGHHHHGEEFGGCCGFHFHEHGHHHHHGGHHGGGCGHGHHHHHHHGHGHHGGGFGEGHHGHHHHHHHHFGEGGGG-ADGGGGGGGFFFFFFFFFFFFFFFFFFFFFFFFFD;AFFFFFFAFDFFFFFFFFFFFFF/FFFFFFFFFFFFFFFF/BFFFFFF/BFFFFF/9/;:
@M05620:37:000000000-D9766:1:1101:21685:12202 1:N:0:6
ACCACACCTTCTACAATGAGCTGCGTGTGGCTCCCGAGGAGCACCCCGTGCTGCTGACCGAGGCCCCCCTGAACCCCAAGGCCAACCGCGAGAAGATGAGTGAGTGGCCCGCTCCCTCTTCTGGTGGCCGCCTCCCTCCTTCCTGGCCTCCCGGCGCTGCGCCCTTTCTCACTGGTTCTCTCTTCTGCCGTTTTCCGTAGGACTCTCTTCTCTGCCCTGAGTCTCCTTTGGCACTCTGCAGGTTCTCGATC
+
BCCCCCCCFFFFGGGGGGGGGGHHGGGGHGHHHGGGGGEEGHHHHGGGGGGFHHHHHHHGGGGGGGGGGGGHHHHGGGGHGHHGHGGGGGGGGGHHHGGGHGDGGHAFHHGGG->FCGHFHFHHGFAGC--A;AHGHHGHHHHHEHGGFGGGGG-BGAGFFFFFFFFFFFFFFFBBFFFFFFFFFFFFFFADFFFFDB.;D0BFFFFFFFFFFF0;AFFF/:F:FFBFFFF09FFFFFF0BF9BFF09;FA
@M05620:37:000000000-D9766:1:1101:9458:12209 1:N:0:6
ACCACACCTTCTACAATGAGCTGCGTGTGGCTCCCGAGGAGCACCCCGTGCTGCTGACCGAGGCCCCCCTGAACCCCAAGGCCAACCGCGAGAAGATGACCCAGGTGAGTGGCCCGCTACCTCTTCTGGTGGCCGCCTCCCTCCTTCCTGGCCTCCCGGAGCTGCGCCCTTTCTCACTGGTTCTCTCTTCTGCCGTTTTCCGTAGGACTCTCTTCTCTGACCTGAGTCTCCTTTGGAACTCTGCAGGTTCT
+
CCCCCCCCFFFFGGGGGGGGGGHHGGGGHGHHHGGGGGGGGHHHHGGGGGGGHHHHHHHGGGGGGGGGGGGHHHHGGGGHGHHHHGGGGGDGGGHHHHHHHHHHGHHHHGHGGHHGGGGGHHHHHHHHGDHGHHCDGGDHGHHGHGGGGGGGGGGGGGG-@DGGGFFFFFFFFFFFFFFFFFFFFFFFFFFFFFFDFFFFFFFFDFFFFFFFFFFFFFFFFFFF/FFFFFFFFFFFFFFFFFFFFFFFFFF
@M05620:37:000000000-D9766:1:1101:12311:12213 1:N:0:6
AGTGCCAGCTCTCAATCGCACAGGGGACCCAGGGCCTGGCCCCTCCATCCAGAAAACCTATGACCTCACCCGCTACCTGGAGCACCAACTCCGCAGCGTAGGAGTTGGGGAGGAGTGAGGAGTTGGGGAAAGACAGTCCTAACCGTGGAGGGTTCTGGTAAATGATGGGGTGAGGAGGGGCTCTTTGGCTCCCACCAGTCCCCCTGTCTGGTCTATCTCCTGCCCTTAGATCGGAAGAGCACACGTCTGAA
+
ABAAAFFFBFFFGGGGGGGGGGHEGGGGGGHHDGGDCFHHFHGHGGFHHGHHECBGHGHHGGFHHHHGHHHGG@EFHHHHBFHHHH1?EGHGEGEFEGEFG?GHGGHGG?FGFDFGGFGF2/<?DG/C/??F0GFGHHHG1FHHGGGC.GGCCGHGGHCH0;CGHHGHHGGF...CA.BGGDGGBFFFBFGEFFFFFFFFFBEFFFFFFFF/BB/FFFFFBFBAEFFFFFBFAD9AA?ABFFFFF.AF./9
@M05620:37:000000000-D9766:1:1101:21033:12239 1:N:0:6
ACCACACCTTCTACAATGAGCTGCGTGTGGCTCCCGAGGAGCACCCCGTGCTGCTGACCGAGGCCCCCCTGAACCCCAAGGCCAACCGCGAGAAGATGACCCAGGTGAGTGGCCCGCTACCTCTTCTGGTGGCCGCCTCCCTCCTTCCTGGCCTCCCGGAGCTGCGCCCTTTCTCACTGGTTCTCTCTTCTGCCGTTTTCCGTAGGACTCTCTTCTCTGACCTGAGTCTCCTTTGGAACTCTGCAGGTTCT
+
AABBAAB>BCCFGFDGGGBFGGHHGEF24EF2BFFEAEAEAF2BBEE0AEEFFHGHHHHEECC>FGGGGEGGBGHGGFEHGHFGHGFE>B<BCGHFHHHHHGHHGHH<FFGEGHHGGGGCHHHHHHHHHHHGHHGGDDDGFHHGHGGGGGGGGGGGGGGBGGGGGCFFFFFFFFFBFFFFFFFFFFFFFFFFFFFFFFFFFFFFDFBFFFFFFFFFFFF/FFFF/BBFBFFFFFFEFFFFFFFFFFFFFFF
@M05620:37:000000000-D9766:1:1101:16224:12241 1:N:0:6
GAGGCTGCTTTGGAAGTAACTGACAAGCCAGGGACAAAAGATCGGAAGAGCACACGTCTGAACTCCAGTCACATTACTCGATCTCGTATGCCGTCTTCTGCTTGAAAAAAAAAAAAAAACCTCTTCTCTCTTCATCATCCCTCCTTCCTCACCTCCACTCTCTTCACCATTTCTCCCTTTATCTCACTTCTCCTTTTCACCATCTTCCTCTCTTCTCTGCCCTACGTCTCCTCAGCACCCCTTCCTTCTCT
+
AAABBBFAFFFFGGGGGGGGGGGHHFHGGHBAEGGGHGFGABFEFF2EFGHHHCGGHHHGHBGGHHFGDF3DGGGHHFHGHFFGHBBEGGHHGEEHGHHGHHFHHFHHHGGGGC///////00<<D11111<<1=>111>.1<CC00/000..=../:0;0;00<00:000;0:0;/;00009C00;00;00000000;0;0;CF099009;B0;0;///;A/.;.9..:BB.///;;..-:A9B/9//:9
@M05620:37:000000000-D9766:1:1101:19865:12241 1:N:0:6
ACCACACCTTCTACAATGAGCTGCGTGTGGCTCCCGAGGAGCACCCCGTGCTGCTGACCGAGGCCCCCCTGAACCCCAAGGCCAACCGCGAGAAGATGACCCAGGTGAGTGGCCCGCTACCTCTTCTGGTGGCCGCCTCCCTCCTTCCTGGCCTCCCGGAGCTGCGCCCTTTCTCACTGGTTCTCTCTTCTGCCGTTTTCCGTAGGACTCTCTTCTCTGACCTGAGTCTCCTTTGGAACTCTGCAGGTTCT
+
CDECDCDEFFFFGGGGGGGGGGHHGGGFHGHHHGGGGGGGGHHHHGGGGGGGHHHHHHHGGGGGGGGGGGGHHHHGGGGHGHHHHGGGGGGGGGHHHHHHHHHHGHHHHHHGGHHGGGGGHHHHHHHHHHHGHHGGGGGHGHHGHGGGGGGGGGGGGGGGGGGGGGFFFFFFFFFFHHFFFFFFHFFFFFFFFFFFFFFFFFFFFFFFFFFFFFFFFFFFFFFFFFFFFFFFFHHFFFFFFFFFFFFFFFF
@M05620:37:000000000-D9766:1:1101:7239:12242 1:N:0:6
AGTGCCAGCTCTCAATCGCATAGGGGACCCAGGGCCTGGCCCCTCCATCCAGAAAACCTATGACCTCACCCGCTACCTGGAGCACCAACTCCGCAGCTTGGCTGGGACCTATGTGAGTATCCAGCGTAGGAATCTGGGAGTTGGGGAGGCGTGAGGAGTTGGGGAAAGACAGTCCTAACCGTGGAGGGTTCTGGTAAATGATGGGGTGAGGAGGGGCTCTTTGGCTCCCACCAGTCCCCCTGTCTGGTCTA
+
ABAAAFFFBFFFGGGGGGGFAEHHHFGGGGHHFFFGGGHHHHGHGGHGHHHHHHGHGGHGHHHHHHHHHHHGEEGGHFHGFFHHHH1FEHHHGGFGGHGFFHHGGGHHGHHHHHHGHHHHHHFHHGD<BEFDGHHHHHEGGHHHGG.CG.AEG.DH<EHHHHGGCA:GGHGHHHGGBFGGGGGG.CAGGGGGGGGGGGGGGFFFFFFFEFFFFFFFFFFFFFFFFFFFFFFFEFFFFFFFFFFFFFFFFFB
@M05620:37:000000000-D9766:1:1101:5570:12245 1:N:0:6
ACCACACCTTCTACAATGAGCTGCGTGTGGCTCCCGAGGAGCACCCCGTGCTGCTGACCGAGGCCCCCCTGAACCCCAAGGCCAACCGCGAGAAGATGACCCAGGTGAGTGGCCCGCTACCTCTTCTGGAGGCCGCCTCCCTCCTTCCTGGCCTCCCGGAGCTGCGCCCTTTCTCACTGGTTCTCTCTTCTGCCGTTTTCCGTAGGACTCTCTTCTCTGACCTGAGTCTCCTTTGGAACTCTGCAGGTTCT
+
AAAAAAAAFFFFGGGGDFF1F1FGGGGGG0FG1FF?EEGGEHHHHGGGGCGGBGHHHHHGEGCGGEGGGGGFHCGGGGEH/FHHFGG?C@CCBCGC1?GHHHGEAFHHHDHGGHHGGGGGHHHHHHEGH0<<AFGCGGGHGHHG/FGGFGGGGGGGGA@@AGEGGG@F@@B/BFFFFFFFFFFFFFFFFFFFFF@FFFFFFFFFFBFFFFFFFFFFFFFFFFFFFF/BFFFFFFFEFFFFFFFFFF-;/BB
@M05620:37:000000000-D9766:1:1101:12290:12253 1:N:0:6
AGTGCCAGCTCTCAATCGCACAGGGGACCCAGGGCCTGGCCCCTCCATCCAGAAAACCTATGACCTCACCCGCTACCTGGAGCACCAACTCCGCAGCGTAGGAGTTGGGGAGGAGTGAGGAGTTGGGGAAAGACAGTCCTAACCGTGGAGGGTTCTGGTACATGATGGGGTGAGGAGGGGCTCTTTGGCTCCCACCAGTCCCCCTGTCTGGTCTATCTCCTGCCCTTAGATCGGAAGAGCACACGTCTGAA
+
CCBCCFFFCFFFGGGGGGGGGGHHGGGGGGHHGGGGGGHHHHGHGGHHHHHHHHHHHGHHHHHHHHHHHHHGGGGGHHHHHHHHHHHHGHHHGGGGGGGFGDDGHHHFCGGGG?E=GFGC2B@FGHGC?/??0FFHHH1G=FGHGDCD<<E@.<CCGHGF0<CHHHFHEE.A9F.BDDAABGEFBFGGGGGFEFFFFFFFFBEDFFFFFFF0BFFFFFF:FFFFBFFFFFFFEF<EA?AB0AFF=BEFABF
@M05620:37:000000000-D9766:1:1101:21021:12255 1:N:0:6
ACCACACCTTCTACAATGAGCTGCGTGTGGCTCCCGAGGAGCACCCCGTGCTGCTGACCGAGGCCCCCCTGAACCCCAAGGCCAACCGCGAGAAGATGACCCAGGTGAGTGGCCCGCTACCTCTTCTGGTGGCCGCCTCCCTCCTTCCTGGCCTCCCGGAGCTGCGCCCTTTCTCACTGGTTCTCTCTTCTGCCGTTTTCCGTAGGACTCTCTTCTCTGACCTGAGTCTCCTTTGGAACTCTGCAGGTTCT
+
CBBCCCCBFFFFGGGGGGGGGGHHGGGGHGHHHGGGGGGGGHHHHGGEEFGGHHHHHHHGGGGGGGGGGGGHGHHGGGGHGHHHHGGGGGCDFGHFHHHHHH/?FHHFHGHGGHGGGGGGHHHHHHHHHHHGHHGGGFGHGHHGHGGGGGGGGGGGGGGGGDFGGGFFFFFFFFFFFFFFFFFFFFFFFFFFFFFFFFFFFFFFFFFFFFFFFFFFFFFFFFFFFFFFFFFFFFFFFFFFFFFFFFFFFFF
@M05620:37:000000000-D9766:1:1101:4798:12255 1:N:0:6
ACCACACCTTCTACAATGAGCTGCGTGTGGCTCCCGAGGAGCACCCCGTGCTGCTGACCGAGGCCCCCCTGAACCCCAAGGCCAACCGCGAGAAGATGACCCAGGTGAGTGGCCCGCTACCTCTTCTGGTGGCCGCCTCCCTCCTTCCTGGCCTCCCGGAGCTGCGCCCTTTCTCACTGGTTCTCTCTTCTGCCGTTTTCCGTAGGACTCTCTTCTCTGACCTGAGTCTCCTTTGGAACTCTGCAGGTTCT
+
DDDDDCDDFFFFGGGGGGGGGGHHGGGEFGHHHGGGGGGGGHHHHGGGEGGGHHHHHHHGGGGGGGGGGGGHHHHGGGGHGHHHHGGGGGGGGGHHHHHHHHHHGHHHHFHGGHHGGGGGHHHHHHHHHGHGHHCGGDGHGGHGHFGGGGGGGGGGGGF??BFFGFFFFFFFFFHFFFFFFFFFFFFFFFFFFFFFFFFFFFFFFDFFFFFFFFFFFFFFFFFF/BFFFFFFFFFFFFFFFFFFFFFFFFF
@M05620:37:000000000-D9766:1:1101:10524:12263 1:N:0:6
ACCACACCTTCTACAATGAGCTGCGTGTGGCTCCCGAGGAGCACCCCGTGCTGCTGACCGAGGCCCCCCTGAACCCCAAGGCCAACCGCGAGAAGATGAGTGAGTGGCCCGCTACCTCTTCTGGTGGCCGCCTCCCTCCTTCCTGGCCTCCCGGAGCTGCGCCCTTTCTCACTGGTTCTCTCTTCTGCCGTTTTCCGTAGGACTCTCTTCTCTGACCTGAGTCTCCTTTGGAACTCTGCAGGTTCTAGATC
+
BCCCCCCCFFFFGGGGGGGGGGHHGGGGHGHHHGGGGGGGGHHHHGGGEGGGHHHHGHHGGGGGGGGGGGGHHHHGGGGHGHHHHGGGGGGGGGHHHHHHHGHHHHGGHHGGGGGHHHHHHHHHDGGHHDGGGGHGHHGHHHHHGHHGGGGGGGGGGGGGGGGGFFFFFFFFFFFFFFFFFFFFFFFFFFDFFFFFFFFFFFFFFFFFFFFFFFFFFFFFFFFFFFFFFFFFFFFFFFFFFFFFFFFFFFE
@M05620:37:000000000-D9766:1:1101:23963:12263 1:N:0:6
ACCACACCTTCTACAATGAGCTGCGTGTGGCTCCCGAGGAGCACCCCGTGCTGCTGACCGAGGCCCCCCTGAACCCCAAGGCCAACCGCGAGAAGATGACCCAGGTGCGTGGCCGGCTACCTCTTCTGGTGGCCGCCTCCCTCCTTCCTGGCCTCCCGGAGTTGCGCCCTTTCTCCCTGGTTCTCTCTTCTGCCGTTTTCCGTAGGACTCTCTTCTCTGACCTGCGTCTCCTTTGGAACTCTGCAGGTTCT
+
ABA?BBBBFFFFGGGGDGABGBHGGEAA4AFGAFFAAEEGGHHHHGGEEEGGFHGFHHGE?GCGGAGGGGG1GCGGGG?G//GHHG</BG</<D<F>G1?GG/F/<1</FC/AG----.<<0<G00=00=CECG-C-::G:9FAGBFFB0/CA0CE.;---.:;99-A-@9:B9F//9F?FFFFEBBFB9BFFB9DFFFFF.FAD./BBFFFF///9;;/B/9..-.-9BBFFFFBF/BBFFFFBF.ABFF
@M05620:37:000000000-D9766:1:1101:28906:12268 1:N:0:6
ACCACACCTTCTACAATGAGCTGCGTGTGGCTCCCGAGGAGCACCCCGTGCTGCTGACCGAGGCCCCCCTGAACCCCAAGGCCAACCGCGAGAAGATGACCGAGTGGCAGGCTCCCTCTTCTGTTTGGAGGCTGCCTCCTTCCTCGCTTCCCGGCGCCGCGCCCTTTCTTTCTGGCTCGCTCTTCTGCCGGCTGCTTTCCGACCACCTTCCCTGCCTGGCCTCCACATCTGTTCGCTGCCTGATCTTTATC
+
ABBBABBBFFFFGGGGGGFGGFHGGBEGHGHFEFGEEGGGGHDHHGGGEEEGHHHHGGHEFEGFGGGGGGGHCGHFEEGHEHGHHGGEBDCCFGFHHH222///<?</0.><00>F0>00000=00<./C.DC.;GCH./;:GH0.:...;C.-----9-99-;-///////9///;/--;;./////;-----;//;;/;.;--.;A///.;9.;//...;...:////9///.-..../;9///:/://
@M05620:37:000000000-D9766:1:1101:16242:12273 1:N:0:6
ACCACACCTTCTACAATGAGCTGCGTGTGGCTCCCGAGGAGCACCCCGTGCTGCTGACCGAGGCCCCCCTGAACCCCAAGGCCAACCGCGAGAAGATGACCCAGGTGAGTGGCCCGCTACCTCTTCTGGTGGCCGCCTCCCTCCTTCCTGGCCTCCCGGAGCTGCGCCCTTTCTCACTGGTTCTCTCTTCTGCCGTTTTCCGTAGGACTCTCTTCTCTGACCTGAGTCTCCTTTGGAACTCTGCAGGTTCT
+
ABBABBCCFFFFGGGGGGGGGGHHGGGGHGHHHGGGGGGGGHHHHGGGFGGGHHHHHHHGGGGGGGGGGGGHHHHGGGGHGHHHHGGGGGGGGGHHHHGHHHHHGHHHHHHGGHHGGGGGHHHHHHHHHHHGHHGGGGGHGHHGHGGGGGGGGGGGGGGGGGGGGGFFFFFFFFFFFFFFFFFFFFFFFFFFFFFFFFFFFFFFFFFFFFFFFFFFFFFFFFFFFFFFFFFFFFFFFFFFFFFFFFFFFFF
@M05620:37:000000000-D9766:1:1101:3884:12310 1:N:0:6
[truncated: 1,551,142 more chars]
