# Supplementary material for: Fast but not furious: a streamlined selection method for genome-edited cells
Source: Life Sci Alliance. 2021 Apr 26;4(6):e202101051. doi: 10.26508/lsa.202101051 (PMC8127327; doi:10.26508/lsa.202101051)
Supplement: Supplementary file 1 [file LSA-2021-01051_Supplemental_Data_1.zip › SANGER and Deep Sequencing/ACTB/70_S70_L001_R1_001.fastq]

@M05620:37:000000000-D9766:1:1101:19792:1940 1:N:0:70
ACCACACCTTCTACAATGAGCTGCGTGTGGCTCCCGAGGAGCACCCCGTGCTGCTGACCGAGGCCCCCCTGAACCCCAAGGCCAACCGCGCGAAGATGACCCAGGTGCGTGGCCCGCTACCTCTTCTGGTGGCCGCCTCCCTCCTTCCTGGCCTCCCGGAGCTGCGCCCTTTCTCACTGGTTCTCTCTTCTGCCGTTTTCCGTAGGACTCTCTTCTCTGACCTGAGTCTCCTTTGGAACTCTGCAGTTTCT
+
3ABBBBBBFFFFGGGGGGAGGGHHGGGEEFHGHFGGFGGGGHHHHGGGGGGGHHGHHHGE?EGGFEEEGGGBGFFEE////?GA/EE?CC//////?11<<0<//?11->.-<0>-<C-</<<GFCG00</.:.-:@EDEAFFDGGBBF0/.9FFEE.---9ABB->.BBFFFFF/BB/.;BFFBFFFFFFF/9-;AFFFF.F.../;;BFBFFFFFF//:9F./.:9B99BFF////9;BFBB///;BBF
@M05620:37:000000000-D9766:1:1101:14525:1958 1:N:0:70
ACCACACCTTCTACAATGAGCTGCGTGTGGCTCCCGAGGAGCACCCCGTGCTGCTGACCGAGGCCCCCCTGAACCCCAAGGCCAACCGCGAGAAGATGTCCCAGGTGCGTGGCCCGCTACCTCTTCTGGTGGCCGCCTCCCTCCTTCCTGGCCTCCCGGTGCTGCGCCCTTTCTCACTGGTTCTCTCTTCTGCCGTTTTCCGTAGGACTCTCTTCTCTGACCTGCGTCTCCTTTGGAACTCTGCAGGTTCT
+
@BBBBBBBFFFFGGGGGGFGGGHHGBABBEHFEEFEEFGGGHGHHGGGG1FFFHFGHHFE0EEGG1EEGGGEH3FEG/>EF/GA/FEGG/////2?22222?22?FC1/F?/-0F@CD-<GGFFFFHH0D/A.;-@CDFHCCFDEFFFFFE.AFFEE?--;BFFEAFFC@FFFFFBFBB.9BBBFFFFF/B///-ADFFFF.B.9.//;BBFFFFFFF//;9FF.-;9ABBFFFBB//;:9B/9//.AFBF
@M05620:37:000000000-D9766:1:1101:11773:2261 1:N:0:70
ACCACACCTTCTACAATGAGCTGCGTGTGGCTCCCGAGGAGCACCCCGTGCTGCTGACCGAGGCCCCCCTGAACCCCAAGGCCAACCGCGAGAAGATGACCCAGGTGAGTGGCCCGCTACCTCTTCTGGTGGCCGCCTCCCTCCTTCCTGGCCTCCCGGAGCTGCGCCCTTTCTCACTGGTTCTCTCTTCTGCCGTTTTCCGTAGGACTCTCTTCTCTGACCTGCGTCTCCTTTGGAACTCTGCAGGTTCT
+
BBBABBB3BCFFGGGGGG5FGGHHGGGBCEHHHFFEDEGCEHHHHGGGGGGGGHGHGHHFFGCGGGGGGGGHHHHGGGGHGHHHHGGGGG<DGGHHGHHHHHGA<FG1?1<FGHFGGC@D<0GHHHHFB<CAGHCGGGGH.FHGGGGGGGGGGGGGGDB-9-AFGGBFBBFFFFFFFFBFFFFFFFFFFFFFFFBFFFFFFFFE?DFFFFFFFFFFFFFFFFFB.-;BFFFFFFFFFFFFFFFFFEFFFFF
@M05620:37:000000000-D9766:1:1101:13304:2356 1:N:0:70
ACCACACCTTCTACAATGAGCTGCGGGTGGCTCCCGAGGAGCACCCCGTGCTGCTGACCGAGGCCCCCCTGGACCCCAAGGGCAACCGCGCGAAGATGACCCAGGTGCGTGGCCCGCTACCTCGTCTGGTGGCCGCCTCCCTCCTTCCTGGCCTCCCGGCGCTGCGACCTTTCTCACTGGTTCTCTCTTCTGCCGTTTTCCGTAGGACTCTCTTATCTGACCTGCGTCTCCTTTGGAACTCTGCAGGTTCT
+
AAA1AAA1>CFFGFG13F1BGBG1E00000A0A/BA/EFCAGHCHG////>/11@1DG0//E/EG/EEG///0B0EGA/?//?/?F0/BC////</11111>>GG<F1<><--..--;A-C:0.:.;.::/..C?--....;:./00/09;.-/---A=-;--;------//9/;//99-/;//////;9////9--/;//;/-9BB//9//////;FF////B-@9@A-;////9BBFFFFBFBFAFFBB
@M05620:37:000000000-D9766:1:1101:12602:2578 1:N:0:70
ACCACACCTTCTACAATGAGCTGCGTGTGGCTCCCGAGGAGCACCCCGTGCTGCTGACCGAGGCCCCCCTGAACCCCAAGGCCAACCGCGAGAAGATGACCCAGGTGAGTGGCCCGCTACCTCTTCTGGTGGCCGCCTCCCTCCTTCCTGGCCTCCCGGAGCTGCGCCCTTTCTCACTGGTTCGCTCTTCTGCCGTTTTCCGTAGTACTCTCTTCTCTGACCTGAGTCTACTTTGGAACTCTGCAGGTTCT
+
BBBBBBBBFFFFGGGGGGGGGFHHGEGEGGHHHGGGGGGGGHHHHGGGGGGGHGHHHHHGCGGGGDGGGGGFHHGGGG/GF/FGHGEEGGB@BDGHBGBGHFG?F1?1011/?GH-->CGGHF0D<D00=/.<.<C-.E.E/GG/00C00;CF0:CA.---9.//-;D-@/9BFB/:/;;BBB--.;EFF/;/;-;DB.;/:F?../:///;:BFB/BFFFFF;/.;99///9B///;:9:FFBF/;A/9:
@M05620:37:000000000-D9766:1:1101:11625:2610 1:N:0:70
AGGGCCAGCTCTCCATCGCACTTCCGACGACTATCTCATTCCCTTCTCTCGGAATAGCCCACGGCTGAACGCCATACACGAACTCAAATCTCGGATGACGTCTTATGCTTGCCCAACAACAAACAAAACCACCTACAAGACCCCAAGCGACTAAAAGAACCGATAAAACAATGGAAAACAAAGGAGACATCCCCACTCGAGCACTCTCGTCGAACCAATTGAACAATTCTCATCATTTGCACTGACCATCG
+
>A1>AAAAAFFFG1F1BAECE0FE1AAAA0ABAGHF22DDAFGH1BA1D1BAA/A11BFEFA@/>>>BFF0?EE?@BBGE>/>/B11B21BBB//EEB<?FEHG2BFFGHHFGF<?AE////0/0/@?<</FC0?011<<00.C.C....-<<<C00<./.-;:-.0:;..00/000//.9.///..;/09/.9/9./:----;////--;9------//99/9/-/9;//BB///;//9/9:///////-
@M05620:37:000000000-D9766:1:1101:21703:2720 1:N:0:70
ACCACACCTTCTACAATGAGCTGCGTGTGGCTCCCGAGGAGCACCCCGTGCTGCTGACCGAGGCCCCCCTGAACCCCAAGGCCAACCGCGAGAAGATGACCCAGGTGAGTGGCCCGCTACCTCTTCTGGTGGCCGCCTCCCTCCTTCCTGGCCTCCCGGAGCTGCGCCCTGTCTCACTGGTTCTCTCTTCTGCCGTTTTCCGTAGGACTCTCTTCTCTGACCTGCGTCTCCTTTGGAACTCTGCAGGTTCT
+
AAAAAAAAFFFFGFGGAG11F1FFGGEA00FGCEF??EGC?GEHHGGGGEGGFHGFHHHEEECEF?FGGEGECEHGGGCGA<GHHF/<BCB@CA<G1????0G/FF110FF?EGHG?@CGHGHHBHH0<D/CGH-CCCA.CGH.G00;BFB.FFAE?E-9-AF//A;B@@-BF/FBFBFFBFBFBFFBFFFBF/--;BA9BFF9AABFFFFBF/FBFF99/FFF-9-@BFF/FFB/B/9BFF/9B/AA/B9
@M05620:37:000000000-D9766:1:1101:12732:2880 1:N:0:70
ACCACACCTTCTACAATGAGCTGCGTGTGGCTCCCGAGGAGCACCCCGTGCTGCTGACCGAGGCCCCCCTGAACCCCAAGGCCAACCGCGAGAAGATGACCCAGGTGAGTGGCCCGCTACCTCTTCTAGTGGCCGCCTCCCTCCTTCCTGGCCTCCCGGAGCTGCGCCCTTTCTCACTGGTTCTCTCTTCTGCCGTTTTCCGTAGGACTCTCTTCTCTGACCTGAGTCTCCTTTGGAACTCTGCAGGTTCT
+
ABABBBABFFFFGGGBGGGGGGHHGGGGHGHHHGGFGGGFGHHHHGGGEGGGHHHHHHHGGGGGGGGGGGGHHHHGGGGHGHHHGGGGGGGGGGHHFFGHHHHHEFG10?GF/GFCG-@CHHHGF00=00GGFFCGGGGHGGHGFHGGBFGGGGGGGFB-9A.;BCFFFFFFF/FBFFFFFFFFFFFBFFFFFF-ADFFFFDFFFAFFFFFFF/B/F/FBFFFB/.B/BBFFFFFF/FFFFFFFFFF.:BB
@M05620:37:000000000-D9766:1:1101:21441:3065 1:N:0:70
ACCACACCTTCTACAATGAGCTGCGTGTGGCTCCCGAGGAGCACCCCGTGCTGCTGACCGAGGCCCCCCTGAACCCCAAGGCCAACCGCGAGAAGATGACCCAGGTGAGTGGCCCGCTACCTCTTCTGGTGGCCGCCTCCCTCCTTCCTGGCCTCCCGGAGCTGCGCCCTTTCTCACTGGTTCTCTCTTCTGCCGTTTTCCGTAGGACTCTCTTCTCTGACCTGAGTCTCCTTTGGAACTCTGCAGGTTCT
+
BBABB@AAFFFFGGGFBFGGEFGHFFGGGEHHHGGC?EG?EHHHHGGGGGGG5AFHGHHGGG0EFGEGGGGFHHHGGGFFFHHGEGGGGCFGCDFFGDHHHHHHGFFFHHHGGHHGGGGGHHHHHHHHHHHGHHGGGFGHGHGGFGGGFGFGGGGGGGGGGGGGGGFFFFFFFFFFFFFFFFFFFFFFFFFFFFBDDFFFFDFEFFFFFFFFFFFFFFFFFFFFFFFFFFFFFFFFFFFFFFFFFFFFFFF
@M05620:37:000000000-D9766:1:1101:11948:3086 1:N:0:70
ACCACACCTTCTACAATGAGCTGCGTGTGGCTCCCGAGGAGCACCCCGTGCTGCTGACCGAGGCCCCCCTGAACCCCAAGGCCAACCGCGAGAAGATGACCCAGGTGAGTGGCCCGCTACCTCTTCTGGTGGCCGCCTCCCTCCTTCCTGGCCTCCCGGAGCTGCGCCCTTTCTCACTGGTTCTCTCTTCTGCCGTTTTCCGTAGGACTCTCTTCTCTGACCTGAGTCTCCTTTGGAACTCTGCAGGTTCT
+
ABBBBBBBFFFFGGGGGGEBG5GBEABBFAHHCFGEDGGGGHHHHGGGGGGGHHHHHHHGGEGGG1EGGGGFHBGFGGFHGEHHGF?<>BB@/?0?>?1?FHFGE<GGH1FGGHFCGCGGCBDGHHHHH<GGGCDGGG.CFHHGHF0FFBFGGFFGGGG@GGGGGGBDB;FFBFFFFFFF9BFFFFFFFFFFFFBADFF/BDFF9DFFFFFFFFFFFBFFFFF.BFFFFFFBF/B//9/BFFFFFFAFFFF
@M05620:37:000000000-D9766:1:1101:16018:3255 1:N:0:70
ACCACACCTTCTACAATGAGCTGCGTGTGGCTCCCGAGGAGCACCCCGTGCTGCTGAACGAGGCCCCCCTGAACCCCAAGGCCAACCGCGAGAAGATGACCCAGGTGAGTGGCCCGATAACTCTTCTGGTGGCCGACTCCCTCCTTCCAGGCCTCCCGGAGCTGCGCCCTTTCTCACTGGTTCTCTCTTCTGCCGTTTTCCGTAAGACTCTCTTCTCTGACCTGAGTCTCCTTTGGAACTCTGCAGGATCT
+
1>>>A??AFFF1AFG1AAGFBAB1E0AFE0GHBG0A0AF/EHHHHGCE//B/111BG11B?E/E/>/>EGG0G@/>EFEC>>G///<<E/B@//<F>1?F10//<?GD0??CFGHG-<@.11>>GG1DGGHCFG----:/.;GC/0:/00;..;.EF.-;--.;B@@GG@FFFFFFFFFFF/;B/BB/FF/BFF@FA/9BFFFF--B/BFFF//9//;9BFFB-/9FBFFFFF/9BFFFF/9;BF/--/;:
@M05620:37:000000000-D9766:1:1101:20642:3396 1:N:0:70
GAGGCTGCTTTGGAAGAAACTGATAGACTACTGCAACAGGACCGCATGGGCCCGGGAAAGTATCTCACCCACGATATCGAATCGTCTATCCCGACTCCTGCTTGAAGAAAAACCCCGTACAAAACGCCAACTCGCCAACACACCGGACGTAACAACGCTGATGAAACCATGGACATTACGTCCGGCATTTCCGCTTTAGCACTCTTGTTGCTCCCATTGACGCATTCTCACCAGTAGCACTTGTACATGCC
+
AAABBBFAFFFFGGGGGGGGGBB5F5545B45BBFFHH2222B22A2B22BA00000A1B5A5@@5551111//?1/@B?G3E1??1?44?GA/>//BB3BF3?B3333?20<?C/BC@D/2<@0<///</?F/><.->.<<><<@--;C.;.00;-;:999CF0099AFF/99;00;0.;CE----99/;BA9DFFF/://;/;//;/.//9BF.F/99B.9-.;9/9F/./.;////9;:9///9///;
@M05620:37:000000000-D9766:1:1101:12385:3401 1:N:0:70
AGGGCCAGCTCTCAATCGCACTTCAGACGTCTATCTCATGCCCTTAGATCGGAATAGCCCACGCCTGAACTCCAGACACGAATTCAAATCTCGGATGCCGTCTTATGCTTGCCCCACAAAGGAAACGCTCCTATAAGACTCTAAGGGAGCAAAAGAGCAGATGAAACAATGGCACGCAATTCAGGCATCTGCGCGTTTGCACTCTCTTGGATCCAATTACAACATTCTCAGCAGTTTTATCGGTGACTGTA
+
1>1>A??AAFFDAAGEBAFCAEFGDFGFEAEHCFH1FDDDDGHHAAB1DGGEAF/B1GHGHCF/BBFGHGDFGCB1BBFEE//B112B@1@FG/?>E0BE>>FC2BGGGHG/1<FA?EHA<000B0?/<?/1@21>2111@11F>0?/?//??G0/0F10<>1>1><F.<</</0.---.00000:.0/;0;----:-.;000;;00000000/0009009;/-///:B/B//-9;/9//9--99-;B///
@M05620:37:000000000-D9766:1:1101:17586:3477 1:N:0:70
ACCACACCTTCTACAATGAGCTGCGTGTGGCTCCCGAGGAGCACCCCGTGCTGCTGACCGAGGCCCCCCTGAACCCCAAGGCCAACCGCGAGAAGATGACCCAGGTGAGTGGACCGCTACCTCTTCTGGTGGCCGCCTCCCTCCTTCCTGGCCTCCCGGAGCTGCGCCCTTTCTCACTGGTTCTCTCTTCTGCCGTTTTCCGTAGGACTCTCTTCTCTGACCTGAGTCTCCTTTGGAACTCTGCAGGATCT
+
BBBBBA@AFFFFCGGFGGGFG5G4FBEA4ACFGFGG2EG?EHAAGGEG1BECDBGHHHFC?E0FGDGEGCFCHG/EGEEGE/FGHGGGGGC@/CC1>1?11GGHG1C?AGDFBCF@-AD?G100=<D0G0/..C@--.:.:GC./;09;0C..099AGB?B?.F/??9@@B/F/FBB/:9/;///://BBBF/9B999E9/A99DDFB9B/BB/9;BFFBBBBFBFFFFFFFFFFFEFFFFBFFF/F.//;
@M05620:37:000000000-D9766:1:1101:22060:3478 1:N:0:70
ACCACACCTTCTACAATGAGCTGCGTGTGGCTCCCGAGGAGCACCCCGTGCTGCTGACCGAGGCCCCCCTGAACCCCAAGGCCAACCGCGAGAAGATGACCCAGGTGAGTGGCCCGCTACCTCTTCTGGTGGCCGCATCCCTCCTTCCTGGCCTCCCGGAGCTGCGCCCTTTCTCACTGGTTCTCTCTTCTGCCGTTTTCCGTAGGACTCTCTTCTCTGACCTGAGTCTCCTTTGGAACTCTGCAGGTTCT
+
BBABBABBFFFFGGGG5BFGGFGBEEGEH2FGHGEAEEGCGHHHHGGGG?FFHHHHHHHGGGGGGGGGGGGHHGHGGGGGGHHHHGGGGGDGGGHF1?FGHCGG/?FFHDFGEHHGGCGGGFHFF0<DDHF.GH-C-.:CCCHGBBFGF0C?.BFGGD?-BB?BFG<ABBEFFFFFFFF.;FFFFFFFFFFFFFBAFFFFFFFF?AFFFFFF/FFF/FFFFE/B/.FFFFFFFFFBFFFFFFFFFF.9/;B
@M05620:37:000000000-D9766:1:1101:11702:3530 1:N:0:70
ACCACACCTTCTACAATGAGCTGCGTGCCGCGCCCGAGGACCCCCCAGCGCTCACGACTGAGCCCCCCCCGCAACCCCAGGCCACCCGCGAGGAGTTGCCCACGTGAAGGACCCCGCTACCTTTCCTGGGGGCGGCCTCCCTCCTTCCGGGCCTCCGGGAGCGGCGCCCTTTCTCACTGTTTCCCTCTTCGCCGTTTTTCGGTCGGACTCTCTTCTCGGACCGCATTCTCCTTGGTACCTCGGCGGTTTCT
+
>>>>>>>>CFBD5GG4BBFFFFEFEBB24A22AAEAAAAA1111A>0E1>EB113BB>1EG33B?E/>>///<//??<//?FFF/??A@><<-<</<000<<.A...:0/..;;:---99/0000;0;/.9-;-;;99A....9./:/.--9-:;E.--9-;;--9@=-@F///;BB/:/9/////..9/..;--;;A.;--..;-;;-;///B;/9..;9----..///;BBBFBB/;;/...---;.//
@M05620:37:000000000-D9766:1:1101:19592:3563 1:N:0:70
ACCACACCTTCTACAATGAGCTGCGTGTGGCTCCCGAGGAGCACCCCGTGCTGCTGACCGAGGCCCCCCTGAACCCCAAGGCCAACCGCGAGAAGATGACCCAGGTGAGTGGCCCGCTACCTCTTCTGGTGGCCGCCTCCCTCCTTCCTGGCCTCCCGGAGCTGCGCCCTTTCTCACTGGTTCTCTCTTCTGCCGTTTTCCGTAGGACTCTCTTCTCTGACCTGAGTCTCCTTTGGAACTCTGCAGGTTCT
+
BBBBBBBBFFFFGGGGGGGGGGHHGGGGGGHHHGGGGGGGGHHHHGGGFGGGHHHHGHHGGGGGGGGGGGGHHHHGGGGHGHHHHGGGGGGGGGHHFDGHHFHHGHHGH1?FFHHGGFCGHHHHGHHHHDCFHHGGGGDHGHHG/FBFBFFGGGGGGG??DGGGGGAFFFFFBFFBBFFFFFFFFFFFFFFFFFFFFFFFFFFF..FBFFFFFFFFFFFFBFFF/FFFF/:/BFBF/FFBFFFFFF.A/BB
@M05620:37:000000000-D9766:1:1101:8941:3581 1:N:0:70
ACCACACCTTCTACAATGAGCTGCGTGTGGCTCCCGAGGAGCACCCCGTGCTGCTGACCGAGGCCCCCCTGAACCCCAAGGCCAACCGCGAGAAGATGACCCAGGTGAGTGGCCCGCTACCTCTTCTGGTGGCCGCCTCCCTCCTTCCTGGCCTCCCGGAGCTGCGCCCTTTCTCACTGGTTCTCTCTTCTGCCGTTTTCCGTAGGACTCTCTTCTCTGACCTGCGTCTCCTTTGGAACTCTGCAGGTTCT
+
AABBBABCFFFFGGGGGGGGGGHHGGGGHGHHHGGGGGGGGHHHHGGGGGGGHHHHHHHGCGGGGGGGGGGFGHHGGGGHGHHHHGGGGGGGGGHHFHHHHHGG/GHDGGFFFHHCGGGGHHHHHHHHGDFGGHGGGDDEGHHGFGGGGGGGFGGEEE?-9CGGGGFFCFFFFFFFFFFEFFFFFFFFBFFFFFFFFFFFFFBFDFFFFFFFFFFBFFFFFFFF.@DAFFFFFFFFFFFFFFFFFFFFFFF
@M05620:37:000000000-D9766:1:1101:17757:3680 1:N:0:70
ACCACACCTTCTACAATGAGCTGCGTGTGGCTCCCGAGGAGCACCCCGTGCTGCTGACCGAGGCCCCCCTGAACCCCAAGGCCAACCGCGAGAAGATGAACCCAGGTGCGTGGCCCGCTACCTCTTCTGGTGGCCGCCTCCCTCCTTCCTGGCCTCCCGGCGCTGCGCCCTTTCTCACTGGTTCTCTCTTCTGCCGTTTTCCGTAGGACTCTCTTCTCTGCCCTGCGTCTCCTTTGGAACTCTGCCGGTTC
+
BBBBBBB>FFFFGGGGGGGGGGHGGEEB4AGGGFFE2EFGCGHHHGGGGEGGEHFHHHGEEGFGGGGGGGGFHFHGGGGHGFHHHG/<BFDCCFFF2FFGHHGFHGG?1AFCFGHHGGF-AHFHHHGGHHHHGHHGGGCGHGGGCFBFGGFGGEFFGEEGGG9@C?DADFFFFFFFFFFFFFFFFFFBFFFFFFFFDFFFFFFB;ADFFFFFFFFFFFFF/B:BFEDAF.FFFFFFFFFFFFFFF/;B@F.
@M05620:37:000000000-D9766:1:1101:12783:3709 1:N:0:70
ACCACACCTTCTACAATGAGCTGCGTGTGGCTCCCGAGGAGCACCCCGTGCTGCTGACCGAGGCCCCCCTGAACCCCAAGGCCAACCGCGAGAAGATGACCCAGGTGAGTGGCCCGCTACCTCTTCTGGTGGCCGCCTCCCTCCTTCCTGGCCTCCCGGAGCTGCGCCCTTTCTCACTGGTTCTCTCTTCTGCCGTTTTCCGTAGGACTCTCTTCTCTGACCTGAGTCTCCTTTGGAACTCTGCAGGTTCT
+
AABBBBCCFFFFGGGGGGGGGGHHGGGFHGHHHGGGGGGGGHHHHGGGGGGGHHHHHHHGGGGGGGGGGGGHHHHGGGGHGHHHHGGGGGDGGGHHHHHHHHFGFHHEHGHGGHHGGGCGHHHHHHHHHHHGHHGGGGGHGHHGHGGGGGGGGGGGGDGGGGGGGGFFFFFFFFFFFFFFFFFFFFFFFFFFFFFFFFFFFFFFDFFFFFFFFFFFFFFFFFFFFFFFFFFFFFFFFFFFFFFFFFFFFFF
@M05620:37:000000000-D9766:1:1101:19254:3828 1:N:0:70
ACAACCATCTACAATTCGCTACGGGTGGCTCCCGCGGTGCCCCCCGAGCTGATCACCTCGGCCCCCCTGAACCCCCAGGCCAACCCCGAGAAGATGCCCCCGGTGCGTGGCCCGCTCCCTCTTCTGGTGGCCGCCTCCCTCCTTCCTGGCCTCCCGGCGCTGCGCCCTTTCTCCCTGGTTCTCTCTTCTGCCGTTTTCCGTAGGACTCTCTTCTCTGCCCTGCGTCTCCTTTGGCACTCTGCAGGTTCTAG
+
AAAAAA1BCFFFGDGBGFGG0AB0AEEAGGHGGGGGG/AEAFGGG//>>EH111BBFBBFFGGGGGG/<B1FHGGG/CF/?FGGG/?B/BACFHHHH1?F/<CAC-<<CGGHHGGG-CEHHHHHGGGFFGGGGGGGGGGGGGGGGGGFFFFFFFFF@@@@@@F@@F@@FFFFF/BF9AFFFFFFFFF:FFFF@BFFFFFFFFFFFFFFFFFFFFFFFFFFFFA@F@FFFFFFFF/BF;BFFFBFFFFFBF9
@M05620:37:000000000-D9766:1:1101:11787:3857 1:N:0:70
ACCACACCTTCTACAATGAGCTGCGTGTGGCTCCCGAGGAGCACCCCGTGCTGCTGACCGAGGCCCCCCTGAACCCCAAGGCCAACCGCGAGAAGATGACCCAGGTGAGTGGCCCGCTACCTCTTCTGGTGGCCGCCTCCCTCCTTCCTGGCCTCCCGGAGCTGCGCCCTTTCTCACTGGTTCTCTCTTCTGCCGTTTTCCGTAGGACTCTCTTCTCTGACCTGCGTCTCCTTTGGAACTCTGCAGGTTCT
+
CCCCCCCAFFFFGGGGGGFGGGHHGGGBAFHHHFFGDGGGGHHHHGGGGGGGGHGHHHHEFGCGGGGGGGGHHHHGGGGHGHHHHGGCGG@DGGHHGHDGHFEHEGH1FFGGGHGFGG?DFHHHHHHHBFHGHFGGGDGHGGHGHGGGGGGGGGGGEFGA-:FBFDFFFFFFFFFFFFFFFFFFFFFFFFFFFFAFFFFFFFFFFFEFFFFFFFBBFBFFFFFB.:ADFFFFFFFFFFFFFFFFFFFFFFF
@M05620:37:000000000-D9766:1:1101:16989:3887 1:N:0:70
ACCACACCTTCTACAATGAGCTGCGTGTGGCTCCCGCGGAGCACCCCGTGCTTCTGACCGAGTCCCCCCTGAACCCCAAGGCCAACCGCGAGAAGCTGACCCAGGTGAGTGGCCCGCTACCTCTTCTGGTGGCCGCCTCCCTCCTTCCTGGCCTCCCGGAGCTGCGCCCTTTCTCACTGGTTCTCTCTTCTGCCGTTTTCCGTAGGACTCTCTTCTCTGACCTGAGTCTCCTTTGGAACTCTGCAGGTTCT
+
3>>AA>>>CFCFGGGGFFGGG5FGEGGG4BFGAFFE2EEE0E1FGGEABBEF5DDDFGHF>>1BB@GEFGGB3BFEGE?FFHGG/FFGGGFCBDH22FGHHH/FA?CDG??FFFFDG@CDHHHGHDDGHDGDHHGGGGFHGGGGFFFGFFGFFGGGG?DBBFFGFFCFDBFFEFFFFFFFFFFFFFFFFFFFFFCADFFFF?F.;.BFFFFFFFBBFFFFBF9:;BFBFFFFFBF/9BFFFBFFFFAABFB
@M05620:37:000000000-D9766:1:1101:16970:3889 1:N:0:70
ACCACACCTTCTACAATGAGCTGCGTGTGGCTCCCGAGGAGCACCCCGTGCTGCTGACCGAGGCCCCCCTGAACCCCAAGGCCAACCGCGAGAAGATGACCCAGGTGAGTGGCCCGCTACCTCTTCTGGTGGCCGCCTCCCTCCTTCCTGGCCTCCCGGAGCTGCGCCCTTTCTCACTGGTTCTCTCTTCTGCCGTTTTCCGTAGGACTCTCTTCTCTGACCTGAGTCTCCTTTGGAACTCTGCAGGTTCT
+
BBBBBBBBFFFFGGGGGGGGGFH4EEEFHGHHFGGGGGGGGHHHHGGGFEGGHHHHHGHGGGGGGEEGGGGGHFFEGGGHEEHHFFEEDCGC@DGHDFGDFHHGE1?DG1GFGH/@GC-C<0<<0GDHH<GGHC@CDG.CEHHGEF9FFGGGFFFEEAFBAGFGGGF.@=FF/9FFFFFB/;FFFFFBBFFFFFFAFFF/BDBAD?FFBFFFBFFF/FFFFBBBFFFFFBF/B9/B///B99BBFFF?FFB
@M05620:37:000000000-D9766:1:1101:21772:3917 1:N:0:70
ACCACACCTTCTACAATGAGCTGCGTGTGGCTCCCGAGGAGCACCCCGTGCTGCTGACCGAGGCCCCCCTGAACCCCAAGGCCAACCGCGAGAAGATGACCCAGGTGAGTGGCCCGCTACCTCTTCTGGTGGCCGCCTCCCTCCTTCCTGGCCTCCCGGAGCTGCGCCCTTTCTCACTGGTTCTCTCTTCTGCCGTTTTCCGTAGGACTCTCTTCTCTGACCTGAGTCTCCTTTGGAACTCTGCAGGTTCT
+
BCCCCCCCFFFFGGGGGGGGGGHHGGGFHGHHHGGGGGGGGHHHHGGGGGGGHHHHHHHGGGGGGGGGGGGHHHHGGGGHGHHHHGGGGGGGGGGHHHHHHHHHGHHHHHHGGHHGGGGGHHHHHHHHHHHGHHGGGGGHGHHGHGGGGGGGGGGGGGGGGGGGGGFFFFFFFFFFFFFFFFFFFFFFFFFFFFFFFFFFFFFFFFFFFFFFFFFFFFFFFFFFFFFFFFFFFFFFFFFFFFFFFFFFFFF
@M05620:37:000000000-D9766:1:1101:15076:3975 1:N:0:70
ACCACACCTTCTACAATGAGCTGCGTGTGGCTCCCGAGGAGCACCCCGTGCTGCTGACCGAGGCCCCCCTGAACCCCAAGGCCAACCGCGAGAAGATGACCCAGGCGAGCGGCCCGCTACCTCTTCTGGCGGCCGCCTCCCTCCTTCCTGGCCTCCCGGAGCTGCGCCCTTTCTCACTGGTTCTCTCTTCTGACGTTTTCCGTAGGACTCTCTTCTCTGACCTGAGTCTCCTTTGGAACTCGGCAGGTTCT
+
CCCCCDDDFFFFGGGGGGGGGGHHGGGEGFHHHGGGFGGGGHHHHGGGFGGGHHHHHHHGGGGGGGGGGGGHFHHGGGGHGHHHHGGGGGFGGGHGHHDGHC//?/<<A-CDFGCCC-@@/;GHG;0C00;?D-@FGD.EFBFD/;0:0;;FFFFFA.@--@.:0:BDCFFFFBFFF0FFFFFFFFFFFB0000;;EF?FBAB.DAFFBBBFF0:B;0;BFF0B//0;:FFFF0B/BBFF0..9-@>.0:0
@M05620:37:000000000-D9766:1:1101:13486:4030 1:N:0:70
ACCACACCTTCTACAATGAGCTGCGTGTGGCTCCCGAGGAGCACCCCGTGCTGCTGACCGAGGCCCCCCTGAACCCCAAGGCCAACCGCGAGAAGATGACCCAGGTGAGTGGCCCGCTACCTCTTCTGGTGGCCGCCTCCCTCCTTCCTGGCCTCCCGGAGCTGCGCCCTTTCTCACTGGTTCTCTCTTCTGCCGTTTTCCGTAGGACTCTCTTCTCTGACCTGAGTCTCCTTTGGAACTCTGCAGGTTCT
+
CCCDCDDDFFFFGGGGGGGGGGHHGGGFHGHHHGGGGGGGGHHHHGGGGGGGHHHHHHHGGGGGGGGGGGGHHHHGGGGHGHHHHGGGGGGGGGHHHHHHHHEHGHHHHHHGGHHGGGGGHHHHHHHHHHHGHHGGGGGHGHHGHGGGGGGGGGGGGGGGGGGGGGFFFFFFFFHHHHFFFFFFFFFFFFFFFFFFFFFFFFFFFFFFFFFFFFFFFHHFFFFFFFFFFHFFFFHFFFFFFFHFFFFFFFF
@M05620:37:000000000-D9766:1:1101:14991:4042 1:N:0:70
ACCACACCTTCTACAATGAGCTGCGTGTGGCTCCCGAGGAGCACCCCGTGCTGCTGACCGAGGCCCCCCTGAACCACAAGGCCAACCGCGAGAGGATCACCAGGTGAGTCGACCACTACCTATTCTGGTGGCCGCCTCCCTCCTTCCTGGCCTCCCGGCGCTGAGCCATTTCTCACTGGTTCTCTCTTCTGCCGTTTTCCGTAGGACTCTCTTCTCTGACCTGAGTCTCCTTTGGAACTCTGCAGGTCCTA
+
BBBBBBBAFFFFGGGGGFBAG5ABEBEB4AGFAFFEEGGAAHHHHGGCEGG1GHFHHHHAEGGGGGCGGGGH3FC0?GGHHHHHHGGE//><//?<F0?<FB?FFG10?1</><->GFHHH111FH0<=/<GHCGDF.:CC/;GG0;C0/9909C.9-;@BB-.;B9/9/;F9FE/BB;;FFFBFFFFFFFFFBA.BAF/A;AD?FB/BF//FFFFFE9;BFB/:/;:/FF//B/BFFFFBBFFFFF/;99
@M05620:37:000000000-D9766:1:1101:22154:4134 1:N:0:70
ACCACACCTTCTACAATGAGCTGCGTGTGGCTCCCGAGGAGCACCCCGTGCTGCTGACCGAGGCCCCCCTGAACCCCAAGGCCAACCGCGAGAAGATGACCCAGGTGAGTGGCCCGCTACCTCTTCTGGTGGCCGCCTCCCTCCTTCCTGGCCTCCCGGAGCTGCGCCCTTTCTCACTGGTTCTCTCTTCTGCCGTTTTCCGTAGGACTCTCTTCTCTGACCTGAGTCTCCTTTGGAACTCTGCAGGTTCT
+
AAA@BBBAFFFFFFGGFFGGGGHHGGGGH?GHHGGDEFGCGHHHHGGGEEGF5FGFHHHGGG?FGGGGGGGGHHHGGGGHGHHHHGGGGGGGGGHHGFFHHHHEEHHHHGFGGHHGGGGGHHHHHHHHHHHGHHGGGGGHGHHGHGGGGGGGGGGGGEGGCGGGGGFFFFFFFFFFFFFFFFFFFFFFFFFFFFFFFFFFFFFFD?FFFFFFFFFFFFFFFFFFFFFFFFFFFFFFFFFFFFFFFFFFFFF
@M05620:37:000000000-D9766:1:1101:12218:4158 1:N:0:70
ACCACACGTTCTACAATGCGCTGCGTGCGGCTCCCGAGGAGCACCCCGTGCTGCTGACCGAGGCCCCCCTGAACCCCAAGGCCAACCGCGCGAAGACGACCAGGTGAGTGGCCCGCTACCTCTTCTGGTGGCCGCCTCCCTCCTTCCTGGCCTCCCGGCGCTGCGCCCTTTCTCACTGGTTCTCTCTTCTGCCGTTTTCCGTAGGACTCTCTTCTCTGACCTGAGTCTCCTTTGGAACTCTGCAGGTTCTA
+
AAA?AAA1BBCAGDFF3F1AE?EGG0A000AAA/BA/AEE?GHGHGG/>/BF1GFCGHE//>/EG/EEGEA0F<FFGC/G//?GHG/<>C></C@.0<-<-CGGGHHGGHEEGCC?@?CGHHGHHGGFFGAAA@?@B999FFBBBBBBFFAFB9A?9@-;;@@B-999-;//FFFFFFF9BBFBB99B:BFEF@AAFEFFBFFBFBFBBB99BFF//;/:BFF/9BF/;/BFBFFFFFBFFFFFFFFFFFF
@M05620:37:000000000-D9766:1:1101:17924:4214 1:N:0:70
ACCACACCTTCTACAATGAGCTGCGTGTGGCTCCCGAGGAGCACCCCGTGCTGCTGACCGAGGCCCCCCTGAACCCCAAGGCCAACCGCGAGAAGATGACCCAGGGGAGTGGCCCGCTACCTCTTCTGGTGGCCGCCTCCCTCCTTCCTGGCCTCCCGGAGCTGCGCCCTTTCTCACTGGTTCTCTCTTCTGCCGTTTTCCGTAGGACTCTCTTCTCTGACCTGAGTCTCCTTTGGAACTCTGCAGGTTCT
+
CCCCCCDDFFFFGGGGGGGGGGHHGGGBEEHHHGGGGGEGGHHHHGGGFGGGHHGHHHHGGGGGGGGGGGGHHHHGGGGHGHHHHGGGGGCGGGHHFHHHH2/F?/</@<>.FH.@-<@D/0<G0<0=0=;CG.:C::EG./C.FBFB0C/FFBFF.E;9-9.0:-@F-CFBB0BBB0BFFEB::::FFF00B0-DFFEFBDFFFDBFB:0:B0:;00;;F:0;//:;0BFFF0F/B0:0:0:0:B.AB:0
@M05620:37:000000000-D9766:1:1101:17045:4219 1:N:0:70
ACCACACCTTCTACAATGAGCTGCGGGTGGCTCCCGAGGAGCACCCCGTGCTGCTGACCGAGGCCCCCCTGAACCCCAAGGCCAACCGCGAGAAGATGACCCAGGTGAGTGGCCCGCTACCTCTTCTGGTGGCCGCCTCCCTCCTTCCTGGCCTCCCGGAGCTGCGCCCTTTCTCACTGGTTCTCTCTTCTGCCGTTTTCCGTAGGACTCTCTTCTCTGACCTGAGTCTCCTTTGGAACTCTGCAGGTTCT
+
AAA1AAAAFFFFGGGFBGEAG1F1E0AAA0GFBFFECEECEHHHHGGGGEFFHHHFHHHEEGGGGCGGGGG0GCGGGGAGCCHHHG<<BC>B?FHGDGGHHHEGFHG1<DFEFHHGGGCCFFHHHFHH0CFCCFGGGG.AEFGGGGFBF0BFGFGGGB@-;@FEF@@F;@F/FFBFBBBBFFFBFFFFFFBFFF@BBFEFF?:FBFFFFFF/:BFFFEFFFFBB/BFFBFFFFFFFFFFEFFFFBBFFFFF
@M05620:37:000000000-D9766:1:1101:17063:4221 1:N:0:70
ACCACACCTTCTACAATGAGCTGCGTGTGGCTCCCGAGGAGCACCCCGTGCTGCTGACCGAGGCCCCCCTGAACCCCAAGGCCAACCGCGAGAAGATGACCCAGGGGAGAGGCCCGCTACCCCTTCTGGGGGCCGCCTCCCTCCTTCCTGGCCTCCCGGAGATGCGCCCTTTCCCACTGGTTCTCTCTTCTGCCGTTTTCCGTAGGACTCTCTTCTTTGACCTGAGTCTCCTTTGGAACTCTGCAGGTTCT
+
AA>AAAAAFFFFBGFDBFFFGFFBEBEAFAHHHGGEEEECDHHHHGGG11AADA3FH2FEEGGGFGEGGCGHHHHGGEGHFHGHFGGGGCDC?DHHB1?GGC/?F/>//.>><FD?-<-A/..<./:;C/;-@-:-A.:E.9/.;0CB0FB9./;A.;;---///-;9=-BF///99.9.FB////9;BBBF/;-.AFEFFF/.DD/9////99/9/////B/9:9/;/BFBFFFFF/B9/9///B.9;BB
@M05620:37:000000000-D9766:1:1101:22891:4224 1:N:0:70
ACCACACCTTCTACAATGAGCTGCGTGTGGCTCCCGAGGAGCACCCCGTGCTGCTGACCGAGGCCCCCCTGAACCCCAAGGCCAACCGCGAGAAGATGACCAGGTGAGTGGCCCGCTACCTCTTCTGGTGGCCGCCTCCCTCCTTCCTAGCCTCCCGGCGCTGCGCCCTTTCTCACTGGTTCTCTCTTCTGCCGTTTTCCGTAGGACTCTCTTATCTGCCCTGAGTCTCCTTTGGAACTCTGCAGGTTCTA
+
AAABAAB3CCFFFGBGGGFGGGHHGGGBBECBBBCE2EA2EB2BBAEEGA1BFGHHFGHEFCGEFFGGGGGF3GFEEGGHGHGHFEDGDC<CGDHFGHHHHHHE?11?GBGFHHC@DAFHFGHHDGGHF/C<GG@FDDHGHHGGHCBF0;;FFFGGG?9ADG;?=BDFFFFFFFFFFFFFFFFFFFFFFFFFFFFFFFFFFFADDF/FFFFFFFFFFF/;EFF.;/;;BFFFFFFFFFB9/99FB:9//;/
@M05620:37:000000000-D9766:1:1101:22887:4246 1:N:0:70
ACCACACCTTCTACAATGAGCTGCGTGTGGCTCCCGAGGAGCACCCCGTGCTGCTGACCGAGGCCCCCCTGAACCCCAAGGCCAACCGCGAGAAGATGACCAGGTGAGTGGCCCGCTACCTCTTCTGGTGGCCGCCTCCCTCCTTCCTGGCCTCCCGGAGCTGCGCCCTTTCTCACTGGTTCTCTCTTCTGCCGTTTTCCGTAGGACTCTCTTCTCTGACCTGAGTCTCCTTTGGAACTCTGCAGGTTCTA
+
BBCCCCCCFFFFGGGGGGGGGGHHGGGFGGHHHGGGGGGGGHHHHGGGGGGGHHHHHHHGGGGGGGGGGGGHFHHGGGGHGHHHHGGGGGGGGGHHHHBGHHHFHHHHHHGGHHGGGGGHHHHHHHFHHGGHHGGGGGHGHHGHHHGGFFGGGGGGGD-ACGFGGGFFFFFFFFFFFFFFFFFFFFFFFFFFFFFFFFFFFFFDFFFFFFFFFFFFFFFFFFFFFFFFFFFFFBFFFFFFFFFFFFFFFFB
@M05620:37:000000000-D9766:1:1101:10176:4267 1:N:0:70
ACCACACCTTCTACAATGAGCTGCGTGTGGCTCCCGAGGAGCACCCCGTGCTGCTGACCGAGGCCCCCCTGAACCCCAAGGCCAACCGCGAGAAGATGAACCCAGGTGAGTGGCCCGCTACCTCTTCTGGTGGCCGCCTCCCTCCTTCCTGGCCTCCCGGCGCTGCGCCCTTTCTCACTGGTTCTCTCTTCTGCCGTTTTCCGTAGGACTCTCTTCTCTGACCTGCGTCTCCTTTGGAACTCTGCAGGTTC
+
AABBBBBBFFFFGGGGFGGFGFGHGGGEGDHHHGGGGGGGGHHHHGGGGDGFHHHHHHHGEGGGGGFGGGGHHHGGGGGFGHHHHGGGGCFGGGHGEHHGHHGGEFHCFHHHFFHGCGC-AGHGHFHHDGGHAGHCCFGGHGHH;;FGGGBFGGGGGGGFABFBCFAFFBFFFFFFBFFFFFFFFFF9BFFFFFFCFDFFFFDFFFFFFFFFFFFFFFFF/;9;F?>A>..FFFFFFFFFFFFFF9BF.//
@M05620:37:000000000-D9766:1:1101:12710:4277 1:N:0:70
ACCACACCTTCTACAATGAGCTGCGTGCGGCTCCCGAGGAGCACCCCGTGCTGCTGACCGAGGCCCCCCTGAACCCCAAGGCCAACCGCGCGAAGATCACCCAGGTGAGTGGCCCGCTACCTCTTCTGGTGGCCGCCTCCCTCCTTCCTGGCCTCCCGGAGCTGCGCCCTTTCTCACTGGTTCTCTCTTCTGCCGTTTTCCGTAGGACTCTCTTCTCTGACCTGCGTCTCCTTTGGAACTCTGCAGGTTCT
+
AAA1AAAAFFFFG3FB3FG1FBGHGBE000AA/AFAEGEEAEHAC/EG/EF/1GFHGHFEE//EGGGEG//BG1?EG?EG<EGCC<A/>B//<///?11<?0.<.1<>F1<.>GCCCGG@GFFBBGHEHHFAGHGG?ABEEGGBGFFFGFB.AFFEGB---;AFF?@B@@FF/9:BB9BFBFB//BBFFF9FFF@ABFFBFFFEBBBFFBB9FFFFBFFBF/9B-9-9AFFFFFBBB/B/;/:F/BFFFFF
@M05620:37:000000000-D9766:1:1101:23534:4294 1:N:0:70
ACCACACCTTCTACAATGAGCTGCGTGGGGCTCCCGAGGAGCACCCCGTGCTGCTGACCGAGGCCCCCCTGAACCCCAAGGCCAACCGCGAGAAGATGACCCAGGTGAGTGGCCCGCTACCTCTTCTGGTGGCCGCCTCCCTCCTTCCTGGCCTCCCGGAGCTGCGCCCTTTCTCACTGGTTCTCTCTTCTGCCGTTTTCCGTAGGACTCTCTTCTCTGACCTGAGTCTCCTTTGGAACTCTGCAGGTTCT
+
BBBABBBBFFFFG5GFDGFGGCHHGEF?22BEHGGGEGGGC1FEG1EE1BFGFHHBFCGE0E@EGFGGGGGGHHHGEGGHGHHHHGDDCGGGGGHHFHHHHHHHGHHGGGGGGHHGGGGGHGHHHHHH0<GGHFGGGGDHGGGGGGGGGFGGGGGGGGGGGGFFFBBFBBFFFFFFFFFFFFF/FFFFFFFFFFBFFFFFFFFFFFFFFFFFFFFFFFBBFFFFFEFFFFFEFFFFFFFFFFBFFFFFFFF
@M05620:37:000000000-D9766:1:1101:9200:4302 1:N:0:70
ACCACACCTTCTACAATGCGCTGCGTGTGGCTCCCGAGGAGCACCCCGTGCTGCTGACCGAGGCCCCCCTGAACCCCAAGGCCAACCGCGCGAAGATGACCCAGGTGCGTGGCACGATACATCTTATGAAGGCCGCATCCCTCCTTCATGGACTACAGGGGGAACGCCATTTCTCACTGGTTATCTCTTCTGCAGTTTTCCGTAGGACTCTCTTCTCTGACCTGCCTCTCCTTTGGAACTCTGCAGCTTCT
+
AAA?AAAAFFFFGDGA3BA1E0EEG00B00BF1BB//EFECHHHHGG/E/EFDHGFHHH>/>/EF/EEGGG0F1FFGGCG//FGHG//BC///C</1?1<F<C.>F<1->>CGB0..CCC00=DD0C000;CG.:C-A?FA0CF/;C0;CFBG0/9/;F9----9----;//;F//999-/;/;/;FF//99//99;B//9-B-;9BB//;/B/:FFFFFF//;9-:/9FBFF//;9F9B9//;BB///;/
@M05620:37:000000000-D9766:1:1101:22687:4324 1:N:0:70
ACCACACCTTCTACAATGAGCTGCGTGTGGCTCCCGAGGAGCACCCCGTGCTGCTGACCGAGGCCCCCCTGAACCCCAAGGCCAACCGCGAGAAGATGACCCAGGTGAGTGGCCCGCTACCTCTTCTGGTGGCCGCCTCCCTCCTTCCTGGCCTCCCGGAGCTGCGCCCTTTCTCACTGGTTCTCTCTTCTGCCGTTTTCCGTAGGACTCTCTTCTCTGACCTGAGTCTCCTTTGGAACTCTGCAGGTTCT
+
BBBBB@BAFFFFGGGGGGGGFFHHGEGGGDGHHGGFGGG2EGHHHGGGEEGEEGGHHHHGGGCGFGEGGGGHHHHGGGGHGHHHHGGGG?FGGGHBDHHHHHHHEHHHGGHGGHHCGGGGHHHHHHHHHHGGHHGGGGGHGHHGHGGGGGGGGGGGGGF?GGGGGGFFFFFFFFFFFFFFFFFFFFFFFFFFFFFFFFFFFFFFDFFFFFFFFFFFFFFFFFFFFFFFFFFFFFFFFFFFFFFFFFFFFFF
@M05620:37:000000000-D9766:1:1101:20195:4342 1:N:0:70
ACCACACCTTCTACAATGAGCTGCGTGGGGCTCCCGAGGAGCACCCCGTGCTGCTGAGCGAGGCCCCCCTGAACCCCAAGGCCAACCGCGAGAAGATGACCCAGGTGAGTGGCCAGCTACCTCTTCTGGTGGCCGCATCCCTCCTTCCTGGCCTACCGGAGCTGCGCCCTTTCTCACTGGTTCTCTCTTCTGCCGTTTTCCGTAGGACTCTCTTCTCTGACATGAGTCTCCTTTGGAACTATGCAGGTTCT
+
>A11A>1AFFF133F1AGGBF1E1E0B000EGFG/BAA?AEHHH/E/A//EFDAF1@0B//>@@CE?@EGE0GGH/>EEC<GHHG<EBC@BC?AGH1<FGGHHH/<G1F1FFGG1<FGDG01<F10<DDDHGHF-<-::/CGHGB0CGHHGG.C//A-A-;AAGGGG.@-FFFFFFFFF-/BFFFFFB/FFFFF@FFFFFFFFABFFFFFFFBFFF//;;F//9//;BFFFBFF/BBFBF/BFFFF?9BFF
@M05620:37:000000000-D9766:1:1101:20191:4361 1:N:0:70
ACCACACCTTCTACAATGAGCTGCGTGTGGCTCCCGAGGAGCACCCCGTGCTGCTGACCGAGGCCCCCCTGAACCCCAAGGCCAACCGCGAGAAGATGACCCAGGTGAGTGGCCCGCTACCTCTTCTGGTGGCCGCCTCCCTCCTTCCTGGCCTCCCGGAGCTGCGCCCTTTCTCACTGTTTCTCTCTTCTGCCGTTTTCCTTAGGACTCTCTTCTCTGACCTGAGTCTCCTTTGGAACTCTGCAGGGTCT
+
BBABBBABFFFFGGGG5FGFGF4AEAEEC2GHHGGGG2AEEDHHHGGEAEGGHHHHFHHEGEGGGGGGGGGGHHHGGGGHGHHHGGGGGGGGGGGHHHHHH0F?<FFG0?1FFGF-CC@@FFG0GGG<0DCFFGCC@AAGFCGGHFFF009FFFFF..-;--:99?BFB-9FFF/BFF//;BBBFFBFFFBFEFBAAB.9B/99//:9BFFFFFFFBF/;BFF.BBFBFFFBF//;9BBFFFF9FB.-;B.
@M05620:37:000000000-D9766:1:1101:16050:4377 1:N:0:70
ACCACACCTTCTACAATGAGCTGCGTGTGGCTCCCGAGGAGCACCCCGTGCTGCTGACCGAGGCCCCCCTGAACCCCAAGGCCAACCGCGAGAAGATGACCCAGGTGAGTGGCCCGCTACCTCTTCTGGTGGCCGCCTCCCTCCTTCCTGGCCTCCCGGAGCTGCGCCCTTTCTCACTGGTTCTCTCTTCTGCCGTTTTCCGTAGGACTCTCTTCTCTGACCTGAGTCTACTTTGGAACTCTGCAGGTTCT
+
CCCCCCCCFFFFGGGGGGGGGGHHGGGFGGHHHGGGGGGGGHHHHGGGGGGGHHGHHHHGGGGGGGGGGGGHHHHGGGGHGHHHHGGGGGGGGGHHHHHHHHHHGHHHHGHGGHHGGGGGHHHHHHHHHHHGHHGG-EFHGHHGHGGGGGGGGGGGGGGGGGGGGGFFFFFFFFFFFFFFFFFFFFFFFFFFFFFDFFFFFFFFFFFFFFFFFFFFFFFFFFFFFFFFFFFFFFFFFFFFFFFFFFFFFFF
@M05620:37:000000000-D9766:1:1101:24232:4429 1:N:0:70
ACCACACCTTCTACAATGAGCTGCGTGTGGCTCCCGAGGAGCACCCCGTGCTGCTGACCGAGGCCCCCCTGAACCCCAAGGCCAACCGCGAGAAGATGACCCAGGTGAGTGGACCGCTACCTCTTCTGGTGGCCGACTCCCTCCTTCCTGGCCTCCCGGAGCTGCGCCCTTTCTCACTGGTTATCTCTTCTGCCGTTTTCCGTAGGACTCTCTTCTCTGACCTGAGTCTCCTTTGGAACTCTGCAGGTTCT
+
AA1AAAAAFFF1BGG13BFGFGF1AEFEH0FGHG00BAE?FHHHHGGG?/BAGGFHHEAEGGGGFGEGGGGHGHGAEGGAFHHHHCEGG/BCCCHH11FHGFHF/?G<GFGG1FGCGGGGGHH00=DHGDHGEH--=-;GHH/.CGH/FGF..9C.CE@--AF/9A@9@@FFFFFFFFFFBF/BFF/FFFFFFF@FFFFFFFFFFFFFFFFFFFB9FFFBFF/;9BFFFFFFFFFFFFFFFFFFFFFFFFF
@M05620:37:000000000-D9766:1:1101:18084:4484 1:N:0:70
ACCACACCTTCTACAATGAGCTGCGTGTGGCTCCCGAGGAGCACCCCGTGCTGCTGACCGAGGCCCCCCTGAACCCCAAGGCCAACCGCGAGAAGATGACCCAGGTGAGTGGCCCGCTACCTCTTCTGGTGGCCGCCTCCCTCCTTCCTGGCCTCCCGGAGCTGCGCCCTTTCTCACTGGTTCTCTCTTCTGCCGTTTTCCGTAGGACTCTCTTCTCTGACCTGAGTCTCCTTTGGAACTCTGCAGGTTCT
+
1>1>A11AFF1@3FG13ABGBGAA0EFGH0FGGG00AAE/EHHHHG?EA/E/D1AFGABEEG/F/F/EEGGHHHCEGGG/FHHC<?EGGCCGGCHH11?GHHGGFCGHH?GFGHHGGGGGHHHHEDGHHHHGHHG?-CCHGHHF/FGGFFGAAFFGGGGGG?FFFG@F@?FFFFFFFFFFFFFFFFFFFFFFFF@BFFFFFFFFFFFFFFFFFFFFBFFFFEFBFFFFFFFFFFFFFFFFFFFFFF-;/FF
@M05620:37:000000000-D9766:1:1101:9352:4496 1:N:0:70
ACCACACCTTCTACAATGAGCTGCGTGTGGCTCCCGAGGAGCACCCCGTGCTGCTGACCGAGGCCCCCCTGAACCCCAAGGCCAACCGCGCGAAGATCACCCAGGTGCGTGGCCCGCTACCTCTTCTGGTGGCCGCCTCCCTCCCTCCTGGCCTCCCGGTGCTGCGCCCTTTCTCACTGGTTCTCTCTTCTGCCGTTTTCCGTAGGACTCTCTTCTATGACATGCGTCTCCTTTGGAACTCTGCAGGTTCT
+
BBBBBBBACFFFGGGFFGA5FEGCGBEAAAF2FFFE2FEEEHHCGGG0AABFFHFHHHFA0E?FGGGGGGGGGHEGGGGHFGHHHGGGGG/>BDG?11?FFH/F/?G?A.>CCH.<<<CCHHGHH;CCG0:.CHGG@FDEGGG?.;BDBBFFFBFEEG--;9BFB?-A-;BB/BFFFFFFFFBFFFBFFFFFFFBDFFFFFFFF.AFFFFFFFF/B/;FFF/FFFFFBFFFFFF/BBFFFF/FFFF.9:BF
@M05620:37:000000000-D9766:1:1101:18441:4510 1:N:0:70
ACCACACCTTCTACAATGAGCTGCGTGTGGCTCCCGAGGAGCACCCCGTGCTGCTGACCGAGGCCCCCCTGAACCCCAAGGCCAACCGCGAGAAGATGACCCAGGTGAGTGGCCCGCTACCTCTTCTGGTGGCCGCCTCCCTCCTTCCTGGCCTCCCGGCGCTGCGCCCTTTCTCACTGGTTCTCTCTTCTGCCGTTTTCCGTAGGACTCTCTTCTCTGACCTGAGTCTCCTTTGGAACTCTGCAGGTTCT
+
AAA>AAAAFFFFGGGFEGF1GA1FGAEB00FGFFFEEGGGCHCHHGEGGGGFGHGHFHHEEFGGGAFEGGGGHFHGGGFH/FGHHF??CGGCGGFH1<GD1FFF/FG1<?<F<CG-ACCGHD00=GGGH<<<CH-C-::;::GG/0;C;0/C.CFA.;---;@---@F@@//:/9B/9B-B//;/B/;/9F9B/9BA9AF/:/A9-;F/BFFFFFFFFFFFFFF/9FFFFFFFFFFFFFFFFFFFFFFFFF
@M05620:37:000000000-D9766:1:1101:13225:4512 1:N:0:70
ACCACCCCTTCTCCAATGAGCTGCGTGTGGCTCCCGCGGCGCCCCCCGTGCGGCTGACCGAGACCCCCCTGGCCCCCAAGGCCACCCGCTAGGCGGTTACCCCGGGGAGTGGCCCGCTACCTCTTCTGGTGGCCGCCTCCCTCCTTCCTGGCCTCCCGGAGCTGCGCCCTTTCTCACTGGGTCGCGCGTCTGCCGTTTTCCGTAGGACTCTCTGCTCTGACCGGAGTCTCCTTTGGCACTCTGCAGGTTCT
+
>>>>>A1>>FFF1GGBBBG1F1B1AABA00AAAAFB/EEE/E>EEGEF/??//>/>>B0</>/?F?C/B<//0?/AC//??<?G<GG@C-C../--;-=00;.;C--=-C.9..9--9@-B/F//9B;F/-:-F--9-AA9B-9-/:B/;;9:B-9EF-9;9-;B@@?@9:999FBF9/B-;9-----9---//9:99A/F-/-;-9/B/BFF/9/;B:/;9-9;-999BF/://///;9B/BFBFFFF9:
@M05620:37:000000000-D9766:1:1101:14653:4565 1:N:0:70
ACCACACCTTCTACAATGAGCTGCGTGTGGCTCCAGAGGAGCACCCCGGGCTGCTGACAGAGGCCCCCCTGAACCACAAGGCCAAAAGCGAGAAGATGACCCAGGCGCGTGGCCAGCTACATCTTATGGTGGCCGCATCACTCCTTCCTGGCATACCGGCGCTGCGCACTTTCTCACTGGTTCTCTCTTCTGCCGTTTTACGTAGGACTCTCATCTAAGACATGAGTCTCCTTTGGAACTATGCAGGATCT
+
1>>>A?1AFFF13BG131FAD111AAABF0GH1A1AA0F0EHHHHGCG//A/A/11F01B>GEGC>/>EGG0G1/0FGA0/>FC/0/0B/E///<F11><BGFG//</>/<CGFFGGF1?111?111>F1>AG0---.-0<DHH000<0CGF/:00;.A@?--;.---;-/;0/;FBBF-//:/;F///9BFFF@ABFF/9-9/A-/9/;B9/;B9B/99////;/;:;/B//////9/;//;//B--;B9
@M05620:37:000000000-D9766:1:1101:16220:4671 1:N:0:70
ACCACACCTTCTACAATGAGCTGCGTGTGGCTCCCGAGGAGCACCCCGTGCTGCTGACCGAGGCCCCCCTGAACCCCAAGGCCAACCGCGAGAAGATGACCCAGGTGCGCGGCCCGCTACCTCTTCTGGTGGCCGCCTCCCTCCTTCCTGGCCTCCCGGCGCTGCGCCCTTTCTCACTGGTTCTCTCTTCTGCCGTTTTCCGTAGGACTCTCTTATCTGACCTGCGTCTCCTTTGGAACTCTGCAGGTTCT
+
>AB@ABBBFFFFGGGGGGBFGCHBEAEBAAHHCFGEAEGEGHHHHGGGGEGGHHHEGHHGGGGGGFGGGGGFHFHDGGDHCEHHHG?<BDC@?DHFFHH1FFGEF1F1</>@C-A@?-@@GHFFHFHHF:GAGGGGGADEFFGGGEGGGEGGGB.9ADB-;=--A--D=B/;F//;/9FEFFFFFFF/FBFFFB-9AF?BF./9.9FBFFFFFF//BFFFFFBF.-:>DFF/;/BB/BF/B/FBFF.;/;9
@M05620:37:000000000-D9766:1:1101:18762:4696 1:N:0:70
ACCACACCTTCTACAATGAGCTGCGTGTGGCTCCCGAGGAGCACCCCGTGCTGCTGACCGAGGCCCCCCTGAACCCCAAGGCCAACCGCGAGAAGATGACCCAGGTGAGTGGCCCGCTACCTCTTCTGGTGGCCGCCTCCCTCCTTCCTGGCCTCCCGGAGCTGCGCCCTTTCTCACTGGTTCTCTCTTCTGCCGTTTTCCGTAGGACTCTCTTCTCTGACCTGAGTCTCCTTTGGAACTCTGCAGGTTCT
+
BBCBCCCCFFFFGFGGGGGGGGHHGGGGGGHHHGGGGGGGGHHHHGGGGGGGHHHHGHHGGGGGGGGGGGGHHHHGGGGHGHHHHGGGGGGGGGHGHHHHHHHHGHHHHGFFGHHGGGGGHHHHHHHHHHHGHHGGGGGHGHHGHGGGGGGGGGGGGGGGGGGGGGFFFFFFFFFFFHHFFFFFFHFFFFFFFFFADFFFFFFFFFFFFFFFFHHHFFFFFFFFFFHHHHFFFFFFFFFFFFFFFFFFFFF
@M05620:37:000000000-D9766:1:1101:20587:4703 1:N:0:70
ACCACACCTTCTACAATGAGCTGCGTGTGGCTCCCGAGGAGCACCCCGTGCTGCTGACCGAGGCCCCCCTGAACCCCAAGGCCAACCGCGAGAAGATGACCCAGGTGAGTGGCCCGCTACCTCTTCTGGTGGCCGCCTCCCTCCTTCCTGGCCTCCCGGAGCTGCGCCCTTTCTCACTGGTTCTCTCTTCTGCCGTTTTCCGTAGGACTCTCTTCTCTGACCTGAGTCTCCTTTGGAACTCTGCAGGTTCT
+
BBBBB@BAFFFFGBGGGFFAFGGHGAEBFEFFGGGE2E2EAHHHHGEGEFFGEBG3GGHGGGGGGGGGEE1FGHHGGGGHCGHHHGGEC@BCGDHEF<GHHHGHGHHHHGFGGHHGGGGGHHHHHHHHHHHGHHGGGGGHGHHGHGGGGGGGGGGGGGGGGGGGGGBFBBFFFFFFFFFFFFFFFFFFFFFFFFBFFFFFFFFFFFFFFFFFFFFFFFFFFFFFFFFFFFFFFFFFFFFFFFFFFFFFFFF
@M05620:37:000000000-D9766:1:1101:23958:4734 1:N:0:70
ACCACACCTTCTACAATGAGCTGCGTGTGGCTCCCGAGGAGCACCCCGTGCTGCTGACCGAGGCCCCCCTGAACCCCAAGGCCAACCGCGAGAAGATGACCCAGGTGAGTGGCCCGCTACCTCTTCTGGTGGCCGCCTCCCTCCTTCCTGGCCTCCCGGAGCTGCGCCCTTTCTCACTGGTTCTCTCTTCTGCCGTTTTCCGTAGGACTCTCTTCTCTGACCTGAGTCTCCTTTGGAACTCTGCAGGTTCT
+
AAA1AAAAFFFFGGGG3FBAE1B1FE0AA0GGCFGAAEGGGHHHHGGGEGGGHHH1GGGGCGEGG?EGGGGFHEHFGGEH//GGHG//BBC<@CFGHFBHHHHHGHGFHGGGGHHGGGGGHHHGHHHGFFGGFHGGGGFHGHHCFGGGF9FGGBFGEFGGG@FFG@@F@@BFFFFFFFFFFFFFFFFFFFFFFF@FFFFFFFFFFFFFFFFFFFFFFFFFFFFF/FFFFFFFFFFFFFFFFFFFEFFFFFF
@M05620:37:000000000-D9766:1:1101:21877:4792 1:N:0:70
ACCACACCTTCTACAATGAGCTGCGTGTGGCTCCCGAGGAGCACCCCGTGCTGCTGACCGAGGCCCCCCTGAACCCCAAGGCCAACCGCGAGAAGATGACCCAGGTGAGTGGCCCGCTACCTCTTCTGGTGGCCGCCTCCCTCCTTCCTGGCCTCCCGGAGCTGCGCCCTTTCTCACTGGTTCTCTCTTCTGCCGTTTTCCGTAGGACTCTCTTCTCTGACCTGAGTCTCCTTTGGAACTCTGCAGGTTCT
+
AAAAAAAA>FFFGGGGFGEDGEGEEFEA0AE0FCFG?EG?AGGCGGEE/AAAABCGGHCAEE>EGEG@GE/FHHHGGCEGFEHHEFAEG?BC@<<11<?<1GCHG1?10FD//?/>-AG@G0<000DDH=<A.G---:A.;C:::9B/0;C..9..;E--A-.CF@?-@>B9/9F/BB/9/;/99/9/;9/;//--;/;//999AFB//9:B//;9BFB//9/B/-9B9/FFB9/9BBF//9BF/FFFFFB
@M05620:37:000000000-D9766:1:1101:6456:4844 1:N:0:70
ACCACACCTTCTACAATGAGCTGCGTGTGGCTCCCGAGGAGCACCCCGTGCTGCTGACCGAGGCCCCCCTGAACCCCAAGGCCAACCGCGAGAAGATGACCCACCCGCGAGGCCCGCTGCCTCTTCCGGTGACCGCCTCCCTCCTTCCTGGCCTCCCCCCGCTGCGCCCTTTCTCACTGGCTCTCTCTTCTGCCGTTTTCCGTAGCACTCTCCTGTCTGACCTGCGTCTCCTTTCGAACTCTGCAGCTTCT
+
CCCDDCDCFFFFGGGGGGGGGGHHGFGGHGHHHGGGGGGGGHHHHGGGGGGGEGHHHHHGGGGGGGGGGGGHHHHGGGGHGHHHHGGGGGGGGGHHHHHHF2////>>D----E.<AG-:;000;00.;--.9F9?@.CA.:CFG0FGBG/.;FFFA..;@-:-.9-A>BFFFFFBFBFF.FFFFFFFFFFFFB-;AFEFFF0...0BFF0B/;00;;00BFFFFFF-.FFBFF0;..;EFF0;BF0;B09
@M05620:37:000000000-D9766:1:1101:19280:4927 1:N:0:70
ACCACACCTTCTACAATGAGCTGCGTGTGGCTCCCGAGGAGCACCCCGTGCTGCTGACCGAGGCCCCCCTGAACCCCAAGGCCAACCGCGAGAAGATGACCAGGTGAGTGGCCCGCTACCTCTTCTGGTGGCCGCCTCCCTCCTTCCTGGCCTCCCGGCGCTGCGCCCTTTCTCACTGGTTCTCTCTTCTGCCGTTTTCCGTAGGACTCTCTTCTCTGACCTGAGTCTCCTTTGGAACTCTGCAGGTTCTA
+
BBBABABBFFFFGGGGGGEFGCHGGAEE4EGHHGGGEGFA2FHGHFGGDGGEHHHFHGHEEEGGGEGGGGGHHHHGGGGHGGHHHGGGGGGGGGHGHHHHHHHGFHHHFHGGHHGGGGGHHHHHHHHHHHGHHGGGGGHGHHGHHHGGGGGGGGGGGG-@?FFFFFFFFFFFFFFFFFFFFFFFFFFFFFFFFFFFFFFFFFFFFFFFFFFFFFFFFFFFFFFFFFFBBFFFFFFFFFFFFFFFFFAFFFB
@M05620:37:000000000-D9766:1:1101:7240:4939 1:N:0:70
ACCACACCTTCTACAATGAGCTGCGTGTGGCTCCCGAGGAGCACCCCGTGCTGCTGACCGAGGCCCCCCTGAACCCCAAGGCCAACCGCGAGAAGATGACCCAGGTGAGTGGACCGCTACCTCTTCTGGTGGCCGCCTCCCTCCTTCCTGGCCTCCCGGAGCTGCGACCTTTCTCACTGGTTCTCTCTTCTGCCGTTTTCCGTAGGACTCTCTTCTCTGACCTGAGTCTCCTTTGGAACTCTGCAGGTTCT
+
BBBAABBBFFFFGGGGFGGFGFHHGEEEGAHHAFGEEGGGGHGHHGGGGFGGHHHGFGHGEGGGGEFGGGGCFFHGGGEHE/FHHGGEDGGCCDCB?GGH2G<FF1<1?FFC1?GG@D<C0<GHHHHFH0G..<<@D?:GCGF./00/;CFFGGG9C.99-ACFFF---99BF//9BF/FFF9FBFFFFBFFFBFFFB.BBD:.A?FFEBBBFB9BFF//BFFFFFFFFFFFFFFFFFFFFFFFFF?;;:B
@M05620:37:000000000-D9766:1:1101:12584:4947 1:N:0:70
ACCACACCTTCTACAATGAGCTGCGTGTGGCTCCCGAGGAGCACCCCGTGCTGCTGACCGAGGCCCCCCTGAACCCCAAGGCCAACCGCGAGAAGATGACCCAGGTGAGTGGCCCGCTACCTCTTCTGGTGGCCGCCTCCCTCCTTCCTGGCCTCCCGGAGCTGCGCCCTTTCTCACTGGTTCTCTCTTCTGCCGTTTTCCGTAGGACTCTCTTCTCTGACCTGAGTCTCCTTTGGAACTCTGCAGGTTCT
+
BBBBBBABFFFFGGGFGGGGGGHHFEGBGEHHHGGGGGGGGHHHHGGGGGGGHHHHHHHGGGGGGGGGGGGHHHHGGGGHGHHHHGGGGGCGGGHHGHHHHHHHGHHHHHHGGHHGGGGGHHHHHHHGHHHGHHGGGGGHGHHGHGGGGGGGGGGGGGGFGGGGGGFFFFFFFFFFFFFFFFFFFFFFFFFFFFFFFFFFFFFFFFFFFFFFFFFFFFFFFFFFBFFFFFFFFFFFFFFFFFFFFFFFFFF
@M05620:37:000000000-D9766:1:1101:19510:4998 1:N:0:70
GAGGCTGCTTTGGAAGAAACTGACAAGCCAGGGCCAAAAGATCGGAAGAGCACACGTCTGAACTCCAGTCACGAAATCGTATCTCGGATGCCGTCTTCTGCTTGAAAACAAACCCAATACGAAACGGCTTAACGAAACCTAAACGGACGTAAACGCGATGCTAAAACTATAGCCATTAAGTACGTACTTTCCGATTTAGCCTTATTGTTGCTGAACTTGCCAAATTCTCATCATTAGAACTTGAAACTTCA
+
AABBAAFBFFFFGCGGGGGGGGHHHBGHGHFGE2EGGHF32BB2A2AE2AF3BAFF1BAFHHHDBG3ADBAFGG?1BGG1BFGH4?1BE/FGG?>FE4F4GFGC?3?B3/?0/?///233//?A<?////222/?///?<11?1/</--..0<>.----<.00:0::00;00000;0<00009./0.:;0B0;.:;.C00/09090000.9:0;/////9;//.:9//:9/;/:B////;/9////:9/;9
@M05620:37:000000000-D9766:1:1101:21499:5000 1:N:0:70
ACCACACCTTCTACAATGAGCTGCGTGTGGCTCCCGAGGAGCACCCCGTGCTGCTGACCGAGGCCCCCCTGAACCCCAAGGCCAACCGCGAGAAGATGACCCAGGTGAGCGGCCCGCTACCTCTTCTGGTGGCCGCCTCCCTCCTTCCTGGCCTCCCGGAGCTGCGCCCTTTCTCACTGGTTCTCTCTTCTGCCGTTTTCCGTAGGACTCTCTTCACTGACCTGAGTCTCCTTTGGAACTATGCAGGGTCT
+
BCBCCCCCFFFFGGGGFGGGGGHHGGGGHDHHHGGFGGGGGHHHHGGGGGGGHHHHGFHGGGGGGGGGGGGHGHHGGGGHGHHHHGGGGGGGGGHHHHGFB2F</?F1?<C<@D-----<CHDDH0C000::CG-A-.CE./=:/;FGGB/:C0C.C.@-;D.//--;-://99/;/:/9;:9FFFF9B/;B//-:.;A//;/.../9;FFFFBF/;:FF/;:///;BF//;://///;F/::///.-9;/
@M05620:37:000000000-D9766:1:1101:22595:5075 1:N:0:70
ACCACACCTTCTACAATGAGCTGCGTGTGGCTCCCGAGGAGCACCCCGTGCTGCTGACCGAGGCCCCCCTGAACCCCAAGGCCAACCGCGAGAGGATCACCCAGCTGCGTGGCCCGCTACCTCTTCTGGCGGCCGCATCACTCCTTCCTGGACTACCGGCGCTGCGCACTTTCTCACTGGTTATCTATTCAGCCGTTTTCCGTAGGACTCTCTTCTCTGACAAGAGTCTCCTTTGGAACTCTGCAGGATCT
+
AAAAAAAAFFFFGGFGFGBAF1F1EA0AB0GH1FEEEEEGGHHHHGGGAAEFHGGEGE0E>E?GG/EEE>/0F1G/EE>F//FHH//<>B<<//<<<00<?F//01?1/?<-><GG-<CCCGG0=D0D00::@AGA-:?0C0;90;9/;;F/;C/99-;--999->;---9//;:/9B/B9//99B/B/9//9/;-:BEFFB:-9ABFFBBFFF/9BFF//9/-999B9BFFF/;FF//9;F/B/9;-/;9
@M05620:37:000000000-D9766:1:1101:13941:5234 1:N:0:70
ACCACACCTTCTACAATGAGCTGCGTGTGGCTCCCGAGGAGCACCCCGTGCTGCTGACCGAGGCCCCCCTGAACCCCAAGGCCAACCGCGAGAAGATGACCCAGGTGAGTGGCCCGCTACCTCTTCTGGTGGCCGCCTCCCTCCTTCCTGGCCTCCCGGAGCTGCGCCCTTTCTCACTGGTTCTCTCTTCTGCCGTTTTCCGTAGGACTCTCTTCTCTGACCTGAGTCTCCTTTGGAACTCTGCAGGTTCT
+
3AAABAAAFFFDDGGAEGGFDFHHGEFFHEFFFGGEGGGGGGHCGGGEEEGEHHHHGHHGGEGEGGGEGGGHHHHGGGGHGHHHHEGGGGGGGGFHF1GHFFFHG1GGF1FCEFH@CCDGHHGGHFGHHHHGHHCGGGGGGHGGHGGGGGGGGBFGGF-:9BFFFBBFBBFFFFFFFEFFFFFFFFFFFFFFFFBDDFFFFDFFD?FFFFFFFEFBFFBFFFF./BFBFFFFFFFEFFBFFFFEFFFFFFE
@M05620:37:000000000-D9766:1:1101:21578:5261 1:N:0:70
ACCACACCTTCTACAATGAGCTGCGTGTGGCTCCCGAGGAGCACCCCGTGCTGCTGACCGAGGCCCCCCTGAACCCCAAGGCCAACCGCGAGAAGATGACCCAGGTGAGTGGCCCGCTACCTCTTCTGGTGGCCGCCTCCCTCCTTCCTGGCCTCCCGGAGCTGCGCCCTTTCTCACTGGTTCTCTCTTCTGCCGTTTTCCGTAGGACTCTCTTCTCTGACCTGAGTCTCCTTTGGAACTCTGCAGGTTCT
+
CCCCCCCCFFFFGGGGGGGGGGHHGEFEGGHHHGGEGGGGGHHHHGGGGFGGHHHHHHHGGGGGGGGGGGGHGHHGGGGHGHHHHGGGGGFGGGHHHHHHHHHHGHHGHHHGGHHGGGGGHHHHHHHHHHHGHHGGGGGHGHHGHGGGGGGGGGGGGGGGGGGGGGFFFFFFFFFFFFFFFFFFFFFFFFFFFFFFFFFFFFFFFFFFFFFFFFFFFFFFFFFFBFFFFFFFFFFFFFFFFFFFFFFFFFF
@M05620:37:000000000-D9766:1:1101:20190:5273 1:N:0:70
ACCACACCTTCTACAATGAGCTGCGTGTGGCTCCCGAGGAGCACCCCGTGCTGCTGACCGAGGCCCCCCTGAACCCCAAGGCCAACCGCGAGAAGATGACCCAGGTGGGGGGCCCGCTACCTCTTCTGGTGGCCGCCTCCCCCCTTCCTGGCCTCCCGGACCTGCGCCCTTTCTCACTGGTTCTCTCTTCTGCCGGTTTCCGTAGGACTCTCTTTTTTGACCTGAGTCCCCTTTGGAACCTTGCAGGTTCT
+
AAABBBBBFFFFGGGGGGGGGFHFGEGEGEHHGGGEEGGCGHGHHGGGFEEFHHHHHHHGGGGGGGEFGGGHFHHGGGGHGHHHGGGGGGGGCFHHHHHHHGGCF11///>;9B-----;9//;:///;/.;.A--9.9;E.9;9ABF9/;.9/9AE.@---9..-9ADAFF///////9/;/////9;////9;-;AD/B;9.:A/B////99///-9.;BB././9/;A.FF/:/BF..://9BF.B/9
@M05620:37:000000000-D9766:1:1101:11297:5279 1:N:0:70
ACCACACCTTCTACAATGCGCTGCGTGTGGCTCCCGAGGAGCACCCCGTGCTGCTGACCGAGGCCCCCCTGAACCCCAAGGCCAACCGCGAGAAGATGACCCAGGTGAGTGGCCCGCTACCTCTTCTGGTGGCCGCCTCCCTCCTTCCTGGCCTCCCGGAGCTGCGCCCTTTCTCACTGGTTCTCTCTTCTGCCGTTTTCCGTAGGACTCTCTTCTCTGACCTGCGTCTCCTTTGGAACTCTGCAGGTTCT
+
BBBBBBBAFFFFGGGGFG4EECGGGEEBAEGHFFFE?EEGFHHHHGGGEEGGGHGHHHH>@ECGGAEGGGGGHHHGGGGHGGHHHGGGGG<BCGHF?GDHHFHEFGH1FGGGGHHGGGGGGFFFHDGFHDCFHGGGFGGGGGGGFFFGFGGGGFFGGGG-9;AFBDFFAFFFFFFFFFBFFFFFFFFFFFFFFFFFFFFFFFFFDFFFFFFFFFFFFFFFFFFF?BDFDFFFFFFFFFFFFFFFFFFFFFF
@M05620:37:000000000-D9766:1:1101:24589:5298 1:N:0:70
ACCACACCTTCTACAATGAGCTGCGTGTGGCTCCCGAGGAGCACCCCGTGCTGCTGACCGAGGCCCCCCTGAACCCCAAGGCCAACCGCGAGAAGATGCCCCAGTTGGGGGGCCCGCTACCTCTTCTGGTGGCCGCCTCCCTCCTTCCTGGCCTCCCGGAGCTGCGCCCTTTCTCACTGGTTCTCTCTTCTGCCGTTTTCCGTAGGACTCTCTTCTCTGACCTGAGTCTCCTTTGGAACTCTGCAGGTTCT
+
>>AAA43AFFCFFGGGFGGGGD4BEFFGAEFHHGGGGEFEEHCGHGGGGFGC5AFFEGHGGE0>FEEEGGGFGGFGGGEGFHHA/FGGGC?C?F01FF1FF//?11?1//<>BBBB?@-@.FFFFFFF/;.AA.-BB9DFABFBFBFFFF/FFFFF.;99--9//;=DBBFFFFFFB/BBF//999FFFFFBFF=ADF?F/A9A;.;/FFFBB/BFF9/BFFB9BBB/9F/;:/B/9F//BB//9B.;;B/
@M05620:37:000000000-D9766:1:1101:15060:5309 1:N:0:70
ACCACACCTTCTACAATGAGCTGCGTGTGGCTCCCGAGGAGCACCCCGTGCTGCTGACCGAGGCCCCCCTGAACCCCAAGGCCAACCGCGAGAAGATGACCCAGGTGAGTGGCCCGCTACCTCTTCTGGTGGCCGCCTCCCTCCTTCCTGGCCTCCCGGAGCTGCGCCCTTTCTCACTGGTTCTCTCTTCTGCCGTTTTCCGTAGGACTCTCTTCTCTGACCTGCGTCTCCTTTGGAACTCTGCAGGTTCT
+
AAAAAAA11BFFGGGGDEGGGGHHEAA0AEAFHAFE?EAEEHHFHGGC/AE/1GCHHHC?E@EGGGGGE/>GHHGEEEEEEHHHHGGCGG/@@CG1?GHHHHHCA1?FAGHG/FC?<<C-F<D00DHF0=/EAFC@@CFHGHC.CFBFFF9990AEGG@-;-./;?@-@=BB9/9/BFFF/://FF//FBBF//;BBFEFFFFFFBFFFFFFBFFFFEF9BFBB-99@-;FFB/999B9/BFFFF/A9F9;
@M05620:37:000000000-D9766:1:1101:14353:5342 1:N:0:70
ACCACACCTTCTACAATGAGCTGCGTGTGGCTCCCGAGGAGCACCCCGTGCTGCTGACCGAGGCCCCCCTGAACCCCAAGGCCAACCGCGAGAAGATGACCAGGGGAGTGGCCCGCTACCTCTTCTGGTGGCCGCCTCCCTCCTTCCTGGCCTCCCGGAGCTGCGCCCTTTCTCACTGGTTCTCTCTTCTGCCGTTTTCCGTAGGACTCTCTTCTCTGACCTGAGTCTCCTTTGGAACTCTGCAGGTTCTA
+
DDDCDCDBFFFFFGFGGGGGGGHHGGGGHGHHHGGGGGGGGHHHHGGGEGGGHHHHHHHGGGGGGGGGGGGHGHHGGGGHGHHHHGGGGGGGGGHHHHHHGFFF//AC<GFEHH--<-<GG0DGD<GH</CCGC?FAAGGFBE:FFGB;FAG:AFGAC?:?;0B=@FF-FFFF0FFBFF:B:B:0;;FFBFFFFADFFFFD:AAD0BBF:F0FFBB:B0;FBB;F0BFBFFFFFFBF0:00B0BFF.:BB0
@M05620:37:000000000-D9766:1:1101:23201:5348 1:N:0:70
ACCACACCTTCTACAATGAGCTTCGTGTGGCTCCCGAGGAGCACCCCGTGCTGCTGACCGAGGCCCCCCTGAACCCCAAGGCCAACCGCGAGAAGATGACCCAGGTGAGTGGCCCGCTACCTCTTCTGGTGGCCGCCTCCCTCCTTCCTGGCCTCCCGGAGCTGCGCCCTTTCTCACTGGTTCTCTCTTCTGCCGTTTTCCGTAGGACTCTCTTCTCTGACCTGAGTCTCCTTTGGAACTCTGCAGGTTCT
+
BBBBBBBBFFFFGGGGGGGGGGHHGGFFDEHHHGGGGGGGGHHHHGGGEEGGHHGHHHHGGGGGGGGGGGGHHHHGGGGHGHHHHGGEGFGGGGHGHHHHHHHHGHHHHGHGGHHGGGGGHHHHHHHHHHHGHHGGGGGHGHHGHHHGGGGGGGGGGGFGGGGGGGGFAFFFFFFFFFFFFFFFFFFFFFFFFFFFFFFFFFFFFFFFFFFFFFFFFFFFFFFFFFFFFFFFFFFFFFFFFFFFFFFFBFF
@M05620:37:000000000-D9766:1:1101:20357:5358 1:N:0:70
ACCACACCTTCTACAATGAGCTGCGTGTGGCTCCCGAGGAGCACCCCGTGCTGCTGACCGAGGCCCCCCTGAACCCCAAGGCCAACCGCGAGAAGATGACCCAGGTGAGTGGCCCGCTACCTCTTCTGGTGGCCGCCTCCCTCCTTCCTGGCCTCCCGGAGCTGCGCCCTTTCTCACTGGTTCTCTCTTCTGCCGTTTTCCGTAGGACTCTCTTCTCTGACCTGAGTCTCCTTTGGAACTCTGCAGGTTCT
+
CCDDDDDDFFFFGGGGGGGGGGHHGFGB4EHHHGGGFGGGDHGHHGGGDGGGGHGHHHHGGGGGGGGGGGGHFHHGGGGHGHHHHGGGGGGGGGHGHHHHHHHHGHHGHHHGGHHGGGGGHHHHHHHHHHHGHHGGGGGHGHHGHGGGGGGGGGGGGGGGGGGGGGFFFFFFFFHFFHFFFFFFHFFFHFFFFFFFFFFFFFFFFFFFFFFFFFFHFFFFFFHFFFFFFFFFFHFFFFFFFHHFFFFFFFF
@M05620:37:000000000-D9766:1:1101:16412:5368 1:N:0:70
ACCACACCTTCTACAATGAGCTGCGTGTGGCTCCCGAGGAGCACCCCGTGCTGCTGACCGAGGCCCCCCTGAACCCCAAGGCCAACCGCGAGAAGATGACCCAGGTGAGTGGCCCGCTACCTCTTCTGGTGGCCGCCTCCCTCCTTCCTGGCCTCCCGGAGCTGCGCCCTTTCTCACTGGTTCTCTCTTCTGCCGTTTTCCGTAGGACTCTCTTCTCTGACCTGAGTCTCCTTTGGAACTCTGCAGGTTCT
+
CDCCCDCCFFFFGGGGGGGGGGHHGGGFHGHHHGGGGGGGGHHHHGGGGGGGHHHHGHHGGGGGGGGGGGGHGHHGGGGHGHHHHGGGGGGGGGHHH2GHHHHHE?GFH?GFGHHGGGGGHHHHHHHHHHHGHHGGGGGHGHHGHGGGGGGGGGGGGGGGGGGGGGFFFFFFFFFFFFFFFFFFFFFFFFFFFFFFFFFHFFFFFFFFFFFFFFFFBFFFFFFFFFFFFFFFFFHFFFFFFFFFHF?FFFF
@M05620:37:000000000-D9766:1:1101:11672:5382 1:N:0:70
ACCACACCTTCTACAATGAGCTGCGTGTGGCTCCCGAGGAGCACCCCGTGCTGCTGACCGAGGCCCCCCTGAACCCCAAGGCCAACCGCGAGAAGATGACCCAGGTGAGTGGCCCGCTACCTCTTCTGGTGGCCGCCTCCCTCCTTCCTGGCCTCCCGGAGCTGCGCCCTTTCTCACTGGTTCTCTCTTCTGCCGTTTTCCGTAGGACTCTCTTCTCTGACCTGCGTCTCCTTTGGAACTCTGCAGGTTCT
+
BBBBBBB>BCFFGGGGGGAEGGHGGGG242GGHEAE2AEEDHHHHGG?EEFGEHFHHGGAEE?FFGGGGGGHHHHFGGGGGHHHHGGGGGBCGGFBBFHHHFHHEFG?0?FCFGED@GGGHHHHHHHHB<CDCHCCFDFEEFGGCFGGBCFGGGFEGDG9-:F/BFFDF;FFFFFFFFFF9BBBFFFFFFFFFFFDDFFFFDFFDBFFFFFFFFBFFFFFFFFB.9AAAFBFFFFFFFFFFFFFFFAA9FB
@M05620:37:000000000-D9766:1:1101:16358:5477 1:N:0:70
ACCACACCTTCTACAATGAGCTGCGTGTGGCTCCCGAGGAGCACCCCGTGCTGCTGACCGAGGCCCCCCTGAACCCCAAGGCCAACCGCGAGAAGATGACCCAGGTGAGTGGCCCGCTACCTCTTCTGGTGGCCGCCTCCCTCCTTCCTGGCCTCCCGGAGCTGCGCCCTTTCTCACTGGTTCTCTCTTCTGCCGTTTTCCGTAGGACTCTCTTCTCTGACCTGAGTCTCCTTTGGAACTCTGCAGGTTCT
+
AAA?AAAAFFFFGGGGFGA1F1BEEAE0000B10BAEEAE//G0ABFGAEEE1G1GFHFEE///FFGCG//F1G/???EG/?FFHCA/<C/</C01?<>DG0<GFFFF?1FCFHECCGGGHGHHHHHHGHHGGHGGGGGHGHHGHGGGGGFGGGGFGBG;@AFFGG@F@@FFFFFFFFFFFFFFFFFFFFFFFF@FFFFFFFFEFFFFFFFFFFFFFFFFFFFF/BFFFFFFFFFFFFFFFFFFFFFFFFF
@M05620:37:000000000-D9766:1:1101:16374:5493 1:N:0:70
ACCACACCTTCTACAATGAGCTGCGTGTGGCTCCCGAGGAGCACCCCGTGCTGCTGACCGAGGCCCCCCTGAACCCCAAGGCCAACCGCGAGAAGATGACCCAGGTGAGTGGCCCGCTACCTCTTCTGGGGGCCGCCTCCCTCCTTCCTGGCCTCCCGGAGCTGCGCCCTTTCTCACTGGTTCTCTCTTCTGCCGTTTTCCGTAGGACTCTCTTCTCTGACCTGAGTCTCCTTTGGAACTCTGCAGGTTCT
+
AA>ABAABFFFF5GF45FGGFGGHEEEFHDHHHGG?EEEGGHHHHGGGEGGGHHHHGHHGGGGGGGGEGGGHHHGGGGGGGHHHHEGGGGGGGGHHHGHHHFFHA1?FH1?//GH??->-FHFDGD00D/--;D-C@.CAE/CA/0FGG0/;FFFEF.BBBB./B?>F-@/9BFFF///.BB9FFFF9FBFFFBB..B.:9ABF?.BFFFFFFFFBFFFFBF9FF9FBFB/BBFBFFFFFF/BBF/..;B/
@M05620:37:000000000-D9766:1:1101:20693:5501 1:N:0:70
ACCACACCTTCTACAATGAGCTGCGTGTGGCTCCCGAGGAGCACCCCGTGCTGCTGACCGAGGCCCCCCTGAACCCCAAGGCCAACCGCGAGAAGATGACCCAGGTGAGTGGCCCGCTACCTCTTCTGGTGGCCGCCTCCCTCCTTCCTGGCCTCCCGGAGCTGCGCCCTTTCTCACTGGTTCTCTCTTCTGCCGTTTTCCGTAGGACTCTCTTCTCTGACCTGAGTCTCCTTTGGAACTCTGCAGGTTCT
+
CCCCCCDCFFFFGGGGGGGGGGHHGGGEHGHHHGGGGGGGGHHHHGGGEGGGHHHHGHHGGGGGGGGGGGGHGHHGGGGHGHHHHGGGGGGGGGHHHHHHHHHHGHHHHHHGGHHGGGGGHHHHHHHHHHHGHHGGGGGHGHHGHGGGGGGGGGGGGGGGGGGGGGFFFFFFFFFHHHFFFFFFFHFFFFFFFFFFFFFHFFFFFFFFFFFFFHFHFFFFFFFFFFFFFFFFFHFFFFFFFFHFHFFFFFF
@M05620:37:000000000-D9766:1:1101:19645:5595 1:N:0:70
ACCACACCTTCTACAATGAGCTGCGTGTGGCTCCCGAGGAGCACCCCGTGCTGCTGACCGAGGCCCCCCTGAACCCCAAGGCCAACCGCGAGAAGATGACCCAGGTGAGTGGCCCGCTACCTCTTCTGGTGGCCGCCTCCCTCCTTCCTGGCCTCCCGGAGCTGCGCCCTTTCTCACTGGTTCTCTCTTCTGCCGTTTTCCGTAGGACTCTCTTCTCTGACCTGAGTCTCCTTTGGAACTCTGCAGGTTCT
+
AAAAA1AAFFFFBGG1BBGFF1FCEAAEHFGHCGGE?EG?EGGHHGGGEEGF1GHGHHHGGC/EGEGGGGGCGFHGGGFG/?GHHG/<CCG?@CE1>GD1FGGAFGGDG?GFGFHGGCC@GFHHHGHHH0CEHFG?CG.GGHHGBFFGGFF9FBFG99A@?A?FG@=A@9;BFFFFFFFE;BBFBFFFFBFFFF@9BFF/FA9ABABFFFBFBFFFFFB/;B/9BBFF/9FB/BFBFB9BFBBBFFF9BFF
@M05620:37:000000000-D9766:1:1101:18138:5793 1:N:0:70
ACCACACCTTCTACAATGAGCTGCGTGTGGCTCCCGAGGAGCACCCCGTGCTGCTGACCGAGGCCCCCCTGAACCCCAAGGCCCACCGCGAGAAGATGACCCAGGTGAGTGGCCCGCTACCTCTTCTGGTGGCCGCCTCCCTCCTTCCTGGCCTCCCGGAGCTGCGCCCTTTCTCACTGGTTCTCTCTTCTGCCGTTTTCCGTAGGACTCTCTTCTCTGACCTGAGTCTCCTTTGGAACTCTGCAGGTTCT
+
AAAAA4>AFFFFGGGGFBGFGDGFEEAEAAFGFFGGEGGE?GHHHGGGFEAB5BEFFGHG?EGGGEFGGEEG3BGGGGGHFHH/EFAEEC/@?DFBFGFFG0GE/1?1C1?FFH/@@G?@FDBD0DD0D<<AGHGGGFDG.:GGGGFGGG/9FGGGG.9;?BGFFB-DBBFFFFFFFFFF/BFFFFFFFFFFFB?..;EBFD9A;A9FFFEFFFFFF//9FF/.9:B/BFFFFFFFEBFFFF//FB../9;
@M05620:37:000000000-D9766:1:1101:7976:5853 1:N:0:70
ACCACACCTTCTACAATGAGCTGCGTGTGGCTCCCGAGGAGCACCCCGTGCTGCTGACCGAGGCCCCCCTGAACCCCAAGGCCAACCGCGAGAAGATGACCAGGTGAGTGGCCCGCTACCTCTTCTGGTGGCCGCCTCCCTCCTTCCTGGCCTCCCGGAGCTGCGCCCTTTCTCACTGGTTCTCTCTTCTGCCGTTTTCCGTAGGACTCTCTTCTCTGACCTGAGTCTCCTTTGGAACTCTGCAGGTTCTA
+
AAAAAA1>BFBDFGGBFFF1A1A1AAABFEHGABAAAEEAFHHHHGAABAEEGABGFBFA>EGGCEEEEGGFCEF/EEAC>FFFEFE<BB/><CGBFGGHHHHFGHEGBGGGHHGGCCGGHHHHHHGGGBFHHGCC..;CHGGHHHGE0/FFBFGGG?:AAF/CAGF@?FFFFFFFFFFFFFFFFFFFFFFFF@AFFFFFFBFFBFFFFFFFF/FF/BBFFF-:BBFBFFFFFEFFFFFFFFFFFF-/;B9
@M05620:37:000000000-D9766:1:1101:16644:5929 1:N:0:70
ACCACACCTTCTACAATGCGCTGCGTGTGGCTCCCGAGGAGCTCCCCGTGCTGCTGACCGAGGCCCCCCTGAACCCCAAGGCCAACAGCGAGAAGATGACCCAGGTGAGTGGCCCGCTACCTCTTCTGGTGGCCGCCTCCCTCCTTCCTGGCCTCCCGGAGCTGCGCCCTTTCTCACTGGTTCTCTCTTCTGCCGTTTTCCGTAGGACTCTCTTCTCTGACCTGCGTCTCCTTTGGAACTCTGCAGGTTCT
+
>AA>A1AAFFFFBFG13E1AA0A0E00A00AFAFFC/AEC/G01FFE///BFBFFBHHF//E/EG/EEEEE0GCGEGG?G//?FHG/0B@///?0C1111?GEHGF110??CFFG/@CGCHF11<DG0BDC.CGGC-A.:EHFC/00:00;:90:A9A?9A@.FB?-9-999FFFFB9/-/9/:/B99FFFFFB@-AFEFBBBAFFFFBB9/9/9BBFF/FB/F--A@A-FF/BBFFBFFFFFFFFF-BFF
@M05620:37:000000000-D9766:1:1101:24111:5985 1:N:0:70
ACCACACCTTCTACAATGAGCTGCGTGTGGCTCCCGAGGAGCACCCCGTGCTGCTGACCGAGGCCCCCCTGAACCCCAAGGCCAACCGCGAGAAGATGACCCAGGTGAGTGGCCCGCTACCTCTTCTGGTGGCCGCCTCCCTCCTTCCTGGCCTCCCGGAGCTGCGCCCTTTCTCACTGGTTCTCTCTTCTGCCGTTTTCCGTAGGACTCTCTTCTCTGACCTGAGTCTCCTTTGGAACTCTGCAGGTTCT
+
AAAAAAAAFFFFGBGF3GGDGBHGGFABC0FGAFG0EGGCGHHHHGGGFFGGHHGBGHHGGGGGGCGGGGGHHFHGGGCHAEHHHG?/BBC@BGHHGHGHHHHHGHHDFFFGGHHGGGGGHHGHHHHGGHFGHHGGGGCHGHHGHGFGGFGGGEGGGGGGGGGGE@@F?@FFFFFFFFFFFFFFFFFFFFFFFF@FFFFFFFFFFFFFFFFFFFFFFFFFFFFFEFFFFFFFFFFFFFFFFFFFFFFAFFF
@M05620:37:000000000-D9766:1:1101:13326:6018 1:N:0:70
ACCACACCTTCTACAATGAGCTGCGTGTGGCTCCCGAGGAGCACCCCGTGCTGCTGACCGAGGCCCCCCTGAACCCCAAGGCCAACCGCGAGAAGATGAACCCAGGTGAGTGGCCCGCTACCTCTTCTGGTGGCCGCCTCCCTCCTTCCTGGCCTCCCGGCGCTGCGCCCTTTCTCACTGGTTCTCTCTTCTGCCGTTTTCCGTAGGACTCTCTTCTCTGCCCTGCGTCTCCTTTGGAACTCTGCAGGTTT
+
BBBABBBAFFFFGGGGAGAFGCHHGAE242FGEFF2EEGCFHFHHGGGAEFGFHGHHHGE@ECGGDGGGGGEHFHGGGEHCEHHHG/<CG<<@FHFDGFFHH/?GE1?1<<?/FHE@CC-C/<<G00DGF<<.GFC??CEHEBG9FFFFBFBF.09AAF@-?;9-.@BD=BF/9;FFE:FFF/99//9B9BF9F9@ADFFFFF/.;DBB//BFFFFFB/9/;ABF.@:BDFBFFFF/FFFFFFBF/;?FF/
@M05620:37:000000000-D9766:1:1101:13161:6060 1:N:0:70
ACCACACCTTCTACAATGAGCTGCGTGTGGCTCCCGAGGAGCACCCCGTGCTGCTGACCGAGGCCCCCCTGAACCCCAAGGCCAACCGCGAGAAGATGACCCAGGTGAGTGGCCCGCTACCTCTTCTGGTGGCCGCCTCCCTCCTTCCTGGCCTCCCGGAGCTGCGCCCTTTCTCACTGGTTCTCTCTTCTGCCGTTTTCCGTAGGACTCTCTTCTCTGACCTGAGTCTCCTTTGGAACTCTGCAGGTTCT
+
CCCCCBCCFFFFGGGGGGGGGGHHGGGEHGHHHGGGGGGCGHHHHGGGGGGGHHHHHHHGGGGGGGGGGGGHHHHGGGGHGHHHHGGGGGGGGGHHHHHHHHEHGHHHHHHGGHHGGGGGHHHHHHHHHHHGHHGGGGGHGHHGHGGGGGGGGGGGGGGGGGGGGGFFFFFFFFHHHFHFFFFFFFFFFFFHFFFFFFFHFFFFFFFFFFFFFHFFFFHHFFFFFFFFHHFFFFHFFFFFFFFFFFFFFFF
@M05620:37:000000000-D9766:1:1101:16266:6068 1:N:0:70
ACCACACCTTCTACAATGAGCTGCGTGTGGCTCCCGAGGAGCACCCCGTGCTGCTGACCGAGGCCCCCCTGAACCCCAAGGCCAACCGCGAGAGGATCACCCACGCGAGTGGCCCGCTACCTCTTCCGGCGGCCGCCTCCCTACCTCCTGGCCTCCCGGCGCTGCGCCCTTTCTGACTGGTTCTCTATTATGCCGTTTTCCGTACGACTCTCTTCTCTGAACTGAGTCTCCTTTGGAACGCAGCAGGATCT
+
AAAAB?ABFFFFGGGBBFGGGGHHGGGGHCGHHFGD2EE2EG2GHGGGEGGEDGHHHHHGGGGGFG/FGGGHHHHGGGGAGHHGCFGGGCDG//??0<0??GC/>/<<<<GFF.C-C<CGGHHEHG0:;---@??BBAFF../;.;9AB/9AFFFFE.--99>?.>-DB=FFFF//;/;EFFFFBFFFFBBFFF-AFBFFBF9..9..9AFF/9BBFFFFFFF//;;//9BF/F/;;/;.;--9AA..;//
@M05620:37:000000000-D9766:1:1101:18733:6071 1:N:0:70
ACCACACCTTCTACAATGAGCTGCGTGTGGCTCCCGAGGAGCACCCCGTGCTGCTGACCGAGGCCCCCCTGAACCCCAAGGCCAACCGCGAGAAGATGACCCAGGTGAGTGGCCCGCTACCTCTTCTGGTGGCCGCCTCAATCATTCCTGGAATCCCGGAGCTGCGCCCTTTCTCACTGGTTCTCTCTTCTGCCGTTTTCCGTAGGACTCTCTTCTCTGACCTGAGTCTCCTTTGGAACTCTGCAGGTTCT
+
BBBBBABBFFFFGGGGGGGFGFHFGEEEGEHHFGGGGGG2EHHHHGGGEGGGHHGHHHHGGGGGGGGGGGGHHHHGGGGHGHHHHGEEGGGGGGHHHHHHHHHHGHHHHGHGG0FGGC-<00<<0=GHFHHGHHGGGGD/00<0:0;<CFG/9BFGGGGGGGGGGGGGFFF//;/BFFFFFFFBFF/BFFFFFFFDFFFFFFFFDFFFFFFFFFFFFFFFFFFFF.FFFFFFFFFFB/FF/BFFFF.;/BB
@M05620:37:000000000-D9766:1:1101:13633:6116 1:N:0:70
ACCACACCTTCTACAATGAGCTGCGTGTGGCTCCCGAGGAGCACCCCGTGCTGCTGACCGAGGCCCCCCTGAACCCCAAGGCCAACCGCGAGAAGATGACCCAGGTGAGTGGCCCGCTACCTCTTCTGGTGGCCGCCTCCCTCCCTCCTGGCCTCCCGGAGCTGCGCCCTTTCTCACTGGTTCTCTCTTCTGCCGTTTTCCGTAGGACTCTCTTCTCTGACCTGAGTCTCCTTTGGAACTCTGCAGGTTCT
+
>AA>AAA>FFFFFGFFGGDGGGHHGGGGDGHHHGGG2EEEEH2FFFGEEGGFBHHHGHHG000EFGCGGEGHHHFEGEG?FHHHHGGEDC?C/?GC22GHHH//??CG01?FFHFFG<@@FHHFFD0DFDCEHHGGGDFEFGHG.9FGFFBFFGGEG.9@-;.;FDCFBBBFFFFFFFFFBFFFFFFBBFFFFFF9AFFFFB9..:BBFFFFBFFFFEFF/B/;/.;;FFFFFF9BFFBBFFFFF/;ABF9
@M05620:37:000000000-D9766:1:1101:10698:6168 1:N:0:70
ACCACACCTTCTACAATGCGCTGCGTGCGGCTCCCGAGGAGCACCCCGTGCTGCTGACCGAGGCCCCCCTGAACCCCAAGGCCAACCGCGCGAAGATGACCCAGGTGCGTGGCCCGCTACCTCTTCTGGTGGCCGCCTCCCTCCTTCCTGGCCTCCCGGTGCTGCGCCCTTTCTCACTGGTTCTCTCTTCTGCCGTTTTCCGTAGGACTCTCTTCTCTGACCTGCGTCTCCTTTGGCACTCTGCAGGTTCT
+
AAAAAAA1>BFFGGGG3GAAE?FCGAA000AA//BA/EEA/GFEHGGE/EEEBGBFHHF//E/EG/EEG@/BF<GGGE/GECHHEGABCG/</<<.1>1<<GFGGHH1<EC?@.<A@C@@GCGHHFHHHHGGAG-@AFGGEGGCGFBBB0CFFFFEFF--99BBF@@B?@BFFFF9FFB-/B9BFFF/FFFF/B-9AFFFFFFFAB/BFFFFFFBFFF/::BFF??A@B-BFFB////:-:9BF/9-9BBF
@M05620:37:000000000-D9766:1:1101:13679:6203 1:N:0:70
ACCACACCTTCTACAATGAGCTGCGTGTGGCTCCCGAGGAGCACCCCGTGCTGCTGACCGAGGCCCCCCTGAACCCCAAGGCCAACCGCGAGAAGATGACCCAGGTGAGTGGCCCGCTACCTCTTCTGGTGGCCGCCTCCCTCCTTCCTGGCCTCCCGGAGCTGCGCCCTTTCTCACTGGTTCTCTCTTCTGCCGTTTTCCGTAGGACTCTCTTCTCTGACCTGAGTCTCCTTTGGAACTCTGCAGGTTCT
+
CCCCCCCCFFFFGGGGGGGGGGHHGGGEHGHHHGGGGGGGGHHHHGGGGGGGHHHHHHHGGGGGGGGGGGGHGHHGGGFHGHHHHGGGGGGGCDHHHHHHHH/?FHHGHHHGGHHGGGGGHHHHHHHHHHGGHHGGGGGHGHHGHGGGGGGGGGGGGEDGFAFGGGFFFFFFFFFFFFFFFFFFFFFFFFFFFFFDFFFFFFFADFFFFFFFFFFFFFFFFFFFFFFFFFFFFFFF0BFFFFFFBFFFFFF
@M05620:37:000000000-D9766:1:1101:25638:6219 1:N:0:70
ACCACACCTTCTACAATGGAATTCTTGAGGTTCTCGATCAGAATACCGCGCGTCTGACCTCCAGCCACGACTTCCCCTCTCGCAACCCGTATACTGCTTGCAACGCAACCTCTTCTGGTGGCCGCCTCCCTCCTTCCTGGCCTCCCGGCGCTGCGCCCTTTCTCACTGGTTCTCTCTTCTGCCGTTTTCCGTAGGACTCTCTTCTCTGACCTGAGTCTCCTTTGGCACTCTGCAGGTTCTCGATCGGCAGA
+
AAAAAAAAFFFFGGGGGG1111BDG313BB0BG1GFHE0ABAD1D1B///AE/AEFHHHFFCC1AB0B/////BB000/B0//>?>B//?/BB2B>1B1B/111/</<>G<B1FG2111@/@FG?<<CFFFGCGD<G1GG0<GHF.<<A--ACF--;;;;FC0CBBFF/90;:FFFBFFF0;FG99CGCBBBAB-BB9;BF/B;/;;;B///B/99B/9FFF/;//;;B/:BBB/-;BF//-9;;--9;9:
@M05620:37:000000000-D9766:1:1101:18329:6247 1:N:0:70
ACCACACCTTCTACAATGAGCTGCGTGTGGCTCCCGAGGAGCACCCCGTGCTGCTGACCGAGGCCCCCCTGAACCCCAAGGCCAACCGCGAGAAGATGACCCAGGTGAGTGGCCCGCTACCTCTTCTGGTGGCCGCCTCCCTCCTTCCTGGCCTCCCGGAGCTGCGCCCTTTCTCACTGGTTCTCTCTTCTGCCGTTTTCCGTAGGACTCTCTTCTCTGACCTGAGTCTCCTTTGGAACTCTGCAGGTTCT
+
CCCCDDBCFFFFGGGGGGGGGGHHGGGFHGHHHGGGGGGGGHHHHGGGFGGGHHHHHHHGGGGGGGGGGGGHHHHGGGGHGHHHHGGGGGGGGGHHHH2FHH/F=FG1==?=FGG@-A-ACBDHFFGH0DGCCC@DCAFHGBG.GBFFBFBFFFGGED?--:FBB?CFAFFFFFFFBFFFFFFEFFFFFFFBFFBFFFEFF.B.AA0;//:BFFFFFEF0FFFFFFFFBFFFFFFFFBFFFFFFFFFFFFF
@M05620:37:000000000-D9766:1:1101:16250:6255 1:N:0:70
ACCACACCTTCTACAATGAGCTGCGTGTGGCTCCCGAGGAGCACCCCGTGCTGCTGACCGAGGCCCCCCTGAACCCCAAGGCCAACCGCGAGAAGATGACCCAGGTGAGTGGCCCGCTACCTCTTCTGGTGGCCGCCTCCCTCCTTCCTGGCCTCCCGGAGCTGCGCCCTTTCTCACTGGTTCTCTCTTCTGCCGTTTTCCGTAGGACTCTCTTCTCTGACCTGAGTCTCCTTTGGAACTCTGCAGGTTCT
+
CCCCCCCCFFFFGGGGGGEGGGHHGGG2AEHHFGFGDGGGFHHHHGGFAEFGGHFHHHHGGEFGGGGGGGEGFHHGGEAGGHHHFGGGGG/BCGHHHHFHHHHGGFH1FGHGGHHGGGGGHHHHHHHHHHFGHHGGGGGHGHHGHGGGFGGGGGGGGFF-;DGGGGFFFFFFFFFFFFFFFFFFFFFFFFFFFFFDDFFFFFFFFFFFFFFFFFFFFFFFFFFF/BFFFFFFFFFFFFFFFFFFFFFFFFF
@M05620:37:000000000-D9766:1:1101:24377:6327 1:N:0:70
GAGGCTGCTTTGGAAGAACCTGAGAAACCAGTGAAACAAGATCGGATGATCACACATATGCACTTTAGTCACGATTTAGAATTTGGTATACCTTCTACTGATTTAACAAACAAAATACTAGAAAAAAAAAAAAAAGAAAAAAGAGAGAAAGAGAAGAAAAAAACAATGAAGAGAAGAGAGAAAATAGAAGAAAGAAACAGAAGGACAACAAAGAAAACAAGAAAACGAAAAGTAAAGTTGAGAAGAAAATG
+
>1>A1>BACDD1B1BBFF1AB0B0DD1B0ABBB1BDAFFG0B1AB///121AB11/BB2A22BB112BD221B///A1D1DD1D2D>D@22D11F12BBB2BB2BB111B/>/0>111B211110>////////<//0000-..0<..1<///<<//<//.--...000000.////./..///000000///99999///;/.-----;--//-;-/--9-//-/;----///////;///-/////-//
@M05620:37:000000000-D9766:1:1101:7896:6362 1:N:0:70
ACCACACCTTCTACAATGAGCTGCGTGTGGCTCCCGAGGAGCACCCCGTGCTGCTGACCGAGGCCCCCCTGAACCCCAAGGCCAACCGCGAGAAGATGAACCCAGGTGCGTGGCCCGCTCCCTCTTCTGGTGGCCGCCTCCCTCCTTCCTGGCCTCCCGGCGCTGCGCCCTTTCTCACTGGTTCTCTCTTCTGCCGTTTTCCGTAGGACTCTCTTCTCTGCCCTGCGTCTCCTTTGGAACTCTGCCGGTTC
+
BBBCCBCCFFFFGGGGGGGGGGHHGGGEGGHHHGGGGGGCGHHHHGGGGGGGHHGHHHHFGGGGGGGGGGGHHHHGGGGHGHHHGGGGGGDGFGFHHHHGGHGEHGGG1AFFDGGGDGG-EGHHHHFGHHHFGGHGGGGGFGGG9BFFGGGGGGGGG9;DGFAFFFFFFFFFFFFFFFFFFBFFFFF0:FFFFFFFAFFFFFDF.;DFFFFFFFFFFFFFBF.:F.;AC.BFFFFFFBFFFBFFF0;@BF?
@M05620:37:000000000-D9766:1:1101:25222:6372 1:N:0:70
ACCACACCTTCTACAATGAGCTGCGTGTGGCTCCCGAGGAGCACCCCGTGCTGCTGACCGAGGCCCCCCTGAACCCCAAGGCCAACCGCGAGAAGATGACCCAGGTGAGTGGCCCGCTACCTCTTCTGGTGGCCGCCTCCCTCCTTCCTGGCCTCCCGGAGCTGCGCCCTTTCTCACTGGTTCTCTCTTCTGCCGTTTTCCGTAGGACTCTCTTCTCTGACCTGAGTCTCCTTTGGAACTCTGCAGGTTCT
+
ABABBBBBFFFFGGFGFGGFGDGFEEGGFEHHHGGGGGGGGHHHHGGGEFGGHHHHHHHGEGGGGFGGGGGHHHHGGGGHGHHHHGGGGGGCCGHHGHGHHF/?CFFHFDGEGHHGC@CDHGHHGHHBGDCFHG--@AAGAGHFHFFGGGBFGGGGGGGGGBFGGGBFBBFFFFFFFFFFBFFFFFFFFFFFFF=9AFEFFFFFFBFFFFFFFEFFFFBFFFFFFFFFFFFFFFFBFFFFFFFFFBFFFFF
@M05620:37:000000000-D9766:1:1101:18813:6387 1:N:0:70
ACCACACCTTCTACAATGAGCGGCGTGTGGGTCCCGAGGGGCAGCCCGTGCTGCTGACCGAGGCCCCCCTGAACCCCAAGGCCAACCGCGAGAAGATGAACTCAGGGGAGTGGCCCGCTACCTCTTCTGGTGGCCGCCTCCCTCCTTCCTGGCCTCCCGGTGCTGCGCCCTTTCTCACTTGTTCTCTCTTCTGCCGTTTTCCGTAGGACTCTCTTTTCTGACCTGCGTCTCCTTTGGAACTCTGCATGTTT
+
AAAABAABFFFFGGGBDGGAA2EEG2EBAE2B2ABEEGC000>11?EF>FG1BGFHEHFGG/E/FEE/<>/B3BG//?<F?CGHH//</CA@?DFFG111G11<<00<.<...<C.:@--;/CGHB9CFG9/;FG-AB..;EG/CBFBB9//FFB.9EF;-;B//;9-.--;/BB///B/;B////;;B/F/F//;A./9/BA:;../9//;FF///;9///;/.:9.@D./;/9/99/9/BBFB//;B//
@M05620:37:000000000-D9766:1:1101:15276:6400 1:N:0:70
ACCACACCTTCTACAATGAGCTGCGTGTGGCTCCCGAGGAGCACCCCGTGCTGCTGACCGAGGCCCCCCTGAACCCCAAGGCCAACCGCGAGAAGATGACCCAGGTGAGTGGCCCGCTACCTCTTCTGGTGGCCGCCTCCCTCCTTCCTGGCCTCCCGGAGCTGCGCCCTTTCTCACTGGTTCTCTCTTCTGCCGTTTTCCGTAGGACTCTCTTCTCTGACCTGAGTCTCCTTTGGAACTCTCAGGTTCTA
+
BBBBBBBBFFFFGGGGGGFGGGHHGGGBEFHHHGGFDGGGGHHHHGGGEEFGGHGHHHHGGGGGGGGGGGGHHHHGGGGHGHHHHGGGGGBDGGHEFFHHHHHHGHH1FGHGGHHGGGGGHHHHHHHHGHHGHHGGGGGHGHHGHGGGGGGGGGGGGGG-ADGGGGFFFFFFFFFFFFFFFFFFFFFFFFFFFFFFFFFFFFFFFFFFFFFFFFFFFFFFFFFF/BFFFFFFFFFFFFFFFFFFFFFFFF/
@M05620:37:000000000-D9766:1:1101:7452:6410 1:N:0:70
ACCACACGTTCTACAATGCGCTGCGTGCGGCTCCCGAGGAGCACCCCTTGCTGCTGACCCAGGCCCCCCTGAACCCCAAGGCCAACCGCGCGAAGATGACCCAGGTGCGTGGCCAGCTACCTCTTCTGGTGGCCGCCTCCCTCCTTCCTGGCCTCCCGGAGCTGCGCCCTTTCTCACTGGTTCTCTCTTCTGCCGTTTTCCGTAGGACTCTCTTCTCTGACCTGCGTCTCCTTTGGAACTCTGCAGGTTCT
+
>AA>AAA>>BCAG3BB3BBAE0EEGAA000AA//B//AAE?FGFHFG/0BFGBGFEGGH0/B/FG/EGGEACFCGGGGEH<CFHHG/<>C><@CC/1F<FFHEFGHH1@FCGGH1>CGHHHHHHH=GHHHHGHHGGCGCHGGGGGGGGGGFFGFGGEGG99:=CF@@F@?FFFFFFFFFFFFFFFFFFFFFFFF@FFFFFFFFEBBFFFFFFFF/;BFFFFFFFF@F?FFFFFFFFFFFFFFFFFFFFFFF
@M05620:37:000000000-D9766:1:1101:22248:6411 1:N:0:70
ACCACACCTTCTACAATGAGCTGCGTGTGGCTCCCGAGGAGCACCCCGTGCTGCTGACCGAGGCCCCCCTGAACCCCAAGGCCAACCGCGAGAAGATGACCAGGTGAGTGGCCCGCTACCTCTTCTGGTGGCCGCCTCCCTCCTTCCTGGCCTCCCGGAGCTGCGCCCTTTCTCACTGGTTCTCTCTTCTGCCGTTTTCCGTAGGACTCTCTTCTCTGACCTGAGTCTCCTTTGGAACTCTGCAGGTTCTA
+
CCCBCBCCFFFFGGGGGGGGGGHHGGGGFGHHHGGGGGGGGHGHHGGGGGGGHHHHHHGGGGGGGGGGGGGHGHHGGGGHGHHHHGGGGGGGGGHHHHHHHHHGHHHHGDFFHHGGGGGHGHGHHHHHHHGHHGGGGGHGGHGGHGGFBFGGGGGGDD-BDFBFFGFFCFFFFFFFFBFFFFFFFFFFFFFFFFDFFFFFFFFFFFFFFFFFFFFFFFFFFFEFFFFFFFFFFFFFFFFFFFFFFFAFFF:
@M05620:37:000000000-D9766:1:1101:13188:6458 1:N:0:70
ACCACACCTTCTACAATGCGCTGCGGGCGGCTCCCGAGGAGCACCCCGTGCTGCTGACCGAGGCCCCCCTGAACCCCAGGGCCAACAGCGCGAAGACGAGCCAGGTGCGTGGCCCGCTACCTCTTCTGGTGGCCGCCTCCCTCCTTACTGGCCTCCCGGCGCTGCGCCCTTTCTCACTGGTTCTCTCTTCTGCCGTTTTCCGTAGGTCTCTCTTCTCTGACCTGCGTCTCCTTTGGAACTCTGCAGGCTCT
+
AAA1AAA1BBFFG3GA3FAAE0ECG00///AE/AF?/EEC?GCGHGG//?EFBGB1BGC>/E/EG?ECG@/0?1FCGF/?//?CHG/0FC<--<@./<--::/:CG/0-:;?-..--9@@GGF009;00F/.-A>@@B?AE9-:-/////99A/--:A-----;---:-;/9/9F///B-BF/F///;B////B--9BFBF-9A-9////9/B/;FFFF/BFEBF-;@--/;B9/9BFFBBBFFBFF--A/
@M05620:37:000000000-D9766:1:1101:21475:6541 1:N:0:70
ACCACACCTTCTACAATGAGCTGCGTGTGGCTCCCGAGGAGCACCCCGTGCTGCTGACCGAGGCCCCCCTGAACCCCAAGGCCAACCGCGAGAAGATGACCCAGGTGAGTGGCCCGCTACCTCTTCTGGTGGCCGCCTCCCTCCTTCCTGGCCTCCCGGAGCTGCGCCCTTTCTCACTGGTTCTCTCTTCTGCCGTTTTCCGTAGGACTCTCTTCTCTGACCTGAGTCTCCTTTGGAACTCTGCAGGTTCT
+
ABBCCCCCFFFFGGGGGGGGGGHHGGGGHGHHHGGGGGGGGHHHHGGGGGGGHHHHHHHGGGGGGGGGGGGHHHHGGGGHGHHHHGGGGGGGGGHHHHHHHHHHGHHHHHHGGHHGGGGGHHHHHHHHHHHGHHGGGGGHGHHGHGGGGGGGGGGGGGGGGGGGGGFFFFFFFFFFFFFFFFFFFFFFFFFFFFFFFFFFFFFFFFFFFFFFFFFFFFFFFFFFFFFFFFFFFFFFFFFFFFFFFFFFFFF
@M05620:37:000000000-D9766:1:1101:5556:6559 1:N:0:70
ACCACACATTCTACAATGAGCTGCGTGTGGCTCCCGAGGAGCACCCCGTGCTGCTGACCGAGGCCCCCCTGAACCCCAAGGCCAACCGCGAGAAGATGACCCAGGTGAGTGGCCCGCTACCTCTTCTGGTGGCCGCCTCCCTCCTTCCTGGCCTCCCGGAGCTGCGCCCTTTCTCACTGGTTCTCTCTTCTGCCGTTTTCCGTAGGACTCTCTTCTCTGACCTGCGTCTCCTTTGGAACTCTGCAGGTTCT
+
AAAAAAA1BDFFGGGGGG1FGGHHGGGBAFHGHBFE?EGCEHGHHGGGEEGGHHHGGHHAEEGGGGGGGGGHGHHGGGGHGHHHHGGGGG>CGGHGHHHHHHHGFGH1FGHGGHGCGGGGHHHHHHHHHHHGHHGGGGGHGHHGHHGGGGGGGGGGGGG??AFGGG@F@@FFFFFFFFFFFFFFFFFFFFFFFF@FFFFFFFFFFFFFFFFFFFBFFFFFFFFF-@B@FFFFFFFFFFFFFFFFFFFFFFF
@M05620:37:000000000-D9766:1:1101:9198:6567 1:N:0:70
ACCACACCTTCTACAATGCGCTGCGTGTGGCTCCCGAGGAGCACCCCGTGCTGCTGACCGAGGCCCCCCTGAACCCCAAGGCCAACCGCGTGAAGATGACCCAGGTGGGTGGCCCGCTACCTCTTCTGGTGGCCGCCTCCTTCCTTCCTGGCCTCCCGGAGCTGCGCCCTTTCTCACTGGTTCTCTCTTCTGCCGTTTTCCGTAGGACCCTCTTCTCTGACCTGGGTCTCCTTTGGCACTCTGCAGGTTCT
+
AAAAAAB>FFFFGGGFDGCGGGGGGGGB2EGHHFFE?EEADHDHHGGAEEGGFHGGHHH>EECFGGGGGGGFGHHFGGFHGHHHEFGFGG/@/?2?2FDFGF/GF?1/><<-><FCG@-AGHHB0=0GHGH?GH?D?AAE/0C/00;FBB/..0;A9E-9--;/9@-AFFFFFB///;/./9:////;///;F/;.9/A/;A/AF.//../../9;/BFBFFF.../;.;///9/B///9//9BFFFF/BF
@M05620:37:000000000-D9766:1:1101:14113:6615 1:N:0:70
ACCACACCTTCTACATTGAGCTGCGTGTGGCTCCCGAGGAGCACCCCGTGCTGCTGACCGAGGCCCCCCTGAACCCCAAGGCCAACCGCGAGAAGATGACCCAGGTGAGTGGCCCGCTACCTCTTCTGGTGGCCGCCTCCCTCCTTCCTGGCCTCCCGGAGCTGCGCCCTTTCTCACTGGTTCTCTCTTCTGCCGTTTTCCGTAGGACTCTCTTCTCTGACCTGAGTCTCCTTTGGAACTCTGCAGGTTCT
+
3AAAAAAAFFFFGGGFFGGFFDGCEGGGG2FFGGGGDGGCDHFHHGGGF1EEFHFHHFHGGGFGEGEEGGGFGHEGGGGHGHHHGGFFGGGGCDFB2FGHGH/<?FFFF?1FFHHGGG?GHHHFHFGFBDE.GGDGGFDEFHGGFFFFFFGG?FFEFDGGFBFCFDFFDAFFFFFFFFBFBFFFFFFEFFFFEFFDFFFFFAF.;.BB/BFFFFFFFFBBFFBBFFFFFFFFEFF/;9FFFFFEFBAFFFF
@M05620:37:000000000-D9766:1:1101:14110:6634 1:N:0:70
ACCACACCTTCTACAATGAGCTGCGTGTGGCTCCCGAGGAGCACCCCGTGCTGCTGACCGAGGCCCCCCTGAACCCCAAGGCCAACCGCGAGAAGATGACCCAGGTGAGTGGCCCGCTACCTCTTCTGGTGGCCGCCTCCCTCCTTCCTGGCCTCCCGGAGCTGCGCCCTTTCTCACTGGTTCTCTCTTCTGCCGTTTTCCGTAGGACTCTCTTCTCTGACCTGAGTCTCCTTTGGAACTCTGCAGGTTCT
+
ABAAAAAAFFFFFFGD5FGGFGGHEEGGD2GHHGG22AF2EHHHHGGGB1EAGB3FHHGGEGGGGGEGGGGGHHEGGGGEFHHHAFGGG?DGGGGF11FHHH/GEGHHHFHGGHGGGGGGHHHHGFGHHHHGHH?D?AEGGHHGHGGGGGGGGGGGGGGGGGGGGGBFBBFFFFFFFFFFFFFFFFFFFFFFFFBDFFFFFFFFFFFFFFFFFFFFFFFFFFFFF.FFFFFFFFFEFFFFFFFFFFFFFFF
@M05620:37:000000000-D9766:1:1101:16028:6726 1:N:0:70
ACCACACCTTCTACAATGAGCTGCGTGTGGCTCCCGAGGAGCACCCCGTGCTGCTGACCGAGGCCCCCCTGAACCCCAAGGCCAACCGCGAGAAGATGACCCAGGTGAGTGGCCCGCTACCTCTTCTGGTGGCCGCCTCCCTCCTTCCTGGCCTCCCGGAGCTGCGCCCTTTCTCACTGGTTCTCTCTTCTGCCGTTTTCCGTAGGACTCTCTTCTCTGACCTGAGTCTCCTTTGGAACTCTGCAGGTTCT
+
1>>>A11AFFC@BGG13AFF11B1AA0EG0FHCF00EEG/EGGHHG?E//EADAB1GCCEGGCE/E/EEGG0BC/?EGEE/EHC/?</C/B@//<F11?GFHGH/1FFG1FFGEHGCGGG00D0GGHF0DGFFHGGG.EHGC/.:0;BFBFA.0;9ECG---./CA@F@@FFFFFFFFF-BBBFF/:B9FBFFF@FFFEFFFFFFFFFEFFFFFFFEFBBBFF-/;BFFFFFFFFFFFFBFFFFFF-ABFB
@M05620:37:000000000-D9766:1:1101:25304:6742 1:N:0:70
ACCACACCTTCTACAATGAGCTGCGTGTGGCTCCCGAGGAGCACCCCGTGCTGCTGACCGAGGCCCCCCTGAACCCCAAGGCCAACCGCGAGAAGATGACCCAGGCGAGTGGCCCGCTACATCTTCTGGTGGCCGCCTCACTCCTTCCTGGCATACCGCAGCTGCGCACTTTCTCACTGATTCTCTCTTCTGCCGTTTTCCGTAGCACTCTCTTCCATGACCTCAATTTCCTCTATAACTATGCAGGTTCT
+
AAAAAAAAFFFFGGGGGGGBGAGFEAEEECHHEFFEAEGGEHHHHGGGEAFFDFFFHGHGGGCGGEEGGGGFHFHEGGGH/EHHGFA<C@CCGGHFBFHFFC//</>/<-..FG.-C@<@00=G0000<0/.;C--;../;;0C00;/00/A/900/.-9;A//9-@=@-/;BFB9FF///;/9/:B//:F//;--A9A/B-B---/9/9///9;////;;9;/;/;//9B//;/////B/;/B//--;F;
@M05620:37:000000000-D9766:1:1101:25733:6754 1:N:0:70
ACCACACCTTCTACAATGAGCTGCGTGTGGCTCCCGAGGAGCACCCCGTGCTGCTGACCGAGGCCCCCCTGAACCCCAAGGCCAACCGCGAGAAGATGACCCAGGTGAGTGGCCCGCTACCTCTTCTGGTGGCCGCCTCCCTCCTTCCTGGCCTCCCGGAGCTGCGCCCTTTCTCACTGGTTCTCTCTTCTGCCGTTTTCCGTAGGACTCTCTTCTCTGACCTGAGTCTCCTTTGGAACTCTGCAGGTTCT
+
ABBBBBBBFFFFGGFFFGGFGEHCGAEECEFHCFGFGGGGDHHHHGGGEGGGHHGHHHHGGGGGGAEGGGGGGEFGGGGHGEHHHGEEGDGC?DCFDGDHHHHHGHHHHHHGGHHGGGGGHHHHHHHHHHHGHHGGGGGHGHHGHGGGGGGGGGGGGGGGGGGGGGBFBBFFFFFFFFFFFFFFFFFFFFFFFFBFFFFFFFFFFFFFFFFFFFFFFFFFFFFFFFFFFFFFFFFFFFFFFFFFFFFFFFF
@M05620:37:000000000-D9766:1:1101:21880:6760 1:N:0:70
ACCACACCTTCTACAATGAGCTGCGTGTGGCTCCCGAGGAGCACCCCGTGCTGCTGACCGAGGCCCCCCTGAACCCCAAGGCCAACCGCGAGAAGATGACCCAGGTGAGTGGCCCGCTACCTCTTCTGGTGGCCGCCTCCCTCCTTCCTGGCCTCCCGGAGCTGCGCCCTTTCTCACTGGTTCTCTCTTCTGCCGTTTTCCGTAGGACTCTCTTCTCTGACCTGAGTCTCCTTTGGAACTCTGCAGGTTCT
+
BBBABBBBFFFFGGGG5GGEGBHFG2AB4AGGAFGEEEGGDHHHHGGGDGGGGHGFHHGGCGGGG?GGGGGGHFHGGGEH/CHHHG/<CGDBBGGGFHFHHHHHGHHHHHHGGHHGGGGGHHHHHHHGHHHGHHGGGG?GGHHGHGBFGFGFGEGFGD@BGGGGGG;DBBBFFFFFFFFFFFFFFFFFFFFFFFBFFFFFFFFFFFFFFFFFFFFFFFFFFFFF/FFFFFFFFFFFFFFFFFFFFFFFFFF
@M05620:37:000000000-D9766:1:1101:10743:6775 1:N:0:70
ACCACACCTTCTACAATGAGCTGCGTGTGGCTCCCGAGGAGCACCCCGTGCTGCTGACCGAGGCCCCCCTGAACCCCAAGGCCAACCGCGAGAAGATGACCCAGGTGAGTGGCCCGCTACCTCTTCTGGTGGCCGCCTCCCTCCTTCCTGGCCTCCCGGAGCTGCGCCCTTTCTCACTGGTTCTCTCTTCTGCCGTTTTCCGTAGGACTCTCTTCTCTGACCTGCGTCTCATTTGGAACTCTGCAGGTTCT
+
AAAAA1>>CFFFGGGGGG1FGFHHGFGA0BGGHFFE?EECEHGHHGGEEEEGFHHHGGGEEGCGGGGGGGGHHHHGGGGHGHHHHGGEGG>CCGHEDHHHHHHHGHHFGHFGGHGGGGGGHHHHHHHHHHHGHHGGGGGHGHHGHGGGGGGGGGGGGFG99AFGGG@F@@FFFFFFFFFFFFFFFFFFFFFFFF@FFFFFFFFFFB/FFFFFFFFFFFFFFFFFF?F@FF/BFFFFFFFFFFFFFFFFFFF
@M05620:37:000000000-D9766:1:1101:24613:6830 1:N:0:70
TCTGCGACTTCTTAATCCACTGCCCCGCCCTGGCCCACCGAGCGTAAGCGCCCACGTCTGAACTCCATTCACGAATTCGTATCCCTTATGCCGTCTTCTGCTTGCCAACAACCCCAACGTCAACACAACCAATAAGAAATTGTAATAGCAATAATGACCCTCTTAAAAACAAGGCTAACCATACAGAACAAATACACCAGATCTACTGGGAATAGAAACGGACTCTAACAACACTCTTCCTATTCGCTAGC
+
>>>>A1>>>A3B1BBBFB1B1A1B00AAEE?FGABEC//A//A/A/BCEEE/>EF//BFFG2FBBFG@@B2BF/E?FGGBFGF2BB1>B1FFE?>FFBFHHHHFHHHG/?G/?</?//<?//<11//////<<1<111011111<11111000000=0<//.<00=000.C./:./00/.000:000////.00000/.9;0/900;0/..//000009-----//:////-9:/://////9/;----9/
@M05620:37:000000000-D9766:1:1101:23218:6830 1:N:0:70
GAGTCTGCTTTGGCCGAAACTCATATATTACTGCAACATCTCCCCCTGGACCTGGAAAAGAGTCTTGCCTGGCCTACAGAACCTGACACAAATGCCAATCACAGCATAAAAACCCACTAAATCAAATGCAACCAGCCAAAATAATACCTCGAATAACCCAGATGCACACGGCCACACTGACTCTCTCATCTGCCTCTTTACAAACCAATAACTACCATTACCATAATTTCCATTGTAACAACGAAAAACCA
+
>>1>>@FFDBDFGB111E0E11F3FBABD3D22FD1AG01DAABEEEAA0BAFFA011CF/BD11A1111A/0010BF1BB0B0E001B0B01B1B1110111@/0111111////>0B>12B111B11111B////0B0/11B221111/?@1/D11?A?<1??1?10/----.0<000/0<000000<00=<0</;00000<.::.;C000;:/90000000000000B0000;000009-...-.=--
@M05620:37:000000000-D9766:1:1101:7892:6844 1:N:0:70
ACCACACCTTCTACAATGAGCTGCGTGTGGCTCCCGAGGAGCACCCCGTGCTGCTGACCGAGGCCCCCCTGAACCCCAAGGCCAACCGCGAGAAGATGACCCAGGTGAGTGGCCCGCTACCTCTTCTGGTGGCCGCCTCCCTCCTTCCTGGCCTCCCGGAGCTGCGCCCTTTCTCACTGGTTCTCTCTTCTGCCGTTTTCCGTAGGACTCTCTTCTCTGACCTGAGTCTCCTTTGGAACTCTGCAGGTTCT
+
AABABBBBFFFFGGGGGGGGGGHHGGGFHGHHHGGGGGGGGHHHHGGGGGGGHHHHHHHGGGGGGGGGGGGHGHHGGGGHGHHHHGGGGGGGGGHHHHDGHH/F/?11FFGFGHHGF@CDHHHHHGGGHDHGHHCGGGGHGFGGGGGGGGBFGGGG?A-B:;C//?FFAFFFFFFFFFFFFFFFFFFFFFFFFF-;AFFFFFF.DDBFFFFFFFFFFBBBFFF.FFFFFFFFFBFEFBFFFFFFEFFFFFF
@M05620:37:000000000-D9766:1:1101:8904:6850 1:N:0:70
ACCACACCTTCTACAATGAGCTGCGTGTGGCTCCCGAGGAGCACCCCGTGCTGCTGACCGAGGCCCCCCTGAACCCCAAGGCCAACCGCGAGAAGATGACCCAGGTGAGTGGCCCGCTACCTCTTCTGGTGGCCGCCTCCCTCCTTCCTGGCCTCCCGGAGCTGCGCCCTTTCTCACTGGTTCTCTCTTCTGCCGTTTTCCGTAGGACTCTCTTCTCTGACCTGCGTCTCCTTTGGAACTCTGCAGGTTCT
+
BBB?ABBAFFFFGFGGGGBAG5FGGAF2AAGGCBFEGGGGGHHHEGG0EEGFHFHHHHH0FGGGGGGGGGGHCHFEGG?GGHHHHGG?/B>BDDCFHGFGHHHHGHHGHDG/FHHGCCC<GHHBGHHH0DHG.CDGCDAHAGHGHGBFGG/FGGGGG?B-9B?FF?BD@>F//FFFFF/B9FFFFBFFFFFFFFBFFF?FF?FFFFEFF/FFFF/FFFFFFFFF.>DBFFFFFFFFFFFFFFFFBFFAFFF
@M05620:37:000000000-D9766:1:1101:22388:6894 1:N:0:70
ACCACACCTTCTACAATGAGCTGCGTGTGGCTCCCGAGGAGCACCCCGTGCTGCTGACCGAGGCCCCCCTGAACCCCAAGGCCAACCGCGAGAAGATGACCCAGGTGAGTGGCCCGCTACCTCTTCTGGTGGCCGCCTCCCTCCTTCCTGGCCTCCCGGAGCTGCGCCCTTTCTCACTGGTTCTCTCTTCTGCCGTTTTCCGTAGGACTCTCTTCTCTGACCTGAGTCTCCTTTGGAACTCTGCAGGTTCT
+
1A1AA11AFFC13FG131BB1FEFABEFH0FGHGA0AAE/EHHHHGAG//ECGABGHFEEGGEG/E@EGGGHHHEEGGGCFHHECFGEG?CGCCHHB1FHHHHG/GHHEFHGGHHCCCGGHHHHHHFHGHGGGH-C:.;CEHHGCFFGGGGG.FFGGBGGGGFGGG@F@@FFFFFFFFFFFFFFFFFFFFFFFF@FFFEFFFFFB?FFFFFFFFFFFFFFFFFFBFFFFFFFFFFFFFFFFFFFFFFFFFF
@M05620:37:000000000-D9766:1:1101:7792:6943 1:N:0:70
ACCACACCTTCTACAATGAGCTGCGTGTGGCTCCCGAGGAGCACCCCGTGCTACTGACCGAGGCCCCCCTGAACCCCAAGGCCAACCGCGAGAAGATGACCCAGGTGAGTGGCCCGCTACCTCTTCTGGTGGCCGCCTCCCTCCTTCCTGGCCTCCCGGAGCTGCGCCCTTTCTCACTGGTTCTCTCTTCTGCCGTTTTCCGTAGGACTCTCTTCTCTGACCTGCGTCTCCTTTGGAACTCTGCAGGTTCT
+
AAA?AAA11CFFGGGC3G1BGCHFGBEA00ABAAFA0FGGCGHFHGGEAEE/2DBFHHFE/EEGG/EEGEE0GCHGGC?HECHHHGE/BC<B/BG1>FFGFHFHGFHDCGDFCF/@@CGCHHFBDDHFHGGCCH?-::ACEHFAG9BBFBFF.99.CB@?A?AFG@>9@@BBFFFFFFBF/;//B/9/BFBF/B@9ABFB9AB?BFF9B9/B/:BBFFFFFFFF-9;@BFFFFBBF9BFFFEFFFFFFFFF
@M05620:37:000000000-D9766:1:1101:18190:6975 1:N:0:70
ACCACACCTTCTACAATGAGCTGCGTGTGGCTCCCGAGGAGCACCCCGTGCTGCTGACCGAGGCCCCCCTGAACCCCAAGGCCAACCGCGAGAAGATGACCCAGGTGAGTGGCCCGCTACCTCTTCTGGTGGCCGCCTCCCTCCTTCCTGGCCTCCCGGAGCTGCGCCCTTTCTCACTGGTTCTCTCTTCTGCCGTTTTCCGTAGGACTCTCTTCTCTGACCTGAGTCTCCTTTGGAACTCTGCAGGTTCT
+
CCDCCCCCFFFFGGGGGGGGGGHHGFGEHGHHHGGGGGGGGHHHHGGGEGGGHHHHHHHGGGGGGGGGGGGHHHHGGGGHGHHHHGGGGGDGGGHHHHHHHHHHGHHHHHHGGHHGGGGGHHHHHHHGHHHGHHGGGGGHGHHGHGGGGGGGGGGGGGGGGGGGGGFFFFFFFFHFFFFFFFFFFHFFFFFHFFFAFFFFFFFFFFFFFFFFFFFFFFFFFFFFBFFFFFFFFHFFFFFFFFHFFFFFFFF
@M05620:37:000000000-D9766:1:1101:14230:7019 1:N:0:70
ACCACACCTTCTACAATGAGCTGCGTGTGGCTCCCGAGGAGCACCCCGTGCTGCTGACCGAGGCCCCCCTGAACCCCAAGGCCAACCGCGAGAAGATGACCCAGGTGAGTGGCCCGCTACCTCTTCTGGTGGCCGCCTCCCTCCTTCCTGGCCTCCCGGAGCTGCGCCCTTTCTCACTGGTTCTCTCTTCTGCCGTTTTCCGTAGGACTCTCTTCTCTGACCTGAGTCTCCTTTGGAACTCTGCAGGTTCT
+
AA?ABAAAFFFDDFGB5BFGFGFFEEFFH2FGHGF2EEE2EHHHHGCGA1EEGBBGHHHGGGGGCF@EGGGHHHEEGGGGGHHGEGGGGCCGGDHH11?GHHEG/FGFHGHGGHGGGGGGHHHHHDFFDGHGHH-CC.EHGHHGFFGGGGGGGGFGGGG@GB?FGGBFBBFFFFFFFFFFFFFFFFFFFFFFFFBFFFFFFFFFFFEFFFFFFFFFFFFFFFBB9.BFFFFFFFFFFFFFFFFFFF?AFFF
@M05620:37:000000000-D9766:1:1101:14075:7025 1:N:0:70
ACCACACCTTCTACAATGAGCTGCGTGTGGCTCCCGAGGAGCACCCCGTGCTGCTGACCGAGGCCCCCCTGAACCCCAAGGCCAACCGCGAGAAGATGACCCAGGTGAGTGGCCCTCTACCTCTTCTGTTGGCCGCCTCCCTCCTTCCTGGCCTCCCGGATCTGCGCCCTTTCTCACTTTTTCTCTCTTCTGCCGTGTTCCTTATGACTCTCTTCTCTGACCTTAGTCTCCTTTGGGACTCTGCATGGTCT
+
BBBBBBBBFFFFGGGGGGGDG5GGGEFBAEGHFGGEDGGGGHHHHGGGGEGGFHGHHHHEGGCGGFGGGGGHHHHGGGGHGHHHHGGGGGDCCGHHFHG110/?/?<10?1//?/.>G1<1GGD<=F11>1./<---<C.:GGGHFGHFHB:GHAE.9-:.-;00-;E9-/;00/9////:;//B//BFB///9;.-;./;//////;B9BFBFB9/B//;FF//:/;/FB9B///...;BF//B/;.9B/
@M05620:37:000000000-D9766:1:1101:16501:7040 1:N:0:70
ACCACACCTCCTACAATGAGCTGCGTGTGGCTCCCGAGGAGCACCCCGTGCTGCTGACCGAGGCCCCCCTGAACCCCAAGGCCAACCGCGAGAAGATGACCCAGGTGAGTGGCCCGCTACCTCTTCTGGTGGCCGCCTCCCTCCTTCCTTGCCTCCCGGAGCTGCGCCCTTTCTCACTGGTTCTCTCTTCTGCCGTTTTCCGTAGGACTCTCTTCTCTGACCTGAGTCTCCTTTGGAACTCTGCAGGTTCT
+
BBBBBBBAFFBFGGGGGGGFGDGHGGEB4AFGGGGGGCEFGHHHGGGGDGGGHFFHHHHEGFGGGGGGGGGHHHHGGGGHGHHHHGGGGGDGGGHHHHFHHHHHGHGGFHHGGHHCGGGGHHHHHHGEDGGDHHGGGGGHGHHGGGGGGGGGGGGGGGG?DGGGGFDDFFFFFFFFFFFFFFFFFFFFFFFFFFFFFFFFFFFFFFEFFFFFFFFFFFFFFFFFBFFFFFFFFFFFFFFFFFFFFFFFFFF
@M05620:37:000000000-D9766:1:1101:6102:7045 1:N:0:70
ACCACACCTTCTACAATGAGCTGCGTGGGGCTCCCGAGGAGCACCCCGTGCTGCTGACCGAGGCCCCCCTGAACCCCAAGGCCAACCGCGCGAAGATGACCCAGGTGCGTGGCCGGCTACCTCTTCTGGTGGCCGCCTCCCTCCTTCCTGGCCTCCCGGAGCTGCGCCCTTTCTCACTGGTTCTCTCTTCTGCCGTTTTCCGTAGGACTCTCTTCTCTGACCTGCGTCTCCTTTGGAACTCTGCAGGTTCT
+
BCBCAAB3BFCFGFFGGGBBGGHHGGG22AEAFBBB2EEEEGAGGEF0BEAFFHHHHHH>E@EFGGGGGGEHBGHFGGGHGHHHHGGGGG/>CFG/?GHHHHAFFGH1>>CCGH-<ACGHGHHHH:CHHFHGHFGGGGGGGGGGGGGGGGGGGGGGGFF;9;;BBDFFFFFFFFFFFFFFFFFFFFFFFFFFFFFFFFFFFFF?DDFFFFFFFF;9FFFFFFEFFFF;DFFFFFFFFFFFFFFFFFFFFFF
@M05620:37:000000000-D9766:1:1101:19725:7082 1:N:0:70
ACCACACCTTCTACAATGAGCTGCGTGTGGCTCCCGAGGAGCACCCCGTGCTGCTGACCGAGGCCCCCCTGAACCCCAAGGCCAACCGCGAGAAGATGACCCAGGTGAGTGGCCCGCTACCTCTTCTGGTGGCCGCCTCCCTCCTTCCTGGCCTCCCGGAGCTGCGCCCTTTCTCACTGGTTCTCTCTTCTGCCGTTTTCCGTAGGACTCTCTTCTCTGACCTGCGTCTCCTTTGGAACTCTGCAGGTTCT
+
CCCCCCCCFFFFGGGGGGEGGGHHGEGEGGHHHGGGGGGFGHHFHGGGEFGGHHHHHHHGGGGGGGGGGGFHHHHGGGGHGGHHHGGGGGGGGGHHGHHHHHHHGHH1<GHGFHHGGGGGHHHHHHHHHHHGHHFGCGGHGHHGHGGGGGGGGGGGGG?-ADGGGGFFFFFFFFFFFFFFFFFFFFFFFFFFFFADFFFFFFFFFFFFFFFFFFFFFFFFFFFF.;DFFFFFFFFEFFFFFFFFEFFFFFF
@M05620:37:000000000-D9766:1:1101:25878:7137 1:N:0:70
ACCACACCTTCTACAATGAGCTGCGTGTGGCTCCCGAGGAGCACCCCGTGCTGCTGACCGAGGCCCCCCTGAACCCCAAGGCCAACCGCGAGAAGATGACCCAGGTGAGTGGCCCGCTACCTCTTCTGGTGGCCGCCTCCCTCCTTCCTGGCCTCCCGGAGCTGCGCCCTTTCTCACTGGTTCTCTCTTCTGCCGTTTTCCGTAGGACTCTCTTCTCTGACCTGAGTCTCCTTTGGAACTCTGCAGGTTCT
+
AABBAAABFFFFFGGDBGGGGGHHGGGG4EFGFGGCEEE22F2GHGGGFGGG5GHHHHHGGG0EFGGGGGGHHHHGGGGHGHHHGGGFG?CGCDHCFFHHHHA<CGGGFGFGGGECGGGGHHHHHHHEHHHGHHGGGGGHGHHGHGGGGGGGGGGGGG-A-9;BGGFFFFFFFFFFFFBFFFFFFFFFFFFFFFFFFFFFFFFFFDFFFFFFFFFFFFBFFFFFBBFFFFFFFFEFFFFFFFFBFFFABFF
@M05620:37:000000000-D9766:1:1101:13130:7169 1:N:0:70
GAGGCTGCTTTGGAAGAAACTCATAGATTACTGCAACAGTTCCCCCTGGACCTGGAAAAGTTTCTTGCCTGGCTTACAGAAGCTGAAACAACTGCCAATGATGCTACCCGTAAGGAAAGGCTCCTCGAAGACTCAACGGGCGAACCAGCGATGATGACACACTGGCAAGTAAGTCAGGCATTTCCGCTTTAGCACTCTTGTGGATCCAATTGAACACTTCTCAGCATTTGTACTTGTAACTGACAAGCCAG
+
A>>>AACAFFFFFAGE1BGCEEEDGHEHHFHHGHHBGFGAFGEHHGEGHEHFCBG0GHHHAGFHFBBGHHHE0ABFHHFDEFHHFGHBHFHFCGEHFGEFGG2G12BFAAE/?F1D0F0>/BG/1B?<B/EG1F1EC//?/</>//?//>/<.==1D11FGCH10CGFCDD0==GHF//.<C0;GC?EG.CGHC0GHHHG9FAB0BFBFBBB0099/CBC0FFGG0;9BF;BBFEBCBFFFFEFFFFE-FF
@M05620:37:000000000-D9766:1:1101:4592:7189 1:N:0:70
ACCACACCTTCTACAATGAGCTGCGTGTGGCTCCCGAGGAGCACCCCGTGCTGCTGACCGAGGCCCCCCTGAACCCCAAGGCCAACCGCGAGAAGATGACCCAGGTGAGTGGCCCGCTACCTCTTCTGGTGGCCGCCTCCCTCCTTCCTGGCCTCCCGGAGCTGCGCCCTTTCTCACTGGTTCTCTCTTCTGCCGTTTTCCGTAGGACTCTCTTCTCTGACCTGAGTCTCCTTTGGAACTCTGCAGGTTCT
+
ABAAA>ABFFFFGGGGFGGGGDGHGE?AA2FCEEFECGGCGHHHHGGGA1EGFHFBGHCF0EEEG1EGGGEEGFGEGG?GAFHHHGGCGGGCGGHHEGFHHH/FFGHHHGGGGHHGGGGGHHHHHHHFHHH?GHCGGGGGGHHGGGGGG0FFGEFGGFBGGGGGGGBFBBFFFFFFFFBFFFFFFFFFFFFFFFBDFFFFFFFA.9FFFFFFFFFFFFFFFFF./;FFFFFFFFFFFFFFFFFFFBFFBFF
@M05620:37:000000000-D9766:1:1101:6352:7195 1:N:0:70
ACCACACCTTCTACAATGAGCTGCGTGTGGCTCCCGAGGAGCACCCCGTGCTGCTGACCGAGGCCCCCCTGAACCCCAAGGCCAACCGCGCGAAGATGACCCAGGTGCGTGGCCCGCTACCTCTTCTGGTGGCCGCCTCCCTCCTTCCTGGCCTCCCGGCGCTGCGCCCTTTCTCACTGGTTCTCTCTTCTGCCGTTTTCCGTAGGACTCTCTTCTCTGACCTGCGTCTCCTTTGGAACTCTGCAGGTTCT
+
AB>AAA>>CFFFFFGDGG5GGGHHCEGBAEGGHBF2EEGCFFHHHGG?EFGGHHGGHHHFGCEGGGGGGGGEHHGGGGGHGHHHHEFGGG/BDCGDHBHHHHHHGHHBDGGGGH><CGGGHHHHHHHGHHHGHHGGGGGGGGGGGGGGGGGGGFGGGDB-9;@BFBBFBBFFFFFFFFFFFFFFFFFFFFFFFFBFFFFFFFFFFFFFFFFFFF9;FFFFFFFBABFBFFFFFFFFFFFFFFFFFFFFFFF
@M05620:37:000000000-D9766:1:1101:9561:7206 1:N:0:70
ACCACACATTCTACAATGAGCTGCGTGTGGCTCCCGAGGAGCACCCCGTGCTGCTGACCGAGGCCCCCCTGAACCCCAAGGCCAACCGCGACAACATCTCCTAGCCGCGTGGCCCGCTACCTCTTCTGCTGGCCGCCTCCCTCCCTACCGGCCTCCAGCCGCTGCGCCCTTTCTCACTGGTTCTCTCTTCTGCCGTTTTCCGTAGGACTATCTTCCATGACCTGCATCTCCTTTGGAACTCTGCAGGCTCT
+
AAAAAAA1CFFFGGGGBGGFGBGFG00EEAGHCFGE0AECEHHHHGGEEAEFHHH1FHHG?EEEG/EGGGG0@@GGGG/?//FGHG?/BCG////<0111?11?10?<-<@-<0C@-<C@G0C0;C000<0;.GC?AA9A?999.C0..;;--.;--;/;;;9@F?-B-@//9/;F/B/-BF/9BBFF//9/;;9A-;EF/-999AFFF/;//BF/9B/;/9B-;-;9B///////9F/BBFFFB/--;F/
@M05620:37:000000000-D9766:1:1101:6363:7208 1:N:0:70
ACCACACCTTCTACAATGAGCTGCGTGTGGCTCCCGAGGAGCACCCCGTGCTGCTGACCGAGGCCCCCCTGAACCCCAAGGCCAACCGCGAGAAGATGACCCAGGTGAGTGGCCCGCTACCTCTTCTGGTGGCCGCCTCCCTCCTTCCTGGCCTCCCGGAGCTGCGCCCTTTCTCACTGGTTCTCTCTTCTGCCGTTTTCCGTAGGACTCTCTTCTCTGACCTGAGTCTCCTTTGGAACTCTGCAGGTTCT
+
AAAAAABBFFFFFGGFGGGGGGHHGGGFHGGHHGGGGGGGGHHHHGGGGGGGHHHHHHHGGGGGGGGGGGGH3GHGGGGHFHHHGFGEFGGCGDFHHHHHHH/FFHHHHHHGGHHGGGGGHHHHHHHGHHFGHHGGGGGHGHHGHGGGGGGGGGGGGFGGGGGGGGFFFFFFFFFFFFFFFFFFFFFFFFFFFFFDFFFFFFFFDFFFFFFFFFFFFFFFFFFF/FFFFFFFFFBBFFFFFFFFFFFFFFF
@M05620:37:000000000-D9766:1:1101:9245:7211 1:N:0:70
ACCACACCTTCTACAATGAGCTGCGTGTGGCTCCCGAGGAGCACCCCGTGCTGCTGACCGAGGCCCCCCTGAACCCCAAGGCCAACCGCGAGAAGATGACCCAGGTGAGTGGCCCGCTACCTCTTCTGGTGGCCGCCTCCCTCCTTCCTGGCCTCCCGGAGCTGCGCCCTTTCTCACTGGTTCTCTCTTCTGCCGTTTTCCGTAGGACTCTCTTCTCTGACCTGAGTCTCCTTTGGAACTCTGCAGGTTCT
+
BBBBBBB>FFFFGGGGGG5FGGHHGGGBAEHHHFFE?EE?EHHHHGGGGGGGGHGHHHHEGCCGGGGGGGGHHHHGGGGHGHHHHGGGGG<BDGHFGHHHHHHHGHH1GHHGGHHGGGGGHHHHHHHGHHHGHHGGGGGHGHHGHGGGGGGGGGGGGGG-@BGGGGFFFFFFFFFFFFFFFFFFFFFFFFFFFFFFFFFFFFFFFFFFFFFFFFFFFFFFFFFF/BFFFFFFFFFFFFFFFFFFFFFFFFF
@M05620:37:000000000-D9766:1:1101:10860:7256 1:N:0:70
ACCACACCTTCTACAATGAGCTGCGTGTGGCTCCCGAGGAGCACCCCGTGCTGCTGACCGAGGCCCCCCTGAACCCCAAGGCCAACCGCGAGAAGATGACCCAGGTGAGTGGCCCGCTACCTCTTCTGGTGGCCGCCTCCCTCCTTCCTGGCCTCCCGGAGCTGCGCCCTTTCTCACTGGTTCTCTCTTCTGCCGTTTTCCGTAGGACTCTCTTCTCTGACCTGAGTCTCCTTTGGAACTCTGCAGGTTCT
+
>AAAAAAAFFFFGGBGGBE11B1CEEC0BACGHGGAEE//EGHHHGAEABEGHDFG1GF/>FCEGGGGCE/GHHHGEGGHEHHHHGG?CB/<CAFHFB1FHG//<FHH01?FGHHGGG-C0<GGHHGG0<C?GHGGGGGHEHHG/FFGGGGGGGGGGF?@@GAFG@@F@@FFFFFFFFFFFFFFFFFFFFFFFF@FFFFEFFFF-BFFFFFFFFFFFFF/FFFF/9/BFBFFFFEB/9FFFBFFF/AA/FF
@M05620:37:000000000-D9766:1:1101:25312:7302 1:N:0:70
ACCACACCTTCTACAATGAGCTGCGTGTGGCTCCCGAGGAGCACCCCGTGCTGCTGACCGAGGCCCCCCTGAACCCCAAGGCCAACCGCGAGAAGATGACCCAGGTGAGTGGCCCGCTACCTCTTCTGGTGGCCGCCTCCCTCCTTCCTGGCCTCCCGCCGCTGCGCCCTTTCTCACTGGTTCTCTCTTCTGCCGTTTTCCGTAGCACTCTCTTCTCTGACCTGAGTCTCCTTTGGAACTCTGCAGGTTCT
+
BBBBBBBBFFFFGGGGGGGGGFHHGEGEEGCGHGGGGGGGEEH1EEGGEGGGHHGHHHHGGGGCGGGFGGGHHHHGGDGHGHHHHAAE?CGDCDHHHFHFG2/????1011//F/<AG@CGHFFDDG00=<<.GC-::EEGHHGHFGGFGB9FGFGA.--9-;9A9@F;DFFFF/99/99/B/BFBBFFFBFB9-:AB./BA9.../BFFFF9F///;99FFFB/BBBBFF/FB////;;BFB/F/99;B9
@M05620:37:000000000-D9766:1:1101:20694:7316 1:N:0:70
ACCACACCTTCTACAATGAGCTGCGTGTGGCTCCCGAGGAGCACCCCGTGCTGCTGACCGAGGCCCCCCTGAACCCCAAGGCCAACCGCGAGAAGATGACCCAGGTGAGTGGCCCGCTACCTCTTCTGGTGGCCGCCTCCCTCCTTCCTGGCCTCCCGGAGCTGCGCCCTTTCTCACTGGTTCTCTCTTCTGCCGTTTTCCGTAGGACTCTCTTCTCTGACCTGAGTCTCCTTTGGAACTCTGCAGGTTCT
+
CCCCCBBCFFFFGGGGGGGGGGHHGEGEGGHHHGGGGGGGGHHHHGGGGGGGHHHHHHHGGGGGGGGGGGGHGHHGGGGHGHHHHGGGGGGGGGHHHHHHHHHHGHHHHHHGGHHGGGGGHHHHHHHGHHHGHHGGGGGHGHHGHGGGGGGGGGGGGGGGGGGGGGFFFFFFFFFFFHFFFFFFFFFFFFFFFFFFFFFFFFFFFFFFFFFFFFHHFHHEFFFF/FFFFFFFFFHFFFFFFFFFFFFFFFF
@M05620:37:000000000-D9766:1:1101:20330:7341 1:N:0:70
ACCACACCTTCTACAATGAGCTGCGTGTGGCTCCCGAGGAGCACCCCGTGCTGCTGACAGAGGCCCCCCTGAACCCCAAGGCCAACCGCGAGAAGATGACCCAGGTGAGTGGCCCGCTACCTCTTCTGGTGGCCGCCTCCCTCCTTCCTGGCCTCCCGGAGCTGCGCCCTTTCTCACTGGTTCTCTCTTCTGCCGTTTTCCGTAGGACTCTCTTCTCTGACCTGAGTCTCCTTTGGAACTCTGCAGGTTCT
+
111>A1>AFFFF3GGF3FGGFAFBEEAA00BGFFC00/E/EG/AFGCG//B/111BGE1B0F/EC?>EGCEF1ECEE?//>EHHEFGEG//<</FB111<FGAGGHB1?FGEGFECGGC-GDFF1GHFHHGGGHCGC.<;CG/CC0<;0;/.;CG?EG--9A./;?@CAA9B;BFFFFFBF//BFFBBBFB99F?ABFEFF?BAFBFBFFFF9FFBFB9/9BFF/-9B9FF//BFBBBFFBBFF/BA-99B
@M05620:37:000000000-D9766:1:1101:7666:7388 1:N:0:70
ACCACACCTTCTACAATGAGCTGCGTGTGGCTCCCGAGGAGCACCCCGTGCTGCTGACCGAGGCCCCCCTGAACCCCAAGGCCAACCGCGAGAAGATGACCCAGGTGAGTGGCCCGCTACCTCTTCTGGTGGCCGCCTCCCTCCTTCCTGGCCTCCCGGAGCTGCGCCCTTTCTCACTGGTTCTCTCTTCTGCCGTTTTCCGTAGGACTCTCTTCTCTGACCTGAGTCTCCTTTGGAACTCTGCAGGTTCT
+
AAAAA?1AFFC@AFG13BGAAAAEABEAF0FGHGGCGGGGGEGHHGCGAEFGHFAGHEGGGGGGGGG>EEGGHHHCFGGHGEHHAFEEGCCGGGHHHHHHHHCG/?GHHHHF/F/AGGGGH0GG0GHHHHHGHHGG@.EHFBHA/FGGGGGGFGG.E.A@GGGGGG@F@@FFEFFFFFFF/FFFFEFFFF//;F?BBFFFFFFAABFFFFFFFFFFFFFFFFFF/B/BFFFFFFFFFFFFFFFFFFFFFFF
@M05620:37:000000000-D9766:1:1101:10177:7392 1:N:0:70
ACCACACCTTCTACAATGAGCTGCGTGTGGCTCCCGAGGAGCACCCCGTGCTGCTGACCGAGGCCCCCCTGAACCCCAAGGCCAACCGCGAGAAGATGACCCAGGTGAGTGGCCCGCTACCTCTTCTGGTGGCCGCCTCCCTCCTTCCTGGCCTCCCGGAGCTGCGCCCTTTCTCACTGGTTCTCTCTTCTGCCGTTTTCCGTAGGACTCTCTTCTCTGACCTGAGTCTCCTTTGGAACTCTGCAGGTTCT
+
BBBBB?ABFFFFGFGGGGGGGGHGGGGEHGHHHGGGCFGAEHHHHGGGEGGGHHHHHHHGGGGGGGEGGGGHHHHGGGGHGHHHGGGGGGGGGGHHHHHHHHAFGHHHHHHGGHHGGGGGHGHHHHHHHHGGHHGGGGGHGHHGHGGGGGGFGFGGGGGGGGGGGGFFFFFFFFFFFFFFFFFFFFFFFFFFFFAF?FFFFFFADFFFFFFFFFFFFFFFFFFFFFFFFFFFFFFEFBFFFFFFFFFFFFF
@M05620:37:000000000-D9766:1:1101:6397:7394 1:N:0:70
ACCACACCTTCTACAATGAGCTGCGTGTGGCTCCCGAGGAGCACCCCGTGCTGCTGACCGAGGCCCCCCTGAACCCCAAGGCCAACCGCGAGAAGATGACCCAGGTGCGTGGCCCGCTACCTCTTCTGGTGGCCGCCCCCCTCCTTCCTGGCCTCCCGGCGCTGCGCCCTTTCTCACTGGTTCTCTCTTCTGCCGTTTTCCGTAGGACTCTCTTTTCTGACCTGCGTCTCCTTTGGAACTCTGCAGGTTCT
+
CCCCCCB>CFFFGGGGGG5BGGHHGGGBFEHHHAFE?EGCGHHHHGG0EEFGHHHHHHHAF@EGGGGGGGGGHHHGGGGHGHHHHGGGGG/<CDHBGHFHHHGEGHHF@FGGGH<<CG@DHHHHHHHHGHHGHHGGGGGGGGGFGGGGGGGGGEGEFDF-:@CFFCFFFFFFFFFFFFFFFFFFFFFFFFFFFFFFFFFFFFF?DFFFFFFFFB0;BFBBFFFFF;AAFFFFFFEFFFFFFFFFFFF?BFF
@M05620:37:000000000-D9766:1:1101:8024:7396 1:N:0:70
ACCACACCTTCTACAATGAGCTGCGTGTGGCTCCCGAGGAGCACCCCGTGCTGCTGACCGAGGCCCCCCTGAACCCCAAGGCCAACCGCGAGAAGATGACCCAGGTGAGTGGCCCGCTACCTCTTCTGGTGGCCGCCTCCCTCCTTCCTGGCCTCCCGGAGCTGCGCCCTTTCTCACTGGTTCTCTCTTCTGCCGTTTTCCGTAGGACTCTCTTCTCTGACCTGCGTCTCCTTTGGAACTCTGCAGGTTCT
+
AAA1AAAAFFFFGGGGDGFFGCHHGB0BE0GHCFGEEGGGGHHHHGGGGEEGHHHHHHGE?FGGGCGGGGGGHFHGGGCHEEHHHGA/>C<>CGGHFHFHHHHHGHHEFFGGGHHCGCGGHHHHHHHGHHFGHHGGGGFHGHHGHGGGGEGGGEGGGG?-AAGGGG@F@@EFFFFFFFFFFFFFFFFFFFFFFF@FFFFFFFFEBAFFFFFFFFFFFFFFFFFF-@F@FFFFFFFFFFFFFFFFFFFFFFF
@M05620:37:000000000-D9766:1:1101:22504:7397 1:N:0:70
CCTGCCACTTCTCAATCGCACATGTGTGACCTGCCGTTGCGAATCCATCCCTCATACTCCGTCCCTCCCTTGCAACAAGTAGCACCAACTCCTCCCCTTGTACAGGATGTTTCCCGTAAGCCACGGCTCCTAGCCGCCACCCCGGGAGTACCCACGATGTTGCCAATCAGACCCGTAAGTCCGGACTTTCCGCTTTAGCACTCTTGTGACTACCCTTGCACCCTTCTCAGCCTTTGCACTTGTAACTGCCA
+
1>>>A11BBB1B1BBEGFGGGGBBDF303DFG0BG0B00BA//A/B1D10B1G0BF11AB/BGA/1A?BFFG11DF0B01BB@21BBGG0BF1BB/?0B>B@2220B1112222B/?//<11B0/<//</1B@10C/C/<<<<@-CCGCG10<0<<-<..=D00<0/:000;;;-;@C.00;:A.--999F.9CF?BF000;/;B/FF////;;9B/B////9A9-9B/9B9-;B///;/;9F///;B///
@M05620:37:000000000-D9766:1:1101:11056:7422 1:N:0:70
ACCACACCTTCTACAATGAGCTGCGTGTGGCTCCCGAGGAGCACCCCGGGCTGCTGACCGAGGCCCCCCTGAACCCCAAGGCCAACCGCGAGAAGATGACCCAGGTGAGAGGACCGCTACCTCTTCTGGCGGCCGCCTCCCACCTTCCTGGCCTCCCCAAGCTGCGCCCTTTCTGACTGGTTATCTCTTATGCAGTTTTCCGTAGGAATCTCTTCTCTGACCTGAGTCTCCTTTGGAACTCAGCAGGTTCT
+
>>1>AA1AFFF@3FG13ABBBAA1ABBEG0FFEF00A/E/EGHHHGCG//AAE/1BG>0>EEEGAE/EEGGGHGA/EEF/<FHE//?<B/<B//?111<?GHHC/?FG01<.0<>CGCC-<0<DGG0GG0::C-9@ABAEF/9;.;BFGGGFFF-AE--9;;F/9@@-@@BFF//9;BBEFF/9FF/FBFFFF//;;BFFFFFF--;/9/;BFEBF/9BF/F/-;9BBB///;//BFB/;F/9;;F--9BB
@M05620:37:000000000-D9766:1:1101:22715:7450 1:N:0:70
ACCACACCTTCTACAATGAGCTGCGTGTAGCTCCCGAGGAGCACCCCGAGCTGCTGACCGAGGCCCCCCTGAACCCCAAGGCCAACCGCGAGAAGATGACCCAGGTGAGTGGCCCGCTACCTCTTCTGGTGGCCGCCTCCCTCCTTCCTGGCCTCCCGGAGCTGCGCCCTTTCTCACTGGTTCTCTCTTCTGCCGTTTTCCGTAGGACTCTCTTCTCTGACCTGAGTCTCCTTTGGAACTCTGCAGGTTCT
+
AA>AAA>AFFFFFGGEAG11BAAFG0AA0ADGGHEFG0/A//AFF/E//AEE1AG11BGECE///E@@EGGGHHHGGGFHGHHHHGGGGGGGGGHHFHGHHHFGFHFHHFHGGHHCGGGGHHHHHHHHHHHGHHGGGGGHGHHGGGGGGFGGGGGGGGGGG@FGG@@F@@FFFFFFFFFFFFFFFFFFFFFFFF@FFFFFFFFFFBFFFFFFFFFFFFFFFFFFEFFFFFFFFFFFFFFFFFFFFFF;BFF
@M05620:37:000000000-D9766:1:1101:24255:7455 1:N:0:70
ACCACACCTTCTACAATGAGCTGCGTGTGGCTCCCGAGGAGCACCCCGTGCTGCTGACCGAGGCCCCCCTGAACCCCAAGGCCAACCGCGAGAAGATGCCCCAGTGGACTGGCCCGCTACCCCTCCTGGGGGCCGCCTCCTTCCTTCCTGGCCACCAGGAGCTGCGCCATTTTCCACTGCTTCTCTCTTTGGCGGTTTTCCGTAGGACTCTCTTCTCTCACTTGATCCCCCTTTGGAACTCTGCAGGTCCT
+
AAA?AAAAFFFFGBGFAGEDGCGFGA0A00FF1FFAAEGE?GHFHGGG/AEFFHFAGHCE/E?EG/EEG@E0B1?EGG?G//FHHG/<>B@//?0C1?1<<//?110111</?<.--><@<..<../</.<-::-A-..;/0;/;;0/09;../;9.;.-9--//--A-9////;9//9/;9/B/B/;B///9--9-9AF/-:9AAB//9//;B/F9//:;//////:-;9=A/F/;/;//////B-A///
@M05620:37:000000000-D9766:1:1101:22485:7462 1:N:0:70
GAGGCTGCTTTGGAAGAAACTCATAGATTACTGCAACAGTTCACCCTGGACCTGGAAAAGTTTCTTGCCTGGATTACAGAAGCTGAAACAACTGCCAATGTCCTACAGGATGCTACCCGCAAGCAAATGCTCGTAGAAGACCTCAAGCCAGTAAAACAGCTGATGAAACAATGGTAACTAAGTCACGCATTTCCGCTTTACCACCCTTGTGGATCCAATTGAACAATTCTCAGCATTTGTACTTCTAACTG
+
AAAAA11AFFFFFFDFA1BB1BBFBGBHHCFFBGF1BGG12B2D1BFGA0EAEFF0B1F01DFDF1DFFH1F0DAABGBEFCBFE1B1BBB>1BDB1CFEFFGFFF1FBBBF0@BFBGE/>E//0>>B>BFB/>E?FGHH<01BB<F1/0B1@@2D1?@<1@@FFD1?DF/<GE1?11<1?>=<11.>-.<=1=.<...00<=<.:.//;0.C<0:0:C0:CG:0C09;CB90/90;FB00;=B00;;0;0
@M05620:37:000000000-D9766:1:1101:26119:7488 1:N:0:70
ACCACACCTTCTACAATGAGCTGCGTGTGGCTCCCGAGGAGCACCCCGTGCTGCTGACCGAGGCCCCCCTGAACCCCAAGGCCAACCGCGAGAAGATGACCCAGGTGAGTGGCCCGCTACCTCTTCTGGTGGCCGCCTCCCTCCTTCCTGGCCTCCCGGAGCTGCGCCCTTTCTCACTGGTTCTCTCTTCTGCCGTTTTCCGTAGGACTCTCTTCTCTGACCTGAGTCTCCTTTGGAACTCTGCAGGTTCT
+
ABCCCCCCFFFFGGGGGGGGGGHHGGGGGGHHHGGGGGGGGHHHHGGGGGGGHHHHHHHGGGGGGGGGGGGHHHHGGGGHGHHHHGGGGGGGGGGHHHGHHHHHGHHHHHHGGHHGGGGGHHHHHHHHHHHGHHGGGGGHGHHGHGGGGGGGGGGGGGGGGGGGGGFFFFFFFFFFFFFFFFFFFFFFFFFFFFFFFFFFFFFFFFFFFFFFFFFFFFFFFFFFBFFFFFFFFFFFFFFFFFFFFFFFFFF
@M05620:37:000000000-D9766:1:1101:20126:7510 1:N:0:70
GAGGCTGCTTTGGAAGAAACTGATAAACTAGTGAAACAAGATCGGATGGACATGGATAAGTATTTTGGTCACGTTTTCGAATCTGGTATACCTGCTACTGATTCAACAAACAAAACAAGAAACATAAAAACCAAAAACGTAGTAAAAAACATAAAAAAACAAAATCAAGAAAGAAAGCAATAACGAAAACAGTACCCGTATATCTCTATAAGAACAAATGGAACCATTTGTACAAGTGAAAAACAAACAAG
+
>3A>>>C>B@B4F4BBAFBBF5FDF5545ABDFBBEDG2A2BA2B2BA23A33B2AB53B555DD55AFA53B1B3BAAEGB1D@55DDFDFH3F343BBFB@BBB4B?F11?1B111B233?33?34?3///??/?/>0?0/?3?3B</?22>222/<?/<<<<<1111<010001//<0<00....-/.:00:00.:-.:00000;0000099//.00909/.;;0900090000;000;...;...9.
@M05620:37:000000000-D9766:1:1101:15648:7529 1:N:0:70
ACCACACCTTCTACAATGAGCTGCGTGTGGCTCCCGAGGAGCACCCCGTGCTGCTGACCGAGGCCCCCTGAACCCCAAGGCCAACCGCGCGAACATGCACCCAGGTGAGTGGCCCGCTACCTCTTCTGGTGGCCGCCTCCCTCCTTCCTGGCCTCCCGGAGCTGCGCCCTTTCTCACTGGTTCTCTCTTCTGCCGTTTTCCGTAGGACTCTCTTCTCTGACCTGCGTCTCCTTTGGAACTCTGCAGGTTCT
+
BBBBBBBAFFFFGGFFGFGGGFFHF2AAAAE2FFFEEEAEGEHHEEGAEFGGFFHHHHH0F@CEGGGG/?2FHHGG>EGFGHHHGGGGG<>>C/<?G??GHGEGGHHFHHHGGHHGGGGGHHHHHHHHHHHGHHGGGGGHGHHGGGGGGGGGGGGGGGG9BGGGGFFFFFFFFFFFFFFFFFFFFFFFFFFFFFFFFFFFFFFFFDBFFFFFFFFFFFFFFFFF.9DFFFFFFFFFBBFFFFFFFFFFFFF
@M05620:37:000000000-D9766:1:1101:10845:7537 1:N:0:70
ACCACACCTTCTACAATGAGCTGCGTGTGGCTCCCGAGGAGCACCCCGTGCTGCTGACCGAGGCCCCCCTGAACCCCAAGGCCAACCGCGAGAAGATGACCCAGGTGAGTGGCCCGCTACCTCTTCTGGTGGCCGCCTCCCTCCTTCCTGGCCTCCCGGAGCTGCGCCCTTTCTCACTGGTTCTCTCTTCTGCCGTTTTCCGTAGGACTCTCTTCTCTGACCTGAGTCTCCTTTGGAACTCTGCAGGTTCT
+
BBCCCCCCFFFFGGGGGGGGGGHHGGGEFGHHHGGGGGGGGHHHHGGGGGGGHHHHHHHGGGGGGGGGGGGHHHHGGGGHGHHGHGGGGGBDGGHHHHHHGHAGGGGHHHHGGHHGGGGGHHHHHHHHGHHGHHGGGGGHGHHGFGGGGGGGGGGGGGG-AFFGGGFFFFFFFFFFFFFFFFFFFFFFFFFFFFFFFFFFFFFEFFFFFFFFFFFFFFFFFFFF/BFFFFFFFFFFFFFFFFFFFFFFFFF
@M05620:37:000000000-D9766:1:1101:9090:7540 1:N:0:70
ACCACACCTTCTACAATGAGCTGCGTGTGGCTCCCGAGGAGCACCCCGTGCTGCTGACCGAGGCCCCCCTGAACCCCAAGGCCAACCGCGAGAAGATGACCCAGGTGAGTGGCCCGCTACCTCTTCTGGTGGCCGCCTCCCTCCTTCCTGGCCTCCCGGAGCTGCGCCCTTTCTCACTGGTTCTCTCTTCTGCCGTTTTCCGTAGGACTCTCTTCTCTGACCTGCGTCTCCTTTGGAACTCTGCAGGTTCT
+
BBBBBBB>FFFFGGGGGG5FGGHHGGGBAEHHHEFFCFGGFHHHHGGGGGGGGHGHHHHEFC?FGGGGGGGHGHHGGGGHGHHHHGGGGG<BDGHEHHHHHHHHGHHBHHHGGHHGGGGGHHHHHHHHHHHGHHGGGGGHGHHGHGGGGGGGGGGGGGG-?DGGGGFFFFFFFFFFFFFFFFFFFFFFFFFFFFFFFFFFFFFFFFFFFFFFFFFFFFFFFFFF?DFAFFFFFFFFFFFFFFFFFFFFFFF
@M05620:37:000000000-D9766:1:1101:19599:7555 1:N:0:70
ACCACACCTTCTACAATGAGCTGCGTGTGGCTCCCGAGGAGCACCCCGTGCTGCTGACCGAGGCCCCCCTGAACCCCAAGGCCAACCGCGAGAAGATGACCAGGTGAGTGGCCCCCTACCTCTTCTGGTGGCCGCCTCCCTCCTTCCTTCCCTCCCGTGGCCGCGCCCTTTCTCACTGTTTCTCTCTTCTGCCGCTTTCCGTCTGTCTCTCTTCTCTGACCTGTGCCTCCTTTCTCACTCGGCAGTTTCTC
+
EEEEEEDDFFFFGGGGGGGGGGHHGGGGHGHHHGGGGGGGGHHHHGGGGGGGHHHHHHHGGGGGGGGGGGGHHHHGGGGHGHHHHGGGGGGGGGHHHHGD220FHHB01??F=G-AD.0011<11<G01=.<.-<CGGH.CHGH::G111<F1/E....--.-=---<C/<<FB1:B111<FF11001<1110---.<:1B0...1<B1100<11<:1:1<F/1011<0./111111111.<.--/:1<B1
@M05620:37:000000000-D9766:1:1101:25099:7568 1:N:0:70
ACCACACCTTCTACAATGAGCTGCGTGTGGCTCCCGAGGAGCACCCCGTGCTGCTGACCGAGGCCCCCCTGAACCCCAAGGCCAACCGCGAGAAGATGACCCAGGTGAGTGGCCCGCTACCTCTTCTGGTGGCCGCCTCCCTCCTTCCTGGCCTCCCGGAGCTGCGCCCTTTCTCACTGGTTCTCTCTTCTGCCGTTTTCCGTAGGACTCTCTTCTCTGACCTGAGTCTCCTTTGGAACTCTGCAGGTTCT
+
CCCCCCCCFFFFGGGGGGGGGGHHGGGGHGHHHGGGGGGGGHHHHGGGEGGGHHHHHHHGGGGGGGGGGGGHHHHGGGGHGHHHHGGGGGGGGGHHHHBGHF/??FG101?/?GHCCCGGCDDHHG0G00G?G.<DCDGHE:GAFFGFFFEGF0FE?AC-:@?B9-CFFFFFFFFFB0B/BFFBBFFFFFFFFFFFFFFFF.0.AAB0//0BFFB990;:FFBFB/BFFFFFFFF/FFFFBBBF0B?FFFB
@M05620:37:000000000-D9766:1:1101:22022:7604 1:N:0:70
ACCACACCTTCTACAATGAGCTGCGTGTGGCTCCCGAGGAGCACCCCGTGCTGCTGACCGAGGCCCCCCTGAACCCCAAGGCCAACCGCGAGAAGATGACCCAGGTGAGTGGCCCGCTACCTCTTCTGGTGGCCGCCTCCCTCCTTCCTGGCCTCCCGGAGCTGCGCCCTTTCTCACTGGTTCTCTCTTCTGCCGTTTTCCGTAGGACTCTCTTCTCTGACCTGAGTCTCCTTTGGAACTCTGCAGGTTCT
+
BBBBBBBBFFFFGGGGGGGGGGHHGEGGHCHHHGGCFGGCGHHHHGGGEGGGHHGHHHHGGGGGGGGGGGGHHHHGGGGHGHHHHGGGGGGGGGHHHHHHHHHHGHHHHHHGGHHGGGGGHHHHHHHHHHHGHHGGGGGHGHHGHGGGGGGGGGGGGGGGGGGGGGFFFFFFFFFFFFFFFFFFFFFFFFFFFFCDFFFFFFFFFFFFFFFFFFFFFFFFFFFFFFFFFFFFFFFFFFFFFFFFFFFFFFF
@M05620:37:000000000-D9766:1:1101:15425:7637 1:N:0:70
ACCACACCTTCTACAATGAGCTGCGTGTGGCTCCCGAGGAGCACCCCGTGCTGCTGACCGAGGCCCCCCTGAACCCCAAGGCCAACCGCGAGAAGATGACCCAGGTGAGTGGCCCGCTACCTCTTCTGGTGGCCGCCTCCCTCCTTCCTGGCCTCCCGGAGCTGCGCCCTTTCTCACTGGTTCTCTCTTCTGCCGTTTTCCGTAGGACTCTCTTCTCTGACCTGAGTCTCCTTTGGAACTCTGCAGGTTCT
+
CCCCCCCCFFFFGGGGGGGGGGHHGGGGGGHHHGGGGGGGGHHHHGGGGGGGHHHHHHHGGGGGGGGGGGGHHHHGGGGHGHHHHGGGGGGGGGHHHHHHHHFHGHHHHHHGGHHGGGGGHHHHHHHHGHHGHHGGGGGHGHHGHGGGGGGGGGGGGGGGGDGGGGFFFFFFFFFFFFFFFFFFFFFFFFFFFFFFFFFFFFFFDDFFFFFFFFFFFFFFFFFFFFFFFFFFFFFEFFFFFFFFFFFFFFF
@M05620:37:000000000-D9766:1:1101:22417:7654 1:N:0:70
ACCACACCTTCTACAATGAGCTGCGTGTGGCTCCCGAGGAGCACCCCGTGCTGCTGACCGAGGCCCCCCTGAACCCCAAGGCCAACCGCGAGAAGATGACCCAGGAGAGAGGCCCGCCACCTCTTCTGGTGGCCGCCTCCCTCCTTCCTGGCCTCCCGGAGCTGCGCCCTTTCTCACTGGTTCTCTCTTCTGCCGTTTTCCGTAGGACTCTCTTCTCTGACCTGAGTCTCCTTTGGAACTCTGCAGGTTCT
+
>11>A>1AFFC13BF1FBGA1GAGA0BBC00B10BAAE//A/A0/AAE/BB/DFGHEHHGG/E/BEE/>E/BG1F/>EEC>FGEG/E/<CCCCCFHH1F1?0/<<///////.<C----<<<<0D0<0<GCA.=CCGG.GG/9E9FBF00CAFFFFG?@@@AFGF??F@;FFFFFBFF/9;BF9BFFFFF/FFF9ABFFBFAB--A9FBF9B/BFB/999FFF-;99/99FFFFBFFFFFBBBB/9FFFFF
@M05620:37:000000000-D9766:1:1101:12465:7657 1:N:0:70
ACCACACCTTCTACAATGAGCTGCGTGTGGCTCCCGAGGAGCACCCCGTGCTGCTGACCGAGGCCCCCCTGAACCCCAAGGCCAACCGCGAGAAGATGACCCCGGTGAGTGGCCCGCTACCTCTTCTGGTGGCCGCCTCCCTCCTTCCTGGCCTCCCGGAGCTGCGCCCTTTCTCACTGGTTCTCTCTTCTGCCGTTTTCCGTAGGACTCTCTTCTCTGACCTGAGTCTCCTTTGGAACTCTGCAGGTTCT
+
BCC@BCCAFFFFGGGGGGGGGGHHGEGGFGHHHFGGEFG?EHHHHGGGBEGGHHHHHHHGGFFGGGGGGGGGHHHGGGDHGGHHHGGGGGGGCGH2GH2<GF/><@/<F<<FFHG@DCGCGBD<D=0<0GBAGH-AA.;EF//.9C;FBBBAF09CE.;B-@.FF;FFFCFFFBBBFFFEFFF/B/99FFFBB:-;DFFFF.B.9DB//;BF/BB;://99F//BBB/9/BBFB///:9;F//FFBF?FFF
@M05620:37:000000000-D9766:1:1101:12442:7663 1:N:0:70
ACCACACCTTCTACAATGAGCTGCGTGTGGCTCCCGAGGAGCACCCCGTGCTGCTGACCGAGGCCCCCCTGAACCCCAAGGCCAACCGCGAGAAGATGACCCAGGTGAGTGGCCCGCTACCTCTTCTGGTGGCCGCCTCCCTCCTTCCTGGCCTCCCGGAGCTGCGCCCTTTCTCACTGGTTCTCTCTTCTGCCGTTTTCCGTAGGACTCTCTTCTCTGACCTGAGTCTCCTTTGGAACTCTGCAGGTTCT
+
BBBBBBBBFFFFGGGGGGFGGFHHGEEBFEHHHGGGGGGFFHHHHGGGGGGGHHHHHHHGGGGGGEGGGGGGHGHGGGGHGHHHHGGGGGCDGGHGFHHF2FHHGHHEFHHGFFEGGGGGHHHHHHHHHDG?HCCCFE.GEHFGFGFGFBFGFGFEEGG-;BGGGGFFFFFFFFFFFFFF:FFFFFFFFFFFFFD9AFFFFFFF?AFFFFFFFFFFFFFFFFFFBFFFFFFFFFFFFFFFFFFEFFFFFFF
@M05620:37:000000000-D9766:1:1101:10222:7720 1:N:0:70
ACCACACCTTCTACAATGAGCTGCGTGTGGCTCCCGAGGAGCACCCCGTGCTGCTGACCGAGGCCCCCCTGAACCCCAAGGCCAACCGCGAGAAGATGACCCAGGTGAGTGGCCCGCTACCTCTTCTGGTGGCCGCCTCCCTCCTTCCTGGCCTCCCGGCGCTGCGCCCTTTCTCACTGGTTCTCTCTTCTGCCGTTTTCCGTAGGACTCTCTTCTCTGACCTGCGTCTCCTTTGGAACTCTGCAGGTTCT
+
CCCCCCCCFFFFGGGGGGFGGGHHGGFBFEHGHGGGGGGGGHHHHGGGGFGGHHHHHHHGFGGGGGGGGGGHHHHGGGGHGHHHHGGGGG>CCGHFFHHHHHHEEHHGG?GGGHHGGGGGHHHHHHHHEHHGHFGGGGGHGGHGHGGGGGGGGGGGGGG-;DCFFFFFFFFFFFFFFFFFFFFFFFFFFFFFFFFFFFFFFFFFFDFFFFFFFFBBFFFFFFFF.:AAFFFFFFFFFFFFFFFFFFFAFFF
@M05620:37:000000000-D9766:1:1101:11995:7740 1:N:0:70
ACCACACCTTCTACAATGAGCTGCGTGTGGCTCCCGAGGAGCACCCCGTGCTGCTGACCGAGGCCCCCCTGAACCCCAAGGCCAACCGCGAGAAGATGACCCAGGTGAGTGGCCCGCTACCTCTTCTGGTGGCCGCCTCCCTCCTTCCTGGCCTCCCGGAGCTGCGCCCTTTCTCACTGGTTCTCTCTTCTGCCGTTTTCCGTAGGACTCTCTTCTCTGACCTGAGTCTCCTTTGGAACTCTGCAGGTTCT
+
CCBCCBBBFFFFGGGGGGGGGGHHGGGGHGHHHGGGGGGGGHHHHGGGGGGGHHHHHHHGGGGGGGGGGGGHHHHGGGGHGHHHHGGGGGGGGGHHHHHHHHGGGHHHGGGFGHHGGGGGHHHHHHHHHHHGHGGGGGGHGHHGHFGGGGGGGGGGGG?;@DGGGGFFFFFFFFFFFFFFFFFFFFFFFFFFFFFFFFFFFFFFFAFFFFFFFFFFFFFFFFFF/FFFFFFFFFFEFFFFFFFFFFFFFFF
@M05620:37:000000000-D9766:1:1101:13649:7741 1:N:0:70
ACCACACCTTCTACAATGAGCTGCGTGTGGCTCCCGAGGAGCACCCCGTGCTGCTGACCGAGGCCCCCCTGAACCCCAAGGCCAACCGCGAGAAGATGACCCAGGTGAGTGGCCCGCTACCTCTTCTGGTGGCCGCCTCCCTCCTTCCTGGCCTCCCGGAGCTGCGCCCTTTCTCACTGGTTCTCTCTTCTGCCGTTTTCCGTAGGACTCTCTTCTCTGACCTGAGTCTCCTTTGGAACTCTGCAGGTTCT
+
AAA1AAAAFFFFGGGGFGDAGBHFGE0BA0GHCFFAEGGCCHHHHGGGGGGGGHGHHHHECGGGGAGGGGGFHFHGGGCHCCHHHG</BCCCCGFHFHFHHHEGGHHGHHHGGHHGGGGGHHHHHHHHHHHGHHGGGGGHGHHGHGFGGGGGGGGGGGG?AGGGGG@F@@EFFFFFFFFFFFFFFFFFFFFFFF@BFFFFFFFFBFFFFFFFFFFFFFBFFFFF/BFFFFFFFFFEBFFFFFFFFFFFFFF
@M05620:37:000000000-D9766:1:1101:19182:7772 1:N:0:70
ACCACACCTTCTACAATGAGCTGCGTGTGGCTCCCGAGGAGCACCCCGTGCTGCTGACCGAGGCCCCCCTGAACCCCAAGGCCAACCGCGAGAAGATGACCCAGGTGAGTGGCCCGCTACCTCTTCTGGTGGCCGCCTCCCTCCTTCCTGGCCTCCCGGAGCTGCGCCCTTTCTCACTGGTTCTCTCTTCTGCCGTTTTCCGTAGGACTCTCTTCTCTGACCTGAGTCTCCTTTGGAACTCTGCAGGTTCT
+
CCCCCCCCFFFFGGGGGGGGGGHHGGGEEGHHHGGGGGGGGHHHHGGGGGGGHHHHHHHGGGGGGGGGGGGHGHHGGGGHGHHHHGGGGGDGGGHHHHHHHHHHCCGGHHHGGHHGGGGGHHHHHHHHHHHGHHGGGGGHGHHGHGGGGGGAFGGGGGGGGGGGGGFFFFFFFFFFFFFFFFFFFFFFFFFFFFFFFFFFFFFFFFFFFFFFFFFFFFFFFFFFBFFFFFFFFFFFFFFFFFFFFFFFFFF
@M05620:37:000000000-D9766:1:1101:14951:7788 1:N:0:70
ACCACACCTTCTACAATGAGCTGCGTGTGGCTCCCGAGGAGCACCCCGTGCTGCTGACCGAGGCCCCCCTGAACCCCAAGGCCAACCGCGAGAAGATGACCCAGGTGAGTGGCCCGCTACCTCTTCTGGTGGCCGCCTCCCTCCTTCCTGGCCTCCCGGAGCTGCGCCCTTTCTCACTGGTTCTCTCTTCTGCCGTTTTCCGTAGGACTCTCTTCTCTGACCTGAGTCTCCTTTGGAACTCTGCAGGTTCT
+
BBBBBBBBFFFFGGGGGGGGGDGFGGGBCEHHFGGGGGGGGHHHHGGGGGGGGHHHHHHGGGGGGGGGGGGHHHHGGGGHGHHHHGGFGGFGCGHHHHGBGGACFHHBHF1FGHHCGGCGFHFHHHHHGHGAGHGGGGGHGHHGHGGGGBFGGGGGGEA-BDGFFAFFFFFFFFFFFFF.BFFFFFFFFFFFFB>ADFFFFFFF..BBFFFFFFFFFFBBFFFFBBBFFFFFFFF//FFFFFFEFF.;9FF
@M05620:37:000000000-D9766:1:1101:24540:7842 1:N:0:70
ACCACACCTTCTACAATGAGCTGCGTGTGGCTCCCGAGGAGCACCCCGTGCTGCTGACCGAGGCCCCCCTGAACCCCAAGGCCAACCGCGAGAAGATGACCCAGGTGCGTGGCCCGCCACCTCTTCTGGTGGCCGCCTCCCTCCTTCCTGGCCTCCCGGCGCTGCGCCCTTTCTCACTGGTTCTCTCTTCTGCCGTTTTCCGTAGGACTCTCTTCTCTGACCTGCGTCTCCTTTGGAACTCTGCAGGTTCT
+
CCCCCCCCFFFFGGGGGGGGGGHHGGGEHGHGHGGGGGGGGHHHHGGEFGGGHHHHHHHGGGGGGGGGGGGHFHHGGGGHGHHHHGGGGGGGGGHHHHHHFCGGACG1<?C?<CGC---<CH.DGGHB0=<DFHCGGDGEGBFGFFGGGBBFFFGEG.D-AD-:9@=FCCBFFFBFFFB/FBFFFFFB09FFF9-;AF.BF?BA..0BFFFFFFF0;FFFFF0/.-;-A/0999:B00;099BB0BFABFF
@M05620:37:000000000-D9766:1:1101:20563:7920 1:N:0:70
ACCACACCTTCTACAATGAGCTGCGTGTGGCTCCCGAGGAGCACCCCGTGCTGCTGACCGAGGCCCCCCTGAACCCCAAGGCCAACCGCGAGAAGATGAACCCAGGTGCGTGGCCCGCTCCCTCTTCTGGTGGCCCCCTCCCTCCTTCCTGGCCTCCCGGCGCTGCGCCCTTTCTCACTGGTTCTCTTTTCTGCCGTTTTCCGTAGGACTCTCTTCTCTGCCCTGTGTCTCCTTTGGAACTCTGCGTGTTC
+
CCDDCDDCFFFFGGGGGGGGGGHHGGGGHGHHHGGGGGGGGHHHHGGGGGGGHHHHHHHGGGGGGGGGGGGHHHHGGGGHGHHHHGGGGGGGGGHHHH22?C///F1?1>??-><F-<--<CG//D<D1<=/.:G.:A:EAE/:9::<:11/:C0CC99@C-9--A-@A-@BFFFF11:1/<<BFFF11<1F1109BF/<B0<<:..0<<BF0:BFF0BB0<.0A00BB1:0<BB1B0:<F1:1:-9.9<1
@M05620:37:000000000-D9766:1:1101:24033:7969 1:N:0:70
ACCACACCTTCTACAATGAGCTGCGTGTGGCTCCCGAGGAGCACCCCGTGCTGCTGACCGAGGCCCCCCTGAACCCCAAGGCCAACCGCGAGAAGATGACCCAGGTGAGTGGCCCGCTACCTCTTCTGGTGGCCGCCTCCCTCCTTCCTGGCCTCCCGGAGCTGCGCCCTTTCTCACTGGTTCTCTCTTCTGCCGTTTTCCGTAGGACTCTCTTCTCTGACCTGAGTCTCCTTTGGAACTCTGCAGGTTCT
+
3AAAA43AFFFFGGGFGFFGFGHHGGGEHGHFHGGGGGGCFHHHHGGGFGGGHHHHHHHGGGGGEE/EGCGGHHEGGGGHGHHEFFGGGG?DDGHHFGFHHH/<?FGDFGFGGHHGGGCGHHHHHBHFDGGEHHGGGGGHGHHGCFGGGFBFGGGGGDB??AF/FGBFBBFFFFFFFFFFFFFFFFFFFFFFFFBD?FAFFFFFAFFFFFBFFFFBFBF/FFB./;BFFFFFFFFFFFFFFFFFF/.;;FB
@M05620:37:000000000-D9766:1:1101:18426:7977 1:N:0:70
ACCACACCTTCTACAATGAGCTGCGTGTGGCTCCCGAGGAGCACCCCGTGCTGCTGACCGAGGCCCCCCTGAACCCCAAGGCCAACCGCGAGAAGATGACCCAGGTGAGTGGCCCGCTACCTCTTCTGGTGGCCGCCTCCCTCCTTCCTGGCCTCCCGGAGCTGCGCCCTTTCTCACTGGTTCTCTCTTCTGCCGTTTTCCGTAGGACTCTCTTCTCTGACCTGAGTCTCCTTTGGAACTCTGCAGGTTCT
+
CCCCCCCCFFFFGGGGGGGGGGHHGGGEHGHHHGGGGGGGGHHHHGGGGGGGHHHHHHHGGGGGGGGGGGGHHHHGGGGHGHHHHGGGGGGGGGHHHHGHHHHHGHHHHHHGGHHGGGGGHHHHHHHHHHHGHHGGGGGHGHHGHGGGGGGGGGGGGGGFGGGGGGFFFFFFFFFFFFFFFFFFFFFFFFFFFFFFFFFFFFFFFFFFFFFFFFFFFFFFFFFFEFFFFFFFFFFFFFFFFFFFFFFFFFF
@M05620:37:000000000-D9766:1:1101:9982:7983 1:N:0:70
ACCACACCTTCTACAATGAGCTGCGTGTGGCTCCCGAGGAGCACCCCGTGCTGCTGACCGAGGCCCCCCTAAACCCCAAGGCCAACCGCGAGAAGATGACCCGGGTGCTTCCCCTTCTACTTCTCCTGTTCCCCCTTCCCTTCCTCCCGGCGCTCCGGCCCTTCTCCCTTTTTCTCTCTTTTTCCTTTTTCCGCTGGTCCCTCTTGTCTTCCCTGCGTCCCCTTTGGCCCTCTGTAGCTTCTCGATTGGCA
+
DDDCDDDAFFFFGGGGGGGGGGHHGEGBCEHHHGGGFGFGGHHHHGGGFEGGGHHHHHHEGECGGGGGG>1BGHHGEGEHFHHHHGFECD<>CFH2FFG222<///<<>11>0>00<<1=<110<000=00=0<C-<<G/00;CHFHE.@--;-.;.----:;B0:FF/000::0:00:B0:0:B00;:B/0...--/0:::/B:00::00;/:0.-;--;.BAFF/:0;..;00:000::F0.B:0../;
@M05620:37:000000000-D9766:1:1101:9966:7998 1:N:0:70
ACCACACCTTCTACAATGAGCTGCGTGTGGCTCCCGAGGAGCACCCCGTGCTGCTGACCGAGGCCCCCCTGAACCCCAAGGCCAACCGCGGGAAGATGACCCAGGTGGGTGGCCCGCTACCTCTTCTGGTGGCCGCCTCCCTCCTTCCTGGCCTCCCGGGGCTGCGCCCTTTCTCACTGGTTCTCTCTTCTGCCGTTTTCCGTAGGACTCTCTTCTCTGACCTGCGTCTCCTTTGGAACTCTGCAGGTTCT
+
CCCCCCC>CFFFGGGGGG5BGGHHGFGAAEHGHAFF?EEGDHGHHGGAEEGGEHGHHHHAE??EGGGGG?EGHHHGGGGHGHEGEFEE/B//BD?0DF1FHG<G/?C.-<C-GH.@@-<CCGFHG0;GCCGDHFCGADGGE9FDGGGFGGEGABFEEGB--9@A?>DFCFFFFBFBBBFEFFB9B99FFFBBF/9DFFEFFAF.D?BB9B9BFF/BF/B/BFFFA@:@DFFFFFFBF/B/:B/:/FFFFFF
@M05620:37:000000000-D9766:1:1101:8680:7998 1:N:0:70
ACCACACCTTCTACAATGAGCTGCGTGTGGCTCCCGAGGAGCACCCCGTGCTGCTGACCGAGGCCCCCCTGAACCCCAAGGCCAACCGCGAGAAGATGACCCAGGTGCGTGGCCCGCTACCTCTTCTGGTGGCCGCCTCCCTCCTTCCTGGCCTCCCGGCGCTGCGCCCTTTCTCACTGGTTCTCTCTTCTGCCGTTTTCCGTAGGACTCTCTTCTCTGACCTGCGTCTCCTTTGGAACTCTGCAGGTTCT
+
ABBCCBCCFFFFGGGGGGGGGGHHGGGFHGHHHGGGGGGGGHHHHGGGGGGGHHHHHHHGGGGGGGGGGGGGHHHGGGGHGHHHHGGGGGGGGGHHHHHHHHGHGHF1@FGGGHGDGCCGHHHHHHHHHHHDGFGGGGGHGGGGGGGGGGGGGGGGGG--:;BFDFFFFFFFFFFFFFFFFFFFFFFFFFFFFFFFFFFFFFFFF.FBFFFFFFB0BFFFFFF/.BD-AFFFFFFFFFFFFFFFFFFFFFF
@M05620:37:000000000-D9766:1:1101:14879:8024 1:N:0:70
TCCACACCTTCTACAATGAGCTGCGTGTGGCTCCCGAGGAGCACCCCGTGCTGCTGACCGAGGCCCCCCTGAACCCCAAGGCCAACCGCGAGATGATCACCTAGCCGAGTGGCCCGCTACCGCTTCTGCTGGCCGCCTCCCTCCCTCATGGCCTCCCGCAGCTGCGCCCTTTCGCACTGGTTCTCTCTTCTACCGTTTTCCGTAGGACTATCTTCTATGACCTGAATCTCATTAGGAACTCTGTAAACTCT
+
3AAAAFBAFFFFGGGGGGGGGGHHGGDGCGHHHGGG2EE2EHHHHGGGEEFGGHHHHHHGFGFGGGGGGGGHGHHGGGGHGHHH/FEECFC/</22@?22?22<20?<@F//><F@-A<CB-<-<<0=0;</AGCGCDGGGGBA.;FA0;FAFGGAE.-;-;BBF;9ACFF9F.:D--/;;/9/BFFF/BB/;B-::BEF/./...:FF/9//;F/:/;:BFF/;/;B://///;/F/.;FF//////;B:
@M05620:37:000000000-D9766:1:1101:15658:8032 1:N:0:70
ACCACACCTTCTACAATGAGCTGCGTGTGGCTCCCGAGGAGCACCCCGTGCTGCTGACCGAGGCCCCCCTGAACCCCAAGGCCAACCGCGAGAAGCTGACCCAGGTGAGTGGCCCGCTACCTCTTCTGGTGGCCGCCTCCCTCCTTCCTGGCCTCCCGGAGCTGCGCCCTTTCTCACTGGTTCTCTCTTCTGCCGTTTTCCGTAGGACTCTCTTCTCTGACCTGAGTCTCCTTTGGAACTCTGCAGGTTCT
+
AAAAAAAAFFFFGFG4BGGGGGHHGGGGGGGHFFGF22EEAG2GHGGEEGGFGHHHHHHGEEFEFEGEEGGB3BFFGGAHFHHHHGGEGFGG/?F2?F2FGH/?<FGHH??FFGHCGGGGHHHHGGDD<DGCG.CGGGGHGHHGFGFGFFFGGGGGE.:?DDFFFCFFFFBFFFFFFFBBFFFFFFFFFFFFFFFADFEFFFF?;ABBFFFFFFFFFF0BFFFFBFFFFFFFFFF/BFFBFFFFFFF:BFF
@M05620:37:000000000-D9766:1:1101:16611:8042 1:N:0:70
ACCACACCTTCTACAATGAGCTGCGTGTGGCTCCCGAGGAGCACCCCGTGCTGCTGACCGAGGCCCCCCTGAACCCCAAGGCCAACCGCGAGAAGATGAACCCAGGTGAGTGGCCCGCTACCTCTTCTGGTGGCCGCCTCCCTCCTTCCTGGCCTCCCGGAGCTGCGCCCTTTCTCACTGGTTCTCTCTTCTGCCGTTTTCCGTAGGACTCTCTTCTCTGACCTGAGTCTCCTTTGGAACTCTGCAGGTTC
+
BB@?AAAAFFFFGFGGFEGGGFFFAEGEGGGHHGG?2EEG2FGHHGGEBEEF5FGHFHHGEE?EFFEGGGGEFHFGGG/EFGHHGGGCFCFGCGHBFGHGHHGGFEHGHHHHGGHHGGGGGHHHHHHHHDG/EFHFGGGGGGHHGGGGGGGGGGGGGGGCDFBGGGFFFFFFFFFFFFFFFFFFFFFFFFFFFFFFDFFFFF?FF??FFFFFFFFFFFFFFFFFBFFFFFFFFFF/99BFFFFFFFFFFF/
@M05620:37:000000000-D9766:1:1101:5662:8112 1:N:0:70
GAGGCTGCTTTGGAAGAAACTCATAGATTACTGCAACAGTTCCCCCTGGACCTGGACAAGTTTCTTGCCTTGCTTACAGAAGCTGAAACAACTGCCAATGCTCCGACAGTAGCCCACCAGCACTTAAAGTCTCCTACAAGATCACAACTGAGCAAAAGACGCTACGAAAAAACGGACTAGAACTCACTCATGCCCTCTTACGTCCGACTATGTACCCAGTTAACCAATGTCTATCGTTCGAAGTATGAACT
+
>?>A>AFBBBBBF45ABBBBGFEFGHHGHH4DDB4BGGABFDAABEABCGBBGGFG231BBFHDBFEBAB5BBDF53BBDF3BBB33EBBBFGFHFHHHE3B@@>>/>>@444@?//>?0?0?3BB?344B44?33B3B3BB11B1B/B?11B1<1@0/0////<</<?<0-><.<--/<<00<=0<00/<000::./:00.:;::9---009000;0./00;900.//090000.;;;:.;../99;//;
@M05620:37:000000000-D9766:1:1101:5677:8130 1:N:0:70
ACCACACCTTCTACAATGAGCTGCGTGTGGCTCCCGAGGAGCACCCCGTGCTGCTGACCGAGGCCCCCCTGAACCCCAAGGCCAACCGCGAGAAGATGACCCAGGTGAGTGGCCCGCTACCTCTTCTGGTGGCCGCCTCCCTCCTTCCTGGCCTCCCGGAGCTGCGCCCTTTCTCACTGGTTCTCTCTTCTGCCGTTTTCCGTAGGACTCTCTTCTCTGACCTGAGTCTCCTTTGGAACTCTGCAGGTTCT
+
>AA?AAAAFFFFGGGGBGG1E1FCEAEFGAGH1FGGCEGCEHHHHGGGEEGF1FHFHHHGCE@EG/EGGGG0BBFGGGAGC/GEGGE<CGC@CGHFHHHFHH/?FGFHHHBFFGGGGGGCGFDDGGDDG=/.<CCC-E.:CGHC/FFBBFGAF0FGAA@GG@GGG-99@@/99FFFFFFB9BFFFFBBFFFFFF@ABF-;FAF-;AFFBFBFFFFFFFFF/FFEFFFFF/BFBBB/9FFFFFFFFFFFFFF
@M05620:37:000000000-D9766:1:1101:22294:8163 1:N:0:70
ACCACACCTTCTACAATGAGCTGCGTGTGGCTCCCGAGGAGCACCCCGTGCTGCTGACCGAGGCCCCCCTGAACCCCAAGGCCAACCGCGAGAAGATGACCCAGGTGAGTGGCCCGCTACCTCTTCTGGTGGCCGCCTCCCTCCTTCCTGGCCTCCCGGAGCTGCGCCCTTTCTCACTGGTTCTCTCTTCTGCCGTTTTCCGTAGGACTCTCTTCTCTGACCTGAGTCTCCTTTGGAACTCTGCAGGTTCT
+
BBCCCCCDFFFFGGGGGGGGGGHHGGGECFHGHGGEGGGGGHHHHGGGGGGGHHGHHHHGGGGGGGGGGGGHFHHGGGGHGHHHHGGGGGGGGGHHHHHHHHHHGHHBGHHGGHHGGGGGHHHHHHHHHHHGHHGGGGGHGHHGHGGGGGGGGGGGGGGGGGGGGGFFFFFFFFHFFFFFFFFFFFFFFFFFFFFFFFFFFFFFFFFFFFFFFHHHFHHFFFHFEFFFFFFFFFHFFFFFFHHFFFFFFFF
@M05620:37:000000000-D9766:1:1101:7695:8281 1:N:0:70
ACCACACCTTCTACAATGCGCTGCGTGCGGCTCCCGAGGAGCACCCCGTGCTGCTGACCGAGGCCCCCCTGAACCCCAAGGCCAACCGCGCGAAGATGACACAGGTGCGTGGCCCGATACCTCTTCTGGTGGCCGCCTCCCTCCTTCCTGGCCTCCCGGCGCTGCGCCCTTTCTCACTGGTTCTCTCTTCTGCCGTTTTCCGTAGGACTCTCTTCTCTGACCTGCGTCTCCTTTGGAACTCTGCAGGCTAT
+
AAAAAAA1>BFFGGGB3F1EECGGGEE00AAEE/BA/FEC?GGFHGG//BEGEFEHHHF/>ECGGGGGG?/CGHHGGFEHGEHHHGGCGG/<@CC?1<1<110>G1<G<C.CGAGC-:A?GHGFF0CGG;/A?FG@AGGGGGFGBFGBB0;-ABF?E-;9@-9;A@@F@@/FF/BBBFF9/BFFFFFFFFBFBB@ABBA9B-;9ABBFFFFFFFFFFF99/9FFF=B@ABFFFF/BBBFFFF/FBFF-A/:
@M05620:37:000000000-D9766:1:1101:14905:8293 1:N:0:70
ACCACACCTTCTACAATGAGCTGCGTGTGGCTCCCGAGGAGCACCCCGTGCTGCTGACCGAGGCCCCCCTGAACCCCAAGGCCAACCGCGAGAAGATGACCCAGGTGAGTGGCCCGCTACCTCTTCTGGTGGCCGCCTCCCTCCTTCCTGGCCTCCCGGAGCTGCGCCCTTTCTCACTGGTTCTCTCTTCTGCCGTTTTCCGTAGGACTCTCTTCTCTGACCTGAGTCTCCTTTGGAACTCTGCAGGTTCT
+
CCCCCCCCFFFFGGGGGGGGGGHHGGGFHGHHHGGGGGGCGHHHHGGGEGGGHHHHHHHGGGGGGGGGGGGHHHHGGGGHGHHHHGGGGGGFGAHEHDHHFHEGGHHHHGFGGHHGGCCDHHHHHHHDGHHGHHGGGGGHGHHDHGGGFFFFGGGGG?@DGGGFGGFFFFFFFFFFFFFFFFFFFFFFFFFFFFFDFFFFFFFF;AFFFFFFFFFFFFFFFFFFFFFFFFFFFFFFFFFFFFFFFFFFBFF
@M05620:37:000000000-D9766:1:1101:12501:8340 1:N:0:70
ACCACACCTTCTACAATGAGCTGCGTGTGGCTCCCGAGGAGCACCCCGTGCTGCTGACCGAGGCCCCCCTGAACCCCAAGGCCAACCGCGAGAAGATGACCCAGGTGAGTGGCCCGCTACCTCTTCTGGTGGCCGCCTCCCTCCTTCCTGGCCTCCCGGAGCTGCGCCCTTTCTCACTGGTTCTCTCTTCTGCCGTTTTCCGTAGGACTCTCTTCTCTGACCTGAGTCTCCTTTGGAACTCTGCAGGTTCT
+
CCCBCCBCFFFFGFGGFGGGGGHHGGGGHGHHHGGGGGFGGHHHHGGGGGGGHFHHHHHGGGGGGGGGGGGGHHHGGGGHGHHHHGGGGGGGGGHHHHGHHG//?FGBG?1<FCG-D<-<FG<0DGD0D=/..C@@DDG.E//.C99FFB/CC0FEA9@D-;CFFAF.-D/BFEFFFB9/;BFFFFFBFF9/99-;DB9:BA:?;AFFFFFFBFFFBB/9BBBFBBFFFF/FF/9//;BB/:99:/.;;FB
@M05620:37:000000000-D9766:1:1101:27852:8354 1:N:0:70
ACCACACCTTCTACAATGAGCTGCGTGTGGCTCCCGAGGAGCACCCCGTGCTGCTGACCGAGGCCCCCCTGAACCCCAAGGCCAACCGCGAGAAGATGACCCAGGTGAGTGGCCCGCTACCTCTTCTGGTGGCCGCCTCCCTCCTTCCTGGCCTCCCGGAGCTGCGCCCTTTCTCACTGGTTCTCTCTTCTGCCGTTTTCCGTAGGACTCTCTTCTCTGACCTGAGTCTCCTTTGGAACTCTGCAGGTTCT
+
CCCCCCCCFFFFGGGGGGGGGGHHGGGGHGHHHGGGGGGGGHHHHGGGFGGGHHHHHHHGGGGGGGGGGGGHHHHGGGGHGHHHHGGGGGGGGGHHHEHHHHHGFHGFHHHGGHHGGGGGHHHHHHHHHHHGHHGGGGGHGHHGGGGGGGGGGGGGGGGGGGGGGGFFFFFFFFFFFFFFFFFFFFFFFFFFFFFFFFFFFFFFFFFFFFFFFFFFFFFFFFFFFFFFFFFFFFFFFFFFFFFFFFFFFFF
@M05620:37:000000000-D9766:1:1101:8904:8399 1:N:0:70
ACCACACCTTCTACAATGAGCTGCGTGTGGCTCCCGAGGAGCACCCCGTGCTGCTGACCGAGGCCCCCCTGAACCCCAAGGCCAACCGCGAGAAGATGACCCAGGTGAGTGGCCCGCTACCTCTTCTGGTGGCCGCCTCCCTCCTTCCTGGCCTCCCGGAGCTGCGCCCTTTCTCACTGGTTCTCTCTTCTGCCGTTTTCCGTAGGACTCTCTTCTCTGACCTGAGTCTCCTTTGGAACTCTGCAGGTTCT
+
BCBCCCBBFFFFGGGGGGGGGGHHGGGBGEHHHGGGGGGGGHGHHGGGGGGGHHHHHHHGGGGGGGGGGGGHGHHGGGGHGHHHHGGGGGBDFGHHGHFHHHFHEHHHHGGGGHHGGGGGHHHHHHHHHHHGHHGGGGGHGHHGHGGGGGGGGGGGGGGGGGGGGGFFFFFFFFFFFFFFFFFFFFFFHHHFFFFFFFFHFFFFFFFFFFFFFFFFFFFFFFFFFFFFFFFFFFFFFFFFFFFFFFFFFFF
@M05620:37:000000000-D9766:1:1101:14770:8433 1:N:0:70
ACCACACCTTCTACAATGAGCTGCGTGTGGCTCCCGAGGAGCACCCCGTGCTGCTGACCGAGGCCCCCCTGAACCCCAAGGCCAACCGCGAGAAGATGACCCAGGTGAGTGGCCCGCTACCTCTTCTGGTGGCCGCCTCCCTCCTTCCTGGCCTCCCGGAGCTGCGCCCTTTCTCACTGGTTCTCTCTTCTGCCGTTTTCCGTAGGACTCTCTTCTCTGACCTGAGTCTCCTTTGGAACTCTGCAGGTTCT
+
BCCCCCBBFFFFGGGGGGGGGGHHGGGGHGHHHGGGGGGGGHHHHGGGGGGGHHHHHHHGGGGGGGGGGGGHHHHGGGGHGHHHHGGGGGGGGGHHHHHHHHGHGHHHHHHGGHHGGGGGHHHHHHHHHHHGHHGGGGGHGHHGHGGGGGGGGGGGGGGGGGGGGGFFFFFFFFFFFFFFFFFFFFFFFFFFFFFFFFFFFFFFFFFFFFFFFFFFFFFFFFFFBFFFFFFFFFFFFFFFFFFFFFFFFFF
@M05620:37:000000000-D9766:1:1101:7305:8447 1:N:0:70
ACCACACCTTCTACAATGAGCTGCGTGTGGCTCCCGAGGAGCACCCCGTGCTGCTGACCGAGGCCCCCCTGAACCCCAAGGCCAACCGCGAGAAGATGACCCAGGTGAGTGGCCCGCTACCTCTTCTGGTGGCCGCCTCCCTCCTTCCTGGCCTCCCGGAGCTGCGCCCTTTCTCACTGGTTCTCTCTTCTGCCGTTTTCCGTAGGACTCTCTTCTCTGACCTGAGTCTCCTTTGGAACTCTGCAGGTTCT
+
ABBABAAAFFFFGGGFGGGGGFHHGEGGHGHHHGGGCFGEGHFHHGGGEFGGDGHHHHHGGG?FGGGGGGGHHHHGGGGHEHHHHGG?FGGGGGHHHHHHHHEHGHHHHHHGGHHGGCFGHHHHHHHHFGGGHHGGGGGHGHHGFFGGGGGGGGGGGG--;DGGGGFFFFFFFFFFFFFFFFFFFFFFFFFFFFFFFFFFFFFFF9FFFFFFFFFFFFFFFFFF/:BBBFFFFFFFFFFFFFFFFFFFFFF
@M05620:37:000000000-D9766:1:1101:22379:8454 1:N:0:70
ACCACACCTTCTACAATGAGCTGCGTGTGGCTCCCGAGGAGCACCCCGTGCTGCTGACCGAGGCCCCCCTGAACCCCAAGGCCAACCGCGAGAAGATGACCCAGGTGAGTGGCCCGCTACCTCTTCTGGTGGCCGCCTCCCTCCTTCCTGGCCTCCCGGAGCTGCGCCCTTTCTCACTGGTTCTCTCTTCTGCCGTTTTCCGTAGGACTCTCTTCTCTGACCTGAGTCTCCTTTGGAACTCTGCAGGTTCT
+
CCCCCCCCFFFFGGGGGGFGGGHHGGGECFGFHGGFGGEFFHGHHGGGGGGGHHGHHHHGGGGGGGGGGGGHFHHGGGGHGHHHHGGGDGCGGGHGHHHHHHHHGHHFGGHGGHHFGGFGHHHHHHHHDGFGHHGGGGGHGHHGHGGGGGFGGGGGGGG?BDGFFGFFFFFFFFFFFFFFFFFFFFFFFFFFFFFFFFFFFFFFDFFFFFFFFFFFFFFEFFFFFFFFFFFFFFFFFFFFFFFFFFFFFFF
@M05620:37:000000000-D9766:1:1101:22454:8485 1:N:0:70
ACCACACCTTCTACAATGAGCTGCGTGTGGCTCCCGAGGAGCACCCCGTGCTGCTGACCGAGGCCCCCCTGAACCCCAAGGCCAACCGCGAGAAGATGACCCAGGTGAGTGGCCCGCTACCTCTTCTGGTGGCCGCCTCCCTCCTTCCTGGCCTCCCGGAGCTGCGCCCTTTCTCACTGGTTCTCTCTTCTGCCGTTTTCCGTAGGACTCTCTTCTCTGACCTGAGTCTCCTTTGGAACTCTGCAGGTTCT
+
AAAAAAAAFFFFGGGGGGG1GFHHGEEEEEEG1FFGAEGGCHEHHGGGEFGFEHHFFHHGC??@FGGGEGG01BFECEGHGGHHHAFE/B/CCCCBF1FFCBGCFGHGGHGEGCH?-@CGGHHGFHHHDGFCHHGGGGGGEGHGFF9FB0BFGGGGGG-AGG.CF@@B?@FFFEFFFF/FBFFFFFFFFFFFBF>ABFFFF?999-BBFF/BBFFFFFFFFFFFBF/BBFFFFFFFFFFFFFFFFEFF/BB
@M05620:37:000000000-D9766:1:1101:12361:8505 1:N:0:70
ACCACACCTTCTACAATGAGCTGCGTGTGGCTCCCGAGGAGCACCCCGTGCTGCTGACCGAGGCCCCCCTGAACCCCAAGGCCAACCGCGAGAAGATGACCCAGGTGAGTGGCCCGCTACCTCTTCTGGTGGCCGCCTCCCTCCTTCCTGGCCTCCCGGAGCTGCGCCCTTTCTCACTGGTTCTCTCTTCTGCCGTTTTCCGTAGGACTCTCTTCTCTGACCTGAGTCTCCTTTGGAACTCTGCAGGTTCT
+
BBAABABAFFFFGGGFGGGGGFHHGGGEFFHHFFGGCGGEDHEGHGGGAEFCGHFHHHGGEGGGGFGGGGFE@FFEGFAHFEGHHGGEGCGGCFGGGFGHGG/FGHHHFHHEGFGGG-C?GBGFHGHHHHHGGHF@CFGHGGHGFGGGGGGFGGGGGGFDGGFGGGFFF;BFFFFFFFF9BFFFFFFFFFFFFFAAAFFFFDFFFFFFFFFFFFFFFFFB/BBFEFFFFFFFFFB//BFFBFFFFFFFFFF
@M05620:37:000000000-D9766:1:1101:4468:8505 1:N:0:70
ACCACACCTTCTACAATGAGCTGCGTGGGGCTCCCGAGGAGCACCCCGTGCTGCTGACCGAGGCCCCCCTGAACCCCAAGGCCAACCGCGCGAAGATGCCCCCGGTGATTGGCCCGCTACCTCTTCTGGTGGCCGCCTCCCTCCTTCCTGGCCTCCCGGAGCTGCGCCCTTTCTCACTGTTTCTCTCTTCTGCCGTTTTCCGTAGGCCTCTCTTCTCTGCCCTGATTCTCCTTTGGACCTCTCCCGGTTCT
+
>AAAAAAAFFFFGGGGGG11F1FAEEG00EEEHFGGCGGAAGCGHEGGAEEGFHHHHHHEEGEGGGGGGGGE1GHFG?/?/GHE<FCBC@/<@@CGFF1FGF->-<-<00<.<GE----A:0:C0;F00GF.;:-A9.CE./C.F0F9BB/F90AEEB----;/9-@B=@FBB9FB9BF9BB9///9BB9F/BB9BFF-FF-B--A///-//B/9B9B;/BAF--//;/F/BFFF/B/--99///--;9-9
@M05620:37:000000000-D9766:1:1101:4450:8507 1:N:0:70
ACCACACTCTCTACAATGCGCTGCGTGCGGCTCTCGAGGAGCACCCCTTGCTGCTGACCCAGGCCCCCCTGAACCCCCAGGCCAACCGCGCGAAGATGACCCAGGTGCGTGGCCTGCTCCCTCTTTTGGTGGCCGCCTCCCTCCTTCCTGGCCTCCCGGTGTTGCGCCCTTTCTCACTGGTTCTCTCTTCTGCCGTTTTCCGTAGGACTCTCTTTTCTGACCTGCGTCTCCTTTGGAACTCTGCAGGTTCT
+
AAABAAA44BBDGFFGGGBFFGGGGED22AAAB3BB3BA01FEGGFEAAABFDGFHHHG2??AFGEGGGG1GEGGGG>//FFFC/?EEECCC//</?<1?GH///FGFC.D?@G1.<F1>CCFHF0=<-<AAFHCCCEGHGGGGGGGGGB/AFFGEG9-9;.;;BBBFBBFFFFF/FF/.BFFFFFFFFFFFF9-DFFFFF?B...9BBFFFFF/;BFB/BFF9F-ABDFFFFFB//9BFFFFF/:.ABBF
@M05620:37:000000000-D9766:1:1101:26023:8532 1:N:0:70
ACCACACCTTCTACAATGAGCTGCGTGTGGCTCCCGAGGAGCACCCCGTGCTGCTGACCGAGGCCCCCCTGAACCCCAAGGCCAACCGCGAGAAGATGACCCAGGTGAGTGGACCGCTAACTCTTCTGGTGGACGCCTCCCTCCTTCCTGGCCTCCCGGAGCTGCGCCCTTTCTCACTGGTTCTCTCTTCTGCCGTTTTCCGTAGGACTCTCTTATCTGACCTGAGTCTCCTTTGGAACTCTGCAGGTTCT
+
1>>1AAAAFFFFEGGDEDF1B1B1AAABGAGH1FABEEGCGHHHHGGGEAEEGFGBGA0EEG?EC>>EGGGHHCEEFG?F/<GGG/?/B<C</CFH1<DGH0<CAGGHHGHG1CGGGGG.<<DD0GFDGDGG.GC@@.CHGH/CB::/CC/AA0;EGFAG-9./9-;.9@FFF/;/FF/;9B/BFFBFFFFFFF@FFFFFFFFFBFFFFF/FFF//BFFF/;BFFFFFFFFFFFFFFFFFFFFEF/-AFFF
@M05620:37:000000000-D9766:1:1101:14631:8549 1:N:0:70
ACCACACCTTCTACAATGAGCTGCGTGTGGCTCCCGAGGAGCACCCCGTGCTGCTGACCGAGGCCCCCCTGAACCCCAAGGCCAACCGCGAGAAGATGACCCAGGTGAGTGGCCCGCTACCTCTTCTGGTGGCCGCCTCCCTCCTTCCTGGCCTCCCGGAGCTGCGCCCTTTCTCACTGGTTCTCTCTTCTGCCGTTTTCCGTAGGACTCTCTTCTCTGACCTGAGTCTCCTTTGGAACTCTGCAGGTTCT
+
1>1AA11AFF@1BGG13ABF1FFEEBEEG0FGFGC0BAE/EHHHHGAE//BAGAAFGC0EGGGGCE/EGGGHHHCEFGG/FHHC/?EEG/>B?AGH11?GHHCG/GHFHFFGEFHGCGGGFHHHHHBD0<CCHHGG?:AGGCGG/0FBFFGGGGGFG.-:A-.:FA@B@@FFBFFFFFFF/FFFFFFFFFFFFF@FFFFFFFFFFFFFFFFFFB9FBBBBFFFF/BFFFFFFFFFFFFFFFFFFFF?FFFF
@M05620:37:000000000-D9766:1:1101:8734:8612 1:N:0:70
AGTGCCAGCTCTCAATCGCACACGTGTGCCCTCCCGTCACGAATTCGTCCCTCGTATGCCGTCTTTTGCTTGAAACAAGAAGAAACAACGCCTACGCTTGGCTGGGACCTATGTGAGTATCAAGCGCAGGAATCTGGGAGTTGGGGAGGAGTGAGGAGTTGGGGAAAGACAGGACTAACCGGGGAGGGGTCTGGAAAATGATGGGGTGAGGAGGGGCTATTTGCCTCCAACAAATCTCCCTGTCTCGCCTC
+
>A>ABFFFBFFFGGGGCGGGGGFFH4445AFF2A22AAAB2A2BEE1A11ABBAFFABAE0A?11555BD5BB3B33122BB3B333??/>>1/B/>/??/3B?</0B<2BF2G333B3B33?2B//<//?221??1F0?/0?C?C.<<<<<A0<<0<<<DBC-:..://::.../;0/;--99-@?A-;.;B9/;BF/9////9;;=..9/.9--9-.;//B/;/9..//.;./:////./;/B//.;.9
@M05620:37:000000000-D9766:1:1101:14652:8649 1:N:0:70
ACCACCCTTCTACAATGAGCTGCGTGTGGCTCCCGCGGAGCACCCCGTACTGCTGACCGAGGCCCCCCTGAACCCCAAGGCCAACCGCGCGAAGATGCCCCAGGTGAGTGGCCCGCTACCTCTTCTGGTGGCCGCCTCCCTCCTTCCTGGCCTCCCGGAGCTGCGCCCTTTCTCACTGGTTCTCTCTTCTGCCGTTTTCCGTAGGACTCTCTTCTCTGACCTGAGTCTCCTTTGGAACTCTGCAGGTTCTA
+
1AA>AAAAFFDDFGGGF1BGBB1AAEFHGH0G0EF0AE/EECGCEEEE/BFFH11DBFGFG?EEGGGCEGHHHEAF?FHGHFHGG?C<C/>AC<CGH1<FFAGGHGHHFFEEHHGGGCGHHHHHHHHHHHGHHGGGGGGGGGGGGGGGGGGGGGGGF@-@@FFF@@F@@FFFFFFFFFFFFFFFFFFFFFFFF@FFFFFFFFFFF/FFFFFFFFFFFFFFFFFFFFFFFFFFFFFFFFFFFFFFFFFFFF9
@M05620:37:000000000-D9766:1:1101:8714:8650 1:N:0:70
ACCACACCTTCTACAATGAGCTGCGTGTGGCTCCCGAGGAGCACCCCGTGCTGCTGACCGAGGCCCCCCTGAACCCCAAGGCCAACCGCGAGAAGATGACCCAGGTGAGTGGCCCGCTACCTCTTCTGGTGGCCGCCTCCCTCCTTCCTGGCCTCCCGGAGCTGCGCCCTTTCTCACTGGTTCTCTCTTCTGCCGTTTTCCGTAGGACTCTCTTCTCTGACCTGAGTCTCCTTTGGAACTCTGCAGGTTCT
+
BAAABAA>BFFFGGGGGGG5G5GEEEFAAE22GCFG?GGGDHHCHGEGEAA1AF3F5GAA>E@EGFGEG@EFGHEEGAEHGHHHHGGGGGGG/CC1FGFG1GAGGBFHFFF/<<?C?DGCHFG0DDGDD0C.<G@:-ADCGHF./;;BBFG..BA9AA@-BBAGFB?.@=F9B/F/99/9/;//BB//BB///9-.;9EFBA/ADDBBB//BBBB9FFB//;/B/./;9BFBFBB/BBBBFF/FBFFFFFF
@M05620:37:000000000-D9766:1:1101:14858:8657 1:N:0:70
ACCACACCTTCTACAATGAGCTGCGTGTGGCTCCCGAGGAGCACCCCGTGCTGCTGACCGAGGCCCCCCTGAACCCCAAGGCCAACCGCGAGAAGATGACCCAGGTGAGTGGCCCGCTACCTCTTCTGGTGGCCGCCTCCCTCCTTCCTGGCCTCCCGGAGCTGCGCCCTTTCTCACTGGTTCTCTCTTCTGCCGTTTTCCGTAGGACTCTCTTCTCTGACCTGAGTCTCCTTTGGAACTCTGCAGGTTCT
+
CCCDCCCDFFFFGGGGGGGGGGHHGGGEFGHHHGGGGGGGGHHHHGGGGGGGGHHHHHHGGGGGGGGGGGGHGHHGGGGHGHHHHGGGGGGGGGHHGHHHHHEHGHHHHHHGGHHGGGGGHHHHHHHHHHHGHHGGGGGHGHHGHGGGGGGGGGGGGGGBCDGGGGFFFFFFFFFFFHFFFFHFFFFFFFHHFFFFFFFFFFFFDFFFFFFFFHFFFFFFFFFFBFFFFFFFFFFFFFFFFFFFFFFFFFF
@M05620:37:000000000-D9766:1:1101:24131:8661 1:N:0:70
ACCACACCTTCTACAATGAGCTGCGTGTGGCTCCCGAGGAGCACCCCGTGCTGCTGACCGAGGCCCCCCTGAACCCCAAGGCCAACCGCGAGAAGATGACCCAGGTGAGTGGCCCGCTACCTCTTCTGGTGGCCGCCTCCCTCCTTCCTGGCCTCCCGGAGCTGCGCCCTTTCTCACTGGTTCTCTCTTCTGCCGTTTTCCGTAGGACTCTCTTCTCTGACCTGAGTCTCCTTTGGAACTCTGCAGGTTCT
+
?AABBBABFFFDGFFGFGGGGGHFGGGFH?GFHGF2EEEEGHHHHGGGFAEEHGHHHCFGGGGGGGCFGGGHGHEEGGGHGHHGHFGGG?DGGGHH2FHHHHHHEGFHHFHGGHHGGGGGHHHHHHHGGHHGHHGGFDFGGGGGHFGGGGFGGGGGGGGGGGFGGGFFFFFFFFFFFFFF9FFFFFFFFFFFFFFDDFFFFFFFFFFFFFFFFFFFFFFFFFFFEFFFFFFFFFFFFFFFFFFFFFFFFFF
@M05620:37:000000000-D9766:1:1101:11664:8670 1:N:0:70
ACCACACCTTCTACAATGAGCTGCGTGTGGCTCCCGAGGAGCACCCCGTGCTGCTGACCGAGGCCCCCCTGAACCCCAAGGCCAACCGCGAGAAGATGACCCAGGTGAGTGGCCCGCTACCTCTTCTGGTGGCCGCCTCCCTCCTTCCTGGCCTCCCGGAGCTGCGCCCTTTCTCACTGGTTCTCTCTTCTGCCGTTTTCCGTAGGACTCTCTTCTCTGACCTGCGTCTCCTTTGGAACTCTGCAGGTTCT
+
CCDDDDCDFFFFGGGGGGGGGGHHGGGFEGHHHGFGGGGGGHHHHGGGGGGGHHHHHHHGGGGGGGGGGGGHHHHGGGGHGHHHHGGGGGGGFGHHFHHHHHHHGBG1GGHGFFHGGGGGHHHHHHHHHHHGHHGGGGGHGHHGHGGGGGGGGGGGGG?-:CFFGGFFFFFFFFHFFFFFFFFFFFFFFFFFFFFFFFFFFFFFFFFFFFFFFFFFFFFEFFFE.;DAFFFFFFFFEFFFFFFFFFFFFFF
@M05620:37:000000000-D9766:1:1101:17766:8689 1:N:0:70
ACCACACCTTCTACAATGAGCTGCGTGTGGCTCCCGAGGAGCACCCCGTGCTGCTGACCGAGGCCCCCCTGAACCCCAAGGCCAACCGCGAGAAGATGACCCAGGTGAGTGGCCCGCTACCTCTTCTGGTGGCCGCCTCCCTCCTTCCTGGCCTCCCGGAGCTGCGCCCTTTCTCACTGGTTCTCTCTTCTGCCGTTTTCCGTAGGACTCTCTTCTCTGACCTGAGTCTCCTTTGGAACTCTGCAGGTTCT
+
CCCDDCCCFFFFGGGGGGGGGGHHGGGFHGHHHGGGGGGGGHHHHGGGFGGGHHHHHHHGGGGGGGGGGGGGHHHGGGGHGHHHHGGGGGGGGGHHHHHHHHHHGHHGHGHGGHHGGGGGHHHHHHHHHHHGHHGGGGGHGHHGHGGGGGGGGGGGGGGGGGGGGGFFFFFFFFHHHHFFFFFFHHFFFHHHFFFFFFFHFFFFFFFFFFFFFHHHFFFFFFFFFFFFFFFFFFHFFFFFFFFFFFFFFFF
@M05620:37:000000000-D9766:1:1101:3561:8718 1:N:0:70
ACCACACCTTCTACAATGAGCTGCGTGTGGCTCCCGAGGAGCACCCCGTGCTGCTGACCGAGGCCCCCCTGAACCCCAAGGCCAACCGCGAGAAGATGACCCAGGTGAGTGGCCCGCTACCTCTTCTGGTGGCCGCCTCCCTCCTTCCTGGCCTCCCGGAGCTGCGCCCTTTCTCACTGGTTCTCTCTTCTGCCGTTTTCCGTAGGACTCTCTTCTCTGACCTGCGTCTCCTTTGGAACTCTGCAGGTTCT
+
BCCCCCB>FFFFGGFGGGBGGGGGFFGBFEHHHFFFCEGCGHHHHGGFGFGGHHHHHHHEEEEGGGGGGGGGHHHGGGGHGHHHFGGGGGBFGGHFHHHHHHHHGHHDF?GGGH?>DGGGHHHHHGHHHHHGHHGGGGGHGHHGHGGGGGGGGGGGGGGADAFGGGFFFFFFFFFFFFFFFFFFFFFFFFFFFFFDFFFFFFFFFFFFFFFFFFBFFFFFFFFF.CFDFFFFFFFFFFFFFFFFFFFFFFF
@M05620:37:000000000-D9766:1:1101:19098:8778 1:N:0:70
ACCACACCTTCTACAATGAGCTGCGTGTGGCTCCCGAGGAGCACCCCGTGCTGCTGACCGAGGCCCCCCTGAACCCCAAGGCCAACCGCGAGAAGATGAACCCAGGTGAGTGCCCCGCTACCTCTTCTGGTGGCCGCCTCCCTCCTTCCTGGCCTCCCGGCGCTGCGCCCTTTCTCACTGGTTCTCTCTTCTGCCGTTTTCCGTAGGACTCTCTTCTCTGGCCTGAGTCTCCTTTGGAACTCTGCAGGTTC
+
@BAAB@?AFFFFFGGCFFFEF5FAEEEGHGHHFGGGGGGCFHHHHGEGEGGEFFHHHHHGGEEGCE@EGGGHHFAEGGEGGHHGFGGEGCGC?DCGGB1>1GDF//<?1?GG1<?F-A--</0<D0<FH0D<..<C:@.:GE/GDF0;FFG/AA9F?EG--:BB<B?-;-9BF/BBFBFB./;B/9BFFFFFBFB-DFF.BFA9.../9;//9F/FBFFF//:9..9BFFFB//9//////BF/;9;.99/
@M05620:37:000000000-D9766:1:1101:10535:8786 1:N:0:70
ACCACACCTTCTACAATGAGCTGCGTGTGGCTCCCGAGGAGCACCCCGTGCTGCTGACCGAGGCCCCCCTGAACCCCAAGGCCAACCGCGAGAAGATGACCCAGGTGAGTGGCCGGTTACCTCTTTTGGTGGCCGCTTCCCCCCTTCCTGCCCTCCCGGACCTGCCCCCTTTCTCCCTGGTTCTCTCTTCTGCGGTTTTCCGTAGGACTCTCTTCTTTGCCCTGGGTCTCCTTTGGAACTTTGCAGGTTCT
+
ABAABBABFFFFGGGFGGGDEFGFEEGFHGHHHGGGGGC?FHHHHGGGEAEFHEBGHHHGGGGGGGGGGGGGHHGGGGGHGHHHGGGGGCDGGGHHFF2?GC/G/11101?/?G---..>11<<<00D-.<.C.-A-.CB//;-;.F/9B/C./;C.9----....;;-@F//////.;.;//////:////B--;BF.;/./.:.//////;///////;//.../..;/BFB//B////////;.9///
@M05620:37:000000000-D9766:1:1101:5051:8799 1:N:0:70
ACCACACCTTCTACAATGAGCTGCGTGTGGCTCCCGAGGAGCACCCCGTGCTGCTGACCGAGGCCCCCCTGAACCCCAAGGCCAACCGCGAGAAGATGACCCAGCTGAGTGGCCCGCTACCTCTTCTGGTGGCCGCCTCCCTCCCTCCTGGCCTCCCGGAGCCGCGCCCTTTCTCACTGGTTCTCTCTTCTGCCGTTTTCCGTACGACTCTCTTCTATGACCTGCGTCTCCTTTGGAACTCTGCAGGTTCT
+
>>1>>11>FFF@AGG1AAGA11AA0BEFE0FHFG0AE/E/AGHHHGAE//E/111BGBGGGG/E/E@EGGGHGF>/EEGCAGHFA/E/C@CCC?HC11?F1?EF01F1?1FFFHHGGGCG0<GHHH0=GHHGH.CGG.;CGH/../;EFBBG.CFEEA@-99.99@?-@@FFEFFFFFFFBFF9FBB/BF/BFF?BFFFFFBB--;ABFF/FFFF//;FB/BFF?@-@FFFFFFEFBFFFF/FFFFF-BFF
@M05620:37:000000000-D9766:1:1101:11096:8805 1:N:0:70
ACCACACCTTCTACAATGAGCTGCGTGTGGCTCCCGAGGAGCACCCCGTGCTGCTGACCGAGGCCCCCCTGAACCCCAAGGCCAACCGCGAGAAGATGACCCAGGTGAGTGGCCCGCTACCTCTTCTGGTGGCCGCCTCCCTCCTTCCTGGCCTCCCGGCGCTGCGCCCTTTCTCACTGGTTCTCTCTTCTGCCGTTTTCCGTAGGACTCTCTTCTCTGACCTGCGTCTCCTTTGGAACTCTGCAGGTTCT
+
>A1>AA1AFFFD3GGD3BGGFDAAABEGH0FGGGEAE/E/EHHHHGAFAAEAG11FHHGGGGGGEE>EGGGGHGEEGGECFGHECFGGG/CC@/FC11>FFCF/C?CDFGD//?F@-<<@GHHFF0DF0DG?GH@-:AAG.CG./;CFBFB9FGGGG?----@@F>@F@@F/BFFBBFFFFFF9FFFFFF/BF/9AAFFFFFFFB-;BFBFF//B//B9BBF/9-9A-ABFFFFFE/F/BFFBBB/A9/9B
@M05620:37:000000000-D9766:1:1101:5747:8815 1:N:0:70
ACCACACCTTCTACAATGAGCTGCGTGTGGCTCCCGCGGATCCCCCCGTGCTTCTGACCGAGGCCCCCCTGACCCCCAAGGCCAACCGCGAGAAGCTGAACCCAGGTGAGTGGCCCGCTACCTCTTCTGGTGGCCGCCTCCCTCCTTCCTGGCCTCCCGGAGCTGCGCCCTTTCTCACTGGTTCTCTCTTCTGCCGTTTTCCGTAGGACTCTCTTCTCTGACCTGCGTCTCCTTTTGAACTCTGCAGGTTC
+
>>>3>4A>CFFFBFGAFGFBGGFFEGGF4ABFFFFE2AAA0A2FFGEEEBEF3FGGFGHG/>/>??EEEGGB3BFEDG???F???FDBC<A<//?1><F<>>CF>><<0<DG<.<GADGGGHGC;:CCC;=/CFFGGGGGGEGGF/C0;0C/FGGFEFF9-9@FFFBBFB-BBF/BFBF/99;B;9/;/;BFBFB9ADFE/B.99../:F/9BF/FBFF/9;FB;.-;@FFF/;://999;FF/9/;9.;/
@M05620:37:000000000-D9766:1:1101:21403:8841 1:N:0:70
ACCACACCTTCTACAATGAGCTGCGTGTGGCTCCCGAGGAGCACCCCGTGCTGCTGACCGAGGCCCCCCTGAACCCCAAGGCCAACCGCGAGAAGATGACCCAGGTGAGTGGCCCGCTACCTCTTCTGGTGGCCGCCTCCCTCCTTCCTGGCCTCCCGGAGCTGCGCCCTTTCTCACTGGTTCTCTCTTCTGCCGTTTTCCGTAGGACTCTCTTCTCTGACCTGAGTCTCCTTTGGAACTCTGCAGGTTCT
+
3ABAABBBFFFFGGGGGGFGGGHHGGGEHGHHHGFGGGGGGHHHHGGEFGGGHHHHHHHEEGGGGGGGGGGHHHHGGGGHGHHHHGGGGG/BCGHGHGFHHHEGCHH1GHHGGHHGGGGGHHHHHHHGHHGDGGFGGGGHGHHGHGGGGGGGGGGGFDD9?GFFGGFFFFFFFFFFFFBFFFFFFFFFFFFFFFFDFFFFFFFFFDBFFFFFFFFFFFFFFFFF/BFEFFFFFFFFFFFFFFFFFFFFFFF
@M05620:37:000000000-D9766:1:1101:21392:8855 1:N:0:70
ACCACACCTTCTACAATGAGCTGCGTGTGGCTCCCGAGGAGCACCCCGTGCTGCTGACCGAGGCCCCCCTGAACCCCAAGGCCAACCGCGAGAAGATGACCCAGGTGAGTGGCCCGCTACCTCTTCTGGTGGCCGCCTCCCTCCTTCCTGGCCTCCCGGAGCTGCGCCCTTTCTCACTGGTTCTCTCTTCTGCCGTTTTCCGTAGGACTCTCTTCTCTGACCTGAGTCTCCTTTGGAACTCTGCAGGTTCT
+
AABBBABBFFFFGGGGGGGGGGHHGGGGHGHHHGGGEGGFGHHHHGGGGGGGGHHHHHHGEGEGGGGGGGGHHHHGGGGHGHHHHGGGGGGGGGHFHHHHHHHHGHGHHHHGGHHGGGGGHHHHHHHHHHFGHHGGGGGHGHHGHGGGGFGGGGGGGGGCGGGGGGFFFFFFFFFFFFFFFFFFFFFFFFFFFFFFFFFFFFFFD?FFFFFFFFFFFFFFFFFFFFFFFFFFFFFBFFFFFFFFFFFFFFF
@M05620:37:000000000-D9766:1:1101:14038:8923 1:N:0:70
ACCACACCTTCTACAATGAGCTGCGTGTGGCTCCCGAGGAGCACCCCGGGCTGCTGACCGAGGCCCCCCTGAACCCCAAGGCCAACCGCGAGAAGATGACCAGGTGAGTGGCCCGCTACCTCTTCTGGTGGCCGCCTCCCTCCTTCCTGGCCTCCCGGAGCTGCGCCCTTTCTCACTGGTTCTCTCTTCTGCCGTTTTCCGTAGGACTCTCTTCTCTGACCTGAGTCTCCTTTGGAACTCTGCAGGTTCTA
+
AAAAAAAAFFFFGGGGG1BFDAABFEFAFEEFHGG0EE/AEGHHHG?E/EEGG/1BGHHGGGGGGGGGCGAGHHHGFGGHGHHHHGGGG@BCC/FGHHHHHHHGHGGHHHGG0FCGGCGHHFFHHHFFGBCGHGGGGGHGGGGGGGGGFFGGGGGGG@-AAF/B@@F@?EFFBBFFFFFFFFFFFFFBFFFFF@ABFFFFFBAAB/BFFFFFFBBFFFFFFFB9BFFFFFFFFFFBFFFFFFFFF?A/BF/
@M05620:37:000000000-D9766:1:1101:10390:8937 1:N:0:70
ACCACACCTTCTACAATGAGCGGCGTGTGGCTCCCGAGGAGCACCCCGTGCTGCTGACCGAGGCCCCCCTGAACCCCAAGGCCAACCGCGAGAAGATGACCCAGGTGAGTGGCCCGCTACCTCTTCTGGTGGCCGCCTCCCTCCTTCCTGGCCTCCCGGAGCTGCGCCCTTTCTCACTGGTTCTCTCTTCTGCCGTTTTCCGTAGGACTCTCTTCTCTGACCTGAGTCTCCTTTGGAACTCTGCAGGTTCT
+
AAAABBBBFFFFGGGGGGGGG2EFGCEAAEC2FFFGGGFCACC1AE0E1EF1@33FFHEGF//>FG/EEE/2FGHEG/BGGEGHAE?DCG/@/CG1GDGFHH.GFHBGFHFGFHHGGGGGHHHHHHHHCHHGHHGGGGGGGGGGGGGGGGGGGGGGGGFFFFFFFFFFFFFFFFFFFFFFFFFFFFFFFFFFFFFFFFFFFFFADFEFFFFFFFFFFFFFFFFFFFFFFFFFFFFFFFFFFFFFFFFFFFF
@M05620:37:000000000-D9766:1:1101:22215:8938 1:N:0:70
ACCACACCTTCTACAATGAGCTGCGTGTGGCTCCCGAGGAGCACCCCGTGCTGCTGACCGAGGCCCCCCTGAACCCCAAGGCCAACCGCGAGAAGATGACCCAGGTGAGTGGCCCGCTACCTCTTCTGGTGGCCGCCTCCCTCCTTCCTGGCCTCCCGGAGCTGCGCCCTTTCTCACTGGTTCTCTCTTCTGCCGTTTTCCGTAGGACTCTCTTCTCTGACCTGAGTCTCCTTTGGAACTCTGCAGGTTCT
+
ABB@A4AAFFCFGGGFBGGG4FGHGEGGHCHHHGGC?EE?GGGHHGGGGGGGFGHFHHHGGGCEGGGGGGGHHHHGGGFHEHHFGGGGGGDGGGHHHEHHGHHHFHFHHHHGGGHCGGGGHHHHHHHFGHHDHHGGGGGHGHHGHGGGGGGGGGGGGGBGGGGGGGBFBBFFFFFFFFFFFFFFFFFFFFFFFFBDFFFFFFFFFFFFFFFFFFFFFFFFFFFFEFFFFFFFFFFFFFFFFFFFFFEAFFF
@M05620:37:000000000-D9766:1:1101:13855:8968 1:N:0:70
ACCACACCTTCTACAATGAGCTGCGTGTGGCTCCCGAGGAGCACCCCGTGCTGCTGACCGAGGCCCCCCTGAACCCCAAGGCCAACCGCGAGAAGATGACCCAGGTGAGTGGCCCGCTACCTCTTCTGGTGGCCGCCTCCCTCCTTCCTGGCCTCCCGGAGCTGCGCCCTTTCTCACTGGTTCTCTCTTCTGCCGTTTTCCGTAGGACTCTCTTCTCTGACCTGAGTCTCCTTTGGAACTCTGCAGGTTCT
+
BBBABBBBFFFFGGGGGGGDG5GFGEEBEAGGFGGEGGGGGHHHHGGGGGGGHHHHHHHGGGGGGGGGGGGGHFHGGGGHGGHHHGGEGGGB@DGHDGFHHHHHGHHHHHHEGHHGGGGGHHHHHHHHHHHGHHGGGGGHGHHGHGGGGFGFGGGGEFB@BGGGGGBFBBFFFFFFFFFFFFFFFFFFFFFFFFBDDFFFFFFFDFFFFFFFFFFFFFFEFFFF/BFFFFFFFFFFFFFFFFFEFFFFFFF
@M05620:37:000000000-D9766:1:1101:15494:8983 1:N:0:70
ACCACACCTTCTACAATGAGCTGCGTGTGGCTCCCGAGGAGCACCCCGTGCTGCTGACCGAGGCCCCCCTGAACCCCAAGGCCAACCGCGAGAAGATGACCCAGGTGAGTGGCCCGCTACCTCTTCTGGTGGCCGCCTCCCTCCTTCCTGGCCTCCCGGAGCTGCGCCCTTTCTCACTGGTTCTCTCTTCTGCCGTTTTCCGTAGGACTCTCTTCTCTGACCTGAGTCTCCTTTGGAACTCTGCAGGTTCT
+
CCCCCCBBFFFFGFGGGGGGGGHHGEGGHCGHHGG?EGGGGGHHHGGGGGGGHHHHHHHGGGGGGGGGGGGHHHHGGGGHGHHHHGGGGGGGGGHHHHHHHHEGEHGHHGFFGHHGGGGGHHHHHHHGGHHGHHGGGGGHGHHGHGGGGGGGGGGGGGGGGGGFFCFFFFFFFFFFFFFFFFFFFFFFFFFFFFFFFFFFFFFFFDFFFFFFFFFFFFFFFFFFFFFFFFFFFFFEFFFFFFFFFFFFFFF
@M05620:37:000000000-D9766:1:1101:25556:9001 1:N:0:70
ACCACACCTTCTACAATGAGCTGCGTGTGGCTCCCGAGGAGCACCCCGTGCTGCTGACCGAGGCCCCCCTGAACCCCAAGGCCAACCGCGAGAAGATGACCCAGGTGAGTGGCCCGCTACCTCTTCTGGTGGCCGCCTCCCTCCTTCCTGGCCTCCCGGAGCTGCGCCCTTTCTCACTGGTTCTCTCTTCTGCCGTTTTCCGTAGGACTCTCTTCTCTGACCTGAGTCTCCTTTGGAACTCTGCAGGTTCT
+
BBBBBBBBFFFFGGGGGGGGGGHHGEEGHGHHHGGGGGGGGHHHHGGGEEGGHHHHHHHGGGGGGGGGGGGHHHHGGGGHGHHHHGGGGG<BDGHHHHHHHH/<ECCGFGFFGHGG->DGHDHHGHFGFHHDFHGDCDGHGHHGHGGGGGGGGGGGGG?AGGGBFDFFFFFFFFFFFFFFFFFFFFFFBFFFFB9;DFFFFBFFA.BFFFFFFFFFFBF/BFF9BFBFFFBFFFFEFFFFFFFFEFAAFFF
@M05620:37:000000000-D9766:1:1101:13052:9002 1:N:0:70
ACCACACCTTCTACAATGCGCTGCGTGTGGCTCCCGAGGAGCACCCCGTGCTGCTGACCGAGGCCCCCCTGAACCCCAAGGCCAACAGCGAGAAGATGACCCAGGTGAGTGGCCCGCTACCTCTTCTGGTGGCCGCCTCCCTCCTTCCTGGCCTCCCGGAGCTGCGCCCTTTCTCACTGGTTCTCTCTTCTGCCGTTTTCCGTAGGACTCTCTTCTCTGACCTGCGTCTCCTTTGGAACTCTGCAGGTTCT
+
AAA1AAAACCFFG3GD3G1AE?FCG00000BB1AFA/EEE?HHGHGG?//BFBGF1FGB>/E/EG/EEGE/0B1FGGF/F//?GHG/0BC/<<C<11?1?FHAHGGH1<F<CCCF@<CCCHFGBFHHBGG/<.G@@::.:CHHCCG0;F0F.A0FA.CA-AAFG/9-A--/:9/FFBBF-9FBFBB9FFFBFFB@AAFFFFFF?FFFF/BB/9BFBFFFBFFFF->A@-9FFFFFFFFFFFFFFFFFFFBF
@M05620:37:000000000-D9766:1:1101:17410:9026 1:N:0:70
ACCACACCTTCTACAATGAGCTGCGTGTGGCTCCCGAGGAGCACCCCGTGCTGCTGACCGAGGCCCCCCTGAACCCCAAGGCCAACCGCGAGAAGATGACCCAGGTGAGTGGCCCGCTACCTCTTCTGGTGGCCGCCTCCCTCCTTCCTGGCCTCCCGGAGCTGCGCCCTTTCTCACTGGTTCTCTCTTCTGCCGTTTTCCGTAGGACTCTCTTCTCTGACCTGAGTCTCCTTTGGAACTCTGCAGGTTCT
+
AAAAAAAAFFFFFGGFGGGFDAE4EEEFHFHHFGGEEEGGGHHHHGCEEEGFEFHGHHHGCE@FFAEFGGGFHGCEGGDEGGHFEGGGGGGCCDCCDFDFG0?</<11<?FFC0F@CGC@GHHBGGHFBGFDCHC-:ADCA:C.CFBF9FF?AFAA..9??9FGG??D9BFBBFFFFFFBFFFFFFFFFFBFFF=D.FFFFFFFF?//BBFFFBFBFF///BBF/9BFFFFFFFBFBFBBFFFFFFF.9BF
@M05620:37:000000000-D9766:1:1101:26446:9031 1:N:0:70
ACCACACCTTCTACAATGAGCTGCGTGTGGCTCCCGAGGAGCACCCCGTGCTGCTGACCGAGGCCCCCCTGAACCCCAAGGCCAACCGCGAGAAGATCACCCAGGTGAGTGGCCCGCTACCTCTTATGGTGGCCGACTCCCTCCTTCCTGGCCTCCCGGAGCTGCGCCCTTTCTCACTGGTTCTCTCTTCTGCCGTTTTCCGTAGGACTCTCTTCTCTGACCTGAGTCTCCTTTGGAACTCTGCAGGTTCT
+
>1>AA?AAFF@13GG1A1BA1AA10BEEE0GHFG000/E/AGHHHGEE//EAABBFH00EEG/E>E>EGGGHHFEEGFGEFGHA/FGEG//BCCFGH1?<00<//111?1??CH.>@C-AG00<<00=<0<AAA--;:EFAC/EG0C/FF/;CFGEFFG--AAFFG@F@@FFFFFFFFF-/;/BFFFFFFFFFB9ABFFFFBBA-BBFFF/BFF//FFF/FFFF/;FFBFFFFFFFFFFFFFFFFF-;BFF
@M05620:37:000000000-D9766:1:1101:22829:9043 1:N:0:70
ACCACACCTTCTACAATGAGCTGCGTGTGGCTCCCGAGGAGCACCCCGTGCTGCTGACCGAGGCCCCCCTGAACCCCAAGGCCAACCGCGAGAAGATGACCCAGGTGAGTGGCCCGCTACCTCTTCTGGTGGCCGCCTCCCTCCTTCCTGGCCTCCCGGAGCTGCGCCCTTTCTCACTGGTTCTCTCTTCTGCCGTTTTCCGTAGGACTCTCTTCTCTGACCTGAGTCTCCTTTGGAACTCTGCAGGTTCT
+
BBBBBBBAFFFFGGGGGGBGGGHHGEGBCEHGHGGFEGGGGHHHHGGGEEGGHHGHHHHGGGGGGGGGGGGHFHHGGGGHGHHHHGGGGG>CFGHGHHHHHHHEGHH1FGHGGHHGGGGCHHHHHHGHHHHGHHGGGGGHGHHGGGGGGGGGGGGGGGG:DGGGGGFFFFFFFFFFFFFFFFFFFFFFFFFFFFADFFFFFFFFFFFFFFFFFFFFFFFFFFFF/;FFFFFFFFFFFFFFFFFFFFFFFFF
@M05620:37:000000000-D9766:1:1101:8463:9043 1:N:0:70
ACCACACCTTCTACAATGCGCTGCGTGCGGCTCCCGAGGAGCACCCCGTGCTGCTGACCGAGGCCCCCCTGAACCCCAAGGCCAACCGCGCGAAGATGACCAGGTGAGTGGCCCGCTACCTCTTCTGGTGGCCGCCTCCCTCCTTCCTGGCCTCCCGGCGCTGCGCCCTTTCTCACTGGTTCTCTCTTCTGCCGTTTTCCGTAGGACTCTCTTCTCTGACCTGAGTCTCCTTTGGAACTCTGCAGGTTCTA
+
AAAAAAA1BCCFGFGGBG1AFEEGGFG00AAABAAB/EEE?GFEHGG/>?EF1GEFHHF>>E/EFFGGGCA<FGGFGGEHGFHHHGCCGG<ACGG.1FGGHHHGHHHCFGEFGHGCCCGGHHHHHHHBHHGAF@@@GGGEGFGGGGGFGFFGGAEEB@-;@@@F@<F@;B/BFFFFFFFFFFFFFFFFFFFBF@FBFFFFFFFBBBFFFFFFFFF9/B9FFFF/:BF/;BBFFFFFFFFFFFFFFFFFFFF
@M05620:37:000000000-D9766:1:1101:4474:9056 1:N:0:70
CCCACCTTCTACAATTCGCTGAGGGTGGCTCCCGCGGAGCCCCCCGAGCTGCCGAACGCGTCCCCCCTGACCCCCCCGGCCAACCGAGCGAAGATGCCCCCGGTGAGTGGACCTCTCCCTCTTCTGGTGGACGCCTCCCTCCTTCCTGGACTCCCGGAGCTGCGCACTTTATCCCTGGTTCTCTCTTCTGCCGTTTTCCGTCGGGCTCTCTTCTCTGCCCTGCGTCTCCTTTGGCACTCTGCCGGTTCTAG
+
AAA>AAB1BFFFG1GAFFGCEAB0BA00B0BAEEAAA/AE/BEEG>/>>/BB0>>>E//>/>>EH/B/?000B?C<//><-->FG<-<-<-:@CFH0::.-;-;A9:9;90;9FFB/:CFGG00CFB/99-/;@@F-99-;BF//;/B9-9FB/:B--;;AFF@?-99/9//B/BF/9:9;BFB9//9;FFF@ABBEBFF/-;@--9A/99BBFBBF9BEFFA@B@BFF/;BBF9//9;BF9/;;99-;/;
@M05620:37:000000000-D9766:1:1101:19973:9056 1:N:0:70
ACCACACCTTCTACAATGAGCTGCGTGTGGCTCCCGAGGAGCACCCCGTGCTGCTGACCGAGGCCCCCCTGAACCCCAAGGCCAACCGCGAGAAGATGACCCAGGTGAGTGGCCCGCTACCTCTTCTGGTGGCCGCCTCCCTCCTTCCTGGCCTCCCGGAGCTGCGCCCTTTCTCACTGGTTCTCTCTTCTGCCGTTTTCCGTAGGACTCTCTTCTCTGACCTGAGTCTCCTTTGGAACTCTGCAGGTTCT
+
CCCCCCCBFFFFGGGGGGGGGGHHGEGBCEHGHGGGDGFGFHGHHGGGFGGGGHGHHGHGGGGGGGGGGGGHFHHGGGGHGHHHHGGGFGDGGGHGFHHHHHHHGHHHHHHGGHHGGGGGHHHHHHHHGHHGHHGGGGGHGHHGHGGGGGGGGGGGGGGGGGGGGGFFFFFFFFFFFFFFFFFFFFFFFFFFFFFFFFFFFFFFFFFFFFFFFFFFFFFFFFFFBFFFFFFFFFFFFFFFFFFFFFFFFFF
@M05620:37:000000000-D9766:1:1101:23989:9062 1:N:0:70
ACCACACCTTCTACAATGAGCTGCGTGTGGCTCCCGAGGAGCACCCCGTGCTGCTGACCGAGGCCCCCCTGAACCCCAAGGCCAACCGCGAGAAGATGAACCCAGGTGCGTGGCCCGCTCCCTCTTCTGGTGGCCCCCTCCCTCCTTCCTGGCCTCCCGGCGCTGCGCCCTTTCTCACTGGTTCTCTCTTCTGCCGTTTTCCGTAGGACTCTCTTCTCTGCCCTGCGTCTCCTTTGGAACTCTGCCGGTTC
+
3ABBCCCCFFFFGGGGGGFGGGHHGGGEHGHHHGGGGGGGGHHHHGGGGGGGHHHHHHHGEGGGGGGGGGGHHHHGGGGHGHHHHGGGGGCGGGHHHHF2GHD/F/?11//?->GA-<?<C./<C<0=DDDGAGF.=@-CFEBF9C0FFFF9C.0;EEEDFBBC-.-@F-AF/:FF/:/:/BBBBF//;9/B/BFBFFFEF/.9.:./9/;:/BBB/BFF/;.;A.@:-.B/BFFFBF/9//;BB/;-;..
@M05620:37:000000000-D9766:1:1101:9521:9067 1:N:0:70
GAGGCTGCTTTGGAAGAAACTGATAAGCCAGGGACACAAGATCGGAAGAGCACACGTCTGGACTCCAGTCACGAATTCGGATCTCGTATACCGTCTTCTGCTTGAAAAAAAAAAAGATAAGGCTCATAAAACACTATAAAGGAACACAGTGGTCGACGATAAAACCCTCACAAAGTCAAAGATAGGACTTCGAGTACCTCCTGTGGTGCAACTGGACACGATGGATACCCCCGATCCCCCTGTCTGGTCTA
+
A3AAAACBFBD@GCBBFFBGGBF5BA4BBBF4BCBFFFFFFHFEE2AAA2BBBAA0BA2B3BBFB33BFBD5B1>BFFF1BE>F4BBEG3BF1?E1?BBG4BB3BGB3GE/<C?///<22@22201<11111/01011@1=10000>.01101<<----...000......00./0;0;00/000/0//00../0.00;0;//00/9.00//////./..-...///9//.----:./:9-.//9////9/
@M05620:37:000000000-D9766:1:1101:24000:9076 1:N:0:70
ACCACACCTTCTACAATGCGCTGCGTGTGGCTCCCGAGGAGCACCCCGTGCTGCTGACCGAGGCCCCCCTGACCCCCAAGGCCAACCGCGCGAAGATGAACCCAGGTGAGTGGCCCGCTACCTCTTCTGGTGGCCGCCTCCCTCCTTCCTGGCCTCCCGGAGCTGCGCCCTTTCTCACTGGTTCTCTCTTCTGCCGTTTTCCGTAGGACTCTCTTCTCTGACCTGAGTCTCCTTTGGAACTCTGCAGGTTC
+
>AA1A>AAFFFFGGGFGG1EEGGGGG?F0EBGGFF?/EE//B/BGGEAFGEF1FGGGHHE>E/>FEGEGGG00FGGGE<??GF?FFFBB><>BCCCHF1?GHACFFFFFCHHGGHGC?AGGGFGGHHHCCG/CHHCGGGGGGGGGFFGGG0FFGGGGGF@-9@FBF?@F@=FFFFFFFFFFB;BFFBFFFFFEFF?9BBEFF-99--9FBFFFFFB9FF/9BFFBFB//9/;BFFF//:BFFFFFFBF;9B
@M05620:37:000000000-D9766:1:1101:25002:9077 1:N:0:70
ACCACACCTTCTACAATGAGCTGCGTGTGGCTCCCGAGGAGCACCCCGTGCTGCTGACCGAGGCCCCCCTGAACCCCAAGGCCAACCGCGAGAAGATGAACCCAGGTGAGTGGCCCGCTACCTCTTCTGGTGGCCGCCTCCCTCCTTCCTGGCCTCCCGGAGCTGCGCCCTTTCTCACTGGTTCTCTCTTCTGCCGTTTTCCGTAGGACTCTCTTCTCTGACCTGAGTCTCCTTTGGAACTCTGCAGGTTC
+
BCCCCBBBFFFFGGGGGGGGGGGGFEGGHGHHHGGGGGGGGHHHHGGGEGGGFHHHHHHGGGGGGGGGGGGHHHHGGGGHGHHHHGGGGCGGGGHHHHGGGEDGHGHH1GGHGGHHGGGGGGHFDGDGHHHHGHGCGGGGHGHGFGGGGGFGGFGGGGDC-;CFFGFFFFAFFFFFFFFFFFFFFFFFFFFFFFFF.D/EBFBBFFFFFFFFFFFFFFFFEFFFF/BFFF/BFFFFFFFFFFFFF:FF9BB
@M05620:37:000000000-D9766:1:1101:10334:9080 1:N:0:70
ACCACACCTTCTACAATGGAACTCTGCAGGTTCTCGATCGGAAGAGCACACGTCTGACCTCCAGTCACGAATTCGTATCTCGTATGCCGTCTTCTGCTTGAAAAAAAAAAACACAACACCTCTCATGTGTGTCTCCTCAATCCCTCGCCTCCTCACAACCTTCCTGATTTACTCACATGTACACACAAACAAAAATGTAAAAACCACACCACAACATTCCGGTTGCACAGTTCAGATGGAGCCGGTTAGCT
+
CCDCCCDDFFFFGGGGGGGBFBBGHGFGEGBGHHABCGGEAEFGGHHFH2FFBBFGHGGGHHHFDBFGFGEEFHEBBFGGFG?EBBBFEBEH?FHHDG3G1FHGF>EE//<//0=/////202@1111110011?11=11<1<110---..</<0.<0../00/1111111111100101111<0<...9......0111110...<........./11</--.-.<01/:1111111<///.---...<1
@M05620:37:000000000-D9766:1:1101:15104:9116 1:N:0:70
ACCACACCTTCTACAATGAGCTGCGTGTGGCTCCCGAGGAGCACCCCGTGCTGCTGACCGAGGCCCCCCTGAACCCCAAGGCCAACCGCGAGAAGATGACCAGGTGAGTGGCCCGCTACCTCTTCTGGTGGCCGCCTCCCTCCTTCCTGGCCTCCCGGAGCTGCGCCCTTTCTCACTGGTTCTCTCTTCTGCCGTTTTCCGTAGGACTCTCTTCTCTGACCTGAGTCTCCTTTGGAACTCTGCAGGTTCTA
+
BBBCCCCCFFFFGGGGGGGGGGHHGEGGHGHHHGGGGGGGGHHHHGGGEGGGHHHHGHHGGGGGGGGGGGGHHHHGGGGHGHHHHGGGGGGGGGHHHHHHHHHGHHHHHHGGHHGGGGGHHHHHHHHHHHGHHGGGGGHGHHGHHHGGGGGGGGGGGGGGGGGGGGFFFFFFFFFFFFFFFFFFFFFFFFFFFFDFFFHFFFFFFFFFFFFFHFFFFFFFFFFFFFFFHFFFHHFFFFFFFFFFFFFFFFF
@M05620:37:000000000-D9766:1:1101:8279:9118 1:N:0:70
ACCACACCTTCTACAATGAGCTGCGTGTGGCTCCCGAGGAGCACCCCGTGCTGCTGACCGAGGCCCCCCTGAACCCCAAGGCCAACCGCGAGAAGATGCCCCCGGTGAGGGGCCCGCTACCTCTTCTGGTGGCCGCCTCCCTCCTTCCTGGCCTCCCGGAGCTGCGCCCTTTCTCACTGGTTCTCTCTTCTGCCGTTTTCCGTAGGACTCTCTTCTCTGACCTGATTCTCCTTTGTAACTCTGCAGGTTCT
+
BCCCCCCCFFFFGGGGGGGGGGHHGGGGHGHHHGGGGGGGGHHHHGGGGGGGHHHHHHHGGGGGGGGGGGGHHHHGGGGHGHHHHGGGGGGGGGHHHH2GH//>//>.00><AFC-@--</00<0<0<0:<.=.:A?.CGE/C.C0C/:B/A.0=E99-9-<.009@F-AF:<0FF00</B0:00<:BBB00<0-BDF.B0.<.<<00//0:BB<<00<0<B0//0<<BF0FF0F0<0:B<00:0<.<0<<
@M05620:37:000000000-D9766:1:1101:26337:9139 1:N:0:70
ACCACACCTTCTACAATGAGCTGCGTGTGGCTCCCGAGGAGCACCCCGTGCTGCTGACCGAGGCCCCCCTGAACCCCAAGGCCAACCGCGAGAAGATGACCCAGGTGAGTGGCCCGCTACCTCTTCTGGTGGCCGCCTCCCTCCTTCCTGGCCTCCCGGAGCTGCGCCCTTTCTCACTGGTTCTCTCTTCTGCCGTTTTCCGTAGGACTCTCTTCTCTGACCTGAGTCTCCTTTGGAACTCTGCAGGTTCT
+
CCDDDDDDFFFFGGGGGGGGGGHHGGGGHGHHHGGGGGGGGHHHHGGGEGGGHHHHHHHGGGGGGGGGGGGHHHHGGGGHGHHHHGGGGGGGGGHHGHHHHHHHGHHHHHHGGHHGGFGGHHHHHHHHGFHGHHGGGGGHGHHGHGGGGGGGGGGGGGGGGGGGGGFFFFFFFFHHFHFFFFFFHFFFFFFFFFFFFFFHFFFFFDFFFFFFFHHFFFFFFFFFFFFHFFFFFHFFFFFEFFFFFFFFFFF
@M05620:37:000000000-D9766:1:1101:27602:9164 1:N:0:70
ACCACACCTTCTACAATGAGCTGCGTGTGGCTCCCGAGGAGCACCCCGTGCTGCTGACCGAGGCCCCCCTGAACCCCAAGGCCAACCGCGAGAAGATGACCCAGGTGAGTGGCCCGCTACCTCTTCTGGTGGCCGCCTCCCTCCTTCCTGGCCTCCCGGAGCTGCGCCCTTTCTCACTGGTTCTCTCTTCTGCCGTTTTCCGTAGGACTCTCTTCTCTGACCTGAGTCTCCTTTGGAACTCTGCAGGTTCT
+
BBBBBBBBFFFFGGGGGG5GGFHHGFEBGEHHFFFEFGGGGHHHHGGGGGGGHHHHHHHGGGGGGGGGGGGHGHHGGGGHGHHHHGG?FFCDGGHGHHHHHHEHFHHEHDGGFHHGGGGGHHGHHHHHHHHGHHGGGGGHGHHGHGGGGGGGGGGGGGGGDCGGGGFFFFFFFFFFFFFFFFFFFFFFFFFFFFFFFFFFFFFFFFFFFFFFFFFFFFFFFFFFFFFFFFFFFFFFFFFFFFFFFFFFFFF
@M05620:37:000000000-D9766:1:1101:22820:9165 1:N:0:70
GAGGCTGCTTTGGACGAAACTCATAGATTACTGCAACAGTTCCCCCTGGACCTGGAAAAGTTTCTTGCCTGGCTTACAGAAGCTGAAACAACTGCCAATCACCCCACAGAAGCCCACCCCAACAGACAGTCTCAGCCAACCGAATAACTGCGAACAAGAACACCTGCAATTAAGGAGTGATTCACAAAAAATCCCTCTTCCACACTCCTCAGTACCACTAACTCAAATTCATTTCTTTCGCAGTCGTCACT
+
>A1AAACAFFDFGG1A1A0EEEGAGHFHHCHHAFFFHF0AFG2FGGEEGBGEGFGFAFGG1FHHDAABGHGFC0AFGHBE11BEFFH1B0>?@>BF1FB0B100/>/?B1111B////////?/0000BB1B>B2<<0B///>>//@11?1/</<@0<00000.0<0<0000<000.<.00000=00...-.//0:/=00;00/;///9/0/9090;0/9//000900;;000;0//9/9----9-;:-;/
@M05620:37:000000000-D9766:1:1101:19304:9170 1:N:0:70
ACCACACCTTCTACAATGAGCTGCGTGTGGCTCCCGAGGAGCACCCCGTGCTGCTGACCGAGGCCCCCCTGAACCCCAAGGCCAACCGCGAGAAGATGACCCAGGTGAGTGGCCCGCTACCTCTTCTGGTGGCCGCCTCCCTCCTTCCTGGCCTCCCGGAGCTGCGCCCTTTCTCACTGGTTCTCTCTTCTGCCGTTTTCCGTAGGACTCTCTTCTCTGACCTGAGTCTCCTTTGGAACTCTGCAGGTTCT
+
BBBBBABBFFFFFGGGGGGGGGHHGGGEGGHHHGGGGGGEGHHHHGGGEGGGHHGGHHHGGGEGGGGGGGGHHHHGGGGHGGHHHGGGGFCGGGHHHBFHHHGGFGFGHHFGGHHGGGGGHHHHGHHFFGFGHHGGGGGHGHHGHGGGGGGGGGGGGFAGGGGGGGFFFFFFFFFFFFEFFFFFFFFFFFFFFFFFFFFFFFFFFFFFFFFFFFFFFFFFFFFFFFFFFFFFEFFFFFFFFFFFFFFFFFF
@M05620:37:000000000-D9766:1:1101:23882:9201 1:N:0:70
ACCACACCTTCTACAATGAGCTGCGTGTGGCTCCCGAGGAGCACCCCGTGCTGCTGACCGAGGCCCCCCTGAACCCCAAGGCCAACCGCGAGAAGATGACCAGGTGAGTGGCCCGCTACCTCTTCTGGTGGCCGCCTCCCTCCTTCCTGGCCTCCCGGCGCTGCGCCCTTTCTCACTGGTTCTCTCTTCTGCCGTTTTCCGTAGGCCTCTCTTCTCTGCCCTGAGTCTCCTTTGGAACTCTGCAGGTTCTA
+
>AA3>AAABBB@GF5AFGBFGGHHGEGA4EBBBAFE?EAAAFABGEEEEEEFFHFHFFHEE?EEGGGFEE1B3GHEE?/GGG??GFFG@C<>BDHFHH>FGF0?FG1?GHGGHHCGGCDHHHHHHHHHHHGHGGGGGGHGHHGHHHGGGFFGGGGGEB?9B-=D??FBBFFFFF/FFFFFFFFFFFFFFFFFFBFFFFFFFF..;/9;FFFFFFFFFF/;EFF.;BFFFFFFFFFFFFBFFFFEFFFFFF/
@M05620:37:000000000-D9766:1:1101:25689:9210 1:N:0:70
GAGGCTGCTTTGGAAGAAACTGACAGGCCATGGCAAAACTTCCTTCAGGGCCCGGGGAAGATCCCCGCCCCCGATATCGAAGCTGAAATACCGGCTTCTGATTGTCAAACACTTAAAGCAAGGCTACTAAAATACTAAAAGGTAGAAAAATAGCTTATACAACAATGGCAAATAAGGCAATCATTTACGATTTACCCCACTTTTTTATCCAAAAGAACAATTCTCATCATTTGTACTTGCAACTTACAAGC
+
AAAAAAFAFFFFGGGGGGGGG1B1B1AA0B0BFBFHGH0112B12A1D10BB///A/A/BA1110//>/>>//////B?/F/>G111B21BB/E/<<01B22F1<222?F0?11>@111<<?/?11?<?1?1111>1<>1>.>1<111<<.00<=0<0000<<.=<</;::.000;0;:./;000000;..9;00;/=..;00;0-;;C0900-/--;/;////999;;/9///;9BFF///9;/;99//9
@M05620:37:000000000-D9766:1:1101:23880:9225 1:N:0:70
ACCACACCTTCTACAATGAGCTGCGTGTGGCTCCCGAGGAGCACCCCGTGCTGCTGACCGAGGCCCCCCTGAACCCCAAGGCCAACCGCGAGAAGATGACCAGGTGAGTGGCCCGCTACCTCTTCTGGTGGCCGCCTCCCTCCTTCCTGGCCTCCCGGAGCTGCGCCCTTTCTCACTGGTTCTCTCTTCTGCCGTTTTCCGTAGGACTCTCTTCTCTGACCTGAGTCTCCTTTGGAACTCTGCAGGTTCTA
+
BBCBBBCCFFFFGGGGGGGGGGHHGGGGHGHHHGGGGGGGGHHHHGGGGGGGHHHHHHHGGGGGGGGGGGGHHHHGGGGHGHHHHGGGGCGGGGHGHHHHHHHFHHHHHHGGHHGGGGGHHHHHHHHHHHGHHGGGGGHGHHGHHHGGGGGGGGGGGCGGDGGGGGFFFFFFFFFFFFFFFFFFFFFFFFFFFFFFFFFFFFFFFFFFFFFFFFFFFFFFFFFFFFFFFFFFFFFFFFFFFFFFFFFFFFF
@M05620:37:000000000-D9766:1:1101:23230:9228 1:N:0:70
ACCATACCTTCTACAATGAGCTGCGTGTGGCTCCCGAGGAGCACCCCGTGCTGCTGACCGAGGCCCCCCTGAACCCCAAGGCCAACCGCGAGAAGATGAACCCAGGTGCGTGACCCGCTACCTCTTCTGGTGGCCGCCTCCCTCCTTCCTGGCCTCCCGGCGCTGCGCCCTTTCTCACTGGTTCTCTCTTCTGCCGTTTTCCGTAGGACTCTCTTCTCTGACCTGCGTCTCCTTTGGAACTCTGCAGGTTC
+
ABBB3DFFFFFFGGGGGGGGGGHHGGGGHGHHHGGGGGGGGHHHHGGGGGGGHHHHHHHGGGGGGGGGGGGHHHHGGGGHGHHHHGGGGGGGGGHHHHHGHHGFHGHH1CFG/>FHGGG-A/GHHHHHHBDHEHHDGGGGHGHHGGGGGFGFGEGGGGGG?FDFFFCFF;@FBFFFFFFFFFFFFFFFFFFFFFFFFFFFFFDFAA.FFFFFF/;FFFFF/FFBF.@DFFFFFFFBBBFBFFFFFFF.;B/
@M05620:37:000000000-D9766:1:1101:18684:9256 1:N:0:70
ACCACACCTTCTACAATGAGCTGCGTGTGGCTCCCGAGGAGCACCCCGTGCTGCTGACCGAGGCCCCCCTGAACCCCAAGGCCAACCGCGAGAAGATGACCCAGGTGAGTGGCCCGCTACCTCTTCTGGTGGCCGCCTCCCTCCTTCCTGGCCTCCCGGAGCTGCGCCCTTTCTCACTGGTTCTCTCTTCTGCCGTTTTCCGTAGGACTCTCTTCTCTGACCTGAGTCTCCTTTGGAACTCTGCAGGTTCT
+
BCCDDDCCFFFFGGGGGGGGGGHHGGGEHGHHHGGGGGGGGHHHHGGGGFGGHHHHHHHGGGGGGGGGGGGHHHHGGGGHGHHHHGGGGGGGGGHHHHHHHHHHGCGGHBGGGHHGGGGGHHHHHHHHEGHCHHGGGGGHGHHGHGGGFFEFGGGGGFG-ACGGGGFFFFFFFFFFFFFFFFFFFFFFFFFFFFFFFFFHFFFFA?FFFFFFFFFFFFFFFFFF/FFFFFFFFFFFFFFFFHFFFFFFFFF
@M05620:37:000000000-D9766:1:1101:18678:9272 1:N:0:70
ACCACACCTTCTACAATGAGCTGCGTGTGGCTCCCGAGGAGCACCCCGTGCTGCTGACCGAGGCCCCCCTGAACCCCAAGGCCAACCGCGAGAAGATGACCCAGGTGAGTGGCCCGCTACCTCTTCTGGTGGCCGCCTCCCTCCTTCCTGGCCTCCCGGAGCTGCGCCCTTTCTCACTGGTTCTCTCTTCTGCCGTTTTCCGTAGGACTCTCTTCTCTGACCTGAGTCTCCTTTGGAACTCTGCAGGTTCT
+
BBCBCCBAFFFFGGGGGGGGGGHHGGGGHGHHHGGGGGGGGHHHHGGEBFGGHHHHGHHGGGGGGGGGGGGHHHHGGEGHGHHHHGGGGGGGGGHHHHHHHHFHGHHFHHHGGHHGGGGGHHHHHHHHHHHGHHGGGGGHGHHGHGGGGGGGGGGGGGGGGGGGGGFFFFFFFFFFFFFFFFFFFFFFFFFFFFFFDFFFFFFFFFFFFFFFFFFFFFFFFFFFFFFFFFFFFFFFFFFFFFFFFFFFFFF
@M05620:37:000000000-D9766:1:1101:12468:9293 1:N:0:70
ACCACACCTTCTACAATGAGCTGCGTGTGGCTCCCGAGGAGCACCCCGTGCTGCTGACCGAGGCCCCCCTGAACCCCAAGGCCAACCGCGAGAAGATGAACCCAGGTGAGTGGCCCGCTACCTCTTCTGGTGGCCGCCTCCCTCCTTCCTGGCCTCCCGGAGCTGCGCCCTTTCTCACTGGTTCTCTCTTCTGCCGTTTTCCGTAGGACTCTCTTCTCTGACCTGAGTCTCCTTTGGAACTCTGCAGGTTC
+
AABBCCCCFFFFGFGGGGGGGGGHGGGEFGHHHGGGGGGGGHHHHGGGGGGGHHGGHHHGGGGGGGGGGGGGHHHGGGGHGHHHHGGGGGGGGGHHHHBFGHGGHGFHEHHHCEHHGGCCCHHHHHHHGHHGDGHCCGFGHGFHGFFFFFFFGGFFGGGG-@BFFFAFFAAFFFFFFFFFFFFFFFFFFFFFFFFFDFF?FFDFFFAFFFFFFFFFFFFFFFFFF/BFFBBBFFFFFFFFFFFFFFFFFF/
@M05620:37:000000000-D9766:1:1101:16741:9311 1:N:0:70
AGTGCCAGCTCTCAATCGCACACGTGTGCCCTCCCGTCCCGAATTCATCTCTCATACCCCGTCCCCCACTTGAAACAAATAGCACCAACTCCGCCGCTTGTCTTTGCCCTATGTGAGTATCCAGCGTATTAATCTGGGAGTTGGGGAGGAGTGAGAATTTGGGGAAAGAAAGTCCTAACCGTGGAGGGGTCTGGTAACTGATGTGTTGAGGATGTGCTCTTTGGCTCCCACCAGTCCCCCTGTCTGGTCTC
+
BCABCFFFCFFFGGGGGGGGGG4AF4BA5FGG2AFAFABB2BAFAG5B55BAFA5D533AABE1B1B0B15FG3FH311@BB343B?GE33F1?1>E/?F?BF4443?B32B?E3FGF3F3?FF2@C/?2@F>GD2F2@FAFF1CCEG@G.>0>1111>D=0=-<...<.;C:0:0CG/G?EE?:.99-;9C//;000;0BF0000;.;:B0/9/;;/BBFFB;;9/9A9F..9:::FEFF.;B///;:B/
@M05620:37:000000000-D9766:1:1101:5048:9325 1:N:0:70
ACCACACCTTCTACAATGCGCTGCGTGTGGCTCCCGAGGAGCACCCCGTGCTGCTGACCGAGGCCCCCCTGAACCCCAAGGCCAACCGCGCGAAGATGACCCAGGTGGGTGGCCCGCTACCTCTTCTGGTGGCCGCCTCCCTCCTTCCTGGCCTCCCGGCGCTGCGCCCTTTCTCACTGGTTCTCTCTTCTGCCGTTTCCCTAGGGACCTTCTCTTCGGCCTGGGTCCTCCTTGGGACCCTGCCGGTTTTA
+
BBBBBBB>BCFFGGGGGG4EEEGGGGGAAEGHHAFE?EGAEHEHHGG0EEGGHHGHHHG>EFGGGGGGGGGHHHHGGGGHGHHHHGGGGG/BCFG?GF1?FFAHE1F.<A.-CG<@-<A@CCCG000CGCCAFFGGGGGG./C.9FGFB9FAF0CEE.9-9--@DAFFADFFB/FFFFFFBFFBFFFFFFFBB/9AFF/B///.;./...//;//:/..-9....9.;/;/;B//.;.../...-;99../
@M05620:37:000000000-D9766:1:1101:25866:9341 1:N:0:70
ACCACACCTTCTACAATGAGCTGCGTGTGGCTCCCGAGGAGCACCCCGTGCTGCTGACCGAGGCCCCCCTGAACCCCAAGGCCAACCGCGAGAAGATGACCCAGGTGAGTGGCCCGCTACCTCTTATGGTGGCCGCCTCCCTCCTTCCTGGCCTCCCGGAGCTGCGCCCTTTCTCACTGGTTCTCTCTTCTGCCGTTTTCCGTAGGACTCTCTTCTCTGACCTGAGTCTCCTTTGGAACTCTGCAGGTTCT
+
BBBBBBBBFFFFGGGGGGGFGFHHGFGFFGHHHGGGFGGGGHHHHGGGDGGGGHGHHHHGGGGGGGGGGGGHHHHGGGGGGHHHHGGGGGGGGGHHHGHHHHHGGHHHHHHGGHHGGGGGHHHHH0DGFGHGHHGG?EGHGHHG/;FFGGG?FGFEGGGGGG./;DFFFFFFFFFFFFFFFF/FFFFFFFFFFFFFFFFFFFFFFFFFFFFFFFFFFFFFFFFFFFFFFFFFFFFFFFFFFFFFFFFFFFF
@M05620:37:000000000-D9766:1:1101:19143:9382 1:N:0:70
ACCACACCTTCTACAATGAGCTGCGTGTGGCTCCCGAGGAGCACCCCGTGCTGCTGACCGAGGCCCCCCTGAACCCCAAGGCCAACCGCGAGAAGATGACCCAGGTGAGTGGCCCGCTACCTCTTCTGGTGGCCGCCTCCCTCCTTCCTGGCCTCCCGGAGCTGCGCCCTTTCTCACTGGTTCTCTCTTCTGCCGTTTTCCGTAGGACTCTCTTCTCTGACCTGAGTCTCCTTTGGAACTCTGCAGGTTCT
+
AAAAAA1AFF1DGGGGGDFFGGHFG0EEH0ABFFGGGGCGGHHHHG/EE/BAFGHHHG0EEGGG/EGGGGGHFHHGGGG>FHHHH/EEC@CGGGHHHHHHHFHHFCGFG<GFGH/@CCGGHHHHHH0GFGHGHGGGG.EHGGHGH0CF0BFG.CFGGGGGGGGFGG@F@@FFFFFFFFFFFFFFFFFFFFFFFF@FFFFFFFFFFFFFFFFFFFFFFFFFFFFFEFFFFFFFFFFFFFFFFFFFFFFFFFF
@M05620:37:000000000-D9766:1:1101:17329:9412 1:N:0:70
ACCACACCTTCTACAATGAGCTGCGTGTGGCTCCCGAGGAGCACCCCGTGCTGCTGACCGAGGCCCCCCTGAACCCCAAGGCCAACCGCGAGAAGATGACCCAGGTGAGTGGCCCGCTACCTCTTCTGGTGGCCGCCTCCCTCCTTCCTGGCCTCCCGGAGCTGCGCCCTTTCTCACTGGTTCTCTCTTCTGCCGTTTTCCGTAGGACTCTCTTCTCTGACCTGAGTCTCCTTTGGAACTCTGCAGGTTCT
+
BCCCCCBCFFFFGGGGGGGGGGHHGEFEHCHHHGGFGGFGGHGHHGGGEGGGHHHHHHHGGGGGGGGGGGGHHHHGGGGHGHHHHGGGGGGGGGHHHFHHGHHGGHHHHHHGGHGGGGGGHHHHHHHHHHHGHHGGGGGHGHHGHGGGGGGGGGGGGGGGGGGGGGFFFFFFFFFFFFFFFFFFFFFFFFFFFFFFFFFFFFFFFFFFFFFFFFFFFFFFFFFFFFFFFFFFFFFFFFFFFFFFFFFFFFF
@M05620:37:000000000-D9766:1:1101:20242:9412 1:N:0:70
ACCACACCTTCTACAATGAGCTGCGTGGGGCTCCCGAGGAGCACCCCGTGCTGCTGACCGAGGCCCCCCTGAACCCCAAGGCCAACCGCGAGAAGATGACCCAGGTGAGTGGCCCGCTACCTCTTCTGGTGGCCGCCTCCCTCCTTCCTGGCCTCCCGGAGCTGCGCCCTTTCTCACTGGTTCTCTCTTCTGCCGTTTTCCGTAGGACTCTCTTCTCTGACCTGAGTCTCCTTTGGAACTCTGCAGGTTCT
+
1>1>AA1AFFC1AFGDFG1FGGEFG0E0A0EEHGGFCAAEFHAFA/EEAFGGHAGG10BE/EE?>E>/EEGHHHHCGGGFGHHHHGGGGGCGGGHGHGGHHEH//1??F1FFGCFGGG-CHFHGHHGHH=GGHHGGGGGHEGGGGGGGGG/;FGGGGGGGGGFFF@@F@@FFFFFFFFFFFFFFFFFFFFFFFF@BFFFFFFFFFFFFFFBFFFF/;BFBFFFFFFFFFFFFFFFFFFFFFFFFFFFFFFF
@M05620:37:000000000-D9766:1:1101:20375:9429 1:N:0:70
ACCACACCTTCTACAATGAGCTGCGTGTGGCTCCCGAGGAGCACCCCGTGCTGCTGACCGAGGCCCCCCTGAACCCCAAGGCCAACCGCGAGAAGATGACCCAGGTGAGTGGCCCGCTACCTCTTCTGGTGGCCGCCTCCCTCCTTCCTGGCCTCCCGGAGCTGCGCCCTTTCTCACTGGTTCTCTCTTCTGCCGTTTTCCGTAGGACTCTCTTCTCTGACCTGAGTCTCCTTTGGAACTCTGCAGGTTCT
+
AABBCBCCFFFFGGGGGGGGGGHHGGGGHGHHHGGGGGGGGHHHHGGGGGGGHHHGHHHGGGGGGGGGGGGGHHHGGGGHGHHHHGGGGGGGGGHHHHHHHHHHGHFHHGHGGHHGGGGGHHHHHHHHHHGGHHGGGGGHGHHGHGGGGGGGGGGGGDGFGGGGGGFFFFFFFFFFFHFFFFFFHFFFFFFHFFFFFFFFFFFFDFFFFFFFFFFHFFFFFFFFFFFFHHFFFHFFFFFFFFFFFFFFFFF
@M05620:37:000000000-D9766:1:1101:23412:9462 1:N:0:70
ACCACACCTTCTACAATGAGCTGCGTGTGGCTCCCGAGGAGCACCCCGTGCTGCTGACCGAGGCCCCCCTGAACCCCAAGGCCAACCGCGAGAAGATGACCCAGGTGAGTGGCCCGCTACCTCTTCTGGTGGCCGCCTCCCTCCTTCCTGGCCTCCCCGAGCTGCGCCCTTTCTCACTGGTTCTCTCTTCTGCCGTTTTCCGTAGGACTCTCTTCTCTGACCTGAGTCTCCTTTGTAACTCTGCAGGTTCT
+
3>3>AA3AFFFBFGF4AFG5BFFGEGGF42BFFGF222AA2FAGHGFED1EC5AC3FGHG?@0EFEEGGGGFCGFEGGE//?G//?E/>/>/BD011<FGHHH//F<GHHBCFHHDGCGGHHH00DG00=/.<<@DG?CHGHHGFFGGFFBFF0CEE.-;--999-BF;?FFFFFFFF/FFFFFFFFFFFF/BF=DFFEFF.B.9./BFFFFFFF9BF/F/B/9/;F/FF/B:FFBBBFBBBBBF9.;BF:
@M05620:37:000000000-D9766:1:1101:23280:9476 1:N:0:70
ACCACACCTTCTACAATGAGCTGCGTGTGGCTCCCGAGGAGCACCCCGTGCTGCTGACCGAGGCCCCCCTGAACCCCAAGGCCAACCGCGAGAAGATGACCCAGGTGAGTGGCCCGCTACCTCTTCTGGTGGCCGCCTCCCTCATTCCTGGCCTCCCGGAGCTGCGCCCTTTCTCACTGGTTCTCTCTTCTGCCGTTTTCCGTAGGACTCTCTTCTCTGACCTGAGTCTCCTTTGGAACTCTGCAGGTTCT
+
>A1AA1AAFFCDAGG13BFGFG1AAEEGH0FGGFE0AAEAEHHHHGEGA/EAFEGHHHFGGGGGEEEEGGGHGGCEGGGEGHHEEFGCG/BCCGHFGHHHHGGHCGHHF1<FF0FCGGGGHHH000=00=CEGA@C@CGHG//.0<CFFF/.;CA.;A-@?ACFF@@B@?FFFBFFFFFF;FFFFFFFFFFFBB@9AB-9FBFFBFFFFFFFFB/BFF/BFFFFFB/FBFFFFFFFBFFFBFFFFFA-9FB
@M05620:37:000000000-D9766:1:1101:16918:9477 1:N:0:70
ACCACACCTTCTACAATGAGCTGCGTGTGGCTCCCGAGGAGCACCCCGTGCTGCTGACCGAGGCCCCCCTGAACCCCAAGGCCAACCGCGAGAAGATGACCCAGGTGAGTGGCCCGCTACCTCTTCTGGTGGCCTCCTCCCTCCTTCCTGGCCTCCCGGAGCTGCGCCCTTTCTCACTGGTTCTCTCTTCTGCCGTTTTCCGTAGGACTCTCTTCTCTGACCTGCGTCTCCTTTGGAACTCTGCAGGTTCT
+
>AABAAABCFCFGFBGGGFGGGHHGAEA4EGABFFEDEAEEFAFBEEEEEEFGHHHHHHEFGGGGGGGGGEF3GHEEAEGGHFHHFGGCGCGGGHEFHHHHHEEEHHDHGHGGHHGGGGGHHHHHFHGHHHGHHHHGGHHGGH.GCGHHHGHGGFGGGG-ABFGGFGGGGFFFFFBFFFFFFFFFFFFFFFFFFFFFFFFFFFFFFFFFFFFFFFFFFF/FFFF.@:=AFFFFFEFFFFFFFFFFFFFFFF
@M05620:37:000000000-D9766:1:1101:14016:9501 1:N:0:70
ACCACACCTTCTACAATGAGCTGCGTGTGGCTCCCGAGGAGCACCCCGTGCTGCTGACCGAGGCCCCCCTGAACCCCAAGGCCAACCGCGAGAAGATGACCCAGGTGAGTGGCCCGCTACCTCTTCTGGTGGCCGCCTCCCTCCTTCCTGGCCTCCCGGAGCTGCGCCCTTTCTCACTGGTTCTCTCTTCTGCCGTTTTCCGTAGGACTCTCTTCTCTGACCTGAGTCTCCTCTGGAACTCTGCAGGTTCT
+
AAA1AAAAFFFFGGGFAFF1F1GHGAAB00FF1BFECEGGFHHHHGGGCEEGGHHBGGFECGCEG?GGGGG>E>GFFG/F>/GHHG//>B/<<CFF1FFHHHGHGHGHFGGGGGHCC-CGHHHHHHHEHHFGHHGGGACCFFHCF0FFG0CAFBFE.E@GGGGGE?@F@?BFFBFFBFFFFFFFFFFFFFFFFF@BFFFFEFFFA-FFFFFFFFFFFFFFFFFF/BFFFFFF-BB/BFFFFFFFFBFFEFF
@M05620:37:000000000-D9766:1:1101:6533:9506 1:N:0:70
GAGGCTGCTTTGGAAGAAACTGACAAGCCAGGGACACAAGATCGGAAGAGCACACGTCTGTACTCTAGTCACGAATTCGTATCTCGTATGCCGTCTCCTGCTTTAAAAAAAAAAAAAAGAAAAAAAACAACAATAAAAATAGAGCAGAACAAAAAATATTAACACCTAAACAAGCTCACCAAGACAAGATCAGAACCGAACCTCAATGCGACAAACAACTAAACAAATCTCGCTACTTCAACTCTAACACC
+
A?BCAAFBFDFDG4BFGGFGG5B4BBBBBGFFFGFFFHGGFHBGE22EB2BAB2B0BBFBAADGBD5DFFA5B11BFDF3BFBF@BBEF3BB>?EF2BFG3BB4BGHFHGGGC?>/>///0<<0---...<..000000.00000://:///...-;0000000/9///;:09/./000.0...9//:////////9-----/:////;..---/.9;.;///;/.;////.:.9-///////////;//.
@M05620:37:000000000-D9766:1:1101:19280:9518 1:N:0:70
ACCACACCTTCTACAATGAGCTGCGTGTGGCTCCCGAGGAGCACCCCGTGCTGCTGACCGAGGCCCCCCTGAACCCCAAGGCCAACCGCGAGAAGATCACCCAGGTGAGTGGCCCGCTACCTCTTCTGGTGGCCGCCTCCCTCCTTCCTGGCCTCCCGGAGCTGCGCCCTTTCTCACTGGTTCTCTCTTCTGCCGTTTTCCGTAGGACTCTCTTCTCTGACCTGAGTCTCCTTTGGAACTCTGCAGGTTCT
+
CCCCCCCCFFFFGGGGGGGGGGHHGGGGHGHHHGGGGGGGGHHHHGGGGGGGFHHHHHHGGGGGGGGGGGGHHHHGGGGHGHHHHGGGGGGGGGHHH2?GHHGHFHGHHFHGGHADGGGGHHHHHHHHHHFFHHGGGGGHGHHGGGGGGGGGGGGGGGGGGGGGGGFFFFFFFFFFFFFFFFFFFFFFFFFFFFFDFFFFFFFFFFFFFFFFFFFFFFFFFFFFFFFFFFFFFFFEFFFFFFFFFFFAFFF
@M05620:37:000000000-D9766:1:1101:14941:9527 1:N:0:70
ACCACACCTTCTACAATGAGCTGCGTGTGGCTCCCGAGGAGCACCCCGTGCTGCTGACCGAGGCCCCCCTGAACCCCAAGGCCAACCGCGAGAAGATGACCCAGGTGAGTGGCCCGCTACCTCTTCTGGTGGCCGCCTCCCTCCTTCCTGGCCTCCCGGAGCTGCGCCCTTTCTCACTGGTTCTCTCTTCTGCCGTTTTCCGTAGGACTCTCTTCTCTGACCTGAGTCTCCTTTGGAACTCTGCAGGTTCT
+
AACBAABBFFFFGFGGGGFFGGHHGGGB4EHABFFFDGFGDGAFGEEEEGEFFHGGHGGEFCCEGGGGGGGHFHHGGGGHGHHHHGGGGGCGGGHGHHHHHHCGGHHFGGHGGHHGGGGGFHHGHHHH0GHGHHGGGGGHGHHGHGGGGGGGGGGGGE?-@BFGGGFFFFFFFFFFFFFFFFFFFFFFFFFFFFFFFFFFFFFFFFFFFFFFFFFFFFFFFFFF/FFFFFFFFFFFFFFFFFFFFFFFFFF
@M05620:37:000000000-D9766:1:1101:20419:9548 1:N:0:70
GAGGCTGCTTTGGAAGAAACTCATAGATTACTGCAACAGTTCCCCCTGGACCTGGAAAAGTTTCTTGCCTGGCTTACAGAAGCTGAAACAACTGCCAATGGATGCTACCCGTAAGGAAAGGCTCCTAGAAGACTCCAAGGGAGTAAAAGAGATGATGAAACAATGGCAAGTAAGTCAGGCATTTCCGCTTTAGCACTCTTGTGGATCCAATTGAACAATTCTCAGCATTTGTACTTGTAACTGACAAGCCA
+
>AAAA1CACFFF1BABGGEFGGFHHFGGFFFHGBFDCCHEFFEFGGEGAGGHGHEG1BBGGHGGFHGBFGFGHHHEFFGHHHFGBB1GFFBGHFHFHGHHGFGFFGHGFE//>?FFGFHFF>BFECG>FGBGHHFHHHHACA/<0FFGGGE01<FFDHFBD0/GBFGCCC1?FG@FGG?GGGGBGFAA.EF1FDDG0<0GD<CFF0CCG:00:CF:;CGG0;CG0;G:=0G:CFGGGFFFFCBFFFFA.9/
@M05620:37:000000000-D9766:1:1101:28297:9565 1:N:0:70
ACCACACCTTCTACAATGAGCTGCGTGTGGCTCCCGAGGAGCACCCCGTGCTGCTGACCGAGGCCCCCCTGAACCCCAAGGCCAACCGCGCGAAGATGACCCAGGTGAGTGGCCCGCTACCTCTTCTGGTGGCCGCCTCCCTCCTTCCTGGCCTCCCGGAGCTGCGCCCTTTCTCACTGGTTCTCTCTTCTGCCGTTTTCCGTAGGACTCTCTTCTCTGACCTGAGTCTCCTTTGGAACTCTGCAGGTTCT
+
BBBBBBBBFFFFGGGGGGGGGGHHGGGGHGHHHGGGGGGGGHHHHGGGGGGGHHHHGHHFGGGGGGGGGGGGFHEGGGGHGHHHHGGGGG<BDGGGHHHHHH/?CCG1FFHGGH.<@DGGHHHHHDGHFGH?HHGGGGGGGGGGFFBF0BFGGGGGGG?B?9.;FFFFFFFFFFFFFFFF/FFFFFFFFFFFFFAAAFFFFFFF.AFFFFFFFF;FFFFFFFFFBF9FFFBFFFFFFFFFFFFFFFFFFFF
@M05620:37:000000000-D9766:1:1101:12012:9586 1:N:0:70
ACCACACCTTCTACAATGAGCTGCGTGTGGCTCCCGAGGAGCACCCCGTGCTGCTGACCGAGGCCCCCCTGAACCCCAAGGCCAACCGCGAGAAGATGAACCCAGGTGCGTGGCCCGCTCCCTCTTCTGGTGGCCGCCTCCCTCCTTCCTGGCCTCCCGGCGCTGCGCCCTTTCTCACTGGTTCTCTCTTCTGCCGTTTTCCGTAGGACTCTCTTCTCTGCCCTGCGTCTCCTTTGGAACTCTGCCGGTTC
+
BBBBBBBBFFFFGGGGGG5FGFHHGFG24BGFGFFE?EEEDHHHHGGE1EFGEHEHHHGAEECGGGGGGEFHHHHGGGGHGHHHHGGGGG/<CGHE>GFFGHGFHGGC1A?EDGHHGCF-<EHHGHHHHHHHGHHGGGGGGEGGDFGGGGGEGGGGGEFG-@ADFFFFFFFFFFFFBFFFBFFFFFFFFFFFFFFFDDFFFFBFADFFFFFFFFFFFFBF/9AFF.@.@AFFFFFFFFFBFFFFB/9@@F.
@M05620:37:000000000-D9766:1:1101:16074:9589 1:N:0:70
ACCACACCTTCTACAATGAGCTGCGTGTGGCTCCCGAGGAGCACCCCGTGCTGCTGACCGAGGCCCCCCTGAACCCCAAGGCCAACCGCGAGAAGATGACCCAGGTGAGTGGCCCGCTACCTCTTCTGGTGGCCGCCTCCCTCCTTCCTGGCCTCCCGGAGCTGCGCCCTTTCTCACTGGTTCTCTCTTCTGCCGTTTTCCGTAGGACTCTCTTCTCTGACCTGAGTCTCCTTTGGAACTCTGCAGGTTCT
+
CCDCDCCCFFFFGGGGGGGGGGHHGGGGHGHHHGGGGGGGGHHHHGGGGGGGHHHHHHHGGGGGGGGGGGGHHHHGGGGHGHHHHGGGGGGGGGHHHHHHHHHHFHHHHGHGGHHGGGGGHHHHHHHHHHHGHHGGGGGHGHHGHGGGGGGGGGGGGGGGGGGGGGFFFFFFFFHHFHFFFFFFFFFFFFFHFFFFFFFFFFFFFFFFFFFFFFFFFFFFFFFFFFHFHFFFFFFFFFFFFFFFFFFFFFF
@M05620:37:000000000-D9766:1:1101:7975:9592 1:N:0:70
ACCACACCTTCTACAATGAGCTGCGTGCGGCTCCCGAGGAGCACCCCGTGCTGCTGACCGAGGCCCCCCTGAACCCCAAGGCCAACCGCGCGAAGATGACCCAGGTGAGTGGCCAGCTACCTCTTCTGGTGGCCGCCTCCCTCCTTCCTGGCCTCCCGGCGCTGCGCCCTTTCTCACTGGTTCTCTCTTCTGCCGTTTTCCGTAGGACTCTCTTCTCTGACCTGCGTCTCCTTTGGAACTCTGCAGGTTCT
+
AAABBBBBFFFFFGGGGGFFGGHHGAE22AAAA2BB2A0A11GFFEEG1BEFBGFEEHFEECCEFEG>E//23BGAE/?/CEHHGE?B@C<BCDG?GGFFHHEECGH1<<<FFF/<EHHHHHFFG0D0D=:DHHGGGCFEGGGGGGBFFBFGGBFEEDG-;-9;A->DBFF/;FB;9BFBBFFFFF/FFFFFFFFFFFFBFFFFDFFFFFFFFF//;FF9BFFB.@DFFFFFB/BBFFBF/BFFFFF.BBF
@M05620:37:000000000-D9766:1:1101:14661:9603 1:N:0:70
ACCACACCTTCTACAATGAGCTGCGTGTGGCTCCCGAGGAGCACCCCGTGCTGCTGACCGAGGCCCCCCTGAACCCCAAGGCCAACCGCGAGAAGATGACCCAGGTGAGTGGCCCGCTACCTCTTCTGGTGGCCGCCTCCCTCCTTCCTGGCCTCCCGGAGCTGCGCCCTTCCTCACTGGTTCTCTCTTCTGCCGTTTTCCGTAGGACTCTCTTCTCTGACCTGAGTCTCCTTTGGAACTCTGCAGGTTCT
+
CCCCCCCCFFFFGGGGGGGGGGHHGGGEHGHHHGGGGGGGGHHHHGGGGGGGHHHHHHHEFGGGGGGGGGGHHHHGGGGHGHHHHGGGGGGGGGHHHHHHHHAGFHHGHHHGGHHGGGGGHHHHHHHHHHHGHHGGGGGHGHHGHGGGGGGGGGGGGGGCGCGBFFFFFFFFFFFFFFFFFFFFFFFFFFFFFFFFFFFFFFFEDDFFFFFFFFFFFFFFFFFFFFFFFFFFFFFFFFFFFFFFFFFFFFF
@M05620:37:000000000-D9766:1:1101:15394:9656 1:N:0:70
GAGGCTGCTTTGGAAGAGCACACGTCTGAACTCCAGTCACGAATTCGTATCTCGTATGCCGTCTTCTGCTTGAAAAAAAAAAAAAAAACGAGTACCTATTCTGACTGCTCCCCTCCCTGATCTGGTCCCCGACTCCCCCCTTCCCGGCCACCCGCAGCTGCACCATTTCCCACTGATTCTCGCTTCTCCCGTTTACCAGAGATCTCTCTTCACTTAACTGATCCTCATCTGTCACTCTGGACGTTCTCGAT
+
A3AABAFAFFFFGGGGCGGGGGHGGHHFFFHHHHCGFGHFFGAFFHGBFBGGFHGGHGHFEFCAFFFBGHHHFGGHHGC/E>//////</?//022222>22>22?22??F/?0/</01011=<11=10<--@-.<..<--.///;-;9-;9.----9:///:C.0:9//:99A//////;.;.;;B/B/.;AB.////.../:9/B/9/;//;9////////;BF/9//////9//;B/B.-.;;././/
@M05620:37:000000000-D9766:1:1101:12634:9658 1:N:0:70
ACCACACCTTCTACAATGAGCTGCGTGTGGCTCCCGAGGAGCACCCCGTGCTGCTGACCGAGGCCCCCCTGAACCCCAAGGCCAACCGCGAGAAGATGACCCAGGTGAGTGGCCCGCTACCTCTTCTGGTGGCCGCCTCCCTCCTTCCTGGCCTCCCGGAGCTGCGCCCTTTCTCACTGGTTCTCTCTTCTGCCGTTTTCCGTAGGACTCTCTTCTCTGACCTGAGTCTCCTTTGGAACTCTGCAGGTTCT
+
ABCCCCBBFFFFGFGFGGGGGGHHGGGFFGHFHGGDGGGGGHHHHGGGGGGGHHHHHHHGGGGGGGGGGGGHHHHGGGGHGHHHHGGGGGFGGGHHHHBGHGAFCGHHHFHGGHHGGGGGHHHHHHHFDGG?FGGGGGGHGHHGHGGGGGGGGFGGGGG??AGBFAFFFFFFFFFBFFFFFFFFFFFFFFFFFFFFFFFFFFF9AD/FFFFFFFFFFFFFFFFF/BFFFFFFFFFEF/FFFFFFBFAFFFF
@M05620:37:000000000-D9766:1:1101:20242:9666 1:N:0:70
ACCACACCTTCTACAATGAGCTGCGTGTGGCTCCCGAGGAGCACCCCGTGCTGCTGACCGAGGCCCCCCTGAACCCCAAGGCCAACCGCGAGAAGATGACCCAGGTGAGTGGCCCGCTACCTCTTCTGGTGGCCGCCTCCCTCCTTCCTGGCCTCCCGGAGCTGCGCCCTTTCTCACTGGTTCTCTCTTCTGCCGTTTTCCGTAGGACTCTCTTCTCTGACCTGAGTCTCCTTTGGAACTCTGCAGGTTCT
+
>AAAA11AFF@@AGG1FFFA1FFFEAEEE0FBGGAAEEE/EHGHHGAAEEE/FEFHHHHGGGGGCF>EGGFHFHA?EGGEFHHCEFGGGCCCCCGHBDHHHHEG/GFDGFGGGHHGGCGGHHHHGDHGDHHGHGGG-;CH.GH.CGGGGF/FFGGGGG@--AFBF@@F@@FFFFFFFFFFFFFFFFFFFFFFFF@BFFFFFFFF-9FFFFFFFFFFFFF9FFFF/BFFFFFFFFFFFFFFFFFEFF-9;FF
@M05620:37:000000000-D9766:1:1101:13733:9667 1:N:0:70
ACCACACCTTCTACAATGAGCTGCGTGTGGCTCCCGAGGAGCACCCCGTGCTGCTGACCGAGGCCCCCCTGAACCCCAAGGCCAACCGCGAGAAGATGACCCAGGTGAGTGGCCCGCTACCTCTTCTGGTGGCCGCCTCCCTCCTTCCTGGCCTCCCGGCGCTGCGCCCTTTCTCACTGGTTCTCTCTTCTGCCGTTTTCCGTAGGACTCTCTTCTCTGACCTGCGTCTCCTTTGGAACTCTGCAGGTTCT
+
BBCCCCCCFFFFGGGGGGGGGGHHGGGBFGHHHGGGGGGAEHHHHGGGFGGGGHGHHHGEEFFGGGGGGGFGFHHGGEEHGHHHEFGGGGBDGFHHHFHHHHAFFHHBCHHFFHHCGGCGHHHHHGHHFHHGHHGGGDGHGGHGHFGGGGGGGGGGGGF--CA;DAFFFFFFFFFBFFFFBFFFFFFFFFFFFE=FFFFFFFFADDBFFFFFFFFFFFFBFFFF.DFFDFFFFFEFFFFFFFFFFFFFFFF
@M05620:37:000000000-D9766:1:1101:20241:9687 1:N:0:70
ACCACACCTTCTACAATGAGCTGCGTGTGGCTCCCGAGGAGCACCCCGTGCTGCTGACCGAGGCCCCCCTGAACCCCAAGGCCAACCGCGAGAAGATGACCCAGGTGAGTGGCCCGCTACCTCTTCTGGTGGCCGCCTCCCTCCTTCCTGGCCTCCCGGAGCTGCGCCCTTTCTCACTGGTTCTCTCTTCTGCCGTTTTCCGTAGGACTCTCTTCTCTGACCTGAGTCTCCTTTGGAACTCTGCAGGTTCT
+
BBBBBBBBFCFFGGGGGGGGGFFGEF2ACEHFGFGDEEEGGEFGHGEGGGCFBGHHGHHGGEEGGGGGGGGHHHHGGGGHGGHHHGGGGGGGGGHHHHGHHH/FFHHHHGHGGHGDGCDCHHHHHHHGGHGGHHGGGGGHGHHGFGGGGGGGGGGGG?DAGGGGGGFFFFFFFFFFFFFFFFFFFFFFFFFFFFFDDFFFFDF.:9FFFFFFFFFFFFFFFFFBFFBFBBFFFFFBBFFFFBFFFFFFFFF
@M05620:37:000000000-D9766:1:1101:15182:9710 1:N:0:70
ACCACACCTTCTACAATGAGCTGCGTGTGGCTCCCGAGGAGCACCCCGTGCTGCTGACCGAGGCCCCCCTGAACCCCAAGGCCAACCGCGAGAAGATGACCCAGGTGAGTGGCCCGCTACCTCTTCTGGTGGCCGCCTCCCTCCTTCCTGGCCTCCCGGAGCTGCGCCCTTTCTCACTGGTTCTCTCTTCTGCCGTTTTCCGTAGGACTCTCTTCTCTGACCTGAGTCTCCTTTGGAACTCTGCAGGTTCT
+
CCCCCCCCFFFFGGGGGGGGGGHHGGGFHGHHHGGGGGGGGHHHHGGGGGGGHHGHHHHGGGGGGGGGGGGHHHHGGGGHGHHHHGGGGGGGGGHHHHHHHHCGFHHHHHHGGHHGGGGGHHHHHHHHGHHGHHGGGGGHGHHGHGGGGGGGGGGGGDGCGGGGGGFFFFFFFFFFFFFFFFFFFFFFFFFFFFFFFFFFFFFFFFFFFFFFFFFFFFFFFFFFEFFFFFFFFFFFFFFFFFFFFFFFFFF
@M05620:37:000000000-D9766:1:1101:22003:9726 1:N:0:70
ACCACACCTTCTACAATGAGCTGCGTGTGGCTCCCGAGGAGCACCCCGTGCTGCTGACCGAGGCCCCCCTGAACCCCAAGGCCAACCGCGAGAAGATGACCCAGGTGAGTGGCCCGCTACCTCTTCTGGTGGCCGCCTCCCTCCTTCCTGGCCTCCCGGAGCTGCGCCCTTTCTCACTGGTTCTCTCTTCTGCCGTTTTCCGTAGGACTCTCTTCTCTGACCTGAGTCTCCTTTGGAACTCTGCAGGTTCT
+
?AAAAAAAFFFDDGGF3FGGGGBFGAEGH0FGHGFGG/ECEHHHEGGGEGGGFFHHFFHGGGGGCFEEGGGHHHHGGGGHGHHHHGGGGGGGGGHHHHHHHHGHGHHHHHHGGHHGGGCGHHHHHHHHGHHGHHGGGGGHGHHGHGGGGGGGGGGGG.AAGGAFFG@F@@FFFFFFFFFFBFFFFFFFFFFFFF@FFFFFFFF?B-BFFFFFFFFFFFFFFFFFFFFBF//BFFFBBFFFFFFFFFFFFFF
@M05620:37:000000000-D9766:1:1101:21387:9731 1:N:0:70
ACCACACCTTCTACAATGAGCTGCGTGTGGCTCCCGAGGAGCACCCCGTGCTGCTGACCGAGGCCCCCCTGAACCCCAAGGCCAACCGCGAGAAGATGACCCAGGTGAGCGGCCCGCTACCTCTTCTGGTGGCCGCCTCCCTCCTTCCTGGCCTCCCGGAGCTGCGCCCTTTCTCACTGGTTCTCTCTTCTGCCGTTTTCCGTAGGACTCTCTTCTCTGACCTGAGTCTCCTTTGGAACTCTGCAGGTTCT
+
AA>>AAAAFFF1AFG1AFFAA1A1ABAEGAGHCFFEECG?EHHHHGCGAAECAABFHFHGGG?E/E/EGGGFHB/?EGEEFEHA/FEEC@<@/<<FHB1GGBHGF11??1/>@<-@@@GC/<GHHHHCC0:C:GCGGBBEA/99FBB/0C/.CFFE9E9A-@9//@9B@@/B9B/9BBFF9/9FFBFFFFFFEF@F-F-B9BF;B-/;99/9FB//B//9/BF-BFB/BF//;/99/BBB/BBFFB--/B9
@M05620:37:000000000-D9766:1:1101:25398:9749 1:N:0:70
ACCACACCTTCTACAATGAGCTGCGTGTGGCTCCCGAGGAGCACCCCGTGCTGCTGACCGAGGCCCCCCTGAACCCCAAGGCCAACCGCGAGAAGATGACCCAGGTGAGTGGCCCGCTACCTCTTCTGGTGGCCGCCTCCCTCCTTCCTGGCCTCCCGGAGCTGCGCCCTTTCTCACTGGTTCTCTCTTCTGCCGTTTTCCGTAGGACTCTCTTCTCTGACCTGAGTCTCCTTTGGAACTCTGCAGGTTCT
+
BBBBBBBBFFFFGGGGGG5BGGHHGGGFHCGHHFG?FGGFGHHHHGGGGEGGHHHHHHHAGGEGGGGGGGGHHHHGGGFHGHHHHGGGG?/>DGHHH2DGHHGGFGHDF1?<FHF@C-@DHD<DGDG0GD/CGHCGG.EHGBGGFFGGF0;AF0FFGCB--:CBF9DFFDFFFBBFFF/BBF9/9/BBFFFEFFDAFFFFFFB?D.BF////99/B9;9BFFF.;:9BFFFFFF/BBFB/9F/BFFFFFFF
@M05620:37:000000000-D9766:1:1101:17276:9764 1:N:0:70
ACCACACCTTCTACAATGAGCTGCGTGTGGCTCCCGAGGAGCACCCCGTGCTGCTGACCGAGGCCCCCCTGAACCCCAAGGCCAACCGCGAGAAGATGACCCAGGTGAGTGGCCCGCTACCTCTTCTGGTGGCCGCCTCCCTCCTTCCTGGCCTCCCGGAGCTGCGCCCTTTCTCACTGGTTCTCTCTTCTGCCGTTTTCCGTAGGACTCTCTTCTCTGACCTGAGTCTCCTTTGGAACTCTGCAGGTTCT
+
AABAAAAAFFFFGFGFGGGGGGHFGGCGHGFHFGEGAEGGGHDHHGGGFGGG5GHGHHHGCG?EEDGFGGGGHFGEGGGHGHHHHGGGGFGGGGHCHG2GFHGHGHHHHHHGGHHGGGGGHHHHGHHGHHHGHHGGGGGHGHHGHGGGGGGFGGGGGGGGAGGFGGFFFFFFFFFFFFFFFFFFFFFFFFFFFFFDDFFFFFFFFFFFFFFFFFFFFFBFFFFEFFFFFFFFFFFBBFFFFFFFFFFFFFF
@M05620:37:000000000-D9766:1:1101:17200:9798 1:N:0:70
ACCACACCTTCTACAATGAGCTGCGTGTGGCTCCCGAGGAGCACCCCGTGCTGCTGACCGAGGCCCCCCTGAACCCCAAGGCCAACCGCGAGAAGATGACCCAGGTGAGTGGCCCGCTACCTCTTCTGGTGGCCGCCTCCCTCCTTCCTGGCCTCCCGGAGCTGCGCCCTTTCTCACTGGTTCTCTCTTCTGCCGTTTTCCGTAGGACTCTCTTCTCTGACCTGAGTCTCCTTTGGAACTCTGCAGGTTCT
+
BBBBBBBBFFFFGGGGGGGGGDHHGEEBCEGGFGGEFGGGGHHHHGGGDFGGHHGFHHGGGGGGGGGGGGGHHGHGGGGHGEHHHGGEGGGGGGGHFHHHHHHHGHHHHHHGGHHGGGGGHHHHHHHHHHHGHHGGGGGHGHHGHGGGGGGGGGGGGGGGGGGGGGFFFFFFFFFFFFFFFFFFFFFFFFFFFFFFFFFFFFFFFFFFFFFFFFFFFFFFFFFF/BFFFFFFFFFFFFFFFFFFFFFFFFF
@M05620:37:000000000-D9766:1:1101:3857:9817 1:N:0:70
ACCACACCTTCTACAATGAGCTGCGTGTGGCTCCCGAGGAGCACCCCGTGCTGCTGACCGAGGCCCCCCTGAACCCCAAGGCCAACCGCGAGAAGATGACCCAGGTGCGTGGCCCGCTACCTCTTCTGGTGGCCGCCTCCCTCCTTCCTGGCCTCCCGGCGCTGCGCCCTTTCTCACTGGTTCTCTCTTCTGCCGTTTTCCGTAGGACTCTCTTCTCTGACCTGCGTCTCCTTTGGAACTCTGCAGGTTCT
+
BBBBBBB>CFFFGGGGDGBBGFHHGEEA4AGGFBFE2EEFFHFHHGGAEEEFGHHHGGHA>EFGGEGGGGGHCGHGGGGHGHGHHGGFDG<>DGFBGHHHHHHGGHH1AFAFGH.ADGGGHHHFHGHGHHHGHHGGGGGHGGGGGGGGGEGGGEFEEGG-9@BFFAFFFFFFFFFFFFFFFFFFFFFFFFFFFFFFFFEFFFFFDFFFFFFFFFBFFFFFFFFF?BFFFFFFFFFFFFFFFFFFFFFFFFF
@M05620:37:000000000-D9766:1:1101:10674:9854 1:N:0:70
ACCACACCTTCTACAATGAGCTGCGTGTGGCTCCCGAGGAGCACCCCGTGCTGCTGACCGAGGCCCCCCTGAACCCCAAGGCCAACCGCGAGAAGATGACCCAGGTGAGTGGCCCGCTACCTCTTCTGGTGGCCGCCTCCCTCCTTCCTGGCCTCCCGGAGCTGCGCCCTTTCTCACTGGTTCTCTCTTCTGCCGTTTTCCGTAGGACTCTCTTCTCTGACCTGAGTCTCCTTTGGAACTCTGCAGGTTCT
+
CCCCCCCCFFFFGGGGGGGGGGHHGGGEGGHHHGGGGGGGGHGHHGGGGFGGHHHHHHHGGGGGGGGGGGGHGHHGGGGHGHHHHGGGGGCFGGHGHHGHHHHHGHHHHHHGGHHGGGGGHHHHHHHHHHHGHHGGGGGHGHHGHGGGGGGGGGGGGGGGGGGGGGFFFFFFFFFFFFFFFFFFFFFFFFFFFFFFFFFFFFFFFFFFFFFFFFFFFFFFFFFF/FFFFFFFFFFFFFFFFFFFFFFFFFF
@M05620:37:000000000-D9766:1:1101:7786:9890 1:N:0:70
ACCACACCTTCTACAATGAGCTGCGTGTGGCTCCCGACGAGCACCCCGTGCTGCTGACCGAGGCCCCCCTGAACCCCAAGGCCAACCGCGAGAAGATGACCCAGGTGAGTGGCCCGCTACCTCTTCTGGTGGCCGCCTCCCTCCTTCCTGGCCTCCCGGAGCTGCGCCCTTTCTCACTGGTTCTCTCTTCTGCCGTTTTCCGTAGGACTCTCTTCTCTGACCTGAGTCTCCTTTGGAACTCTGCAGGTTCT
+
CCCCCCCCFFFFGGGGGGGGGGHHGGGEHGHHHGGGGGGGGGGHHGGGGGGGHHHHHHHGGGGGGGGGGGGHHHHGGGGHGHHHHGGGGGGGGGHHHHHHHHAGGGHHHHHGGHHGGGGGHHHHHHHHHHHGHHGGGGGHGGGGGGGGGGGGGGGGGGG?DGGFFFFFFFFFFFFFFFFFFFFFFFFFFFFFFFFFFFFFFFFFDFFFFFFFFFFFFFFFFFFFBFFFFFFFFFFFFFFFFFFFFFFFFFF
@M05620:37:000000000-D9766:1:1101:9484:9893 1:N:0:70
GCGGCTGCTTTGGAAGAAACTGACAAGCCAGGGACAAAAGATCGGAAGAGCACACGTCTGAACTCCAGTCACGAATTCGTATCTCGTATGCCGTCTTCTGCTTGAAAAAAAAAAATCAACCCCTGGCCTGTCCGCCCCCCCTCTTCCCTTTCCCCCTCCCGTGCTTCCTTTTTCTCCCTTCTCCCCCTTTGCCCTTGTCCCTCATCACCCCTCTTAGCCACCTTGGCCGCTCTGCCGGCTGTACATCGTAC
+
>3>A>>A>FFDFGGGGGGGGFBBBFEEGFFAGEFFF2BFGFFHCEEFF1BFBGFCE1B2F5DBDFFFBD3@D>111?5?B23B4B?1B3B4GEECEFFHF4B33BBFGFF/////0@@2<0?<///<?1/1?<.-<---<:;./0<0;0C0:0::;-:A9.9...0;B00=;9B0;0/;C;F0C/9.@FFB/9/9/B9B/BFB9///9..-.99/9//;/.AF/:B/;-99B./9/;--;-;/9//;....
@M05620:37:000000000-D9766:1:1101:21193:9901 1:N:0:70
ACCACACCTTCTACAATGAGCTGCGTGTGGCTCCCGAGGAGCACCCCGTGCTGCTGACCGAGGCCCCCCTGAACCCCAAGGCCAACCGCGAGAAGATGACCCAGGTGAGTGGCCCGCTACCTCTTCTGGTGGCCGCCTCCCTCCTTCCTGGCCTCCCGGAGCTGCGCCCTTTCTCACTGGTTCTCTCTTCTGCCGTTTTCCGTAGGACTCTCTTCTCTGACCTGAGTCTCCTTTGGAACTCTGCAGGTTCT
+
CCDDCDCCFFFFGGGGGGGGGGHHGGGGHGHHHGGGGGGGGHHHHGGGGGGGHHHHHHHGGGGGGGGGGGGHGHHGGGGHGHHHHGGGGGGGGGHHHHGHHHHHGHHHHHHGGHHGGGGGHHHHHHHHGHHGHHGGGGGHGHHGHGGGGGGGGGGGGGGGGGGGGGFFFFFFFFFFFFFFFFFFHHFFFHFHFFFFFFFHFFFFFFFFFFFFFHFHFHFFFFFFFFFFHFFFFHHFFFFFFFFFFFFFFFF
@M05620:37:000000000-D9766:1:1101:27345:9915 1:N:0:70
ACCACACCTTCTACAATGAGCTGCGTGTGGCTCCCGAGGAGCACCCCGTGCTGCTAACCGAGGCCCCCCTGAACCCCAAGACCAACAACGAGAAGATGCCCCAGGTGCGTGGCCGGCTACCTCTTTTGGTGTCCGCCTCCCTCCTTCCTGGCCTCCCGCACCTGCGCCTTTTCTCACTGTTTCTCTCTTCTTCCGTTTTCCGTAGGACTCTCTTTTCTTACCGGGTTCTCCTTTGGACCTCTCCAAGGTTC
+
AAAAA?AAFFFFGBFFDGB1F1GHE00A00BFAEFEEE//AFHHHGGG/AEGBFG1DFGE>F/EFCEGGGF0FFHFGG//0>FG/E//?/?/??<G1BD<G//??11?////>F//-<.>0111<111-<..<=.<A.:G./;CF00CG0/;C0CF9A----//.9;C.C00009///9/;;FBB/BF/;9/:B-BBBEFE?B---/:9;//B///////;/---9:-9B9FF/B/;/--/9/////-9;/
@M05620:37:000000000-D9766:1:1101:6158:9940 1:N:0:70
AGTTCCAGCTCTCCATCGCACAGGGGCCCCAGGGCCTGGCCCCTCCATCCAGACACCCTATGACCGCACCCGCTACCTGGCGCACCCCCTCCGCAGCTTGGCTGGGACCTATGTTTGAATCCCGCGTGGGGCTCTCTGTGTTGTGGTGGGGTGCGGGGTGGTGGGCACCCCCCCCCCTCCGCGTGGCGGTCTGGGGAATCTGAGGGGGCGCAGCGGGTCTCTTGGTCCCCCCCGTCCCCCTGTCTGTGCTA
+
>>>3>BDFFFFFGGGBBAA2E2GCF22AEA2B2BBBABGHBGEFEGFHHBBFG1B2BEFG3BFGH0>>EEG/>//>FGBBB/?EEGF/>EE/<C/<<B1B?FHGGGHHGH1FGG11?11FG1</>A>--<-.-<C00;0;:;.;AD/::-=.:.;-9@;--9;D-...:.---9----;DA.;--;-;---;//.-.;./////;A==-;--;-9--9;B/;////;/;9DB;BA.ADFF-:B/B9999F/
@M05620:37:000000000-D9766:1:1101:24625:9957 1:N:0:70
ACCACACCTTCTACAATGCGCTGCGTGCGGCTCCCGAGGAGCACCCCGTGCTGCTGACCGAGGCCCCCCTGAACCCCAAGGCCAACCGCGCGAAGATGACCCAGGTGAGTGGCCCGCTACCTCTTCTGGTGGCCGCCTCCCTCCTTCCTGGCCTCCCGGAGCTGCGCCCTTTCTCACTGGTTCTCTCTTCTGCCGTTTTCCGTAGGACTCTCTTCTCTGACCTGAGTCTCCTTTGGAACTCTGCAGGTTCT
+
A>>1A1A>1CFFF3G13B11E0EEF00000AA/AF//EE/AFA0FFG///B/DF11FG0>/EEEG/EEG//01<FEGC/F//FG<F</>////<<.111<CF.GFFC10D<.CGC<<CG@GCCGCGH0GG:A.G?@AC.AEFBAFF0FF0F9A09.9B@-@;;F/>9A-9/;B9FBBB/-:BBF/BBFFFBBBF@9:BABBBF?FFFFFFFBBFFFBFBB99BF/BBFBBFB/BF/9BFFFFFFFFFFFFB
@M05620:37:000000000-D9766:1:1101:27379:9975 1:N:0:70
ACCACACCTTCTACAATGAGCTGCGTGTGGCTCCCGAGGAGCACCCCGTGCTGCTGACCGAGGCCCCCCTGAACCCCAAGGCCAACCGCGAGAAGATGACCCCGGTGAGTGGCCCGCTACCTCTTCTGGTGGCCGCCTCCCTCCTTCCTGGCCTCCCCGAGCTGCGCCCTTTCTCACTGTTTCTCTCTTCTGCCGTTTTCCGTAGCACTCTCTTCTCTGACCTGAGTCTCCTTTGGAACTCTGCAGGTTCT
+
BBBBBBBBFFFFGGGGGGGGGFHHGGGGHGHHHGGGGGGCGHHHHGGGGGGGDHHHHHHGGEEEFGGGGGGHHHHGGGGHGHHHHGGGGGCDGGHFGHHHC2/>/<>?<<<.<FF<C<--/<0<=<0=00/.;:-:::D?ABFGB0;F9CB.;F9EA.:-9-.:/=-A--/;///;9////;:/B/::B///;:9.:F./;.:...9;BBFF/BF//://BB/./.;//99:BF///9BBBF:/B/.9/99
@M05620:37:000000000-D9766:1:1101:12326:9997 1:N:0:70
ACCACACCTTCTACAATGAGCTGCGTGTGGCTCCCGCGGAGCCCCCCGTGCTGCTGACCGAGGCCCCCCTGACCCCCAAGGCCAACCGCGAGAAGCTGAACCCAGGTGAGTGGCCCGCTACCTCTTCTGGTGGCCGCCTCCCTCCTTCGTGGCCTCCCGGAGCTGCGCCCTTTCTCACTGGTTCTCTCTTCTGCCGTTTTCCGTAGGACTCTCTTCTCTGACCTGAGTCTCCTTTTGAACCCTGCAGGTTC
+
>>33>>>>FFFFFFGBAFGGGGHGEGGGE?BGAFFE2AE0AE1FGG>EE1EB@DFBFGHG>>>E?EEEEGGC3BGCFGCF/FFGGFD<CAD>/>F11<F<1FDF<.<<<.DH.<<G-CGCGHHG00<;G;F/.9;AFGGGG./CE/FC.9CADF/F9EF-9@BFFFFFFF-BF//;B/F9.9BF//BFFF/F/BB>DFF.9B:/...//FBBFF/B/BFBFFF9./.;BFFFFBB//.//.;A...99.;/
@M05620:37:000000000-D9766:1:1101:16692:10052 1:N:0:70
ACCACACCTTCTACAATGAGCTGCGTGTGGCTCCCGAGGAGCACCCCGTGCTGCTGACCGAGGCCCCCCTGAACCCCAAGGCCAACCGCGAGAAGATGACCCAAGTGGATGGCCCGCTAACTCTTCTGGTGGCCGCCTCCCTCCTTCCTGGCCTCCCCGAACCGCGCCCTTTCTCACTGGTTCTCTCTTCTGCCGTTTTCCGTAGGACTCTCTTCTCTGACCTGCATCTCCTTTGGAACTCTGCAGGTTCT
+
CCCCCCCCFFFFGGGGGGGGGGHHGGGGHGHHHGGGGGGGGHHHHGGGFGGGHHHHHHHGGGGGGGGGGGGHHHHGGGGHGHHHHGGGGGGGGGHHHHHBGH//?FD11=?CGHH-<-<.>D<0GD00<=CD<G@?D..GGB/E/C0F00:.FBAEF.;--;-:---@D>FFFFB0::0BBFB000:0;:BFBF-.AFF0F.;..;:0/:::0BF000::0;0::/:0:0BBFFFFBF0;:0:000;:;B0
@M05620:37:000000000-D9766:1:1101:23356:10093 1:N:0:70
GAGGCTGCTTTGGAAGAACCTGACAAGCCAGGGACACAAGATCGGACGAGCACCCGTCTGAACTCCAGTCACGACTTCGGATCTAGTATGCCTTCTTCTGCTTGAAAAAAGAAAAGCTCCCTCTTCTGTTGGCCGCCTCCCTCCTTCCTTGCCTCCCAGCTCTGCTCCCTTTCTCACTGTTTCTCTCTTCTGCCGTTTTCCGTCGCACTCTCTTCTCTGCCCTGAGTCTCCTTTGGACCTCTGCAGTTTCT
+
>A1>>AB>BBB@FB111B1ABBBBAE0B00B000B0ABAG0F1/AAA///AAA//ABB0/BD@DBFGBDB11?/>BBB?/>/>@1BB2BB211B>1BB21BB11B<1B0</?B00B0B1<?0B0F1G1@2<<1<//<<</?0<.0=D0111<1=1FE/0.0/00<0<CEHDF0CC0;GH00:0;CB0:CB::C0-:./;9B9C.---;?FFFB0BFBBB/;AF--;///9;9:BB///;FF/B///9/;9/
@M05620:37:000000000-D9766:1:1101:26336:10095 1:N:0:70
ACCACACCTTCTACAATTAGCTGCGTGTGGCTCCCGAGGAGCACCCCGTGCTGCTGACCGAGGCCCCCCTGAACCCCAAGGCCAACCGCCAGAAGATGACCCAGGCGAGCGGCCCGCTACCTCTTCTGGTGGCCGCCTCCCTCCATCCTGGCCTCCCGGAGCTGCGCCCTTTATCACTGGTTCTCTCTTCTGCCGTTTTCCGTAGGACTCTCTTCTCTGACCAGAGTCTCCTTTGGAACTCTGCAGGTTCT
+
CCCCCCCCFFFFGGGGGCGGGGHHGFGFHGHHHGGGGGGGGHHHHGGGGGGGHHHHHHHGGGGGGGGGGGGHHHHGGGGHGHHH/F//>/<<02B2FGFBFHHG//>/@/<CG@DCGG@GHHFCGHHF0=/CGHGGGFAEGGFG/C0FFFGFFFFFGAFDAD.FFFFFFBFF00BFFFFF0FFFFFFF0;BFF0@ADFFFFFFFDFFFFFFB00;BFFFFFF0:.;B0FFFFF0;BBFFFFFBFFF.909:
@M05620:37:000000000-D9766:1:1101:12458:10103 1:N:0:70
ACCACACCTTCTACAATGAGCTGCGTGTGGCTCCCGAGGAGCACCCCGTGCTGCTGACCGAGGCCCCCCTGAACCCCAAGGCCAACCGCGAGAAGATGACCCAGGTGAGTGGCCCGCTACCTCTTCTGGTGGCCGCCTCCCTCCTTCCTGGCCTCCCGGAGCTGCGCCCTTTCTCACTGGTTCTCTCTTCTGCCGTTTTCCGTAGGACTCTCTTCTCTGACCTGAGTCTCCTTTGGAACTCTGCAGGTTCT
+
CCCBCCCCFFFFGGGGGGGGGGHHGGGEGGHHHGGGGGGGGHHHHGGGGGGGHHHHHHHGGGGGGGGGGGGHHHHGGGGHGHHHHGGGGGCGGGHHHHHHGHGHGHFHHGFFGHHCFFFGHHHHHHHGFHHCGHGGGGGHGGHFHGGGGGGGGBFGGGG?BGGGGFFFFFFFFFFFFFFFFFFFFFFFFFFFFFFFFFFFFFFFFFFFFFFFFFFFFFFFFFFFFFFFFFFFFFFFFFFFFFFFFFFFFFF
@M05620:37:000000000-D9766:1:1101:19010:10110 1:N:0:70
ACCACACCTTCTACAATGAGCTGCGTGTGGCTCCCGAGGAGCACCCCGTGCTGCTGACCGAGGCCCCCCTGAACCCCAATGCCAACCGCGAGAAGATGAACCCAGGTGCGTGGCCCGCTACCTCTTCTGGTGGCCGCCTCCCTCCTTCCTGGCCTCCCGGCGCTGCGCCCTTTCTCACTGGTTCTCTCTTCTGCCGTTTTCCGTAGGACTCTCTTCTCTGACCTGCGTCTCCTTTGGAACTCTGCAGGTTC
+
BBBABBBACFFFGGGGFGGEGBGCEAAA42FBEEGA2EECDHHGHGGGAAEFFHEFHHBA?ECGG1EFG@EBGCGGG?AHFFHHHGGEGG<<<DFB1?>1?GAFHG?<1<??CCHHGCC?CHHH0GFGHHD<AHCCDGDDGCFGGGGGGFFBCFFFGGG@-?B=BF?BFB;FFFFFFFBBFFFFFFFFFFFFFFF=;9FFFFFF9DFFFFFFFFFFEF/B/;;FB.99@AFFEFFBF/BBFFF///;F.B/
@M05620:37:000000000-D9766:1:1101:19790:10113 1:N:0:70
ACCACACCTTCTACAATGAGCTGCGTGTGGCTCCCGAGGAGCACCCCGTGCTGCTGACCGAGGCCCCCCTGAACCCCAAGGCCAACCGCGAGAAGATGACCCAGGTGAGTGGCCCGCTACCTCTTCTTGTGGCCGCCTCCCTCCTTCCTTGCCTCCCCGAGCTGCGCCCTTTCTCACTTGTTCTCTCTTCTGCCGGTTTCCGTAGGACTCTCTTCTCTTACCTGAGGCTCCTTTTGGACTCTGCAGGGTCT
+
DCDDDDCCFFFFGGGGGGGGGGHHGFGGHGHHHGGGGGGGGHHHHGGGFGGGHHHHHHHGGGGGGGGGGGGHGHHGGGGHGHHHHGGGGGGGGGHHHHH2FGA?F111?11?=FH-<--<G0<0=<00==0<.C-:C..CG//C/<0C00<0<00<E.<9-9.00--BD-BF000<<00<0<00:000<:000<--<AF0F.:.<A0://0<0<000000<<00//....<0BF0B-<00/00<0<A-B//
@M05620:37:000000000-D9766:1:1101:15408:10156 1:N:0:70
ACCACACCTTCTACAATGAGCTGCGTGTGGCTCCCGAGGAGCACCCCGTGCTGCTGACCGAGGCCCCCCTGAACCCCAAGGCCAACCGCGAGAAGATGACCCAGGTGAGTGGCCCGCTACCTCTTCTGGTGGCCGCCTCCCTCCTTCCTGGCCTCCCGGAGCTGCGCCCTTTCTCACTGGTTCTCTCTTCTGCCGTTTTCCGTAGGACTCTCTTCTCTGACCTGAGTCTCCTTTGGAACTCTGCAGGTTCT
+
BBBBBBBBFFFFGGGGGGGGGGHFGFGGHEHHHGGE?EGCGHHHHGGGEEGGHGHHHHHGGGGGGGEGGGGGHHHGGGGHGHHHHGGGGGGGGGHFBFHHHHCGCFHHHDFGGHHGGGGGHHHHHHHHHHHGHHFGFEGEGHHGHGGGGGGGFGFGGGGGGGGFGGFFFFFFFFFFFFFFFFFFFFFFFFFFFFFDFFFFFFF?DDFFFFFFFFFFFFFFFFFBFBFFFFFFFFFEBFFFFFFFFFFFFFE
@M05620:37:000000000-D9766:1:1101:14162:10217 1:N:0:70
ACCACACCTTCTACAATGAGCTGCGTGTGGCTCCCGAGGAGCACCCCGTGCTGCTGACCGAGGCCCCCCTGAACCCCAAGGCCAACCGCGAGAAGATGACCCAGGTGAGTGGCCCGCTACCTCTTCTGGTGGCCGCCTCCCTCCTTCCTGGCCTCCCGGAGCTGCGCCCTTTCTCACTGGTTCTCTCTTCTGCCGTTTTCCGTAGGACTCTCTTCTCTGACCTGAGTCTCCTTTGGAACTCTGCAGGTTCT
+
BBBBBBBBFFFFGGGGGGGGGFHHGEEGHGHHHGGGGGGCFHHHHGGGAEGEGEEGHHFGGGGGGGFGGGGHHHHGGGGGGHHFFGEGGGGGGGHHHGHHHHEHGHHHHFFGGHHGGGFCHHHHHHHFF=GGFH?GGGGGEHHGHGGGFGFFFGGGGGGGFGFFGGFFFFFFBFFFFFFFBFFFFFFFFFFFFFFAAFFFFFFFDFFFFFFFFFFFFFFFFFFFFFFFFFFFFFFEFFFFFFFFFFF.9FB
@M05620:37:000000000-D9766:1:1101:21816:10263 1:N:0:70
ACCACACCTTCTACAATGAGCTGCGTGTGGCTCCCGAGGAGCACCCCGTGCTGCTGACCGAGGCCCCCCTGAACCCCAAGGCCAACCGCGAGAAGATGACCCAGGTGAGTGGCCCGCTACCTCTTCTGGTGGCCGCCTCCCTCCTTCCTGGCCTCCCGGAGCTGCGCCCTTTCTCACTGGTTCTCTCTTCTGCCGTTTTCCGTAGGACTCTCTTCTCTGACCTGAGTCTCCTTTGGAACTCTGCAGGTTCT
+
BBBABBBBFFFFGGGGFG5BGBHFGEEAAAGH3AFAAEEGGHHHHGGGDEEFHHGEHHHG?GGGG1EGGGGCHEGGGGCHCAHHHGE<CG<//D<C1FDGHHEGFHHHFGHGGHEGGGGGHHHHHHHHHHGGHHGGGGGHGHGGHGFGGGGGGGGGFDGBGGGGGGBFBBFFFFFFFFFFFFFFFFFFFFFFFFBFFEFFFFFFDFFFFFFFFFFFFFFFFFFFEFFFFFFFFFFFFFFFFFFFFFFFFFF
@M05620:37:000000000-D9766:1:1101:11940:10306 1:N:0:70
ACCACACCTTCTACAATGAGCTGCGTGTGGCTCCCGAGGAGCACCCCGTGCTGCTGACCGAGGCCCCCCTGAACCCCAAGGCCAACCGCGAGAAGATGACCCAGGTGAGTGGCCCGCTACCTCTTCTGGTGGCCGCCTCCCTCCTTCCTGGCCTCCCGGAGCTGCGCCCTTTCTCACTGGTTCTCTCTTCTGCCGTTTTCCGTAGGACTCTCTTCTCTGACCTGAGTCTCCTTTGGAACTCTGCAGGTTCT
+
BBCBCBBCFFFFGFGGGGGGGGHHGGEEHGHGHGGGGGGFGHHHHGGGFGGGHHHHHHHGGGGGGGGGGGGHHHHGGGGHGHHHHGGGGGGGGGHHFGHGHHHHGHHHHHFGGHHGGGGGHHHHHHHHHHCAHHGFGGGHGHGGHGGGGEFGGGGGGGGGGGGGGGFFFFFFFFFFFFFFFFFFFFFFFFFFFFF9DEAFFFFFFFFFFFFFFFFFFFFFFFFFFFFFFFFFFFFEFFFFFFFFFFFFFFF
@M05620:37:000000000-D9766:1:1101:5076:10309 1:N:0:70
GAGGCTGCTTTGGAAGAAACTCACAGGTTACTGCAAAACTTTCGGCTGGGCCTGGGCAAGATTGCCGCCCCCGTTATCGAAGCTGAAATGACTGCCTATGCTTCATTACCACCCTGAGGCCTATAACCGACTCTGCAAGAACAACTCTTCAGAGCATTTCTTCACTCGGCCATGTCTTTGCTCCCACAGGATTCCACCCGTACCACGAGACTCCCAGAACAACCCAATGTAGGAACCGAGCTGATAAAACC
+
BABBBBFBFFFFGFGGGGGGG4B4B544AD45DFGGGG2355D2AA2A22AA111A1B1A235333000>00/1111BF1FFEH333BB33B4BF333BG34B4B?4BFGH3?<?0B?C/?101?BGB/<>>/@11@<?0000</11???1?<<01>11><1>1<><<<EC-<0=000000000./.::;.0000;<G.-9;..;;.9:..09/.;0;//9/.;.;9.//9//;9..;---.//;99;//.
@M05620:37:000000000-D9766:1:1101:24623:10313 1:N:0:70
ACCACACCTTCTACAATGAGCTGCGTGTGGCTCCCGAGGAGCACCCCGTGCTGCTGACCGAGGCCCCCCTGAACCCCAAGGCCAACCGCGAGAAGATGACCCAGGTGAGTGGCCCGCTACCTCTTCTGGTGGCCGCCTCCCTCCTTCCTGGCCTCCCGGAGCTGCGCCCTTTCTCACTGGTTCTCTCTTCTGCCGTTTTCCGTAGGACTCTCTTCTCTGACCTGAGTCTCCTTTGGAACTCTGCAGGTTCT
+
BBBBBBBBFFFFGGGFGGGGGGHHGFGEHGHHHGGGGGGGGGHHHGGGEGGGHHHHHHHGGFGGGGGGGGGHHHHGGGGHGHHHHGGGGCGGGGHHHFHGHFEGFGGHHGHGGHHGG-DGHFHHHHHHHHHGHHGGGGGHGHHGHGGGGGGGGGGGGGGGC?FGGGFFFFFFFFFFFFFFFFFFFFFFFFFFFFFFFFFFFFFFF.BFFFFFFFFFFFBFFFFFFFFFFFFFFFFFFFFFFFFFFFFFFFF
@M05620:37:000000000-D9766:1:1101:17410:10314 1:N:0:70
GAGGCTGCTTTGGAAGAAACTGACAAGCCAGGGACAAAAGATCGGAAGAGCACACGTCTGAACTCCAGTCACGAATTCGTATCTCGTATGCCGTCTTCTGCTTGAAAAAAAAACAATACCTCTTCAATTTGCCGCCTCCCTCCTTCCTAGCCTCCCGACACTTACTCCTTTCTCCCCGGTTATTTCTTACGCCTCTTTCCCGCGGCCTCCCTTCTCTGCCCTTCTTCCCCCTTGTAACTCTTCCGGTTCTA
+
>11>AA1AFFFFBGGGFA1FGBBBAFFHFBFEEFFG0B0BFFGFGFFECFBCHFH/EGHGHFHHHHFFFFGGFE/FHHGBF00BFFFGHGFHGEGHFHHFHHH>0FFBGGCE?//?11B111@1F212222@1>/<///?0?/0110=111<10.<..--<00=000;:000C0</.-:;..0000099;..;..;000;0.------;---/-/9;//BA//-;/;9;B--9-//;B/9/;//---;-9;
@M05620:37:000000000-D9766:1:1101:8623:10376 1:N:0:70
ACCACACCTTCTACAATGAGCTGCGTGTGGCTCCCGAGGAGCACCCCGTGCTGCTGACCGAGGCCCCCCTGAACCCCAAGGCCAACCGCGAGAAGATGACCCAGGTGCGTGGCCCGCTACCTCTTCTGGTGGCCGCCTCCCTCCTTCCTGGCCTCCCGCCGCTGCGCCCTTTCTCACTGGTTCTCTCTTCTGCCGTTTTCCGTAGGACTCTCTTCTCTGACCTGCGTCTCCTTTGGAACTCTGCAGGTTCT
+
CCCCCCCCFFFFGGGGGGFGGGHHGGGAAEHHGFFGGGCGGHHHHGGEEFGGGHHHHHGEGCCGGGGGGGGHHHHGGGGHGHHHHGGGGG/BFGHFFHHHHGE//<?<<FG/CHFDGGC-CGHEG0<D0<CEHFGGGGDHGGGG/FGGGF;FABFEGD-;9@F-D--DC=F/FFFBFFF/9BFFFFFFFFBFFF;DDBEFBAFA.;F9BFBFFB/9BFFBFFF/ABF=AFFFFFFF/////////9FF/BB
@M05620:37:000000000-D9766:1:1101:15690:10393 1:N:0:70
ACCACACCTTCTACAATGAGCTGCGTGTGGCTCCCGAGGAGCACCCCGTGCTGCTGACCGAGGCCCCCCTGAACCCCAAGGCCAACCGCGAGAAGATGACCCAGGTGAGAGGCCCGCTACCTCTTCTGGTGGCCGCCTCCCTCCTTCCTGGCCTCCCGGAGCTGCGCCCTTTCTCACTGGTTCTCTCTTCTGCCGTTTTCCGTAGGACTCTCTTCTCTGACCTGCGTCTCCTTTGGAACTCTGCAGGTTCT
+
CCCCCCCCFFFFGGGGGGGGGGHHGEEEFGHHHGGGFGGGGFHHHGGGEEGGHHHHHHHGGGGGGGGGGGGGHHHGGGGHGHHHHGGGGGGGGGHHHHHHGGHE/?1101?/CFG?C?-AFFFFHHEF00C.C<@DF:EHEGHDG0FFFF/FA0FEE9---:C/9-@DFFFFFFB/BFFFFBB/BFBFFBFFFFFFFFEFFFB.AA/BBFBBFFF/9FB/BBF9.::>A/;BFFFFFBBFFFFFFFFFFFF
@M05620:37:000000000-D9766:1:1101:7158:10426 1:N:0:70
ACCACACCTTCTACAATGAGCTGCGTGTGGCTCCCGAGGAGCACCCCGTGCTGCTGACCGAGGCCCCCCTGAACCCCAAGGCCAACCGCGAGAAGATGACCCAGGTGAGTGGCCCGCTACCTCTTCTGGTGGCCGCCTCCCTCCTTCCTGGCCTCCCGGAGCTGCGCCCTTTCTCACTGGTTCTCTCTTCTGCCGTTTTCCGTAGGACTCTCTTCTCTGACCTGAGTCTCCTTTGGAACTCTGCAGGTTCT
+
CCDDCCCAFFFFGGGGGGGGGGHHGGGBEFHHHFGGGGGGGHHHHGGGGGGGHHHHHHHFGGGGGGGGGGGGGHHGGGGHGHHHHGGGGGCGGGHHHHHHHHHHGHHHHHHGGHHGGGGGHHHHHHHHHHHGHHGGGGGHGHHGHGGGGGGGGGGGGGGAAGGGGGFFFFFFFFFFFHFFFFFFFHFFHHHFFFFFFFFFFFFFFFFFFFFFFFFFFHHFHFHF/BFFFFFFFHFFFFFFFFFFFFFFFFF
@M05620:37:000000000-D9766:1:1101:17185:10437 1:N:0:70
ACCACACCTTCTACAATGAGCTGCGTGTGGCTCCCGAGGAGCACCCCGTGCTGCTGACCGAGGCCCCCCTGAACCCCAAGGCCAACCGCGAGAAGATCACCCAGGTGAGTGGCCCGCTACCTCTTCTGGTGGCCGCCTCCCTCCTTCCTGGCCTCCCGGAGCTGCGCCCTTTCTCACTGGTTCTCTCTTCTGCCGTTTTCCGTAGGACTCTCTTCTCTGACCTGAGTCTCCTTTGGAACTCTGCAGGTTCT
+
ABBCBBCAFFFFGGGGGGGGGFGHGEGGHGGHHGGG?FGGGHHHHGGGEGGF5GHHHHHGGGCGGGGEGGGHHHHGGGGHGHHHHGGGGGGG//?2222?CFA=F=F10=FFFFCCF?DGG0D0=D0G<<CDG.-CFDDEEHBE/;BFFBCFABFAA?-::D?BFGFFFFFFFFF0BBFFFFFFF000;0BFFFAAF/AF0DF?..BBFFFBB0B0B:9;990/9/90909BB00/00:BFFFFFF.:9F:
@M05620:37:000000000-D9766:1:1101:5081:10445 1:N:0:70
ACCACACCTTCTACAATGAGCTGCGTGTGGCTCCCGAGGAGCACCCCGTGCTGCTGACCGAGGCCCCCCTGAACCCCAAGGCCAACCGCGAGAAGATGACCCAGGTGAGTGGCCCGCTACCTCTTCTGGTGGCCGCCTCCCTCCTTCCTGGCCTCCCGGAGCTGCGCCCTTTCTCACTGGTTCTCTCTTCTGCCGTTTTCCGTAGGACTCTCTTCTCTGACCTGAGTCTCCTTTGGAACTCTGCAGGTTCT
+
BBBBBBBBFFFFGGGGGGG5GFHHGGGEHDHHGFGGGGGFGHHHHGGGGGGGHHHHGHHGGGGGGGGGGGGHGHHGGGGHGHHHHGGGGGGGGGHGHHHHHHGEFGHGFGHGGHHGGGGGHHHHHHHHHHHGHHGGGGGHGHHGHGGGGGGGGGGGGGFCDGFGGGFFFFFFFFFFFFFFFFFFFFFFFFFFFFFFFFFFFFFFFFFFFFFFFFFFFFFFFFFF/BFFFFFFFFFFFFFFFFFFFFFFFFF
@M05620:37:000000000-D9766:1:1101:18424:10476 1:N:0:70
GAGGCTGCTTTGGAAGAAACTGACAGGCCAGGGCCAAAGTTTCGGAAGGGCCCACGTATGAACTCCGTTCACGATATCGAAGCTCAAATGCCGGCTTATGCTTGATACTACCCGTAAGGAAAGGCTCCTAGAAGACTCCAAGGGAGTAAAAGAGCTGATGAAACAATGGCAAGAAAGTCAGGCATTTCCGCTTTAGCACTCTTGTGGATCCAATTGAACAATACTCAGCATTTGTACTTGTAACTGACAAG
+
AAAAAAFAFFFFGGGG1BFGGAF1F1AF0B0BEE0AFG0122D/AA/B//B/////B01BA21A1A//1B11//>/>BB/F/EH111B21BF/EE//1BFH22FG1>11B1B<//>AAGFBCFB?1@F1G1@<1@@@11<?D?/?<?FGGF<C0>><<1=>FG<CEGDC<BGF//<C00==//.00;:0;..;:C;C00CBBFB;9.:;9/0;0;0;C0=BC0/9C9;/9000;0//;9B;;;9;/;;/;9
@M05620:37:000000000-D9766:1:1101:25538:10490 1:N:0:70
ACCACACCTTCTACAATGAGCTGCGTGTGGCTCCCGAGGAGCACCCCGTGCTGCTGACCGAGGCCCCCCTGAACCCCAAGGCCAACCGCGAGAAGATGACCCAGGTGCGTGGCCCGCTACCTCTTCTGGTGGCCGCCTCCCTCCTTCCTGGCCTCCCGGCACTGCGCCCTTTCTCACTGGTTCTCTCTTCTGCCGTTTTCCGTAGGACTATCTTCTCTGACATGCGTCTCCTTTGGAACTCTGCAGGTTCT
+
BBBBBBBBFFFFGGEGGG5FGGHHGFGEHGHHHGGFGGEEGHHHHGGEFFGGHHHHHHHGGGGGGGGGGGGHHHHGGDGHGHHHGGGGGD/>>DH1F1GHHHA//1?1AFF?DG>AD-<CHHHFHFGD0=GDHFGGGGGHGGGGFFGGGGFGGFFAFA---;CFFFBFBBBFFFFBFFBFFFFFFFFFFFF/;9-A9FFFF?FF..BFF/BFFFFFFFF/F////9DBFF/9FFFFFFEFFFFFFF?FFB/
@M05620:37:000000000-D9766:1:1101:25529:10509 1:N:0:70
ACCACACCTTCTACAATGAGCTGCGTGTGGCTCCCGAGGAGCACCCCGTGCTGCTGACCGAGGCCCCCCTGAACCCCAAGGCCAACCGCGAGAAGATGACCCAGGTGAGTGGCCCGCTACCTCTTCTGGTGGCCGCCTCCCTCCTTCCTGGCCTCCCGGAGCTGCGCCCTTTCTCACTGGTTCTCTCTTCTGCCGTTTTCCGTAGGACTCTCTTCTCTGACCTGAGTCTCCTTTGGAACTCTGCAGGTTCT
+
BBBABBBAFFFFGGGGGGGGGGHFGGFGHGHHHGGGGGGCGHHHHGGGEGGGGHGHGHHGGGEFG1>EGGGHHHHGGGGHGHHHHGGGGCFGCGHHGHFFHHHHGHHHHGHGGHHGGFGGHHHHHHHHHHHGHHGGGGGHGHHGHGGGGGGGGGGGGGGGGGGGGGFFFFFFFFFFFFFFFFFFFFFFFFFFFFFADFFFFFFFDDFFFFFFFFFFFFFFFFFFFFFBFFFFFFFFFFFFFFFFFFFFFFF
@M05620:37:000000000-D9766:1:1101:17314:10591 1:N:0:70
ACCACACCTTCTACAATGAGCTGCGTGTGGCTCCCGAGGAGCACCCCGTGCTGCTGACCGAGGCCCCCCTGAACCCCAAGGCCAACCGCGAGAAGATGACCCAGGTGAGTGGCCCGCTACCTCTTCTGGTGGCCGCCTCCCTCCTTCCTGGCCTCCCGGAGCTGCGCCCTTTCTCACTGGTTCTCTCTTCTGCCGTTTTCCGTAGGACTCTCTTCTCTGACCTGAGTCTCCTTTGGAACTCTGCAGGTTCT
+
CCDCCDBCFFFFGGGGGGGGGGHHGGGFGGHGHGGGGGGGGGHHHGFGFGGGHHHHHHHGGGGGGGGGGGGHGHHGGGGHGHHHHGGGGGGGGGGHHHHHHHGHGHHHHHHGGHHGGGGGHHHHGHHHHHHGHHGGGGGHGHHGHGGGGGGGGGGGGGGGGGGGGGFFFFFFFFFFFFFFFFFFFFFFFFHFFFFFFFFHFFFFFFFFFFFFFHFFFHFFFFFFFFFHHFFFFFFFFFFFFFFFFFFFFFF
@M05620:37:000000000-D9766:1:1101:13250:10600 1:N:0:70
ACCACACCTTCTACAATGAGCTGCGTGTGGCTCCCGAGGAGCACCCCGTGCTGCTGACCGAGGCCCCCCTGAACCCCAAGGCCAACCGCGAGAAGATGACCCAGGTGAGTGGCCCGCTACCTCTTCTGGTGGCCGCCTCCCTCCTTCCTGGCCTCCCGGAGCTGCGCCCTTTCTCACTGGTTCTCTCTTCTGCCGTTTTCCGTAGGACTCTCTTCTCTGACCTGAGTCTCCTTTGGAACTCTGCAGGTTCT
+
BBBABBBBFFFFGGGGFGFBGDHGGEEBCAFGEFGEEGGGGHHHHGGGGGGGHHHHHHHGGGGGGEGGGGGFHCHGGGGH/EHHHGGEGGCCCGCHDHHHHHHHGHHHFHHGFGHCGGCGGHHHHHFGHHHGHHGGGGGHGHHGHGGGFFGGGGGGGG@GBGGGGGBFBBFFFFFFFFFFFFFFFFFFFFFFFFBDDFFFFFFFDDFFFFFFFFFFFFFFFFFFFFFFFFFFFFFFFFFFFFFFFFFFFFB
@M05620:37:000000000-D9766:1:1101:24247:10609 1:N:0:70
ACCACACCTTCTACAATGCGCTGCGTGTGGCTCCCGAGGAGCACCCCTTGCTGCTGACCGAGGCCCCCCTGAACCCCAAGGCCAACCGCGCGAAGATGACCCAGGTGAGTGGCCCGCTACCTCTTCTGGTGGCCGCCTCCCTCCTTCCTGGCCTCCCGGAGCTGCGCCCTTTCTCACTGGTTCTCTCTTCTGCCGTTTTCCGTAGGACTCTCTTCTCTGACCTGCGTCTCCTTTGGAACTCTGCAGGTTCT
+
BBBBBAB>CFFFGGGGGGCEEGGGGGGBFEGFHBAEDEG?EHHHHGG1BGGHHHHFHHH>EEEGGGGGGGFHHHHGGGGHGHHHHGGGGGCCFGGCHHHHHHEGFGH1FGHGGH.<CGCGHHHHHHHHGHHGHHGGGGGGGGGGGGGGGGGGGGGGGGGCB9AFFFFFFFFFFFFFFFFFFFFFFFFFFFFFFFFDFFFFFFFFADFFFFFFFF;FFFFFFFFF?DF;DFFFFFFFFFFFFFFFFFFFFFF
@M05620:37:000000000-D9766:1:1101:11282:10620 1:N:0:70
ACCACACCTTCTACAATGAGCTGCGTGTGGCTCCCGAGGAGCACCCCGTGCTGCTGACCGAGGCCCCCCTGAACCCCAAGGCCAACCGCGAGAAGATGACCCAGGTGAGTGGCCCGCTACCTCTTCTGGTGGCCGCCTCCCTCCTTCCTGGCCTCCCGGAGCTGCGCCCTTTCTCACTGGTTCTCTCTTCTGCCGTTTTCCGTAGGACTCTCTTCTCTGACCTGAGTCTCCTTTGGAACTCTGCAGGTTCT
+
>>11A>1AFFC1A3GB3GE1G1ABEEEE00BGGGCEE/EEECHHHE/E/EEFFAGCFGHEC@EE/E@EGGGBHGGFGGGGFHHHHGGGGGGGCFFHGHHBGHE?C111?F1FFHH-@--AG000D0=0DD/CFH?:C?:CFCCE:F0C99B?C0.CF.A--9A//-=A@-FF//99F//B9B//:99/;9;9BF@-BFFBF-BA-AFFB/99/B9//999FFFBFEFB/:B/FFBFBFFFF///9BF-B//
@M05620:37:000000000-D9766:1:1101:27357:10621 1:N:0:70
ACCACACCTTCTACAATGAGCTGCGTGTGGCGCCCGAGGAGCACCCCGTGCTGCTGACCGAGGCCCCCCTGAACCCCAAGGCCAACCGCGAGAAGATGACCCAGGTGAGTGGCCCGCTACCTCGTCTGGTGGCCGCCTCCCTCCTTCCTGGCCTCCCGGAGCTGCGCCCTTTCTCACTGGTTCTCTCTTCTGCCGTTTTCCGTAGGACTCTCTTCTCTGACCTGAGTCTCCTTTGGAACTCTGCAGGTTCT
+
AAA1A?AA1CFFGFG13FFDG1F1FAAA00A00AEE?EGE/GH0GGAE/AEA1FB1BF0>/E/EG/EEE//0B>>EG//GC/GHGFCCGCC</CFB1?B1<G/FFGBD0FD..0<--<C-G<<.<<GCHCBA.G---.9.9CB9/0;/00=..;9.9E-9@@AFF?=-@-//9/B/9:/-/;//////BB/9//99A/;//-/;B-////9/9BB/FFB/9/9F/-9;//B9/9B//BFBBBBF/BFF/9;
@M05620:37:000000000-D9766:1:1101:4871:10626 1:N:0:70
ACCACACCTTCTACAATGCGCTGCGTGTGGCTCCCGAGGAGCACCCCGTGCTGCTGACCGAGGCCCCCCTGAACCCCAAGGCGAACCGCGCGAAGATGACCCAGGTGAGTGGCCCGCTACCTCTTATGGTGGCCGCCTACCTCGTTCCTGGCCTCCCGGAGTTGCGCCCTTTCTCACTGGTTCTCTCTTCTGCCGATTTCCGTAGGACTCTATTTTCTGACCTGCGTCTACTTTGGAACTCTGCAGGTTCT
+
AAABBAA>BCCDEFFFFG4EEEEEEAEAAAGHHBBB2EGFGHHHHGG0EBEFGGGGHHCE0EGGGG@EGGGFHHGGGGDHGE/E@DGFGG/<A@CDDFF1F<C.<1FD0D0..=<-<-;-:0;0::0<C;0:.:9--99CF00..9.90;/..;C.AD-9-9;/BDF?@D//;9F/BFFFF/9/BBF//9FF//9--;AF/.9.;./99/;//;;/;B9B/9/;.9D=D./9/9//9FF99F//9B?99/;
@M05620:37:000000000-D9766:1:1101:9241:10667 1:N:0:70
ACCACACCTTCTACAATGAGCTGCGTGTGGCTCCCGAGGAGCACCCCGTGCTGCTGACCGAGGCCCCCCTGAACCCCAAGGCCAACCGCGAGAAGATGACCCAGGTGAGTGGCCCGCTACCTCTTCTGGTGGCCGCCTCCCTCCTTCCTGGCCTCCCGGAGCTGCGCCCTTTCTCACTGGTTCTCTCTTCTGCCGTTTTCCGTAGGACTCTCTTCTCTGACCTGAGTCTCCTTTGGAACTCTGCAGGTTCT
+
AAAABBCBFFFFGGGGCGGGGGHHGFDEGEGHGGFGGGGGGHHHHGGEEEGGHHHGHHHGEEFGGGGGGGGFFHHGGGFHGHHHHGGGGGGGGGHFGHHHFHHHGHHHHHHGGHHGGGGGHHHHHHHFHHHGHHGGGGGHGHHGHGGGGGGGGGGGGGGGGGGGGGFFFFFFFFFFFFFFFFFFFFFFFFFFFFFFFFFFFFFFFFFFFFFFFFFFFFFFFFFFFFFFFFFFFFFFFFFFFFFFFFFFFFF
@M05620:37:000000000-D9766:1:1101:26764:10716 1:N:0:70
ACCACACCTTCTACAATGAGCTGCGTGTGGCTCCCGAGGAGCACCCCGTGCTGCTGACCGAGGCCCCCCTGAACCCCAAGGCCAACCGCGAGAAGATGACCCAGGTGAGTGGCCCGCTACCTCTTCTGGTGGCCGCCTCCCTCCTTCCTGGCCTCCCGGAGCTGCGCCCTTTCTCACTGGTTCTCTCTTCTGCCGTTTTCCGTAGGACTCTCTTCTCTGACCTGAGTCTCCTTTGGAACTCTGCAGGTTCT
+
BBBBBBBBFFFFGGGGGGGGGFHHGEGEHGHHHGGGGGGFGHHHHGGGEFFGHHGHHHHGGGGGGGGGGGGHHHHGGGGHGHHHGGGGGGGGGGHFFFGHHB/FCGHEHHG/FHFFGCCCHHGHHHGHGHHGHHGGGFGHGHHGFGGGGGGGGGGGG?9:@DGBGGFFFAFFFFFFFFFFFFFFFFFFFFFFEF=DFFEBFDFFA.BFFFFFFFFFFFB//BFFFFFFFFF//B9/F/FFFFFFFFFFFFF
@M05620:37:000000000-D9766:1:1101:11607:10738 1:N:0:70
ACCACACCTTCTACAATGAGCTGCGTGTGGCTCCCGAGGAGCACCCCGTGCTGCTGACCGAGGCCCCCCTGAACCCCAAGGCCAACCGCGAGAAGATGAACCCCGGTGAGTGGCCCGCGACCTCTTCTGCTGGCCGCCTCCCTCCTTCCTAGCCTCCCGGAGCTGCGCCCTTTCTCACTGGTTCTCTCTTCTGCAGTTTTCCGTAGGACTATCTTATCTGACCTGCGTCTCCTTTGGAACTCTGCAGGTTC
+
CCBCCCCCFFFFGGGGGGGGGGHHGEGGHGHHHGGFGGGGGHHHHGGGEEGFHHHHHHHGGGGGGGGGGGGHHHHGGGGHGHHGHGGGGFDGGGHGEFHD?CD///><<0<><FGHC@<-;-.<CGHFG00:CEG-@DEA.9;F;BFGEF0=9BBFGFFB-;-:BF-;D=@FFFFFBFFF/;BFFFFFFFFFFF/B;BFFFFDF.9A/FF/9BFFBBBFF/BBFF;;.-9;BFFEFF/:BF//;B//;./;
@M05620:37:000000000-D9766:1:1101:9230:10750 1:N:0:70
ACCACACCTTCTACAATGAGCTGCGTGTGGCTCCCGAGGAGCACCCCGTGCTGCTGACCGAGGCCCCCCTGAACCCCAAGGCCAACCGCGAGAAGATGACCCAGGTGAGTGGCCCGCTACCTCTTCTGGTGGCCGCCTCCCTCCTTCCTGGCCTCCCGGAGCTGCGCCCTTTCTCACTGGTTCTCTCTTCTGCCGTTTTCCGTAGGACTCTCTTCTCTGACCTGAGTCTCCTTTGGAACTCTGCAGGTTCT
+
AACBBBCCFFFFGGGGGGGGGGHHGFGEFGHHHGGGGGGGGHHHHGGGGGGGHHGHGHHGGGGGGGGGGGGHHHHGGGGHGHHHHGGGGGGGGGHHHHHHHHHHGHHHHHHGGHHGGGGGHHHHHHHHHHHGHHGGGGGHGHHGGGGGGGGGGGGGGGGGGGGGGGFFFFFFFFFFFFFFFFFFFFFFFFFFFFFFFFFFFFFFFFFFFFFFFFFFFFFFFFFFFFFFFFFFFFFFFFFFFFFFFFFFFFF
@M05620:37:000000000-D9766:1:1101:10323:10778 1:N:0:70
ACCACACCTTCTACAATGAGCTGCGTGTGGCTCCCGAGGAGCACCCCGTGCTGCTGACCGAGGCCCCCCTGAACCCCAAGGCCAACCGCGAGAAGATGACCCAGGTGAGTGGCCCGCTACCTCTTCTGGTGGCCGCCTCCCTCCTTCCTGGCCTCCCGGAGCTGCGCCCTTTCTCACTGGTTCTCTCTTCTGCCGTTTTCCGTAGGACTCTCTTCTCTGACCTGAGTCTCCTTTGGAACTCTGCAGGTTCT
+
CCCDCCCCFFFFGFGGGGGGGGHHGGGEGGHHHGGGGGEGGHGHHGGEFFGGHHGHHHHGGGGGGGGGGGGHFHHGGGGHGHHHHGGGGGGGGGHHHHHHHHHHGHGGHGGFGHHGGGGGHHHHHHHHBGHGHHFGGGGHGGHGHGGGGGGGGGGGGGF@BCGGGGFFFFFFFFFFFFFFFFFFFFFFFFFFFFFFFFFFFFFFFBFFFFFFFFFFFFFBFFFFBFFFFFFFFFFFFFFFFFFFFFFFFFF
@M05620:37:000000000-D9766:1:1101:17993:10789 1:N:0:70
ACCACACCTTCTACAATGAGCTGCGTGTGGCTCCCGAGGAGCACCCCGTGCTGCTGACCGAGGCCCCCCTGAACCCCAAGGCCAACCGCGAGAAGATGACCCAGGTGAGTGGTCCGCTACCTCTTCTGGTGGCCGCCTCCCTCCTTCCTGGCCTCCCGGAGCTGCGCCCTTTCTCACTGGTTCTCTCTTCTGCCGTTTTCCGTAGGACTCTCTTCTCTGACCTGAGTCTCCTTTGGAACTCTGCAGGTTCT
+
DDEDCDCDFFFFGGGGGGGGGGHHGGGEHGHHHGGGGGGGGHHHHGGGEGGGHHHHHHHGGGGGGGGGGGGHGHHGGGGHGHHHHGGGGGGGGGHHHHDHHHEHF1FDG=FEFGBCFDGGF<GGEDDHFDHDHFDGFCGHCCGAHFHGFGFGFBFGEG?A?BFBFDGGFFFFF1FFF1FFFFFFFBFFBFBBFFBFFFEFFDFAFBFFBB0BFFF1BBBBFFBF<B:1:FFFFBFFFFFB<BBFBFFFBB:
@M05620:37:000000000-D9766:1:1101:14405:10802 1:N:0:70
ACCACACCTTCTACAATGAGCTGCGTGTGGCTCCCGAGGAGCACCCCGTGCTGCTGACCGAGGCCCCCCTGAACCCCAAGGCCAACCGCGAGAAGATGACCCAGGTGAGTGGCCCGCTACCTCTTCTGGTGGCCGCCTCCCTCCTTCCTGGCCTCCCGGAGCTGCGCCCTTTCTCACTGGTTCTCTCTTCTGCCGTTTTCCGTAGGACTCTCTTCTCTGACCTGAGTCTCCTTTGGAACTCTGCAGGTTCT
+
BBBBBBBBFFFFGGGGGGGFGGHHGEDFHGGFHGGGDGGGGGHHHGGGFGGGHHHHHHHGGGGGGGGGGGGHGHGGGGGHGHHHHGGGGGGGCGHHHHHHGHHHGHFHHGFFGHHGGGGGHHHHHHHHHHHGGHGGGGGHGHHGHGGGGGGGGGGGGGGGGGGGGGFFFFFFFFFFFFFFFFFFFFFFFFFFFFFFFFFFFFFFFFFFFFFFFFFFFFFFFFFFFFFFFFFFFFFFFFFFFFFFFFFFFFF
@M05620:37:000000000-D9766:1:1101:10553:10821 1:N:0:70
ACCACACCTTCTACAATGAGCTGCGTGTGGCTCCCGAGGAGCACCCCGTGCTGCTGACCGAGGCCCCCCTGAACCCCAAGGCCAACCGCGAGAAGATGACCCAGGTGAGTGGCCCGCTACCTCTTCTGGTGGCCGCCTCCCTACTTCCTGGCCTCCCGGAGCTGCGCCCTTTCTCACTGGTTCTCTCTTCTGCCGTTTTCCGTAGGACTCTCTTCTCTGACCTGAGTCTCCTTTGGAACTCTGCAGGTTCT
+
AAA1A1>AFFFFCGG1BFG1E1BAA00BAAFG1FF00AA//FFCGGCG//E/1B1BDFAA>F/EF>>EGGG0C1FEGGEE/<GF/<E/B?C@//FB?1FGHHEHGFHHHFHGGHHG-CG-<DGH0DHH0=<CGHGGGGGAEH0;GHGGGGGGFGGGGA@GG@.BFG@F@?F/;BFFFFFFFFFFFFBBFFF/;9@BFFFFFFFFABFFFFFFFFF/FFEF/B/FFFFFFFFFFFFFBFF/FFFFFFEFFFF
@M05620:37:000000000-D9766:1:1101:11535:10872 1:N:0:70
ACCACACCTTCTACAATGAGCTGCGTGTGGCTCCCGAGGAGCACCCCGTGCTGCTGACCGAGGCCCCCCTGAACCCCAAGGCCAACCGCGAGAAGATGACCCAGGTGAGTGGCCCGCTACCTCTTCTGGTGGCCGCCTCCCTCCTTCCTGGCCTCCCGGAGCTGCGCCCTTTCTCACTGGTTCTCTCTTCTGCCGTTTTCCGTAGGACTCTCTTCTCTGACCTGAGTCTCCTTTGGAACTCTGCAGGTTCT
+
AAA1AAAAFFFFGGGGFGG1FAGEEAABGAHH1FFEGGGGGHHHHGGGGGGGHHHGHHHGGGGGGAEGGGGCHCEFGGCG/CGFHG//>BC@@C<GDFDFHHHGEGHHHHHGGHHGGGGCFHFGFHHHGHHGHHGGGG.CFHHGHGBFGGGGF0CEAFGGGGGGE--A99FFFFFFFFBFFFFFFFFFFFFFFF?FFF?FFFFFABFFFFFFFFFFFFFFFFFFFFFFFFFFFFFFBFF/FFFFFFFFFFF
@M05620:37:000000000-D9766:1:1101:23819:10912 1:N:0:70
ACCACACCTTCTACAATGAGCTGCGTGTGGCTCCCGAGGAGCACCCCGTGCTGCTGACCGAGGCCCCCCTGAACCCCAAGGCCAACCGCGAGAAGATGACCCAGGTGAGTGGCCCGCTACCTCTTCTGGTGGCCGCCTCCCTCCTTCCTGGCCTCCCGGAGCTGCGCCCTTTCTCACTGGTTCTCTCTTCTGCCGTTTTCCGTAGGACTCTCTTCTCTGACCTGAGTCTCCTTTGGAACTCTGCAGGTTCT
+
ABBBBBABFFFFFGGFGGGGGGHFGEGEGFHHHGGEGGGCGHHHHGEGFEGEHFHHHHHGGGGGGGGGGGGHHHGGGGGHGHHGHGGGGFFGGGHHHGHHHHEGCFHGHGHGGHHGGGGGHHHHGHHHDHGDHHGGGGGHGHHFHGGGGGGGGGGGGFGGGGGEFGFFFFFFFFFFFFFFBFFFFFFFFFFFFFFFFFFFFFFFDDFFFFFFFFFFFFFFFFFFFFFFFFFFFFFFFFFFFFBFBFFFFFF
@M05620:37:000000000-D9766:1:1101:17124:10945 1:N:0:70
ACCACACCTTCTACAATGAGCTGCGTGTGGCTCCCGAGGAGCACCCCGTGCTGCTGACCGAGGCCCCCCTGAACCCCAAGGCCAACCGCGAGAAGATGACCCAGGTGAGTGGCCCGCTACCTCTTCTGGTGGCCGCCTCCCTCCTTCCTGGCCTCCCGGAGCTGCGCCCTTTCTCACTGGTTCTCTCTTCTGCCGTTTTCCGTAGGACTCTCTTCTCTGACCTGAGTCACCTTTGGAACTCTGCAGGTTCT
+
BCCCCCCCFFFFGGGGGGGGGGHHGFGEHGHHHGGGGGGGGHHHHGGGEGGGHHHHHHHGGGGGGGGGGGGHHHHGGGGHGHHHHGGGGGGGGGHHHHHF22F//1?1=11//F=-CF--<0<0=<<00</..C---.C.:/CGH0FG0F/9CFAE9.-:-9F00--;>-/;900::90/0;99F0BFF990099..990B99..:0;F90F0B90:FB0FFFF/B:90;:0BB0/09BBFFB0F0..090
@M05620:37:000000000-D9766:1:1101:5360:10946 1:N:0:70
ACCACACCTTCTACAATGAGCTGCGTGTGGCTCCCGAGGAGCACCCCGTGCTGCTGACCGAGGCCCCCCTGAACCCCAAGGCCAACCGCGAGAAGATGACCCAGGTGAGTGGCCCGCTACCTCTTCTGGTGGCCGCCTCCCTCCTTCCTGGCCTCCCGGAGCTGCGCCCTTTCTCACTGGTTCTCTCTTCTGCCGTTTTCCGTAGGACTCTCTTCTCTGACCTGAGTCTCCTTTGGAACTCTGCAGGTTCT
+
AAAAAAAAFFFFGGEFFGF1B1FGGE0BFEGF1BFECEEEGHGHHGGGGEEFHHHHHHHGGGGGGAEGGGGFF>GEGGGF/FFEGF//><>>@CGGGFFHHHHHEFGDGDHGGHCACGCGG0DGFGHHHDHGHFCGGCAGGHHG/BCGGFGGGBFFGBGA@GGGGG?-@-;FFFFFFFFFFFFFFFFFFFFFFF@FFFFFFFFFFFFFFFFFBFFFFBFFFFF9B9BFFFFBFF9FFFFFBBFFFFFAFFF
@M05620:37:000000000-D9766:1:1101:15462:10952 1:N:0:70
ACCACACCTTCTACAATGAGCTGCGTGTGGCTCCCGAGGAGCACCCCGTGCTGCTGACCGAGGCCCCCCTGAACCCCAAGGCCAACCGCGAGAAGATGACCCAGGTGAGTGGCCCGCTACCTCTTCTGGTGGCCGCCTCCCTCCTTCCTGGCCTCCCGGAGCTGCGCCCTTTCTCACTGGTTCTCTCTTCTGCCGTTTTCCGTAGGACTCTCTTCTCTGACCTGAGTCTCCTTTGGAACTCTGCAGGTTCT
+
BCCCCCBCFFFFGGGGGGGGGGHHGGGGHGHHHGGGGGGGGHHHHGGGGGGGHHHHHHHGGGGGGGGGGGGHHHHGGGGHGHHHHGGGGGGGGGHHHHHHHHHHGGHHHGHGGHHGGGGGHHHHHHHHGHHGHHGGGGGHGHHGHGGGGGGGGGGGGGGGGGGGGGFFFFFFFFFFFFFFFFFFFFFFFFFFFFFFFFFFFFFFFFFFFFFFFFFFFFFFFFFFFFFFFFFFFFFFFFFFFFFFFFFFFFF
@M05620:37:000000000-D9766:1:1101:15480:10952 1:N:0:70
ACCACACCTTCTACAATGAGCTGCGTGTGGCTCCCGAGGAGCACCCCGTGCTGCTGACCGAGGCCCCCCTGAACCCCAAGGCCAACCGCGAGAAGATGACCCAGGTGAGTGGCCCGCTACCTCTTCTGGTGGCCGCCTCCCTCCTTCCTGGCCTCCCGGAGCTGCGCCCTTTCTCACTGGTTCTCTCTTCTGCCGTTTTCCGTAGGACTCTCTTCTCTGACCTGAGTCTCCTTTGGAACTCTGCAGGTTCT
+
AAB@A>AAFFFFGFGFGGGGGGHHGEFG4EFF3FFG2EEE2FGHHGGGEEEFEFHHGHHG@F0EFEEEEGGF33GGGG/GEFHA?FE/B@/BBAHBHHHHFHHHGHHHHHEGGHHGGGFGHHHHHHFHFFFGHHGGGGGGGHHGGFGGGGFFFFGGGGGGGGFFGGFFFCBFFFFFFFBFFFFFFFFFFFFFFFFA?FEEFFFFDDFFFFFFFFFFFF9FFFFFFFFFFFFFF/BFFFFFFFFFFFFFFFF
@M05620:37:000000000-D9766:1:1101:26614:10978 1:N:0:70
ACCACACCTTCTACAATGAGCTGCGTGTGGCTCCCGAGGAGCACCCCGTGCTGCTGACCGAGGCCCCCCTGAACCCCAAGGCCAACCGCGAGAAGATGACCCAGGTGAGTGGCCCGCTACCTCTTCTGGTGGCCGCCTCCCTCCTTCCTGGCCTCCCGGAGCTGCGCCCTTTCTCACTGGTTCTCTCTTCTGCCGTTTTCCGTAGGACTCTCTTCTCTGACCTGAGTCTCCTTTGGAACTCTGCAGGTTCT
+
CCCCDDCCFFFFGGGGGGGGGGHHGEGEHGHHHGGGGGGGGHHHHGGGEGGGHHHHHHHGGGGGGGGGGGGHGHHGGGGHGHHHHGGGGGGGGGHHHHGHHHAFFGH?FFHGGHHGGCGCHHHHHHHHHHHGHHGGGGGHGHHG/FGGBFGGGGGGG?B;@C9FFGFFFFFFFFHFFFFFFFFFFFFFFFFHHFAFFFFFFDFF?FFFFFFFFFFFFBFFBFFF/BFFFFFFFFFFFFFFFFFFFFFFFFF
@M05620:37:000000000-D9766:1:1101:12578:11007 1:N:0:70
ACCACACCTTCTACAATGAGCTGCGTGTGGCTCCCGAGGAGCACCCCGTGCTGCTGACCGAGGCCCCCCTGAACCCCAAGGCCAACCGCGAGAAGATGACCCAGGTGAGTGGCCCGCTACCTCTTCTGGTGGCCGCCTCCCTCCTTCCTGGCCTCCCGGAGCTGCGCCCTTTCTCACTGGTTCTCTCTTCTGCCGTTTTCCGTAGGACTCTCTTCTCTGACCTGAGTCTCCTTTGGAACTCTGCAGGTTCT
+
AAABAAAAFFFFGGGGGGGGGGHHGEGGCGGHFFFG?FEEAHDHHGGGEFGGBGHHHHHGGGEFGGGGGGGHHHHGGGGHGHHHEGGGGGGGDGH22GHHHHFHGGGHHHFGGHHGGFC-GHHHHHHHHHHGHHGGGGGHGHHGHGGGGGGGGGGGGGGGFGGGGGFFFFFFFFFFFFBFFFFFFFFFFFFFFFFADFFFFFFFDFFFFFFFFFFFFFFFFFFFFFFFFFFFFFFFFFFFFFFFFFFFFFB
@M05620:37:000000000-D9766:1:1101:19259:11013 1:N:0:70
ACCACACCTTCTACAATGAGCTGCGTGTGGCTCCCGAGGAGCACCCCGTGCTGCTGACCGAGGCCCCCCTGAACCCCAAGGCCAACCGCGAGAAGATGACCCAGGTGAGTGGCCCGCTACCTCTTCTGGTGGCCGCCTCCCTCCTTCCTGGCCTCCCGGAGCTGCGCCCTTTCTCACTGGTTCTCTCTTCTGCCGTTTTCCGTAGGACTCTCTTCTCTGACCTGAGTCTCCTTTGGAACTCTGCAGGTTCT
+
CCCCCCCCFFFFGGGGGGGGGGHHGFGGHGHHHGGGGGGGGHHHHGGGGGGGHHGHHHHGGGGGGGGGGGGHHHHGGGGHGHHHHGGGGGGGGGHHHGHHHHHHGHHHHHHGGHHGGGGGHHHHHHHHHHHGHHGGGGGHGHHGHGGGGGGGGGGGGGGGGGGGGGFFFFFFFFFFFFFFFFFFFFFFFFFFFFFFFFFFFFFFFFFFFFFFFFFFFFFFFFFFFFFFFFFFFFFFFFFFFFFFFFFFFFF
@M05620:37:000000000-D9766:1:1101:16840:11021 1:N:0:70
ACCACACCTTCTACAATGAGCTGCGTGTGGCTCCCGAGGAGCACCCCGTGCTGCTGACCGAGGCCCCCCTGAACCCCAAGGCCAACCGCGAGAAGATGACCCAGGTGAGTGGCCCGCTACCTCTTCTGGTGGCCGCCTCCCTCCTTCCTGGCCTCCCGGAGCTGCGCCCTTTCTCACTGGTTCTCTCTTCTGCCGTTTTCCGTAGGACTCTCTTCTCTGACCTGAGTCTCCTTTGGAACTCTGCAGGTTCT
+
CCCCCCCCFFFFGGGGGGGGGGHHGEFEHFHHHGGEGGGGGHHHHGGGEEGGHHHHHHHGGGGGGGGGGGGFHHHGGGGHFGHHHGGEGGGGGGGHGHHHHHHHGHHHGHHGGHHGGGGGHHHHHHHHHHHGHHGGGGGHGHHGHGGGGGGGGGGGGGGGGGGGGGFFFFFFFFFFFFFFFFFFFFFFFFFFFFFFFFFFFFFFFFFFFFFFFFFFFFFFFFFFFFFFFFFFFFFFFFFFFFFFFFFFFFF
@M05620:37:000000000-D9766:1:1101:10268:11022 1:N:0:70
ACCACACCTTCTACAATGAGCTGCGTGTGGCTCCCGAGGAGCACCCCGTGCTGCTGACCGAGGCCCCCCTGAACCCCAAGGCCAACCGCGAGAAGATGACCCAGGTGAGTGGCCCGCTACCTCTTCTGGTGGCCGCCTCCCTCCTTCCTGGCCTCCCGGAGCTGCGCCCTTTCTCACTGGTTCTCTCTTCTGCCGTTTTCCGTAGGACTCTCTTCTCTGACCTGAGTCTCCTTTGGAACTCTGCAGGTTCT
+
CCCCBCCCFFFFGGGGGGDGGGHHGGGFFGHHHGGGGGGGGHHHHGGGGGGGHHHHHHHGGGGGGGGGGGGHHHHGGGGHGHHHHGGGGGDGGGHHHHHHHHHHGHHHHHHGGHHGGGGGHHHHHHHHHHHGHHGGGGGHGHHGHGGGGGGGGGGGGGGGGGGGGGFFFFFFFFFFFFFFFFFFFFFFFFFFFFFFFFFFFFFFFFFFFFFFFFFFFFFFFFFFFFFFFFFFFFFFFFFFFFFFFFFFFFF
@M05620:37:000000000-D9766:1:1101:3311:11057 1:N:0:70
ACCACACTTTCTACAATGCGCTGCGTGTGGCTCCCGAGGAGCACCCCGTGCTGCTGACCGAGGCCCCCCTGAACCCCAAGGCCAACCGCGCGAAGATGACCCAGGTGAGTGGCCCGCTACCTCTTCTGGTGGCCGCCTCCCTCCTTCCTGGCCTCCCGGAGCTGCGCCCTTTCTCACTGGTTCTCTCTTCTGCCGTTTTCCGTAGGACTCTCTTCTCTGACCTGCGTCTCCTTTGGAACTCTGCAGGTTCT
+
BBBBBBB4BBDFGFGGGG4EEGGGGGGAAEGFHAAE2EEEFHHHHGG0AEGGEHFGFHH0>0?FGGGGGGEEFHHGGGGHGHHHHGGGGG</@CC?GGHHHHAGGHHFGFHGGH><ACGGHHHHH;CGHHHGHHGGGGGGGGGGGGGGGGGGGGGGGGG:;;AFFBBFBBFFFFFFFFFFFFFFFFFFFFFFFFBDFFFFFFF?ADFFFFFFFF;;BFFFFFFF?BF?FFFFFFFFFFFFFFFFFFFFFFF
@M05620:37:000000000-D9766:1:1101:18884:11076 1:N:0:70
ACCACACCTTCTACAATTAGCTGCGTGTGGCTCCCGAGGAGCACCCCGTGCTGCTGACCGAGGCCCCCCTGAACCCCAAGGCCAACCGCGAGAAGATGACCCAGGTGAGTGGCCCGCTACCTCTTCTGGTGGCCGCCTCCCTCCTTCCTGGCCTCCCGGAGCTGCGCCCTTTCTCACTGGTTCTCTCTTCTGCCGTTTTCCGTAGGACTCTCTTCTCTGACCTGAGTCTCCTTTGGAACTCTGCAGGTTCT
+
BCCCCCCCFFFFGGGGGGGGGGHHGGGGHGHHHGGGGGGGGHHHHGGGGGGGHHHHHHHGGGGGGGGGGGGHGHHGGGGHGHHHHGGGGGGGGGHHHHHHHHHHGHHHHHHGGHHGGGGGHHHHHHHHHHHGHHGGGGGHGHHGHGGGGGGGGGGGGGGGGGGGGGFFFFFFFFHHHHFFFFFFHHFFFFFHFFFFFFFHFFFFFFFFFFFFFHHHFFFFFFFFFFFHHHFFFHHFFFFFFHFFFFFFFFF
@M05620:37:000000000-D9766:1:1101:15372:11108 1:N:0:70
ACCACACCTTCTACAATGAGCTGCGTGTGGCTCCCGAGGAGCACCCCGTGCTGCTGACCGAGGCCCCCCTGAACCCCAAGGCCAACCGCGAGAAGATGCGCAGATGAGCCCCCCACCACCTCTGGTGGCCGCCGCCCCCCTCCCTCCTCGCCCCCAGCTGCTCCGTCCTTCACTGCTGGTCTTCTCTTCTGCTGTCCTCAGCACTCTCCTCTCCTATGTCATGCGCCTCCTGTACTACGCAGCAGGTTGAA
+
ABBBBAABFFFFFGGDFGGFGGHHEFGGHGHHGGGFEEEEGHHHHGGGFEGFFGHHHHHGGGGGEEFGGGGHHHEGGGGHGAHHAFGEGGGGGDHH2F2///>/111?10/.>--=..<.CHH00=<D..;CF-DG--;BD.;.;.....99.--9A./;B//;.....;//////;9/;////;BF/B/B///;//9//:/;./////;BF///9///////:..;A...///////.;.9-...;/.//
@M05620:37:000000000-D9766:1:1101:15599:11125 1:N:0:70
ACCACACCTTCTACAATGAGCTGCGTGTGGCTCCCGAGGAGCACCCCGTGCTGCTGACCGAGGCCCCCCTGAACCCCAAGGCCAACCGCGAGAAGATGACCCAGGTGAGTGGCCCGCTACCTCTTCTGGTGGCCGCCTCCCTCCTTCCTGGCCTCCCGGAGCTGCGCCCTTTCTCACTGGTTCTCTCTTCTGCCGTTTTCCGTAGGACTCTCTTCTCTGACCTGAGTCTCCTTTGGAACTCTGCAGGTTCT
+
ABBAAABBFFFFGGGGFGAGGGHGGEEEA2FGFFF?EECEDHHHHGGGAEGGGHHHHHGGGGFGGGGGGGGCHFHGGGEE?EHHHGEEFGD@DGFHBHGDFHHEGHHFC?1AFFHCFGGCHHGFHHHFFDFCHHGGGGGHEHHGHF0CCBEA?BAEGFFGGGFFG-@A>DFFFFFFFFFFBFFFFFFFFFFFEFFA.BEFFFFFFFFFFFFFFFFFFFFFFFFFE9BFFFFFFFBFFFFFFFFFFFFFFFF
@M05620:37:000000000-D9766:1:1101:24988:11172 1:N:0:70
ACCACACCTTCTACAATGCGCTGCGTGTGGCTCCCGAGGAGCACCCCGTGCTGCTGACCGAGGCCCCCCTGAACCCCAAGGCCAACCGCGCGAAGATGACCCAGGTGCGTGGCCCGCTACCTCTTCTGGTGGCCGCCTCCCTCCTTCCTGGCCTCCCGGAGCTGCGCCCTTTCTCACTGGTTCTCTCTTCTGCCGTTTTCCGTAGGACTCTCTTCTCTGACCTGCGTCTCCTTTGGAACTCTGCAGGTTCT
+
BBBABBBACFFFGGGGDG4EGCGGGEA22AFFBAFA2EEC?GHCHGG0AAEFBGFFHHF>0E/EG?GGG??0GCHGGG?HEEHHHGABDG/<<DC/1FDDGHAHFHF1<F.@CF<<AGGCHHFHHHHGHHFGFHGGGGDGGGGDGGFGGFGGGBFFEGB=BBFFF;-A=?/BFFFFFFFFFFFFEFFFFFFFFBBADFFFFFFFFFFFFFFEFFFFFFFFFFFF.BD=DFFFFFFBFFFFFFFFFFFFFFF
@M05620:37:000000000-D9766:1:1101:27588:11237 1:N:0:70
ACCACACCTTCTACAATGAGCTGCGTGTGGCTCCCGAGGAGCACCCCGTGCTGCTGACCGAGGCCCCCCTGAACCCCAAGGCCAACCGCGAGAAGATGACCCAGGTGCGTGGCCCGCTACCTCTTCTGGTGGCCGCCTCCCTCCTTCCTGGCCTCCCGGAGCTGCGCCCTTTCTCACTGGTTCTCTCTTCTGCCGTTTTCCGTAGGACTCTCTTCTCTGACCTGAGTCTCCTTTGGAACTCTGCAGGTTCT
+
BBBBBBBAFFFFGGGGGGBFGGHHGGGAFEHGGDGE?EGGEHHHHGGGEEEGFHGHHHHGGGFGGGGGGGGGHHHGGGGHGHHHHGGGGG/BDGHEGGHHHHHHGGH1AGFGGHHGGGGGHHHGHHHHHHHGHHGCGGGHGGGGFGGGGGGGGGGGGGGA@AFGFFFFFFFFFFFFFFFFBFBFFFFFFFFFFFFFFFFFFFFFFFFFFFFFFFFFFFFFFFFF/FFFFFFFFFFFFFFFFFFFFFFFFFF
@M05620:37:000000000-D9766:1:1101:11715:11240 1:N:0:70
ACCACACCTTCTACAATGAGCTGCGTGTGGCTCCCGAGGAGCACCCCGTGCTGCTGACCGAGGCCCCCCTGAACCCCAAGGCCAACCGCGAGAAGATGACCAGGTGAGTGGCCCGCTACCTCTTCTGGTGGCCGCCTCCCTCCTTCCTGGCCTCCCGGAGCTGCGCCCTTTCTCACTGGTTCTCTCTTCTGCCGTTTTCCGTAGGACTCTCTTCTCTGACCTGAGTCTCCTTTGGAACTCTGCAGGTTCTA
+
BBBBBBBBFFFFGGGGGGEGGGHHGEGEEAGHGGGGGGGGGHHHHGGGGGGGHHHHHHHFGGGGGGGGGGGEHGHGGGGHGHHHHGGCGGDDGGHHGHGHHHHGHGHHHHGGHHGGGGGHHHHGHHHGHHGHF@FGGGHGHHGFHHGEFGGGFGFGGA-BDGGGGGFFFFFFFFFFFFFFFFFFFFFFFFFFFFFFFFFFFFFDDFFBFFFFEFFFFFFFFFFEFFFFFFFFFFFFFFFFFFFFFEFFFFF
@M05620:37:000000000-D9766:1:1101:27708:11253 1:N:0:70
ACCACACCTTCTACAATGAGCTGCGTGTGGCTCCCGAGGAGCACCCCGTGCTGCTGACCGAGGCCCCCCTGAACCCCAAGGCCAACCGCGAGAAGATGACCCAGGTGCGTGGCCCGCTACCTCTTCTGGTGGCCGCCTCCCTCCTTCCTGGCCTCCCGGAGCTGCGCCCTTTCTCACTGGTTCTCTCTTCTGCCGTTTTCCGTAGCACTCTCTTCTCTGACCTGAGTCTCCTTTGGAACTCTGCAGGTTCT
+
CBCCCCCCFFCFGGGFGGCGGGHHGEGA4EG2BFFE?EEEDGFGHGGGDEEFFHFHHHGGGGCEFFGEGGGFFGHGGGGHGHHHHGGGFGGGGGHGFHGHHHAGF?F1<<?@FH<>--<@GGGHGDGHFHFGHGGGGGGHGGGDGGGGGGGGGGGGGG--99;BFFFFCFFFFFFFFFFFFFFFFFFF0::FFFFFFFEFFFBAD.:BFFFFFF90;:BBFFFF/;B0;;BFFFFFFFFFFFFFFFFFFFF
@M05620:37:000000000-D9766:1:1101:20899:11264 1:N:0:70
ACCACACCTTCTACAATGAGCTGCGTGTGGCTCCCGAGGAGCACCCCGTGCTGCTGACCGAGGCCCCCCTGAACCCCAAGGCCAACCGCGAGAAGATGACCCAGGTGAGTGGCCCGCTACCTCTTCTGGTGGCCGCCTCCCTCCTTCCTGGCCTCCCGGAGCTGCGCCCTTTCTCACTGGTTCTCTCTTCTGCCGTTTTCCGTAGGACTCTCTTCTCTGACCTGAGTCTCCTTTGGAACTCTGCAGGTTCT
+
CCCDCDCDFFFFGGGGGGGGGGHHGGGFHGHHHGGGGGGGGHHHHGGGGGGGHHHHHHHGGGGGGGGGGGGHGHHGGGGHGHHHHGGGGGGGGGHHFHHHHHAGGGHBGGGGGHHGGGGGHHGHHHHHHHHGHHGGGGGHGHHGHGGGFGGGGGGGGGCAFFGGGGFFFFFFFFFFHHHFFFFFHHFFFFFHFFFFFFFHFFFFF?FFFFFFFFHFFFFFHFFFFFFFFFFFFFFFFFFFFFFFHFFFFFF
@M05620:37:000000000-D9766:1:1101:12642:11270 1:N:0:70
ACCACACCTTCTACAATGAGCTGCGTGTGGCTCCCGAGGAGCACCCCGTGCTGCTGACCGAGGCCCCCCTGAACCCCAAGGCCAACCGCGAGAAGATGACCCAGGTGAGTGGCCCGCTACCTCTTCTGGTGGCCGCCTCCCTCCTTCCTGGCCTCCCGGAGCTGCGCCCTTTCTCACTGGTTCTCTCTTCTGCCGTTTTCCGTAGGACTCTCTTCTCTGACCTGAGTCTCCTTTGGAACTCTGCAGGTTCT
+
AABABBBBFFFFGGGGGGG5GGHHGGGEHDGHCFFEGGGGGHHHHGGGGGGGFHFHHHHGGGGGGGGGGGGEHCHGGGGHEFHHHGGGGGGGGGHHHHEGHHHHGHHHHGHEGHHGGGGGHHHHHHHHHHHGHHGGGGGHGHHGHFFGGGGGGGGGGGGGABGGGGFFFFFFFFFFFFFFFFFFFFFFFFFFFFFFFFFFFFFFFFFFFFFFFFFFFFFFFFFFFFFFFFFFFFFFFFFFFFFFFFFFFF/
@M05620:37:000000000-D9766:1:1101:8457:11272 1:N:0:70
ACCACACCTTCTACAATGAGCTGCGTGTGGCTCCCGAGGAGCACCCCGTGCTGCTGACCGAGGCCCCCCTGAACCCCAAGGCCAACCGCGAGAAGATGACCCAGGTGAGTGGCCCGCTACCTCTTCTGGTGGCCGCCTCCCTCCTTCCTGGCCTCCCGGAGCTGCGCCCTTTCTCACTGGTTCTCTCTTCTGCCGTTTTCCGTAGGACTCTCTTCTCTGACCTGAGTCTCCTTTGGAACTCTGCAGGTTCT
+
ABCCCCCCFFFFGGGGGGGGGGHHGGGFHGHHHGGGGGGGGHHHHGGGGGGGHHHHHHHGGGGGGGGGGGGHHHHGGGGHGHHHHGGGGGGGGGHHHHHHHHGHGHGHHHHGGHHGGGGGHHHHHHHHHHHGHHGGGGGHGHHGHGGGGGGGGGGGGGGGCGGGGGFFFFFFFFFFFFFFFFFFFFFFFFFFFFFFFFFFFFFFFFFFFFFFFFFFFFFFFFFFEFFFFFFFFFFFFFFFFFFFFFFFFFF
@M05620:37:000000000-D9766:1:1101:23609:11408 1:N:0:70
ACCACACCTTCTACAATGAGCTGCGTGTGGCTCCCGAGGAGCACCCCGTGCTGCTGACCGAGGCCCCCCTGAACCCCAAGGCCAACCGCGAGAAGATGACCCAGGTGAGTGGCCCGCTACCTCTTCTGGTGGCCGCCTCCCTCCTTCCTGGCCTCCCGGAGCTGCGCCCTTTCTCACTGGTTCTCTCTTCTGCCGTTTTCCGTAGGACTCTCTTCTCTGACCTGAGTCTCCTTTGGAACTCTGCAGGTTCT
+
CCCCCCCCFFFFGGGGGGGGGGHHGEGEEGHHHGGGGGGGGHHHHGGGGGGGGHHHHGHGGGGGGGGGGGGHFHHGGGGHGHHHHGGGGGGGGGHHHHHHHH/GFHHHHHHFGHHGF<DGHHHHHHHHHHHGHHGGGGGHGHHGFFGGGGFGGGGGGGAGAGGGGGFFFFFFFFFFFFFFFFFFFFFFFFFFFF>FFFFFFFF.ADFFFFFFFFFBFFFBFFFFFFB0;FFFFFFFFFFFFFFFFFFFFFF
@M05620:37:000000000-D9766:1:1101:19809:11429 1:N:0:70
ACCACACCTCTACAATGAGCTGCGTGTGGCTCCCGAGGAGCACCCCGTGCTGCTGACCGAGGCCCCCCTGAACCCCAAGGCCAACCGCGAGAAGATGACCCAGGTGAGTGGCCCGCTACCTCTTCTGGTGGCCGCCTCCCTCCTTCCTGGCCTCCCGGAGCTGCGCCCTTTCTCACTGGTTCTCTCTTCTGCCGTTTTCCGTAGGACTCTCTTCTCTGACCTGAGTCTCCTTTGGAACTCTGCAGGTTCTA
+
BBBBBBBBFFFFFGGGGA5FFGFFEGGHGHHHGGG2EE2EFGHHGGG1EEFGHHHHHHGCGGGGGGGGGGEHHHGGGGHGHHHHGGGGG</>DGHFHFGHHHHGHHHHHHGGHHGGGGGHHHHHHHFHHHGHHGGGGGHGHHGHGGGGGGGGGGGGGGGAGGFGGFFFFFFFFFFFFFFFFFFFFFFFFFFFFFFFFFFFFFFFFFFFFFFFFFFFFFFFFFFFFFFFFFFFFFFFFFFFFFFFFFFFFFF
@M05620:37:000000000-D9766:1:1101:11644:11434 1:N:0:70
ACCACACCTTCTACAATGAGCTGCGTGTGGCTCCCGAGGAGCACCCCGTGCTGCTGACCGAGGCCCCCCTGAACCCCAAGGCCAACCGCGAGAAGATGACCCAGGTGAGTGGCCCGCTACCTCTTCTGGTGGCCGCCTCCCTCCTTCCTGGCCTCCCGGAGCTGCGCCCTTTCTCACTGGTTCTCTCTTCTGCCGTTTTCCGTAGGACTCTCTTCTCTGACCTGAGTCTCCTTTGGAACTCTGCAGGTTCT
+
CCCCCCCCFFFFGGGGGGGGGGHHGGGGHGHHHGGGGGGGGHHHHGGGGGGGHHHHHHHGGGGGGGGGGGGHHHHGGGGHGHHHHGGGGGGGGGHHHHHHHHHHGHHHHHHGGHHGGGGGHHHHHHHHHHHGHHGGGGGHGHHGHGGGGGGGGGGGGGGGGGGGGGFFFFFFFFFFFFFFFFFFFFFFFFFFFFFFFFFFFFFFFFFFFFFFFFFFFFFFFFFFEFFFFFFFFFFFFFFFFFFFFFFFFFF
@M05620:37:000000000-D9766:1:1101:19400:11440 1:N:0:70
ACCACACCTTCTACAATGAGCTGCGTGTGGCTCCCGAGGAGCACCCCGTGCTGCTGACCGAGGCCCCCCTGAACCCCAAGGCCAACCGCGAGAAGATGACCCAGGTGAGTGGCCCGCTACCTCTTCTGGTGGCCGCCTCCCTCCTTCCTGGCCTCCCGGAGCTGCGCCCTTTCTCACTGGTTCTCTCTTCTGCCGTTTTCCGTAGGACTCTCTTCTCTGACCTGAGTCTCCTTTGGAACTCTGCAGGTTCT
+
BBBBBBBBFFFFGGGGGG5BGGHHGGGEHGGHHFFGGGGGGHHHHGGGGGGGHGHHHHHGGGGGGGGGGGGHHHHGGGGHEFHHGGGGGG/<CDGGBGHHHHEGGHHDGHHGGHGFGGGGHHHHHHHHHHHGHHGGGGGHGHHGHGGGGGGGGGGGGGGGGAFGGGFFFFFFFFFFFFFFFFFFFFFFFFFFFFFFFFFFFFFFFFFFFFFFFFFBFFFFFFFFBFFFFFFFFFFFFFFFFFFFFFFFFFF
@M05620:37:000000000-D9766:1:1101:8270:11451 1:N:0:70
ACCACACCTTCTACAATGAGCTGCGTGTGGCTCCCGAGGAGCACCCCGTGCTGCTGACCGAGGCCCCCCTGAACCCCAAGGCCAACCGCGAGAAGATGACCCAGGTGAGTGGCCCGCTACCTCTTCTGGTGGCCGCCTCCCTCCTTCCTGGCCTCCCGGAGCTGCGCCCTTTCTCACTGGTTCTCTCTTCTGCCGTTTTCCGTAGGACTCTCTTCTCTGACCTGAGTCTCCTTTGGAACTCTGCAGGTTCT
+
BBBBBBBBFFFFGGGGGGGDGGHHGEEEHEGHHGGGGGGGGHHHHGGGGGGGGHHHHHHGGGGGGGGGGGGHHHFGGGFHGHHHHGGGGGCC@GFHHHHGFHEHGHHGHHFGGHHGGGGGHHHHHHHFHHHFHHGGGGGHGHHGHGGGGGGGGGGGGGFGGGGGGAFFFFFFFFFFFFFFFFFFFFFFFFFFFFFFBFFFFFF?DFFFFFFFFFFFFFFFFFFFFFFFFFFFFFFFFEFFFBFFFFFAFFF
@M05620:37:000000000-D9766:1:1101:9860:11479 1:N:0:70
ACCACACCTTCTACAATGAGCTGCGTGTGGCTCCCGAGGAGCACCCCGTGCTGCTGACCGAGGCCCCCCTGAACCCCAAGGCCAACCGCGAGAAGATGACCCAGGTGAGTGGCCCGCTACCTCTTCTGGTGGCCGCCTCCCTCCTTCCTGGCCTCCCGGAGCTGCGCCCTTTCTCACTGGTTCTCTCTTCTGCCGTTTTCCGTAGGACTCTCTTCTCTGACCTGAGTCTCCTTTGGAACTCTAGGTTCTAG
+
CCDDCCCCFFFFGGGGGGGGGGHHGGGGHGHHHGGGGGGGGHHHHGGGGGGGHHHHHHHGGGGGGGGGGGGHHHHGGGGHGHHHHGGGGGGGGGHHHHHHHHHHGHHHHHHGGHHGGGGGHHHHHHHHHHHGHHGGGGGHGHHGHGGGGGGGGGGGGGGAGGGGGGFFFFFFFFHFFFFFFFFFHHFFHHHFHFFFFFFHFFFFFFBFFFFFFFFFFHHFFFFFFFFFFFFFFFHFFFFFFFBFFFFFFF:
@M05620:37:000000000-D9766:1:1101:14539:11503 1:N:0:70
GCGGCTGCTTTGGAAGAAACTGACAAGCCAGGGACAAAAGATCGGAAGAGCACACGTCTGAACTCCAGTCACGAATTCGTATCTCGTATGCCGTCTTCTGCTTGAAAAAAAAAAAACAGGACCAACACACCTCACTCCTTGATCACGGAATAAAGTTTCATACATTTCAAGCAGGTCTATCATCTAAAAACTCACCCCATTAAACATATAAGCAAGGCTTAAATGAGAAGAGCAACCTTAGAATCACAAGG
+
>1>>A>>>FFBBFGGA1BBGDB1B1EFGF0FGEAF0F0BFFGGHCFGG0BFFHHHGHGHGGFHHHHBGFGGHGGEGHHGBGFGG@GGGHHHHGGGHGHHHHHHH0BFHC<EBC//</?0/0//////....><1.110<000000/..-.<00000000000;;000000:0/::./;00;000900000.090/..-./0000000;000////---/////////////;-9/--/////9;//;//--
@M05620:37:000000000-D9766:1:1101:19755:11534 1:N:0:70
ACCACACCTTCTACAATGAGCTGCGTGTGGCTCCCGAGGAGCACCCCGTGCTGCTGACCGAGGCCCCCCTGAACCCCAAGGCCAACCGCGAGAAGATGAACCCAGGTGAGTGGCCCGCTACCTCTTCTGGTGGCCGCCTCCCTCCTTCCTGGCCTCCCGGCGCTGCGCCCTTTCTCACTGGTTCTCTCTTCTGCCGTTTTCCGTAGGACTCTCTTCTCTGACCTGAGTCTCCTTTGGAACTCTGCAGGTTC
+
CCCCCCCCFFFFGGGGGGGGGGHHGGGGHGHHHGGGGGGGGHHHHGGGGGGGHHGHHHHGGGGGGGGGGGGHHHHGGGGHGHHHHGGGGGDGGGHHHHHB<<DEA<FG1??FCGHHCCC@FGHGHGHGFF=CAHH@CGGDEEHHGFGGGG0FGFGGGGGG-?DFFFFFFCFFFFFFFFFFFFFFFFFFFFFFFFFF.AFAFF?F.A.BFFFFFFFFFFFFFFFFF/BBBBBFFFFFFFFFFFFFE99A;BB
@M05620:37:000000000-D9766:1:1101:13683:11547 1:N:0:70
ACCACACCTTCTACAATGAGCTGCGTGTGGCTCCCGAGGAGCACCCCGTGCTGCTGACCGAGGCCCCCCTGAACCCCAAGGCCAACCGCGAGAAGATGACCCAGGTGAGTGGCCCGCTACCTCTTCTGGTGGCCGCCTCCCTCCTTCCTGGCCTCCCGGAGCTGCGCCCTTTCTCACTGGTTCTCTCTTCTGCCGTTTTCCGTAGGACTCTCTTCTCTGACCTGAGTCTCCTTTGGAACTCTGCAGGTTCT
+
AAAAAAAABFFFBGGGGGGCGFHGEGGEFGHHHGFGCFGAEHEGHGGGAEGGGHFHHHHGGGCGGFGGGEFHHHHGGGGHGHHHEFGGGC@GC/CCHEHHHHHHGGHHHHHGFHECCGGGHGHHHHHHHHGGHHGGGGGHGHHGHGGGGGGGGGFGGG@GGGGGGG@F@@FFFFFFFFFFBFFFFFFFFFBFFF?FFFFFF?BAFFFFBFFFFFFFFFBBBFFFFFFFBFFFFFFFFBF/9BBFBFFFFFF
@M05620:37:000000000-D9766:1:1101:9384:11551 1:N:0:70
ACCACACCTTCTACAATGAGCTGCGTGTGGCTCCCGAGGAGCACCCCGTGCTGCTGACCGAGGCCCCCCTGAACCCCAAGGCCAACCGCGAGAAGATGACCAGGTGAGTGGCCCGCTACCTCTTCTGGTGGCCGCCTCCCTCCTTCCTGGCCTCCCGGAGCTGCGCCCTTTCTCACTGGTTCTCTCTTCTGCCGTTTTCCGTAGGACTCTCTTCTCTGACCTGAGTCTCCTTTGGAACTCTGCAGGTTCTA
+
AAAAAAAAFFFFGGGGFGG1F1FGGEEBG0FGAFGEEGGGGHHHHGGGGGGGHHHGHHHGGGGGGCGGGGGHHEHGGGGHEFHHHGF/CGBB@FFHFHFHHHHGHHHHHHGGHHGGGGGHHHHHHHHHHHGHHGGGGGHGHHGHHHGGGGGGGGGGGG?AGGGGGGF@@FFFFFFFFFFFFFFFFFFFFFFFF@FFFFFFFFFFFFFFFFFFFFFFFFFFFFFFFFFFFFFFFFFFFFFFFFFFFFFFFFB
@M05620:37:000000000-D9766:1:1101:11708:11557 1:N:0:70
ACCACACCTTCTACAATGAGCTGCGTGTGGCTCCCGAGGAGCACCCCGTGCTGCTGACCGAGGCCCCCCTGAACCCCAAGGCCAACCGCGAGAAGATGACCCAGGTGAGTGGCCCGCTACCTCTTCTGGTGGCCGCCTCCCTCCTTCCTGGCCTCCCGGAGCTGCGCCCTTTCTCACTGGTTCTCTCTTCTGCCGTTTTCCGTAGGACTCTCTTCTCTGACCTGAGTCTCCTTTGGAACTCTGCAGGTTCT
+
BBBBBAABFFFFBGGGFGGFGGHHGEFGHDGHHGGG?EGEEHHHHGGGEDGGHHHHHHHGGGGEGGGGGGGHHHHGGGGHGHHHEFGGGGCGGDHEBGGHHHEGGHHGHHHGGHHGGGGGHHHHHHHHHHFGHHGGGGGHGHHGHGGGGGGFGGGGGGGGGGGGGGFFFFFFFFFFFFFFFFFFFFFFFFFFFFFFFFFFFDFFFFFFFFFFFFFFFFFFFFFFFBBFFFFFFFFFFFFFFFFFFFFFBFF
@M05620:37:000000000-D9766:1:1101:4789:11578 1:N:0:70
ACCACACCTTCTACAATGAGCTGCGTGTGGCTCCCGAGGAGCACCCCGTGCTGCTGACCGAGGCCCCCCTGAACCCCAAGGCCAACCGCTAGCCGCTGCCCCGGGGGAGTCCCCCCTTCCTTCTCCTCGGGCCCGCCTCCCTCTTTCCTTGCTTCCCTAATCTGCCCCTTTCCTTACGGGTCTCTTCTCTGCCCTGTTTCCGCTTTGCTCCTCTCCCGGACCTAGTTCGCCTTTGCACCCGTCCGGTTTCC
+
CCCCCCCCFFFFGGGGGGGGGGHHGGGGHGHHHGGGGGGGGHHHHGGGGGGGHHHHHHHGGGGGGGGGGGGGHHHGGGGHGHHHGGGGGBC/B2//>//?/=/>/-<--</:;;D--::GB;00:0;/..9--:-9;.AFFF//;9FF00:00;B0:0;/;;FFF0...;F0BF0;0..-;9990;;F0000BEF.;0;B0..9..000;00/9//:.:--;B000;:.-...0;0;0/9-;:.-99:;B9
@M05620:37:000000000-D9766:1:1101:14889:11616 1:N:0:70
ACCACACCTTCTACAATGAGCTGCGTGTGGCTCCCGAGGAGCACCCCGTGCTGCTGACCGAGGCCCCCCTGAACCCCAAGGCCAACCGCGAGAAGATGACCCAGGTGAGTGGCCCGCTACCTCTTCTGGTGGCCGCCTCCCTCCTTCCTGGCCTCCCGGAGCTGCGCCCTTTCTCACTGGTTCTCTCTTCTGCCGTTTTCCGTAGGACTCTCTTCTCTGACCTGAGTCTCCTTTGGAACTCTGCAGGTTCT
+
CCDDDDCDFFFFGGGGGGGGGGHHGGGGHGHHHGGGGGGGGHHHHGGGGGGGHHHHHHHGGGGGGGGGGGGGHHHGGGGHGHHHHGGGGGGGGGHHHHHHHHGHGHHHHHHGGHHGGGGGHHHHHHHHHHHGHHGGGGGHGHHGHGGGGGGGGGGGGGGGGGGGGGFFFFFFFFFFFHHFFFFFHFFFFHHHHFFFFFFHFFFFFFFFFFFFFHFHFFFFFFFFFFHFFFFFFHHFFFFFFHHFFFFFFFF
@M05620:37:000000000-D9766:1:1101:6215:11671 1:N:0:70
ACCACACCTTCTACAATGAGCTGCGTGTGGCTCCCGAGGAGCACCCCGTGCTGCTGACCGAGGCCCCCCTGAACCCCAAGGCCAACCGCGCGAAGATGACCCAGGTGAGTGGCCCGCTACCTCTTCTGGTGGCCGCCTCCCTCCTTCCTGGCCTCCCGGAGCTGCGCCCTTTCTCACTGGTTCTCTCTTCTGCCGTTTTCCGTAGGACTCTCTTCTCTGACCTGCGTCTCCTTTGGAACTCTGCAGGTTCT
+
CCCCCCCAFFFFGGGGGG5FGGHHGFGBAEHHGBFFCFGGGHGHHGGEFFGGHHHHGHHAFEGGGGGGGGGHGHHGGGGHGHHHHGGGGG/BDGGGHHHHHHHHGHG1FGHGGHHGGGGGHHHHHGHFHHHGHHGGGGGGGGGGGGGGGFGGGGGGGGG-ADFFFFFFFFFFFFFFFFFFFFFFFFFFFFFFFFFDFFFFFFFFFFEFFFFFFFBFFFFFFFFF.CFFFFFFFFFFFFFFFFFFFFFFFFF
@M05620:37:000000000-D9766:1:1101:22742:11692 1:N:0:70
ACCACACCTTCTACAATGAGCTGCGTGTGGCTCCCGAGGAGCACCCCGTGCTGCTGACCGAGGCCCCCCTGAACCCCAAGGCCAACCGCGAGAAGATGACCCAGGTGCGTGGCCCGCTACCTCTTCTGGTGGCCGCCTCCCTCCTTCCTGGCCTCCCGGAGCTGCGCCCTTTCTCACTGGTTCTCTCTTCTGCCGTTTTCCGTAGGACTCTCTTCTCTGACCTGAGTCTCCTTTGGAACTCTGCAGGTTCT
+
BBBABBBBFFFFGGGGGGGGGGHHGEEBEAHHHGGEEGGGGHHHHGGGGGGGHHHHHHHGGGGGGGGGGGGGHHHGGGGHEGHHHGGEGGDFGGHHFHHHHHAGFGC1AFGGGH>AC-DGHHGHHHHHHFHGHHGGGGFHGGGGGGGGGGGGGFGGGGA;;;FGFFFFFFFFFFFFFFFFFFFFFFFFBFFFFFFFFFFFFFF?FDFFFFFFFFF9FFFFFFFF/BFFFFFFFFFFFFFFFFFFFFFFFFF
@M05620:37:000000000-D9766:1:1101:19117:11724 1:N:0:70
ACCACACCTTCTACAATGAGCTGCGTGTGGCTCCCGAGGAGCACCCCGTGCTGCTGACCGAGGCCCCCCTGAACCCCAAGGCCAACCGCGAGAAGATGACCCAGGTGAGTGGCCCGCTACCTCTTCTGGTGGCCGCCTCCCTCCTTCCTGGCCTCCCGGAGCTGCGCCCTTTCTCACTGGTTCTCTCTTCTGCCGTTTTCCGTAGGACTCTCTTCTCTGACCTGAGTCTCCTTTGGAACTCTGCAGGTTCT
+
AAAAA?AAFFFFFGGGDE1BAGGHEAEBEEEFHFFEEEECGCHFFGGEEGGGHHHFFHHAEEGCGGGEEGGHHHHCFGGHGHHGHFFGGG<B@FHGHHHHHHFGFGHDHHHGGHHGGGGGHHHHHHHHHHHGHHGGGGGHGHHGHGGGGGGGGGGGGG@G@@FGGG@F@@FFFFFFFFFFFFFFFFFFFFFFFF@FFFFFFFFFFFFFFFFFFFFFFFFFFFFFFFFFFFFFFFFFFFFFFFFFFFFFFFF
@M05620:37:000000000-D9766:1:1101:11312:11741 1:N:0:70
ACCACACCTTCTACAATGGAACTCTGCAGGGTCTAGATCGGAAGAGCACACGTCTGAACTCAAGTCACGAATTCGTATGTCGTATGCCGTCTTCTGCTTGAAAAAAAAAAAACCCGCTCCCTCTTCTGCTGGCCGCCTCCCTCCTTCCTTACCTCCCTGAACTCCGCCATTTCTCACTGGTTCCCTCTTCTGCCGTTTTCCGAACCCCTCTCTTCTTTGACCTGCGTCTCCTTTGGAACTCTGCAGGTTCT
+
AAA1AAAAFFFFDAGDFFF1A1BGGHBGCF0B0BADGHGFE0FA0BFEABGE0AAFB2BFG1BFDGAAEE?AFGEHF00B2/?B>B@1>?E0/@2111BF01@BGGEGEE/<////</>//?00?1?<111FC0<ACC.CE<<./<<CB00/:;GEC;0/0::00.:C-;900;;00009;:9/0;;BFFF0CB;;EG-BF9-9---;AB9BFFBB////;//---:--;9/B;99/BB/FBFF/9-9;BB
@M05620:37:000000000-D9766:1:1101:19472:11746 1:N:0:70
ACCACACCTTCTACAATGAGCTGCGTGTGGCTCCCGAGGAGCACCCCGTGCTGCTGACCGAGGCCCCCCTGAACCCCAAGGCCAACCGCGAGAAGATGCCCCAGGTGGGTGCCCGGCTCCCTCTCCTGGTGTCCGCCTCCCCCCTTCCTGGCCTCCCGCTCCCTCGCCCTTTCTCCTTGGTTCTTTCTTCGGCCTTTTTCCTCAGCCCTCCCTCTCCTGACCTACTCTTCCTTTGGAACCTTGCAGGTTCT
+
BBBBBBBBFFFFGGGFGGGGGGHHGFGGHDHHHGGEGGGGGHHHHGGGGDGGHHHHHHHGGGGGGGGGGGGHHHGGGGGHGHHHEGGGGGGGGGHB2?2FHC///?1//?..0>.---.<./<C//=/<</.=C.-..C.C.=-;.CFFF/.;0;...---:...;9-;B/FFF//////9;/;//9;//.9>D.9B/FBB///;//;B...;../;B//;//////9/;9FFF/999/..;BBFFFFEB/
@M05620:37:000000000-D9766:1:1101:11892:11763 1:N:0:70
ACCACACCTTCTACAATGAGCTGCGTGTGGCTCCCGAGGAGCACCCCGTGCTGCTGACCGAGGCCCCCCTGAACCCCAAGGCCAACCGCGAGAAGATGACCCAGGTGAGTGGCCCGCTACCTCTTCTGGTGGCCGCCTCCCTCCTTCCTGGCCTCCCGGAGCTGCGCCCTTTCTCACTGGTTCTCTCTTCTGCCGTTTTCCGTAGGACTCTCTTCTCTGACCTGAGTCTCCTTTGGAACTCTGCAGGTTCT
+
CCDDCCCCFFFFGGGGGGGGGGHHGGGGHGHHHGGGGGGGGHHHHGGGGGGGHHHHHHHGGGGGGGGGGGGHGHHGGGGHGHHHHGGGGGGGGGHHHHHHHHHHGHHHHHHGGHHGGGGGHHHHHHHHHHHGHHGGGGGHGHHGHGGGGGGGGGGGGGGGGGGGGGFFFFFFFFFHHHFFFFFFHFFFFFHHFFFFFFFHFFFFFFFFFFFFFHHHFFFFFFHFBFFFFFFFFHHFFFFFFFFFFFFFFFF
@M05620:37:000000000-D9766:1:1101:2901:11776 1:N:0:70
ACCACACCTTCTACAATGAGCTGCGTGTGGCTCCCGAGGAGCACCCCGTGCTGCTGACCGAGGCCCCCCTGAACCCCAAGGCCAACCGCGAGAAGATGACCCAGGTGGGTGCCCGCTTCCTCCTTTTGGTGGCCGCTCCCTCCCTTCCTAGCCCCCCGGGCTTGCCCCCTTTCTCCCTGGTTCTCCTTTCTGCCGTTTTCCGTAGGACTCCCTCTCCTGCCTTGCGCTCCCTTTGGAACTCTGCAGGTCTT
+
CCCCCCCCFFFFGGGGGG5FGGHHGGGGHGHHHGGGGGGCGHHHHGGGGGGGHHHHHHHGGGGGGGGGGGGHHHHGGGGHGHHHHGGGGGBGGGHHHHGHHF/?/?1/<?C.>G>--..>00/=0=<D-<E.<.-=--;E//;.;0;/000;//;C-B---;.-.0;A-@F00000/:B.F000000;00;0;0-ADF.B0.0.;.00//0.;/;//000;0900---.A.;FBB/B0000:000;.F099
@M05620:37:000000000-D9766:1:1101:7204:11779 1:N:0:70
ACCACACCTTCTACAATGAGCTGCGTGTGGCTCCCGAGGAGCACCCCGTGCTGCTGACCGAGGCCCCCCTGAACCCCAAGGCCAACAGCGAGAAGATGAACCCAGGTGAGTGGCCCGCTCCCTCTTCTGGTGGCCGCCTCCCTCCTTCCTGGCCTCCCGGCGCTGCGCCCTTTCTCACTGGTTCTCTCTTCTGCCGTTTTCCGTAGGACTCTCTTCTCTGACCTGAGTCTCCTTTGGAACTCTGCAGGTTC
+
AAA1AAAAFFFFGDGFAGGFGBHHG00AA0BF1BF0AEGGGHHHHGGGG/EFGHH1GHGE?EEGG/EGGGGBG>GGGGAH//FHHG/0BEB<BFFH1G1>GHGGHGHHBG1GFGHGGGG-CFFHHHHFHHHEGHHGGGCCHGHHEF0GHBGHG.FFEGGG-AGG@F@@-@-BFFFFFFFFFFFFFFFFFFFFFFF@BFFFFFFFABFFFFFFFFFFFFFF/FFFF9FFFFFFFFFFFFFFFFFFFFFFFF/
@M05620:37:000000000-D9766:1:1101:3921:11847 1:N:0:70
ACCACACCTTCTACAATGAGCTGCGTGTGGCTCCCGAGGAGCACCCCGTGCTGCTGACCGAGGCCCCCCTGAACCCCAAGGCCAACCGCGAGAAGATGACCCAGGTGAGTGGCCCGCTACCTCTTCTGGTGGCCGCCTCCCTCCTTCCTGGCCTCCCGGAGCTGCGCCCTTTCTCACTGGTTCTCTCTTCTGCCGTTTTCCGTAGGACTCTCTTCTCTGACCTGAGTCTCCTTTGGAACTCTGCAGGTTCT
+
ABBAABBBFFFFGGGGGGG5GDGFGEGEHGHGFGGGGGGGGHHHHGGGGGGGGHHHHHHGGGGGGEGGGGGHHGGGGGGHGAGHHGGGGGGGGGHHHHHHHHHHGHHHHHHGGHHGGGGGHHHGGHHHHHFGHHGGGGAHGHHGHGFFGFFFFGGGGGGGGGGGGGBFBBFFFFFFFFFFFFFFFFFFFFF/;;BDFFFFFFFFFFFFFFFFFFFFFFFFFFFFEFFFFFFFFFFFFFFFFFFFFFFFBFF
@M05620:37:000000000-D9766:1:1101:26135:11854 1:N:0:70
ACCACACCTTCTACAATGAGCTGCGTGTGGCTCCCGAGGAGCACCCCGTGCTGCTGACCGAGGCCCCCCTGAACCCCAAGGCCAACCGCGAGAAGATGACCCCGGTGAGTGGCCCGCTACCTCTTCTGGTGGCCGCCTCCCTCCTTCCTGGCCTCCCGGAGCTGCGCCCTTTCTCACTGGTTCTCTCTTCTGCCGTTTTCCGTAGGACTCTCTTCTCTGACCTGAGTCTCCTTTGGAACTCTGCAGGTTCT
+
AABCBABBFCFFGGGGGGCGGGHHGEFGDGHGGFFEEGGFGHHHHGGEEGEGGHGHHHHGGGCEGGGGGGGHFHHGGGGHGHHHHGGFGGCGGGHHHHHHHH?CGDGGHHHGGGHGGGGGHHHHHHHHHHHGHHGGGGGGGGGGBFGGGGGGGGGGGGGGGFFFFFFFFFFFFFFFFFFFFFFFFFFFFFFFFFFFFFFFFFFFDDFFFFFFFFFFFFFBFFFFFFF/BBFFFFFEFFFFFFFFFFFFFFF
@M05620:37:000000000-D9766:1:1101:20198:11897 1:N:0:70
ACCACACCTTCTACAATGAGCTGCGTGTGGCTCCCGAGGAGCACCCCGTGCTGCTGACCGAGGCCCCCCTGAACCCCAAGGCCAACCGCGAGAAGATGAACCCAGGTGCGTGGCCCGCTACCTCTTCTGGTGGCCGCCTCCCTCCTTCCTGGCCTCCCGGAGCTGCGCCCTTTCTCACTGGTTCTCTCTTCTGCCGTTTTCCGTAGGACTCTCTTCTCTGACCTGCGTCTCCTTTGGAACTCTGCAGGTTC
+
BBBBBBBBFFFFGGGFGGFFGFHGGEFEAEHGHGGFAEGEEHHFHGGG1BEFEEFHHHBECFEGGFGGG@CFHHHGG?EGFHHHHGGGGGCD@DGHBGB2?GD<GGC11/??C-FEGGG-AGGD0D0DDHDF?GAD?DD?.9CFDGGGGGGF?F0CFEGA-99AFFFADFAFFFB/BF9/FFFFFBFFFFFFFFFF9.BAB/A/.AFBFBBB///;B/////;B9.99@DFFEFF9//99FBFF//9..;9
@M05620:37:000000000-D9766:1:1101:17772:11917 1:N:0:70
ACCACACCTTCTACAATGAGCTGCGTGTGGCTCCCGAGGAGCACCCCGTGCTGCTGACCGAGGCCCCCCTGAACCCCAAGGCCAACCGCGAGAAGATGACCCAGGTGAGTGGCCCGCTACCTCTTCTGGTGGCCGCCTCCCTCCTTCCTGGCCTCCCGGAGCTGCGCCCTTTCTCACTGGTTCTCTCTTCTGCCGTTTTCCGTAGGACTCTCTTCTCTGACCTGAGTCTCCTTTGGAACTCTGCAGGTTCT
+
BBBBBBBBFFFFGGGGGGFGGGHHGEGFHEHHHGGGGGGGGHHHHGGGGGGGHHHHHHHGGGGGGGGGGGGHHHHGGGGHGGHHHGGGGGDFGGHHHHGHHHEHGHHFHHHGGHFCCGGGGDGHFHHHGHHDHHGGGGGHGFHGHGGGGGGGGGGGGGGGCAFFGGFFFFFFFFFFFFFFFFFFFFFFFFFFFFFFFFFFFFFFFDFFFFFFFFFBFFFFFFFFFFBFBFFFFFFFFFFBBFBFFFFFFBB
@M05620:37:000000000-D9766:1:1101:10551:11937 1:N:0:70
ACCACACCTTCTACAATGAGCTGCGTGTGGCTCCCGAGGAGCACCCCGTGCTGCTGACCGAGGCCCCCCTGAACCCCAAGGCCAACCGCGAGAAGATGCCCCAGGGGGTGGGCCCGTTACCCCTTCTGGTGCCCGCCTCCCTCCTTCCTGGCCTCCCGGAGCTGCGCCCTTTCTCACTGTTTCTCTTTTCTGCCGTTTTCCTTAGGCCCTCTTTCTTTGCCTTGGTTCTCCTTTGGACCTCTCCAGGTTCT
+
CCCCCCCCFFFFGGGGGGGGGGHHGGGFHGHHHGGGGGGGGHHHHGGGGGGGHHHHHHHGGGGGGGGGGGGGHHHGGGGHGHHHHGGGGGGGGGHHHH2FH//?//<---<-<G---..C0/.=./0<0;C0=/.;-.;E./;.;0C/0C/C.0=E.;;---.00-;A-@F000:000;0;000000;0000;0-;AF.B0000:000.../;0000000;00:00.90;0;F0B/;0//00//0;/;000
@M05620:37:000000000-D9766:1:1101:24004:11955 1:N:0:70
ACCACACCTTCTACAATGAGCTGCGTGTGGCTCCCGAGGAGCACCCCGTGCTGCTGACCGAGGCCCCCCTGAACCCCAAGGCCAACCGCGAGAAGATGACCAGGTGAGTGGCCCGCTCCCTCTTCTGGTGGCCGCCTCCCTCCTTCCTGGCCTCCCGGACCTGCGCCCTTTCTCACTGGTTCTCTCTTCTGCCGTTTTCCGTAGGCCTCTCTTCCCTGACCTGAGTCTCCTTTGGAACTCTGCAGGTTCTA
+
3AAABBCBFFFFGFGGGGGGGGHHGGGFEGHGGGGGGGGGGHHHHGGGFGGGGHGHHHHGGGGGGGGGGGFHGHHGGGGHGHHHHGGGGGGGFGHHHHFHHHHGHH<GHHGGHH->C-CFHHHHHHGFGH?HHCGGGGHGHHGH0CFFGFFGGGGGG---;;/C?BFFFFFFFF/FFFFFFFFFFFFFBFFFFFFFFFFFFFAD?:BBFFFFFF/;;B/;FFF;BBF;B/;BFFFEBFFFFFFFFFFFFF9
@M05620:37:000000000-D9766:1:1101:11571:11958 1:N:0:70
ACCACACCTTCTACAATGAGCTGCGTGTGGCTCCCGAGGAGCACCCCGTGCTGCTGACCGAGGCCCCCCTGAACCCCAAGGCCAACCGCGAGAAGATGAACCCAGGTGAGTGGCCCGCTACCTCTTCTGGTGGCCGCCTCCCTCCTTCCTGGCCTCCCGGAGCTGCGCCCTTTCTCACTGGTTCTCTCTTCTGCCGTTTTCCGTAGGACTCTCTTCTCTGACCTGAGTCTCCTTTGGAACTCTGCAGGTTC
+
CCCCCCCCFFFFGGGGGGGGGGHHGGGEDEHHHGGEFGGGGHHHHGGGFGGGHHGHHHGGGGGGGGGGGGGHHHHGGGGHGHHHHGGGGGGGGGHGHHHHHHGGHGHHBHHHGGHHGGG?DHHHHHHHHHHHGHHGGGGGHGHHFGGGGGGGGGGGGGGG-ACGGGFFFFFFFFFFFFFFFFFFFFFFFFFFFFFFDDFFFFBF.AFFFFFFFFFFFFFF/:FFF/BBFFFFFFFFFFFFFFFFFBFFFFB
@M05620:37:000000000-D9766:1:1101:11588:11963 1:N:0:70
ACCACACCTTCTACAATGAGCTGCGTGTGGCTCCCGAGGAGCACCCCGTGCTGCTGACCGAGGCCCCCCTGAACCCCAAGGCCAACCGCGAGAAGATGAACCCAGGTGAGTGGCCCGCTACCTCTTCTGGTGGCCGCCTCCCTCCTTCCTGGCCTCCCGGAGCTGCGCCCTTTCTCACTGGTTCTCTCTTCTGCCGTTTTCCGTAGGACTCTCTTCTCTGACCTGAGTCTCCTTTGGAACTCTGCAGGTTC
+
AAAAA4AAFFFFGFGGGGGGGGHHGEEGF?GHHFGGFFGCEHHHHGGGFGGG5GGFHHHGGGCGGGGGGGGEGHHGGGGHGHHHAFGGGGGG?/G2GHGGFGFFHGHHHHHHGFHHGGGGGHHHGHHHHHHGFHHGGGGGHGHGGFGFGGGGGGGGGGGFBDDGGGFFFFFFFFFFFFFFFFFFFFFFFFFFFFFFADFEFFFFFFFFFFFFFFFFFFFFFFFFFFFFFFFFFFFFB;FBFFFFFFFFFFB
@M05620:37:000000000-D9766:1:1101:12482:11963 1:N:0:70
ACCACACCTTCTACAATGAGCTGCGTGTGGCTCCCGAGGAGCACCCCGTGCTGCTGACCGAGGCCCCCCTGAACCCCAAGGCCAACCGCGAGAAGATGACCCAGGTGAGTGGCCCGCTACCTCTTCTGGTGGCCGCCTCCCTCCTTCCTGGCCTCCCGGAGCTGCGCCCTTTCTCACTGGTTCTCTCTTCTGCCGTTTTCCGTAGGACTCTCTTCTCTGACCTGAGTCTCCTTTGGAACTCTGCAGGTTCT
+
CCCCCCBCFFFFGGGGGGGGGGHHGGGGHGGHHGGGGGGGGHHHHGGGEGGGHHHHGHHGGGGGGGGGGGGHHHHGGGGHGHHHHGGGGGGGGGHHHHHHHHHHGHHHHHHGGHHGGGGGHHHHHHHHHHHGHHGGGGGHGHHGHGGGGGGGGGGGGGGGGGGGGGFFFFFFFFFFFFFFFFFFFFFFFFFFFFFFFFFFFFFFFFFFFFFFFFFFFFFFFFFFFFFFFFFFFFFFFFFFFFFFFFFFFFF
@M05620:37:000000000-D9766:1:1101:16706:11972 1:N:0:70
ACCACACCTTCTACAATGAGCTGCGTGTGGCTCCCGAGGAGCACCCCGTGCTGCTGACCGAGGCCCCCCTGAACCCCAAGGCCAACCGCGAGAAGATGACCCAGGTGAGTGGCCCGCTACCTCTTCTGGTGGCCGCCTCCCTCCTTCCTGGCCTCCCGGAGCTGCGCCCTTTCTCACTGGTTCTCTCTTCTGCCGTTTTCCGTAGGACTCTCTTCTCTGACCTGAGTCTCCTTTGGAACTCTGCAGGTTCT
+
CCCCCCCCFFFFGGGGGGGGGGHHGFGFFGHHHGGGGGGGGHHHHGGGEGGGHHHHHHHGGGGGGGGGGGGHHHHGGGGHGHHHHGGGGGGGGGHHHHHHHHHHGHHHHHHGGHHG?CGGGHHHHFHHBGHGHHGGGGGHGHHGFGGGGGGFGGGGGGGGGGFBFGFFFFFFFFFFFFFFFFFFFFFFFFFFFFFFFFFFFFFFFFFFFFFFFFFFFFFFFFFFFFFFFFFFFFFFFFFFFFFFFFFFFFF
@M05620:37:000000000-D9766:1:1101:27178:11974 1:N:0:70
ACCACCCCTTCTACAATGCGCTGCGTGTTGCTCCCGAGGCTCCCCCCGCGCTGCTGACCGAGTCCCCCCTGAACCCCAAGGCCACCCGCTCGAAGATGACCCAGGTGAGTGGCCCGCTACCTCTTCTGGTGGCCGCCTCCCTCCTTCCTGGCCTCCCGGAGCTGCGCCCTTTCTCACTGGTTCTCTCTTCTGCCGTTTTCCGTAGGACTCTCTTCTCTGACCTGAGTCTCCTTTGGAACTCTGCAGGTTCT
+
A1AAA111>FFFFGGBBFC0AAEAEGEA0ABFB1F//AE//B/BEGE//>>>/EFBFGG/>E/BGGHEEGEF1BGEGGAGFAFG/FF/>/</<0/<?1?1FFAGFFFHGH1FFHHGGGGCHHHHHGHGEHHGHHGGAGGFGGGGGGGGF0B.FE?EFG@?@-9BB@@F@;9BFFFBFFBFFFFFFFFFFFFFFF@ABFEFFF9FBBFFFFFFFFFFBF/9;BFF/;BFFFFFBFFE/:FFFFBFFFFFFFF
@M05620:37:000000000-D9766:1:1101:15273:11983 1:N:0:70
ACCACACCTTCTACAATGAGCTGCGTGTGGCTCCCGAGGAGCACCCCGTGCTGCTGACCGAGGCCCCCCTGAACCCCAAGGCCAACCGCGAGAAGATGAACCCAGGTGAGTGGCCCGCTACCTCTTCTGGTGGCCGCCTCCCTCCTTCCTGGCCTCCCGGAGCTGCGCCCTTTCTCACTGGTTCTCTCTTCTGCCGTTTTCCGTAGGACTCTCTTCTCTGACCTGAGTCTCCTTTGGAACTCTGCAGGTTC
+
CCCCCCCCFFFFGGGGGGGGGGHHGGGGHGHHHGGGGGGGGHHHHGGGGGGGHHHHHHHGGGGGGGGGGGGHHHHGGGGHGHHHHGGGGGGGGGHHHHHHHHGGHGHHHHHHAGHHGGGCGHHHHHGHHFHHFHHGGGAEHGFHGGEGGGGFGGGGGGGGGAFGFGAFF=DFFFFFFFFFFFFFFFFFFFFFBFFFFFFFFFFFFFFFFFFFFFFFFFFFFFFFFFFBFBFBFFFFFFFFFFFFFFFEFB0
@M05620:37:000000000-D9766:1:1101:15859:12005 1:N:0:70
ACCACACCTTCTACAATGAGCTGCGTGTGGCTCCCGAGGAGCACCCCGTGCTGCTGACCGAGGCCCCCCTGAACCCCAAGGCCAACCGCGAGAAGATGACCCAGGTGAGTGGCCCGCTACCTCTTCTGGTGGCCGCCTCCCTCCTTCCTGGCCTCCCGGAGCTGCGCCCTTTCTCACTGGTTCTCTCTTCTGCCGTTTTCCGTAGGACTCTCTTCTCTGACCTGAGTCTCCTTTGGAACTCTGCAGGTTCT
+
ABBABABBFFFFGGGGGGGGGGHHGEFEGAHHFFGCEGGGGHHHHGGGAEGGGHGHHHHG?FFGGDGGGGEBHFHGGG?GFCHHHGGFGGGGGGHHFHHHHHAGFHGDFFHGGHHGGGGGHHHHHHHGHHHGHHGGGDDHGHHFGGGGGFGGABFEFGGAGDGGGGAFDFFFFFFFFFFFFFFFFFFFFFFFFFFFFFFFFFF.DFFFFFFFFFFFFFFBFFFFFFFFFFFFFFFFFFFFFFFFFFFFFFF
@M05620:37:000000000-D9766:1:1101:18979:12071 1:N:0:70
ACCACACCTTCTACAATGAGCTGCGTGTGGCTCCCGAGGAGCACCCCGTGCTGCTGACCGAGGCCCCCCTGAACCCCAAGGCCAACCGCGAGAAGATGACCCAGGTGAGTGGCCCGCTACCTCTTCTGGTGGCCGCCTCCCTCCTTCCTGGCCTCCCGGAGCTGCGCCCTTTCTCACTGGTTCTCTCTTCTGCCGTTTTCCGTAGGACTCTCTTCTCTGACCTGAGTCTCCTTTGGAACTCTGCAGGTTCT
+
BBBBBBBBFFFFGGGGGGGFGFHGGAAAAAGHFFGEEEGGGHHHHGGGDEGGHHGFHHHGCGGGG?EGGFFBGCGGGG?HCEHHHGEEGGG@CGFG>GFHHHHHGHHHCGFFGFHGGGGFHHHHHHHFHHFGHHGGGGDGGHHGHGFFGFGEGFGGEGCCGGGGFDDFDFBFFFFFFFFFFFFFFFFFFFFFFFFFFFFFFFFFFFFFFFFFFFFFFFFBFFFFFFFFFFFFFFFFFFFFFFFFFFFFFFF
@M05620:37:000000000-D9766:1:1101:13970:12084 1:N:0:70
ACCACACCTTCTACAATGAGCTGCGTGTGGCTCCCGAGGAGCACCCCGTGCTGCTGACCGAGGCCCCCCTGAACCCCAAGGCCAACCGCGAGAAGATGACCCAGGTGAGTGGCCCGCTACCTCTTCTGGTGGCCGCCTCCCTCCTTCCTGGCCTCCCGGAGCTGCGCCCTTTCTCACTGGTTCTCTCTTCTGCCGTTTTCCGTAGGACTCTCTTCTCTGACCTGAGTCTCCTTTGGAACTCTGCAGGTTCT
+
AAA?AAAAFFFFFGGDFGG1E1BFE0AEGCHG1FEEFEG?EHHHHGCGAEFEGEFGHHHGCGGGF/>EGGG0G1>EGGCF//GCEF//>@B//<GHFFEDGHHHC?GHF<GFFHHGGGGGBGHDGHHHHHHGHFGGGC.CEGB?C09CGGGGAFGEEGGGG@FFGG?-9@FF/FFFFFFBBFF/F/99BF/BFF@BFFEFFABF?FFFFFBBFFFFFFFFBFFF/F9FFFFFFFFFFFFFFFFFFFFFFFF
@M05620:37:000000000-D9766:1:1101:15062:12131 1:N:0:70
ACCACACCTTCTACAATGAGCTGCGTGTGGCTCCCGAGGAGCACCCCGTGCTGCTGACCGAGGCCCCCCTGAACCCCAAGGCCAACCGCGAGAAGATGACCCAGGTGAGTGGCCCGCTACCTCTTCTGGTGGCCGCCTCCCTCCTTCCTGGCCTCCCGGAGCTGCGCCCTTTCTCACTGGTTCTCTCTTCTGCCGTTTTCCGTAGGACTCTCTTCTCTGACCTGAGTCTCCTTTGGAACTCTGCAGGTTCT
+
BBBBBBBBFFFFGGGGFGGFGGHHGEEBEAGGCFGAEEGGGHHHHGGGAEGGGHGGHHGG?FGGG1EGGGGBHFHGGGCHEFHHHG?EDGGCCGFG>GFGGHHHGHGHGHGGGFHGFGGGHHGHHHHHHHGGHHGGGGDHGHHGHGFGGGGFFFGGEGGGGGGGGCFDFFFFFFFFFFFFFFFFFFFFFFFFFFFFFFFFFFFFFFFFFFFFFFFFFFFFBFFFFFFFFFFFFFFFFFFFFFFFFFFFFFF
@M05620:37:000000000-D9766:1:1101:2796:12140 1:N:0:70
ACCACACCTTCTACAATGAGCTGCGTGTGGCTCCCGAGGAGCACCCCGTGCTGCTGACCGAGGCCCCCCTGAACCCCAAGGCCAACCGCGAGAAGATGACCCAGGTGAGTGGCCCGCTACCTCTTCTGGTGGCCGCCTCCCTCCTTCCTGGCCTCCCGGAGCTGCGCCCTTTCTCACTGGTTCTCTCTTCTGCCGTTTTCCGTAGGACTCTCTTCTCTGACCTGAGTCTCCTTTGGAACTCTGCAGGTTCT
+
CCCCBCCAFFFFGGGGGGFGGGHHGFGBGEHGHFGGFGGGGHHHHGGGGGGGHHHHGHHGGGGGGGGGGGGHHHHGGGGHGHHHHGGGGGBFGGHHHHHHHHHHGHH<GGHGGHGGGGGGHHHHHHHHHFHGHHGGGGGHGHHGHGGGGGGGGGGGGGG9A@FFGGFFFFFFFFFFFFFFFFFFFFFFFFFFFFFFFFFFFFFFFDFFFFFFFFFFFFFFFFFF/;FFFFFFFFFFFFFFFFFFFFFFFFF
@M05620:37:000000000-D9766:1:1101:11291:12187 1:N:0:70
ACCACACCTTCTACAATGAGCTGCGTGTGGCTCCCGAGGAGCACCCCGTGCTGCTGACCGAGGCCCCCCTGAACCCCAAGGCCAACCGCGAGAAGATGACCCAGGTGAGTGGCCCGCTACCTCTTCTGGTGGCCGCCTCCCTCCTTCCTGGCCTCCCGGAGCTGCGCCCTTTCTCACTGGTTCTCTCTTCTGCCGTTTTCCGTAGGACTCTCTTCTCTGACCTGAGTCTCCTTTGGAACTCTGCAGGTTCT
+
BBA?AAAACFFFGGGFDGGGGGHGGEEAA2FGAFFEEGGGFHHFHGGG1AEFGGFFHHFG@ECGGCGGGGGFGGGEGG?GEAHHHGGEGGGC?DFH1FBFGHFHGHHHFHGEEFG@@DGCHHGGHHHFHHHFFHCC@DACFHGDGBFFFFGGFBFGEGB@GGGGG@>D?BBBFFFFFFFB9BFFFF/BFFFFFFBADFEFBDBFFFFFFBFBBFFFFFFBBFFFEFFFFFFFFFFFFFFFFFFFFFFFFFF
@M05620:37:000000000-D9766:1:1101:27037:12194 1:N:0:70
ACCACACCTTCTACAATGCGCTGCGTGTGGCTCCCGAGGAGCACCCCGTGCTGCTGACCGAGGCCCCCCTGAACCCCAAGGCCAACAGCGCGAAGATGACCCAGGTGCGTGGCCCGCTACCTCTTCTGGTGGCCGCCTCCCTCCTTCCTGGCCTCCCGGAGCTGCGCCATTTCTCACTGGTTCTCTCTTCTGCCGTTTTCCGTAGGACTCTCTTCTCTGACCTGAGTCTCCTTTGGAACTCTGCAGGTTCT
+
AAA1AAA>>FFFG3GF3G1AF?GGG0A0A0AFAAFA/FGGGHHHHGG/EAEFEHH1GHGE/FCGG?EGGGE0G>GGGE/F//FGHG/0BC/<<CC/1FD1FCCGF111<<.<CGA<-CG-GH0<CHH0:;/.CHCGGG.:EGF.CB0;C0F.?0;..;9-9;FF/--9--///;BFFFF-BFBF/;:/BFFFFF@A-/-/BB/9BB/;9BF/99BFFFF/B9FF/;FFB/BB/:FFFFFFFFF/BFFFF//
@M05620:37:000000000-D9766:1:1101:12186:12228 1:N:0:70
GAGGCTGCTTTGGAAGAGCACACGTCTGAACTCCAGTCACGAATTCGTATCTCGTATGCCGTCTTCTGCTTGAAAAAAAAAAAAACAAACCCTACACCTTCCTCTCTTCTCCTCCCCTTCCTTCCCTTATCCTCTCCTCCTCCCCTTTCTTCCCCTCTCTTCTTCCCCCCTTTCCCTTCCTTCCTTCCTTTCCTCTTTCTCCCTTTTTTTTCTCCCCTTGCCCCCTTCTCCTCCTTTGACCTTGTCCCTCC
+
CBCCCCFCFFFFGGGGGGGGGGHGGHHFFGHHDGHGGHADEEBFGHFB2BFGHHFGHGHGEBEGGFHFFHHHGBFGFGEEG?>//?/?0/?<02022?2222233?2B22222@2?/@@=C=11=011111FD11=01<<000<.001<0<=0<//./<00==0=GGF.-:.00;900:C000;990/;00;B09000;0=9//0990---;BFFF.::/9B0.-BFBBFF0BBB0090900000:0;0/9
@M05620:37:000000000-D9766:1:1101:12827:12241 1:N:0:70
GAGGCTGCTTTGGAAGAAACTGACAAGCCAGGGACAAAAGATCGGAAGAGCACACGTCTGAACTCCAGTCACGAATTCGTATCTCGTATGCCGTCTTCTGCTTGAAAAAAAAAAAACTCCTCTGCTCATCCCTCCTTCCCTTCCTCCGGGCCCTCCGCCCTTTCTCCCTTTGTCTCTATTATGCCGTTTTCCGGTTACCCCTCTTCTCTGCCCGGGGTCCCTTTTGCCCCCCTTCACCTCTTACATCTCTA
+
BAABBBFBFFFFGFGGCFGFFFFGGCFGDGFFAAFEFFCGEGDFAAABFFHGAGAEHHEFFB3FGGHFDBAD?BB?FGF???BDEB?>BGHGE?EAFFHFBGGCHHHHFEEGB////@22<011?111?11/1?/01<<011001>G.--<--..;..:--:0:00;//000;F0000090;000-9./:;9.9:../;/.::B//://///..---9;.;//;9B//9.--9..////./:/9///////
@M05620:37:000000000-D9766:1:1101:17507:12254 1:N:0:70
ACCACACCTTCTACAATGAGCTGCGTGTGGCTCCCGAGGAGCACCCCGTGCTGCTGACCGAGGCCCCCCTGAACCCCAAGGCCAACCGCGAGAAGATGACCCAGGTGAGTGGCCCGCTACCTCTTCTGGTGGCCGCCTCCCTCCTTCCTGGCCTCCCGGAGCTGCGCCCTTTCTCACTGGTTCTCTCTTCTGCCGTTTTCCGTAGGACTCTCTTCTCTGACCTGAGTCTCCTTTGGAACTCTGCAGGTTCT
+
DDDDDDCDFFFFGGGGGGGGGGHHGGGGHGHHHGGGGGGGGHHHHGGGGGGGHHHHHHHGGGGGGGGGGGGHHHHGGGGHGHHHHGGGGGGGGGHHHHHHHFEHEG11??F/FHH--<AFHDDGFFHHBDH.GC<CCAGHECHDHBFBBFBGF0FGED---<:::-@FFFFFBF:0<BFFFFBB::BFFFFBFF=DFFEFEA:.<.:0/:::FBBB:B00<:BBBFFF:FFFFFFFFFFFFFFFBFFFFFB
@M05620:37:000000000-D9766:1:1101:18734:12268 1:N:0:70
AGTGCCAGCTCTCAATCGCACTTCAGACGTCTATCTCCTGCCCTTAGATCGGAATAGCCCACGTCTGAACTCCAGTCACGAATTCGTATCTCGTATGCCGTCTTCTGCTTGAACCAAAAAAGAACCCCTCACTACTTCATGGACTCCCCTATCTTCTCCCTCTCTCAAGTGTGATCTCTTCTCCCTTTCGCCTTATCCATCCCTTCTCTGACCTGCATCCACTTTAGACTGAGACTTGTTCCAGATCTGAA
+
AA>AAFFCAFFFGGGGGGGGGGHH5DFEEFEHH5GHHAFBFHHHH3G5DGGGGG1BGGCAFFEBFGAFGHHHHH@DFGHGB?B1BBBBFG4BB?1BGBFFGGHFBFHHHHH033/B/??////0B/?//?0<@@@G2222@2222<1//0/11111?1?F<000111111111111=<0<=000</000..<:D00;00;:.:00;000000/;/9/0;/0/000000000/0000;;0000;090;////
@M05620:37:000000000-D9766:1:1101:4173:12284 1:N:0:70
ACCACACCTTCTACAATGAGCTGCGTGTGGCTCCCGAGGAGCACCCCGTGCTGCTGACCGAGGCCCCCCTGAACCCCAAGGCCAACCGCGAGAAGATGACCCAGGTGAGTGGCCCGCTACCTCTTCTGGTGGCCGCCTCCCTCCTTCCTGGCCTCCCGGAGCTGCGCCCTTTCTCACTGGTTCTCTCTTCTGCCGTTTTCCGTAGGACTCTCTTCTCTGACCTGAGTCTCCTTTGGAACTTGCAGGTTCTA
+
AAA1>AAAFFCFGGGGBGF1B1BCEAABE0FG1AFAEEGCGHHHHGEEEFGFFFFBGFHGCGCGGCEGGGG0F1FEGGCH//?FGGGECGBBCGHHHHHHGHHEFGFGGFDFFHHGCGGGHGHGFDGHGHHGHGGGGC.GEFHGGGBFGGBFGGGFGG@-9AGGGG@F@@EFFFFFFFFFFFFBFFFEFFFFFE@FFFFFFFFFFFFFFFFFFF;FFBFFFFFF/BFFFFFFFFFFFFFFFFFFFFFFFFB
@M05620:37:000000000-D9766:1:1101:20484:12286 1:N:0:70
ACCACACCTTCTACAATGAGCTGCGTGTGGCTCCCGAGGAGCACCCCGTGCTGCTGACCGAGGCCCCCCTGAACCCCAAGGCCAACCGCGAGAAGATGACCCAGGTGAGTGGCCCGCTACCTCTTCTGGTGGCCGCCTCCCTCCTTCCTGGCCTCCCGGAGCTGCGCCCTTTCTCACTGGTTCTCTCTTCTGCCGTTTTCCGTAGCACTCTCTTCTCTGACCTGAGTCTCCTTTGGAACTCTGCAGGTTCT
+
ABAABABAFFFFGGGF5GGFGFHGGEEEE2GHCFF2EEGGGHHHHGGEAEGGHHFFHFHG?ECEG?GGGGFBC3GEGGEHACGHHFEEDCG/BDHHFBGDFGEGGHGHCFGFGCF?CC@-F00<GGHHHHHGHHCGCGGH.BGGFFFFF0BFFFFGA.-A@BAFFG;A>B9BFFFFFFB.9BFFFFFFBFF/B/@ADFFF/AB...9;BB/BBBFFFF/;BBF.B.9//;BBBF//;/FFFFFFFBFA999
@M05620:37:000000000-D9766:1:1101:10176:12300 1:N:0:70
ACCACACCTTCTACAATGAGCTGCGTGTGGCTCCCGAGGAGCACCCCGTGCTGCTGACCGAGGCCCCCCTGAACCCCAAGGCCAACCGCGAGAAGATGCACCCAGGAGAGGGGCCCGCCACCTTCTCGGGGGGCCGCCTCTCCCTCTTCGGCTCTCGCGGCGCTGCGCTCTTTCTCACGTGCTCTCTTTTCTGGCGTTTTGCGGAGGACTCTTCTCTCTCATCTGTCTCCCCTTGGGCACTCTGCGGTCTC
+
BBAABBBBFFFFGGGG5GAFGFHHGEEAA2BF3BFAAEGGGHHHHGGGCEEGHHGFHHGG?GCGG?GGGGGFHFHGGGGH/?GHHGA<CG?BCGGF1G11G0///?/?/C//->->@---.<.0/D0..;----;--;.;/;//...//..-.;/;..-;-9--;.-;-.;/;F/://....;;BFF//;/////-;@-../9--9-.;BFF//;BF///////;9/9B//.;../...;F////--.9;/
@M05620:37:000000000-D9766:1:1101:18430:12305 1:N:0:70
GAGGCTGCTTTGGAAGAAACTGACAAGCCAGGGACACAAGATCGGAAGAGCACACGTCTGAACTCCAGTCACGAATTCGTATCTCGTATGACGTCTTCTGCTCGAAACAAAAAAAAAGGCTCCTAGAAGCCTCCAAGGGAGTAACAGAGCTGATGAACCAATGGCAAGTACGTCAGGCATTTCCGCTTTAGCACTCTTGTGGCTCCAATTGAACCCTTCTCAGCATTTGTACTTGTAACTGCCAAGCCAGG
+
BBBBBAFBFFFFGGGGGCGGGFHFGFC4ABFCEEFG2FFF2FFCEE2BABFEA2EAFGHF55BD533ABB35>11??FF3BCGHBFFEF3FGE1E21@@B4B3/>2//?/FG///><<?ACCFBFD22@2?GHFG1?/?/AC<11>D0><GG<GGF00=C<<</CCCCF00./;..;;:GHHGFADDFG0FGGGFGGGFFGB..;;;:CF00=99..9BFF//;B/:;9;/;BFFFF9BB;///9.:.BA.
@M05620:37:000000000-D9766:1:1101:23604:12326 1:N:0:70
ACCACACCTTCTACAATGAGCTGCGTGTGGCTCCCGAGGAGCACCCCGTGCTGCTGACCGAGGCCCCCCTGAACCCCAAGGCCAACCGCGAGAAGATGACCCAGGTGCGTGGCCCGATACCTCTTCTGGTGGCCGCCTCCCTCCTTCCTGGCCTCCCGACGCTGCGCCCTTTCTCACTGGTTCTCTCTTCTGCCGTTTTCCGTAGGACTCTCTTCTCTGACCTGCGTCTCCTTTGGAACTCTGCAGGTTCT
+
BBBABBBBFFFFGGGGGGCGGFHHG2EEGEHHGGGEDEGGGHHHHGGEEEGGHHHHHHGGCFGGG?GGGGGGHCGGGFEHEEHHHFGEDFD@?DCGFGFH2?CFFF11<FE/-F<--<-AHHHHFFHFBGFDHHGCCD.GFGGABBBFFGGEFFGGGG.--;DFFFF?FFFBFFFBFFFFFFEFFFFFFF/FF/9DDFFFFBFADDFBBFFFBBFBFFB/B99F.-;-;:FBFFFFEFFFFFFFFBFFBFF
@M05620:37:000000000-D9766:1:1101:23594:12341 1:N:0:70
ACCACACCTTCTACAATGAGCTGCGTGTGGCTCCCGAGGAGCACCCCGTGCTGCTGACCGAGGCCCCCCTGAACCCCAAGGCCAACCGCGAGAAGATGACCCAGGTGAGTGGCCCGCTACCTCTTCTGGTGGCCGCCTCCCTCCTTCCTGGCCTCCCGGAGCTGCGCCCTTTCTCACTGGTTCTCTCTTCTGCCGTTTTCCGTAGGACTCTCTTCTCTGACCTGAGTCTCCTTTGGAACTCTGCAGGTTCT
+
ABBBBABBFFFFGGGGFGGGGGHEEEEEHGHCGGFGGGGFGFCGHGGGFFGGFHHHHHHG?FGGF1>EE@FGFHFEFAFHGEGFEGGGGG/<@DHG>GF<FG/?/?1?GFD/FHF@GGGCFDGF0GGDGG/.<G-CCDGCEC/CGBGGGGG?.9CEGGGF?9AB/DFFF-99BFFFFFFFBFBFFFFFFFFB/;@9.BE/BFBFA.9/BBFFFFFFFFB9/;FFB999FF///BFFBF/:BB///;.;BFF
@M05620:37:000000000-D9766:1:1101:8765:12355 1:N:0:70
ACCACACCTTCTACAATGAGCTGCGTGTGGCTCCCGAGGAGCACCCCGTGCTGCTGACCGAGGCCCCCCTGAACCCCAAGGCCAACCGCGAGAAGATGACCCAGGTGAGTGGCCCGCTACCTCTTCTGGTGGCCGCCTCCCTCCTTCCTGGCCTCCCGGAGCTGCGCCCTTTCTCACTGGTTCTCTCTTCTGCCGTTTTCCGTAGGACTCTCTTCTCTGACCTGAGTCTCCTTTGGAACTCTGCAGGTTCT
+
ABBAABBBFFFFGGGGGGG5GEHHGGGGHDHHCGGGGGGGGHHHHGGGGGGGHHHHHHHGGGGGGEGEGGGHHFHGGGGHEHHHHGGEGGGCCFHHHHGHHHHHGHHGHFGGGHHGGGGGHHHGHHHHHHHGHHGGGGGHGHHGHGGGGGGGGGGGGGGG@BGGGGBFB<FFFFFFFFFFFFFFFFFFFFFFFFBDFFFFFFFFFF/BFFFFFFFFFFFFFFFFFFFFFFFFFFFFFFFFFFFFFFFFFFF
@M05620:37:000000000-D9766:1:1101:27167:12363 1:N:0:70
ACCACACCTTCTACAATGAGCTGCGTGTGGCTCCCGAGGAGCACCCCGTGCTGCTGACCGAGGCCCCCCTGAACCCCAAGGCCAACCGCGAGAAGATGACCCAGGTGAGTGGCCCGCTACCTCTTCTGGTGGCCGCCTCCCTCCTTCCTGGCCTCCCGGAGCTGCGCCCTTTCTCACTGGTTCTCTCTTCTGCCGTTTTCCGTAGGACTCTCTTCTCTGACCTGAGTCTCCTTTGGAACTCTGCAGGTTCT
+
BBBBBBBBFFFFGGGFFGGGGDGGGFGGHGGHHGGGDEGCGHHHHGGG?EGGHHHHGHHGGGGGGEGGGGGHHFHGGGGH/GHHHGGGGGGGGGHHGHHGGHHHGGGFF1FFFHEDGGGGHHHHHGHHHHHGHGGG?EGHEFH.GGGGGGGF.FGGGDCA?DG/FFFFFFFFFFFFFFFFFFFFFFFBFFFFFFFFFFFFFFFFBDFFFFFFFFFFBFFFFFFFFFFFFFFFFFFFFFFFFFFFFFFFFFF
@M05620:37:000000000-D9766:1:1101:28226:12370 1:N:0:70
ACCACACCTTCTACAATGAGCTGCGTGTGGCTCCCGAGGAGCACCCCGTGCTGCTGACCGAGGCCCCCCTGAACCCCAAGGCCAACCGCGCGAAGATGACCCAGGTGAGTGGCCCGCTACCTCTTCTGGTGGCCGCCTCCCTCCTTCCTGGCCTCCCGGAGCTGCGCCCTTTCTCACTGGTTCTCTCTTCTGCCGTTTTCCGTAGGACTCTCTTCTCTGACCTGAGTCTCCTTTGGAACTCTGCAGGTTCT
+
BBBBBBBBFFFFGGGGGGFD4DEG2AEEGGFHECGFG2EEFHHFHGGG1BF1DFHHHHHG000/BEEGGGA?EF?EGEFEGGHHHGGG@@DCDCC/<1F<GC<C/FFHFHHFGHGCC<DCHHHHHGHHHGF?GFGGGGGGEGGG/CFFFFGGGEGFG.-:AA.FFBBFBBFFFFFFFFFF9BFFFFFFFFFFFF<DFFFFB.B.;.FFFBFFEFFFFFFFFFFFFFF/BFFFFFFFFFBFF//:9/FFFFF
@M05620:37:000000000-D9766:1:1101:28132:12375 1:N:0:70
GAGGCTGCTTTGGAAGAAACTGACAAGCCAGGGCCAAAAGATCGGAAGCGCACACGACTGAACTCCAGTCGCTAAACAGAAGCTCAAATGCCGTCCTCTGCTCGAAAGAATGCTACCCGACAGCGAATGATCCTAGCAGCCGCCCAGGCCGTACCAGCGCTGCTGAGACACTGTCAAGTAAGTACGGCATTTCCGCTTTAGCACTTTTGTAGCTCCACTTGACCCATTCTCAGCCTTTTTCCTTGTACCTG
+
A3AAAAFAFFFFGGGFFGGGGGFFHCFACG44E2EEGA2323B22A2B20AEE0FA0A1B@@@5@F@3531>111B332333BBB3334B3B>/>/?FFG3B3/<BE/3F33B33BB0///>>?////??<?1G1?1110?->@-<.<..<-<..0:A--.;.00:.;0C/0;00;90;000;00..--;9FB0..9A.99FF///;/9;/;/9;B/.9/9///.9:9;99BB/;.B//99/B9;////99
@M05620:37:000000000-D9766:1:1101:9799:12384 1:N:0:70
ACCACACCTTCTACAATGAGCTGCGTGTGGCTCCCGAGGAGCACCCCGTGCTGCTGACCGAGGCCCCCCTGAACCCCAAGGCCAACCGCGAGAAGATGACCCAGGTGAGTGGCCCGCTACCTCTTCTGGTGGCCGCCTCCCTCCTTCCTGGCCTCCCGGAGCTGCGCCCTTTCTCACTGGTTCTCTCTTCTGCCGTTTTCCGTAGGACTCTCTTCTCTGACCTGAGTCTCCTTTGGAACTCTGCAGGTTCT
+
BBCCCCCDFFFFGGGGGGGGGGHHGGGGHGHHHGGGGGGGGHHHHGGGGGGGHHHHHHHGGGGGGGGGGGGHHHHGGGGHGHHHHGGGGGBFGGHHHHHHHHHHGHHHHHHGGHHGGGGGHHHHHHHHHHHGHHGGGGGHGHHGHGGGGGGGGGGGGGGGGGGGGGFFFFFFFFHHFFFFFFFFHHFFFFFFFFFFFFFHFFFFFFFFFFFFFFHFFFFFFFHFFFFFFFFFFFFFFFFFFFFFFFFFFFF
@M05620:37:000000000-D9766:1:1101:26107:12392 1:N:0:70
ACCACACCTTCTACAATGAGCTGCGTGTGGCTCCCGAGGAGCACCCCGTGCTGCTGACCGAGGCCCCCCTGAACCCCAAGGCCAACCGCGAGAAGATGACCCAGGTGAGTGGCCCGCTACCTCTTCTGGTGGCCGCCTCCCTCCCTCCTGGCCTCCCGGGGCTGCGCCCTTTCTCCCTGGTTCTCTCTTCTGCCGTTTTCCGTAGCACTCTCTTGTCTGACCTGTGTCTCCTTTGGAACTCTGCAGGTTCT
+
AABBBBABFFFFFGGGGGGGFFGGGEGEHEGFGGGGGGGEGHHHHGGG1EFGHHHHHHHGGGGGGGCGGGGGHHGGGGGHGGHHHGGGGGDFFGHHHHFFBG//F?GGE<G//?G-@-@C00DH0GHBD0C?..<CDF?GE//:.;/C/B/:AF??G.9--9@DE--.-9BF/BF//9/9F/9/;//B9;BF9/DD9/9B/.:A9.BFBB/////;BFF//99F/B/;FBFFB/BBFBFFFF//BFF9BFB
@M05620:37:000000000-D9766:1:1101:13230:12418 1:N:0:70
ACCACACCTTCTACAATGAGCTGCGTGTGGCTCCCGAGGAGCACCCCGTGCTGCTGACCGAGGCCCCCCTGAACCCCAAGGCCAACCGCGAGAAGATGACCCAGGTGAGTGGCCCGCTACCTCTTCTGGTGGCCGCCTCCCTCCTTCCTGGCCTCCCGGAGCTGCGCCCTTTCTCACTGGTTCTCTCTTCTGCCGTTTTCCGTAGGACTCTCTTCTCTGACCTGAGTCTCCTTTGGAACTCTGCAGGTTCT
+
CCCCCCCCFFFFGGGGGGGGGGHHGGGFHGHHHGGGGGGGGHHHHGGGGGGGHHHHHHHGGGGGGGGGGGGHGHHGGGGHGHHHHGGGGGGGGGHHHHHHHHHHGHHHHHHGGHHGGGGGHHHHHHHHHHHGHHGGGGGHGHHGHGGGGGGGGGGGGGGGGGGGGGFFFFFFFFFFFFFFFFFFFFFFFFFFFFFFFFFFFFFFFFFFFFFFFFFFFFFFFFFFFFFFFFFFFFFFFFFFFFFFFFFFFFF
@M05620:37:000000000-D9766:1:1101:18427:12421 1:N:0:70
ACCACACCTTCTACAATGAGCTGCGTGTGGCTCCCGAGGAGCACCCCGTGCTGCTGACCGAGGCCCCCCTGAACCCCAAGGCCAACCGCGAGAAGATGAGCCCGGTGAGTAGCCCGCTACCTCTTCTGGTGGCCGCCTCCCTCCTTCCTGGTCTCCCGGAGCTGCGCCCTTTCTCACTGCTTCTCTCTTCTTCCGTTTTCCTTCGGACTCTCTTCTCTGCTCTGCTTCTCCTCTTGAACTCTTCTGGTTCT
+
BBB?BABBFFFFGGGGAGDFGGHHGAEAC2GGAFGEAEGEDHHFHGGGAAEFHHFFHHFECGCGGDGGGEE?BEHGGEEHEEHHHGA/CD@@?BGH1D111??A@/</0?1<11<-<ACCGB<0==G0<DCA.:::@..;.:;.C0;/C0//009:/9--;-.C/-9:--///;9/////;9/;/9//;BF/;/;///;//9//A..--////9;FFF////;B///9//BF./////;/BF/B/;B;//;
@M05620:37:000000000-D9766:1:1101:8936:12422 1:N:0:70
GAGGCTGCTTTGGAAGCGCACACGTCAGACCTGCACTCACGACTTCGTCCCTCGTATGCCGTCTTTTGCTTGCTAAAAGAAGGCTAAACGTCTGCACCTGCTCCTAGACGACTCCACGTGAGAACCAAAGCTGATGACACAATGGCACGAAAGACAAGCATTTCCACTTAAGACCTCTTGTGGCTCCAATTGACCAATTCTCAGCATTTGTACTTGTCACTGCCCCGCCAGGGACAAAATCTCGGCCGCGC
+
AAAAAAFAFFFFGCGC1AA000BAB00B11BGCHH1BGCA//AAAGEF//B1BEFBEGGF>EE0FBG1FHGG?12BBEG/F0B>@1BBF>B>0?12B00B0B1CF111B/<<E?FB0/////1B1/0//@0111@F2@@1?<1<1001?/..>00000.0>DF0=00000=D00CG0000<C...:.//;;:0;0;:/00CB0;/0;90;09CFGFB00;CFBG..;A@@?---;----//:9----9-9@
@M05620:37:000000000-D9766:1:1101:10875:12447 1:N:0:70
ACCACACCTTCTACAATGAGCTGCGTGTGGCTCCCGAGGAGCACCCCGTGCTGCTGACCGAGGCCCCCCTGAACCCCAAGGCCAACCGCGAGAAGATGACCCAGGTGAGTGGCCCGCTACCTCTTCTGGTGGCCGCCTCCCTCCTTCCTGGCCTCCCGGAGCTGCGCCCTTTCTCACTGGTTCTCTCTTCTGCCGTTTTCCGTAGGACTCTCTTCTCTGACCTGAGTCTCCTTTGGAACTCTGCAGGTTCT
+
AAAAAAAAFFFFGFGF3GGGGGHHGEEBC0FG1FFCEGGGGHHHHGGGFAFGHHFFHHGGCGGGGEGGGGGGHHHGGGGHA<GHHG?<CGGCCGHHDGHGHHGHGHHFHHFGGHHCCGGGHHHHHHHEHHB?GHGGGGCCGHHFHGBFG0FGGBFGAGGGGGGGG-@F=@FFFFFFFFFFFFFFFFFFFFFFFF@BBFFFFFFFFFFFFFFFFFFFFFFFFFFFFFFFFFFFFFFFFFFFFFFFFFFFFFF
@M05620:37:000000000-D9766:1:1101:7220:12499 1:N:0:70
ACCACACCTTCTACAATGAGCTGCGTGTGGCTCCCGAGGAGCACCCCGTGCTGCTGACCGAGGCCCCCCTGAACCCCAAGGCCAACCGCGAGAAGATGACCCAGGTGAGTGGCCCGCTACCTCTTCTGGTGGCCGCCTCCCTCCTTCCTGGCCTCCCGGAGCTGCGCCCTTTCTCACTGGTTCTCTCTTCTGCCGTTTTCCGTAGGACTCTCTTCTCTGACCTGAGTCTCCTTTGGAACTCTGCAGGTTCT
+
CCCCCCCCFFFFGGGGGGGGGGHHGGGGHGHHHGGGGGGGGHHHHGGGGGGGHHHHHHHGGGGGGGGGGGGHHHHGGGGHGHHHHGGGGGGGGGHHHHHFGHAGFHHHHHHGGHHGGGGGHHHHGHGGHGFDFHGGGGGHGHHGHGGGGGFGGGGGGGGGGGGFGGFFCCFFFFFFFF0BFFFFFFFFFFFFFFF..FEFFFF?DDBFFFFFFFFFFFFFFFFFEFFFFFFF0F99BFFFFFFFBBFFFFF
@M05620:37:000000000-D9766:1:1101:7320:12505 1:N:0:70
ACCACACCTTCTACAATGAGCTGCGTGTGGCTCCCGAGGAGCACCCCGTGCTGCTGACCGAGGCCCCCCTGAACCCCAAGGCCAACCGCGAGAAGATGACCCAGGTGAGTGGCCCGCTACCTCTTCTGGTGGCCGCCTCCCTCCTTCCTGGCCTCCCGGCGCTGCGCCCTTTCTCACTGGTTCTCTCTTCTGCCGTTTTCCGTAGGACTCTCTTCTCTGACCTGCGTCTCCTTTGGAACTCTGCAGGTTCT
+
AAA1AAAAFFFFFGGC3FF1F1GGEAAEG0FG1FFEGGGGGHHHHGGGGEGGHHHHHHHE@GGGG?FGGGGCF1FEGGCH/<GHHGE/CC<<@CFHDGB11FGA/1?<?1FFFGHGGCCCHFFHHHFGH0=?CCC@CCCHEGHGHBCFGFEFFFFGAAA--@@@F?-;@@FFFFFFFFFE/;FFFFFFFFFFFF?ABFFFFFBA--//;F/FFFFFFFF/FFFF-;B@FFFFFBBB//FBFEF/;B-9BFF
@M05620:37:000000000-D9766:1:1101:28737:12513 1:N:0:70
ACCACACGTCCTACCATGAGCTGCGTGCGGTTATCGAGTAGGACCTCTTGTGGCTGACCAAGGAACCAATGAACCCCAAGGCCCACGTCGTTCTTTGGGAGCCGATTCGCTCCTTCCTGACCTCCCGGAGCTGCGCCCTTTCTCCCTTGTTCTCTCGTCTGCAGTTTTCATTCTGACTCTCTTCTCTGCCCTGCGTCTCCTTTGGCACTCTTCCGGTTCGCGTTCGGACTCTCCTACGTCTGCACTACTTT
+
BBBBBBBBFBAAGGG4BFGGB5BGEABE222A2BF2ABBGHBGHBABBFFF31ABEFFGCG11B31?113BD5BF>>?BFFH1B1?/11///0/BB4?///?/////?///?C?3B@222@@G<<//</>>0<FCG.<<0>GFH0<C0<==<=<=D.<CGAH0:;CCCB00=G000;:0;09;CFGF00;C/..9;-;BF;;BFF/0;CGF9B/;--.9--9--..9.--/9///;/.;;../:/F////9
@M05620:37:000000000-D9766:1:1101:19940:12516 1:N:0:70
ACCACACCTTCTACAATGAGCTGCGTGTGGCTCCCGAGGAGCACCCCGTGCTGCTGACCGAGGCCCCCCTGAACCCCAAGGCCAACCGCGAGAAGATGACCCAGGTGAGTGGCCCGCTACCTCTTCTGGTGGCCGCCTCCCTCCTTCCTGGCCTCCCGGAGCTGCGCCCTTTCTCACTGGTTCTCTCTTCTGCCGTTTTCCGTAGGACTCTCTTCTCTGACCTGAGTCTCCTTTGGAACTCTGCAGGTTCT
+
BCB@ABAAFFFFGGGGGGGGGGHHGGGGHGHHGGGGGGGGGHHFHGGGGGGGHHHHHHHGGGGGGGGGGGGHHHHGGGGHGHHHHGGGGGGGDGHCGHHHHHFE<<FFH<GGGHHGGGGGHHHHHHFHFFHGHHGGGGGHGHHGHGGGFFBFGGGGGGCDGGGGGGFFFFFFFFFFFFFFFFFFFFFFFFFFFFFFFFFFFFFFDDFFFFFFFFFFFFFFFFFFFFFFFFFFFFFFFFFFFFFFFFFFFFF
@M05620:37:000000000-D9766:1:1101:15387:12546 1:N:0:70
ACCACACCTTCTACAATGAGCTGCGTGTGGCTCCCGAGGAGCACCCCGTGCTGCTGACCGAGGCCCCCCTGAACCCCAAGGCCAACCGCGAGAAGATGACCCAGGTGAGTGGCCCGCTACCTCTTCTGGTGGCCGCCTCCCTCCTTCCTGGCCTCCCGGAGCTGCGCCCTTTCTCACTGGTTCTCTCTTCTGCCGTTTTCCGTAGGACTCTCTTCTCTGACCTGAGTCTCCTTTGGAACTCTGCAGGTTCT
+
CCCCCCCBFFFFFGGGGGGGGGHHGGGGHGHHGGGGGGGGGHHHHGGGEGGGHHGHHHHGGGGGGGGGGGGHHHHGGGGHGGHHGGGGGGGGGGHHGFHGHHHHGHHHHHHGGHHGGGGGHHHHHHHHHHHGHHGGGGGHGHHGHGGGGGGGGGGGGGGGGGGGGGFFFFFFFFFFFFFFFFFFFFFFFFFFFFFFFFFFFFFFDAFFFFFFFFFFFFFFFFFBFFFFFFFFFFFFFFFFFFFFFFFFFFF
@M05620:37:000000000-D9766:1:1101:25707:12562 1:N:0:70
ACCACACCTTCTACAATGAGCTGCGTGTGGCTCCCGAGGAGCACCCCGTGCTGCTGACCGAGGCCCCCCTGAACCCCAAGGCCAACCGCGAGAAGATGACCCAGGTGAGTGGCCCGCTACCTCTTCTGGTGGCCGCCTCCCTCCTTCCTGGCCTCCCGGAGCTGCGCCCTTTCTCACTGGTTCTCTCTTCTGCCGTTTTCCGTAGGACTCTCTTCTCTGACCTGCGTCTCCTTTGGAACTCTGCAGGTTCT
+
BBBBBBBBFFFFFGGGFGBFGFFGEEFBFEHHHGGEEEG?GHHHHGGGGEFFHHHHHHHEGGGGGFEGGGGHGHHGGGGHGHHHHFGGGG/>BGHFGHGHGHHGGGH1FFHFGGHGGGGGHHHGHHHHFGHGHHGGGGGHGHHFFGGGGGGGGGGGGGGBD@CFGGFFFFFFFFFFFFFFFFFFFFFFFFFFFFFFFFFFFFFFFFFFFFFFFFFFFFFFFFFF.>DFFFFFFFFFFFFFFFFFFFFFFFF
@M05620:37:000000000-D9766:1:1101:9385:12567 1:N:0:70
GAGGCTGCTTTGGAAGAAACTGACAAGCCAGGGACACAAGATCGGAAGAGCACACGTCTGAACTCCAGTCACGAATTCGTATCTCGTATGCCGTCTTCTGCTTGAAAAAAAAAAAAAGGAAAAAAAATAATTATACACAAAAGACGGAAACAAAACAATCTACTTTTACACAGAACGCATAGAAGAACGGAACTCACGACTATCAACAGCAGAACCACAGAACCTGAGTGTATCTATTAACACTCACCTGG
+
AAAAAAFCFFFFG4BGGGGGGGHBFG4BFCBEGEFEGHCHHHGGG?2EHBFGH2GABFGG5DFHFA3BGHHAB11FGFF3BFBF4BFFFBBFE?EG1BGG4BG3BGGGFGGGD?<////00000---0000000=0<00...<./....-//:.....00000000000000.00/..-..000;0//...;-9000..-.-0000/0/./;///..9..00/././/0000090009009;00:/0.0/.
@M05620:37:000000000-D9766:1:1101:12774:12577 1:N:0:70
ACCACACCTTCTACAATGAGCTGCGTGTGGCTCCCGAGGAGCACCCCGTGCTGCTGACCGAGGCCCCCCTGAACCCCAAGGCCAACCGCGAGAAGATGACCCAGGTGAGTGGCCCGCTACCTCTTCTGGTGGCCGCCTCCCTCCTTCCTGGCCTCCCGGAGCTGCGCCCTTTCTCACTGGTTCTCTCTTCTGCCGTTTTCCGTAGGACTCTCTTCTCTGACCTGAGTCTCCTTTGGAACTCTGCAGGTTCT
+
BCCCCBBCFFFFGGGFGGGGGGHHGGGGHGHGHGGGGGGGGHHHHGGGGGGGHHHHGHHGGGGGGGGGGGGHHHGGGGGHGHHHHGGGGGGGGGHHHHGHHHHHFHHHHFGFGHHGGGGGHHHHHGHHFDGFHHGGGGGHGHEGFGGGGGGGGGGGGGAGGGFGGGFFFFFFFFFFFFFFFFFFFFFFFFFFFFFFFFFFFFFFFFFFFFFFFFFFFFFFFFFFFFFFFFFFFFFFFFFFFFFFFFFFFFF
@M05620:37:000000000-D9766:1:1101:19928:12580 1:N:0:70
ACCACACCTTCTACAATGAGCTGCGTGTGGCTCCCGAGGAGCACCCCGTGCTGCTGACCGAGGCCCCCCTGAACCCCAAGGCCAACCGCGAGAAGATGACCCCGGTGAGTGGCCCGCTACCTCTTCTGGTGGCCGCCTCCCTCCTTCCTGGCCTCCCGGAGCTGCGCCCTTTCTCACTGGTTCTCTCTTCTGCCGTTTTCCGTCGGACTCTCTTCTCTGACCTGAGTCTCCTTTGGAACTCTGCAGGTTCT
+
ABB@AAAAFFFFGGGGGGGGGGHHGEEEGEHHHFGG2EGEGHCGHGGGEEGGBGHHHHHE?FEGGGGGGGAF3GHGGGEHGHHHEGGGGGGGCGH2FDHHHH/ACGGGHHGGGHFADGGGHHHHGHHGGGHFHHGGFDGGGGGGGGGGFFGGGGGEGGAD?@ABFDFFFFFFFFFFFFFFFFFFFFFFFFFFFFCDFFFFFFF.;=BDFFFFFFFFFFB9BFFFFBFFFFFFFFFB//BBFFFFFFFFFFF
@M05620:37:000000000-D9766:1:1101:27398:12617 1:N:0:70
GAGGCTGCTTTGGAAGAACCTGATAAACCAGGGACACAAGATCGGAAGAACACACGTCTGAACTTCAGTCACGAATTCGAATCTCGTATACCGTCTACTGCTTTAAAAAAAAAAAAAAAAAAACAAACAAATAATAAAAAGGAAAAAAAAAAAATATAAACAAATAGAACATAAAACACACAATTCCAATATAACAACCTTAATTATAAAGTATAACAAATAAACACATGTGGAGATTTACACTAAAAAGC
+
A?AA>AF>CDD@G1BBGG1AGCH1DF1BFGHGGA0BBGEGFFFHG//B00B0F/B/B/0/1DBG1D2DDFEAB//>FDB2BFBF10?EG@BFAFEH/BFG@BB1BBEFHGGCC@@///<----.<CGEH.G0000:000:..///:.-9-;----//////9-;/;//;////;///------//////////////--//////9://9///;//;//-//////--///://-/9/////////;/B--
@M05620:37:000000000-D9766:1:1101:15872:12626 1:N:0:70
ACCACACCTTCTACAATGAGCTGCGTGTGGCTCCCGAGGAGCACCCCGTGCTGCTGACCGAGGCCCCCCTGAACCCCAAGGCCAACCGCGAGAAGATGACCCAGGTGAGTGGCCCGCTACCTCTTCTGGTGGCCGCCTCCCTCCTTCCTGGCCTCCCGGAGCTGCGCCCTTTCTCACTGGTTCTCTCTTCTGCCGTTTTCCGTAGGACTCTCTTCTCTGACCTGAGTCTCCTTTGGAACTCTGCAGGTTCT
+
CCCCCCCCFFFFGGGGGGGGGGHHGFGGHGHHHGGGGGGGGHHHHGGGEGGGHHHHHHHGGGGGGGGGGGGHHHHGGGGHGHHHHGGGGGGGGGHHHFHHHHHHGHHHHGHGGHHGGGGGHHHHHHHHHHGGHHGGGGGHGHHGHGGGGGGGGGGGGGGGGGGGGGFFFFFFFFFFFFFFFFFFHFFFFFFFFFFFFFFHFFFFFFFFFFFFFFFHFFFFFFFFFFHHHFFFFFFFFFFFFFFFFFFFFFF
@M05620:37:000000000-D9766:1:1101:11636:12639 1:N:0:70
ACCACACCTTCTACAATGAGCTGCGTGTGGCTCCCGAGGAGCACCCCGTGCTGCTGACCGAGGCCCCCCTGAACCCCAAGGCCAACCGCGAGAAGATGACCCAGGTGAGTGGCCCGCTACCTCTTCTGGTGGCCGCCTCCCTCCTTCCTGGCCTCCCGGAGCTGCGCCCTTTCTCACTGGTTCTCTCTTCTGCCGTTTTCCGTAGGACTCTCTTCTCTGACCTGAGTCTCCTTTGGAACTCTGCAGGTTCT
+
AAA1AAAAFFFFGFGF3GGBGFHGG0ABG0FG1BFAEGGGGHHHHGGGGEGGHHHCHHHGCGGGG?EGGGG0GCGGGGAH//GHHGE/>CC@CGHHDGFGHHHHGHHHHHHGGHHGGGGGHGGHHGHGHHGGHHGGCGCEGHHGHGGFG0CFE9AEAGGGGGGGG-9A@9/FFFFFFFFFFFFFFFFFFFFFFF@FFFFFFFFFFFFFFFFEFFFFFFFFFFFFFFFFFFFFFFFFFFFFFFFFFFFFFFF
@M05620:37:000000000-D9766:1:1101:4414:12648 1:N:0:70
ACCACACCTTCTACAATGAGCTGCGTGTGGCTCCCGAGGAGCACCCCGTGCTGCTGACCGAGGCCCCCCTGAACCCCAAGGCCAACCGCGAGAAGATGACCCAGGTGAGTGGCCCGCTACCTCTTCTGGTGGCCGCCTCCCTCCTTCCTGGCCTCCCGGAGCTGCGCCCTTTCTCACTGGTTCTCTCTTCTGCCGTTTTCCGTAGGACTCTCTTCTCTGACCTGAGTCTCCTTTGGAACTCTGCAGGTTCT
+
AAAAAAAAFFFFGGGGFGG1B1BFEFFEHAHH1FGEFGGGGHHHHGGGGGGGHHHGGHHGGGGGGEGGGGGHHFHGGGGH/GHHHGG/BCCCGGHHHHHHHHHHGHHHHHHGGHHGCGGGHGHHHHHHHHGGHHGGGGGHGHHGGGGGGFFGGGGGGGGAA@GGGG@F@@FFFFFFFFFFFFFFFFFFFFFFFF@BFFFFFFFFFFFFFFFFFFFFFFFFFFFFBFFFFFFFFFFFFFFFFFFFFFFFFFF
@M05620:37:000000000-D9766:1:1101:12273:12648 1:N:0:70
ACCACACCTTCTACAATGAGCTGCGTGTGGCTCCCGAGGAGCACCCCGTGCTGCTGACCGAGGCCCCCCTGAACCCCAAGGCCAACCGCGAGAAGATGACCCAGGTGAGTGGCCCGCTACCTCTTCTGGTGGCCGCCTCCCTCCTTCCTGGCCTCCCGGAGCTGCGCCCTTTCTCACTGGTTCTCTCTTCTGCCGTTTTCCGTAGGACTCTCTTCTCTGACCTGAGTCTCCTTTGGAACTCTGCAGGTTCT
+
AAA1AAAAFFFFGGGGGGG1GAGHGEEE0AFGHGGGGCEGFHHHHGGG/BEFGGFHGHHGGGGGGGGGGGGHHHHGGGGHGHHHEGGGGGGGGGHHHHHGHGHHGHHHHHHGGHHGGGGGHHHHHHHHHHHGHHGGGGGHGHHGHGGGGGGGGGGGGGGGGGGGGG@F@@FFFFFFFFFFFFFFFFFFFFFFFF@FFFFFFFFFFFFFFFFFFFFFFFFFFFFFFFFFFFFFFFFFFFFFFFFFFFFFFFF
@M05620:37:000000000-D9766:1:1101:27669:12652 1:N:0:70
ACCACACCTTCTACAATGAGCTGCGTGTGGCTCCCGAGGAGCACCCCGTGCTGCTGACCGAGGCCCCCCTGAACCCCAAGGCCAACCGCGAGAAGATGACCCAGGTGGGTGCCCCCCAACCTCTCCTGGTGCCCGCCTCCTCCCTTCCTGGCCTCCCGGAGTTGCGCCCTTTCTAAGTGGTTCCGTCTTCTGCGGTTTCCCGACGAACTCTCTCTCCTACCCTACTTCTCCTTTGGAATCCTGATGGTTCA
+
AAAAA11AFFFBEGG13FGGBBF1EEEGEEGHHGG00AE/AGAGHGAE//EC1AFGHHHGEE/E>E/EEGGF1B/EEGEFFEGE/FGEC/CCCAG111>?GF/??<1/>CC.<F.-<-.<<C/<//0</;/0:/::A.CG//;.90C/09/.C0;C.C---./0;-;B=@F///;9/;9B/-9/-;9--/;//--;@B/999--9---9//:B9//;;//9-/-9///9B///;B/:;9/9////;/9///
@M05620:37:000000000-D9766:1:1101:7294:12665 1:N:0:70
ACCACACCTTCTACAATGAGCTGCGTGTGGCTCCCGAGGAGCACCCCGTGCTGCTGACCGAGGCCCCCCTGAACCCCAAGGCCAACCGCGAGAAGATGACCCAGGTGAGTGGCCCGCTACCTCTTCTGGTGGCCGCCTCCCTCCTTCCTGGCCTCCCGGAGCTGCGCCCTTTCTCACTGGTTCTCTCTTCTGCCGTTTTCCGTAGGACTCTCTTCTCTGACCTGAGTCTCCTTTGGAACTCTGCAGGTTCT
+
BBBBBBBBFFFFGGGGFGFFGFHHGEEBAAGGBFFA?EGGGHHHHGGGFEFGFHGHHHGFGGGGGGGGGGGGHFHGGGGHEEHHHGG@GG/BDGHHFHHHHHHHGHHFHHGGGHHGGGGGHHHHHHHHHHHGHHGGGGGHGHHGHGGGGGGGGGGGGGGADGGGGGFFFFFFFFFFFFFFFFFFFFFFFFFFFFFFFFFFFFFFFFFFFFFFFFFFFFFFFFFF/BFFFFFFFFFFFFFFFFFFFFFFFFF
@M05620:37:000000000-D9766:1:1101:21718:12682 1:N:0:70
ACCACACCTTCTACAATGCGCTGCGTGTGGCTCCCGAGGAGCACCCCGTGCTGCTGACCGAGGCCCCCCTGAACCCCAAGGCCAACCGCGCGAAGATGACCCAGGTGAGTGGCCCGCTACCTCTTCTGGTGGCCGCCTCCCTCCTTCCTGGCCTCCCGGAGCTGCGCCCTTTCTCACTGGTTCTCTCTTCTGCCGTTTTCCGTAGGACTCTCTTCTCTGACCTGAGTCTCCTTTGGAACTCTGCAGGTTCT
+
AAA?AAAABF1FABG13B1AAAECGA00A0FG10A//AEEEHHFHGGE/AEFFHFCDHC>?E?EG?>>EEEBE>GGGG/G//FGEA/<>C/</C@?<D1FGHAGFCG1<FBFFFF<CGGGHHFFHHHFHHFCGHGGGG?AEGGGGGBFGBFFG0CF9EG@@@FFF-9A=?/FFFFFFFFEFFFFFFBFFFFFFF@FFFFFFFFFFFFFFFFFFFFFFFFBFFFFBFFFFFFFFFFFFFFFFFFFFFFFFFF
@M05620:37:000000000-D9766:1:1101:19754:12710 1:N:0:70
ACCACACCTTCTACAATGAGCTGCGTGTGGCTCCCGAGGAGCACCCCGTGCTGCTGACCGAGGCCCCCCTGAACCCCAAGGCCAACCGCGAGAAGATGCCCCAGTTAGGGGGCCCCCTCCCTCTTTTGTGGCCCCCCTCCCTCTTTCCTGCCCTCCCGAACCTCCGCCCTTTCTCCCGGTTTTTCTTTCCTCCCTTTTTCGTTGGGACCCTCTCTCCGAACCTAGTTTTCCTTTGAACCTCGCCGGGTTCT
+
ABBBBBBBFFFFGGGGGGGGGGHGGFGGHGHHHGGGGGGGGHHHHGGGFFGGGGHFHHHGGGFGGGGGGGGHHHHGGGGHGHHHHGGGGGGGGGHGHH2FH//??11100<->C----.<.</<000<:/:.;.-:--;E./;/;0;0;C/9./;C.C.---./..;A-@F//////.9-;...///;////;..;FF/B-./.;-..../.;////.-.;-.//////;/BF/B/B/..9.---;-;9.9
@M05620:37:000000000-D9766:1:1101:19639:12737 1:N:0:70
ACCACACCTTCTACAATGAGCTGCGTGTGGCTCCCGAGGAGCACCCCGTGCTGCTGACCGAGGCCCCCCTGAACCCCAAGGCCAACCGCGAGAAGATGACCAGGTGAGTGGCCCGCTACCTCTTCTGGTGGCCGCCTCCCTCCTTCCTGGCCTCCCGGAGCTGCGCCCTTTCTCACTGGTTCTCTCTTCTGCCGTTTTCCGTAGGACTCTCTTCTCTGACCTGAGTCTCCTTTGGAACTCTGCAGGTTCTA
+
DCDCDCDCFFFFGGGGGGGGGGHHGGGEHGHHHGGGGGGGGHHHHGGGGGGGHHHHHHHGGGGGGGGGGGGHHHHGGGGHGHHHHGGGGGGGGGHHHHHHHHHGHHHHHHGGHHGGGGGHHHHHHHHHHHGHHGGGGGHGHHGHHHGGGGGGGGGGGGGGGGGGGGFFFFFFFFHHHHFFFHFFFFFHHHHHFFFFFFHFFFFFFFFFFFFFHHHFHFFFFHFFFFFFHFFFHHFFFFFFFFFFFFFFFFB
@M05620:37:000000000-D9766:1:1101:19655:12748 1:N:0:70
ACCACACCTTCTACAATGCGCTGCGTGTGGCTCCCGAGGAGCACCCCGTGCTGCTGACCGAGGCCCCCCTGAACCCCAAGGCCAACCGCGAGAAGATGACCAGGTGAGTGGCCCGCTACCTCTTCTGGTGGCCGCCTCCCTCCTTCCTGGCCTCCCGGAGCTGCGCCCTTTCTCACTGGTTCTCTCTTCTGCCGTTTTCCGTAGGACTCTCTTCTCTGACCTGAGTCTCCTTTGGAACTCTGCAGGTTCTA
+
AABABABBFFFFGGGGGG4EEGGGGGGGHGGHHGGGGGGGCGEHHGGEEGFGGGHGHHHE@EEEGGGGGGGHHHHGGGGHEHHEGFGGGG?CFGHHHG1GHH0?GHHHHHEGHH@GGGGHHHHHHHHHHHCGHGGGGGHGGGGGGGGGGGGGGGGGGAB?FFFFFFFFFFFFFFFFFFFFFFFFFFFFFFFFFFFFFFFFFFF.AFFFFFFFFFFFFBFFFFFFFFFFFFFFFFFFFFFFFFFFFFFFFFF
@M05620:37:000000000-D9766:1:1101:14717:12760 1:N:0:70
ACCACACCTTCTACAATGAGCTGCGTGTGGCTCCCGAGGAGCACCCCGTGCTGCTGACCGAGGCCCCCCTGAACCCCAAGGCCAACCGCGAGAAGATGACCCAGGTGAGTGGCCCGCTACCTCTTCTGGTGGCCGCCTCCCTCCTTCCTGGCCTCCCGGAGCTGCGCCCTTTCTCACTGGTTCTCTCTTCTGCCGTTTTCCGTAGGACTCTCTTCTCTGACCTGAGTCTCCTTTGGAACTCTGCAGGTTCT
+
ABBBBABBFFFFGGGGFGGGGGHHGEFAFAGGGFGGGGCFEHHHHGGG1EGGFGFHHHFECC?FFGGGGGE2FGHGGG/GFHHH/FECGGGGCGGHHGDHHHFHFHHBGHHFFHGDGFGGHHHHHHHHFHFGHHGGGGGHGHHGHGGGGGGGGGGGGGCGACGGGGFFFFFFFFFFFFFFFFFFFFFFFFFFFFFFFFFFFFFFF?FFFFFFFFFFFFFBFFFF/FF:FFFFFFFFFFFFFFFFFFFFFFF
@M05620:37:000000000-D9766:1:1101:14712:12781 1:N:0:70
ACCACACCTTCTACAATGAGCTGCGTGTGGCTCCCGAGGAGCACCCCGTGCTGCTGACCGAGGCCCCCCTGAACCCCAAGGCCAACCGCGAGAAGATGACCCAGGTGAGTGGCCCGCTACCTCTTCTGGTGGCCGCCTCCCTCCTTCCTGGCCTCCCGGAGCTGCGCCCTTTCTCACTGGTTCTCTCTTCTGCCGTTTTCCGTAGGACTCTCTTCTCTGACCTGAGTCTCCTTTGGAACTCTGCAGGTTCT
+
CCCCCCCBFFFFGGGGGGGGGGHHGGGGHGHHHGGGGGGGGHHHHGGGEGGGHHHHGHHGGGGGGGGGGGGHHHHGGGGHGHHHHGGGGGGGGGHHHHHHHHHHGHHHHGHGGHHGGGGGHHHHHHHHHHHGHHGGGGGHGHHGHGGGGGGGGGGGGGGGGGGGGGFFFFFFFFFFFFFFFFFFFFFFFFFFFFFFFFFFFFFFFFFFFFFFFFFFFFFFFFFFFFFFFFFFFFFFFFFFFFFFFFFFFFF
@M05620:37:000000000-D9766:1:1101:8674:12814 1:N:0:70
ACCACACCTTCTACAATGAGCTGCGTGTGGCTCCCGAGGAGCACCCCGTGCTGCTGACCGAGGCCCCCCTGAACCCCAAGGCCAACCGCGAGAAGATGACCAGGTGAGTGGCCCGCTACCTCTTCTGGTGGCCGCCTCCCTCCTTCCTGGCCTCCCGGAGCTGCGCCCTTTCTCACTGGTTCTCTCTTCTGCCGTTTTCCGTAGGACTCTCTTCTCTGACCTGAGTCTCCTTTGGAACTCTGCAGGTTCTA
+
BBBBBBBAFFFFGGGGFGGFGGHGGFGEGEHHGGGFEGGGGHHHHGGGEEGGHHHHHHHGGGGGGGGGGGGHHGHGGGGHFHHHHGGGGGGGDGHHHHEHHGHGHHHHHHGGHFGGCFFFFHGHHGHHHHGHGFCCDDHGHGGFHHGGGFAFGFGGGG9-?AFFGCDA>BFFFF9BFFFFFBFFBBFFFFFFFFFFFFBFDFFFFFFFFFFFFFFFFE/BFFFFFFBFFFBFFFFFFFEBBFBFFFFFFFB
@M05620:37:000000000-D9766:1:1101:26538:12830 1:N:0:70
ACCACACCTTCTACAATGCGCTGCGTGTGGCTCCCGAGGAGCACCCCGTGCTGCTGACCGAGGCCCCCCTGAACCCCAAGGCCAACCGCGCGAAGATGACCCAGGTGCGTGGCCCGCTACCTCTTCTGGTGGCCGCCTCCCTCCTTCCTGGCCTCCCGGAGCTGCGCCCTTTCTCACTGGTTCTCTCTTCTGCCGTTTTCCGTAGGACTCTCTTCTCTGACCTGCGTCTCCTTTGGAACTCTGCAGGTTCT
+
ABAABBB>CFFFGGDFGG4AEEGGGFG2AAGFF2FE2EFG?GHFHGG0AEEGFHFHHHF>0E?EGEGGGC/GHFHGGGGHGGHHHGGGCG@CGGG/<FFGHHEHFGG1-FDCDF<<@DCCGGGHHFHHBHHGGHGGGDGGGGGGGGGGGFGGGGGEGG>---;FFBBF?BFFFFFBFFFFFFFFFFFFFFFFFF=DDFFFFDFEDD/B9BFFFFBFFFF/BFFF?BDBDFFFFFFEF/BB/FFF/FFFFFF
@M05620:37:000000000-D9766:1:1101:4614:12834 1:N:0:70
GAGGCTGCTTTGGAAGAAACTGACAAACCAGGGACACAAGATCGGAAGCCCACACATCTGTACTCTAGTCAGGTATTCGTATCTCGTATGCCGTCTCCTGCTTTAAAAAAAAAAAAAATAAAAATACATTAGAAGCGTACCGCCTTACTATCCACCAAAAAAAAAAAAATAACTGCGTACCACAAAGAGATACAATTTAAGATTATCCTAAGATAATCGCCCTCGCATAGGATAGGTAGTGTGTCAAATCT
+
AA@AAAFACFFDG1BB1F1BG1FBBA0BF0BAEAB00BFFGHBAE//AB0BBF/E/ABDD2DFGD21DDFE1BA1FGFB0B0BD@B/BBBBBE/>>0BGF@FG1BFHGHGEGE>>///01111<0?1111111111-<.<..-<..0/0000/0/:.....--9------//////-----//9--//9-//9/;/9;//////9/////;///////--;--;-----///9//////////9///////
@M05620:37:000000000-D9766:1:1101:12440:12841 1:N:0:70
ACCACACCTTCTACAATGAGCTGCGTGTGGCTCCCGAGGAGCACCCCGTGCTGCTGACCGAGGCCCCCCTGAACCCCAAGGCCAACCGCGAGAAGATGAACCCAGGTGAGTGGCCCGCTACCTCTTCTGGTGGCCGCCTCCCTCCTTCCTGGCCTCCCGGAGCTGCGCCCTTTCTCACTGGTTCTCTCTTCTGCCGTTTTCCGTAGGACTCTCTTCTCTGACCTGAGTCTCCTTTGGAACTCTGCAGGTTC
+
BBBABBBAFFFFGGGGFGGGGGHHGEEACEHHFFGFDGGGDHHHHGGGAEFGFHGHHHFGCFCGGGGGGEFFHHHGGGEHGEHHHGGFGGGGGGHHBHFFFHGEHGFF1F<GGGHEGGGCCHFF<DDFHHHC?GAF?@AAGCFCAFFFFGGBA.BAEEGGAGAFBF>=AF>FFFFFFFFFFFFFFBFBFFFFFFFA.DFEFFFF9DDFFFFF/FFFFFBF/BFFF/B/FBFFFFFFFFBFFFFFB9FFAF/
@M05620:37:000000000-D9766:1:1101:26468:12906 1:N:0:70
ACCACACCTTCTACAATGCGCTGCGTGCGGCTCCCGAGGAGCACCCCGTGCTGCTGACCGAGGCCCCCCTGAACCCCAAGGCCAACCGCGCGAAGATGACCCAGGTGCGTGGCCCGCTACCTCTTCTGGTGGCCGCCTCCCTCCTTCCTGGCCTCCCGGAGCTGCGCCCTTTCTCACTGGTTCTCTCTTCTGCCGTTTTCCGTAGGACTCTCTTCTCTGACCTGCGTCTCCTTTGGAACTCTGCAGGTTCT
+
AAAAAAA>CFFFGGGGAGFAEAEGGEC00AAEABBE?EAEEHHGHGG/>EGGBHFGHHF>>E?EFEGGGGEFFGHGGGCHGHHHHGB/CC>@@GC.=FFHHH>GFHHCCEGGCH<ACGCCHHHHHHHHHHGGGGGGGGGGGGGGGGGGGGBFFFFFFF@-9;;FF<@F@@FFFFFBFFFFFFFFFFFFFFFFFF@BFFFFFFFFFBFFFFFFFFBFFFFBFFFFE@F?FFFFFFFFFFFFFFFF/FFFFFF
@M05620:37:000000000-D9766:1:1101:22497:12907 1:N:0:70
ACCACACCTTCTACAATGAGCTGCGTGTGGCTCCCGAGGAGCACCCCGTGCTGCTGACCGAGGCCCCCCTGAACCCCAAGGCCAACCGCGAGAAGATGACCCAGGTGAGTGGCCCGCTACCTCTTCTGGTGGCCGCCTCCCTCCTTCCTGGCCTCCCGGAGCTGCGCCCTTTCTCACTGGTTCTCTCTTCTGCCGTTTTCCGTAGGACTCTCTTCTCTGACCTGAGTCTCCTTTGGAACTCTGCAGGTTCT
+
ABCCCCCCFFFFGGGGGGGGGGHHGEGEEEHHHGGGDFEGGHFHHGGEEFFGGHGHHHHEFGGGGGGGGGGHFHHGEGDHGHHHHGGGFG<BFGHHHHHHHHHHGHHDGGHGGHHGGGGGHHHHHHHHHHHGHHGGGGGHGHHGHGGGGGGGGGGGGGGADGGGGGFFFFFFFFFFFFFFFFFFFFFFFFFFFFFFFFFFFFFFF?FFFFFFFFFFFFFFFFFF/BFFFFFFFFFFFFFFFFFFFFFFFFF
@M05620:37:000000000-D9766:1:1101:19576:12910 1:N:0:70
ACCACACCTTCTACAATGAGCTGCGTGTGGCTCCCGAGGAGCACCCCGTGCTGCTGACCGAGGCCCCCCTGAACCCCAAGGCCAACCGCGAGAAGATGACCCAGGTGAGTGGCCCGCTACCTCTTCTGGTGGCCGCCTCCCTCCTTCCTGGCCTCCCGGAGCTGCGCCCTTTCTCACTGGTTCTCTCTTCTGCCGTTTTCCGTAGGACTCTCTTCTCTGACCTGAGTCTCCTTTGGAACTCTGCAGGTTCT
+
CCCCDCCCFFFFGGGGGGGGGGHHGGGFHGHHHGGGGGGGGHHHHGGGGGGGHHHHHHHGGGGGGGGGGGGHHHHGGGGHGHHHHGGGGGCGGGHHHHHHHHHHGHHFHHHGGHHGGGGGHHHHHHHHHHHGHHGGGGGHGHHGHGGGGGGGGGGGGGGGGGGGGGFFFFFFFFHHHFFFFFFFFFFFFFFFFFFFFFFHFFFFFFFFFFFFFFFFFFFFFFFFEFFFFHFFFFFFFFFFFFFFFFFFFFF
@M05620:37:000000000-D9766:1:1101:3447:12920 1:N:0:70
ACCACACCTTCTACAATGAGCTGCGTGTGGCTCCCGAGGAGCACCCCGTGCTGCTGACCGAGGCCCCCCTGAACCCCAAGGCCAACCGCGAGAAGATGACCCAGGTGAGTGGCCCGCTACCTCTTCTGGTGGCCGCCTCCCTCCTTCCTGGCCTCCCGGAGCTGCGCCCTTTCTCACTGGTTCTCTCTTCTGCCGTTTTCCGTAGGACTCTCTTCTCTGACCTGAGTCTCCTTTGGAACTCTGCAGGTTCT
+
ABBBBBBBFFFFGGGGGGGFGFGFGEEGDGHHHGGGGGGGGHHHHGGGEEGGFHHHHHHGGGGGGGFGGGGGHHHGGGGHGHHHHGGEGGGGGGHHGHFHFFHFGFGGHGHGGHHG--@CHHHFHGFHDDGGHGGGGGGHGHHG/;CFFFGGGGGGG.-A?DAFFGF.@D9/BFFFFFFFFFFFFFFFFFEFFF-DDFFFFFF?D.BBFFFFFFBBFBFFFFFFFFFBFBFFFFF/BFFEFFFFFFFFFFB
@M05620:37:000000000-D9766:1:1101:15181:12944 1:N:0:70
ACCACACCTTCTACAATGAGCTGCGTGTGGCTCCCGAGGAGCACCCCGTGCTGCTGACCGAGGCCCCCCTGAACCCCAAGGCCAACCGCGAGAAGATGACCCAGGTGAGTGGCCCGCTACCTCTTCTGGTGGCCGCCTCCCTCCTTCCTGGCCTCCCGGAGCTGCGCCCTTTCTCACTGGTTCTCTCTTCTGCCGTTTTCCGTAGGACTCTCTTCTCTGACCTGAGTCTCCTTTGGAACTCTGCAGGTTCT
+
BBCCCCCCFFFFGGGGGGGGGGHHGFGFHGHGHGGGGGGGGHHHHGGGGGGGHHHHHHHGGGGGGGGGGGGHHHHGGGGHGHHHHGGGGGGGGGHHHHHHHHHHGHHHHHHGGHHGGGGGHHHHHHHHHHHDHHGGGGGHGHHGHGGGGGGGGGGGGGGGDGGFGGFFFFFFFFHFFFFFFFFEFFFFFFFFFFFFFFFFFFFFFFEBFFFFFFFFFHF0FFFFFFFFFFFFFFFFFFFFFFFFFFFFFFF
@M05620:37:000000000-D9766:1:1101:11022:12977 1:N:0:70
ACCACACCTTCTACAATGAGCTGCGTGTGGCTCCCGAGGAGCACCCCGTGCTGCTGACCGAGGCCCCCCTGAACCCCAAGGCCAACCGCGAGAAGATGACCAGGTGAGTGGCCCGCTACCTCTTCTGGTGGCCGCCTCCCTCCTTCCTGGCCTCCCGGAGCTGCGCCCTTTCTCACTGGTTCTCTCTTCTGCCGTTTTCCGTAGGACTCTCTTCTCTGACCTGAGTCTCCTTTGGAACTCTGCAGGTTCTA
+
CCCCCDCCFFFFGGGGGGGGGGHHGGGGHGHHHGGGGGGGGHHHHGGGFGGGHHHHHHHGGGGGGGGGGGGHHHHGGGGHGHHHHGGGGGGGGGHHHHHHFFHGGFFHHHCGHA<@--A<DGHDGDHH<G<GHCGCAEHACH:G:GB0;9F.CFGEG?:?9.099AFCFFBBFF999FFFFBFFBFFBBFBFB>FFFEFFD9:A.09BBFFFFFFFFB0B9999F9B:FBFFFFFFFBBFFBFFFFFFFB9
@M05620:37:000000000-D9766:1:1101:10691:13002 1:N:0:70
ACCACACCTTCTACAATGAGCTGCGTGTGGCTCCCGAGGAGCACCCCGTGCTGCTGACCGAGGCCCCCCTGAACCCCAAGGCCAACCGCGAGAAGATGAACCCAGGTGAGGCCCCCGCTCCCTCTTCTGGGGCCCGCCTCCCTCCCTCCTGGCCTCCCGGCGCTGCCCCCTTTCTCACTTGCTCTCTTTTCTCCCGTTTTCCGTAGCTCTCTCTTCTCTCCCCTGTGTCCCTTTTGGAACTCTACGGGCTC
+
CCCCDDCCFFFFGGGGGGGGGGHHGGGGHGHHHGGGGGGGGHHHHGGGGGGGHHHHHHHGGGGGGGGGGGGHHHHGGGGHGHHHHGGGGGGGGGHHHH22F///=?1?1?0//>-A----.<G//=111</-.-<--<.=.=//..//./0/.<0<9<<B>---<D.B.-<.BF1F111101<BFFF1:B1111/.<F/.10.<:..1<BFFB0<FF0:0</./<00<F100<:01-01<B1111..--<.
@M05620:37:000000000-D9766:1:1101:5123:13003 1:N:0:70
ACCACACCTTCTACAATGAGCTGCGTGTGGCTCCCGAGGAGCACCCCGTGCTGCTGACCGAGGCCCCCCTGAACCCCAAGGCCAACCGCGAGAAGATGACCCAGGTGAGTGGCCCGCTACCTCTTCTGGTGGCCGCCTCCCTCCTTCCTGGCCTCCCGGAGCTGCGCCCTTTCTCACTGGTTCTCTCTTCTGCCGTTTTCCGTAGGACTCTCTTCTCTGACCTGAGTCTCCTTTGGAACTCTGCAGGTTCT
+
CCCCCCABFFFFGGGGGGGGGGHHGGGEGGHGHGGGGGGGGHHHHGGEGGGGHHHHHHHFGFGGGGGGGGGHGHHGGGGHGHHHHGGGGGCFGGHHHHHHHHHHGHHFHHHGGHHGGGGGHHHHHHHHHHHGHHGGGGGHGHHGHGGGGGGGGGGGGGG?CGGGGGFFFFFFFFFFFFFFFFFFFFFFFFFFFFFFFFFFFFFFFFFFFFFFFFFFFFFFFFFF/BFFFFFFFFFFFFFFFFFFFFFFFFF
@M05620:37:000000000-D9766:1:1101:17332:13005 1:N:0:70
ACCACACCTTCTACAATGAGCTGCGTGTGGCTCCCGAGGAGCACCCCGTGCTGCTGACCGAGGCCCCCCTGAACCCCAAGGCCAACCGCGAGAAGATGAACCCAGGTGAGTGGCCCGCTACCTCTTCTGGTGGCCGCCTCCCTCCTTCCTGGCCTCCCGGAGCTGCGCCCTTTCTCACTGGTTCTCTCTTCTGCCGTTTTCCGTAGGACTCTCTTCTCTGACCTGAGTCTCCTTTGGAACTCTGCAGGTTC
+
CCCCCCBBFFFFGGGGGGGGGGHHGEFFHGGHHGGFEGEGGHGHHGGGEEEGHHHHHHHGGGGGGGGGGGGHHHHGGGGHGHHHHGGGGGGGGGHHHHHHHHFFFGGG10FGGGHHGGGGGHHHHHHHHHHHGHHGGGGGHGHHGGGGGGGGGGGGGGGG-;CFGGFFFFFFFFFFFFFFFFFFFFFFFFFFFFFFFFFFFFDFEDFFFFFFFFFFFFFFBFFFF9FFFFFFFFFFFFFFFFFFFFFFFF0
@M05620:37:000000000-D9766:1:1101:14873:13028 1:N:0:70
ACCACACCTTCTACAATGAGCTGCGTGTGGCTCCCGAGGAGCACCCCGTGCTGCTGACCGAGGCCCCCCTGAACCCCAAGGCCAACCGCGAGAAGATGACCAGGTGAGTGGCCCGCTACCTCTTCTGGTGGCCGCCTCCCTCCTTCCTGGCCTCCCGGAGCTGCGCCCTTTCTCACTGGTTCTCTCTTCTGCCGTTTTCCGTAGGACTCTCTTCTCTGACCTGAGTCTCCTTTGGAACTCTGCAGGTTCTA
+
BBBBBAABFFFFGGGGGGGGGGHHGGGAGEGGGFFFFGGGGHHHHGGGEEFGFGFHHHHGGGGGGEEGGEGFHGHGGGGHGHHHGGGGGG@@@DGFDHFGHHFFHHHAFGEFHHGGGCGHDHFHHHGGHHDHH@AGGGHGHHDHHHGGGGGFGGGGDG?DGGGGGGFF=FFFFFBF/9B/B9FBBBFFFFFBFFFFFABB.B9DFFFFFFFFFFFFFFFFFFFBBFF/FF/BBFFFFFFFFFFFFFFFFF9
@M05620:37:000000000-D9766:1:1101:5882:13069 1:N:0:70
ACCACACCTTCTACAATGAGCTGCGTGTGGCTCCCGAGGAGCACCCCGTGCTGCTGACCGAGGCCCCCCTGAACCCCAAGGCCAACCGCGAGAAGATGACCCAGCTGCGTGGCCCGCTCCCTCTTCCCCTGGCCGCCTCCCTCCTTCATGGCCTCCCGGTGCTGCGCCCTTTCTCACTAGTTCTCTCTTCTGCCGTTTTCCGTAGGACTATCTTCTATGACCTGCGTCTCAATAGGAACTCTGCAGGCTCT
+
DDDDDCCCFFFFGGGGGGGGGGHHGGGEHGHGHGGGGGGGGHHHHGGGGGGGHHHHHHHGGGGGGGGGGGGHHHHGGGGHGGHHHGGGGGG/>/22?22222/?01?1/?/->0>--A-CC///000//<<.<CC@D.CEGG/9/<F000C:BFG.EA---<FGF--99CBBF0<F0B00<<<BFFFFBBF0<<@D9BFFB.::..0:/<<B0F000<FF0FF/.-<@</0000<:FFAFFFF0B0..<F:
@M05620:37:000000000-D9766:1:1101:17174:13073 1:N:0:70
ACCACACCTTCTACAATGAGCTGCGTGTGGCTCCCGAGGAGCACCCCGTGCTGCTGACCGAGGCCCCCCTGAACCCCAAGGCCAACCGCGAGAAGATGACCCAGGTGAGTGGCCCGCTACCTCTTCTGGTGGCCGCCTCCCTCCTTCCTGGCCTCCCGGAGCTGCGCCCTTTCTCACTGGTTCTCTCTTCTGCCGTTTTCCGTAGGACTCTCTTCTCTGACCTGAGTCTCCTTTGGAACTCTGCAGGTTCT
+
BBCCCCBCFFFFGGGGGGGGGGHHGFGGHGHHHGGGGGGGGHHHHGGGEGGGHHHHGHHGGGGGGGGGGGGHGHHGGGGHGHHHHGGGGGFGGGHHHHHHHHHHGHHHHHHGGHHGGGGGHHHHHHHHHHHGHHGGGGGHGHHGHGGGGGGGGGGGGGGGGGGGGGFFFFFFFFFFFFFFFFFFFFFFFFFFFFFFFFFFFFFFFFFFFFFFFFFFFFFFFFFFFFFFFFFFFFFFFFFFFFFFFFFFFFF
@M05620:37:000000000-D9766:1:1101:11758:13093 1:N:0:70
ACCACACCTTCTACAATGAGCTGCGTGTGGCTCCCGAGGAGCACCCCGTGCTGCTGACCGAGGCCCCCCTGAACCCCAAGGCCAACCGCGAGAAGATGACCCAGGTGAGTGGCCCGCTACCTCTTCTGGTGGCCGCCTCCCTCCTTCCTGGCCTCCCGGAGCTGCGCCCTTTCTCACTGGTTCTCTCTTCTGCCGTTTTCCGTAGGACTCTCTTCTCTGACCTGAGTCTCCTTTGGAACTCTGCAGGTTCT
+
CCDCCBBCFFFFGGGGGGGGGGHHGGGGHGHHHGGGGGGGGHHHHGGGGGGGHHHHHHHGGGGGGGGGGGGHHHHGGGGHGHHHHGGGGGGGGGHHHHHHHHHHGHHHHHHGGHHGGGGGHHHHHHHHHHHGHHGGGGGHGHHGHGGGGGGGGGGGGGGGGGGGGGFFFFFFFFHHHHFFFFFFHHFFFFFFFFFDFFFFFFFFFFFFFFFFFHFHFFFFFFFFFFFFFFFFFHHFFFFFFHHFHFFFFFF
@M05620:37:000000000-D9766:1:1101:14451:13099 1:N:0:70
ACCACACCTTCTACAATGAGCTGCGTGTGGCTCCCGAGGAGCACCCCGTGCTGCTGACCGAGGCCCCCCTGAACCCCAAGGCCAACCGCGAGAAGATGACCCAGGTGAGTGGCCCGCTACCTCTTCTGGTGGCCGCCTCCCTCCTTCCTGGCCTCCCGGAGCTGCGCCCTTTCTCACTGGTTCTCTCTTCTGCCGTTTTCCGTAGGACTCTCTTCTCTGACCTGAGTCTCCTTTGGAACTCTGCAGGTTCT
+
CCCCCCCCFFFFGGGGGGGGGGHHGEEEGGHHHGGEEGEGGHHHHGGGEGGGHHHHHHHGGGGGGGGGGGGHHHHGGGGHGGHHHGGECGCCCGHHEHHHHHHHGGHHHGHGGHHGGGGGHHHHHHHHHHHFHHGGGGGHGHHGHGGGGGGGGGGGGGCGFGGGGGFFFFFFFFFFFFFFFFFFFFFFFFFFFFFFFFFFFFFFFFFFFFFFFFFFFFFFFFFFFFFFFFFFFFFFFFFFFFFFFFFFFFF
@M05620:37:000000000-D9766:1:1101:14459:13116 1:N:0:70
ACCACACCTTCTACAATGCGCTGCGTGTGGCTCCCGAGGAGCACCCCGTGCTGCTGACCGAGGCCCCCCTGAACCCCAAGGCCAACCGCGAGAAGATGACCCAGGTGAGTGGCCCGCTACCTCTTCTGGTGGCCGCCTCCCTCCTTCCTGGCCTCCCGGAGCTGCGCCCTTTCTCACTGGTTCTCTCTTCTGCCGTTTTCCGTAGGACTCTCTTCTCTGACCTGAGTCTCCTTTGGAACTCTGCAGGTTCT
+
AAA1A>AAFFFFGBF1AF1AEEEEGEEAE000BCFAEEE//GGHHG/EA/E/1ABGHHFECE/EGEEGGGEFCG/EEEEHFAGHEGGGGG@C/?C11<GHFHEHGBGHFHEFCFC<<CGCHHFDGDGBH</:CGG?@?.:EGF?90;B00CFABFAAB@@G?-B/9-999/9BFFFF//B9BB9/9BBFFB/99--99E/9A9-BFFBBF////BBFFFFBFBFBBFFF9B////9BFFBFB/BFFFFFFB
@M05620:37:000000000-D9766:1:1101:13610:13120 1:N:0:70
ACCACACCTTCTACAATGAGCTGCGTGTGGCTCCCGAGGAGCACCCCGTGCTGCTGACCGAGGCCCCCCTGAACCCCAAGGCCAACCGCGAGAAGATGACCCAGGTGAGTGGCCCGCTACCTCTTCTGGTGGCCGCCTCCCTCCTTCCTGGCCTCCCGGAGCTGCGCCCTTTCTCACTGGTTCTCTCTTCTGCCGTTTTCCGTAGGACTCTCTTCTCTGACCTGAGTCTCCTTTGGAACTCTGCAGGTTCT
+
BBBBBBABFFFFFGGGGG5FGGHFEEEEGGGHHGGGFGGGGFHHHGGGEEGGHHGHHHHGGGGGGGGEEEEGHHHEGGGHGHHHGGGGGG?@DGGHFHHFHHGHE?CFHHHGCHF@CGGGGHHHHHHHHHHGGHFGGGGHGHH.FGGGGGGGGFGFGGGGGGGGGCFFFFFFFFFFFFFFFFFBFFFFFFFFFFFFFFFFFFFFFFFFFFFFFFFFFFFFFFFFFFFFFFFFFFFFFFFFFFFFFFFFFFF
@M05620:37:000000000-D9766:1:1101:23012:13126 1:N:0:70
ACCACACCTTCTACAATGAGCTGCGTGTGGCTCCCGAGGAGCACCCCGTGCTGCTGACCGAGGCCCCCCTGAACCCCAAGGCCAACCGCGAGAAGATGACCCAGGTGAGTGGCCCGCTACCTCTTCTGGTGGCCGCCTCCCTCCTTCCTGGCCTCCCGGAGCTGCGCCCTTTCTCACTGGTTCTCTCTTCTGCCGTTTTCCGTAGGACTCTCTTCTCTGACCTGAGTCTCCTTTGGAACTCTGCAGGTTCT
+
CCCCBCBBFFFFGGGGGGGGGGHHGEGBCEHGHGGFDGFGGHFGHGGGFFGGGHGHHHHGGGGGGGGGGGGHFHHGGGGHGHGHHGGGFGCDGGHGHHHHHHFGFGHHHHFGGHHGGGGGHHHHHHHHHHHGHHGGGGGHGHHGHGGGGGFGGGGGGGGGGGGGGGFFFFFFFFFFFFFFFFFFFFFFFFFFFFFFFFFFFFFFF.BFFFFFFFFFFFFFFFFFFFFBFFFFFFFFFFFFFFFFFFFFFFF
@M05620:37:000000000-D9766:1:1101:15933:13134 1:N:0:70
ACCACACCTTCTACAATGAGCTGCGTGTGGCTCCCGAGGAGCACCCCGTGCTGCTGACCGAGGCCCCCCTGAACCCCAAGGCCAACCGCGAGAAGATGAACCCAGGTGAGTGGCCCGCTACCTCTTCTGGTGGCCGCCTCCCTCCTTCCTGGCCTCCCGGAGCTGCGCCCTTTCTCACTGGTTCTCTCTTCTGCCGTTTTCCGTAGGACTCTCTTCTCTGACCTGAGTCTCCTTTGGAACTCTGCAGGTTC
+
AABBBABBFFFFGGGFGGDGGGHHGFFBFEHHHGGEEGGCGHHHHGGGAEEFHGGHHHHGGGGGGGGGGGGGHHGGGGGHEHHHGGGGGG@CCFHHHHHFFGDFHF<F1?F1/FGHGCG-AHHHHFGHDHGGDHHCCDDGFEHCACFGGFFBFGGGGEGG?-BGGFFBFFFFFFFFFFFFFFFFFFFFFFFFFEFF9DFFFFFFFFFFFFFFFBFBFFFF/B/B9/BFFFFFBFFFFFFFFFFFEFF.;B/
@M05620:37:000000000-D9766:1:1101:5134:13198 1:N:0:70
GCGGCTGCTTTGGAAGAGCACACGTCTGCACTCCAGTCACGAATTCGTCTCTCGTATGCCGTCTTCTGCTTGAAAAAAAAAGAAACAAACCCTACACGTTTGTTTCCCCTACTTTCCCGCACCTAGCCGACTAACCTTGCAGCCACGCGTTACTGACAACCTGGCCAAAAATAGCGGCATCTCCGCATTCGCCCTCTTAAGGATCTACTTACCATCTTCTCCTGCTTTTCCATCATTACTGCCACCGACGT
+
>1AAAADAFFFFGBFFFGECGGHGHHCAADGH0BA1DFFHGG/FHHGFE/FGGGE?GFGFGBEGGDGGHHHHC1B1BE//>//>BB0/0//?0001B/B00/B002BB00/01B21<1?@///011?0?<>>ADB011=11<1.00<<--<..000/0;.;::.:././.:.000--:;9/0;09.--99/-9----//////9///;/B///:////9/;9//://:/:;//9////://;/;/9-----
@M05620:37:000000000-D9766:1:1101:24888:13243 1:N:0:70
ACCAACACCTTCTACAATGAGCTGCGTGTGGCTCCCGAGGAGCACCCCGTGCTGCTGACCGAGGCCCCCCTGAACCCCAAGGCCAACCGCGAGAAGATGACCCAGGTGAGTGGCCCGCTACCTCTTCTGGTGGCCGCCTCCCTCCTTCCTGGCCTCCCGGAGCTGCGCCCTTTCTCACTGGTTCTCTCTTCTGCCGTTTTCCGTAGGACTCTCTTCTCTGACCTGAGTCTCCTTTGGAACTCTGCAGGTTC
+
BBBBBBBBBFCFGGGGGG4BB4FGHGEEEH?FGGGGGEFGGGHHHHG0ABEEFHHGHHH3>EEGGGGGGG>FGFHHGGGGHGHHHHGGGGGGGGGHHHHGGGFEHGG1?FGGGGHHGFFGGHHHHHHHHHHHGGHGGGGGHGHHGGGGGGGGGGGGGGGGAGGGGGFDFFFFFFFFFFFFFFFFFFFFFFFFFFFF.AFFFFFFFFFFFFFFFFFFFFFFBFFFFEF/:9BFFFFFFFBFFFFFFFFFAFB
@M05620:37:000000000-D9766:1:1101:14952:13340 1:N:0:70
ACCACACCTTCTACAATGAGCTGCGTGTGGCTCCCGAGGAGCACCCCGTGCTGCTGACCGAGGCCCCCCTGAACCCCAAGGCCAACCGCGAGAAGATGACCAGGTGAGTGGCCCGCTACCTCTTCTGGTGGCCGCCTCCCTCCTTCCTGGCCTCCCGGAGCTGCGCCCTTTCTCACTGGTTCTCTCTTCTGCCGTTTTCCGTAGGACTCTCTTCTCTGACCTGAGTCTCCTTTGGAACTCTGCAGGTTCTA
+
ABCBCBCBFFFFGGGGGGGGGGHGGGGGHGHHGGGGDGGGGHHHHGGGGGGGHHHHHHHGGGGGGGGGGGGHHHHGGGGGGHHHHGGGGGGGGGHHHHGHHH0FFGHHHGGGHH?FG-@HHHHHHHGHHFDHHCGFGGHGGGGHCHFGGGFGGGGGGAB-:FFFGGFFFFFFFFBFFFFBFFFFBFF/FFFFFFFDFFFFF/A.:/;BFFFFFF/BFFBBFFFBBFFFFB:BFFFBBBFFF/BBF?FFFF/
@M05620:37:000000000-D9766:1:1101:15523:13374 1:N:0:70
ACCACACCTTCTACAATGAGCTGCGTGTGGCTCCCGAGGAGCACCCCGTGCTGCTGACCGAGGCCCCCCTGAACCCCAAGGCCAACCGCGAGAAGATGACCCAGGTGAGTGGCCCGCTACCTCTTCTGGTGGCCGCCTCCCTCCTTCCTGGCCTCCCGGAGCTGCGCCCTTTCTCACTGGTTCTCTCTTCTGCCGTTTTCCGTAGGACTCTCTTCTCTGACCTGAGTCTCCTTTGGAACTCTGCAGGTTCT
+
ABBBBBBBFFFFFGGCGGGGGGHGGGGGHFHHHGGDEEGEAHHHHGGGFEGEFFGHHHHGGGCGEGEGGFFHHGEFEGGHFHHHEE?EDGGGFGHHGHGHBCH//1?F0FFFGFHGGGGGFHHGHHHGHHHGCG@-AGGHGHFGFGGGGG/FFGGGGGGAFFGGGGFFFFFFFBFFFFFFFFFFFFFFFFFFFFFFFFFFFFF99?FFFBFFFFFBFFFF/BBFF.BFFFFFBFFFF/;9/BFFFFAFFFF
@M05620:37:000000000-D9766:1:1101:25226:13403 1:N:0:70
ACCACACCTTCTACAATGCGCTGCGTGTGGCTCCCGAGGAGCACCCCGTGCTGCTGACCGAGGCCCCCCTGAACCCCAAGGCCAACCGCGCGAAGATGACCCAGGTGAGTGGCCCGCTACCTCTTCTGGTGGCCGCCTCCCTCCTTCCTGGCCTCCCGGAGCTGCGCCCTTTCTCACTGGTTCTCTCTTCTGCCGTTTTCCGTAGGACTCTCTTCTCTGACCTGCGTCTCCTTTGGAACTCTGCAGGTTCT
+
AAA1AAA1BFFFGFGB3G1AE?EEGAA000AF1AFA/EG?EHHHHGG/AAEFFHFFHHG//ECGG?EEGEECGEGFGG/G//GHHGA/CG///C??1F1<FGFHGGF1<F1<FC><<CCCHHBCGHHBGH:AFHC@AF.9EFF?9F0;F0CFF0CA9E?-@@FF/->A-9/:FFFFBBB-;BFFFFFBFFFFEF@AAFEBBBFFFBFBBBFFFFBFFFFF9FFF?@F@BBFFFFFFFFFFFFFFFFFFFFF
@M05620:37:000000000-D9766:1:1101:10282:13417 1:N:0:70
ACCACACCTTCTACAATGAGCTGCGTGTGGCTCCCGAGGAGCACCCCGTGCTGCTGACCGAGGCCCCCCTGAACCCCAAGGCCAACCGCGAGAAGATGACCCAGGTGAGTGGCCCGCTACCTCTTCTGGTGGCCGCCTCCCTCCTTCCTGGCCTCCCGGAGCTGCGCCCTTTCTCACTGGTTCTCTCTTCTGCCGTTTTCCGTAGGACTCTCTTCTCTGACCTGAGTCTCCTTTGGAACTCTGCAGGTTCT
+
AAAAA1AAFFFFFGGDGG11F1GGGFGACEGHHGFGCEG/EGAFHGG/ABEEGFFHEGFEEE>EGFEGGECGCHHGGEEGFHHH/FEEG@/>//0?><1FGGFHG?FDCGG/<GCCCCGCHDHHGFHGH0CC.C<@@CGHEGHACFGGFFGFFFFEGG?9A@AGG@@F@?FFF9F/FF/9;FFFFFFFFFFBFB-;BFEFFBF-BFFFFFFFFFEFFF9;BB/F/-/;/BFFF/////;/999F/FFFEBB
@M05620:37:000000000-D9766:1:1101:13379:13421 1:N:0:70
GAGGCTGCTTTGGAAGAAACTGACAAGCCAGGGACAAAAGATCGGAAGAGCACACGTCTGAACTCCAGTCACGAATTCGTATCTCGTATGCCGTCTTCTGCTTGAAAAAAAAAAAATTATCCCTCGTCGGCCTCTGTGCTTTGTTGCTGCGTGCGGCGTTGGGGCCCGCCCGTCCTCCCCTTGGAGTTTTCTGGTACATGCTTTGGTGCTGCTGGGCTCTTTGGCTCCCCCCCGTCCCCCTGTCTGTTCTA
+
AABBBAFAFFFFFGGGGGFGDFFGFHHHGHFGFAFFFGGFGHHHGGGEAGHFGHHGCGHGHDGHHGHHFHHHFDEEHFGFGHHEFB?EFGHHG1>G1@GHFDGHAFHGF/EE>///0@@22>11?////-->.FC11111>=00/.=00<-<<.----;9-.-99---;;;-;DFFF/.A.99://9/;;///;;9/9;//;////;.:/9////.99?;;/9//BBEF?FB;-;9AD?D?A9////9;B/
@M05620:37:000000000-D9766:1:1101:25602:13441 1:N:0:70
ACCACACCTTCTACAATGCGCTGCGTGTGGCTCCCGAGGAGCACCCCGTGCTGCTGACCGAGGCCCCCCTGAACCCCAAGGCCAACCGCGCGAAGATGACCCAGGTGCGTGGCCCGCTACCTCTTCTGGTGGCCGCCTCCCTCCTTCCTGGCCTCCCGGAGCTGCGCCCTTTCTCACTGGTTCTCTCTTCTGCCGTTTTCCGTAGGACTCTCTTCTCTGACCTGCGTCTCCTTTGGAACTCTGCAGGTTCT
+
AAAAAAA?FFFFGGGFGG1AFEEEGGGAAEGGHAFE/EECCHHHHGG/ABEGFHFHHHF>EECGGGGGGEEFHHHGFGGHGHHHHGGGGG<BBGGCDHHHHHAGFGH1>FFGGH.ACGCCHFGHHGHHHHHFAHG@GGGFGGGGGGGFGGGFGGGGGG@;@-AFF@@F@@FFFFFFFFFFFFFFFFFFFFFFFF@BFFFFFFFFFFFFFFFFFFFFFFFBFFFF?@A@FFFFFFFEFFFFFFFFFFFFFFF
@M05620:37:000000000-D9766:1:1101:15009:13464 1:N:0:70
ACCACACCTTCTACAATGAGCTGCGTGTGGCTCCCGAGGAGCACCCCGTGCTGCTGACCGAGGCCCCCCTGAACCCCAAGGCCAACCGCGAGAAGATGACCAGGTGAGTGGCCCGCTACCTCTTCTGGTGGCCGCCTCCCTCCTTCCTGGCCTCCCGGAGCTGCGCCCTTTCTCACTGGTTCTCTCTTCTGCCGTTTTCCGTAGGACTCTCTTCTCTGACCTGAGTCTCCTTTGGAACTCTGCAGGTTCTA
+
BBBBBBABFFFFGGGGGGGBGGHHGGGFHGGHFGGGGGGGGHHHHGGG1FGGHHHHGHHGGGGGGGGCGGGGGHGGGGGHGEHHHGGGGGGGGGFFHHHHHHHFHHHHHHGGHHGGGCGHHHHHHHHHHHGGHGGGGGHGHGGHHHGGGGGGGGGGGAAD?GFFGGFFFFFFFFFFFFFFFFFFFFFFFFFFFFFFFFFFFFF?AFFFFFFFFFFFFFFFFFFEFFFFFFFFFFFFFFFFFFFFFFFFFF;
@M05620:37:000000000-D9766:1:1101:7703:13464 1:N:0:70
ACCACACCTTCTACAATGAGCTGCGTGTGGCTCCCGAGGAGCACCCCGTGCTGCTGACCGAGGCCCCCCTGAACCCCAAGGCCAACCGCGAGAAGATGACCCAGGTGAGTGGCCCGCTACCTCTTCTGGTGGCCGCCTCCCTCCTTCCTGGCCTCCCGGAGCTGCGCCCTTTCTCACTGGTTCTCTCTTCTGCCGTTTTCCGTAGGACTCTCTTCTCTGACCTGAGTCTCCTTTGGAACTCTGCAGGTTCT
+
CCCCCCCCFFFFGGGGGGGGGGHHGGGFEGHGHGGGGFEEGHHHHGGGGGGGHHHHHHHFECGGGGGGGGGHFHHGGGGHGHHHHGGGGG@DDGHHHHGHHHGGFGHBGGGEFHHGGGGDHHHHHHHHFGHGHHGGGGGHGHHGHGGGFF:FFGGGGEB--AFFFGFFFFFFFFF/FFFFFFFFFFFFFFFFFFFFFFFFFDFFFFFFFFFFFFFFFFFEFFFFBFFFFFFFFFFFFFFFFFFFFFFFFFF
@M05620:37:000000000-D9766:1:1101:20258:13477 1:N:0:70
ACCACACCTTCTACAATGAGCTGCGTGTGGCTCCCGAGGAGCACCCCGTGCTGCTGACCGAGGCCCCCCTGAACCCCAAGGCCAACCGCGAGAAGATGACCCAGGTGAGTGGCCCGCTACCTCTTCTGGTGGCCGCCTCCCTCCTTCCTGGCCTCCCGGAGCTGCGCCCTTTCTCACTGGTTCTCTCTTCTGCCGTTTTCCGTAGGACTCTCTTCTCTGACCTGAGTCTCCTTTGGAACTCTGCAGGTTCT
+
BBBABBBBFFFFGGGGFGGGGGHHGEGEEAGGFFGEEGGGGHHHHGGGGFGGHHGHHHGGGGGGGDGGGGGHHFHGGGGHEFHHHGFEFGBBDGHHDHFHHHHGGHHFFHBEGHHGGCC@GFGHHHHHFHFGHHGGGGGH.GHDHFBFFBBFGBFFEGACDGGGG?-ABFFFFFFFFFEB9BBFFFFFFFFFFFCDDFEFFFFFD./BFFFFFFFFFFFBFFFFEFFFFFFFFFFF/BFFFFFF/FFFBFF
@M05620:37:000000000-D9766:1:1101:6651:13491 1:N:0:70
ACCACACCTTCTACAATGAGCTGCGTGTGGCTCCCGAGGAGCACCCCGTGCTGCTGACCGAGGCCCCCCTGAACCCCAAGGCCAACCGCGAGAAGATGCCCCGGTTGGTGGCCCCCTTACTCCTCTGGGTGCCGCCTCCCTCCTTCCTTGCCTCCCCGGAGCTCCCCCCTTCTCCATGGTTCTCTCTTCCGCCGTTTTCCGTTGGACTCTCTTCTCTGACCCTGGTCTCCCTTTGAACTCTTCAGGGTCTT
+
CCCCCCCCFFFFGGGGGGGGGGHHGGGGHGHHHGGGGGGCGHHHHGGGGGGGHHGGHHHEGGGGGGGGGGGHHHHGGGGHGHHHHGGGGGGGGGHHHHGHH//>///-<.>0FG---.0<0<0=/00=//;.C--;..CF//C/F0F0090C00CE.@----.00.;A-;F/009000;9B000000;00..;-9AFF0B.00.;009/000;00:0000;///.;000;/;F0;0B00000000;.;//0
@M05620:37:000000000-D9766:1:1101:6642:13506 1:N:0:70
ACCACACCTTCTACAATGAGCTGCGTGTGGCTCCCGAGGAGCACCCCGTGCTGCTGACCGAGGCCCCCCTGAACCCCAAGGCCAACCGCGAGAAGATGACCCAGGTGAGTGGCCCGCTACCTCTTCTGGTGGCCGCCTCCCTCCTTCCTGGCCTCCCGGAGCTGCGCCCTTTCTCACTGGTTCTCTCTTCTGCCGTTTTCCGTAGGACTCTCTTCTCTGACCTGAGTCTCCTTTGGAACTCTGCAGGTTCT
+
BBCCCCCCFFFFGGGGGGGGGGHHGGGEHGHHHGGGGGGGGHHHHGGGGGGGHHHGHHHGGGGGGGGGGGGGHHHGGGGHGHHHHGGGGGCGGGHHHHHHHHHHGHHHHHHGGHHGGGGGHHHHHHHHHHHGHHGGGGGHGHHGHGGGGGGGGGGGGGGGGGGGGGFFFFFFFFFFFFFFFFFFFFFFFFFFFFFFFFFFFFFEDDFFFFFFFFFFFFFFFFFFEFFFFFFFFFFFFFFFFFFFFFFFFFF
@M05620:37:000000000-D9766:1:1101:7044:13519 1:N:0:70
ACCACACCTTCTACAATGAGCTGCGTGTGGCTCCCGAGGAGCACCCCGTGCTGCTGACCGAGGCCCCCCTGAACCCCAAGGCCAACCGCGAGAAGATGACCCAGGTGAGTGGCCCGCTACCTCTTCTGGTGGCCGCCTCCCTCCTTCCTGGCCTCCCGGAGCTGCGCCCTTTCTCACTGGTTCTCTCTTCTGCCGTTTTCCGTAGGACTCTCTTCTCTGACCTGAGTCTCCTTTGGAACTCTGCAGGTTCT
+
AAAAA1AAFFFFDFGGGGGFGGHGFEEFHGGFHGFGEFGCEGCGHGGGEGGGEFGGHHHGGEEEGFFGGGGFCHGGGGGGFHHH/FEEGCGC?/C1FFFHHHAGGFHHHHGGGHHGGGGGHHHHHHHHHHHGHHGGGGGHGHHGHGGGGGGGGBFGGGGGGGGGGG@F@@FFFFFFFFFFFFFFFFFFFFFFFF?FFFEFFBFAFFFFFFFFFFFFFFFFFFFFB-FFFFFFFFBFBBFFFFFFFFFFFFF
@M05620:37:000000000-D9766:1:1101:20272:13533 1:N:0:70
ACCACACCTTCTACAATGAGCTGCGTGTGGCTCCCGAGGAGCACCCCGTGCTGCTGACCGAGGCCCCCCTGAACCCCAAGGCCAACCGCGAGAAGATGACCCAGGTGAGTGGCCCGCTACCTCTTCTGGTGGCCGCCTCCCTCCTTCCTGGCCTCCCGGAGCTGCGCCCTTTCTCACTGGTTCTCTCTTCTGCCGTTTTCCGTAGGACTCTCTTCTCTGACCTGAGTCTCCTTTGGAACTCTGCAGGTTCT
+
AAB@AAABFFFFGGGGGGGGGGGHGGGGHGGHHGGGGGGAAGFHHGGGFGGGEHHHHHHGGGCEGGGGGGGHHHHGGGGHGHHHHGGGGGGGGGHHHHHHHHHHGHHHHHHGGHHGGGGGHHHHHHHFGHHFHHGGGGGHGHHGHGGGGGGGGGGGGGGGGGGGGGFFFFFFFFFFFFFFFFFFFFFFFFFFFFFFFFFFFFFFFFFFFFFFFFFFFFFFFFFFFFFFFFFFFFFFFFFFFFFFFFFFFFF
@M05620:37:000000000-D9766:1:1101:8809:13549 1:N:0:70
GAGGCTGCTTTGGAAGTAACTGACAAGCCAGGGACAAAAGATCGGAAGCGCACACGTCTGAACTCCAGTCACGAATTCGTATCTCGTATGCCGTCTTCTGCTTGAAAAAAAAAACAAATGGTCAGCTACATTATTCCTGCCCTCCCTACTCTATTCCCTTACTCAGTTATGACATCTTTTGCCTGTTACCAAATATCTCTCGCCACCACACTTAATCCGCCGTTTAACTAGGCAGGCTCTCAACCTTCAGC
+
BBBBBBFBFFFFGGGGFGGGGGHHGGHHGHFGACFGGHFHGHHGFEFG2FGGGGHGHGHGHHHHHHHHHHHHEEEHHHGGEFFHHFF1FFHHF?EHFHHHHHHHCGHHFEEGCC///022@22>2??11111111111?1<.1.>.01011111100<00/<0=00=00=0000::0:0;000000000000;0;0;0000..-.9.....9;00;09.9.--././///////;B...////:9/:////
@M05620:37:000000000-D9766:1:1101:22138:13586 1:N:0:70
ACCACACCTTCTACAATGAGCTGCGTGTGGCTCCCGAGGAGCACCCCGTGCTGCTGACCGAGGCCCCCCTGAACCCCAAGGCCAACCGCGAGAAGATGACCCAGGTGAGTGGCCCGCTACCTCTTCTGGTGGCCGCCTCCCTCCTTCCTGGCCTCCCGGAGCTGCGCCCTTTCTCACTGGTTCTCTCTTCTGCCGTTTTCCGTAGGACTCTCTTCTCTGACCTGAGTCTCCTTTGGAACTCTGCAGGTTCT
+
CCCCCCCCFFFFGGGGGGGGGGHHGFGEGGHHHGGGGGGGGHGHHGGEEGGGHHGHHHHGGGGGGGGGGGGHGHHGGGGHGHHHEGGGGGDGGGHHHHGHHHHHGHHHHHHGGHHGGGGGHHHHHHHHHHHGHHGGGGGHGHHGHGGGGGGGGGGGGGGGGGGGGGFFFFFFFFFFFFFFFFFFFFFFFFFFFFFFFFFFFFFFFFFFFFFFFFFFFFFFFFFFFFFFFFFFFFFFFFFFFFFFFFFFFFF
@M05620:37:000000000-D9766:1:1101:29506:13590 1:N:0:70
ACCACACCTTCTACAATGAGCTGCGTGTGGCTCCCGAGGAGCACCCCGTGCTGCTGACCGAGGCCCCCCTGAACCCCAAGGCCAACCGCGCGAAGATGAGGCGGGGGCTTACTCGTCTGGTCGCCGCCTGCCTCCTTCCGTTCCTCCCGGCGCTGCGCCCTTTCTCACTGGTTCTCTCTTCTGCCGTGTTCCGGTGAACTCTCTTCTCTGGCCTGGGTCTCCTTTGGCACTCTGCAGGTTCTCGATCGGTA
+
A1AAAAA11BCFGGF1BFF1G1GAEAA00A00B0FE0AEEAFH0GGCE/A//DF1BBG0A/E>EGEE/E//BGFGGG/EFF/GHAFGGGC/B/<</??<<?//<----9./900.9.;./00--;9-;---:BF9-/9F-99-99/B9B9--9-@-999--9//9;////-9;F//9//:/;B/B@--;FFFF--9-;///B////;//B//-9A--;FF/////9////9BBF/B/--;9//-//----;
@M05620:37:000000000-D9766:1:1101:10406:13630 1:N:0:70
ACCACACCTTCTACAATGAGCTGCGTGTGGCTCCCGAGGAGCACCCCGTGCTGCTGACCGAGGCCCCCCTGAACCCCAAGGCCAACCGCGAGAAGATGACCCAGGTGAGTGGCCCGCTACCTCTTCTGGTGGCCGCCTCCCTCCTTCCTGGCCTCCCGGAGCTGCGCCCTTTCTCACTGGTTCTCTCTTCTGCCGTTTTCCGTAGGACTCTCTTCTCTGACCTGAGTCTCCTTTGGAACTCTGCAGGTTCT
+
BBBBBBBBFFFFGGGGFGGGGGHHGGGAEEHHHGGGDGGGGHHHHGGGEFGGHHGHHHHGGGGGGGGGGGGHHHHGGGGH/GHHHGGGGGGGGGHHHHHHHHHHGHHHHHHGGHHGGGGGHHHHHHHHHHHGHHGGGGGHGHHGHGGGGGGGGGGGGGGGFGGGGGFFFFFFFFFFFFFFFFFFFFFFFFFFFFFFFFFFFFFFFFFFFFFFFFFFFFFFFFFFFFFFFFFFFFFFFFFFFFFFFFFFFFF
@M05620:37:000000000-D9766:1:1101:11709:13660 1:N:0:70
GAGGCTGCTTTGGAAGAAACTGACAAGCCAGGGACAAAAGATCGGAAGCGCACACGTCTGAACTCCAGTCACGAATTCGTATCTCGTATGCCGTCTTCTGCTTGAAAAAAAAAAAACTCTCCAACGAATGTCCCTGAGATTTATGAAGGCGTCAATACGATGCTCCAACACGTCGCACCCTTGTAGGGTTCTGATCTCTTCTAATTTTCTACATGACTCGCTGGCTCTCCGCACTCCGACACGCTACCCCC
+
>>AAAACAFFFFFGGGGGGGGGBGHHHHGCFHAFFFGBFGGHHHGFGG2FFGGGHGHHHGGFHHHHHHHHHHGGEHHHGHCFGFFGFAGHHHG>EGFFHHHHHHBFGF0>EGB//</11110111//<.11111<1001111000000/.-<-..00/.....0:<///.;;.;-----9./90000./..0//////:///////////9///9////.-9.-..9///..-9@/..----.9..-...-
@M05620:37:000000000-D9766:1:1101:3920:13667 1:N:0:70
ACCACACCTTCTACAATGAGCTGCGTGTGGCTCCCGAGGAGCACCCCGAGCTGCTGACCGAGGCCCCCCTGAACCCCAAGGCCAACCGCGAGAAGATGACCCAGGTGAGTGGCCCGCTACCTCTTCTGGTGGCCGCCTCCCTCCTTCCTGGCCTCCCGGAGCTGCGCCCTTTCTCACTGGTTCTCTCTTCTGCCGTTTTCCGTAGGACTCTCTTCTCTGACCTGAGTCTCCTTTGGAACTCTGCAGGTTCT
+
BBBAABBBFFFFGGGGBGG5FGHHGGGEE2GGAFFAEGGGGHHHHGGG0AAEHHGHHHHGGGGGGGGGGGGHHHHGGGGHEGHHHGG/CGCCGGHHHHHHHHGHGHHHHHHGGHHGGGGGHHHHHHHHHHHGHHGGGGGHGHGGGGGGGGGGGGGGGGGGBGGGGBBFBBFFFFFFFFFFFFFFFFFFFFFFFFBFFFFFFFFFFFFFFFFFFFFFFFFFFFFFBFFFFFFFFFFFFFFFFFFFFFFFFFF
@M05620:37:000000000-D9766:1:1101:10559:13677 1:N:0:70
ACCACACCTTCTACAATGAGCTGCGTGTGGCTCCCGAGGAGCACCCCGTGCTGCTGACCGAGGCCCCCCTGAACCCCAAGGCCAACCGCGAGAAGATGACCCAGGTGAGTGGCCCGCTACCTCTTCTGGTGGCCGCCTCCCTCCTTCCTGGCCTCCCGGAGCTGCGCCCTTTCTCACTGGTTCTCTCTTCTGCCGTTTTCCGTAGGACTCTCTTCTCTGCCCTGAGTCTCCTTTGGAACTCTGCAGGTTCT
+
DCCDDCDDFFFFGGGGGGGGGGHHGGGFHGHHHGGGGGGGGHHHHGGGGGGGHHHHHHHGGGGGGGGGGGGHHHHGGGGHGHHHHGGGGGGGGGHHHHDGHC/FC1F1C1?/?GG-@--<<G<GHFDHF<G.CF-@C.CGA/<.C0</BF/<F0CE9ED?--.:C-@D-@FFB0<B0BF/<<BBBF0FFB00<0-BFF.FBDBAD?:<::B:B0:B0000<.0FB/<:0B0BF0F/B0<<000<0B.BB:<
@M05620:37:000000000-D9766:1:1101:26931:13703 1:N:0:70
ACCACACCTTCTACAATGAGCTGCGTGTGGCTCCCGAGGAGCACCCCGTGCTGCTGACCGAGGCCCCCCTGAACCCCAAGGCCAACCGCGAGAAGATGACCAGGCGAGTAGCCCGCTAGCTGGTCTGGTCGCCGCCTCCCGCCTTCCTGGACTCCCGCCCCTGCGCCCTTTCTCACTGGTTCTCTCTTCTGCCGATTTCCGTAGGACTCTATTCTATGACCTGAGTCATCTTTCGAACTCTACAGGGTATA
+
CCCDCBCCFFFFGGGGGGGGGGHHGGGEHGHHHGGFGGGGGHGHHGGGGGGGHHHHGHHGGGGGGGGGGGGHFHHGGGGHGHHHHGGGGGBCGGHHHHH?F=0////<-0>1FH@---.<=0/<<0/<00--;:-ACDGG.-;.E0FB0C/ABBFGA-:-99.:--:@=FFFFF00:BF:0;:BFFFF00::B--CFFBFD0...;0//000:00:0:0:B0//:0000;:FF0..:.;:0000:/.;;00
@M05620:37:000000000-D9766:1:1101:4536:13717 1:N:0:70
ACCACACCTTCTACAATGAGCTGCGTGTGGCTCCCGAGGAGCACCCCGTGCTGCTGACCGAGGCCCCCCTGAACCCCAAGGCCAACCGCGAGAAGATGACCCAGGTGAGTGGCCCGCTACCTCTTCTGGTGGCCGCCTCCCTCCTTCCTGGCCTCCCGGAGCTGCGCCCTTTCTCACTGGTTCTCTCTTCTGCCGTTTTCCGTAGGACTCTCTTCTCTGACCTGAGTCTCCTTTGGAACTCTGCAGGTTCT
+
DDDDDCCCFFFFGGGGGGGGGGHHGEGBFGHHHGGGDGFGGHHHHGGGEGGGHHHHGHHGGGGGGGGGGGGHGHHGGGGHGHHHHGGGGGDGGGHHHHHHHHHHGHHHHHHGGHHGGGGGHHHHHHHHHHHGHHGGGGGHGHHGHGGGGGGGGGGGGGGGCGGGGGFFFFFFFFFFFHFFFFFFHHFFFFFFFFFFFFFHFFFFFFFFFFFFFFFFFHFFHFHF/BFFFFFFFFHFFFFFFFFFFFFFFFF
@M05620:37:000000000-D9766:1:1101:10878:13730 1:N:0:70
ACCACACCTTCTACAATGAGCTGCGTGTGGCTCCCGAGGAGCACCCCGTGCTGCTGACCGAGGCCCCCCTGAACCCCAAGGCCAACCGCGAGAAGATGACCCAGGTGAGTGGCCCGCTACCTCTTCTGGTGGCCGCCTCCCTCCTTCCTGGCCTCCCGGAGCTGCGCCCTTTCTCACTGGTTCTCTCTTCTGCCGTTTTCCGTAGGACTCTCTTCTCTGACCTGAGTCTCCTTTGGAACTCTGCAGGTTCT
+
CCDDDDCCFFFFGGGGGGGGGGHHGGGEFGHHHGGGGGGGGHHHHGGGGGGGHHHHHHHGGGGGGGGGGGGHHHHGGGGHGHHHHGGGGGGGGGHHHHHHHHHHGHHHHHHGGHHGGGGGHHHHHHHHHHHGHHGGGGGHGHHGHGGGGGGGGGGGGGGGGGGGGGFFFFFFFFHFHHHFFFFFHFFFFFHHFFFFFFFFFFFFFFFFFFFFFHHHFHFFFFFFFFFFFHFFFFHFFFFFFHHFFFFFFFF
@M05620:37:000000000-D9766:1:1101:25154:13743 1:N:0:70
ACCACACCTTCTACAATGAGCTGCGTGTGGCTCCCGAGGAGCACCCCGTGCTGCTGACCGAGGCCCCCCTGAACCCCAAGGCCAACCGCGAGAAGATGACCCAGGTGAGTGGCCCGCTACCTCTTCTGGTGGCCGCCTCCCTCCTTCCTGGCCTCCCGGAGCTGCGCCCTTTCTCACTGGTTCTCTCTTCTGCCGTTTTCCGTAGGACTCTCTTCTCTGACCTGAGTCTCCTTTGGAACTCTGCAGGTTCT
+
BABBBBBAFFFFGGGFGGGGGGHGGFGEFAGFHFGG?FGGGHEFHGGFEEFFHHFHHHFE?EEGGGGGGGAFHFHGGGGHGHHHHGGGGGGGCGHHFHGHHHEHGGHHAHHGGFGGGF-AHHH00DGGHHF.GFGC@DGACCHDFFFGFGGGF9FGGD?DFAFGGA;FFFBFFFFFFB/FFBFFFFFFFFFFFBAADF.FFFB.A.9BFFFBFBFFFFB/9BFBB9B9BFFF/FF/;FFFBFF/BFF.;9B
@M05620:37:000000000-D9766:1:1101:3004:13776 1:N:0:70
ACCACACCTTCTACAATGAGCTGCGTGTGGGGCCCGAGGAGCACCACGTGCTGCTGACCGAGGCCCCCCTGAACCCCAAGGCCAACCGCGAGAAGATGACCCAGGAGAGTGGCCCGCTCCCTCTTCTGATGGCCGCCTCCCTCCTTCCTGGCCTCCCGGCGCTGCGCCCTTTCTCCCTGGTTCTCTCTTCTGCCGTTTTCCGTAGGACTCTCTTCTTTGACCTGAGTCTCCTTTGGAACTCTGCAGGTTCT
+
1>AA>1>1BBB@AF1BBGA1A1BFE??AAE00A0AAAE/////0/0B/A/A/ADCB1>0>////B>>/>/>B11?//?ECFE<?C/?>/</>BBG11DFGG0G??/?/?<=.FFG<C?-<CGCFDDFG0<<GHFC@@CCEGCFB/;9FCF/;A0FEA.---;@99--A;-//;9;//FF-/BFFFF/FFF//;B=BFFAFBA;A--/:BFBFBFFF//;9BF;-/9///99BB;9F/BBFEFB9BF-A9BB
@M05620:37:000000000-D9766:1:1101:15425:13780 1:N:0:70
ACCACACCTTCTACAATGAGCTGCGTGTGGCTCCCGAGGAGCACCCCGTGCTGCTGACCGAGGCCCCCCTGAACCCCAAGGCCAACCGCGAGAAGATGACCCAGGTGAGTGGCCCGCTACCTCTTCTGGTGGCCGCCTCCCTCCTTCCTGGCCTCCCGGAGCTGCGCCCTTTCTCACTGGTTCTCTCTTCTGCCGTTTTCCGTAGGACTCTCTTCTCTGACCTGAGTCTCCTTTGGAACTCTGCAGGTTCT
+
CCDEDDCDFFFFGGGGGGGGGGHHGGGFHGHHHGGGGGGGGHHHHGGGGGGGHHHHHHHGGGGGGGGGGGGHHHHGGGGHGHHHHGGGGGGGGGHHHHHHHHHHGHHHHHHGGHHGGGGGHHHHHHHHHHHGHHGGGGGHGHHGHGGGGGGGGGGGGGGGGGGGGGFFFFFFFFHHHHFFFFFFHHFFFFHFFFFFFFFHFFFFFFFFFFFFFFHHFHFFFFHFFFFFFHFFFHHFFFFFFHHFFFFFFFF
@M05620:37:000000000-D9766:1:1101:12054:13800 1:N:0:70
ACCACACCTTCTACAATGAGCTGCGTGTGGCTCCCGAGGAGCACCCCGTGCTGCTGACCGAGGCCCCCCTGAACCCCAAGGCCAACCGCGAGAAGATGACCCAGGTGAGTGGCCCGCTACCTCTTCTGGTGGCCGCCTCCCTCCTTCCTGGCCTCCCGGAGCTGCGCCCTTTCTCACTGGTTCTCTCTTCTGCCGTTTTCCGTAGGACTCTCTTCTCTGACCTGAGTCTCCTTTGGAACTCTGCAGGTTCT
+
CCDCCCCCFFFFGGGGGGGGGGHHGGGGHGHHHGGGGGGGGHHHHGGGGGGGHHHHHHHGGGGGGGGGGGGHHHHGGGGHGHHHHGGGGGGGGGHHHHHHHHHHGHFFHGHFGHHCCD@FHHHHGHHHFGHDHGFGGGGHFFHDHFGFFGFGFFGGGG?A9@FFFDFFFFFFFFF0BFFFFFFFFFFFFFFFFFAFFFFFFFFFF?FFFFFFFFFFFFFBFFFFFFFFFFFFFFFFFFFFFFFFFFFFFFF
@M05620:37:000000000-D9766:1:1101:12074:13803 1:N:0:70
ACCACACCTTCTACAATGAGCTGCGTGTGGCTCCCGAGGAGCACCCCGTGCTGCTGACCGAGGCCCCCCTGAACCCCAAGGCCAACCGCGAGACGCTGACCCAGGTGAGTGGCCCGCTACCTCTTCTGGTGGCCGCCTCCCTCCTTCCTGGCCTCCCGGAGCTGCGCCCTTTCTCACTGGTTCTCTCTTCTGCCGTTTTCCGTAGGACTCTCTTCTCTGACCTGATTCTCCTTTGGAACTCTGCAGGTTCT
+
BBBBBAABFFFFGGGFGGGGGGHHGGGGHGGHHGGGGGGGGGEHHGGGGGGGFGHHHHHGCGGGGGGGGGGHHHHGGGGHGHHHGGGGGG@DC////??0GGC/FG110?<.<GH-CC-DFFHHGHFDGD/.;G--A..;CB9EGBFF90/9CBFEEG-?9B.9/-;9@-/;BFBBFF/./;:9:FF/BFF9/B99ABEBF.B.../;9:99BFF/B9;/9BF.//;/9;F/9B////;/BFFFFBFAFF9
@M05620:37:000000000-D9766:1:1101:20003:13814 1:N:0:70
ACCACACCTTCTACAATGAGCTGCGTGTGGCTCCCGAGGAGCACCCCGTGCTGCTGACCGAGGCCCCCCTGAACCCCAAGGCCAACCGCGAGAAGATGACCCAGGTGAGTGGCCCGCTACCTCTTCTGGTGGCCGCCTCCCTCCTTCCTGGCCTCCCGGAGCTGCGCCCTTTCTCACTGGTTCTCTCTTCTGCCGTTTTCCGTAGGACTCTCTTCTCTGACCTGAGTCTCCTTTGGAACTCTGCAGGTTCT
+
DDDDCDCDFFFFGGGGGGGGGGHHGGGEHGHHHGGGGGGGGHHHHGGGGGGGHHHHHHHGGGGGGGGGGGGHHHHGGGGHGHHHHGGGGGGGGGHHHHHHHHHHGHHHHHHGGHHGGGGGHHHHHHHHHHHGHHGGGGGHGHHGHGGGGGGGGGGGGGGGGGGGGGFFFFFFFFHHHFFFFFFFHFFFFHFHHFFFFFFHFFFFFFFFFFFFFHHHFFHFHFHFFFHFHFFFFHHFFFFFFFFFHFFFFFF
@M05620:37:000000000-D9766:1:1101:23877:13874 1:N:0:70
ACCACACCTTCTACAATGAGCTGCGTGTGGCTCCCGAGGAGCACCCCGTGCTGCTGACCGAGGCCCCCCTGAACCCCAAGGCCAACCGCGAGAAGATGACCCAGGTGAGTGGCCCGCCACCTCTTCTGGTGGCCGCCTCCCTCCTTCCTGGCCTCCCGAAGCTGCGCCCTTTCTCACTGGTTCTCTCTCCTGCCGTTTTCCGTAGGACTCTCTTCTCTGACCTCAGTCTCCTTTGGAACACTGCAGGTTCT
+
BBBBBBBBFFFFGGGGGGGGGGHHGFGGAEHHFGGGCEFGEHHHHGGGFGGGFGHHHHHGGGCGGGGGGGGHHHGGGGGHGHHHGGGGGGGGGGF2G2FGHF/GF<C1G<FCG0GC<-<.0.<GGGHHGDFA<C@FGGGHGGGGGGGG0FFGFBGGEE.:-A09B?FFFFFFFF//:/BF9:/BBFFF/9;F/A-;AFEFFFBAD.;B/B//FFF/:///;/B///;BB/:;FFF////../;9;/;ABBB
@M05620:37:000000000-D9766:1:1101:17379:13878 1:N:0:70
ACCACACCTTCTACAATGAGCTGCGTGTGGCTCCCGAGGAGCACCCCGTGCTGCTGACCGAGGCCCCCCTGAACCCCAAGGCCAACCGCGAGAAGATGACCCAGGTGAGTGGCCCGCTACCTCTTCTGGTGGCCGCCTCCCTCCTTCCTGGCCTCCCGGAGCTGCGCCCTTTCTCACTGGTTCTCTCTTCTGCCGTTTTCCGTAGGACTCTCTTCTCTGACCTGAGTCTCCTTTGGAACTCTGCAGGTTCT
+
CCCCCCCCFFFFGGGGGGGGGGHHGGGFHGHHHGGGGGGGGHHHHGGGGGGGHHHHHHHGGGGGGGGGGGGHHHHGGGGHGHHHHGGGGG@FGGHHHGHHHHHHGHHGHHHGGHHGGGGGHHHHHHHHHHHGHHGGGGGHGHHGHGGGGGGGGGGGGGGGGGGGGGFFFFFFFFFFFFFFFFFFFFFFFFFFFFFFFFFFFFFFFFFFFFFFFFFFFFFFFFFFFFFFFFFFFFFFFFFFFFFFFFFFFFF
@M05620:37:000000000-D9766:1:1101:13556:13879 1:N:0:70
ACCACACCTTCTACAATGAGCTGCGTGTGGCTCCCGAGGAGCACCCCGTGCTGCTGACCGAGGCCCCCCTGAACCCCAAGGCCAACCGCGAGAAGATGAACCCAGGTGAGTGGCCCGCTACCTCTTCTGGTGGCCGCCTCCCTCCTTCCTGGCCTCCCGGAGCTGCGCCCTTTCTCACTGGTTCTCTCTTCTGCCGTTTTCCGTAGGACTCTCTTCTCTGACCTGAGTCTCCTTTGGAACTCTGCAGGTTC
+
CCCBCCCCFFFFGGGGGGGGGGHHGGGBGGHHHGGGGGGGGHHHHGGGEGGGHHGHHHHGGGGGGGGGGGGHHHHGGGGHGGHHHGGGGGGGGGHHHHHHHHGGHGHHHHHHGGHHGGGCGHHHHHHHHFHHGHHGGGGGHGHHGGGGGGFFGGGGGGDD?-CGGGAFDFAFFFFF0BFFFFFFFFFFFFFFFFFFFFFFFFBF?DFFFFFFFFFFFFFFFFFFFFFFFFFFFFFFFFFFFFFFF0FFFF0
@M05620:37:000000000-D9766:1:1101:15670:13913 1:N:0:70
AGTGCCAGCTCTCAATCGCACAGGGGACCCAGGGCCTGGCCCCTCCATCCAGAAAACCTATGACCTCACCCGCTACCTGGAGCACCAACTCCGCAGCTTGGCTGGGACCTATGTGAGTATCCAGCGTAGGAATCTGGGAGTTGGGGAGGAGTGAGGAGTTGGGGAAAGACAGTCCTAACCGTGGAGGGTTCTGGTAAATGATGGGGTGAGGAGGGGCTCTTTGGCTCCCACCAGTCCCCCTGTCTGGTCTA
+
ABABBFFFCFFFGGGGGGGGGGHHGGGGGGHHGGGGGGHHHHGHGGHHHHHHHHHHHGHHHHHHHHHHHHHGGFGGHHHHHHHHHHHHGHHHGGGGGHHHGHHGGGFHGHHHHHHHHHHHHHHHHGGGGGHHHHHHHGHGGHHHGGGGGGGHHHHHHGHGHHGGGGHHHHHHHHHHHHHHGGGGGGGGEGGGGGGGGGGGGGGGGGFFFFFFFFFFFFFFFFFFFFFFFFFFFFFFFFFFFFFFFFFFFFF
@M05620:37:000000000-D9766:1:1101:13011:13925 1:N:0:70
ACCACACCTTCTACAATGAGCTGCGTGTGGCTCCCGAGGAGCACCCCGTGCTGCTGACCGAGGCCCCCCTGAACCCCAAGGCCAACCGCGAGAAGATGACCCAGGTGAGTGGCCCGCTACCTCTTCTGGTGGCCGCCTCCCTCCTTCCTGGCCTCCCGGAGCTGCGCCCTTTCTCACTGGTTCTCTCTTCTGCCGTTTTCCGTAGGACTCTCTTCTCTGACCTGAGTCTCCTTTGGAACTCTGCAGGTTCT
+
CDDDCDBBFFFFGGGGGGGGGGHHGGGGHGHHHGGGGGGGGHHHHGGGEGGGHHHHGHHGGGGGGGGGGGGHGHHGGGGHGHHHHGGGGGGGGGHHHHHHHHHHGHHHHHHGGHHGGGGGHHHHHHHHGHHGHHGGGGGGGHHGHGGGGGGGGGGGGGGGGGGGGGFFFFFFFFHHHFFFFFHFFFFFFHHHFFFFFFFFFFFFFFFFFFFFFFFFFFFFFFHFFFFFFFFFFFFFFFFFFFHFHFFFFFF
@M05620:37:000000000-D9766:1:1101:7603:13961 1:N:0:70
ACCACACCTTCTACAATGAGCTGCGTGTGGCTCCCGAGGAGCACCCCGTGCTGCTGACCGAGGCCCCCCTGAACCCCAAGGCCAACCGCGAGAAGATGACCCAGGTGAGTGGCCCGCTACCTCTTCTGGTGGCCGCCTCCCTCCTTCCTGGCCTCCCGGAGCTGCGCCCTTTCTCACTGGTTCTCTCTTCTGCCGTTTTCCGTAGGACTCTCTTCTCTGACCTGCGTCTCCTTTGGAACTCTGCAGGTTCT
+
BAAABAA>>FFFGGGCEGGFGCHCG2AA4AFFFFGE2EGEDHGGHGEE1AEC5DFFHHBE0E?EG1EEEEFBG3/EG?AGE/GHHGD@GG/C/C011<1B1F/GC1110??/?0/<-<--FDD000DGF0<<.<@--.:;.;/./00/00/..;;..E-9?-.//99A9@FBFB//:99.;9/9FF9BF/FFF/-..9AB9.;.9.//9/9///;FFFE//99F.-.;.9BBB///;/BBBBBFBBAAB/9
@M05620:37:000000000-D9766:1:1101:4292:13995 1:N:0:70
ACCACACCTTCTACAATGAGCTGCGTGTGGCTCCCGAGGAGCACCCCGTGCTGCTGACCGAGGCCCCCCTGAACCCCAAGGCCAACCGCGAGAAGATGACCCAGGTGAGTGGCCCGCTACCTCTTCTGGTGGCCGCCTCCCTCCTTCCTGGCCTCCCGGAGCTGCGCCCTTTCTCACTGGTTCTCTCTTCTGCCGTTTTCCGTAGGACTCTCTTCTCTGACCTGAGTCTCCTTTGGAACTCTGCAGGTTCT
+
CCCCCCCCFFFFGGGGGGGGGGHHGGGE4EGHHGGGGGGGGHHHHGGGAEGGHHHHHHHGGGGGGGGGGGGGHHHGGGGHGHHHHGGGGGGGGGHHHHHHHHHHGHHGHHHGGHHGGGGGHHHHHHHHHHHGHHGGGGGHGHHGHGGGGGGGGGGGGGG?DGGGGGFFFFFFFFHFHHFFFFFFFHFFFFFHFFFFFFFFFFFFFFFFFFFFFHHHFFHFFFFF/BFFFFFFFFFFFFFFFFFFFFFFFFF
@M05620:37:000000000-D9766:1:1101:10828:14024 1:N:0:70
ACCACACTTCTACAATGAGCTGCGTGTGGCTCGCGAGGAGCACCCCGTGCTGCTGACCGAGGCCCCCCTGAACCCCAAGGACAACCGAGAGAAGATGACCCAGGTGAGTGGCCCGCTACCTCTTCTGGTGGCCGCCTCACTCCTTCCTGGCCTCCCGGAGCTGCGCCCTTTATCACTGGTTCTCTCTTCTGCCGTTTTCCGTAGGACTCTCTTCTCTGACCTGAGTCTCCTTTGGAACTCTGCAGGTTCTA
+
AAA1AAAFFFFFGGGGEGGGF1GEEF0FFHHH0AEAEGGGHEHHGGGEGGGGHHHHGHGEGGGGG/EEGGFFH/EGGGHGFAHHGG/<BCCFBHCGDGDFGEHEHGFHHHEEHHG?CGGGHD0GGHF<GHFHHGGG?F/:GFHHFG/CFGGGG.CF.;AAGGGG@@F@-;9/BFFFFFFFFFFFF/BFF/BFF@BFFFFFFFFF?FFFFFFEFFFFFFFFFFFFFF/BFFFFFFBFFBFFFFFFFFFF//9
@M05620:37:000000000-D9766:1:1101:2786:14030 1:N:0:70
ACCACACCTTCTACAATGAGCTGCGTGTGGCTCCCGAGGAGCACCCCGTGCTGCTGACCGAGGCCCCCCTGAACCCCAAGGCCAACCGCGAGAAGATGACCCAGGTGAGCGGCCAGCTACCTCTTCTGGCGGCCGCCTCCCTCCTTCCTGGCCTCACGGAGCTGCGCCCTCTCTCACTGGCTCTCTCGTCTGCCGTTTTACGTAGGACTCTCTTCTCTGACCTGAGTCTCCTTTGGAACTCTGCAGGTTCT
+
1AAAAAAAFFFF3GG13BFGFGFBEEGGH0FGHGG0AAEEAGGHHGGGA/EFHFFHGHFGGGCGEE>EEGGHEGEGGGGGGHHFCFGGGG@CCBHHHFF110FFGFCG01/><-<F<CHCCFHHHGGH<0<AC:AGGFGFGFF.F00;0;/.CF./9-;;-9-9B@;A@=--;;//FFBF-99FFFF-;AEEFF@--;A//AFBFB/;BFFFB///;/://;B9/99;F//9///99/99/;9/B/9-/B/
@M05620:37:000000000-D9766:1:1101:15792:14052 1:N:0:70
GAGGCTGCTTTGGAAGAGCACACGTCTGAACTCCAGTCACGAATTCGTATCTCGTATGCCGTCTTCTGCTTGCAAAAAAAAACACCCACTCAGCAGCTAAGCTGGTACCTCTTTTCTTCTCCCTCTTCGGCCTCTTTTCTTTGTTTCTGCGTTCTGCGTTGTGGCCCTCCCTTCCTCCCCTTTGCTTTTTCTGGTCCATGCTGGGGTGATGAGGGGCTCTTTTGCTCCCACCCGTCCCCCTGTCTGGTCTA
+
A@AAAAFAFFFFGFAGGGGGGBGEAFAAEGGFGBFGHEADBB/AFGAAB0BAFBABBF2BEAEAAD2DE1AB/1@FGE>/E///B///?EF01B1B0B111B110B1BGF1F1BBD>F2FGH00F0B>/<//?CF1>@GF<F1@0?G11?/?.>.11ACC?...CCG<CC.<=CGF0GGG/:000;00<C:C09F000;0/;9/9?E;.;009C.A@@FBFF/999BBE-AB--;ABFFF@9/BFF/B///
@M05620:37:000000000-D9766:1:1101:4289:14059 1:N:0:70
GAGGCTGCTTTGGCAGAAACTGACAAGCCAGGGACACAAGATCGGCAGCGCACACGTCTGAACTCCAGTCACGAATTCGTCTCTCGTCCACCGTCTTGTGCTTTAAAAGTAAGGACCGTCTCCTAGAAGCCTCCCCGGTCTTCCACTCGCTGCTGCCACACTGGCCCGTCAGTCAGGCCTTTCCGCTTTCGCCCTCTTGTGGATCCACTTGACCACTTCTCCGCCTTTGTCCTTGTAACTGACAAGCCCGG
+
>>A3>>FBFFFFGCGGCFG4BFF4B5BAFC4A2BB22A2BA3F2A22E10A0A01A1B2B55@55B33533@1>1114B311BB3>1111B0?0>0/33334?4B4B433B443B0?//?FGFH1@@1@1@@FG//>/<</FD1111<<CFD.CC0.<<..<DGH..ACD.;GHGHHH.CFGGG?DGGGBDGGGG;FFGBFDFF9.;9FF//;BB;;BFBF/..9DD:://;BFF;BFFFF/9BF9...;-
@M05620:37:000000000-D9766:1:1101:26194:14064 1:N:0:70
GCGGCTGCTTTTGCAGACCCTGCCCCGCCACGGCCCACAGCTCTCCAGAGCTCACGTCTGACCTCCAGCCCCGAAACCGTATCCCCCACGCCGCTTTTCCCGTGTTACCCACCCCCTACCCCTTCCGTATACCTCTCCACTCCCTTCTGATCTCTCCTAACCTCCTCCCATCTCAGTCATTCCTTTCTCCTTCATCCTTCTTACTACTCCCCTTCCCTACATCTATCCCCTTGTCTCCTTCGCTGATTCGC
+
>1>1>>>>CF@1BBFBA10A00ABAAA0AA0AA/A//A/0/AB11BF11BF1BABF0BB?F1B1BF010>?B/>>//B>?/BB2B?///>?/////?B21B/???0?210????><//00<..00<.>0<1>1000/<0/D//.<0/00000;<00/C0:/:0/.///;/0/00009;090009;000;00;0;0;90009009000;;/99;-9/-/;-/;/////99;;A-:////;//-9---///-;
@M05620:37:000000000-D9766:1:1101:18233:14110 1:N:0:70
ACCACACCTTCTACAATGAGCTGCGTGTGGCTCCCGAGGAGCACCCCGTGCTGCTGACCGAGGCCCCCCTGAACCCCAAGGCCAACCGCGAGAAGATGACCCAGGTGAGTGGCCCGCTACCTCTTCTGGTGGCCGCCTCCCTCCTTCCTGGCCTCCCGGAGCTGCGCCCTTTCTCACTGGTTCTCTCTTCTGCCGTTTTCCGTAGGACTCTCTTCTCTGACCTGAGTCTCCTTTGGAACTCTGCAGGTTCT
+
AAAAAAAACFFFGGGFAGA1GCHFGA0000BB1EFA0EGECHHAHGGG//EFBGF1FH0A/E?FG/EGG@>0F1FGGE/F//GHHG//BCC//CBB1?11?F<FFHH10F1/C<F<@@C-GFFDDGHBHHE?.C@:::::EGFACBBFF0F.C09A.C?-A?FGB9-9--/9BBFBBB9-::BF/B9BFB/BBF@?AFEBBAFFFBB9B/BBBFFFFFB//9BF/;/B9BFBBFFBFFFFFFFF/FFFBFF
@M05620:37:000000000-D9766:1:1101:19494:14149 1:N:0:70
GAGGCTGCTTTGGAAGAAACTGACAAGCCAGGGACAAAAGATCGGAAGAGCACACGTCTGAACTCCAGTCACGAATTCGTATCTCGTATGCCGTCTTCTGCTTGAAAAAAAAAACAAATACAACGCCCACCTCTCTCACCTCTCCCTCCTTCCCCCTCCCTCACTTTTCCCCCACCCTTCCGCACACCCAATCACTCCATTCCCACTCCTCACTCCCCTCACCCACTTCTGCGTTTTGTTGCATCCATATC
+
A3AABAFBFFFFGGGGFFGGGG4GGGHGG4FFFAFAF22BFDFHEGGGCGGHHHHGBGHGHGHGHHCBDGEHGGEHHHGFGGG4FGFFHH4GE?EGGHHHHH3B0BFHFE@?<<C//0222222//>//?/0?10111>01010<00>./00<//.<.../;..0000000/.-...:/9/..---9;..;//0/00///:/9;/.99././9/;.9......9.;.//;/;-..-..:..//9////9/;
@M05620:37:000000000-D9766:1:1101:17495:14163 1:N:0:70
ACCACACCTTCTACAATGAGCTGCGTGTGGCTCCCGAGGAGCACCCCGTGCTGCTGACCGAGGCCCCCCTGAACCCCAAGGCCAACCGCGAGAAGATGACCCAGGTGAGTGGCCCGCTACCTCTTCTGGTGGCCGCCTCCCTCCTTCCTGGCCTCCCGGAGCTGCGCCCTTTCTCACTGGTTCTCTCTTCTGCCGTTTTCCGTAGGACTCTCTTCTCTGACCTGAGTCTCCTTTGGAACTCTGCAGGTTCT
+
BBCBBCBCFFFFGGGGGGGGGGHHGGGBEGHHHGFGGGGGGHHHHGGGEGGGHHFFHHHGGGGGGGGGGGGHGHHGGGGHGHHHHGGGGGDGFGHHHHGHHHHHGHHBGHHGGHHGGGGGHHHHHHHHHHHGHHGGGGGHGHHGHGGGGGGGGGGGGGGGGGGGGGFFFFFFFFFFFFFFFFFFFFFFFFFFFFFFFFFFFFFFFFFFFFFFFFFFFFFFFFFFBFFFFFFFFFFFFFFFFFFFFFFFFFF
@M05620:37:000000000-D9766:1:1101:17511:14175 1:N:0:70
ACCACACCTTCTACAATGAGCTGCGTGTGGCTCCCGAGGTGCACCCCGTGCTGCTGACCGAGGCCCCCCTGAACCCCAAGGCCAACCGCGAGAAGATGACCCCGGGTGACTGCCCGCTACCTCTTCTTGTTGCCGCCTCCCTCCCTCCTTGCCTCCCCGCGCCGCCCCCTTTCCCACCTGTTCTCTCCTCTTCCCGTTTCCCTAAGACTCTCCTTTCTGACCTGGGTCTCCTTTTGAACTCTTCCGGTTCT
+
BBBBBBBBFFFFGGGGGGGGGGHHGEGGHDGHHGGG?EG2AFGHHGGGAEFC5BFGHHHGGG?EEGEGGGGHHHHGGFFGGHHGEFGGGGGGCDF2?DG2FH/<A///.11>0FC.<---=0<0=<00=<0<0:--;..;E//;.:/C/009;00;E.--999----;@-;F////;..;/;//////;.///;..;FF/B///./99/9///;//9///;BB.../;.9;/;F/F.B///////9;9A.9
@M05620:37:000000000-D9766:1:1101:2906:14201 1:N:0:70
ACCACACCTTCTACAATGAGCTGCGTGTGGCTCCCGAGGAGCACCCCGTGCTGCTGACCGAGGCCCCCCTGAACCCCAAGGCCAACCGCGAGAAGATGACCCAGGTGAGTGGCCCGCTACCTCTTCTGGTGGCCGCCTCCCTCCTTCCTGGCCTCCCGGAGCTGCGCCCTTTCTCACTGGTTCTCTCTTCTGCCGTTTTCCGTAGGACTCTCTTCTCTGACCTGAGTCTCCTTTGGAACTCTGCAGGTTCT
+
BBBBBBBBFFFFGGGGGGG5FGHHGGGEGEHGFFGEFGGGGHHHHGGG1BEFHHHHHHHGGGGGGGGGGGGHGHHGGGGHFFHHHGGCDGDGGGHHHHHHHHHHGHHHHHHGGHHGGGGGHHHHHHHHHHHGHHGGGGGHGHHGHGGGGGGGGGGGGGGGGGGGGGFFFFFFFFFFFFFFFFFFFFFFFFFFFFFFFFFFFFFFFFFFFFFFFFFFFFFFFFFFBFFFFFFFFFFFFFFFFFFFFFFFFFF
@M05620:37:000000000-D9766:1:1101:13315:14201 1:N:0:70
ACCACACCTTCTACAATGAGCTGCGTGTGGCTCCCGAGGAGCACCCCGTGCTGCTGACCGAGGCCCCCCTGAACCCCAAGGCCAACCGCGAGAAGATGACCCAGGTGAGTGGCCCGCTACCTCTTCTGGTGGCCGCCTCCCTCCTTCCTGGCCTCCCGGAGCTGCGCCCTTTCTCACTGGTTCTCTCTTCTGCCGTTTTCCGTAGGACTCTCTTCTCTGACCTGAGTCTCCTTTGGAACTCTGCAGGTTCT
+
CCCCCCBCFFFFGGGGGGGGGGGHGGGGHGHHHGGGGGGGGHHHHGGGGGGGHHHGHHHGGG0EFGGGGGGHHHHGGGGHGHHHHGGGGGGGGGHHHHHHHHHHGHHHHHHGGHHGGGGGHHHHHHHHHHGGHHGGGGGHGHHGHGGGGGGGGGGGGGGGGGGGGGFFFFFFFFFFFFFFFFFFFFFFFFFFFFFFFFFFFFFFFFFFFFFFFFFFFFFFFFFFFFFFFFFFFFFFFFFFFFFFFFFFFFF
@M05620:37:000000000-D9766:1:1101:19591:14204 1:N:0:70
ACCACACCTTCTACAATGAGCTGCGTGTGGCTCCCGAGGAGCACCCCGTGCTGCTGACCGAGGCCCCCCTGAACCCCAAGGCCAACCGCGAGAGGCCCGCTCACGCGCGTGGCCCGCTACCTCTTCCGGCGGCCGCCTCCGGACCTGCTCGCCTCCCCACGCTGCGCCCCTTCTGACTGGTTCTCTATTATGCCCTTTTCTGTCCTACTCTCCCTTCTGAACTCCGTATGCTTTAGATCGCAACAGCATCT
+
ABB@AAABFFFFGGGGGGGGGGHHGGGGGGBGFFGE?EGCEG2GHGGGEGFFAGHHHHHGGG0EFGGEGGGGCGHEGG?GAHGHHGG?DDGF//?//<///><1/<---<?D?..-;-:A/0=0;C0.-9--:--;-.AE.-:-9B/A9/:;:D.E../;-..;.--;--:AFF//;//.;FF//:BBFFB/F//;F/FF/B//9/:///99///;/BBFFFF//::..//:/:/9B/;....9;B.9///
@M05620:37:000000000-D9766:1:1101:22402:14209 1:N:0:70
ACCACACCTTCTACAATGCGCTGCGTGCGGCTCCCGAGGAGCACCCCGTGCTGCTGACCGAGGCCCCCCTGAACCCCAAGGCCAACCGCGCGAAGATGACCCAGGTGAGTGGCCCGCTACCTCTTCTGGTGGCCGCCTCCCTCCTTCCTGGCCTCCCGGAGCTGCGCCCTTTCTCACTGGTTCTCTCTTCTGCCGTTTTCCGTAGGACTCTCTTCTCTGACCTGAGTCTCCTTTGGAACTCTGCAGGTTCT
+
ABB@BBB>FFFFGGGGGG4EGGGGGEE22AEFEBBE1EEGGHHHHGGA>EFGEHGHHHH>EE?FGEGGGGEGHFHGGGGHGGHHHGFBDGB@DG@.=GGHHH.FFHH1FGFFGH<<CGGGHHHHHHHFHHHDHHGGGGGGGGGGGGEGGFFGGGGGFFF>=@FFFADF>DFFFFFFFFFFFFFFFFFFFFFFFFFFFFFFFFFEFDFFFFFFFFBFFFFFFFFF/BFFFFFFFFFFFEFFFFFFFFFFFFF
@M05620:37:000000000-D9766:1:1101:10063:14226 1:N:0:70
ACCACACCTTCTACAATGAGCTGCGTGTGGCTCCCGAGGAGCACCCCGTGCTGCTGACCGAGGCCCCCCTGAACCCCAAGGCCAACCGCGAGAAGATGACCCAGGTGAGTGGCCCGCTACCTCTTCTGGTGGCCGCCTCCCTCCTTCCTGGCCTCCCGGAGCTGCGCCCTTTCTCACTGGTTCTCTCTTCTGCCGTTTTCCGTAGGACTCTCTTCTCTGACCTGAGTCTCCTTTGGAACTCTGCAGGTTCT
+
BCCCCCCCFFFFGGGGGGGGGGHHGGGGHGHHHGGGGGGGGHHHHGGGGGGGHHHHHHHGGGGGGGGGGGGHHHHGGGGHGHHHHGGGGGGGGGHHHHGHHHHHEHHHFGGCFHHGGGGGHHGHHHHHHHHGHHGGGGGHGHHGHGGGGGGGGFGGGGDC?BGFFGFFFFFFFFFFFBFFFFFFFFFFFFFFFFFFFFFFFFFFFFBFFFFFFFFFFFFBFFFFFFFFFFFFFFFFFFFFFFFFBFFFFFF
@M05620:37:000000000-D9766:1:1101:2609:14227 1:N:0:70
ACCACACCTTCTACAATGAGCTGCGTGTGGCTCCCGAGGAGCACCCCGTGCTGCTGACCGAGGCCCCCCTGAACCCCAAGGCCAACCGCGAGAAGATGAACCCAGGTGAGTGGCCCGCTACCTCTTCTGGTGGCCGCCTCCCTCATTCCTGGCCTCCCGGAGCTGAGCCCTTTCTCACTGGTTCTCTCTTCTGCCGTTTTCCGTAGGACTCTCTTCTCTGACCTGAGTCTCCTTTGGAACTCTGCAGTTCT
+
AAA1AAAAFFFFA3FBBGFGFFGFE0ABA0GH1BFAAEGCFHHHHGGGEAECGFHCFGGE/EEGE/>EGGG0FCFEGG/E>/FFEF//>@></<<F1F1?GH/FCFHG1?FGFEG.C-@-<GFDFHGGHFD/<CGCGGCCHEG/909;00;BA.FAE.;A---;/0.//;-;BFFFFF9BFFFFFFFFFFFFFF/;99FFFFFF9BFFFFF/FFF/B9BFBF/BF9B;B/BFFFFFFFFFFBFFF9FBFFF
@M05620:37:000000000-D9766:1:1101:21848:14250 1:N:0:70
ACCACACCTTCTACAATTCGCTGCGTGTGGCTCCCGAGGCGCACCCCTTGCTTCTGACCGAGGCCCCCCTGAACCCCAAGGCCAACCGCGCGAAGATTACCCAGGTGCGTGGCCCGCTACCTCTTCTGGTGGCCGCCTCCCTCCTTCCTGGCCTCCCGGAGCTGCGCCCTTTCTCACTGGTTCTCTCTTCTGCCGTTTTCCGTAGGACTCTCTTCTCTGACCTGCGTCTCCTTTGGAACTCTGCAGGTTCT
+
AAA1AAA>FFFFGEABF1AAAAEG0E0AFEFGHBB/EAA//A/AEGGA00BF1DF1DGH//>/>FEGGGGG>FGHGGGE?<FGG/FC/B/B/>//?G1?FGGBF<GH1>FCCGHHCCCGGHHHGHHHECG/.;FAGAGGGGGGGGGGGGBF?FFFFFA>-@@FF/9@B@@BFFFFFFF/FFFFFFFFFFFFFFF@FAFFFFFFF;-BFFFFFFFBFFF/BFFFB--;@BFFFBFFFFFFFFFFEFFFFFF;
@M05620:37:000000000-D9766:1:1101:6479:14257 1:N:0:70
ACCACACCTTCTACAATGAGCTGCGTGTGGCTCCCGAGGAGCACCCCGTGCTGCTGACCGAGGCCCCCCTGAACCCCAAGGCCAACCGCGAGAAGATGACCCAGGTGCGTGGCCCGCTACCTCTTCTGGTGGCCGCCTCCCTCCCTCCTGGCCTCCCCGCGCTGCGCCATTTCTCACTGGTTCTCTCTTCTGCCGTTTTACGTAGGACTCTCTTCTCTGACCTGCGTCTCCTTTGGAACTCTGCAGGTTCT
+
AAA1AAAAFFFFGGGD3FFFGFHHGEEBC0BFEFG0AEEGEHHFGGGGCAFGHHGFHHGGCGGGGCGGGGGCHHHGGGEHECHHHG?<CGGCGGHHBGF11<<GG<<?@/?/>FF@?C--/0<<<G0=00/<GH:CGGCGGG/..;/C//BAF0;9..;99@@-?--AA-//9BF/:/F-;BFFBFF/BFFFFF@B-9A/;A99--/BFFFB/9FFFFF/BF/--;A;A-////;BFF/99FFBFFFFFB9
@M05620:37:000000000-D9766:1:1101:21662:14263 1:N:0:70
ACCACACCTTCTACAATGAGCTGCGTGTGGCTCCCGAGGAGCACCCCGTGCTGCTGACCGAGGCCCCCCTGAACCCCAAGGCCAACCGCGAGAAGATGACCCAGGTGAGTGGCCCGCTACCTCTTCTGGTGGCCGCCTCCCTCCTTCCTGGCCTCCCGGAGCTGCGCCCTTTCTCACTGGTTCTCTCTTCTGCCGTTTTCCGTAGGACTCTCTTCTCTGACCTGAGTCTCCTTTGGAACTCTGCAGGTTCT
+
BBBBBBBBFFFFGGGGGGGGGGHHGEGBFE2GHFGGGGF?2FGHHGGGGGGFHHHHHHHGGEEEGGGGGGFHFHHGGGGHGHHHHEGGGG/BDGGFHGHHHHAGFGHGFFHGGHEDGGGGHHHHHHHHHHHGHHGGGGGHGHHGHGGGGGGGGGGGGGGGGCFGGGFFFFFFFFFFFFFFFFFFFFFFFFFFFFFFFFFFFFFFFFFFFFFFFFFFFFFFFFFFEFFEFFFFFFFFFFFFFFFFFFFFFFF
@M05620:37:000000000-D9766:1:1101:19976:14275 1:N:0:70
GAGGCTGCTTTGGAAGTAACTGACAAGCCAGGGACACAAGATCGGAAGAGCACACGTCTGAACTCCAGTCACGAATTCGTATCTCGTATGACGTCTTCTGCTCTAAAAAAAAAACCCCGTCCGACCCGGCTCCTCGCCACCTCCCCGGCCGTCACCACGCTCCTGTCACCATTGCACTTCCTTCAGGCCTTTCCCCTTTCACCCTCGGTGGAATCCACTTTACCACTTCTCCTCATTTGTCCTGTTCCCTA
+
BBBBBBFBFFFFGFEGABBFGGFBFA44BGHHGGGG2GFHHHHGGG2EC2BFGBG0BGHGDDGHFF3BDB3BB11BGHG?F3GHHFFGH3BFFFGC?BGH4F34BFG33EEEE////?/?//<//>///>-<FCC>A-.<<CFE<.-------;;00=.;.;9//0/00;000;9000/0///;///9;///;:/...;//9/;.;-.9...//;;/;////:9///;/;///;/9/9//;;/9/;BB9//
@M05620:37:000000000-D9766:1:1101:20651:14286 1:N:0:70
ACCACACCTTCTACAATGCGCTGCGTGTGGCTCCCGAGGAGCACCCCGTGCTGCTGACCGAGGCCCCCCTGAACCCCAAGGCCAACCGCGCGAAGATGACCCAGGTGCGTGGCCCGCTACCTCTTCTGGTGGCCGCCTCCCTCCTTCCTGGCCTCCCGGAGCTGCGCCCTTTCTCACTGGTTCTCTCTTCTGCCGTTTTCCGTAGGACTCTCTTCTCTGACCTGAGTCTCCTTTGGAACTCTGCAGGTTCT
+
1AAAAAA>CFFFFGGDDG11AEEEE0E000CF10BA?EEEFEHFGGGAAEECAGCGFHF>EC/EFE/EE@/FFBCGAGCHCAHHHEC@/C/<<C</FF<FGF/FFFC1><ACGHGCGGGGHHHHHHHHHHHGHHGGGGGGGGGGGGGGGGGGGGGGGG@@@=FFF@@F@@FFFFFFFFFFFFFFFFFFFFFFFF@FFFFFFFFEFFFFFFFFFFFFFFFFFFFFBFFFFFFFFFFFFFFFFFFFFFFFFFF
@M05620:37:000000000-D9766:1:1101:16819:14341 1:N:0:70
ACCACACCTTCTACAATGAGCTGCGTGTGGCTCCCGAGGAGCACCCCGTGCTGCTGACCGAGGCCCCCCTGAACCCCAAGGCCAACCGCGAGAAGATGACCCAGGTGAGTGGCCCGCTACCTCTTCTGGTGGCCGCCTCCCTCCTTCCTGGCCTCCCGGAGCTGCGCCCTTTCTCACTGGTTCTCTCTTCTGCCGTTTTCCGTAGGACTCTCTTCTCTGACCTGAGTCTCCTTTGGAACTCTTGCAGGTTC
+
BBBBBBBBFFFFGGGGGGFGFGHHGGGEHDGHHGGGGGGGGDHHHGGGGGGGHHHHFHHGGGGGGGGGGGGHHHHGGGGHGHHHHGGGGGGGGGHHHHHHHHHHGHHHHHFGGHHGGGGGHHHHHHHHHHHGHHGGGGGHGHHGHGGGGGGGGGGGGGGGGGGGGGFFFFFFFFFFFFFFFFFFFFFFFFFFFFFFFFFFFFFFFFFFFFFFFFFFFFFFFFFFFFFFFFFFFFFFFFFFFFFFFFFFFF/
@M05620:37:000000000-D9766:1:1101:13542:14346 1:N:0:70
ACCACACCTTCTACAATGAGCTGCGTGTGGCTCCCGAGGAGCACCCCGTGCTGCTGACCGAGGCCCCCCTGAACCCCAAGGCCAACCGCGAGAAGATGACCCAGGTGAGTGGCCCGCTACCTCTTCTGGTGGCCGCCTCCCTCCTTCCTGGCCTCCCGGAGCTGCGCCCTTTCTCACTGGTTCTCTCTTCTGCCGTTTTCCGTAGGACTCTCTTCTCTGACCTGAGTCTCCTTTGGAACTCTGCAGGTTCT
+
BCCCCBCCFFFFGGGGGGGGGGHHGGGFHFHHHGGGGGGGGHHHHGGGGFGGHHGHHHHGGGGGGGGGGGGHHHHGGGGHGHHHHGGGGGCGGGHHGHFHHHGHGHHGHHHGGHHGGGGGHHHHEHHHHHHGHHGGGGGHGHHGHGGGGGGGGGGGGGGGGGGFGGFFFFFFFFFFFFFFFFFFFFFFFFFFFFFFFFFFFFFFFFFFFFBFFBFFFFFFFFFFEFFF0FFFFFFFFFFFFFFFFFFFFFF
@M05620:37:000000000-D9766:1:1101:14623:14354 1:N:0:70
ACCACACCTTCTACAATGAGCTGCGTGTGGCTCCCGAGGAGCACCCCGTGCTGCTGACCGAGGCCCCCCTGAACCCCAAGGCCAACCGCGAGAAGATGACCCAGGTGAGTGGCCCGCTACCTCTTCTGGTGGCCGCCTCCCTCCTTCCTGGCCTCCCGGAGCTGCGCCCTTTCTCACTGGTTCTCTCTTCTGCCGTTTTCCGTAGGACTCTCTTCTCTGACCTGAGTCTCCTTTGGAACTCTGCAGGTTCT
+
DDDDDCBCFFFFGGGGGGGGGGHHGGGGHGHHHGGGGGGGGHHHHGGGGGGGHHHGHHHGGGGGGGGGGGGHHHHGGGGHGHHHHGGGGGGGGGHHHHHHHHGHGHHHGHHGGHHGGGGGHHHHHHHHHHHGHHGGGGGHGHHGHGGGGGGGGGGGGGFFCGGGGGFFFFFFFFFFFFFFFFFFFFFFFFFFFFFFFFFFFFFFFFFFFFFFFFFFFFF0FFFFFFFFFFFFFFFFFFFFFFFFFFFFFFF
@M05620:37:000000000-D9766:1:1101:16500:14364 1:N:0:70
ACCACACCTTCTACAATGAGCTGCGTGTGGCTCCCGAGGAGCACCCCGTGCTGCTGACCGAGGCCCCCCTGAACCCCAAGGCCAACCGCGAGAAGATGACCCAGGTGAGTGGCCCGCTACCTCTTCTGGTGGCCGCCTCCCTCCTTCCTGGCCTCCCGGAGCTGCGCCCTTTCTCACTGGTTCTCTCTTCTGCCGTTTTCCGTAGGACTCTCTTCTCTGACCTGAGTCTCCTTTGGAACTCTGCAGGTTCT
+
BBBBBBBBFFFFGGGGGGGFGGHHGGGEFFHHHGGGGGGGGHHHHGGGFGGGHHHHHHHGGGGGGGGGGGGHHHHGGGGHGGHHHGGGGGDFGGFFFHGHHHHGFHHFHHHGGHHGGGGGHGHHHHHHHHHGHHGGGGGHGHHGHGGGGGGGGGGGGGGGABGGGGFFFFFFFFFFFFFFFFFFFFFFFFFFFFFFFFFFFFFFFFFFFFFFFFFFFFFFFFFFFFFFFFFFFFFFFFFFFFFFFFFFFFF
@M05620:37:000000000-D9766:1:1101:24424:14396 1:N:0:70
ACCACACCTTCTACAATGAGCTGCGGGTGGCTCCCGAGGAGCACCCCGGGCTGCTGAACGAGGCCCCCCTGAACCACAAGGCCAAACGCGAGAAGATGCCCCCGACGAGAGGCCAGCCGCAACTACAGGCGGCTGCAACCCTCCTACCTGGCATCACGGCGCAGCGCACTTTCGCACTGGTTCTCTCTACTGCCGTTTTACGTCGGACTCTCTTCCAAGACATCAATTTCCTTCGTAACTACGCAGATTCT
+
1>11>>1AFFC13AB1ABFFD1A1A0AEE0FH1F////AAAGGHHGCE//>/>/1@B11BE?/E/>/>EGGCFC/0?G/0/<F//0//><<<//<<111?<</>--<--.<<E<.:..-:---:///;;.A----9/00---:9-//;99AFE9//9---;9-9=@?@--///-;A--F-/9/9/;////9/BB-9AF-//---;-9--////;:////--///9/:///9/9/-----9//;--9-/:/9
@M05620:37:000000000-D9766:1:1101:18217:14399 1:N:0:70
ACCACACCTTCTACAATGAGCTGCGTGTGGCTCCCGAGGAGCACCCCGTGCTGCTGACCGAGGCCCCCCTGAACCCCAAGGCCAACCGCGAGAAGATGACCCAGGTGAGTGGCCCGCTACCTCTTCTGGTGGCCGCCTCCCTCCTTCCTGGCCTCCCGGAGCTGCGCCCTTTCTCACTGGTTCTCTCTTCTGCCGTTTTCCGTAGGACTCTCTTCTCTGACCTGAGTCTCCTTTGGAACTCTGCAGGTTCT
+
CCCCCCCCFFFFGGGGGGGGGGHHGGGFHGHHHGGGGGGGGHHHHGGGGGGGHHHGHHHGGGGGGGGGGGGHHHHGGGGHGHHHHGGGGGDGGGHHHHHHHHHHGHHHHHHGGHHGGGGGHHHHHHHHHHHGHHGGGGGHGHHGHGGGGGGGGGGGGGGGGGGGGGFFFFFFFFFFFFFFFFFFFFFFFFFFFFFFFFFFFFFFFFFFFFFFFFFFFFFFFFFFFFFFFFFFFFFFFFFFFFFFFFFFFFF
@M05620:37:000000000-D9766:1:1101:11815:14402 1:N:0:70
ACCACACCTTCTACAATGAGCTGCGTGTGGCTCCCGAGGAGCACCCCGTGCTGCTGACCGAGGCCCCCCTGAACCCCAAGGCCAACCGCGAGAAGATGACCCAGGTGAGTGGCCCGCTACCTCTTCTGGTGGCCGCCTCCCTCCTTCCTGGCCTCCCGGAGCTGCGCCCTTTCTCACTGGTTCTCTCTTCTGCCGTTTTCCGTAGGACTCTCTTCTCTGACCTGAGTCTCCTTTGGAACTCTGCAGGTTCT
+
BBBABBBBFFFFGGGGFGGGGGHHGFGFHFHHGGGGGGGGGHHHHGGGGEGGHHHHHHHGGGGGGGGGGGGHHHHGGGGHGHHHHGGGGGGGGGHHHHHHHHHHFHHHHHHGGHHGGGGGHHHHHHHHHHHGHHGGGGGHGHHGHGGGGGGGGGGGGGGGGGGGGGFFFFFFFFFFFFFFFFFFFFFFFFFFFFFFFFFFFFFFFFFFFFFFFFFFFFFFFFFFFFFFFFFFFFFFFFFFFFFFFFFFFFF
@M05620:37:000000000-D9766:1:1101:17377:14421 1:N:0:70
ACCACACCTTCTACAATGAGCTGCGTGTGGCTCCCGAGGAGCACCCCGTGCTGCTGACCGAGGCCCCCCTGAACCCCAAGGCCAACCGCGAGAAGATGACCCAGGTGAGTGGCCCGCTACCTCTTCTGGTGGCCGCCTCCCTCCTTCCTGGCCTCCCGGAGCTGCGCCCTTTCTCACTGGTTCTCTCTTCTGCCGTTTTCCGTAGGACTCTCTTCTCTGACCTGAGTCTCCTTTGGAACTCTGCAGGTTCT
+
CCDDCCCCFFFFGGGGGGFGGGHHGGGBGGHHHGFGGGGGGHHHHGGGGGGGHHGGHHHGGGGGGGGGGGGHHHHGGGGHGHHHHGGGGGCFCFHHHHHHHHHHGHH1GHHGGHHGGGGGHHHHHHHHHHHGHHGGGGGHGHHGHGGGGGGGGGGGGGGCCGGGGGFFFFFFFFFFFFFFFFFFFHFFFFFFFFFFFFFFFFFFFFFFFFFFFHFFFFFFFFFF/FFFFFFFFFFFFFFFFFFFFFFFFFF
@M05620:37:000000000-D9766:1:1101:24399:14425 1:N:0:70
ACCACACCTTCTACAATGAGCTGCGTGTGGCTCCCGAGGAGCACCCCGTGCTGCTGACCGAGGCCCCCCTGAACCCCAAGGCCAACCGCGAGAAGATGTCCAGGTGAGTGGCCCGCTACCTCTTCTGCCGGCCGCCTCCCTCCTTCCTCGCCTCCCGGCGCTGCGCGCTTTCTGACTGGCTCTCTCTTCTGCCGTTTTCCGTAGGACTCTCTTCTCTGACCTGAGTCCCCTTTGGAACTCTGCAGGTCCTC
+
AAAAA??AFFCF3GG1FFAB1BFEEBEEHCHHFFFEEEGCGHHHHGEEEEFEHHHHHHHEEGGGCE@GGGGHGHEGGGGGFGHEEGGGG/<///01?1222?FG1110<?/<G/->C-AHH110=0000<A-----..;C/9.C0;B09.--;.C..-;9---999-9@BFF////9B--;BFFF//;FFF/F;F-/-/B9/---/9///;F/9/;/B/;//-;F//9/--99/;/BF/;//;/;--////
@M05620:37:000000000-D9766:1:1101:11720:14468 1:N:0:70
ACCACACCTTCTACAATGAGCTGCGTGTGGCTCCCGAGGAGCACCCCGTGCTGCTGACCGAGGCCCCCCTGAACCCCAAGGCCAACCGCGAGAAGATGACCCAGGTGAGTGGCCCGCTACCTCTTCTGGTGGCCGCCTCCCTCCTTCCTGGCCTCCCGGAGCTGCGCCCTTTCTCACTGGTTCTCTCTTCTGCCGTTTTCCGTAGGACTCTCTTCTCTGACCTGAGTCTCCTTTGGAACTCTGCAGGTTCT
+
BBBBBABBFFFFGGGGFGGBGGHGGEFGGGHHHGFGGGGGGHHHHGGGEEGGEGHHHHHGGGGGGGGGGGGHHHHGGGGHGHHHFGGGGG?FCGHHFHHHHHGHGHHHHHGGGHHGGGGGHHHHHGHGHHFGHHGGGGGHGHHGHGGGGGGGGGGGGGAFCGFFFGFFCFFFFFFFFFFFFFFFFFFFFFFFFF-ADFEFFDFFFDFFFFFFFFFFFFBBFBFFFBFFFFFFFFFBFF/B:99BBFFFFF/
@M05620:37:000000000-D9766:1:1101:8581:14479 1:N:0:70
ACCACACCTTCTACAATGAGCTGCGTGTGGCTCCCGAGGAGCACCCCGTGCTGCTGACCGAGGCCCCCCTGAACCCCAAGGCCAACCGCGAGAAGATGACCCAGGTGAGTGGCCCGCTACCTCTTCTGGTGGCCGCCTCCCTCCTTCCTGGCCTCCCGGAGCTGCGCCCTTTCTCACTGGTTCTCTCTTCTGCCGTTTTCCGTAGGACTCTCTTCTCTGACCTGAGTCTCCTTTGGAACTCTGCAGGTTCT
+
BCCCCBCCFFFFGGGGGGGGGGHHGEEEGGHGHGGGGGGGGHGHHGGGGGGGHHHGGHHGGGGGGGGGGGGGHHHGGGGHGHHHHGGGGGFGGGHHHHHHGHGHGHHHHHHGGHHGGGGGHHHHHHHHHHHGHHGGGGGHGHHGHGGGGGGGGGGGGGGGGGGGGGFFFFFFFFFFFFFFFFFFFFFFFFFFFFFFFFFFFFFFFFEFFFFFFFFFFFFFFFFFFFFFFFFFFFFFFFFFFFFFFFFFFFF
@M05620:37:000000000-D9766:1:1101:10554:14486 1:N:0:70
ACCACACCTTCTACAATGAGCTGCGTGTGGCTCCCGAGGAGCACCCCGTGCTGCTGACCGAGGCCCCCCTGAACCCCAAGGCCAACCGCGAGAAGATGACCCAGGTGAGTGGCCCGCTACCTCTTCTGGTGGCCGCCTCCCTCCTTCCTGGCCTCCCGGAGCTGCGCCCTTTCTCACTGGTTCTCTCTTCTGCCGTTTTCCGTAGGACTCTCTTCTCTGACCTGAGTCTCCTTTGGAACTCTGCAGGTTCT
+
CCCCDDCDFFFFGGGGGGGGGGHHGGGFHGHHHGGGGGEGGHHHHGGGGGGGHHHBGHHGGGGGGGGGGGGHHHHGGGGHGHHHGGGGGGGGGGHHHHHHHHHHGHHHHHHGGHHGGGGGHHHHHHHHHHHGHHGGGGGHGHHGHGGGGGFGGGGGGGGFAGGGGGFFFFFFFFHFFFFFFFFFFFFFFFFFFFFFFFFFFFBFFFFFFFFFFHFFFFFBFFFFFFFFFFFFFFFFFFFFFFFFFFFFFFF
@M05620:37:000000000-D9766:1:1101:29573:14488 1:N:0:70
ACCACACCTTCTACAATGAGCTGCGTGTGGCTCCCGAGGAGCACCCCGTGCTGCTGACCGAGGCCCCCCTGAACCCCAAGGCCAACCGCGAGAAGATGAACCCAGGGGAGTGGCCCGCTACCTCTTCTGGTGGCCGCCTCCCTCCTTCCTGGCCTCCCGGAGCTGCGCCCTTTCTCACGGGTTCTCTCTTCTGCCGTTTTCCGTAGGACTCTCTTCTCTTACCTGGGTCTCCTTTGGAACTCTGCAGGTTC
+
1AA1A>AACF@1ABG131BA1111AAABF0FFAAABEAE?EHHHHG?EAAEEHFF1GF0AEEGGEA/EEGGGHB>?EGEGCEH/?F<<B//<//FC>FD1FE//?//>/<.>.FGCC-@@C/<<G000D00;;GCCC-CEG./CAB0FB00/C.;CG.E???@-:B-@A-@BBB/FFF-;?@-;///9BBF//:9@ABFEFF-/9A-///9/:B//9B//9;B9;--/:9FBFF/B/FF////99/B-;//
@M05620:37:000000000-D9766:1:1101:21357:14494 1:N:0:70
ACCACACCTTCTACAATGAGCTGCGTGTGGCTCCCGAGGAGCACCCCGTGCTGCTGACCGAGGCCCCCCTGAACCCCAAGGCCAACCGCGAGAAGATGACCCAGGTGCGTGGCCCGCTACCTCTTCTGGTGGCCGCCTCCCTCCTTCCTGGCCTCCCGGAGCTGCGCCCTTTCTCACTGGTTCTCTCTTCTGCCGTTTTCCGTAGGACTCTCTTCTCTGACCTGAGTCTCCTTTGGAACTCTGCAGGTTCT
+
?AAABBBBFFFFGGGFFGFFFGGFFBEEHGHHFFGGGGGGGHHHHGGEEEGGHFGHHHHGGGGGEEEGGGGGHHEEGGFGFEHGEGGEGG<</ACGFHFGHHEGGHH1@GGGGHFDGGGGHHHHHHHHHHGGE.D@GGFHAFFGGGGFFFGGFGGGGGA;?DF/F;DFFFFFFEFFFFFFF/F/FFFFFFF/9BBFFFEFFDFEA.FFFFFFFF/BFFFFFFFF99FEFFFFFFFFFFFFFFFFFFFA/F9
@M05620:37:000000000-D9766:1:1101:4769:14506 1:N:0:70
ACCACACCTTCTACAATGAGCTGCGTGTGGCTCCCGAGGAGCACCCCGTGCTGCTGACCGAGGCCCCCCTGAACCCCAAGGCCAACCGCGAGAAGATGACCCAGGTGAGTGGCCCGCTACCTCTTCTGGTGGCCGCCTCCCTCCTTCCTGGCCTCCCGGAGCTGCGCCCTTTCTCACTGGTTCTCTCTTCTGCCGTTTTCCGTAGGACTCTCTTCTCTGACCTGAGTCTCCTTTGGAACTCTGCAGGTTCT
+
ABBABBABFFFFFFGGFGGGGGHHGAE2FAGHHGGGGC2FGHFH1EEEEEGGHHGHF2FE?EGGGGF@FGEFHHHGGGGHGGHHHGGGGGCGGGHHHHHHHHEGGHHHHGHGGHHGGGGGHHHHHHHHHHHGGHGGGGGHGHHGGGGGGFFGGGGGGGGAGDGGGGFFFFFFFFFFFFFFFFFFFFFFFFFFFFFFFFFFFFFFDFFFFFFFFFFFFFFFFFFFFFFFFFFFFFFFFFFFFFFFFFFFFFF
@M05620:37:000000000-D9766:1:1101:25558:14558 1:N:0:70
ACCACACCTTCTACAATGAGCTGCGTGTGGCTCCCGAGGAGCACCCCGTGCTGCTGACCGAGGCCCCCCTGAACCCCAAGGCCAACCGCGAGAAGATGACCCAGGTGGGGGCCCGCCAACTCCTTCTGGTGGCGGCCCCCCCCTTTCCTGCCCTCCCGGGCTTCCGCCTTTCTTCCTTGGTTCTCCCTTCTGCCGTTTTCCGTAGGCTCCCCTCTTCTGCCCGGGGCCTCCTTTGGAACTCTCCAGGTCCT
+
BBBBBBBBFFFFGGGFDGFFGGHGGFFBAAGHFFFE2EGGGHHHHGGFEEGGGHHHHHGE@FCGGAEGGGGHHHHGGGGHGGHHHGGEGG<BDGFB?G2?G2/?/11///>->D-----;/00<000=00;.=--;--;A--;-;/;//:/A./;D.;----../.;A.AF///////;/B./////;9.//:/-;AF.B/./.9.//....;..99///;..----;.;.;F/B/B////////;/;///
@M05620:37:000000000-D9766:1:1101:26822:14563 1:N:0:70
ACCACCCCTTCTACAATGAGCTGCGTGTGGCTCCCGAGGAGCACCCCGTGCTGCTGACCGAGGCCCCCCTGAACCCCAAGGCCAACCGCGAGAAGATGACCCAGGTGAGTGGCCCGCTACCTCTTCTGGTGGCCGCCTCCCTCCTTCCTGGCCTCCCGGAGCTGCGCCCTTTCTCACTGGTTCTCTCTTCTGCCGTTTTCCGTAGGACTCTCTTCTCTGACCTGAGTCTCCTTTGGAACTCTGCAGGTTCT
+
ABBAA3>ABFFFGGGGFGG5FBGGGGGGF2BGHGGE?EF2AAAGGGGGEEEEFGGGFHHGFG/EFFGGGGGHEGHGGGFHEHHHCGG/B/<//?2FG2FGHGAGFFBGHHEFGHHGGGGGHHHHHHHFHG/AGHGGGGGHGHHGGGGGGFFFGGGGGGGGGGGGGFFFFAFFFFFFFFFFFFFFFFFFFFFFFFFAAFEFFFFFFFFFFFFFFFFFFF/FFFFFFFFFFFFFBFF//FFFFFFFFFFFFFF
@M05620:37:000000000-D9766:1:1101:7540:14591 1:N:0:70
ACCACACCTTCTACAATGAGCTGCGTGTGGCTCCCGAGGAGCACCCCGTGCTGCTGACCGAGGCCCCCCTGAACCCCAAGGCCAACCGCGAGAAGATGACCCAGGTGAGTGGCCCGCTACCTCTTCTGGTGGCCGCCTCCCTCCTTCCTGGCCTCCCGGAGCTGCGCCCTTTCTCACTGGTTCTCTCTTCTGCCGTTTTCCGTAGGACTCTCTTCTCTGACCTGAGTCTCCTTTGGAACTCTGCAGGTTCT
+
BBBBBBBBFFFFGGGFBGGDGGHHGFEAAAFGFFFEDFGGGHHFHGGGDEEGHHGHHHGGGGGGGGGGGCGGHGHGGGGHGHHHEFGGCGCCGGHH2FFHHHHHGHHGFHGGGHHGGGGGHFHHGFHHHFHGGHGGGGGHGHHGHGGGGGGGGGGGGGGGGGGGGGFFFFFFFFFFFFFFFFFFFFFFFFFFFFFFFFFFFDFFFFFFFFFFFFFFFFFFFFFFEFBBFFFFFFFFFFFFFFFFFFFFFFF
@M05620:37:000000000-D9766:1:1101:23120:14601 1:N:0:70
ACCACACCTTCTACAATGCGCTGCGTGTGGCTCCCGAGGAGCACCCCTTGCTGCTGACCGAGGCCCCCCTGAACCCCAAGGCCAACCGCGCGAAGATGACCCAGGTGCGTGGCCCGCTACCTCTTCTGGTGGCCGCCTCCCTCCTTCCTGGCCTCCCGGAGCTGCGCCCTTTCTCACTGGTTCTCTCTTCTGCCGTTTTCCGTAGGACTCTCTTCTCTGACCTGCGTCTCCTTTGGAACTCTGCAGGTTCT
+
ABBBBBB>CFFFGGGGGG4EFGGGGEGBAEGHHAFFDFFEFHHHHGG1BFGHFHHHHHH0>EEGGGGGGGEGFHHGGGGHGHHHHGGGGGBDGGGCHHHHHHAGFHH1DFGGGH.<DGGGHHHHHHHHHHFGHHGGGGGGGGGGGGGGGGGGGGGGGBD;>-;FFFFFFFFFFFFFFFFFFFFFFFFFFFFFFFFFFFFFFFFFDFFFFFFFFF:BFFFFFFFF?DFFFFFFFFFFFFFFFFFFFFFFFFF
@M05620:37:000000000-D9766:1:1101:23103:14616 1:N:0:70
ACCACACCTTCTACAATGAGCTGCGTGTGGCTCCCGAGGAGCACCCCGTGCTGCTGACCGAGGCCCCCCTGAACCCCAAGGCCAACCGCGAGAAGATGCCCCCGGGGAGGGGCCCGCTCCCCCTTCTGGTGCCCGCCTCCCTCCTTCCTGGCCTCCCGGAGCGCCGCCCTTCCTCACTGGTTCTCTCTTCGCCCTTTTTCCGTCGGACTTTCTTCTCTGACCTGATTCTCCTTTGTACCTCTGCAGTTTCT
+
BBBBBBBBFFFFGGGGGGGGGGHHGGGGHGHHHGGFEGGGGHHHHGGGEGGGHHHHHHHGGGGGGGGGGGGHHHHGGGGHGHHHHGGGGGGGGGHHHH2FH//>/-----<-AF@-:@-;...;.90;0;C0=/.=-.;E./;.C9F//B/;./;E.:--------;@9BF.//99./B.;/:////;/:..;.-;BFBF/.9.;;---///;/9////9;9/;9//:/B/BF/B/B////////99B///
@M05620:37:000000000-D9766:1:1101:28150:14633 1:N:0:70
ACCACACCTTCTACAATGAGCTGCGTGTGGCTCCCGAGGAGCACCCCGTGCTGCTGACCGAGGCCCCCCTGAACCCCAAGGCCAACCGCGAGAAGATGACCCAGGTGGGTGGCCCGCCACCTCTTCTGGTGGCCGCCTCCCTCCTTCCTGGCCTCCCGAAGCTGCGCCCTTTCTCACTGGTTCTCTCTTCTGCCGTTTTCCGTAGCACTCTCTTCCCTGACCTGAGTCTCCTTTGGAACTCTGCAGGTTCT
+
BBBBB@BAFFFFFGGGFGGGGGHHGGGGHGHHHGFGDGGFFHHHHGGEEEGGHHHHHHHFEGGGGGGGGGGHHHHGGGGHGHHHHGGGGGGGGGH22?FG2CFG?11/A??@CGECG-@GFHHHHHHHE=;;GC@GGFEGGFCGBBCFF0/FGF.CEG.-9AB//9BD-9FFFFFFFF/BFFB;/BFF/BBFBB-;:B9FFF;FD.;/:/;BF///::9BFF/./.;/;/;FBBB/FF/BF9/9/9FFBF9
@M05620:37:000000000-D9766:1:1101:20317:14669 1:N:0:70
ACCACACCTTCTACAATGAGCTGCGTGTGGCTCCCGAGGAGCACCCCGTGCTGCTGACCGAGGCCCCCCTGAACCCCAAGGCCAACCGCGAGAAGATGACCCAGGTGAGTGGCCCGCTACCTCTTCTGGTGGCCGCCTCCCTCCTTCCTGGCCTCCCGGCGCTGCGCCCTTTCTCACTGGTTCTCTCTTCTGCCGTTTTCCGTAGGACTCTCTTCTCTGACCTGAGTCTCCTTTGGAACTCTGCAGGTTCT
+
ABBBBBBBFFFFGGGGGGGGFGHFGBEGEFHHHGGGDEGGEHHHHGGGE?EC5BFGHFHGGGCGFGEGGGGHHHFGGGGEGHHHEFGGGGGGGDGC>FHHHHEHE<F1F?GGGHEGG--AF0DGBDGDG0<EH.-A:.:;EHHGE0CFGGEG.F.9EAB-AA==FFFDDFFFFBFFFFFEBFFFFFFFBFFFFFFFFFFFFDF.A.;FFFFFFFFB9/BFFBB.;.F/;/BFFB/B///B/9BFFFE9BFF
@M05620:37:000000000-D9766:1:1101:17448:14671 1:N:0:70
ACCACACCTTCTACAATGAGCTGCGTGTGGCTCCCGAGGAGCACCCCGTGCTGCTGACCGAGGCCCCCCTGAACCCCAAGGCCAACCGCGAGAAGATGACCCAGGTGAGTGGCCCGCTACCTCTTCTGGTGGCCGCCTCCCTCCTTCCTGGCCTCCCGGAGCTGCGCCCTTTCTCACTGGTTCTCTCTTCTGCCGTTTTCCGTAGGACTCTCTTCTCTGACCTGAGTCTCCTTTGGAACTCTGCAGGTTCT
+
ABBBBABBFFFFGGGGFFFGGGHHGGGEHAGHHGGDGGGEGHHHHGGGGGGGHHGHHHHGFGGGGGGGGGGHHGHGGGGHGHHHHGGGGGGGGGHHHHHHHHHHGHHBHHH/FHHGGFGGHHHHHHGHHHHGHCDG?EFHFHHGB0;F00/;FGGGG9:-AGGGGGFFFFFFBFFFFFFFBFFFFFFFBFFBFFFFFFFFFFFFDBFFFBFFBFFFFFFFFFFF/FFFFBFFFFBFBFFFFFFFFBF9FFF
@M05620:37:000000000-D9766:1:1101:23474:14674 1:N:0:70
ACCACACCTTCTACAATGAGCTGCGTGTGGCTCCCGAGGAGCACCCCGTGCTGCTGACCGAGGCCCCCCTGAACCCCAAGGCCAACCGCGAGAAGATGACCCAGGTGAGTGGCCCGCTACCTCTTCTGGTGGCCGCCTCCCTCCTTCCTGGCCTCCCGGAGCTGCGCCCTTTCTCACTGGTTCTCTCTTCTGCCGTTTTCCGTAGGACTCTCTTCTCTGACCTGAGTCTCCTTTGGAACTCTGCAGGTTCT
+
CCDCCCCCFFFFGGGGGGGGGGHHGEGGHGHHHGGGGGGGGHGHHGGGGGGGHHHHHHHGGGGGGGGGGGGHFHHGGGGHGHHHHGGGGGGGGGHHHHHHHH/FFFHHHHHGGHHGGGGGHHHHHHHHHHHGHHGGGGGHGHHGHGGGGGGGGGGGGGGGGFGGGGFFFFFFFFHFFFFFFFFFFFFFFFFFFFFFFFFFFFF.:DFFFFFFFFFFFFFFFFFFFFFFFFFFFFHFFFFFFHHFFFFFFFF
@M05620:37:000000000-D9766:1:1101:12414:14733 1:N:0:70
ACCACACCTTCTACAATGAGCTGCGTGTGGCTCCCGAGGAGCACCCCGTGCTGCTGACCGAGGCCCCCCTGAACCCCAAGGCCAACCGCGAGAAGATGACCCAGGTGAGTGGCCCGCTACCTCTTCTGGTGGCCGCCTCCCTCCTTCCTGGCCTCCCGGAGCTGCGCCCTTTCTCACTGGTTCTCTCTTCTGCCGTTTTCCGTAGGACTCTCTTCTCTGACCTGAGTCTCCTTTGGAACTCTGCAGGTTCT
+
CCDCCCCCFFFFGGGGGGGGGGHHGEGEGGHHHGGGGGGGGHHHHGGGGGGGHHHHGHHGGGGGGGGGGGGHGHHGGGGHGHHHHGGGGGGGGGHHHHHHHHHHGHHHHHHGGHHGGGGGHHHHHHHHHHHGHHGGGGGHGHHGHGGGGGGGGGGGGGGGGGGGGGFFFFFFFFHHHHHFFFFFFFFFFFFFFFFFFFFFFFFFFFFFFFFFFFFFFHHFFFHFFFFFFFFFFHHFFFFFFHHFHFFFFFF
@M05620:37:000000000-D9766:1:1101:8521:14776 1:N:0:70
ACCACACCTTCTACAATGAGCTGCGTGTGGCTCCCGAGGAGCACCCCGTGCTGCTGACCGAGGCCCCCCTGAACCCCAAGGCCAACCGCGAGAAGATGACACAGGTGAGTGGCCCGCTACCTCTTCTGGTGGCCGCCTCCCTCCTTCCTGGCCTCCCGGAGCTGCGCCCTTTCTCACTGGTTCTCTCTTCTGCCGTTTTCCGTAGGACTCTCTTCTCTGACCTGAGTCTCCTTTGGAACTCTGCAGGTTCT
+
CCCCCCCCFFFFGGGGGGGGGGHHGGGGHGHHHGGGGGGGGHHHHGGGEGGGHHHHHHHGGGGGGGGGGGGHGHHGGGGHGHHHHGGGGGGGGGHHHHHH222=F1?1G11=F0?<---->G00D0=DH</..<--A.E.C//./00990/.;0C9..AC--.CF9D.9@/BF0FB09;/9;FFFFB0F00900-;D/900.;...0;FFFE0BFF00900/0;9/BF000B0::/;0FF000000..;0:
@M05620:37:000000000-D9766:1:1101:10280:14804 1:N:0:70
ACCACACCTTCTACAATGAGCTGCGTGTGGCTCCCGAGGAGCACCCCGTGCTGCTGACCGAGGCCCCCCTGAACCCCAAGGCCAACCGCGAGAAGATGACCCAGGTGAGTGGCCCGCTACCTCTTCTGGTGGCCGCCTCCCTCCTTCCTGGCCTCCCGGAGCTGCGCCCTTTCTCACTGGTTCTCTCTTCTGCCGTTTTCCGTAGGACTCTCTTCTCTGACCTGAGTCTCCTTTGGAACTCTGCAGGTTCT
+
AAAAAAAAFFFFGGGGGGG1F1FBFAEFFEGHFFGGGGGGGHHHHGGGEFGGHHGHFFHGEGCGEEGGGGGGHHGGGGGHGHHGHGGEGGGGCGHHHHHGHHFFGHHHGFGGGHGCCGCGHHHHHHHG0DHGHHGGGGFHGHHGHGGGGGGGGGGGGG?AGGGGGG@?@@F/FFFFFFFFFFFFFFFFFFFFFF@BFBFBFFFFBBFFFFFFFFFFFFFFFFFFFFFFFFFFFFFFFFFFFFFFFFFFFFF
@M05620:37:000000000-D9766:1:1101:16077:14842 1:N:0:70
ACCACACCTTCTACAATGAGCTGCGTGTGGCTCCCGAGGAGCACCCCGTGCTGCTGACCGAGGCCCCCCTGAACCCCAAGGCCAACCGCGAGAAGATGACCCAGGTGAGTGGCCCGCTACCTCTTCTGGTGGCCGCCTCCCTCCTTCCTGGCCTCCCGGAGCTGCGCCCTTTCTCACTGGTTCTCTCTTCTGCCGTTTTCCGTAGGACTCTCTTCTCTGACCTGAGTCTCCTTTGGAACTCTGCAGGTTCT
+
CCCCCCCCFFFFGGGGGGGGGGHHGEGEGGHHHGGGGGGGGHHHHGGGGGGGHHHHGHHGGGGGGGGGGGGHHHHGGGGHGHHHHGGGGGGGGGHHHHHHHHHHGHHHHHHGGHHGGGGGHHHHHHHHHGHGHHGGGGGHGHHGHGGGGGGGGGGGGGGGGGGGGGFFFFFFFFFFFFFFFFFFFFFFFFFFFFFFFFFFFFFFFFFFFFFFFFFFFFFFFFFFFFFFFFFFFFFFFFFFFFFFFFFFFFF
@M05620:37:000000000-D9766:1:1101:14149:14845 1:N:0:70
ACCACACCTTCTACAATGAGCTGCGTGTGGCTCCCGAGGAGCACCCCGTGCTGCTGACCGAGGCCCCCCTGAACCCCAAGGCCAACCGCGAGAAGATGACCCAGGTGAGTGGCCCGCTACCTCTTCTGGTGGCCGCCTCCCTCCTTCCTGGCCTCCCGGAGCTGCGCCCTTTCTCACTGGTTCTCTCTTCTGCCGTTTTCCGTAGGACTCTCTTCTCTGACCTGAGTCTCCTTTGGAACTCTGCAGGTTCT
+
DDDDDCDDFFFFGGGGGGGGGGHHGGGEHGHHHGGGGGGGGHHHHGGGGGGGHHHGHHHGGGGGGGGGGGGHHHHGGGGHGHHHHGGGGG<DFGHHHHHHHHHHGHHHHHHGGHHGGGGGHHHHHHHHHHHGHHGGGGGHGHHGHGGGGGGGGGGGGGGGGGGGGGFFFFFFFFHHHHFFFFFFHFFFFFFFFFFFFFFHFFFFFFFFFFFFFHHFFFFFFFFFFFFFFHFFFFFFFFFFFFFFFFFFFFF
@M05620:37:000000000-D9766:1:1101:10679:14874 1:N:0:70
GAGGCTGCTTTGGAAGAGCACACGTCTGCACTCCAGTCACGAATTCGTCTCTCGTATGCCGTCTTCTGCTTGAAAAAAAAAGAAAAAAAACCTGCTCATGTCATCCAGACGGCTCCCCGTCAGGCACAAATCCTCGCCGACGCCCCGGGAGTAAAAGAGGTGCTGAAACAAAGGCCAGACCGTCAGGCAATTACGCGGTACAAATCTTGTGGATCAACTTGACAACATCGCAGCATTTGGACTTGTACCGA
+
AABBBBFBFFFFGFGGGGGFGFHEHCFF5DFH3FGBDGFHGGEFHHGBAFGHHGGGHFGFFEEHGFHHHHHHGBBFGG/>E1?1321////?B0B3B2B2BB2332B22////<///////?/00/00<01>111<-----:----:--99.;00;0.;./9090000099./........-.....;..//;/.;--...//////;///AF/;.////9////../9..9;;;BBBB///;//////..
@M05620:37:000000000-D9766:1:1101:14228:14884 1:N:0:70
ACCACACCTTCTACAATGAGCTGCGTGTGGCTCCCGAGGAGCACCCCGTGCTGCTGACCGAGGCCCCCCTGAACCCCAAGGCCAACCGCGAGAAGATGACCCAGGTGAGTGGCCCGCTACCTCTTCTGGTGGCCGCCTCCCTCCTTCCTGGCCTCCCGGAGCTGCGCCCTTTCTCACTGGTTCTCTCTTCTGCCGTTTTCCGTAGGACTCTCTTCTCTGACCTGAGTCTCCTTTGGAACTCTGCAGGTTCT
+
CCCBCBCCFFFFGGGGGGGGGGHHGGGGHGHGHGGGGGGGGHHHHGGGGGGGHHHHGHHGGGGGGGGGGGGHHHHGGGGHGGHHHGGGGGGGGGHHHHHGHHHHGHHHHGFGGHHGGGGGHHHHHHHGHHEGHHGGGGGHGHGGHGGGGGGGGGGGGGGGBGGGGGFFFFFFFFFFFFFFFFFFFFFFFFFFFFFBFFFFFFFFDFFFFFFFFFFFFFFFFFFFFFFFFFFFFFFFFFFFFFFFFFFFFFF
@M05620:37:000000000-D9766:1:1101:17331:14926 1:N:0:70
ACACACCTTCTACAATGAGCTGCGTGTGGCTCCCGAGGAGCACCCCGTGCTGCTGACCGAGGCCCCCCTGAACCCCAAGGCCAACCGCGAGAAGATGACCCAGGTGAGTGGCCCGCTACCTCTTCTGGTGGCCGCCTCCCTCCTTCCTGGCCTCCCGGAGCTGCGCCCTTTCTCACTGGTTCTCTCTTCTGCCGTTTTCCGTAGGACTCTCTTCTCTGACCTGAGTCTCCTTTGGAACTCGCAGGTTCTAG
+
ABCCBCCFFFBDGFGGGEEGFGGEGGGHGHGGFGE2AF2BAAFGGGEEEFFHH33FGHGGGGGGGGGG>F2GHHGGGGHGHHHHGGGGG<<BD?CDHFHHHHEFHHHHHHGGHHGGGGGHHHHHHHHGHHGHHGGGGGHGHHGHHGGGGGGGGGGGGGBFGGGGGFFFFFFFFFFFFFFFFFFFFFFFFFFFFFDFFFFFFFFFFFFFFFFFFFFFFFFFFFFFFFFFFFFFFFFFFFFFFA;FFFFFFFF
@M05620:37:000000000-D9766:1:1101:6915:15034 1:N:0:70
ACCACACCTTCTACAATGAGCTGCGTGTGGCTCCCGAGGAGCACCCCGTGCTGCTGACCGAGGCCCCCCTGAACCCCAAGGCCAACCGCGAGAAGATGACCCAGGTGAGTGGCCCGCTACCTCTTCTGGTGGCCGCCTCCCTCCTTCCTGGCCTCCCGCAGCTGCGCCCTTTCTCACTTTTTCTCTCTTCTGCCGTTTTCCGTAGGACTCTCTTCTCTGACCTGAGTCTCCTTTGGAACTCTGCAGGTTCT
+
BBB@BBBBFFFFGGGGGGGGGFCHEAEAFGHHHFGFEFFCDHHHHDFFGAFGHGFGFHHGG@EGGGGGGGGFG3FGGGGHG/FGHGGGGGDGGGHHHHGBGC/?/1?F0?1/<FG-AGC@<FH0GGB00=C.<G---.;.;GHGH0CFFG/CCF:EA.-9--C//-@D-99F/B//////9;9/BFFFF99//99.././;99.../;B:9F9FFBBF/9FFFB/F9BFF/9BB///;/;BF//9/9;/;;
@M05620:37:000000000-D9766:1:1101:20312:15048 1:N:0:70
ACCACACCTTCTACAATGAGCTGCGTGTGGCTCCCGAGGAGCACCCCGTGCTGCTGACCGAGGCCCCCCTGAACCCCAAGGCCAACCGCGAGAAGATGACCCAGGTGAGTGGCCCGCTACCTCTTCTGGTGGCCGCCTCCCTCCTTCCTGGCCTCCCGGAGCTGCGCCCTTTCTCACTGGTTCTCTCTTCTGCCGTTTTCCGTAGGACTCTCTTCTCTGACCTGAGTCTCCTTTGGAACTCTGCAGGTTCT
+
CCCCCBACFFFFGGGGGGGGGGHHGGGFHGHHHGGGGGGGGHHHHGGGGGGGHHHHHHHGGGGGGGGGGGGHGHHGGGGHGHHHHGGGGGFGGGHHHHHHHHHHGHHHHHHGGHGGGFGGHHHHHHHHGGHGHHGGGGGHGHHGHGGGGGFGGGGGGGGGGGGGGGFFFFFFFFFFFFFFFFFFFFFFFFFFFFFFFFFFFFFFFFFFFFFFFFFFFFFFFFFFFFFFFFFFFFFFFFFFFFFFFFFFFFF
@M05620:37:000000000-D9766:1:1101:4533:15050 1:N:0:70
ACCACACCTTCTACAATGAGCTGCGTGTGGCTCCCGAGGAGCACCCCGTGCTGCTGACCGAGGCCCCCCTGAACCCCAAGGCCAACCGCGAGAAGATGACCCAGGTGAGTGGCCCGCTACCTCTTCTGGTGGCCGCCTCCCTCCTTCCTGGCCTCCCGGAGCTGCGCCCTTTCTCACTGGTTCTCTCTTCTGCCGTTTTCCGTAGGACTCTCTTCTCTGACCTGAGTCTCCTTTGGAACTCTGCAGGTTCT
+
CCCCCCCCFFFFGGGGGGFGGGHHGGGBFFHHHGGFGGGGGHHHHGGGGGGGHHGHGHHFGGGGGGGGGGGHFHHGGGGHGHHHHGGGGGDFGGHGHHHHHHHHGHHHHHHGGHHGGGGGHHHHHHHHHHHGHHGGGGGHGHGGHGGGGGGGGGGGGGGFGGGGGGFFFFFFFFFFFFFFFFFFFFFFFFFFFFFFFFFFFFFFFFFFFFFFFFFFFFFFFFFF/FFFFFFFFFFFFFFFFFFFFFFFFFF
@M05620:37:000000000-D9766:1:1101:11812:15077 1:N:0:70
ACCACACCTTCTACAATGAGCTGCGTGTGGCTCCCGAGGAGCACCCCGTGCTGCTGACCGAGGCCCCCCTGAACCCCAAGGCCAACCGCGAGAAGATGACCCAGGTGAGTGGCCCGCTACCTCTTCTGGTGGCCGCCTCCCTCCTTCCTGGCCTCCCGGAGCTGCGCCCTTTCTCACTGGTTCTCTCTTCTGCCGTTTTCCGTAGGACTCTCTTCTCTGACCTGAGTCTCCTTTGGAACTCTGCAGGTTCT
+
ABCCCCCCFFFFGGGGGGGGGGHHGGGGHEHHFGGGGGGGGHHHHGGGEGGGHHHHHHHGGGGGGGGGGGGHHHHGGGGHGGHHHGGEGGGGGGHHFHHHHHHHGHHHHHHGGHHGGGGGHHHHHHHHHHHGHHGGGGGHGHHGHGGGGGGGGGGGGGGGGGGGGGFFFFFFFFFFFFFFFFFFFFFFFFFFFFFFFFFFFFFFFFFFFFFFFFFFFFFFFFFFFFFFFFFFFFFFFFFFFFFFFFFFFFF
@M05620:37:000000000-D9766:1:1101:5621:15077 1:N:0:70
ACCACACCTTCTACAATGAGCTGCGTGTGGCTCCCGAGGAGCACCCCGTGCTGCTGACCGAGGCCCCCCTGAACCCCAAGGCCAACCGCGAGAAGATGACCCAGGTGAGTGGCCCGCTACCTCTTCTGGTGGCCGCCTCCCTCCTTCCTGGCCTCCCGGAGCTGCGCCCTTTCTCACTGGTTCTCTCTTCTGCCGTTTTCCGTAGGACTCTCTTCTCTGACCTGAGTCTCCTTTGGAACTCTGCAGGTTCT
+
AAAAAAAAFFFFGGGGFGG1GFHHGEEBG0GFCFGEGGGGGHHHHGGGGFGGHHHHHHHGGGGGGGGGGGGHGHHGGGGHGEHHHGG/>CCCCFFHDHHHHHHHGHHHHHHGGHHGGGGGHHHHHHHHHHFCHHGGGGGHGHHGHGGGGGGGGFGGGGGGGGGGGG@F@@FFFFFFFFFFFFFFFFFFFFFFFF@FFFEFFFFFFFFFFFFFFFFFFFFFFFFFFFFFFFFFFFFFFFFFFFFFFFFFFFF
@M05620:37:000000000-D9766:1:1101:20591:15078 1:N:0:70
ACCACACCTTCTACAATGAGCTGCGTGTGGCTCCCGAGGAGCACCCCGTGCTGCTGACCGAGGCCCCCCTGAACCCCAAGGCCAACCGCGAGAAGATGACCCAGGTGAGTGGCCCGCTACCTCTTCTGGTGGCCGCCTCCCTCCTTCCTGGCCTCCCGGAGCTGCGCCCTTTCTCACTGGTTCTCTCTTCTGCCGTTTTCCGTAGGACTCTCTTCTCTGACCTGAGTCTCCTTTGGAACTCTGCAGGTTCT
+
BBBBBBBBFFFFGGGFGGGGGGHHGAEEHEEGHFGAEGGEGFHHCFGGEFGFHHHHGHHGGGGGGGGGGGFHFHHGGGGHGHHGHFGGGGGGFGHHGBFHHFHGEFHFC1?E/<GCGCGGHHHHGGHHGGHGHHGGGGGHGHFGHGFGGGGGGGFGGGGFGGFGFGFDAFFFFEFFFFFFFFFFFFFFFFFFFF=FDBEFFFFFB?FFFFFFFFFFFFFFFFFFBFFFFFFFFFFFFFFFFFFFFEFFFFF
@M05620:37:000000000-D9766:1:1101:24789:15088 1:N:0:70
ACCACACCTTCTACAATGAGCTGCGTGTGGCTCCCGAGGAGCACCCCGTGCTGCTGACCGAGGCCCCCCTGAACCCCAAGGCCAACCGCGAGAAGATGACCCAGGTGAGTGGCCCGCTACCTCTTCTGGTGGCCGCCTCCCTCCTTCCTGGCCTCCCGGAGCTGCGCCCTTTCTCACTGGTTCTCTCTTCTGCCGTTTTCCGTAGGACTCTCTTCTCTGACCTGAGTCTCCTTTGGAACTCTGCAGGTTCT
+
3ABABBAAFFFFGGGFGGBBD5EEEEEBGDHHFFGEEEGEGHHHHGCGEEGCGHHHFHHGEGGGEEGGGGGHHFCEGGGEGGHFFFGEGCBC@DGHGFFHGFHHGCCF011FFC<DCCGC<GHHGHHGHFFDFHGGGGGHGHHDHGGFBGGGGGGGEG@G@GFEFGBDBBBFFFFFFFFF/BBFFFFBBFFF/B-A.FABBFFEF?BFFFFFFB/9FFFBBFF.BF9FF/9/BBBB/BB/BBFFFBA9/FB
@M05620:37:000000000-D9766:1:1101:23230:15093 1:N:0:70
ACCACACCTTCTACAATGAGCTGCGTGTGGCTCCCGAGGAGCACCCCGTGCTGCTGACCGAGGCCCCCCTGAACCCCAAGGCCAACCGCGAGAAGATGACCCAGGTGCGTGGCCCGCCACCTCTTCTGGTGGCCGCCTCCCTCCTTCCTGGCCTCCCGACGCTGCGCCCTTTCTCACTGGTTCTCTCTTCTGCCGTTTTCCGTAGGACTCTCTTCCCTGACCTGCGTTTCCTTTGGAACTCTGCAGGTTCT
+
CCCBCCCBFFFFGGGGGGGGGGHHGGGGHGHHHGGGGGGGGHHHHGGGEGGGHHHHHHHGGGGGGGGGGGGHHHHGGGGHGHHHHGGGGGGGGGHHHHHHGHAGFHH1AFGGGH><>-<CGHHHHDFHEDHAG:CGGDGHGGGGBFGGGGGGGGGGGD.-:@A?DFFFFFFFFFFFFFFFFFFFFFFF0;FFFFAFFFFFFFFFF.BFFFFFFFF0;B9/BFF/.;:.-0;BFFFFFFFFFFFFFFFFFFF
@M05620:37:000000000-D9766:1:1101:16515:15116 1:N:0:70
GAGGCTGCTTTGGAAGAAACTGACAAGCCAGGGACAAAAGATCGGAAGCGCACACGTCTGAACTCCAGTCACGAATTCGTATCTCGTATGCCGTCTTCTGCTTGAAAAAAAAACAACACACTCCTCTTTTTTCCGCCACCCACCTCCCTTTCCTCCCTTGAAATCTCCCATTCTCACTTTTTCTCTCTTCTTCCGTTTACCATAAAACTATCACTGCTGACCTACTTATCATTTTACAATCTGCAGACTCT
+
>3>AAAFAFFFFGCFFG4FGGG4F4FFHGFHHGFF2B22BFEFGEAFE2AEEGGHGBFHGHFHFGHHGDFGGGG?FGGGHFFG4BF?EGBFFEEEHGHHGHHHH0?FFGGGC//?/////?000@0111?1/01...-.<A.<...../=00000C./0/000000;0//:00:0000;009/0909000;00;.90/.00000000900000900////.://9/////9:B/99//;BB//////;9//
@M05620:37:000000000-D9766:1:1101:16519:15135 1:N:0:70
GAGGCTGCTTTGGAAGAAACTGACAATCCAGGGACACAAGATCGGAAGAGCACACCTCTGAACTCCAGTCACGAATTCGTATCTCGTATGCCGTCTTCTGCTTTAAAAAAAAAAATATGAAATTTTCGTTATACATGACATTTACGCACCACCTAAGATCGCAAGTTCCACTGTGCACGGAATCCCTCCATGGTACCTGACCCCCCGCTGCCGTCCTGTCTAACTAGCATCCCACTTCCTACTAGTTATCC
+
>3A>3>CABDBDG4BBEGBFGFGBBG4ABBB4B2BAAFDHFH5AE2AA2B2AB2B1BBBG5DBDAB3BFB3BB11BFFF3BF1DBBBEG34B/?E1?BBF4BB4BF@B?E/<EB<022@222@2222/02//1111111111<1?/..--0..0110000.<..-000000000:000.:-..0:00/./00/0900;0////:---;9-..;.9;.//9//////////;/./..///////////////
@M05620:37:000000000-D9766:1:1101:22365:15172 1:N:0:70
GCGGCTGCTTTGGAAGAAACTGACAAGCCATGGCCAAACGATCGGCAGCGCCCACGTCTGAACTCCAGTCCCGAAATCGTATCTCATATGCCGGCTTATGCTCGACAACAACCCCAACGCAAGCAAAAACTAATAAAAGAGAAAAAGACATGAAAACACAACAATATACAAAGGTGCCTAAAAAGAACAGAAAACCGAAATCCCACTAGAAGATCCAACCAAACAAATGTGACCATTTGAACACACAAGCG
+
AAAAADDAFFF1AABBB1FGGEAB11BAAB1BBBFGA00///B///AA/AE/AAAE>?0?F2B1BB@12B1B>?>/?B?>>002@22B2B2B>/E/<1BFH21?</CC<FGF//////</////00?0.<1<1>1111>.0///<.<.//000000/:...;..00000000//9/0/09;000..999////9;.-----//;/;-;//9/9/;9/;/---99-;-;/9////:BFF/////----;-9-
@M05620:37:000000000-D9766:1:1101:27238:15178 1:N:0:70
ACCACACCTTCTACAATGAGCTGCGTGTGGCTCCCGAGGAGCACCCCGTGCTGCTGACCGAGGCCCCCCTGAACCCCAAGGCCAACCGCGAGAAGATGACCCAGGTGAGTGGCCCGCTACCTCTTCTGGTGGCCGCCTCCCTCCTTCCTGGCCTCCCGGAGCTGCGCCCTTTCTCACTGGTTCTCTCTTCTGCCGTTTTCCGTAGGACTCTCTTCTCTGACCTGAGTCTCCTTTGGAACTCTGCAGGTTCT
+
AABBBABBFFFFFGGFGFFGGGHHGFGEHFHHHGGGGGGGGHHHHGGGEEGGHHHHHHHGGGGGGGGGGGGHFHEGGGGHGHHEHFGEGGGGGGHHHGHHHHHGEFHHHGHGGHHGGCDGHFHHHGHHHHHGHHGDGGGHGHHGHFGGGGEGGGGGGGGGGGGGGGFFFFFFFFFFFFFFFFFFFFFFFFFFFFFDFFFFFFFFF.BFFFEFFFFFFFFFFFFFFFFFFFFFFFFFFFFFFFFFFFFFFFF
@M05620:37:000000000-D9766:1:1101:8159:15191 1:N:0:70
ACCACACCTTCTACAATGAGCTGCGTGTGGCTCCCGAGGAGCACCCCGTGCTGCTGACCGAGGCCCCCCTGAACCCCAAGGCCAACCGCGAGAAGATGACCCAGGTGAGTGGCCCGCTACCTCTTCTGGTGGCCGCCTCCCTCCTTCCTGGCCTCCCGGAGCTGCGCCCTTTCTCACTGGTTCTCTCTTCTGCCGTTTTCCGTAGGACTCTCTTCTCTGACCTGAGTCTCCTTTGGAACTCTGCAGGTTCT
+
BBBBBBBBFFFFGGGGFGGGGGHHGGGGFDHGHGGGGGFGGHHHHGGGEEGGHHHHGHHGGGGGGGGGGGGHGHHGGGGHGHHHHGGGGGGGGGHHHHHEHHGHGHHHHHHGGHHGGGGGHHHHHHHHHHHGHHGGGGGHGHHGHGGGGGGGGGGGGGGGGGGGGGFFFFFFFFFFFFFFFFFFFFFFFFFFFFFFFFFFFFFFFFFFFFFFFFFFFFFFFFFFFFFFFFFFFFFFFFFFFFFFFFFFFFF
@M05620:37:000000000-D9766:1:1101:22824:15196 1:N:0:70
ACCACACCTTCTACAATGAGCTGCGTGTGGCTCCCGAGGAGCACCCCGTGCTGCTGACCGAGGCCCCCCTGAACCCCAAGGCCAACCGCGAGAAGATGACCCAGGTGCGTGGCCCGCTACCTCTTCTGGTGGCCGCCTCCCTCCTTCCTGGCCTCCCGGAGCTGCGCCCTTTCTCACTGGTTCTCTCTTCTGCCGTTTTCCGTAGGACTCTCTTCTCTGACCTGCGTCTCCTTTGGAACTCTGCAGGTTCT
+
CCCCCCCAFFFFGGGGGGFGGGHHGGGBCEHEGFFGDFEGFGEHHGGEEGGGGHHHHHHEECFGGGGGGEFFFHHGGGGHGHHHHGGGGG<BFGHGHHHHHHECFGH1CCDGGHGDGCGGHGHHHGHHHHHGHHGGGGGHGFGGGGGGFFFGGGGGGED-ACFGFFFFFFFFFFFBFFFFFFFFFFFFFFFFFFFFFFFFFFF.AAFFFFFFFF0::FFFFFFFABFFFFFFFFFBBFFFFFFFFFFAFFF
@M05620:37:000000000-D9766:1:1101:15425:15197 1:N:0:70
ACCACACCTTCTACAATGAGCTGCGTGTGGCTCCCGAGGAGCACCCCGTGCTGCTGACCGAGGCCCCCCTGAACCCCAAGGCCAACCGCGAGAAGATGACCCAGGTGAGTGGCCCGCTACCTCTTCTGGTGGCCGCCTCCCTCCTTCCTGGCCTCCCGGAGCTGCGCCCTTTCTCACTGGTTCTCTCTTCTGCCGTTTTCCGTAGGACTCTCTTCTCTGACCTGAGTCTCCTTTGGAACTCTGCAGGTTCT
+
CCCCCCCCFFFFGGGGGGGGGGHHGGGFHGHHHGGGGGGGGHHHHGGGGGGGHHHHHHHGGGGGGGGGGGGHHHHGGFGHGHHHHGGGGGGGGGHHHHHHHHGHFHHHHHHGGHHGGGGGHHHHHHHHFHHGHHGGGGGHGHHGHGGGGGGGGGGGGGGGGGGGGGFFFFFFFFFFFFFFFFFFFFFFFFFFFFFFFFFFFFFFFFFFFFFFFFFFFFFFFFFFFFFFFFFFFFFFFFFFFFFFFFFFFFF
@M05620:37:000000000-D9766:1:1101:18011:15197 1:N:0:70
ACCACACCTTCTACAATGAGCTGCGTGTGGCTCCCGAGGAGCACCCCGTGCTGCTGACCGAGGCCCCCCTGAACCCCAAGGCCAACCGCGAGAAGATGACCCAGGTGAGTGGCCCGCTACCTCTTCTGGTGGCCGCCTCCCTCCTTCCTGGCCTCCCGGAGCTGCGCCCTTTCTCACTGGTTCTCTCTTCTGCCGTTTTCCGTAGGACTCTCTTCTCTGACCTGAGTCTCCTTTGGAACTCTGCAGGTTCT
+
CCCCCCCAFFFFGGGGGGGGGGHHGGGEGGHHHFFGGGGGGHHHHGGGGGGGHHHHHHHEGGGGGGGGGGGHHHHGGGGHGHHHHGGGGG<CFGHGHHHHHHFHGHHGHHHGGHHGGGGGHHHHHHHHHHHGHHGGGGGHGHHGHGGGGGGGGGGGGGGGGCGGGGFFFFFFFFFFFFFFFFFFFFFFFFFFFFFFFFFFFFFFDFFFFFFFFFFFFFFFFFFFFFFFFFFFFFFFFFFFFFFFFFFFFFF
@M05620:37:000000000-D9766:1:1101:25775:15223 1:N:0:70
ACCACACGTTCTACAATGCGCTGCGTGCGGCTCGCGAGGAGCACCCCTTGCTGCTGACCAAGGCCCCCCTGAACCCCAAGGCCAACCGCGCGAAGATGACCCAGGTGCGTGGCCGGCTACCTCTTCTGGTGGCCGCCTCCCTCCTTCCTGGCCTCCCGGAGCTGCGCCCTTTCTCACTGGTTCTCTCTTCTGCCGTTTTCCGTAGGACTCTCTTCTCTGACCTGCGTCTCCTTTGGAACTCTGCAGGTTCT
+
BBBBBBA3BCBABGGGGGGGGGGGGEF22AEEE0AE0AAEEHHHHGG1?FGHEHGHFCG3BEAGGGEGGFAGGHHGGGGHGHHHHGGGGGCGGGG/FFGHHH.GFFHGGGGGGH-<ACDFHHHHG;CGGHHGGGGGGGGGGGGGGGGGGGGGGFFFFFF---;;FFFFFFFFFFFFFFEFFFFFFFFFFFFFFF;AFFFFFFF.ADFFFFFFFF/;BFFFFFFFFFFAFFFFFFFBFFFFFFFFFFFFFFF
@M05620:37:000000000-D9766:1:1101:7766:15224 1:N:0:70
ACCACACCTTCTACAATGAGCTGCGTGTGGCTCCCGAGGAGCACCCCGTGCTGCTGACCGAGGCCCCCCTGAACCCCAAGGCCAACCGCGAGAAGATGACCCAGGTGAGTGGCCCGCTACCTCTTCTGGTGGCCGCCTCCCTCCTTCCTGGCCTCCCGGAGCTGCGCCCTTTCTCACTGGTTCTCTCTTCTGCCGTTTTCCGTAGGACTCTCTTCTCTGACCTGAGTCTCCTTTGGAACTCTGCAGGTTCT
+
CCCCDDBCFFFFGGGGGGGGGGHHGGGGHGGGHGGGGGGGGHHHHGGGGGGGHHHHHHHGGGGGGGGGGGGHHHHGGGGHGHHHHGGGGGGGGGHFHHH2G=//FH11=11?CGH->-<CHB<0GDG0<D/C.G@CD.AGG//</CBF00<<C0<CF.BB??.0B-=DF=B:00:<F00BBF000:0:<<00<B-.<BE0<<B.9DBF//0<0B0<:00<BFB:FFFB00FFFF0B0BFFFB:::BFFFF0
@M05620:37:000000000-D9766:1:1101:9276:15250 1:N:0:70
ACCACACCTTCTACAATGAGCTGCGTGTGGCTCCCGAGGAGCACCCCGTGCTGCTGACCGAGGCCCCCCTGAACCCCAAGGCCAACCGCGAGAAGATGACCCAGGTGAGTGGCCCGCTACCTCTTCTGGCGGCCGCCTCCCTCCTTCCTGGCCTCCCGGAGCTGCGCCCTCTCTCACTGGTTCTCTCTTCTGCCGTTTTCCGTAGGACTCTCTTCTCTGACCTGAGTCTCCTTTGGAACTCTGCAGGTTCT
+
ABBBABBCFFFFGFFGGGFGGGHHGEGFHGHHHGGGGG2EFHDHHGGGGGGGHHHGHGHGGGGGGGGGGGGHFHHGGGGHGHHHHGGGGGCGGGHHHHHHHHHHGHHGHFGGGHHGGGCGHHHHHHHHF0DFGGGGGGGGGGGGGGGGGG:FGGGGGFA;@@FFFFFFFF.FFFFBFFFFFFFFFFFFFFFFFFBFFFFFFFFFBDFFFFFFFFFFFFFFFFFE;FFFFFFFFFFFFFFFFFFFFFFFFFF
@M05620:37:000000000-D9766:1:1101:4814:15252 1:N:0:70
ACCACACCTTCTACAATGAGCTGCGTGTGGCTCCCGAGGAGCACCCCGTGCTGCTGACCGAGGCCCCCCTGAACCCCAAGGCCAACCGCGAGAAGATGACCCAGGTGAGTGGCCCGCTACCTCTTCTGGTGGCCGCCTCCCTCCTTCCTGGCCTCCCGGAGCTGCGCCCTTTCTCACTGGTTCTCTCTTCTGCCGTTTTCCGTAGGACTCTCTTCTCTGACCTGAGTCTCCTTTGGAACTCTGCAGGTTCT
+
BBBBBABBFFFFGGGGFGGFGGHHGFGGHFHHHGGDEGGCGHHHHGGGEFGGHHHHHHHGGGCGGFGGGGGHHHHGGGGHGHHHHGGGGGGGGGHFFHHHHHAHGHHHHHHGGHHGGGGGHHHHHHHHHHHGHHCFGGGHGHGGHGGGGGGGGGGGGGADGGGGGGFFFFFFFFFFFFFFFFFFFFFFFFFFFFFDDFFFFFFFFFFFFFFFFFFFFFFFFFFFFFFFFFFFFFFBFFFFFFFFFFFFFFF
@M05620:37:000000000-D9766:1:1101:4614:15256 1:N:0:70
ACCACACCTTCTACAATGAGCTGCGTGTGGCTCCCGAGGAGCACCCCGTGCTGCTGACCGAGGCCCCCCTGAACCCCAAGGCCAACCGCGAGAAGATGACCCAGGTGAGTGGCCCGCTACCTCTTCTGGTGGCCGCCTCCCTCCTTCCTGGCCTCCCGGAGCTGCGCCCTTTCTCACTGGTTCTCTCTTCTGCCGTTTTCCGTAGGACTCTCTTCTCTGACCTGAGTCTCCTTTGGAACTCTGCAGGTTCT
+
CCDCCCBCFFFFGGGGGGGGGGHHGGGGHGHHHGGGGGGGGHHHHGGGEGGGEGHHHHHGGGFGGGGGGGGGHHHGGGGHGHHHHGGGGGGGGGHGHHHHHHEGGHHHHHHGGHHGGGGGHHHHHHHGHHHGHHGGGGGHGHHGGGGGGGGGGGGGGGFGGGGGGGFFFFFFFFHFHFFFFFFFFFFFFHHHHFFFFEFFFFFFDFFFFFFFFFFFFFFFFFFFFFFFHHFFFHHFFFFFFFFFFFFFFFF
@M05620:37:000000000-D9766:1:1101:12059:15261 1:N:0:70
ACCACACCTTCTACAATGAGCTGCGTGTGGCTCCCGAGGAGCACCCCGTGCTGCTGACCGAGGCCCCCCTGAACCCCAAGGCCAACCGCGAGAAGATGACCCAGGTGAGTGGCCCGCTACCTCTTCTGGTGGCCGCCTCCCTCCTTCCTGGCCTCCCGGAGCTGCGCCCTTTCTCACTGGTTCTCTCTTCTGCCGTTTTCCGTAGGACTCTCTTCTCTGACCTGAGTCTCCTTTGGAACTCTGCAGGTTCT
+
BBBBBBBBFFFFGGGGGGFFGGHHEFFE4EGGHGGGGGGGGHHHHGGG?EFFGHHHHHHGGGGGGGGGGGGHHGFGGGGHGHHHHGGGGGGGGGHHHHHGHHHHEGHHHFFGGHEAFGFGHHHHHFHHHGHDHHCGCGGHGHHGFGGGGGGGGGGGGGGGGGFGGGFFDBFFFFFFFFFFFFFFFFFFFFFFFFFAFFFFFFFFFFFFFFFFFFFFFFFFFBFFFFFFFFFEEFFFFFFFFFFFFFFFFFF
@M05620:37:000000000-D9766:1:1101:10385:15267 1:N:0:70
ACCACACCTTCTACAATGAGCTGCGTGTGGCTCCCGAGGAGCACCCCGTGCTGCTGACCGAGGCCCCCCTGAACCCCAAGGCCAACCGCGAGAAGATGACCCAGGTGAGTGGCCCGCTACCTCTTCTGGTGGCCGCCTCCCTCCTTCCTGGCCTCCCGGAGCTGCGCCCTTTCTCACTGGTTCTCTCTTCTGCCGTTTTCCGTAGGACTCTCTTCTCTGACCTGAGTCTCCTTTGGAACTCTGCAGGTTCT
+
ABBBBAABFFFFGGGFGGGGGGHHGGGGHGHHHGGG?EGFFHGHHGGGFGGGFHHHHHHGGGGGGGGGGGGHHHHGGGGHGHHHGGGGGGGGGGHHHHGHHHHHGHHHHDHGGHHGGGGGHHHHHHHHHHHGHHGGGGGHGHHGHGGGEGGGGGGGGGFGFGFGGGFFFFFFFFFFFFFFBFFFFFFFFFFFFFFDDFFFFFFFFFFFFFFFFFFFFFFFFFFFFFFFFFFFFFFBFFFFFFFFFFFFFFB
@M05620:37:000000000-D9766:1:1101:8910:15270 1:N:0:70
AGTGCCAGCTCTCAATCGCACACGTCTGAACTCCAGTCACGAATTCGTCTCTCGTATGCCGTCTTCTGCTTGAAAAAAAACAACAATTAATACCTCACGTAGCATATTTCCAAATTACGAGGACAAATACTTAAATAAGCAAAAAAAAATAATGATTTTCTAATATGTGACGAAGGTCTTAGCTGAAAAGTAAAACACATTAGTCTGCACTGCAAAAACCGAAATACATCTGAATATTTAAACTCCCGGAC
+
AA>>AFFFBFFFGGGGGGGGGGHGHHHG5FGHHHHHHHHHGGBGHHGFAFHHHGGAGGHHEAFHGHHHHHHGGHHHHGGG1??1?1344@4443433//020?44344444443343?//////202322222222>222222@?//--011100000000<0000=0000..-..0000000000000/000000...000000000000/0000/.:.--;-.0:09000000000000:0000..---
@M05620:37:000000000-D9766:1:1101:12163:15270 1:N:0:70
ACCACACCTTCTACAATGAGCTGCGTGTGGCTCCCGAGGAGCACCCCGTGCTGCTGACCGAGGCCCCCCTGAACCCCAAGGCCAACCGCGAGAAGATGACCCAGGTGAGTGGCCCGCTACCTCTTCTGGTGGCCGCCTCCCTCCTTCCTGGCCTCCCGGAGCTGCGCCCTTTCTCACTGGTTCTCTCTTCTGCCGTTTTCCGTAGGACTCTCTTCTCTGACCTGAGTCTCCTTTGGAACTCTGCAGGTTCT
+
CCCCCCCCFFFFGGGGGGGGGGHHGGGGHGHHHGGGGGGGGHHHHGGGFGGGHHHHHHHGGGGGGGGGGGGHHHHGGGGHGHHHHGGGGGGGGGHHHHHHHHHHGHHHHHHGGHHGGGGGHHHHHHHHHHHGHHGGGGGHGHHGHGGGGGGGGGGGGGGGFGGGGGFFFFFFFFFFFFFFFFFFFFFFFFFFFFFFFFFFFFFFFFFFFFFFFFFFFFFFFFFFFFFFFFFFFFFFFFFFFFFFFFFFFFF
@M05620:37:000000000-D9766:1:1101:6545:15316 1:N:0:70
GAGGCTGCTTTGGAAGAGCACACGTCTGCACTGCACTCACGAATTCGTCCATCGTATGCCGTCTTTTGCTTGAAAAAAGAAGAACCAACTCCGCCGCTTGGCTGTGACCTATGTGAGTATCCAGCGTAGGAATCTGGGAGTTGGGGAGGAGTGAGGAGTTGGGGAAAGACAGTCCTAACCGAGGAGGGTTCTGGTAAATGATGGGGTGAGGAGGGGCTCTTTGGCTCCCACCAGTCCCCCTGTCTGCTCTA
+
A1AAAAC11DFFGFGC1GGGGGHGG000DD1A0AB1BF0B0B/BFG/BE//21//BFA21ABAFF2DBB11B01BB0/??FE1B0/0B/0BB?//>>>?F/BF/0BBBFBBGGHG>G1>>>B21F@<<>/@>@@@GFE0F/0?1<?/<<.>>F1><0.<<0C?-<<.C/://00<:0C:G--99-9?-...0;C;;=F090909:9A@-9-/9?=9@9;FFF//;;9--9;:9-/;//A-9-99;/99///
@M05620:37:000000000-D9766:1:1101:16921:15371 1:N:0:70
GAGGCTGCTTTGGAAGAGCACACGTCTGAACTCCAGTCACGAATTCGTATCTCGTATGCCGTCTTCTGCTTGAAAAAAAAAAAAAAAAAATACCTCATATTTCTCTGAAAATTGTAACAAAACAACATAATGTAATAGAAAGAAACTGTTTTATGAAACCAAATATTAGCAAGACTTATACAATAAACCATAACCCAGATCGTAACAAGAACATAAGACGAGACAGATATGAAACGTTGTGCATCAACAGC
+
A>AABAFCFFFFGGGGGGGGGGHGHHHFHGHHHHFGGHHHGGEGGHGFCHHHHHGGHHHHGEEFFGHHHHHHGHHGFGGE/@>/>/////02>22?2222>2111111111111111=11000....0=11111000<0000/<</00000/000000:....:;0000/00///0000000000000/.00000.9.900./...00/////00;990.--..///00900000..;...00009:90/.
@M05620:37:000000000-D9766:1:1101:11143:15374 1:N:0:70
ACCACACCTTCTACAATGAGCTGCGTGTGGCTCCCGAGGAGCACCCCGTGCTGCTGACCGAGGCCCCCCTGAACCCCAAGGCCAACCGCGAGAAGATGACCCAGGTGAGTGGCCCGCTACCTCTTCTGGTGGCCGCCTCCCTCCTTCCTGGCCTCCCGGAGCTGCGCCCTTTCTCACTGGTTCTCTCTTCTGCCGTTTTCCGTAGGACTCTCTTCTCTGACCTGAGTCTCCTTTGGAACTCTGCAGGTTCT
+
AAA?AAAAFFFFGGGB3FGFGGHFGBABF0BF1AFEAEGGGHHHHGGGEEEFHHFFHHHGGGEGGFGGGGGCHGHGGGGHAFHHHG//BCGCCGHHFHHGHHHHGHHHHHHGFHHCCGGGHHHHHHHEHHF?GHGGCGCGGHHGHGFFGEGGGFFGEGGGGGGGG->A@@BFFFFFFFFFFFFFFFBFFFFFFF@BAFFFFFFFFFFFFFFFFFFFFFFFFFFFFFFFFFFFFFFFFFFFFFFFFFFFFFF
@M05620:37:000000000-D9766:1:1101:8970:15381 1:N:0:70
ACCACACCTTCTACAATGAGCTGCGTGTGGCTCCCGAGGAGCACCCCGTGCTGCTGACCGAGGCCCCCCTGAACCCCAAGGCCAACCGCGAGAAGATGACCCAGGTGAGTGGCCCGCTACCTCTTCTGGTGGCCGCCTCCCTCCTTCCTGGCCTCCCGGAGCTGCGCCCTTTCTCACTGGTTCTCTCTTCTGCCGTTTTCCGTAGGACTCTCTTCTCTGACCTGAGTCTCCTTTGGAACTCTGCAGGTTCT
+
ABBBBBBBFFFFGGGGGGGFGGHHGGGFHGDFHGGGGGGGGHGHHGGGEGGGHGHHGHHGFFGGGGGFGGGHGHGGGGGHGHHHHGGGGGGGFGHHHHGHHHGHGHHHHGHGGGHGGGGGHGHHGHHHHHHGHHGGGGGHGHGGHGGGGGFFGGGGGDGGGFGGGGFFFFFFFFFFFFFFFFFFFFFFFFFFFFFDFFFFFFFE;ABFFFFFFFFFFFFBFFFFFFFFFFFFFFFFFFFFFFFFEBFFFFF
@M05620:37:000000000-D9766:1:1101:6936:15386 1:N:0:70
GAGGCTGCTTTGGAAGAGCACACGTCAGCACTGCAGTCACGACTTCGTCCCTCGTATGCCGTCTTTTGCTGGCTAACAGAAGCAACAACAACGGCCCATGCTACCCGTAAGGCACAGCTCCTAGCAGACTACAAGGGCGGACCAGCACTGCTGACCACATGGCCAGTAAGTCCGGCATTTCCGCTTTAGCACTCTTGTGGATCCAATTGACCCATTCTCAGCCTTTGTACTTGTAACTGACAAGCCCGGGA
+
AAAABAFBFFFFGGGGGGGGGGGGBA2A4GHH3FG3AF3A22A2AFC221A32A1E3AA3ABEAF5@BFG5FE23B3B@FCFG331??B1FG//>/>?BGE34E2B?E//0B30B22?FF2?D32@FHAFD22<@////----.../<C/<0<=/</:C00:;/C.000;000;;A9-CFFG.A..;00;0C0CF009099FFFB/:F////..::/999/B/;BFFFF/BF/;/;FFFBFFB.E..99;-
@M05620:37:000000000-D9766:1:1101:13744:15391 1:N:0:70
ACCACACCTTCTACAATGAGCTGCGTGTGGCTCCCGAGGAGCACCCCGTGCTGCTGACCGAGGCCCCCCTGAACCCCAAGGCCAACCGCGAGAAGATGACCCAGGTGAGTGGCCCGCTACCTCTCCTGGTGGCCGCCTCCCTCCTTCCTGGCCTCCCGGAGCTGCGCCCTTTCTCACTGGTTCTCTCTTCTGCCGTTTTCCGTAGGACTCTCTTCTCTGACCTGAGTCTCCTTTGGAACTCTGCAGGTTCT
+
BBCCCBCCFFFFGGGGGGGGGGHHGGGEHGHHHGGGGGGGGHHHHGGGGGGGHHHHHHHGGGGGGGGGGGGHHHHGGGGHGHHHHGGGGGDGGGHHHHHHHHHHGHHHHHHGGHHGGGGGHHHHHHHHHHHGHHGGGGGHGHHGGGGGGGGGGGGGGGGGGGGGGGFFFFFFFFFFFFFFFFFFFFFFFFFFFFFFFFFFFFFFFFFFFFFFFFFFFFFFFFFFBFFFFFFFFFFFFEFFFFFFFFFFFFF
@M05620:37:000000000-D9766:1:1101:14678:15397 1:N:0:70
ACCACACCTTCTACAATGAGCTGCGTGTGGCTCCCGAGGAGCACCCCGTGCTGCTGACCGAGGCCCCCCTGAACCCCAAGGCCAACCGCGAGAAGATGACCCAGGTGAGTGGCCCGCTACCTCTTCTGGTGGCCGCCTCCCTCCTTCCTGGCCTCCCGGAGCTGCGCCCTTTCTCACTGGTTCTCTCTTCTGCCGTTTTCCGTAGGACTCTCTTCTCTGACCCGAGTCTCCTTTGGAACTCTGCAGGTTCT
+
ABCCCBCCFFFFGGGGGGGGGGHHGGGGHGHHHGGGGGGGGHHHHGGGGGGGHHHGHHHGGGGGGGGGGGGHHHHGGGGHGHHHHGGGGGGGGGHHHHHHHHGGFHHHHHHFGHHGGG@DHHHGHHHHFDGDHHFGGGDHGGHGHFGGBFFGGGGGGGGG?AFFGGFFFFFFFFFFFFFFFFFFFFFFFFFFFFAFFFFFFDF?D?FFFBFFFFFFFFBFFF:@BDEFFFFFFFFFFFFFFFFFBFFFFFF
@M05620:37:000000000-D9766:1:1101:4803:15458 1:N:0:70
ACCACACCTTCTACAATGAGCTGCGTGTGGCTCCCGAGGAGCACCCCGTGCTGCTGACCGAGGCCCCCCTGAACCCCAAGGCCAACCGCGAGAAGATGACCCAGGTGAGTGGCCCGCTACCTCTTCTGGTGGCCGCCTCCCTCCTTCCTGGCCTCCCGGAGCTGCGCCCTTTCTCACTGGTTCTCTCTTCTGCCGTTTTCCGTAGGACTCTCTTCTCTGACCTGAGTCTCCTTTGGAACTCTGCAGGTTCT
+
BBBBBAAAFFFFGGGGGGGFGGHHGEGEHGGHHGGGGGGC?FGHHGGGEGEGFGGHHHHGGGGGGGGGGFGGFHGGGGDHGGHHEGGGGGBGFDFFHFHGHGGHGHHHHHEGGGHCGGGGHHHHHHHFHGBDHHGCGGGEGHHGHGGGGEGGFBAFEFGGGGGGGGFFFB/BFFFFFEBFFFFFFFFFFFFFFFFD?FEFFFFFFFFFFFFFFFFFFFFFFFFFEFFFFFFFFFFFFFFFFFFFFFFFFFF
@M05620:37:000000000-D9766:1:1101:15888:15485 1:N:0:70
ACCACACCTTCTACAATGAGCTGCGTGTGGCTCCCGAGGAGCACCCCGTGCTGCTGACCGAGGCCCCCCTGAACCCCAAGGCCAACCGCGAGAAGATGAACCCAGGTGAGTGGCCCGCTACCTCTTCTGGTGGCCGCCTCCCTCCTTCCTGGCCTCCCGGAGCTGCGCCCTTTCTCACTGGTTCTCTCTCCTGCCGTTTTCCGTAGGACTCTCTTCTCTGACCTGAGTCTCCTTTGGAACTCTGCAGGTTC
+
CCCBCBCAFFFFGGGGGGGGGGHHGEGFHGCHHGGGCFECGHHHHGGEAEGGFHHHGHHGEGGGGGGGGGGHHHHGGGGHGHHHHGGGGGGGGGHEHHHGDGGGEFHHHHHHGGHHGGGGGHHHHGGHHHHHGHHGGGGGHGHHGGGGGGGGGGGGGGGGG?BGGGFFFFFFFFFFFFFFFFFFFFFFF/BFFFFFDFFFFFD/F.ABFFFFFFFFFFFFFFFFFFFFFFFFFFFFEFFFFFFFFFFEFFB
@M05620:37:000000000-D9766:1:1101:16668:15495 1:N:0:70
ACCACACCTTCTACAATGAGCTGCGTGTGGCTCCCGAGGAGCACCCCGTGCTGCTGACCGAGGCCCCCCTGAACCCCAAGGCCAACCGCGAGAAGATGACCCAGGTGAGTGGCCCGCTACCTCTTCTGGTGGCCGCCTCCCTCCTTCCTGGCCTCCCGGAGCTGCGCCCTTTCTCACTGGTTCTCTCTTCTGCCGTTTTCCGTAGGACTCTCTTCTCTGACCTGAGTCTCCTTTGGAACTCTGCAGGTTCT
+
AAAABAABFFFFFGGGGGGFGFHBEGFFGEGHHFGGGGGGGHGHHGGGFEECDBCGGHHGGGCGFGEEGGGHHHEGGGGEAGHHHGGGGGGGCDFCDDHHHHEFFHH<0?FGGHECGGGGFHGGHHGHBHFGGFCGGDG.EHHGHGGFGGGGGBFGGGB@B-9CF?BFBBFFFFFFFFFFFFFFFFFFFFFFFFBFDFFFFDFFA?FFBFFFFF/BBBFFFFFFF.FFFBFFFFFFFBFF/FFFFFF.BFB
@M05620:37:000000000-D9766:1:1101:19399:15529 1:N:0:70
ACCACACCTTCTACAATGAGCTGCGTGTGGCTCCCGAGGAGCACCCCGTGCTGCTGACCGAGGCCCCCCTGAACCCCAAGGCCAACCGCGAGAAGATGACCCAGGTGAGTGGCCCGCTACCTCTTCTGGTGGCCGCCTCCCTCCTTCCTGGCCTCCCGGAGCTGCGCCCTTTCTCACTGGTTCTCTCTTCTGCCGTTTTCCGTAGGACTCTCTTCTCTGACCTGAGTCTCCTTTGGAACTCTGCAGGTTCT
+
CCCCCCCCFFFFGGGGGGBFGGHHGGGBFEHHHGGGFGGGGHHHHGGEEGGGHHHHHHHFFGGGGGGGGGGHHHHGGGGHGHHHHGGGGGBDGGHHHHHHHHFGFHHGHHHGGH?CGGGGHHHHHHHHHHHGHHGGGGGHGHHGHGGGGGGGGGGGGGGACGGGGGFFFFFFFFFFFFFFFFFFFFFFFFFFFFFFFFFFFFFFDDFFFFFFFFFFFFFFFFFFBFFFFFFFFFFFFFFFFFFFFFFFFFF
@M05620:37:000000000-D9766:1:1101:12856:15542 1:N:0:70
ACCACACCTTCTACAATGAGCTGCGTGTGGCTCCCGAGGAGCACCCCGTGCTGCTGACCGAGGCCCCCCTGAACCCCAAGGCCAACCGCGAGAAGATGACCCAGGTGAGTGGCCCGCTACCTCTTCTGGTGGCCGCCTCCCTCCTTCCTGGCCTCCCGGAGCTGCGCCCTTTCTCACTGGTTCTCTCTTCTGCCGTTTTCCGTAGGACTCTCTTCTCTGACCTGAGTCTCCTTTGGAACTCTGCAGGTTCT
+
AAAAAAA1BFFFGGGD3FF1G1F1FEEAA0AFEAFECGGE?GGFHG/EAAE/DGFFHHFE?GCGGGGGGCEFHHGGGGGHGEHHHGGGGG@C@CHHBGHHHHFHG<GGGHBFAGG@CGGCHFFGFDH0<D/CCHCC-:.CEHF./0;;BFGEAFFA.E??@A.FB@99@=//;BFBFBFB9B/B999BFFF/:B-;ABEBBFFFFFFFFFB/F/;9BFBFFFFFBFFFFBFBFFFFFFFFFFFFFFFFFFF
@M05620:37:000000000-D9766:1:1101:16715:15545 1:N:0:70
ACCACACCTTCTACAATGAGCTGCGTGTGGCTCCCGAGGAGCACCCCGTGCTGCTGACCGAGGCCCCCCTGAACCCCAAGGCCAACCGCGAGAAGATGACCCAGGTGAGTGGCCCGCTACCTCTTCTGGTGGCCGCCTCCCTCCTTCCTGGCCTCCCGGAGATGCGCCCTTTCTCACTGGTTCTCTCTTCTGCCGTTTTCCGTAGGACTCTCTTCTCTGACCTGAGTCTCCTTTGGAACTCTGCAGGTTCT
+
ABBBBAABFFFFFGGFFEFGFGHFEBEFG2FGHGG2EEGEFHHHHGGEEAECFFFHHFGGGGGGFGEGGGGHHHCEGGGEFHHEAFFFGCBDFDHGF<FHHHHHEHHFH1FGGHHGGGGGGGHHHHHGFDGGGG-DGGGECGHGBGGG0F/FAFGGGDDB9-/;FDGFFFFFFFFFFFFFFFFFFFFFFFFFFFFFFFFFFFFFFFFFFFFFFFFFFFFFFFFF/FBFFFFFFFFFFFFFFFFFFFFF/FF
@M05620:37:000000000-D9766:1:1101:13321:15567 1:N:0:70
ACCACACCTTCTACAATGAGCTGCGTGTGGCTCCCGAGGAGCACCCCGTGCTGCTGACCGAGGCCCCCCTGAACCCCAAGGCCAACCGCGAGAAGATGACCCAGGTGAGTGGCCCGCTACCTCTTCTGGTGGCCGCCTCCCTCCTTCCTGGCCTCCCGGAGCTGCGCCCTTTCTCACTGGTTCTCTCTTCTGCCGTTTTCCGTAGGACTCTCTTCTCTGACCTGCGTCTCCTTTGGAACTCTGCAGGTTCT
+
CCCCBBBCFFFFGGGGGGEGGGHHGGGBGFHHGGFFGGGGGHHHHGGGGEGGHHHHHHHFGGGGGGGGGGFHFHHGGEGHGHHHEFE@CF<BFGHF2?FHHHEHFH11CGHGGH/<@?DGHFHHHHHHH<GDHFCFCAEHGFHGHFGFBFFGF0FGGGD?--9/BDFFFFFFBFFFFFFFFFFFFFFFFFFFFB9;DFFFE?B?D?/BFFFFFBFFFBBFFFBF.@DADFFFFFFFFFBFBB//;BAFFFF
@M05620:37:000000000-D9766:1:1101:15595:15573 1:N:0:70
ACCACACCTTCTACAATGAGCTGCGTGTGGCTCCCGAGGAGCACCCCGTGCTGCTGACCGAGGCCCCCCTGAACCCCAAGGCCAACCGCGCGAAGATGACCCAGGTGAGTGGCCCGCTACCTCTTCTGGTGGCCGCCTCCCTCCTTCCTGGCCTCCCGGAGCTGCGCCCTTTCTCACTGGTTCTCTCTTCTGCCGTTTTCCGTAGGACTCTCTTCTCTGACCTGAGTCTCCTTTGGAACTCTGCAGGTTCT
+
BBCCCCCBFFFFGGGGGG5GGGHHGGGAEEHHHGFGFGGGGHHHHGGGFGGGHHHHHHHEEGGGGGGGGGGHHHHGGGGHGHHHHGGGGG/BDGGGHHHHHHGHGHH1GHHGGHGGGGGGHHHHHHHHHHHGHHGGGGGGGGGGGGGGGGGGGGGGGGGGGGFFFFFFFFFFFFHHHFFFFFFFHHFFFFFHHFFFFFFHFFFFFFFFFFFFFHFFFFFFFFFF/FFFFFFFFFHFFFFFFFFFFFFFFFF
@M05620:37:000000000-D9766:1:1101:27492:15613 1:N:0:70
ACCACACCTTCTACAATGAGCTGCGTGTGGCTCCCGAGGAGCACCCCGTGCTGCTGACCGAGGCCCCCCTGAACCCCAAGGCCAACCGCGAGAAGATGGCACGAGTAGAGGGCACCACACTATTTCGGGGGACTCCCTCCTTCCTCCCTTACCACCGCTGCGGCCCCACTTCCTCATTGTTCATTCTTCCGACCTTTTTCGGACACACTACTTTCAAAAGATCATAATTCTTTACTAATCAGGTGCTTCCT
+
AAAAABABFFFFFGGGGGFGFDHFGAEGEEHHFGGGAEGEFHHHHGGG1AEFDDAFH2FFEECGFF@FGGGGHGH/EGDEFCHHE//<BC@BBFCGDG2222//</0?1<0/><..<..>00<10<<-.---;.99./C./0CB00;./0/9:09;.-9-:-----;..;;B///;99/9B//////://..;-9/9//;-;DB-.99//9/////////./////////////////;//////9/;///
@M05620:37:000000000-D9766:1:1101:12710:15619 1:N:0:70
ACCACACCTTCTACAATGAGCTGCGTGTGGCTCCCGAGGAGCACCCCGTGCTGCTGACCGAGGCCCCCCTGAACCCCAAGGCCAACCGCGAGAAGATGCCCAGGTGAGTGGCCCGCTACCTCTTCTGGTGGCCGCCTCCCTCCTTCCTGGCCTCCCGGAGCTGCGCCCTTTCTCACTGGTTCTCTCTTCTGCCGTTTTCCGTAGGACTCTCTTCTCTGACCTGAGTCTCCTTTGGAACTCTGCAGGTTCTA
+
3AABBABABFFFGGGGCGCGGGHHGEFBAAGCGGAFGGCGGHGHHGEGEGGGHHHHHHHGGGGGGGGGGFFGFHHGEGGEEHHFGFDGGGFGGGHGHHHHHHHEHHHHFHGGGHCFGGGHHHHHHHHHHEDGFCGGGGHGHHGHHGGGGEGGGGGGGDACBGFGGGFFFFFFFFFFFFFFFFFFFFFFFFFFFFFFFFFFFFFFDBFFFFFFFFFFFFBFFFEFFFFFFFFFFFFFFFFFFFFFFFFFFFB
@M05620:37:000000000-D9766:1:1101:5605:15626 1:N:0:70
ACCACACCTTCTACAATGAGCTGCGTGTGGCTCCCGAGGAGCACCCCGTGCTGCTGACCGAGGCCCCCCTGAACCCCAAGGCCAACCGCGAGAAGATGACCCAGGTGAGTGGCCCGCTACCTCTTCTGGTGGCCGCCTCCCTCCTTCCTGGCCTCCCGGAGCTGCGCCCTTTCTCACTGGTTCTCTCTTCTGCCGTTTTCCGTAGGACTCTCTTCTCTGACCTGAGTCTCCTTTGGAACTCTGCAGGTTCT
+
BBBBBBBBFFFFGGGGFGGFGGHHGEGFGEHHHGGGGGGGGHHHHGGGEEGGHHGHHHHGGGGGGGGGGGGHHHHGGGGHGHHHHGGGGGGGGGHHGHHHHHHHGHHHHHHGGHHGGGGGHHHHHHHHHHHGHHGGGGGHGHHGHGGGGGGGGGGGGGGGGGGGGGFFFFFFFFFFFFFFFFFFFFFFFFFFFFFFFFFFFFFFFFFFFFFFFFFFFFFFFFFFFFFFFFFFFFFFFFFFFFFFFFFFFFF
@M05620:37:000000000-D9766:1:1101:14344:15647 1:N:0:70
GAGGCTGCTTTGGAAGAGCACACGTCTGAACTCCAGTCACGAATTCGTATCTCGTATGCCGTCTTCTGCTTGAAAAAAAAAAAAACCGCGCAACGACGACCCAGGTGCGTGGCCAGCTACCTCTTCTTGTTACCGCCTCCCTCCTTCCTGGCCTCCCGAAGATGCGCCCTCTCTCCCTTGGTCGCTCATCTGCCTTTTTCCTTATGACTCTCTTATCTTACCTGCGTCTCCTATTGCCCTCTGCCTGTTCT
+
AAABBAFBFFFFGGDGFGGGGGGGHHHFFHHHHHHGFF3GGGEGHHFFFFHHHHFGHHHHEAAFFHHGHHHHGHHFHGG@>>>>>E////////////</<>//<?11><.-<F1<.000<<0<00000=00;0.-:;.;CH/./00/C09.90.;E..--.;=9-.9;-../;//;.9./;/-99A.;BB/;9;9//;;F///////9/;B9///;///9;FFA99-..///9/////;;./9///;/9/
@M05620:37:000000000-D9766:1:1101:6840:15650 1:N:0:70
ACCACACCTTCTACAATGAGCTGCGTGTGGCTCCCGAGGAGCACCCCGTGCTGCTGACCGAGGCCCCCCTGAACCCCAAGGCCAACCGCGAGAAGATGACCCAGGTGAGTGGCCCGCTACCTCTTCTGGTGGCCGCCTCCCTCCTTCCTGGCCTCCCGGAGCTGCGCCCTTTCTCACTGGTTCTCTCTTCTGCCGTTTTCCGTAGGACTCTCTTCTCTGACCTGAGTCTCCTTTGGAACTCTGCAGGTTCT
+
CCDCDCCCFFFFGGGGGGGGGGHHGGGGHGHHHGGGGGGGGHHHHGGGGGGGHHHHHHHGGGGGGGGGGGGHHHHGGGGHGHHHGGGGGGGGGGHGHHGHHHAHGHHHHHFEGHHGGGGGHHHHHHHHHHHGHHGGGGGHGHHGFFGFGGGGGGGGGGGGGGGGGGFFFFFFFFFFFFFBBFFFFFFFFFFFFFFFFFFFFFF.AAFFFFFFFFFFFFFBBFFFFFFFFFFFFF0/9;BFFFFFFFFFFFF
@M05620:37:000000000-D9766:1:1101:26106:15651 1:N:0:70
ACCACACCTTCTACAATGAGCTGCGTGTGGCTCCCGAGGAGCACCCCGTGCTGCTGACCGAGGCCCCCCTGAACCCCAAGGCCAACCGCGAGAAGATGACCCAGGTGAGTGGCCCGCTACCTCTTCTGGTGGCCGCCTCCCTCCTTCCTGGCCTCCCGGAGCTGCGCCCTTTCTCACTGGTTCTCTCTTCTGCCGTTTTCCGTAGGACTCTCTTCTCTGACCTGAGTCTCCTTTGGAACTCTGCAGGTTCT
+
BBBBBBBBFFFFGGGGGGBGGGHHGGGEGGHHHGGGGGGGGHHHHGGGGFGGHHHHHHHGGGGGGGGGGGGHFHHGGGGHGHHHHGGGGG/CGGHHHHHHHHHHGFCGHHFFGHHGGGGGHHHGGHHHHHHFHHGGFGGHGHHGHGGGGGGGGGGGGGGGFGGGGGFFFFFFFFFFFFFFFFFFFFFFFFFFFFFDFFFFFFFFFFFFFFFFFFFFFFFFFFFFBFFFFFFFFFFFFFFFFFFFFFFFFFF
@M05620:37:000000000-D9766:1:1101:25992:15665 1:N:0:70
GAGGCTGCTTTGGAAGAAACTCATAGATTACTGCAACAGTTCACCCTGGACCTGGAAAAGTTTCTTGCCTGGATTACAGAAGCTGAAACAACTGCCAATGCCAGCTACCCGGAACGATAGGTCCTCAGAAGACTGCAAGCGAGCAAAATAGCCGATCAAAGAAGCGCAAGTAAGCAATGGATCTCTGCTCTACCACTCTCCCGCACACTATCGAACAATTATCATCATTTGTACGTTTAACCACCAAGTCT
+
A?>AAACABDBFFFB44FBAEBEAFHFHHFGFGHFDHFFGHF5DFGAGE2BBGFGC332GAFHGBFFBBFBABDB3B5BFFBBBGBBGBFAGFGGHFHGF3B33B@3B2B1>>E/>?/?/344?33BBB433?B3BB1?////>/0@G1111@/>//??G1??0<-<-@->1=D00<<0/00<<G000<0C00<0:;/00//.---99/;00..;.;F00;0;00;009;0909.;;F9////;..;;9//
@M05620:37:000000000-D9766:1:1101:6848:15666 1:N:0:70
ACCACACCTTCTACAATGAGCTGCGTGTGGCTCCCGAGGAGCACCCCGTGCTGCTGACCGAGGCCCCCCTGAACCCCAAGGCCAACCGCGAGAAGATGACCCAGGTGAGTGGCCCGCTACCTCTTCTGGTGGCCGCCTCCCTCCTTCCTGGCCTCCCGGAGCTGCGCCCTTTCTCACTGGTTCTCTCTTCTGCCGTTTTCCGTAGGACTCTCTTCTCTGACCTGAGTCTCCTTTGGAACTCTGCAGGTTCT
+
CCCCCCCCFFFFGGFGGGGGGGHHGFGGHGHHHGGGGGGGGHGHHGGGFGGGHHHHGHHGGGGGGGGGGGGHFHHGGGGHGHHHHGGGGGGGGGHHGHEHHHFGGHHHHHHGGHHGGGGGHHHHHHHHHHHGHHGGGGGHGHHGHGGGGGGGGGGGGGBGGGGGGGFFFFFFFFFFFFFFFFFFFFFFFFFFFFFFFFFFFFFFFFFFFFFFFFFFFFFFFFFFFFFFFFFFFFFFFFFFFFFFFFFFFFF
@M05620:37:000000000-D9766:1:1101:26105:15669 1:N:0:70
ACCACACCTTCTACAATGAGCTGCGTGTGGCTCCCGAGGAGCACCCCGTGCTGCTGACCGAGGCCCCCCTGAACCCCAAGGCCAACCGCGAGAAGATGAACCCAGGTAGGTGCCCGGCACCTCCTCCTGTTGGCCGCCTCCCTCCTTCCTGGCCTCCCGACCCTGCGCCCTTTCTCCCTGGTCCTCCCTTCTGCCGTTTTCCTCAGAACCCTCTCCTCTAACCTAAGTCTCCTTTGGAACTCTGCAGGTCC
+
AAAABABAFFFFGGGGFGDBGGHHGGGGEGGHHFFG2EGFEHHHHGGEBEFFFHHGHHHFEE0EFGGGGGGHGHHGGGGHGHHHHGGGGG@BBDH2?FHHHH?/?<<11<??1??.-<-->/.<<</GH0<<.G0-;:.;G./CDFBFF0C/C.0;EEE.--://.-;A--B////;9:B.;/////9:/./9;/:;AF?F9//////.....:/:/.9//:.///;9/9;/;:B//////:////;:99/
@M05620:37:000000000-D9766:1:1101:24220:15687 1:N:0:70
ACCACACCTTCTACAATGAGCTGCGTGTGGCTCCCGAGGAGCACCCCGTGCTGCTGACCGAGGCCCCCCTGAACCCCAAGGCCAACCGCGAGAAGATGACCCCGGTGAGTGGCCCGCTACCTCGTCTGGTGGCCGCCCCCCTCCGTCCTGGCCTCCCGGAGCTGCGCCCCTGCTCATTGGTTCTCTCTTCTTCCGTTTTCCGTCGGACTCTCTTCTCTGATCTGAGTCTCCTTTGTAACTCTGCAGGTTCC
+
AAAAAAAAFFFFGGGB3BFFGFHGGEEEA0FGFFG?0EFEEG/FHGGEB/FFDFHCGHHE/>>EFAFGGGGB@1FEGGEF/<GHEG?EC<C@BCH1>1?1?0?>/<>?0><..<>><<@-<G0.C<;:;:/.:=-;@-99-99C.9;;90/;-/;-9-9;9;-//--9-----/;B////9-99BFB/9BF//9-/9;-/B-B-@-;9@FF/B/;;;9/;/9//;/9;B;///9///9;BF///;/AA/9/
@M05620:37:000000000-D9766:1:1101:24243:15695 1:N:0:70
ACCACACCTTCTACAATGAGCTGCGTGTGGCTCCCGCGGAGCACCCCGTGCTGCTGACCGAGGCCCCCCTGAACCCCAAGGCCAACCGCGAGAAGATGACCCCGGTGAGTGGCCCGCTACCTCTTCTGGTGGCCGCCTCCCTCCTTCCTGGCCTCCCGGAGCTGCGCCCTTTCTCACTGGTTCTCTCTTCTGCCGTTTTCCGTCGGACTCTCTTCTCTGACCTGAGTCTCCTTTGGAACTCTGCAGGTTCT
+
BBBAABBAFFFFGGGGGGGGGGHHGGGGDCFHHFGG2EE?EEGHHGGEEEFF5FHGGHHG>E@EGGGGGGGHHHHGGFGHGHHGHGGGGCFFCDF1FFGEFG/>A<<<>=0<CG<<<--;CGHHHC<0:;;CCG-?AAEGGGFD/FBF00;;C0CEF.:;:B9:B-@DD9:FFFFFFF/BBFFFFFFBFFFFFF-A.FEFF.;.9-;9DFFFEFBFF//;/B9:B.;9B/BFFF//;;FFF:9/B;?.;F9
@M05620:37:000000000-D9766:1:1101:12054:15703 1:N:0:70
ACCACACCTTCTACAATGAGCTGCGTGTGGCTCCCGAGGAGCACCCCGTGCTGCTGACCGAGGCCCCCCTGAACCCCAAGGCCAACCGCGAGAAGATGACCCAGGTGAGTGGCCCGCTACCTCTTCTGGTGGCCGCCTCCCTCCTTCCTGGCCTCCCGGAGCTGCGCCCTTTCTCACTGGTTCTCTCTTCTGCCGTTTTCCGTAGGACTCTCTTCTCTGACCTGAGTCTCCTTTGGAACTCTGCAGGTTCT
+
CCCCDCCDFFFFGGGGGGGGGGHHGGGEHGHHHGGGGGGGGHHHHGGGGGGGHHHHHHHGGGGGGGGGGGGHHHHGGGGHGHHHHGGGGGGGGGHHHHFHHHHHGHHHHHHGGHHGGGGGHHHHHHHHHHHGHHGGGGGHGHHGHGGGGGGGGGGGGGGG?GGGGGFFFFFFFFHFFFFFFFFFFFFFFFFFFFFFFFFFFFFFFFFFFFFFFFFFFFFFFFFFFFFFFFFFFFHFFFFFFFFFFFFFFFF
@M05620:37:000000000-D9766:1:1101:9764:15714 1:N:0:70
ACCACACCTTCTACAATGGAACTCTGCAGGCTCTAGATCGGAGAGCACCCGTCTGAACTCCAGTCACGATTTCGTACATCGTATGCCGCCTTCTGCTTGAACAAAAAAGAAGCCCCCCGCCCTTTATGTTTGCTACCAACCTCCACACTAGCCACCGTGCTCATGACCCTTTTTCCCTTGATTCAGGCTTTTCCGATTTCGCACTCCTTTCTCTCCATTCCCACAATTCTCTTTGGATGTACGCGTTACTT
+
ABB3ABBBFFFFGGGGFGECGCHHHHFBGF2FA3DFGHHA?2?22FG2CE0EEEBEGHFAABG5BBE11111D2B2115D>11B?GG///1133@4F33?@34?CB?///0??0//<//////01<<11110<<11011.>0FG001.00</<0<<..<..00<00/////:00;000;/000;000/./;:CF..:9AF/9.--//000;0/;FF///////9;.9BB/B/;/////////..-9-..//
@M05620:37:000000000-D9766:1:1101:13482:15723 1:N:0:70
ACCACACCTTCTACAATGAGCTGCGTGTGGCTCCCGAGGAGCACCCCGTGCTGCTGACCGAGGCCCCCCTGAACCCCAAGGCCAACCGCGAGAAGATGACCCAGGTGAGTGGCCCGCTACCTCTTCTGGTGGCCGCCTCCCTCCTTCCTGGCCTCCCGGAGCTGCGCCCTTTCTCACTGGTTCTCTCTTCTGCCGTTTTCCGTAGGACTCTCTTCTCTGACCTGAGTCTCCTTTGGAACTCTGCAGGTTCT
+
AAB@BABBFFFFGFGFGGGGFGHHGGGGHEGFHGGGGGCGECGHHGGGEAEFHEGFHHHGGGGGGGGGGGGEHHHGGGDFGHHHHGGGGGGGGGHFGHGHHHHHGHHHHDDFEHHGG?FGHHHHHHHHGHHGHHGGGGGHGHHGFGGGGGGGGGGGGGGGGGFGGGFFFFFFFFFFFFFFFFFFFFFFFFFFFFCFFFFFFFFFFFFFFFFFFFFFFFFFFFFFFFFFFFFFFFFFFFFFFFFEFFFFFFF
@M05620:37:000000000-D9766:1:1101:8796:15750 1:N:0:70
ACCACACCTTCTACAATGAGCTGCGTGTGGCTCCCGAGGAGCACCCCGTGCTGCTGACCGAGGCCCCCCTGAACCCCAAGGCCAACCGCGAGAAGATGACCCAGGTGAGTGGCCCGCTACCTCTTCTGGTGGCCGCCTCCCTCCTTCCTGGCCTCCCGGAGCTGCGCCCTTTCTCACTGGTTCTCTCTTCTGCCGTTTTCCGTAGGACTCTCTTCTCTGACCTGAGTCTCCTTTGGAACTCTGCAGGTTCT
+
CCCCCBBCFFFFGGGGGGGGGGHHGGGEHGHGHGGGGGGGGHHHHGGGEGGGHHHHHHHGGGGGGGGGGGGHHHHGGGGHGHHHHGGGGGGGGGHHHHHHHHHHGHHHHHHGGHHGGGGGHHHHHHHHHHHGHHGGGGGHGHHGHGGGGGGGGGGGGGGGGGGGGGFFFFFFFFHHHFFFFFFFFFFFFFFHFFFDFFFFFFFFFFFFFFFFFHFHFHFFFFFFFFFFHHFFFFFFFFFFFFFFFFFFFFF
@M05620:37:000000000-D9766:1:1101:13372:15782 1:N:0:70
ACCACACCTTCTACAATGAGCTGCGTGTGGCTCCCGAGGAGCACCCCGTGCTGCTGACCGAGGCCCCCCTGAACCCCAAGGCCAACCGCGAGAAGATGACCCAGGTGAGTGGCCCGCTACCTCTTCTGGTGGCCGCCTCCCTCCTTCCTGGCCTCCCGGAGCTGCGCCCTTTCTCACTGGTTCTCTCTTCTGCCGTTTTCCGTAGGACTCTCTTCTCTGACCTGAGTCTCCTTTGGAACTCTGCAGGTTCT
+
>AAAA?AAFFCFGGGCFGAFGEBEE0E000GHFFFE0A//AGHCFFEGAEFGFGFGF0BE?EE@EEE/EE/CGFHGGGGHGGHHHGGGGGGCCGHHBGFHHHHHGHGGFGFFGHHGGGGCHHHHGHHGHHFCAHGCGGCHGHHGHGFGGFGEFGGGEBG-A@GGGG?F@@FFFFFFFFF-FFFFFFFFFFFFFF@BFFFFFFFFFFFFFFFFFFFEFFFBFFFFFFFFBFFFFFFFFFFFFFFFFFFFFFF
@M05620:37:000000000-D9766:1:1101:20651:15784 1:N:0:70
ACCACACCTTCTACAATGAGCTGCGTGTGGCTCCCGAGGAGCACCCCGTGCTGCTGACCGAGGCCCCCCTGAACCCCAAGGCCAACCGCGAGAAGATGACCCAGGTGAGTGGCCCGCTACCTCTTCTGGTGGCCGCCTCCCTCCTTCCTGGCCTCCCGGAGCTGCGCCCTTTCTCACTGGTTCTCTCTTCTGCCGTTTTCCGTAGGACTCTCTTCTCTGACCTGAGTCTCCTTTGGAACTCTGCAGGTTCT
+
CCCCCCCBFFFFGGGGGG5FGGHHGGGBGGHHHGGGGGGGGHHHHGGFFFGGHHHHHHHGGGGGGGGGGGGHHHHGGGGHGHHHHGGGGG@DGGHHHHHHHHHHGHHFHHHGGHHGGGGGHHHHHHHHHHHGHHGGGGGHGHHGHGGGGGGGGGGGGGG?ACFGGGFFFFFFFFFFFFFFFFFFFFFFFFFFFFFFFFFFFFFFFFFFFFFFFFFFFFFFFFFFBFFFFFFFFFFFFFFFFFFFFFFFFFF
@M05620:37:000000000-D9766:1:1101:10453:15803 1:N:0:70
ACCACACCTTCTACAATGAGCTGCGTGTGGCTCCCGAGGAGCACCCCGTGCTGCTGACCGAGGCCCCCCTGAACCCCAAGGCCAACCGCGAGAAGATGACCCAGGTGAGTGGCCCGCTACCTCTTCTGGTGGCCGCCTCCCTCCTTCCTGGCCTCCCGGAGCTGCGCCCTTTCTCACTGGTTCTCTCTTCTGCCGTTTTCCGTAGGACTCTCTTCTCTGACCTGAGTCTCCTTTGGAACTCTGCAGGTTCT
+
CCCCCBCCFFFFGGGGGGGGGGHHGEGFHGHHHGGGGGGGGHHHHGGGEFGGHHHHHHHGGGGGGGGGGGGHHHHGGGGHGHHHHGGGGGGGGGHHHHHHHHHHGHHHHHHGGHHGGGGGHHHHHHHHHHHGHHGGGGGHGHHGHGGGGGGGGGGGGGGGGGGGGGFFFFFFFFFFFFFFFFFFFFFFFFFFFFFFFFFFFFFFFFFFFFFFFFFFFFFFFFFFFFFFFFFFFFFFFFFFFFFFFFFFFFF
@M05620:37:000000000-D9766:1:1101:22730:15821 1:N:0:70
ACCACACCTTCTACAATGAGCTGCGTGTGGCTCCCGAGGAGCACCCCGTGCTGCTGACCGAGGCCCCCCTGAACCCCAAGGCCAACCGCGAGAAGATGACCCAGGTGAGTGGCCCGCTAACTCTTCTGGTGGCCGCCTCCCTCCTTCCTGGCCTCCCGGAGCTGCGCCCTTTCTCACTGGTTCTCTCTTCTGCCGTTTTCCGTAGGACTCTCTTCTCTGACCTGAGTCTCCTTTGGAACTCTGCAGGTTCT
+
BBBBBBBBFFFFGGGGGGGGGGHHGGGGHGHHHGGFGGGGGHHHHGGGEEGGFGHHHHHGGGGGGGGGGGGHHHHGGGGFGHHHHGGGGGGGGGHFBGHHHHHEFFGF0?FGGHGGG?C.GDHHHHDHFHHGHHGGGGGHGHHG/FGGGGGGGGGGG?B;-;CGGGFFFFFFFFFFFFFFFFFFFFFFFFFFEFFFFFFFFDFF?.BFFFFFFFFFFFFFFFFB/:9FFFBFFFFFBFFFFFFFFBA.BFF
@M05620:37:000000000-D9766:1:1101:19687:15826 1:N:0:70
ACCACACATTCTACAATGCGCTGCGTGAGGCTCTCGAGGAGCACCCCTTGCTGCTGACCCAGGCCCCCCTGAACCCCAAGGCCAACCGCGCGAAGATGACCCAGGTGCGTGGCCTGCTACCTCTTCTGGTGGTCGCCTCCCTCCTTCCTGGCCTCCCGGAGTTGCGCCCTTTCTCACTGGTTCTCTCTTCTGCCGTTTTCCGTAGGACTCTCTTCTCTGACCTGCGTCTCCTTTGGAACTCTGCAGGTTCT
+
BBBBBBB3BBDFGFGGGGFEGGGGGGG2ABFEG3BB3BAEDHHHHGG1E2BGBGGFHGG2B1CFGGGGGEAGCGHGGGGHGHHHHGGGGGGGGGG?GGFHHH/?/FGHGGGGDH<?FCDGHGHHH=>FGHHGDHGFDEGEFHHGGHHHHGEGFHHHGB---.;;FDGGGGGGGGGGGFFFFFFFFFFFFFFFFF-ADFFFFFF.9.BFFFFFFF9;FFFFFFFF?DD;DFBFFFB/BFFFFFEFFFFFFFF
@M05620:37:000000000-D9766:1:1101:11268:15831 1:N:0:70
ACCACACCTTCTACAATGAGCTGCGTGTGGCTCCCGAGGAGCACCCCGTGCTGCTGACCGAGGCCCCCCTGAACCCCAAGGCCAACCGCGAGAAGATGACCCAGGTGAGTGGCCCGCTACCTCTTCTGGTGGCCGCCTCCCTCCTTCCTGGCCTCCCGGAGCTGCGCCCTTTCTCACTGGTTCTCTCTTCTGCCGTTTTCCGTAGGACTCTCTTCTCTGACCTGAGTCTCCTTTGGAACTCTGCAGGTTCT
+
ABBBBAAAFFFFGGGGGGGGGGHFGGGGAEGHHGGG?EG?AGFHHGGGEEGAFBGHHHHGFG?EEFEGGGGHFHHGGGGFGHHHEGGGG?FCG/G<FDDFGHHHGCCGFFGGGCFGGGGGHHHHGHHGG<GEGHGGGDGHGHBFHBGGBGFGFGGGEGAFAD.CBGFFFCFFFFFFFFFFB9BFFFFFBBFFFFADDFEFFFFFFBFFFFFFFFFFFBBBBFFFFFFFFFBFFFEB/9:BF99FF9.9BF9
@M05620:37:000000000-D9766:1:1101:19681:15848 1:N:0:70
ACCACACCTTCTACAATGCGCTGCGTGTGGCTCCCGAGGAGCACCCCTTGCTGCTGACCAAGGCCCCCCTGAACCCCAAGGCCAACCGCGCGAAGATGACCCAGGTGCGTGGCCTGCTACCTCTTGTGGTGGTCGCCTCCCTCCTTCCTGGCCTCCCGGAGTTGCGCCCTTTTCCACTGGTTCTCTCTTCTGCCGTTTTCCTTAGGACTCTCTTGTCTCACCTGTGTCTCCTTTGGAACTCTGCAGGTTCT
+
AAAAAAA1BBFFGGGGGGGGGGGGGFGAA0FGH0BE/EGEEHGHHGGAAFGGFGHHHHG1?FCGHGGGGGEHHHHGGGGHGHHHHGGGGGGGGGGCFFF1<?/?F?F1/FA//F<<>GG1>FG111>0.<<.CG--..=..CGGG0<G0C/.;F.E.A---;C0B-;E--9;///////-;;//B/9FF////99--/-/:/9////;F/BF/F/B:F//;FFB/;BFBF//;////9/;FF/9B9A:/9/
@M05620:37:000000000-D9766:1:1101:19322:15865 1:N:0:70
ACCACACCTTCTACAATGAGCTGCGTGTGGCTCCCGAGGAGCACCCCGTGCTGCTGACCGAGGCCCCCCTGAACCCCAAGGCCAACCGCGAGAAGATGACCCAGGTGAGTGGCCCGCTACCTCTTCTGGTGGCCGCCTCCCTCCTTCCTGGCCTCCCGGAGCTGCGCCCTTTCTCACTGGTTCTCTCTTCTGCCGTTTTCCGTAGGACTCTCTTCTCTGACCTGAGTCTCCTTTGGAACTCTGCAGGTTCT
+
ACCBCBBAFFFFGGGGGGBFGGHHGGGEGFHHHFGEDEGGGHHHHGGEFGGGHHHHHHHEEGGGGGGGGGGHHHHGGGGHGHHHHGGGGG/>DGFHHHHHHHGHGHHFHHHGGHHGGGGGHHHHHHHHHHHGHHGGGGGHGHHGHGGGGGGGGGGGGGGGGGGGGGFFFFFFFFFFFFFFFFFFFFFFFFFFFFFFFFFFFFFFFFFFFFFFFFFFFFFFFFFF/FFFFFFFFFFFFFFFFFFFFFFFFFF
@M05620:37:000000000-D9766:1:1101:25049:15873 1:N:0:70
ACCACACCTTCTACAATGAGCTGCGTGTGGCTCCCGAGGAGCACCCCGTGCTGCTGACCGAGGCCCCCCTGAACCCCAAGGCCAACCGCGAGAAGATGACCCAGGTGAGTGGCCCGCTACCTCTTCTGGTGGCCGCCTCCCTCCTTCCTGGCCTCCCGGAGCTGCGCCCTTTCTCACTGGTTCTCTCTTCTGCCGTTTTCCGTAGGACTCTCTTCTCTGACCTGAGTCTCCTTTGGAACTCTGCAGGTTCT
+
BBBBBBBBFFFFGGGGGGGGGGHGGFGAAEFGGFGEDEFGGFDHHGGGGEEGGHHHHHHEFFCEGGGGGGGHFHHGGGGHGHHHHGGGDGCDGGHGGHHHHHHGFFH1FGHFGHGFG-DGHHHFHHHFHHHGHHGGGGGHGHHGHGGGGGGGGGGGGGA:9@FGGGFFFFFFFFFFFFFFFFFFFFFFFFFFFFFFDFFFFFFFF.FFFFFFFFFBFFFFFFFF/.99BFFFFFFFFFFFFFFFFFFFBFF
@M05620:37:000000000-D9766:1:1101:15719:15874 1:N:0:70
ACCACACCTTCTACAATGAGCTGCGTGTGGCTCCCGAGGAGCACCCCGTGCTGCTGACCGAGGCCCCCCTGAACCCCAAGGCCAACCGCGAGAAGATGACCCAGGTGAGTGGCCCGCTACCTCTTCTGGTGGCCGCCTCCCTCCTTCCTGGCCTCCCGGAGCTGCGCCCTTTCTCACTGGTTCTCTCTTCTGCCGTTTTCCGTAGGACTCTCTTCTCTGACCTGAGTCTCCTTTGGAACTCTGCAGGTTCT
+
AABBBCCBFFFFGGGGGG5FGGHHGEGEGGHHHGGGFGGGGHHHHGGGGGGGHHHGGHHGGGGGGGGGGGGHHHHGGGGHGHHHHGGGGG?DGGHGHHHHHHEGGHGHHHHGGHHGGCGGHHHHHHHHHHHGHHGGGGGHGHHGHGGGGGGGGGGGGGADGGGGGGFFFFFFFFFFFFFFFFFFFFFFFFFFFFFFFFFFFFFFFFFFFFFFFFFFFFFFFFFFFFFFFFFFFFFFFFFFFFFFFFFFFFF
@M05620:37:000000000-D9766:1:1101:22916:15889 1:N:0:70
GAGGCTGCTTTGGAAGAACCTGACAAGCCAGGGACACAAGATAGGACTAGCACACGTCTGAACTCCAGTCACGCATTCGGATCTCGTATGCCTTCTTCTGCTTGAAAAAAAAAAAAAACCTCTTCGGGTGGAACTCTCCCTCCTTCCTGTCCTCCGAGCGGGGGACCGTTTGTCCCTCGTGTTCTCTGTTGCCGTTTTCCGTGGGGCGATCTGCTGTGCCCTGGGTCCCCCTTGGAACCCTGCCCGGTGTA
+
11>A>1B>BB@BC1A11AB1A00BA10BA0BA00A0BABG0BDAF1100BBB1B0ABB0/121DBBBBDB11AB/B?BDB>/>BBB?>BBBB1B@1BBB11B1BBB@1>E/<<>/<///<?FF1<//.<>-.111100</CG.<00<=D0/:0C/.-:----99-;B-9AF-BFF/;9>A-9-/9///99///9;-/-;/-:-;@;-9----9///:/;/9:9--9--9---9;//9;9;FE9--;-;-;/
@M05620:37:000000000-D9766:1:1101:21306:15896 1:N:0:70
ACCACACCTTCTACAATGAGCTGCGTGTGGCTCCCGAGGAGCACCCCGTGCTGCTGACCGAGGCCCCCCTGAACCCCAAGGCCAACCGCGCGAAGATGACCCAGGTGAGTGGCCCGCTACCTCTTCTGGTGGCCGCCTCCCTCCTTCCTGGCCTCCCGGAGCTGCGCCCTTTCTCACTGGTTCTCTCTTCTGCCGTTTTCCGTAGGACTCTCTTCTCTGACCTGAGTCTCCTTTGGAACTCTGCAGGTTCT
+
CCCCCCCAFFFFGGGGGG5BGGHHGGGBGGHHHFFGGGGGGHHHHGGEEGGGHHHHHHHAEFGGGGGGGGGGHHHGGGGHGHHHGGGGGG/BCGGGHHHHHHHHFHHDGHHGGHEGGGGGHHHHHHHHHHHGHHGGGGGGGGGGFGGGFFFGGGGGG.-;9AAFFFFFFFFFFFFFFFFFBFFFFFFFFFFFFFAFFFFFFBB9:.0BFFFFFFFFFFFBFFFF/;FFFFFFFEFFFFFFFFFFFFFFFFF
@M05620:37:000000000-D9766:1:1101:13500:15911 1:N:0:70
ACCACACCTTCTACAATGAGCTGCGTGTGGCTCCCGAGGAGCACCCCGTGCTGCTGACCGAGGCCCCCCTGAACCCCAAGGCCAACCGCGAGAAGATGACCCAGGTGAGTGGCCCGCTACCTCTTCTGGTGGCCGCCTCCCTCCTTCCTGGCCTCCCGGAGCTGCGCCCTTTCTCACTGGTTCTCTCTTCTGCCGTTTTCCGTAGGACTCTCTTCTCTGACCTGAGTCTCCTTTGGAACTCTGCAGGTTCT
+
CCCCDCDCFFFFGGGGGGGGGGHHGGGGHGHHHGGGGGGGGHHHHGGGGGGGHHHHHHHGGGGGGGGGGGGHHHHGGGGHGHHHHGGGGGGGGGHHHHHHHHHHGHHHHHHGGHHGGGGGHHHHHHHHHHHGHHGGGGGHGHHGHGGGGGGGGGGGGGGGGGGGGGFFFFFFFFHFFHFFFFFFHHFFFFFHHFFFFFFFFFFFFFFFFFFFFHHHFHFHFFFFFFFFHFFFFHHFFFFFFFFFFFFFFFF
@M05620:37:000000000-D9766:1:1101:22374:15914 1:N:0:70
ACCACACCTTCTACAATGAGCTGCGTGTGGCTCCCGAGGAGCACCCCGTGCTGCTGACCGAGGCCCCCCTGAACCCCAAGGCCAACCGCGAGAAGATGACCCAGGTGAGCGGCCAGCTACCTCTTCTGGTGGCCGCCTCCCTCCTTCCTGGCCTCCCGGAGCTGCGCCCTTTCTCACTGGTTCTCTCTTCTGCCGTTTTCCGTAGGACTCTCTTCTCTGACCTGAGTCTCCTTTGGAACTCTGCAGGTTCT
+
1AA>AA1AFFC@BGG1ABA111B1A0ABF0GH1FFAEAE/EHHHHG?EEEEAFDFFHCCECEEGC//EGGGBH1/?EG?C/<G//?/<B<>///0?1111??/?F1?1?1<A?@<FFFHGCGHHFHH0G0<ECGCGGC.:./:9F00;0;/9FGFE9B-A-A.//@9B--/;//9;FBFF/9/BFFFFFFFFFF?B-BA99BF?B-/BB///BF//;/9/9FFF/FFFFFB/F/9B/B9/9BFFFB999F/
@M05620:37:000000000-D9766:1:1101:12263:15920 1:N:0:70
ACCACACCTTCTACAATGAGCTGCGTGTGGCTCCCGAGGAGCACCCCGTGCTGCTGACCGAGGCCCCCCTGAACCCCAAGGCCAACCGCGAGAAGATGACCCAGGTGAGTGGCCCGCTACCTCTTCTGGTGGCCGCCTCCCTCCTTCCTGGCCTCCCGGAGCTGCGCCCTTTCTCACTGGTTCTCTCTTCTGCCGTTTTCCGTAGGACTCTCTTCTCTGACCTGAGTCTCCTTTGGAACTCTGCAGGTTCT
+
CCCCCCCCFFFFGGGGGGGGGGHHGFGFHGHHHGGGGGFGGHHHHGGGGGGGHHHHHHHGGGGGGGGGGGGHGHHGGGGHGHHHHGGGGGGGGGHHHHHHHHHGGHHHHHHGGHHGGGGGHHHHHHHHHHHGHHGGGGGHGHHGHGGGGGGGGGGGGGGGGGGGGGFFFFFFFFFFFFFFFFFFFFFFFFFFFFFFFFFFFFFFFFFFFFFFFFFFFFFFFFFFFFFFFFFFFFFFFFFFFFFFFFFFFFF
@M05620:37:000000000-D9766:1:1101:13934:15937 1:N:0:70
ACCACACCTTCTACAATGAGCTGCGTGTGGCTCCCGAGGAGCACCCCGTGCTGCTGACCGAGGCCCCCCTGAACCCCAAGGCCAACCGCGAGAAGATGAACCAAGGTAGGGGCCCCCTTCCCTCTCTTGGGGGCCGCCCCCCTCTTTCTGGCCCCCCCGAACCTCCGCCTTTCCTCACTGGTTTCCTCTCCTCCCGTTTTCCGTAGGCCCCTCTCTTTGGCCTTGAGCCCCTTTTGGAATCCTCCGGTTCT
+
CCDDDDDDFFFFGGGGGGGGGGHHGGGGHGHHHGGGGGGGGHHHHGGGGGGGHHHHHHHGGGGGGGGGGGGHHHHGGGGHGHHHHGGGGGGGGGHHHHHEHH0/F/111//?/>D---00>/0/C/00<0.<-A--<--<C--</<0=00<0<.-<C-@----//..<..<F000:0.0</<0.0000<//0/<..<BF.B0.0.<.00.-..</0000/0<0000<0/.<.<F0F-B:00000/.<-<.0
@M05620:37:000000000-D9766:1:1101:27152:15970 1:N:0:70
ACCACACCTTCTACAATGAGCTGCGTGTGGCTCCCGAGGAGCACCCCGTGCTGCTGACCGAGGCCCCCCTGAACCCCAAGGCCAACCGCGAGAAGATGACCCAGGTGCGTGGCCCGCTACCTCTTCTGGTGGCCGCCTCCCTCCTTCCTGGCCTCCCGGAGCTGCGCCCTTTCTCACTGGTTCTCTCTTCTGCCGTTTTCCGTAGGACTCTCTTCTCTGACCTGAGTCTCCTTTGGAACTCTGCAGGTTCT
+
AAAABAAAFFFFDGGGDGFGGFHGGEEGEEHHFGGE?EGEGHGHHGGGEAEFHGAEGAEFGGGGGGEGGGGHHHF/EGGCFHHEG/?>CCCFFDHFDDHHHHEHE<?1//?AFH>>CGGC/00<D=<D0<CEH.@F-.;.;/9EGGGGGG/.C09CEG-;-;;/9BFF;FFF/BBFFFFFFFF/9B//;FFFFFFDFFFFFBF?A.;FF/BFFFF/9//;BFFFF.B/:///9BBFFFFFF//;;B?.//;
@M05620:37:000000000-D9766:1:1101:23729:15988 1:N:0:70
ACCACACCTTCTACAATGAGCTGCGTGTGGCTCCCGAGGAGCACCCCGGGCTGCTGACCGAGGCCCCCCTGAACCCCAAGGCCAACCGCGAGAAGATGACCCAGGTGCGTGGCCCGCTACCTCTTCTGGTGGCCGCCTCCCTCCTTCCTGGCCTCCCGGCGCTGCGCCCTTTCTCACTGGTTCTCTCTTCTGCCGTTTTCCGTAGGACTCTCTTCTCTGACCTGCGTCTCCTTTGGAACTCTGCAGGTTCT
+
AAAAAAA1FF1@FFGDG1111B1AFAE0B00BFFE0AE//AGHHHG///AAEA/11FG0>>E?EGGGGCE/BFHHGGGEH/GHHHGG@C<><C/?1?1FHHHAGFGG1CFCGGH><<<@CHHHHHHHGCGHGGFGGGGGGGGGGFGGGGFGGGEGGGF??@@@@F@@F@@FFFFFFFFFFFFFFFFFFFFFFFF?FFFFFFFFFF-BFFFFFFFFBFFBBFFFFF@F9AFFFFFFFFFFFFFFFFFFFFFF
@M05620:37:000000000-D9766:1:1101:15791:15988 1:N:0:70
ACCACACCTTCTACAATGAGCTGCGGGTGGCTCCCGAGGAGCACCCCGTGCTGCTGACCGAGGCCCCCCTGAACCCCAAGGCCAACCGCGAGAAGATGACCCAGGTGAGTGGCCCGCTACCTCTTCTGGTGGCCGCCTCCCTCCTTCCTGGACTCCCGGTGCTGCGCCCTTTCTCACTGGTTCTCTCTTCTGCCGTTTTCCGTAGCACTCTCTTCCCTGACCTGCGTCTCCTTTGGAACTCTGCAGGTTCT
+
1AAAAA1ABFFDAFG13FGBD1E1E00A00FG1FF?/EG??GCEHGEG//E/D1B1DFC@/>>EF//EEEE011?EEE/?//?F/?//>BC///011<111?//?<110>1.<<FA<@C-/0<00;:0CCC.A:---.9..B/.;;0/=0;/.9:9A?9-;-9FB;-9--/9/;F/;//-;//99B//;/9:B/9AA/AFF-:F--/9:9//////-;9-///--99---BBFBB/9/;//9BFB/999BF
@M05620:37:000000000-D9766:1:1101:19348:16012 1:N:0:70
ACCACACCTTCTACAATGAGCTGCGTGTGGCTCCCGAGGAGCACCCCGTGCTGCTGACCGAGGCCCCCCTGAACCCCAAGGCCAACCGCGAGAAGATGACCCAGGTGAGTGGCCCGCTACCTCTTCTGGTGGCCGCCTCCCTCCTTCCTGGCCTCCCGGAGCTGCGCCCTTTCTCACTGGTTCTCTCTTCTGCCGTTTTCCGTAGGACTCTCTTCTCTGACCTGAGTCTCCTTTGGAACTCTGCAGGTTCT
+
CCCCCCCBFFFFGGGGGG5FGGHHGGGBGGHHHFFGGGGGGHHHHGGEEGGGHHHHHHHAEFCGGGGGGGGHHHHGGGGHGHHHHGGGGG/BFGHHHHHHHHHHGHHDHHHGGHHGGGGGHHHHHHHHHHBDGHGGGGGHGHHGHGGGGGGGGGGGGGGAGGGEGGFFFFFFFFFFFFFFBFFFFFFFFFFFFFFDFFFFFFFFFFFFFFFFFFFFFFFFFFFFBFFFFFFFFFFFFFFFFFFFFFFFFFF
@M05620:37:000000000-D9766:1:1101:8136:16047 1:N:0:70
ACCACACCTTCTACAATGAGCTGCGTGTGGCTCCCGAGGAGCACCCCGTGCTGCTGACCGAGGCCCCCCTGAACCCCAAGGCCAACCGCGAGAAGATGACCCAGGTGAGTGGCCCGCTACCTCTTCTGGTGGCCGCCTCCCTCCTTCCTGGCCTCCCGGAGCTGCGCCCTTTCTCACTGGTTCTCTCTTCTGCCGTTTTCCGTAGGACTCTCTTCTCTGACCTGAGTCTCCTTTGGAACTCTGCAGGTTCT
+
CCCCCCCCFFFFGGGGGGGGGGHHGGGGHGHHHGGGGGGGGHHHHGGGGGGGHHHHHHHGGGGGGGGGGGGHHHHGGGGHGHHHHGGGGGGGGGHHHHHHHHHHGHHHHGFGGGHGGGGGHHHHHHHHHHHGHHGGGGGHGHHGFGGGGFFGGGGGGGGGGGGGGGFFFFEFFFFFFFFFFFFFFFFFFFFFFFFFDFFFFFFEFFFFFFFFFFFFFFFFFFFFFFFFFFFFFFFFFFFFFFFFFFFFFFF
@M05620:37:000000000-D9766:1:1101:18884:16047 1:N:0:70
ACCACACCTTCTACAATGAGCTGCGTGTGGCTCCCGAGGAGCACCCCGTGCTGCTGACCGAGGCCCCCCTGAACCCCAAGGCCAACCGCGAGAAGATGACCCAGGTGAGTGGCCCGCTACCTCTTCTGGTGGCCGCCTCCCACCTTCCTGGCCTCCCGGAGCTGCGCCCTTTCTCACTGGTTCTCTCTTCTGCCGTTTTCCGTAGGACTCTCTTCTCTGACCTGAGTCTCCTTTGGAACTCTGCAGGTTCT
+
BBBBBBBBFFFFDFGGGGBGFGHHGEGFHGGHHGGEGGGGGHHHHGGGGEFAGFGHHHHGGGGGFGGGGGGHHHEFGGGHGHHFHGGGGG<CCDHHHGHHHGEGGHHB0?GGGHGDGFGGHHHHHHHHHHHGHHGGGGGHGFFGGGGGGGGGGGGGGDCA@;FFGGFFFFFFFFFFFFFFFEFFFFFFFFFFEFFFFFFFFFFEDAFFFFFF/BBBFFFFFFFFFBFFFFFFFFFFFFFFFFFFFFF.9BF
@M05620:37:000000000-D9766:1:1101:6264:16053 1:N:0:70
ACCACACCTTCTACAATGAGCTGCGTGTGGCTCCCGAGGAGCACCCCGTGCTGCTGACCGAGGCCCCCCTGAACCCCAAGGCCAACCGCGAGAAGATGACCCAGGTGAGTGGCCCGCTACCTCTTCTGGTGGCCGCCTCCCTCCTTCCTGGCCTCCCGGAGCTGCGCCCTTTCTCACTGGTTCTCTCTTCTGCCGTTTTCCGTAGGACTCTCTTCTCTGACCTGAGTCTCCTTTGGAACTCTGCAGGTTCT
+
AAA?AAAAFFFFGGGCCGFAG1B1EAAFFCFGBFGGAEGCEGFHHGEGEEGAAEGFHHFG?E/EE/EEGGGFFCCEGG?GEAHCEFGCGCC?/?0<11111FAHF11GHDFGG0/-<<A?<<DD0<<DG0C.C<-:-::CEHHGEB;:CBF..09.CAA-:AAFF?--@=/FBFFFBFFB9BBB/9BBBBFFFF?-:FF/9AFFA-/9BBBBBFFFFFF/B/9-/9FFBFFBBBBF/BFF/:9BFFF999;
@M05620:37:000000000-D9766:1:1101:15159:16053 1:N:0:70
ACCACACCTTCTACAATGAGCTGCGTGTGGCTCCCGAGGAGCACCCCGTGCTGCTGACCGAGGCCCCCCTGAACCCCAAGGCCAACCGCGAGAAGATGACCCAGGTGAGTGGCCCGCTACCTCTTCTGGTGGCCGCCTCCCTCCTTCCTGGCCTCCCGGAGCTGCGCCCTTTCTCACTGGTTCTCTCTTCTGCCGTTTTCCGTAGGACTCTCTTCTCTGACCTGAGTCTCCTTTGGAACTCTGCAGGTTCT
+
CCCCCCCCFFFFGGGGGGFGGGHHGGGFHGHHHGGGGGGGGHHHHGGGGGGGHHHHHHHGGGGGGGGGGGGHHHHGGGGHGHHHHGGGGGFGGGHHHHHHHHHHGHHHHHHGGHHGGGGGHHHHHHHHHHHGHHGGGGGHGHHGHGGGGGGGGGGGGGGGGGGGGGFFFFFFFFFFFFFFFFFFFFFFFFFFFFFFFFFFFFFFFFFFFFFFFFFFFFFFFFFFFFFFFFFFFFFFFFFFFFFFFFFFFFF
@M05620:37:000000000-D9766:1:1101:6285:16057 1:N:0:70
ACCGCACCTTCTAAAATGACCCGCGGATGCCTGCCGAGGAGCCCCCCGTGCTGCTAACCGAGTCCTCCCTGGATCCCAGGAGCAACAACGACTACACGTGCCCGGTGAGTGGCTCGCTACCTCTTCTGGTGGCCGCCTCCCTCCTTCCTGGCCACACGGAGCTGCGCCCAATCTCACTGGTTCTATCTTCTGCCGCTTTACGTAGGACGCTCTTCTCTGACCTGAGTCTCCATTGGAACTCTGCAGGTTCT
+
>11>A11>FFFFF3A13FG1A000A0/AA0BF1GG//AE//B/BEG?F>/?/1@11BBFE///BB>1FFFF/0>1FHH1///?<0CG/?/F//>010?<//?0//<<<G<1?F0<<A.<</0<<0=DGG0<.C.--;:..;CFFB00/90;../:.;-AG.:./;---;--;9/BF/B/-//;B/;//;/FB/F@-@AEBFEF/;9//-----;BBFBB////-:-BBF9F///9///9B//9/9BA-BB/
@M05620:37:000000000-D9766:1:1101:26107:16065 1:N:0:70
ACCACACCTTCTACAATGAGCTGCGTGTGGCTCCCGAGGAGCACCCCGTGCTGCTGACCGAGGCCCCCCTGAACCCCAAGGCCAAACGCGAGAAGATGAACCGCGGTGCGTGACGCACGCCCTCTTGTAGTGGCCAACGCACTACTTCATGGCCTCCAACAAGTGCGCCCTTTCTCCCTGTTTCTCTTTTATGACGTTTTCTGCGCGACTCTAATATCTGCCATGAGTCTCATTTGGAACTCTGCAGCTTC
+
>1>>>A>AFFF1ABF13BFDEAF1EA0EC0GGFF0AAAAEAGHHHGEGA/EABA1BF0BFEEEGCA/EGGGHGFA/EEE/?CGC/0<<><>@/<<<11?FG//>>//>->>.<><<-<<-<ACC:0000<0/..C/.C.A-990/00;0900./0;9///:./0;;;----//;/B//9///;BFFF9BF///;;9EEF-/9//----;@FBB///////;9/BF9/BFB//9BFFBF/;B///99B//;9
@M05620:37:000000000-D9766:1:1101:13466:16087 1:N:0:70
ACCACACCTTCTACAATGAGCTGCGTGTGGCTCCCGAGGAGCACCCCGTGCTGCTGACCGAGGCCCCCCTGAACCCCAAGGCCAACCGCGAGAAGATGACCCAGGTGAGTGGCCCGCTACCTCTTCTGGTGGCCGCCTCCCTCCTTCCTGGCCTCCCGGAGCTGCGCCCTTTCTCACTGGTTCTCTCTTCTGCCGTTTTCCGTAGGACTCTCTTCTCTGACCTGAGTCTCCTTTGGAACTCTGCAGGTTCT
+
CCDDDDCCFFFFGGGGGGGGGGHHGFGFCEHHHGGGGGGGGHHHHGGGGGGGHHHHHHHGGGGGGGGGGGGHHHHGGGGHGHHGHGGGGGFGGGHHHHHHHHGHGHHHHGHGGHHGGGGGHHHHHHHHHHHGHHGGGGGHGHHGHGGGGGGGGGGGGGGGGGGGGGFFFFFFFFHHHHHFFFHFHFFFFHHHHFFFFFFHFFFFFFFFFFFFFHHHFHHHHFHFFFHFFFFFFHFFFFFFFFHFFFFFFFF
@M05620:37:000000000-D9766:1:1101:27127:16094 1:N:0:70
ACCACACCTTCTACAATGAGCTGCGTGTGGCTCCCGAGGAGCACCCCGTGCTGCTGACCGAGGCCCCCCTGAACCCCAAGGCCAACCGCGAGAAGATGACCAGGTGAGTGGCCCGCTACCTCTTCTGGTGGCCGCCTCCCTCCTTCCTGGCCTCCCGGAGCCGCGCCCTTTCTCACTGGTTCTCTCTTCTGCCGTTTTCCGTAGGACTCTCTTCTCTGACCTGAGTCTCCTTTGGAACTCTGCAGGTTCTA
+
1>AAAAA1BFCFGGGGGGGGGFH1EBEBEEHHHGGE?EEGGH/FGGG?EEFGFHHHGGHEEGCEEEGEGGGHFFHGGGGHGHHHHGGECCCGCGHGGHHHHG0<?F?<?DGFHH->CCCHGGHGHDHHHHGHHCCGGGHGHGGHHHGGGGGGGGGGGG--;.-;@@@@@FFFFFFFFFFFFFFFFFFFBFFFF@ABFFFFFBF-BFFFFFFFFF/;;F/FFFF/-9B;FFFFFFFFFFFFFFFFFFFFFFB
@M05620:37:000000000-D9766:1:1101:15585:16111 1:N:0:70
ACCACACCTTCTACAATGAGCTGCGTGTGGCTCCCGAGGAGCACCCCGTGCTGCTGACCGAGGCCCCCCTGAACCCCAAGGCCAACCGCTACCTCTTCTGGTGGCCGCCTCCCTCCTTCCTGGCCTCCCGGAGCTGCGCCCTTTCTCACTGGTTCTCTCTTCTGCCGTTTTCCGTAGGACTCTCTTCTCTGACCTGAGTCTCCTTTGGAACTCTGCAGGTTCTAGATCGGAAGAGCACACGTCTGAACTCC
+
AACCCCCCFFFFGGGGGGGGGGHHGGGFHGHHHGGGGGGGGHHHHGGGGGGGHHHHHHHGGGGGGGGGGGGHHHHGGGGHGHHHHGGGGGCGHBGFHGHHF>?EC?@CGGGHGHHGHHHHHF0FHHHHGGGGGGGGHGGGGGGHFHH0;FFGGFGFGGGGGFGGGGGDDGGGGGGFADFFFFFFFFFFFFFFFFFFFFFFFBFFF0FFEBBFFFFF0BF;FFFFFFFBFAD...FFFFFFFFFFEFBBBFF
@M05620:37:000000000-D9766:1:1101:15228:16142 1:N:0:70
ACCACACCTTCTACAATGAGCTGCGTGTGGCTCCCGAGGAGCACCCCGTGCTGCTGACCGAGGCCCCCCTGAACCCCAAGGCCAACCGCGAGAAGATGACCCAGGTGAGTGGCCCGCTACCTCTTCTGGTGGCCGCCTCCCTCCTTCCTGGCCTCCCGGCGCTGCGCCCTTTCTCACTGGTTCTCTCTTCTGCCGTTTTCCGTAGGACTCTCTTCTCTGACCTGAGTCTCCTTTGGAACTCTGCAGGTTCT
+
ABBBBBABFFFFFGGFFGGGGGHGEEEFH?GHHGGDAEGCEHHHHGCGEAE1FEFHHGHGGG?GCECGGGGHHHCEGGGEGHHEGFGEGCGGGGHFBFHHFCA/F1FGHHHGAG?AC<@FHHHHHBHHBGHGHHGFCGGHGHH?C0CFFGGGGGGGGGA--9@FFFFFFFFFFFFFFFFFFFFFFFFFFFFFFF-ADFFFFFFFF.BFFFFFFBFBBFFFFFBFB.F/;9BFFFFFEFFFFFFFFBFFFFF
@M05620:37:000000000-D9766:1:1101:2053:16145 1:N:0:70
ACCACACCTTCTACAATGAGCTGCGTGTGGCTCCCGAGGAGCACCCCGTGCTGCTGACCGAGGCCCCCCTGAACCCCAAGGCCAACCGCGAGAAGATGAGTGGCCCGCTACCTCTTCTGGTGGCCGCCTCCCTCCTTCCTTGCCTCCCGGCGCTGCGCCCTTTCTCCCTGGTTCTCTCTTCTGCCGTTTTCCGTCGGACTCTCTTCTCTGCCCTGAGTCTCCTTTGGACCTCTGCAGGTTCTAGATCGGAA
+
AABA>AAACBB@GGFGGGDAGDEHGEF2AFECFFFE?E2EACAGBAEEEEEFGFFHFFF0E@E/FFG@@>1G3GHEEFEHGHGHHGFEBB/>BDFFGFH1??FF0/><>>-><FFGHHB<>0.<.<<-<.:=/CEHHHHC;:CGHHHGGG?AABBFG?FBBFFFFFFFFFA9FFFFFBFF;FFFFBFFFFFFFF.;B;;@FFFFFFFFF;BFFFF.9BF/BFFFFFF9/;BFFF:B;;AFBF/9FF:AF..
@M05620:37:000000000-D9766:1:1101:21002:16174 1:N:0:70
GAGGCTGCTTTGGACGAAACTGACAATCCAGGGACACAAGATCGGAAGACCACACCTCTGCACTCCAGTCACGAATTCGTATCTCGTATCACGTCTTCTGCTTCAAAAAAAAAAAAACGAGGGAAACTACCCATAAATCCAAAACATACAATACAATCCCACCTCCCAACCAAGCAGACCCGACGACCCATACACACTCACCTCCCTAGAAGAACCTATTTACCCAATCTCTCCACTGGAACATCACAATC
+
>3AB>AFBCBB@G4BAEFAFGFGBBF44BBFBEFBBCGCHBHAEF22B13BBA1B1BB3F3BBBBB3BFB35B11BB@F3BFBF4BFFH?BB11?21BBG4BB4?B4DFE<E?/B/</<///-.0.>11<0010/<0000000.<.00000000000;=C0......:/....::///..;--------99/:0;0.9//0:;9.;/0:0000//./0000000/09:/;00::0/09//;0/000;9000
@M05620:37:000000000-D9766:1:1101:12557:16175 1:N:0:70
ACCACACCTTCTACAATGGAACTCTGCAGGTTCTAGATCGGAAGAGCACACGTCTGAACTCCAGTCACGAATTCGTATCTCGTATGCCGTCTTCTGCTTGAAAAAAAAAAAATCCCCGCCCCCTCCGTTTCCTCGCCGACTACCTGCGTGTCCACGAGCCGCTGAAACAATGGCCAGCACGTCAGGCTTTTCCCCTTTACCATCTTTGTGGATCCTCTTGCCTAATTCTCCGCATCCCTACTTCTTCCTCC
+
ABAABBBBFFFFGGGGFGG4GGHHHHGHHEAFEE65GHHEGGFEFGHHHFHGFGHGHFGFGGHFDBGGEE1FFEEABBBGFG?EF?FF>EF?FHBGFHHHH3DFCEGE//>/02@2F///////<>.<1<>111.-<CC?--/;0:.-..::;:0.-----;;@.:FFF.0:/;//.99A@FE..9B.;/////...9//;////////9./B/99;:///;/////:///..-;-/.//;;/////////
@M05620:37:000000000-D9766:1:1101:23739:16221 1:N:0:70
ACCACACATTCTACAATGCGCTGCGTGTGGCTCCCGAGGAGCACCCCTTGCTGCTGACCGAGGCCCCCCTGAACCCCAAGGCCAACCGCGCGAAGATGACCCAGGTGCGTGGCCCGCTACCTCTTCTGGTGGCCGCCTCCCTCCTTCCTGGCCTCCCGGAGCTGCGCCCTTTCTCACTGGTTCTCTCTTCTGCCGTTTTCCGTAGGACTCTCTTCTCTGACCTGCGTCTCCTTTGGAACTCTGCAGGTTCT
+
BBCCBCC3BDDFGGGGGGBEGGGGGEFAAEFBGABB2EEEDHGHHGGBEGGHEHGHHHH>>@?EFGGGGGEHFHHGGGGHGHHHHGGGGG>BDGG?FHHHHHAGFHHFFFFGGH.<CCGGHHHHHCGHHHHGHHGGGGGGGGGGGGGGGGGGGGGGGGG:;:;BFFFFFFFFFFFFFFFFFFFFFFFFFFFFFFFFFFFFFFFEDFFFFFFFFF0;FFFFFFFFFFFAFFFFFFFBFFFFFFFFFFFFFFF
@M05620:37:000000000-D9766:1:1101:5963:16227 1:N:0:70
ACCACACCTTCTACAATGAGCTGCGTGTGGCTCCCGAGGAGCACCCCGTGCTGCTGACCGAGGCCCCCCTGAACCCCAAGGCCAACCGCGAGAAGATGACCCAGGTGAGTGGCCCGCTACCTCTTCTGGTGGCCGCCTCCCTCCTTCCTGGCCTCCCGGAGCTGCGCCCTTTCTCACTGGTTCTCTCTTCTGCCGTTTTCCGTAGGACTCTCTTCTCTGACCTGAGTCTCCTTTGGAACTCTGCAGGTTCT
+
ABBBBBBBFFFFGGGGGGGGGGHHGGGEGEHHHGGFGGGGGHHHHGGGGGGGHHHGHHHGGGGGGGGGGGGHHHHGGGGHGHHHHGGGGGGGGGHHGHHHHHHHGHHHHHHGGHHGGGGGHHHHHHHHHHHGHHGGGGGHGHHGHGGGGGGGGGGGGGGGGGGGGGFFFFFFFFFFFFFFFFFFFFFFFFFFFFFFFFFFFFFFFFFFFFFFFFFFFFFFFFFFFFFFFFFFFFFFFFFFFFFFFFFFFFF
@M05620:37:000000000-D9766:1:1101:4178:16234 1:N:0:70
ACCACACCTTCTACAATGAGCTGCGTGTGGCTCCCGAGGAGCACCCCGTGCTGCTGACCGAGGCCCCCCTGAACCCCAAGGCCACCCGCGAGACGCGGACCCCGGTGAGTGGCCCGCTACCTCTTCTGGTGGCCGCCTCCCTCCTTCCTGGCCTCCCGGAGCTGCGCCCTTTCTCACTGGTTCTCTCTTCTGCCGTTTTCCGTAGGACTCTCTTCTCTGACCTGAGTCTCCTTTGGAACTCTGCAGGTTCT
+
BBBBBBBBFFFFGGGGFGGGGGHHGGEEHDGHHGGGGGGGGHHHHGGGEEGGGGHHHHHGGGGEGDGGGGFGHHHGGGGHGHH//B//>/////?//>>A@C.><A-<.D0.<<CA@DGCGFFGB;9BFF;.9CDGG?ACE;;EB0CFE//AFFFFFB-9BDFFF-A9@;:BFFFFFF;.;;BFFFFFFFBBBFCFAFFFF.B.ADFFFFFFFFFBFF//BFFFBF/B;BF/9B////;BBBBB9BFFBBF
@M05620:37:000000000-D9766:1:1101:4993:16245 1:N:0:70
GAGGCTGCTTTGGAAGAAACTGACAAGCCAGGGACAAAAGATCGGAAGCGCACACGTCTGAACTCTAGTCACGAATTCGTAGCTCGTATGCCGTCTCCTGCTTGAAAAAAAAATAACAATCCAGCCCAATAACATGGGAGCTGGCGAGCATTGAGCACACAGCTAAAGACAGATGCAACCGAGGAGGCCTATCCAAAATCATCCTCATATGAGGCGCCCTTCCCCCATAACAACCGATCACTTATTCCCTT
+
BBBBBBFBFFFFGGGGGGG4GBGCHD4FGHGHGFGGHHFH2GHHGBFGH0AFEEF0FGHG5FGHH5FGGHH5E1?GHHGGHAFGHE/?BGHHGEGH2FGHFHHGGGHFCFG@/02<2222@@2@2??/<011??110/0..>10.-----0000000.:.;..:00000//;;000090;--;--....9/00/0=9.;///;/9;////////.-----;.B...-.//9/:;.----.//;//9//9//
@M05620:37:000000000-D9766:1:1101:9591:16248 1:N:0:70
ACCACACCTTCTACAATGAGCTGCGTGTGGCTCCCGAGGAGCACCCCGTGCTGCTGACCGAGGCCCCCCTGAACCCCAAGGCCAACCGCGAGAAGATGACCCAGGTGAGTGCCCCTCCACCTCCTCTGGTGGCCGCCTCCCTCTCTCCTGCCCTCCCGGCGCTGCGCCCTCTCTCACTGTCTCTCTCTTCTGCCTTTTCCCGTAGCTCTCTCTTCTCTGCCCTGACTCTCCTTTGACTCTCTGCAGGTTCT
+
CCCCDDDCFFFFGGGGGGGGGGHHGFGGHGHHHGGGGGGFGHHHHGGGGGGGHHHHHHHGGGGGGGGGGGGHHHHGGGGHGHHHHGGGGGGGGGHHHHHH22/?F1F1F=11?1F/..00>G0.><11<0/.<<--;.C.=/://00/000.;0C.9.A--9-;D-;.-;.;F:F0000:0;FFFF:0;000000;F00:0..9..0;BFF00BFF00000.0A//;F00/;000000;B000:0:..;0:
@M05620:37:000000000-D9766:1:1101:15087:16250 1:N:0:70
ACCACACCTTCTACAATGAGCTGCGTGTGGCTCCCGAGGAGCACCCCGTGCTGCTGACCGAGGCCCCCCTGAACCCCAAGGCCAACCGCGAGAAGATGACCAGGTGAGTGGCCCGCTACCTCTTCTGGTGGCCGCCTCCCTCCTTCCTGGCCTCCCGGAGCTGCGCCCTTTCTCACTGGTTCTCTCTTCTGCCGTTTTCCGTAGGACTCTCTTCTCTGACCTGAGTCTCCTTTGGAACTCTGCAGGTTCTA
+
CCCCCDDDFFFFGGGGGGGGGGHHGGGEGGHHHGGGGGGGGHGHHGGGGGGGHHHHHHHGGGGGGGGGGGGHHHHGGGGHGHHHHGGGGGGGGGHHHH2GHHHGHHHHHHGGHHGGGGGHHHHHHHHHHHGHHGGGGGHGHHGHHHGGGFGGGGGGGGGGGGGGGGFFFFFFFFFFFFFFFFFHHFFHFFFHFFFFFFHFFFFFFFFFFFFFHFHFHFFFFHFFFHFFFFFFHFFFFFFFFFFFFFFFFFB
@M05620:37:000000000-D9766:1:1101:9604:16262 1:N:0:70
ACCACACCTTCTACAATGAGCTGCGTGTGGCTCCCGAGGAGCACCCCGTGCTGCTGACCGAGGCCCCCCTGAACCCCAAGGCCAACCGCGAGAAGATGACCCAGGTGAGTGGCCCGCTACCTCTTCTGGTGGCCGCCTCCCTCCTTCCTGGCCTCCCGGAGCTGCGCCCTTTCTCACTGGTTCTCTCTTCTGCCGTTTTCCGTAGGACTCTCTTCTCTGACCTGAGTCTCCTTTGGAACTCTGCAGGTTCT
+
BBBBBBBBFFFFGGGGGGGFGGHHGGGGHGHGFGGGGGGGGHHHHGGGGGGGHHHHHHHGGGGGGGGGGGGHHHHGGGGHGHHHHGGGGGGGGGHHHHHGHHHHGHHHHHHGGHHGGGGGHHHHHHHHGHHGHHGGGGGHGHHGHGFGGGGGGGGGGGGGGGGGGGFFFFFFFFFFFFFFFFFFFFFFFFFFFFFFFFFFFFFFFFFFFFFFFFFFFFFFFFFFFFFFFFFFFFFFFFFFFFFFFFFFFFF
@M05620:37:000000000-D9766:1:1101:2094:16265 1:N:0:70
ACCACACCTTCTACAATGAGCTGCGTGTGGCTCCCGAGGAGCACCCCGTGCTGCTGACCGAGGCCCCCCTGAACCCAAGGGCCAACCCCGAGAACACGTCCCAGGTGAGCGGCCCGCTACCTCTTCCGGCCGCCGCCTCCCTCCTTCCTAGCCTCCCGGAGCTGCGCCCTTTCTCACTGGTTCTCTCTTCTGCAGCTTTCCGTCCGACTCTATTCTCTGACCTGAGTCTCCTTAGGAACTCTGCAGGTTCT
+
>AABCABAFFFFGGGGGGGGGGHHGGGGHGHHHGGGEGGGFHHHHGGGEFGGBGHHHHHGEE?EFGGGGGGHHHHG///?EF/EFCF/?<BDCA222<0?/?2?FH11?1//>CA@D-<-=<G0DG0<---;:-:BFAG.EFGGBFGF00;/99:.A.--;BFFFFFFFFFFFFFFF/:;/:FFFFFFFF//9///;B/:9.;..-.;-://:BFFF/;/:FF.;.B/FFBF/////BFB///::BF./;:
@M05620:37:000000000-D9766:1:1101:14043:16324 1:N:0:70
ACCACACCTTCTACAATGAGCTGCGTGTGGCTCCCGAGGAGCACCCCGTGCTGCTGACCGAGGCCCCCCTGAACCCCAAGGCCAACCGCGAGAAGATGACCCAGGTGAGTGGCCCGCTACCTCTTCTGGTGGCCGCCTCCCTCCTTCCTGGCCTCCCGGAGCTGCGCCCTTTCTCACTGGTTCTCTCTTCTGCCGTTTTCCGTAGGACTCTCTTCTCTGACCTGAGTCTCCTTTGGAACTCTGCAGGTTCT
+
BBBBBBBBFFFFGGGGGGGGGGHHGGGFHGHHHGGGFGGGGHHHHGGGEGGGHHHHHHHGGGGGGGGGGGGHHHHGGGGHGHHHHGGGGGDGGGHHHHHHHHGH/GFHHFGFGHHC@D@FFDGHFDGGDHHDHGCF?AFHGGH?HFGBGGBGFBAFFDGF?-FFG?DFAFFFFFFFFFFFFFFFFFBFFFFFFFFFFFFFFFF?ADFF/99FFB/99BFFFFFFFFFFBFFFFFFFFFFFBFFFFFFFFFB
@M05620:37:000000000-D9766:1:1101:17831:16343 1:N:0:70
ACCACACCTTCTACAATGAGCTGCGTGTGGCTCCCGAGGAGCACCCCGTGCTGCTGACCGAGGCCCCCCTGAACCCCAAGACCAACCGCGAGAAGATGACCCAGGTGAGTGGCCCGCTACCTCTTCTGGTGGCCGCCTCCCTCCTTCCTGGCCTCCCGGAGCTGCGCCCTTTCTCACTGGTTCTCTCTTCTGCCGTTTTCCGTAGGACTCTCTTCTCTGACCTGAGTCTCCTTTGGAACTCTGCAGGTTCT
+
CCCDDDCAFFFFGGGGGG5FGGHHGGGBFFHHHFFFDEGGGHGHHGGEEGGGHHHHHHHEGGGGGGGGGGGHHHHGGGGHHHHHHGGGGG/BFGHGHHHHFHEGGHHFFGDFGHF@DGFCHFGHFHHHGHFDGH@GGGGHEHHGHFFGFFBFGGGGGGAA9:C9FDADFFFFFFFFFFFFFFFFFFFFFFFFFB-A.BEFFFFF9D0BFFFFFF0FFFBFFFFFBFBBFE0::FBFEFBBF0FFFF.A0:F
@M05620:37:000000000-D9766:1:1101:27094:16353 1:N:0:70
ACCACACCTTCTACAATGCGCTGCGTGTGGCTCCCGAGGAGCACCCCGTGCTGCTGACCGAGGCCCCCCTGAACCCCAAGGCCAACCGCGAGAAGATGACCCAGGTGCGTGGCCAGCTACCTCTTCTGGTGGCCGCCTCCCTCCTTCCTGGCCTCCCGGCGCTGCGCCCTTTCTCACTGGTTCTCTCTTCTGCCGTTTTCCGTAGGACTCTCTTCTCTGACCTGAGTCTCCTTTGGAACTCTGCAGGTTCT
+
AAAAAAA1BCCFGGGGGG1AEEGFGGGBAEB0BABE/EEEEGAFFEGAAEAFDGGHHGG/>E?>FFGEGGGHBGHGGGGHGHHHHGGCCG/>BCHB>GHHHHGHGHH1<.ACG0FGGFHFFHHHFDGHH0CCHHG?CGGHGHHGGGEGGGFGGGGGGFG-;9@@B@<B@@FEFFFFFFFFFFFFFFFFFFFFFB@BFFFFFFFFFFFFFFFFFF9FFFFFFFFF/BFFFFFFE9FFFFFFFEFFFFFAFFF
@M05620:37:000000000-D9766:1:1101:9918:16385 1:N:0:70
GAGGCTGCTTTGGAAGAGCACACGTCTGAACTCCAGTCACGAATTCGTCTCTCGTATGCCGTCTTCTGCTTGAAAAAAAAAAAAAATAAAAACAATGCGATGCTTAGTGAAGTACGAAGAAAAAGACAAATTAAGAAAATAGAACAACAAAAAAATTAAATAATATTCAAGAGAACGCACAATATAACGAAGACACCCACGACACAATCTAGCTCAGCTAGGACTGGATAGAGACGTGAGGCACAACATAC
+
AABAABFCFFFFG4FGFGGGGGHGHHHG5AFHHHHHGHFHGFEFGHFB2BGHHGGEGGHHFBEHGHHGFGHGFHEGHGF?>>>///033333///222///</222222222222/////0000/>00001111111001100<0//......--.00000000;000000;./00:.---/000000.....///....-----/.000000000;0000.;0/..:000000/.;.......//../00
@M05620:37:000000000-D9766:1:1101:3041:16399 1:N:0:70
ACCACACCTTCTACAATGAGCTGCGTGTGGCTCCCGAGGAGCACCCCGTGCTGCTGACCGAGGCCCCCCTGAACCCCAAGGCCAACCGCGAGAAGATGACCCAGGTGAGTGGCCCGCTACCTCTTCTGGTGGCCGCCTCCCTCCTTCCTGGCCTCCCGGAGATGCGCCCTTTCTCACTGGTTCTCTCTTCTGCCGTTTTCCGTAGGACTCTCTTCTCTGACCTGAGTCTCCTTTGGAACTCTGCAGGTTCT
+
1>AAA1>AFFCFDGGF3FGGBGGBEEEGH0GHHGGAEEGCEHHHHGGGF/ECEEGHHE0EEGGGEG/EGGGHHHEEFGGHGHHC/FGCG@CGC?G11?GHHHEHGGHHA<DFGHCCGCGGFFHHHHFHHGFCHFCGGGG.CGHA/CFB0;F?FFGGFAG??-/0;AG-;99BFFFFFFFF/B/FFFFFFFFFFF@BBFFFFFFFF-FFFFFFFFFFBFFFFF/FFFFFFFFFFFFBFBFFBFFFFFFAFFF
@M05620:37:000000000-D9766:1:1101:15491:16405 1:N:0:70
ACCACACCTTCTACAATGCGCTGCGTGTGGCTCCCGAGGAGCACCCCGTGCTGCTGACCGAGGCCCCCCTGAACCCCAAGGCCAACCGCGCGAAGATGACCCAGGTGAGTGGCCCGCTACCTCTTCTGGTGGCCGCCTCCCTCCTTCCTGGCCTCCCGGAGCTGCGCCCTTTCTCACTGGTTCTCTCTTCTGCCGTTTTCCGTAGGACTCTCTTCTCTGACCTGAGTCTCCTTTGGAACTCTGCAGGTTCT
+
ABBBBBA>BFFFGGGGFGCEG2EEGE2AAEFCG2BA2EEGAGFGGGG0AAEG5GFGHGH>EG?GG1EGEE?0G3GGDGGHGEHHHGGGGG/BDGGFHHHFGB/>FFF1FFGFGH>ADGGGHHHHHHHHGHHGHHGGGGGGGGGGGGGGGGGGGGGGGGGBB9FFFBBFBBFFFFFFFFFFFFFFFFFFFFFFFFBDFFFFFFF.ADFFFFFFFFFFFFFFFFFFFFFFFFFFFFFFFFFFFFFFFFFFFFF
@M05620:37:000000000-D9766:1:1101:8609:16445 1:N:0:70
ACCACACCTTCTACAATGAGCTGCGTGTGGCTCCCGAGGAGCACCCCGTGCTGCTGACCGAGGCCCCCCTGAACCCCAAGGCCAACCGCGAGAAGATGACCCAGGTGAGTGGCCCGCTACCTCTTCTGGTGGCCGCCTCCCTCCTTCCTGGCCTCCCGGAGCTGCGCCCTTTCTCACTGGTTCTCTCTTCTGCCGTTTTCCGTAGGACTCTCTTCTCTGACCTGAGTCTCCTTTGGAACTCTGCAGGTTCT
+
BBBABBBBFFFFGGGGGGGGGGHHGEEEFEHHHGGEEGGGGHHHHGGGDEGGHHHHHHHGGGGGGGGGGGGGGHHGGGGHGHHHHGGGGGGGGGHHGHHHHHHHGGCGHGHGGHHGFGGGHGHHFHHHHHHGHHGGGGGHGHHGHGGGGGGGGGGGGGGGGGGGGGFFFFFFFFFFFFFFFFFFFFFFFFFFFFFDFFEFFFFFFFFFFFFFFFFFFFFFFFFFFFBFFFFFFFFFFFFFFFFFFFFFFFF
@M05620:37:000000000-D9766:1:1101:10620:16454 1:N:0:70
ACCACACCTTCTACAATGAGCTGCGTGTGGCTCCCGAGGAGCACCCCGTGCTGCTGACCGAGGCCCCCCTGAACCCCAAGGCCAACCGCGAGAAGATGACCCAGGTGAGTGGCCCGCTACCTCTTCTGGTGGCCGCCTCCCTCCTTCCTGGCCTCCCGGAGCTGCGCCCTTTCTCACTGGTTCTCTCTTCTGCCGTTTTCCGTAGGACTCTCTTCTCTGACCTGAGTCTCCTTTGGAACTCTGCAGGTTCT
+
BBB@AAABFFFFGGGGGG5FGBHHGFDAFEGHFFGGGGGGGHHHHGGGEGGGHHFHHHHGGGGGGGGGGGGHHHHGGGGHGHHHHGGGGGBFDGHGBHHGHFHHGHGEFGHGGHHGGGGGHHHHHHHHGFHGHHGGGGGHGHHGHGGGGGGGGGGGGGGGGAFGGGFFFFFFFFFFFFFFBBFFFFFFFFFFFFFADFEFFFFFFFFFFFFFFFFFFFFFFFFF/FFFFFFFFFFFFFFFFFFFFFFFFFF
@M05620:37:000000000-D9766:1:1101:4038:16460 1:N:0:70
ACCACACCTTCTACAATGAGCTGCGTGTGGCTCCCGAGGAGCACCCCGTGCTGCTGACCGAGGCCCCCCTGAACCCCAAGGCCAACCGCGAGAAGATGACCCAGGTGAGTGGCCCGCTACCTCTTCTGGTGGCCGCCTCCCTCCTTCCTGGCCTCCCGGAGCTGCGCCCTTTCTCACTGGTTCTCTCTTCTGCCGTTTTCCGTAGGACTCTCTTCTCTGACCTGAGTCTCCTTTGGAACTCTGCAGGTTCT
+
CDDDCCCCFFFFGGGGGGGGGGHHGGGGHGHHHGGGGGGGGHHHHGGGGGGGHHHHHHHGGGGGGGGGGGGHHHHGGGGHGHHHHGGGGGGGGGHHHHHHHHGHGHHHHHHGGHHGGGGGHHHHHHHHHHHGHHGGGGGHGHHGHGGGGGGGGGGGGGGGGGGGGGFFFFFFFFFFFFFFFFFFHFFFFFFFFFFFFFFFFFFFFFFFFFFFFFHHFFHFEFFFFFFFFHFFFFHFFFFFFFHFFFFFFFF
@M05620:37:000000000-D9766:1:1101:24055:16461 1:N:0:70
ACCACACCTTCTACAATGAGCTGCGTGTGGCTCCCGAGGAGCACCCCGTGCTGCTGACCGAGGCCCCCCTGAACCCCAAGGCCAAACGCGAGAAGATGACCCAGGCGAGAGGACGGATACCGCTTATGGCGGCCGCCTCCCGACTTCCTGGCCTCCCGGAGCTGCGACCTTTCTCACTGGTTCTCTCTTCTGCCGTTTTCCGTAGGACTCACTTCTCTGACCTGCGTCTCCTTTGGAACTCTGCAGGTTAT
+
AAAABBBBFFFFGGGCFGGGGGFFEEGGD2GHHGG??EGCCHHHHGGG?AEEHFEGHFBEGGFGGG@EGGGHHHHEGGGFFHHEC2?EECFGGAGGD2F222?///>>//->0<->...00<<-<.0::.-:-99-@EG?...-;AF//B/.;;AEED--9-.:/B-@@A/BFFFFFFFB/;/;B/9;BFBBBB-;;BEFFFBA.A/FFF/;/B//9/99B/BF.-:-.;BFFB///9BF/B//B9.;///
@M05620:37:000000000-D9766:1:1101:12062:16472 1:N:0:70
ACCACACCTTCTACAATGAGCTGCGTGTGGCTCCCGAGGAGCACCCCGTGCTGCTGACCGAGGCCCCCCTGAACCCCAAGGCCAACCGCGAGAAGATGACCAGGTGAGTGGCCCGCTACCTCTTCTGGTGGCCGCCTCCCTCCTTCCTGGCCTCCCGGAGCTGCGCCCTTTCTCACTGGTTCTCTCTTCTGCCGTTTTCCGTAGGACTCTCTTCTCTGACCTGAGTCTCCTTTGGAACTCTGCAGGTTCTA
+
BABBBBAAFFFFGGGFGGG5GDGCGDFEGEEFHDGEEGAEFHHHHGEGAEFGHH3EGHHEGGCGGGGGGGGHHHHGGGGHGEHHHGGGGGGG?DGHHGGHGHHCGGBFGHCFFHC@DGCGHHFHHGHFHCAGHGGCGCEEHHGHHGGGFGEGGGE?A;AB?F/B?BF??FFFFFFFFFFFFFFFFFFFFFFFFBF?/.BFDFF..9BBFFFFFFFBFFFFFFFFFFFFFFFFEFFFFFFFFFFFFFFFFFB
@M05620:37:000000000-D9766:1:1101:18937:16473 1:N:0:70
ACCACACCTTCTACAATGAGCTGCGTGTGGCTCCCGAGGAGCACCCCGTGCTGCTGACCGAGGCCCCCCTGAACCCCAAGGCCAACCGCGAGAAGATGACCCAGGTGAGTGGCCCGCTACCTCTTCTGGTGGCCGCCTCCCTCCTTCCTGGCCTCCCGGAGCTGCGCCCTTTCTCACTGGTTCTCTCTTCTGCCGTTTTCCGTAGGACTCTCTTCTCTGACCTGAGTCTCCTTTGGAACTCTGCAGGTTCT
+
AAAAAAA>FF1DFGF13BABBBAGA0BAAE0BGFCAEAE/AGHH/AE/AAEAGHGGEC0/>/@ECG>/EGEHBF/?EFGFFHHHHGGGCC/>CGHEFGHHHH/?FFGFFFGEGH?>CCGGHHHHHHHHHHHGHHGGGGGHGHHGGGGGGGGGGGGGGGG@@@FGGG@F@@FFFFFFFFFFFFFFFFFFFFFFFF@FFFFFFFF?BFFFFFFFFFFFFFFFFFFF/BFFFFFFFFFFFFFFFFFFFFFFFFF
@M05620:37:000000000-D9766:1:1101:23119:16480 1:N:0:70
ACCACACCTTCTACAATGAGCTGCGTGTGGCTCCCGAGGAGCACCCCGTGCTGCTGACCGAGGCCCCCCTGAACCCCAAGGCCAACCGCGCGAAGATGACCCAGGTGAGGGGCCCGCTACCTCTTCTGGTGGCCGCCTCCCTCCTTCCTGGCCTCCCGGAGCTGCGCCCTTTCTCACTGGTTCTCTCTTCTGCCGTTTTCCGTAGGACTCTCTTCTCTGACCTGAGTCTCCTTTGGAACTCTGCAGGTTCT
+
BBBBBBBAFFFFGGGGGGBFGFHHGEGBFEHHHFFEDFGGGHHHHGGEEEGGGHHHHHHAEEFGGEGGGGGHHHHGGGGHFGHHHGGFGG/>CFGCGHDGHBCGF1?<F0>@FG-<@-CDCDCHHGGHGHHGHACF?DFGGFGGGFGFFFFGFFFGAGG-9-9:FDFF;FFFFBFFBFFFFFFFFFBFFF/:FFFFFFFFFFFFF?9FFFFFFF/FBBBFFFFF/BFBBFFFFFFFFFFFFFFFFFEFFF/
@M05620:37:000000000-D9766:1:1101:19454:16512 1:N:0:70
ACCACACCTTCTACAATGCGCTGCGTGTGGCTCCCGAGGAGCACCCCGTGCTGCTGACCGAGGCCCCCCTGAACCCCAAGGCCAACCGCGCGAAGATGACCCAGGTGAGTGGCCCGCTACCTCTTCTGGTGGCCGCCTCCCTCCTTCCTGGCCTCCCGGAGCTGCGCCCTTTCTCACTGGTTCTCTCTTCTGCCGTTTTCCGTAGGACTCTCTTCTCTGACCTGAGTCTCCTTTGGAACTCTGCAGGTTCT
+
BBBBBBB>CFFFGGGGGG4AEGGGGFGBAFHHHBFF?FGGGHHHHGG0EEGGGHHHHHH0>ECGGGGGGGGHGHHGGGGHGHHHHGGGGG/BCGGGHHHHHHAFFHHGG>GGGH.ADGGGHHHHHHHHHHHGHHGGGGGGGGGGGGGGGGGGGGGGGGG=>;AFFFFFFFFFFFFFFFFFFFFFFFFFFFFFFFFFFFFFFFF?DDFFFFFFFF9FFFFFFFFF/BFBFFFFFFFFFFFFFFFFFFFFFFF
@M05620:37:000000000-D9766:1:1101:18944:16524 1:N:0:70
ACCACACCTTCTACAATGCGCTGCGTGTGGCTCCCGAGGAGCACCCCGTGCTGCTGACCGAGGCCCCCCTGAACCCCAAGGCCAACCGCGCGAAGATGACCCAGGTGCGTGGCCAGCTACCTCTTCTGGTGGCCGCCTCCCTCCTTCCTGGCCTCCCGGAGCTGCGCCCTTTCTCACTGGTTCTCTCTTCTGCCGTTTTCCGTAGGACTCTCTTCTCTGACCTGAGTCTCCTTTGGAACTCTGCAGGTTCT
+
AAAAA@A>FFF13BG1AA1AAAA0A0ABB0GH1BBAAEE/FHHHHGC/BAEEHFGEGFG>/EEGE/>EGGG0G1>EFG/E//GECF<<B@>//</AD11<<0/<.>11>FA-<C<<.0=C/<GH0<<<G0/:CH@-@C99.CF./;09CB/9AFFE..:@--;FF--9>-99BF//99/BFFFFB/9FFFFFBF?-AF-9BF9-:AFBF//99///;FBBFBFB/BBBFF/BFFFFFFFFFB9/FFF99//
@M05620:37:000000000-D9766:1:1101:7619:16573 1:N:0:70
ACCACACCTTCTACAATGAGCTGCGTGTGGCTCCCGAGGAGCACCCCGTGCTGCTGACCGAGGCCCCCCTGAACCCCAAGGCCAACCGCGAGAAGATGACCCAGGTGAGTGGCCCGCTACCTCTTCTGGTGGCCGCCTCCCTCCTTCCTGGCCTCCCGGAGCTGCGCCCTTTCTCACTGGTTCTCTCTTCTGCCGTTTTCCGTAGGACTCTCTTCTCTGACCTGAGTCTCCTTTGGAACTCTGCAGGTTCT
+
BBBBBBABFFFFGGGGFGGDGGHHGGGGHEFGEFGGGGGGGHHHHGGGEFGGGHFHHHHGGGGGGGGGGGGHHHHGGGGHEHHHHGG?DGGGGGHGHHHHHHGHGHHHHHHGGHHGGGGGHHHHHHHHHHGGHHGGGGGHGHHGHGGGGFBFGGGGGGGGGGGGGGFFFFFFFFFFFFFFFFFFFFFFFFFFFFFFFFFFFFFFFFFFFFFFFFFFFFFFFFFFFFFFFFFFFFFFFFFFFFFFFFFFFFF
@M05620:37:000000000-D9766:1:1101:21706:16594 1:N:0:70
ACCACACCTTCTACAATGAGCTGCGTGTGGCTCCCGAGGAGCACCCCGTGCTGCTGACCGAGGCCCCCCTGAACCCCAAGGCCAACCGCGAGAAGATGACCCAGGTGAGTGGCCCGCTACCTCTTCTGGTGGCCGCCTCCCTCCTTCCTGGCCTCCCGGAGCTGCGCCCTTTCTCACTGGTTCTCTCTTCTGCCGTTTTCCGTAGGACTCTCTTCTCTGACCTGAGTCTCCTTTGGAACTCTGCAGGTTCT
+
CCCCCCCCFFFFGGGGGGGGGGHHGEGBFFHHHGGGGGGGGHGHHGGGGGGGHHHHGHHGGGGGGGGGGGGHGHHGGGGHGHHHHGGGGG<CGGHHHHHHHHEEFGHHFHHGGHHGGGGGHHHHHHHHHHHGHHGGGGGHGHHGHGGGGGGGGGGGGGGGG@FGGGFFFFFFFFFFFFFFFFFFFFFFFFFFFFFFFFFFFFFEDFFFFFFFFFFFFFFFFFFFBFFEFFFFFFFFFFFFFFFFFFFFFFF
@M05620:37:000000000-D9766:1:1101:4161:16597 1:N:0:70
ACCACACCTTCTACAATGAGCTGCGTGTGGCTCCCGAGGAGCACCCCGTGCTGCTGACCGAGGCCCCCCTGAACCCCAAGGCCAACCGCGAGAAGATGACCCAGGTGAGTGGCCCGCTACCTCTTCTGGTGGCCGCCTCCCTCCTTCCTGGCCTCCCGGAGCTGCGCCCTTTCTCACTGGTTCTCTCTTCTGCCGTTTTCCGTAGGACTCTCTTCTCTGACCTGAGTCTCCTTTGGAACTCTGCAGGTTCT
+
BCCCCCCCFFFFGGGGGGGGGGHHGGGGHGHHHGGGGGGGGHGHHGGGGGGGHHHHGHHGGFGGGGGGGGGHGHHGGGGHGHHHHGGGGGGGGGHHHHGHHHHHGHHHHGHGGHHGGGGGHHHHHHHHHHHGHHGGGGGHGHHGHGGGGGGGGGGGGGGGGGGGGGFFFFFFFFFFFFFFFFFFFFFFFFFFFFFFFFFFFFFFFFFFFFFFFFFFFFFFFFFFFFFFFFFFFFFFFFFFFFFFFFFFFFF
@M05620:37:000000000-D9766:1:1101:22159:16608 1:N:0:70
ACCACACCTTCTACAATGAGCTGCGTGTGGCTCCCGAGGAGCACCCCGTGCTGCTGACCGAGGCCCCCCTGAACCCCAAGGCCAACCGCGAGAAGATGACCCAGGTGAGTGGCCCGCTACCTCTTCTGGTGGCCGCCTCCCTCCTTCCTGGCCTCCCGGAGCTGCGCCCTTTCTCACTGGTTCTCTCTTCTGCCGTTTTCCGTAGGACTCTCTTCTCTTACCTGAGTCTCCTTTGGAACTCTGCAGGTTCT
+
AAABCCCCFFFFGGGFGGBGGGHHGGGBGEHHHGFGFGGGGHHHHGGAEEGGGHHHHHHEEEEGGGGGGGGHHHHGGGGHGHHHHGGGGG/BDGHGHHHHHHGHGGC?FFGGGFFCGGFGHFFHHHHHHHHAGG@:DD:GGHHGFB;BFGGGGGGGEFGFAAGFFCFFFFFFFFFFFFBF;BFBFFFFFFFFFFFDFFFFFFFEFFFFFFFFFFFFFFFFFFFF/BFBFFFFFFFEFFBFFFFBFBFFFFF
@M05620:37:000000000-D9766:1:1101:13081:16637 1:N:0:70
ACCACACCTTCTACAATGAGCTGCGTGTGGCTCCCGAGGAGCACCCCGTGCTGCTGACCGAGGCCCCCCTGAACCCCAAGGCCAACCGCGAGAAGATGACCCAGGTGAGTGGCCCGCTACCTCTTCTGGTGGCCGCCTCCCTCCTTCCTGGCCTCCCGGAGCTGCGCCCTTTCTCACTGGTTCTCTCTTCTGCCGTTTTCCGTAGGACTCTCTTCTCTGACCTGAGTCTCCTTTGGAACTCTGCAGGTTCT
+
ABBBBABAFFFFFGGFGGGGGGFHG2E2FDHHGGGDEEEEDHHGHFGGEEFGHGHHHCGFEGGEFEGGGGGFHFHGGGGHEGHHHGEEGGGCDGGHDHFHHHHHGHHHHHHGGHHGGGGGHHHHHHHHHGHGGHGGGGGEGHHGHGGGFFGGGGGGGGGGGCFGGGFFFFFFFFFFFFFFFFFFFFFFFFFFFFFFFFFFFFFFFFFFFFFFFFFFFFFFFFFFFFFFFFFFFFFFFFFFFFFFFFFFFFF
@M05620:37:000000000-D9766:1:1101:16701:16643 1:N:0:70
GAGGCTGCTTTGGAAGAGCACACGTCTGAACTCCAGTCACGAATTCGTATCTCGTATGCCGTCTTCTGCTTGAAAAAAAAAAATGAACTAAATGCCAATTTTCTACCTAATATTAGACGAAAGCAAATCCTCATAAAAGACAATAAGAATCTACGACACCTCAATGCATAGAGGCGCTTAAAACAAACAGTAAACCCGCATCCCACAATAACAACCAATCAAACAAGTATGAGCATTTGTACATACAAGCC
+
AAAAAAFBFFFFGFFGGGGCFFGGAGGG5FFHHHHH5GCFDFBGGHG32BBADFEECBGDAAE1FFFBGGGFB35DGFE?F//0B33?4?334B3B33?344B4B433B34333333B/////<2F22222222@21?1/0??11<111<11>1.<.<-./</000/=00000/.---..0000...../90000/.;--.-/90;..//////:;.;9//9/;...;////9//9BBB//9/;9/99/..
@M05620:37:000000000-D9766:1:1101:7418:16653 1:N:0:70
ACCACACCTTCTACAATGAGCTGCGTGTGGCTCCCGAGGAGCACCCCGTGCTGCTGACCGAGGCCCCCCTGAACCCCAAGGCCAACCGCGAGAAGATGACCCAGGTGAGTGGCCCGATACCTCTTCTGGTGGCCGCCTCCCTCCTTCCTGGCCTCCCGGAGCTGCGCCCTTTCTCACTGGTTCTCTCTTCTGCCGTTTTCCGTAAGACTCTCTTCTCTGACCTGAGTCTCCTTTGGAACTCTGCAGGTTCT
+
AAA1AAAAFFFFGGGGFGG1B1BAEAAFG?GF1FFAEEGCEHHHHGGEEEGEEFFFFHHGC/?EF/EEGGGBG1>EGG/F//?EEF//><C@/A0<>11<?0?/FG<GF?F//FH--->-00DGGGD<GDHA..--@C.:.//./;0900/.:CFEE.-99A.FB>---9/BBFFFF/9-FF//////;9/BFF-A-/-//;BA--;/:////99/BF/9/:/-/:;9//;FF//9FBFFFFFBF/--///
@M05620:37:000000000-D9766:1:1101:6541:16673 1:N:0:70
ACCACACCTTCTACAATGAGCTGCGTGTGGCTCCCGAGGAGCACCCCGTGCTGCTGACCGAGGCCCCCCTGAACCCCAAGGCCAACCGCGAGAAGATGACCCAGGTGAGTGGCCCGCTACCTCTTCTGGTGGCCGCCTCCCTCCTTCCTGGCCTCCCGGAGCTGCGCCCTTTCTCACTGGTTCTCTCTTCTGCCGTTTTCCGTAGGACTCTCTTCTCTGACCTGAGTCTCCTTTGGAACTCTGCAGGTTCT
+
CCCCDCCDFFFFGGGGGGGGGGHHGEGEHGHHHGGGGGGGGHHHHGGGGGGGHHHHGHHGGGGGGGGGGGGHGHHGGGGHGHHHHGGGGGGGGGHHHHHHHHHHGGHHHHHGGHHGGGGGHHHHHHHHHFHGHHGGGGGHGHHGHGGGGGGGGGGGGGGGGGGGGGFFFFFFFFFFFFFFFFFFHFFFFFFFFFFFFFFFFFFFFFFFFFFFFHHHFFFFFFFFFFFFFHFFFFFFFFFFFFFFHFFFFFF
@M05620:37:000000000-D9766:1:1101:6867:16686 1:N:0:70
ACCACACCTTCTACAATGAGCTGCGTGTGGCTCCCGAGGAGCACCCCGTGCTGCTGACCGAGGCCCCCCTGAACCCCAAGGCCAACCGCGAGAAGATGACCCAGGTGAGTGGCCCGCTACCTCTTCTGGTGGCCGCCTCCCTCCTTCCTGGCCTCCCGGAGCTGCGCCCTTTCTCACTGGTTCTCTCTTCTGCCGTTTTCCGTAGGACTCTCTTCTCTGACCTGAGTCTCCTTTGGAACTCTGCAGGTTCT
+
CCDDCCCDFFFFGGGGGGGGGGHHGGGFHGHHHGGGGGGGGHGHHGGGGGGGHHHHHHHGGGGGGGGGGGGHGHHGGGGHGHHHHGGGGGFGGGHHHHHHHHHHGHHHHHHGGHHGGGGGHHHHHHHHHHHGHHGGGGGHGHHGHGGGGGFGGGGGGGGGGGGGGGFFFFFFFFHFHHHFFFFFFFFFFFFHFFFFFFFHFFFFFFFFFFFFFHHHFHFFFFFFFFFFFHFFFHHFFFFFFFHFHFFFFFF
@M05620:37:000000000-D9766:1:1101:21456:16696 1:N:0:70
ACCACACCTTCTACAATGAGCTGCGTGTGGCTCCCGAGGAGCACCCCGTGCTGCTGACCGAGGCCCCCCTGAACCCCAAGGCCAACCGCGCGAAGATGAACCCCGGTGCGTGGCCCGTTCCCTCTTCTGGTGGCCGCCTCCCTCTTTCCTGGCCTCCCGGCGCTGCGCCCTTTCTCACTGGTTCTCTCTTCTGCCGTTTTCCGTCGGCCTCTCTTCTCTGCCTTAATCCCCCTTTGGACCTCTGCAGGTTC
+
ABAAABBBFFFFGGGGGG5GGGHGGEEEAEGHHGGGCGGGFHHHHGGFEEGGBFHFHHHGGGFGGGGGGGGGHHHGGGGHGHHHHGGGGG/BBDGGHHH1GHG/>CG--<>C?CHH--<CGFFHH0:<C0GHDHHFDAAEGEGF9=;B0;C9CFFGF:.-9-9;=D9@DBFFFFF//;BFFFFEFFF/;99FFF/-;DFFF9./;-9-;AFFFFB//999BF////////:9@FFFEF/:;/;B9/;AFF/
@M05620:37:000000000-D9766:1:1101:17797:16751 1:N:0:70
ACCACACCTTCTACAATGAGCTGCGTGTGGCTCCCGAGGAGCACCCCGTGCTGCTGACCGAGGCCCCCCTGAACCCCAAGGCCAACCGCGCGAAGATGACCCAGGTGAGTGGCCCGCTACCTCTTCTGGTGGCCGCCTCCCTCCTTCCTGGCCTCCCGGAGCTGCGCCCTTTCTCACTGGTTCTCTCTTCTGCCGTTTTCCGTAGGACTCTCTTCTCTGACCTGAGTCTCCTTTGGAACTCTGCAGGTTCT
+
AAA?AAAAFFFFGGGGGG1AF1FAEAABFCGHCBFEEEGEGHHHHGGAEEEEFFFFHHH?@EEGGAEEGGGBHCEGGGCH/CGHHGFECC<//B<CBF1<FG//FG<1<=<CFCGCCGGCCGFHHHHGHHFCH:CCGG.9EBFAFF0FB09FFBAFAGGGG9F//99B?@BFFF/B9/9BBFF/FBBFBFFFFF@AF/-9BBFFFFFFFFFFFB/FFFFFFFFFFFFFFFFFFFFFFFFFFFFFFFFFFFF
@M05620:37:000000000-D9766:1:1101:17879:16772 1:N:0:70
ACCACACCTTCTACAATGAGCTGCGTGTGGCTCCCGAGGAGCACCCCGTGCTGCTGACCGAGGCCCCCCTGAACCCCAAGGCCAACCGCGAGAAGATGACCCAGGTGAGTGGCCCGCTACCTCTTCTGGTGGCCGCCTCCCTCCTTCCTGGCCTCCCGGAGCTGCGCCCTTTCTCACTGGTTCTCTCTTCTGCCGTTTTCCGTAGGACTCTCTTCTCTGACCTGAGTCTCCTTTGGAACTCTGCAGGTTCT
+
ABBBBBBBFFFFGGGGGGFGFGHHGGGFH?HHHGGEGGGGGHHHHGGGGEGFGGHHHHHGGGGGEGEGGGGHHHGGGGGGGHHFFGGGGGBDGFHHFFGHHHHHGEFFHGHGGHHGGGGGHHHHHHHHHHHGHHCGGGGGEHHGHGGGGGFFGFFEGGGCA?FGGCFFFFFFFFFFFFFFFFFFFFFFFFFFFFFFFFFFFFFFFFFFFFFFFFFBFFFBFFFFE9:/BBBFFFFFFFFFFFFFFFFFFFF
@M05620:37:000000000-D9766:1:1101:5682:16774 1:N:0:70
ACCACACCTTCTACAATGAGCTGCGTGTGGCTCCCGAGGAGCACCCCGTGCTGCTGACCGAGGCCCCCCTGAACCCCAAGGCCAACCGCGAGAAGATGACCCAGGTGAGTGGCCCGCTACCTCTTCTGGTGGCCGCCTCCCTCCTTCCTGGCCTCCCGGAGCTGCGCCCTTTCTCACTGGTTCTCTCTTCTGCCGTTTTCCGTAGGACTCTCTTCTATGACCTGAGTCTCCTTTGGAACTCTGCAGGTTCT
+
AAAAAAAAFFFFDGGFFGG1A1BAEEEEFFHG1FFEEGGCEHHHHGEGEEFEHFFHHHGGGGGGGAEEGGGGGCCEFGGG/FGEFFG/B@CCC?CGFDDFHHHHCHHHH?GGEFHGGGGGHGHHHHFHH0CEFCCG-CCHGFHGCBBFGFFGGGFEGC@G@?AFGG@F@@FFFFFFFFFFBFFFFFFFFFFFFF?ABBFFFFFFFFFFFFFFFFFF/;FFFFFFFFFFFFFFFFFFFFFFFFFFFFFAFFB
@M05620:37:000000000-D9766:1:1101:7220:16784 1:N:0:70
ACCACACCTTCTACAATGAGCTGCGTGTGGCTCCCGAGGAGCACCCCGTGCTGCTGACCGAGGCCCCCCTGAACCCCAAGGCCAACCGCGAGAAGATGACCCAGGTGAGTGGCCCGCTACCTCTTCTGGTGGCCGCCTCCCTCCTTCCTGGCCTCCCGGAGCTGCGCCCTTTCTCACTGGTTCTCTCTTCTGCCGTTTTCCGTAGGACTCTCTTCTCTGACCTGAGTCTCCTTTGGAACTCTGCAGGTTCT
+
BBBBBBBBFFFFGGGGGGAFGGFGCEE2AAGHHGGEE2AAECGHHGGGAEEGFHFHFFGE>EECGEEEGGGH33GFFGGAFHEHHGFFDDBCDGHHFHHHHHGHEHHFFFHGGHHGGGGGHHHGHHHGHHHGHGGGGGGGGGGGHGGGGFGGGGGGGGGGGGFGGGFFFFFFFFFFFFFF;FFFFFFFFFFFFFA:AFFFFFFFDFFFFFFFFFFFFFFFFFFFBFFFFFFFFFFFFFFFFFFFFFF.BFF
@M05620:37:000000000-D9766:1:1101:25709:16806 1:N:0:70
GAGGCTGCTTTGGAAGAAACTCATAGATTACGGCAACAGTTCCCCCTGGACCTGGAAAAGATTCTTGCCCCGCTTACCGAAGCTGAAATAACTGCCAATGCGGGCCTACCCCAAAGACAAGGCCCCGAGAATACTCAAACGGAGCAAAAGAGCTAATGAAACAATGGAAAGTAAGCTATGCATCTCTCCTGAATCACTCTGGACAATTCAACTAAATAATTCCCATATCTGGTACTTGCAACATACAAGCC
+
BBBBBBFBFFFFGGGGAGFGGGHDHF566DA2BEGFCGBFABD32BAF22BF22123B2B1A5BAAABB31A>0?133B?EGFHE33F4@334BE33@BF3//>>>/??B0//?FB2?2@0/?/?>///>/1?1?<<<11><<<-<<CC<<//00=00=DGCGH0;C:C0.0<0<:0000:;;0;000;CF0;0;;;00;000.:9;090=0;/:00;0;9//;/9:/9;;;/;/9B////;.///;;/..
@M05620:37:000000000-D9766:1:1101:8749:16816 1:N:0:70
ACCACACCTTCTACAATGAGCTGCGTGTGGCTCCCGAGGAGCACCCCGTGCTGCTGACCGAGGCCCCCCTGAACCCCAAGGCCAACCGCGAGAAGATGACCCAGGTGAGTGGCCCGCTACCTCTTCTGGTGGCCGCCTCCCTCCTTCCTGGCCTCCCGGAGCTGTGCCCTTTCTCACTGGTTCTCTCTTCTGCCGTTTTCCGTAGGACTCTCTTCTCTGACCTGAGTCTCCTTTGGAACTCTGCAGGTTCT
+
BCBBCCCCFFFFGGGGGGGGGGHHGEGFGFHHGGGFGGGGGHHHHGGGEEGGHHGHHHHGGGGGGGGGGGGHHHHGGGGHEHHHHGGGGGGGGGHHFHHHHHHHGHHGHHHGGHHGGGGGHGHHHHHHHHHGGFGGGGGHGHHGHGGGGGGGGGGGGGGGGGFGFGGGGEFFFFFFFFFFFFFFFFFFFFFFFFFDFFEFFFFFFFFFFFFFFFFFFFFFFFFFFFFFFFFFFFFFFFFFFFFFFFFFFFF
@M05620:37:000000000-D9766:1:1101:7248:16820 1:N:0:70
ACCACCCTTCTACAATGAGCTGCGTGTGGCTCCCGAGGAGCACCCCGTGCTGCTGACCGAGGCCCCCCTGAACCCCAAGGCCAACCGCGAGAAGATGACCCAGGTGAGTGGCCCGCTACCTCTTCTGGTGGCCGCCTCCCTCCTTCCTGGCCTCCCGGAGCTGCGCCCTTTCTCACTGGTTCTCTCTTCTGCCGTTTTCCGTAGGACTCTCTTCTCTGACCTGAGTCTCCTTTGGAACTCTGCAGGTTCTA
+
ABAAAAABFFFFFAGFGD5GDGHGGGEHEDEHFGE?EE?AGEHFEGGEGDFHHFGFFGGEEGGGGEEGEEF3FFEGGEEFHHHHGG?DC@/@/0FGFDFFFGEGHHHFGFEGFHDDGGGHHHFHHHH0DGACFCGGGGHEGHDGGGGGG/ACFF9CAB@@GGGGBBF?-9/FFFFFEBFFFFFFEFFFFFFFFBF.9AFFDFFFFFFFFFFFFFFFFFFFFFFFFFFFFFFF/BFFBFFFFFFFFFFFFFF
@M05620:37:000000000-D9766:1:1101:16665:16823 1:N:0:70
ACCACACCTTCTACAATGAGCTGCGTGTGGCTCCCGAGGAGCACCCCGTGCTGCTGACCGAGGCCCCCCTGAACCCCAAGGCCAACCGCGCGAAGATGACCCAGGTGCGTGGCCCGCTACCTCTTCTGGTGGCCGCCTCCCTCCTTCCTGGCCTCCCGGAGCTGCGCCCTTTCTCACTGGTTCTCTCTTCTGCCGTTTTCCGTAGGACTCTCTTCTCTGACCTGCGTCTCCTTTGGAACTCTGCAGGTTCT
+
ABBBAAAACFFFGGGGGG5FGGHHGGCEGCFHHGFEFCG?GHHHHGGCEGGEGGHHHHHA>EEFGGGGGGGGHHHGGGEHGHHFHGGEGD?BDCCDHBGHHHHGFHGC-FDGGHHGGGGGHFD0D0GFFHH.GH-AGFGGGFFGFFFFFFFGFGGGGDG-@@FBBBDFFFFFFFF/:BFFFFBFFFFFFFFFFFFFFFFBFFFFFFFFFFFFFFFFFFFFFFBF9=DFDFFFFF///;BBFFFF/BF9;FF
@M05620:37:000000000-D9766:1:1101:12670:16831 1:N:0:70
ACCACACCTTCTACAATGAGCTGCGTGTGGCTCCCGAGGAGCACCCCGTGCTGCTGACCGAGGCCCCCCTGAACCCCAAGGCCAACCGCGAGAAGATGACCCAGGTGAGTGGCCCGCTACCTCTTCTGGTGGCCGCCTCCCTCCTTCCTGGCCTCCCGGAGCTGCGCCCTTTCTCACTGGTTCTCTCTTCTGCCGTTTTCCGTAGGACTCTCTTCTCTGACCTGAGTCTCCTTTGGAACTCTGCAGGTTCT
+
BBBBBBBBFFFFGGGGGGDGGGHHGGGEHGHHHGGGGGGGGHHHHGGGEEGGHHHHHHHGGGGGGGGGGGGHHHHGGGGHGHHHHGGGGG@DGGHHHFHHHHGHGHHHHHHGGHHGGGGGHHHHHHHHHGHGHHGGGGGHGHHGHGGGGGGGGGGGGGGGGFGGGGFFFFFFFFFFFFFFFFFFFFFFFFFFFFFFFFFFFFFFFFFFFFFFFFFFFFFFFFFFFFFFFFFFFFFFFFFFFFFFFFFFFFF
@M05620:37:000000000-D9766:1:1101:4197:16848 1:N:0:70
ACCACACCTTCTACAATGAGCTGCGTGTGGCTCCCGAGGAGCACCCCGTGCTGCTGACCGAGGCCCCCCTGAACCCCAAGGCCAACCGCGAGAAGATGACCCAGGTGAGTGGCCCGCTACCTCTTCTGGTGGCCGCCTCCCTCCTTCCTGGCCTCCCGGAGCTGCGCCCTTTCTCACTGGTTCTCTCTTCTGCCGTTTTCCGTAGGACTCTCTTCTCTGACCTGAGTCTCCTTTGGAACTCTGCAGGTTCT
+
BBAABBBBFFFFGGGF5FBDGFHHGEA242ABAAFEAFGG2GHFHGGG11BFFHCCGHFE?EEGG1EEGEF1GCFGGF/GE/FHHG/<BDC</DGH1FDFGHHHGHGFCHFGGFH--AGCHHFHHHHEHHB<CHGCCDACGHFACB0CF0FEA09CAFGGGGGGB--99@/9FFFFBBBF9FFF/BBBFFFFFFBA.BFFFFFFFFFFBFFFFFFFFFEFFFFFFFFFF/FFFFFFFFFFFFFFFFFFFFF
@M05620:37:000000000-D9766:1:1101:6873:16861 1:N:0:70
ACCACACCTTCTACAATGAGCTGCGTGTGGCTCCCGAGGAGCACCCCGTGCTGCTGACCGAGGCCCCCCTGAACCCCAAGGCCAACCGCGAGAAGATGACCCAGGTGAGTGGCCCGCTACCTCTTCTGGTGGCCGCCTCCCTCCTTCCTGGCCTCCCGGAGCTGCGCCCTTTCTCACTGGTTCTCTCTTCTGCCGTTTTCCGTAGGACTCTCTTCTCTGACCTGAGTCTCCTTTGGAACTCTGCAGGTTCT
+
BBBBBBBBFFFFGGGGGGGFGGHHGGGGHFHHFGGGGGGGGHHHHGGGGGGGHHHHHHHGGGGGGGGGGGGHHHHGGGGHEHHHHGGCGGGGGGHHFHHHHHHHGHHHHHHGGHHGGGGGHHHHHHHHHHHGHHGGGGGHGHHGHGGGGGGGGGGGGGGGGGGGGGFFFFFFFFFFFFFFFFFFFFFFFFFFFFFFFFFFFFFFFFFFFFFFFFFFFFFFFFFFFFFFFFFFFFFFFFFFFFFFFFFFFFF
@M05620:37:000000000-D9766:1:1101:9357:16864 1:N:0:70
ACCACACCTTCTACAATGAGCTGCGTGTGGCTCCCGAGGAGCACCCCGTGCTGCTGACCGAGGCCCCCCTGAACCCCAAGGCCAACCGCGAGAAGATGACCCAGGTGAGTGGCCCGCTACCTCTTCTGGTGGCCGCCTCCCTCCTTCCTGGCCTCCCGGAGCTGCGCCCTTTCTCACTGGTTCTCTCTTCTGCCGTTTTCCGTAGGACTCTCTTCTCTGACCTGAGTCTCCTTTGGAACTCTGCAGGTTCT
+
CCDCDDDCFFFFGGGGGGGGGGHHGEEFHGHGHGGGGGGGGHHHHGGGEGGGHHHHHHHGGGGGGGGGGGGHFHHGGGGHGHHHHGGGGGGGGGHHHHHHHHGGGGHFHGHEGH/@DFGGHHHHHHHHHHHGHHGGGGGHGFHGHGGGGGGGGEGGGGAGGGGGG@FFFFFFFFFFFFFFFFF00BFFFFFFFFFFFF?FFA:FDAFFFFFFFFFBFFFFFFFFFFFFFFFFFFFFFFBBFFFFFFFFFEB
@M05620:37:000000000-D9766:1:1101:19274:16894 1:N:0:70
ACCACACCTTCTACAATGAGCTGCGTGTGGCTCCCGAGGAGCACCCCGTGCTGCTGACCGAGGCCCCCCTGAACCCCAAGGCCAACCGCGAGAAGATGACCCAGGTGAGTGGCCCGCTACCTCTTCTGGTGGCCGCCTCCCTCCTTCCTGGCCTCCCGGAGCTGCGCCCTTTCTCACTGGTTCTCTCTTCTGCCGTTTTCCGTAGGACTCTCTTCTCTGACCTGAGTCTCCTTTGGAACTCTGCAGGTTCT
+
CCCCCBBBFFFFGGGGGGGGGGHHGGGGHDGHHGGGFGGGEHHHHGGGGGGFAFGGHHHGGG?EFGGGGGGGHHGGGGGHGHHHHGGGGGGGGGHCGHHHHHHHGHHHHGFGGHHGGGGGHHHHHHHHHBGGHGFGGGGHGHHGHGGGGGEGFGGGGGGGGGGGGGFFFFFFFFFFFFFFFFFFFFFFFFFFFFFFFFFFFFFFFFFFFFFFFFFFFFFFFFFFFFFFFFFFFFFFFFFFFFFFFFFFFFF
@M05620:37:000000000-D9766:1:1101:22275:16895 1:N:0:70
ACCACACCTTCTACAATGCGCTGCGTGGGGCTCCCGAGGAGCACCCCTTGCTGCTGACCTAGGCCCCCCTGAACCCCAAGGCCAACCGCGCGAAGATGACCCAGGTGCGTGGCCGGCTACCTCTTCTGGTGGTCGCCTCCCTCCTTCCTGGCCTCCCGGCGTTGCGCCCTTTCTCACTGGTTCTCTCTTCTGCCGTTTTCCGTAGGACTCTCTTCTCTGACCTGCGTCTCCTTTGGAACTCTGCAGGTTCT
+
ABAABAAAFFFFFGGFGGGAGEEGGEE2AEEGHGGG?AEGGH1BAAE1BFGHFFHHFGH5@FGFGEGFGGGFFHHGAFGHGHHHHGGGGG/BFGGGHHHHHH/??F1<AFFGGH->A@DHHHHHH=GHHHHG;CDGGGGHGGGGGGGGGGGGGGGGGG----;-ABCFFFFFFFFFFFFFFFFFFFFFFFFFFFFFFFFFFFF.AAFFFFFFFF/:;F9;FFBB;BFFFFFFFFFBFFFFFFFFFFFFFFF
@M05620:37:000000000-D9766:1:1101:10540:16922 1:N:0:70
ACCACACCTTCTACAATGAGCTGCGTGTGGCTCCCGCGGAGCACCCCGTGCTGCTGACCGAGGCCCCCCTGAACCCCAAGGCCAACCGCGAGAAGATGACCCAGGTGAGTGGCCCGCTACCTCTTCTGGTGGCCGCCTCCCTCCTTCCTGGCCTCCCGGAGCCGTGCCCTTTCTCACTGGTTCTCTCTTCTGCCGTTTTCCGTAGGACTCTCTTCTCTGACCTGAGTCTCCTTTGGAACTCTGCAGGTTCT
+
1>>1A1>>CF1DGFGCBGGB1AECCEAA00FG1FFC0AE//E/BGG/FAEF/11FCGHBE>//EC>EEGEG011/EEF?C//FFCF//B?C//<?1111?10//.>110=<F<G.<<C--<<00CGBC00/:.CC-A.CCFFF.9BFF0;B.:FFGGFG@---9--9;BBFFFFFFFBBFFBBFB9F/FFFFB/@-ABEFB-BABBFBFF;FFFFFB/;/;B/-/-/;9//B9B/////9/////:-99//
@M05620:37:000000000-D9766:1:1101:10401:16948 1:N:0:70
ACCACACCTTCTACAATGAGCTGCGTGTGGCTCCCGAGGAGCACCCCGTGCTGCTGACCGAGGCCCCCCTGAACCCCAAGGCCAACCGCGAGAAGATGACCCAGGTGAGTGGCCCGCTACCTCTTCTGGTGGCCGCCTCCCTCCTTCCTGGCCTCCCGGAGCTGCGCCCTTTCTCACTGGTTCTCTCTTCTGCCGTTTTCCGTAGGACTCTCTTCTCTGACCTGAGTCTCCTTTGGAACTCTGCAGGTTCT
+
AAA?AAAAFFFFGGGGDGA1G1GHGEABG0FF1AAAEEGGGHHHHGGGEEFGHGHFHHHEEGGGGAEGGEGCG>GFGFCH/?GHAF</BC<<<CCG1F1?GGHHGHHGFFDGGAA@CCGGHHHHHHHEH0<<CFGGGGGHGH/EHFGGGBFFGGGGGGGGGGGGB@@F@@/9BFFFFFFBBBFFFFFFFFFFFF>:9BFFFFFFFFFFFFFBFFFFFFBFFFFFFFFF/BFFFFFFFFFFFFFFBFFAFFF
@M05620:37:000000000-D9766:1:1101:5449:16982 1:N:0:70
ACCACACCTTCTACAATGAGCTGCGTGTGGCTCCCGAGGAGCACCCCGTGCTGCTGACCGAGGCCCCCCTGAACCCCAAGGCCAACCGCGAGAAGATGACCCAGGTGAGTGGCCCGCTACCTCTTCTGGTGGCCGCCTCCCTCCTTCCTGGCCTCCCGGAGCTGCGCCCTTTCTCACTGGTTCTCTCTTCTGCCGTTTTCCGTAGGACTCTCTTCTCTGACCTGAGTCTCCTTTGGAACTCTGCAGGTTCT
+
BBAABBBBFFFFGGGGFGGFGGHHGGGEHAGHFGGAFGGGGHHHHGGGEFGGHHHHHHHGGGGGGGGGGGGHGHHGGGGHGHHHHGGFGGGFFGHHGHHHHHHHGHHHHHHGGHHGGGGGHHHHHHHHHHHGGHGGGGGHGHHGHGGGGGGGGGGGGGGGGGGGGGFFFFFFFFFFFFFFFFFFFFFFFFFFFFFFFFFFFFFFFFFFFFFFFFFFFFFFFFFFFFFFFFFFFFFFFFFFFFFFFFFFFFF
@M05620:37:000000000-D9766:1:1101:11538:16990 1:N:0:70
ACCACACCTTCTACAATGAGCTGCGTGTGGCTCCCGAGGAGCACCCCGTGCTGCTGACCGAGGCCCCCCTGAACCCCAAGGCCAACCGCGAGAAGATGACCCAGGTGAGTGGCCCGCTACCTCTTCTGGTGGCCGCCTCCCTCCTTCCTGGCCTCCCGGAGCTGCGCCCTTTCTCACTGGTTCTCTCTTCTGCCGTTTTCCGTAGGACTCTCTTCTCTGACCTGAGTCTCCTTTGGAACTCTGCAGGTTCT
+
BBBBBBBBFFFFGGEGGG5FGGGGEEGBAEHHHFFGF?FGGHHHHGG0AEFGHGGHHGHFGCGGGGGGGGGHHHHGGGGHGHHHHGGGGGCGGGHHGFHHHHHHGFGGHHHGGHGGGGGGHHHGHHHHHHHGHHGGGGGGGHHGHGGGGGGGGGGGGGGGGGGGGGBF?BFFFFFFFFFFFFFFFFFFFFFFFFBFFFFFFFFFFFFFFFFFFFFFFFFFFFFFFFFFFFFFFFFFFFFFFFFFFFFFFFF
@M05620:37:000000000-D9766:1:1101:16399:17001 1:N:0:70
ACCACACCTTCTACAATGAGCTGCGTGTGGCTCCCGAGGAGCACCCCGTGCTGCTGACCGAGGCCCCCCTGAACCCCAAGGCCAACCGCGAGAAGATGACCCAGGTGAGTGGCCCGCTACCTCTTCTGGTGGCCGCCTCCCTCCTTCCTGGCCTCCCGGAGCTGCGCCCTTTCTCACTGGTTCTCTCTTCTGCCGTTTTCCGTAGGACTCTCTTCTCTGACCTGAGTCTCCTTTGGAACTCTGCAGGTTCT
+
CCCCCCCAFFFFGGGGGG5FGGHHGGGBEEHHHFFFDGGGGHGHHGGGGGGGGHHHHHHEEECGGGGGGGGHGHHGGGGHGHHHHGGGGG/>CGHEHHHHHHAGFHH1GGHGGHHGGGGGHHHHHHHHHHHGHHGGGGGHGHHGHGGGGGGGGGGGGGGADBGGGGFFFFFFFFFFFFFFFFFFFFFFFFFFFFFFFFFFFFFFFFFFFFFFFFBFFFFFFFFFBFFFFFFFFFFFFFFFFFFFFFFFFFF
@M05620:37:000000000-D9766:1:1101:12682:17006 1:N:0:70
ACCACACCTTCTACAATGAGCTGCGTGTGGCTCCCGAGGAGCACCCCGTGCTGCTGACCGAGGCCCCCCTGAACCCCAAGGCCAACCGCGAGAAGATGACCCAGGTGAGTGGCCCGCTACCTCTTCTGGTGGCCGCCTCCCTCCTTCCTGGCCTCCCGGAGCTGCGCCCTTTCTCACTGGTTCTCTCTTCTGCCGTTTTCCGTAGGACTCTCTTCTCTGACCTGAGTCTCCTTTGGAACTCTGCAGGTTCT
+
ABBABBBBFFFFGGGGGGF5GGHHGFGEEEGHEGGGGGGGGHHHHGGGEFGGFHFHHHGGGCEEGGGGGGFHHHHGGGGHEGHHHGGGFGDDGGHFHHFHHHHHGHHHHHHGGHHGGGGGHHHHHHHHHHHGHHGGGGGHGHHGHGGGGGGGGGGGGGGGGGGGGGFFFFFFFFFFFFFFFFFFFFFFFFFFFFFFFFFFFFFFFFFFFFFFFFFFFFFFFFFFFFFFFFFFFFFFFFFFFFFFFFFFFFF
@M05620:37:000000000-D9766:1:1101:2182:17021 1:N:0:70
ACCACACCTTCTACAATGAGCTGCGTGTGGCTCCCGAGGAGCACCCCGTGCTGCTGACCGAGGCCCCCCTGAACCCCAAGGCCAACCGCGAGAAGATGACCCAGGTGAGTGGCCCGCTACCTCTTCTGGTGGCCGCCTCCCTCCTTCCTGGCCTCCCGGAGCTGCGCCCTTTCTCACTGGTTCTCTCTTCTGCCGTTTTCCGTAGGACTCTCTTCTCTGACCTGAGTCTCCTTTGGAACTCTGCAGGTTCT
+
CCCCCCCCFFFFGGGGGGGGGGHHGGGEH?GHHGGGGGGGGHHHHGGGGGGGHHGHHHHGGGGGGGGGGGGHHHHGGGGHGHHHHGGGGGGGGGHHHHGHHHHHGHHHH?GEGHHGGCFGHHHHHHHHHHHGHHGGGGGHGHHGHGGGGGFGGGGGGGG?@FFGGGFFFFBFFFFFFFFFFFFFFFFFFFFFFFFFFFFFFFFFDDFFFFFFFFFBFFFFFFFF9FFFFFFFFFFFFFFFFFFFFFFFFFF
@M05620:37:000000000-D9766:1:1101:25378:17038 1:N:0:70
ACCACACCTTCTACAATGAGCTGCGTGTGGCTCCCGAGGAGCACCCCGTGCTGCTGACCGAGGCCCCCCTGAACCACAAGGCCAAACGCGAGAAGATGACCCAGGTGAGTGGACCGCTAACTCTTCTGGTGGACGCCTCCCTCCTTCCTGGCATCCCCGAGCTGCGCCCTTTCTCACTGGTTCTCTCTTCTGCCGTTTTCCGTAGGACTCTCTTCTCTGAACTGCGTTTCCTTTGGAACTCTGCAGGTTCT
+
1>>AAA1ACFCFAGGAAF1GDFGFEAEEC0FBBFAAEEG?/GHHHGCE//BAE11GF00EFCCG/E/EEGGHFHC0FHH0GHHE/0?EE</BB<GG11?GH0?//?FDH?FC1FGGGGC.01><1>FGF<CC./-<<.;GGG/::GFCCH/./;C/E.-9-;A9:AG?@@GFF//;BFFFFFFFFFFFFFFFFF?BFFFBFBB-B-;FFFBFFB9/BBF//9/9/::-;99BFFFF/BFFFFFFF/-;/BB
@M05620:37:000000000-D9766:1:1101:23264:17071 1:N:0:70
ACCACACCTTCTACAATGAGCTGCGTGTGGCTCCCGAGGAGCACCCCGTGCTGCTGACCGAGGCCCCCCTGAACCCCAAGGCCAACCGCGAGAAGATGACACAGGTGAGTGGACCGCTACCGCTTCTGGTGGCCGCCTCCCTCCTTCCCGGCCTCCCGCAGCTGCGCCCTTTCGCACTGGCTCTCTCTTCTGCCGTTTTCCCTAGGACTCTCTTCTCTGACCTCAGTCTCCTTTGGAACTCTGCAGGATCT
+
3ABAA4AAFFFFGGGFGGGGEGHHGGGGCDGHHGGGEGG2EGGHHGGGEEGFFGHHHHHGGGCGGGGGGGGHHHHGGGGHGGHHHGGCGCGGGGGBGDHEHFH0?<F1<<1<?FGDGGCCH---<C0<<0/<<GG-@AFFGHGGGFGG/ABBGBFGGG--;9/999BFB-9FF.9DBB9F.B9BFFF/;BBBBB-;9;A9F/;/.//;FFFFB/;/:;BFFFF//9B/:9;//9///;B/BF/:B/A.;F/
@M05620:37:000000000-D9766:1:1101:21085:17101 1:N:0:70
ACCACACCTTCTACAATGAGCTGCGTGTGGCTCCCGAGGAGCACCCCGTGCTGCTGACCGAGGCCCCCCTGAACCCCAAGGCCAACCGCGAGAAGATGACCCAGGTGCGTGGCCCGCTACCTCTTCTGGTGGCCGCCTCCCTCCTTCCTGGCCTCCCGGCGCTGCGCCCTTTCTCACTGGTTCTCTCTTCTGCCGTTTTCCGTAGGACTCTCTTCTCTGACCTGAGTCTCCTTTGGAACTCTGCAGGTTCT
+
ABAABBBBFFFFFGGGGG5GFGHGGGGEFDHHHGGAFFG?GHHHHGGEFAEFGGHHHHHGGG?EEGCGGGGHGHCEGGGFFHHFCFGGGG>CCAGHBFHHHHHHEFG1A/CFFH.AG--ACDFHFDGHHDGEHH@DCDDGGGGGGFGGGGGGFFF.EDD-99;DFFFDFFFFFFFFFFFFFFFFFFFFFFFFFFFFFFFFFFFFF.BFFFFFFFFFFBFFFFF9B9B/B9FFFFFFBBBF/FFFFFE9FFF
@M05620:37:000000000-D9766:1:1101:19030:17105 1:N:0:70
ACCACACCTTCTACAATGCGCTGCGTGTGGCTCCCGAGGAGCACCCCGTGCTGCTGACCGAGGCCCCCCTGAACCCCAAGGCCAACCGCGCGAAGATGACCCAGGTGAGTGGCCTGCTACCTCTTCTGGTGGCCGCCTCCCTCCTTCCTGGCCTCCCGGAGCTGCGCCCTTTCTCACTGGTTCTCTCTTCTGCCGTTTTCCGTAGGACTCTCTTCTCTGACCTGCGTCTCCTTTGGAACTCTGCAGGTTCT
+
CCCCCCCAFFFFGGGGGG4EFGGGGFGBFEHHHABEDGGGGHGHHGG0EFGGHHHHHHH>FFGGGGGGGGGHHHHGGGGHGHHHHGGGGG<CGGGFHHHHHF/<<<F1GDGGFH1>GHGHHHHHHGGHHDGDHHGGGGGHGGGGGGGGGGFFGGGGGGGFC;CFFFCFFFFFFFFFFFFFBFFFFFFFFFFFFFFDFFFFFFF.ADBFFFBFBF;/BFFFFFFF.;D-DFFFFFFEFFFFFFFFFFFFFFF
@M05620:37:000000000-D9766:1:1101:8362:17158 1:N:0:70
ACCACACCTTCTACAATGAGCTGCGTGTGGCTCCCGAGGAGCACCCCGTGCTGCTGACCGAGGCCCCCCTGAACCCCAAGGCCAACCGCGAGAAGATGACCCAGGTGAGTGGCCCGCTACCTCTTCTGGTGGCCGCCTCCCTCCTTCCTGGCCTCCCGGAGCTGCGCCCTTTCTCACTGGTTCTCTCTTCTGCCGTTTTCCGTAGGACTCTCTTCTCTGACCTGAGTCTCCTTTGGAACTCTGCAGGTTCT
+
ABBABBBBFFFFGGGGFGGGGGHHGGGEGEGHEGGGGGGGGHHHHGGGGGGGHHHHHHHGGGGGGGGGGGGHGHHGGGGHGGHHHGGGGGGGGGHHHHHHHHHHGHHHHHHGGHHGGGGGHHHHHHHHHHHGHHGGGGGHGHHGHGGGGGGGGGGGGGGGGGGGGGFFFFFFFFFFFFFFFFFFFFFFFFFFFFFFFFFFFFFFDFFFFFFFFFFFFFFFFFFFFFFFFFFFFFFFFFFFFFFFFFFFFFF
@M05620:37:000000000-D9766:1:1101:4409:17167 1:N:0:70
ACCACACCTTCTACAATGAGCTGCGTGTGGCTCCCGAGGAGCACCCCGTGCTGCTGACCGAGGCCCCCCTGAACCCCAAGGCCAACCGCGAGAAGATGACCCAGGTGAGTGGCCCGCTACCTCTTCTGGTGGCCGCCTCCCTCCTTCCTGGCCTCCCGGAGCTGCGCCCTTTCTCACTGGTTCTCTCTTCTGCCGTTTTCCGTAGGACTCTCTTCTCTGACCTGAGTCTCCTTTGGAACTCTGCAGGTTCT
+
BBBBBBBBFFFFGGGGGGGBGGHHGGGGHDHHHGGGGGGGGHHHHGGGGFGGHGGHHHHGGGGGGGGGGGGHHHHGGGGHGHHHHGGGGGGGGGHHHHHHHHFHGHHHHFHGGHHGGGGGHHHHHHHHHHHGHHGGGGGHGHHGFGGGGFGGGGGGGFGGGGGGGGFFFFFFFFFFFFFFBFFFFFFFFFFFFFFFFFFFFFFFFFFFFFFFFFFFFFFFFFFFFFFFFFFFFFFFFFFFFFFFFFFFFFF
@M05620:37:000000000-D9766:1:1101:18198:17168 1:N:0:70
ACCACACCTTCTACAATGCGCTGCGTGTGGCTCCCGAGGAGCACCCCTTGCTGCTGACCGAGGCCCCCCTGAACCCCAAGGCCAACCGCGCGAAGATGACCCAGGTGAGTGGCCAGCTACCTCTTCTGGTGGCCGCCTCCCTCCTTCCTGGCCTCCCGGAGCTGCGCCCTTTCTCACTGGTTCTCTCTTCTGCCGTTTTCCGTAGGACTCTCTTCTCTGACCTGAGTCTCCTTTGGAACTCTGCAGGTTCT
+
AAAAA1A1CFBBBGGDFF1A0AEAEAEBBEGH1BBAAEE?EHHHHGG/0BGEGGHHHHF>>EEGFAEGGGFFHFHGGGEFCCHEFGE<CC<@/BCCGG1?FF/C/111>>FCFC1.<F1F/00DD0=GB<G.GA-@-::.:/GC/0;90C9A.9C.A.A---.//9>-@@FF//FFB/F-;B///9/B//B/FF?BFFFFFBB-A-99///99//BB///9//;/-/;/;/9F/FBB/B9/9//9BFA9/9
@M05620:37:000000000-D9766:1:1101:4932:17170 1:N:0:70
ACCACACCTTCTACAATGAGCTGCGTGCGGCTCCCGAGGAGCCCCCCGTGCTGCTGACCGAGGCCCCCCTGAACCCCAAGGCCACCCGCGAGAAGATGACCCAGGTGAGTGGCCCGCTACCTCTTCTGGTGGCCGCCTCCCTCCTTCCTGGCCTCCCGGAGCTGCGCCCTTTCTCACTGGTTCTCTCTTCTGCCGTTTTCCGTAGGACTCTCTTCTCTGACCTGAGTCTCCTTTGGAACTCTGCAGGTTCT
+
>AA?AAAAFFFFFGG4EGGEGDHHGFG2222AFFFEEGEE1E1BEEAE1EGE5@3BFG?EE?/>FE@EF//233?EEA/?FFGH/B<@/B<</?01FF1>GG.F>F1FC1<.CGHCGGGGHHHHHHHHHHHGHHGGGGGGGGGGGGGGGGGGGGGGGFFFFFFFFFFFFFFFFFFFFFFFFFFFFFFFFFFFFFFDFFFFFFFFFFFFFFFFFFFFFFFFFFFFFEFFFFFFFFFFFFFFFFFFFFFFBFF
@M05620:37:000000000-D9766:1:1101:4950:17182 1:N:0:70
ACCACACCTTCTACAATGAGCTGCGTGTGGCTCCCGAGGAGCACCCCGTGCTGCTGACCGAGGCCCCCCTGAACCCCAAGGCCAACCGCGAGAAGATGACCCAGGTGAGTGGCCCGCTACCTCTTCTGGTGGCCGCCTCCCTCCTTCCTGGCCTCCCGGAGCTGCGCCCTTTCTCACTGGTTCTCTCTTCTGCCGTTTTCCGTAGGACTCTCTTCTCTGACCTGAGTCTCCTTTGGAACTCTGCAGGTTCT
+
CCCCCCCCFFFFGGGGGGGGGGHHGGGGHGHHHGGGGGGGGHHHHGGGGGGGGHHHHHHGGGGGGGGGGGGHHHHGGGGHGHHHHGGGGGGFGGHHHHHHGHAE/1FDG11==GHGGGCGHHHHFHHBD</<GH@?DAGHGEHGHGGGBF/CFFGGGDAF-@FFGACFFFFFFFFFFFBFBFFFFFFFFFFFFFADFFFFFDF?;:0BFFFFFFFFFFFFFFFFFFFFFFFFFFFFFFFFFFFFFFAFFFB
@M05620:37:000000000-D9766:1:1101:14751:17201 1:N:0:70
ACCACACCTTCTACAATGAGCTGCGTGTGGCTCCCGAGGAGCACCCCGTGCTGCTGACCGAGGCCCCCCTGAACCCCAAGGCCAACCGCGAGAAGATGACCCAGGTGCGCGGCACGCCACCTGTTCTGGCGGCCGCCTCCCTCCTTCCTGGCCTACCGGCGCCGCGCCCTTTCGCACTGGTTCTCTCCCCTGCCCTTTTCCGTACGACTCTCTTACCTGACCCGCGTTTCGTTTGGAACACTGCAGATTCT
+
CCCCCCCBFFFFGGGGGGGGGGHHGGGGHGHHHGGGGGGGGHHHHGGGGGGGHHHHHHHGGGGGGGGGGGGHHHHGGGGHGHHHHGGGGGGGGGHHHHGHF2GHGFHFD/A@@@CA-.<<GH/<G:;000-::D?F-.CAEBF?FFFFFF/FFF/BFFFFFD-:9-=FC>FFB9.;:9BFFB9FFFB//9;:A9.0;BFFF.0..-.:ADFFFFE0;FFFF//9;-@-;0..;.:.00:/:BF0000009;
@M05620:37:000000000-D9766:1:1101:22359:17229 1:N:0:70
ACCACACCTTCTACAATGAGCTGCGTGTGGCTCCCGAGGAGCACCCCGTGCTGCTGACCGAGGCCCCCCTGAACCCCAAGGCCAACCGCGAGAAGATGACCCAGGTGAGTGGCCCGCTACCTCTTCTGGTGGCCGCCTCCCTCCTTCCTGGCCTCCCGGAGCTGCGCCCTTTCTCACTGGTTCTCTCTTCTGCCGTTTTCCGTAGGACTCTCTTCTCTGACCTGCGTCTCCTTTGGAACTCTGCAGGTTCT
+
BCCCBABBFFFFGGGGGGFGGGHHGEEEFGHFFFGEEGGGFEDFGEFGFGEGGHHHGHHGGGGGGGGGGGGHFHHGGGGHGHHHHGGGDGBDCDHGHDHHHGA/F=G1?FGGGH?AD-CGGHHHHHHHHDGGHHGGGGGHGHCGHGGGGGGGGGGGGGG:@?FGGGFFFFFFFFFFFFFFFFFFFFFFBFFFFFFFFFFFFFFFF.BFFFFFFFFFFFFFFFFF.@D;FFFFFFFFFFFFFFFFFFFAFFF
@M05620:37:000000000-D9766:1:1101:15568:17242 1:N:0:70
ACCACACCTTCTACAATGAGCTGCGTGTGGCTCCCGAGGAGCACCCCGTGCTGCTGACCGAGGCCCCCCTGAACCCCAAGGCCAACCGCGAGAAGATGACCCAGGTGAGTGGCCCGCTACCTCTTCTGGTGGCCGCCTCCCTCCTTCCTGGCCTCCCGGAGCTGCGCCCTTTGTCACTGGTTCTCTCTTCTGCCGTTTTCCGTAGGACTCTCTTCTCTGACCTGAGTCTCCTTTGGAACTCTGCAGGTTCT
+
>AAAA11AFF1@3GG1ABBB1AB1EBEFG0FFCFEEF?G/AGGHHGGGEAE/DAGGGGGGCG?F/?>EGGGFGF/EFGEC>CH<<FA<C@></<0F1FDGBB///1?1<GD</0<>--ACGGHD0=GHDGCACC<::CFC:CCC/00C99/AAB.99E9AG?.99A@-@@FF/BFFFF/F9/BFFFFFF/B/BF=ABFFFF-9A9-/BFFF///;BFFFFFFFF/-9BF//;BBFBBFFFFBBFFB-99;B
@M05620:37:000000000-D9766:1:1101:22681:17246 1:N:0:70
ACCACACCTTCTACAATGAGCTGCGTGTGGCTCCCGAGGAGCACCCCGTGCTGCTGACCGAGGCCCCCCTGAACCCCAAGGCCAACCGCGAGAAGATGACCCAGGTGAGTGGCCCGCTACCTCTTCTGGTGGCCGCCTCCCTCCTTCCTGGCCTCCCGGAGCTGCGCCCTTTCTCACTGGTTCTCTCTTCTGCCGTTTTCCGTAGGACTCTCTTCTCTGACCTGAGTCTCCTTTGGAACTCTGCAGGTTCT
+
BCCCCCCAFFFFGGGGGGBGGFHHGGGBFEHHHFGGDGGGGHDHHGGEGGGGHHHHHHHEGGGGGGGGGGGHHHHGGGGHGHHHHGGGGG/BCFHGHHHHFHAFFGH1GGHGGH/CGGGGHHHHHHHGHHHGHHGGGGGHGHHGHGGGGGGGGGGGGGGACAFGGGFFFFFFFFFFFFFFFFFFFFFFFFFFFFFFFFFFFFFFDDFFFFFFFFFFFFFFFFFFBFFFFFFFFFFFFFFFFFFFFFFFFFF
@M05620:37:000000000-D9766:1:1101:22663:17255 1:N:0:70
ACCACACCTTCTACAATGAGCTGCGTGTGGCTCCCGCGGAGCACCCCGTGCTGCTGACCGAGGCCCCCCTGAACCCCAAGGCCAACCGCGAGAAGATGACCCAGGTGAGTGGCCCGCTACCTCTTCTGGTGGCCGCCTCCCTCCTTCCTGGCCTCCCGGAGCTGCGCCCTTTCTCACTGGTTCTCTCTTCTGCCGTTTTCCGTAGGACTCTCTTCTCTGACCTGAGTCTCCTTTGGAACTCTGCAGGTTCT
+
BBBABAA>FFFFGGGGGGDGGGHHGGGGFGHHHGGF2EEEEG1FGGGEBEEF5FGHHHHGEE@FGGGGGGGHHHHGGGGHGHHHHGGGGGFDFGH1?<?GHH/?CFG1FFDFGHFCFFGGHHHHHGGCGHHGHHGGGGDGGGFG/FFGFGGGGGGGG.-:ADAFFFFFFFFFFFFFFFFFFFFFFFFFFFFFFFFFFFFFFFF.9.BFFFFFFFFFFBBF9;BBB.BFFFFFFFF//:FFFFFFFBFFFFF
@M05620:37:000000000-D9766:1:1101:15369:17292 1:N:0:70
GAGGCTGCTTTGGAAGAAACTGACAAGCCAGGGACACAAGATCGGAAGAGCACACGTCTGAACTCCAGTCACGAATTCGGATCTCGTATTCCGTCTTCTGCTTGAAAAAAAAAAGAGTATCCAGCGTAGGCATCTGGGAGTTGGGGAGGTGCGAGGAGTTGGGGAAAGACAGTCCTAACCGTGGAGGGTTCTGGTAAATGATGGGGGGAGGAGGGGCTCTTTGGCTCCCACCAGTCCCCCTGTCTGGTCTA
+
A1AAA1C11F@FABBGGC1BAAD1BFABFGB0B0FF0AFFFFGHEB/AB0B1000ABFFF1ABDFAABDFDABB/BBDF0B/>EGB?EC1BG0@F>/BFG@BBB>E1FHE</<<//0@FDDB2<@C////1110?<?00/>>FF<C.<<..0-.<--:C/:/;:CA..;B/;9B0B0;B.-99@:9.-;FF//;;9/;//;BFFEF---;--9--=@@-//;99///-EFFFEFFF/;9A@:;/:BBB/99
@M05620:37:000000000-D9766:1:1101:14325:17294 1:N:0:70
ACCACACCTTCTACAATGAGCTGCGTGTGGCTCCCGAGGAGCACCCCGTGCTGCTGACCGAGGCCCCCCTGAACCCCAAGGCCAACCGCGAGAAGATGACCCAGGTGAGTGGCCCGCTACCTCTTCTGGTGGCCGCCTCCCTCCTTCCTGGCCTCCCGGAGCTGCGCCCTTTCTCACTGGTTCTCTCTTCTGCCGTTTTCCGTAGGACTCTCTTCTCTGACCTGAGTCTCCTTTGGAACTCTGCAGGTTCT
+
BBBBBBBBFFFFGGGGEFGGGFBGCEEFH2GGFFGC?EGGGHHHHGGGAAEFHHHHHHHGCGGGGGGGGGEHHHHGGDFFGHHHGGGGGGGGGGHEGGFGHG/F/?FDCFFA<<F>CF-@G0DGFGHGB=CDGGCGGGGHEFHGHGGGEFBFGGGGEDCFGDA/BDFFFFFFFFFFFFFFFFFFFFFFFFBBFF-AFFFFF.B.A.BFFFBFFFFB/BB/;//BFF9B9FFFFFFBFBFBBF/BBFFFFFF
@M05620:37:000000000-D9766:1:1101:8344:17297 1:N:0:70
ACCACACCTTCTACAATGAGCTGCGTGTGGCTCCCGAGGAGCACCCCGTGCTGCTGACCGAGGCCCCCCTGAACCCCAAGGCCAACCGCGAGAAGGTGAGTGGCCCGCTACCTCTTCTGGTGGCCGCCTCCCTCCTTCCTGGCCTCCCGGAGCTGCGCCCTTTCTCACTGGTTCTCTCTTCTGCCGTTTTCCGTAGGACTCTCTTCTCTGACCTGAGTCTCCTTTGGAACTCTGCAGGTTCTAGATCGGAA
+
CCCBBBCCFFFFGGGGGGGGGGHHGGGGHGHHHGGGGGGGGHHHHGGGGGGGHHHHHHHGGGGGGGGGGGGHHHHGGGGHGHHHHGGGGGDGGGHHHHHHGDFCGFDGG?DHFHFHHHFF=<.CF@@DDDHGFHGFGFHFF/GHHFGGABF?AFBF-@DGGFFFBFBFBBBFFBBF9FFFFFFBFCADFABFDBFDAFFFFFBFFFFFFB0FFFB//BFFFFFFFFFBBFFBFFFFFE9;FFFFFFFADAA
@M05620:37:000000000-D9766:1:1101:13101:17303 1:N:0:70
ACCACACCTTCTACAATGAGCTGCGTGTGGCTCCCGAGGAGCACCCCGTGCTGCTGACCGAGGCCCCCCTGAACCCCAAGGCCAACCGCGAGAAGATGACCCAGGTGAGTGGCCCGCTACCTCTTCTGGTGGCCGCCTCCCTCCTTCCTGGCCTCCCGGAGCTGCGCCCTTTCTCACTGGTTCTCTCTTCTGCCGTTTTCCGTAGGACTCTCTTCTCTGACCTGAGTCTCCTTTGGAACTCTGCAGGTTCT
+
ABAABAABFFFFDFFGFGGGGGFFEEFGH2GHHGF2AAE?EHHHHGCGE?EAGEGFHHHGGGCGCFFGGGGHGHEEGGFFEEHCGFFGGFGGCDGB2<GHHHHHEFFHHDFGGHHGGGGGHGHHGHHGHHGGHFGGGDFHGHHA:0FFGGFGFFGFGEGGGDFGGFFFFFFFFFFFFFFFFFFFFFFFFFFFFFFFDFFFFBFA..BFFFFFFFFFFFFFFFFFFFFFFFFFFFFFFFFFFFFFFFFFFFF
@M05620:37:000000000-D9766:1:1101:23604:17305 1:N:0:70
GAGGCTGCTTTGGAAGAAACTGACAAGCCAGGGACACAAGATCGGAAGAGCACACCTCTGTACTCCAGTCACGAATTCGTATCTCGTATCCCGTCTTCTGCTTTAAAAAAAAAAAAACTAGAAAAAAGACATAAATAAAGAATTAAGAAGAAAAAGTCACAAAAACAATACGAATGACAACGGGAGTCTAAGAAAGAATAAGCCCCTAAGAGCGAATGTAAGATAGCAAAAGAACGTTGGACAGAAGAGAG
+
>3AA3AFAFBD4F4ABFGBGGCH4BB4BBFGFED2BBGAFFHAGE22BAAABF2A1BBBFADDFDB3BF335B11??@B3BB1B@BBEG1BB>FEF1BBF4BB4BFGBHEE?//>///22211100//.<0=1111111110<110000//<//..00000:......00/....;00009--..-./000000///.00000/.:;..///.---9/////;///////./........///.////...
@M05620:37:000000000-D9766:1:1101:14827:17306 1:N:0:70
ACCACACCTTCTACAATGAGCTGCGTGTGGCTCCCGAGGAGCACCCCGTGCTGCTGACCGAGGCCCCCCTGAACCCCAAGGCCAACCGCGAGAAGATGACCCAGGTGAGTGGCCCGCTACCTCTTCTGGTGGCCGCCTCCCTCCTTCCTGGCCTCCCGGAGCTGCGCCCTTTCTCACTGGTTCTCTCTTCTGCCGTTTTCCGTAGGACTCTCTTCTCTGACCTGAGTCTCCTTTGGAACTCTGCAGGTTCT
+
CCCCCCCBFFFFGGGGGGCGGGHHGGGBGFHHHFGFFGGGGHHHHGGGGGGGHHHHHHHFGGGGGGGGGGGHHHHGGGGHGHHHHGGGGG/BCGHHHHHHHHEGGHHHHHHGGHGGGGGGHHHHHHHHHHHGHHGGGGGHGHHGHGGGGGGGGGGGGGGGGGGGGGFFFFFFFFFFFFFFFFFFFFFFFFFFFFFFFFFFFFFEDFFFFFFFFFFFFFFFFFFFFFFFFFFFFFFFFFFFFFFFFFFFFFF
@M05620:37:000000000-D9766:1:1101:8337:17315 1:N:0:70
ACCACACCTTCTACAATGAGCTGCGTGTGGCTCCCGAGGAGCACCCCGTGCTGCTGACCGAGGCCCCCCTGAACCCCAAGGCCAACCGCGAGAAGATGACCCAGGTGAGTGGCCCGCTACCTCTTCTGGTGGCCGCCTCCCTCCTTCCTGGCCTCCCGGAGCTGCGCCCTTTCTCACTGGTTCTCTCTTCTGCCGTTTTCCGTAGGACTCTCTTCTCTGACCTGAGTCTCCTTTGGAACTCTGCAGGTTCT
+
ABCCCCCCFFFFGGGGGGGGGGHHGGGGHGHGHGGGGGFGGHGHHGGGFGGGHHGHHHHGGGGGGGGGGGGHFHHGGGGHGHHHHGGGGGGGGGHGHHHHHHGEFHHHHDHGGHHGGGGGHHHHHHHHHHHGGHGGGGGHGHHGHGGGGGGGGGGGGGFGGGGGGGFFFFFFFFFFFFFFFFFFFFFFFFFFFFFFFFFFFFFFFFFFFFFFFFFFFFFFFFFEFFFFFFFFFFFFFFFFFFFFFFFFFFF
@M05620:37:000000000-D9766:1:1101:13510:17323 1:N:0:70
ACCACACCTTCTACAATGAGCTGCGTGTGGCTCCCGAGGAGCACCCCGTGCTGCTGACCGAGGCCCCCCTGAACCCCAAGGCCAACCGCGAGAAGATGAACCCAGGTGAGTGGCCCGCTACCTCTTCTGGTGGCCGCCTCCCTCCTTCCTGGCCTCCCGGAGCTGCGCCCTTTCTCACTGGTTCTCTCTTCTGCCGTTTTCCGTAGGACTCTCTTCTCTGACCTGAGTCTCCTTTGGAACTCTGCAGGTTC
+
ABBBBAABFFFBDGGFGGGFFGFFEFEGHGHHFGGGDEG?EHHHHGGGEGGCGFHHHHHGGGFFEECGGGGHHHEGGGGHGGHFHGGGGCCC?DCFGDFFFHGF//FG?FGH/CAGCF<CFHFHFF0DFFHHC..A-:A.GGFHAFFGGGGG?FFFGEG--;9;FGF-DCDFBFFFFFFFFBFFFFFFFFFF/F9@ADFFFFAF9.;FFFFEFF/FFBFF////;B9BFFF/B9BBB/9B9FFBF;B.AF/
@M05620:37:000000000-D9766:1:1101:13381:17352 1:N:0:70
ACCACACCTTCTACAATGAGCTGCGTGTGGCTCCCGAGGAGCACCCCGTGCTGCTGACCGAGGCCCCCCTGAACCCCAAGGCCAACCGCGAGAAGATGACCCAGGTGAGTGGCCCGCTACCTCTTCTGGTGGCCGCCTCCCTCCTTCCTGGCCTCCCGGAGCTGCGCCCTTTCTCACTGGTTCTCTCTTCTGCCGTTTTCCGTAGGACTCTCTTCTCTGACCTGAGTCTCCTTTGGAACTCTGCAGGTTCT
+
ABCCCCCCFFFFGGGGGGGGGGHHGGGEHGHHHGGGGGGGGHHHHGGGGGGGHHHHHHHGFGGGGGGGGGGGHHHGGGGHGHHHHGGGGG@DGGHHHHHHHHHHGHHHHHHGGHHGGGGGHHHHHHHHHHHGHHGGGGGHGHHGHGGGGGGGGGGGGGGGGGGGGGFFFFFFFFFFFFFFFFFFFFFFFFFFFFFFFFFFFFFFFFFFFFFFFFFFFFFFFFFFFFFFFFFFFFFFFFFFFFFFFFFFFFF
@M05620:37:000000000-D9766:1:1101:18923:17365 1:N:0:70
ACACACCTTCTACAATGAGCTGCGTGTGGCTCCCGAGGAGCACCCCGTGCTGCTGACCGAGGCCCCCCTGAACCCCAAGGCCAACCGCGAGAAGATGACCCAGGTGAGTGGCCCGCTACCTCTTCTGGTGGCCGCCTCCCTCCTTCCTGGCCTCCCGGAGCTGCGCCCTTTCTCACTGGTTCTCTCTTCTGCCGTTTTCCGTAGGACTCTCTTCTCTGACCTGAGTCTCCTTTGGAACTCTGCAGGTTCTA
+
BBBBBBBFFFFDGGGGG55BBBGEEEGHEHHGGFE2AE2BAAFHGG01AEFHHB3FGHGEFCGGGGGG>FBFFHGG/??FFHFHGGGGG<B@D?2GH?GHHHHGHHHHHHGGHHGGGCGHHHHHHHHHHHGHHGGGGGHGHHGHHGGGGGGGGGGGGGADFGGGGFFFFFFFFFFFFFFFFFFFFFFFBFFFFFFFFFFFFFFFF/FFFFFFFFFBFFFFFFFEFFF/;BFFFFFFFFFFFFFFFFFFFFF
@M05620:37:000000000-D9766:1:1101:8022:17414 1:N:0:70
ACCACACCTTCTACAATGAGCTGCGTGTGGCTCCCGAGGAGCACCCCGTGCTGCTGACCGAGGCCCCCCTGAACCCCAAGGCCAACCGCGAGAAGATGACCCAGGTGAGTGGCCCGCTACCTCTTCTGGTGGCCGCCTCCCTCCTTCCTGGCCTCCCGGAGCTGCGCCCTTTCTCACTGGTTCTCTCTTCTGCCGTTTTCCGTAGGACTCTCTTCTCTGACCTGAGTCTCCTTTGGAACTCTGCAGGTTCT
+
ABBBBBBBFFFFGGGGGGGGGGHHGFGGHGGHHGGGGGGGGHHHHGGGGGGGHHHHHHHGGGGGGGGGGGGHHHHGGGGFGHHHGGGGGGCGGDHBDHHHHHAGGHHHHHFGGGHGGGGGHHHHHHHGHGCDHHGGGFGHGGHGHGGGGGFGFEGGGGAFGGGGFDFFFFFFFFFFFFFFFFFFFFFFFFFFFFFAFFFEFDF9DFFFFFFFFFFFFFFFFFBF/FFBFFFFFFFFFFFFFFFFFFFFFFF
@M05620:37:000000000-D9766:1:1101:19653:17435 1:N:0:70
ACCACACCTTCTACAATGAGCTGCGTGTGGCTCCCGAGGAGCACCCCGTGCTGCTGACCGAGGCCCCCCTGAACCCCAAGGCCAACCGCGAGAAGATGACACAGGTGCGTGGCCCGACACCTCTTCTGGTGGCCGCCTCCCTCCCTCCTGGCCTCCCGGCGCTGCGCCCTTTCTCACTGGTTCTCTCTTCTGCCGTTTTCCGTAGCACTCTCTTCTCTGACCTGCGTCTTCTTTGGAACTCTGCAGGTTCT
+
CCCCCCDCFFFFGGGGGGGGGGGHGAFEGEHHHGGGGCECGEHHHGGGEEFAGHHHFHHGGGGGGGGGGGGHGHHGGGGHGHHHHGGGGGGGGGHHHHHHE22??1?1AFGGGHHG--<AEHHGHDGHHHHGHHCCFDEGGGGG.;CGGGGGGGGGG.ABC--;AFFFFFFFF0BFFFFF0FFFFHF0FFFFFFFFFFFHFFF?..:BFFFFFFFFF0FFFF0F.9DFF.BFFF0BF0BFF00;BFF.:FF
@M05620:37:000000000-D9766:1:1101:27181:17471 1:N:0:70
ACCACACCTTCTACAATGAGCTGCGTGTGGCTCCCGAGGAGCACCCCGTGCTGCTGACCGAGGCCCCCCTGAACCCCAAGGCCAACCGCGCGAAGATGACCCAGGTGAGCGGCTAGCTATCTCGTCTGGCGGCTGCCTCCCTCCTGCCTGGCCTCCCGGGCGTGCGTCCTCTCTCGCTCGCTCTCTCGTCTGTCGCCTTCCGTAGGTCTCTCCTGTCTGACCTCTCTCTCCTATCGAACTCTGCAGGTGAT
+
BBBBBBBAFFFFFFGGGGFGGCHFFEG2FEGFHGGGGGGGGGHHHGCFAEGGHFGHGHFFFGFEGGGGGGGHFHHGEGGHGHHHHGGGGG/<CDGCGHF110//?FG101->@-.<CGG0<<<<.<.C/0;@D-9CCFFG.FFGF//;00.;C0.:;9----;-;-.-;://;B/..;.--;AE///.9;:A//....;/9A/9.;/;B////;BBF///;9B////:B://///9;/..9/;//9..//;
@M05620:37:000000000-D9766:1:1101:15108:17498 1:N:0:70
GAGGCTGCTTTGGAAGAGCACACGTCTGAACTCCAGTCACGAATTCGTATCTCGTATGCCGTCTTCTGCTTGAAAAAAAAAAAAGACTAAAAGGTCAACTGTCAAATTATCTTACTGCCAAACAAACGCCTTCTAGAACACACAATGATGAAACACCTCCACAACTAGCATGGGGCTTTAGAGGTGACTAAACACTGCTACCACACGCGCACAGCCGACCAACCTAGTATGCACTCCCCAACTCATCATCT
+
A>AABAFCFFFFGGGGFFGGGGGGHEGGFAGHHHCFBGFGGGEHHHGGGHHFHHGGB3FGEBEAFGFFHHHHFHHEHGGE@EE///B33B333<3?3B3434233333233333333?2222/0/0////0/111111100....111111111/../<<//<..//0/000....;./:000//.0;0000/9.00000090:.9-------.9.-:---...///;/;///://9..9.;9////////
@M05620:37:000000000-D9766:1:1101:4728:17549 1:N:0:70
ACCACACCTTCTACAATGAGCTGCGTGTGGCTCCCGAGGAGCACCCCGTGCTGCTGACCGAGGCCCCCCTGAACCCCAAGGCCAACAGCGAGAAGATGACCCAGGTGAGTGGCCCGCTACCTCTTCTGGTGGCCGCCTCCCTCCTTCCTGGCCTCCCGGAGCTGCGCCCTTTCTCACTGGTTCTCTCTTCTGCCGTTTTCCGTAGGACTCTCTTCTCTGACCTGAGTCTCCTTTGGAACTCTGCAGGTTCT
+
ABB3AABBFFFFGGGB5FG5F5GFEA2AA2BG3FGAAEEGDHHGHGGGAABFFHHCHHFE0EEGG1EFGEE1G3FFGEAG//GHHG/0BED</DCG1G1?FGHHGHHHCGDFGGH?DGGCHHDGGHHDHHB<GGDGGG?GGHHFHH0CH0CCH0;E9EGGGGGGB--;-?/BFFFFFFFBFFFFFFFFFFFFFFBDDFFFFFFFFFFFFFFFFFFFFFFFFFFFFFFFFFFFFFFFFFFFFFFFFFFFFFF
@M05620:37:000000000-D9766:1:1101:11554:17571 1:N:0:70
ACCACACCTTCTACAATGAGCTGCGTGTGGCTCCCGAGGAGCACCCCGTGCTGCTGACCGAGGCCCCCCTGAACCCCAAGGCCAACCGCGAGAAGATGACCCAGGTGAGTGGCCCGCTACCTCTTCTGGTGGCCGCCTCCCTCCTTCCTGGCCTCCCGGAGCTGCGCCCTTTCTCACTGGTTCTCTCTTCTGCCGTTTTTCGTAGGACTCTCTTCTCTGACCTGAGTCTCCTTTGGAACTCTGCAGGTTCT
+
BBBBBABAFFFFGGGGGGGGGFHHGGGGHGHHHGGGGGGGGHHHHGGGGGGGHHHHHHHGGGGGGGGGGGGHHHHGGGGHGHHHHGGGGGGGGGHHHHGHHHEHGHHHHHHGGHGCCCGFHHHHHHHHHHHGHHGGGGGHGHHGHGGGGGGGGGGGGGGGCDGGGGFFFFFFFFFFEFFFFFFFFFFF/BFFFFFFFFFFFFFBE.BBBFFFFE//BFFFFFFFFFFB9FFFFFFFFFFFFFFFFFFFFFF
@M05620:37:000000000-D9766:1:1101:25784:17576 1:N:0:70
ACCACACCTTCTACAATGAGCTGCGTGTGGCTCCCGAGGAGCACCCCGTGCTGCTGACCGAGGCCCCCCTGAACCCCAAGGCCAACCGCGAGAAGATGACCAGGTGAGTGGCCCGCTACCTCTTCTGGTGGCCGCCTCCCTCCTTCCTGGCCTCCCGGAGCTGCGCCCTTTCTCACTGGTTCTCTCTTCTGCCGTTTTCCGTAGGACTCTCTTCTCTGACCTGAGTCTCCTTTGGAACTCTGCAGGTTCTA
+
BBBBBAAAFFCB5FGDFGFGFGHFEEEGHEHHHGEEFGGEGHFHHGGGEAEFHHFHGFFEGGGGEGGGGGGHGHEEFGGGGHHCGFGEGDCDGDHHHHHHHEHGGHHGFHGGHHGGGCGFHEHHHHHHHHGHHGG@DFHGHHGHHHGGFFGFEGGGGBGGGGFGGGFBBFFFFFFFFFFFFFFFFFFFFFFFFBADFFFFFBFFFFFFFFFFFFFFFFFFFFFFFFFFFFFFFFFFFFFFBFFFFFFFFFF
@M05620:37:000000000-D9766:1:1101:14948:17605 1:N:0:70
ACCACACCTTCTACAATGAGCTGCGTGTGGCTCCCGAGGAGCACCCCGTGCTGCTGACCGAGGCCCCCCTGAACCCCAAGGCCAACCGCGAGAAGATGACCAGGTGAGTGGCCCGCTACCTCTTCTGGTGGCCGCCTCCCTCCTTCCTGGCCTCCCGGAGCTGCGCCCTTTCTCACTGGTTCTCTCTTCTGCCGTTTTCCGTAGGACTCTCTTCTCTGACCTGAGTCTCCTTTGGAACTCTGCAGGTTCTA
+
CCCCCCBBFFFFGGGGGGGGGGHHGGGAFFHHHFGGFGGGGHHHHGGGGFGGHHHHHHHGGGGGGGGGGGGHGHHGGGGHGHHHHGGGGGBDGGHGHHHHHHHGGHHHHHGGHHGGGCGHHHHHHHHHHHGHHGGGGGHGHHGHHHGGGGGGGGGGGGGGGGGGGGFFFFFFFFFFFFFFFFFFFFFFFFFFFFFFFFFFFFFFFEFFFFFFFFFFFFFFFFFFFFF;BFFFFFFFFFFFFFFFFFFFFFF
@M05620:37:000000000-D9766:1:1101:25118:17635 1:N:0:70
ACCACACCTTCTACAATGAGCTGCGTGTGGCTCCCGAGGAGCACCCCGTGCTGCTGACCGAGGCCCCCCTGAACCCCAAGGCCAACCGCGAGAAGATGACCCAGGTGAGTGGCCCGCTACCTCTTCTGGTGGCCGCCTCCCTCCTTCCTGGCCTCCCGGAGCTGCGCCCTTTCTCACTGGTTCTCTCTTCTGCCGTTTTCCGTAGGACTCTCTTCTCTGACCTGCGTCTCCTTTGGAACTCTGCAGGTTCT
+
ABCCCCCBFFFFGGGGGG5FGGHHGGGEGGHHHFFGFGGGGHGHHGGGGEEGHHHHHHHEEGGGGGGGGGGHGHHGGGGHGHHHHGGGGG<CGGHHHHHHFGAGF1F1FFHGGHHGC@CGHHHHHHHHHHHGHHGGGGGHGHHGEGGGGGGGGGGGG.A-;-.=FGFFFFFFFFFFFFFFFFFFFFFFFFFFFFFFFFFFFFFFDFFFFFFFFFFFF/BFFFFF.@FAFFFFFFEFFFFFFFFFFFFABFF
@M05620:37:000000000-D9766:1:1101:25101:17646 1:N:0:70
ACCACACCTTCTACAATGAGCAGCGTTTTGATCCCGAGGCTCCCCCCGTGCTTCCGACTGCTGCCCCCCTCACCCCCAAGGCCAACCTCGAAAAGCTGACCCCGGTGAGTGGCCCGCTACCTCTTCTGGTGGCCGCCTTCCTCCTTCCTGGCCTCCCCGAGCTGCGCCCTTTCTCACTGGTTCTCTCTTCTGCCGCTTTCCGTCGGACTCTCTTCTCTTACCTGAGTCTCCTCTGTAACTCCGCAGGTTCT
+
BBBBBBBBFFFFGGGGGGGGG4B4AAA22B25D5G2AA2A2B211A00B11BD53B?E0BG4BBBBB>EE1B/B0>EEG///??//E3B/<0?<BB111?0F?><///??1?/0><>---<0<<0===<=/.<C@-;..0/:::;0;:0;C.CFFGG.:;9;9=;?;;@;;/99;/9::B9/;FFFB/9BFF/;9--99//.;.99;-9/BF/9;/;//9/;/99.;;B///.;9:////;/..@--.:B/
@M05620:37:000000000-D9766:1:1101:25128:17651 1:N:0:70
ACCACACGTTCTACAATGCGCTGCGTGCGGCTCTCGAGGCGCACCCCTTGCTGCTGACCTAGGCCCCCCTGAACCCCAAGGCCAACCGCGCGAAGATGACCCAGGTGCGTGGCCAGCTACCTCTTCTGGTGGCCGCCTCCCTCCTTCCTGGCCTCCCGGAGATGCGCCCTTTCTCACTGGTTCTCTCTTCTGCCGTTTTCCGTAGGACTCTCTTCTCTGACCTGCGTCTCCTTTGGAACTCTGCAGGTTCT
+
AAAAAAA1BCFAGGGG3GGGGCEGGEE0AAEEG0BE1EE/AE/EEG?/FFGGHGHFFHF1@BFGHGGGGGGGHHHGGGGHGHHHHGGGGCGGGCGCHFHHHGAFFCGFCGCGGH/<CGHHHGHHHDGHHHECHHCCGFEGGGGGGGGGGGFGGEGGG.;-9-;;B?BF@@FFFBFFFFFFBFFFFFFFFFFFFF@BFFFFFFFEBBFFFFFFBF/;BB/FFFFFF@F@FFFF;FFFEBFFFBFFFFF-;FB
@M05620:37:000000000-D9766:1:1101:20687:17653 1:N:0:70
ACCACACCTTCTACAATGCGCTGCGTGCGGCTCCCGAGGAGCACCCCTTGCTGCTGACCTAGGCCCCCCTGAACCCCAAGGCCAACCGCGCGAAGATGACCCAGGTGCGTGGCCCGCTACCTCTTCTGGTGGCCGCCTCCCTCCTTCCTGGCCTCCCGGAGCTGCGCCCTTTCTCACTGGTTCTCTCTTCTGCCGTTTTCCGTAGGACTCTCTTCTCTGACCTGCGTCTCCTTTGGAACTCTGCAGGTTCT
+
BBBABBB3BCFFGGGFDGGAE?GGGEA222EF22BA1AEE?GHFHGGF1BFF5G3FHHF5@B3GH1FGG?1?G3GGGGDHA/FHHG/<EGG//C</1F1<FH/???C1<FADGH.<<DGGHHHHHGHFHGFDF:C@GG?EGGGDGG0;FBFFG0FGEGG-;-;FF=BD?BFFFFFFFFFFFFFFFFFFFFFFFFBADFFFFFF.ADFFFFFFFF/;BFFFFFFFFBFBFFFFFFFEFFFFFFFFFFFFFFF
@M05620:37:000000000-D9766:1:1101:15070:17660 1:N:0:70
GAGGCTGCTTTGGAAGAAACTCATAGGTTACGGCAAAAGTTCCCCCTGAACCCGGGAATGATCCTCGCCCACCATATCGAATCTGACACAACGGCCAATGCTTGCTACCCATAACGACAAGCTCATAGCCGTCTCCAAGTGAGTAAGAGTACTTATGAAAAAATAACAATTAAGACTAAGATATCCACTTTAGCATTCGTGCTCATCCGATTCAACAAGTATCAGCATCTGTACTTGTAACTGACAATGCA
+
ABBBBBFBFFFFGGGGGGGGG4G5F5455D42EE2A2FGF5AD3222B23BB100A002B355D5B10>111113344B1G3EH443B31?E>EG//?GHF4BF/3B300?0BB1///</@/1111>@1@///0??1?111?11>11><<1111111>1<1.<.00<D00000000000/00000;0;GG0<0C00;00/.9900;00...;0;;F0./0900;000;999/;99;9B::/;//;BB///9
@M05620:37:000000000-D9766:1:1101:10123:17664 1:N:0:70
ACCACACCTTCTACAATGAGCTGCGTGTGGCTCCCGAGGAGCACCCCGTGCTGCTGACCGAGGCCCCCCTGAACCCCAAGGCCAACCGCGAGAAGATGACCCAGGTGAGTGGCCCGCTACCTCTTCTGGTGGCCGCCTCCCTCCTTCCTGGCCTCCCGGAGCTGCGCCCTTTCTCACTGGTTCTCTCTTCTGCCGTTTTCCGTAGGACTCTCTTCTCTGACCTGAGTCTCCTTTGGAACTCTGCAGGTTCT
+
CDDDCDCCFFFFGGGGGGGGGGHHGEGEHGHHHGGGGGGGGHHHHGGGEGGGHHHHGHHGGGGGGGGGGGGHGHHGGGGHGHHHHGGGGGGGGGHHHHHHHHHHGHHHHHHGGHHGGGGGHHHHHHHHHHHGHHGGGGGHGHHGHGGGGGGGGGGGGGGGGGGGGGFFFFFFFFHFHHHFFFFFFFFFFFFHFFFDFFFHFFFFFFFFFFFFFHHHFHHFFFHFFFFFFHFFFFFFFFFFFFFFFFFFFFF
@M05620:37:000000000-D9766:1:1101:9820:17669 1:N:0:70
ACCAACCTTCTACAATGAGCTGCGTGTGGCTCCCGAGGAGCACCCCGTGCTGCTGACCGAGGCCCCCCTGAACCCCAAGGCCAACCGCGAGAAGATGACCCAGGTGAGTGGCCCGCTACCTCTTCTGGTGGCCGCCTCCCTCCTTCCTGGCCTCCCGGAGCTGCGCCCTTTCTCACTGGTTCTCTCTTCTGCCGTTTTCCGTAGGACTCTCTTCTCTGACCTGAGTCTCCTTTGGAACTCTGCAGGTTCTA
+
BBBBBBBFFFBBGGGGGBFGAGFEFGBFEFGHFFA2AEAAFGHGGGFGGGFHHFGGHHGGGGGGGEFGEEHFGGGGGEHGHFHHGGEGD/<BF2FHHDGHHEFGHHHGF<?FHHDGGCGFHHHHHHFFHHDHHFGGGGHGHHEHHGGGGGGFFGGC9B?BFGGGGGFF-BFFFFFFFFB;BBFFBFFF/BBFFFFFFFFFFFEFFFFFFFFFFFFBFB/FFFFEBFF/BFBFFFFFBFFBFFEFFFFFFFB
@M05620:37:000000000-D9766:1:1101:23789:17696 1:N:0:70
ACCACACCTTCTACAATGCGCTGCGTGTGGCTCCCGAGGAGCACCCCTTGCTGCTGACCGAGGCCCCCCTGAACCCCAAGGCCAACCGCGCGAAGATGACCCAGGTGAGTGGCCCGCTACCTCTTCTGGTGGCCGCCTCCCTCCTTCCTGGCCTCCCGGAGCTGCGCCCTTTCTCACTGGTTCTCTCTTCTGCCGTTTTCCGTAGGACTCTCTTCTCTGACCTGCGTCTCCTTTGGAACTCTGCAGGTTCT
+
BBBBBBB3CFFFGGGGGGBEGGGGGFGAAFHHH2BE?EGCGHHHHGG1FGHHGHGHHHH0>ECGGGGGGGFHHHHGGGGHGHHHHGGGGGDGGGGCGHFHHHEHGGH1FHHGGHFCGGGGHHHHHHHHHHHGHHGGGGGGGGGGGGGGGGGGGGGGGGG?@9AFFBBFBBFFFFFFFFFFFFFFFFFFFFFFFFBDFFFFFFFFFFFFFFFFFFFFFFFFFFFF.@D=DFFFFFFFFFFFFFFFFFFFFFF
@M05620:37:000000000-D9766:1:1101:18191:17708 1:N:0:70
ACCACACCTTCTACAATGCGCTGCGTGTGGCTCCCGAGGAGCACCCCGTGCTGCTGACCGAGGCCCCCCTGAACCCCAAGGCCAACCGCGCGAAGATGACCCAGGTGCGTGGCCCGCTACCTCTTCTGGTGGCCGCCTCCCTCCTTCCTGGCCTCCCGGAGCTGCGCCCTTTCTCACTGGTTCTCTCTTCTGCCGTTTTCCGTAGGACTCTCTTCTCTGACCTGCGTCTCCTTTGGAACTCTGCAGGTTCT
+
CCCCCCB>FFFFGGGGGG4EEGGGGFGAFEGHHFFFGEGGGHHHHGGEEEGGHHHHHHH>EGGGGGGGGGGHHHHGGGGHGHHHHGGGGG/BCFGGH1FGFC/>F1F1AGFGGHEDCCGGHHHHHCGHHHHGHHGGGGGGGGGGGGGGGGGGGGGGG.D-:;;BFFFFFFFFFFFFFFFFFFFFFFFFFFFFFFFFFFFFFFF?ADFFFFFFFFFFFBFFFF/F.;DADFFFFFFBFFFFFFBFFFFAFFF
@M05620:37:000000000-D9766:1:1101:16537:17741 1:N:0:70
ACCACACGTTCTACAATGCGCTGCGTGCGGCTCCCGAGGAGCACCCCTTGCTGCTGACCTAGGCCCCCCTGAACCCCAAGGCCAACCGCGCGAAGATGACCCAGGTGCGTGGCCCGCTACCTCTTCTGGTGGCCGCCTCCCTCCTTCCTGGCCTCCCGGAGCTGCGCCCTTTCTCACTGGTTCTCTCTTCTGCCGTTTTCCGTAGGACTCTCTTCTCTGACCTGCGTCTCCTTTGGAACTCTGCAGGTTCT
+
BBBBBBB3BFFBGGGGGGGGGCGGGEG22AEEG2AE1EFFDHHHHGGFEGHGEGFHHHG5B@BGHGGGGFAGHHHGGGGHGHHHHGGGGGGGGGG/FGHHHH/?FFG<DGGGFH.<ACGGHHHHH<CGHGHGHHGCGGGFEGGGGGGGGGGGGGGGGGG-;-;BFFFFFFFFFFFFFFFFFFFFFFFFFFFFFFFFFFFFFFF.;?FFFFFFFB/9BFFFFFEF?DD;DBBFFFF/BFFFFBFFFFFFFFF
@M05620:37:000000000-D9766:1:1101:10252:17745 1:N:0:70
ACCACACCTTCTACAATGAGCTGCGTGTGGCTCCCGAGGAGCACCCCGTGCTGCTGACCGAGGCCCCCCTGAACCCCAAGGCCAACCGCGAGAAGATGACCCAGGTGAGTGGCCCGCTACCTCTTCTGGTGGCCGCCTCCCTCCTTCCTGGCCTCCCGGAGCTGCGCCCTTTCTCACTGGTTCTCTCTTCTGCCGTTTTCCGTAGGACTCTCTTCTCTGACCTGAGTCTCCTTTGGAACTCTGCAGGTTCT
+
BBBBBBBBFFFFGGGFBGFGGGHHGFF2AAGGFFFE?EGGDHHFHGGGAEFGGHHGHHGGCGGGGDGGGCCFHHHGGGGHGHHHHGGGGGDCGGHGBHFGHHEHGHHHFHGGGFHGGGGCHFHHHHHGHHHGFHFDGGGHGHHGHGGGGGGFGGGGGGGGGGGGGGFFF;BFFFFFFFFBFFFFFFFFFFFFFFFFFFFFFFFFFFFFFFFFFFFFFFFFFFFFFFFFFFFFFFFFFFFFFFFFFFFFFFF
@M05620:37:000000000-D9766:1:1101:9433:17825 1:N:0:70
ACCACACCTTCTACAATGAGCTGCGTGTGGCTCCCGAGGAGCACCCCGTGCTGCTGACCGAGGCCCCCCTGAACCCCAAGGCCAACCGCGAGAAGATGAACCCAGGTGAGTGGCCCGCTACCTCTTCTGGTGGCCGCCTCCCTCCTTCCTGGCCTCCCGGAGCTGCGCCCTTTCTCACTGGTTCTCTCTTCTGCCGTTTTCCGTAGGACTCTCTTCTCTGACCTGAGTCTCCTTTGGAACTCTGCAGGTTC
+
AAAAAAAAFFFFGGGGGGGFGDAA00B0BAA0B0FAEE/A/BG0B/AE/BAFFF1FDF0EE/FCG/>EEEF0@1FE>EEGEHHHHGGGGGGGGGFHFHFDFGGGGFCGHHHHFGFHGGCGCHHHHHHHHHHGGFHGGGGGGGHHGGGGGGGGGGGGGGG?AAGGGG@@B?@FFFFFFFFFFBFFFFFFFFFFFEF@ABFFFF?FFFBFFFFFFFFFFFFFFFFFEFFFFFFFFFFFFBFFFFFFFBFFAF/
@M05620:37:000000000-D9766:1:1101:11363:17838 1:N:0:70
ACCACACCTTCTACAATGAGCTGCGTGTGGCTCCCGAGGAGCACCCCGTGCTGCTGACCGAGGCCCCCCTGAACCCCAAGGCCAACCGCGAGAAGATGACCCAGGTGAGTGGCCCGCTACCTCTTCTGGTGGCCGCCTCCCTCCTTCCTGGCCTCCCGGAGCTGCGCCCTTTCTCACTGGTTCTCTCTTCTGCCGTTTTCCGTAGGACTCTCTTCTCTGACCTGAGTCTCCTTTGGAACTCTGCAGGTTCT
+
CCCDDCCCFFFFGGGGGGGGGGHHGGGEGGHHHGGGGGGGGHHHHGGGGGGGHHHHHHHGGGGGGGGGGGGHHHHGGGGHGHHHHGGGGGGGGGHHHHHHHHHHGHHHHHHGGHHGGGGGHHHHHHHHHHHGHHGGGGGHGHHGHGGGGGGGGGGGGGGGGGGGGGFFFFFFFFHHHFFFFFHFHHFFHHHHFFFFFFFFFFFFFFFFFFFFFFFHFFFHHFHFFFHFHHFFFHHFFFFFFHHFHFFFFFF
@M05620:37:000000000-D9766:1:1101:25452:17899 1:N:0:70
ACCACACCTTCTACAATGAGCTGCGTGTGGCTCCCGAGGAGCACCCCGTGCTGCTGACCGAGGCCCCCCTGAACCACAAGGCCAACCGCGAGAAGATGACCCAGGTGAGTGGCCCGCCACCTCTTCTGGTGGCCGCCTACCTCCTTCCTGGCCTCCCGGAGCTGCGCCCTTTCTCACTGGTTCTCTCTTCTGCCGTTTTCCGTATCACTCTCTTCTCTGACCTGAGTCTCCTTTTGAACTCTGCAGGCTCT
+
AAAAA@AAFFFFG3EGGGF1BF1AEAEEA0FGFF0BEA/EEFGHHGAAABEFG111BFGEE/>@CE>>EE/BGFHB/?>0>/GEHFE>ECGGCGF1?GH1<?GF/<1FF11?FFGGG-@.>GHB=<GGE=/<CGCCC:.;:GHHGH09F09.;0;EE.9---;BB@;;;9;/9B//;B9-/99BFFFF/BF//B-9-BEF/-BF--:/FB9;9;//;//;BFF-/-9/;//99BB9E/9BF9BB//;-;9/
@M05620:37:000000000-D9766:1:1101:11332:17914 1:N:0:70
ACCACACCTTCTACAATGAGCTGCGTGTGGCTCCCGAGGAGCACCCCGTGCTGCTGACCGAGGCCCCCCTGAACCCCAAGGCCAACCGCGAGAAGATGACCCAGGTGAGTGGCCCGCTACCTCTTCTGGTGGCCGCCTCCCTCCTTCCTGGCCTCCCGGAGCTGCGCCCTTTCTCACTGGTTCTCTCTTCTGCCGTTTTCCGTAGGACTCTCTTCTCTGACCTGAGTCTCCTTTGGAACTCTGCAGGTTCT
+
BCCCCCCCFFFFGGGGGGGGGGHHGFGGHGHHHGGGGGGGGHHHHGGGGGGGHHHHHHHGGGGGGGGGGGGHGHHGGGGHGHHHHGGGGGGGGGHHHHHHHHHHGHHHHHHGGHHGGGGGHHHHHHHHHHHGHGGGGGGHGHHGHGGGGGGGGGGGGGGGGGGGGGFFFFFFFFFFFFFFFFFFFFFFFFFFFFFFFFFFFFFFFFFFFFFFFFFFFFFFFFFFFFFFFFFFFFFFFFFFFFFFFFFFFFF
@M05620:37:000000000-D9766:1:1101:20364:17950 1:N:0:70
ACCACACCTTCTACAATGAGCTGCGTGTGGCTCCCGAGGAGCACCCCGTGCTGCTGACCGAGGCCCCCCTGAACCCCAAGGCCAACCGCGAGAAGATGACCCAGGTGAGTGGCCCGCTACCTCTTCTGGTGGCCGCCTCCCTCCTTCCTGGCCTCCCGGAGCTGCGCCCTTTCTCACTGGTTCTCTCTTCTGCCGTTTTCCGTAGGACTCTCTTCTCTGACCTGAGTCTCCTTTGGAACTCTGCAGGTTCT
+
AAA1AAAAFFFFGFGGFG1BADGFGAAAA0GGAFGECGG?CHHHHGGE/EEEH1FFGHEE/EEGE>EEGEE>GEAGGGEF>/GEGG<<CCB//CCFDD1?FC/?F1?1<FDE/??>--<<F00<0<GDFDC<CHC-@C.:.GGAG0;BB0CFF09ECB@--;AFE9-A-@//9BFFBFFFBFFB/9BBFFFFFF;99BFFBA9AF-/9BB//B/:;BF//B/BF/-////;F/9BBBBFFFFFF/BFFFFB
@M05620:37:000000000-D9766:1:1101:15167:17955 1:N:0:70
GAGGCTGCTTTGGAAGAAACTCATAGATTACGGCAACAGTTCCCCCTGGACCTGGGAAAGATTCTCGCCCGGCATATCGAAGCTGAAACAACTGCCAATACATGATACTACCCGTAAGGAAAGTCTCCTAGAAGACTCCAAGGGAGTAACAGAGCTGATGAAACAATGGCAAGTAAGTCAGGCATTTCCGCTTTCGCACTCTTGTGGATCCCATTGAACAATTCTCAGCTTTTGTACTTGTAACTTACAAG
+
BBBBBBFBFFFFGGFGGGGGGFHDGD566DB2BEFGHH2D5DD32B2B22BG2211BB1B335DA51AA100>0>344B?F1>GB33B3B?G3FG?3FG3FB4BF?4F4B4BBEE/?F?FFBG3B?BBF2B2?3?@@@F@<@//??<?F<1<?0011?1?1=F>>.>><C0<<1>DDGH<<</CCGFDG?.;:C0:;:::G0C090.=FFF/;;;00;009;0;0FB0;00;C9900;;;;=//;/;B/;/
@M05620:37:000000000-D9766:1:1101:15147:17961 1:N:0:70
GAGGCTGCTTTGGAAGAAACTGACAAGCCAGGGACAAAAGATCGGAAGAGCACACGTCTGAACTCCAGTCACGAATTCGTATCTCGTATGCCGTCTTCTGCTTGAAAAAAAAAAAAGTATCCAGCGTAGGAATCTGGGAGTTGGGGAGGAGTGAGGAGTTGGGGAAAGACAGTCCTAACCGTGGAGGGTTCTGGTAAATGATGGGGTGAGGAGGGGCTCTTTGGCTCCCACCAGTCCCCCTGTCTGGTCTA
+
[truncated: 679,074 more chars]
