# Supplementary material for: Fast but not furious: a streamlined selection method for genome-edited cells
Source: Life Sci Alliance. 2021 Apr 26;4(6):e202101051. doi: 10.26508/lsa.202101051 (PMC8127327; doi:10.26508/lsa.202101051)
Supplement: Supplementary file 1 [file LSA-2021-01051_Supplemental_Data_1.zip › SANGER and Deep Sequencing/ACTB/71_S71_L001_R1_001.fastq]

@M05620:37:000000000-D9766:1:1101:17582:1994 1:N:0:71
ACCACACCTTCTACAATGAGCTGCGTGTGGCTCCCGAGGAGCACCCCGTGCTGCTGACCGAGGCCCCCCTGAACCCCAAGGCCAACCGCGAGAAGATGCCCAGGTGAGTGGCCCGCTACCTCTTCTGGTGGCCGCCTCCCTCCTTCCTGGCCTCCCGGCGCTGCGCCCTTTCTCACTGGTTCTCTCTTCTGCCGTTTTCCGTAGGACTCTCTTCTCTGACCTGAGTCTCCTTTGGAACTCTGCAGGTTCTA
+
3AAAAABBFFFFGGGCGGGGGGHHGGGGGGGHHGGGGGGCEHHHHGGGGGGGHHFHHHHGGGGGGEEGGGGBEFGEFD>GEEG//FF@C/B///22?2<CFGEEHF1GGHFEGHCFFGCHHHHHGHBGHGDHGGFFGFCFHGDGHFFGBB?ABAEEG?-9AD-DFFFFFFFFFFFFFEBFF9FBFFFFFFFBBADFFFFFDF?D.B9FBFFFFFFFFBF/BF./BB9FFBBFFB/BBBFFF/9BF.ABBF/
@M05620:37:000000000-D9766:1:1101:12653:2007 1:N:0:71
ACCACACCTTCTACAATGAGCTGCGTGTGGCTCCCGAGGAGCACCCCGTGCTGCTGACCGAGGCCCCCCTGAACCCCAAGGCCAACCGCGCGAAGATGAACCCTGGTGCGTGGCTCGTTCCCTCTTTTGGTGGCCGCCTCCCTCTTTCTTGGCCTCCTGGCGTTGCGCCCTTTCTCACTGGTTCTCTTTTCTGCTGTTTTCTGTTGGCCTCTCTTTTCTGCCTTGTGCCTCCTTTGGAACTTTGCTGGTTT
+
@ABBBBB>CFFFGFFGGG5BGGHHGEGAAEHFGBBBAFG?EGDGHGEAEEEFGHHHHHHAEEEEFEEEGGGEFEEEE//?EFGACFDEFF>@//@/GFD1??/00/1?1>FD@@0>-<<CG<D/CD0D0-CC?CG-:-:CE.FF:;;;0;B0/9FFE9;B??:;=D;BD@DFFFFF//;/.BB/B/;/;9BFB///;;FFF//;/;./9BAB:BF/;/;;/B9FF//////9BFFFFB//;9;9/9//BB.
@M05620:37:000000000-D9766:1:1101:13838:2062 1:N:0:71
ACCACACCTTCTACAATGAGCTGCGTGTGGCTCCCGAGGAGCACCCCGTGCTGCTGACCGAGGCCCCCCTGAACCCCAAGGCCAACCGCGAGAAGATGCCCAGGGGAGTGGCCCGGTACCTTTTCTGGTGGGCGCCTCCCTCCCTCCTTGCCTCCCGGCGCTGCGCCCTTTCTCACTGGGTCGCTCCTCTGCCGTTTTTCGGAGGACTCGCTTCTCTGACCTGAGGCTCCTTTTGAAATCTGCAGGTTCTT
+
AABCCCCBFFFFGGGGGGFGGGHHGGGBCEHHHGGECGGGDHHHHGGGGGGGGHHHGHHGGGCGGGGGGGGHHHHGGGGGGHHHEFEFGGDG?FHHHH2GH2/////>/0..FG<---<D000<0D0<=<.-;--A..;E//C.:/;/0;0C00;A.;-;9--.--;@-BB0009000;.:/--...:/000;-.9BE.:--.-;.9/9.-9;A::B000;0/:;....;9FF0;.;0;;00000A.BBB0
@M05620:37:000000000-D9766:1:1101:13819:2070 1:N:0:71
ACCACACTTTCTACAATGCGCTGCGTGAGGCTCGCGAGGAGCACCCCGTGCTGCTGACCGAGGCCCCCCTGAACCCCAAGGCCAACCGCGCGAAGATGCCCAGGTGAGTGGCCCGCTACCTCTTCTGGTGGCCGCCTCCCTCCTTCCTGGCCTCCCGGCGCTGCGCCCTTTCTCACTGGTTCTCTCTTCTGCCGTTTTCCGTAGGACTCTCTTCTCTGCCCTGAGTCCCCTTTGGAACTCTGCAGGTTCTA
+
>>>AAAA1BBBDAGG1BB1AEEEFEEE0ABAAB/AA/AAEAGCEGEE/B>BF11GHHGH>>//>FEEEGEAGFHHEGEEHGHHEHCCCGG>CCGG.FGFHHGHFHHGGHHGGHHCGG-CHHHHHHHHHHHGHGGGGGGGGGGGG0FFGBFGGGGFFF;9;@?-A@?F@@FFFFFFFFFFF/;FFFFFF9:BFF@;BBEFFFFFBF/FFFBFFFFF/;//;AFF-:BF/;AFFFFFFFFFFFFFFFFABFF9
@M05620:37:000000000-D9766:1:1101:16196:2206 1:N:0:71
ACCACACCTTCTACAATGAGCTGCGTGTGGCTCCCGAGGAGCACCCCGTGCTGCTGAACGAGGCCCCCCTGAACCCCAAGGCCAAACGCGAGAAGATGCCCAGGTGAGTGGCCCGCTACCTCTTCTGGTGGCCGCCTCCCTCCTTCCTGGCCTCCCGGAGCTGCGCCCTTTCTCACTGGTTCTCTCTTCTGCCGTTTTCCGTAGGACTCTCTTCTCTGACCTGAGTCTCCTTTGGAACTCTGCAGGTTCTA
+
AAABBBABFFFBGGGGGGFGGFGFE2BEAEGHCF2BAEEEEGDFGGAEAABF5AFGH33BEE0>?E>EEGGBFFF1?EAGFE/FC2??>E/BC?GG2B2<F2</?22?>FEFGH?@C<<0>1><1=<G<FDAC@--..:./CEFGHH0GH.:BFG.EA--;;FFG?DGDFFBFBFFFFFFFFFFFFFFBFFF/;99BEFFFFF9./BFFFFFFFF/BBFFFBB/.99;FF//:BFFFFFB/BFFF.9///;
@M05620:37:000000000-D9766:1:1101:17290:2222 1:N:0:71
ACCACACCTTCTACAATGAGCTGCGTGTGGCTCCCGAGGAGCACCCCGTGCTGCTGACCGAGGCCCCCCTGAACCCCAAGGCCAACCGCGAGAAGATGCCCAGGTGAGTGGCCCGCTACCTCTTCTGGTGGCCGCCTCCCTCCTTCCTGGCCTCCCGGCGCTGCGCCCTTTCTCACTGGTTCTCTCTTCTGCCCTTTTCCGTAGGACTCTCTTCTCTGACCTGAGTCTCCTTTGGAACTCTGCAGGTTCTA
+
ABAABBBBFFFFGGGFGGFBGDGFGAF2AAGHHGFEEEAA2AGHHEEGGEGGHFFGHFHEGGGGFGGGGGEHFHHGGGGHGHHHHGGGGGBCGGHGHHDHHHE?FHHCGFFGGHGG@DGHHHHHHHHFHFDGGFGGGGHGHGGGHGGFFFFGGGGGF?ACGFFFFFFFFFFFFF9BFFFFFFFFFFFFFFFFFEFFFFFFFFFDD/FFFFFFFFFFFB/;BFF9;FF/BFFFFFBFFFFFFFFFF.9FFF9
@M05620:37:000000000-D9766:1:1101:14957:2266 1:N:0:71
ACCACACCTTCTACAATGAGCTGCGTGTGGCTCCCGAGGAGCACCCCGTGCTGCTGACCGAGGCCCCCCTGAACCCCAAGGCCAACCGCGAGAAGATGCACCCAGGTGAGTGCCCCGCTACCTCTTCTGGTGGCCGCCTCCCTCCTTCCTGGCCTCCCGGCGCTGCGCCCTTTCTCACTGGTTCTCTCTTCTGCCGTTTTCCGTAGGACTCTCTTCTCTGACCTGAGTCTCCTTTGGAACTCTGCAGGTTC
+
CCCBCCCCFFFFGGGGGGGGGGHHGEGFHEHHHGGGGGGGGHHHHG0EEFGGHHHHG2GGFEGCEGE@FGGGHHHGGGGHGHHHHGGGGGGGCFHHHH2?>2??/?1?FG111?FF@@-<-<GH<GG00<0<<.<-:A.C:C/:C/;9C;09:C0C:C:A--;9@D9D.-@/FFBF90BB/0;;FFFB0B0009B:AD/.0;:0;..9BFFFF0FFFFB09:B0B/BFFF09B900/;9BFFFB000;:F:
@M05620:37:000000000-D9766:1:1101:15869:2335 1:N:0:71
ACCACACCTTCTACAATGAGCTGCGTGTGGCTCCCGAGGAGCACCCCGTGCTGCTGACCGAGGCCCCCCTGAACCCCAAGGCCAACCGCGCGAAGATGAGCATCCCAGGTGCGTGGCCCGCTACCTCTTCTGGTGGCCGCCTCCCTCCTTCCTGGCCTCCCGGCGCTGCGCCCTTTCTCCCTGGTTCTCTCTTCTGCCGTTTTCCGTAGGCCTCTCTTCTCTGACCTGAGTCTCCTTGTGCCCTCTGCCGG
+
BBBBBBBACFFFGGGGGG5BGGHHGEEA4EGGGFFE?EEEAGDGHGGGEEEGFHGHHHGFFGFEGGGGGGGHFHHGGGGHGHHHHGAEDG/>CGGCDHHGHHH?0/??F?FFFGGGGCFCGGGGHHGGH;CGH<CEHF@CGFGG;:FGGEFGGGGGGGGEEGGFCFFFFAAFFFFFFFFF9FFFBFFFFFFFFFFFFFFFFFF;/;FFFFBBFFFFFFFFFFF;BFFFFFFFF:BF//:;B/9BEFFF/@B
@M05620:37:000000000-D9766:1:1101:21018:2376 1:N:0:71
ACCACACCTTCTACAATGAGCTGCGTGTGGCTCCCGAGGAGCACCCCGTGCTGCTGACCGAGGCCCCCCTGAACCCCAAGGCCAACCGCGAGAAGATGAGCATCCCAGGTGAGTGGCCCGCTACCTCTTCTGGTGGCCGCCTCCCTCCTTCCTGGCCTCCCGGCGCTGCGCCCTTTCTCCCTGGTTCTCTCTTCTGCCGTTTTCCGTAGGACTCTCTTCTCTGACCTGAGTCTCCTTTGGCCCTCTGCAGG
+
BBBBBBBBFFFFGGCFGGGGGFHHGGGGHGHHHGGGGGGGGHHHHGGGGGGGHHHHGHHGGGGGGGGGGGGGFHHGGGGHGHHHHGGGGGGGGGGHHGGHHHHH<??FF?F1?FFFGHHGFGGGHHHHHHHHGHHGHHGFGGGHGHGGGGGGGGGGGGGGGGGAGFFFFFFFFFFFFFF9BFFFBFFFFFFFFFFFFFCDFFFFFFFFFFFFFFFFFFFFFFFFFFFFFFFFFFFFFFFF//.AEFFFBBF
@M05620:37:000000000-D9766:1:1101:14883:2385 1:N:0:71
GAGGCTGCTTTGGAAGAAACTCATAGATTACTGCAACAGTTCCCCCTGGACCTGGAAAAGTTTCTTGCCTGGCTTACAGAAGCTGAAACAACTGCCAATGATGCTACCCGTAAGGAACGGCACCTAGAAGACTCCAAGGGAGTACAAGAGCTGATGAAACACTGGCAAGTAAGGCAGGCAATTCCGCTCTAGCACTCTTGTGGCCCCAATTGAACAATTCTCAGCATTTGTACTTGTAACTGACAAGCAAG
+
A>AABBFAFFFFFGGGGECGGGHHGFFHHHHHHHHCGGHFHGGHHGGEGGHHHGHGGBGGBGHGHHHGFGHHHHHG3FBGHHBGGBFHGHHHHHHGHHHHGGBFBGHGG1?EEHEGF0EEE/>?3?3B33?BF3BB11?BG<?01@GG0@0FGD11@>@G00?10/?FF?FFG10>C<>G01<FD/A<-.==<<D<C<0:C0;..;:.:/0;;FF0900;9;;09C09C0;;C0;0=000;0:/;;:.::F
@M05620:37:000000000-D9766:1:1101:19948:2501 1:N:0:71
GAGGCTGCTTTGGAAGAAACTCATAGATTACTGCAACAGTTCCCCCTGGACCTGGAAAAGTTTCTTGCCTGGCTTACAGAAGCTGAAACAACTGCCAATGATGCTACCCGTAAGGAAAGGCTCCTAGAAGACTCCAAGGGAGTACAAGAGCTGATGAAACAATGGCAAGTAAGTCAGGCATTTCCGCTTTAGCACTCTTGTGGATCCAATTGAACAATTCTCAGCATTTGTACTTGTAACTGACAAGCCAG
+
AAABA4CAFFBFGC5E4BBGGGFGHGHHHFHHHHG4FBGBFGFHHGGFGBGGHHHHHHFBBGHHFHHHHHHHHHGGHHHHHHHGHHGHHHGHHHHHHGHHHHGHHFHHHGGGGHGDGGHHEFHFH3BGEFGHHGHF3FFEAC?01BDCCFHHGGHHH1GGHCFDGHHHG?GGFFFGHHGGGFHHHGGDGEDGHHEGHHFHHF.D<CGGHHHHHHHHHHHCBC0C/CHHHFFGHFG0F0BFFFFBFGAE.CF
@M05620:37:000000000-D9766:1:1101:19284:2520 1:N:0:71
ACCACACCTTCTACAATGAGCTGCGTGTGGCTCCCGAGGAGCACCCCGTGCTGCTGACCGAGGCCCCCCTGAACCCCAAGGCCAACCGCGCGAAGATGCCCAGGTGAGTGGCCCGCTACCTCTTCTGGTGGCCGCCTCCCTCCTTCCTGGCCTCCCGGCGCTGCGCCCTTTCTCACTGGTTCTCTCTTCTGCCGTTTTCCGTAGGACTCTCTTCTCTGACCTGAGTCTCCTTTGGAACTCTGCAGGTTCTA
+
BBBBABB>BBCFGGGGGGAAGGHHGFGA4EFAFAFE2FEEDGEGHGGAEEEFBHFHHHHAECCEGGGGGGGHFHHGGGGHGHHHHGGGGG/BDGGCGHHHHGHGHHHFHHGGHHGGGGGHHHHHHHHHHHGHHGGGGGHGGGGGGGGGGGGGGGGGGB-ABBBFBBFBBFFFFFFFFFFFFFFFFFFFFFFFFBDFFFFFFFAFFFFFFFFFFFFFFF/BFFF/BFF/;FFFFFFFFFFFFFFFFFFFFF9
@M05620:37:000000000-D9766:1:1101:15491:2534 1:N:0:71
ACCACACCTTCTACAATGAGCTGCGTGTGGCTCCCGAGGAGCACCCCGTGCTGCTGACCGAGGCCCCCCTGAACCCCAAGGCCAACCGCGAGAAGATGAGCATGGTAGGTGCGTCGCTCGCTACCTTTTTTGGCGGCCCCCTCCCTCCTTCCTGGCCTCACCGCGCTGCGCCCTTTCTCCATGGTTCTCTCTTCTGCCGTTTTCGGTATCCCTCTCTTCTCTGACCTGTGTCTTCTCATGCTCTCTGCCGG
+
BCCCCCCCFFFFGGGGGGGGGGHHGGGEFGHHHGGGGGGFGHHHHGGGFGGGGHHHHHHGGGGGGGGGGGGHHHHGGGGHGHHHHGGGGGCDFGHHHHH2GH2>=?11??F1/?/<A.>-=C.-/00=<0:;-0;-;--;ADGD./CEGB0B00/;F0.:9.9--;-:;--9CFB0BFB00:0/0;FF09900B0;00-../;09;:..00;0///0;00B00009;/0090B00;;090;00000B00--
@M05620:37:000000000-D9766:1:1101:11728:2601 1:N:0:71
ACCACACGTTCTACAATGCGCTGCGTGCGGCTCGCGAGGAGCACCCCGTGCTGCTGACCGAGGCCCCCCTGAACCCCAAGGCCAACCGCGCGAAGATGAACCCGGGTGCGTGGCCCGCTCCCTCTTTTGGTGGCCGCCTCCCTCGTTCCTGGCCTCCCGGCGCTGCGCCCTTTCTCACTGGTTCTCTGTTCTGCCGTTTTCCGTAGGACTCTCTTCTCTGCCCTGCGTCTCCTTTGGAACTCTGCGGGTTC
+
AAAAA?A1>CCAFFGGGG11EEEEGFG00A//E/AE/EF?/GGGHGG//BEFBGFHHHF/E@/EFEG@EEAFHHHGGGGHGHHHEECCGG/<-<@.=DGHFH.-<AAACCCCGG:CA9@-CE/BBF0;CGEFBGG@@;BAEFFF-9A99FFFFFFEE-;-@@--;A@-B@=BFFFFFFFFFFE/B9B/;FFFFF9;-;F?F;AB-;A/:9BFFFF/;;9B/B-;AE@-9-;B/FFFEBBBFBFFE-;=-A-
@M05620:37:000000000-D9766:1:1101:10006:2604 1:N:0:71
ACCACACATTCTACAATGCGCTGCGTGGGGCTCCCGAGGAGCACCCCTTGCTGCTGACCGAGGCCCCCCTGAACCCCAAGGCCAACCGCGCGAAGATGCCCATGTGAGGGGCGCGGCACCTCACCTGTTGTGGGGGCCCCCCCCTTCCTGCCTCCCCGCGCTGCGCTCCTTCCTTTCTGCTTGCTCCTCTCTTCTGCCGTGTTGGGCTGTCTTCTCTTCTCTGACCTGACTCTGCAACTGCGCTCGTTCGG
+
AAAABBB3BBDFGGGGGGGGGFFGGGG22AFFGAAB2AEC?HHHHGG1EGHHBHFHHHH0>>/FGEGGGGEGHHHGGGGHGHHHHGGGGG/CGGG/?F11?F00=1>>0ACC--:--=;././.9C:0;C:9..---;9@--9-;.;///;AF/.:.-;9;-9DFF-..//;/99//9/////.;//;;:////:///-.-;;;.-....;/9BF/9/;/;/B/9//.//;/9///;;B//;;9.-9;:.-
@M05620:37:000000000-D9766:1:1101:20186:2611 1:N:0:71
ACCACACCTTCTACAATGAGCTGCGTGTGGCTCCCGAGGAGCACCCCGTGCTGCTGACCGAGGCCCCCCTGAACCCCAAGGCCAACCGCGAGAAGATGCCCAGGTGAGTGGCCCGCTACCTCTTCTGGTGGCCGCCTCCCTCCTTCCTGGCCTCCCGGAGCTGCGCCCTTTCTCACTGGTTCTCTCTTCTGCCGTTTTCCGTAGGACTCTCTTCTCTGACCTGAGTCTCCTTTGGAACTCTGCAGGTTCTA
+
BBBBBABAFFFFDGGGGGGGGFHHGGGFFGHHHEGGCGG2EHFFHGGGEGGC5FEGGHFEEG0EGFGEGGFGCGHGGGAGFFHH/FEGGGGG/<22F<GG2?GG?GHF<1/?<F--<<@GHHFG<DHGGHGHH-@@.ACECGA/;;9CFGGFG9EAD--;-.CFGG.@-BFFFFFFFF;9B9F//BB99FFFFFADFEFBDB9DDFBFBFFFFFBFFBBFFFBFF999FFFBBFFF/FFF/B/99..9BF/
@M05620:37:000000000-D9766:1:1101:14045:2713 1:N:0:71
ACCACACCTTCTACAATGAGCTGCGTGTGGCTCCCGAGGAGCACCCCGTGCTGCTGACCGAGGCCCCCCTGAACCCCAAGGCCAACCGCGAGAAGATGCCCAGGTGAGTGGCCCGCTACCTCTTCTGGTGGCCGCCTCCCTCCTTCCTGGCCTCCCGGCGCTGCGCCCTTTCTCACTGGTTCTCTCTTCTGCCGTTTTCCGTAGGACTCTCTTCTCTGACCTGAGTCGCCTTTGGAACTCTGCAGGTTCTA
+
AAAABBBAFFFFGGGGFG5BFDGCEEEBAAGHCBFEAEGGGHHHHGGGGGGGGHHHHHHE@GGGGEGEGGGGHGHGGGGHGHHHHGGGGG/<@DCFGFFFHFHFFGHGDDFG<<D@C@CGHHHHHBGF0<CFGGGG.:CEHGGFHGGBFFFFGA9ED?-;ABBB=?F-@FF/FFFFFFBFF//B/FFFB/;FFBFAFFBFF9A.;/BFBFBFFFFFFFFFFFF;.B/--AAAFBFFF////9BFFF9FFB/
@M05620:37:000000000-D9766:1:1101:14432:2725 1:N:0:71
GAGGCTGCTTTGGCAGAAACTCATAGATTACTGCAACAGTTCCCCCTGGACCTGGAAAAGTTTCTTGCCTGGCTTACAGAAGCTGAAACAACTGCCAATGCTGTTCCCCGTCCAGCCATACTCCTCGATGACTCCCCAGGCGACAAAGAGATGATGACACACAGGCACGAACAACAGGCCTTTCCGCTTTCGCCCTCTTGTGGATCCAATTGCCAACATCTCCGACTTTGTCCTTGTACCAGTCACAACAG
+
AAAAAAFAFFFFG1FEFGGGGGHHHHHHHHHHGHHFFHHGHHHHHGGGHHHHHHHBGGHHGHHHHHGHHHHHHHHHHHHHHHHHHHDHHHHHHGGHFHHG12@BBG21B/?/?/10?BB10>BB>GGE021B2BFEE0/??//B/>00<@@GD>>111<1??/0??CF>.>--0.<<<<CC/<D0<<A.ECA.:.::CGBCB.09;/0;00C;0BFF.;0;C0.-;;-;;B/;//;B//////999/;:-;
@M05620:37:000000000-D9766:1:1101:17479:2733 1:N:0:71
GAGACTGCTTTGGCAGAAAGTTATATGTTACTTCAACAGTTCACCCTGGACCTGGGAAAGATTCTCGCCTGACCTACAAAGCCTGACGCAAGAGGCAAAGAATCCCAGGAGAGTGGCCCGATACAACTTCTGGTGGCAGAATACCACATTCCAGGACTCCCGGAGCTGCGCCATTTCTCACTGGTTCTCTCTTCTGCCGTTTTCCCTAGGACACTCATCTCTGACCTGAGTCTCCTTTGGAACTCCACAGG
+
1>11>1CBDBFB11A11111B333333DD3AD3DD1D101AB2DB000A0BBFEG/B1BBA1DBADABEE/B0BDB0A1A00BB>CB/?/>/00/B/00B00@BBB@1?/>//11??F/<</<<11BBBBBBFD0<0@C/01@1@1@/1?<<110<?0?F/.->->G1CCC?..00=GF<C0;:00C0:00:0G0;CGCCF:E=F0;FF/;9/:09/09;0000990/C/0;9;9BFFFFFB/;://9/99
@M05620:37:000000000-D9766:1:1101:20307:2740 1:N:0:71
ACCACACCTTCTACAATGAGCTGCGTGCGGCTCCCGAGGAGCACCCCGTGCTGCTGACCGAGGCCCCCCTGAACCCCAAGGCCAACCGCGAGAAGATGAGCATCCTAGGTGCGTGGCCCGCTACCTCTTCTGGTGGCCGCCTCCCTCCTTCCTGGCCTCCCGGCGCTGCGCCCTTTCTCCCTGGTTCTCTCTTCTGCCGTTTTCCGTAGGCCTCTCTTCTCTGACCTGAGTCTCCTTGTGCCCTCTGCCGG
+
BBBBBBB>>BCFGGFGGGBFGGHHGEE22AEABFFE2EEEAGEGHGGFDEEGEHGHHHHGGCCFGGGGGGGGFHHGGGGHGHGHHGGGDF<BDGHEGHHFHFH101??FFGGGGGGGHHCGGGGHH:CG;<GG<CEHH-@DDFG.;CFGGFGGGGGGGFEFGGFAFFFFFFFFFFFFFFFBBFFFFFFFFFFFFFFFFFFFFF9/;F..DFFFFFFFFFFFFF/;BFF/9BFF::://;/:/;BEFF/;B-
@M05620:37:000000000-D9766:1:1101:18347:2755 1:N:0:71
ACCACACCTTCTACAATGAGCTGCGTGTGGCTCCCGAGGAGCACCCCGTGCTGCTGACCGAGGCCCCCCTGAACCCCAAGGCCAACCGCGAGAAGATGAGCATCTCAGGGGCGTGGCACGCTACCTCTTCTGGCGGCCACCTCCGTCCTTCCTGGCCTCCCGGCGCTGCGCCCTTTCTCCCTGGATCTCTCTTCTGCCGTTTTACGTAGGACTCTCTTCTCTGACCTGAGTCTCCGGATGCCCTCTGCCGG
+
BBBBBBAAFFFFGGGGGGGGGFHHGEFBEEHHFFGGDGGCFHHHHGGGGEGGHHGHHHHFFGGGGEGGGGGFHFHGGGDHGAGHHGEEGGGGGGHHHH22F2???1?100>/<-<-</<CCD.:/;0:C0:;C0-;-A-=.;FG.CFG90CGFB/FF/F99A9--9B-A9B.>B/BB9FFFFFE.:BBFFF/BFFFFFAFFBF/;9B/../;FBFFF//9BFF/9B/.B.9/9/;.-..;;/;/AFF//;-
@M05620:37:000000000-D9766:1:1101:20302:2761 1:N:0:71
ACCACACCTTCTACAATGAGCTGCGTGTGGCTCCCGAGGAGCACCCCGTGCTGCTGACCGAGGCCCCCCTGAACCCCAAGGCCAACCGCGAGAAGATGAGCATCCCAGGTGCGTGGCCCGCTACCTCTTCTGGTGGCCGCCTCCCTCCTTCCTGGCCTCCCGGCGCTGCGCCCTTTCTCCCTGGTTCTCTCTTCTGCCGTTTTCCGTAGGCCTCTCTTCTCTGACCTGAGTCTCCTTTTGCCCTCTGCCGG
+
>AAAAAAA>FCFGFG1BG1BFGFHGGGAF0FGHGGC?EG/EHHHHGEEE/EFGAFGHGH/E@EGFG>EGEFHHHEEGGGEGHHE/FGGG//>@BGH11FFGGHF0??F/?<1/?CCCHG->CGGGH0DHHHHGGHG.G-:AC.ECFGGGGGGFF/:FBFGGE-9@@@=-9@F@@FFFFFFFFBEFFFFEFFFFFFFFF@BFFFFFFFA-A/BFFFFFFFFFFF;BFFFB-BFFFFFB9////;BEF/:B--
@M05620:37:000000000-D9766:1:1101:15537:2820 1:N:0:71
ACCACACCTTCTACAATGAGCTGCGTGTGGCTCCCGAGGAGCACCCCGTGCTGCTGACCGAGGCCCCCCTGAACCCCAAGGCCAACCGCGAGAAGATGCCCAGGTGAGTGGCCCGCTACCTCTTCTGGTGGCCGCCTCCCTCCTTCCTGGCCTCCCGGAGCTGCGCCCTTTCTCACTGGTTCTCTCTTCTGCCGTTTTCCGTAGGACTCTCTTCTCTGACCTGAGTCTCCTTTGGAACTCTGCAGGTTCTA
+
CCCDCDDEFFFFGGGGGGGGGGHHGGGEFGHHHGGGGGGGGHHHHGGGGGGGHHHHHHHGGGGGGGGGGGGHHHHGGGGHGHHHHGGGGGGGGGHHHHHHHHHGHGFGGHGGHHGGGGGHHHHHHHHHHHGHHGGGGGHGHHGHHGGGGGGGGGGGGC-ACGFFGGFFFFFFFFFFFFFFFHFHFFFFFHHFFFFFFFHFFFFDFFFFFFFFFFFFHFFFFFEFFFFFFFFFFFFFFFFFFFFFFFFFFFB
@M05620:37:000000000-D9766:1:1101:19831:2828 1:N:0:71
ACCACACCTTCTACAATGAGCTGCGTGTGGCTCCCGAGGAGCACCCCGTGCTGCTGACCGAGGCCCCCCTGAACCCCAAGGCCAACCGCGAGAAGATGAACCCAGGTGAGTGGCCCGCTACCTCTTCTGGTGGCCGCCTCCCTCCTTCCTGGCCTCCCGGCGCTGCGCCCTTTCTCACTTGTTCTCTCTTCTGCCGTTTTCCGTAGGACTCTCTTCTCTGACCTGCGTCTCCTTTGGAACTCTGCCGGTTC
+
BBCCCCCCFFFFGGGGGGGGGCHHGGGFDEHHHGGGGGGGGGHFHGGGDGGGHHGHHHHGGGGGGGGGGEEH3GHGGGGHGGHHHGEEFFFGGGHBDHFDG/CFG/1?1??F/FC.?-CCCFHH00GGG<DF<GH--C:DCCFHDB9FFBBFG?0:CEDG-B-99DCF?>FFFFFFFFF/:;/:/:F/BFFBF/;D;ABAFB9FF.A/BFFEFF/B/FBF/;9F/.C.;./BFF/FFFB//;BFF/;@@..
@M05620:37:000000000-D9766:1:1101:17346:2839 1:N:0:71
GCACTTCGGCTCATCTCTTTCTGCTTTCAAATACAGGTACCTCGAGGTTCTGGCAGCGCAGACCCACACGGCCAGAACCAACGCCAGCTACTCCCCCTTACGTCGGTCCTTCGCGTGTCTCTATCCCCATGGTCTGCCTTCTCTGTCTGACCCCTCGGGCGGGGGATGCCGCCCTTCTGGGGCGGCTTGTCCTCTAAGTGCATCTTACATTTCTTCCCGTCCGACTCCTCCCGGTAGATCGGCAGGGCCCA
+
1>>>>BBA>AA111B31BAF3BDBH1F13DDFGA1DFAA1A2B00AAA0BF111AB/EEEG/0//B//B>E>FG/00B>B??>EG//>11BBFG?/?/<1</FBE>>?CGHHHGGGG/FFG2FGG?1???FGBGGHFHHHHHHHFHHHFFFHHGGGGGG-=@@@?-AEFB-@@@@FFFFFF@B@@;@;;;:FBBFBFFFFF/B/BFF9FFFFBFF/9-9;;B--;@BFFFFEF?---BB/;A-@@99-;9A
@M05620:37:000000000-D9766:1:1101:11269:2847 1:N:0:71
ACCACACCTTCTACAATGAGCTGCGTGTGGCTCCCGAGGAGCACCCCGTGCTGCTGACCGAGGCCCCCCTGAACCCCAAGGCCAACCGCGAGAAGATGAGCATCCGAGGTGCGTGGCCCGCTACCTCTTGTGGTGGCCGCCTCCCTCCTTCCTGGCCTCCCGGCGCTGCGCCCTTTCTCCCTGGTTCTCTCTGCTGCCGTTTTCGGTAGGCCTCTCTTCTCTGACCTGAGTCTGCTTCTGCGCTCTGCCGG
+
BBBBBBB?FFFFGGGGGGGFGGHFEEGBFFHHHAFGDFG?EHHHHGGGDGG1FGEHHHHEEE@FGGGGGGGHHHHGGFFHGHHHAFGGGGGG//?2?<2C2<G20/?ACGEFFGGGCF.<C-D?G<0CC0;C./CFE::-9AAA./FD/C9CB0C9A0;9;ED-@D=BDAFDCFFFFFFF/9BEF///BFFF//;:/A-.:FA/-;A?9A/B9ABBFFFFFFFBF/9./;BBF///9//;/-9@A.9/9-9
@M05620:37:000000000-D9766:1:1101:21643:2854 1:N:0:71
ACCACACCTTCTACAATGAGCTGCGTGTGGCTCCCGAGGAGCACCCCGTGCTGCTGACAGAGGCCCCCCTGAACCCCAAGGCCAACCGCGAGAAGATGCCCAGGTGAGTGGCCCACTACCTCTTCTGGTGGCCGCCTACCTCCTTACTGGCCTCCCGGCGCTGAGCCCTTTCTCCCTGGTTTTTTCTTCTGCCGTTTTCCGTAGGACTCTCTTCTCTGCCCTGGGTCTCCTTTGGAACTTTGCAGGTTCTA
+
BBBBBBBBFFFFGGGGG4BGGGHGG2EEC2ABFFGFGGC?EHHHHG0EE1B1FHHHHGFHHHGG1BEGGGGHGHHGGGG1FHHHH/EEGEEFGGHHHHEHHFEC2220>2/?G///0?FG<1?F<11<1>EH<-<A.<CG0GGHHFCB0::C0:G.:@--9-;..9=.CFG00B0//;.BF...-//;//9F9>FFFFFF.B.9A//////9B////;//A/...;..;BBFFFBF9B///9B/:AFF///
@M05620:37:000000000-D9766:1:1101:19006:2867 1:N:0:71
ACCACACCTTCTACAATGAGCTGCGTGTGGCTCCCGAGGAGCACCCCGTGCTGCTGACCGAGGCCCCCCTGAACCCCAAGGCCAACCGCGAGAAGATGAACCCAGGTGCGTGGCCCGCTACCTCTTCTGGTGGCCGCCTCCCTCCTTCCTGGCCTCCCGGCGCTGCGCCCTTTCTCACTGGTTCTCTCTTCTGCCGTTTTCCGTAGGACTCTCTTCTCTGACCTGCGTCTCCTTTGGAACTCTGCCGGTTC
+
AAAAA@AAFFFD3GGBGDBFGDGGEEGEGEHHHGGGCEG?AGHHHGGGAGGE1FBGHHFGEE?EFGEEGGGHHHGGGGGGFHHHEGGGGCBC?CC<F?GHFHG<GGFGB@FFGGCFGGG-<GHGDDGHHHHHCHFGCCGGEEFFAFGFFGGFFGFFGF???A=@@F@@F@@FFFFFFFFFFFB:FFB/BFFFFB/@;BFFF/B9-ABFFBFFFFFFFFFF/9/;F-@A@BFFFBFFFBFFF/FFF/;-9A9
@M05620:37:000000000-D9766:1:1101:13958:2879 1:N:0:71
ACCACACCTTCTACAATGAGCTGCGTGGGGCTCCCGAGGAGCACCCCGTGCTGCTGACCGAGGCCCCCCTGAACCCCAAGGCCAACCGCGAGAAGATGCCCAGGTGAGTGGCCCGCTACCTCTTCTGGTGGCCGCCTCCCTCCTTCCTGGCCTCCCGGCGCTGCGCCCTTTCTCACTGGTTCTCTCTTCTGCCGTTTTCCGTAGGACTCTCTTCTATGACCTGAGTCTCCTTTGGAACTCTGCAGGTTCTA
+
ABBABBBBFFFFGGGGGGFFGFHHGEG2AAFGHGGGGGEEFCGHHDEG1EFGFHHFFCGEEGFEFGGGGGGCHHHGEEGHEHHHGGGGGGDGGGHGHHHHHHHG<1GHH<FFHHGGGG?GHHHHHHHHHFGHHGGGGGHGGGGGFFGGGGGGGGGGGA-9@A;FFFFFFFFFFFFFFFFFFFFFFFFF;BFFFFDFFFFFFFFFFFFFFFFFFFF/BB:FFFF/;FF;BFFFFFBFFFFFFFFFFFFFFFB
@M05620:37:000000000-D9766:1:1101:21409:2973 1:N:0:71
ACCACACCTTCTACAATGAGCTGCGTGTGGCTCCCGAGGAGCACCCCGTGCTGCTGACCGAGGCCCCCCTGAACCCCAAGGCCAACCGCGAGAAGATGAACCCAGGTGAGTGGCCCGCTACCTCTTCTGGTGGCCGCCTCCCTCCTTCCTGGCCTCCCGGAGCTGCGCCCTTTCTCACTGGTTCTCTCTTCTGCCGTTTTCCGTAGGACTCTCTTCTCTGACCTGAGTCTCCTTTGGAACTCTGCAGGTTC
+
ABCCCCCCFFFFGGGGGGGGGGHHGEGGHGHHHGGGGGGGGHHHHGGGEEGGHHHHHHHGGGGGGGGGGGGHHHGGGGGHGHHHHGGGGGGGGGHHHHGHHGGEGGHHHHGHGGHHGGCGGHHHHHHHGHHHGHHGGGGGHGHHGGGGGGGGGGGGGGGGCGDGGGFFFFFFFFFFBFFFFFFFFFFFFFFFFFFFDFFFFFDFFDFFFFFFFFFFFFFFBFBFFFFFFFFFFFFFBFFFFFFFFFFFFF/
@M05620:37:000000000-D9766:1:1101:13379:3000 1:N:0:71
GAGGCTGCTTTGGAAGAAACTCCTAGATTACTGCACCCGTTCCCCCTGTCCCTGTAACCGTTTCTTGCCTGGCTTACAGAAGCTGCAACAACCACCCCTGATGCTACCCGGACGGAAACGTCCCTCGATGACTGCACGGGCGCACAAGAGCTGACCACACACTCGTAAGTAAGTCAGTTATTCTTGCTTCAGCACTCTTGTGCATCTAATCGCTCCTCTCCCTTTCTTCGTACTTCTAACCGACCAGCCAG
+
AAAAAAFBFFFFGGGGF4ABBGFGA5FG6DFFHHF4GE2BB2BGHF2B33FGHH3D5FA0EE3BDF5ABGHGHHBBFGGFGHHB33B3B111111?B/?1134B@43BGF////<///0/B?/?B0>C02@@210<@FC//---<-<</./</<//=..<<.:/:.;.CGH0C;GH000:09900;;09000;9.09090;90;0900B09....././//;.///:;/9B9.:9/;9:B.;-@-;9?9F?
@M05620:37:000000000-D9766:1:1101:19903:3012 1:N:0:71
ACCACACCTTCTACAATGAGCTGCGTGTGGCTCCCGAGGAGCACCCCGTGCTGCTGACCGAGGCCCCCCTGAACCCCAAGGCCAACCGCGAGAAGCAGAACCCAGGTGAGTGACCCCCTACGTCTTCTGCTGGCCGCCTCCCTCCTTCCTGGCCTCCCGGCCCTGCGCCATTGGTCCCTGCTTCTCTCTCCTGCCGTTTTCCGCAGGACTCTCACCTCTGCCCTGCGTCTCATTTGTAAGTCTGCAGATCT
+
AAABBBBAFFFFGGGCBGFGGDGFGGGGD2FGHGG?EEGCFHGHHGEEE1EFDBGHGGHGFE@EEGEEGGGBEHEGGGEFGHHE/FGGGGFGC?222???GG/CG/<<101?1GG0.-<.<.0<<<=0=00</<C<;CDFH.;CA::FF0C/C.9;EG.@D-;9..-@A.:F//99/./B.B/BBB/:B//9/;F;ADFAFF..9--9.9:9B//9;A/;/;A/.;-.99:/BF///:;/99BBFB/////
@M05620:37:000000000-D9766:1:1101:10216:3024 1:N:0:71
ACCACACCTTCTACAATGAGCTGCGTGTGGCTCCCGAGGAGCACCCCGTGCTGCTGACCGAGGCCCCCCTGAACCCCAAGGCCAACCGCGAGAAGATGAGCACCTGAGGTGCGTCGCCCACTACCCTTTCTGGTGGCCCCCTCCGTCCTTCCTGGCCTTACCGCGCTGCGCCCTTTCTCCTTGGTTCTTTCTTCTGCCGTTTTCTGTCGGCCTCCCTTCTCTGAACTGTGTCTTTTGCTGCTCTCTGTCGG
+
ABB?BBBBFFFFGFGGDGGGGGHGG2BBGAHH3FGEGGGGGHHHHGGGEGGGHHHHHHHGGGGGGAEGGGGFF?GGGG?GA/GHEG?<CGD@@FCFDG11F10?0000???1//-><.><<./</.0<<==D00;:::.;ACGG;;9DGGGFB0/9FB9;B/;;-;--.--.;>BBFF///99B/;BF///;/BFB//;999AF/;;/.99;AA.:.;.////;/9;////9;//;////;/;:/BB;BA-
@M05620:37:000000000-D9766:1:1101:22313:3064 1:N:0:71
ACCACACCTTCTACAATGAGCTGCGTGTGGCTCCCGAGGAGCACCCCGTGCTGCTGACCGAGGCCCCCCTGAACCCCAAGGCCACCCGCGAGAAGATGAGCATCGGAGGTGCGTGGCCCGCTACCTCTTCTGGTGGCCGCCTCCCTCCTTCCTGGCCTCCCGGCGCTGCGCCCTTTCTCCCTGGTTCTCTCTTCTGCCGTTTTCCGTAGGACTCTCTTCTCTGACCTGAGTCTCCTTTGGTCCTCTGCCGG
+
BBBBBAAAFFFFGGGGGGFGGFGFGEEEAEGHHEGGEFG22GFGHGGGAEGFEGFGHHGEEF0EGGFEGGGGFHHGGGGHFFHH/FFGGG@FC/<2F22FGHH1</<>AEFEGG?@CHHGGCGGHFHHHCGCGGFDFF?C9CD?EFGDFGGGGGGFGBFEE.DAABFFFFFFFFFFFFFEFFFFFFFFFFFFF9FFFFFFFFFB9DFF?D/BBBFFFFFFFFFFFBBF/BFFFFBFB//9.//;FFFB/-;
@M05620:37:000000000-D9766:1:1101:15697:3142 1:N:0:71
ACCACACCTTCTACAATGAGCTGCGTGTGGCTCCCGAGGAGCACCCCGTGCTGCTGACCGAGGCCCCCCTGAACCCCAAGGCCAACCGCGAGAAGATGCCCAGGTGAGTGGCCCGCCACCTCTTCTGGTGGCCGCCTCCCTCCTTCCTGGCCTCCCGGAGCTTCGCCCTTTCTCACTGGTTCTCTCTTGTGCCGTTTTCCGTAGGACTCTCTTCTTTGGCCTTAGTCTCCTTTGGAACTCTGCAGGGTCTA
+
BBBBBBBBFFFFGGGGGG5FGGHHGEFBAEHGGBFE?EFGGHHHHGGGGGGGGHHHGHHFGGGGGGGGGGGGHHHGGGGHGEHHHGGGGG<BDGHFGD2FHHHG<11?11?FG/---<>GFC0==DDG=/<<G-CG.:EFHBFH0BF0099C99EG.@--;./;-9.A-FFB9BBFF/B//9/;B9BF/9B/B@99/9/:A;A999/BFFFB/B//;///B///:9F/;9/9;/B/:B///BB9/F-9/./
@M05620:37:000000000-D9766:1:1101:17155:3170 1:N:0:71
ACCACACCTTCTACAATGAGCTGCGTGTGGCTCCCGAGGAGCACCCCGTGCTGCTGACCGAGGCCCCCCTGAACCCCAAGGCCAACCGCGAGAAGATGCCCAGGTGAGTGGCCCGCTACCTCTTCTGGTGGCCGCCTCCCTCCTTCCTGGCCTCCCGGCGCTGCGCCCTTTCTCACTGGTTCTCTCTTCTGCCGTTTTCCGTAGGACTCTCTTCTCTGACCTGAGTCTCCTTTGGAACTCTGCAGGTTCTA
+
CCCCCCCCFFFFGGGGGGGGGGHHGEGBEEHHHGGGFGGCFHHHHGGGGGGGHHGHHHHGGGGGGGGGGGGHHHHGGGGHGHHHHGGGGGDGGGHGHHHHHGHG1FGGGHGGHHGGGGFHHHHHHHHHHHGHHGGGGGHGHFGFHGGGFGGGGGGGGG-;A>@DFFFFFFFFFFFFFFFFFFFFFFFFFFFFFFDFFFFFFFFFDFFFFFFFFFFFFFFFFFFBFBFBFFFFFFFFFFFFFFFFFFFFFFB
@M05620:37:000000000-D9766:1:1101:14685:3273 1:N:0:71
ACCACACTTCGACAATGGGCGCAGTGTGGCGCCCGCGGCTCACCCCATTCTGCTTACCGAGGCCCCCCCGCACCCCCAGGACAACCGCGTGAACATGGCCCGGTGCGTGGCCCGCTCCCTCTTCTGGTGGCCGCCTCCCTCCTTCCTGGCCTCCCGGCGCTGCGCCCTTTCTCCCTGGTTCTCTCTTCTGCCGTTTTCCGTAGGGATCTCTTCTCTGCCCTGCGTCTCCTTTGGCACCCTGCCGGTTCTAG
+
AAAAAAAFBF>AAAF1F1BFA0AA0AF10F0BAAAEGE/ABBGEGG/BFGGGH1BBFH?EFEGGEEEE<>/<BBCC/@FG/<FGHG?//-<>F1<>F0<><@C<<-;;;CGHHG?A-;;FGGGGGGGFFGGGGGGFFFFFFFFF/;9BFFFFFFFF?-;>@@-;@F@?FFFFF/FFBE;B;FFFFFF/;BFF@;BFFFFFF9BB-/:AFFFFFF;FF;FFFF-;A@FFF/BFFF:BF-;AF--;@-A-;:/
@M05620:37:000000000-D9766:1:1101:12199:3303 1:N:0:71
ACCACACCTTCTACAATGAGCTGCGTGTGGCTCCCGAGGAGCACCCCGTGCTGCTGACCGAGGCCCCCCTGAACCCCAAGGCCAACCGCGAGAAGATGAGCATCCCAGGTGCGTGGCCCGCGACCTCTTCTGGCGGCCCCCTCCCTCCTTACTGGCCCCCCGGCGCTGCGCCCTTTCTCCCTGGTTCTTTCTTCTGCCGTTTTCTGTCGGACTCTATTCTCTGACTTGAGTCTCCTTGTGCGATCTCTCGG
+
BBBBBBBBFFFFGGGFGGFBGFFCGEEAFAGGGGGEEEGGGHHHHGGGEEFEGFHHHHGECGGGGGGGGGGHHFHGGDEHGGHHHGGEGGB@?DHFFHBFF11GCE<1<111><<A<0.<<---;DH0GHBG00-;-;9-99:D.;;.9BFFFB/;A.-9=BBBBB--9=-99BFF//BBBBFF/9BF/;FBBF9B;9B..9.///;/.;@B;9FFEFFFEFF/9/////BF/////;;//9....///..
@M05620:37:000000000-D9766:1:1101:12989:3408 1:N:0:71
ACCACCCCTTCTACAATGAGCTGCGTGTGGCTCCCGAGGAGCACCCCGTGCTGCTGACCGAGGCCCCCCTGAACCCCAAGGCCAACCGCGAGAAGATGAGCATCCCAGGTGAGTGGCCCGCTACCTCTTCTGGTGGCCGCCTCCCTCCTTCCTGGCCTCCCGCAGCTGCGCCCTTTCTCCCTGGTTCTCTCTTCTGCCGTTTTCCGTAGGACTCTCTTCTCTCACCTGAGTCTCCTTTGGCCCTCTGCAGG
+
AAA>A3AAAFFFDGGEBGGGGGHFEEEFAEBGFFGE2EF2AF1FHGGGEFFFFHHFHHHGEEEGGDGGGGG03BFEGG?GFHHH/FEEDCGB@AFFGFFFGHEG0?<</1?1?1GGGHHG-<CCF0DDG0D00DGFEFC@-:EHEFBAB0B9FEBAF0FG.C--AAFCFBBFBBFFFBF/;FFE//;9BFFBFFF/BFBDFFFFFFFFD.BBFFFFFFFF9F/9B.;BB.BFFFFFFFBF/9AEEBBFBFF
@M05620:37:000000000-D9766:1:1101:12657:3422 1:N:0:71
ACCACACCTTCTACAATGAGCTGCGTGTGGCTCCCGAGGAGCACCCCGTGCTGCTGACCGAGGCCCCCCTGAACCCCAAGGCCAACCGCGAGAAGATGAACTCAGGTGCGTGGCACGCTCCCTCTTCTCCTGGCCCCCTCCCTCCTTCCTGGCCTCCCGGCGCTGCTCCCTTTCGCACTGCTTCTCTGTCCTGCCGTTTTCCGTCGGCCTCTCTTATCTGACCCGCGTCTCCTTTGGAGCACTGCCGGTTT
+
AABBCCCCFFFFGGGGGGGGGGHHGGGEGGHHHGGGGGGGGHGHHGGGGGGGHHHHHHHGGGGGGGGGGGGHHHHGGGGHGGHHHGFEGGBDFGHHHHHEG22<?01??//?<@FF.-<.<FG//=<D000<<.C.:--;EECG.;0<GFFBCC0.;AEFC-;9:./;/9B/;/9A;-9BBFBBFFB////:/:;-9;B.;/9/.---.;ABFFF/;B9//;//:@=B=:/::///////.:/:/9C-@..
@M05620:37:000000000-D9766:1:1101:18205:3426 1:N:0:71
ACCACACCTTCTACAATGAGCTGCGTGTGGCTCCCGAGGAGCACCCCGTGCTGCTGACCGAGGCCCCCCTGAACCCCAAGGCCAACCGCGAGAAGATGAGAATAGAAGGCGCGTGGACCACTACCTCTTCTGGAGGCCACCTCCCTCCTTCCTGGCCTCACGCCGCTGCGCCCATTCTACCTGGTTCTCTCTTCTGCCGTTTTCCGTAGCACTCTCTTCTCTGACCTGAGTCTCATTTGGCCCTCTGCAGG
+
BBB?ABBBFFFFGGGGGGGFGBGFEBEEHEHH3FGG?EGGFHHHHGGGGGGGDHHEHHHGGG?EGGGGGGGGHGHGGGGHCGHHHGGEDGGCCGHGDGH111??1<<?0//>@D-A.<G..</</0<G00<0D0..;E....CCFC/.BBBBB0;.A09/;...-@-;C-9.B./;9///;//9/;F///;FF/BBFF<.;BE;/9;.9./9B/9;////9B//9:F.B.;///;/9;////.:9:/BBF?
@M05620:37:000000000-D9766:1:1101:16072:3484 1:N:0:71
ACCACACCTTCTACAATGAGCTGCGTGTGGCTCCCGAGGAGCACCCCGTGCTGCTGACCGAGGCCCCCCTGAACCCCAAGGCCAACCGCGAGAAGATGCCCAGGTGAGTGGCCCGCTACCTCTTCTGGTGGCCGCCTCCCTCCTTCCTGGCCTCCCGGCGCTGCGCCCTTTCTCACTGGTTCTCTCTTCTGCCGTTTTCCGTAGGACTCTCTTCTCTGACCTGAGTCTCCTTTGGAACTCTGCAGGTTCTA
+
AA1AAAAAFFFFDGGDDEG1AABGA0AAAAFGC0BEEE?EAEHFGEEG/AEFHGHGFHHG?EGCGAGEGGGFHFHGGGGEEAGHHGE@CGC@CGFH1<FFGGHE1?<<?</FGHCGCGGHEHHFHFGHDF.<GGGGGGHGFGGCCCFF9/AAFFE?E@-9A@@B?;-@@BBFFFFFFFF9BFBF9B9FFFFFF@FFFEFFBFFFFBF/BFFFFFFFFFFFFFB/B9B/;9BFFBFFFBBFFFEFFF-BFFB
@M05620:37:000000000-D9766:1:1101:11218:3498 1:N:0:71
ACCACACCTTCTACAATGAGCTGCGTGTGGCTCCCGAGGAGCACCCCGTGCTGCTGACCGAGGCCCCCCTGAACCCCAAGGCCAACCGCGAGAAGATGAACCGCCCTGCATGGCCCGTGCCCTCTTCTGCTGGCCGCCTCCCTCCTTCCTAGCCTCCCCCCGCTGCGCCCTTTCTCACTGCTTCTCTCTTCTGCAGTTTTCCGTGGGACTCTCTTATCTGCCCTGCGTCCCCTTTGGAACTGTGCGCGTTC
+
CCCBBCDCFFFFGGGGGGGGGGHHGGGEHGHHHGGGGGGGGHHHHGGGGGGGHHGHHHHGGGGGGGGGGGGHHHHGGEGHGHHHHGGGGGGGCGHFHHGHH//<///>.01=>F0><-.../0<<DGGB00:;AHC?C.AEACF./0CB00;9;0CEE..-;-:=D=;9-@BFFFF0FBB0;BBBBF0;BFFB000BFFBF0.0:-:.:./:BFBFF00BFF.0A.;.--99BAFFB0F9F0:FB.---;.
@M05620:37:000000000-D9766:1:1101:17360:3571 1:N:0:71
ACCACACCTTCTACAATGAGCTGCGTGTGGCTCCCGAGGAGCACCCCGTGCTGCTGACCGAGGCCCCCCTGAACCCCAAGGCCAACCGCGAGAAGATGAGCATCCCAGGTGCGTGGCCCGCTACCTCTTCTGGTGGCCGCCTCCCTCCTTCCTGGCCTCCCGGCGCTGCGCCCTTTCTCCCTGGTTCTCTCTTCTGCCGTTTTCCGTAGGACTCTCTTCTCTGACCTGAGTCTCCTTTGGCTCTCTGCAGG
+
3AABBBBBFFFFGGGGGGGGGGHHGEGB4E2FGGGEDGGGDEHFGFGGGGGGGHFHHHHGGGGEGGG@EGGHFHFGGGGHGHHHHCEEGGGGGGHGHFHFHHH20/<?FFG1>FECGFECDGCCFFFGFGFGF0;;GF:CGGGGAFGGGGFGB9C9F9AFED-->AF=DCFDFFBBFFFBFFFFBBFFFBFB/FBBFFF9ABFF/DFAAA/;FFFFFFEFFFE/BBFBF999FBB////99//;F/BF/B.
@M05620:37:000000000-D9766:1:1101:10058:3615 1:N:0:71
GAGGCTGCTTTGGAAGAAACTCATAGATTACTGCAACAGTTCCCCCTGGACCTGGAAAAGTTTCTTGCCTGGCTTACAGAAGCTGAAACAACTGCCCCTGATGATACCCGTCCGGAAATGCTCCACGAAGACTAACAGGGCGTCAAAGAGCTGATGACAACCCGGCAAGTACGGCAGGACTTTCCGCTTTAGCCCTCTTGTGGCACCAATTGCACCCTTCTCAGCATTTGTACTTGTAACTGACAAGCAAG
+
BBABBBFBFFFFGFGGGFGFFG4G5GGHHHHHHHHBGFHDGHHHHGGFG2GGHFGFGHHGGHHHHHHHHHHFHHHHHHGFGHHHHHHFH3GGFHHHH1BFHGH44BBGHGG1>//?E@3BGHH33B<>E<EH11BB?DCC//><?BGDGGHHH111@1<1?/.--<>CGDG0E.<@D:../0<;:EFGGG00;/;CGGGEG0../;9CAF0;09;CEGGFFF/;FB/;;//:B/99;9/:B/BFFF.;.;B
@M05620:37:000000000-D9766:1:1101:20751:3635 1:N:0:71
ACCACACCTTCTACAATGAGCTGCGTGTGGCTCCCGAGGAGCACCCCGTGCTGCTGACCGAGGCCCCCCTGAACCCCAAGGCCAACCGCGAGAAGATGAACCCGGGAGTGTCGCGCGATCCCTCCTCTGGTGGCCGCCCCTCTCCCTCCTGGTCCCCCGGCGGCGCGCCCTCTCTCTGTGGTTCTCTCTTCTGGTTTTTTCTGGGGGACTCTCCTCTCACCCGAGTCTCCCCTGTGACTCTGTGCGGTCTC
+
AAAAA?1AFFFFBGG13BFGFFFGEEGFHCEHHGG??AEAFFHHHGGGEEGGGFGHHHGGGGEEGGG?EGGHHHHGGGGHGHHHFFFGGGGGCFHHHB11?////A/>.<11.>-=<--..;G/.:/00C0/..;--;-;.;//////.////;0:----;---;@-;9-;-;F/B////--;:BFF//;//////;A--////----;AFF//:BF///9---;--9B//-;-9////;B/9//99--;/
@M05620:37:000000000-D9766:1:1101:23029:3661 1:N:0:71
ACCACACCTTCTACAATGAGCTGCGTGTGGCTCCCGAGGAGCACCCCGTGCTGCTGACCGAGGCCCCCCTGAACCCCAAGGCCAACCGCGAGAAGATGCCCAGGTGAGTGGCCCGCTACCTCTTCTGGTGGCCGCCTCCCTCCTTCCTGGCCTCCCGGCGCTGCGCCCTTTCTCACTGGTTCTCTCTTCTGCCGTTTTCCGTAGGACTCTCTTCTCTGACCTGAGTCTCCTTTGGAACTCTGCAGGTTCTA
+
BAAABABBFFFFGGGGGGGGGGHHGGGGHGHHHGGGCGF?EGAGHGGGEGGG5GHFHHHGGG0EFGGGGGGFHHHGGGGHGHHHHGGEGCGGGDHBH2GHHHHG11GGG1<FGHGGGGGHHHHHHHFHHGFHHGGGGGHGHHGHHGGGFFFGGGGG.A--9BFFFFFFAFFFFFFFFFFFFFFFFFFFFFFFFFFFFFFFFFFFFFFFFFFFFFFFFFFFFFFFEFFFFFFFFFFFFFFFFFFFFFFFFF9
@M05620:37:000000000-D9766:1:1101:16352:3680 1:N:0:71
ACCACACCTTCTACAATGAGCTGCGGGTGGCTCCCGAGGAGCACCCCGTGCTGCTGACCGAGGCCCCCCTGAACCCCAAGGCCAACCGCGAGAAGATGAACCTAGGTGCGAGGCCCGCTTCCTCTTCTGGTGGCCGCGTCCCTCCTTCCTGGCCTCCCGGCGGCACGCCCTTTCTCACTGGTTCTCTTTTCTGCCGTTTTCCGTGGGACGCTCTTCTCTGACCAGTGCCACCTTTGGAACTCTGCCGGTTC
+
AAA1A>A>CFFFGGGF3FG1G1FBF00AA0FH1AF//EF/AGAFHGGG?AE/@F@CGHFE@E?EG>EEEEC01><EFA/F//FGFF//>/@//<<11<F?1F01?C<>1-.>A?..<--.=CGFC00;0:G/.:CC-----.0;9/00;FF9.AB9--9--;----;--99B//////;9-9////9/99B9//;-A-B-9/-/--------;-9/;9/9//9/-9//9/;-A/;/////;9////9--9-
@M05620:37:000000000-D9766:1:1101:18834:3712 1:N:0:71
ACCACACCTTCTACAATGAGCTGCGTGTGGCTCCCGAGGAGCACCCCGTGCTGCTGACCGAGGCCCCCCTGAACCCCAAGGCCAACCGCGAGAAGATGAGCATCCCAGGTGCGTGGCCCGCTACCTCTTCTGGTGGCCGCCTCCCTCCTTCCTGGCCTCCCGGCGCTGCGCCCTTTCTCCCTGGTTCTCTCTTCTGCCGTTTTCCGTAGGCCTCTCTTCTCTGACCTGAGTCTCCTTTTGCCCTCTGCCGG
+
AAABCCCCFFFFGGGGGGGGGFHHGEGFHGHHHGGGGGGGGHHHHGGGGEGGHHGHHHHGGGGGGGGGGGGHHHHGGGGHGHHHHGGGGGGGGGHHFHHFHHH2<???F?FGDGDCGHHCGGGGHHHHHDGDFDCAGH:CGGGGGBFGGGGGFGFGGG.CEF?DCDFCFFFFFFFFFFFFFFFEBFFFFFFFBFFFFFDADFFFFAF.DD/FFFFFFFB/FFEFFFFFFFFFFFFFFB/:BBBFFFFF/:;
@M05620:37:000000000-D9766:1:1101:11809:3736 1:N:0:71
ACCACACCTTCTACAATGAGCTGCGGGTGGCTCCCGAGGAGCACCCCGTGCTGCTGACCGAGGCCCCCCTGAACCCCAAGGCCAACAGCGAGAAGATGAGCATCCCAGGTGCGTGGCCCGCTACCTCTTCTGGTGGCCGCCTCCCTCCTTCCTGGCCTCCCGGCGCTGCGCCCTTTCTCCCTGGTTCTCTCTTCTGCCGTTTTCCGTAGGACTCTCTTCTCTGACCTGAGTCTCCTTTTGCACTCTGCCGG
+
AAAAAAA>CFFFG3FFDGA1F1F1F00A00FF1AF//EEECHHHHGGGGEGGGHG1FGHE/E?EG/EEGGG0F1?EGGCH//FEFG/0BB///?<C1?1FGHHF0???F1?1/>ECGHH?CCCGHH<DG0=CFCG.:G-;@FGG.;/EGGGGG0BFGGGGGBG--9>-:@=B@?FBFFE/FFFFFFFFFFFFFFFFFF@FFFFF:-B?BF/BFFFFFFFFFFFFFFFFFB9FFBFFF///;/;FFFFF/;=
@M05620:37:000000000-D9766:1:1101:14510:3738 1:N:0:71
ACCACACCTTCTACAATGAGCTGCGTGTGGCTCCCGAGGAGCACCCCGTGCTGCTGACCGAGGCCCCCCTGAACCCCAAGGCCAACCGCGAGAAGATGCCCAGGTGAGTGGCCCGCTACCTCTTCTGGTGGCCGCCTCCCTCCTTCCTGGCCTCCCGGCGCTGCGCCCTTTCTCACTGGTTCTCTCTTCTGCCGTTTTCCGTAGGACTCTCTTCTCTGACCTGAGTCTCCTTTGGAACTCTGCAGGTTCTA
+
BBBBBBBACFFFGGGGGG5FGGHHGGGB4EGHHGGGCGGGCHHHHGGGGGGGFHGHHHHFGG?FGGGGGGGHHHHGGGGHGHHHHEGGGG/CGGHEFHHHHHHFGHHHHHGGHHGGGGGHHHHHHHHHGHGHHGGGGGHGHHGHHGGGGGGGGGGGGC;BFFFFFFFFFFFFFFFFFFFFFFFFFFFFFFFFFFFFFFFFFFFFFFFFFFFFFFFFFFFFFFFFFFF/BFFFFFFFFFFFFFFFFFFFFFF
@M05620:37:000000000-D9766:1:1101:17638:3749 1:N:0:71
ACCACACCTTCTACAATGAGCTGCGTGTGGCTCCCGAGGAGCACCCCGTGCTGCTGACCGAGGCCCCCCTGAACCCCAAGGCCAACCGCGAGAAGATGAGCATCCCAGGTGCGTGGCCCGCTACCTCTTCTGGTGGCCGCCTCCCTCCTTCCTGGCCTCCCGGCGCTGCGCCCTTTCTCCCTGGTTCTCTCTTCTGCCGTTTTCCGTAGGACTCTCTTCTCTGACCTGAGTCTCCTTTGGCCCTCTGCAGG
+
BBBBBBBBFFFFGGGGGGGEGFHHGEGBFEHHFGGFGGGGGHHHHGGGGGGGHHHHHHHGGGGGGGGGGGGHHHHGGGGHGHHHHGGGGGGGGGHGFHHCHG2??<FFG1F1<?CDGH.<AFCCGGGFHHFHH0CAGC:CDGGGAFGGGG0FBBBFGFFGGD?---;-DDCDFFBFFFF/BFBE;BFFF/B//BBBBFF9ABF//:B.:./FFFF/9B9BFFB/;BFFFBBBFFB////9B/.;99FF/BA
@M05620:37:000000000-D9766:1:1101:21372:3773 1:N:0:71
GCTGCGGCTTCTGAATCGCACACGTGTGACCTCCCGTCCCGAATTCGTATCTCATATTCCGTCGACATCTTGAAACAAAAAAATCAAAACGATGGTACCGTAAGCCAGAAAACCAAAGGAAAGAAAACACAGAAATAAAAAAAAAAGAATATAGAAAAACATAAGATAGAAAAGAGGTAAAGAAAATAAAAACAAGAGAAAAAGACATAAGAAAAAACCAGACTAGTCAGAACAAAGTGCAAAAGACAAGC
+
>>>>A>1>>D1B1BBBFGFFGG00B0BAEGHHCGFEA//BAEAFHG/B0BGEG2DD2BDGEFG//>/?BBFG@BDFGH00?/>0111110//?//1221////0B1000B1B0///<00000000000?0/0111111111-----;..00:00;00:..:0;000000009//././00;00./;0;0000...//9-//----;/;////9/---------//////9/;-9--/9/////-/--/:--
@M05620:37:000000000-D9766:1:1101:18991:3788 1:N:0:71
ACCACACCTTCTACAATGAGCTGCGTGTGGCTCCCGAGGAGCACCCCGTGCTGCTGACCGAGGCCCCCCTGAACCCCAAGGCCAACCGCGAGAAGATGCCCAGGTGAGTGGCCCGCTACCTCTTCTGGTGGCCGCCTCCCTCCTTCCTGGCCTCCCGGAGCTGCGCCCTTTCTCACTGGTTCTCTCTTCTGCCGTTTTCCGTAGGACTCTCTTCTCTGACCTGAGTCTCCTTTGGAACTCTGCAGGTTCTA
+
CCCCCCCCFFFFGGGGGGGGGGHHGFGGHGHHHGGGGGGGGHHHHGGGFFGGHHGHHHHGGGGGGGGGGGGHHHHGGGGHGHHHHGGGGGGGGGHHHHHHHHHGHHHHGHGGHHGGGGGHHHHHHHGHHFGHHGGGGGHGHHGHFGGGGGGGGGGGG-9C?FBFGGFFFFFFFFFFFFFFFFFFFFFFFFFFFFDFFFFFFFFFDFFFFFFFFFFFFFFFFFFFFBFFFFFFFFFFFFFFFFFFFFFFFFF
@M05620:37:000000000-D9766:1:1101:15980:3812 1:N:0:71
GAGACTGCTTTGGCAGAGAGCTCCGCGTGACTCCAGACGAGCACCCCGTGCTGGTGACCGAGGCTCTCCTGAACCACAAAGCCAACCGCGAGAAGATGCCCAGGTGCGCGGCCCGACACCCTCCTCGGTGACTCCCCGCGCCTCTCCGCGCTGCTCACCACCTGGCCCTTTCTTCATGCCTTTCCGCTTTCGCCGTCTTGTGGATACAATTGCCCCCTTCTCGGAGTCTGTCTTGGAAACTGCCAGGTCAG
+
>33>>BBBBBBDBBB22ABA4BABB22A22BBDBA3BA2220AB1BAEEEEC53BBABFEE>/>?B?3BBFDE3?BFC1130BBBEE@E<</><0B?BD1B?//?1?/<</<@-<----.<<..:/C..;.<0;GH??----.9/;B.9=@--.////;9AAA/FF?FEF/;/9B//;//99BF/9.AAE/9A;-;-;.///.9/9;//////:9.-9.;//9AA99/;/;/////9;/;FFBB9;;:9;.
@M05620:37:000000000-D9766:1:1101:20110:3816 1:N:0:71
GAGGCTGCTTTGGAAGAAACTCATAGATTACTGCAACAGTTCCCCCTGGACCTGGAAAAGTTTCTTGCCTGGCTTACAGAAGCTGAAACAACTGCCAATGGTTTCTACCCTGAACGAAAGGCTACTAGAATACTCGAAGCGAGAAAAAGAGATGATGAAAAAATGGCAAGGAAGCCAGTCAGTCCCGCTTTACCACTCTTGCAGATCTGATTGAACAATTATCAGCATTTGTACTTTTAACTGACACGCCG
+
A3AABAF>FFFFGGGGFGGGFG4FFGHHHGHHHHHHHGHGGHHHHGGGHHHHHHHHHHHHFGHHHHHHHHHHHHHHHHHHHHHHHGHHHGHHHHHGHHHH3431BBF43B31B331??//0??303BGBF443B?//?F/////<10<??0011@2F21F10/<?1?F<<.0><.0>G1>11100/-<-<E00;0GGCH0:000:0/000000:C9F/BF09;C0;0F0CF00;;C0C00;000/;099.-
@M05620:37:000000000-D9766:1:1101:20290:3827 1:N:0:71
ACCACACCTTCTACAATGAGCTGCGTGTGGCTCCCGAGGAGCACCCCGTGCTGCTGACCGAGGCCCCCCTGAACCCCAAGGCCAACCGCGAGAAGATGAGCATCCCAGGTGAGTGGCCCGCTACCTCTTCTGGTGGCCGCCTCCCTCCTTCCTGGCCTCCCGGCGCTGCGCCCTTTCTCACTGGTTCTCTCTTCTGCCGTTTTCCGTAGGACTCTCTTCTCTGACCTGAGTCTCCTTTGGCACTCTGCAGG
+
BBBBBBABFFFFGGGGGFGGGGHHFEGGHGHHHGGGGGGGGHHHHGGGGGGGGHHHHHHGGGGGGGGGGGGHHHHGGGGHGHHHHGGGGGGG?FHFDDGFGHHHGHFHGGGFHHHGFHHGGGGGHHHHHHHHHHHGHHGCGGGHGHFFGGGGGGGFFFFGGGG?-BFFF@FFFFFFFFF/;FFFBFFBFFFFFFF/BFFADFFFFFFFFFFFFFFFFFFFFFFFFFFFFBBFFFFFFF/BB/BFFF/;9FA
@M05620:37:000000000-D9766:1:1101:20949:3883 1:N:0:71
ACCACACCTTCTACAATGAGCTGCGTGTGGCTCCCGAGGAGCACCCCGTGCTGCTGACCGAGGCCCCCCTGAACCCCAAGGCCAACCGCGAGAAGATGAACCCAGGTGCGTGGCCCGCTACCTCTTCTGGTGGCCGCCTCCCTCCTTCCTGGCCTCCCGGCGCTGCGCCCTTTCTCACTGGTTCTCTCTTCTGCCGTTTTCCGTAGGACTCTCTTCTCTGACCTGCGTCTCCTTTGGAACTCTGCCGGTTC
+
CCCDDDEDFFFFGGGGGGGGGGHHGGGFHGHHHGGGGGGGGHHHHGGGGGGGHHHHHHHGGGGGGGGGGGGHHHHGGGGHGHHHHGGGGGGGGGHHHHHHHHGGHGHG1AFDCGHHGGGCGHHHHHHHHHHHGFHGGGGGHGGGGGGGGGGGGGGGGGGG?BDFFFFFFFFFFFFFFFFFFFFFFFFFFFFFFFFFFFFFFFFFFFFFFFFFFFFHHFHF:FFFF.DFFFFFFFFFFFFFFFFFF0<BBF.
@M05620:37:000000000-D9766:1:1101:10347:3934 1:N:0:71
ACCACACCTTCTACAATGAGCTGCGTGTTGCTCCCGCGGAGCACCCCGTGCTGCTGACCGAGGCCCCCCTGAACCCCAAGGCCAACCGCGAGAAGCTGCCCAGGTGAGTGGCCCGCTACCTCTTCTGGTGGCCGCCTCCCTCCTTCCTGGCCTCCCGGAGCTGCGCCCTTTCTCACTGGTTCTCTCTTCTGCCGTTTTCCGTAGGCCTCTCTTCTCTGACCTGAGTCTCCTTTGGAACTCTGCAGGTTCTA
+
BBBBBAB>BCFFGG5GGGABGGHHCEGF4FGFHGFE2EE00EFGHGGGAAEE5FH3FHHEEG/EGGGGGGGHHHFGGFGFGHHHCFFGGGGGGGH11FGHHHHGHHHHHHGGHHGGG-CGFHHHGHHFHHGHHGGGGDGEFFAF0FFGGGEFFGFGG?BB?FFEB?FBBFFFFFFFFFFFFFFFFFFFFFFFF;AABE/BDFF?.9BFFFFFFFEFFBBFFFFFFFFFFFFFFFFBFFFFFFBBFFFFFF/
@M05620:37:000000000-D9766:1:1101:23038:3942 1:N:0:71
GAGGCTGCTTTGGAAGCAACTCATAGATTACTGCCACAGTTCCCCCTGTCCCTGTAACCGTTTCTTCCCTGGCTTCCAGAAGCTACAACAACTTCCCATGCACTACAACCGGCACTCCCACGAGCCCAGGGCACCTCAACGCCCCCAAGGGTGTCCACGAGGCGATGCAACTATGACATGCCCGTCCGGCCTACCCGTTTTCGCACTCTTGTCGCACCAATCGCACTATTCTCAGTTGTTGCTCTTATCTC
+
111>A>BAFFBBGEFG1FFGFGFAGDGHG1BGGH0AFBFBDFHHHGABB1BBG1ADDDAEAEBF2D2DBGHGHG00BGGBBGG1111BF/BFB1BB>1B>111@10B11/>////>FG/B0/</////?//?//<0F1@@////><</.F<0.-<>1F.------:.=::0/;000009000/.-..----;//.;99;/-/-9-9;//9/9/---;---;/--;9-//99;//////9--///9//99//
@M05620:37:000000000-D9766:1:1101:20481:3959 1:N:0:71
ACCACACCTTCTACAATGAGCTGCGTGTGGCTCCCGAGGAGCACCCCGTGCTGCTGACCGAGGCCCCCCTGAACCCCAAGGCCAACCGCGAGAAGATGCCCAGGTGAGTGGCCCGCTACCTCTTCTTGTGGCCGCCTCCCTCCTTCCTTGCCTCCCGGAGCTGCGCCCTTTCTCACTGGTTCTCTCTTCTGCCGGTTTCCGTAGGACTCTCTTCTCTGACCTGAGTCTCCTTTTGAACTCTGCAGGTTCTA
+
CCCDDDDDFFFFGGGGGGGGGGHHGGGGHGHHHGGGGGGGGHGHHGGGGGGGHHHHHHHGGGGGGGGGGGGHHHHGGGGHGHHHHGGGGGGGGGHHHHFHHF/F=11?11?/GH--<-<F<00D0<0=00<.C<-AA:GGF/E/G0F00<0<:0CF.A-<<:::9-BF-FF000<B00<0<0::::0<00:0<--<DFFF.0:9BBB<::<:FB::B00<F0/:::00<F0<F0<.B0:000:<:F.<000
@M05620:37:000000000-D9766:1:1101:19863:3997 1:N:0:71
ACCACACCTTCTACAATGAGCTGCGTGTGGCTCCCGAGGAGCACCCCGTGCTGCTGACCGAGGCCCCCCTGAACCCCAAGGCCAACCGCGAGAAGATGAGCATCTTAGGTGCGTGGCCCGCTACCTCTTCTGGTGGCCGCCTCCCTCCTTCCTGGCCTCCCGGCGCTGCGCCCTTTCTCCCTGGTTCTCTCTTCTGCCGTTTTCCGTAGGCCTCTCTTCTCTGACCTGAGTCTCCTTTTGCCCTCTGCCGG
+
BBBBBBBB4BCFGFFGGG5FGFHHGGEB4BGGGFGGCEAC?GHGHGGGGFGGEHGHHHHAFCCGGGGGGGGFFHHGGGGHGHHHHGGGGG/BBFHHHHHGHHH211<?F?FGGGGGGHHCGFGGHHGHH=DHH=GGHH-:DGGH=CFGGGGGGGGGGGGGGGDCCFFFFFFFFFFFFFFFFFFFBFFFFFFFFFFFFFFDDFF/9AB.DFBFFFFFFFFFFFF9FFFFFFFFF;BF//;:B;;FFFFFFD-
@M05620:37:000000000-D9766:1:1101:17592:4059 1:N:0:71
ACCACACCTTCTACAATGAGCTGCGTGTGGCTCCCGAGGAGCACCCCGTGCTGCTGACCGAGGCCCCCCTGAACCCCAAGGCCAACCGCGAGAAGATGAACCCAGGTGCGTGGCCCGCTACCTCTTCTGGTGGCCGCCTCCCTCCTTCCTGGCCTCCCGGAGCTGCGCCCTTTCTCACTGGTTCTCTCTTCTGCCGTTTTCCGTAGGACTCTCTTCTCTGCCCTGCGTCTCCTTTGGAACTCTGCCGGTTC
+
1>>AA1>AFFBBAGG13FGGGGFFEEGBG0FFGF0BEEEEGGHHHGGGGEGGHAFGHGHGGGGGCFCEGGGHGHF?EGGFGHHFFFGGGGBCGFHHFFHHHHGGHEHG1@FECCCGGGGC@GHHHHGHHHHH?HHGGGGGHGFGCBFFBFBFGGGGGEC@-;-9FF@@F@@FFFFFFFFFF/FFFFF9BFFFFFF@BFFFFFFFABBFFFFFFFF9F9FF/B;BAA@B@FFFFFFFFFFFEFFFF/;-9B-
@M05620:37:000000000-D9766:1:1101:16855:4081 1:N:0:71
ACCACACCTTCTACAATGAGCTGCGGGCGGCTCCCGAGGAGCAGCCCGTGCTGCTGAACGAGGCCCCCCTGAACCACAAGGCCAACCGCGAGAAGATGCCCAGGTGAGTGGCCCGCTACCTCTTCTGGTGGCCGCCTCCCTCCTTCCTGGCCTCCCGGCGCTGCGCCCTTTCTCACTGGTTCTCTCTTCTGCCGTTTTCCGTAGGACTCTCTTCTCTGACCTGAGTCTCCTTTGGAACTCTGCAGGTTCTA
+
AAAAAAAAFFFFGGGGGGGGG11B00A0/AA/EFF/EEEC/BB0B>>//EEG111F1@1FF///FE/E///01<F0?/F0/CGHHGGGCC/<-CG1GFFFHHGG<GHF0DCEHHGCGGGHHHHHHHHHHGGGGGGGGGGGGGGGGGGGGGGFFFFFF@9@@@@F@@F@@FFFFFFFFFFFFFFFFFFFFFFFF@BFFFFFFFFFFFFFFFFFFFFFFFBFFFF/BFF/BFFFFFFFFFFFFFFFFFFFFFF
@M05620:37:000000000-D9766:1:1101:21132:4147 1:N:0:71
ACCACACCTTCTACAATGAGCTGCGTGTGGCTCCCGAGGAGCACCCCGTGCTGCTGACCGAGGCCCCCCTGAACCCCAAGGCCAACCGCGAGAAGATGAGCATCCCAGGTGCGTGGCCCGCTACCTCTTCTGGTGGCCGCCTCCCTCCTTCCTGGCCTCCCGGCGCTGCGCCCTTTCTCCCTGGTTCTCTCTTCTGCCGTTTTCCGTAGGACTCTCTTCTCTGACCTGAGTCTCCTTTGGCCCTCTGCCGG
+
AAAABAABFFFFGGGGFGDFGDHHG2EBAEGHFGGGCGGGGGHHHGGGEEGGFHHHHHHGGGGGGFGGGGGHHGHGGGGHFHHHHGEEDGGCCGHFGGFHHHHF0/??F<G<DGGGGHHGGGGGHHHHHHHHHHHFHGGGGGGGGGGGGGGGGGGGGGGGGGG@B??BFBBFBBFFFFFBFFFFFFFFFFFFFFFFFFBDFFFFFFFFFF/BFFFFFFFFFFFFFFFFFFFFFFFFFFBB//AEFFFF/@B
@M05620:37:000000000-D9766:1:1101:14930:4207 1:N:0:71
ACCACACCTTCTACAATGAGCTGCGTGTGGCTCCCGAGGAGCACCCCGTGCTGCTGACCGAGGCCCCCCTGAACCCCAAGGCCAACCGCGAGAAGATGAACCCAGGTGCGTGGCCCGCTCCCTCTTCTGGTGGCCGCCTCCCTCCTTCCTGGCCTCCCGGCGCTGCGCCCTTTCTCACTGGTTCTCTCTTCTGCCGTTTTCCGTAGGACTCTCTTCTCTGACCTGCGCCTCCTTTGGAACTCTGCAGGTTC
+
AABCBBB>BFFFDFFGGGFFGGHHGEFBAEFFHCFB?EEEEGABBEFGGEEFFHFHGGHEEG?EFGGGGGGFBFGEGFFHGGGHHGFECC<CDGHEGFHHG?/?FGC?<@?A->>F@@D?EFHHHHGGGBDCEHE:@DGFEGGG.CFGGGGGFGGGG.AD?B@@FDFFFDFFFFFFFFFFB9BFFFF:;BFFFBBBADBEFFDF.:DFFFFFFFEBFFFF/;/;B.@-:.:AFFFFEFFFFFFFF/;F:B/
@M05620:37:000000000-D9766:1:1101:21789:4221 1:N:0:71
ACCACACCTTCTACAATGAGCTGCGTGTGGCTCCCGAGGAGCACCCCGTGCTGCTGACCGAGGCCCCCCTGAACCCCAAGGCCAACCGCGAGAAGATGAGCATCCCAGGTGCGTGGCCCGCTACCTCTTCTGGTGGCCGCCTCCCTCCTTCCTGGCCTCCCGGCGCTGCGCCCTTTCTCCCTGGTTCTCTCTTCTGCCGTTTTCCGTAGGACTCTCTTCTCTGACCTGAGTCTCCTTTGGCCCTCTGCCGG
+
CCBCCCDCFFFFGGGGGGGGGGHHGGGGHGHHHGGGGGGGGHHHHGGGEGGFDHHHGHHGGGCGGGGGGGGHHGHGGGGHGHHHHGGGGGGGGGHFHHGHFHHG?=??F?GHGGDFFGHGGGGGGGHHHDGHF=GDHH@DGGGGGGGGGGGGGGGGGGGEGGFGFFFFFFFFFFFFFFFFFFFFBFFFFFFFFFFFFFFDFFFFFDFF?F0BFFFFFFFFFFBFBFFFFFFFFFFFFF0/<0AEFFFF0<<
@M05620:37:000000000-D9766:1:1101:15575:4223 1:N:0:71
GAGGCTGCTTTGGAAGAAACTGACAAGCCAGGGAAAAACGATCGGAAGAGCACACGTATGAACTCCAGTCACGGAAACTAATCTCATATGCCGGCTTATGCTTGAAAAAAAAAACAAACAGCAAAATCGCACACAAGACAATAAAAGAGCAAACGACAACAAAACACACAGTGAGGACACGAAGGGAGGACTAGTAAGGGATACGGTGGGACAAAAAACTAAAGTGACAAGCGAGCCCCAAGCCCAAAGTA
+
BABBBAFBFFFFFGGGFGGGGGHFFABG2FAFF22BEG2A22BE2E2B11B3A21A125BDBAA5B33DBBGE1010333BFGG44BBB4BFE>EC/3BFFGHGF3FGA/E/B>///0/<00001011////-<..0000<111<00./</</<..;--.....;......00;0.0.:..9......-..///9////.;../.9...-.......-./9//;///;/;....---...........///
@M05620:37:000000000-D9766:1:1101:16461:4223 1:N:0:71
ACCACACCTTCTACAATGAGCTGCGTGTGGCTCCCGAGGAGCACCCCGTGCTGCTGACCGAGGCCCCCCTGAACCCCAAGGCCAACCGCGAGAAGATGACCCGCGGAGCGTGGCCCGCGCCCTCTTCTGGTGGCCGCCCCCCTCCCTCGTGTCCTCCCGGCGGCGCGCTCTTTCTCACTGGTTCTCTCTTCTGCTGTTTTCCGTGGGACTCTCTTCTCTGCCGTGCGTCTCCTTTGGAACTCTGCGGGTTC
+
CCACCCCCFFFFGGGGGGGGGGHHGGGEHGHHHGGGGGGGGHHHHGGGEGGGHGHHHHHGGGGGGGGGGGGHHHHGGGGHGHHHHGGGGGGGGGHHHFH2F?/>/-->--..-<.<----:@BE/09CB:;/9.C--;-:-:@9..99-:..;B9:/;.:BC--;@-;-.;/BF/://///::BFFF/:;B/:///;B//9/./.--.:./BFBF/B:////-.;.;A>;/9:////:/;9//:/---9:.
@M05620:37:000000000-D9766:1:1101:15425:4280 1:N:0:71
ACCACCCCTTCTCCAATGAGCTGCGTGTGGCTCCCGCGGCTCCCCCCGTGCTTCTGACCGAGGCCCCCCTGAACCCCAAGGCCAACCGCGAGAAGCTGAGCATCCCAGGTGAGTGGCCCGCTACCTCTTCTGGTGGCCGCCTCCCTCCTTCCTGGCCTCCCGGAGCTGCGCCCTTTCTCACTGGTTCTCTCTTCTGCCGTTTTCCGTAGGACTCTCTTCTCTAACCTGAGTCTCCTTTGGAACTCTGCAGG
+
>A>1>1A>AFFF1FGABBF1F1BBEEEE0BBG1AFA/EE//B/BFGGE>BBF1BBFGHHE>E/>F?EGGGG<1FCCGGCGGFGH/FGGGGC>//011<1>1>GGFFGHACC=<DFEEGHGC:CGHFC;GGGCGCFGGGG:AFBF;9;;CFFFFBFFFF;EEB@@@@FFF@@F@@BFFFFFFFFF9;BFBFFFBBFFFF@BFFFFFAFAAABB9B9BBBFFBF/BFFBFF-;F;;BFFFFBFF9BF:B;FFF
@M05620:37:000000000-D9766:1:1101:15401:4281 1:N:0:71
ACCACACCTTCTACAATGAGCTGCGTGTGGCTCCCGAGGAGCACCCCGTGCTGCTGACCGAGGCCCCCCTGAACCCCAAGGCCAACCGCGAGAAGATGAGAATGTAAGGTGCGTGGACCGCTACCTCTTCTGGTGGCCGCCTCCCTCCTTCCTGGCCACCCGCCGCTGCGCCCTTTCTCCCTGGTTCTCTCTTCTGCCGTTTTCAGTAGGCCTCTCTACTCTAACCTGAGTCTCACTTTGCCCTCTGCAGG
+
BCCCDCCDFFFFGGGGGGGGGGHHGEGAAFHCGGGGGGGGEGHHHGGGAEFGHGFHHHFGGGGGGGGGGCFHBHHEEEGHGHEHHGGFCCBD@DHGHHH=22?2?@?FC?1F?//>AGH<CFCGHH0<G=<=G0<<CG-;@DDGCBFDGFGGGFFAF0;CDG-;CFFAADFFF-:;0;B:BFFFBFF0;9BFFFFFFFFD?/A;90;0:BBFBF0:B0B0BF0099FFF/BFBB;0:;00:000;BFF00A
@M05620:37:000000000-D9766:1:1101:9730:4351 1:N:0:71
ACCACACCTTCTACAATGAGCTGCGTGTGGCTCCCGCGGAGCACCCCGTGCGGGTGACCGAGGCCCCCCTGACCCCCAAGGCCAACCGCGAGAAGCTGAGGTTAGGAGGCGCGTAGCTCTCTACCCTTCCTGGTAGCACATTCCAGCACTCATGGACCATCGCCGCTGCGCACTGTCTCCCTGGTCCGCTCTTGTGCCGATTTCGCTATGCTCGGCACCTATGCCCTTATGCTACTCTGGAGCTCCGAAGG
+
>AAAA11>FFFD3BGD3BFBEDA10BEE00AF1AA00AE//A/BGG/E//B////>BGBE/>/>>?>EEGGB0B0?BC</<?FC/<CCC/A<-<<1111>.0<DC/<<..--;A--.00000;0;.0//:;09;00/00/099000//90:/0/;/9--/9---9-;@F-;-==//9///;-B?;//-9;-A//9/;9--9-9:--9--:///------:99/9////;///:9BF/9///--://----:
@M05620:37:000000000-D9766:1:1101:7475:4431 1:N:0:71
ACCACACCTTCTACAATGAGCTGCGTGTGGCTCCCGAGGAGCACCCCGTGCTGCTGACCGAGGCCCCCCTGAACCCCAAGGCCAACCGCGAGAAGATGAACCAAGGGGGGGGCCCCGCTCCCTCTTCGGTGGGCCGCCTCCCTCTTTCCGGGCCTCCCGGCGCGGCGCCTTTTCTCACGGTTTCTCTTTCCGCCGGTTTTCCTTAGGACTCTCTTCTCGGCCTTGGTCCCCCTTGGAAACTCGGCGGGTTT
+
CCCDCCCAFFFFGGGGGGBGGGHHGGGBEEHHHFFE?EFGDHGHHGGGGGGGHHHHHHHEFFGGGGGGGGGHFHHGGGGHGHHHHGGGGG<CGGHGHHHBHH0/?////--@-;C----9A./9B;0.;..;:A.-;-.AF.9B/B0FB.;-@-.;E.A9-;-----;@.;F009;00.;.;.00900;00..;--;DFAF0000;000//9:B;009...;.000000.:.;ABF0BF/00.;:-@-;..
@M05620:37:000000000-D9766:1:1101:10135:4436 1:N:0:71
GCTGCTGCTTTTGAATCAACTCATAGATTCCTGCCCCAGTTCCCCCTGTCCCTGTAACCGTTTCTTGCCTGGCTTCCAGAAGCTGCAACAACTGCCCCTGATGCTACCCGTCCGGACATGCTCCTCGAAGACTCCCCGGGCGTCACAGCGCTGATGACCCCCTGGCACGTACGTCAGGCCTTTCCGCTTTAGCCCTCTTGTGGATCCAATTGACCCCTTCTCAGCCTTTGTACTTGTAACTGACAAGCCAG
+
1>>>ABBBBD311AB3BBBB3BAD3DDF33DFFGH0F0B1ADDGHGABBBFA1BBFFHHGGGBB2D1BFGHHHF0BFGH1BFGB1B0FF0?BB>FHE/BB0BFFGBFGHGG//EEG/E1BGHHHH0EG0FGHHHHF?C/B/AGC/?GH.ACGGAHHH0/<<-<EHHHGFCH.AGHGGHHCFGGGGGGGGG0CF/:CFGGGGGGGFFFGGGFF/;;-9EFFFF99B:B;BFFBFFFF:BFFFF9FF;;AEFF
@M05620:37:000000000-D9766:1:1101:23084:4437 1:N:0:71
GCTGCTGCTTTTGAATCAACTCATAGATCCCTGCCCCAGATCCCCCAGTCCCCATAACCGTTCCCTACCTGGCTACCAGAAGCTCCAACGACGGCCCATGCTGCTTCCCGTCCGGACATGCTCCTCGAAGACTCCCCGGGCGTCCCAGCGCTGATGACACCCTGGCACGTACGTCAGGCCTTTCCGCTTTCGCCCTCTTGTGGATCCAATTGCCCCCTTCTCCGCCTTTGTACTTGTAACTGACACGCCAG
+
>>>>A@BBCF3@1AF3F1BFBB133DA33BFGGHHH00B01BBFFG/BBBBA/00AB11EBE0B1B1BFEFGHH1BFGEBBFH1@1BBG//>/>>>E>BB11B1B11BFE/?EGGG/B1BFGHFGGFG0?EHHGHHGG/ACGC-<=GGC<CGGFHHHH0:C:GFHGGB.FG??FGGBFFEFGGGFCGGGG/AB-9@EFFFFFFEFBFBFFFB9BFF@@EFFF/9ABBFFFF/BFFF;BFFFF9/B/;;;B@
@M05620:37:000000000-D9766:1:1101:10053:4455 1:N:0:71
ACCACACCTTCTACAATGCGCTGCGTGCGGCTCCCGAGGAGCACCCCTTGCTGCTGACCGAGGCCCCCCTGAACCCCAAGGCCAACCGCGCGAAGACGCGCATGTGAGGGGCGCGACCCCCTATCTGTTCTGGCTGCCTCCTCCTTCGTGCCTGGCATCGCGGCGCTGCCCCCCTGCTCCTCGGTTCTGTCTTCTGCCGTTTTCCTCTCGCCTCTCTCCTCTGTCCTGTGTCTACCTCTGCCCTTTTTCGG
+
AAA1AAA>CC11FAGD3A1100AAE00000AE/ABAAEGEGHFHFGG/0BGHE1EFHHC>/E?EG/EGGEFCE>GFGGEH//GHGF<<CG?<<CC/0?----<<==0=..-::---:;-.--.00900///;//---A:99--;-//----;B/--9/;---;@--;----;--9--9///-:-9--///9/;/B/99@B-/9//////:--9AF///;9-;B/9/////;/9/9//;BB//:B/////;-
@M05620:37:000000000-D9766:1:1101:20514:4456 1:N:0:71
ACCACACCTTCTACAATGAGCTGCGTGTGGCTCCCGAGGAGCACCCCGTGCTGCTGACCGAGGCCCCCCTGAACCCCAAGGCCAACCGCGAGAAGATGCCCAGGTGAGTGGCCCGCTACCTCTTCTGGTGGCCGCCTCCCTCCTTCCTGGCCTCCCGGCGCTGCGCCCTTTCTCACTGGTTCTCTCTTCTGCCGTTTTCCGTAGGACTCTCTTCTCTGACCTGAGTCTCCTTTGGAACTCTGCAGGTTCTA
+
CCCCCCCCFFFFGGGGGGGGGGHHGEGECEHHHGGGGGGGGHHHHGGGFGGGGHGHHHHGGGGGGGGGGGGHHHHGGGGHGHHHHGGGGGGGGGHHHHHHHHHGHHHHHHGGHHGGGGGHHHHHHHHHFHGGHGGGGGHGHHGHHGGGGGEGGGGGGG:?BFFFFFFFFFFFFFEFFFFFFFFFFFFFFFFFFFDFFFFFFFFFFFFFFFFFFFFFFFBFFFF;:FFFFFFFFFFFFFFFFFFFFFFFFFB
@M05620:37:000000000-D9766:1:1101:21334:4479 1:N:0:71
ACCACACCTTCTACAATGAGCTGCGTGTGGCTCCCGAGGAGCACCCCGTGCTGCTGACCGAGGCCCCCCTGAACCCCAAGGCCAACCGCGAGAAGATGAGCATCTAAGGGGCGTGGCCCGCTACCTATTCTGGTGGCCGACTCCCTCCTTCCTGGCCTCCCGGAGCTGCGCCCTTTCTCCCTGGTTCTCTCTTCTGCCGTTTTCCGTAGGCCTCTCTTCTCTGACCTGAGTCTACTTTTGCACTCTGCCGG
+
A>>AAAA>>FCBFGGBFEEFFDF4ABEBG2FBFF22EAEEGHHHHGGGG1E1GHFHHCEGGGGGEGEGGGGHHGEEEGGHGHHHGED@CGGCCGFGDGGHHH111?<100>A--<<-.<A---A:C0<C0;:0;;.;99-;ADGGBFDGFFFGF/9CFFGGD--;@F/B-BF-9BFBBFF/;/9//BFBFF//FF/FBBDFFFFBD/;9./:B.F///;99BF/;/B99FFFF///;//////:/B/;9>9
@M05620:37:000000000-D9766:1:1101:18572:4481 1:N:0:71
ACCACACCTTCTACAATGAGCTGCGTGTGGCTCCCGAGGAGCACCCCGTGCTGCTGACCGAGGCCCCCCTGAACCCCAAGGCCAACCGCGAGAAGATGCCCAGGTGAGTGGCCCGCTACCTCTTCTGGTGGCCGCCTCCCTCCTTCCTGGCCTCCCGGCGCTGCGCCCTTTCTCACTGGTTCTCTCTTCTGCCGTTTTCCGTAGGACTCTCTTCTCTGACCTGAGTCTCCTTTGGAACTCTGCAGGTTCTA
+
CCCDDDCAFFFFGGGGGGGGGGHHGFGB4EHHHGGGCGEEDHHHHGGGEEGGGHGHHHHEGFGGGGGGGGGHFHHGGGGHGHHHHGGGGGDGGGHGHHHHHHHGGHHHHHGGHHGGGGGHHHHHHGHHHHGHHGGGGGHGHHGHHGGGGGGGGGGGGGBGGFFFFFFFFFFFFFFFFFFFFFFFFFFFFFFFFFFFFFHFDFFFFFFFFFFFFFFFFFFFFFFFFFFFFFFFFFFFFFFFFFFFFFFFFFF
@M05620:37:000000000-D9766:1:1101:21461:4501 1:N:0:71
ACCACACCTTCTACAATGAGCTGCGTGTGGCTCCCGAGGAGCACCCCGTGCTGCTGACCGAGGCCCCCCTGAACCCCAAGGCCAACCGCGAGAAGATGCCCAGGTGAGTGGCCCGCTACCGCTTCTGGTGGCCGACTCCCTCCTTCCTGGCCTCCCGGAGCTGCGCCCTTTCTCACTGGTTCTCTCTTCTGCCGTTTTCCGTAGGACTCTCTTCTCTGACCTGAGTCTCCTTTGGAACTCTGCAGGTTCTA
+
>AAAAAAAFFFFFGGFFFGGFCH1EEEEHEHHGGGEEEGEEHHHHGCGGFGF1FFHHHHGEE/EEA>FGGGFHEEEGGCEECGAE<EEC@GC@ACF>F1<C1?/?GGC<GGFCH@--->0---CED0<=GCF.----::.:;9B9B/00/;.0:CE.-9A?./;-@A@-BFFFB9F/:-FF/BFFFF/9FFFF@9BBAF/-;;--9/9;FFF//9B/B/;/B-/-;9F/B/FB//BFFFF/FF/9--9/9/
@M05620:37:000000000-D9766:1:1101:10061:4515 1:N:0:71
ACCACCCCTTCTACAATGAGCTGCGTGTGGCTCCCGAGGCGCACCCCGTGCTGCTGACCGAGGCCCCCCTGAACCCCAAGGCCACCCGCGAGACGATGCCCAGGTGAGTGGCCCGCTACCTCTTCTGGTGGCCGCCTCCCTCCTCCCTGGCCTCCCGGCGCTGCGCCCTTTCTCACTGGTTCTCTCTTCTGCCGTTTTCCGTAGGCCTCTCTTATCTGACCTGAGTCTCCTTTGGAACTCTGCAGGTTCTA
+
AAAAA1>>AFFF3GGGFGF1FAG1EFEEFEGFGAFF/AF/AE/AEGGGAEE/@F@GEGFEEE/EGEEEGGCB1FGEGEEGFHHH/FGGG?@C////?/>FG1..1<FCF1<CCC<AC@?G0C:GH00:0/.CG-9@A.EEFB9F/9EGF9.99FAAA---9-;99@F?-;FBFFFB9B-;//9/B/99BF///;;;BEB99B9-;/;;ABFFB//9;//;BBF/-///;B9/;9/9//9B/F///;-/;FB
@M05620:37:000000000-D9766:1:1101:21238:4526 1:N:0:71
ACCACACCTTCTACAATGAGCTGCGTGTGGCTCCCGAGGAGCACCCCGTGCTGCTGACCGAGGCCCCCCTGAACCCCAAGGCCAACCGCGAGAAGATGAGCACCGCAGCCGCTTCGCCCGCCCCCTTCTCTGCCGGCTGCCTTCCTCCTTCTTGGCCCTCTCGCACTGCGTCTTTCTTCTGTGGTTCTCTCTTCTGCCGTCTTCTCTGGGCTTCTCCTCTTTGACCACTCTCTACTTTCTCGATCTGCAGG
+
ABBABBBBFFFFGGGGFGDAG5GCEAABAAHHAFGEAAFEDHHHHGGGGGGGGHHFHHHGGGGGGEGGGGGFHCGGGGGHEEHHHG?<CDD@<DCF1FBG110?<<///.<>->.-...<----;-./0;<000--;--.;00=F00//0;000:FF..../.;-@BB/9.;..;//;B////;;./;F//;//9/;/-A-;EF//;//.;..;///;B//;///;/.//;/////;///;./;A9BF/B.
@M05620:37:000000000-D9766:1:1101:12657:4527 1:N:0:71
ACCACACCTTCTACAATGAGCTGCGTGTGGCTCCCGAGGAGCACCCCGTGCTGCTGACCGAGGCCCCCCTGAACCCCAAGGCCAACCGCGAGAAGATGAGCATCGCAGGTGCGTGGCCCGCTACCTCTTCTGGTGGCCGCCTCCCTCCTTCCTGGCCTCACGGCGCTGCGCCCTTTCTCCCTGGTTCTCTCTTCTGCCGTTTTCCGTAGGCCTCTCTTCTCTGACCTGAGTCTCCTTTTGCACTCTGCCGG
+
BBCCCCCCFFFFGGGGGGGGGGHHGGGEGGHHHGGGGGGGGHHHHGGGGGGGHHHHHHHGGGGGGGGGGGGHGHHGGGGHGHHHHGGGGGCGGGHHHHHFHHF?//??<?G1@F.CFGHCGGCGH0<<G;<GH=;AHG-@CGGG:CFGGGGGGFGGGGG0CAEAFDFFFFFFFFFFFFFBFFFFFFFFFFFFFFFFFFFADFFF:DF.AABFFFFFFFFFFFF00BFFEFFFFFFF9:09:0:BFFFB0C-
@M05620:37:000000000-D9766:1:1101:11920:4560 1:N:0:71
ACCACACCTTCTACAATGAGCTGCGTGTGGCTCCCGAGGAGCACCCCGTGCTGCTGACCGAGGCCCCCCTGAACCCCAAGGCCAACCGCGAGAAGATGAACCCGGGTGCGAGGCCCGCTCCCTCTTGTGGTGGCCGCCCCCCTCGTTCCTGGCCTCCCGGCGGCGCGCCCTTTCTCACTGGCTCTCTTCTCTGCTGTTTTCTGTGCGCCTCTCTTCTCAGCCGAGCGTCACCTTTGGAACTCTGCGGGCTC
+
AAABBBBBFFFFGGGGGGGGGGHHGFGEFEDGFFGEEGGGGGHHHGGG?EEGHHGHHHHGGGGGGGGFGGFHHHEGGGGHFHHHHGAEGFCDFGHFGFF2FG//>A/><A.<@F.<@@-;DFF//C0;<EC...;A-;B?AB-:-.99.;//.;99A..9;@--;;-@DAD/FF/9////9.;:9BB//;:/;/9;BBBBB/9/;/9-.;AF//BFF///:/9-;--;A..:BFBB///;B////-;@-;.
@M05620:37:000000000-D9766:1:1101:18601:4566 1:N:0:71
ACCACACCTTCTACAATGAGCTGCGTGTGGCTCCCGAGGAGCACCCCGTGCTGCTGACCGAGGCCCCCCTGAACCCCAAGGCCAACCGCGAGAAGATGAACCCAGGTGCGTGGCCCGCTACCTCTTCTGGTGGCCGCCTCCCTCCTTCCTGGCCTCCCGGCGCTGCGCCCTTTCTCACTGGTTCTCTCTTCTGCCGTTTTCCGTAGGACTCTCTTCTCTGACCTGCGTCTCCTTTGGAACTCTGCCGGTTC
+
3ABBBBBBFFFFFFGGGGFGGGGHGFGAAEHGGFDEEGGGDHGHHGC0EEFGFFHGGHHAEEGGGGGGGEGHFGHGGGGGEGHHHGGGGGGGGGHGGGFHHHGGHG1?1A<?@AHHFGG-<GHHHHFHHFDGAFHGGGDEHGFG:CBFGGFFFGFFGGGGGA=-@D=BFFFFFFFFFFFFFFFFFFF9FFFFFFFDFFF.BF?9.:.FFFFFFFFFFFFF/;;FFAFDD.BFFFFFBBFBFFFFF/-@;A.
@M05620:37:000000000-D9766:1:1101:19597:4579 1:N:0:71
CCTGCCTCTTATTAATCTACGCCTTGATCCCTGCCCCTGATCCCCCGGTCCGTCTAACCGTTTCGTACCTGGCTACCAGCAGCGACAACCACTACCCCTGTCCTCTAGGCTGCTCCCCGTCCGGCCCGGCTCCTCGCCGCCTCCCCGGGAGTCACCGCGCTGCTGAACCAATGGCAAGTCCGTCAGGCCTTTCCGCTTTAGCACTCTTGTGGATCCCCTTGCCCACTTCTCAGCATTTGTCCTTGTCCCTG
+
AAAAA11BBD3B3BBFG3BB1A1B0BBD1DBGHHHHG0B01DDFFG/AAEE/BABBDGFGGGBB/B0BBGHHHH1BFGH/BFG/>>>EH/FFF0BBF??F<B<GB1BBBBBFFHHBFG/?//<<><C/<<-EFFHFG?<CGGGECECCGGACBBFG.;AG@@.9FFB/99AFF/;BFEB/BA99AAB/;BFFFBBFBBFFFFFFFFFFFFFF//BBFFFFF//;;EFFBFFFFF/99B9B/FFB/F99BF:
@M05620:37:000000000-D9766:1:1101:15173:4619 1:N:0:71
ACCACACCTTCTACAATGAGCTGCGTGTGGCTCCCGAGGAGCACCCCGTGCTGCTGACCGAGGCCCCCCTGAACCCCAAGGCCAACCGCGAGAAGATGAACCCAGGTGCGTGGCCCGCTCCCTCTTCTGGTGGCCGCCTCCCTCCTTCCTGGCCTCCCGGCGCTGCGCCCTTTCTCACTGGTTCTCTCTTCTGCCGTTTTCCGTAGGACTCTCTTCTCTGACCTGCGTCTCCTTTGGAACTCTGCAGGTTC
+
BBBABBBBFFFFGGGFGGGFGCHHGBE2AAGGAFGGFGEEFHHHHGGEAEEEEGAGFHGEG?>EFG?EGE?GFHGGGG?GAEHHEFGEBC/</ACCDGFFFAFEAA?<<A?C><GHGDC-CEFHCGDHGHHG?CAFCFFGFGGG.9FGBFFGGGFFFCE?ABF>CFCBFFFFFFFFFFFFF9FFFFF9BFFFFFFFADFFFB?B;DDFFFEEFFBBFFFF/B/BB.9.;.BFFFFFFFFFF/FFF/BF.B/
@M05620:37:000000000-D9766:1:1101:7175:4634 1:N:0:71
ACCACACGTTCTACAATGCGCTGCGTGCGGCTCGCGAGGAGCACCCCTTGCTGCTGACCGAGGCCCCCCTGAACCCCAAGGCCAACCGCGCGAAGATGCCCAGGTGAGTGGCCCGCTACCTCTTCTGGTGGCCGCCTCCCTCCTTCCTGGCCTCCCGGCGCTGCGCCCTTTCTCACTGGTTCTCTCTTTTGCCGTTTTCCGTAGGACTCTCTTCTGTGACCTGAGTCCCCTTTGGAACTCTGCAGGTTCTA
+
AAAAAAA1BBCAFBFCAGBAECEEGGE00AEEE/AA/EEEAGHFHGG/0BBFDH@FGHG>/>?EG?EGGGAEFGGGGFAHGCGHHGCCGGAA<@C.11<<CGHECG0C=D<C.CCC--=CFEFFHHGF;B.:.--9..;;FGG/0099B9-AB?A?-@-;--9---99-9/9BFFBFFB99//:9//;;;FFF@;99ABB-B-9A/;BBB9/BFF/99/;B/F/9B///-99/BFFFBFFBBB/BFFF/BB
@M05620:37:000000000-D9766:1:1101:14141:4636 1:N:0:71
ACCACACCTTCTACAATGCGCTGCGTGTGGCTCCCGAGGAGCACCCCGTGCTGCTGACCGAGGCCCCCCTGAACCCCAAGGCCAACCGCGAGAAGATGAGCATCACAGGTGCGTGGCCCGCTACCTCTTCTGGTGGCCCCCTCCATCCTTCCTGGCCTCCCGGCGCTGCGCCCTTTCTCCATGGTTCTCTCTTCTGCCGTTTTCCGTAGGCCTCTCTTCTCTGACCTGAGTCTCCTTTGGCACTCTGACGG
+
AA1AAAA>1CF13EBA3F1AEE?EEAEBA0FBGA/A/AAAEGEGHGGGEAEEFBFGHFFEE@CEFGEGGGEGBGGEGGGEFHHEEFGGC<<BCCHE1<F1FFF???FFG1?FC>.AGFE-<CCGHF0CG:CGH0:;:..:;@EG/0CFFGGGEB/CFFGGGG??@@?@B@?F@@FFFFF//;BFBFFFFFFFFFFFFF@;-FFFBBFA9BBFEFFFFBFBFB/9B/;9BBFFF9:/;:////;9FF/:/A;
@M05620:37:000000000-D9766:1:1101:14472:4665 1:N:0:71
ACCACACCTTCTACAATGAGCTGCGTGTGGCTCCCGAGGAGCACCCCGTGCTGCTGACCGAGGCCCCCCTGAACCCCAAGGCCAACCGCGAGAAGATGAACCCAGGTGAGGGGCCCGCTACCTCTTCTGGTGGCCGCCTCCCTCCTTCCTGGCCTCCCGGAGCTGCGCCCTTTCTCACTGGTTCTCTCTTCTGCCGTTTTCCGTAGGACTCTCTTCTCTGACCTGAGTCTCCTTTGGAACTCTGCAGGTTC
+
BBBBBBBBFFFFGGGGGGGGGGHHGEGEGEHHHGGEEGGFGHHHHGGGEEGGHGHHHHHGGGGGGGGGGGGHHHHGGGGHGHHHHGGGGGGGBDGG?FFFD<CFGFGHB00?>A-@@CC--G0DH0DHFCCCE.C@@F.CEEBFGGGFG0;/A.CFEGEB-@@?BFFFFFFFB//FFBFFBFEBBBBBF/FFFEFADDF?FFDFFFDFFFFFFBFF/;/9/;9:./.:/BBBBFFF/:BF/BFFF/9..:/
@M05620:37:000000000-D9766:1:1101:16896:4696 1:N:0:71
ACCACACCTTCTACAATGAGCTGCGTGTGGCTCCCGAGGAGCACCCCGTGCTGCTGACCGAGGCCCCCCTGAACCCCAAGGCCAACAGCGAGAAGATGAGCATCTAAGGTGCGTGGCCCGCTACCTCTTCTGGCGGCGACCTCCCTCCTTCCTGGCCTCCCGGAGCTGCGCCCTTTCTCCATGGTTCTCTCTTCTGCCGTTTTCCGTCGGCCTCTCTTCTCTGACCTGAGTCTCCTTTTGCACTCTGACGG
+
A>11AAAACFFFF3B13GBAG1F1E00AB0GG1ABA0EEEGHHHHGGA/ABFHFFCHF0A/EEGG/EFGEF0F>FEFC/?//?FG?/0BE<//?0B>F1F1FF?1??2FG11CGG<CHE?C-A@G11<=0<<D0<-:----;CE9//:BBFBF9/.99..;A@-9--//9--;-BBFBBF/9BF9/9;B/BFBBFFFF@A-B?B:AF--@9-9-9:99BFFFF9B/9-/-9BB//////;9/9B9BF/999
@M05620:37:000000000-D9766:1:1101:18292:4731 1:N:0:71
GAGGCTGCTTTGGAAGAAACTCATAGATTACTGCAACAGTTCCCCCTGGACCTGGAAAAGTTTCTTGCCTGGCTTACAGAAGCTGAAACAACTGCCAATGCTGCAACCCGTCAGGACATACTCATCGACGACACAACAGGCGAACCAGCGATGATGACCCACTAGCAAGTACGTCAGGCCTTACCGATTTCGCCCTCTTGTGGATCCAATTGCCAACTTCTCAGCCTTTGTACTTGTAACTGACAAGACAG
+
AAA>ABCAFFFFG4BFAGG4GGFDEGFGH5GFGHE4FGGGGHHHHGGGHFHHFBGBFGHHFGGHHHAGHHHEHFGHHHHGFCHGFGGFHCFFEGFHBGGF3GHH33BBEEEEEGCFHHB334B34BBB/<>E/>BFG/0??>//>>0/?><..=>1=>1<<DG0><DD/GGGA/<C<C/C/C0:;D:AEEHGDDCBGGFFBFDFFGGBFF0FCFFFEFFF0FFFBBFBFFF//BFF9BBFFF/BF;:.;/B
@M05620:37:000000000-D9766:1:1101:17159:4738 1:N:0:71
ACCACACCTTCTACAATGAGCTGCGTGTGGCTCCCGAGGAGCACCCCGTGCTGCTGACCGAGGCCCCCCTGAACCCCAAGGCCAACCGCGAGAAGATGCCCAGGTGAGTGGCCCGCTACCTCTTCTGGTGGCCGCCTCCCTCCTTCCTGGCCTCCCGGCGCTGCGCCCTTTCTCACTGGTTCTCTCTTCTGCCGTTTTCCGTAGGACTCTCTTCTCTGACCTGAGTCTCCTTTGGAACTCTGCAGGTTCTA
+
CCCDDDDCFFFFGGGGGGGGGGHHGGGBEEHGHGGGDEGGGHHHHGGGGGGGHHHHHHHFGGGGGGGGGGGHHHHGGGGHGHHHHGGGGGGGGGHGHHHHHHHGGHGFFDFGHGCCGGGHHHHHHHHHHHGHHGGGFGHGGHGHHGG0BFFGGGFED?-9@-:DFDFFFFFFFFBFFFFFFFBFBFFFBFFFFFADFFFFFFFFFEFBFB0FFFBFBFFFFFFFFBB;:FFFFFFFFFEFFBFFFFAFFFF
@M05620:37:000000000-D9766:1:1101:10529:4805 1:N:0:71
ACCACACCTTCTACAATGAGCTGCGTGTGGCTCCCGAGGAGCACCCCGTGCTGCTGACCGAGGCCCCCCTGAACCCCAAGGCCAACCGCGAGAAGATGAACCCCGGTGCGTGGCCCGCTCCCTCTTCTGCTGGCCGCCTCCCTCCTTCCTGGCCTCCCGGCGTTGCTCCCTTTCTCACTGGTTCTCTTTTCTGCCGTTTTCCGTCGGACTATCTTCTATGCCATGAGTCTCCTTTGGAACTATGCTGGTTC
+
>>1>AA>AFFFFBFG13B1AF1FCEEGEH0GGHGG0EEG/FHHHHGGEE/EEHGGHHHFGGGGGFGEGGGGHHHEEGGGEGHHHEFGGG?<CGFHH1?GF1//?///<--.>@G0<--<-<./;C0::;00;CEH-?-C9..;C:BBF900;C?0AEE.--;-;-;B/:;-:BBFF/BFB-;9F//99;/BBBB/;9:BEF/-;-99-9-/9;/99F//;BF/;B/9/;9:;BF/FF/9/9/9;B/99/;/
@M05620:37:000000000-D9766:1:1101:14975:4814 1:N:0:71
ACCACACCTTCTACAATGAGCTGCGTGCGGCTCCCGAGGAGCACCCCGTGCTGCTGACCGAGGCCCCCCTGAACCCCAAGGCCAACCGCGCGAAGATGCCCAGGTGAGTGGCCCGCTACCTCTTCTGGTGGCCGCCTCCCTCCTTCCTGGCCTCCCGGCGCTGCGCCCTTTCTCACTGGTTCTCTCTTCTGCCGTTTTCCGTAGGACTCTCTTCTCTGACCTGAGTCTCCTTTGGAACTCTGCAGGTTCTA
+
ABBABBB>CCFFFGGGGG5BFDGHGEE22AEEAABB2EEE?GGGGGGAAEEF5GFHHHHEEC?FFFGGGGEHFGGGGGGHEHHHHGGBCG/>CGC??DFHHHHGFGHAFGEGHHGFGCGHHHHHHHHHGFDHHGGGFGGGGGDGGGGBGEFGGGGGGG;BFFFBDFFFFFFFFFFFFFF9F9BFFFBF/;BFBBAAFFFFDF.DFBFBFBFFFFFFBF/BFFFBBBF//BFFFFFFFB/BFFFFFFFFFFF
@M05620:37:000000000-D9766:1:1101:9591:4837 1:N:0:71
ACCACACCTTCTACAATGAGCTGCGTGTGGCTCCCGAGGAGCACCCCGTGCTGCTGACCGAGGCCCCCCTGAACCCCAAGGCCAACCGCGAGAAGATGCCCAGGTGAGTGGCCCGCTACCTCTTCTGGTGGCCGCCTCCCTCCTTCCTGGCCTCCCGGGGCTGCGCCCTTTCTCACTGGTTCTCTCTTCTGCCGTTTTCCGTAGGACTCTCTTCTCTGACCTGAGTCTCCTTTGGAACTCTGCAGGTTCTA
+
BBBBBBB3BFFFGGGGGG5FGGHHGGGBAFHHHAFF?EGGFHHHHGGGEGGGFHHHHHGAFCCGGGGGGGGHGHHGGGGHGHHHHGGGGG/BDGHEFH2FG2/F<<1<1?FFGH@DGCGGFDHHB00DD/CCF-@CGDHGHHGHHFGF0;FFFGGE.9-;:A.;9@DFFFFFFFFFFBF9FBFB9/BF9BBBB-9AFEFFDFF.:FFFFFFFFFFFF/BFFF./.:/9BBFFF/B/B/99/9BFB?.9:B/
@M05620:37:000000000-D9766:1:1101:10706:4847 1:N:0:71
ACCACACCTTCTACAATGAGCTGCGTGTGGCTCCCGAGGAGCACCCCGTGCTGCTGACCGAGGCCCCCCTGAACCCCAAGGCCAACCGCGAGAAGATGCCCAGGTGAGTGGCCCGCTACCTCTTCTGGTGGCCGCCTCCCTCCTTCCTGGCCTCCCGGCGCTGCGCCCTTTCTCACTGGTTCTCTCTTCTGCCGTTTTCCGTAGGACTCTCTTCTCTGACCTGAGTCTCCTTTGGAACTCTGCAGGTTCTA
+
AAA1AAA1BFFFGCGF3G1AF1GFG0AA00FBBAB00EEE?GHHHGG/AAEFBGHBHHGA/E/FG/EEGGEEH1FGGGEHEAHHHG</>C/<<CF11?<FHHHEFGHHHFGGHHGGGGGHHHHHHHHFHBCHHC@CGGHGHFEHHFBFBFFFGFGGGG-;A@@B@<F@<FFFBFFFFFFFFFFFFFFFBFFBF@BFFFFFFFFFFFFFFBFFFFFFFFFFFFF9BFF;BFFFFFFFFFFFFFFFFFAFFFB
@M05620:37:000000000-D9766:1:1101:13083:4951 1:N:0:71
AGTGCCAGCTCTCAATCGCACAGGGGACCCAGGGCCTGGCCCCTCCATCCAGAAAACCTATGACCTCACCCGCTACCTGGAGCACCAACTCCGCAGCTTGGCGGGGACCTATGAGAATTGAGCCGGGGAATGGTGTCGTGGCGGCCGCGTGCTGCTCGGGGCCGGGTCAGTCCTAACAGGGGGTGCGGCTGGGCACTCTTGTGGATACAAGTGCCCCAGTCTGGCCCATCTGCCGCCCTGCCGTCGCCCGA
+
AAAAAFF4>FFFGGGGGGGGGGHGGGGAAECAF2BE2FHG2GG1EGGDGFGHBGFFHEF3FGFGHHHCGCCFGEEFHFHHCGHHHHGAEGFHGGGEGHHHEB/////>CF1>D111<1111110---<-./0/0;./:;:E----9-9@9-9EB///.-99-----.;.;/9F/9/.//..--;9.@---;:D..;B//9B//;9//////:;:B/;..;/9///;.99/////-9-99.;.-.;;-..--
@M05620:37:000000000-D9766:1:1101:17057:4966 1:N:0:71
ACCACACCTTCTACAATGAGCTGCGTGTGGCTCCCGAGGAGCACCCCGTGCTGCTGACCGAGGCCCCCCTGAACCCCAAGGCCAACCGCGAGAAGATGAACCCAGGTGCGTGGCCCGCTCCCTCTTCTGGTGGCCGCCTCCCTCCTTCCTGGCCTCCCGGCGCTGCGCCCTTTCTCACTGGTTCTCTTTTCTGCCGTTTTCCGTAGGACTCTCTTCTCTGCCCTGCGTCTCCTTTGGAACTCTGCCGGTTC
+
BBBBBBBACFFFGGGGGGGGGGHHGGGB4EHGGFGG?EGGFHHHHGGGGFGGFHHHHHHEGGCGGGGGGGGHHHHGGGGHGHHHHGGGGGGGGGHFGHHGHHD?/FGFGGFDCFCGGFGGECGHHH0==GGCDHHDGGGDGGGG;;CFCFFBAFGFGCDFGF-;@DBFFAFFFFFFFFFFEFFFFFF/;BF/9B;@AFFEFBDB.AD/9FFFFFFFF/BFFF.99AB;@.9BFFFF/F/BF/BF//;@@D.
@M05620:37:000000000-D9766:1:1101:22613:4966 1:N:0:71
GAGGCTGCTTTGGAAGAAACTCATAGATTACTGCAACAGTTCCCCCTGGACCTGGAAAAGTTTCTTGCCTGGCTTACAGAAGCTGAAACAACTGCCAATGATGCTCCCCGTCCGGAAATGCTCCTCGAAGACTCCCCGGGCGTCCAAGAGCTGATGACACACTGGCACGTACGTCAGGCCTTTCCGCTTTAGCACTCTTGTGGATCCAATTGCCAACTTCTCCGCCTTTGTACTTGTAACTGACACGACAG
+
BBCBCCFCFFFFGGGGGGGGGGHHHHHHHHHHHHHHHFHGFHHHHGGGCGHHHHHHHGHHHHHHHHHHHHHHHHHFHHHHHHHHHFHHHEHHHHHGHFHHB4GFFFGGGGFGG//?//3BDHHHHHGGHFGH3FHGF//<>A/>>AG1?F0FGGH1FHDHFG01<=C0<<G.-<<EGHHGH/;CGDGGGGBFFFGGGGGGGGGGGGGGGGFG0B09C/=CFBFGFDDFFFFFFFFFBFFF/;BFF/.-;@;
@M05620:37:000000000-D9766:1:1101:20542:5002 1:N:0:71
GAGGCTGCTTTGGAAGAAACTCATAGATTACTGCAACAGTTCCCCCTGGACCTGGAAAAGTTTCTTGCCTGGCTTACAGAAGCTGAAACAACTGCCCATGATGATCCCAGTCCGAACATAAGCCTCGAAGACTACCCGAACGTACCAAAGCAGCTGACCAAATAGCACGAACTACATGACTTACCGCTTTCGCACTCTTGTGGATCCCATAGCCCAATACTCCGCATTTGTCCTTGTAGCTGCCAACAACG
+
>AACCBFBFFFFGGGGGGGGGGHHHHGHHHHHHHFHHFHFGGHHHGGGHGHHHHHHHFHHHHHHHHHHHFHGHGHHHHHHHHHHHHHHHFHHHH3BG3B?BBFFG4BBG3BBB11?>/33B33BGG/?FFGHBEHCGF///<?F/?22?@@2<2@F<0?<FG11????-.>>.1>11><C=D0=<<A-EEHGGGA@/:GGHHG0GGB/:B/0;9;;EB0;;;FAFGG?0CFBFF09;//://:;;;.;..-
@M05620:37:000000000-D9766:1:1101:8544:5003 1:N:0:71
ACCGCACCTTCTACAATGAGCTGCGCGTGGCTCCCGAGGAGCACCCCGTGCTGCTGACCGAGGCCCCCCTGAACCCCAAGGCCAACCGCGAGAAGATGAACCCAGGTGCGTGGACCGCTACCTCTTCTGGTGGCCGCCTCCCTCCTTCCTGGCCTCCCGGCGCTGCGCCCTTTCTCACTGGTTCTCTCTTCTGCCGTTTTCCGTAGGACTCTCTTCTCTGACCTGCGTCTCCTTTGGAACTCTGCCGGATC
+
>>>1>1>AFFC@3GG1DGGAGBAAE0AE0AEHFFFA/A/AEAAGHGGGAEFGHDGEFHHGEEG@CEEEGGGCGFHGGG?FC?GHGGG@CGGGCFHHDG1??/?/FFHG1->>C.CGCGG-<C0:GHFH0;CFCFG@AGGGGFFG9:BBC0FFGF09E9.-9-;;@B?@A@@BB/99BFFFF/;BFFFFBB/:FBF@--;AFFBB--ABFFFFFF/BFFFE:FFFFF?F?FFBF/;///9/9FFFF/-9-99
@M05620:37:000000000-D9766:1:1101:23735:5015 1:N:0:71
ACCACACCTTCTACAATGAGCTGCGTGTGGCTCCCGAGGAGCACCCCGTGCTGCTGACCGAGGCCCCCCTGAACCCCAAGGCCAACCGCGAGAAGATGCCCAGGTGAGTGGCCCGCTACCTCTTCTGGTGGCCGCCTCCCTCCTTCCTGGCCTCCCGGAGCTGCGCCCTTTCTCACTGGTTCTCTCTTCTGCCGTTTTCCGTAGGACTCTCTTCTCTGACCTGAGTCTCCTTTGGAACTCTGCAGGTTCTA
+
CCCCCCCCFFFFGGGGGGGGGGHFGEGFCFHHHGGGGGGGFHHHHGGGFGGGHHGHHHHGGGGGGGGGGGGHGHHGGGGHGHHHHGGGGGGGCGHHHHHHHHHFHHHHHHGGHHGGGCGHHHHGHHHHHHGHHGGGGGHGHGGHHGGGGGGGGGGGGG-BDGGGGGFFFFFFFFFFFFFFFFFFFFFFFFFFFFFFFFFFFFFFFFFFFFFFFFFFFFFFFFFFFFFFFFFFFFFFFFFFFFFFFFFFFFF
@M05620:37:000000000-D9766:1:1101:20554:5017 1:N:0:71
GCTGCTGCTTTTGAATCAACTCATAGATTCCTGCCCCAGCTCCCCCTGTCCCTGTAACCGTTTCGTGCCTGGCTTCCAGAAGCTGCAACCACTGCCCCTGATGCTACCCGTAAGGAAAGGCTCCTCGAAGACTCCCCGGGCGTCCCAGCGCTGATGACACCCTGGCAAGTAAGTCAGGCATTTCCGCTTTAGCACTCTTGTGGATCCAATTGACCCATTCTCCGCATTTGTACTTGTAACTGACAAGCCAG
+
1>1>ABBBBF311AFBFBBFBB1DADFHFGGHHHHGFAB0BBGGGGABBBFBBBBDFFGEEFFG/BABFHHHHH0BFHHBFGHB@1BFH0BFGB@FF/??FHHHH2FGHGG//F1FFHGHHHHFHFFCHGGHFHH/<BC?/>>/>/FC<<@FGGHHHEGH.<</CACGE:CGH:CGHGH.;CCGCAC;9.B9BFFB9BFEFFFE09CB0;9BB09/.9;;FFF-A-:-BBFBFFFBFFFFFBFBBB;AEFA
@M05620:37:000000000-D9766:1:1101:22408:5024 1:N:0:71
ACCACACCTTCTACAATGAGCTGCGTGTGGCTCCCGAGGAGCACCCCGTGCTGCTGACCGAGGCCCCCCTGAACCCCAAGGCCAACCGCGAGAAGATGAGCATCCCAGGCGCATGGCCCGCTACCTCTTCTGGTGGCCGCCTCCCTCCTTCCTGACCTCCCGGCGCTGCGCCCTTTCTCCCTGGTTCTCTCTTCTGCCGTTTTCCGTAGGACTATCTTCTCTGACCTGAGTCTCCTTTGGCCCTCTGCCGG
+
>1>AA?AAFFFDEGGD3BFAB1AAAAEFG0FGFGEAA/E?AHHHHGGGE/B/1BFGHC0EEG/EFEEGGGGHHHGEGGG/>GHHF/EEC/CC/BGF11?FFHHBF?<FF/A/-.>>0FGGC@CGHHGH0<DDCCGGA.:CC.=CE/C.;FGGGG0;C09CF.-;>@@-;=@---;FFFFFFFFFFFFFFFF/FFFFFF@FFFFFFFFFF?9FF//;//;BFFBFFFBFFFBBFFFFFF//:99AF-///;>
@M05620:37:000000000-D9766:1:1101:17484:5037 1:N:0:71
ACCACACCTTCTACAATGAGCTGCGGGTGGCTCCCGAGGAGCACCCCGTGCTGCTGACCGAGGCCCCCCTGAACCCCAAGGCCAACAGCGAGAAGATGAGCATCCCAGGTGCGTGGCCCGCTACCTCTTCTGGTGGCCGCCTCCCTCCTTCCTGGCCTCCCGGCGCTGCGCCCTTTCTCCCTGGTTCTCTCTTCTGCCGTTTTCCGTAGGACTCTCTTCTCTGACCTGAGTCTCCTTTGGCACTCTGCAGG
+
AAA1AAAAFFFFGGGG3FBAG1F1E0AAA0FG1FF/AEEECHGHHGGGCCGGGHFBGHHG/EEGG/EGGGG0GCGGGG/G</GHHG/<BCC<<CCC1GDFGHGG<??FFFF1CG.@CHHGGCCGHHHGHBGFHHHGGHCCCBGGGGBEGGGGFFFGGGGGGGG--@@-B=@F@@FFFFF/B;FEBBFFFFFFFFFFFF@AFFFFFFFFFFFFFFFFFFFFFFFEFFFFFEFFBFFFFFEEB/9FFFFB/9A
@M05620:37:000000000-D9766:1:1101:16916:5060 1:N:0:71
ACCACACCTTCTACAATGAGCTGCGTGTGGCTCCCGAGGAGCACCCCGTGCTGCTGACCCAGGCCCCCCTGAACCCCAAGGCCAACCGCGAGAAGATGCCCAGGTGAGTGGCCCGCTACCTCTTCTGGTGGCCGCCTCCCTCCTTCCTGGCCTCCCGGCGCTGCGCCCTTTCTCACTGGTTCTCTCTTCTGCCGTTTTCCGTAGGACTCTCTTCTCTGCCCTGAGTCCCCTTTGGAACTCTGCAGGTTCTA
+
AAAAAAA1>BBFFFBFGG1BGGHFGBEA0BBABBBB0AAE?FCBFEG//BBFBGEHHGF0BFAFFGGEE>/B1GHGGGGHFHGGHG/E/E/>BCH1BGHHHGHG?GDC1DAEHHG/C@CFHFGHHHHHGFCGC-ACFFHGHGEHHBGHEF:CGHHEGG-;A9?.-AB@@FFFFF/;BFFFF9;BFFFF9B9FF@FFFFFFFF-AB/F/9B:FFFF/;F/BEFF-:;B/BE-;FFFEFF9;BFFFFFFFFFF
@M05620:37:000000000-D9766:1:1101:13868:5061 1:N:0:71
ACCACACCTTCTACAATGAGCTGCGTGTGGCTCCCGAGGAGCACCCCGTGCTGCTGACCGAGGCCCCCCTGAACCCCAAGGCCAACAGCGAGAAGATGCCCAGGTGAGTGGCCCGCTACCTCTTCTGGTGGCCGCCTCCCTCCTTCCTGGCCTCCCGGCGCTGCGCCCTTTCTCACTGGTTCTCTCTTCTGCCGTTTTCCGTAGGACTCTCTTCTCTGACCTGAGTCTCCTTTGGAACTCTGCAGGTTCTA
+
AAA1AAAAFFFFGFGG3GA1G1GFG00A00BF1AF00EEECHHHHGGCEAFGFHGFHHGA/F?EG/EGGGF0G>GGGG?H//GHHGA0BE/</CE11F1FFGHG11FGFGEGFHG/<CGHHHEHHHHD<F?CHGGGGCAEHFCGFH/CG/CGG:AA9AA@AAGG@?B-9F/BFFFFFFFFFFFFFBFFBBFFF@BBFFFFFFFFFFFFFFFBFFFFBF/FFFF/;FF;FBFFFFFFFFEFFFFFFFAFFFF
@M05620:37:000000000-D9766:1:1101:12111:5062 1:N:0:71
ACCACACCTTCTACAATGAGCTGCGTGTGGCTCCCGAGGAGCACCCCGTGCTGCTGACCGAGGCCCCCCTGAACCCCAAGGCCAACCGCGAGAAGATGAACCCAGGTGCGTGGCCCGCTACCTCTTCTGGTGGCCGCCTCCCTCCTTCCTGGCCTCCCGGCGCTGCGCCCTTTCTCACTGGTTCTCTCTTCTGCCGTTTTCCGTAGGACTCTCTTCTCTGCCCTGCGTCTCCTTTGGAACTCTGCAGGTTC
+
BBBBBBBAFFFFGFGGGG5AGGHHGGGBAEHHHGFGFGGFDHHHHGGGFGGGGHGHHHHEFECGGGGGGGGHHHHGGGGHGHHHHGGGGGGGGGBHFEHHHHGAGGHH1AGGGGHHGGG-AHHHHHHHHGHHGHHGGGGGHGGG;FGGGGGGGGGGGFGGGGFFFFFFFFFFFFFFFFFFFFFFFFFBFFFFFFFFDFFFFFFFAAFFFFFFFFFFFFFF/;AFFABAFFFFFFFFFEFFFFFEF/;FFF/
@M05620:37:000000000-D9766:1:1101:14214:5068 1:N:0:71
ACCACACCTTCTACAATGCGCTGCGTGCGGCTCCCGAGGAGCACCCCGTGCTGCTGACCGAGGCCCCCCTGAACCCCAAGGCCAACCGCGAGAAGATGAACCCAGGTGCGTGGCCCGCTCCCTCTTCTGGTGGCCGCCTCCCTCCTTCCTGGCCTCCCGGCGCTGCGCCCTTTCTCACTGGTTCTCTTTTCTGCCGTTTTCCGTAGGACTCTCTTCTCTGCCTTGCGGCTCCTTTGGAACTCTGCTGGTTC
+
BBBBBBBA>FFFGFGFGG4AFEGGGEE2AAEEEAFE1EEEEGDBFEEA?BEFFHGHHHHE>ECEFEGGGEEGBGHGFGGHGHHHHFFCBC<>@DHBFFHHHH.<<FF<<A>C@GGGF<CCGGHHHH:;CHHGFHFGGGFEGEGG.;;F9FFGGGGGF9;>;@-;@DFFFFFFFFFFBFFFFFFFFFF/;BFFFF;@ADFFF;AB.;A9FFFFFFFFF;BF9F/B9:;-;-:AFFFFFFFFF/:BF/;BBF/
@M05620:37:000000000-D9766:1:1101:20761:5186 1:N:0:71
ACCACACCTTCTACAATGAGCTGCGTGTGGCTCCCGAGGAGCACCCCGTGCTGCTGACCGAGGCCCCCCTGAACCCCAAGGCCAACCGCGAGAAGATGAGCATCGCAGGTGCGTGGCCCGCTACCTCTTCTGGTGGCCGCCTCCCTCCTTCCTGGCCTCCCGGCGCTGCGCCCTTTCTCCCTGGTTCTCTCTTCTGCCGTTTTCCGTAGGCCTCTCTTCTCTGACCTGAGTCTCCTTTTGCCCTCTGCCGG
+
BBBBBBBBFFFFGGGGGGGGGGHHGGGB4EFFGGGECEGGDHFGHGGGFEFGGHFHHHGGGGGGGGGGGGGHGHHGGGGHGHHHHGGGGGBGGGHGFHH2D<<2?/??A??G-<.<@HH-CF-C/00DB:;CG0/.CF--A...C/99BBBB09/.::9EAD-9@BA-.-@9BFFF/9//;F/A/BBB//F//9F//B>9DBA::.;.../:/9/9/9B/:B///BF./.;/:/B//:///;9/:F9F/-9
@M05620:37:000000000-D9766:1:1101:20405:5192 1:N:0:71
ACCACACCTTCTACAATGAGCTGCGTGTGGCTCCCGAGGAGCACCCCGTGCTGCTGACCGAGGCCCCCCTGAACCCCAAGGCCAACCGCGAGAAGATGCCCAGGTGAGTGGCCCGCTACCTCTTCTGGTGGCCGCCTCCCTCCTTCCTGGCCTCCCGGCGCTGCGCCCTTTCTCACTGGTTCTCTCTTCTGCCGTTTTCCGTAGGACTCTCTTCTCTGACCTGAGTCTCCTTTGGAACTCTGCAGGTTCTA
+
AABBCCCCFFFFGGGGGGGGGGHGGFGECFHHHGGGGGGGGHHHHGGGGGGGHHHHHHHGGGGGGGGGGGGHHHHGGGGHGHHHHGGGGGGGGGHHHHHHHHHGHHGHHHGGHHGGGGGHHHHHHHHHHHGHHGGGGGHGHHGHHGGGGGGGGGGGGG-ACDFFFFFFFFFFFFFFFFFFFFFFFFFFFFFFFFDFFFFFFFFFFFFFFFFFFFFFFFFFFFFFFFFFFFFFFFFFFFFFFFFFFFFFFFF
@M05620:37:000000000-D9766:1:1101:11553:5205 1:N:0:71
ACCACACCTTCTACAATGAGCTGCGTGTGGCTCCCGAGGAGCACCCCGTGCTGCTGACCGAGGCCCCCCTGAACCCCAAGGCCAACCGCGAGAAGATGAACCCGGGTGCGTGGCCCGCTCCCTCTTCTGGTGGCCGCCTCCCTCCTTCCTGGCCTCCCGGCGCTGCGCCCTTTCTCACTGGTTCTCTCTTCTGCCGTTTTCCGTAGGACTCTCTTCTCTGCCCTGCGCCTCCTTTGGAACTCTGCGGGTTC
+
BBBBBBBAFFFFGFGGGGFGGGHHGGGAAEHHHFGE?EEFDHHHHGGGEEGGGHFFHHGEGGCGGGGGGGGHHHHGGGGHGHHHGGGGGGCGGGFFHHHHGHG/>DFC.->CCFFHCCC-CEGFHE00CGHGCHG@FA.CEAFG9FBFF0C/CFFAG.;;B>-B-;=DF>;FFFFF/:BFFFEBBB//;9FFFF/;ADFEFB?B.;A/9/B9FF//9//;9B./999-99A9BFFFBFFBFBFBF9@-BE.
@M05620:37:000000000-D9766:1:1101:13316:5213 1:N:0:71
ACCACACCTTCTACAATGAGCTGCGTGTGGCTCCCGAGGAGCACCCCGTGCTGCTGACCGAGGCCCCCCTGAACCCCAAGGCCAACCGCGAGAAGATGAGCATGGTAGGTGCGTCGCCCGCTCCCCTTTTTGGCGGCCCCCTCCTTCCTTCCTGGCCTGACCGCGCTGCGCCCTTTCTCCTTGGTTCTTTCTTCTGCCGTCTTCGGTCGGCCTCCCTTCTCTGGAGTCAGCCTTCTAACTCTCTCTGCCGG
+
AAAABBBBFFFFGGGGGG5FGFHHEFGAFEHHHGGEEEGGGHHHHGGGEEGFHHHHHHHGGGGGGGGGGEFGHHHGGGGHGHHHHGGGGG/BCGGGGGH1?F1<0?<1??F1<</<A.<-<@-.<./.;0:;-;;:A--;@BG?/;CFGF0FB0/AF/.9//9----9;-;.@B//BFB//;/9/;FF//99;B9BBB>.-.AB.;9.-9-;A....;9/9/B//.9/////.9//////;:9//BF/99-
@M05620:37:000000000-D9766:1:1101:23940:5253 1:N:0:71
GAGGCTGCTTTGGAAGAAACTCATAGATTACTGCAACAGTTCCCCCTGGACCTGGAAAAGTTTCTTGCCTGGCTTACAGAAGCTGAAACAACTGCCAATGAGGTTTCCACTCCGAACAGACACCTCAAAGACAAAACATGCGAACAAGAGATGCTGAAACCCCAGCAAGTACGTGAGGCCTTTCCGCCTTCGCCCTCTTGTGGAACCAATTGCCCCCTTCTCCGCCTTTGTACTTGTAACTGACACGCCAG
+
A3ABCCFBFFFFGGGGGGGGGFHHHHGHHGHGHHHHHHHGHHGHHGGGHHGHHHHHHHHHFGHHHHHHHHHHHHHGHGHHHHHHHGHHHFHHHHHHHHHH33B3B3@4B3BBB1/?>>F3B2B/BF333BFG3BB00/2?2?/</>22@0@@22222<FGCD///<0?0>1=E00>.>FA</<=D?D.<.0<:.;CGCFBG0.C0:CFGF9;0;BFG?FFGF9CDDGGGGFBFGFF:FFFFFFFF/9-:A@
@M05620:37:000000000-D9766:1:1101:7511:5257 1:N:0:71
ACCACACCTTCTACAATGAGCTGCGTGCCGCGCCCGAGGAGCACCCAGCGCTCACGACTGAGCCCCACCCACGAACCCAGGCCACCCGCGAGGAGTTGCCCACGTGAATGACCCCCTACCTCTTCTGGTGGCCGCCTCCCTCCTTCCTGGCCTCCCGGAACCGCGCCCTTTCTCACTGGTTCTCTCTTCTGCCGTTTTCCGTACGACTCTCTTCCCTGACCTGCGTCTCCTTTGGAACTCTGCAGGTTCTA
+
>>>>A>AAFFFFGGG13FGGG1FGEAE00AAAAEEAEAA//A/0AE/F0EE>/?1BB>/EH11BBFEEE//////>////?/FG/F/B/>/</>?0??11?C/><>>.1<1>GG.ACFHGHFFHF0<<=/CCGGGGGGHGGGBFBFGFFFAFGG.EB----.999;@@@FFFFFBFFFFFFBFFBFFFFFBF9@9BFFFFAF--9;?BBFFFF//:9B-BBF---:;;BFFFFEF/BFFFFBFFF?AFFFB
@M05620:37:000000000-D9766:1:1101:20517:5268 1:N:0:71
ACCACACCTTCTACAATGAGCTGCGTGTCGCGCCCGAGGAGCACCCCGTGCTGCTGACCGAGGCCCCCCTGAACCCCAAGGCCAACCGCGAGAAGATGAACCCAGGTGCGTGGCCCGCTACCTCTTCTGGTGGCCGCCTCCCTCCTTCCTGGCCTCCCGGCGCTGCGCCCTTTCTCACTGGTTCTCTCTTCTGCCGTTTTCCGTAGGACTCTCTTCTCTGACCTGAGTCTCCTTTGGAACTCTGCAGGTTC
+
>A>>A>>>FFFFGGGFADGFFGEG?EE24AA2AEEGEEE0EGEEGG0E1BEF533BDG3EG>/>FE>EG/?0FFGGGAEFFHHE/FD/DC<</??1G1F1GG?/?<1<1>.><AHFDGGCGHHHHHHHHFCGFHHCGGGGGGFFGGGGGGGFGGGGGGGG-9BBBFBBFBBFEFFFFFFFFFFFFFFFFFFFFFFBDFFFFFFFFFFFFFFFFFFFFFFFFFFFF/BBBFFFFFFFBFFF/FFFFFFFFE/
@M05620:37:000000000-D9766:1:1101:10757:5269 1:N:0:71
ACCACACCTTCTACAATGAGCTGCGTGTGGCTCCCGAGGAGCACCCCGTGCTGCTGACCGAGGCCCCCCTGAACCCCAAGGCCAACCGCGAGAAGATGAACCTCGGTGCGCCGCTCGCTCCCTCCTCTGGCGGCCGCCCCCCTCTCTCCTGGCCTCCCGGCGTCGCACCCTTTCTCTCTGGTTCTCTGTTCTGCAGTTTTCTGTTCTCCTCTCTTCTTTGCCTTGCGTCCTCTTTGGATCTCTGCTGGTTC
+
CCCCCCCBFFFFGGGGGGGGGGHHGGGGHGHHHGGGCGGGGHHHHGGGEGGEGHHHHHHGGGGGGGGGGGGHHHHGGGGHGHHHHGGGGGGGCGHFGHH22/20?<///>-.->-<--<...//./:0000--9D?-;-9---9//09/00/9A0;9..------;-;9../;FBF0;00090:99009;B0900;;000F00;0000009:/00BF000;B;900::9-.:;000B:09:00;0009;09
@M05620:37:000000000-D9766:1:1101:23937:5280 1:N:0:71
GAGGCTGCTTTGGACGAAACTCATAGATTAATGCAACACTTCCCCCTGGACCTGGACAAGTTTCTTGCCCTGCTTACTGAAGCTGAAACAACTGCCAATGATCCACCCCATAAGGAACCGCGCCAAAAAGACTCAAAAGAAGTAAAAGAGCTAATAAAACACAACCAAGAAAGACAGGCAATGCCGCTATAGGACTCATGTAGCGCCAAGTGAACAAATCTAACCAGCAGCACTTTTCACTGACACAACAA
+
>3>>>>B>4@B@F4BA2E2AFGHGG5DAD55BB5553B2BAA322BAA22AB2B1BA311BADDDD5BBB3BAFD5B55D33BB@33E331BB3@333@3@44B@31?>12BDB3330/>//></<2??/?2BC?<<22/0@22@2F@<00?1?11@?FDG0/..><.>00010</<.<<.<0/0-;--.;;00:/;0:<00<0-9-.;.;000:0;.09;0;09:../..9;////:;F//////..;.;
@M05620:37:000000000-D9766:1:1101:21185:5392 1:N:0:71
ACCACACCTTCTACAATGAGCTGCGTGTGGCTCCCGAGGAGCACCCCGTGCTGCTGACCGAGGCCCCCCTGAACCCCAAGGCCAACCGCGAGAAGATGCCCAGGTGAGTGGCCCGCTACCTCTTCTGGTGGCCGCCTCCCTCCTTCCTGGCCTCCCGGCGCTGCGCCCTTTCTCCCTGGTTCTCTCTTCTGCCGTTTTCCGTAGGACTCTCTTCTCTGACCTGAGTCTCCTTTGGAACTCTGCAGGTTCTA
+
AAABAABA>BBDGC5GGGBGGGHHGEE24EF2BAFE2EAE?FABABEGEEBFBGFHHFFEECCEFGGGE/?B3FHFEEEHGHEGHGEG?D/BCGHBDGHHHHHECHDGDHFGGHG@ADCGHGHHBHHHHHGCCDCCFFHGHHGHHEFFGGGGEFFGGGADDFFFFFFFFFFFFF/BFFFFFBBBBFFFFFFFFFADFFFFFF:DDBFBFFFFFFFFFF/:::F/;;BBFFFFFFFFFFEBBFFFFFFFFEB
@M05620:37:000000000-D9766:1:1101:21183:5410 1:N:0:71
ACCACACCTTCTACAATGAGCTGCGTGTGGCTCCCGAGGAGCACCCCGTGCTGCTGACCGAGGCCCCCCTGAACCCCAAGGCCAACCGCGAGAAGATGCCCAGGTGAGTGGCCCGCTACCTCTTCTGGTGGCCGCCTCCCTCCTTCCTGGCCTCCCGGCGCTGCGCCCTTTCTCACTGGTTCTCTCTTCTGCCGTTTTCCGTAGGACTCTCTTCTCTGACCTGAGTCTCCTTTGGAACTCTGCAGGTTCTA
+
DDDDDDDDFFFFGGGGGGGGGGHHGGGECFHHHGGGGGGGGHHHHGGGGEGGHHGHHHHGGGGGGGGGGGGHFHHGGGGHGHHHHGGGGGFFGGHGHHHHHHHGHHHHHHGGHHGGGGGHHHHHHHHHHHGHHGGGGGHGHHGHHGGGGGGGGGGGGG-AFFFFFFFFFFFFFFHFHHFFFFFFFFFFHHFFFFFFFFHFFFFFFFFFFFFFHHHFFHFFFFFBFFFFFFFFHFFFFFFFFFFFFFFFFFF
@M05620:37:000000000-D9766:1:1101:15401:5425 1:N:0:71
ACCACACCTTCTACAATGAGCTGCGTGTGGCTCCCGAGGAGCACCCCGTGCTGCTGACCGAGGCCCCCCTGAACCCCAAGGCCAACCGCGAGAAGATGAGCATCCCAGGTGAGTGGCCCGCTACCTCTTCTGGTGGCCGCCTCCCTCCTTCCTGGCCTCCCGGCGCTGCGCCCTTTCTCCCTGGTTCTCTCTTCTGCCGTTTTCCGTAGGACTCTCTTCTCTGACCTGAGTCTCCTTTGGCCCTCTGCAGG
+
ABBBCCCBFFFFGGGGGGGGGGHHGGGGHGHHHFGGGGGGGHHHHGGEEEGFHHHHFHHGEGGGGGGGGGGGHHHGGGGHGHHHHGGGGGGGGGHHHHFHGFFGFGGCF?G1FGFFGHHGGGGGHEHHHHHHGDGGHHGGGGGHGHGGGGGGGGGGGFFEE??-<DFFFFFFFFFFFFFFFFFFBBFFFFFFFFFFFFFDFFFFFFFFFDFFFFFFFBFFFF0F0FFFFFFFFFFFFFFF009<EFFFFFF
@M05620:37:000000000-D9766:1:1101:13861:5437 1:N:0:71
ACCACACCTTCTACAATGAGCTGCGTGTGGCTCCCGAGGAGCACCCCGTGCTGCTGACCGAGGCCCCCCTGAACCCCAAGGCCAACCGCGAGAAGATGCCCAGGTTAGTGGCCCGCTACCTCTTTTGGTGGCCGCCTCCCTCCTTCCTGGCCTCCCGGAGCTTCGCCCTTTCTCACTGGGTCTCTCTTCTGCCGGTTTCCGTAGGACTCTCTTCTCTGACCTGAGGTCCCTTTTGAACTTCGCAGGGTCTA
+
BBCCCBCBFFFFGGGGGGGGGGHHGGEAFA2AGFGEEGGGGF2BF1EEEFGGHHHHBBGGGECEGGGGGGGHEGHGEGGHGHHHHGGGFCCGGGHHHH2GHH/A111?1?FAGH---<@GG10D00<A<.<.<@-A..GE/:E9F0C00;9A0.CE.;--9./;-.;D-FFF//;B/9F.B/99///;////;:-;DFBF9/9.:9B/////B///B//;B//9;.///;:FF/:.B////:.:.@-;///
@M05620:37:000000000-D9766:1:1101:13739:5482 1:N:0:71
ACCACACCTTCTACAATGAGCTGCGTGTGGCTCCCGAGGAGCACCCCGTGCTGCTGACCGAGGCCCCCCTGAACCCCAAGGCCAACCGCGAGAAGATGAGCACCGCAGGTGCGTGGCCCGCTACCCCTTCTGGTGGCCCCCTCCCTCCTTCCTGGCCTCACGGCGCTGCGCCCTTTCTCCCTGGTTCTCTCTTCTGCCGTTTTCCGTAGGCCTCTCTTCTCTGAACTGAGTCTCCTTTGGCCCTCTGCAGG
+
CCCCDDCCFFFFGGGGGGGGGGHHGGGGHGHHHGGGGGGGGHHHHGGGEGGGHHHHGHHGGGGGGGGGGGGGHHHGGGGHGHHHHGGGGGGGGGHHHHFBGH0?//>/<>F1->.>AFE<CGCCH.:CCCGGB;=:CG.=@BGG:CFGGFFF00/CF0F0C.9;-@@CD9BDDFF0FFF;FFFE9BFFFFFBBBFBFFA;?FEF9AF..A0BFF0;B0FBFFBBFFFFBBFBFBFF090/::.;AFEF0;9
@M05620:37:000000000-D9766:1:1101:15399:5506 1:N:0:71
ACCACACCTTCTACAATGAGCTGCGTGTGGCTCCCGAGGAGCACCCCGTGCTGCTGACCGAGGCCCCCCTGAACCCCAAGGCCAACCGCGAGAAGATGAGCATCCCAGGTGCGTGGCCCGCTACCTCTTCTGGTGGCCGCCTCCCTCCTTCCTGGCCTCCCGGCGCTGCGCCCTTTCTCCCTGGTTCTCTCTTCTGCCGTTTTCCGTAGGACTCTCTTCTCTGACCTGAGTCTCCTTTGGCCCTCTGCAGG
+
CCCCCCCAFFFFGGGGGGFGGGHHGEGBEEHHHGGFDGGFGHGHHGGGGEGGGHHHHHHGGGGGGGGGGGGHHHHGGGGHGHHHHGGGGGGGGGHFGGHHHHGF0??FF?G=DFDCGHHCGGGFHHHHHHHHH0CEHHCGGGGGAGGGGGGGGFFGGGGGGGAFFFFFFFFFFFFFFFFFFFFFBFFFFFFFFFFFFFFDDFFFFFFFFF0BFFFFFFFFFFFFFFFFFFFFFFFFBF0B00:EEFFF0B?
@M05620:37:000000000-D9766:1:1101:9624:5516 1:N:0:71
GAGGCTGCTTTGGAAGAAACTCATAGATTACTGCAACAGTTCCCCCTGGACCTGGAAAAGTGTCCTGCCTGGCTTACAGAAGCTGAAACAACTGCCAATGATGCTACCCGTAAGGAAAGGCTCCTAGAAGACTCCAAGGGAGTAAAAGAGCTGATGAAACAATGGCAAGTAAGTCAGGCATTTCCGCGTTAGCACTCTTGTGGAGCCAATTGAACAATTCTCAGCATTTGTACTTTTCACTGACAAGCCAG
+
>1AAA1>A1D3DABGGGCGFAF1DAFGGGH1BGDFHBCG1FFG1GECGAG00BB0B1B0BB12D1D11B11BGHAFH1F1FHG11BGGHBGH1010B1GHDF2@1BBGH/?>>01GE0BEH1B>BB1B1<GFFHF<FGF??C/BF2GHGF0FGHDGH1>F0/1@@GF1C1?DF1@1<<F/1111><<->CF.00<0<0=GD0C0:::/:/;:;C00:G:;C09CFF00;00;F00090;C0;0FB09AEB9
@M05620:37:000000000-D9766:1:1101:16314:5564 1:N:0:71
ACCACACCTTCTACAATGAGCTGCGTGTGGCTCCCGAGGAGCACCCCGTGCTGCTGACCGAGGCCCCCCTGAACCCCAAGGCCAACCGCGAGAAGATGAGCATCCCAGGTGCGTGGCCCGCTACCTCTTCTGGTGGCCGCCTCCCTCCTTCCTGGCCTCCCGGCGCTGCGCCCTTTCTCCCTGGTTCTCTCTTCTGCCGTTTTCCGTAGGACTCTCTTCTCTGACCTGAGTCTCCTTTGGCCCTCTGCAGG
+
BBCCCCBBFFFFGGGGGGGGGGHHGEGAAEHGGGGGDEEGDHHHHGGGEEGGGHGHGHHEGFGGGGGGGGGGFHHGGGGHGHHHHGGGGGDGGGHGGHGFHHGG0???F?G1CFGGGHHGGGGGHHHHHGHHH=CAGH?GGGGGFGGGGGFGGGGFGFGGGGGGFFFFDFFFFFFFFFFFFFFFBFFFFFFFFFFFFFFA.FFFFDFFDDFFFFFFFHFBFFFFFFFFFFFFFFFFB:0:9:9EFFFFFFF
@M05620:37:000000000-D9766:1:1101:12448:5575 1:N:0:71
ACCACACCTTCTACAATGAGCTGCGTGTGGCTCCCGAGGAGCACCCCGTGCTGCTGACCAAGGCCCCCCTGAACCCCAAGGCCAACCGCGAGAAGATGAGCATCCCAGGTGCGTGGCCCGCTACCTCTTCTGGTGGCCGCCTCCCTCCTTCCTGGCCTCCCGGCGCTGCGCCCTTTCTCCCTGGTTCTCTCTTCTGCCGTTTTCCGTAGGCCTCTCTTCTCTGACCTGAGTCTCCTTTTGCACTCTGCCGG
+
BBBBBBB>CFFFGGGGGG5BGFHHGAEBABGHGFFE2EFGGHGHHGGFGEGGEHHHHHHBBFAGHGGGGGGFHHHGGGFHFHHHHGEEFG/>CFHEDGFHHHH?2??GGGG2BFGGGHHGGGGGHHGHHDGHH=GGHG<CGGGH:CFGHHHHGGGGGGGGGGGACGGFFFFFFFFFFFFBFFFFBFFFFFFFFFFFFFFFFFFF9DF?FF/BFFFFFFFFFFFFFFFFFFFFFFFFF//9;/;FFFFF/BB
@M05620:37:000000000-D9766:1:1101:19709:5579 1:N:0:71
ACCACACCTTCTACAATGAGCTGCGTGTGGCTCCCGAGGAGCACCCCGTGCTGCTGACCGAGGCCCCCCTGAACCCCAAGGCCAACCGCGAGAAGATGAGCATCTCAGGTGCGTGGCCCGCTACCTCTTCTGGTGGCCGCCTCCCTCCTTCCTGGCCTCCCGGCGCTGCGCCCTTTCTCCCTGGTTCTCTCTTCTGCCGTTTTCCGTAGGCCTCTCTTCTCTGACCTGAGTCTCCTTTTGCCCTCTGCCGG
+
CCCCCCCCFFFFGGGGGGGGGGHHGEGEGGHHHGGGGGGGGHHHHGGGGFGGHHHHHHHGGGGGGGGGGGGHHHHGGGGHGHHHHGGGGGGGGGHHHHHFGHEF<?@?F?FHCFD?DAG-@@CCHHFHHFHF<=GAHH-@CAEHGBFDFGGGG0BFFF?AEFAGGFFDFF;DDFF09BFF99B9BFFFFFFBBBFFBB9A.BEFBDF.A.FFFFFFFFE0BFFFB/B///:BFB09;BB090;0EFF00=B
@M05620:37:000000000-D9766:1:1101:24618:5582 1:N:0:71
ACCACACCTTCTACAATGAGCTGCGTGTGGCTCCCGAGGAGCCCCCCGTGCTTCTGACCGAGGCCCCCCTGACCCCCAAGGCCAACCGCTAGAAGATTAGCATCCCAGGTGAGTGGCCCGCTACCTCTTCTGGTGGCCGCCTCCCTCCTTCCTGGCCTCCCGGCGCTGCGCCCTTTCTCCCTGGTTCTCTCTTCTGCCGTTTTCCGTAGGACTCTCTTCTCTGACCTGAGTCTCCTTTGGTCCTCTGCAGG
+
AAAAA1>>CFFF3GGFFGG1F1FFEGEE0BAF1AFE0FG/AB/BEGEG//B/1DB@DGFEEE/>FEEEGEFB0BBEEC?GFFFH/FC>B/>?1?11>11?0<GF0/??AGB1FHFECGHCC@CCH0DDDDG00=<EGFC-AE.GE/BCBF0/99F9ABFEFG@-9;@@F9@A@;/BBBFFFFFF/9B/BBFFBBFFFF?-AF?9BBFFFFFFB9B99;FF/BFBFFFBB-/B/9FF//9B-//;9:FB//F
@M05620:37:000000000-D9766:1:1101:11804:5641 1:N:0:71
ACCACACCTTCTACAATGAGCTGCGTGTGGCTCCCGAGGAGCACCCCGTGCTGCTGACCGAGGCCCCCCTGAACCCCAAGGCCAACCGCGAGAAGATGAGCATCCCAGGTGCGTTGCCCGCTACCTCTTCTGGTGGCCCCCTCCTTCCTTCCTGGCCTCCCGTCGCTGCGCCCTTTCTCTCTGGCTCTCTCTTCTGCCGTTTTCCGTAGGCCTCTCTTCTCTTACCTGAGTCTCCTGTTGCCCTCTGCCGG
+
CCCCCCCAFFFFGGGGGGEGGGHHGGGBAEHGHFGFDFGFFHHHHGGGGGGGGHHHHHHEGGCGGGGGGGGHFHHGGGGHGHHHHGGGGGBDGGHGHHHHFB2F?F11/111//.->1>C-DC@H0D0D=0000<..=.-;CEG/0<G00;B00:C.;FGE..9-;A..;-:99F00000;BF00/9;0BF009;00B-;.B900.;..;0;;.0;0;FFF0000/0:B/;FF0FB0;0;0009:BF00-9
@M05620:37:000000000-D9766:1:1101:22648:5679 1:N:0:71
ACCACACCTTCTACAATGAGCTGCGTGTGGCTCCCGAGGAGCACCCCGTGCTGCTGACCGAGGCCCCCCTGAACCCCAAGGCCAACCGCGAGAAGATGAGCATCCCAGGTGAGTGGCCCGCTACCTCTTCTGGTGGACGCCTCCCTCCTTCCTGGCCTCCCGGCGCTGCGCCCTTTCTCCCTGGTTCTCTCTTCTGCCGTTTTCCGTAGGACTCTCTTCTCTGACCTGAGTCTCCTTTGGCCCTCTGCAGG
+
?A1AA?AAFFC@AGFD3BFGBFFFEEGEH0FGHGE0BEE/FHHHHG?EA/EEG11FHA0EGGCGCE/EGGGHHHCEGGGEGHHC<FFGG/>CGCHH11?FHHHHHEGHGGH1GHHGGHHGCGGGHHFFHGHHHDHG.C?-C.CHGHHCGGGGGGB.C0FGGGG@GG@?F@@F@@FFFFF/F-BFBFFFFFFFFFFFFF@FFFFFFFFFBFFFFFFFFFFFFFFFFFFFFFFFFFFFFE/B//9AFFFF/FF
@M05620:37:000000000-D9766:1:1101:18533:5712 1:N:0:71
ACCACACCTTCTACAATGAGCTGCGTGTGGCTCCCGAGGAGCACCCCGTGCTGCTGACCGAGGCCCCCCTGAACCCCAAGGCCAACCGCGAGAAGATGAACCCAGGTGCGTGGCCCGCTACCTCTTCTGGTGGCCGCCTCCCTCCTTCCTGGCCTCCCGGCGCTGCGCCCTTTCTCACTGGTTCTCTCTTCTGCCGTTTTCCGTAGGACTCTCTTCTCTGACCTGCGTCTCCTTTGGAACTCTGCAGGTTC
+
BBBBB4AACFFFGGGGGGFFGFHHGEFA4EGGHDFE2EECDHHGHGGG1BAE5F3GHHF?@E0FGGGEG/1FHHFGGDFHGGHHHGGGGGCG?DGB>1DGGHGCHGF?1@/?DCFEGCC-AHGGD<DFHHFB.GGG-:;EGFGF99CBFFFFFFF?EFGG-B@B=DBBDBBFFFFFFF/9FFB:/B9/BFFFFFFB.9BAB9D99AFEFFFFFBFFFF/B/;/;B.>.@:BFFFFFBFBBFFFFF/;FAF/
@M05620:37:000000000-D9766:1:1101:23452:5716 1:N:0:71
ACCACACCTTCTACAATGAGCTGCGTGTGGCTCCCGAGGAGCACCCCGTGCTGCTGACCGAGGCCCCCCTGAACCCCAAGGCCAACCGCGAGAAGATGAACCAAGTGGAGGGCCCGGTTACTCCTCCGGTGGGCGCCTTCCTCCCTTCCGGCCCCCCCGGACCGGCCCCTTTCTCCCCGGTTCCCCCCTCCGCCCTTTTTCCTTAGAACTCCCTCTCCGGACCGCATCCCCTTTGGAAATCCGGCAGGTCT
+
DDCCDDCDFFFFGGGGGGGGGGHHGGGFHGHHHGGGGGGGGHHHHGGGGGGGHHHHHHHGGGGGGGGGGGGHGHHGGGGHGHHHHGGGGGGGGGHHHHHFHH0/??=11//>.CF--<.<C000<//.=::C-;--;..=C00;.C0;/.;-;--;@-;--------;@.AF000:/.-;-A.00/.-;....;--;FF0B0000;0000009;////.-9@9---.-/.;/;FFF0;B000.-9-;-;00
@M05620:37:000000000-D9766:1:1101:16247:5723 1:N:0:71
ACCACACCTTCTACAATGAGCTGCGTGTGGCTCCCGAGGAGCACCCCGTGCTGCTGACCGAGGCCCCCCTGAACCCCAAGGCCAACCGCGAGAAGATGCCCAGGTGAGTGGCCCGCTACCTCTTCTGGTGGCCGCCTCCCTCCTTCCTGGCCTCCCGGAGCTGCGCCCTTTCTCACTGGTTCTCTCTTCTGCCGTTTTCCGTAGGACTCTCTTCTCTGACCTGAGTCTCCTTTGGAACTCTGCAGGTTCTA
+
CCCCCABCFFFFGGGGGGGGGGHHGGGEEFHHHGGGGGGGGHHHHGGGGGGGHHGHGHHGGGGGGGGGGGGHGHHGGGGHGHHHHGGGGGGGGGHGHHHHHHHGGHHHHHGGHHGGGGGHHHHHHHHHHHGHHGGGGGHGHHGHHGGGGGGGGGGGGG-ADGGGGGFFFFFFFFFFFFFFFFFFFFFFFFFFFFDFFFFFFFFFFFFFFFFFFFFFFFFFFFFFFFFFFFFFFFFFFFFFFFFFFFFFFFF
@M05620:37:000000000-D9766:1:1101:21554:5736 1:N:0:71
ACCACACCTTCTACAATGAGCTGCGTGTGGCTCCCGAGGAGCACCCCGTGCTGCTGACCGAGGCCCCCCTGAACCCCAAGGCCAACCGCGAGAAGATGCCCAGGTGAGTGGCCCGCTACCTCTTCTGGTGGCCGCCTCCCTCCTTCCTGGCCTCCCGGCGCTGCGCCCTTTCTCACTGGTTCTCTCTTCTGCCGTTTTCCGTAGGACTCTCTTCTCTGACCTGAGTCTCCTTTGGAACTCTGCAGGTTCTA
+
AAAAAAAAFFFFGFDGAGGGG1GHGFGB0BGFGGGGGGEGGGHHHGGGGGGGHHHHGHHGGGGGGGGGGGGHGHHGGGGHGHHHHGGGGGGGGGHHHHHHHHHG<GHGHHGGHHCCCCGHHHHHBGHGGHGGGCCGGGHGFGEF0CFG0/AF0FGGGG@GG-@B;@F@@BFFFFFBBBBFFFFFFF/FFFFEF@FFFFFFF/9ABFFFFFFFFFFFFFFFFBBB-;BBBFFFFF/9FFF//99BF?AFFB/
@M05620:37:000000000-D9766:1:1101:19653:5745 1:N:0:71
ACCACACCTTCTACAATGAGCTGCGTGTGGCTCCCGAGGAGCACCCCGTGCTGCTGACCGAGGCCCCCCTGAACCCCAAGGCCAACCGCGAGAAGATGAGCATCCCAGGTGCGTGGCCCGCTACCTCTTCTGGTGGCCGCCTCCCTCCTTCCTGGCCTCCCGGCGCTGCGCCCTTTCTCCCTGGTTCTCTCTTCTGCCGTTTTCCGTAGGACTCTCTTCTCTGACCTGAGTCTCCTTTGGCCCTCTGCAGG
+
AAABBBCCFFFFGGGGFGGGGGHHGGGEAEGGHGGFGGGGDHHHHGGGDFGGHHFHHHHGGGGGGGGGGGGHHHHGGGGHGHHHHGGGGGGGGGHGBGFGHHHH?CFGFFG1CGGGGHHGGGGGHHHHHHHHHGHGHHGGGGGGGGGGGGGGGGGGGGGGGGG?DFFFFFFFFFFFFFFFFFFFFFFFFFFFFFFFFFFAFFFFFFFFFB/BFFFFFFFFFFFFFFFFFFFFFFFFFFFB//9AFFFFFFF
@M05620:37:000000000-D9766:1:1101:13021:5807 1:N:0:71
GCTGCTGCTTTTGAATCAACTCATAGATTCCTGCACCAGGTCCCCCGGGACCTGTAACCGTTTCGTGCCTGGCTGCCAGAAGCGTGAACAACTGCCCATGATGCTACCCGTACGGAAAGGCTCCTCGAAGACTCCACGGGCGTCCCAGCGCTGATGACCCCCTGGCACGTACGTCAGGCATTTCCGCTTTAGCACTCTTGTGGATCCAATTGACCACTTCTCCGCCTTTGTACTTGTAACTGACAAGCCAG
+
1>>AA11BBF311ABFG1BFBB1D3DDDADFGH1BGH0BABGGHHE/EGGG/BBADG2GGFGHF/FFFHHHHHH//GHHHHHH@//?FH1BFHBFGHBFFHHHFH>FGHGGE<E/?/>GHHHHGHFGG0?EH1FGGFG/C/AC@->DG.ACGGGHHHH/;A::EHHH09;F.A9FGGGGEG0;FFEGE..0=C0;FFFFFFFFFBFFFFFFF/;FFEFFFFFBBF?FFFFFFFFBF;FFFBFFFF9:EEFF
@M05620:37:000000000-D9766:1:1101:23969:5807 1:N:0:71
ACCACACCTTCTACAATGAGCTGCGTGTGGCTCCCGAGGAGCACCCCGTGCTGCTGACCGAGGCCCCCCTGAACCCCAAGGCCAACCGCGAGAAGATGAGCATCCCAGGTGCGTGGCCCGCTACCTCTTCTGGTGGCCGCCTCCCTCCTTCCTGGCCTCCCGGCGCTGCGCCCTTTCTCCCTGGTTCTCTCTTCTGCCGTTTTCCGTAGGCCTCTCTTCTCTGACCTGAGTCTCCTTTGGCCCTCTGCAGG
+
BBCCCBCCFFFFGGGGGGFGGGHHGGGEDGHHHGGGGGGGGHHHHGGGGGGGHHHHHHHGGGGGGGGGGGGHHHHGGGGHGHHHHGGGGGGGGGHHHHHHHHHH?FFGGFG1AFFGGHHGGGGGHHHHHHHHHDHGHH@FGGGGGGGGGGGGGGGGGGGGGGDAFFF=FFFFFFFFFFFFFFFFFFFFFFFFFFFFFFFDFFFFFDFF?F/;FFFFFFFFFFFFFFFFFFFFFFFFFF/B:BEFFFFF/B.
@M05620:37:000000000-D9766:1:1101:21986:5811 1:N:0:71
ACCACACCTTCTACAATGAGCTGCGTGTGGCTCCCGAGGAGCACCCCGTGCTGCTGACCGAGGCCCCCCTGAACCCCAAGGCCAACCGCGAGAAGATGAACCCAGGTGAGTGGCCCGCTACCTCTTCTGGTGGCCGCCTCCCTCCTTCCTGGCCTCCCGGCGCTGCGCCCTTTCTCACTGGTTCTCTCTTCTGCCGTTTTCCGTAGGACTCTCTTCTCTGACCTGAGTCTCCTTTGGAACTCTGCAGGTTC
+
ACCCCCCCFFFFGGGGGGGGGGHHGEGEHFHHHGGEGGGGGHHHHGGGGGGGHHHHGHHGGGGGGGGGGGGHFHHGGGGHGHHHHGGGGGGGGGHHHHHHHHGGHGHH1FGGEGFHFCC-<CGDGHGFDG0CA.G@CDAGHEFFAFFGG0B/.AFFGE?DA?@DFFAFF-@FFFFFFFBB/BFFFFF/FFFFBBFDFFFFFFABFDAFFFFFFFFFFFFB9BF9B/BBF/9/BFBFB::FFFFFFBBFFF/
@M05620:37:000000000-D9766:1:1101:13045:5816 1:N:0:71
GAGGCTGCTTTGGAAGAAACTCATAGATTACTGCAACAGTTCCCCCTGGACCTGGAAAAGTTTCTTGCCTGGCTTACAGAAGCTGAAACAACTGCCAATGATGCTACCCGCAAGTAACGGATCCCAGAAGACTCCAAGGTAGTAAAAGAGCTGATGAAACAATGGCAAGAAAGGCAGCCATTGCCGCTTTAGAACTCTTATGGCTCTAAATGAACAATTCTCACCATTCTTACTTTTTAATGACAACCTAG
+
>3A>>>CACBB@GABAAGBGGGHHHFGHGBBADF4AEGBDGDDBBBAA22BBFFEB332BADF5D5DBBB3BABB33BBDC3ABF33BBB1BGGGG3GBB3FBF3B@B1>/>/>34?4?>//<B233?B3BB332222?2?BBBBD?3/@2<22222@>@</111??</0?0?0/<>.<01>1<><--CE0000<0<00000/./</;0000;0=C/00000;0;09;9;0;900;;9.9;0;099../;9
@M05620:37:000000000-D9766:1:1101:15007:5830 1:N:0:71
ACCACACCTTCTACAATGAGCTGCGTGTGGCTCCCGAGGAGCACCCCGTGCTGCTGACCGAGGCCCCCCTGAACCCCAAGGCCAACCGCGAGAAGATGAGCATCGCAGGTGCGTGGCCCGCTACCTCTTCTGGTGGCCGCCTCCCTCCTTACTGGCCTCCCGGCGCTGCGCCCTTTCTCCCTGGTTCTCTCTTCTGCCGTTTTCCGTAGGCCTCTCTTCTCTGACCTGAGTCTCCTTTTGCCCTCTGCCGG
+
ABBABABBFFFFGGGGGGGGGGHHGGGEHGHHHGGGGGGGGHHHHGGGGGGGHHHGHHHEECGGGGGGGGGHHHHGGGGHGHHHHGGGGGGGCGFFGGDCFF<2/<?<A?GF@FEGGFHCG?CGHF0<G0;GF<=CGF-;BDGGEBFGGG0FBFFGF0C.:.-DAF9BFFFFFFFFFFBFFBFE9BFFF/9/9BFFBF=.AFEB/AB?.DFFFFB/BFB/:///9;9B9BB9B//;//9//;//;FFB/9@
@M05620:37:000000000-D9766:1:1101:17534:5851 1:N:0:71
ACCACACCTTCTACAATGAGCTGCGTGTGGCTCCCGAGGAGCACCCCGTGCTGCTGACCGAGGCCCCCCTGAACCCCAAGGCCAACCGCGAGAAGATGCCCAGCCCAGTAGCCCGCTAGCTCTTCTGGTCGCCGCCTCCCTCCTTCCTGGACTCCCGGCGCTGCGCCCTTTCTCACTGGTTCTCTCTTCTGCCGTTTTCCGTAGGACTCTATTCTATGACCTGAGTCTCCTTTGGAACTCTGCAGGCTCTA
+
BCCCCABBFFFFGGGGGGGGGGHHGGGEHGHHHGGGGGGGGHHHHGGGGGGGHHHHHHHGGGGGGGGGGGGHHHHGGGGHGHHHHGGGGGGGGGHHHGHGH2G0?/??G1?GGHGGFG.1>11<DH0<D0<CGGGGGGHG//ACFGGGGGGGFGGGG-<9CFFFAFFFFFFFFFFFFFFFBBFFFFFFFFFFFF9DFFFFFF.<A0FFFF0:0BFFFF0FFFB/<FF0<FFFFFFFFBFFFF0BB?.AABB
@M05620:37:000000000-D9766:1:1101:20674:5854 1:N:0:71
ACCACACCTTCTACAATGAGCTGCGTGTGGCTCCCGAGGAGCACCCCGTGCTGCTGACCGAGGCCCCCCTGAACCCCAAGGCCAACCGCGAGAAGATGCCCAGGTGAGTGGCCCGCTACCTCTTCTGGTGGCCGCCTCCCTCCTTCCTGGCCTCCCGGAGCTGCGCCCTTTCTCACTGGTTCTCTCTTCTGCCGTTTTCCGTAGGACTCTCTTCTCTGACCTGAGTCTCCTTTGGAACTCTGCAGGTTCTA
+
BBBBBBBBFFFFGGGGGGGGGGHHGGGEGGHHHGGGGGGGGHHHHGGGGGGGHHHHHHHGGGGGGGGGGGGHHHHGGGGHGHHHHGGGGGGGGGHHHHHHHHHFHHHHHHGGHHGGGGGHHHHHHHHGGCEHHGGGGGHGHHGHHGGGGGGGGGGGGB?BBFFGFGFFFFFFFFFFFFFFFFFFFFFFFFFFFFDDFFFFFFFDFFFFFFFFFFFFFFFFFFFFFFFFFFFFFFFFFFFFFFFFFFAFFFB
@M05620:37:000000000-D9766:1:1101:22187:5859 1:N:0:71
ACTGCCACTTCTCCATCAAACAAGGGATGACTTCCACGGTCCCCCCAGTCCGAATAACCGTTACCTCCCTGGCTCCCAGGAGCACCCACAACGCACCTTGCAGCTTCCCGTCCGGACATGCTCCTCGACGACTCCCCGGGCGTCCCAGCGCTGATGACCCCCTGGCACGTACGTCAGGCCTTTCCGCTTTCGCCCTCTTGTGGATCCAATTGCCCCCTTCTCCGCCTTTGTCCTTGTAACTGACACGCCAG
+
1>>>>B1@@DDFDEFAB1B1BA1100AB01BD3AB1B0A0BEGHGG/BB1B////BDFEEB//BBD@BFGGBBB1BBB@B/???B??/?/?//>/>E0BB11B1B<BBFCFBCGGCCC1<GHDGHBCC/>@CEGHHGC-<CCCC-.00C@CGG.BFB0//;@@GGGFF?9B?-;FEABFFFFFFFFFFFFFFF9A@-BFFFFFFB/BFFFF;/;BE@@FFFF/-B9AAFFB/BFFF;/BFFFBFF/-9;A=
@M05620:37:000000000-D9766:1:1101:11377:5986 1:N:0:71
ACCACACCTTCTACAATGAGCTGCGTGTGGCTCCCGAGGAGCACCCCGTGCTGCTGACCGAGGCCCCCCTGAACCCCAAGGCCAACCGCGAGAAGATGAACTCAGGTGAGTGGCCCTCTACCTCTTCTGGTGGCCGCCTCCCTCCTGCCTGGCCTCCCGGAGCTGCGCCCTTTCTCACTGCTTCTCTCTTCTGCCGTTTTCCGTAGGACTCTCTTCTATGCCCTGAGTCTCCTATGGAACTCTGCAGGTTC
+
ABAAABABFFFFGGGGGGG5GAFCEEEFHGGHFGGEEGGCGHHHHGGGGFGGHHHHHFEGEGGGGDEGGGGGGCEEGGFF?CHFHFE<DCGC@DCGFF11D1111<1?1?1?/F0?.<<<1FGD1F11<1<0..<<-<...::/:://;00..;9F...9---.;F-B.-9/B/;FB/9B/;//9/B9/B//:/;-AF/9/9;/.../:/BBBFBBB///////..;/;9//;//;/;9BF//;///..;;
@M05620:37:000000000-D9766:1:1101:5810:6013 1:N:0:71
ACCAAACCTTCTACAATGAGCTGCGTGGGGCGAAAGAGGAGAAAAACGTGCTGCTGACCGAGGCCCCCCTGAACCCCAAGGCCAACCGCGAGAAGATGAGCATCCCAGGAGCTTGGCCCGCGGCCTCTTCTGGTGTCCTCGGCCCTCCTTACTGGCCCCCCGGCGCTTCGCCCTTTCTCCCTGGTTCTCTCTTCAGCCGTTTTTTCTCGGACTCTATTCTCTGACCTGAGTCTCCTTGTTCTATCTCCGGG
+
>>>A>>AAFFFFGGGGGGGGGGHHG2A222220A0A3A11A113211>1B?15BB3DFHGFGGGGGGGGGGGGHHGGGGHGHHHHGGGGGGGGGHHHHHH11?FHH1<<<..0<0.<0.<<--;CEG0BG0;B0:9:C00..:C99CGGG00:0;A?.;D---;-@-.9@.;DFF:0000;BF.:::F0;F0B:0:::9D.B9.-/;0..9@-BFFFFFFFF00::;/;:;FF0;;:::0;000:F00.-9
@M05620:37:000000000-D9766:1:1101:16428:6016 1:N:0:71
ACCACACCTTCTACAATGAGCTGCGTGTGGCTCCCGAGGAGCACCCCGTGCTGCTGACCGAGGCCCCCCTGAACCCCAAGGCCAACCGCGAGAAGATGAGCATCCCAGGTGCGTGGCCCGCTACCTCTTCTGGTGGCCGCCTCCCTCCTTCCTGGCCTCCCGGCGCTGCGCCCTTTCTCCCTGGTTCTCTCTTCTGCCGTTTTCCGTAGGACTCTCTTCTCTGACCTGAGTCTCCTTTGGCACTCTGCAGG
+
CCCCCCCCFFFFGGGGGGGGGGHHGGGBFFHHHGGGGGGGGHHHHGGGFGGGGHHHHHHGGGGGGGGGGGGHFHHGGGGHGHHHHGGGGGDFGGHGGHHHHHHHGFGGG?G1@FGFGHHGGGGGHHHHHFHHH=CEHGCGGGGGGGGGGGGGGGGGGGGGGGG-@FFFDFFFFFFFFFF0BFFFFFFFFFFFFFFFFFF.AFFFFFFFFF0FFFFFFFFFFFFFFFFFFFFFFFFFFFB:0:BFFFBFBBF
@M05620:37:000000000-D9766:1:1101:6300:6031 1:N:0:71
ACCACACCTTCTACAATGAGCTGCGTGTTGCTCCCGCGGATCCCCCCGTGCTGCTGACCGAGGCCCCCCTGACCCCCAAGGCCAGCCGCCAGATGATGAACCCACGTGACTGGCCCGCTACCTCTCCTGGTGGCCGCCTCCCTCCTTCCTGGCCTCCCCGCGCTGCGCCCTTTCTCACTGGTTCTCTCTTCTGACGTTTTCCGTACGACTCTCATCTCTGACATGCGTCTCCTTTGGAACTCTGCACGATC
+
>AAA>4A>FFFFGGGFGGFFGGHHFGEE4ADFBBF2AAE00A2FGGGEBBEF5BGGFGHG>>/>FEEGGGG?3BGEFC?FFHHH/F//B///011?FBF<FGC?.->F..>FFHHHGG--AHHC:/;C::CCDHHGGGGDGGGG.;FFGFGGGGGGGG.;9-;;@FFFFF>F//9;FFFF.;BFFFF;/BFFF/BF9AFEFFFFF.9;DFFFF/;;BFFBFFFFFFD.@FBF///:B/9BFF//;//..;.
@M05620:37:000000000-D9766:1:1101:12091:6052 1:N:0:71
ACCACACCTTCTACAATGAGCTGCGTGTGGCTCCCGAGGAGCACCCCGTGCTGCTGACCGAGGCCCCCCTGAACCCCAAGGCCAACCGCGAGAAGATGAACCCAGTGGAGGGCCCGGCTACTCCTTCGGTGGGCGGCCTCCCTCCTTCCGGGCTTCCCGGAGCGCCGCCCTTCTCCACGGGTCTTCTCTCCGGCCGTTTTCCTTAGGACCCCCTTCTCGGACCGGAGTCTCCTTGGTAATTCGCCAGGTCT
+
CCCCCCCCFFFFGGGGGGGGGGHHGGGGHGHHHGGG?FE2EHHHHGGGGGGGHHHHHHHGGGGGGGGGGGGHHHHGGGGHGHHHHGGGGGGGGGHHHGH2GH//?1<0<//>.>A----<G00/D=0.<:.C-C--A-.CE./:;B0;:.:-@-.BF9A--:-----;@-@F//////.;-;-////9;//.-;:-;AF.B9///;/;/...9;99;/.9;>9--9-./9;/;F/:/99//9....;.;//
@M05620:37:000000000-D9766:1:1101:12072:6054 1:N:0:71
ACCACACCTTCTACAATGAGCTGCGTGTGGCTCCCGAGGAGCACCCCGTGCTGCTGAAAGAGGCCCCCCTGAACCCCAAGGCCAACCGCGAGAAGATGAACCCCGGTGCGTGGCCCGCTCCATCTTATGGTGGCCACATCCCTCCTTCCTGGCCTACCGGCGCTGCGACCTTTCTCACTGGTTCTATCTTCTGCCGTTTTCCGTCGGACTCTCTTCTATGCCATGAGTCTCCTTTGGAACTATGCAGGTTC
+
11>>A11AFFC1AGG1DEF111A1AAAE00GH1FEEEEG/AGGHHGAFA/E/DABFH11BFGEG/>/>EGGCGC//?EA//>G///?/><></<0F11>FG/?/>/</<>FCGGHFGGG-C/DGH00<DGGHGHH/;.0;/;CHG/:CGH0;CF0/;:9A@G?-AB@=@@F/;/9;FFFF-/;BF/B9:/;BFFF@ABFFFFBB-@@?@@FFF/;FFFFFFF/9FB/;;9BFFFFF//:BF/BFF;9--9/
@M05620:37:000000000-D9766:1:1101:18257:6057 1:N:0:71
GAGGCTGCTTTGGAAGAAACTCATAGATTACTGCAACAGTTCCCCCTGGACCTGGAAAAGTTTCTTGCCTGGCTTACAGAAGCTGAAACAACTGCCAATGATGCAACCCGTAAGGAAAGGCTCCTCGAAGACTCAACGGGAGAACCAGCGATGATGACACACTAGCAAGTAAGTCAGGCATTACCGCTTTAGCACTCTTGTGGATCCAATTGAAAACTTCTCAGCATTTGTACTTGTAACTGACAAGCCAG
+
>>3AA4CAFFFFEGGGGCGGEGFHGGHHHHHHHHD4BBGAFHHHHGGGHBHHGHHHHHHGFHGHBGEGHHHHHHHHHHHFHHHHGFGHHGHHHHHFHHHHHHGH33BBEGG@?FGHHHH0/3B/3B?EFAGH3B3BF/>C/>/0<<F//>///??1@1GBC??0>>GHH1GHH1=FFF0.<D0==A-<EGHHHHHHHHFHHGGF0;CCGGCF900=/CFG0CFBF0FFGGGGGGGFF0FGGGFFFG.E?FF
@M05620:37:000000000-D9766:1:1101:17643:6082 1:N:0:71
GAGGCTGCTTTGGAAGAACCTCATAGACCACTGCAATAGTTCCCCCTTGACCTGGACCAGTTTCTTGCCCGGCTTACAGAAGCTGAAACACCGGCCAATGGCTCCCACCGACAGGACAATCTACAAGAGGACTCCCCGAGAAAAGAAGGGGTGAAGAAACGCTGAAAGACACTTCAAACCTTGGAGCGTTCGGGCAAATGAGGATCTCATGGAGCGCTCTTTAGCCCCTACCCTTCCACCTGACTCGTCAG
+
A>1AAAF>1BDDFGGF1CFEGFF1DGH11B01B1112BDA2DG1FF/A01BA1AAF00/0BB2D2D11G1/AEE/1F1B1GHHG@1FGH00B>/E///FG1001//0BE//////</0<1B12111BB0?F/0<1///<>//100/?<0.-<>C00=///<-...0:0//;/00;0<0;./<0/::/-;99.-.--..;90;C0////;////---;;9-;//;;//-;----//-/9999//;//-9;--
@M05620:37:000000000-D9766:1:1101:22624:6109 1:N:0:71
ACCACACCTTCTACAATGAGCTGCGTGTGGCTCCCGAGGAGCACCCCGTGCTGCTGACCGAGGCCCCCCTGAACCCCAAGGCCAACCGCGAGAAGATGAACCCAGGTGCGTGGCCCGCTCCCTCTTCTGGTGGCCGCCTCCCTCCTTCCTGGCCTCCCGGCGCTGCGCCCTTTCTCACTGGTTCTCTCTTCTGCCGTTTTCCGTAGGACTCTCTTCTCTGCCCTGCGTCTCCTTTGGAACTCTGCAGGTTC
+
CCCCCCCCFFFFGGGGGGGGGGHHGGGECEHHHGGGGGGGEHHHHGGGGGGGHHGHHHHGGGGGGGGGGGGHGHHGGGGHGHHHHGGGGGDGGGHHHFHFGHGGHGHGBAFEFFHHGGG-<EHHHHHHHGHHGHHGGGGGGGGGGGGGGGGGGGGGGGGGGFFFFFFFFFFFFFFFFFFFFBFFFFFFFFFFFFFB;DFFFFFFFFBFFFFFFFFFFFFF/9AFFECFFFFFFFFFFFFFFFFFF9;FFF/
@M05620:37:000000000-D9766:1:1101:24478:6117 1:N:0:71
ACCACACCTTCTACAATGAGCTGCGTGTGGCTCCCGAGGAGCACCCCGTGCTGCTGACCGAGGCCCCCCTGAACCCCAAGGCCAACCGCGAGAAGATGCCCAGGTGTGTGGCCCGCTACCTCTTCTGGTGGCCGCCTCCCTCCTTCCTGGCCTCCCGGCGCTGCGCCCTTTCTCACTGGTTCTCTCTTCTGCCGTTTTCCGTAGGACTCTCTTCTCTGACCTGAGTCTCCTTTGGAACTCTGCAGGTTCTA
+
BCCCCCCCFFFFGGGGGGGGGGHHGFGEAFHFGFGGDGEGAGEGHGGGDFGGGHGHHHHGGGCFGGGGGGGHFHHGGGGHGHGHHGGGGGGGGGHGFFHHHGHGFHHGHHGHHHGGGFGHHHHHGHHHHHGHHGGGGGHGHHGHGGGGGGGGGGGGGG-DFFFFFFFFFFFFFFFFFFFFFFFFFFFFFFFFFFDFFFFFFFFFF0BFFFFFFFFFFFFFFFFBFFFFFFFFFFEFFFFFFFFFFFFFFFF
@M05620:37:000000000-D9766:1:1101:23181:6125 1:N:0:71
ACCACACCTTCTACAATGAGCTGCGTGTGGCTCCCGAGGAGCACCCCGTGCTGCTGACCGAGGCCCCCCTGAACCCCAAGGCCAACCGCGAGAAGATGAGCATCCCAGGTGAGTGGCCCGCTACCTCTTCTGGTGGCCGCCTCCCTCCTTCCTGGCCTCCCGGCGCTGCGCCCTTTCTCCCTGGTTCTCTCTTCTGCCGTTTTCCGTAGGACTCTCTTCTCTGACCTGAGTCTCCTTTGGCACTCTGCAGG
+
CCCCDDDDFFFFGGGGGGGGGGHHGGGFDGHHHGGGGGGGGHHHHGGGGGGGHHGHHHHGGGGGGGGGGGGHHHHGGGGHGHHHHGGGGGGGGGHHFHHHHHHH?GGGGFH1FGHGGHHGGGGGHFHHHHHHHGGGHHAFGGGHGHGGGGGGGGFGGGGGGGGGGFFDFFFFFFFFFFFBBFFFBFFFFFFFFFFFFFFDFFFFFDFFFF0BFFFFFFFFFFFFFFFFFFFFFFFFFFEF00:BFFFF0BF
@M05620:37:000000000-D9766:1:1101:21561:6146 1:N:0:71
ACCACACCTTCTACAATGAGCTGCGTGTGGCTCCCGAGGAGCACCCCGTGCTGCTGACCGAGGCCCCCCTGAACCCCAAGGCCAACCGCGAGAAGATGAACCCAGGTGCGTGGCCCGCTCCCTCTTCTGGTGGCCGCCTCCCTCCTTCCTGGCCTCCCGGCGCTGCGCCCTTTCTCACTGGTTCTCTCTTCTGCCGTTTTCCGTAGGACTCTCTTCTCTGCCCTGCGTCTCCTTTGGAACTCTGCCGGTTC
+
ABBBBBBBFFFFGGGGGGGFGFHFGEGFEGGHHGGGGGGGGHHHHGGGFGGGGHHHHHHGFGGGGGGGGGGHHHHGGGGHGHHHHGGGGGGGCGHHHHHHHHGCGEC?1>?C-AHF@GG@EEFHHD=GHFHHDHH-CDDGGGBGAFFGFGGBGFFGGGGAB-9@-A=DD@DFF99F//BF.F//9BB/;9BF/FFBADFEFB?9AD9/;/BBFF9FFFFFBFABF?@:BAFBFFFFFF/999BFB/-;DD.
@M05620:37:000000000-D9766:1:1101:7686:6146 1:N:0:71
ACCACACATTCTACAATGCGCTGCGTGCGGCGCCCGAGGAGCACCCCTTGCTGCTGACCTAGGCCCCCCTGAACCCCAAGGCCAACCGCGTGAAGATGCCCAGGTGAGCGGCCCGCTACCTCTTCTGGTGGACGCCTGCCTCCTTGCTGGCCTCCCGGTGCTGCGCCCTTTCTCCCTGGCTCTCTCTGCCGCCGTTTTCCGTAGGACTCTCTTCTCTGCCCTGTGTTCCCTTTGGCACTCTGCAGGGGCTA
+
BBBBBBB>@BDFFGGGGGBECEGGGEE22A22A0AA00EA?GFHHGEF1BFGBGBGHHB43@3FGEFFGC/2FHEEE/EHGCGHHGDDDF/</FG11<??0FGF?G101A-AGGGD--;CHHF0G0;0GG..;@--...;0FE/B0;BF/..09CE.;9;-/:BD-.B;FFFFF/;B/..9///9B//;/--;9D.B./;D;..;/;//9;///B;;;//;9./////9/B/BB////.;/;/BBF---;A
@M05620:37:000000000-D9766:1:1101:12895:6152 1:N:0:71
GAGGCTGCTTTGGAAGAAACTCATAGATTACTGCCACAGTTCCCCCTGTCCCTGGAACCGTTTCTTGCCTGGCTTACAGAAGCTGCAACAACTGCCCATGCTGCTCCCCGTAAGGACCTGCTCCTCGACGACTCCCCGGGCGTCGCAGCGCTGATGAACCCCTGGCACGTACGTCAGGCCTTTCCGCTTTCGCCCTCTTGTGGATCCAATTGCCCCCTTCTCCGCCTTTGTACTTGTAACTGACACGCCAG
+
A1>AAAFAFFFFFFGF1FGGGGGHHFGHF1BFHHAFGHFBDFGHFGAF11BFGG/FG1EEGGGFDFDBGHHHHH01BGHBFHHHF1BGH0FGHHHHA1FG1G1G111//////0>1B/B0BBF11BEG///>/?1//<///</<->>.-<AEC.DD00::.A..:::0;.:9;/;.;//.:9BF;C?...09.C.@AFFFFF-///-//9/B/;/-;@9-;F;--9A-/9B/9B/9///;/9999;;9-9-
@M05620:37:000000000-D9766:1:1101:25602:6168 1:N:0:71
ACCACACCTTCTACAATGAGCTGCGTGTGGCTCCCGAGGAGCACCCCGTGCTGCTGACCGAGGCCCCCCTGAACCCCAAGGCCAACCGCGAGAAGATGCCCATGGGAGTTGCCCGCTACCCCTTCTTGGGGCCCCCGCCCTTCTTCCTGGGCTCCCGGAGCTGCGCCCTTTCTCACTGGGTCACTCTTCTCGGGTTTTCCGTAGGACTCTCTTCTCTTACCTGACTCTCCCTTGGCACTCTGCAGGGTCTA
+
A?A>AAAACFFFFGGGFGB5GBGGGAEA4222F2FA2EG2AFECGFEE1AB1BAC3DFBE0E@EFCGGEE1GF3FGEE/FE/GH/FECG<<<</?1111??10?0/<//0?11?/----00<../00=0<C.------;-;/900000;9../9...;---.//-9AB-/;//B99//;.;..//////;/..;;A9A/9./9;D/;/B///99BB///9:9////;/BF/:/.///9./BB///9-;;B/
@M05620:37:000000000-D9766:1:1101:18520:6173 1:N:0:71
ACCACACCTTCTACAATGAGCTGCGTGTGGCTCCCGAGGAGCACCCCGTGCTGCTGACCGAGGCCCCCCTGAACCCCAAGGCCAACCGCGAGAAGATGCCCAGCTGAGTGGCCCGCTACCTCTTCTCGTGGCCGCCTCCCTCCTTCCTGGCCTCCCGGCGCTGCGCCCTTTCTCACTGGTTCTCTCTTCTGCCGTTTTCCGTAGGACTCTCTTCTCTGACCTGCGTCTCCTTTGGAACTCTGCAGGTTCTA
+
CCCCCCCCFFFFGGGGGGGGGGHHGGGGHGHHHGGGGGGGGHHHHGGGGEGGHHHHHHHGGGGGGGGGGGGFHHHGGGFHGHHHHGGGGGBD//GGF2?GFCF0?1<F?1FEHGGGC-AHHHHFGF0CE.<<CDGGGGHGHHFG099;CBFGGGGGA---:@DF;FFFFFFFFF/B9FFFFFBFEF/FF/;BFF9AFEFFABA..;;/FFFFFFFFFFBFB:B9;.@9:BFFFE/;B//:FBFFF?./B/B
@M05620:37:000000000-D9766:1:1101:20591:6182 1:N:0:71
ACCACACCTTCTACAATGAGCTGCGTGTGGCTCCCGAGGAGCACCCCGTGCTGCTGACCGAGGCCCCCCTGAACCCCAAGGCCAACCGCGAGAAGATGAGCATCCCAGGTGCGTGGCCCGCTACCTCTTCTGGTGGCCGCCTCCCTCCTTCCTGGCCTCCCGGCGCTGCGCCCTTTCTCCCTGGTTCTCTCTTCTGCCGTTTTCCGTAGGACTCTCTTCTCTGACCTGAGTCTCCTTTGGCCCTCTGCAGG
+
CCCCDDDDFFFFGGGGGGGGGGHHG2BB4EHGHGGGFGGGGHGHHGGGDGGGHHGHHHGGGGGGGGGGGGGHFHHGGEEHGHHHHGGGGGDGFGHHHHFFHGHG???FFGG1CGGGGHHGGGGGHHHHHHHHHHHGHH-DGGGGGGGGGGGGGEGFGGGGG?BCCDFFFFFFFFFFFHFBFFFFBFFFFFFFFFFFFFFDDFFFFDF.DD0<FFFFFHHFFFF0BFFFFFFFFFFFB00/F0<EFFFF0::
@M05620:37:000000000-D9766:1:1101:13824:6217 1:N:0:71
ACCACACCTTCTACAATGAGCTGCGTGTGGCTCCCGAGGAGCACCCCGTGCTGCTGACCGAGGCCCCCCTGAACCCCAAGGCCAACCGCGAGAAGATGAGCCTCGTAGGTGCGTGGCCCCCTCCCTTTTTTGGCGGCCCCCTCCATCCTTCCTGGCCGACCGGCGCTGCGCCCTTTCTCCTTGGTTCTCTCTCCTGCCTTCTTCGGTCCGCCTCTCTTCTCTGACTTCCCTCTTCTCCCTCTCCCTGCCTG
+
AA>1AAAAFFFFFFGBDF1AE1EBEAAABAGG1FFEAEGCFHHGHGCE/AFEHFGFHHBE@GGGGAEGGEF0FEGGGFAE/AHFAFGEGC//<<<C1F11F0<0//<//??1/.>--0.->-..<<=<00;--::----;;?B./;CA090909/99-;>-9------9----9//;BFB/:///99B/9/////99-///:B/--9----;--9//;B/;9//;////-/-9////:/-:-/9;-;-;//
@M05620:37:000000000-D9766:1:1101:17641:6248 1:N:0:71
GAGGCTGCTTTGGAAGAAACTGACAAGCCAGGGCAAAACGATCGGAAGAGCACACGTATGAACTCCAGTCACGAAATCGAATCTCATATGCCGTCTTCTGCTTGAAAAACACCAAAAAGAACAAAACCAAACAAAAAAGTGAAAAATAACAGACAACAAAAACACACAGAGAAGGGCCAAAAAACAACAGCAAACACGCATACCAAGTGCACAAAAAATAAATCCAAGGTGAGAATATGGAAATTAAAAGG
+
BBBBBBFBFFFFGGGGFGGGGEB4B5BF2BCGG2AFGH222ABE2A2EC1GAF2AABB5FFFGG5B33DFFGGE>1BDF1BGE4B44BB4FHG?EGGHHHHHHHHHHF0?G0/?G??//?0B2?00??////0/00///11111100<<111?000...00.<.....</////....../:.-....././/9;;..--.:9CF090;0909....99//9/9////.9//.;///9;B/9///9:///.
@M05620:37:000000000-D9766:1:1101:20210:6252 1:N:0:71
TCTGCTGCTTTTGAATCAACTCATAGATTCCTGCCCCAGTTCCCCCTGTCCCTGTAACCGTTTCTTGCCTGGCTTCCAGAAGCTGCAACCACTGCCCCTGATGCTCCCCGTCCGGACAGGCTCCTCGACGACTCCCCGGGCGTCCCAGCGCTGATGACACCCTGGCACGTACGTCAGGCCTTTCCGCTTTCGCACTCTTGTGGATCCAATTGAACCCTTCTCCGCCTTTGTACTTGTAACTGACACGCCAG
+
1>>>A@1BBF3B1ABAG1BF3B1D3DDGEHGHHHHHG0B1DDFHHGABBBFBB1BDGHHEEEEG2DBBFGHHHHABFHH1BFH1BBBGGBFFGBBFFBFF0FFGG1BFFGGCGGCG/</<FGHGHHGG/BCCGGHHCC<??CGCCGGHFCGFGFHHGH0C;.CHHHH0EGHC@GGGGGGEFGGGGGGGGG0CF.-@FFFBFFBEBFFFFFFF//;A-;FFFFBFFBFFFFFBFFFFBFFFFFFFF/9@EF@
@M05620:37:000000000-D9766:1:1101:21098:6285 1:N:0:71
GAGGCTGCTTTGGAAGAAACTCATAGATTACTGCAACAGTTCCCCCTGGACCTGGAAAAGTTTCTTGCCTGGCTTACAGAAGCTGAAACAACTGCCAATGATGCTACCCGTAAGGAAAGGCTCCTAGAAGACTCCAAGGGAGTAACAGAGCTGATGAAACAATGGCAAGTAAGTCAGGCATTTCCGCTTTAGCACTCTTGTGGATCCAATTGAACAATTCTCAGCATTTGTACTTGTAACTGACAAGCCAG
+
A3ABBAFAFFFFGGGGGBGGGGHHGGEHHHGFHH4BFEFDFGHHHGGFGCGGHHFHHH2FBGHHGHHHHHHHHHHCGHHGHHHHHFHHHHHHHHHHHGHGHHHHHHHHGGGGDHHHGFHHHHHGG3FGHHHHHHHB3GFG/C?2?3BG2GHHHHHHHFFHECHHHHHBFFGFGGHHHGHEHHHHHGGGGGHHHGGHHHHHHHGGHHHHHHFHBGHGFHHFHHFHH0GGHHHHHGGGGGFFGGGGGGFEGGG
@M05620:37:000000000-D9766:1:1101:9697:6292 1:N:0:71
ACCACACCTTCTACAATGCGCTGCGTGTGGCTCCCGAGGAGCACCCCGTGCTGCTGACCGAGGCCCCCCTGAACCCCAAGGCCAACCGCGCGAAGATGAACCCAGGTGCGTGGCCCGCTCCCTCTTCTGGTGGCCGCCTCCCTCTTTCCTGGCCTCCCGGCGCTGCGCCCTTTCTCACTGGTTCTCTCTTCTGCCGTTTTCCGTTGGCCTCTCTTCTCTGCCTTGCGTCTCCTTTGGAACTCTGCTGGTTC
+
AAAAAAA1BCCFGGGGGGAAEEGGGFGBABGFGAAE/EEECHGHHGGEEEGGFHGHHHH>EECFGGGGGGGHFHHGGGGHGHHHHGGGGG/>CGGCHHFHHH/.>FGF<CFGCC=C<<<CCGHHHH:<CGHHGHHGGGGGGGGG/;;F;CFCAFGGG.;@@@-;@F@@F@@FFFFF9BFFFFFFFFF9;BFFFF9;ABFFF;9F/;A/BFFFFFFBB9BFBF/;B99-9-;BFFFFFFFFF9BFF:;BFF/
@M05620:37:000000000-D9766:1:1101:24618:6297 1:N:0:71
ACCACACCTTCTACAATGAGCTGCGTGTGGCTCCCGAGGAGCACCCCGTGCTGCTGACCGAGGCCCCCCTGAACCCCAAGGCCAACCGCGAGAAGATGAGCATCCCAGGTGCGTGGCCCGCTACCTCTTCTGGTGGCCGCCTCCCTCCTTCCTGGCCTCCCGGCGCTGCGCCCTTCCTCCCTGGTTCTCTCTTCTGCCGTTTTCCGTAGGCCTCTCTTCTCTGACCTGAGTCTCCTTTGGCCCTCTGCCGG
+
DCDDDDDDFFFFGGGGGGGGGGHHGFGEAEHHHGGGDGGGDHHHHGGGDEGGGHGHHHHGGGGGGGGGGGGHHHHGGGGHGHHHHGGGGGGGGGHGFHHHHHH?1/??FHHCFGGGGHHGGGGGHHHHHGHHHGGGHH?DGGGGGGGGGGGGGGGGGGGGGGGGCDFFFFFFFFFFFFFFFFFFFFFFFFFFFFFFFFFDFFFFFDFEFF0BFFFFFFFFFFFFFFFF/B;FFFFFF00;::9AFFFE0@>
@M05620:37:000000000-D9766:1:1101:13088:6299 1:N:0:71
ACCACACCTTCTACAATGAGCTGCGTGTGGCTCCCGAGGAGCACCCCGTGCTGCTGACCGAGGCCCCCCTGAACCCCAAGGCCAACCGCGAGAAGATGAGCATCTCAGGTGCGTGGCCCGCTACCTCTTCTGGTGGCCTCCTCCCTCCTTCCTGGCCTCCCGGCGCTGCGCCCTTTCTCCCTGGTTCTCTCTTCTGCCGTTTTCCGTAGGCCTCTCTTCTCTGACCTGAGTCTGCTTTTGCCCTCTGCCGG
+
CCCDDDDDFFFFGGGGGGGGGGHHGGGEEGHHHGGGGGGGGHHHHGGGGGGGHHHHHHHGGGGGGGGGGGGHHHHGGGGHGHHHHGGGGGBDGGHHHHH2FFH211@@C?GGC?E-AFH-<<-<<G0DG0==D=<:CG0;C:GF.:;AGHHGGB/C.F.9=ABGGGG;DFFFFFFFFFBBB:F?F:BFFFFBFFFF::@.9FF009;..:BBFFFFFFB:FFFBF/B//;BFF00:00;;B0;FEFF0:@-
@M05620:37:000000000-D9766:1:1101:24061:6318 1:N:0:71
GAGGCTGCTTTGGAAGCAACTCATAGATTACTGCCACAGTTCCCCCTGGCCCTGGAACCGTTTCTTGCCTGGCTTACAGCAGCTGAAACCACTGCCACTGATGCTACCCGTAAGGAAAGGCTCCTCGAAGACTCCCCGGGAGTCCCAGCGCTGATGACACACTGGCAAGTAAGTCAGGCATTTCCGCTTTAGCACTCTTGTGGATCCAATTGAACAATTCTCCGCATTTGTACTTGTAACTGACAAGCCAG
+
BBBBBBFBFFFFGGGGFGGGGGHHHAEGHHDFHGAGFGE3DAFF2EAB22B2F22BF3AEEGHF5D55BFHHHH1BGGG3BGHGB3BFHGHGHFHH33FGHHHHHGHHHGGGEHCHHHHHHHHGH2EGHGGHHHH//BFG/>?0<1?G0<CGGGHHH1GGF.FGHHHHG=GHHDHHHHH.GHHHHGGGGGHHHHHHHHGGGGGGGGGGGGGGGFGG/FGFGG0CD?GEGFFFFFFFFFFFFFFFFFFFFFF
@M05620:37:000000000-D9766:1:1101:21383:6326 1:N:0:71
ACCACACCTTCTACAATGAGCTGCGTGTGGCTCCCGAGGAGCACCCCGTGCTGCTGACCGAGGCCCCCCTGAACCCCAAGGCCAACCGCGAGAAGATGAACCCAGGTGAGTGGCCCGCTACCTCTTCTGGTGGCCGCCTCCCTCCTTCCTGGCCTCCCGGCGCTGCGCCCTTTCTCACTGGTTCTCTCTTCTGCCGTTTTCCGTAGGACTCTCTTCTCTGACCTGAGTCTCCTTTGGAACTCTGCAGGTTC
+
CCCCCBCCFFFFGGGGGGFGGGHHGGGGHGHHHGGGGGGFGHHHHGGGGGGGHHGHHHHGGGGGGGGGGGGGHHHGGGGHGHHHHGDGGGGGGGHHHHFGHHGGHGHHFHHHGGHHGGGGGHHHBHHHFGHHGHHGGGGGHGHHGGGGGGGGGGGGGGDF-A@DFFFFFFFFFFFFFFFFFBBFFFFFFFFFFFFFAFFFFFBFF?DFFFFFFFFFFFFFFFFFF/BFFFFFFFFBF9BFFFFFFBBF.B9
@M05620:37:000000000-D9766:1:1101:9600:6378 1:N:0:71
GAGGCTGCTTTGGAAGAAACTGATAAATTAGTGAAACAGGATCGGATGAACATGGAACCGTATCTTGGCTGGCGTGAAGAAGCTGGTACAACTGCCACTGCTGCTACCCATACGGACATGCTCCTAGACGACTCCACGTGAGTCCCAGCGCTGATGACCCCCTGGCACGTACGTCAGGCCTTTCCGCTTTCGCCCTCTTGTGGATCCAATTGCCCCCTTCTCAGCATTTGTACTTGTAACTGACACGACAG
+
CBCCBCFBFFFFGGGGGGGGG5FDF5BDDB4DF65DBF2223B222AA35BD5B2333AAB1B1B5533B1ABA10>BFGH3GHF23B@B4FG3BF@BFG3B@F34BB13B?20E?/E3?FBGBB34F3ECGGFH2F//?/<>@222@0/<F//?DDD1F.-<<ECH1<<<.AHCCD/<C:/:GCAFAE.;CE?.BGF0CFB?00;FBFG0BF00.--;/9F/;B/;BBFB/9FF//:;FFB/;B;:@;C>
@M05620:37:000000000-D9766:1:1101:22057:6416 1:N:0:71
ACCACACCTTCTACAATGAGCTGCGTGTGGCTCCCGAGGAGCACCCCGTGCTGCTGACCGAGGCCCCCCTGAACCCCAAGGCCAACCGCGAGAAGATGAACCCAGGTGCGTGGCCCGCTCCCTCTTCTGGTGGCCGCCTCCCTCCTTCCTGGCCTCCCGGCGCTGCGCCCTTTCTCACTGGTTCTCTCTTCTGCCGTTTTCCGTTGGACTCTCTTCTCTGACCTGCGTCTCCTTTGGAACTCTGCCGATAG
+
CCCCCCCCFFFFGGGGGGGGGGHHGGGEFGHHHGGGGGGGGHHHHGGGGGGGHHHHHHHGGGGGGGGGGGGHHHHGGGGHGHHHHGGGGGDGGGHHHHHGF/ACHGGFG/??<@0.<-C-.<CC/DGDF0=/:CH-DGG?EEGFAB09F00;?FFG.EDFG>DD-.--AF-BFFF00090/;FFFFBB0FBFBBFBA.9AFF.B09.0BFFFFBB0::BF0B/9B?@D=.BFBFB:B:F009;000:-;-;
@M05620:37:000000000-D9766:1:1101:13292:6436 1:N:0:71
ACCACACCTTCTACAATGAGCTGCGTGTGGCTCCCGAGGAGCACCCCGTGCTGCTGACCGAGGCCCCCCTGAACCCCAAGGCCAACCGCGCGAAGATGAGCATCCCAGGTGCGTGGCCCGCTACCTCTTCTGGTGGCCGCCTCCCTCCTTCCTGGCCTCCCGGCGCTGCGCCCTTTCTCCCTGGTTCTCTCTTCTGCCGTTTTCCGTAGGCCTCTCTTCTCTGACCTGAGTCTCCTTTTGCCCTCTGCAGG
+
BBBBBBB>CFFFGGGGGGAFGEGHGFGBEEGFFFFE?EEGDHHHHGGEEEGGFHGFHHFAEE?FGGGGGEGHHHHGGGGHGHHHHGGGGG/>BGFDFHG1GDGF0/?F/1<1-.>-<FE----<<GCHH00CH0C.CG-C?.;A.9CAFFGGG9/CFFFEGDF-@@-;DD-D=BF/B/;9/;B?F//BBFFF9BFB//@AAFE9/:BF..//;9FFFBB9FFF/99/B/.B9BB/BB//9/;F/EFB//9.
@M05620:37:000000000-D9766:1:1101:7780:6481 1:N:0:71
ACCACACCTTCTACAATGAGCTGCGTGTGGCTCCCGAGGAGCACCCCGTGCTGCTGACCGAGGCCCCCCTGAACCCCAAGGCCAACCGCGCGAATATGCCCAGGTGAGTGGCCCGCTACCTCTTCTGGTGGCCGCCTCCCTCCTTCCTGGCCTCCCGGAGCTGCGCCCTTTCTCACTGGTTCTCTCTTCTGCCGTTTTCCGTAGGACTCTCTTCTCTGACCTGAGTCTCCTTTGGAACTCTGCAGGTTCTA
+
ABAABBB>BFFFGFGDDG5BFGHHGFGBFEHHHGFG2EA2EHHHHGGAEAEFHGGHHHHAEEEGFGGGGGGFHHGGGGGHGGHHEGFEGC/>CCGEHFHHHHHGFHHHHHGGHHGGGGGHHHHHHGHHHHGHHGGGGGHGGGGGGGGGGGGGGGGGGG-=BGGFBBFBBFFFFFFFFFFFFFFFFFFFFFFFFBFFFFFFFFFFFFFFFFFFFFF/BFBFFFF;FFFBFFFFFFFFFFFFFFFFFFFFFFB
@M05620:37:000000000-D9766:1:1101:25484:6540 1:N:0:71
GAGGCTGCTTTGGAAGAACCTCATAGATTACTGCAACAGTTCCCCCTGGACCTGGCAAAGTTTCTTGCCTGGCTTACAGAAGCTGAAACACCTGCCAATTCTGCCACCAGTCCAGCCATGATCAAAGACGACTACAAGGGCGTAACCGAGCAACAGCAACCATGGCACGTACGTCAGGCATTTACGCATTTGCCCTCTTGTGGATTCAATTGCCCAATTCTACGCATGTGTGCTTGTAACTGACAAACCAG
+
>1A1>>B1BBB@G1AA1F1ABBBFGDDDD1BDDB11ABBGHFDFGGA/A0ABBBF0B1ABDDFGFDDBBBFBFGB1BBBDBBBBFBBB@>BBFBBB1BB@BBB11B1>?FGFC1B0?011B2>B1BB0B?/<EEHBG1///><><?1><<@/0?00000??<>>FF<1>00></<CCH/<<<DG0.E.;:00=00;.;:C00.00;000;F00900;;FC;;99-9;.=00.;0;CF/;FFE//BF-;--;
@M05620:37:000000000-D9766:1:1101:21038:6540 1:N:0:71
ACCACACCTTCTACAATGAGCTGCGTGTGGCTCCCGAGGAGCACCCCGTGCTGCTGACCGAGGCCCCCCTGAACCCCAAGGCCAACCGCGAGAAGATGAACCCAGGTGAGTGGCCCGCTACCTCTTCTGGTGGCCGCCTCCCTCCTTCCTGGCCTCCCGGAGCTGCGCCCTTTCTCACTGGTTCTCTCTTCTGCCGTTTTCCGTAGGACTCTCTTCTCTGACCTGAGTCTCCTTTGGAACTCTGCAGGTTC
+
BBBBBBBBFFFFGGGGGGGGGGHHGGGFHGHHHGGGGGGCGHHHHGGGFGGGHHHHHHHGGGFGFGGGGGGHHHHGGGGHGHHHHGGGGGGGGGHHHHHHHHGGHGHHFHHHGGHHGGGGGHHHHHHHHHHHGHHGGGGGHGHHGGGGGGGGGGGGGGGG-AFGGGFFFFFFFFFFFFFFFFFFFFFFFFFFFFFFDFFFFFFFFFFFFFFFFFFFFFFFFFFFFFFFFFFFFFFEFFFFFFFFFFFFFF/
@M05620:37:000000000-D9766:1:1101:18420:6554 1:N:0:71
GAGGCTGCTTTGGAAGAAACTCATAGATTACTGCAACAGTTCCCCCTGGACCTGGAAAAGTTTCTTGCCTGGCTTACAGAAGCTGAAACAACTGCCAATGATGCTACCCGTAAGGAAAGGCTCCTAGAAGACTCCAAGGGAGTAAAAGAGCTGATGAAACAATGGCAAGTAAGTCAGGCATTTCCGCTTTAGCACTCTTGTGGATCCAATTGAACAATTCTCAGCATTTGTACTTGTAACTGACAAGCCAG
+
AAABBBFBFFFFGFBGEBGGFGFGGGHHHBGHHHH4F2GDFGFHGGGFHHHHHHHHHGHGFGHHHHHHHHHHHHHGHHGHHHHHHFFGGGHHHHHHHFHHHGBGGHHGHGGFGHBFGGHHGHHGHEFGHGHHHHHHFHGGHEBGBGHGGHHGHFHGHHHHHHF2GHFHG<FGG?FHHFGGHHHHHFGFGFDFGDGCGDFFHHGHCGHGGGHFHHHHHHHCHFGGHHHGHHGCFFG0FBFGGGGFGGAA9BF
@M05620:37:000000000-D9766:1:1101:25477:6557 1:N:0:71
GAGGCTGCTTTGGAAGAAACTCATAGATTACTGCAACAGTTCCCCCTGGACCTGGAAAAGTTTCTTGCCTGGCTTACAGAAGCTGAAACAACTGCCAATGATGCTACCCGTAAGGAAAGGCTCCTAGAAGACTCCAAGGGCGTAACAGAGCTGATGACACAATGGCAAGTAAGTCAGGCATTTCCGCTTTAGCACTCTTGTGGATCCAATTGAACAATTCTCAGCATTTGTACTTGTAACTGACAAGCCAG
+
AAABBBFBFFFFGFGGGGGGGGHHHHHFHHHHHHHHFHHFGHFHHGGGHHHHHHHGHFGGFHHHHHHHHHHHHHHHHHHHHHHHHHHHHHHHHHHHGHHHGHHHFHHHGGGC1BEGHHHHEHHGBFHHEHHHHHHHFHGG/>B@BAGHFHHF2@2GH2GG0?GHHHHBF?G1GGHHHHHGHHHHHGG.<EGHHFHHHHHHHHGHGGHHHHGHHBHHFHFHG00CF0FCGGGGGGGGGGGGGGGGGF.CEGG
@M05620:37:000000000-D9766:1:1101:7665:6595 1:N:0:71
ACCACACCTTCTACAATGAGCTGCGTGTGGCTCCCGAGGAGCACCCCGTGCTGCTGACCGAGGCCCCCCTGAACCCCAAGGCCAACCGCGCGAAGATGAACCAGGGTGCGTGGCCCGTTCCCTCTTTTGGTGGCCGCCTCCCTCTTTCTTGCCCTCCGGGCGTTGCGCCTTTTCTCCCTGGTTCTCCTTTCTGCGGTTTTCGGTTGGCCTCTTTTTTTTGCCTTGCGCTCCCTTTGGAACTTTGCGGGTTT
+
BBBBBBB>BFFFGGGGGG5BGAGHGGGA4AGGFBBE2EEEAGHHHGGEAEEGFHGHHHGA>ECGGGGGGGGHGGHGGGGHGGHHHGGEDG/>CGG?FGFFHH0/?/0<.-<>-<>.-<.<G00/C0=:C-.C.G::@-.;C./;/;0;09=0;0/;E.;-9-;9-9-@D.;B///9//.;AF/////:;//:/:;-;BF.B--..;9///9//;99--99BF;FB/-9-;;.;FFF/B////9//-;;@..
@M05620:37:000000000-D9766:1:1101:17434:6622 1:N:0:71
GAGGCTGCTTTGGAAGCAACTCATAGATTACTGACACAGGACCCGCTGACCATGTAACCGTTTCTTGCCTGGCTTCCAGCAGCTGGAACCACTGCCCCTGATGCTACCCGTAAGGAAAGGCTCCTCGAAGACTCCCCGGGCGTCCCAGCGCTGATGACACACTGGCACGTAAGTCAGGCATTTCCGCTTTAGCACTCTTGTGGATCCAATTGACCACTTCTCCGCATTTGTACTTGTAACTGACAAGCCAG
+
BBCBCCFCFFFFGGGGGGGGGGHDF5BDAD4AF5BBFG2222B22A2A22BFG55DABFEEEB3ADD5AB3GEHB2BGFBGHHH32BFG1BFH3FGCEHGGFGHGHHHAAGGGHHHCH0FGHHGHBFGFGGHHHH//BBC/>C/<.FH0ADGGGHHHD<G/.<GHHH0C;G.CGHHHHH.GHHHHGGGGGEGGGGGGGGGGGGGGGGGGGGGB0;/.BFFFFBDD-AAFFFFFFFFFFFFFFFFFFFFFFF
@M05620:37:000000000-D9766:1:1101:24916:6622 1:N:0:71
ACCACACCTTCTACAATGAGCTGCGTGTGGGTCCCGAGGAGCACCCCGTGCTGCTGACCGAGGCCCCCCTGAACCCCAAGGCCAACCGCGAGAAGATGCCCAGGTGAGTGGCCCGCTACCTCTTCTGGTGGCCGCCTCCCTCCTTCCTGGCCTCCCGGAGCTGCGCCCTTTCTCACTGGTTCTCTCTTCTGCCGTTTTCCGTAGGACTCTCTTCTCTGACCTGAGTCTCCTTTGGAACTCTGCAGGTTCTA
+
?A1AAAAAFFFFGGGFGGGGF1FGG0EA0A0BB0BEGGE///B0/BEFEEG/AGFFBGFGG///FEE/>>/>G1/?>EAGGEHHH//E/B@BCCFCH1?<G1/FFCGH11F/?CCGGGGHHHHHHHHHHHGHHGGGGGHGHHGHGGGGGGGGGGGGGG-AGGGGG@F@@FFFFFFFFFFFFFFFFFFFFFFFF@AFFFFFFFFFFFFFFFFFFFFFFFFFFFFFFFFFFFFFFFFFFFFFFFFFFFFFFFB
@M05620:37:000000000-D9766:1:1101:8094:6624 1:N:0:71
ACCACACCTTCTACAATGAGCTGCGTGTGGCTCCCGAGGAGCACCCCGTGCTGCTGACCGAGGCCCCCCTGAACCCCAAGGCCAACCGCGAGAAGATGAACCCAGGTGCGTGGCCCGCTCCCTCTTCTGGTGGCCGCCTCCCTCGTTCCTGGCCTCCCGGCGCTGCGCCCTTTCTCACTGGTTCTCTCTTCTGCCGTTTTCCGTAGGACTCTCTTCTCTGCCCTGCGTCTCCTTTGGAACTCTGCCGGTTC
+
AAAAAAAAFFFFGGGGDGDBG1GFGAEBE0FGCFF0?EGGGHHHHGGGCEEGHHGGHHHEEEGGGCGGGGGFHCHGGGCHF/GHHGEECG@@@GFFDGBDGH?/?FH<1AFCCGHFG<ACCGHHH00=DDGHGGHGGCFFGGGG-=AFBFFFGGGGG9;-9-;;9A@@B@?FFFFF/FFFFFFFFFF/;BBFFF9;:AFFF99:-;A/;FFFFF/:/;FF9F-;-;@-9-;FFFFFFFFFF9B/B/;9@B-
@M05620:37:000000000-D9766:1:1101:13651:6660 1:N:0:71
ACCACACCTTCTACAATGAGCTGCGTGTGGCTCCCGAGGAGCACCCCGTGCTGCTGACCGAGGCCCCCCTGAACCCCAAGGCCAACCGCGAGAAGATGAACCCAGGTGCGTGGCCCGCTACCTCTTCTGGTGGCCGCATCCCTCATTCCTGGCCTCCCGGAGATGCGCCCTTTCTCACTGGTTCTCTCTTCTGCCGTTTTCCGTAGGACTCTCTTCTCTGCCATGCGTCTCCTTTGGAACTCTGCAGGTTC
+
AA3AAA>>CFBDBGGBDFGDGFHFEEGEH2FFFGGAEE?2EHHHHGAEA1BAGBBGHF3AFEGG?EEGGGGHHHGGGGGAGHHFE/EGGC<DCAGHBBGHHHGFCFHHH/FE-ACHGGG-CGHHHHDGB0GFAFHCG-ADHGG/.;909FGGFFGGG.CB-:-;9FB.;9BFFFFFFFFFBFFFFFF;;99FBFBBAFFFFB.F.;AFFFFFFFFFFFFF/B/;F/A;BDFFFFFFFFFFFFFEF/F9.B/
@M05620:37:000000000-D9766:1:1101:13854:6662 1:N:0:71
ACCACACCTTCTACAATGAGCTGCGTGTGGCTCCCGAGGAGCACCCCGTGCTGCTGACCGAGGCCCCCCTGAACCCCAAGGCCAACCGCGAGAAGATGCCCAGGTGAGTGGCCCGCTACCTCTTCTGGTGGCCGCCTCCCTCCTTCCTGGCCTCCCGGCGCTGCGCCCTTTCTCACTGGTTCTCTCTTCTGCCGTTTTCCGTAGGACTCTCTTCTCTGACCTGAGTCTCCTTTGGAACTCTGCAGGTTCTA
+
CCCDDDCDFFFFGGGGGGFGGGHHGGGEEGHHHGGGGGGGGHHHHGGGGGGGGHHHHHHGGGGGGGGGGGGHHHHGGGGHGHHHHGGGGGFGGGHHHHHHHHHGHHHHHHGGHHGGGGGHHHHHHHHHHHGHHGGGGGHGHHGHHGGGGGGGGGGGGG-;CFFFFFFFFFFFFFFFFHFFFFFFHFFFHHHFFFFFFFFFFFFDFFFFFFFFHHHFFFFFFHFFFFFFFFFFFHFFFFFFFFFHFFFFFFB
@M05620:37:000000000-D9766:1:1101:22414:6674 1:N:0:71
AGAACCGGCATAGTTCTAGATCGGAAGAGCACACGTCTGACCTCCCGTCCCGAATTCTTATCCCGTACGCCGACCCCTGCTTGAACCAACAAAAAAGCAACGATATGCTCCTCCCCTCCTCTCCCGTGTACTCGCCGTCTCCCCCTTCGTCCCCCCGCTCATGCCCCCGTTGCCCTTCGTTCCGTCCTTTCCGCTTTAACCATCTCGCTCCTCGCCTTGCCCCTTTCACCCCTATAGACCTTAACTATACC
+
AAAAA1>>DD>113B3B333B3B0B0B000BBEGEF/0AADFFGG//BBEEEGEFHHDDFDD1B/>>//B>E/>//????B1>0BC/0//?/<0///010B/?///22@1<10<</0//00?0?0<<.>01<1.->---<<<<<<-.;./AC.;.---9-.;90;/;A----9/B//--9/-9-9--9//;/9-9AA/////////9---9/--9-:-9;B9--;///;/;---;///;/;///;//;///
@M05620:37:000000000-D9766:1:1101:14958:6704 1:N:0:71
ACCACACCTTCTACAATGAGCTGCGTGTGGCTCCCGAGGAGCACCCCGTGCTGCTGACCGAGGCCCCCCTGAACCCCAAGGCCAACCGCGAGAAGATGGGCATCTCAGGTGCGTCGCCCGCTACCTCTTCTGGCGGCCCTCTCCCTCCTTCCTGGCCTCCCGGCTCTGCGCCCTTTCTTCCTGTCTCTCTCTTCTGCCGTTTTCCTTAGGTCTCTCTTCTCTGTCCTGAGTCTCCTTTGGGACTCTGCAGG
+
CCCCCCCCFFFFGGGGGGGGGGHHGGGEFGHHHGGGGGGGGHHHHGGGGGGGHHGHHHHGGGGGGGGGGGGGHHHGGGGHGHHHHGGGGGGGGGHHHB2?0=??11?101?1//--->.-<D--/<D0=<;::0---=-../;/9:FGGBFGFG9.CGFGE.-;-.;00--A-@FF000:00000;9:F00BF0:000-999.0:000000;B9BF0FB0BF00;FF00B0:0B00;00:...;FF:000.
@M05620:37:000000000-D9766:1:1101:25410:6750 1:N:0:71
ACCACACCTTCTACAATGAGCTGCGTGTGGCTCCCGAGGAGCACCCCGTGCTGCTGACCGAGGCCCCCCTGAACCCCAAGGCCAACCGCGAGAAGATGAACCCAGGTGAGTGGCCCGCTACCTCTTCTGGTGGCCGCCTCCCTCCTTCCTGGCCTCCCGGCGCTGCGCCCTTTCTCACTGGTTCTCTCTTCTGCCGTTTTCCGTAGGACTCTCTTCTCTGACCTGCGTCTCCTTTGGAACTCTGCAGGTTC
+
CCCCDDCDFFFFGGGGGGGGGGHHGEGEDEHHHGGGGGGGGHHHHGGGGGGGHHHHHHHGGGGGGGGGGGGHGHHGGGGHGHHHHGGGGCGGGGHHHHHHHHGFHGHH1FGHGGHHGGG@DHHHHHHHHHHHGHHGGGGGHGHHGGGGGGGGGGGGGGGGGGFFFFFFFFFFFFFHFFFEFFFFFFFFFFF0BFFFDFFFFFFFFFFFFFFFFFHHFFFFBFFFFFFFFFFFFFFHFFFFFFFFF0;FFFB
@M05620:37:000000000-D9766:1:1101:20605:6753 1:N:0:71
GCGGCTGCTTTGGAAGCAACTGACAAGCCCGGGACCCAAGATCGGAAGAGCACACGTCTGAACTCCAGTCACGAATTCGTATCTCGTATGCCGTCTTCTGCTTGTAAAAAAACAGACCTACTCCTCGACGACTCCCCGTGCTTCCCCGCGCTGCTGCCCCACTGGCACTTCCTTCCTGCCTTTCCGCTTTCGCCCTCTTGTGGATCCCATTTCCCCCTTCTCTGCCTTTGTCCTTAAACCTGCCACGTCAT
+
>>1>A>>>FF@B1FF111BFBA1B11BBF0AAFGGA//AB0BFE/ECEFFFCGFGAGHGFDFGHFF1BFGBBB>/BFGGBBGH2F>?EFBGHGEGHFGHHHGD101BBF1>//?000/1101@1@@?<<//>CEFHA-..<.<0<<<-<ACC-;GFB;CE.;:B/;/;//0C00C/00;CFFBFG.CAB-;9--99A9BF99-/9BBFF/B///;FA@-;///;B/;F/99/;FF/9:BFEF-;/9--;-:
@M05620:37:000000000-D9766:1:1101:20618:6766 1:N:0:71
GAGGCTGCTTTGGAAGAAACTCATAGATTACTGCCACAGGTCCCCCTGTCCATGTAACCGTTTCTTGCCTGGCTTCCAGAAGCTGGAACCACTTCCCCTGATGCTACCCGTAAGGAAAGGCTCCTCGAAGACTCCCCGGGCGTCCCAGCGCTGATGACACCCTGGCAAGTAAGTCAGGCCTTTCCGCTTTAGCACTCTTGTGGATCCAATTGACCCCTTCTCCGCCTTTGTACTTGTAACTGACAAGCCAG
+
CCCCDDFCFFFFGGGGGGGGGGHAF5DDDF4DG5FGHH2233B22BABABG5GADFBDGEEEF35D55BBFGHHA2BGH3BFHH32?FG?BFG3BGGHHGGHHHDGHHGDG?1FGH3GCGHHHGHHGGHGGHHHHHFG@G/BDCGGHH0EGGGGHHHF1F.CGHGHH0<DG0GHHHFGH.CHHHHGGGGGBFGFGGGGGGGGGGGGGGGGGGB0C/:EGGGGFDF9DDFFFFFFFFFFFFFFFFF0;EFFF
@M05620:37:000000000-D9766:1:1101:9719:6784 1:N:0:71
ACCACACCTTCTACAATGAGCTGCGTGTGGCTCCCGAGGAGCACCCCGTGCTGCTGACCGAGGCCCCCCTGAACCCCAAGGCCAACCGCGAGAAGATGCCCAGGTGAGTGGCCCGCTACCTCTTCTGGTGGCCGCCTCCCTCCTCCCTGGCCTCCCGCCGCTGCGCCCTTTCTCACTGGTTCTCTCTTCTGCCGTTTTCCGTAGGACTCTCTTCTCTGACCTCAGTCTCCTTTGGAACTCTGCAGGTTCTA
+
ACBCBABCFFFFGGGGGGGGGGHHGGGGHGHHHGGGGGGGGHHHHGGGEFGGHHHHHHHGEGGGGGGGGGGGHHHGGGGHGHHHGGGFGGGG?FHHHHHHGH//FHHH1F/FFH-ADC@0>GHHHH0<=GDHGFGGGGHGHHDH/;EG0.AFGGGGD--;-A-AAFDFFBFFFFFFFFFFFFFFFFFBFFFFFF.;FFFFB9;D.FFFFFFFFFFFF00B9F09BBFFFFFFFFF00FBBFFFFFFFFBF;
@M05620:37:000000000-D9766:1:1101:14090:6786 1:N:0:71
ACCACACCTTCTACAATGAGCTGCGTGTGGCTCCCGAGGAGCACCCCGTGCTGCTGACCGAGGCCCCCCTGAACCCCAAGGCCAACCGCGAGAAGATGAACCCAGGTGCGTGGCCCGCTCCCTCTTCTGGTGGCCGCCTCCCTCCTCCCTGGCCTCCCGGCGCTGCGCCCTTTCTCACTGGTTCTCTCTTCTGCCGTTTTCCGTTGGACTCTCTTCTCTGCCCTGCGCCTCCTTTGGAACTCTGCTGGTTC
+
AAAAAAA11BB@GFFGGGABFGHHGEG00BBBB0AE0AEECHAFFEEAABAFBHFHGHHA>/?EFGGGGGFGBGHGGGGHGHGHHGGGGG>BCGHEGHHHHH???FHH?CFGCCGHCCCCFEHHHHFGGFGGGHHGGGGGGGFG.;/CEGGEGGGGGCAAA>;;@F<@F@@FFFFF/BFFBFFFFFF;;BFBFFB@;AFFFF-F/;?BFFFFFFFBFBBFFF-;AA@-9-;AFFFFEFBBFBFFF:;FFF/
@M05620:37:000000000-D9766:1:1101:7769:6789 1:N:0:71
GAGGCTGCTTTGGAAGAAACTCATAGATTACTGCAACAGTTCCCCCTGGACCTGGAAAAGTTTCTTGCCTGGCTTACAGAATCTGAAACAAGTGGCAAAAATCAAGTGACTGGCACGCTAAGGCACCGAGGGGACGCCTAGCTACATAATGGACTCCCGAAACAGCGCCATTTATCACAGGCACTCTCTTCTGACGCTTTCCGTACGACTATCTTAACTGAACTGAGTCTCCCTATTTGCAATTCACAATC
+
A?AAAAFAFDBFGBFA4ACGGFHFEDAFGFGGGGCBGFBFGF5BFGEEE2BBGGF2B3AG3ADDFADBBF3AFHFBABBDB5BDGB5BBB125D3B2312B13@334BBB@31?B31/>??3BF00?/////>?//<>0C01@<F1?@1<@11??0?/.><->0<0<<A.<=0=00<000::.::/:;00000;<...;;0=;9.9-9CA?000990;000;;/:;9;/;/;/.9/:;///////://///
@M05620:37:000000000-D9766:1:1101:10285:6792 1:N:0:71
ACCACACCTTCTACAATGAGCTGCGTGTGGCTCCCGAGGAGCACCCCGTGCTGCTGACCGAGGCCCCCCTGAACCCCAAGGCCAACCGCGAGAAGATGAGCATCCCAGGTGAGTGGCCCGCTACCTCTTCTGGTGGCCGCCTCCCTCCTTCCTGGCCTCCCGGCGCTGCGCCCTTTCTCCCTGGTTCTCTCTTCTGCCGTTTTCCGTAGGCCTCTCTTCTCTGACCTGAGTCTCCTTTTGCACTCTGCCGG
+
CCCCCCCBFFFFGGGGGGAGGGHHGGGBCEHHHGFGFGGCGHHHHGGGFFGGGHGHHHGEEECGGGGGGGGHHHHGGGGHGHHHHFGGGG@DGDHGFHHHHHH??/?FGGF1FGHGGGHGGGGGHHHHHDGGHDGGHH-;DGGH:CFGGGGGGGGGGGGGGGGAFFFFFAFFFFFFFFFFFFFFFFFFFFFFFFFFFFFFFFFB/.F?DF/FFFFFFFFFFFFFFFFFFFFFFBFF9:/;B;;FFFFFBB=
@M05620:37:000000000-D9766:1:1101:10301:6804 1:N:0:71
ACCACACCTTCTACAATGAGCTGCGTGTGGCTCCCGCGGAGCACCCCGTGCTGCTGACCGAGGCCCCCCTGAACCCCAAGGCCAACCGCGAGAAGCTGAGCATCCCAGGTGAGTGGCCCGCTACCTCTTCTGGTGGCCGCCTCCCTCCTTCCTGGCCTCCCGGAGCTGCGCCCTTTCTCACTGGTTCTCTCTTCTGCCGTTTTCCGTAGGACTCTCTTCTCTGACCTGAGTCTCCTTTGGAACTCTGCAGG
+
>>A3ABBAFFFFGGGGGGFFGFHHGEFGAEFHFFFG2FFECGHHHGGEBEFFDHHFFHHE>>>EFFGGGGECGHHGGGEHEFHHHGGCGG/<>CG1<CF??1??FHB>><<>>>><FC.<<-CDC0<:<CCGFHHDFAF?AFGE;;;ACBFFBFBFF0;C;9-;--;9B@BF;FBFFFFBB;;B/;FFFB99FF/9BFFFD/;BF.;FDABFBF/;9/9:BFF9FFBBF.9/B;/FFFFFFF/BF/;;BBF
@M05620:37:000000000-D9766:1:1101:13991:6808 1:N:0:71
ACCACACCTTCTACAATGAGCTGCGTGTGGCTCCCGAGGAGCACCCCGTGCTGCTGACCGAGGCCCCCCTGAACCCCAAGGCCAACCGCGAGAAGATGCCCAGGTGAGTGGCCCGCTACCTCTTCTGGTGGCCGCCTCCCTCCTTCCTGGCCTCCCGGAGCTGCGCCCTTTCTCACTGGTTCTCTCTTCTGCCGTTTTCCGTAGGACTCTCTTCTCTGACCTGAGTCTCCTTTGGAACTCTGCAGGTTCTA
+
CCCCCCCCFFFFGGGGGGGGGGHHGGGFHGHHHGGGGGGGGHHHHGGGGGGGHHHHHHHGGGGGGGGGGGGHHHHGGGGHGHHHHGGGGGGGGGHHHHGHHHHGHGFHHHGGHHGGGGGHHHHHHHHHHHGHHGGGGGHGHHGHHGGGGGGGGGGGGG-CDGGGGGFFFFFFFFFFFFFFFFFFFFFFFFFFFFFFFFFFFFFFFFFFFFFFFFFFFFFFFFFFFFFFFFFFFFFFFFFFFEFFFFFFFF;
@M05620:37:000000000-D9766:1:1101:7752:6809 1:N:0:71
ACCACACCTTCTACAATGAGCTGCGTGTGGCTCCCGAGGAGCACCCCGTGCTGCTGACCGAGGCCCCCCTGAACCCCAAGGCCAACCGCGAGAAGATGAAACAAGGTGACCGGCACGGTACGGCTCCTGGTGGCCTCCTCCCTCTTTCATGGCCTCCCGACACAGCGCCCTTTATCACTGGTTCTCTCTTCTGCAGTTTTCCTTTGGCCTATCTTCTCTGCCCTGAGCATCCTTTGTAGCTATGCACATTC
+
AAA>AA>AFFFFEFGDDFGFG1F1EABEHAGHFGFEFEG?EHHHHGGGE/EFAA1FHGFGCE@GCE>EGGGGHCCEEGFGA?GFCFEEG@C@//FG1DGE110/0/11<11//<-<.-<....<A.CGC/;/E.;0=C///.::9;900;90CFGGF.;.--;/..-@@-;FF/;//;/B-9//;//9B//B////;/FFB//9/;//9///:F9//;///;-9---//9//BFB///////://9///:/
@M05620:37:000000000-D9766:1:1101:24800:6842 1:N:0:71
ACCACACCTTCTACAATGAGCTGCGTGTGGCTCCCGAGGAGCACCCCGTGCTGCTGACCGAGGCCCCCCTGAACCCCAAGGCCAACCGCGAGAAGATGAGCATGGGAGGGGCGTGGCCCGCTACCTCTTCTGGTGGCCGCCTCCCTCCTTCCTGCCCTCCCGGCGCTGCGCCCTTTCTCCCTGGTTCTCTCTTCTGCCGCTTTCCGTAGGCCTCTCTTCTCTGACCTGAGTCTCCTTCGGCCCTCTGCCGG
+
AABBAABBBBBDFDBGFGDGGGHHGEEA4E22BBFE?EFF?GDFGEEFFEEFEHFHHGGFGCCFGGGGG?FG3GHGE>EGGHGHHFGGCGCCFGHGFH22DGD20/<?</>A--<--.;-----:CC:C9;C00/9:.-;B.C9A/:C990BBB/../9AE.-;-@@>.;-;DDF////;/::AF/B/BB/B/;F///;--9E/BA/...//:ABBF/9/FFF///;BFBBBF/////.9-.-;E.9//;-
@M05620:37:000000000-D9766:1:1101:23428:6842 1:N:0:71
GAGGCTGCTTTGGAAGAAACTCCTAGATTACTGCAACCGTTCACCCTGGACCTGGAAAAGTTTCTTGCCTGGCTTACAGAAGCTGAAACCACTGCCAATGATGCTACCCGTAAGGAAAGGCTCCTAGAAGACTCCAAGGGAGTAAAAGAGCTGATGAAACAATGGCAAGTAAGTCAGGCATTTCCGCTTTAGCACTCTTGTGGATCCAATTGAACAATTCTCAGCATTTGTACTTGTAACTGACAATCCAG
+
AAAAAACAFFBFG1BA11B1AAABA1BGH1GFFGF1FB0AAF1BFHCGH0FEFBFAB10BAFGGGA1BGHHH00BEGHGHCFGFCGHEH0>?BFFBF1BFHHDGFFEGHEA>>G1>0GECGF0?1FHGBG<G1<B111?/<B<B12>BFHHHHGFFHHHFBF11FG0FF??DG1<FF?>GCHGG>CEA.<=0<0<<G00<D<<D<0;00CFG0G0GF0;CBCG:/CG:;FGGB;FGFB0;FGGEGE0;/:B
@M05620:37:000000000-D9766:1:1101:5004:6874 1:N:0:71
ACCACACCTTCTACAATGAGCTGCGTGTGGCTCCCGAGGAGCACCCCGTGCTGCTGACCGAGGCCCCCCTGAACCCCAAGGCCAACCGCGAGAAGATGAACCCAGGTGAGTGGCCCGCTCCCTCTTCTGGTGGCCGCCTCCCTCCTTCCTGGCCTCCCGGCGCTGCGCCCTTTCTCACTGGTTCTCTCTTCTGCCGTTTTCCGTAGGACTCTCTTCTCTGCCCTGCGTCTCCTTTGGAACTCTGCAGGTTC
+
CCCCCCBCFFFFGGGGGGGGGGHHGGGEHGHHHGGGGGGGGHHHHGGGGGGGHHHHHHHFEGGGGGGGGGGHHHHGGGGHGHHHGGGGGGBDCGHGHHHHHHGEHFHG1GHHGGHHGAC@EGHHHHGHHHHHGHHGGGGGHGHG.:CGGGGGGGGGG;:A?B@@FFFFFFFFFFFFFFFFFFFFFFF0;FFFFFFDDFFFFFBF9.AFFFFFFFFFFFFFBF9;A.;;@:BFFFFFFFFFFBFFF0BFFFB
@M05620:37:000000000-D9766:1:1101:4988:6882 1:N:0:71
ACCACACGTTCTACAATGCGCTGCGTGCGGAGCCCGAGGAGCACCCCGTGATGCTGACCGAGGCCCCACTGAACCCCAAGGCCAACCGCGCGAAGATGACCCTGGGAGCGAGGCGCGCTCCCTGTTTTGGTGGCCGGGTCCCGGGTTCGTGTGCGCCGGGCGGTGCACACTGTCTCAATGGTGCTCGGTTCTGCTGTTTGATGTGGGCATCTGTTCTTTGCCGTGTGTCACCTTTGGACCTGTGCGGGTTT
+
A1AAAAA11BCAGGGGGG11A0A0EBE00A/AA/BA/EEE?FA0AE/>/B?02@1BEG0/>>/>FFG/?01B1F/??/?GG<?GGECCBC/>/A?/?FG1<CF>FF0<>A-<C?A-;--.9C/0;009;-...99A--.-9:9-;---9:;9-/---9---@;---///9//;BFFBB//BB////-9:BEFF////9;//9;/;/----////9/;//9//9;@;-9999F/:B//B9FF9;BB;9--;-
@M05620:37:000000000-D9766:1:1101:21001:6956 1:N:0:71
ACCACACCTTCTACAATGAGCTGCGTGTGGCTCCCGAGGAGCACCCCGTGCTGCTGACCGAGGCCCCCCTGAACCCCAAGGCCAACCGCGAGAAGATGCCCAGGTGAGTGGCCCGCTACCTCTTCTGGTGGCCGCCTCCCTCCTTCCTGGCCTCCCGGCGCTGCGCCCTTTCTCACTGGTTCTCTCTTCTGCCGTTTTCCGTAGGACTCTCTTCTCTGACCTGAGTCTCCTTTGGAACTCTGCAGGTTCTA
+
BBBBBBBBFFFFGGGGGGGGGGHGGEGBAEHGHGGGGGGGGHHHHGGGGGGGGHGHHHHGGGGGGGGGGGGHHHHGGGGHGHHHHGGGGGGGGGHHHHHHHHHGHHHHHHGGHHGGGCGHHHHHHHHGHHGHHGGGGGHGHHGHHGGGGGGGGGGGGG?FGFFFFFFFFFFFFFFFFFFFFFFFFFFFFFFFFFFFFFFFFFFFFBFFFFFFFFFFFFFFFFF/BFFFFFFFFFFFFFFFFFFFFFFFFF:
@M05620:37:000000000-D9766:1:1101:23498:6977 1:N:0:71
ACCACACCTTCTACAATGAGCTGCGTGTGGCTCCCGAGGAGCACCCCGTGCTGCTGACCGAGGCCCCCCTGAACCCCAAGGCCAACCGCGAGAAGATGAACCCAGGTGCGTGGCCCGCTCCCTCTTCTGGTGGCCGCCTCCCTCCTTCCTGGCCTCCCGGCGCTGCGCCCTTTCTCACTGGTTCTCTCTTCTGCCGTTTTCCGTAGGACTCTCTTCTCTGCCCTGCGTCTCCTTTGGAACTCTGCAGGTTC
+
BBBBB@BABFBFGGGGGG5FFGGFEEFA4EGGHGGEAFEC?GHHHGGGDFGGGHFHHHHGGGGGGGGGGGGHHHHGGGGHGHHHHGGGGGBDCFHHHHHHHHG/GEHG?DCFCDHHGGG-CEHHHHGHHHGHFHHGGGGGGGGGDGGGGGGGGGGGGEGGDFFFCDFFFFFFFFFFFFFFFFFFFFFBFFFFFFFFFFFFFFBFAFFFFFFFFFFFFFFF/BAFFED9BAFFFFFFFFFBFBFFF/;AFF/
@M05620:37:000000000-D9766:1:1101:22144:6987 1:N:0:71
ACCACACCTTCTACAATGAGCTGCGTGTGGCTCCCGAGGAGCACCCCGTGCTGCTGACCGAGGCCCCCCTGAACCCCAAGGCCAACCGCGAGAAGATGCCCAGGTGAGTGGCCCGCTACCTCTTCTGGTGGCCGCCTCCCTCCTTCCTGGCCTCCCGGAGCTGCGCCCTTTCTCACTGGTTCTCTCTTCTGCCGTTTTCCGTAGGACTCTCTTCTCTGACCTGAGTCTCCTTTGGAACTCTGCAGGTTCTA
+
BBABCCCCFFFFGGGGGGGGGGHHGGGGHGHHHGGGGGGEGHHHHGGGGGGGHHHHHHHGGGGGGGGGGGGHHHHGGGGHGHHHHGGGGGGGGGHHHHHHHHHGHHHHHHGGHHGGGGGHHHHHHHHHHHGHHGGGGGHGHHGHHGGGGGGGGGGGGGCFGGGGGGFFFFFFFFFFFFFFFFFFFFFFFFFFFFFFFFFFFFFFFFFFFFFFFFFFFFFFFFFFFFFFFFFFFFFFFFFFFFFFFFFFFFF
@M05620:37:000000000-D9766:1:1101:15043:7097 1:N:0:71
CCTGCCCCTTCTCCATCGCACATGTTTTCCCTCCCGTAGCGAATTCATCTCTCATAATCCGTCCCCCCCTTGAAACCAATCACCCCACCTACGGACCCTTTCTTCCCCCTCTTTTCTCCTCCAGCTCATGACTCTGTCAATTAGACATGCATGAGAGCATATCCTAAACCCCGCATGCCCGCGCACGGATGTTGCACATAATAGACTTCTACGCTCCAATTTAACTCTCTCACCTTCCGCTCTCTTAACTC
+
>>>1>11>>F1B11BAGAE1E?DAD3D03BBGHGGGA00BAAAA/D12DAFH1BD122A2AB0BAAA>>>0BBFGHFAC101B0B///?01>/>/<<<B01BB121B0///011121@@100@@@1111111111?11?1?11?11<1>11111111.11>1=00=00<C..<--:.0<:.;--;-9--9-/0;0000000///////:/9/---9-/:///9B//99F////-////--:--99///9/9
@M05620:37:000000000-D9766:1:1101:13161:7115 1:N:0:71
GCGGCTGCTTTGGAAGAAACTCATAGATTCCTGCACCAGTTCCCCCTGGACCTGGAAAAGTTTCTTGCCTGGCTTACAGAAGCTGAAACAACTGCCAATGATGCTACCCGTAAGGAAAGGCTCCTAGAAGACTCCAAGGGAGTACAAGAGCTGATGAAACAATGGCAAGTAAGTCAGGCATTTCCGCTTTAGCACTCTTGTGGATCCAATTGAACAATTCTCCGCATTTGTACTTGTAACTGACAAGCCAG
+
>11>AA>>FFFFGGG111BGFG1FDDGHH3FFHH01B0BADGHHHGEFA0FBGHEGHGAFFGHHFGGHHHHHHHGBGHGEGHHGGGGGHEGHHHHHEBGHHHHHGFHHHGGGGHHHHBGHHHHGH1FHGHHHHHH11FFGFEE012BG<GHHHHHHHHFHF/FHHHHHF?GDGGHHHGFGHHHHHFGGGGHHHHHHHHHHHHGBGGHGHHHHF0GGBHHHHH0CC-;EFF9FGGGFGFFFGGGGGGGGGGG
@M05620:37:000000000-D9766:1:1101:13175:7131 1:N:0:71
GAGGCTGCTTTGGACGAAACTCATAGATTACTGCAACAGTTCCCCCTGGACCTGGAAAAGTTTCTTGCCTGGCTTACAGAAGCTGAAACAACTGCCAATGATGCTACCCCTAAGCCACGGCTCCTAGAACACCTCAACGGAGTAAAAGAGCTCATGAAACAACTGCAAGAAAGTCAGGCACTTCAGCTTTAGCACCCTTATGGCTCCACTTGAACAACTCTCACCATTTTTACCCTTTAACAATAAACCAG
+
A?AAAAFBFDDDGCBA2EEEGFHGFFEGHEF5FG3GHHAFGDFGHGAFEBBGFHG2332FBGHDFFFBBFAGGGG3B5BDBF@BF3@FBB?FCGFHGHHE3F4@3BB211??B3B3B2>>><<?3B43?33B/2B2B2?/??/@@G22<@@@1?<11?1F0C/?01>><000<>>>10<<0/<<0=D00=0000<.<=;/;0/:/=.::0<0:0CGF.;0;0;;;:;;909900/:;9000;00;;0:/;9
@M05620:37:000000000-D9766:1:1101:16639:7141 1:N:0:71
ACCACACCTTCTACAATGAGCTGCGTGTGGCTCCCGAGGAGCACCCCGTGCTGCTGACCGAGGCCCCCCTGAACCCCAAGGCCAACCGCGAGAAGATGAGCATCCCAGGTGCGTGGCCCGCTACCTCTTCTGGTGGCCGCCTCCCTCCTTCCTGGCCTCCCGGCGCTGCGCCCTTTCTCCCTGGTTCTCTCTTCTGCCGTTTTCCGTAGGACTCTCTTCTCTGACCTGAGTCTCCTTTGGCACTCTGCAGG
+
DCDDEECCFFFFGGGGGGGGGGHHGGGBCFHHHGGGGGGGGHHHHGGGGGGGHHGHHHHGGGGGGGGGGGGHHHHGGGGHGHHHHGGGGGDGGGHHHHGHHHHH??FGGHH1AFGCGHHGGGGGHHHHHHHHHGHFHH-AGGGGGGGGGGGGGGGGGGGGGGG?DFFFFFFFFFFFHHF1FFFFFFFFFFFFFFFFFFFFFFFFFDFFBF0BFFFFFFFFFFFFFFFFFFFFFFFFFFEBB0<FFFFF1B.
@M05620:37:000000000-D9766:1:1101:16658:7146 1:N:0:71
ACCACACCTTCTACAATGAGCTGCGTGTGGCTCCCGAGGAGCCCCCCGTGCTGCTGACCGAGGCCCCCCTGAACCCCAAGGCCAACCGCGAGAAGATGAGCATCCCAGGTGAGTGGCCCGCTACCTCTTCTGGTGGCCGCCTCCCTCCTTCCTGGCCTCCCGGAGCTGCGCCCTTTCTCACTGGTTCTCTCTTCTGCCGTTTTCCGTAGGACTCTCTTCTCTGACCTGAGTCTCCTTTGGAACTCTGCAGG
+
AAAAAAAAFFFFFGGFDGGGGGHHGGGGCEGHHGGG2EFEDG2FEGEGFGGF5FHHHHHG@@/EFEGEGGGB?GHGGGGHGHHFEFGGGGGGGFF1<<1?GBGGHHFGA>C<<GGFFHHGG@DGFFDCGGHBCHHGHHGGGGGGC9;9BFFBFF/C:0;EEDAB??FBF>BF??BFFBFFFFFFBFFFFFFFEFFFFFBAFFFFF?BFA.;9FFEFF/9FFFFFFFFFF.BFFFFFFFFBFFBFFF/;FFF
@M05620:37:000000000-D9766:1:1101:25078:7148 1:N:0:71
ACCACACCTTCTACAATGAGCTGCGTGTGGCTCCCGAGGAGCACCCCGTGCTGCTGACCGAGGCCCCCCTGAACCCCAAGGCCAACCGCGAGAAGATGAGCATCCCAGGTGCGTGGCCCGCTACCTCTTCTGGTGGCCGCCTCCCTCCTTCCTGGCCTCCCGGCGCTGCGCCCTTTCTCCCTGGTTCTCTCTTCTGCCGTTTTCCGTAGGCCTCTCTTCTCTGACCTGAGTCTCCTTTGGCCCTCTGCCGG
+
CCCCC@BCFFFFGGGGGGGFGGHHGGGECFFHGGGGGGGGGHHHHGGGGGGGGHGHHHGGGGCGGGGGGGGHHHHGGGGHGHHHHGGGGGGGGGHHHHHHHHHB</?GGGHBDGGGGHHGGGGFHHHHHHHHHGHGGH@FGGGGGGGGGGGGGGGGGGGGGGGGFFFFFFFFFFFFFFFFFFFFFFFFFFFFFFFFFFFADFFFFFFFFF/BFFFFFFFFFFFFFFFF9FFFFFFFFFFBF/.AEFFB/;-
@M05620:37:000000000-D9766:1:1101:7780:7187 1:N:0:71
ACCACACCTTCTACAATGAGCTGCGTGTGGCTCCCGAGGAGCACCCCGTGCTGCTGACCGAGGCCCCCCTGAACCCCAAGGCCAACCGCGAGAAGATGCCCAGGTGAGTGGCCCGCTACCTCTTCTGGTGGCCGCCTCCCTCCTTCCTGGCCTCCCGGCGCTGCGCCCTTTCTCACTGGTTCTCTCTTCTGCCGTTTTCCGTAGGACTCTCTTCTCTGACCTGAGTCTCCTTTGGAACTCTGCAGGTTCTA
+
CCDDDDCCFFFFGGGGGGGGGGHHGGGFGGHHHGGGGGGGGHHHHGGGFGGGHHHHHHHGGGGGGGGGGGGHHHHGGGGHGHHHHGGGGGFGG/?GGHGHHH/??GH0FHEGHH-?<@@GHGHHGDDGDFGEHCGFDDGFCHDFHGGGBFFFGGFGDG-9A-9AA;DC-BB0BFBF00BFFFFFFFBFBF0BF::;FFFFAFF.9FFFFFFFFF0;BFFBF:/;/B0::BBFFBB00FFBFBB0FFFFB0:
@M05620:37:000000000-D9766:1:1101:20213:7205 1:N:0:71
ACCACACCTTCTACAATGAGCTGCGTGTGGCTCCCGAGGAGCACCCCGTGCTGCTGACCGAGGCCCCCCTGAACCCCAAGGCCAACCGCGAGAAGATGAGCATCCCAGGTGAGTGGCCCGCTACCTCTTCTGGTGGCCGCCTCCCTCCTTCCTGGCCTCCCGGCGCTGCGCCCTTTCTCCCTGGTTCTCTCTTCTGCCGTTTTCCGTAGGACTCTCTTCTCTGACCTGAGTCTCCTTTGGCCCTCTGCAGG
+
CCCCCCCBFFFFGGGGGGGGGGHHGGGGHGHHHGGGDGGGGHHHHGGGEGGGFHHHHHHGEGGGGGGGGGGHHHHGGGGHGHHHHGGGGGGGGGHHHHHHFHHF??FG/??1?GHGGHH?DGGGHHHHHHHFHHHGHHCGGGGHGHGGGGGGGGGGGFGG.C--9CFFFFFFFFFFFFFFFFFFFFFFFFFFHFFFFFFFFFFFFDFFFFFFFFFFFFFFBF0BF/FFFFFFFFFFFFFF0:<AEBBFBFE
@M05620:37:000000000-D9766:1:1101:10001:7238 1:N:0:71
ACCACACCTTCTACAATGAGCTGCGTGTGGCTCCCGAGGAGCACCCCGTGCTGCTGACCGAGGCCCCCCTGAACCCCAAGGCCAACCGCGAGAAGATGAGCCTAGCAGATGGGTCGCCCACTACCTCTTTTGGCGGCCTCCTCCCTCCTTCCCGGCCCCCAGCTGCTGCGCCCTTTCTCCCTGGTTCTTTCTTCCGTCGTTCTCAGTAGGCCTCTCTTCTATCACATGAGTCTTCTTAAGCCCTCAGCTGT
+
DDDDDCCCFFFFGGGGGGGGGGHHGGGGHGHHHGGGGGGGGHHHHGGGGGGGHHHHHHHGGGGGGGGGGGGHHHHGGGGHGHHHHGGGGGGGGGHHHHH2F22101110=?1/0=<<D..FC0</<<<D00=@0<:C@.CEFBFEGBG/;0:/.-;C--99A.0:B00;--.;::0;:00/;0.:0:00:;BBF0.0.9;..;00;:B000B0.;:;00:0000:0;0000:;0000000::.:E.B00;0
@M05620:37:000000000-D9766:1:1101:6508:7271 1:N:0:71
ACCACACCTTCTACAATGAGCTGCGTGTGGCTCCCGAGGAGCACCCCGTGCTGCTGACCGAGGCCCCCCTGAACCCCAAGGCCAACCGCGAGAAGATGAACCCAGGTGCGTGGCCCGCTCCCTCTTCTGGTGGCCGCCTCCCTCCTTCCTGGCCTCCCGGCGCTGCGCCCTTTCTCACTGGTTCTCTCTTCTGCCGTTTTCCGTTGGACTCTCTTCTCTGCCCTGCGTCTCCTTTGGAACTCTGCCGGTTC
+
CCCCCCCCFFFFGGGGGGFGGGHHGGGFHGHHHGGGGGGGGHHHHGGGGGGGHHHHHHHGGGGGGGGGGGGHHHHGGGGHGHHHHGGGGGGGGGHHHHHHHH<?FFGG?AGGGGFGGGGCGGHHHH<=GHHHGGHGGGGGGGGG;;CFCFGGGGGGG..;AB:;CFFFFFFFFFFFFFFFFBFFFFF90;BFFF;@ADFFFB.F0.;0BFFFFFFFFFFFBF.0;ADFF.BFFFFFFFFFF;BBF:;@@D.
@M05620:37:000000000-D9766:1:1101:14950:7289 1:N:0:71
ACCACACCTTCTACAATGAGCTGCGTGTGGCTCCCGAGGAGCACCCCGTGCTGCTGACCGAGGCCCCCCTGAACCCCAAGGCCAACCGCGAGAAGATGAGCATAATAGGAGCGTGGCCCGCTACCTCTTCTGGTGGCCTCCTCCCTCCTTACTGGCCTAACGGTGCTGCGCCCTTTCTCCCTGGCTCTCTCTTCTGCCGTTTTCCGTCGGCCTCTCTTCTCTGAACTGTGTCTCCTTTTGCTCTCTGCCGG
+
1A1>AAAAFFF@AGG13BFEDAA1ABEGC0BGCG0AA/EAEGHHH/AEAAEAF11BGEAFEGEGCE/EEGGGHGEAEGG/?FHE//EEC/B@@CFFG1??1?1?DDF<F1?/</.>AFA@C@--<0<DBDGHF0;..:0;.CGH.;CEF00990/.A0/99.;..;00;9-.-@9/BF/9B;/--9;9//9//B//99---9A/;-;----;BF/;////FBFB/BF9//;/:/;99://9/://BB//9-
@M05620:37:000000000-D9766:1:1101:14357:7291 1:N:0:71
GAGGCTGCTTTGGCAGAAACTCATAGATTACTGCAACAGTTCCCCCTGGACCTGGAAAAGCTTCTTGCCTGGCTTACAGAAGCTGAAACAACTGCCAATACCCAACTGCATGGCACGCGAAAGCAAATGCTGGCAGAAGACCTCAATCCTGGACAACAGCCGATGCGACATTTGTCACTAATTCTCTCATCTGCCGTTTTCCGCACTACTCTATTCAATGAAACAAGTCTCATCATTTGCACTTCAAATTC
+
>>11>>B>BD@DF1B111A1BBAD33DDD1BE3FB1ABBAGF2BGG/FF0BBBBC01AAB01AFB1BBBF1/AABBFAB111BB@B11B0>/1BBB1B11BBB@BABB11BB00BGEEE/EE/B101BB1B11/<??G1@0<<1@11>@1@B<?10/?00/>>A..CACC<D00===GB0/0==0=D<0;<<0;:-..;.;C..---0;;00;00;0;;09;C0/;;;CFC000009;///;;/B////9/
@M05620:37:000000000-D9766:1:1101:25927:7295 1:N:0:71
ACCACACCTTCTACAATGAGCTGCGTGTGGCTCCCGAGGAGCACCCCGTGCTGCTGACCGAGGCCCCCCTGAACCCCAAGGCCAACCGCGAGAAGATGAGCATCCCAGGTGCGTGGCCCGCTACCTCTTCTGGTGGCCGCCTCCCTCCTTCCTGGCCTCCCGGCGCTGCGCCCTTTCTCCCTGGTTCTCTCTTCTGCCGTTTTCCGTAGGACTCTCTTCTCTGACCTGAGTCTCCTTTGGCACTCTGCAGG
+
CCCCCBCCFFFFGGGGGGGGGGHHGGGEEGHHHGGGGGGGGHGHHGGGGGGGHHGHHHHGGGGGGGGGGGGHGHHGGGGHGHHHHGGGGGGGGGHGGHHHHHHG?FGGGGH1AFGGGHHGGGGGHHHHHHHHHGHGHHCGGGGGGGGGGGGGGGGGGGGGGGG-CFFFFFFFFFFFFFF0FFFFBFFFFFFFFFFFFFFDFFFFFFFFFFBFFFFFFFFFFFFFFFFFFFFFFFFFFFBB:9BFFFFF0;A
@M05620:37:000000000-D9766:1:1101:17189:7295 1:N:0:71
GAGGCTGCTTTGGAAGAAACTCATAGATTACTGCAACAGTTCCCCCTGGACCTGGAAAAGTTTCTTGCCTGGCTTACAGAAGCTGAAACAACTGCCAATGATGCTACCCGTAAGGAAAGGCTCCTAGAAGACTCCAAGGGAGTACAAGAGCTGATGAAACAATGGCAAGTAAGTCAGGCATTTCCGCTTTAGCACTCTTGTGGATCCAATTGAACAATTCTCAGCATTTGTACTTGTAACTGACAATCCAG
+
11>AAA1>FFFFFFFBABFEBGAE3GGHHEFBGFB1F0FADGFHHG0FEGC0G00FGH0ABFFG2GGFHHHHHHAFFFHEHHHGHHHHHFHHHHHHF@GHHGDDF2GHHGFGGH1BCFAHHFHFF1BFGBFGHGHE1BF/??BF12B<00<G@GDDD1GG0<1<1@FCF??<G?FHG00<CGDFHC?.CGG1D0D<GFF0DC.00CGG<FBGFCHHFCGHHH::;CGHH0CGFBF0=0;BG;FGGG0;9BF
@M05620:37:000000000-D9766:1:1101:14342:7312 1:N:0:71
ACCACACCTTCTACAATGAGCTGCGTGTGGCTCCCGAGGAGCACCCCGTGCTGCTGACCGAGGCCCCCCTGAACCCCAAGGCCAACCGCGAGAAGATGAACCCAGGTGAGTGGCCCGCTACCTCTTCTGGTGGCCGCCTCCCTCCTTCCTGGCCTCCCGGCGCTGCGCCCTTTCTCACTGGTTCTCTCTTCTGCCGTTTTCCGTAGGACTCTCTTCTCTGACCTGCGTCTCCTTTGGAACTCTGCCGGTTC
+
BCBCCCBBFFFFGGGGGGGGGGHHGEGBGEHHHGGEDGGCGHHHHGGGGEGFHHHHHHHGGGGGGGGGGGGHGHHGGGGHGHHHHGGGGGDGGGHGHHHHGHGGHGHH1FGHFEHHGGG-AHHHHGHHHHHHGHHGGGGGHGHHGGGGGGGGGGGGGGGGAFFFFFFFFFFFFFFFFFFFFFFFFFFFFFFFFFFFDFFFFFBFADFFFFFFFFFFFFFF9FFFF.@AFFFFFFFFFFFFFFFFF/;=DFA
@M05620:37:000000000-D9766:1:1101:6675:7333 1:N:0:71
ACCACACCTTCTACAATGAGCTGCGTGTGGCTCCCGAGGAGCACCCCGTGCTGCTGACCGAGGCCCCCCTGAACCCCAAGGCCAACCGCGAGAAGATGAAACCAGGTGCGTGGCCCGCTCCCTCTCCTGGTGGCCGCCTCCCTCCTTCCTGGCCTCCCGCCCCTGCGCCCTTTCTCACTGGTTCTCTCTTCTGCCGTTTTCCGTCGGACTCTATCCTATGCCCTGCGTCTCCTTTGGAACTCTGCAGGTTC
+
CCCDDDCCFFFFGGGGGGGGGGHHGGGGHGHHHGGGEGGEGHHHHGGGGGGGHHHHHHHGGGGGGGGGGGGHHHHGGGGHGHHHHGGGGGGGGGHHHHHH2>=/?/=??/?/->FG@->C..<CH/<D</<GDHHDGCGGGGGGGGGGGFGF.AFFGGG-;-9;EFAFFDFFFFFB0:FF/FFFFFF:BFFFFF;BADF.F:.:;BF-;@FF:B0/:::BBFF0:;@A@.:BF0BBBF00:0;BF00;;B0
@M05620:37:000000000-D9766:1:1101:20694:7340 1:N:0:71
ACCACACCTTCTACAATGAGCTGCGTGTGGCTCCCGAGGAGCACCCCGTGCTGCTGACCGAGGCCCCCCTGAACCCCAAGGCCAACCGCGAGAAGATGAACCCAGGTGTGTGTCCTCTTGCCTCTTCTTGTCGCCTCCTCCCTCCTTCCTGGCCTCCCCCTGCTTCGCCCTTTCTCTCTTCTTCTCTCTTCTGCCGTTTTCTCTTCGCCTCTCTTCTCTGCCCTTGGTCCCCTTTGGGACTCTGCTCGTTC
+
CCCCCCCCFFFFGGGGGGGGGGHHGGGGHGHHHGGGGGGGGHHHHGGGGGGGHHHHHHHGGGGGGGGGGGGHHHHGGGGHGHHHHGGGGGGGGGHHHHGB2/////111/00=?1111>1111F1<G11110<<E..<//<./;./0C/00;C.0;.E..-..00;9C..-;CFGG0CF00=0C00;0;BF0B00;../;F00;00...990BF0F09090;.;//;000.;BA09;.:../0;000;-..
@M05620:37:000000000-D9766:1:1101:21341:7407 1:N:0:71
ACCACACCTTCTACAATGAGCTGCGTGTGGCTCCCGAGGAGCACCCCGTGCTGCTGACCGAGGCCCCCCTGAACCCCAAGGCCCACCGCGAGAAGTGGCCCCGGTGTGTGTCCCTCTTCCTCTTCTGGTGGCCGCCTCCTTCCTTCCTGTCCTCCCTTCTCTGCGCCTCCTCCCACCTGTTCTCTCTTCCCCCGTTTTCCGTTGGACTTCCTCCGCTTACCGGACGGTCCTTTGGAACTCTGCAGTTTCTT
+
ABCBCCBCFFFFGGGGGGGGGGHHGGGEHGHHHGGGGGGGGHHHHGGGGGGGHHHHHHHGGGGGGGGGGGGHHHHGGGGHGHHD?FE?><////222???=//><//.<00>F11F01<=1=G0=0=G<C..<--;:C./=C/00</;B00;FF/C/9/000;9--....///:/.../;90;FFFFFF0/9.-:;/:FF.B0:AB00000:0;..;..9:.---9-:9-0:0:/;00;BFFFF0900;00
@M05620:37:000000000-D9766:1:1101:21607:7425 1:N:0:71
ACCACACCTTCTACAATGAGCTGCGTGTGGCTCCCGAGGAGCACCCCGTGCTGCTGACCGAGGCCCCCCTGAACCCCAAGGCCAACCGCGAGAAGATGCCCAGGTGAGTGGCCCGCTACCTCTTCTGGTGGCCGCCTCCCTCCTTCCTGGCCTCCCGGAGTTGCGCCCTTTCTCACTGGTTCTCTCTTCTGCCGTTTTCCGTAGGACTCTCTTCTCTGACCTGAGTCTCCTTTGGAACTCTGCAGGTTCTA
+
BBBBBBBBFFFFGGGGGGEGGFHGGEGBCEHHHGGGDFGFFHHGHGGGEEGGGHHHGHGFEFCGGGGGG@?CHHGGGGGHGHHHHGGGGGCCDGHEGFBGHBGGFHHF?FFACGGGFFGHFHHHHHBDGHGHF@CCDDFEHHDFFFGGGGEFFFEFAD-;9BGGGGFFF/FFFFEFF/F9BB9FFFFFBFB//@AAFEBBDFFDFFFFFFFFFFFFFF/BBFFBFFFFFF//;B/;BFBFFFBF/FFFFFB
@M05620:37:000000000-D9766:1:1101:9539:7458 1:N:0:71
ACCACACCTTCTACAATGAGCTGCGTGTGGCTCCCGAGGAGCACCCCGTGCTGCTGACCGAGGCCCCCCTGAACCCCAAGGCCAACCGCGAGAAGATGAGTGTCCCAGGCCATCTTCCCGCTACCTCTTCTCGTCTCCGTCTCCCCCCTTCCTGGCCCCCCGTAGCTCCGCCCTTCCCTACTGCCGCTCTCTTCTGCCGTTTTCCCTAGGACCCTCTTCTCTTATCTGATTCTCCTTTGGAACTCTCCAGG
+
3>>AAAAAFFFFGGGFGGGGGGHHGEFG4EHHHFFG2AEEAHHHHGGEEEGGDHHHGHHG0E0EFGGGGGEFGHHGGGEGAHHEHGGFFGGGFGH2FG2?222@FH1</?/?<111@<0>--->G1<0==00.<../<....;:;.=:-.;/00/C..=A--.:.;9//;.9--9././/;;;//-99;EF////9//-9.B99;/9B.9;:../;./9BF///9:;/;//;BBFFFFFFFF;9B//;/9/
@M05620:37:000000000-D9766:1:1101:9521:7460 1:N:0:71
ACCACACCTTCTACAATGAGCTGCGTGTGGCTCCCGAGGAGCACCCCGTGCTGCTGACCGAGGCCCCCCTGAACCCCAAGGCCAACCGCGAGAAGATGAGCATCCCAGGTGAGTGGCCCGCTACCTCTTCTGGTGTCCGCCTCCCTCCTTCCTGGCCTCCCGGCGCTGCGCCCTTTCTCACTGGTTCTCTCTTCTGCCGTTTTCCGTAGGACTCTCTTCTCTGACCTGAGTCTCCTTTGGCACTCTGCAGG
+
AABBBBBBFFFFGGGGGGGFGGHHGGGBEGHHHGFGGGGGGHHHHGGGGGGGGHHHHHHFGGGGGGGGGGGHHHHGGGGHGHHHHGGGGGDGGGHGHGHHHFGHHHHFF??10<1<F<FF?F?DHGHFHDDGF0<.<D.-ADGHCCHGHHHGFFFFGGGGG??--;D-AD=DFFF/B99/;BFF/;BFFFFBFFFFFF=DDFE/99BA.D/;BFFFFFFFFFF/FFFFFFFFFFFBBB/;B9BFFFFE/;9
@M05620:37:000000000-D9766:1:1101:4857:7475 1:N:0:71
ACCACACCTTCTACAATGAGCTGCGTGTGGCTCCCGAGGAGCACCCCGTGCTGCTGACCGAGGCCCCCCTGAACCCCAAGGCCAACCGCGCGAAGATGCGCATCCTAGTTGGGTGGCCCCCTCCCTCCTTTCGGGCCTCCCTCCGCCCTTCCCGGCCTCACGGCGTTGCGCCCTTTCTCTTTGGCTCTGTCCTCTGTTGTCTTACGTAGGCCTCTTTTCTCTGTCTTGAGTCTCTAGATCCGCTCTGCCGG
+
BBBBBBB>BFFFGGFGGGBGGGHHGGGA4EHGGBFF?EEEDHHHHGG0AEEGGHGHHHHAE@EGGGGGGGGHHHHGGGGHGHHHHGGGGG//BB@/111/?>/>0>D11<11>>EFH<.-=C.CEH/.;G00.:=-;..;E//C...--/;F/.--;DF;AAA99---9-;.--;;F///;;///9/;//;/;BF////:/;F;/.;/;;/;FF9;BF/9B/;/;////9;/;/9///;//...-.B//--
@M05620:37:000000000-D9766:1:1101:26447:7477 1:N:0:71
ACCACACCTTCTACAATGAGCTGCGTGTGGCTCCCGAGGAGCACCCCGTGCTGCTGACCGAGGCCCCCCTGAACCCCAAGGCCAACCGCGAGAAGATGAACCCAGGTGCGTGGCCCGCTCCCTCTTCTGGTGGCCGCCTCCCTCCTTCCTGGCCTCCCGGCGCTGCGCCCTTTCTCACTGGTTCTCTCTTCTGCCGTTTTCCGTAGGACTCTCTTCTCTGACCTGCGTCTCCTTTGGAACTCTGCCGGTTC
+
BBB@ABBB4BBFFGFGGGCGGGHHGEGGAEHGGFFGDFAA?GHGHGFGEGFGGHGHHHHGGCCEGGGGGG1GHHHGGEEGGHHHEEGGGGCGGGHHGHHGHHD/?FFF1<F/@CFHGCC-AEHHHB=GGHHFDF:CC:ADGGGGGFFBFGG/FGGFGE.---@BADFCFFFFFFFF/9F/./BFFFFF9BFFFFFDAAFFEFD/;.;9BFFFFF/FFFFF/BB/.9>A;DFFFFFFEEBFFFFE/99=@A9
@M05620:37:000000000-D9766:1:1101:20515:7482 1:N:0:71
CCTGCACCTTCTAAATCGCACAGGTCTGACCTCCCGTGCCGAATTCCTATCTCCTACTCCGTCCCCCCCTTGAAACAAATAACAACAACTCCTACACGTCCCCTGTACCTATTTCCGCACCCAGTTATGTAGTCTTGCAGCTTCGTACGAGTTATTCATTCTTTACCACCATTCTTCCCATTTTAATTTTCTTTCCCCTTCTTTGTGCCTGTCTTCCTCTTTGTCTCTCACCCTTCCCCCTTTCCTGTCTC
+
>>1>A>BBCFBD3BFABFGGGG0BA1ABAFHHCHGFF0BAAAAFCG1D22BGFFGF1BBGEFF/A/A>>EFF11@FHEC1B1B11?F/F1BB11110/0//??0<BBBGG1B1222////<?//1@221@@22>22111110<1/?0/-..>.111111>1110=000<<.00=0=00/00;0000;0;<GG0000://.;00000/0;000/0;0000;090;0000=0;C99F/:/CA;-:;///9//9
@M05620:37:000000000-D9766:1:1101:21961:7496 1:N:0:71
ACCACACCTTCTACAATGAGCTGCGTGTGGCTCCCGAGGAGCACCCCGTGCTGCTGACCGAGGCCCCCCTGAACCCCAAGGCCAACCGCGAGAAGATGCCCAGGTGAGTGGCCCGCTACCTCTTCTGGTGGCCGCCTCCCTCCTTCCTGGCCTCCCGGCGCTGCGCCCTTTCTCACTGGTTCTCTCTTCTGCCGTTTTCCGTAGGCCTCTCTTCTCTGACCTGAGTCTCCTTTGGAACTCTGCAGGTTCTA
+
BBBBBBBBCFFFGGGGGGGGGGHFGAEBCEHFGGGGGGGGGHGGHGGGEEEGGHHHHHHGEGGGGFGGGEF?CEGGGAAGFEHHHGGEGGGC@FGHFHHGHHHGHHHHHHGGHHGGG-AGHHHGHHHHHHGHHGGGGGHGHGGHHGGGGGGFGFGGGG-@FFFFFFFFFFFFFFFFFFFFFBFFFFFFFFFFFFFFFFFFFF.AD/;FFFFFFFFFFF/FFFF/BFFFFFFFFFFFFFFFFFFFFFFFFFB
@M05620:37:000000000-D9766:1:1101:18080:7533 1:N:0:71
ACCACACCTTCTACAATGAGCTGCGTGTGGCTCCCGAGGAGCACCCCGTGCTGCTGACCGAGGCCCCCCTGAACCCCAGGGCCAACCGCGCGAAGACGAACCCTGGTGCGTGGCCCGCTTCCTCTTCTGGTGGCCGCCTCCCTCCTTCCTGGCCTCCCGGCGCTGCGCCCTTTCTCACTGGTTCTCTCTTCTGCCGTTTTCCGTCGGACTCTCTTCTCTGCCCTGCGTCTCCTTTGGAACTCTGCCGGATC
+
BBB3AABBFFFFGFGGDGGGGFHGG22B4EGH3FFEEGGGGHHHHGGGDEGGGHGFHHGGCGGGGDGGGGG1F?GGE>/?>/?EHE//CG/<<B//0</>/<<0>G10<-..-@HA@GG.CGH000CG0:0;D..--99.EABB.;BBF0;/..;.999=B;-;=DB??B=FFFBBBBFFF9BFFFF/9BFFF/B-;A/ABF?:.;--->//FFB9BFBF//./9.@;@.9FB9BFFFFFFFFEF/@@-9-
@M05620:37:000000000-D9766:1:1101:13859:7626 1:N:0:71
ACCACACCTTCTACAATGAGCTGCGTGTGGCTCCCGAGGAGCACCCCGTGCTGCTGACCGAGGCCCCCCTGAACCCCAAGGCCAACCGCGAGAAGATGCCCAGGTGAGTGGCCCGCTACCTCTTCTGGTGGCCGCCTCCCTCCTTCCTGGCCTCCCGGAGCTGCGCCCTTTCTCACTGGTTCTCTCTTCTGCCGTTTTCCGTAGGACTCTCTTCTCTGACCTGAGTCTCCTTTGGAACTCTGCAGGTTCTA
+
AABBAAABFFFFGGGFFGGGGGHHGGGGGGFHGFGGEGGCEGGHHGGGDGGGHHGHGGHGGCGGGGGFGGGG3FGEGGGHGHHHHGGFGGGGCDHCGDFGFFHGHHFHHHGGHHGGGCGHHHHHHHFDHHGHHGGGGGHGHHGHHGGGGFFGGGGGD?9BDGFGGGFFFFFFFFFFFFEFFFFFFFFFFFFFFFDFFFFFFFFFF/BFFFFFFFFFFBFFFFFB9BFFFFFFFF/9FFFFFFFFFFFFFF;
@M05620:37:000000000-D9766:1:1101:10444:7656 1:N:0:71
ACCACACCTTCTACAATGAGCTGCGTGCGGCTCCCGAGGAGCACCCCGTGCTGCTGACCGAGGCCCCCCTGAACCCCAAGGCCAACCGCGCGAAGATGAACCCAGGTGCGTGGCCCGCTCCCTCTTCTGGTGGCCGCCTCCCTCTTTCCTGGCCTCCCGGCGCTGCGCCCTTTCTCACTGGTTCTCTCTTCTGCTGTTTTCCGTTGGACTCTCTTCTCTGCCTTGCGCCTCCTTTGGAACTCTGCGGGTTC
+
AAAAAAA11BCFGFGGGG1AFGHHGFG00EEEFABE/EF?/GHFHGGA/EFGBHFHHHF/E@?EGGGGGEAGHHHGGCGHGHHHGGGGGG/BCGG?FGHHHH.<>FG<<<>CGC.C@-:-;EFCCG0;CFGGCGF?@@9AE9FF/;;B99C/AFGFG-;9@@-99B@?B@@FFFFB/B/BFFFFFFF/;BFFFF/;;BFFF/-B/-A9BFFBBFF:///;/99;9/--;-;AFFFFB/BFF/;//-;@-A-
@M05620:37:000000000-D9766:1:1101:20026:7665 1:N:0:71
ACCACACCTTCTACAATGAGCTGCGTGTGGCTCCCGAGGAGCACCCCGTGCTGCTGACCGAGGCCCCCCTGAACCCCAAGGCCAACCGCGAGAAGATGAACCCAGGTGCGTGGCCCGCTACCTCTTCTGGTGGCCGCCTCCCTCCTTCCTGGCCTCCCGGCGCTGCGCCCTTTCTCACTGGTTCTCTCTTCTGCCGTTTTCCGTAGGACTCTCTTCTCTGACCTGCGTCTCCTTTGGAACTCTGCCGGTTC
+
CCCDDDDCFFFFGGGGGGGGGGHHGGGBCEHHHGGGGGGGFHHHHGGGGGGGHHGHHHHGGGGGGGGGGGGHGHHGGGGHGHHHHGGGGGGGGGHGFHHHHHGGHGHH1AFEDGHHGGG-CHHHHHHHHDHHGHHGGGGGHGGGGGGGGGGGGGGGGGGGACFFFFFFFFFFFFFHFFFFFFFFFFHFFFFFFFFFDFFFFFFFFFFFFFFFFFFFFFHH0BBFF?@DFFFFFFFFFFFFFFFFF0;BDF.
@M05620:37:000000000-D9766:1:1101:6086:7686 1:N:0:71
ACCACACCTTCTACAATGAGCTGCGTGTGGCTCCCGAGGAGCACCCCGTGCTGCTGACCGAGGCCCCCCTGAACCCCAAGGCCAACCGCGAGAAGATGAACCCAGGTGCGTGGCCCGCTCCCTCTTCTGGTGGCCGCCTCCCTCTTTCCTGGCCTCCCGGCGCTGCGCCCTTTCTCACTGGTTCTCTCTTCTGCCGTTTTCCGTAGGACTCTCTTCTCTGCCTTGCGTCTCCTTTGGAACTCTGCAGGTTC
+
BBBAABB>FFFFGGGGGGBBG5FGEABBAEHHGFFECEGCFHHHHGGGGGGGHHHHHHHEEGGGGEEGGGGHGFGGGGFHAEHHHGG/CC<B?DHFFHHHHH/??FHG1<FG@D0>A><@DGHHHH=DHHHHGHHGGCGGGGGG/9;F;FGF.FFGG9=ABG-@BF?BF?BFFFFF/BFBFBBFFFF/:BFFFF9@;DFFF/AF.;D9BFFFFFFFFBFFBF/;:/;;9.BBFFFFFFFFFFFFF/;AFF/
@M05620:37:000000000-D9766:1:1101:25479:7693 1:N:0:71
ACCACACCTTCTACAATGAGCTGCGTGTGGCTCCCGAGGAGCACCCCGTGCTGCTGACCGAGGCCCCCCTGAACCCCAAGGCCAACCGCGAGAAGATGCCCAGGTGAGTGGCCCGCTACCTCTTCTGGTGGCCGCCTCCCTCCTTCCTGGCCTCCCGGAGCTGCGCCCTTTCTCACTGGTTCTCTCTTCTGCCGTTTTCCGTAGGACTCTCTTCTCTGACCTGAGTCTCCTTTGGAACTCTGCAGGTTCTA
+
DDDDDDCCFFFFGGGGGGGGGGHHGGGGHGHHHGGGGGGGGHHHHGGGGGGGHHHHHHHGGGGGGGGGGGGHHHHGGGGHGHHHHGGGGDGGGGHHHHHHHHAGHHFGGHGGHHCGFGGHHHHHHHHHHFFGHGGGGGHGHHGHHGGGGFFGGGGGGAFGGAFFBGFFFFFFFFFFFFFFFFFFFFFFFFFFFFDFFFFFFFFDAFFFFFFFFFFFFFFFFFFFFFFFFFFFFFFFEFFFFFFFFFFFFFF
@M05620:37:000000000-D9766:1:1101:4028:7712 1:N:0:71
ACCACACCTTCTACAATGAGCTGCGTGTGGCTCCCGAGGAGCACCCCGTGCTGCTGACCGAGGCCCCCCTGAACCCCAAGGCCAACCGCGAGAAGATGAACCCAGGTGAGTGGCCCGCTACCTCTTCTGGTGGCCGCCTCCCTCCTTCCTGGCCTCCCGGCGCTGCGCCCTTTCTCACTGGTTCTCTCTTCTGCCGTTTTCCGTAGGACTCTCTTCTCTGCCCTGCGTCTCCTTTGGAACTCTGCAGGTTC
+
BABBBBB3FFFFGFGGGGGBGGHHGGGAF?GGHGGGEGGGGHHHHGGGEFGGHGHHHHHGFGCGGGGGGGGGHHHGGGEHGHHHFGGGGGG//C?FHHHHHEDF//?G1?<GFGHHGGG--CGHHHHHFGHHGGHGGGGGHGHH;CFGGGGEGGGGGEGCA?9;@DF-A@BFFFFFFFFFFFFFFFF/BFFFFF;;DFBEFFB9;;DFFFFFFFFBBFFF/BEFA.BDFAFFFFFFFBFFFFFFFFFAFFB
@M05620:37:000000000-D9766:1:1101:21470:7719 1:N:0:71
GAGGCTGCTTTGGAAGAAACTCATAGATTACTGCAACAGTTCCCCCTGGACCTGGAAAAGTTTCTTGCCTGGCTTACAGAAGCTGAAACAACTGCCAATGATGCTACCCGTAAGGAAAGGCTCCTAGAAGACTCCAAGGGAGTAAAAGAGCTGATGAAACAATGGCAAGTAAGTCAGGCATTTCCGCTTTAGCACTCTTGTGGATCCAATTGAACAATTCTCAGCATTTGTACTTGTAACTGACAAGCCAG
+
ABBCBCFCFFFDGGGGGGGGGGHHHGHHHHHGHHFHFHHGHGGHHGGGHGHHHHHGGGHHFGHHHHHHHHHHHHHGHHHHHHHHHFFFGFGHHHHGHHHHHHBGGHHHHFF@FH3BFFGHHFHGCFDFFDFGGHHGF?F<FFDGHHHFG?GHFGBDHHFGHH@2@GHHF?FFGFFHG0??1FGHHGFCA.1<>=D<GFFGGGAFGHHFCGHHHFFFG:C:GHHCGGFGGFGGGFF9FBFCFFCFFF.;;FF
@M05620:37:000000000-D9766:1:1101:16018:7732 1:N:0:71
ACCACACCTTCTACAATGAGCTGCGTGTGGCTCCCGAGGAGCACCCCGTGCTGCTGACCGAGGCCCCCCTGAACCCCAAGGCCAACCGCGAGAAGATGCCCAGGTGAGTGGCCCGCTACCTCTTCTGGTGGCCGCCTCCCTCCTTCCTGGCCTCCCGGCGCTGCGCCCTTTCTCACTGGTTCTCTCTTCTGCCGTTTTCCGTAGGACTCTCTTCTCTGACCTGAGTCTCCTTTGGAACTCTGCAGGTTCTA
+
CCCCDDDDFFFFGGGGGGGGGGHHGGGEEGHHHGGGGGGGGHHHHGGGGGGGHHGHHGHGGGGGGGGGGGGHHHHGGGGHGHHHHGGGGGCGGGHHHHHHHHHGHHHHHHGGHHGGGGGHHHHHHHHHHHGHHGGGGGHGHHGHHGGGFGGGGGGGGG-ADFFFFFFFFFFFFFFFFFFFFFFFFFFFFFFFFFFFFFHFFFFFFFEFFFFFFFFFFFFFFFFFFFFFFFFFHFFFFFFFFFFFFFFFFFB
@M05620:37:000000000-D9766:1:1101:6965:7737 1:N:0:71
ACCACACCTTCTACAATGAGCTGCGTGTGGCTCCCGAGGAGCACCCCGTGCTGCTGACCGAGGCCCCCCTGAACCCCAAGGCCAACCGCGCGAAGATGAGCTTCCCAGGCGCGTGGCCCGCTCCCTCTTCTGGTGGCCTCCTCACTCCTTCCTGGCCTCACGGCGCTGCGCCCTTTCTCCCTGGTTCTCTCTTCTGCCGTTTTCCGTCGGCCTCTCTTCTCTGTCCTGAGTCTCCTTGTGCGCTCTGCAGG
+
BBABBBBBFFFFGGGGGGGGGDGHG2EAAAFGGCFAGGCEEEGF1EEGDEGAGHFHFHFGGGGEFGGCEEAGHHHFEEGHGHHHHEGGCC/CFGGCGH1?G11<<0??F/ADGCGGGG.<=A-;EHHHH0;CH;/:;9:;E/C0.;;BFGGGGGGFGGF9CEFGFFFAFFFFFFFFFFFB9;9EFFF9/;/;BFFB;FFFFFF;F9FA-;FFFF9;;FF/////;9;//;/;FF//9/;/;.-;A.///F.
@M05620:37:000000000-D9766:1:1101:26530:7752 1:N:0:71
ACCACACCTTCTACAATCAGCTGCGTGTGACTCCCGAGGAGCACCCTGTACTGCTGACAGAGGCTCCCCTGAACCCCAAAGCCAACCGCCAGAAGCTGAGCATCCCAGGAGCGTGGCCCGCTACATCTTCTGGTGACCGCCTCACTCCTTCCTGGCCTCCCGGAGCTGCGCCCTTTCTCTCTGGTTCTCTCTTCTGCCGTTTTCCCTAGGCCTCTCTTCTCCGACCTGAGTCTCCTTTGGCCCTCTCCCGG
+
>>>AA>AAFFFFGGG1F1BBFGH1E0BEA32DDFHA0E///B/BGG/FG2D22BFAFG1FBF/E/BBFEHG01BFEEG/0BFFF0/?/>>>>0B>1BF1BF1BFF/1F////////<FH//<<<1?FFGH111?01<F-@@AF1>=DG0G0G00CGCGG.C.--:;.;:9?CG@/00;F0000090;CFG90;;C00;:9;BEBB/;/-//99A;FFFFFFFF@?=AB/;BFFEBFBFBB//9:A-B//;;
@M05620:37:000000000-D9766:1:1101:4346:7766 1:N:0:71
ACCACACCTTCTACAATGAGCTGCGTGTGGCTCCCGAGGAGCACCCCGTGCTGCTGACCGAGGCCCCCCTGAACCCCAAGGCCAACCGCGAGAAGATGCCCAGGTGAGTGGCCCGCTACCTCTTCTGTTGGCCGCCTCCCTCCTTCCTGGCCTCCCGGAACTGCGCCCTTTCTCACTGGTTCTCTCTTCTGCCGTTTTCCGTAGGACTCTCTTCTCTGACCTGATTCTCTTTTGCAACTCTGCAGGTTCTA
+
3AAABBABFFFFGGGGGGGGGGHHGEFGCDHHHGGFEEGCGHHHHGEGEEGFFGGHHHHGGGGGGGGGGGGHHHHGGGGGGHHHHGGGGGGGCFH2>F<GHEC/?1?0?1/?G/<CG-CFDGHHG<G0=<.<C-AD.:GCCH.;CGFF0;C;BFGCA---;00;9DGFFF/;BFF9BF.B/9FBBBFBBFBF/;9;BAFB.;;DDB9::BFFFFBF//;F:BB//9BBFFFFBF////;/9/:9B.9/9B;
@M05620:37:000000000-D9766:1:1101:24365:7769 1:N:0:71
ACCACACCTTCTACAATGAGCTGCGTGTGGCTCCCGAGGAGCACCCCGTGCTGCTGACCGAGGCCCCCCTGAACCCCAAGGCCAACCGCGAGAAGATGAACCCAAGTGCGTGGCCCGCTCCCTCTTCTGCTGGCCGCCTCCCTCCTTCCTGGCCTCCCGGCGCTGCGCCCTTACTCACTGGTTCTCTCTTCTGCCGTTTTCCGTAGGACTCTCTTCACTGGACTGCGTCTCCTTTGGAACTATGCAGGATC
+
ABCCCCBBFFFFGGGGGGGGGGHHGGGGHGHGHGGGGGGGGHHHHGGGGGGGHHHHHHHGGGGGGGGGGGGHHHHGGGGHGHHHHGGGGGGGGGHGHHGHG/D//?FF1//<>@CCCFG-AEGHFHHHH00<FGHCDGGGHGGGGG0FGBCFFGGGEGBGG-C-BF==DFFB/;B//;FFF/BFFFFFFFFFFFFF..;EFFFF.;A/BFFFFFFF/;;B//;BEBDFFFBB/////;B9B/BFF//;./9
@M05620:37:000000000-D9766:1:1101:7370:7770 1:N:0:71
ACCACACCTTCTACAATGAGCTGCGTGTGGCTCCCGAGGAGCACCCCGTGCTGCTGACCGAGGCCCCCCTGAACCCCAAGGCCAACCGCGAGAAGATGCCCAGGTGAGTGGCCCGCTACCTCTTCTGGTGGCCGCCTCCCTCCTTCCTGGCCTCCCGGCGCTGCGCCCTTTCTCACTGGTTCTCTCTTCTGCCGTTTTCCGTAGGACTCTCTTCTCTGACCTGAGTCTCCTTTGGAACTCTGCAGGTTCTA
+
BBBCDCBCFFFFGGGGGGGGGGHHGGGGHGHHHGGGGGGGGHHHHGGGGGGGHHHHHHHGGGGGGGGGGGGGHHHGGGGHGHHHHGGGGGGGGGHHHHHHHHEFGHF=FFGGHHCGGGGHHHHHHFHHHFGHHGGGGGHGHHGHHGGGFGGGGGGGGF-<A=9BDFFFFFFFFFFFFFFFFHFFFFFFFFFFFFFFFFFFFFF?DBFFFFFFFFBFFFFFFFFFBFFFFFFFFFFFFFFFFFFFFFFFFF<
@M05620:37:000000000-D9766:1:1101:22259:7775 1:N:0:71
ACCACACCTTCTACAATGAGCTGCGTGTGGCTCCCGAGGAGCACCCCGTGCTGCTGACCGAGGCCCCCCTGAACCCCAAGGCCAACCGCGAGAAGATGAACCCAGGTGAGTGGCCCGCTACCTCTTCTGGTGGCCGCCTCCCTCCTTCCTGGCCTCCCGGCGCTGCGCCCTTTCTCACTGGTTCTCTCTTCTGCCGTTTTCCGTAGGACTCTCTTCTCTGACCTGCGTCTCCTTTGGAACTCTGCAGGTTC
+
ABABB?ABFFFFGGGGGGGGGGHGGFGGHGHHHGGGGGG?FGGHHGGGGGGGHHHHHHHGEG@FGGGGGGGCGFHGGGGHGHHHGGGEGG@FCAFFGHGHHHACGGHHHGHHGGHHGGDCGHHHHHHHFGHHDGHCGGGGHGHHGGGGGGGGGGGGGGGG-?DFFFFFFFFFFFFFFFFFFFFFFFFFFFFFFFFFAFFFFFFFFFFFFFFFFFFFFFFFFFFFF.;9:?FFFFFFE/FFFFFFFBFFAFB
@M05620:37:000000000-D9766:1:1101:4331:7780 1:N:0:71
ACCACACCTTCTACAATGCGCTGCGTGTGGCTCCCGAGGAGCACCCCGTGCTGCTGACCGAGGCCCCCCTGAACCCCAAGGCCAACCGCGCGAAGATGCCCAGGTGAGTGGCCCGCTACCTCTTCTGGTGGCCGCCTCCCTCCTTCCTGGCCTCCCGGCGCTGCGCCCTTTCTCACTGGTTCTCTCTTATGCCGTTTTCCGTAGGACTCTCTTCTGTGACCTGAGTCCCATTTGGAACTCTGCAGGTTCTA
+
BBABBBB3BFFFGGGFGG4AEEGGGEEAAEHHGBFE?FGGGHHHHGG0EEFGHHHFHHH>>EEGGEGGGGGCFGHGGG/GGC/FGGGGGG/>BDG?FGD<GFACGFDFGHAF<GG-A-<<GGHBCHHHGHDFFCCAFG.EFGG/;F/FFGGFBFGGGG--;@BFFFFFFF/9FFBFFFFFF/BFFFFF/;BBFCA.:EFFFFFFF/BFFFFBFFF/;B/FFFF/;BB/9/;:FFFFFFFFFFFFFFFFFFB
@M05620:37:000000000-D9766:1:1101:18272:7817 1:N:0:71
ACCACACCTTCTACAATGAGCTGCGTGTGGCTCCCGAGGAGCACCCCGTGCTGCTGACCGAGGCCCCCCTGAACCCCAAGGCCAACCGCGAGAAGATGAGCATCCCAGGTGCGTGGCCCGCTACCTCTTCTGGTGGCCGCCTCCCTCCTTCCTGGCCTCCCGGCGCTGCGCCCTTTCTCCCTGGTTCTCTCTTCTGCCGTTTTCCGTAGGACTCTCTTCTCTGACCTGAGTCTCCTTTGGCCCTCTGCCGG
+
AAA1AAAAFFFFGFGF3GGFGCHFGAAA00BB1AF0AEGECHGFHGGG?EGGEGEFHGBF@E?EGCGGGEF0EEHGGE/F>/GHCF/<CC//<C<C>?1FGGG????FCGF1@GG-CHHCGGGGHHHFHDFGHDGGHF-;@ECGGGGFGFFFGBFFAGGGGGGA;>?@B@-B@@FFFFFFFFFF/BFFFFFFFFFFFF@BFFFFBBFFFF/9BFFFFFFFBFF/;B9BBBBFFFFB////;/:AAFBF99-
@M05620:37:000000000-D9766:1:1101:25818:7823 1:N:0:71
ACCACACCTTCTACAATGAGCTGCGTGTGGCTCCCGAGGAGCACCCCGTGCTGCTGACCGAGGCCCCCCTGAACCCCAAGGCCAACCGCGAGAAGATGCCCAGGTGAGTGGCCCGCTACCTCTTCTGGTGGCCGCCTCCCTCCTTCCTGGCCTCCCGGAGCTGCGCCCTTTCTCACTGGTTCTCTCTTCTGCCGTTTTCCGTAGGACTCTCTTCTCTGACCTGAGTCTCCTTTGGAACTCTGCAGGTTCTA
+
AAA>AAAAFFFFGDGG3GF1GGHHGFGA00GFAFFEFGGGEGHHH?EEAEEGFHFHHHGGG/>?FGGGGGAGFHHGGGEH/GHHHGG/BCCCCGFHGHGHHHHGHHH0GFFGHHGGGGGHHHHHHHHHHHGHHGGGGGHGHHGHHGGGGGGGGGGGGG-AAGGGGGF@@FFFFFFFFFFFFFFFFFFFFFFFF@AFFFFFFFFFFFFFFFFFFFFFFFFFFFFFFFFFFFFFFFFFFFFFFFFFFFFFFFB
@M05620:37:000000000-D9766:1:1101:11332:7864 1:N:0:71
GCTGCTGCTTTTGAATCCACTGCCAAGCCCGGGACCACAGATCGGAAGCGCACACGTCTGAACTCCAGTCACGAATTCGTATCTCGTATGCCGTCTTCTGCTTGAAAAACAACACAACAATGTAACGTCCGACACCACTCGCCTCCGACTCCACCAACCATGCATATCATTAAAGCTAATCCGGAGTCCAACCACATGCAGAACCCCGAACGCCGAACCCCACATGAATTGTTAATTTGAAACGTCCAAGC
+
>>>>A11BBFB11AB3BABBBB1B11BBFA0AA0A/G//BABFC/BFF/EG?EAHGBFGGGHHDFG@1DBFGFEEGGHGBFGH2B0F?GHHHE?>FFBFFGHHCB1BF0EG//</<?/?/112@@2/0/?////>///10<--.>..---<//<.<....00:0000000::000000000;.:;-.9000/..;.009900/9;-9-99-------9------//////9/99B/;/;//9;---:-//-
@M05620:37:000000000-D9766:1:1101:19167:7871 1:N:0:71
ACCACACCTTCTACAATGAGCTGCGTGTGGCTCCCGAGGAGCACCCCGTGCTGCTGACCGAGGCCCCCCTGAACCCCAAGGCCAACCGCGAGAAGATGACCAGGTGAGTGGCCCGCTACCTCTTCTCGTGGCCGCCTCCCTCCTTCCTGGCCTCCCGGCGCTCCGCCCTTTCTCACTGGTTCTCTCTTCTGCCGTTTTCCGTCGGACTCTCTTCTCTGACCTCTGTCTCCCTTGGAACTCTGCAGGTTCTA
+
BBAAAABBFFFFGGGGFGGGGDHHGEEEH2GHEFGDDGGEGHHHHGGGEFGGHHGGHHHGGGGGGFGGGGGFHFHGGGGHGGHHGGFEGGGCCDFGDB11F10/1?GF1<//GH-CC<A<FGGBDH0.<<.C.-;-AE.EFHA/00/B0/.A9FAA.--;--.9.A.BBBFFFF/;//:BFBFFFFFF/;///;AAFFF/.;.-9---BFFF//:BF////9/9;///;B/.B.//99/;BB//;.F9FF/
@M05620:37:000000000-D9766:1:1101:17520:7919 1:N:0:71
ACCACACCTTCTACAATGAGCTGCGTGTGGCTCCCGAGGAGCACCCCGTGCTGCTGACCGAGGCCCCCCTGAACCCCAAGGCCAACCGCGAGAAGATGCCCAGGTGAGTGGCCCGCTACCTCTTCTGGTGGCCGCCTCCCTCCTTCCTGGCCTCCCGGCGCTGCGCCCTTTCTCACTGGTTCTCTCTTCTGCCGTTTTCCGTAGGACTCTCTTCTCTGACCTGAGTCTCCTTTGGAACTCTGCAGGTTCTA
+
BBB?BBBBFFFFGGGFFGGFGCHHGBEB42FF3FFA?EGGDHHHHGGGDEEGFHFHHGGEEGCGGDGGGGGEGFHGGEEHECHHHG<EFGB<@DGF2GFFHGHGFHHHHHGGGHGGGCFHHHHHHHGHHHGHHGGGGGEGHHGHHGGGGEFFGGGG?DAADFFFFFFFAFBFFFFFFFFFFFFFFFFFFFFFFFFFFFFFFFFFFFFFFFFFFFFFFF/FFFF/BFFFFFFFFFFBBFFFFFFFFFFFFFB
@M05620:37:000000000-D9766:1:1101:7083:7941 1:N:0:71
ACCACACCTTCTACAATGAGCTGCGTGGGGCTCCCGAGGAGCACCCCGTGCTGCTGACCGAGGCCCCCCTGAACCCCAAGGCCAACCGCGAGAAGATGAACCCAGGTGCGTGGCCCGCTCCCTCTTCTGGTGGCCGCCTCCCTCCTTCCTGGCCTCCCGGCGCTGCGCCCTTTCTCACTGGTTCTCTCTTCTGCCGTTTTCCGTTGGACTCTCTTCTCTGCCCTGCGTCTCCTTTGGAACTCTGCTGGTTC
+
CCCCCCCAFFFFGGGGGGGGGGHHGGGEGGGGHGGGGGGGGHHHHGGEGEGGHHHHHHH?EFGGGGGGGGGHGHHGGGGHGHHHHGDFGG>DFGHGHHGHHHGFGGHG1AFDAFHHGAACGGHHHG<CGGHHGHHFGGGGGGGG:;CGFFGGGGGGG.;?-9:;@DAFFDAFFFFF0BFFFFFFFFF0;BFFFF;@DFFFFBAB0:90BFFFFFFBFFFFBF.;.9;:9.;BFFFFFFFFF0BFF0;BBF0
@M05620:37:000000000-D9766:1:1101:24824:7944 1:N:0:71
ACCACACCTTCTACAATGAGCTGCGTGTGGCTCCCGAGGAGCACCCCGTGCTGCTGACCGAGGCCCCCCTGAACCCCAAGGCCAACCGCGAGAAGATGCCCAGGTGAGTGGCCACCTACCTCTTCTGGTGGCCGCCTCCCTCCTTCCTGGCCTCCCGGCGCTGCGCCCTTTCTCACTGGTTCTCTCTTCTGCCGTTTTACGTAGGACTCTCTTCTCTGACCTGAGTCTCCTTTGGAACTCTGCAGGTTCTA
+
BBCCCCCCFFFFGGGGGGGGGGHGGEEECEHHHGGGEGGGEHHHHGGGDEGGGHGHHHGGGGGGGGGGGGGGHHHGGGGHGHHHHGGGGGGGGGHHFHH22GGFGHGF?1?F01FFH1F0DHFHHHHF<F?HCCGGGGGFHHGHGHGGHEHHHE.AD?:9?--;@AFFFF/9FB/BFFFBFFFFFFF/FFFFBD9:FF/FF./;./;FFFFFFF/FFF/;BF./::BFFFB/;:FBBFB/;FFBFF.B/;;
@M05620:37:000000000-D9766:1:1101:11034:7947 1:N:0:71
GAGGCTGCTTTGGAAGAAACTCATAGATTACTGCAACAGTTCCCCCTGGACCTGGAAAAGTTTCTTGCCTGGCTTACAGAAGCTGAAACAACTGCCAATGTTCTACAGGATGCTACCCGTAAGGAAAGACTCCTAGAAGACTCCAAGGGAGTAAAAGAGCTGATGAAACAATGGCAAGAAAGTAAGGCATTTCCGCTTTAGCACTCTTGTGGATCCAATTGAACAATTCTCAGCATTTGTACTTGTAACTG
+
>3AA>>CACBB4F4BB4GBGGGHHHGGHHFBADB4BFHAFGABA2BAA2CBBFGEB332BBDGDFGFA3B3BAFG335BDGG3BF33F3B1FGHHGGHHHG4B@BGB33BBB?BBBBBE?//E3?GG03BBB3BBBBFGF33?2BBD?/????@>22?@@@<@<@>D>?<?1<<?<?<00?111==<>G11<1=.<.<.00=0<0===D<:;;0:;0C;;;:CH0G0;0=00;;FFGGG;;C0;09;;;0;
@M05620:37:000000000-D9766:1:1101:23599:7964 1:N:0:71
GAGGCTGCTTTGGAAGAAACTCATAGATTACTGCAACAGTTCCCCCTGGACCTGGAAAAGTTTCTTGCCTGGCTTACAGAAGCTGAAACAACTGCCAATGATGCTACCCGTAAGGAAAGGCTCCTAGAAGACTCCAAGGGAGTAAAAGAGCTGATGAAACAATGGCAAGTAAGTCAGGCATTTCCGCTTTAGCACTCTTGTGGATCCAATTGAACAATTCTCAGCATTTGTACTTGTAACTGACAAGCCAG
+
CBBCCCFCFFFFGGFGGGGGGGHHHHHHHHHHHHHHHHHHHHHHHGGGHHHHHHHHHHHHHHHHHHHHHHHHHHHHHHHHHHHHHHGHHHHHHHHHHHHHFH4FDGHHFF>>EGB3FGFAABFA3B?GGGGH33BG3BF/GDFGFGFDF2GGBDGHHHHFHH2@2FGHF1?FF=FGG00=F>1GGG.<CFB1<0<GH=00G<EHCGFG0G0CFG0GHGFGHGGC:C0<CGCCFFFF;;FGFFF0FG9C.CC
@M05620:37:000000000-D9766:1:1101:21528:7972 1:N:0:71
GAGGCTGCTTTGGAAGAAACTCATAGATTACTGCAACAGTTCCCCCTGGACCTGGAAAAGTTTCTTGCCTGGCTTACAGAAGCTGAAACAACTGCCAATGATGCCACCCATCCGGACATGATCATCGACGACTACCCAAGCGAACAAGCGCTAATGACACCACGGCAAGTACATCAGGCATTTACAAATTAGCACTCTTGTAGATCCAATAGCCCAATTCTCCGCCTTTGTCCTTGTAACTGACACGCCAG
+
>AAABAFBFFFFGGGGFGBFFGHHHHGHHHHHHHHFHHHDFHHHHGEGHGHHHHHHHHHHHHHHHHHHHHHHHHFHHHHGHHHFGHFHHC1GHHHHF333FFD43BFFG1B311/?>/3B?4BFFB33/>/C?/FGH2///?/>D@G0/?<F//?11<<<F>.<-A-AC<<00=<DG<GEH0GCG0;000<:G0:::G0CC00;0;BFFF0900;.;CFG0C9...;99F90CFFFFFFBFB/9B/.9:.9
@M05620:37:000000000-D9766:1:1101:21034:7982 1:N:0:71
ACCACACCTTCTACAATGAGCTGCGTGTGGCTCCCGAGGAGCACCCCGTGCTGCTGACCGAGGCCCCCCTGAACCCCAAGGCCAACCGCGAGAAGATGAACCCAGGTGAGTGGCCCGCTACCTCTTCTGGTGGCCGCCTCCCTCCTTCCTGGCCTCCCGGCGCTGCGCCCTTTCTCACTGGTTCTCTCTTCTGCCGTTTTCCGTAGGACTCTCTTCTCTGACATGCGTCTCCTTTGGAACTCTGCAGGTTC
+
DDCDDCCCFFFFGGGGGGGGGGHHGFGEHGHHHGGGGGGGGHHHHGGGGGGGHHHGHHHGGGGGGGGGGGGHHHHGGGGHGHHHHGGGGGCGGGHHHHHH2/DFG/?G1?1F?FHE@FG-AGHHHHHHGHGEFHHGGGGGHGHHGFGGGGGGGGGGG.CC?DFFFFFFFFFFF9FFBFFFBFFFFFFFFFFFFFFFDDFFFBAFAAA0BFFFFFFFF09B0B0BFBDDFFFFFFFFF0FFFFFFF0;.AFB
@M05620:37:000000000-D9766:1:1101:20799:8015 1:N:0:71
ACCACACCTTCTACAATGAGCTGCGTGTGGCTCCCGAGGAGCACCCCGTGCTGCTGACCGAGGCCCCCCTGAACCCCAAGGCCAACCGCGAGAAGATGAACCCAGGTGAGTGGCCCGCTACCTCTTCTGGTGGCCGCCTCCCTCCTTCCTGGCCTCCCGGCGCTGCGCCCTTTCTCACTGGTTCTCTCTTCTGCCGTTTTCCGTAGGACTCTCTTCTCTGACCTGCGTCTCCTTTGGAACTCTGCAGGTTC
+
BCCCCCCCFFFFGGGGGGGGGGHHGGGGGGHHHGGGGGGGGHHHHGGGGGGGHHHHHHHGGGGGGGGGGGGHHHHGGGGHGHHHHGGGGGGGGGHHHHGHHHGGHGHH=GHHFGHHCGG-CHHHHHHHDGHGGHHGGGGGHGHHGGGGGGGGGGGGGGGG-?DCFFFFFFFFFFFFBFFFEFFFFFFFFFFFFFFFDFFFFFFFFFDFFFFFFFFFFFFF0BFFF.BFFFFFFFFFFFFFFFFFF09AAF0
@M05620:37:000000000-D9766:1:1101:14976:8053 1:N:0:71
ACCACACCTTCTACAATGAGCTGCGTGTGGCTCCCGAGGAGCACCCCGTGCTGCTGACCGAGGCCCCCCTGAACCCCAAGGCCAACCGCGAGAAGATGAGCATCCCAGGTGAGTGGCCCGCTACCTCTTCTGGTGGCCGCCTCCCTCCTTCCTGGCCTCCCGGCGCTGCGCCCTTTCTCCCTGGTTCTCTCTTCTGCCGTTTTCCGTAGGACTCTCTTCTCTGACCTGAGTCTCCTTTGGCCCTCTGCAGG
+
BBBBBBBBFFFFGGGGGGGGGGHHGEGEEEHFGGGGGGFFGHHHHGGGGGGGGHHHHHHGGGFGGGGGGEGHGHHGGGGHGHHHEFEGCGCDCGHGFHBCGHHHFEFGE?F1FGHGGHHFCGCGHHHHHFGHHDHCHH-CGGGHEGGGGGGGGGFGGGGGGGG-ADFFFFFFFFFFFFF/;FFFFFFFFFFFFFFFFFFFFFFFFFFFFF/;FFFFFFFBFFFFFFFFFFFFFFFFFBBF//;AFFFFEFF
@M05620:37:000000000-D9766:1:1101:18318:8087 1:N:0:71
GCGGCTGCTTTGGAAGAAACTCATAGATTACTGCAACAGTTCCCCCTGGACCTGGAAAAGTTTCTTGCCTGGCTTACAGAAGCTGAAACAACTGCCAATGATGCTACCCGTAAGGAAAGGCTCCTAGAAGACTCCAAGGGAGTAAAAGAGCTGATGAAACAATGGCAAGTAAGTCAGGCATTTCCGCTTTAGCACTCTTGTGGATCCAATTGAACAATTCTCAGCATTTGTACTTGTAACTGACAAGCCAG
+
>11>A>1AFF3DBFGG1FFGFEBEDFGHHFGGGH1AFFFAFGHHHGAFAAFAFB0FH10BBHHHAGFHHHHHHHF1FHHGHHHFEGFHH0GHHHHH11FGDFFHHHHHHGGGEGGH0GHFHHHGH1GHHHHHHHHB1FFF/?C012FGFHHHHHHHHFHHF/GHGHHFFFGFGGHHHHHHHHHHHGGGGGHHHHHHHHHHFH?FHHHHHHHHGHHHBGHHHHGHHFHFGGGGGGGGGGGGGGGGGGFGEFG
@M05620:37:000000000-D9766:1:1101:24086:8094 1:N:0:71
GAGGCTGCTTTGGAAGAAACTCATAGATTACTGCAACAGTTCCCCCTGGACCTGGAAAAGTTTCTTGCCTGGCTTACAGAAGCTGAAACAACTGCCAATGATGCTACCCGTAAGGAAAGGCTCCTAGAAGACTCCAAGGGAGTAAAAGAGCTGATGAAACAATGGCAAGTAAGTCAGGCATTTCCGCTTTAGCACTCTTGTGGATCCAATTGAACAATTCTCAGCATTTGTACTTGTAACTGACAAGCCAG
+
A1AAAAFAFFFFGGGG1FGGFFHFHHHFD1GHHHH1GHGFGHHHHG?FHHHHCEAFGHHGFEDHGGHHHHFHHHFEHHHHHHHHHHHHHF/FHHHHHHHHGH2FHFH0GGGGEHFHGFHHHHHGHHHFHHHHHHHFHHGGHC?<G2GFGHHHHHHHGHGGGHGGHHHGFGHBGGGHHHHHHHGHFGGCGGHHHFFHHGHGHGCHC0CGHHGHFHCGGGHFHHHHHHH:CGGHGGGGGGFGGGGFFG?EEGG
@M05620:37:000000000-D9766:1:1101:7432:8096 1:N:0:71
ACCACACCTTCTACAATGAGCTGCGTGTGGCTCCCGAGGAGCACCCCGTGCTGCTGACCGAGGCCCCCCTGAACCCCAAGGCCAACCGCGAGAAGATGCCCAGCCCAGTAGCTCGCTAGGTGGTCTCCTCGCCGCCTCCCGGCTTCCTGGACTCCCGCCCCTGCGCACTTTCTCACTGGTCCTCCGTTTTGCCGATTTCCGTAGGACTCTATTCTATGCCCTGTGTCAACTTTGCAAGTCTGAAGGCTGTA
+
BBBBBBBAFFFFGGGGGGGCG5GCFAAEHGHAEFFGAEGC?HHHHGGGEEEE5FGFHHHGGE0EFDEGGGGCGEEGGGEHFGHGGGGEGGGGGFHCGHB101?0//?/F11<1??-...0<1..<D00<<.=-;A-CEG..-:-9FGBFFF.099;E-A--:;E-;-;=//99B9FF/;B///B/.;9/;.B/@--.9B/.:...//999B//:/9;///9/.//B///99/BF/9//9//9/::/.F..;
@M05620:37:000000000-D9766:1:1101:25256:8128 1:N:0:71
ACCACACCTTCTACAATGAGCTGCGTGTGGCTCCCGAGGAGCACCCCGTGCTGCTGACCGAGGCCCCCCTGAACCCCAAGGCCAACCGCGAGAAGATGCCCAGGTGAGTGGCCAGCTACCTCTTCTGGTGGCCGCCTCCCTCCTTCCTGGCCTCACGGAGCTGCGCCCTTTCTCACTGGTTCTCTCTTCTGCCGTTTTCCGTAGGACTCTCTTCACTGACCTGAGTCTCCTTTGGAACTCTGCAGGATATA
+
ABBABABBFFFFGGGGGGAFEFGHGFFEGFGHHGGEDEGCEHHHHGGGGGGGFHHHHHHGGGCGGGGGGGGHHHHGGGGHGHHHHGGCG?CGGGHHHBH2GFEGGHHHG1<FHCGGHHHHHHFFHHHH1>EHHGGGGGHGHHGHHGHHHHHHHG/AFF-CBF/F?BGGFG0BFFBFFFFFFFFFFFFFFFFFFFDFFF/FF/.D.BFFFFFFFF/;;FBFFFFFFBFFFFF/BFFFBFF/FFFFFF.B/9;
@M05620:37:000000000-D9766:1:1101:23278:8128 1:N:0:71
ACCACACCTTCTACAATGAGCTGCGTGTGGCTCCCGAGGAGCACCCCGTGCTGCTGACCGAGGCCCCCCTGAACCCCAAGGCCAACCGCGAGAAGATGCCCAGGTGAGTGGCCCGCTACCTCTTCTGGTGGCCGCCTCCCTCCTTCCTGGCCTCCCGGAGCTGCGCCCTTTCTCACTGGTTCTCTCTTCTGCCGTTTTCCGTAGGACTCTCTTCTCTGACCTGAGTCTCCTTTGGAACTCTGCAGGTTCTA
+
@BBCCCCCFFFFGGGGGGGGGGHHGGGGHGHHHGGGGGGGGHHHHGGGGGGGHHHHHHHGGGGGGGGGGGGHHHHGGGGHGHHHHGGGGGGGGGHHHHHHHHHGHHHHHHGGHHGGGGGHHHGHHHHHHHGHHGGGGGHGHHGHHGGGGGGGGGGGGGAGFGGGGGFFFFFFFFFFFFFFFFFFFFFFFFFFFFAFFFFFFFFFFFFFFFFFFFFFFFFFFFFFFFFFFFFFFFFFFFFFFFFFFFFFFFF
@M05620:37:000000000-D9766:1:1101:23289:8142 1:N:0:71
ACCACACCTTCTACAATGAGCTGCGTGTGGCTCCCGAGGAGCACCCCGTGCTGCTGACCGAGGCCCCCCTGAACCCCAAGGCCAACCGCGAGAAGATGCCCAGGTGAGTGGCCCGCTACCTCTTCTGGTGGCCGCCTCCCTCCTTCCTGGCCTCCCGTAGCTGCGCCCTTTCTCACTGTCTCTCTCTTCTGCCGTTTTCCGTAGGACTCTCTTCTCTGACCTGACTCTCCTTTGTAACTCTGCAGTTTCTC
+
BBBBBBBBFFFFGGGGGGFGGGHHGGGEHGHHHGGGGGGGGHHHHGGGGGGGHHHHHHHGGGGGGGGGGGGHHHHGGGGHGHHHHGGGGGCGGGHHHH2?FGFGHH101?FFFH->DD<010<DDBH0=C.=<<CFGGH.GHGHBFG00/;CFFGA99-.90;;:?:BD/9;FBFFFF9/;BFFB/BBFF9/B-.:/;F9D9A../;FB//9BBBFB/9;BF99/9/B9B9/:;99//:9/BBB9/9/;B/
@M05620:37:000000000-D9766:1:1101:10662:8149 1:N:0:71
ACCACACCTTCTACAATGAGCTGCGTGTGGCTCCCGAGGAGCACCCCGTGCTGCTGACCGAGGCCCCCCTGAACCCCAAGGCCAACCGCGAGAAGATGCCCAGGTGAGTGGCCCGCTACCTCTTCTGGTGGCCGCCTCCCTCCTTCCTGGCCTCCCGGAGCTGCGCCCTTTCTCACTGGTTCTCTCTTCTGCCGTTTTCCGTAGGACTCTCTTCTCTGACCTGAGTCTCCTTTGGAACTCTGCAGGTTCTA
+
AAAABBCAFFFFGGGGGGGGGGHHGGGGHGGHHFGGGGGGGHHHHGGFEEGGHHHHHHHGEGGGGGGGGGGGGHHGGGGHGHHHGGGGGGGGGGHHHFHHHHHFHHHHHHGGHHGGGGGHHHHHHHHHHGGHHGGGGGHGHHGHHGGGGGGGGGGGGG-BDFGGGGFFFFFFFFHHFFFFFFFFFFFFFFHFFFDFFFFFFFFFDFFFFFFFFFFFFFFFFFFFFFFFFFFFFFFFFFFFHFFFFFFFFFB
@M05620:37:000000000-D9766:1:1101:23273:8158 1:N:0:71
GAGGCTGCTTTGGAAGAAACTCATAGATTACTGCAACAGTTCCCCCTGGACCTGGAAAAGTTTCTTGCCTGGCTTACAGAAGCTGAAACAACTGCCAATGATGCTACCCGTAAGGAAAGGCTCCTAGAAGACTCCAAGGGAGTAAAAGAGCTGATGAAACAATGGCAAGTAAGTCAGGCATTTCCGCTTTAGCACTCTTGTGGATCCAATTGAACAATTCTCAGCATTTGTACTTGTAACTGACAAGCCAG
+
BABBBAFBFFDFGFGFFGGGGGGHHGHHHGGHHHFFFFHGHHGHHGEFEFGGHHGBBECGFHHHHGGFGHFHHHHFGGGHHHHGGFFHHGHHHGHFGHHHGH4FDGHHHDGEEH3FE?FHHGHGGFBDGHHHGHHHHHFGHGCGGHHHGFFFGHHHHHFFHH@@GGHHF??FG<?FF??FGGHGHCFAAGDFD0G=CDGHHHGHHEG<<GHCHGFGHCGGHGGGHHHCHHHHGBFBFFGGGGGFGGFEEFF
@M05620:37:000000000-D9766:1:1101:7821:8210 1:N:0:71
ACCACACCTTCTACAATGAGCTGCGTGTGGCTCCCGAGGAGCACCCCGTGCTGCTGACCGAGGCCCCCCTGAACCCCAAGGCCAACCGCGAGAAGATGAACCCAGGTGAGTGGCCCGCTACCTCTTCTGGTGGCCGCCTCCCTCCTTCCTGGCCTCCCGGCGCTGCGCCCTTTCTCACTGGTTCTCTCTTCTGCCGTTTTCCGTAGGACTCTCTTCTCTGACCTGAGTCTCCTTTGGAACTCTGCAGGTTC
+
BCCCCCCCFFFFGGGGGGGGGGHHGGGFHGHHHGGGGGGGGHHHHGGGGGGGHHHHHHHGGGGGGGGGGGGFHHHGGGGHGHHHHGGGGGGGGGHHHHHFFGGGGFHHDHHHGGHHGGGCGHHHGHHHHHHHGHHGGGGGHGHHGGGGGGGGGGGGGGGG-;CFFFFFFFFFFFFFFFFFFFFFFFFFFFFFFFFFFFFFFFFFFFFFFFFFFFFFFFFFFFFFFBFFFFFFFFFFFFFFFFFFFFFFFF0
@M05620:37:000000000-D9766:1:1101:25404:8214 1:N:0:71
ACCACACCTTCTACAATGAGCTGCGTGTGGCTCCCGAGGAGCACCCCGTGCTGCTGACCGAGGCCCCCCTGAACCCCAAGGCCAACCGCGAGAAGATGCCCAGGTGAGTGGCCCGCTACCTCTTCTGGTGGCCGCCTCCCTCCTTCCTGGCCTCCCGGAGCTGCGCCCTTTCTCACTGGTTCTCTCTTCTGCCGTTTTCCGTATGACTCTCTTCTCTGACCTGAGTCTCCTTTGGAACTCTGCAGGTTCTA
+
BCCCCCCCFFFFGGGGGGGGGGHHGGGGHGHHHGGGFGFCFHHHHGGGEGGAFGHHHHHGGG?FFGGGGGGHHHHGGGGHGHHGFGGGGDGGGGHHFHHHHHFGHFHHHHGGHHGGGGGHHHHHHFHHHHGHHGGGGGHGHHGHHGGGGGGGGGGGGGGGGGGGGGFFFFFFFFFFFFFFBFFFFFFFFFFFFFFFFFFFFFFFFFFFFFFFFFFFFFFFFFFFFFFFFFFFFFFFFFFFFFFFFFFFFFB
@M05620:37:000000000-D9766:1:1101:13773:8220 1:N:0:71
ACCACACCTTCTACAATGAGCTGCGTGTGGCTCCCGAGGAGCACCCCGTGCTGCTGACCGAGGCCCCCCTGAACCCCAAGGCCAACCGCGAGAAGATGCCCAGGTGAGTGGCCCGCTACCTCTTCTGGTGGCCGCCTCCCTCCTTCCTGGCCTCCCGGCGCTGCGCCCTTTCTCACTGGTTCTCTCTTCTGCCGTTTTCCGTAGGACTCTCTTCTCTGACCTGAGTCTCCTTTGGAACTCTGCAGGTTCTA
+
BBBBCBBCFFFFGGGGGGGGGGHHGGGGHGHHHGGGGGGGGHHHHGGGGGGGHHHHHHHGGGGGGGGGGGGHHHHGGGGHGHHHHGGGGGGGGGHHHHHHGHHGHHHGHHGGHGGGGGGHHHHHHGHHHHGHGGGGGGHGHHGHGGGGGGGGGGGGGD-:B=FFFFFFFFFFFFFFFFFFFFFFFFFFFFFFFFADFFFFFF?ADFFFFFFFFFFFFF/FFFF//;FFFFFFFFFFFFFFFFFFFFFFFFB
@M05620:37:000000000-D9766:1:1101:10692:8238 1:N:0:71
ACCACACCTTCTACAATGAGCTGCGTGTGGCTCCCGAGGAGCACCCCGTGCTGCTGACCGAGGCCCCCCTGAACCCCAAGGCCAACCGCGAGAAGATGAACCCAGGTGCGTGGCCCGCTCCCTCTTCTGGTGGCCGCCTCCCTCCTCCCTGGCCTCCCGGCGCTGCGCCCTTTCTCACTGGTTCTCTCTTCTGCCGTTTTCCGTAGGACTCTCTTCTCTGCCCTGCGTCTCCTTTGGAACTCTGCCGGTTC
+
CCCCCCCCFFFFGGGGGGGGGGHHGGGBGEHGHGGGGGGGGHHHHGGGGGGGHHHHHHHFGGGGGGGGGGGHGHHGGGGHGHHHHGGGGGBDGGHHHHHHHHG/FFHG?CGGGGHHGGG@GGHHHF=DGHHHGHHDGGGGGGGG;CGGGGGGGGGGGEGACABCFFCFFFFFFFFF0FFFEFFFFFF;BFFFFFFFDDFFFFDF.;A0BFFFFFFFFFFFBF9BAAB;::FFFFFFFFFFFBFFF0;>BD.
@M05620:37:000000000-D9766:1:1101:27576:8247 1:N:0:71
ACCACACCTTCTACAATGAGCTGCGTGTGGCTCCCGAGGAGCACCCCGTGCTGCTGACCGAGGCCCCCCTGAACCCCAAGGCCAACCGCGAGAAGATGCCCAGGTGAGTGGCCCGCTACCTCTTCTGGTGGCCGCCTCCCTCCTTCCTGGCCTCCCGGAGCTGCGCCCTTTCTCACTGGTTCTCTCTTCTGCCGTTTTCCGTAGGACTCTCTTCTCTGCCCTGAGTCTCCTTTGCACTCTGCCGGTTCTAG
+
AAAAAAAA1CCFGGGGG1BBFFHHGEEA0A0ABEFEAEEEAGCAGGEG/E/FDGEHHHFA@ECEGGGCGE/EFGEGGFFHGHHHHG/<BCCBCCGFDHHGFHFF?GGC<GECGH<AC<CGFHGHHGHGGGCC.A@@ACEEHHCHG9FFGGFGF.9AE@-;@FFF9;B@>FFFFFFFFFBBF;BBFFFFFFB:9@;AFEFFBB-:B/9BFFFBFB/;BF/9-B9-;BFFFFBFFF/BF/B/B//9@@A-;9/
@M05620:37:000000000-D9766:1:1101:9900:8251 1:N:0:71
ACCACACCTTCTACAATGCGCTGCGTGTGGCTCCCGAGGAGCACCCCGTGCTGCTGACCGAGGCCCCCCTGAACCCCAAGGCCAACCGCGCGAAGATGCCCAGGTGAGTGGCCCGCTACCTCTTCTGGTGGCCGCCTCCCTCCTTCCTGGCCTCCCGGCGCTGCGCCCTTTCTCACTGGTTCTCTCTTCTGCCGTTTTCCGTAGGACTCTCTTCTCTGACCTGAGTCTCCTTTGGAACTCTGCAGGTTCTA
+
AAA1AAA>BCFFGEGF3F1AE0FEGAA000BF1BA//AEE?GHHHGGA/AEFBGFCGHG//>/EG/EGGGE0F1GGGG/G//FGHF//>C/<<C@/1?1<FHHGHHHFGHGGGHG?@CGHHHFHHHHBCHACGCCGFG?EGGGGGG/FF/AFG?EE.A-9@@@F?=B@-B/BFFFFFFFFFFFFFFFFFFFFF@BBFFFFFFF?BBFFFFFFFFFFFF/FFFFB9FF/B/BFFFEFFFFFFFFFFFFFFFB
@M05620:37:000000000-D9766:1:1101:5584:8259 1:N:0:71
ACCACACCTTCTACAATGAGCTGCGTGTGGCTCCCGAGGAGCACCCCGTGCTGCTGACCGAGGCCCCCCTGAACCCCAAGGCCAACCGCGAGAAGATGAACCCAGGGGGGGGGCCCGCTCCCTCTCCTGGTGGCCGCCTCCCTCCTTCCTGGCCTCCCGGCGCTGCGCCCTTTCTCACTGGTTCTCTCTTCTGCCGTTTTCCGTAGGACTCTCTTCTCTGCCCTGCGTCTCCTTTGGAACTCTGCAGGTTC
+
CCCCDDDDFFFFGGGGGGGGGGHHGGGGHGHHHGGGGGGGGHHHHGGGGGGGHHHHHHHGGGGGGGGGGGGHHHHGGGGHGHHHHGGGGGGGGGHHHHHGHHDAG///---<-<C=>-@-<./:F//0</0<<:.9@-.<EABF.B0B/0</BA0BFEF@---9-<=DF-@FF0FFF:0</FBBB::0<0:0<B0<<DFEFB.0.<AB0:/0<F00::0<0<.0..-99.B0:B0</:B0::00:0<A<00
@M05620:37:000000000-D9766:1:1101:27564:8263 1:N:0:71
ACCACACCTTCTACAATGAGCTGCGTGTGGCTCCCGAGGAGCACCCCGTGCTGCTGACCGAGGCCCCCCTGAACCCCAAGGCCAACAGCGACAACAGGTCCAGGTGAGTGTCCCGCTACCTCTTCTGGTGGCGGGCTCCCTCCTTCCTGGACTCCCGTAGCTGCGCCCTTTCTCACTGGTTCTCTCTTCTGCCGTTTTCCGTAGGACTCTCTTCTCTTATCTGAGTCTCCTGTGAACTCCGCAGGTTCTAT
+
BBBABBBBFFFFGGGFFAFGGFHFG2BA4EGHAFGEEGGGAGHFHGGGAEGGGHFFHHFF?F?GG1EGGGG2GEHGGGAGC/G/FF/2B////>//2F222<2??C202<1??1/>//><1>G1>FGGFG.0---;-;..;F./0;/9C/99FF/A..-..;;/--.--//99BFF//.;:/;FFFF/BB///;.;/;FF.F.ADFB//////;/9;/////:////99////9/;B///..@-9FFFB//
@M05620:37:000000000-D9766:1:1101:11946:8268 1:N:0:71
ACCACACCTTCTACAATGAGCTGCGTGTGGCTCCCGAGGAGCACCCCGTGCTGCTGACCGAGGCCCCCCTGAACCCCAAGGCCAACCGCGAGAAGATGAGCATCCCAGGTGCGTGGCCCGCTCCCTCTTTTGGTGGCCCCCTCCCTCCTTCCTGGCCTCCCGGCGCTCCGCCCTTTCTCCCTGGTTCTCTCTTCTGCCGTTTTCCGTAGGCCTCTCTTCTCTGACCTGAGTCTCCTTGGGCACTCTGCGGG
+
CCCDDDCCFFFFGGGGGGGGGGHHGFGEEGHHHGGGGGGGGHHHHGGGGGGGHHHHHHHFEGCGGGGGGGGHHHHGGGFHGHGHHGEGGGCFGGHGFHF22G2??/=?F?G1</<>CF.-@D-A.//<=0=D@.;.;..=CFGG.;FGGGFGFF/;FBFEE.9---9.;;ADFFF;BF;0/;:.:;BF000;0;:BB09;9BEF0A0...0;B:0/:B00BB0:;::///:0:00;000.:/:/;BF0-;-
@M05620:37:000000000-D9766:1:1101:25231:8292 1:N:0:71
ACCACACCTTCTACAATGAGCTGCGGGTGGCTCCCGAGGAGCACCCCGTGCTGCTGACCGAGGCCCCCCTGAACCCCAAGGCCAACAGCGAGAAGATGAGCATCCCAGGTGCGTGGCCCGCTACCTCTTCTGGTGGCCGCCTCCCTCCTTCCTGGCCTCCCGGCGCTGCGCCCTTTCTCCCTGGTTCTCTCTTCTGCCGTTTTCCGTAGGACTCTCTTCTCTGACCTGAGTCTCCTTTGGCCCTCTGCAGG
+
AAA1AAAAFFFFG3GB3FGDG1G1F00A00BF1BFAEGGGGHGHHGGEAEFFEHF1FHFE/E/EG/EEGGG0G1FGGG/?//?FGG/0B/B//C0?1?1?DHHF0???AFG1AFG@CGGCGGGCHHHGHFHHGHHGHH-:@BFGEF/AF0BFG0CF?FFGFGGA-9-@-=-A@@FFFFFFFFFF/;FFFFFFFFFFFF@BFFFFFBFFFFBBFFFFFFFFFFFFFFFFFF9FFFFFFFFFFFAEFFFF/:9
@M05620:37:000000000-D9766:1:1101:9683:8330 1:N:0:71
ACCACACCTTCTACAATGAGCTGCGTGTGGCTCCCGAGGAGCACCCCGTGCTGCTGACCGAGGCCCCCCTGAACCCCAAGGCCAACCGCGAGAAGATGAACACAGGAGATGCGTCGCCCACTCCCTCTTCTGGCGGCCTCCTCCCTCCCTCCTGTCCCCCAGCCGCTGCGCCCTTTCTCCCTGGTTCCCTCTTCCGCCGTTCTCAGTACTCCTCTCTCCTATCTCATGCTTCTCCTTGAGCCCTCAGCCGG
+
CCCCCCCCFFFFGGGGGGGGGGHHGGGFHGHHHGGGGGGGGHHHHGGGGGGGHHHHHHHGGGGGGGGGGGGHHHHGGGGHGHHHHGGGGGGGGGHHHHH2FG2F?/0?/??=A/-<<C..C./=<CHHF0=DH0-;CGGGGB/FFG/E.;/.900;F0..-;9.;C--;--:-=F00000/;09B0000;BFFF0;9.9@:/90;BBF00;909BFF0/0900000:0900;F00:000;0;.9A.:0::-
@M05620:37:000000000-D9766:1:1101:17270:8331 1:N:0:71
GAGGCTGCTTTGGAAGAAACTGACAACCAAGTGACACAAGATCGGAAGACCACACCTCTGAACTCCAGTCACGACTTCGTATCTCGTATGCCTTCTTCTGCTTGAACAAAAAAAAAATACAACAAATGATGTCTACTTCCCTCCTCCCTTACTTCCTAGCTCTTTGCCCTTTCTTCCTAATTCTCACATCTGCCTTTTACCGTCCAACTCTTTTCTCTGACCAGCACCTCTACTGGAACCCTGCATTTCCT
+
>3A>>>CACBB4G45B4FBBFFHBBB4A24B5D5B5BFFGBGBAA22B23ABB111BBBB5ABDA33BD33DBA0BBDF2BB?D4B?BF3@B4@GF4BB4BBB3BB3B2?0/>><>/0??222//022>22@@>2222@201</000/01111111111111=111111//00=00<<000<00<0<0<00000000:000..;..0//:00009C900099/../../.00000///;....../////:
@M05620:37:000000000-D9766:1:1101:27812:8345 1:N:0:71
GAGGCTGCTTTGGAAGAAACTCATAGATTACTGCAACAGTTCCCCCTGGACCTGGAAAAGTTTCTTGCCTGGCTTACAGAAGCTGAAACCACTGCCAATGATGCTACCCGTAAGGAAAGGCTCCTAGAAGACTCCAAGGGAGTAAAAGAGCTGATGAAACAATGGCAAGTAAGTCAGGCATTTCCGCTTTAGCACTCTTGTGGATCCAATTGAACAATTCTCAGCATTTGTACTTTTAACTGACAAGCCAG
+
>1AA>>CAFFFFGBAFAE1B1FBFDAFGFGGHHGF1AFGFFFFGHGEG/CFHGHGHB1BBFFGHHHHGFHGBFGG1BBBGHHABG11GB0?BGHHGHFHHGH2B@FGFH/?>>F1B>BGGG1FFBB>FGBFGGFHGHFGEGF?GHHFFF<BFFGFGDGFFFH<<<F0<F1?<F<@1F?FF>1>1FAC>>F11>0<0<<=DD<CDCGF<C0C:GF:CG:<0CC;<;GG00:C;F;;0;0:CFC9/FF;;;99
@M05620:37:000000000-D9766:1:1101:22725:8367 1:N:0:71
ACCACACCTTCTACAATGAGCTGCGTGTGGCTCCCGAGGAGCACCCCGTGCTGCTGACCGAGGCCCCCCTGAACCCCAAGGCCAACCGCGAGAAGATGAACCCAGGTGCGTGGCCCGCTACCTCTTCTGGTGGCCGCCTCCCTCCTTCCTGGCCTCCCGGCGCTGCGCCCTTTCTCACTGGTTCTCTCTTCTGCCGTTTTCCGTAGGACTCTCTTCTCTGACCTGCGTCTCCTTTGGAACTCTGCAGGTTC
+
CBCCCCCCFFFFGGGGGGGGGGHHGFFEEEHHHGGGGGGGGHHHHGGGEEGGHHGHHHHGGGGGGGGGGGGHHHHGGGGHGHHHHGGGGGGGGGHHFHHHHHGGHGHG1AFEDGHHGGG?FHHHHHHHHHHHDGHGGGGGHGGGGGGGGGGGGGGGGGGG-BFFFFFFFFFFFFFFFFFFFFFFFFFFFFFFFFFFADFFFFFFFFFFFFFFFFFFFFFFBFFFF.@AFFFFFFFFFFFFFFFFFBFF?FB
@M05620:37:000000000-D9766:1:1101:17659:8412 1:N:0:71
GCGGCTGCTTTGGAAGCAACTGACAGGCCCGGGCCCAACGATCGGAAGAGCCCACGTCTGAACTCCACTCACGAAATCGTATCTCATATGCCGGCTTATGCTTGACAAACACACCCATTAGGAAACGCTCCTACAACACCTCAACGGAGTAAAACACCCTACTAAACAATGGCAAGTAACTCACGCATTTCCTCCTTAGACCCCTTTTGAATCCAACTTAACAACTTCCCCACTTTTTACTTGTCACTTAC
+
>11>AADAFFFDBGG11BFFEB1A110AA0AAE/E/E//A//B//B/B00B0A//>/?0B1@1B1110BB>@E///>B?/B0BG222B>2FGG/E@/1BFHHH1B<1B0/B0?CC//012>11@G0/>/?A<111<1<..00>G0<-..</=DG0..<../.000;;GE00//;0.90;0009/..;;;C0909/;000000...;90;-99//;B/;/:;B;/-;/99-----9B/B99///;/9;///9
@M05620:37:000000000-D9766:1:1101:10188:8421 1:N:0:71
ACCACACCTTCTACAATGAGCTGCGTGTGGCTCCCGAGGAGCACCCCGTGCTGCTGACCGAGGCCCCCCTGAACCCCAAGGCCAACCGCGAGAAGATGAACCCAGGTGCGTGGCCCGCTCCCTCTTCTGGTGGCCGCCTCCCTCCTTCCTGGCCTCCCGGCGCTGCGCCCTTTCTCACTGGTTCTCTCTTCTGCCGTTTTCCGTAGGACTCTCTTCTCTGCCCTGCGTCTCCTTTGGAACTCTGCAGGTTC
+
AAAAAAA1FFFFGGGG3GFAF1GCEAABAAGHCFFEAEGGGHHHHGGEEEGGFHHFHHH?/FCGG/EGGEE0G>GGGGEH//GHGG//<C///CCC1F1D1??/FFF?1ACEC?FGCCC-EEBFFH0GHBDGGEGGGCCGGAFG.;0BFBFB..CFG.C@-@-@@-@>B;>FBFBFFFFFBBFFBFFBFFFFFF/-;;FAFF?F-;A/;BBB/FBBFFEF;F-BFA?9@9FBFFFFFFEBFFFFF/;AFF/
@M05620:37:000000000-D9766:1:1101:15857:8427 1:N:0:71
ACCACACCTTCTACAATGAGCTGCGTGTGGCTCCCGAGGAGCACCCCGTGCTGCTGACCGAGGCCCCCCTGAACCCCAAGGCCAACCGCGAGAAGATGAGCATCCCAGGTGAGTGGCCCGCTACCTCTTCTGGTGGCCGCCTCCCTCCTTCCTGGCCTCCCGGCGCTGCGCCCTTTCTCACTGGTTCTCTCTTCTGCCGTTTTCCGTAGGACTCTCTTCTCTGACCTGAGTCTCCTTTGGCACTCTGCAGG
+
CCCCCCCCFFFFGGGGGGGGGGHHGEGEGGHHHGGGGGGGGHHHHGGGGGGGHHHHHHHGGGGGGGGGGGGHHHHGGGGHGHHHHGGGGGGGGGHHHHGEH2>CGF1FFFG1011?FFC<DGGGGDGDDGFHB=GAGA:DFGGHGHGGGFFG09/CFFAEFA---9;-A-=.@FFBFF00:BBB0;FFF0BB:FFFBFF9:/ABBDFA.90;FFFFBFFBF000;:FB//;0FB0BFB0/000::0BF00.
@M05620:37:000000000-D9766:1:1101:16070:8463 1:N:0:71
ACCACACCTTCTACAATGAGCTGCGTGTGGCTCCCGAGGAGCACCCCGTGCTGCTGACCGAGGCCCCCCTGAACCCCAAGGCCAACCGCGAGAAGATTCCCAGGCGAGTGGCCCGCTACCTCTTCTGGTGGCCGCCTCCCTCCTTCCTGGACTCCCGGCGCTGCGCCCTTTCTCACTGGTTCTCTCTTCTGCCGTTTTCCGTAGGACTCTCTTCTCTGACCTGAGTCTCCTTTGGAACTCTGCAGGCTCTA
+
CCCCCCCCFFFFGGGGGGGGGGHHGGGGHGHHHGGGGGGGGHHHHGGGGGGGFHHHHHHGGGGGGGGGGGGHHHHGGGGHGHHGHGGGGGGGGGHHHHHFHBH///>@F.<FFHGGGG-<DDDHHGBDG/AHHGGGGGHGGBEGFGGGGGBFFGGGG--:CFFFFFFFFFFFFFFFFFFF0BFFFFFFFFFFFFADFFFFFFFDFBBFFFBFFFF0BFFFFFEFFFFBFFFFFFFFFBFFFFFFFF.AFB;
@M05620:37:000000000-D9766:1:1101:21343:8470 1:N:0:71
ACCACACCTTCTACAATGAGCTGCGTGTGGCTCCCGAGGAGCACCCCGTGCTGCTGACCGAGGCCCCCCTGAACCCCAAGGCCAACCGCGAGAAGATGAACCCCGGGGCGCCTCCTCCTCCGTCTTCTGCCGTCCTTCTCCCTCCCCCGTGGCCTCCCCCCGTCTCACCCTTTCTCTCTTCTTCTGTTTTCTGCAGTTTTCTCTTCTCCTACCTTCTCCGCCTTGCGTACTCTTTGGGACCCTGATCGCAC
+
BBBBBABBCFFFCGGGGGGGGGHHGGGFDGHHHGGGFFGCDHHHHGGGAEGGHHFHFGHGGGCGGGGGGGAHHHHGGGGHGHHHGFGGGGGGCAGGFGH22//////-----.;.//////..;..C0009-.;C.0;000//;...;-9.9@./;.;.:--...;/;...9;FFF/BF//;/;//;/;BF/B/9B///;FB/;;//;9///;B/9/9/.;D.A//;..-.;F///;9..../..//9..-
@M05620:37:000000000-D9766:1:1101:22307:8476 1:N:0:71
GAGGCTGCTTTGGAAGAAACTCATAGATTACTGCACCAGTTCCCCCTGGACCTGGAAAAGTTTCTTGCCTGGCTTACAGAAGCTGAAACAACTGCCAATGATGCTACCCGTAAGGAAAGGCTCCTAGAAGACTCCACGGGAGTACAAGAGCTGATGAAACAATGGCAAGTAAGTCAGGCATTTCCGCTTTAGCACTCTTGTGGATCCAATTGAACAATTCTCAGCATTTGTACTTGTAACTGACAAGCCAG
+
>1AAAAFAFFFFGGGGFFGGBG1FFFGHHDGHHHD1B0BBFHHHHGGFG0FGHHHHHB0BFHHHHHEGHHHHHHFEHHGHHHHFGFGHHEGHHHHH1BFGHHHHHGHHHGGGGHGHHFHHHHHGH1FGHHHHGHHB0?CGCCC012@F0FGHHHHHH1FHFCHHHHFHF?FHHFHHHGHAGHHHHGGGGGHHHFHGHHHHGHGHHHHFHGHHHHHHCGHHHHBHHBFGGGFGGGGFGGFGGGGFGGFGGGF
@M05620:37:000000000-D9766:1:1101:8940:8484 1:N:0:71
GAGGCTGCTTTGGAAGAAACTCATAGATTACTGCAACAGTTCCCCCTGGACCTGGGAAAGGTTCTTGCCTTGCTTAAAGAAGCTGAAACAACTGCCAATGATTCCCATGCTAATGGACGGCGACCACTACTGGTGGACGCAGCACAACATCCTGGACACCAACAGCTGCGCACTTTCTCACTGGTTCCCTATTACGCCGTTTTCCCTAGGACAACCTTCTTTGCCCTGATGCCCCTTTGGAAATCTGCAGG
+
>1A?1>CABBFDF1B1111FFF1D3D1DE11ADG11FAEFB2DFAAEAA0EFHHA/0BFF0ABBEDABAF1BAFF21AB10011B11B10/B@01B111B@BBFFDG1011B21@BBB/>//<>E/?10BB1<B<//@>/>>/?000//0101<<0010>F..<0.0//-<C--:000:<C0;/000/:00:;00.=@@;EBFFG0;9B/99/9../0/;////999-9////;;EFFFEB/:;;//;:BF
@M05620:37:000000000-D9766:1:1101:24103:8487 1:N:0:71
GAGGCTGCTTTGGAAGAAACTCATAGAGTACTGCAACAGTTCCCCCTGGACCTGGAAAAGTTTCTTGCCTGGCTTACAGAAGCTGAAACAACTGCCAATGATGCTACCCGTAAGGAAAGGCTCCTAGAAGACTCCAAGGGAGTAAAAGAGATGATGAAACAAAGGCAAGTAAGTCAGGCATTTCCGCTTTAGCACTCTTGTAGATCCAATTGAACAATTCTCAGCATTTGTACTTGTAACTGACAAGCCAG
+
A@BBAAF>FFDBGBBFGG4FGGHHHGH5DGGHHB4FCGGGGDD3F2AA2ABFGGFG332BBDGDFGG5BFGGGHHBABFGHH3BF33FB3?BGHHFHHHHGH4FBFGFG?E>EF3B?BFF/3B/BB4BF?FF33B?FBF<GD?FGHEFFB2B<D2G2GB<FH0@2F0<F1?FF<@<F?FF>1>11<<..><<=0<0<0=DG0=D0<D0<0D:GF:;G:;:00=<CGC;;C0;C0;;C90;0B9/CF.;:99
@M05620:37:000000000-D9766:1:1101:25931:8492 1:N:0:71
ACCACACCTTCTACAATGAGCTGCGTGTGGCTCCCGAGGAGCACCCCGTGCTGCTGACCGAGGCCCCCCTGAACCCCAAGGCCAACCGCGAGAAGATGAGCACAGTAGGTGCGCGGCCCGCCTCCTTTTCTGGCGGCCTCCCTCCTCCTTCCTGGCCCGGCGGCGCTGCGTCTCTTCTCTGTGGTTCTTTCTTCTGTCGTCTTGTGCATGCTTCTCTTCGCCGACGTGCGTCTTCCGGTCCCTGCTGGCGT
+
BBCCABCABFCFGGGGGGGGGGHHGEGBAEGFFFGEAFEGDGAFGGGGDGEFFHGHHHHGGGGEGGGGGGGHFHHGGGGHGHFGHGFECFCDGGG2>HG2FB<0011?111?</@C@<<<<-.;./0;C0=CGC-AA-.C../;.;;B/CF/;//.A.--;;B=-9--;-;@./;///9//;//9AB//;BB/;/B9:.A:..//;/9//;////;9/:.A.--:--..-.;:9//.----;//:BB/.-.
@M05620:37:000000000-D9766:1:1101:24410:8512 1:N:0:71
ACCACACCTTCTACAATGAGCTGCGTGTGGCTCCCGAGGAGCACCCCGTGCTGCTGACCGAGGCCCCCCTGAACCCCAAGGCCAACCGCGAGAAGATGAGCATCCCAGGTGCGTGGCCCGCTACCTCTTCTGGTGGCCGCCTCCCTCCTTCCTGGCCTCCCGGCGCTGCGCCCTTTCTCCCTGGTTCTCTCTTCTGCCGTTTTCCGTAGGCCTCTCTTCTCTGACCTGAGTCTCCTTTGGCACTCTGCAGG
+
CCCCCCCBFFFFGGGGGGGGGGHFGEEB4EHHHGGGDEGGGHHHHGGGDEEFEHGHHHHGGGCGGGGGGEGHHHHGGGGHGHHHHGGGGGGGGGHFGHHGFHH<0/?FFGH?DCAFGFCGCD?C/GGGH<DGH=GDHH?--.;.;/:;FFF/09;CFGFGGGGFFFFFFFFF;DFFFFFBFFFE0B0BFFFFFFFFFFFADFFFFFFFFF0FFFFFFFFFFFFEFFFF/B;FFBFFFF0;0:BBFF0;0;A
@M05620:37:000000000-D9766:1:1101:25928:8514 1:N:0:71
ACCACCCCTTCTCCAATGAGCTGCGTGTGGCTCCCGCGGCTCCCCCCGTGCTTCTGACCGAGTCCCCCCTGACCCCCAAGGCCACCCGCTAGACGCTTAGCCCCCCAGGTTAGTCCCCTGCCACCCCTGCTCGTCGCCGCCTCCCTTCGTGGCGTCCCGCCGCAGCTCCCCTTCTTACCACTGCTTCCCTCTTCTGCCGTTCGCCCTAGGACCTTCTCTTACCACCTGCGCCTCCTTTGGACTTCTGCCGG
+
>>1>>1>>AFFF1FGABAB1B1B1EE0B00BBBBFA/AAA/BBFGGEF>/B/1@D1BBGE>>/BFBGEEGG0<BFEEG<F???F?FF/>/><11/////111<?<<AE./<0.=00/</.<./:C.;:::G0;-.A@G-AAB.CE/09.99.----9-9-9@--;@//;-;---///////9//////-;BF/9////------9--9-/:/--/;///////9/AA/---;;-9BBFF///;999BB/-;
@M05620:37:000000000-D9766:1:1101:27240:8521 1:N:0:71
ACCACACCTTCTACAATGAGCTGCGTGTGGCTCCCGAGGAGCACCCCGTGCTGCTGACCGAGGCCCCCCTGAACCCCAAGGCCAACCGCGAGAAGATGAGCATCCCAGGTGCGTGGCCCGCTACCTCTTCTGGTGGCCGCCTCCCTCCTTCCTGGCCTCCCGGCGCTGCGCCCTTTCTCCCTGGTTCTCTCTTCTGCCGTTTTCCGTAGGACTCTCTTCTCTGACCTGAGTCTCCTTTGGCCCTCTGCCGG
+
AAAAAAAAFFFFGGGG3GGDGBGBFAAA00GG1FF0AEECCHHHHGGGAEFGGHGCHHGG@E?EG/EEGGFCHEHGGGCH/CGHHG//>/B//CCG1F1GHHHF0<??CGF1AFG?GGHCGCGGHHHGHFGFHFFFHHCGGFCFEGBCGGGGGBBFFFFGGGGG=>=@9@-B@@EFFFFFFFFF9BFFFFFFFFF9FF?FFFFFFBFFFF/BBFFFFFFFFFFFFFFBB9;FFFFFBBBF/FEFEEFE/99
@M05620:37:000000000-D9766:1:1101:20742:8540 1:N:0:71
ACCACACCTTCTACAATGAGCTGCGTGTGGCTCCCGAGGAGCACCCCGTGCTGCTGACCGAGGCCCCCCTGAACCCCAAGGCCAACCGCGAGAAGATGCCCAGGTGAGTGGCCCGCTACCTCTTCTGGTGGCCGCCTCCCTCCTTCCTGGCCTCCCGGCGCTGCGCCCTTTCTCACTGGTTCTCTCTTCTGCCGTTTTCCGTCGGCCTCTCTTCTCTGCCCTGAGTCTCCCTTGGAACTCTGCAGGTTCTA
+
CBBCCCCCBCFFGGGGGGGGGGHHGGGEAEHFGFGGGGFCDHHHHGGGDEEGFHGGHGGEGCCFGGGGGG1GHHHGG?EHGHHHHFGGGGGGGGHHFHHHH2GGGHHHHHGGHHCCA-AGFHFHGHFFHHGGF-CC?EHGFHGHGBFFFFGGBFEF9-;?99BF>@DFFFFF/F/;/BFFFFBBBFFF/9B/FDFFFFFF.F.-9-;AF///BFF9BF/:E9A//:B9BF/9BFE/:F//;B///AFFFF/
@M05620:37:000000000-D9766:1:1101:27345:8553 1:N:0:71
ACCACACCTTCTACAATGAGCTGCGTGTGGCTCCCGCGGAGCCCCCCGTGCTGCTGACCGAGGCCCCCCTGACCCCCAAGGCCAACCGCGAGAAGCTGAGCATCCCGGGTGCATGGCCCGCTACCTCTTCTGGTGGCCGTCTCCCTCCTTCCTAGCCCCCCGCCGCTCCGCCCTTCCTCTCTGGTTCTCCCTTCTTCCGTTTTCCCTAGGACTATCTTCTCTGCCCTGAGTCTCCTTTGGCCCTCTGCAGG
+
>>>>A4A>FFCFFGGABGB5BBCG?EAEFBBGFFFA2AE00A1FFG>EEBEF3FF@FGHG>>/>??E>EGG03BB?CG/GCGF???D<B/>>>>C1<>><>G1>FC.<-<<.000;GH.-:---C09;99009999.F--;.;CB/;CF0F///9;B/;-9B-9--@-9..:9-9./B/9BBB/;F////;.BF////;//99F9/B/B//;B/;9/:F/B/9//9/...9/;/B//;BFF/A.A.;B/;;
@M05620:37:000000000-D9766:1:1101:10663:8573 1:N:0:71
GAGGCTGCTTTGGAAGAAACTCATAGATTACTGCAACAGTTCCCCCTGGACCTGGAAAAGTTTCTTGCCTGGCTTACAGAAGCTGAAACAACTGCCAATGATGCTACCCGGAAGGAACGGTTCCTAGAAGACTCCAAGGGAGCAAAAGAGCTGATGAAACAATGGCAAGAAAGTCAGGCATTTCTGCTTTATCACTCTTGTGGCTCCAATTGAACAATTCTCAGCATTTGCACTGTTAATGGACAAGCCAG
+
BBCCBCFCFFFFGGGGGGFGGGHHHFHHHHHGHHFHFHHHHHHHHGGGHGHHHHHHGDGHBGHHHHHHHHHHHHHFGHHHHHHHHGGHGHFHHHHHHHHHHG4DB@DGHG/>/E?0B0>//??G4FDFGG3GHHH2FGC/?///@FH2CF2@G222FGDGCHGG100FC0?>1F<110>.>11=11>000<000=000=0=0C..=.;0;CGFCHFG:;:C0;;;F09B000;;/0;;0000;C09;A;F9
@M05620:37:000000000-D9766:1:1101:22579:8588 1:N:0:71
ACCACACCTTCTACAATGAGCTGCGTGTGGCTCCCGAGGAGCACCCCGTGCTGCTGACCGAGGCCCCCCTGAACCCCAAGGCCAACCGCGCGAAGATGCCCAGGTGAGTGGCCCGCTACCTCTTCTGGTGGCCGCCTCCCTCCTTCCTGGCCTCCCGGCGCTGCGCCCTTTCTCACTGGTTCTCTCTTCTGCCGTTTTCCGTAGGACTCTCTTCTCTGCCCTGAGTCTCCTTTGGAACTCTGCAGGTTCTA
+
1>1AAAAAFFFFFGGB3F1BEGHFGEGBF0GGGFFAEEE?FHHHHGGEE/EFHEEHGGHEGGGGEG@EGGGHGHEEGGGHGHHFEFGGGC/>BBCFFHHHHHEFHHGCGHGFHHGC<-CHHHHHHHBHHGGHHG?::.GEGGGGBCFF0;FABFGGB?-;@--A@?B@@FFFFF9BFFFFF/;FFFFFFBFFF@BFFFFFFF?ABFBFBFFFFBFFFF/;EF-;;F//9BBFFFFFFFFFF/B/BFFFF//
@M05620:37:000000000-D9766:1:1101:10795:8600 1:N:0:71
ACCACACCTTCTACAATGAGCTGCGTGTGGCTCCCGAGGAGCACCCCGTGCTGCTGACCGAGGCCCCCCTGAACCCCAAGGCCAACCGCGAGAAGATGCCCAGGTGAGTGGCCCGCTACCTCTTCTGGTGGCCGCCTCCCTCCTTCCTGGCCTCCCGGCGCTGCGCCCTTTCTCACTGGTTCTCTCTTCTGCCGTTTTCCGTAGGACTCTCTTCTCTGACCTGAGTCTCCTTTGGAACTCTGCAGGTTCTA
+
BCCDDCCCFFFFGGGGGGGGGGHHGGGEHGHHHGGGGGGGGHHHHGGGGGGGHHHHHHHGGGGGGGGGGGGHHHHGGGGHGHHHHGGGGGGGGGHHHHHHHHHGHHGHHHGGHHGGGGGHHHHHHHHHHHGHHGGGGGHGHHGHHGGGGGGGGGGGGG-ACFFFFFFFFFFFFFFFHHFFFFFFFFFFFFHHFFFFFFHFFFFFF0BFFFFFHHHFHEBFFFFFFFFFFFFFFFFFFFFFFFFFFFFFFFF
@M05620:37:000000000-D9766:1:1101:17732:8629 1:N:0:71
ACCACACCTTCTACAATGAGCTGCGTGTGGCTCCCGAGGAGCACCCCGTGCTGCTGACCGAGGCCCCCCTGAACCCCAAGGCCAACCGCGAGAAGATGAACCCAGGTGAGTGGCCCGCTACCTCTTCTGGTGGCCGCCTCCCTCCTTCCTGGCCTCCCGGCGCTGCGCCCTTTCTCACTGGTTCTCTCTTCTGCCGTTTTCCGTAGGACTCTCTTCTCTGACCTGCGTCTCCTTTGGAACTCTGCAGGTTC
+
BBBABBBBFFFFGGGGGGGGGFHHGGGECEHHFGGGGGGGGHHHHGGGGGGGHHGHHHHGGGGGGGGGGGGHHHHGGGGHEHHHHGGEGGDCCGFHFGHFHHGGFGHH1GHHGGHHGGG@DHHHHHHHHHHGGHHGGGGGHGHHGGGGGGGGGGGGGGGG@GBBBFBBFBBFFFFFFFFFFFFFFFFFFFFFFFFBAFFFFFFFFFFFFFFFFFFFFFFF/BFFF?BDBFFFFFFFFFFFFFFFF/9FFF/
@M05620:37:000000000-D9766:1:1101:13403:8659 1:N:0:71
GAGGCTGCTTTGGAAGAAACTGACAAGCCAGGGACAAAAGATCGGAAGAGCACACGTCTGAACTCCAGTCACGAATTCGTATCTCGTATGCCGTCTTCTGCTTGAAAAAAAAACAGCTGCATCTTATGGTGGCCGACACCCTCCTTCCTGGCATAACAGCGCTGCGCACATTCGCACTGGATCTCTCTTATGCCGTTTTCCCTAGGACTCTCTACTCAGACCAGAATCTCCTTCGGAACTCTGCATGATCT
+
>11>AACAFFFFFGGF1EGFFFFFDBFGCBAGE0F0GB0ACGGHFA/E0BGBCEEEAAFFHHFFAGB1DFGG?//?FFF0>>FF20F/FEGFC/>BFBGEFEDG01BGG?/<///<011<01>1222112@/F0/////..<>.011<110><00<<00.--.-;::AC-;000;.-9///0;0;0C000;BFGGA?B.0;///-9/;BF//:/;B//;/:---;//;;;F///-----;///;B///:;/
@M05620:37:000000000-D9766:1:1101:24758:8668 1:N:0:71
ACCACACCTTCTACAATGCGCTGCGTGTGGCTCCCGAGGAGCACCCCGTGCTGCTGACCGAGGCCCCCCTGAACCCCAAGGCCAACCGCGAGAAGATGAACCCAGGTGCGTGGCCCGGTACCTATTCTGGTGGCCGCCTACCTCCTTACTGGCCACCAGGCGCTGCGACATTGCTCACTGGTTCTCTCTTCTGCCGTTTTCAGTAGGACTCTATTCTCTGCCCTGCGTCGCCTTTGGAACTCTGCAGGTTC
+
AA?1AAA>CFFFE3FD3G11E0E0EAAAA0FF1BBA/EECFHGHHGEAEAEFGGH@GGHE/EGGG/>EGGG0F1FEGG?G</GFEG<<B@/</?<11F11FC?/?/??FCFGGC0F--<<EHF0=:<C0=CF.:::-A../CFE.C009C0;CF/:;EGG??A@@B--9-;//;BF/F//99BFF/B9BFFFFFB@9A/AB//9/;BBB/;9/;B/;BFF/;-;A-@-9--;9-BFFFFFF99FF/;FFF/
@M05620:37:000000000-D9766:1:1101:17473:8683 1:N:0:71
ACCACACCTTCTACAATGAGCTGCGTGTGGCTCCCGAGGAGCACCCCGTGCTGCTGACCGAGGCCCCCCTGAACCCCAAGGCCAACCGCGAGAAGATGAACCCAGGTGCGTGGCCCGCTACCTCTTCTGGTGGCCGCCTCCCTCCTTCCTGGCCTCCCGGCGCTGCGCCCTTTCTCACTGGTTCTCTCTTCTGCCGTTTTCCGTAGGACTCTCTTCTCTGACCTGCGTCTCCTTTGGAACTCTGCAGGTTC
+
CCCDDDDDFFFFGGGGGGGGGGHHGGGEDFHHHGGGGGGGDHHHHGGGGGGGHHHHHHHGGFGGGGGGGEFHHHHGGGGHGHHHHGGGGGFGGGHHFHHHHHGGHGHH1@GGGGHHGGG-CHHHHHHHHHHHGHHGGGGGHGGGGGGGGGGGGGGGGGGGAAFFFFFFFFFFFFFHFFFFFFFFFFHFFFFFFFFFADFFFFFFADFFFFFFFFFHHFFF0;BFF?DDFFFFFFFFFFFFFFFFF0:FFF0
@M05620:37:000000000-D9766:1:1101:21766:8702 1:N:0:71
ACCACACCTTCTACAATGAGCTGCGTGTGGCTCCCGAGGAGCACCCCGTGCTGCTGACCGAGGCCCCCCTGAACCCCAAGGCCAACCGCGAGAAGATGAGCATCCCAGGTGCGTGGCCCGCTACCTCTTCTGGTGGCCGCCTCCCTCCTTCCTGGCCTCCCGGCGCTGCGCCCTTTCTCCCTGGTTCTCTCTTCTGCCGTTTTCCGTAGGACTCTCTTCTCTGACCTGAGTCTCCTTTGGCACTCTGCAGG
+
AAAABAABFFFFFGGFFGGFGDFFF2EBAEGHHGAEFC2EEHHHHGGGAFGGHHHHFFHGGGGFFGEGGGGHHHHGGGGHGHHHHGGGGGGGGGHHHHHHHHHHCGFGGHH1DGGGGHHGGGGGHHHHHHHHHDGDHHCGGGGGGGGGGGGGGGFGGGGGGGGFFFFFFFFFFFFFFFFFFFFFFFFFFFFFFFFFFFFDFFFFFFFFFF/FFFFFFFFFFFFFFFFFFFFFFFFFFFFBB/BFFFFF/BA
@M05620:37:000000000-D9766:1:1101:15611:8729 1:N:0:71
ACCACACCTTCTACAATGAGCTGCGTGTGGCTCCCGAGGAGCACCCCGTGCTGCTGACCGAGGCCCCCCTGAACCCCAAGGCCAACCGCGAGAAGATGAGCATCCCAGGCGAGTGGCCCGCTACCTCTTCTGGTGGCCGCCTCCCTCCTTCCTGGCCTCCCGGAGCTGCGCCCTTTCTCACTGGTTCTCTCTTCTGCCGCTTTCCGTAGGACTCTCTTCTCTGACCTGAGTCTCCTTTGGAACTCTGCAGG
+
>A>AA>AAFFFFGGGG5FGGGGHHGGCGF2BFFFF222EA2F2GHGFFEEEF5BGHGHHG>E0EFFGEFGGG3FGEGGEEFHGGGFE@C@GD??222222?<G2?GGHG/</<>F.>FG---<<CGGFHGHEG:/:.C-ADDGAEFCDGBFGB0/;.0.CECB-9BA9B-;DF-BB//B/FF/.99B/FFFFF/FFBFA--;A//D9...//;9FFF/9/;F///F9B/.FFBB9FF9B/9/B9///;/9;
@M05620:37:000000000-D9766:1:1101:24454:8749 1:N:0:71
ACCACACCTTCTACAATGAGCTGCGTGTGGCTCCCGAGGAGCACCCCGTGCTGCTGACCGAGGCCCCCCTGAACCCCAAGGCCAACCGCGAGAAGATGCCCAGGTGAGTGGCCCGCTACCTCTTCTGGTGGCCGCCTCCCTCCTTCCTGGCCTCCCGGAGCTGCGCCCTTTCTCACTGGTTCTCTCTTCTGCCGTTTTCCGTAGGACTCTCTTCTCTGACCTGAGTCTCCTTTGGAACTCTGCAGGTTCTA
+
BBBBBBBBFFFFGGGGGGEGGGHHGGFEHEHHHGGGGGGGGHHHHGGGGGGGHHHGHHHGGGGGGGGGGGGHHHHGGGGHGHHHHGGGGGGCGGHHHGHHHHHGFHHHHHGGHHGGGGGHHHGHHHHHHHGHHGGGGGHGHHGGHGGGGGFGGGGGGG?FDGGGGFFFFFFFFFFFFFFFBFFFFFFFFFFFFFFFFFFFFFFFFFFFFFFFFFFFFFFFFFFFFFFFFFFFFFFFFFFFFFFFFFFFFFB
@M05620:37:000000000-D9766:1:1101:18484:8759 1:N:0:71
GAGGCTGCTTTGGAAGAAACTCATAGATTACTGCAACAGTTCCCCCTGGACCTGGAAAAGTTTCTTGCCTGGCTTACAGAAGCTGAAACAACTGCCAATGATGCTACCCGTAAGGAAAGGCTCCTAGAAGACTCCAAGGGAGTAAAAGAGCTGATGAAACAATGGCAAGTAAGTCAGGCATTTCCGCTTTAGCACTCTTGTGGATCCAATTGAACAATTCTCAGCATTTGTACTTGTAACTGACAAGCCAG
+
>3AA>ACACBD4GBBFCGBGGGGHHGHHHHGHGB4FFHFFGADBB?AFCFGHHHGFB32BBFG5DFGBBBGGGHHB3BFFHHBGH33FBBBGHHHGGHHHGG@FBBBBBEF/EFBBFBGG?FFF3BBBB3BGD3BBFBF/?B?BFHE?F??FGDGHFGFGCG@2@CC<F1?@G<@FH?0??<>F=.A<..1110<<<==DDGD0<<G0<CFGGHHFG;C:;CC<:CC;CGGCF;C0C00=00:90;.;.;A
@M05620:37:000000000-D9766:1:1101:4155:8760 1:N:0:71
ACCACACCTTCTACAATGAGCTGCGTGTGGCTCCCGAGGAGCACCCCGTGCTGCTGACCGAGGCCCCCCTGAACCCCAAGGCCAACCGCGAGAAGATGAGCACACCAGGTGCGACGCCCGCTACCTCTTCTGGTGGCCTCCTCCATCCTTCCTGGCCTCACCGAGCTGCGCCCTTTCTCCCTGGTTCTCTCTTCTGCCGTTTTCAGTAGGCCTCTCTTCTCTGACCTGAGTCTCCTTTTGCACTCTGCCGG
+
>A?1A1>AFFFDBGF1D1F1E11AEAAFGEHH1FFF0AECFHHHHGGGGGGC1EFCHHHGCECEE>>EGGGCH>EEGCEA/CGG/F//B@B///0<>F11<F000/?0?FGFC.-<--<-AC-<C::<C;;CC0/.;G0;.:GG/;;FGFGGGB/AFB./C.9-=;E/C@@B@@FFFF/;B:/-BFFFFFFFFFFFFF?FFEFF9/;//9/;FF/;;BF/BF/B/9;F9-BFF/9;///9/;;BFFF9/;-
@M05620:37:000000000-D9766:1:1101:12091:8764 1:N:0:71
GAGGCTGCTTTGGAAGAAACTCATAGATTACTGCAACAGTTCCCCCTGGACCTGGAAAAGTTTCTTGCCTGGCTTACAGAAGCTGAAACAACTGCCAATGATGCTACCCGTAAGGAAAGGCTCCTCGAAGACTCCCCGGGCGTCACAGAGCTGATGAACCAATGGCACGTAAGTCAGGCATTTCCGCTTTAGCACTCTTGTGGATCCAATTGCCCACTTCTCAGCCTTTGTACTTGTAACTGACAAGCCAG
+
>1>>AA1AFFDFGFGGAGGFFCFEBGHHGHHHHHHHHGG1DGHHHGCGEGHGGECFGAAGBGHHGHFHHHHHHFFEGHHHHFHGF1EFGFHHFHHFFHFFDHHHHHHHHAE//>@F0>0B/FGFB0EEHGCGHHH/<B/</><///?G1?CGF<GHGH1G0<1>CGF1><<<CFDFHGB.<DHHDCCCC.0:0::GHGHHFGCGFFGGBFGG009C.;;CFGGGF/=9FFFFGGGFFFGFFFFFF/-9AFF
@M05620:37:000000000-D9766:1:1101:10112:8769 1:N:0:71
GAGGCTGCTTTGGAAGAAACTCATAGATTACTGCAACAGTTCCCCCTGGACCTGGAAAAGTTTCTTGCCTGGCTTACAGAAGCTGAAACAACTGCCAATGATGCTACCCGTAAGGAAAGGCTCCTAGAAGACTCCAAGGGAGTAAAAGAGCTGATGAAACAATGGCAAGTAAGTCAGGCATTTCCGCTTTAGCACTCTTGTGGATCCAATTGAACAATTCTCAGCATTTGTACTTGTAACTGACAAGCCAG
+
BAAABBFBFFFFGGGFFGFGGGHHHGHHHGHHGHHFFHHEGHHHHGGGGHHHHHHGFFFHFHHHHHHHHHHHHHHGHHGHHHHHHHGGHHHHHHHHHHHHHHFGGHHHHGGEFHFHFEHGGFGGGFGGHGHHGHHGHHGGHDCGGHGGGHFHHHHHHHHHHHGHHHGHG?FGH1?GGFFFHFGHHEGGGGDB><G<GDGHHHG0<<<DGGHGHHHHGGHGHHHHFFHHC;:CFFF0FFFGFFFGGG;CCFF
@M05620:37:000000000-D9766:1:1101:16629:8777 1:N:0:71
ACCACACCTTCTACAATGAGCTGCGTGTGGCTCCCGAGGAGCACCCCGTGCTGCTGACCGAGGCCCCCCTGAACCCCAAGGCCAACCGCGAGAAGATGAGCATCCCAGGTGAGTGGCCCGCTACCTCTTCTGGTGGCCGCCTCCCTCCTTCCTGGCCTCCCGGCGCTGCGCCCTTTCTCCCTGGTTCTCTCTTCTGCCGTTTTCCGTAGGACTCTCTTCTCTGACCTGAGTCTCCTTTGGCACTCTGCAGG
+
AAABBAAAFFFFGGGFGFGGFGHHGEGGHFGHHGGEAEGGGHHHHGGGGGGGFHHHHHHGGGGGGGGGGGGHHHHGGGGHGHHHHGGGGGGGGGHHHFEHHFHHHHFHG1?1FFFGGHGGGGGGHHHHHHHGHHHGHHCGFDG.CGGGGGGGGGGGGGGGGGG-=BFFFFFFFFFFFFF/BFFFFFF/BFFFFFFFFFFDFFFFFDFFFDFFFFFFFFFFB/;/BFFFFFFFFFFFFFFF//9BFFFFFF?
@M05620:37:000000000-D9766:1:1101:8541:8808 1:N:0:71
ACCACACCTTCTACAATGAGCTGCGTGTGGCTCCCGAGGAGCACCCCGTGCTGCTGACCGAGGCCCCCCTGAACCCCAAGGCCAACCGCGAGAAGATGAACCCAGGTGAGTGGCCCGCTACCTCTTCTGGTGGCCGCCTCCCTCCTTCCTGGCCTCCCGGAGCTGCGCCCTTTCTCACTGGTTCTCTCTTCTGCCGTTTTCCGTAGGACTCTCTTCTATGACCTGAGTCTCCTTTGGAACTCTGCAGGTTC
+
A11AA11>CFFFCGGDAFGGFEFCAEEA0AAFEEF00AA//FGFHG/E//B/B11BGHBEEE?GFEEEGEAF1FFFGEE?FGHF/?EGG/BC//0111??1F?CFFGF1<GHGGFG?@<-</D<DFGHGHHH.CG-@@CE.:CG9/9FFF0/CFFAFEB?-9-.9F?@F@;/;BBF;FBF-FFBF/B/BFFFFFF@-AFEFFFF-AAFFFFFB//9B//9B/9/B/;BFFFFF/B//;BFFFF/B/B-:9/
@M05620:37:000000000-D9766:1:1101:15539:8810 1:N:0:71
ACCACACCTTCTACAATGAGCTGCGTGTGGCTCCCGAGGAGCACCCCGTGCTGCTGACCGAGGCCCCCCTGAACCCCAAGGCCAACCGCGAGAAGATGAGCATCCCAGGTGAGTGGCCCGCTACCTCTTCTGGTGGCCGCCTCCCTCCTTCCTGGCCTCCCGGAGCTGCGCCCTTTCTCCCTGGTTCTCTCTTCTGCCGTTTTCCGTAGGACTCTCTTCTCTGACCTGAGTCTCCTTTGGCACTCTGCAGG
+
AAAABAABFFFFFGGBDGGGFFGFEEEFHGHHHGGEEGGCGHHHHGEGEAEEHEGHHHHGGGGGCE@EGGGHHHEFGGGHGHHGEGGGGGGGGGHHFHHGHFHH0FFGFGHDAGHGGHHGCCDGFHHHHHHHFGC.CF-CCGDEGHGDGGGFBFFFGFGGEDB?BBGBFBBFB<FFFFF/BF/A/BBFFFFFFFFFFFBFFFFFFFFFFFFFFFFFFFFFFFFFFFFFFFBFFFFFFFBF//9BFF/F/F?
@M05620:37:000000000-D9766:1:1101:16699:8813 1:N:0:71
GAGGCTGCTTTGGAAGAAACTCATAGATTACTGCAACAGTTCCCCCTGGACCTGGAAAAGTTTCTTGCCTGGCTTACAGAAGCTGAAACAACTGCCTACGATGCTATCCGCAAGCAAAGGCTCCCATAAGACTCTAAGGGAGTAAAACAGCTCATCAAACAATCTCAAGCAAGCCACAGACCTCTGCTCTATCACACTCTTGTGGCTAATTGAACAACTTTCAGCACCTGTACTTTTAACTGTGAACCCAG
+
AABBBBFBFFFFGGGGFCGGGGFHHHHHHBGFHHFFGGGBGHHHHGGGHBGGHHHHHHFGGHHHHHHHHHHHHHH3GHHFGHHHHHHHHFHHHBHH33211B11@B4BF11////23B32/BB//2?F33F33B34332B/A/23?F2<FG2222222@<0/111<1111000//000010<>1<1>11=00=0=0<C/0=G00...0000000=C/./0<G00;0..;/;00000;00;0000;C0=...
@M05620:37:000000000-D9766:1:1101:16689:8828 1:N:0:71
GAGGCTGCTTTGGAAGAAACTCATAGATTACTGCAACAGTTCCCCCTGGACCTGGAAAAGTTTCTTGCCTGGCTTACAGAAGCTGAAACAACTGCCAATGATGCTATCCGCAAGCGAAGGCTCCCATAAGAGTCCAACGGAATAAAACAGCTCTGGAAACAATCTCAAGTAAGCCAGAGACTTCTCCGCTATCACACTCTTGTGGCTACTCGAACAACTTTCACCACTTGTACTTTTAACCCTCAACCGAC
+
AABBBBFAFFFFGGGGGGGGGGFHGHHHHHHHHHGHGFGFFHHHHGGGHHHHHHHHHHFGGHHHHHHHHHHHHHHHHHHGHHHHHHHHHHHHH3GH3FGC3B44@B4?B11///1//>//??B//B3B33B3?B3332/<///?2>F2?FF2222222?<?/1111111111111000.001>111>.<C-.<0=0<G<0CH:0.:.:/00../;A/./0;C0090./90;00000;0000...;:9;---
@M05620:37:000000000-D9766:1:1101:14716:8847 1:N:0:71
ACCACACCTTCTACAATGAGCTGCGTGTGGCTCCCGCGGAGCACCCCGTGCTGCTGACCGAGGCCCCCCTGAACCCCAAGGCCAACCGCGAGAAGATGAACCCAGGTGAGTGGCCCGCTACCTCTTCTGGTGGCCGCCTCCCTCCTTCCTGGCCTCCCGGAGCTGCGCCCTTTCTCACTGGTTCTCTCTTCTGCCGTTTTCCGTAGGACTCTCTTCTCTGACCTGAGTCTCCTTTGGAACTCTGCAGGTTC
+
>AA?AABAFFBFFFGGFGGGGBGFCG2E4EGGBFG?2AEA0E1GHGGEBEEG5FHHHGHG>E/EF>E>EGGHHHHGGGEFEFGHGGGCGFGGGGE1?FF11??F><FGHHHHGEGGGGGGDFHHGGCC;CC/CGHGGGGGGGGGE;FFFFFGGGGGGFA?=B@FFFFBFFDFFFFFFFFFB:;FFFFFFFFFFFFF;AFEFFABF.?BFFFFFFFF/FFFFBB;.BFFFFFF/FB//9;9FFF9FB;F.9/
@M05620:37:000000000-D9766:1:1101:14623:8855 1:N:0:71
GCGGCTGCTTTGGAAGAAACTCATAGATTCCTGCCCCAGTTCCCCCTGTCCCTGGAACCGTTTCTTGCCTGGCTTCCAGAAGCTGCAACAACTGCCCATGATGCTACCCGTAAGGAAAGGCTCCTCGAAGACTCCCCGGGCGTCCCAGCGCTGATGACACACTGGCAAGTAAGTCAGGCATTTCCGCTTTAGCACTCTTGTGGATCCAATTGAACAATTCTCCGCCTTTGTACTTGTAACTGACAAGCCAG
+
>1>AA>>>FFB1BGFA1BBGFG1FFDFHF3DGGHC0B0BBDFGHHGAF11BBFH/FG1/AEFHHDGEGHHHHHHF0FGHBGHH1F1>BF0FGHGGH/BGCHHHHHFGHHGGC/FGHCE>GHHHGH0EE0FEHHHH//B<C/>C//<>G0>CFGGHHH0<C/.<GHHH0C;G0CGHHHHH.GHHHHGGGGGBFGBGGGGGGGGGGGGGGGGGGB0C9/;FFGF/;B-AAFFB/FFFFFFFFFFFFFBFEFFF
@M05620:37:000000000-D9766:1:1101:24493:8867 1:N:0:71
GAGGCTGCTTTGGAAGAAACTCATAGATTACTGCAACAGTTCCCCCTGGACCTGGAAAAGTTTCTTGCCTGGCTTCCAGCAGCGTGAACCACTTCCCCTGATGCTCCCCGTACGGAAAGGCTCCTCGAAGACTCCCAGGAAGTAACAGCGATGATGACACCCAGGCAAGTAAGTCAGGCCTTTCCGCTTTAGCACTCTTGTGGATCCAATTGACACCTTCTACGCATTTGTACTTGTAACTGACAAGCCAG
+
CCCCCCFCFFFFGGGGGGGGGGGHHHGHHHHHHHHHHHHFGHHHHGGGHHHHHHHHHHHHGHHHHHHHHHHHHHHHHFHHHHG0B1BFFBEFBBFGFBBFGHHHHGHG1EGE//?EE@C0FFH/FG/?F/CHHHHHFHG/@0@@@FGHCE/FFH1?FGHF/A.>>GH0>=F1>0=GGHHAGHHHHG.;EGHFGCGHHGCCFHGHHGFGGGGGB900.;FGGBFGAAFGFB9BFGGGFGGG00BFF0;EEFF
@M05620:37:000000000-D9766:1:1101:21862:8874 1:N:0:71
ACCACACCTTCTACAATGAGCTGCGTGTGGCTCCCGAGGAGCACCCCGTGCTGCTGACCGAGGCCCCCCTGAACCCCAAGGCCAACCGCGAGAAGATGAACCCAGGTGAGTGGCCCGCTACCTCTTCTGGTGGCCGCCTCCCTCCTTCCTGGCCTCCCGGCGCTGCGCCCTTTCTCACTGGTTCTCTCTTCTGCCGTTTTCCGTAGGACTCTCTTCTCTGACCTGCGTCTCCTTTGGAACTCTGCAGGTTC
+
CCCCCCCCFFFFGGGGGGGGGGHHGGGEEGHHHGGGGGGGGHHHHGGGGGGGHHHHHHHGGGGGGGGGGGGHHHHGGGGHGHHHHGGGGGCGGGHHHHHHHHGFHGHH1FGHGGHHGGG-CHHHHHHHGHHHFHHFGGGGHGHHGGGGGGGGGGGGGGGGAGFFFFFFFFFFFFFFFFFFFFFFFFFFFFFFFFFFDFFFFFFFFFDFFFFFFFFFFFFF9FFFF.BFDFFFFFFFFFFFFFFFF0;FFFB
@M05620:37:000000000-D9766:1:1101:25254:8905 1:N:0:71
ACCACACCTTCTACAATGAGCTGCGTGTGGCTCCCGAGGAGCACCCCGTGCTGCTGACCGAGGCCCCCCTGAACCCCAAGGCCAACCGCGAGAAGATGAACCCAGGTGAGTGGCCCGCTACCTCTTCTGGTGGCCGCCTCCCTCCTTCCTGGCCTCCCGGAGCTGCGCCCTTTCTCACTGGTTCTCTCTTCTGCCGTTTTCCGTAGGACTCTCTTCTCTGACCTGAGTCTCCTTTGGAACTCTGCAGGTTC
+
BBBBBBBBFFFFGGGGGGGGGGHHGGFGGGGHHGGGGGGCFGGHHGGGFGGGEHHHHHHGGGGGGGGGGGGHHHHGGGGHGHHGHGGGG/<BDGHHHFHHHHGAFF1<D01F/FGH@DGGG/0<GGD<0<DGAHGDC@FGHG/GEGFGGGFFG.FFEED-??9FBBDAFFDFFFFFB9/9;9BFFFF/F/FE/FBBADFEFF.;AA?FFFFFFFBFFFFFBFB9:/B9FFF/FFFF/FFFFFFFFFFFFF/
@M05620:37:000000000-D9766:1:1101:21793:8921 1:N:0:71
GAGGCTGCTTTGGAAGAACCTCATAGATTACTGCAACAGTTCCCCCTGGACCTGGAAAAGTTTCTTGCCTGGCTTACAGAAGCTGAAACACCTGCCCATGATGCTCCCCGTCCGGAAAGGCTCCTCGACGACTCCCCAGGCGACCAAGAGCTGATGACACAAAAGCACGTACGTCAGGCATATCCGCTTTAGCACTCTTGTGGATACAATTGCAAACTTCTCAGCATGTGTACTTGTAACTGACAAAACAG
+
AAA3AAFAFFFFGFGFFG4GGGHGHHGGHFHHHFFFFFGHHFHHHGG2FFFHHGH2BGHBFGGHHHGGGHGCHHHGHHHHGHHHHHDGFGFFHHHH1BFF3FHFHFEGG/?11>/?/>0?/BGFH2FG/<<C/?G/?2/?/>/>/<<0>>0>F1F1>1<>><..<<C/<.<<-/:CEGG.:0=GCEGFGGGGGBFGGGFGGGDFF9;F0FBF00;990;;CF0;F9;/;BF/B/;FFFFF/;/;B/..9AF
@M05620:37:000000000-D9766:1:1101:14663:8967 1:N:0:71
ACCACACCTTCTACAATGAGCTGCGGGTGGCTCCCGAGGAGCACCCCGTGCTGCTGACCGAGGCCCCCCTGAACCCCAAGGCCAACCGCGAGAAGATGCCCAGGTGAGTGGCCCGCTACCTCTTCTGGTGGCCGCCTCCCTCCTTCCTGGCCTCCCGGCGCTGCGCCCTTTCTCACTGGTTCTCTCTTCTGCCGTTTTCCGTAGGACTCTCTTCTCTGCCCTGAGTCTCCTTTGGAACTCTGCAGGTTCTA
+
AAAAAAAAFFFFGGGGAG1BGBGFG00A00FE1FFEAEG?EGGHHGGEAAEGFHFF@GC@/E?EGEGGGEC0FEGGGE/G<<GHAF//BC/<><GB<F11?CCF1FG0FD>F0CCCCC-FGHHHHGBCCGCG.@C?CBEAFFBFFFBFGFA9CAA..@;9=9@A@;-@@FBBBF/FBB-;B/BBF/BFFF99/@AA9EFBBF-9B/BBBB/FFFF/BB//:FF-9BF/FFBBFFF//BFFFFFB/F-BFFF
@M05620:37:000000000-D9766:1:1101:12380:8978 1:N:0:71
GAGGCTGCTTTGGAAGAAACTGACAATCCAGGGAAACAAGATCGGATGAACACGGCTATGCACTTCAGTCACGATTTCGAATTTGGTATACCTTCTACTGATTCAACAAAAAAAAAACGGAACAAAACAAAAAAAAAAGAAAAAAAAAATAAATAAGATATAAATGTAGAGAAGGGTGAAAATATAGAAAAATCGAGAAAGAAAAACCAAACAAGAAAATGAACGGATATTGTCGTTTCGAAGAGAAGAAT
+
>1AA>>CABBB1F11B1F1FGDG1BB1B0AB0B000AFFF0FAAE/AA111DAA//A/1BBD1BAB2DF11BB///>DF/BF/B2BBE222FF1GB2BB12B22BB1@>G0>E/<///////>0000<//00///---<..//.<---:.;000000900000009000000;/.;...00///99////---/-----///-/------------//-/////--9--////9----;-----9-/////
@M05620:37:000000000-D9766:1:1101:24850:8980 1:N:0:71
ACCACACCTTCTACAATGAGCTGCGTGTGGCTCCCGAGGAGCACCCCGTGCTGCTGACCGAGGCCCCCCTGAACCCCAAGGCCAACCGCGAGAAGATGAACCCAGGTGAGTGGCCCGCTACCTCTTCTGGTGGCCGCCTCCCTCCTTCCTGGCCTCCCGGAGCTGCGCCCTTTCTCACTGGTTCTCTCTTCTGCCGTTTTCCGTAGGACTCTCTTCTCTGACCTGAGTCTCCTTTGGAACTCTGCAGGTTC
+
AAAABAABFF@DEGGGFGFGCGFGEBEEGEHHHGEAEEECGGHHHGEGEEEFHHHHHHFGGGGGFGCFGGGHFHEEGGGHGHHEGFGGGCCGGGHHHGHHGHGGHGHHGHHHGGHHGGGGGHHHHHHHHHHHGHHGGGGGHGHHGGGGGGGGGGGGGGGGGGGGGGBBFBBFFFFFFFFFFFFFFFFFFFFFFFFB;AFFFFDFFDFFFFFFFFFFFFFFFFFFFBFFFFFFFFFFFFFFFFFFFBFAAFB
@M05620:37:000000000-D9766:1:1101:5914:8999 1:N:0:71
ACCACACCTTCTACAATGAGCTGCGTGTGGCTCCCGAGGAGCACCCCGTGCTGCTGACCGAGGCCCCCCTGAACCCCAAGGCCAACCGCGAGAAGATGCCCAGATGAGTGGCCCCCTACCTCTTCTGGCGGCCGCCTCCCTCCTTCCTGGCCTCCCGGAGCTGCGCCCTTTCTCACTGGTTCTCTCTTCTGCCGTTTTCCGTAGGACTCTCTCCTCTGACCTGAGCCCCCTTTGGAACTCTGCAGGTTCTA
+
AA1AAAAAFFF1EGGFFDFGFBECAAEEHAHFFGFAFEG/EGHHHG?GAAEA111FGBGECG?ECE?EGGGGHHC/EGC/FFHHCEFCC<CCC?GG11?CFH//??GFG1/<GH/-AFH0<F<11F1<0--:---99C.EF/.C9BFB0BA.:AAA.9;-9;//-@9=@FBFBB/;//FF//99/9FFB/9BF@FFFEF/9F---9BBBBBF//9-;FFFF/-/-//--99AFFBFBBFFFFFFF-AF//B
@M05620:37:000000000-D9766:1:1101:8742:9000 1:N:0:71
ACCACACCTTCTACAATGAGCTGCGTGTGGCTCCCGAGGAGCACCCCGTGCTGCTGACCGAGGCCCCCCTGAACCCCAAGGCCAACCGCGAGAAGATGAACCCAGGTGCGTGGCCCGCTCCCTCTTCTGGTGGCCGCCTCCCTCCTTCCTGGCCTCCCGGCGCTGCGCCCTTTCTCACTGGTTCTCTCTTCTGCCGTTTTCCGTAGGACTCTCTTCTCTGCCCTGCGTCTCCTTTGGAACTCTGCAGGTTC
+
CCCCCCCCFFFFGGGGGGGGGGHHGGGFHGHHHGGGGGGGGHHHHGGGGGGGHHHHHHHGGGGGGGGGGGGHHHHGGGGHGHHHHGGGGGGGGGHHHHHHHHGFHGHC1>FGGGHHGGG-CFHHHD=GGHHHGHHGGGGGGGGG=CFGGGGGGGGGGCF??-;@DFFFFFFFFFFF0FFFFFFFFFFBFFFFFFFFFFFFFF?B;ADBFFFFFFFFFFFF0B:B.:@;@AFFFFFFFFFFFFFFF0BFFF0
@M05620:37:000000000-D9766:1:1101:18274:9015 1:N:0:71
ACCACACCTTCTACAATGAGCTGCGTGTGGCTCCCGAGGAGCACCCCGTGCTGCTGACCGAGGCCCCCCTGAACCCCAAGGCCAACCGCGAGAAGATGAACCCGCGGGCGCGCCCCGTTCCCTCTTCTCGTGGCCGCCTCCCTCCTTCCTGGCCTCCTCTTCTTCCGCCCTTTGTCGCTGTCTCTCTTTTCTGCTGTTTTCCCTTGGACTCTCTTCTGTGTCTTGAGTCTCCTTTGGAACTCTTCAGCTTC
+
CDDCDDDDFFFFGGGGGGGGGGHHGGGEHGHHHGGGGGGGGHHHHGGGGGGGHHHHHHHGGGGGGGGGGGGHHHHGGGGHGHHHHGGGGCG//?22?2222/////-<<-----=A-9.</00=/CF00<9.=D.AD-.<E.B/BF00BFFF..0.<//000000<B..-</00<0.....0<BF0000<000<0<0<B/0<0<:/<000<BFF0F00000<00<00000:000:0/0<B0:000<00<0:
@M05620:37:000000000-D9766:1:1101:18332:9023 1:N:0:71
ACCACACCTTCTACAATGAGCTGCGTGTGGCTCCCGAGGAGCACCCCGTGCTGCTGACCGAGGCCCCCCTGAACCCCAAGGCCAACCGCGAGAAGATGAACCCAGGTGAGTGGCCCGCTACCTCTTCTGGTGGCCGCCTCCCTCCTTCCTGGCCTCCCGGAGCTGCGCCCTTTCTCACTGGTTCTCTCTTCTGCCGTTTTCCGTAGGACTCTCTTCTCTGACCTGAGTCTCCTTTGGAACTCTGCAGGTTC
+
CCCCCCCCFFFFGGGGGGGGGGHHGGGGHGHHHGGGGGGGGHHHHGGGGGGGHHGHGHHGGGGGGGGGGGGHHHHGGGGHGHHHHGGGGGGGGGHH2GHGGGGGHFHHHHHHGGHHGGGGGHHHH0GGGHGGGHHGCGGGHGHHFGFGGGGBGGGGGGGA-A-:FFFFFFFFFFFFFFFFFFFFFFFFFFFFFEFF;AFFFFBFFFFFFFFFFFFFFFFFFFFFF/FFFFFFFFFFFFFFFFFFFBBFFF0
@M05620:37:000000000-D9766:1:1101:6106:9043 1:N:0:71
ACCACACCTTCTACAATGCGCTGCGTGTGGCTCCCGAGGAGCACCCCGTGCTGCTGACCGAGGCCCCCCTGAACCCCAAGGCCAACCGCGAGAAGATGAGCATCCCAGGTGCGTGGCCCGCTACCTCTTCTGGTGGCCTCCTCCCTCCTTCCTGGCCTCCCGGCGCTGCGCCCTTTCTCCCTGGTTCTCTCTTCTGCCGTTTTCCGTCGGCCTCTCTTCTCTGACCTGAGTCTCCTGTTGCACTCTGCCGG
+
BBBBBBB3BCFFGGGGGG4AEGGGGEGAAEGGHBEE2EEEDGDGHGGAEFEGGHGHGHH>E@EEGGGGGGGHFHHGGGGHGHHHHGGGGG/>CGHBFHH1FGF?????F?F1A>EGG<>-@D-DHH:=G;<CG;;:GH0CHHHH.;CFGGGGGFFFGGFCCEGGGBBBFBBFBBFFFFF;/;BEBFFFBBFFFFFFFFBADFF//;F.-9=FFFFBFFFFFFFEFFFEBBFFF/;9/9999/;BFFF9/@;
@M05620:37:000000000-D9766:1:1101:5719:9070 1:N:0:71
GCTGCTGCTTTGGAATCACCTGACAGACCCGGGACCAAAGATCGGAAGCCCACACATCTGTACTCTAGTCAGGAATTCGTAGCTCGAATGCCGTCTCCTGCTTGAAACCAATTTAACAATAAAGCATAACAATTTGGGAGGGGGGGAGGAGTGAGTATTTGGGAAAAAACAGGGCTAAACGGGGAGGGGTATTGAAAAAAAATCTTTGAAGAGGGACCCTTTATCCCTAAAAAACCCCAATCTCTTCCCGC
+
>1>>>BB1BDB1F1BDGB1BB1BAB10BGFAAF0EE/A/BABBFFA/AA0FCF/E/1BFDA2FDF@1DDD21B10BB1B0F/B2BA/B@@BGG/>F>1FG1BB>>BB10>?1122211111<B1B11B11BB11B>1</?//</-9---9---/9///////--/-----9-----;;/B----------::////;9----9/9/99//9/-------;B////////-///--------/9/9///---
@M05620:37:000000000-D9766:1:1101:25592:9077 1:N:0:71
GAGGCTGCTTTGGAAGAAACTCATAGATTAGTGAAACAGGTCCCCCTGACCATGGAACCGTTTCTTGCCTGGCTTACAGAAGCTGAAACCACTGCCCCTGATGCTACCCGTAAGGAAAGGCTCCTAGAAGACTCCCAGGGAGTAACAGAGCTGATGAAACAATGGCAAGTAAGTCAGGCATTTCCGCTTTAGCACTCTTGTGGATCCAATTGAACAATTCTCAGCATTTGTACTTGTAACTGACAAGCCAG
+
1>AAA>CAFFFFGCGF1BBBBF1FGADDF11DD333BBB01BBB0A/A00B1FFBFG1BEF/BBDDBBFH1FGG0BFGG1FGGBB1@F@B>FHGGF//BFFGHHHHHHE/?EEHBGHGHHGGHGG1GHHHFHHFH/0BFC/??012@GFGHHHHHHD1FF0<DDFHFCF?FDG<DGHHHAHFHHFCCCAEGHHEGHHHGFHFAGF0;CGHFGHHGHGGHGHHBGFFF;FFFFGGGFFG0CFGGGBC.AEFF
@M05620:37:000000000-D9766:1:1101:22622:9100 1:N:0:71
ACCACACCTTCTACAATGAGCTGCGTGTGGCTCCCGAGGAGCACCCCGTGCTGCTGACCGAGGCCCCCCTGAACCCCAAGGCCAACCGCGAGAAGATGAACCCAGGTGCGTGGCCCGCTACCTCTTCTGGTGGCCGCCTCCCTCCTTCCTGGCCTCCCGGCGCTGCGCCCTTTCTCACTGGTTCTCTCTTCTGCCGTTTTCCGTAGGACTCTCTTCTCTGACCTGAGTCTCCTTTGGAACTCTGCAGGTTC
+
BBABBBBBFFFFGGGGGGGGGGBGEEGECFHHHGGGGGGGGHHHHGGGEGGGHHGHHHGGGGGGGGGGGGGHHHHGGGGHGHHHHGGGGGFGGGHGFHHHHHGGHGHG1AFEGGHHGGGGGHHHHHHHHHHHFHHCGGGGHGGGGGGGGGGGGGGGGGGG?GFFFFFFFFFFFFFFFFFFFFFFFFFFFFFFFFFDADFFFFFFFFDFFFFFFFFFFFFFFFFFF/BBFFFFFFFFFFFFFFFFFBFFFFB
@M05620:37:000000000-D9766:1:1101:27473:9104 1:N:0:71
GAGGCTGCTTTGGAAGAAACTCATAGATTACTGCAACAGTTCCCCCTGGACCTGGAAAAGTTTCTTGCCTGGCTTACAGAAGCTGAAACAACTGCCAATGCTGCAACACGTCAGGAGAGAGGAAACGCCCCCACAACACGCGAACCGACGAAAATACCTCACTAGACAATACCACATGACTTACCGATTTCGCCCTCTTGACGATTCAATAGCCAACTTCACAGCCTTTATCATTGTTACTGACAACTCAG
+
>AAAAAFBFFFFCGFGGGGGGGGHHHHHHHHHHHGHHHHFGHHHHGGGHHHHHHGGHGHHGHHHFHHHHHHHHHHFHHHHGHHGHDFHGFFGHHHGHHH33B4B33311?11?123/?////0B33?////<//??///<<//>/>--->A-.<=00<0<<:C00:0;/::/000.00</<009::CCFEFF?A.::/0900:.;.;/////:;BF.BB9/;B/.;:9F////;FFF/BFFF//BF.//;9
@M05620:37:000000000-D9766:1:1101:19323:9127 1:N:0:71
ACCACACCTTCTACAATGAGCTGCGTGTGGCTCCCGAGGAGCACCCCGTGCTGCTGACCGAGGCCCCCCTGAACCCCAAGGCCAACCGCGAGAAGATGAACCCAGGTGAGTGGCCCGCTACCTCTTCTGGTGGCCGCCTCCCTCCTTCCTGGCCTCCCGGCGCTGCGCCCTTTCTCACTGGTTCTCTCTTCTGCCGTTTTCCGTAGGACTCTCTTCTCTGACCTGAGTCTCCTTTGGAACTCTGCAGGTTC
+
CCDDECCCFFFFGGGGGGGGGGHHGGGGGGHHHGGGGGGGGHHHHGGGGGGGHHGHHHHGGGGGGGGGGGGHHHHGGGGHGHHHHGGGGGGGGGHHHHHHHHGGHGHHBHHHGGHHGGGGGHHHHHHHHHHHGHHGGGGGHGHHGGGGGGGGGGGGGGGG-<CFFFFFFFFFFFHHFFFFFFFFFFHFFFFFFFFFDFFFFFDFFFFFFFFFFFHHHFHHFFFFF/FFFFFFFFHFFFFFFFFFF:FFFF0
@M05620:37:000000000-D9766:1:1101:15846:9146 1:N:0:71
ACCACACCTTCTACAATGAGCTGCGTGTGGCTCCCGAGGAGCACCCCGTGCTGCTGACCGAGGCCCCCCTGAACCCCAAGGCCAACCGCGAGAAGATGAACCCAGGTGAGTGGCCCGCTACCTCTTCTGGTGGCCGCCTCCCTCCTTCCTGGCCTCCCGGAGCTGCGCCCTTTCTCACTGGTTCTCTCTTCTGCCGTTTTCCGTAGGACTCTCTTCTCTGACCTGAGTCTCCTTTGGAACTCTGCAGGTTC
+
CCCCCCCCFFFFGGGGGGGGGGHHGGGGHGHHHGGGFGGGGHHHHGGGGGGGHHHHHHHGGGGGGGGGGGGHHHHGGGGHGHHHHGGGGGGGGGHHHHHGDHFGGEFCBHHHFFHHCGGGGHFHHDGHGDFGDGHCGGGGHGGHGGGGGGGGGGGFGGGA?-BGGGFFFFFFFFFFFFFFFFFFBBBBFFBFFFFFDDFEFF.9FDFFFFF0FFFFFFFFFFFFB/9;BBFFFFFFFFFFBFFFFFFFFB0
@M05620:37:000000000-D9766:1:1101:21400:9156 1:N:0:71
ACCACACCTTCTACAATGAGCTGCGTGTGGCTCCCGAGGAGCACCCCGTGCTGCTGACCGAGGCCCCCCTGAACCCCAAGGCCAACCGCGAGAAGATGAACCCAGGTGAGTGGCCCGCTACCTCTTCTGGTGGCCGCCTCCCTCCTTCCTGGCCTCCCGGCGCTGCGCCCTTTCTCACTGGTTCTCTCTTCTGCCGTTTTCCGTAGGACTCTCTTCTCTGACCTGCGTCTCCTTTGGAACTCTGCAGGTTC
+
BBABB@AAFFCFGGGFFG5BAFFGEEEBGEHHHGGEEEE?GHHHHGEFEEFEHEFHHHHEGGGGFEEGGGGHHHEEGGGHGHHFHGGGGG<BCGHHHHHHHHGGEFHH1?FHEFCGDDC<DHHHHHHHHFHHGGHCGGGGHGHHAFGGGGGGGGGGGGGG-ABBBFBBFBBFFFFFFFFFFFFFFFFFFFFFFFFBDFFFFFBF?DFFFFFFFFFFFFFF/FFFF.@9@AFFFFFFFFFFFFFFFBBAAFB
@M05620:37:000000000-D9766:1:1101:3798:9164 1:N:0:71
ACCACACCTTCTACAATGAGCTGCGTGTGGCTCCCGAGGAGCACCCCGTGCTGCTGACCGAGGCCCCCCTGAACCCCAAGGCCAACCGCGAGAAGATGCCCAGGTGAGTGGCCCGCTACCTCTTCTGGTGGCCGCCTCCCTCCTTCCTGGCCTCCCGGCGCTGCGCCCTTTCTCACTGGTTCTCTCTTCTGCCGTTTTCCGTAGGACTCTCTTCTCTGACCTGAGTCTCCTTTGGAACTCTGCAGGTTCTA
+
BBBBBBBBFFFFGGGGGGB5FAFFEEFFAEHHHGGGGEEEEHHHHGEG1EGGHGHHHHHGGG?EFFEGGGGHGHHG?EFGFHHHHGGGGGBDGGHFHHHHHH/<?GD?FHGGHH-CGCCHHHHHH0DGHHGHHCGGGGHGHHGHHGGGFGFGGGGGFG--;-@DBBFBBFFFFFFFFFFFFFFFFFFF99FFFBAFFFFFFFF?DBFFFFFFFFB;BF9FFFF/.9B/BFFFFFFBFFFFFFFFFFFFFF9
@M05620:37:000000000-D9766:1:1101:14736:9166 1:N:0:71
ACCACACCTTCTACAATGAGCTGCGTGTGGCTCCCGAGGAGCACCCCGTGCTGCTGACCGAGGCCCCCCTGAACCCCAAGGCCAACCGCTAGCAGATGAGCATCCCAGGTGCCTCGCCCCCTACCTCCTCTGGCGGCCCCCTCCCTCCTTCCTGCCCTCCTCTACCTTCGTCCTTTCTCCTTTCTTCTCTCTCCTGCCGCTTTCCTTAGCCCTTCCCTCTCTTACCTGAGTCTCCTTTGGAACTCTCCTGG
+
CCCCCCCBFFFFFGGFGG5GGGHHGEGBEEHFGFFEDEEFDHGHHGGEEFGGFHHGHHHAFCCGGGGGGEGHFHHGGGGHGHHHHGGGG/<C2?F2F2?F<G2?GH22/?210?1///?-->.>FGF.</00<0@?A--;CG..;FGG/B0BF0/.;FGA//900;90/./;AFF///9//////;BFFF///;;B/.--;..////////////9/9/;///;/BB//:/;BF////////;9;9/;///
@M05620:37:000000000-D9766:1:1101:7524:9167 1:N:0:71
ACCACACCTTCTACAATGAGCTGCGTGTGGCTCCCGAGGAGCACCCCGTGCTGCTGACCGAGGCCCCCCTGAACCCCAAGGCCAACCGCGAGAAGATGAGCATCGCAGGTGCGTGGCCCGCTACCTCTTCTGGTGGCCTCCTCCCTCCTTCCTGGCCTACCGGCGCTGCGCCCTTTCTCCCTGGTTCTCTCTTCTGCCGTTTTCCGTAGGCCTCTCTTCTCTGACCTGAGTCTCCTTCTGCCCTCTGCCGG
+
CCCBCCCCFFFFGGGGGG5GGGHHGGGEGGGHHGGGGGGFGHHHHGGGFGEFHHGHHHHGGGGGGGGGGGGEFHHGGGDHGHHHHGGGGF@DFFHHDFH??FD2/???AGHFFGAFGHH-=C-<GG0<D0<CH<GFHHCGHHHH.;CDGGGGGGGGGG/;CBDFGFFFFFFFFFFFFFFFFFFF:BFFFFFFFFFFFFFDFFFB09;.9DFFFFFFFFFFFFFFFFFF/;;FB0090090;9:BEFF0B@>
@M05620:37:000000000-D9766:1:1101:16799:9172 1:N:0:71
ACCACACCTTCTACAATGAGCTGCGTGTGGCTCCCGAGGAGCACCCCGTGCTGCTGACCGAGGCCCCCCTGAACCCCAAGGCCAACCGCGAGAAGATGAACCCAGGTGAGTGGCCCGCTACCTCTTCTGGTGGCCGCCTCCCTCCTTCCTGGCCTCCCGGCGCTGCGCCCTTTCTCACTGGTTCTCTCTTCTGCCGTTTTCCGTAGGACTCTCTTCTCTGACCTGAGTCTCCTTTGGAACTCTGCAGGTTC
+
AAAAAAAAFFFFFFG13AFGFGAFE0EEGGEGHGGGGEGAEHGH/BAE/BE/FGHGFHEEEEGGGGGEGGGHGHGGGGGGGGHHHGGGGGGGGGHGHHHFFGGGHGHHHHHHGGHHGGGGGHHHHHHHHHHHGHHGGGGGHGHHGGGGGGGGGGGGGGGG-:@@?F@@F@@FFFFFFFFFFFFFFFFFFFFFFFF@ABFFFFFFFFFFFFFFFFFFFFFFBFFFFBFFFFFFFFFFFFFFFFFFFBFFFF/
@M05620:37:000000000-D9766:1:1101:16124:9185 1:N:0:71
ACCACACCTTCTACAATGAGCTGCGTGTGGCTCCCGAGGAGCACCCCGTGCTGCTGACCGAGGCCCCCCTGAACCCCAAGGCCAACCGCGAGAAGATGAGCATCCCAGGTGAGTGGCCCGCTACCTCTTCTGGTGGCCGCCTCCCTCCTTCCTGGCCTCCCGGAGCTGCGCCCTTTCTCACTGGTTCTCTCTTCTGCCGTTTTCCGTAGGACTCTCTTCTCTGACCTGAGTCTCCTTTGGAACTCTGCAGG
+
ABBBBAABFFFFGGGBGGGGGGHHGGGG42BGHGGD2EGCEHGHHGGGEEGG5FHFHHHGEF0EFGGGGGGHFHEGGGGHGHHHGGGGGGGGCFH22?GGFHHHGHHHG?CHHHHGGHHCADGGHHHHHHHFGHHGHHCGGGGHGHGGGGGGGGGGGGGGGGA-BFGGGFFFFFFFFFFFFFFFFFFFFFFFFFFFFFFDFFFFFDBF.AFFFFFFFFFBFFFEFFFFFFFFFFFFFFFF//BFFFBFFFF
@M05620:37:000000000-D9766:1:1101:14245:9204 1:N:0:71
ACCACACCTTCTACAATGAGCTGCGTGTGGCTCCCGAGGAGCACCCCGTGCTGCTGACCGAGGCCCCCCTGAACCCCAAGGCCAACCGCGAGAAGATGAACCCAGGTGAGTGGCCCGCTACCTCTTCTGGTGGCCGCCTCCCTCCTTCCTGGCCTCCCGGCGCTGCGCCCTTTCTCACTGGTTCTCTCTTCTGCCGTTTTCCGTAGGACTCTCTTCTCTGACCTGCGTCTCCTTTGGAACTCTGCAGGTTC
+
BBBBBBBBFFFFGGGGGGGFGDHFGFGAFEHGHGGEEGGGGHHHHGGGDEGGGHGHHHHGGGFGGGGGGGGHHHHGGGGHGHHHHGGGGGGGGGHGGHHFFHGGHGHG1F<GEGHHGGCCGHHHHHHHHHFHGHHGGGGGHGHHGGGGGGGGGGGGGGGG-;BFFFFFFFFFFFFFFFFFFFFFFFFFFFFFFFF@..BFFFDFAFFFFFFFFFFFFFFFBFFFF.@;D?FFFFFFFFFFFFFFF/BFFF/
@M05620:37:000000000-D9766:1:1101:13573:9215 1:N:0:71
ACCACACCTTCTACAATGAGCTGCGTGTGGCTCCCGAGGAGCACCCCGTGCTGCTGACCGAGGCCCCCCTGAACCCCAAGGCCAACCGCGAGAAGATGAACCCAGGTGCGTGGCCCGCTCCCTCTTCTGGTGGCCGCCTCCCTCCTTCCTGGCCTCCCGGCGCTGCGCCCTTTCTCACTGGTTCTCTCTTCTGCCGTTTTCCGTAGGACTCTCTTCTCTGCCCTGCGTCTCCTTTGGAACTCTGCAGGTTC
+
BCCCDDCDFFFFGGGGGGGGGGHHGGGEHGHHHGGGGGGGGHHHHGGGGGGGHHHHHHHGGGGGGGGGGGGHHHHGGGGHGHHHHGGGGFBDGGHHFHHHGHGCGGHH=CEDADHHCGG-EGHHHHHHHHFFDGHGGGFGGGGGGBFFGGGFFGGGGGDCADFCFFFFFFAFFFFFBFFFFFFFFFFFFFFFFFFFFDFFFFAFF9DFFFFFFFFFFFFF0B.0F.<DFFBBFFFFFFFFFFFFF<FFFF0
@M05620:37:000000000-D9766:1:1101:5282:9238 1:N:0:71
ACTGCCAGCTCTCAATCGCACAGGTGACCCAAGTGCTGGCCCATCCACCCAGGATACCTATGGCATCCCCCGCTACCTGGAGCACCAACTCCGACGCTTGGCGTGGACCTATGTTTGTACCCAGCGTAGCAATCTGGGAGGGGGGGAGGAGTGAGGAGTTGGGAAAAGACAGTCCTAACCGGGGAGGGTTCTGGTAAAAGATGGGTTGGAGAGGGGCTCTTTCTCCCCCAACACTCCCCCTCTCTTGTCTC
+
>3>AACB@>F4BEABGGGGGGGBFBE54BGH22BAFA5BBBG2F3BB3BEFA1B3B335DF33BB333A1BF@0>EB33B2BFHH?FHEGH3?////??F/B//<>/B0BGHH2?2B0@2@FFCH<?C</?FF1GHFGE/<-AC-;--;;A.A//;9.9;/;-.99.;9.;9/:9/BF9F-=-;9@99;:AF///;9///:;;;./99-/;/9;.--9.B/;//;/;.A>..A./;;AD.@.B/B9;//9/
@M05620:37:000000000-D9766:1:1101:8628:9291 1:N:0:71
GAGGCTGCTTTGGAAGAAACTGACAATCCAGGGACACAAGATCGGAAGAGCACACGTCTGAACTCCAGTCACGAATTCGTATCTCGTATCCCGTCTTCTGATTTAAAAAAAAAAACAATAAGTTGAAGAATCCGCTTCCCCTCCCCTTAGTACCCCGAGAATATGCCCCACTATTCCGTACTTCCTTAGTTTCTGTTTACGACTTTCTTTCTGTGACGTATCTTCCTCCCCCTATAAATTCATTGTTCCTT
+
A3AA>ACBCBB@GBBBFGCGGDF4BB4BBBBBBCBAEGEF2FBAE2AA22ABB2B0BBBB5DBFA33BDB3AB>>BBFF3BF?@BB?BB1BB1BEF1BBB4BB4BBB43E/>E@>/?/2222>2222<222@1/////1000.<.>00111111<<--<-.<00000;.;../0000/<...90000009009000000;.....0;0099000;;0:;./:////://:.9-.9////////////////
@M05620:37:000000000-D9766:1:1101:19723:9305 1:N:0:71
ACCACACCTTCTACAATGAGCTGCGTGTGGCTCCCGAGGAGCACCCCGTGCTGCTGACCGAGGCCCCCCGGACCCCCAAGGCAACCGCGGGGAAATGGACCCAGGTGGGTGGCCCGCTACCTCTTCTGGTGGCCGCCTCCCTCCTTCCTGGCCTCCCGGGCCTGCGCCCTTTCTCACTGGTTCTCTCTTCTGCCGTTTTCCGTAGGACTCTCTTCTCTGCCCTAGGTCTCCTTTGGAACTCTGCAGGTTCT
+
CCCCCCCCFFFFGGGGGGGGGGHHGGGFHGHHHGGGGGGGGHHHHGGGGGGGHHHHHHHGGGGGGGGG/>/>/>EG/>/?/?BG/G?/<//->..0<00<G<.C.<0.-.;-CH.----;/00C000;09;.;.-A-.;E9/B.B0F/9B/A.0;E.D----9..-;D;FFB990000;BFB00000;0009B0-:AFAF0.0.A.00//00;0000000;:0///909B0FFBF/F0090:000;.A09:
@M05620:37:000000000-D9766:1:1101:19705:9312 1:N:0:71
ACCACACCTTCTACAATGAGCTGCGTGTGGCTCCCGAGGAGCACCCCGTGCTGCTGACCGAGGCCCCCTGAACCCCAAGGCCAACCGCGCGAACATGCACCCCGGTGAGTGGCCCGCTACCTCTTCTGGTGGCCGCCTCCCTCCTTCCTGGCCTCCCGGAGCTGCGCCCTTTCTCACTGGTTCTCTCTTCTGCCGTTTTCCGTAGGACTCTCTTCTCTGACCTGAGTCTCCTTTGGAACTCTGCAGGTTCT
+
BAAABBBA4BFFGGFFAGGGGFHFG2AA42BB3FFE?EE?2GHAGGGG1AEABGBE5F3A0E?EG1FG/113B?EFG/FFF/FGGG/E//<//<>D11?<0C/>C<@C0>1.<0>@-@D-GD0<0=GCGGCDAG:--:9.9FBA/009C0C.90..AE--@BFFE-9.-99/B/B:B//./;99B//9BB9BBB9;9F:9F.B.DBBF/FFFEFFFFF//;9BB/;9;/;FB/B9///B9BF/B/;FFFFF
@M05620:37:000000000-D9766:1:1101:15382:9315 1:N:0:71
GAGGCTGCTTTGGAAGAAACTGACAAGCCAGGGACACAAGATCGGAAGACCACACGTCTGTACTCTAGTCACGAATTCGTATCTCGTATTCCGTCTCCTGCTTGAAAAAAAAATCATTACCCAGCCCGGGACCCTCGCTCTTCCGCTCCCCCGTCGGCTCTCCCGTCCCCCCTCTCCACCTTGGAGGGTTCTGTCTGCTCATTAGCACATTCGGGGCTCTTTGGCTCCCACCAGTCCCCCCGTCTGGTCTA
+
A?ABBAFACFFFGGGGGFGGD5B4BA4AFGA4ECFGFFABFAGGABAEF3B2AB101A2A55B5D5DA5B55>1B115B?BBGFH?1B33BFG3111BBG33B31333?/>//0BB2B21BF1?0///BCD//<0//-...<11<.<-<...-..---.:/0//.9..9.9-@A///0/..00///.-...//9////://///9///.////..-9-9BF/;/;B/99.AF.9/;BBE?--;.;;//9//
@M05620:37:000000000-D9766:1:1101:25831:9330 1:N:0:71
GAGGCTGCTTTGGAAGAAACTCATAGATTACTGCAACAGTTCCCCCTGGACCTGGAAAAGTTTCTTGCCTGGCTTACAGAAGCTGAAACAACTGCCACTGATGCTCCCCGTAAGGAAAGGCTCCTCGAAGACTCCAAGGGCGTAAAAGAGCTGATGAAACAATGGCAAGAAAGTCAGGAATTTCCGCTTTAGAACTCTTGTGGATCCAATTGAAAAATTCTCAGCATTTGTACTTGTAACTGACAAGCCAG
+
BBBBBBFBFFFFGGGGGGFGGGHHHHHHHHHHHHHHHHHGHHHHHGGGHHHHHHHHHHHHHHHHHHHHHHHHHHHHHHHHHHHHHGGHHBFGHHHHH3GH3BGDB3BFGGGE>G3FHCHHHHHG32/?2/?BFH332?F//>//??22/@FHC<FDHHD<FFFHHBH1F0>0>FGHHH10<FHHHGGGG.0=0<<CHHHHHHDFCCCGFHHHH00C.FGGG00;99C;BF00;FGGFGGGG99CF;.E.BF
@M05620:37:000000000-D9766:1:1101:7788:9340 1:N:0:71
ACCACACCTTCTACAATGAGCTGCGTGTGGCTCCCGAGGAGCACCCCGTGCTGCTGACCGAGGCCCCCCTGAACCCCAAGGCCAACCGCGAGAAGATGAGCATCCCAGGCGCGTGGCCCGCTACCTCTTCTGGTGGCCTCCTCCCTCCTTCCTGGCCCCCCGCCGATGCGCCCTTTCTCCCTGGTTCTCTCTTCTGCCGTTTTCCGTCGGCCTCACTTCTCTGACCTGAGTCTCATTTTGCACTCTGCAGG
+
BBBBBBBBFFFFGGGGFGGGGGHHGEEEGEHHHGGGGGGGGHHHHGGGGEGGHHHHHHHGGGGGGGGG?E?BGGHG/E/F/FGHHGF@C</<>/<2>222?G2FG/1?//</<>-@@..---<@B0::0CGF00;.CF:::GGGGFGAF00C00/9C.;99@-9--9..=..@DBFFFFF/9/A9;9F//;/9/;B/BB.A/E//.B.9-;;D./.:///B99/;9/./9999////B//BB/9B/B//9.
@M05620:37:000000000-D9766:1:1101:11694:9344 1:N:0:71
ACCACACCTTCTACAATGAGCTGCGTGTGGCTCCCGAGGAGCACCCCGTGCTGCTGACCGAGGCCCCCCTGAACCCCAAGGCCAACCGCGAGAAGATGAACCCAGGTGAGTGGCCCGCTACCTCTTCTGGTGGCCGCCTCCCTCCTTCCTGGCCTCCCGGCGCTGCGCCCTTTCTCACTGGTTCTCTCTTCTGCCGTTTTCCGTAGGACTCTCTTCTCTGCCCTGCGTCTCCTTTGGAACTCTGCAGGTTC
+
CDDDDDCCFFFFGGGGGGGFGGHHGGGEFGHHHGGGGGGGGHHHHGGGGGGGHHGHHHHGGGGGGGGGGGGHHHHGGGGHGHHHHGGGGGCGGGHGHHHHHHGFHGHH1GHHFFHHGGG-AGHHHHHHHHHGFHHCCGDGHGHHAFFGGGGGGGGGGGGG?BFCFFFFFFFFFFFHFFFFFFFFFFFBFFFFFFFFADFFFFFF?DDFFFFFFFFFFFFF0B9BA;@DFDFFFFFFFFFFFFFFF0;AFFB
@M05620:37:000000000-D9766:1:1101:7622:9360 1:N:0:71
GCGGCTGCTTTGGCAGAAACTCATATATTACTGCCACAGTTCCCCCTGGACCTGGAACCGTTTCTTGCCTGGCTTCCAGAAGCTGCCACAACTGCCAATGATGCTACCCGTCCGGACAGGCTCCTCGCCGACTCCCCGTGCGTCACCGAGCTGCTGCAACACTGGCACGTCAGTCAGGCATTTCCGCTTTCGCCCTCTTGTGGATCCAATTGACCACTTCTCAGCCTTTGTCCTTGTAACTGACAAGCCAG
+
>3A>>>>AFFB4BGFAAFFFFFGDG66DFBDGDFAAGGBBDFGHHGAF2ABB2FC2B3AEABBFDDDFGHHAB2B2BGBBB@BBF3FFBBF?BBFFFG3F3B@4B4BBGEF//E@//E/FFHHGH0C////>BFHE/C??/<F-<?<C-=AGH/GH0<0<..;GFH/;CG...CGHFHF.CFGGGGGGGGBEF.;BGGFGFF?BFFF//BFB//B/.9FFFF9FF/99BFF/BFFF;;FFFFFFF/;;ABF
@M05620:37:000000000-D9766:1:1101:3706:9383 1:N:0:71
GAGGCTGCTTTGGAAGAAACTCATAGATTACTGCAACAGTTCCCCCTGGACCTGGACAAGTTTCTTGCCTGGCTTACAGAAGCTGAAACAACTGCCAATGATTCGACCCTTAAGGAACGGCTCCCATAGGACTCCAAGGGAGTAAAAGAGCTGATGAAACAATGGCAAGCAAGCCAGTCATTTCCGCTTTATCACTCTTGTGGGGCCAATTGAACAATTCTCAGCACTTGTACGTTTCACTGACAAGCCAG
+
A?AAAACA1FDFEGGGGGFGAGFHHHHBEHGHHGHHFHH1EHHEHGCGEGFBGFHG0BCFFGHHFHEFHE1GHHFHHBGDGHHGFGHHHFHHHHGFHH1C@E2B/B?EG0B@E1FB00/?//?//<BG1BG1FH1BGF/CAC/0BFHHFF0FF111D1>@CF1?1??G</?0F.>0011<1>F11<A.EEH000=0==<<=0:.-;-:C:0:00BFFF00;009C0.9900;9.;/9CFCGF0900;:E9-
@M05620:37:000000000-D9766:1:1101:22160:9387 1:N:0:71
ACCACACCTTCTACAATGAGCTGCGTGTGGCTCCCGAGGAGCACCCCGTGCTGCTGACCGAGGCCCCCCTGAACCCCAAGGCCAACCGCGAGAAGATGCCCAGGTGAGTGGCCCGCTACCTCTTCTGGTGGCCGCCTCCCTCCTTCCTGGCCTCCCGGAGCTGCGCCCTTTCTCACTGGTTCTCTCTTCTGCCGTTTTCCGTAGGACTCTCTTCTCTGACCTGAGTCTCCTTTGGAACTCTGCAGGTTCTA
+
BCCCCCCCFFFFGGGGGGDGGGHHGGGBGFHHHGGGGGGGGHHHHGGGGGGGHHHHHHHGGGGGGGGGGGGHHHHGGGGHGHHHHGGGGGCFGGHHHHHHHHHGHHHHHHGGHHGGGGGHHHHHHHHGHHGHHGGGGGHGHHGHHGGGGGGGGGGGGG-DFGGGGGFFFFFFFFFFFFFFFFFFFFFFFFFFFFFFFFFFFFFFFFFFFFFFFFFFFFEFFFFFFFFFFFFFFFFFFFFFFFFFFFFFFFF
@M05620:37:000000000-D9766:1:1101:3897:9419 1:N:0:71
ACCACACCTTCTACAATGAGCTGCGTGTGGCTCCCGAGGAGCACCCCGTGCTGCTGACCGAGGCCCCCCTGAACCCCAAGGCCAACCGCGAGAAGATGCCCAGGTGAGTGGCCCGCTACCTCTTCTGGTGGCCGCCTCCCTCCTTCCTGGCCTCCCGGAGCTGCGCCCTTTCTCACTGGTTCTCTCTTCTGCCGTTTTCCGTAGGACTCTCTTCTCTGACCTGAGTCTCCTTTGGAACTCTGCAGGTTCTA
+
CCCCCDDBFFFFGGGGGGFGGGHHGGGBFEHHHFFGFGGGGHHHHGGGGGGGHHHHHHHEGGGGGGGGGGGHHHHGGGGHGHHHHGGGGG@DGGHGHHHHHHHGHHHHHHGGHHGGGGGHHHHHHHHHHHGHHGGGGGHGHHGHHGGGGGGGGGGGGD<ADGGGGGFFFFFFFFFFFFFFFFFFFFFFFFFFFFDFFFFFFFFFFFFFFFFFHHFFFFFFFFFFFFFFFFFFFFFFFFFFFFFFFFFFFFB
@M05620:37:000000000-D9766:1:1101:19804:9438 1:N:0:71
ACCACACCTTCTACAATGAGCTGCGTGTGGCTCCCGAGGAGCACCCCGTGCTGCTGACCGAGGCCCCCCTGAACCCCAAGGCCAACCGCGAGAAGATGAACCCAGGTGCGTGGCACGCTAACTCTTCTGGTGGCCGACTCCCTCATTCCTGGCCTCCCGGCGATGCGCCCTTTCTCACTGGGTCTCTCTTCTGCCGTTTTCCGTAGGACTCTCTTCTCTGACCTGAGTCTCCTTTGGAACTCTGCAGGTTC
+
1A>AA?1AFFF@DGG1AEG1A1B1AAABFAGFCFAAEEG/EHHHHGCE/AE/1B1FHA0EEC?FEE//>EFCHC/>EG?C//G/<<<<C@>///0?>111<GGC//<?1/<C-@0>.@.../=D000=<0DCC..A@::.;GGH.0;;FGG/.;099.E@?G-9BB@-A-;FB/BBFFF/--9;BFFF/BBFF9F9;BF-BFAF-AA/9BF/9FFF/9FF///9B/;9BBFBB/9/9//9/BF/;//-9;/
@M05620:37:000000000-D9766:1:1101:18806:9441 1:N:0:71
GCGGCTGCTTTGGAAGCAACTCATAGATTACTGCCCCAGTTCCCCCTGGACCTGGAAACGTTTCTTGCCTGGCTTACAGAAGCTGAAACAACTGCCAATGATGCTACCCGTAAGGAAAGGCTCCTAGAAGACTCCCCGGGAGTCCCAGCGCTGATGAAACACTGGCAAGTAAGTCAGGCATTTCCGCTTTAGCACTCTTGTGGATCCAATTGAACAATTCTCAGCATTTGTACTTGTAACTGACAAGCCAG
+
11>>A1>>FF@DCGF111BFAF1DAFGHH1BFHH00B0BBDGHHHGEF/BBBGFAGG10BBGFHDFGFHGHHHHB1BGHFHHHBG1FGHBFHGFGH11FF1GHHGDGHHGG//FGH0FFHHHHGH1GHDHHHHHH//>>C/>C011?G0>CGGGHHH1<F00>GHHH1CDH0GGHHHHF.GHHHHGGGGGGHHHHHHHHHHHGGGGGGGGGGF0FB/CGGGG0BF9FFFGGGGGGGGGGGGFFFFFFFFFF
@M05620:37:000000000-D9766:1:1101:9350:9450 1:N:0:71
ACCACACCTTCTACAATGAGCTGCGTGTGGCTCCCGAGGAGCACCCCGTGCTGCTGACCGAGGCCCCCCTGAACCCCAAGGCCAACCGCGAGAAGATGCCCAGGTGAGTGGCCCGCTACCTCTTCTGGTGGCCGCCTCCCTCCTTCCTGGCCTCCCGGAGCTGCGCCCTTTCTCACTGGTTCTCTCTTCTGCCGTTTTCCGTAGGACTCTCTTCTCTGACCTGAGTCTCCTTTGGAACTCTGCAGGTTCTA
+
AAABCABCFFFFGGGGGGGGGGHHGGGGHGGHHGGGGGGCGHCHHGGGFGFFHHHGHHHGGGGGGGGGGGGG3GHGGGGHEGHGHGGCGGGGGGHHHHHHGFE/GHBF=G/=CG@-DGGHHHBGHB0<=C..C@@D?GHGHHGHHGGGFFGFB9CE.C-9;9CF?9ADAFFFFFFF0BF9BFF0FFBFFFFFFF9A/AFB.;:ADFFBFBFFFFFFFFFFF0/BF9FB0BFFFFFFFFFFFFB00;AFFF0
@M05620:37:000000000-D9766:1:1101:6420:9499 1:N:0:71
GCGGCTGCTTTGGAAGAAACTGACAAGCCAGGGACAAAAGATCGGAAGCGCACACGTCTGAACTCCAGTCACGAATTCGTATCTCGTATGCCGTCTTCTGCTTGAAAAAAAAACAACCACTCCTGCGCGGAACCTCTCCTCCTCCCCTTGCTTCCCCTCACTTCTGCCCCCCTTTCCCGTCCTTCCTTCCTTTCCTCTGTCTCACCCTTTATTCGCCCCAAGAACAGTTCTGTGCATTTTTACATGTCACT
+
>1>A>>>AFFBDGGF1BFFAFBBBBGGHGBGGABBBFABBFHHHGAEEHGGCGGHGBFHFHHHGHHCGDGGHEEEFGHGG>0BBFFF/BGHGE?>BFFGGHHHH0BFE<EC////<?///@?01?1///---<./<0//0<B<</;././/0;0;:C/...900;90;E9-;-.0000;AAE-//9/////9/;://9/;//9/9-;-////;/-9-;-9;--;-//99/;///;//;/;/-///;///;:
@M05620:37:000000000-D9766:1:1101:4234:9533 1:N:0:71
GAGGCTGCTTTGGAAGAAACTAGTCAATCCCTGCACCAACTCCCGGCAGACCCGGCGTAGTATCTGCCCTCGCTCACGGGCGCATCCAATACGGACATTTACTCTACCAAAAAAGAACGGCTCCTATACGACTCCACGTGATTAACCGAGCTGCTGCGACCCTGGCACGTCCTCCAGCCCTTTCCGCTTTCGCACTCTTGCGGAGCCACTTGCACACTTCTCAGCATTTCTCCTTCCCACTGACAGGTCAA
+
A1AAA>CABB@D1ABFGFGGDAB33DDB1B1BBAFGFC0ABGBB0///ABBA///A//>/?22D@@11/B//>B/?1/>>>//>/>0B<>BB//?<<1B222112B>?GG/??//?00//>/>C<1111>.>AEC</<.../=0=00;-:-;CC0GC--9--;F.;/:9;...0;9//;--;99F-?AAEF----;B/BF/-9--9-9-9B/;///-;/;FF/9B//9////;/B//9:;FFBFF/;/:9/
@M05620:37:000000000-D9766:1:1101:5366:9559 1:N:0:71
ACCACACCTTCTACAATGAGCTGCGTGTGGCTCCCGAGGAGCACCCCGTGCTGCTGACCGAGGCCCCCCTGAACCCCAAGGCCAACCGCGAGAAGATGCCCAGGTGAGTGGCACGCTACCTCTTCTGGTGGCCGCCTCCCTCCTTCCTGGCCTCCCGGCGCTCCGCCCTTTCTCACTGGTTCTCTCTTCTGCCGTTTTCCGTAGGACTCTCTTATCTGACCTGAGTCTCCTTTGGAACTCTGCAGGTTCTA
+
CCCDDDDDFFFFGGGGGGGGGGHHGGGGHGHHHGGGGGGGGHHHHGGGGGGGGHHHHHHGGGGGGGGGGGGHHHHGGGGHGHHHHGGGGGGGGGHHHHHFHHHGHHGFGHFG0F/>EGGHH1>GGH0<=/<GHGGGGGGGHHGHHHHH0CFGGFGGGFGGG-.<BDFFF/<FB0<FFFFF0BFFFFF0<BFFFF9BFFFFF0<.90BFFFFFH00<FFFFFFF/<FFFFFF0<B/0:BFFFFFFF.<0<<0
@M05620:37:000000000-D9766:1:1101:6562:9560 1:N:0:71
ACCACACCTTCTACAATGAGCTGCGTGTGGCTCCCGAGGAGCACCCCGTGCTGCTGACCGAGGCCCCCCTGAACCCCAAGGCCAACCGCGAGAAGATGAACCCAGGTGCGTGGCCCGCTCCCTCTTCTGGTGGCCGCCGCCCTCCTTCCTGGCCTCCCGGCGCTGCGCCCTTTCTCCCTGGTTCTCTCTTCTGCTGTTTTCCGTTGGCCTCTCTTCTCTGCCCTGCGCCTCCTTTGGAACTCTGCTGGATC
+
BBBBBBBAFFFFGGGGGG5FGGHHGGGEEGHHHGFGFGGGGHHHHGGGGGGGHHHHHHHEGFGGGGGGGGGHHHHGGGGHGHHHHGGGGGBDGGHGHHHFHHG/?/??1<?D@DHGC-<-.CGHH00=00=GDAG--C-;BGGGGF0C/BC/FFFGGEFFFA-:@D;CFBAFFFFF/FFFEFFFFFF/;;BF/B/;/;FFFBAB/;;/;FFFFBFBBBBFBF.;A.--9.:;./BFF/9BB/:BF9;B.//
@M05620:37:000000000-D9766:1:1101:9334:9564 1:N:0:71
ACCACACCTTTTACAATGAGCTGCGTGTGGCTCCCGAGGAGCACCCCGTGCTGCTGACCGAGGCCCCCCTGAACCCCAAGGCCAACCGCGAGAAGATGCCCAGGTGAGTGGCCCGCTACCTCTTCTGGTGGCCGCCTCCCTCCTTCCTGGCCTCCCGGAGCTGCGCCCTTTCTCACTGGTTCTCTCTTCTGCCGTTTTCCGTAGGACTCTCTTCTCTGACCTGAGTCTCCTTTGGAACTCTGCAGGTTCTA
+
CCCCDDCCFFBDGFGGGGGGGGHHGGGGHGHHHGGGGGGGGHHHHGGGGGGGHHHHHHHGGGGGGGGGGGGHHHHGGGGHGHHHHGGGGGGGGGHHHHHHHHHGHGHHHHGGHHGGGGGHHHHHHHHHHHGHHGGGGGHGHHGHHGGGGGGGGGGGGA-ADGGGGGFFFFFFFFFFHHFFFFFFFFFFFFFFFFFFFFFFFFFFFFFFFFFFHHFFFFFFFHFFFFHFFFFFHHFFFFFFFFFFFFFFFFF
@M05620:37:000000000-D9766:1:1101:16649:9566 1:N:0:71
GCGGCTGCTTTGGAAGAAACTCATAGATTACTGCAACAGTTCCCCCTGGACCTGGAAACGTTTCTTGCCTGGCTTACAGAAGCTGAAACAACTGCCAATGATGCTACCCGTAAGGAAAGGCTCCTAGAAGACTCCAAGGGAGTAAAAGAGCTGATGAAACACTGGCAAGTAAGTCAGGCATTTCCGCTTTAGCACTCTTGTGGATCCAATTGAACAATTCTCAGCATTTGTACTTGTAACTGACAAGCCAG
+
11>>A>1>CFDFGGGF11BFBFAG3DGHH1BGHH11BABDDFHHHGEF/0BBFC0BF10BBGHHFGFFHHHHHHG1FHHDGHHGCDGGH0FGHGGH1@FGFGHHHFHHHGGG?GGHCHFHHHHGH1GHFHHHHHH11B?E/CE012@F/FHHHHHHH1@G00?GHHHBFFHBGGHHHHHEHHHHHGGGGGHHHHHHHHHHHHGHHHHHHHHHH0G:BGHHHHBGG0FGGGGGGGGGGGGGGGGGGGFGGGG
@M05620:37:000000000-D9766:1:1101:3632:9573 1:N:0:71
GAGGCTGCTTTGGAAGAAACTCATAGATTACTGCAACAGTTCCCCCTGGACATGGAAATGTTTCTTGCCTGGCTTACGGAATCTGAAACAACTGCCAATGATGTTACCCGTCCGGAAAGACTCCTCGCCGCCTCCCCGTGAGTCACCAAGATGCTGCACCAATGGCCCGTAAGTCAGGCATTTACGCTTTCGCCATCTTGTGGATCCACTTGACACATTCTCAGCCTTTGTCCTTGTAACTGACAAGCAAG
+
BBBBBBFBFFFFGGGGAGGGGGHHHHH66D45D54FGHH555F32A2F2BG3332BAA3BD55DDG55BAABFHHAF1BBF1BGE55B@FGG3BGCBFGHGFE44@4BF1?11>EE/>A323?BF2/////>/?/<<B?//?FFHHH1<<0?1?FHFG1>0.1>1C0>@<-<.=GHFGC.CGH0CEG.:EFFF..;FFFGGGGGG0=B/;F0CF09;0;F0;09=9/0;;BBFFFF9/;9F//BF/9;.BF
@M05620:37:000000000-D9766:1:1101:15819:9581 1:N:0:71
GAGGCTGCTTTGGAAGAAACTCATAGATTACTGCAACAGTTCCCCCTGGACCTGGAAAAGTTTCTTGCCTGGCTTACAGAAGCTGAAACAACTGCCAATGATGCTACCCGTAAGGAAAGGCTCCTAGAAGACTCCAAGGGAGTAAAAGAGCTGATGAAACAATGGCAAGTAAGTCAGGCATTTCCGCTTTAGCACTCTTGTGGATCCAATTGAACAATTCTCAGCATTTGTACTTGTAACTGACAAGCCAG
+
A3AABAFAFFFFGGGGEBFGFGDHGGHHHHHGHHHHGGHFHHHHHGGGHHHHHHGHHHHGFGHHHHHHHHHHHHHHHHHHHHHHHHHHHBGHHHHHHGHHHHHHHHHHHGGGDHHHHHHHHHHGHEHHHHHHGHHF3GGFFFEC33GGAHGHHHHHHBHHHEHHHHHGG<GEHGHHHHGHHHHHHFDGGGHHGHHHHHHHHHGHHHHGCHHHHHHHHHHHHHHHHHHHHHHHGGGGGGGGGGGGFFCEEGG
@M05620:37:000000000-D9766:1:1101:20685:9595 1:N:0:71
ACCACACCTTCTACAATGAGCTGCGTGTGGCTCCCGAGGAGCACCCCGTGCTGCTGACCGAGGCCCCCCTGAACCCCAAGGCCAACCGCGAGAAGATGAGCATCCCAGGTGCGTGGCCCGCTACCTCTTCTGGTGGCCGCCTCCCTCCTTCCTGGCCTCCCGGCGCTGCGCCCTTTCTCCCTGGTTCTCTCTTCTGCCGTTTTCCGTAGGCCTCTCTTCTCTGACCTGAGTCTCCTTTGGCCCTCTGCCGG
+
BBBBBBBBFFFFGGGGGGGGGGHHGGGEHGHHHGGGGGGGGHHHHGGGEGGGGGHHHHHGGGGGGGGGGGGHHHHGGGGHGHHHHGGGGGCGGGHHHHGGHHHC0??FF?FB/FF@-0F<-@@CCGGFH=GFFGFDFH:CGGG?EFGGGGFGGFBFGGGGGDFGFFF@A-:DDFFBBFFFF./.BBFFFFFF9FFFFFF..FE9B./.:./9BFFFFF/9FFBFFFFEF.FFFFFF///;//;EFFBF/;-
@M05620:37:000000000-D9766:1:1101:3986:9613 1:N:0:71
ACCACACCTTCTACAATGAGCTGCGTGTGGCTCCCGAGGAGCACCCCGTGCTGCTGACCGAGGCCCCCCTGAACCCCAAGGCCAACCGCGAGAAGATGCCCAGGTGAGTGGCCCGCTACCTCTTCTGGTGGCCGCCTCCCTCCTTCCTGGCCTCCCGGAGCTGCGCCCTTTCTCACTGGTTCTCTCTTCTGCCGTTTTCCGTAGGACTCTCTTCTCTGACCTGAGTCTCCTTTGGAACTCTGCAGGTTCTA
+
ABBBCCCCFFFFGGGGGGGGGGHHGGGGHGHHHGGGGGGGGHHHHGGGGGGGHHHHHHHGGGGGGGGGGGGHHHHGGGGHGHHHHGGGGGGGGGHHHHHHHHHGHHHHHHGGHHGGGGGHHHHHHHHHHHGHHGGGGGHGHHGHHGGGGGGGGGGGGFBDDGGGGGFFFFFFFFFFFFFFFFFFFFFFFFFFFFFFFFFFFFFFFFFFFFFFFFFFFFFFFFFFFFFFFFFFFFFFFFFFFFFFFFFFFFB
@M05620:37:000000000-D9766:1:1101:3967:9616 1:N:0:71
ACCACACCTTCTACAATGAGCTGCGTGTGGCTCCCGAGGAGCACCCCGTGCTGCTGACCGAGGCCCCCCTGAACCCCAAGGCCAACCGCGAGAAGATGCCCAGGTGAGTGGCCCGCTACCTCTTCTGGTGGCCGCCTCCCTCCTTCCTGGCCTCCCGCCGCTGCGCCCTTTCTCACTGGTTCTCTCTTCTGCCGTTTTCCGTAGGACTCTCTTCTCTGACCTGAGTCACCTTTGGAACTCTGCAGGTTCTA
+
ABA?ABBAFFFFGGGGFGAFGFHHGEAAAEGHFAFE?EEGGHGHHGGEFEEGHHHFFGHEEEGGGEGGGGGFFGHGGGGHEEGHHGEEBD>>@?FF2DGGFH//?11??GFFHHGC--AGHHGB=000=/A.CCGGGGHGHHGH0;FFFFFGG.AE?---;AFF;DDF=B/BBB9FFFFFF/BBFBFF//;/BF9DFFFFFFF../;BFFFFFFF/;B/;9/F/;BF/9;FFFFFFFBBBFFBFFF.9FFB
@M05620:37:000000000-D9766:1:1101:17560:9645 1:N:0:71
ACCACACCTTCTACAATGAGCTGCGTGTGGCTCCCGAGGAGCACCCCGTGCTGCTGACCGAGGCCCCCCTGAACCCCAAGGCCAACCGCGAGAAGATGAGCATCCCAGGTGCGTGGCCCGCTACCTCTTCTGGTGGCCGCCTCCCTCCTTCCTGGCCTCCCGGCGCTGCGCCCTTTCTCCCTGGTTCTCTCTTCTGCCGTTTTCCGTAGGCCTCTCTTCTCTGACCTGAGTCTCCTTTGGCCCTCTGCAGG
+
>11>AA1AFFFFGGGG3FFGGGFHEEGFEFEGHCGAEEEGGFGHHEGGEFGGGHHHHCGGGGG/CGGCGGGHHHH?EGGHGHHHHGGGGGCGGGHHHGGFHHHHF/FGAFG1AFGCGHFCGGCCH0DHHGHHHGH.C.-;-CCGGFFGGGFFF0/9CFGGFG@-9@?=A9@B@@FFFBB;99BEFFFFFFFFFFFFFF@F-BFFFFFF?A/9BAFFFFFFFFF/9/;B/-:;BFFFFFFFB/;EEFF///-
@M05620:37:000000000-D9766:1:1101:27336:9651 1:N:0:71
ACCACACCTTCTACAATGAGCTGCGTGTGGCTCCCGAGGAGCACCCCGTGCTGCTGACCGAGGCCCCCCTGAACCCCAAGGCCAACCGCGAGAAGATGAACCCAGGTGAGTGGCCCGCTCCCTCTTCTGGTGGCCGCCTCCCTCCTTCCTGGCCTCCCGGCGCTGCGCCCTTTCTCACTGGTTCTCTCTTCTGCCGTTTTCCGTAGGACTCTCTTCTCTGCCCTGCGTCTCCTTTGGAACTCTGCAGGTTC
+
ABBBBBA>FFFFFGGGGG5FGGHHGEGEGAGHGFFEAEGCGHGHHGGEEEEGHFHHHHHGGGGGGGEGGGGHGHHGGAGHGHHHGGGGGC@DGGHFGHHHHF/?FFFG1?<FFF<>C>A-EFGHHHGHHGGHGHHDGGGGHGHG9FFG/CFFGGGGGEGG@@BBBFBBFBBEFFFF/FFFFFFFFFFFFBFFFFBBDFFFF/DFA?DBBFFFFFFBBBB//;;BF.;99;.BBFFFFFFEF:9FF/B.AFB
@M05620:37:000000000-D9766:1:1101:24287:9682 1:N:0:71
ACCACACCTTCTACAATGAGCTGCGTGTGGCTCCCGAGGAGCACCCCGTGCTGCTGACCGAGGCCCCCCTGAACCCCAAGGCCAACCGCGAGAAGATGAGCATCCCAGGTGAGTGGCCCGCTACCTCTTCTGGTGGCCGCCTCCCTCCTTCCTGGCCTCCCGGCGCTGCGCCCTTTCTCCCTGGTTCTCTCTTCTGCCGTTTTCCGTAGGACTCTCTTCTCTGACCTGAGTCTCCTTTGGCCCTCTGCAGG
+
CCCCCDDDFFFFGGGGGGGGGGHHGGGGHGHHHGGGGGGGGHHHHGGGGGGGHHHHHHHGGGGGGGGGGGGHHHHGGGGHGHHHHGGGGGGGGGHHHHHFHH2F1/??FGH1=1FFFHHGGGGCFHHHHHHHFDGDGG-DGGGHGHGGGGGGEFBFGGGGGGG?B=D=D@BDFFFFFFF0BFBA0<FFFFFFFFFFFBFA.BFFFFFA?90BFFFFFFFFFFBFFFFFBF:<FBFFFFB/<0.<AFFF0<.
@M05620:37:000000000-D9766:1:1101:13913:9689 1:N:0:71
ACCACACCTTCTACAATGAGCTGCGTGTGGCTCCCGAGGAGCACCCCGTGCTGCTGACCGAGGCCCCCCTGAACCCCAAGGCCAACCGCGAGAAGATGAGCATCCCAGGTGAGTGGCCCGCTACCTCTTCTGGTGGCCGCCTCCCTCCTTCCTGGCCTCCCGGAGCTGCGCCCTTTCTCACTGGTTCTCTCTTCTGCCGTTTTCCGTAGGACTCTCTTCTCTGACCTGAGTCTCCTTTGGAACTCTGCAGG
+
ABAABBCCFFFFGGGGGGGGGGHHGGGGHGHHGGGGGGGGGHHHHGGGGGGGHHHHHHHGGGGGGGGGGGGGHHHEGGGGEHHHHGFEGGGGGGHHHHEHHFHHFHHHFFGDGHHGGHHFGGGGHHHHHHHHHHGGHH?GGGGHGHGGGFGGGGFFGGGGGGF-ADFFGFFFFFFFF/B/BFFFBFFFFFFFFFFFFFFDFFFFF?FFD?/FFFFFFFF/BFFEFFFFFF9BFFFFFFFF//BFFFBF9FF
@M05620:37:000000000-D9766:1:1101:20376:9692 1:N:0:71
ACCACACCTTCTACAATGCGCTGCGTGTGGCTCCCGAGGAGCACCCCTTGCTGCTGACCGAGGCCCCCCTGAACCCCAAGGCCAACCGCGCGAAGATGAACCCAGGTGAGTGGCCCGCTACCTCTTCTGGTGGCCGCCTCCCTCCTTCCTGGCCTCCCGGCGCTGCGCCCTTTCTCACTGGTTCTCTCTTCTGCCGTTTTCCGTAGGACTCTCTTCTCTGACCTGAGGCTCCTTTGGAACTCTGCAGGTTC
+
AABABBB3CFFFGFGGGGFEFFGGGGFBGEGHH2BEFGG?EFHHHGG1BGFHGGFFHHH>EEFGGGGGGGFHHHHGGGGHGHHHHGGGGGFCCCGCGHGHHH//?FHH1GHH<F>FD-A<DHHHHHHHCCHHGGHDGGGGGGGGGGGGFFFFGGGGGEEG--9@BFCFFFFFFFFF/BFBBBFFFFFBFFFFFFFFDFFFF;.9..;/BFFFFFF99;FF/B/BF/9.9.;EFFFFFFFFFFFFF//AAF/
@M05620:37:000000000-D9766:1:1101:18390:9727 1:N:0:71
GAGGCTGCTTTGGAAGAAACTCATAGATTACTGCAACAGTTCCCCCTGGACCTGGAAAAGTTTCTTGCCTGGCTTACAGAAGCTGAAACAACTGCCAATGATGCTCCCCGTCAGGAAAGGCTCCTAGAAGACTCCCCGGGCGTACAAGAGCTGATGACACAATGGCACGTACGTCAGGCATTTCCGCTTTAGCACTCTTGTGGATGCAATTGACAAATTCTCCGCATTTGTACTTGTAACTGACAAGCCAG
+
AAAAA?FA@F@FCFGGGFBGGGHHFHHHHHHHHHHGFHHDHHHHHGCFEGGCGGHFGHHGG2GH2G1FGGGHHHFHHHHHHHHGFHHHHH/GHEDFBFGFGF@GHBGF/>E/?EBCFC0FF1GGGHGGDDGF1<F/////<>/<</?10FG<GBGHHEDC0.1<>F01>FF.AGHGFHGA0DGFG.;..;:;CCH0GHH0GFG0C/9;F0BF000;;09;;009;AFEFBF0CFFFFBBB/9/:BF--AB-
@M05620:37:000000000-D9766:1:1101:19336:9730 1:N:0:71
GAGGCTGCTTTGGAAGAAACTCATAGATTACTGCAACAGTTCCCCCTGGACCTGGAAAAGTTTCTTGCCTGGCTTACAGAAGCTTCAACCACTGCCCTTGATGCTACCCGTAAGGACAGGCTCCTCGAAGACTCCCAGGGCGTCCCAGCGCTGATGACCCACTGGCACGTACGTCAGGCCTTTCCGCTTTAGCACTCTTGTGGATCCAATTGCACACTTCTCCGCCTTTGTACTTGTAACTGACAAGCCAG
+
A>AAAAFAFFFFGGGGABFGGGFHGGHHHGGHHH1BFEGDFHHHHGEGCFGHHHEHHF0FFHHHGHHHHHHHHHFGHHHHHHH1BB111FFF@1@BF1B>B1FD@FFFE>E//>1@00/?/0B/FC</B<EH11B/01////>>/<F10///<?11FG1><AG1<CF1<>/<-CFE.<F.CGH0:C.:C:0;G0GGGHFFB9.0;0B0;BFF00;B.90;FF0.9.CE0B/;FFFEBFFFFFFFF/-A-F-
@M05620:37:000000000-D9766:1:1101:25832:9755 1:N:0:71
ACCACACCTTCTACAATGAGCTGCGTGTGGCTCCCGAGGAGCACCCCGTGCTGCTGACCGAGGCCCCCCTGAACCCCAAGGCCAACCGCGAGAAGATGAACCCAGTGGATGGCCCCCCTACTTCTCCGGTGGGCCGCTTCCTTCCTTCCTGGCCTCCCGGACCTCCGCCCTTTTTCACTGGTTCCTCCTTCTCCCTTTTTCCGTAGGATCCCCTCCCCTGACCGGATCCTCCTTGGAAATCCTCCAGGTCT
+
BBBBBBBBFFFFGGGGGGGGGGHHGGGGHGGHHGGGGGGGGHHHHGGGFGGGFHHFHHHGGGCGFGGGFGGHHHHGGGGGGHHGHGFFG///BDGFGGH2GH//?11?<11<0?F---<CG00<D0=.<--;-;.-;-.=C00;9F0;/0;/=.0;C.C--99./:.;D-;F////9//;.B/////9;////;9.;;//;:./9;.://..9B...:..:BB---.-./;/;F/9/;////9//.:/B//
@M05620:37:000000000-D9766:1:1101:21697:9773 1:N:0:71
ACCACACCTTCTACAATGAGCTGCGTGTGGCTCCCGAGGAGCACCCCGTGCTGCTGACCGAGGCCCCCCTGAACCCCAAGGCCAACCGCGAGAAGATGAGCATCCCAGGTGCGTGGCCCGCTACCTCTTCTGGTGGCCGCCTCCCTCCTTCCTGGCCTCCCGGCGCTGCGCCCTTTCTCACTGGTTCTCTCTTCTGCCGTTTTCCGTAGGACTCTCTTCTCTGACCTGAGTCTCCTTTGGCACTCTGCAGG
+
BBBBBABBFFFFGFGFEGFGFGGEEAEEGEHHHGGEEEEEGHGHHGGGFEEFHGGHHHHGGGGGFGEGGGGHGHEFGGGHGHHHGGGGGCCGGGHHGFFGHHHH0GGHGFH1AFGGGHHGGGGGHHHHHHHGHDCCGH:CCEGGGGGGGGGGGGFGGGGGGG?-BDFCFFFFFFFFFFF/BFFFFFFFFFFFFFFFFFFDFFFFFDFFFFBFFFFFFFFFFFFFFFFFFFFFFFFFFFFF/;BFFFFF/FF
@M05620:37:000000000-D9766:1:1101:23570:9787 1:N:0:71
ACCACACCTTCTACAATGAGCTGCGTGTGGCTCCCGAGGAGCACCCCGTGCTGCTGACCGAGGCCCCCCTGAACCCCAAGGCCAACCGCGAGAAGATGAACCCAGGTGCGTGGCCCGCTCCCTCTTCTGGTGGCCGCCGCCCTCCTGCCTGGCATCCCGGCGCTGCGCCATTTCTCACTGGTTCTCTCTTCTGCCGTTTTCCGCAGGACTCTCTTCTCTGCCCTGAGTCTCATTTGGAACTCTGCAGGTTC
+
AAA1AAAAFFFFGGGFFGGDG1GFE0AEGCHH1FFEEEGGGHHHHGGGEEGGHGHCGGHGEGGGGCEGGGG>GCGGGG?F/?GHHG?/>BC@@ACFGFFBGHG?C/1?1/?E-@CGCC<<<./<<00GH0=CA..:----A@?EGB/;90C.A/09FEG--@;@??@-;-9BB//FFBFBBFFFBFFFBFFFFFB-BFF9FFA---;-99B//B/;999B//;/---;;BF/B9//////9;B/;//;FB/
@M05620:37:000000000-D9766:1:1101:3717:9799 1:N:0:71
AGTGCCAGCTCTCAATCGCACAGGGGACCCAGGGCCTGGCCCCTCCATCCAGAAAACCTATGACCTCACCCGCTACCTGGAGCACCAACTCCGCAGCTTGGCTGGGACCTATGTGAGTATCCAGCGTAGGAATCTGGGAGTTGGGGAGGAGTGAGGAGTTGGGGAAAGACAGTCCTAACCGTGGAGGGTTCTGGTAAATGATGGGGTGAGGAGGGGCTCTTTGGCTCCCACCAGTCCCCCTGTCTGGTCTA
+
AA1AAFFBAFFFGGGGFGGAE0GAFGFGGEFFE0EAEGGHFHGHGGGHHGGH101BGGHGFHBGHHHGHHHCEE/EHHHHHEHHHHH/ECHC/E/>EFHFEHBFGGGHGHGHHHBGGHFHHHHFF/EGGGHBGHHF1<FEFGF1<-<<@CCHHHHHHCHHH/CC.CGGBGBGHHHHGHHH?EFAF9.AEFFGGGGFGGGF0F09CBA@EFFBBF-?@@EFFFFFFFFFFFFFEFFFFFFF@FFFFFFFFFB
@M05620:37:000000000-D9766:1:1101:17041:9815 1:N:0:71
ACCACACCTTCTACAATGAGCTGCGTGTGGCTCCCGAGGAGCACCCCGTGCTGCTGACCGAGGCCCCCCTGAACCCCAAGGCCAACCGCGAGAAGATGCCCAGGTGAGTGGCCCGCTACCTCTTCTGGTGGCCGCCTCCCTCCTTCCTGGCCTCCCGGCGCTGCGCCCTTTCTCACTGGTTCTCTCTTCTGCCGTTTTCCGTAGGACTCTCTTCTCTGACCTGAGTCTCCTTTGGAACTCTGCAGGTTCTA
+
BBBBBAABFFFFDGGGGGEGGFHHGAEECEGGFFGG?EAAAGAGHGCGFGGGFGGHHFHGG?EECEEEG@1G3GEEGGDEGGGHHCEF<BBDGGHHEGHHHHHGHHHFHHAF0G@DCD?HHHHHHGHFGHGHHGGGGGHGHHGFCFGGGGFGGGGGGG-AFF;FFFFFFFFFFFFFFFFFFFFFFFFFFFFFFFDFFFFFFFFFFFFFFFFFFFFFFFFFFFFFFFFFFFFFFFBFFFFFFFFFFFFFFFF
@M05620:37:000000000-D9766:1:1101:23775:9839 1:N:0:71
TCTGCCCCTTCTCAATTTACCGCCCCGCCCTGGCCCACCGCGCTTCAGCGCACACGCCTGAACGCCACTCCCGAATTCGTATCCCCAATGCCGCCTTCTGCCTGCCAACCACCCCATAAACCCGCTTCTTACTCTTTCTTTCTGCACGACTTAATTATTTTTATACCTGCACGCCTCCCCTGATCAAGATCTTTTCCCATATCTTTTTGTTAGTGTCTCTTGTTCTCGAACCCTTCCCCCGTCCTCTGCAC
+
1>>>>11>>CB@BBBBF3B31A0A00AAEE/BABBE//////AA//BDBEE/>>GE/BFGF1F0?>//1BBF?EG/?BFH00B>B/0/0BBF@/>CC1?GF1?G00??F<?////?0011<>.->-..0=<<0=000000000000/..-.:0:C0;0000;.000;00.//.-....9;/./00000000;9////;/://////99-;-////////////////-/-99--;;:BBB9---;///;//
@M05620:37:000000000-D9766:1:1101:28276:9854 1:N:0:71
GAGGCTGCTTTGGAAGAACCTCATAGATTACTGCAACAGTTCCCCCTGGACCTGGAAAAGTTTCTTGCCTGGCGTAAAGACGCTGAAAAACCTGCCAATGATTAAAACAGTAAAGAAAGGAACCTAAAGGAATTCAAGGAAGTAAAAGAGATGATGAATGAATAGCAAGTAAGACAGGCATTACCACTTTAACATTCAAGTGGAAACAAATGCACAAATCACAGCAAGTGTACACGTAACAACTACACCAG
+
A?ABBBF3BDFFGCGGGGEGGGHHHFGDFHHHH5BFFHHHGFGGHGG2ABBGGGEFB3C3BGGHHHHBFGFGH0B?1FFB21>EE13BBEEEHGH1F33FGG444B4@?B?4444BB?3BB3B/0B?F33B?31BBBG100BF2FD2FC0@DF@@>212>11221???0??111?F0/.<F111>1<<><>11110=000==0<00</..0=0;0:;.000/:<.C//:;;C9B0.;/9.00;/;/99/;.
@M05620:37:000000000-D9766:1:1101:24144:9898 1:N:0:71
ACCACACCTTCTACAATGAGCTGCGTGTGGCTCCCGAGGAGCACCCCGTGCTGCTGACCGAGGCCCCCCTGAACCCCAAGGCCAACCGCGAGAAGATGCCCAGGTGAGTGGCCCGCTACCTCTTCTGGTGGCCGCCTCCCTCCTTCCTGGCCTCCCGGAGCTGCGCCCTTTCTCACTGGTTCTCTCTTCTGCCGTTTTCCGTAGGACTCTCTTCTCTGACCTGAGTCTCCTTTGGAACTCTGCAGGTTCTA
+
BBBBBBBBFFFFGGGGFGGGGGHFGEGGHEHHHGGGCGGFGHHHHGGGEEGEGEHHHHHGGGGGGGEGGGGHHHHGGGGHGHHHFGGGGCGGGGHHHHEHHB/?111<1<F?FGD@@?@G<<0=0=<G=/CCG-:C.:GGFCECGEF009.F09EE.A?A@F/B-?DF=FFFF//B/9B/;/99/9/;BB//;-.;FFFF.:..AFFFFF//BFBB//99FB.B.//:/B/;F/BBF///////9A.B9/9
@M05620:37:000000000-D9766:1:1101:13703:9912 1:N:0:71
ACCACACCTTCTACAATGAGCTGCGTGTGGCTCCCGAGGATCACCCCGTGCTGCTGACCGAGGCCCCCCTGAACCCCAAGGCCAACCGCGAGAAGATGAGCATCCCAGGTGCGTGGCCCGCTACCTCTTCTGGTGGCCGCCTCCCTCCTTCCTGGCCTCCCGGCGCTGCGCCCTTTCTCCCTGGTTCTCTCTTCTGCCGTTTTCCGTAGGCCTCTCTTCTCTGACCTGAGTCTCCTTTGGCACTCTGCCGG
+
BBBBBCCCFFFFGFGGGGGGGGHHGDDBAFGHHGGGGGEF3BBGHHGGGGGGGHGHHGGAEECFGGGGGGGHFHHGGGGGGHHHHGGGFGBCGGHHFHG?FHHH?GFGECG1@FEGGHHFGGCGHHHHHFHHHDGFHH-;CFGHGGGGGGGGGGGGGGGGGGGAAFF=FAFFFFFFFFFFFFFFFFFFFFFBFFFFFFFADFFFB?:.AD0BFFFFFFFBFFF0FFFFFFFFFFFFB00/90;BFFFFBC-
@M05620:37:000000000-D9766:1:1101:16515:9912 1:N:0:71
ACCACACCTTCTACAATGAGCTGCGTGTGGCTCCCGAGGAGCACCCCGTGCTGCTGACCGAGGCCCCCCTGAACCCCAAGGCCAACCGCGAGAAGATGCCCAGGTGAGTGGCCCGCTACCTCTTCTGGTGGCCGCCTCCCTCCTTCCTGGCCTCCCGGAGCTGCGCCCTTTCTCACTGGTTCTCTCTTCTGCCGTTTTCCGTAGGACTCTCTTCTCTGACCTGAGTCTCCTTTGGAACTCTGCAGGTTCTA
+
>AAAAAABFFFFGFFBGGGGGGHHGGGEGCBGHGGG?FG2EGEGHGGGGGGGDGHGHHHACGCFGGGGGGGEEHHGGG?GGHHFEFFGGG<C?ACFHGGHHHFFGFGHHHGGHHCFGGGHHHGHHHFBHFDHH?DGGGHGHHGHHGGGGBFGGGGGF@-BAGGG?BFFFFFFFFFFFFBFFFFFFFFFFFFFFFDFFFFF?FFADFFFFFFFFFFFFFFFFFFFFFFFFFFFFF/BBFFFFFFFFFFFFF/
@M05620:37:000000000-D9766:1:1101:16497:9915 1:N:0:71
ACCACACCTTCTACAATGAGCTGCGTGTGGCTCCCGAGGAGCACCCCGTGCTGCTGACCGAGGCCCCCCTGAACCCCAAGGCCAACCGCGAGAAGATGCCCAGGTGAGTGGCCCGCTACCTCTTCTGGTGGCCGCCTCCCTCCTTCCTGGCCTCCCGGAGCTGCGCCCTTTCTCACTGGTTCTCTCTTCTGCCGTTTTCCGTAGGACTCTCTTCTCTGACCTGAGTCTCCTTTGGAACTCTGCAGGTTCTA
+
CDDDDDCDFFFFGGGGGGGGGGHHGGGFHGHHHGGGGGGGGHHHHGGGGGGGHHHHHHHGGGGGGGGGGGGHHHHGGGGHGHHHHGGGGGGGGGHHHHHHHHHGHHHHHHGGHHGGGGGHHHHHHHHHHHGHHGGGGGHGHHGHHGGGGGGGGGGGGG-CDGGGGGFFFFFFFFFFFHFFFHFHHFFHHHHHFFFFFFHFFFFFFFFFFFFFHHHFHFFHFHFFFFFFFFFFHHFFFFFFFFFFFFFFFFB
@M05620:37:000000000-D9766:1:1101:14466:9941 1:N:0:71
ACCACACCTTCTACAATGAGCTGCGTGTGGCTCCCGAGGAGCACCCCGTGCTGCTGACCGAGGCCCCCCTGAACCCCAAGGCCAACCGCGAGAAGATGAACCCAGGTGAGTGGCCCGCTACCTCTTCTGGTGGCCGCCTCCCTCCTTCCTGGCCTCCCGGCGCTGCGCCCTTTCTCACTGGTTCTCTCTTCTGCCGTTTTCCGTAGGACTCTCTTCTCTGACCTGAGTCTCCTTTGGAACTCTGCAGGTTC
+
BBCCDDCCFFFFGGGGGGGGGGHHGEGFHGHGHGGGGGGGGHHHHGGGFGGGHHHHHHHGGGGGGGGGGGGHHHHGGGGHGHHHHGGGGGGGGGGHHHHHFHGGHGHH1GHHGGHHGGG?DHHHHHHHHHHHGHHGGGGGHGHHGGGGGGGGGGGGGGGG-;DFFFFFFFFFFFFFFFFFFFFFFFFFFFFFFFFFDDFFFF?FFFFFFFFFFFFFHFFFBFFFF/BFFFFFFFFFFFFFFFFFF:FFFF0
@M05620:37:000000000-D9766:1:1101:4129:9957 1:N:0:71
ACCACACCTTCTACAATGAGCTGCGTGTGGCTCCCGAGGAGCACCCCGTGCTGCTGACCGAGGCCCCCCTGACCCCCAAGGCCAACCGCGAGAAGCTGCGCATCCCAGGGGAGTGGCCCGCTACCTCTTCTGGTGGCCGCCTCCCTCCTTCCTGGCCTCCCGGAGCTGCGCCCTTTCTCACTGGTTCTCTCTTCTGCCGTTTTCCGTAGGACTCTCTTCTCTGACCTGATTCTCCTTTGGAACTCTTCAGG
+
1AAAA1AAFFFFFGGG3DGDGFCGAAEFAEGHHFGA0?F//BAGHGGGEEEG1FGFHHHGGC/EFEGEGGGF0FGFGEEHFHHG/FE/CCCBCFH1111<A</<GAGC..->->G.<CGC@<:AGHC0<;;00;/;:GC9;.99;/9./0CBF9/A.0=CE-9@-@FFF-99@-;:B/;B;;99;BBFFFBBB/B/;B9AABEFF;;A9-BBFFFFB/FBBFFFFB;-9///9;9BFFFB/FFFB/9;:9B
@M05620:37:000000000-D9766:1:1101:4651:9963 1:N:0:71
ACCACACCTTCTACAATGAGCTGCGTGCGGCTCCCGAGGAGCACCCCGTGCTGCTGACCGAGGCCCCCCTGAACCCCAAGGCCAACCGCGAGAAGATGAACCCTGGAGCGTGGCCCTCTCCCTCTTTTGGTGGTCTCCTCCCTCGTTCCTGGCCTCCCGGCGGTGCGCCCTTTCTCCCTGGCTCTCTGCTCTGCCGTTTTCCGCGGGTCTCTCCTCTCTGCCTAGCGTCCCCTTTGGAACTCTGCTGGTTC
+
A33>AA?AFFFFGGGFCGGCGBGBEEA2A2EEAFFD?EGGGGHHHGAEE11AE33@GHFE/E@EF1EEEE/0FFEEGGAHA?GHHGA/CC/</CGBFDB1FH/0<<0<0<>A-C.<.<<<CCFG/D0=DC..A.C0000:/;//-9.C/CFGFA09A;9---9;99@B.;-/9:BF9/9:..;9/9/9/9////;9.9/A//..-99-9.//:/;BF/B///;///9;A-.;.:BFBFBBB/9FF;;B9B/
@M05620:37:000000000-D9766:1:1101:4113:9967 1:N:0:71
ACCACACCTTCTACAATGAGCTGCGTGCGGCTCCCGAGGAGCACCCCGTGCTGCTGACCGAGGCCCCCCTGAACCCCAAGGCCAACCGCGAGAAGATGAGCATCCCAGGTGCGTGGCCCGCTACCTCTTCTGGTGGCCTCCTCCCTCCTTCCTGGCCTCCCGGCGCTGCGCCCTTTCTCCCTGGTTCTCTCTTCTGCCGTTTTCCGTAGGCCTCTCTTCTCTGACCTGAGTCTCCTTTTGCACTCTGCCGG
+
BBBBBBB>CFFFGGGGFG5FGFHHGGE22AA2ABBE?EEGDDHHGGGG1EFEFFCGHGF>E@?EGFGGGGGHHHHGGG?GFHHHHGGGGG/>@FFE<GGGHHHF?/?GFFF1>FGDGCGGGGCGHHHHHCGHH<C.CG0;GHGG9;FGGGGGGGFFGGGEEAB?DBFDFFFFFFFFFFF/FFFFFFFFFFFFFFFFFFFFFFF99DF.99/BFFFFFFFFFFFEFFFFBFFFFBFFB:/:9;;FFFFF/@-
@M05620:37:000000000-D9766:1:1101:13562:10013 1:N:0:71
ACCACACCTTCTACAATGAGCTGCGTGTGGCTCCCGAGGAGCACCCCGTGCTGCTGACCGAGGCCCCCCTGAACCCCAAGGCCAACCGCGAGAAGATGAGCATCCCAGGTGAGTGGCCCGCTACCTCTTCTGGTGGCCGCCTCCCTCCTTCCTGGCCTCCCGGAGCTGCGCCCTTTCTCACTGGTTCTCTCTTCTGCCGTTTTCCGTAGGACTCTCTTCTCTGACCTGAGTCTCCTTTGGAACTCTGCAGG
+
BBBBBBBBFFFFGGGGGGGDGFHHGGGEHGHHHGGGGGGGGHHHHGGGFGGGHHHHHHHGGGGGGGGGGGGHHHHGGGGHGHHHHGGGGGGGGGHHHHHHHHHHHHHHGGFDHHHGGHHGGGGGHHHHHHHHHGHFHH?FGGGHGHGGGGGGGGGGGGGGGGG-BDGGGFFFFFFFFFF/FFFFFFFFFFFFFFFFFFFDFFFFFDFFBDFFFFFFFFFFFFFFFFFFFFFFFFFFFF/B/;FFFFFFEFA
@M05620:37:000000000-D9766:1:1101:7459:10032 1:N:0:71
GAGGCTGCTTTGGAAGAAACTGACAAGCCAGGGACACAAGATCGGAAGAGCACACGTCTGAACTCCAGTCACGAATTCGTATCTCGTATGCCGTCTTCTGCTTGAAAAAAAAAAAAACCAAAGAAAACTACTAGAATAGTAAATCAGTCCAGACATGCAAATAACGCACGCAGTAACCAATGCACAACACGTAACGTTGTGACACCGTCATCATAAGACCAAAAGAGTCCAGTAAGTTGTAAACACCAACT
+
A@BBABFBFFFDGFGGGGGGGDFBBDBBFGGGGGFFGHFGCGBFE22EB2BBFBFAFGHFDDFGFB3BFGDDB11BGGG3BFBEFBBEEBFHGGEF?FGHBBF3BGFBGGEGGCC<//////1=0=001111111<1<>11111<1000000<./000<000000;-------;0000:.000000/.....;...//...000;.-.9..00000000//..././00000000000000;000;..../
@M05620:37:000000000-D9766:1:1101:26072:10043 1:N:0:71
ACCACACCTTCTACAATGAGCTGCGTGTGGCTCCCGAGGAGCACCCCGTGCTGCTGACCGAGGCCCCCCTGAACCCCAAGGCCAACCGCGAGAAGATGCCCACGTGAGTGGCCCGCTCCCTCTTCTGGTGGCCGCCTCCCTCCTTCCTGGCCTCCCGGCCCTGCGCCCTTTCTCACTGGTTCTCTCTTCTGCCGTTTTCCGTAGGCCTCTCTTCTCTGACCTGCGTCTCCTTTGGAACTCTGCAGGTTCTA
+
3AABAAABBBBBFBGDFGBGFGHHGEFEEEFBBFBBEEEEEFCFGEEEEFEFHHHHGGFGGGGGFGCEGGGHEHHGFGGHGHGEGGA>>//BCDHHHHHHGH/>??FAGFGGHH--A-<EGHGHFDDHHEGHHGGCDGEGHHGGEGGGGGGGGGGGG---999CDCFFFFFFFFBFFFFFB;FFBBFBFFFFFFDFFFFFF/A.:/;FFFFFFF/;FF/:FFB9-.;;B/99BBE/;F9BFBFFFFAFFFB
@M05620:37:000000000-D9766:1:1101:13921:10046 1:N:0:71
ACCACACCTTCTACAATGAGCTGCGTGTGGCTCCCGAGGAGCACCCCGTGCTGCTGACCGAGGCCCCCCTGAACCCCAAGGCCAACCGCGAGAAGATGAGCATCCCAGGGGAGCGCCCCGCTTCCTCTTCTGGTGGCCTCCCCCCTCCTTCCTCTCCTCCCGGCGCTCCGCCCTTCCTCACTGGTTCTCTCTTCTGCCGTTTTCCGGACTCCTCTCTTCTCTGACCTGAGTCTTCTTTGGTCCTCTGCAGG
+
BBBBBBBBFFFFGGGGGGGGGGHHGEGFHGGGHGGEGGGGGHHHHGGGEEGGHGGHHHHGGGGGGGGGGGGHHHHGGGGHGHHHHGGGGGGGGGHHHHG2FG2?C/<FF/</@.--<<--<-.:/CGHHBFFF0/;CH0;C..CBB.A9BCFB00;B0/9C9--;@-.;...--B.B///9;/.9//9:BFFBF9F//:A.:A/BD-.--//9.BFF9//;9B//;BB/./;///9;9:/.//;;;BB/9.
@M05620:37:000000000-D9766:1:1101:24441:10053 1:N:0:71
ACCACACCTTCTACAATGAGCTGCGTGTGGCTCCCGAGGAGCACCCCGTGCTGCTGACCGAGGCCCCCCTGAACCCCAAGGCCAACCGCGAGAAGATGAGCATCCCAGGTGAGTGGCCCGCTACCTCTTCTGGTGGCCGCCTCCCTCCTTCCTGGCCTCCCGGCGCTGCGCCCTTTCTCACTGGTTCTCTCTTCTGCCGTTTTCCGTAGGACTCTCTTCTCTGACCTGAGTCTCCTTTGGCACTCTGCAGG
+
BBBBBBBBFFFFGGGGGGGGGGHGGEGFHGHHHGGGGGGGGHGHHGGGGGGGHHHHHHHGGGGGGGGGGGGHFHHGGGGHGHHHHGGGGGGGGGHHHHHHHHHHFGHHGFGDGHHGGHHGGGGGHHHHHFFGH=GEHHCFGGGHGHGGGGGGGGFGGGGGGGG-BFFFFFFFFFFFFFF/BFFF/FFFFFFFFFFFFFFDDFFFF?FFBFBFFFFFFFFFFFFFFFFFFFFFFFFFFFFF///FFFFF/BF
@M05620:37:000000000-D9766:1:1101:8642:10053 1:N:0:71
ACCACACCTTCTACAATGAGCTGCGTGTGGCTCCCGAGGAGCACCCCGTGCTGCTGACCGAGGCCCCCCTGAACCCCAAGGCCAACCGCGAGAAGATGCCCAGGTGAGTGGCCCGCTACCTCTTCTGGTGGCCGCCTCCCTCCTTCCTGGCCTCCCGGCGCTGCGCCCTTTCTCACTGGTTCTCTCTTCTGCCGTTTTCCGTAGGACTCTCTTCTCTGACCTGAGTCTCCTTTGGAACTCTGCAGGTTCTA
+
DCDDDCCBFFFFGGGGGGGGGGHHGGGEEFHHHGGGGGGGGHGHHGGGGGGGGHHHHHHEGGGGGGGGGGGHGHHGGGGHGHHHHGGGGGBDGGHGHHHHHHHGHHHHHHGGHHGGGGGHHHHHHHHHHHGHHGGGGGHGHHGHHGGGGGGGGGGGGG-<DFFFFFFFFFFFFFHHHHFFFFFFFFFFFFFFFFFFFFHFFFFFFFFFFFFFHHHFFFFFFFFFFFFFFFFFHFFFFFFFFFFFFFFFFFB
@M05620:37:000000000-D9766:1:1101:13434:10056 1:N:0:71
ACCACACCTTCTACAATGAGCTGCGTGTGGCTCCCGAGGAGCACCCCGTGCTGCTGACCGAGGCCCCCCTGAACCCCAAGGCCAACCGCGAGAAGATGAGCATCCCAGGTGAGTGGCCCGCTACCTCTTCTGGTGGCCGCCTCCCTCCTTCCTGGCCTCCCGGCGCTGCGCCCTTTCTCACTGGTTCTCTCTTCTGCCGTTTTCCGTAGGCCTCTCTTCTCTGACCTGAGTCTCCTTTGGCCCTCTGCCGG
+
CCCCCCCCFFFFGGGGGGGGGGHHGGGFHGHHHGGGGGGGGHHHHGGGGGGGHHHHHHHGGGGGGGGGGGGHHHHGGGGHGHHHHGGGGGGGGGHHHH22GHE2=/?G/1?1=?F/<FG?--<<GHHFH=00<</<.C-;:.C.::F?FBFGGB/C90FEEA9-AD;-.;-D;@B090909:B/B00:FFFB09B000:.9BA0:D9;..00;AFFF0B0BF000:FF//B0900B000900;:.;090;9
@M05620:37:000000000-D9766:1:1101:26064:10067 1:N:0:71
ACCACACCTTCTACAATGAGCTGCGTGTGGCTCCCGAGGAGCACCCCGTGCTGCTGACCGAGGCCCCCCTGACCCCCAAGGCCAACCGCGAGAAGATGCCCACGTGAGTGGCCCCCTACCCCTTCTGGTGGCCGCCTCCCTCCTTCCTGGCCTCCCGCACCTCCGCCCTTTCTCACTGGTTCTCTCTTCTGCCGTTTTCCGTAGGACTCTCTTCTCTCACCTGAGTCTCCTTTGGAACTCTGCAGGTTCTA
+
BCBCCBCAFFFFGGGGGGGGGFHHGGGGDEFHGFGG2EG?EGHHHGGGAEGEAGGGGHHGGF0EFGGGGGFH3FGEGGEH/FGF/FD/<</<B/2222?F<2////</11/>FC->>.FF.<CA<00D0C.<C-A@.:CC/C:B00;0F/:.0:EAA---;/.9.:AC-B////B:/B/B//9//::////:/@9AFAFB.99A.;/::99BBF/://;:.B/://9/B/::9//B////9///BAAB/9/
@M05620:37:000000000-D9766:1:1101:13425:10076 1:N:0:71
ACCACACCTTCTACAATGAGCTGCGTGTGGCTCCCGAGGAGCACCCCGTGCTGCTGACCGAGGCCCCCCTGAACCCCAAGGCCAACCGCGAGAAGATGAGCATCCCAGGTGAGTGGCCCGCTACCTCTTCTGGTGGCCGCCTCCCTCCTTCCTGGCCTCCCGGAGCTGCGCCCTTTCTCACTGGTTCTCTCTTCTGCCGTTTTCCGTAGGACTCTCTTCTCTGACCTGAGTCTCCTTTGGAACTCTGCAGG
+
ABBABBBBFFFFGGFGGGGGGGHHGGGEGGHHHGGGGGGGGHHHHGGGGGGGGHHHHHHGGGGGGGGGGGGHFHHGGGGHGHHHHGGGGGCGGGHHGHGHHGHHHHHGG?F1??DCFHHGCG@DHHHHHHHGH=CACG-ADGGHGHGGGGGGEFBFGGFGG.--;BGCFCBFFFFFFB:/:BFFFFF/FFFFFFFFFFFADFEFF.F?A./FBFFFF9FFFFEFBFFFFFFFFFFFBF/:9/BFFFFF/BA
@M05620:37:000000000-D9766:1:1101:19218:10093 1:N:0:71
GCGGCTGCTTTGGAAGCAACTCATAGATTCCTGCCCCAGTTCCCCCTGGACCTGGAACCGTTTCTTGCCTGGCTTCCAGAAGCTGAAACAACTGCCAATGATGCTACCCGTAAGGAAAGGCTCCTAGAAGACTCCCCGGGCGTCCCAGCGCTGATGACACACTGGCAAGTAAGTCAGGCATTTCCGCTTTAGCACTCTTGTGGATCGAATTGAACAATTCTCCGCCTTTGTACTTGTAACTGACAAGCCAG
+
1>>AA>A>FFB1BBB11ABBBF1D3DGHH3FGHH00B0BBDFGHHG/B/0BBFE0BGAFEBFHHAFFGHHHHHHB0FGHFGHHBB1FGH0?FBFGG1BBGHHHHHGHHGGGG/GFHHGHHFHHGH1FHFHHHHGH//>/B/>>//<?F0>CFCGHFH0DH/.<DGHH0CDGFGCHHHHH.GHHHHGGGGGGGGGGGGGGFBFGGGG.EGGGGFFF0;FGGGG/A--;BFFBBFFFFBFFFFFFFFFFEFFF
@M05620:37:000000000-D9766:1:1101:12043:10101 1:N:0:71
ACACACCTTCCACCATGAGCTGCGTGTGGCTCCCGCGGAGCACCCCGTGCTGCTTACCGAGGCCCCCCTGAACCCCAAGGCCAACCGCGAGAAGATGAACCCAGGTGAGTGGCCCGCTACCTCTTCTGGTGGCCGCCTCCCTCCTTCCTGGCCTCCCGGAGCTGCGCCCTTTCTCACTGGTTCTCTCTTCTGCCGTTTTCCGTAGGACTCTCTTCTCTGACCTGAGTCTCCTTTGGAACTCTGCAGGTTCT
+
AAAAAAAFFF1BGAGAF1BB11AEEAEHEFCFFGE0AA/AAFGHGG/E/BBGF11DBFFFGGGGGGGG/?BFHHGG/E?F/FHHGGC<@/>/C01?G1?GEGGGGHHFHGFEGHGCCC@CHHGFHHHGHHF.CHC@ABGEFFF.FFFFFFFFF0AEFFG??@FFF?@B;@/BFBFFFFFFFFFFFFBFFFBBFB>BF/:FFFFFFBFFBFFFFFFFFFFFFFFF/9BFBFFFFFFFFFFFFFFFEFEFFFF
@M05620:37:000000000-D9766:1:1101:2797:10101 1:N:0:71
ACCACACCTTCTACAATGAGCTGCGTGTGGCTCCCGAGGAGCACCCCGTGCTGCTGACCGAGGCCCCCCTGAACCCCAAGGCCAACCGCGAGAAGATGACCATCCCAGGCGCGTGGCCCGCTCCCTCTTATGGTGGCCGCCTCCCTCCTTCCTGGCCTCCCTGCGCTGCGCCCTTTCTCCCTGGTTCTCTCTTCTGCCGTTTTCCGTCGTCCTCTCTTCTCTGACCTGAGTCTCCTTTTGCACTCTGTCGG
+
AAAAAAAAFFCFGGGGGGB1B1BGGFGBGEHGEFGEEEG?GHHHHGGFGEGGHGHHHHHAEECGGEGGGGGHHCEEGGGHEHHHHGG?BCBCCGHGHHH1?FG1?/?FF/AC-->AC<G<@A-.;G/G0;C:C;C.:C:;@CEE;BF.CBFGG09;CF.;C/;A@@@-9=;9@@FFFF;;/9/-BBBF9FF/99;F/9999FE/;;B---;;BFFFF/B/BFBB/BBB/-;BFB;999//:/;99B//9--
@M05620:37:000000000-D9766:1:1101:14500:10134 1:N:0:71
ACCACACCTTCTACAATGAGCTGCGTGTGGCTCCCGAGGAGCACCCCGTGCTGCTGACCGAGGCCCCCCTGAACCCCAAGGCCAACCGCGAGAAGATGAACCCAGGTGAGTGGCCCGCTCCCTCTTCTGGTGGCCGCCTCCCTCCTTCCTGGCCTCCCGGCGCTGCGCCCTTTCTCACTGGTTCTCTCTTCTGCCGTTTTCCGTAGGACTCTCTTCTCTGCCCTGAGTCTCCTTTGGAACTCTGCAGGTTC
+
BBBABABBFFFFGGGGGGGGGGHHGGGECAGGCFFEEGGGGHHHHGGGDEGGHHGHHHGGCGGGGGGGGGGFHGHGGGEHFEHHHGGGGG@@CGHH2FGD2?DE/??<?GGFGFHHGGC-CEFFCDGHFFHHGGHGCDDGEFGGGGGGGEF/CFFFGGDGG?BFFFFFFF;FFFEBFFBB./9BFFFBFFFFFBBA;ABFFB?B.ADFFFFEFFFFFFFB/9AF?.9/BBFFFFFBB/FFFFF/B//A99/
@M05620:37:000000000-D9766:1:1101:22908:10135 1:N:0:71
ACCACACCTTCTACAATGAGCTGCGTGTGGCTCCCGAGGAGCACCCCGTGCTGCTGACCGAGGCCCCCCTGAACCCCAAGGCCAACCGCGAGAAGATGAACCCAGGTGAGTGGCCCGCTACCTCTTCTGGTGGCCGCCTCCCTCCTTCCTGGCCTCCCGGAGCTGCGCCCTTTCTCACTGGTTCTCTCTTCTGCCGTTTTCCGTAGGACTCTCTTCTCTGACCTGAGTCTCCTTTGGAACTCTGCAGGTTC
+
AAAABCCCFFFFGGGGGGGGGGHGFEGGGGGHHGGG2EGE?HHHHGGGFGGG5FHHHHHGGGCGGGGGGGGGHHHGGGGGGHHHHGGGGGGGGGHGHHHDFADGF/GGHGHHGGHHGGGGGHHHGHHHGGHHCCHGGGGGHGHHGGGGGGGGGGGGGGGGGGFGGGFFFFFFFFFFFFFFFFFFFFFFFFFFFFFF;AFEFFFFFFFBFFFFFFFFFFFFFFFFF/FFFFFFFFFEBB9BFFFFFFFEAFF
@M05620:37:000000000-D9766:1:1101:17763:10145 1:N:0:71
ACCACACCTTCTACAATGAGCTGCGTGTGGCTCCCGAGGAGCACCCCGTGCTGCTGACCGAGGCCCCCCTGAACCCCAAGGCCAACCGCGAGAAGATGAGCATCCCAGGTGAGTGGCCCGCTACCTCTTCTGGTGGCCGCCTCTCTTCTTCTCCCCCTCCCGGAGCCGCGCTCTTTCTCTCTGGCTCTCTCTTCTGCCGTTTTCCCTAGGACTTTCGTCTCTGACCTGAGTCTCCTCTGGGCCTCTTCTGG
+
BBBBBBBBFFFFGGGGFFGGGGHHGEFEDEHHHGGEGGGGGHHHHGGGDGGGHGFHHHGGGGGGGGGGGGGGHHHGGGGGGHHHHGGGGGGDGGHHEFG2FD220?FGG111011/>FG-AC-A/0<GB000<0/.<C--;../;00000;000/..-9;.;---=.---;-;.//9/9/;F///B/9/:B///;//;-.;9./B/;/.///////..;..////9B./.;/9/;/.9//..;A.B/F/9/
@M05620:37:000000000-D9766:1:1101:18356:10191 1:N:0:71
ACCACACCTTCTACAATGAGCTGCGTGTGGCTCCCGAGGAGCACCCCGTGCTGCTGACCGAGGCCCCCCTGAACCCCAAGGCCAACCGCGAGAAGATGAGCATCCCAGGTGAGTGGCCCGCTACCTCTTCTGGTGGCCGCCTCCCTCCTTCCTGGCCTCCCGGCGCTGCGCCCTTTCTCACTGGTTCTCTCTTCTGCCGTTTTCCGTAGGACTCTCTTCTCTGACCTGAGTCTCCTTTGGCCCTCTGCAGG
+
CCDDDDCDFFFFGGGGGGGGGGHHGGGGHGHHHGGGGGGGGHGHHGGGGGGGHHHHHHHGGGGGGGGGGGGHHHHGGGGHGHHHHGGGGGDGGGHHHHHHHHHGGHHHGGH1FGHFGHHGGGGGHHHHHHHHHGHGHHCGGGGHGHGGGGGGGFGGGGGGGGG?DFFFFFFFFFFFHHF0BFFFBFFFFFFFFFFFFFFDFFFFFFFFDFFFFFFFFFFFFFFFFFFFFFFFFFFFFFBF00;AFFFF0B?
@M05620:37:000000000-D9766:1:1101:10854:10195 1:N:0:71
ACCACACCTTCTACAATGAGCTGCGTGTGGCTCCCGAGGAGCACCCCGTGCTGCTGACCGAGGCCCCCCTGAACCCCAAGGCCAACCGCGAGAAGATGAGCATCCCAGGTGAGTGGCCCGCTACCTCTTCTGGTGGCCGCCTCCCTCCTTCCTGGCCTCCCGGCGCTGCGCCCTTTCTCCCTGGTTCTCTCTTCTGCCGTTTTCCGTAGGCCTCTCTTCTCTGACCTGAGTCTCCTTTGGCACTCTGCCGG
+
CCCCCCCCFFFFGGGGGGFGGGHHGEGEEGHHHGGGGGGGGHHHHGGGEGGGHHGHHHHGGGGGGGGGGGGHGHHGGGGGGHHHHGGGGGCGGGHHHHHGHHHHHHHHGHH1FGHGGHHGGG?DHHHHHHHHH0C<GH-AGGGHGHGGGGGGGGFGGGGGGGD?DCF>DDFFFFFFFFF0BFFFFFFFFFFFFFFFFFFFDFFFFDF..D0;FFFFFFFFFFFBFFFFBFFFFF9B000900;BFFFF0@-
@M05620:37:000000000-D9766:1:1101:17031:10205 1:N:0:71
GAGGCTGCTTTGGAAGAAACTCATAGATTACTGCAACAGTTCCCCCTGGACCTGGAAAAGTTTCTTGCCTGGCTTACAGAAGCTGAAACAACTGCCAATGATGCTACCCGTAAGGAAAGGCTCCTAGAAGACTCCAAGGGAGTAAAAGAGCTGATGAAACAATGGCAAGTAAGTCAGGCATTTCCGCTTTAGCACTCTTGTGGATCCAATTGAACAATTCTCAGCATTTGTACTTGTAACTGACAAGCCAG
+
33>ABAFBFFFFGGGGGCGGGFGHHHHHH5FFHHDBGHGBFGHHHGEGH2GGHHFHHD2FGFFHFGHHHHHHHHHBHHHHHHHBGHHGHHHHFHFHFFGHB@44BGGFAEE/AG3B?3FFH3???F?3?3?F33BCE3FA/?/BF3?GFH2G2FF22@2GFA@2FGHF/1?1??FHEGFEGHHHEDDA.F1=GFD0<GH0GCAFGH/0<GFGHFHHF0G0;GH0CCGC0:0<9;B0CBF00;0/90.;A9A
@M05620:37:000000000-D9766:1:1101:14658:10217 1:N:0:71
ACCACACCTTCTACAATGAGCTGCGTGTGGCTCCCGAGGAGCACCCCGTGCTGCTGACCGAGGCCCCCCTGAACCCCAAGGCCAACCGCGAGAAGATGAACCCAGGTGAGTGGCCCGCTACCTCTTCTGGTGGCCGCCTCCCTCCTTCCTGGCCTCCCGGCGCTGCGCCCTTTCTCACTGGTTCTCTCTTCTGCCGTTTTCCGTAGTACTCTCTTCTCTGACCTGCGTCTCCTTTGGAACTCTGCAGGTTC
+
CCCCCDDDFFFFGGGGGGGGGGHHGGGEEGHHHGGGGGGGGHHHHGGGGGGGHHHHHHHGGGGGGGGGGGGHGHHGGGGHGHHHHGGGGGGGGGHHHHHHGHGGHGHH1GHHGGHHGGG-DHHHHHHHHHHHGHHGGGGGHGHHGGGGGGGGGGGGGGGG?FFFFFFFFFFFFFFFFFFFFFFFFFFFFFFHHFFFDDFFFFBFFFFFFFFFFFFHFFFFBFFFF.CDFFFFFFFFFFFFFFFFF:BFFF0
@M05620:37:000000000-D9766:1:1101:26668:10219 1:N:0:71
ACCACACCTTCTACAATGAGCTGCGTGTGGCTCCCGAGGAGCACCCCGTGCTGCTGACCGAGGCCCCCCTGAACCCCAAGGCCAACCGCGAGAAGATGCCCAGGCGAGTAGCCCGCTACCTATTCTGGTGGCCGCCTCCCTCCTTCCTGGACTCCCGGAGCTGCGCCCTTTCTCACTGGTTCTCTCTTCTGCCGTTTTCCGTAGGACTCTATTCTATGACCTGAGTCTCATTTGGAACTCTGCAGGCTCTA
+
BBBBBABBFFFFGGGGGG5FGGGHGEEEHAHHHGGGGEGGGHHHHGGGFFGGHHHHHHHGGGGGFGGGGGGHHHHGGGGHGHHHHGGGGGBFGGHHHFHFCFH///><>0=><FFFGC-<G0=DHHDEG/.CCFGGGGHGFBEFGGGGGGGGGGGGGA-;BGGGFF.@FFFFFFFFFFFF/BFFFFFFFFFFFD.;BEFFDBFFFFFFFFBBFFFFFFFFFFFFFFFBBFFFFF/FFFFFFFFFFF.AFFF
@M05620:37:000000000-D9766:1:1101:17184:10235 1:N:0:71
GAGGCTGCTTTGGAAGAAACTCATAGATTACTGCAACAGTTCCCCCTGGACCTGGAAAAGTTTCTTGCCTGGCTTACAGAAGCTGAAACAACTGCCAATGATGCTACCCGTAAGGAAAGGCTCCTAGAAGACTCCAAGGGAGTAAAAGAGCTGATGAAACAATGGCAAGTAAGTCAGGCATTTCCGCTTTAGCACTCTTGTGGATCCAATTGAACAATTCTCAGCATTTGTACTTGTAAATGACAAGCCAG
+
A1AAAA1AFFBFGGGGCGGGGGFFHHHHH1FGHH1EHFF1FGHHHG0FGFHFHGAGHDAGGHHHDGFHHHHHHHGEGHHHHHHHFHHHHHHHHHHHEGGGBGHHHHHHHGFGEGHHFHFHFFHGEHHHHHHHHHHFFGFGEECGF2FGGHHHHHHHHGHHFHHHHHHCFDFGG1FHHGHHHHHHHFCFGGGHHE0GHHHHHHCBGHGFGHHHGBCG/GFFGBBHGCGCGHHFGGGGFGGBFGBFGFFEGFG
@M05620:37:000000000-D9766:1:1101:26386:10241 1:N:0:71
ACCACACCTTCTACAATGAGCTGCGTGTGGCTCCCGAGGAGCACCCCGTGCTGCTGACCGAGGCCCCCCTGAACCCCAAGGCCAACCGCGAGAAGATGGGCATCCCAGGTGCGTGGCCCGCTACCTCTTCTGGTGGCCGCCTCCCTCCTTCCTGGCCTCCCGGCGCTGCGCCCTTTCTCACTGGTTCTCTCTTCTGCCGTTTTCCGTAGGCCTCTCTTCTCTGACCTGAGTCTCCTTTGGACCTCTGCCGG
+
?BBAABBAFFFFGGGGFGFAG5GGEBABF?HG3BFAAEGEGHGHHGGEGEGGHHHBGFHGEGGGGDEGGGGFFFHGGGDG/?FGHGA<>@<>@DHFFGHHHGHF0??FF1?1@F.CG<FDCGCGFBDHHGGHHCCC:GD-CADGAFBFGBFGFFBFGFGGEFG?B?B?F-;DBBFFFFF/9;BB/BFF/BFFFFFFBFB:AFFFFFFADFBF/FFFFFFFFFFFFFFFFFFFFFFFFFFB;/BBFFFB/@>
@M05620:37:000000000-D9766:1:1101:21303:10249 1:N:0:71
ACCACACCTTCTACAATGAGCTGCGTGTGGCTCCCGAGGAGCACCCCGTGCTGCTGACCGAGGCCCCCCTGAACCCCAAGGCCAACCGCGAGAAGATGCCCAGGTGAGTGGCCCGCTACCTCTTCTGGTGGCCGCCTCCCTCCTTCCTGGCCTCCCGGAGCTGCGCCCTTTCTCACTGGTTCTCTCTTCTGCCGTTTTCCGTAGGACTCTCTTCTCTGACCTGAGTCTCCTTTGGAACTCTGCAGGTTCTA
+
CCDDCDCBFFFFGGGGGGBGGGHHGFGEGFHHHFGEGGGGGHHHHGGGFGGGHHGHHHHGGGGGGGGGGGGFHHHGGGGHGHHHHGGGGG/BDGHHHHHHHGHGHHHHHHGGHHGGGGGHHHHHHHHHHHGHHGGGGGHGHHGHHGGGGGGGGGGGFG-AFFGGGGFFFFFFFFFFFFFFFFFFFFFFFFFFFFFFFFFFDFFFFFFFFFFFFFFFFF0BFFFFFFFFFFFFFFFBFFFFFFFEFFFFFFB
@M05620:37:000000000-D9766:1:1101:18894:10256 1:N:0:71
GAGGCTGCTTTGGAAGAAACTCATAGATTACTGCAACAGTTCCCCCTGGACCTGGAAAAGTTTCTTGCCTGGCTTACAGAAGCTGAAACAACTGCCAATGATGCAACCCGTAAGGAAAGGCTCCTAGAAGACTCCCCGGAAGAAACAGCGATGATGAAACACTGGCAAGTAAGCCAGGCCTTTCCACTTTAGCACTCTTGTGGATCCAATTGAACACTTCTAAGCATTTGTACTTGTAACTGACAAGCCAG
+
BABBB?FBFFFFCGGGGGGGGGHHHHHFFHHHHHHHFGHAEGHFHGGGEHHHHHGGEHFGGGHHDHAFHFGHHHHHHEHGHHHHFHHHHFHHHEGFHFHH344B33BFE/1/?B3BB3?0?3FF3F4BB3BFGHH//>////00@0@F0//FEG1@DGHBG01?<<FFF<>G11<<>CH.//0=<0<==00==00<;0CG0::B00C:;CGHF0CCB09;C0FFFB000;0CFFF09;BBFG0B0F..:/C
@M05620:37:000000000-D9766:1:1101:20507:10265 1:N:0:71
ACCACACCTTCTACAATGAGCTGCGTGTGGCTCCCGAGGAGCACCCCGTGCTGCTGACCGAGGCCCCCCTGAACCCCAAGGCCAACCGCGAGAAGATGAGCATCCCAGGTGAGTGGCCCGCTACCTCTTCTGGTGGCCGCCTCCCTCCTTCCTGGCCTCCCGGCGCTGCGCCCTTTCTCCCTGGTTCTCTCTTCTGCCGTTTTCCGTAGGACTCTCTTCTCTGACCTGAGTCTCCTTTGGCCCTCTGCAGG
+
BBBABBBBFFFFGGGGFGAFGDHHGEEB4AGHCFGE?EGGGHHHHGGGDEGGGHFGHHGGGGCGGDGGGGGFHFHGGGFHEEHHHGEEGGB<@FGFDFDHHGHG<???FGG1?GHGGFHGGGGGHHHHHDDHH=CEHHCDGGGHGHGGGGGGGGGGGGGEGDG@BBB?FBBFBBFFFFFBFFFFBFFFFFFFFFFFFFBFDFFFFFFFFFEFFFFFFFFFFFFFFFFBFFBFFFF9//9B//.:AFFF/9F
@M05620:37:000000000-D9766:1:1101:9980:10265 1:N:0:71
ACCACACCTTCTACAATGAGCTGCGTGTGGCTCCCGAGGAGCACCCCGTGCTGCTGACCGAGGCCCCCCTGAACCCCAAGGCCAACCGCGAGAAGATGAACCCAGGTGAGTGGCCCGCTACCTCTTCTGGTGGCCGCCTCCCTCCTTCCTGGCCTCCCGGAGCTGCGCCCTTTCTCACTGGTTCTCTCTTCTGCCGTTTTCCGTAGGACTCTCTTCTCTGACCTGAGTCTCCTTTGGAACTCTGCAGGTTC
+
AAABBBBAFFFFGGGGFGFGGFHHGEFE4AEGEFFGAEEEGHHHHGEAAEEF5B33AGGE>00EFGGEGGGFFHHG?EEGECHGHGGEGGCCBDC2FFG>???F<??FGFGHFEGHGGGG@GHHFHGGFGGFG<GGGGGGHGHHGFGFFFGGGGGGGEDBF@ACFGFFFF;FFFFFFFFFF:BFFFFFFFFFFFFF99FFFFDBFDFFFFFFFFFFEFFFFFFFFFFFFF9FFFFB////;BFFFFFF.B/
@M05620:37:000000000-D9766:1:1101:10386:10289 1:N:0:71
GAGGCTGCTTTGGAAGAAACTCATAGATTACTGCAACAGTTCCCCCTGGACCTGGAAAAGTTTCTTGCCTGGCTTACAGAAGCTGAAACAACTGCCAATGATGCTACCCGTAAGGAAAGGCTCCTAGAAGACTCCAAGGGAGTAAAAGAGCTGATGAAACAATGGCAAGAAAGTCAGGCATTTCCGCTTTAGAACTCTTGTGGCACCAATTGAACAATTCTCAGCATTTGTACTTTTAACTGACAAGCAAG
+
>3AA>AFBFBB4G4BBCGCGGGHHHFHHGHBDFH4FFHFGHB5BBEAAAABBGFEFB32FBFHDGFG5ABDBBGH33BBFHHBFG33FBB1GGHHGGHHHFH@D3FGBF?F>EG3BB3FF/3BF?B?BBBBF33B?FBF/?B?BGHE?FB?DGFB2DGFGHG<2<@0?F0F?F<1?D?0>>111FA.<<C1=00===0=0G<C./<<:;/<CGFGHG0;0;0<::=0C000;;090;009;09/;;9:/::
@M05620:37:000000000-D9766:1:1101:16337:10324 1:N:0:71
GAGGCTGCTTTGGAAGAAACTCATAGATTACTGCAACAGTTCCCCCTGGACCTGGAAAAGTTTCTTGCCTGGCTTACAGAAGCTGAAACAACTGCCAATGATGCTACCCGTAAGGAAGGGCTCCTAGAAGACTCCAAGGGAGTAAAAGAGCTGATGAAACAATGGCAAGTAAGTCAGGCATTTCCGCTTTAGCACTCTTGTGGATCCAATTGAACAATTCTCAGCATTTGTACTTGTAACTGACAAGCCAG
+
AABBBBFBFFFFGGGGGGGGGGHHHHHHHHHHHGHHGHHGHHHHHGGGHHHHHHHHGHHHHHHHHHHHHHHHHHHHHHHHHHHHHHGHHHHHHHHHHHHHHHGHHHHHHGGEGHGHHHGGGHHGHHGHHHGHHHHHGHGGHGGGHFHHGHHHHHHHHGHHHHHHGHHHG?GHHFHGHGGHHHHHHGGGGGHHHHGCGHHHHHGHHHHHHHHHHHHHHHHHHFHHGGHCHHGGGGGFGGGGGGGGGGFGGGG
@M05620:37:000000000-D9766:1:1101:10176:10343 1:N:0:71
ACCACACCTTCTACAATGAGCTGCGTGTGGCTCCCGAGGAGCACCCCGTGCTGCTGACCGAGGCCCCCCTGAACCCCAAGGCCAACCGCGAGAAGATGAACCCAGGTGAGTGGCCCGCTCCCTCTTCTGGTGGCCGCCTCCCTCCTTCCTGGCCTCCCGGCGCTGCGCCCTTTCTCACTGGTTCTCTCTTCTGCCGTTTTCCGTAGGCCTCTCTTCTCTGCCCTGCGTCTCCTTTGGAACTCTGCAGGTTC
+
CCCCCCCCFFFFGFGGGGGGGGHHGGGEHGHHGGGGGGGGGHHHHGGGGGGGHHHHHHHGGGGGGGGGGGGGHHHGGGGHGHHHHGGFGGDGGGHHHHGHHHGFHGB11?GH/FHHCFG-CCCHH0<GHEGFFHH?D@:DHGGG;FFGGGGFGFGGGEGF--:@>DAFF=AFFFFF0:FFBFFFFFB9B9BFFFFFDDFFFF.B.AD0::FBBFBFFBFF0B9B?.99:9BFFFFFFFFFFFFEF0;AFF0
@M05620:37:000000000-D9766:1:1101:23173:10345 1:N:0:71
ACCACACCTTCTACAATGAGCTGCGTGTGGCTCCCGAGGAGCACCCCGTGCTGCTGACCGAGGCCCCCCTGAACCCCAAGGCCAACCGCGAGAAGATGAGCATCCCAGGTGAGTGGCCCGCTACCTCTTCTGGTGGCCGCCTCCCTCCTTCCTGGCCTCCCGGAGCTGCGCCCTTTCTCACTGGTTCTCTCTTCTGCCGTTTTCCGTAGGACTCTCTTCTCTGACCTGAGTCTCCTTTGGAACTCTGCAGG
+
CCCCCCCCFFFFGGGGGGGGGGHHGGGEHGHHHGGGGGGGGHHHHGGGGGGGHHHHHHHGGGGGGGGGGGGHHHHGGGGHGHHHHGGGGGGGGGHHHHHHHHHHHHHHGGHHHHDEFGHGGGGGHHHHHHHHHGHGHHGGGGGHGHGGGGGGGBFFGGGGGGG-DGGGGFFFFFFFFFFFFFFFBFFFFFFFFFFFFFFDFFFFFFFFFFFFFFFFFFFFFFFFFFFFFFFFFFFFFFBB0BFFFFFFFFF
@M05620:37:000000000-D9766:1:1101:17565:10353 1:N:0:71
GAGGCTGCTTTGGAAGAAACTCATAGATTACTGCAACAGTTCCCCCTGGACCTGGAAAAGTTTCTTGCCTGGCTTACAGAAGCTGAAACAACTGCCAATGATGCTACCCGTAAGGAAAGGCTCCTAGAAGACTCCAAGGGAGTAAAAGAGCTGATGAAACAATGGCAAGTAAGTCAGGCATTTCCGCTTTAGCACTCTTGTGGATCCAATTGAACAATTCTCAGCATTTGTACTTGTAACTGACAAGCCAG
+
CBCCDDFDFFFFGGGGGGGGGGHHHHHHHHHHHHHHHHHGHHHHHGGGHHHHHHHHHHHHGHHHHHHHHHHHHHHHHHHHHHHHHHHHHHHHHHHHHHHHHHHHHHHHHGGGGHHHHHHHGHHGFGFGHHHHHHHHHHGGHGFHHHHHGHHHHHHHHHHHHHGHHHHHGGHHHFGHHHHHHHHHHGGGGGDGHFGCGHHHHHGHHHHHHHHHHHHHHHHHHHHHHGHGHHHHGGGFGGGGGGGGGGAFGGG
@M05620:37:000000000-D9766:1:1101:26853:10394 1:N:0:71
ACCACACCTTCTACAATGAGCTGCGTGTGGCTCCCGAGGAGCACCCCGTGCTGCTGACCGAGGCCCCCCTGAACCCCAAGGCCAACCGCGAGAAGATGCCCTCGTGAGTGGCCCCCTACCCTCTTTGGTGGCCCCCTTCCTCCCTCCTAGCCTCCCCGAGCCTCGCCCGTTCGTCCGGGTTTTCCCCTTTGGCGTTTTTCCGAAGACCCTTTTACATGTCCCGAGGTCTCTTTTGGACCCTGCAGGTTCCG
+
1A>AA?AAFFC@FFGGFGGGFGHHGEEEH?GHHGGFEECAEHGHHGAE/BECGFFHHGHGGGEGCE/EGGGHHHC?EEGGGHHECFEEC/CCCCGFDD<?F1/<?/0/1?//<.->-.><01./=00<<..<..<:-.::00;.::C/0;C/9/9A.9----/9:9@F-;A---------;-9B//9;-/;/;-;;9E-9/---9-;--///9//////;99----9-9/;:/9B-9/-;B---/--9//-
@M05620:37:000000000-D9766:1:1101:9289:10407 1:N:0:71
GAGGCTGCTTTGGAAGAAACTCATAGATTACTGCAACAGTTCCCCCTGGACCTGGAAAAGTTTCTTGCCTGGCTTACAGAAGCTGAAACAACTGCCAATGATGCTACCCGTAAGGAAAGGCTCCTAGAAGACTCCAAGGGAGTAAAAGAGCTGATGAAACAATGGCAAGTAAGTCAGGCATTTCCGCTTTAGCACTCTTGTGGCACCAATTGAACAATTCTCAGCATTTGGACTTTTTAATGACAAGCAAG
+
A?AB>AFBCBDBG4BFGGFGGGHHHFHHHHBGGH4GFHGHHDABBEACAGBFGGEGB32FBFFDGGGBABFBFGH33ABFHHBFGB3GBBAGHHHGHHHHFH@F@FGFHEE>>FB3?3BF/3BF3B?BF?FB33?3BBFEGD?BFGBDFB2BCD@D2GFHFH>@@F0CC1??F1@1D????111>>..>.1110=<<=0<DBA./<<.:00;GCGHH0<<:0<0:C0C000;;0;9C0.0;090;;.;//:
@M05620:37:000000000-D9766:1:1101:23426:10414 1:N:0:71
ACCACACCTTCTACAATGAGCTGCGTGTGGCTCCCGAGGAGCACCCCGTGCTGCTGACCGAGGCCCCCCTGAACCCCAAGGCCAACCGCGAGAAGATGAACCCCGGTGCGTGGCCCGCTCCCTCTTCTGGTGGCCGCCTCCCTCCTTCCTGGCCTCCCGGCGCTGCGCCCTTTCTCACTGGTTCTCTCTTCTGCAGTTTTCCGTAGGACTATCTTATCTGCCCTGCGTCTCCTTTGGAACTCTGCAGGTTC
+
CCDDDDCCFFFFGGGGGGGGGGHHGGGFHGHHHGGGGGGGGHHHHGGGGGGGHHHHHHHGGGGGGGGGGGGHHHHGGGGHGHHHHGGGGGGGGGHEGHHFFGC///>A--.<-A<GDF--C.:GHHHHG0::EHH?DGDEEEFGFGGGGG0CFGGGGGF;=>D9BF;FFFFFFFFFBFFF/BFFFFFFFFFFFF0B:FFFFF.B.:AFFF/:FFF0;BFF0BAFF.@.:::FFFFFFEFFFF0BF:0;;00
@M05620:37:000000000-D9766:1:1101:21171:10418 1:N:0:71
GAGGCTGCTTTGGAAGAAACTCATAGATTACTGCAACAGTTCCCCCTGGACCTGGAAAAGTTTCTTGCCTGGCTTACAGAAGCTGAAACAACTGCCAATGATGCTACCCGTAAGGAAAGGCTCCTAGAAGACTCCAAGGGAGTAAAAGAGCTGATGAAACAATGGCAAGTAAGTCAGGCATTTCCGCTTTATCACTCTTGTGGATCCAATTGAACAATTCTCAGCATTTGTACTTGTAACTGACAAGCCAG
+
AAAAAAFBFFDFBG5FFGGGGGGHHHHHHHHFHHG4EGHGHHFHHGGGEHHHHHGHFFEHGHHHHHHHHHHGHHHFHHFHHHGHEFFHGHGHHHHGHFHHBG4BBGHHH1?/?FFDF3GHHGGGHB4BGBGGFFGHGGGEHF?GFHHFCB0BCFHHFGHHHHB@1F0GC1?DF?FB10FFFGGFHFDDDE<1>1=0===0=<ADCG/DGFCCFFHFF:C0;CG0CGFCFH;;C;C0;0;BB909BF9:;FA
@M05620:37:000000000-D9766:1:1101:23442:10422 1:N:0:71
ACCACACATTCTACAATGCGCTGCGTGTTGCTCACGAGGATCACCCCTTGCTGCTGACCTAGGCCCCCCTGAACCCCAAGGCCAACCGCGCGAAGATGAACCACCGTGAGTGGCCCGGTACCTCTTCTGGTGGCCGCCTCCCTCCTTCCTGGCCTCCCGGAGCTGCGCCCTTTCTCACTGGTTCTCTCTTCTGCCGTTTTCCGTAGGACTCTCTTATCTGCCCTGAGGCTCCTTTGGAACTCTGCAGGTTC
+
AABBBAA3BFFFGFFFBFA2FGEGGG2A2BDDF5BAEAEA3BFGHHG1GBFF5FBFDGH5AB3FGGGGGGE23CFFFGEHEHHGEFEEE///ECG?BFGHHE0///?GF/?D/C0?</<->GHFFHHGF1=/<<C-ADEGHGHH.:CG/C0;CGFFG9AD--9.FG-BGGAFFFFFFFFFF9;FFFFBFFFFFF:-9DBEF/;:..;BBFFFFFFFF/FF/B.B..9....;/FFFFBBBF/9/B/;AAFB
@M05620:37:000000000-D9766:1:1101:14087:10423 1:N:0:71
GAGGCTGCTTTGGAAGAAACTCATAGATTACTGCAACAGTTCCCCCTGGACCTGGAAAAGTTTCTTGCCTGGCTTACAGAAGCTGAAACAACTGCCAATGATGCTACCCGTAAGGAAAGGCTCCTCGAAGACTCCACGGGCGTAAAAGAGCTGATGAAACACTGGCACGTACGTCAGGCATTTCCGCTTTAGCACTCTTGTGGATCCAATTGACCACTTCTCAGCCTTTGTACTTGTAACTGACAAGCCAG
+
A>AAAAFAFFFFFFGGGGGGGGFHHHHHHHGHGHFFBFGDFGHHHGGFGBGHHHHHHFFFBHHHHHHHHHHHHHHCHHHHHHHHHHHHHHHHHHHHG3BGGHHHD4FGHGEE1F@GHBGHHFHGE2?E2?<GFH3F2E@//>//?/FG/FGHGFHFHH1GF0FGHHH1>00.<<CGGG/.CGHHHFGGGA0<CCHHHHHHGFAFFFGGGGGGF9:F.;FFG00;B/CBFFBBFGBFBFGFGFFFF9;EEFF
@M05620:37:000000000-D9766:1:1101:18606:10424 1:N:0:71
GAGGCTGCTTTGGAAGAAACTCATAGATTACTGCAACAGTTCCCCCTGGACCTGGAAAAGTTTCTTGCCTGGCTTACAGAAGCTGAAACAACTGCCAATGATGCTACCCGTAAGGAAAGGCTCCTAGAAGACTCCAAGGGAGTAAAAGAGCTGATGAAACAATGGCAAGTAAGTCAGGCATTTCCGCTTTAGCACTCTTGTGGATCCAATTGAACAATTCTCAGCATTTGTACTTGTAACTGACAAGCCAG
+
CBCCCCFCFFFFGGGGGGGGGGHHHDHHHHHGHHFHGHHBFFHHBEEGGBGHHHHHHHFGGHHHFHHGHHGHHHHHHHHHHHHHHFHHHHHHHHHHF@GHHHHHHHHHHGGGGHHHFHHHHHHGHFHHHHHHHHHE3GFGAEFF3?HHEHHHHHHHHFHHHCHHHHHGGGHFHGHHHHGGHHHHHGGGGGHHHGHHHHHHHHGHHHHHHHHHHHHHEHGHHHHHHHHHHHHHGGGGGGGGGGGGGGFGGGG
@M05620:37:000000000-D9766:1:1101:13694:10434 1:N:0:71
ACCACACCTTCTACAATGAGCTGCGTGTGGCTCCCGAGGAGCACCCCGTGCTGCTGACCGAGGCCCCCCTGAACCCCAAGGCCAACCGCGAGAAGATGCCCAGGTGAGTGGCCCGCTACCTCTTCTGGTGGCCGCCTCCCTCCTTCCTGGCCTCCCGGAGCTGCGCCCTTTCTCACTGGTTCTCTCTTCTGCCGTTTTCCGTAGGACTCTCTTCTCTGACCTGAGTCTCCTTTGGAACTCTGCAGGTTCTA
+
CCDDDDDDFFFFGGGGGGGGGGHHGGGGHGHHHGGGGGGGGHHHHGGGGGGGHHHHHHHGGGGGGGGGGGGHHHHGGGGHGHHHHGGGGGGGGGHHHHFHH2/FF=10??F/GH@@<<AGHF<GD<0DG/CCG--CAAHGFFGFHBGB0CAGFFGG.A-9-9;C-9AFAFFFB90900;0B09:0:0BB090B-.AFFFF.0..A0999BBBFF0BF009BBB;/9B9BFBFF0B0B9BB::B09FFFBB0
@M05620:37:000000000-D9766:1:1101:28223:10439 1:N:0:71
GAGGCTGCTTTGGAAGAAACTCACAAGTTACTGAAACAGGTTAGGAGTGCCCTGGGACCGATTTCCGGTTGGATCCTAAAAGCTAGTATCACTACCTCAACTCTAAAGAGTAACACTACAGATACTCTGAAGATCAACAAAAAGCAGTCGCATAAATAAGACCCGAGCAATAGAACACTGCCTCTCTCATTACTCGTTAATCATAAGTCAATACTCTCAGATAAGAGTCTTATCTTGTTATCCGCAGGATC
+
>AA1111>CD@@BB111B11B1B1B10D333D3AB1AA001A10010001B010//00///A/A22///B//1110121@11B@1B1222B212001B11B@11B@11>012BB1>100B1B1111<21>21111B10<<00//01@11/////@11?1111??/C---<111>1>00000/00//0<0=00000..;..00;0:000;0000/<00;0000;00000900000000000;00..---.//
@M05620:37:000000000-D9766:1:1101:14099:10441 1:N:0:71
GAGGCTGCTTTGGAAGAAACTCATAGATTACTGCAACAGTTCCCTATGGACCTGGAAAAGTTTCTTGCTTGGCTTACAGAAGCTGAAACAACTGCCAATGATGCTACCCGTAAGGAAAGGCTCCTAGAAGACTCAAAGGGAGTAAAAGAGCTGATGAAACAATAGCAAGAAAGTCAGGAATTTACGCTTTAGCACTCTTGTGGATCCAATTGAACAATTCTCAGCATTTGTACTTTTCACTAACAAACAAG
+
>3AA3>B>BBB4F4BBAFAFGGHHHBBFED4AD54B4FBDF55353BB353BBFAB332BBDF5DDD5A5BAABF33BBDFFABF33B3B?BFGF33GBB@G4B3BBB11B>>B3B33B1/30/3?4B?3BB3333B3B/????3D33?22?2B23B22@</@22@>2<2@<<11<<<1<?111</....1>11>>>>10=0.00<C0000<<=<0:0;<00;0=;=0<;0:;000;0:0;0;/;;.;;9C
@M05620:37:000000000-D9766:1:1101:13713:10444 1:N:0:71
ACCACACCTTCTACAATGAGCTGCGTGTGGCTCCCGAGGAGCACCCCGTGCTGCTGACCGAGGCCCCCCTGAACCCCAAGGCCAACCGCGAGAAGATGCCCAGGTGAGTGGCCCGCTACCTCTTCTGGTGGCCGCCTCCCTCCTTCCTGGCCTCCCGGAGCTGCGCCCTTTCTCACTGGTTCTCTCTTCTGCCGTTTTCCGTAGGACTCTCTTCTCTGACCTGAGTCTCCTTTGGAACTCTGCAGGTTCTA
+
ABBABAAAFFFFGGGGGGGGGGHHGGGGDGGHHGGGDGGGDHGHHGGGBEGGGHHHHHHGGGCEGGGGGGGHGHHGGGGHGHHGAFGGGGGGFFHCHHHHHFEGHGHGHHGGHGGGGCGHHHHHHHHHGHFGHCGGGDHGHHGHHGGGGGGGGGGGGGGFFGFFGGFFFFFFFFFFFFFFFFFFBFFFFFFFFFDFFEFFF;9A9/9FFFFEFFFFFBFFFFFF.BFBFFFFBB/B/9BBF//99AFBFF;
@M05620:37:000000000-D9766:1:1101:6554:10451 1:N:0:71
ACCACACCTTCTACAATGAGCTGCGTGTGGCTCCCGAGGAGCACCCCGTGCTGCTGACCGAGGCCCCCCTGAACCCCAAGGCCAACCGCGAGAAGATGAGCATCCCAGGTGAGTGGCCCGCTACCTCTTCTGGTGGCCGCCTCCCTCCTTCCTGGCCTCCCGGAGCTGCGCCCTTTCTCACTGGTTCTCTCTTCTGCCGTTTTCCGTAGGACTCTCTTCTCTGACCTGAGTCTCCTTTGGAACTCTGCAGG
+
CCCDDCDDFFFFGGGGGGGGGGHHGGGFHGHHHGGGGGGGGHHHHGGGGGGGHHHHGHHGGGGGGGGGGGGHHHHGGGGHGHHHHGGGGGGGGGHHHHHHGHHHHHHHGGH1GHHGGHHGGGGGHHHHHHHHHHHGHH-CCGGHGHGGGGGGGGGGGGGGGGG-CDGGGFFFFFFFHHFEFFFFFFFFFFFFFFFFFFFAFFFFFFFFFFBFFFFFFFFFFHFFFFHFFFFFFFFFFFBB0BFFFFFF0FF
@M05620:37:000000000-D9766:1:1101:12762:10496 1:N:0:71
ACCACACCTTCTACAATGAGCTGCGTGTGGCTCCCGAGGAGCACCCCGTGCTGCTGACCGAGGCCCCCCTGAACCCCAAGGCCAACCGCGAGAAGATGAGCATCCCAGGTGAGTGGCCCGCTACCTCTTCTGGTGGCCGCCTCCCTCCTTCCTGGCCTCCCGGCGCTGCGCCCTTTCTCCCTGGTTCTCTCTTCTGCCGTTTTCCGTAGGACTCTCTTCTCTGACCTGAGTCTCCTTTGGCACTCTGCCGG
+
BBBBBBBAFFFFGGGGGGBEGGHHGEFBCEHGHGFGDEFEDHHHHGG01EGGFHEHEGFEFECFGGGGGE1FHHHGGFGHGHHHFFGGGG<CCDHFFHHGF2G?</FGFFH1FHHGGFH-D@CDCGFHHHHHHGGGEH-ACDDEEGGGGGFGGGGGGEFFGGG?ABFCFCFBFFFFFFF9/FFFBFFFFFFFFBFFFFFDDFFB9DF?AF/9FFEFFFFFFFFBFFFB/BBBFFFB///;//;FBFB//9-
@M05620:37:000000000-D9766:1:1101:14363:10505 1:N:0:71
GCGGCTGCTTTGGAAGAAACTCATAGATTACTGCCACAGTTCCCCCTGGACCTGGAACCGTTTCTTGCCTGGCTTACAGAAGCTTAAACAACTGCCAATGATGCTACCCGTAAGGAAAGGCTCCTAGAAGACTCCACGGGAGTAAAAGAGCTGATGAAACAATGGCAAGTAAGTCAGGCATTTCCGCTTTAGCACTCTTGTGGATCCAATTGAACAATTCTCAGCCTTTGTACTTGTAACTGACAAGCCAG
+
>1>>>>1>FFDDG1BBBABGGGHGHGGFHGFGDG0BBBFADGHHHGAF/BBBFG0AF1/ABBGHFGGFGHHGHFF1BGHHGHGFG11BBFFGFGHGBBGHHHHHHBGHHGGG/FCF0FFGHHHGH1FF1FGGHHH10?/>/>E0@2@@/FHHHDGHG1GG</?GHHH1>>F1>GHHHHHAGHGHHCGGGGFGHFHHHGHHFHFBGHHHHHHHB0C0/CFGFG0FF/;CFFCFGGGGFGGGGGGGGCAGGGG
@M05620:37:000000000-D9766:1:1101:15323:10524 1:N:0:71
ACCACACCTTCTACAATGAGCTGCGTGTGGCTCCCGAGGAGCACCCCGTGCTGCTGACCGAGGCCCCCCTGAACCCCAAGGCCAACCGCGAGAAGATGAACCCAGGTGAGTGGCCCGCTACCTCTTCTGGTGGCCGCCTCCCTCCTTCCTGGCCTCCCGGAGCTGCGCCCTTTCTCACTGGTTCTCTCTTCTGCCGTTTTCCGTAGGACTCTCTTCTCTGACCTGCGTCTCCTTTGGAACTCTGCAGGTTC
+
CBCCCCCCFFFFGGGGGGGGGGHHGGGFHGHHHGGGGGGGGHHHHGGGFGGGHHHGHHHGGGGGGGGGGGGHHHHGGGGHGHHHHGGGGGGGGGHHHHHHGHGGHFHGDHHHFEHHGGGGGHHHHHHHHHHHGHHGGGGGHGHHGGGGGGGGGGGGGGGG-;AGGGFFFFFFFFFFFFFFFFFFFFFFFFFFFFFFD?FFFFBFFDFFFFFFFFFFFFFFBFFFF.@AFDFFFFFEFFFFFFFFF0BFFF0
@M05620:37:000000000-D9766:1:1101:11626:10530 1:N:0:71
ACCACACCTTCTACAATGAGCTGCGTGTGGCTCCCGAGGAGCACCCCGTGCTGCTGACCGAGGCCCCCCTGAACCCCAAGGCCAACCGCGAGAAGATGAGCATCCCAGGTGAGTGGCCCGCTACCTCTTCTGGTGGCCGCCTCCCTCCTTCCTGGCCTCCCGGCGCTGCGCCCTTTCTCCCTGGTTCTCTCTTCTGCCGTTTTCCGTAGGCCTCTCTTCTCTGACCTGAGTCTCCTTTTGCACTCTGCCGG
+
AAA1AAAAFFFFGDGFDGBBG1GGG0AB00FG1BFAAEGGGHHHHGGGGGGGGHHFHHHGCGCGGAEGGGG0G>GGGG/G//FHHG//>CBBCGHFFHFHHHHH?GGGGGF1?GHEGHHGGGGCHHHHHDGFH=GEHH-;@EGHFHFGGFGGGEFFFGGGGGG?@=>@B@;B@@FFFFF/BFFFFFFFFFFFFFFFFF@FFFFFFBF?BF/;FFFFFFFFFFFFFFFFFFFFFFFFFF/9//;FFFFF/@;
@M05620:37:000000000-D9766:1:1101:14039:10552 1:N:0:71
GAGGCTGCTTTGGAAGAAACTCATAGATTACTGCAACAGTTCCCCCTGGACCTGGAAAAGTTTCTTGCCTGGCTTACAGAAGCTGAAACAACTGCCAATGATGCTACCCGTAAGGAAAGGCTCCTAGAAGACTCCAAGGGAGTAAAAGAGCTGATGAAACAATGGCAAGTAAGTCAGGCATTTCCGCTTTAGCACTCTTGTGGATCCAATTGAACAATTCTCAGCATTTGTACTTGTAACTGACAAGCCAG
+
>3AAAAFAFFFFGGGGGGGGGGHHHHHHHGGHHH4GFGGFGHHHHGGGE2FGHHGHHD2FBHHHHFHHHHHHHHG3GHHFGHHHHHHGHGHHHHHHHHHHHHHHHHHHHGGGEHHHHHHGHHHGH3GH3GHHHHH33FFG/CC2F3FHFHHHHHHHHBGHF/FHHHH1FFG1GHHHHHHFHHHHHGGGGGFHHHHHHHHHHHGHHHHHHHHHG0GCCHHHHHHHHFHHHHHHGGGGFGGGGGGGGGGGGGG
@M05620:37:000000000-D9766:1:1101:4057:10576 1:N:0:71
GAGGCTGCTTTGGAAGAAACTCATAGATTACTGCAACAGTTCCCCCTGGACCTGGAAAAGTTTCTTGCCTGGCTTACAGAAGCTGAAACAACTGCCAATGCTGCTCCCCGTCCGGACAGGATCCTAGACGACTCACAGGACGTCAACGCGCTGATGCACCCCTGGCAAGAACGTCAGGCATTTCAGCTTTCGCCCTCTTATGGATCCCATTGACCCATTCTCAGAATTTGTACTTGTAACTGCCATGACAG
+
AAABBBFBFFFFGGGGGFGGGGFHHHGHHHHHHHHHHHHHHHHHHGGGHGHHHHHGHHFHHHHHHHHHHHHGHHHHHHHHHHHHGHHHHHHHHHHHHHHH34433B@FE/?EE///>>FA033?4B433/>>C/2B23/0?<?AE/2?//>A-<111>1>C-.<C.<CA/<CD.;E.CGC0CGG0CF00;CDGG;-9CF0;0;9;FF/0;CFFFGEG/CFF/;//;FFFBFFF//;;//9///;;//9;/F
@M05620:37:000000000-D9766:1:1101:9672:10590 1:N:0:71
GCGGCTGCTTTGGAAGAAACTCATAGATTACTGCAACAGTTCCCCCTGGACCTGGAAAAGTTTCTTGCCTGGCTTACAGAAGCTGAAACAACTGCCAATGATGCTACCCGTAAGGAAAGGCTCCTAGAAGACTCCAAGGGAGTAAAAGAGCTGATGAAACAATGGCAAGTAAGTCAGGCATTTCCGCTTTAGCACTCTTGTGGATCCAATTGAACAATTCTCAGCATTTGTACTTGTAACTGACAAGCCAG
+
>1>1>>AAFFFFGBFFGFGGGGGHGHHHHHGHAGAGGGFGGHHHHGEGAGGHHHGGG10FBGGHGBGHHHHEGBF1FGHFFGHHGBEFGHHHFGGHHHHHBHHHHHHHHGGCGHHHHHFHHHHGHFHH1GHHHHH11F/C<CC0F2GHGHGHHFGHHGHHFGHFHHHCFFH1FDGHHEHGGHHHHGGGGG0DGGHFHHHHHHCFGHHHHHHHC0GHGHHHHHHHHCFFFGGBGGGGFGFFGGGGFC9EGGG
@M05620:37:000000000-D9766:1:1101:17502:10599 1:N:0:71
ACCACACCTTCTACAATGAGCTGCGTGTGGCTCCCGAGGAGCACCCCGTGCTGCTGACCGAGGCCCCCCTGAACCCCAAGGCCAACCGCGAGAAGATGAACCCGGGGGATGGGCCCGTAACCCTTCTTGGGGGCGGCTTCCTCCTTTCCGGCCTCCCGGTGGCGCCGCCCTTTTCCACGGGTTTTTCCTTCTGCGGTTTTCCGTGGTACCTCCTCCCTTTACCGCATCCCCCTTTGAACCTCTCCGGTTCT
+
AAAAAAAAFFFFGGGGBG1FGFHHGAEAAEGHHFGFEGGCEHGFHGGGAEGEGGFGFHHE?EEEGEEGGEEG@GHGGEEHFEHHHGGGGC@CCCFE>FG1?G//>/---..<.::--:-.;0..9/00=0.:-;--9--:B9/;-;/;/-;-;--;;-9--------9;-9B//////-9-;----//;////;--;;A-;/-9-@-/////-;-/--///:/----;/-;-;A///9/--////-;9:-/
@M05620:37:000000000-D9766:1:1101:7305:10624 1:N:0:71
GAGGCTGCTTTGGCAGAAACTCATAGATTACTGCAACAGTTCCCCCTGGACCTGGAAAAGTTTCTTGCCTGGCTTACAGGATGCTACCCGTAAGGCAAGGCTCCTAGAAGTCTCCGATGGAGCAAAATTGCTGATCAAATAATCGCAATCAACGCAGTCATTTCCGCTTTAGCAAACCTGTGGACCCAAGTGAACAATTCCCAACATCTGTACTTGCAACTGACAAGCGAGGGACAAAAGATCGGAAGAGC
+
>>A>A>>AFFDFG4FECGGFGGHHHFBFHBFGDFGBGFGFGHHHHG?FFFGFGEFBFBAFBDGHGADFHHHFGB1BFGGGBF3BFFFFGA1>1BG31FE?G31?BGH3BB@4BGH///???G0?33?33B44BBF421?21122/??//1110/><//<1@1?11?//.<1>F1110.0<1=C0/=DCC.0=00<DG00000:/;.C0<G0:GH0:000;//0;;0.;..9--.;.;C.;.9/....;.;;
@M05620:37:000000000-D9766:1:1101:4292:10644 1:N:0:71
ACCACACCTTCTACAATGCGCTGCGTGTGGCTCCCGAGGAGCACCCCTTGCTGCTGACCGAGGCCCCCCTGAACCCCAAGGCCAACCGCGCGAAGATGAGCATCAAAGGTGCGTGGCCCGCTCCCTCTTCTGGTGGCCTCCTCCGTCCTTCCTGGCCTCCCGGCGCTGCGCCCTTTCTCACTGGTTCTCTCTTCTGCCGTTTTCCGTCGGCCTCTCTTCTCTGACCTGAGTCTACTTCTGCACTCTGCCGG
+
BBBBBBB3BFFFGGGGGG4EFGGGGEEA2EGGHABE2EEEDGHGHGG1BGHHGHGGHHH>>ECEGGGGGGGHHHHGGGGHGHHHHGGGGG/>CGGCGHHFFGG<11??F>GFCGGGG>C@DG-CEH:;G;<GH0;.CC0;GGGF.;9CFEFGGGFF?G.9;EBB-BBB?BBDBBFFFFF//;/BFFFF/;FFFFFF/BBDFFF//;B.-;@ADFF;BFFFFFF/F;BB/9FFF/;;//;:;/;/FFF/99=
@M05620:37:000000000-D9766:1:1101:21613:10669 1:N:0:71
ACCACACCTTCTACAATGAGCTGCGTGTGGCTCCCGAGGAGCACCCCGTGCTGCTGACCGAGGCCCCCCTGAACCCCAAGGCCAACCGCGAGAAGATGAGCATCCCAGGTGAGTGGCCCGCTACCTCTTCTGGTGGCCGCCTCCCTCCTTCCTGGCCTCCCGGCGCTGCGCCCTTTCTCCCTGGTTCTCTCTTCTGCCGTTTTCCGTAGGACTCTCTTCTCTGACCTGAGTCTCCTTTGGCACTCTGCAGG
+
CCCCCCCCFFFFGGGGGGGGGGHHGGGGHGHHHGGGGGGGGHHHHGGGGGGGHHHHHHHGGGGGGGGGGGGHHHHGGGGHGHHHHGGGGGGGGGHHHHHHHHGH<FFGGFG1FFHGGHHGGGGGHHHHHHHHHDGGHHCGGGGHGHGGGGGGGGGGGGGGGGG-BCFFFFFFFFFFFFFFFFFFFFFFFFFFFFFFFFFFFFFFFFFFF?0FFFFFFFFFFFFFFFFFFFFFFFFFFFFB00:BFFFF0BF
@M05620:37:000000000-D9766:1:1101:18996:10678 1:N:0:71
ACCACACCTTCTACAATGAGCTGCGTGTGGCTCCCGAGGAGCACCCCGTGCTGCTGACCGAGGCCCCCCTGAACCCCAAGGCCAACCGCGAGAAGATGAGCATCCCAGGTGAGTGGCCCGCTACCTCTTCTGGTGGCCGCCTCCCTCCTTCCTGGCCTCCCGGCGCTGCGCCCTTTCTCCCTGGTTCTCTCTTCTGCCGTTTTCCGTAGGACTCTCTTCTCTGACCTGAGTCTCCTTTGGCCCTCTGCCGG
+
BCCCCCCCFFFFGGGGGGGGGGHHGGGEGGHHHGGGGGGGGHHHHGGGEGGGHHHHHHHGGGGGGGGGGGGHGHHGGGGHGHHHHGGGGGGGGGHHHHHHHHHHGGGGGHH1FGHGGHHGGGGGHHHHHHHHHGHFHH-CGGGHGHGGGGGGGGGGGGGGGGG-CDFFFFFFFFFFFFFBFFFFFFFFFFFFFFFFFFFFFFFFFFFFDFBFFFFFFFFFFFFFFFFFFFFFFFFFFFFF00:AEFFF0=>
@M05620:37:000000000-D9766:1:1101:14750:10680 1:N:0:71
GAGGCTGCTATGGAAGAAACTCATAGATTACTGAAACAGTTCCCCCTGGACCTGGAAAAGTTTCTTGCTTGGCTTAAAGAAGCTGAAACAACTGCCAATGATGCTACCAGTAAGAAAAGGAACCTAGAAGACTCAAAGGGAGTAAAAGAGCTGATGAAACAATTGCAAGAAAGTCAGGCATTTACGCTTTAGCACTCTTGTGGATCCAAATGAACAACTCTCAGCATTTGTACTTGTTACTAACAAACAAG
+
>3AA3>C>B5B5F54BBGABEFHHHC5BFD45D54BBB2DF55322A2222BBFAB332BBDF5D5D55A3B3BB35BDBA33BF33BBB1BFFGF3GGB@GBB3BBB333B@B43B1B>130/?33BB3333333?BB/?????B21?B011B11BB1@0/111111@0@0<11??0</?111@</<..11<1>1>11<F0.<00<<00<==<=</.;;0000::00<0;::;0;;00000;/9;.;;;C
@M05620:37:000000000-D9766:1:1101:25596:10688 1:N:0:71
ACCACACCTTCTACAATGAGCTGCGTGTGGCTCCCGAGGAGCACCCCGTGCTGCTGACCGAGGCCCCCCTGAACCCCAAGGCCAACCGCGAGAAGATGAACCCAGGTGAGTGGCCCGCTACCTCTTCTGGTGGCCGCCTCCCTCCTTCCTGGCCTCCCGGCGCTGCGCCCTTTCTCACTGGTTCTCTCTTCTGCCGTTTTCCGTAGGACTCTCTTCTCTGACCTGAGTCTCCTTTGGAACTCTGCAGGTTC
+
CCCDDDCCFFFFGGGGGGGGGGHHGGGEHGHHHGGGGGGGGHHHHGGGGGGGHHHHHHHGGGGGGGGGGGGHHHHGGGGHGHHHHGGGGGCGGGHGHHHHHHDFHG1G1FFF/FHHCDG-DCGGHHHHHHHHDHFDGGGGHGGHGGGGGGGEGGGGGGGDCFFFFFFFFFFFBBFFFBFFFFFFBB<FFBBFBFFFFFFFFFBBADFFBBBBFFFFFFFF0BBFF/:0::FBFFFFFFFFFFFFF<BFFB0
@M05620:37:000000000-D9766:1:1101:9178:10693 1:N:0:71
ACCACACCTTCTACAATGAGCTGCGTGTGGCTCCCGAGGAGCACCCCGTGCTGCTGACCGAGGCCCCCCTGAACCCCAAGGCCAACCGCGAGAAGATGAACCCAGGTGAGTGGCCCGCTACCTCTTCTGGTGGCCGCCTCCCTCCTTCCTGGCCTCCCGGCGCTGCGCCCTTTCTCACTGGTTCTCTCTTCTGCCGTTTTCCGTAGGACTCTCTTCTCTGACCTGCGTCTCCTTTGGAACTCTGCAGGTTC
+
DDDEDEEEFFFFGGGGGGGGGGHHGGGGHGHHHGGGGGGGGHHHHGGGEGGGHHHHHHHGGGGGGGGGGGGHHHHGGGGHGHHHHGGGGGGGGGHHHGHHHHGGHGFHGHHHGGHHGFG-CHHHHHGHHHHHGHHGGGGGHGHH<CFGGGGGGGGGGC.A-ABDFFFFFFFFFFFFFFFFFFFFFFFFBFFFFFFFFFFFFFFF.ADFFFFFFFFFHFFF1B<BF.@FFFFFFFFFFFFFFFFFF1BFBFB
@M05620:37:000000000-D9766:1:1101:5785:10694 1:N:0:71
GAGGCTGCTTTGGAAGAAACTGACAAGCCAGGGACACAAGATCGGAAGCGCACACGTCTGAACTCCAGTCACGAATTCGTATCTCGTCTGCCGTCTTCTGCTTGAAAAAAAACAAAAAACTTTTTTGACTGGCGCCTCCCTCCTTCCCTGCCTTCCTTAACTTCGCACTTTCTTACTGGTTCTCTCTTCCGGCGGTGTCCGTTGACCCCTCTTCTCTGACCAGAGTGTTATTTCGAATACTGCACTTTATT
+
>>A1>>BAFFFFFCFGAFG11B1BDGHHGBHGABFA00BFBGHHGEFGHEGCGCHABFGGDFHHHFGHGGHGEEEHHHG>>BB@FGF/?>FB>>>B?FFFGHHHAGGHH////<?B0?/?@1@@1/</1<1//>AA.>..</AB0=C/00<<<00;0000;0:0C:.:;:FF900;0;C;00CFF000;0;-;----;/:-;/--;/---;;;/B/9/;9:/-;-9/99//9//---/-;///////////
@M05620:37:000000000-D9766:1:1101:6280:10713 1:N:0:71
GAGGCTGCTTTGGAAGAGCACACGTCTGAACTCCAGTACTTACAAGCCAGGGACAACAGATCTGAAGAGCACCCGTCTGAACTCCAGTCACGCCTTCGTATCTCGTATGCCGTCTTCTGCTTGAAAAAAAAAAAAAAAAAAAAAAGGAAAAAAGGAACTTGAAAAATTAACAAAGGAACCCAGAAAAGAAATATACCGGAACTAATTAGAAAAGAACCCTAAACTCAAATGAACCGTTGAAGATTCACAGC
+
B?ABABFCFFFDGBBFGBFEBFGFBFBBFFFGBB33DDGGDDBEFFBBE2AAFBFF11BBGHDE55B5FFF1B1ABBFFHH3DBB334BBB111BBB1B2BBFGB?EG3DG/?/BFHHF443BBCHHH@/CC@//-<-------9..:9//:-..//.900:000..090;BB.////....../0:/9./000::0.-9-;0000000000//../...//0900:00000;0.-....000900:;00.
@M05620:37:000000000-D9766:1:1101:25047:10720 1:N:0:71
GAGGCTGCTTTGGAAGAAACTGACAAGCCAGGGACACAAGATCGGAAGAGCACACGTCTGAACTCCAGTCACGAATTCGTATCTCGTATACCGTCTTCTGCTTGTAAAAAAAAAAACACGTCAGGACCTGCTCCTCTCCTCCTCTCCGGGCGTCCCCGAGCTGCTGCCCTGCTTTCCAGTACGTCCGGACTTTCAGCTCTAGCACTCTTTTTGCTTCACTTGAACGCGTCTCTGGATTTTTACTTGTACCT
+
AAAAA1BAFFFFBFDF11BBBF111B0BA0AAACFA00CB01B/AE/A00BEE00ABGEFFDAGBB1ADF11BB/BF1FBB0B@BB?EF1BB>>E>/BFF1BB10B>B21>/<////<0/@///0</?000<<G1<10F10<>C1>0<----:;-E.:-;A./9C90C./.9;09B009;009/.99--99/99/99;/9/9/B///99/9;-9B/;//;BF/99---;-;-/;////9//-;/;/://;B
@M05620:37:000000000-D9766:1:1101:8650:10739 1:N:0:71
GAGGCTGCTTTGGAAGAAACTCATAGATTACTGCAACAGTTCCCCCTGGACCTGGAAAAGTTTCTTGCCTGGCTTACAGAAGCTGAAACAACTGCCAATGTCCTACACCATCCTACCAGTAAGCAAAGGGTCTTACAAGACTTCAAGGGGCTAAAACAGCCGAGGAAACAACGGCAAGCAATTCAGCCATCGCCCTCTTATGACTCTTGTTGACCCAATCGAAGAATTTGTACCAGTTGCAGTCATAACTG
+
BBBBBBFBFFFFFCGGFFGGGGFHFHGHHGHHHHHGGFHGHHHHHGGGHGHHHHHFHHHHBGHHFHDGHHHHHHGHHHHFGHHHHHHHHFHHHHHHHHHHFB4B43B231B@B34BB3B3B4433B332/0B23B4B3B2B3BBBG4B///>0B32<?2@///>>/??00?/ACGF-><C/0<DGH0/.=/.;..-.=C00000;<000<0;C9CFE.;/.;9.;BFF000;0000;000000/9//;B/;
@M05620:37:000000000-D9766:1:1101:8672:10741 1:N:0:71
GAGGCTGCTTTGGAAGAAACTCATAGATTACTGCAACAGTTCCCCCTGGACCTGGAAAAGTTTCTTGCCTGGCTTACAGAAGCTGAAACAACTGCCAATGATGCTACCCGTAAGGAAAGGCCCCTAGAAGACTCCAAGGGAGTAAAAGAGCTGATGAAACAATGGCAAGTAAGTCAGGCATTTCCGCTTTAGCACTCTTGTGGATCCAATTGAACAATTCTCAGCATTCGTACTTGTAACTGACAAGCCAG
+
A?ABBAFBCFDFFGGGGFGGFGFHFGHEDHHGHGHHCFHEGHHFGGEGEFHHHFEH3B2FFGHHDGD5FA3BGHHHHFF5GHHHCHGHHFGHHFHGHGHHBG4B3@GGH1?>1FGH3B0FH/?E/??BFGHHHHF33GEFAE<2F3FFF22@GHDHFBD@2?2?1GF1/1?1F1?1<0?F1>D>GE.>CGGB00<<<0=G0CF00</0<0;:0BC0::00<0;GHFC;00/;C.;0;0;BCFBF:CCFGBA
@M05620:37:000000000-D9766:1:1101:6295:10748 1:N:0:71
GAGGCTGCTTTGGAAGAAACTCATAGATTACTGCAACAGTTCCCCCTGGACCTGGAAAAGTTTCTTGCCTGGCTTACAGAAGCTGAAACAACTGCCAATGATGCTACCCGTAAGGAACGGCTCCTAGAAGACTCCAAGGGAGTAAAAGAGCTGATGAAACAATGGCAAGTAAGTCAGGCATTTCCGCTTTAGCACTCTTGTGGCTCCAATTGAACAATTCTCAGCATTTGGACTTTTAACTGACAAGCCAG
+
A3AB>AFBCBDDG4BFGGCGGGHHHGHHHHGHHHBHFHGHHBDBFEEFEGFGHHEG332FBGHFGHGBBB3BFGHB35BFGHBFHB3GBBAGHHHHHHHHEH4DBFGGH??>ABBB?0EE>/?FBB?BFBFGF333FFFCCD?CGFEFF@2DCDFFDGHHFH?<1?0CF1??F@@?G0F<>1<=>AA.<C0=00<0===<GFD..<.::0;CGCHHE0<<;0=0;C0C000;;0:0C090;000;C:;.;A
@M05620:37:000000000-D9766:1:1101:8050:10763 1:N:0:71
ACCACACCTTCTACAATGAGCTGCGTGTGGCTCCCGAGGAGCACCCCGTGCTGCTGACCGAGGCCCCCCTGAACCCCAAGGCCAACCGCGAGAAGATGCCCAGGTGAGTGGCCCGCTACCTCTTCTGGTGGCCGCCTCCCTCCTTCCTGGCCTCCCGGCGCTGCGCCCTTTCTCACTGGTTCTCTCTTCTGCCGTTTTCCGTAGGACTCTCTTCTCTGACCTGAGTCTCCTTTGGAACTCTGCAGGTTCTA
+
CCCCCCCAFFFFGGGGGGBFGGHHGFGA4BGFHFFGDFGGDHGHHGGFEEFGFHGHHHH0ECCFGGGGGGGHFHHGGGGHGHHHHGGGGG<BCGHFFHHHHHHFHHHHHHGGHHGGC?GHHHHHHHHHHFGHHGGGGGHGHHGHHGGGFGGGGGGGGG-ACFFFFFFFFFFFFFFFFFFFFFFFFFFFFFFFFFFFFFFFFFFDAFFFFFFFFFFFFFFFFFFFFBFBFFFFFFFFFFFFFBFFFFFFFF/
@M05620:37:000000000-D9766:1:1101:6282:10763 1:N:0:71
GCGGCTGCTTTGGCAGAAACTCATATATTACTTCAACAGTTCCCCCTGGACCTGGCACAGTTTCTTGCCTGTCTTCCAGAAGCTGCCACAACCGCCAATGATGCTACCCGTCCGGACAGGCTCCTAGCCGACTCCCAGTGCGTCACCGAGCTGCTGCAACCCTGGCACGTCCGTCAGGCATTTCCGCTTTCGCCCTCTTGTGGATCCAATTGACCAATTCTCAGCATTTGTCCTTGTAACTGACAAGCCAG
+
11>1>1>>CFB@EFFA10BA1B13333DA3DE2D2DD1BDFGFHHGAF/BBFFF00A10B1ADDD11BFGG1A2A2DF1B01B1B1F1BB?//>>>>E11BF2BFBGEB?E////<>EF//0FFF<F1B?/>@EGE01111<?<C/1A-AAC11<11>00.<<CGH/<.<.::.CECG/CCFFFH?CCFEBEG.9AEGGBFFAFFGGB0CB///;/-BFFFFBF//;9;;B/;FFFFBFFFFFFF;9;AFF
@M05620:37:000000000-D9766:1:1101:6911:10768 1:N:0:71
ACCACACCTTCTACAATGAGCTGCGTGTGGCTCCCGAGGAGCACCCCGTGCTGCTGACCGAGGCCCCCCTGAACCCCAAGGCCAACCGCGAGAAGATGAACCCAGGTGAGTGGCCCGCTCCCTCTTCTGGTGGCCGCCTCCCTCCTTCCTGGCCTCCCGGCGCTGCGCCCTTTCTCCCTGGTTCTCTCTTCTGCCGTTTTCCGTAGGACTCTCTTCTCTGCCCTGAGTCTCCTTTGGAACTCTGCCGGTTC
+
AAAABAABFFFFGGGFGFFBEDFFEBEBFDHHFFGFGGECFHHHHGGEEEEFGFGHHHHGGGGGGEEGGGGHHGGGGGGHGEHHHGGEDD>BCGGHHHHHHHGGCFHH1FFDFEFG-AD?DFFHHGFHHHHHGHHDCGGGHGHG;FGGGGFGGGGGGEB-9-=@@FBBFBBFFFFF/BFF9FFFFFFBBFFF/F/@DFFFFFDF.../;BFFFF//;9BF/F9/9..9;;BFFFFFFFEFF9BFF/--@D.
@M05620:37:000000000-D9766:1:1101:21054:10801 1:N:0:71
ACCACACCTTCTACAATGAGCTGCGTGTGGCTCCCGAGGAGCACCCCGTGCTGCTGACCGAGGCCCCCCTGAACCCCAAGGCCAACCGCGAGAAGATGAGCATCCCAGGTGAGTGGCCCGCTACCTCTTCTGGTGGCCGCCTCCCTCCTTCCTGGCCTCCCGGAGCTGCGCCCTTTCTCACTGGTTCTCTCTTCTGCCGTTTTCCGTAGGACTCTCTTCTCTGACCTGAGTCTCCTTTGGAACTCTGCAGG
+
CCCDDCDDFFFFGGGGGGGGGGHHGEGEHGHHHGGGGGGGGHHHHGGGGGGGHHHHHHHGGGGGGGGGGGGHHHHGGGGHGHHHHGGGGGGGGGHGHHHHHHHHHHHHGHHFHHHGGHHGGGGGHHHHHHHHHHHGHHGGGGGHGHGGGGGGGGGGGGGGGGG-DGGGGFFFFFFFHHF0FFFFFFFFFFFFFHHFFFFDFFFFFBFFFFFFFFFFFFFFFFFFFFFFFFFFFHFFFHHF0FFFFFFFFFF
@M05620:37:000000000-D9766:1:1101:24712:10846 1:N:0:71
ACCACACGTCTGAACTCCCGTCACGAATTCGTATCGCGTATGCCGTCTTCTGCTTGAAAAAAAACCCAAAAAACCCCAAGGCCAACCGCGAGAAGATGACCCACCACCCGGAGCGTGCCCCTCTTCCTCTTATGGTTTCCTCCTACCTAATACCTAGCCTCCACACTCTTCTCCCTTTCTCCCTATTTATCTCTTCTTCCGTTTTCCGTCCTCCTCTCCTCTCTGCCCTCCTTCTCCCCTGTCCCTTTGCA
+
AAAAAAADFA1AGGGFDGFEAAAEF00BA1AF0AF0/AE?/B2FEAEGG2B111FGGFHHHC///////0///E???//??F?/<CAEC<>>BCHFGGH1??/////?C//--<<...<<C..<00===DD:0C/00:<C0://0:;00/0000000;FBF.;//;//;9;0CFCCF0;;;09/00/;/;//;/////9;:/9/9BF-9---;/--;/99;;/9///-/-9-://9//--;9//99/;///
@M05620:37:000000000-D9766:1:1101:18167:10852 1:N:0:71
ACCACACCTTCTACAATGAGCTGCGTGTGGCTCCCGAGGAGCACCCCGTGCTGCTGACCGAGGCCCCCCTGAACCCCAAGGCCAACCGCGAGAAGATGAGCATCCCAGGTGAGTGGCCCGCTACCTCTTCTGGTGGCCGCCTCCCTCCTTCCTGGCCTCCCGGCGCTGCGCCCTTTCTCACTGGTTCTCTCTTCTGCCGTTTTCCGTAGGACTCTCTTCTCTGACCTGAGTCTCCTTTGGAACTCTGCAGG
+
BBCCDDCCFFFFGGGGGGGGGGHHGGGGHGHHHGGGGGGGGHHHHGGGGGGGHHHHHHHGGGGGGGGGGGGHHHHGGGGHGHHHHGGGGGGGGGHHFHB=GHHGHHHHE1FG01FFCGH@<@@-CHHHHHH0<D<<<G-C@.CCCCFDFFGGF0/CAFFGG.@-<C=-<--BDCF0:B<0<<0/B:BFFFF0BFFBBF=9AFFFF9:<..00BFFFFFF0FFFEBFFB//B0FFFFFFF/00FFFFFBFFF
@M05620:37:000000000-D9766:1:1101:17707:10854 1:N:0:71
ACCACACCTTCTACAATGAGCTGCGTGTGGCTCCCGAGGAGCACCCCGTGCTGCTGACCGAGGCCCCCCTGAACCCCAAGGCCAACCGCGAGAAGATGAGCATCCCAGGTGAGTGGCCCGCTACCTCTTCTGGTGGCCGCCTCCCTCCTTCCTGGCCTCCCGGCGCTGCGCCCTTTCTCACTGGTTCTCTCTTCTGCCGTTTTCCGTAGGACTCTCTTCTCTGACCTGAGTCTCCTTTGGAACTCTGCAGG
+
CCCCCCCCFFFFGGGGGGGGGGHHGFGBEFHHHGGGGGFGGHGHHGGGGGGGHHGHHHHGGGGGGGGGGGGHHHHGGGGHGHHHHGGGGGGGGGHHHHHHHHHHHHHHGGHDHHHGGHHGGGGGHHHHHHHHHGHGHH-DGGGHGHGGGGGGGGGGGGGGGGG-;CFFFFFFFFFFFFF0FFFFFFFFFFFFFFFFFFFFFFFFFBFFFFBFFFFFFFFFFFFFFFFFFFFFFFFFFFFF00;BFFFFBF?
@M05620:37:000000000-D9766:1:1101:23594:10867 1:N:0:71
GAGGCTGCTTTGGAAGAAACTCATAGATTACTGCAACAGTTCCCCCTGGACCTGGAAAAGTTTCTTGCCTGGCTTACAGAAGCTGAAACAACTGCCAATGATGCTACCCGTAAGGAAAGGCTCCTAGAAGACTCCAAGGGAGTAAAAGAGCTGATGAAACAATGGCAAGTAAGTCAGGCATTTCCGCTTTAGCACTCTTGTGGATCCAATTGAACAATTCTCAGCATTTGTACTTGTAACTGACAAGCCAG
+
A3ABCCFCFFFFGGFGGGGGGGHHHHHHHHHHHHHHHHGDGHHHHGGGHHHHHHHHHFFHGHHHHHHHHHHHHHHHHHHHHHHHHHHHHHFHHHHHHHHHHHHHHHHHHGGGCFGHHHHHHGHGHHHHDHHHHHH33FFGCEGCF3BGFHHHHHHHHHHH2GHHHHHFF?FFHHHHHHHEHHHHHGGGGGHHHHHHHHHHHHGHHHGHHHHHHHGHFHHHHHHHHHH<<GGGGGGGGGGGGGGGGGFGGGG
@M05620:37:000000000-D9766:1:1101:13810:10867 1:N:0:71
ACCACACCTTCTACAATGAGCTGCGTGTGGCTCCCGAGGAGCACCCCGTGCTGCTGACCGAGGCCCCCCTGAACCCCAAGGCCAACCGCGAGAAGATGCCCAGGTGAGTGGCCCGCTACCTCTTCTGGTGGCCGCCTCCCTCCTTCCTGGCCTCCCGGAGCTGCGCCCTTTCTCACTGGTTCTCTCTTCTGCCGTTTTCCGTAGGACTCTCTTCTCTGACCTGAGTCTCCTTTGGAACTCTGCAGGTTCTA
+
ABAABAABFFFFGGGFFGGEFGFHGFGGHGHHHGGEGGGCEHHHHGCGEEFCGDFHHGGGGGGGEEEEGGGHHHEEGGGEFHHHFGGEGFCDFDGHHDGHHHHG<CGHHHGGHHCGGCCFBDDGHHHF=C?GHCFCGGHGGBEF:0C0BFF.CGEEDC-9AFB/-@F=AFFBBFFFFFFFFFFFFFFFFFFFFFFFFFFFFB.99BBFFFFFFFFFFFBFFF.;9BFFFFFFFFFFFFBFFBFFFAFFFFF
@M05620:37:000000000-D9766:1:1101:23587:10884 1:N:0:71
GAGGCTGCTTTGGAAGAAACTCATAGATTACTGCAACAGTTCCCCCTGGACCTGGAAAAGTTTCTTGCCTGGCTTACAGAAGCTGAAACAACTGCCAATGATGCTACCCGTAAGGAAAGGCTCCTAGAAGACTCCAAGGGAGTAAAAGAGCTGATGAAACAATGGCAAGTAAGTCAGGCATTTCCGCTTTAGCACTCTTGTGGATCCAATTGAACAATTCTCAGCATTTGTACTTTTAACTGACAAGCCAG
+
AAAB>AFACFDBFBBFGGBFGGHHHFHFHHGHGB4FFHHHHDBFGGEFCFBGHGEGA32BBFGFHHGBBFGFBFHBBBBGHHBFGBBFBF?FHHHHHHHHGH4DDFGBF?E/EG3BF3GHA3FF?BBFG?GGFEGFHHGFGF?FGHFGGBBBFD@G2GFGFH@@@F01F1??F?@?F=???<<DDAEC?C1>=0<<<00DG0<0<CF<CCGCHFCGF;;;0C<;CGC;CC;;F;;0;;9;09;9FF9;.9A
@M05620:37:000000000-D9766:1:1101:19575:10886 1:N:0:71
ACCACACCTTCTACAATGAGCTGCGTGTGGCTCCCGAGGAGCACCCCGTGCTGCTGACCGAGGCCCCCCTGAACCCCAAGGCCAACCGCGAGAAGATGCCCAGGTGAGTGGCCCGCTACCTCTTCTGGTGGCCGCCTCCCTCCTTCCTGGCCTCCCGGAGCTGCGCCCTTTCTCACTGGTTCTCTCTTCTGCCGTTTTCCGTAGGACTCTCTTCTCTGACCTGAGTCTCCTTTGGAACTCTGCAGGTTCTA
+
CCDCDDDEFFFFGGGGGGGGGGHHGFGEHGHHHGGGGGGGGHHHHGGGGGGGHHHHHHHGGGGGGGGGGGGHHHHGGGGHGHHHHGGGGGGGGGHHHHHHHHHGHHHHHGGGHHGGGGGHHHHHHHHHHHGHHGGGGGHGHHGHHGGGGGGGGGGGGGFGFGGGGGFFFFFFFFFFHFFFFFFHFFFFHFFFFFFFFFHFFFFFFFFFFFFFHHHFFFFFFFFFFFFFHFFFHHFFFFFFFFFFFFFFFFF
@M05620:37:000000000-D9766:1:1101:13131:10898 1:N:0:71
GCGGCTGCTTTGGCAGTAACTGACAAGCCAGGGACAAAAGATCGGAAGCGCACACGTCTGAACTCCAGTCACGAATTCGTATCTCGTATGCCGTCTTCTGCTTGAAAAAAAAACCACAACCTACCCGCTCGTGCCCCTCCTCCCTCTCCTTCCCCCCCCGCCTTACCACCTCTCGATTCTAACCTCCGACTCCACATTCCCCCTCCCCTTACTCCCTAAGCCTCCGTGTCCTCCGTGGACATCGCTTGTAA
+
>>11>>>>CFD1F1BAB1BBB11BA1BBF0BFBABAA00B/AFGE/FE/EEEGGHGBBGFHHH@GHHBDGFHFGEGHHGH>0B@BC/?FBGBE?>FFGEGGGHH>BFGCEC/////?//?/0?<00///---...>...=//<./////00;///.--;---9.0//00.--/:9/;/////;ABF------//://///:----9-:--///:;EB/-//;/-9-----////-9---//9/------//
@M05620:37:000000000-D9766:1:1101:17852:10912 1:N:0:71
ACCACACCTTCTACAATGAGCTGCGTGTGGCTCCCGAGGAGCACCCCGTGCTGCTGACCGAGGCCCCCCTGAACCCCAAGGCCAACCGCGAGAAGATGAGCATGCTAAGTGCGTCGCCCCCTCCCTCTTTTGGTGGCCCCCTCCCTCCTTCCTTGCCTCCCGGCGCTGCTCCCTTTCTCCCTGTCTCTCTCTTCTGCCGTTTTCCGTCTGCCTCTCTTCTCTGGACTCAGTCTCGTTTTTCCCTCTGCCGT
+
BCCBCCCCFFFFGGGGGGGGGGHHGGGGHGHHHGGGGGGGGHGHHGGGGGGGHHHHHHHGGGGGGGGGGGFHHHHGGGGHGHHHHGGGGGGGGGHHHHG2?2221111?@F1///>A.<-<@...///=0=G-.;.C..;CGGGAFGGGGBF000;C00...------;///AF//;F/9/;///;BF/////;9//9-..;E9/::.../BF////B//B9///9;///9/;//;....;/://9///99
@M05620:37:000000000-D9766:1:1101:21746:10920 1:N:0:71
GAGGCTGCTTTGGAAGAAACTCATAGATTACTGCAACAGTTCCCCCTGGACCTGGAAAAGTTTCTTGCCTGGCTTACAGAAGCTGAAACAACTGCCAATGATGCTACCCGTAAGGAAAGGCTCCTAGAAGACTCCAAGGGAGTAAAAGAGCTGATGAAACAATGGCAAGTAAGTCAGGCATTTCCGCTTTAGCACTCTTGTGGATCCAATTGAACAATTCTCAGCATTTGTACTTGTAACTGACAAGCCAG
+
CBCBCCFCFFFFGGGGGGGGGGH5GH5ABGHHHHHHHHHHHGHHHGCGE2FHHFF2BGBHAGFHDFFFGGFA1FGHHHGHHHHHEBBHG?BGHHHHFHHHHHFFHDHHHFFEGHCFGGHHHFHGHHHHHGHHHHHHFBFEHD?F3FGGGGBGHHHFFHFHHH22FCCGF<?GF@FDGFGHH1GGHCDCFGF=FDD=GGGHHGGHFHGDGCGGHFGFG;CCHHHHGHHCGHGGGFFFFFFGFFFBFG..;BA
@M05620:37:000000000-D9766:1:1101:17861:10935 1:N:0:71
ACCACACCTTCTACAATGAGCTGCGTGTGGCTCCCGAGGAGCACCCCGTGCTGCTGACCGAGGCCCCCCTGAACCCCAAGGCCAACCGCGAGAAGATGAGCATCCCAGGTGAGTGGCCCGCTACCTCTTCTGGTGGCCGCCTCCCTCCTTCCTGGCCTCCCGGAGCTGCGCCCTTTCTCACTGGTTCTCTCTTCTGCCGTTTTCCGTAGGACTCTCTTCTCTGACCTGAGTCTCCTTTGGAACTCTGCAGG
+
>A>AAABBFFFFGGGGGGGGGGHHGGGGAFFHGFFGFGGE?GHHHGGGGGGGBGHHHHHGGGCGGGGGGGGFHHHGGGGHGHHHHGGGGG/CFGHHFFFFGHHHHHHHG?GFGFGGGFHGDFFGHGHHHHHGHHHGHHGGGGGHGHGGGGGGGGGGGGGGGGGFDGGGGFFFFFFFFFFFFFFFFFFFFFFFFFFFFFFFFFFFFDFFFDFFFFFFFFFFFFFFFFFFFFFFFFFFFFFEFFFFFFBFFFF
@M05620:37:000000000-D9766:1:1101:16493:10949 1:N:0:71
ACCACACCTTCTACAATGAGCTGCGTGTGGCTCCCGAGGAGCACCCCGTGCTGCTGACCGAGGCCCCCCTGAACCCCAAGGCCAACCGTGAGAAGATGAACCCAGGTGAGTGGCCCGCTACTTCTTCTGGTGGCCCCCTCCCTCCTTCCTGGCCTCCCGGACCTGCGCCCTTTCTCACTGTTTCCTTCTTCTGCCGTTTTCCGTAGGATCCCTTCCTCTGACCTGAGTTTCCTTTGGAACTCTGCAGGTTC
+
BBBBBBBBFFFFGGGGGGGGGGHHGEGFFGHHHGGGGGGGGHHHHGGGGGGGHHHHHHHGGGGGGGGGGGGGHHHGGGGHGHHHHGGG<FFGHHGHHHHGD?AC/?<2?C>D/FGH/AFCG1>1F1F11D10.<C.<A-..C/;::0;/00/:.0;G.E---;//.:@.?@BB0B90;FB//;////;B//;//;-.;/.9/.;A..9//..//.:////::BF.9.9//;B//B//////;F/B/;F.BB
@M05620:37:000000000-D9766:1:1101:24845:10968 1:N:0:71
ACCACACCTTCTACAATGAGCTGCGTGTGGCTCCCGAGGAGCACCCCGTGCTGCTGACCGAGGCCCCCCTGAACCCCAAGGCCAACCGCGAGAAGATGAGCATCCCAGGTGCGTGGCCCGCTACCTCTTCTGGTGGCCGCCTCCCTCCTTCCTGGCCTCCCGGCGCTGCGCCCTTTCTCCCTGGTTCTCTCTTCTGCCGTTTTCCGTAGGCCTCTCTTCTCTGACCTGAGTCTCCTTTGGCACTCTGCCGG
+
ABBCCCCCFFFFGGGGGGGGGGHHGFFBCEHHHGGEDGGGGHGHHGGGGGGGGHHHHHHGGGFGGGGGGGGHGHHGGGGHGHHHHGGGGGGGGGHGGHGHHHHF?GGGGGHBDGGGGHHGGGGGHHHHHHHHHDGGHH@DGGGGGGGGGGGGGGGGGGGGGGG?CFFFFFFFFFFFFFF/FFFFFFFFFFFFFFFFFFFDDFFFFFFEDF/BFFFFFFFFFFFFFFFFFFFFFFFFFFFB9/;FFFFF/;-
@M05620:37:000000000-D9766:1:1101:7921:10972 1:N:0:71
ACCACACCTTCTACAATGAGCTGCGTGTGGCTCCCGAGGAGCACCCCGTGCTGCTGACCGAGGCCCCCCTGAACCCCAAGGCCAACCGCGAGAAGATGAACCCAGGTGAGTGGCCCGCTACCTCTTCTGGTGGCCGCCTCCCTCCTTCCTGGCCTCCCGGAGCTGCGCCCTTTCTCACTGGTTCTCTCTTCTGCCGTTTTCCGTAGGACTCTCTTCTCTGACCTGAGTCTCCTTTGGAACTCTGCAGGTTC
+
ABBBBBBBFFFFGGGGGGGGGGHHGEEEGEHHHGGEGGGGGHHHHGGGGGGGHHHHHHHGGGGGGGGGGGGGHHHGGGGHGEHHHGEEGGGGGGFHFHFDDHGGEECHHHHHGECGCGGCCHHDGHHHHGHHGGHGCGGGHGHHGGFFGFGGGFFEGGGG?FDGGB-;AB-FFFFFFFFFB:FF/BBFFFFFFFFFDFF?FFDFAFBB:F/9FFFFFFFF9BF/FFFFFFFBFFFFBBFFFFFFFBBEFF/
@M05620:37:000000000-D9766:1:1101:4800:10984 1:N:0:71
ACCACACCTTCTACAATGAGCTGCGTGTGGCTCCCGAGGAGCACCCCGTGCTGCTGACCGAGGCCCCCCTGAACCCCAAGGCCAACCGCGAGAAGATGAGCATCCCAGGTGAGTGGCCCGCTACCTCTTCTGGTGGCCGCCTCCCTCCTTCCTGGCCTCCCGGAGCTGCGCCCTTTCTCACTGGTTCTCTCTTCTGCCGTTTTCCGTAGGACTCTCTTCTCTGACCTGAGTCTCCTTTGGAACTCTGCAGG
+
BCCBBCCCFFFFGGGGGGGGGGHHGGGGHGHHHGGGGGGGGHHHHGGGGGGGHHHHHHHGGGGGGGGGGGGHHHHGGGGHGHHHHGGGGGGGGGHHHHHHHHHHHHGGFGH1GGFGGHHGGGGGHGHGHHHGHDHGHH-;ADGHFHGGGGGGGGGGFGGGGGG-ADGGFDFFFFFFFFF9BBFF:BFFFFFFFFFFFF@ADFFFFFFFFFBFFFFFFFFFFFFFFFFFFFFF0BFFFFFBFBFFFFFF0;A
@M05620:37:000000000-D9766:1:1101:24105:10984 1:N:0:71
GAGGCTGCTTTGGAAGAAACTCATAGATTACTGCAACAGTTCCCCCTGGACCTGGAAAAGTTTCTTGCCTGGCTTACAGAAGCTGAAACAACTGCCAATGATGCTACCCGTAAGGAAAGGCTCCTAGAAGACTCACAGGGAGTAAAAGAGCTGATGAAACACTGGCAAGTAAGTCAGGCATTTCCGCTTTAGCACTCTTGTGGATCCAATTGAACAATTCTCAGCATTTGTACTTGTAACTGACAAGCCAG
+
AABBBBFAFFDFFGGGFCGGEGDGFHHHHGHHHHHHFFH5FHHHHGAFFHHGHCFGFHFGFFHHBHAFGHEHHHCGHHGFHHHHFHHHHHHHGHHHHHHHHGBG3@BGH11EEHBGF3FHFGHGBF4FGHHHHH33B3?//C?01FGG/BBF1GF1G1GHFF1@@GHFE1?GHDHFF<CC1GGFGCGG.>GHF0G<G=GHDGF00<CGHFGCGGHBFGGGH0:GHHFFCC;<FFGBFFGGEFFFGG??EFF
@M05620:37:000000000-D9766:1:1101:18481:11004 1:N:0:71
ACCACACCTTCTACAATGAGCTGCGTGTGGCTCCCGAGGAGCACCCCGTGCTGCTGACCGAGGCCCCCCTGAACCCCAAGGCCAACCGCGAGAAGATGAACCCAGGTGAGTGGCCCGCTACCTCTTCTGGTGGCCGCCTCCCTCCTTCCTGGCCTCCCGGAGCTGCGCCCTTTCTCACTGGTTCTCTCTTCTGCCGTTTTCCGTAGGACTCTCTTCTCTGACCTGAGTCTCCTTTGGAACTCTGCAGGTTC
+
BBCCCCCCFFFFGGGGGGGGGGHHGGGGHGHHHGGGGGGGGHHHHGGGFGGGHHHHHHHGGGGGGGGGGGGHHHHGGGGHGHHHHGGGGGGGGGHHHHHFHHGGHFHHHHHHGGHHGGGGGHHHHHHHHHHHGHHGGGGGHGHHGGGGGGGGGGGGGGGGGGGGGGFFFFFFFFFFFFFFFFFFFFFFFFFFFFFFDFFFFFFFFFFFFFFFFFFFFFFFFFFFFFFFFFFFFFFFFFFFFFFFFFFFFFB
@M05620:37:000000000-D9766:1:1101:17447:11022 1:N:0:71
ACCACACCTTCTACAATGAGCTGCGTGTGGCTCCCGAGGAGCACCCCGTGCTGCTGACCGAGGCCCCCCTGAACCCCAAGGCCAACCGCGAGAAGATGCCCAGGTGAGTGGCCCGCTACCTCTTCTGGTGGCCGCCTCCCTCCTTCCTGGCCTCCCGGAGCTGCGCCCTTTCTCACTGGTTCTCTCTTCTGCCGTTTTCCGTAGGACTCTCTTCTCTGACCTGAGTCTCCTTTGGAACTCTGCAGGTTCTA
+
DDCDDDDDFFFFGGGGGGGGGGHHGGGEEEHHHGGFGGGGGHHHHGGGGGGGHHGHHHGGGGGGGGGGGGGHHHHGGGGHGHHHHGGGGGGGGGHHHHHHHHHGHHHHHHGGHHGGGGGHHHHHHHHHHHGHHGGGGGHGHHGHHGGGGGGGGGGGGG@@@FGGGGFFFFFFFFFFFFFFFFFFFFFHHFFFFFFFFFFFFFFFFFFFFFFFFFHFFHFFFFFFFFFFFFFFFFFFFFFFFFFFFFFFFFF
@M05620:37:000000000-D9766:1:1101:23830:11027 1:N:0:71
ACCACACCTTCTACAATGAGCTGCGTGTGGCTCCCGAGGAGCACCCCGTGCTGCTGACCGAGGCCCCCCTGAACCCCAAGGCCAACCGCGAGAAGATGCACCCAGGTGAGTGGCCCGCTACCTCTTCTGGTGGCCGCCTCCCTCCTTCCTGGCCTCCCGGAGCTGCGCCCTTTCTCACTGGTTCTCTCTTCTGCCGTTTTCCGTAGGACTCTCTTCTCTGACCTGAGTCTCCTTTGGAACTCTGCAGGTTC
+
CCCCCCCCFFFFGGGGGGAGGGHHGGGEGDHHHGGFGGGGGHHHHGGGGGGGHHHHHHHGGGGGGGGGGGGHHHHGGGGHGHHHHGGGGG/BFGHHHH2?GB///FFF1GF<<F<FC?@<-CHH<GGF0G0/<<C@@C?FCECC./09CF0/.;0CEEAD--;:FGAFA-C/BFFFBBB0/9;BFFFFFF000:0:AF/909:BA?9BFFFFFBFFFBB90;BFF/F;B00:FFB0/:9BFF9BF:099BB
@M05620:37:000000000-D9766:1:1101:9349:11081 1:N:0:71
ACCACACCTTCTACAATGAGCTGCGTGTGGCTCCCGAGGAGCACCCCGTGCTGCTGACCGAGGCCCCCCTGAACCCCAAGGCCAACCGCGAGAAGATGAGCATCCCAGGTGAGTGGCCCGCTACCTCTTCTGGTGGCCGCCTCCCTCCTTCCTGGCCTCCCGGAGCTGCGCCCTTTCTCACTGGTTCTCTCTTCTGCCGTTTTCCGTAGGCCTCTCTTCTCTGACCTGAGTCTCCTTTGGAACTCTGCAGG
+
BBBCCDDBFFFFGGGGGG5GGGHHGGGEEGHGHGGFFGGGGHHHHGGGGGGGHHGHHHHGGCGGGGGGGGGHGHHGGGGHGHHHHGGGGGDFGGHGGHHGGFGGFGHHGGG1GFHGGHHGGGGGHHHHHHHHH=GEHH-ACGGHEHGGGGGGGGGGGGGGGGG-CGGGGFFFFFFFFFF0BFFFFFFFFHFFFFFFFFFFFFFFFFFFFF0FFFFFFFFFFFFEFFFFFFFFFFFFFB0:0BBFFFFF0;A
@M05620:37:000000000-D9766:1:1101:28232:11108 1:N:0:71
GCGGCTGATTTGGCAGAACATAATAGATTACTGTAACAGTTCCCCCTTGACCTGGAAACGTTTCTTGCCTGGCTTACAGAAGCTGCCACACCTGCCAATGCTGCTACCCGTCCGGACAGGCTCCTAGAAGACTCCCAGGGAGTCACCGAGCTGCTGAAACCATGGCACGTACGTCAGGCATTTCCGCTTTAGCACTCTTGTGGATACCATTGCATACTTCTCAGCATGTGTCCTTGTAACTGCCAAGCCAG
+
>3A>ADB4BDFFGBGCACG4BBAF5B56D5BFB555D5BA5DFGHGG2F3FGEFGBB331BBFGHDFHHHBABAF3FG3A3BBGH3?3BBE1B?F1BFFG3BD@G4FFHGG?/E@E>/?FGHHGHGHD1BFGHHH/0B/?/?E0111?BDDGH1GG<1?10.FGGHG1>>0.=CHGEHGEHHHHHGGDFG0=G00<CGHHHHFBF0;0;FFG00000;BFGG0BF0;0;0C0;BFF0CFFGE//99..;.A
@M05620:37:000000000-D9766:1:1101:28098:11112 1:N:0:71
ACCACACCTTCTACAATGAGCTGCGTGTGGCTCCCGAGGAGCACCCCGTGCTGCTGACCGAGGCCCCCCTGAACCCCAAGGCCAACCGCGAGAAGATGAGCATCCCAGGTGCGTGGCCCGCTACCTCTTCTGGTGGCCGCCTCCCTCCTTCCTGGCCTCCCGGCGCTGCGCCCTTTCTCCCTGGTTCTCTCTTCTGCCGTTTTCCGTAGGCCTCTCTTCTCTGACCTGAGTCTCCTTTGGCCCTCTGCCGG
+
ABCCABCCFFFFGGFGGGCGGGHFGEFBEEGBBFFEEGGGEFDGGFGGGGEGFHGHGHHGGFFEGGGGGGGHEHHGGGGHGHHHHGGGFGBFGGHFFHF2GF2??/?FF=F=DFADGGHGGG-CGGGHHDDHH=GFHH-ACGGGGGGGGGGGGFFGGGGGGADGFFFFFFFFFFFFFFFFFFFFFFFFFFFFFFFFFFFDDFFFFFF?AD0BFFFFFFFFFFFEFFFFFFFFFB09BBBBB0..EFBB0:@
@M05620:37:000000000-D9766:1:1101:28200:11121 1:N:0:71
GAGGCTGCTTTGGAAGAAACTCATAGATTACTGCAACAGTTCCCCCTGGACCTGGAAAAGTTTCTTGCCTTGCTTACAGAAGCTGAAACAACTGCCAATGATGCTACCCGTAAGGAACGGCTCCTAGAAGACTCCAAGGGAGTACAAGAGCTGATGAAACACTGGCAAGTAAGTCAGGCATTTCCGCTTTAGCACTCTTGTGGCACCAATTGAACAATTCTCCGCATTGTGACTTTTAACTGACAAGCCAG
+
>AAA>ACABBDDFBFF444BFGFGG5FHHBFGDG44BBFD55A32B2AA2BFFGGHBBFFBFHEDFF5BF5BBFGBBBBFGHBFG33BB31BB3FGB3BGDH@BB@G2G1?/?FB3?1?E>/?F33BBFBBBB3BGGHFCHD?G?F3B2@2@@D@G22FGF0??0?01?1?<D1@<?00<F1D<FC?<<C0=<0=0<0<<D0A./<::./<:CCGHF00<00099;.;090;=0;;=090;09/9;9=./:
@M05620:37:000000000-D9766:1:1101:16381:11124 1:N:0:71
GAGGCTGCTTTGGAAGAAACTCATAGATTACTGCAACAGTTCCCCCTGGACCTGGAAAAGTTTCTTGCCTGGCTTACAGAAGCTGAAACAACTGCCAATGATGCTACCCGTAAGGAAAGGCTCCTAGAAGACTCCAAGGGAGTAAAAGAGCTGATGAAACAATGGCAAGTAAGTCAGGCATTTCCGCTTTAGCACTCTTGTGGATCCAATTGAACAATTCTCAGCATTTGTACTTGTAACTGACAAGCCAG
+
A3AABBFAFFFFGGGGGGGGGGFHHHHHHGGFHHFEGFGHHHHHHGGGHHHHHHHHHGFHHHHHHHHHHHHHHHHHHHHHGHHHHHHFHHHHHHHHHHHHHHHHHHHHHGGGGHHHHHHHGHHGHHHHHHHHHHHGHHGGEFAFGHHHGHHHHHHHHHHHGEFHHGHHFFGFGDGHHHHHHHHHHGGGGGHHHFHHHHGHHHGHGHHHHGHHGHHHHEHHHHHHHHHCHHHHGGGGGGGGGGGGGGFGGGG
@M05620:37:000000000-D9766:1:1101:24232:11144 1:N:0:71
GCTGCCGCTTGTTAATCGCACACGTGTGCCCTCCCGTCCCGAATTCGTCTCTCGTACTCCGTCGTCTACTTGAAACAAACAGAAAAAAACCCGGCGCCTGGTTTTAAACTATGTTAGCATACAGAGAAAAAATATGGGAGGGGGGGAGAATTGAGGACTCACAGAAAGAAAGGATGAAACGAGGAAGGGAAATGAAAAAGAAGCACTGAGAAAGCGACGTGTTGCTATGAACAACCTGCATGTGTGCACGC
+
1>>>A11>>A1B1BBFGFFCGG0AB0AA1FGF0AFAB//BABAFBDAFF/BGH/BE//AB>BF>/>//BBBFDCGFFC0/B00B@00>///?//>>>/??/?10?2111??221<1<1111??1100<10>-0<1110/<-<---;----//9//-/-/////9/////-//--////;B---9-9------///;/;----9//9;//////9/------/--9//;/////;;9/---//;//-//9--
@M05620:37:000000000-D9766:1:1101:28768:11145 1:N:0:71
ACCACACCTTCTACAATGAGCTGCGTGTGGCTCCCGAGGAGCACCCCGTGCTGCTGACCGAGGCCCCCCTGAACCCCAAGGCCAACCGCGAGAAGATGCCCACGTGAGTGGCCCCCTCCCTCTTCTGGCGGCCGCCTCCCTCCTTCCTGGCCTCCCGCAGCTCCGCCCTTTCTCACTGGTTCTCTCTTCTGCCGTTTTCCGTACACCTCTCTTCTCTGACCTCAGTCTCCTTTGGAACGATGAAGGTTCTA
+
ABBBBBBAFFFFGGGFFGFFGFHGG2AEHEHH3FFE?EGGGHHHHGGEBAEGFHHFHHHE@EEGGAEGGGGCHFHGGGDH//FHHGG/BB@</D<2?GB<GF/<//?D1<FEF.->>.>FHH/<G0D00<:A--@-EF9EFFFGFGFFFG?AB.;ED-99@//;.;A--:BFB//;/;BF/;9FFFF/BFBFFCDFFFFF.B9../;BF/9;//FFFBFFFF/;9FFFBFBFFF/:B/..9./BF//;BFF
@M05620:37:000000000-D9766:1:1101:20251:11162 1:N:0:71
ACCACACCTTCTACAATGAGCTGCGTGTGGCTCCCGAGGAGCACCCCGTGCTGCTGACCGAGGCCCCCCTGAACCCCAAGGCCAACCGCGAGAAGATGCCCAGGTGAGTGGCCCGCTACCTCTTCTGGTGGCCGCCTCCCTCCTTCCTGGCCTCCCGGAGCTGCGCCCTTTCTCACTGGTTCTCTCTTCTGCCGTTTTCCGTAGGACTCTCTTCTCTGACCTGAGTCTCCTTTGGAACTCTGCAGGTTCTA
+
AAA?A?AAFFFFGFGGFGGGGGHHGGCGHGFHHGGGGGGEGHFHHGGEEEGFGGHFHHHGGGCEFGGGGGGGHHGGGGGHGGHEEGGGGCGGGGHGHHGHGHHGHHHHHHGGHHGCGGGHHHFHHHHHGHGHHGGGGGHGHHGHHGGGGGGFFGGGFBGGGGGGGGFBBFEFFFFFFFFFFFFFFFFFFFFFFBFFFFFFFFFDDFFFFFFFFFFFFFFFFFFFFFFFFFFFFFFFFFFFFFFFFFFFFFF
@M05620:37:000000000-D9766:1:1101:6978:11183 1:N:0:71
ACCACACCTCCACCATGAGCTGCGTTTGGCTCCCGAGGAGCACCCCCTTCTGCCTCCCGAGGCCCCCCTGCACCCCCACGCCAACCGCGTGAACATGCCCAGGTGAGTGGCCCGCTCCCTCTTCTGGTGGCCGCCTCCCTCCTTCCTGGCCTCCCGGAGCTGCGCCCTTTCTCCCTGGTTCTCTCTTCTGCCGTTTTCCGTAGGCCTCTCTTCTCTGCCCTGCGTCTCCTTTGGCACTCTGCCGGTTCTAG
+
AAAAA?A1BB1BFFAABBB11B10EBEEF1BFFFEAAE//BEFHGG/AABBFG11BABEE?/>FEEGG>>/BFFEE/E/>/?EEGG@/B/>/?11?G1FC1<F?F1FGHFGHHCC--.>CGHBGHHHFHGHGGGGGGHGGHGGG0C00:;FGGGEA--=@F;FA@B@@FFFFFFFFE-;FBFFFFFF:BFFF@FFBAFFB/-;-//;A9FF/BFFFF/BEBF-;A=BFF/;B/F;BF-;BF//;@9A-;/;
@M05620:37:000000000-D9766:1:1101:15013:11212 1:N:0:71
ACCACACCTTCTACAATGAGCTGCGTGTGGCTCCCGAGGAGCACCCCGTGCTGCTGACCGAGGCCCCCCTGAACCCCAAGGCCAACCGCGAGAAGATGCCCAGGTGAGTGGCCCGCTACCTCTTCTGGTGGCCGCCTCCCTCCTTCCTGGCCTCCCGGAGCTGCGCCCTTTCTCACTGGTTCTCTCTTCTGCCGTTTTCCGTAGGACTCTCTTCTCTGACCTGAGTCTCCTTTGGAACTCTGCAGGTTCTA
+
BCCCDDDDFFFFGGGGGGGGGGHHGGGGHGHHHGGGGGGGGHHHHGGGGGGGHHHHHHHGGGGGGGGGGGGHHHHGGGGHGHHHHGGGGGGGGGHHHHHHHHHGHHHHHHGGHHGGGGGHHHHHHHHHHHGHHGGGGGHGHHGHHGGGGGGGGGGGGGGGGGGGGGFFFFFFFFFHHHFFFFFHHFFFFFHHFFFFFFHFFFFFFFFFFFFFHFHFHHFFFHFFFFFFFFFFHFFFFFFFFFFFFFFFFFF
@M05620:37:000000000-D9766:1:1101:25265:11236 1:N:0:71
GAGGCTGCTTTGGAAGAAACTCATAGATTACTGCAACAGTTCCCCCTGGACCTGGAAAAGTTTCTTGCCTGGCTTACAGAAGCTGAAACAACTGCCAATGATGCTACCCGTAAGGAAAGGCTCCTAGAAGACTCCCAGGGCGTCACAGCGCTGATGACACACTGGCAAGTAAGTCAGGCATTTCCGCTTTAGCACTCTTGTGGATCCAATTGAACAATTCTCAGCATTTGTACTTGTAACTGACAAGCCAG
+
AAABBBFAFFFFGGGFFFBGGGBFFHCGHDGHHGFFFGHGHHHHHGGFBAGHHGHHHGEBBDGHHHHHHHGGHHHGHHHHGHHHHFHHHG?GFBGG3BFGHHHHHEGHHGGC1GHHH3EHHHHGH3BG3GGHHHH/2B?E/BD///@F/>CGGDHHH1FH0/FGHHHCF>G1GGHHHHHCGHHHHGGGGGEHHHHHHHHHHHGFGGGHHHHHFGF99FGGGG0FF0CGFF0;FGGFGGGGGGGGGGGGGGG
@M05620:37:000000000-D9766:1:1101:7465:11265 1:N:0:71
ACCACACCTTCTACAATGAGCTGCGTGTGGCTCCCGAGGAGCACCCCGTGCTGCTGACCGAGGCCCCCCTGAACCCCAAGGCCAACCGCGAGAAGATGAACCCAGGTGAGTGGCCCGCTACCTCTTCTGGTGGCCGCCTCCCTCCTTCCTGGCCTCCCGGAGCTGCGCCCTTTCTCACTGGTTCTCTCTTCTGCCGTTTTCCGTAGGACTCTCTTCTCTGACCTGAGTCTCCTTTGGAACTCTGCAGGTTC
+
CCCBCCBCFFFFGGGGGGGGGGHHGGGGHGHHHGGGGGGGGHHHHGGGGGGGHHHHHHHGGGGGGGGGGGGHHHHGGGGHGHHHHGGGGGGGGGHHHHHFFGDGGGHHHHHHGGHHGGGGGHGHHHHHHFHHGHHGGGGGHGHHGGGGGGFGGGGGGGGG-:AFFGFFFFCFFFFFFFFFFFFFFFFFFFFFFFFFDFFFFFFFFDFFFFFFFFFFFFFF0FFFFFFFFFFFFFFFFBBFFFFFFBBFFF0
@M05620:37:000000000-D9766:1:1101:26328:11268 1:N:0:71
ACCACACCTTCTACAATGCGCTGCGTGCGGCTCCCGAGGAGCACCCCGTGCTGCTGACCGAGGCCCCCCTGAACCCCAAGGCCAACCGCGCGAAGATGCCCAGGTGAGTGGCCCGCTACCTCTTCTGGTGGCCGCCTCCCTCCTTCCTGGCCTCCCGGAGCTGCGCCCTTTCTCACTGGTTCTCTCTTCTGCCGTTTTCCGTAGGACTCTCTTCTCTGACCTGAGTCTCCTTTGGAACTCTGCAGGTTCTA
+
BBBABBB>CFFFGGGGFGAEEEGGGBE22AAEEAFA1EFGCHHFHGGGA?EFFHGHHHEE@E?EGAFFGEAFHFGGGGGHGFHHHG<<CG/<@GC?<GEFHHHGHHGG=GACFCGCGGGHHHFHHHHGGHDFFAAGGGGGGGGGGGFFGBFFGFGEDB-;@FFFC=DC;BFFFFFFFFF9FFFF/BFFBFFFFDDDFEFFFFFDFFFFFFFBFFFFBFBBFFFFFFF:BB99BFFFFFFFFFFBBFFFFFF
@M05620:37:000000000-D9766:1:1101:2622:11282 1:N:0:71
ACCACACCTTCTACAATGAGCTGCGTGTGGCTCCCGAGGAGCACCCCGTGCTGCTGACCGAGGCCCCCCTGAACCCCAAGGCCAACCGCGAGAAGATGACCCAGGTGGGTGCCCCCCCCCTTCTTTTGGTGCCCCCCTCCCTCTTCCCTGGCTTCCCGGACCTGCCCCCTTTCTCCCTGGTCCTTCCTTCTGCCGTTTTCCGACGCCCTTTCTCTCCTACCTTAAGCTTCCTTTGGATTTCTACGGGTTTT
+
BBBBBBABFFFFGGGGGGGGGGHHGGGGHGHHHGGGCFGFAGHHHGGGFEGFEGHHHHHGGCEGFGGGGGGHHHGGGFGHGHHGHGGGGGGFCGHCGG2GHC/</?1/>/?.FGC----;-./<000;-9A0:/.;--;A./=/;0;.9;.9..;B9A----9...;;-;9//////.;.F//////;////9/-;AF.B/..------///;//////;A////////:/;B/B/:////9/9..-;...
@M05620:37:000000000-D9766:1:1101:15149:11304 1:N:0:71
ACCACACCTTCTACAATGAGCTGCGTGTGGCTCCCGAGGAGCACCCCGTGCTGCTGACCGAGGCCCCCCTGAACCCCAAGGCCAACCGCGAGAAGATGAGCATCCCAGGTGAGTGGCCCGCTACCTCTTCTGGTGGCCGCCTCCCTCCTTCCTGGCCTCCCGGAGCTGCGCCCTTTCTCACTGGTTCTCTCTTCTGCCGTTTTCCGTAGGACTCTCTTCTCTGACCTGAGTCTCCTTTGGAACTCTGCAGG
+
CCCCCDDCFFFFGGGGGGGGGGHHGGGFHGHHHGGGGGGGGHHHHGGGFGGGHHHHHHHGGGGGGGGGGGGHHHHGGGGHGHHHHGGGGGGGGGHHHHHHHHHHHHHHGGG1GHHGGHHGGGGGHHHHHHHHHGHGHH?FGGGHGHGGGGGGGGGGGGGGGGG-DDGGGFFFFFFFHHF0FFFFFFFFFFFFFHHFFFFFFFFFFFFFFFFFFFFFFFFFFHFFFFFFFFFFFFFFFHFF0<BFFFFFBFF
@M05620:37:000000000-D9766:1:1101:19462:11319 1:N:0:71
ACCACACCTTCTACAATGAGCTGCGTGTGGCTCCCGAGGAGCACCCCGTGCTGTTGACCGAGGCCCCCCTGAACCCCAAGGCCAACCGCGAGAAGATGAGCATCCCAGGTGAGTGGCCCGCTACCTCTTCTGGTGGCCGCCTCCCTCCTTCCTGGCCTCCCGGAGCTGCGCCCTTTCTCACTGGTTCTCTCTTCTGCCGTTTTCCGTAGGACTCTCTTCTCTGACCTGAGTCTCCTTTGGAACTCTGCAGG
+
CCCCCCCCFFFFGGGGGGGGGGHHGGGGHGHHHGGGGGGGGHHHHGGGGGGGGAFGHHHGGGGGGGGGGGGHHHHGGGGHGHHHHGGGGGGGGGHHHHHGHGBGGHHHGHHHFFGFGHGCGGFGHHHHHHHHF=GDGC@GGGGHGHHGGGGGFFBFGGGGGGG?@DFBFDFFFFFFFFF0FFFF:FFFFFBFFFFFFFF:AFFFFFFF?.BFFFFFFFFFFBBFFFFFFB9:FFFFFFFF0BFFFFFFBB.
@M05620:37:000000000-D9766:1:1101:17213:11323 1:N:0:71
ACCACACCTTCTACAATGAGCTGCGTGTGGCTCCCGAGGAGCACCCCGTGCTGCTGACCGAGGCCCCCCTGAACCCCAAGGCCAACCGCGAGAAGATGAGCATCCCAGGTGAGTGGCCCGCTACCTCTTCTGGTGGCCGCCTCCCTCCTTCCTGGCCTCCCGGCGCTGCGCCCTTTCTCTCTGGTTCTCTCTTCTGCCGTTTTCCGTAGGACTCTCTTCTCTGACCTGAGTCTCCTTTGGCACTCTGCAGG
+
BBCCCCCCFFFFGGGGGGGGGGHHGGGGGGHHHGGGGGGGGHHHHGGGGGGGHHHHHHHGGGGGGGGGGGGHHHHGGGGHGHHHHGGGGGGGGGHHHHHHHHHHHHHCFGHFHFHGGGGGGGGGHHHHHHHHHDGGHH?FGGGHGHGGGGGGFGGGGGGGGGG-9D=BFFFFFFFFFFF/BFFF/FFFFFFFFFFFFFFFDFFFFAFFFFFFFFFFFFFFFFFFFFFFBBBFFFFFFFBF//:BFFFF/B.
@M05620:37:000000000-D9766:1:1101:25221:11338 1:N:0:71
ACCACACCTTCTACAATGAGCTGCGTGTGGCTCCCGAGGAGCACCCCGTGCTGCTGACCGAGGCCCCCCTGAACCCCAAGGCCAACCGCGAGAAGATGCCCAGGTGAGTGGCCCGCTACCTCTTCTGGTGGCCGCCTCCCTCCTTCCTGGCCTCCCGGAGCTGCGCCCTTTCTCACTGGTTCTCTCTTCTGCCGTTTTCCGTAGGACTCTCTTCTCTGACCTGAGTCTCCTTTGGAACTCTGCAGGTTCTA
+
CCCCCCCCFFFFGGGGGGGGGGHHGGGFHGHHHGGGGGGGGHHHHGGGGGGGHHHHHHHGGGGGGGGGGGGHGHHGGGGHGHHHHGGGGGGGGGHHHHHHHHHGHHHHGHGGHHGGGGGHHHHHHHHHHHGHHGGGGGHGHHGHHGGGGGGGGGGGGGAGFGGGGGFFFFFFFFFFFFFFFFFFFFFFFFFFFFDFFFFFFFFFFFFFFFFFFFFFFFFFFFFFFFFFFFFFFFFFFFFFFFFFFFFFFFF
@M05620:37:000000000-D9766:1:1101:4326:11366 1:N:0:71
ACCACACCTTCTACAATGAGCTGCGTGTGGCTCCCGAGGAGCACCCCGTGCTGCTGACCGAGGCCCCCCTGAACCCCAAGGCCAACCGCGCGAAGATGCCCAGGTGAGTGGCCCGCTACCTCTTCTGGTGGCCGCCTCCCTCCTTCCTGGCCTCCCGGAGCTGCGCCCTTTCTCACTGGTTCTCTCTTCTGCCGTTTTCCGTAGGACTCTCTTCTCTGACCTGAGTCTCCTTTGGAACTCTGCAGGTTCTA
+
BBBBBABBFFFFGGGGGG5BGGHGGGG24AFABAFE?FFFEHHHHGGCAEEGGHGHHHHEGCEGGGGGGGFHHHHGG?AGEGHHEFGGGG/>B@FGHHHHHFFGHGHHHDFFFHGGGGGHGHHHHFGFGCAHFCGGGGHGGGGGFFGGGGGGGGGGGG??D.FFF;DFFFFFFFFFFFBFFFFFFFFFFFFFFFFFFFFFFFFDDFFFFFFFFFFFFF/BFFF/BFFBBFFFFFFFFFFFFFFEFFFBFF9
@M05620:37:000000000-D9766:1:1101:15464:11379 1:N:0:71
ACCACACCTTCTACAATGAGCTGCGTGTGGCTCCCGAGGAGCACCCCGTGCTGCTGACCGAGGCCCCCCTGAACCCCAAGGCCAACCGCGAGAAGATGCCCAGGTGAGTGGCCCGCTACCTCTTCTGGTGGCCGCCTCCCTCCTTCCTGGCCTCCCGGAGCTGCGCCCTTTCTCACTGGTTCTCTCTTCTGCCGTTTTCCGTAGGACTCTCTTCTCTGACCTGAGTCTCCTTTGGAACTCTGCAGGTTCTA
+
1>>AAAAAFFF@AGG131FF1GECABEFH0GFFGC0EEE/EGHHHGAG//E/BAAFHE0EGGGGAE/EGGGHHF//EEGEFHHC/?EGG/BCG/FGH1GHHHHGHFGHHFFGHC<CGCGHDFHHHHHHHFGHFGGGG.CFHH.GHBF00BAFGGG?CGGG-C//9AF@@BFFB//;FFFFF/BFFFFFFFFFF@FFFFFFFFFFFFFFFFFFFF/9F9BFFFFFFFFFFFFFFFFFFFFF/9BFFF-/BF9
@M05620:37:000000000-D9766:1:1101:5701:11380 1:N:0:71
ACCACACCTTCTACAATGAGCTGCGTGTGGCTCCCGAGGAGCACCCCGTGCTGCTGACCGAGGCCCCCCTGAATCCCAAGGCCAACCGCGAGAAGATGCCCAGGTGAGTGGCCCGCTACCTCTTCTGGTGGCCGCCTCCCTCCTTCCTGGCCTCCCGCAGCTGCGCCCTTTCTCACTGGTTCTCTCTTCTGCCGTTTTCCGTAGGACTCTCTTCTCTGACCTGAGTCTCCTTTGGAACTCTGCAGGTTCTA
+
BBBBBBBBFFFFGGGGFGGBGFHHGGGFH?GHHGGGGGGGGHHHHGGGEEGGHHHEGHHGGGGGGGGGGGGHH4BGHGFHGHHEFFGGGG@CCDFFFGGHHBGF2FGGHHEGHHFDG-CHGHHHHHFBG/DGHCGGGGHGHHGHHHHHBBFGGGGGG---;B/FDGGFFFFFFFFFFBFFFFFFFFFFFFFFFFFFFFFFFFFFDFFFFFFFFB/B/9BFFF.9FBFFFFEFFFFFFBFFF/FFFFFFFF/
@M05620:37:000000000-D9766:1:1101:11685:11387 1:N:0:71
ACCACACCTTCTACAATGAGCTGCGTGTGGCTCCCGAGGAGCACCCCGTGCTGCTGACCGAGGCCCCCCTGAACCCCAAGGCCAACCGCGAGAAGATGCCCAGGTGAGTGGCCCGCTACCTCTTCTGGTGGCCGCCTCCCTCCTTCCTGGCCTCCCGGAGCTGCGCCCTTTCTCACTGGTTCTCTCTTCTGCCGTTTTCCGTAGGACTCTCTTCTCTGACCTGAGTCTCCTTTGGAACTCTGCAGGTTCTA
+
DDDDDDCCFFFFGGGGGGGGGGHHGGGEGGHHHGGGGGGGGHHHHGGGGGGGHHGHHHHEGFGGGGGGGGGHHHHGGGGHGHHHHGGGGGGGGGHHHHHHHHHGHHHHHHGGHHGGGGGHHHHHHHHHHHGHHGGGGGHGHHGHHGGGFGGGGGGGGG?DDGFGGGFFFFFFFFBFFFFFFFFFFFFHHFFFFFFFFFFFFFFFFFFFFFFFHFFFFFFFFFFFFFFFFFFFHFFFFFFFFFFFFFFFFF0
@M05620:37:000000000-D9766:1:1101:26744:11402 1:N:0:71
ACCACACCTTCTACAATGCGCACACGTCTGAACTCCAGTCACGAATTCGTATCTCGTATGCCTTCTTCTGCTTGAAAAAAAAAAAACTCGCGAAGATAATGAGTTTCCAGCTACATCTTATGTTGGCCGCCTCCCTCCTTCCTGGCCTCCCGGCTCTCAGCACTTTCTCACTGTTTCTCTCTTCTGCCGTTTTCCGTCGCACTCTATTCTCTGAGCTGAGTCTCCTTGTGTACTCTTCAGGTTCTAGATCG
+
>AAAA>AAFFFFGFGBA111AAAEFA0BFAD2BDGF1BDG1FC/AA/DF0BBBFA0/BBF2BA1B11F211DFFFGFF0>E?//>/?BB/E//<//111222?221?22?CC111@F<F1F1111/1?/-<>A.>FFCFB</0<<..<.<.;---./:0;/0:0/9000090;;9009BFF0;CF;9099C9A0;.;----;-9/;/;9FFB9///;/9;/B////;//;-;;BF/////////;//9//9
@M05620:37:000000000-D9766:1:1101:28488:11408 1:N:0:71
ACCACACCTTCTACAATGAGCTGCGTGTGGCTCCCGAGGAGCACCCCGTGCTGCTGACCGAGGCCCCCCTGAACCCCAAGGCCAACCGCGAGAAGATGAACCCAGGTGCGTGGCTCGGTACCTCTTCTGGTGGCCGCCTCCCTCCTTCCTGGCCTCCCGGTGCTGCGCCCTTTCTCTCTGGTTCTCTCTTCTCCAGTTTTCTGTTGGACTCTCTTCTCTGCCTTGCGTCCCCTTTGGGACTTTGCTGGTTC
+
BBBBBBBBFFFFGGGFGGFDGFHGGEFEAEHCGDGGDGGGEHHFHGGGAEEGFHGHHHHGEGCGGEGGGGACGHHGGGGHGGHHHGGGGGDGCGHGFHE2<F?/?F?<1>/<<C01--<..=0<0DGF0GDB?.G--=...:CF.90C/00CF?09.9.----0;C-B.;-9BFFF/BFB/9:B//;/;BF////;;//;F//;//;//BF/;B/B/BBB/;/;//9.;-;;;./9B.99.//;B//;F//
@M05620:37:000000000-D9766:1:1101:13571:11409 1:N:0:71
ACCACACCTTCTACAATGAGCTGCGTGTGGCTCCCGAGGAGCACCCCGTGCTGCTGACCGAGGCCCCCCTGAACCCCAAGGCCAACCGCGAGAAGATGCCCAGGTGAGTGGCCCGCTACCTCTTCTGGTGGCCGCCTCCCTCCTTCCTGGCCTCCCGGAGCTGCGCCCTTTCTCACTGGTTCTCTCTTCTGCCGTTTTCCGTAGGACTCTCTTCTCTGACCTGAGTCTCCTTTGGAACTCTGCAGGTTCTA
+
ABBABBBBFFFFGGGGGGGFGGHHGGGEHGHHFGGGGGGGGHHHHGGGGGGGHHHHHHHGGGGGGGGGGGGGHHHGGGGHGHHGHGGGGGDGGGHHHHHHHHHGHHHHHHGGHHGGGGGHHHHHHHHHHHGHHGGGGGHGHHGGHGGGGGFFGGGGGGACGGFGGGFFFFFFFFFFFFFFFFFFFFFFFFFFFFFFFFEFFFFFFBFFFFFFFFFFFFFFFFFEFBBFFFFFFFFFFFFFFFFFFFFFFF/
@M05620:37:000000000-D9766:1:1101:23659:11409 1:N:0:71
ACCACACCTTCTACAATGAGCTGCGTGTGGCTCCCGAGGAGCACCCCGTGCTGCTGACCGAGGCCCCCCTGAACCCCAAGGCCAACCGCGCGAAGATGAGCATCCCAGGTGCGTGGCCCGCTACCTCTTCTGGTGGCCGCCTCCCTCCTTCCTGGCCTCCCGGCGCTGCGCCCTTTCTCCCTGGTTCTCTCTTCTGCCGTTTTCCGTAGGACTCTCTTCTCTGACCTGAGTCTCCTTTGGCACTCTGCAGG
+
?AABBAAAFFFFFGGFGGGGFGHHGAEAAEEGHGGEGGEE?2G1AFGG?FGEFHEHFHCFGCC/FG@/E?FB3BG?EEEFFEHHHAEE/C/>@/>/DFBGHGH???FCF?F1AF.>DHHGGGGGHFFHHHHHH=GGGH-CGGGGGGGGFGGGGFGGGGGGGGG;DFFFFFFFFFFFFFFFFFFFBFFFFFFFFFFFFFFADFFFF.;;AD/BFF/BFFFFFFFFFFFFF./;FFFF9B/9//9BFFFF/;A
@M05620:37:000000000-D9766:1:1101:15537:11418 1:N:0:71
GAGGCTGCTTTGGAAGAAACTCATAGATTACTGCAACCGTTCCCCCGGGCCCTTGAAAGGTTTCTTGCCTGGCTTCCAGAAGCTGCAACAACTGCCCATGATGCTACCCGTAAGGAAAGGCTCCTAGAAGACTCCCAGGGCGTAACAGAGCTGATGAAACACTGGCAAGTACGTCAGGCATTTCCGCTTTCGCACTCTTGTGGATCCAATTGAACACTTCTCAGCATTTGTACTTGTAACTGACAAGCCAG
+
AABBBBFBFFFFGGGGGGGGGGGHGHH6FEGHHHGFH2ABA2FGHE2EE?E0F3FGHHBHHHHFDD55353BEFB23BB3BBG3B@3B@GCGB?FF1@BE3FHH?4BFFGGFGG3B3B0BE3FF22BF3BFGHHHCG2/?//>>A/FFHHGHFB11FF=100>DFFHGFGH0.<.<<//.0CGHH.CDD.0:..;?BFGFFB:;FGGGFGGGF0:;/CFGGG9;BFBBBF//;BFF;FFFFFFFF;AFFBF
@M05620:37:000000000-D9766:1:1101:25037:11446 1:N:0:71
ACCACACGTCCTACCTCGCGCAGCGTTCCTATATCTAGTACGCCCCCTTCTGCATGACCAAGAAAACAACCAAAACCTGGGGAACCCTCTATGCAGCTTGTCGTGTGCCTGCCTCTGTGAGCGGTGTAGGAGTCCGTCGGTGGGTCACCACCGTCCTCCCCGTGTCGGGTTCTGGTAACTGCTGTGGTGCGGAGTGTCTCTTTTGCTCCCACCAGTCCCCCTGTCTCTACGCTCTCCCGCGCTCTGGTCTT
+
AAAAAAAD>A1>BEGFB1A0A00AAA/BBD2ABAGG2DDD2/BA//AAB0AG121D@E1GE0>B0BB//>B////B/F00///>?F/0/B1B2B21101<01///?/11B100<B1<222B1/////<1?FB00?//0-<><C?./.<0<<.C..;:C/C.-;;;/:--..:9;9C0C00090009F9;FA@-;-9//:/9/9/:;/9;9;-A--//;;-9;-/;F/;//9-9-ABF/;@;9-9-//;/;/
@M05620:37:000000000-D9766:1:1101:9349:11455 1:N:0:71
GAGGCTGCTTTGGAAGTAACTGACAAGCCAGGGACACAAGATCGGAAGAGCACACGTCTGAACTCCAGTCACGAATTCGTATCTCGTACGCCGTCTTCTGCTTGAAGAAAGAAACCCTTCCTTCCAGGCTCCTCGCCGCCTCCCAGTGCGTCCCCGCGCTGCTGCCCCCCTGTCAAGTCCGTCCTGCCTTTCCGCTTTCGCCCTCTTGTGTCTCCCCTTGCCCACTTCTCCGCCTTGGTCCTTGTCCCTGA
+
BABBBBFBFFFFGGGG4BFGGGHBFAAAFGAAEFGGHHCHHAG2222B2BBFGB1AAF2BD5B5BB3AA33DA11115BBBGGHF?1B1>?EEEF1?BGHG4GBFH33B3330330???FG333B3BC/B0FGHGGG/A@EGHG01<<=>FCGGH@CDDCC.CGHHHGG-A.9;000;;;.;CE.0;.;;FGGFDFFEFBF.:@;BBB9/./;B//.;FBBF9/AFFFFF/.A.:;//;9;FFB9///;9.
@M05620:37:000000000-D9766:1:1101:14330:11484 1:N:0:71
ACCACACCTTCTACAATGAGCTGCGTGTGGCTCCCGAGGAGCACCCCGTGCTGCTGACCGAGGCCCCCCTGAACCCCAAGGCCAACCGCGAGAAGATGAACCCAGGTGAGTGGCCCGCTACCTCTTCTGGTGGCCGCCTCCCTCCTTCCTGGCCTCCCGGCGCTGCGCCCTTTCTCACTGGTTCTCTCTTCTGCCGTTTTCCGTAGGACTCTCTTCTCTGACCTGAGTCTCCTTTGGAACTCTGCAGGTTC
+
BBBBBBBBFFFFFGGGGGGGGGHHGFGEHGHHHGGGGGGGGHHHHGGGGGGGHHHHHHHGGGGGGGGGGGGHHHHGGGGHGGHHHGGGGGGGGDHHFFHFHHGGGGFHFGHHFGHHGGGCGHHHHHHHHHHHGHHGGGGGHGHHGGGGGGGFFGGGGGGG-:DFFFFFFFFFFFFFFFFFBBFFFFFFFFFFFFFFFDFFFFFFFFFFFFFFFFFFFFFF9BFFF/BFFFFFFFFFFFFFFFFFF/B.AF/
@M05620:37:000000000-D9766:1:1101:17348:11486 1:N:0:71
ACCACACCTTCTACAATGAGCTGCGTGTGGCTCCCGAGGAGCACCCCGTGCTGCTGACCGAGGCCCCCCTGAACCCCAAGGCCAACCGCGAGAAGATGAACCGAGGTGAGTGGCCCGCTACCTCTTCTGGTGGCCGCCTCCCTCCTTCCTGGCCTCCCGGAGCTGCGCCCTTTCTCACTGGTTCTCTCTTCTGCTGTTTTCCGTACGACTCTCTTCTCTGACCTGAGTCTCCTTTGGCACTCTGCAGGTTC
+
BCBCCBCCFFFFGGGGGGGGGGHHGGGGHGHHHGGGGGGGGHHHHGGGFGGGFGHHHHHGGG?EGGGGGGGHHHHGGGGHGHHHHGGGGGGGGGHBGH22F?/<>@<?1G<1.F0G?C-@-CHD0GHBDGC/..G--C.E.EB/;/0;/90/.=0F::.@--;AFF-@.-@BFFBFBFF/.::BFFF/;F99/9//;B/.B/./..9.ADFFBBFFEFF9////;/:FF///B//;//:;FBB////.;;9
@M05620:37:000000000-D9766:1:1101:9027:11487 1:N:0:71
ACCACACCTTCTACAATGAGCTGCGTGTGGCTCCCGAGGAGCACCCCGTGCTGCTGACCGAGGCCCCCCTGAACCCCAAGGCCAACCGCGAGAAGATGAGCATCCCAGGTGAGTGGCCCGCTACCTCTTCTGGTGGCCGCCTCCCTCCTTCCTGGCCTCCCGGAGCTGCGCCCTTTCTCACTGGTTCTCTCTTCTGCCGTTTTCCGTAGGACTCTCTTCTCTGACCTGAGTCTCCTTTGGAACTCTGCAGG
+
BBBBBBBBFFFFGGGGGGFFGGHHGGGEDGHHHGGGGGGGGHHHHGGGEGGGHHGHHHGGGGGGGGGGGGGHHHHGGGGHGHHHHGGGGGGGGGHHGHHHHHHHHHHHGHHHHHHGGHHGGGDGHHHHHGGHHDGGHH-@FGGHEHGGGGGGGGGGGGGGGGG-BFGGGFFFFFFFFFFFFFFFFFFFFFFFFFFFFFFAFFFFFFFFDF/BFFFFFFFFFFFFFFFFBFFFFFFFFF///;FFFFFF/B.
@M05620:37:000000000-D9766:1:1101:15786:11491 1:N:0:71
GAGGCTGCTTTGGAAGAAACTCATAGATTACTGCAACAGTTCCCCCTGGACCTGGAAAAGTTTCTTGCCTGGCTTACAGAAGCTGAAACAACTGCCAATGATGCTACCCGTAAGGAAAGGCTCCTAGAAGACTCCAAGGGAGTAAAAGAGCTGATGAAACAATGGCAAGTAAGTCAGGCATTTCCGCTTTAGCACTCTTGTGGATCCAATTGAACAATTCTCAGCATTTGTACTTGTAACTGACAAGCCAG
+
B@ABBBFAFFDFFEGGGGGGGGHHHHHHHHHHHHHHHHHHHHHHHGGGFHHHHGGBBGHHGHHHHHGGHHHHHHHHHHHHHHHHHHHHHGGHHGHHHHHHGHGGHHHHHDEEEFFGGGFGHGHGFFBFGHHHHHHHHHGGHGGGHHHHGHHHHHHHHHGHGHGHHHHHE?GDHGHHGHHHGHHHHGGGGGFFFDGCGHHGHHGGFGHFHHHGH:;CHHHCHHCCHGFGHHGHGEGGGFFGGGGGGGCE?FG
@M05620:37:000000000-D9766:1:1101:21394:11518 1:N:0:71
GAGGCTGCTTTGGAAGAAACTCATAGATTACTGCAACAGTTCCCCCTGGACCTGGAAAAGTTTCTTGCCTGGCTTACAGAAGCTGAAACACCTGCCAATGATGCTACCCGTAAGGAAAGGCTCCTAGAAGACTCCAAGGGAGTAAAAGAGCTGATGAAACAATGGCAAGTAAGTCAGGCATTTCCGCTTTAGCACTCTTGTGGATCCAATTGAACAATTCTCAGCATTTGTACTTGTAACTGACAAGCCAG
+
AAAAAAFAFBBDGF1BFF1FGGHHHHFDFFFHHBBGFCGGGGGHHGFAAFBFGGGBB1CBBGHHHGGFGGHHHHHEGGHHHHHHHGHHHH0EGHHHHHHHGG2FGHHHHGGEGH1BFHHHHHHFEBBBFBCGHFG<GG//FECGFHHGE0CGGHHHHFDGGA<1@GFGF<?FHDGHG?FFGGHHHCFCCGF>GH<CGGHHHGFHHCCFFHFHHH=CG<GCGHF0GHH;<CGHGFGBFFFFF00:0B.;AFG
@M05620:37:000000000-D9766:1:1101:8581:11519 1:N:0:71
GAGGCTGCTTTGGAAGAAACTGACAAGCCAGGGACACAAGATCGGAAGAGCACACGTCTGAACTCCAGTCACGAATTCGTATCTCGTATGCCGTCTTCTGCTTGAAAAAAAAAAAAAAAAAAAAAACACATATATAATATAAGGCAAATATCTATGATTAACAGAATATATAGAACGTATCAATTAGACGAAAAACACAGAACCCTGGACAAAGGAGCATTACCTACTTGAGCAACTTGAGAACTACCGCG
+
A?ABAAFCFFFFGBFGGGGGGDFBB5ABB4BAB2BABGAGFGBBE22BFABBB2FABBFG55BDB33BDBAAB11BG@F3BGBBEBBEC3BFEEEH1BGHBBGBFGHHHGGGC?>////----<:-;..:000000000;0000/...0900000900000000;0;000000000..;0900000000.--:-......00/.../.;.0.9///.;.000;000/0000000/./0000.0090:/---
@M05620:37:000000000-D9766:1:1101:17427:11524 1:N:0:71
GCGGCTGCTTTGGAAGAAACTCATAGATTCCTGCCACAGTTCCCCCTGGACCTGGAACCGTTTCTTGCCTGGCTTCCAGAAGCTGCAACAACTGCCAATGATGCTACCCGTAAGGAAAGGCTCCTAGAAGACTCCCAGGGAGTAACAGAGCTGATGAAACAATGGCAAGTAAGTCAGGCATTTCCGCTTTAGCACTCTTGTGGATCCAATTGAACAATTCTCAGCATTTGTACTTGTAACTGACAAGCCAG
+
>3AAA>>>FFB@GGGGAABGGGAGFGFHH5DGGH23BABBGHHHHGEF22BFGFAGH31ABEGGDGGFHHHHHHE2BGHFHHHF33BFGBFGGFFG33BF3FHHHFHGGGG@>GHHF?GHHHHGH3GHFHHHHHH/BFFD/EE012@FFGHHHHHHHGFH0?GHHHH1FGH1GFHHHHHHHHHHHGGGDFFHHHHHHHFGHHEGHGHHHHHGF0C0:GHHGGBFFFFGGGGEGGGGFFGGGGBFGFFEEGF
@M05620:37:000000000-D9766:1:1101:7963:11578 1:N:0:71
ACCACACCTTCTACAATGAGCTGCGTGTGGCTCCCGAGGAGCACCCCGTGCTGCTGACCGAGGCCCCCCTGAACCCCAAGGCCAACCGCGAGAAGATGCCCAGGTGAGTGGCCCGCTACCTCTTCTGGTGGCCGCCTCCCTCCTTCCTGGCCTCCCGGAGCTGCGCCCTTTCTCACTGGTTCTCTCTTCTGCCGTTTTCCGTAGGACTCTCTTCTCTGACCTGAGTCTCCTTTGGAACTCTGCAGGTTCTA
+
AAA1AAAAFFFFGFBFAG1BFAGHGAEBA0FFABFA0EEGGHHHHGGGGEEGGHHGHHHE@EGGGAFGGGGFHFHGGGGH/EGHHGC/>B><BCCGBGBFCHGCHHGHHHGGHHGCCCGHHHHHHHHHHHCHHGGGGGHGHHGHHGGGG/AFGGGGGG-=AGFG??F@@FBFFFFFFFFFFFFFFFFFFFFFF?FFFFFFFFAB-FFFFFFFFFFFFFFFFFBBFBFFFFFFFFFFFFFFFFFFFFFBFB;
@M05620:37:000000000-D9766:1:1101:7108:11587 1:N:0:71
ACCACACCTTCTACAATGAGCTGCGTGTGGCTCCCGAGGAGCACCCCGTGCTGCTGACCGAGGCCCCCCTGAACCCCAAGGCCAACCGCGAGAAGATGAACCCAGGTGAGTGGCCCGCTACCTCTTCTGGTGGCCGCCTCCCTCCTTCCTGGCCTCCCGGCGCTGCGCCCTTTCTCACTGGTTCTCTCTTCTGCCGTTTTCCGTAGGACTCTCTTCTCTGCCCTGCGTCTCCTTTGGAACTCTGCAGGTTC
+
CCCDCCDDFFFFGGGGGGGGGGHHGGGEGGHHHGGGGGGGGHHHHGGGGGGGHHHHHHHEEEGGGGGGGGGHHHHGGGGHGHHHGGGGGG<DGGFH2GHFGHGGHGHH1FHHEEHGFFG-AHHHHHHGFHHGDFHCGGGGHGHHCBFGGFGEFGGGGCFA-DFFFFAFFFFFFFFF0BFFFFBFFFFFFFFF0FBCDDFFFFFF.BDBFFFFFFFFFFFF0<<FF?A.<<<FFFFEFBFBFFFFF0<FFF0
@M05620:37:000000000-D9766:1:1101:8077:11590 1:N:0:71
ACCACACCTTCTACAATGAGCTGCGTGTGGCTCCCGAGGAGCACCCCGTGCTGCTGACCGAGGCCCCCCTGAACCCCAAGGCCAACCGCGAGAAGATGCACACATGTGTGGGCCCCTCCCTCTCCTCTGGGCGGCCTCCCTCTTCCTTCTCGTCTCCCGGCTCTGCGCTCTCTCTCTCTGTCTCTCTTTTGCCCCTTTTTGCATGGCACTCTCTTCTCTCCCCTGAGTCCTTTTTAACACTCTGCATTCTC
+
CCDDDDCCFFFFGGGGGGGGGGHHGGGBEEHHHGGGGGGGGHHHHGGGGGGGHHHHHHHGGGGGGGGGGGGHHHHGGGGHGHHHHGGGGGCFGGHHHHEDH20/=??F1?///?-A....0>G0/=/00</.--;-.;.=/C/00000;00.9;.C0:9;--./BF-@-.;0;F0F000000;BFFF00;0000..;F00-0000../;BFF00;FF000//.:;//;B000;00.0:0;F/00000:0;0
@M05620:37:000000000-D9766:1:1101:15477:11615 1:N:0:71
GAGGCTGCTTTGGAAGAAACTCATAGATTACTGCAACAGTTCCCCCTGGACCTGGAAAAGTTTCTTGCCTGGCTTACAGAAGCTGAAACAACTGCCAATGATGCTACCCGTAAGGAAAGGCTCCTAGAAGACTCCAAGGGAGTAAAAGAGCTGATGAAACAATGGCAAGTAAGTCAGGCATTTCCGCTTTAGCACTCTTGTGGATCCAATTGAACAATTCTCAGCATTTGTACTTGTAACTGACAAGCCAG
+
CBBCCCFCFFFFGGGGGGGGGGGHHHHHHHHGHHHHHHHHHHHHHGGGHHHHHHHHHHHHGHHHHHHHHHHHHHHHHHHHHHHHHHHHHHHHHHHHHHHHHHHHHHHHEGGGGFHHGFFHHHHGHHFFBGHHHGHHFH/FEGFFFHHFGBGHHHHHHGHHHHHGFHHHGHBFH=GHHFHHHHHEHDGGGGHHHHHHHHHHFHGHGGHFFHHHHHHHHHGHHHHHGHHHHHGHGGGGGGGGGGGGGGGGGGG
@M05620:37:000000000-D9766:1:1101:17891:11644 1:N:0:71
ACCACACCTTTACAATGCGCTGCGTGTGGCTCCCGCGGAGCACCCCGTTCTGCTTACCGAGGCCCCCCTGAACCCCAAGGCCAACCGCGAGAAGATGCGCATCCCAGGTGAGTGGCCCGCTCCCTCTTCTGGTGGCCGCCTCCCTCCTTCCTGGCCTCCCGGCGCTGCGCCCTTTCTCCCTGGTTCTCTCTTCTGCCGTTTTCCGTAGGACTCTCTTCTCTGCCCTGAGTCTCCTTTGGACCTCTGCCGGT
+
AAAAAAAAFF1BFBGGG1AAAAAEEEEHFFFFFFG/AE/AAFGHGGEEEFFHH@DGGGGEGCGGGGGG/F0FGHGGGGFFEGHHGGGCC/>/C01FH</C-<AF<1FFHHHHHHGEHH-CG-:EHHHHHHHHCHGGGGGGGGGGGGGGGGGGGGGGGGFFF@;@@@@F?@F@@FFFFF/FFFFFFFFFFFFFFFBFF@AFFFFFBF?BB/BFFFFFFFFFFFBFEFF-BFFFFFFFFFE//;BFFFF/;-;
@M05620:37:000000000-D9766:1:1101:11145:11646 1:N:0:71
GAGGCTGCTTTGGAAGAAACTCATAGATTACTGCAACAGTTCCCCCTGGACCTGGAAAAGTTTCTTGCCTGGCTTACAGAAGCTGAAACAACTGCCAATGATGCTACCCGTAAGGAAAGGCTCCTAGAAGACTCCAAGGGAGTAAAAGAGCTGATGAAACAATGGCAAGTAAGTCAGGCATTTCCGCTTTAGCACTCTTGTGGATCCAATTGAACAATTCTCAGCATTTGTACTTGTAACTGACAAGCCAG
+
33AABBFBFFFFGGGGGBGGGGGHGHHHHGGGHHGHGCGHHHHHHGGGFFHHHHGHHGBGGFHHHHHHHHHHHHGGHHHHHHHEHHHHHHHHHHHHEGHHHHHHHHHHHGGGEHHHGHHHHHHGHFHH3FGHHHHHFHFGHGGGHFHHGHHHHHHHHHHHFEHHHHHFFFG1GGHHHHHHHHHHHGGFGGHHHHGHHHHHHHGHHHHHHHHHHHHF/GGHHHHHH0CGHHFHGGGGGGGGGGGGGFGGGGG
@M05620:37:000000000-D9766:1:1101:3906:11655 1:N:0:71
ACCACACCTTCTACAATGAGCTGCGTGTGGCTCCCGAGGAGCACCCCGTGCTGCTGACCGAGGCCCCCCTGAACCCCAAGGCCAACCGCGAGAAGATGAACCCAGGTGAGTGGCCCGCTCCCTCTTCTGGTGGCCGCCTCCCTCCTTCCTGGCCTCCCGGCGCTGCGCCCTTTCTCACTGGTTCTCTCTTCTGCCGTTTTCCGTAGGACTCTCTTCTCTGCCCTGCGTCTCCTTTGGAACTCTGCAGGTTC
+
AAAAAAAAFFFFGGGGGGG1F1FEEGGEHEHG1FFGGGGCGHHHHGGEGGGGHGHHHHHGGGCGGEGGGGGHHCEEGGGHEHHHHGG?CGC@?CFHHHGHHHC??FHH1<FGAFFF-AC?AEHHHHGH00=GCHHCGCCGHGHGGGGGGGGGGGGGGE.9-:>@@F@-B@?/99FF/BFFFFFFFFFFFFF/;F9@AFFFF:?FFFFFF/FFFBFFFFFF/;AFF9-;;AFFFFFFFBFFFBFFFBFFFF/
@M05620:37:000000000-D9766:1:1101:14661:11656 1:N:0:71
ACCACACCTTCTACAATGAGCTGCGTGTGGCTCCCGAGGAGCACCCCGTGCTGCTGACCGAGGCCCCCCTGAACCCCAAGGCCAACCGCGAGAAGATGAACCCAGGCGAGTGGCCCGCTACCTCTTCTGGTGGCCGCCTCCCTCCTTCCTGGCCTCCCGGAGCTGCGCCCTTTCTCACTGGTTCTCTCTTCTGCCGTTTTCCGTAGGACTCTCTTCTCTGACCTGAGTCTCCTTTGGAACTCTGCAGGTTC
+
DDDDEECDFFFFGGGGGGGGGGHHGGGGHGHHHGGGGGGGGHHHHGGGGGGGHHHHHHHGGGGGGGGGGGGHHHHGGGGHGHHHHGGGGGGGGGHHHHHHHHGGHGHG?FGHGGHHGGGCGHHHHHHHHHHHGHHGGGGGGGGGGGGGGGGGGGGGGGGG-@DFFFFFFFFFFFHHFFFFFFFFFHFFFFFHFFFFFFFFFFFFFFFBFFFFFFFFFFHFFFFFF/<FFFFFFFHHFFFFFFFFF1FFFF0
@M05620:37:000000000-D9766:1:1101:25881:11656 1:N:0:71
ACCACACCTTCTACAATGAGCTGCGTGTGGCTCCCGAGGAGCACCCCGTGCTGCTGACCGAGGCCCCCCTGAACCCCAAGGCCAACCGCGAGAAGATGAGCATCCCAGGTGCGTGGCCCGCTACCTCTTCTGGTGGCCTCCTCCCTCCTTCCTGGCCTCCCGGCGCTGCGCCCTTTCTCCCTGGTTCTCTCTTCTGCCGTTTTCCGTAGGCCTCTCTTCTCTGACCTGAGTCTCCTTTGGCACTCTGCAGG
+
BBCCABCCFFFFGGGGGGBFGGHHGEGBEGHGHGGFDFEGGHGHHGGGGGGGGHHHHHHGGFGGGGGGGGGHBGHGGGGHGHHHHGGGGG>CGGHGHHHCGGGG=?FFFGHHGFGGGHHGGGGGHHHHHDGHH=GEHH0;GHHHGHHGHGGGGGGGGGGGGGGGGGFFFFCFFFFFFFF0BFFFFFFFFFFFFFFFFFFDDFFFFFFFDF0BFFFFFFFFFFFFFFFFFFFFFFFFFF0;;00;FFFF0B.
@M05620:37:000000000-D9766:1:1101:14665:11675 1:N:0:71
ACCACACCTTCTACAATGAGCTGCGTGTGGCTCCCGAGGAGCACCCCGTGCTGCTGACCGAGGCCCCCCTGAACCCCAAGGCCAACCGCGAGAAGATGAACCCAGGCGAGTGGCCCGCTACCTCTTCTGGTGGCCGCCTCCCTCCTTCCTGGCCTCCCGGAGCTGCGCCCTTTCTCACTGGTTCTCTCTTCTGCCGTTTTCCGTAGGACTCTCTTCTCTGACCTGAGTCTCCTTTGGAACTCTGCAGGTTC
+
BCCCCCCCFFFFGGGGGGGGGGHHGGGGHGHHHGGGGGGGGHHHHGGGGGGGHHHHHHHGGGGGGGGGGGGHHHHGGGGHGHHHHGGGGGGGGGHGHHHHFHGGGFHGGGGHGGHHGGGGGHHHHHHHHFHHEHHGGGGGGGGGGGGGGGGGGGGGGGGGGFFFFFFFFFFFFFFFFFFFFFFFFFFFFFFFFFFFFFFFFF?BAFFEFFFFFFFFFFFFFFFFFFFFFFFFFFFFFFFFFFFFFFFFFF0
@M05620:37:000000000-D9766:1:1101:18637:11690 1:N:0:71
ACCACACCTTCTACAATGAGCTGCGTGTGGCTCCCGAGGAGCACCCCGTGCTGCTGGCCGAGGCCCCCCTGAACCCCAAGGCCAACCGCGAGAAGATGCCCAGGTGAGTGGCCCGCTACCTCTTCTGGTGGCCGCCTCCCTCCTTCCTGGCCTCCCGGAGCTGCGCCCTTTCTCACTGGTTCTCTCTTCTGCCGTTTTCCGTAGGACTCTCTTCTCTGACCTGAGTCTCCTTTGGAACTCTGCAGGTTCTA
+
CCCCDCCCFFFFGGGGGGGGGGHHGGGEHGHHHGGGGGGGGHHHHGGGGGGGHHHHGGHGGGGGGGGGGGGHHHHGGGGHGHHHHGGGGGCGGGHHHHHHHHHGHHGHHHGGHHGGGGGHHHHHHHHHHHGHHGGGGGHGHHGHGGGGFGGGGGGGGG-BDGGGGFFFFFFFFFFFFFFFFFFFFFFFFFFFFFFFFFFFFFFFFFFFFFFFHFHFHFFFFFFBFFFFFFFFFFFFFFFFFFFFFFFFFFB
@M05620:37:000000000-D9766:1:1101:18866:11703 1:N:0:71
ACCACACCTTCTACAATGAGCTGCGTGTGGCTCCCGAGGAGCACCCCGTGCTGCTGACCGAGGCCCCCCTGAACCCCAAGGCCAACCGCGAGAAGATGAGCATCCCAGGTGAGTGGCCCGCTACCTCTTCTGGTGGCCTCCTCCCTCCTTCCTGGCCTCCCGGAGCTGCGCCCTTTCTCACTGGTTCTCTCTTCTGCCGTTTTCCGTAGGACTCTCTTCTCTGACCTGAGTCTCCTTTGGAACTCTGCAGG
+
BBBBB?ABFFFFGGGGGGGFFGFHGGGGD2GHHGGAEEG?EGHHHGGGE?FCAFGHHHGGGG?FCGEGGGGFHHEGGGGGGEHEEGGGGFCGGGHEH2GFFHFHHHHHGHHHHHHGGHHGGGGGHHHHHHHFHHFDHHHGGHHHGHHGGGHGHHGGGGGGFAAAFGGGGGGFFFFFFFFFFFFFBFFFFFFFFFFFFFFDFFFFFDFFFFFFFFFFFFFBFFFFFFFFFFFFFFFFFFFBFFFFFFFFFFF
@M05620:37:000000000-D9766:1:1101:17336:11707 1:N:0:71
ACCACACCTTCTACAATGAGCTGCGTGTGGCTCCCGAGGAGCACCCCGTGCTGCTGACCGAGGCCCCCCTGAACCCCAAGGCCAACCGCGAGAAGATGAGCATCCCAGGTGAGTGGCCCGCTACCTCTTCTGGTGGCCGCCTCCCTCCTTCCTGGCCTCCCGGAGCTGCGCCCTTTCTCACTGGTTCTCTCTTCTGCCGTTTTCCGTAGGACTCTCTTCTCTGACCTGAGTCTCCTTTGGCACTCTGCAGG
+
ABABB@ABFFFFFFGBDGGGFGHGGGGGHGHHHGF?2EEEEHHHHGEGEAGFFFFGHHHGGGCGEECGGGGHHHEGGGGEEHHHFGGGGGGGGGHBDFHHFFHGFHF1/1<10<1/><<A@--<CGGDHHFD00<..;---.CCCCFGGF0/00BFFBCE..---;?;9B?A@BFFF9//BFF./;;FBFFBFFBFBFBF.FABB.B9.AFFFBB/9FFFFF//:F/.F.BFF/FFFF////99BF//B/F
@M05620:37:000000000-D9766:1:1101:4080:11708 1:N:0:71
ACCACACCTTCTACAATGAGCTGCGTGTGGCTCCCGAGGAGCACCCCGTGCTGCTGACCGAGGCCCCCCTGAACCCCAAGGCCAACCGCGAGAAGATGCCCAGGTGAGTCGCCCGCTACCTCTTCTGGTGGCCGCCTCCCTCCTTCCTGGCCTCCCGCCGCTGCGCCCTTTCTCACTGGTTCTCTCTTCTGCCGTTTTCCGTAGGACTCTCTTCTCTGACCTGAGTATCCTTTGGAACTCTGCAGGTTATA
+
BCCBCBCCFFFFGGGGGGGGGGHHGGGGHGHHHGGGGGGGGHHHHGGGGGGGHHHHHHHGGGGGGGGGGGGGGHHGGGEHGHHHAFFFGGGGCDH2GFHBGHC/F1F0?1<AA.<DC-CF0DGHHFG00/<CG-CGGG.CHHGH0=/C0;FFFFGGG--:;:CD-@DFDFFFFFFFFFFFFFFFFFFFFFFF/@DDBEFFFFF../FFFFFFF/BFFBFFFFFBBB//BFFFF/BF//FF/;B/FFFB/:;
@M05620:37:000000000-D9766:1:1101:8825:11796 1:N:0:71
GAGGCTGCTTTGGAAGAAACTGACAAGCCAGGGACACAAGATCGGAAGAGCACACGTCTGAACTCCAGTCACGAATTCGTATCTCGTATGCCGTCTTCTGCTTTAAAAAAAAAAAGAAACTTCTCCTCGCCGCCTCCCCGTGCTTCCCAGCGCTGCTGCCCCACTGGCCCTTCCTTCCGGACTTTCCGCTTTCGTCCTCTTGTGGATCCCCTTGCCCCATTCTCCGCCTCTGTCCTGGTCCTTGACCTGCC
+
BBBCCCFCFFFFGGGGGGGGGGHBGEABFGBBEFGGHHGHHFHCEB2EC2BGHBG0BFFG5BFGBB3BFFE5B?1B?@F3BEGHFB?EEBFGGEEG1BGH4BF43B?FEEG//////<2@22D>F2D0?//><AEDHFD<C.<.=0CF0<:-AE@F:C:.;:.;.0/;.9.9CF09;/;C.-:0;FF...9:BA..:;B/BFFB?B/BFBEFFB:/9..:/BF/;.;.;.:/B/:://;99///9/9//9.
@M05620:37:000000000-D9766:1:1101:10157:11810 1:N:0:71
GAGGCTGCTTTGGAAGAAACTCATAGATTACTGCAACAGTTCCCCCTGGACCTGGAAAAGTTTCTTGCCTGGCTTACAGAAGCTGAAACAACTGCCAATGATGCTACCCGTAAGTAAAGGCTCCTAGAAGACTCCAAGGGAGTAAAAGAGCTGATGAAACAATGGCAAGTAAGTCAGGCATTTCCGCTTTAGCACTCTTGTGGATCCAATTGAACAATTCTCAGCATTTGTACTTGTAACTGACAAGCCAG
+
33AABAFCFFFFGGGGGGGGGGGHGGGHHHHHHHHHFHHHHHGHHGGGHHHHHHHHHHHHFHHHHHHHHHHHHHHHHHHHGHHFHHHHHHHHHHHHHHHHHHHHHHHHHGGGGHHHHHHHHGHGHHHHBHHHHHHHHHGGHGFHHHHHGHHHHHHHHHHHHHHHHHHHGFHHHHHHHHHHHHHHHEGGGGHHHHHHHHHHHHGHHHHHHHHHHHHHHHHHHHHHHGHHGHGFHHHGFGGGGGGGGGGGGFF
@M05620:37:000000000-D9766:1:1101:23815:11822 1:N:0:71
ACCACACCTTCTACAATGAGCTGCGTGTGGCTCCCGAGGAGCACCCCGTGCTGCTGACCGAGGCCCCCCTGAACCCCAAGGCCAACCGCGAGAAGATGAGCATCCCAGGTGCGTGGCCCGCTACCTCTTCTGGTGGCCGCCTCCCTCCTTCCTGGCCTCCCGGCGCTGCGCCCTTTCTCCCTGGTTCTCTCTTCTGCCGTTTTCCGTAGGCCTCTCTTCTCTGACCGGAGTCTCCTTTGGCACTCTGCCGG
+
AAAAAAAAFFFFGGGGDG1BG1GFG0AAAAGG1BFA0EGGGHHHHGGEEAFGFHGFHHHA@ECGG/EGGGGBGCHGGGGHCCGHHGA<BC/<BFFF1GBGHHHB?<?FEFG1AGGGGHHGGGGGHHHHHFGHHDGGHH-;CGGGGGGGGBFGGBFFEGGGEGG-9>@@B@?F@@FFFFF/FFFFBFFFFFFFFFFFFF@AFFFBBBFFFF/BFFFFFFFFFFFFFF@?@@FFFFFFFF/B9/;FFFFF/@>
@M05620:37:000000000-D9766:1:1101:14866:11828 1:N:0:71
ACCACACCTTCTACAATGAGCTGCGTGTGGCTCCCGAGGAGCACCCCGTGCTGCTGACCGAGGCCCCCCTGAACCCCAAGGCCAACCGCGAGAAGATGAGCATCCCAGGTGAGTGGCCCGCTACCTCTTCTGGTGGCCGCCTCCCTCCTTCCTGGCCTCCCGGAGCTGCGCCCTTTCTCACTGGTTCTCTCTTCTGCCGTTTTCCGTAGGACTCTCTTCTCTGACCCGAGTCTCCTTTGGAACTCTGCAGG
+
BBBBBBBBFFFFGGGGFGGGGGHHGGGEEEHHHGGEEGGGFHHHHGGGEEGGHHHHHHHGGGGGGGGGGGGHHFHGGGGHGHHHHGGGGGGGGGHHHHGHHHHHHHHHFGHGHHHGGHHGGGGGHHHHHHHHHDGGHHDGGGGHGGGGGGGGGGGGGGGGGGGADDGGGFFFFFFFFFF/BFFFFFFFFFFFFFFFFFFFFFFFFFFFFFEFFFFFFFFFFFFFFFFFCFFFFFFFFFFF/9FFFFFFFF?
@M05620:37:000000000-D9766:1:1101:11042:11831 1:N:0:71
ACCACACCTTCTACAATGAGCTGCGTGTGGCTCCCGAGGAGCACCCCGTGCTGCTGACCGAGGCCCCCCTGAACCCCAAGGCCAACCGCGAGAAGATGAACCCAGGTGAGTGGCCCGCTACCTCTTCTGGTGGCCGCCTCCCTCCTTCCTGGCCTCCCGGCGCTGCGCCCTTTCTCACTGGTTCTCTCTTCTGCCGTTTTCCGTAGGACTCTCTTCTCTGACCTGAGTCTCCTTTGGAACTCTGCAGGTTC
+
CCCCDDCCFFFFGGGGGGGGGGHHGGGGHGHHHGGGGGGGGHHHHGGGGGGGHHHHHHHGGGGGGGGGGGGHHHHGGGGHGHHHHGGGGGGGGGHHHHHHHHGGHGHHDHHHFFHEADG-AGGHHFGHHHHHGHHGGGGGHGHHAFGGGGGFGGGGGFGG-:>DCD;FFFFFFFFF0FFFFFFFFFFFFFFFFFFFFFFFFF?BFFF:BFFFFFFFFFFF0B/F//:;BBFFFFFFFFFFFFFFF;FFFF0
@M05620:37:000000000-D9766:1:1101:25322:11843 1:N:0:71
ACCACACCTTCTACAATGAGCTGCGTGTGGCTCCCGAGGAGCACCCCGTGCTGCTGACCGAGGCCCCCCTGAACCCCAAGGCCAACCGCGAGAAGATGAGCATCCCAGGTGGGTGGCCCGCTACCTCTTCTGGTGGCCGCCTCCCTCCTTCCTGGCCTCCCGGAGCTGCGCTCTTTCTCGCTGGCTCTCTCTTCTGCCGCTTTCCGTAGGACTCTCTTCTCTGACCTGAGCCTCCTTTGGCACTCTGCTGG
+
CCCDDDDEFFFFGGGGGGGGGGHHGGGEFGHHHGGGGGGGGHGHHGGGGGGGHHHHHHHGGGGGGGGGGGGHGHHGGGGHGHHHHGGGGGGGGGHHGHH2F22=1/=?FGH//.>AGGF-AGC-/0<0<<1C0:C.C.-<CGGGEFGGG11C11/<CBCFEA----.0<---<B01FF1.<E.9.<BFF0001<:110<--.<BFDB:..0<F:0<0F1<F1:<FBF///0/<:<:<11/000:<:BB100
@M05620:37:000000000-D9766:1:1101:15840:11857 1:N:0:71
GAGGCTGCTTTGGAAGAAACTCATAGATTACTGCAACAGTTCCCCCTGGACCTGGAAAAGTTTCTTGCCTGGCTTACAGAAGCTGAAACAACTGCCAATGATGCTACCCGTAAGGAAAGGCTCCTAGACGACTCCACGAGAGTCCAAGCGCTGATGAAACACTGGCAAGTAAGTCAGGCCTTTCCGCTTTCGCACTCTTGTGGATCCAATTGAACCCTTCTCAGCATTTGTACTTGTAACTGACAAGACAG
+
AABBBAFBFFFFGFGGGGGGGGHHHHHGHHHHHHHHFHHHHHHHHGGGGHHHHHHHHFHGGHHHHHGHHHHHHHHHHGHHHHHHHHHHHHHHHHHHHHHHHHHHHHHHHGE?EGCG3B?BF3B?3G4F3?<EEGCF2//>CCH2<FHH/?/?CG11@1?F00<1<>GHA1FG111=>0G<1/<=G.<<C.0<.:ADHHHC0C:GGFHEGFGG9CB.9.9/;CFBFG0FGFG0;0BFFBFBF099:;A9.9;
@M05620:37:000000000-D9766:1:1101:3772:11901 1:N:0:71
ACCACACCTTCTACAATGAGCTGCGTGTGGCTCCCGAGGAGCACCCCGTGCTGCTGACCGAGGCCCCCCTGAACCCCAAGGCCAACCGCGAGAAGATGCCCAGGTGAGTGGCCCGCTACCTCTTCTGGTGGCCGCCTCCCTCCTTCCTGGCCTCCCGGAGCTGCGCCCTTTCTCACTGGTTCTCTCTTCTGCCGTTTTCCGTAGGACTCTCTTCTCTGACCTGAGTCTCCTTTGGAACTCTGCAGGTTCTA
+
BCBCCCCDFFFFGGGGGGGGGGHHGGGGHGHHHGGGGGGGGHHHHGGGGGGGHHHHHHHGGGGGGGGGGGGHHHHGGGGHGHHHGGGGGGGGGGGHHHHHHHHGHHHHHHGGHHGGGGGHHHHHHHHHHHGHHGGGGGHGHHGHHGGGGGGGGGGGGGAGGGGGGGFFFFFFFFFHHHFFFHFHFFFHHHHHFFFFFFHFFFFFFFFFFFFFHHHFHFFFFHFFFFFFHFFFHHFFFFFFFFFHFFFFFFB
@M05620:37:000000000-D9766:1:1101:28857:11907 1:N:0:71
GAGGCTGCTTTGGACGAAACTCATAGAGTACTGCAACAATTCATTCGGGACCTGGATAACGTTTTTGGTTTGATTAAGGAAGATGAAATAACTACCAATGATCAAACGAAAGTAAGACTGGAAGAACCACATCAGAATAAGGGGCGAACCAAATGAACAAGACACAGAAAGAGAACAGATAAATGATAAGAAAGCGACAATATCACGAGAAAGGACACTCAAACAAATGAGACACTTGATACATGCACGAG
+
>3AA>>B>BBB4F44AEEAEGGGBG5BDFBADDB3B3B2BD55D5B52222A2BAFF533ABA3B1AAA11B55D555BB?11BB43@4B3@B4B?3GGB344BG33?/??/44B4BB33?B3303B/0?/?22223333?20/////->0..1<11<><0<<///<///<////////0<000;00;:000///.99--0;0;;;;.-..//.;;/9////9/...///;//;:9://////////;..-
@M05620:37:000000000-D9766:1:1101:14388:11916 1:N:0:71
ACCACACCTTCTACAATGAGCTGCGTGTGGCTCCCGAGGAGCACCCCGTGCTGCTGACCGAGGCCCCCCTGAACCCCAAGGCAAACCGCGAGAAGATGCCCAGGTGAGTGGCCCGCTACCTCTTCTGGTGGCCGCCTCCCTCCTTCCTGGCCTCCCGGAGCTGCGCCCTTTCTCACTGGTTCTCTCTTCTGCCGTTTTCCGTAGGACTCTCTTCTCTGACCTGAGTCTCCTTTGGAACTCTGCAGGTTCTA
+
CCCBCCCCFFFFGGGGGGGGGGHHGFGEEEHHGGGEEGGGGHHHHGGGDEGGHHHHHHHGGGGGGGGGGGGHHHHGGGGHGHFHHHGGGGGGGGHHHHHHHHHGHHGHHHGGHHGGGGGHHHHHHHHHHFGHHGGGGGHGHHGHHHHGGGGGGGGGGG?GGGGGGGFFFFFFFFFFFFFFFFFFFFFFFFFFFFFFFFFFFFFFFFFFFFFFFFFFFFFFFFFFFFFFFFFFFFFFFFFFFFFFFFFFFFB
@M05620:37:000000000-D9766:1:1101:25911:11966 1:N:0:71
ACCACACCTTCTACAATGAGCTGCGTGTGGCTCCCGAGGAGCACCCCGTGCTGCTGACCGAGGCCCCCCTGAACCCCAAGGCCAACCGCGCGAAGATGAACCCAGGTGTGTGGCCCGCTCCCTCTTCTGGTGGCCGCCTCCCTCCTTCCTGGCCTCCCGGCGCTGCGCCCTTTCTCACTGGTTCTCTCTTCTGCCGTTTTCCGTAGGACTCTCTTCTCTGCCCTGCGTCTCCTTTGGAACTCTGCAGGTTC
+
BBBBBBABFFFFGGFFFFFGGGHHGGGFHDHHHGGGGGGGGHEHHGEGEEFFFHHHHHHGGGCGAEGGGGGFHHHGGGDFGHHHHGGG?D<CFGGGHHHGHEA<GFH<1>GGAGHHFCC-CEGHG0=CHHGCAGGGGGGGGGGGDGGGGGGGFFGGGED9;BCF-AFFFDFFBFF//;BFFBFFFFF;BB/FFFFFAFFEF999.;AB9FFFFF//;BFF/:.B9.@.;9BFFFFFFFFFBBBFB9BFFB/
@M05620:37:000000000-D9766:1:1101:10737:11969 1:N:0:71
ACCACACCTTCTACAATGAGCTGCGTGTGGCTCCCGAGGAGCACCCCGTGCTGCTGACCGAGGCCCCCCTGAACCCCAAGGCCAACCGCGAGAAGATGAACCCAGGTGAGTGGCCCGCTACCTCTTCTGGTGGCCGCCTCCCTCCTTCCTGGCCTCCCGGCGCTGCGCCCTTTCTCACTGGTTCTCTCTTCTGCCGTTTTCCGTAGGACTCTCTTCTCTGACCTGAGTCTCCTTTGGAACTCTGCAGGTTC
+
BCCCCCCCFFFFGGGGGGGGGGHHGGGGHGHHHGGGGGGGGHHHHGGGGGGGGHHHHHHGGGGGGGGGGGGHHHHGGGGHGHHHHGGGGGGGGGHGHHHHHHGFHGHH1GGHGGHHGGF-AGFHHFGHHHHHGHGGGGGGHGHHCFGGGGGGGGGGGGG?-9:BAABFFFFFFFFF0FFFFFFFFFFFFFFFFFFFFFFFFF.B;DFFFFFFFFFFFBFF0;BFB/;BFBFFFFFFFFFFFFFFF:FFFF0
@M05620:37:000000000-D9766:1:1101:10690:11972 1:N:0:71
GAGGCTGCTTTGGAAGAGCACACGTCTGAACTCCAGTCACGACTTCGTATCTCGTATGCCGTCTTCTGCTTGCAAAAAAAAACTGAAAAACCTGCCAATGTTTTTACCATCTCCTCCCTTCTCTTTTCTTAAAATACTGCAGACCTAAATTTATTTCCATTATAAATGAAAGGACTCTTGAAAAATTTTCAAAAAATTATCATAACCCCTTCTTAATTAACTTTAAGCCCATTTTGTCCACCTGAAGAATC
+
AA?AAAFAFFFFGBFG1BFGCFAEAA0BDAGH1FHFHHHB0B/AEGFB0AB2DF/AAEDFEEEGF22DFHHB/11BFF>EE//B11111B/?0B>01111B220//BBGFHGFBB0G/F1G11FD11211@2@F>G12@@G1@</1?11<<1?F1@11??111111=1111<0000<>00=B00<./=<000=D.-./::F<C00//;;.C/09C9B090;000000;/.:99000/0;0;.;//0/;//9
@M05620:37:000000000-D9766:1:1101:4543:11973 1:N:0:71
ACCACACCTTCTACAATGAGCTGCGTGTGGCTCCCGAGGAGCACCCCGTGCTGCTGACCGAGGCCCCCCTGAACCCCAAGGCCAACCGCGAGAAGATGAGCATCCCAGGTGCGTGGCCCGCTCCCTCTTCTGGCGGCCTCCTCCCTCCTTCCTGGCCTCCCGGCGCTGCGCCCTTTCTCACTGGTTCTCTCTTCTGCCGTTTTCCGTCGGCCTCTCTTCTCTGACCTGAGTCTCCTGTTGCGCTCTGTCGG
+
ABBBABB>BFCFGGGGGG5BGGHHGEGAAEGFFAFB2EAEDGAGHGGEEFEFGHHHGHHAE@CFGGGFGGGHBHHGGGGHGHGHHGGGBD<>BGHFGHH2?G?????GGGFFA?CDD>F<AD-CEH<GH==GH0;-AB9CEGFG.;CFGGGGGB9CFFGEEDCFFDFCFF9;DFFFFFB/9;9BFFFF;FFFFFFF;BC.AFF//;B.--;DFFFBFFF/FFFBB;;B/BFFF///////9-99AFF/9;-
@M05620:37:000000000-D9766:1:1101:20286:11980 1:N:0:71
GAGGCTGCTTTGGAAGAAACTCATAGATTACTGCAACAGTTCCCCCTGGTCCTGGAAAAGTTTCTTGCCTGGCTTACAGAAGCTGAAACAACTGCCAATGATGCTACCCGTAAGGAAAGGCTCCTAGAAGACTCCAAGGGAGTAAAAGAGCTGATGAAACAATGGCAAGTAAGTCAGGCATTTCCGCTTTAGCACTCTTGTGGATCCAATTGAACAATTCTCAGCATTTGTACTTGTAACTGACAAGCCAG
+
AAAAA?CAFF3FFGGGGFGGAGEFFGHHHHHHHGHHHFHGHHHHHGCGHFGGHGHFHHHHGHHHDGAGHHHHHHFHHHHFHHHHFHHHHGGHHFHHHHHHFHDGHGHHHGGGCGFFCFGFHHHGHGGHHHHHHHHHHHFECC?CGHHHGHHHHHHHHGFHFHGGFFFHG<FFHDGFHFGHHHHGHGGGGGFDF1F<GHHHHHGGFFGFHHHGHFCGHHHHHHHHHHH;GHHHHGHFGGGGGGGGGGCEGFF
@M05620:37:000000000-D9766:1:1101:12526:11990 1:N:0:71
ACCACACCTTCTACAATGAGCTGCGTGTGGCTCCCGAGGAGCACCCCGTGCTGCTGACCGAGGCCCCCCTGAACCCCAAGGCCAACCGCGAGAAGATGCCCAGGTGAGTGGCCCGCTACCTCTTCTGGTGGCCGCCTCCCTCCTTCCTGGCCTCCCGGAGCTGCGCCCTTTCTCACTGGTTCTCTCTTCTGCCGTTTTCCGTAGGACTCTCTTCTCTGACCTGAGTCTCCTTTGGAACTCTGCAGGTTCTA
+
BBBABBBBFFFFGGGGFGGDG5GCEAABGEGF3BFEEGGGGHHHHGGGEEGFHHHFHHHGGGGGG1EEGGGBG3FGGG?G//GHHG//BCG@/D<GFHFCGHHGHHHHHHEGHHGCC@@GFDGHHHGFH/C<CCCGGGHEGBCGHEFFC/.9BAFEG@9B@FBF?-AB@FB99FFFFFFFFFFBFFFFFFFFFBDFFFFFDFFDFFFFFFFFFFFFFFFFFFFEFB/:FBFFFFFFFFFBFFEFFFFB/B9
@M05620:37:000000000-D9766:1:1101:23122:12010 1:N:0:71
ACCACACCTTCTACAATGAGCTGCGTGCGGCTCCCGAGGAGCACCCCGTGCTGCTGACCGAGGCCCCCCTGAACCCCAAGGCCAACCGCGAGAAGATGAGCATCTCAGGTGCGTGGCCCGCTACCTCTTCTGGCGGCCTCCTCCCTCCTTCCTGGCCTCCCGGCGCTGCGCCCTTTCTCCCTGGTTCTCTCTTCTGCCGTTTTCCGTAGGCCTCTCTTCTCTGACCTGCGTCTCCTTTGTCACTCTGCCGG
+
AAABBBBACFFFGGGGFGAFGFHGGBA22AEAAFFE2EGC?GHHHGGG?AEGFHHGHHGE?ECFGAFGGECBHFHGGGGHGHHHHGGCDG/<BFGB1F1<<1?111@<??G1@FGCDHH-A-<-CHCGH;CCE0-CGD.;EFFGGFGDGGFFF0BC?FGEADC-@B;BD-99=99B9BBFFFFE9B/FFFFFFFFFBFAD.BEB/9B.;./:FFFFFFFFFFFFBBBB.9;@D9;/////;//9/BB/9--
@M05620:37:000000000-D9766:1:1101:3916:12013 1:N:0:71
GAGGCTGCTTTGGAAGCAACTCATAGATTCCTGCACCAGTTCCCCCTGGACCTGGAAAAGTTTCTTGCCTGGCTTACAGAAGCTGAAACAACTGCCAATGATACTACCCTTAAGGAACGGCTCCTATACTACTCGAAGGGAGTAAAAGAGGTGATGAAACAATGCGAAGTAAGTCAGTCATTTTCGCTTTAGCACTCTTGTGTATCCAATTGAACAATTATCAGCATTTGCACTGTTAACTTACAAGCTAG
+
>11AAA1AFFFFBFEC11FBBB13AFGG33BFFBE1BCGHHHEGHG/FGGFF0AFFBFGFGHEHFGDFHHGFBF0FGFBEGFFCFGBGFCGFCED>1@FGBD21@B@FEB01BFB1B0?/E?EAEG>11>>>BF/?GAA/GE/F>2F1<0/@/122@11F0FFF1/?@/<1<1=FG1>11FF11=-CEH.0=<=0<<=D<0<<:0;0<00;000;:/::;;B:<C0FF0000;:/;99;09;0;CBCE/;0
@M05620:37:000000000-D9766:1:1101:3833:12029 1:N:0:71
ACCACACCTTCTACAATGAGCTGCGTGTGGCTCCCGAGGAGCACCCCGTGCTGCTGACCGAGGCCCCCCTGAACCCCAAGGCCAACCGCGAGAAGATGCCCAGGTGAGTGGCCCGCTACCTCTTCTGGTGGCCGCCTCCCTCCTTCCTGGCCTCCCGGAGCTGCGCCCTTTCTCACTGGTTCTCTCTTCTGCCGTTTTCCGTAGGACTCTCTTCTCTGACCTGAGTCTCCTTTGGAACTCTGCAGGTTCTA
+
CCCCCCCCFFFFGGGGGGGGGGHHGGGGHGHHHGGGGGGGGHHHHGGGGGGGHHHHHHHGGGGGGGGGGGGHHHHGGGGHGHHHHGGGGGGGGGHHHHHHHHGGGHHCGHGGHHGGGGGHHHHHHHHHHHGHHGGGGGHGHHGHHGGGGGGGGGGGGG-:BFGGGGFFFFFFFFFFFFFFFFFFFFFFFFFFFFFFFFFFFFFFFFFFFFFFFFFFFFFFFFFFFFFFFFFFFFFFFFFFFFFFFFFFFFB
@M05620:37:000000000-D9766:1:1101:21522:12078 1:N:0:71
ACCACACCTTCTACAATGAGCTGCGTGTGGCTCCCGAGGAGCACCCCGTGCTGCTGACCGAGGCCCCCCTGAACCCCAAGGCCAACCGCGAGAAGATGCCCAGGTGAGTGGCCCGCTACCTCTTCTGGTGGCCGCCTCCCTCCTTCCTGGCCTCCCGGAGCTGCGCCCTTTCTCACTGGTTCTCTCTTCTGCCGTTTTCCGTAGGACTCTCTTCTCTGACCTGAGTCTCCTTTGGAACTCTGCAGGTTCTA
+
BBBBBBBAFFFFGGGGFGGEGFHHGEEBFEHHFFGEEGGGE2GGHGGGGEGGGHHFHHHGFGGGGEGGGGGHHFHGGGGHACHHHGEEFG<<BGCFDHFHHHHGHHHHHHGGHHGGGGGHHHHHHHHHHHGHHGGGGGGGHHGHHGGGGEFGGFGGGG9?BGFGGGFFCFBFFFFFFFFFFFFFFFFFFFFFFFFFFFFFFFFFFFFFFFFFFFFFFFFFFFFFFFFFFFFFFFFFFFFFFFFFFFFFFFB
@M05620:37:000000000-D9766:1:1101:26432:12087 1:N:0:71
ACCACACCTTCTACAATGAGCTGCGTGTGGCTCCCGAGGAGCACCCCGTGCTGCTGACCGAGGCCCCCCTGAACCCCAAGGCCAACCGCGAGAAGATGCCCACGTGAGTGGCCCGCTACCTCTTCTGGTGGCCGCCTCCCTCCTTCCTGGCCTCCCGGAGCTGCGCCCTTTCTCACTGGTTCTCTCTTCTGCCGTTTTCCGTAGGACTCTCTTCTCTGACCTGAGTCTCCTTTGGAACTCTGCAGGTTCTA
+
AAA?AAAAFF@@BGE1F1BFAAAGAAA00EHGHCGGGGG?EFHHECGEFEFGEDHHHHGGGCCGGGGGGGGHFHHGGGGHGHHEHGGGGGCGGGGHHEHHHH/>?FGEHHGGHH-ACCGHHHHHHFGGGHGHHGGGGGHGHHGGGGGGFGGGGGGGG@99A.;C@@F@@FFFFFFFFFFFFFFFFFFFBBFFF@BFFFFFFFFABFFFFFFFFFB;BBFFFFFFFFF9BFFFFFEFFFFFFFFFFFAFFFB
@M05620:37:000000000-D9766:1:1101:5742:12090 1:N:0:71
GAGGCTGCTTTGGAAGAAACTCATAGATTACTGCAACAGTTCCCCCTGGACCTGGAAAAGTTTCTTGCCTGGCTTACAGGATGTTACCCTACCGTCAAGGCTGCTACAAGACTGGAAGGGAGCATAGCAGCCTACGAAAGAATGGCAACGAAGCTACCCACCTGGCCCGTAGCACAGGCCTTTACGCATTCGAACAATTGTGGACCTTATTACCCGCATCTCAGAATCTAGCCATGTAACAGCCAAACAGG
+
CCCCCCFCFFFFGGGGGGGGGGHHHHHHHHHHHHHHGHHHHHHHHGGGHHHHHHHHHHHHHHHHHHHHHHHHHHHHHHH3BF33DFGHH3211>1BBFFG1B1FHH@3BF2B3B1BB3?E?/?E3D33DDF/CG2/?///B0B32@G2/>=/?/?1?0??//?0=F<.<EA..0</<<.<<00==CE..=;GGHH-/<00C0.0:C/000;0;09.--.=;9F09CB99000/00:0;B009.99B/../.
@M05620:37:000000000-D9766:1:1101:12893:12109 1:N:0:71
ACCACACCTTCTACAATGAGCTGCGTGTGGCTCCCGAGGAGCACCCCGTGCTGCTGACCGAGGCCCCCCTGAACCCCAAGGCCAACCGCGAGAAGATGAGCATCCCAGGTGAGTGGCCCGCTACCTCTTCTGGTGGCCGCCTCCCTCCTTCCTGGCCTCCCGGAGCTGCGCCCTTTCTCACTGGTTCTCTCTTCTGCCGTTTTCCGTAGGACTCTCTTCTCTGACCTGAGTCTCCTTTGGAACTCTGCAGG
+
DCDDDDCDFFFFGGGGGGGGGGHHGGGGHGHGHGGGGGGGGHHHHGGGGGGGHGHHHHHGGGGGGGGGGGGGHHHGGGGHGHHHHGGGGGGGGGHHFHHHHHHFHHHHGCGHHHHGGHHGGGGGHHHHHHGGHHHGHHCGGGGHGHGGGFFGGGGGGGGGGGDGGFGFFFDFFFFFFFFFFFFFFFFFFFFFFFFFFFFFFFFFFFFFFFEFFFFFFFFFFFFFFFFFFFFFFFFFFFFFFFFFFFEFFFE
@M05620:37:000000000-D9766:1:1101:11214:12122 1:N:0:71
GAGGCTGCTTTGGAAGAAACTCATAGATTACTGCAACAGTTCCCCCTGGACCTGGAAAAGTTTCTTGCCTGGCTTACAGAAGCTGAAACAACTGCCAATGATGTTACCCGTACGGAAAGGCTCCTCGAAGACTCCACGGGAGTAAAAGAGCTGATGAAACAATGGCAAGTAAGTCAGGCATTACCGCTTTAGCACTCTTGTGGCTCCAATTGAACAATTCTAAGCATTTGTACTTGTAACTGACAAGCCAG
+
BABBCCFCFFFFGGGGGGGGGGHHHHHHHHHHHHHHGHHHHHHHHGGGHHHHHHHHHHHHHHHHHHHHHHHHHHHHHHHHHHHHHHHHHHHHHHHHHHHHHF44BG4F31?>1/1??/0?/B0/32//2/?B332B?//>///222@2?222?GHDDHH1F?11<0?1<11111>=<0<.>11=0<C<<CGH00<GHBG0CH..::E/::CH0090;90000;09;;CFFFFGGGGCFGFGGBFGFFGGGF
@M05620:37:000000000-D9766:1:1101:6178:12139 1:N:0:71
ACCACACCTTCTACAATGAGCTGCGTGTGGCTCCCGAGGAGCACCCCGTGCTGCTGACCGAGGCCCCCCTGAACCCCAAGGCCAACCGCGAGAAGATGAGCATCCCAGGTGAGTGGCCCGCTCCCTCTTCTGGTGGCCGCCTCCCTCCTTCCTGGCCTCCCGGAGCTGCGCCCTTTCTCACTGGTTCTCTCTTCTGCCGTTTTCCGTAGGACTCTCTTCTCTGACCTGAGTCTCCTTTGGAACTCTGCAGG
+
BBCCCCCBFFFFGGGGGGGGGGHHGGGGHGGHHGGGEGGGFHHHHGGGFGGGFHHGHHHGCGGGGGGGGGGHHHHGGGGHGHHHHGGGGGGGGGHFDF22?G2FGGH=FGGFHF1?FFC@FG-CE/CFHFHHG=GFHH-=CGGHGGGGGGGGGG/FFFGEGD?-9;AFB@CFFFFFFFB9;FFEBBFFFFFFFFFFFFFDAFFFBDFFDD0;FFBFBFFFFFFFFFFFFFFFFFFFFF9B0;FFFFF00;.
@M05620:37:000000000-D9766:1:1101:11922:12148 1:N:0:71
ACCACACCTTCTACAATGAGCTGCGTGTGGCTCCCGAGGAGCACCCCGTGCTGCTGACCGAGGCCCCCCTGAACCCCAAGGCCAACCGCGAGAAGATGAGCATCCCAGGTGAGTGGCCCGCTACCTCTTCTGGTGGCCGCCTCCCTCCTTCCTGGCCTCCCGGAGCTGCGCCCTTTCTCACTGGTTCTCTCTTCTGCCGTTTTCCGTAGGACTCTCTTCTCTGACCTGAGTCTCCTTTGGAACTCTGCAGG
+
CCCCCCCCFFFFGGGGGGGGGGHHGGGGHGHHHGGGGGGGGHHHHGGGGGGGHHHHHHHGGGGGGGGGGGGHHHHGGGGHGHHHHGGGGGGGGGHHHHHHHHHHHHHHGGGHHHHGGHHGGGGGHHHHHHHHHHHGHHCGGGGHGHGGGGGGGGGGGGGGGGGGGGGGGFFFFFFFFFFFFFFFFFFFFFFFFFFFFFFDFFFFFDFFFFFFFFFFFFFFFFFFFFFFFFFFFFFFFFFFFFFFFFFFFFE
@M05620:37:000000000-D9766:1:1101:5473:12164 1:N:0:71
ACCACACCTTCTACAATGAGCTGCGTGTGGCTCCCGAGGAGCACCCCGTGCTGCTGACCGAGGCCCCCCTGAACCCCAAGGCCAACCGCGCGAAGATGAACCCAGGTGAGTGGCCCGCTCCCTCTTCTGGTGGCCGCCTCCCTCTTTCCTGGCCTCCCGGCGCTGCGCCCTTTCTCACTGGTTCTCTCTTCTGCCGTTTTCCGTAGGCCTCTCTTCTCTGCCTTGCGTCCCCTTTGGAACTCTGCAGGTTC
+
ABBBBBBBFFFFGGGGGGEGGFHHGDG24B22BAFFGGCE2AG1AEEEAEGC5FAGFHCAE00/FFG?EE1B3FGDEEEFGEHHHEAF?D/><CDDHFFFHF/?FC<GFG1<.FFGD-A@EGHHHF0=GHHHDHH-DF.EGGFF/;;F;BF/FF9FG=;?9--;@D>FF-@FFFFF/9BFFFFFFFF/;9BB9F99AFFEF9AB99./:9FFFFB:99BBBB/;9/;:;-;.BFFFFFFFF/;BB/;FFB/
@M05620:37:000000000-D9766:1:1101:8091:12166 1:N:0:71
ACCACACCTTCTACAATGAGCTGCGTGTGGCTCCCGAGGAGCACCCCGTGCTGCTGACCGAGGCCCCCCTGAACCCCAAGGCCAACCGCGAGAAGATGAACCCAGGTGAGTGGCCCGCTACCTCTTCTGGTGGCCGCCTCCCTCCTTCCTGGCCTCCCGGCGCTGCGCCCTTTCTCACTGGTTCTCTCTTCTGCCGTTTTCCGTAGGACTCTCTTCTCTGACCTGAGTCTCCTTTGGAACTCTGCAGGTTC
+
CCCCCDCCFFFFGGGGGGGGGGHHGGGGHGHHHGGGGGGGGHHHHGGGGGGGHHHHHHHGGGGGGGGGGGGHHHHGGGGHGHHHHGGGGGGGGGHGHHGGGHGGHGHHHHHHGGHHGGG-CHHHHHHHHHHHGHHGGGGGHGHHGGGGGGGGGGGGGGGG-:CFFFFFFFFFFFFFEFFFFFFFFFFFFFFFFFFFADFFFFBB.AABFFFFFFBFFFFF0BFFF/BBFBFFFFFFFFFFFFFFFBFFFF0
@M05620:37:000000000-D9766:1:1101:27497:12166 1:N:0:71
GAGGCTGCTTTGGACGAAACTCATAGATTACTGCAACAGTTCACCCTGGACCTGGAAAAGTTTCTTGCCTGGCTTACAGAAGCTGAAACAACTGCCAAATCTGACCCCGAACCAAACGGGCTCATAACACACTAACCGAGCAAAACAGCGCAGCAAAAAAAATAAAACAACCTAGATGAATTTCCGCTATCACCCTCTTGTAGACACACTAGAAAAATTCACCGCATATATACTTGTACCAGACACCACGG
+
>1AA>>C1B1B@1C1AAEAAFGGHFHFDFFA2D11BAG01DD2DBBB0B0ABEGHFA100BDFDGGGEB1BB0BF1BBB@B1BBB111BB>?BBBB110@B2BF1BB/////>0///////</1BD2<<</?BBF10//></0?F??0?<C---00>0.<-<<00;00....//000:00;C0;;.AE-9/0;/.9.;C0B0;0;09/99/09;::9-9;/99-99;-9/99/:/9;9////;-9FA---9
@M05620:37:000000000-D9766:1:1101:15543:12172 1:N:0:71
ACCACACCTTCTACAATGAGCTGCGTGTGGCTCCCGAGGAGCACCCCGTGCTGCTGACCGAGGCCCCCCTGAACCCCAAGGCCAACCGCGAGAAGATGAACCCAGGTGAGTGGCCCGCTACCTCTTCTGGTGGCCGCCTCCCTCCTTCCTGGCCTCCCGGAGCTGCGCCCTTTCTCACTGGTTCTCTCTTCTGCCGTTTTCCGTAGGACTCTCTTCTCTGACCTGAGTCTCCTTTGGAACTCTGCAGGTTC
+
CCCCCCCCFFFFGGGGGGGGGGHHGGGGHGHHHGGGGGGGGHHHHGGGGGGGHHHHHHHGGGGGGGGGGGGHHHHGGGGHGHHHHGGGGGGGGGHHHHHFGHGGHGHHGHHHGGHHGGGGGHHHHHHHHHHHGHHGGGGGHGHHGGGGGGGGGGGGGGGG-BGGGGFFFFFFFFFFFFFFFFFFFFFFFFFFFFFFDFFFFFFFFFFFFFFFFFFFFFFFFFFFFBFFFFFFFFFFFFFFFFFFFBFFFFB
@M05620:37:000000000-D9766:1:1101:25996:12172 1:N:0:71
ACCACACCTTCTACAATGAGCTGCGTGTGGCTCCCGAGGAGCACCCCGTGCTGCTGACCGAGGCCCCCCTGAACCCCAAGGCCAACCGCGAGAAGATGAAACCCGGTGAGTGGCCCGCTACCTCTTCTGGTGGCCGCCTCCCTCCTTCCTGGCCTCCCGGCGCTGCGCCCTTTCTCACTGGTTCTCTCTTCTGCCGTTTTCCGTAGGACTCTCTTCTCTGCCCTGAGTCTCCTTTGGAACTCTGCAGGTTC
+
ABB?AABBFFFFGGGGGGGDFAGFEAEEHGHHCFGFEEGGGHGHHGGGEEGGHHHHHHHGGGGGGDEGGGGGHGGFGGEH/EGHHEE/>BC@/CGHHGGH11?/>/A//>>GFGGEDGG-A/<DHHHHHHHHGHHCGC.E.EGGGGFFFGFGGFBACE.B-BBBBFB-AB?/FF/FFFFFE/FFFBFB9/;FFFFBDFFFFFF/.;DFFFFFFFFFFFFF/;A/FB.;FFFFFFFF//;9F/FFF9B..:9
@M05620:37:000000000-D9766:1:1101:27490:12195 1:N:0:71
GAGGCTGCTTTGGAAGAACCTCATAGATTACTGCAACAGTTCCCCCTTGACCTGGAAAAGTTTCTTGCCTGGCTTACAGAAGCTGAAACACCTGCCAATGATGCTACCCGTAAGGAAAGGCTCCTAGAAGACTCCAAGGGAGTAAAAGAGCTGATGAAACAATGGCAAGTAAGTCAGGCATTTCCGCTTTAGCACTCTTGTGGATACAATTGAACAATTCTCAGCATCTGTACTTGTAACTGACAAGCCAG
+
>>AAA1C1BD3DCGGGFG11ABEHFGGBFHGHH11FGHBAFGHHHGGABFGFFFGBGBGBGDFHDFAFHHBGHHFGHHHFFGHFCGGHHBFEHGAGHFHHEGFHHHHHHGGGCGHH00GGHHHGHHHHEHHHHHH1EGFGAC?0B2FGFHGGHGHHHED10<GFHHHFF?GBGDGGHGHEHHHHFEGCGGBGHF<CGFGHGHGE00<DGHHHHF0:/CGCGHFHHGG0<CGCFGGGFGGGGGFGGBFEGFG
@M05620:37:000000000-D9766:1:1101:21663:12197 1:N:0:71
ACCACACCTTCTACAATGAGCTGCGTGTGGCTCCCGAGGAGCACCCCGTGCTGCTGACCGAGGCCCCCCTGAACCCCAAGGCCAACCGCGAGAAGATGAGCATCCCAGGTGAGTGGCCCGCTACCTCTTCTGGTGGCCGCCTCCCTCCTTCCTGGCCTCCCGGAGCTGCGCCCTTTCTCACTGGTTCTCTCTTCTGCCGTTTTCCGTAGGACTCTCTTCTCTGACCTGAGTCTCCTTTGGAACTCTGCAGG
+
ABBBBAABFFCFGGGFFFGGFGGFEFGFHDHHHGGEGGGEGHHHHGGGFFGEHHHHHHHGGGGGGFEGGGGHHHEGGGGHGHHFGGGGGCBBCDGHFFGHHDDHGHHHGFHFHHFGGHHGGGGGHEHHHHHHHGH?GGDGGGGHGFGGGGGGGGGGGGGGGDB@GGGGGBBFBBFFFFF/FFFFBFFFFFFFFFFFFFBDFFFFFFFFFFFFFFFFFFFFFFFFFFFFFFFFFFFFFFFFBFFFFFFFEFF
@M05620:37:000000000-D9766:1:1101:12877:12201 1:N:0:71
ACCACACCTTCTACAATGAGCTGCGTGTGGCTCCCGAGGAGCACCCCGTGCTGCTGACCGAGGCCCCCCTGAACCCCAAGGCCAACCGCGAGAAGATGAGCATCCCAGGTGAGTGGCCCGCTACCTCTTCTGGTGGCCGCCTCCCTCCTTCCTGGCCTCCCGGAGCTGCGCCCTTTCTCACTGGTTCTCTCTTCTGCCGTTTTCCGTAGGACTCTCTTCTCTGACCTGAGTCTCCTTTGGAACTCTGCAGG
+
CCCCCCBCFFFFGGGGGGGFGGHHGGGFHGGFHGGGGGGGGHHHHGGGGGGGHHHHHHHGGGGGGGGGGGGHHHHGGGGHGHHHHGGGGGGGGGHHHHHCHHHHFFHHGHGHGHHFGHHGGG-CGHHGHGHHHGHDHH-CGGGHEHGGGGGGGGFGGGGGGGG-ADGBFFFDFFFFFFFBBFFFFFFFFFFFFFFBFFFDDFFFFFFE?A/BFFFFFFFFFFFBFFFFFFBFFFFFFFBB/;BFFFFFEF?
@M05620:37:000000000-D9766:1:1101:23068:12222 1:N:0:71
ACCACACCTTCTACAATGAGCTGCGTGTGGCTCCCGAGGAGCACCCCGTGCTGCTGACCGAGGCCCCCCTGAACCCCAAGGCCAACCGCGAGAAGATGAGCATCCCAGGTGAGTGGCCCGCTACCTCTTCTGGTGGCCGCCTCCCTCCTTCCTGGCCTCCCGGCGCTGCGCCCTTTCTCACTGGTTCTCTCTTCTGCCGTTTTCCGTAGGACTCTCTTCTCTGACCTGAGTCTCCTTTGGAACTCTGCAGG
+
@BBBBBBBFFFFFGGFFGFGFGFHGEGBG?GHHGGEEEGEGHGHHGGGGEGFHHHHGHHGGGGGEGGGGGGHGHHGGGGHGHHGHGGGGGCGGGHHHHHHHHHHFHHHGFF1FGFGGHHGGGGGGFHHHHHHHDGDHHGGGGGHGGGGGGGGGGGFGGGGGGG-AFFFFFFFFFFFFFF/BFFFFFFFFFFFFFFFFFFDFFFFFFFFFFFFFFFFFFFFFFFFFFFFFFFFFFFFFFFF/FBFFFFFEFF
@M05620:37:000000000-D9766:1:1101:7077:12224 1:N:0:71
GAGGCTGCTTTGGAAGAAACTCATAGATTACTGCAACAGTTCCCCCTGGACCTGGAAAAGTTTCTTGCCTGGCTTACAGAAGCTGAAACACCTTCCTATGCTGATGCAAGTCCGCCTAGACGCCTCCAAGCCACCAAAAGAGTTGACGAGATAATGCCAACTAAGCCAGGCATTCCGGCCTTACCACTCTCGCGCTCTTAAGTAACCAATTCCCACCATCTCTACCTGTGACCTTGAAGCTACCAACAAAG
+
AAABBAFAFFFFGBFGGGGGGGGHHHHHHHGGHHFGGHHHHHHHHGGGHHHHHHHGHDCGBHHHHHHHHHHHHHHFGHHHHGHGHFDHGH113B3B3B43B44B344333B3@1/>1?F33/>EGE/?33/?00???//BFH?2121<///<11@F1@GC/011?0??G/?.<F=10AD->C0/<0<C/=<C.---:.0000000:CF.FG00;C.;.;/;990=0;0=00;0000990;B0999B.A.:/
@M05620:37:000000000-D9766:1:1101:7099:12232 1:N:0:71
GAGGCTGCTTTGGAAGAAACTCATAGATTACTGCAACAGTTCCCCCTGGACCTGGAAAAGTTTCTTGCCTGGCTTACAGAAGCTGAAACAACTGCCAATGATGCTACCCGTAAGGAAAGGCTCCTAGAAGACTCCAAGGGAGTAAAAGAGCTGATGAAACAATGGCAAGTAAGTCAGGCATTTCCGCTTTAGCACTCTTGTGGATCCAATTGAACAATTCTCAGCATTTGTACTTGTAACTGACAAGCCAG
+
BBBBBBFBFFFFGGGGGGGGGGHFHHGHHHGHHHGGFHHHHGGHHGGGHHHHHHHHGFFHGHHHHHHHHHFFGHHHHHGHHHHHHGFHHHHHHHHHHHHHFHBGHHHHHAE>EHFFH?GHHFGGHF?FGHGHHHHEHHGGGGEFFHGHG?FFGHHHHHHHGHFHGHFHG1?GH@FDG?FGHGHHHEDEGGD<><D<C=DGHHGDC<<DGCGFHHHHHGG<GBGFGHHHCF:CFCF0C9;FFFGGGGFEEFF
@M05620:37:000000000-D9766:1:1101:11178:12234 1:N:0:71
ACCACACCTTCTACAATGAGCTGCGTGTGGCTCCCGAGGAGCACCCCGTGCTGCTGACCGAGGCCCCCCTGAACCCCAAGGCCAACCGCGAGAAGATGAACCCAGGTGAGTGGCCCGCTACCTCTTCTGGTGGCCGCCTCCCTCCTTCCTGGCCTCCCGGAGCTGCGCCCTTTCTCACTGGTTCTCTCTTCTGCCGTTTTCCGTAGGACTCTCTTCTCTGACCTGAGTCTCCTTTGGAACTCTGCAGGTTC
+
BBBAABBBFFFFGGGGGGGGGGHHGEGEFEHHEFGEGGGGGHHHHGGGGGGGHHHHHHHGGGGGGGGGGGGHHHHGGGGHEGHHHGGEFGCGGGHHHHHHHHGGHGHHGHHHGGHHGGGCGHHHHHHHHHHHGHHGGGGGHGHHGGGGGGGGGGGGGGGG-AGGGGFFFFFFFFFFFFFFFFFFFFFFFFFFFFFFFFFFFFFFFFFFFFFFFFFFFFFFBFFFFFFFFFFFFFFFFFFFFFFFFFFFFF/
@M05620:37:000000000-D9766:1:1101:26188:12236 1:N:0:71
ACCACACCTTCTACAATGAGCTGCGTGTGGCTCCCGAGGAGCACCCCGTGCTGCTGACCGAGGCCCCCCTGAACCCCAAGGCCAACCGCGCGAAGATGAGCATCCCAGGTGCGTGGCCCGCTACCTCTTCTGGTGGCCGCCTCCCTCCTTCCTGGCCTCCCGGCGCTGCGCCCTTTCTCCCTGGTTCTCTCTTCTGCCGTTTTCCGTAGGCCTCTCTTCTCTGACCTGAGTCTCCTTTTGCACTCTGCAGG
+
AAAABBBBFFFFGGGGGGGGGGHHGEDBEEHHFFGEEGGGGHHHHGGGGGGGHHGHFHHGCECGGGGGGGGHHFHGGGGHGFHHHGGCGG/<@GC?<?FHHHF???FGGFG<DGGGG>FFGGGFHGHGH;CHH;CFHH-@BGGGGGGGGGGGGGGGGGGAED?-9BAFFFFFFFFFFFF9FFFFBFFFFFFFFFFFFFFDFFF/;.FFFF/9FFFBFFFFFFFFFFFFFFFFFFFFFF/;:/9BFFFF/BF
@M05620:37:000000000-D9766:1:1101:4103:12237 1:N:0:71
ACCACACCTTCTACAATGAGCTGCGTGTGGCTCCCGAGGAGCACCCCGTGCTGCTGACCGAGGCCCCCCTGAACCCCAAGGCCAACCGCGAGAAGATGAACCCCGGTGCGTGGCCCGCTCCCTCTTCTGGTGGCCGCCTCCCTCCTTCCTGGCCTCCCGGCGCTGCGCCCTTTCTCCCTGCTTCTCTCTTCTGCAGTTTTCCGTCGGCCTCTCTTCTCTGCCTTGCGACTCCTTTGGAACTCTGCAGGTTC
+
CCCCCCCCFFFFGGGGGGGGGGHHGEGBFFHHHGGFGGGGGHGHHGGGGGGGHHHHHHHEGGGGGGGGGGGHFHHGGGGHGHHHHGEEFGBCGGHHHHHGHH/<//>A--<C-A<CA@-<C:CHHHHHH0CGGHHCGGGG.AFG:;;FCFBBFGGGGG?-@-;@AD-DF@DFFFFF0BFF.BFFFFF9BFFFFFFFFFFFF;.F.---;D.BFFF0B:;FFF0;B09-99AFFFFFE00BF09BF00;:F0
@M05620:37:000000000-D9766:1:1101:26171:12241 1:N:0:71
ACCACACCTTCTACAATGAGCTGCGGGTGGCTCCCGAGGAGCACCCCGTGCTGCTGACCGAGGCCCCCCTGAACCCCAAGGCCAACCGCGAGAAGATGAGCATCCCAGGTGAGTGGCCCGCTACCTCTTCTGGTGGCCGCCTCCCTCCTTCCTGGCCTCCCGGCGCTGCGCCCTTTCTCCCTGGTTCTCTCTTCTGCCGTTTTCCGTAGGACTCTCTTCTCTGACCTGAGTCTCCTTTGGCCCTCTGCAGG
+
>AA>ABBBFFFFGGGF5GGFGCHGG2AAE2GGAFGEEEGGGHHHHGGGEEGGHHHBGHGG?FCGG1EGGGG0G?GGGG?H?/GHHG/<BCC@/DCF1GEFHFHH0?>GA<<1><G.FGGDGCCCFHHGGHHHHCGGHH-ABDDECF/CB9FF09BFAFFGGG@>=9-BA=-DBBFFFFBFFFFEBFEFFFFFFFFFFFBFFFFFFFFFFD/;BFFFFFFFFFFFFFFFF.9BFBFFFFFF/9..EFFF/FF
@M05620:37:000000000-D9766:1:1101:11640:12243 1:N:0:71
ACCACACCTTCTACAATGAGCTGCGTGTGGCTCCCGAGGAGCACCCCGTGCTGCTGACCGAGGCCCCCCTGAACCCCAAGGCCAACCGCGAGAAGATGAGCATCCCAGGTGAGTGGCCCGCTACCTCTTCTGGTGGCCGCCTCCCTCCTTCCTGGCCTCCCGGAGCTGCGCCCTTTCTCACTGGTTCTCTCTTCTGCCGTTTTCCGTAGGACTCTCTTCTCTGACCTGAGTCTCCTTTGGAACTCTGCAGG
+
CCCCCCCCFFFFGGGGGGGGGGHHGGGGHGHHHGGGGGGGGHHHHGGGAFGGHHHHHHHGGGGGGGGGGGGHHHHGGGGHGHHHHGGGGGGGGGHHHHHHGHHHHHHHGHFFHHHGGHHGGGGGHHHHHGHHHGHDHG@CGGGHGHGGGGGGGGGGGGGGGGF-@@GFFDFFFFFFFFFBFFFFFFFFFFFFFFFFFFFDFFFFFFFF?DBFFFFFFFFFFFFFFFFFFFFFFFFFFFB9/;BFFFFF/BA
@M05620:37:000000000-D9766:1:1101:12795:12246 1:N:0:71
GAGGCTGCTTTGGAAGAAACTCATAGATTACTGCAACAGTTCCCCCTGGACCTGGAAAAGTTTCTTGCCTGGCTTACAGAAGCTGAAACAACTGCCAATGATGCTACCCGTAAGGAAAGGCTCCTAGAAGACTCCAAGGGAGTAAAAGAGCTGATGAAACAATGGCAAGTAAGTCAGGCATTTCCGCTTTAGCACTCTTGTGGATCCAATTGAACAATTCTCAGCATTTGTACTTGTAACTGACAAGCCAG
+
BABBBBFBFFFFGGGGGGGGGGGHHHHHHHHGHHHHFHHHHHHHHGGGHHHHHHHHFHHHGHHHHHGHHHHHHHHHHGHHHHHHHHHHHHHHHHHHHHHHHHFHHFGHHGEEEHGGGGCGHHHGGEFHHHHHHHHBGGFFEGE?GGHGEHFHHHHHHHFFFHHHHGHHG1?GHFHB<<GHHHHHFGGFGGG110<<<0GFGHGHHHFGGHHHFFHFFH:0CB0CGHHCHHGHGGE9BFGFFFGGFFFEEGG
@M05620:37:000000000-D9766:1:1101:11620:12253 1:N:0:71
GAGGCTGCTTTGGAAGAAACTGACAAGCCAGGGACAAAAGATCGGAAGCGCACACGTCTGAACTCCAGTCACGAATTCGTATCTCGTATGCCGTCTTCTGCTTGAAAAAAAAAAAAGACTCTAGCGTATAAATATGGGACCGCCGGACTACCGAGCATCTCTGCAAAGATAGCTTTATCCGTGGAGCTCTATTCTACATGTTTCTTTCAGCATCTGCTCTCTGCCCCCCAACAACCCCCTCGCCCTTGCAT
+
AAAABBFBFFFFGGGGCFGGGGHHGFAGGHFHECGFHHFGFHHHGEFG2AEEEGFEGHHGHFEHHFHGGHF5E>BGHHFBF3BBGB?EFGHHGAEECGHHHHHHFHHHHCGGD<>///0111F11/<<.111>1=110<0<---;:---///9.--;900;099000;/0009000000;;;.-..../////;BF/B///://///;//////;/////99///..99>........--.---.9/.///
@M05620:37:000000000-D9766:1:1101:15038:12255 1:N:0:71
ACCACACCTTCTACAATGAGCTGCGTGTGGCTCCCGAGGAGCACCCCGTGCTGCTGACCGAGGCCCCCCTGAACCCCAAGGCCAACCGCGAGAAGATGCCCAGGTGAGTGGCCCGCTACCTCTTCTGGTGGCCGCCTCCCTCCTTCCTGGCCTCCCGGAGCTGCGCCCTTTCTCACTGGTTCTCTCTTCTGCCGTTTTCCGTAGGACTCTCTTCTCTGACCTGAGTCTCCTTTGGAACTCTGCAGGTTCTA
+
CCCCCCCCFFFFGGGGGGGGGGHHGGGEFEHHHGGGGGGGGHHHHGGGFEFGHHHHHHHGGGGGGGGGGGGHHHHGGGGHGHHHHGFEGGGCGGHGFHHHHHHGHHHHHHGGHHGGGGGHHHHHHHHHHHGHHGGGGGHGHHDHHGGGGGGGGGGGGGGGGGGGGGFFFFFFFFFFFFFFFFFFFFFFFFFFFFFFFFFFFFFFFFFFFFFFFFFFFFFFFFFFFFFFFFFFFFFFFFFFFFFFFFFFFFF
@M05620:37:000000000-D9766:1:1101:8160:12260 1:N:0:71
ACCACACCTTCTACAATGAGCTGCGTGTGGCTCCCGAGGAGCACCCCGTGCTGCTGACCGAGGCCCCCCTGAACCCCAAGGCCAACCGCGAGAAGATGCCCAGGTGAGTGGCCCGCTACCTCTTCTGGTGGCCGCCTCCCTCCTTCCTGGCCTCCCGGAGCTGCGCCCTTTCTCACTGGTTCTCTCTTCTGCCGTTTTCCGTAGGACTCTCTTCTCTGACCTGAGTCTCCTTTGGAACTCTGCAGGTTCTA
+
BBBABBBAFFFFGGGGGGG5GEGHGEFEGEHGCFFGGGEGGHHHHGGGGFGGHHHHHHHGGGGGGGGGGGGHFFHGGGGHAGHHHGG/BD>CCGHHHHGHHHHGHGGHHHGGHHGGGGGHHHHHHHHHGHGHHGGGGGHGHHGHHGGGGBFGGGGGGG-ABGGGGGFBB//FFFFFFFFFFFFFFFFFFFFFFBFFFFFFFFFFFFFFFFFFFFFFFFFFFFFFFFFFFFFFFFFFFFFFFFFFFFFFFFB
@M05620:37:000000000-D9766:1:1101:28499:12281 1:N:0:71
ACCACACCTTCTACATGCGCTGCGTGTGGCTCCCGCGGAGCACCCCGTGCTGCTTACCGAGGCCCCCCTGCACCCCAAGGCCAACCGCGAGAAGATGAGCATCCCAGGTGAGTGGCCCGCTACCTCTTCTGGTGGCCGCCTCCCTCCTTCCTGGCCTCCCGGCGCTGCGCCCTTTCTCACTGGTTCTCTCTTCTGCCGTTTTCCGTAGGACTCTCTTCTCTGCCCTGAGTCTCCTTTGGACCTCTGCAGGT
+
AAAAAAAAFFFFGGGGG1AA0ABAB0BFFCGFFGE/AE/AAFFGGG>E?EFGH@1BBF/EEGGGGGGG/F/BGHGG/EFF??GHGGC>C<>/C?1?F1<F1?CGC1>FGHHHHHGGHHGGG-CHHHHHHHHHGHGHHGGGGGGGGGGGGGGGGGGGGGGGG@?@@@@F??F@@FFFFF/;FFFFFFFFFFFFFFFFF@BFFFFFFFFBF/;FFFFFFFFFFF/;AFF-BFFFFFF/BFF//BFFFFE/;FA
@M05620:37:000000000-D9766:1:1101:22778:12281 1:N:0:71
ACCACACCTTCTACAATGAGCTGCGTGTGGCTCCCGAGGAGCACCCCGTGCTGCTGACCGAGGCCCCCCTGAACCCCAAGGCCAACCGCGAGAAGATGCCCACGTGAGTGGCCCGCTACCTCTTCTGGTGGCCGCCTCCCTCCTTCCTGGCCTCCCGCAGCTGCGCCCTTTCTCACTGGTTCTCTCTTCTGCCGTTTTCCGTACCACTCTCTTCTCTGACCTGAGTCACCTTTGGAACTCTGCAGGTTCTA
+
CCCDDDDCFFFFGGGGGGGGGGHHGGGEGGHHHGGGGGGGGHHHHGGGEGGGHHHHHHHGGGGGGGGGGGGHGHHGGGGHGHHHHGGGGGGG>?F?>F2FCH/<?=/?FDFCFGGG@-DHHHFB<000D/<.GFGGGGHGHHGG0:;0C:FGGAAFG-:-9;FFCF9DFBFFB00FBFBFFBBFFFFF::0BF=.AFEBFD0F..00:;FFFFFF0;B:BB0/;;:B00:FFB0B0F;::FFBFFFAFFF:
@M05620:37:000000000-D9766:1:1101:9912:12283 1:N:0:71
GAGGCTGCTTTGGAAGAAACTCATAAATTAGTGACACAGGACCCGCTGAACCCGCAACCGTTTCTTACCTAGCTTACAGAAGCTGGCACAACTTCCACTGCTGCTACCCGTAAGGACAGGCTCCTAGACGACTCCCAGGGAGTCAAAGAGCTGATGAACCCATGGCACGTACGTCAGGCATTTCCGCTTTCGCCCTCTTGTGGATCCAATTGAACACTTCTCAGCATTTGTCCTTGTAACTGACAAGCCAG
+
BAAABBFBFFFFGGGGGGGGG4B5D5D66B4DD6AFGH2222B2222A23B1100A001AA133D5553D53BFGHHGBBF3FG321BB11?B3B33@BG3F3B?FFE0/?E/BFH0F/?FHHGH11FFBDGGGH/0F/?/<C0?11?0?GGHBGG1=1>..>FHHHHGHEECHHGGFH.;GGHHGGGGE0CE.;AFGGGFGDGGGG0FGGF00=0/;CFBF9BF/;;BFF/BFFF;9BFFF9FF/AEE.;
@M05620:37:000000000-D9766:1:1101:22758:12283 1:N:0:71
ACCACACCTTCTACAATGAGCTGCGTGTGGCTCCCGAGGAGCACCCCGTGCTGCTGACCGAGGCCCCCCTGAACCCCAAGGCCAACCGCGAGAAGATGCCCAGGTGAGTGGCCCGCTACCTCTTCTGGTGGCCGCCTCCCTCCTTCCTGGCCTCCCGGAGCTGCGCCCTTTCTCACTGGTTCTCTCTTCTGCCGTTTTCCGTAGGACTCTCTTCTCTGACCTGAGTCTCCTTTGGAACTCTGCAGGTTCTA
+
CCCCCCCCFFFFGGGGGGGGGGHHGGGGHGHHHGGGGGGGGHHHHGGGEGGGHHHHHHHGGGGGGGGGGGGHHHHGGGGHGHHHHGGGGGGGGGHGHHHHHHHGHGHHHHGGHHGGGGGHHHHHHHGHHFGHHGGGGGHGHHGHHGGGGGGGGGGGGGFFDGGGGGFFFFFFFFFFFFFFFFFFFFFFFFFFFFFFFFFFFFFFFEFFFFFFFFFFFFFFFFFFFFFFFFFFFFFFFFFFFFFFFFFFFFB
@M05620:37:000000000-D9766:1:1101:12096:12290 1:N:0:71
GAGGCTGCTTTGGAAGAGCACACGTCTGAACTCCAGTCACCACTTCGTACCGCGTATGCCGTCTTTTGCTTGCAAAAAAAAACACCAACTCCGCAGCTTGGCTGGGACCTATGTGAGTATCCAGCGTAGGAATCTGGGAGTTGGGGAGGAGTGAGGAGTTGGGGAAAGACAGTCCTAACCGTGGAGGGTTCTGGTAAATGATGGGGTGAGGAGGGGCTCTTTGGCTCCCACCAGTCCCCCTGTCTGGTCTA
+
A1AAAA>>1FFFFFGGEGFGGGHGAB0AFEGF1AG1GE1F1B0BAGAFA///AA/A/B21AAAAA2@BB11B/1DBG///>//?BEG/EBFEEGCEGGHH?HHFAC0<CGCHHHGGHGFHHHHHGCCGCCHHFGG11FACCFGFCGGGGG.G.DGFFAGHHGGCGC.CFGFGFFF0FGGG@AF??EE@AFEFGFFFFFF/FBFFFFF@EFFFFF@?@?FFFBFB:9BAFBFFE:9FFFFB;AFFFFF/;F/
@M05620:37:000000000-D9766:1:1101:22773:12299 1:N:0:71
ACCACACCTTCTACAATGAGCTGCGTGTGGCTCCCGCGGAGCCCCCCGTGCTTCTGACCGAGTCCCCCCTGAACCCCAAGGCCAACCGCGAGAAGCTCGCTACCTCAGTGGCCCGCTACCTCTCCCCTTCCCCGCCTCCCGCATCCCTGCCCTCCCGCACCTGCGCCCTCTCTCGCTGGTTCTCTCTTCTCCCTCTTTCCTTACCACTCTCTTCTCTGACATGCTTCACTGTCGATATTGTCAAGGCTCTC
+
>AAAA4A>FFFFDGGGGFABFBFHGG?B42BFFFG22AE00A1FEGGEBBEF3FFGHHHGEE?GHHHGGGFF3FGGGGF//FFG/FD/B/<///0?1</>.><<>1<1110<.<AA--CGHH0///./=:/::-ABGGGF.--:9/.0:.;AFF.;.9@@-9;A-@.B?.9B9/.;.9-;;B/B/99/;///;.9;B//B/9;9B///9BFF/BF9F;/FF////;;/9//;/...;-//;/B/9;./;//
@M05620:37:000000000-D9766:1:1101:9919:12301 1:N:0:71
GAGGCTGCTTTGGAAGAAACTCATAGATTACTGCAACAGTTCCCCCTGGACCTGGAAAAGTTTCTTGCCTGGCTTACAGAAGCTGAAACAACTGCCAATGATGCTACCCGTAAGGAAAGGCTCCTAGAAGACTCCAAGGGAGTAAAAGAGCTGATGAAACAATGGCAAGTAAGTCAGGCATTTCCGCTTTAGCACTCTTGTGGATCCAATTGAACAATTCTCAGCATTTGTACTTGTAACTGACAAGCCAG
+
A>AAAAFAFFFFG1FGGBGGGGGHCGHHHHHHHHHHHHHHHHDGHGGGEGHHGHFFHG0GBHHHHHHHHHHHHHH1GFHHHHHHFFGGHGHGFGFGHHHEGFHHHBDHFGC@AGBBFFHFHGHGFFFGDGFG1FGHHHC/?E/FGHH1FGHHFB1>GHFGBGGFCGFGG1GGGHHHHBGFHHBH1.ACAGHGEFHHHHBG0<.DGGGGC::CC0:GHHBG0:0;GHFHHFGB9BFGBFFBFGGGFB9EFGG
@M05620:37:000000000-D9766:1:1101:22122:12306 1:N:0:71
ACCACACCTTCTACAATGCGCTGCGTGCGGCTCCCGAGGAGCACCCCTTGCTGCTGACCGAGGCCCCCCTGAACCCCAAGGCCAACCGCGCGAAGATGAACCTAGGTGCGTGGCTCGCTCCCTCTTCTGGTGGCCGCCTCCCTCCTTCCTGGCCTCCCGGCGCTGCGCCCTTTCTCACTGGTTCTCTCTTCTGCCGTTTTCTGTAGGACTCTCTTCTCTGCCGTGTGCCACCTTTGGAACTCTGCGGGTTC
+
BBBBBBB>>CCFGGGGFGGEFEGGGFG22AEAEAAE1EEF?GHCGGGA1BFH5GBGGHF0>>/EGGGGG//FGHHGGDGHGHHHHGGGGGCD?CG/1FFFFH0<>FG<F@.<C-.<<-;.;CC/CG0::CCGDHAB???DA9CF.CCF9;9/F?FGE.9-;--9-A--DBBFFFFF999BBFFFFFF/;BFFFB/;;AFEF/;F/;B;BBFBBFF////;/99;-../;//;AFF//9/9;9;//99;9A.
@M05620:37:000000000-D9766:1:1101:21424:12310 1:N:0:71
ACCACACCTTCTACAATGCGCTGCGTGTGGCTCCCGAGGAGCACCCCGTGCTGCTGACCGAGGCCCCCCTGAACCCCAAGGCCAACCGCGCGAAGATGCCCAGGTGAGTGGCCCGCTACCTCTTCTGGTGGCCGCCTCCCTCCTTCCTGGCCTCCCGGAGCTGCGCCCTTTCTCACTGGTTCTCTCTTCTGCCGTTTTCCGTAGGACTCTCTTCTCTGACCTGAGTCTCCTTTGGAACTCTGCAGGTTCTA
+
ABAABAB>FFFFGGGGFG4EEEGGGEEAFEHHFFFFEGGCGHHHHGG0BEGGGHHHHHHE0EGGGEFGGFEEGCFGGFEHECGHEGGCGG</<<<DDGFFFHHGHHHF=GFEHFGGGGGHGHHHHHHGFG?AGDFAGDEAGGFGGGEFGBFFFFFGFG99>FFFAADF>BBFFFBFFFFFFFFFFFFFFFFFFFFFFFFFFF.DFEFFFFFFFFFFBF/BFFFB.BF/BBFFFF/B9FFFFFFFFFFFFF9
@M05620:37:000000000-D9766:1:1101:8455:12315 1:N:0:71
GAGGCTGCTTTGGAAGAAACTGACAAGCCAGGGACAAAAGATCGGAAGAGCACACGTCTGAACTCCAGTCACGGGTTCTTATCTCGTATGCCGTCTTCTGCTTGAAAAAAAAAAACCTTCCTTCTTATGTTGGCCTCCCCCCTCTTCCTTACCTTCCTCGTTTTCCCCCTTTTCTCCCTGTTTCTCCTTTCGCCTCTTTTCCCTTTGCTTCCCTTTTTTGCCTTCCGCCCCTTTTGGACTCTCCCTTGTCC
+
AAAABACAFFFFGGGGFGGGFGFGHABFFHBB2AFFHGFGFHHEEEFEEHHFGHHGHHFGHBFGHHGFDFDD1100BBF5B4G4GB?EFHGHG>>EFHHHHGHGCGHHGGGGG////22@2222?11??@1</?11<//.<@-./00=0=0</00<<00.....C00/.:.00;0;C/;;9B000000;00..9../090;000000;9///.9//9/9-;//9//.9.;@..9B/-/;9////;./.:B/
@M05620:37:000000000-D9766:1:1101:18816:12322 1:N:0:71
GAGGCTGCTTTGGAAGAAACTGACAAGCCAGGGACAAAAGATCGGAAGAGCACACGTCTGAACTCCAGTCACGAATTCGTATCTCGTATGCCGTCTTCTGCTTGAAAAAAAAATCCACATCCTACCCCTCTCCTCTCCACCTCCCCGTGCGTCCCCACGCTTCTTACCCCCTTGCCCCTCCTTCAGTCCTTTCCTCTTTAGCCCTCTTATGTCTCCCCTTACCCACGTCTCCTCCTTTGTCCTTGTCCCTT
+
BBBCCBFDFFFFGGGGFGGGGGHHHHHEGFGHGGGGGHHHGHHHGEFGHEGHHFHEGHHGFBHHHG3GGHFFE1?FFHF?BFGHHFFFHE4FFEGH1FHHFG33BFGBGEGGC022BB222?>22@G/=?2=2GFGCB10?GEGFA-<..->@-D./=-<:.;;000:CH?@./;00...;;;F00;;;F00;90;9000;;9;;;9;000000;;:::900;BBA-;.;/90;/;90:09;;00;BFBF0
@M05620:37:000000000-D9766:1:1101:15479:12324 1:N:0:71
ACCACACCTTCTACAATGAGCTGCGTGTGGCTCCCGAGGAGCACCCCGTGCTGCTGACCGAGGCCCCCCTGAACCCCAAGGCCAACCGCGAGAAGATGCCCAGGTGAGTGGCCCGCTACCTCTTCTGGTGGCCGCCTCCCTCCTTCCTGGCCTCCCGGAGCTGCGCCCTTTCTCACTGGTTCTCTCTTCTGCCGTTTTCCGTAGGACTCTCTTCTCTGACCTGAGTCCCCTTTGGAACTCTGCAGGTTCTA
+
BCCDDCCDFFFFGGGGGGGGGGHHGFGEGFHGHGGGGGGGGHHHHGGGGGGGHHGHGHHGGGGGGGGGGGGHHHHGGGGHGHHHHGGGGGDGGGHHHHHHHHHGHHHHHHGGHHGGGGGHHHHHHHHHHHGHH?GGGGHGHHGHHGGGGGGGGGGGGG?BDGGGGGFFFFFFFFFFFHFFFFFHHFFHFFFFFFFFFFHFFFFFFFFFFFFFFFHFFFBFFFFFFFFFFFFFFFFFFFFFFFFFFFFFFF:
@M05620:37:000000000-D9766:1:1101:14789:12352 1:N:0:71
GAGGCTGCTTTGGAAGAAACTCATAGATTACTGCAACAGTTCCCCCTGGACCTGGAAAAGTTTCTTGCCTGGCTTACAGAAGCTGAAACAACTGCCAATGATGCTACCCGTAAGGAAAGGCTCCTAGAAGACTCCAAGGGAGTAAAAGAGCTGATGAAACAATGGCAAGTAAGTCAGGCATTTCCGCTTTAGCACTCTTGTGGATCCAATTGAACAATTCTCAGCATTTGTACTTGTAACTGACAAGCCAG
+
>3>>AAFAFFFFGGGGF4BFGGGHCGHHHFGHGGAABFGGHHHHHGEF2BGHHHGHH32BBGHHHHHHHHHHHGG3GHHFHHHHH3@GGGGGGHHHGGHHHHHHHHHHHGGEEHHH3GGHHHHGHFHH3FGHHHH3?F?E/CE01?FGAGHHHHHHGD>GC/@GHHH1?FG1?GHHHHHEGHHGHGGGGGBHHHHHHHHHHHFGHGHFHHGHGHH0/CHHHHHHGFHHHHHFGGGGGGGGGGGGGCFEEGG
@M05620:37:000000000-D9766:1:1101:9116:12389 1:N:0:71
ACCACACCTTCTACAATGAGCTGCGTGTGGCTCCCGAGGAGCACCCCGTGCTGCTGACCGAGGCCCCCCTGAACCCCAAGGCCAACCGCGAGAAGATGAACCCAGGTGAGTGGCCCGCTACCTCTTCTGGTGGCCGCCTCCCTCCTTCCTGGCCTCCCGGCGCTGCGCCCTTTCTCACTGGTTCTCTCTTCTGCCGTTTTCCGTAGGACTCTCTTCTCTGCCCTGAGTCTCCTTTGGAACTCTGCAGGTTC
+
BBBABBBBFFFFGGGGGGGFGGHGGGGGGGGFFGGGGGGGGHHHHGGGGGGGFHHHHHHGGGGGGGGGGGGHHHFGGGGHGHHHHGGGGGGGGGHHHHHFHHGGHGHHDFHHEGHG-@@-@CGF0D<G000/AFH?DC.EHFFF?FFGGFBBFFFGGEDG-;@=-D-9DC-9BFFFBFFFFFFFBFFFFFFFFFB-A.FFFF.BFFFFFFFFFFFFFBBF/BEFF..9;/BFFFFFFBFFFFFFFFFFAF/
@M05620:37:000000000-D9766:1:1101:22878:12412 1:N:0:71
GAGGCTGCTTTGGAAGAACCTAATAGACCACTGACACAGTTCCCCCAGCCCATACAACTGTGTCCTACCTGGCTCGCAGAAGCTCCAACTCCGCCTCCTGCTGGTACCCGAAAGGAAAAGCTCCTAGAAGACTCCCAGGGCGTAACAGAGCTGATGAGAACATGGCAAGTACGTCAGGCCTTTCCGCTTTAGCACTCTTGTGGATGCAATTGAACAATTCTCAGCATTTGGACTTGTAACTGACAAGTCAG
+
>1>AA1B1BD3D1BFABB1FC111B3A110B1F1BABAB12AD10E//0/B/000B1B1BFA2B1D2AB110B01/>/B/BFG1111B@01B//??//BF1B11>>2BBE///?BG000<B1BB<1BD1FG<GHG/0@<E//////?F0?0FF11GH1=110<FFHF1.=D0./<..<G.<GGFFFCGFG00000::0CF;9E00:;0;BBC0000/;;;F90;B0;;CB0//0;B/:9BFF/;B/A/;99
@M05620:37:000000000-D9766:1:1101:24569:12413 1:N:0:71
ACCACACCTTCTACAATGAGCTGCGGGTGGCTCCCGAGGAGCACCCCGTGCTGCTGACCGAGGCCCCCCTGAACCCCAAGGCCAACAGCGAGAAGATGCCCAGGTGAGTGGCCCGCTACCTCTTCTGGTGGCCGCCTCCCTCCTTCCTGGCCTCCCGGAGCTGCGCCCTTTCTCACTGGTTCTCTCTTCTGCCGTTTTCCGTAGGACTCTCTTCTCTGACCTGAGTCTCCTTTGGAACTCTGCAGGTTCTA
+
AAA1AAAAFFFFGBGB3FBAG1GCG00A00BB1AFA/EEGFHHGHGGGC/EFFHG1GHFE/E?EG/EEGGG0F1FFGG/F//?GHG/0BC<</C<11?1<FHFGHHHHFHEFHGGGGGGHHHFFHHHFGHCHHGGCGGEEHHGGGGFFG/AFG.;AAA-AAFGG@-:@-9/;FFFFFFFBFFFFFFFFFFFFF@BFFFFFFFFFFFFFFFFBFFFFFFFFFFFFFFFFFFFFFFFFFFFFFFFFFFFFFFB
@M05620:37:000000000-D9766:1:1101:18040:12414 1:N:0:71
ACCACACCTTCTACAATGAGCTGCGTGTGGCTCCCGAGGAGCACCCCGTGCTGCTGACCGAGGCCCCCCTGAACCCCAAGGCCAACCGCGAGAAGATGAACCCAGGTGAGTGCCCCTCTATCTCCTCTTGGCCCCGCCTCCCTCCTTCCTCGCCTCCCGGAGCTGCCCTCTTTCTCACTTGTTCTCTCTTCTGCTGTTCTCCGGAGGACTCTCTTCTCTCACCTGAGTCTTCTGTAGAACTCTGCATGTTC
+
CDDDDDCCFFFFGGGGGGGGGGHHGGGGHGHHHGGGGGGGGHHHHGGGEGGGHHHHHHHGGGGGGGGGGGGHHHHGGGGHGHHHHGGGGGGGGGHHHH22?////?1?1F111?=F.<011>G11=011>0/0.=--;.::CF/:/;0/00.9;.;.::-:?B.9C.;0./;:F0B00:00;000;FBFFF00000;:090::-.--.9:/BBFFBBF00:;;0///9;900;00000;9;B0:000;;F0
@M05620:37:000000000-D9766:1:1101:22860:12426 1:N:0:71
GAGGCTGCTTTGGAAGAAACTCATAAATTAGTGAAACAGTTCCCGCTGGACATGGAAACGTTTCTTGCCTGGCTTACAGAAGCTGGAACAACTGCCACTGATGCTACCCGTAAGGAAAGGCTCCTAGAAGACTCCAAGGGAGTACAAGCGCTGATGAAACACTGGCAAGTAAGTCAGGCATTTCCGCTTTAGCACTCTTGTGGATCCAATTGAACAATTCTCAGCATTTGTACTTGTAACTGACAAGCCAG
+
B@BCBBFCFFFFGFGGGGGGGGHEG5DDFG4DG65DBG2555D32AAA22B3BGHH3A3BB2B3DDF53B3BG2BABFGGHHHGG2?F@2?FGCGH33BGFHGH3HHH11EEGGFHHFHHHHHGH3FGHHHHGHH33FFGCCC233DG/?CGGGHHHBHHH0GHHHGGGFGBGFHHHHHAGHHHHEGGGGHHGFHFHFHHHHGGFGHFHHHHHHHHFHHGGG0CFFGGCFFGGGGFGGGGGGGGGGFGGFF
@M05620:37:000000000-D9766:1:1101:14770:12448 1:N:0:71
ACCACACCTTCTACAATGAGCTGCGTGTGGCTCCCGAGGAGCACCCCGTGCTGCTGACCGAGGCCCCCCTGAACCCCAAGGCCAACCGCGAGAAGATGAGCATCCCAGGTGAGTGGCCCGCTACCTCTTCTGGTGGCCGCCTCCCTCCTTCCTGGCCTCCCGGAGCTGCGCCCTTTCTCACTGGTTCTCTCTTCTGCCGTTTTCCGTAGGACTCTCTTCTCTGACCTGAGTCTCCTTTGGAACTCTGCAGG
+
BBBABBBBFFFFGGGGFGGFGGHHGEEBGEHHFFGFGGGGGHHHHGGGGGGGHHHHHHHGGGGGGGGGGGGHHHHGGGGHGGHHHGEEFGCCCGHGFHFHHHHHHHHHGHGFHHHGGHHGGGGGHGHHHHHHHDCGHG@CGGGHGHGGGGGGGGGGGGGGGGGAFGGGGFFFFFFFFFF/FFFFFFFFFFFFFFFFFFFFFFFFFFFFFFFFFFFFFFFFFFFFFFFFFFFFFFFFFFFF9FFFFFFFFFA
@M05620:37:000000000-D9766:1:1101:8737:12474 1:N:0:71
ACCACACCTTCTACAATGAGCTGCGTGTGGCTCCCGAGGAGCACCCCGTGCTGCTGACCGAGGCCCCCCTGAACCCCAAGGCCAACCGCGAGAAGATGCCCAGGTGAGTGGCCCGCTACCTCTTCTGGTGGCCGCCTCCCTCCTTCCTGGCCTCCCGGAGCTGCGCCCTTTCTCACTGGTTCTCTCTTCTGCCGTTTTCCGTAGGACTCTCTTCTCTGACCTGAGTCTCCTTTGGAACTCTGCAGGTTCTA
+
CCCCDDCCFFFFGFGGGGGGGGHHGGGEGGHGHGGGGGGGGHHHHGGGGFGGHHHHHHHGGGGGGGGGGGGGHHHGGGGHGHHGHGGGGGGGGGHHHHHHHHHGHHHHHHGGHHGGGGGHHHHHHHHHHHGHHGGGGGHGHHGHHGGGGGGGGGGGGG-ADGGGGGFFFFFFFFFFFFFFFFFFFFFHFFFFFFFFFFHFFFFFFFFFFFFFHHHFFFBFFFFBFFFFFFFFHFFFFFFFFFFFFFFFFF<
@M05620:37:000000000-D9766:1:1101:16543:12478 1:N:0:71
ACCACACCTTCTACAATGAGCTGCGTGTGGCTCCCGAGGAGCACCCCGTGCTGCTGACCGAGGCCCCCCTGAACCCCAAGGCCAACCGCGAGAAGATGAGCATCCCAGGTGAGTGGCCCGCTACCTCTTCTGGTGGCCGCCTCCCTCCTTCCTGGCCTCCCGGCGCTGCGCCCTTTCTCACTGGTTCTCTCTTCTGCCGTTTTCCGTAGGACTCTCTTCTCTGACCTGAGTCTCCTTTGGAACTCTGCAGG
+
CCCDDDDDFFFFGGGGGGGGGGHHGGGGHGHGHGGGGGGGGHHHHGGGGGGGHHGHHHHGGGGGGGGGGGGHGHHGGGGHGHHHHGGGGGGGGGHHHGHHGHHHHHGHGHHHHHHGGHHGGGGGHHHHHHHHHGHGHHCGGGGHGHGGGGGGGGGGGGGGGGG-BDFDFFFFFFFFFHH0BFFFFFFFFHFFFFFFFFFAFFFFFFFFFFFFFFFFFFFFFFFBFFFFBFFFFFFFFFFB00BFFFFF0<A
@M05620:37:000000000-D9766:1:1101:9721:12509 1:N:0:71
ACCACACCTTCTACAATGAGCTGCGTGTGGCTCCCGAGGAGCACCCCGTGCTGCTGACCGAGGCCCCCCTGAACCCCAAGGCCAACCGCGAGAAGATGCCCAGGTGCGTGGCCCCCTTCCTCTTCTGGTGGCCGCCTCCCTCCTTCCTCGCCTCCCGGCGCTCCTCCCTTTCTCACTTGTTCTCTCTTCTGCCGCTTTCCGTTCGCCTCTCTTCTCTGACCTGCGTTTCCTTTGGAACTCTGCAGGTTCTT
+
AAB?ABBBFFFFGD5AFGB5FFFHGEEAFEHCGFFED?EEEHGHEEFAEFEGGHHHHHHA>@EGGGGGGGEHFHHGGGGHGHGGHGGGGGCCCFHGHGGFCGF/1<1/?D/@FG---0<>G0=G0DD<=/..<-AD.CCECGDCCFGF0.::AEEG.9@DD-.:99FABFFFFE/;9//;//;BF//9/9/BB--9DFFF.;/..-;AFFFFEB9FFB//;/.9-D.;//;FF//:;F//;/;//:;F///
@M05620:37:000000000-D9766:1:1101:13624:12510 1:N:0:71
GAGGCTGCTTTGGAAGAAACTCATAGATTACTGCAACAGTTCCCCCTGGACCTGGAAAAGTTTCTTGCCTGGCTTCCAGAAGCTGAAACAACTGCCAATGCTGCTACCCGTAAGGACAGGCTCCTAGAGGACTCCAGGAGAGTACAAGAGCTGATGAAACCCTGGCAAATAAGTCAGGCATTTCCACTTTCGCCCTCTTGAGGATCCAATTGAACCCTTCTCAGCATTTGTACTTGTAACTGACACGCACG
+
A>AABAFBFFFFGGGGFGGGGGBGEGHHHBFDHH4DGHGHHHHHHGCGC2BFGFHHHFHHHHHHHHHHHGHHHHG2FGGEGHHHF3FHHHHHHHGG3@FG3BGGHHHCEF1/1?3BB2/?/00/3B4F3B0/3FEB33/??<G33?FH2B22<F22@22<0/@2/?FC01?F1<11100.111>G111>11...<<GGH00</=CCG00:CG0;C.:.:/=GG0CC0;F9C009;BF000;009009----
@M05620:37:000000000-D9766:1:1101:22576:12560 1:N:0:71
ACCACACCTTCTACAATGAGCTGCGTGTGGCTCCCGAGGAGCACCCCGTGCTGCTGACCGAGGCCCCCCTGAACCCCAAGGCCAACCGCGAGAAGATGCCCCGGTGAGTGGCCCGCTACCTCTTCTGGTGGCCGCCTCCCTCCTTCCCGGCCTCCCGGAGCTGCGCCCTTTCTCACTGGTTTTCTCTTCTGCCGGTTTTCGTTAGCCTCCCTTCTCTGACCTGAGTCTCCCTTTGAACTCTGCAGGTTCTA
+
BBAABBBBFFFFGGGGDGGEGFHHGAEBE2GGFFGEEGGGGHHHHGGGGEGGHHGFHHHGEGGGG1FGGGGCGCHGGGEH/?GHHGA<DGG@@G0G>G1FG//><//011>.>F>----<000=0=0<0/:.;--=..9C//C/C0B/.9-;..=C.;-;9A//--;@-FB////9//;9B..////;9///B--;AF.B-./.;///....;9B/////;/./.:/9/B/;F/B/;////////;9;9//
@M05620:37:000000000-D9766:1:1101:29108:12560 1:N:0:71
ACCACACCTTCTACAATGAGCTGCGTGTGGCTCCCGAGGAGCACCCCGTGCTGCTGACCGAGGCCCCCCTGAACCCCAAGGCCAACCGCGCGAAGATGCCCATCCGAGTGGCGCGGCACCCTCCCTCTTGTGGGGGCCCCCTCCTTCCTTCCTGGCCTCACGGCGCTCCGCCCTTCCTCTTTGGTTCTCTCTTCTGTCGCTTTGGCTCGGCCTCTCTTCTCTGACCTGAGTCTGCGAATGCTCTCTGTCGG
+
AAAAAAA1CFCFFF11B11BBGBG?0EBEEFHHFFGEEG/EHHHEGGAEFGGHHHEHGFEECGGAE/>EGGFHHEGG?/FFHHHFFGGGG@CC@CCGG11F<000/<<..>.-.<---;..;.:.:/:G0:9..9--;-;A-CA9/:BFBBF///;9/F/;-;@@@?----;9@F-99/B/://9-;F;B//99B///---;E/////---:BFF/;/;9BFB///;9/-;9B//-9-;/9/;//;9//;@
@M05620:37:000000000-D9766:1:1101:20226:12565 1:N:0:71
ACCACACCTTCTACAATGAGCTGCGTGTGGCTCCCGAGGAGCACCCCGTGCTGCTGACCGAGGCCCCCCTGAACCCCAAGGCCAACCGCGAGAAGATGAACCCAGGTGAGTGGCCCGCTACCTCTTCTGGTGGCCGCCTCCCTCCTTCCTGGCCTCCCGGCGCTGCGCCCTTTCTCACTGGTTCTCTCTTCTGCCGTTTTCCGTAGGACTCTCTTCTCTGACCTGAGTCTCCTTTGGAACTCTGCAGGTTC
+
BBBBBBBBFFFFGGGGGGGGGGHHGDFEEAGHFGGAGGGCGHHHHGGGGEGGHHHFHHHGGGGGGEGGGGGGHFHGGGGHEGHHHGGFGG/<BDGGFHFFHHFFEGHH1FGHGGFGGGGCDHHFHHHHFDGHGHHGGGGGHGHHFGGGGGGGGGGGGFGG-9BFFBAADCFFFFFFFFFFFFFFFFFFFFFFFFFFFFFFFFFF.DFFFFFFFFFFFFFF/BBBF/::FFFFFFFFFFFFFFFFFB/AAF/
@M05620:37:000000000-D9766:1:1101:12729:12581 1:N:0:71
GAGGCTGCTTTGGAAGAAACTCATAGATTACTGCAACAGTTCCCCCTGGACCTGGAAAAGTTTCTTGCCTGGCTTACAGAAGCTGAAACAACTGCCAATGATGCTATCCGCAAGGAAAGGTTCTCATAAGAGTCTAAGGGAGTAAAAGAGCTGATGAAACAATGGGAAGAAAGTCAGACATTTTTGCGCTATCACACTCTTGTGTCTACTTGAACACTTTTCACCACATGTACTTTTAACTGACAAGCCAG
+
AAAABBFBFFFFGGGGGGGGGGHHHHHHHFHHHHHDGGHHHHHHHGGGHFHHHHHHHGHHHHHHHHHHHHHHHHHFHHHHHHHHHHHHHHHHHHHHBGHH34443443B11///103B0033B34B4F43B34B34B43B/E/23BD3FFC?222222@2@<22202</0001111111011?11->--><./0=0<C/0=G00/<00000000:C/000<G00:0..;0C00000;009000/;0.9./.
@M05620:37:000000000-D9766:1:1101:18804:12583 1:N:0:71
GAGGCTGCTTTGGAAGAAACTCATAGATTACTGCAACAGTTCCCCCTGGACCTGGAAAAGTTTCTTGCCTGGCTTACAGAAGCTGAAACAACTGCCAATCATGCTACCCGTAAGGAAAGGCTCCTAGAAGACTCCAAGGGAGTAAAAGAGCTGATGAAACAATGGCAAGTAAGTCAGGCATTTCCGCTTTAGCACTCTTGTGGATCCAATTGAACAATTCTCAGCATTTGTACTTGTAACTGACAAGCCAG
+
AAAAAAFAFFFFG1GGC11B1FGFFHCHHHGHAFG1GGHHHHGHHGGAFBHGGFHFBGHFFHHHHDFGHHHHFFGHHHGHHHHHHHHFHH/FGGGGHHH0FF@GHHHHHGGGGHFGHHFFEGHFCGGGHHHHHGHGHFEEFB?GGFHHGHHHHHHGGFHFHE@@GHHHG?FGH<FHHGGCHFHHFGGGGGD1FD<GGHDGHHGGBCCDFHFHFH0CGCGGGFFCGHH<CGHHGFGFFBBFGFBFFG.CEFG
@M05620:37:000000000-D9766:1:1101:7613:12598 1:N:0:71
ACCACACCTTCTACAATGAGCTGCGTGTGGCTCCCGAGGAGCACCCCGTGCTGCTGACCGAGGCCCCCCTGAACCCCAAGGCCAACCGCGAGAAGATGAGCATCCCAGGTGAGTGGCCCGCTCCCTCTTCTGGTGGCCCCCTCCCTCCTTCCTGGCCTCCCGGCGCTGCGCCCTTTCTCACTGGTTCTCTCTTCTGCCGTTTTCCGTAGGCCTCTCTTCTCTGACCTGAGTCTCCTTTTGAACTCTGCAGG
+
DDDDDDCBFFFFGGGGGGGGGGHHGGGEFGHGHGGGGGGGGHHHHGGGGGGGHHHHHHHGGGGGGGGGGGGHGHHGGGGHGHHHHGGGGGBDGGHHHHG=GHHHFHHHGFG1??GEFHHCGF-<EHGHHGGHF=<<:G.;@DGDCGHDGGGGGF/FFGGGG.A-ACB-;BFFFFFFFFF0:B0/BFFFFFF0BFFFBFA.9FFFBDF...0:FFFFFFFBFFFFFFFFBBFFFBFB0:00.0;FFFF00;:
@M05620:37:000000000-D9766:1:1101:11904:12599 1:N:0:71
GAGGCTGCTTTGGAAGTAACTGACAAGCCAGGGACACAAGATCGGAAGAGCACACGTCTGGACTCAAGTCACGAATTCGAATATGGTATGCCGTCTGCTGCTTTAAAAAAAAAAAAAGGAAAAAAAAAAATGGAAAAATTAAAACAGAAGTGAAAAACACAAAAGGTAGAGAGATGTTATAAAAGAAAAAAATAAGTGAAGAATATGAGATGATATGAAAGATAGAGTGTAGGAAGGTGGGTAGAATAATA
+
>3>A>>C3BBB4G4BB4BBBFFGBBF44B4B4B2BAABFGGH5AE22A2B2BB2B0BBAF3BBE333BDD55B11??@B5BB1@4BB@@34B/>EB1BFG3BBB@FG4FCE<<///>//0000</---<-.00000/../000:0:/:/;000000:...:...;.000000..00000900000../..--.////;9B////://////9//9////////////////////..//.-././//9///
@M05620:37:000000000-D9766:1:1101:21805:12599 1:N:0:71
GAGGCTGCTTTGGAAGAAACTCATAGATTACTGCAACAGTTCCCCCTGGACCTGGAAAAGTTTCTTGCCTGGCTTACAGAAGCTGAAACAACTGCCACTGATGCTCCCAGTCCGAAAAGAAGCCTCGAAGACTACCCGAAGGTACCAAAGCTGATGACAAAATAGCACGAAGGACAGGACTTACCGCTTTAGCACTCTTGTGGATCCAATAGACCAATTCTCCGCATTTGTACTTGTAACTGATAACAAAG
+
AABBCCFCFFFFGGGGGGGGGGGHHHHHHHHGHHHHHHHHHHHHHGGGHHHHHHHHHHHHHHHHHHHHHHHHHHHHHHHHHHHHHHHHHHHHHHHHH3B@B4@4B3B?2333311?>/B/033BGB/?GFG3?3B2?C///?BF2DD2?2@2@2FGH2?1?=11=111>/>..000<.<.<<0=<<E?EC0=0<;0::CCGHG0GGGC0;0:00:;E00;;00CEGGA00;00C09;0000000;C090.9
@M05620:37:000000000-D9766:1:1101:13352:12604 1:N:0:71
GAGGCTGCTTTGGAAGAAACTGACAAGCCAGGGACAAAAGATCGGAAGCGCACACGTCTGAACTCCAGTCACGAATTCGTATCTCGTATGCCGTCTTCTGCTTGAAAAAAAAAAAAAAAAAGAAACTAATAGGAGGAAGATATGAAAAGAGATAAAAAAAGGAGGAGAATGGAATGAAATATAGAAAAAAAAAAAAAGACTAAAAAAAAAGGAAATGCAGGGGGAATAGTGAAAAGAAAAGCGACAGAGAA
+
CCCCCBFBFFFFGGEGGGFGGFBGHGHHGHFGBEFFHFGFGGHHGFGG2EFGGGHGGHHGHFHHHHHHHHFHGGEGHHGHGHHHGGFEHGHHGEFHGHHHHHHHFHHHGGGGFBB>/<<--.<<//000<0000/../..;00000;0/.//:00000--.9/......000000;;0000000000/.--------../00000:----..///00000:---;./00000:0::..///...-;-//:0
@M05620:37:000000000-D9766:1:1101:12237:12617 1:N:0:71
GAGGCTGCTTTGGAAGAAACTCATAGATTACTGCAACAGTTCCCCCTGGACCTGGAAAAGTTTCTTGCCTGGCTTACAGAAGCTGAAACAACTGCCAATGATGCTACCCGTAAGGAAAGGCTCCTAGAAGACTCCAAGGGAGTAAAAGAGCTGATGAAACAATGGCAAGTAAGTCAGGCATTTCCGCTTTAGCACTCTTGTGGATCCAATTGAACAATTCTCAGCATTTGTACTTGTAACTGACAAGCCAG
+
B@BBB4FAFFFF4GGGGGFGGGGHGHHGFHHHHFHHCGHFHHGGHGGGHGHHHHFG3FBHFHHHFHFHHHHGHHHGHHGGHHHHFHHHHF1GGBGHFGHHFGGHHHHHHGGEEGHHGFFHHFHGFFBGFGHHHHHFHHGGGGEFGHHHGHFGHHHHHGF@CEGHHHHGF<FGHFGHHGHHHHHFHGFGGGDF>0<<CDHHHHGHFFH<GGHFFFHFGHHGHGFHHHHCGHCGGFGFF0FFGGGGGGGGGGG
@M05620:37:000000000-D9766:1:1101:20076:12621 1:N:0:71
ACCAACCTTCTACCATGCGCTGCGTTTGGCTCCCGCGGCGCACCCCTTTCTGCCTCCCGAGGCCCCCCTGCACCCCCAAGCCAACCGCGCGAATATGCACCCAGGTGCGTGGCCAGCTACCTCTTCTGGTGGCCGCCTCCCTCCTTCCTGGCCTCCCGGAGCTGCGCCCTTTCTCACTGGTTCTCTCTTCTGCCGTTTTCCGTAGGACTCTCTTCTCTGACCTGCGTCTCCTTTGGAACTCTGCAGGTTCT
+
BBBBBBBFDC@BFBBAB4AAAAAAEBEE2B3BF2B2AA00>>>EFG1BBGFGF3B3BF11//>FEEGG/?FFFGDC/>/?/?FGGGC/@/>->-.>F1>DGGAGFHHHGEGGCH/;CGGGGHHHHHGGGGGGGGGGBGGGGGGDGGGGFFFFFFFFFFB--;AFFBBFBBFFFFF/FFFFFFFFFFFFFFFFFFBFFFFFFFF?AA/FFFFFFFBBFFFBFFFF.;DBFFFFFFFEEFFFFFFFEFFFFFF
@M05620:37:000000000-D9766:1:1101:11718:12629 1:N:0:71
ACCACACCTTCTACAATGAGCTGCGTGTGGCTCCCGAGGAGCACCCCGTGCTGCTGACCGAGGCCCCCCTGAACCCCAAGGCCAACCGCGAGAAGATGAACCCAGGTGAGTGGCCCGCTACCTCTTCTGGTGGCCGCCTCCCTCCTTCCTGGCCTCCCGGAGCTGCGCCCTTTCTCACTGGTTCTCTCTTCTGCCGTTTTCCGTAGGACTCTCTTCTCTGACCTGAGTCTCCTTTGGAACTCTGCAGGTTC
+
AAB?ABBBFFFFGGGGDGGFGFHHGFGGH2GHAFGEFGGGGHHHHGGGGGGGHHHHHHHGGGCGGEGEGGGFCFHGGGDHAGHHHGG?CCCGGGHFHFHHHHGFHGHHHHHHGGHHGGGCGHHHHHHHHHHGGHHGGGGGHGHHGGGGGGGGFGGGGGGGGGGGGGBBFBBFFFFFFFFFFFFFFFFFFFFFBFFBFFFFFFBFFFFBFFFFFFFFFFFF/FFFFFFFFFFFFFFFBFFFFFFFFFFFFF/
@M05620:37:000000000-D9766:1:1101:18627:12634 1:N:0:71
ACCACACCTTCTACAATGAGCTGCGTGTGGCTCCCGAGGAGCACCCCGTGCTGCTGACCGAGGCCCCCCTGAACCCCAAGGCCAACCGCGAGAAGATGAACCCAGGTGAGTGGCCCGCTACCTCTTCTGGTGGCCGCCTCCCTCCTTCCTGGCCTCCCGGCGCTGCGCCCTTTCTCACTGGTTCTCTCTTCTGCCGTTTTCCGTAGGACTCTCTTCTCTGCCCTGAGTCTCCTTTGGAACTCTGCAGGTTC
+
CCCCCCCCFFFFGGGGGGGFGGHHGFGGHGHHHGGGGGGGGHHHHGGGGFGGHHHHHHHGGGGGGGGGGGGHHHGGGGGHGHHHHGGGGGGGCGHFHGHHHHGFGFFB1?FHFGHHFGG-AGFHHFGGHFGFGHGGGGFGHGHHGGGGFGGFFGGGGGGA-:@CDF-BDFFFFFFFBFFFBFFFFFFFFFFFFFFFAFFFFFB0::ABFFFFFF0FFFFF0;AB./;FFFFFFFFBBBFFFFFFF;FFFF0
@M05620:37:000000000-D9766:1:1101:20062:12638 1:N:0:71
ACCAACCTTCTACAATGAGCTGCGTGTGGCTCCCGAGGAGCACCCCGTGCTGCTGACCGAGGCCCCCCTGAACCCCAAGGCCAACCGCGAGAAGATGAACCCAGGTGAGTGGCCCGCTACCTCTTCTGGTGGCCGCCTCCCTCCTTCCTGGCCTCCCGGAGCTGCGCCCTTTCTCACTGGTTCTCTCTTCTGCCGTTTTCCGTAGGACTCTCTTCTCTGACCTGAGTCTCCTTTGGAACTCTGCAGGTTCT
+
BBBBBBBFFF@DGGGGGBBFABAEFGFHGGHHGGG2EF2EGHHHGGGGGGGHHH3EHHFGGGGGGGGGGGEHHHGGGFHGGHHHGGGGG/B?DFGHH>FHHF/FFHHGHGHGGHGCGGGGHHHHHHHFGHHGHHGGGGGHGHHGGGGGGGGGGGGGGGFGGDFFGGFFFFFFFFFFFFFFFFFFFFFFFFFFFFFFFFFFFFF?ADFFFFFFFFFFFFFFFFFFFFFFFFFFFFFFFFFFFFFFFFFFFFF
@M05620:37:000000000-D9766:1:1101:10951:12648 1:N:0:71
GAGGCTGCTTTGGAAGAAACTCATAGATTACTGCAACAGTTCCCCCTGGACCTGGAAAAGTTTCTTGCCTGGCTTACAGAAGCTGAAACAACTGCCAATGATGCTACCCGTAAGGAAAGGCTCCTAGAAGACTCCAAGGGAGTAAAAGAGCTGATGAAACAATGGCAAGTAAGTCAGGCATTTCCGCTTTAGCACTCTTGTGGATCCAATTGAACAATTCTCAGCATTTGTACTTGTAACTGACAAGCCAG
+
A3ABBBFBFFFFGGGGGGGGGGHHHHHHHHHHHHFGGHGGHHHHHGGGGGGHHHHHHHBGGHHHHHHHHHHHHHHFGHHHHHHHHHHHHHHHHHHHHHHHHHHHHHHHHGGGGHHHHHGHHHHGHHHHHHHHHHHHHHGGHGGFHHHHGHGHHHHHHHHHFHHHHHHFGGHHHHHHHGHHHHHHHGGGGGHHHHHHHHHHHHGHGHHHHHHHHHHHHHHHHHHHHHHHHHHGGGGGFGGGGGGGGGFGGGG
@M05620:37:000000000-D9766:1:1101:9822:12655 1:N:0:71
ACCACACCTTCTACAATGAGCTGCGTGTGGCTCCCGAGGAGCACCCCGTGCTGCTGACCGAGGCCCCCCTGAACCCCAAGGCCAACCGCGAGAAGATGAACCCAGGTGAGTGGCCCGCTACCTCTTCTGGTGGCCGCCTCCCTCCTTCCTGGCCTCCCGGAGCTGCGCCCTTTCTCACTGGTTCTCTCTTCTGCCGTTTTCCGTAGGACTCTCTTCTCTGACCTGAGTCTCCTTTGGAACTCTGCAGGTTC
+
BCBCCCCCFFFFGGGGGGGGGGHHGEGGHGHHHGGGGGGGGHHHHGGGFGGGHHHHHHHGGGGGGGGGGGGHHHHGGGGHGHHHHGGGGGGGGGHHHHHHGHGGHGHHHHHHGGHHGGGGGHHHHHHHHHHHGHHGGGGGHGHHGGGGGGGGGGGGGGGGGGGGGGFFFFFFFFFFFHFFFFFFFFFFFFHHFFFFDFFFFFFFFFFFFFFFFFHHHFFFFFFFFFFFFFFFFFFFFFFFFFFFFFFFFF0
@M05620:37:000000000-D9766:1:1101:10971:12657 1:N:0:71
GAGGCTGCTTTGGAAGAAACTCATAGATTACTGCAACAGTTCCCCCTGGACCTGGAAAAGTTTCTTGCCTGGCTTACAGAAGCTGAAACAACTGCCAATGATGCTACCCGTAAGGAAAGGCTCCTAGAAGACTCCAAGGGAGTAAAAGAGCTGATGAAACAATGGCAAGAAAGTCAGGCATTTCCGCTTTAGAACTCTTGTGGATCCAATTGAACAATTCTCAGCATTTGTACTTGTAACTGACAAGCCAG
+
>AAA>AFBFFFBGBBFGGBBFFFGHFHGHGBDDB4BBGHHHGGFGGEFFFFGGGFHB32FFHH5GHHBB5BBBBG3BBBFGHBBGB3DBFBFGHHHGGHHGHFGFGHHHGGEDHFF?BFG?3??3B4B3?BBBBB3?FFEEG?0FFBFFBBFF1FGDGF@0A@@@001F0?0F1?1F<<F>1D1<<<><C1=00<0=000GCD00CH<C0:;;CCCB:<:<0;;:G:C0FC;C0;0;;F0B99;FF;9./A
@M05620:37:000000000-D9766:1:1101:9804:12658 1:N:0:71
ACCACACCTTCTACAATGAGCTGCGTGTGGCTCCCGAGGAGCACCCCGTGCTGCTGACCGAGGCCCCCCTGAACCCCAAGGCCAACCGCGAGAAGATGAACCCAGGTGAGTGGCCCGCTCCCTCTTCTGGTGGCCGCCTCCCTCCTTCCTGGCCTCCCGGAGCTGCGCCCTTTCTCACTGGTTCTCTCTTCTGCCGTTTTCCGTAGGACTCTCTTCTCTGCCCTGAGTCTCCTTTGGAACTCTGCAGGTTC
+
BBBBBBBBFFFFGGGGGGGFGGHHGGGEHGHHHGGGGGGGGHGHHGGGGGGGHHHHHHHGGGGGGGGGGGGHGHHGGGGHGHHHHGGGGGGGGGHHHHHHHHGFHGHHHHFHFCHH?DG-CFHHHHHHBDGHGHH-CCDFHGHGAFFGGGGGGGGGGGGG-;AFGG@FF@DFFFFF/FFFFFFFFFFFFFFFEFFADFFFFF.B;DF/BFFFFFFFFFFF/BAFFFFFF/BFFFFFFFFFFFFFFBFFFF/
@M05620:37:000000000-D9766:1:1101:8022:12685 1:N:0:71
ACCACACCTTCTACAATGAGCTGCGTGTGGCTCCCGAGGAGCACCCCGTGCTGCTGACCGAGGCCCCCCTGAACCCCAAGGCCAACCGCGAGAAGATGAACCCAGGTGAGTGGCCCGCTACCTCTTCTGGTGGCCGCCTCCCTCCTTCCTGGCCTCCCGGAGCTGCGCCCTTTCTCACTGGTTCTCTCTTCTGCCGTTTTCCGTAGGACTCTCTTCTCTGACCTGAGTCTCCTTTGGAACTCTGCAGGTTC
+
AABCBBCBFFFFGGGGGGGGGGHHGGGEGEHHHGGGGGGGGHHHHGGGEEGGHHHHHHHGFGGGGGGGGGGHHHHGGGGHGHHHGGGGGGGGGGHFFGHGGHGGHGHHHHHHGGHHGGG?FHHGHHHHHHGHGHHGGGGGHGHGGGGGGGGGGGGGGGGG-CFGGGFFFFFFFFFFFFFFFFFFFFFFFFFFFFFFDFFFFFFFFFFFFFFFFFFFFFFFBFFFF/BFFFFFFFFFFFFFFFFFFFFFFFE
@M05620:37:000000000-D9766:1:1101:8243:12690 1:N:0:71
GAGGCTGCTTTGGAAGAAACTCATAGATTACTGCAACAGTTCCCCCTGGACCTGGAAAAGTTTCTTGCCTGGCTTACAGAAGCTGAAACAACTGCCAATGATGCTACCCGTAAGGAAAGGCTCCTAGAAGACTCCAAGGGAGTAAAAGAGCTGATGAAACAATGGCAAGTAAGTCAGGCATTTCCGCTTTAGCACTCTTGTGGATCCAATTGAACAATTCTCAGCATTTGTACTTGTAACTGACAAGCCAG
+
AAAAAA>AFFFFFCGFCGGGDCGFHHGHHFGHGHFBGHHHHHHHHG2FHGHFHEGFAGHGBFHHFFBGHHHHHH1FGHHGFHHHFH3FGFHHFGHHGHHHHHHHHHHHHG?EGGHBGGCFFGHGFGGGHHHGHHHGGHGDFFDFGGHHG0FGH1GHHHGHHHHHFGGHC?1@G1FFGCHGHHHHHG?GGGFDDDG<GGGHGHDBGGHD<GFHHFHFFGHHHHFGHFBGGHHGFGGFF0CFGGGGGFCEFFF
@M05620:37:000000000-D9766:1:1101:25323:12695 1:N:0:71
GAGGCTGCTTTGGAAGAAACTCATAGATTACTGCAACAGTTCCCCCTGGACCTGGAAAAGTTTCTTGCCTGGCTTACAGAAGCTGAAACAACTGCCAATGATCCTACACGTAAGCAACGGCTCCTAGAAGACTCCAAGGGAGTAAAAGAGCTGATGAAACAATGGCAAGTAAGTCAGGCATTTCCGCTTTAGCACTCTTGTGGCTCCAATTGAACAATTCTCAGAATTTGTACTTTTAACTGACAAGCCAG
+
AAAAAAFAFFDDFGBA4GBFFGHFHFBHHHGFAGBEHHGADF5BFFEAGFFCGGFC332BAFHADFFBBG3BBB13BBBGHHBFGBBGBFEEFHHHGHHHHHHHBFF@G>F2FBB3F1>@>>EFGBBBFBBFFF3BGFFDHD?FGFGBF@2@22FFFGHF2/??1?<<C?<<D?@FF0<<11>1FDD<A.00<0<<<==DD<E..;;C/0<:G0GFG00;;:<00;;;;00;;;;9;09;;;09BF.;.;;
@M05620:37:000000000-D9766:1:1101:6903:12709 1:N:0:71
ACCACACCTTCTACAATGAGCTGCGTGTGGCTCCCGAGGAGCACCCCGAGCTGCTGACCGAGGCCCCCCTGAACCCCAAGGCCAACCGCGAGAAGATGCCCAGGTGAGTGGCCCGCTACCTCTTCTGGTGGCCGCCTCCCTCCTTCCTGGCCTCCCGGAGCTGCGCCCTTTCTCACTGGTTCTCTCTTCTGCCGTTTTCCGTAGGACTCTCTTCTCTGACCTGAGTCTCCTTTGGAACTCTGCAGGTTCTA
+
BBBABBBAFFFFGGGGFGB5FBGHGGGBA2BBGFFEDEGGGHHHHGGE0AAEGGGHHHHEGCGGGGGGGGGHHHHGGGGHGHHHHGGGGG>DGGHHHHHHHHHGHHHHHHGGHHGGGGGHHHGHHHHHHHGHHGGGGGHGHHGGGGGGGGGGGGGGGG-ABGGGBBFBBFFFFFFFFFFFFFFFFFFFFFFFFBFFFFFFFFFFFFFFFFFFFFFFFFFFFFFBFFFBFFFFFFFFFFFFFFFFFFFFFFB
@M05620:37:000000000-D9766:1:1101:22658:12716 1:N:0:71
ACCACACCTTCTACAATGAGCTGCGTGTGGCTCCCGAGGAGCACCCCGTGCTGCTGACCGAGGCCCCCCTGAACCCCAAGGCCAACCGCGAGAAGATGAACCCGGGTAGGTGGCCCCTTCCCTCTCTTGGTGGCCGCCTCCCTCTTTCTTGGCCTCCGGACCTTGCGCCCTTTCTCCCTGGTTCTCTTTTCTGCGGTTTTCGGTGGGCCTCTCTCTTCTGCCTTACGCCCCCTTTGGAACTTTGCGGGTTC
+
BBBBBBBBFFFFGGGGGGGGGGHGGFGFHDHGHGGGGGGGGHHHHGGGEGGGHHHHHHHGGGGGGGGGGGGHHHHGGGGHGGHHHGGGGG@DGGHHHHHEHH//>/?/.<=F.>G.-.0<C<0<C/0=G0<E?G.-;-.=GC/F/;;C09C0;00CE.;.--/00/-9A-;F//9/99BF.BB:9B//;//99;--AFFEB--.;9-.:..//B//////9;;///..--;-@FFFBF///////-;-@..
@M05620:37:000000000-D9766:1:1101:5768:12721 1:N:0:71
ACCACACCTTCTACAATGAGCTGCGTGTGGCTCCCGAGGAGCACCCCGTGCTGCTGACCGAGGCCCCCCTGAACCCCAAGGCCAACCGCGAGAAGATGAGCATCCCAGGTGAGTGGCCCGCTACCTCTTCTGGTGGCCGCCTCCCTCCTTCCTGGCCTCCCGGAGCTGCGCCCTTTCTCACTGGTTCTCTCTTCTGCCGTTTTCCGTAGGACTCTCTTCTCTGACCTGAGTCTCCTTTGGAACTCTGCAGG
+
BCCCCDDCFFFFGGGGGGGGGGHHGEGAGGHGHGGGGGGGGHHHHGGGGGGGHHHHGHHGGGGGGGGGGGGHHHHGGGGHGHHHHGGGGGCCGGHHGHHHHHHHHHHHGFGBHHHGGHHGGGGGHHHHGHHHHGHGHH-ADGFHEGGGGGGGGGGGGGGGGGG-DFGGGFFFFFFFFFFFFFFFFFFFFFFFFHFFFFFDFFFFFFFFFF0BFFFFFFHFFFFFFFFFFFFFFFFFFF0;0:FFFFFFBBA
@M05620:37:000000000-D9766:1:1101:24691:12728 1:N:0:71
ACCACACCTTCTACAATGCGCTGCGTGTGGCTCCCGAGGAGCACCCCGTGCTGCTGACCGAGGCCCCCCTGAACCCCAAGGCCAACCGCGCGAAGATGAGCATCCCAGGTGCGTGGCACGCTACCTCTTCTGGTGGCCGCCTCCCTCCTTCCTGGCCTCCCGGCGCTGCGCCCTTTCTCACTGGTTCTCTCTTCTGCCGTTTTCCGTAGGCCTCTCTTCTCTTACCTGAGTCTTTTTTTTCACTCTTTCGG
+
BBBBBBB>CFFFGGGGGGCFGGGGGGGBFGHHHABE?EGCGHHHHGG0EEGGHHHGHHH>EEGGGGGGGGEGHHHGGGGHGHHHHGGGGG/@GGGDHHHFGGHFFEHHGGG1@FGCD/<ACGGGHHHHH0CFH;;EGH;--EGG.;CFGGGGGFFFGGA;;.=-=BC>DFFFFFFFFFF/9BFFBFFF;BFFFFBFFFC;.FF;;AF.AD/BFFF;/B/B/;//:;BB/.FFF:/;:@D;///;/;;9/99
@M05620:37:000000000-D9766:1:1101:24671:12733 1:N:0:71
ACCACACCTTCTACAATGAGCTGCGTGTGGCTCCCGAGGAGCACCCCGTGCTGCTGACCGAGGCCCCCCTGAACCCCAAGGCCAACCGCGAGAAGATGAGCCTCCCAGGTGACTGGCCCGCTACTTCGTCGGGTGGCTGCCTCCCTCCTGCCCGCCCTCCCGTACCTGCTCTCTCTCTCACTGGCTCTCTCTCCTTCCGCTGTCCGTAGCACTCCCTTCTCTGACCTGAGCTTCCGTTGGAAGTCGGCAGG
+
CCCDDDDCFFFFGGGGGGFGGGHHGGGGHGHHHGGGGGGGGHGHHGGEBEFGHHHHHHHGGFGGGGGGGGGHGHHGGGGHGHHHHGGGGGCFGGHHHHH2?220==01FGH111??FF.->CC-00<.<<-<-<A-C..<FGGGCFGGG00<..-<C-<C<..-..00<000<B00<F00<F0/.BFFB0000<000/<..-<BFD9<..0<B//9/</0<000:/<///00<00.00..:0/::.>B---
@M05620:37:000000000-D9766:1:1101:16202:12751 1:N:0:71
ACCACACCTTCTACAATGAGCTGCGTGTGGCTCCCGAGGAGCACCCCGTGCTGCTGACCGAGGCCCCCCTGAACCCCAAGGCCAACCGCGAGAAGATGAACCCAGGTGCGTGGCCCGCTACCTCTTCTGGTGGCCGCCTCCCTCCTTCCTGGCCTCCCGGCGCTGCGCCCTTTCTCACTGGTTCTCTCTTCTGCCGTTTTCCGTAGGACTCTCTTCTCTGACCTGAGTCTCCTTTGGAACTCTGCAGGTTC
+
ABAAAABAFFFFGGGF5FGDGFHFGA2A42FA3FFAAEGEEHGFHGGGAAEEFFFEFGCE0EEEG1EGGEF1F?GGG?/G?AGHFGE@DCC//DFG1D11<G??FF<<1<?C--<FD?@-<GFFDGGFHHGB.GGCCCAAC9CFDFFFFFG/;9BFAE.-9-;->A-99B=FFF/9FF//BFBBBFFFFFFFFEFB9AB.BBAFEF.;BFBBFFFF/B////:BB/;9FFFFEFF/BB/BBFF///;..;9
@M05620:37:000000000-D9766:1:1101:24038:12767 1:N:0:71
ACCACACCTTCTACAATGAGCTGCGTGTGGCTCCCGAGGAGCACCCCGTGCTGCTGACCGAGGCCCCCCTGAACCCCAAGGCCAACCGCGAGAAGATGCCCAGGTGAGTGGCCCGCTACCTCTTCTGGTGGCCGCCTCCCTCCTTCCTGGCCTCCCGGAGCTGCGCCCTTTCTCACTGGTTCTCTCTTCTGCCGTTTTCCGTAGGACTCTCTTCTCTGACCTGAGTCTCCTTTGGAACTCTGCAGGTTCTA
+
BBBBBBBBFFCFFGGGGGAGDBFGEEEBAEHHHGGEFGGFGHGHHGFEEEGGGFHHHHHGGECGFGGGGGGHHHHGGGGHGHHHHGGGGG/BGGHFGGHHHHHGHHHHHHGGHHGGGGGHHHHHHHHHHHGHHGGGGGHGHHGHHGGGGGGGGGGGGG-BDFGGGGFFFFFFFFFFFFFFFFFFFFFFFFFFFFDFFFFFFFFFFFFFFFFFFFFFFFFFFFFFFFF;BFFFFFFFFFFFFFFFFFFFFFF
@M05620:37:000000000-D9766:1:1101:26816:12771 1:N:0:71
ACCACACCTTCTACAATGCGCTGCGTGTGGCTCCCGAGGAGCACCCCGTGCTGCTGACCGAGGCCCCCCTGAACCCCAAGGCCAACCGCGCGAAGATGAGCATCCCAGGTGCGTGGCACGCTACCTCTTCTGGTGGCCTCCTCCCTCCTTCCTGGCCTCCCGGCGCTGCGCCCTTTCTCACTGGTTCTCTCTTCTGCCGTTTTCCGTAGGCCTCTCTTCTCTGACCTGAGTCTCCTTTTGCACTCTGCCGG
+
AAAAAAA>CFFFGGGGGG1EGGGGGGGBFEHHHBFF?FGGGHHHHGG/EEGGHHHHHHH>EEGGGGGGGGFFHHHGGGGHGHHHHGGGGG@CGGGCFHHBGGHG>GGFGFGEGFGGG/<<@CA@GGCGH<CFG;CEGH0;GHGG99BGGGGGGGGGGGF;;CA@@@@@B@@F@@FFFFF//;BBBFFF;BFFFFFFFF@;BFF/;;F-;A/FFFF/BFFFFFFBFFFFBFFFF/99:///;/;9FFFF/@@
@M05620:37:000000000-D9766:1:1101:11832:12790 1:N:0:71
ACCACACCTTCTACAATGAGCTGCGTGTGGCTCCCGAGGAGCACCCCGTGCTGCTGACCGAGGCCCCCCTGAACCCCAAGGCCAACCGCGAGAAGATGAACCCAGGTGAGTGGCCCGCTACCTCTTCTGGTGGCCGCCTCCCTCCTTCCTGGCCTCCCGGCGCTGCGCCCTTTCTCACTGGTTCTCTCTTCTGCCGTTTTCCGTAGGACTCTCTTCTCTGACCTGCGTCTCCTTTGGAACTCTGCAGGTTC
+
ABB?AAABFFFFGGGGGGGCGGGHGEAEHDGHEFGGGGGGGHHHHGGGEGGGHHHHHHHGGGGGGGGGGGGHHHHGGGGHEFHHHGF?GGGGGGHHFHGHHHGFCFHHDHHHGGHHGGG?DHHHHHHHHHHHGHHGGGGGHGHHGGGGGGFBFFGGGG?B-AB>BFBBFBBFFFFFFFFFFFFFFFFFFFFFFFFBDFFEFFAF.:.BFFFFFFFFFFFF/BFFF.@ABDFFFFFFFBBBFFF/F/;FFFB
@M05620:37:000000000-D9766:1:1101:22638:12796 1:N:0:71
GAGGCTGCTTTGGAAGAAACTCATAGATTACTGCAACAGTTCCCCCTGGACCTGGAAAAGTTTCTTGCCTGGCTTACAGAAGCTGAAACAACTGCCAATGATGCTACCCGTAAGGAAAGGCTCCTAGAAGACTCCAAGGGAGTAAAAGAGCTGATGAAACAATGGCAAGTAAGTCAGGCATTTCCGCTTTAGCACTCTTGTGGATCCAATTGAACAATTCTCAGCATTTGTACTTGTCACTGACAAGCCAG
+
AAAABACBFFFFGGGFFFFFGGHFFHFGHHHHHHHFHGHHGHEGHGCGHFHHHGHCGHHHGHHHHHFHHHHHFGGGHHGGHHHHGHHFHGGEFGFHFGHHFHGHGHHHHGDEGF@3F?GFEBGFFF4FFBGFDGHFHDFEHDDCGHHGG?GHHHFFBFHDGH22@2GCC1FDGFGGF0FFCGHH1EF<CFD1>=D<C=DG<C.<0C/DGHFGHHHHH0GCHHC;CFHHHHGHGGG0;0;09;0BBFFF.FF
@M05620:37:000000000-D9766:1:1101:20254:12797 1:N:0:71
ACCACACCTTCTACAATGAGCTGCGTGTGGCTCCCGAGGAGCACCCCGTGCTGCTGACCGAGGCCCCCCTGAACCCCAAGGCCAACCGCGAGAAGATGAGCATCCCAGGTGAGTGGCCCGCTACCTCTTCTGGTGGCCGCCTCCCTCCTTCCTGGCCTCCCGGAGCTGCGCCCTTTCTCACTGGTTCTCTCTTCTGCCGTTTTCCGTAGGACTCTCTTCTCTGACCTGAGTCTCCTTTGGAACTCTGCAGG
+
CCCCCCCCFFFFGGGGGGGGGGHHGGGFHGHHHGGGGGGGGHHHHGGGGGGGHHHHHHHGGGGGGGGGGGGHHHHGGGGHGHHHHGGGGGGGCGGHHFFHHHHHHHHHGHHBGH1?F0F@FGCFHHHHHHHHH=CFHH?DGGGHGHGGBFGGGGFGGGGCE.-;BCFFFDADFCFFFFF0;BFFFFFFFFFFFFFFFFF9DFE99.BADF0BFFFFFFFFFF9FFFFBFFFFFFF0B9090;BFFFBF0;.
@M05620:37:000000000-D9766:1:1101:20231:12803 1:N:0:71
ACCACACCTTCTACAATGAGCTGCGTGTGGCTCCCGAGGAGCACCCCGTGCTGCTGACCGAGGCCCCCCTGAACCCCAAGGCCAACCGCGAGAAGATGAGCATCCCAGGTGAGTGGCCCGCTACCTCTTCTGGTGGCCGCCTCCCTCCTTCCTGGCCTCCCGGAGCTGCGCCCTTTCTCACTGGTTCTCTCTTCTGCCGTTTTCCGTAGGACTCTCTTCTCTGACCTGAGTCTCCTTTGGAACTCTGCAGG
+
ABBABBBAFFFFGGGGGGCGGGHGGGGGHGHHHFFGCGGGGGHHHGGEAEGGHHHHHHFEEEGGGGGGGGEHGHHGGGGHGHHHHGGGGGCFGGHBFHEGHFHHHHHHGHHHGHGGGFFDGGGGHHHHHHHHGHGGHHCCDGDHCFFFGGGGGGGGGFFFC9A@DGGGGFFFFFFFFFFFFFFFFFFFFFFFFFFFFFFFFFFFF.FFBDFFFFFFFFFFFFFFFFF.9.9:FFFFFFFFB/;FFFBFFFF
@M05620:37:000000000-D9766:1:1101:11825:12811 1:N:0:71
ACCACACCTTCTACAATGAGCTGCGTGTGGCTCCCGAGGAGCACCCCGTGCTGCTGACCGAGGCCCCCCTGAACCCCAAGGCCAACCGCGAGAAGATGAACCCAGGTGAGTGGCCCGCTACCTCTTCTGGTGGCCGCCTCCCTCCTTCCTGGCCTCCCGGAGCTGCGCCCTTTCTCACTGGTTCTCTCTTCTGCCGTTTTCCGTAGGACTCTCTTCTCTGACCTGAGTCTCCTTTGGAACTCTGCAGGTTC
+
BBBBBBBBFFFFGGGGGGGGGGHHGEGEGEHFAFGEGGFGGHHHHGGGGGGGHHHHHHHGGGGGGEGGGGGHGHHGGGGHFHHHHGG@CFDGGGHHHHHHHHGGHGHHHHHHGGHHGGG-CHHHHHHHHFHHGHHGGGGGHGHHFGGGGGGGGGGGGGGG?DGGGGFFFFFFFFFFBFFFFFFFFFFFFFFFFFFFFFFFFFFFADFFFFFFFFFFFFFFFFFFFFFFFFFFFFFFFFFFFFFFFBFFFF/
@M05620:37:000000000-D9766:1:1101:19000:12823 1:N:0:71
ACCACACCTTCTACAATGAGCTGCGTGTGGCTCCCGAGGAGCACCCCGTGCTGCTGACCGAGGCCCCCCTGAACCCCAAGGCCAACCGCGAGAAGATGCCCACGTGAATGGCCCCCTACCTCTTCCGGTGGCCGCCTCCCTCCTTCCCCCTCCCGGCGCAGCGCCCCTTCTCCCTGGTTCTCTCTTCTGCCGTTTTCCGTCGGCCTCTCTTCTCCGCCCTACGTATCCTTTGGTACTCTTCCGGTTCTCGA
+
CCCCCCCBFFFFGGBGGGGGGGHHGGGGHGHHHFGGFFEFGHGHHGGGEGGGGHHFHHHGGGGGGGGGGGEFHHHGGE?HGHHHHGGGGGCCDGH2GHEHHF/>?=//=?FCGH@--.>FGH1F00<<<-ACG@DC.AHGHHGB9B//99AEDE.-;-;-;;;9@=-.:/;0BBB0.;99;:9:BFFF0;0@../A09.0.---;.99;9FFFF0.;.9-/;.;9FF0;0B0/.00:;00;0;--;;;0.0
@M05620:37:000000000-D9766:1:1101:10042:12824 1:N:0:71
ACCACACCTTCTACAATGAGCTGCGTGTGGCTCCCGAGGAGCACCCCGTGCTGCTGACCGAGGCCCCCCTGAACCCCAAGGCCAACCGCGAGAAGATGACCATCCCAGGTGACCGGCCCGCTATCTCTTCTGGGGGCCCCCTCCTTCCTTCCTGCCCTCCCGGCGCTCCGTCCTTTCTCTTTGGTTCTCTCTTCTGCCGCTTTCCGTAGGCCTCTCTTCCCTGACCTGACTCTCCTTTTGAACTCTGTCGG
+
DDDDDCBCFFFFGGGGGGGGGGHHGGGGHGHHHGGGGGGGGHHHHGGGGGGGHHHHHHHGGGGGGGGGGGGHHHHGGGGHGHHHHGGGGGGGGGHHHH22?G2=0=??A?F111<-<<C--<-.<<00=0000/:-:<-AC9ED/:C/C0FGG00<<:C.<.@->@-.<..<<A00:0000:0/<.0<BF000<B000---<BB090...0:BFFFFF:0<BBF//<///<0<0/<0000.0<00<:00<-
@M05620:37:000000000-D9766:1:1101:18985:12836 1:N:0:71
ACCACACCTTCTACAATGAGCTGCGTGTGGCTCCCGAGGAGCACCCCGTGCTGCTGACCGAGGCCCCCCTGAACCCCAAGGCCAACCGCGAGAAGATGCCCAGGTGAGTGGCCCGCTACCTCTTCTGGTGGCCGCCTCCCTCCTTCGGCCTCCCGGAGCTGCGCCCTTTCTCACTGGTTCTCTCTTCTGCCGTTTTCCGTAGGACTCTCTTCTCTGCCCTGCGTCTCCTTTGGAACTCTGCAGGTTCTAGA
+
DDDDDDDDFFFFGGGGGGGGGGHHGEGEGGHHHGGGGGGGGHGHHGGGGGGGHHGHHHHGGGGGGGGGGGGHGHHGGGGHGHHHHGGGGGGGGGHHHHGHHFFGGHHHGHGEGHGGC-AGGGFHGHFHGGGHGCCFAFHGHGGEHG.ABGDGGG.-9ADFGFB>FA-/::FF00:;/BFFFFBB:BFFFF:D.9BFBF.:.AAFFB/0:0BFFFFF0B:;..-:@A:FFF00/;:B0FB:F0F?;BBFB00
@M05620:37:000000000-D9766:1:1101:24463:12839 1:N:0:71
ACCACACCTTCTACAATGAGCTGCGTGTGGCTCCCGAGGAGCACCCCGTGCTGCTGACCGAGGCCCCCCTGAACCCCAAGGCCAACCGCGAGAAGATGCCCAGGTGAGTGGCCCGCTACCTCTTCTGGTGGCCGCCTCCCTCCTTCCTGGCCTCCCGGAGCTGCGCCCTTTCTCACTGGTTCTCTCTTCTGCCGTTTTCCGTAGGACTCTCTTCTCTGACCTGAGTCTCCTTTGGAACTCTGCAGGTTCTA
+
BCCCBACCFFFFGGGGGGGGGGHHGEGBFEEGFFGEGGGGEFEHHAFE1EEFFHHHGHHGGECEGGGGGGGHBGHGGGGHGHHHHGGFFGBDGGHGHHHHHHGGGGGF<FGAGHGGGGGHHHHHHHHHHHGHHGGGGGHGHHGHHGGGGGGGGGGGGG-ADGGGGGFFFFFFFFFFFFFFFFFFFFFFFFFFFFAFFFFFFBFDFFFFFFFFFFFFFFFFFFFFFFFBFFFFFFFFFFFFFFFFFFFFFF/
@M05620:37:000000000-D9766:1:1101:6446:12842 1:N:0:71
ACCACACCTTCTACAATGAGCTGCGTGTGGCTCCCGAGGAGCACCCCGTGCTGCTGACCGAGGCCCCCCTGAACCCCAAGGCCAACCGCGAGAAGATGAGCATCCCAGGTGAGTGGCCCGCTACCTCTTCTGGTGGCCGCCTCCCTCCTTCCTGGCCTCCCGGAGCTGCGCCCTTTCTCACTGGTTCTCTCTTCTGCCGTTTTCCGTAGGCCTCTCTTCTCTGACCTGAGTCTCCTTTGGAACTCTGCCGG
+
BBB3AABBFFFFGEGBAGGFGCHHGAABA2GH3FGEEGGGGHHHHGGGEAFGHHHFHHHG?EGGG1FEGGGEHFGGGGCHEEHHHGGCGGGCCGFF>F1GFFHH0/?</1??FGHGGGHGGGCGHFDDD0DFH<<AGH-;@DGHEGBGG0FFGFFFGGFGGA?-;BFFEB=DBBFFFFF/9BBB;FFFFFFFFFFFFFBDFFFF9.:.AD/;FFBFFFFB9/BBFFFFEFFFF/:/BB/;/99BFFFF/;;
@M05620:37:000000000-D9766:1:1101:12831:12908 1:N:0:71
ACCACACCTTCTACAATGAGCTGCGTGTGGCTCCCGAGGAGCACCCCGTGCTGCTGACCGAGGCCCCCCTGAACCCCAAGGCCAACCGCGAGAAGATGAGCATCCCAGGTGAGTGGCCCGCTACCTCTTCTGGTGGCCGCCTCCCTCCTTCCTGGCCTCCCGGAGCTGCGCCCTTTCTCACTGGTTCTCTCTTCTGCCGTTTTCCGTAGGACTCTCTTCTCTGACCTGAGTCTCCTTTGGAACTCTGCAGG
+
AAA1AAAAFFFDGFG1FFG1GFGHE0AEHFHG1FFFEEEGEHHHHGEGEEGGFGEFHHHGGGGGG>>EEGEGFBE?EGFH/FGHEF//><BC?CGGHFFHHFGHHHHHG?GGC?GAFGGGCGCCHFFH0=DFHGF..GCGG.ECEHGGGGGGGB9C?FFEEA:9?AF/9-;--@FFFFBFFFFBFFFFFF/9:9FBFF@BFFEFF?BAAA///:F/BB9/:B/9BBFFBFF/BFFFFFFFFFFBFB/BBFE
@M05620:37:000000000-D9766:1:1101:20252:12909 1:N:0:71
ACCACACCTTCTACAATGAGCTGCGTGTGGCTCCCGAGGAGCACCCCGTGCTGCTGACCGAGGCCCCCCTGAACCCCAAGGCCAACCGCGAGAAGATGCCCAGGTGAGTGGCCCGCTACCTCTTCTGGTGGCCGCCTCCCTCCTTCCTGGCCTCCCGGAGCTGCGCCCTTTCTCACTGGTTCTCTCTTCTGCCGTTTTCCGTAGGACTCTCTTCTCTGACCTGAGTCTCCTTTGGAACTCTGCAGGTTCTA
+
CCCDDDCDFFFFGGGGGGGGGGHHGGGFHGHHHGGGGGGGGHHHHGGGGGGGHHHHHHHGGGGGGGGGGGGHHHHGGGGHGHHHHGGGGGGGGGHHHHHHHHHGHHHHHHGGHHGGGGGHHHHHHHHHHHGHHGGGGGHGHHGHHGGGFGGGGGGGGGFGAGGGGGFFFFFFFFHFHHFFFFFHHFFHFFHHFFFFFFFFFFFFFFFFFFFFFFFFHFFFFFFFFFFFFFFFFFFFFFFFFFFFFFFFFFB
@M05620:37:000000000-D9766:1:1101:14614:12920 1:N:0:71
GAGGCTGCTTTGGAAGAAACTCATAGATTACTGCAACAGTTCCCCCTGGACCTGGAAAAGTTTCTTGCCTGGCTTACAGAAGCTGAAACAACTGCCAATGATGCTACCCGTAAGGAAAGGCTCCTAGAAGACTCCAAGGGAGTAAAAGAGCTGATGAAACAATGGCAAGTAAGTCAGGCATTTCCGCTTTAGCACTCTTGTGGATCCAATTGAACAATTCTCAGCATTTGTACTTGTAACTGACAAGCCAG
+
BABCCCFCFFFFGGGGGGGGGGHHHHHHHHHHHHCHHHHHHHHHHGGGHHHHHGHHHHFHGHHHHHHHHGHHHHHFHHHHHHHHHHHHHHHHHHHHEFHHHHHHHHHHHGGGGHHHHHHHHHHGHHHHHHHHHHHBCGEGEFGHGGHHGHHHHHHHHHHHHHHHHHHHGGHHHGHHHHHFHHHHHGGGGGHHGHHHHHHHHHGHHHHHHHHHGHHHEHHHHHHHHHH<FHFHGGGGFGGGGGGGGGGGGGG
@M05620:37:000000000-D9766:1:1101:10261:12926 1:N:0:71
ACCACACCTTCTACAATGAGCTGCGTGTGGCTCCCGAGGAGCACCCCGTGCTGCTGACCGAGGCCCCCCTGAACCCCAAGGCCAACCGCGAGAAGATGCCCAGGTGAGTGGCCCGCTACCTCTTCTGGTGGCCGCCTCCCTCCTTCCTGGCCTCCCGGAGCTGCGCCCTTTCTCACTGGTTCTCTCTTCTGCCGTTTTCCGTAGGACTCTCTTCTCTGACCTGAGTCTCCTTTGGAACTCTGCAGGTTCTA
+
CBBCCCCCFFFFGFGGGGGGGGHHGFGEHGHHHGGGGGGGGHHHHGGGGGGGHGFHHHHFGGGGGGGGGGGHGHHGGGGHGHHHHGGGGGGGGGHHHH22?=/?1FDHGHA/FGCDFC@HBGHGDHD0=G.<<-A@.ECEBH./;0/09/.;:CAF.:9ADFBBFGDF;/BBFFBFBB/9;9BFFFFF9F09;:9.BEFB.99AAFFFFFFF00BFF099F0FBFFBFFB90BB/0009;F900;AA0:F0
@M05620:37:000000000-D9766:1:1101:20227:12943 1:N:0:71
ACCACACCTTCTACAATGAGCTGCGTGTGGCTCCCGAGGAGCACCCCGTGCTGCTGACCGAGGCCCCCCTGAACCCCAAGGCCAACCGCGAGAAGATGCCCACGTGAGTGGCCCGCTACCTCTTCTGGTGGCCGCCTCCCTCCTTCCTGGCCTCCCGCAGCTGCGCCCTTTCTCACTGGTTCTCTCTTCTGCCGTTTTCCGTAGGACTCTCTTCTCTGACCTGAGTCTCCTTTGGAACTCTGCAGGTTCTA
+
CCCCCBCBFFFFGGGGGGGGGGHHGEGEFGHHHGGGGGGGGGHHHGGGEGGGFHFHHHGGGGGGGGCGGGFBGHHGGGGHGHHHGGGGFGGGGGHEHFHHHH//?GHGHHGGHH->C-ACGHHHHHFGHHGHHGGGGGHGHHGG0;FF9FGGEFGGG-:@AG/CDFFFFFFFFFFFFFFFFFFFFFFBFFFFFF.;FFFFF/;9.FFFFFFFFFFFFBFFBF/;FFFFF/9BFFF/BFFFF9BFFFFFFFF
@M05620:37:000000000-D9766:1:1101:6415:12986 1:N:0:71
ACCACACCTTCTACAATGAGCTGCGTGTGGCTCCCGAGGAGCACCCCGTGCTGCTGACCGAGGCCCCCCTGAACCCCAAGGCCAACCGCGAGAAGATGAGCATCCCAGGCGAGTGGCCCGCTACCTCTTCTGGTGGCCACCTCCCTACTTCCTGGCCTCCCGGAGCTGCGCCCTTTCTCCCTGGTTCTCTATTATGCCGTTTTCCGTAGGAATCTCTTCTCTGACCTGAGTCTCCTTTGGAACTCTGCAGG
+
BBBBBAABFFFFGGGGGGGGGBGFGAAEHGHHGGGGGGGGGHHHHGGGFEGGGGHHHHHGGGGGGEEGGGGFHHEGGGEHFEHHHFF/B?/@/<?G2FD?DFHH0?1FC/</AFC.F0.-<--=CDGFFHC0G0;.CH/;::CE.F0CB0;BFFFF.FAGED-9-;AFGA-9B>FFFF//;F/ABBF//B/BF9BBBFFFFFFFBDF?DF//:BB/9/;F/FB/BFFFFFF/9/;9BF/:FFFFF////B.
@M05620:37:000000000-D9766:1:1101:22176:12989 1:N:0:71
ACCACACCTTCTACAATGAGCTGCGTGTGGCTCCCGAGGAGCACCCCGTGCTGCTGACCGAGGCCCCCCTGAACCCCAAGGCCAACCGCGAGAAGATGAACCCAGGTGAGTGGCCCGCTACCTCTTCTGGTGGCCGCCTCCCTCCTTCCTGGCCTCCCGGAGCTGCGCCCTTTCTCACTGGTTCTCTCTTCTGCCGTTTTCCGTAGGACTCTCTTCTCTGACCTGAGTCTCCTTTGGAACTCTGCAGGTTC
+
BBABBBBBFFFFGGGGDGGGGGHGGEEAA2GGFGGDEGGGGHHHHGGGAEFFFHFHHHGGCGCGGDGGGGFFHGHGGGGHGGHHHGFEGGCCCGGHFHFBFGDGHGGH1?FGFEHHGCGGGHHBGHHHFFHH<.G@CFFDEGHHGGGFGGGGGGBFG?FG-?BGGGF-D-9FFFFFFFFFB/BFFFFFFFFFFFFFADFEFFFFFFFFFFFFFFFFFFFF/FFFF/;;FFFFFFFFFFFFFFFFFBFFFB/
@M05620:37:000000000-D9766:1:1101:8977:13010 1:N:0:71
GAGGCTGCTTTGGAAGAAACTAATAGCTTACGGCAACAGTTCCCCCTGGCACAGGAACAGTTTCTTGCCTGGCTTACAGAAGCTGAAACAACTGCCCATGATGCTACCCGTAAGGAAAGGCTCCTAGACGACTCCAAGGGAGTAAAAGAGCTGATGAAACAATGGCAAGTAAGTCAGGCATTTCCGCTTTAGCACTCTTGTGGATCCAATTGAACAATTCTCAGCATTTGTACTTGTAACTGACAAGCCAG
+
A1AAA>B?FF3FGG1A1B1BB113DF133A100AA0AGGFGHF1FE//BB0B0BFBF00ADDFGD1FDG11FH0C1B1BFGHFFG1FBGEFGEFHF/1BF1GGGHH1FFE/>?GHGBHAAGHAEGFHH1EECFGHHBG/CGAB0D2@GA<GHHBFHFGHH0CGHBCC1.>=1<>FH1CGAGHHF<EGFGG0DGHHFFCGHCHGHFHHHFHHE0:GEFFGGGGFGGGGGGGG0CFGGCFGGGGGGGBFEEGF
@M05620:37:000000000-D9766:1:1101:13133:13016 1:N:0:71
ACCACACCTTCTACAATGAGCTGCGTGTGGCTCCCGAGGAGCACCCCGTGCTGCTGACCGAGGCCCCCCTGAACCCCAAGGCCAACCGCGAGAAGATGAACCCAGGTGAGTGGCCCGCTACCTCTTCTGGTGGCCGCCTCCCTCCTTCCTGGCCTCCCGGAGCTGCGCCCTTTCTCACTGGTTCTCTCTTCTGCCGTTTTCCGTAGGACTCTCTTCTCTGACCTGAGTCTCCTTTGGAACTCTGCAGGTTC
+
DDEEEECDFFFFGGGGGGGGGGHHGGGGHGHHHGGGGGGGGHHHHGGGGGGGHHHHHHHGGGGGGGGGGGGHHHHGGGGHGHHHHGGGGGGGGGHHHHHHHHGGHGHHHHHHGGHHGGGGGHHHHHHHHHHHGHHGGGGGHGHHGGGGGGGGGGGGGGGGGGGGGGFFFFFFFFHHFFFFFFFFFFFFFHHFFFFFFFFFFFFFFFFFFFFFFFHHHFHFFFFFFFFFFHFFFFHFFFFFFFFFFFFFFFB
@M05620:37:000000000-D9766:1:1101:26328:13023 1:N:0:71
ACCACACCTTCTACAATGAGCTGCGTGTGGCTCCCGAGGAGCACCCCGTGCTGCTGACCGAGGCCCCCCTGAACCCCAAGGCCAACCGCGAGAAGATGCCCAGGTGGGTGGCCCCGCTCCCTCTTCGGTTGGCGCCTCCCCTCCTTCCTGCCCTCCCGGACCGCCCCCCTTTCTCCTGGTTTCCTCCTTCGCCGGTTTCCCGTGGGACTCCTTCCCTGGCCCGGGGCCTCCTTGGGAACTCTGAGGGTTCT
+
AAAAAAAAFF@1FEBAAABGBAAFG0AAFAGEHEGGGGGCGCHHAAEGGEEFD1GHHFFGGC?FGGGGGGGHGHHGGGGHGHHHHGGGGGGGGGHHHH1FH1/?11///?>0>G-----=.//<00.;..;-;-.=..;E./;.C0;/0C/;./;C.C--------;@-@F///////:/;-/////;//--;--;BF/B/---;----///;//-//--;--------;-;F/:-;/9//////;-;--/
@M05620:37:000000000-D9766:1:1101:12615:13034 1:N:0:71
ACCACACCCTTCTACAATGAGCTGCGTGTGGCTCCCGAGGAGCACCCCGTGCTGCTGACCGAGGCCCCCCTGAACCCCAAGGCCAACCGCGAGAAGATGAGCATCCCAGGTGAGTGGCCCGCTACCTCTTCTGGTGGCCGCCTCCCTCCTTCCTGGCCTCCCGGAGCTGCGCCCTTTCTCACTGGTTCTCTCTTCTGCCGTTTTCCGTAGGACTCTCTTCTCTGACCTGAGTCTCCTTTGGAACTCTGCAG
+
BBBBB@AABBFFGGFGDGGFGGHHHGEEBFEHHHGGGGGGGGHHHHGGGEEFFFHGHHHHGEEGGGGGGGGGHFHHGGGEGGHHGCFGGGGGGCGGCHHGHHGHHHHHHGGGHHHHGGHHGGCCGHHHHHHGHHHHGHHGGGGGHGGGGFFFGEGGGGGGGGGGG@GGFFBBFBBFFFFFFFFFFFFFFFFFFFFFFFFBDFFFFFFFFFFFFFFFFFFFFFFFFFFFFFFFFFFFFFFFEFFFFFFFBFF
@M05620:37:000000000-D9766:1:1101:28600:13040 1:N:0:71
ACCACACCTTCTACAATGAGCTGCGTGTGGCTCCCGAGGAGCACCCCGTGCTGCTGACCGAGGCCCCCCTGAACCCCAAGGCCAACCGCGAGAAGATGCCCAGGTGAGTCGCCCACTACCTCTTCTGGCGGCCGCCTCCCTCCTTCCTGGCCTCCAGGAGCCGCGCCCTTTCTCACTGGTTCTCTCTTCTGCCGTTTTCCGTAGGACTCTCTTCTATGACCTGAGTCTCCTTTAGAACTCTGCAGGTTCTA
+
BBBBBABBFFFFFGGFGGGGGGHHGGGGGGHHHGGGGGGGGHHHHGGGEGGGHHHHHHHGGGGGGGFGGGGHHHHGGGGHGHHHHGGGG/C<//?2F?22?2GE?11??1<>ED.>FGHHHHBFHHD<0-<C@-:DDDGG/99C90900/.9C.E/9/..A.---@BCFFF//9/BBFF::FFFFF/BFFFFFAD.9AB/.;AA.9/BFBFFFB//://;/9./;999//9FB/9;B/:9////B..///;
@M05620:37:000000000-D9766:1:1101:12382:13053 1:N:0:71
GAGGCTGCTTTGGAAGAAACTCATAGATTACTGCAACAGTTCCCCCTGGACCTGGAAAAGTTTCTTGCCTGGCTTACAGAAGCTGAAACAACTGCCAATGATGCTACCCGTAAGGAAAGGCTCCTAGAAGACTCCAAGGGAGTAAAAGAGCTGATGAAACAATGGCAAGTAAGTCAGGCATTTCCGCTTTAGCACTCTTGTGGATCCAATTGAACAATTCTCAGCATTTGTACTTGTAACTGACAAGCCAG
+
A3>AABFAFFFFGGGGGFGGGGGGHHHHHHGHHHGHHHGGGHHHHGCGGHHHHGFGHHBGBHFHHFGHHHHHHHHFHFHHHHHHHFHGHHEFGHGHHFFHHHHHHHHHHGGGGHHHGHHHHHHGHHHHHHHHHHHHHHFGHGFHHHHHGHFHGHHHHHHHGHHGGHHFFGHHHHHHGGHGHHHHHGGGGGHHHHHHHHHHHHGFHHHHHHHHHHHHHHHFGHEHGHHHFHFGGGGGGGGFGGGGGFFGEGG
@M05620:37:000000000-D9766:1:1101:22043:13059 1:N:0:71
ACCACACATTCTACAATGCGCTGCGTGTGGCTCCCGAGGAGCACCCCTTGCTGCTGACCGAGGCCCCCCTGAACCCCAAGGCCAACCGCGCGAAGATGAGCATCTCAGGTGCGTGGCACGCTACCTCTTCTGGTGGCCGCCTCCCTCCTTCCTGGCCTCCCGGCGCTGCGCCCTTTCTCCCTGGTTCTCTCTTCTGCCGTTTTCCGTAGGCCTCTCTTCTCTGACCTGAGTCTCCCCTTGCACTCTGCCGG
+
BBBBBBB3BBBDGGCGGGFEGGGGGEG2AEGFG2BE2E?EDHGHHGGBFFFHFHGHHHH0>0@FGGGGGGFHFHHGGGGHGHHHHGGGGGBDFGGCGHH??FD?1???F?F<D<EGG0>.<<ADHHDGH0;CG;;.CG-:ADGG9;FFGGGGGGFFGG;.;99@DFFCBCCDFFFFFFF/;;FEFFFF;/:FFFFFFFBADFF:/;;.9DFFFFF9BFFFFFF/B;9./.;FF/9/....;/;9BFF//;9
@M05620:37:000000000-D9766:1:1101:21454:13068 1:N:0:71
GAGGCTGCTTTGGAAGAAACTCATAGATTACTGCAACAGTTCCCCCTGGACCTGGAAAAGTTTCTTGCCTGGCTTACAGAAGCTGAAACAACTGCCAATGATGCTACCCGTAAGGAAAGGCTCCTAGAAGACTCCAAGGGAGTAAAAGAGCTGATGAAACAATGGCAAGTAAGTCAGGCATTTCCGCTTTAGCACTCTTGTGGATCCAATTGAACAATTCTCAGCATTTGTACTTGTAACTGACAAGCCAG
+
AAABBBFBFFFFGGGGGGGGGGHHGHHHHGHHHHHHGHHHHHHHHGGGFHHHHHHHHHHGGHHHHHHHHHHHHHHHHHHHHHHGHHHHHHHHHHHHHHHHHHHHHHHHHGGGGHHHHHHHHHHGHHHHHHHHHHHFFGFGHGGBFFHHAHHHHHHHGHHHEFGHHHHFFGHHHHHHHHHHHHHHHGGGGGHHHHHHHHHHHHGHGHHHHHHHHHHBHHHHHHHHGGHHHHHFGGGGFGGGGGGGGGFGGGG
@M05620:37:000000000-D9766:1:1101:12388:13073 1:N:0:71
GAGGCTGCTTTGGAAGAAACTCATAGATTACTGCAACAGTTCCCCCTGGACCTGGAAAAGTTTCTTGCCTGGCTTACAGAAGCTGAAACAACTGCCAATGATGCTACCCGTAAGGAAAGGCTCCTAGAAGACTCCAAGGGAGTAAAAGAGCTGATGAAACAATGGCAAGTAAGTCAGGCATTTCCGCTTTAGCACTCTTGTGGATCCACTTGAACAATTCTCAGCATTTGTACTTGTAACTGACAAGCCAG
+
3>AA>AFAFBDBGBBACBCGGGHHGFAGGFFCBD4BEFGHHDDBCEEEHFFGHHGBA3BC3AFDF5F5BFGFFHFEFHHFFGEFGB@BBFGGHGFHGHHFFHGHGHHGHFGEGG3BBCGFGGHGHHFBFB?FGBFGH3E/?EFFGH33?GHFHHH22@FGHHG2FHFGFFDFDFGGHC0?FGFFF.AAD.>FGGGGFHFFGB<DCCCH/;GHHGHHHHHGGGG0;CGGFHGFGGFFGFGFGBBFFGAE;FF
@M05620:37:000000000-D9766:1:1101:2618:13102 1:N:0:71
GAGGCTGCTTTGGAAGAAACTGACAAGCCAGGGACACAAGATCGGCAGCGCACACGTCTGAACTCCAGTCACGAATTCGTAGCTCGTATGCCGTCTGCTGCTTGAAAAAAAAACAAATCCCCTAGAAGATGCCCCGGGCGTCCACGAGCTGCTGAAACACTGGCACGATAGACTTGCATTTCCGCTTTAGACCTCTTGTGGATCCAACTGCCACCTTTTCCGCCTTTGTCCTTGTAACTGCGCAGCCCGGG
+
AAA>AAFBFFFFG4FGAGGFGFH4FDBFE44FAFFA2B2G2FFED22E?0A0A0BA1BFF5DFFD33BDF3@>11?1BFB21?FD?>1?B@BE/E0/3433?????D30////<//0@111?FFF11?111?10.-<<--<@:.0.---=::00000;9A90:9/0....;090;:;CCFFC0.;.AA/;////;B9B9/./99999/;/F/99..;/;//:;.;./BB/B/;;BF/99//:-9--9;@@9
@M05620:37:000000000-D9766:1:1101:5417:13104 1:N:0:71
ACCACACCTTCTACAATGAGCTGCGTGTGGCTCCCGAGGAGCACCCCGTGCTGCTGACCGAGGCCCCCCTGAACCCCAAGGCCAACCGCGAGAAGATGAACCCAGGTGAGTGGCCCGCTACCTCTTCTGGTGGCCGCCTCCCTCCTTCCTGGCCTCCCGGCGCTGCGCCCTTTCTCACTGGTTCTCTCTTCTGCCGTTTTCCGTAGGACTCTCTTCTCTGACCTGAGTCTCCTTTGGAACTCTGCAGGTTC
+
AAAAAAAACFFFGGGD3F1BGFHHGAEA00BFEFFA0EEGCHHHHGGGCEFGFHGFHHHEEGGGGGGGGGGFHFHGGGCHFCHHHGA<CGCCCGHHBHFHHHGGHGHGFGDGGGHCGGGCCHDGGHGGHHFCCHHGGG?EHGHHCFBFGBFFGFGGEGGG-A@@?B;@B@?FFFFFFFFFFFFFBFFFFFFFFFB@ABFFFFBFABFFBFFBFFFFFFFF/B:FF/;:B;FFFFFFFFFFFFFFF;BFFF/
@M05620:37:000000000-D9766:1:1101:12446:13122 1:N:0:71
GAGGCTGCTTTGGAAGAAACTCATAGATTACTGCAACAGTTCCCCCTGGACCTGGAAAAGTTTCTTGCCTGGCTTACAGAAGCTGAAACAACTGCCAATGATGCTACCCGTAAGGAAAGGCTCCTAGAAGACTCCAAGGGAGTAAAAGAGCTGATGAAACAATGGCAAGTAAGTCAGGCATTTCCGCTTTAGCACTCTTGTGGATCCAATTGAACAATTCTCAGCATTTGTACTTGTAACTGACAAGCCAG
+
BBBCCCFCFFFFGGGGGGGGGGHHHHHHHHHHHHHHGHHGHHHHHGGGHHHHHHHHGHHHGHHHHHHHHGHHHHHHHHHHHHHHHHGHHHHHHHHHHHHHHHHHHHHHHGGEGHHHHHHHHHHGHHHHHHHHHHHHHHGGHGFHHHHHGHGHHHHHHHHHHHHHHHHHG?GHHGHHHHHHHHHHHGGGGGHHHFGGHFHHHHGHHHHHHHHHHHHHHHHFHHGHHHGHHHFHGGGGGGGGGGGGGGGGEGG
@M05620:37:000000000-D9766:1:1101:9347:13136 1:N:0:71
GAGGCTGCTTTGGAAGAAACTGACAAGCCAGGGACAAAAGGTCGGCAGCGCACACGTCTGAACTCCAGTCACGAATTCGTAGCTCGAATGCCGTCTTCTGCTTGAAAAAAAAAGAATACTAGAAGACACAAATTTAGTAAAAGAGCGGATTAAACAATTGCAATAAAGAAAGGAATAAACACATGAGCACTATAAAGTATCAACTTGAAAAAAGCGCATCATGTTCACTTGAAACTTCCAAAACCTTCACA
+
AABBBAFBFFFFGBEGGGGGG5FGH5BB2FGAEGGGFEGH2FFEE22AAAEEA0AA1B2FF53FGEEGGHH3B11?BGFBG1CGFE/BBFGHE//?FE44?FBG0FFGGDGDG/?0111<11FF?GH000/<11=11<1111>F00---<<0=000.0000000000;0;::.//0000;099000900.009;00090990090;0;:;0.-9..;9.99//////;/9//9B/;//;/;/...////99
@M05620:37:000000000-D9766:1:1101:8242:13138 1:N:0:71
ACCACACCTTCTACAATGAGCTGCGTGTGGCTCCCGAGGAGCACCCCGTGCTGCTGACCGAGGCCCCCCTGAACCCCAAGGCCAACCGCGAGAAGACGAACCCAGGTGAGTGGCCCGCTACCTCTTCTGGTGGCCGCCTCCCTCCTTCCTGGCCTCCCGGAGCTGCGCCCTTTCTCACTGGTTCTCTCTTCTGCCGTTTTCCGTAGGACTCTCTTCTCTGCCCTGAGTCTCCTTTGGAACTCTGCAGGTTC
+
AAA1>AAAFFFFGGGGAGB1F1GHG00BA0BF1BF0AEEEFHHHHGGGF/EGHHG1FHGG/EGGG/FGGGF0B1FEGG/F//?FHG//>>//<C0C0?//<CCGHGHH1G1<FGHFGGG?CHGHHHH0GH:CCHHGGGBCGGGGGGBFG0CBF.CGEEBG-A@FFB@@-=-BFFFFFEFBFFFFEFFFFFFFFFF@BBFFFFBF;BBFFFFFFFFFFFFF/BEFF-;/;;FFBFFFF/BFFFFFF9BFFF/
@M05620:37:000000000-D9766:1:1101:23881:13149 1:N:0:71
ACCACACCTTCTACAATGAGCTGCGTGTGGCTCCCGAGGAGCACCCCGTGCTGCTGACCGAGGCCCCCCTGAACCCCAAGGCCAACCGCGAGAAGATGAACCCAGGTGAGTGGCCCGCTACCTCTTCTGGTGGCCGCCTCCCTCCTTCCTGGCCTCCCGGAGCTGCGCCCTTTCTCACTGGTTCTCTCTTCTGCCGTTTTCCGCAGGACTCTCTTCTCTGACCTGCGTCTCCTTTGGAACTCTGCAGGTTC
+
AA>AA1>AFF@D3G113BG11ABFEAEE00BGFFG00AE/AA/FFEGGEEFFDFGHHHHGEGEEFEEEEGGHHFGGGGGGFGHEACF/CCC@/CG1GDD>?/C//FG<1??F/?FGG>AC-<DHFHHFH0=F.CCCGGGGHG/CCGFBFFFFAFGFGEE@-AGFGG<-A@?FFEFFFFBFFFBFFFEBFFFFFFF@ABFFFFF-;@@FFFFFFF/9FFFFFFFBF-;A@A-BBBF/99BFFFFFFF/A-FB
@M05620:37:000000000-D9766:1:1101:8248:13155 1:N:0:71
ACCACACCTTCTACAATGAGCTGCGTGTGGCTCCCGAGGAGCACCCCGTGCTGCTGACCGAGGCCCCCCTGAACCCCAAGGCCAACCGCGAGAAGATGAACCCAGGTGAGTGGCCCGCTACCTCTTCTGGTGGCCGCCTCCCTCCTTCCTGGCCTCCCGGAGCTGCGCCCTTTCTCACTGGTTCTCTCTTCTGCCGTTTTCCGTAGGACTCTCTTCTCTGACCTGAGTCTCCTTTGGAACTCTGCAGGTTC
+
CCCCCCCCFFFFFGGGGGGGGGHHGGGFHGHGHGGGGGGGGHGHHGGGGGGGHHHHGHHGGGGGGGGGGGGHGHHGGGGHGHHHHGGGGGFGGGHHHHHHGHGGHGHHHHHHFEHECCD<D/00GDF0D<0<AH.-A-.CGE:GDG0FF0;/CA0FGGG?D-:F0;-CD-;F00:F000;/B090;09B0B00BB>DFFAFF?9ADBF09/0:FFFFF00:FFFFBB:00B0;F0B/BF0:90909FFF00
@M05620:37:000000000-D9766:1:1101:20016:13167 1:N:0:71
GAGGCTGCTTTGGAAGAAACTCATAGATTACTGCAACAGTTCCCCCTGGACCTGGAAAAGTTTCTTGCCTGGCTTACAGAAGCTGAAACAACTGCCAATGATGCTACCCGTAAGGAACGGCTCCTAGAAGACTCCCAGGGAGTCCAAGAGCTGATGACACAATGGCAAGTAAGTCAGGCATTTCCGCTTTAGCACTCTTGTGGATCCAATTGAACCATTCTCAGCATTTGTACTTGTAACTGACAAGCCAG
+
BABBBBFAFFFFGGGGGGEGGGHHHHHHHHHHHHHFGGHHHHHHHGGGHHHHHHHHHHHGBHHHHHHHHHHHHHHHHHHHHHHHHHHHHHHHHHHHHHHHHHHGHHHHGDEEFFBHC0?EE/EE33BF33B?3B3/22?/FB<223@<0@222222@2@FG/?DBHH1F1?FD1FGGGG.FGGFHGG.C<D00<GGHHHBD<.;C;GG00CGGHH.;GGFHG0CCFGFFBFFGGGGGG00CFFBFG...FF
@M05620:37:000000000-D9766:1:1101:20032:13189 1:N:0:71
GAGGCTGCTTTGGAAGAACCTCATAGATTACTGAAACAGTTCCCCCTTGACCTGGAAAAGTTTCTTGCCTGGCTTACAGAAGCTGAAACACCTGCCAATGATGCTACCCGTAAGGAAAGGCTCCTAGAAGACTCCAAGGGAGTAAAAGAGCTGATGAAACAATGGCAAGTAAGTCAGGCATTTCCGCTTTAGCACTCTTGTGGATACAATTGAAAAATTCTCAGCATGTGTACTTGTAACTGACAAGCCAG
+
A?AAAAF3BDBDGBBFFGBGGGHHHHHDFEFFH54B3BFGHGFGHGEBBEBFGGFGB32ABDFGHHGBBFFGHHHBBFGGHHAFHEEGFGBFHHHFFHHHFH@FGHHGHEGEEG3FGFHHHEHFF?BBFBBGFFG?FFFFGFCFBHGGEB?FGGHFFDD<GA@<<FFGG1F?G?@GF???FFDFHCDCAF1=><<<CDDHHHGFG0CGHFHGHF00;;CCGF0;;GG0<CGGFFFCFBFGF9B/CF.C.CF
@M05620:37:000000000-D9766:1:1101:20618:13194 1:N:0:71
ACCACACCTTCTACAATGAGCTGCGTGTGGCTCCCGAGGAGCACCCCGTGCTGCTGACCGAGGCCCCCCTGAACCCCAAGGCCAACCGCGAGAAGATGCCCAGGTGAGTGGCCCGCTACCTCTTCTGGTGGCCGCCTCCCTCCTTCCTGGCCTCCCGGAGCTGCGCCCTTTCTCACTGGTTCTCTCTTCTGCCGTTTTCCGTAGGACTCTCTTCTCTGACCTGAGTCTCCTTTGGAACTCTGCAGGTTCTA
+
CCCCCCCCFFFFGGGGGGBGGGHHGEGBFFHGHGGFEGGGGHGHHGGGGGGGGHGHHHHGGGGGGGGGGGGHGHHGGGGHGGHHHGGGGGBFGGHHHHHHHHHGHHHHHHGGHHGGGGGHHHHHHHHHHHGHHGGGGGHGHHGHHGGGGGGGGGGGGG-ADGGGGGFFFFFFFFFFFFFFFFFFFFFFFFFFFFFFFFFFFFFFFFFFFFFFFFFFFFBFFFFFFFFFFFFFFFFFFFFFFFFFFFFFFFF
@M05620:37:000000000-D9766:1:1101:20784:13199 1:N:0:71
GAGGCTGCTTTGGAAGAACCTGACAAGCCAGGGACAAAAGATCGGAATAGCACACGTCTTAACTCCAGTCACGAATTCGTATCTCGTATGCCGTCTTCTGCTTGAAAAAAAAACACACTCCCTCTTCTTTCGGCCAACTCCCTAATTCCTTGCCTCCAGGAACTGCGACCTTTCTCCCTGATTCTCTCTTCTGCCGCTATCATTACGACTCTCTTATCTGCCCTGAGTCTCCTTTGTACCTCTGCCTCTTC
+
BBABBAF3BFFFCFGFCGFEGFGFGF4BFGFHE2FEFHFGFGBAEEB23BBFFA10BFH1DFGHHH33DF35E?1BBGF3B3BG4BBAGFFF?E>F?GFGFGH30GG30>/<@//B//22?<@22222222//>?///?11?C101=111111111.0//.<<00<.--:.00=;CFCC0/;0:00:09000009--:-990900;;.99.900/////9//./.;;9B9//9//;///://99://////
@M05620:37:000000000-D9766:1:1101:8634:13215 1:N:0:71
ACCACACCTTCTACAATGAGCTGCGTGTGGCTCCCGAGGAGCACCCCGTGCTGCTGACCGAGGCCCCCCTGAACCCCAAGGCCAACCGCGAGAAGATGAACATACCAGATGAGCGCCCCACCTCCTCTTGTGGTGGCCTCCTCCCTCCTTCCTGTCCCCCAGGCGCGGCGCCCTTCATCCGTTGTTCTCTCTTCTGCCGTTTTCAGTACTCCTCTCTTCTATGACATGCGTCTCTTGCACTCCTCTGTCGG
+
CCCCCCCCFFFFGGGGGGGGGGHHGGGFHGHHHGGGGGGGGHHHHGGGGGGGHHHHHHHGGGGGGGGGGGGHHHHGGGGHGHHHHGGGGGGGGGHHHHH2GF2?10?F0=?1?1//-<<.C..<CGHHH0DGG/.;CG0GA/:CGHFD/CF9C00=C0:.-9..;A--;--;--;/0090.;0.;.000;FF0F0F00-A:/:0;B0;00;009BFF0000:0000000.;@D/9:00000//090;0;.-
@M05620:37:000000000-D9766:1:1101:25120:13247 1:N:0:71
GAGGCTGCTTTGGAAGAACCTCATAAATGAGTGACACAGGACCCCCGGGCCCGGGAACCGTTTCTTGCCTGGCTGACAGAAGCTGCAACCCCTGCACATGCTGCTACCAGTCCGCACAGGCTCCTCGACGACTCCCCGTGCGTCACAGCGCTGCTGCACCCCTGGCACGTCCTTCAGGCCTTTCCGCTTTCGCCCTCTTGTGGATCCAATTGACCACTTCTCAGCCTGTGTCCTTGAAACTGCCAAGCCAG
+
AAAAAAF>BDFFGGFFGGBAG0B1D31B3D1DBABABB0000A0B///A/AF//A>>BFE?ECF@1B1G1D>BB/BFGHH1B1BB>G1B0>/>//0111BCBGB1FGH1BB11?/>>C0??00FG0?/<C<ACGHFCG<CA-CC<<00.:AE?:CG0/;;:-.:EG/0;F...=CFBFB.;FFGGGGFBFBBF9-;EFFFFBBFFFF/9BB/9/;/-;FFFF/;F/;-;/BBFFFE/;9BFF/FF/;-99;
@M05620:37:000000000-D9766:1:1101:25106:13258 1:N:0:71
GCGGCTGCTTTGGAAGAAACTCATAGATTACTGCAACAGTTCCCCCTGGACCTGGAAAAGTTTCTTGCCTGGCTTACAGAAGCTGAAACAACTGCCAATGATGCTACCCGTAAGGAAAGGCTCCTAGAAGACTCCAAGGGAGTAAAAGAGCTGATGAAACAATGGCAAGTAAGTCAGGCATTTCCGCTTTAGCACTCTTGTGGATCCAATTGAACAATTCTCAGCATTTGTACTTGTAACTGACAAGCCAG
+
A3>AB3AAFFFD4FGFABGFGG4GDFGHHFGHHHDDGGGBFHHHHGGGHFHHHGHEHD2BFFHHGHDHHHHHHHGGHHHHHHHBGFHHHHF13BDGHFFGGGHFHGHCEEFGEHGEGFHFHHHGB3GDGH?FGHH33?C//?<012BD/FGGHHF>G1GH<?GBGHF1FG<1G1@FDCBCGFHH1<.E.E0DHBHGHDDGGGDGBCG:CG0C:CGBCH0:CGF0/;;C0CCFGFF0C0;CBGGGGG.CAFC
@M05620:37:000000000-D9766:1:1101:5376:13262 1:N:0:71
ACCACACCTTCTACAATGAGCTGCGTGTGGCTCCCGAGGAGCACCCCGTGCTTCTGACCGAGGCCCCCCTGAACCCCAAGGCCAACCGCGAGAAGCTGAGCATCCCAGGAGAGGGGCCCGCTACCTCCTCTGGGGGCCCCCTCCCTCCTTCCTGCCCTCCCGACGCTGCCCCCTTTCTCACTCGTTCTCTCTTCTGCCGTCTTCCGTAGCCCTCTCTTCTCTTACCTGAGTCTCCTCTTGTAATCTGCAGG
+
>11>A11AFFFDAGG131BEBE110EEG00BGFFF00/A//B/FGG?EA/EA111DFGEF>>/>/?/>EGGC1B/?EGE/??F?/?EEG/C@//?1111?GHB<0/11//////.-<---<--<=GH.CGC00/---;-9--.999/./00/0;/../.9-----;AB--;;-@-//;FF/9/-;A--;/;FF//;F9-;-;E//A/;--/9--;9//;//;///;/B/-;/F///-;/B/;/////;B/A
@M05620:37:000000000-D9766:1:1101:7558:13271 1:N:0:71
ACCACACCTTCTACAATGAGCTGCGTGTGGCTCCCGAGGAGCACCCCGTGCTGCTGACCGAGGCCCCCCTGAACCCCAAGGCCAACCGCGAGAAGATGAACCCAGGTGAGTGGCCCGCTACCTCTTCTGGTGGCCGCCTCCCTCCTTCCTGGCCTCCCGGAGCTGCGCCCTTTCTCACTGGTTCTCTCTTCTGCCGTTTTCCGTAGGACTCTCTTCTCTGACCTGAGTCTCCTTTGGAACTCTGCAGGTTC
+
BBABB4AAFFFFBGGGGGGGGGHFEEGGFGGFFFGG?EG2AGAGHGGGEGGGBFGGGHHG@E?EGEEGGGGH3FFEGGFHGFHH/FGGGCGGCAHFDDFD?GGGHGFGHHHHGGGHGCGGGHFGFDDGHHGBFHHGCCDDHEHHGGFFFBFGGFGGGGFGGBGG/F99DB;FFFFF/BFFFFFFBBFFFFFFFFFB.9BEFFABADDFFFFBFFFFFFFFFFFFFBF9F/FFBFFBB/;FFFFFFFFFAB/
@M05620:37:000000000-D9766:1:1101:23010:13271 1:N:0:71
ACCACACCTTCTACAATGAGCTGCGTGTGGCTCCCGAGGAGCACCCCGTGCTGCTGACCGAGGCCCCCCTGAACCCCAAGGCCAACCGCGCGAAGATGCCCAGGTGAGTGGCCCGCTACCTCTTCTGGTGGCCGCCTCCCTCCTTCCTGGCCTCCCGGAGCTGCGCCCTTTCTCACTGGTTCTCTCTTCTGCCGTTTTCCGTAGGACTCTCTTCTCTGACCTGAGTCTCCTTTGGAACTCTGGTTCTAGAT
+
CCCCCCCAFFFFGGGGGG5BGGHHGFGBEEHHHAFEDFGGGHHHHGGAEEGGHHHHHHHAEGGGGGGGGGGHHHHGGGGHGHHHHGGGGG/>CGGGHHHHHHHGHHHHHHGGHHGGGGGHHHHHHHHHHHGGHGGGGGHGGGGGGGGGGGGGGGGGGGCFGGFFFFFFFFFFFFFFFFFFFFFFFFFFFFFFFFFFFFFFFFFFFEFFFFFFFFFFFFFFFFFFFFFFFFFFFFFFFFFFFFFFF0;0;BB
@M05620:37:000000000-D9766:1:1101:14490:13283 1:N:0:71
ACCACACCTTCTACAATGAGCTGCGTGTGGCTCCCGAGGAGCACCCCGTGCTGCTGACCGAGGCCCCCCTGAACCCCAAGGCCAACCGCGAGAAGATGCCCAGGTGAGTGGCCCGCTACCTCTTCTGGTGGCCGCCTCCCTCCTTCCTGGCCTCCCGGAGCTGCGCCCTTTCTCACTGGTTCTCTCTTCTGCCGTTTTCCGTAGGACTCTCTTCTCTGACCTGAGTCTCCTTTGGAACTCTGCAGGTTCTA
+
CCCCCCCCFFFFGGGGGGGGGGHHGGGEHGHHHGGGGGGGGHHHHGGGGGGGHHHHHHHGGGGGGGGGGGGHHHGGGGGHGHHHHGGGGGGGGGHHHHHHHHHGHHHHHHGGHHGGGGGHHHHHHHHHHHGHHGGGGGHGHHGHHGGGGGGGGGGGGGGGGGGGGGFFFFFFFFFFFFFFFFFFFFFFFFFFFFFFFFFFFFFFFFFFFFFFFFFFFFFFFFFFFFFFFFFFFFFFFFFFFFFFFFFFFFF
@M05620:37:000000000-D9766:1:1101:7826:13295 1:N:0:71
GAGGCTGCTTTGGAAGAAACTCATAGATTACTGCAACAGTTCCCCCTGGACCTGGAAAAGTTTCTTGCCTGGCTTACAGAAGCTGAAACAACTGCCAATGATGCTACCCGTAAGGAAAGGCTCCTAGAAGACTCCAAGGGAGTAAAAGAGCTGATGAAACAATGGCAAGTAAGTCAGGCATTTCCGCTTTAGCACTCTTGTGGATCCAATTGAACAATTCTCAGCATTTGTACTTGTAACTGACAAGCCAG
+
>AAAAAFBFFFFGBFGEGGGGGFGHFGFH5FFGGH4GFHHHHHHHGGGHGHGHHHHFFHHHHHHGHHGGGHFGHHFHFFHHHGHHGFGFGFGHHHHFHHHGH4GGHHGHEFEFHGHHBGHH?FE3BBBFFCGHEHCGEFEHG<FGHDGFB2B<GBF2@FGFE@FGGFFF1??G1?GH?FGCHHGHD.><FD11<D<<<GDD<?0<C/<CGGGHGHGBCG<C0BGCHHH;C;;F;C0;;99BFFFFGA;A/C
@M05620:37:000000000-D9766:1:1101:5645:13296 1:N:0:71
GAGGCTGCTTTGGAAGAAACTGATAAACCAGGGACACAAGATCGGCAGCACACACATCTGTACTCTAGCCACGATTTCGAAGCTCGAACACCGGCTACTGCTTGTACAAAATACTACCCGTAAGGAAAGGCTCCTAGAAGACTCCAAGGGAGTAAAAGAGCTGATGAAACAATGGCAAGTAAGTCAGGCATTTCCGCTTTAGCACTCTTGTGGATCCAATTGAACCATTCTCAGCCTTTGTACTTGTAACT
+
AAAAAAFAFFFFGFGGGGGGF1B3D31B0B00BFCCFG0E01FC///A/0B00///111D222212111A10/////BB/B/FH1//B0/BE?/>//0BGGG>10B2B11B111BF>0F??BEHHEFHFAFFGGHHHFHHFFGBB??GCCHCCHEGHD<<0FGF10D0DGH.GGBGHHC==;GFHFGEFEGGHC0.;.;CFB09;BCC0CBB90CFFB0;FG00;.900CBFGFF/;/BBFFFFFBF/;BB
@M05620:37:000000000-D9766:1:1101:7811:13308 1:N:0:71
GAGGCTGCTTTGGAAGAAACTCATAGATTACTGCAACAGTTCCCCCTGGACCTGGAAAAGTTTCTTGCCTGGCTTACAGAAGCTGAAACAACTGCCAATGATGCTACCCGTAAGGAAAGGCTCCTAGACGACTCCAAGGGAGTAAAAGAGCTGATGAAACAATGGCAAGTACGTCAGGCATTTCCGCTTTAGCACTCTTGTGGATCCAATTGAACAATTCTCAGCATTTGTACTTGTAACTGACAAGCCAG
+
>1A1AAFAFFFFGBFGGGGGGGHHGGGGHGGHFG1GGGGGHHHHHGGGHHHHHHGFG1EGBFHHHEGHHHHFGBGGHHHHGFGHHF1BFGHHHHHHHHHHGHHHHHHHHGGEEHHG0FFGHHHGHHHB1EEEGGHHGH/?GFGFHD>GGHHHH1FHBGFH0GHHHHC1<?11?FGGGHHEHHHHHGGGGG0GHHHHHHHHHHGHHHHHFHHHCFHHEHHHGGGGGFGGGGG0FGGGFGGGGGFGGGFGEGG
@M05620:37:000000000-D9766:1:1101:18721:13314 1:N:0:71
ACCACACCTTCTACAATGAGCTGCGTGTGGCTCCCGAGGAGCACCCCGTGCTGCTGACCGAGGCCCCACTGAACCCCAAGGCCAACCGCGAGAAGATGAACCCAGGTGAGTGGCCCGCTACCTCTTCTGGTGGCCGCCTCCCTCCTTCCTGGCCTCCCGGAGCTGCGCCCTTTCTCACTGGTTCTCTCTTCTGCCGTTTTCCGTAGGACTCTCTTCTCTGACCTGAGTCTCCTTTGGAACTCTGCAGGTTC
+
ABABBAABFFFFFGGFGGGGFFGFEFGGHEHHHGFEEEECGHHHHGFGEAECFEGHHHHGGGGGFGEGGHHHHHEEGGGGGGHCEFGGGGFGCAGGB?GHHHGGHGHGHFHHGGEHGDDGGHFHHFFHHHHC?G<-A@FGHGFFACBHFFCHFGGGGEDB-;@FGGA?EGAFFFFFFFFFFFFFFFFFFFFFFFFFDFFFFFFFFFDFFFFFFFFFFFFFBFFFF/FFFFFFFFFFFFFFFFFFFBFFFF/
@M05620:37:000000000-D9766:1:1101:9541:13348 1:N:0:71
ACCACACCTTCTACAATGAGCTGCGTGTGGCTCCCGAGGAGCACCCCGTGCTGCTGACCGAGGCCCCCCTGAACCCCAAGGCCAACCGCGAGAAGATGAGCATCCCAGGTGAGTGGCCCGCTACCTCTTATGGTGGCCGCCTCCCTCCTTCCTGGCCTCCCGGAGCTGCGCCCTTTCTCACTGGTTCTCTCTTCTGCCGTTTTCCGTAGGACTCTCTTCTCTGACCTGAGTCTCCTTTGGAACTCTGCAGG
+
BBB?ABBBFFFFGGGGGGGDGGHHGFGGH?GH3FFFGGGGGHHHHGGGGGGGHHHHHHHGGGGGGGGGGGGHHFHGGGGH/?GHEFG/CG@CGGHHEHHHHHHHHHHHGGHHHHHGGHHGGGCGHHHHH0=GFDGGHGGGCDFHGHGGFGGFGGGGGFGGGGB?BGGFGBB?BBFBFFFFBFFFFFFFFFFFFFFBFFBDFFFFFAFFFFFFFFFFFFFFBFFBFFFFFFFFBFFFFFFFFFFFFF/BFF.
@M05620:37:000000000-D9766:1:1101:15168:13379 1:N:0:71
GAGGCTGCTTTGGAAGAAACTGACAAGCCAGGGACAAAAGATCGGAAGAGCACACGTCTGAACTCCAGTCACGAATTCGTATCTCGTATGCCGTCTTCTGCTTGAAAAAAAAAAAAGAATCCAGCGAAAGAATCTGGGAGTTGGGGAGGAGTGAGGAGTCGGGGAAAGACAGGACTAACCGACGAGGGTCCTGGTAAATGATGGGGTGAGGAGGGGATCTTTGTCTCCTACCAGTCCCCCTGTCTGTCCTT
+
AABBBAFBFFFFGGGFAGGGGGFGHGGHG4FHGFGAGFHHGHHHGGGGCHHHHHHGHHHGGFHHHFFHHHHHGC11B@F?F?FFGG1EGHHHG?EHEHHHFHHHFFHHGGGEF</B//0211?10///-.>0111110<.<CDG-<EC-;C/:00.:://-----.9.9/9/..;//9/9--------./:9///:/;//;/9/9..-.../.9--.../;9/;9//9//9./;;/9/;.@A//////9//
@M05620:37:000000000-D9766:1:1101:4928:13382 1:N:0:71
GAGGCTGCTTTGGAAGAAACTCATAGATTACTGCAACAGTTCCCCCTGGACCTGGAAAAGTTTCTTGCCTGGCTTACAGAAGCTGAAACACCTGCCAATGTTGCTACCCGTAAGGCCAGGCTCCTAGACGACTCAAAGGGAGTAAAGGAGCTGATGCACCCATGGAAAGAACGTCAGGCATTTCAGCTTTCGCACTCTTGTGGATCCAATTGACCCATTCTAAGCATTTGTACTTGTAACTGACAAGCCAG
+
>>>>AAFAFFFFGGFGCG4BGGAGGHHBD5FBFBF4CGHHHHHHHGGAH2GFBGHHGHFCGHHHHHHHHGGGHHGFHGFGGHHHHHHGGG1BGGGB3@FH4BB434BEGEG/1133??C//00/3F43B//>A<11B1F//<?0FG2@@/?F1F111@1?/<0FG1DGH0FFA<FG.>FGGFHHHHEB0==EDA@-:CH0;0;:G0::0<:GF09/;BFBB0;0/0BCFGFFF009C00;0909C;9.;CF
@M05620:37:000000000-D9766:1:1101:14582:13384 1:N:0:71
ACCACACCTTCTACAATGAGCTGCGTGTGGCTCCCGAGGAGCACCCCGTGCTGCTGACCGAGGCCCCCCTGAACCCCAAGGCCAACCGCGAGAAGATGAACCCAGGTGAGTGGCCCGCTACCTCTTCTGGTGGCCGCCTCCCTCCTTCCTGGCCTCCCGGAGCTGCGCCCTTTCTCACTGGTTCTCTCTTCTGCCGTTTTCCGTAGGACTCTCTTCTCTGACCTGAGTCTCCTTTGGAACTCTGCAGGTTC
+
BBBBBABBFFFFGGGGGGFGGGHHGGGGHGHHHGGGGGGGGHHHHGGGGGGGHGHGHHHGGGGGGGGGGGGGHHHGGGGHGHHHHGGGGGGGGGHHHHHHHHGGHGHHHHHHGGHHGGGGGHHHHHHHHHHHGHHGGGGGHGHHGGGGGGGGGGGGGGGGGGGGGGFFFFFFFFFFFFFFFFFFFFFFFFFFFFFFDFFFFFFFFFFFFFFFFFFFFFFFFFFFFFFFFFFFFFFFFFFFFFFFFFFFFFB
@M05620:37:000000000-D9766:1:1101:17931:13389 1:N:0:71
ACCACACCTTCTACAATGAGCTGCGTGTGGCTCCCGAGGAGCACCCCGTGCTGCTGACCGAGGCCCCCCTGAACCCCAAGGCCAACCGCGAGAAGATGCCCAGGTGAGTGGCCCGCTACCTCTTCTGGTGGCCGCCTCCCTCCTTCCTGGCCTCCCGGAGCTGCGCCCTTTCTCACTGGTTCTCTCTTCTGCCGTTTTCCGTAGGACTCTCTTCTCTGACCTGAGTCTCCTTTGGAACTCTGCAGGTTCTA
+
ABCCDDCCFFFFGGGGGGGGGGHHGGGGHGHHHGGGGGGGGHHHHGGGFGGGHHHGHHHGGGGGGGGGGGGHFHHGGGGHGHHHHGGGGGGGGGHHHH2GHFHFFHFHGHEEFHFGG?CGHHHHFHGBDHFGHGGGDEEGFHDCCBB:0/FGBF?F.<@GGFBBDGFF-BFBFFFFFB/BFFFFFFFFFFFBF-<AFFFB9<B.A0FFFFFFB0BFF<BBFBBBB:BFFFFBF0<BB0FFFFBB0BFBFF0
@M05620:37:000000000-D9766:1:1101:15171:13397 1:N:0:71
GAGGCTGCTTTGGAAGAAACTGACAAGCCAGGGACACAAGATCGGAAGAGCACACGTCTGAACTCCAGTCACGAATTCGTATCTCGTATGCCGTCTTCTGCTTGAAAAAAAAAAAAACCAAAAAAAATAATAATATAATAAAAACAGACTTAACAACCCCCACACAAAGATAAGAGGGAATGAATAACCAAAAACTCGGAGCACACCACACGGAACGAAGAGCCGCATGGTACGATTTCGTCCTCTACACG
+
A?ABAAFAFFDDGA5BEG4FGGHBFE4BBFFBE2BA2BFHHGAAE2ABABBBFBEEGBCF5BBFBB3FFA3BE>>BGFG?FGBFDBBECBBFEEEHFGHHGG33BGDFHG@EG?B/////////---.00=0000000000000..//./0000:0....--..;...//000000.9../000;900//....;/9...-;...:.....---.-........9--...///...../...../////..
@M05620:37:000000000-D9766:1:1101:16334:13407 1:N:0:71
ACCACACCTTCTACAATGAGCTGCGTGTGGCTCCCGAGGAGCACCCCGTGCTGCTGACCGAGGCCCCCCTGAACCCCAAGGCCAACCGCGAGAAGATGAACCCAGGTGAGTGGCCCGCTACCTCTTCTGGTGGCCGCCTCCCTCCTTCCTGGCCTCCCGGAGCTGCGCCCTTTCTCACTGGTTCTCTCTTCTGCCGTTTTCCGTAGGACTCTCTTCTCTGACCTGAGTCTCCTTTGGAACTCTGCAGGTTC
+
BBAAAABBFFFFGGGFDGGGGGHGGFEEA2GGAFFEEGGGGHHHHGGGDEGGHHGFHHGG?GGGGEGGGEFBGCHGGFEHEEHHHGEEGGGCCDHHGHED1GDFHGHF1F<FGGHGGGGCGHHFHHHFHHHHDHHGCGDGHGHFDFFFGFGFGFGFAED@@BBFFF?BAB?FFFFFFFFFFFFFFFFFFFFFFFFBDFFFFFFFF.AFFFFFFFFFFFFB/BFFF/BFFFFFFFFFFBFFFFFFFFFFFFB
@M05620:37:000000000-D9766:1:1101:6253:13433 1:N:0:71
ACCACACCTTCTACAATGAGCTGCGTGTGGCTCCCGAGGAGCACCCCGTGCTGCTGACCGAGGCCCCCCTGAACCCCAAGGCCAACCGCGAGAAGATGAGCATCCCAGGTGAGTGGCCCGCTACCTCTTCTGGTGGCCGCCTCCCTCCTTCCTGGCCTCCCGGCGCTGCGCCCTTTCTCACTGGTTCTCTCTTCTGCCGTTTTCCGTAGGCCTCTCTTCTCTGACCTGAGTCTCCTTTGGAACTCTGCAGG
+
BBBABBBBFFFFGGGGGGGFGGHHGGGEGFFHHGGGGGGGGHHHHGGGGGGGHHHHHHHGGGGGGGGGGGGHHHHGGGGHGHHHHGGGGGDGGGHHHHHGHHHHFHHHGGH1F?GEECGCCD-CGHHHHHHFGDGACH-ACGGHGHGGGGGGGGBFGGGGGAA-ABA-ABDFFFFFFFF;FF/9FBFFFFFFFFFFFFBADFFFFFF.../;FFFFFFFBFFFFFFFFBBFFFFFFEF//9BFFFFFF/;?
@M05620:37:000000000-D9766:1:1101:16055:13441 1:N:0:71
ACCACACCTTCTACAATGAGCTGCGTGTGGCTCCCGAGGAGCACCCCGTGCTGCTGACCGAGGCCCCCCTGAACCCCAAGGCCAACCGCGAGAAGATGAACCCAGGTGAGTGGCCCGCTACCTCTTCTGGTGGCCGCCTCCCTCCTTCCTGGCCTCCCGGAGCTGCGCCCTTTCTCACTGGTTCTCTCTTCTGCCGTTTTCCGTAGGACTCTCTTCTCTGACCTGAGTCTCCTTTGGAACTCTGCAGGTTC
+
CDDCDCCCFFFFGGGGGGGGGGHHGGGEGGHHHGGGGGGGGHHHHGGGGGGGHHHHHHHGGGGGGGGGGGGHHHHGGGGHGHHHHGGGGGGGGGHHHHHHHHGGHGHHFHHHGGHHGGGGGHHHHHHHHHHHGHHGGGGGHGHHGGGGGGGGGGGGGGGG?DGGGGFFFFFFFFHFFFFFFFFFFFHFFFFFFFFFFFFFFFFFFFFFFFFFFFHHFFFFFFFFFFFFFFFFFFFFFFFFFFFFFFFAFF:
@M05620:37:000000000-D9766:1:1101:10888:13443 1:N:0:71
GAGGCTGCTTTGGAAGAAACTCATAGATTACTGCAACAGTTCCCCCTGGACCTGGAAAAGTTTCTTGCCTGGCTTACAGAAGCTGAAACAACTGCCAATGATGCTACCCGTAAGGAAAGGCTCCTAGAAGACTCCAAGGGAGTAAAAGAGCTGATGAAACAATGGCAAGTAAGTCAGGCATTTCCGCTTTAGCACTCTTGTGGATCCAATTGAACAATTCTCAGCATTTGTACTTGTAACTGACAAGCCAG
+
?AB@CBFCFFFFGGGGGGGGGGHHGHGHHHHHHHHGFHHHHHHHHGGGHHHHHHHFHHHHGHHHHHHHHHHHHHHHHHHHHHHHHHHHHHHHHHHHHHHHGGB4FEGFFGGGDHGFH3FFHEGFHGFGFFFHF?GFHHGEHF<GHGFHFFGGEHHHFHHHHEFGHHHHG<F1G@GHHHGGFHHGHGGEGFD=GHGCGHHHGF?DGHHDFHHHHGHHHGH0GGHFGHHHFF;CFFG0F0BFFGBBFFAEFBC
@M05620:37:000000000-D9766:1:1101:11893:13446 1:N:0:71
ACCACACCTTCTACAATGAGCTGCGTGTGGCTCCCGAGGAGCACCCCGTGCTGCTGACCGAGGCCCCCCTGAACCCCAAGGCCAACCGCGAGAAGATGAGCATCCCAGGTGAGTGGCCCGCTACCTCTTCTGGTGGCCGCCTCCCTCCTTCCTGGCCTCCCGGAGCTGCGCCCTTTCTCACTGGTTCTCTCTTCTGCCGTTTTCCGTAGGACTCTCTTCTCTGACCTGAGTCTCCTTTGGAACTCTGCAGG
+
BBBABBBBFFFFGGGGGGG5GDGHGAEEHGHH3FGGGGGGGHHHHGGGGGGGHGHHHHHGGGGGGEGGGGGGHHHGGGGHEGHHHGGCGGGGGGFHGHFGFHHHHHHHGFGGGHHGGHHGGGGGHHHHHHHHHHHGHHCGCDGHGHGGGGGGGGGGGGGGGGGDFGGFGFFFFFFFFFFFFFFFFFFFFFFFFFFFFFFDFFFFFFFFFFFFFFFFFFFFFFFFFFFFFFFFFFFFFFFFFFFFFFFFFFE
@M05620:37:000000000-D9766:1:1101:19689:13453 1:N:0:71
ACCACACCTTCTACAATGAGCTGCGTGTGGCTCCCGAGGAGCACCCCGTGCTGCTGACCGAGGCCCCCCTGAACCCCAAGGCCAACCGCGAGAAGATGCCCAGGTGAGTGGCCCGCTACCTCTTCTGGTGGCCGCCTCCCTCCTTCCTGGCCTCCCGGAGCTCCGCCCTTTCTCACTGGTTCTCTCTTCTGCCGTTTTCCGTAGGACTCTCTTCTCTGACCTGAGTCTCCTTTGGAACTCTGCAGGTTCTA
+
CCCCCCCAFFFFGGGGGGAFGGHHGEGBFFHHHFFGDGGGGHGHHGGEEFGGGHGHHHHEFEGGGGGGGGGHHHHGGGGHGHHHHGGGGG/BGGHGHHHHHHHGHHHHHHGGHHGGGFGHHHHHHHHHHHGHHGGGGGHGHHGHGGGGGGGGGGGGGG-ADGGGGGFFFFFFFFFFFFFFFFFFFFFFFFFFFFFFFFFFFFFFFFFFFFFFFFFFFFFFFFFFFFFFFFFFFFFFFFFFFFFFFFFFFFF
@M05620:37:000000000-D9766:1:1101:2287:13462 1:N:0:71
GAGGCTGCTTTGGAAGAAACTCATAGATTACTGCAACAGTTCCCCCTGGACCTGGAAAAGTTTCTTGCCTGGCTTACAGAAGCTGAAACAACTGCCAATGATGTTACCCGTAAGGACAGGCTCCTAGACGACTCCAAGGGAGTAAAAGAGCTGATGAAACAATGGCAAGTACGTCAGGCATTTCCGCTTTAGCACTCTTGTGGATCCAATTGAACAATTCTCAGCATTTGTACTTGTAACTGACAAGCCAG
+
AAAAA1>AFFFFFGF11FGFGGFFHH1F31FGEDGAGGHFFHHGHGGGG0FF0GGB1ABFFHFHHGHHHHHAHFHHHFFGHFHHBGGFHBEA10BFGFGHDDGHHHHFHGFGA0GH0FFEGFFFFHHFFECEGEHGHH/C<CEFB>GGGBGGGHGHGGGD0FGH1FF1/1?<CFHGGGFGHHHHHGF.EG0<=DFGGD=GCGCGFHFHHHHE00<;/CGFFFFFFCFGGEB9CBF0;0CFFGGGGF9EFGG
@M05620:37:000000000-D9766:1:1101:13060:13487 1:N:0:71
GAGGCTGCTTTGGAAGAAACTCATAGATTACTGCAACAGTTCCCCCTGGACCTGGAAAAGTTTCTTGCCTGGCTTACAGAAGCTGAAACAACTGCCAATGATGCTACCCGTAAGGAAAGGCTCCTAGAAGACTCCAAGGGAGTAAAAGAGCTGATGAAACAATGGCAAGTAAGTCAGGCATTTCCGCTTTAGCACTCTTGTGGATCCAATTGAACAATTCTCAGCATTTGTACTTGTAACTGACAAGCCAG
+
AABBBAFBFFFFGGGGGGGGGGHHHHHFEHHHHHHHEHHGHHHFHGGGHHHHHHHGHFGGGHHHHHHHHGHHFGHHHGHHHHHHHHHHHHHHHHHHHHHHHHHHHHHHHGGEGHHHHGHHGHHGHGHHHHHHHHHGHHGGHGGFGFGHGHHHHGHHHHHHHHHHHHHHGDHGHFHHHHHHHHHGHGGGGGHGHFGGHHHHGHGHHGGHHFHHHHHHHHHHHHGHHHGFHHHHGGGGGGGFGGGGGGFEFGG
@M05620:37:000000000-D9766:1:1101:23183:13500 1:N:0:71
ACCACACCTTCTACAATGAGCTGCGTGTGGCTCCCGAGGAGCACCCCGTGCTGCTGACCGAGGCCCCCCTGAACCCCAAGGCCAACCGCGAGAAGATGCCCAGGTGAGTGGCCCGCTACCTCTTCTGGTGGCCGCCTCCCTCCTTCCTGGCCTCCCGGAGCTGCGCCCTTTCTCACTGGTTCTCTCTTCTGCCGTTTTCCGTAGGACTCTCTTCTCTGACCTGAGTCTCCTTTGGAACTCTGCAGGTTCTA
+
AAA1AAAAFFFFGDGGFG1ABAGCEAABA0GH1FFEAEGGGHHHHGGEEEGGHHHBHHHEEGGGG/EEGGGFH1FFGG/G//FGHG//BC//<C0CDGFGHHGGHHHHHHGGHF->CGGHHHGHHHGGHHCHHGGGGGHGHGGGHGFGF/AGGFGGBA;AAFGG@@F@-FBFFFFFFFFFFFFFEFFFFFFFF@FFFFFFFFFFFFFFFFFFFFFFFFFFFFFFFFF9BFFFFFFFFFFFFFFFFFFFFFB
@M05620:37:000000000-D9766:1:1101:16894:13504 1:N:0:71
ACCACACCTTCTACAATGAGCTGCGTGTGGCTCCCGAGGAGCACCCCGTGCTGCTGACCGAGGCCCCCCTGAACCCCAAGGCCAACCGCGAGAAGATGAACCCAGGTGAGTGGCCCGCTACCTCTTCTGGTGGCCGCCTCCCTCCTTCCTGGCCTCCCGGAGCTGCGCCCTTTCTCACTGGTTCTCTCTTCTGCCGTTTTCCGTAGGACTCTCTTCTCTGACCTGAGTCTCCTTTGGAACTCTGCAGGTTC
+
EEEDEDEDFFFFGGGGGGGGGGHHGGGGHGHHHGGGGGGGGHHHHGGGFGGGHHHHHHHGGGGGGGGGGGGHHHHGGGGHGHHHHGGGGGGGGGHHHHHHHHGEHGHF=GGHGGHGCCF-DHHHHFGHHHHHGHHGGGGGHGHHGGGGGGGGGGGGGGGG--<FFFAFFFFFFFFFBFFFFFFFFFFFFFFFFFFFFFFFHFDBFFFFFFFFFF1BFFFF1FBFB/BBB:FFFFFFFFFFFFFFF<FFFF0
@M05620:37:000000000-D9766:1:1101:20561:13509 1:N:0:71
GAGGCTGCTTTGGAAGAAACTCATAGATTACTGCAACAGTTCCCCCTGGACCTGGAAAAGTTTCTTGCCTGGCTTACAGAAGCTGAAACAACTGCCAATGATCCTACCCGTAAGCAACGGCTCCTAGAAGACTCCAAGGGAGTAAAAGAGCTGATGAAACAATGGCAAGTAAGTCAGGCATTTCCGCTTTAGCACTCTTGTGGCTCCAATTGAACAATTCTCAGCATTTGTACTTTTAACTGACAAGCCAG
+
AAABBBFACFFFGGDEAGFGGGHHHHHHHHHHHHCDGHGHHHGHHGGFHGGGHHHFF3FGBHHHHHHGGFFGFGHEFGGGHHGHHFFFGFAEGHHHHHHHGH4FFGF1FEGEEG3BF0EEEEGGGFBFGGHHHHGFHGGAGGCGHEHGGF<FFFHFHGFHE/<<?FGFFGH<G@FHH<GEHGHGHDDGGE<==<D<CDGGHHD.:<CGFGHCGBGHGG0CGHC0BFGG;0;;BCC0;;FFFGBFFGAE.BF
@M05620:37:000000000-D9766:1:1101:13145:13512 1:N:0:71
ACCACACCTTCTACAATGAGCTGCGTGTGGCTCCCGAGGAGCACCCCGTGCTGCTGACCGAGGCCCCCCTGAACCCCAAGGCCAACCGCGAGAAGATGAACCCAGGTGCGTGGCCCGCTCCCTCTTCTGGTGGCCGCCTCCCTCCTTCCTGGCCTCCCGGCGCTGCGCCCTATCTCACTGCTTCTCTCTTCTGCCGTTTTCCGTAGGCCTCTCTTCTCTGACCTGCGTCTCCTTTGGACCTCTGCAGGTTC
+
BBBBBBBBFFFFGF5FGGGGGGHHGFGGGGHGHGGGGGEGGHHHHGGGEGGGHFGHHHHGGGGGGGGGGGGHHHHGGGGHGHHHHGGGGGGGGGHHHGGHHFCC<C?B1//?<><G-AA@DGHFHHGH00=:C.G:ACCEEFFFCB0;FGE9C.C.AEGG-9@99.-9D99.99///9;B/;//FFFFF/BF/9F>DFF.9B.;.:./;BFFFFFBBFFF/BBBF.-ABFF/9/;F;//;9FFFF/B?AB/
@M05620:37:000000000-D9766:1:1101:13171:13513 1:N:0:71
ACCACACCTTCTACAATGAGCTGCGTGTGGCTCCCGAGGAGCACCCCGTGCTGCTGACCGAGGCCCCCCTGAACCCCAAGGCCAACCGCGAGAAGATGAACCCAGGTGAGTGGCCCGCTACCTCTTCTGGTGGCCGCCTCCCTCCTTCCTGGCCTCCCGGAGCTGCGCCCTTTCTCACTGGTTCTCTCTTCTGCCGTTTTCCGTAGGACTCTCTTCTCTGACCTGAGTCTCCTTTGGAACTCTGCAGGTTC
+
BCBCCCDDFFFFGGGGGGGGGGHHGEGFHGHHHGGGGGGGGHHHHGGGFGGGHHHHHHHGGGFGGGGGGGGHHHHGGGGHGHHHHGGGGGGGGGHHHHHFFHGGHGHHHHHHGGHHGGGGGHHHHHHHHHHHGHHGGGGGHGHHGGGGGGGGGGGGGGGGGGGGGGFFFFFFFFHHHHFFFFFHFFFFFFFHFFFFFFFFHFFFFFFFFFFFFFHHHFFFFFFFFFFBFFFFFFFFFFFFFFFFFFFFFF0
@M05620:37:000000000-D9766:1:1101:9587:13518 1:N:0:71
GAGGCTGCTTTGGAAGAAACTCATAGATTACTGCAACAGTTCCCCCTGGACCTGGAAAAGTTTCTTGCCTGGCTTACAGAAGCTGAAACAACTGCCAATGATGCTACCCGTAAGGAAAGGCTCCTAGAAGACTCCAAGGGAGTAAAAGAGCTGATGAAACAATGGCAAGTAAGTCAGGCATTTCCGCTTTAGCACTCTTGTGGATCCAATTGAACAATTCTCAGCATTTGTACTTGTAACTGACAAGCCAG
+
AA1AAA1AFFDFFGGGCGGGGGGBFHGGHHHHFHHGHGHHHHHHHGGGHGHHFGHHHHFGFHFHHGFHHHHHHGFEHHHHHHHHFHHHHFHHHGFGBCGHHHHHHHHHHGGEGHHHHHHHHHHGHHGHDFGGHHHHHHGFHGEHHHHHGFHHHFHHHHHHHHHHHGHFFFGHHHHHHBGHHHHHGGGGGGHHHHHHFHHHHHCHHHHHHHHGHHHHHHHHFFFHHGHHGHHFGGGG0FGGGGGGGGGGFGG
@M05620:37:000000000-D9766:1:1101:22416:13520 1:N:0:71
ACCACACCTTCTACAATGAGCTGCGTGTGGCTCCCGAGGAGCACCCCGTGCTGCTGACCGAGGCCCCCCTGAACCCCAAGGCCAACCGCGAGAAGATGCCCAGGTGAGTGGCCCCCTACCTCTTCTGGTGGCCGCCTCCCTCCTTCCTGGCCTCCCGGAGCTGCGCCCTTTCTCACTGGTTCTCTCTTTTGCCGTTTTCCGTACGACTCTCTTCTCTGACCTGAGTCCCCTTTGGAACTCTGCAGGTTCTA
+
AAAAA?AAFFFFFFGGGF1FFGHGGGGGHCFHHGGGGGGECGHHHGGAEAEF1FHFHHHGGGCEGGGGGGGGGHHGGGGHGHHHHGGEGC<CGGHHHHFHHF/FF1D0?1FFHH-><.>GGHFHH10DGF?CH--CGGHFHHGHHEHHGFGGGFGGBG--A./;9AG@@FFFFFFFFFFFBFFFFFFF//;BF@FFFFFFFFF-;-;BBFFFFF//9/;FFFF/-;9/:A-FF/BBFFFFFFFFFF-BFF;
@M05620:37:000000000-D9766:1:1101:16895:13522 1:N:0:71
ACCACACCTTCTACAATGAGCTGCGTGTGGCTCCCGAGGAGCACCCCGTGCTGCTGACCGAGGCCCCCCTGAACCCCAAGGCCAACCGCGAGAAGATGAACCCAGGTGAGTGGCCCGCTACCTCTTCTGGTGGCCGCCTCCCTCCTTCCTGGCCTCCCGGAGCTGCGCCCTTTCTCACTGGTTCTCTCTTCTGCCGTTTTCCGTAGGACTCTCTTCTCTGACCTGAGTCTCCTTTGGAACTCTGCAGGTTC
+
?AABBAAAFFFFGGFFDGGGGCFHCE?EE?GHHGGG2EEEDHCHHGGEAFGG5DGHHHHGGGCGGGCGGGGBGHHGGGGGGFHHHGG?DGGGGGH2GFFHFGCF??FGGFGGEAFFCGGCACGGHHHH=<GEFGHGGGGGEEHHGFGGGGFGGGGGGGDDB-?FFGFDFFFFFFFFFFFF.;BFFFFFFFEF/FFFADFABB;;A9?FFFFFFFFFFFFFFFFFBFFFFFFFFFFFFFBFFFFFFF/A9BB
@M05620:37:000000000-D9766:1:1101:14029:13532 1:N:0:71
GAGGCTGCTTTGGAAGAAACTCATAGATTACTGCAACAGTTCCCCCTGGACCTGGAAAAGTTTCTTGCCTGGCTTACAGAAGCTGAAACAACTGCCAATGATGCTACCCGTAAGGAAAGGCTCCTAGAAGACTCCAAGGGAGTAAAAGAGCTGATGAAACAATGGCAAGTAAGTCAGGCATTTCCGCTTTAGCACTCTTGTGGATCCAATTGAACAATTCTCAGCATTTGTACTTGTAACTGACAAGCCAG
+
BAABBBFBFFFFGGGGGFGGGGHHHHHHHHHGHHHHHHHHHHHHHGGGHHHHHHHFGHHHGHHHHHHGHHHHHHHGHHHHHHHHHHHHHHHHGHGHHHHHHHHHHGHHHGFGGEGHHHHHHHHGFHGGHHHHHHHHHHGGHGFHHHHHGHGHHHHHHHHHHHHHHHHHGGHHHHHHHHGHHHGHHGGGGGHGHGHHHHHHHHFHFHHHEGHHHFGHHHHHHHHHHHHHHHHHGGGGGGFGGGGGGGFGGGG
@M05620:37:000000000-D9766:1:1101:5329:13549 1:N:0:71
ACCACACCTTCTACAATGAGCTGCGTGTGGCTCCCGAGGAGCACCCCGTGCTGCTGACCGAGGCCCCCCTGAACCCCAAGGCCAACCGCGAGAAGATGCACACAGGTGAGGCGCCCGCTACCTCTTCTGGGGCCCGCCTCCCTCCTTCCTGCCCTCCCGGAGCTGCGCCCTTTCTCACGTGTTCTCTCTTCTGCCTTTTTCCGTAGGACTCTCTTCTCTGCCCTGAGTCTCCTTGGACACTCTGCAGTTTC
+
BCCCCCCBFFFFGGGGGGFGGGHHGFGEHGHFHGGGGGGGGHHHHGGGGGGGHHHHHHHGGGGGGGGGGGGHGHHGGGGHGHHHHGGGGGCFGGHHHHE2F20?0??F1G0/->AC@----<D00=000;/-.-;--;.C9C//./00;000.;0C99.A-;B.FF-D.-@/;FFF00.../;BFFF0BF000;90;F00/9:;:..9BFFF09BFF0B00;:BF/9FB000;;00009;BF0000900;0
@M05620:37:000000000-D9766:1:1101:5322:13566 1:N:0:71
ACCACACCTTCTACAATGCGCTGCGTGCGGCTCCCGAGGAGCACCCCGTGCTGCTGACCGAGGCCCCCCTGAACCCCAAGGCCAACCGCGCGAAGATGAACCCAGGTGCGTGGCCCGCTCCCTCTTCTGGTGGCCGCCTCCCTCCTTCCTGGCCTCCCGGCGCTGCGCCCTTTCTCACTGGTTCTCTCTTCTGCCGTTTTCCGTAGGACTCTCTTCTCTGCCCTGAGTCTCCTTTGGAACTCTGCAGGTTC
+
AAABBBBAFFFFFFGGGG4AEEEEEAE22EEAECFF10AAEEEFFEGA>BBFFHFHFHF/>>EEFEGEGE/F3GHEEEGFGHHHHGGGFD/>ADGCHHHHHH.<FFHF0<CGCA<CCC@?FGHECC;;FCFBDGG:?DFGGGFF.;CF9;F/;FFFF.;BADABFFFFFFDFFFFF/;BFFFFFFFF/;BFFFF;;;DFFFBDB;;D/BF9BFFFEFBFF/;9;A99/;9BFFFFFFFFFF/BFF;BFFF/
@M05620:37:000000000-D9766:1:1101:15792:13608 1:N:0:71
GAGGCTGCTTTGGAAGAAACTCATAGATTACTGCAACAGTTCCCCCTGGACCTGGAAAAGTTTCTTGCCTGGCTTACAGAAGCTGAAACAACTGCCAATGATGCTACCCGTAAGGAAAGGCTCCTAGAAGACTCCAAGGGAGTAAAAGAGCTGATGAAACAATGGCAAGTAAGTCAGGCATTTCCGCTTTAGCACTCTTGTGGATCCAATTGAACAATTCTCAGCATTTGTACTTGTAACTGACAAGCCAG
+
AABCCBFCFFFFGGGGGGGGGGHHGHHHHHHHHHGHHCFFGHHHHGGGHHHHHHHHHHFGGHHHHHHHHHHHHHHFHHHHHHHHHHHHHHGHHHHHFHHHHHHHHHHHHGGGGHHHHHHGHHHGHHHHHHHHHHHF3FFGFFGFD?GHFHHHHHHHHHHHHHHHHHHHGGHGHHHHHHHEHHHHHGGGGGHHHHHHHHHHHHGHHHHHHHHHHHHHBHHHHHHHHGHHHHHHGGGGGGGGGGGGGGGGGGG
@M05620:37:000000000-D9766:1:1101:15010:13625 1:N:0:71
GAGGCTGCTTTGGAAGAAACTCATAGATTACTGCAACAGTTCCCCCTGGACCTGGAAAAGTTTCTTGCCTGGCTTACAGAAGCTGAAACAACTGCCAATGATGCTACCCGTAAGGAAAGGCTCCTAGAAGACTCCAAGGGAGTAAAAGAGCTGATGAAACAATGGCAAGTAAGTCAGGCATTTCCGCTTTAGCACTCTTGTGGATCCAATTGAACAATTCTCAGCATTTGTACTTGTAACTGACAAGCCAG
+
BBBBBAFAFFDFGGFFFGGGGGHHGHHHGHHHHHHHFHHHHHGHHGGGEHHHHHGGGFHHGGHHHHHHHHHHHHHHHHHHHHHHHHHHHHHHGHHHHHHHHHHHHHHHHGGGGHHHHHHHHHHGHHHHHHHHHHHHHHGGEGDGHHHHGHHHHHHHHGHHFGHHHHHHGFHHHGHHHGHHHHGHHFGGGGFHHFGGHHHHHHGGGHHHHHHHHHGHHHHHHHGHHHFGHHHHGGGGFBFFGGGGGGFGEGG
@M05620:37:000000000-D9766:1:1101:15073:13626 1:N:0:71
ACCACACCTTCTACAATGAGCTGCGTGTGGCTCCCGAGGAGCACCCCGTGCTGCTGACCGAGGCCCCCCTGAACCCCAAGGCCAACCGCGAGAAGATGAGCATCCCAGGTGAGTGGCCCGCTACCTCTTCTGGTGGCCGCCTCCCTCCTTCCTGGCCTCCCGGAGCTGCGCCCTTTCTCACTGGTTCTCTCTTCTGCCGTTTTCCGTAGGACTCTCTTCTCTGACCTGAGTCTCCTTTGGAACTCTGCAGG
+
CCCCDDCDFFFFGGGGGGGGGGHHGGGEHGHHHGGGGGGGGHHHHGGGEGGGHHHHHHHGGGGGGGGGGGGHHHHGGGGHGHHHHGGGGGGGGGHHHHHHHHH2F/CHF=?1FHEAFGHGGGGGHHHHGHGHFHHDGA-ADGGHEHGGBFGGFGGFF9CEEG--::FBFFFFFFBFFFFBFFFFFFFFFFFFFFFFFFFDDFFFB.B.9A00BFFFFBBB09BBBFFFF/0;BBFFFFFFFFFFFFB9:9.
@M05620:37:000000000-D9766:1:1101:16297:13660 1:N:0:71
GAGGCTGCTTTGGAAGAAACTGACAAGCCAGGGACAAAAGATCGGAAGAGCACACGTCTGAACTCCAGTCACGAATTCGTATCTCGTATGCCGTCTTCTGCTTGAAAAAAAAAAAACACCTCCTCATGTTTTCACCCCCCTCCATTCCTACCCTCCTCCACTCCACCCTTTCACCCCTTTTTCTTCCTGCTCCCTTTTCCCTCCCTACCTCCTCCTGTCACATGTGCATCTTTTTCCCTCTGCCAGCTTCC
+
>1>>AACAFFDFGGGCEGGGAB1F1EGGFGFHEGGAG0BF01FFEFFF0BGFGHHGBGHGHFHGHHHFFGFHGF?FFGGGFCGDBGFEFGHGE/EGGHHHHHHHB1FGFEEE///<//0?00/0?1<?1110@11>0----<./<0<0D00..0;.///;:0/://;C./0;009.-.;0;0:000900//00./0000;0;----/--/;:--/-////;/9//////////////9/--/////-9;//
@M05620:37:000000000-D9766:1:1101:20235:13690 1:N:0:71
ACCACACCTTCTACAATGCGCTGCGTGTGGCTCCCGAGGAGCACCCCGTGCTGCTGACCGAGGCCCCCCTGAACCCCAAGGCCAACCGCGCGAAGATGCCCAGGTGAGTGGCCCGCTACCTCTTCTGGTGGCCGCCTCCCTCCTTCCTGGCCTCCCGGAGCTGCGCCCTTTCTCACTGGTTCTCTCTTCTGCCGTTTTCCGTAGGACTCTCTTCTCTGACCTGAGTCTCCTTTGGAACTCTGCAGGTTCTA
+
BBBBBAA>CFFFGGGGGG4EFGGGGGGEGGGHHFFFFGGEGHHHHGG0EFGGHHHHHHH>EEEGGGGGGGGHHHHGGGGHGHHHHGGGGG/CGGGGHHHHHHHGHHHHHHGGHHGGGCGHHHHHHHHHHHGHHGGGGGGGGGGGGGGGGGGGGGGGGGAFFFFFFFFFFFFFFFFFFFFFFFFFFFFFFFFFFFFFFFFFFFFFFBFFFFFFFFFFFFFFFFFFFFF/;BFFFFFFFFFFFFFFFFFFFF9
@M05620:37:000000000-D9766:1:1101:19928:13710 1:N:0:71
ACCACACCTTCTACAATGAGCTGCGTGTGGCTCCCGAGGAGCACCCCGTGCTGCTGACCGAGGCCCCCCTGAACCCCAAGGCCAACCGCGAGAAGATGCCCAGGTGAGTGGCCCGCTACCTCTTCTGGTGGCCGCCTCCCTCCTTCCTGGCCTCCCGGAGCTGCGCCCTTTCTCACTGGTTCTCTCTTCTGCCGTTTTCCGTAGGACTCTCTTCTCTGACCTGAGTCTCCTTTGGAACTCTGCAGGTTCTA
+
AAAAAABBFFFFGGGF5GGGGGHHGEGFH2FGHGGAEGGEGHHHHGGGCAEGHHFHHHHGFGGGGGGGGGGHHHHGGGGHGGHHHGGGGGGGGGFHFBGFHHGGHHHHGHGGHHGGGGGHHHHHHFHHHHGHHGGGGGHGHHGHHGGGBBFGGGGGGGA?F.9FBAFFFFFFFFFFFFFFFFFFFFFFFFFFFFDFFFFFFFFFFFFFFFFFFFFFFFFFFFFFFFFFFFFFFFFFFFFFFFFFFFFFFFF
@M05620:37:000000000-D9766:1:1101:20708:13721 1:N:0:71
GAGGCTGCTTTGGAAGAAACTCATAGATTACTGCAACAGTTCCCCCTGGACCTGGAAAAGTTTCTTGCCTGGCTTACAGAAGCTGAAACAACTGCCAATGATGCTACCCGTAAGTAACGGCTCCTAGAAGACTCCAACGTAGTAAAACAGCTGATGAAACAATGGCAAGTAAGTCAGCTATTTCCGCTTTACCACTCTCTCGGATCCATTTGAACAATTCTCAGTATTTGTACTTTTAATCGACAAGCAAG
+
AAAAAAFAFFFFG1AA1FBEFCF3E31DFA1FA1B1FEFFF2A10A0FA0FBGEG0AFHF1DFAA1B1BG1C0B01GFFHFBGEGB@@1BFFGGFF1EBG1G@F1B@BB//>/022B2?>/>EF1B1BB1BFGHH1C1</0F/BFHG1?F0<11<12@GG0<@11?GHA111?<11?111=>=DGG.CEFD100=//<000...<A/:00:0<0:C/;;0:;:00:0;00;;09;099000.;-;:.9/;/
@M05620:37:000000000-D9766:1:1101:8217:13723 1:N:0:71
GAGGCTGCTTTGGAAGAAACTCATAGATTCCTGCAACAGTTCCCCCTGGCCCTGGAAAAGTTTCTTGCCTGGCTTACAGAAGCTGAAACAACTGCCCATGATGCTACCCTTAAGGAAAGGCTCCTAGAAGACTCCAAGGGAGTAAAAGACCTGATGAAACAATGGCAAGAAAGTCAGGCATTTCCGCTTTAGCACTCTTGTGGCTCCAATTGAACAATTCTAAGCATTTGTACTTTTCACTGACAAGCCAG
+
>11>>AFA1DFBG1BB1FBBBFFGGAGDA3DBBBA1AFGHHD21BE0CA00AFEAGB10BGFHHHGHBBBFBBFC1BBBDFGBFGF1FBB/BGFGB/BFG1G2BFHHHH1B@@GB@B0FG>BB>1B>>B1B0B<11BEEGEG?01F2BF0<BFCFG2@F@FA@@1@0<?0?<F<?<???F1?D11<..><=111<0<0=<=<<..<./C0<:CGFHFCF0;000;C:0:00<C;;0;0C0C0;F0C.=999
@M05620:37:000000000-D9766:1:1101:26674:13732 1:N:0:71
ACCACACCTTCTACAATGAGCTGCGTGTGGCTCCCGAGGAGCACCCCGTGCTGCTGACCGAGGCCCCCCTGAACCCCAAGGCCAACCGCGAGAAGATGAACCACGGTGAGTGGCCCGCTACCTCTTCTGGTGGCCGCCTCCCTCCTTCCTGGCCTCCCGGAGCTGCGCCCTTTCTCACTGGTTCTCTCTTCTGCCGTTTTCCGTAGGACTCTCTTCTCTGACCTGAGTCTCCTTTGGAACTCTGCAGGTTC
+
BBBBBBBBFFFFFGGFGGFGGGHGGGGFHDGHHGG?AEECDHFHHGGGGGGGHHHHHHHGGGGGGGGGGGGGHHHGGGFHGHHHHGGGGGCGGGGHHHHHHH0/?CFF/FHHFG<FD>A-ACDGHHHHHFHGGHGFGGGGHGHGEGGGGGFGGGGGGGA-9BGGGGFFFFFFFFFFFFFFB9BFFFFFFFFFFFBBAFFFFFFF9.;FFFFFFFFFFFFF/BBFF/9/99/B9FFFFBFFFFBFFFFFAB/
@M05620:37:000000000-D9766:1:1101:7792:13741 1:N:0:71
ACCACACCTTCTACAATGAGCTGCGTGTGGCTCCCGAGGAGCACCCCGTGCTGCTGACCGAGGCCCCCCTGAACCCCAAGGCCAACCGCGAGAAGATGAGCATCCCAGGTGAGTGGCCCGCTACCTCTTCTGGTGGCCGCCTCCCTCCTTCCTGGCCTCCCGGAGCTGCGCCCTTTCTCACTGGTTCTCTCTTCTGCCGTTTTCCGTAGGACTCTCTTCTCTGACCTGAGTCTCCTTTGGAACTCTGCCGG
+
CDDCDDDCFFFFGGGGGGGGGGHHGGGGHGHHHGGGGGGGGHHHHGGGGGGGHHHHHHHGGGGGGGGGGGGHHHHGGGGHGHHHHGGGGGGGGGHHHHHFGHHFHHHHGGGFGFGFGHHGGG-AHHHHHHHHHGHGHH-;CGGHGHGGGGGGGGFGGGGGGDG-BCFBFFFFFFFFFFF0BFFFBBFFFFFFFHHFFFFFFFFFFBF.:D0;FFFFFFFFFFFFFFFFFFFFFFFFFF0::FFFFFFF0;=
@M05620:37:000000000-D9766:1:1101:18307:13743 1:N:0:71
ACCACACCTTCTACAATGAGCTGCGTGTGGCTCCCGAGGAGCACCCCGTGCTGCTGACCGAGGCCCCCCTGAACCCCAAGGCCAACCGCGAGAAGATGAACCCAGGTGAGTGGCCCGCTACCTCTTCTGGTGGCCGCCTCCCTCCTTCCTGGCCTCCCGGAGCTGCGCCCTTTCTCACTGGTTCTCTCTTCTGCCGTTTTCCGTAGGACTCTCTTCTCTGACCTGAGTCTCCTTTGGAACTCTGCAGGTTC
+
BBBBBBBBFFFFGGGGDGDFGGHFGEEAFAGHFFGEEGGGGHHHHGGEEEGGHHHHHHHGGGGGGGGGGGGGHHHGGGGHGGHHHGGEGGC@CGFGDHFFHHGGHGHG1GGHGGHHGGGGGHHHHHHHHHHHDHHGGGGGHGHHGGGGGGGGGGGGGGGG?GGGGGBBFBBFFFFFFFFFFFFFFFFFFFFFFFFBADFFFFFFFFDFFFFFFFFFFFFFFFFFF/FBFFFFFFFFFFFFFFFFFBFFFFE
@M05620:37:000000000-D9766:1:1101:7994:13745 1:N:0:71
ACCACACCTTCTACAATGAGCTGCGTGTGGCTCCCGAGGAGCACCCCGTGCTGCTGACCGAGGCCCCCCTGAACCCCAAGGCCAACCGCGAGAAGATGAGCATCCCAGGTGAGTGGCCCGCTACCTCTTCTGGTGGCCGCCTCCCTCCTTCCTGGCCTCCCGGAGCTGCGCCCTTTCTCACTGGTTCTCTCTTCTGCCGTTTTCCGTAGGACTCTCTTCTCTGACCTGAGTCTCCTTTGGAACTCTGCAGG
+
BBBABBBBFFFFGGGGDGGFGGHHGBE2AAFGAFGEEGGGGGHHHGGGEEGGGHFGHHGGEEEGGEGGGCGGFFHGGGGHAEHHHGE/BDB<DGGHBHFHHHHHHHHHGFGGHHHEGHHGGGGGHHHHGHHHHHHGHH-CGGGHGHFGGFGGGEFGGGGGGGG?@BGGGBBFBBFFFFFBFFFFFFFFFFFFFFFFFFBFFFFFFBFFFF/BFFFFFFFFFFFFFFFFFFFFFFFFFFFF/BFFFFFF/BF
@M05620:37:000000000-D9766:1:1101:16177:13747 1:N:0:71
GAGGCTGCTTTGGAAGAAACTGACAAGCCAGGGACAAAAGATCGGAAGAGCACACGTCTGAACTCCAGTCACGTATTCGAATCTCGTATGCCGTCTTCTGCTTGAAAAAAAAAAGAGTATCCAGCGTAGGAATCTGGGAGTTGGGGAGGAGTGAGGAGTTGGGGAAAGACAGTCCTAACCGTGGAGGGTTCTGGTAAATGATGGGGTGAGGAGGGGCTCTTTGGCTCCCACCAGTCCCCCTGTCTGGTCTA
+
BABBBBFAFFFFGGGGGGGGGFGFH5AGFHBFFCGGFHAGDEGHFEFF2BBBAFFABGHE55BDG3EFBFH511253@F5B3BEGB1BBFHHG>E?1BGHDFHHGGHHFEF////?2B?DGGFHH/?</?FFH1G1DFFFGHHGG@ECC.<CGD<FF.GHFCA-.;:GGHHHCGGGGGGGG;C@FEDF.;AF;C;BF0BC00//;..-:FFFF9BBFFF//;;/BFF.:B9DEAFBFB..9.B/F//9B/9
@M05620:37:000000000-D9766:1:1101:26573:13768 1:N:0:71
ACCACACCTTCTACAATGCGCTGCGTGTGGCTCACGAGGAGCACCCCTTGCTGCTGACCGAGGCCCCCCTGAACCCCAAGGCCAACCGCGCGAAGATGAGCATCCCAGGTGCGTGGCTCGCTACCTCTTCTGGTGGCCTCCTCCTTCCTTCCTGGCCTCACGGCGCTGCGCCCTTTCTCCCTGGTTCTCTCTTCTGCCGTTTTCCGTAGGCCTCTCTTCTCTGACCTGAGTCTCCGTTTGCACTCTGCCGG
+
ABABBBB3BFFFGGGGGGFGGFGGGFGBAAGGG3BA2EEEGHHHHGG1BFHFHGHHGGH0>EEGGGGGGGEGGHHGGGGHGHHHGGGGGGCFDGGCGHGFGFH<0?F?FFGCDFGGG>><CG.@GH<DG0;CH0;;GG0;GHHH/<CGGFGGFGGGGF.9;CD?FDF=DFFDFFFFFFF9;BBF9FFF//;FFFFFFFB;ABF//;B.DD/FFFF//BBFFFF/B/B.9.FFF/;..//.;/;BBFF//;B
@M05620:37:000000000-D9766:1:1101:10182:13803 1:N:0:71
ACCACACCTTCTACAATGAGCTGCGTGTGGCTCCCGAGGAGCACCCCGTGCTGCTGACCGAGGCCCCCCTGAACCCCAAGGCCAACCGCGAGAAGATGAACCCAGGTGAGTGGCCCGCTACCTCTTCTGGTGGCCGCCTCCCTCCTTCCTGGCCTCCCGGAGCTGCGCCCTTTCTCACTGGTTCTCTCTTCTGCCGTTTTCCGTAGGACTCTCTTCTCTGACCTGAGTCTCCTTTGGAACTCTGCAGGTTC
+
BBBBBBBBFFFFGGGGFGGGGGHHGGGG42FFFGGGGGGGGHHHHGGGDFGGHHHHHHHGGGGGGGGGGGGHHHHGGGGHGHHHHGGGGGGGGGHHHHGHHHGGHGHHHHHHGGHHGGGGGHHHHHHHHHHHGHHGGGGGHGHHGGGGGGGGGGGGGGGG?DGGGGAFFFFFFFFFFFFFFFFFFFFFFFFFFFFFFFFFFFFFFFFFFFFFFFFFFFFFFFFFFBFFFFFFFFFFFFFFFFFFFFFFFF/
@M05620:37:000000000-D9766:1:1101:21206:13807 1:N:0:71
ACCACACCTTCTACAATGAGCTGCGTGTGGCTCCCGAGGAGCACCCCGTGCTGCTGACCGAGGCCCCCCTGAACCCCAAGGCCAACCGCGCGAAGATGAACCCAGGTGCGTGGCCCGCTCCCTCTTCTGGTGGCCGCCTCCCTCCTTCCTGGCCTCCCGGCGCTGCGCCCTTTCTCACTGGTTCTCTCTTCTGCCGTTTTCCGTAGGACTCTCTTCTCTGCCCTGCGTCTCCTTTGGAACTCTGCAGGTTC
+
AAAAAAA1BCFFGGGGGG1BGGHHGEE00AFBFAFB0EEEGHGHHGG/ABEGFHHHHHH/>@CFGGGGGGGHGHHGGGGHGHHHHGGECG/>CGGGFHHHHH?/FFHF1A>ECG<FCCG-EFHHHHGGFFGGGHHGGGGBGGGGCFFGGGGGGGGGGEGG@@@@@F@@F@@FFFFFEFFFFFFFFFFBFFFFFFF@BFFFF9-B-9A/BFFFEFF;BBFF/;9BF-;-;;;FFFFFEBFFF/BFF/;FAF/
@M05620:37:000000000-D9766:1:1101:13999:13831 1:N:0:71
GAGGCTGCTTTGGAAGAAACTCATAGATTACTGCAACAGTTCCCCCTGGACCTGGAAAAGTTTCTTGCCTGGCTTACAGAAGCTGAAACAACTGCCAATGATGCTACCCGTAAGGAAAGGCTCCTAGAAGACTCCAAGGGAGTAAAAGAGCTGATGAAACAATGGCAAGTAAGTCAGGCATTTCCGCTTTAGCACTCTTGTGGATCCAATTGAACAATTCTCAGCATTTGTACTTGTAACTGACAAGCCAG
+
[truncated: 1,068,133 more chars]
