# Supplementary material for: Fast but not furious: a streamlined selection method for genome-edited cells
Source: Life Sci Alliance. 2021 Apr 26;4(6):e202101051. doi: 10.26508/lsa.202101051 (PMC8127327; doi:10.26508/lsa.202101051)
Supplement: Supplementary file 1 [file LSA-2021-01051_Supplemental_Data_1.zip › SANGER and Deep Sequencing/ACTB/72_S72_L001_R1_001.fastq]

@M05620:37:000000000-D9766:1:1101:13932:1886 1:N:0:72
ACCACACCTTCTACAATGAGCTGCGTGTGGCTCCCGAGGAGCACCCCGTGCTGCTGACCGAGGCCCCCCTGAACCCCAAGGCCCCCCTCTCCTCCTGGTGGCCGTTTCCCTCCTTCCTTTCCTCCCGGTGCTGCGCCCTTTCTCTCTTTTTCTCTCTTCTGCCGTTTTCCGTCTTACTCTCTTCTCTGTCCTGCGTCTCCTTTGGAACTCTGCCGGTTCTCGCTCGGCAGTGCTCACGTCTGCACTTCCGT
+
1AAAAAA1BFFFGGGGGG1FGGHGGEEBAEGGFBFF0EECEHHHHGG?EEGGHHGHHHF//>EEF>EEEGFBF>>EE/////F</>//?<00B00?10?0/00///?<<1??<FFF<F11=<<1<..----<0<-<<::CHCCC0::00:::CGHFFF0;B00-;EGGFB.C...0990;0;CBBBF////9//-;9;9BFFF////9BFF//9@-@AAF/--;:-----//////9-;9B-/99B///-9
@M05620:37:000000000-D9766:1:1101:17088:1926 1:N:0:72
ACCACACCTTCTACAATGAGCTGCGTGTGGCTCCCGAGGAGCACCCCGTGCTGCTGACCGAGGCCCCCCTGAACCCCAAGGCCAACCGCTCCCCCTTCTTGGGTTTTCCTCCCTCCTTCCTTTTCTTCTGGTCCTCCGCCCTTTTTCCCTGGTTCTCTCTTCTGCCGTTTTCCTTTCGCCTCTCTTCTCTGTCCTGATTCTTTTTTTCACCTTTGCCGGTTCTCGTTCTTTCTTGCACTCGTTTGTTTTCC
+
1>AAAAA>BBBFGGGGFG1BF1GBE0ABAAFFAABB0EE/AFHGHGG?EEEEHHGHHHG///>EE/>EEEE0F1>?E///>/F//FAEGC/<////?01>11/////1<?<0/<</<DBCF111<1<111111>>0/...-<<<0:/00;0./:000<0000;000;999.0909009..;.:/:;0C0;00;0;/////9//;F?-////;/;//9-9;B-F/-----///////////-:------:9/
@M05620:37:000000000-D9766:1:1101:14692:2113 1:N:0:72
ACCACACCTTCTACAATGAGCTGCGTGTGGCTCCCGAGGAGCACCCCGTGCTGCTGACCGAGGCCCCCCTGAACCCCAAGGCCCGCCACATCCGCTGGTGGCCAAATCAATCCTTCCTTACCTCCAGGAGCTGCGCCCTTTCTCCCTGGTTCTCTCTTCTGCCGTTTTCCGTCTTACTCTCTTCTCTGCCCTGCGTCTCCTTTGGAACTCTGCCGTTCTAGCTCGACTGAGCACCCGTCTGCCCTAATGTC
+
AA?AAAABFFFFGGGG5EBFGGHHGEGEG?GGGFA2EEG?EHHHHGGGGDGGFGHHHCHGGGGGGGGGGGGHGHHGGGGGGHGG////?02B2////>2??GG2/0??11??GFHHHG11>GHHH<1><>GGGHGGGGGHHHHHEHHHHHHHHHHHH0;;0;:AEGGGGGGGG..0;9BF;CFFGGGB0:;FFE;DFDFFFFFF/BBFFFFFFFB.ABEF/B/:;-;.;//;;9.99.:;A//;9B./;;B
@M05620:37:000000000-D9766:1:1101:20391:2179 1:N:0:72
ACCACACCTTCTACAATGAGCTGCGTGTGGCTCCCGAGGAGCACCCCGTGCTGCTGACCGAGGCCCCCCTGAACCCCAAGGCCAACCGCTACCCCTTCTGGTGGCCGCCTCCCTCCTTCCTGGCCTCCCGGAGCTGCGCCCTTTCTCACTGGTTCTCTCTTCTGCCGTTTTCCGTAGGACTCTCTTCTCTGACCTGAGTCTCCTTTGGAACTCTGCAGGTTCTAGATCGGAAGAGCACACGTCTGACCTCC
+
AA1AA11AFFFFBGGB3BGFFGCGEFGGH0BGGFF00EG/EGCGHGGG//E/AFGHHHHGEG?EFEEEGGGHFHFGGGEFFHHHEGFGGCGGF0??0CGHFFCCGG?CGGGHGHHGHHHHHHHHHGCHG<<<CCHHGCGGGGHGFCF0CCFEFGFGGGFFFFFBFGGGGGGGGGFGFBFFFFFFFFFFFFFFFFFBBFFFFFFFFF/;FBFFFFFFEFA;FFFF//BFFBFFFF?FFFFF;-EFABBF/FA
@M05620:37:000000000-D9766:1:1101:17442:2181 1:N:0:72
ACTGCACCTTCTAAATCGACCCGCGGATGCCTGCCCAGGAGCCCCCCGTGCTCCTGACCGTTCCCTCCCTGGCTCCCAGGAGCAACAACGACTAGCCGGTAAGTCCGGCCTTTCCGCTTTCGCCCTCTTGTGGATCCCATTGCCCCATTCTCCGCCTTTGTCCTTGTAACTGCCAAGCCCGGGACACTCGATCGGAAGAGCACACGTCTGAACTCCCGTCACGAATTCGTATCTCGTATGCCGTCTTCTGC
+
>>1>AB1BBC@B3BF33ABAA0AAAA/A/BBGGHGAGABA/AAFGG/>//B>1111BFFE/?0BF10?FGGE0BB?FHC/>?G<BFG<FEFB/<B0<?>>//1?21?>C/?FFHHGGGGG1EC.ACGCHFHHG0CGHGHHHH0GHGGHHHHHGGGGGAFGFGGGGFG0CCGG09FGGGE.9A@@@EA/9;9/A@FBEFFFFFFFF@FFFFBFFFFFEFFF?BA-B?ABEBFFFFBA-9BFFF@B@AEFFF/
@M05620:37:000000000-D9766:1:1101:16900:2199 1:N:0:72
ACCACACCTTCTACAATGAGCTGCGTGTGGCTCCCGAGGAGCACCCCGTGCTGCTGACCGAGGCCCCCCTGAACCCCAAGGCCCACCACGTCTACTGGAGTCCGGGTCCCTCCTTCCTTCCCTCCCGGAGCTGCGCCCTTTCTCCCTCGTTCTCTCTTCTGCCGTTTTCCGTCGTACTCTCTTCTCTGCCCTGCGTCTCCTTTGGAACTCTGCCGGTTCTCGCTCGGAAGAGCACACGTCTGAACTCCAGT
+
CCCCCCCBFFFFGGGGGGGGGGHHGGGBEFHHHGGGCGGGGHHHHGGGGGGGHHHHHHHGGGGGGGGGGGGHHHHGGGGHGHH/?F//??//2?222B2BBFG<//?<F0?0<=FG=F11?FHHC.>--<<.=G@@EGGBCGHH0:=/-;.:9CGGBF000;F-.:/.CF.C.--;E.009FFFFFF90:AFF.;.:ABB0;00/00;9BB0B0--@D900..:.9;AA.9./09/.-9;F.00;F00009
@M05620:37:000000000-D9766:1:1101:18711:2222 1:N:0:72
ACCACACCTTCTACAATGAGCTGCGTGTGGCTCCCGAGGAGCACCCCGTGCTGCTGACCGAGGCCCCCCTGAACCCCAAGGCCAACCGCTACCGCTTCTGGTGGCCGCCTCCCTCCTTCCTGGCCTCCCGGAGCTGCGCCCTTTCTCCATGGTTCTCTCTTCTGCCGTTTTCCGTAGGACTCTCTTCTCTGCCCTGAGTCTCCTTTGGACCTCTGCCGGTTCTAGATCGGAAGAGCACACGTCTGCCATCC
+
BBBBBBBBFFFFGGGGGGGGGGHHGEGBGEHHHGGEGGGGGHHHHGGGEEGGHHHHHHHGGGGGGGGGGGGHHHHGGGGHGHHHHGGGGGGFG<<<C/?FH??/??CFGAEHGHHGHHHH1><GHHHHG.CDGGHHHGFGFFGGGGGG0CFGGGGGGGGGGGGFGGGEGGGGG.BFFF/BFFFFFFFFFFF9:EFFFFFFFFFFFFFFF/FFF/;;BDFBFFFBB//FFFD.AAFFFFBA-.;FF/:9:FF
@M05620:37:000000000-D9766:1:1101:15049:2265 1:N:0:72
ACCACACCTTCTACAATGAGCTGCGTGTGGCTCCCGAGGAGCACCCCGTGCTGCTGACCGAGGCCCCCCTGAACCCCAAGGCCAACCGCTACCACTTGTGGTGGCCGCCTCCCTCCTTCCTGGCCTCCCGGAGCTGCGCCCTTTCTCCCTGGTTCTCTCTTCTGCCGTTTTCCGTAGGACTCTCTTCTCTGCCCTGAGTCTCCTTTGGAACTCTGCCGGTTCTAGCTCGGAAGAGCACACGTCTGACCTCC
+
CBCCCCCCFFFFGGGGGGGGGGHHGEGBCFHHHGGGGGGGGHGHHGGGGGGGGHHHHHHGGGFGGGGGGGGHGHHGGGGHGHHHHGGGD/B/F2?2B2??D2?C00<>CDFHGHHGHHHHHHGHHHHHGGGCGGHHHGGGGGHHHGGFFGGGFGGFGGGGGGGGGGFCEGGGGFGGFFFFFFFFFFFFFFF0;EFFFFFFFFFFFFFFFFFFFFFFFFF-AFFFF9BFFFFFFFFBF?FFFFEBE:0;BFF
@M05620:37:000000000-D9766:1:1101:15031:2268 1:N:0:72
ACCACACCTTCTACAATGCGCTGCGTGTGGCTCCCGAGGAGCACCCCGTGCTGCTGACCGAGGCCCCCCTGAACCCCAAGGCCAACCGCTCACGTTTCCGGAGGAGGCCTCCCTCCTTCCTTTCCTCCCGGAGCTGCGCCCTTTCTCCCTGGTTCTCTCTTCTGCCGTTTTCCTTAGGCCTCTCTTCTCTGCCCTGAGTCTCCTTTGGACCTCTGCCGGTTCTAGATCGGACGGGCACACGTCTGAATTCC
+
AAAB>AB3BBBFGFGGGG4AEGGGGEFBAEFBBBBB2EEEEFABBEEABBBFEHHHHGH>>@CEFGGGG>?F3FGEEGEHGH?FGFDD/>//?/0??22<</<///<<.<FGGH<CGHHHH<0=DG=G.<CDCGHHHCGGGGFGFGGG/CFEFGGFGG;F00;;FFGDEGGFFFFF/;9/F.:BFFBB;;9BF9FFBFBF/:BBFFFBFFFFBFF/;;=;;.:/://;E..---9-@9.;B.A.:9//;;B
@M05620:37:000000000-D9766:1:1101:13748:2318 1:N:0:72
ACCACACCTTCTACAATGAGCTGCGTGTGGCTCCCGAGGAGCACCCCGTGCTGCTGACCGAGGCCCCCCTGAACCCCAAGGCCAACCGCAACCGCTTATGGTGGCCGCCTCCCTCCTTCCTGGCCTCCCGGAGCTGCGCCCTTTCTCACTGGTTCTCTCTTCTGCCGTTTTCCGTAGGACTCTCTTCTCTGCCCTGAGTCTCCTTTGGAACTCTGCCGGTTCTAGATCGGAAGAGCACACGTGAACTCCAG
+
AA1AAA1AFFF1AGF131BGDG1FABEBG0FHHGG0EAE/EHHHHGEE//BAG1AFFFBFGGGGCG/EEGGHHHEEFGGCFHHEAFEEB/>/B/<>//?FG?FE0<ACCGCHGHHGGHHHGHHGHFFCEFGGGGHGH-;C@GGGG0;0;B0FFGGBFGFGGGEFGGG.AFGFFFFFFF/FFBFFFFFFFFF/BEFFFFFFFFFFFFFFFEFFFFFF/-;;BFEBF/FBEFFFBFFFFFFF@-AEE///;BB
@M05620:37:000000000-D9766:1:1101:18617:2373 1:N:0:72
ACCACACCTTCTACAATGAGCTGCGTGTGGCTCCCGAGGAGCACCCCGTGCTGCTGACCGAGGCCCCCCTGAACCCCAAGGCCCACAACCTCTGCTGGTGGCCGACTCCCTCCTTCCTTGCCTCCCGGAGCTGCGCCCTTTCTCCCTGGTTCTCTCTTATGCCGTTTTCCGTCTTACTCTCTTCTCTGCCCTGCGTCTCCTTTGGAACTCTGCCGGTTCTCGCTCGGCAGAGCCCACGTCTGCACTCCCGT
+
CCCCCCCCFFFFGGGGGGFGGGHHGGGEGGGHHGGGGGGGGHHHHGGGEGGGHHHHHHCAEGGGGAGGGFGHFFHGG?EHGHGG/?//?/2B22??BFBFAFHC</<CG/?FGHHHHH11=?GHHGGG>@CCGFGGGGGHFHGHCCGFEHFHHHHFGG0CFFFCAEGEGFGBF..;;FGGFFFFEFFFBFEFFEBFFFFFFFFFFFFFBFBBFFB;CDFFBE..;@C.;-9EF;AEFDAAFF0BFF//9AA
@M05620:37:000000000-D9766:1:1101:17864:2446 1:N:0:72
ACCACACCTTCTACAATGAGCTGCGTGTGGCTCCCGAGGAGCACCCCGTGCTGCTGACCGAGGCCCCCCTGAACCCCAAGGCCAACCGCGAGAAGATGAGCGACCCGCGAGCCCTGCTGGCGGCTCCGGCCGTCGCCCCCGGCCTCCCTGACCTCCCCCCGTTGTGACCTTTCTCCCTGGCTCCCTCTTCCGCCGTTTCCCGCTGCACTCACCTGACTGTCCTGTGTAACTTTTGGAGCTCTGCAGCTGAT
+
CBCCCCCCFFFFGGGGGGGGGGHHGEGEFGHHHGGGGGGGGHHHHGGGEGGGHHHHHHHGGGGGGGGGGGGHHHHGGGGHGHHHHGGGGGGGGGHHHHH22////<>C-----=/.=GC0.;:--...-----;--..;---;CF.EF/F//;B0;...;-.;...0;000;0009//0..;0.;//;F00...-99/00;.---./;B//;.:///;00;FF00;900;00;00-0//;BF00;90/0::
@M05620:37:000000000-D9766:1:1101:16164:2504 1:N:0:72
GAGGCTGCTTTGGAAGAAACTCATAGATTACTGCAACAGTTCCCCCTGGACCTGGAAAAGTTTCTTGCCTGGCTTACAGAAGCTGAAACCACTGGCCAGTAAGTAAGGCATTTCCGCTTTAGCACTCTTGTGGATCCAATTGACCCATTCTCAGCCTTTGTCCTTGTAACTGACAAGCCCGGGACAACCGATCGGAAGAGCACACGTCTGAACTCACGTCACGAATTCGTATCTCGTATGCCGTCTTCTGC
+
BBBBBBFBFFFFGGGGGGGGGGHHHHHHHHHHHHHHHHHFHHHHHGGGHHHHHHHHHHHHGHHHHHHHHHHHHHHHHHHHHHHB33BBF1?FGGGH1BFBFFHG4FGGCGHHHHHGGGGGE3FHHHHHHFHHGGBG23F4G33BFFGHHH333B2B?GHH2@>2@FF>FHHHHHFHHHF/>/DCGC0..<AFGGGGGGHFHHHHGGHHGEBGGGF0/:CFEFFGGGGGGFGBFGEFADFFFFFDFF.B/;/
@M05620:37:000000000-D9766:1:1101:21206:2646 1:N:0:72
ACCACACCTTCTACAATGCGCTGCGTGGGGCTCCCGAGGAGCAGCCCGTGCTGCTGAGCGAGGCCCCCCTGAACCCCAAGGCCCCCGACGTCACCTGGTGGCCGAATCCATCCTTCCTTGCCTCCCGGCGCTGCGCCCTTTCTCCCTGGTTCTCTCTTCTGCCGTTTTCCGTCTTACTCTCTTCTCTGCCCTGCGTCTCCTTTGGAACTCTGCCGGTTCTCGCTCGGCAGAGCCCACGTCTGCACTTCCGT
+
>>1AAAAACFFFGGGGGG1AEEGCGEEE0EEEHGGE/AAE//F0B/EEEEEGEGHHB0B>>>?/CFC/EGFGCHHEEEGHGHHG/>/<>>>///1??F??CHHG-->>F1>FGHHHHH0=GHHHHFCG-:ACGGGGGGGGGGGG;;FFGFGGGGGGGFFFFF/;ABFFFFFFF?-FFFFF:BFFFFFF;BEFFA@F@FFFFFFFFFFFFFFFBF@@@FFFBE-9A@@-@@AEF--;E;AAFF/BFF/9;AF
@M05620:37:000000000-D9766:1:1101:15256:2672 1:N:0:72
ACCACACCTTCTACAATGAGCTGCGTGTGGCTCCCGAGGAGCACCCCGTGCTGCTGACCGAGGCCCCCCTGAACCCCAAGGCCAACCGCTACCGCTTCTGGCGGCGGCCTCCCTCCTTCCTTTCCTCCCGGAGCTGCGCCCTTTGTCCATGGTTCTCTCTTCTGCCGTTTTCCGTAGGCCTCTCTTCTCTGCCCTGAGTCTCCTTTGGACCTCTGCCGGTTCTAGATCGGACGAGCACACGTCTGACATCC
+
>AAAAAA1BBBFGDGFFG1BF1GFGBE0AAGBAABB0EEEEHHHHGG/BAEFFHHHHHHA>ECGGAEEG>CCFFGEGGEGCCGHEGEEC?/>F/</?/??G1>>/-<<C?GGGFCEFHHHH0:0;9=;.;@AGGGGG@GGG@FB/;/B/:BF//B/F/99F9BFFF@?BFFFE-;9AB/B/9FBF/B//;B/BEFFFFBFF/BFFFFFFFFFBFF;9@@9BFE/:/;BEB--;-@@@F-9>AEB-///;;F
@M05620:37:000000000-D9766:1:1101:16250:2685 1:N:0:72
ACCACACCTTCTACAATGAGCTGCGTGTGGCTCCCGAGGAGCACCCCGTGCTGCTGACCGAGGCCCCCCTGAACCCCAAGGCCCGCTACCTCTGCTGGTGGCCGCCTCCCTCCTTCCTGGCCTCCCGGAGCTGCGCCCTTTCTCCCTGGTTCTCTCTTCTGCCGTTTTCCGTCGGACTCTCTTCTCTGCCCTGCGTCTCCTTTGGAACTCTGCCGGTTCTAGCTCGGAAGAGCACACGTCTGAACTACAGT
+
BAABBBBBFFFFGGGGFGGGGGHHGEEBFEHHHFGEGGGGGHGHHGGG?EGGHHHHGHHGGGGGGGGGGGGHHHHGGGGGGHHG/<<>>B2FB2BFFF?FGAC<</?AGFFHG0>GHH1CGHHHHGGC<ADHHHGGGGGHHHHH0;GBEFGGGG0C9FGGGFGGADFGGGGGEA=FFFFFFFFFFFFF9FFFF.@DFFFFFFFFFFFFFFFFFE-;;AEF/99BBFA.;DFFFBFFFAFFFFEFFFFFBF;
@M05620:37:000000000-D9766:1:1101:10162:2687 1:N:0:72
ACCACACATTCTACAATGCGCTGCGTGCGGCTCCCGAGGAGCACCCCGTGCTGCTGACCGAGGCCCCCCTGAACCCCAAGGCCAACCGCTCACCATTTTGGAGGTGGCCTCCCTCCTTCCTTTCCTCCCGGAGCTGCGCCCTTTTTCCCTGGTTCTCTCTTCTGCCGTTTTCCTTAGGCCTCTCTTCTCTGCCCTGAGTCTTCTTTGGACCTCTGCCGGTTCTAGCTCGGCCGGGCACACGTCTGTGGTCC
+
AABBABB34BBDGGGGGGBEEGGGGEG22AAAB2BB1EAE1FCFGEG0?BBFBGFHHHG/>//>FGGEGEAGBGHGGGGHGHFGHGGGBF>/?02???1?>1??//??<GFFFG0>FGHHH===DD</.<<-@CHFHGGGGGGG0;9F9;C;CFG0FG0;C0=CFGGAEFEGFFFF//BFBABFFFFF;;BFFFFFFFFFF9;BFFFEFFFFFFF/;;B9;AF/;9;99-.9-9;-BA.;BFFBE:/.;;B
@M05620:37:000000000-D9766:1:1101:9773:2705 1:N:0:72
ACCACACCTTCTACAATGCGCTGCGTGCGGCGCCCGAGGAGCACCCCTTGCTGCTGACCGAGGCCCCCCTGAACCCCAAGGCCAACCGCTCCCCCTTGTGGCGGCCGCCTCCCTCCTTCCTTTCCTCCCGGAGCTGCGCCCTTTCTCCCTGGTTCTCTCTTCTGCCGTTTTCCTTAGGCCTCTCTTCTCTGCCCTGAGTCTCCTTTGGACCTCTGCCGGTTCTAGCTCGAACGAGCACACGTCTGCCTTCC
+
BBBBBBB3BBCFGGGGGGEEFGGGGGG22EEAFAAE0AECAGHHHGG1?FGHB33GHHB>>//EFGCGGEAGFHHGG/?GGHHHHGGGC////?/>>>>FD.<<---;AD.CEFBEGGGGG00;BF9;;;B??CF/CDFFFFFF/;BF9;BAFFFFFF/BF;FFFFADFFFFFFFFFB;FFFFFFFFF9BFFFEFF.FFFF99FFFFEFFFFFFF99@F-9AF/;;BFD9.;-.;@BFBABFFFE://;;:
@M05620:37:000000000-D9766:1:1101:10081:2708 1:N:0:72
ACCACACCTTCTACAATGAGCTGCGTGTGGCGCCCGAGGAGCACCCCGTGCTGCTGACCGAGGCCCCCCTGAACCCCAAGGCCAACTGCGACGAGTTGTGGCTGGGACCTTCCTTCCCATCCTCCGGAGGCTGCCCCCTTTCTGGCTGGAGCTCGGTGATGCGGTTTGCCACTGTACTCTGTGCACTGCCCTGGTACTCCTTTGGAACTCTGCCGGTTCTCTGTCTGTAAAGCACCCGCCTGAACTGCCTT
+
3>AAAA?3CFFFGGGGGGGFFBFFEEEA4E22BAEG?EG?1GGCGG?E1EE153BGFH3>0E/EFFGEG//2BF/EGE/FF/F?/?22B///<>//?22?AFFFCA0?D01>011=0011><10<.-.-A...:...-:.C:0000:9...9.9.-9.90C0-9;B9./:////////9////////;B/.BF9//9///9B/:////;/////;--:.9////;;////////..9--;AE./;/9/;//
@M05620:37:000000000-D9766:1:1101:17197:2715 1:N:0:72
ACCACACCTTCTACAATGAGCTGCGTGTGGCTCCCGAGGAGCACCCCGTGCTGCTGACCGAGGCCCCCCTGAACCCCAAGGCCAACCGCGAGAAGATGTGGAGGTGGCCTGCCTCCTTCCTTTCCTGCCGGCGCCCTCCCTCTTTTCCTTGCTTCTCTATTCTCCCGCTTTCCTTATGTCTCTCTTCTCTGCCCTGAGCCTCCTTTGTACCTTTGCCGGCTCTAGCTCGGTCGCGCACACGGCTGTTCTTC
+
CCCCCCCCFFFFGGGGGGGGGGHHGFEBCEHHHGGEFGGGGHHHHGGGGGGGHHHHHHHGGGGGGGGGGGGHHHHGGGGHGHHHHGGGF@D?/<?2?F2?>?=C??/0=1/?F1<>F1>GFF11>FFC0<A--:---.;;///=00;;000000=;BB0;00990;.-=CFF00000;::;FFFF00:FFFBB.;.//09//.;;0000;9B000;B=---.;:B0B0.-9:-----9-;>--9B9;000;
@M05620:37:000000000-D9766:1:1101:14803:2726 1:N:0:72
ACTGCACCTTCTAAATCGACCCGTGGATGCCTGCCCCGGAGCCCCCCGTCCTGCTAACCGTTGCCTCCCTGGCTCCCAGGAGCAACAACGACTGGCCAGTAAGTCGGGCCTTTCCGCTTTCGCTCTCGTGTGGCTCCCATTGCCCCATTCTCCGCCTGTGTCCTTGTTACTGCCAAGCCCGGTACTCTCGAGCGGAAGAGCACACTTCTGAACTCCCGTCACGACTTCGTAGCTCGTATGCCGGCTTCTGC
+
>>1>A1BBCF1BBFG3AABAAAAABA0BAAFGFGHE/AAAAAAFFGA>?/BB@1B1BGHG//EEB@1?FHHE0CB?FGC?>/G/>BF/F<F<<<?/B1<11>B22//>//??1F</C<C<1.>...<.<<<C..<GEGH0<D0GC:A/;CGHHGC.:.;90;0C00C00;FG0C/CEE..-;--9/9//-9-------9--/-FF/9/B//9////9;-:-ABB-;AB-;9--;;A--;9FB@-;@=-9B/
@M05620:37:000000000-D9766:1:1101:21140:2746 1:N:0:72
ACCACACCTTCTACAATGAGCTGCGTGTGGCTCCCGAGGAGCACCCCGTGCTGCTGACCGAGGCCCCCCTGAACCCCAAGGCCAACCGCTACCACTTCTGGTGGCCGCCTCCCTCCTTCCTGGCCTCCCGGAGCTGCGCCCTTTCTCACTGGTTCTCTCTTCTGCCGTTTTCCGTAGGACTCTCTTCTCTGACCTGAGTCTCCTTTGGAACTCTGCCGGTTCTAGATCGGAAGAGCACACGTCTGACCTCC
+
AAAAAAAAFFFFGGGGGDFGGGHCGEEEC0FHHGGGGGGGGHHHHG?GE/BAGHGHHHHGGGGGEGGGGGGHHHHGGGGGGFHHHGGEC/B/B1<1B?GGFGHCC0BCG/CGGHEGHHHHHGGFHHHHGGGGGGHHF?CGGGHHHBH0CFFGFGGGGFFFGGFFGGGCGGGGGGFGGGFFFFFFFFFFFFFBFFFB/FFFFFFFBFF/BBFFFFFF/@>@BFFFF/BFFFBEFFFFFFFF?AEFF//9BFA
@M05620:37:000000000-D9766:1:1101:18608:2751 1:N:0:72
ACCACACCTTCTACAATGAGCTGCGTGTGGCTCCCGAGGAGCACCCCGTGCTGCTGACCGAGGCCCCCCTGAACCCCAAGGGCAACCGCTACCCCTTTTGGCGGGGGCCTCCCTCCTTCCTGGCCTCCCGGAGCTGCGCCCTTTCTCCCTGGGTCGCTCTTCTGCCGGTTTCCGTAGGCCTCGCTTCTCTGTCCTGAGTCTCCTTTGGACCTCTGCCGGTTCTAGCTCGGACGGGCACACGTCTGGGCTCC
+
A1>AA11ACFFFGGGCEE1BFFFF00A0AAE01AFA0AE/AGCAFG?EAAA/DB1FGHCA>E/EFAE/E//0@BFEGC/FE/?FCG0@CCCG00?/?1?FC?/>---;CFA..C99/CBFB0/.;0.9.;9A?@FFB@>-@@///////-;9-9--9-99999FB/--99-9/-;-;-/;/;-----/9;:///;/B-F9/99//9;FF/--:/B/F>?@FF/99/;FB------9-A-A@-;BE/-9:9A
@M05620:37:000000000-D9766:1:1101:13812:2789 1:N:0:72
GAGGCTGCTTTGGCAGAAACTCATAGATTACTGCAACAGTTCCCCCTGGACCTGGAAAAGTTTCTTGCCTGGCTTACAGAAGCTGAAACAACTGGCAAGTCAGAGGGGCCTATCCGCTTTGACACTCTTCTGGAACACCTTAACGCATTCAAAGACTTTGTCAATGTAACTGAAGAGCCCGAGCCACGCGCTCGGAAGCGCACAGGTCTGCACAACCGTCCAATCTTCGCCTCTCGTATGCAGTCCTGACC
+
A?AAAAFAFFDFG4BACFGGGGFHFHDGHBFGGGBFFGHFHHGHHGGGHBBFGGFBBDFHB5DGG5DBGHHFGFGHHHHBBBGCGF3BGFG?GGFE2F13@B3B31?>>>F3BBGEF?E/34BBBBGF434BGD3BBF/BB3BB<<<?A222@F2G@FH1@1@11???11?FG111<0>>--><</C-.<;@DGG:EGG-;-;-/;;CF/;0;0;.99..;;//99;B....99B;;A9BB/;/:/;////
@M05620:37:000000000-D9766:1:1101:19213:2795 1:N:0:72
GAGGCTGCTTTGGAAGAAACTCATAGATTAGTGACACAGGACCCGCGGGCCCTAGAACCGTTTCTTGCCTGGCTTTCAGAAGCTGCAACCACTGGCCAGTATGTAAGGAATTTCAGCTTTCGCCCTCTTGTGGCTCCCATTGCCCCATTCTCCGCCTTTGTCCTTGTCACTGCCAAGCCCGGGCCCCCCGCTCGGAAGAGCACACGTCTGCACTCCCGTCCCGACTTCGTATCTCGTATGCCGTCTTCTGC
+
BABBBBFBFFFFGGGGGGGGGGHAD5DD6D4DD65DEH2222B22A2AE0EE12BBBFFEEEGH4BB3GGHHHHH3FGHHHHBBB3BGH?FGG3BFF3?B34BBBFGG3?FCBD3BGHGG3/?/ECEGHHHHG/FGGGHFHHFB<FEHHHHHHDFDDDHGF0DDHHHBGHHH0GHGHFGECC@-9-99;;-A@CDFFFFFFFEFFFFFFF/BBFFF..A?.DD.-;DFF9B99B/FADFF//@DFFF/;F/
@M05620:37:000000000-D9766:1:1101:20803:2876 1:N:0:72
ACCACACCTTCTACAATGAGCTGCGTGTGGCTCCCGAGGAGCACCCCGTGCTGCTGACCGAGGCCCCCCTGAACCCCAAGGCCAACCGCGAGCACTTGTGGCGGGTGCCTCCCTCCTTCCTTGCCTCCCGGAGCTGCGCCCTTTCTCCCTGGTTCTCTCTTCTGCCGTTTTCCTTATGACTCTCTTCTCTGCCCTGAGTCTCCTTTGGACCTCTGCCGGTTCTAGCTCGGATGTGCACACGTCTGGGCTCC
+
CDCDCDCCFFFFGGGGGGGGGGHHGGGEHGHHHGGFGGGGGHHHHGGGGGGGHHHHHHHGGGGGGGGGGGGHGHHGGGGHGHHHHGGGG/B/</02F222?/<><<<./=0<CGH.CGHHH000000<<.<99C:BC-BGGGFF0=FGBBFA0BFFFBB0BFFFFF;99FFBFFBF0<00<:BB0BFFBBF0BFB./<FFF0:BBFE/0<BBBFF0B=D9<AF000<F.9..-0<:B0::<F?:.//.<<<
@M05620:37:000000000-D9766:1:1101:16700:2898 1:N:0:72
ACCACACCTTCTACAATGAGCTGCGTGTGGCTCCCGAGGAGCACCCCGTGCTGCTGACCGAGGCCCCCCTGAACCCCAAGGCCAACCGCTACCACTTATGGTGGGCGCCTCCCTCCTTCCTTGCCTCCCGGAGCTGCGCCCTTTCTCCCTGGTTCTCTCTTCTGCCGTTTTCCTTAGGACTCTCTTCTCTGCCCTGAGTCTCCTTTGGACCTCTGCCGGTTCTAGCTCGGACGGGCACACGTCTGCCCTCC
+
A>AAAAA>1BFFGGGG3G1BGDHGG0BA0AFGEAFA0EEC?HHHHGGEAEGGFHHGHHGAEECGGCEGGEECHFHGGGGHE/GHHGEECG/>G1B<B1?FF2?<//><@EGEFHEAHHHHF11<>F1<<=@CCCHGGG-:ACHF;C9BBFFGB9FFBF0FFBBFGGG.;FEFG000090;/BBBFBFBFFF/BEFFFFFFF/FFFFFFFBFBFFFBF?@@FFFB;99FF<----;=?B-;9-;B?//;9;-
@M05620:37:000000000-D9766:1:1101:14859:2998 1:N:0:72
ACCACACCTTCTACAATGAGCTGCGTGTGGCTCCCGAGGAGCACCCCGTGCTGCTGACCGAGGCCCCCCTGAACCCCAAGGCCAACCGCGAGCACATGTGGTGGGCGCCTCCCTCCTTCCTTGCCTCCCGGGGCGGCTCCCTTTTTCCCTGGTTCTCTCTTCTGCCGTTTTCCGTAGGACTCTCTTCTCTGCCCTGAGTCTCCTTTGGACCTCTGCCGGTTCTAGGTCGGAAGTGCACACGTCTGGGCTCC
+
BBBBBBB>BFCFGGGGGGBGGFHHGEGBAEHHGFGE?EFCFHGHHGGGGEFGGHHHHHHFGGCGGGFGGEFHFHHGGGGHGHHHHGGEC////<02?22>2?<///>><<.<F<GAGHHHF0<//D0<..---;-;;-;AFFBB/;BB//9.9BF/B/99B9FBFB-.AFEBF.9..9//;99B/BFF//B/BE/...;B///;:BF//9..;FB/B-@-9;B/9/;FA-;../;/;//9-F.../..;A9
@M05620:37:000000000-D9766:1:1101:10148:2998 1:N:0:72
ACCACACCTTCTACAATGAGCTGCGTGTGGCTCCCGAGGAGCACCCCGTGCTGCTGACCGAGGCCCCCCTGAACCCCAAGGCCCGCTACCTCTCCTGGTGGCCGCCTCCCTCCTTCCTTGCCTCCCGGAGCTGCGCCCTTTCTCACTGGTTCTCTCTTCTGCCGTTTTCCGTCGTACTCTCTTCTCTGCCCTGCGTCTCCTTTGGAACTCTGCCGGTTCTCGTTCGGAAGAGCACACGTCTGCACTTCCGT
+
BBBBBBB3CFFFGGGGGG5FGGCHEEGBAEHHHEFF?EEEFHHHHGGEFGGGGGHHHHHAEC?EGGGGGGGHGHHGGGGHGHHG/>/>>0BB10BBBG??DHHG/<??G<?FFHHHHH==>GHHHFGG<<CGHHGGGGGHHHHH0<C0BBFGGGGGGGGGFF;;CEGGGFDFF--;AEFF9;FFFFFF/;AFF9-DBFFFFFFFBBFFFFFBFFB?BFFFFE.9ADB.;..;F/ABF-FFFE/FFF/;/.;
@M05620:37:000000000-D9766:1:1101:11047:3048 1:N:0:72
ACCACACCTTCTACAATGAGCTGCGTGTGGCTCCCGAGGAGCACCCCGTGCTGCTGACCGAGGCCCCCCTGAACCCCAAGGCCAACCGCTAGCAGTTGCGGAGGTGGCCTCCCTCCTTCCTTTCCTTCTGGAGCTGCGCCCTTTTTCCTTGGTTCTCTCTTCTGCCGTTTTCCTTCGGCCTCTCTTCTCTGCCCTGAGCCTCCTTTGGACCTCTGCCGGCTCTAGCTCGGACGGGCACACGTCTGGTTTCC
+
BBBBBBBBFFFFGGGGGGGGGGFHGGGEGGHHHGGGGGGCGHHHHGGGGGGGHHHHHHHGGGGGGGGGGGGHHHHGGGGHGHHHHGGGG/</2222B22////>//<00<0FF0FDGGHHH111F<00<=D0.<./<-AF:-/C=0;:0:0:<.C00B9000;00C-9CFGGF000.9-.;CFFF//;:BFFF.F.../;B9.9:B///9BF///;/;---9999/9/9-.--;;-;D.;@FE9E//9.;9
@M05620:37:000000000-D9766:1:1101:11060:3060 1:N:0:72
ACCACACCTTCTACAATGAGCTGCGTGTGGCTCCCGAGGAGCACCCCGTGCTGCTGACCGAGGCCCCCCTGAACCCCAAGGCCAACCGCGAGAAGTTGTGGTGGCCGCCTCCCTCCTTCCGGGCCCCCCGGGGCGCCTCCCTTTCTCCCGGGTTCTCTCTTCTGCCGTTTTCCGTAGTACTCTCTTCTCTGGCCGTTTTCTCCTTTGGACCTCTGCAGGTTCTAGCTCGGAATAGCAAACGTCTGAGCTCC
+
CCCDCDDDFFFFGGGGGGGGGGHHGGGEHGHHHGGGGGGGGHHHHGGGGGGGHHHHHHHGGGGGGGGGGGFHHHHGGGGHGHHHHGGGCCG//<22>22//2/<00<@-<..F<F.GDGH.-----:::-=-----;.AEFFF:0;B::.--9;F0;00;BFFFF0-9:BEB:.0::.00:::0;:FF0000;A--.:;BFB00000/00//:;0000;:0B:0:0BBA-D?.0:0:00..:.:.00:;FB
@M05620:37:000000000-D9766:1:1101:14630:3104 1:N:0:72
ACCACACCTTCTACAATGCGCTGCGTGTGGCTCCCGAGGAGCACCCCGTGCTGCTGACCGAGGCCCCCCTGAACCCCAAGGCCCCCGACTTCCACTGGTGGCCGTTTCCGTCCTTCCTTTCCTCCCGGAGCTGCGCCCTTTCTCTCTGGTTCTCTCTTCTGCCGTTTTCCGTCTTACTCTCTTCTCTGCCCTGCGTCTCCTTTGGAACTCTGCCGGTTCTCGCTCGGCAGAGCACACGTCTGCACTCCCGT
+
AAAAAAA1BBCFGGGGGG1AFGGGGGGA0BGFGAAF/EEECHHHHGGAEEFGBHFHHHG>>@?EGGGGGEEGFHHGGGGHGHHG/>/<>/?1<1???F1?BF0A//??G/?FEGHHHH>1>FHFH<CC-<AGGHGGGGGHHHHH0:CFGGGGFGGGGGFFF9;;;CFGGGGGGA9CFFFF/;FFFFFF/;EFF-@B?FFFFFFFFEFFFFFFFF@@@FFFFF--;@@-;--AF/-BF-FEFFBFFF/-9--
@M05620:37:000000000-D9766:1:1101:17547:3142 1:N:0:72
ACCACACCTTCTACAATGAGCTGCGTGTGGCTCCCGAGGAGCACCCCGTGCTGCTGACCGAGGCCCCCCTGAACCCCAAGGCCAACCGCTACCACTTGTGGAGGGCGCCTCCCTCCTTCCTGGCCTCCCGGAGCTGCGCCCTTTCTCCCTGGTTCTCTCTTCTGCCGTTTTCCGTAGGACTCTCTTCTCTGCCCTGAGTCTCCTTTGGACCTCTGCCGGTTCTAGCTCGGAAGAGCACACGTCTGCGCTCC
+
BBBBBBB>CFB4FGGGGGDG4GFHABFBAEGGGFFE?EFGGHHHCEGGGEGGGBGHHFEAECCGGGGGGGGHFHHGGGGHGHHHHGGGC?@/BBBFG<??C<?C/?>>@FFHGHHGHHHHH10CGH<CCDDGGGHHHCGGGGGG0=FGFGGGGGGGGGGGGGGGGGGGGGGGG.BFFF/BFFFFFFFFFFFBFFFFFFFFFFFFFFFFFBFFFFFFFBB;DFFBFBFFFBD..9;BFFFFBFEFF/--;AD
@M05620:37:000000000-D9766:1:1101:16157:3143 1:N:0:72
ACCACACCTTCTACAATGAGCTGCGTGTGGCTCCCGAGGAGCACCCCGTGCTGCTGACCGAGGCCCCCCTGAACCCCAAGGCCCACCACGTCGCCTGGTGGCCGGTTCCCTCCTTCCTATCCTCCCGGGGCTGCGCCCTTTCTCGCTGGTTCTCTCTTCTGCCGTTTTCCGTCTGACTCTCTTCTCTGCCCTGCGTCTCCTTTGGAACTCTGCCGGTTCTCGTTCGGCAGAGCACACGTCTGAACTGCCGT
+
AAAAAAAAFFFFGGGGBG1BGFHHGEEEEAGCHFFECGGEGHHHHGG?FAEFFHGGFHHA>@EGG?FGGEGHHHHGGGGHGGHE??/??<??//??FG??/00/>/?/?1?<EHEFGH11<FGFG>AC-<-@EGGGGGGFHHBF.;9.AFBFBFFFBFCFF9:;:;9:9F?BF--9;FFF/;/FF9FF/9AFA-@B@FFFFFFFFEFFFFFFFF@@9AFFBA--:A?-;=AEF/9BF-AAFF/FFF//99;
@M05620:37:000000000-D9766:1:1101:10482:3160 1:N:0:72
GAGGCTGCTTTGGAAGAAACTCATAGATTACTGCAACAGTTCCCCCTGGACCTGGAAAAGTTTCTTGCCTGGCTTACAGAAGCTGAAACAACTGGCAAGTCTGCCAGGCCTTTACGCTTTAGCAAACTTGTGGATAACATTGCAACATTCTAAGACTTTGTACTTGTAACTGCCAAGCCAGGGACCCACGCTCGGAAGAGCACACGTCTGCACTCAAGTCAAGAATTCGTATCTCGTATGCCGTCATCTGC
+
AAABBBFBFFFFGGGGGGGGGGHHHHHHHHHHHHHHFHHGHHHHHGGGHGHGHHHGHHHHHHHHHHGHHHHHHHHFHHHHHHHHHHHGHGEHHH3FGHC334@3BGFE11BBD3BFEFCA3?DB33BB4FF?EB3FFEFHFH?4BGHF3?F33B2FFFFGB22@FHG2@2F>22FGFEA0GHD/F...CA.CDC-.<.CFBBGHGGGCGG0CCBGG/:;CB000:0BFG9;9F00.;.F/B:?CC..;CF/
@M05620:37:000000000-D9766:1:1101:10049:3165 1:N:0:72
ACCACACCTTCTACAATGAGCTGCGTGTGGCTCCCGAGGAGCACCCCGTGCTGCTGACCGAGGCCCCCCTGAACCCCAAGGCCAACCGCGAGCAGTTGCGGAGGCGGCCTCCCTCCTTCCTGTCCTCCTGGAGCTGCGCCCTTTCTCCCTGGTTCTCTATTCTGCCGTTTTCCTTCGGGCTCTCTTCTCTGCCCTGAGTCTCCTTTGGACCTCTGCCGGTTCTAGCTCGGATGGGCACACGTCTGGCTTCC
+
BBBBBBBBFFFFGGGGGGFGGG4GFEGEGGHHHGGEGGEGGHGHHGGGGGGGHHHHHHHGGGGGGGGGGGGHGHHGGGGHGHHHHGGGG?DC//<2?22///>/.-<--..<E//;C0GFH;0/<G0//;C/.9.;/-9E?-9F0;F0//9.F0C0//////99/BB9DFEF//9/.;.-;EFFF//BFFFFF?F...9;////9/9///;F/9BF/;--.;/BB/;/:-..-.9.;9B;-.AFE//.;:/
@M05620:37:000000000-D9766:1:1101:19137:3219 1:N:0:72
ACCACACCTTCTACAATGAGCTGCGTGTGGCTCCCGAGGAGCACCCCGTGCTGCTGACCGAGGCCCCCCTGAACCCCAAGGCCAACCGCGAGAACATGTGGTGGCCGCCTCCCTCCTTCCTGGCCTCCCGGAGCTGCGCCCCTTCTCACTGGTTCTCTCTTCTGCCGTTTTCCGTAGGACTCTCTTCTCTGACCTGTGCCTCCTGTGTCACTCTTCTGGCTCGAGATCGGAAGAGCACACGGCTGACCTCC
+
CCCCCCCCFFFFGGGGGGGGGGHHGGGAGGHGHGGGGGGGGHGHHGGGGGCGHHHHHHHGGGGGGGGGGGGHFHHGGGGHGHHHHGGGCCG///22?2>22?FE00>/<..>F0<<G=FGHB/.<GC.<<D---:00-;E--.;90;0909/;0C000;0;;000;-.:FFF0A:;9D00;FFFF00BFFFBF/;/000;0;A/0;0000;F9;0;0000/9-;;.90.....9;/BFBF--@@F./:;09
@M05620:37:000000000-D9766:1:1101:9580:3230 1:N:0:72
GAGGCTGCTTTGGACGAAACTCATAGATTAGTGAAACAAGATCGGATGGACATGGATAAGTTTTTTGGTTAGCTTAAAGAAGTTGAAATCACTGGCAAGTATGAAAGGAATTTACGCTTTAGCAAACTTGTGGATCCAATAGAACAATTCTAAGAATATGTACTTGTAACTGAAAGCCAGGGACAAAAGATAGGAAGAGAACACGTCTGAACAACCGTAAAGAATTCGTAACTCATTTGCAGTCTTCTGCT
+
>1AA>>CABBB1G11AAE0EG1FDD3BDDDA2D22DEG000B1/AAAA/BA1BABGF21BDBF2FEGGE?1BBBD11DDBFG@FB22B21@BF1B?0@FFGF222B10BBB12B2?//?FHG1>11BB>BFG/DC10<1B1B>11G0<@@22@@D1<1>@@2@2@DG1DG<FGD1?0<??.....000<.<0=CFHGHH//</<...::0:/0/=.-....;0.0;;;//.9900;0;;000990000;;0
@M05620:37:000000000-D9766:1:1101:18200:3237 1:N:0:72
ACCACACCTTCTACAATGAGCTGCGTGTGGCTCCCGAGGAGCACCCCGTGCTGCTGACCGAGGCCCCCCTGAACCCCAAGGCCAACCGCTACCGCTTATGAGGGGAGCCTCCCTCCATCCTTTCCTCCGGGAGCTGCGCCCTTTCTCCATGGCTCTCTTTTCCGCCGTTTTCCATAGGCCTTTCTTCTTTGCCCTGAGTCTACTTTGGACCTCTGCCGGTTCTGGCTCGGTTGAGCATACGTATGCTCTCC
+
AAAABAABFFFFGGGGDGGGFCFFEAF2BAGHHGEEAEE?FH2BFEEGBAEADDGFF2BE?EEGCEEGGGGFHHGG/EEFEHHHHGGED?//B/>/?/1121??/?CA/CGCFBGD01><1<1>D00<.A-<AACBC-@DC?BBFBF000;/.90/;000;009CF-:9BABB///;B;B////9;///9999/F...;9///;//;9/;.FFF///-;9;:9/;;BF9-..;//9;///9//////;:/9
@M05620:37:000000000-D9766:1:1101:12181:3238 1:N:0:72
ACCACACCTTCTACAATGAGCTGCGTGTGGCTCCCGAGGAGCACCCCGTGCTGCTGACCGAGGCCCCCCTGAACCCCAAGGCCAACCGCGAGAAGATGACCCAGGTGAGTGGCCCGCTACCTCTTCTGGTGGCCGCCTCCCTCCTTCCTGGCCTCCCGGCGCTGCGCCCTTTCTCACTGGTTCTCTCTTCTGCCGTTTTCCGTAGGACTCTCTTCTCTGACCTGCGTCTCCTTTGGAACTCTGCAGGTTCT
+
BB?ABBAAFFFFGGGGFDGGGGHHEEEFHEGHHGGD?EEEDHHHHGGGEEGFHHHHHHHGEGGGGGGGGGGGHHHGGGGHGHHHHGGGGGGGGGHHHBGGHH//<FG10?1FEGGGC-<->GHFHH0DGHGFFHGDGGCHGHFG/;9F09C.CFFGG.@-99-;AB?FBBFFFFFFFFFF9FFFFFFBFFFFFF-9DFFFF.FFAFFFFFFFFFB/FBFFBF/9.9:-A.BFFFFEBFBBF/F/BFF.BFF
@M05620:37:000000000-D9766:1:1101:9571:3247 1:N:0:72
GAGGCTGCTTTGGAAGAAACTCATAGATTACTGCAACAGTTCCCCCTGGACCTGGAAAAGTTTCTTGCCTGGCTTACAGAAGCTGAAACAACTGGCAAGTATGTCAGGCATTTCCGCTTTAGCACTCTTGTGGATCCCATTGACCCATTCTCCGCATTTGTCCTTGTAACTGAAAGCCAGGGACAACAGATCGGAAGAGCACACGTCTGAACTCCCGTCACTAATTCGTATCTCGTATGCCGTCTGCTGCT
+
AAABBBFAFFFFGGGGGGGGGGHHHGGHHHHHHGAGFGGD5FHHHGGFEBGHHHHHHG2BBBFGFHDGHHHHHHH3GHH5FGHFG3GHHGHHHHBAGHFGF4B4B44?3?GG4E4??EF/3?B4B33BGHHBFFG?F2FF?B43B2?F3F3D3</>//@GGB22DFD2FGH111??FGB?///>F0.<00=F<C.<.<.C<GGC@;GHE00/0;C.::AEG00:CB0.//;FF0=9.;9B09;?F.;;999
@M05620:37:000000000-D9766:1:1101:17291:3280 1:N:0:72
ACCACACCTTCTACAATGAGCTGCGTGTGGCTCCCGAGGAGCACCCCGTGCTGCTGACCGAGGCCCCCCTGAACCCCAAGGCCCACCACCTCTACTGGTGGCCGCCTCCATCCTTCCTGGCCTCCCGGACCTGCGCCCTTTCTCCCTGGTACTCTCTTCTGCCGTTTTCCGTCGGACTCTCTTCTCTGCCCTGAGTCTCCTTTGGAACTCTGCCGATTCTCGCTCGGAAGAGCACACGTCTGAACTCCAGT
+
CCCCCCCCFFFFGGGGGGGGGGHHGGGGHGHHHGGGGGGGGHHHHGGGGGGGHHHHGHHGGGGGGGGGGGGHGHHGGGGHGHH/<F//F/0B22?222B??0F/<BBGE01FGGDFFGG?G01>.F.AC-<<<GGGGG?C0C:G0:/:.00<;;BFB0;0CFBG..CEF09F.-;CGFFFFF0BFF900;99./;B:FFF0:B;B0BFFFF0F0@--;:;0...;@-AA:FFB09BFA:A999BB0:BFFB
@M05620:37:000000000-D9766:1:1101:21974:3286 1:N:0:72
ACCACACCTTCTACAATGAGCTGCGTGTGGCTCCCGAGGAGCACCCCGTGCTGCTGACCGAGGCCCCCCTGAACCCCAAGGCCCCCTACCTCTGCTGGTGGCCGAATCCCTCCTTCCTTGCCTCCCGGAGCTGCGCCCTTTCTCCCTGGTTCTCTCTTCTGCCGTTTTCCGTCGGACTCTCTTCTCTGCCCTGCGTCTCCTTTGGAACTCTGCCGGTTCTAGCTCGGAAGAGCACACGTCTGAACTCCCGT
+
BBBBBBBBFFFFGGGEGGGDGGG4E2EB4AGHFFGEFGGEAEHGHGGGEGGEFHEHHHHGCGCEGEGGGGGGHFHGGGFHEEHG/>/?F0BFF1BFFFGHGEHD//???<FHGGFHHH1FGHHGHGGGCGGHHHGGGGGHHHHHCCGHHHHHHHHHGGGGGGGGGGGGGGGGF@?BGGFFFFFFFFFFFFFFF.>DBFFFFFFFFFFFFFFFFFBBBFFF/BBBFFBDFFFFFFFFFBFFFEFFFF:B.;9
@M05620:37:000000000-D9766:1:1101:16672:3290 1:N:0:72
ACCACACCTTCTACAATGAGCTGCGTGTGGCTCCCGAGGAGCACCCCGTGCTGCTGACCGAGGCCCCCCTGAACCCCAAGGCCCACCACGACGGCTGGTGGCCCCCTCCATCCTTCCTGGCGGCCCGGCCCTGCGCCCTTTCTCCCTGGTACTCTCTCCCGCCGTTTTCCGTCGTACTCTCTTCTCTGCCCTGCATCTCCTTTGGCACTCTGCCGATTCTCGCTCGGAAGAGCCCACGTCTGAACTCCCGT
+
CBBCCBCAFFFFGGGGGGGGGGHHGGGGGGHHHGGGGGGGGHHHHGGGEGGGHHHHHHHGGGCGGGGGGGGHHHHGGGGHGHHG/?<??//>>/</>???C0?/>DDGDH1GGHHFHHHHH--=A:-:--;CFGFFFCBGB9;F;CBFG009:;FFF0B/.9-9;AFEF9DFF--9;:BFFFFFFFFF9BEBF./0;BFFFF09/09BFF0:B:D-;;BFBA.AA@DDFF..F.;E.@AA/AFF0FF9..:
@M05620:37:000000000-D9766:1:1101:16664:3311 1:N:0:72
ACCACACCTTCTACAATGAGCTGCGTGTGGCTCCCGAGGAGCACCCCGTGCTGCTGACCGAGGCCCCCCTGAACCCCAAGGCCCACGACGTCTGCTGGTGGCCGCCTCCATCCTTCCTGGCCTCCCGGAGCTGCGCCCTTTCTCCCTGGTTCTCTCTTCTGCCGTTTTCCGTCGTACTCTCTTCTCTGCCCTGCGTCTCCTTTGGAACTCTGCCGGTTCTCGCTCGGAAGAGCACACCTCTGAACTCCCGT
+
BBCCBCCAFFFFGGFGGGFGGGHHGEGBAEGFFBFFCGFGDHHHHGGGGEGGHHHHHHHEEEEFGGGGGGGFFHHGGDGHGHFF<?<<><//2/>??G?<?GAC//?AG?DFGGGHHH=0>GHHFCEC<-<CGHCGGGFHHHGG0;;0CCFFGGGGBFGGFGF;=EFEF:.;A--;AEFFBFFFFFFF;:AFF99D=DFFBFFFEFFFFFFFFFDA@.AFBF:;ECC9:?AFF/.BF./;BF/BBB/:..;
@M05620:37:000000000-D9766:1:1101:20579:3421 1:N:0:72
ACCACACCTTCTACAATGAGCTGCGTGTGGCTCCCGAGGAGCACCCCGTGCTGCTGACCGAGGCCCCCCTGAACCCCAAGGCCAACCGCTACCCCTTTTGGCGGGCGCCTCCCTCCTTCCTGGCCTCCCGGAGCTGCGCCCTTTCTCCCTGGTTCTCTCTTCTGCCGTTTTCCTTAGGACTCTCTTCTCTGCCCTGAGTCTCCTTTGGACCTCTGCCGGTTCTAGCTCGGACGAGCACACGTCTGACCTCC
+
CCCCCCCCFFFFGGGGGGGGGGHHGGGGHGHHHGGGGGGGGHHHHGGGEGGGHHHHHHHGGGGGGGGGGGGHHHHGGGGHGHHHHGGGGGGCH0?FG2??B2>>--<<<CDGGHGAGHGHB0/:C0:C9CAD?@FFFGGGGGG/BFFFBFFA9BFFFFBFFFFFFFF?AFFFB9/B/B//B9/:FFFFBFF/FEFFFFFF/BBFFEFFB//:BFBBF;F@DFF:/;BFFB.---;@D./:@FFFE/:/;B;
@M05620:37:000000000-D9766:1:1101:9905:3453 1:N:0:72
ACCACACCTTCTACAATGAGCTGCGTGTGGCTCCCGAGGAGCACCCCGTGCTGCTGACCGAGGCCCCCCTGAACCCCAAGGCCAACCGCGCGCACTTGTGGCGGGTGCCTCCCTCCTTCCTGGCCTCCGGGAGCTGCGCCCTTTTTCCCTGGTTCTCTCTTCTGCCGTTTTCCTTAGTCCTCTCTTCTTTGCCCTGAGTCTCCTTTGGACCTCTGCCGGTTCTGGCTCGGAAGTGCACACGTCTGAGCTCC
+
AAAAAAA1BBCFGGFGGG1BGGHHGGGBAEHGGBFFCEGGGHGHHGGEFEFGGHGHHHHEGGGGGGGGGGGHGHHGGGGHGHHHHGGGG//</<//1?11<?/<<<<<CGC..:C.:C0C:0;..:...-9--;A/F-9AG@B//;BF/9B-//;/;/9BBB9BF;-9-9A///:99///9/99BBFF//9/:B/A--BF9//9BFF//BB-//99F--;-EF///;9@?-9-:9///9-9F--A/9/;B/
@M05620:37:000000000-D9766:1:1101:17501:3463 1:N:0:72
ACCACACCTTCTACAATGAGCTGCGTGTGGCTCCCGAGGAGCACCCCGTGCTGCTGACCGAGGCCCCCCTGAACCCCAAGGCCAACCGCTACCAATTATGGCGGGCGCCTCCCTCCTTCCTGGCCTCCCGGAGCTGCGCCCTTTCTCCCTGGTTCTCTCTTCTGCCGTTTTCCGTAGGCCTCTCTTCTCTGACCTGAGTCTCCTTTGGAACTCTGCCGGTTCTAGCTCGGACGAGCACACGTCTGGGCTCC
+
AAAAA>AAFFCFBFGGFGGGGGGHGFGEG0FFGFG0AEE?FHHHHGGGEEGGHGGFGHHGGC@EFAEEGGGHFHHAEAFHGHFCEFCG@CC<C11B11>>1/>@--<<@CAGGCGGHHHHG0/;GHHGCEGGGA.BC-AA@GBFFFFFB-B?9/9/B9BBBFFFFF@B?FFFF-;9;A/;/FFFFFFFBFF/;F/BBFFB;BBB/:999/;FFFF;9-=9:AF///9;B<A---@@@F-A---99/;-9A-
@M05620:37:000000000-D9766:1:1101:13172:3490 1:N:0:72
ACCACACCTTCTACAATGCGCTGCGTGGGGCTCCCGAGGAGCACCCCGTGCTGCTGACCGAGGCCCCCCTGAACCCCAAGGCCAACCGCTCCCCCTTCTGGTGGGCGCCTCCCTCCTTCCTGGCCTCCCGGAGCTGCGCCCTTTCTCCCTGGTTCTCTCTTCTGCCGTTTTCCGTAGGACTCTCTTCTCTGCCCTGAGTCTCCTTTGGACCTCTGCCGGTTCTAGCTCGGAAGAGCACACGTCTGACCTCC
+
AAA1AAA>CFFFGGGF3GA1F0F?GAE000BECBFE/EEA?GFFHGG//BEGBGFFHHG//E/EGCGGGGGBGC<EGGGHEGHHHGGCGG/CC?CCF0?GH1?C/<>>CCGHGG<EGHHHH0/<GHGGCC?CGGHGGGGFGGGG0;0FBFFGFFFFGGGFFCFFFF@ABFEFF9FFBB/;BFFFFFFFFFFBFEFFFFFFFBFFFFFFFBFFFFFFF@@@FFFFB/;FB<?---;-FFFF@FFFF/;:;BE
@M05620:37:000000000-D9766:1:1101:12017:3516 1:N:0:72
ACCACACGCTCTACAATGCACTTGTGTCGCACCGGCGGTCCACCCCATTCTGCATACCGATGCCCCCCCGCACCCCCAGGCCCCCCACCTCTGCTGGTGGCCGCTTCCCTACTTGCTTTCCTCCCGGAGGTGCGCCCTTTCTCCGTAGTTCTCTCTTTTGCCGTTTTCCGTCTTCCTCTCTTCTCTGGCCTGCGTATACTTTGGGACTCTGCCGGTTTTATCTGGGCCGACCAGTCGCCTGGCCTGGCGTC
+
A?AAAAA>1>AAGGGDFG1A11A1DAB30AA0A0AAAFAAABG0EE/F1D@F1@1BFG/E/>/FGCGE><E/BC<CC??F//?<>>//?FGF1FDGCF0>0FC--<.<CG0:0;000000<::/;E??@;9.0--.99/0;CB0;..;:9/F//////;/9/;--9-9:-/---///9/;9F//9/B;/-9;-@B-;/9//;FF--;9//B/:;@----///;;/;9----;>-/9-9;9-;-9B9---;-
@M05620:37:000000000-D9766:1:1101:21807:3521 1:N:0:72
ACCACACCTTCTACAATGAGCTGCGTGTGGCTCCCGAGGAGCACCCCGTGCTGCTGACCGAGGCCCCCCTGAACCCCAAGGCCAACCGCTACCACTTCTGGTGGCCGCCTCCCTCCTTCCTGGCCTCCCGGAGCTGCGCCCTTTCTCCCTGGTTCTCTCTTCTGCCGTTTTCCGTAGGACTCTCTTCTCTGACCTGAGTCTCCTTTGGAACTCTGCCGGTTCTAGCTCGGAAGAGCACACGTCTGACCTCC
+
CCCCCCDCFFFFGGGGGGGGGGHHGEGEEFHHHGGGDGFGGHHHHGGGGGGGHHGHHHHGGGGGGGGGGGGHGHHGGGGHGHHHHGGGGGG@FBBFG??FH2FE=FCGG/DGGHHGHHHHHFFFHHHHGGGGGGHFFGGGGGHHHHHGGGGGGGGGGGGGGGGGGGGEGGGGGDFFGFFFFFFFFFFFFFF0BFFFFFFFFFFFFFFFF0FFFFFFBDF;DFFFFBFFFFFADAFFFFFFFFEFF0;;FFF
@M05620:37:000000000-D9766:1:1101:18585:3522 1:N:0:72
ACCACACCTTCTACAATGAGCTGCGGGTGGCTCCCGAGGAGCACCCCGTGCTGCTGACCGAGGCCCCCCTGAACCCCAAGGCCCCAAACATCTGCTGGTGGCCGACTCCATCCTTCCTGGCCTCCCGGAGCTGCGCCATTTCTCCCTGGTTCTCTATTCTGCAGTTTTCCGTCGGACTCTCTTCTCTGCCCTGCGTCTCCTTTGGAACTCTGCCGGTTCTCGCTCGGCAGAGCCCACGTCTGAACTACCGT
+
AAA1AAAAFFFFG3GGDBA1A111A0AAA0FG1B//AAEAFHHHHGGG/AE/FEG1F00E/>EEE/>EGEF0G1?<EG/<//FC///BG0BB11?>?1?GCFCC//>CGHHFHHFGHF1000><..<@--<GBG?-...00<:G0:/BA/000900;90FB00;;9B0;0;9F9-;-@FBBFBF9BBF/:AFFA@B@FFEFFFFFFFFFFFF/F@@--9B9--;9-@----9/--9A--;-A/;BF//-;;
@M05620:37:000000000-D9766:1:1101:8529:3538 1:N:0:72
ACCACACCTTCTACAATGAGCTGCGTGTGGCTCCCGAGGAGCACCCCGTGCTGCTGACCGAGGCCCCCCTGAACCCCAAGGCCCGCAACAACTGCTGGCGGCCACTTCACTCCTTCCTTACCTCCCGGCGCTGCGCCCTTTCTCACTGGTTCTCTCTTATGCCGTTTTCCGTCTGACTCTCTTCTCTGCCCTGCGTCTCCTTTCGAACTCTGCCGGTTCTCGATCGGTAGCGCACACGTCAGCACTACAGT
+
AA>AAAAAFFFFAFFFGGGFGBFEEBEEGAGHFGFAEEEAFHGHHGCGEEFEHFEGHGFGEGGGGECGGGGGFFE?EGDFEHHE>///>0/?BB?1??/>A///.1>11>=GFH1D0>11//=<GGAC<-:;A.-9.99/CFGF;;00/;90:BF9B00;F00;DDFFFFF/;A.FFBBB99BFFFFF/;:FF9-DBFF/:FF/..;AFFF/:/;--..;9A//9;D.9D/-;BBBF-.;.;/9A/B/9;9
@M05620:37:000000000-D9766:1:1101:15970:3538 1:N:0:72
GAGGCTGCTTTGGAAGAAACTCATAGATTACTGCAACAGTTCCCCCTGGACCTGGAAAAGTTTCTTGCCTGGCTTACAGAAGCTGAAACAACTGGCAAGTAAGTACGGCATTTCAGCTGTAACCAAATTCTGGAACAAAATGCCAAATTCTCAGAATATGTCATTGTAAATGAGAAGCCAAGGACAACAGATCGGAAGAGCACACGTCTGAAATCCAATCAAACAATCGTATCCAGTTGGACGTCTAATGC
+
AAAA>AFBFFFFGCFFFGFGGGHHHGGHHCFFHH4DCGBGHFGHGGEEEBBFGGFBA32FBFHDFADBBAFHHHG3BBFFFFBFGB@DBB1BFG??2F?3B4@BD@>EEEEFGHGGHGFGE443B/?DD4DFF33BBG00BB32BFBD3F3FDDFBF3B@F2>FGHHGF2FF22@GGGHF0?/?FC0?>FC>CFDDFAC.<<CCC-<<CEGH0;CG:00/0<00;.<;;CF/;00:F00CCF-;A:.;0;0
@M05620:37:000000000-D9766:1:1101:17559:3595 1:N:0:72
GAGGCTGCTTTGGAAGAAACTCATAGATTACTGCAACAGTTCCCCCTGGACCTGGAAAAGTTTCTTGCCTGGCTTACAGAAGCTGAAACAACTGGCACGGCTGAAGGGAGTTTCCGATTAGACCCTATTGTGGCAAAAATTGCCACGAACTAAGCCTATGTAATTGTCACTGCCAAGCCCGAGGCCCCCGCTCGGAAGAGCACAAGTCTGAACACCAGTAACAAATTCGAGTCTCGTATGACGTACAAGGC
+
ABABBCFCFFFFGGGGGGGGGGHHHHHHHHHHHHHHGHHGHHHHHGGGHHHHHHHFGHHHHHHHHHFHHHHHHHHGHHHHHHHHHHHHHHHHHH3GHH1/>//1@@B11/?B3FHE/E>/34?3/B??G3??//2BBB/0BBBG22///>/@=1??111?1?B111?1@=1>G0G1....<----<.--;;:9@A.:9.9:099/9;00;09;0::AA909B09.:90:0/0900/..//90;A...909;
@M05620:37:000000000-D9766:1:1101:17847:3600 1:N:0:72
ACTGCCACTTCTCAATCGACCAGGGGATTCCTGCCCCGGCTCCCCCAGCCCGTATAACCGTGTCCTCCCTGGCTACCAGGAGCACCAACTACGCGCCTGTAAGTGGGGCCTTTCCGCTTTCGCCCTCTTGTGGCTCCCATTGCCCCATTCTCCGCCTTTGTCCTTGTCACTGCCAAGCCCGGGACCCCCGCTCGGAAGAGCACACGTCTGAACTCCCGTCACGAATTCGTATCTCGCATGCCGCCTTCTGC
+
>11AAFCB1DDFGGGEGA11AA0CAEE00B2DGEHCAAAA/BFAEG/B0AAA//0B2FC>B/0BDGGCF0FGHG1BGFG??FGF0FGHG0FGE///>??B22>221?/C/<FFDFBCGCFF//?C?<FFG=FACFBF.GHHH0D0<ECDDDDGCAAAAH00;00:C:0CGBG0;BB9AEGGG@-9.9.9;-@>@@FF?-FBBAB-;F-BE/;//9/E?99-9B-9EAFF/:/-//;-9-:99@----//;/
@M05620:37:000000000-D9766:1:1101:16244:3617 1:N:0:72
ACCACACCTTCTACAATGAGCTGCGTCTGGCTCCCGAGGAGCACCCCGTGCTGCTGACCGAGGCCCCCCTGAACCCCAAGGCCCCCCGCGTGACCTGGCGGCCGCCTCCCTCCTTCCTGGCCTCCCGGTGCTGCGCCCTTTCTCTCTGGTTCTCTCTTCTGCCGTTTTCCGTCTTACTCTCTTCTCTGCCCTGCGTCTCCTTTGGAACTCTGCCGGTTCTCGCTCGGAAGAGCGCACGTCTGCACTCTCGT
+
A>AAAABBFFFFGGFGGGAFGGHHGE2AFFHHGFGFGGEEGHHHHGGGGEGGHHHHHHHEFECGGGGGGGGHFHHGGGGHGHHG/>//>/////1?<F0<A@----<AC./;:CGFHH0:C:CHH.9;-9ABFGAB?D-FFGGG0;9BF//BFFFFFF/9B//9;.;E//ABF../9/;FBF/BFFFF/9A/A.-9-ABFFFBBBBBFFFBBFF@;9.AFFE..9=D....9.-9;99:AFE/FBF//999
@M05620:37:000000000-D9766:1:1101:16247:3635 1:N:0:72
ACCACACCTTCTACAATGAGCTGCGTCTGGCTCCCGAGGAGCACCCCGTGCTGCTGACCGAGGCCCCCCTGAACCCCAAGGCCAACCGCGTGAAGTGGAGGCCGCCTCCATCCTTCCTGGCCTCCCGGAGCGGCGCCCTTTCTCCCTGGTTCTCTCTTCTGCCGTTTTCCGTCGGACTCTCTTCTCTGTCCTGCGTCTCCTTTGGAACTCTGCCGGTTCTCGCTCGGAAGAGCACACGTCTGAACTCCAGT
+
CCCCCCCBFFFFGGGGGGAGGGHHGG2BAGHHHGGFDGEGGHGHHGGGGFGGHHHHHHHGGGGGGGGGGGGHFHHGGGGHGHH/?F//><<//?22<F2<?B/</><CC01=GGHDGHG<G01<<C.C----;ACGG?9990BF09/0./0;0;;C:;::FF/@.:BAF/.B9--;CFB/;F9BB999/;;///;D-DBF//B9FBFFFFF/9/@--;.:/:..;@-...9AB/./9-.::./;B//:/;;
@M05620:37:000000000-D9766:1:1101:10436:3687 1:N:0:72
ACCACACCTTCTACAATGAGCTGCGTGTGGCGCCCGAGGAGCACCCCGTGCTGCTGACCGAGGCCCCCCTGAACCCCAAGGCCAACCGCTACCCCTTTTGGCGGGGGCCTACCTCCTTCCTCTCCTGCAGGAGCCGCGCCGTTTCTCCCTGGTTCTCTATTGTGCCGTTTTCCTTCTGACTCTCTTCTCTGCCCTGAGACTACTTTGGACCTCTGCCGGTTCTAGCTCGGACGAGCACACGTCTGAGGTCC
+
BAAAABBACFFFGGGFEG5BGFHFGAEAAAF2A2EAAEEGFHGFHGGGDAAAFFCCGHFC0ECEGAEEEEE0GCGGGD<HE/GHHGDBD?<<0?//<<1<<1/A-<-9BE99.909/009000;/0/9;CFGE..9-9-;-9A////;/;9A9/B/9;/B9/;BBBBDDF99/;F///99//B//9//9;B//.9.B.//9///9/;//;..;/9//;=-A.F9;/B/A-.;--;9;.::=9AF?/99;;9
@M05620:37:000000000-D9766:1:1101:19476:3706 1:N:0:72
ACCACACCTTCTACAATGAGCTGCGTGTGGCTCCCGAGGAGCACCCCGTGCTGCTGACCGAGGCCCCCCTGAACCCCAAGGCCCCCGACCTCTCCTGGTGGCCGCCTCCCTCCTTCCTTGCCTCCCGGAGCTGCGCCCTTTCTCCCTGGTTCTCTCTTCTGCCGTTTTCCGTCTTACTCTCTTCTCTGCCCTGCGTCTCCTTTGGAACTCTGCCGGTTCTCGCTCGGAAGAGCACACGTCTGCACTTCCGT
+
ABBBBBBA>CCFGGGGGG5FGFHHGEGA4BGFFFGG2EEFCHHHHGGEGGGGGHGHHHHAEECGGGGGGEFHGHHGGGGHGHHG<>/<>/?BB2??GGFGGHHG<<??G?>FDHHHHH<1>GHHHEFG<@DHHHGGGGGHHGHG9CFGGGGGGGGGGGFGGGCA=EGGGGGGG?:9BFFFBFFF/BFF/;EFF.-AFFFFFFFFFFFFFFFFFFFFDFFF/E;9EBF.9A.9B;9BF-:AFE/;FF/9;.B
@M05620:37:000000000-D9766:1:1101:18593:3710 1:N:0:72
GCGGCTGCTTTGGAAGAAACTCATAGATTACTGCAACAGTTCCCCCTGGACCTGGAAAAGTTTCTTGCCTGGCTTACAGAAGCTGAAACAACTTGCCAGTAAGAAAGGAATTTCCGCTGTAGCCCTCTTGTGGCTACAATTGCCCCATTCACAGCCTTTGTCATTGTAACTGCCAAGCCCGGGACACCCGATCGGAAGAGCACACGTCTGCACTACCGTCACGAATTCGTATCTCGTATGCAGTCTTATGC
+
>1>>ADDAFFFFGGGF1BBGGG1GGFGHHBGHHH11BFFDFHHHHGGGEFGGHHGHHF0FFHHHGHHHHHHHHHHHHHHFGHHHHHHHHFHHBFBGBFG@12F110BB0BGGHHHGGG//BFF>FFGHDGHH//B101BG1B>GF/?G1B2B>FFGF11>@F22@FGGFHH11??GGGGCCG--=<C<<@-<CGGGGGG.;GHH.-:.;A0=FF0B/-;;.CFG?AEBA:B9AF/A-;/BF/F9B////99
@M05620:37:000000000-D9766:1:1101:12370:3713 1:N:0:72
GAGACTGCTTTGGCAGAAACTCATAGGTTACTGCAACAGTTCACCCTGGACCTGGGAAAGATTCTCGCCTGGCTTACAGAGCCTGACGCAACTGCTAATGGTGGATGCAACCCTCCTTCCAGGCCTCCCATAGCTGAACACATGCTCACTAGATATCTCTACTACCGTTTTCAGTAGGACTCTCTTACCTGACCTGAGTCTCCTTTTGAACTCTGCAGGTTCTAGATCGGAAGAGCACACGCCTGAACTCC
+
>A@1>BBFFFFFBBF11BC1B1BABA1DF1BFABD1BFFEGG2DGHGFH0BBBFH/BBGH0BDGF2BBEFF/A0BBFD1B00BBFGB/?>@F0BG11@BB1BB//1B>11BB/FFEB11>11B/?1B?<01B112B<1BB0/B1B>@FG12112@@>2F22111<?<<<FEG1F1=<1<1<>111=11F1FCGGD/C/D0DGG0D000.;<0;000;/.;:C0C0:;09.;C...9/.999-.C.;;/0=C
@M05620:37:000000000-D9766:1:1101:15604:3723 1:N:0:72
ACCACACCTTCTACAATGAGCTGCGTGTGGCTCCCGAGGAGCACCCCGTGCTGCTGACCGAGGCCCCCCTGAACCCCAAGGCCAACAGCTACTACATGTGGCGGACGCCTCCCTCCTTCCTGGCATACCGGAGCTGCGCCCTTTATCCCTGGATCTCTCTTCTGCCGATTTCCGTAGGAGTCTCTTCTATGCCCTGAGTCTCCTGTGGACCTATGCAGGTTCTGGATCGGAAGCGCACACATCTGGACTCC
+
AAAAAAAAFFFFGEGGFFB1F1B1E0ABFAHH1FFEEEGCGHHHHGGGGAEFHFGCHCGGCEGGG/>EGGG0G1F/EGAC//FCE?/0B1F11111>2B><//@/<<A<0<<F<0.0=1>110./000/.<<:A./:--.-;/0000C/0;./;00;0000=;FBF?--.90C-/9-9//-9//9;FB9///;F/---;///99//9-99-9/;9///A9//////;B-------99----9/////-;F/
@M05620:37:000000000-D9766:1:1101:13460:3730 1:N:0:72
ACCACACCTTCTACAATGAGCTGCGTGTGGCTCCCGAGGAGCACCCCGTGCTGCTGACCGAGGCCCCCCTGAACCCCAAGGCCCACCGCTACCCCTTGTGGCGGCGTCCTTCCTTCTTCCTCTCCTGGCGGTGCGCCCTTTCTCTCCGGTTCTCTCTTATTCTGCTTTTTGTCTTACGCTTTTCTCTGCTCTGCGTCTCCTTTGGAACTCTGCCGCTGGTCGTAGGGTAGAGCGGAACTCTGCACTACCGC
+
ABAABBABFFFFGGGGGGEGGFHGGEFBGEHHHGGEGGGGGHHHHGGGFEGGHHHHHHHGGGGGGGEGGGGHHHHGGGGHGHH//FE/E//>20?/022?<?/C/-><>.0=FFHH00<00=GFG0/:.;--9--A.?-/;9F000/.:A.AC9/9/:BF//99///;//-.;////.99..;BFBB/F/////-.;.9FBFB//////9///99----;/--....//9///--9--9;///B/;//.--
@M05620:37:000000000-D9766:1:1101:19479:3791 1:N:0:72
GAGGCTGCTTTGGAAGAAACTCATAGATTACTGCAACAGTTCCCCCTGGACCTGGAAAAGTTTCTTGCCTGGCTTACAGAAGCTGAAACACCTGGCAATGAAGCGAGGCCTTTCCGATTTAGCCCACTTGTGGCTAACGTTGCAAAGTTCTCCGCCTTTGAACTTGTAACTACCAAGCCAGGGCCCCTCGATCAGAAGAGCACACGTCTACGATCAAGTCCCACCATCGCATCTCGTATGCCGTCTTCTGC
+
AAABBAFBCFFFGGGGGGEGGGHHHHH6AFGHHFGHCGHGGGHHHGCAFEHHFGHHFF2FGDFFFHFHH5AFHHA3GBGFHHHH3GHHHE1EGC112F3333B3/?>@E/B333?/?E/?4BFFC//B33B?//??B2/B2?/@><2@2>@@F?</E/1?1?111F11<1>1<0FH0FCGHH?A.<<<<<./C.0;0;:.:/.::;9:/.;.;.=900F;090.;.999...9/;:.:BB/;-.-..;/9/
@M05620:37:000000000-D9766:1:1101:18153:3804 1:N:0:72
ACTGCCACTTCTCAATCCACCCCTCGATCCCTGCCCCCGCTCCCCCAGTCCGTATAACCGTTTCCTCCCTGGCTACCAGGAGCGGCAACTACTCGCCTGTCAGTCCGGCATTTCCGCTTTCGCCCTCTTGTGGCTCCCATTGCCCCATTCTCCGCCTTTGTCCTTGTCACTGCCAAGCCCGGGCCCCGCGCTCGGAAGAGCACACGTCTGCACTCCCGTCCCGACTTCGTATCTCGTATGCCGTCTTCTGC
+
1>>>A>BBBD1B1BBFG1AB11000AAB0BFGHHHHF0A/AABFFG/BABGBB0BBFHFGGG0B2D1BBFFHHG1BGFH/?FG//>>EH0BB11?>><?11BG>B1?<C/>FGHHBFGGGH///?C>0GHGFGGFHGGHGHHGH<CEHHBGHHCGC.EGHHGCG:C0<GH0G0FGG?AGEGGG9--@-;;9@F@@FFFFFFFAF-9FFFFFFBFBBEBABBB@B-@BFF-99-BFA9AFFFF@B@FFF9B/
@M05620:37:000000000-D9766:1:1101:17450:3823 1:N:0:72
ACCACACCTTCTACAATGAGCTGCGTGTGGCTCCCGAGGAGCACCCCGTGCTGCTGACCGAGGCCCCCCTGAACCCCAAGGCCAACCGCTACCACTTGTGGCGGGCGCCTCCCTCCTTCCTGGCCTCCCGGAGCTGCGCCCTTTCTCCCTGGTTCTCTCTTCTGCCGTTTTCCTTAGGCCTCTCTTCTCTGCCCTGAGTCTCCTTTGGACCTCTGCCGGTTCTAGCTCGGAAGAGCACACGTCTGAGCTCC
+
BACCBCCAFFFFGGGGGGFGGGHHGEGBFEHHHGGFDGEFGHGHHGGGGGGGHHHHHHHEGCGGGGGGGGGHFHHGGGGHGHHHHGGGCGB>F2BBF2??C<>A--<<CDGHGHHGHHHHH0/;CF;CADGAGGFFGGGGGGGG9FFFFFFFFFFFFFFFFFFFFFFDFFFFF/BFFF/BFFFFFFFFFFFBFFFFFFFFF9FFFFFFFBFFFFFFFFA;AFF/99BFDF....;BBFBAFFEFE///;B/
@M05620:37:000000000-D9766:1:1101:17461:3837 1:N:0:72
ACCACACCTTCTACAATGAGCTGCGTGTGGCTCCCGAGGAGCACCCCGTGCTGCTGACCGAGGCCCCCCTGAACCCCAAGGCCAACCGCGACAACATCTGGTGGCCGCCTCCCTCCTTCCTGGCCTCCCTGAGCTGCTCCCTTTCTCACGGGCTCTCTCTTCTGCCGTCTTCCGCAGTACTCTCTTCTCTGACCTGAGTCTCCTTTGGAACTCTGCAGGTTCTAGATCGGAAGAGCAAACGTCTGACCTCC
+
CCDDDDDCFFFFGGGGGGGGGGHHGGGGHGHHHGGGGGGGGHHHHGGGFGGGGHHHHHHGGGGGGGGGGGGHGHHGGGGHGHHHHGGGG?C/<///?2>2110?0?CD-<..>0F.0>0C0=/..<<.</=//;00;0<GGH00;CG0:.;--AE/C0::0;FGG09.-;C:CD.@-.00;:000;FFB000;F0///;B00B0000/0:0::B::00;.0;FFF0BF....:.A/;/:..;./.00;0F.
@M05620:37:000000000-D9766:1:1101:13871:3887 1:N:0:72
ACCACACCTTCTACAATGAGCTGCGTGTGGCTCCCGAGGAGCACCCCGTGCTGCTGACCGAGGCCCCCCTGAACCCCAAGGCCCCCAACCTCTCCTGGGGGCCGCTTCCCTCCTTCCTTGCCTCCCGGCGCTGCGCCCTTTCTCCCTGGTTCTCTCTTCTGCCGTTTTCCGTCTGACTCTCTTCTCTGCCCTGCGTCTCCTTTGGAACTCTGCCGGTTCTCGGTCGGAAGAGCACACGTCTGCACTCCCGT
+
CBCCCCCAFFFFGGGGGG5FGGHHGGGAAEHGHGGFDGGGDHGHHGGEFFGGFHHHHHHEECCFGGGGGGGHGHHGGGGHGGHG/>//?/?B222BBF/>BGGG>/>CG0=FDGHHHH1DCHHHHCD<-;;CFDGGGGGGGGFG0;BFGBFGGGGGFGFGGGFDADFEFF?FF..;BFFFFFFFFFFF;BAFFEBAFFFFFFFFFFFFFFFFFFFFFBFFFE9;ABD99DF9/0;BF;FFFF0BBF;B.D.
@M05620:37:000000000-D9766:1:1101:22863:3933 1:N:0:72
ACCACACCTTCTACAATGAGCTGCGTGTGGCTCCCGAGGAGCACCCCGTGCTGCTGACCGAGGCCCCCCTGAACCCCAAGGCCCGATACATCTGCTGGTGGCCGACTCCCTCCTTCCTTGCCTAACGGAGCTGCGACCTTTCTCCCTGGTTATCTCTTCTGCCGTTTTCCGTCGGACTCTCTTCTCTGCCCTGCGTCTCCTTTGGAACTCTGCCGGTTCTAGATCGGAAGAGCACACGTCTGAACTCCAGT
+
111>AA>AFFC13FG13BFGDDF1AEEEE0BGFF000AE/AGHHHG/F//BA1A1BG00AEE/E>E/>EGGHHG//EEG/FGH//</<>BFFBBDF11??C00//>>?GCFF/?GFHH=>1<<11FCG.<<C<<--;-CGHG00:;C0./000;;09CFF0CF-9C9AFBEFF---A@FFFF/9BF/99BEFE-@F@FFFFBFFBFFFFFFEFF--;99BBF//BEFBFBAFFF9BF@FFFEFFF/;B/99
@M05620:37:000000000-D9766:1:1101:21454:3941 1:N:0:72
ACCACACCTTCTACAATGAGCTGCGTGTGGCTCCCGAGGAGCACCCCGTGCTGCTGACCGAGGCCCCCCTGAACCCCAAGGCCAACCGCTACCACTTCTGGCGGCCGCCTCCCTCCTTCCTGGCCTCCCGGAGCTGCGCCCTTTCTCCCTGGTTCTCTCTTCTGCCGTTTTCCGTAGGACTCTCTTCTCTGCCCTGAGTCTCCTTTGGAACTCTGCCGGTTCTAGCTCGGAAGCGCACACGTCTGACCTCC
+
AAAAABBBFFFFGGGGDGGBG5GFGEDFFEHHFGGDGGGCGHHHHGGGGFGGHHGHHHHGCEFGGEGGGGGGHFHGGG?HA?GHHG/<@CDGG1B1B<???<<</<--<><<EHHGGHBGD0CGHHHF.;-:-@CFF-AEGGFFGF0CFBFCCFFFBGGEFGBBBBBD./9FB.9A.;//BFFFBFFFFFFBFFFF..FBFFFFFFF///;9FFFFBB-@?E////B:A?:.A.-9-9-AB.AFF/;BBFA
@M05620:37:000000000-D9766:1:1101:13495:3941 1:N:0:72
ACCACACCTTCTACAATGAGCTGCGTGTGGCTCCCGAGGAGCACCCCGTGCTGCTGACCGAGGCCCCCCTGAACCCCAAGGCCAACCGCTACCGCTTATGGTGGACGCATCCCTCCTTCATGGCCTCCCGGAGCTGCGCCCTTTCTCCCTGGTTCTCTCTTCTGCCGTTTTCCTTAGGCCTCTCTTCTCTGCCCTGAGTCTCCTTTGGACCTCTGCCGGTTCTAGATCGGACGAGCACACGCCTGACCTCC
+
AAAABBBBFFFFGGGGGGGGGGHHGGGFHGFHHGGGGGGGGHHHHGGGEGGGHHHHHHHGGGGGGGGGGGGHHHHGGGFHFHHHHGGGGGG>F/><?/??F?2//1<</<AGHHHGHDF1>11>FGHH<CDGGGHHHGGGGGHHGGGGGGGGFGGGG0;C0;0;FGGEGGGGG0FFBB/FFFFFFFF/;FFFFFFFFFFFFFFFEFFFFFFFFFFFFAF@.A//;/;BED9---;@-FFFF-AAEB9/;BE
@M05620:37:000000000-D9766:1:1101:13024:3950 1:N:0:72
GAGGCTGCTTTGGAAGAAACTCATAGATTACTGCAACAGTTCCCCCTGGACCTGGAAACGTTTCTTGCCTGGCTTACAGAAGCTGACACAACTGGCAAGTCAGCCCGGCATTTCCGCTGTCGCCCTCTTGTGGCTCCCATTGCCACATTCTCCGCCTTTGTCCTTGTCACTGCCAAGCCCGGGCCCCACGCTCGGAAGAGCACACGTCTGCACTCACGTCCCGAATTCGTATCTCGTATGCAGTCTTCTGC
+
>1>AAAFAFFF1GABFFFGGGGHHHEFHHGGHGH11FFGBDGHHHGFGABGFGHEFG10BBBFGFDFGHHHHHBB1BGGDBGGB@101B0B>1BBGF1B@@2B1B?EEEEEFHH2EEG@EFFAE/E/BG1BFF/BFEFGHEG>F@@@CGH2@<CF/</11??1>FGFFHGHHGHHGEGGG@@C-ACG.::CEC@?CFF.AF9AFG-FGGG0;FG/;B-;EFB@--9E/-;;9FBBF--B/B/9;F//;/;/
@M05620:37:000000000-D9766:1:1101:10883:3985 1:N:0:72
GAGGCTGCTTTGGAAGAAACTCCTAGATTACTGCAACAGTTCCCCCTGGACCTGGAAAAGTTTCTTGCCTGGCTTACAGAAGCTGAAACAACTGACAAGTAAGGCCGGCCTTTACGCATTAGCACTCTTATTGATCCCATTGACCCATTCTTCGCCTTTATCATTGTCATTGACAAGTTCGGCATCTTCGATCGCAAGATCACCCATCTTAACTCCTATCACTTATTCGTACCTCGTATGCCGTATTCTGC
+
AAAAAAFAFFFFGGGGGGGGGG11BF1FGHHHHHH1EAFDFGHHHGEFH0GHFGE0F10BAFGH2FFHHHHHHFF1FGGEGHHHHGHHH0//1B1B1@BF2G110/////?111BFE/?/11B1B101>122122BB011BG1110?01@222?C/</<11<11<FF1G1F11F11?111>----0100<.<<-..<:/00::/:.;/000<00;000009;000;0;/C/9:0;.;.990;-9../////
@M05620:37:000000000-D9766:1:1101:14666:4009 1:N:0:72
ACCACACCTTCTACAATGAGCTGCGTGTGGCTCCCGAGGAGCACCCCGTGCTGCTGACCGAGGCCCCCCTGAACCCCAAGGCCAACCGCTAGCACTTGTGGCGGGTGCCTCCCTCCTTCCTTGCCTCCCGGAGCTGCGCCCTTTTTCCCTGGTTCTCTCTTCTGCCGTTTTCCTTAGGCCTCTCTTCTCTGCCCTGAGTCTCCTTTGGACCTCTGCCGGTTCTAGCTCGGACGAGCACACGTCTGCGCTCC
+
AABB3AB>4CCBGFGGGG5FGGHHGFGA4EHBFAFE?EEEDHHHHGGGEEEGFHHHHHHEECCEGGGGGGGHCHHGGGGHGHHHHGGGG/>/B?1BF11?</>@<-<<<D0<ECHDGHHHH00;C;:;.;@:CBFFGGGGGGGG9;BFBBFA;FGBGF0CBFFFFFBFDFFFF/BFFF/:BFFFFFFFFFFFFFBF.FFFF:FFFFFFFFFFBFF/FBB-;AF9B/BFFB.---;-@..ABFFBA/--;AA
@M05620:37:000000000-D9766:1:1101:15009:4036 1:N:0:72
ACCACACCTTCTACAATGAGCTGCGTGTGGCTCCCGAGGAGCACCCCGTGCTGCTGACCGAGGCCCCCCTGAACCCCAAGGCCAACCGCTACCGCTTCTGGTGGCCGCCTCCCTCCTTCCTGGCCTCCCGGAGCTGCGCCCTTTCTCCCTGGTTCTCTCTTCTGCCGTTTTCCGTAGGACTCTCTTCTCTGCCCTGAGTCTCCTTTGGAACTCTGCCGGTTCTAGCTCGGAAGAGCACACGTCTGACCTCC
+
ABBABBBBFFFFGGGGGAGGGGAFEFGEHGHHHGGGGGGGGHHHHGGGEGGEHHHHHHHGGGGGGG/EGGGHHH//?EGHGHHGHGGGGCCCHGG?FGHHH?FE<?A@DGGFGH0CGFHHHBGHHH.CEDCGGGHHH-@DGGGGG0F0:BFG/0F0FGFGGGG0FGB9EFGGGFFFFFEFFFFFFFFFFFF/BEFFFFFFFFFFFFFFFBFFFFFFFBB;DFFFF9BFFBFFF.?BFFFFB;AFE//;BFA
@M05620:37:000000000-D9766:1:1101:14102:4042 1:N:0:72
ACCACACCTTCTACAATGAGCTGCGTGTGGCTCCCGAGGAGCACCCCGTGCTGCTGACCGAGGCCCCCCTGAACCCCAAGGCCAACCGCTACCGCCTATGGTGGCCGCATCCCTCCTTCCTGGCCTCCAGGAGCTGCGCCCTTTCTCCCTGGTTCTCTCTTCTGCCGTTTTCCTTAGGACTCTCTTCTCTGCCCTGAGTCTCCTTTGGACCTCTGAAGGTTCTAGATCGGAAGAGCACACGTCTGACATCC
+
AAAAAA?AFFF1BGGB3FGFFDAAABEFH0GHBF0AAEECEHHHHGEGE/EFFBAGF00EEGCGAE>FGGGHGHE/EGGEEHHFC<?EB/C<<>>/?/?<121/00<///>GHH0CGGH0110<C0=C/<<CE.<CCCG.CGHB0;G0/9;.:CFBGGF00000;BAC9/EFG0;;9FBFFF/BFFFF;BFFFEFFFFFFF9BBBFFEFF-B9B9//;B/9B/;9/BFFB?----:9--;9-9;EBFB/BF
@M05620:37:000000000-D9766:1:1101:17634:4046 1:N:0:72
ACCACACCTTCTACAATGAGCTGCGTGTGGCTCCCGAGGAGCACCCCGTGCTGCTGACCGAGGCCCCCCTGAACCCCAAGGCCAACCGCTAGCACTTGTGGCGGGCGCCTCCCTCCTTCCTTGCCTCCCGGAGCTGCGCCCTTTCTCCCTGGTTCTCTCTTCTGCCGTTTTCCTTAGGACTCTCTTCTCTGCCCTGAGTCTCCTTTGGACCTCTGCCGGTTCTAGCTCGGAAGAGCACACGTCTGGCCTCC
+
CBCCBCCACFCFGGGGGGFGGGHHGEGBAEGGHFGF?FEGGHGHHGGGFEFGGHHHHHHAECCGGGGGGGGHFHHGGGGHGHHHHGGGG/B/BB22BB??A/><<-<ACGDGGBHGHHHHH0;CGGFH.EA-?AAFGAGGGGE00;FFFFFE:FF0FFFFFFFFFFF.AFFFF0;BBF09BBFFFFFFB0;;FFFFFFFF00:FFFF/B0;:FFFFFFF@AEF0B0FFFAD...:/9./9;FEEE:0;;:.
@M05620:37:000000000-D9766:1:1101:18951:4064 1:N:0:72
GAGGCTGCTTTGGAAGAAACTCATAGATTACTGCCACAGTTCCCCCTGTCCCTGGAACCGTTTCTTGCCTGGCTTACAGCAGCTGCAACCACTGGCCCGTAAGTCAGGCATTTCCGCTTTAGCACTCTTGTGGATCCCATTGACCCATGCTCTGCCTGTGTACTTGTAACTGACAAGCGAGGGACAGCCGATCGGAAGATCACACTTCTGAACTCCAGTTACGAACTCGTACAGCATATGCCGTCGTCTGT
+
BCCCCBFCFFFFGGGGGGGGGGHGGAGHHH4GHFCGGHB35AFF2EAB33B3FA2BB31AEFFEDDDBFHHHHH1FGHH@GHHGF3BFH1BFHE2B11>/E11F4D3?3/BG4F4>??//?33?3BB??F33/?FG?FH3?333B@G222@22>F2@22?11=@FG=?GH111?110<..--<.CC...--;-:.....000:FF/0;;FB0009C000090.;C-.0.....;;/;0;:0F-;--;E..0
@M05620:37:000000000-D9766:1:1101:17609:4066 1:N:0:72
ACCACACCTTCTACAATGAAACTCTTCTGGCTCCCGATGAGAACCCCGCCCGTCTGACCGCTAGCCACCTGCCACACACTGGCAGACGGTATACTCATAACACAGGTGAGTGGCCCGCTACCTCTTCTGGTGGCCGCCTCCCTCCTTCCTGGCCTCCCGGAGCTGCGCCCTTTCTCACTGGTTCTCTCTTCTGCCGTTTTCCGTAGGACTCTCTTCTCTGACCTGAGTCTCCTCTGTTACTCTGCAGGATC
+
AAAAAAAAFFFFGGGGGG11B1DBFD1BDFBGH0FEEEE1B1DB/AB///AAEBGGHGHGG///1B1BG>GH01@0B>/010?B//B///??>2B11B12B><?0/1BB0BB?/B?/BC//01@11@@><@@<0?>@CC.<FFC>0<1>=0<<GHHH<<<;;;:;:A:AAAF000;BFFB/;0;9;0;;99BBFC99.:;;;-/;9-;9/:/9;9:/;;//:;/-9;99B/;9-///////;;9FB/--/:
@M05620:37:000000000-D9766:1:1101:22684:4073 1:N:0:72
ACCACACCTTCTACAATGAGCTGCGTGTGGCTCCCGAGGAGCACCCCGTGCTGCTGACCGAGGCCCCCCTGAACCCCAAGGCCCTCAACCTCTTCTGGTGGCCGCCTCCCTCCTTCCTGGCCTCCCGGAGCTGCGCCCTTTCTCCCTGGTTCTCTCTTCTGCCGTTTTCCGTCGGACTCTCTTCTCTGCCCTGCGTCTCCTTTGGAACTCTGCCGGTTCTCGCTCGGAAGAGCACACGTCTGAACTAACGT
+
AAAAAAAACFFFGGGF3G1BGCHHGAAAAABFAFFA?EGEGHHHHGGGEEEGGHGFGHHECGGGGEGGGGGGHFHGGGGHEEHGHH0BGGGH1<BGGDFGGHHCG>?EH?GGGHHGHH<GHHGHHGGG-<AHGHGGGGGHHHHHCGGEHHHHHFHGGGGGGGB9;CFGBGFFGG-A?@FFFFFFFFFFBBEFF-9A@FFFFFFFFFFFFFFFFF@@@FFF/:;AE-9-9A-AF9AFF@AEFF/BFF99;B;
@M05620:37:000000000-D9766:1:1101:16388:4144 1:N:0:72
ACCACACCTTCTACAATGAGCTGCGCGTGGCTCCCGAGGAGCACCCCGTGCTGCTGACCGAGGCCCCCCTGAACCCCAAGGCCAACTACCTCTTCTGGTGGCCGCCTCCCTCCTTCCTGGCCTCCCGGAGCTGCGCCCTTTCTCACTGGTTCTCTCTTCTGCCGTTTTCCGTAGGACTCTCTTCTCTGACCTGAGTCTCCTTTGGAACTCTGCAGGTTCTAGCTCGGAAGAGCACACGTCTGAACGCCAGT
+
CBCCCCCCFFFFGGGGGGGGGGHHG2EEEGGHHGGGGGGGGHHHHGGGAEGGHHFHHHHGGGGGGGGGGGGHHHHGGGGHGHH//??2B2B222222B22/?FC@@/C<F0?DGGDGHGCH0<<.>.<@--./<DGG@-/:::G0000/00;0;0C99;;FGFF9:/.CBDFFD?FGGFBBF/;/9BF/B:B/BFF/FBF//;/;/FFFFFBBFB.9;/:FF//;A=DFFEFEB./.9..99//;.;;.:;
@M05620:37:000000000-D9766:1:1101:16363:4150 1:N:0:72
ACCACACCTTCTACAATGCGCTGCGTGTGGCTCCCGAGGAGCACCCCGTGCTGCTGACCGAGGCCCCCCTGAACCCCAAGGCCCCCCACTTCCCCTGGTGGCCGCCTCCCTCCTTCCTTGCCTCCCGGAGCTGCGCCCTTTCTCCCTGGTTCTCTCTTCTGCCGTTTTCCGTCTTACTCTCTTCTCTGCCCTGCGTCTCCTTTGGAACTCTGCCGGTTCTCGCTCGGCAGAGCACACGTCTGAACTCCCGT
+
AABBABB>BFCFGGGGGG4AFGGGG2BA2EGGGFFE2EEGDHHHHGGFEFGGGHGHHHHEFFGGGGGGGGGHFHHGGGGHGHHG>>/<?0?22?2??G2?AFFF//>>G.>>EHHHHH0=CGHHH<EG-;AHHHGGGGGGGGGG0;CBFGGGGGGGBFFGGG9;;DFGFFFFF9.;FFFF;FFFFFFF:BEFFEFFFFFFFFFFFFFFFFFFFFFFDFFFFF.9AFF.@;.:F/.BA-9AFF/9BF/99.:
@M05620:37:000000000-D9766:1:1101:16510:4192 1:N:0:72
ACCACACCTTCTACAATGAGCTGCGTGTGGCTCCCGAGGAGCACCCCGTGCTGCTGACCGAGGCCCCCCTGAACCCCAAGGCCCGCTACCTCTTCTGGTGGCCGCCTCCCTCCTTCCTGGCCTCCCGGAGCTGCGCCCTTTCTCCCTGGTTCTCTCTTCTGCCGTTTTCCGTAGGACTCTCTTCTCTGCCCTGAGTCTCCTTTGGAACTCTGCAGGTTCTAGCTCGGAAGAGCACACGTCTGAACTCCAGT
+
CCBCCBCBFFFFGGGGGGGGGGHHGGGGHCGHHGGDGCGGGHHHHGGGGGGGHHHHHHHGGGGGGGGGGGGFHHHGGGGHGHHG>EECGFFGF2BFFGGGGHHCCGEGHGHHGHHHHHFHHHHHHGGGFDGHHHGGGGGHHHHHFHHHGGGGGGGGGGGGGGGGEGGGGGGG?DGGGFFFFFFFFFFFBFFFFFFFFFFFFFFFFFFFFFFFF/BFFFFFFFFFFFFBFFFFFFFFFFFFFFFFFFFFFF/
@M05620:37:000000000-D9766:1:1101:22930:4212 1:N:0:72
ACCACACCTTCGACAATGAGCTGCGTGTGGCTCCCGAGGAGCACCCCGTGCTGCTGACAGAGGCCCCCCTGAACCCCAAGGCCCCCCCCCTCCCTTGGTGGCCCCCTCCATCCTTCCTGGCCTCCCCGTCCTGCGCCCTTTCTCCCTGGTTCTCTCTTCTGCCGTTTTCCGTCCTCCTCTCTTCTCTGCCCTGCATCTCCTTTGGCACTCAGCCGGTTCTCGCTCGGAAGCGCTCACGTCTGAACTCCCAT
+
AAAAAAAAFF1>GGGGG1BG1F1BEAEEFFAGHGGGGGGCGCHH/EGGAEFGH1FGG0BGHHGGGGGGGEEHHHHGGGGHGHHG>E</>///?<01??1?A0?.>CGGCH1F.<D0CG0GF.<<G..-..;.:C@?CA?FF0;C9;90A909;CFFG9B0;90-=;/ABBFF?--/:9BBFFFFFBFF/9E9A--;FBFFBFB/B//;FF//;;9-99AF/:-A9@@AEB--9-;99E9AF?FFBFF;;-;
@M05620:37:000000000-D9766:1:1101:17596:4216 1:N:0:72
GAGGCTGCTTTGGAAGAAACTCATAGATTACTGCAACAGTTCCCCCTGGACCTGGAAACGTTTCTTGCCTGGCTTACAGAAGCTGCCACAACTGGCAAGTCAGCACGGCATTTCCGCTTTCTCCCTCTTGTGGCTCCCATTGCCCCATTCTCCGCCTTTGTCCTTGTCACTGCCAAGCCAGGGCCCCCCGCTCGGAAGAGCACACGTCTGAACTCCCGTCCCGACTTCGTATCCCGTAGGCAGTCTTCTGC
+
>1AAAAFAFFD1F1BFAGGBGGHDF3FGGFFGAF11FFGA2FGHHGEF/BBBAF0BB10BBBBFGDBFHHHFHBB1BFFGBFGEF10BB0GB1BBFB1C112B11B/EE/>12B2?EAA/B2>BEFHHH1FGG/01?/0BGFFGHGGHHGEH1CEFFG111?111<F?<DFDDBFGAFG00<A.<-A-;A:CC@?AAE.AFBFFGGG./EBFBF0;AA9AA9-;--A9--9/;/99A--;//9BFFFF/B/
@M05620:37:000000000-D9766:1:1101:11289:4244 1:N:0:72
ACCACACCTTCTACAATGAGCTGCGTGTGGCTCCCGAGGAGCACCCCGTGCTGCTGACCGAGGCCCCCCTGAACCCCAAGGCCAACCGCTACCCCTTCTGGTGGGCGCCTCCCTACTTCCTTGCCTCCCGGAGCTGCGCCCTTTCTCCCTGGTTCTCTCTTCTGCCGTTTTACTGAGGCCTCTCTTCTCTGCCCTGAGTCTCCTTTGGACCTCTGACGGTTCTCGCTCGGAAGAGCACACGTCTGCCATCC
+
CCCCCCCBFFFFGGGGGGFGGGHHGGGEHGHHHGGGGGGGGHHHHGGGGGGGHHHHHHHGGGGGGGGGGGGHHHHGGGGHGHHHHGGGGGG<B0?/????FGG///><C/?GGHBHHHHHH11<FG1CE.A@D?GHHFGGGGHGCF0CGGGEFFG0;0:;CC0;CFDEGGG0F00;:EAE9AFFFFFFFFFFFAFFFFF/B;B/B9FFFFFFFFFBFAFA.:B/;EFAD-...;./B./;-;.BEF//:9A
@M05620:37:000000000-D9766:1:1101:15976:4281 1:N:0:72
ACCACACCTTCTACAATGAGCTGCGTGTGGCTCCCGAGGAGCACCCCGTGCTGCTGACCGAGGCCCCCCTGAACCCCAAGGCCCACAACGCCAACTGGTGGCCGTGTCCCTCCTGCCTCGCCTCCCGGAGCTGCGCCCTTTCTCTCTGGTTCTCTCGGCTGCGGTTTTCCGTTGCACTCTCTTCTCTGCCCTGGTTCTCCGTTGGAACTCTGTCGGTTCTCTGTCGGAAGAGCGCACCTCTGAACGTCCTT
+
AAABBBBBFFFFGGGGFG5BGBHHGEE24AFGEFFE?EGGCHHHHGGGFEGGGHGHHHGEEGGGGGGGGGGGHHHGGGGHFEH//?//?<///</22?22/00B/<?0<11?C01?0><.->E?G.CC-@-.//:A.C:/CG000;09C00;FF0F..9.9.-9.-9.//.//..;//9;/9BFFFF///.;../;/BFF.A/AFFBB/////;.-;.;////9/.--.....--;9-;AFF/F/.....9
@M05620:37:000000000-D9766:1:1101:9959:4300 1:N:0:72
GAGGCTGCTTTGGAAGAAACTCATAGATTACTGCAACAGTTCCCCCTGGACCTGGAAAAGTTTCTTGCCTTGATTACAGAAGCTGAAAAAACTGCCAATGTCCATTATGCTAATCGTCGGGAGAATCTCCTCAAAGACGACAATTAGGGAAAAGAAGAGATGAATAAACAGCAAGAACAACATACAGTCTTTAGTCCTTACCCCTATTGAGGCAACACACAAACACATATCAGCATTTGTACATGCTCATC
+
>3>A>>CA45B4B4BBBGBFGGGFGFGGHH45DB4BGG2DGDA3BBAAAGBBGHAF3323BDGDDGGB3B5B3DF5B5BDGEAAB33B@B0BFGGHHHF3B4BB44444B44B@311?//>>//03B4BB3B33332B<>//<@22220@0<20/00?0?11?11?<111000<000000>./000=0000=00000=00//:.;.:0000:..;..........;.:9;00009;;;000000;000;00
@M05620:37:000000000-D9766:1:1101:18196:4305 1:N:0:72
GAGGCTGCTTTGGAAGCAACTCATAGATTACTGCAACAGTTCCCCCTGGACCTGGAAAAGTTTCTTGCCTGGCTTACAGAAGCTGAAACAACTGGCAAGGCAGTCCGGCCTTTCCGCTTTGACACTCTTGTGGATCACATTGACCCATTCAAAGACTTTGTCATTGTAACTGACAAGCCCGAGCCACCCGCTCGGAAGAGCACACGTCTGCACAACCGTCCAGACTTCGTATCTCGTATGCCGTCTTCTGC
+
A3AABAFBFFFFGFGG44FGFGGHHGHGG5FHHHD4GFFDDFGHHGEGHBHHHHGHHHHHHHHHHHHHHHHHHHGGHHHFHHHGHGGGHHHHHH?F2F111BE333?>EEG3BFGFGGGF34BBFHHHF3GFG11B?FHHH11B1BFGHD22>@0@@GHFHHH1??11FGBGGC1?0CFEC->-<CF.<<-ADGGFGGF.C;GF:BGGF.9CF0/;;99.:;/0.9CF?.9/9BFFADFFF9@:=.E9/9:
@M05620:37:000000000-D9766:1:1101:10452:4337 1:N:0:72
ACCACACATTCTACAATGCGCTGCGTGTGGCTCCCGAGGAGCACCCCGTGCTGCTGACCGAGGCCCCCCTGAACCCCAAGGCCCCCGTCGTTCCCTGGCGGCGGCTTCCTTCCTTCCTTTCCTCCCGGCGCTGCGCCCTTTCTCTCTGGTTCTTTCTTCTGCTGTTTTCCGTCTTACTCTCTTCTCTGCCCTGCGTCTCCTTTGGAACTCTGCCGGTTCTCGTTCGGCAGAGCTCACGTCTGCACTTCCGT
+
AAAAABB3BBBFGFGGGGBEEGGGGEG22BGFG2AE2EAEAHGHHGG0EEEGBHFHHHG0>//EFGGGG@AGCGHGGGGHGHGG/>//?/>/0?2??F0/<@-=-:;;C0:CGFHHHH:0;CFBF9;B-;@DBGFFFD=FFFFF/;BFFFFFF/;FFF/BF99;/;BFF9.9FFEFFFFF/;BFBFFF/;A9FE;D=DFFFFFFFBFFFFF/FF>BBFFFFF;9ADFD=-..9//;/.9;BEFFFF//;;;
@M05620:37:000000000-D9766:1:1101:20226:4353 1:N:0:72
ACCACACCTTCTACAATGAGCTGCGTGTGGCTCCCGAGGAGCACCCCGTGCTGCTGACCGAGGCCCCCCTGAACCCCAAGGCCAACCGCGAGAAGATGACCCAGGTGAGTGGCCCGCTACCTCTTCTGGTGGCCGCCTCCCTCCTTCCTGGCCTCCCGGAGCTGCGACCTTTCTCACTGGTTCTCTCTTCTGCCGTTTTCCGTAGGACTCTCTTCTCTGACCTGAGTCTCCTTTGGAACTCTGCAGGTTCT
+
BBBABBBBFFFFGGGGGGGGGGHHGEEEGGHHHGGEEGGGGHHHHGGGGFGGHHHHHHHGGGGGGGGGGGGHHHHGGGGHEEHHHGD@FGGGGGHHFHF2<2<?FG?10?1//F<?DGFCCFFB00<00=/..<--:.::CGGGH0;F0;/9CF.A..--9-C//9-;-9/B9/99///./;//;/9FF////9-;9/./;.9.../;F/BF/F/B/F//;FF./B/F/F//B/////;;FFF/B/..:9/
@M05620:37:000000000-D9766:1:1101:12451:4394 1:N:0:72
ACCACACCTTCTACAATGAGCTGCGTGTGGCTCCCGAGGAGCACCCCGTGCTGCTGACCGAGGCCCCCCTGAACCCCAAGGCCCGCAACCACTGCTGGTGGCCGCATCCATCCTTCCTCCCCTCCTGGCGCTGCGCCCTTTCTCCCTGGTTCTCTCTTATGCCGTTTTCCGTCTTACTCTCTTCTCTGCCCTGCGTCTCCTTTGGAACTCTGCCGGTTCTCGCACGGTAGAGCGCACGTCTGAACTTCCGT
+
1>>>AAAAFFC@3FGDFAGD1BBGAAEEHEAFAFFAEEE?AAGCGE/EAAE/FH1GHGHGGGGGGG/>EGGFHHHCFGGEGHHG>E</>0/?<111??0<<00////>01?<F1FHG110.>FEF0<G.<A@-.-AEG:CGHFC0;/0;90FFGBBBBFF000-.:/9B0:0;9.0;9/B9/BFFFFFFBA/:-@B-9BBBFFFF/FFFFF//B@----/BA---99--://9--;9-;AFF/;BB//;9:
@M05620:37:000000000-D9766:1:1101:22999:4405 1:N:0:72
ACCACACCTTCTACAATGAGCATACGTCGGAACTCCAGTCCCGAATGCTTATCACGACTGCCGGCTCCCGCTTGACAAACAAAAACAAACAATGCCAATGATGAAAACACCACAATTACGAAAAAACGCCTAGAAAAACATAAACAAAAAAAAGAAAATAATAGATAAGAGCAAGGAACACAGCAATAAAATCATCAACATATCAATTAAAACAATAAAAAACATATGAAAAACAATTCAAAGACACTGAA
+
CCCBCCCCFFFFGGGGGGGGGF4B4BBG2AEFGHHG3GGHFHGGGG3BDFFGD5DB1ABEHFE0>E1B1B>>B1BGGGH1??FB?>?10/?/3333?3333B4433?3/0/?///23B3//?</@////<0?0111<<..111111.00>---.../:0:0000000;000///;.././/:..//009000;00000/0/00900//////:;.//;/;/-../9//9/;/.:..:///////././///
@M05620:37:000000000-D9766:1:1101:8426:4410 1:N:0:72
GAGGCTGCTTTGGAAGAAACTCCTAGATTACTGCAACAGTTCCCCCTGGACCTGGATAAGTTTCTTGCCTGGCTTACAGAAGCTGAAACAACTGTCAAGTACGTCAGGCATTTCCGCTTTAGCCCTCTTGTGGATCCAATTGAACAATTCTCCGCATTTGTCCTTGTAACTGACAAGCCAGGGACAAACGATCGTAAGATCACCCTTCTGAACTCCAGTCACGAATTCGTATCTCTTCTGCCATCTTCTGC
+
>3>A>ACAFDFFGBABGEGGBF4BF5BDFGHHHBBBC225D5BBFEEAF2BAGBAB553BBFG5DD55BG3FGH13B5FFFGFF3FGGHH?F@35BBFE@@41BBF12BEGGFGB1??EC3GH3FCF2BBF3/BGHGHHHHEGGH32FFBBB3/?<C/@2@2@FG2G2<G1?FGGF?/FB0..<FFHH.<CGH-<<C.=0DCG/..:CGCCCC0CGH/;;:C:;DCEF.CF/90;9;0=BBF/0;09;;00
@M05620:37:000000000-D9766:1:1101:11367:4418 1:N:0:72
GAGGCTGCTTTGGAAGAAACTCATAGATTACTGCAACAGTTCCCCCTGGACCTGGAAAAGTTTCTTGCCTGGCTTACAGAAGCTGAAACAACTGGCAAGTAAGTACCGCATTTGGGCATTAGCATAGTTGTCTAACCAATTGACCAATTGCTAGAATTTGTATGTCTAATTGACAAGGCATGGACGATATAGCGGTATAGTACACGCCAGAACTCCATTCACAAATTCGGACCTCGTATCTGGTATAACGG
+
AAAABBFBFFFFGGGGGGGGGGHHHHHHHHHHHHHHHHHEGHHHHGGGHHHHHHHHHHHHGHHHHHHHHHHHHHHHHHHHHHHHHHHHHHHHHH3FGHFB4BBB4441>/?14441B2?3B4G44334??43444B03/33B332??23233332333B22222222@222222@FH/FG100<F/<.<-<1><-.<.0=000<=.-<.-./:0=CG0<C0000;0<0...-:;0;;.:.000000000.-
@M05620:37:000000000-D9766:1:1101:18933:4454 1:N:0:72
GAGGCTGCTTTGGAAGAAACTCATAGATTACTGCAACAGTTCCCCCTGGACCTGGAAAAGTTTCTTGCCTGGCTTACAGAAGCTGAAACAACTGGCAAGTAAGTCAGGCATTTCCGCTTTAGCACTCTTGTGGATCCAATTGAACAATTCTCAGCATTTGTACTTGTAACTGACAAGCCAGGGACAAAAGATCGGAAGAGCACACGTCTGAACTCCAGTCACGAATTCGTATCTCGTATGCCGTCTTCTGC
+
AAABAAFBFFFFGGGGGGGGGGHHHHHHHHHGHHHHFHHFGHHHHGGGHHHHHHHHHGHHFGHHHHHHHHHHHHHGHHHHHHHGHFFHHHGHHHHHHHGHHHHHGHFHHHHHHHHGGFGGGGGGFFHHHHHHGHGHHHHHHFHHHHHHHHHHFHFFHHHHHHHHHHHHHHHHHHFHHHGHGEFGGFHHHHGGGHFFGGHHHGGGHDHHHGHHHHHHHCGFGHDGGHHFEFF:FBC?EDFFGGGGGGGFGF0
@M05620:37:000000000-D9766:1:1101:12572:4468 1:N:0:72
ACCACACCTTCTACAATGAGCTGCGTGTGGCTCCCGAGGAGCACCCCGTGCTGCTGACCGAGGCCCCCCTGAACCCCAAGGCCAACCGCGACAACATGTGGAGGTGGCCTCCCTCCTTCCTGGCCTCCCGGACCTGCGCCCCTTCTCCCTGGTTCTCTCTTCTGCCGTTTTCCGTAGGACTCTCTCCTCTGCCCTTATTCTCCTTTCGAACTCTGCCGGCTCTAGCTCGGAAGAGCACACGGCTGGTCTCC
+
AABABBBBFFFFGGGGFGEGGCHHGGGB4AGFCFFE?EGGFHHHHGGGFEFGFHGHHHGEEGCGGEGGGGGHHFHEGGGHGFHHHGEEG/B/<<//<2>>21?C///0010>F<0>G1FHH100<G..<EGG--//.-:D--.;/0;09/0.;0C000;000000;9.;FFF/.9..;/9BFFFF//BFFFBB.F////;9/9////.;.AE///;/9---./;B;9B.-....9.;A.A--;-@.9//9/
@M05620:37:000000000-D9766:1:1101:23590:4497 1:N:0:72
TCTGCCTCTTATTAATCCACACTTCGATGCCTGCCCCTGAGCCCCCAGTCCTGATAACCGTTGCGTACCTGGCTACCAGCAGCGACAACCACTAGCCCGACAGTTTGGCCTTTCCGCTTTCGCCCTCTTGTGGCTCCCATTGCCCCATTATCCGCCTTTGTCCTTGTCACTGCCAAGCCCGGGCCCCCCGCTCGGAAGAGCACACGTCTGCACTCCCGTCACGATTTCGAATCTCGCATGCCGTCTTCTGC
+
1>>>A11BBD3@3BBBF3BB1A1B1ABF3ABGHHHHC0B0BBBFGG/BABG211BDDGFGEE/B/B/ABGHHHH1BBFH/BBG/>>>EG/?F@01BB0>/>>EB22B/1BB<1>1??BCFFCC<CCG0FD>1</0?/F0<<F1<F.<CF11>FCGA<<GH0DD0<<D0<=<D0/CGHCEEGG---9-;;;9A9@---9--;/99-;9-;:/BFF/-;A----9----/9-;9-//--9AB/;---9;F///
@M05620:37:000000000-D9766:1:1101:16928:4519 1:N:0:72
ACCACACCTTCTACAATGAGCTGCGTGTGGCTCCCGAGGAGCACCCCGTGCTGCTGACCGAGGCCCCCCTGAACCCCAAGGCCCACCACGTCTACTGGTGGCCGCCTCCCTCCTTCCTCGCCTCCCGGAGCTGCGCCCTTTCTCCCTGGTTCTCTCTTCTGCCGTTTTCCGTCGGACTCTCTTCTCTGCCCTGAGTCTCCTTTGGAACTCTGCCGGTTCTAGCTCGGAAGAGCACACGTCTGAACTCCAGT
+
AABAAAABFFFFFGGGGGGGGGHHCEGE4EGGHGFGEGGFFGHHHGGGGFGGFHGHFHHGGGCFGGGGGGFHHHHGGGGHGHH?<F//?///2/2BBFB2/0?>///<CEFGGFFHG?1>>@EFEFGGGGGEFGFGGG?CFGCC0;9BE/9FFFBF0FFB0CFF.9/9099F.-9;@-:FFFFFFFFFBFFFA9.B9BFFFFFFFFFFFFFFFFF;;AE//F//;ADFFDFABFAFA9.;FEB9B//99B/
@M05620:37:000000000-D9766:1:1101:9256:4531 1:N:0:72
GAGGCTGCTTTGGAAGAAACTCATAGATTACTGCAACAGTTCCCCCTGGACCTGGAAAAGTTTCTTGCCTGGCTTACAGAAGCTGAAACAACTGGCACGTAAGTCAGGCATTTCCGCTTTCGCCCTATTGTGGCAAAAATCGCCACATTCTAAGCCTTTGTAATTGTCACTGCCAAGCCCGGGACCCCCGCTCGGAAGAGCACAACTATGCACACCAGTCACGCTTTCGTATCTCGTATGCCGTCTTATGC
+
>1AAAAFAFFFFGGGBEGGGGGFHHGFHHHHGHH1BFGGAFGHHHGEGHBFCFGHHHF0FGHHHHHHHHHHHHHHEGHGDCFGFGGHHHGHHHHBFF1BB0>0222B0>/BBFGHG/>?>1/?/?/0<G1GDE/0100/0B</?BE012@2>2FHG@11@?11@FGHGDFGG10?GGFE.A->-<..<-;-;:AA9EECFBBF//9B/;C0;C0.;99C00;..-:999-:;-/9-:-;;/;9A?--//;9
@M05620:37:000000000-D9766:1:1101:17819:4540 1:N:0:72
ACCACACCTTCTACAATGAGCTGCGTGTGGCTCCCGAGGAGCACCCCGTGCTGCTGACCGAGGCCCCCCTGAACCCCAAGGCCAACCGCTACCTCTTCTGGCGGCCGCCTCCCTCCTTCCTTGCCTCCCGGAGCTGCGCCCTTTCTCACTGGTTCTCTCTTCTGCCGTTTTCCTTAGGACTCTCTTCTCTGACCTGAGTCTCCTTTGGACCTATGCCGGTTCTAGATCGGACGAGCACACGACTGCACTCC
+
CCDDCCCDFFFFGGGGGGGGGGHHGGGFHGHHHGGGGGGGGHHHHGGGFGGGHHHHGHHGGGGGGGGGGGGHGHHGGGGHGAGHAF/<</<>B2B2BB2?2?/>>/<ACGGGFHFFHH0<D0=CHGHHGG@@F?C:BG9DCGGFGGB0<<FGBBFBFFFGFB00<BD<DFFFF0<B0B0:/BFFFFFBFFFFFF0BBFFFFBFF0BFFFFFB0<FFB-A<DFF00<<<ED<-9-<-9./.<-<<D:0::/B
@M05620:37:000000000-D9766:1:1101:24007:4574 1:N:0:72
ACCACACCTTCTACAATGAGCTGCGTGTGGCTCCCGAGGAGCACCCCGTGCTGCTGACCGAGGCCCCCCTGAACCCCAAGGCCAACCGCTACCTCTTCTGGTGGCCGCCTCCCTCCTTCCTGGCCTCCCGGAGCTGCGCCCTTTCTCCCTGGTTCTCTCTTCTGCCGTTTTCCGTAGGACTCTCTTCTCTGACCTGAGTCTCCTTTGGAACTCTGCCGGTTCTAGCTCGGAAGAGCACACGTCTGACCTCC
+
BBBBBB@BFFFFGGGFGGGFGGHHGFGGHGHHHGGGGGG?FHHHHGGGGGGGHHHHHHHGGGGGGGGGGGGHHHHGGGGHGHHHHGGGGGGGHBBGHGHHH2?ECFFGGGGHGHHGHHHHHHHHHEHHGGCGGGHHHGGGGGHGHHH0CFGGFGGGGGGGGGGGGGGEGGGGFGGGGFFFFFFFFFFFFFFFFFFFFFFFFFFFFFFFFFFFFFFFBDFDFFFFF/FFFFFFFFFFFFFFFAEFFF/BFFF
@M05620:37:000000000-D9766:1:1101:13096:4692 1:N:0:72
GAGGCTGCTTTGGAAGAAACTCATAGATTACTGACACAGGACCCCCTGACCATGTAACCGTTTCTTGCCTGGCTTCCAGCAGCTGGAACAACTGGCCCGTAAGTAAGGCATTTCCGCTTTCGCCCTCTTGTGGCTCCCATTGCCCCATTCTCCGCCTTTGTCCTTGTCACTGCCAAGCCCGGGACACACGCTCGGAAGAGCACACGTCTGCACTCCCGTCCCGAATTCGTATCTCGTATGCCGTCTTCTGC
+
BAAABBFBFFFFGGGGCGGGGGGAD5DD6B4BF5B4FG2222B22A2B2BF3AAADBFGEEEB3DDA5BBFGFHB2BGGFHHHHB2B@GBBGG3BF11E>/>FGGHHH3FHB4B4EFGGG3<E/EDGHHHHHG/CGGFHHHHFG2?EHHHHHFEGDGGHHHHDGHHH1FGGH1FGHHGG.CGG:-.;/:;-;EFGGGGGGGGGGGGGGGG0CFGGGEBEA.;DD-AFFF/BB.FFF;AFFFFFACFFFFF/
@M05620:37:000000000-D9766:1:1101:13111:4700 1:N:0:72
GAGGCTGCTTTGGAAGAAACTCATAGATTACTGCAACAGTTCCCCCTGGACCTGGAAAAGTTTCTTGCCTGGCTTACAGAAGCTGAAACAACTGGCAAGTAAGTCAGGCATTTCCGCTTTAGCACTCTTGTGGATCCAATTGAACAATTCTCAGCATTTGTACTTGTAACTGACAAGCCAGGGACAAAAGATCGGAAGAGCACCCCTCTGAACTCCAGTCACGAATTCGTATCTCTTATGCCGTCCTCTGC
+
AAAB>AFAFFFFGFBBEGFGGGHHHGHHHHGFHHBGFHEFGDDFGEECEFFGHHGF332FBFGFGGFBBF3FGGH3BBFGFHFGFBBFBFAGGGB?CGEBFB4BBFB2??BBF4B?E>>??BB?BBBBBBFFE3BBFBEBFDFFHHC2BB??B323?B?BB@@@@F>@>2@@@2<FGGF<0?/<<<0FG<.<1>...CC<<<C.A-<<CG;0::<C::<:::.;..;0;CB;;000;00;09:C@..;0;:
@M05620:37:000000000-D9766:1:1101:7036:4709 1:N:0:72
ACCACACATTCTACAATGCGCTGCGTGAGGCTCCCGAGGAGCACCCCTTGCTGCTGACCGAGGCCCCCCTGAACCCCAAGGCCAACCGCTCGCAGTTCTGGAGGTTTCCTCCCTGCCTCCTCGCCTACTGGAGCTCCGCCCTTTCTCCGTGCTTCTCTCTTCTGCCGCTGTCCTTCGGGCTTTCTTCTTTGCCCTTAGTCTTCTTTGGACCTCTGTCGGTTCTAGGTCGGTTGTGGACACGTCTGGTGTCC
+
AABABAA3BDFFGFGFFGFGGGGGGGG22BFGHAAA2EEEDHAGHGGAGHHHFHHFHHH>>@CFGGGGGGGEGHHGGGGHGGHHHGGEG/>>>//??@>2??</<?11@F10?0?<01>FHB.><E./0</<./.0/.;:-;/C0<;C..:.;9000009;0900;--;-;9CFG0.:.-9./9/B99;9//99;///;FB////;;///.BF////9--.9B/////---.-9../99.A9?../:..;;
@M05620:37:000000000-D9766:1:1101:23220:4748 1:N:0:72
GAGGCTGCTTTGGAAGAAACTCATAGATTACTGCAACAGTTCCCCCTGGACCTGGAAAAGTTTCTTGCCTGGCTGACAGTAGCAACCACCACTAGCCCGTCAGTAAGGCATTTCCGCTTTCGCACTCTTGTGGATACCATTGCAAAATTCTCCGACTTTGTCATTGTCACTGCCAAGCCCGGGACCCCCGATCGGAAGAGCACACGTCTGCACTCCCGTCACGAATTCGTATCTCGTATGACGTCTTATGC
+
>A11>AFAFFDFG1GF1FFAFBEGGFDGH1BF3FH1BBG1AD2FHGEG/0FE0A00FDFHADAFHFEGHFHFH0/0BBFBBDD21>0?BBGBB0B0B>E//?EBBBFGB0BFGHGEFGGGF/EFGG0GGHHH?1F2BF1F1BBFH1<11@@DDE/BC/?GG1GHGHHFGHHHDFHFHGFF--<-A.C.-;-;@CC;EE.AFFFGF@GGGG0FBFFFEAEF-ABB--AFF;9BAFFF-;FF/9;-;-A;FF/
@M05620:37:000000000-D9766:1:1101:12632:4756 1:N:0:72
ACCACACCTTCTACAATGAGCTGCGTGTGGCTCCCGAGGAGCACCCCGTGCTGCTGACCGAGGCCCCCCTGAACCCCAAGGCCCGCTACCTCTGCTGGTGGCCGCCTCCCTCCTTCCTGGCCTCCCGGCGCTGCGCCCTTTCTCACTGGTTCTCTCTTCTGCCGTTTTCCGTCGGACTCTCTTCTCTGCCCTGCGTCTCCTTTGGAACTCTGCCGGTTCTAGCTCGGAAGAGCACACGTCTGAACTCCAGT
+
BABBBBABFFFFGGGGGGGGGGHHGGFGHAGHHGGCEEF2EGGHHGGGE?FGHHHHHHHG0ECGGGGGGGGGGHHGGGGHGHHG<EE/B2BDG2BFGB?GGHH@/>?CHFHHGHHHHH1FHHHHHGGG-<AFGGGGGGGGGGGG0CFGGFGGGGGGGGGGGGGGGGGGGGFF.@;BFFFFFFFFFFFF/FFFF.@DFFFFFFFFFFFFFFFFFBDF>DFFBF/BFDFFFFFFFFFFFFFEFFFFFF/F/B9
@M05620:37:000000000-D9766:1:1101:12634:4773 1:N:0:72
ACCACACCTTCTACAATGAGCTGCGTGTGGCTCCCGAGGAGCACCCCGTGCTGCTGACCGAGGCCCCCCTGAACCCCAAGGCCAACCACGTGAACTGGAGTCCGCCTCTCTCTTTCCTGGCCTCCCGGTGCTTCGCCCTTTCTCTCTGGTTCTCGCTTCTTCCGTTTTCGGTTGTACTCTCTGCTCTTCCCTGAGTCACCTTTTTAACTCTGCAGGGTCTCGTTTGGAACTGCACAGGTCTTAACTCCAGA
+
BBBBCCCBFFFFGGGGGGGGGGHHCEGEAEGHHGGGDFGGEHHHHGGGGGGGFHHHHHGEGGCGGGGGGGGHHHHGGGGGGHH//?//?/////222B2B222<<C<C2?2F11?1?G1?0<?FG.<-->>11>-..<-C<D0=0<00<0000;.;.;;;0:0.;0/.0-;C.-.0000=CFBF00;000;0;/:///;//BB//./;F///;/;.-;FF/:.;.;EFF/////;B/9F/////9//:///
@M05620:37:000000000-D9766:1:1101:15290:4794 1:N:0:72
GAGACTGCTTTGGCAGAAAGTTATATGTTACTCCAACAGTTCACCCTGGACCTGGGAAAGAGTCTCGCCTGACCTACAAAGCCTGATACATCTGCTAATGGCCGACTCCCTCCTACCTGGAATCAAGGAGCTGCACAATTTCTCAATGGTTCACTATACTGCCGTTTTCCGTAGGACTCTATTCTCTGACCTGAGTCTCATTTGGAACTCTGCAGGAACTAGATCAGAAGAGCACACGTCAGAACTAAAGT
+
1>1>>1@CFF3F1BB11AB1AB333DADA3DA1BF1B0B1ADAFGH0AF0BA0AFBBFEHB0DGA1ABAFHF0B1BFGF10BB1BBBFFFDDGDH112BBF>F>>EEEG/0F/F1BBBBEBF1BB<1BB/?GFF0BBB112B>GFGFB1>BF1@2@12@@FG0>?EF/@1??FEGGFGH11><FFGF1==>FCHCGGDG0<=GDB/DCGHGC0:CG./;<G0<000;0;CCGGG.;9ACE..;9C;00:C0
@M05620:37:000000000-D9766:1:1101:15267:4803 1:N:0:72
ACCACACCTTCTACAATGAGCTGCGTGTGGCTCCCGAGGAGCACCCCGTGCTGCTGACCGAGGCCCCCCTGAACCCCAAGGCCCGCAACCTCTGCTGGTGGCCGACTCCCTCCTTCCTGGCCTCCCGGAGCTGCGCCCTTTCTCACTGGTTCTCTCTTCTGCCGTTTTCCGTCGTACTCTCTTCTCTGCCCTGCGTCTCCTTTGGAACTCTGCCGGTTCTCGCTCGGAAGAGCACACGTCTGAACTCCCGT
+
BBBABBB>CFFFGGGGGGABG5GCEAEAAEGGABFE?EGGFHHHHGGGFEFGFHGHHHHEEGCGGEGGGGGHFFHEGGEHEFHG/>/>C0BBF1BFFGFGGHHG<>>?G/?GGHHHHH10>GHHHFGG-<CHHHGGGGDHHGHH;<CGGCFGGGGGGGFGGG9;=EGEGFGGG--;AFFFFFFFFFFF/BEFF?BFBFFFFFFFFFFFFFFFFFBB@DFF/A.:ABB.AAFFF9AFF<FEFF/BFF/;.;;
@M05620:37:000000000-D9766:1:1101:20088:4808 1:N:0:72
ACCACACCTTCTACAATGAGCTGCGTGTGGCTCCCGAGGAGCACCCCGTGCTGCTGACCGAGGCCCCCCTGAACCCCAAGGCCAACCGCTACCTCTTCTGGTGGCCGCCTCCCTCCTTCCTGGCCTCCCGGAGCTGCGCCCTTTCTCCCTGGTTCTCTCTTCTGCCGTTTTCCGTAGGACTCTCTTCTCTGACCTGAGTCTCCTTTGGAACTCTGCCGGTTCTAGCTCGGAAGAGCACACGTCTGACCTCC
+
AA3AAAAABCFFGGGGFGGGGFHBEE?EDEDHGGGEGGEEEHEFGGEGGEGGHGFHHHHGGGGGGGGGGGGHGHHGGGGHGHHHHGGGCGGG01BFGBDGHHG??FBCGGDHGHHGHHGHGHHGFGHHEGG@CGGHGCDGGGHHHHHBFGGG9FFFGGGFGGGGGGBC?FGGGFGGGF/BFFFFFFFFFFF/BFFFBFFFFFFFFFFEFFFFFFFF/;B9DEFFF/9BDBFAD?FFFFFEBAEFFFFFFFF
@M05620:37:000000000-D9766:1:1101:20075:4822 1:N:0:72
ACCACACCTTCTACAATGAGCTGCGTGTGGCTCCCGAGGAGCACCCCGTGCTGCTGACCGAGGCCCCCCTGAACCCCAAGGCCAACCGCTACCACTTCTGGTGGCCGCCTCCCTCCTTCCTGGCCTCCCGGAGCTGCGCCCTTTCTCCCTGGTTCTCTCTTCTGCCGTTTTCCGTAGGACTCTCTTCTCTGACCTGAGTCTCCTTTGGAACTCTGCCGGTTCTAGCTCGGAAGAGCACACGTCTGACCTCC
+
DDDDDCDDFFFFGGGGGGGGGGHHGGGFGGHHHGGGGGGGGHGHHGGGGGGGHHHHHHHGGGGGGGGGGGGHGHHGGGGHGHHHHGGGG/C/?BFCH?FGHGFDA0<CDDDGFGHGHGGFGBGHHFGHGD?C-@CCC@FG@-/GHFGFFFE.::CFFGGFFGFGFFB9CCEFF.CFAABFFFFFFFFFFFFEFFF//B0BBFFFFF0/0::BBFFFFAF;DFFFFFFBDCDAD?AFFFFED:EFE0;:FFF
@M05620:37:000000000-D9766:1:1101:16805:4827 1:N:0:72
ACCACACCTTCTACAATGAGCTGCGTGTGGCTCCCGAGGAGCACCCCGTGCTGCTGACCGAGGCCCCCCTGAACCCCAAGGCCCCCCCCTTCCCCTGGTGGCCGGCTCCCTCCTTCCTTGCCTCCCGGAGCTGCGCCCTTTCTCCCTGGTTCTCTCTTCTGCCGTTTTCCGTCTTACTCTCTTCTCTGCCCTGCGTCTCCTTTGGAACTCTGCCGGTTCTCGCTCGGCAGAGCACACGTCTGCACTCCCGT
+
BBCCBCCBFFFFGGGGGG5FGGHHGFGBAEHFGFFGDFEGGHGHHGGGGGGGGHGHHHGAFEGGGGGGGGGHBGHGGGGHGHHG<>//>/?22<???G??AGHG-<<>F<<CGHHHHH==CGHHHGGG:ADGHHGGGGGGGGGG9;CFGFGGGGGGBFFGGG0;:AFFFFDFF..;FFFFBFFFFFFFBFEFFAFFFFFFBFFFFFFFFFFFFF>D@DFFEE.:EFF.@=AEF99BF-FEFF/BFF/;:AA
@M05620:37:000000000-D9766:1:1101:18229:4844 1:N:0:72
ACCACACCTTCTACAATGAGCTGCGTGTGGCTCCCGAGGAGCACCCCGTGCTGCTGACCGAGGCCCCCCTGAACCCCAAGGCCCGCTACCTCTTCTGGTGGCCGCCTCCCTCCTTCCTGGCCTCCCGGAGCTGCGCCCTTTCTCCCTGGTTCTCTCTTCTGCCGTTTTCCGTCGGACTCTCTTCTCTGCCCTGAGTCTCCTTTGGAACTCTGCCGGTTCTAGCTCGGAAGAGCACACGTCTGAACTCCCGT
+
BCABBBCCFFFFFGGGGGGGGGHHGEFBEAHGHGGGGGGGDHHHHGGGGGGGHHHHHHHGGGGGGGGGGGGHHHHGGGGHGHHG/>/>BB2BB2BFGFFGGHHG/>?CHFGGGHHHHH1<GGHHHGGGGGGHHHGGGGGHHHHH;GHHGFFGGGGGFGGGGGGDDGGGGGGG.;-@FFFFFFFFFFFFBFFFF.FFFFFFFFFFFFFFFFFFF/BF@DFF/B9/BDADFFFFFFFFFFFFFFFFFF/B.:;
@M05620:37:000000000-D9766:1:1101:14634:4848 1:N:0:72
ACCACACATTCTACAATGCGCTGCGTGCGGCTCCCGAGGAGCACCCCGTGCTGCTGACCAAGGCCCCCCTGAACCCCAAGGCCCACGACGTCCCCTGGTGGCCGGCTCCTTCCTTCCTTGCCTCCCGGCGCTGCGCCCTTTCTCTCTGGTTCTCTCTTCTGCCGTTTTCCGTCTTACTCTCTTCTCTGCCCTGCGTCTCCTTTGGAACTCTGCCGGTTCTCGTTCGGCAGAGCACACGTCTGCACTTCCGT
+
A>AA>AA34BBBGGGGGGAEEGGGGFE22AEAB2AB1EEE?FCFGGG0?BEEBGFHHGG3B11BGGGEGGGHBGHGGEEHGHGG/?//>//////??F??CGGC//>>F1<>GGHHHH11>GHGH<DG-:CDGGGGGGGGGGGG0;CBFGGGGGGGFGFGGF0:;AFEFFFFF?.BFFFFBFFFFFFF9;AFF9>FBFFFFFFFFEFFFFFF:F>BBDFFFE.;AD<-9@..B/.;A-:AFFEFFF//:9B
@M05620:37:000000000-D9766:1:1101:16330:4891 1:N:0:72
ACCACACCTTCTACAATGAGCTGCGTGTGGCTCCCGAGGAGCACCCCGTGCTGCTGACCGAGGCCCCCCTGAACCCCAAGGCCAACCACGTCTACTGGTGGCCGCCTCCCTCCTTCCTGGCCTCCCGGAGCTGCGCCCTTTCTCCCTGGTTCTCTCTTCTGCCGTTTTCCGTAGGACTCTCTTCTCTGTCCTGAGTCTCCTTTGGAACTCTGCCGGTTCTAGATCGGAAGAGCACACGTCTGAATCCCGTC
+
CCDCCCDDFFFFGGGGGGGGGGHHGFGFHGHHHGGGGGGGGHHHHGGGGGGGHHHHHHHGGGGGGGGGGGGHGHHGGGGHGHH/?F//?///2/22?F2B/F0</</ECA0FGC==GHF0G01<<FADC--.<GGGGC?:::0C0:/:.00C0;:C0:B:FGFG.;BAF0.C.:9FGG/:BF0B0:;:0;;00:BF0FBFFBFBFFFFFFFBB0@-9A.::000;A.A?.FF/F./.:.;;A::::00...
@M05620:37:000000000-D9766:1:1101:24854:4932 1:N:0:72
ACCACACCTTCTACAATGAGCTGCGTGTGGCTCCCGAGGAGCACCCCGTGCTGCTGACCGAGGCCCCCCTGAACCCCAAGGCCCCCAACCTCAACTGGTGGCCGAATCCATCCTTCCTGGCCTCCCGGCGCTGCGCCCTTTCTCCCTGGTTCTCTCTTCTGCCGTTTTCCGACGAACTCTCTTCTCTGCCCTGCGTCTCCTTTGGAACTCTGCCGGTTCTAGCTCGGAAGAGCCCACGTCTGAACTCCAGT
+
BBBBBBBBFFFFGGGGDGFAGCHHGEEGHGHHFFGEEGGCGHHHHGGGFGGGHHHFHHHGGGGGGFGGGGGHHHGGGGGHAGHG/</?C/BC11BBFG1G?GGG//<?F1?FGHHHCF10?0DGHFDC-<<@-ACGDCC/CCGFGGGGGFFGGGGGGG0CFGG?99FGGGB.9--99AFFFFF/FFFFFFFFF.;ABFFFFFFFFFFFFFFF/B@B>AAF/B//BF-.9D9AF.;;EBFEFEFFFFBB//9
@M05620:37:000000000-D9766:1:1101:20256:4948 1:N:0:72
ACCACACCTTCTACAATGAGCTGCGTGTGGCTCCCGAGGAGCACCCCGTGCTGCTGACCGAGGCCCCCCTGAACCCCAAGGCCAACCGCTACCGCTTATGGTGGCCGCCACCCTCCTTCCTGGCCTCCCGGAGCTGCGCCCTTTCTCCCTGGTTCTCTCTTCTGCCGTTTTCCTTAGGACTCTCTTCTCTGCCCTGAGTCTCCTTTGGACCTCTGACGGTTCTAGCTCGGAAGAGCACACGTCTGACCTCC
+
CDECCCDEFFFFGGGGGGGGGGHHGGGEGGHHHFGGGGGGGHHHHGGGGGGGHHHHGHHGGGGGGGGGGGGHGHHGGGGHGHHHHGGGGGGBG/>>D/??G?F/FGGGG/>FFHHGHH1>GGHHHHHHC.AFGGHHHGGGFCGGFGGGGG0<<FFGGGGGGGGGGGGGGGGFF1FB0B1<FFFFFFFFFFFBFFFFFFFFFFFFFFFFFBBFFFFBBDF<EFF<BBFFABD...<BFFFFFF?FF1BBBBE
@M05620:37:000000000-D9766:1:1101:15549:4963 1:N:0:72
ACCACACCTTCTACAATGAGCTGCGTGTGGCTCCCGAGGAGCACCCCGTGCTGCTGACCGAGGCCCCCCTGAACCCCAAGGCCAACCGCTACCCCTTCTGGTGGCAGCCTCCCTCCTTCCTGGCCTCCCGGAGCTGCGCCCTTTCTCCCTGGTTCTCTCTTCTGCCGTTTTCCATAGGACTCTCTTCTCTGCCCTGAGTCTCCTTTGGACCTCTGCCGGTTCTAGCTCGGAAGGGCACACGTCTGACCTCC
+
CCCCCCCCFFFFGGGGGGGGGGHHGFGEHGHHHGGFGGGGGHGHHGGGGGGGHHHHHHHGGGGGGGGGGGGHGHHGGGGHGHHHHGGGCGG<F0?/?2>?2>??0?CDHGHHGGHG0?FGH10>GH<FFE@@CGHHHGGGGGHHHHHHHFHGGGGGG0;:FF0;FGGGGGGGG09;FG0CFFGGGFFBBFFFFFFFFFFFF0BF09FFF0FFFFFBF-;:;A0;;BFFFAD.:..;:.9AD..9E0;;:BA
@M05620:37:000000000-D9766:1:1101:7631:4978 1:N:0:72
ACCACACCTTCTACAATGAGCTGCGTGTGGCTCCCGAGGAGCACCCCGTGCTGCTGACCGAGGCCCCCCTGAACCCCAAGGCCAACCGCTACCTCTTCTGGTGGGCGCCTCCCTCCTTCCTTTCCTCCCGGAGCTGCGCCCTTTCTCCCTGGTTCTCTCTTCTGCCGTTTTCCGTAGGCCTCTCTTCTCTGCCCTGAGTCTCCTTTGGACCTCTGCCGGTTCTAGCTCGGACGTGCACACGTCTGATCTCC
+
ABBABBCBFFFFGGGGGGGGGGHHGGGEGEHHGGGGFGGGGHHHHGGGGGGGHHHHHHHGGGGGGGGGGGGGHHHGGGGHGHHHHGGCDGC/B2?BB22?F?2<//><ADDFCFHG0FFGH11>FGDC<C@-ADGCGA@EGGHH0;CGGGGGGGB9FF9CFGG0BFGAD9EFG.;A.:BF/;BFFFFF/BFBBEFFBBFFFF/:F/B//:;FFFB9:@A9AEF/::BFDA.:=9AEEFFFB:A.A///;;F
@M05620:37:000000000-D9766:1:1101:14454:4991 1:N:0:72
ACCACACCTTCTACAATGAGCTGCGTGTGGCTCCCGAGGAGCACCCCGTGCTGCTGACCGAGGCCCCCCTGAACCCCAAGGCCAACCGCTACCTCTTCTGGTGGCCGCCTCCCTCCTTCCTGGCCTCCCGGAGCTGCGCCCTTTCTCCCTGGTTCTCTCTTCTGCCGTTTTCCGTAGGACTCTCTTCTCTGCCCTGAGTCTCCTTTGGAACTCTGCCGGTTCTAGCTCGGAAGAGCACACGTCTGACCTCC
+
BCCCBBCBFFFFGGGGGGGGGGHHGEGBAEGHHGGEGGGGFGDGHGGGFGGGHHHHGHHGGGFFGGGGGGGHFHHGGGGHGHHHGGGGDGGDG2BBGBGHH?FE0?><ADGHGHHGHHHHHFFHHHHHGGGGGGHHHGGGGGHHHHHEGGGGFGGGGGGGGGGGGGGCEGGGG.CFAFBFFFFFFFFFFFF9FFFFFFFFFFFFFFFFF/BFFFFFFFF:;EFFB9FFFFFEDAFFFFFFFFFFE9/;;FE
@M05620:37:000000000-D9766:1:1101:14899:5010 1:N:0:72
ACCACACCTTCTACAATGAGCTGCGTGTGGCTCCCGAGGAGCACCCCGTGCTGCTGACCGAGGCCCCCCTGAACCCCAAGGCCAACCGCTACCTCTTCTGGTGGCCGCCTCCCTCCTTCCTGGCCTCCCGGAGCTGCGCCCTTTCTCACTGGTTCTCTCTTCTGCCGTTTTCCGTAGGACTCTCTTCTCTGACCTGAGTCTCCTTTGGAACTCTGCAGGTTCTAGATCGGAAGAGCACACGTCTGAACTCC
+
DDDDCDDDFFFFGGGGGGGGGGHHGFGEGGHHHGGGGGGGGHHHHGGGFGGGHHHHHHHGGGGGGGGGGGGHHHHGGGGHGHHHHGGGGGGGHHHHHHHHHHHGHHGGGGGHGHHGHHHHHHHHHHHHGGGGGGHHHGGGGGHHHHHBFGGGGGGGGGGGGGGGGGGEGGGGGGFGGGFFFFFFFFFFFHFFFFFFFFFFFHFFFHHFFFFFFHHFFFFFFFFFFFFFFFFFFFFFFFFFFFFFFFFFFFF
@M05620:37:000000000-D9766:1:1101:11834:5015 1:N:0:72
ACCACACCTTCTACAATGAGCTGCGTGTGGCTCCCGAGGAGCACCCCGTGCTGCTGACCGAGGCCCCCCTGAACCCCAAGGCCCGCACCCTCCGCTGCTGGCCGAGTCCCTCCTTCCTTGCCTCCCGGTGCTGCGCCCTTTCTCCCTGGTTCTCTCTTCTGCCGTTTTCCGTCTTACTCTCTTCTCTGCCCTGCGTCTCCTTTGGAACTCTGCCGGTTCTCGCTCGGAAGAGCACACGTCTGCACTCCCGT
+
CCCCCCCCFFFFGGGGGGGGGGHHGFGBFEHHHGGGGGGGGHHHHGGGGGGGHHHHHHHGGGGGGGGGGGGHHFHGGGGHGHHG/>//>?/?/?/?>/2??B?CF/??GFGHGGHHHF1=FGHHH<CC--<DGHGGGGGHHHHHHGGGEBFFFGGGFFGGGG99;EFGGGGG...;BFFFFFFFFFFF/;EFF?DFFFFFFFFB/9FFFFFFFFFF-.;BF..:ADFDA..;FF.;A@FEF?/BFFF9.;:
@M05620:37:000000000-D9766:1:1101:24839:5028 1:N:0:72
ACCACACCTTCTACAATGAGCTGCGTGTGGCTCCCGAGGAGCACCCCGTGCTGCTGACCGAGGCCCCCCTGAACCCCAAGGCCCACTACCTCTTCTGGTGGCCGCCTCACTCCTTCCTGGCCTCCCGGAGCTGCGCCCTTTCTCCCTGGTTCTCTCTTCTGCCGTTTTCCGTCGGACTCTCTTCTCTGCCCTGCGTCTCCTTTGGAACTCTGCCGGTTCTAGCTCGGAAGAGCACACGTCTGAACTACAGT
+
BBBCBCCAFFFFGGGGGGGGGGHHGGGGCDFHGGGC2AEF2BFGHGGFEFGG5BGHHHHGGC0>FEGGGGGHFHHGGGGHFHH<??03BFGGF2BBF2BFDFH//>?CBGHHH1FHHHFC0FDGEG?D->@GHHGGGGGHHHHHHHHHGHHHGHCGFFFG0;;C9DFGGGGFACCGGGGFFFFFFFFB/;EFF.@FFFFFFBFFFFFFFFFFF/@C9A9BFFF/B.-;9A9FFFFF?BFFFEBFF//;/9:
@M05620:37:000000000-D9766:1:1101:12997:5029 1:N:0:72
GAGGCTGCTTTGGAAGAAACTCATAGATTACTGCAACAGTTCCCCCTGGACCTGGAAAAGTTTCTTGCCTGGCTTACAGAAGCTGAAACAACTGGCAAGTAAGTAAGGCCTTTCAGCTGTAGCAAACTTGTGGAAACAATTGACCAAATCACAGCATTTGACCTTGTAACCTGACAAGCACGAGACAACAGATCGGAAGAGCACACGTCTGAACACCAGTAACGACTTCGCATATCGTATGCCGGAATCTG
+
BBBBBAFBFFFFGGGGGGGGGGHHHHHHHHHHHHGHHHHHHHHHHGGGHHHHHHGGGHHHBGHHHHHHHHHHHHHHHHHHHHHHHGHHHHHHHF?B2C1BB44B@BFGF1B@@E4F4B33344433BBF3BC/B3BBFCDHDH3BBG/2?2B2BGFFBB333@@FGGGHHHHFE2<2?/00>/>?<>0.>001>.>.<A<GFHGHG-CC/CC0G0:;.;000;;:-..;.....;;./.;:0;:-9-./99
@M05620:37:000000000-D9766:1:1101:19291:5041 1:N:0:72
GAGGCTGCTTTGGAAGAAACTCATAGATTACTGCAACAGTTCCCCCTGGACCTGGAAAAGTTTCTTGCCTGGCTTACAGAAGCTGAAACAACTGGCAAGTCAGTCAGGCGTTTACGCTTTAGCAATCTTGTGGATAACATTGCAACATACTAAGACTTTGTACTTGTCAATGGCAAGCCAGGGACCCACGGTCGGAAGAGCACACGTCTGCACTCAAGTCAAGAATTCGTATCACGTATGCCGTCATCTGC
+
?>AAAAFAFFFFCGGF11FCEEDDAGAFD1GHFHGBFEG1AG2FGGCGHCHFCFGAGGHHDEGH2FAGHHHCABAFGHFEECHFBGHDHBGGECFGGF/11FG2BBBF0/?>>/>>A/>>B1B>11<1BBB</B<21FGDGFBGGH0G1112BB1@12>G2D2F2FF122@F1?GFAA/?0<.FC...>--<<C--<.:./:C/:::.::0:/;B/9B0FBF0F/FBCA/9B.00;9/9/00-.---9/9/
@M05620:37:000000000-D9766:1:1101:7638:5055 1:N:0:72
GAGGCTGCTTTGGAAGAAACTCATAGATTACTGCAACAGTTCCCCCTGGACCTGGAAAAGTTTCTTGCCTGGCTTACAGAAGCTGAAACAACTGCCAAGTATCCCACGCATTTCCGCCTTAGCAGACTTTCTGATCCAATTGAACAATTCTTAGAATTTGTACTTGTAACTGAGAAGCCAGGGACAAACGATCCCAAGATAACCCTTCTGAACACCAAACACAAAAATGTACCTCGTTTGCCCTCTTCTCC
+
AAAAABFBFFFFGCGGGGFGGGGHFHHHHFHGHHFFFHHGHHHHHGGFHHHHHHHHHGGHHHHHHHHGGHHHHHHEFGGHHHFHHFEHGHEHHH3BF@?BF4@43B1/?/1>FH@EEEE/?33D33B344444DB44BGF3B33BGGB?B33B33B2F2F2>@2FG2DG222<21?01?00///?F00...<..<</<.000<<C.//0<00::CCC...;..:..:99B0000;.;.AE000;;;C0000
@M05620:37:000000000-D9766:1:1101:24058:5084 1:N:0:72
ACCACACCTTCTACAATGAGCTGCGTGTGGCTCCCGAGGAGCACCCCGTGCTGCTGACCGAGGCCCCCCTGAACCCCAAGGCCAACCGCTACCACTTCTGGCGGCCGCCTCCCTCCTTCCTGGCCTCCCGGAGCTGCGCCCTTTCTCCCTGGTTCTCTCTTCTGCCGTTTTCCGTAGGACTCTCTTCTCTGACCTGAGTCTCCTTTGGAACTCTGCCGGTTCTAGCTCGGAAGAGCACACGTCTGACCTCC
+
CCDDCCDCFFFFGGGGGGGGGGHHGFGEDGHHHGGGGGGGGHHHHGGGGGGGHHGGHHHGGGGGGGGGGGGHHHHGGGGHGHHHHGGGGGG@G2BBG2?FH2>C/><CFGGHGHHGHHHHGHHHGGGHEDGGGGHGFDGGGGGGGGGFFGGEFGGGGGGGGGFFFFFAAFFFFFFFDD0;FFFFFFFFFFF0BFFB/FFFFFFFFFFFF0BFFFFFFFF@DFFFFBFFFF.:A.AFFFFADFEFE09;FFF
@M05620:37:000000000-D9766:1:1101:17842:5107 1:N:0:72
ACCACACCTTCTACAATGAGCTGCGTGTGGCTCCCGAGGAGCACCCCGTGCTGCTGACCGAGGCCCCCCTGAACCCCAAGGCCAACCGCTACCTCTTCTGGTGGCCGCCTCCCTCCTTCCTGGCCTCCCGGAGCTGCGCCCTTTCTCACTGGTTCTCTCTTCTGCCGTTTTCCGTAGGACTCTCTTCTCTGACCTGAGTCTCCTTTGGAACTCTGCAGGTTCTAGATCGGAAGAGCACACGTCTGAACTCC
+
BBBBBBBBFFFFGGFGDGGFGFHGGEEBFEHHFGGFEEGGGHHHHGGGAEGGHHGGHHHGGGGGGGGGGGGGHHHGGGGHEEHHHGGEC/><22B2BBFGGF2D0FCGFGDHGHHGGHHHFFEGCF>GFAD?DGFGHCCGGGGC;GHGG0CF;BFGGBFFFGGGGED=;FEGGE9;A;BBFFFFFFFFFFF/FFBFBFFBFFFFB/B/9B9;BFFFFBFABFFFBFFFFFFEFFFBFFFFAF?9EF/BBFB
@M05620:37:000000000-D9766:1:1101:17570:5129 1:N:0:72
ACCACACCTTCTACAATGAGCTGCGTGTGGCTCCCGAGGAGCACCCCGTGCTGCTGACCGAGGCCCCCCTGAACCCCAAGGCCCGCTACCTCTTCTGGTGGCCGCCTCCCTCCTTCCTGGCCTCCCGGAGCTGCGCCCTTTCTCCCTGGTTCTCTCTTCTGCCGTTTTCCGTCGGACTCTCTTCTCTGCCCTGCGTCTCCTTTGGAACTCTGCCGGTTCTAGCTCGGAAGAGCACACGTCTGAACTCCAGT
+
CCCCCCDBFFFFGGGGGGGGGGHHGGGGHFHHHGGGGGGGGHHHHGGGEGGGHHHHHHHGGGGGGGGGGGGHHHHGGGGHGHHG/E/BDB2FGBBFGGFGGHHG@@?CHGHHGHFHHHGHHHHHHGGGCDGHHHGGGGGHHHHHGHHHGGGGGGGGGGGFGGGGFGGGGGGG.9@CFFFFFFFFFFFFBFFFF.@FFFFFFFFFFFFFFFFFF0BF9DEFBBBF0DFFFFFFFFFFFFFFFFFFFFFFEF;
@M05620:37:000000000-D9766:1:1101:17875:5136 1:N:0:72
ACCACACCTTCTACAATGAGCTGCGTGCGGCTCCCGAGGAGCACCCCGTGCTGCTGACCGAGGCCCCCCTGAACCCCAAGGCCAACCGCTACCCCTTTTGGCGGGGGCCTCCCTCCTTCCTGGCCTCCCGGAGCTGCGCCCTTTCTCCCTGGTTCTCTCTTCTGCCGTTTTCCTTAGGCCTCTCTTCTCTGCCCTGAGTCTCCTTTGGACCTCTGCCGGTTCTAGCTCGGACGAGCACACGTCTGCCCTCC
+
AAAAABBA4FFFGGGGGGAFGFHFGEE22AAAECFE2EEGDHHGHGGE1EEGFGFHHHF0EECGGGGEGECEGHHGGGGHGHHHHGGCCG/>F</??<<?C1>C<<:;BEFEGGGBGGGGG0/;FF;C;EBBBBFFFB?FBBFF:FBFFFFEFFFFFFFFFFFFFFBADFFFF/9F/9/;BAFFFFFFFFF9BEFFFFFFF;/FFFFFFBFFFFF/BB?@DEF99/:BF;A---;>BF.AB;EBA//./9:
@M05620:37:000000000-D9766:1:1101:24583:5137 1:N:0:72
ACCACACCTTCTACAATGAGCTGCGTGTGGCTCCCGAGGAGCACCCCGTGCTGCTGACCGAGGCCCCCCTGAACCCCAAGGCCAACCGCGTGTAGAGGACGCAGGTTCCTGCCCCGCTAGCTCTTCTGGGCTGCGCCTCCTCTCTTCCTGGCTTTCCGCTGCTGCGTTCTGTCTCACTCGTTCTCTCGTCCGGCGTCTTCCGTAGGACTCTCTTCTCTGTCGTGCGTCTCCTCTGGAACCTTGCAGGTTCT
+
BBBBBBBBBCFFGGGFFG5BGBG4FAAA4AFFEFGEDGAE2GH1GGGGDEEFBGFHGHFGEGCEGGGGG@FHGFHGGDEHGGG/FFG/B////?121<0//</>>?1111?1>..-><C.<0000D0=0/./.;@CD...//0;090000/;;./B0...;C9;0-..:./;B9//BF/..;..///.;;.--9@@-A.:/.;.;.:FFFF/;9//9B//9.;.9@.9..9/.9/////../////;9//9
@M05620:37:000000000-D9766:1:1101:20560:5140 1:N:0:72
ACCACACCTTCTACAATGAGCTGCGTGTGGCTCCCGAGGAGCACCCCGTGCTGCTGACCGAGGCCCCCCTGAACCCCAAGGCCCACCACGTCTACTGGTGGCCGCCTCCCTCCTTCCTGGCCTCCCGGAGCTGCGCCCTTTCTCCCTGGTTCTCTCTTCTGCCGTTTTCCGTAGGACTCTCTTCTCTGCCCTGAGTCTCCTTTGGAACTCTGCCGGTTCTAGCTCGGAAGAGCACACGTCTGAACTCCAGT
+
A33AAABBFFFFGGGFFGGGGGHHG?GGH2GGHGDAEEGGGHHGHGGGEEGGHHHHGGGGGGGGGGGGGGGHFHHGGGGHGHH???//?/?/0/12?B10/0?/<<DAF/0FFGDGC??000GAG.DCCC<CGC@C:DCBHHGC:GFCGC0CFGFFFBF0BBF@:.9A9090.;AFFF9FF;FFFFFFFF9B.9.BBFFFFFFFFFFFFFFFB999B.;BB/9/9.9.E9AAB99F9-;AFFFFE/99B9;
@M05620:37:000000000-D9766:1:1101:6630:5141 1:N:0:72
ACCACACCTTCTACAATGAGCTGCGTGTGGCTCCCGAGGAGCACCCCGTGCTGCTGACCGAGGCCCCCCTGAACCCCAAGGCCAACCGCGAGAAGATGTGGGGGCGGGCGCCGTCCGTCCTGGCCGCCCGGACCTGCGCCCTTGGTCGCTTCCCGGCTCTGCGCCCTTTTTCCGTAGATCTCTCTTCTCTCGGCTTACGCTCGATTCTCACTCCTGCGGTTCGAGTCCTGTAGAGCACACTTGTTTATCCC
+
AAABBBB3FFFFGGGGGGD5GGHGGGGAAEGAG2FE?EGGGHHGHGGGEFGGGFGHHHFEEEEGGGGGGGEHHHGGGGDHGEHHGEGEGG///<0111211//>-<-----9---.-;.;A//.99--------;..--.;@/.///-;.../..---;9/9--A@-/;/9/9.;.../99FB99/9////...;9//....--/////////.9//9-;-A-../.;9////////;.9/////./////
@M05620:37:000000000-D9766:1:1101:8865:5150 1:N:0:72
ACCACACCTTCTACAATGAGCTGCGTGTGGCTCCCGAGGAGCACCCCGTGCTGCTGACCGAGGCCCCCCTGAACCCCAAGGCCCACCGCGTGAAGTGGAGGCCGTCTCCCTCCTCCCTTTCCTCCCGGCGCTGCGCCCTTTCTCGCTGGCTCTCTCTTCTGCCGTTTTCCGTCGTACTCTCTTCTCTGCCCTGCGTCTCCTTTGGAACTCTGCCGGTTCTCGCTCGGTAGAGCCCACGTCTGCACTCCCGT
+
BBBBBBBBFFFFGGGGGGFGGGHHGGGEHGHHHGGGGGGGGHHHHGGGGGGGHHHHHHHGGGGGGGGGGGGHHHHGGGGHGHHE?F/?>><</?B2?D2?/?FD//0?F?0G/?0>><G1F1110<A-<<ACFGGGGGAGGGFG9999-.9;BBF9BF90CGFAGFFFFF.;A--;AAB//9BBB/////9:..9:-A.9B/:///99FFF///---;99/..AE>-.9A///9.;A=.;.A9/BB/..9.
@M05620:37:000000000-D9766:1:1101:18809:5152 1:N:0:72
ACCACACCTTCTACAATGAGCTGCGTGTGGCTCCCGAGGAGCACCCCGTGCTGCTGACCGAGGCCCCCCTGAACCCCAAGGCCCCCCACCTCTGCCGGTGGCCGTCTACGTCCTTCCTTGCCTCCCGGCGCTGCGCCCTTTCTCCCTGGTTCTCTCTTCTGCCGTTTTCCGTCGGACTCTCTTCTCTGCCCTGCGTCTCCTTTGGAACTCTGCCGGTTCTCGCACGGTAGTGCGCACGTCTGCACTTCAGT
+
BBBBBBBBFFFFGGGGGGGGGGHFGEGGHGHHHGGGCGGFGHHHHGGGFGGGDGHHHHHGGE?EGEGGGGGHHHHGGGGGFEHG/<//?/0BB2<2><<<A0?/><?/1.><F.GHHB1=1<DBCC?@-=DC-ADGGG?/BCBFFFBFE90BFG0FFF00009-A./9BB?/9---;@BFB/FFFFFFFF.9.EBFAFFFFFEB9B/9BFBF/BA-99.9/AE--99...///-;;-9;.BA/BBF/9/:;
@M05620:37:000000000-D9766:1:1101:11344:5181 1:N:0:72
ACCACACCTTCTACAATGAGCTGCGTGTGGCTCCCGAGCAGCACCCCGTGCTGCTGACCGAGGCCCCCCTGAACCCCAAGGCCAACCGCTACCACTTGTGGTGGCCGCCTCCCTCCTTCCTGGCCTCCCGGAGCTGCGCCCTTTCTCCCTGGTTCTCTCTTCTGCCGTTTTCCGTAGGACTCTCTTCTCTGCCCTGAGTCTCCTTTGGAACTCTGCCGGTTCTAGCTCGGAAGAGCACACGTCTGATCTCC
+
BBBBCBCCFFFFGGGFGGGGGGHHGEGEGGHHHGGGGG2AGHHHHGEGEFGGHHGHGHHGGGGGGGGFGGGHHHHGGGGHGHHHHGGGG/B/?22BG2BGF?<?00</AEGHGHHGHHHFHFEFHBGFEECGGGFGGCGGGGHG:GH0FFFEBFGGGGFBFGGEFGGGDGGGG.CFGD/;FFFFFFFFFFF/BAFFFFFFFFFBFFFFBBFFFFFFFFF9AEBF/:BFAFFED;AFBFFFF..BA9/;9BF
@M05620:37:000000000-D9766:1:1101:17682:5228 1:N:0:72
GAGGCTGCTTTGGAAGAAACTCATAGATTAGTGCCACAGGTCCGGCTGACCATGGAACCGTTTCTTGGCTGGCTTGCAGCAGCTGGAACAACTGGCCCGTAAGTCAGGCATTTCCGCTTTAGCACTCTTGTGGATCCCATTGACCCATTCTCCGCCTTTGTCCTTGTAACTGACAAGCCAGGGACAAACGATCGGAAGAGCACACGTCTGAACTCCAGTCACGAATTCGTATCTCGTATGCCGTCTTCTGC
+
AAABBBFAFFFFGGGGGGGGG4BDF5DFDB4DF55DFGAA33B2222A2BBBF53B3BBAB1B35DA33B1E1F?0?FF3FGHGB21FF2BGG3BF1?EEF/FF4FGE3FHFBBGGGGGGFHHFHHHHHHHHGHHHHBGHHH22@FFGHHHH1CG/CEHHH1FGHHHHGHGHGHFHHHE/CCCEFE./.;CGHGFDGGHHGGFFFDGGGGGFGGGGBFFGGGGGGEGFF/F;9BFFADFFFFFFFFFFFF/
@M05620:37:000000000-D9766:1:1101:12352:5248 1:N:0:72
ACCACACCTTCTACAATGAGCTGCGTGTGGCTCCCGAGGAGCACCCCGTGCTGCTGACCGAGGCCCCCCTGAACCCCAAGGCCCACTACCTCTTCTGGTGGCCGCCTCCCTCCTTCCTGGCCTCCCGGAGCTGCGCCCTTTCTCCCTGGTTCTCTCTTCTGCCGTTTTCCGTCGGACTCTCTTCTCTGCCCTGAGTCTCCTTTGGAACTCTGCCGGTTCTAGCTAGGAAGAGCACACGTCTGAACTCCAGT
+
CCCCCCCBFFFFGGGGGGGGGGHHGEGGHGHGHGGGGGGGGHHHHGGGEFGGHHHHHHHGGGGGGGGGGGGHHHHGGGGHGHHG/?0?F??FF2B?222FFGF><>?AGFFHDGFHGD1?CGHHHGEG-<@GHHGGGGGHHHHHBGHHHCGHGHHGGFGFFFFGFDFGGGGF.:AGGFFFFFFFFFFFBFFFF/;BFFFFFFFBBFFFFFFFFF9DBDFFFFFF0;ABFEFFFEFFFDFFFEFFFFBF0B0
@M05620:37:000000000-D9766:1:1101:20139:5252 1:N:0:72
ACCACACGTCCTAACTCGAGCCGCGCATTCGTATCTCGTATGCCTTCTTCTGCTTGACCAAAAAAAAAAACAATAATTGGATTCCATATCCCTCAGCCTGGCTGCAACTTATGAGAAGATGCAAAGATTACTACTTCGGGGTTGGACAGAAAACGACATTGAGTATAAACAAAACTACCAGTAGCGGTGACTGGACACTTATTGGGTGCAAAAAGAAGCAATGGTGCCGCCCAGTGCCCCTGTATGGTACA
+
AAAAAAADBA>>BGGGG1AE0A0AA0ABBD2BAFGHHGFE0ADGADBGFHHHG1AFFGFHGFHGE@E/>/?/>1B122>11<11B22>222BB<011000/00//01?0112<21110@@1111??01?1111?111/..---<-0/0./////-.--.00000000000<....0;//;000;0--.-.;00./;0.//9////-9;-///--;-9/9/////////-9----9/;9:;--://:-////
@M05620:37:000000000-D9766:1:1101:22538:5319 1:N:0:72
ACCACACCTTCTACAATGAGCTGCGTGTGGCTCCCGAGGAGCACCCCGTGCTGCTGACCGAGGCCCCCCTGAACCCCAAGGCCAACCGCTAGCACTTGACGCGGGTGCGTCCCTCCTTCCTTGCCTTCCGGAGCTCCGCCCTTTTTCCCTGGTTCCCTATTCTGCCGTTTTCCTTAGGGCTCTCTTCTCTGCCCTGAGTCTCCTTTGGACCTCTGCCGGATCTAGCTCGGCTGTGCACACGTCTGGGCTCC
+
ABBBBBBBFFFFGGGGGGGGGGHGGGGFH?HHHGGAEGGFGHHHHGGGFAEGHHHHHHHGGGGGGGGGGGGHGHGGGGGHGHHHHGGGG/C/2?22?222///>/>>>->-<C0CACF0C000//::0/:;.-;.0:.CFGGB00;FF:BF.;:F/;00009BFGF-.:BEBF//://..;;9;/:BFF/B/;ABA.;:B///9B////;../;//:B9-.;B/9/BFD-..-9;/;//.-A:.:9..;A:
@M05620:37:000000000-D9766:1:1101:21850:5394 1:N:0:72
ACCACACCTTCTACAATGAGCTGCGTGTGGCTCCCGAGGAGCACCCCGTGCTGCTGACCGAGGCCCCCCTGAACCCCAAGGCGCGCTACCTCTTCTGGTGGCCGCCTCCCTCCTTCCTGGCCTCCCGGAGCTGCGCCCTTTCTCCCTGGTTCTCTCTTCTGCCGTTTTCCGTCGGACTCTCTTCTCTGCCCTGCGTCTCCTTTGGAACTCTGCAGGTTCTAGCTCGGAAGAGCACACGTCTGAACTCCAGT
+
BBCCCCCCFFFFGGGGGGGGGGHHGGGEFGHHHGGGGGEGGHGHHGGGGFGGHHHHHHHGGGGGGGGGGGGHGHHGGGGHGHGG>>>CCBBD???FGG?FGGHG@DCEHGHHGHHHHH1GHHHHHGGG-CGHHHGGGGGHHGGGBGGGGGGGGGGGGGGGGGGGDGGGGGGG.@-CFFFFFFFFFFFF0BEFF.;AFFFFFFFFFFFFFFFFF0BF;FFF0B09BDFAFFEFFFFFFFFFFFFFFFFFBFB
@M05620:37:000000000-D9766:1:1101:15980:5411 1:N:0:72
ACCACACCTTCTACAATGAGCTGCGTGTGGCTCCCGAGGAGCACCCCGTGCTGCTGACCGAGGCCCCCCTGAACCCCAAGGCCCCCCGCTACACCTGGCGGCCGGTTACCTCCTTCCTAGCCTCCCGGCGCTGCGCCCTTTCTCTCTGGTTCTCTCTTCAGCCGTTTTCCGTCTCACTCTCTTCTCTGCCCTGCGTCTCCTTTGGAACTCTGCCGGTTCTCGCTAGGCAGCGCACACGTCTGCACTCACGT
+
AAAAABBBFFFFFGGGGGBFGFHHGEFAAAGFHGGEGGEGGGDHGEEGAEGGHFHHGGHGGGGGGGGGGGGHFHHGGGGHGHHG/>//>//<2222<?0//>-@--..0=<<G/00CH00;/0::=EG-;9--CBFG--:;BBF/99/9/9BBB/9/;9/;F/;../:;/.;F..;BF/B/B/9/;/9/;9/.ADF-DFFB/F/F/BFFFF///--9;./9..;.;9//..99---;-9..;/B9F/:9.9
@M05620:37:000000000-D9766:1:1101:14544:5423 1:N:0:72
ACCACACCTTCTACAATGAGCTGCGTGTGGCTCCCGAGGAGCACCCCGTGCTGCTGACCGAGGCCCCCCTGAACCCCAAGGCCCGCTACTTCTGCTGGTGGCCGGCTCCCTCCTTCCTGGCCTCCCGGAGCTGCGCCCTTTCTCACTGGTTCTCTCTTCTGCCGTTTTCCGTAGGACTCTCTTCTCTGCCCTGAGTCTCCTTTGGAACTCTGCCGGTTCTAGTTCGGAAGAGCACACGTCTGAACTCCAGA
+
1A1>A11AFF11EFGA3BFG1FA10EEFHAFGGFG0E?E/EHCGHG/FE/E/D1BGGFGGEEEE>E/EEGGGFG/EFGF>CGH/EE<>B11B2B111<0?<FHB//>C</?GGF1GBF10<0>FCF?-<-AG</-ACCCFFCCG0GHE9F0;BFBFB0;0090;C?FE0FGF..90/FFFF/;BFFFFBB9/;-;FFBFF/BB//;BFFFFB/9@-9--/99/;/9;A-A?FEFFF--AAB9/BB//;BB/
@M05620:37:000000000-D9766:1:1101:17719:5453 1:N:0:72
GAGGCTGCTTTGGAAGAAACTCATAGATTACTGCAACAGTTCCCCCTGGACCTGGAAAAGTTTCTTGCCTGGCTTACAGAAGCTGAAACAACTGGCCAGTAAGTCCGGCCTTTAAGCTTTGGCCCTCTTATGACTCCAATTGACCAATACACCGCATTAGACAATGTCAATGACGAGCCCGAGCCCCCCGCTAGGAAGAGCACACGTCTGAACTAACATCCCGAATTCGTATCACGTATGACGTCTAATGC
+
>>AABAFAFFFFGGGGAFGGGGGHHGHHHGGHHHGFHHGBFHHHHGGGHHHHHGHGHHGGFHHHHHFHHHHHHHHHHHHFGHHFFHHFHGHHHHCGAGC@34BF4BE>EGEHHFFHHHH43BBBGCFBG4?B4BBFGCGHBG?DB1F11B1BB@C@GG111@10?F?FG<FHH1/?<<A>--=-<<E-;@-A@E.FF?.CFCFFC-FFG.9CFGBFF/00/;A.@AE/AFF/./;9FBF/9;D;...;99:
@M05620:37:000000000-D9766:1:1101:6387:5458 1:N:0:72
ACCACACCTTCTACAATGAGCTGCGTGTGGCTCCCGAGGAGCACCCCGTGCTGCTGACCGAGGCCCCCCTGAACCCCAAGGCCCACCGCGTGGAGTGGCGGCCGGGTCCTTCCTTCCTTGCCTCCCGGGGCTGCGCCCTTTCTCTCTGGTTCTCTCTTCTGCTGTTTTCCGTCTTACTCTTTTCTCTGTCCTGCGTCTCCTTTGGAACTCTGCCGGTTCTCGTTCGGCAGAGCGCACGTCTGCACTTTCGT
+
BBBBBBB>FFFFGGGGGGAFGGHHGGGBGGHHHEFF?EGFGHHHHGGEFGGGHHGHHHHAEFGGGGGGGGGHHHHGGGGHGHHG?F/?EB@</?/??F///><D--<-<0<=<<0=GH00</CCEFGG-:;:AEGGGAD/FFBG09:CB;BFFFFF///9BB/;///BF9.;F.AFFFFF/;BBF999/;//9BCF-DFFBBFFF/BFFFF//:-@-DFBFE.99A;;--..;--;@-;::ABFFF/;99;
@M05620:37:000000000-D9766:1:1101:18501:5498 1:N:0:72
ACCACACCTTCTACAATGAGCTGCGTGTGGCTCCCGAGGAGCACCCCGTGCTGCTGACCGATGCCCCCCTGAACCCCAAGGCCAACCGCTACCTCTTCTGGTGGACGCCTCCCTCCTTCCTGGCCTCCCGGAGCTGCGCCCTTTCTCCCTGGTTCTCTCTTCTGCCGTTTTCCGTAGGACTCTCTTCTCTGACCTGAGTCTCCTTTGGAACTCTGCCGGTTCTAGCTCGGAAGAGCACACGTCTGACCTCC
+
AAABBBBBFFFFGGGFFGGGGGHHGEGEE2FGHGG2EEGCGHHHHGGGG1EFHHHHHHHGG@EGHHGGGGGHGHHGGGGHGHHEHGGGG?FCH2BFG2BFH?BE/?>@CFGHGHHGHHHHHHEFHHHHGGGGGGHHE@DGGGHHFHH0CFGHCFGGGGGGGGBFGGGAEGGGGFCFGGFGGGEGFFFFFFF/BFFFFFFFFFFFFFFEFFFFFFFFBBF@DFFFF9FFFCDFFFFFFFFFF?FFF/;BBFF
@M05620:37:000000000-D9766:1:1101:18661:5542 1:N:0:72
ACCACACCTTCTACAATGAGCTGCGTGTGGCTCCCGAGGAGCACCCCGTGCTGCTGACCGAGGCCCCCCTGAACCCCAAGGCCAACCGCTACCGCTTCTGGTGGCAGCCTCCCTCCTTCCTGGCCTCCCGGAGCTGCGCCCTTTCTCCCTGGTTCTCTATTCTGCCGTTTTCCGTAGGACTCTCTTCTCTGCCCTGAGTCTCCTTTGGAACTCTGCCGGTTCTAGATCGGAAGAGCACACGTCTGACCTCC
+
3AAABAAAFFFFFGGFGGGFFGH4EBEEFEHHHGGEGGG2EGHHHGAE11EAEE3FG23EEE0E1E/EEGGHHGA/EEFCCEH///?E@?DGBBC///?FFGH?00<?GHHE/FHG0G1FG1<GH1>G<ECGGGH//;:E-:G000=:/9CFBFFGG00;00;FGGG.9FGBB.;CEG0/;FFFFFFFFFF/;.BFFFFFFFFFFFFFF/9B//;//9@;DFBBF/BFEFDFF9AFFAFFBAAFA99;FBE
@M05620:37:000000000-D9766:1:1101:10691:5548 1:N:0:72
ACCACACCTTCTACAATGAGCTGCGTGTGGCTCCCGAGGAGCACCCCGTGCTGCTGACCGAGGCCCCCCTGAACCCCAAGGCCAACCGCTACCGCTTACGGTGGCCGCCTCCCTCCTTCCTGTCCTCCCGGAGCTGCGCCCTTTCTCCCTGGTTCTCTCTTCTGCCGTTTTCCTTAGGCCTCTCTTCTCTGCCCTGAGTCTCCTTTGGACCTCTGCCGGGTCTAGCTCGGTCGGGCACACGTCTGTTTTCC
+
AAABAAAACFCFFGGFGC5BFFGHEEFBFEHHGFFEEEAAEHHHHGGAABEFHFGHHFHEGGGGFG@EGGGHBGFEEGGHGHGE??EEB/</?/////2</2?<00<><.CFF<GGHHHHH0<<CG<G.<@-:CC/C@DGGBFF0BFF9B9.:BF0BFFGB0;;BFACEFGGFBF//;//;FFFFFFFBFFFFEFF.:9;B9;BFFB//:FF/BFB/;>-.;9///;/D-.99999@A.;9:ABE///9:;
@M05620:37:000000000-D9766:1:1101:18711:5574 1:N:0:72
ACCACACCTTCTACAATGAGCTGCGTGTGGCTCCCGAGGAGCACCCCGTGCTGCTGACCGAGGCCCCCCTGAACCCCAAGGCCAACCGCTACCACTTGTGGTGGCCGCCTCCCTCCTTCCTGGCCTCCCGGAGCTGCGCCCTTTCTCCCTGGTTCTCTCTTCTGCCGTTTTCCGTAGGACTCTCTTCTCTGCCCTGAGTCTCCTTTGGAACTCTGCCGGTTCTAGCTCGGAAGAGCACACGTCTGACCTCC
+
BBCCCCBBFFFFGGGGGGGGGGHHGGGBCFHHHGGGGGFFGHHHHGGGEEEGHHHHHHHGGGGGGGGGGGGHGHHGGGGHGHHHHGGGG/C/C22BF2?FF2?C00<ADGGHGHHGHHHHF1GGFGFHEGGGGGGGFFGGGGFHGGGGFGFEFFGEGGGGGGGFGGGAEFGGG.FFFFBFFFFFFFFFFFF0:9FFFFFFFFFFFFFFF0;BFFFFFFF;DFFFFFFFFFFA9.9BFFFFF9.FF0;/BFF
@M05620:37:000000000-D9766:1:1101:12309:5584 1:N:0:72
GAGGCTGCTTTGGAAGAAACTCATAGATTACTGCAACAGTTCCCCCTGGACCTGGAAAAGTTTCTTGCCTGGCTTACAGAAGCTGAAACAACTGGCCAGTAAGTCCGGCATTTCCGCTTTAGCCCTCTTGTGGATCCCATTGAACCATTCTCCGCCTTTGTCATTGTCACTGCCAAGCCAGGGCCACAAGCTCGGAAGCGCACACGTCTGCACTACAGTCCAGACTTCGAATCTCGTATGCCGTCTTCTGC
+
A1AAAAFAFFFFG1BGAEGFGFHFHGFGGDFGFH11FGGD2DGHHGCGGGHGCGABFBAGFHFGHHFGHHHGHGGGHFFFFFHHGG1@FCFGFFB/>@F11BF@@BBE//>B2GBE/?EF11FBF0?B11BB/1BFHHC1FF>11?01BFG2FAEGGGHHHGFGGGGHGFGHB<<GCGGF0.><EGGFHFGHHGCCGC.AC:@CG@FGGE0;CFFFG009:0;0./;9A.9;.FFF.;BF/;9;;-9:;;/
@M05620:37:000000000-D9766:1:1101:9824:5590 1:N:0:72
ACCACACCTTCTACAATGAGCTGCGTGTGGCTCCCGAGGAGCACCCCGTGCTGCTGACCGAGGCCCCCCTGAACCCCAAGGCCAACCGCTCCCTCTTCTGGTGGCCGCCTCCCTCCTTCCTTTCCTCCAGGAGCTGCGCCCTTTATCCCTGGTTCTCTCTTCTGCCGTTTTCCTTAGGCCTCTCTTCTCTGCCCTGAGTCTCCTTTGGACCTCTGCCGGTTCTAGCTCGGACGAGCACACGTCTGCCCTCC
+
BBAABBB34CCFGGGGGG5GGGHHGGGAAEGEGBAEDGEEGHHHHGGAEFGGGHHHHHHAEECGGGGGGGGHHHHGGGGHGHHHAEEEG@/<?2BFG2??<2????BCCGGHGHHGCGFGG11>FF=>0</GEHHHHGGDCGHH0<;GGCG.GHHGGGFGF;9CFGGGGGGGG0;FFB/;BFFGGGGG09BFFEFFFFFFF/;FFFFFFFFFFFF/;BFDDEB99BFFFF.-@-;@DFFAFFAFE/;9;AD
@M05620:37:000000000-D9766:1:1101:18702:5591 1:N:0:72
ACCACACCTTCTACAATGAGCTGCGTGTGGCTCCCGAGGAGCACCCCGTGCTGCTGACCGAGGCCCCCCTGAACCCCAAGGCCAACCGCTACCGCTTATGGCGGCCGACTCCCTCCTTCCTGGCCTCCCGGAGCTGCGCCCTTTCTCCCTGGTTCTCTCTTCTGCCGTTTTCCGTAGGACTCTCTTCTCTGCCCTGAGTCTCCTTTGGAACTCTGCCGGTTCTAGCTCGGAAGCGCACACGTCTGCCCTCC
+
BBBBBABBFFFFGGGGGGGGGGHGGEGEHGHHHGGGGGGGGHHHHGGGEGGGHHHHHHHGGG?FGGGGGGGHHHHGGGGHGHHHHGGGGGCBG/</C/?FE/></>>-<CDGHHHGHHHGFD:GHBCGEFGG@FFGBDGGGGGGGGGGGGGEBFFFGGF/;BFFFFCAAFFFF.9;.;/;FFFFFFFFFFFBFFFFEFFFFFFEFFFFF/BFFFFFFFF;.AF///:;D-DA..;;DDFFCFFFA//;;EA
@M05620:37:000000000-D9766:1:1101:12599:5592 1:N:0:72
ACCACACCTTCTACAATGAGCTGCGTGTGGCTCCCGAGGAGCACCCCGTGCTGCTGACCGAGGCCCCCCTGAACCCCAAGGCCAACCGCTCCCGCTTATGGTGGCAGCCTCCCTCCTTCCTGGACTCCAGGAGCTGCGCCCTTTCTCACTGGTTCTCTCTTCTGCCGTTTTCCTTAGGACTCTCTTCTCTGCCCTGAGTCTCCTTTGGACCTCTGCCGGTTCTAGCTCGGACGAGCACACGTCTGCCCTCC
+
AAAA>AA1BBBDGGGGGG11B1FFGAA0AAFGBABA0EAECGCGHGE/BBEFFHHHGHHA>ECGGEEGGEEEFGHFGGGHGGFGHGEEBC/??//>C/??G>??00??FGGHGHHG0<>0F100<F0><GGA.<<CGC@.:AHH:<00<;0;<C0;C0;;F;FFGGG.9/C090;C0F0FFFFFG0CB0CFFFFFFFFFFF/BFFFFFF/BF/BF/;9=;;EF;;/BFF<--;@@?@FFF?AFFF9/-;;B
@M05620:37:000000000-D9766:1:1101:16268:5604 1:N:0:72
GAGACTGCTTTGGCAGAAAGTTACAAGTGACTCACACAAGGCACGCCGTGCAGCTGACCGAGGCCCCGCTGAACCCCAAGGCCTGCTACCTCTTCAGGTGGCCGAATCAATCCTTCCTCGCCTCCCGGAGCTGCGCCCTTTCTCCCTGGTTCTCTCTTCTGCCGTTTTCCGTAGGACTCTCTTCTCTGCCCTGAGTCTCCTTTGGAACTCTGCAGGCTCTAGCTCGGAAGAGCACACGTCTGAACTCCAGT
+
>>1>>@BCDD@DABB111BAA3ADA1BDD33D1BB11A0B00B00ABA//B/DFFE1BFGEAE/?>E//>>B1BGEFGGHFHG1/01BB0>B1B1211BB/0B>//?C1<1B0>2@FF1?C//CAFC/<>AGF1CGF?</0D0G0CGHCF0C0C:G0C00:CHGA::C;FGB?..09FGFFFGBFF0BBF9/C/;FBBFF0;B//99BBFBF//9A-;-//9/:/99B?BFFFFFF-9-;-;B/B//9/99
@M05620:37:000000000-D9766:1:1101:5675:5610 1:N:0:72
GAGGCTGCTTTGGAAGAAACTCATAGATTACTGCAACAGTTCCCCCTGGACCTGGAAAAGTTTCTTGCCTGGCTAACAGGAGCACCCACCCCTCGGCCGGCAGATAGGCTTTTCCGCTTTCTCACTCTTGTGGATCCCATTGCAAACTTCTCCGCCTTTGTCATTGTCACTGCCAAGCCCGGGCCCCGCGATCGGAAGCGCACACGTCTGCAATGGCGTCCCGAATTCGAATCTCGTAGGACGTCATATGC
+
A@BBB@FAFFFFFEGGGCGGGGCHCHHFFHHHHHGHGGHFFHHGHGGGHHHGHHHGHHEGHFHHGHFHHGE112BB3A3B1111111?>>A>1>/1??>/>E//3BB3B3BFGFH?EAFGH222FF11BFFC/<F1@F1@11>1?1011?FGH//<A.1=>FFHGG<F<GDGDGHEECFH--:@-@:-;;-9AB.;E?E-;-9=.;AFF.99/;//;-:@?F?.-.;/A/./9;FF.9.9/9-;:.:;BB/
@M05620:37:000000000-D9766:1:1101:7194:5622 1:N:0:72
ACCACACCTTCTACAATGAGCTGCGTGTGGCTCCCGAGGAGCACCCCGTGCTGCTGACCGAGGCCCCCCTGAACCCCAAGGCCAACCGCGACATCTTCTGGTGGCCGCCTCCCTCCCTCCTGGCCTCCCGGAGCTGCGCGCTTCCCCACGGGCTCTCCCCTCTCCCGCTTTCCGTAGAACCCGCCTCTCTGATCTGAGTCTCCTTTGGAACTCTGCACGTTCTAGCTCGGAAGAGCACACGTCTGAACTCC
+
ABCBCCCAFFFFGGGGGGGGGGHFFEFGHGHHHFGG2EEFGH2FGGGEBEGGFHHHHHHGEEGGGGGGGGGGHHHGGGGGGGHHHGGGGCC/>/>222?D2G2/?FCFC>.<.<>>.>FCGCCF.<<<C.-:-A.00-:-::9.0/:;;--;-:;/0/;.:99/9;9--.;90:;9A.09.9-9-;.090000:;;00;009BBB09/0090;;:;B0.;AFEF00;:9-.:.9./0./.-9.;.;0;;00
@M05620:37:000000000-D9766:1:1101:20570:5630 1:N:0:72
GAGGCTGCTTTGGAAGAAACTCATAGATTACTGCAACAGTTCCCCCTGGACCTGGAACAGTTTCTTGCCTGGCTTACAGAAGCTGAAACAACTGGCAATGCAGTATGGCATTTCCGCGGTAACCCTCTTGTGGCTCCCAATGCCACATTCTCAGCCTTTGAAATTGTCACTGGCAAGCCAGGGACGCCCGCTCGGAAGAGCTCACGTCTGCAATCCAATAACGCATACGAATAGCGCATGCAGACTTCTGC
+
A11AAAFAFFFFFEGC1BAGGGCFCGHHH1FGHH11FCFDDFGHHGEGH0GGGHHHH1FGHHHHHHGHHHHHGEG1F1BFHHHGHGHDHFGH1B0E011FGGGF1B@>?>11@2E///>?//11?CH0G1B1/?0B?/F001<<11@121222>F001@F11?<11??1?<10??G<CC0<.>..---A@CC-:-CE.../09909.9:9B;0;FB00000;C--..;.----//9---9////-:/;///
@M05620:37:000000000-D9766:1:1101:7177:5631 1:N:0:72
ACCACACCTTCTACAATGCGCTGCGTGTGGCTCCCGAGGAGCACCCCGTGCTGCTGACCGAGGCCCCCCTGAACCCCAAGGCCAACCGCTCCCCCTTCTGGTGGTCGCCTCCCTCCTTCCTTGCCTCCCGGAGCTGCGCCCTTTGTCCCTGGTTCTCTCTTCTGCCGTTTTCCTTAGGCCTCTCTTCTCTGCCCTGAGTCTCCTTTGGACCTCTGCCGGTTCTAGCTCGGACGAGCACACGTCTGGTCTCC
+
AAAAAAA1BBBDEGGDGG1EECEGGEGAAAGFGAFE//A/AGHHHGGEEEEGFAGHHHG>>ECEFGEGGGGHHHHGGGGHGHHHHGGGGG/??/?>F0<?F<?C/?>>CFGHGH0CHHHHH00<CG<C<CCCGGHGFGGGGGGG0;CFFGFGGGGFGG:FF;FFGGGBFGGFF9FFFF/BFFFFBFFF99FFFFFFFFFFF/FFFFFFFFFFFFF/9@@;BFFBBBFFB<-9@-@-@AFF@AEF?/9/;;B
@M05620:37:000000000-D9766:1:1101:19999:5645 1:N:0:72
ACCACACCTTCTACAATGAGCTGCGTGTGGCTCCCGAGGAGCACCCCGTGCTGCTGACCGAGGCCCCCCTGAACCCCAAGGCCCCCCACATCTGCTGGTGGCCAACTCACTCCTTCCTTGCCTCCCGGAGCTGCGCCCTTTCTCCCTGGTTCTCTCTTCTGCCGTTTTCCGTCTTACTCTCTTCTCTGCCCTGCGTCTCCTTTGGAACTCTGCCGGTTCTAGCTCGGAAGAGCACACGTCTGAACTCCAGT
+
BBBBBBBBFFFFGGGGGGGGGFGFGEFGHFHHHGGGGGGGGHHHHGGGEEGGGGHHHHHGGGGGGGFGGGGHHHHGGGGHGHHG////?/B?22?2<?2?CHH2<??111?1FFFHFD11?FHH.C.>-<@GHHFCGGGFGHHHHCHB.GHHHHHGF0FG0;CDEEFGGFGGG..0;BBFFGGGGGGB:/AFFF-AFFFFFBFF/BF9FFFFFB@AD..BFFFFF.;.:.9.B/9B?B9AF?/BF/9B/::
@M05620:37:000000000-D9766:1:1101:16338:5671 1:N:0:72
ACCACACCTTCTACAATGCGCTGCGTGTGGCTCCCGAGGAGCACCCCGTGCTGCTGACCGAGGCCCCCCTGAACCCCAAGGCCCCCAACTTCTCCTGGTGGCCGTTTCCTTCCTTCCTTTCCTCCCGGCGCTGCGCCCTTTCTCGCTGGTTCTCTCTTCTGCGGTTTTCCGTCTTCCTCTCTTCTCTGCCCTGCGTCTCCTTTGGAACTCTGCCGGTTCTCGGTCGGCCGCGCGCACCTCTGCACTCTCGT
+
AAA1AAAACFFFFGGFCG11E0EEG0B000FGEFFA/EAECEHFHGGAABFGBGFCGHG>>E/EFEGGGEF>FGHGGFEG/FGG>B/?C0<B2B<FFHFFFH0C//0?F11?FGHHFG11>FGFG.C<-<<<AECGECCFGFGG.9.;A/CFGEBBBF0C;;-::-;EBF-;A9-//;BB/;:BBFFFFBEFF--99-FFFFFFFE/BB99/9/;@-AEFFE-9;@------------/;BFFFBB//;-:
@M05620:37:000000000-D9766:1:1101:17137:5678 1:N:0:72
GAGGCTGCTTTGGAAGAAACTCATAGATTACTGCAACAGTTCCCCCTGGACCTGGAAAAGTTTCTTGCCTGGCTTACAGAAGCTGAAACAACTGGCAAGTAAGTCCGGCATTTCAGCTTTCGCACTCTTGTGGATCCAATTGACCAATTCTCCGCATTTGACATTGTAACTGACAAGCCCGGGACAAACGATCGGAAGAGCACACGTCTGAACTAACATCACGAATTCGTATCTCGTATGACGTCTTATGC
+
A?ABBAFAFFFFGGGGGGGGGGHHHHH6AGHHHGHHCGHDFHHGHGGGEFGHFFFGHHFFHHHHGHFFHGFHHHFHHEHGHHHHFHHHHEGHFFFFHEC3BGHBB4B>E/EHF44BGHHF3?>/E@GFHGEE/3BGHGHFHHHFHHH23B2@2?CCBFBG11?1?<?<GHGHHHHFCGG.A-><-<./.<<C.ADGGGHHEFFHFFGGFFGGFG00//099CEEDGGGG/C/./:F:DFF/FF:A..;/;9
@M05620:37:000000000-D9766:1:1101:12506:5687 1:N:0:72
ACCACACCTTCTACAATGAGCTGCGTGTGGCTCCCGAGGAGCACCCCGTGCTGCTGACCGAGGCCCCCCTGAACCCCAAGGCCCCCCCCATCGCCTGGTGGCCGCCTCCTTCCTTCCTTGCCTCCCGGGGCTGCGCCCTTTCTCACTGGTTCTCTCTTCTGCAGTTTTCCGTCTTACTCTCTTCTCTGCCCTGCGTCTCCTTTGGAACTCTGACGGTTCTCGCTCGGCAGAGCGCACGTCTGCACTGTCGT
+
A33AA@ABFFCDGGGFFGAFGGHHEEGBG2GGHGGEGEECGHHHHGGGFEFGHFBGHHHGGGGGGGGGGGGHGHHFGGGFFHHG/<//>/2<//////??<FGC-->.</<=<FGGHH0=<GGCGGCG-;@?DEGGFCBBFBBF0;9FGBCFBFFG/B//BF:;/;BBFF?FF..;FFFF;BFFBFFF/BEFFFFFCFFFFFF/FBFFFFF///99;:ABBA...;B.-9..B-9;@-:;9./;FB//:;A
@M05620:37:000000000-D9766:1:1101:20811:5691 1:N:0:72
ACCACACCTTCTACAATGAGCTGCGTGTGGCTCCCGAGGAGCACCCCGTGCTGCTGACCGAGGCCCCCCTGAACCCCAAGGCCCCCCCCTTCCGCTGGTGGCCGCCTCCCTCCTTCCTTGCCTCCCGGAGCTGCGCCCTTTCTCCCTGGTTCTCTCTTCTGCCGTTTTCCGTCTAACTCTCTTCTCTGCCCTGCGTCTCCTTTGGAACTCTGCCGGTTCTCGCTCGGAAGAGCCCACGTCTGAACTCCCGT
+
CCCCCCCCFFFFGGGGGGGGGGHHGGGFFGHHHGGGGGGGGHHHHGGGEGGGHHHHHHHGGGGGGGGGGGGHGHHGGGGHGHHG/>//>/=22//<>A1?/CGG--><C<<CGHHHGF0=<GHFHFGG-;C.FFCGFGCFGGGGFFFFGGGGGGFGFF0;BFB:;9BFFFDFF..:;FFFFBFFFFFFFFFFF.@FFFFFFFFFFFFFFFFFFFFADD.:0;;.;CF.:DF.B.:AAAFFFF0;BF0:9A;
@M05620:37:000000000-D9766:1:1101:11248:5707 1:N:0:72
ACCACACCTTCTACAATGAGCTGCGTGTGGCTCCCGAGGAGCACCCCGTGCTGCTGACCGAGGCCCCCCTGAACCCCAAGGCCCACTACGTCAACTGGTGGCCGCCTCCCTCCTTCCTGGCCTCCCGGCGCTGCGCCCTTTCTCTCTGGTTCTCTCTTCTGCCGTTTTCCGTCGTACTCTCTTCTCTGCCCTGCGTCTCCTTTGGAACTCTGCCGGTTCTCGGTCGGAAGAGCACACGTCTGAACTCCCGT
+
CBCCBCCAFFFFGGGGGG5FGGHHGFGBAFHHHFFE?EEGFHHHHGGEEFGGGHHHHHHAFFCGGGGGGGGHFHHGGGGHGHHG?F03B/?0//2?BGB??F0B//??GCCGGHHHHH?CFHHGHEGG-<-CGGGGGGGFHGGG0=FGGFFGGGGGGFGGGGBACDFGGFDFA--::EFFBFFFFFFF/BEBA:>FAFFFFFFFFFFFFFFFFFDCF?EF/A.;9CDCFDFFB;.;:-FEFF/BBB9/.;;
@M05620:37:000000000-D9766:1:1101:21515:5713 1:N:0:72
ACCACACCTTCTACAATGAGCTGCGTGTGGCTCCCGAGGAGCACCCCGTGCTGCTGACCGAGGCCCCCCTGAACCCCAAGGCCCGAAACATCTGCTGGTGGCCGAATCAATCCTTCCTTGCCTCACGGCGCTGCGCCCTTTCTCCCTGGTTCTCTCTTATACCGTTTTCCGTAATACTATCTTCTCTGCCATGCGTCTCATTTGGAACTCTGCCGGTTCTAGCTCAGAAGAGCACACGTCTGAACTCCCGT
+
AA1>AAAAFFFDEBGFDFGAF1B1E0AEFEHH1FFA0AEEAGHHHGGGEAEC1BBBGGAFEE/EE/EGGGGBG1GEEGAC//FE>><>C01FFBF111??/??//>?AG1FDHHGFF<?1FG<G1F<<-<-A@.C-C--;GH0;CFBC.;00=9FFF0000;=..99CGGGG...;;9/;BF/;9FFF//9B/9-;@BFBBFB/:/BFFFFFF:@@---9;/9/B/;/99;AF;AFF?9EFE/FF///-;9
@M05620:37:000000000-D9766:1:1101:15455:5715 1:N:0:72
ACCACACCTTCTACAATGAGCTGCGTGAGGCTCCCGAGCAGCACCCCGTGCTGCTGACCGAGGCCCCCCTGAACCACAAGGCCAACCGCTACCGCTTCTGGTGGGAGCCTCCCTCCTTCCTTGCCTCCAGGAGCTGCGCCCTTTTTCCCTGGTTCTCTCTTCTGCCGTTTTCCTTAGGACTCTCTTCTCTGCCCTGAGTCTCCTTTGGACCTCTGCCGGTTCTAGATCGGAGGGGCACACGTCTGCGATCC
+
3>>A>>A>>@B@ABB4FGBBFFHHG?E2A42BBAAB2A2AAAA2ABAAEABFFHGGBFFA>0?/?EE@>/?B3B?0?/?GHH??G?/><//>B//>??2?22?///?C/FHEEF<CFGHHG11<<1>>0>C.EC.<<-@ECDHH0:FH:C:;CCC0;0CFGFFFGGGFDFGGGBB90C0;/:9FGGFGCF;CFAFF..;F/;BFFBBFFFFFFBF//-;;;;9/;;/9ED.-;-9-;..9@:E.9/9-;;;
@M05620:37:000000000-D9766:1:1101:15662:5725 1:N:0:72
ACCACACCTTCTACAATGAGCTGCGTGTGGCTCCCGAGGAGCACCCCGTGCTGCTGACCGAGGCCCCCCTGAACCCCAAGGCCAACCGCTACCTCTTCTGGTGGCCGCCTCCCTCCTTCCTGGCCTCCCGGAGCTGCGCCCTTTCTCACTGGTTCTCTCTTCTGCCGTTTTCCGTAGGACTCTCTTCTCTGACCTGAGTCTCCTTTGGAACTCTGCAGGTTCTAGCTCGGAAGAGCACACGTCTGAACTCC
+
BBBBBBBBFFFFGGGGGGGGGGHHGGGEGGHHHGGGGGGGGHHHHGGGGGGGHHHHHHHGGGGGGGGGGGGHGHHGGGGHGHHHHGGGGGGDHBBGHHHHH?FDGHGGGGGHGHHGHHHHHHGHHHHHGGGGGGHHHGGGGGHHHHH0CFGGGGGGGGGGGGGGGGGCFGGGGDFGGGFFFFFFFFFFFFFFFFFFFFFFFFFFFFFFFFFFFFFF/BFFFFFFF/FFFFFFFFFFFFFFFFFFFF/;FFF
@M05620:37:000000000-D9766:1:1101:15644:5727 1:N:0:72
ACCACACCTTCTACAATGAGCTGCGTGTGGCTCCCGAGGAGCACCCCGTGCTGCTGACCGAGGCCCCCCTGAACCCCAAGGCCAACCGCTACCGCTTATGGCGGCCGGCTCCCTCCTTCCTTGCCTCCCGGCGCTCCGCCCTTTCTCCCTGCTTCTCTCTTCTGCCGTTTTCCTTAGGACTCTCTTCTTTGCCCTGTGACTACTTTGGACCTCTGACGGGTCTAGTTCGGACGAGCACACGTCTGCCCTCC
+
AAAB>AA>BCFFGGGBGGFGGEHHGEEBAEHFFFGE?EAEEHDHHGGEFEEFHHHHHGHEEEGEGEGGGGGHGHHGGGGHGHHHHGEE/BD/B/</????2<///<<---.<./<CCG0CC00;G00.;.---9-.;AAEA?/0;0C99B/.//;/9/;F/BFFF/-.99EFBF/9/:/BB:/;//FB/99FFFB?///;//;;;BBB//;./9/9BD;--;9///;B.-.-9-99-9..9AA.;/;;;9A
@M05620:37:000000000-D9766:1:1101:22323:5727 1:N:0:72
GAGGCTGCTTTGGAAGAAACTCATAGATTACTGCAACAGTTCCCCCTGGACCTGGAAAAGTTTCTTGCCTGGCTTACAGAAGCTGAAACAACTGGCAAGTAAGTCAGGCATTTCAGCTTTAGCACTCTTGTGGATCCAATTGAACAATACTCAGCATTTGTACTTGTAACTGACAAGCCAGGGACAAAAGATCGGAAGAGCACACGTCTGAACTACAGTCACGAATTCGTATCTCGTATGACGTCTTCTGC
+
>>A?>AFAFDFD4CFGCCGGFGHHFFGHGHHHHGBAB2GGGDDGFE?FCFFHHHGGBBGHBGHDGFHFBGGHGHHEFGHHGHG3B3@FGC?GHHEFFCFFG4FFGBFHHAGGH44@FBBBGHFFFBGGHFF3>FBGHHGHHDG3GGGB3B3BBGHFH?FF3B33FGHGHHGHHGDGGF?G?/?<FFF0?FE<D.>ACDG0FGFFF<GAHGGFHD:/;0<:CC:C::C0::/;.099C.9C9B9CE/.0;F0
@M05620:37:000000000-D9766:1:1101:22305:5738 1:N:0:72
GAGGCTGCTTTGGAAGCAACTCATAGATTACTGCAACAGTTCCCCCTGGACCTGGAAAAGTTTCTTGCCTGGCTTACAGAAGCCGAAACAACTGGCAAGGAAGTCCGGCCTTTAAGCTTAGGCCCTCTTATGGCTCCAATTGACCAATACACCGCATTAGACCATGTCAATGAAGAGCCCGAGTCCCCCGCTAGGAAGAGCACACGTCTGAACTAACAACACGCATTAGTAGCACGTATAACGTCCAATGC
+
11>>A>CAFFDFFFGEA1BF1FBF3DGHH1FGHH11BABDGHHHHGGFG0FGGHHHHH0BFHHHDGGHHGHHHHGCGHGFHHH0>>EEGCFHHH0GGB//B0>F1B//>EE1GHFHHBG11BFFECF0G12B1/BFFBHG1FGBG1F11@11@/@CEE111?10?><FG11=F<1><FFE---./<C.CC-;AF.<0C..//;9A-=EB.;9C9BFG/0:.;99@AA//B/9B/;-;-;/;F-----///9
@M05620:37:000000000-D9766:1:1101:16974:5762 1:N:0:72
ACCACACCTTCTACAATGAGCTGCGTGTGGCTCCCGAGGAGCACCCCGTGCTGCTGACCGAGGCCCCCCTGAACCCCAAGGCCCGCGACATCTGCTGGTGGCCGACTCCATCCTTCCTTGCCTCCCGGAGCTGCGCCCTTTCTCACTGGTTCTCTCTTCTGCAGTTTTCCGTCGTACTCTCTTCTCTGCCCTGCGTCTCCTTTGGAACTCTGCCGGTTCTCGTTCGGCAGAGCACACGTCTGAACTCCCGT
+
AAAAAAB>BBBFGGFGGG5BFGHFGBEAAAFBFBFE2EAEEGDGGGEAFEEFFGHHHHGAECGGGGGGGEFG3FFEEFGHGHHE/>><>//?22???C2?CHHG>/>>G1>FHHHHHH1<<GHHHCAC-<AFHHCGDCCGFGGG;;9FGGGGGGGGFGGGGF9;;CFFGBDGG-9;AEFF/;FFFFFF;BEFFABFFFFFFFFFFFFFFFFFB9@F=.EFFE.;AAF-;>9EF/9;F;FAFF/;BF//;;.
@M05620:37:000000000-D9766:1:1101:24482:5780 1:N:0:72
ACCACACCTTCTACAATGAGCTGCGTGTGGCTCCCGAGGAGCACCCCGTGCTGCTGACCGAGGCCCCCCTGAACCCCAAGGCCAACCGCTACCGCTTCTGGGGGTCGCCTCCCTCCTTCCTGGCCTCCCGGAGCTGCGCCCTTTCTCCCTGGTTCTCTCTTCTGCCGTTTTCCGTAGGACTCTCTTCTCTGCCCTGAGTCTCCTTTGGACCTCTGCCGGTTCTAGCTCGGAAGAGCACACGTCTGACCTCC
+
A>1AAA1ACFFFFGGDFGGGGGHHGGGA0AGFFFGG?EGGCFHHHGGGCEGFFGCGHHFEGCCGGFEEGGFFHHGGGGGHGHHGHGGGG/</B/>>C/1?G0<><<>@AECGFF<CFFGFHBBCGHHHEGGGGGGHHG@GGGGGGGGBFBCEGGGGGGGGF9BFFF@-AFFFFFFFFF/9BFFFFFFFFFF/BEFFBFFFFBFFFF9BF/;9BBBFB@@@FFFFF/9;B?--;-;-BAF-@9EFF//;;F-
@M05620:37:000000000-D9766:1:1101:19433:5787 1:N:0:72
GAGGCTGCTTTGGAAGAAACTCATAGATTACTGCAACAGTTCCCCCTGGACCTGGAAAAGTTTCTTGCCTGGCTTACAGAAGCTGAAACAACTGGCAAGTAAGTCAGGCATTTCCGCTTTAGCACTCTTGTGGATCCAATTGAACAATTCTCAGCATTTGTACTTGTAACTGAAAAGCCAGGGACAAAAGATCGGAAGAGCACACGTCTGAACTCCAGTCACGAATTCGTATCTCGTATGCCGTCTTCTGC
+
A>AAABFAFFFFGBBGCFGGGGHHHFGHGHFGHHCFFFGHGDFGHGEEEFFGHHEEB3CGFGHGHHGBEGHHHHHBAFGHHHGGHBBGBGEHHH??FEFGFB@BBF3BB?GFGEGGG?ACBGGFBBBBBBFGF?3BGGFGFBGHHHBB?FF?BBB3FB?FB@F@FFGF@@>2<2@FCF0??<?CF?FGHFA<=...<<<./<.<<-<.C.=CG:C0C/<::C.CA::09CB;909.C.//;C-E?..0000
@M05620:37:000000000-D9766:1:1101:11009:5875 1:N:0:72
ACCACACCTTCTACAATGAGCTGCGTGTGGCTCCCGAGGAGCACCCCGTGCTGCTGACCGAGGCCCCCCTGAACCCCAAGGCCAACCGCTACCTCTTCTGGTGGCCGCCTCCCTCCTTCCTGGCCTCCCGGAGCTGCGCCCTTTCTCACTGGTTCTCTCTTCTGCCGTTTTCCGTAGGACTCTCTTCTCTGACCTGAGTCTCCTTTGGAACTCTGCCGGTTCTAGCTCGGAAGAGCACACGTCTGACCTCC
+
BBABBABBFFFFGGGGGGGFGGHHGGGEGGHGHFGGGGGCEHHFHGEGEGGEFGFHHHFEGGEGGFFEGEEGHHHGGFGHGHHHHGGGGGGGB2FBGFHHHHBECFGGGGGHGHHGGHHHGHHHHFHHGGFGGGHHHGGGGGHHHHHGFGGGBFFFFGGGFGFFGGGAEGGGFGBAEDFFFFFFFFFBFFF/:BFFFFFEFFFFFEFFFEFFFFFF/-;@DFFFF/FFFFFFDF.FBFFFF.AFAB/;FFF
@M05620:37:000000000-D9766:1:1101:21892:5881 1:N:0:72
GAGGCTGCTTTGGAAGAAACTCATAGATTACTGCAACAGTTCCCCCTGGACCTGGAAAAGTTTCTTGCCTGGCTTACAGAAGCTGAAACAACTGTCAAGTAAGTCAGGCATTTCCGCTTGAGCACTCTTCTTGATCCAATTGAACAATTCTCAGCATATGCACTTGTAAGTGACAAGCCACGTACAAAAGATCGGAAGAGCACACTTCTGAACTCCACTCACAAAATAGTATCACTTTTGCCGTCTTCTGC
+
A?AA>AF>FBD4G4BBEGBFGGGHHFGHGFEDGG4FFHBFGDABBEAAA2AFHHFBB323BBFDFFGABBFGGGH3BBFGHHBFF33FBBBBGG534FBB444BBB32??3B@441?1?/0?3??3B3434B344BBB34?3??BF?33B?3332333?333BB@@2>@2@2@22@@?/<0>?0/<1?C?.11.....00/<</</0<=000/0=0</:;:/0<..:00<0000;0:00;009AC..0;00
@M05620:37:000000000-D9766:1:1101:7111:5887 1:N:0:72
GAGGCTGCTTTGGAAGAAACTCATAGATTACTGCAACAGTTCCCCCTGGACCTGGAAAAGTTTCTTGCCTGGCTTACAGAAGCTGAAACAACCGCTAAGGGCCGACTCCATACTACCCGTAAGCAAAGGCTTGTAGAAGATCTCAAGGGATTACAATAGCGGAGTTTACAGTGGTACGCAATTCAATCATCTGCGCCTCATCTCCCACGTTGATCCAACTGAACAAGTATCACCATTTGCACTACTAACGG
+
A?A?>AFBFDBDGEBAA4CFGFBGBF5FGBA5FG4DGF2DFDDBBEACCBBBFGFB332F3DGBDDDA3B3ABBB3BABDB33BF33B@B1B1/>>/B3?11?/>E//3BB42B4B?BE/<EFBBGGB2?22/@22@>2222>2@@<@</001<111111/->><0<1=>000<0<0...<.;00000<00;:0--:C.;000;0//.-..;;00000/;/0;:9//;000//;BFFFF//99//9;B;.-
@M05620:37:000000000-D9766:1:1101:7112:5907 1:N:0:72
ACCACACCTTCTACAATGCGCTGCGTGTGGCTCCCGAGGAGCACCCCGTGCTGCTGACCGAGGCCCCCCTGAACCCCAAGGCCCGCTCCATCTTCTGGGGGCCGACTCCCTCCTTCCTTGCCTCCCGGCGCTGCGCCCTTTCTCACTGGTTCTCTCTTCTGCCGTTTTCCGTCTTACTCTCTTCTCTGTCCTGCGTCTCCTTTGGAACTCTGCCGGTTCTCGATCGGAAGAGCACACGTCTGCACTTCCGT
+
BBBBBBB3CFFFGFGGGG4AEEGGGGGAAAGHHBF?2EFCFHHHHGGEEGGGHHHHHHHEECEGGGGGGGGBHHHGGGGHGHHG<>//??B112???F0>BD/A->><F.>FFHHHHH0=CGHHH<CD::ABGGGGGGGGGGGG0;FFFFFGGGGFFF/FFF/;;AFFFFFFF.99FFFF9FFFFFFF/;BFFBBFBFFFFFFFFBFFFFFEFBBBBFFFEF/9A?D.;D..B99BF-FEFF/FBF//99;
@M05620:37:000000000-D9766:1:1101:15803:5908 1:N:0:72
GAGGCTGCTTTGGAAGAAACTCATAGATTACTGCAACAGTTCCCCCTGGACCTGGAAAAGTTTCTTGCCTGGCTTACAGAAGCTGAAACAACTGGCAAGTAAGTCCGGCCTTTAAGCTTAAGCACCCTTATGGATCCAATTGAACAAAACACAGCATTAGACCATGTAAATGAAAAGCCAGGGACAACAGATAGCAAGAGCACACGTCTGAACTAAAATCACGAATTAGTATCACTTATGACGTCCAATGC
+
AAABABFBFFFFGCBFGGGFGGGHHFGHHHHGGGCHFGGGHDFGHGFGEGBFHHGGB32GFGHFHHHBFGHFGHHBBBFGHHGHH3BGBGEHHH3?FHF3D4@BF4?/>/?FGH4BGFG33BBBB/??B3?B3BB3FFFBBBD3BGF00B/??FF2@@222222@@@?D??F<11<??0F0/>.>>FA.>CFGH0=0CG./<C/<<<CF.:<:;0;C00:0;..9..0;FF000;0;0;0;C.;;..00//
@M05620:37:000000000-D9766:1:1101:17103:5967 1:N:0:72
ACCACACCTTCTACAATGAGCTGCGTGTGGCTCCCGAGGAGCACCCCGTGCTGCTGACCGAGGCCCCCCTGAACCCCAAGGCCAACCGCTACCCCTTCTGGTGGCCGCCTCCCTCCTTCCTGGCCTCCCGGAGCTGCGCCCTTTCTCCCTGGTTCTCTCTTCTGCCGTTTTCCGTAGGACTCTCTTCTCTGCCCTGAGTCTCCTTTGGAACTCTGCCGGTTCTAGCTCGGAAGAGCACACGTCTGACCTCC
+
BABCCCCBFFFFGGGGGGGGGGHHGGGECEHHHGGGDGGGFHHHHGGGGGGGHHGHHHHFGGGGGGGGGGGHGHHGGGGHGHHHHGGGGGGGH0??G2?FH2?C??BCFGGHGHHGHHHHHBGHHHHHEGGGGGHHHGGGGGHHGGGEGGGGCFGGGGGGGGGGGGGEGGGGGACFFFBFFFFFFFFFFFF0BEFFFFFFFFFFFFFFFBFFFFFFFFFBFFFFFBFFFFF?A.ABFFFFFFEFE0;;BFF
@M05620:37:000000000-D9766:1:1101:17722:5970 1:N:0:72
ACCACACCTTCTACAACTGACCTGGGTGGGCCCCCCGGGAAGCACCCCTTGTGCCTGCCCGAGGCCCCCCTGAACCCCAGGGCCCCCGAGCTCATCTGGTGGCCGCCTCCCTCCTTCCTGGCCTCCCGGAGCTGCGCCCTTTCTCCCTGGTTCTCTCTTCTGCCGTTTTCCGTAGGACTCTCTTCTCTGCCCTGAGTCTCCTTTGGAACTCTGCCGGTTCTCGATCGGAAGAGCACACGTCTGAACTCCAG
+
AAAAAAAAFFFFGGGG1AF1B1A0A00B0A0B0AE/AAAA//AFHHG/B0BB1BD11FGA>/E?GGGGGG@/FGHHGGG<F/C?//>/<<>/1111@GB<?AF<A><CA<<CGGHEHHHH/CGHGHECC:@@FHG@GBGGGGGGFBFGEF/CGGGGGF0;FGEF>99F?BFBB-;BBFFFFFFFFFFFFFFABFFFFFFFFFFFFFFFFFFBBBB@@@?EFFFFFF@FFFAFFF/-;9-FFFFFFBFFFFB
@M05620:37:000000000-D9766:1:1101:19058:5975 1:N:0:72
ACCACACCTTCTACAATGAGCTGCGTGTGGCTCCCGAGGAGCACCCCGTGCTGCTGACCGAGGCCCCCCTGAACCCCAAGGCCCACGACATCCCCTGGGGGCCGGCTCCCTCCTTCCTTGCCTCCCGGAGCTGCGCCCTTTCTCCCTGGTTCTCTCTTCTGCCGTTTTCCGTCTTACTCTCTTCTCTGCCCTGCGTCTCCTTTGGAACTCTGCCGGTTCTCGCTCGGAAGAGCACACGTCTGAACTCCCGT
+
AABBABB>4BBDGFBGGG5FGGHHGGGB4EGBFFFF2EEEDGDFGFGGDEBFEHFHHHHEFCCFGGGGGEFFBGHGFFGHGH?E??//>/?22//B?G<<BDGG-->>F.>FFHHHHH==<GHHHEGG-;@FFHGGGGCGGGGG0;CFGGGGGGGGBFGGGG9;;DFFFFFFF../BFFFFFFFFFFFBBEFF9@FFFFFFFFFFFFFFFFFFFBFFFFF/E.9EFFA.99AF/;FF9AAFF9BBF99:.;
@M05620:37:000000000-D9766:1:1101:11116:5980 1:N:0:72
ACCACACCTTCTACAATGAGCTGCGTGTGGCTCCCGAGGAGCACCCCGTGCTGCTGACCGAGGCCCCCCTGAACCCCAAGGCCCCCCACCACCCCTGGTGGCCGTATCCCTCCTTCCTTGCCTCCCGGAGCTGCGCCCTTTCTCTCTGGTTCTCTCTTATGCCGTTTTCCGTCTTACTCTCTTCTCTGCCCTGCGTCTCCTTTGGAACTCTGCCGGTTCTCGCTCGGTAGAGCACACGTCTGCACTCCCGT
+
BBCCCDDCFFFFGGGGGGGGGGHHGGGEHGHHHGGGGGGGGHGHHGGGGEGGHHHHGHHGGGGGGGGGGGGHFHHGGGGHGHHG/>//?//?//</?F2?/F0>//?????FEGHHHF1=FGFHH<CG-<A.CFCGGGCHHHHH0;;CFFGGGGGGGGBFB0:::CFFFFAFG..::FBF;;FFFFFFFFFFFEFFADFFFFFFFFFFFFFEFFF-@DABBE..;;B..:0:00;;A-AEFF0BBB/;:.;
@M05620:37:000000000-D9766:1:1101:22420:6020 1:N:0:72
ACCACACCTTCTACAATGAGCTGCGTGTGGCTCCCGAGGAGCACCCCGTGCTGCTGACCGAGGCCCCCCTGAACCCCAAGGCCAACCGCTACCACTTCTGGTGGCCGCCTCCCTCCTTCCTGGCCTCCCGGAGCTGCGCCCTTTCTCCCTGGTTCTCTCTTCTGCCGTTTTCCGTAGGACTCTCTTCTCTGACCTGAGTCTCCTTTGGAACTCTGCTGGTTCTAGCTCGGAAGAGCACACGTCTGACCTCC
+
CCCCCCCCFFFFGGGGGGGGGGHGGGGGHGHHHGGGGGGGGHHHHGGGGGGGHHHHHHHGGGGGGGGGGGGHHHHGGGGHGHHHHGGGG<C@F???F?2>22?C00>/<<<GGFGGHFHHHHCAGHHHFGGCGCGG/CGGGCCGHGH0CFBAFGGFFFFBBFGFFFG:CGGGFGGFDFBFFFFFFFFFFFFBFBFF/B;BFFFFFFBBFBFFFFFF/B:/;FFFF/BFFFBEDFFBFF/FDAEFFBBFFFF
@M05620:37:000000000-D9766:1:1101:6275:6030 1:N:0:72
ACCACACCTTCTACAATGAGCTGCGTGTGGCTCCCGAGGAGCACCCCGTGCTGCTGACCGAGGCCCCCCTGAACCCCAAGGCCCGCAACGTCTGCTGGTGGCCGACTCCATCCTTCCTGGCCTCCCGGGGCTGCGCCCTTTCTCACTGGTTCTCTCTTGTGGAGTTTTCCGTCGTACTCTCTTCTCTGCCCTGCGTCTCCTTTGGAACTCTGCCGGTTCTCGATCGGTAGAGCTCACGTCTGCACTGCCGT
+
AAA1AAA>FFFFGGGFBGG1F1B1EAABF?GH1BFAEEECGHHHHGGEEEGFHFFHGHHG>EGGG/EEGGGGH>FEFGGE/CG?/<//B//<0/11<?0FCHHC//>?G1?FGHDGH1100><GE.<-<<@-CA?:A@@9FGGG0;FBB0BFFFFGGF000.0:9;C0F9.FF;@FFFBB/BFFFFF//9;FFF@-9BFFFBB//9BFFFF///9--99BB-/9-9;-99/9B/;99-9;B-//;F///-;
@M05620:37:000000000-D9766:1:1101:18109:6067 1:N:0:72
ACCACACCTTCTACAATGAGCTGCGTGTGGCTCCCGAGGAGCACCCCGTGCTGCTGACCGAGGCCCCCCTGAACCCCAAGGCCAACCGCTACCCCTTCTGGTGGCCGCCTCCCTCCTTCCTGGCCTCCCGGAGCTGCGCCCTTTCTCCCTGGTTCTCTCTTCTGCCGTTTTCCGTAGGACTCTCTTCTCTGCCCTGAGTCTCCTTTGGAACTCTGCCGGTTCTAGCTCGGAAGAGCACACGTCTGACCTCC
+
BBBBCCCCFFFFGGGGGGGGGGHHGGGEAEHHHGGGGGGGGHHHHGGGGGGGHHGHHHGGGGGGGGGGGGGHHHHGGGGHGHHHHGGGFGGFH0??F<?FG??C0?<<@EFHGHHGHHHHHHHHHHHHGGGG@DGHHGGGGGHHGGG0FGFGBFGBGGGGGGGGGGGCFGGGGGFFFFEFFFFFFFFFFFF/BEFFFFFFFFFBFFFFF/FFFFFFBDF@DFFFFBFFFFFFFFFFFFFFFFFFF//BBFE
@M05620:37:000000000-D9766:1:1101:12778:6088 1:N:0:72
ACCACACCTTCTACAATGAGCTGCGTGTGGCTCCCGAGGAGCACCCCGTGCTGCTGACCGAGGCCCCCCTGAACCCCAAGGCCAACCGCTACCACTTCTGGTGGCCGCCTCCCTCCTTCCTGGCCTCCCGGAGCTGCGCCCTTTCTCCCTGGTTCTCTCTTCTGCCGTTTTCCGTAGGACTCTCTTCTCTGCCCTGAGTCTCCTTTGGACCTCTGCCGGTTCTAGCTCGGAAGAGCACACGTCTGACCTCC
+
BBAABBBAFFFFGGGGGGGFGAGCEFGECEGHFGGGGGGEFHEGHGGGGGGGFHHHHHHE@ECGGGGGGGGHHHHGGGGHFHHHHGGCGGG@F1?FG?FDG?FC?F>CGGGHGHHGHHHHHHGHHHHHGEGCGGHHHGGGGCHGCGH0FGGGFGGGGGGGGGGGGGGEGGGGG.;FDF/FFFFFFFFFFFFBFFFFFFFFFFFFFFFFF/BFFFFFFBBBDFFFFFFFFBFFFA9BF.BFBFFFF/9BFFF
@M05620:37:000000000-D9766:1:1101:8569:6100 1:N:0:72
GAGGCTGCTTTGGAAGAAACTCATAGATTACTGCAACAGTTCCCCCTGGACCTGGAAAAGTTTCTTGCCTGGCTTACAGAAGCTGAAACAACTGGCAAGTAAGTCAGGCATTTCCGCTTTAGCACTCTTGTGGATCCAATTGAACAATTCTCAGCATTTGTACTTGTAACTGACAAGCCAGGGACAAACGATCGGAAGAGCACACGTCTGAACTCCAGTCACGAATTCGTATCTCGTATGCCGTCTTCTGC
+
A3>ABAFAFFFFGGGGGGGGGGGHFGHHHHHFHHHDFEFDFHHHHGGGF2FGHHHHHHHGHHHHHHHHHHHHHHHHHHHHHHHHHHFHHHEHHHGFFGFFHFGHHHDHHHHHHFHGGGGGHHHGHHHHHHHHGHHHHDFHHHHHHHFHGHHFGHCFHHHHHFHHHHHHHHHFGFFFGHGFGHGGGFHH.CDGFDEGGGHHHHFBCDHHHGHHHFHHHGHHGGGGGGGGGFF9CCC.C;FFFFAEGFGFFGE
@M05620:37:000000000-D9766:1:1101:21160:6136 1:N:0:72
GAGGCTGCTTTGGAAGAAACTCATAGATTACTGCAACAGTTCCCCCTGGACCTGGAAAAGTTTCTTGCCTGGCTTACAGAAGCTGAAACAACTGGCAAGTCTGCACGGCCTTACCGCTTTGGCAATCTTGTGACAACAATTGAACCATTCAAAGCATTTGTCCTTGTAACTGCAAAGCACGGACCCACCGCTCGGAAGAGCACACGTCTGAACTAACGTCACAACTTCGTATCTCGTATGCCGTCATCTGC
+
A>ABBBFBFFFFGGGGFGGGGGHHHHHHHFHHHHHHGHGDFHHHHGGGECGHHHHHH3ABFHHHHHHHHHHHHHHHHHHHHHHHHHHHHHHHHHEGHHAB@4B3B@B>E>?F3BFEGGG/3BBFGHFGH4BF4B4B??/GHHHHHG02BF22@DGCHDHH2@@2@<F<GFHHG1?10?1?CC-<->G<<C-CGDDFGGFHFCGFGGHGBEFFFF009AF.CE0;9=CGG;BBAFGFE.9BFF@DC..;:99
@M05620:37:000000000-D9766:1:1101:25170:6180 1:N:0:72
GAGGGTGCTTTGGAAGAAACTCATAGATTACTGAAACACTTCCCCATGGACCTGGAAAAGTTTCTTGCTTGGCTTAAAGAAGTTGAAACAACTGCCAAGTATGTCCTGCATATCACCCGTAGCAAACTTCCCGAACAAAAAGAAAAATACTTAGAATATGTACTTGTAACCGAGAAGCCAAGGACAACAGATCAAAAGAGTACCCATCGGAAATCCAATCAAAAAATAGTAAGCCTTTTGACATCCACTGG
+
>3AA3>>>D5B4F4BBAFBBGGFHHBGFGF4AD544BG2BB33B2BBA3B3BGGAF332ABAFDDFG55A3BBBF35BDBGABDF55B3?1BFG3BBG1B44@@4443B?4444B4B1>1>>/BF30?4?30///>>B00/<?F0B0B1B?221@221@2@@2>2@11221/////0?F<0.><<0<..0/0/0000/.<0==<<0:/.::.-00;0:;;0090.-90:;0000/9;9099C0;090/0;/
@M05620:37:000000000-D9766:1:1101:15665:6192 1:N:0:72
ACCACACCTTCTACAATGAGCTGCGTGTGGCTCCCGAGGAGCACCCCGTGCTGCTGACCGAGGCCCCCCTGAACCCCAAGGCCAACCGCTACCTCTTCTGGTGGCCGCCTCCCTCCTTCCTGGCCTCCCGGAGCTGCGCCCTTTCTCCCTGGTTCTCTCTTCTGCCGTTTTCCGTAGGACTCTCTTCTCTGCCCTGAGTCTCCTTTGGACCTCTGCCGGTTCTAGCTCGGAAGAGCACACGTCTGACCTCC
+
CCCCCCCCFFFFGGGGGGGGGGHHGGGGHGHHHGGGGGGFGHHHHGGGFGGGHHHHHHHGGGGGGGGGGGGHHHHGGGEHGHHHHGGGGFGGG2B2BB>FG?2???<@DGGHGHGFHHHHH10FF1FGEFGF@DHGG@FGGGHHGHHGGGGECFGBFGGBFFGFFGACAGGGG.;A9A;BFFFFFFFFFFFFFEFFBBFFFFFBFFFEE0BFFFFFFFF;DEF900BFFFD.A:AFFFFF>FFFF0BFFFF
@M05620:37:000000000-D9766:1:1101:16883:6207 1:N:0:72
ACCACACCTTCTACAATGAGCTGCGTGTGGCTCCCGAGGAGCACCCCGTGCTGCTGACCGAGGCCCCCCTGAACCCCAAGGCCAACCGCTACCCCTTCTGGCGGCCGCCTCCCTCCTTCCTGGCCTCCCGGAGCTGCGCCCTTTCTCCCTGGTTCTCTCTTCTGCCGTTTTCCGTAGGACTCTCTTCTCTGCCCTGAGTCTCCTTTGGAACTCTGCCGGTTCTAGCTCGGACGAGCACACGTCTGCCCTCC
+
BBBBBABBFFFFGGGFGGGGGGHHFFGB4EHHHGGGDGGCDHHHHGGGGGGGGHHHHHGEEFFGGGGGGGGGHHHGGGGHGHHHEGGGGGCBF??FG22?G2>C/>>@DGGHGHHGHHHHH0<CGFGGCFFFCGGGGGGGGGGGFGGGGGGGFGGGGGGGFFFFFFFDFFFFF.;F?D/BFFFFFFFFFFFFFFFFFFFFFFFFFFFFF/BFFFFBFAF@DFF9B:BFFFD---;@;FFFFFFFF/;9;ED
@M05620:37:000000000-D9766:1:1101:26064:6265 1:N:0:72
GAGAATGAACTGGAGGAAACTCATAAACAAGAGAAACAATATAGGTCCGATCGGGATAGGTCTTATAGTATGTCTAAAGCACTTGGTAGCACTTACGCGATTCAAATGAAAAAAATGGGAGGGAACAAGAAGATAGAAACCGAGCAAAACACAGAATTGAACCAGTGTGAGCAATCTAAACTAAAAACCTACAGTAGACACCACGAAACAATTAAAAAAAGTCAACAAGGAGCAATATAAGAAAGCCCAAA
+
>1111BB111B1B1111B1AB1B3DF1110B0B0110B011D22A111////////B010A11D222DB22222D22111@01B1@B1112@BB11/?///?@1B2@1111B0//0110<////0/B<0<@0111<1110<////<0100<>.0<F1111<1<0.00=000/</000000/000000..///:0000:0:/.9..-.9999;000000-;-/;//:/--:9---////////////9----
@M05620:37:000000000-D9766:1:1101:19930:6305 1:N:0:72
ACCACACCTTCTACAATGAGCTGCGTGTGGCTCCCGAGGAGCACCCCGTGCTGCTGACCGAGGCCCCCCTGAACCCCAAGGCCAACCGCTACCTCTTCTGGTGGCCGCCTCCCTCCTTCCTGGCCTCCCGGAGCTGCGCCCTTTCTCACTGGTTCTCTCTTCTGCCGTTTTCCGTAGGACTCTCTTCTCTGACCTGAGTCTCCTTTGGAACTCTGCAGGTTCTAGATCGGAAGAGCACACGTCTGAACTCC
+
BBBBBABAFFFFGGGGGGGGFGFGEFFGDDGFHGGC2EGC2FGHHGEG1AEE5FGHHHHGCE0ECFEEGGE1FGCGGGEEGGHFHGGGGGGGEGGHFGHHGGH?HHCGGGGHGHHGHHHHHGHHHHHHGECGGGHHFCGGGGHHHHHGGGGGF0FFGGGGGGGGGGGADFGGFEGGGDFFFFFFFFFFFFFFFFFFFFFFFFFFFFFBFFFFFFFFFFFAFFFFFFFFFFDFFFFFFFFFBFFFFFFFFFF
@M05620:37:000000000-D9766:1:1101:24552:6305 1:N:0:72
ACCACACCTTCTACAATGAGCTGCGTGTGGCTCCCGAGGAGCACCCCGTGCTGCTGACCGAGGCCCCCCTGAACCCCAAGGCCCCCCACATCCCCTGGTGGCCGTATCCATCCTTCCTTGCCTCCCGGCGCTGCGCCCTTTCTCCCTGGTTCTCTCTTATGCCGTTTTCCGTCTACCTCTCTTCTCTGCCCTGCGTCTCCTTTGGAACTCTGCCGGTTCTCGATCGGTAGAGCACACGTCTGCACTCCCGT
+
ABABABBBFCBFFGFGGGBGFFHHGGFEGGHGHGFEEG22EGHHHGCGGFGGHHHHHHHGGGGGFGGGGGGHFHHGGGGHGHGF/<//?<B2B//2?<<?/FFC/<?<11??G1@GGB1=>FGFG<EG-<@:@A@FEFFFFGGG;9B0CF0BFGFGGG0B00;9C.BCC999F../9B;B9/FFFFFFBF.BAEDF@FFFFFFFF9/FBFB/;BB>>A.B/;//.;A..9/:B9A;F=FEFFBFFF/;:9E
@M05620:37:000000000-D9766:1:1101:22507:6315 1:N:0:72
ACCACACCTTCTACAATGAGCTGCGTGTGGCTCCCGAGGAGCACCCCGTGCTGCTGACCGAGGCCCCCCGAAACCCAAGGCCCCCTACCTCTTCTGGTGGCCGCCTCCCTCCTTCCTGGCCTCCCGGAGCTGCGCCCTTTCTCCCTGGTTCTCTCTTCTGCCGTTTTCCGTAGGACTCTCTTCTCTGACCTGAGTCTCCTTTGGAACTCTGCCGGTTCTAGATCGGAAGAGCACACGTCTGCACTCCCGTC
+
DCDCCDDDFFFFGGGGGGGGGGHHGGGEFGHHHGGGGGGGGHGHHGGGGGGGHHHHHHHGGGGGGGGG/>>E/>GGEH/F/GG/>/?GGGDGFGGDF2?CAF@<CGAGGHHGFHFHGG0>GDCGGDG@<<C<<@@GGCHH0::0CB0C:FBFBBB0F:B0;FF.CFG0FDF?..CF//B0BFF00:B0BFFB/;B:BBFBFF0B0BBFFBFF09@9AAFFB0;:ADAADFFFFF/:@AA::0;:B/F?DF.
@M05620:37:000000000-D9766:1:1101:24539:6325 1:N:0:72
ACCACACCTTCTACAATGAGCTGCGTGTGGCTCCCGAGGAGCACCCCGTGCTGCTGACCGAGGCCCCCCTGAACCCCAAGGCCCCCCACATCTCCTGGTGGCCGCCTCCCTCCTTCCTTGCCTCCCGGAGCTGCGCCCTTTCTCCCTGGTTCTCTCTTCTGCCGTTTTCCGTCGGACTCTCTTCTCTGCCCTGAGTCTCCTTTGGAACTCTGCCGGTTCTAGCTCGGAAGAGCACACGTCTGAACTCCCGT
+
AAAABBBBFFFFGGGGGGGGGGGHGGGEHFHHHGGCGGGGGHHHHGGEEEGFHGHHHHHGGGGGGGGGGGGHHHHGGGGHGHHG/>/>?/2B22??F2?GGHHG<<<?F?GHGHHHHH1FGHHHHGGGCGGHHHGGGGGHHGHHGGGGGGGGGGGGGGGGGGGGAA/EGGGGG;-BFFFFFFFFFFFFFFFFF.;FFFFFFFFFFFBFFFFFFBBF>DFFBFB/FFFDFFFEFFFFFFFFFFFFFFFF.;9
@M05620:37:000000000-D9766:1:1101:11466:6337 1:N:0:72
ACCACACCTTCTACAATGAGCTGCGTGTGGCTCCCGAGGAGCACCCCGTGCTGCTGACCGAGGCCCCCCTGAACCCCAAGGCCAACCGCGTGAAGTGGAGGCCGGGTCCGTCCTTCCCTGCCTCCCGTGGCTGCGCCCTTTCTCCCTGGTTCTCTCTTATGCCGTTTTCCGTCTTACTCTCTTCTCTGCCCTGCGGCTCCTTTGGAACTCTGCCGGTTCTCGCTGGGTAGAGCTCACGTCTGAACTGCCGT
+
DDDCDDDCFFFFGGGGGGGGGGHHGGGFHGHHHGGGGGGGGHHHHGGGGGGGHHHHHHHGGGGGGGGGGGGHHHHGGGGHGHH/?F/<DC<</?222?2//B?>//?/?->0>.>GF011CGHH..<..<-.;C-;DFGBCFGG;:;0:BBC:CFGBC0000:-..:9FF.C..90;00:0;FFFFFF00AFFE---;::0:B0:00:0000B0--;9.::..9.-;/:A0000000.;AF.00;;00/9.
@M05620:37:000000000-D9766:1:1101:21272:6347 1:N:0:72
ACCACACCTTCTACAATGAGCTGCGTGTGGCTCCCGAGGAGCACCCCGTGCTGCTGACCGAGGCCCCCCTGAACCCCAAGGCCAACCGCTACCCCTTCTGGTGGGGGCCTCCCTCCTTCCTGGCCTCCCGGAGCTGCGCCCTTTCTCCCTGGTTCTCTCTTCTGCCGTTTTCCTTACGCCTCTCTTCTCTGTCCTGAGTCTCCTTTGGACCTCTGCCGGTTCTCGCTCGGCCGCGCACACGTCTGCCATCC
+
AABBBBBBFFFFGGGGGG5FGGHHGEGEGGHHFFGGFGGGGHHHHGGGGGGGHHHHHHHGGGGGGGGGGEFHHHHGGEEGGHHEFGGGGG//BB??F22?G2<A//>>C>F.FH<EHHHFH0/<CGCCEADC?CHGHCGGGDFGEFFFFFGGFGG0FGFGGGGGGEGFDFFFF//9/..;A9BFFFFFFFF/9BFFFFFFF/;9FFFFEFFFFFF/FAFBDEF/;.AEFB..9-9@;BA99AAB?///9/A
@M05620:37:000000000-D9766:1:1101:17888:6351 1:N:0:72
ACCACACCTTCTACAATGAGCTGCGTGTGGCTCCCGAGGAGCACCCCGTGCTGCTGACCGAGGCCCCCCTGAACCCCAAGGCCAACCGCTACCCCTTTTGGCGGGCGCCTCCCTCCTTCCTGGCCTCCCGGAGCTGCGCCCTTTCTCCCTGGTTCTCTCTTCTGCCGTTTTCCTTAGGACTCTCTTCTCTGCCCTGAGTCTCCTTTGGACCTCTGCCGGTTCTAGCTCGGAAGGGCACACGTCTGGCCTCC
+
AAAAA1AABFFFCGGGGG11FFGGGEG00EGGHCFG?EE//FGEHGGE/EEF1FBGDGCAEE/EFEEEGEFHHHHGGEEHGHHH/EFEGGCCFGFAF1??C1<C--=<CEGGGHGGHHHBC0;CGGCEAFAG@GGFGGGBGAGFBFFBFFFEFBFFFFBFFBFFFF@BFFEBF//9;B/:F/99BFFFBF9B/-BFFEFFFFBB9BFFF/-9B9FBB@=>B-B/://;9;:-:--;-;-;@-A9A//-9;-
@M05620:37:000000000-D9766:1:1101:12137:6370 1:N:0:72
ACCACACCTTCTACAATGAGCTGCGTGTGGCTCCCGAGGAGCACCCCGTGCTGCTGACCGAGGCCCCCCTGAACCCCAAGGCCCCCTACCTCTTCTGGTGGCCGCCTCCCTCCTTCCTTGCCTCCCGGCGCTGCGCCCTTTCTCACTGGTTCTCTCTTCTGCCGTTTTCCGTCGTACTCTCTTCTCTGCCCTGCGTCTCCTTTGGAACTCTGCCGGTTCTCGCTCGGCAGAGCACACGTCTGAACTCCCGT
+
1>>1A11AFFCDBFG1AGE1ABFHG0FA000BAAFEGCA///B0ABEG/EGA1GFHDFFGGC?/FFG/EEFFH1FE>EEE//GE//>FF0BFB1BFG1FGG0?B//??G<FFCGHHHH1FGHHHHGGG-ACCGGGGGGGHHHGG0;CFBFFGGGGGGGFGFGFABEGGGGGG?--9AEFFFFFFFFFF/;EF?-@B@BFFFFFBFFFFFFFFFF@?@FFF/;-9A@@-;@AFFBFFF;FFFF/FFF9B-A-
@M05620:37:000000000-D9766:1:1101:25683:6378 1:N:0:72
GAGGCTGCTTTGGAAGAAACTCATAGATTACTGCAACAGTTCCCCCTGGACCTGGAAAAGTTTCTTGCCTGGCTTACAGAAGCTGAAACAACTGGCAAGTAAGTACGGCATTTCAGCTTTAGCCAAATTGTGGCACAAATTGCCAAATTCTCAGAATTTGTCATTGTAACTGCCAAGCCAAGGCCCCCAGCTCGGAAGAGCACACGTCTGCACTCCAATCAAAACTTCGTATCTCGTATGACGTCTTATGC
+
BAABBBFBFFFFGGGGGGFFGGHHHHHFFHHHHHHHGHGGGHHFHGGGFFHHHGHHFHBGHHGHHHHHHHHHHHHHHHGHHHHHHHHHHHEHHHCEHHE34BFGFHGGGGEHHFHHHHFH333E32BBFGBFEG2BBFF3BFBBFFHHHDGFHGBFG3@FGHHHFFD>GGDG2GHHECGB0??///><>E0GGGGGGGGGGHHHHGHHFG0</GGHB/:;0000.0;CE/:;.;9CEDGFFGGGGG.0;C;
@M05620:37:000000000-D9766:1:1101:7792:6380 1:N:0:72
GAGGCTGCTTTGGCAGAAACTCATAGATTACTGCAACAGTTCCCCCTGGACCTGGAACAGTTTCTTGCCTGGCTTACAGAAGCTGAAACAACTGGCAAGTAAGTCCGGCATTTCCGCTTTCGCCCTCTTGTGGATCCCATTGAACCATTCTCCGCATTTGTCCTTGTCACTGACAAGCCCGGGCCCCACGATCGGAAGAGCACACGTCTGCATCCCGTCACGAATTCGTATCTCGTATGCCGTCTTATGCT
+
A>AAAAFAFFFFG4FECEGGGGFGFH5DGGHHDG4BFCGBFHHHHGGFGFHFHHHBF3ABDDHHEDFHHHHGGBF3FGGEFGG3FF3BBEGFGGHGFFFB@@4FG41>EEEH444?E/EFFEE?</FGDGHB/1FGG01B1B?1</0@@F2F1A/<A/1?F1F1<DF1<FHH11<=FHGGCC-@DCCCC@:CGD..EG.CFB./.-=CB.0;00:;?CDGGF.AAEF?/.:AF/.9.99/9-;;A.;FB/;
@M05620:37:000000000-D9766:1:1101:25664:6386 1:N:0:72
GAGGCTGCTTTGGAAGCAACTCATAGATTAGTGAAACAAGTTCGGCTGGACCTGGATAAGTTTTGTGGCTGGCTTACAGCAGCTGGAACAACTTCCACTGTTGTACAGCATTTTAGCTGTAACCAAATTCTGTTACAAGATGCCCAATTATTAAAATATGTCATAAAAAAAGGCCAACCAAGGCAGGCATCTCGTAAAAACCCCCGTCAGGAATCCAATTGAGCAATCGTAACCATTTGGACGTATAATGC
+
>1AA>>CA1BB@GB1BABBFGFH3D3D3BD1DDDDD1F00A2200A/A/0B0B0AB1DABHHB20B0//A/B/FFB1BB@FGBF100BBB>FC12B1B1122BBB22BBB@22BB01B1GGB21B/>1112222221B10B1110B/01B2222B121B22@>F2211@B///////.<>.>>.><-<<0<=0C.<C.00...:=-CA.;//;0=BFF;00;0;C/;9.9...;=0;0;0:B-;-//////
@M05620:37:000000000-D9766:1:1101:7227:6395 1:N:0:72
ACCACACCTTCTACAATGAGCTGCGTGTGGCTCCCGAGGAGCACCCCGTGCTGCTGACCGAGGCCCCCCTGAACCCCAAGGCCAACCGCTACCGCTTTTGGTGGGAGCCTCCCTCCTTCCTTGCCTTCCGGAGCTGCGCCCTTTCTCCCTGGTTCTCTCTTCCGCCGTTTTCCTTAGGCCTCTCTTCTCTGCCCTGAGTCTCCTTTGGACCTCTGCCGGTTCTAGCTCGGCCGTGCACACGTCTGGTCTCC
+
BBABBBBBFFFFGGGGFGGGGFHHGEEEFEHHFFGFGGGGGHHHHGGGEEGGGHHHHHHGCGGGGGGGGGGCHFHGGGDHGEHHHGG@GGG<B///?<2?//?C/?FDGHFFGFHF01<>F1<<FG00/<<ECFHFGDFDGGGHHHHGBFFE;BFBF000;;0;;.@-9FABF//;B/:;99FFFFF//9B/BEFFFFFFF/9FF/;9FFFFFF//;-;;;E//9;BFFA..-;-;://:@A...9/;;BB
@M05620:37:000000000-D9766:1:1101:6575:6397 1:N:0:72
ACCACACCTTCTACAATGAGCTGCGTGTGGCTCCCGAGGAGCACCCCGTGCTGCTGACCGAGGCCCCCCTGAACCCCAAGGCCCACCTCGTTAACTGGAGGCCGGTTCCCTCCTTCCTAGCCTCCCGGGGCTGCGCCCTTTCTCACTGGTTCTCTCTTCTGCCGTTTTCCGTCTTACTCTCTTCTCTGTCCTGCGTCTCCTTTGGAACTCTGCCGGTTCTCGTTCGGCAGCGCTCACGTCTGCACTGCCGT
+
AAAAAAA1BFFFGGGGGG1GGGHHGGGA0EHHHBFE?EGGFHHHHGGEEGGGGHHHHHHAEEGGGGGGGGGHHHHGGGGHGHHG/?/0B/?///1>BF00??<C<<?F<1??E<GDGH11><<FCEAC--<<AEGGGC@CGCGG0;;0/90CFFBFBF0CFF0;9;BEG0.CFA.;FG0B/B999////;///9@F=BFFF/F9F/BFFFF/9/;--;9/;-9-;B--99-99--9B-9A--/;B9///;A
@M05620:37:000000000-D9766:1:1101:6359:6459 1:N:0:72
ACCACACCTTCTACAATGCGCTGCGTGTGGCTCCCGAGGAGCACCCCTTGCTGCTGACCGAGGCCCCCCTGAACCCCAAGGCCCCCAACTTCGGCTGGTGGCCGGGTCCTTCCTTCCTTTCCTCCCGGGGCTGCGCCCTTTCTCGCTGGTTCTCTCTTTTGCGGTTTTCCGTCTTACTCTGTTCTCTGCCCTGCGTCTCCTTTGGAACTCTGGCGGTTCTCGCTCGGCAGCGCGCACGTCTGCACTTACGT
+
A1>1AAA11BBFGFG1AGAEECGGGEE0AAFAF0BE/EF/EGHFHGGC0BBGFHGCHHE//>>FGAEEGEE>GFHGGC/GFAGG/>//?<B2///?</??BG0B//?>G1=<<GGDFG=1>GD1F>C--<--;EG-:-@BF;CB..:CG/CBB0C00C0;C;-;9-9A9FABF9-//9F/;;B999BF/9;FFA@9;BFFFFFFF/FFFFFBFB9@;@AF/;-;A@@F;9-@-9--9-;;FFFFBF//;;;
@M05620:37:000000000-D9766:1:1101:20777:6466 1:N:0:72
GAGGCTGCTTTGGAAGAAACTCATAGATTACTGACACAGGACCCCCTGACCATGTAACCGTTTCTTGCCTGGCTTCCAGAAGCTGGAACAACTGGCCCGTAAGGCAGGTATTTCCGCTTTAGCACTCTTGGGGATCCCATTGGCCGATTCTCCGCTTTTGTCCTTGTAACTGATAAGCCCGGGACATCCGATCTGGAGAGCACACGGCTGAACTCCCGTCACTAATTCGTATTGCGCATGCCGCTGTCTGC
+
BBBBBBFBFFFFGGGGGGGGGGHDF5DDDF4BF5BFGH2222B22A2B23BFAA5DAFFEAABABD55AB3FCFB23BFFGHHHB21FF2BGG33B1?E>@1G331?/0B44444??FG/3B34FGH3GB2///<?2BF22@22@///??111?E//<>G<=G11DG11F1<11>DG0C.AF-;-.00/;.;:.000.:.;/./9;-:A-.;FG00::.99./;////./.;///.-;;A/F----;B///
@M05620:37:000000000-D9766:1:1101:17639:6494 1:N:0:72
ACCACACCTTCTACAATGAGCTGCGTGTGGCTCCCGAGGAGCACCCCGTGCTGCTGACCGAGGCCCCCCTGAACCCCAAGGCCAACCGCTACCTCTTCTGGTGGCCGCCTCCCTCCTTCCTGGCCTCCCGGAGCTGCGCCCTTTCTCACTGGTTCTCTCTTCTGCCGTTTTCCGTAGGACTCTCTTCTCTGACCTGAGTCTCCTTTGGAACTCTGCAGGTTCTAGATCGGAAGAGCACACGTCTGAACTCC
+
AA>AAABAFFCFGGGFGGGGGGHHGGGGCEHHGFGGAEGGCH2FGFEEEFGF5F3FGHHGG?0FFGGGGGGBCGHGGGDG/FGCGGGEGGGGGHHHHGHHGHFAGHDGGCFHGHHGHHHHHHHHHHGHGE<ACCHHHGDGFGHHGGGFGGGGCFGGGGGGGGGGGGDEEGGGGGFGGGFFFFFFFFFFFFFFFFFFFFFFFFFFFFFBFFFFFFFFFFFFFFFFFFFFEFDFFFFFFFBADAEFEF/FBFF
@M05620:37:000000000-D9766:1:1101:17619:6499 1:N:0:72
ACCACACCTTCTACAATGAGCTGCGTGTGGCTCCCGAGGAGCACCCCGTGCTGCTGACCGAGGCCCCCCTGAACCCCAAGGCCAACCGCTACCTCTTCTGGTGGCCGCCTCCCTCCTTCCTGGCCTCCCGGAGCTGCGCCCTTTCTCCCTGGTTCTCTCTTCTGCCGTTTTCCGTAGGACTCTCTTCTCTGACCTGAGTCTCCTTTGGACCTCTGCCGGTTCTAGCTCGGAAGAGCACACGTCTGACCTCC
+
BCCCCCCCFFFFGGGGGGGGGGHHGFGAAEHGGGGGGGGGFHHHHGGGGGGGHHGHHHHFGGGGGGGGGGGHHHHGGGGHGHHHHGGGCGGGH2BFGBFGH??E0=>ADGGHGHHGHHHHHFFHHHHHGGGGGGHHHGGGGGHHHHHFGGGGGGGGGGGGGGGGGGGGGGGGG.CFFFFFFFFFFFFFFFF0;FFFFFFFFFFFFFFFF0BFFFFFFFF@FFFFFFFFFFF:D.FFFFFFFFFFF;;BBFF
@M05620:37:000000000-D9766:1:1101:9707:6503 1:N:0:72
GAGGCTGCTTTGGAAGAAACTCATAGATTACTGCAACAGTTCCCCCTGGACCTGGAAAAGTTTCTTGCCTGGCTTACAGAAGCTGAAACAACTGGCAAGTAAGTCAGGCATTTCCGCTTTCGCACTCTTGTGGATCCAATTGAACCATTCTCAGCATTTGTCCTTGTAACTGACAAGCCCGGGACAAACGATCGGAAGAGCACACGTCTGAACTCCCGTCACGAATTCGTATCTCGTATGCCGTCTTCTGC
+
AAAABAFBFFFFGGGG4GGGGGFHHGHHHHHHHHDBFHHFGHHHHGGGHBHHHHHHHHFGGHHHHHHHHHHHHHHHHHHHHHHHHHHHHHHHHHHHGHGGHFFF4BFEH1BGBFHGGGGG3?EE@GHHHFHH?333F?GHHHHBF/GFHHE33FHFGFHHB2@2GHHDHHHHBGHHHHG/>C-->.AC.<.CHGDDGGGFHHHBCDHHHGGGGG09.;EGFG.9.9.;E/;;FFG?EAFFFFFFF.9FFF/
@M05620:37:000000000-D9766:1:1101:24775:6511 1:N:0:72
GAGGCTGCTTTGGAAGAAACTCATAGATTACTGCAACAGTTCCCCCTGGACCTGGAAAAGTTTCTTGCCTGGCTTACAGAAGCTGAAACACCTGGCAAGTAAGTCAGGCATTTCAGCTTTAGCACTCTTGTGGATCCAATTGAACAATTCTCAGCATTTGTACTTGTAACTGACAAGCCAGGGACAAAAGATCGGAAGAGCACACGTCTGAACTAAAATCACGAATTCGTATCTCGTATGACGTCTTCTGC
+
A3ABAAF>FFDFFFGGGG4FGGHHHHGGGHHGHBDGFHHHGGGHHGGAAFFGGGFFB3BGGHHGGHGBFGFHHHHEFFGGHHGHHEFHGG1BGG1?FGGGHB4GFD@FHGHHH44@FGGHHHGHBFGGHFH3?FFBFFFGHHFDGGB34F33BFC3F?FD3FD3BFGF@2@G<FGFHHGH0?/??FF0FHGH1>E.CDF0FGGFF<GGHEGFFF00<0;=CFCDGAGGA=G/99;.;.CB0C9EEF.99F0
@M05620:37:000000000-D9766:1:1101:8423:6541 1:N:0:72
ACCACACCTTCTACAATGAGCTGCGTGTGGCTCCCGAGGAGCACCCCGTGCTGCTGACCGAGGCCCCCCTGAACCCCAAGGCCCCCTCCCTCCGCTGGTGGCCGCCTCCCTCCTTCCTTGCCTCCCGGCGCTGCGCCCTTTCTCCCTGGTTCTCTCTTCTGCCGTTTTCCGTCTTACTCTCTTCTCTGCCCTGCGTCTCCTTTGGAACTCTGCCGGTTCTCGCTCGGAAGAGCACACGTCTGCACTCCCGT
+
CCDDCDCDFFFFGGGGGGGGGGHHGFGEHGHHHGGGGGGGGHHHHGGGGGGGHHHHHHHGGGGGGGGGGGGHGHHGGGGHGHHG/>//?/22////>>2??GHF/<??F??GGHDGHH1FGFHHHGGG<ADDGGGGGGGGGGGG0;CFEGGGGGGGGGB0BF:=CDFFFFFFF..;FFFF;FFFFFFF0BEFFFFFFFFFFFF0BFFFFFHFFB-;;DFF0;.;.;A.;D.AF;::F@FFFF0FFF/;:;:
@M05620:37:000000000-D9766:1:1101:17770:6551 1:N:0:72
ACCACACCTTCTACAATGAGCTGCGTGTGGCTCCCGAGGAGCACCCCGTGCTGCTGACCGAGGCCCCCCTGAACCCCAAGGCCCCCTACCTCTCCTGGTGGCCGCCTCCCTCCTTCCTGGCCTCCCGGAGCTGCGCCCTTTCTCCCTGGTTCTCTCTTCTGCCGTTTTCCGTCGGACTCTCTTCTCTGCCCTGAGTCTCCTTTGGAACTCTGCCGGTTCTAGCTCGGAAGAGCACACGTCTGAACTCCAGT
+
BBA?A4AAFFFFGGGFFGGFGBGFG22A4AFH3FFDAFE2EGDHHGGGEEGEHHGFHHFG?EEEG1EGGGG1@3FEGE/G//FF/E/FG0BGG0BGF0FGGHHG<>?EHEHFDHHHHH1<GHHHHFGGCCCHGHCCDGGFHFHH0CGHHCF0FFFFGGFGGGF-;C/.C0;C.A->BBFFFEF//BFF/;AFFB.;FFB/BFFFFFF//B/B;/;@@.9F/B;:FD?.ADFABFFFF=9EFFFBFFFFFFB
@M05620:37:000000000-D9766:1:1101:10319:6563 1:N:0:72
GAGGCTGCTTTGGAAGAAACTCATAGATTACTGCAACAGTTCCCCCTGGACCTGGAAAAGTTTCTTGCCTGGCTTAAAGAAGCTGAAACAACTGGCAAGTACGTCAGGCATTTACGCTTTAGCACTCTTGTGGATCCAATTGAACAATTCTAAGCATTTGTACTTGTAACTGACAAGCCAGGGACAAAAGATAGGAAGAGCACCCGTCTGAACTCCAGTCACGAATTTGTAGCACTTTTGCCGTCCTCTGC
+
>3AA>>CBFBD4G45BFGBGGGHHHGHHHHAADG4FFHBDGBABAAAA2EBBGGEBA32BBDGDDFFB3B3BBFG3B5DFGH3BF33FBB1FGHB?EGFF4@?BBF123?BBF4B1???/?FB4B3BB?3B3?333BB343B?DGG2?BB?3BB23B2@@@@@2@@@>@>2@<21<FG/?0/</<.0FG<.11<0<=0<.<<<<C-=.<:;0C0;C//<;0;.:...0;;B09090=00;0;-;;..;090
@M05620:37:000000000-D9766:1:1101:25610:6563 1:N:0:72
ACCACACCTTCTACAATGAGCTGCGTGTGGCTCCCGAGGAGCACCCCGTGCTTCTGACCGATGCCCCCCTGAACCCCAAGGCCAACCGCTACCTCTTCTGGTGGCCGCCTCCCTCCTTCCTGGCCTCCCGGAGCTGCGCCCTTTCTCACTGGTTCTCTCTTCTGCCGTTTTCCGTAGGACTCTCTTCTCTGACCTGAGTCTCCTTTGGAACTCTGCAGGTTCTAGATCGGAAGAGCACACGTCTGAACTCC
+
AA>ABABAFFFFGGGGGDG5FGHHGGGG4EBGFFGA22E22B2BGGGGEAEF5FG5FHHGF01BFHGGGGGF3BGEGGE??CFGAFG<E/>DGHGHGHHHGHHDHHGGGGGHGHHGHHHHHGHHHHHHGC-@@DHHHGFGGGHHHHHFHHGHCFGGGGGGFBBBFGDEAFGGGGGGG.FGGGGGFFFFFFFFFFFFFFFFFFFFFFFFFFFFFFFF/;.ABFFFFBFFFFFFFFFFFFBABAEFEF/;BBF
@M05620:37:000000000-D9766:1:1101:22848:6585 1:N:0:72
ACCACACCTTCTACAATGAGCTGCGTGTGGCTCCCGAGGAGCACCCCGTGCTGCTGACCGAGGCCCCCCTGAACCCCAAGGCCCGCCACATCTGCTGGTGGCCGCCTCCCTCCTTCCTTGCCTCCCGGAGCTGCGCCCTTTCTCCCTGGTTCTCTCTTCTGCCGTTTTCCGTCGGACTCTCTTCTCTGCCCTGCGTCTCCTTTGGAACTCTGCCGGTTCTAGCTCGGAAGAGCACACGTCTGAACTCCCGT
+
AAABBAABFFFFDGGB5DGGFFFFEFFFH2GHHGG?EEGCGHHHHGEEB1EFGGHHHHHGGGGGFGGGGGGHHHGGGGGHGHHG/>//?BB?F1??BB0??GH//>?/GFGFGGFHHF1>FGHHHGAD--<GGCCGGCGHHGBGHBCF./;FFGGGGF900C0:CDGGGGGGF-=?BBFFFFFFFFFFBFFFF.9DBDFFFFFB99F/BFFFFFBBBDFFFFBFFFBA?D9FF/;FFBFAFEFFFFFF.99
@M05620:37:000000000-D9766:1:1101:17632:6613 1:N:0:72
GAGGCTGCTTTGGAAGAAACTCATAGATTACTGCAACTGCTTCCCAGGGCCTTTGAAACGTTTCCTAGTTAGCTAGGAGTATCGGCTATAACGTGCCTGTCAGTCCGGCCTAACAGCTTTCACCATCTTGTGGTTCAAATTACAACATACTCAGAATATGTCCTTGTAACTGACGAGCCAAGGCCACCCACACGGAAGAGCACACGTCTGCACTCCCGTCCCGAATTCGTATCTCGTATGCCGTCTTCTGC
+
CABCCCFCFFFFGGGGGGGGGGCHHHH6DAFHDBFFC3B3D5DAFEF2BEF23BDDGHHABBB35B55555D5B531AB2B5D1>>1B3DDF12BB?4BBB4FHGHE/>/?33BBBBGFHH44DFG?FHF?GG2?GFG4FD2DFBF?G3BDDF2>FD2D2DHDFD2>22>>F=G/?/>DH0<><FF<0<.<.<<-<CEH.;CC/:ACECEE0::CFEDGFDDDD?..;.;;/;00C.;B/BBDADFFBFF0
@M05620:37:000000000-D9766:1:1101:15948:6623 1:N:0:72
GAGGCTGCTTTGGAAGAAACTCATAGATTACTGCAACAGTTCCCCCTGGACCTGGAAAAGTTTCTTGCCTGGCTTACAGAAGCTGAAACAACTGGCAAGTAAGTACGGCATTTCCGCTTTAACCCTCTTGTGGCACCCATTGCCACATTCTCAGCCTTTGTAATTGTCACTGCCAAGCCAGGGACACCCGCTCGGAAGAGCACACGTCTGCAATCCAGTCACGAATTCGTATCTCGTATGCAGTCTTCTGC
+
>3AABAFBFFFFGGGGFGGGGFEHHHHHHHHHHHHGHFGDFDGHHGGGHHHHHGGHFBGGFGHGHHHGHHHHHHHHHHHHHHHHHHHHHHHHHHFHGHFF4FGHF4BEEGGHHHHG/?//B4B?FGHHH3GH/?2B?EF23BBBBGF23@2@2FGHH2FF2@>FHHHFHHG11?GHHGGGHHGGG.FFGA-<AD@EGGHGHHHHHGHGHG0C0CFGF0;;BFG.99.;C;C99FGG;9FFFBB9FF/;/;/
@M05620:37:000000000-D9766:1:1101:24095:6665 1:N:0:72
GAGGCTGCTTTGGAAGAAACTCATAGATTACTGCAACAGTTCCCCCTGGACCTGGAAAAGTTTCTTGCCTGGCTTACAGAAGCTGAAACAACTGGCAAGTCAGTACGGCATTTCCGCTTTAGCCCTCTTGTGGCTCCCATTGCCATATTCTCAGCCTTTGTAATTGTCACTGCCAAGCCAGGGACCCCCGCTCGGAAGAGCACACGTCTGCACTCCAGTCACGAATTCGTATCTCGTATGCAGTCTTCTGC
+
AAABABFBFFFFG4GGGGGGGGCHFFDGHHHFGHHHHHHFGHHHHGGG2GGHFGFAFEFFBGAGHHHHHHHHHHHHHHHGFGHHHH3BFFHHGHBFFGFF3FGHH3BEEEGHHHHGGGGG33BFGHHHHHHH??0BFF?3?B?F?G233B3@2@GHH2GH22@GHHHBDHHE1GHHEGGEHHGGGAEA?<-<CGGGGGFHHHHHHGGGGG0FFGGG//;;9CFE.EAGG;CFFFGF;DFFF/B;FF/;BF/
@M05620:37:000000000-D9766:1:1101:6809:6674 1:N:0:72
ACCACACCTTCTACAATGAGCTGCGTGTGGCTCCCGAGGAGCACCCCGTGCTGCTGACCGAGGCCCCCCTGAACCCCAAGGCCCCCTTCCTACCTTGGGGGCCGACTCCTTCCTTCCTTGCCTCCCGGCGCTGCGCCCTTTCTCACTGGTTCTCTCTTCTGCCGTTTTCCGTCTTACTCTCTTCTCTGCCCTGCGTCTCCTTTGGAACTCTGCCGGTTCTCGCTCGGCAGCGCACACGTCTGCACTCGCGT
+
CCCCBCCCFFFFGGGGGGGGGGHHGGGGHGHHHGGGGGGGGHHHHGGGGGGGHHHHHHHGGGGGGGGGGGGHHHHGGGGHGHHG/><0B2222022BB?><BDF//><>1>FGF<GHH>1>GHHHGGG-ADCFGGGGGGGGGGG0;;0;FGGGGGGGG09CF0:;AFFFFDFFF;BFFBF9;BFFFFFBFEFF?CFFFFFFFFBFFFFFFF0BB9-@DFFFF.:9CF?@D.:--9;A-AEFFFFFF/.;;9
@M05620:37:000000000-D9766:1:1101:9172:6675 1:N:0:72
ACCACACCTTCTACAATGAGCTGCGGGTGGCTCCCGAGGAGCACCCCGTGCTGCTGACCGATGCCCCCCTGAACCCCAAGGCCAACAGCGAGAAGATGGCCAGCCCGGCATTTCCGCTTTTGCTCTCGTGGCGATCCCATTGCTCCATTCTCTGCCTCTGTCCTTGTCACTGTCAAGCCTTGGCCCTTCGGTCGGTTTACCCACACGTCTGACCTACGGCCCCGATTTCGTTTCGAATATTGCAGGTTCTG
+
>AA1A??AFFFFBGGCFGG1F1FAE00EAEFG1FFF//AAAFFHHGCEEEEEDDHCGHHG///EB0>EEGG011>EGG/?//?<<F/0F?C///?111100?F/?//>//-11>1.....1=00=D<.<<.----=.::0<0000;/C;00C00;B00/9;009000900;00;F900./0///0.-/:9--;@-9--9//9BA-9-;EF-//;B//---;--9--9-B-;/A/---/-///:/9-9:BF9
@M05620:37:000000000-D9766:1:1101:24078:6747 1:N:0:72
ACCACACCTTCTACAATGAGCTGCGTGTGGCTCCCGAGGAGCACCCCGTGCTGCTGACCGAGGCCCCCCTGAACCCCAAGGCCAACCGCTACCTCTTCTGGTGGCCGCCTCCCTCCTTCCTGGCCTCCCGGAGCTGCGCCCTTTCTCCCTGGTTCTCTCTTCTGCCGTTTTCCGTAGGACTCTCTTCTCTGACCTGAGTCTCCTTTGGAACTCTGCCGGTTCTAGCTCGGAAGAGCACACGTCTGACCTCC
+
CCBCCDDDFFFFGGGGGGGGGGHHGGGGHGHHHGGGGGGGGHHHHGGGGGGGHHHHHHHGGGGGGGGGGGGHHHHGGGGHGHHHHGGGGGGGH2BFHBGGH?FE=FCGGGGHGHHGHHHHHHHHHHHHGGGGGGHHHGGGGGHHHHHBGGGGGGGGGGGGFGGGGGGEGGGGGGGGGFFFFFFFFFFFFFHFFFFFFFFFFFFFFFHFFFFFFHHF0CFCFFFFF0BFFFFFFFFFFFFFFFFFFBBFFFF
@M05620:37:000000000-D9766:1:1101:20421:6749 1:N:0:72
ACCACACCTTCTACAATGAGCTGCGTGTGGCTCCCGAGGAGCACCCCGTGCTGCTGACCGAGGCCCCCCTGAACCCCAAGGCCCGCTACCTCTTCTGGTGGCCGCCTCCCTCCTTCCTGGCCTCCCGGAGCTGCGCCCTTTCTCCCTGGTTCTCTCTTCTGCCGTTTTCCGTAGGACTCTCTTCTCTGACCTGAGTCTCCTTTGGAACTCTGCAGGTTCTAGCTCGGAAGAGCACACGTCTGAACTCCAGT
+
CCCCCCCCFFFFGGGGGGGGGGHHGGGGHGHHHGGGGGGGGHHHHGGGGGGGHHHHHHHGGGGGGGGGGGGHHHHGGGGHGHHG/EECGCGFF?BFGGDFFGHGDGEGHGHHGHHHHHBFHHHHHGGCGGGHHHGGGGGHGHHH0GHHGFFFFGFFGGGGFGGGAEGGGFGG.9.FFFFFFFFFFFFF0:FFFF/FFFFFFFFFFEFFFFFFF0BA9:FFBF0BBDF?EFFFFFFFFFFEFEFFFFFFEFB
@M05620:37:000000000-D9766:1:1101:18666:6751 1:N:0:72
GAGGCTGCTTTGGAAGAAACTCATAGATTACTGCAACAGTTCCCCCTGGACCTGGAAAAGTTTCTTGCCTGGCTTACAGAAGCTGAAACAACTGGCAAGTAAGTACGGCCTTTCCGCTTTAGCCCTCTTGTGGATCCAATTGCCCAATTCTCCGCATTTGTCATTGTAACTGCCAAGCCAGGGACACCAGCTCGGAAGAGCACACGTCTGAACTCCAGTCACGAATTCGTATCTCGTATGACGTCTTATGC
+
AAABCCFCFFFFGGGGGGGGGGHHHHHHHHHHHHHHHHHFGHHHHGGGHHFFHHHGHGFGBGGHHHHHHHHHHHHHHHHHHHHHHHHHHHGHGHGHGHGG4GGH4BEFE/?GHG3?EGGG3EGC32/BGFGHC33BBDFDHF3B?FAG?GBG2C?BDDHH2DFDFGHBGBGH1FGHGFF0<.<.F.0.<<.</EGGGGFEHHHHHGHHHG0GFGF0//;;00..;9EGGCFFFEBFGAFF0FFEFF.9;F/
@M05620:37:000000000-D9766:1:1101:16325:6782 1:N:0:72
GAGGCTGCTTTGGAAGAAACTCATAGATTACTGCAACAGTTCCCCCTGGACCTGGAAAAGTTTCTTGCCTGGCTTACAGAAGCTGAAACAACTGGCAAGTAAGTCAGGCATTTCCGCTTTAGCACTCTTGTGGATCCAATTGAACAATTCTCAGCATTTGTACTTGTAACTGACAAGCCAGGGACAAAAGATCGGAAGAGCACACGTCTGAACTCCAGTCACGAATTCGTATCTCGTATGCCGTCTTCTGC
+
>AAAB4CAFFFFGGGGGBGGGGHFFGGGFHHHHHDEFGGDFGHHGGEFGGHFGHGGHFHFBGHHFGFHHHHFHHHAGGGFGHHHCGHHHHHHHHHGGFFHGFFFGHHHHHHHHHHGGGGGHHHHHFHHHHHHGHHHHGHHHHHHHHHHHHHGGHHHHHHHHHHHHHHHHHHHGHHHHHGHHHGGGFH0FFFHHHDFGGHHHHHFFGHGHGHHHFHHHFFGGHGDGHHGGFGCFFGFG?FFGF@CBGGGGG0
@M05620:37:000000000-D9766:1:1101:19012:6808 1:N:0:72
ACCACACCTTCTACAATGAGCTGCGTGTGGCTCCCGAGGAGCACCCCGTGCTGCTGACCGAGGCCCCCCTGAACCCCAAGGCCAACCGCTACCTCTTCTGGTGGCCGCCTCCCTCCTTCCTGGCCTCCCGGAGCTGCGCCCTTTCTCCCTGGTTCTCTCTTCTGCCGTTTTCCGTAGGACTCTCTTCTCTGACCTGAGTCTCCTTTGGAACTCTGCCGGTTCTAGCTCGGAAGAGCACACGTCTGACCTCC
+
BBBBBBBBFFFFGGGGGGGGGFHGGEGFFGHHHGGGGGGGGHHHHGGGGGGGHHHHHHHGGGGGGGGGGGGHHHHGGGGHGHHHHGGGGGGGG2BGGFGHH?FFGHGGGGGHGHHGHHHHHHHHHHHHGGGGGGHHHGGGGGHHHHH0FGGGGGGGGGGGGGGGGGGGGGGGGGGGFFFFFFFFFFFFFFFFFFFFFFFFFFFFFFFFFFFFFFFF/BFDFFFFFBFFFFFEFFFFFFFFFFFFF99BFFF
@M05620:37:000000000-D9766:1:1101:16619:6812 1:N:0:72
GCGGCTGCTTTGGAAGAAACTCATAGATTACTGCAACAGTTCCCCCTGGACCTGGAAAAGTTTCTTGCCTGGCTTCCAGAAGCTGAAACAACTGGCAAGTCAGTCAGGCCTTTCCGCTTTCGCACTCTTGTGGCTCCCATTGCCCCATTCTCCGCATTTGTCCTTGTAACTGACAAGCCCGGGCCCACCGATCGGAAGAGCACACGTCTGCACTCCCGTCCCGAATTCGTATCTCGTATGCCGTCTTCTGC
+
>1>AADDAFFFFGGGF11FGGGEFFFGHHGGHHH1AGGFDFGHHHGGGE0FFHHAGH10BFHHHHHHHHGHHHHH0FGHGHHHHHFHHHFHHHHCGBBFG1FG@G1BF0/B@GGHGGGGGB/EEEG0FFGHHG/BG/?GDG1BFHGCFGHH2FC</C<GGHHHGHHH1FBG11F11CH.FC---<-<:.;:CGGCBEGFFGGGBA@GGGGBFGG/FEGGG-A@B;E-FEBBFFBFF;-;BFF@B@FFF/;/
@M05620:37:000000000-D9766:1:1101:12047:6818 1:N:0:72
ACCACACCTTCTACAATGAGCTGCGTGTGGCTCCCGAGGAGCACCCCGTGCTGCTGACCGAGGCCCCCCTGAACCCCAAGGCCCCCCACGTCCCCTGGCGGCCGAGTCCCTCCTTCCTTGCCTCCCGGCGCTGCGCCCTTTCTCCCTGGTTCTCTCTTCTGCCGTTTTCCGTCTTACTCTCTTCTCTGCCCTGCGTCTCCTTTGGAACTCTGCCGGTTCTCGTTCGGCAGTGCAAACGTCTGCACTCTCGT
+
CCCCCDDDFFFFGGGGGGGGGGHHGGGGHGHHHGGGGGGGGHHHHGGGGGGGHHHHHHHGGGGGGGGGGGGHHHHGGGGHGHHG/></?>////?2?/0///->><</<C0CACGFH0D0:C::C.:A--;9AFGGGGGGGGGGCFFB.:BFFFFFFFFFFF099:BEFFD:A:A00B0;0:BFFF:B0:EB..-AFDFFFFFE/00::BF0:FC--.;B;..:;A--;-/::;00..;.:.0;BFF00:;
@M05620:37:000000000-D9766:1:1101:5238:6837 1:N:0:72
GAGGCTGCTTTGGAAGAAACTCATAGATTACTGCAACAGTTCCCCCTGGACCTGGAAAAGTTTCTTGCCTGGCTTACAGAAGCTGAAACAACTGCCAAGTAAGTAATGCATTTCAGCTTACACACTCTAGTGACTCACATTGCACCATTCTACGACTCTCTCCTTGTCACTGCAAAGCCGCGGACCAGCGATAGCAAGAACACCCCTCTGAACTCCAATCTAGACGACGTATCCATTTTGCAAGCCCCTGC
+
CBCCCDFCFFFFGGGGGGGGGGHHHHHHHHHHHHGHGHHHHHHHHGGGGHHHHHHGFGGHHHHHHHHHHHHHHHHHHHHHHHHHHGGHHHHHHHBGHH13444B4D44DGH4FD@F44@333D3?3B34?DD44D3?F3B4DB4B?0BBBFBF//<?/?2222@@GG2D22222@>C20//>--<-<<.<-C.:0=C/;/;/;..:EDBBCBF00;C0:/00000.-9-9.0.:00;::BF0009....9:
@M05620:37:000000000-D9766:1:1101:24897:6855 1:N:0:72
ACCACACCTTCTACAATGAGCTGCGTGTGGCTCCCGAGGAGCACCCCGTGCTGCTGACCGAGGCCCCCCTGAACCCCAAGGCCAACCGCGAGAAGATCTGCCAGCCGCGTCCCTCCCTACCGGCTCCCCTGGGCGCCTCCCTCCCTCACTGGCTCTCGCCTCTGCCGCCTTTCGTAGTAGTCTCCTCTTCTGCCGTTGTCTCCTTTACTATCCTCTCTGTTCTAGGTCGGAAGAGGAAACCTGTGAGCTCC
+
CCCCCCCCFFFFGGGGGGGGGGHHGGGGHGHHHGGGFGGGGHHHHGGGGGGGHHHHHHHGGGGGGGGGGGGHHHHGGGGHGHHHHGGGGCG/</22?22222??//></>-->1>..<0=.<---:..::;..;--;.CEEG/..=C..0;/.;F/C..-.;FFF0---;D0B..;..00;0000;FF00:0;B-...;F000000000900/;00/;B00;B000;B---...;.;/9/.;.90000:B0
@M05620:37:000000000-D9766:1:1101:26373:6875 1:N:0:72
GAGGCTGCTTTGGAAGAAACTCATAGATTACTGCAACAGTTCCCCCTGGACCTGGAAAAGTTTCTTGCCTGGCTTACAGAAGCTGAAACAACTGGCAAGTCAGTATGGCATTTCCGATTTAACCCTCTTGTGACACCCCATGCCACCATCTCAGCCTTTGAAATTGTCACTACCAAGCCAGGGACCCCCGCTCGGAAGAGCCCACGTCTGCAATCCAGTCACGCATACGTATCTCGTATGCAGTCTTCAGC
+
>A?ABAF>BDFFGFGCFGCGGGFHFHGHHHHGHHFFGGHDEGGHHGCAABBGHF2FEHHBBF5H5FFGHHBHHHFFH5AGHHHF3GHBFCEGHGBFBB13BFGFG4BEEBGHHEHG11//B44B?GHCG3BE4B4B?E//2BBB2?0/2?3B3BFCF2@>22@@22>>22110?<?0?FFH/AFFAAGGGGGFC-;EA.:;.;:ECGEFGBFFGGGG0090;EF@..:;;0;9CBF..;/BB9;;F/B///
@M05620:37:000000000-D9766:1:1101:14758:6877 1:N:0:72
ACCACACCTTCTACAATGAGCTGCGTGTGGCTCCCGAGGAGCACCCCGTGCTGCTGAACGAGGCCCCCCTGAACCCCAAGGCCAACCGCTACCGCTTATGGTGGACGCCTCCCTCCTTCCTGGCCTCCCGGAGCTGCGCCCTTTCTCCCTGGTTCTCTCTTCTGCCGTTTTCCGTAGGACTCTCTTCTCTGCCCTGAGTCTCCTTTGGACCTCTGCAGGTTCTCGATCGGAAGAGCACACGTCTGAAATCC
+
>11>A11>FF@1AFG13ABF1F11ABEEG0FGGF00AAE/EHHHHGEE//B/F11BG11BEGGG/E/EEGGHHHE/EGG/?GHC/?EEG/>>FBCCA<FGHHHGE?BCCACHGHEFHHDGF10FC10>..<-<@.</-:.;AHF0:;CGGFE/CB0CBC0CB0CFGGABFGGG.B??EBFBF/FFFFF9FFFFAFFFFFFFFFFFFFFFBFFFFFFF/A;BB9/9/BA@FB-AA-BBABA=A-FA/9/;BF
@M05620:37:000000000-D9766:1:1101:5821:6893 1:N:0:72
GCTGCTGCTTTGGAAGAAACTCATAGATTACTGCAACAGTTCCCCCTGGACCTGGAACCGTTTCTTGCCTGGCTTCCAGAAGCTGCAACAACTGCCTAGAAAGTTCCGAGTTTCTGCTTGCGCTCTTTTGAGGATCCCATTTAAGCCTTCTACGCCTTTGTCATTGTCCCTGCCAAGCCCGGGCAACAAGCTCGAAAGCGCACACGTCTAACCTACAGTCCCGACTTAGAAGATCGTATGCGGTCTTGTGC
+
>11>>BBDFFBBCFF11AA1AAAFDDFGFGFGFH11FGB1DDGHHGEF/ABBBF0BGA/AEGAFDFFGHHHHHGF0BGHBFGHCE1BFG>?GFH1B1BB11111BB2///??1@>211B1/>E///BB11/<01BB<FH11222<B<1B@<2>//BFE1<F1@<D1<1?1FG/01><FG.--<-<<GC././<:-:../.--;AC-C9F.00.09F/0CBF/A.;--//;;//;BE--/;/---;-/9;//
@M05620:37:000000000-D9766:1:1101:23807:6896 1:N:0:72
GAGGCTGCTTTGGAAGAAACTCATAGATTACTGCAACAGTTCCCCCTGGACCTGGAAAAGTTTCTTGCCTGGCTTACAGAAGCTGAAACAACTGGCAAGTAACTCATGCATTTCGGCTTCAGCACGCTTGTAGAGCCAATTGAACACTTCTCAGCATCTGTACTTGTAATTGACAAGTCACGCACAAAAGATCTGGTGAGCACACTTCTGAACTTCACTCACTAATTCGTATTTCGTATGCCGTCTGCTGC
+
AAAABBFBFFFFG4FGFGGGGFHHHHFHHHHHHHHGHHHEFHHHHGGGHHHHHHHBGFEGBGHHHHHHHHHHHHHHHHHHHHHHHDGHGGHHHH3BFGFGDHD4F344@B44@F2>EF>2?3?BG/>/F/044B3BBBF23?33FD2F32B23BF2<2@G22@>@222@22@<11FG1111?0<-->00<.FG1111<=./<GHA/D0000=CH0C0000:C00;0=;.G://;C/;//:BCB.;..;C0C
@M05620:37:000000000-D9766:1:1101:7442:6912 1:N:0:72
ACCACACCTTCTACAATGAGCTGCGTGTGGCTCCCGAGGAGCACCCCGTGCTGCTGACCGAGGCCCCCCTGACCCCCAAGGCCCACTGCGTCAACTGGTGACCGGATCCCTCCTCCACTGCCTCCCGGCGCTGCGCCCTTTCTCCCTGGCTCTCTCTTCCGCCGTTTTCCGTCAGACTCTCTTCTCTCTCCTGCGTCTCCTTTGACACTCTGCCCGTACTCGATCCTAATAGCTAGCTTCTCAACTTCAGT
+
>AAABBBAFFFFGGGGGGGGGGHHFGGGEGGHGFFG2EGGGHAGHGGEEEGF5FGHHHHG>>0EFGGEGGGB3FGEGGEGGHG?/?03B?////22BB22222<<>B/001?EB00<0111<1>.<<-<-<-AD-@EDDC0FBFFGFGE.9:BFBBF000.;;;9:9AB/A9A..9/;/;B;BB/BF//:B///-;@D.;B/B///9BFFF/B9..;-;.9AABA.//;/99//;/////;/9;9B/;///
@M05620:37:000000000-D9766:1:1101:22611:6916 1:N:0:72
GAGGCTGCTTTGGAAGAAACTCATAGATTACTGCAACAGTTCCCCCTGGACCTGGAAAAGTTTCTTGCCTGGCTTACAGAAGCTGAAACAACTGGCAAGTATGTTAGGCCTTTCCGCTTTCGCCCTCTTGTGGCTACCATTGCAAAATTCTCCGCCTTTGAACTTGTAACTACCAAGCCAGGGCCCCCCGATCGGAAGAGCACACGTCTGCAAACAAGTCCCGACTTCGGATCTCGTATGCCGTCTTCTGC
+
BBBCACFCFFFFGGGGGGGGGGHHHHHHHHHHHHGGHHHFGHHHHGGGHHHHHHHFHHFGGHHHHHHHHHHHHHHHHHHHHHHHHHHHHHHHHH3GF313B4B44B4BGBB33BD>1?//F/?FG/?B??BGGFF32B2D3DDBB3BG2DDFG/CEA/2>2>@?GHF11@?11==?GGGFFG?AG-A<<ADGG-:;;C.:90CFFGG.CEB000=;.CFG0C-;--;BA...;BFFFF/BF9-9:.;BFB0
@M05620:37:000000000-D9766:1:1101:11811:6959 1:N:0:72
ACCACACCTTCTACAATGAGCTGCGTGTGGCTCCCGAGGAGCACCCCGTGCTGCTGACCGAGGCCCCCCTGAACCCCAAGGCCAACCGCTACCTCTTCTGGTGGCCGCCTCCCTCCTTCCTGGCCTCCCGGAGCTGCGCCCTTTCTCCCTGGTTCTCTCTTCTGCCGTTTTCCTTAGGACTCTCTTCTCTGCCCTGAGTCTCCTTTGGACCTCTGCCGGTTCTAGCTCGGAAGCGCACACGTCTGTCCTCC
+
AAAAAAAAFFFFGGGGEG11B1BEEEEBAAGHAFFAAAEEFHHHHGGGEAEGFHGGHHHE/ECEG/EGGGGGH1GGGGFHC?GHHG//BC?CF1BB<B?G11?/??/<AF<GGHHGHHFHH1<0FGGH<AC-<@CHHCGGGGHHCGHBFFFEC0FFGGGFF;F0FB?AEFAFF0;FFG0BFBFFBF9FBFF/BFFA;BFFFFFFFFB///9-BFFFB@?@BFFFFFFFF@-AB---;@@F@FFFF//;;BF
@M05620:37:000000000-D9766:1:1101:12922:6966 1:N:0:72
ACCACACCTTCTACAATGAGCTGCGTGTGGCTCCCGAGGAGCACCCCGTGCTGCTGACCGAGGCCCCCCTGAACCCCAAGGCCCCCGACCTCCCCTGGCGGCCGCCTCCCTCCTTCCTGGCCTCCCGGCGCTGCGCCCTTTCTCCCTGGTTCTCTCTTCTGCCGTTTTCCGTCGGACTCTCTTCTCTGCCCTGCGTCTCCTTTGGAACTCTGCCGGTTCTCGCTCGGAAGAGCACACGTCTGAACTCCCGT
+
BBBBBBBAFFFFGGGGGGFGGGHHGEGBGEFFHGGGDGEEEHHHHGGGGGDGDHHHHHGCEECGGGGGGGEHHHHGGGGHGHHG/E//>/??///??F0>@C>-<@<DG.<GGGHHHH0GGFHHH;CF-;AADGGGGGGGGGGG/;B/EFEFFFFFFEFBFF/;AAFFFBAFF--;@DFFFFFFFFFF;:EFF.@D>DFFFFFFFFFFFFF/FFB-@FFFBE.;ADD9AD.AF/AFFAFEFF/;FFF/:.9
@M05620:37:000000000-D9766:1:1101:8484:6971 1:N:0:72
GAGGCTGCTTTGGAAGAAACTCATAGATTACTGCAACAGTTCCCCCTGGACCTGGAAAAGTTTCTTGCCTGGCTTACAGAAGCTGAAACAACTGGCACGGATGAGAGGAATTTCCGATTTGACGCTATGGTGGCAAAAAATGCCACAAACGAAGCGTATGTAATTGTCACTGTCAAGCCCGAGGCGGCTGCTCGGAAAAGCACAAGTCTGAACACCAGTCACAACTTCGACTCACGCATGACTTCCAAATC
+
>1AAA1BACFDFFGGGGFGFDE1DDGHDEHHFGDHHBFH1DGHDHGGGEGG0BBAF1F0BFABH2G1AGF1GHHFHHFGEHHHF@FGGHBGH1>0/B1E/>//1111>00BE22B//>?/121/?///1BB1/0010<//0111@10/0///??</?/.01=11>=<11>111=F110C.A---:-----.;0;-;.-//;///--;/;//B9/-9A-9/9;//-;9;-----//-----;9/9///;///
@M05620:37:000000000-D9766:1:1101:23803:6981 1:N:0:72
ACCACACCTTCTACAATGAGCTGCGTGTGGCTCCCGAGGAGCACCCCGTGCTGCTGACCGAGGCCCCCCTGAACCCCAAGGCCAACCGCTAGCACTTGTGGTGGCCGCCTCCCTCCTTCCTGGCCTCCCGGAGCTGCGCCCTTTCTCCCTGGTTCTCTCTTCTGCCGTTTTCCGTAGGACTCTCTTCTCTGACCTGAGTCTCCTTTGGAACTCTGCCGGTTCTAGCTCGGAAGAGCACACGTCTGACCTCC
+
CCDDCDDDFFFFGGGGGGGGGGHHGFGEEGHHHGGGGGGGGHHHHGGGGGGGHHGHHHHGGGGGGGGGGGGHGHHGGGGHGHHHHGGGG/>/2B22B2>FD2??=0><@EDFGHHGFHHHHF0GFHHFGECC@CAFGCGGGGFFGGGFFG0.<<B:FFG0<FFBFF?F.FFGG.CF?.:0BBFFFFFFFFFF::FFBFFFFFFFFFF/BBFFFFFFBC>-<BBBB:FBDC?.AFFFFFFA@:?FF00<:FA
@M05620:37:000000000-D9766:1:1101:20292:6987 1:N:0:72
GAGGCTGCTTTGGAAGAAACTCATAGATTACTGCAACAGTTCCCCCTGGACCTGGAAAAGTTTCTTGCCTGGCTGACAGCAGCTGGAACCACTTGCCCGTAAGTCGGGCCTTTCCGCTTTCGCACTCTTGTGGATCCCATTGCCCAATTCTCCGCCTTTGTCCTTGTCACTGCCAAGCCCGGGACACCCGATCGGAAGAGCACACGTCTGAACTCCCGTCACGAATTCGTATCTCGTATGCCGTCTTCTGC
+
BBBBBBFBFFFFGGGGGGGGGG4GFGHHHHHHHHHGGAFFGHHHHGGGECHHHHGHHB2FFHHHHHHHHHHHHH1BBFG1AB??32BBFFHGHBBFGHGE@EHH@1>EG/?GHHHGGGGG3<FEGGHHHHHHDDH2GGHHDGF222?@1GHHED/EG/GHHF1FGHH1GHHG1FGHAGGE-AFCF...C;-;DGGDGGGFGGGGGGGGGGBFFFGGEDFF.AFD?AFFFFFFFFFFADFFFFFFFFF/BB/
@M05620:37:000000000-D9766:1:1101:17121:7000 1:N:0:72
GAGGCTGCTTTGGAAGAAACTCATAGATTACTGCAACAGTTCCCCCTGGACCTGGAAAAGTTTCTTGCCTGGCTTACAGAAGCTGAAACAACTGGCAAGTATGCAAGGCATTACCGCTTTAGCAATCTTGTGGAAACAATTGAACCATTCTAAGCATTTGACCTTGTAACTGCCAAGCAAGGAACAACAGATCGGAAGAGCACACGTCTGAACTAACGTCACAAATTCGTATCTCGTATGCCGTCACCTGC
+
AAABBAFBFFFFGGGGGGGGGGGHHHHHHHHHHHHFFGGDGHHHHGGGHHHHHHHHHHHHGHHHHHHHHHHHHHHHHHHHHHHHHHHHHHHHHHFHHFFE44B44@FFGBFG3BFEEGG/3BFG3GHFH4B?/333BBGHFHHHH/F?BF33BFGHHDHG22@2@FFGHFHHD2?1FF0<F/00?<>..>0=FGADFFFGGGG/<CHHHGHGHG00/.;.;E0;.;BBE;B/.;BAC./;9FGGC..::9.
@M05620:37:000000000-D9766:1:1101:22651:7004 1:N:0:72
ACCACACCTTCTACAATGAGCTGCGTGTGGCTCCCGAGGAGCACCCCGTGCTGCTGACCGAGGCCCCCCTGAACCCCAAGGCCCCCTACCTCTCCTGGTGGCCGCCTCCCTCCTTCCTGGCCTCCCGGCGCTGCGCCCTTTCTCCCTGGTTCTCTCTTCTGCCGTTTTCCGTCGGACTCTCTTCTCTGCCCTGCGTCTCCTTTGGAACTCTGCCGGTTCTAGGTCGGAAGAGCACACGTCTGAACTCCCGT
+
BBBABBBBFFFFGGGGGGFGGFHHGEEB4EHGFFGEDGGGGHHHHGGGFFGGGHGHHHGGGGGGGGGGGGGHHHHGGGGHGGHG/>//B0?B??BBF?BGGHHG<<??GCFGFGHHHH1<GHHHHGGG-ACFDGGGGGGGGGGGGGGGGGGGGGGGGGGGGGGGGGGGGGGFF--@DFFFFFFFFFFFFFFFFA-DFFFFFFFFFBBFFFFFFB@B@DFF/B/;FFF9AD9AFBFFFFFEFFFFFFFF.A:
@M05620:37:000000000-D9766:1:1101:13284:7016 1:N:0:72
GAGGCTGCTTTGGAAGAAACTCATAGATTACTGCAACAGTTCCCCCTGGACCTGGAAAAGTTTCTTGCCTGGCTTACAGAAGCTGAAACAACTGGCAAGTAAGTCAGGCATTTCCGCTTTAGCATTCTTGTCGACCCAATTGAACAATTCTTAGCATTTGTACTTGTAACTGATAAGCCATGTACAAAAGAGCGGTCTAGCACACGTCTTAACTCCATTCACGAATTCGGATCTCGTATGTGGTATGCTGG
+
AABBBBFBFFFFGGGGFGGGGGHHHHFGFFGFHHHHFHHBFG5BGAEFHHHHFHHHGFHGAFFHHHHGHHHHHHHHHHHHHHHHHHHHHGHHHH3FFHGFFBBB4F32B1F34@@1?1??BEGH4B4?BF33/?/>EC?23B?GHHFF3333B322>@2@>@@222>@22>2<1<FG1FGD11@F1F10<F<C--.-.<=0<</<-.</.:0<;CHHCGHFH..:.;<....:C0CEGE/000/00/;00/
@M05620:37:000000000-D9766:1:1101:10971:7019 1:N:0:72
GAGGCTGCTTTGGAAGAAACTCATAGATTACTGCAACAGTTCCCCCTGGACCTGGAAAAGTTTCTTGCCTGGCGGACAGGCGCATACACTACTCGCACGTAAGAAAGGACTTTACGATTTAACCCTATTGTGGCTACCATTGCCCCATTCACCGCCTTTGCCCTTGTAACTGACAAGCCCGGACCACGCGCACGGAAGAGCACCAGTCTGCACTCAAATCACGACTACGTATCACGTATGAAGTCTACTGC
+
A?AABAFBFFFFGFGGGGEGGGHHHHGHFHHHHHHHFHHEGHHHHGGFEHHHGHHF3BCFAGFHGHGHHF31B0EE0>F11/>/??3FC33BFB?@E/>?20B4BGGH20BFGH3FFGHGB3B2?FGHGGHHFEHGGC21????FF/FGH1??<><EDHHH<</<<DFFHHHH/0=CGGHGC-;;.;..;9-;;9;CDFFF99...BFF/;/9/;;;/9;;;..;.-;;;//;/;9;.;/BFFBF///9/9
@M05620:37:000000000-D9766:1:1101:20348:7023 1:N:0:72
ACCACACCTTCTACAATGAGCTGCGTGTGGCTCCCGAGGAGCACCCCGTGCTGCTGACCGAGGCCCCCCTGAACCCCAAGGCCAACCGCGAGAAGATGACCCAGGTGAGTGGCCCGCTACCTCTTCTGGTGGCCGCCTCCCTCCTTCCTGGCCTCCCGGAGCTGCGCCCTTTCTCACTGGTTCTCTCTTCTGCCGTTTTCCGTAGGACTCTCTTCTCTGACCTGAGTCTCCTTTGGAACTCTGCAGGTTCT
+
BBBCCCCCFFFFGFFGGGFGGGHHGGGA4AHBGFGEDGFFDHHHHGGGEEEGGHHHHHHGGGGGGGGGGGGGFHHGGGDHGHHHHGGGGGBDFGEHHFBFHHHHGFH<GHHGGHHGGGGGHHHHHHHFGHGCHHGGGGGHGHHGGGGGGGGGGGGGGGGBDGGGGGFFFFFFFFFFFFFFFFFFFFFFFFFFFFFFFFFFFFFFFFFFFFFFFFFFFFFFFFFF/FFFFFFFFFFFFFFFFFFFFFFFFFF
@M05620:37:000000000-D9766:1:1101:17517:7024 1:N:0:72
GAGGCTGCTTTGGAAGAAACTCATAGATTACTGCAACAGTTCCCCCTGGACCTGGAAAAGTTTCTTGCCTGGCTTACAGAAGCTGAAACAACTGCCAAGTAAGTACGGCATTTCAGCTGTAGCAAACTTCTCGAACAAGATGAAAAGTTCTTAGAATATCTACTTGTACATGGGAAGCCAAGGACAACAGATCGGCAGAACACCCCTCTTAGATCCAATCAAACAATCGTAAGCATTTGGACTTCTAATGG
+
A?ABAAFBFFFFGBBFFGFGGGHHHGGHHGFFHGBGFHHHHFFGHGEEEFFGHHGGB3CGFHHGHHHFFGHHHHHBBFGHHHFHHBBGFGEHHH3FFF134@4B4@1?>>E344B4B4?BB44BB30344B3/32B>F2233333B2B3??3BBBD3322@F2@22@@2>222/2FA/0?0?/?<?0.>>0>F.>--<.//<<.<:;./0;00=GGC:=/0;00AAF9.;;..900;BF0CF0=000;000
@M05620:37:000000000-D9766:1:1101:17513:7056 1:N:0:72
ACCACACCTTCTACAATGAGCTGCGTGTGGCTCCCGAGGAGCACCCCGTGCTGCTGACCGAGGCCCCCCTGAACCCCAAGGCCAACCGCTACCTCTTCTGGTGGCCGCCTCCCTCCTTCCTGGCCTCCCGGAGCTGCGCCCTTTCTCACTGGTTCTCTCTTCTGCCGTTTTCCGTAGGACTCTCTTCTCTGACCTGAGTCTCCTTTGGAACTCTGCAGGTTCTAGATCGGAAGAGCACACGTCTGAACTCC
+
BBABBABAFFFFGGGGCGGGGGHHGGGGHGHHHGGG?EGGGHGHHGGGEGGF5BGFHHHGGG?EFGGGGGGGHHFGGGGHGHHHHGGGGGGGHHHHHGHHFHHAGHCFGGGHGHHGHHHHHHHHHHHHGD@DGGHGHGGGGGHHHHHGGGGGGGGGGGGFGGGGGFFEDGGGGGFGGBFFFFFFFFFFFFFFFFFFFFFFFFFFFFFBFFFFFFFFFFFAFFFFFFFFFFFFFFFFFFFFFAEFEF/FFFF
@M05620:37:000000000-D9766:1:1101:25532:7063 1:N:0:72
ACCACACCTTCTACAATGAGCTGCGTGTGGCTCCCGAGGAGCACCCCGTGCTGCTGACCGAGGCCCCCCTGAACCCCAAGGCCAACCGCTACCCCTTTTGGGGGCCGCATCCCTCCTTCCTGGCCTCCCGGAGCTGCGCCCTTTCTCCCTGGTTCTCTCTTCTGCCGTTTTCCGTATGGCTCTCTTCTCTGCCCTGAGTCTCCTTTGGACCTCTGACGGTTCTTGATCGGACTGGCACACGTCTGACCTCC
+
ABBAAAAAFFFFFGGGFGGFGCGFGEGG4AGHHGGGGGCEFHHHHGGGEEGGGHHFHFHG@GFGGGGGGGA2GGGGFGGGGHHHFFGGC<C/B0//?22<</B//<<A-.<FC0<</D0/=BBGHFHH..::-;./;-:A-:C090;FGG0A/CC00BC909;B/F9;;BE/B.;.;B..9/9;/;9B/BF/FAFFBF/;//BFFF////;.BFFBFD=;AEF///;B?..9-..;B:.9-9AB.;BB9BF
@M05620:37:000000000-D9766:1:1101:4656:7076 1:N:0:72
ACCACACCTTCTACAATGAGCTGCGTGTGGCTCCCGAGGAGCACCCCGTGCTGCTGACCGAGGCCCCCCTGAACCCCAAGGCCCCCTCCCTTCCCTGGGGGCCGCCTACCTCCTCCCTTGCCTCCCGGGGCTGCGCCCTTTCTCTCTGGTTCTCTCTTCTGCCGTTTTCCGTCTTACTCTCTTCTCTGCCCTGCGTCTCCTTTCGAACTCTGCCCGTTCTCGCTAGGCAGCGCGCACGTCTGCACTCCCGT
+
CCCCCCBCFFFFGGGGGGGGGGHHGGGGHGHHHGGGGGGGGHHHHGGGGGGGFGHHHHHGGGCGGGGGGGGGGHHGGGFHGHHG/>//?/222222B?//<>>>/->.>0>>GF00>G</<CGGHEGG-;AADGGGGGGGGGGG0;C;BFGGGGGGGF90;F0;;AFFFFDFFA:BFFFF;;FFFFF//;9BF?DFCFFFFFF/;.FFFFF/;/.::AFEBE.;.AF/9A.-@--9;-;EFFFFFF/9:;A
@M05620:37:000000000-D9766:1:1101:22984:7088 1:N:0:72
GAGGCTGCTATGGACGAACCTCATAAATTACTGAAACAATTTCCGCTTGACCTGGATAATTTTTTTGGTTGGCTTACAGAAGCTGAAACAACTGTCACGTATGTCATGCATTTCAGCTTTAGCACTCTTGTTGATCCAATTGAACAATTCTAAGCATTTGTACTTGTAACTGACAAGCCAGGGACAAAAGATCGGCCGAGCACACATCTGAACTCCAGTCACGAAATCGCAGCTCTTTTGCCGTCTTCTGC
+
>1>11>B1B1B1B1BA1AAABBFGG3AAD112DA111B01F222//B/AB11DGF012BD2DF1AFE//??ECHB1B1B11B1BF11BB0/?@B2BB1?B01B2>B211BB22222B1B>>FFBB1BBB<B1B>>BGGFGHDGHHH@D>FF2@@<1@@??@1@?F?FD@F1???<F<<<F0..<.<.CCCA<=..<.;;;?:C;C.;:C;;0C9009;;;BC9;..;0....-/;9;/;;B/-;9-;;;9/
@M05620:37:000000000-D9766:1:1101:7367:7100 1:N:0:72
ACCACACCTTCTACAATGCGCTGCGTGTGGCTCCCGAGGAGCACCCCGTGCTGCTGACCGAGGCCCCCCTGAACCCCAAGGCCAACCGCGCGAAGATGACCCAGGTGAGTGGCCCGCTACCTCTTCTGGTGGCCGCCTCCCTCCTTCCTGGCCTCCCGGAGCTGCGCCCTTTCTCACTGGTTCTCTCTTCTGCCGTTTTCCGTAGGACTCTCTTCTCTGACCTGCGTCTCCTTTGGAACTCTGCAGGTTCT
+
BBBBBBB>FFFFGGGGGG4EEGGGGGGBAFHHHFFFDGGGGHHHHGGCEFGGHHHHHHH>EEGGGGGGGGGEHHHGGGGHGHHHHGGGGG/BGGGDHHGHHHHHGHH1GHHGGHHGGGGGHHHHHHHHHHHGFHGGGGGGGGGGGGGGGGGGGGGGGGG-;@FFFFFFFFFFFFFFFFFFFFFFFFFFFFFFFFFFFFFFFFFFFFFFFFFFFFFFFFFFFFFF?DFFFFFFFFFFFFFFFFFFFFFFFFF
@M05620:37:000000000-D9766:1:1101:13533:7106 1:N:0:72
ACCACACCTTCTACAATGAGCTGCGTGTGGCTCCCGAGGAGCACCCCGTGCTGCTGACCGAGGCCCCCCTGAACCCCAAGGCCAACCGCGAGAAGATCTGTTGGCCGCCGCCCTCCTCCTCGGCTGCCCGCCGCCCCCCTCCTTCTCACCCCTCCTCTCCTCTGCCGTTTCCCGTAGCACTCTTCTCTCGGATTTCGGCGTCCTTTCTTATCCTCCATGCTCCACATCTGAAGATCCCACGGCTGAACTCC
+
DDDCDCCCFFFFGGGGGGGGGGHHGGGGHGHHHGGGGGGGGHHHHGGGGGGGHHHHHHHGGGGGGGGGGGGHHHHGGGGHGHHHHGGGGGG/>/22?22?222?11A@C--><-=<C////..<.-:;GE--9A----;-.9/BB0:;0..-..;/;0//0;0000-.;/0:0;9-9.00;BB00;00;:..9.:0:--:;>BD0B00:000000;:::0:000/0;;0:0;:FFF0/0.;--:-.:0:0:
@M05620:37:000000000-D9766:1:1101:14552:7118 1:N:0:72
GAGGCTGCTTTGGAAGAAACTCATAGATTACTGCACCAGTTCCCCCTGGACCTGGAAAAGTTTCTTGCCTGGCTTACAGAAGCTGAAACAACTGGCCTGTACGTCAGGCATTTCCGCTTTAGCACTCTTTTGGATCCAATTGAACAATTCTCAGCATTTGTACTTGTAACTGACAAGCCAGGGACAACAGATCGGAAGAGCACACGTCTGAACTCCATTCACGAATTCGTATCTCTTATGCCGTCTTCTGC
+
AAAABAFAFFFFGFGF44BGGG4GDFHHH5FGHH44B2BBFGHHHGGFA2G22FCHFGEGHHFFGH5GFGHAFGF3FDBAA3BF3FGHH3GF@3B?13BFG41BFFGHHGGHHHHEGGGFHHDHHFG3F4B3<B?GHFGGHFFDGGFDF1GGDGHEGBG2>@@2>DFDGHHHEHHHHAFHFHDGC.>..>0<FF...<CGHHH/C-<.CEGHHGGHF0C0CG;::CFGE/C/.;00;90;9B-;999BFF;
@M05620:37:000000000-D9766:1:1101:5642:7132 1:N:0:72
ACCACACCTTCTACAATGAGCTGCGTGTGGCTCCCGAGGAGCACCCCGTGCTGCTGACCGAGGCCCCCCTGAACCCCAAGGCCAACCGCTAACCTTTCTGGCGGCTGCCTCCCTCCTTCCTTGCCTCCCGGAGCTGCGCCCTTTCTCCCTGGTTCTCTATTCTGCCGTTTTCCTTAGGCCTCTCTTCTCTGCCCTGAGTCTCCTTCGGACCTCTGCCGGTTCTAGCTCGGACGCGCACACGTCTGTCCTCC
+
CCBBBCCCFFFFGGGGGGGGGGHHGFGGHGHHHGGGGGGCGHHHHGGGEGGGFGHGHHHGGGCGGGGGGGGHHHHGGGGHGHHHHGGGGGG/B022B?2?>2>>>/<<<FCGGHCEG1>GH00<CH<<.<@-:@GGHGGGGGGG09;B;;:CGGGFGGFGF9CFGGGGGGGFF0BFFF9FFFFFFFFFFFFFFFFFFFFFF:;FF0;ADFFFFBFF99-9;EFFF0B0;@.:--:;@==FFAEFF90;;;B
@M05620:37:000000000-D9766:1:1101:21318:7139 1:N:0:72
ACCACACCTTCTACAATGAGCTGCGTGTGGCTCCCGAGGAGCACCCCGTGCTGCTGACCGAGGCCCCCCTGAACCCCAAGGCCCACTACCTCTACTGGTGGCCGCCTCCCTCCTTCCTTGCCTCCCGGCGCTGCGCCCTTTCTCCCTGGTTCTCTCTTCTGCCGTTTTCCGTCGGACTCTCTTCTCTGCCCTGCGTCTCCTTTGGAACTCTGCCGGTTCTAGCTCGGAAGAGCACACGTCTGAACTCCCGT
+
CCCCCCCCFFFFGGGGGGGGGGHHGGGGHGHHHGGGGGGFGHHHHGGGGGGGFHHHHHHGGGGGGGGGGGGFHHHGGGGHGHHF??03B2BB22B2BF2B<BCC//?????FEF1?FG1=FC<<CFAC-<<<@DGGGGFFGFFHCFF0.9CFFFFFFGFBFGBF.CBEG0AF?--:CFBFFFEFFF090;.B9?DFAFFFFFFBB0BFFFF0B0--9;AB090B0;@.:99990AFA>FF9.090:9F.9A
@M05620:37:000000000-D9766:1:1101:25733:7174 1:N:0:72
ACCACACCTTCTACAATGAGCTGCGTGGGGCTCCCGAGGGGCACCCGGGGCTGCGGACCGAGGCCCCCCTGAACCCCAAGGCCCCCGACATCCGCTGCTGGCCGCATCCCTCCTTCCTGGCCTCCCGGAGCTGCGCCCTTTCTCCCTGGTTCTCTCTTCTGCCGTTTTCCGTCGGACTCTCTTCTCTGCCCTGCGTCTCCTTTGGAACTCTGCCGGTTCTAGATCGGAAGAGCACACGTCTGAACTCCCGG
+
AAAAAAAAFFFFGGGGGFEG11A1FEE0EA0ABFE/AEA//EEGGG/E/>/EA//>EE/E/ECGGGGG//?GHHHGGGGHGHHG<A//<-<10>.>C.0</.CC--;:C:CGGHHFHH0/;AFGFGGG-AAFFGG@G@@FFFFFFFFFFFB9BFFFB9BFFFF@;AFEFFFFF;-9--:BFFFFFFFFB/EBF--;=BFFFFFFFF9FFFFFFB@@9-AB/;/:BE?--9---9;BF@FAFEBBBF/B-9-
@M05620:37:000000000-D9766:1:1101:13089:7221 1:N:0:72
ACCACACCTTCTACAATGAGCTGCGTGTGGCTCCCGAGGAGCACCCCGTGCTGCTGACCGAGGCCCCCCTGAACCCCAAGGCCAACCGCTACCTCTTCTGGTGGCCGCCTCCCTCCTTCCTGGCCTCCCGGAGCTGCGCCCTTTCTCACTGGTTCTCTCTTCTGCCGTTTTCCGTAGGACTCTCTTCTCTGACCTGAGTCTCCTTTGGAACTCTGCAGGTTCTAGATCGGAAGAGCACACGTCTGAACTCC
+
BBBBBBBBFFFFGGGGFGGFGFHHGEGEEDHHFGGGGFGFGHHHHGGGEEGEBGHHHHHGEG?GFFGGGGGHHHGGGGGHEHHHHGFECBDGFBFGHHHHFFGGHHDGG?GHGHHGGHHHFFF0GHHHGDGG@@CGGGGDGFFHHHHFGG0F;B0FFFGGGGGGGGGA?FGGGDBFD?FFFFFFF/FFFFFFFFFFFFFFFFFFFFFFFFFFFFFFFFFAFFFFF/FFFFFEFFFEFFFFFFFFFFBFFFF
@M05620:37:000000000-D9766:1:1101:21349:7223 1:N:0:72
ACCACACCTTCTACAATGAGCTGCGTGTGGCTCCCGAGGAGCACCCCGTGCTGCTGACCGAGGCCCCCCTGAACCCCAAGGCCCCCTACCTCTTCTGGTGGCCGCCTCCCTCCTTCCTGGCCTCCCGGAGCTGCGCCCTTTCTCCCTGGTTCTCTCTTCTGCCGTTTTCCGTCGGACTCTCTTCTCTGCCCTGCGTCTCCTTTGGAACTCTGCCGGTTCTAGCTCGGAAGAGCACACGTCTGAACTCCCGT
+
CCCCCCCCFFFFGGGGGGGGGGHHGEGEFGHHHGGGGGGGGHHHHGGGFGGGHHGHHHHGGGGGGGGGGGGHHHHGGGGHGHHG><>FGBBF??BFGDBGGHHG>B?AHGHHGHHHHH1FHHHHHGGG-CFHHHGGGGGHHHHHHHHHHHHGGGGGGGGGGGGGGGGGGGGGFB?FFFFFFFFFFFFFFFFFF.;DFFFFFFFFFFFFFFFFFBDF@DFFBFFFFFF.ADFFFFFFFFFFFFBFFFFF.AA
@M05620:37:000000000-D9766:1:1101:14872:7305 1:N:0:72
ACCACACCTTCTACAATGAGCTGCGTGTGGCTCCCGAGGAGCACCCCGTGCTGCTGACCGAGGCCCCCCTGAACCCCAAGGCCCGCTACCTCTTCTGGTGGCCGCCTCCCTCCTTCCTGGCCTCCCGGAGCTGCGCCCTTTCTCCCTGGTTCTCTCTTCTGCCGTTTTCCGTCGGACTCTCTTCTCTGCCCTGAGTCTCCTTTGGAACTCTGCCGGTTCTAGCTCGGAAGAGCACACGTCTGAACTCCAGT
+
BBBBBBB?FFFFGGGGGGFGGGHHGFGBAFHGHFGGDGGGGHGHHGGGGEFGFHGHHHHGGGCGGGGGGGGHFHHGGGGHGHHG<>/>BBBFD2BFGHBFFHHG/<?AGFFHGHHHHH1FGHHHHGGG-ACGHHGGGGGHHHHH0=GGFBFGGGGGGGGGGGGGDGGGGFGG?9-;BAFFFFFFFFFF/BFFF.;FFFFFFFFFFFFFFFFFFFDFFFFF/B/9BFF;EFFFFFFFFFFFFFEFFFBF/B9
@M05620:37:000000000-D9766:1:1101:23104:7313 1:N:0:72
GAGGCTGCTTTGGAAGAAACTCATAGATTACTGCAACAGTTCCCCCTGGACCTGGAAAAGTTTCTTGCCTGGCTTACAGAAGCTGAAACAACTGCCACGTAATTCAGGCATTAACGATTTAGCACTCTAATGGATCCAGTTGAACAAATCTCAGAATAAATACTTGTAACTAACAAGCCAAGTACAAAAGAACGACCGATCACACTTCTAAACAACAATCAACAACACGTATACCTTTTGCCGTCAACTGC
+
A3A3>AF>CBB@G4BBEGBFGGHHHGGGGFFFGB4BBGBFHDDBFEA2A2BFGHFBB32BBDFDFFFBBBFGHGG3BBBFGHFBGB3EBF1BFG3333>12B1BBB4BB1BB3B311/?/4?3BB?3B44B?B3?B2B3B?3BB3BB03233B3?333333@2@><@@@>22@2<<<<??0<1??F1?CCC00>.>--<--:C://:<C0<0C0;C:.;9;0/;.....;/9/09;B00090-9:C.B//9
@M05620:37:000000000-D9766:1:1101:13465:7328 1:N:0:72
GAGGCTGCTTTGGAAGAAACTCATAGATTACTGCAACAGTTCCCCCTGGACCTGGAAAAGTTTCTTGCCTGGCTTACAGAAGCTGAAACAACTGGCAAGTAAGTCAGGCATTTCCGCTTTAGCACTCTTGTGGATCCAATTGAACAATTCTCAGCATTTGTACTTGTAACTGACAAGCCAGGGACAAAAGATCGGAAGAGCACACGTCTGAACTCCAGTCACGAATTCGTATCTCGTATGCCGTCTTCTGC
+
AAAABAFBFFFFGGGGGGGGGGHHHHHHHHHHHHHHFHHAFHHFHGGGGHHHHHGHGHFGFHHHHHGFHHGHHHHHHHHHHHHHHHHHHHHHHHHEHHGGFBFFGHGHHHHHHDGGGGGGHHHFHFGHHHHGFHGGHHHHHHHHHHHHGHHFFGGFHGHHHHHHHHHHHHGHHHHGFHGHHHGFGEFGHHGHFHDDFDFGGGF/CAHHHGGGHGHGH/;GCGDGGHHGGFG9C0C.C;FBBFAABFGFFF0
@M05620:37:000000000-D9766:1:1101:4775:7337 1:N:0:72
ACCACACCTTCTACAATGAGCTGCGTGTGGCTCCCGAGGAGCACCCCGTGCTGCTGACCGAGGCCCCCCTGAACCCCAAGGCCCCCGACTTTCCTTGGTGGCCGTGTCCGTCCTTCCTTGCCTCCCGGCGCTGCGCCCTTTCTCGCTGGTTCTCTCTTCTGCGGTTTTCCGTCTTACTCTCTTCTCTGCCCTGCGTCTCCTTTGGAACTCTTCCGGTTCTCGATCGGCAGCGCTCACCTCTGCACTTCCGT
+
BBBBABB3BCBFGGGGGGABGGHHGEFBAEFFFBFE?EEGGHFHHGGAEEEGHHHHGHHAE@EFGGGGGGEHBGHEEGGHGHHG/<//</?1111>?F1/??0<//??</??E?GHHH=1<FGFF.>A-<:ACGCCE@AFGGGG.;;.-CFFGGGGFG0;;0-;9;DFFB9FFFABFFBF/;BFFFF//;9;F.BF=AFFFFFFFFBFFFF/:FA-@FFBFF/;ABF--9.9@..;9.;;BFFFFF;9;;B
@M05620:37:000000000-D9766:1:1101:17269:7341 1:N:0:72
ACCACACCTTCTACAATGAGCTGCGTGTGGCTCCCGAGGAGCACCCCGTGCTGCTGACCGAGGCCCCCCTGAACCCCAAGGCCCACCGCGTTCCTTGGTGGCCGGTTCCTTCCTTCCTTGCCTCCCGGGGCTGCGCCCTTTCTCCCTGGTTCTCTCTTCAGCCGCTTTCCGTCTCACTCTCTTCTCTGTCCTGCGTCTCCTTTGGAACTCTGCCGGCTCTCGCTAGGCAGCGCTCACGTCTGCACTCCCGT
+
BBBBBBBBFFFFGGGGGGGFFGFHEGGGGGHHHGGGGCGCEHHHHGGGEEGFFGHHHHHG@EC@FGGGGGGHFHHGGGGHGHH//??/<////222?22//?0>//</11<1?111FG1>>111.>.A---<.;DGG--:000C0/90./9C000;0900;F/;-9;9C09FF..;FF/9/;/////9/;/;/;DF-D.B/9F/B/;FFFF///---;.//..;.;AB/9.-9..;/.:..9///;/9..;
@M05620:37:000000000-D9766:1:1101:9352:7346 1:N:0:72
GAGGCTGCTTTGGAAGAAACTCATAGATTACTGCAACAGTTCCCCCTGGACCTGGAAAAGTTTCTTGCCTGGCTTACAGAAGCTGAAACAACTGCCAAGTACCTACTGCATGTCCGCCGTAGCACACGGCTGCAACAAATTGAACAATTCTTAGAATATCTACTTGTAACTGAGAAGCTAAGTACAACAGATCGGAATAGGACCCCTCTGATATCCAATTAAACAATCGTAATCATTTGGACTTCTAACGC
+
BABCCCFCFFFFGGGGGGGGGGGHHHHHHHHGHHGHHHHHHHHHHGGGHHHHHHHHHHHHGHHHHHHHHHHHHHHHHHHHHHHHHHHHHHHHHH3B@G1B44BF433B3BF4@441>1//??/4320///>//B2B0??33B222DC2@222@22FF22==G1?=?FFG111?11=0<1>1<11<111>00>C<<...000<0<::C./:;000<GH000000:C.:0.C9..;00CB000;900;000.-
@M05620:37:000000000-D9766:1:1101:16117:7348 1:N:0:72
ACCACACCTTCTACAATGAGCTGCGTGTGGCTCCCGAGGAGCACCCCGTGCTGCTGACCGAGGCCCACCTGAACCCCAAGGCCCACTACCTCTACTGGTGGCCCCCTCACTCCTTCCTGGCCTCCCCGCGCTGCGCCCTTTCTCCCTGGTTCTCTCTTCTGCCGTTTTCCGTCGGACTCTCTTCTCTGCCCTGAATCTCCTTTGCAACTCTGCCGGTCCTCGCCGGAAGAGCACACGTCTGCACTCCAGTC
+
CCCCCCCBFFFFGGGGGGGGGGHHGGGGHGHHHGGGGGGGGHHHHGGGFGGGHHHHHHHGGGGGGGGGGHHHHHHGGGGHGHHE/?0?B2BB3344BGBBE0G/B/</0?>?GHHHF2FB002?<F///->C@DC@EGGGFHFFGHFHH;GHHHCFC0<C0:CA:A9EB9EGA--;;D/:9B9F/9FF/;EFFF//9/:BF/B/////9/;:/:-;;--//:-;:DFA...//./.-;EF.;;//;:///:
@M05620:37:000000000-D9766:1:1101:14549:7367 1:N:0:72
GAGGCTGCTTTGGAAGAAACTCCTAGATTACTGCACCCGTTCCCCCTGACCCTGTAACCGTTTCTTTCCTGGCTTACAGAAGCTGCAACAACTGGCCCGTAAGTCAGGCATTTCCGCTTTCGCACTCTTGTGGCTCCCATTGCCCCATTCTCCGCCTTTGTCCTTGTCACTGCCAAGCCCGGGCCACCCGCTCGGAAGAGCACACGTCTGCACTCCCGTCACGAATTCGTATCTCGTATGCCGTCTTCTGC
+
BBBBBBFBFFFFGFGGGABF5BAF45BB6DGHHHH4F22ABBGHHEAF2BBBBB3D55BEEGFAFG55FHHHHGABGHHHHHHFB3FHH?BFGBBFF1EEEFHH44BFH/BGHHHGGGGGB/E/>CGHHHHHG/FGGGHHHH>F@FDGHHHHBEGFGGHHH1FFHHHBDGHH1FHHHGG.CGG-:.:.:;-;BDBDGGFGGGGGGGGGGG0;FGGF?DFF.AFD.AFFF;;FFFFF;;FFFFFFFFFFFF/
@M05620:37:000000000-D9766:1:1101:21058:7373 1:N:0:72
ACCACACCTTCTACAATGAGCTGCGTGTGGCTCCCGAGGAGCACCCCGTGCTGCTGACCGAGGCCCCCCTGAACCCCAAGGCCCCCTACCTCTTCTGGTGGCCGCCTCCCTCCTTCCTGGCCTCCCGGAGCTGCGCCCTTTCTCCCTGGTTCTCTCTTCTGCCGTTTTCCGTAGGACTCTCTTCTCTGCCCTGAGTCTCCTTTGGAACTCTGCAGGTTCTAGCTCGGAAGAGCACACGTCTGAACTCCAGT
+
BBBBBBBBFFFFGGGGGGGFGBHGGEGBCEEHHGGGGGGGGHHHHGGGAEGGGHFHGHHGGGEGGGGGGGGFFHHGGGEHGHHG/E/?G0BGGBBBGFFGDHHGCDCEHGHHGHHHHHFHHHHHHGGGGGGHHGGGGGGHHHHHHHHHEHGGGGGGGGGGGGGGGGGGGGGG.CDGGGGFGFFFFFFF/FFFF.FFFFFFFFFFFEFFFFFFF/BFFFFFFF/FFFFDFFFFFFFFFF?EFFFFFFFFFF/
@M05620:37:000000000-D9766:1:1101:11255:7384 1:N:0:72
ACCACACCTTCTACAATGAGCTGCGTGTGGCTCCCGAGGAGCACCCCGTGCTGCTGACCGAGGCCCCCCTGAACCCCAAGGCCCGCTACCTCTTCTGGTGGCCGCCTCCCTCCTTCCTGGCCTCCCGGAGCTGCGCCCTTTCTCACTGGTTCTCTCTTCTGCCGTTTTCCGTAGGACTCTCTTCTCTGACCTGAGTCTCCTTTGGAACTCTGCAGGTTCTAGATCGGAAGAGCACACGTCTGAACTCCAGT
+
AB@ABBBAFFFFGGGFCFGGGGEGEEGGAAGHHFGC2AE2EHGHHGGGAEFEEBFGHHHGEG?EEGGGGGGHHHEGGGGHGHHGGCGGG2FHHFGFGBBGGHHCGCAFHGHHGHHHHGDGHHHHHGGG@CDHHHGFGGGHHHHH0CGHGFGGGGGGGGFGGGGGGGGGGGGG..CFGGGFFFFFFFFF/;FFFFFFFFFFFFFFFBFFFFFFF/FFAFFFFF/9FEFBEDAFFFFFFFFEFEFFFFFFBF/
@M05620:37:000000000-D9766:1:1101:22868:7384 1:N:0:72
GAGGCTGCTTTGGAAGAAACTCATAGATTACTGCAACAGTTCCCCCTGGACCTGGAAAAGTTTCTTGCCTGGCTTACAGAAGCTGAAACAACTGGCAAGTCAGCCCGGACTTTCCGATTTGTCACTATTGTGGCTCACATTACCCCATTCTACGAATATGTACTTGTAAATGACAAGCACGAGCCCACCGATCGGAAGAGCACACGTCTGCACTACCGTCACGAATACGTATCTCGTATGCCGTCTTCTGC
+
BABBBBFBFFFFGAGGGGGGGGHHHHHHHHHGHHHGFHHGHHHHHGGGHHHHHHHFHHHHFHHHHHHHHHHHHHHHHHHHHHHHHHHHHHGHHGCGHHG33BF3B1>>>>E3BBEA/?EF34BBFHFH4FHHGE?FCFH3B3BBB?E2@@GDFG?CF/@@@11FFFGBG1?1?<<1FG0G-.--><C<<CDGCGD.CA.::GC:.:FGGGFGGFGG/-99.;CGD..;;;/;F/;;;.;FFB9:;FA;/;/
@M05620:37:000000000-D9766:1:1101:5508:7398 1:N:0:72
ACCACCCCTTCTACAATGAGCTGCGTGTGGCTCCCGAGGAGCACCCCGTGCTTCTGACCGAGTCCCCCCTGAACCCCAAGGCCACCTCCTTCTCCTGGTGGCCGGCTCCTTCCTTCCTGGCCTCCCGGGGCTGCGCCCTTTCTCTCTGGTTCTCTCTTCTGCCGTTTTCCGTCGGACTCTCTTCTCTGTCCTGAGTCTCCTTTGGAACTCTGCCGGTTCTAGAGCGGAACAGCACACGTCTGAACGGCAGT
+
AA1AA1ADAFFF3GGGFFGFGBFBEEEG0ABGHFG0/AF//B/FHGGGBBEA1DFDBGHGEE/BGFGGGGE0BGGGGGAGEGG//B0B?0BB111BF01B?FGC//>CC1?FHH2@GH1FGA1<<F/>--<@<CCGGC@GH0CG0:0;0:0;CCCH00;BFFBA.;9EFFBG?--9AAFBBFB///://;B9B/-BBF9B//B9F/FFFFF/9/---;AF/;///---;--/A--;A;-;F?F/F-----;
@M05620:37:000000000-D9766:1:1101:22862:7403 1:N:0:72
GAGGCTGCTTTGGAAGAAACTCATAGATTACTGCAACAGTTCCCCCTGGACCTGGAAAAGTTTCTTGCCTGGCTTACAGAAGCTGAAACAACTGGCAAGTAAGTCAGGCCTTTCCGCTTTAGCACTCTTGTGGATCCAATTGACCAATTCTCCGCCTTTGTACTTGTAACTGACAAGCCAGGGACAACCGATCGGAAGAGCACACGTCTGAACTCCAGTCACGAATTCGTATCTCGTATGCCGTCTTCTGC
+
AABABAFAFFFFGGGGCGGGGFFFHHHHHHHHHHHCHHHBGHHHHGGFCGHGHHEHHHCFBHHHGHHHHHHHHHHCHHHGHHHHFHHFHHEHFHHHFGFFFBGGH4DGH1FGFGHGDGGGFHF4GHHHHHHFEGGHF3FGHH3322FGHHGH3CD/B/GHHGFHGGHFFDHHFHHHHGG00?DGGGF.<>@CGGGGGGHHGHHHHFHGHGGHGBBGGBBFGGGFDGGGGBF/CFF?EGGGFGFFFFEFFFB
@M05620:37:000000000-D9766:1:1101:19454:7421 1:N:0:72
ACCACACGTCTAAACTCCAGACCCTGCGATAGATCTCGTATGCCTTCTTCTGCGTGACCAAAAAATTACATGCTAAATGCAGAGCAAAACCCTGCTCCTGGCTTGTACCTAATTAAGGCTCAAGCAAAGAAAAATGGAAGATGGAGAGAATTGAGAAATTGAGAAAAAAAAGGACTAAAAAAGAAGGGAAATAGTCACTGAAGATCTGAGGAAGTGCTCTGTACATACCACAAATCTCAATGTCTACAATA
+
ABBAABBBBAB>BGGGG4AA4A4A4B4AA2EE5BFADBBE3A5FAGHFFHHHH0A1AAAF11A1A133555D3DDD@5D5DB31333B211BF1?BB3BBB1F0/BB444B34444433B0FG3303B30B00B01?11001<1@01</@111@1/1111111/?100-<A../.<<<000-;.:/..:..000900000900000;000.0/.0909CF00000009;00...9B/;//;/;/B//////
@M05620:37:000000000-D9766:1:1101:25569:7430 1:N:0:72
GAGGCTGCTTTGGAAGAAACTCATAGATTACTGCAACAGTTCCCCCTGGACCTGGAAAAGTTTCTTGCCTGGCTTACAGAAGCTGAAACAACTGGCAAGTAAGTCAGGCATTTCCGCTTTAGCACTCTTGTGGATCCAATTGAACAATTCTCAGCATTTGTACTTGTAACTGACAAGCCAGGGACAAAAGATCGGAAGAGCACACGTCTGAACTCCAGTCACGAATTCGTATCTCGTATGCCGTCTTCTGC
+
BABBBBFBFFFFGGGGGGFGGGGHHGHHHGHHHHHHHHHFGGHHHGGGHHHHHHHHHHHGHHHHHHHHHHHHHHHHHHHHHHHGHGHHHHHHHHGGHHGHHHHHHHHHHHHHHGGGGGGGHHHHHHHHHHHHGHHHHHHHHHHHHHHHHHHHHHHHHHHHHHHHHHHHHHHHHHFHHHGHGFEFEGHGHHGHGHGGGGHGHCGHHDHHHGHHHGFHC:CGGHEGGHHGGCF/CFFFGGGFGGGGGGGGFF0
@M05620:37:000000000-D9766:1:1101:22371:7433 1:N:0:72
ACCACACCTTCTACAATGAGCTGCGTGTGGCTCCCGAGGAGCACCCCGTGCTGCTGACCGAGGCCCCCCTGAACCCCAAGGCCAACCGCTACCCCTTCTGGTGGCCGCCTCCCTCCTTCCTGGCCTCCCGGAGCTGCGCCCTTTCTCCCTGGTTCTCTCTTCTGCCGTTTTCCGTAGGACTCTCTTCTCTGACCTGAGTCTCCTTTGGAACTCTGCCGGTTCTAGCTCGGAAGAGCACACGTCTGACCTCC
+
BBBBBBABFFFFGGGFGGGGG5GHGEE2FEEHHGGGGGEEGHHHHGEABEFGFFHHHHHFGCGFFGGGGGGHHHGGFGGHGHHHHGGGGGGD20??F<FGF<?<0?>@FGFHGHHGHHHHH>0FGHHHEGC-<CFC/CGGGGHHGGGEGGGGGGGGGGGGGGGGFGGDGGGGGBFA?D/BFFFFFFFFFFF/BFFFFFFFFFFFFFFBF/;FFFFF/>B-AFFFFBFFFF..A.;BFFFFFFEFF//;BFF
@M05620:37:000000000-D9766:1:1101:16137:7434 1:N:0:72
ACCACACCTTCTACAATGAGCTGCGTGTGGCTCCCGAGGAGCACCCCGTGCTGCTGACCGAGGCCCCCCTGAACCCCAAGGCCAACCGCTACCTCTTCTGGTGGCCGCCTCCCTCCTTCCTGGCCTCCCGGAGCTGCGCCCTTTCTCACTGGTTCTCTCTTCTGCCGTTTTCCGTAGGACTCTCTTCTCTGACCTGAGTCTCCTTTGGAACTCTGCAGGTTCTAGATCGGAAGAGCACACGTCTGAACTCC
+
BBCCCBCBFFFFGGGGGGGGGGHHGGGGHGGHHGGG?EG2EHHHHGGGEEGGFHHHHHHGGGGGGGGGGGGHHHHGGGGHGHHHHGGGG/C@2??FGFFGGHHDHH?@FGGHGHH.G1=FHHHHHGGHGA-<@@C:/-AG@GGBGHHGGGGGF09BFGGBBBFBFB@9.CEGGC:::.B9BFFFBBFFBFBFFFFFBF9BFFBFFFBB/9:BFBFFFF?AFFFFF/FBEFF?99AFFFB99..BEFBFFFF
@M05620:37:000000000-D9766:1:1101:18813:7461 1:N:0:72
GAGGCTGCTTTGGAAGAAACTCATAGATTACTGCAACAGTTCCCCCTGGACCTGGAAAAGTTTCTTGCCTGGCTTACAGAAGCTGAAACAACTGGCACGTAAGTCAGGCCTTTCCGCTTTCGCCCTCTTGTGGATCACATTGCCAAATTCTCCGCCTTTGTACTTGTAACTGCCAAGCCCGGGACACCCGATCGGAAGAGCACACGTCTGCACTCCAGTCACGAATTCGTATCTCGTATGCCGTCTTCTGC
+
>A3AAAFAFFFFGGGG4FGGGCFGFHFHHBFGHH4FGHGDDGHHHGFFEFGHHHGHHECFGHHHHHHHHHHHHHHBGHHHHHHHH3GHHHHHH3BBB@EF2FGFGBFGH?FG3FGGGGGGB>EAE@?GGGHHG3FF00BGGBB111BBGHHHHGCGG/FHD1?GHHH1GGHD1?GHHGG.-AC-A..<A<-:ACEEGGHHGGGGGGGGGG0CF0/CBBCF0CCC.CEGFBFFFFFFEFFFFFBDBF.BFF/
@M05620:37:000000000-D9766:1:1101:18831:7464 1:N:0:72
GAGGCTGCTTTGGAAGAAACTCATAGATTACTGCAACAGTTCCCCCTGGACCTGGAAAAGTTTCTTGCCTGGCTTACAGAAGCTGAAACAACTGGCAAGTAAGTCAGGCATTTCCGCTTTAGCACTCTTGTGGATCCAATTGAACAATTCTCAGCATTTGTACTTGTAACTGACAAGCCAGGGACAAAAGATCGGAAGAGCACACGTCTGAACTCCAGTCACGAATTCGTATCTCGTATGCCGTCTTCTGC
+
A1AAAAFAFFFF1GGGGGGGFGHHHFGHHF1FGHF1FFHHHHHHHGGGFGHEHHHHFHHHFHHHHHHGHHHHHHGGHHHHHHHHHHGHHGHHHHHHHFFFGGHGGHFHFEHHHHHGGGEFHHHHHHGHHHHFEHFHHFFHGHFFHHHHHHHFDGHHHGHHHHGHHHHHHHHHFHHHHHFHGGGGGFGBGGFHHHFGGGHGHHHHFCHEHGHFHHHGHHHEGHGGGHHEEFGBFGGFEBFFGGGGGFEFGG0
@M05620:37:000000000-D9766:1:1101:16150:7467 1:N:0:72
ACACACCTTCTACAATGAGCTGCGTGTGGCTCCCGCGGCGCACCCCGTTCTGCGGACCGAGGCCCCCCTGAACCCCAAGGCCCGCTACCTCTTCTGGTGGCCGCCTCCCTCCTTCCTGGCCTCCCGGAGCTGCGCCCTTTCTCCCTGGTTCTCTCTTCTGCCGTTTTCCGTAGGACTCTCTTCTCTGCCCTGCGTCTCCTTTGGAACTCTGCAGGTTCTAGATCGGAAGAGCACACGTCTGCACTCCCGTC
+
BBAABBBFFFBBABGGG5BBBBAABFEFGHFEFGE2AE0A0AEFGG>E1BFGF//>EEEEEGCGGGEF/?BFGGDGDFHE?FG<</>@GFGGD=F=D=FDCHC@@<EHGFFGHHHHHBGHGFGHFDADGGGGGG?EDGFFGGGGGFFFFFFFFFFFFFFFFFFFFFF/BAB.ADFFFFFBFFFFFFFBBEFF.BFFFFFFFFFFBFFFFFFF/FF9/;FFF//FAD.9DAFFFFFFCF?BE9FFF/B.DED
@M05620:37:000000000-D9766:1:1101:25451:7478 1:N:0:72
ACCACACCTTCTACAATGAGCTGCGTGTGGCTCCCGAGGAGCACCCCGTGCTGCTGACCGAGGCCCCCCTGAACCCCAAGGCCAACCGCTACCCCTTTTGGTGGTTGCCTCCCTACTTCCTCGCCTCCCGGAGCTGCGCCCTTTCTCCCTGGTTCACTCTTCTGCCGTTTTACGTATGCCTCTCTTCTCTGCCCTGAGTATCCTTTGGACCTCTGACGGTTCTCGCTCGGCCGAGCACACATCTGCCATCC
+
BBBBBBBBFFFFGGGGGG5EGGHHGGGEHGHHHGGGGGG?EHHHHGGGEGGGFHHHHHHGGGGGGGGGGGGHHHHGGGGHGHHGHGGGGGC/BB//?22?CGF/?/??G1??FHHHHHHFH1<<<E<CE.<-<-;:C@GGGGHGCGBFGFFF9FF0;;;FF90CFGFG9F9;B./00;BFB9;FFFBFFFF//9B9.BF/99/9FFFFF/BFFFFFFFFA.AF/;EEFF;..-;9@B..;.;;:BF/BFBF
@M05620:37:000000000-D9766:1:1101:22702:7482 1:N:0:72
ACCACACCTTCTACAATGAGCTGCGTGTGGCTCCCGAGGAGCACCCCGTGCTGCTGACCGAGGCCCCCCTGAACCCCAAGGCCCCCTACCTCTTCTGGTGGCCGCCTCCCTCCTTCCTGGCCTCCCGGAGCTGCGCCCTTTCTCCCTGGTTCTCTCTTCTGCCGTTTTCCGTCGGACTCTCTTCTCTGCCCTGAGTCTCCTTTGGAACTCTGCAGGTTCTAGCTCGGAAGAGCACACGTCTGAACTCCAGT
+
DCDDDCCCFFFFGGGGGGGGGGHHGGGFHGHGHGGGGGGGGHHHHGGGGGGGHHHHHHHGGGGGGGGGGGGHHHHGGGGHGHHG/><EGFBFFBFFGF?FGHHGDD?EHGHHGHHHHH1GHHHHHGGG?FGHHHGGGGGHHHHHHHHHHHHGGGGGGGGGGGGGGGGGGGGG.;@GFFFFFFHFHFHHBFFFF/FFFFFFFFHFFFFFFFHHFBFFFFFFEFBFFFFAFFFFFFFFFFFFFFFFFFFFFF;
@M05620:37:000000000-D9766:1:1101:20760:7558 1:N:0:72
GAGGCTGCTTTGGAAGAAACTCATAGATTACTGCAACAGTTCCCCCTGGACCTGGAAAAGTTTCTTGCCTGGCTTACAGAAGCTGAAACAACTGGCAAGTAAGTCAGGCATTTCCGCTTTAGCACTCTTGTGGATCCAATTGAACAATTCTCAGCATTTGTACTTGTAACTGACAAGCCAGGGACAAAAGATCGGAAGAGCACACGTCTGAACTCCAGTCACGAATTCGTATCTCGTATGCCGTCTTCTGC
+
BBBBBAFBFFFFGGGGGFGGGGGHGGHHHFHHHHHHHFGDGGHHHGGGHHHHHHHHHHHHHHHHHHHHHHHHHHHHHHHHHHHHHHGHHFHHHH?FGCFGGF4BFFGHHHHHHHHGG?EFFFBE?GHGGFH3<G?GHHGHHHHHHHHHGHHHFDFHHF?FHFHHFGFHHGHHHCHHHEFF0C//<CF<GGF<FHGEFAFCHGGHH-CHHCFHHHHHH/;CCGFGGEGGG:BCFCFCEAFFGFAFGAEFGG;
@M05620:37:000000000-D9766:1:1101:16052:7570 1:N:0:72
ACCACACCTTCTACAATGAGCTGCGTGTGGCTCCCGAGGAGCACCCCGTGCTGCTGACCGAGGCCCCCCTGAACCCCAAGGCCAACCGCTACCTCTTCTGGTGGCCGCCTCCCTCCTTCCTGGCCTCCCGGAGCTGCGCCCTTTCTCACTGGTTCTCTCTTCTGCCGTTTTCCGTAGGACTCTCTTCTCTGACCTGAGTCTCCTTTGGAACTCTGCAGGTTCTAGATCGGAAGAGCACACGTCTGAACTCC
+
BBAABBBBFFFFGGGGFGGGGFHHGEEEFFHHGGGGGGGGGHHHHGGGFGGGHHHHHHHGGGGGGDGGGGGGHHHGGGGHGGHHHGFEGGGGGDFHHHHHHGHGHHGGGGGHGHHGHHHHHHHHHHHHGGGGGGHHHGDGGGHHHHH0FGGGFGGGGGGGGGGGGGGEGGGGGGGGGGFFFFFFFFFFFFFFFFFFFFFFFFFFFFFFFFFFFFFF/BFFFFFFF/BFFFFFFFFFFFFFFFFFFF/;FFF
@M05620:37:000000000-D9766:1:1101:21381:7582 1:N:0:72
ACCACACCTTCTACAATGAGCTGCGGGTGGCTCCCGAGGAGCACCCCGTGCTGCTGACCGAGGCCCCCCTGAACCCCAAGGCCAACCGCTACCCCTTCTGGCGGCCGCCTCCCTCCTTCCTGGCCTCCCGGAGCTGCGCCCTTTCTCCCTGGTTCTCTCTTCTGCCGTTTTCCGTAGGACTCTCTTCTCTGACCTGAGTCTCCTTTGGAACTCTGCCGGTTCTAGCTCGGAAGAGCACACGTCTGACCTCC
+
AAA>A>AAFFFFGGGF3F1BGFHGG00A00FGCFFAEGGEGGEHHGGGECGGHHFFHHHG?EEGG/EGGGG>G1FEGGCF//FHFF//BC<CF0?F0?GFF1<><>A@CGCFGFFGHHHGFCGHHHHHGGGGGGGEG@?F@GGFFFF099BEF9FFFFFFFFFFFF@AAF-FF-BA-ABBFFFFFFFFFFF//BFFFFFFFFBFFFFEFBFFFFFFF@@@FFFBFFFFF@B?A-FFBFFF@AEFF/9;FFE
@M05620:37:000000000-D9766:1:1101:9848:7585 1:N:0:72
ACCACACCTTCTACAATGAGCTGCGTGTGGCTCCCGAGGAGCACCCCGTGCTGCTGACCGAGGCCCCCCTGAACCCCAAGGCCAACCGCTACAACTTGTGGCGGCCGCCTCCCTCCTTCCTGTCCTCCCGGAGCTGCGCCCTTTCTCCCTGGTTCTCTCTTCTGCCGTTTTCCCTCGGTCTCTCTTCTCTGTCCTGAGTCTCCTTTGGACCTCTGCCGGTTCTTGCTCGGCCGATCACACGTCTGCGCTCC
+
BAAABBB3>FFFGGGGDG55FBGGGEAA4AFABAF22EFC?HHHHGGGAAEFDHFFHHFA0E?GG1EGGGEFHHHGGG?HGCHHHGFGG///1?11?1>1/<<<//--><<../<ACG0<000<<<C/.;-:;D.FFB-;B9C00;00CCF?/900;C0BB099/;=.9/9/9/;.-..99/;9B//;/;///;9B/.BB/FBFFBFB9/::FFBB/9-99EB/9/9B.9.:----./9;-;.../--;.A
@M05620:37:000000000-D9766:1:1101:14656:7587 1:N:0:72
ACCACACCTTCTACAATGAGCTGCGTGTGGCTCCCGAGGAGCACCCCGTGCTGCTGACCGAGGCCCCCCTGAACCCCAAGGCCCGCTACCTCTTCTGGTGGCCGCCTCCCTCCTTCCTGGCCTCCCGGAGCTGCGCCCTTTCTCCCTGGTTCTCTCTTCTGCCGTTTTCCGTCGTACTCTCTTCTCTGCCCTGCGTCTCCTTTGGAACTCTGCCGGTTCTAGCTCGGAAGAGCACACGTCTGAACTCCAGT
+
CCCCCCCCFFFFGGGGGGGGGGHHGGGEHGHHHGGGGGGGGHHHHGGGGGGGGHHHHHHGGGGGGGGGGGGHHHHGGGGHGHHG/><CDFFGBBBFGGBGGHHGBC?EHFGHGHHHHH1FGHHHHGGG-AAHHHGGGGGHHHHHCGHGFGFGGGGGGGGGGGGGGGGGGGGGF--.AEFFFFFFFFFFBFFFF.@FFFFFFFFFFFFFFFFFFFFFDFFF0;0BFFFAEFFFFBFFFFFFFF0FFFFF0FB
@M05620:37:000000000-D9766:1:1101:8752:7587 1:N:0:72
GAGGCTGCTTTGGAAGAGACCCCTGCGTAACTTCAGCCACTCCCGCGGAACCTGGATGAGGGTTTCTGCTTGCACAAAAAACCTGATACATCTGCTGTTGGCCGACTCCCTCCTTCCTGGCCTCCCCCCGCTGCGCCCTTTCTCACTGGCTCTCTCTTCTGCCGTTTTCCGATGGACTCTCTTCTCTGCTCTGAGTCTCCTTTGGAACTCTGCCGGATCTAGCGCGGAAGAGCACCCGTCTGACCTCCAGT
+
11A>>>>ABB3BCBB11BBBAF0B000A00BD2D21A000BBB//A/A//A/BBBB111B0/B0/122BB1BG11B0B0///?00B>2F12BF1>111BBGHFE//>CG/00/BFH0D100@1@?////->@->-<<@@<00=<<0:0/./0/=G0:::;000;.9:CFGA..../;;C00CG000C9;0;FF0//;///99;/B////;F9//;@>9@FF/9-;--9-;FAF/9-A---A-9////9-99
@M05620:37:000000000-D9766:1:1101:9669:7620 1:N:0:72
GCGGCTGCTTTGGAAGAAACTCATAGATTACTGCAACAGTTCCCCCTGGACCTGGAAAAGTTTCTTGCCTGGCTTACAGAAGCTGAAACAACTGGTCCTTCAGTATGGCATTTCCGATGAAACCCTCTTATGACACCCAATGCCACAAAAACAGCCTTTGAAATTGTCGCTAGCAAGCCAGGGACCCCCGCTCGAAAGAGCACACGTCTGCAATCCAGTCACGCCTACGTATCTCGTTTGCAGTCTACAGC
+
>1>>ADDAFFFFGGGGFFGGGFF3DF1A3DGHHH11AGB1DFFFBFGFCFHHG0BBFGFF1AHHDDGHHHGHHFFGHGFGFGGHHHHFFGHFFHB1BG121BBGH2B0FGEFF2@/>//1>110?>F0G1B12>1B?E//0BB<B10/00/?/@G<G1@G2>@F11@?/////1?FGAFGHHGEG.CCGC?CCG-:.://C;.;.;C.;90CFGF/90;0;;E?...9;-9;AFBA--;A/F//:;/;/9/
@M05620:37:000000000-D9766:1:1101:22556:7620 1:N:0:72
ACCACACCTTCTACAATGAGCTGCGTGTGGCTCCCGAGGAGCACCCCGTGCTGCTGACCGAGGCCCCCCTGAACCCCAAGGCCCGCCCCATCTGCTGGTAACCCCCTCCCTACTTCCTTGCCTCCCCGTCCTGCGCCCGTTCTCCCTGGTTCTCTCTTCTGCCGTTTTCCGTCTTACTCTCTTCTCTGCCCTGCTTCTCCTTTGGCAATCACCCGGTTCTCGCTCGGGAGCCCCCATTGCAACTCTCCAGG
+
BBBBBBBBFFFFGGGGGGGGGGHHGGGEHGHHHGFEGGGCGHHHHGGGEEGGFGGGHHHGGGCGFGEGGGGHHHHGGGGHGHHD<<//>/B2222>2<222?2/?C/<????0GHFG11>GC1FH..<...<D/AADD-;CGEFH:C0.:0;C;FG0;FBFFF-.:;AF0.;C.90;CG0;CBBFFF/F/EFFF/:B//;FFFB/////://:::-;DFFFE:.;-9-;B..;;@-.//9////;;/;BF/
@M05620:37:000000000-D9766:1:1101:8103:7638 1:N:0:72
ACCACACCTTCTACAATGAGCTGCGTGTGGCTCCCGAGGAGCACCCCGTGCTGCTGACCGAGGCCCCCCTGAACCCCAAGGCCCGCTACCTCTTCTGGTGGCCGCCTCCCTCCTTCCTGGCCTCCCGGAGCTGCGCCCTTTCTCACTGGTTCTCTCTTCTGCCGTTTTCCGTAGGACTCTCTTCTCTGACCTGAGTCTCCTTTGGAACTCTGCAGGTTCTAGATCGGAAGAGCACACGTCTGAACTCCAGT
+
AAAAA?AAFFFFFGGGFGGGFAGGEEFE4AFHHFG?2AE2EG2FHGGEAEEFAGFFHHHG>>0>FEGGGGGE3FGEGGFHCEGEFGEGGHHGFFGHHDDFDGFBDGGGHGHHGHHHHGHFGGFFGGDD?-@GHHFGGGGHHGGHHHHFFB9CFFGGFGGFFFGAADGGGFGGFDGGFGGFFFFFFFFEFFFFFFBBFBFFFFFFE/BFFFFFFFFFFFFFFFFFF.9AEDFFFFFFFFAEFFFFFBFFFF;
@M05620:37:000000000-D9766:1:1101:9080:7674 1:N:0:72
ACCACACCTTCTACAATGAGCTGCGTGTGGCTCCCGAGGAGCACCCCGTGCTGCTGACCGAGGCCCCCCTGAACCCCAAGGCCAACCGCTCCCCCTTCTGGGGGCCGCCTCCCTCCTTCCTTGCCTCCCGGAGCTGCGCCCTTTTTCCCTGGTTCTCTCTTCTGCCGTTTTCCTTAGGCCTCTCTTCTCTGCCCTGAGTCTCCTTTGGACCTCTGCCGGTTCTAGCTCGGACGAGCACACGTCTGTCCTCC
+
AAAAAAA11BCFGGGGGG1AFFHHGGE00BFFBBAA0EEECHFHHGGAEFEGEHHHHHHA>@?EGGGGGECHFHHGGGGHGHHHHGEECG???//>??1???>>/<<>>ECGGGCCGHHHH00<CG;C;CC-ACGCF?AGGGGG0;FG9CFFGGGFFGFGF0CFFF@FFFFFFFFBBB/BBFFFFFFFBFFFFFFFBFFFF9BFFFFFFFFFFFF/;9@@AFF/B/;BB;-;--;9@FFF@FFFF///;;B
@M05620:37:000000000-D9766:1:1101:25953:7696 1:N:0:72
GCGGCTGCTTTGGAAGCAACTCATAGATTCCTGCCACAGTTCCCCCTGGCCCTGGAACCGTTTCTTGCCTGGCTTCCAGAAGCTGAAACAACTGGCGAGTCAGTCCGGCCTTTCCGCTTTCGCCCTCTTGTGGCTCCCATTGCCCCATTCTCCGCCTTTGTCATTGTCACTGCCAACCCCGGGCCCCCCGCTCGCAAGCGCACACGTCTGAACTCACGTCACGAATTCGACTCTCGTATGCCGTCTTCTGC
+
1>1>A>DAFFD1AFFB11BFFG1FDDGGH3DGHHF1BABBFGHHHGEF/0BBGHEGH1/ABEHHFHHHHHHHHGF0FGH10BGFG1BGG0BFBG0B/>>>BBF>1B?E>EAFG1</?ACCD<EGC/FGGBGGACGFG/?FGH1FH/A01<1FFCGC..11<111<=<=D0DD0</<....:---:A@-;9@-9A-9-;-A==9-A-9EFE/9FF/:;-;9-B--9AEFE/--:/9AABF//B-;---/9;9
@M05620:37:000000000-D9766:1:1101:19169:7721 1:N:0:72
GAGGCTGCTTTGGAAGAAACTCATAGATTACTGCAACAGTTCCCCCTGGACCTGGAAAAGTTTCTTGCCTGGCTTACAGAAGCTGAAACAACTGGCCTGTAGGATCGGACTTTCAGCGTAAGCCCTCTAGTGGATCCCAATGCACCATACTACGCCTTTGAACATGTCAATGCAAGTCACGGACCCCCGGCTCAGAAGAGCACACGTCTGAACTCAAGTACCGCCATCGTATCTAGTTGGAAGTCACAAGC
+
ABBCCCFCFFFFGGGGFGGGGGHHHHHHHHHHHHHHHHHHHHHHHGGGHHHHHHHHGHHHGHHHHHHHHHHHHHHHHHHHHHHHHHHHHHHHHHHHH313B4B34311?E>@B4F4E/?/?G3F?CGH3B4?FG3BFGH2?FBFB2F222B@@?/<0?D22?G111?<1?<D1?G11?1<<.---.<@-<-:.0=0<:/://:C;@C?:.CF:CFBF00000.---.;.;.;.BB/B/:/;9/;///;/..
@M05620:37:000000000-D9766:1:1101:17379:7725 1:N:0:72
ACCACACCTTCTACAATGAGCTGCGTGTGGCTCCCGAGGAGCACCCCGTGCTGCTGACCGAGGCCCCCCTGAACCCCAAGGCCCGCTACCTCTTCTGGTGGCCGCCTCCCTCCTTCCTGGTCTCCCGGAGCTGCGCCCTTTCTCACTGGTTCTCTCTTCTGCCGTTTTCCGTAGGACTCTCTTCTCTGATCTGAGTCTCCTTTGGAACTCTGCCGGTTCTATCTCTGAAGAGCACACGTCTTAACTCCAGT
+
AA>AA1>AFFFF3FGB3BGGFGGHGGGGF0BGGFG00AE//B/BGGEEB/EF1AFGGHHGEE/>FFEGGGGF1BGEGGEGFHG//E/>C01FD1FGB1<<A00<<//<FF0FF<1>F1=F1FGDG0>@C@-<//-;ACCHGHB00C00;:CFFG09BBFB000-../.9090.;90///;CFFFFFFB/////9/9/:BF/BBFBB/9/9/9//--;;-:////////;//-BF-BA--9--9;99/B//;
@M05620:37:000000000-D9766:1:1101:14380:7760 1:N:0:72
GAGGCTGCTTTGGAAGAAACTCATAGATTACTGCAACAGTTCCCCCTGGACCTGGAAAAGTTTCTTGCCTGGCTTACAGAAGCTGAAACAACTGGCAAGTAAGTCAGGCATTTCCGCTTTAGCACTCTTGTGGATCCAATTGAACAATTCTCAGCATTTGTACTTGTAACTGACAAGCCAGGGACAAAAGATCGGAAGAGCACACGTCTGAACTCCAGTCACGAATTCGTATCTCGTATGCCGTCTTCTGC
+
ABAABBFAFFFFGGGGGGFGGGGHHGHHH5GHHHH4F2GDFGFHHGGFG2GHHHHHHHHGGGHHHHHHHHHHHHGHHHHGHHHHHHFHHFFHHHHG23BFGBFHHHGHHHHHHGHGGGGGHHHHHHHHHHHGGHHHHFHHHHFFHDGHHHHFGHGGGHHHHFGHHHHHHHHHGHHHHHFHGHGGGGH0CFFHHHDAFGHFHGG/CAHHFGHHHFHHHGHHGHGDGHHGGFGCFFF.CCBCFGGGGGGFGGB
@M05620:37:000000000-D9766:1:1101:16105:7797 1:N:0:72
ACCACACCTTCTACAATGAGCTGCGTGTGGCTCCCGAGGAGCACCCCGTGCTGCTGACCGAGGCCCCCCTGAACCCCAAGGCCAACCGCTACCACTTGTGGTGGGTGCCTCCCTCCTTCCTTTCCTCCCGGAGCTGCGCCCTTTCTCCCTGGTTCTCTCTTCTGCCGTTTTCCTTAGGACTCTCTTCTCTGCCCTGAGTCTCCTTTGGACCTCTGCCGGTTCTAGCTCGGACGCGCACACGTCTGCCCTCC
+
AAAAAACACFCDGGGGGGFGGGHHGFGB4EGFGFFF?EAEAGEGGFE?AEFGEHHHHGHAEECEFGGGGGGHFHHGFGGHGHFHHGFEBDC/B2BBB22??2??/???FGHHGHHGHHHHH11>FG>F.CDDDGHHHGGGGGHH;CGHHHHGGGGGGGGGGFGGGGGGGGGGG0FF0B0:CFGGFFFFFFFBFEFFFFFFFFFFFFFFEFFFFFFFFDF;DFF/;9BFFFA---;:BD-.@FFFE//.;;A
@M05620:37:000000000-D9766:1:1101:13398:7797 1:N:0:72
GAGGCTGCTTTGGAAGAAACTCATAGATTACTGCAACAGTTCCCCCTGGACCTGGAAAAGTTTCTTGCCTGGCTTACAGAAGCTGAAACAACTGGCAAGTAAGTCCGGCATTTACGCTTTAGCACTCTTGTGGATCCAATTGAACAATTCTCCGCATTTGTCCTTGTAACTGACAAGCCAGGGACAAACGATCGGAAGAGCACACGTCTGAACTCCAGTCACGAATTCGTATCTAGTATGCAGTCTTCTGC
+
CCBCCCFCFFFFGGGGGGGGGGHHHHHHHHHHHHHHHHHFHHHHHGGGHHHHHHHHHHHHGHHHHHHHHHHHHHHHHHHHHHHHHHHHHHHHHHGHHHGGH4F4F4EE@EGH444?EFGG3GHF33BFFGHHAHGHHFHH32DGG3GHHH3F3?/>E/>@G2F1@GGHHHHHF1FHHHG0<GGCGG0>.<DGHGGGGGHHHHH/.:GHHCHH/0;C/;FFFG.:9CFGE;F=FF00;0;0B90FG00;FF/
@M05620:37:000000000-D9766:1:1101:12032:7802 1:N:0:72
GAGGCTGCTTTGGAAGAAACTCATAGATTACTGCAACAGTTCCCCCTGGACCTGGAAAAGTTTCTTGCCTGGCTTACAGAAGCTGAAACAACTGGCAAGTAAGTCAGGCATTTCCGCTTTAGCACTCTTGTGGATCCAATTGAACAATTCTCAGCATTTGTACTTGTAACTGACAAGCCAGGGACAAAAGATCGGAAGAGCACCCGTCTGAACTCCAGTCACGAATTCGTATCTCTTATGCCGTCTTCTGC
+
A>AAAAFAFFFFGBFEBGGFGGAFFDGGH5GGGHG4BAGFHHGHHGGGG2FGHHHHFFGHHHHHHHHGGHHFBFGCFGB5FGBGFFBGB3FGHHEG23FGF@4FFGFCF1GHHBFEFGGGHHHHHFGEGGHCEHGFHHCHHGHHHGFFGHHGFGGFHGHFFHGGHFFHDG@FG1GFFGCGFGGGGEFCGGFGDGADFGC<CGH.<<EGGFGFHFFHG/CCGHD?FGEGEFF/90;0=;9CBF?EGF.;BF0
@M05620:37:000000000-D9766:1:1101:16115:7812 1:N:0:72
ACCACACCTTCTACAATGAGCTGCGTGTGGCTCCCGAGGAGCACCCCGTGCTGCTGACCGAGGCCCCCCTGAACCCCAAGGCCAACCGCTACCTCTTCTGGTGGCCGCCTCCCTCCTTCCTGGCCTCCCGGAGCTGCGCCCTTTCTCACTGGTTCTCTCTTCTGCCGTTTTCCGTAGGACTCTCTTCTCTGACCTGAGTCTCCTTTGGAACTCTGCAGGTTCTAGATCGGAAGAGCACACGTCTGAACTCC
+
BBABBCCBFFFFGGGGGGGGGGGHGGGEHGHHHGGGGGGGGHHHHGGGEGGGHHGHHHHGGGGGGGGGGGGHHHHGGGGHGHHHHGGGGGGCHGHHHHHHGHHGHHGGGGGHGHHGHHHHHHFHHHHHGGFGGGHHHGGGGGHHHHG0CFGGGGGGGGGGGGGGGGGGGGGGGBFGGGFFFFFFFFFFFFFFFFFF/FFFFFFFFFFFFFFFFFFFFFFAFFFFF/FFFFFFFFFFFFFFFFFFFF/FBFF
@M05620:37:000000000-D9766:1:1101:18194:7824 1:N:0:72
ACCACACCTTCTACAATGAGCTGCGTGTGGCTCCCGAGGAGCACCCCGTGCTGCTGACCGAGGCCCCCCTGAACCCCAAGGCCCGCTACCTCTTCTGGTGGCCGCCTCCCTCCTTCCTGGCCTCCCGGAGCTGCGCCCTTTCTCCCTGGTTCTCTCTTCTGCCGTTTTCCGTCGGACTCTCTTCTCTGCCCTGAGTCTCCTTTGGAACTCTGCCGGTTCTCGCTCGGAAGAGCACACGTCTGAACTCCCGT
+
DDDDDDDDFFFFGGGGGGGGGGHHGGGGHGHHHGGGGGGGGHHHHGGGGGGGHHHHHHHGGGGGGGGGGGGHHHHGGGGHGHHG/>//>BBB?2BBFGBFFHHCGGGGH/?GGHHHHH1GHHHHHGFG-<AGHHGGGGGHHHHHHHHHGGGGGGGGGGGBFGGGGGGGGGGGG--9CCFFFFFFFFFFFFFFF/;FFFFFFFFFFBFFFFFBFFDCDFFF0A9AEFF?EFFFF:FFFFFEFFBFFFFF.A9
@M05620:37:000000000-D9766:1:1101:12023:7826 1:N:0:72
TCGGCTGCTTTGGCAGAAACTCATAGATTACTGCCACAGTTCCCCCTGGACCTGGCACCGTTTCTGGCCTGGCTTACAGACGCTGCCACAACTGGCAAGTAAGTCCGGCATTTCCGCTGTCGCACTCTTGTGGATCCACTTGAACCATTCTCCGCCTTTGTCCTTGTCCCTGCCAAGCCCGGGCCCCAAGATCGGAAGAGCACACGTCTGAACTCAAGTCACGACTTCGCATCTCGTATGCCGTCTTCTGC
+
1>>1>>>>BF@1BABAABFB11B3A31DFFFG3B0BBBFBDGHHHG/BAAFBFGE0B1/A0BFGD21BFGGABA0BBGFE0>>/?/B1BBF/BBBGBCF1@EH2B1?EEEGHGHHGGG/?1FG/BGHHH1FHG1GHH11@<G11??0?GH1@1?A<E?GHH1GGHHG11><0.CGFCFG.--@-;--;.;.CFE9..C.;FFFBC@FEGGF0CFGF/BFF/B-----9---9@FBFFBF/9;9A@F9;BF/
@M05620:37:000000000-D9766:1:1101:18021:7863 1:N:0:72
ACCACACCTTCTACAATGAGCTGCGTGTGGCTCCCGAGGAGCACCCCGTGCTGCTGACCGAGGCCCCCCTGAACCCCAAGGCCAACCGCTACCTCTTCTGGTGGCCGCCTCCCTCCTTCCTGGCCTCCCGGAGCTGCGCCCTTTCTCACTGGTTCTCTCTTCTGCCGTTTTCCGTAGGACTCTCTTCTCTGACCTGAGTCTCCTTTGGAACTCTGCAGGTTCTAGATCGGAAGAGCACACGTCTGACCTCC
+
CCCCCCCBFFFFGGGGGGGGGGHHGGGGHGHHHGGGGGGGGHFHHGGGGGGGBGHHHHHGGGCFGGGGGGGHHHHGGGFHGHHHGGGGGGGGHGGHHHGHHHGDHHGGGGGHGHHGHHHHHHHHHHHHGEDCGGHHHGGGGGHHHHHFGGGGGGGGGGGGGGGGGGGGGGGGGGGGGGFFFFFFFFFFFFFFFFFFFFFFFFFFFFFFFFFFFFFFFFEAFFFFFFFFFFFFFFFFFFFFFAEFEF0BFFF
@M05620:37:000000000-D9766:1:1101:5305:7904 1:N:0:72
ACCACACCTTCTACAATGAGCTGCGTGTGGCTCCCGAGGAGCACCCCGTGCTGCTGACCGAGGCCCCCCTGAACCCCAAGGCCAACCGCTACCCCTTTTGGTGGCCGCCTCCCTTCTTGCTGGCCTCCGCGAGCTGCGCCCTTTGTCCGTGGTTCTCCCTTGTGCCAGTTTCCTTAGGCCTCTCTTCTTTGCCCTGAGTCTCCTTTGGACATCTGACGGTTCTAGTTCGGCCGGGCAGACGTATGTCTTCC
+
A1>>AA1AFFF1AAFBFF1BF1EGG0AA0AF0FFEE?EAEEFHFHGC//AAAE1AEFHCA/EEEFEEEGE/>GFGEFA/FF<FHHGAEBC//<B//?1??//?/<?<CC//<.>10<F11><1.>0C...---;;CCC?.-9/099;9.;.-;.0000;/;9;B00009///;/B///;B/999:///9:99///-9-9///;BF//;B//9/9BBBB-AFFE/////---;---;---;9E-/9/:/9/9
@M05620:37:000000000-D9766:1:1101:8912:7925 1:N:0:72
ACCACACCTTCTACAATGAGCTGCGTGTGGCTCCCGAGGAGCACCCCGTGCTGCTGACCGAGGCCCCCCTGAACCCCAAGGCCCACTGCGTCAACTGGTGGCCGGCTCCCTCCTTCCTTGCCTCCCGGCGCTGCGCCCTTTCTCTCTGGTTCTCTCTTCTGCCGTTTTCCGTCTTACTCTCTTCTCTGCCCTGCGTCTCCTTTGGAACTCTGCCGGTTCTCGCTCGGCAGAGCACACGTCTGGACTCCCGT
+
DDDDDDDDFFFFGGGGGGFGGGHHGGGFHGHHHGGGGGGGGHHHHGGGGGGGHHHHHHHGGGGGGGGGGGGHHHHGGGGHGHHG/F03B/?//<22?F2?<GFG//<??/=FEF=DHHFFGFFFEG.C-@<@@GGGGGGGGFFG0:9;90:FBFFFFGBBFG0;:ABEGBDGFA.;FFFBBFFF099F0;ABAEFFAFFFFFF0FBFFFFFB00---;AB0;.:9C-.;:.::0.9;-A:F./0;B/0.;E
@M05620:37:000000000-D9766:1:1101:16107:7961 1:N:0:72
ACCACACCTTCTACAATGAGCTGCGTGTGGCTCCCGAGGAGCACCCCGTGCTGCTGACCGAGGCCCCCCTGAACCCCAAGGCCAACCGCTACCTCTTCTGGTGGCCGCCTCCCTCCTTCCTGGCCTCCCGGAGCTGCGCCCTTTCTCACTGGTTCTCTCTTCTGCCGTTTTCCGTAGGACTCTCTTCTCTGACCTGAGTCTCCTTTGGAACTCTGCAGGTTCTAGATCGGAAGAGCACACGTCTGAACTCC
+
CDDCCDCCFFFFGGGGGGGGGGHHGEGEHGHHHGGGGFGGGHHHHGGGEGGGHHHHHHHGGGGGGGGGGGGFHHHGGGGHGHHHHGGGGCGFHBDGHHFB2FGDFGFGCGGGGFHGHHHHHFGFHHHHGGC@CGHHFCGGGGFHHFHBFGGFGFGBFGGFFFGGGGF9EFGGGGFGGGFFFFFFFFFFFFFFFFFFBFFFFFFFFFFBBBFFFFFFFFFAFFFFFFFFFFFEFFFFFFFFFFFFFFFFFFF
@M05620:37:000000000-D9766:1:1101:20852:7966 1:N:0:72
ACCACACCTTCTACAATGAGCTGCGTGTGGCTCCCGAGGAGCACCCCGTGCTGCTGACCGAGGCCCCCCTGAACCCCAAGGCCAACCGCTACCCCTTTTGGGGGACGCCCCCCTCCTTCCTTGCCTCCCCGAGCTGCGCCCTTTCTCCCTGGTTCTCTCTTCTGCCGTTTTCAGTGGGTCTCTCTTCTCTGCCCTGAGTCTCCTTTGGACCTCTGCAGGTTATTGCTCGGTGGAACACACGACTGTCCTCC
+
DDDDDDDDFFFFGGGGGGGGGGHHGGGEHGHHHGGGGGGGGHHHHGGGGGGGHHHHHHHGGGGGGGGGGGGHHHHGGGGHGHHHHGGGGGG>B0?/?222>/<AG//--->AC<<</D0CH0000<<::.-<-<E0C--CDGGBFG0<F/B900<BBFFFFFFBFF;DFFFF00<0/..<FFFFFFFFFBF<:.BF/:0<<BFB0B0/00/<:0<BF0FF00B0<:FF.-..<E0</<..--<<B0<<00<
@M05620:37:000000000-D9766:1:1101:14108:7988 1:N:0:72
ACCACACCTTCTACAATGAGCTGCGTGTGGCTCCCGAGGAGCACCCCGTGCTGCTGACCGAGGCCCCCCTGAACCCCAAGGCCAACCGCTACCTCTTCTGGTGGCCGCCTCCCTCCTTCCTGGCCTCCCGGAGCTGCGCCCTTTCTCACTGGTTCTCTCTTCTGCCGTTTTCCGTAGGACTCTCTTCTCTGACCTGAGTCTCCTTTGGAACTCTGCCGGTTCTAGATCGAAAGAGCACACGTCTGACCTCC
+
AAA1AAAAFFFFGGGFAGGFG1GFG0EE00FG1FGEEGGGGHHHHGGGEEGGHHHGHHHG?EEGG/EFGGGCC1GGGGEHA/GHHG/<CCGGEBBGDGGHHFGFFGGGGGGHGHHGHHHHHHGHHHHHGGGGGGHHHGGGGGHHHHH0CFFFFFGGGGGGGGGGGGGEBGGGGGGGGGFFFFFFFFFFFFF/FFFFFFFFFFFFFFEFFFFFFFFF/@@?FFFFF/9FEBFFFFFFFFFF@AFFFB/;FFF
@M05620:37:000000000-D9766:1:1101:18037:7994 1:N:0:72
GAGGCTGCTTTGGAAGAAACTCATAGATTACTGCAACAGTTCCCCCTGGACCTGGAAAAGTTTCTTGCCTGGCTTACAGAAGCTGAAACAACTGGCAAGTAAGTCAGGCATTTCCGCTTTAGCACTCTTGTGGATCCAATTGAACAATTCTCAGCATTTGTACTTGTAACTGACAAGCCAGGGACAAAAGATCGGAAGAGCACACGTCTGAACTCCAGTCACGAATTCGTATCTCGTATGCCGTCTTCTGC
+
A@BBAAFBFFFFGGFFFGGGGGHHHHHHHHHGHHFHGHHHHHHHHGGGGHGHHHGFBDFHGHHGHHHFGHHHHHHGGHGHHHHHHFFHHHHHHHFFHHGGHFFGBGFGHGHHHHHGGEGEFGGGFGHGHHHBFFFGFHGHHHHHHHGHHHHGB3BDGFHHHDGGHHGHHFHHHHGFHHGGFEECCFFGHHGGDGCDFDFGHGGGHFHHHGHGHHHHC;CGHHGGEEEBG:B9ACCAEAFFFGAGGGEFFB0
@M05620:37:000000000-D9766:1:1101:11958:8001 1:N:0:72
ACCACACCTTCTACAATGAGCTGCGTGTGGCTCCCGAGGAGCACCCCGTGCTGCTGACCGAGGCCCCCCTGAACCCCAAGGCCAACCGCTACCCCTTCTGGTGCCCGCCTCCCTCCTTCCTGGCCTCCCGGAGCTGCGCCCTTTCTCCCTGGTTCTCTCTTCTGCCGTTTTCCTTAGGACTCTCTTCTCTGCCCTGAGTCTCCTTTGGACATCTGACGGTTCTAGCTCGGACGCGCACACGTCTGACCTCC
+
CCCCCDDDFFFFGGGGGGGGGGHHGEGEHGHHHGGGGGGGGHHHHGGGGGGGHHHHHHHGGGGGGGGGGGGHHHHGGGGHGHHHHGGGGGG/B0???22?22?2?GGGC/CHFGFDHH10>GGHHHHH..--<CG0GCGF-:CGCCHHHG0CFFFFG0C0C<FFBFACEFEFG0FBFB0</<BFFFFFFFFFFA0B/BBBFFFFFBB:BB0<FFF00BFDEEF<:<<0.<<-=--9--<BFF.:A0</009
@M05620:37:000000000-D9766:1:1101:9820:8002 1:N:0:72
ACCACACCTTCTACAATGAGCTGCGTGTGGCTCCCGAGGAGCACCCCGTGCTGCTGACCGAGGCCCCCCTGAACCCCAAGGCCCGCAACCTCTTCTGGTGGCCGCCTCCATCCTTCCTGGCCTCCCGGCGCTGCGCCCTTTCTCGCTGGTTCTCTCTTCTGCCGTTTTCCGTCTGACTCTCTTCTCTGCCCTGCGTCTCCTTTGGAACTCTGCCGGTTCTCGCTCGGAAGAGCCCACGTCTGAACTCCCGT
+
BBBABBBBFFFFGGGGDGGGGGHHGEEEGAHHGGGGGGGGGHHHHGGGGEEGHHHHHHHGFGGGGFGGGGGFHHHGGGGHFEHG/>/<>BBB22BBB??FDA?/>DGGH0FHGHHHHHGHHCDGHF.-<-;AGGGGGGGGGFGG.;9ACF0=FFGGG0F0CFFDGDFFFFFFF.9BFFFFFFFFFFFF/BEFF.9AFFFFFFFFEFFFFF/BFBB-;;EF/E.;EFFFFDAFF.;AEFFFFFFFFFFB.A9
@M05620:37:000000000-D9766:1:1101:14860:8015 1:N:0:72
TCCACACCTTCTACAATGAGCTGCGTGTGGCTCCCGAGGAGCACCCCGTGCTGCTGACCGAGGCCCCCCTGAACCCCAAGGCCAACCGCTACCTCTTCTGGTGGCCGCCTCCCTCCTTCCTGGCCTCCCGGAGCTGCGCCCTTTCTCCCTGGTTCTCTCTTCTGCCGTTTTCCGTAGGACTCTCTTCTCTGCCCTGAGTCTCCTTTGGAACTCTGCCGGTTCTAGCTCGGAAGAGCACACGTCTGAACTCC
+
3>>ABFBBFFFFGGGGGGGGGGHHGFGECEHHHGGGGGGGGHHHHGGGGGGGGHGHHHHGGGGGGGGGGGGHGHHGGGGHGHHHHGGGGGGGH2FGHGGHHFGG0?BDGGGHGGHGHHHHHFBGHHHHGGGGGGHGHGGGGGHHHHHBFGGGGFGFGGGFGGGGGGGCAGGGG.CF?DFFFFFFFFFFFFF/;EFFFFFFFFFFFFFEF/BFFFFF9BD@DFFBF/BFFFDEF.AFFFFFCFFFF//;BFF
@M05620:37:000000000-D9766:1:1101:19059:8031 1:N:0:72
GAGGCTGCTTTGGAAGAAACTCATAGATTACTGCAACAGTTCCCCCTGGACCTGGAAACGTTTCTTGCCTGGCTTACAGAAGCTGAAACAACTGGCAAGTAAGTCAGGCATTTCCGCTTTAGCACTCTTGTGGATCCAATTGAACAATTCTCAGCATTTGTACTTGTAACTGACAAGCCAGGGACAAAAGATCGGAAGAGCACACGTCTGAACTCCAGTCACGAATTCGTATCTCGTATGCCGTCTTCTGC
+
CCCCCCFCFFFFGGGGGGGGGGHHHFHHHHHGHH4FFGGDFGHHHGEF22BFHHFHHD3BBGHGDGGFHHHHHHHBGHHFGHHHGBFGHBFHHHHH23BBGFGHHHGHHHHHHHHGGGGGHHHHHHHHHHHHGHHHH3GHHHB3F3FGHHHHBHH3GHHHHGHHHHHHHHHHHHHHHHGGHHGGGGHHCGGHHHGGGGHGHHHHHGHHHGHHHHHHHHHHHHGGGHGGGGGFAFFFFGGFGGGGGGGGGGE
@M05620:37:000000000-D9766:1:1101:3832:8040 1:N:0:72
ACCACACCTTCTACAATGAGCTGCGTGTGGCTCCCGAGGAGCACCCCGTGCTGCTGACCGAGGCCCCCCTGAACCCCAAGGCCCGCTGCGTACTCTGGGGGCCGCCTCCCTCCTTCCTTGCCTCCCGGCGCTGCGCCCTTTCTCGCTGGTTCTCTCTTCTGCCGTTTTCCGTCGGACTCTCTTCTCTGCCCTGCGCCTACTTTGGAACTCTGCCGGTTCTCGCTCGGCAGGGCCCACGTCTGCACTACAGT
+
CBACCABAFFFFGGGGGGGGGGHHGGGEGGGHHGGGGGG?GHHHHGGGGGGGFGHHHHHGGGFGGGGGGGGFHHHGGGGHGHHG/E//?/?///>???<>/<@D-->>GFHH./=DG0=0CF00C.C-;CDGCGGGGGGGGGGG.;ECA/;FFB09BFFBFFFCFFFFFF.;F=BAF=B9::BFFFF0:9AFF?9-99.9F090/BFFFFF0BB--;AEB09.;A9A.;=--..999@A.BE00FF090:0
@M05620:37:000000000-D9766:1:1101:20720:8056 1:N:0:72
GAGGCTGCTTTGGAAGAAACTCATAGATTACTGCAACAGTTCCCCCTGGACCTGGAAAAGTTTCTTGCCTGGCTTACAGAAGCTGAAACAACTGCCACGTAAGTCAGGCATTTCCGCTTTAGCACTCTTCCTGATCCAATTGAACAATTCTAAGCATCTGTACTTGTAACTGAAAAGCAAGGGACAAAAGATCGGAAGAGAACACGGCTGAACTCCATTCACGAATTCGAACATCTTTAGCCGTCTCCTGC
+
AAAAAAFAFFFFGGGG1F1FGG1GHFGHHHHHHHHFFGHFGHHHHGGGHHHHHHHHHHHHGHHHHHHHHHHHHHHHHHHGHHHHHHFHHFFHHH1FB1>/B002BFF00?1BEGH//E//>F1B1101B111111F1BB>1BG1110B11>2B20BD1BG22@@211@F>2@11@1?0100/?/<?F00>.>1......</<///.---;C0G:GCB0:0;C.;.;.090..-;0000000/;C-./00/9
@M05620:37:000000000-D9766:1:1101:6816:8085 1:N:0:72
ACCACACCTTCTACAATGAGCTGCGGGTGGCTCCCGAGGAGCACCCCGTGCTGCTGACCGAGGCCCCCCTGAACCCCAAGGCCAACAGCTACCGCTTCTGGGGGCCGCCTCCCTCCTTCCTGTCCTCACGGCGCTGCGCCCTTTTTCCCTGGTGCTATCTTGTGCCGGTTTCCTTGGGACTCTCGTCTGTGCCCTGCGTCTTCTTTGGACCGCTGCCGGTTCTAGCTCGGACGAGCACACGTCTGTTGTCC
+
AABAAAAAFFFFDEGFFG5FGBGBE2AAEEHHFFGFGGEAGHHHHGGGGFGFHHHCHHHG/EEEF1>EGGGBGCFGGG/??/?FGG/BGCDF?/<//<?G10//<<-->A<.EG/<G0GH0F0/:000;:A-9---.9-;B-;000:99;BFB./9/;9BB/;/9/---..;/9B/;..9.//B.;DA.//;//;..;.-;./9;9B//9.9--;.9-9-9.;//;//.-.----99..99.99.;9/;/9
@M05620:37:000000000-D9766:1:1101:8879:8112 1:N:0:72
ACCACACCTTCTACAATGAGCTGCGTGTGGCTCCCGAGGAGCACCCCGTGCTGCTGACCGAGGCCCCCCTGAACCCCAAGGCCCGCTCCCTCTGCTGGTGGCCGCCTCCCTCCTTCCTTGCCTCCCGGCGCTGCGCCCTTTCTCACTGGTTCTCTCTTCTGCCGTTTTCCGTCTTACTCTCTTCTCTGCCCTGCGTCTCCTTTGGAACTCTGCCGGTTCTCGTTCGGCAGAGCCCACGTCTGCACTCCCGT
+
BBBABBABFFFFGGGFGGGFGGHHGGGEHGCGFGGGGGGGGGHHHGGG1EFGHHHHHHHGGFGGGGGGGGGEHHHGGGGHGHHG<E//?/22B222B2?<CFHG/<?/???GGH1FHH=>GGDGHGGG<ADFGGGGGGGGGGGG0;B;FGGGGFGGGG;0CF=AADFGGFDFF?.9FFFF;BFFFFFF;BEFFFFFFFFFFFF/BFFFFFFBFF->9;ABFE.;.9B-9=.9B.9;A;EEFFBFFF/;;AA
@M05620:37:000000000-D9766:1:1101:16063:8125 1:N:0:72
ACCACACCTTCTACAATGAGCTGCGTGTGGCTCCCGAGGAGCACCCCGTGCTGCTGACCGAGGCCCCCCTGAACCCCAAGGCCAACCGCTACCTCTTCTGGTGGCCGCCTCCCTCCTTCCTGGCCTCCCGGAGCTGCGCCCTTTCTCACTGGTTCTCTCTTCTGCCGTTTTCCGTAGGACTCTCTTCTCTGACCTGAGTCTCCTTTGGAACTCTGCAGGTTCTAGATCGGAAGAGCACACGTCTGAACTCC
+
ABABBABAFFFFGGGGGGGGGGHFGGGGHGGHHFGGECGGDGEGHGGEEEFFEHHEHHHGEECEGGGGGGGHHHHGGGGHEHHHHGGGGGGGHHHHEGHHHHHDHHCGGEEHGHHGHHHHHHGHHGHHGG-@FGHHHGGGFGGHHHHGGGGFFGGGGGGGGGGFFGDA?FGGGFFFGAFFFFFFFFFFFFFFFFFFFFFFFFFFFFFEFFFFFFFFFFF.9FFF/BFFFFFFFFFFFFFFFFEF9BBFFFF
@M05620:37:000000000-D9766:1:1101:17269:8127 1:N:0:72
ACCACACCTTCTACAATGAGCTGCGTGTGGCTCCCGAGGAGCACCCCGTGCTGCTGACCGAGGCCCCCCTGAACCCCAAGGCCCGCTACCTCTTCTGGTGGCCGCCTCCCTCCTTCCTGGCCTCCCGGAGCTGCGCCCTTTCTCACTGGTTCTCTCTTCTGCCGTTTTCCGTAGGACTCTCTTCTCTGACCTGAGTCTCCTTTGGAACTCTGCAGGTTCTAGATCGGAAGAGCACACGTCTGAACTCCAGT
+
ABAABBBBFFFFGGGGFGGGGGHHGGG2AEGHHGGEGGGGGHHGHGFEEEGGGGHGHHGGGGCGGGGGGEFGHHHGGGGHGHHG/EEBDHGHH2BGG2FFDHHGGGGGHGHHGHHHHHHHHHHHHGGGGGGHHHGGGGGHHHHH0CGHGGGGGGGFGGGGGGGGDGGGGGGF.EGGGFFFFFFFFFFFFFFFFFFFFFFFFFFFFFFFFFFFFFFFABBFFFBFFFFDEFFFFFFFFFFEFFFFFFFFFF:
@M05620:37:000000000-D9766:1:1101:23154:8141 1:N:0:72
GAGGCTGCTTTGGAAGAAACTCATAGATTACTGCAACAGTTCCCCCTGGACCTGGAAACGTTTCTTGCCTGGCTTACAGAAGCTGAAACAACTGGCCTGTAAGTTCGGACTTTCAGCTTTAGCCCTCTTGTGGATCCCATTGCACCATTCTACGCCTTTGAACTTGTCCCTGCAAGTCCCGGACCCCCCGCTCGGAAGCGCTCACGTCTGAACTCAAGACCCGACATCGTTTGTAGTTTGAAGTCTTATGC
+
A1AAAAFAFFFFGBGGGFGFGGCGCGBGHCGHHH11FAGDFHHHHGGGE0GHHHH0F10BBGHHHGHHHHHHHGH1FHHHBGHHHBBDGGCFHHGHH1?BB2B222/>/E/1BB2FH1B11BBGHCHHBG11E111BG11BFF11B0112B2FC@?0CGH21G11@FF111?/0?1<?1?>---<.<@-=@A:-;.9..;-.;99C9AFA0CFGBFFB0//;9---9;-:-9-;//;/9////;///;/;;
@M05620:37:000000000-D9766:1:1101:25476:8152 1:N:0:72
ACCACACCTTCTACAATGAGCTGCGTGTGGCTCCCGAGGAGCACCCCGTGCTGCTGACCGAGGCCCCCCTGAACCCCAAGGCCAACCGCTACCACTTCTGGTGGCCGCCTCCCTCCTTCCTGGCCTCCCGGAGCTGCGCCCTTTCTCCCTGGTTCTCTCTTCTGCCGTTTTCCGTAGGACTCTCTTCTCTGACCTGAGTCTCCTTTGGAACTCTGCCGGTTCTAGCTCGGACGAGCACACGTCTGACCTCC
+
BBBABBBBFFFFGFGGFGFGGFHHG2AA4EHGAFGEDEGFFHHHHGGGEEGGHHGFHHFFCGFGGDGGGGGBGFHGGGGHCEHHHGEED/</22BBB2FFG22??<>@FGGHFFHGHDGHF10FGHHGGGGGGGHHHG@DGGHGHHB0FBFGCBBBFF9FB;CBBFBAAB.B9?FFFD/BFFFFFFFFBBB/9BFFBFFFFFFFFFFFF/BBFFFF/BFFFFFBF/B9AD.-9-@DFFFFCAEFF9/9;BF
@M05620:37:000000000-D9766:1:1101:22662:8165 1:N:0:72
ACCACACCTTCTACAATGAGCTGCGTGTGGCTCCCGAGGAGCACCCCGTGCTGCTGACCGAGGCCCCCCTGAACCCCAAGGCCCGCTACCTCTTCTGGTGGCCGCCTCCCTCCTTCCTGGCCTCCCGGAGCTGCGCCCTTTCTCCCTGGTTCTCTCTTCTGCCGTTTTCCGTCGGACTCTCTTCTCTGCCCTGAGTCTCCTTTGGAACTCTGCAGGTTCTAGCTCGGAAGAGCACACGTCTGAACTCCAGT
+
CCBCCCCCFFFFGGGGGGGGGGHHGGGEHGHHHGGGGGGGGHHHHGGGGGGGHHHHHHHGGGGGGGGGGGGHHHHGGGGHGHHG/>/BCGFGFBFGGGBFGHHGDG?DHGHHGHHHHHBGHHHHHGGG-DDHHHGGGGGHHHHHBGHFGFGGGGGGGGGGGFGGGGGGGGGG.BCFFFFFFFFFFFFF0BEFF/BBFFFFFFFFFFFFFFFFF0BFAFFFBF09BDF9EFAFFFFFFFFFFF0BFFFF0B:
@M05620:37:000000000-D9766:1:1101:19402:8177 1:N:0:72
ACCACACCTTCTACAATGAGCTGCGTGTGGCTCCCGAGGAGCACCCCGTGCTGCTGACCGAGGCCCCCCTGAACCCCAAGGCCAACCGCTACCTCTTCTGGTGGCCGCCTCCCTCCTTCCTGGCCTCCCGGAGCTGCGCCCTTTCTCCCTGGTTCTCTCTTCTGCCGTTTTCCGTAGGACTCTCTTCTCTGACCTGAGTCTCCTTTGGAACTCTGCCGGTTCTAGCTCGGAAGAGCACACGTCTGACCTCC
+
CCCCCCCCFFFFGGGGGGGGGGHHGEGECFHHHGGGGGGGFHHHHGGGFGGGHHGHHHHGGGGGGGGGGGGHGHHGGGGHGHHHHGGGCGGGHBBFGBFGH??E=?>CGGGHGHHGHHHHHGHHHHHHGGGGGGHHHGGGGGHHHHHFGGGGGGGGGGGGGGGGGGGGGGGGG?GG?F9BFFFFFFFFFHF0BFFFFFFFFFFFFHFFF0BFFFFFFFFDFFFBF:FFFFFA?;FFFFFFFFFFF:0BBFF
@M05620:37:000000000-D9766:1:1101:13227:8200 1:N:0:72
ACCACACCTTCTACAATGAGCTGCGTGTGGCTCCCGAGGAGCACCCCGTGCTGCTGACCGAGGCCCCCCTGAACCCCAAGGCCAGCTACCTCTTCTGGTGGCCGCCTCCCTCCTTCCTGGCCTCCCGGAGCTGCGCCCTTTCTCACTGGTTCTCTCTTCTGCCGTTTTCCGTAGGACTCTCTTCTCTGACCTGAGTCTCCTTTAGAACTCTGCAGGTTCTAGATCGGAAGAGCACACGTCTGAACTCCAGT
+
BBBBBBBBFFFFGGGGGGGFGGHHGFGEHGHHHGGGGGG?EHHHHGGGAEGGFFGHHHHGGGGGGGGGGGGHHHHGGGGHGHH//??3B2B?32?2BB22/FG?B@/BGF0FDGGFHHGCHA10<F.@@-<.CGGGG--:GCFF000;/0<CGCGF0:CCFG9B../:FB?FGGDFGGF09FFB00;;/FB/.BBFBB/B/;FBFFFFFFFB/9:..;9BFF/9BEFFE.FFE9..9;.;B99/99;BBB9
@M05620:37:000000000-D9766:1:1101:27415:8212 1:N:0:72
GAGGCTGCTTTGGAAGAAACTCATAGATTACTGCAACAGTTCCCCCTGGACCTGGAAAAGTTTCTTGCCTGGCTTACAGAAGCTGAAACACCTGGCAAGTAAGTCAGGCATTTCCGCTTTAGCACTCTTGTGGATCCAATTGAACAATTCTCAGCATTTGTACTTGTAACTGACAAGCCAGGGACAAAAGATCGGAAGAGCACACGTCTGAACTCCAGTCACGAATTCGTATCTCGTATGCCGTCTTCTGC
+
AAAABAF3CFFFGGGGGG4FGGHHHHHHGGHHHBFHFHGFHHHHHGGEEGGHHHHBGHHHHHGHHHHHHHHHHHHHHHHHGHHHHHHHHH1EGH1B?BFGHGGHFG3FFHHHHF4?EEEGHHDGGCG3GFG3EGFHHHHHHGHG?GGHGHHHFFHGF2GGHFGHHHFHGHHHHHGFHEFC0F/FEF?0FGFHHFD?AEGGFCGHH-CGHGHHHG;0;:<CGEDFAGHEE/;9.0C.:.CFGB?D@CGFGF0
@M05620:37:000000000-D9766:1:1101:4345:8220 1:N:0:72
ACCACACCTTCTACAATGAGCTGCGTGTGGCTCCCGAGGAGCACCCCGTGCTGCTGACCGAGGCCCCCCTGAACCCCAAGGCCCCCCACGTCCCCTGGCCGCCGTTTCCCTCCTTCCTTCCCTCCCGGCGCTGCGCCCTTTCTCTCTGGTTCTCTCTTCTGCTGTTTTCCGTCTCACTCTTTTCTCTGTCCTGCGTCTCCTTTGGAACTCTGCCGGTTCTCGTTCGGCAGCGCTCACGTCTGCACTCTCGT
+
BBBBBAA>FFFFGGGGGGE5GDGHGFGBGGHHGFFG?FG?GHFHHGGGGEGGHGHHHHHEGGGGGGGGGGGHHHHGGGGHGHHG/E//?//////2??00/>/A-.>111>>E01<GH=0</<<<EGG-:-@?EDGGB-9BBBF09900CFGBB0C0C00;F9;9;99F/9FFF.;FF9F/;9B/;/;9;/;/FBF-DBF9FFFF/BFFFF//99=-;A99999:DFF--.9-..;9.99.99BFF/9/9;
@M05620:37:000000000-D9766:1:1101:14949:8242 1:N:0:72
GCTGCCGCTTTTCAATCAACTCCTCGATTCCTGCCCCCGTTCCCCCTGTCCCTGTAACCGTTTCTTGCCTGGCTTCCAGCAGCTCCAACCACTCGCCCGTAAGTCAGGCATTTCCGCTTTCGCACTCTTGTGGATCCCATTGCCCCATTCTCCGCCTTTGTCCTTGTCACTGCCAAGCCCGGGACACCCGCTCGGAAGAGCACACGTCTGAACTCCCGTCACGACTTCGTATCTCGTATGCCGTCTTCTGC
+
>>1A>11>>A>B3BBBG1BG3FBB0B0FFFGHHHHHG0A/BBFGHG/BB1FBB1ABFGHGGGHG2D1BFGHGGGBBGHH00BFB1BFCF/?F@0?E@/>>EEGHG2BGH/FGHHHGGGGG1/C<CGHHHHHHG1FHHHHHHH1<FFAGHHHH1EG.EGHHHDGHHHH0GHHH0CGHHGG.ACG-C...9=-;AA@EGGGGGGGFF@FFFF/BFFFF?AAB-BFB-;BFF;FBFFF?A-BFFF@B@FFFFFB
@M05620:37:000000000-D9766:1:1101:14960:8256 1:N:0:72
GAGGCTGCTTTGGAAGAAACTCATAGATTACTGCAACAGTTCCCCCTGGACCTGGAAAAGTTTCTTGCCTGGCTTACAGAAGCTGAAACAACTGGCAAGTAAGTCAGGCATTTCCGCTTTAGCACTCTTGTGGATCCAATTGAACAATTCTCAGCATTTGTACTTGTAACTGACAAGCCAGGGACAAAAGATCGGAAGAGCACACGTCTGAACTCCAGTCACGAATTCGTATCTCGTATGCCGTCTTCTGC
+
BABCABFCFFFFGGGGGGGGGGHHHHHHHHHGHHGHGHHGHGHHHGGGHFHHHHHGGFFHFGHHHHGGGHHHHHHFGHHHHHHHHFGHHHGHHHEGFHGGFBBFGHDGHGHGHFHGGGGGGHHDDBGGHFHFDFFGHGHHHGHHHHHHGHHFFDCFFGHHHGHHHHHHHGHHHFGHHE?F=FACFAFFHHA>FGD.FEFCHGG/G<CEHGGGHFHHG;=CGGAEGGEFECF;CFB9EAFBFGGGGGGFGF0
@M05620:37:000000000-D9766:1:1101:25163:8260 1:N:0:72
ACCACACCTTCTACAATGAGCTGCGTGTGGCTCCCGAGGAGCACCCCGTGCTGCTGACCGAGGCCCCCCTGAACCCCAAGGCCAACCGCTACCTCTTCTGGTGGCCGCCTCCCTCCTTCCTGGCCTCCCGGAGCTGCGCCCTTTCTCCCTGGTTCTCTCTTCTGCCGTTTTCCGTAGGACTCTCTTCTCTGACCTGAGTCTCCTTTGGAACTCTGCCGGTTCTAGCTCGGAAGAGCACACGTCTGACCTCC
+
BABBB@ABFFFFGGGGFFGGFFGHEEGFD?GGHFF2EEF?EHHHHGGGEGFGHFHFHHHGGGEGGGGGGGGHHHHGGGGHGHHHHGGGGCFCG2BFG2?GH??D??BFGGGHGHHGHHHHHHHHHHHHGGGGGGHHHGGGGGHGHGH0CGGGGGGGGGGGGGGGGGGEGFGGGGFGDDBFFFFFFFFFFFFFFFFFFFFFFFFFFFFFFFFFFFFF:BF@FFFFF/BFFFD.A.FFFFFEFAEFFB;FFFF
@M05620:37:000000000-D9766:1:1101:24639:8274 1:N:0:72
ACCACACCTTCTACAATGAGCTGCGTGTGGCTCCCGAGGAGCACCCCGTGCTGCTGACCGAGGCCCCCCTGAACCCCAAGGCCCCCCCCCTCCCCTGGCGGCCGCTTACCTCCTTCCTTGCCTCCCGGCGCTGCGCCCTTTCTCCCTGGTTCTCTCTTCTGCCGTTTTCCGTCTGACTCTCTTCTCTGCCCTGCGTCTCCTTTGGAACTCTGCCGGTTCTCGCTAGGCAGCGCTCACGTCTGCACTCCCGT
+
ACCBCCBCFFFFGGGGGGGGGGHHGFGGHGGGHGGGGGGGGGHGHGGG?FGGHGHHHHHGGGGGGGGGGGGHFHHGGGGHGHHG/>/<>><</?/0<>0--<A@--..<::CGB0;GH00CB0;.CAD-;-?AFFFFFFFFFFF/BB/EFFFBFFF/BF/;F/@.9/:B:.FF..;BF/BBFBB/B/9/;.FAEFFAFBF/:FBF/BFFFF/;/9;-;9:/..;.;F//:.-9.9:F?99/;/:9B/;..;
@M05620:37:000000000-D9766:1:1101:27554:8281 1:N:0:72
ACCACACCTTCTACAATGAGCTGCGTGTGGCTCCCGAGGAGCACCCCGTGCTGCTGACCGAGGCCCCCCTGAACCCCAAGGCCCGCTACCTCTTCTGGTGGCCGCCTCCCTCCTTCCTGGCCTCCCGGAGCTGCGCCCTTTCTCCCTGGTTCTCTCTTCTGCCGTTTTCCGTCGGACTCTCTTCTCTGCCCTGAGTCTCCTTTGGAACTCTGCAGGTTCTAGCTCGGAAGAGCACACGTCTGAACTCCAGT
+
AAAABBCAFFFFGGGGGGGFGGHHGGGGHGFGGFGAEFF2EGAGHGGFEFEFFHHGGHHGEE>EGEGGGGGHFEHGGGGG/GGF>>/BFGFGGGGFH2BFDHFCF<CE<<0GGHHHHHHGAHHHHGG@-ACGGC@FGGFHHHHH0GHHGG0FGGGGGGBBF0;CCABEG0AF.;@DADFFFBFFFFFF/:A/F//;9BFFFFFFBFFFFFFFF/F9AFBFEF/:B.;.ADFFFF?FFCFAF./BFFFBBB/
@M05620:37:000000000-D9766:1:1101:26632:8304 1:N:0:72
ACCACACCTTCTACAATGAGCTGCGTGTGGCTCCCGAGGAGCACCCCGTGCTGCTGACCGAGGCCCCCCTGAACCCCAAGGCCAACCGCTACCCCTTCTGGTGGCCGCCTCCCTCCTTCCTTGCCTCCCGGAGCTGCGCCCTTTCTCCCTGGTTCTCTCTTCTGCCGTTTTCCGTAGGCCTCTCTTCTCTGCCCTGAGTCTCCTTTGGACCTCTGCCGGTTCTAGCTCGGACGAGCACACGTCTGACCTCC
+
AAA1AAA?CFFFG3GA3GBDGBGFG00000BF1AFA0EEE?HHFHGGGAEFEFHECGHFECE?EG?EGGEF>GEGGGE/F/<FHHG//BB<>B<<??0??F1?E00/>@E?EFHFAGHFHD1=1<F><<A-CCCFHGG?ACCFC:G0;/9CEC0;;0F9FBBFFB0@;9C.=C.CF-:9FFFFFBFB/FFF//9BAFFFBB;BFFFFFF/BBFFB99@?@FFFB;/;FF-----;@@F--@9EFF//;BBA
@M05620:37:000000000-D9766:1:1101:6907:8323 1:N:0:72
ACCACACCTTCTACAATGAGCTGCGTGTGGCTCCCGAGGAGCACCCCGTGCTGCTGACCGAGGCCCCCCTGAACCCCAAGGCCAACCGCGACAACATCTGGTGGCCGCCTCCCTCCTTCCTGGCCTCCCGGAGCTGCGCCCTTTCTCACTGGTTCTCTCTTCTGCCGTTTTCCGTAGGACTCTCTTCTCTGACCTTAGTCTCCTTTGGAACTCTGCAGGTTCTAGATCGGAAGAGCACACGTCTGAACTCC
+
BBCCCCCCFFFFGGGGGGGGGGHHGFGFHGHHHGGGGGGGGHHHHGGGGGGGHHHHHHHGGGGGGGGGGGGHHHHGGGGHGHHHHGGGGCG/<///?2>211??C=>/<.<>F<FGHFHHHFF.CHFCECDG--:00:AG--/=00;BF00/;0;099C0;9009C-.;FFF09:;.D0BFFFFFB0BFFFBF/F0000;0;;B0F09B9BF090;0B.9000;F0;B.....9A;FFEF-.;:E00:;:9
@M05620:37:000000000-D9766:1:1101:18720:8328 1:N:0:72
ACCACACCTTCTACAATGAGCTGCGTGTGGCTCCCGAGGAGCACCCCGTGCTGCTGACCGAGGCCCCCCTGAACCCCAAGGCCCCCTACCTCTTCTGGTGGCCGCCTCCCTCCTTCCTGGCCTCCCGGAGCTGCGCCCTTTCTCACTGGTTCTCTCTTCTGCCGTTTTCCGTCGGACTCTCTTCTCTGCCCTGAGTCTCCTTTGGAACTCTGCAGGTTCTAGCTCGGAAGAGCACACGTCTGAACTCCAGT
+
>>1>A?1AFFB@3FG13BBG1FA1ABEEG0BGHG00AAE/EGHHHG/E//B/D1ABGCGGGGC?FE/EEGGHHHHCEGGEGEHG///?FGHHHFHHHGBGGHHC/<?CHGGHGHHHHHBGHHGHHGGCCGGHGH-C:CGHHHHHC0CG/0CGHGE09FFGGGG@AEFGGGGG.@?A@@FFFFFFFFFF/BEFFFFFFFFFFFFFFFFFFFFFFBFFAFFF/F9BF-@-ABFFFFFFF?AEFFFFFFBF/F9
@M05620:37:000000000-D9766:1:1101:24976:8332 1:N:0:72
GAGGCTGCTTTGGAAGAAACTCATAGATTACTGCAACAGTTCCCCCGGGACCTGGAAAAGTTTCTTGCCTGGCTTACAGAAGCTGAAACCACTGGCAAGTAATGCAGGCAGTTCGGCATTAGTACTCGTGGACACCCAATTGAACAATGCGCAGCATCCGCACTTGCAACTGACAAGCGAGGTACAAAAGATGGGATGATGACACTCCAGAACTCCACTCATCAGCTTGTATCCCTGATGCTGACTTCTGC
+
BABBBAFBFFFFGGGGGFGGGGBGGGHHHFGFHHF4GCFDFGFHHG2EEGGGHHGHHFEGFGHHGGGHHHHHHHC3FHHFHHHGFHDGG1BFH321?@1B@B44B430?F/B4B/EE//3?44BFHH/B/<?220?EFC2@222FGH22?/C/AC0110..->C1F0<G0C/</00...<--.0;C00.:.00/.//./0000000/;//0//;;FG/;/;00;00009F/;/////./9B/:/;//////
@M05620:37:000000000-D9766:1:1101:6901:8344 1:N:0:72
ACCACACCTTCTACAATGAGCTGCGTGTGGCTCCCGAGGAGCACCCCGTGCTGCTGACCGAGGCCCCCCTGAACCCCAAGGCCAACCGCTACCTCTTCTGGTGGCCGCCTCCCTCCTTCCTTGCCTCCCGGCGCTGCGCCCTTTCTCCCTGGTTCTCTCTTCTGCCGTTTTCCGTAGGCCTCTCTTCTCTGCCCTGAGTCTCCTTTGGACCTCTGCAGGTTCTAGCTCGGAAGAGCACACGTCTGAACTCC
+
AAA1>>AACFFFGFG1BF1BFABCFAAAA0AG1BFE?EEAAFFHHGGFEEEFHHHGFGHA/>EGGAEGGGGEHEGEGGGG/<FGHEE/<<>>0B<DBF?1????CGCCCCCFF?GGHHHHH11<FGHHGGC-@CG-;-;EAAFGFGGGGBFCFFGBFGGGFFG0FF-;AFFFF-;:-A/;FFFFFFFFFFFFFFFF:-BFFFFFFFF//9FFFF/B/BF99;FFF/BFB@----9BFFFF@FEF?//9BFB
@M05620:37:000000000-D9766:1:1101:8117:8344 1:N:0:72
GCGGCTGCTTTGGAAGAAACTCATAGATTACTGCAACAGTTCCCCCTGGACCTGGAAAAGTTTCTTGCCTGGCTTACAGAAGCTTCCTACACGTGGCCGTCAGTAAGGAATTTCCGCTTGAAGACTCTTGTGGATCCCATTACCCCATTCTCCGCCTTCGACCTAGTCACTGACAAGCCCGGGACCACTGCTCGGAAGCGAACACGTCTACACTCAGCACCCGAATTCGTAACTCGCAAGCCATCTACAAC
+
>11AA>A>FFBDGFF1BBBFDGGHHFGGHHFHFG1BBBFDDGHHHGAF/0BBFGAHH10BBGHHFGHGHHHHHFF1BGHDGGH1@BGB2FFB>B//>B>/>?EG2@FG1F112F2>EF//011>BGG111BFGD<<00B1121BB/?01222@////?1/////1?FHH11111<10>.><----;.C/000:.:;CCA9.;-9/..;/.00;CG/0/0..9@-9-;/;FF-B//;-;-9AE-/9//;///
@M05620:37:000000000-D9766:1:1101:19528:8347 1:N:0:72
GAGGCTGCTTTGGAAGAAACTCATAGATTACTGCAACAGTTCCCCCTGGACCTGGAAAAGTTTCTTGCCTGGCTTACAGAAGCTGAAACAACTGGCAAGTCAGTCCGGCCTTTCCGCTTTCTCCCTATTGTGGCTCAACTTACCAACTTCTCCGACTATGTAATTGTAACTGACAAGCCCAGGCCCCCCGCTCGGAAGAGCACACGTCTGCACTACAATCCCGAATTCGTCTCTCGTATTCCGTCTACTGC
+
AAA3AACBFFFFGBGFAFGEFFGFGHFHHDGHFHHFHHHFGHHHHGAGGEHHCBG2FFHHFGGHEDDGHHHHHFGGHHHGGAGFFG@EGCFFBFFEGC?3343FG@EEEEGH33BAEEFF34B3BBDG4?FGA/BGFF0B?1BBD1/0BFGFFD/BC/1?@DGHHHD111@1<11<0<F..>..<.<@-;--;AC.9A.;F/CFFBFGGE0;900;;0;;/CE.-A.BE9.99//:;.B/99BBF?.;;//
@M05620:37:000000000-D9766:1:1101:20550:8353 1:N:0:72
ACCACACCTTCTACAATGAGCTGCGTGTGGCTCCCGAGGAGCACCCCGTGCTGCTGACCGAGGCCCCCCTGAACCCCAAGGCCCCCCCCGTCCCCTGGCGGCCGTCTCCCTCCTTCCTCGCCTCCCGGCGCTGCGCCCTTTCTCCCTGGTTCTCTCTTCTGCCGTTTTCCGTCCTACTCTCTTCTCTGCCCTGCGTCTCCTTTGGAACTCTGCCGGTTCTCGCTCGGCAGCGCACACGTCTGCACTCCCGT
+
CBCCCCCCFFFFGGGGGGGGGGHHGGGEHGHHHGGGGGFGGHHHHGGGGGGGHHHHHHHGGGGGGGGGGGGHHHHGGGGHGHHG/>//>/?//??=?G0<-ACG--;:0/;CGCGHGG0.:=EDEAEG-AB9:A=D.C>FFFFF0FB0AB9FFFFFFFFFBB:9AA9ABB.::..0::0B:9FFFFFFFEE09.:A9DFFFFFFFBB9BBB00B-@DFE009..AB@.-:.-:--;A=FEFF0;BF/:;.:
@M05620:37:000000000-D9766:1:1101:20561:8367 1:N:0:72
ACCACACCTTCTACAATGAGCTGCGTGTGGCTCCCGAGGAGCACCCCGTGCTGCTGACCGAGGCCCCCCTGAACCCCAAGGCCCGCTACCTCTTCTGGTGGCCGCCTCCCTCCTTCCTGGCCTCCCGGAGCTGCGCCCTTTCTCACTGGTTCTCTCTTCTGCCGTTTTCCGTAGGACTCTCTTCTCTGACCTGAGTCTCCTTTGGAACTCTGCAGGTTCTAGATCGGAAGAGCACACGTCTGAACTCCAGT
+
CCCCCBCCFFFFGGGGGGGGGGHHGGGGHGHHHGGGGGGGGHHHHGGGGGGGHHHHHHHGGGGGGGGGGGGHHHHGGGGHGHHGEGGGGHHHHHHHHGFGGHHGGGDGHGHHGHHHHHHHHHHHHGGGGGGHHHGGGGGHHHHH0CHHGGGGGGGGGGGGGGGGGGGGGGGGFGGGGGGFFFFFFFFFEFFFFFFFFFFFFFFFFFFFFFFFFFFFFFFFFF0BFFFFFFFFFFFFFFFEFFFFFFFFFF;
@M05620:37:000000000-D9766:1:1101:6833:8386 1:N:0:72
ACCACACCTTCTACAATGAGCTGCGTGTGGCTCCCGAGGAGCACCCCGTGCTGCTGACCGAGGCCCCCCTGAACCCCAAGGCCAACCGCTACCTCTTCTGGTGGCCGCCTCCCTCCTTCCTGGCCTCCCGGAGCTGCGCCCTTTCTCACTGGTTCTCTCTTCTGCCGTTTTCCGTAGGACTCTCTTCTCTGACCTGAGTCTCCTTTGGAACTCTGCAGGTTCTAGATCGGAAGAGCACACGTCTGAACTCC
+
BBB@BBBBFFFFGGGGGGGCGEHHGGGGGGGHGGGGGGGGGHEHHGGGEGGGHHHHHHHGGGGEGGGGGGGHHHHGGGGHGHHHHGGGGGGGHHHHHHHHHHHFHHCDGGGHGHHGHHHHHHHHHHHHGFCGGGHHHGGGGGHHHHH0FFGGGGGGGGGGGGGFGGGEAFFGGDGGGGFFFFFFFFFFFFF/FFFFFFFFFFFFFFFFF/FFFFFFFFFFFFFFF/BFFFFFFFFFFFFFBFFFF;FFFFF
@M05620:37:000000000-D9766:1:1101:14619:8404 1:N:0:72
ACCACACCTTCTACAATGAGCTGCGTGTGGCTCCCGAGGAGCACCCCGTGCTGCTGACCGAGGCCCCCCTGAACCCCAAGGCCCTCTACCTCTTCTGGTGGCCGCCTCCCTCCTTCCTTGCCTCCCGGCGCTGCGCCCTTTCTCCCTGGTTCTCTCTTCTGCCGTTTTCCGTCGTACTCTCTTCTCTGCCCTGCGTCTCCTTTGGAACTCTGCCGGTTCTAGCTCGGAAGAGCACACGTCTGAACTCCCGT
+
CCCCCCBACFFFGGGGGGBGGGHHGGGBCEHHHGGGGGGGGHHHHGGGGGGGGHHHHHHAEGCGGGGGGGGHGHHGGGGHGGHG/?BBGBBFF?BBGGBFGHHG<<<CGFFHGHHHHH1FHHHHHGGG-ACFGGGGGGGHHHHH;GGFGGGGGGGGGGGGGGFDEGGGGGGGF--:AEFFFFFFFFFF/BFFF.@DCFFFFFFFFFBFFFFFFFFFFFFF/B9FFFF?EFFFF9AFFFAEFF/BFFBF.AA
@M05620:37:000000000-D9766:1:1101:18468:8414 1:N:0:72
ACCACACCTTCTACAATGAGCTGCGTGTGGCTCCCGAGGAGCACCCCGTGCTGCTGACCGAGGCCCCCCTGAACCCCAAGGCCCCCTACCTCTTCTGGTGGCCGCCTCCCTCCTTCCTGGCCTCCCGGCGCTGCGCCCTTTCTCCCTGGTTCTCTCTTCTGCCGTTTTCCGTCGGACTCTCTTCTCTGCCCTGAGTCTCCTTTGGAACTCTGCCGGTTCTAGCTCGGAAGAGCACACGTCTGAACTCCAGT
+
DDDDDCCDFFFFGGGGGGGGGGHHGGGFHGHHHGGGGGGGGHHHHGGGGGGGHHHHHHHGGGGGGGGGGGGHHHHGGGGHGHHG/E/EGBBF?2BBFG??FHHGGGEEHGHHGHHHHHBHHHHHHGGG-ACFGGGGGGGHHGGGGGGGGGGGGGGGGGGGGGGGAFFGGGGGFBCFFFFFFFFFFFFF9BEFF/;FFFFFFFFFFFFFFFHFEB@FCDFF0B9FFDF.AD?FFBAFFFFEFFBFFFBB0:9
@M05620:37:000000000-D9766:1:1101:14618:8423 1:N:0:72
ACCACACCTTCTACAATGAGCTGCGTGTGGCTCCCGAGGAGCACCCCGTGCTGCTGACCGAGGCCCCCCTGAACCCCAAGGCCCGCTACCTCTTCTGGTGGCCGCCTCCCTCCTTCCTGGCCTCCCGGAGCTGCGCCCTTTCTCACTGGTTCTCTCTTCTGCCGTTTTCCGTCGGACTCTCTTCTCTGCCCTGAGTCTCCTTTGGAACTCTGCCGGTTCTAGCTCGGAAGAGCACACGTCTGAACTCCAGT
+
CCBCCCCCFFFFGGGGGGGGGGHHGGGEFGHHHGGGGGGGGHHHHGGGGGGGHHGHHHHGGGGGGGGGGGGHHHHGGGGHGHHG>EEGGFGHHDFGHHFGGHHDCGADHGHHGHHHHH1FHHHHHGGG@CCGHHGGGGGHHHHH0CG;FFGGGGGGGGGFFGGGGGGGGGGG.9-:BFFFFFFFFFFF/BEFFBFFFFFFFFFFFEFFFFFFF/@A@DEFFF/:BDFDEFFFFFFFFFFFFEFFFFFF/B/
@M05620:37:000000000-D9766:1:1101:11511:8437 1:N:0:72
ACCACACCTTCTACAATGAGCTGCGTGTGGCTCCCGAGGAGCACCCCGTGCTGCTGACCGAGGCCCCCCTGAACCCCAAGGCCAACCGCTACCTCTTCTGGTGGCTGCCTCCCTCCTTCCTGGCCTCCCGGACCTGCGCCCTTTTTCCCTGCTTCCCTCTTCTGCCGTTTTCCGCAGTACTCTCTTCTCTGCCCTTATTCTCCTGTGGAACTCTGCAGGTTCTAGTTCTCCTTAGCACACGTCTGGATTCC
+
BBBABBBAFFFFGGGGDG5BGBHFGEA24AFFBFFE?EGGDHHHHGGGEEEFDFHFHHFC?ECGGDEGGEE?GFGGGFAE/?FGEGD/C///01B1?1>111?C00/??FCEC0</CG1F11>0><<..ACG-<B/<<CDDD/00:C00C0./;C//0;C0F0C00-.;;.99..;AC09;/9/B/9F/9//99////;;B////9/.9:9B/BBE//9:/9//://://9///;/B99A-.9.;///9:/
@M05620:37:000000000-D9766:1:1101:6242:8441 1:N:0:72
ACCACACCTTCTACAATGAGCTGCGTGTGGCTCCCGAGGAGCACCCCGTGCTGCTGACCGAGGCCCCCCTGAACCCCAAGGCCCGCTACCTCTTCTGGTGGCCGCCTCCCTCCTTCCTGGCCTCCCGGCGCTGCGCCCTTTCTCACTGGTTCTCTCTTCTGCCGTTTTCCGTCGGACTCTCTTCTCTGACCTGCGTCTCCTTTGGAACTCTGCCGGTTCTAGATCGGAAGAGCACACGTCTGAACTCCAGT
+
CCCCCBBAFFFFGGGGGGGGGGHHGGGEHGHHHGGGGGGGGHHHHGGGGGGGHHHHHHHGGGGGGGGGGGGHHHHGGGGHGHHG>EE/>BBBBBGBGFB?DHHGBC?CHGGHGHHHHH1GHHHHHGGG-CDFGGGGGGGGGGGG9CFGGGGGGGGGGGGGFGGGGGGGGCDF?--@DFFFFFFFFFFF/;FFF.;DFFFFFFFFFFFFFFFFF/@F@DFF/;/;BFFAEFFFFBFFFFFFFFBFFF9B/;/
@M05620:37:000000000-D9766:1:1101:23682:8445 1:N:0:72
ACCACACCTTCTACAATGAGCTGCGTGTGGCTCCCGAGGAGCACCCCGTGCTGCTGACCGAGGCCCCCCTGAACCCCAAGGCCAACCGCTAGCACTTCTGGCGGCCGCCTCCCTCCTTCCTGGCCTCCCGGAGCTGCGCCCTTTCTCCCTGGTTCTCTCTTCTGCCGTTTTCCGTAGGACTCTCTTCTCTGACCTGAGTCTCCTTTGGACCTCTGCCGGTTCTAGATCGGAAGAGCACACGTCTGAACTCC
+
BBBBBBBAFFFFGGGGGGAFGGHHGGGBEEHHHGGGDGGGGHGHHGGGEGGGHHHHHHHEGGGGGGGGGGGHGHHGGGGHGHHHHGCGG/>/B222B?>2?2/A</>C@EDHGCGFGHHHF0/.<C:C:EGGCGHBF?GGGGBF0CGB/FG?/CF0FFGGGGGFFFF.AFFFF.:99.9:BBFFFFFFBBF;BFFFFFFFF9BFFFFB9/:BBFF/9=C::EFFF/;FFD9...;.FAB.:FEBE//:;FB
@M05620:37:000000000-D9766:1:1101:13460:8472 1:N:0:72
ACCACACCTTCTACAATGAGCTGCGTGTGGCTCCCGAGGAGCACCCCGTGCTGCTGACCGAGGCCCCCCTGAACCCCAAGGCCAACCGCTACCTCTTCTGGTGGCCGCCTCCCTCCTTCCTGGCCTCCCGGAGCTGCGCCCTTTCTCACTGGTTCTCTCTTCTGCCGTTTTCCGTAGGACTCTCTTCTCTGACCTGAGTCTCCTTTGGAACTCTGCAGGTTCTAGATCGGAAGAGCACACGTCTGAACTCC
+
CCCCCCDCFFFFGGGGGGGGGGHHGGGEFEHHHGGGGGGGGHHHHGGGEGGGHHGHHHGFGFFGGGGGGGGHHHHGGGGHGHHHHGGGGGGGHGHHHHHHHHHGHHGGGGGHGHHGHHHHHHHHHHHHGGGGGGHHHGGGGGHHHHHGGGGGGGGGGGGGGGGGGGGFEGGGGGGGGGFFFFFFFHHHFFFFFFFFFFFFFFFFFFHFFFFFFFFFBFFAFFFFF0BFFFDFFFFFFFFFFFFFFF0;FFF
@M05620:37:000000000-D9766:1:1101:19750:8492 1:N:0:72
ACCACACCTTCTACAATGAGCTGCGTGTGGCTCCCGAGGAGCACCCCGTGCTGCTGACCGAGGCCCCCCTGAACCCCAAGGCCCCCTACCTCTTCTGGTGGCCGCCTCCCTCCTTCCTGGCCTCCCGGCGCTGCGCCCTTTCTCCCTGGTTCTCTCTTCTGCCGTTTTCCGTCGGACTCTCTTCTCTGCCCTGAGTCTCCTTTGGAACTCTGCAGGTTCTAGCTCGGAAGAGCACACGTCTGAACTCCAGT
+
CBBCCBCBFFFFGGGGGGGGGGHHGGGGHGFHFGGGGGGGGHHHHGGGEGGGFHHHHHHGGGCGGGGGGGGHHHHGGGGHEGHE<>//B?2B22?2FFBBA0FD>/?DHGFHA01FG=10AC1FEFG@-A@@GGCGGGDHHGGB;CFF?0;FGB0::BF0FBC@ADFGFGGB.@D@>-:F:0FF0FFB00:F?/::BF0BF0:0/:;BFFF0B00:.;::BFFFF.C.;A..;0:F.B:.;E;:FF0BFF0
@M05620:37:000000000-D9766:1:1101:19733:8500 1:N:0:72
ACCACACCTTCTACAATGAGCTGCGTGTGGCTCCCGAGGAGCACCCCGTGCTGCTGACCGAGGCCCCCCTGAACCCCAAGGCCCCCTACCTCTTCTGGTGGCCGCCTCCCTCCTTCCTGGCCTCCCGGAGCTGCGCCCTTTCTCCCTGGTTCTCTCTTCTGCCGTTTTCCGTCGGACTCTCTTCTCTGCCCTGAGTCTCCTTTGGAACTCTGCCGGTTCTAGCTCGGAAGAGCACACGTCTGAACTCCAGT
+
AAAAAAAAFFFFGGGGGGGGG5GHEEEA4EAGHFFGGGEE?GGHHGGG1EEFDG3FFFCEFC0EFGGFG/F2BFHGGDEHGGHG<@EEC02B22BBGDBGBG?BBB<DHGHHGHHHHH1FGHHHHGGGGGGHHHGGGGGHHHHHHHHHHHGFGGGGGGGGGGGGDFGGGGGG.A?FFFFFFFFFFFFFEFFFFBFFFFFFFFFFFBFFFFFFF/;DBFFFFFEFFFFDFFFFFFFFFFAEFFFFFFFFBFB
@M05620:37:000000000-D9766:1:1101:19598:8500 1:N:0:72
ACCACACCTTCTACAATGAGCTGCGTGTGGCTCCCGAGGAGCACCCCGTGCTGCTGACCGAGGCCCCCCTGAACCCCAAGGCCAACCGCTACCGCTTCTGGTGGCCGCCTCCCTCCTTCCTGGCCTCCCGGAGCTGCGCCCTTTCTCCCTGGTTCTCTCTTCTGCCGTTTTCCGTAGGACTCTCTTCTCTGACCTGAGTCTCCTTTGGAACTCTGCCGGTTCTAGCTCGGAAGAGCACACGTCTGACCTCC
+
BBBBBBBBFFFFGGEGGGGGGGHHGEGEHGGFHGGGGGGGGHHHHGGGGGFGEHHHHHHGGGGGGGGGGGGHGHHGGGGHGHHHHGGGGGG>F/<<D?FGH2?E0?><CGGHGHHGHHHHHBCFHHHHGGGCDGHHGGGGGGGGGGGFGGGGGGGGGGFGGGGGGGGEGGGGG?BA.A:BFFFFFFFFFFF/BBFFFFFFFFFFFFFEF/BFFFFFFFA;AEFFFBFFFFD?D.;BFFFEDFEFF/9BBFF
@M05620:37:000000000-D9766:1:1101:26077:8509 1:N:0:72
GAGGCTGCTTTGGAAGAAACTCATAGATTACTGCAACAGCTCCCGCTGGCCCTGGAAAAGTTTCTTCGCTGGCTTACAGAAGCTGAAACAACTGACAAGTAAGTCAGGCATTTCCGCTTTAGCACTCTTGTGGATCCAATTGAACAATTCTCAGCATTTGTACTTGTAACTGACAAGCCAGGGACAAAAGATCGGAAGAGCACACGTCTGAACTCCATTCACGAATTCGTATCTCGTATGCCGTCGGCTGC
+
AAAAA1C>B@BDFGAFGBAGFGFDFAGEDH1DGF1BA0A0B1F00//A//0/A0AG1AEBF2B22D2/AB/AFH01F1F1FGHC111BF0BGH01B11BF@2122BBBFFEGH22?EEEGHFDGH1F<1BFB/BGBFGGFHHFGHFGF1>2>@F11F2G22@@2>??1FG<FDGHDC/F0GHG.>C000>FG0<.CFC.CC<</.;G.:ECHG0;CF00;:;C.CEEG?BF/.0;.;./909-.9--9---
@M05620:37:000000000-D9766:1:1101:21212:8533 1:N:0:72
GAGGCTGCTTTGGAAGAAACTCATAGATTACTGCAACAGTTCCCCCTGGACCTGGAAAAGTTTCTTGCCTGGCTTACAGAAGCTGAAACAACTGGCAAGTAAGTCAGGCATTTCCGCTTTAGCACTCTTGTGGATCCAATTGAACAATTCTCAGCATTTGTACTTGTAACTGACAAGCCAGGGACAAAAGATCGGAAGAGCACACGTCTGAACTCCAGTCACGAATTCGTATCTCGTATGCCGTCTTCTGC
+
AAAAABFBFFFFFFGGGFGGGGFHFFFHHHHGHHHHFGHHHHGHHGGFHHHHHHHHGGHHGGHHHHHHHHHHHHHGHHHFHHHHHHGHHE1GHH3EGBFGHFFFGHFHHHHHHHHGFGGGHHHHHEHHHGH3EGHHF3FHHFGFG3GHGHHHGFHHGGHHHHHHHHHHHHHHHHHHGHGHGEDFGGHHHGFGHHF?.CGCGGHHH?GHHGHGHHFFG;GHHGFGDEGFF;FBA0C.CEFFFGGGGFGGGF0
@M05620:37:000000000-D9766:1:1101:11360:8538 1:N:0:72
GAGGCTGCTTTGGAAGAAACTCATAGATTACTGCAACAGTTCCCCCTGGACCTGGAAAAGTTTCTTGCCTGGCTTACAGAAGCTGAAACAACTGGCAAGTAAGTCAGGCATTTCCGCTTTAGCACTCTTGTGGATCCAATTGAACAATTCTCAGCATTTGTACTTGTAACTGACAAGCCAGGGACAAAAGATCGGAAGAGCACACGTCTGAACTCCAGTCACGAATTCGTATCTCGTATGCCGTCTTCTGC
+
AAABBBFBFFFFGGGGGGGGGGHHHFHHHFHHHHHBGHGFGHGHHGGGHHHHHHGHHHGHGHFHHHHHHHHHHHHGHHGGHHGHHGBHGHGHHHHHHHGFG4FGGHGHHHHHHHHGGGGGHHHFGCGGHHHGGHGFHHHHHHHHHGHHHHHFGHFGHGHHHHHHHHHHHHFGHHHHHHFHHGGGGEFGGFFGDGAFGFHHHHF/GDHGEGHHHEHHHFHECGGGGHEGEBF9.CC9CDFFFGGFAFEFFG0
@M05620:37:000000000-D9766:1:1101:11341:8540 1:N:0:72
GAGGCTGCTTTGGAAGAAACTCATACACAACTGCAACAGTTCCCCCGGGACCCGGAAGAGGTTCTTGCCTGGCTTACAGAAGCTGAAACAACTGGCAAGGCAGTCCGGCCTTTCAGCTTTCGCCCTATTGTGGCTCCAATTGACGACTTCTCCGCATTTGACATTGTCAATGACAAGCCCGAGCCCCGCGCTAGGAAGCGCACACGTCTGAACTAACATCCCGAATTCGTATCTCGTATGACGTCTTATGC
+
AAAAAAFAFFFFGGGGGBAFFC1DF1B11BEAEFHEG0BDFGFF0E/AA/FE/AAA//0B/B0@BD11FEGHH00B1FBFH1GGHHBHFBFH1F>?0G//?0?F1B</>EEFG12BFHF11/?<C@0@@1@F/<?FFH1FFH1F//-..>1>F.C-CC0<0==0DG0D00=D0:0;;EE.:-;;AEF-:;@A-C.CB99>@-9>--;AF-//;BBFF/99;9B-;EEEEB-/;/99A-B//;A9A--;:99
@M05620:37:000000000-D9766:1:1101:27966:8546 1:N:0:72
ACCACACCTTCTACAATGAGCTGCGTGTGGCTCCCGAGGAGCACCCCGTGCTGCTGACCGAGGCCCCCCTGAACCCCAAGGCCAACCGCTACCTCTTCTGGTGGCCGCCTCCCTCCTTCCTGGCCTCCCGGAGCTGCGCCCTTTCTCACTGGTTCTCTCTTCTGCCGTTTTCCGTAGGACTCTCTTCTCTGACCTGAGTCTCCTTTGGAACTCTGCCGGTTCTAGCTCGGAAGAGCACACGTCTGAACTCC
+
ABBBBBBBFFFFGGGGGGGGGGHHGFGGHGHHHGGGEFGGGHHHHGGGEEGGEGFHHHHGGGGGGGGGGGGHHHHGGGGHGHHHHGGGGGGGH2BGBFHHHFHGHHCFGFGHGBHGHHHHHHHHHHHHGFCGGGHHHGGGGGHHHHH0FGGGCFFGGGGGGGGGGGGCEGEGFGFFAEFFFFFFFFFFFFFFFFFF/BBFFFFFFFFFFFFFFF/F/>-:AEFFE/BFD-DFFFAFFFFFFFFFFF/B/FF
@M05620:37:000000000-D9766:1:1101:11822:8551 1:N:0:72
GAGGCTGCTTTGGAAGAAACTCATAGATTACTGCAACAGTTCCCCCTGGACCTGGAAAAGTTTCTTGCCTGGCTTACAGAAGCTGAAACAACTGGCAAGTAAGTACGGCATTTCCGCTTTAGCACTCTTGTGGATCCAATTGCCAAATTCTCAGCATTTGTCCTTGTAACTGCCAAGCCAGGGCCACCAGCTCGAAGAGCACACGTCTGCACTCCCGTCACGAATTCGTATATCGTATGCCGTCTTATGCT
+
AAABBBFBFFFFGGGG4GGGGGHHHHHHHDGHHHFGHHGDFHHHHGCGHFHHHHHHHFHHHHHHHHHHHHHHHHFGHHHHHHHHHFHHHGHHHHFHFHE34GGH44BEGEEHGH4/EG?F33B4?3?BGGGFG33B03C1GH1111BBGFFH2D1<F2GHH21@FFD1FGBG1?GHHEGF0CE.<..0<>.>GE<CEGHHHHGGGHHHE00:0CG...;EE?99A.CE9C9/9C.;AFFG0AFGFFF/BFB
@M05620:37:000000000-D9766:1:1101:11838:8558 1:N:0:72
GAGGCTGCTTTGGAAGAAACTCATAGATTACTGCAACAGTTCCCCCTGGACCTGGAAAAGTTTCTTGCCTGGCTTACAGAAGCTGAAACAACTGACAAGTACGGCAGGCATTTCCGCTTTAGCACTCTTGGGGACCCAATTGAACAATTCTGAGCATTTGTACTTGTAACGGATAAGCCAGGGACAAAAGACTGAAGAGAACACGGGTGAACTCCAGTCAAGAATCAGCATATCGTCTGCCTGTCTCGGCT
+
>3AA3>BABBBDEBBFFA4GGGDHHHHHHGADFG4GFFGAFDDBBEAFACBBFFAB332BB5DDDDD5BBAFFGGBB5B5FGF@B3BFBBBGHB33@BGB4@11>>/>1?BF44B/E/E/33BB33B?433/////?//B?F1<FB0@11>22@@1@111<<?1<?<?1@//..>>1FC<0>...<.<.<./00<000.//:/:::-:;;00009/9000;0;/000000000;;C99.900;/;;9/.9A
@M05620:37:000000000-D9766:1:1101:20614:8581 1:N:0:72
ACCACACCTTCTACAATGAGCTGCGTGTGGCTCCCGAGGAGCACCCCGTGCTGCTGACCGAGGCCCCCCTGAACCCCAAGGCCCCCTACCTCTTCTGGTGGCCGCATCCCTCCTTCCTTGCCTCCCGGAGCTGCGCCCTTTCTCCCTGGTTCTCTCTTCTGCCGTTTTCCGTCGGACTCTCTTCTCTGCCCTGAGTCTCCTTTGGAACTCTGCCGGTTCTAGCTCGGAAGAGCACACGTCTGAACTCCAGT
+
BBBABBBBFFCFGGGGGDGFGGHGG2AAA22BBFGGGCAAAGHHHEAEA1B1AFFFHF3FG?EG1EEGGEGFCHHGGEF/CHHG////BBB111BBF?1BD0FC><?AG/?GGG1FHH1?G1<GFG.<--<GHFGGGC@GHHHHHBCH.=GG0;F0FGGGGGG-;EF.F0CFAB-BBBFFFFFBFFFF/FFFF..:BFF/BFFFFBBFFFBFF/@BBDEFBFFFFDB.EF?.FBFFFBAEFFBFFFFF/99
@M05620:37:000000000-D9766:1:1101:6960:8582 1:N:0:72
ACCACACCTTCTACAATGAGCTGCGTGTGGCTCCCGAGGAGCACCCCGTGCTGCTGACCGAGGCCCCCCTGAACCCCAAGGCCAACCGCGACAACTTCTGGTAGCCGCCTCCCTCCTTCCTGGCCTCCCGGAGCTGCGCCCTTTCTCACTGGTTCTCTCTTCTGCCGTTTTCCGTAGTACTCTCTTCTCTGGCCTGAGTCTCCTTTGGAACTCTGCATGTTCTAGATCGGAAGAGCACACGTCTGAACTCC
+
CCCCCCCCFFFFGGGGGGGGGGHHGGGEHGHHHGGGGGGGGHHHHGGGGGGGGHGHHHGGFGGGGGGGGGGHHHHGGGGHGHHHHGGGG?C////2?2>22?1=??CD@E..F<GACGHH1FFF.<CCE.A<-A.0CCGGGG/09CFBC0;/0;F0;BBFBGGGGG@.:;EBF.9:A.0:FF0:0;FFB000;A0.//;BFF9BFFB/0;0:0BF090;;0BFFB0;FE?A...A/;.;.-;.;.00:BF0
@M05620:37:000000000-D9766:1:1101:6949:8596 1:N:0:72
ACCACACCTTCTACAATGAGCTGCGTGTGGCTCCCGAGGAGCACCCCGTGCTGCTGACCGAGGCCCCCCTGAACCCCAAGGCCAACCGCTACCCCTTCTGGTGGCCGCCTCCCTCCTTCCTGGCCTCCCGGAGCTGCGCCCTTTCTCCCTGGTTCTCTCTTCTGCCGTTTTCCGTAGGCCTCTCTTCTCTGCCCTGAGTCTCCTTTGGACCTCTGCAGGTTCTAGCTCGGCCGAGCACACGTCTGAACTCC
+
BAAAB?A3CFFFGGGFGGBDGFHGGGG2FEFFHCFE2EG22GGEHGGEEEGA5F3GHHGAEE?EGFEEEECFGHGGGEEGGHHH/FFGGG/<?0//?0?GH1?E00>@DGFGFHFGFHHFDDFFGGCHAFC-@DFFHCGDGGGF9;F0CFFEBGBFGGBGFFFGGGGDDGGFF.;CDDBFBFFBFFFFFFF//.FFFFFFFFBFB/FFF/BFBBFF/;FFFFFBF/;BDB..9-9@-FBF<9EB.///;BB
@M05620:37:000000000-D9766:1:1101:20397:8603 1:N:0:72
GCGGCTGCTTTTGCATCAACTCATAGATTCCTGCCCCAGTTCCCCCTGTCCCTGTAACCGTTTCTTGCCTGGCTTCCAGAAGCTGCCACAACTAGCCAGTCAGTCCGGCCTTTCCGCTTTCGCCCTCTTGTGGCTCCCATTGCCCCATTCTCCGCCTTTGTCCTTGTCCCTGCCAAGCCCGGGCCCCCCGCTCGGAAGAGCACACGTCTGCACTCCCGTCACGAATTCGTATCTCGTATGCCGTCTTCTGC
+
>>1>>>1>CFB111BB31BBBF1B33DF33DDBBF0BAB11DDGHG/BB1B11112DFGGEE0B2D1BFFHAFB0BFFF10BB11@01B0BB@1BBB@BB1FGGB1?EE/EGHHHGGGGGH/EEGC?GHGHFG/GGGF0FF@GHHG/FHHHHHFGGGGHHHHHHHFHF1FGFGGFF.CEG?CGCC-A-;:-AAGGEGGFFF;FFF@FFFFBFFFFFEAEF-AA9-;AFF;9BFFFF-AF/B:@B@FF9BF/
@M05620:37:000000000-D9766:1:1101:22040:8604 1:N:0:72
ACCACACCTTCTACAATGAGCTGCGTGTGGCTCCCGAGGAGCACCCCGTGCTGCTGACCGAGGCCCCCCTGAACCCCAAGGCCAACCGCTACCTCTTCTGGCGGCCGCCTCCCTCCTTCCTGGCCTCCCGGAGCTGCGCCCTTTCTCCCTGGTTCTCTCTTCTGCCGTTTTCCGTAGGACTCTCTTCTCTGACCTGAGTCTCCTTTGGACCTCTGCCGGTTCTAGCTCGGAAGAGCACACGTCTGCCCTCC
+
BBBBBBBBFFFFGGGGGGGFGFHHGGGEEGHHHFGGGGGGGHHHHGGGGGGGHHHHHHHGGGGGGGGGGGGHHHGGGGGHGHHHHGGGGCCCB?B2F2?FF2>C>>@CGGDGE/GEFHHHH0/CG:CGGDDCCFFBFAGG-@9CFFGFBFF?/CF0FGGFGGGFFFFAAFFF/.:9A.FFFFFFFFEFFFF/;BBBBBBF/FFFFFFFB/;BBB//FAF@DEFFF/BF?9....;BF?F9>AAFE/;ABEA
@M05620:37:000000000-D9766:1:1101:14204:8620 1:N:0:72
GAGGCTGCTTTGGAAGAAACTCATAGATTACTGCAACAGTTCCCCCTGGACCTGGAAAAGTTTCTTGCCTGGCTTACAGAAGCTGAAACAACTGGCAAGTAAGTCAGGCATTTCCGCTTTAGCACTCTTGTGGATCCAATTGAACAATTCTCAGCATTTGTACTTGTAACTGACAAGCCAGGGACAAAAGATCGGAAGAGCACACGTCTGAACTCCAGTCACGAATTCGTATCTCGTATGCCGTCTTCTGC
+
BBCBCCFBFFFFGGGGGGGGGGHHHHHHHGHGHHHHGFHFHHHHHGGGHGHHHHHHHHHHGHHHHHHHHHHHHHHHHHHHHHHHHHHHHHHHHHHHHHGGGFGGHHHHHHHHHHHGGGGGHGHHHHHHHHHGGHHHHHHHHGHHHHHHHHHHGHGHHHHHHHHHHHHHHHHHHHFHHHFHGHGGGEFBFGFGGHDGGGHHHFC/C<GHHGHHHHHHHGHHGHFGGHHGGFG;.FF9EDFCFGGGGGGGGG0
@M05620:37:000000000-D9766:1:1101:16334:8650 1:N:0:72
GAGGCTGCTTTGGAAGAAACTCATAGATTACTGCAACAGTTCCCCCTGGACCTGGAAAAGTTTCTTGCCTGGCTTACAGAAGCTGAAACAACTGGCAAGTAAGTCAGGCATTTCCGCTTTAGCACTCTTGTGGATCCAATTGAACAATTTTCAGCATTTGTACTTGTAACTGACAAGCCAGGGACAAAAGATCGGAAGAGCACACGTCTGAACTCCAGTCACGAATTCGTATCTCGTATGCCGTCTTCTGC
+
AABBBAFBFFFFGGGGGFGFFGBEHGFHGGHBGHHFBGGAFFFHHGGGCF2GGHGFEGFGFGHHHHGHHHFGHHHHHHHGHHFHHGHGHHHHHH3?GHGHGB4BBG3G3FHFFHHGGFGGHGGGGFGGH3GHEHBGHHHHHDHHHHGHGHHHFDGHHGHFHGHHFHHHGHHHHHDHHHCG<GGGG<C0FGEFFGAAEDCCG<C/C<CEGGGCFGHEC;<GGHADGHHGG9BB.B0.;.BCBF@EGGGGGF;
@M05620:37:000000000-D9766:1:1101:13116:8660 1:N:0:72
ACCACACCTTCTACAATGAGCTGCGTGTGGCTCCCGAGGAGCACCCCGTGCTGCTGACCGAGGCCCCCCTGAACCCCAAGGCCAACCGCTACCTCTTCTGGTGGCCGCCTCCCTCCTTCCTGGCCTCCCGGAGCTGCGCCCTTTCTCCCTGGTTCTCTCTTCTGCCGTTTTCCGTAGGACTCTCTTCTCTGCCCTGAGTCTCCTTTGGAACTCTGCCGGTTCTAGCTCGGAAGAGCACACGTCTGACCTCC
+
AAAAAAAAFFFFGGGGDGF1G1GFGEEBCAGHFGGCEGGGGHHHHGGGGEGGGHHGHHHEEGCGGAGGGGGGHFHGGGGHEGHHHGGGGGCGH1BF<BGFH?FC?FBCGGGHGHHGHHHHHDBGHHHHCFGGGGHHHGGGGGHHGHH0FFGFFGGGGGGGGGGGGGGEGGGGG9CFGFBFFFFFFFFFFFF/BEFFFFFFFFFFFFFFF/BFFFFF/@@@BFFBB/BFF@F-A;AFFFFF@FFFF//:;FF
@M05620:37:000000000-D9766:1:1101:18208:8709 1:N:0:72
ACCACACCTTCTACAATGAGCTGCGTGTGGCTCCCGAGGAGCACCCCGTGCTGCTGACCGAGGCCCCCCTGAACCCCAAGGCCAACCGCTACCGCTTCTGGTGGCAGCCTCCCTCCTTCCTGGCCTCCCGGAGCTGCGCCCTTTCTCCCTGGTTCTCTCTTCTGCCGTTTTCCGTAGGACTCTCTTCTCTGCCCTGAGTCTCCTTTGGAACTCTGCCGGTTCTCGCTCGGAAGAGCACACGTCTGACCTCC
+
AAAAABBBFFFFFGGGGGGGGFHHGAEEHFHHFGGEGFFCGHHHHGGGGDGGHHHHHHHGGGGGGGGGGGGHHFHGGGGHECEGGGGEDGG@G<>>C<?FGGF/00?C/FHHGHHGHHGHHFC0CFGHCEFGGCHGHCCGF@HHHHH0FFGEFFGFGGGGGFGGGGGGGGGGG.CF.C/BFFFFFFFFFFF/B.BFFFFFFFFFFFFEF/;FFFFFFBA-AEF/..;EFC..9.AFFFFFFFFFFF9B;BF
@M05620:37:000000000-D9766:1:1101:8706:8722 1:N:0:72
GAGGCTGCTTTGGAAGAAACTCATAGATTACTGCAACAGTTCCCCCTGGACCTGGAAAAGTTTCTTGCCTGGCTTACAGAAGCTGAAACAACTGGCAAGTAAGTCAGGCATTTCCGCTTTAGCACTCTTGTGGATCCAATTGAACAATTCTCAGCATTTGTACTTGTAACTGACAAGCCAGGGACAAAAGATCGGAAGAGCACACGTCTGAACTCCAGTCACGAATTCGTATCTCGTATGCCGTCTTCTGC
+
A3AABAFAFFFFFGGGGGGGGGHHHGHHHHGHHHHHHHGAFGHHHGFGCGGGGHHHHFGGGHHHFHHHHHHHHHHBGHHGHGHHHHHHHHHHHHFGFFFGH4FHHHFGHHHHHFGGGGGGDFFFHHHFHHH3EGFHH3BGGHF3G3GHHHHG3BG3GHHFHBGHHFH2GHGHFHHHHHG0GHGEGGFG0>CGHHEDGGFFHGH/C@GHHGHHHHHHFGHFHHGGFEGFGCG9CCC.;;;BFGCGFGGGGG0
@M05620:37:000000000-D9766:1:1101:26770:8743 1:N:0:72
GAGGCTGCTTTGGAAGAAACTCCTCCATTACTGCACCCGATCCCCCTGTCCTTGTAACCGTTTCTTTCCTGGCTTACAGAAGCGACAACCACTAGCCCGTAAGTCAGGCATTTCCGCTTTCGCCCTCTTGTGGATCCCATTGCCCCATTCTCCGCCTTTGTCCTTGTCACTGACAAGCCCGGGACACCCGATCGGAAGAGCACACGTCTGCACTCCCGTCACGAATTCGTATCTCGTATGCCGTCTTCTGC
+
11AAAAFABFFFGGGGA11BBBB100BD33FGFBB1BE0A0/A0BE/ABAB2ABF1A2BAAE0ADDF2BGDGHH01BFG@FGH//>>>G//?10BBBBE>EEGB>2B0G/BGHHGFGGGG1CCFGGHFHHHHG1GHHHHHHHDGGFGHHHHHECGGGGHHGHHHHHH1FGHG0<GG.CEGGGGGG..:E?-9A@AFGB?FGFGBF@FGGF/:FFFF-AABFFFBAAABFFFBFFB-;AFBFF@A@AFFFFF
@M05620:37:000000000-D9766:1:1101:20074:8748 1:N:0:72
ACCACACCTTCTACAATGAGCTGCGTGTGGCTCCCGAGGAGCACCCCGTGCTGCTGACCGAGGCCCCCCTGAACCCCAAGGCCAACCGCTACCCCTTCTGGCGGTCGCCTCCCTCCTTCCTGGCCTCCCGGAGCTGCGCCCTTTCTCCCTGGTTCTCTCTTCTGCCGTTTTCCGTATGCCTCTCTTCTCTGTCCTGAGTCTCCTTTGGACCTCTGCCGGTTCTAGCTCGGACGGGCACACGTCTGACCTCC
+
BBBBBABBFFFFFGGGDG5FGFHHGAEBGAGHFGGGDGGCFHEHHGGGEAEFFGFFGHHGGGGGGFGGGGGFHHHGGGDHGFHHHGEEGG/<00//00<?F1<<//>-CFGEAHGDFHHHG0<<GBG.<:--CD:CF:9A-?B0;C0;B/C;/90BBG0CF09CBBGADBE/B.;..9/99BBFFFBBBF///9FBFBFFF//:BFFFFFFBFFFFFB<-AAF/;//;DB.-99-;@A.9B9EFF9B//;A
@M05620:37:000000000-D9766:1:1101:11418:8750 1:N:0:72
ACCACACCTTCTACAATGATCTGCGTGTGGCTCCCGAGGAGCACCCCGTGCTGCTGACCGAGGCCCCCCTGAACCCCAAGGCCAACCGCTACCGCTTCCGGTGGCCGCCTCCCTCCTTCCTGGCCTCCCGGAGCTGCGCCCTTTCTCCCTGGTTCTCTCTTCTGCCGTTTTCCTTAGGACTCTCTTCTCTGCCCTGAGTCTCCTTTGGACCTCTGCCGGTTCTAGCTCGGAAGAGCACACGTCTGAACTCC
+
DCCCDDCDFFFFGGGGGGGGGGHHGFGEHGHHHGGGGGGGGHHHHGGGGGGGHHHHHHHGGGGGGGGGGGGHGHHGGGGHGHHHHGGGGGG>B/</??2?</<?00>/<CAGGGHGHGHHH0/<G<<C<CD@@CGFG@GGGGGGBFGGFFGEFGGFGGG0FGGGGGGEDFFFF0BFFF0:BFFFFFFFFFFFFFFFBFFFFBFFFFFEFFFFFFFFFAF9;AF;0;BFFF..::;BFFFFFFFFF:::;BF
@M05620:37:000000000-D9766:1:1101:16462:8772 1:N:0:72
ACCACACCTTCTACAATGAGCTGCGTGTGGCTCCCGAGGAGCACCCCGTGCTGCTGACCGAGGCCCCCCTGAACCCCAAGGCCCCCTATCTCTCCTGGTGGCCGCCTCCCTCCTTCCTTGCCTCCCGGAGCTGCGCCCTTTCTCCCTGGTTCTCTCTTCTGCCGTTTTCCGTCGGACTCTCTTCTCTGCCCTGCGTCTCCTTTGGAACTCTGCCGGTTCTCGCTCGGCAGAGCACACGTCTGAACTCCCGT
+
CCCCCBCCFFFFGGGGGGGGGGHHGGGEHGHHHGGGGGGGGHHHHGGGGGGGHHHHHHHGGGGGGGGGGGGHHHHGGGGHGHHG>>/?EBBB22B2FGBBCGHD</?<GFFGGHGFHH1>FF11GFDG-<@GHHGGGGGHHHHHCGG0CGHHFFFGFGFEFFBB9?BEGFBGG--9@DFFFFFFBFBB9FAFFEDFFFFFFFFFFFFFFFF/FB=C@DEB/A.AA>@.@D..B/AFF=AABE//BFFF..9
@M05620:37:000000000-D9766:1:1101:18413:8783 1:N:0:72
GAGGCTGCTTTGGAAGAAACTCATAGATTACTGCAACAGTTCCCCCTGGACCTGGAAAAGTTTCTTGCCTGGCTTACAGAAGCTGAAACAACTGGCAAGTAAGTCAGGCATTTCCGCTTTAGCACTCTTGTGGATCCAATTGAACAATTCTCAGCATTTGTACTTGTAACTGACAAGCCAGGGACAAAAGATCGGAAGAGCACACGTCTGAACTCCAGTCACGAATTCGTATCTCGTATGCCGTCTTCTGC
+
?AAABBFBFFFFGGGGGGGGGGGHHGHHHHHHHHHCGHHGHHHHHGGGHHHHHHHHHHFHHHHHHHHHHHHHHHHHHHHHHHHHHHHHHGHHHHHHHFGHHGHHHHFHHHHHHHHGGGGGHHHHHHHHHHHFGHHHHFHHHHHHHFHHHHHHGHHHHHHHHHHHHHHHHHHHFHHHHHGHGHGGGGHHHHGHHHDDFGHHHHHGHDHGHGHHHHHHHHHHHHGGCHHGGFGFGFF9EEGFGGGGGGGGGGB
@M05620:37:000000000-D9766:1:1101:12090:8837 1:N:0:72
GAGGCTGCTTTGGAAGAAACTCATAGATTACTGCAACAGTTCCCCCTGGACCTGGAAAAGTTTCTTGCCTGGCTTACAGAAGCTGAAACAACTGCCAAGTCAGTACGGCATTTCCGCTTTAACCCTCTTGTGGTACCCATTGCCACATTCTCAGCATTTGTCATTGTACCTGCCAAGCCAGGGCCCCCAGCTCGGAAGAGCACACGTCTGCACTCCAGTCCCACATGCGCATCTAGTATGCCGTCTTATGC
+
>>3AAAFAFFFFGFGGFGGGGGHHHHHHHHGHHHDFGHGDFHHHHGGGHHHHHHHHHD2GFHHHHHHHHHHHHHH3FHHHHHHHHFHHHHHHHH3B3BFB3BBGE3EEEEEGHF4?EE/F34?3/0/BF?GHG04B331?B1FGG10BGDGH2@11@>G>GD2@FDD222@100<FGGF00FAD.--C@C.CHGDAEF..C:C/;-=CGE00::GG//;90/0.9000;.-.90;0C0000;@DBF.//B/
@M05620:37:000000000-D9766:1:1101:8085:8853 1:N:0:72
GAGGCTGCTTGGAAGAAACTCATAGATTACTGCAACCGTTCCCCCTGGACCTTGAAAAGTTTCTTGCCTGGCTTACAGAAGCTGAAACAACTGGCCAGTAAGTCAGGCATTTCCGCTTTAGCACTCTTGTGGATCCAATTGAACAATTCTCAGCATTTGTACTTGTAACTGACAAGCCAGGGACAAAAGATCGGAAGAGCACACGTCTGAACTCCAGTCAAGAATTCGTATCTCGTATGCCGTCTTCTGCT
+
AAAAAAFAFFFA1BFBBAG1BGFBADGHFHHHHGG1AAAABGHGGGFHFFGH1F1GB1BBGHHHHE1BFHGF0BFGBGDFBBBF111GBGH@BFGFHBFBFDBGHB0FGGHHFBEEGGFGHEFH1FBFGGBEBFFFFGHHHHGBFHGFGFFFGFGHHHFG@F@FGHFFH2FFF<?FFFH?/CFFFGEGHAF<CCEEAGH<<CCG<<;CCGGC;;CFC0<C0;CCCCC.9//.;;;C.;C0;9EGGECBFF0
@M05620:37:000000000-D9766:1:1101:11934:8900 1:N:0:72
ACCACACCTTCTACAATGAGCTGCGTGTGGCTCCCGAGGAGCACCCCGTGCTGCTGACCGAGGCCCCCCTGAACCCCAAGGCCAACCGCTACCCCTTCTGGTGGCCGCCTCCCTCCTTCCTGGCCTCCCGGAGCTGCGCCCTTTCTCCCTGGTTCTCTCTTCTGCCGTTTTCCGTAGGACTCTCTTCTCTGCCCTGAGTCTCCTTTGGACCTCTGCCGGTTCTAGCTCGGAAGAGCACACGTCTGACCTCC
+
CCCCCCBAFFFFGGGGGGFGGGHHGGGBCEHHHGGGGGFGGHHHHGGGGGGGGHHHHHHEGFCGGGGGGGGHHHHGGGGHGHHHHGGGGGD/B0??G??GH?FF0?BDGGGHGHHGHHHHH10GHHHHFGGCCFHGHGGGGGHHCFGFGGGGGGGGGGGGGGGGGGGGGGGGG.CFFF0BFFFFFFFFFFFFFFFFFFFFFFFFFFFFE0BFFFFEBDF;DFFBF0FFFF99AAFFFFFFFFFFF00:;FF
@M05620:37:000000000-D9766:1:1101:12796:8900 1:N:0:72
ACCACACCTTCTACAATGAGCTGCGTGTGGCTCCCGAGGAGCACCCCGTGCTGCTGACCGAGGCCCCCCTGAACCCCAAGGCCCGCTACCTCTTCTGGTGGCCGCCTCCCTCCTTCCTGGCCTCCCGGAGCTGCGCCCTTTCTCACTGGTTCTCTCTTCTGCCGTTTTCCGTAGGACTCTCTTCTCTGACCTGAGTCTCCTTTGGAACTCTGCAGGTTCTAGATCGGAAGAGCACACGTCTGAACTCCAGT
+
AAABABCCFFFFGGGGGGGGGGHHGGGAEFHHHGGGGGGGFHHHHGGGGGGGGHHHHHHGGGGGGGGGGGGHHHHGGGGHGHHG<E/>BGFBBGFFGHFGDGH<CGEFGGHHGHFHHDFGHHHHGGGG@<@.CCCCGGGFFHCH:GHCFFGGFGFFGBF;0;FAEDFGGFDG.9:0FGFFFFFFFFFF0::B//BB9BFFFFF9/:9BFBB0B099;0:FBB:FBEFAEFFFFFFFEFFF/ABFFFFFEFB
@M05620:37:000000000-D9766:1:1101:4180:8904 1:N:0:72
GAGGCTGCTTTGGAAGAAACTCATAGATTACTGCAACAGTTCCCCCTGGACCTGGACAAGTTTCTTGCCTTGCTTACAGAAGCTGAAACAACTGTCAAGTACTTCAGTCATTTCCGCTTTAGCACTCTTGTTTATACAATTGAACAATTCTCAGCATTTGTACTTGTAACTGACAAGCCAGGGACAAAAGATCGGAAGAGCACCCCTCTGAACTCCAGTCACGAATTTGTATCTCTTTTGCCGTCTTCTGC
+
A3ABAAFACBFBEB5BGG4FGGHHHGHHHHFHHGBHCFADFDEFGGEEEHFHHHEG231FFHHDGHHFBFEFFHHBB5BFGHBGHB3BBFAGHH5BBFHGFB4BBF34BBFGH4B1?1?FGHBGE3B3BBB32?B4BBCGFGFHHHFBBBD4?B23B3?3BBF?FBGHFH@@F@GFHHGH0FC/??0?<<FG1<.>F.<0>>FFD-C./C=DG0DGF/;::<..;..0:<G0;;;:C0;;0;-;;..;0;9
@M05620:37:000000000-D9766:1:1101:12626:8904 1:N:0:72
GAGGCTGCTTTGGAAGAAACTCATAGATTACTGCAACAGTTCCCCCTGACCTTGAAAAGGTTCCTGCCTGGCTTACAGGAGGTGCAACAACCGGCCAGGAAGGCAGGGATTTTCCCCTTAGCCCCCTTTGTGGTCCAATTGAACAATTCCTACCATTTTGACCTTGTACCGACAAGCCAGGGACAAAAGATTCGAAGGGCACCCCGTTGAACCCCAGTCACCAATTTCGAACCCCTTTGGCCGCCTCTGCT
+
BABBBAFAFFFFGGGGGGGGGGHHHHHHHHHHHHHHHHHBGHHHHGGGBGHDBB3BGH31BGE3DGFG33B12BBBF33B11?B@BFHCH11/>/>E111B11?0/>/?2BF4F332BF3333?<//BB3?B/22@222@22@@222F22111011?F11/?1?111=11..<>D..<<.<C.<.;GH/.000;0:........9-....;:..;9./90000;/B//....-9...9//;/---;.////
@M05620:37:000000000-D9766:1:1101:6166:8906 1:N:0:72
ACCACACCTTCTACAATGAGCTGCGTGTGGCTCCCGAGGAGCACCCCGTGCTGCTGACCGAGGCCCCCCTGAACCCCAAGGCCCGCTCCCTCTTCTGGTGGCCGCCTCCCTCCTTCCTGGCCTCCCGGCGCTGCGCCCTTTCTCACTGGTTCTCTCTTCTGCCGTTTTCCGTCGGACTCTCTTCTCTGACCTGCGTCTCCTTTGGAACTCTGCCGGTTCTAGATCGGAAGAGCACACGTCTGAACTCCCGT
+
CCBBCCCCFFFFGGGGGGGGGGHHGGGGHGHHHGGGGGGGGHHHHGGGEGGGFFHHHHHGGGFGGGGGGGGHHHHGGGGHGHHGEGE/?/?BB2B2BB2?DHHC/>??GFGHGHDHHH1>GHHHHGGG-CGGGGGGGGGGGGGG;CGGGGGGGGGGGGFGGGFCEFGGGFFF?--@DFFFFFFFFFFF/;FFF.DFFFFFFFFBBFFFFFFFF/;@@DEFEF/FFFF?FFEFFBFFFFFFFFBFFFFB.;9
@M05620:37:000000000-D9766:1:1101:22944:8909 1:N:0:72
ACCACACCTTCTACAATGAGCTGCGTGTGGCTCCCGAGGAGCACCCCGTGCTGCTGACCGAGGCCCCCCTGAACCCCAAGGCCCACTGCCTCTTCTGGAGGCCGCCTCCCTCCTTCCTGGCCTCCCGGAGCTGCGCCCTTTCTCTCTGGTTCTCTCTTCTGCCGTTTTCCGTCGGACTCTCTTCTCTGTCCTGAGTCTCCTTTGGAACTCTGCAGGTTCTCGATCGGAAGAGCACACGTCTGAACTCCAGT
+
DDDDDDDDFFFFGGGGGGGGGGHHGGGFHGHHHGGGGGGGGHHHHGGGGGGGHHGHHHHGGGGGGGGGGGGHHHHGGGGHGHH//?03B33322222?20<C?C/<?BCFBGG01=FHB1GCGF.F.A--<<<GGGGCCCBCCG0::00;:G0CCFB000CGBD9A:9F0:F.--;DFBBFFBFBBB00;::00BFBFFFF:F;F0FFFFFB000..;:B090/.@D.99.A/:.;:-;AB.0;B00:0:;
@M05620:37:000000000-D9766:1:1101:23859:8915 1:N:0:72
ACCACACCTTCTACAATGAGCTGCGTGTGGCTCCCGAGGAGCACCCCGTGCTGCTGACCGAGGCCCCCCCGAACCCCAAGGCCCGCTACCTCTTCTGGTGGCCGCCTCCCTCCTTCCTGGCCTCCCGGAGCTGCGCCCTTTCTCCCTGGTTCTCTCTTCTGCCGTTTTCCGTCGGACTCTCTTCTCTGCCCTGAGTCTCCTTTGGAACTCTGCAGGTTCTAGCTCGGAAGAGCACACGTCTGAACTCCAGT
+
CCCBBCCCFFFFGGGGGGGGGGHHGGGEFEHHHGGGGGGGGHHHHGGGGGGGHHGHHHHGGGGGGGGGG/EEGGGGGGGHGHHG/>/CGHHHG?FGHGFHGHHGCFCDHGHHGHHHHHBHHHHHHGGG-ACHHHGGGGGGGGGGGGGGGGGGGGGGGGGGGGGGFFFFFFFF.@;DFFFFFFFFFFFF9FFFF/;FFFFFFFFFFFFFFFFFF/BFAFFF/F/FFFF.AFFFFFFFFFFFFFFFFFFF/F9
@M05620:37:000000000-D9766:1:1101:19540:8932 1:N:0:72
GAGGCTGCTTTGGAAGAAACTCATAGATTACTGCAACAGTTCCCCCTGGACCTGGAAAAGTTTCTTGCCTGGCTTACAGAAGCTGAAACAACTGGCACGTAAGTCAGGCATTTCCGCTTTAGCACTCTTGTGGATCCAATTGAAAAATTCTCAGCATTTGTAATTGTAACTGACAAGCCAGGGACAAAAGATCGGAAGAGCACACGTCTGAACTCCAATCACGAATTCGTATCTCGTATGCAGTCTTCTGC
+
B@BBBBFACFFFGGGGGGCGGGHHHHHHHHHHHHHHFHHGHHHHHGGFCGGGHHGBAFCFFHHHHHHFGHHHHHHGHHHHHHHHHHHHHH1GHHFE23EGH11G44@EHGHHHHHDFGFGGHHHHFHHHFHH/F3BG3G43FB?33B02B3BFGHDG2FF2>2@FHHHHHHBGHHHHGGHGHGCFGGGHHFHHHCDGGGFHHFHHGHHGGHHBFHHC/0:<CFG?E.CE9;C.BF?A.CCF0F9CF0;0;0
@M05620:37:000000000-D9766:1:1101:24718:8942 1:N:0:72
ACCACACCTTCTACAATGAGCTGCGTGTGGCTCCCGAGGAGCACCCCGTGCTGCTGACCGAGGCCCCCCTGAACCCCAAGGCCAACCGCTACCCCTTATGGCGGGTGCCTCCCTCCTTCCTTGCCTTCCGGAGCTGCGCCCTTTCTCCCTGGTTCTCTCTTCTGCCGTTTTCCTCATGCCTCTCTTCTCTGCCCTGAGTCTCCTTTGGACCTCTGCCGGATCTAGCTCGGCCTTGCACACGTCTGGCCTCC
+
AAABBBBAFFFFGGGGGG5BGGHHGEGAFEFHHEFEEEGGGHHHHGGGGEGGHFHHHHHGGGGGGGEGGGGHHHGGGGGHGHHHGGGGG//<B0???2222?/>--<>/D<<C/=DCGDH000//<0:/:@?-A./C-DGGG900;FFBFF./;B9FB0FBFFFFF-..BEEF//9///9;BFFFFFFB/9/;AF...;B:///9////99:/9B/B=A-.;F/B/;F9-.../;9FB/.9AA.9//.;:.
@M05620:37:000000000-D9766:1:1101:20780:8950 1:N:0:72
GAGGCTGCTTTGGAAGAAACTCATAGATTACTGCAACAGTTCCCCCTGGACCTGGAAAAGTTTCTTGCCTGGCTTACAGAAGCTGAAACAACTGGCAAGTAAGTACGGCATTTCAGCTTTAGCCCTCTTGTGGATCAAATTGCCAAATTCTCAGAATTTGTCCTTGTAACTGACAAGCCAGGGACAACAGATCGGAAGAGCACACGTCTGAACTCCAGTCACGAATTCGTATCTCGTATGCCGTCTTATGC
+
AABBBAFBFFFFFGGGFGGGGGEHDGHHHDHHHHCHFFHAFHHHHGEGFFHHHHHHHHHHHHHHHHHHHHHHHHHGHHHFHHHFHHHHHHHHHGGHGGFGFHHGDFGGGGGHGH4FGHFHF3G330/BFGHHG33B0334BFFG110FHHHHFH1?F1FGHF1@GHHHHGHH1@GHHHGH0FF?F.0>FF<GHHAAFGHEHHHGFCHHFGHF/BGHF/;C00....;FGCFF?F0CE?FF0CBGGF.0;C0
@M05620:37:000000000-D9766:1:1101:24404:8954 1:N:0:72
ACCACACCTTCTACAATGAGCTGCGTGTGGCTCCCGAGGAGCACCCCGTGCTGCTGACCGAGGCCCCCCTGAACCCCAAGGCCAACCGCTACCTCTTCTGGTGGCCGCCTCCCTCCTTCCTGGCCTCCCGGAGCTGCGCCCTTTCTCCCTGGTTCTCTCTTCTGCCGTTTTCCGTAGGACTCTCTTCTCTGACCTGAGTCTCCTTTGGAACTCTGCAGGTTCTAGATCGGAAGAGCACACGTCTGACCTCC
+
CCCCCCCCFFFFGGGGGGGGGGHHGGGEEGHHHGGGGGGGGHHHHGGGGGGGHHHHHHHGGGGGGGGGGGGHHHHGGGGHGHHHHGGGCGGDG2BGHGHHH?GFFCCFGGGHGHHGHHHHHHHHHHHHGGGGGGHHHGGGGGHHHHH0CFGGGGGGGGGGGGGGGGGFGGGGGGGGGFFFFFFFFFFFFFFFFFFFFFFFFFFFFFFFFEFFFFFF0BFAFFFFF0BFFFF.DAFFFFFFFFFFFF0;FFF
@M05620:37:000000000-D9766:1:1101:24421:8959 1:N:0:72
ACCACACCTTCTACAATGAGCTGCGTGTGGCTCCCGAGGAGCACCCCGTGCTGCTGACCGAGGCCCCCCTGAACCCCAAGGCCAACCGCTACCTCTTCTGGTCGCCGACTCCCTCCTTCCTGGCCTCCCGGAGCTGCGCCCTTTCTCACTGGTTCTCTCTTCTGCCGTTTTCCGTAGGACTCTCTTCTCTGACCTGAGTCTCCTTTGGACCTCTGCAGGTTCTAGATCGGAAGAGCACACGTCTGAACTCC
+
BBBBBBBBFFFFGFGFGGFFGGHHGG?EH?FGHGGCFFAEGGEHHGGGFDGGHGHFHHHGGGGGGGGGGGGHHHHGGGGHGHHHHGGGG@D/?2?BFB2>2?2><EC/<CAGHHHGHHFHFD0FCDCCEAD-ACCCC-AFGGFF0CFB;FGF;FGBGF90;FGGGG?;.CFGG.099.;9BFFFFFFF99//;FFF/BFFB;;BBBF/B/9BBF//9/99:BFBFBBFFB.9;.FF/AFFAFEFE;/BFFF
@M05620:37:000000000-D9766:1:1101:9817:8968 1:N:0:72
ACCACACCTTCTACAATGAGCTGCGTGTGGCTCCCGAGGAGCACCCCGTGCTGCTGACCGAGGCCCCCCTGAACCCCAAGGCCAACCGCTAACCCTTCTGGTGGCCGCCTCCCTCCTTCCTGTCCTCCCGGAGCTGCGCCCTTTCTCCCTGGTTCTCTCTTCTGCCGTTTTCCTTAGGCCTCTCTTCTCTGCCCTGAGTCTCCTTTGGACCTCTGCCGGTTCTAGCTCGGACGGGCACACGTCTGCCCTCC
+
CCCDDDDCFFFFGGGGGGGGGGHHGGGBCFHHHGGGGGGGGHHHHGGGGGGGGHHHHHHFGGGGGGGGGGGHHHHGGGGHGHHHHGGGGGC/B0/??=2?F>?C0=><AEGHGHHGHHHHH11>FG>F<EF-ADGCGGGGGGHH0;CFCFFEGGGGGGEGFFGGGGFGGGGGGBF0BG:FFFFFFFFFFFFFFFFF/FBFF0FFFFFEBFFFFFFFE@=9;AFFF0;BDF.;C-;@AFFFFFFFF00.;;D
@M05620:37:000000000-D9766:1:1101:24488:8991 1:N:0:72
ACCACACCTTCTACAATGAGCTGCGTGTGGCTCCCGAGGAGCACCCCGTGCTGCTGACCGAGGCCCCCCTGAACCCCAAGGCCCGCTACCTCTTCTGGTGGCCGCCTCCCTCCTTCCTGGCCTCCCGGAGCTGCGCCCTTTCTCCCTGGTTCTCTCTTCTGCCGTTTTCCGTCGGACTCTCTTCTCTGCCCTGAGTCTCCTTTGGAACTCTGCAGGTTCTAGCTCGGAAGAGCACACGTCTGAACTCCAGT
+
CBCBCCCCFFFFGGGGGGGGGGHHGEGEDGHHHGGGGGGGGHHHHGGGDFGGGHGHHHGGGGGGGGGGGGGHGHHGGGGHGHHG/><<<G2B22B?BFB?DHG<><?CFFGHGH1FG110>GHHHGDG-<DHHHGGGGGHHHHHHHHHACFGGGGGGFGFGGGGEFFGGGGG?F=DFFFFFFFFFFFFFFFFF//;BFFFFEFFE/BFFFFFF/9.;/;BFFFFFFF??..:FBFFFF;AF.;FFFFF/;:
@M05620:37:000000000-D9766:1:1101:18279:8996 1:N:0:72
ACCACACCTTCTACAATGAGCTGCGTGTGGCTCCCGAGGAGCACCCCGTGCTGCTGACCGAGGCCCCCCTGAACCCCAAGGCCAACCGCTACCTCTTCTGGTGGCCGCCTCCCTCCTTCCTGGCCTCCCGGAGCTGCGCCCTTTCTCCCTGGTTCTCTCTTCTGCCGTTTTCCGTAGGCCTCTCTTCTCTGACCTGAGTCTCCTTTGGACCTCTGCCGGTTCTAGCTCGGACGAGCACACGTCTGACCTCC
+
BBCCACCC4BCFGFGGGGBFGGHHGEGB4EHBFFGG?EAEEHGHHGGGEEFGGHGGHHHCCCFGGGGGGCGHFHHGGFFHGHGHHGGGDGC/B22BGB?FH??D?<<CGGGHGHHGHHHHH10>GHHHEGGGGGHGFGGGGGHHHHHFGGGFGFGGGGGGGGGGGGGGGGGGG.CA.A/;FFFFFFFFFFF/BFFFFFFFFFFFFFFFF/FFFFFFBCF@FFF:B/;FFF.---;:=FFFFFFFF/:B;FF
@M05620:37:000000000-D9766:1:1101:27355:9002 1:N:0:72
ACCACACCTTCTACAATGAGCTGCGTGTGGCTCCCGAGGAGCACCCCGTGCTGCTGACCGAGGCCCCCCTGAACCCCAAGGCCCGCTACCTCTTCTGGTGGCCGCCTCCCTCCTTCCTGGCCTCCCGGCGCTGCGCCCTTTCTCCCTGGTTCTCTCTTCTGCCGTTTTCCGTCGGACTCTCTTCTCTGCCCTGAGTCTCCTTTGGAACTCTGCAGGTTCTAGCTCGGAAGAGCACACGTCTGAACTCCAGT
+
BBCCCCDDFFFFGGGGGGGGGGHHGGGEHGHHHGGGGGGGGHGHHGGGGGGGHHHHHHHGGGGGGGGGGGGHGHHGGGGHEHHG>EECGHFFBFGFGG?FFGHGGGCDHGHHGHHHHHHHHHHHHGGG-ADGGGGGGGGGGGGGBFGGGFFGGGGGGGGGGGGGFGGGGFFF.BDFFFFFFFFFFFFH0FFFF/BFFFFFFFFFFFFFFFFFF0BFBFFF0B0BFFFDFFFFFFFFFFFFFF:BFFFFBFB
@M05620:37:000000000-D9766:1:1101:11225:9008 1:N:0:72
GAGGCTGCTTTGGAAGAAACTCATAGATTACTGCAACAGTTCCCCCTGGACCTGGAAAAGTTTCTTGCCTGGCTTACAGAAGCTGAAACAACTGGCAAGTACGTCAGGCATTTCCGCTTTAGCACTCTTGTGGATCCAATTGAACAATTCTCAGCATTTGTACTTGTAACTGACAAGCCAGGGACAAAAGATCGGAAGAGCACCCGTCTGAACTCCAGTCACGAATTCGTATCTCTTATGCCGTCTTCTGC
+
A3AB>AFBFFDDGBBFGGGGGGHHHGHGHHGGGGCHFHHGHFEGHGFFGHGHHHGH332FFGHGHHHFFFBBFGHBB5BFHHBGHEBGBGEHHHB?FHGHF41BBFEBGFHHH4FEGEGFFGF4BBB?BFG3E?BBFFCFFFGFHHEBBFG3BFB3F@GGH>F@FGGGB@@F@@?FFG/F?AC/>.0FFHA>1>>CEDCF<CC.<<CDFE;BG:GFF:<;:;.C?..;;FB9.0;0;0;;0:9EFA;;090
@M05620:37:000000000-D9766:1:1101:11203:9009 1:N:0:72
GAGGCTGCTTTGGAAGAAACTCATAGATTACTGCAACAGTTCCCCCTGGACCTGGAAAAGTTTCTTGCCTGGCTTACAGAAGCTGAAACAACTGGCAAGTAAGTCAGGCATTTACGCTTTAGCACTCTTGTGGATCCCATTGCACCATTCTCAGCCTTTGTACTTGTCACTGACAAGCAAGGGACACACGCTCGGAAGAGCACACGTCTGAACTCAAGTCACGAATTCGTATCTCGTATGCCGTCTTCTGC
+
>>3AAA?AFFFFGGGGFBGGGGCHBFHHGGHHHHBBFCFDFGHHHGFGAGHHHHHHHFCGFGHHGHHHHHHHHHG3FGHFGHHFHBGHHFHHHGBFCFF34BG4GGHHC?BGG4FFGCG/3FEH3?BGFGGHGHH3B2FGHH3?320B3FG333222BFHHFGGBB>@F2@G2@FHHH00FFGHE/0>.>-CGF@CGGHHHHHHHGHHGG0CGHH0/CHHC0.C.EGGG:C/C0;9C?F/;;AEG.9CGFB
@M05620:37:000000000-D9766:1:1101:13916:9014 1:N:0:72
GAGGCTGCTTTGGAAGAAACTCATAGATTACTGCAACAGTTCCCCCTGGACCTGGAAAAGTTTCTTGCCTGGCTTACAGAAGCTGAAACAACTGGCAAGTAAGTCAGGCATTTCCGCTTTAGCACTCTTGTGGATCCAATTGAACAATTCTCAGCATTTGTACTTGTAACTGACAAGCCAGGGACAAAAGATCGGAAGAGCACACGTCTGAACTCCAGTCACGAATTCGTACCTCGTATGCCGTCTTCTGC
+
A?ABBACA@FFFBGGGGGGGFFHBHHG6AF4FGEGFEGHA5FG3FECF2FFC2C2AAB2BBEBH5FA5F53AGGFHHDFGHHHH3FGHHEEGF?31B@FF@44BBFF?GGGHF4FEFGGGHGG4G3FB4GFFEFHCFGHFHHHHHHHFDGF2BDB1F2G22@F2GFFFHH@DDHH1ACFGHHG/C/00<FGH1F.AF?.CC<</.AHEFGCCC0:0;::0:;;?.GCFE9F9.;;.9.9909-.-9.90;9
@M05620:37:000000000-D9766:1:1101:14911:9014 1:N:0:72
ACCACACCTTCTACAATGAGCTGCGTGTGGCTCCCGAGGAGCACCCCGTGCTGCTGACCGAGGCCCCCCTGAACCCCAAGGCCAACCGCTACCTCTTCTGGTGGCCGCCTCCCTCCTTCCTGGCCTCCCGGAGCTGCGCCCTTTCTCCCTGGTTCTCTCTTCTGCCGTTTTCCGTAGGACTCTCTTCTCTGCCCTGAGTCTCCTTTGGAACTCTGCCGGTTCTAGCTCGGAAGGGCACACGTCTGACCTCC
+
BBAAABBBFFFFGGGGFGGFGFHHGAEB4AGG3FFAAEEGDHGHHGGGCEGGFHGHHHGEEGCGGEGGGGGFFGHGGGGHFGHHHGAECCDGH1BGGFGHH?GG??BDGGGHGHHGHHHHHGGHGHHHGGGGGGHHHGGGGGHHHHHBGGGGGGGGGGGGGGGGGGGDGGGGG?FFGFFFFFFFFFFFFFF/BEFFFFFFFFFFFFFFF/BFFFFF/@B;DFFFF/BFFBF?DDFFFFFFBFFFF//;BFF
@M05620:37:000000000-D9766:1:1101:8190:9015 1:N:0:72
GAGGCTGCTTTGGAAGAGCACACGTCTGAACTCCAGTCACGACTTCGTATCTCGTATGCCGTCTTCTGCTTGCAAAAACAAAAGGAGAAATACTCTGAGTAGCACATAAACAAAAGAATAGGGAGACCAATCAAAAAAGAGAAAAATACTGTACATCCGTAAGAGGAACACAGAGGACTTAAAAGACAAAAAAGAACAGGTAGCACTAAGAGAAAAAATGAAAAAAAATTGGGTAGTGAAGAATACAAGAC
+
A@AAABFAFDFDGFFGGBFFFAGFBGBBDDFG5B3BFGBA2AAAAGBBB3BADF1BFFFGEBEHG5DFAFGH13552B1?111BB21113443434444443443B@33433/?03/0D43303////2/222222////22222@0@2211@11110//0?011.00000>010.../0<00=D.////..-..://:.:00/0000//00////.-.00000.---.///.././//////////////
@M05620:37:000000000-D9766:1:1101:25347:9017 1:N:0:72
ACCACACCTTCTACAATGAGCTGCGTGTGGCTCCCGAGGAGCACCCCGTGCTGCTGACCGAGGCCCCCCTGAACCCCAAGGCCCGCTACCTCTTCTGGTGGCCGCCTCCCTCCTTCCTGGCCTCCCGGAGCTGCGCCCTTTCTCACTGGTTCTCTCTTCTGCCGTTTTCCGTAGGACTCTCTTCTCTGACCTGAGTCTCCTTTGGAACTCTGCAGGTTCTAGATCGGAAGAGCACACGTCTGAACTCCAGT
+
AAABBBBAFFFFGGGGFGGGGGHHGGGG4BFGHGG22AE2EGAGHGGEAEFF5FGHHHHGE??FGGGGGGGHGHHGGGEFFHHGGGGGCBBBGGHHG2BFDHH/CGGGHGHHGHHHHHHHHHHHHGECD@CHHHGGGGGHHHHH0GHHG9FBFGGGGGGGGGFDEGGGGGGFFGGGGGGFFFFFFFFFFFFFFFFFFFFFFFFFFFFFFFFFFFFF;:FFFF/BFADDFFFFFFFFFFFEFFFFFFFFFF9
@M05620:37:000000000-D9766:1:1101:27342:9019 1:N:0:72
ACCACACCTTCTACAATGAGCTGCGTGTTGCTCCCGCGGAGCCCCCCGTGCTTCTGACCGAGTCCCCCCTGAACCCCAAGGCCCGCTACCTCTTCTGGTGGCCGCCTCCCTCCTTCCTGGCCTCCCGTAGCTGCGCCCTTTCTCCCTGGTTCTCTCTTCTGCCGTTTTCCGTAGGACTCTCTTCTCTGCCCTGAGTCTCCTTTGGAACTCTGCAGGTTCTAGATCGGAAGAGCACACGTCTGAACTCCAGT
+
AA>AAAA>CFCFGGGFBABABBBF?EAB44DFBBF2A2A00AAFEGE>B1BB3BF3BFGF>>?BGGHEEFABB??EEGE?/???/BD>>?2?F?>>?2??<??<>A<AFFFGCGDGHBGHHA0CGE<.<:;:0::;EG?GGGFG0CBFA99FBF0FFFFFFCF;;;FEFG?0;9AB/:BB;;;FBFFF//;9..;;;BFBBBBB9:FBB//;9BB.;9;9B//;BAA.E.9.BBF9:BFAF?9BB;;BB9/
@M05620:37:000000000-D9766:1:1101:18498:9029 1:N:0:72
GAGGCTGCTTTGGAAGAAACTCATAGATTACTGCAACAGTTCCCCCTGGACCTGGAAAAGTTTCTTGCCTGGCTTACAGAAGCTGCAACCACTTGCCAGTAAGTCCGGCATTTCCGCTTTCGCACTCTTGTGGATCCCATTGAACCATTCTCAGCCTTTGTACTTGTCACTGACAAGCCCGGGACACCCGATCGGAAGAGCACACGTCTGAACTCCCGTCACGAATTCGTATCTCGTATGCCGTCTTATGC
+
AAAABCFCFFFFGGGGGGGGGGHHHHHHHHHHHHHHHHHGHHHHHGGGHHHHHHHHHHGGGHHHHHHHHHHHHHHGHHHHHHHHHF3FHHGGH5BBBGHGEGHHHGDGGGGH4GHGGGGG3EG/E/3B?FGHG2G2BGH33BBFHEFH2FHHGFHCH2FGHFHHHHH1FGHHBCHHHHG.AFG-@EC..-<ADCCDGGHHHGGGFGGGGG0FF0CF.CFGFGGGGG.BE;FBFFFFEFFF/;DFFFF/BF/
@M05620:37:000000000-D9766:1:1101:11734:9035 1:N:0:72
ACCACACCTTCTACAATGAGCTGCGTGTGGCTCCCGAGGAGCACCCCGTGCTGCTGACCGAGGCCCCCCTGAACCCCAAGGCCCGCCCCCTCTTCTGCTGGCCGCCTCCCTCCTTCCTCGCGTCCCCCCGCTGCGCCCTTTCTCCCTAGTTCTCTCTTCTGCTGTTTTCCGTCGTACTATCTTCTCTGCCCAGCGTCTCCTTTGGAACTATGCCGGATCTTGCTCAGCAGAGCACACGTCTGAACTACCGT
+
BB@BB?AAFFFFFFGDFGGGFGGFEEGGHGHHHGGDCFGAFHGHHGGGAEFGHF3GHHHGEGFGGGGGGGGHHHHGGGGHGHHF/E/<>/<?2?FHH2GHH/0>ADFGHC0>EGBGFG1.---<A<..;A@?BGBCF?-CF9C0;CB0/;C0BBF//BFFFF/;/9/;B9.B?B-;.9/9BBFFFFBBFBA/;9-.;.9FF/////9BFBF/B/;--;>F/9////;//;B.9BA9F-99BE//://;.;.
@M05620:37:000000000-D9766:1:1101:18481:9037 1:N:0:72
GAGGCTGCTTTGGAAGAAACTCATAGATTACTGCAACAGTTCCCCCTGGACCTGGAAAAGTTTCTTGCCTGGCTTACAGAAGCTGCTACCACTTGCCAGTAAGTCCGGCATTACCGCTTTCGCCCAATTGTGGTTACCATTGAACCATTCTCAGCCTATGTACTTGTCACTGACAAGCCCGGGCCACCCGATCGGAAGAGCCCACGTCTGCACTCCCGTCACGAATTCGTAACTCGTATGACGTCTTATGC
+
1>AAAAFAFFFFGGGGCGCGGGDGHHHHHHHHHHHHGHHFFHGHHGGGHHHHHHHHHGFFBFHHHHHHHHHHHHHGHHHHHHHHHG1FGHHGH1BDBBC112FGGHG?EGEH1BBEEGGA1?>EE//<1BBGC0?>FDF211><FG0F1>@DG2@FH1@@F2@GHGFGHGHGF1FG<FGCCGG<AEEHG-<;@CAAACGFC.;..:;.;C00C0=C.AEAEGG9E--;;;9--;BB9B////-;BFFB/;/
@M05620:37:000000000-D9766:1:1101:25358:9038 1:N:0:72
ACCACACCTTCTACAATGAGCTGCGTGTGGCTCCCGAGGAGCACCCCGTGCTGCTGACCGAGGCCCCCCTGAACCCCAAGGCCAACCGCTACCTCTTCTGGTGGCCGCCTCCCTCCTTCCTGGCCTCCCGGAGCTGCGCCCTTTATCCCTGGTTCTCTCTTCTGCCGTTTTCCGTAGGACTCTCTTCTCTGACCTGAGTCTCCTTTGGAACTCTGCCGGTTCTAGCTCGGAAGAGCACACGTCTGACCTCC
+
DCDDCDCCFFFFGGGGGGGGGGHHGFGGHGHHHGGGGGGGGHHHHGGGGGGGHHHHHHHGGGGGGGGGGGGHHHHGGGGHGHHHCFGGG/>BFFGHHBFGH>?CGGDFGGGHGHHGHHHHHHHHHHHHGGGGGGHHHGGGGGHH0GHFGGGGFGGGGGGGGGGGGGGEGGGGGGFGADFFFFFFFFFF0FF9FFFFFFFFFFFFFFFFFEFFFFFF0DF;DFBFF0BFFFDEAFFFFFFFFFFFFB0;FFF
@M05620:37:000000000-D9766:1:1101:20997:9050 1:N:0:72
ACCACACCTTCTACAATGAGCTGCGTGTGGCTCCCGAGGAGCACCCCGTGCTGCTGACCGAGGCCCCCCTGAACCCCAAGGCCAACCGCTACCCCTTCTGGTGGCCGCCTCCCACCTTCCAGGCCACCAGGAGCTGAGCCCTTTATCACTGGTTATCTCTTCTGCCGTTTTCCGTAGGACTCTCTTCTCTGACATGAGTCTCCTTTGGAACTCTGCCGGTTCTAGCTCGGAAGCGCACACGTCTGACCTCC
+
AAA1AAAAFFFFGGGFBGGDG1GFGAAB00GH1FGEEGGGGHHHHGGGCFGGGHFBHHGGCGCGGAFGGGGBH1GGGGGH/<GHHG//>CCGF0?????FG1?E00<<CCGHG0>E0GHH1>0>F.<<...<EEHH0CGHGFHH0GCHHHF/<00:CHGGGG00;;@;.FGGGGFG.CFGGG0;;BFGGFFFFFFFFF/FFFFFFFEBFBF/:FFF/@@9?E/;BBFFF;FE?-;@@@?F@AFFFBFF/9A
@M05620:37:000000000-D9766:1:1101:11606:9056 1:N:0:72
GAGGCTGCTTTGGAAGAAACTCATAGATTACTGCAACAGTTCCCCCTGGACCTGGAAAAGTTTCTTGCCTGGCTTACAGAAGCTGAAACAACTGGCAAGTAAGTCAGGCATTTCCGCTTTAGCACTCTTGTGGATCCAATTGAACAATTCTCAGCATTTGTACTTGTAACTGACAAGCCAGGGACAAAAGATCGGAAGAGCACACGTCTGAACTCCAGTCACGAATTCGTATCTCGTATGCCGTCTTCTGC
+
ABABBBFBFFFFGGGGGGGGGGHHGHHHHHHHHHHHFFHFHHHHHGGGHHHHHHHHHHHHFHHHHHHHHHHHHHHHHHHHHHHHHHHHHHHHHHHHHGGEFGHHHHHHHGHHHHHGGGGFHHHHHHHHGDGHGHFGHFGHHHEFH3FHGHHHFHHGHHHHHDHHHHHGFDFD2FGHHHGGHHGEGEAFHGFGHGC<<EHHHHHCGCGHGFFEHFHHHGHHGHGGGFHG?;F:FFB9CDFFGGGGGGGGEF0
@M05620:37:000000000-D9766:1:1101:13824:9082 1:N:0:72
GAGGCTGCTTTGGAAGAAACTCATAGATTACTGCAACAGTTCCCCCTGGACCTGGACAAGTTTCTTGCCTGGCTTACAGAAGCTGAAACAACTGACAAGTACGGCAGGCATTTCCGCTTTAGCACTCTTGTGGATCCAATTGAACAATTCTTAGCATGTGTACTTGTAACTGACAAGCCAGGGACAAAAGATGGGAAGAGCACACGTCTGAACTCCAGTCACGAATTCGTACCTCGTCTGTCGTCGGCTGC
+
A1AAA1CABF3F1BGGGFBGAG1FEGHFFHHFGDFHBEH1FGGAGGCGAGBECEAF0B0BF2BGAGA1BB1FHHGHH1FAGHHC@FHHHC?GG>11BEGF22//>>/>??FGD>>/?EEGGFE1B1B1>B1B/FG1<1FDGHFFGFGF>@222>11@1@222@>2??1FG@F1FG10CFGCGC.F.0<<<EH0<.<CC.CB/./.=G.:C:C:0::=/0::;;ACG?F?/F..09.9.9.00...--;9;-
@M05620:37:000000000-D9766:1:1101:14366:9139 1:N:0:72
ACCACACCTTCTACAATGAGCTGCGTGTGGCTCCCGAGGAGCACCCCGTGCTGCTGACCGAGGCCCCCCTGAACCCCAAGGCCAACCGCTACCTCTTCTGGTGGCCGCCTCCCTCCTTCCTGGCCTCCCGGAGCTGCGCCCTTTCTCACTGGTTCTCTCTTCTGCCGTTTTCCGTAGGACTCTCTTCTCTGCCCTGAGTCTCCCTTGGACCTCTGCCGGTTCTAGCTCGGAAGAGCACACGTCTGACCTCC
+
BBBBBBBBFFFFGGGGGGGFGFHGGEEBGGHHGGGGGGGGGHHHHGGGGGGGHHHHHHHGGGGGGGGGGGGGHHHGGGGHGHHHHGGGGGGGH2BGDGHHH?FG0?BCFDGHGHHGHHHHF1FGGHHHCACGCGGHHGGGGGHHGHH0CFFGFFGGGGGGGGGGGGGGGGGGGDGGGGBFFFFFFFFFFFF/BAFFFFFFFFFFFFFFF/FFFFFF/;B;AAF/BFBFFFD.A9AFFFFFFFFFF//;;FF
@M05620:37:000000000-D9766:1:1101:22820:9142 1:N:0:72
GCGGCTGCTTTGGCAGAAACTCATAGATTACTGCCACAGTTCCCCCTGTACCTGGAACCGTTTCTTGCCTGGCTTCCAGAAGCTGCAACCACTTGCCCGTAAGTTAGGCATTTCCGCTTTCGCACTCTTGTGGCTCCCATTGCCCCATTCTCCGCCTTTGTCCTTGTCACTGCCAAGCCCGGGCCCCCCGATCGGAAGAGCACACGTCTGCACTCCCGTCACGAATTCGTATCTCGTATGCCGTCTTCTGC
+
>>>1>>>>FFB@B1BA10BFGF1D3DDDG1BGDB01B0B1AFGHHGAF12DBFB00B1FEAEFB2ADBFGHFGB00BFF10BB11101BB??@1BBBB?>>E0B2@@BE1BFGHFGG?/F1/AEEEHHHHHGA/<F?FCGFD1D1C<FBG2F1CCAEGBH<1?GHHGBGFHG1<F<GGF.-<C-;---;;-;@AA9AE.AFFAFFA9ABF/;BF/B-:9A-ABB-9E/A9-99BFFEBFFFF;B??AF/F/
@M05620:37:000000000-D9766:1:1101:4355:9147 1:N:0:72
GAGGCTGCTTTGGAAGAAACTCATAGATTACTGCAACAGTTCCCCCTGGACCTGGAAAAGTTTCTTGCCTGGCTTACAGAAGCTGAAACAACTGCCAATCATGTCAGGCATTTCCGCTTAGGCAATCTTCTGGAACCAATTGAACCGTTCAAAGCATTTGACCTTATAACTGCAAAGCAAGGGCCCAACGCTCGGAAGCGCACACGTCTGAACTCCAGTCACGAATTCGTAAACCTTATGCCGTCTTCTGC
+
AABBABFBFFFFGGGGGGFGGGHHHHHHHHHHHHFHHHGGHHHHHGGG2BGHHHHHHFHHGHHHHHHHHHHHHHFFHHHGHHHHHGHHHHAEEF3BB333B44B4F4BFFE34BB>E?E/33330?B4?4?43333?B?FGHF3B?//?F2?B32@GFG222@22222221?FBD<0F100//..-<...-<.A<<E..:::@-;@G./9;0;900/9;B9B.;.99;.//..09/9;;/BF=A=..:9/;
@M05620:37:000000000-D9766:1:1101:14373:9155 1:N:0:72
ACCACACCTTCTACAATGAGCTGCGTGTGGCTCCCGAGGAGCACCCCGTGCTGCTGACCGAGGCCCCCCTGAACCCCAAGGCCAACCGCTACCTCTTCTGGTGGCCGCCTCCCTCCTTCCTGGCCTCCCGGAGCTGCGCCCTTTCTCACTGGTTCTCTCTTCTGCCGTTTTCCGTAGGACTCTCTTCTCTGACCTGAGTCTCCCTTGGAACTCTGCAGGTTCTAGATCGGAAGAGCACACGTCTGAACTCC
+
AAAABBABFFFFGGGDEGGGFGFGEEFGGEGHHGGEAEE?EHHHHGGGEEEEGGFHHFFFFGGGEG@FGGGHHHEGGGGHGHHGEFGGGCFGHHHHHGGHHHHGHHGGGGGHGHHGGHHHFFHHHHHHGDDD@DCHHGGD@DHHHHHGGGFG0FGGGGGFFBBFGGGEDGGGGGGGGEFBFFFFFFFFFFFFFFFFFFFFFFFFFFFFFFFFFFFFFFF;BFFFFFFFFFFFFFFFFFFFF9AFEFFFBFF
@M05620:37:000000000-D9766:1:1101:17275:9161 1:N:0:72
GAGGCTGCTTTGGAAGAAACTCATAGATTACTGCAACAGTTCCCCCTGGACCTGGAAAAGTTTCTTGCCTGGCTTACAGAAGCTGAAACAACTGGCAAGTAAGTCAGGCATTTCCGCTTTAGCACTCTTGTGGATCCAATTGAACAATTCTCAGCATTTGTACTTGTAACTGACAAGCCAGGGACAAAAGATCGGAAGAGCACACGTCTGAACTCCAGTCACGAATTCGTATCTCGTATGCCGTCTTCTGC
+
AAABABFBFFFFGFGGGGGGFGDGHGHHHFHGHGHDHHHGHHHHHGGGHHHHHHHHHHFHHGHHHHHHHHHHHHHGHHHHHHHHHGFHHHHHHHBHH3FGHGHHHHHGHHHHHHHEGGGGHHHHHHHHHHHHGHHHHFGHHHHHHHHHHHHFGDGFHHHHHHHGHHHHHHHGFGHHHHGHGHGGGFGHHHGGHHDACDHFHHGFHDGHHGHHHGHFGCGFFHGGFHHGG9F/ABBAFDBFFGAEGFEFGGB
@M05620:37:000000000-D9766:1:1101:14763:9164 1:N:0:72
ACCACCCCTTCTACAATGAGCTGCGTGTGGCTCCCGAGGCGCCCCCCGTGCTGCTGACCGAGGCCCCCCTGAACCCCAAGGCCAACCGCTACCCCTTCTGGTGGCCGCCTCCCTCCTTCCTGGCCTCCCGGAGCTGCGCCCTTTCTCACTGGTTCTCTCTTCTGCCGTTTTCCGTAGGACTCTCTTCTCTGACCTGAGTCTCCTTTGGAACTCTGCCGGTTCTAGCTCGGAAGAGCACACGTCTGACCTCC
+
AAAAA1ADAFFFBGGGFG1AFBFFEE?E0EBGFFFE?FG//A/AEGGGBEEFFFFF@FGE@E>EFEEGGGG<1BFCGC?GCFGH/FFCGGCGE0?CFGHHH<<AGHCCGGGAEGHGHHHHFGFFGHHHFC;AGGGGGGGEGAGGGGGBFGFFFGFFFFFFFFFBFF@BBBEFFB9-A?BBFFFFFFFFFFF/B9FFFFFFFFFFFFEFFFFFFFFF/9-@FFFFF/BFF@FA9;;B/;BA-:;9-//;;BE
@M05620:37:000000000-D9766:1:1101:18125:9167 1:N:0:72
ACCACACCTTCTACAATGAGCTGCGTGTGGCTCCCGAGGAGCACCCCGTGCTGCTGACCGAGGCCCCCCTGAACCCCAAGGCCAACCGCTACCTCTTCTGGTGGCCGCCTCCCTCCTTCCTGGCCTCCCGGAGCTGCGCCCTTTCTCCCTGGTTCTCTCTTCTGCCGTTTTCCGTAGGACTCTCTTCTCTGACCTGAGTCTCCTTTGGAACTCTGCCGGTTCTAGCTCGGAAGAGCACACGTCTGACCTCC
+
CCCCCCCCFFFFGGGGGGGGGGHHGEEEGGHHHGGFGGEFGHHHHGGGEGGGHHHHHHHGGGGGGGGGGGGHHHHGGGGHGGHHHGGGGGGGH2BFGFGHH>FGFC>?FGGHGHHGHHHHHGGGHHHHGGGCFGHHGGGGGGHHHHH0BFFEFFGGGGGGGGGGGGGEDGGGGDGG?FBFFFFFFFFFFFF0BFFFFFFFFFFFFFFFF0FFFFFF0@F;DFFFF0;FFFFEFAAFFFFFFAFFF0:FFFF
@M05620:37:000000000-D9766:1:1101:17591:9169 1:N:0:72
ACCACACCTTCTACAATGAGCTGCGTGTGGCTCCAGAGGAGCACCCCGTGCTGCTGACCGAGGCCCCCCTGAACCCCAAGGCCAACCGCTACCGCTTCTGGTGGACGCCTCCCTCCTTCCTGGCCTCCCGGAGCTGCGCCCTTTCTCACTGGTTCTCTCTTCTGCCGTTTTCCGTAGGACTCTCTTCTCTGACCTGAGTCTCCTTTGGAACTCTGCAGGTTCTAGATCGGAAGAGCACACGTCTGAACTCC
+
A>1AA?1AFFC1AFF131BG1FAE0BEEG0BFGG11B0B0EGHHHGAGA/EAF11BGA0EEGCG>E/EGGGHHH/?EGG/EHHC>?EGG/<BC/>@//1GHGHG/F?CGHGHGHHGHHHHFHFHA1<FFCCGGG.</-;:CGHH00C0CGHG0C00CBFFGGBFGGGBBFGGGGGGGGGB/BFFFFFF/;F9FFFFFFFFFFFFFFFFFFFFFFFFF/FAF//;BFFFFFFFF?AFFFFF?;EFFFB9FFF
@M05620:37:000000000-D9766:1:1101:21703:9189 1:N:0:72
ACCACACCTTCTACAATGAGCTGCGTGTGGCTCCCGAGGAGCACCCCGTGCTGCTGACCGAGGCCCCCCTGAACCCCAAGGCCCCCCCCTTCCCCTGGTGGCCGACTCCCTCCTTCCTTGCCTCCCGGCGCTGCGCCCTTTCTCCCTGGTTCTCTCTTCTGCCGTTTTCCGTCTTACTCTCTTCTCTGCCCTGCGTCTCCTTTGGCACTCTTCCGGTTCTCGCTCGGCAGCGCCCACGTCTGAACTCCCTT
+
AAABAABB4BBBBGBAGFBBFGHHEBF242ABBEE22E2A2AC1FEGEEEEFFGFHEFFAECCEFGGGG?1BCGEGG/?/FHHE<<//>/?2200??G<??GGG-->CG.<<DGGGHH0=CGHGHGGG;AFGGGFGDGCGFGGFFGF0CBFGFFFFFFFFFFBDAFFFFFDFF../;BFF;FFFFFFEFFFFF.9DFFFFFFFBFFFFFFF/:;;-;AFB/A.9EFAE-9.-99-;E=.AFF/9BF9/;.;
@M05620:37:000000000-D9766:1:1101:13760:9189 1:N:0:72
ACCACACCTTCTACAATGAGCTGCGTGTGGCTCCCGAGGAGCACCCCGTGCTGCTGACCGAGGCCCCCCTGAACCCCAAGGCCCGCTACCTCTTCTGGTGGCCGCCTCCCTCCTTCCTGGCCTCCCGGAGCTGCGCCCTTTCTCACTGGTTCTCTCTTCTGCCGTTTTCCGTAGGACTCTCTTCTCTGACCTGAGTCTCCTTTGGAACTCTGCAGGTTCTAGATCGGAAGAGCACACGTCTGAACTCCAGT
+
CCCCCCCBFFFFGGGGGGGGGGHHGGGGHGHHHGGGGGGGGHHHHGGGEGGGHHHHHHHGGGGGGGGGGGGHHHHGGGGHGHHGGGGGGHHHHHHHHGGHGGHCGGGGHGHHGHHHHHGHHHHHHGGGGGGHHHGGGGGHHHHHFHHHGGGGGGGGGGGGGGGGGGGGGGGGFGGGGGGFFFFFFFFFFFFFFFFFFFFFFFFBFFFFFFFFFBFFFFFFFF0BFFFFFFFFFFFFFFFFFFFFFFFFFF9
@M05620:37:000000000-D9766:1:1101:21719:9202 1:N:0:72
ACCACACCTTCTACAATGAGCTGCGTGTGGCTCCCGAGGAGCACCCCGTGCTGCTGACCGAGGCCCCCCTGAACCCCAAGGCCAACTGCGTGTACTGGAGGCCGCCTCCCTCCTTCCTGGCCTCCCGGAGCTGCGCCCTTTCTCTCTGGTTCTCTCTTCTGCCGTTTTCCGTCGGACTCTCTTCTCTGTCCTGAGTCTCCTTTGGAACTCTGCACGCTCTCGTTCGGCAGAGCACACGTCTGAACTCCAGT
+
DDDDDDDDFFFFGGGGGGGGGGHHGGGFHGHHHGGGGGGGGHHHHGGGGGGGHHHHHHHGGGGGGGGGGGGHHHHGGGGHGHHA/F33B////222?B20/?=C//<?/?0?E01=FH10G01<.F.<--<<<GGGG@-/:::G00:000:C:::C:000;F0D.9:9C0;F.--;CF/::F0::0:00;0000;B0F0B0:B0B0BFFFF0000.-;.90....A----.9/0.:.-../.0:;0000:;
@M05620:37:000000000-D9766:1:1101:21857:9216 1:N:0:72
ACCACACCTTCTACAATGAGCTGCGTGTGGCTCCCGAGGAGCACCCCGTGCTGCTGACCGAGGCCCCCCTGAACCCCAAGGCCAACCGCGAGAAGATGACCCAGGTGAGTGGCCCGCTACCTCTTCTGGTGGCCGCCTCCCTCCTTCCTGGCCTCCCGGAGCTGCGCCCTTTCTCACTGGTTCTCTCTTCTGCCGTTTTCCGTAGGACTCTCTTCTCTGACCTGAGTCTCCTTTGGAACTCTGCAGGTTCT
+
AABAAABBFFFFFGGGGGGFGDFCEBEBFDHGFFGEGEGEGGHHHGGGEEGGHHHHGHHGGGGGGGGGGGGGGHHGGGGGGHHHHGGEDFGCCDFHG2>GH2FE/1?FH?GFEGHGGGGGHHHHHHHHDGHGHHGGGGDHGHHDHGGGGGGFGFGGGGFGGGFBGGFFFFFFFFFFFFFFFFFFFFFFFFBFFFFFFFFFFFFAFFFFFFBFB/FFFFFFFFFFFFFFFFFFFFFFFFFFFBFFFB?FFFF
@M05620:37:000000000-D9766:1:1101:28307:9224 1:N:0:72
GAGGCTGCTTTGGAAGAAACTCATAGATTACTGCAACAGTTCCCCCTGGACCTGGAAAAGTTTCTTGCCTGGATTACAGAAGCTGAAACAACTGCCAAGTCTGCACGGCGTTACCGCTTAGGAAATCTTCTGGTAACACTTGAAACCTTTAAAGCATTTGTAGTTGCAATTGCAAAGAAATGAACCATTGATCGGAAGCGACCAAGTCTGAACTAACGTCACAAGTTCGACTATCGTTTGCCGTCACTTGC
+
?ABBBCFCFFFFGGGGGGGGGGHHHHGHHHHHHHHHHGHDGHHHHGGGHHHHHHHHHHHHBHHHHHHHHHH12DGHFHH5FHHCGHBGH3BGF?33F31B@4B343B>>//>/?3?EC//3?3BF334F33B2BB32B??F2?22202@22>>2<222FG1111111?F1FF11B1G0<01111=<0>1>10=.....<-.---..0;00:0:00;/:;.;;00.900:...-;9;;...C0-AC?.99//
@M05620:37:000000000-D9766:1:1101:28283:9229 1:N:0:72
GAGGCTGCTTTGGAAGAAACTCATAGATTACTGCAACAGTTCCCCCTGGACCTGGAAAAGTTTCTTGCCTGGCTTACAGAAGCTGAAACAACTGGCAATGTAGTACAGCATTATAGCTGTAACCATATTGTGGCACAAGTTACCAAGTTCTCAGAATATGTCATTGTACCTGACCAACCAAGGCCCGCAGCTCGGAAGTGCCCACGTCTGCGCTCCAATCGAGAATTCGTCTGCAGTTGGACGTCTAATTC
+
A?AABBFBFFFFGGGGGGGEGGHHHHHHHGHHHHHHGHHEHHHFHGGGFHHGHGGFAGBGFFHHHHHFHGBGHHHHHFGHHHHHHHHHHHHHFH31GH3@B@BF4B4BFBGH344B4G3F344333BB44B4//23BB03B4B3?F03444443B3B3B3?3B?F33B3332222@/<?//0?////<-->0>A-.C<00=0/0<<G:/.0---..:/:/.....0;C.;...009;00/9;9C.B.////
@M05620:37:000000000-D9766:1:1101:15151:9231 1:N:0:72
GAGGCTGCTTTGGAAGAAACTCATAGATTACTGCAACAGTTCCCCCTGGACCTGGAAAAGGTTCTTGCCTGGCTTACAGAAGCTGAAACAACTGGCAAGTAAGTCAGGCATTTCCGCTTTAGCACTCTTGTGGATCCAATTGAACAATTCTCAGCATTTGTACTTGTAACTGACAAGCCAGGGACAAAAGATCGGAAGAGCACACGTCTGAACTCCAGTCACGAATTCGTATCTCGTATGCCGTCTTCTGC
+
AAAAAAFAFFFFGGGGGCEAFEDAFGF33DFHGHHFFHH1D2DF0AEFEGGGCGFHF10B/BFGHHHGHHHHHFCGGHHHHHHHHHHHHHHHHHHHHHGHGGHGHHHHHHHHHHHGGGGGHHHHHHHHHHHHGHHHHFHHHHGFHFHHHHHHEHHHHGHHHHHHHHHGHHHHHHHHHHGHFHGGGGH<CFCGHHGEGGHGHHHFGGHHHGHHHHHHHHHHHHGGGHGGGFGFFGGGGGGGGGGGGGGGGGB
@M05620:37:000000000-D9766:1:1101:12402:9236 1:N:0:72
ACCACACCTTCTACAATGAGCTGCGTGTGGCTCCCGAGGAGCACCCCGTGCTGCTGACCGAGGCCCCCCTGAACCCCAAGGCCCACCACGTCTACTGGAGGCCGCCTCCCTCCTTCCTGGCCTCTCTGAGCTGCGCCCTTTCTCTTTGTGTCTCTCTTCTGCCGCTTTCTGTCTCACTGTCTCTTTCGTCTTGCGTCTTCTTTGGAACTCTGTTGGCTCACGTTCGGCAGAGCACGCGTCCGGACTGCTGT
+
AAA?AAAAFFFFGGGGFGGDG1GGGEEAAAGHAFFEEGGGGHHHHGGGGEFGGHHHHHHFCGCGGAEGGGGCGCHGGGFHCCH//?//?/<<0?121100/?/>///?//00?011?<10>0101>1=<111/<CCG--/000=00000//<000<0000;G0;--..;000000=CF009;000009:;..00;B-A-;//;/B/;FFBF///9-/:///---9A----:-//-------------////
@M05620:37:000000000-D9766:1:1101:24050:9256 1:N:0:72
ACCACACCTTCTACAATGAGCTGCGTGTGGCTCCCGAGGAGCACCCCGTGCTGCTGACCGAGGCCCCCCTGAACCCCAAGGCCAACCGCTCCCCTTTCTGGTGGCCGCCTCCCTCCTTCCTGGCCTCCCGGAGCTGCGCCCTTTCTCCCTGGTTCTCTCTTCTGCCGTTTTCCGTAGGCCTCTCTTCTCTGCCCTGAGTCTCCTTTGGACCTCTGCCGGTTCTAGCTCGGACGAGCACACGTCTGACCTCC
+
BBCCACCCFFFFGGGGGGGGGGHHGGGBEEHGGGGGFGFGGHHHHGGGGGGGHHGHHHHEGGGGGGGGGFEHHHHGEGGHGHHHHGEG?D</?/2?F22?F2??0=<><EFHGCCDHFHHHGBGFDGH<ED@-CFBGCFGGGHHFGGGBFFGGGFBFFBFB0;FFFFGGGGGG.;AAD09F9BBFFFF0BF0FAFFBFFFFBBFFFFBFFBFFFBB0@CDFFF0F0:BDA.-9-::=99AFFFBA009:BE
@M05620:37:000000000-D9766:1:1101:20861:9258 1:N:0:72
GAGGCTGCTTTGGAAGAAACTCATAGATTACTGCAACAGTTCCCCCTGGACCTGGAAAAGTTTCTTGCCTGGCTTACAGAAGCTGAAACAACTTGCAAGTAAGTAAGGCATTTCCGCTTTAGCACTCTTGTGGATAAAATTGCCCAATTCTCAGCCTTTGTAATTGTAACTGACAAGCCAGGGACAACAGATCGGAAGAGCACACGTCTGAACTACAGTCACGAATTCGTATCTCGTATGCAGTCTTATGC
+
BBBBBAFBFFFFFGGGGGGGGGHHHHHHHHHHHHHHFHHGHHHHHGGGEHHHHHGGGHHHHHHHHHGHHHHHHHHHHHHHHHHHHHHHHHGE35DG3BGBG4GFBBFF3FHHHHGEGGGGHHH4BCGHFHHHE3F43BGH3G4?BBGH3B3BBGC2BGDHH322@GFFHHF22FGHHHG0GH/<?F0/.>0>GHGGGDFAGFHHHGHEHGEHHHEH/0;=CFGG?HHHG:C/9F0C:EGFG0FFGBF09FB
@M05620:37:000000000-D9766:1:1101:24051:9281 1:N:0:72
ACCACACCTTCTACAATGAGCTGCGTGTGGCTCCCGAGGAGCACCCCGTGCTGCTGACCGAGGCCCCCCTGAACCCCAAGGCCAACCGCCACCTCTTCTGGTGGCCGCCTCCCTCCTTCCTGGCCTCCCGGAGCTGCGCCCTTTCTCACTGGTTCTCTCTTCTGCCGTTTTCCGTAGGACTCTCTTCTCTGACCTGAGTCTCCTTTGGAACTCTGCATGTTCTAGATTGGAAGAGCACACGTCTGAACTCC
+
ABBABAAAFFFFGGGGGGGGFDGHGEEGDEEGHGGG2EFEDH2GHGGEEEFF5GGBFHHGGG0>FGGGFGGHFHFEGGGEFHHHGGGGG/<?0B?2???>2F2/?G/<>/<FFCBGH1FG1<>FGHGGF<<C?@A/CCFDF@/;09C;;9;/;0;9F0C99FFBFG9..9EBB;9;D./;BFFFFFFFFFB/;BB9/9;FFFF/////999/9;/;9/;/9;:B/99/99BB;A9;9FFA;9.9ABFFBF/
@M05620:37:000000000-D9766:1:1101:24953:9293 1:N:0:72
GAGGCTGCTTTGGAAGAACCTCATAGATTACTGCCACAGTTCCCCCTGGACCTGGAACCGTTTCTTGCCTGGCTTACAGAAGCTGAAACCCCTGGCACGTAAGTCAGGCATTTCCGCTTTAGCCCTCTTGTGGATCCAATTGACCCATTCTCCGCCTTTGTACTTGTAACTGACAAGCCAGGGACAAAAGATCGGAAGAGCACACGTCTGAACTCCAGTCACGAATTCGTATCTCGTATGCCGTCTTCTGC
+
A1AAAAFAFFFFGGGGF11FGG1GFFGGH1BFG10BGAB1ADGBAE//A0BBEF0FF1/AEEHGADFEGHFHHHF1BGH@GHHFFBBGG0/BFGHGF1?F0BGHHHHHHHHHHHBEFGGGBGH1FFHHHHHHGFHHH1GHHHFH10?FHHHB1CC/CEHHF1FGHHH1FHHHBGFHHHGCGGCFGFAC.<.=GHGGGGHHHGHFGCHHHG0GGG;:/FGF9FBB.CEFE9;;9CFFCEFFGB@A@FFFFF/
@M05620:37:000000000-D9766:1:1101:16211:9315 1:N:0:72
GAGGCTGCTTTGGAAGAAACTCATAGATTACTGCAACAGTTCCCCCTGGACCTGGAAAAGTTTCTTGCCTGGCTTACAGAAGCTGAAACAACTGGCAAGTAAGTCAGGCATTTCCGCTTTAGCACTCTTGTGGATCCAATTGAACAATTCTCAGCATTTGTACTTGTAACTGACAAGCCAGGGACAAAAGATCGGAAGAGCACACGTCTGAACTCCAGTCACGAATTCGTATCTCGTATGCCGTCTTCTGC
+
AAAABACAFFFFGGGGCGGGGGGGHGGHHHHHHHGHHHGDFHHHHGGGHHHFHFHFHHHHFHHHHGHHHHHHHGHHHHGFGGHHHHHFHHHHHHHHHHGHGFHGHHHHHHHHHHGGGGGGHHHHHHHHHHHGEHFHHFHHHFFHHFHHHHHHFHHHHHHHHHHHHHHGFFHHHHHHHHGHGFGGGFGCFGEGHHGGGGHHHFGHHCHHHGHGHHHHHHHHHHGGGHHGGCFFFFGGGGGFFGGGGGGGGG0
@M05620:37:000000000-D9766:1:1101:17052:9316 1:N:0:72
GAGACTGCTTTGGAAGAAACTCATAGATTACTGCAACAGTTCCCCCTGGACCTGGAAAAGTTTCTTGCCTGGCTTACAGAAGCTGAAACAACTGGCAAGTAAGTCAGGCATTTCCGCTTTAGCACTCTTGTGGATCCAATTGAACAATTCTCAGCATTTGTACTTGTAACTGACAAGCCAGGGACAAAAGATCGGAAGAGCACACGTCTGAACTCCAGTCACGAATTCGTATCTCGTATGCCGTCTTCTGC
+
CBCCCFFFFFFFGGGGGGGGGGHHHHHHHHHHHHHHHHHFGGHHHGGGHHHHHHHHGHHHGHHHHHHHHHHHHHHGHHHHHHHHHGFHHHHHHHHHHHGHHHHHHHHHHHHHHHHGGGGGHHHHHHHHHHHGGHGHHHHHHHHHHHHHHHHHHHHHHHHHHHHHHHHHGHHHHHHHHHGHHHGGGFHHHHGHHHGGGGHHHHGGHGHHHGHGHHHHHHHHHHGGGHHHF;FCCFFFEFFFFGGGGGGGGG0
@M05620:37:000000000-D9766:1:1101:6369:9335 1:N:0:72
GAGGCTGCTTTGGAAGAAACTCATAGATTACTGCAACAGTTCCCCCTGGACCTGGACAAGTTTCTTGCCTTGCTTACCGAAGCTGAAACAACTGTCAAGTACTTCAGGCATTTACGCTTTAGCACTCTTGTTGATCCAATTGAACAATTCTCAGCATTTGTACTTGTAACTGACAAGCCAGGGACAAAAGATAGTAAGAGCACCCCTCTGAACTCCACTCACGAATTCGTAACTCTTCTGCCGTCTTCTGC
+
A3AB>AFBFBDBG4BBGGCGGGHHHCHHHHBDFH4GFHAFGAABBBAAAGBFHGEGB31FFGHDGHHBBBABBFG533BBEG>FG33F@BAGHH4@BGHG444BBF33B?BBG4B??/?F3FBB?BBBBBB3??B4B?3?BBDDGFBB?BB3?B23BBB3>@@2@@@2>@>@2@<2@FFF</?/?<0>CF.>1=1>><<1<><<D-<<<<<<<0=C//;://.::..0:;:..0;;F0090;-;;..;0;9
@M05620:37:000000000-D9766:1:1101:19932:9346 1:N:0:72
ACCACACCTTCTACAATGAGCTGCGTGTGGCTCCCGAGGAGCACCCCGTGCTGCTGACCGAGGCCCCCCTGAACCCCAAGGCCAACCGCTACCTCTTCTGGTGGCCGCCTCCCTCCTTCCTGGCCTCCCGGAGCTGCGCCCTTTCTCACTGGTTCTCTCTTCTGCCGTTTTCCGTAGGACTCTCTTCTCTGACCTGAGTCTCCTTTGGAACTCTGCAGGTTCTAGATCGGAAGAGCACACGTCTGAACTCC
+
1>1AA?>AFFCDAGFB3AFGDG1EAEEFH0BGHGC0BAEAFHHHHGEGA/EAGAAGHGCGGGGGEG>EGGGHHHCEGGGGGHHCCFGGCCCGH1GHBDGHHHHGEHCGGGGHGHHGHHHHHHHHHEGHGGGGGGHHHGGFGCHBGHH0FFFGFGGGGGGGGE0CFGGEGGGGGGGGGGFFFFFFFFFFFFFFFFFFFFFFFFFFFFFFFFFFFFBF/BFAFFFFFFFFFFFFFFFFFFFF@AFFFFFFFFF
@M05620:37:000000000-D9766:1:1101:14639:9359 1:N:0:72
ACCACACCTTCTACAATGAGCTGCGTGTGGCTCCCGAGGAGCACCCCGTGCTGCTGACCGAGGCCCCCCTGAACCCCAAGGCCCGCTACCTCTTCTGGTGGCCGCCTCCCTCCTTCCTGGCCTCCCGGAGCTGCGCCCTTTCTCACTGGTTCTCTCTTCTGCCGTTTTCCGTAGGACTCTCTTCTCTGACCTGAGTCTCCTTTGGAACTCTGCAGGTTCTAGATCGGAAGAGCACACGTCTGAACTCCAGT
+
CCCCDDCCFFFFGGGGGGGGGGHHGGGGHGHHHGGGGGGGGHHHHGGGGGGGHHHHHHHGGGGGGGGGGGGHHHHGGGGHGHHGGGGGGHHHGHHHHHFHGHHBFGFGHGHHGHHHHHGHHHHHHGGGCFDHHHGGGGGHHHHHHHHHFGGGGGGGGGGGGGGGGGGGGGGG?D?FGGGFFFFHFFFFFFFFFFFFFFFFFFFFFFFFFFFFFBFFFFFFFFBFFFFFFFFFF0AFFFFFFFFFFFFFFF:
@M05620:37:000000000-D9766:1:1101:26453:9376 1:N:0:72
ACCACACCTTCTACAATGAGCTGCGTGTGGCTCCCGAGGAGCACCCCGTGCTGCTGACCGAGGCCCCCCTGAACCCCAAGGCCAACCGCGACCACTTCTGGCGGCCGCCTCCCTCCTTCCTGGCCTCCCGGACCTGCGCCCTTTCTCCCTGGCTCTCTCTTCTGCCGCCTTCCGTAGTGCTCTCCTCTCTTGCCTGATTCTCCTTTGCACCTCTGCCTGTTCTAGGTCGGCTGCGCACACGTCTGGGCTCC
+
ABBABAAAFFFFFGGCGGGGGGHFGFGEDGHHHGGG2EF2EHGHHGFGFDGFBDEHHHHGGGCGEEEFGGGHHHCEEGGHGHHCAFGGG/<////2?2221</<-<<--C.<</::/<GG00/..0.::.;--://9-;AFG/00;CF/.B..;B/B/999FBFFF---;D/B./;..9/9999/;FF////;B//./;B9//99/;/////9BB/9/;//:9///;B---.-.;-;--.-;.9./.9;E.
@M05620:37:000000000-D9766:1:1101:14491:9390 1:N:0:72
GAGGCTGCTTTGGAAGAAACTCATAGATTACTGCAACAGTTCCCCCTGGACCTGGAAAAGTTTCTTGCCTGGCTTACAGAAGCTGAAACAACTGGCAAGTAAGACAGGCATTTACGCTTTAGCACTCTTGTGGATAACATTGCACCATTCTAAGACTTTGTACTTGTCACTGGCAAGCAAGGGACACACGCTCGGAAAGCACACGTCTGAACTCCAGTCAAACATTCGTAACTAGTTTGACGTCTTATGCT
+
BABBBBFBFFFFGGGGGGGGGGGHGHHHHFHHHHHFFHHFGHHHHGGGHGHHHHHHHHHHHHHHHHHHHHHHHHHFHHGFHHHHHHHHHHHHHHBGHH13@B@4BGGG11BFG4F1F1F/BG3G33BF?BF?/GC43?BGHG3B3B0F3BH3FF22BF?FGGFHHH2@F2@G2?GHGG0FGFGHF/0>>>->CC-<EC.<</<:-C.CE:0CFHHH/CCC00;C0;FFBB..009;0000=?FDG.90;0;
@M05620:37:000000000-D9766:1:1101:11629:9391 1:N:0:72
ACCACACCTTCTACAATGAGCTGCGTGTGGCTCCCGAGGAGCACCCCGTGCTGCTGACCGAGGCCCCCCTGAACCCCAAGGCCAACCGCTACCCCTTCTGGTGGCCGCCTCCCTCCTTCCTGGCCTCCCGGAGCTGCGCCCTTTCTCCCTGGTTCTCTCTTCTGCCGTTTTCCGTAGGACTCTCTTCTCTGACCTGAGTCTCCTTTGGACCTCTGCAGGTTCTAGATCGGAAGAGCACACGTCTGAACTCC
+
BB?ABBABFFFFGGGFGGGGGFGHEEEEHFHHHGGEEEF2FHHHHGGGEEFFHFFHHHHGGGGGGGEGGGGHHHGGGGGGGGHHFGGGGFGCH0?FG2FFH2FEGGCCFFGHGHHGHGHHD10<GFGF<C-<ADHBG-CGGGHFFFG09FF;FFGFGGGGFFGGGGAA.FEBF.:FD?/BFBFFFFFFFFF/BFFFBFFFBFFFFFFF//9.B99//;F;;FFBF/FFFD..;;AFFFBFFFFBEF;BBFB
@M05620:37:000000000-D9766:1:1101:14580:9397 1:N:0:72
ACCACACCTTCTACAATGAGCTGCGTGTGGCTCCCGAGGAGCACCCCGTGCTGCTGACCGAGGCCCCCCTGAACCCCAAGGCCCGCTACCTCTCCTGGTGGCCGCCTCCCTCCTTCCTGGCCTCCCGGAGCTGCGCCCTTTCTCCCTGGTTCTCTCTTCTGCCGTTTTCCGTCGGACTCTCTTCTCTGCCCTGCGTCTCCTTTGGAACTCTGCCGGTTCTAGCTCGGAAGAGCACACGTCTGAACTCCAGT
+
CCCCCCCCFFFFGGGGGGGGGFHHGGGEEGHGGGGGGGGGGHHHHGGGGGGGHHHHHHHGGGGGGGGGGGGHHGHGGGGHGHHG/>>DFFFH22BBGG2F?GHG/ACDHFGHGHHHHH1FGHHHHGGG-@CHHFGGGGGHHHHH0CFGGGGGGGGGGGGGFGGGGGGGGGGG.--;BFFFFFFFFFFF/:EFF.;ADFFFFFFFF/;FFFFFF/@-:DFFBF/FFFF?ADAFFBFFFFFEF?BFFFFF///
@M05620:37:000000000-D9766:1:1101:12691:9417 1:N:0:72
ACCACACCTTCTACAATGAGCTGCGTGTGGCTCCCGAGGAGCACCCCGTGCTGCTGACCGAGGCCCCCCTGAACCCCAAGGCCCCCTACCTCTGCTGCGGGCCCCCTCCCTCCTTCCTGGCCTCCCGGCGCTGCGCCCTTTCTCCCTGGTTCTCTCTTCTGCCGTTTTCCGTCGGACTCTCTTCTCTGCACTGAGTCTCCTTTGGAACTCTGCCGGTTCTAGCTCGGAAGAGCACACGTCTGAACTCCCGT
+
BBABB@ABFFFFFGG4GGGGGGHFAEGGHCGFHGG?EEGGGHHHHGGGEGGGHHHHHHHGGGGGGGGGGGGHHHGGGGGHGHHG/></B?BGG1F?C1/>/BC/>ACAFGHHDGHHH11>CHHHHG.A--;CGDBGGGGGBB0;CFBCEBFFFGGGGB09;FFBFFFFFFFF?9BBBBFFFFFFFF/;//;FF/9BFBFFFFFB//B//BFBFBB?BFFFFF//BFBF.AAFFF.9F=F.F.;FFFF/...
@M05620:37:000000000-D9766:1:1101:18735:9423 1:N:0:72
GAGGCTGCTTTGGAAGCAACTCATAGATTCCTGCAACAGTTCCCCCTGGACCTGGAAAAGTTTCTTGCCTGGCTTACAGAAGCTGAAACAACTGGCAAGTAAGTCAGGCATTTCCGCTTTAGCACTCTTGTGGATCCAATTGACCAATTCTCAGCATTTGTCCTTGTAACTGACAAGCCAGGGACACCAGATCGGAAGAGCACACGTCTGAACTCCAGTCACGAATTCGTATCTCGTATGCCGTCTTCTGC
+
>>3>A>FAFFFFGCGG44BGAG4FDFGHH5FGHHA4BBFDFGFHHGGFB2FFHHGHGFBBBGHHFG5GHHEHHHFFHFGDGFGFHHFHHBCGGHFF23BBGHHH44BGHHHHHFFGGGFGHGHB33BFHHHHGE3G03B4GH33?1?GHHHHFB1?FFGHHFGHHHFFHFFG1@GHGGGB0FGEAF0..><FGHDDGGHGFHHFHGHHHGHHHGHHF/CGHF:ADCEFEFG9.909C?BFFF@GGGG0CF0
@M05620:37:000000000-D9766:1:1101:23534:9436 1:N:0:72
GAGGCTGCTTTGGAAGAAACTCATAGATTACTGCAACAGTTCCCCCTGGACCTGGAAAAGTTTCTTGCCTGGCTTACAGAAGCTGAAACAACTGGCAAGTAAGTCAGGCATTTCCGCTTTAGCACTCTTGTGGATCCAATTGAACAATTCTCAGCATTTGTACTTGTAACTGACAAGCCAGGGACAAAAGATCGGAAGAGCACACGTCTGAACTCCAGTCACGAATTCGTATCTCGTATGCCGTCTTCTGC
+
A>AABAFAFFFFGFGG4GGGFGFHHDGGHDHHHFG4EGGDGGHHHGGGHFHHHHGHHHGHHHHHHHHHHHGHHHGHHHFFHHGFHGEGGFGGHHHEGGGHFGHGHHHHHHHHHGHGGGGGHHHHHFHHHHHGEHGHHHHHHHHHHHFHHFFFFGGHHHHHHHHHHHHHFHGGHHFGHFFGGHGGFFFGFGFGFGDGGGHHGCCGFDHCGGHHHFGHGGGGGHGGGGHGE=F:.;CFGGGFFFGFGGGGFGB
@M05620:37:000000000-D9766:1:1101:5937:9457 1:N:0:72
GAGGCTGCTTTGGAAGAAACTCATAGATTACTGCAACAGTTCCCCCTGGACCTGGAAAAGTTTCTTGCCTGGCTTACAGAAGCTGAAACAACTGGCAAGTAAGTCAGGCATTTCCGCTTTAGCACTCTTGTGGATCCAATTGAACAATTCTCAGCATTTGTACTTGTAACTGACAAGCCAGGGACCAAAAGATCGGAAGAGCACACGTCTGAACTCCAGTCACGACTTCGTATCTCGTATGCCGTCTTCTG
+
AAAAAAFBFFFFFGGGGCFCGGHFGFFHGCGFFHHCHHHFHHHHHGFG2BGHHHFCGHGHHHHHGHHHHHHHHHHHHHGFGGHHHHHGHFGGGFFHGHFDF4DHHHFHHHHHHBGGGGGGFHHHHHHFHHGHGEGGH3FGHHGFGFHHHHHFFDCFGDHFHHHHHHHEGHGGFHHGHHGFHHGGGCHGHAGFGHGGEGGHHHHHHFFHHHEH0;GHH/:GCCGFD-CDFG:B/9CFA:EFGGGFDFFAFGF
@M05620:37:000000000-D9766:1:1101:14042:9465 1:N:0:72
GAGGCTGCTTTGGAAGAAACTCATAGATTACTGCAACAGTTCCCCCTGGACCTGGAAAAGTTTCTTGCCTGGCTTACAGAAGCTGAAACAACTGGCAATGAAGTCTGGCCTTAACGATTGGTCCCTATAATGGTTCAAGTGACCAAATTATCCGACTAAATAATTGTAACTAAGAAGCCCATGTCCCCCGCACGACAGATCACAAGTCTACACAACAATCCCCAGTACGTGTACCTTATACCGACAACTGC
+
BACCCBFCFFFFGGGGGGGGGGHHGHHHHHHHHHHHHHHFHHHHHGGGHHHHHHHHHHHHFHHHHHHHHHHHHHHHHHHHHHHHHHHHHHHHHH3GHH333FEFG443FGGH333?C?E/03BBFHFF34B?343B?44B4443B/F2B2?B3?////222>@F2H2>G2F2<1110<??/001??1>.<---<.-<-/0::/CC::;0000/0:;E.;//0.;./00.;/;/0000000;0;.;--.//;
@M05620:37:000000000-D9766:1:1101:13328:9474 1:N:0:72
ACCACACCTTCTACAATGAGCTGCGTGTGGCTCCCGAGGAGCACCCCGTGCTGCTGACCGAGGCCCCCCTGAACCCCAAGGCCAACCGCTACCTCTTCTGGTGGCCGCCTCCCTCCTTCCTGGCCTCCCGGAGCTGCGCCCTTTCTCACTGGTTCTCTCTTCTGCCGTTTTCCGTAGGACTCTCTTCTCTGACCTGAGTCTCCTTTGGAACTCTGCAGGTTCTAGATCGGAAGAGCACACGTCTGAACTCC
+
BAAABAABFFFFGGGFDGGGGGFHEEFFG?GHHGG2AEECGHHHHGFGAEEFHFCGHHHGGGGGGGFGGGGHHHHGGGGHGEHEGGGGG/CCBGF2GFGB<FHFHGGGGFFHGFHGHGHHFFFFCGFGGE?FCGEGH-@D@DHGGHHGGGGGCFFFGGG0CFFGGGGC.FGFGG:FD.BFFFFFFFFFFFFBFFFFFFFFFFFFFFFFFFB/FFFFF/F9/FFFFFFFFFFFFFFBFAFFFFE.AFFFFFF
@M05620:37:000000000-D9766:1:1101:15946:9510 1:N:0:72
GAGGCTGCTTTGGAAGAAACTCATAGATTACTGCAACAGTTCCCCCTGGACCTGGAAAAGTTTCTTGCCTGGCTTACAGAAGCTGAAACAACTGGCAAGTAAGTCAGGCATTTCCGCTTTAGCACTCTTGTGGATCCAATTGAACAATTCTCAGCATTTGTACTTGTAACTGACAAGCCAGGGACAAAAGATCGGAAGAGCACACGTCTGAACTCCAGTCACGAATTCGTATCTCGTATGCCGTCTTCTGC
+
BBBBBAFBFFFFGGGGGGGGGGHGHHHHHHHHHHHHFHHFHHHHHGGGHHHHHHHHHHHHBGHHHHFHHHHHHHFHHHHHHHHHGHHHHHHHHHHHGHGGFBFBGGEHHHHHHHHGGGGGHGHHGFHHHHHHFHHGFHHHHHHHGGHHHHHGGFHHHHHHHHHHGHFHHGHGHHHHHHCG<GGGGFFFFGEFHHGDEGFGHCCGGFHHHGHHHFHFHFHHGHGGGHHGG/FFFGGFGGGGGGGDFFGGGG0
@M05620:37:000000000-D9766:1:1101:19528:9524 1:N:0:72
ACCACACCTTCTACAATGAGCTGCGTGTGGCTCCCGAGGAGCACCCCGTGCTGCTGACCGAGGCCCCCCTGAACCCCAAGGCCCGCTTCCTCTTCTGGTGGCCGCCTCCCTCCTTCCTGGCCTCCCGGAGCTGCGCCCTTTCTCCCTGGTTCTCTCTTCTGCCGTTTTCCGTCGGACTCTCTTCTCTGCCCTGAGTCTCCTTTGGAACTCTGCAGGTTCTAGCTCGGAAGAGCACACGTCTGAACTCCAGT
+
BBB?ABBBFFFFGGGGFGBAGEHFGAEECEHHEFGEGGGGGHHHHGGGDEGGHHHGHHHGGGGGGDGGGGGFHFHGGGGHECHG/>/?CBBGG1FGGFGHGHGGCDCFHGHHGHHHHH1CHHHHHGGGCGGHHHGGGGGHHHHHHHHHGGGFGGGGGGGGGGGGGGGGGGGG.B?BBBFFFFFFFFFF/;EFF.FFFFFFFFFFFFFFFFFFF/BF:FFFBF/BFFB9EFFFFFFFFBFEFFFFFFFF/B/
@M05620:37:000000000-D9766:1:1101:5673:9528 1:N:0:72
ACCACACCTTCTACAATGAGCTGCGTGTGGCTCCCGAGGAGCACCCCGTGCTGCTGACCGAGGCCCCCCTGAACCCCAAGGCCAACCGCTACCTCTTCTGGTGGCCGCATCCCTCCTTCCTGGCCTCCCGGAGCTGCGCCCTTTCTCCCTGGTTCTCTCTTCTGCCGTTTTCCTTAGGCCTCTCTTCTCTGCCCTGAGTCTCCTTTGGACCTCTGCCGGTTCTAGCTCGGACGAGCACACGTCTGAACTCC
+
AA?ABBAAFFFFCGGCGGGGGGGHGDFBE2FHHGGFEEAEEEHHHGGGEGGGHGGHGHHGGCEEGGGGGGGGFHHGGGGEGHHHHGGGGG/<BBFBGGDGFGF?00/</?@GHHHGHGGCHD0FGHHHEGGCGGHHHDFGGGHHHHH0CFGGGGFFFFGGFFFGGGGEGGGGG0;FFF/CFFFFFFFFFFF9FEFFFFFFFFFFFFFFFBFFFFFF/;B;DF9BF/BFF;A-;9@CCFFFFFFFF:9FBFF
@M05620:37:000000000-D9766:1:1101:14473:9532 1:N:0:72
GAGGCTGCTTTGGAAGAAACTCATAGATTACTGCAACAGTTCCCCCTGGACCTGGAAAAGTTTCTTGCCTGGCTTACAGAAGCTGAAACAACTGGCAAGTAAGTCAGGCATTTCCGCTTTAGCACTCTTGTGGATCCAATTGAACAATTCTCAGCATTTGTACTTGTAACTGACAAGCCAGGGACAAAAGATCGGAAGAGCACACGTCTGAACTCCAGTCACGAATTCGTATCTCGTATGCCGTCTTCTGC
+
BBBBBBFAFFFFGGGGGGGGGGHHHHHHHHHGHHHHFHHAGHGHHGGGHHHHHFHHHHHHGHHHHHHHHHHHHHHHHHHHHHHHHHHHHHHHHHHHHHGHGFGHHHHHHHHHHHHGGGGGHGHHHHHHHHHHGHHHHHHHHHHHHHHHHHHHHHHHHHHHHHHHHHHGHHHHHHFHHHGHFHGGGEGFGGFHHHDDFGHHHCG<GAHHHGHHHHHHHHHHHHGGGHHGGBFFFFFAEDGFFGGGGGGGGG0
@M05620:37:000000000-D9766:1:1101:10781:9547 1:N:0:72
ACCACACCTTCTACAATGAGCTGCGTGTGGCTCCCGAGGAGCACCCCGTGCTGCTGACCGAGGCCCCCCTGAACCCCAAGGCCAACCGCTACCTCTTCTGGTGGCCGCCTCCCTCCTTCCTGGCCTCCCGGAGCTGCGCCCTTTCTCACTGGTTCTCTCTTCTGCCGTTTTCCGTAGGACTCTCTTCTCTGACCTGAGTCTCCTTTGGAACTCTGCAGGTTCTAGATCGGAAGAGCACACGTCTGAACTCC
+
BBBABBBBFFFFGGGGGGGFGDHHGGGFHGHHGGGGGGGGGHHHHGGGGGGGHHHHHHHGGGGGGEGGGGGHHGHGGGGHFHHHHGGGGGGGHHHHHHHHGHHGHHGCGGGHGHHGHHHHGHGHHHHHG.@GGGHHHGGGGGHHHHGFGGGGGGGGGGGGGGGGGGGGGGGFFDGGGDBFFFFFFFFFFFFFFFFFFFFFFFFFFFFFFFFFFFFFFFFFFFFFF/BFFFDEFFFFFFFFFFFFFFFFFFF
@M05620:37:000000000-D9766:1:1101:24761:9558 1:N:0:72
GAGGCTGCTTTGGAAGAAACTCATAGATTACTGAAACAGTTCCCGCTTGACCTGGAAAATTTTCTTGCCTGGCTTACAGAAGCTGAAACACCTGCCAAGTAAGTCAGGCATTTCCGCTTTAGCACTCTTGTGGATCCAATTGAACAATTCTCAGCATTTGTACTTGTAACTGACAAGCCAGGGACAAAAGATCGGAAGAGCACACGTCTGAACTACAGTCACGAATTCGTATCTCGTATGCCGTCTTCTGC
+
>1A>>>C>BBB1FB1A1F1BFFGGG3BAD1ABF311ABBDF2A10AABAABBFFAB1101BBFAFFG1ABFFAEF1BBBFFFBBG11BBB>BFG0B@@BBG21B@F1BB?FBFF2/???/>FEFB>FBG>F1<BBBGBBFFEFG<BBB>FGDB2<1B2BBG@@FGGHGGDFD@@DGHCF?0//?/FABFGEFF....<CCF<<<C<CGHGHB/;0::0<:CC.EE.EFF/9/;=C9;CBF00-;@;9;9C0
@M05620:37:000000000-D9766:1:1101:17680:9570 1:N:0:72
ACCACACCTTCTACAATGAGCTGCGTGTGGCTCCCGAGGAGCACCCCGTGCTGCTGACCGAGGCCCCCCTGAACCCCAAGGCCAACCGCTACCTCTTCTGGTGGCCGCCTCCCTCCTTCCTGGCCTCCCGGAGCTGCGCCCTTTCTCCCTGGTTCTCTCTTCTGCCGTTTTCCGTAGGACTCTCTTCTCTGACCTGAGTCTCCTTTGGAACTCTGCCGGTTCTAGATCGGAAGAGCACACGTCTGACCTCC
+
CCCCCCCCFFFFGGGGGGGGGGHHGGGFHGHHHGGGGGGGGHHHHGGGFGGGHHHHHHHGGGGGGGGGGGGHHHHGGGGHGHHHHGGGGGGCG2FDGHHHHFHFHGCGGGGHGHHGHHHHHHHHHHHHGGGGGGHHHGGGGGHHHHH0CFGGGGGGGGGFGGGGGGGGGGGGGBFGGFFFFFFFFFFFFFFFFFFFFFFFFFFFFFFFFFFFFFFF0@D@FFFFF0;FFFFFFFFFFFFFFFFFFF9FFFF
@M05620:37:000000000-D9766:1:1101:13462:9586 1:N:0:72
GAGGCTGCTTTGGAAGAAACTCATAGATTACTGCAACAGTTCCCCCTGGACCTGGAAAAGTTTCTTGCCTGGCTTACAGAAGCTGAAACAACTGGCAAGTAAGTCAGGCATTTCCGCTTTAGCACTCTTGTGGATCCAATTGAACAATTCTCAGCATTTGTACTTGTAACTGACAAGCCAGGGACAAAAGATCGGAAGAGCACCCGTCTGAACTCCAGTCACGAATTCGTAACCCTTTTGACGTCTACTGC
+
A?AB3AFBFDFFGC5BGGGGGGHHHFHHHHHFGHBFFGHHHGDFGGECGHGGHHGGB3CGGGHGHHHFFGHGHHHEFFFHHHFGGEBGFGFHHH3?GHGHF44BB4@2F?GHH@DDDE/FFGFG33BBF3GBED3B2BCDGGHHBHEGFHH3BB23F?F3GGGFHHFGF>@@G2GHHHEG0C?FGEA0FHEF>F.CFGCC/=C.<-C.<:;BG0CGC/;<:0..;.9;AFF.90..;00;.;9CC9.;;F0
@M05620:37:000000000-D9766:1:1101:27601:9586 1:N:0:72
GAGGCTGCTTTGGAAGAAACTCATAGATTACTGCAACAGTTCCCCCTGGACCTGTAAACGTTTCTTGCCTGGCTTACAGAAGCTGAAACCACTGGCACGGCAGTAAGGAATTTCCGATTTCACCCTATTGTGGCAACAGTTGCCACGTTATAAGCCTATGTAATTGTCACTGCCAAGCCCGAGAACCCCGCTCGGAAGAACACAAGTCTGCACTCCAGTCCCGAATTCGAATCACGTATGACGTCTTATGC
+
A?AABBFBFFFFGGGGGGFGGGHGG5FHHGGGHFGGFHH5D5FF2EAF2BGFHH5FFH5BBGHC5DDBFGHHHH1FHHHHHHHHBBGGG1BFHG?BB31/>/>334BBF3BFFHGFE/F/44BBBG23FGH?F/22/023B?B?3G//0@?22>FGF22?FF1FGH1<1?111?GGCFF<C->-.<<C<<-@DF-;CAF/;/9;.CF0FFEFF09;;FFF0F-.;;AF./.;./;A;:BB/:;;A..////
@M05620:37:000000000-D9766:1:1101:15605:9586 1:N:0:72
ACCACACCTTCTACAATGAGCTGCGTGTGGCTCCCGAGGAGCACCCCGTGCTGCTGACCGAGGCCCCCCTGAACCCCAAGGCCCCCTACCTCTTCTGGTGGCCGCCTCCCTCCTTCCTGGCCTCCCGGCGCTGCGCCCTTTCTCCCTGGTTCTCTCTTCTGCCGTTTTCCGTCGGACTCTCTTCTCTGCCCTGCGTCTCCTTTGGAACTCTGCCGGTTCTAGCTCGGAAGAGCACACGTCTGAACTCCCGT
+
CCDDCCCCFFFFGGGGGGGGGGHHGGGEHGHHHGGGGGGGGHHHHGGGGGGGHHHHHHHGGGGGGGGGGGGHHHHGGGGHGHHG/>//BBBFB2BBFG2BAFH/BDDGH/=GGHHHHHFHHGFHHGDD--ACFGGGGGGHHGGGGGGGGG0FFGGGGGGFFFGGGGGGGFFF?---:CFFFFFFFFFFFFFFF.:DDFFFFFFF/0;FFFFEF0C-@DEF0B0FFFFDFFFFF0AFFFFFFFEFFFFF.AA
@M05620:37:000000000-D9766:1:1101:15374:9594 1:N:0:72
GAGGCTGCTTTGGAAGAAACTCATAGATTACTGCAACAGTTCCCCCTGGACCTGGAAAAGTTTCTTGCCTGGCTTACAGAAGCTGAAACAACTGGCAAGTAAGTCAGGCATTTCCGCTTTAGCACTCTTGTGGATCCAATTGAACAATTCTCAGCATTTGTACTTGTAACTGACAAGCCAGGGACAAAAGATCGGAAGAGCACACGTCTGAACTCCAGTCACGAATTCGTATCTCGTATGCCGTCTTCTGC
+
BBBCCBFBFFFFGGGGGGGGGGGHGGGHHHHHHHHFFGGBFHHHHGGFA2FGHHFHGB2BBGHHHHHHHHHHHHHHHHHFHHHFHHHHHHHHHHFHFFFGFFG@GFB??GGDGEG>DEGFDFHFDCGHHBGFGH3FG3BFEDE3F3BFDGHGFGF?GFHHHFGHHGDDG2FG2FGHHHFCFAEEAFF<0><<GC.AF<GFHFC/GGGCFEFCHHHHEGHHHG?ADAC0A/;;90;A:.FFFG?EAE.;BF0
@M05620:37:000000000-D9766:1:1101:13343:9598 1:N:0:72
GAGGCTGCTTTGGAAGAAACTCATAGATTACTGCAACAGTTCCCCCTGGCCCTTGAAACGTTTCTTGCCTGGCTTCCAGAAGCTGCAACAACTGGCCAGTAAGTCAGGCATTTCCGCTTTAGCACTCTTGTGGATCCAATTGAACCATTCTCAGCATTTGTACTTGTAACTGACAAGCCAGGGACAAACGATCGGAAGAGCACACGTCTGAACTCCAGTCACGAATTCGTATCTCGTATGCCGTCTTCTGC
+
AABBBBFAFFFFGFGGGGGGGGHHHHHHHCGHGGEDG2BADDGHHG2FG2FAA3BBGFGFFGHGDDDBFGHHHGBBFGH3BFHBF33FFFFEFBBG13?33BFGG4FFHCFDFGD11EFF33GD3FHHHHFGE3FHC3BFGF3B2?FHFHDHEB2GF2FGH2@DFHH2>FHDBCDGHHGE0?D/FF00.<<>.<CDEGH.GFCCGC:G:E0GGFHH/GGHHGGG.9CBG9C99FB..CFGGGGC@FGGFF/
@M05620:37:000000000-D9766:1:1101:11508:9602 1:N:0:72
ACCACACCTTCTACAATGAGCTGCGTGTGGCTCCCGAGGAGCACCCCGTGCTGCTGACCGAGGCCCCCCTGAACCCCAAGGCCCGCTACCTCTTCTGGTGGCCGCCTCCCTCCTTCCTGGCCTCCCGGAGCTGCGCCCTTTCTCACTGGTTCTCTCTTCTGCCGTTTTCCGTAGGACTCTCTTCTCTGACCTGAGTCTCCTTTGGAACTCTGCAGGTTCTAGATCGGAAGAGCACACGTCTGAACTCCAGT
+
ABA3AABBFFFFGGGF5GGBGBGFGAEEE2FF3FFEEEGCEGHHHGGGEFGGFHHGHGHGEGCEGEGGGGG1GEHGGGGHEGHG/E/CGGGHHFHHHH?FGHHDCGDGHGGHGHHHHHEHHHHHHGGG?DCHHHGGGGGHHGHHHHHFGGGGGGGGGGGGGGGGDGGGGGGG.A.CFFGFFFFFFFFFFFFFFFFFFFFFFFFBBBBFFFFEF/BFFFFFBF/BBADAEFFFBFF.FBFFFFFFFFFF/F/
@M05620:37:000000000-D9766:1:1101:20677:9611 1:N:0:72
ACCACACCTTCTACAATGAGCTGCGTGTGGCTCCCGAGGAGCACCCCGTGCTGCTGACCGAGGCCCCCCTGAACCCCAAGGCCAACCGCTACCTCTTCTGGTGGCCGCCTCCCTCCTTCCTGGCCTCCCGGAGCTGCGCCCTTTCTCCCTGGTTCCCTCTTCTGCCGTTTTCCGTAGGACTCTCTTCTCTGACCTGAGTCTCCTTTGGAACTCTGCAGGTTCTAGCTCGGAAGAGCACACGTCTGAACTCC
+
CDDCCDDDFFFFGGGGGGGGGGHHGGGGHGHHHGGGGGGGGHHHHGGGGGGGHHHHHHHGGGGGGGGGGGGHHHHGGGGHGHHHHGGGFGGBFBF?GHHHHHHDHHGGGGGHGHHGHHHHHHHHHHHGG??@GGHHG@CGGGHHHHHBFGFFGGGBFGG/FFFBGGGFGGGGGDGG.A:FFFFFFFFFFFF<BFFF:B<FFFFBFFFFF0BFFFFF0BFBFFFFFBFFFFB.A.:BFFFFFAEFE00<BFF
@M05620:37:000000000-D9766:1:1101:13011:9616 1:N:0:72
ACCACCCCTTCTACAATGAGCTGCGTGTGGCTCCCGAGGCGCCCCCCGTGCTGCTGACCGAGGCCCCCCTGACCCCCAAGGCCCGCTACCTCTTCTGGTGGCCGCCTCCCTCCTTCCTGGCCTCCCGGAGCTGCGCCCTTTCTCACTGGTTCTCTCTTCTGCCGTTTTCCGTAGGACTCTCTTCTCTGACCTGAGTCTCCTTTGGAACTCTGCAGGCTCTAGATCGGAAGAGCACACGTCTGAACTCCAGT
+
AAAAA1ADAFFF3FGBBFGFGBFFEE?EC0FGGFFE/EE//A/EFGEG>BFF@FFGGGGGEEEEG?EGGGG<0BFCGGBG<FFA/B/AG01FH1?GH1?FCGGCCCGGHEGGFHFHHHHHHH0CGG.::@AGGG@GGG@GGFGGGGFFGCBBFFGGBBFFFFF@9BBEFFBF?A-BFBFFFFFFBBFFBFFFFF-;FF/B9FFFF/FBBFF/FFFF-AFFFFFFF-99E?FFFFF9F9-;9EB/:9:/B/;
@M05620:37:000000000-D9766:1:1101:19398:9630 1:N:0:72
ACCACACCTTCTACAATGAGCTGCGTGTGGCTCCCGAGGATCACCCCGTGCTGCTGACCGAGGCCCCCCTGAACCCCAAGGCCCGCTACCTCTTCTGGTGGCCGCCTCCCTCCTTCCTGGCCTCCCGGAGCTGCGCCCTTTCTCACTGGTTCTCTCTTCTGCCGTTTTCCGTAGGACTCTCTTCTCTGACCTGAGTCTCCTTTGGAACTCTGCAGGTTCTAGATCGGAAGAGCACACGTCTGAACTCCAGT
+
AA3>AA?>C@BFFFGGDFAAFGHHGEEG4AFGBFFF2EEA3AAFBEGABBEC5B3EEGFE000>FFGEEGEBF@GEGG/?FGEEEEEE>FHHHHHHHBBFBGH/>CGFHFGGAHHHHHGGCFFGFED?C<CHHFGGGGGHGGHHHHHHHHGEFGGGGGGGGF;-CEGGGGGGGGGGGGGGFFFFFFFFFFFFFBBBFFBFFFFB;9FFFFFFFFFF9BFFFFFFF?DDEFFFFFFFFBFEFEFFFFFFFF/
@M05620:37:000000000-D9766:1:1101:23845:9630 1:N:0:72
GAGGCTGCTTTGGAAGAAACTCATAGATTACTGCAACAGTTCCCCCTGGACCTGGAAAAGTTTCTTGCCTGGCTTACAGAAGCTGAAACAACTGGCCCGTCAGTACGGCATTTCTGCCTTAACCCTCTTGTGGCACCCATTGCCACCTACTCAGCCTTTGTAATTGTCCCTGCCAAGCCAGGGACACCCGCTCGGACGCGCACACGTCTGAACTCCAATCACGACCTCGTATCTCGTTTGCAGTCTTCAGC
+
AAA>AAFBFFFFG4FFAG4GGGHHHHFHHDHHHHHGGHHHHHHHHGGFGFGHHGGBFGHGGHHHHHGHHHHGHHHHHHHHHHHHHHHHHGGHHH31BB//1>EF431?>EEFHE4B?3??F3???GHHH3GH//2B??/23B3?3B002@2@@FG2F2211<@FFGH11?<1/?FCGCFH0<CGEA...<-A<:@.-;--=-9BGGG.CE0;/;0;B/9;/9D?9-.9;.9;FBFFF.;AFFFFFF/B/9/
@M05620:37:000000000-D9766:1:1101:12294:9630 1:N:0:72
ACCACACCTTCTACAATGAGCTGCGTGTGGCTCCCGAGGAGCACCCCGTGCTGCTGACCGAGGCCCCCCTGAACCCCAAGGCCAACCGCTACCTCTTCTGGTGGCCGCCTCCCTCCTTCCTGGCCTCCAGGAGCTGCGCCCTTTCTCACTGGTTCTCTCTTCTGCCGTTTTCCGTAGGACTCTCTTCTCTGACCTGAGTCTCCTTTGGAACTCTGCCGGTTTCTAGCTCGGAAGAGCACACGTCTGATCTC
+
AAA3AAABFFFFGGGCBGFFFBGFGEAAAAGHAFGGEFGCFHHHHGGGEEEGGHHGHHGG@GGGG?EFGFGCGEGGGGEGEAHHGGE@D?DCG2B?BB??G2FEA<</<A/FFGFDHHHHH100>GAG//<CEEF/B@GG--CGBCF0;C;/CBCCFBBBFBFB0CC.AFGG0:0..A0BFGGGG0/BFFF/;/FBBBBFF9FFFFBBF/;//9:F/=B9DD/F///;BDA.;D.9./...;9;BE//;BB
@M05620:37:000000000-D9766:1:1101:14838:9648 1:N:0:72
GAGGCTGCTTTGGAAGAAACTGACAAGCCAGGGACACAAGATCGGAAGAGCACACGTCTGAACTCCAGTCACGAATTCGTATCTCGTATGCCGTCTTCTGCTTGAAAAAAAAAACAACAACTCTCCTATTTAACTCCTACTTCCTTCCAATTCCACCTTCACCTCTACTCCTCCCTCCCCTTGCCTCGTCCTTCTCCCTACTTTTTCCCTTCAGCACTCTTCTTAACCCCCCACTCCCCCTGTCTTATCCC
+
BABBBAFBFFFFGGGGGGGGGFBBFGGHGHFFEDGE2BFBCGGGFEFEHFHFGHHEHHHGFGHHHFCFGHFGE>BFGHGBBGGHHFFGGGHHGFGHFGHHFFF3BGHHHGFED>/?<////22@2@<221<11?111?1?1<1?1?1011111111>0111<00<0<000/0//.</.../:///00.:..;00;009/0=00009/0000/0000.0/0000000;0.9>A9.;;.;A.-A///9/////
@M05620:37:000000000-D9766:1:1101:5289:9661 1:N:0:72
GAGGCTGCTTTGGAAGAAACTCATAGATTACTGCAGCAGTTCCACCTGGACCTGGAAAAGTTTCTTGCCTGGATTACAGAAGCTGAAACAACTGGCAAGTACTTCATGCATTTCCGCTTTAGCACTCTAATGGATCCAATTGAACAATTCTAAGAATTTGTACTTGTAACTGACAAGCCAGGGACAAAAGATCGGAAGAGCACCCCTCTGAACTCCACTCACGAATTCGTAACTCTTTTGCCGTCTACAGC
+
AAAAAAFAFFFFGGGGG1FGDGHHBD1DGHHH3FG1AGF1FDA2AB0BA0FAFHHH11BFFHHFH1FBBG1B0ABDFHBFHHBF11B11>/FGH>B>GFHFBBFFG22@BFHH2B?E?EFH1FGF1BB11B1BBF>0BC1B<BGHHFFFG2BBG1>F>222>B2BFFGGH@@GGFDGGGGAAE/?FA0?CFHGG<>FA<F0>F.<-C</0=<C0=0;/CCGB::A.:0;GF.90;9;00;0;-=9..;0;0
@M05620:37:000000000-D9766:1:1101:27808:9666 1:N:0:72
GAGGCTGCTTTGGAAGAAACTCATAGATTACTGCAACAGTTCCCCCTGGACCTGGAAAAGTTTCTTGCCTGGCTTACAGAAGCTGAAACAACTGGCAATGCACTCGGGCCTTAACGATTTCTCCCTATAGTGGCTCAAGTTACCAAAATATCCGACTATATAATTGTAACTAACAAACCCATGCCCGCCGCTCGGCAGTGCCCAAGTCTGCACAACAATCCCGAATACGTCTACTGTAAACCGTCAACTTC
+
AABAB@FAFFFFGGGGFFGFFGFHHHHHHHHHHHHHGGHGHHHHHGGGCGHEGGHBFHFGBDGHFHFGHHBGHHHHHHHGHHHFHHGHHHHHHH3?GH3B3B33B11/>>?G3BDE/F/?44BBG0?B34B40/B3BG1B2221BF//112@2??/>/122???@?1FF<G1?1110<<C.001>>.<-----;-.;-/:00/0.;;;0000/09.;.9//0..:..;::.;.//:9///:/9.;..///;
@M05620:37:000000000-D9766:1:1101:11447:9682 1:N:0:72
ACCACACCTTCTACAATGAGCTGCGTGTGGCTCCCGAGGAGCACCCCGTGCTGCTGACCGAGGCCCCCCTGAACCCCAAGGCCAACCGCTACCTCTTCTGGTGGCCGCCTCCCTCCTTCCTGGCCTCCCGGAGCTGCGCCCTTTCTCCCTGGTTCTCTCTTCTGCCGTTTTCCGTAGGACTCTCTTCTCTGCCCTGAGTCTCCTTTGGAACTCTGCCGGTTCTAGCTCGGAAGAGCACACGTCTGACCTCC
+
DDDDDDCCFFFFGGGGGGGGGGHHGGGGHGHHHGGGGGGGGHHHHGGGEGGGHHHGHHHGGGGGGGGGGGGHHHHGGGGHGHHHHGGGGCGBB2?BG2>>F>FAFG?/DGFHGHHGHHHHHE0>GDGFCECDCFHHFDGGGCFHGHH0CFFEGBFBGFGBFGGFGGCEAFGGG.<FDAFFFFFFFFFFFFFBFFFF/FFFEFFFFFFFF0BFFFEFFCF@DFFB00BFFAD9A<BFBFFFFFFFF00<BFF
@M05620:37:000000000-D9766:1:1101:13585:9683 1:N:0:72
GAGGCTGCTTTGGAAGAAACTCATAGATTACTGCAACAGTTCCCCCTGGACCTGGAAAAGTTTCTTGCCTGGCTTACAGAAGCTGAAACAACTGGCAAGTAAGTCAGGCATTTCCGCTTTAGCACTCTTGTGGATCCAATTGAACAATTCTCAGCATTTGTACTTGTAACTGACAAGCCAGGGACAAAAGATCGGAAGAGCACACGTCTGAACTCCAGTCACGAATTCGTATCTCGTATGCCGTCTTCTGC
+
BBBBBBFBFFFFGGGGGGGGGGHHHHHHHHHHHHHHFHHFHHHHHGGGHHHHHHHHHHHHHHHHHHHHHHHHHHHHHHHHHHHHHHHHHHHHHHHGHHGHF4BGGFFGHHHHHHHGGGGGHGHGHHGHHDGHDHHHHHHHHHHHHHHHHHHHHDCGGGHGHHHHHGHHGHHHHHHHGHGHHHGGGEFFHGEGFEA<FAHHHGH/CAHHHGGFHHHHH/CGGHFG?HHGGBFFFF0.A9BFFGGDDGGGGG0
@M05620:37:000000000-D9766:1:1101:7088:9686 1:N:0:72
GAGGCTGCTTTGGAAGAAACTCATAGATTACTGCAACAGTTCCCCCTGGACCTGGAAAAGTTTCTTGCCTGGCTTACAGAAGCTGAAACAACTGGCAAGTACGTCAGGCATTTCCGCTTTAGCACTCTTGTGGATCCAATTGAACAATTCTCAGCATTTGTACTTGTAACTGACAAGCCAGGGACAAAGATCGGAAGAGCACACGTCTGAACTCCAGTCAAGAATTCGTATATCGTATGCCGTCTTCTGCT
+
AABBAAFBFFFFGFFFFGGGGGHGHFHHHHHHHHFHHHHHHGFGHGGFGGGHHHGH33AGFHHHHHHFFE3BBFGBBABFHHBGHEBGBGAGGF3BGHGGD@?BBF>?FFEGH4B?EEGGFHGHB3BBBBF3E?BBGFFHHGHGHHHFBFGBBG23F@F@D@FDFGFFHHFGGFDGHHFC<FC/FCACFCF=<A<F=CG//C<C<<<;CHFC;;=GC0<C0;C/:;0:9///;;:C.;C0;;.AF.;00C0
@M05620:37:000000000-D9766:1:1101:11545:9702 1:N:0:72
GAGGCTGCTTTGGAAGAAACTCATAGATTACTGCAACAGTTCCCCCTGGACCTGGAAAAGTTTCTTGCCTGGCTTACAGAAGCTGAAACAACTGGCAAGTAAGTCAGGCATTTCCGCTTTAGCACTCTTGTGGATCCAATTGAACAATTCTCAGCATTTGTACTTGTAACTGACAAGCCAGGGACAAAAGATCGGAAGAGCACACGTCTGAACTCCAGTCACGAATTCGTATCTCGTATGCCGTCTTCTGC
+
AAABCBFBFFFFGGGGGGGGGGHHHHHHHHGHHHHHGFGDFHHHHGGGHGHHHHHHHGCGGHHHHHHHHHHHHHHGHHHHHHHHHFHHHHHHHHHHFEFGGGBHHHHGH1FGHHHGGGGG3?GHHHHHH3FCFHGHH3GHHHHDH3GHHHHHBGHDFHHFB2GHHHH2GHHHBGHHHGE0FHG/FEFFF<.FGHDDGGHHHHH/C@GHHGFFHHEHC0;:CGF?DGEFGBFFFFF.CCFBGGGDGFEFGGB
@M05620:37:000000000-D9766:1:1101:9447:9706 1:N:0:72
GAGGCTGCTTTGGAAGAAACTCATAGATTACTGCAACAGTTCCCCCTGGACCTGGAAAAGTTTCTTGCCTGGCTTACAGAAGCTGAAACAACTGGCAAGTAAGTCAGGCATTTCCGCTTTAGCACTCTTGTGGATCCAATTGAACAATTCTCAGCATTTGTACTTGTAACTGACAAGCCAGGGACAAAAGATCGGAAGAGCACACGTCTGAACTCCAGTCACGAATTCGTATCTCGTATGCCGTCTTCTGC
+
AAAABB@AFFFFFGGGCGGFGGGFHHHHHHHHGHHGHHHFHHGHHGGGHHHHHFHHHHHHHHHHHFHHHHFGGHHFHHGFFGHHHHGFHEFHGHBHFEGFBB@GH4FBG1BGH4BEGGGG3FHHHFGGHFHHEFHHHHHHHHHDGBGGGHEG?GHHHH3F32>DGHH2FDGHHCDGGGGF0/CACFHH0>.G1F?EGGFHHHH/<-GHHAGHHFCB//;:CFG.CCGFEFG9.0;.;9C90CADG..9BB0
@M05620:37:000000000-D9766:1:1101:15953:9716 1:N:0:72
ACCACACCTTCTACAATGAGCTGCGTGTGGCTCCCGAGGAGCACCCCGTGCTGCTGACCGAGGCCCCCCTGAACCCCAAGGCCAACCGCTACCCCTTCTGGTGGCCGCCCCCCTCCTTCCTGGCCTCCCGGCGATGCGCCCTTTCTCTCTGGTTCTCTCTTCTGCCGTTTTCCGTGGGACTCTCTTCTCTGCCATGAGACTCCTTTGTACATCTGCGGGGTCTCGATCGGAAGAGCACACGCCTGACATCC
+
CCCCCCCCFFFFGGGGGGGGGGHHGGGGHGHHHGGGGGGGGHHHHGGGGGGGHHHHHHHGGGGGGGGGGGGHHHHG?//?FFE??/?<CCD>B0?F0?>22>?<00/<</>AD-EFHDBGH0/<.<GCE.--:--..;EDG-9C9BF0;000;0;9FFFB00B00;-..;EFB.:.--.9.;FFF00FFFF0B0900:0;BFFB0F00000:9;0B-----9;0;09.-....:F/0FFF--;AA//00;B
@M05620:37:000000000-D9766:1:1101:19478:9716 1:N:0:72
ACCACACCTTCTACAATGAGCTGCGTGTGGCTCCCGAGGAGCACCCCGTGCTGCTGACCGAGGCCCCCCTGAACCCCAAGGCCCACAACCTCTACTGGTGGCCGCCTCCCTCCTTCCTTGCCTCCCGGGGCTGCGCCCTTTCTCCCTGGTTCTCTCTTCTGCCGTTTTCCGTCTCACTCTCTTCTCTGCCCTGCGTCTCCTTTGGAACTCTGCCGGCTCTCGCTCGGCAGCGCACACGTCTGGACTCCCGT
+
AAAAAAAAFFFFGGGFDGGGGC1BE00B00FFBFG?EEGGGHHHHGGGCEGGFHFFGHGG?GCGGAEGGGG0GCHGGGGH//GA?F/<E/0B1<>>1BBBBGFG//?<G/?CEG1<FG11FCBFFF.----<AEGGGCCFGB0G0/90./9CF0CFBFFBGF0A.ABFF0.FG./;CFFFFF/9BBBB/:;B-?@B@BFFEFF///;BBFF///---;AF/9-;-9@-9----;-9---99-//;9//--;
@M05620:37:000000000-D9766:1:1101:9444:9724 1:N:0:72
GAGGCTGCTTTGGAAGAAACTCATAGATTACTGCAACAGTTCCCCCTGGACCTGGAAAAGTTTCTTGCCTGGCTTACAGAAGCTGAAACAACTGGCAAGTAAGTCAGGCATTTCCGCTTTAGCACTCTTGTGGATCCAATTGAACAATTCTCAGCATTTGTACTTGTAAATGACAAGCCAGGGACAAAAGATCGGAAGAGCACACGTCTGAACTCCAGTCACGAATTCGTATCTCGTATGCCGTCTTCTGC
+
C@BBBCFCFFFFGGGGGGGGGGHHHHHHHHHHHHGHFHHGHGHHHGGGHHHHHHGGFFHHGHHHHHHHHHHHHHHGHHHHHGHHHGGHHHGHGHHHHHGGHGHHDEHHHHHHGFDEGG/FG3FG33BEHEGBGG3FFG34FGHFHH2FG?GHHF2DH3GHHDDHHGHH22>FF>GGHHGHAGFGGGGBGHAGHGE.>AG.<GF/<-CHHGF0:CGHHB;GHE.EGCGHGGG/AB0.C9/C0;CGGGG0FG0
@M05620:37:000000000-D9766:1:1101:19480:9735 1:N:0:72
ACCACACCTTCTACAATGAGCTGCGTGTGGCTCCCGAGGAGCACCCCGTGCTGCTGACCGAGGCCCCCCTGAACCCCAAGGCCCGCTACCTCTTCTGGTGGCCGCCTCCCTCCTTCCTGGCCTCCCGGAGCTGCGCCCTTTCTCACTGGTTCTCTCTTCTGCCGTTTTCCGTAGGACTCTCTTCTCTGACCTGAGTCTCCTTTGGAACTCTGCAGGTTCTAGATCGGAAGAGCACACGTCTGAACTCCAGT
+
CCCCCCCCFFFFGGGGGGGGGGHHGGGFHGHHHGGGGGGGGHHHHGGGGGGGGHHGHHHGGGGGGGGGGGGGFHHGGGGHGHHGGGGGGHHHHHHHHHBGDHHGGGGGHGHHGHHHHHGHHHHHHGGGGGGHHHGGGGGHHHHHFHHGFGFGGGGGGGGGGGGGGGGGGGGGFDDFGGGFFFFFFFFFFFFFFFBFFFFFFFFB:BFFFFFFFFFFFFFFBFFFFFFAFFFFFFFFFFFEFFFFFFFFFFB
@M05620:37:000000000-D9766:1:1101:8432:9756 1:N:0:72
ACCACACCTTCTACAATGAGCTGCGTGTGGCTCCCGAGGAGCACCCCGTGCTGCTGACCGAGGCCCCCCTGAACCCCAAGGCCAACCGCTAGAAGTTCTGGCGGGCGCCTCCCTCCTTCCTGGCCTCCCGGAGCTGCGCCCTTTCTCACTGGTTCTCTCTTCTGCCGTCTTCCGCAGTACTCTCTTCTCTGGCCTGAGTCTCCTTTGGAACTCTGCCTGTTCTGACTCGGAAGAGCACACGTCTAGGTTCC
+
BBBBBBBAFFFFGG5FGGGBGGHHGFGEHGHHHGGGGGGCFHHHHGGGEGGFHHFHHHHEFEEGGGGGGGFHHHHGGFFHGHHHCFGGG/</2222B222?2/>--<A?E.<E:CACG:G00/..0.:.;@?-=A9F?GGGFB00;F0//;./;F/B////;BFFF-.-;E/B..;-;/99////;BF////99B...BF///;//;//////:////9//BF//9;B........9..;-9...///;9/
@M05620:37:000000000-D9766:1:1101:8431:9774 1:N:0:72
ACCACACCTTCTACGATGAGCTGCGTGTGGCTCCCGAGGAGCACCCCGTGCTGCTGACCGAGGCCCCCCTGAACCCCAAGGCCAACCGCGAGCTCTTCTGGTGGCCGCCTCCCTCCTTCCTGGCCTCCCGGCGCTGCGCCCTTTCTCCCTGGTTCTCTCTTCTGCCGTTTTCCGTAGGACTCTCTTCTCTGACCTGAGTCTCCTTTGGACCTCTGCAGGTTCTAGATCGGAAGAGCACACGTCTGAACTCC
+
ABBAAABAFFFFFF2AFFGGGGHHGEGEGGHHGFGEGGEFGHCHHGGGFECGHHHHHHHGGGGGGGGGGGGHEHHFEFDFFGGGGGGCB/>><<22?222???<FGCC<DAFG0GDHHFHFFFGFGHFG<@-AC;-;-;EGDFGFGG0:FCAFGGBFGGFFFFBFFADBFFFFDFFDD99BFFFFFFFFFF/FFFB99;BFFFFFFF9//9FFFFBFBF9;BFBF/BBEA:9.9A.FFFFFF?FEBBFBFB
@M05620:37:000000000-D9766:1:1101:27565:9789 1:N:0:72
GCGGCTGCTTTGGCAGAACCTCATAGATTACTGCAACAGTTCCCCCTGGACCTGGAAAAGTTTCTTGCCTGGCTTACAGAAGCTGACACACCTGTCAACAAAGTCATGCATGTCAGCTTTAGCACTTTTGTGGATCCAATTGAATAATTGTCCTCATGTGCACTTGTCACTGACAAGCGAGGTATAAAAGATCGGAAGCTCACAGGTCTGCTCTACAGTCCCTACGTCTTTTTTCGTATGCCTGCTTCTGC
+
>3>3>AA>CFFFGGGGCFFAFFHHHGBGGFGGGB33BGFFDGHHHGG2FFFHHFG2BB2FBHGHHBDFGHFAFBFGGHHH3BFHHF2@BBF1BB3B@D33113B4BBDEHF4GFBB?4B43BF4GB3E43BB/3BFHB3BGH3??33?33333332B3B32@<2@GGB2@222@2<<</////11111>1.>FG>>...0<0<00.<C0/000000;;000;0::.../:000-;-./;;C000.:9;00;
@M05620:37:000000000-D9766:1:1101:21173:9789 1:N:0:72
ACCACACCTTCTACAATGAGCTGCGTGTGGCTCCCGAGGAGCACCCCGTGCTGCTGACCGAGGCCCCCCTGAACCCCAAGGCCAACCGCTACCTCTTCTGGTGGCCGCCTCCCTCCTTCCTGGCCTCCCGGAGCTGCGCCCTTTCTCACTGGTTCTCTCTTCTGCCGTTTTCCGTAGGACTCTCTTCTCTGACCTGAGTCTCCTTTGGAACTCTGCAGGTTCTAGATCGGAAGAGCACACGTCTGAACTCC
+
BBBBBAABFFFFGGGGGGGGGFHFGFFFHGHHHGGGGGGCFHHHHGFGGDGFGGHHHHHGGGCGFGEGGGGGHHFGGGGHGHHHHGGGGCCGH?FHHHGHHHHDHHCFGGGHGHHGHHHHHGHHHHHHGDCFGGHHHFGGGGHHHHHEFGGGGGGGGGGGGGG0BFGEGGGGGGGGDGFFFFFFFFFFFFFFFFFFEFFFFFFFFFFFFFFFFFFF/FFFFFFFFBFFFFFEFFFFFFFF=;EFFB/;BFF
@M05620:37:000000000-D9766:1:1101:13790:9795 1:N:0:72
GAGGCTGCTTTGGAAGAAACTCATAGATTACTGCAACAGTTCCCCCTGGACCTGGAAAAGTTTCTTGCCTGGCTTACAGAAGCTGAAACAACTGGCAAGTAAGTACGGCATTTCAGCTTTAGCAATCTTGTGGATCAAATTGACAAATTCTCAGAATTTGTCATTGTAAATGGCAAGCCAGGGCCAACAGATCGGAAGAGCACACGTCTGAACTCCAGTCAAGCATTCGTATCTAGTTGGACGTCTTATGC
+
BABCCCFCFFFFGGGGGGGGGGHHHHHHHHHHHHHHGFHGHHHHHGGGHHHHHHHHHHHHHHHHHHHHHHHHHHHHHHHHHHHHHHGHHHHHHH3GHFC@4FGHDB?FFGGHHFBDGG3DG334333DD4FGG33B0B34BF33432DGDHGHF2DG3DBGD2DHFHH22@F22@FEHGH0?A////>FF0FHHG.FFH.<GC/C@GFFE000;GHH0<C0000;0=;GHG/9000;0009C?EGG.0;;0
@M05620:37:000000000-D9766:1:1101:5883:9802 1:N:0:72
GAGGCTGCTTTGGAAGAAACTCATAGATTACTGCAACAGTTCCCCCTGGACCTGGAAAAGTTTCTTGCCTGGCTTACAGAAGCTGAAACTACTGGCAAGTAAGCCAGGCATAACCGCCTTAGAACTCTTCTGGTTCCCAATACACCCTTCTAAACAATTGTACTTAACCCAGGCAAGCCCGGGCCACCAGCTCGGAAGATCCCACCTCTGAACTCCCATCACGACTTCGTGTAACGTATACCGTCTTCTGC
+
>11>>>>>CDFFGGGGAFCGBGDGHGHHH1FGHGA1BBGDDFFGHGEA/0BGHHEHHHFFFFHHHHHGGHGHHHHGHGHGHGHFHHFGH1@F1BBF01>B2B111B0/>>111BB>//?EHH1G1BGH1121BBB1<BG001111B?/0BB2>1@1/<1<@>2@F211<//</?F0/FFHC-->@<.<...0<.:.;;:0;:G0....09;;FFGG./0;0;.;-;.0;;.;C0=.;9///;9;99EB//;
@M05620:37:000000000-D9766:1:1101:18059:9810 1:N:0:72
ACCACACCTTCTACAATGAGCTGCGTGTGGCTCCCGAGGAGCACCCCGTGCTGCTGACCGAGGCCCCCCTGAACCCCAAGGCCAACCGCTACCTCTTCTGGTGGCCGCCTCCCTCCTTCCTGGCCTACCGGAGCTGCGCCCTTTCTCCCTGGTTCTCTCTTCTGCCGTTTTCCGTAGGACTCTCTTCTGTGCCCTGAGTCTCCTTTGGACCTCTGCCGGTTCTAGCTCGGACGAGCACACGTCTGCCCTCC
+
>1>>AA>AFFCDAFG1BFFFAEFCEAEBGAGGHGGAEEG/EHCHHG?EEAE/FAEGHCA/EGCG/E/EGGGFFHA?EGGGEGHA<FEECC?CGGHHFB>FFFGF0F@CCCGEGH0EGHFHH10>0F0><<@-@C./;@@CCG:C0;;0CFBF/CF0F0CFBCGGGGGGGBEFG.F.9.FFFFFFFFFFB9B9BFFFBFFFBBFFFFFFF/BB9B/BB@@@B-F/;;BFF@F---;@;A-9@-EBA/;ABEB
@M05620:37:000000000-D9766:1:1101:13800:9815 1:N:0:72
GAGGCTGCTTTGGAAGAAACTCATAGATTACTGCAACAGTTCCCCCTGGACCTGGAAAAGTTTCTTGCCTGGCTTACAGAAGCTGAAACAACTGGCAAGTAAGTCAGGCATTTCCGCTTTAGCACTCTTGTGGATCCAATTGAACAATTCTCAGCATTTGTACTTGTAACTGACAAGCCAGGGACAAAAGATCGGAAGAGCACCCGTCTGAACTCCAGTCACGAATTCGTATCTCGTATGCCGTCTTCTGC
+
>3AA3>CACBB4F4BBCGFGGGHHHGHHHFBDFF4BCHGHHDDBBEAECFBBGGFEB32BBFFDFFGBBBFGFGG3BBBGHHBFG33FBB1GHHB?FHGG@4BBBG3BB?FFH4BEEEEEBGG4BBBBF?F3E?B?FBEFFFFGHHFBBBF3BB23BBFFH2F@F@>>2@>@@<<FGF<?0///</0FCFA><...FDF.C<=.<<C<GG;0C0;C::<C:0.C?.9099//90;.C./;0;@DA;9;0B0
@M05620:37:000000000-D9766:1:1101:18061:9828 1:N:0:72
ACCACACCTTCTACAATGAGCTGCGTGTGGCTCCCGAGGAGCACCCCGTGCTGCTGACCGAGGCCCCCCTGAACCCCAAGGCCAACCGCTACCTCTTCTGGTGGCCGCCTCCCTCCTTCCTGGCCTCCCGGAGCTGCGCCCTTTCTCACTGGTTCTCTCTTCTGCCGTTTTCCGTAGGACTCTCTTCTCTGACCTGAGTCTCCTTTGGAACTCTGCAGGTTCTAGATCGGAAGAGCACACGTCTGAACTCC
+
AAAAB?ABFFFFGFGF5FGGFDFBEEAEG2GHFGFAEEE?EHFHHGEGFAEADGGBGHHGGGCGFGGGGGGEHHFGGGGHGEHFEGGCGCGGHHHHFGHHGDGDFHCGGGFHGHHGHHHHHHHHGHHHGD?CGGHBFDGGGGHGHHHGGGGGFFGGGGGFGGGGFGGE?FEFGGFGGGFFFFFFFFFFFFFFFFFFFFFFFFFFFFFFFFFFFFFFFFFAFFFFFFFFFFFFFFFFFFFFBFFFEF/FFFF
@M05620:37:000000000-D9766:1:1101:22003:9834 1:N:0:72
ACCACACCTTCTACAATGAGCTGCGTGTGGCTCCCGAGGAGCACCCCGTGCTGCTGACCGAGGCCCCCCTGAACCCCAAGGCCAACCGCTACCTCTTCTGGTGGCCGCCTCCCTCCTTCCTGGCCTCCCGGAGCTGCGCCCTTTCTCCCTGGTTCTCTCTTCTGCCGTTTTCCGTAGGACTCTCTTCTCTGACCTGAGTCTCCTTTGGAACTCTGCCGGTTCTAGCTCGGAAGAGCACACGTCTGACCTCC
+
CCCCCCCCFFFFGGGGGGGGGGHHGEGFEGHHHGGGGGGGGHHHHGGGFGGGHHHHHGHGGGGGGGGGGGGHHHHGGGGHGHHHHGGGGGC>G2BDGBFDG2?EFFDCGGGHGHHGHHHHHHFHHHHHGGGGGGHHHGGGGGFHHHH0CGFFFGGGGGGFGGGGGGG.EGGGGGG.CDBFFFFFFFFFFFFFFFFFFFFFFFFFFFFFFFFFFFFF0;B9AEFFF0BFFFD..:AFFFFFFFFFFF:FFFF
@M05620:37:000000000-D9766:1:1101:17636:9878 1:N:0:72
ACCACACCTTCTACAATGAGCTGCGTGTGGCTCCCGAGGAGCACCCCGTGCTGCTGACCGAGGCCCCCCTGAACCCCAAGGCCCGCTACCTCTGCTGGTGGCCGCCTCCCTCCTTCCTTGCCTCCCGGCGCTGCGCCCTTTCTCCCTGGTTCTCTCTTCTGCCGTTTTCCGTCGAACTCTCTTCTCTGCCCTGCGTCTCCTTTGGAACTCTGCCGGTTCTCGCTCGGCAGAGCACACGTCTGCACTCCCGT
+
AAAABAABFFFFFGGFGGGDD5FBEAEFGFHHGGGGGGGCEHHHHGEGEEFCABFGHHHGGG?EEFEGGGGFHHEGGGGGGGHD/</>>0BBDBB11?00/F0CC></?/<FECGHH1111>G1FAFG-A@::.CCCD@FFGBB0FF9E9CFBFEGFGBFFBBAEDFEF/.BF--;AAFB;9FFFFFB:9./9.9A9DFFBFBFFFFFFFF//B;?BF.:/9..;9@.-9..B/;BA-;AFF/FFF/99A;
@M05620:37:000000000-D9766:1:1101:19405:9879 1:N:0:72
GAGGCTGCTTTGGAAGAAACTCATAGATTACTGCAACAGTTCCCCCTGGACCTGGAAAAGTTTCTTGCCTGGCTTACAGAAGCTGAAACAACTGGCAAGTACCTCAAGCATTTTCGCTTTAGCACTCGTGTCCACGCAATTGAACAATTCGTAGCATCTCTACTTGTAACAGACCAGCCAGGGACAAAAGATCGGCAGAGGACACCTCTGAACTCCACTCACGAATTCGTACATCTTATGCCTTGTTCCTT
+
AABBBBFBFFFFGGGGGGGGGGHHHHHHHHHHHHHHGHHDGHHHHGGGFHHHHHHHHHFHHHHHHHHHHFHHHHHFHHHHHHHHHFHHHHHHHH3?BG13444BFG@F3FG444B/?1?FG334B3B/0??2443/?<//22BBGFB23?/2@/FGB2>2@2@F222??G110?/?0//?0>.C<.0>F0.<G<A---.:.;:/..;.000:CFGHF/;//;...9;0.;/:.0;0C0;0;FFF/;0=9//
@M05620:37:000000000-D9766:1:1101:27577:9879 1:N:0:72
ACCACACCTTCTACAATGAGCTGCGTGTGGCTCCCGAGGAGCACCCCGTGCTGCTGACCGAGGCCCCCCTGAACCCCAAGGCCCACCCCCTGAACTGGAGGCCGCCTACCTCCTTCCTGGCCTCCCGGGGCTGCGCCCTTTCTCTCTGGTTCTCTCTTCTGCCGTTTTCCGTCGGACTCTCTTCTCTGTCCTGCGTCTCCTTTGGAACTCTGCTGGCTCTCGTTAGGCAGCGCACACATCTGCACTGCAGT
+
BCCBBCCCFFFFGGGGGGGGGGHHGGGFHGHHHGGGGGGGGHHHHGGGGGGGHHHHHHHGGGGGGGGGGGGHHHHGGGGHGHH//?//>>//2222BB20/?/B//?/=??=G=1<FG10>0<<.FAC-<<::EGGGF@:BBBF0;:00;CF9B9C0B00;C0;.:/:F09FF--;CFBB:B0B9B09:;0BBBFFAFEF0BF0F0BFFFFEF000.;0/09.:.;999..:---9..09099B0B/000;
@M05620:37:000000000-D9766:1:1101:5877:9885 1:N:0:72
GAGGCTGCTTTGGAAGAAACTCATAGATTACTGCAACAGTTCCCCCTGGACCTGGACAAGTTTCTTGCCTGGCTTACAGAAGCTGAAACAACTGGCAAGTACTTCAGGCATTTCCGCTTTAGCACTCTTGTGGATCCAATTGAACAATTCTCAGCATTTGTACTTGTAACTGACAAGCCAGGGACAAAAGATCGGAAGAGCACCCGTCTGAACTCCAGTCACGAATTCGTATCTCTTATGCCGTCTTCTGC
+
A?ABAAFBCDFDGBBGGGFGGGHHHGHHHHGGHHCHFHFGGDFFGGFFEHFHHHEG231FDFHFGHHBBGDFGHHBBBBGHHBGHBBGBGEHHH3?FHGHF44BDG33BFGHH4D>E?EFGHFGFBB??BB3?BF3FFCGFDFFHHEB3FF3BD23D?FDHFGFGGHGFH2@GCFEHHGHAEE/??AFGHEG1..>FA<</<C.C-C.<CCFH0CGF0;;:;.;E.;;EFF/90;0;09;0;-;AAA;099
@M05620:37:000000000-D9766:1:1101:5862:9896 1:N:0:72
GAGGCTGCTTTGGAAGAAACTCATAGATTACTGCAACAGTTCCCCCTGGACCTGGAAAAGTTTCTTGCCTGGCTTACAGAAGCTGAAACAACTGGCAATGCAGTACGGCATTTCAGCTGTAACCATATTGTGGCACCACTTGCCAACTTCTCAACATTTGTGATTGTACATTCCAAGCCAAGGCCCCCAGCTCGGCAGCGCACACGTCTGCCCTCCAGTCCAACAATCGTCAGCAGTTTTACGTCTTATGC
+
A>AAAAFAFFFFG1FGFEGGGGHHHGGHHGGHHHDGHHG1FGHHHGGGHGHGGHHFHDCFBBGHFHFHHHHHHHG1FHHHGGHHHDFEGFHHGH>FFF1@11BB11BE/E>FF22BF11B122B111BB22BE/01/</1B11111/0B2B12201@1@2@02@>><>DG2212?1?F<F0////.<ACEHF1.<.<<C-:---;-;GH:;0.;CCF/09000/:.;B9C...09.;0000=999F-/;//
@M05620:37:000000000-D9766:1:1101:19976:9897 1:N:0:72
GAGGCTGCTTTGGAAGAAACTCATAGATTCCTGCAACAGTTCCCCCTGGACCTGGAAACGTTTCTTGCCTGGCTTCCAGAAGCTGAAACAACTGGCAAGTAAGTCAGGCATTTCCGCTTTAGCACTCTTGTGGATCCAATTGAACAATTCTCAGCATTTGTACTTGTAACTGACAAGCCAGGGACAAAAGATCGGAAGAGCACACGTCTGAACTCCAGTCACGAATTCGTATCTCGTATGCCGTCTTCTGC
+
>1>>A>BAFFBDBGF11BBGBB1FFDGHH3FGHH01BBB1DFGHHGABAAFFGFHHHBABBGHHDFDGHHHHHHB0BFGBFGH1B@GGH>FG1FFH0BBFGHHHHHHHFHHHHHHGGGGGHHFEHHHHHHHHEHFHH1FHHH11F1FGHHHH2FH1FHHHH2FHHHH1GHHHBGHHHHGHHHGGGGG00>FGHHGGGGGFHHHHHGHHHGHHHHHHHHHHHHGGGHGGGCF/.FFFCBGFFGGGGGGGGG0
@M05620:37:000000000-D9766:1:1101:11922:9902 1:N:0:72
ACCACACCTTCTACAATGAGCTGCGTGTGGCTCCCGAGGAGCACCCCGTGCTGCTGACCGAGGCCCCCCTGAACCCCAAGGCCCGCTACCTCTGCTGGTGGCCGCCTCCCTCCTTCCTTGCCTCCCGGAGCTGCGCCCTTTCTCACTGGTTCTCTCTTCTGCCGTTTTCAGTCGGACTATCTTCTCTGCCCTGCGTCTCCTTTGGAACTCTGCAGGTTCTAGATCGGAAGAGCACACGTCTGAACTCCAGT
+
AAA1AAAAFFFFGGGF3GF1B1BBEAE0A0FA1FE0FEGGGHHHEGG/BAEAHHGFHHH/EEEGGG/EGEGH1GAEFF/FFFAE/>/B<GGH11B1G1?<CFG//>?CGGF0/?FG0111>FFBCFGC?CCH/<@CGG-CCGHH0<00:B9;FF9CFBFFFGGGBCFAB90009-;?@/BFBFFF/FF/;EFF-@F@F-;F/FBFFFFB/BF//BFA/9B/;/;BAF-ABFFFFFEF?FFFFBBFFBB/:9
@M05620:37:000000000-D9766:1:1101:21751:9907 1:N:0:72
GAGGCTGCTTTGGAAGAAACTCCTCGATTACTGCACCCGTTCCCCCTGGCCCTGGAACCGTTTCTTGCCTGGCTTACAGAAGCTGAAACAACTGGCCAGTAAGTCAGGCATTTCCGCTTTAGCACTCTTGTGGATCCCATTGACCCATTCTCAGCCTTTGTCCTTGTCACTGACAAGCCAGGGACAACCGATCGGAAGAGCACACGTCTGAACTCCAGTCACGAATTCGTATCTCGTATGCCGTCTTCTGC
+
A1AAAAFAFFFFGGGGF1AFAGCG0AAGHCGFHHF1BAAABBGGHG/FA0BBF0FGG1/ABEFFFH1AFGHHHH>BFGHFGHH1B1BFG0>BBFFG0@FFGHHHHDHGHCGHHHHGGGGGFHHFHHHHHHHHFGGHH0GGHG11@0GHHHHH2FH0FGHHH1FHHHH1?FHH1GGHHHG0FEGEGGH..<<CGGFGGGGHHHHHHGGGGGBFGGGGFGGGGGGGGGGGFFFFFFFFEFFFFF?F@FFFFFE
@M05620:37:000000000-D9766:1:1101:10081:9928 1:N:0:72
GAGGCTGCTTTGGAAGAAACTCATAGATTACTGCCACAGGTCCCCCTGGACCTGGAACAGTTTCTTGCCTGGCTTACAGCAGCTGGAACAACTGGCAAGTAAGTCAGGCATTTCCGCTTTAGCACTCTTGTGGATCCAATTGAACAATTCTCAGCATTTGTACTTGTAACTGACAAGCCAGGGACAAAAGATCGGAAGAGCACACGTCTGAACTCCAGTCACGAATTCGTATCTCGTATGCCGTCTTCTGC
+
AAABBAFAFFFFGGGGGGGGG4GDG55DADAGGD4AFHC23AB22BAB22B22B2AE3ABA55DBBBABFBFEFF33BB3BGHFE21BG2BFE3BG23BB4BGHFHHHHHHFHHHGGGGGFHGFHHHHHHHHAFHHH3GHHG3FG3FGHHHHGHHBGHHHFHHHHHH2DDGHGHHHHHGBFGGFGGHG0>FGHHCDEGHGHHHCHGHHHGFHHHHHGHHHFHGG?EGGGCFGEFB..;FGGGGDDAGGGGB
@M05620:37:000000000-D9766:1:1101:24796:9956 1:N:0:72
GAGGCTGCTTTGGAAGAAACTCATAGATTACTGCAACAGTTCCCCCTGGACCTGGAAAAGTTTCTTGCCTGGCTTACAGAAGCTGAAACAACTGGCAAGTAAGTCAGGCATTTCCGCTTTAGCCCTCTTGTGGATCCCATTGACCCATTCTCAGCCTTTGTAATTGTAACTGACAAGCCAGGGACAAACGATCGGAAGAGCACACGTCTGAACTCCAGTCACGAATTCGTATCTCGTATGCCGTCTTCTGC
+
BBBBCCFCFFFFGGGGGGGGGGHHGHHHHHHHHHHHHHGBGHHHHGGGHHHHHGHGHHHHHHHHHHHHHHHHHHHHHHHHHHHHHHHHHHHHHHHHHHGGFHDG4@BGHHHHHHHGGGGGGHH3FHHHHHHHD33BG2FFEH4B22?F3G3F3HH2F2GFDH2HHHH2GHHHEGHHHGGGFHGGGAF0.><FHGGGGGHHHHHHHCHGHGBGHHHHHBGFFHGGGGGFF;F/9FFGEGGFG0DEGGAGFGB
@M05620:37:000000000-D9766:1:1101:14112:9965 1:N:0:72
ACCACACCTTCTACAATGAGCTGCGTGTGGCTCCCGAGGAGCACCCCGTGCTGCTGACCGAGGCCCCCCTGAACCCCAAGGCCAACCGCTACCTCTTCTGGTGGCCGCCTCCCTCCTTCCTGGCCTCCCGGAGCTGCGCCCTTTCTCACTGGTTCTCTCTTCTGCCGTTTTCCGTAGGACTCTCTTCTCTGACCTGAGTCTCCTTTGGAACTCTGCAGGTTCTAGCTCGGAAGAGCACACGTCTGAACTCC
+
CCACCCCCFFFFGGGGGGGGGGHHGGGGHGHHHGGGGGGGGHHHHGGGGGGGGHHHHHHGGGGGGGGGGGGGHHHGGGGHGHHHHGGGGGGGHGGHHHHHGHHGHHGGGGGHGHHGHHHHHHGHHHHHGECGGGHHHGGGGGHHHHH0;FFGFFFFGGGFGGGGGGGEBGGGG?FGDCFFFFFFFFFFFFFBFFFFFFFFFFFFFFFFFFFFFFFF0FFFFFFBF0BFFFFFFFFFFFFFFFFFFB0;FFF
@M05620:37:000000000-D9766:1:1101:13109:9969 1:N:0:72
GAGGCTGCTTTGGAAGAAACTCATAGATTACTGCAACAGTTCCCCCTGGACCTGGAAAAGTTTCTTGCCTGGCTTACAGAAGCTGAAACAACTGGCAAGTAAGTCAGGCATTTCCGCTTTAGCACTCTTGTGGATCCAATTGAACAATTCTCAGCATTTGTACTTGTAACTGACAAGCCAGGGACAAAAGATCGGAAGAGCACACGTCTGAACTCCAGTCACGAATTCGTATCTCGTATGCCGTCTTCTGC
+
AA?ABBFAFFFFGGGGEGGGFGFGFFHHHBGFHHGEEGGBDGHHHGGFABGHHGCGHHFHHHHHHHHHHHHHHHHCHHHBGHHHHFHHHHHHHHHGFEFGG4BFGDGHHEHFGBGFGGGGHHHGFGH?GFG3?F3FH3?GHFHGH3CGHGFFGGHFFFGGHFHHHFG22>>FDGFFHA/?FHDFC/<0<<FG1F?DFGHFFCC/<<CCGEHHHHGHGG;0;GDDAC.;AFB9;;;.;EB/FFB9AFAFFB0
@M05620:37:000000000-D9766:1:1101:9518:9992 1:N:0:72
GAGGCTGCTTTGGAAGAAACTCATAGATTACTGCAACAGTTCCCCCTGGACCTGGAAGAGTTTCTTGCCTGGCTTACAGAAGCTGAAACAACTGGCAAGTAAGTCAGGCATTTCCGCTTTAGCACTCTTGTGGATCCAATTGAACAATTCTCAGCATTTGTACTTGTAACTGACAAGCCAGGGACAAAAGATCGGAAGAGCACACGTCTGAACTCCAGTCACGAATTCGTATCTCGTATGCCGTCTTCTGC
+
1>AAA?CAFFBDCGGGGCGG1F1GAGHHHHHHHHHHGAG1FHHHHGCGGHHGHCHHF0BGFEGH2GAFHHHHHHFGHHH1GHH1CGHHHFHHHFBFGGFGH21BBFBGGHHHHFGGGGGGHHHEHBHGHHHHEGHHHHHHHHHHHHHHHHHFGGGFFFHFFGGHHHHHFHGHFHHFHHGEHHGGGAAFCGGHHG<CGGFHHFC/<CHHHGHHHGHHHC;CGHGGCHEGGBF9CBF.9.;909@9@FEB0B0
@M05620:37:000000000-D9766:1:1101:14886:9999 1:N:0:72
ACCACACCTTCTACAATGAGCTGCGTGTGGCTCCCGAGGAGCACCCCGTGCTGCTGACCGAGGCCCCCCTGAACCCCAAGGCCAACCGCTACCTCTTCTGGTGGCCGCCTCCCTCCTTCCTGGCCTCCCGGAGCTGCGCCCTTTCTCACTGGTTCTCTCTTCTGCCGTTTTCCGTAGGACTCTCTTCTCTGACCTGAGTCTCCTTTGGAACTCTGCAGGTTCTAGATCGGAAGAGCACACGTCTGAACTCC
+
BBBBBBBBFFFFGGGGGGGGGGGFEFGFHGHHHGGEGGGFGHHHHGGGEEGGHHHHHHHGGGGGGGGGGGGHHHHGGGGHGHHHHGGGGGGGHGHHHHHHHHHGFHCGGGGHGHHGGHHHHHHHGHHHGGGGGGGHHGGGGGHHHGHBFGGGGGGGGGGGGGGGGGGGGGGGGGGGGFFFFFFFFFFFFFFFFFFFFFFFFFFFFFFFFFFFFFFFBFFFFFFFFBFFFFFFFFFFFFFFFFFFFFFFFFF
@M05620:37:000000000-D9766:1:1101:12066:10002 1:N:0:72
ACCACACCTTCTACAATGAGCTGCGTGTGGCTCCCGAGGAGCACCCCGTGCTGCTGACCGAGGCCCCCCTGAACCCCAAGGCCCCCTCCCTCTTCTGGTGGCCGCCTCCCTCCTTCCTGGCCTCCCGGAGCTGCGCCCTTTCTCACTGGTTCTCTCTTCTGCCGTTTTCCGTCGGACTCTCTTCTCTGACCTGCGTCTCCTTTGGAACTCTGCCGGTTCTCGATCGGAAGAGCACACGTCTGAACTCCAGT
+
ABAABBBBFFFFGGGF5FGFGGHGGFEBEEEHGGFEEEEEGHHHHFEE1EFFEFBGHHFGG?0EGGGGGCCFHHHGGGGHGGHG/<//?/??0BB?FDBB?FH?/<?DG??GGCDGHH1<CGHHHGGC-ACGFCCGGGCHHHFG0<GCGHHGFGGGGBFBGGFB.CFEG0AF.--9@=FFFFBFFFF//:BBF.;D9?FFFFFFFFFFFFFFF/B?BFE//;/;9BD:EDAFF/FFFBFEF./;9BBF/B/
@M05620:37:000000000-D9766:1:1101:20701:10004 1:N:0:72
ACCACACCTTCTACAATGAGCTGCGTGTGGCTCCCGAGGAGCACCCCGTGCTGCTGACCGAGGCCCCCCTGAACCCCAAGGCCCGCTACCTCTTCTGGTGGCCGCCTCCCTCCTTCCTGGCCTCCCGGAGCTGCGCCCTTTCTCCCTGGTTCTCTCTTCTGCCGTTTTCCGTAGGACTCTCTTCTCTGACCTGAGTCTCCTTTGGAACTCTGCAGGTTCTAGCTCGGAAGAGCACACGTCTGAACTCCAGT
+
CCCDDDDDFFFFGGGGGGGGGGHHGEGEGGHHHGGGGGGGGHHHHGGGGGGGHHHHHHHGGGGGGGGGGGGHGHHGGGGHGHHGEEEGGHGHHGHHHGBFFHHGGGGGHGHHGHHHHHFHHHHHHGGGDGGHHHGGGGGHHHHH0GHHGGGGGGGGGGGGGGGGFGGGGGGG.CAGGFFFFFHHFFHH0FFFFBFFFFHFFFFFFFFFFFHHFEFFAFFFEF0BFFFDFFFFFFFFFFFEFFFFFFFFBFB
@M05620:37:000000000-D9766:1:1101:16141:10017 1:N:0:72
GAGGCTGCTTTGGAAGAAACTCATAGATTACTGCAACAGTTCCCCCTGGACCTGGAAAAGTTTCTTGCCTGGCTTACAGAAGCTGAAACAACTGGCAAGGTAGTACGGCATTTCACCTGTAACCATATTGTGGCACAAGATGCCAAGTTCTCAGAATTTGTCATTGTACATGGCAAGCCAAGGCCCCCAGCTCGGAAGCACCCACGTCTGCGATCCAGTCCAACAATCGTCTCCAGTTGGACGTCTTATTG
+
BBBBBBFBFFFFGFGGGGGGGGHGHHHHHHHHHHHGHHHHHHHHHGGGHGHHHHHBGHHHFHHHHHHHHHHHHHHFHHHHHHHHHHFGHHHHHH3FGH113BBFFH1?/EEB@4F4B33BF44333?BB4B4//2B2?02B3BFF2/B??FFFD2B32@>@2GHB22@22@@200?//??0?/?/.->>.<FGFG....//...:-;./.=--;EGG0;:0B09:.:/.;../09:C00/;C@E.B.:///
@M05620:37:000000000-D9766:1:1101:5531:10023 1:N:0:72
GAGGCTGCTTTGGAAGAAACTCATAGATTACTGCAACAGTTCCCCCTGGACCTGGAAAAGTTTCTTGCCTGGCTTACAGAAGCTGAAACAACTGGCAAGTAAGTCCGGCATTTCCGCTTTAGCCCTCTTGTGGCTCCACTTGCCCACTTCTCAGCATTTGTCCTTGTACATGCCAAGCCAGGGCCCCCAGCTCGGCAGCGCACACGACTGCACTCCAGTCCCGAATTCGTATCTCGTATGCCGTCTTCTGC
+
A>AAAAFAFFFFG1FGGGFGGGHHHHHHHHHGHHGGFHHGHHHHHGGGHHHHHHHFCF0FBFHHHHHHHHHHHHHGHHHHHBHGHHHHHHGHHHBGGHC12B@B@1BE>EEGBG2EGF/FF1B10</FG1GHG/0B?C0>FB>111/BF<GH22<1@@FFH2>GHGG<FGG111FGFG?G0A?.C--<@E.CCCC.;::-=:C?9-AGGCF09CFGG/;C0/9AA.AFEF-/;//9;-/B/;@A@FE/BF/
@M05620:37:000000000-D9766:1:1101:19086:10037 1:N:0:72
GAGGCTGCTTTGGAAGAAACTCATAGATTACTGCAACAGTTCCCCCTGGACCTGGAAAAGTTTCTTGCCTGGCTTACAGAAGCTGAAACAACTGGCAAGTAAGTCAGGCATTTCCGCTTTAGCAATCTTGTGGATACAATTGAACCATTCTAAGCATTTGTACTTGTAACTGACAAGCCAGGGACAAAAGATCGGAAGAGCACACGTCTGAACTCCAGTCACGAATTCGTATCTCGTATGCCGTCTTCTGC
+
CBBBCCFCFFFFGGGGGGGGGGHHGGFHHHHGHHHGFHHAFFGHHGGGFFHFFGHGGHHHHHFHHFGGHHHHHHHHHHHHHHHHHGGHHHHHHHHHHHGGH4F44@BFHFGG4BHFGGGEFGFG3BGHHDFFEG34BFHHHHHHG/FCGH33BGFHHHHH33@2@GGHHHHHF<GFGH/0GH/<?FG00>>FFHGGGGHHHHHHHGHHHGHHHH00:CHHGH.::CHHFCFCABFGGFGFFGGGGF?FFF0
@M05620:37:000000000-D9766:1:1101:7374:10048 1:N:0:72
ACCACACCTTCTACAATGAGCTGCGTGTGGCTCCCGAGGAGCACCCCGTGCTGCTGACCGAGGCCCCCCTGAACCCCAAGGCCAACCGCGAGTGGTCCGGTCGCTCGCCTCGCTCCTTCCTCTCCTCCCCCAGCTGCGCCGGAGCTGCCCGCTTTTCCATTGTGCCGTCTTCCTGAGTCCTTCCTTAGCAGTCTTGAGTCTGACTTGGATCTCTGCCGTTACTCTCCAGGACCCACCTCCGAATGCCAGAC
+
BBBABABBFFFFGGGGGG5BGBGGGBEAFEHHFGGGFGGGGGEGHGGGAEGGHHHHGHGAEFGGGGGGGGGCHFHGGGGHGGHHHGGGG?/////11</>/////><->CE.-<.</0=<DG0CC0::.:.-..0/:-AF?---9;/B..9--9.9////;///;9-;9..9;BB/./;/9/////////////////;;F////;////;BFFF/;-.9..;;//////......9...9-..//9//.;
@M05620:37:000000000-D9766:1:1101:24792:10080 1:N:0:72
GAGGCTGCTTTGGAAGAAACTCATAGATTACTGCAACAGTTCCCCCTGGACCTGGAAAAGTTTCTTGCCTGGCTTACAGAAGCTGAAACAACTGCCAAGTAAGTCAGGCATTTCCGCCTTAGCAATCTTGTGGATCCAATTGAACAATTCTCAGCATTTGTACTTGTCATTGACAAGCAAGGGACAAAAGCTCGGGAGAGCACACCTCTGAACTCAACTCACCAATTCGTATCTCGTATGCCGTCTTCTGC
+
AABABAFBFFFFGGGGGGGGGGHHHHHHHHHHHHHHHHGDGHHHHGGGHHHHHHHGHHCHGHHHFHHHHHHHHHHHHHHHHHHHHHHHHHHHHH3BGHCH4F44BBGH3?GDG4FFC1?/FFG433BF4BB3<F33?3B4FGGB342B3F??3323B3?3FDHHBB22F2@@22@GC/000?////0<0>0<FEC-<<<AGHFFG./<:00;C:G0//0<C/.;./;;E;F/C00.;.//;C-9A..;9F0
@M05620:37:000000000-D9766:1:1101:27328:10088 1:N:0:72
ACCACACCTTCTACAATGAGCTGCGGGTGGCTCCCGAGGAGCACCCCGTGCTGCTGACCGAGGCCCCCCTGAACCCCAAGGCCCCCAACCACTTCTGGTGGTCGCCTACCTCATCCCTGACCTCCCGGCCCTGCGCCCTTTCTCCCGGGTTCTATCTTCTGTCGATTTACGTCGGACTATCTTCTCTGCCCTGCGTCTCCTCTCGAACTCAGCCGGTTCTAGCACGGTAGAGCACACGTCTGCACACCCGT
+
AAA1AAAAFFFFGFGG3GG1G1FGG00AEAGH1FGE?EGGEHHHHGGGEEEGDHH1GGHGG//EF?EGGGG0GEGGGG?F/<FB////??/<1?<2?1???/?/<<?/001>1>1><G10001><.<---;C..;ACGCHHGFG0;.-;99CFBBFG00;099;..9.00;:--9---/B9/:BFFFF/9:BF--A-9FF/-;/;/99EF//;/--9;AFBFF//-@-A-/;/;9----;BF//B/A---9
@M05620:37:000000000-D9766:1:1101:9863:10124 1:N:0:72
ACCACACCTTCTACAATGAGCTGCGTGTGGCTCCCGAGGAGCACCCCGTGCTGCTGACCGAGGCCCCCCTGAACCCCAAGGCCAACCGCTAGCTCTTCTGGCGGCCGCCTCCCTCCTTCCTGGCCTCCCGGAACTGCGCCCTTTCTCCCTGGTTCTCTCTTCTGCCGTTTTCCGTAGGACTCTCTTCTCTGGCCTGAGTCTCCTTTGGACCTCTGCCGGTTCTAGGTCGGCAGAGCACACGTCTGAGCTCC
+
DCDDCDDCFFFFGGGGGGGGGGHHGGGBAFHHHGGGGGGGGHHHHGGGDGGGGHGHHHHAFECGGGGGGGGHGHHGGGGHGHHHHGGGG/>/2222B222>2<>//>C?GDEE/CAGGFH<0/..0.:.ADC-A00G.AFGGB:0;F0:CF.0CF0CBF;BFGGGF-9.;E0F.0;..00;::00BFFF0;0;FEE//FFB00::00/:0//:BF00-@-.;F000;B@----.:/B.;.-A./9000;F:
@M05620:37:000000000-D9766:1:1101:17303:10139 1:N:0:72
GAGGCTGCTTTGGAAGAAACTCATAGATTACTGCAACAGTTCCCCCTGGACCTGGAAAAGTTTCTTGCCTGGCTTACAGAAGCTGAAACAACTGGCAAGTAAGTCAGGCATTTCCGCTTTAGCACTCTTGTGGATCCAATTGAACAATTCTCAGCATTTGTACTTGTAACTGACAAGCCAGGGACAAAAGATCGGAAGAGCACACGTCTGAACTCCAGTCACGAATTCGTATCTCGTATGCCGTCTTCTGC
+
>1AAA1CAFFFFCGGG11FGGGDHFGHHHBGHHHE1BBFDGHHHHGGGEEHHHHHHHHHHGGHHHHHHHHHHHHHHHHHDGHHFGHHHHFHHHGHH01F@GGHGHHHHHHFGHHHGGGGGHFHHHHHHHHHHGHGHHGHHHGFHHFHHHFHHHFFHHHHHHEGHHHGHHFHHDGHFHHFFHGGFGGGGHGFFFHCFGGGHGGHFHCHHHGHHHGFHGHHHHHGGGGHGGFF990F?CBGFFG@EGGGGEFB
@M05620:37:000000000-D9766:1:1101:16312:10179 1:N:0:72
ACCACACCTTCTACAATGAGCTGCGTGTGGCTCCCGAGGAGCACCCCGTGCTGCTGACCGAGGCCCCCCTGAACCCCAAGGCCCGCTACCTCTTCTGGTGGCCGCCTCCCTCCTTCCTTGCCTCCCGGCGCTGCGCCCTTTCTCCCTGGTTCTCTCTTCTGCCGTTTTCCGTCGTACTCTCTTCTCTGCCCTGAGTCTCCTTTGGAACTCTGCCGGTTCTAGCTCGGAAGAGCACACGTCTGAACTCCCGT
+
BBBBBBABFFFFGGGGGGGDEAGFGEEEGEHHFGGGGGGEGHHHHGGGEEGFHHHHHHHGGGGGGGCGGGGGHFEGGGGHGGHG>EECCFFGF1BFG1B?CGHC//?/C/F0DCGDGD1><1FGCFE<--;@DGCCDCB9CBBFBBB9.CF0BFBFGGGB09F@9DBFF0AFF;-9A.BFFFFFFFFFBFFF?;B/9FFFB/B/9:B999BBB/9--.A;/9/;BA=9ADF.B/AFF=.;BA/BFFFF.:;
@M05620:37:000000000-D9766:1:1101:13975:10200 1:N:0:72
ACCACACCTTCTACAATGAGCTGCGTGTGGCTCCCGAGGAGCACCCCGTGCTGCTGACCGAGGCCCCCCTGAACCCCAAGGCCAACCGCTACCTCTTCTGGTGGCCGCCTCCCTCCTTCCTGGCCTCCCGGAGCTGCGCCCTTTCTCACTGGTTCTCTCTTCTGCCGTTTTCCGTAGGACTCTCTTCTCTGACCTGAGTCTCCTTTGGAACTCTGCCGGTTCTAGCTCGGAAGAGCACACGTCTGAACTCC
+
BBBBBBBBFFFFGGGGGGGGGGHHGGGEEGHHHGGGGGGGGHHHHGGGFGGGHHHHHHHGGGGGGGGGGGGHGHHGGGGHGHHHHGGFGGGGH2FGHHHHHHHGHHCGGGGHGHHGHHHHHHHHHHHHGGGGGGHHHGGGGGHHHHH0CFGGGGGGGGGGGGGGGGGDGGGGGDFGGGFFFFFFFFFFFFF9BFFFFFFFFFFFFFFFF/FFFFFF/@F@FFFFF/BFFFFFFFFFFFFFFFFFF9/;FFF
@M05620:37:000000000-D9766:1:1101:18192:10215 1:N:0:72
GAGGCTGCTTTGGAAGAAACTGATAAATTACTGCCACAGGACCGCCTGACCATATAACCGTTTCTTACCTGGCGTCCAGAAGCTGGTACAACTTGCCCGTAAGTCAGGCATTTCCGCTTTCGCACTCTTGTGGATCCCATTGCCCCATTCTCCGCCTTTGTCCTTGTCACTGCCAAGCCCGGGACCACCGCTCGGAAGAGCACACGTCTGAACTCCCGTCACGAATTCGTATCTCGTATGCCGTCTTCTGC
+
AABBBBFBFFFFGGGGGGGGG5BDD5DB6A5DF5GHHFA222B22ABB2BB3335D5D3A11335D553D3110B>EE33B@FG323B4BBF3@B43BE>/1?B4??C3FGDEGHGGGGG3?E/BDHHHHHHG2GGH2FHHF2DGFGHHHHHFFGGGGHHHGHHHHHBGHHG1GHHEGGADCD-A..;;C-;DDFGGGGGGBFBFDGGGG0;BFFF.AAD.ADAAEFFFFBFFFFF;ABFFFF9BFFFFF/
@M05620:37:000000000-D9766:1:1101:4670:10221 1:N:0:72
GAGGCTGCTTTGGAAGAAACTCATAGATTACTGCAACAGTTCCCCCTGGACCTGGAAAAGTTTCTTGCCTGGCTTACAGAAGCTGAAACAACTGGCAAGTAAGTCAGGCATTTCCGCTTTAGCACTCTTGTGGATCCAATTGAACAATTCTCAGCATTTGTACTTGTAACTGACAAGCCAGGGACAAAAGATCGGAAGAGCACACGTCTGAACTCCAGTCACGAATTCGTATCTCGTATGCCGTCTTCTGC
+
3>AAA?CBFFDFFFGFEGGGEBEGFGGHHHGFGHDGHHF5DFHHHG?FHHHFGBFFGGHHHHHHDDAFGHHHHF1BGGHGHHHHFGGHGFEHHFGHGFFFGFGHHGHHHGHHHGGGFGGGFHHGHHHHHHHEEFHHHGHHHHGH??GHHHHFFGGGHHHHHHHHHFG1FHGG1GHGHHGBGHGEGGGBCF.FGHEDGGHHGFHFGGHGGGEHGHHHCFGHHFDG.CGGG9C9.0CF9.;CBFGDGGGGBF;
@M05620:37:000000000-D9766:1:1101:21769:10250 1:N:0:72
ACCACACCTTCTACAATGAGCTGCGTGTGGCTCCCGAGGAGCACCCCGTGCTGCTGACCGAGGCCCCCCTGAACCCCAAGGCCAACCGCGAGAAGATGACCCAGGTGAGTGGCCCGCTACCTCTTCTGGTGGCCGCCTCCCTCCTTCCTGGCCTCCCGGAGCTGCGCCCTTTCTCACTGGTTCTCTCTTCTGCCGTTTTCCGTAGGACTCTCTTCTCTGACCTGAGTCTCCTTTGGAACTCTGCAGGTTCT
+
BBBBBBBAFFFFGGGGGG5GGGHHGGGEGFHHHGGGGGAGGHGHHGGEFEGGHHHHHHH0>EGGGGGGGGGHHHHGGGGHEHHHHGGGGG/BFGHHGHHHHHGA/GHDC?GFGHHGGGCGHHHFHHHHHHHGHHGGGGGHGHHGHGGGGGGGGGGGGGG?AGGGGGFFFFFFFFFFFFFFFFFFFFFFFFFFFFFFFFFFFFFFFFFFFFFFFFFFFFFFFFFF/BFFFFFFFFFFFFFFFFFFFFFFFFF
@M05620:37:000000000-D9766:1:1101:11914:10295 1:N:0:72
GAGGCTGCTTTGGAAGAAACTCATAGATTACTGCAACAGTTCCCCCTGGACCTGGAAAAGTTTCTTGCCTGGCTTACAGAAGCTGAAACAACTGGCAAGTAAGTCAGGCATTTCCGCTTTAGCACTCTTGTGGATCCAATTGAACAATTCTCAGCATTTGTACTTGTAACTGACAAGCCAGGGACAAAAGATCGGAAGAGCACACGTCTGAACTCCAGTCACGAATTCGTATCTCGTATGCCGTCTTCTGC
+
BABCBBFCFFFFGGGGGGGGGGHHHHHHHHHGHHGHFHHGHGHHHGGGGHHHHHHGFFFHFHHHHHGFGHHHHHHGGHHHHHHHHFHHGHHHHHEGHHGGFBFHHHGHHHHHHFHGGGGGHHHGHHHHHHHGGGEGHHHHHHHHHHHHHHHHFGFFHHHHHHHHHHHHHHGHHHHGHHGHHHGGGEFHHHGHGHDDGGFGHGG/CAHHHGGFHFHHH;CGCCDGGHHGGFG;CCF9EEGCFFAEGGGFFF0
@M05620:37:000000000-D9766:1:1101:13949:10311 1:N:0:72
ACCACACCTTCTACAATGAGCTGCGTGTGGCTCCCGAGGAGCACCCCGTGCTGCTGACCGAGGCCCCCCTGAACCCCAAGGCCCGCTACCTCTTCTGGTGGCCGCCTCCCTCCTTCCTGGCCTCCCGGAGCTGCGCCCTTTCTCCCTGGTTCTCTCTTCTGCCGTTTTCCGTCGGACTCTCTTCTCTGCCCTGAGTCTCCTTTGGAACTCTGCAGGTTCTAGCTCGGAAGAGCACACGTCTGAACTCCCGT
+
BBBABBBBFFFFGGGGGGDGGCHHGEEAAEHHFGGGFGGFGHHHHGGGEEGGGHHHHHHEEECGGGFGGEFEHFHGGGEHEEHG/E<DGC?GH2BGHHHHGHHG@CEFHFGHGHHHHH1GHHHHHGDG-DDHHHGGGGGHHGHH:GGHGGGFFGGGGGGGGGGGDDGEGGGG.--9BFFFFFFFFFFF/9EFF..BFFFFFFFFFFFFFFFFF/;F9FFFBF/;BDFDEFFFFFFFFCAAFFFFFFFF.9;
@M05620:37:000000000-D9766:1:1101:16997:10313 1:N:0:72
ACCACACCTTCTACAATGAGCTGCGTGTGGCTCCCGAGGAGCACCCCGTGCTGCTGACCGAGGCCCCCCTGAACCCCAAGGCCCGCTACCTCTTCTGGTGGCCGCCTCCCTCCTTCCTGGCCTCCCGGAGCTGCGCCCTTTCTCCCTGGTTCTCTCTTCTGCCGTTTTCCGTAGGACTCTCTTCTCTGACCTGAGTCTCCTTTGGAACTCTGCAGGTTCTAGATCGGAAGAGCACACGTCTGAACTCCAGT
+
AAABB?AAFFFFCGGD5FGGGGGGEEEEG?GHHFGGFEG22GEGHGGGEEGABEBGHHGGGG0EFEEFGEFGHHGGGGGHFFHD/EEFGBDGHBGHH2BGGHHGCFDGHGFFFHFHHHHHHHHHHGFCGGGHHHGCFGGHHFFH0CFHGFFBFGGGFFFFGFGGDDFGGGDF.C?BFFFFFFFFFFFFFBFFFEB;FFFFFFFFFFFFFFFFFBFF.BFFBF9FFED.EFFFFFFFF-.AFFFFFFFFFF;
@M05620:37:000000000-D9766:1:1101:16092:10313 1:N:0:72
GAGGCTGCTTTGGAAGAAACTCATAGATTACTGCAACAGTTCCCCCTGGACCTGGAAAAGTTTCTTGCCTGGCTTACAGAAGCTGAAACAACTGGCAAGTAAGTCAGGCATTTCCGCTTTAGCACTCTTGTGGATCCAATTGAACAATTCTCAGCATTTGTACTTGTAACTGACAAGCCAGGGACAAAAGATCGGAAGAGCACACGTCTGAACTCCAGTCACGAATTCGTATCTCGTATGCCGTCTTCTGC
+
BBBBBBFBFFFFGGGGGGGGFGFHGHHHBGHHHHHHHHFA5AG3FEAFFHHFHGFHHFGHAGHHHHFGHHHHHHHHHHHHHHHHGHHHHHHHHHHHHGGH4BFBGGH?GHHHHHEEGGGGHF3GHHHHHGHGFF3GGFHHHGHHHGHHFHFHFFHFGG?GFGGHHH>FFDGHFHBFHHGF0<?CFFE0<FF<=F?AF?C.<<<CG-CHFCCCFGHHH/C:CC.AA:CFE9B9.0;.99:;FBFDGFAF00;
@M05620:37:000000000-D9766:1:1101:23186:10331 1:N:0:72
ACCACACCTTCTACAATGAGCTGCGTGTGGCTCCCGAGGAGCACCCCGTGCTGCTGACCGAGGCCCCCCTGAACCCCAAGGCCAACCGCTACCTCTTCTGGTGGCCGCCTCCCTCCTTCCTGGCCTCCCGGAGCTGCGCCCTTTCTCACTGGTTCTCTCTTCTGCCGTTTTCCGTAGGACTCTCTTCTCTGACCTGAGTCTCCTTTGGAACTCTGCAGGTTCTAGCTCGGAAGAGCACACGTCTGACCTCC
+
CCCCCCCCFFFFGGGGGGGGGGHHGGGGHGHHHGGGGGGGGHHHHGGGEEGGFGHHHHHGGGGGGGGGGGGHGHHGGGGHGHHHHGGGG?@<FBBFGHHHB>F/GHCCCFDFGHHDFHHHHHFHHHHEE<-<CFHHHGGGGGF:GHH0;FB/CFF9FGGBFGFFFFBC.:EFG?FFA.;FFFFFFFFFFFB09FFFFBBFFFBFFFFFFFFFFFFF0:.ABFFFF0:BDABA.:FFFFFFFFAFAB0;F0A
@M05620:37:000000000-D9766:1:1101:9648:10336 1:N:0:72
GCTGCTGCTTTTGAATCAACTCATAGATTCCTGCCCCAGTTCCCCCTGTCCCTGTAACCGTTTCTTGCCTGGCTTCCAGAAGCTGCAACAACTGGCCCGTAAGTCAGGCATTTCCGCTTTCGCACTCTTGTGGATCCCATTGAACCATTCTCCGCCTTTGTACTTGTCACTGACAAGCCCGGGACAAACGATCGGAAGAGCACACGTCTGAACTCCCGTCACGACTTCGTATCTCGTATGCCGTCTTCTGC
+
>11>AB1BCFB11ABBE11BBB1D3DFFDBFHHHHHF0BBDDFGHGAA1BFBBE1DFG1EFGEFDDABFHHHHH00BGH1BFG1BBBGH0>FFB0F>/>>>EFHGEFGG/FHHFHCGGGG1?EEGGHFHHFBE<GHHEGHHH11@/@GHDGF1/C<?CGFH1?GFD<?FFDG1FGHHEG.ACG-<..<.;.;CA:CGCFGFGGFGGGGGG0CFFFG.AEE?EGC-;AFF9FB9;FFABFFFF@B@FFFFFB
@M05620:37:000000000-D9766:1:1101:28162:10337 1:N:0:72
ACCACACCTTCTACAATGAGCTGCGTGTGGCTCCCGAGGAGCACCCCGTGCTGCTGACCGAGGCCCCCCTGAACCCCAAGGCCCGCTACCTCTTCTGGTGGCCGCCTCCCTCCTTCCTGGCCTCCCGGAGCTGCGCCCTTTCTCCCTGGTTCTCTCTTCTGCCGTTTTCCGTAGGACTCTCTTCTCTGCCCTGAGTCTCCTTTGGAACTCTGCAGGTTCTAGCTCGGAAGAGCACACGTCTGAACTCCAGT
+
>AAAA?AAFFFFGGGGFGGEGFHHGGCGAEBGGGGEGGG?2F2FGGAFEEEF5FGFGHHGGG0EGGGGGGGHHGHGGGGH/GGF>EEBFHBGFFGHH?FGGE<<BDFGHFHHGHHHHFHHEHHHHGGGCCAHHHGGGGGHHHHHBGHHECBFGFGGGGGFFGGGEGGGGGGF.CDGGFFFFFFFFFFF/;EFF.BFFFFFFFFFEFBFFFFFFBBF;FFFFF/BBAF.AAFFFFFFFFFF.E/BFFFFFF/
@M05620:37:000000000-D9766:1:1101:11501:10358 1:N:0:72
ACCACACCTTCTACAATGAGCTGCGTGTGGCTCCCGAGGAGCACCCCGTGCTGCTGACCGAGGCCCCCCTGAACCCCAAGGCCAGCTACCTCTTCTGGTGGCCGCCTCCCTCCTTCCTGGCCTCCCGGAGCTGCGCCCTTTCTCACTGGTTCTCTCTTCTGCCGTTTTCCGTAGGACTCTCTTCTCTGACCTGAGTCTCCTTTGGAACTCTGCAGGTTCTAGATCGGAAGAGCACACGTCTGAACTCCAGT
+
CCCCCBBCFFFFGGGGGGGGGGHHGGGGHGHHHGGGGGGCGHHHHGGGEGGGHHHHHHHGGGGGGGGGGGGHHHHGGGGHGHH//F33B2B3BB22F2?B/GHCG/DDHEBC<=FFFHFHHHFHHEC-@-<.<C-A.AC:C:0CGGFCG0;;:GCGCFFGB0C?.;FGF9ACFB.B0//9F9FFGBFGEBF0B/;9:9:FFFB0/0:B0BFFFFFAFBFFFBFBFE..EFEAFFA:F-FFFFB00:FFFF9
@M05620:37:000000000-D9766:1:1101:11491:10374 1:N:0:72
ACCACACCTTCTACAATGAGCTGCGTGTGGCTCCCGAGGAGCACCCCGTGCTGCTGACCGAGGCCCCCCTGAACCCCAAGGCCCGCTCCCTCTTCTGGTGGCCGCCTCCCTCCTTCCTGGCCTCCCGGCGCTGCGCCCTTTCTCACTGGTTCTCTCTTCTGCCGTTTTCCGTCGGACTCTCTTCTCTTCCCTGCGTCTCCTTTGGAACTCTGCCGGTTCTCGATCGGCAGAGCACACGTCTGAACTCCAGT
+
BB3ABAABFFFFGGGFGGDGFFHHEEGFHCGFHGGCEEECGHHHHGGGEGGGHHHFHHHGEGGGGGGGGGGHHHHGGGGEGHHG/>//??BB01B2B110/?F<BCAE?FGHGGHHHH1<GG10GFGG-<?@CFGGGG?FFGFG0;C0/;FGGFFFFGGFGFF@9DBEGB.B?--;BB9FFFFBBFF//;999.9D;AFFEFFBFFFFFFF/:/9-9;EF/;/;FBD-@-..9;AFF;FAB.9FFFBF/9;
@M05620:37:000000000-D9766:1:1101:18303:10391 1:N:0:72
GAGGCTGCTTTGGAAGAAACTCATAGATTACTGCAACAGTTCCCCCTGGACCTGGAAAAGTTTCTTGCCTGGCTTACAGAAGCTGAAACAACTGGCAAGTAAGTCAGGCATTTCCGCTTTAGCACTCTTGTGGATCCAATTGAACAATTCTCAGCATTTGTACTTGTAACTGACAAGCCAGGGACAAAAGATCGGAAGAGCACACGTCTGAACTCCAGTCACGAATTCGTATCTCGTATGCCGTCTTCTGC
+
A@ABABFCFFFFGGBFFGGGGGHHHHHHHHHGHHFHGHHHHGGHHGGGGHGGHHHHFBFHFHHHHHHHGHHHHHHGGHHHHHHHHGGHHHHHHHGHHHGHHGHHGHGHHHHHHHHGGGGGHHHFDFGGHGHHGG3GGHFHHHHHHHHHHHHDD32DGDD3GGHEHHHHHHHHHFHHGHGHHHGEGFGHHHGGGHDDFGFFHCGGH@GHHGHHHGGHH:GHHE.DGHHGGFF;AFF?EAFFFFGGGGEFBF0
@M05620:37:000000000-D9766:1:1101:19426:10398 1:N:0:72
GAGGCTGCTTTGGAAGAAACTCATAGATTACTGCAACAGTTCCCCCTGGACCTGGAAAAGTTTCTTGCCTGGCTTACAGAAGCTGAAACAACTGGCAAGTAAGTACGGCATTTCAGCTTTAACCAACTTGTGGCACAAATTGCCAAATTCTCAGAATTTGTCATTGTAAATGCCAAGCCAAGGACCCCAGCTCGGAAGAGCACACGTCTGCACTCCAGTCAAGCATTCGTAACTAGTATGACGTCTTATGC
+
BBBBCBFBFFFFGGGGGGGGGGHHHHHHHHHHHHHHHGHFGHHHHGGGHHHHHHHHHHGHGGHHHHHHHHHHHHHFHHHHHHHHHHHHHHHHHHBGHHF34BGHFG?FEGGHHGB4GH3GH4?33//BD3FFE/2B2?03DDFG3?2BFBHHGF2BF2DGHH2FHFFH222D2@FG/FFF0?F00/<>CE0FHGC?EGG.C0./C@GCCF0:0CHHH0CG0000;0;;FFB.9009C000;FGGGG.0CC0
@M05620:37:000000000-D9766:1:1101:3781:10418 1:N:0:72
ACCACACATTCTACAATGCGCTGCGTGTGGCTCCCGAGGAGCACCCCGTGCTGCTGACCGAGGCCCCCCTGAACCCCAAGGCCAACCGCTCACCTTTCAGGAGGCTGCCTCCCTGCTTCCTTTCCTGCCGGAGCTGCGCCCTTTCTCCCTGGTTCTCTCTTCTGCCGTTTTCCTTAGGCCTCTCTTCTCTGCCCTGAGTCTCCTTTGGACCTCTGCCGGTTCTAGCTCGGACGCGCACACGTCTGAAGTCC
+
BBBAABB>BBDFGFGGGG4AEFGGGGGA2EGGHABE2EEEGHGHHGGAEEEGGHHHGHH>E?EGGGGGGGEGHHHGGGGHGHHFHGGGCG//?02??2@?<2?A//?<?G1FF<1<FBGHH11=FG1<<>A-<@CCGFGGGGHH;<GH;CF.FFGFFGCFF0CFFFGDGGGGGBFBFG/;BFFFFFFF/:FFFFFF/FFFF9;BFFB/FFFFFFF;;@B;:EFBB9;FAA.-9-;-::=ADFABA///;:;
@M05620:37:000000000-D9766:1:1101:12891:10440 1:N:0:72
GAGGCTGCTTTGGAAGAAACTCATAGATTACTGCAACAGTTCCCCCTGGACCTGGAAAAGTTTCTTGCCTGGCTTACAGAAGCTGAAACAACTGGCAAGTACGTCAGGCATTTCCGCTTTAGCACTCTTGTGGATCCAATTGAACAATTCTCAGCATTTGTACTTGTAACTGACAAGCCAGGGACAAAAGATCGGAAGAGCACACGTCTGAACTCCAGTCACGAATTCGTACCTCGTCTGCCGCCTTCTGC
+
A1AAA1>11BDFFGGGGF1ABBEFDGH33F1BFAGH1FGA2DG1FEAA/B0A0B0B1B00BFAHEHA1B11BGHFFH1GBGHHFFGHHHB/F1B0/B@FB2@/BB>?0F?BG@@EE?C/FG1>1B1B1>B>1/BG1<1B1FD><BDF11122BB11<2@222@22<@>FGBG1FF10/FGGFC/>.0<<FFG1F.CF?.GC<./<CH./C:C/0:0;/00:0;:AE.F./;..00.9...09---..;/;9
@M05620:37:000000000-D9766:1:1101:25796:10442 1:N:0:72
GAGGCTGCTTTGGAAGAAACTCATAGATTACTGCAACAGTTGCCCCTGGACCCGGAAAAGTTTCTTGCCTGGCTTAAAGAAGATGAAACAACTGCCAATGTGCTACTAAACGAACGGAAAGGCAACTAGCCGACAACACGCGAATCGACGAAATGATGCAACTATGCAATGTCACGCAAGTTATTCAGCTTGCGCACTCTTGTGGATCCCATTGAACTATACACAGCCTCTGTACTAGTACTTGAACCGCC
+
>1AAAAF>1DDFFGGGFF11BEF3GDB3DA13B11BGG0D21B1B0A0A0AA/A/A//0AFA22DFFH11AABFG11111B01DFBFF@B//1B10@1G12222211B211//>>>//?>B</0<FF1<B0?B@/>?/<///>//>0><<<-C.0===<00<<<000=00=GF:0.;:-;000;;;C00;;9.A?;-;/000;9.9BFBFF0BB9////9/9/9;F-;FB//9////:9/:;;FFB/-;-9
@M05620:37:000000000-D9766:1:1101:25163:10443 1:N:0:72
ACCACACCTTCTACAATGAGCTGCGTGTGGCTCCCGAGGAGCACCCCGTGCTGCTGACCGAGGCCCCCCTGAACCCCAAGGCCCTCAACCTCTTCTGGTGGCCGCCTCCCTCCTTCCTGGCCTCCCGGAGCTGCGCCCTTTCTCCCTGGTTCTCTCTTCTGCCGTTTTCCGTCGGACTCTCTTCTCTGCCCTGAGTCTCCTTTGGCACTCTGCCGGTTCTAGCTCGGAAGAGCACACGTCTGAACTCCAGT
+
3A3AA4A>B@4@AGGGBG5BBBFGGEFGH2GGHBA22AAAEGEHEE?A1BBBGHHHHH3A>>EEEGEEEG1FFHEGGGFHGHH</?03B0BBB2B2?2BB?GB/<>?/FFFHGGHHGH1FGFHHHFEC-ADHGHGGFGGHGHEGG:GHGCGH0GFFFGF;BFFF;CFGGGFGFDCGGFFFFFFFFFFFF/EFF.:BFFFFEFFFF/FFFFFBF:9@9AEFFFFF/;DA9...:/AFFB99FEFFFFFF///
@M05620:37:000000000-D9766:1:1101:6866:10445 1:N:0:72
ACCACACCTTCTACAATGAGCTGCGTGTGGCTCCCGAGGAGCACCCCGTGCTGCTGACCGAGGCCCCCCTGAACCCCAAGGCCAACAGCTACCCCTTCTGGCGGCCGCCTACCTCCTTCCTTACCTCACGGAGCTGCGCCCTTTCTCCCTGGTTCTCTCTTCTGCCGTTTTCCTTAGGCCTCTCTTCTCTGCCCTGAGTCTCCTTTGGACCTCTGCCGGTTCTAGCTCGGCCGTGCACACGTCTGCGCTCC
+
AAA1AAAAFFFFGBGD3G1BGBHGGAAA00BF1BF00EEGGHHHHGGGCAEFHHF1GHGA/EGGGAGGGGG0GFHGGG/G//FHHG/<BG<FF0</00<BF1<>/<>>CE.>FGHCGGDGF00<GD</.<.;CGGGGC?CGGFF0;0C9/C990;00;;BBFFGB9-;.;.;B99B//;BBFFFBFFFFFFEFFF?9FFFF9BFFBFFFFFFFFEBB@?@BFF9/;BFF=-;--;9EF/9@FF-9;-9;;A
@M05620:37:000000000-D9766:1:1101:17430:10446 1:N:0:72
ACCACACCTTCTACAATGAGCTGCGTGTGGCTCCCGAGGAGCACCCCGTGCTGCTGACCGAGGCCCCCCTGAACCCCAAGGCCAACCGCTACCTCTTCTGGTGGCCGCCTCCCTCCTTCCTGGCCTCCCGGAGCTGCGCCCTTTCTCACTGGTTCTCTCTTCTGCCGTTTTCCGTAGGACTCTCTTCTCTGACCTGAGTCTCCTTTGGAACTCTGCAGGTTCTAGATCGGAAGAGCACACGTCTGAACTCC
+
CCCDDDEEFFFFGGGGGGGGGGHHGGGEHGHHHGGGGGGGGHHHHGGGGGGGHHHHHHHGGGGGGGGGGGGHHHHGGGGHGHHHHGGGGGGGHGGHHHHHHHHGHHGGGGGHGHHGHHHHHHHHHHHHGGGGGGHHHGGGGGHHHHHBGGGGGGGGGGGGGGGGGGGGGGGGGGGGGGFFFFFFFFFHFHHFFFFFFFHFFFFFFHFFFFFFFHFFBFFFFFFFFFFFFFFFFFFFFFFFFFFFFF1BFFF
@M05620:37:000000000-D9766:1:1101:17417:10460 1:N:0:72
ACCACACCTTCTACAATGAGCTGCGTGTGGCTCCCGAGGAGCACCCCGTGCTGCTGACCGAGGCCCCCCTGAACCCCAAGGCCAACCGCTACCTCTTCTGGTGGCCGCCTCCCTCCTTCCTGCCCTCCCGGACCTCCTCCCTTTCTCCCTGGTTCTCTCTTCTGCCGTTTTCCGCAGGACTCTCTTCTCTGACCTGAGTCTCCTTTGGTCCTCTGCCTGTTCTAGATCGCAAGAGCACCCGTCTGACCTCC
+
CCCCCCCCFFFFGGGGGGGGGGHHGEGEHGHHHGGGGGEEGHHHHGGGEGGGHGHHGHHGGGGGGGGGGGFHHHHGGGDGGHHHHGGGG/</C2?2BD22<22??<DG/EACF0?.0F<G1110.<<<<.@--;/0;/=GGHB0:GHC:CG./;F0F9B9FFGGG:-9.CF0C..9--..;//:/BFFB///;B////;BBB9BB/9/.////;////;//;FB//BB....-/;BF...-;9..;//:F.
@M05620:37:000000000-D9766:1:1101:13602:10472 1:N:0:72
GAGGCTGCTTTGGAAGAAACTCATAGATTACTGCAACAGTTCCCCCTGGACCTGGAAAAGTTTCTTGCCTGGCTTACAGAAGCTGAAACAACTGGCAAGTATGCCAGGCATTTCCGCTTGCACACTATTGTGGATACAATTGCCCAATTCTCCGCATTTGTCCTTGTAACTACCAAGCCCAAGCCACCCGCTCGGACGAGCACACGTCTGCGCTCCCATCCCGACTACGTATCTCGTATGCAGTCTTATGC
+
AAABABFBFFFFGFGGGGGGGGHHHHGHHHHHHHHHHGHFGHHHHGGGHHHHHHHGHHGGFHHHHHHHHHHHHHHHHHHHHHHHHHGHHHHHHHBGHHF3B4B43B31?1BFGHDAFEA//3B3?33BBDBE?3B4B3FG4?42B2?FGF3B3//<<E2F22F2@G@2FGF1101<0??//.>.>G00<--<<A-.-;-:;-C9F;;9FA0-;-;C9/0:.9.;;--/..9/.;BAF.BFFB/FFFF////
@M05620:37:000000000-D9766:1:1101:14952:10494 1:N:0:72
ACCACACCTTCTACAATGAGCTGCGTGTGGCTCCCGAGGAGCACCCCGTGCTGCTGACCGAGGCCCCCCTGAACCCCAAGGCCCGCTACCTCTTCTGGTGGCCGCCTCCCTCCTTCCTGGCCTCCCGGAGCTGCGCCCTTTCTCACTGGTTCTCTCTTCTGCCGTTTTCCGTAGGACTCTCTTCTCTGACCTGAGTCTCCTTTGGAACTCTGCAGGTTCTAGATCGGAAGAGCACACGTCTGAACTCCAGT
+
BB@BBBABFFFFGGGFFGGGGGHHEEGFH2GHHGG?EEFCFHHHHGGGA?EFHGFHHHHGGGGGGGFGGGGHHHGGGGGHGHHGFF@DGF2GGGHFEBBF/CHFCDGGHGHHDHHHFGFHFAFGGFG-<@DFHHGGCCCHHHHHGHHGB09FFFFFBFGBFFFBGGGGFFFBADGFF9:FBFFFBFFBFFFFBB9/;BBFFFFF//FFFFFFBFF?9BFFFFFFFADBEFFFFFFFAB.9BFFFFFFFFF/
@M05620:37:000000000-D9766:1:1101:9152:10498 1:N:0:72
GCGACTGCTTTGGCAGAAACTCATATATTACTGCCACAGTTCCCCCTGGACCTGGGACCGATTCTCGCCTGGCTTCCAGAGGCTGACCCAACTGGCAAGGTAGTCCGGCATTTCCGCTTTCGCCCTCTTGTGGCTCCCCTGGCCCCCTTCACCGCCTTTGTCATTGTCCATGACAAGCCCCGGCCGCACGCTAGGAAGCGCACACCTCTGACCTCACGTCCCGCATTAGTATCTCGTGTGCCGTCTTATGC
+
1>1>>>1BDF31BBG?11BABAF3G33DD3DG3B01BBF1DGHHHGEFC0FBFFC/B0AE/AEFD2ABEFH/BBB0BG1B//BBB0B0B>F?0BBG0BCA11B1BDEE?//BB>2<CE//<?/CEGH0G111/?<?///F/?0?/--<<C1<>.CCF.00<=0<==0==:000;00:G:..-;-@-9-;:@A.--;/---;-;;--;FF/B/BF/9----;B@-9AB/////9/;AE-;-/;--99-///9
@M05620:37:000000000-D9766:1:1101:26350:10518 1:N:0:72
GAGGCTGATTTGGCAGAACCTCATAGATTACTGAAACAGTTCCCCCTTGACCTGGAAAAGTTTCTTGCCTGGCTTACAGAAGCTGAAACACCTGGCAAGTCAGTCAGGCATTTCAGCTTTAGCACTCTTGTGGATCCAATTGAAACATTCTCAGCATTTGTACTTGTCACTGACAAGCCAGGGACAAAAGCTCGGAAGAGCACACGTCTGCACTAAAGTCCCGACTTCGCATCTCGTATGCCGTCTTCTGC
+
>>A>>AF1BDFFG1BAC1GAGF1FFHB3DFGGG3BA1BBFGHHHHGGFGGFHGFH0BF00BBDFGFGFHHFAFBBGGHHGCGHHHF1BBFHGHHF0>FFB@EGHHHFFGGGHHH2BFFHHB1F1GFBGHGHEE1BGH11FHH11110BFGFH2BG1FHHHHGFGHHH12@FH1@FHHGGHGHC?C/00??0>GCGACC0>G/C/<-<GHG0DHH0/00<CCG-.CCCB..:9;BFF9A;FG9;C@FFBCB0
@M05620:37:000000000-D9766:1:1101:25648:10521 1:N:0:72
ACCACACCTTCTACAATGAGCTGCGTGTGGCTCCCGAGGAGCACCCCGTGCTGCTGACCGAGGCCCCCCTGAACCCCAAGGCCAACCGCGAGAACATGTGGCGGGCGCCTCCCTCCTTCCCGGCTTCCCGGAGCGGCGCCCTTTCTCCCTGGCTCTCTCTTCTGCCGCTTTTCGTAGTGCTCTCTTCTCTGGCCTGTGTCTGCTTTGCAACTCTGCCTGTTCTAGGTCGGATTTGCACACGTGTGAGCTCC
+
BBBABBBBFFFFGGGGGGGFGFHHGFGEDEHGGGGFFGGFGHHHHGGGGFGGHHGHHHHGGGGGGGGGGGGHGHHGGGGHGHHHHGGGG?C///22?2222//>--<<-=.:;/;./;0C/.----///.;--;--;-@DFF///;BB/.;..:F/;//99BBFF/9--;E/;-.;..//;////;BF////;A/.//;F/////////////;////;//;F/;/;/@-9../;/;/9.-;././//;B/
@M05620:37:000000000-D9766:1:1101:9918:10524 1:N:0:72
GAGGCTGCTTTGGAAGAAACTCATAGATTACTGCAACAGTTCCCCCTGGACCTGGAAAAGTTTCTTGCCTGGCTTACAGAAGCTGAAACAACTGGCAAGTAAGTCAGGCATTTCCGCTTTAGCACTCTTGTGGATCCAATTGAACAATTCTCAGCATTTGTACTTGTAACTGACAAGCCAGGGACAAAAGATAGGAAGAGCACCCGTCTGAACTCCAGTCACGAATTCGTATCTCTTATGCCGTCTTCTGC
+
A?AB>AFCF5B4G4BGGGFGGGHHHFHGHFFFGHBFFHHHHFFGGGEEFFFGHHGH332FFGHDGHHBBBABBGHBABBGHHBFH33GBFCGHH3?FFGHF44DDG@?FFGHH4DEF?EFFHF?DBFBFFFCF?BBBF3FDBEGHHEBBFG3DB23BBFDG@FFFDHFDD2@@@FFFFFH?AE/FC0F0GA>1>0>GC<>><<.<<C<<<=DG0CGF:<0:;..A:.<CFF/:0;0C00;;C-CD..;0;0
@M05620:37:000000000-D9766:1:1101:26333:10525 1:N:0:72
GAGGCTGCTTTGGAAGAAACTCATAGATTACTGCAACAGTTCCCCCTGGACCTGGAAAAGTTTCTTGCCTGGCTTACAGAAGCTGAAACAACTGGCAAGTAAGTCAGGCATTTCCGCTTTAGCACTCTTGTGGATCCAATTGAACAATTCTCAGCATTTGTACTTGTAACTGACAAGCCAGGGACAAAAGATCGGAAGAGCACACGTCTGAACTCCAGTCACGAATTCGTATCTCGTATGCCGTCTTCTGC
+
AABABAFBFFFFGFGGFGGGGGGHHGHHHFHHHHHFGFHFGHHHHGGGHGHHHHHHHHHHHGHHHHHHHHHGHHHHHHGEGHHHHGEHH3GHHH??F@FFGGFHHHFHHHHHHFHGGGGGHHHFHGGFHHHFFHHHHHHHHHHFHHHGGHHGGHFHHHHFHHHHHHHHHHHHHGFHHGGGHFDFFFGCCGFHGHDGGGHHGGGHHCHFHGHFHBGHH:CGCHDGGHHGECB;9;C.CEFCFGGGGFGFFFB
@M05620:37:000000000-D9766:1:1101:9562:10527 1:N:0:72
ACCACACCTTCTACAATGAGCTGCGTGTGGCTCCCGAGGAGCACCCCGTGCTGCTGACCGAGGCCCCCCTGAACCCCAAGGCCAACCGCTAACTCTTCTGGTGGCCGCCTCCCTCCTTCCTGGCCTCCCGGAGCTGCGCCCTTTCTCCCTGGTTCTCTCTTCTGCCGTTTTCCTTAGGCCTCTCTTCTCTGCCCTGAGTCTCCTTTGGACCTCTGCCGGTTCTAGATCGGAAGAGCACACGTCTGAACTCC
+
CCCCCCCAFFFFGGGGGGFGGGHHGGGBEEHHHGGGGGGGGHHHHGGGGGGGGHHHHHHAEFFGGGGGGGGHHHHGGGGHGHHHHGGGGGD/B2BBFG??F2?CCFBDCEFHGFHGHHHHG<0<FGGHGGGC@FHCG-AGGGHHCGHFFGGFFGGBFGGFGGGGGGAAEGGGG0;FFG0;BFBFFFFFFFF:FFFF/BFFFFFFFFF/0:BBFFFF0@F;:AFBF0;FEF..:.;BFFFFFFFFE00;;FF
@M05620:37:000000000-D9766:1:1101:17484:10544 1:N:0:72
GAGGCTGCTTTGGAAGAAACTCATAGATTACTGCAACAGTTCCCCCTGGACCTGGAAAAGTTTCTTGCCTGGCTTACAGAAGCTGAAACAACTGGCAAGTAAGTCAGGCATTTCCGCTTTAGCACTCTTGTGGATCCAATTGAACAATTCTCAGCATTTGTACTTGTAACTGACAAGCCAGGGACAAAAGATCGGAAGAGCACACGTCTGAACTCCAGTCACGAATTCGTATCTCGTATGCCGTCTTCTGC
+
>3AA3AC>B@D4FA5BAGBFGGHHHHHGGFFFHD4FCHGHHFDFFGEAACBFGGEB332BBFHDFFGBBFGHHHH3BBBGHHGGGBBGFGBGHG3?BGFGHB@FBG@BEFGGHFGFGCEFBGGEB3BBFFF3EBBBGBEGGFGEBGFFBBF2BBB11BBFG2FFGDD>@F>FGGGGHHGF?FECF<CFCFA>><..>E<<C<C/C<G<CF;CC;0C::;;C:.CECGFGBF/;99.;.;;09BDGGECFFB
@M05620:37:000000000-D9766:1:1101:15633:10555 1:N:0:72
ACCACACCTTCTACAATGAGCTGCGTGTGGCTCCCGAGGAGCACCCCGTGCTGCTGACCGAGGCCCCCCTGAACCCCAAGGCCAACCGCTACCTCTTCTGGTGGCCGCCTCCCTCCTTCCTGGCCTCCCGGAGCTGCGCCCTTTCTCACTGGTTCTCTCTTCTGCCGTTTTCCGTAGGACTCTCTTCTCTGACCTGAGTCTCCTTTGGAACTCTGCAGGTTCTAGATCGGAAGAGCACACGTCTGAACTCC
+
BBBBBBBBFFFFFGGGFGGGGGHHGEGFHCHHHGGDEGGGGHHHHGGGFEGGHHHHHHHGGGGGGGGGGGGHHHHGGGGGGHHHGGGGGCGGHHHHHHHHHHHGEHGGGGGHGHHGHHHHHHHHHHHHGGGGGGHGHCGGGGHHHHHEGGGGGGGGGGGGGGGGGGG;EGGGGGGGGGFFFFFFFFFFFFFFFFFFFFFFFFFFFFFFFFFFFFFFFFFFFFFFF/FFFFFFFFFFFFFFFFFFFFFFFFF
@M05620:37:000000000-D9766:1:1101:10536:10560 1:N:0:72
GAGGCTGCTTTGGAAGAAACTCATAGATTACTGCAACAGTTCCCCCTGGACCTGGAAAAGTTTCTTGCCTGGCTTACAGAAGCTGAAACAACTGGCAAGAATCTCAGGCGTTTCCGCTTTCACCCTCTTGTGGCTACAATTCTCCAATTCTCCGAATTTGTCCTTGTAACTGTCAAGCCCGAGCCACACGCTCGCAAGAGCACACGTCTGCACTCCTATCACGAGATCGTACCTCGTATGCAGTCTTATCC
+
11>>A>CAFFFF1BFB1AGEFF1B3FEHFBGHHH1AFCGEDGFHHGEFCBGGGEFEG10FBFGHGHHHHHHHHHGFHHFFGHHFCFHEG0GFG00?F1/001121@20>/?>/GHCE/?/12210//<BGFGE/01F1<1112BFDC11>22<//?/<2@22?1111?FFD111111??.<----/<..--<<---:-/.:/:/9AFEBAB0;0/=00900;.:-..0.;.9-;9EA-/9///9;:9////
@M05620:37:000000000-D9766:1:1101:16697:10575 1:N:0:72
GAGGCTGCTTTGGAAGAAACTCATAGATTACTGCAACAGTTCCCCCTGGACCTGGAAAAGTTTCTTGCCTGGCTTACAGAAGCTGAAACAACTGGCAAGTAAGTCAGGCATTTCCGCTTTAGCACTCTTGTGGATCCAATTGAACAATTCTCAGCATTTGTACTTGTAACTGACAAGCCAGGGACAAAAGATCGGAAGAGCACACGTCTGAACTCCAGTCACGAATTCGTATCTCGTATGCCGTCTTCTGC
+
AAABCBFAFFFFGGGGGGGGGGFHHGHHHFHHHHHFFGGFGHGHHGGGHFHHHHHHHHHGGGHHHHHHHHHHHHHHHHHEHHHGHHHHHHHHHHHHHHGHHHHHHHHHHHHHHHHGGGGGHHHHHHHHHHHHGHGHHGHHHHHHHHHHHHHFHHHHHHHHHHHHHHHHHHHHGHHHHGGHHHGGGGHHHGGHHHGGGGHHHHHHHGHHHGHHHHHHHHHGHHGGGHHGGFF;FFGGGFGGGGGGGGGGGGB
@M05620:37:000000000-D9766:1:1101:7461:10578 1:N:0:72
GAGGCTGCTTTGGAAGAAACTCATAGATTACTGCAACAGTTCCCCCTGGACCTGGACAAGTTTCTTGCCTTGCTTACCGAAGCTGAAACAACTGCCCAGTACTTCAGGCATTTAAGCTTTAGCACTCTTATTAATCCAATTGAACAAAACTCAGCATTAAAACTTGTAAACGAAGAGCCACGGACAAAAGATAGCAAGAGCACCCGTCTAAACTCAAATCAACCATAAGTAACACTTTTGACGTCCAATGC
+
>3>A3AFB4@B4E4ABFGFFGGFGHFHGH5BADF44CGBFHBDBBBAFAEABGHEG231BFGHDGHHBBA5BBDG533BBEG>FG33F3BBFGH3F1BFGB34@B433B1BFGE4@@4B43BBFF3B344BB44B4B33B3BDBFEB00B2??223B33332<2@@@@2F2?///??CFG0/>>->C0>GGHD=0<=//<<<<<<-C...0:::0<;0<0:0/..00;;=90;;;0C000;;.;;.;C0;/
@M05620:37:000000000-D9766:1:1101:10537:10579 1:N:0:72
GAGGCTGCTTTGGAAGAAACTCATAGATTACTGCAACAGTTCCCCCTGGACCTGGAAAAGTTTCTTGCCTGGCTTACAGAAGCTGAAACAACTGCCCCTTAAGTCAGGCATTTCCGAGGAAACACTCTTATGAAACCAAATGAACACATAACAGCATATGAAATAGTAGCTAGCAAGCCAGGGACAACCGCTCGAACAATCACACGTATGAAATCCAATCACGAACACGTATCTCGTTTGCAATCTACAGC
+
CBBCCBFCFFFFFGGGGGFGGGHGHHHHHHHHHHGHFHHHHHFHHGGGHHHHHHGFFGFHFGHHHHHHHHHHHHHGGHHHHHGHHFFHGHGHHH331?11BFGB44F2??@3@4B11>//B333BFG3F4?3443BF///2D33332/2B32D@G2>2DG2D2>22D2211111?FHGFHGH.><.<..>-<<--/<-/0;:C0GD./C/0<:GH0:00/;9..:--/:.;9.00;9.;AC:000;0;000
@M05620:37:000000000-D9766:1:1101:22968:10591 1:N:0:72
ACCACACCTTCTACAATGAGCTGCGTGTGGCTCCCGAGGAGCACCCCGTGCTGCTGACCGAGGCCCCCCTGAACCCCAAGGCCCTCTACCTCTTCTGGTGGCCGCCTCCCTCCTTCCTGGCCTCCCGGAGCTGCGCCCTTTCTCCCTGGTTCTCTCTTCTGCCGTTTTCCGTAGGACTCTCTTCTCTGCCCTGAGTCTCCTTTGGCACTCTGCAGGTTCTAGCTCGGAAGAGCACACGTCTGAACTCCAGT
+
ABAAABBABCFFGGGGGGBGGGHHGEGGGGHHHBAEEGGGGHDHHGGA1BEFHHEHHGHEEGGGGGGGGG1FFHHGFGGHGHHG/?2BBGFG3?BGHGBFFHGB/<?BHGHHGHHHHBBHHHHHHFC>-@DHHGGGGGGHHHHHHGHHGHHHGHHHGGGBFFGGAEGGGGGG.CEGGGGGGGGGGGGFFFFFFEBFFFFFFFFFFBFFFFFFF/;A;BFFFFFFFDC.A..;FFFFFC;;B?B9BFFFFF9
@M05620:37:000000000-D9766:1:1101:13319:10601 1:N:0:72
ACCACACCTTCTACAATGAGCTGCGTGTGGCTCCCGAGGAGCACCCCGTGCTGCTGACCGAGGCCCCCCTGAACCCCAAGGCCAGCCGCGTGTAGTGGAGGCAGCCTCCCTCCTCGCTGCCCCCTCTGGTCGGCGCCTTCCTTCATTCTGGCTCCCCGCTGCCGCTTTCTGTAGGACTGTCTCTCTTTTCTGCAGTCTTCTGTGGAACTCTCCTGTCTGTACTGCGGAAGAGTACGAGCTCTACCGCCAGT
+
BBBBBAABFFFFEGGGFGGGGGHHGFGFHDHHHGGEGGGGGHHHHGGGEEGGHGFHHHHGGGGGGGFGGGGHHHHGGGGHGHHA/?//>////2222?2//?/?//00/<00?00.>F..>..--</C0<0--:ADG..0/0090000000;/0.;.---;:.B--..;//;///;BF.//;///////;////;F/B/;//;/;/;FFFF//////;//;///9A---...///...-./////--9--;
@M05620:37:000000000-D9766:1:1101:24622:10605 1:N:0:72
GAGGCTGCTTTGGAAGAAACTCATAGATTACTGCAACAGTTCCCCCTGGACCTGGAAAAGTTTCTTGCCTGGCTTACAGAAGCTGAAACAACTGGCAAGTAAGTAAGGCATTTCCGCTTTAGCAATCTTGTGGATCCAATTGAACAATTCTCAGCATTTGTACTTGTAACTGACAAGCCAGGGACAAAAGATCGGAAGAGCACACGTCTGAACTACAGTCACGAATTCGTATCTCGTATGCCGTCTTCTGC
+
BABBABFCFFFFGFGGEGGGGGHHHDFFGH4FG5BFGHGD5FGE2BEF2BGCHHHGGHHHH5GGHHHFFHGHHFHHHHHHHHHHHFFHHHHHHH3FFFFB@4BB@FHGFHHG4DBEEFGF3FGH3FGHHFEG?333BGGHHHHDF42FHH33DFGHHHHH3BG2DGGHHHHH22@GHE/?GC/?FFH?0>.<GHGGGGGHHHHHGGHHHGFHHH00:CHFGH.:.=GHE;;;:FGFGDGBGFGGG.EFFF0
@M05620:37:000000000-D9766:1:1101:12189:10609 1:N:0:72
ACCACACCTTCTACAATGAGCTGCGTGTGGCTCCCGAGGAGCACCCCGTGCTGCTGACCGAGGCCCCCCTGAACCCCAAGGCCCGCTACCTCTTCTGGTGGCCGCCTCCCTCCTTCCTGGCCTCCCGGAGCTGCGCCCTTTCTCACTGGTTCTCTCTTCTGCCGTTTTCCGTAGGACTCTCTTCTCTGACCTGAGTCTCCTTTGGAACTCTGCAGGTTCTAGATCGGAAGAGCACACGTCTGAACTCCAGT
+
BBBABAAAFFFFGGGFGGGGGGHFGGGEHGHGHGGGGGFGGHHHHGGGE1EFHGHHHHHGGGGGGGFGGGGGHHGGGGGHGHHG/E?<BGFGFDGGHGBFGHHGFCDGHGHHGHHHHHBGGHHH.FGG-<AHHHGGGGGHHHHH0CHFGGGGGGGGGGGGGGGGDGFGGGFF.9CFFFFFFFFFFFFF/BFFF/BFFFFFFFFFFFFFFFFFFBBAAFFFFF/FFFFDEFFFFFFFFFFFFFFFFFFFEF/
@M05620:37:000000000-D9766:1:1101:14613:10617 1:N:0:72
ACCACACCTTCTACAATGAGCTGCGTGTGGCTCCCGAGGAGCACCCCGTGCTGCTGACCGAGGCCCCCCTGAACCCCAAGGCCCGCTACCTCTTCTGGTGGCCGCCTCCCTCCTTCCTGGCCTCCCGGAGCTGCGCCCTTTCTCACTGGTTCTCTCTTCTGCCGTTTTCCGTAGGACTCTCTTCTCTGACCTGAGTCTCCTTTGGAACTCTGCAGGTTCTAGATCGGAAGAGCACACGTCTGAACTCCAGT
+
ABAAAAABFFFFGGGG5GGFGGHHGAEA42BFFFFAGGGEEGAGHGAE1EEFGGFHHHGEGGCGGGGGGFECFGHEGEDHGFGF/EECGF2GG2FGH?GFDHHGBFEGHGHHGHHHHGHHHHHHHGGD-@DHHHGGGGGHHHHH0GHHGFFGGGGGGGGGGGGGGGGGGGGG.C9FGGGFFFFFFFFF/;FFFEFFFFFFFFFFFFFFFFFFF/BFAFFFFF/BFFFDFFFFFFFFFFFFFFFFFFFFFFB
@M05620:37:000000000-D9766:1:1101:19064:10619 1:N:0:72
ACCACACCTTCTACAATGAGCTGCGTGTGGCTCCCGAGGAGCACCCCGTGCTGCTGACCGAGGCCCCCCTGAACCCCAAGGCCAACCGCTACCTCTTCTGGTGGCCGCCTCCCTCCTTCCTGGCCTCCCGGAGCTGCGCCCTTTCTCCCTGGTTCTCTCTTCTGCCGTTTTCCGTAGGACTCTCTTCTCTGACCTGAGTCTCCTTTGGAACTCTGCAGGTTCTAGATCGGAAGAGCACACGTCTGACCTCC
+
CCCCCCCCFFFFGFGGGGGGGGHHGEFAAFHHHGGGGGGGGHHHHGGGAFFGGHFHHHGGGGGGGGGGGGFHFHHGGGGHGHHHHGGGCGGCH?FGHFGHH>FGGH<CGGGHGHHGHFHHHHHHHFHHGGGGGGHHHGGGGGHHHHHBFGGGFGGGGGGGGGGGGGGEGGGGGGGGDFBBFFFFFFHHFHFFFFFFFFFFFFFFFFFFF0FFFFFF0BF9BFFFF0:FFDD..9;BFFFFFFEFEB0;BFF
@M05620:37:000000000-D9766:1:1101:11551:10625 1:N:0:72
ACCACACCTTCTACAATGAGCTGCGTGTGGCTCCCGAGGAGCACCCCGTGCTGCTGACCGAGGCCCCCCTGAACCCCAAGGCCCGCTACCTCTTCTGGTGGCCGCCTCCCTCCTTCCTGGCCTCCCGGCGCTGCGCCCTTTCTCACTGGTTCTCTCTTCTGCCGTTTTCCGTCGGACTCTCTTCTCTGCCCTGAGTCTCCTTTGGAACTCTGCAGGTTCTAGATCGGAAGAGCACACGTCTGAACTCCAGT
+
DDDDCDCCFFFFGGGGGGGGGGHHGGGF4EHHHGGGGGGGGHHHHGGGGGGGHHHHHHHGGGGGGGGGGGGHHHHGGGGHGHHG>EE<BFGGGFFFHHBGGHHGDFCEHGHHGHHHHHDGHHHHHGGG-<CFGGGGGGGGGGGG<FGFGGGGGGGGGGGGGGGGEGGGGGFF.9-@FFFFFFFHHFHF0<EFF/BFFFFFFFHFFFFFFFHFF0BFFFFFFF0BFFF.EFFFFFFFFFFFFFFFFFFFEFB
@M05620:37:000000000-D9766:1:1101:15103:10625 1:N:0:72
ACCACACCTTCTACAATGAGCTGCGTGTGGCTCCCGAGGAGCACCCCGTGCTGCTGACCGAGGCCCCCCTGAACCCCAAGGCCAACCGCGACCTCTTCTGGTGGCCGCCTCCCTCCTTCCTGGCCTCCCGGAGCTGCGCCCCTTCTCACTGGTTCTCTCTTCTGCCGCTTTCCGTAGGACTCTCTTCTCTGACCTGAGCCTCCTTTGGAACTCTGCAGGTTCTAGATCGGAAGAGCACACGTCTGAACTCC
+
DDCDDDDCFFFFGGGGGGGGGGHHGGGGHGHHHGGGGGGGGHHHHGGGGGGGHHHHHHHGGGGGGGGGGGGHHHHGGGGHGHHHHGGGG/B///22?>>22>?EFF<<-..>F0>EHEHHHB/.CHGACFG--:.00-<E--.<:0<<C:0/<0=0:0C0:0<0:C9-<DFF0<0:9D00BFFFF00BFFFFFFF///0</<A/0B0/00<F000B0B<.0<0BFB00.....:<<FFBF-.<BEBFBB:<
@M05620:37:000000000-D9766:1:1101:4937:10632 1:N:0:72
ACCACACCTTCTACAATGCGCTGCGTGCGGCTCCCGAGGAGCACCCCTTGCTGCTGACCGAGGCCCCCCTGAACCCCAAGGCCAACCGCTCCCCCTTCTGGTGGTCGCCTCCCTCCTTCCTTTCCTCCCGGAGCTGCGCCCTTTCTCCCTGGTTCTCTCTTCTGCCGTTTTCCTTAGGCCTCTCTTCTCTGCCCTGAGTCTCCTTTGGACCTCTGCCGGTTCTAGCTCGGCCGGGCACACGTCTGGTATCC
+
AAA?AAA11BCFGGG13FF1E?EGGAA000AAA/BA/AEE/GFFHGG/0BBFBGFFHHF//>/EG>EEGE/0CCFFGGAHCAGHHG//<BB/?<?><???G1???1>>EF.>FG0.<DFHH000=G</.<-:AGHHHCCAAGFG0;9B9/CEC9C9BF0;C;;FF0-;-:-/B;9BB/BFFFFFFFBF9;BBFFF?BFFFF9;BFFFFFFFB/BF/9;?@BFF///;BA--A--;@@A-;@9EFA///;;;
@M05620:37:000000000-D9766:1:1101:20291:10634 1:N:0:72
GAGGCTGCTTTGGAAGAAACTCATAGATTACTGCAACAGTTCCCCCTGGACCTGGAAAAGTTTCTTGCCTGGCTTACAGAAGCTGAAACAACTGGCAAGTAAGTCAGGCATTTCCGCCTTAGCACTCTTGTGGATCCAATTGAACAATTCTCAGCATTTGTACTTGTAACTGACAAGCCAGGGACAAAAGATCGGAAGAGCACACGTCTGAACTCCAGTCACGAATTCGTATCTCGTATGCCGTCTTCTGC
+
A?AAAACAFDBDFBBA4GBFGGHFHHFHHDGFGF4DFHFGHGFGHGEBA2BFGGFFB32BBGGGGEFFBGGGGGFBBBFHHGGGGEDFGCBBFG3B?GFFD44BBG3BFFGFGFFEF1?/?FF?BBBBF3BF<BBGGFFFFGHFGFFB3BGGB?FDFB3BD@G@GFGDBGGGD@FGHHGG0</?/<GBFFE>><<...<<CGGGH<CHHA:<:CBC:/=<GG.:DEHFGGF9;9;;C.CBBFCEAAA;0C0
@M05620:37:000000000-D9766:1:1101:27106:10638 1:N:0:72
GAGGCTGCTTTGGAAGAAACTCATAGATTACTGCAACAGTTCCCCCTGGACCTGGAAAAGTTTCTTGCCTGGCTTACAGAAGCTGAAACAACTGCCAAGTAATTCAGGCATTTCCGCTTTAGCACTCTTGTGGATCCAATTGAACAATTCTCAGCATTTGTACTTGTAACTGACAAGCCAGGGACAAAAGATCGGAAGAGCACCCGTCTGAACTCCACTCACGAATTCGTATCTCTTATGCCGTCTTCTGC
+
>3AA>AF345D@E4ABFGAFGGHHHFGFGHB5G54FFHGGHDBFFEABAGFGHHGFB32BBDGDGHHBBBBBBFH3BBBGGHBFG33FBBBFHH3BFGHGDB4BBF4@B?BBG4B>?1?F?FBE?3BBBBB3E?B3B??BB?FFHFCB1BF2BB11B?BBBBF@@<112@@@@<<<GFF??/<//<0?GFA>1...><0</=<..-=.<C;0C0;G:/;;:/.::..09F//90;0;0090;-;9..;0;9
@M05620:37:000000000-D9766:1:1101:24271:10652 1:N:0:72
GAGGCTGCTTTGGAAGAAACTCATAGATTACTGCAACAGTTCCCCCTGGACCTGGAAAAGTTTCTTGCCTGGCTTACAGAAGCTGAAACAACTGGCAAGTAAGTCAGGCATTTCCGCTTTAGCACTCTTGTGGATCCAATTGAACAATTCTCAGCATTTGTACTTGTAACTGACAAGCCAGGGACAAAAGATCGGAAGAGCACACGTCTGAACTCCAGTCACGAATTCGTATCTCGTATGCCGTCTTCTGC
+
BAABBAFBFFFFGGGGGFBFFGGHHGHHHGHFH5GGGFHGHHGHHGGAFGHHHHGHGFH3FGGHHHHHHHGHHHHGHHHHHHHHHFFHHH1FHHBCGFFGHGEGHHGHHHHHHB@EGGFGHHHGHHHHHGHFEHHFGHHHHHHBGHHHHHHFFGCFHHHHHHHHHHHGHHHHHHGHHHGHFCCCFFFGGGGHHHGDFDFHHGGGGCGHHGHGHH:CC;GFGHGG.CHGF/:9:BB9EDFFFGBGGFGGGGB
@M05620:37:000000000-D9766:1:1101:18178:10670 1:N:0:72
GAGGCTGCTTTGGAAGAAACTCATAGATTACTGCAACAGTTCCCCCTGGACCTGGAAAAGTTTCTTGCCTGGCTTACAGAAGCTGAAACAACTGGCAATGATGTTAGGCATTTCCGCTTTCACGCAATTGTGGCTACAATTGTCCAATTCTCCAAATTTGTCCTTGTAACTGCCAAACCCAAGTCACGCGCTCGGAAGAGCACACGTCTGCGCTCCCAACTCGACAACGTTCCTCGTTTGCAGTCTTAACC
+
A>AABAFBFFFFGGGGGGGGGGHHHHHHHFGHHHDGFHHGHHHHHGGGHGHHHHHHHFHHHHHHHHHHHHHHHHHHHHHHHHHHHHHHHHEHGF3FFH33B4B44B42B33BBG41?EE/?44/0/>/BF4B/?G32EG4323BFDG3BF33?32B2@2@>222@F2@FH2220110<?///?1?F1.>--<.--.....//:GH?C.CE0-9-.;;//./0.;9.-;-.//./;.A.AD/B/B99BF///
@M05620:37:000000000-D9766:1:1101:14702:10670 1:N:0:72
ACCACACCTTCTACAATGAGCTGCGTGTGGCTCCCGAGGAGCACCCCGTGCTGCTGACCGAGGCCCCCCTGAACCCCAAGGCCCGCTACCTCTTCTGGTGGCCGCCTCCCTCCTTCCTGGCCTCCCGGCGCTGCGCCCTTTCTCCCTGGTTCTCTCTTCTGCCGTTTTCCGTCGTACTCTCTTCTCTGCCCTGAGTCTCCTTTGGAACTCTGCCGGTTCTAGCTCGGAAGAGCACACGTCTGAACTCCAGT
+
DCDDCCCCFFFFGGGGGGGGGGHHGGGFHGHHHGGGGGGGGHHHHGGGGGGGHHGHHHHGGGGGGGGGGGGGHHHGGGGHGHHG/E//>2BB?B?F?F2=?FHGCFCCEGGHGHHHHF1<<FFGGFGG-<;@@FFGGGGGGGGG0CFG.9CFGGGGGGGGGGFCA.FGGFDB.--9:EBBFFFFFFF90;EF./:FFBBFFFFFFFFFFFFEB0-@9.EFBF0BFFC.AAAFFFFFFFFFFFFFFFFB0F;
@M05620:37:000000000-D9766:1:1101:10344:10672 1:N:0:72
GAGGCTGCTTTGGAAGAAACTCATAGATTACTGCAACAGTTCCCCCTGGACCTGGAAAAGTTTCTTGCCTGGCTTACAGAAGCTGAAACAACTGGCAAGTAAGTCAGGCATTTCCGCTTTAGCACTCTTGTGGATCCAATTGAACAATTCTCAGCATTTGTACTTGTAACTGACAAGCCAGGGACAAAAGATCGGAAGAGCACACGTCTGAACTCCAGTCACGAATTCGTATCTCGTATGCCGTCTTCTGC
+
AA?ABAFBFFFFBGGGGGGGFGHGHFHHHBGHHHBFFHHHGHHHHEEFHHHHHHGHGFGHGFDGHHHFHHHHHHHHHHHHHHHHHHHFHHHHHHHHHHGHBHHHHHHHHHHHHHHGGGGGDFHHHGGHHHHHGGHHHHHHHHGDHHHHHHGHFFHHHHHHHBHFHHHHHHHD2GGHHHGGHEGEGG0>0>.FGHGGGGHHHHHHHGHHHGFHHGHHHFHFHHGGDEEGGCFFAFFGCFGFGBFEFGGBCFF
@M05620:37:000000000-D9766:1:1101:10364:10678 1:N:0:72
GAGGCTGCTTTGGAAGAAACTCATAGATTACTGCAACAGTTCCCCCTGGACCTGGAAAAGTTTCTTGCCTGGCTTACAGAAGCTGAAACAACTGGCAAGTAAGTCAGGCATTTCCGCTTTAGCACTCTTGTGGATCCAATTGAACAATTCTCAGCATTTGTACTTGTAACTGACAAGCCAGGGACAAAAGATCGGAAGAGCACACGTCTGAACTCCAGTCACGAATTCGTATCTCGTATGCCGTCTTCTGC
+
CCCCCCFCFFFFGGGGGGGGGGHHHHHHHHHHHHHHHHHHHHHHHGGGHHHHHHHHHHHHFHHHHHHHHHHHHHHHHHHHHHHHHHHGHHHHHHHHHHGHHHHHHHHHHHHHHHHGGGGGHHHHHHHHHHHHGHHHHHHHHHHHHHHHHHHHHHHHHHHHHHHHHHHGHHHHHHHHHHGHHHGGGGHHAFFHHHGGGGCHHHHHHGHHHGGHHHHHHHHHHHGGGHHGG:FFFGGG;EFGGGGDGGGGGGB
@M05620:37:000000000-D9766:1:1101:8787:10685 1:N:0:72
GAGGCTGCTTTGGAAGAAACTCATAGATTACTGCAACAGTTCCCCCTGGACCTGGAAAAGTTTCTTGCCTGGCTTACAGAAGCTGAAACAACTGGCAAGTAAGTCAGGCATTTCCGCTTTAGCACTCTTGTGGATCCAATTGAACAATTCTCAGCATTTGTACTTGTAACTGACAAGCCAGGGACAAAAGATCGGAAGAGCACACGTCTGAACTCCAGTCACGAATTCGTATCTCGTATGCCGTCTTCTGC
+
AABABAFBFFFFGAGGGGGGFGHHHHHHHGHHHHHHFHHHHHHHHGGGHHHHHHHGHHHHFHHHHGFGHHHHHHHHHHHHHHHHGHHFHGHHHHHHGHGHHHHHFHHHHHGHHHFGGGGGHHHHHHHH4BBGGGHHHHHHHHHHHFHFHHHHFHHEHHHH2FHBGHH1@2FHBCHHHHF0GF?/F<F<0>.FFEEDGGGHHHHHHGHHHGHHHHHCGHHHHHGG.:CFGFB9FFBFFDFGEBBDGGG0;B0
@M05620:37:000000000-D9766:1:1101:18900:10685 1:N:0:72
ACCACACCTTCTACAATGAGCTGCGTGTGGCTCCCGAGGAGCACCCCGTGCTGCTGACCGAGGCCCCCCTGAACCCCAAGGCCAACCGCTACCGCTTCTGGTGGCCGCCTCCCTCCTTCCTGGCCTCCCGGAGCTGCGCCCTTTCTCCCTGGTTCTCTCTTCTGCCGTTTTCCGTAGGACTCTCTTCTCTGACCTGAGTCTCCTTTGGAACTCTGCCGGTACTCGCTAGGAAGAGCACACGTCTGACCTCC
+
CCCDCDCCFFFFGGGGGGGGGGHHGGGGHGHGHGGGGGGGGHHHHGGGEGGGHHHHHHHGGGGGGGGGGGGHHHHGGGGHGHHHHGGGGCC<?/<<<D2?2?2/0?//AGDCFFGGCDGHHD0C<<CC<.-<AC.0::CF?-/;CG00F/:.FFB:0000;CFFFFA:EFGFF.::.;0:BBBF0F0B00;0;B0:::FFFF000;F/:0;FFFFB:@B--;B0.-;.;A::.../;:FFD..;.0;/B0E
@M05620:37:000000000-D9766:1:1101:12658:10711 1:N:0:72
GAGGCTGCTTTGGAAGAAACTCATAGATTACTGCAACAGTTCCCCCTGGACCTGGAAAAGTTTCTTGCCTGGCTTACAGAAGCTGAAACAACTGGCAAGTAAGTCAGGCATTTCCGCTTTAGCACTCTTGTGGATCCAATTGAACAATCCTCAGCATTTGTACTTGTAACCGACAAGCCAGGGACAAAAGATCGGAAGAGCACACCTCTGAACTCCAGTCACGAATTCGTATCTCTTCTGCCGTCCTCTGC
+
AAAAAACAFFDFFABAAFFGGGHHHHGHHFHGFHHFFFGHHGFHHGGFC2FGHGFBBACGBGHHHFFBGFEGHGGFHFHHHGHHHHFHHFBFGGBB2G1344@BBF323?B3FB@11>E/3B34BBG?43??/33?B3BBFF33BD222BBF2?B??B32@2@>@F2>@@2///<@HHF00.<><<0FHB<0=...<.CCF/::C.:;:0:0;CGFC;:C00....CF.CFFFF00;09B00-:-..;/;/
@M05620:37:000000000-D9766:1:1101:28319:10740 1:N:0:72
ACCACACCTTCTACAATGAGCTGCGTGTGGCTCCCGAGGAGCACCCCGTGCTGCTGACCGAGGCCCCCCTGAACCCCAAGGCCAACCGCTACCACTTCTGGTGGCCGCCTCCCTCCTTCCTGGCCTCCCGGAGCTGCGCCCTTTCTCCCTGGTTCTCTCTTCTGCCGTTTTCCGTAGGCCTCTCTTCTCTGACCTGAGTCTCCTTTGGAACTCTGCCGGTTCTAGCTCGGGCGAGCACACGTCTGACCTCC
+
BBBABBBBFFFFGGGFDGGGGGHGGEEA4AGHCFGGFGGGGHHHHGGG?EEGGHGHHHGGCGCGGAGGGGGFHGHGGGGHFEHHHGE@DGGB?1BBB??FH1</??>@DGGFGHFEF1FHH1FGG1FGGGGCGGHHHGGGGGHHHGHFFFGGGGGGG0909CFGGGGCEFEGGGFG.ABFFFFFFFFFFFFFFFBB9BFFFFFF//99B99BFF/B/@BBDFB/B/FFF--9----9.9A?FFFE//;B/E
@M05620:37:000000000-D9766:1:1101:24537:10741 1:N:0:72
ACCACACCTTCTACAATGAGCTGCGTGTGGCTCCCGAGGAGCACCCCGTGCTGCTGACCGAGGCCCCCCTGAACCCCAAGGCCCCCAACCTCTTCTGGTGGCCGCCTCCCTCCTTCCTGGCCTCCCGGAGCTGCGCCCTTTCTCCCTGGTTCTCTCTTCTGCCGTTTTCCGTCGGACTCTCTTCTCTGCCCTGCGTCTCCTTTGGAACTCTGCCGGTTCTCGCTCGGAAGAGCACACGTCTGAACTCCCGT
+
AAA1AAA>BFFFGGGC3G1AFDGHGAA000FFEEFE?EGGCHHFHGGA/EEGFHEFHHGE?E?FGCGGGGE0EEGGGGFHEEHG<>/?C?0B11BFFGBGGHCC//??G/?CCHHHHH10FHHFHGGG-<@GHHGGGGCGHHHGCGFHH/FGGFGGFGFGGFGA;AFGFG?F?@-@@@FFFFFFFFFF99EFF-@B@FFFFFFFFFBFFFFFF/@@-BFF/A9AE@@9-A9?F9A-F;;EFF/BFF/B-A;
@M05620:37:000000000-D9766:1:1101:18891:10750 1:N:0:72
GAGGCTGCTTTGGAAGCAACTCATAGATTACTGCACCAGTTCCCCCTGGACCTGGAAAAGTTTCTTGCCTGGCTTACAGAAGCTGAAACAACTGGCAAGTAAGTCAGGCATTTCCGCTTTAGCACTCTTGTGGATCCAATTGAACAATTCTCAGCATTTGTACTTGTAACTGACAAGCCAGGGACAAAAGATCGGAAGAGCACACGTCTGAACTCCAGTCACGAATTCGTATCTCGTATGCCGTCTTCTGC
+
>11>A1B>CFD@AFGF1BFGAFFDGGHG31FHHH11BBFBAGHFHG?F/0FGGFGHC10BFFGH2FBHHHBGHHG1FFGDGGHFF1FGHFHHFFFH0BFEGFFGHHGFHHFHHHHGGGGGHF1DHHHDGHGFEFHHHGHGHH1EGGHHF1FFF2CDFHHFG2FGHGDGGH2G1GGG0FFBHHGGGGHHAGCHGHGGGCEHBFC/.<GECGHHCFGHFF;GHFG?CHEFGBB9.;FF9CFBFBA.AFEGGFF
@M05620:37:000000000-D9766:1:1101:18850:10766 1:N:0:72
ACCACACCTTCTACAATGAGCTGCGTGTGGCTCCCGAGGAGCACCCCGTGCTGCTGACCGAGGCCCCCCTGAACCCCAAGGCCAACCGCTACCTCTTCTGGTGGCCGCCTCCCTCCTTCCTGGCCTCCCGGAGCTGCGCCCTTTCTCACTGGTTCTCTCTTCTGCCGTTTTCCGTAGGACTCTCTTCTCTGACCTGAGTCTCCTTTGGAACTCTGCAGGTTCTAGATCGGAAGAGCACACGTCTGAACTCC
+
CCCBCCCCFFFFGGGGGGGGGGHHGFGEFGHHHGGGGGGGGHHHHGGGEGGGHHGHHHHFGGGGGGGGGGGHHHHGGGGHGHHHHGGGGGGGF?FGHHHHHFGDGHGGGGGHGHHGHHHHHGHHHHHHGGGGGGHHHGGGGGHHHHH0FGGGGGGGGGGGGGGGGGGFGGGGGGGGDGBFFFFFFFFFFFFFFFFFFFFFFFFFFFFFFBFFFFFF0BFFFFFFF0FFFFF?AFFFFFFFFFFFFF0;BFF
@M05620:37:000000000-D9766:1:1101:6154:10773 1:N:0:72
ACCACACCTTCTAAAATGCGCTGCGGGTGGCTCCCGAGGAGCACCCCGTGCTGCTGACCGAGGCCCCCCTGAACCCCAAGGCCAACAGCTCCCGCTTATGGCGGACACCTTCCTCCTTCCTTGGCTCAGGGCGCTGCGCCCTTTATAGCTGGTTCTCTGTTGTGGAATTTTTCTCAAGCCTGTCTTCTCTGTCCTGAGTCTCATTTGTGCGTCTGCCGGTGCTCGCTCGGCCGCGCACACGTTTGTACTCC
+
AAA1AAA1CFFFG3G13B11E0ECG00A//BG1AB//EECEHHGHGE/B/BFFHH1GHH>/>@EG/EEGEA0F1?EGC/?//?FFGF0F?1?//<<//??1?/--<-0.<0/<D0</==/000/:;0:;:..;-9;BA-:AG/00;0000=/90;90;00;/9--//////////;/9/-9-;F///;/;B/BFE//-;B/;/:BB/9-/--;:AFB--@-9B/-9;;--;-9;--9----:-;A9/////
@M05620:37:000000000-D9766:1:1101:19788:10775 1:N:0:72
ACCACACCTTCTACAATGAGCTGCGTGTGGCTCCCGAGGAGCACCCCGTGCTGCTGACCGAGGCCCCCCTGAACCCCAAGGCCAACCGCTACCTCTTCTGGTGGCCGCCTCCCTCCTTCCTGGCCTCCCGGAGCTGCGCCCTTTCTCCCTGGTTCTCTCTTCTGCCGTTTTCCGTAGGACTCTCTTCTCTGACCTGAGTCTCCTTTGGAACTCTGCAGGTTCTAGATCGGAAGAGCACACGTCTGAACTCC
+
BCBABCCCFFFFGGGGGGGGGGHHGGGEHGHHHGGGGGGGGHHHHGGGFGGGHHHHHHHGGGGGGGGGGGGHGHHGGGGHGHHHHGGGFGGFHFGHHGHHHHHGHHFGGGGHGHHGHHHHHHHHHHHHGGGGGGHFHGGGGGHHHHH0CFGGGGGFGGGGGGGGGGGGGGGGGGGG.D0BFFFFFFFFFFFFFFFFFFFFFFFFFFFFFBFFFFFF0FFAFFFFF0FFFFFFFFFFFFFFFFFFFF0BBFF
@M05620:37:000000000-D9766:1:1101:24790:10779 1:N:0:72
ACCACACCTTCTACAATGAGCTGCGTGGGGCTCCCGAGGAGCACCCCGTGCTGCTGACCGAGGCCCCCCTGAACCCCAAGGCCAACCGCTACCTCTTCTGGTGGCCGCCTCCCTCCTTCCTGGCCTCCCGGAGCTGCGCCCTTTCTCCCTGGTTCTCTCTTCTGCCGTTTTCCGTAGGCCTCTCTTCTCTGCCCTGAGTCTCCTTTGGACCTCTGCCGGTTCTAGCTCGGACGAGCACACGTCTGACCTCC
+
BBBBBBBBFFFDFGEDGE5BBFEGGEE22AA2FFGEDGEGGDEHEEEEEEAFDGHHHHHGG??EFGGGGGGHEGHGGGGHGHGHHGGC<CC>?1??F??FH1?A?0<>CFGHGFHGHHHHH1/CGHHHGGGCDGHHHGGGGGGGGGGGGGGGGFGGGGGGGGGGGGGFGGGGF?FF.;/;BFFFFFFFFFF/BEFFFFFFFFFFFFFFF/BFFFFFBB?-;EFFF/BFF?.---;;BFFFBFEBE9:B;FE
@M05620:37:000000000-D9766:1:1101:16358:10780 1:N:0:72
GAGGCTGCTTTGGAAGAAACTCATAGATTACTGCAACAGTTCCCCCTGGACCTGGAAAAGTTTCTTGCCTGGCTTACAGAAGCTGAAACAACTGGCAAGTAAGTCAGGCATTTCCGCTTTAGCACTCTTGTGGATCCAATTGAACAATTCTCAGCATTTGTACTTGTAACTGACAAGCCAGGGACAAAAGATCGGAAGAGCACACGTCTGAACTCCAGTCACGAATTCGTATCTCGTATGCCGTCTTCTGC
+
BABCCBFCFFFFGGGGGGGGGGHHGHHHHHHHHHHHFHHHHHHHHGGGFHHHHHGGGFHHGHHHHHHHHHHHHHHGHHHHHHHHHGGHHHEHHHGHHHGHHHHHHHGHHHHHHHHGGGGGHHHHGGHHHHHHGHHHHHHHHHHHHHHHHHHHFGGHHHHHHHHHHHHHHHHHHHHHHHGHGHGFGFHHHHGHHHEEGGFHHHFFFEHHHGGHHHHHG;CGGHFGGHHGGFFCFBFFG?FFGGGGGGGGGGB
@M05620:37:000000000-D9766:1:1101:13927:10792 1:N:0:72
ACCACACCTTCTACAATGAGCTGCGTGTGGCTCCCGAGGAGCACCCCGTGCTGCTGACCGAGGCCCCCCTGAACCCCAAGGCCAACCGCTACCTCTTCTGGTGGCCGCCTCCCTCCTTCCTGGCCTCCCGGAGCTGCGCCCTTTCTCCCTGGTTCTCTCTTCTGCCGTTTTCCGTAGGCCTCTCTTCTCTGCCCTGAGTCTCCTTTGGACCTCTGCCGGTTCTAGATCGGAAGAGCACACGTCTGAACTCC
+
BBCCABCCFFFFGGGGGGGGGGHHGGGFHGHHHGGGGGGGGHGHHGGGFGGGHHHHHHHGGGGGGGGGGGGHEHHGGGGHGHHHHGGGGGG>B2?BBB2?G??E0=>@<CEFGGHGHHHHG10FFFGHGGG<@CC:C-DGGGHGFHHFGGGGFFGGGGGBFGGGGGGEDGGGG.CF.D0;BFFFFFFFFFF0FFFFBFFFFFFFFFFFEBFFFFFF0@F9:AFB90BFAD...;;;F?BFFFFFA;0:;BF
@M05620:37:000000000-D9766:1:1101:25593:10818 1:N:0:72
ACCACACCTTCTACAATGCGCTGCGTGTGGCTCCCGAGGAGCACCCCTTGCTGCTGACCTAGGCCCCCCTGAACCCCAAGGCCCCCTCCCTCCTCTGGTGGCCGCCTCCCTCCTTCCTTGCCTCCCGGCGCTGCGCCCTTTCTCACTGGTTCTCTCTTTTGCCGTTTTCCGTCTTACTCTCTTCTCTGACCTGCGTCTCCTTTGGAACTCTGCCGGTTCTCGCTCGGCAGCGCACACGTCTGCACTCCCGT
+
BABBB?A3BFFFGGGGFGG2EEEFGGGAEFGHH2BEEEG0AFFGHGGECFGHGHGHHHH5BFGGFGGGGGABFGHGGGFFFGHE/>//??F0/00BBB1BBH0><<??G?FGGHFHHE11?GFGHFEG-<AACDGGGGCFHFHH:<CCGHHGGGGGGG0;;0;;CEGGGFGGF.;;CFFG9:;FFFFF/;BFF?BFBFFFFFFB//;BFFFFF/@;-;AB/A.;99=.--.9;-9;A-;A.?FFFF/9.;;
@M05620:37:000000000-D9766:1:1101:18943:10821 1:N:0:72
ACCACACCTTCTACAATGAGCTGCGTGTGGCTCCCGAGGAGCACCCCGTGCTGCTGACCGAGGCCCCCCTGAACCCCAAGGCCAACCGCGAGAAGATGCCCACGTGAGTGGCCCGCCCGCTCGTCTGGGCGCCTCCTCGCTCCTTCCTGGCCTCCCGGGCCTGCGCCCTTTCTCACTGGTTCTCTCTCCTGCCGTTTTCAGCACGCCTCTCTTCCCTGACCTGCAACTCTTTTGGTATGCACTAGGTTCTA
+
AAA1A?AAFFFFFGGGFFABB1B1EAAECCHHCFBE0EE?EHHHHGEEBAECD1GGHHHFCEEGF>/EEGFFHFEFGGGCCEHEEGF<CC@/<?01><110<////??11<?F.->--------;..C/.:@C.:9/:.:9.EB0;/0;/..B.;EF--9----;-:9-/99///9/B-///;F//;/9B/9F-:-;A//;/;-999ABFEB//9B//-/9/-9-//;;9////--//9////:;;/9BF/
@M05620:37:000000000-D9766:1:1101:12946:10837 1:N:0:72
GAGGCTGCTTTGGAAGAAACTCATAGATTACTGCAACAGTTCCCCCTGGACCTGGAAAAGTTTCTTGCCTGGCTTACAGAAGCTGAAACAACTGGCAAGTAAGTCAGGCATTTCCGCTTTAGCACTCTTGTGGATCCAATTGAACAATTCTCAGCATTTGTACTTGTAACTGACAAGCCAGGGACAAAAGATCGGAAGAGCACACGTCTGAACTCCAGTCACGAATTCGTATCTCGTATGCCGTCTTCTGC
+
AAAAAAFBFFFFGGGGGGGGGGGFHHHHHGHGFGGFHHHHHHHHHGEGHHHHHCHFBDGHFHHHHHFHHHHGGHFFGGGHHHGHHGFFGHFGFH?GHHGGH4BFFG3BGGHHHHHGGFEFGFEGFHHHHGHHGDFFGGFGGDBGHGEFBFGBBD2FD?GHGFHHGFHFGHHHEGBHHHFHHGGGAFA<FGGH1>.>FD..CG</C<GHBECBHFGG/:<::CCEDEEFFGG;CBC.C9CC0C99BFEBBFB
@M05620:37:000000000-D9766:1:1101:12928:10842 1:N:0:72
GAGGCTGCTTTGGAAGAAACTCATAGATTACTGCAACAGTTCCCCCTGGACCTGGAAAAGTTTCTTGCCTGGCTTACAGAAGCTGAAACAACTGGCAAGTAAGTCAGGCATTTCCGCTTTAGCACTCTTGTGGATCCAATTGAACAATTCTCAGCATTTGTACTTGTAACTGACAAGCCAGGGACAAAAGATCGGAAGAGCACACGTCTGAACTCCAGTCACGAATTCGTATCTCGTATGCCGTCTTCTGC
+
A3>AAAFAFFFFFGGGGBGGGGGHHGHHHHHGHHFBGFGGHHHHHGGGEGHHHHHHHBGHGHHHHHHHHHHHHHHGHHHGHHHGHHHHHHHHHHHHHHGHHHHHHHHHHHHHHHHGGGGGGHHHHHHHHHHHGHHHHDHHHHGFHFHHHHHHGHHDHHHHHFHHHHHDHHHHBGHHHHGHHHGGGFCF0>CGHGGGGGHHHHHHHGHHHGHHHHHHHHHHHHGGGHHGGFGFGGGGEGFGGGGGGGGGGGE
@M05620:37:000000000-D9766:1:1101:9001:10843 1:N:0:72
ACCACACCTTCTACAATGAGCTGCGTGTGGCTCCCGAGGAGCACCCCGTGCTGCTGACCGAGGCCCCCCTGAACCCCAAGGCCAACCGCTACCTCTTCTGGTGGCCGCCTCCCTCCTTCCTGGCCTCCCGGAGCTGCGCCCTTTCTCACTGGTTCTCTCTTCTGCCGTTTTCCGTAGGCCTCTCTTCTCTGCCCTGAGTCTCCTTTGGAACTCTGCAGGTTCTAGATCGGAAGAGCACACGTCTGAACTCC
+
BBBBBABBFFFFGGGGGGGGGGHHGGGFHGHHHGGGGGGGGHHHHGGGGGGGHHHHHHHGGGGGGGGGGGGHHHHGGGFHGHHHHGGGCG/CHDGF?BFHFFHFHHGGGGGHGHHGHHHHHHFGHFHHGGC@DCHFGFGGGGHHCGC0;FGFGGGGGGFGGFGGGGGGGGGGG.CFG?/BBFFFFFFFFFF/BAF?BFFFFFFFFFFFF/FFFFFFBFFFFFFFB/;BFDD...:BFFFFFAEFF/;BBFF
@M05620:37:000000000-D9766:1:1101:5411:10854 1:N:0:72
ACCACACCTTCTACAATGAGCTGCGTGTGGCTCCCGAGGAGCACCCCGTGCTGCTGACCGAGGCCCCCCTGAACCCCAAGGCCAACCGCTACCGCCTATGGCGGCCGCCTCCCTCCTTCCTTTCCTCCTGGCGCTGCGCCCTTTCTCCCTGGTTCTCTATTCTGCCGTTTTCCTTAGGCCTCTCTTCTCTGCCCTGAGTCTCCTTCGGCCCTCTGCTGGCTCTAGATCGGCCGCGCACACGTCTGTTCTCC
+
BBB?AABBFFFFGGGGGGGDG5GFEEEEFEHHAFGGGGGGGHHHHGGGGGGGHHHHHHHGGGGGGEEGGGGFHEGGGGGH/FHGHGF/>BD>B/>/?/?11/>A/---<<<=C</=C0CGG000<G0:/;;F?.--999E@?9C09C;/90.;0F9BFBF//;9BF@9;/AFF/9//;9:;AFFFBFFFFFFFFFF.99;B/;/B/9.-.;E../F/;/.;/;FF/9/99-.9-99@;@;-.ABE///99;
@M05620:37:000000000-D9766:1:1101:6710:10866 1:N:0:72
ACCACACCTTCTACAATGAGCTGCGTGTGGCTCCCGAGGAGCACCCCGTGCTGCTGACCGAGGCCCCCCTGAACCCCAAGGCCAACCGCTAACTCTTCTGGCGGCCGCCTCCCTCCTTCCTGGCCTCCCGGCGCTGCGCCCTTTCTCCCTGGTTCTCTCTTCTGCCGTTTTCCGTAGGCCTCTCTTCTCTGCCCTGAGTCTCCTTTGGACCTCTGCCGGTTCTAGCTCGGACGAGCACACGTCTGAACTCC
+
BBAABABAFBFFGGGFGGFGGGHCGEGAFEGFGGDFCEEE?GHHHGGGFEAEFHGHHHEEEGCGGGGGGGGHHHHGGGGHGHHHHGEGCGG?BB1BFF2?D1>C><ADGGGHFCCFHHHHH0CGHHHHED@-:@??CBGGGGFFCFGBB9FFFFFFFFFFFFFFFFBADFFFF.9A.9/;BFFFFFFFFFFBFFFF:BFFFFFFFFF/BFFFFFFF/@B@FFFFF/;BDB.-;-;@BFFFBFFFF;;B;FF
@M05620:37:000000000-D9766:1:1101:13397:10899 1:N:0:72
GAGGCTGCTTTGGAAGAAACTCATAGATTACTGCAACAGTTCCCCCTGGACCTGGAAAAGTTTCTTGCCTGGCTTACAGAAGCTGAAACAACTGGCAAGTAAGTCAGACATTTCCGCTTTAGCACTCTTGTGGATCCAATTGAACAATTCTCAGCATTTGTACTTGTAACTGACAAGCCAGGGACAAAAGATCGGAAGAGCACACGTCTGAACTCCAGTCACGAATTCGTATCTCGTATGCCGTCTTCTGC
+
A3AABAFACFFFGGGGFFGGGGFFHHHFFHHHHGHHBFHHFGHFHGEGCHFFFGFFBGBGGHFHHHGEHGDGHHGHHFHGHHHHHHHHHFGHFGFGHFF@@BBFFGG@FGGHFBG?EG?FHGEEG?G3FGFCEHHHH?G?GHFDEEG2BB?3BB2BFDHFB?F2@<>@GH2GFHHFF<FHHHGFG?FFHFGHBGDGGGFHBGCFEGHE/CDGBCCCG:;CCCFDFGHHG/B9.0;CEEFFEBB9BFFGFB;
@M05620:37:000000000-D9766:1:1101:26349:10906 1:N:0:72
ACCACACCTTCTACAATGAGCTGCGTGTGGCTCCCGAGGAGCACCCCGTGCTGCTGACCGAGGCCCCCCTGAACCCCAAGGCCAACCGCTACCGCTTCTGGTGGCCGCCTCCCTCCTTCCTGGCCTCCCGGAGCTGCGCCCTTTCTCCCTGGTTCTCTCTTCTGCCGTTTTCCGTATGCCTCTCTTCTCTGCCCTGAGTCTCCTTTGGACCTCTGCCGGTTCTAGCTCGGACGCGCACACGTCTGAACTCC
+
AABAABB>CFCFGGGGGG5BGEGHGEEAAEGFBAFBAEEEFHGHHGGEEEFGGHHHHHHEEGFGGEGGGGGHGHHGGGGH/EFHHGG/>C/>B/<>C/2?F2?C0?>ACAEFGF0>GHHHH10<CDCG.<D<CFFCF?CFGGGGBFFFCFFFFFGBFFFGGCFGGGGADFEGG.B?.;/;;BFFFFFFBFFBFFFFEFFFFBFFFFFFFFFFFFFFB>C;AEFFF/;FFD.---;@DFBA=AEFF///;BF
@M05620:37:000000000-D9766:1:1101:24085:10908 1:N:0:72
GAGGCTGCTTTGGAAGAAACTCATAAATTAGTGCCACAGGACCGGCTGACCATGCAACTGTTTCCTCGCTGGCTTCCAGAAGCTCGAACTACTTGCCCGTATGTAAGGCATTTCCGCTTTCGCCCTCTTGTGGCTCCAATTGACCAATTCTCCGCATTTGTCCTTGTAACTGCCAAGCCCGGGACAGCCGCTCGGAAGAGCACCCGTCTGAACTCCCGTCACGAATTCGTACCTCGTATGCCGTCTTCTGC
+
A?ABBAFBFFFFFGGGGFGGFGF5B5DA6B4DF5BGCF2222B22A2A12FF353B5B3BD5555D5101101B1235D3B@GGB1/BF1BFB43@BBE>E0??BBEF??F?B4BEEGDGDEF/C/CCBGD1//@<<1@@FF1>@1??FGBF1??/>CG11FFB=D==GHED1<C0<CEHG?C-C;.:;--==A-EGB.FFFF.;ADDFF/;B/BF...;9.AADFFF?:9.9::.9;/;//99;FEFB/:
@M05620:37:000000000-D9766:1:1101:12528:10917 1:N:0:72
ACCACACCTTCTACAATGAGCTGCGTGTGGCTCCCGAGGAGCACCCCGTGCTGCTGACCGAGGCCCCCCTGAACCCCAAGGCCCGCTACCTCTTCTGGTGGCCGCCTCCCTCCTTCCTGGCCTCCCGGAGCTGCGCCCTTTCTCACTGGTTCTCTCTTCTGCCGTTTTCCGTCGGACTCTCTTCTCTGACCTGAGTCTCCTTTGGAACTCTGCAGGTTCTAGATCGGAAGAGCACACGTCTGAACTCCAGT
+
BBBBBBBBFFFFGGGGGGGGGGHHGGGEG2FGFFG2EEAEFHHHHGGGGGDFHHHHHHHGGGGGGGGGGGGHHHHGGGGHGHHGEGGFGHFHFGGGHFBFFHH@DGDGHGGHGFHHHGBGFHHHHGGG-<ACCGGGGGGHHHHH0CCGGFFGGFGFGGGEFGGGGGEEGFDB.-@AFFFFFFFFFFFF/;F/B/BBFFFFFFFFFFFFEFFFF/:FFBFFFF/FFFFFFFFFFFFFFFFEFFFEFFFFFF/
@M05620:37:000000000-D9766:1:1101:26350:10924 1:N:0:72
ACCACACCTTCTACAATGAGCTGCGTGTGGCTCCCGAGGAGCACCCCGTGCTGCTGACCGAGGCCCCCCTGAACCCCAAGGCCAACCGCTCCCTCTTCTGGTGGCCGCCTCCCTCCTTCCTGGCCTCCCGGAGCTGCGCCCTTTCTCACTGGTTCTCTCTTCTGCCGTTTTCCGTAGGACTCTCTTCTCTGACCTGAGTCTCCTTTGGAACTCTGCAGGTTCTAGATCGGAAGAGCACACGTCTGAACTCC
+
BBBBBBBAFFFFGGGGGG5BGGHHGGGGGCFHHFFEGGG2EGGHHGGGGGGGFHHHHHHAEGGEGGGGGGGBFHHGGGGHGHHHHGGEGG/CGHHHHHFHHHHGHHGGGGGHGHGEHHHHHHHHHHHHGGCFGGHHGGGGGGHHHHGGGGGGFGGGGGGGGBFGGGG9CFGGGGGGGFFFFFFFFFFFFFFFFFFFFFFFFFFFFFFEFFFFFFFFFFEFFFFFBFFFFFDAFFFFFFFFFFFFFFFFFFF
@M05620:37:000000000-D9766:1:1101:2836:10930 1:N:0:72
GAGGCTGCTTTGGAAGAAAATCATAGATTACTGCAACAGTTCCCCCTGGACCTGGAAAAGTTTCTTGCCTGGCTTACAGAAGCTGAAACAACTGTCAAGTAGATCATTCATTTCCGCTTTAGCACTCCTGTGTATCCAATTGAACAACTCTCATCATTTCTACTTGTAACGGACAAGCCAGGGACAAAAGATCGCAATAGCACCCGTCTGAACTCCATTCACTAAGTCGTAGCCCTTTTGCCTGCTTCGGC
+
>>A3AAFAFFFFGGGGFFG4BBEFHGFHHFHHGGHFHFHHHHHHHGEFHGHHHFHFHHHHFGHHHGFHHHHHHGGHHHHGEFGGFHHBGFHHHG5BBD3@444F4G44BBB4FBFEA1E?@GG4F?303B3B4BFHHHHHHHGF3FG/B311B21BB2FBDDG2FHHFDH/>A//<?C/0?/?//<<FG0.>>C.>E.=000<.<<<EG.;C/0CGH0;0:C00;/;0.;.9.099F:B9BC90.;0;-.9
@M05620:37:000000000-D9766:1:1101:19688:10933 1:N:0:72
GAGGCTGCTTTGGAAGAAACTCATAGATTACTGCAACAGTTCCCCCTGGACCTGGAAAAGTTTCTTGCCTGGCTTACAGAAGCTGAAACAACTGGCAAGGAAGTCAGGCCTTTCCGCTTTAGCCCTATTGTGGATCCAATTGCCAAATTCTCCGCCTTTGTAATTGTAACTGACAAGCCCGGGACAACTGATCGGAAGAGCACACGTCTGAACTACAGTCACGAATTCGTATCTCGTATGCCGTCATCTGC
+
AAAABAFBFFFFGGGGCGGGGGGFHHHHHHHHHHHHHHHHHHHHHGGGHHHHHHHGHGFGGHHHHHHHHHHHHHHHHHHHHHHHHHHHHHHGHH3GHHE1131BB4BF31BG3BFD?F?F3BF3BG2F43BF?B?B2B3GF?3B32?2BFFF3///?/@GD22@DG@FG?D1FGH10/?/--<><.../<00=...<:CGFFGCGCGC/:0CG00/;0;09FAGAE.FGBBB.;BA.9//C0@AA..9//9
@M05620:37:000000000-D9766:1:1101:19020:10940 1:N:0:72
ACCACACCTTCTACAATGAGCTGCGTGTGGCTCCCGAGGAGCACCCCGTGCTGCTGACCGAGGCCCCCCTGAACCCCAAGGCCAACCGCTACCTCTTCTGGTGGCCGCCTCCCTCCTTCCTGGCCTCCCGGAGCTGCGCCCTTTCTCCCTGGTTCTCTCTTCTGCCGTTTTCCGTAGGACTCTCTTCTCTGACCTGAGTCTCCTTTGGAACTCTGCCGGTTCTAGCTCGGAAGAGCACACGTCTGAACTCC
+
DDDCCDCCFFFFGGGGGGGGGGHHGFGEGGHHHGGGGGGGGHHHHGGGEGGGHHHHHHHGGGGGGGGGGGGHFHHGGGGHGHHHHGGGFGF<F2BFGFDGH??D??B@DGGHGHHGHHHHHHHHHHHHEGGGGGHHHGGGGGHHHHH0FGGGGGGGGGGGFGGGGGGCDGGGGGGG.ABFFFFFFFHFFFFFFFFFFFFFFFFFFFFFFBFFFFFF0@A;AEFFF0BFFFFA.;AFFFFFFFFFFB0;BFF
@M05620:37:000000000-D9766:1:1101:10415:10942 1:N:0:72
ACCACACCTTCTACAATGAGCTGCGTGTGGCTCCCGAGGAGCACCCCGTGCTGCTGACCGAGGCCCCCCTGAACCCCAAGGCCAACCGCTACCTCTTCTGGTGGCCGCCTCCCTCCTTCCTGGCCTCCCGGAGCTGCGCCCTTTCTCACTGGTTCTCTCTTCTGCCGTTTTCCGTAGGACTCTCTTCTCTGACCTGAGTCTCCTTTGGAACTCTGCAGGTTCTAGATCGGAAGAGCACACGTCTGAACTCC
+
BBBBBBBBFFFFGGGGGGGFGGHHGEGEAEGHHGGGGGGGGHHHHGGG1BEFHHHHGHHGGGGGGGGGGGGHGHHGGGGHGHHHHGGGCGG/F2DGHHFFHGHGGHGGGGGHGHHGHHHHHHHHHHHHC.CCDGGHHGGGGGHHGHHBGGGGGGGGGGGGGFGGGGGGGGGGG.CFGG/BFFFFFFFFFFFBFFFFFFFFFFFFFFFFFBFFFFFFFFFFFFFFF/;FEFFADAFBFFFFFFFFFFFFFFF
@M05620:37:000000000-D9766:1:1101:9398:10943 1:N:0:72
ACCACACCTTCTACAATGAGCTGCGTGTGGCTCCCGAGGAGCACCCCGTGCTGCTGACCGAGGCCCCCCTGAACCCCAAGGCCAACCGCTACCTCTTCTGGTGGCCGCCTCCCTCCTTCCTGGCCTCCCGGAGCTGCGCCCTTTCTCACTGGTTCTCTCTTCTGCCGTTTTCCGTAGGACTCTCTTCTCTGACCTGAGTCTCCTTTGGAACTCTGCAGGTTCTAGATCGGAAGAGCACACGTCTGAACTCC
+
CCCCCCCCFFFFGGGGGGGGGGHHGGGGHGHHHGGGGGGGGHHHHGGGGGGGHHHHHHHGGGGGGGGGGGGHHHHGGGGHGHHHHGGGGGGGHHHHHHHHHHHGHHGGGGGHGHHGHHHHHHHHHHHHGGGGGGHHHGGGGGHHHHHGGGGGGGGGGGGGGGGGGGGEGGGGGGGGGGFFFFFFFFFFFFFFFFFFFFFFFFFFFFFFFFFFFFFFFFFFFFFFFFFFFFFFFFFFFFFFFFFFFFFFFFF
@M05620:37:000000000-D9766:1:1101:19676:10949 1:N:0:72
GAGGCTGCTTTGGAAGAAACTCATAGATTACTGCAACAGTTCCCCCTGGACCTGGAAAAGTTTCTTGCCTGGCTTACAGAAGCTGAAACAACTGGCAAGTAAGTCAGGCATTTCCGCTTTAGCACTCTTGTGGATCCAATTGAACAATTCTCAGCATTTGTACTTGTAACTGACAAGCCAGGGACAAAAGATCGGAAGAGCACACGTCTGAACTCCAGTCACGAATTCGTATCTCGTATGCCGTCTTCTGC
+
AAABABFCFFFFGFGGGGGGGGHHHGHHHHHHHHFHGHHHHHHHHGGGHGHHHHHHHDGGFHHGHHGGGGHHHHHFGHGHHHHHHBDFFGEHHHHHHHGGF4BB4DFGHHHHFHHGGGGGHHFG3BGHHFGHAG3?BGGHHFGFFHHGBHB3DFFGHHHG32D2@FGGHHFHH2FGHHCGHE/FFGHFFGGHFHGGGGFFHGGFHGHHGGFGHGFCHGHHCGACDEHFECF/:9BAEFGF0FDGGFGGFFB
@M05620:37:000000000-D9766:1:1101:21646:10963 1:N:0:72
GAGGCTGCTTTGGAAGAAACTCATAGATTACTGCAACAGTTCCCCCTGGACCTGGAAAAGTTTCTTGCCTGGCTTACAGAAGCTGAAACACCTGGCAAGTAAGTCAGGCATTTCCGCTTTAGCACTCTTGTGGATCCAATTGAACAATTCTCAGCATTTGTACTTGTAACTGACAAGCCAGGGACAAAAGATCGGAAGAGCACACGTCTGAACTCCAGTCACGACTTCGTATCTCGTATGCCGTCTTCTGC
+
BAABBBF>FFFFGGGGFG4FFGCG5FGGHHHHHGGBFAFGHHHHHGG2FFGHHHHHHHC3GGHHHGHHHHGHHHHFHHH5EGHGHHHHHHFGHHHHHHGHHGHHHHHHHGHHHH@?EGGGGHHHHGHHHHHHFDGGHBGHHHDEG3GHHHHHFGHDHHFHHHHHHHHBHHHHBGFGHHGBGGFEGGHHG>.GHEFDGGGGHFHGCCHHHGFFFH<CGHHHHHGG-CEFF=;9.FGGEGFFG;BEGGGGGFB
@M05620:37:000000000-D9766:1:1101:2434:10968 1:N:0:72
GAGGCTGCTTTGGAAGAAACTCATAGACCACTGCCACAGTACCCCCTGGACCTGCAACTGTATCTTGCCTGGCTTACAGCAGCTGCAACACCTTGCACTTCAGCAAGGCATTTCAGCTTTCACACTATTGTGGCTCCAATTGCCCACTTCTCCGCATTTGTCTTTGTACCTACCAAGCCCGGGCCACACGCTCGGAAGCGCTCACGTCTGCCCTCCCGTCCCGCCTACGCCTCTCGTATGCAGTCTTATGC
+
3AABBAFBFFFFBGGGGGGGFG4FG5B44B4FG4BFAG2355D3222B22BF221A333B555A5D5BA53B1FCFB5BBF1BB3@3BB1?BF33333B3B4@4B1111?33444BB4B4F4B4BB3B4G4BAFGGGB3B33?3CB/FGG2BF//</?2FG>22>>@>11@10<1<0F?/>-<->...<-<<EC@:.::-;.;.0CFEF?00;/.9....;.9-;..9;--9ABF.;.//9/B9;FFB9//
@M05620:37:000000000-D9766:1:1101:5907:10972 1:N:0:72
GAGGCTGCTTTGGAAGAAACTCATAGATTACTGCAACAGTTCCCCCTGGACCTGGAAAAGTTTCTTGCCTGGCTTACAGAAGCTGAAACAACTGGCAAGTAAGTCAGGCATTTCCGCTTTAGCACTCTTGTGGATCCAATTGAACAATTCTCAGCATTTGTACTTGTAACTGACAAGCCAGGGACAAAAGATCGGAAGAGCACACGTCTGAACTCCAGTCACGAATTCGTATCTCGTATGCCGTCTTCTGC
+
BABBBAFBFFFFFFGGGGGGGGHHHHHHHHHGHHGHFFHHHHHHHG2FFHGHHGFF3FBGBGHHHHEGHHHHHHFGHHGGHHHHHFGHHFHHHH?FGHGHF4BFGGB2FGHHHBFFDGEGHGHHHHHFGHGBFHHHHFHHHHHHHHHHGGG?BF?GHGHGHHHHHFGGHHFGFHHFGHFHHHGGGGHFHHGHDEDEGDCCGGH/<AGCFGGHHFHGF/;CCGDGGHHGGFF;;;C.9.;FEF?ADFGFGGB
@M05620:37:000000000-D9766:1:1101:14289:10974 1:N:0:72
ACCACACCTTCTACAATGAGCTGCGTGTGGCTCCCGAGGAGCACCCCGTGCTGCTGACCGAGGCCCCCCTGAACCCCAAGGCCAACCGCTACCTCTTCTGGTGGCCGCCTCCCTCCTTCCTGGCCTCCCGGAGCTGCGCCCTTTCTCACTGGTTCTCTCTTCTGCCGTTTTCCGTAGGACTCTCTTCTCTGACCTGAGTCTCCTTTGGAACTCTGCAGGTTCTAGATCGGAAGAGCACACGTCTGAACTCC
+
CCCCDCCDFFFFGGGGGGGGGGHHGGGGHGHHHGGGGGGGGHHHHGGGEGGGHHHHHHHGGGGGGGGGGGGHHHHGGGGHGHHHHGGGGGGGHHHHHHHHHHHGHHGGGGGHGHHGHHHHHHHHHHHHGGGGGGHHHGGGGGHHHHHGGGGGGGGGGGGGGGGGGGGEGGGGGGGGGGFFFFFFFHFHFHHFHFHFFFHFHHFF0FFFFFFFFHFFFFFBFFFFFFFFFFFFFFFFFFFFFFFFFFFFFFF
@M05620:37:000000000-D9766:1:1101:21637:10982 1:N:0:72
GAGGCTGCTTTGGAAGAACCTCATAGATTACTGCAACAGTTCCCCCTGGACCTGGAAAAGTTTCTTGCCTGGCTTACAGAAGCTGAAACACCTGTCAAGTAAGTCAGGCATTTCCGCTTTAGCACTCTTGTTGATCCAATTGAACAATTCTAAGCATTTGTACTTGTAACTGACAAGCCAGGGACAAAAGATCGGAAGAGCACACGTCTGAACTCCAGTCACAAATTCGTATCTCTTATGCCTTCTTCTGC
+
>3AA3>F>BBB@F4BB4G4AFGHHHGFDGABBF54AABBDGD5BBEAAA2ABFFFF332ABDGFFGFBBBBBBGG3BBBGFFBFGB3EBB1BFG3B@FBB4B4BBB32B?BBBB41?>E/3B34B3BB4B?30???B??BB333B4BB3BB33?2?B?BB33B@@@22@@2@2@<2@/F0<?/?//<CA<.<=<...>0<<<<<C-=./<=0;:00/;;:0;0;C0<0./;/;9C0=;;F0;0;:0FBBB0
@M05620:37:000000000-D9766:1:1101:13824:10990 1:N:0:72
ACCACACCTTCTACAATGAGCTGCGTGTGGCTCCCGAGGAGCACCCCGTGCTGCTGACCGAGGCCCCCCTGAACCCCAAGGCCAACCGCTACCTCTTCTGGTGGCCGCCTCCCTCCTTCCTGGCCTCCCGGAGCTGCGCCCTTTCTCACTGGTTCTCTCTTCTGCCGTTTTCCGTAGGACTCTTTTCTCTGACCTGAGTCTCCTTTGGAACTCTGCAGGTTCTAGATCGGAAGAGCACACGTCTGAACTCC
+
AA>AAAAAFFFFGGGDGBFFFAFFCE2E4EFHHGGE?EE?2FEHHGEE11EE5BEGH2GEEG?ECE@EGGGHHHGGGGGEFHHEFFGGGCCGHGHHFGHHHHHGHHGGGGGHGHHGHHHHHHHHHHHHGGCGGGABFC@DDGHHHHHFGGGGFFGGGGGGGFFGGGBEEGGGGGFFGGFFFFFFFFFFFFFFFFFFFFFFFFFFFFFFFFFFFBFFFBF;BFBFFFFFFFFFFFFFFFFFBFFFFFFBFFF
@M05620:37:000000000-D9766:1:1101:16507:11007 1:N:0:72
AGTGCCAGCTCTCAATCGCACAGGGGACCCAGGGCCTGGCCCCTCCATCCAGAAAACCTATGACCTCACCCGCTACCTGGAGCACCAACTCCGCAGCTTGGCTGGGACCTATGTGAGTATCCAGCGTAGGAATCTGGGAGTTGGGGAGGAGTGAGGAGTTGGGGAAAGACAGTCCTAACCGTGGAGGGTTCTGGTAAATGATGGGGTGAGGAGGGGCTCTTTGGCTCCCACCAGTCCCCCTGTCTGGTCTA
+
CCCCCFFFCFFFGGGGGGGGGGHHGGGGGGHHGGGGGGGHHHGHGGHHHHHHHHHHHGHHHHHHHHHHHHHGGGGGHHHHHHHHHHHHGHHHGGGGGHHHGHHGGGHHGHHHHHHHHHHHHHHHHGGGGGHHHHHHHHHGGHHHGGGGGGGHHHHHHGHHHHGGGGHHHHHHHHHHHHHHGGGGGGGGEGGGGGGGGGGGGGGGGGFFFFFFFFFFFFFFFFFFFFFFFFFFFFFFFFFFFFFFFFFFFFF
@M05620:37:000000000-D9766:1:1101:14579:11009 1:N:0:72
GAGGCTGCTTTGGAAGAAACTCATAGATTACTGCAACAGTTCCCCCTGGACCTGGAAAAGTTTCTTGCCTGGCTTACAGAAGCTGAAACAACTGGCAAGTAAGTCAGGCATTTCCGCTTTAGCACTCTTGTGGATCCAATTGAACAATTCTCAGCATTTGTACTTGTAACTGACAAGCCAGGGACAAAAGATCGGAAGAGCACACGTCTGAACTCCAGTCACGAATTCGTATCTCGTATGCCGTCTTCTGC
+
AABBBBFBFFFFGGGGGFGGGGDG5FHHHHHFHHFHCFGGHHHHHGGGHHHHHHHHHHGHGGHHHHHHHHHHHHHBGHHHHHHHHHHGHHHHHHHHFFE@FFGGFHHBGHHFHDHGGGGGHHHDGCHHHGGHGF3GGFHHHHHBGHHGGHHHHFFHFHFGGDGHGHHHFHHHBHHGFHGHHEDCFC<0><.GGFGDFAFCGFCGFGHHHCGHFHGHHCCCGC::::CFGGFFCFFFFAF9FG@GGGGGGGG
@M05620:37:000000000-D9766:1:1101:17535:11014 1:N:0:72
ACCACACCTTCTACAATGAGCTGCGTGTGGCTCCCGAGGAGCACCCCGTGCTGCTGACCGAGGCCCCCCTGAACCCCAAGGCCAACCGCTACCTCTTCTGGTGGCCGCCTCCCTCCTTCCTGGCCTCCCGGAGCTGCGCCCTTTCTCACTGGTTCTCTCTTCTGCCGTTTTCCGTAGGACTCTCTTCTCTGACCTGAGTCTCCTTTGGAACTCTGCAGGTTCTAGATCGGAAGAGCACACGTCTGAACTCC
+
CCCCDDCCFFFFGGGGGGGGGGHHGGGEGGHHHGGGGGGGGHHHHGGGEGGGHHHHHHHGGGGGGGGGGGGHHHHGGGGHGHHHHGGGGGGGHHHHHHHHHGGGHHGGGGGHGHHGHHHHHHHHHHHHGGGGGGHHHGGGGGHHHHHFGGGGGGGGGGGGGGGGGGFCEGGGGGFGGGFFFFFFFFHFFHFFFFHFFFFFFFFFFHFFFFFFFFFFEFFBFFFFFFFFFFFFFFFFFFFFFFFFFF0FFFF
@M05620:37:000000000-D9766:1:1101:8736:11025 1:N:0:72
ACCACACCTTCTACAATGAGCTGCGTGTGGCTCCCGAGGAGCACCCCGTGCTGCTGACCGAGGCCCCCCTGAACCCCAAGGCCCGCCCCCTCTTCTGGTGGCCGCCTCCCTCCTTCCTCGCCTCCCGGCGCTGCGCCCTTTCTCACTTGATCTCTCTTCTGCCGTTTTCCGTCGAACTCTCTTCTCTGCCCTGCGTCTCCTTTGGAACTCTGCCGCTTCTCGATCGGTCGAGCACACGTCTGCACTCCCGT
+
CCCCCCCCFFFFGGGGGGGFGGHHGGGEHGHHHGGGGGGGGHHHHGGGEGGGHHHHHHHGGGGGGGGGGGGHHHHGGGGHGHHG/>//>></2??2?F22/?<C///</<<FG0<FF11.-=DAG.ED-;@-:??DFGBBFGFB0=;0C0;FFGFGEG0900/99.9AB/.99--9..9B;:FFFFF/;/9/:.9A=DFFFFBFFFFFBFF/9/9-;A.;/.;/:@...--9.-:BF-AEFF/BBF/::.9
@M05620:37:000000000-D9766:1:1101:13253:11029 1:N:0:72
ACCACACCTTCTACAATGAGCTGCGTGTGGCTCCCGAGGAGCACCCCGTGCTGCTGACCGAGGCCCCCCTGAACCCCAAGGCCAACCGCTACCTCTTATGGTGGCCGCCTCCCTCCTTCCTGGCCTCCCGGAGCTGCGCCCTTTCTCACTGGTTCTCTCTTCTGCCGTTTTCCGTAGGACTCTCTTCTCTGACCTGAGTCTCCTTTGGAACTCTGCAGGTTCTAGATCGGAAGAGCACACGTCTGAACTCC
+
BBA?ABBBFFFFGGGFEGGFGFHHGEEA42FGEFFAEEEGDHHHHGGGDEEGGHFHHHGECECGGDGGGEFFHGHGGGGHGHHHHGEECCGGHBGHFBGHH?GGGHDGGGGHGHHGHHHHHHFHHHHHEGGGGGHGHGGGGGHHHHHGGGGGGGGGGGGGGGGGGGBEEGGFGFGGFGBFFFFFFFFFFFFFFFFFFFFFFFFFFFFFFFFFFFFF/FFAFFFFF9BFFFFEDAFFFFFFBFFFFFBFFFF
@M05620:37:000000000-D9766:1:1101:15815:11030 1:N:0:72
GAGGCTGCTTTGGAAGAAACTCATAGATTACTGCAACAGTTCCCCCTGGACCTGGAAAAGTTTCTTGCCTGGCTTACAGAAGCTGAAACAACTGGCAAGTAAGTCAGGCATTTCCGCTTTAGCACTCTTGTGGATCCAATTGAACAATTCTCAGCATTTGTACTTGTAACTGACAAGCCAGGGACAAAAGATCGGAAGAGCACACGTCTGAACTCCAGTCACGAATTCGTATCTCGTATGCCGTCTTCTGC
+
>A11A11AFF3FF1F11B1AAAAADGDHH1GGDGFBGFHHHH2FHG0FG0GGGBGABGHHAGGHF1BFGHHFE0AGHHGBC1FGFGF@G0B?1FBF0CB1B2@BBF1BGCG@GHHEGEE/BB1F1BGGHFHHGHBGGFG11<>FF1B1B>BGB2BG1BFG2@FGB11@FFH1<@DDC//00?/?/FCG0FC>1.<<....<CCGHCHHH.;0CGFG:/=:CG:E?.:CEBFB.;CFEB/B0C:9A..9CF0
@M05620:37:000000000-D9766:1:1101:16105:11034 1:N:0:72
GAGGCTGCTTTGGAAGAAACTCATAGATTACTGCAACAGTTCCCCCTGGACCTGGAAAAGTTTCTTGCCTGGCTTACAGAAGCTGAAACAACTGGCAAGTAAGTCAGGCATTTCCGCTTTAGCACTCTTGTGGATCCAATTGAACAATTCTCAGCATTTGTACTTGTAACTGACAAGCCAGGGACAAAAGATCGGAAGAGCACACGTCTGAACTCCAGTCACGAATTCGTATCTCGTATGCCGTCTTCTGC
+
AAAAABFAFFFFGGGGF4AGFG4GDGFHHHHHHHGHGHHGHHHHHGGFGHHHHHHHHHHGBHHHHHHHHHHHHHHHHHHHGHHHHHHHHHCFGHHHHHGGFFHGHHHHGHHHHHHGGGGGHHHHHHHHHHHHGHGHHHHHHHHFHHHHHHHHHHHFHHHHHBHHHHHHGHHHHHFHHHGHHHGGGGH<0>FGHHCCFGHHHHHFGCGGHGHHHHHHHHHHHHGGDCHFGGFCFGFFEBFFFGGFGGGGGG0
@M05620:37:000000000-D9766:1:1101:24720:11044 1:N:0:72
GAGGCTGCTTTGGAAGAAACTCATAGATTACTGCAACAGTTCCCCCTGGACCTGGAAAAGTTTCTTGCCTGGCTTACAGAAGCTGAAACAACTGGCAAGGCAGTCAGGCCTTAACGCTTTCTCCCTATTATGGCTCAAGTTACCAAATTCTCCGACTATGTAATTGTAACTAACAAGCCCAGGCCCCCTGCTCGGCAGCGCACAAGTCTACACTACAATCCCGAATTCGTATCTCGTATGCCGTCTACTGC
+
BBBBBBFBFFFFGFGGFGGGGGHHHHHHHFHGHHHFHHHFHHHHHGGGHGHHHGHFGHHHGHHHHHHHHHHHHHHHHHHHHHHHHHHHHHHHGH3GFH111F1BF3BBF?GH33BE/?FF34B?G2FF44BFF/BF3B3B43?BFG/2B3BH3C//</22@@FHGHFHGFG1?1?FGHFE.<<.>.---<./=<-.<A.:A:;D/CFFG000;0:;;0;:/C9EB..;;;/;.0;9A9F/;/;;B..;9:/
@M05620:37:000000000-D9766:1:1101:8682:11051 1:N:0:72
GAGGCTGCTTTGGAAGAAACTCATAGATTACTGCAACAGTTCCCCCTGGACCTGGAAAAGTTTCTTGCCTGGCTTACAGAAGCTGAAACAACTGGCAAGTAAGTCAGGCATTTCCGCTTTAGCACTCTTGTGGATCCAATTGAACAATTCTCAGCATTTGTACTTGTAACTGACAAGCCAGGGACAAAAGATCGGAAGAGCACACGTCTGAACTCCAGTCACGAATTCGTATCTCGTATGCCGTCTTCTGC
+
AAAAA?1AFFFFFFGGGGFFGGHHGHHHHHGFGHFHFCHHHHHHHGCGHGFHHFGF1FFGBFHHDGAFFFHHHH0GHHHFHHHFEGHHHHEGFFFGFFGGF2GFGHFFG?@@GBGEGGFGHGFFGFHGHHD1EH11BFHHFFFFHHHHGHGBFBCFFFGGHGHHHDFDDG>GFGFHHHEC0GCCFECG0FF<1<.AFCGFFGG/G@HGHFCCHHHGB/:<:C;ACGHGGBB;A0;9:CFBFGGC@FEFGE0
@M05620:37:000000000-D9766:1:1101:6653:11056 1:N:0:72
ACCACACCTTCTACAATGAGCTGCGTGTGGCTCCCGAGGAGCACCCCGTGCTGCTGACCGAGGCCCCCCTGAACCCCAAGGCCCGCTACCTCTTCTGGTGGCCGCCTCCCTCCTTCCTGGCCTCCCGGAGCTGCGCCCTTTCTCACTGGTTCTCTCTTCTGCCGTTTTCCGTAGGACTCTCTTCTCTGACCTGAGTCTCCTTTGGAACTCTGCAGGTTCTAGATCGGAAGAGCACACGTCTGAACTCCAGT
+
AAAAAAABFFFFGGGGGGGBGFHHGGGGHGHHFFGGGGGGGHHHHGGGEGGGHHHHHHHGGGEGGGGGGGGHHHHGGGGHGHHGGGGGGHHHHHHHHGFGGHHGGGGGHGHHGHHHHHHHHHHHHGGG@CDHHHGGGGGHHHHHHHHHGGGGGGGGGGGGGGGGGGGGGGGGFGGGGGGFFFFFFFFFFFFFFFFFFFFFFFFFFFFFFFFFFFFF;BFFFFFFFFFFFFFFFFFFFBFFFFFFFFFFFF/
@M05620:37:000000000-D9766:1:1101:26654:11059 1:N:0:72
ACCACACCTTCTACAATGAGCTGCGTGTGGCTCCCGAGGAGCACCCCGTGCTGCTGACCGAGGCCCCCCTGAACCCCAAGGCCCGCTACCTCTTCTGGTGGCCGCCTCCCTCCTTCCTGGCCTCCCGGAGCTGCGCCCTTTCTCCCTGGTTCTCTCTTCTGCCGTTTTCCGTCGGACTCTCTTCTCTGACCTGCGTCTCCTTTGGAACTCTGCAGGTTCTAGCTCGGAAGAGCACACGTCTGAACTCCAGT
+
BCCBAABAFFFFFGGGGGFGGDGHFEEAFEHHHGGGDGGGGHHHHGGGGGGGGHGHGHHGGGGGGGGGGGGHHHHGGGGHGHHF/><<BBFFBBBFGH2?DHHG/AAEHGFHGHHHHH1GHHHHHGGG-AGHHHGGGGGHHHHH0CGHGFGGGGGGGGGGGEGDCDGGGFGG.B=DCFFFFFFFFFFF/;B9F.;DFFFFFFFFFFFFFFFFF/BF;FFF/;/9BDF?EDFFFFFFFFFFFF/:FFBF/;:
@M05620:37:000000000-D9766:1:1101:3263:11074 1:N:0:72
GCGACTGCTTTGGCAGAAACTCATAGCTTACTTCCACAGTTCCCCCTGGACCTGGCACCGTTTCTGGCCTGGCTTCCAGACGCTGCCCCAAATGGCAAGTCAGTCAGGCATTTCCGCTTTCGCACTCTTGTGGCTCCACTTGCCACCTTCTCCGCCTTTGTCCTTGTCCCTGCCAAGCCAGGGCCCCAAGCTCGGAAGCGCACACGTCTGCACTCCAGTCCCGAATTCGTATCTCGTATGCCGTCTTCTGC
+
>1>1>>>CDFB1BFFA1AABBABF33ADG1BG3D11FFBBDFGHHGAF/0BBBG00BAAEBBFBD2BBFHG/B0B0BFDBB>>?B>FBB/E01BBF01F@1BFFBBBGHEGHHHHEGGGG1/E/BCBFGHHHG/FGG1<FGH11<1<@GHHH1<E/EGHHH1>>GGHG1FGHAFGHFGG<GHG.E@@:C;.CGGGFGG?AA9@@:AFGGG09FGF;/;FB9F?B-EFFF9-9;FFF9;FFF/;;@FF9;F/
@M05620:37:000000000-D9766:1:1101:3286:11075 1:N:0:72
GAGGCTGCTTTGGACGAAACTCATAGATTACTGCAACAGTTCCCCCTGGACCTGGACAAGTTTCTTGCCTTGCTTACCGAAGCTGAAACAACTGTCAAGTACTTCATTCATTTACGCTTTAGCACTCTTGTTTATCCAATTGAACAATTCTCAGCATTTTTACTTGTAACGGACAAGCCAGGGACAAAAGATAGTAATAGCACCCCTCTGAACTCCACTCACGAATTCGTAACACTTTTGCCTTCTTCTGC
+
>3AA>AFAB5B4C4BAEA2FGGDGDF5FGGBDGF3FBF2DGB5BBAAAAGBFGHAB131BDFHDFGHBBBGGHHH53B?EFG>GH33GBF1GGH4BBF@BBB4BB44BBBBBG4B/????3B?BBBBB4BB324B?B4BBBB3BF?223BFB?322@>@2>/@2@@22>@/>//<<<FCG<<<.<>00>0.<<00==<=<==GCE-;.:<:;:0=CB/;//:.....0;=B.;0/:C0000;0;;00=0;9
@M05620:37:000000000-D9766:1:1101:16582:11080 1:N:0:72
GAGGCTGTTGGAAGAAACTCATAGATTACTGCAACAGTTCCCCCTGGACCTGGAAAAGTTTCTTGCCTGGCTTACAGAAGCTGAAACAACTGGCAAGTAAGTCAGGCATTTCCGCTTTAGCACTCTTGTGGATCCAATTGAACAATTCTCAGCATTTGTACTTGTAACTGACAAGCCAGGGACAAAAGATCGGAAGAGCACACGTCTGAACTCCAGTCACGAGTTCGCATATCGTATACCGTCTTCTGCTT
+
AAAAAAF1BFAFGFG1FGFGD3AGFHH1E3A11GH0AADD2FGG?EG0BG0C001GHF12FDH1GDFABECGEBBFGHFGHHHDGGHHHHB>FEC1>BFB@FG21GG/BGG2GE/>//11F>GHCHHFHHEGFGF<<GG1><GH01FGFD2>F1GHD2BD2F>F>F2>FBHFGDC</0FGCFCFHB0<.1>F.C..G.//GH<C.<C.D0/;00;CG0GC.;-:.;A-:E.C0.C.//;0C.;..C000;0
@M05620:37:000000000-D9766:1:1101:21752:11091 1:N:0:72
GAGGCTGCTTTGGAAGAAACTCATAGATTACTGCAACAGTTCCCCCTGGACCTGGAAAAGTTTCTTGCCTGGCTTACAGAAGCTGAAACAACTGCCAAGTAAGTCAGGCATTTCCGCTTTAGCACTCTTGTGGATCCAATTGAACAATTCTCAGCATTTGCACTTGTAACTGACAAGCCAGGGACAAAAGATCCGAAGAGCACACGCCTGAACTTCAGTCACGAACTTGCACAGCGTATGCCGTCTTCTGC
+
CCCCCCFCFFFFGGGGGGGGGGHHHHHHHHHHHHHHHHHHHHHHHGGGHHHHHHHHHHHHHHHHHHHHHHHHHHHHHHHHHHHHHHHHHHHHHH3BGGHHDE4DDF3???FGHH4EE1/?333?BBFFFHGC/D?FGHHGF33FFHHD33B?3BBGD33F33@@FH>FHHD22222=?/?0=</FFAC0<.<11<..-..<0<GH--<;C/0000<C0;0::.=;-.000000/;-;.:C0F-9@.;F000
@M05620:37:000000000-D9766:1:1101:20297:11103 1:N:0:72
ACCACACCTTCTACAATGAGCTGCGTGTGGCTCCCGAGGAGCACCCCGTGCTGCTGACCGAGGCCCCCCTGAACCCCAAGGCCAACCGCTACCTCTTCTGGTGGCCGCCTCCCTCCTTCCTGGCCTCCCGGAGCTGCGCCCTTTCTCCCTGGTTCTCTCTTCTGCCGTTTTCCGTATGACTCTCTTCTCTGACCTGAGTCTCCTTTGGAACTCTGCCGGTTCTAGCTCGGAAGAGCACACGTCTGACCTCC
+
CCCCCCCCFFFFGGGGGGGGGGHHGGGFHGHHHGGGGGGGGHHHHGGGGGGGHHHHHHHGGGGGGGGGGGGGHHHGGGGHGHHHGGGGGGC/F2BBGB?GG>?E0?<@CEGHGHHGHHHHH<0FGHGHEGFCCGFFGFGGGGFHHHHFGGFGGFGFGGBFGFFGGGGCEGGGGAC99B0:FFFFFFFFFFF0BFFFBFBFF:BFFFB/90;FFFFFBD=:;EFFF0BFFF...:AFFFFAFFEFF;0;;FF
@M05620:37:000000000-D9766:1:1101:11053:11118 1:N:0:72
ACCACACCTTCTACAATGAGCTGCGTGTGGCTCCCGAGGAGCACCCCGTGCTGCTGACCGAGGCCCCCCTGAACCCCAAGGCCAACCGCTACCTCTTCTGGGGGCCGCCCCCCACCTTCCTGGCCTCCCGGAGCTCCGCCCTTTCTCCCTGGTTATCTCTTCCGCCGTTTTCCGGAGGCCTCTCTTCCCTGCCCTGAGTCTACTTTGGACCTCTGCCGGTTCTAGCTCGGGAGCGCACAAGTCTGTACTCC
+
BBBBBBBBFFFFGGGGGGGGGGHHGGGGHGHHHGGGGGGGGHHHHGGGFGGGHHHHHHHGGGGGGGGGGGGHHHHGGGGHGHHHHGGGGGG<F2B?G?FF22/C//>CG-<A--=EH0/::0;:CCCCFE--:A.0:.CA@B/C0;FBF/0:9//:FFF/;F/...9:AB.BFD;.-9.;FFFFBFF/;/B.9./.../:;/;F/B9/9/9BBB/B9DF;.:/99:B99>-;-.;B---.;9;FB/;//;;
@M05620:37:000000000-D9766:1:1101:13127:11126 1:N:0:72
GAGGCTGCTTTGGAAGAAACTCATAGATTACTGCAACAGTTCCCCCTGGACCTGGAAAAGTTTCTTGCCTGGCTTACAGAAGCTGAAACAACTGGCAAGTAAGTCAGGCATTTCCGCTTTAGCACTCTTGTGGATCCAATTGAACAATTCTCAGCATTTGTACTTGTAACTGACAAGCCAGGGACAAAAGATCGGAAGAGCACACGTCTGAACTCCAGTCACGAATTCGTATCTCGTATGCCGTCTTCTGC
+
AAAAABFBFFFFGGGGGGGGGGHHHHHHHHHHHHHHFHHHHHHHHGGGHGHHHHHGFFFHFHHHHHGHHHHHHHHHHHGGHHHHHHHHHHHHHHHHHHGFGBE@GHFHGGHHHGHDDFGGGFGGGBGFGHHGEFCCGGFGGFFHHGFGDFHFBFBGGDGH?DGHHH2FGHFGFBDHFHAFFGEGFFFBGHFG1<<EGGACGGF<<<GCGGCFHGHGH/CC:C.AD.CCFGG/;BBAE9/;0BBAD.CFFG0
@M05620:37:000000000-D9766:1:1101:4541:11136 1:N:0:72
GAGGCTGCTTTGGAAGAAACTCATAGATTACTGCAACAGTTCCCCCTGGACCTGGAAAAGTTTCTTGCCTGGCTTACAGAAGCTGAAACAACTGGCAAGTACGTCAGGCATTTCCGCTTTAGCACTCTTGTGGATCCAATTGAACAATTCTCAGCATTTGTACTTGTAACTGACAAGCCAGGGACAAAAGATCGGAAGAGCACACGTCTGAACTCCAGTCACGAATTCGTATCTCTTATGCCGTCTTCTGC
+
AAABBBFBFFFFGGGGAGGGGGHHHHHHHHHHHHGHHHHHHHDGHGEGHHHHHHGGAACGFHHHHHFFGHEFFGGFGEFGHGGHHFEHHHHHHH3BFHGGFB1BFF12BFGHH@FEGGGGHHGHGBF?BFGC?FFGGDGFGHHHHGGFBFG?BFBGH>G2FFGGHHGHFG@FFFHHGGGHHHGEGEGGHHGHDF<CC<.=<CC/<-CAGEHFG0GHG/<<:GDGGEGBFFF:9;;0;;;;BF@DCCECFFB
@M05620:37:000000000-D9766:1:1101:13810:11151 1:N:0:72
GAGGCTGCTTTGGAAGAAACTCATAGATTACTGCAACAGTTCCCCCTGGACCTGGAAAAGTTTCTTGCCTGGCTTACAGAAGCTGAAACAACTGGCAAGTAAGTCAGGCATTTCCGCTTTAGCACTCTTGTGGATCCAATTGAACAATTCTCAGCATTTGTACTTGTAACTGACAAGCCAGGGACAAAAGATCGGAAGAGCACACGTCTGAACTCCAGTCACGAATTCGTATCTCGTATGCCGTCTTCTGC
+
AAAAA1CAFFFF1FGFCGGGDGFGGGHHH1FHHH11AAFDGHHGHGGGECGHHGHHF1FGHHHH2GAGHHHHHHF1GFGDGHHFEFGHHFEHH0FG01FGGGGGBGHGHFHHHEFFGGGGHDHHHHHHHHHHC1EGHFGHHHF<GHHHHHHGHHHHHHHHHGHFFGGHHHHHBGHFHHGBGEGGGGH00>.FGHGGGGFHHGGHEGHFHGHHHEHHCC;CGFGF.CGGGCF/9BCA.9BCFFG.9AEFF00
@M05620:37:000000000-D9766:1:1101:15386:11156 1:N:0:72
GAGGCTGCTTTGGAAGAAACTCATAGATTACTGCAACAGTTCCCCCTGGACCTGGAAAAGTTTCTTGCCTGGCTTACAGAAGCTGAAACAACTGGCAAGGAAGTCAGGAATTTCCGCTTTAGCAATCTTGTGGATAACATTGCAACATTCTAAGACTTTGTACTTGTCAATGGCAAGCAAGGGACACACGATCGGAAGAGCACACGTCTGAACTCAAGTCAAGAATTCGTATCTCGTATGCCGTCTTCTGC
+
CBBCCCFCFFFFGGGGGGGGGGGHGHGHHHHGHHHHHHHHHHHHHGGGHHHHHHHHHHHHGHHHHHHHHHHHHHHHHHHHHHHHHHHHHHHHHH?GHH11BFG3DHHH3BFFH4FEG/E/DG?G33BD4BB?EHC?33DFGD3D320B3BF3FF22?F?FHHHH2@22D>GG2=FHGE0CFFAF/=0<.>-.>E?.E<GHHHHHHGHHHGFHHCG0GGHHH00CFGGGE/;/;0;AE.F/CBDEG..;CF;
@M05620:37:000000000-D9766:1:1101:5198:11166 1:N:0:72
GAGGCTGCTTTGGAAGAAACTCATAGTTTACTGCAACAGTTCCCCCTGGACCTGGAAAAGCTTCTTGCCTGGCTTACAGAAGCTGAAACAACTGGCAAGTAAGTCATGCATTTCCGCTTTAGCACTCTTGTGGATCCAATTGAACAATTCTCAGCATTTGTACTTGTAACTGACAAGCCAGGGACAAAAGATCGGAAGAGCACACGTCTGAACTCCAGTCACGAATTCGTATCTCGTATGCCGTCTTCTGC
+
AAAAAAFAFFFFGFGGG1FFAFGH3G3DFHHH3F1G1AAGGH2BGE0BF00FGFFFGFHH011B1DBBGEB/BBGHHH1FGHHB1BEGGHH/B>0>BG/BF212BF2FGH2FEBFECGGFDHGHHFHBFGHGEHHHHHHHHFHHHHGHGGHFGHHHHGHFHGHHHGHHHHFGHHFHHHGHHGGGGGGBHHGHGG?EFCGFCGH/.<GEHFHGHGHHH/<CGHGGGGHHGFG/9;;.;::CFG@EGAGFFGB
@M05620:37:000000000-D9766:1:1101:13887:11180 1:N:0:72
ACCACACCTTCTACAATGAGCTGCGTGTGGCTCCCGAGGAGCACCCCGTGCTGCTGACCGAGGCCCCCCTGAACCCCAAGGCCAACCGCTACCTCTTCTGGTGGCCGCCTCCCTCCTTCCTGGCCTCCCGGAGCTGCGCCCTTTCTCACTGGTTCTCTCTTCTGCCGTTTTCCGTAGGACTCTCTTCTCTGACCTGAGTCTCCTTTGGAACTCTGCAGGTTCTAGATCGGAAGAGCACACGTCTGAACTCC
+
AAABBBBBFFFFGGGGGGGGGGHHGFGGHGHHHGGGGGGGGHHHHGGGEFGGHHHHHHHGGGGGGGGGGGGHHHGGGGGGGHHFEGGGGCGGHBGHHHHHHHHGAHFDGFGHGHHGHHHHHEHHHFHHGGGGGGHEHCCGFGHHHGHFGGGGFGFFGGGGGGGGGGGAFGGFGGGGGGFFFFFFFFFFFFFFFFFFFFFFFFFFFFFFFFFFFFFFFFFFFFFFFFFFFFFFFFFFFFFFF9EFFFFFBFF
@M05620:37:000000000-D9766:1:1101:3562:11187 1:N:0:72
GAGGCTGCTTTGGAAGAAACTCATAGATTACTGCAACAGTTCCCCCTGGACCTGGAAAAGTTTCTTGCCTGGCTTACAGAAGCTGAAACAACTGGCAAGTACGTCAGGCATTTCCGCTTTAGCACTCTTGTGGATCCAATTGAACAATTCTCAGCATTTGTACTTGTAACTGACAAGCCAGGGACAAAAGATCGGAAGAGCACACGTCTGAACTCCAGTCACGAATTCGTATCTCGTATGCCGTCTTCTGC
+
A?AABAFAFFFFGFEGGGGGGGGHGGFDFFHHHGFHHFHHHHHHHGGGHHHHFFGHAFFGGHHHHHGGHHHHHHHFGGFDGGGHFHFHHEFHHF3FFFEHH41BFEE?B1BFHBHFGGGGHHFHHFFBGFGHGHHHHFHHHGFGBGHGHGHDGHFHHHHGHHHGGHHHHHFGGFHGGGGHHHGGGEFFGHAGGHGGGECHFGGCCFHHHEHGHFHHH/<GHHGG?EFGGFG/;CC.;AFCFGFGGGGGGG0
@M05620:37:000000000-D9766:1:1101:7138:11188 1:N:0:72
ACCACACCTTCTACAATGAGCTGCGTGTGGCTCCCGAGGAGCACCCCGTGCTGCTGACCGAGGCCCCCCTGAACCCCAAGGCCAACCGCTACCTCTTCTGGTGGCCGCCTCCCTCCTTCCTGGCCTCCCGGAGCTGCGCCCTTTCTCACTGGTTCTCTCTTCTGCCGTTTTCCGTAGGACTCTCTTCTCTGACCTGAGTCTCCTTTGGAACTCTTCAGGTTCTAGATCGGAAGAGCACACGTCTGAACTCC
+
AAA1AAAAFFFFGGGF3FGAG1GHGEAEG0BF1FF0AEA?EGEGHGGGG?EG1GHEFGHECGGGG/FGGGGBGCGGGGEH/AHHHGE/B/B<01<11>??F?0?FFCC<E?CFFGCCGGH1<<CC1>CCEC--AC/GCCGGGF0CHF0;0;/00C9FB0BBFGGGFA;;BE0C9;CA./:B9///BFFB/9/BFB-;-FFFFB/B/B//9//9F/:9/B9BFF/BBFFFFFE-:A-B-9:-A-9-//;BFB
@M05620:37:000000000-D9766:1:1101:3445:11205 1:N:0:72
GAGGCTGCTTTGGAAGAAACTCATAGATTACTGCAACAGTTCCCCCTGGACCTGGACAAGTTTCTTGCCTGGCTTACAGAAGCTGAAACAACTGGCAAGTAAGTCAGGCATTTCCGCTTTAGCACTCTTGTGGATCCAATTGAACAATTCTCAGCATTTGTACTTGTAACTGACAAGCCAGGGACAAAAGATCGGAAGAGCACACGTCTGAACTCCAGTCACGAATTCGTATCTCTTATGCCGTCTTCTGC
+
A?AAAAF34FF@GBBFGFGFGGFHFFGDDFGHHB4GBCGHHHHFHGGGFHGHGGFHAA1BFHHHHGGBBBDBFFHFGGBFGHFGGFBHHFHHHG3?FFFGH@4BDF@?B1BBG4BEG?EFFFFEBBFBBFF3ABFFGECFGFDG?BCBBFF2BB1?FFG?G>FGHHGHDG>@DFHFFHGHAEDE/??CFFFH1<<>F<CF/C<CGCHGBCG:C;;CG;<0:CDGDCGFEBF9.;;0;=;;0;-CBFAFFGB
@M05620:37:000000000-D9766:1:1101:8906:11217 1:N:0:72
GAGGCTGCTTTGGAAGAAACTCATAGATTACTGCAACAGTTCCCCCTGAACCTGGAACCGTTTCTTGCCTGGCTTACAGAAGCTGACACAACTGGCAAGTAAGTCAGGCATTTCCGCTTTAGCACTCTTGTGGATCCAATTGAACAATTCTCCGCATTTGTACTTGTCCCTGACAAGCCAGGGACAAACGCTCGGAAGAGCACACGTCTGCACTCCAGTCACGAATTCGTATCTCGTATGCCGTCTTCTGC
+
>3AAAAFBFFFFGGGGCCGGFBADD55DDBBFHH44AEGGGFFHHGEG23BFFC22B31A1AFFGADBFHG1BGFGHHBGH3FCG32BFFFGHBBGF3?@4BGGGFFHHHHFFHHGGGGG3DGBHHHHHHHHG3GGHD?GHH33?32FGHHH3<E/CDHHH2GGHHH11?FG0<FHHHGCGHG.F.0>.<-<EGGEFG.GHHHHHGHHHG00CFGG/CFF0CDGDGFGG;9C.FGG;AFFGFFDCFFFFFB
@M05620:37:000000000-D9766:1:1101:22611:11225 1:N:0:72
ACCACACCTTCTACAATGAGCTGCGTGTGGCTCCCGAGGAGCACCCCGTGCTGCTGACCGAGGCCCCCCTGAACCCCAAGGCCAACCGCTACCTCTTCTGGTGGCCGCCTCCCTCCTTCCTGGCCTCCCGGAGCTGCGCCCTTTCTCACTGGTTCTCTCTTCTGCCGTTTTCCGTAGGACTCTCTTCTCTGACCTGAGTCTCCTTTGGAACTCTGCAGGTTCTAGATCGGAAGAGCACACGTCTGAACTCC
+
BBBBB4AAFFFFFGGGGGGGGDHHGGGADEHHHGFGFGGAEHHHHGGGAEFFHHFHHHHGGGEEGEEGGGFFGGHGGGGHGHHHFGGGGGCDFDGHDGHHHGHGHHGGGGGHGHHGHHHHFDFGHHHHGG@GGGHHHGGGGGHHHHHGGGGGFFFFGGGGGGGGGGGCEFGGFC9:C;FFFFFFFFFFFFFFBFFFFFFFFFFFFFFFFFFFFFFFFFFFFFFFBFFFFFF?DFFFFFFFBAEFEFFFFFF
@M05620:37:000000000-D9766:1:1101:10259:11226 1:N:0:72
GAGGCTGCTTTGGAAGAAACTCATAGATTACTGCAACAGTTCCCCCTGGACCTGGAAAAGTTTCTTGCCTGGCTTACAGAAGCTGAAACAACTGGCAATGTAGTACGGCATTTCAGCTTTAAGGCTCTTGTGGTACAAGTTGCCAAGTTCTCAGAATTTGTGATTGTACCTGGCAAGCCAGGGCAGGCAGCTCGGAAGTGCCCACGTCTGCACTCCAGTCGCGCATTCGTCAGCAGTATTACGTCTTATGG
+
BBCCCBFCFFFFGGGGGGGGGFHHHBFHHHAGHHDHEGHFGGHHHGFG2BBFGHEFG32BBFHGHFGFHHHHFBBFGHHHHHHHHGDGGHHHHH3FHG3@4@4DG41?/>E3@44@F43DF433330?B3D3/2444433B4DF3?/B?333B32?3333F22D222@@@2>002@///?0F/A/.-<.>.>G.E...0000/<<-=./:00:CHHH0C0.---;.=99F...00.=0000=.;.B.9000
@M05620:37:000000000-D9766:1:1101:20331:11227 1:N:0:72
GAGGCTGCTTTGGAAGAAACTCATAGATTACTGCAACAGTTCCCCCTGGACCTGGAAAAGTTTCTTGCCTGGCTTACAGAAGCTGAAACAACTGGCAAGTAAGTCAGGCATTTCCGCTTTAGCACTCTTGTGGATCCAATTGAACAATTCTCAGCATTTGTACTTGTAACTGACAAGCCAGGGACAAAAGATCGGAAGAGCACACGTCTGAACTCCAGTCACGAATTCGTATCTCGTATGCCGTCTTCTGC
+
AAAABBFBFFFFGGGGC44BFG4GDGHHHFHHHGE4F2BFHHHHHGGGHGHHHHHHHHCGHHHHFHHHHHHHHHHHHHHGHHHGHHFHHGGGHHHHGHGHHHHHHHHHHHHHHHHGGGGGHHHGHHHHHHHHGHHHHFHHHH33F1GHHGHHFHHDHHHHHHHHHHHFHHGHHHHHHHGHHHGGGGFHGFCGHEFDGGHGHHHHHGHHHGBGHHHHFHHHHHGGGHHFF;CBAFGGGGGFGGGGGGGEGGF
@M05620:37:000000000-D9766:1:1101:3482:11227 1:N:0:72
GAGGCTGCTTTGGAAGAAACTCATAGATTACTGCAACAGTTCCCCCTGGACCTGGAAAAGTTTCTTGCCTGGCTTACAGAAGCTGAAACAACTGGCAAGTAAGTCAGGCATTTCCGCTTTAGCACTCTTGTGGATCCAATTGAACAATTCTCAGCATTTGTACTTGTAACTGACAAGCCAGGGACCAAAGATCGGAAGAGCACACGTCTGAACTCCAGTCACGAATTCGTATCTCGTATGCCGTCTTCTGC
+
BAABBAFAFFFFGGGGGGGGGFFBGG5DGHHHHHHH4BFGHHHHHGGGHCHHHFH2BFFH3FHHHFGGGHHEHHHHHHFDGHHGFHFHH3GHHG?GFFGGGHGFHHFHG1FGHGFGGGGGHHGHHHHHHHHGGHHHHHHHHGGHBGHHHHHFGHGHHHHHHHHHHHHHHHGGHHHHHHGHHGGGG/FFHHHHFGFGGDHGGHHHHGHGGGGCHGGHHCH:GHGGGHHGGFG9;9CACEF;BCDGGGGGGGB
@M05620:37:000000000-D9766:1:1101:3483:11246 1:N:0:72
TCTGCTGCTTTTTAATCAACTCACAGATTCCTGCCCAAGTTCCCCCTGTCCCTGTAACCGTTTCTTGCCTGGCTTCCAGTAGCTCCAACGACTCGCCATGCAGTCTGGCATTTCCGCTTTCGCCCTCTTGTGGCTCCCATTGCCCCATTATCCACCGTTGTCCTTGTCACTGCCAAGCCCGTTTCCCACGCTCGGAAGCTCCCACGTCTGCACTCCCGTCCCGACTTCGTATATCGTATGCCGTCTTCTGC
+
1>1>>31@BD3@1AB3BAB131A11B11ADFGHFFGB0B12DFGHGA/11BBA112BDEEAAAB211BBGFEGH00BE12BFG21BBFH?EE?//////1BBEB11@>FB1B2F2/?/?FG//?EEF0BB1B</BBF/01BB1F1?/@@DDF12@?/??CFGGG11<<1=11><CC..<GC-./<D00.<.::--;CCA00:.9;-;;9.;B9FGG.CE?AC-9-99F---;/9/;-9;BF/9;;FF//;9
@M05620:37:000000000-D9766:1:1101:10964:11250 1:N:0:72
ACCACACCTTCTACAATGAGCTGCGTGTGGCTCCCGAGGAGCACCCCGTGCTGCTGACCGAGGCCCCCCTGAACCCCAAGGCCAACCGCTACCTCTTCTGGTGGCCGCCTCCCTCCTTCCTGGCCTCCCGGAGCTGCGCCCTTTCTCCCTGGTTCTCTCTTCTGCCGTTTTCCGTAGGCCTCTCTTCTCTGCCCTGAGTCTCCTTTGGACCTCTGCCGGTTCTAGCTCGGACGAGCACACGTCTGAACTCC
+
AAAAAAAAFFCDGGGF3ABGG1AGG0ABF00AFFFEFGGGGGHH/AFGCAEFFBFHHHHEECCGGGGGGGGHHHHGGGGHGHHHHGGGCGCBF1<BD>DGHGGFFFBCCGGHGGHGHHHHHF0FGHHHGGGGGGGHGGGGGGHG0CH0CFGGFFFFFGGGGGGGBFG?AFFGG.C.9A/;BFFFFFFFFFF/BEFFFFFFFFFFFFFFFBFFFFFF/@?;BEFFB/;FF<9-99;-@AFA@FFFE9/9;FF
@M05620:37:000000000-D9766:1:1101:5765:11251 1:N:0:72
GAGGCTGCTTTGGAAGAAACTCATAGATTACTGCAACAGTTCCCCCTGGACCTGGAAAAGTTTCTTGCCTGGCTTACAGAAGCTGAAACAACTGGCAAGTAAGTCAGGCATTTCCGCTTTAGCACTCTTGTGGATCCAATTGAACAATTCTAAGCATTTGTACTTGTAACTGACAAGACAGGGACAAAAGATCGGAAGAGCACACGTCTGAACTCCAGTCACGAATTCGTATATCGTATGCCGTCTTCTGC
+
CBCCCCFCFFFFGGGGGGGGGGHHHHHHHHHHHHHHHHHHHHHHHGGGHHHHHHHHFHHHHHHHHHHHHHGHHHHGHHHHHHHHHHGHHHGHHH3FGH13B4@4@FD2GHCG4BFE?FG/3D3B3?F?D33B/D33BF3DFGHHF322DF33D3BGH3FH?2D222>DGGDG22FDA00?=F//?/F00<.FDGGGF.<C/<C/<-CH/CGHHHCCGBGHGH.C.;CCE///0=C.;./;0BGGG..99BB
@M05620:37:000000000-D9766:1:1101:11520:11269 1:N:0:72
GAGGCTGCTTTGGAAGAAACTCATAGATTACTGCAACAGTTCCCCCTGGACCTGGACAAGTTTCTTGCCTGGCTTACAGAAGCTGAAACAACTGACAAGTACTTCAGGCATTTCCGCTTTAGCACTCTTGTGGATCCAATTGAACAATTCTCAGCATTTGTACTTGTAACTGACAAGCCAGGGACAAAAGATGGTAAGAGCACACGTCTGAACTCCAGTCACGAATTCGTACCGCCTCTGCCGTCTTCTGC
+
A1AAA1C>1DDF1FFGG11B1BFFFFFAAGAFBABF1BG1ADG1BE?E/0BABFCG0F00FFDHEGD1F11BFGFGH1BFGHFGFGFGGC>FGF1@@@0B2B22BB11B?BGE22??EEFHD1BF1B>1B>>/BF<<1BBFH11F1C11B222211BBB2>2@>@<@1FG2@1@@1<?FGGHG/?/0?0FFG1>1>F11><<</.<G./<0D<0<0C/0:0;;.CG.C./;...;-../000-.-.9;00;
@M05620:37:000000000-D9766:1:1101:26519:11274 1:N:0:72
GAGGCTGCTTTGGAAGACACTCCTCCATTACTGCACCCGTTCCCCCTGTCCCTGGAAGCGTTTCTTTCCTGGCTTACAGAAGCTGCCACCACTGGCCCGTAAGTCAGGCCTTTCCGCTTTCGCCCTCTTGTGGATCCCATTGCCCCATTCTCCGCCTTTGTCCTTGTCACTGCCAAGCCCGGGACCCCCGCTCGGAAGAGCACACGTCTGCACTCCCGTCACGAATTCGTATCTCGTATGCCGTCTTCTGC
+
AAA1AAFAFFFFGFGGGB1BBFGG00ADDGGHDGGBGE0ABBFGHGGG1BBBAB/B10AABEEAFD12BGHHHFB@FHHG1FGBB@01B0BBF1BF0>>>/?CFG2BFH/BGHHHGGGGG1/EGGGHHHHHHG1<GHF1GHH><GF/FHHHHEFGEGGHHHBGHHHHF1FHH1<GCGGGEGGG-C.;CCA-;AGGFGG.AFBFFGGGFFF/:BFFF-BFF-ABF-9EFF;BBFFFF;BFFFF@B@FFFFFF
@M05620:37:000000000-D9766:1:1101:21402:11277 1:N:0:72
GAGGCTGCTTTGGAAGAAACTCATAGATTACTGCAACAGTTCCCCCTGGACCTGGAAAAGTTTCTTGCCTGGCTTACAGAAGCTGAAACAACTGGCAATGTAGTACGGCATTTCAGCTGTAACCAAATTCTGGTACAAGATGCCAAGTTCTCAGAATATGTCATTGTACATGGCAAGCCAAGGCACCCAGCTCGGCAGCACCCACGTCTGCGATCCAATCGAACAATCGTAACCAGTATGACGTCTAATGG
+
AAA?ABFBFFFFGGGGGGGGGGGHHHDHHHHHHHHHGHHHHHHHHGGGHHHHHHHBGHHHGHHHHHGHHHHHHHHHHHHHHHHHHHHHHHFHHH3BGH334@BGHH1E/EE344B4FG3FG443B/??B4B4334?BG32B3BGHF/BD3?BG3?F33??F?GH222@@D22202@/?<F0?/<00/?F.0>G.C.<-..<...<:C:/.0--;EGH0<9../9-/;;;C...09;F000;FEGDG.;///
@M05620:37:000000000-D9766:1:1101:23552:11277 1:N:0:72
ACCACACCTTCTACAATGAGCTGCGTGTGGCTCCCGAGGAGCACCCCGTGCTGCTGACCGAGGCCCCCCTGAACCCCAAGGCCAACCGCTACCCACTTTGGCGGCGGACTCCCTCCTTCCTTATCTCCCGGAGCTGCGCCCTTTCTCCCTGGTTCTCTCTTCTGCCGCTTTCCGCATGCCTCTCTTCTCTGCCCTGAGTCTTCCTTGGACCTCTGCCGGTTCTAATTCGCCCGGGCACACGGCCGGTTTCC
+
AAABB@BACFFFFGGFFGGGGDGFGEFEHGHHHFGG2EE2EG2FHGCEAEFEHHFHHHHE?EEGGEEFGEACFFEGGADGEFHHEGGGGGG/?02/<22?22/>/-<<<-//CC::CGFF0000<00</C?--;C9/DGD?BBB00FB/B:.9/9/9/B9BB/BBF---;ABB..-..99BBF/9BB/BBB//9B.9.;9//9//9/;F/B.:B//F;--;A////9;..9.--;--;.;----;--../9
@M05620:37:000000000-D9766:1:1101:21345:11279 1:N:0:72
GAGGCTGCTTTGGAAGAAACTCATAGATTACTGCAACAGTTCCCCCTGGACCTGGAAAAGTTTCTTGCCTGGCTTACAGAAGCTGAAACAACTGGCAAGTAAGTCAGGCATTTCCGCTTTAGCACTCTTGTGGATCCAATTGAACAATTCTCAGCATTTGTACTTGTAACTGACAAGCCAGGGACAAAAGATCTGAAGAGCACCCCTCTGAACTCCACTCACGAACTCGTATCTCTTATGCCGTCCTCTGC
+
AAAAAA>AFF@FFBFA4BFBFEFEFHDGGAGFDHFBGFFGGG5BGGAEG2BFABGABBFHAAEHFFFFFGHG1ABCGFGGC3FFFFG3FBB?@FBGBFFG4B@BBF@BGGG3F4B?EG?C3?3?BBF3BB33/3?BF3FBFHHH31C11?2FBFBFF2FF22@@><D1@22>@1<FGAG<0?///?0CGGC>11<11>>0<FG.<-<EHFGGGG=CG:;CGG;..-.0;;./;0;000;9B0-C@.;F909
@M05620:37:000000000-D9766:1:1101:9136:11281 1:N:0:72
GCGGCTGCTTTGGAAGAAACTCATAGATTACTGCAACAGTTCCCCCTGGACCTGGAACCGTTTCTTGCCTGGCTTCCAGAAGCTGCAACAACTGGCAAGTAAGTCAGGCATTTCCGCTTTAGCACTCTTGTGGATCCCATTGCCCAATTCTCAGCCTTTGTACTTGTCACTGACAAGCCAGGGACACAAGATCGGAAGAGCACACGTCTGCACTCCAGTCACGACTTCGTATCTCGTATGCCGTCTTCTGC
+
>1>AAADAFFFFGGG11BFGGGGHFGFHGBFHGH11B0BDGGHHHGAF/0BGGHFHH1/AEGHHGHHGHHHHHGG0BGHBBFGGF1BFF0FGGBBF0BFF2FHHHBFHHGFHHHHGGGGG1BGGHHHHHHHHGDGHH0BGGG11B1?GHHHH2>G0@GHHH2@FHGH1FGFH1?GFGHG0FGF.F.0<.>/<DHECGG.GF/GFFCHHHG0CFHHHCGHG0CEC-9CFG9CBFFGGCEFGGFAF@FFFFFB
@M05620:37:000000000-D9766:1:1101:22102:11287 1:N:0:72
ACCACACCTTCTACAATGAGCTGCGTGTGGCTCCCGAGGAGCACCCCGTGCTGCTGACCGAGGCCCCCCTGAACCCCAAGGCCAACCGCTACCTCTTCTGGTGGCCGCCTCCCTCCTTCCTGGCCTCCCGGAGCTGCGCCCTTTCTCACTGGTTCTCTCTTCTGCCGTTTTCCGTAGGACTCTCTTCTCTGACCTGAGTCTCCTTTGGAACTCTGCAGGTTCTAGATCGGAAGAGCACACGTCTGAACTCC
+
BBBBBBBAFFFFGGGGFGBEGGHHGEEBGAGHFFGEDGGGGHHHHGGGGGGGHHHFHHHGGGGGGEGGGGGHHHHGGGGHFHHHHGGCFG/DF2FGHGHHH?FGGGFGGGGHGHHGHHHHHFHHHHHHGGGGGGHHHGGGGGHHGHG0CCFGFFGGGGGGGCFGGGGCEGGGGGGGGGBFFFFFFFFFFFFEFFFFFFFFFBFFFFFFFFFFFFFF/BF;FFFFF/FFFFD.9AFFFFFFFAFFFB9FBFF
@M05620:37:000000000-D9766:1:1101:26583:11290 1:N:0:72
GCTGCTGCTTTTGAATCCACTCCTCGATTCCTGCCCCCGTTCCCCCTGTCCCTATAACCGTTTCGTGCCTGGCTTCCAGCAGCTGCAACCACTGGCCCGTAAGGCTGGCAGTTCCGCTTTAGCCCTCGTGGGGATCCCATTGACCCATTCTCTGCCTTTGTCCTTGTAACTGCCAAGCCCGGGACAACCGATCGGAAGAGGACACGTCTGAACTCCCGTCACGAATTCGTATCTCGTATGCCGTCTTCCGC
+
1>>AA@1BBDBB1ABFG1BF1B11BBAB3GHHHHHHG0A00BFBHG/B1BFBB11BDHFABE0F/B/BFGHHHH0BFGHBBFH01BBFHC?FF10?F?E>>E>1E10/?</FEGBEEECF111BFGH/?G??/F/FGFGGHD?1??F01><G1=>11=>><>GH1=0==D0D0/<C.<..----;..;.--9-99C9....../;99E9-//9;;F--;-;-9;---/9BFBA;9---/999@-;9;9/-9
@M05620:37:000000000-D9766:1:1101:23800:11299 1:N:0:72
ACCACACCTTCTACAATGCGCTGCGTGTGGCTCCCGAGGAGCACCCCGTGCTGCTGACCGAGGCCCCCCTGAACCCCAAGGCCAACCGCTCCCTCTTCTGGTGGCCGCCTCCCTCCTTCCTGGCCTCCCGGAGCTGCGCCCTTTCTCCCTGGTTCTCTCTTCTGCCGTTTTCCGTAGGACTCTCTTCTCTGCCCTGAGTCTCCTTTGGAACTCTGCCGGTTCTAGATCGGACGAGCACACGTCTGAACTCC
+
AAA>AAA>FFFFGGGGFG1AE0EEG0AAAAGGCAFA/EFGGHHHHGGEAEFGFHGEHHG>>FCGGAEGGGECHCHGGGEHC/GHHG//<C/CF?FHFFGHH?FE??ACGGGHGH>EHHHHH</GHHHHGGGGGGHHHGCGGGGGCFFBF9FGF0CFBFCGFCFGGF@;.C.BFBFFFF/BFFFFBFFFBFF/:EFFFFFFF:BFFFFFF/BBFFFB/@?;BFFFF/;FFFA-9;@@@FFF@FFFFB/:BFF
@M05620:37:000000000-D9766:1:1101:28737:11323 1:N:0:72
ACCACACCTTCTACAATGAGCTGCGTGTGGCTCCCGAGGAGCACCCCGTGCTGCTGACCGAGGCCCCCCTGAACCCCAAGGCCCGCTACCACTTCTGGTGGCCGCCTCCCTCCTTCCTGGCCTCCCGGAGCTGCGCCCTTTCTCCCTGGTTCTCTCTTCTGCCGTTTTCCGTCGAACTCTCTTCTCTGCCCTGCGTCTCCTTTGGAACTCTGCCGCTTATCGATCGGTAGAGCACACGTCTGCACTCCCGT
+
BBBBBBBBFFFFGGGGGGGGGGHHGGGGHGHHHGGGGGGGGHHHHGGGGGGGHHHHHHHGGGGGGGGGGGGHHHHGGGGHGHHG/E/<>B2BBB22BF2?<<FD///<?<?FGH1GG1GFGGHFH<>D-<<<C/:DDDCGHHGF:CGFGFFGGGGGG00;909-;;CAFBEB.--:.EFF:/BFFFFFBBABF.BFDFFFFFFFFBFBFB/BFB--9:.:/:..9@AA.9/:9/:;99AEFF/B:9/;.:.
@M05620:37:000000000-D9766:1:1101:21054:11328 1:N:0:72
GAGGCTGCTTTGGAAGAAACTCATAGATTACTGCAACAGTTCCCCCTGGACCTGGAAAAGTTTCTTGCCTGGCTTACAGAAGCTGAAACAACTGGCAAGTAAGTCAGGCATTTCCGCTTTAGCACTCTTGTGGATCCAATTGAACAATTCTCAGCATTTGTACTTGTAACTGACAAGCCAGGGACAAAAGATCGGAAGAGCACACGTCTGAACTCCAGTCACGAATTCGTATCTCGTATGCCGTCTTCTGC
+
AAAABAFBFFFFGGGGAGGGGGFFHHHHHHHGHHHFHFFFGHHHHGGGHHHHHHHHHGGGFHHHHHGHHHHHHHHHHGHFHHHHHHHHHHHHHHHGHHFEGHHHHHHHHHHHHHHGGGGGHHHHHHHHHHHHGHHHHHHHHHHHHHHHHHHHHHHHHHHHHHHHHHHHHHHHHHHHHGGGHHGGGGHGFFGFGHGGGGHHHGHHHGHHHGHHHHHHHHHHHHGGGHHGGCFCFFFGGGGCCFGEGGGGGGE
@M05620:37:000000000-D9766:1:1101:11196:11337 1:N:0:72
GAGGCTGCTTTGGAAGAAACTCATAGATTACTGCAACAGTTCCCCCTGGACCTGGAAAAGTTTCTTGCCTGGCTTACAGAAGCTGAAACAACTGGCAAGTACCTCAAGCATTTCCCCTTTAGCACTCTTGTCCATCCAATTGAACAATTCTCAGCATTTGTACTTGTAACTGACAAGCCAGGGACAACAGATCGGAAGAGCACCCGTCTGAACTCCAGTCACGAATTCGTACCCCTTTTGCCTTCTTCCTC
+
A>AAB4CAFFFFFGGGGGGGGGGHHHHHHFGHHHFFFGHGHHHHHGGGACGHHHHHHBHHHHHHFHFHHHHHHHH3GHHFGHHHF3FHHBGHHEBB?3FG444BF33B3BGD44B3BBFGG33DG?F3?3F33?43B3?F??33FGF?4B?3B3FG3BB3B3GH333>FH22222F0/?CCHDFGA0/<00FF<AA.<0<0<..<-<.<E0DGGHHH/;00C?.:.;:.;/.909.:0;00;0C0;BF000
@M05620:37:000000000-D9766:1:1101:11851:11347 1:N:0:72
GAGGCTGCTTTGGAAGAAACTCATAGATTACTGCAACAGTTCCCCCTGGACCTGGAAAAGTTTCTTGCCTGGCTTACAGAAGCTGAAACAACTGGCAAGTAAGTCAGGCATTTCCGCTTTAGCACTCTTGTGGATCCAATTGAACAATTCTCAGCATTTGTACTTGTAACTGACAAGCCAGGGACAAAAGATCGGAAGAGCACACGTCTGAACTCCAGTCACGAATTCGTATCTCGTATGCCGTCTTCTGC
+
AAAABBFBFFFFGGGGGGGGGGGHGGHHHFHHHHGFHHHHHHHHHGGGHFHHHHHHHHHHHHHHHHHHHHHHHHHGHHHFHHHHHHHHHFHHHHHHBBFGHHHHHHHHHGHHHHHGGGGGHGHHGHHHH3GHDHHHHFHHHHHHHHHHHHHHHGHFHHHHHHHHHHHHHHHHHHHHHHGHHHGGGGHFFGGFFGCDEGFFHHH<GCCHHGHHHHHHFCCFCGGGGHHGFBF9CB099EFFGFBADGGGGB0
@M05620:37:000000000-D9766:1:1101:27421:11349 1:N:0:72
ACCACACCTTCTACAATGAGCTGCGTGTGGCTCCCGAGGAGCACCCCGTGCTGCTGACCGAGGCCCCCCTGAACCCCAAGGCCAACCGCTCCCTCTTCTGGTGGCCGCCTCCCTCCTTCCTGGCCTCCCGGAGCTGCGCCCTTTCTCCCTGGTTCTCTCTTCTGCCGTTTTCCGTAGGCCTCTCTTCTCTGCCCTGAGTCTCCTTTGGACCTCTGCCGGTTCTAGATCGGACGAGCACACGTCTGAACTCC
+
AABCAAB3BCCFFGFGGGBFGGHHGFGBAEGFHAFB2EEEFHDGGGGEEEEFFHHHHHHFGGGGGGGGGGGHBGHGGGGHGHHFFGGGCC//?BBBF???F<?C0<>ACDFGGG>CGFHHH=0GHGGHEDGDGGHHHGGGGGHH<CGB;FFEFGGGGGFGF;CFGGGCEGGGG?GGDD/;BFFFFFFF:BF/BEFFFFFFF;BFFFFFFBFFFFF:/;=;AEFFF/;FED9-9;;-B.FADAEFE9/;;FB
@M05620:37:000000000-D9766:1:1101:8572:11358 1:N:0:72
ACCACACCTTCTACAATGAGCTGCGTGTGGCTCCCGAGGAGCACCCCGTGCTGCTGACCGAGGCCCCCCTGAACCCCAAGGCCAACCGCGACAACTTCTGGTGGCCGCCGCCCTCCTTCCTGGCCTCCCGGACCTGCGCCTCTTTTCACTCGTTCTGTCTTCTGCCGCTTTCCGTAGGACTCTCTCCTCTGACCTTATCCTCCTTTCGAACTTCGCAGGTTCTAGATCGGAAGAGAACACTTCTGAACTCC
+
BBBABBBBFFFFGGGGGGG5FFHHGAEEG2FGFGGGGGGGGHHHHGGGGEFFHHHCGHHGGGGGGGGGGGGHHHHGGGDHFHHHHGGGGGC////2?22221?C00//--->A-<EH0GHH0/.;G.::EGC--//.-;C../;00;0900.;.=.0;;09/9//;--;AEF/9/.9A/9BFFFF//;FFF/B/B////;/9/9/9/99.AE//9A.;9.9//BF//:......A.;F/B//;/F//////
@M05620:37:000000000-D9766:1:1101:12399:11360 1:N:0:72
ACCACACCTTCTACAATGAGCTGCGTGTGGCTCCCGAGGAGCACCCCGTGCTGCTGACCGAGGCCCCCCTGAACCCCAAGGCCAACCGCTACCTCTTCTGGTGGCCGCCTCCCTCCTTCCTGGCCTCCCGGAGCTGCGCCCTTTCTCACTGGTTCTCTCTTCTGCCGTTTTCCGTAGGACTCTCTTCTCTGACCTGAGTCTCCTTTGGAACTCTGCAGGTTCTAGATCGGAAGAGCACACGTCTGAACTCC
+
AAA1AAAAFFFFGGGFAGEFGFHGGAEB0AGH1FFEEGGGGHHHHGGGCEGGGHGFHHGG?GGGG/EGGGG0GFHGGGEH/<GHHG//BC@CF1FGDGHHHFGGHHGGGGGGGHHCHHHHHHFFHGHGGGGGGGHHHG-EGGHHHHF0FFFFFBFGFGFFGGGGGF@B?F.FGGGGGF/FFFFFFFFFFFF/FFFFFFFFFFFFFFFFFFFFFFFFBFFFFFFFF/BFFFF?9-FFFFFF@FFFF//BFFF
@M05620:37:000000000-D9766:1:1101:25509:11364 1:N:0:72
ACCACACCTTCTACAATGAGCTGCGTGTGGCTCCCGAGGAGCACCCCGTGCTGCTGACCGAGGCCCCCCTGAACCCCAAGGCCAACCGCTACCACTTATGGTGGCCGCCTCCCTCCTTCCTGGCCTCCCGGAGCTGCGCCCTTTCTCACTGGTTCTCTCTTCTGCCGTTTTCCGTATGCCTCTCTTCTCTGAACTGAGGCTCCTTTGGCACTCTGCCGGTTCTAGCTCGGAACAGCACACGTCTGAACTCC
+
BABBBBBBFFFFFGGGGGGGGFHHGGGGHGHHHGGGGGGGGHGHHGGGEEGGHHHHHHHGGGGGGGGGGGGHGHHGGGGHFHHHHGGGGCG>F2??F>?2?2?D0</>C/EC/0>AFG1FGHH00<FHC.---@.:;--.A-CCGBH0;00CCFF00;C0BC0B009C?/9;9.C../09//BFFFFF/BF//BBF/9.:9FEFFF///9:FF/B9/---;AF/B/;9A-A9-:/..AFF-:.:.://;B9
@M05620:37:000000000-D9766:1:1101:15102:11374 1:N:0:72
GAGGCTGCTTTGGAAGAAACTCATAGATTACTGCAACAGTTCCCCCTGGACCTGGAAAAGTTTCTTGCCTGGCTTACAGAAGCTGAAACAACTGGCAAGTAAGTCCGGCATTTCCGCTTTAGCACTCTTGTGGATCCAATTGACCAATTCTCAGCATTTGTCCTTGTAACTGACAAGCCAGGGACAACAGATCGGAAGAGCACACGTCTGAACTCCAGTCACGAATTCGTATCTCGTATGCCGTCTTCTGC
+
A3AAAAFAFFFFGFGGGGGGGGHHHHHHHHGHHHDGHHGGHHHHHGGGFFGHHHHHHE2FBGHHHHHHHHHHHHH3GHHHHHHHHD3FFGHHHHFGFCA3FGHH44BEGCEGHFGGGGGGFGG4F?FHHHHHG3?FGGHHHH33?2?GHHHHFH2FGFHHH2@FDGGD@BFH1FGGFHF0FAA.>.0<.>0>GA?.CEA.G/<CADHHHG0CGFHHHHHHHF?.9.CFEGFFFBBC../CBFGGGF?0;BB
@M05620:37:000000000-D9766:1:1101:15115:11385 1:N:0:72
GAGGCTGCTTTGGAAGAAACTCATAGATTACTGCAACAGTTCCCCCTGGACCTGGAAAAGTTTCTTGCCTGGCTTACAGAAGCTGAAACAACTGGCAAGTAAGTCAGGCATTTCCGCTTTAGCACTCTTGTGGATCCAATTGAACAATTCTCAGCATTTGTACTTGTAACTGACAAGCCAGGGACAAAAGATCGGAAGAGCACACGTCTGAACTCCAGTCACGAATTCGTATCTCGTATGCCGTCTTCTGC
+
A3AA>>F3@BB@GB5BCGBGGGHHHGHHGHBFG54BCGFGHDBBBEABAEBFGGEFB32BBEHDFGGBBBFGGHHBBBBFGHBFGB3GBFBFHHBFFHGGF@BBFFBBF?GBEFFFGFGG?GF?B3BBGGGHF?BBF3BBBEEBFFGFFDG3?B??FBFFG>@@GHHFFFDGD<@GHF<<FAAFC/CGFGF<<..<FGGGFGCGHCHHFF;;;;C::;=::C:EDGGFE;B9CCFFGDFCB99EFFAFFF0
@M05620:37:000000000-D9766:1:1101:6702:11412 1:N:0:72
ACCACACCTTCTACAATGAGCTGCGTGTGGCTCCCGAGGAGCACCCCGTGCTGCTGACCGAGGCCCCCCTGAACCCCAAGGCCCGCTCCCTCTTCTGGGGGCCGCCTCCCTCCTTCCTTGCCTCCCGGCGCTGCGCCCTTTCTCACTGGTTCTCTCTTCTGCCGTTTTCCGTCGGACTCTCTTCTCTGACCTGCGTCTCCTTTGGAACTCTGCAGGTTCTCGATCGGAAGAGCACACGTTTGAACTCCCGT
+
CCCCCCCBFFFFGGGGGGDGGGHHGEGBEEHGHGEFGGGGGHHHHGGGEGGGHHHGHHHEGCGGGGGGGGGHHHHGGGGHGHHG<<//??B22B?BBG2>>ACC@DCDGFGHGHHHHH0<CGFGHEGC:CDCFGGGGGGGGGGG0;C0BGGGGGGGGGFFFFF:9AFFFFFFF--;@DFFFFFFFFFF0BFFF.;DCFFFFFFEFFFFFFF0F0;AFFFF0A0;FFF.;A.:F0;/?=FFFD0;FF:;.D.
@M05620:37:000000000-D9766:1:1101:15900:11417 1:N:0:72
ACCACACCTTCTACAATGAGCTGCGTGTGGCTCCCGAGGAGCACCCCGTGCTGCTGACCGAGGCCCCCCTGAACCCCAAGGCCCGCTACATCTTCTGGTGGCCGCCTCCCTCCTTCCTGGCCTCCCGGAGCTGCGCCCTTTCTCACTGGTTCTCTCTTCTGCCGTTTTCCGTCGGACTCTCTTCTCTGACCTGAGTCTCCTTTGGAACTCTGCAGGTTCTAGATCGGAAGAGCACACGTCTGAACTCCCGT
+
AAABB4AAFFCFBGGFGGAFGGFHEFEAF2GHCFGDEEG?GHHHHGGAAAEFHFGHHHHEGGEGFEEGGEGHHGFGGGGHFHHEEGEGG1BFG2BFG1FGGHHG/>CDHFGHGHGHHH>CFHHHH<DG-@DHHH?CDGGHHHHH:GHHHGFFFGGFGGFGGGFBEGGEGBDG.@?BBBFFFFFFFFFF/BFFF99BFFFFFFFFFFFFFFFFF/;F:FFF/B;FF.A.:AAAFFFFF;AAFF/9BFFB.9;
@M05620:37:000000000-D9766:1:1101:24213:11423 1:N:0:72
GAGGCTGCTTTGGAAGAACCTCATAGATTACTGCAACAGTTCCCCCTGGACCTGGAAAAGTTTCTTGCCTGGCTTACAGAAGCTGAAACACCTGGCCAGTAAGTCAGGACTTTCAGCTTTAGCCCTCTTGTGGATCCCATTGCACCATTATACGCCTTTGTACTTGTCCATGCAAAGCAAGGGCCACCAGCTCGGAAGCGCACACGTCTGAACTCAAGTCCCGACATCGTATCTAGTTTGAAGTCTTATGC
+
BBBBBBFAFFFFGGGGGG4FGGHHGHGGHHHHHBFGFHHGHHHHHGGAFGHHHHHHHHHHHHHHHHHHHHHHHHHHHHHHHHHHHGGHHH1EHHHH1BFBB4G4B@BB3?FGHHHGHDH4BF?3BGHH3BB?EHGHH2G3BG3B??B2?3B3?FFC0EHD2@F22@F2222F2@G1CG10?F//?..0.>.>F.><<E.<CCCC:@HHHGHHHH0<C0090;-AB-;B.=.9AFFFF0009;BFG00//;9
@M05620:37:000000000-D9766:1:1101:14396:11428 1:N:0:72
ACCAACCTTCTACAATGAGCTGCGTGTGGCTCCCGAGGAGCACCCCGTGCTGCTGACCGAGGCCCCCCTGAACCCCAAGGACAACCGCTACCTCTTCTGGTGGCCGCCTCCCTCCTTCCTGGCCTCCCGGAGCTGCGCCCTTTCTCACTGGTTCTCTCTTCTGCCGTTTTCAGTAGGACTCTCTTCTCTGACCTGAGTCTCCTTTGGAACTCTGCAGGTTCTAGATCGGAAGAGCACACGTCTGAACTCCA
+
>A>1A11CFFF3AGG3FFGGG11A0EAFEEHG0F00A/A/AFGHGGEEGCF1A1BGHA/>EE@FA>/EEFF1GA/?EGH/0>FC/?//>BCHHF<FFD1G<0CHG/CGCCG<0FEB<FF1FGGHHAGF.=CCGHGB-C.ACCG0;;GGCFFGGBFFB09;00;CFGA.9EF0;FFFGFGBFGFFFEFFFFFFFB:9BFFFFFFFFFFFFFFF9/FFFFFFFFFFFBFF?AF-9FFFFFF@FFFFFFFFFF/
@M05620:37:000000000-D9766:1:1101:24427:11428 1:N:0:72
ACCACACCTTCTACAATGAGCTGCGTGTGGCTCCCGAGGAGCACCCCGTGCTGCTGACCGAGGCCCCCCTGAACCCCAAGGCCAACCGCTAGCTCTTCTGGCGGCCGCCTCCCTCCTTCCTGGCCTCCCGGAGCTGCGCCCTTTCTCCCTGGCTCTCTCTTCTGCCGCTTTCCGTACGACTCTCTTCTCTGACCTGAGTCTCCTTTGGACCTCTGCCGGATTCGATCGGAAGAGCACACGCCTGAACTTCA
+
DDDDDDCCFFFFGGGGGGDGGGHHGGGEGGHHHGGGGGGGGHHHHGGGGGGGHHHHHHHGGGGGGGGGGGGHHHHGGGGHGHHHHGGGGCC/B222B22222/></>A-C?.C/C./=<G=0/..<::CDC?-A.0;-CGGG/:;FGFBFF?.;F/FFGBFGFFFE:--;E0B.0;.-..A.000;FFB0:0BFB///;F00:0:B0/00//0;F00@D-..0;::.-....../:.BF>-...B::F0;0
@M05620:37:000000000-D9766:1:1101:27894:11445 1:N:0:72
ACCACACGTTCTACAATGCGCTGCGTGTGGCTCCCGAGGAGCACCCCGTGCTGCTGACCGAGGCCCCCCTGAACCCCAAGGCCAACCGCTCGCACTTCTGGTGGCCGCCTCCCTCCTTCCTGGCCTCCCGGAGCTGCGCCCTTTTTCCCTGGTTCTCTCTTATGCCGTTTTCCGTAGGCCTCTCTTCTCTGCCCTGAGTCTCCTTTGGACCTCTGCAGGTTCTAGATCGGACGAGCACACGTCTGAACTCC
+
?AAAA1A1BCFAGGGGGG1AEEEGGGGBB?GHFAFE?EECFHHHHGGCEEFGHHHHHHH>EEEGEGEGGGFHHHEGGGGHGHHFGGGGG/>/////?111<1?C?0><@CACFC<<GHHHH0<CCGCG:EGGGCHGGGGGGGFG0;C09BFAFGGFGG;BB0;CFG@-BFFFF?FFFF/;BFFFFFFE9BF/BEF--BFFF;;BBFFEF/BFFFF//;A9BFFFE;;FFB--9-;@@FFA@FEFF/99;FF
@M05620:37:000000000-D9766:1:1101:13242:11466 1:N:0:72
ACCACACCTTCTACAATGAGCTGCGTGTGGCTCCCGAGGAGCACCCCGTGCTGCTGACCGAGGCCCCCCTGAACCCCAAGGCCAACCGCTACCTCTTCTGGTGGCCGCCTCCCTCCTTCCTGGCCTCCCGGAGCTGCGCCCTTTCTCACTGGTTCTCTCTTCTGCCGTTTTCCGTAGGACTCTCTTCTCTGACCTGAGTCTCCTTTGGAACTCTGCAGGTTCTAGATCGGAAGAGCACACGTCTGAACTCC
+
DDDDDDDDFFFFGGGGGGGGGGHHGGGGHGHHHGGGGGGGGHHHHGGGGGGGHHHHHHHGGGGGGGGGGGGHHHHGGGGHGHHHHGGGGGGGHHHHHHHHHHHGHHGGGGGHGHHGHHHHHHHHHHHHGGGGGGHHHGGGGGHHHHHGGGGGGGGGGGGGGGGGGGGGGGGGGGGGGGFFFFFFFFFFFFHHHFHFFFFFFFFFFHHFFFFFFFHFFFFFFFFFFFFFFFFFBFFFFFFFFFFFFFFFFFF
@M05620:37:000000000-D9766:1:1101:28817:11487 1:N:0:72
GAGGCTGCTTTGGAAGAAACTCATAGATTACTGCAACAGTTCCCCCTGGACCTGGAAAAGTTTCTTGCCTGGCTTACAGAAGCTGAAACACCTGTCAAGTAAGTCATGCATTTCCGCTTTAGCACTCTTGTTGATCCAATTGAACAATTCTCAGCATTTGTACTTGTAACTGACAAGCCAGGGACAAAAGATCGGAAGAGCACACGTCTGAACTCCAGTCACGAATTCGTACCTCTTATGCCTTCTTCTGC
+
A3AB>AF3CFFDGCBFGG4BGGHHHFGFFHGHH54FBGHHHDFFGGE22BBGFGFBB32ABGGFHHGBBFGGGHHBBBBGHHFGHEBGFG1EHH3@BGEFD44BBF4BFFGFG4B??>?FGFB?F3B34BB30?B?BBBFBFGHFGE3?B33BBB3B?BBF?FH3BF2GG2@F2GFFFAG?<?CF/0?GGEGGFG?FE0G<>CCF-C./<=0C<<CC/<00:.;..;<CCG..9;0=0;FBF0;0;9;0;0
@M05620:37:000000000-D9766:1:1101:14510:11495 1:N:0:72
ACCACACCTTCTACAATGAGCTGCGTGTGGCTCCCGAGGAGCACCCCGTGCTGCTGACCGAGGCCCCCCTGAACCCCAAGGCCCGCTACCTCTTCTGGTGGCCGCCTCCCTCCTTCCTTGCCTCCCGGCGCTGCGCCCTTTCTCCCCGGTTCTCTCTTCTGCCGTTTTCCGTCGGACTCTCTTCTCTGCCCTGAGTCTCCTTTGGAACTCTGCAGGTTCTAGCTCGGCAGAGCACACGTCTGAACTCCAGT
+
BBBBBBBBFFFFGGGGGGGBGDHHGGGECEHHHGGGDGFEGHHHHGGCAEGGHHHHGHHEGGFGGGGGGGGHHHHGGGGHGHHG>E</>BFFB?FFGHB?DHHG>C?EHGHHGHHHHH1>GGHHHGGG-<CFGGGGGGGGGGGG0CDACGGGGGGGGGGGGGGFDFFFFFFF.-9>BFFFFFFFFFFF/BEFF.;FFFFFFFFFF/BFFFFBF9/9FFFF/B/:FFF.;@A?F;AFFFFFFFFFFFFF/FF
@M05620:37:000000000-D9766:1:1101:16470:11501 1:N:0:72
ACCACACCTTCTACAATGAGCTGCGTGTGGCTCCCGAGGAGCACCCCGTGCTGCTGACCGAGGCCCCCCTGAACCCCAAGGCCAACCGCTACCTCTTCTGGTGGCCGCCTCCCTCCTTCCTGGCCTCCCGGAGCTGCGCCCTTTCTCACTGGTTCTCTCTTCTGCCGTTTTCCGTAGGACTCTCTTCTCTGACCTGAGTCTCCTTTGGAACTCTGCAGGTTCTAGATCGGAAGAGCACACGTCTGAACTCC
+
CBCCCCCCFFFFGGGGGGGGGGHHGGGGHGGHHGGGGGGGGHHHHGGGGGGFGHHHHHHGGGCEGGGGGGGHHHHGGGGHGHHHHGGGGGGGHHHHHHHHHHHGHHGGGGGHGHHGHHHHHHHHHHHHGGGGGGHHHGGGGGHHHHHGGGGGGGGGGGGGGGGGGGGGGGGGGGGGGDFFFFFFFFFFFFFFFFFFFFFFFFFFFFFFFFFFFFFFFFFAFFFFFFFFFFFFFFFFFFFFFFFFFFFFFFF
@M05620:37:000000000-D9766:1:1101:5726:11506 1:N:0:72
GAGGCTGCTTTGGAAGAAACTCATAGATTACTGCAACAGTTCCCCCTGGACCTGGAAAAGTTTCTTGCCTGGCTTACAGAAGCTGAAACAACTGGCAAGTACGTCAGGCATTTCCGCTTTAGCACTCTTGTGGATCCAATTGAACAATTCTCAGCATTTGTACTTGTAACTGACAAGCCAGGGACAAAAGATCGGAAGAGCACACGTCTGAACTCCAGTCACGAATTCGTATCTCGTATGCCGTCTTCTGC
+
>AA3AABAFFFFFGGF4FFEEFGDGHFHHCHHFGHCHFHHHHFHHGEGHFHFFEGAFHHGEHHHHDBGHHHHA21FHHGFHFHHFHGEGFEGBGFGFHGDH41BFFEFFGFHGHHGGGGEHHHGGEF?F3BG/FBFGEHFEHHHHFGDGGHHHFHGFGHGHGGGDH1FHDGGH1GHCAFFGE//FCGF0F.1F<<A<.<.CGC/<-<GH.CGFFGFH/;;CG.:EAEGGBFF.FB9:9//CBB9-.9;FB0
@M05620:37:000000000-D9766:1:1101:20233:11517 1:N:0:72
GCGGCTGCTTTGGAAGAAACTCATAGATTCCTGCCACAGTTCCCCCTGGACCTGGAACCGTTTCTTGCCTGGCTTCCAGAAGCTGAAACAACTGGCAAGTAAGTCAGGCATTTCCGCTTTAGCACTCTTGTGGATCCCATTGACCAATTCTCAGCATTTGTCCTTGTCACTGACAAGCCAGGGACAAACGATCGGAAGAGCACACGTCTGAACTCCAGTCACGAATTCGTATCTCGTATGCCGTCTTCTGC
+
>1AAA>>>FFB@BFF11ABFFG1DBDFGH3DFGHA1BBBBAFHHHGAF/0BBGG0BF1/ABEFGDFGFHHHHHGF>FGHBFGHBB1@FG0BGGGBG01?BBGHHGGHHHHGHHHHGGGGG1FHEGHHHHHHHGGHHH0BGHH11B1?GHHHH2FH1FGHHH2GHHHH1@GHHBCHHHHG<FHGGGGC<<>.CGGGGGGFHHHHHGGHHHG0GHHHHBGGGGGGGGGGGFCFFFGGGGGGGGGGF@FFFFFE
@M05620:37:000000000-D9766:1:1101:12144:11534 1:N:0:72
ACCACACCTTCTACAATGAGCTGCGTGTGGCTCCCGAGGAGCACCCCGTGCTGCTGACCGAGGCCCCCCTGAACCCCAAGGCCAACCGCTACCTCTTCTGGTGGCCGCCTCCCTCCTTCCTGGCCTCCCGGAGCTGCGCCCTTTCTCACTGGTTCTCTCTTCTGCCGTTTTCCGTAGGACTCTCTTCTCTGACCTGAGTCTCCTTTGGAACTCTGCAGGTTCTAGATCGGAAGAGCACACGTCTTGAACTC
+
ABABA4AAFFFFGGGGFGG5F5BB2AAE4AFGGGGG2EE2EGGHHEEGAEFG5GHHFGHA>E0EFGGGGGGFFFHGGGGHGGHHHGGGGGCGHHHHHGHHHHHGHHGGGGGHGHHGHHHHHHHHHHHHGGGGGGHHHGGGGGHHHHHFGGGGGGGGGGGGGGGGGGGCEGGGGGFGGGFFFFFFFFFFFFFFFFFFFFFFFFFFFFFFFFFFFFFFFFFFFFFFFFFFFFFFFFFFFFFFBAEFFFFFFFF
@M05620:37:000000000-D9766:1:1101:4871:11541 1:N:0:72
GAGGCTGCTTTGGAAGAAACTCATAGATTACTGCAACAGTTCCCCCTGGACCTGGAAAAGTTTCTTGCCTGGCTTACAGAAGCTGAAACAACTGGCAAGTAAGTCAGGCATTTCCGCTTTAGCACTCTTGTGGATCCAATTGAACAATTCTCAGCATTTGTACTTGTAACTGACAAGCCAGGGACAAAAGATCGGAAGAGCACACGTCTGAACTCCAGTCACGAATTCGTATCTCGTATGCCGTCTTCTGC
+
AAA3AAFAFFFFGCGGFGGCGGHHHHGGHCHHFGHBGHHHHHHHHGGGHHHHHHH2GHHGBHHHHFGHHHHAGFHHHHHH3GGHGHD3FGHFGHHHHHFFHDFHHHHHHHHHHHHGGGGGHHHHHHHHHHHHGHHHHHHHHHHHHHFHHHHHFHHFHHHHHHHHHHHHGHHHFFHHHHGFHHGGGGHHAGFHHHGDFGFHHHHEHGHGGGEHHHHHGGHHHHGGGHHGGFGFGGGFFFGFGGGGGGGGGGE
@M05620:37:000000000-D9766:1:1101:11763:11545 1:N:0:72
GAGGCTGCTTTGGAAGAAACTCATAGATTACTGCAACAGTTCCCCCTGGACCTGGAAAAGTTTCTTGCCTGGCTTACAGAAGCTGAAACAACTGGCAAGTAAGTCAGGCATTTCCGCTTTAGCACTCTTGTGGATCCAATTGAACAATTCTCAGCATTTGTACTTGTAACTGACAAGCCAGGGACAAAAGATCGGAAGAGCACACGTCTGAACTCCAGTCACGAATTCGTATCTCGTATGCCGTCTTCTGC
+
>3AA>>FAFDD4FBABCGGGGGHHHHGHHGFFGG4FFHFGHDBBBEEEEGCFHHFBB3EGBFHDFEGBBEGHHHHBBBGFHHBFGB3FBBCGHH3BFHGGDBFFFHBCGFGFHEHGGDEG3FFFBBFFGGHGF3BBGGFFFD?DFGGGBGH3BBBDGFGHF@FGFFHFH@GFD@DGHG/??A/?FCCGHHE<><<<>EGCHGH/GAHHHGCCGBFH:;=0:CCECAC0EFB/900.;./;;C:CDFAC0F0
@M05620:37:000000000-D9766:1:1101:2752:11553 1:N:0:72
GAGGCTGCTTTGGAAGAAACTTACAGGTTACTGCAAAAGTTCCCCCTGGGCCTGGGAAAGATTCTCGCCTGGCCTACAGAAGCTGAAACGACTGCCTAGTAATGCAGGCATTTCCGCTTTAGCACTCTTGTGGATCCAATTGAACAATTCTCAGCATCTGTACTTGTAACTGACAAGCCAGGGACAAAAGATCGGAAGAGCACCCCTCTGAACTCCAGTCACGAATTCGTATCTCTTTTGCCGTCTCCTGC
+
AABABBFBFFFFGFGGAGG4BAF5BEAB45BFGHD4FHHFHDG3EE2FC2BF222A1A1B3AAD5A1AA111B133BF3DBGHH33BFF1?>BE3B3BBBFB44BF3B?FFGGBF/EEEFHHBHHGH?B3B1<FGGHHHHHHGHHGHHGFG2FFFFH1@1@GHHGDGHHH??DGHGHHGF<GDAFGFHGHEHGH.<C<CA/;C.:-;:GGHFH0GCF/CB9CDGDFGGGGF/;0;0;0;;BF-=-A.;9BF
@M05620:37:000000000-D9766:1:1101:24791:11556 1:N:0:72
ACCACACCTTCTACAATGAGCTGCGTGTGGCTCCCGAGGAGCACCCCGTGCTGCTGACCGAGGCCCCCCTGAACCCCAAGGCCAACCGCTACCGCTTATGGTGGCCGCCTCCCTACTTCCTGGCCTCCCGGCGCTGCGCCCTTTCTCCCTGGTTCTCTATTCTGCCGTTTTCCGTAGGCCTCTCTTCTCTGCCCTGAGTCTCCTTTGGACCTCTGCAGGTTCTAGATCGGACGCGCACACGTCTGAACTCC
+
AABBBBABFFFFFGGFGGBFGFGFGFGFHFHHHFGEGGGGGHHHHGGGGDGGHHHHHGHEGGGGGGGGGGGHHHHGGGGHEHHGHFGEFF/<B///?/2?22?C0?//>/.FFF1>FDGHF10<<<.<.<@-:-::A@BDFGFG09FB;FFFFFF9BB0;;0;BFFF.ABEFFA9..;;/;AFFFFFFBFFFFFFF.BBFF;/BFBBB/9BFFBFF/9..;9BFF/;FFD.--9-;BC=A=AEFF///:;F
@M05620:37:000000000-D9766:1:1101:10595:11567 1:N:0:72
ACCACACCTTCTACAATGCGCTGCGTGTGGCTCCCGAGGAGCACCCCGTGCTGCTGACCGAGGCCCCCCTGAACCCCAAGGCCAACCGCTACCCCTTCTGGTGGCCGCCTCCCTCCTTCCTGGCCTCCCGGAGCTGCGCCCTTTCTCACTGGTTCTCTCTTCTGCCGTTTTCCTTAGGCCTCTCTTCTCTGCCCTGAGTCTCCTTTGGACCTCTGCCGGTTCTAGCTCGGACGAGCACCCGTCTGTGCTCC
+
A11AAAA11BCFCGGFFG1EEEEEGEAA00GGHCF??AEA/GGFHFG/AAEEFGCFGGG/>>/EFGGGGGAFBGHGG/EGGFHGAFCCCGC/F0???0FGH1<E00ACGEFFGHGGHHHHH0/<<G<GFFCGCCH/CCCGGGGG0;C0;FFFGGGGGGFGGFFGGGAFBFFFF/9////;FFFFFFBBBFF/BEF-FFFFFFBFFFFBF/BFFFFF/=;-;EF9BBFFF;9@;9;@-;-;@BBF?///;FB
@M05620:37:000000000-D9766:1:1101:17459:11579 1:N:0:72
GAGGCTGCTTTGGAAGAAACTCATAGATTACTGCAACAGTTCCCCCTGGACCTGGAAAAGTTTCTTGCCTGGCTTACAGAAGCTGAAACAACTGGCAAGTAAGTCAGGCATTTCCGCTTTAGCACTCTTGTGGATCCAATTGAACAATTCTCAGCATTTGTACTTGTAACTGACAAGCCAGGGACAAAAGATCGGAAGAGCACACGTCTGAACTCCAGTCACGAATTCGTATCTCGTATGCCGTCTTCTGC
+
BABBBAFBFFFFGGGGGGGGGGHHHHHHHGHHHHHFFHGGHHHHHGGFHHHHHHHHHHHHHHHHHHHHHHHHHHHHHHHHHHHHHHHHHH1GHHHHHHGHHHHHHHGHHHHHHHHGGGGGHGHHHHHHHHHHGHHHHHHHHHHHHHHHHHHHHHHHHHHHHHHHHHHGHHHHHHHHHHGHGHGGGGHHGHGHHGDGGGHHHHHHFGHHHGHHHHFGGCGHHHGG.GHGG9CBAFGGGGGGGGGGGGGGGGF
@M05620:37:000000000-D9766:1:1101:28058:11579 1:N:0:72
GAGGCTGCTTTGGAAGAAACTCATAGATTACTGCAACAGTTCCCCCTGGACCTGGAAAAGTTTCTTGCCTGGCTTACAGAAGCTGAAACAACAGGCAAGTCAGTCCGGCATTTCCGCTTTAGCACTCTTGTGGCTCCCATTGCACCCTTCTCAGCATTTGTAATTGTCCCTGCCAAGCCCGGGCCACCAGCTCGGAAGAGCACACGTCTGCACTCCCGTCACGAATTCGTATCTCGTATGACGTCTTCTGC
+
AAB?AAFAFFFFGFGFAFEAGGFHGGFGHGGHFGGFGHH5DFGHHGEFGFHHHHAEGFFFBFFHGHHHHHHGHHHHHHHHHHHGGF3BFFHG1BB?1B?B3B3BB3?>>/>34BBEFGGGBEGHH3BGHGHHG?G2FF23?3B3BF/GCGHB22GGH2FHH21@FGG11??G?FHHEGG.DGG?DDEH.CCFHG?;C?.:C/CF;BG?FG0CFG;C..;E.EGC.9.9C;.;A/;F9DFF/B9;AFFFBF/
@M05620:37:000000000-D9766:1:1101:25634:11580 1:N:0:72
ACCACACCTTCTACAATGAGCTGCGTGTGGCTCCCGAGGAGCCCCCCGTGCTGCTGACCGAGGCCCCCCTGAACCCCAAGGCCCGCTACCTCTTCTGGTGGCAGCCTCCCTCCTTCCTGGCCTCCCGGAGCTGCGCCCTTTCTCACTGGTTCTCTCTCCCGTCGTTTTCCGTAGGACTCTCTTCTCTGACCTGAGTCTCCTTTGGAACTCTGCAGGTTCTCGATCGGAAGAGCACACGTCTGAACTCCAGT
+
BCCCBABBFFFFGGGGGGGGGGHHGGFG4ABFGGGDAEF22B2BEGGEEEGFFGHFGHHGGE/EFGGGGGGFHHHGGGEGEHH?>CDCGH2??FGDG2<?/?0/?GHHHGHHDHHHHHHHH01>G<.<<-<CGHGGGGGHFFHHFGGFGCF0BFGGG0=/:.;;DFACFGEC?A.BFFFFFFFFFFFFBFFFFF/;BBFFFFF//:9FFF/BFFF..;BF/AFFF9DDEF.9BBFFFFFFFEFBFFFFFB:
@M05620:37:000000000-D9766:1:1101:8603:11588 1:N:0:72
ACCACACCTTCTACAATGAGCTGCGTGTGGCTCCCGAGGAGCACCCCGTGCTGCTGACCGAGGCCCCCCTGAACCCCAAGGCCAACCGCTACCTCTTCTGGTGGCCGCCTCCCTCCTTCCTGGCCTCCCGGAGCTGCGCCCTTTCTCACTGGTTCTCTCTTCTGCCGTTTTCCGTAGGACTCTCTTCTCTGACCTGAGTCTCCTTTGGAACTCTGCAGGTTCTAGATCGGAAGAGCACACGTCTGAACTCC
+
BBB3ABBBFFFFGGGGFGGFGFHHGGGEGAGGFGGDGGGGGHHHHGGGGGGGHHGHHHHGGGGGGGGGGGGHHHHGGGGHEHHHHGG?BDGGHGHHHHHHHFHGHHCGGGGHGHHGHHHHHHFFHHHHFCGGGGHHHGGGGGHHGHH0FFGGGGGGGGGGGGGGGGGGGGGGG?FFGG/BFFFFFFFFFFF/FFFFFFFFFFFFFFFBF/BFFFFFFFFAFFFFF/BFFFD9A;FFFFFFFFFFF;FFFFF
@M05620:37:000000000-D9766:1:1101:25612:11589 1:N:0:72
GAGGCTGCTTTGGAAGAAACTCATAGATTACTGCAACAGTTTCCCCTGGACCTGGAAAAGTTTCTCGCCTGACTTACAGAAGCTGATACATCTTCTAATGGCCTCCTCCCTCATTCCTGGCCTCCCAGAACTGCGCAATTTATCAATGGTTATCTCTTCTGACGTTTTCCGTAGGACTCTCTTCTCTGAACTGAGTCTCCTTTGGAACTATGCAGGAACTAGATCCGAAGAGCACACGGCTGAACCCCAGC
+
1>A1>>CAFBBFF1BCAFGFEAFDDD1DF1GH3BFBGGBDF2DFFGFAF0FFGGF0BDCGADFGE2BFEG/0BABFFH1FA1BBFBFD@1DDG2FD2BBF10B1BFFFGFFB>@FDF2BE00BB/?01?0BBB1//</?B22FD2B12<>B1<22BB2@@@21<??C/2FC1??C?1??F<11=1<FB1<>=F111>110=<=0</0/<0==DD0<./::0;0;00:.:-.AFFF/.9----90;..;.;.
@M05620:37:000000000-D9766:1:1101:13721:11595 1:N:0:72
GAGGCTGCTTTGGAAGAAACTCATAGATTACTGCAACAGTTCCCCCTGGACCTGGAAAAGTTTCTTGCCTGGCTTACAGAAGCTGAAACAACTGGCAAGTAAGTCAGGCATTTCCGCTTTAGCACTCTTGTGGATCCAATTGAACAATTCTCAGCATTTGTACTTGTAACTGACAAGCCAGGGACAAAAGATCGGAAGAGCACACGTCTGAACTCCAGTCACGAATTCGTATCTCGTATGCCGTCTTCTGC
+
AAAABBFBFFFFGGGG4FGGGGGHFFHHH5GHHH44BBFFHHHHHGGGHBGHHHHHHF2FGHHHHHHHHHHHHHHGHHHDGGHHHHHHHEGHHHHHFCFHHHHHHHHHHHHHHHHGGGGGHHHHHHHHHHHGGHHHHFGHHHHHHHHHHHHHHHHHHHHHHHHHHHHHHHHHGHHHHHGGHHGGGGHHHGEHGHGGGGHHHHGHHGHHHGHHHHHGHHHHHHGGGHHGGCFFFGGGGGGGGFGGGGGGGG0
@M05620:37:000000000-D9766:1:1101:16119:11599 1:N:0:72
GAGGCTGCTTTGGAAGAACCCCCTTCAGAACTGCACTCACTCTCGCGCATCCTGTATGCGGTCTTTTGCTGGCTTAAAGAAGCTGAAACACCTGGCAAGTAAGTCAGGCATTTCCGCTTTAGCACTCTTGTGGATCCAATTGACCAATTCTCAGCATTTGTACTTGTAACTGACAAGCCAGGGACAAAAGATCGGAAGAGCACACGTCTGAACTCCCGTCACGACTTCGTATCTCGTATGCCGACTTCTGC
+
A1AA>>C1B@BDGCBBC1BA1AAA0B1D3ABF11111B01DBFHAAEA//A01B1DBF2/AA/?D@DBBD1B/0011B1FCF111111@>0?G0000@/1B21B2FF0B/FD2B2/?<AF11GBBF0FBFDG/<GHHFFDGHB1@1G1F1G1<FGFFHHHF1<D11<11=11>GHFHAC0>GC..<./.<.00<:A:A.:F/:/.-;G/A00/9;0;.;9E...-.;09/;/;//---//;/--99A:///
@M05620:37:000000000-D9766:1:1101:27582:11600 1:N:0:72
ACCACACCTTCTACAATGAGCTGCGTGTGGCTCCCGAGGAGCACCCCGTGCTGCTGACCGAGGCCCCCCTGAACCCCAAGGCCCGCTACCTCTTCTGGTGGCCGCCTCCCTCCTTCCTGGCCTCCCGGAGCTGCGCCCTTTCTCCCTGGTTCTCTCTTCTGCCGTTTTCCGTCGGACTCTCTTCTCTGCCCTGCGTCTCCTTTGGCACTCTGCCGGTTCTAGCTCGGAAGAGCACACGTCTGAACTCCAGT
+
A?AAAABBFFCDAGFDEFDGFGFHAAEBC?GHHGGAEGGCGDHHFGGEEFGGHHHHGHHGGGCEGGGGGGGHBGFGGGGHGHHD/><BDH1BBBFBGFBFGFHC/>?EHFHHGHHHHHHHHGGHHGAC-<DHHHGCGGGHFBHHGFHHGFGFBFGGGBF0=;FBEFGGGGGF.;@BBBFFFFFFFFFF9FFFF.-ABFFFFEFFF/BFFFFFF/;9;DFF/B9BFFBDFDAFFBAFFBAEFEFFFFFF/B;
@M05620:37:000000000-D9766:1:1101:26939:11612 1:N:0:72
GAGGCTGCTTTGGAAGAACCTCATAGATTACTGAAACAGTTCACCCTTGACCTGGAAAAGTTTCTTGCCTGGATTACAGAAGCTGAAACACCTGCCAATTATTCCATGCATTACCCCGTAAGTAATCTTCTCAAAACAATTGAAGAGATCAAAGAATCGGAACATATAACTGAAAAGCAATGAACAAAAGATTTCACTAGAACCCTTCGGAACTAAACTAAAAACATGTAAAATCTTTTGCATTCACCAGC
+
>3A>>>B3BBB@FABA4FAAFCGFHFADD5BDEB4ABB2BFDDDBBB3B3BBDBCAB323BDDDDDDBBBBA2BB3BBBDGB3BB33BBBB?BF1B3B33BB@44@44BB4@3@331/?/1B44444?4B434?3FF??B43?B33???B3B2320230?//<222>22@@><222?010111?1<0?00<>11111<1<1<1.>.</..<.-00<0/000:;0..0/;00000:CC00000;;;;B00.9
@M05620:37:000000000-D9766:1:1101:16401:11617 1:N:0:72
ACCACACCTTCTACAATGAGCTGCGTGTGGCTCCCGAGGAGCACCCCGTGCTGCTGACCGAGGCCCCCCTGAACCCCAAGGCCAACCGCTACCTCTTCTGGTGGCCGCCTCCCTCCTTCCTGGCCTCCCGGAGCTGCGCCCTTTCTCACTGGTTCTCTCTTCTGCCGTTTTCCGTAGGACTCTCTTCTCTGACCTGAGTCTCCTTTGGAACTCTGCAGGTTCTAGATCGGAAGAGCACACGTCTGAACTCC
+
ABABBBBBFFFFGGGGFGGFFFHHFEFEGEHHHGGGGGGGFHHHHGGGGGGGHHHHGHHGGGGGEGGGGGGHGHFGGGGHGHHHHGGGGGGGHGHHHHHHHHHGGHGGGGGHGHHGHHHHHHHHHHHHGGGGGGHHHCGGGGHHHHHGGGGGGGGGGGGGGGGGGGGGGGGGGGGGGGFFFFFFFFFFFFFFFFFFFFFFFFFFFFFFFFFFFFFFFFFFFFFFFFFFFFFFFFFFFFFFFFFFFFFFFFF
@M05620:37:000000000-D9766:1:1101:16460:11624 1:N:0:72
ACCACACCTTCTACAATGAGCTGCGTGTGGCTCCCGAGGAGCACCCCGTGCTGCTGACCGAGGCCCCCCTGAACCCCAAGGCCAACCGCTACCTCTTCTGGTGGCCGCCTCCCTCCTTCCTGGCCTCCCGGAGCTGCGCCCTTTCTCACTGGTTCTCTCTTCTGCCGTTTTCCGTAGGACTCTCTTCTCTGACCTGAGTCTCCTTTGGAACTCTGCAGGTTCTAGATCGGAAGAGCACACGTCTGAACTCC
+
CCCCCCCCFFFFGGGGGGGGGGHHGGGGHGHHHGGGGGGGGHHHHGGGFGGGHHHHHHHGGGGGGGGGGGGHHHHGGGGHGHHHHGGGGGGGHHHHHHHHHHHGHHGGGGGHGHHGHHHHHHHHHHHHGGGGGGHHHGGGGGHHHHHGGGGGGGGGGGGGGGGGGGGGGGGGGGGGGFFFFFFFFFFFFFFFFFFFFFFFFFFFFFFFFFFFFFFFFFFFFFFFFFFFFFFFFFFFFFFFFFFFFFFFFFF
@M05620:37:000000000-D9766:1:1101:14131:11642 1:N:0:72
GAGGCTGCTTTGGAAGAAACTCATAGATTACTGCAACAGTTCCCCCTGGACCTGGAAAAGTTTCTTGCCTGGCTTACAGAAGCTGAAACAACTGGCAAGTAAGTCAGGCATTTCCGCTTTAGCACTCTTGTGGATCCAATTGAACAATTCTCAGCATTTGTACTTGTAACTGACAAGCCAGGGACAAAAGATCGGAAGAGCACACGTCTGAACTCCAGTCACGAATTCGTATCTCGTATGCCGTCTTCTGC
+
AAABB4CAFFFFFGGFFCGGGGCHBGBGHHHHFHGFAEFDGHHHHGEGEBGHHHHHHFHGGHHHHGHHHHHHGGFGHHHHFGHHHGDBGFGEGFHHCFGFHHHHFFHHHHHHHHHGGGGGEHHGHHHHHHHHGHHHHHHHHHHHHHGHHHHHGHHHHHHHHFHHHHHDFHHHBHHHHHGBGHGGGGGHFG.GHHGFGGGHHHHHHGHHHGGHHHHHGHGFHHGGGHHGGFGBFGGGCFGGEFGADGGGGG0
@M05620:37:000000000-D9766:1:1101:12257:11650 1:N:0:72
GAGGCTGCTTTGGAAGAAACTCATAGATTACTGCAACAGTTCCCCCTGGACCTGGAAAAGTTTCTTGCCTGGCTTACAGAAGCTGAAACAACTGGCAAGTAAGTCAGGCATTTCCGCTTTAGCACTCTTGTGGATCCAATTGAACAATTCTCAGCATTTGTACTTGTAACTGACAAGCCAGGGACAAAAGATCGGAAGAGCACACGTCTGAACTCCAGTCACGAATTCGTATCTCGTATGCCGTCTTCTGC
+
AABAAAFCFFFFGGGGGGGGGGGHHGHGHHHFHHHFHHGHHHHGHGGGHHHHHFHGGHHHHHHHHHHFHHHHHHHHHHGGHHGHHHFFHHHHHHHHHHGHHGHHHHGHHHHHHHHGGGGGHHHGGGHHHHHHGGHHHHHHHHGFHHHHHHHBDHFGHHHHHHHHHHHGGHHHHFHHHHGHHHGGGFFHFHGG>FDFGGCGHFGHHGHH/CGHHFHHHGHGGHGGGHHGG;B/9CFGGGGFBBDDGGGGGGB
@M05620:37:000000000-D9766:1:1101:4452:11667 1:N:0:72
GAGGCTGCTTTGGAAGAAACTCATAGATTACTGCAACAGTTCCCCCTGGACCTGGAAAAGTTTCTTGCCTGGCTTACCGAAGCTGAAACAACTGTCAAGTACTTCAGGCATTTCCGCTTTAGCACTCTTGTCGATCCAATTGAACAATTCTCAGCATTTGTACTTGTAACTGACAAGCCAGGGACAAAAGATCGGAAGAGCACCCGTCTGAACTCCATTCACGAATTCGTACCTCTTCTGCCGTCTTCTGC
+
CCCCCCFBFFFFGGGGGGGGGGHHHHHH6GHHFHHHCAGE5D53ABFFHH2GHHHHHHHHDH5AAAFFBG3FFAEBFCA10EECHFB3BGCGCFBF@FGHF44DFHB@3?@FBGH?/EEFHF3GHHFGG3?3/?/0?GHHHEHHHGH2?BG?D?FHD>@2DFGH>>FGBH@1?GFDA/?FG//FFFEC0<F<>..<CAG</C<<A:.:C.;CC;:CH00CCC;DGG:BEFF.;9;0C00;BF-;?FFF0C0
@M05620:37:000000000-D9766:1:1101:16338:11705 1:N:0:72
GAGGCTGCTTTGGAAGAAACTCATAGATTACTGCAACAGTTCCCCCTGGACCTGGAAAAGTTTCTTGCCTGGCTTACAGAAGCTGAAACAACTGGCAAGTAAGTCAGGCATTTCCGCTTTAGCACTCTTGTGGATCCAATTGAACAATTCTCAGCATTTGTACTTGTAACTGACAAGCCAGGGACAAAAGATCGGAAGAGCACACGTCTGAACTCCAGTCACGAATTCGTATCTCGTATGCCGTCTTCTGC
+
CBACCCFCFFFFGGGGGGGGGGHHGHHHHHHHHHHHFFHHHHHHHGGGHGHHHHHHHHHHGHHHHHHHHHHHHHHHHHHHHHHHHHHHHHGHHHHHFHGHHHHHHHEFHHHHHHHGGGGGHHHFGGHHHFHHGHHHHHHHHHHHHGHHHGHHHHHHHHHHH2FHHHHHHHGGHHHHHGGGHHGGGGHHAGGHHGAEEGHHGFHFHCGHHFHHHFHHF0CGHHF.DEHG?CFFFGF.C?FBFGFFC.EFGGF
@M05620:37:000000000-D9766:1:1101:17728:11728 1:N:0:72
ACCACACCTTCTACAATGAGCTGCGTGTGGCTCCCGAGGAGCACCCCGTGCTGCTGACCGAGGCCCCCCTGAACCCCAAGGCCAACCGCTACCTCTTCTGGTGGCCGCCTCCCTCCTTCCTGGCCTCCCGGAGCTGCGCCCTTTCTCACTGGTTCTCTCTTCTGCCGTTTTCCGTAGGACTCTCTTCTCTGACCTGAGTCTCCTTTGGAACTCTGTAGGTTCTAGATCGGAAGAGCACACGTCTGAACTCC
+
AAABBAABFFFFGGGGGGGGGGHHGEGGHGHHHGGGGEGGGHHHHGGGGGGEGGHHHHHGGGGGGGGGGGGHHHHGGGGHGHHHHGGGGGGGHHHHHHHHHHHGHHGGGGGHGHHGHHHHHHHHHHHHGGGGGGHHHGGGGGHHHHHFGGGGGGGGGGGGGGGGGGGGGGGGGGGGGGFFFFFFFFFFFFFFFFFFFFFFFFFFFFFFFFFFFFFFFFFFFFFFFFFFFFFEFFFFFFFFFFFFFFFFFFF
@M05620:37:000000000-D9766:1:1101:13846:11733 1:N:0:72
GAGGCTGCTTTGGAAGAAACTCATAGATTACTGCAACAGTTCCCCCTGGACCTGGAAAAGTTTCTTGCCTGGCTTACAGAAGCTGAAACAACTGGCAAGTAAGTCAGGCATTTCCGCTTTAGCACTCTTGTGGATCCAATTGAACAATTCTCAGCATTTGTACTTGTAACTGACAAGCCAGGGACAAAAGATCGGAAGAGCACACGTCTGAACTCCAGTCACGAATTCGTATCTCGTATGCCGTCTTCTGC
+
BABBABFBFFFFGGGGGGGGGGHHHHHHHHHHHHFHGHHHHGGHHGGGHHHHHHHHFFGHHHHHHHHHHHHHHHHGHHGHHHHHHGGHHHGHHHGHHHGHFBGHHHBGHHHHHHHGGGGGFHHDFBGGHHHH<?FFHFHHHHHFHHHGGGHBFHFGHHFHFFHHHHHHHHHHHHGGHEFFGEGEECGHHHEFFCADEGHHHFGFAAHHHGHHHEHHHFGHCHDFGHHGGGF:.BCAG9FCFGCGGAEFBBB
@M05620:37:000000000-D9766:1:1101:12734:11746 1:N:0:72
GAGGCTGCTTTGGAAGAAACTCATAGATTACTGCAACAGTTCCCCCTGGACCTGGAAAAGTTTCTTGCCTGGCTTACAGAAGCTGAAACAACTGGCAAGTAAGTCAGGCATTTCCGCTTTAGCACTCTTGTGGATCCAATTGAACAATTCTCAGCATTTGTACTTGTAACTGACAAGCCAGGGACAAAAGATCGGAAGAGCACACGTCTGAACTCCAGTCACGAATTCGTATCTCGTATGCCGTCTTCTGC
+
BABCACFCFFFFGGGGGGGGGGHHHHHHHHHGHGGHGHHHHGHHHGGGGHHHHHGHBEGHGGHHHHHHHHHHHHHGHHGHHHGHHEFHFHHHHHGHHHGHHGFHGHEGHHHHHHHGGGGGHHHHHGHHHHHGGFGHHHHHHHGFHHHHHHHFFHGHHHHHHGHHHHHHHHHHHHHHHHGHHGGFGGHHHHGG<GAEFFGGHFGCGEHFHGHHHFFHF;CGHHGGGHHGG;B;CFFFGFFBFGGGGGGGGGB
@M05620:37:000000000-D9766:1:1101:17411:11747 1:N:0:72
ACCACACCTTCTACAATGAGCTGCGTGTGGCTCCCGAGGAGCACCCCGTGCTGCTGACCGAGGCCCCCCTGAACCCCAAGGCCAACCGCTACCTCTTCTGGTGGCCGCCTCCCTCCTTCCTGGCCTCCCGGAGCTGCGCCCTTTCTCACTGGTTCTCTCTTCTGCCGTTTTCCGTAGGACTCTCTTCTCTGACCTGAGTCTCCTTTGGAACTCTGCAGGTTCTAGATCGGAAGAGCACACGTCTGAACTCC
+
DCDDDDCDFFFFGGGGGGGGGGHHGGGGHGHHHGGGGGGGGHHHHGGGGGGGHHHHHHHGGGGGGGGGGGGHHHHGGGGHGHHHHGGGGCC>F2?FGD2>D2FE00</<AAGGFGGHFHHHD00FHGFEGG--<C::<DGC::GCCH0<CB/FBFBBFGFBBF:BF?9CGGGF?::..0<BFFFFEFFFFH0FBFB//<<<BBFFFB/00BFFFBFBFF<0<BFF0<<A..<..</BFBF-<EFF000<<B
@M05620:37:000000000-D9766:1:1101:26077:11757 1:N:0:72
GAGGCTGCTTTGGAAGAAACTCACAAATTACTGACACAGGTCCCCCCGACCATCTCACCGTATCCTACCTGGCGCACAGCAGCTACCACGACTTGCCCGTCAGTAAGGAATTTCCGCTTTCTCCCTCTTGTGGCTCCCCTTGCCCCCTTCTCCGCCTTTGTCCTTGTCCCTGCCAACCCCGTGCCCCCCGCTCGGAAGCGCACACGTCTGCACTCCCGTCCCGAATTCGTCTCTCGTATGCCGTCTTCTGC
+
AAAAAAFAFFDFGCGGGF1GGAB1B10BDF1DDDGFHC0A11B00A/A/AAA1BD12DF/0/00DDD1BB10B>/>>>0?B0B0@1>BB/////BB1B?<//<B22B<<BF12>BCEGCFF2@1<@FGHHHHGGFHGFCC?0FGFF->GGGHGCGGGGHGHDGG<GDGG:G0C.CH.::.;.9.;/C----;A@@A;A-9;-;@;@-AF9//9BB-ABF--A@9--AF-/-;;FFB9AB/B;@--;A9B//
@M05620:37:000000000-D9766:1:1101:3993:11758 1:N:0:72
GAGGCTGCTTTGGAAGAAACTCATAGATTACTGCAACAGTTCCCCCTGGACCTGGAAAAGTTTCTTGCCTGGCTTACAGAAGCTGAAACAACTGCCACGTACGTCAGGCATTTCCGATTTAGCACTCTTATGGTTCCAGTTGAACAATTATCAGCATTTGTACTTGTAACTAACAAGCCCGGGACAACCGCTCGACAGAGCACACGTCTACACTCCAATCACGACCACGTATATCGTTTGCCGTCTTCTGC
+
AAA1A1>AFFFF1BGG1FGAFFB3FG1GE1GFEGH1BGHGDG2FHGCGH0GFCEG0FHHH1FFHHDGHHHHE0BFGHHFGFCGGCGFDG0G>@01011//0//BB/E00/1B22@E/?/F12B1BF011121B21B1B1BB12B1>F1>1BB2B11@22@@F2G2FFFFF21@1?FF/?//<--A.0..<--<<--.://;/.;.;C9F.0990/9;/0/9;..---.;9/C///-----;/-----99//
@M05620:37:000000000-D9766:1:1101:3910:11764 1:N:0:72
GAGGCTGCTTTGGAAGAAACTCATAGATTACTGCAACAGTTCCCCCTGGACCTGGAAAAGTTTCTTGCCTGGCTTACAGAAGCTGAAACAACTGCCAAGTACGTCAGGCATTTCCGCTTTAGCACTCTTGTTGATCCAATTGAACAATTCTCAGCATTTGTACTTGTAACTGACAAGCCAGGGACAAAAGATCGGAAGAGCACCCGTCTGAACTCCACTCACGAATTCGTATCCCTTTTGCCGTCTTCTGC
+
BABBBBFBFFFFGGFGGGGGGGHGHHHHHHGGHHGHGHHHHGHGHGAFGHGHHFGGAFCGFHHHHHHHHHFGHHFFG5BGHHHHHGGHHHHHGH3FGGHEG@1BB?12B?GHHFE?EE/FHFFHBCFBB3?30BGDGFFHHGFFHHHDBFG3BB2FFBHFHDFFHGGGH22>2FDDCGFF0FE<FFE0<GCG1>.>F...<<G.<-<.;CCCBGCGF/0::/..;9;0A:B/;099C0:C0;-=-:9C;B0
@M05620:37:000000000-D9766:1:1101:26115:11794 1:N:0:72
ACCACACCTTCTACAATGAGCTGCGTGTGGCTCCCGAGGAGCACCCCGTGCTGCTGACCGAGGCCCCCCTGAACCCCAAGGCCAACCGCTACCTCTTCTGGTGGCCGCCACCCTCCTTCCTGGCCTCCCGGAGCTGCGCCATTTCTCACTGGTTCTCTCTTCTGCCGTTTTCCGTAGGACTCTCTTCTCTGACCTGAGTCTCCTTTGGAACTATGCAGGTTCTAGCACGGAAGAGCACACGTATGAACACC
+
A>>>AAAAFFFFDFGGGFFDE5FAEAAEGAHH3FFEEEGGGHHHHGGGAEEFHDGFG2BFEGGGGA>EGGGEHFFEEGDA/?GHC?</>/><011B1121?1?E?</<</?FFEGG0>=011<<GHHHC.<A-::CCCGA..;GFGHHG00/00CBCFGG009CBF;;CF?0;EFG.E0/;BF/:FFFFFF/FBB./BFFFFFFFF/BB/BF/;BFB/;./;//B//9;9=...:BFAFFB..;BBB:/:9
@M05620:37:000000000-D9766:1:1101:10611:11800 1:N:0:72
ACCACACCTTCTACAATGAGCTGCGTGTGGCTCCCGAGGAGCACCCCGTGCTGCTGACCGAGGCCCCCCTGAACCCCAAGGCCAACCGCTACCTCTTCTGGTGGCCGCCTCCCTCCTTCCTGGCCTCCCGGAGCTGCGCCCTTTCTCCCTGGTTCTCTCTTCTGCCGTTTTCCGTAGGCCTCTCTTCTCTGCCCTGAGTCTCCTTTGGAACTCTGCAGGTTCTAGATCGGACGAGCACACGTCTGAACTCC
+
CCCCDBBCFFFFGGGGGGGGGGHHGGGGHGHHHGGGGGGGGHHHHGGGGGGGHHHHHHHGGGGGGGGGGGGHHHHGGGGHGHHHHGGGGGG<F?FFGGGHHFGFGGCCGGGGGHHGHHHHHF0FHDGGCGGCCDHHFGGGGGHHCGH0BFGFGFGFGGGFGGGGGGFGFGGGG.;FFD0:BFFFFFFHFFF0BFFFFFFFFFFFFFFFF0:BFFFF0BFFFFF000;BED?--9;BDFFFFFFFF0;FBFF
@M05620:37:000000000-D9766:1:1101:22890:11825 1:N:0:72
ACCACACCTTCTACAATGAGCTGCGTGTGGCTCCCGAGGAGCACCCCGTGCTGCTGACCGAGGCCCCCCTGAACCCCAAGGCCAACCGCGAGCAGTTGCGCAGGTGGCCGGCCTCCTTCCTGTCCTCCCGGAGCTGCGCCCCTTTTCACTGGTTCTCTCTTTTGCCGCTTTCCGTCTGGCTCTCTTCTCTGCCCTTAGCCGCCTTTGGATCTCTTCTGGTTCTAGATCGGTCTGGCACACTGCTGAATTCC
+
BBBBBBABFFFFGGGGGG5BFGHHGDEAAEFHHDFGGGGGGEHFHGGGDEGGFHFEFHF0EFGGGGGGGGGEFHHGGGGHGHHHHGGGG//<//22?22/////01<00-->A..CHBFHH00/<G0/.CD---.//9@D--9;00;0000/=0;0009:00000;9-;DFF/.9..;//;BFFF//;BFF/F.;////;.-9../////;B///:/B://;/;9//9...9./;/;FBF/9;/F///9/9
@M05620:37:000000000-D9766:1:1101:4696:11827 1:N:0:72
GAGGCTGCTTTGGAAGAAACTCATAGATTACTGCAACAGTTCCCCCTGGACCTGGAAAAGTTTCTTGCCTGGCTTACAGAAGCTGAAACAACTGGCAAGTAAGTCAGGCATTTCCGCTTTAGCACTCTTGTGGATCCAATTGAACAATTCTCAGCATTTGTACTTGTAACTGACAAGCCAGGGACAAAAGATCGGAAGAGCACACGTCTGAACTCCAGTCACGAATTCGTATCTCGTATGCCGTCTTCTGC
+
AABAAAFBFFFFGEGGFGGFGGHHHHHHHGHHGHHFHHHHHHHHHGGGHHHHHGHFFGHHFHHHHGGHHHHHHGGHHHHGCFHHHHHHHHHHGHGHHHFFH4@HHHHHGHHHHHHGGGGGGHHHHHHHHHHFGHHHHHHHHHHHHHHHHHHFHHHHHHHHHHHHHHHFHHHGBGHHHHGFHHGGGGHGHHCHHHDGGGHHHHHEGDHHHGHHHHHHHBGHHHGGDHHGGFF9ABFACACFGGGGGGGGGGB
@M05620:37:000000000-D9766:1:1101:20656:11831 1:N:0:72
GAGGCTGCTTTGGAAGAAACTCATAGATTACTGCAACAGTTCCCCCTGGACCTGGAAAAGTTTCTTGCCTGGCTTACAGAAGCTGAAACAACTGGCAAGTAAGTCAGGCATTTCCGCTTTAGCACTCTTGTGGATCCAATTGAACAATTCTCAGCATTTGTACTTGTAACTGACAAGCCAGGGACAAAAGATCGGAAGAGCACACGTCTGAACTCCAGTCACGAATTCGTATCTCGTATGCCGTCTTCTGC
+
AAAABAFAFFFFGGGGGGEGGGGHHFGHHFHHHHFDFFFFGHHHHGGFHGHHHHHHHHFFBGHHFHHHHHHHHHHHHHHHHHHHHHHHHHCHHHHHGFFFFFGHHHHHHHHHHHHGGGGGHHHHHHHHHHHHGHHHHHHHHHHHHHHHHHHHHHHHHHHHH2FHHHHHHHHHHHHHHHGGHHGGGGHH0>FHHHGGGGHHHHHEFFHHHGHHHGHHHHHHHHGGGHHGGGGBCFFGEGGCBFGGGGGGGGE
@M05620:37:000000000-D9766:1:1101:12652:11838 1:N:0:72
ACCACACCTTCTACAATGAGCTGCGTGTGGCTCCCGAGGAGCACCCCGTGCTGCTGACCGAGGCCCCCCTGAACCCCAAGGCCAACCGCTACCTCTTCTGGTGGCCGCCTCCCTCCTTCCTGGCCTCCCGGAGCTGCGCCCTTTCTCACTGGTTCTCTCTTCTGCCGTTTTCCGTAGGACTCTCTTCTCTGACCTGAGTCTCCTTTGGAACTCTGCAGGTTCTAGATCGGAAGAGCACACGTCTGAACTCC
+
BBBABBBBFFFFGGGGGGGFGGGHGDGGHGDFCFGGGGGGGEHFGGGG1BEFFHFGFHHGGGEEGGGGGGGGFHHGGGGHEEHHHGGFF?DFHGFGHHHH2GHEHHGCDFDHGHHGHHHHHHGFHHHHGGG-@FGGCCGGGFFHHHHGGGGBFFGFGGGGGGGGGGGEDGGGGGFFAAFFFFFFFFFFFFFFFFFBBFBFFFFFFFFB9BFFEFFFBFF9/BFFFFFFFFDEFFFFFFFFFFFFFFFFFFF
@M05620:37:000000000-D9766:1:1101:20674:11844 1:N:0:72
GAGGCTGCTTTGGAAGAAACTCATAGATTACTGCAACAGTTCCCCCTGGACCTGGAAAAGTTTCTTGCCTGGCTTACAGAAGCTGAAACACCTGTCAAGTAAGTCAGGCATTTCCGCTTTAGCACTCTTGTGGATCCAATTGAACAATTCTCAGCATTTGTACTTGTAACTGACAAGCCAGGGACAAAAGATCGGAAGAGCACACGTCTGAACTACAGTCACGAATTCGTATCTCGTATGCCGTCTTCTGC
+
A?ABAAFAFFDDGFBFAGBGGGHHHGHGHFGFGF4FCGGHHGDGHGFBACBGHGFEB32BBFHFHHGBBFGGHHHEBBFHHHFFHBBGGG1BGG3B@GHGFB@FFG3?FGHGHGDDF?EEGHGFBBGGH3G3E?FEGEGHHFFDBEFF?GHFBFBDGFFGD3FFHHHGFGGGDFFGGA?C?FAFC<FFFHGF=.<.FCGCHCGGC-CGHGGFHE0=:0<:CF.C;CGBA://9;CAEC;:0;;ADFGFFF0
@M05620:37:000000000-D9766:1:1101:17820:11845 1:N:0:72
ACCACACCTTCTACAATGAGCTGCGTGTGGCTCCCGAGGAGCACCCCGTGCTGCTGACCGAGGCCCCCCTGAACCCCAAGGCCAACCGCTACCTCTTCTGGTGGCCGCCTCCCTCCTTCCTGGCCTCCCGGAGCTGCGCCCTTTCTCACTGGTTCTCTCTTCTGCCGTTTTCCGTAGGACTCTCTTCTCTGACCTGAGTCTCCTTTGGAACTCTGCAGGTTCTAGATCGGAAGAGCACACGTCTGAACTCC
+
1>>AAAAAFFF1BGGBFGFFFFFBEAEFH0FGGGCAEEEEGHHHHGCEBAEFDBFGHFGGGGCG>E>EGGGGHGE>EGFCFEHHFFGEG@CGF1FDFFHHH?G?H0CC<EGHGHGCGFHHBGH0<1FGGGCCGCHFCCCGGGHECHHFFGGF0C0BFGGFGGGGGGGFGFGFGGFGGAF/FFFBFFFBFFFFFFFFFFFFFFFFFFFFFFFFFFFEFFF9B/;FFFFFFFFFFFFFFFFE@FFFFFFFFFF
@M05620:37:000000000-D9766:1:1101:22954:11877 1:N:0:72
ACCACACCTTCTACAATGAGCTGCGTGTGGCTCCCGAGGAGCACCCCGTGCTGCTGACCGAGGCCCCCCTGAACCCCAAGGCCAACCGCTACCTCTTCTGGTGGCCGCCTCCCTCCTTCCTGGCCTCCCGGAGCTGCGCCCTTTCTCACTGGTTCTCTCTTCTGCCGTTTTCCGTAGGACTCTCTTCTCTGACCTGAGTCTCCTTTGGAACTCTGCAGGTTCTAGATCGGAAGAGCACACGTCTGAACTCC
+
1AAAA1>>FF1D3GGBAAG11AB1AEEGC0FHCFFAAAE//FAGHG/EEEF/BGFHHHHGCG/E/E>EGGGGHC/EGGGEFGH/<FG/B<@CG11<FDHDHGHGHACGGFCHFH?CC<FHH<CGH1GHEC?CCCHBGC@CCGF0CBCBCFBFCFGGGGF0BFBFFFA;CFGGEGFF?A9FFFFFFFFFFFFFFFFFFFFFFFFFFFFFFFFFFF/B9BFAFFFFF///9-99--A-;;F-@AAFAF/FFFF
@M05620:37:000000000-D9766:1:1101:8122:11887 1:N:0:72
ACCACACCTTCTACAATGAGCTGCGTGTGGCTCCCGAGGAGCACCCCGTGCTGCTGACCGAGGCCCCCCTGAACCCCAAGGCCAACCGCTACCCCTTCTGGTGGCCGCCCCCCTCCTTCCTCGCCTCCCGGCGCTGCGCCCTTTCTCCATGGTTCTCTCTTCTGACGTTTTCCTTAGGCATCTCTTCTCTGCCCTGCGTCTCCTTTGGACCTCTGCCGGTTCTAGATCGGACGAGCACACGTCTGAACTCC
+
BBBABBBBFFFFGGGGGGGAGDGHGFGFHFHHCGGGGGGGGHHHHGGGGGGGHHHHHHHGGGGGGGGGGGGGHGHGGGGH/EHHHGG/BBD/B0?/?<1?F10/??@/>/->->EC<0</00.-<:;CE.@?--;-;--.:AFFGF000;//999/B//;FFFB9B9..BEFB/;//;F/9FF/BFFFFFFB/;F.;BD9..9/;/9BFFFF/9F/BB<;AEF:B//;.A.--;@--.9.-;9B.;;99;B
@M05620:37:000000000-D9766:1:1101:7394:11899 1:N:0:72
ACCACACCTTCTACAATGAGCTGCGTGTGGCTCCCGAGGAGCACCCCGTGCTGCTGACCGAGGCCCCCCTGAACCCCAAGGCCCGCTACCTCTTCTGGTGGCCGCCTCCCTCCTTCCTGGCCTCCCGGCGCTGCGCCCTTTCTCACTGGTTCTCTCTTCTGCCGTTTTCCGTCGGACTCTCTTCTCTGACCTGAGTCTCCTTTGGAACTCTGCAGGTTCTCGATCGGAAGAGCACACGTCTGAACTCCCGT
+
AAAABABAFFFFGGGGGGGGGGHHGGGAEEGHHGFGGGGGGHHHHGGGGGGGHHHHHHHGGGGGGGGGGGGHHHHGGGGHGHHGEFF/>BFBBFGBG?2?DHHGBACEHFGHGHHHHH1FGHHHHGGG?FGGGGGGGGGGGGGGFGGGGBFFGGGGGGGGGGGBEGGGGGFF99-;BFFFFFFFFFFFFFFFF/BFFFFFFFFFFFFFFFFFFBFFAFFF/;/;FAD.ADAFF;FFFAFEFF/FFFBF.;9
@M05620:37:000000000-D9766:1:1101:28533:11901 1:N:0:72
ACCACACCTTCTACAATGAGCTGCGTGTGGCTCCCGAGGAGCACCCCGTGCTGCTGACCGAGGCCCCCCTGAACCCCAAGGCCAACCGCTACCTCTTCTGGTGGCCGCCTCCCTCCTTCCTGGCCTCCCGGAGCTGCGCCCTTTCTCCCTGGTTCTCTATTCTGCCGTTTTCCGTAGGCCTCTCTTCTCTGCCCTGAGTCTCCTTTGGACCTCTGCCGGTTCTAGCTCGGACGAGCACACGTCTGAACTCC
+
3>AAAAA>FFFFFGGGGG5FGGHHFBEBFEHBBAFFEEECGHDHHGGGGEEGHHHHGHHGGGFGGGGGGGGGFHGGGGGHGGHHHGGECD<<B2B2B2?FG?FE??>@>DAFFH0CGHHHH1>GHH<GCEC-ADFGHGFGGGHH0GGFBFFGFFGFGG0;C0;BFGGADGGGG?FG?D/;BFFFFFFFFFF/BFFFBFFFF;BFFFFFFEF9FFFE/@>;AEF9B:BFFB.-;-;9DFFAFFEFF//9;/B
@M05620:37:000000000-D9766:1:1101:14727:11914 1:N:0:72
ACCACACCTTCTACAATGAGCTGCGTGTGGCTCCCGAGGAGCACCCCGTGCTGCTGACCGAGGCCCCCCTGAACCCCAAGGCCAACCGCTACCTCTTCTGGTGGCCGCCTCCCTCCTTCCTGGCCTCCCGGAGCTGCGCCCTTTCTCACTGGTTCTCTCTTCTGCCGTTTTCCGTAGGACTCTCTTCTCTGACCTGAGTCTCCTTTGGAACTCTGCCGGTTCTAGATCGGAAGAGCACACGTCTGAACTCC
+
AAAABAABFFFFGGGFFGFDGFGFEEEEGEHHBFGGGGGGGHGHHGGGAEFFHHGFHHHGEGEGGAEGGGGFGEGGGGGHEFHHGGEEGGCGC1FGFFHHH?0?GC?DCGGFFHHGGHHHED00<FCF.EDCDGHHHGCDCDHHHHCBFGGGGGFF0FFGGGGGFGGDA/.9090:AAFFFEFFFFFFFFB/BFFFFFFFFBBFFFFFFFEFFBFF/@;@DEFFF/BFFFD..AFFFFFFBFF.A///;FF
@M05620:37:000000000-D9766:1:1101:6970:11919 1:N:0:72
ACCACACCTTCTACAATGAGCTGCGTGTGGCTCCCGAGGAGCACCCCGTGCTGCTGACCGAGGCCCCCCTGAACCCCAAGGCCCGCTGCCTCTTCTGGTGGCCCTCCCTCCTTCCTGGCCTCCCGGAGCTGCGCCCTTTCTCACTGGTTCTCTCTTCTGCCGTTTTCCGTAGGACTCTCTTCTCTGACCTGAGTCTCCTTTGGAACTCTGCAGGTTCTAGATCGGACGAGCACACGTCTGAACTCCAGTCA
+
CCCCCCCCFFFFGGGGGGGGGGHHGGGBGGHHHGGGGGGGGHHHHGGGGGGGHHHHHHHGGGGGGGGGGGGHHHHGGGGHGHHG/EE/C0F2222?FG2?BH0FGGDGGHGHHHHHFFHHHHHGGD@CFHHHGGGGGHHHFH0CHHBGHGHHHHHHHHGGGGGGGGGGGG.AA0FGGGGGGGGGFF0BBBF/BFFFFFFFFFFFFFFFFFFFFFAFFFFF0BFFFD-:@>F-ABADAEBA09BFFF0FFFB
@M05620:37:000000000-D9766:1:1101:24860:11931 1:N:0:72
ACCACACCTTCTACAATGAGCTGCGTGTGGCTCCCGAGGAGCACCCCGTGCTGCTGACCGAGGCCCCCCTGAACCCCAAGGCCAACCGCTACCTCTTCTGGTGGCCGCCTCCCTCCTTCCTGGCCTCCCGGAGCTGCGCCCTTTCTCACTGGTTCTCTCTTCTGCCGTTTTCCGTAGGACTCTCTTCTCTGACCTGAGTCTCCTTTGGAACTCTGCAGGTTCTAGATCGGAAGAGCACACGTCTGAACTCC
+
CCCCBCDDFFFFGGGGGGGGGGHHGGGEGGHHHGGGGGGGGHGHHGGGGGGGHHHHHHHGGGGGGGGGGGGHGHHGGGGHGHHHHGGGCGG/FFGHHHHHH?FE?FCDGGGHGHHGHHHHHHHHHHHHGGGGGGHHHGGGGGHHHHH0FGGGGGGGGGGGGGGGGGFCDGGGGGGGGGBFFFFFFFFFFFFFFFHFFFFFFFFFFFFFFBFFFFFF0FF;FFFFFBFFFFFADFFFFFFFFFEFFF:FFFF
@M05620:37:000000000-D9766:1:1101:7096:11942 1:N:0:72
GAGGCTGCTTTGGAAGAAACTCATAGATTACTGCAACAGTTCCCCCTGGACCTGGAAAAGTTTCTTGCCTGGCTTACAGAAGCTGAAACAACTGGCAAGTACGTCAGGCATTTCCGCTTTAGCACTCTTGTGGATCCAATTGAACAATTCTCAGCATTTGTACTTGTAACTGACAAGCCAGGGACAAAAGATCGGAAGAGCACCCGTCTGAACTCCAGTCACGAATTCGTATCTCTTATGCCGTCTTCTGC
+
AAAAAAFBFFFFGFGGFGGGGGFGHFGGFFHHHHHDFHHHHHHHHGGGHBHHHHHHBDCHHHHHHHHGGGBBGHHHHFFFGHGHHGFFGHHHHH3FFGGGF41BFF1BBGHHHBFEEEGFHGHGFBGBGGF3EFGFGH3FGFFFHGFF3FH3BD2BGDHFGFHHG<>GFH@FDGGGHHFHHGGGFFE<FGGH<>.>CC<</CC.<AG..;GCGFHHG/<::C..;9EFEFG9;;C0;0;C0C-;D?EFBFE
@M05620:37:000000000-D9766:1:1101:19539:11946 1:N:0:72
GAGGCTGCTTTGGAAGAAACTCATAGATTACTGCAACAGTTCCCCCTGGACCTGGAAAAGTTTCTTGCCTGGCTTACAGAAGCTGAAACAACTGGCAAGTAAGTCAGGCATTTCCGCTTTAGCACTCTTGTGGATCCAATTGAACAATTCTCAGCATTTGTACTTGTAACTGACAAGCCAGGGACAAAAGATCGGAAGAGCACACGTCTGAACTCCAGTCACGAATTCGTATCTCGTATGCCGTCTTCTGC
+
A?AA>AFBCFDDGBBBCGBGGGHHHGHGHGGFGG4FFHFHHFDGGGEFACBFGGFGB32FBFHFHHFBB5FGGGHBBBFGHHBGGBBGFGBGFG3BEFGGDBBBFG@FGGHGHFGGGGGFEGGFBBGFHFG3E3BBG?FGGFDDFDCBBFHB?BBBFBFHH>GGGHHDFFGHD@<FGCF<?FECC/CFFGE>1.<>FD<<<<CCC<GEHGCCCF:G:;=<:C:EFEGEEFB;;;BAEAB;0;AEGGGFFF0
@M05620:37:000000000-D9766:1:1101:25739:11949 1:N:0:72
GAGGCTGCTTTGGAAGAAACTCATAGATTACTGCAACAGTTCACCCTGGACCTGGAAAAGTTTCTTGCCTTGATTACCGAAGCTGAAACAACTGGCAAGTACAGCAGTCATTTCCGCTTTAGCATTCGTTGGCATCCAATTGAACAACTCTCAGCATTTGTACTTGCAATTGACAAGCGAGGGACAAAAGATCCGAATAGCACCCGTCTGAACTCCACACACGCATTCGTATCTCTTATGCCGTCTGCTCC
+
AAAA>1BAFBBDCFB11BCABCAEAGDGEABGDGFDGC0ADDFGHHAGGEBFFFGBB1EGEHGHGFEBBF1B1AA2A1B///>@B111@>//@B0B>CE@2B22BB01BB@BF@F???//BFB122B20>0<1B10B<<B1B>GGFF/1B11BB11<22@@>@22111121@>1@?FC/?/>-...0<<>.1=0.<...0==<.C-....00:0CC///:99--9.;9;9B/.00;;00;0;9.---;///
@M05620:37:000000000-D9766:1:1101:7101:11960 1:N:0:72
GAGGCTGCTTTGGAAGAAACTCATAGATTACTGCAACAGTTCCCCCTGGACCTGGAAAAGTTTCTTGCCTGGCTTACAGAAGCTGAAACAACTGCCAAGGATGTCAGGCATTTACGCTTTAGAACTCTTGTGGATCCAATTGAACAATTCTTAGCATTTGTACTTGTAACTGACAAGCCAGGGACAAAAGATAGGAAGAGCACCCGTCTGAACTCCAGTCACGAATTCGTATGTCGTTTGCCGTCTTCTGC
+
B@BBBCFBFFFFGGGGGGGGGGGHHFHHHHHGHHGHHHHHHGHHHGGGGHHHHHGHFFHGGHHHHHHHHHGHHHHGHFGHHHHHHG3GGHHHHHBGHH11B333DBB2BFGG444F11FE3F34BBD44333/D332FBF??GGFGFGHH33332B33?3B2D2@2FGH2D22@GB0==?0=CCA/=FCGGF1>01<0<00<G.<<=...=0;0;0000;0C.:.G.C.:B;/09.:.:.;;-;C..90;;
@M05620:37:000000000-D9766:1:1101:23391:11962 1:N:0:72
ACCACACCTTCTACAATGAGCTGCGTGTGGCTCCCGAGGAGCACCCCGTGCTGCTGACCGAGGCCCCCCTGAACCCCAAGGCCAACCGCTACCGCTTCTGGTGGCAGCCTCCCTCCTTCCTGGCCTCCCGGAGCTGCGCCCTTTCTCACTGGTTCTCTCTTCTGCCGTTTTCCGTAGGACTCTCTTCTCTGAACTGAGTCTCCTTTGGACCTCTGCCGGTTCTAGCTCGGAAGAGCACACGTCTGAACTCC
+
1>1>>1AAFFFFFGGAABEDD1B1AAAEH?GH1F0AAAEEGHHHHGEG//BAG1BBG0AEEFEGC/>EGGGFHBE>EG?//<F/?</<>/@CC/B///?G1?<?00?AG0CGGH0E0<10>>FG01FGF.AC--./;-:;CC/<G0;CHB0CCFG09CFB0;FGFGGCAGGFFG9A?G0/BF/;:FFFFFF//;9BFFFFF/;///;:F/FFFF9B/@@--;BFF//9;--:;A-;BFFF@F-FFFF/BBF
@M05620:37:000000000-D9766:1:1101:18597:11977 1:N:0:72
ACCACACCTTCTACAATGAGCTGCGTGTGGCTCCCGAGGAGCACCCCGTGCTGCTGACCGAGGCCCCCCTGAACCCCAAGGCCAACCGCGAGATGTTCTGGTGGCGGCCTGCCCGCTTCCTGTTCTCCCGGCGCCCTCCCTCCTTTCACGCCTCCCCTCTTCTCCCGCTTTCTGTAGGACTCTCTTCTCTGACGTTTTCCTCCTTTCTAACTTTGCAGGCCTGAGATTGGAATAGCACACTGCTGAATCTC
+
CCCCCCCCFFFFGGGGGGGGGGHHGGGFHGHHHGGGGGGGGHHHHGGGGGGGHHHHHHHGGGGGGGGGGGGHHHHGGGGHGHHHHGGGGCD///22?22222?E0//--..>F..<A.<GG000=C00:CC------.;C//.;00;00...;.;../;/00000;.-;DFF00000;00;FFFF00;FFF0F.;./.0;09;/000000:B000;00...0.;;0000.0000;0BFB:/0;9B000000
@M05620:37:000000000-D9766:1:1101:28191:11978 1:N:0:72
ACCACACCTTCTACAATGAGCTGCGTGTGGCTCCCGAGGAGCACCCCGTGCTGCTGACCGAGGCCCCCCTTAACCCCAAGGCCAACCGCTAACACCTGTGGGCGTCGACTCCCTCCTCCCTGTCCCCCCGGGGCTGCGCCCTTTCTCCCTGGTTCTCTCATCCGCCGCTTTCCTGATACGCCTCTTCTCTGCCCCGATTCTCCTTCGGCCCTCTCCTGGTTCTCGCTAGTGCTAGTAGCAGCCTGCCCTCC
+
A1AA>AAA1BBBGA1FGG1BBFGGGBBEHGAAFFABEGAAEA/BBEEAAAAFGHGH1BGA/>E>FEGEGC0B1FGE?EEHGH/?FF/>////B1<?00??0/<>/>/<A//<.0>.00<.011<00<.<;--;;@.;--;-?FFFFFFCF9E/;C/B/;:;;/9--9--;EFF//////9-9;AFBB9;;;//-;---;;/9/B/9;---99--9;9//;9BBB-;---;//;///////99----;-;AB
@M05620:37:000000000-D9766:1:1101:12010:11987 1:N:0:72
GAGGCTGCTTTGGAAGAAACTCATAGATTACTGCAACAGTTCCCCCTGGACCTGGAAAAGTTTCTTGCCTGGCTTACAGAAGCTGAAACAACTGGCAAGTAAGTCAGGCATTTCCGCTTTAGCACTCTTGTGGATCCAATTGAACAATTCTCAGCATTTGTACTTGTAACTGACAAGCCAGGGACAAAAGATCGGAAGAGCACACGTCTGAACTCCAGTCACGAATTCGTATCTCGTATGCCGTCTTCTGC
+
AAAAABFBFFFFGGGGFFGGGGGHHHHHH5FHHHHBGHFGHHHHHGGGHFHHHHHHHHHHHHHHHHHHHHHHHHHHHHGDGHHGHHFHHHHHHHHH2FFGHHHHHHHHHHHHHHHGGGGGHHHHHHHHHHHHGHHHHHHHHHHHHHHHHHHHHHHHHHHHHHHHHHHHHHHHHHHHHHGHHHGGGGHHHHGHHHGGGGHHHHHHHGHGHGHHHGHHHHHHHHGGGHHGGCF;CBFGGGGFFGGGGGGGGG0
@M05620:37:000000000-D9766:1:1101:24645:11993 1:N:0:72
ACCACACCTTCTACAATGAGCTGCGTGTGGCTCCCGAGGAGCACCCCGTGCTGCTGACCGAGGCCCCCCTGAACCCAAAGGCGCGGCCCTCTACCTGGTCTGGGGATCGCCCCTCTCCTTCCTCCCCGCCCTGAGCCCTTTCTTCCTGCACTTCTCTTCTGTCGTTCTCCCTCACGCTCTATTCTCTGCCCTGACTCTACTCTCCATCTCATCTCGTCATGGACTAGACCGGGACACCACACCACTTCACT
+
DDDDDDDDFFFFGGGGGGGGGGHHGGGFHGHHHGGGGGGGGHHHHGGGGGGGHHHHHHHGGGGGGGGGGGGHGHHGG/0BF//<>/<<C//22???2?F?>000/?/?/?..C.<0><1=GFHD/<.<<:C-C/:0:://:CB00;90090009;00;CF000.9..900/=9..9...:09:;BBF0;0;9FB/000:0;0B0/0090900;00.....0;000/;B:0;--9:;9..;.99.;B00000
@M05620:37:000000000-D9766:1:1101:28190:11996 1:N:0:72
ACCACACCTTCTACAATGAGCTGCGTGTGGCTCCCGAGGAGCACCCCGTGCTGCTGACCGAGGCCCCCCTGAACCCCAAGGCCAACCGCTACCTCTTCTGGTGGCCGCCTCCCTCCTTCCTGGCCTCCCGGAGCTGCGCCCTTTCTCACTGGTTCTCTCTTCTGCCGTTTTCCGTAGGACTCTCTTCTCTGACCTGAGTCTCCTTTGGAACTCTGCAGGTTCTAGATCGTAAGAGCACACGTCTGACCTCC
+
ABAAAABAFFFFGGGGGGDAGAGFEEDEHGGHFFFEEGGGEHFHHGGEBAEFGGGHHHHGEEGGGDEGGGGFHGHGGGGHEHHHHGG/BD/BFFGFFHHHH<0EFG/@CDDHGFGDHFH<FFHHHHHHG.<@-@AFGC;EGCGHHFGBCFFGBFGFGFGC0F9BFFB;9/AFBC0F.9/BBFEFFFFFFFFFBFFFFFFFFFFFFFFFFFFFFFFF/9A9FFFB//9/E.9.AFFFFFF.99.BEF/9/BF
@M05620:37:000000000-D9766:1:1101:10647:11999 1:N:0:72
ACCACACCTTCTACAATGAGCTGCGTGTGGCTCCCGAGGAGCACCCCGTGCTGCTGACCGAGGCCCCCCTGAACCCCAAGGCCAACCGCTACCTCTTCTGGTGGCCGCCTCCCTCCTTCCTGGCCTCCCGGAGCTGCGCCCTTTCTCACTGGTTCTCTCTTCTGCCGTTTTCCGTAGGACTCTCTTCTCTGACCTGAGTCTCCTTTGGACCTCTGCAGGTTCTAGATCGGAAGAGCACACGTCTGAACTCC
+
CCCCCCCCFFFFGGGGGGGGGGHHGFGBFGHHHGGGGGGGGHHHHGGGGGGGHHHHHHHGGGGGGGGGGGGHGHHGGGGHGHHHHGGGGGG<FBFGHHGHHGHGGHGGGGGHGHHGHHHHHHGHHHHHGGGGGGHHHGGGGGHHHHH0CFGGGGGGGGGGGGGGGGGGGGGGG.FGGG0BFFFFFFFFFFFFFFFFFFFFFFFFFFFFF0BFFFFFFFFAFFFFF0BFFFA...AFFFFFFFFFFB:FBFF
@M05620:37:000000000-D9766:1:1101:11993:12000 1:N:0:72
GAGGCTGCTTTGGAAGAAACTCATAGATTACTGCAACAGTTCCCCCTGGACCTGGAAAAGTTTCTTGCCTGGCTTACAGAAGCTGAAACAACTGGCAATGAAGTCAGGAATTTCCGCTTTCGCAATCTTGTGGTTACAATTGACCCATTATACGCCTTTGTACTTGTCACTGGAAAGCCAGGGACAGCAGCACGGAAGAGCACACGTCTGCACTCCCGTCACGAATTCGTATCTCGTATGCCGTCTTCTGC
+
AABBCCFAFFFFGGGGGGGGGGHHHHHGHFHHHHFFGHHHHHHHHGGGHHHHHHHHHHHHHHHHHHHHHHHHHHHHHHHHHHHHHHHHHHHHHH3BBF33FGDH4F3?3BGHG4F11??F3//?//BBE433<2?4BGH3G?B322?F333330?<0?22@>>F2@1?1?<100?<0FGHH.>>FG..000.<-<-<<..//./CDHHFEC;/CGF..:.:...9.9CE:9CAFGG:CFFG0DADFFFFF/
@M05620:37:000000000-D9766:1:1101:6418:12006 1:N:0:72
[truncated: 1,497,232 more chars]
