# Supplementary material for: Fast but not furious: a streamlined selection method for genome-edited cells
Source: Life Sci Alliance. 2021 Apr 26;4(6):e202101051. doi: 10.26508/lsa.202101051 (PMC8127327; doi:10.26508/lsa.202101051)
Supplement: Supplementary file 1 [file LSA-2021-01051_Supplemental_Data_1.zip › SANGER and Deep Sequencing/ACTB/73_S73_L001_R1_001.fastq]

@M05620:37:000000000-D9766:1:1101:15749:2162 1:N:0:73
ACCACACCTTCTACAATGAGCTGCGTGTGGCTCCCGAGGAGCACCCCGTGCTGCTGACCGAGGCCCCCCTGAACCCCAAGGCCAACCGCGAGAAGATGCCCAGGTGAGTGGCCCGCTACCTCTTCTGGTGGCCGCCTCCCTCCTTCCTGGCCTCCCGGAGCTGCGCCCTTTCTCACTGGTTCTCTCTTCTGCCGTTTTCCGTAGGACTCTCTTCTCTGACCTGAGTCTCCTTTGGAACTCTGCAGGTTCTA
+
CCCCBBCACFFFGGGFGGBFGGHHGEFBFFHFGFFE?EEGGHFHHGGGGEFGHHHHGHHFGGGGGGGGGGGHBGHGGGGHGHHHHGGGCC/>DFHEGHHHHHHGGHHHHHGGHHGGGGGHHHHHHHHHHHGHHGGGGGHGHHGHHGGGGGGGGGGGGG-;AGGGGGFFFFFFFFFFFFFFFFFFFFFFBFFFFFFFFFFFFFFFFEFFFFFFFFFFFF:FFFFBFFFFFFFFFFFFFFFFFFFFFFFFFF0
@M05620:37:000000000-D9766:1:1101:15675:2177 1:N:0:73
ACCACACCTTCTACAATGAGCTGCGTGTGGCTCACGAGGTGCACCCCGTGCTGCTGACCGAGGCCCCCCTGAACCCCAACGCCAAACGCGAGAGGATGCCCAGGTGAGTGGCAAGCTACCTCTTCTGGTGGCCGCCTACCTCCTTCCTGGCCTCCCGGCGCTGCGCCCTTTCTCACTGGTTCTCTCTTCTGCCGTTTTCCGTCGGACTCTCTTCTCTGACCTGAGTCCCCTTTGGAACTCTGCAGGTTCTA
+
AAAAAAAAFFFFFGGGGGGBFAF1AEEGGCHGAAGGC0//ABGHFFEG/AEFHHHGF0BEEEEC/B//>EFFHHH/EGG/>EG//<FFGC<<//??<1GFC1FF111<?GFG01/<1<FF11FGHH111<C.GC-<<.;CCGCGC;CH0/.CCCGC9-9AAGGBA@F@@FFFB9/;BFE;BFFFFFFFFFFFF>;AFEFFF9-;=-@@FFFFBBFFFF;;B/-FFFB//:-AF/B/FFBFFFFFFAF/999
@M05620:37:000000000-D9766:1:1101:18005:2226 1:N:0:73
ACCACACCTTCTACAATGAGCTGCGTGTGGCTCCCGAGGAGCACCCCGTGCTGCTGACCGAGGCCCCCCTGAACCCCAAGGCCAACCGCGAGAAGATGCCCAGGTGAGTGGCCCGGCAACTCTTCCGGTGGCCGGCCTCCTCCCTTCCGGGCCCCCGGGACCGCGGCCTTTCCCCATGGTTTTCTCCTTCGCCGTTTTCCGTAGGAACCCCTTTCTTGGCCCGGATTCTCTTTGGAAACTTGCAGGTTCCA
+
CCCCCCCCFFFFGGGGGGGGGGHGGEGEEFHHHGGGGGGGGHHHHGGGGGGGHHGHHHHGGGGGGGGGGGGHHHHGGGGHGHHHHGGGGGGGGGHHHH2GH2/?1?101??/?G-----</00=00.<--;.;--;-.;C//;.C0;/9A-A--=A-@---.----;@.;F000///9B0;..0000;00;.:--;BF0B.0..;00.....;00000;/;.-;-..00;0;B0B0;0/00:000;.B000
@M05620:37:000000000-D9766:1:1101:15974:2232 1:N:0:73
GAGGCTGCTTTGGAAGAAACTCATAGATTACGGCAACAGTTCCCCCTGGACCTGGGAAAGATTCTTGCCCCGCTTACGGAAGCTGAAACAACGGCCAACACGTGGCTACCAGTAAGGAAAGGCTCCTAGAAGACTCCAAGGGAGCAAAAGAGCTGATGAAACAATGGCAAGTAAGTCAGGCATTTCCGCTTTAGCACTCTTGTGAATCCAATTGAACAATTCTCAGAATTTGTACTTGTAACTGACAAGCC
+
ABAABBFBFFFFGGGGAGFGGFG5FB56AFA2BEGCAGCGADD3AB2B22BFA2111B1B33AA5555B310>FFGF111F>?C333B@3?F/EE//?///<0/?>0BFF31BBFB11B?BC/10?1@1@11<@1<@FB1/?C</?0<G<<><<11>1>FFGCE<<</<<<<=0D===0/;C0:0;;.;..:00;;;9/0C0;0009;9:B009;C0;/;000=00009=9;0;BFF///:F/9;;BF.;;
@M05620:37:000000000-D9766:1:1101:15992:2235 1:N:0:73
GAGGCTGCTTTGGAAGAAACTGATACGCTAGGGCAACACTTTCGGATGGAACTGGGTAAGAATTTCGATCAGCTGAAGCAATCTGATATACCGGCGAATGGTTGGCAAACAAGAAAGTAAGGAGCGTAGAAAACTGGATGTTAGGACAACATGAGACGATAGAACAAGCAAGAAGTAACCGAGGAGGGTTCTGGCAAATGATGGGGTGAGGAGGAACACTTTGGAACCCACCAGTCTCCCAGTCTCAACTA
+
>3A>>ACA@BBDGA5B4BBAB5BBG5222A2BF22A2FA353BB2A2A13333A31353B553BDDB15BA3BD333@3@BBBDB5BB44BB1>///>>B3BFE/3BBC??/223BB?B3322?//?///2>22@<@01<<?1?<1100//>11>1>.->..000//<.</</</==<C:--;--::-.;.90;09:;C999CFE..:.../;9.....;////;//.;.A?A./;:/:/./;/////.;/
@M05620:37:000000000-D9766:1:1101:18021:2235 1:N:0:73
ACCACACCTTCTACAATGAGCTGCGTGTTGCTCCCGCGGATCACCCCGTGCTTCTGACCGAGTCCCCCCTGAACCCCAAGGCCAACCGCGAGAAGCTGCCCAGGTGAGTGGCCCGCTACCTCTTCTGGTGGCCGCCTCCCTCCTTCCTGGCCTCCCGGAGCTGCGCCCTTTCTCACTGGTTCTCTCTTCTGCCGTTTTCCGTAGGACTCTCTTCTCTGACCTGAGTCTCCTTTGGAACTCTGCAGGTTCTA
+
>>>AA4A>CCBDGGGGFGABBBGGGEEE4BFGFFFE2EFE0AAFGHGABBE?5@GHGHHF>/1BBBFEEFGB3B?EEE/FCGGGGAFEGC@>><?<?<FGEHH/?FGCGFGFFF-DC-CFFHFHHBHHDFFCFDGGEE.CGGFG0==CBFFFFGGGG-9--9/CCFFFFFFFFFFFFFFFFFFFFFF/BFFFFF9DFFFFDBF.99BFFFFFFF/FBBFFBB.9.;;BFBFFBB//9/;///B/B.;/9F;
@M05620:37:000000000-D9766:1:1101:16037:2279 1:N:0:73
ACCACACCTTCTACAATGAGCTGCGTGTGGCTCCCGAGGAGCACCCCGTGCTGCTGACCGAGGCCCCCCTGAACCCCAAGGCCAACCGCGAGAAGATGACCCGGGGAGTGGCCCGCCAACCCTTCTGGGGGGCGCCCCCCCCCTTCCCGGGCCTCCGGGGCTGGGGCCCTTCTTCATGGGTCCCTCCTTCGCCGGTTTTCGGAGGACTTCCTTCTCCTACCTGGGTCCTCTTTGGGAATTCGCCGGGTCTA
+
BBB?ABBBFFFFGGGGGGGGGGHGGAEBAAGHFFGEDGGGGHHHHGGGGFGGHHHHHHHGGGGGGGGGGGGFHFHGGG?HEEGHHGDEFG@B@DFFH22?F2/>//--.0F.>G-----;...:/00</-;-;--;--;@--;-9.;.9@-;-.;9.;-9--...-;9-;F.//////;.;.../...//..;--;AD.B--.-;../////;/9/////;/9../../;/;F/F.AB.//...-;-;-./
@M05620:37:000000000-D9766:1:1101:18776:2297 1:N:0:73
ACCACACCTTCTACAATGAGCTGCGTGTGGCTCCCGAGGAGCACCCCGTGCTGCTGACCGAGGCCCCCCTGAACCCCAAGGCCAACCGCGAGAAGATGCCCAGGTGAGTGGCCCGCTACCTCTTCTGGTGGCCGCCTCCCTCCTTCCTGGCCTCCCGGAGCTGCGCCCTTTCTCACTGGTTCTCTCTTCTGCCGTTTTCCGTAGGACTCTCTTCTCTGACCTGAGTCTCCTTTGGAACTCTGCAGGTTCTA
+
>AAABBBAFFFFGGGGFGGDGGH4EEFEFGCHFGGGEGGG2EGFGEEG11EFFHHHFHHGE0EEGGGGGGFCHHGGGGGHGEHGGGGGGGGG/C0CGGDGHFHCGGGG11FFH/>AGG-GD0GH0GHHFGGHHGGGGGHC//;/:0;FCFF.0;CEG--;?FFFGGFBBFFFBFFFFFFFFFFFFFFFFFFFFBDFFFFFFFFA.BFFFFFFFFFFFFFFFFFFFBFFFFFFFFFFFBFF/;FFF?.;BF;
@M05620:37:000000000-D9766:1:1101:16033:2298 1:N:0:73
ACCACACCTTCTACAATGAGCTGCGTGTGGCTCCCGAGGAGCACCCCGTGCTGCTGACCGAGGCCCCCCTGAACCCCAAGGCCAACCGCGAGAAGATGCCCAGGTGAGTGGCCCGCTACCTCTTCTGGTGGCCGCCCCCCTCCTTCCTGGCCTCCCGGCGCTGCGCCCTTTCTCACTGGTTCTCTCTTCTGCCGTTTTCCGTAGGACTCTCTTCTCTGACCTGAGTCTCCTTTGGAACTCTGCAGGGTCTA
+
AAAABBBAFFFFGGGGGGGFGCHGGEF24AFGCDFE2EG2AHCFHGGG?EGCDGFFGHFE0E?EG1E@EEEFBC?EGAEHEEHHHGGGGCC@/<?1><?GFHGG1FGGFGGCCFGGCCGGHHHBHBGF0C<CCCC@-;A@BDDB9;FBGF9C0CAAFG-9;-@DBBF;BFFFFFFFFFB;/;B/;9//;FFB/@;AF.B9;F?DF/B/BB9B/:99F/FFBFF/.BFBF/BBFF/BBFBFFFFFFF-BFFF
@M05620:37:000000000-D9766:1:1101:18479:2311 1:N:0:73
AGTGCCAGCTCTCAATCGCACAGGGGACCCAGGGCCTGGCCCCTCCATCCAGAAAACCTATGACCTCACCCGCTACCTGGAGCACCAACTCCGCAGCTTGGCTGGGACCTATGTGAGTATCCAGCGTAGGAATCTGGGAGTTGGGGAGGAGTGAGGAGTTGGGGAAAGACAGTCCTAACCGTGGAGGGTTCTGGTAAATGATGGGGTGAGGAGGGGCTCTTTGGCTCCCACCAGTCCCCCTGTCTGGTCTA
+
AAAAAFBFAFFFGDGGFFGFFCHCF2EEAFFHBEEDAFGHAGFHGGHHFFHFFB3FHGFHHHEHHFGCHHHGG>EEHHHF?BGHHHAGECGG?E@EEH3FDFGGGFFFGHEHHHHHHGDGHHEHHGGGGGEHHHHHHH0FEHHHGG.CGCCGH0GHBG/CGHGGGGEFHHGHHHHHHHHHGCABEGGGDFFGGGFFGGGGGGGGGGFFFFFFFFFFFFFFFFBFFEFEFFFFFFFFFFFFFFFFFFFFFF9
@M05620:37:000000000-D9766:1:1101:17287:2312 1:N:0:73
ACCACACGTTCTACAATGCGCAGAGGACCGAACTCCAGTCCCCTCCATCTATCACGCCTACGGCCTCCCGCGCTACCAGGAGCACCAACTCCGCCGCTTGGCTGGGACCTATGAGTATCCAGCGTAGGAATCTGGGAGTTGGGGCGGAGTGAGGAGTTGGGGCAAGACAGGCCTAACCGTGGAGGGTTCTGGTAAATGATGGGGGGAGGAGGGGCTCTTTGGCCCCCACCAGACCACCTGTCTGGCCCATC
+
AA>1>>A11BCAGFGD3FAAEEA00B0BA0AA/AFG1BAFGHHH/AF1F1D2222/BBG/0///>E0BB/>E>>EGH11??>/?B?>G/<BF?E/<B>CFG?GFCCFFGGHHG<?11??1<??<..<.<FF1<1FGAE.<<C<<.;9?9.;99FBE/99;@@-;AAB-/9-9:/B/B-;999-AA@:-;/9B//9:/:9/B/AB-9--999-9;9-9;BFF;:/;9--;--9-;9---;99;/;//;-9/:
@M05620:37:000000000-D9766:1:1101:19920:2376 1:N:0:73
ACCACACCTTCTACAATGAGCTGCGTGTGGCTCCCGAGGAGCACCCCGTGCTGCTGACCGAGGCCCCCCTGAACCCCAAGGCCAACCGCGAGAAGATGACCCGGGTGATTCGTCCTCTACTTCCTGTGTTTCCCCCCTCTCTCCTTCCTGTGCTCCGACATCTCCGCCTTTTCTCACTTTTTCTCGCTTCTCGCGGGTTCCTTATTTCTCTCTTCTGTCACCTTAGTCTCCCTGGAGACTCTCGATGGTCA
+
3ABBBBBBFFFFGGGGGGGGGGHGGFGFHGHHHGGDFGGCGHHHHGGGGEGGHFFHHGHGGGCGEG/EGGGHHHEEGGGEGHHECFGGGGBFCDHHFFF222////>.1>1.0>..>G111=D000=<<//00</.--;/;0;/;0<F0;00;F0F.--9.0;00.9;..0CB////;///;//B..;A.//..---9..;//////;B9/;/:///;/9BFF//;/;BF//;/...:.;9F/.;/99///
@M05620:37:000000000-D9766:1:1101:19176:2384 1:N:0:73
GAGGGTGCTATGGACGAAACTCATAGCTTAATGCAACACTTCCCCTTGGACCTGGACAAGTTTCTTGACTGGCTTACTCAAGTTGAAATTACGGACACGTAGCCGAGAAGCAAAGCACATAGCAAAATCCCCGTAAAACAAAGACACAACGAACAACATCGAAGTCCACAATGAATGCCAACTGCAGCAGCAGGTTTCTGCAGGAGTATGATGACGAACCAGCGTAACCTCTGAATTTCAACACGAACAAG
+
>1>11>>11B@11BAA1A0ABFGHH31BD11B21111B0ABB1000B0111BBFA0010B12DDAADD111//0B111111@2DB221211D/B///0/000/@/////0B1>1001B011111110B1BB<////<21//0000@00//////>0/.0<.0><.1111<.00<<0<0<0<.//00/:.:/::.;0;00000;...//0000000..---...-:;.9/:/9/9////:;//9--------
@M05620:37:000000000-D9766:1:1101:12307:2434 1:N:0:73
ACCACACCTTCTACAATGCGCTGCGTGTGGCTCCCGAGGAGCACCCCGTGCTGCTGACCGAGGCCCCCCTGAACCCCAAGGCCAACCGCGAGAAGATGCCCAGGTGAGTGGCCCGCTACCTCTTCTGGTGGCCGCCTCCCTCCTTCCTGGCCTCCCGGCGCTGCGCCCTTTCTCACTGGTTCTCTCTTCTGCCGTTTTCCGTAGGACTCTCTTCTCTGACCTGAGTCACCTTTGGAACTCTGCAGGTTCTA
+
ABAABBB>BCFFGGGGAG4AE2EEGEEA22FGFBAA2EEEDGHHHGGEAEEGEHGHHGH>0E?EGAEGGGFFHFHGGGGHECHHHGDCDG/><DFF1F1CFHHEGHHFHHGGFEGGCCGHHHFHFHHFDFGGHGCGGACFFFDGGGFGGGGGGGGGGB-;>BBF>BFBBFFFFFFFFFFFFFBBFFFF99FFFBFFFF/BDFADDFFFFFF/BFFFFFFFFFF;;9F/;BFFFFFFFFFFF/BFFFFFFFB
@M05620:37:000000000-D9766:1:1101:12325:2435 1:N:0:73
ACCACACCTTCTACAATGAGCTGCGTGTGGCTCCCGAGGAGCACCCCGTGCTGCTGACCGAGGCCCCCCTGAACCCCAAGGCCAACCGCGAGAAGATGCCCAGGTGAGTGGCCCGCTACCTCTTCTGGTGGCCGCCTCCCTCCTTCCTGGCCTCCCGGAGCTGCGCCCTTTCTCACTGGTTCTCTCTTCTGCCGTTTTCCGTAGGACTCTCTTCTCTGACCTGAGTCTCCTTTGGAACTCTGCAGGTTCTA
+
BBBBBBBBFFFFGGGGGGGGGGHFGFGGHGHHHGGGEGGCGHHHHGGGGGGGHHHHHHHGGGGGGGGGGGGHHGGGGGGHGEHHHGGGGGGGGGGFFHFHHHHGHGEGGHGFFHCAC@DEFGHHH0DGDH?FC?FGGGEGHHGH0CBBBB9FFFEE?-:-;CFGAGFFFFFFFBFFFFBFFFFFEFBFFFFFFFFFBEFFFFF../BFFFFFFFBFF/9BFFFFBFBFFFF///;9BF///;BFFFFBBF;
@M05620:37:000000000-D9766:1:1101:18080:2528 1:N:0:73
ACCACACCTTCTACAATGAGCTGCGTGTGGCTCCCGAGGAGCACCCCGTGCTGCTGACCGAGGCCCCCCTGAACCCCAAGGCCAACCGCGAGAAGATGCCCAGGTGAGTGGCCCGCTACCTCTTCTGGTGGCCGCCTCCCTCCTTCCTGGCCTCCCGGCGCTGCGCCCTTTCTCACTGGTTCTCTCTTCTGCCGTTTTCCGTAGGACTCTCTTCTCTGACCTGAGTCTCCTTTGGAACTCTGCAGGTTCTA
+
BBBBB@BAFFFFGGGCGGBGGFHHGEEA4BGFGEFF2EFCCHHHHGGEAEEEBGCHHHGAEE?FGGGGGFFHHHHGGGGHGHHHHGGGGGDGGGHBGHHHHHHGBGHFGHGGHHGGGGGHHHHHHHHHHHGHGGGGGGHGHHGHGGGGGGGGGGGGGG-;BDFFFFFFFFFFFFFFFFFFFFFFFFFEFFFFFFDFFFFFFFFFFFFFFFFFFFEFFFFFFFF/;FF/FFFFFFFFFFFFFFFFFFFFFFF
@M05620:37:000000000-D9766:1:1101:11344:2622 1:N:0:73
ACCACACCTTCTACAATGAGCTGCGTGTGGCTCCCGAGGAGCACCCCGTGCTGCTGACCGAGGCCCCCCTGAACCCCAAGGCCAACCGCGAGAAGATGCCCAGGTGAGTGGCCCGCTACCTCTTCTGGTGGCCGCCTCCCTCCTTCCTGGCCTCCCGGAGCTGCGCCCTTTCTCACTGGTTCTCTCTTCTGCCGTTTTCCGTAGGACTCTCTTCTCTGACCTGAGTCTCCTTTGGAACTCTGCAGGTTCTA
+
AABBBCCCFFFFGGGGGGFGGGHHGFGEDEHHHGGEEGGGGHHHHGGGGFGGHHGHGHHGGGGGGGGGGGGGHHHGGGGHGHHHHGGEGGCGGGHGHHHHHHHGHHHHHHGGHHGGGGGHHHHHHHHHHHGGHGGGGGHGHHGHHGGGGGGGGGGGGGCGGGGGGGFFFFFFFFFFFFFFFFFFFFFFFFFFFFFFFFFFFFFFFFFFFFFFFFFFFFFFFFFFFFFFFFFFFFFFFFFFFFFFFFFFFFF
@M05620:37:000000000-D9766:1:1101:20700:2627 1:N:0:73
ACCACACCTTCTACAATGAGCTGCGTGTGGCTCCCGAGGAGCACCCCGTGCTGCTGACCGAGGCCCCCCTGAACCCCAAGGCCAACCGCGAGAAGATGCCCAGGTGAGAGGCCCGCTACCTCTTCTGGTGGCCGCCTCCCTCCTTCCTGGCCTCCCGGCGATGCGCCCTTTCTCACTGGTTCTCTCTTCTGCCGTTTTCCGTAGGACTCTCTTCTCTGCCCTGAGTCTCCTTTGGAACTCTGCAGGTTCTA
+
BBBBBBBABCFFGGGFDG5FGFHHGAEBB2GFGGFEDGGGGHHHHGGGFAEFHHHHHHGE0EEGGFGGGGGEHGHGGGCHF?GEHGDEDG<B<AFB1FD1CGECGHHF1??/F?CG?CC0<GFBGH0D<<AFCGG-:AHEHFDG09FBG/.9BCEEB9-9?-9.9AABBFFBFF/B/FB/B/:B///9;BFBFBADFFBFD9ADD/;FBF9BFFFFFF//9;..9/;/B///BFEBFFFFFFEBF.:;FF:
@M05620:37:000000000-D9766:1:1101:15609:2855 1:N:0:73
ACCACACCTTCTACAATGAGCTGCGTGTGGCTCCCGAGGAGCACCCCGTGCTGCTGACCGAGGCCCCCCTGAACCCCAAGGCCAACCGCGAGAAGATGCCCAGGTGAGTGGCCCGCTACCTCTTCTGGTGGCCGCCTCCCTCCTTCCTGGCCTCCCGGAGCTGCGCCCTTTCTCACTGGTTCTCTCTTCTGCCGTTTTCCGTAGGACTCTCTTCTCTGACCTGAGTCTCCTTTGGAACTCTGCAGGTTCTA
+
BBBABBBAFFFFGGGGFG5FGFHFGFGAAEHHHFGGFGGCEHHHHGGGGFGGFHHHHHHGGGCGGGGGGGGHHHHGGGGHGHHHHGGGGGBBCAGFHHHHHHHGGGHH1GGF0FDGGG?GDHHGHHHHFHGHHG?DCDCFHHGHHEG0CFFAFFGGG-ADCGGGGGFFFFFFFBBFFFFFFFFBFFFFFBFFFBADFFFFFF?FFBFFFFFFFFFFFFFFFFFBFFFFFFFFFFFFFFFFFFFFFF.BFFF
@M05620:37:000000000-D9766:1:1101:18906:2893 1:N:0:73
ACCACACCTTCTACAATGAGCTGCGTGTGGCTCCCGAGGAGCACCCCGTGCTGCTGACCGAGGCCCCCCTGAACCCCAAGGCCAACCGCGAGAAGATGCCCAGGTGAGTGGCCCGCTACCTCTTCTGGTGGCCGCCTCCCTCCTCCCTGGCCTCCCGGAGCTGCGCCCTTTCTCACTGGTTCTCTCTTCTGCCGTTTTCCGTAGGCCTCTCTCCTCTCACCTGAGTCTCCTTTGGAACTCTGCAGGTTCTA
+
ABBBBABAFFFFGGGGG4GGGGHHGFGGHGGHHGGGGGGGGH2GHGFFFGGGBFGFGHHGGEFGGGGFGGGEHHHGGGDHGHHHGGGGGGGGFGGFFGDG<CGC<FGGBF/?GF--<->010D0=DGFDG.GG-C-.;C./=;G/;./;9:.9CE.E:-9-:/;?DFACF/://;:BF/F/;//:BF/FFBF/CFFFFFBA/:D./9/9/;B/;/;//9B:B/:9/;9B/BFFF/B//:/9///;.;////
@M05620:37:000000000-D9766:1:1101:15471:2899 1:N:0:73
ACCACACCTTCTACAATGAGCTGCGTGTGGCTCCCGAGGAGCACCCCGTGCTGCTGACCGAGGCCCCCCTGAACCCCAAGGCCAACCGCGAGAAGATGCCCAGGTGAGTGGCCCGCTACCTCTTCTGGTGGCCGCCTCCCTCCTTCCTGGCCTCCCGGCGCTGCGCCCTTTCTCACTGGTTCTCTCTTCTGCCGTTTTCCGTAGGACTCTCTTCTCTGACCTGAGTCTCCTTTGGAACTCTGCAGGTTCTA
+
AAAAAAAAFFFFGFGFDG1BF1FCE0AA0AFG1ABA0EGEEHHHHGGCEEGGFHHGHHGE/FCGG?GGGGGCHCGGGG?HAAGHHG?/BC///C<11?1CGHHGGHHFGHGGHHGGGGGHHHGGHHHGHHGHHGGGGGEGHHGGHGBGGFFGGFFGGG?AA@@F@@F@@FFFFFFFFFFFFFFFFFFFFFFFF@FFFFFFFFFFFFFFFFFFFFFFFFFFFFFBBFFBFFFFFFFFFFFFFFFFFFFFFFB
@M05620:37:000000000-D9766:1:1101:13172:2929 1:N:0:73
AGTGCCAGCTCTCCATCGCACAGGGGACCCAGGGCCTGGCCCCTCCATCCAGAAAACCTATGACCTCACCCGCTACCTGGAGCACCAACTCCGCAGCTTGGCTGGGACCTATGTGAGTATCCAGCGTAGGAATCTGGGAGTTGGGGAGGAGTGAGGAGTTGGGGAAAGACAGTCCTAACCGTGGAGGGTTCTGGTAAATGATGGGGTGAGGAGGGGCTCTTTGGCTCCCACCAGTCCCCCTGTCTGGTCTA
+
AA>AAFFFAFFFG1BFEEGCEEFCGCEGGFHHCEEEGFCHGHGHGGBGHGHHFGHGHEGHGFGHHFG@GHHFE>>EGHGFBFGHHH0?EGHFAGCEEHBEEGBGGGHHGHCHHGHFHHHHHHGHHGFECGHGHHHHHE0/EGFHGCFCG>CCCGGFBFHGHGGCEAG.GHHHHHHHFHHGGFGGCAEGGGGGGGGFFFGGFGGGGGF@EFFEBB@@@@FFFFFFFFFFFFFFFFFFFFFF@FFFFFFFFFF
@M05620:37:000000000-D9766:1:1101:20590:3027 1:N:0:73
ACCACACCTTCTACAATGAGCTGCGTGTGGCTCCCGAGGAGCACCCCGTGCTGCTGACCGAGGCCCCCCTGAACCCCAAGGCCAACCGCGAGAAGATGCCCAGGTGAGTGGCCCGCTACCTCTTCTGGTGGCCGCCTCCCTCCTTCCTGGCCTCCCGGCGCTGCGCCCTTTCTCACTGGTTCTCTCTTCTGCCGTTTTCCGTAGGACTCTCTTCTCTGACCTGAGTCTCCTTTGGAACTCTGCAGGTTCTA
+
BBBBBBBBFFFFGGGGFGGGGFHHGFFBCEGHGGGEEGGCDHHHHGGGGGGGGHGHHHHGGGGGGGGGGGGHHGHGGGGHGGHHHGAEGGCB?DHHFHHFHHHGGGHHHHGGHHGGG?FHHHHHHHHHHHGHHGGGGGHGHFGHHGGGGGGGGGGGGG?DGFFFAFFFFFFFFFFFFFFFFFFFFFFFFFFFFFDFFFFFFFFFFFFFFFFFFFFFFFFFFFF9BFF/FFFFFFFFFFFFFFFFFFFFFFF
@M05620:37:000000000-D9766:1:1101:12261:3048 1:N:0:73
ACCACACCTTCTACAATGAGCTGCGTGTGGCTCCCGAGGAGCACCCCGTGCTGCTGACCGAGGCCCCCCTGAACCCCAAGGCCAACCGCGAGAAGATGCCCAGGTGAGTGGCCCGCTACCTCTTCTGGTGGCCGCCTCCCTCCTTCCTGGCCTCCCGGCGCTGCGCCCTTTCTCACTGGTTCTCTCTTCTGCCGTTTTCCGTAGGACTCTCTTCTCTGACCTGAGTCTCCTTTGGAACTCTGCAGGTTCTA
+
AABBBBBAFFFFGGGGGG5BGGHHGEGBAEHGHBFE?EFCFHHHHGGGGEGGHHHHHHHFEGGGGGGGGGGHGHHGGGGHGHHGHGGGGD/>@DG2FGGHHHHGHHHHHHGGHHGGGCCHHHHHHHHHHHGHHGGGGGHGHFGHHGGGFGGGGGGGGF-;?;@DFFFFFFFFFFFFFFFFFFFFFFFFBFFFFFDFFFFFFFFDFFFFFFFFFFFFFF/FFFF9BFF9;FFFFFFFFFFFFEFFFFFFFF9
@M05620:37:000000000-D9766:1:1101:11193:3062 1:N:0:73
ACTGCCCCTTCTCAATTGACCGGCGAGCCCGGGACCAGCGATCGGAAGAGCACACGTCTGAACTCCAGCCACCTGCAGCGATCACGTATGCCGCCTTTTGCTTGGAAAATAAGACAATATCCCTCGTCGGCATCTTTGCTGTGCGGCGGGGTGCGGGGTCGTGGCCAGCGGATCCTCACCGTGGCGTGTTCTGGAAAATGATGGGGTGTGGCGGGGATCTTTGGCTACCCCCCGTCCCCCTGTCTGGTCTA
+
>>1>A11>>FB@EAGG3BFGAAA0A0AAEGCGE/AE/B//A/BE/EGGFFG1BGHE>BGF@2B1B@B@0?F0BG00BFB/>FGCH?EB>0FGC</<?1?F1?GC/1?F01???11?0?11?1110>>.<-<-<<0000=<0=/0<-------9-9;-9;-;-----;-----;;;FB/-;-9;-;;;-;AF::////-99/9;/;-;----;--;9-;9::9//;//9-;-@-;--9;AA--///;B/99/
@M05620:37:000000000-D9766:1:1101:22185:3110 1:N:0:73
AGTGCCAGCTCTCAATCGCACAGGGGACCCAGGGCCTGGCCCCTCCATCCAGAAAACCTATGACCTCACCCGCTACCTGGAGCACCAACTCCGCAGCTTGGCTGGGACCTATGTGAGTATCCAGCGTAGGAATCTGGGAGTTGGTGAGGAGTGAGGAGTTGGGGAAAGACAGTCCTAACCGTGGAGGGTTCTGGTAAATGATGGGGTGAGGAGGGGCTCTTTGGCTCCCACCAGTCCCCCTGTCTGGTCTA
+
AA>AAFFFBFFFGGGGGGGGGGHDFGGFEGHHGGGGGGHGFHGEGGHHHGHHHBGHHFH3FHHHHHHHHHFEGEGGHHFHGHHHHHHHGGHHFGGGGFFGGHFGGGHFEHGHHHGGFHHHHHFGFDGGGGHGHHFFGF0FDHHH/FGFGFCGGFHH1EHCGGFGF.GHFHHHHHHFGBGFGGFC9CAFGFGGGGGFGGGGFFGGGGDFEFFBDD;=DFFBFFFFBFFF?FFFEFFFFFFFFFFFFFFFFF/
@M05620:37:000000000-D9766:1:1101:21643:3124 1:N:0:73
ACCACACCTTCTACAATGAGCTGCGTGTGGCTCCAGAGGAGCACCCCGTGCTGCTGACCGAGGCCCCCCTGAACCCCAAGGCCAACCGCGAGAAGATGCCCAGGTGAGTGGCCCGCTACCTCTTCTGGTGGCCGCCTCCCTCCTTCCTGGCCTCCCGGCGCTGCGCCCTTTCTCACTGGTTCTCTCTTCTGCCGTTTTCCGTAGGACTCTCTTCTCTGACCTGAGTCTCCTTTGGAACTCTGCAGGTTCTA
+
111>AAAAFFCBBGG13BBBED1AABEBF0BBFFF1AAF0EHGHHGEGE/BAFBFGHA0EEGGGEGCGGGGHFHGEGGG/FHHAF>EGG/>CC/GFFBGHHGHG1FBG>1FGHHGGGGGHBGHGHHGH1/EHGGC-..;E/GEHH0GH0:.;0CEFEA--AA-.;@B@?FFFFFFFFEFFFFBFFBFFFFFFF@FFFFFFFFABFFFFFFFFFF/BFB/BFFF/BBFFFFFFFBFFFFFFF/FBBFF/BF9
@M05620:37:000000000-D9766:1:1101:9219:3214 1:N:0:73
GAGGCTGCTTTGGAAGAAACTCATAGATTACTGCAACAGTTCCCCATGGACCTGGAAAAGTTTCTTGCCTTGATTAAAAAACCTGAAACAACTTCCAACTCAGAACAGTAGCCCACTCGAAATTAAAGACGCATAAAACAACCTAACTAGAAACAAGAACCTAAGCCACATATGACTGGAATTCTATCATGGCGTTTTCAGTACACCTCTCTATACAACCCAACAACTCTTTTCATTTGCAGCAGAAACTA
+
>3AA>ACAFDBFGEBBEABEBGGGHA5ABABD5B44BFADF5BBB2BB33BBBBCB332B3BDDB5A5BB5B3AB55D5BA1BBB33@@?1?334B3B333333B2BB44443B1?B3//2//BB44432<>E/<?433?///2222B32222@@/222@?22100?00011<11?@D.0111>1>1<>F110<<-<C=GE0<00=/;CC/<000;00/:..:;...;9090000000;F009.:///:;;
@M05620:37:000000000-D9766:1:1101:15830:3230 1:N:0:73
ACCACACCTTCTACAATGAGCTGCGTGTGGCTCCCGAGGAGCACCCCGTGCTGCTGACCGAGGCCCCCCTGACCCCCAAGGCCACCCGCGAGAAGAGGACCAGGCGGGTGGCCCGCTTCTTTCCCTGTTGGCCCCCTCCGTCCTTCCTGGCCTCCCGCAGCTCCGCCCTGTCTCACTGTTTCGCTCTTCTCCCGGGAGCCCTAGGCCCTGCCTCTCTGACCTGAGGCTCCTTTGGGGCTCTGCAGGTGCTA
+
ABBBBBBBFFFFGGGGGGGGGGHGGGGGDGHHHGGGGGGCEHHHHGGGGGGGFGHHHHHGGGGGGGGGGGGH3GHGGGEFEGEG/F/E/B/<CC?20?0//<?//<-<<--.::--:..00000;;00;C./;.:--CE.=AE.9;F/;/.AB.:A.-;--;//..;@D.;////:///9//.;..;B/////:9---...;..///...;.://9:9/BF/./.;;.99//9//.-.;.9//9/..//;/
@M05620:37:000000000-D9766:1:1101:12497:3231 1:N:0:73
AGTGCCAGCTCTCAATCGCACAGGGGACCCAGGGCCTGGCCCCTCCATCCAGAAAACCTATGACCTCACCCGCTACCTGGAGCACCAACTCCGCAGCTTGGCTGGGACCTATGTGAGTATCCAGCGTAGGAATCTGGGAGTTGGGGAGGAGTGAGGAGTTGGGGAAAGACAGTCCTAACCGTGGAGGGTTCTGGTAAATGATGGGGTGAGGAGGGGCTCTTTGGCTCCCACCAGTCCCCCTGTCTGGTCTA
+
AAAAAFFFAFFFG4GFGGGFGGHCGGEEFGFGCAEEEGHHGHGDGGHHGFFHFHGHFECGGGGHHGHGHHFFG>EEGGGHBEGHHH1?EGHFAFGGGHHFFFFGGGHH/GFB2B?33FGGHGHGFCGCFAFFFHFGGBF<<FFFC?.@-A>0<=<.CD<<DGCCCAC./CGF:CGGFGCGDGAADED?F.A0;BB0CBF0;BBFFGDDEF./.AB-@9AB/:BFEB9AABFF..9/;/;99ABB9BBBF//
@M05620:37:000000000-D9766:1:1101:19148:3234 1:N:0:73
ACCACACCTTCTACAATGAGCTGCGTGTGGCTCCCGAGGAGCACCCCGTGCTGCTGACCGAGGCCCCCCTGAACCCCAAGGCCAACCGCGAGAAGATCCCCAGGCGAGTGGCCCGCTACCTCTTCTGGTGGCCGCCTCCCTCCTTCCTGGCCTCCCGGCGCTGCGCCCTTTCTCACTGGTTCTCTCTTCTGCCGTTTTCCGTAGGACTCTCTTCTCTGACCTGAGTCTCCTTTGGAACTCTGCAGGTTCTA
+
BBBBBBBBFFFFGGGFGGGGGGEGF2EAAE2FGGGGDEGE2AFHFECEEGGGHBGHH2GEGFEGGGGGGGGGHFHDGGFCFHHHEGGGGCGGF/?FG2FGGBGF//>ADHGGHHGGGGGHHFHFHFGHCCDHHGGGGGGGGGGGGGGBCFFGGGGGGG?BCFFFFFFFFFFFFFFFFFFFFFFFFFFFFFFFFFDFFFFFFFFFFFFFFFFFFFFF/;;FFFFFF/B/FFFFFEFFFFFFFFFFFF.;FFB
@M05620:37:000000000-D9766:1:1101:12685:3244 1:N:0:73
AGTGCCAGCTCTCAATCGCACAGGGGACCCAGGGCCTGGCCCCTCCATCCAGAAAACCTATGACCTCACCCGCTACCTGGAGCACCAACTCCGCAGCTTGGCTGGGACCTATGTGAGTATCCAGCGTAGGAATCTGGGAGTTGGGGAGGAGTGAGGAGTTGGGGAAAGACAGTCCTAACCGTGGAGGGTTCTGGTAAATGATGGGGTGAGGAGGGGCTCTTTGGCTCCCACCAGTCCCCCTGTCTGGTCTA
+
AA>AAFBFBFFFGGGGGGGCEEHFGCEGGEHHFGGGACHCFHGHGGGHBFGHH3BGHGHHHHGHHGHFHHHGGEEGHHHHFFHHHHHFGEHFEGCGGHGHGHGGGCGHGHHHHHHFFHHFHHHHHGGGGCGHHHHHHE<CEGHFC?CC?ACFFFHFHGHHHF?C.CGFHHHHHHHHFHHH?GE?DEG@EGGGGGBFFGGGFBBFGGD?FFFBADB;BBEFFFBFFFFFFBFFEFFFFFFF<?FFFFFFFF/
@M05620:37:000000000-D9766:1:1101:8884:3281 1:N:0:73
AACACACTTTCTACAATGCGCTGCGTGCGGCGCACGAGGAGCACCCCTTGCTGCTGACCAAGGCCCCCCTGAACCCCAAGGCCAACCGCGCGAAGATGCCCAGGTGAGTGGCCCGCTACCTCTTCTGGTGGCCGCCTCCCTCCTTCCTGGCCTCCCGGGGCTGGGCCCTTTCTCCCTGGTTTTCTCTTGTGCCGTTTTCCGTAGGACTCTCTTCTTTGCCCTGGGTCCCCTTTGGAACTCTGCAGGTTCTA
+
>1>A>AA11BBDGDABFG1AEAEGGAE00AAAA/AA/AAAAGA0>/>>0B1B111GGF01>0/???E>E//B1FGE//?FFG?FGECB/>/>/AC/?<><<GEFFFGFGFC.CC-CG-;CGHHFHFHH;GGHFCA@C.9CFGGGG9FFFGAFGFGEG@-;-9?--AE@EFF/BF//;/EFF9-/;/BF::9B/@9BFFF/?B-9B/9/9FFFFBB/:/:BFB--;9-9;ABFFFFFFFBBBBB/9FF//:/
@M05620:37:000000000-D9766:1:1101:12583:3295 1:N:0:73
ACCACACCTTCTACAATGAGCTGCGTGTGGCTCCCGAGGAGCACCCCGTGCTGCTGACCGAGGCCCCCCTGAACCCCAAGGCCAACCGCCAGAAGATGCCCAGGTGAGTGGCCCGCTACCTCTTCTGGTGGCCGCCTCCCTCCTTCCTGGCCTCCCGGCGCTGCGCCCTTTCTCACTGGTTCTCTCTTCTGCCGTTTTCCGTAGGACTCTCTTCTCTGACCTGAGTCTCCTTTGGAACTCTGCAGGTTCTA
+
ABBBBBBAFFFFGGGGGGDFGFHHGGG2AAGGHGGG?FFFGHHHHGGGEGGGFHHHHHHEFGCGBEEGGGGGHHHGGGGHGHHHHGGGG//>0GGGHHHHHHHGGHHHHHGGHHGGGGGHHHHGHHHHGHGHHGGGGGHGHHGHHHHHHHFGGGGGGB-;ADDGFFFFFFFFFFFFFFFFFFFFFFFFFFFFFFDFFFFFFFFFBBFFFFFFFFFFFFFFFFFBBFF9BFFFFFEFFFFFFFFFFFFFFFF
@M05620:37:000000000-D9766:1:1101:21841:3309 1:N:0:73
GAGGCTGCTTTGGACGAAACTGATAAGCCATGGCAACACTTACTTATGAACCCGGTTAAGAACGTCGTTCACCTTAAGCAATATGATATACCTGCTAATGCTTAACAAAAAACAATAAGAGAAATAATACCGAGAAAAGAAAAAAATGACAAACAACAAAAAAATATATAGAAAACAATAAAGACAAAAATAAAATACAGTACATAGCGAAGAAAAAAGGAAACAAGATGAACAATTTAAAAGTCAAAGAT
+
A?AA>A?AF@DDGBAA2AAAF5B5D54B4BABBB3GAFAF555B55BA555BBA001155AD21A1001BB533F554@BB33B@44B444B4BF34@BB4@B4BBB300/>///333B3?23?4??433B?///?222/022<//0111110.0....00.--.0000<<000//..0;0000//:;...9000000;0009;0009;---;9/;.-...////...//////.//////9//;:9/;//
@M05620:37:000000000-D9766:1:1101:11683:3335 1:N:0:73
ACCACACCTTCTACAATGAGCTGCGTGTGGCTCCCGAGGAGCACCCCGGGCTGCTGACAGAGGCCCCCCTGAACCCCAAGGCCAACCGCGAGAAGATGCCCAGGAGAGTGGCCCGCTACCTCTTCTGGTGGCCGACTACCTCCTTACTGGCCTCAAGGCGCTGCGCCATTTCTCACTGGTTCTCTCTTCTGCCGTTTTCCGTAGGACTCTCTTCTCTGACCTGCGACTCCTTTGGAATTCTGCAGGTTCTA
+
>>>AAAAAFF@B3FG131BBAABAABEBFAGGFFF0EEFEGHHHHGEG//A/EC1FH01BGHGGCE/EGGGHGF//EGGEEHHH/?EEE<>CCAGHB1?GHHHG/<FEG1FFHH-<A@-F11<D<00==/EFHC-;--:/;GHHE0:CFHGG0C/09/.;;@-CA@G.9/;/B/BFFFF//;;FFFFF/;FFF@;BFFFFB/AABBFFFFFFBBFF//9;F/----99;BBBFB999//9/;BFFF-/;F/
@M05620:37:000000000-D9766:1:1101:16878:3369 1:N:0:73
AGTGCCAGCTCTCAATCGCACAGGGGACCCAGGGCCTGGCCCCTCCATCCAGAAAACCTATGACCTCACCCGCTACCTGGAGCACCAACTCCGCAGCTTGGCTGGGACCTATGTGAGTATCCAGCGTAGGAATCTGGGAGTTGGGGAGGAGTGAGGAGTTGGGGAAAGACAGTCCTAACCGTGGAGGGTTCTGGTAAATGATGGGGTGAGGAGGGGCTCTTTGGCTCCCACCAGTCCCCCTGTCTGGTCTA
+
AAAABFFFBFFFGGGGGGGGGGHHGGGGGGGHFEFFFGHHHHGGGGHHHHFHHHEHHGHHHFHHHHHHHGHGGGGGHHGBFGG?GHFHGHHHGGC/EFHHGHHGDGGHGHHFGHGHHHHHHHHHHGFGGGHGHHHHHHHGGFGHGGGGGGGHHHHGFECBGHGGGGHGGHHHHGHHHGHHG;EFGGGG.CFFFGFGGGGGGGGGGGFFFFFFFFFFADFFFFFFFFFAFFFDFFFFFFFFFFFFBBFFFFF
@M05620:37:000000000-D9766:1:1101:17923:3390 1:N:0:73
ACCACACCTTCTACAATGCGCTGCGTGTGGCTCCCGAGGAGCACCCCGTGCTGCTGACCGAGGCCCCCCTGAACCCCAAGGCCAACCGCGAGAAGATGCCCAGGGGAGTGGCCCGCTACCTCTTCTGGGGGCCGCCTCCCTCCTTCCTGGCCTCCCGGGGCTGCGCCCTTTCTCACTGGGTCTCTCTTCTGCCGGTTTCCGTAGGACTCTCTTCTCTGACCTGACGCCCCCTTGGAACTCTGCAGGGTCTA
+
>3>AAA?>BCCBDGGBEF4AECEEA2B22AFFGBFA2EE??GHHGGGE1EEGFHFHHHG>EECEGGGGGEEHFGHGGGGHGHGHHFDDGGBCCGHBFG1FG1/?///-.0<.FHGC@--<0<<C0<0=/-:-;--;..;CB/C/B0CB0F.;/AEF.B-B--..--AB;FFBFFBFB/B.B../B//;//9/:@-;DF/F.;9.D/9/9/9/BBB////;B/.//.:-;9-;A.B/;//9;///;F-BBF/
@M05620:37:000000000-D9766:1:1101:20024:3401 1:N:0:73
AGTGCCAGCTCTCAATCGCACAGGGGACCCAGGGCCTGGCCCCTCCATCCAGAAAACCTATGACCTCACCCGCTACCTGGAGCACCAACTCCGCAGATTGGCTGGGACCTATATGAGTATCCAGCGCAGCAATCTGGGAGTTGGGGAGGAGTGAGGAGTTGGCGAAAGACAGTCCTAACCGTGGAGGGTTCTGGTAAATGATGGGGTGAGGAGAGGCTCTTTGGCTCCCACCAGTCCCCCTGTCTAGACTA
+
BBABBFB@>FFFGGGGGAFGGGHA2FFEAFHGCEEG2FEHCG2AFFHHGFGHFHHHHGHHHHGGHHHFHHHEG/>EHHHFGFGFGHHHGBHHGG//>?FBAGHEGCFHGHHH3BBFFHHHH3BGFG/>B/?GHHGHGHGGGHHHGGGG-?EFHFHHGFCHHH/:DCGDH/CGC0;CFGGGGGGGGGG-;AFFGGBFFGGGFFFBEADFFFFFF.;.;EFFFFF/BFFFFFF.AFBF/FEFFFFFE/9/;BF
@M05620:37:000000000-D9766:1:1101:12163:3412 1:N:0:73
AGTGCCAGCTCTCAATCGCACAGGGGACCCAGGGCCTGGCCCCTCCATCCAGAAAACCTATGACCTCACCCGCTACCTGGAGCACCAACTCCGCAGCTTGGCTGGGACCTATGTGAGTATCCAGCGTAGGAATCTGGGAGTTGGGGAGGAGTGAGGAGTTGGGGAAAGACAGTCCTAACCGTGGAGGGTTCTGGTAAATGATGGGGTGAGGAGGGGCTCTTTGGCTCCCACCAGTCCCCCTGTCTGGTCTA
+
AAA3AFFFBFFFGFGGGGGCGCGFGCEEGGHHAEGEEFHHHHGHGGHHHHHHHHGHHGHHHGHHHGGHHHHGG>FGHHHHBFHHHH1??FHFAECGFFGFGHHGGGHHGHHHHHHHHHHHHHHHHGGGGGHHHHHHHHAFGHHHGGADGACGHFGHGGHHHHGGGGHHFHHHHHHHHGHHGGGGAEGGEGFGGGFFGGGGGGGGGGFFFFFFFFFFFFFFFFFFFFFFFFFFFFFFFFFFFFFFFFFFFF/
@M05620:37:000000000-D9766:1:1101:21571:3477 1:N:0:73
ACCACACCTTGACAATGAGCCTAGTGTTGCCCCCGCGGCACACCCCTGTCTGCATACCGAGGCCCCCCCTCACCCCAAGGCCAACCGCGCGAACATGCCCCGGTGCGTGGCCCGCTCCCTCTTCTGGTGGCCGCCTCCCTCCTTCCTGGCCTCCCGGCACTGCGCCCTTTCTCCCTGGTTCTCTCTTCTGCCGTTTTCCGTAGGACTCTCTTCTCTGCACTGCATCTCCTTTGGCACTCTGCAGGTTCTAG
+
AAAAAAAAFFBBB1BFG1BBAABAD1D3FF1ABEGA/A///BFFGG//BBDGD2DDFHE/>E@GGGGG///BFGHG/E??FGEHGG?C?/<>A//1<<>F.<A<A--<.A@GH?A@-.;CFGGGGFGFFGGG@-A9CCEGGBFFFFF/BFFFFEFF@--99BF-9A@?FFFFFFB-/A;F/9B/B/B;9BBF@AFFFFFAB--ABBBBFFFFFBF/BB/;/FF/9FFBF:FFFF;;B9/9BF/:FAFF/B/
@M05620:37:000000000-D9766:1:1101:22653:3709 1:N:0:73
ACCACACCTTCTACAATGAGCTGCGTGTGGCTCCCGAGGAGCACCCCGTGCTGCTGACCGAGGCCCCCCTGAACCCCAAGGCCAACCGCGAGAAGATGCCCAAGTGGAGGGCCCGCCACCTCTTCTTGTGGCCGGCTCCCTCCTTCCTTGCCTCCCCGCACTTCGGCCTTTCTCAATTGGTCTCTCTTCTTCCCTTTTCCGGAAGACTCTCTTCTCTGGCCTGGAGCTCCTTTGGAACTCTTCAAGGTCTT
+
ABCCDCBCFFFFGGGGGGGGGGHHGGGGHGHHHGGGGGGGGHHHHGGGGGGGHHHHHHHGGGGGGGGGGGGHHHHGGGGHGHHHHGGGGGGGGGHHHG2?G2/?=111//>/>@----<<..0=000=00<.;--;-.;E/9E/C0C00;0;00=E.:--9-00..;A.BF0000000;0B000000;0000;/0;FF0F.-.-;9/00000;0099000;0.././.0;0;F090;00000000;0;000
@M05620:37:000000000-D9766:1:1101:9340:3716 1:N:0:73
AGTGCCAGCTCTCAATCGCACAGGGGACCCAGGGCCTGGCCCCTCCATCCAGAAAACCTATGACCTCACCCGCTACCTGGAGCACCAACTCCGCAGCTTGGCTGGGACCTATGTGAGTATCCAGCGTAGGAATCTGGGAGTTGGGGAGGAGTGAGGAGTTGGGGAAAGACAGTCCTAACCGTGGAGGGTTCTGGTAAATGATGGGGTGAGGAGGGGCTCTTTGGCTCCCACCAGTCCCCCTGTCTGGTCTA
+
333>AD5CBFCFGGGGGEGGAEFFAEGGEGAGGGE?FEGFGGGHGGCG5GHFB33FGGCGHGFGGGHGHHHGGG?EGHHFHHHEGEGHGFHHGGGGGHHHGEHGGGHHGHHHHHEHHHHHGHHHHGFGGGHHHHHHGHHGGHHGGGGCCDEFHHHHHGHHFGCGGGHHHHHHHHHHHHHHGGEGFEF@CFGGGGCFGGGGGGGGGGFBFFFFFFBB-@FFFFFFFBFFFFFFFFFFFFFF?FFFFFF/FFB
@M05620:37:000000000-D9766:1:1101:9323:3721 1:N:0:73
AGTGCCAGCTCTCAATCGCACAGGGTACCCAGGGCCTGGCCCCTCCATCCAGAAAACCTATGACCTCACCCGCTACCTGGATCACCCACTCCGCAGCTTGGCTGGGACCTATGTGAGTATCCAGCGTAGGAATCTGGGCGTTGGGGCGGCGTGCGGAGTTGGGGAAAGACAGTCCTAACCGTGGAGGGTTCTGGTAAATGATGGGGTGAGGAGGGGCTCTTTGGCTCCCACCAGTCCCCCTGTCTGGTCTA
+
AAAAAFFF?FFFGEGGGGGCG2BAFB4BFFDFAAEFDGHFFFGD?AGGH1GB3F32BBGFB3ADG53BFG10>>EEHHBBB3BFGF1F>FHGEEEC/FGGECGGFGHHGHHHHHG4GHHHHHHFHGDCDGGBFGHHGH/CDGGHGG.<C:;;@.;B-AEGGGGG...A9B/BFFFFFFFFBDEB.:DBFFFFFFFFFFFFFFFFFFDBEFFBDFBBBBFFFFFFFFFFFFFFEFFFFFFFBFFFFFFFFFB
@M05620:37:000000000-D9766:1:1101:14137:3757 1:N:0:73
ACCACACCTTCTACAATGAGCTGCGTGTGGCTCCCGAGGAGCACCCCGTGCTGCTGACCGAGGCCCCCCTGAACCCCAAGGCCAACCGCGAGAAGATGCCCAGGTGAGTGGCCCGCTACCTCTTCTGGTGGCCGCCTCCCTCCTTCCTGGCCTCCCGGCGCTGCGCCCTTTCTCACTGGTTCTCCCTTCTGCCGTTTTCCGTAGGACTCTCTTCTCTGACCTGAGTCTCCTTTGGAACTCTGCAGGTTCTA
+
CCCCCCC>CFFFGGGGGGAFGGHHGFGB4EHGGFFE?EFEDHGHHGGFEEGGFHGHHHHEEFCEGGGGGGGHFHHGGGGHGHHHHGGGGG/CFGHFHHHHHHGGCGGCGHGGHHGGGCGHHHHHHHHHHFGHHGGGGGHGHHGGHGGGGGGGGGGGGG-;BDFFFFFFFFFFFFFFFFFFFFFFBBFFB:FFFFADFFFFFBADFFEFFFFFFFFFFFBFFFFBBFF/BFFFFFFFFFF/BFFFFFFFFF/
@M05620:37:000000000-D9766:1:1101:20600:3758 1:N:0:73
ACCACACCTTCTACAATGAGCTGCGTGTGGCTCCCGAGGAGCACCCCGTGCTGCTGACCGAGGCCCCCCTGAACCCCAAGGCCAACCGCGAGAAGATGCCCAGGTGAGTGGCCCGCTACCTCTTCTGGTGGCCGCCTCCCTCCTTCCTGGCCTCCCGGCGCTGCGCCCTTTCTCACTGGTTCTCTCTTCTGCCGTTTTCCGTAGGACTCTCTTCTCTGACCTGAGTCTCCTTTGGAACTCTGCAGGTTCTA
+
BBBBCCCCFFFFGGGGGGGGGGHHGEFA4EGHHGGG?EFGCHHHHGGGDEEGBGFHHHGE@E?FGEGGGGFFHFHGGGFHGEHHHGDFGGCDCGHFDDDCFHHGHHHHHHGGHHGGGGGHHHHFHHHGGHGFHGCCFGGEHGGFHGFFGGFGGGGG?G-ABAFFFFFFFFFEFFFFFFFFFFFFFFFFFFFBBDDDFEFFDFFFFFFFFFFFFFFFFFFFFFFBBFFBFFBFFFFFFFFFFFFFFFAFFFF
@M05620:37:000000000-D9766:1:1101:23197:3778 1:N:0:73
AGTGCCAGCTCTCAATCGCACAGGGGACCCAGGGCCTGGCCCCTCCATCCAGAAAACCTATGACCTCACCCGCTACCTGGAGCACCAACTCCGCAGCTTGGCTGGGACCTATGTGAGTATCCAGCGTAGGAATCTGGGAGTTGGGGAGGAGTGAGGAGTTGGGGAAAGACAGTCCTAACCGTGGAGGGTTCTGGTAAATGATGGGGTGAGGAGGGGCTCTTTGGCTCCCACCAGTCCCCCTGTCTGGTCTA
+
?ABBBFFFAFFFGGGGGFGGGGHCFFGGAFFEFGGGCEGH2FEGGGFHFHGG3GFHHGHHH35GHHFHHHHGGGGGHHHFHHHHHGHHGFHHGGEEGFHHGHHFEFGHGHHHGHHHHFFHHHHHHGDGCGHHHHHHGFHGGBHECCGGGGGHGHHHHG/<GB-@EFHHHHHGHHGHHHHHAAFCGEGG.;AFGGFGGGGGGGEFGGF;AFFFFFFFF;EFFFF/BFFFFFFFFFFFFFFAFAFFE/BFBF/
@M05620:37:000000000-D9766:1:1101:14937:3789 1:N:0:73
ACCACACCTTCTACAATGAGCTGCGTGTGGCTCCCGAGGAGCACCCCGTGCTGCTGACCGAGGCCCCCCTGAACCCCAAGGCCAACCGCGAGAAGATGCCCAGGTGAGTGGCCCGCTACCTCTTCTGGTGGCCGCCTCCCTCCTTCCTGGCCTCCCGGCGCTGCGCCCTTTCTCACTGGTTCTCTCTTCTGCCGTTTTCCGTAGGACTCTCTTCTCTGACCTGAGTCTCCTTTGGAACTCTGCAGGTTCTA
+
CCCCCCCCFFFFGGGGGGFGGGHHGGGBCFHGHGGGGGGGGHHHHGGGGGGGGHGHHHHGGGGGGGGGGGGHGHHGGGGHGHHHHGGGGG@FGGHGGHGHHHFGGHFFGGGGHHGGGGGHHHGHHHHHFHGHHGGGGGHGHHGHHGGGGGGGGGGGGF-;A-BFFFFFFFFFFFFFFFFFFFFFFFFFFFFFFFADFFFFFFFFDFFFFFFFFFFFFFFFFFF9FFFFFFEFFFFFFFFFFFFFFFFFFFF
@M05620:37:000000000-D9766:1:1101:20880:3809 1:N:0:73
ACCACACCTTCTACAATGAGCTGCGTGTGGCTCCCGAGGAGCACCCCGTGCTGCTGACCGAGGCCCCCCTGAACCCCAAGGCCAACCGCGAGAAGATGCCCAGGTGAGTGGCCCGCTACCTCTTCTGGTGGCCGCCTCCCTCCTTCCTGGCCTCCCGGCGCTGCGCCCTTTCTCACTGGTTCTCTCTTCTGCCGTTTTCCGTAGGACTCTCTTCTCTGACCTGAGTCTCCTTTGGAACTCTGCAGGTTCTA
+
CCCCCCCCFFFFGGGFGGGGGGHHGFGBCEHGGGGGGGGCFHHFHEGGGGGGHHGHHFHGGGGGGGGGGGGHGHHGGGGHGHHHHGGGGGDGGGHGHBFGFFCFHHFFDHGGFHCGGGCHFDHHHHHHGHGHHDGGGGHGHHGHHGGGFBFGGGGEA--A:9CDFFDDFFFFFFFFFBFBFFFFFFFFFFFFFFAAFFFFFBFAFFFFFBF9FFFFFFBFFFF/:99BBFFFFFFFFFBFFFFFF.;9FF/
@M05620:37:000000000-D9766:1:1101:16991:3822 1:N:0:73
ACCACACCTTCTACAATGAGCTGCGTGTGGCTCCCGAGGAGCACCCCGTGCTGCTGACCGAGGCCCCCCTGAACCCCAAGGCCAACCGCGAGAAGATGCCCAGGTCAGTGGACCGCTACCGCTTCTGGTGGCCGCCTCCCTCCTCCCTGGCCTCCCGGCGCTGCGCCCTTTCTCACTGGTTCTCTCTTCTGCCGTTTTCCGTAGCACTCTCGTCTCTGACCTCAGTCTCCTTTGGAACGCTGCAGGATCTA
+
CCCCCCCBFFFFGGGGGGGGGGHHGEEFHGHHFGGGGGGGGHHHHGGGFEGGFHHHHHHGGGFGGFGGGGGGHHHGGGDHGEHHHGGFGGGGGGHHFHF222<?F1?<?1?1<GGG?CD0--<<<00<0/<GHGCGGGGEGHGG/;EFBEGA0;;ED--:CBFFCFFFAFFF///BFFFFFFFBBFFFFFFEF=;AFFFBD:AA./BFBFF..;.BB/;9;F//;//:FFBFFFFFFF..;AF/FF.;9:/
@M05620:37:000000000-D9766:1:1101:19769:3913 1:N:0:73
ACCACACCTTCTACAATGAGCTGCGTGTGGCTCCCGAGGAGCACCCCGTGCTGCTGACCGAGGCCCCCCTGAACCCCAAGGCCAACCGCGAGAAGATGCCCAGGTGAGTGGCCCGCTACCTCTTCTGGTGGCCGCCTCCCTCCTTCCTGGCCTCCCGGCGCTGCGCCCTTTCTCCCTGGTTCTCTCTTCTGCCGTTTTCCGTCGGACTCTCTTCTCTGCCCTGTGTCTCCTTTGGAACTCTGCAGGTTCTA
+
BBBBBBBBFFFFGGGGGGBGGFHGGEGB4EGHFFGGCGFCDHHHHGGEEEGGFHGHHHHA@ECGGGGGGFFFHGHGGFFHFEHHHGDEGG/<BFFEDGF22<?FHHH0<1?C0G-@D--01<D0DGHB0C.G.-@GGGHGGHGHB0C00/;FFAE?.?-9--@D;-.@>//;BF/;F/A/;FF//B/FFFF//;9./E/BD/.9--;@BBBBF/;F/://9BA/////;B///9//;B/9BF///9;F9F/
@M05620:37:000000000-D9766:1:1101:16740:3957 1:N:0:73
ACCACACCTTCTACAATGAGCTGCGTGTGGCTCCCGAGGAGCACCCCGTGCTGCTGACCGAGGCCCCCCTGAACCCCAAGGCCAACCGCGAGAAGATGCCCAGGTGAGTGGCCCGCTACCTCTTCTGGTGGCCGCCTCCCTCCTTCCTGGCCTCCCGGAGCTGCGCCCTTTCTCACTGGTTCTCTCTTCTGCCGTTTTCCGTAGGACTCTCTTCTCTGACCTGAGTCTCCTTTGGAACTCTGCAGGTTCTA
+
AAAABABBFFFFFGGGFGGFGDHHGGGGHFFHGFGGEGGCGHHHHGGEEEGEFGFGGHHGEG?EGGGGGGGHHHHGGGGHGHHHHGGGGGGGGGHBGHHHHHHGFHHHHHGFHHGGGFGGHHHGHHHGHHGHHGGGGGHGHHGHFFCFFFGGGGGGGCDGFFFGGDFFFFFFFFFFFFFFFFFFFFFFFFFFFFFFFFFFFFFFFFFFFFFFFFFFFFFFFFFFF9BFFFFFFFFFFFFFFFFFFFF/BBB
@M05620:37:000000000-D9766:1:1101:11260:3960 1:N:0:73
ACCACACCTTCTACAATGAGCTGCGTGTGGCTCCCGAGGAGCACCCCGTGCTGCTGACCGAGGCCCCCCTGAACCCCAAGGCCAACCGCGAGAAGATGCCCAGGTGAGTGGCCCGCTACCTCTTCTGGTGGCCGCCTCCCTCCTTCCTGGCCTCCCGGAGCTGCGCCCTTTCTCACTGGTTCTCTCTTCTGCCGTTTTCCGTAGGACTCTCTTCTCTGACCTGAGTCTCCTTTGGAACTCTGCAGGTTCTA
+
BBCCDDDCFFFFGGGGGGGGGGHHGGGGHGHHHGGGGGGGGHHHHGGGEGGGHHHHHHHGGGGGGGGGGGGHHHHGGGGHGHHHHGGGGGGGGGHHHGHHHHEFGHHHHHGGHHCGGCGHHHHHHHHHHHGHHGGGGGHGHHGHHGGGGGGGGGGGGB-<CAFGGGFFFFFFFFHFHHFFFFFFFFFFFFHFFFDFFFFFFFFDDFFFFFFFFHFFFFFHFFFFBFFFFFFFFFFFFFFFFFFHFFFFFFF
@M05620:37:000000000-D9766:1:1101:11242:3966 1:N:0:73
ACCACACCTTCTACAATGCGCTGCGTGTGGCTCCCGAGGAGCACCCCGTGCTGCTGACCGAGGCCCCCCTGAACCCCAAGGCCAACCGCGCGAAGATGCCCAGGTGAGTGGCCCGCTACCTCTTCTGGTGGCCGCCTCCCTCCTTCCTGGCCTCCCGGCGCTGCGCCCTTTCTCACTGGTTCTCTCTTCTGCCGTTTTCCGTAGGACTCTCTTCTTTGACCTGTGTCCCCTTTGGAACTCTGCAGGTTCTA
+
BCCCBBC3BBCFGGGGGGBEEGGGGFGA2EGFG2AB2EEEDGEHHGG0BEEGBHGHHHH>>??EFGGGGGEHFHHGGGGHGHGHHGGGGG/>DGG/GGHHHHHGGHFFHHGGHHGGC-CHHHHHGHHHHHGHHGGGGGGGGGGGGGGFFGGGGGGGDC-;@DCFFFFFFFFFFFBFFFFFFB9FFFFF//;FFBAFFFFFFFFDF/BBFBFFFBF/;B9BFFF/9BB//;;FFFFFFBFBFBFFFFFFFB/
@M05620:37:000000000-D9766:1:1101:20308:3979 1:N:0:73
ACCACACCTTCTACAATGAGCTGCGTGTGGCTCCCGAGGAGCACCCCGTGCTGCTGACCGAGGCCCCCCTGAACCCCAAGGCCAACCGCGAGAAGATGCCCAGGTGAGTGGCCCGCTACCTCTTCTGGTGGCCGCCTCCCTCCTTCCTGGCCTCCCGGAGCTGCGCCCTTTCTCACTGGTTCTCTCTTCTGCCGTTTTCCGTAGGACTCTCTTCTCTGACCTGAGTCTCCTTTGGAACTCTGCAGGTTCTA
+
BCCBCCCCFFFFGGGGGGFGGGHHGGGGHGHGHGGGFGGGGHHHHGGEEDGGHHHHHHHGGGGGGGGGGGGHHHHGGGGHGHHHHGGGGGGGCGHFHHHHHHHFGFHGHHEGHHGGGGGHHHHHHHHHHHDHHFGGGGHGHHGHHGGGGGGGGGGGGADGFGFGGGFFFFFFFFFFFFFFFFFFFFFFFFFFFFDFFFFFFFFDDFFFFFFFFFFFFFFFFFFFFFFFFFFFFFFFFFFFFFFFFFFFFFF
@M05620:37:000000000-D9766:1:1101:11790:3987 1:N:0:73
AGTGCCAGCTCTCCATCGCACAGGGTCCCCAGCGCCTGGCCCCTCCATCCAGAAAACCTATGACCCCACCCGCCACCTGGAGCACCCACTCTGCAGTTGGGCTGGGACCTATGTGAGTATCCAGCGTAGGAATCTGGGCGTTGGGGCGGAGTGCGGAGTTGGGGCCCGCCAGTCCTAACCGTGGCGGGTTCTGGTAAATGATGGGGTGAGGAGGGGCTCTTTGGCTCCCACCAGTCCCCCTGTCTGGTCTA
+
>A>3>BB4AFFFGGGBBAE2E2F4F44BF2BE22AA2BFGHHGHGG2GG1BBF3G2BEFHD3FHH2BBEGG0>/>BFG3B11B?FHG???F34F4B3B3?>FGGCGEFEGBFHHG2?FGHHH2FHGG/<BF1@GHHEF/>CDDACG.<D-;;:0;B-AEGGGGG.--9-9--BFFF9BFFBFFB-;9B;EAFFFF9BBFFFFFFFFFBEAF/ADBBBBFFFFFFFEFFF.FD9AFFFFFFBFFFFFFFFF/
@M05620:37:000000000-D9766:1:1101:15499:4034 1:N:0:73
ACCACACCTTCTACAATGAGCTGCGTGTGGCTCCCGAGGAGCACCCCGTGCTGCTGACCGAGGCCCCCCTGAACCCCAAGGCCAACCGCGAGAAGATGCCCAGGTGAGTGGCCCGCTACCTCTTCTGGTGGCCGCCTCCCTCCTTCCTGGACTCCCGGAGCTGCGCCCTTTCTCACTGGTTCTCTCTTCTGCCGTTTTCCGTAGGACTCTCTTCTATGACCTGAGTCTCCTTTGGAACTCTGCAGGTTCTA
+
1AAAAAAAFFF1AGGCDGGGFFF1EBEECAGHFGC0EFGCEHHHHGCG//BAFDBGH0AEEGGG/E/EEGGFFG/>EGF/EGHA//?EC/BC?/FH11FGHEHA1?GFGBFEHHGG?C->GHHH000<=<CHHGGG..:C/CE/CFGGGG/;0;CFGA-@AG//;AF@?FFFFFFFFFFFFFFFFBFBBFFFF@BFFFFFFFFFFFFEFFFFFFF/9/;B/FF/F///;FBBFB/BFBBFFFFFFF-//BF
@M05620:37:000000000-D9766:1:1101:17506:4050 1:N:0:73
ACCACACCTTCTACAATGAGCTGCGTGTGGCTCCCGAGGAGCACCCCGTGCTGCTGACCGAGGCCCCCCTGAACCCCAAGGCCAACCGCGAGAAGATGCCCAGGTGAGTGGCCCGCTACCTCTTCTGGTGGCCGCCTCCCTCCTTCCTGGCCTCCCGGCGCTGCGCCCTTTCTCACTGGTTCTCTCTTCTGCCGTTTTCCGTAGGACTCTCTTCTCTGACCTGAGTCTCCTTTGGAACTCTGCAGGTTCTA
+
BBBBBBBBFFFFGGGGGGF5GGHHGEGA4EGFHFGGCEGFDHHHHGGGAEEFDGFHHHH?GE?EGGGGGECHHHHGGFGHGFHHCFGGGG?DCDCCFBGGGFHGBHHHGGFC0FGGCCCGHHGFHFFHGHDFGC@@DFGEHFDCFFFFGGAFBFFEFG-9A;CFFFFBDFFFFFFFFFFBBFFBFFFFFFFEBDAAFFFFFFFFFFFFFFBFFFFFFBFFBFF/9FF/BBBFFFBFFFFFFFFFFFFFFF;
@M05620:37:000000000-D9766:1:1101:17172:4055 1:N:0:73
ACCACACCTTCTACAATGAGCTGCGTGTGGCTCCCGAGGAGCACCCCGTGCTGCTGACCGAGGCCCCCCTGAACCCCAAGGCCAACCGCGAGAAGATCCCCTGCCGAGTCGCCCGCTAGCTCTTCTCGTGGCCGCCTCCCTCCATCCTCGCCTCCCGGCACTGCGCCCTTTCTCACTGGTTCTCTCTACTACCGTTTTCCGTAGCCCTCTCTTCCCTGACAACCGTCTACGTTCGAACTCTGAAGATCATA
+
CCCBCCCBFFFFFGGGGGGGGGHHGGGEHGHHHGGGGGGGGHHHHGGGFGGGFHHHHHHGGGGGGGGGGGGHHHHGGGGGGHHHHGGGGG////?22??2F2//?//<F?<-<<D---.<=<00=G0.<..AC@-A.:CFF/;/;CA:0CDG.9.:C?D-@BFFD-DC=FB9BF9009BBFBFFF9F0000;::9.;EF09B...9/;AFFFFF099B/9B09.-;9..0.AF/AE.9;BBFFFF000:0;
@M05620:37:000000000-D9766:1:1101:13095:4069 1:N:0:73
ACCACACCTTCTACAATGAGCTGCGTGTGGCTCCCGAGGAGCACCCCGTGCTGCTGACCGAGGCCCCCCTGAACCCCAAGGCCAACCGCGAGAAGATGCCCAGGTGAGTGGCCCGCTACCTCTTCTGGTGGCCGCCTCCCTCCTTCCTGGCCTCCCGGCGCTGCGCCCTTTCTCACTGGTTCTCTCTTCTGCCGTTTTCCGTAGGACTCTCTTCTCTGACCTGAGTCTCCTTTGGAACTCTGCAGGTTCTA
+
CCCCDCCDFFFFGGGGGGGGGGHHGGGGHGHHHGGGGGGGGHHHHGGGGGGGHHHHHHHGGGGGGGGGGGGHHHHGGGGHGHHHHGGGGGGGGAGHHBGHHHHG1=FGGHGGHH@GGGGHHHHGHHDGDGGHHGGGGGHGHGGH0FGF0:FGGGGGGGAGG;FFFFFFFFFFFFFFFFFFFFFFFFFFFFFEF@AAFFFFF0;DFFFFFFFFFFFF0;BFFFFFFBFBFFFFFEFFFFFFFFFFFF.:FB;
@M05620:37:000000000-D9766:1:1101:19818:4138 1:N:0:73
ACCACACCTTCTACAATGAGCTGCGTGTGGCTCCCGAGGAGCACCCCGTGCTGCTGACCGAGGCCCCCCTGAACCCCAAGGCCAACCGCGAGAAGATGCCCAGGTGAGTGGCCCGCTACCTCTTCTGGTGGCCGCCTCCCTCCTTCCTGGCCTCCCGGAGCTGCGCCCTTTCTCACTGGTTCTCTCTTCTGCCGTTTTCCGTAGGACTCTCTTCTCTGACCTGAGTCTCCTTTGGAACTCTGCAGGTTCTA
+
AAABCCCCFFFFGGGGGGGGGGHHGGGGHGHHHGGGGGGGGHHHHGGGGGGGHHHHHHHGGGGGGGGGGGGHHHHGGGGHGHHHHGGGGGGGGGHBGHHHHHHGHFFHHHGGHHGGGGGHHHHHHHHHHHGHHGGGGGHGHHGHHGGGGFFGGGGGGC@DGGGGGGFFFFFFFFFFFFFFFFFFFFFFFFFFFFADFFFFFBFFFFFFFFFFFFFFFFFFFFFFFFFFFFFFFFFFFFFFFFFFFFFFFF0
@M05620:37:000000000-D9766:1:1101:19801:4150 1:N:0:73
ACCACACCTTCTACAATGAGCTGCGTGTGGCTCCCGAGGAGCACCCCGTGCTGCTGACCGAGGCCCCCCTGAACCCCAAGGCCAACCGCGAGAAGATGCCCAGGTGAGTGGCCCGCTACCTCTTCTGGTGGCCGCCTCCCTCCTTCCTGGCCTCCCGGCGCTGCGCCCTTTCTCACTGGTTCTCTCTTCTGCCGTTTTCCGTAGGACTCTCTTCTCTGACCTGAGTCTCCTTTGGAACTCTGCAGGTTCTA
+
BBBBBBBBFFCFGGGGGFGGGGHHGEEB422BFFGG?FAEDHHHHGAEAAEFDHFHHH3EEE?GCEGGGGGHGHHGGGGEGHHHHGGGGC/BFGHHHFHHHBGGHFHGH1FEHH-ADGGHHHHHHH0DGFGHGGFGGDHGHGGHH0FG0CFG0CFEFF-;BFFFFFFFFFFFFFFFFFFFFFFFFFFFFFFFFFDDFFFFFFFFFFFFFFFFFFFFFFFFFFFFFFFBFFFFFFFFFFFFFFFFFFFFFF9
@M05620:37:000000000-D9766:1:1101:18773:4157 1:N:0:73
ACCACACCTTCTACAATGAGCTGCGTGTGGCTCCCGAGGAGCACCCCGTGCTGCTGACCGAGGCCCCCCTGAACCCCAAGGCCAACCGCGAGAAGATGCCCAGGTGAGTGGCCCGCTACCTCTTCTGGTGGCCGCCTCCCTCCTTCCTGGCCTCCCGGCGCTGCGCCCTTTCTCACTGGTTCTCTCTTCTGCCGTTTTCCGTAGGACTCTCTTCTCTGACCTGAGTCTCCTTTGGAACTCTGCAGGTTCTA
+
BBBBBBBBFFFFGGGGGGGGGGHGGFGBEEHHHGGGGGGGGHHHHGGGGGGGHHHHHHHGGGGGGGGGGGGHHHHGGGGHGHHHHGGGGGBDGGHHHHHHHHHGHHHHHHGGHHGGGGGHHHHHHHHHHHGHHGGGGGHGHHGHHGGGGGGGGGGGGG-ABFFFFFFFFFFFFFFFFFFFFFFFFFFFFFFFFFFFFFFFFFFFFFFFFFFFFFFFFFFFFFFFFFFFFFFFFFFFFFFFFFFFFFFFFFF
@M05620:37:000000000-D9766:1:1101:22360:4159 1:N:0:73
ACCACACCTTCTACAATGAGCTGCGTGTGGCTCCCGAGGAGCACCCCGTGCTGCTGACCGAGGCCCCCCTGAACCCCAAGGCCAACCGCGAGAAGATGCCCAGGTGAGTGGCCCGCTACCTCTTCTGGTGGCCGCCTCCCTCCTTCCTGGCCTCCCGGAGCTGCGCCCTTTCTCACTGGTTCTCTCTTCTGCCGTTTTCCGTAGGACTCTCTTCTCTGACCTGAGTCTCCTTTGGAACTCTGCAGGTTCTA
+
AAABBBBBFFFFGGGGGGGGGBHFGEGEDGHHHGGGGGGCEHFHHGGFAAEGFGFGHHFGGGEGGGEGGGGBGGHGGGGHGGHHFGGECGBDDGH2FGHHHFCFHFHHHHGFHHGGGGGHHHHHHHHHHHFGHGGGGGHGHHGHHGGGFGGGGGGGGB@GGGGGGGFFFFFFFFFFFFFFFFFFFFFFFFFFFFFFFFFFFFFDDFFFFFFFFFFFFFFFFFFFFFFFFFFFFFFFFFFFFFFFFFFFFFF
@M05620:37:000000000-D9766:1:1101:13546:4167 1:N:0:73
ACCACACCTTCTACAATGAGCTGCGTGTGGCTCCCGAGGAGCACCCCGTGCTGCTGACCGAGGCCCCCCTGAACCCCAAGGCCAACCGCGAGAAGATGCCCAGGTGAGTGGCCCGCTACCTCTTCTGGTGGCCGCCTCCCTCCTTCCTGGCCTCCCGGAGCTGCGCCCTTTCTCACTGGTTCTCTCTTCTGCCGTTTTCCGTAGGACTCTCTTCTCTGACCTGAGTCTCCTTTGGAACTCTGCAGGTTCTA
+
BBBBBBBBFFFFGGGGGGFFG5BGGAABFEGHHGGEEG2AEHHFHFE0EEGGHHHHHGHAE@EEFGGGGFGGHHHGEGGHC/FHGFGGGGBC/CFFDG2C2GA<?CGCGFFGHGGGGCGHHHHHHHGHGFGHHGGCGGHGHHGHHGGGGFAFGFGGGB-ADFFGGGFFFFFFFFFFFFFFFFFFFFFFFFFFFFA.FEFFF9FDDFFBBFBFFFFFFFEFFFF9FBBBBFFFFFFFFFFFFFEFFFFFFFB
@M05620:37:000000000-D9766:1:1101:24012:4294 1:N:0:73
ACCACACCTTCTACAATGAGCTGCGTGTGGCTCCCGAGGAGCACCCCGTGCTGCTGACCGAGGCCCCCCTGAACCCCAAGGCCAACCGCGAGAAGATGCCCAGGTGAGTGGCCCGCTACCTCTTCTGGTGGCCGCCTCCCTCCTTCCTGGCCTCCCGGCGCTGCGCCCTTTCTCACTGGTTCTCTCTTCTGCCGTTTTCCGTAGGACTCTCTTCTCTGACCTGAGTCTCCTTTGGAACTCTGCAGGTTCTA
+
CCCCCCCCFFFFGGGGGGGGGGHHGFGEFGHHHGGGGGGGGHHHHGGGGGGGHHHHHHHGGGGGGGGGGGGHGHHGGFGHGHHHHGGGGGGGGGHHHHHHHHHGFCGHHHGGHHGGGGGHHHHHHHHHHHGHHGGGGGHGHHGHGGGGGGG.FGGGGG-ADFFFFFFFFFFFFFFFFFFFFFFFFFFFFFFFFFDFFFFFFFFFFEFFFFFFFFFFBBBFFFFFFFFFFFFFFFFFFFFFFFFFFFFFFFB
@M05620:37:000000000-D9766:1:1101:21079:4296 1:N:0:73
AGTGCCAGCTCTCAATCGCACAGGGGACCCAGGGCCTGGCCCCTCCATCCAGAAAACCTATGACCTCACCCGCTACCTGGAGCACCAACTCCGCAGCTTGGCTGGGACCTATGTGAGTATCCAGCGTAGGAATCTGGGAGTTGGGGAGGAGTGAGGAGTTGGGGAAAGACAGTCCTAACCGTGGAGGGTTCTGGTAAATGATGGGGTGAGGAGGGGCTCTTTGGCTCCCACCAGTCCCCCTGTCTGGTCTA
+
AAAAAFFCAFFFGDGGGGGCGCHFGGGEEFHHFEGFEFHHFHGEGGHHHHHHHHHHHGHHHHHHHHHHHGFGGEFGHHHHGGHHHHFHEHHHEGGEEHHHGHHGGGHHGHHHHHGHHHHHHGHHH@DDGGHHGHHGGHHGGHHHGGFGGGEFHGGGGDC<GFGGGGHHFHFHHHHHGHHHGGEBEEDGAFFGGF;FGGGGGGGGGGDBFFEFFFBBBBFFFFFF/FFFFFFFFFFFFFFF?FFFFFFFFFF
@M05620:37:000000000-D9766:1:1101:14350:4313 1:N:0:73
GAGGCTGCTTTGGAAGAAACTCATAGATTACTGCAACAGTTCCCCCTGGACCTGGGAAAGATTCTTGCCTGGCTTACAGAAGCTGAAACAACTGCCAACCCAGGAAAGAACACCGCTACGAAGACTCCAAGCCACCAACATACTTCATGGAAACAAGGCAATGAGCCCTTTCACACTGGTTCTATCACCTGCCGTTTTCCGAAGACCTCACTCCCATCACCTGAACCTCTTACGGACCTGTCAAGGACATA
+
>3>3>>BAFBB@F4544B4AFCADBD5DF5BADG44BAADFDDBFEAFA2BBBBC2A31B3ADDD5DBBBBAABA3BA3A33BBB333@?1?BB@B3B??1B???BBB3B13B/>>//>//?//B3B3?1B?/0BB/?/?0<11@122>1<@1@?/</????1<?10.001=11<<>1>1<G0=0=0=<0/..<<:/CC0:.;;./;;0/.;0/9;0/909;9/0/9;/0000:..--..//;///..99;
@M05620:37:000000000-D9766:1:1101:17827:4327 1:N:0:73
ACCACACCTTCTACAATGAGCTGCGTGTGGCTCCCGAGGAGCACCCCGTGCTGCTGACCGAGGCCCCCCTGAACCCCAAGGCCAACCGCGAGAAGATGACCAGGGGAGGGGCCCGCAACCGCTCCTGGGGGCCGCCACCCGCCTTCCAGGCCTCCCGAAGCAGCGCCATTTTTCACTGGTACTCTCTCTTCAGGTTTTCCGTAGAACCCTCTTCTCTCACCTCAGCATCTTTTGGAATTCTGCAGATTTTA
+
ABBBBBBBFFFFGGGGGGGGFAF4EBEFHEHHHGGEGGGGGHHHHGGGEEGFHHHHHGGGGGGGGEEGGGGHHGEEGGGFEHHHHFFEGCDC/DFED<1?G1F//<<A/--<------:.--A-.;//.-----;9-...-;-;.///;/../;..9.--9//.9;>.:;///9:9:;./9/9//;B///////9/B.9/.9.9.9/.:..B///;//999/.9B/9/B//;B/-///////;///////;
@M05620:37:000000000-D9766:1:1101:18539:4337 1:N:0:73
AGTGCCAGCTCTCAATCGCACAGGGGACCCAGGGCCTGGCCCCTCCATCCAGAAAACCTATGACCTCACCCGCTACCTGGAGCACCAACTCCGCAGCTTGGCTGGGACCTATGTGAGTATCCAGCGTAGGAATCTGGGAGTTGGGGAGGAGTGAGGAGTTGGGGAAAGACAGTCCTAACCGTGGAGGGTTCTGGTAAATGATGGGGTGAGGAGGGGCTCTTTGGCTCCCACCAGTCCCCCTGTCTGGTCTA
+
ABAABFFFBFFFGFGGGEGGGAGDGGEFGEDHFFGGGGEFHHGHGGHHHHEEHHHGHGFFGFHHHGGHHHHEE/>EHEHGBFHHHHHEGEHG>E?EEFFHGFHGGGHHGGHHHHHHHHHHHFBFHGCDGGHHHHHHHH0FGHHHGGACDDC>FDDGFDHHHHGGGGHGHHBGHHHHHHHHGGGGFGGGCFFFFG;FGGGGGGGGGGFFFFFEFFFFFFFFFFFFFFFFFFFFFFFFFFFFFFFFFFFFFFB
@M05620:37:000000000-D9766:1:1101:17888:4349 1:N:0:73
ACCACACCTTCTACAATGAGCTGCGTGTGGCTCCCGAGGAGCACCCCGTGCTGCTGACCGAGGCCCCCCTGAACCCCAAGGCCAACCGCGAGAAGATGCCCAGGTGAGTGGCCCGCTACCTCTTCTGGTGGCCGCCTCCCTCCTTCCTGGCCTCCCGCCGCTGCGCCCTTTCTCACTGGTTCTCTCTTCTGCCGTTTTCCGTAGGCCTCTCTTCTCTGACCTGTGTCTCCTTTGGAACTCTGCAGGTTCTA
+
BBCCCCCCFFFFGGGGGGGGGGHHGFGEFGHHHGGGGGGGGHHHHGGGGGGGHHGHHHHGGGGGGGGGGGGHHHGGGGGHGHHHHGGGGGGGGGHHHHB2?2F/??1=FF/F0F-----0F<00DG00=/.<.-;-;EH./:C/CFG0CFGA09:;E-9--A-9-D9BF/90BF0;F0/B00;B00BF9F0F0=..:AF99B...090.;B9000;000:B090::00:BF0FF/F00;000000.::00;
@M05620:37:000000000-D9766:1:1101:7888:4351 1:N:0:73
ACCACACCTTCTACAATGAGCTGCGTGTGGCTCACGAGGAGCACCCCGTGCTGCTGAACGAGGCCCCCCTGAACCCCAAGGCCAACCGCGCGAAGATGCCCAGGCGAGTGGCCCGCTACCTCTTCTGGTGGCCGCCTCCCTCCTTCCTGGCCTCCCGGGGCTGCGCCCTTTCTCACTGGTTCTCTCTTATGCCGTTTTCCGTAGGACTCTCTTCTATGCCCTGAGTCCCCTTTGGAACTCTGCAGGTTCTA
+
>3>>>>A3BBBB5BBABF5BBEFF?BEAAEFBB33B2AAAEGABFEEA1ABAFEFHF331BA?>?E>>>>?B3B???AE/?G??/??>><<><<B/FDFGHFFA/<>>CAFFHC->C-<GFDGB=<<GD/D.C@--::;CFBAFB0;FBFFFBF..;--99@AEBFFF@BFBFF/BFFFFF/BBFFFF;9;/B@DDFEFFFFAD.//BFFFFF/9/;:/;:BF.;/9/:.BAFB/;B/;/9BFFFFA/999
@M05620:37:000000000-D9766:1:1101:17368:4383 1:N:0:73
ACCACACCTTCTACAATGAGCTGCGTGTGGCTCCCGAGGAGCACCCCGTGCTGCTGACCGAGGCCCCCCTGAACCCCAAGGCCAACCGCGAGAAGATGCCCAGGTGAGTGGCCCGCTACCTCTTCTGGTGGCCGCCTCCCTCCTTCCTGGCCTCCCGGAGCTGCGCCCTTTCTCACTGGTTCTCTCTTCTGCCGTTTTCCGTAGGACTCTCTTCTCTGACCTGAGTCTCCTTTGGAACTCTGCAGGTTCTA
+
BBBBBBBBFFFFGGGGGGGFG5GCEAAEHGHHCGGGGGGGGHHHHGGGGGGEHHHHGGHGFFGGGAEGGGGBHCGGGGFGECHFFGE<DFGC/A?GFG2CC2G/?<<0?FFFCFFC@D@0FDD<DBHD0C?GFCGC?A:CC/:/0B900FFA999A9---9.9FFG?9-B///9B//;9/;BFFBB/FBF9BF=.ABFFFFBF?DFFFFFF//;9BFFBFFB.9.99BBBFBB9FF/BBFFFBBF?;/BB/
@M05620:37:000000000-D9766:1:1101:21033:4402 1:N:0:73
ACCACACCTTCTACAATGAGCTGCGTGTGGCTCCCGAGGAGCACCCCGTGCTGCTGACCGAGGCCCCCCTGAACCCCAAGGCCAACCGCGAGAAGATGCCCAGGTGAGTGGCCCGCTACCTCTTCTGGTGGCCGCCTCCCTCCTTCCTGGCCTCCCGGCGCTGCGCCCTTTCTCACTGGTTCTCTCTTCTGCCGTTTTCCGTAGGACTCTCTTCTCTGACCTGAGTCTCCTTTGGAACTCTGCAGGTTCTA
+
BCCBBCCCFFFFGGGGGGGGGGHHGFGA4EHHHGGGCFGGDGHHHGGGDEGGGHGHHHHGGGGGGGGGGGGHFHHGGGGHGHHHHGGGDFCGGGHGGHHHHHHGGHHHHHGGHHGGGGGHHHHHHBGHHHGHHGGG?FHGHHGHBFGGFGGGGGGGGG-BGF-DFFFFFFFFFFFFFHFFFFFFFFFFFFFFFFFFFFFFFFFFFFFFFFFFHHHFFHFFFFFBFFFFFFFFFFFFFFFFFFFFFFFFFFF
@M05620:37:000000000-D9766:1:1101:14050:4416 1:N:0:73
ACCACACCTTCTACAATGAGCTGCGTGTGGCTCCCGAGGAGCACCCCGTGCTGCTGAACGAGGCCCCCCTGAACCCCAAGGCCAACCGCGAGAAGATGCCCAGGTGAGTGGCCAGCTACCTCTTCTGGTGGCCGCCTACCTCCTTACTGGCCTCCCGGAGATGCGCCCTTTCTCGCTGGTTATCTCTTCTGCCGTTTTCCGTAGGACTCTCTTCACTGACCTGAGTCTCCTTTGGAACTCTGCAGGATCTA
+
11>AAAAAFFC@AFGDFFFF1DCCEAEBG0GGHGAAAAE?EGHHHGCG//EAGD1FF11BEGGG>E/EEGGGFG//EECAEHH////>E/><B/BGG1?FGBAFF1DFG1?FHC/?FHH01<FHHHHHF0AG0@@CG.<GGG.;G0C00;.;CHA.C@---/00;CGGGBFG00.;CF@FB/;FFFFFFFFF/;9:BFFFFBFF-FFFFBFFFF//;/;;FFF/-:B/F9F/F/////B//9BFF?-/;;B
@M05620:37:000000000-D9766:1:1101:18840:4422 1:N:0:73
AGTGCCAGCTCTCAATCGCACAGGGGACCCAGGGCCTGGCCCCTCCATCCAGAAAACCTATGACCTCACCCGCTACCTGGAGCACCAACTCCGCAGCTTGGCTGGGACCTATGTGAGTATCCAGCGTAGGAATCTGGGAGTTGGGGAGGAGTGAGGAGTTGGGGAAAGACAGTCCTAACCGTGGAGGGTTCTGGTAAATGATGGGGTGAGGAGGGGCTCTTTGGCTCCCACCAGTCCCCCTGTCTGGTCTA
+
111>AD1CAFF3AGG31AFFAEEG0EGGGAGHGGE?F/FCFHGHGGFHBFGFG01BGE0FHHHHFH1GHHHGGE>EHHHHHHHECGHHG0FGEEEGG0FHGHHGCFHHGHHHHHHHHHHHHHHHHGGGGGHHHHHG10?FAGHHGCGGGGCGFGHHHGHHHH?CGGHHHHHHHHHHHHHHGGGGGGGGEFFGGGFGGGGGGGGGGGF@FFFFFF?@@<FFFFFFFFFFFFFFFFFFFFFF@FFFFFFFFFB
@M05620:37:000000000-D9766:1:1101:8751:4433 1:N:0:73
ACCACACCTTCTACAATGAGCTGCGTGTGGCTCCCGAGGAGCACCCCGTGCTGCTGACCGAGGCCCCCCTGAACCCCAAGGCCAACCGCGAGAAGATGCCCAGGTGAGTGGCCCGCTACCTCTTCTGGTGGCCGCCTCCCTCCTTCCTGGCCTCCCGGAGCTGCGCCCTTTCTCACTGGTTCTCTCTTCTGCCGTTTTCCGTAGGACTCTCTTCTCTGACCTGAGTCTCCTTTGGAACTCTGCAGGTTCTA
+
AAAABBAAFFFFGGGFGGGGGGHCGEGBG2GFHGGGFGGCGHHHHGGGGEGGHHHHHHHGGGGGGGFGGGGHCGHGGGEHFHHHHGGGGG/CDDHBGH2GHGEFG1?FDDFGHHGCDGFHHHGHBHFHDHCHHC-A.AGFFCDHBFGGFFGGGG?E?--=AGGGGGFFFFFFFEFFFFFFFFFBBBFFF/FFFB;;BFFFFFA?DFE/FBBFFFFFFFFFFFFB.9B/BFFFFFFF/FBFFFFFFFFFFFF
@M05620:37:000000000-D9766:1:1101:18845:4441 1:N:0:73
AGTGCCAGCTCTCAATCGCACAGGGGACCCAGGGCCTGGCCCCTCCATCCAGAAAACCTATGACCTCACCCGCTACCTGGAGCACCAACTCCGCAGCTTGGCTGGGACCTATGTGAGTATCCAGCGTAGGAATCTGGGAGTTGGGGAGGAGTGAGGAGTTGGGGAAAGACAGTCCTAACCGTGGAGGGTTCTGGTAAATGATGGGGTGAGGAGGGGCTCTTTGGCTCCCACCAGTCCCCCTGTCTGGTCTA
+
AABBBFFFBFFFGGGGGGGFG2FDGGGGGGDGGGGGGGHHGAE1EFHHHGGGHGCGHGHHHHHHHHHHHHHGGG/EGFHHHHHHHEFHGHHHGGCGGHHHGBHF?EHHGHHHHHHHHHHHHHHHHGGGGGHHHHHHHHHGGHHHGGGGGGGHHHHHHGHHHHGGGGHHHHHHHHHHHHHHGGGGGGGGCFGGGGFGGGGGGGGGGGFFFFFFFFFFFFFFFFFFFFFFFFFFFFFFFFFFFFFFFFFFFFB
@M05620:37:000000000-D9766:1:1101:19730:4444 1:N:0:73
ACCACACCTTCTACAATGAGCTGCGTGTGGCTCCCGAGGAGCACCCCGTGCTGCTGACCGAGGCCCCCCTGAACCCCAAGGCCAACCGCGAGAAGATGCCCAGGTGAGTGGCCCGCTACCTCTTCTGGTGGCCGCCTCCCTCCTTCCTGGCCTCCCGGCGCTGCGCCCTTTCTCACTGGTTCTCTCTTCTGCCGTTTTCCGTAGGACTCTCTTCTCTGACCTGAGTCTCCTTTGGAACTCTGCAGGTTCTA
+
BBCCCCCCFFFFGGGGGGGGGGHFGEGEEFHHHGGGGGGGGHHHHGGGFFGGHHHHHHHEGGGGGGGGGGGHHHHGGGGHGHHHHGGGGGGGGGHHHHHHHHGGGHGCFGGGHHGGFGGHHHHHHFHHHHGGHGGGGGHGGHGHHGGGFGGGGGGGDD-9BBFFFFFFFFFFFFFFBFFFFFFFFFFFFBFFFCAFFFFFFFFFFFFFFFFFFFFFFFFFFFEB:BFFBFFFFFFFFFFFFFFFFFFFFFB
@M05620:37:000000000-D9766:1:1101:18391:4460 1:N:0:73
ACCACACCTTCTACAATGAGCTGCGTGTGGCTCCCGAGGAGCACCCCGTGCTGCTGACCGAGGCCCCCCTGAACCCCAAGGCCAACCGCGAGAAGATGCCCAGGTGAGTGGCCCGCTACCTCTTCTGGTGGCCGCCTCCCTCCTTCCTGGCCTCCCGGCGCTGCGCCCTTTCTCACTGGTTCTCTCTTCTGCCGTTTTCCGTAGGACTCTCTTCTCTGTCCTGAGTCTCCTTTGGAACTCTGCAGGTTCTA
+
BCCCCCCBFFFFGGGGGGFGGGHHGFGBEEHHHGGFCFEFGHHHHGGGGEGGHHHHHHHGGGGGGGGGGGGHFHHGGGGHGHHHHGGGGGBDGGHGHHHHHHHGGHGHH1FFHAFGGGGHHHHHHHHGDGGHHGGGGGHGHHGHHGGGFGGGGGFEDD-BCFCFFFFFFFFFFB0FFFFFFFFFFFFFFFFFFFADFFFFFF?DAFFFFFFFFFBFFFFFFF0:;BFFFFFFFFFFFFFFFFFFFF.BFFF
@M05620:37:000000000-D9766:1:1101:10687:4488 1:N:0:73
ACCACACCTTCTACAATGAGCTGCGTGTGGCTCCCGAGGAGCACCCCGTGCTGCTGACCGAGGCCCCCCTGAACCCCAAGGCCAACCGCGAGAAGATGCCCAGGTGAGTGGCCCGCTACCTCTTCTGGTGGCCGCCTCCCTCCTTCCTGGCCTCCCGGAGCTGCGCCCTTTCTCACTGGTTCTCTCTTCTGCCGTTTTCCGTAGGACTCTCTTCTCTGACCTGAGTCTCCTTTGGAACTCTGCAGGTTCTA
+
AAAAAAA1BBBFGGFGGG1BGGHHGGGAAEGFFBAE0EEECGFGHGG/AEEGFHGHHHH/EECFGGGGGGGHFHHGGGGHGHHHHGGGCG<BCGHEGGHHHHHGHHHHHHGGHHGGGGGHHHHHHHHHHHGHHGGGGGHGHHGHHGGGGGGGGGGGGG-;AGGGGGF@@FFFFFFFFFFFFFFFFFFFFFFFF@BFFFFFFFFFFFFFFFFFFFFFFFBFFFFBFFFBFFFFFFFFFFFFFFFFFFFFFFF
@M05620:37:000000000-D9766:1:1101:22434:4513 1:N:0:73
ACCACACCTTCTACAATGAGCTGCGTGTGGCTCCCGAGGAGCACCCCGTGCTGCTGACCGAGGCCCCCCTGAACCCCAAGGCCAACCGCGAGAAGATGCCCAGGTGAGTGGCCCACTACCTCTTCTGGTGGCCGCCTCCCTCCTTCCTGGCCTCCCGGCGCTGCGCCCTTTCTCACTGGTTCTCTCTTCTGCCGTTTTCCGTAGGACTCTCTTCTCTGACCTGAGTCTCCTTTGGAACTCTGCAGGTTCTA
+
?ABBBBAAFFFFGGGBGGGGGGHHGGGGC?FGHGGD2EE?EHHHHGGGFCEE5FGHHHHGGG0EGGGGGGGHGHFGGGDGGHHEFGE/CDCFCDG22<?GCGEFFGF01?/?GA..00FGGH1<1DDBGHG<C@CC..CCCCDF:0:;0/;C0AEAD-9-9:9.-9A;-9/BBFF///.FFFFF/BBFFFBFFCFFFFFF?B.../99/9/BFF/BF/BBFFF/./99BBFF/B/BB//BFFFBB.;B//9
@M05620:37:000000000-D9766:1:1101:11149:4540 1:N:0:73
GCGGCTGCTTTGGAAGCAACTCATAGATTACTGCCACAGTTCCCCCTGTCCCTGTAACCGTTTCTTGCCTGGCTTCCAGAAGCTGCAACAACTGCCCATGGGTGAGCCCTCTCCCCCAAAGGCTTTTCTCAAACTATTAGCCCGCCACGTAACTGTGCCTTTGAAATAAGGGCAAGTAGGCCATCCGTTTCCGCGATTCTCATGATACCTTTTTAATGAAATGAATCCCTGTTTTGAAACTTTGAACGGAA
+
>1>AA1AAFF@FFGGF1GGGGGFGBDGHG1BFGHH1FGBBDDGHHG/BB1BFG11DF21EEGHGADFFHHHHHHBAFGH@FGHFB1FGHB?CF0FC/1BBF/0//01>/>?B0G0>///000/10B<BG2221B1122220B0//>///?00/111?F111??11??1>1<0.C..=11<1<./<..<=//0.;:--.0<;;00009;000;90.000;009009000000:0;;..0;00009B9/---9
@M05620:37:000000000-D9766:1:1101:9094:4606 1:N:0:73
ACCACACCTTCTACAATGAGCTGCGTGTGGCTCCCGAGGAGCACCCCGTGCTGCTGACCGAGGCCCCCCTGAACCCCAAGGCCAACCGCGAGAAGATGCCCAGGTGAGTGGCCCCCTACCTCTTCTGGTGGCCGCCTCCCTCCTTCCTGGCCTCCCGGCGCTGCGCCCTTTCTCACTGGTTCTCTCTTCTGCCGTTTTCCGTAGGACTCTCTTCTCTGACCTGAGTCTCCTTTGGAACTCTGCAGGTTCTA
+
AA>AA1A>FFFFGGGGFG1GGGHGFEEBA0BFEFFGGCE/AE/GHGGGGGCFGGHGHHHGGGCEFEEGGGGCGHHFGGGHGHHHHGGGGGGGGGHHGFBGHF/??<<0??C/<G-<-.0G1F<=F1<<DGCAC@?G.CCECFG/CCGC;B.F09EECG--;--9-9A@;BFF/9BB/BF/99B/BB/;/://B=-;BEBFB/--A//99/BBB////9/9B/-/-;///;BFF/B/9/BB/99/BFFFFE9
@M05620:37:000000000-D9766:1:1101:7808:4661 1:N:0:73
ACCACACCTTCTACAATGAGCTGCGTGTGGCTCCCGAGGAGCACCCCGTGCTGCTGACCGAGGCCCCCCTGAACCCCAAGACCAACCGCGAGAAGATGCCCAGGGGAGTGGCCCGCTACCTCTTCTGGGGGCCGCCTCCCTCCTTCCTGGCCTCCCGGGGCTGCGCCCTTTCTCACTGGTTCTCTCTTTTGCCGTTTTCCGTAGGACTCTCTTCTTTGACCTGGGTCCCCTTTGGAACTCTGCAGGTTCTA
+
BBAABBBAFFFFCFGEFGBEGBEFEEGAGDHHHGGAEEF2EHEHHGGGFEFAEFHHHHHC?EEFFGFGGGGHHHHGGGFG0FFGAEEFGGCCCFCFBFHHHH/?/@///<<<AC----<G0DGH000DC?G@DC??.;AEBBDFFFFFB/.;0CG?.@----..99;@@FB9/FB//BF9F////99B///9/;:DFFFB./..A///999BFB//;/;FFFF../..9AFFFFFE/FB//BFBFE.BBB/
@M05620:37:000000000-D9766:1:1101:20892:4675 1:N:0:73
ACCACACCTTCTACAATGAGCTGCGTGTGGCTCCAGAGGAGCACCCCGTGCTGCTGACCGAGGCCCCCCTGAACCCCAAGGCCAACCGCGAGAAGATGCCCAGGTGAGTGGCCCGCTACCTCTTCTGGTGGCCGACTCCCTCCTTCCTGGCCTCCCGGCGCTGCGCCCTTTCTCACTGGATCTCTCTTCTGCCGTTTTCCGTAGGACTCTCTTCTCTGACCTGAGTCTCCTTTGGAACGCTGTAGGTTCTA
+
1>>AA?1AFF113FGA3AGG1BE1AABEC0BGFG11AAF0EHHHHG/E//B/111BF0AEEE/E/?/>EGGFHF//?EC/>>G///?<E?CC//<B1111?GFA11?F11//F?/>@@->111<11<F=/<<C----./.;;EC00/:GG.C0;..:---;@-.A@B--/;B//;9FFB///;FBBB9/;BBF@:AFFF/A9A9A9/F/BF//;9F//////-/-//;FBB/9/////-9-9;9FF//;F/
@M05620:37:000000000-D9766:1:1101:16560:4676 1:N:0:73
ACCACACCTTCTACAATGAGCTGCGTGTGGCTCCCGAGGAGCACCCCGTGCTGCTGACCGAGTCCCCCCTGAACCCCAAGGCCAACCGCGAGAAGATGCCCAGGTGAGTGGCCCCCTACCTCTTCCGGTGGCCGCCTCCCTCCTTCCTGGCCTCCCGGCACTGCGCCCTTTCTCCCTGGTTCTCTCTTCTGCCGGTTTCCGTACGACTCCCTTCTCTGACCTGCATCTCCTTTGGAACTCTGCAGGTTCTA
+
>>>>3>>A4BCFGFGFGGGGFAGBEEEGE?CFGGFDFFGG2GAFHGEEB1BA5FF3F2BFGF1BFGEEGEE2CGHGGGGEFHEHHFEEGE<DGDFHHBHFFG/?FG202??FAA///?C<111>=1.A<=..C--<..;CFFA/0;C0;GFFFAE.EA---/;;.-9?-9F/9B//.;ABFF///:/:/9://9-;AAFFFB..;;.../99B./;/;////...:/9/:BBFB9/;99:/B;//9.://;
@M05620:37:000000000-D9766:1:1101:16554:4698 1:N:0:73
ACCACACCTTCTACAATGAGCTGCGTGTGGCTCCCGAGGAGCACCCCGTGCTGCTGACCGAGGCCCCCCTGAACCCCAAGGCCAACCGCGAGAAGATGCCCAGGTGAGTGGCCCGCTACCTCTTCTGGTGGCCGCCTCCCTCCTTCCTGGCCTCCCGGCGCTGCGCCCTTTCTCACTGGTTCTCTCTTCTGCCGTTTTCCGTAGGACTCTCTTCTCTGACCTGAGTCTCCTTTGGAACTCTGCAGGTTCTA
+
CCCCCDCCFFFFGGGGGGGGGGHHGEGBEEHGHGGGFGGGGHHHHGGGGGGGHHHHHHHGGGGGGGGGGGGHHHHGGGGHGHHHHGGGGG?CGGHGHHHHHHHEGHGHGHGGHHGGGGGHHHHHHHGHHHGHHGGGGGHGHHGHHGGGGGGGGGGGGB-ABFDFFFFFFFFFFFFFFFFFFFFFFFFFFFFFFFADFFFFFBADFFFFFFFFFFFFFFFFFFB:;;FBFFFFFFFFFFFFFFFFFFFFFFB
@M05620:37:000000000-D9766:1:1101:20380:4731 1:N:0:73
GAGACTGCTTTGGCAGAAAGTGATATGTTACTCCAACAGTTCACCCTGGACCTGGGAAAGAGTCTCGCCTGACCTACAAAGCCTGACGCAATAGGCAACGATGCAGAGTCCCACGCCACGTGGAATCCTCCCACAATACTGGAATCCTGGAAACAAGCACATTATCCCTGGCTCACTCTTCCACCCTTCTGCCGAGGTCTGTATTACCTTATCCAATGACCAAATTGTACTCTGGAGGTTCTCAGAAGCTA
+
>3333BBFFDBDGB422BB4B5DADA5DF6DD5B44BB2DDDDFF2AAF2BB2BEA23AGBBDBF5BBAEF23BD3BB3AB2BBB2311//13BBB311/11??@331?33B3B//?///////B311110??0?/BB@221<1@@@1@@@1100?0/?0<<111?1111.0C11>111=100<...//<==<----;:0:C0000000090900909;09/..00000;;0;;00.../9000//99//9
@M05620:37:000000000-D9766:1:1101:22384:4775 1:N:0:73
ACCACACCTTCTACAATGAGCTGCGTGTGGCTCCCGAGGAGCACCCCGTGCTGCTGACCGAGGCCCCCCTGAACCCCAAGGCCAACCGCGAGAAGATGCCCAGGTGAGTGGCCCGCTACCTCTTCTGGTGGCCGCCTCCCTCCTTCCTGGCCTCCCGGCGCTGCGCCCTTTCTCACTGGTTCTCTCTTCTGCCGTTTTCCGTAGGACTCTCTTCTCTGACCTGAGTCTCCTTTGGAACTCTGCAGGTTCTA
+
CCDDCDCDFFFFGGGGGGGGGGHHGGGFE2GHHGGGGGGGGHGHHGGGGGGGHHHHHHHGGGGGGGGGGGGHFHHGGGGHGHHHHGGGGGGGGGHHHHHHHHHGHHHHHGGFHHGGG@CGHHHHHHHHHHGHHGGGGGHGHHGHHGGGGGGGGGGGGG?@GFFFFFFFFFFFFFBBFFFFFFFFFFFFFFFFFFDFFFFFFF?DFFFFFFFFFFFFHHFFFFFBBFFFFFFFFFFFFFFFFFFFFFFFFF:
@M05620:37:000000000-D9766:1:1101:9949:4807 1:N:0:73
ACCACACCTTCTACAATGCGCTGCGTGTGGCTCCCGAGGAGCACCCCGTGCTGCTGACCGAGGCCCCCCTGAACCCCAAGGCCAACCGCGCGAAGATGCCCAGGTGAGTGGCCCGCTACCTCTTCTGGTGGCCGCCTCCCTCCTTCCTGGCCTCCCGGAGCTGCGCCCTTTCTCACTGGTTCTCTCTTCTGCCGTTTTCCGTAGGACTCTCTTCTCTGACCTGAGTCTCCTTTGGAACTCTGCAGGTTCTA
+
ABABBBB>BFCFGGGFGG4AEEGGGGGBAEHHHAFE2EFCGHHHHGGAEEEFFFHHHHHEFGGGGGEGGGGHHHHGGGGHGHHHHGGGGC/>CGGCGHHHHHHGFHHHHFGGHH?FGCGHHHHHHGFHGHGHGGCGGGGGGGGFBGGGGGGGGGGGGG;@DFFFFFFFFFFFFFFFFFFFFFFFFFFF9FFFFFDFFFFFFFFFFFFFFFFFFFF;;FFFFFFBBFF/:BFFFFFFFFFFFFFFFFF/BF;
@M05620:37:000000000-D9766:1:1101:18928:4813 1:N:0:73
ACCACACCTTCTACAATGAGCTGCGTGTGGCTCCCGAGGAGCACCCCGTGCTGCTGACCGAGGCCCCCCTGAACCCCAAGGCCAACCGCGAGAAGATGCCCAGGTGAGTGGCACGCTACCTCTTCTGGTGGCCGCCTCCCTCCTTCCTGGCCTCCCGGCGCTGCGCCCTTTCTCACTGGTTCTCTCTTCTGCCGTTTTCCGTAGGACTCTCTTATCTGACCTGCGTCTCCTTTGGAACTCTGCAGGTTCTA
+
CDDCCDDDFFFFGGGGGGGGGGHHGGGEHGHHHGGGGGGGGHHHHGGGGGGGHHHHHHHGGGGGGGGGGGGHHHHGGGGHGHHHHGGGGGGGGGHHHHHF2GH/?FGCFGEE=HDCADDHH11>DG0<=/<CGFGFDGHGHHGHGHHHCFFFG?EGGGGGGC-9CAFFF/BF000;:FFFFBFFFFF00;F0BB:AFFFFFBFDDFFFFFFFF0BFFFFFFFF.@DCFFFF0BF/0BFF:FFFFF.;0;;0
@M05620:37:000000000-D9766:1:1101:21939:4880 1:N:0:73
ACCACACCTTCTACAATGAGCTGCGTGTGGCTCCCGAGGAGCACCCCGTGCTGCTGACCGAGGCCCCCCTGAACCCCAAGGCCAACCGCGAGAAGATGCCCAGGTGAGTGGCCCGCTACCTCTTCTGGTGGCCGCCTCCCTCCTTCCTGGCCTCCCGGCGCTGCGCCCTTTCTCACTGGTTCTCTCTTCTGCCGTTTTCCGTAGGACTCTCTTCTCTGACCTGAGTCTCCTTTGGAACTCTGCAGGTTCTA
+
BBBABBBBFFFFGGGGGGG5G5GCEEEAFEEFFGFEGGEGGHHHHGGGGGGGHHHHHHGGGGGEFEGGG@EHHHHGGGGHEHHHHGGEDCCGCGHHEFHH0?GFGGHGH1FFHHCG<<C<GHHFFGHGHHGHE-;@DGHGHH?GCFF0;FFGGGGGGB---B=FBBFBBFFFFFFF/FFFFFBFFFFFFFFFFBAFFFFFF/;A.9FFFFFFFFFFFFBFBFB9BFBFFFFFF/BFFFFFFFFBFFFFFB/
@M05620:37:000000000-D9766:1:1101:14441:4897 1:N:0:73
ACCACACCTTCTACAATGAGCTGCGTGTGGCTCCCGAGGAGCACCCCGTGCTGCTGACCGAGGCCCCCCGGAACCCCAAGGCCAACCGCGAGAAGATGCCCAGGTGAGTGGCCCGCTACCTCTTCTGGTGGCCGCCTCCCTCCTTCCTGGCCTCCCGGAGCTGCGCCCTTTCTCACTGGTTCTCTCTTCTGCCGTTTTCCGTAGGACTCTCTTCTCTGACCTGAGTCTCCTTTGGAACTCTGCAGGTTCTA
+
BBBBBBBBFFFFGGGBGG5FGGHHGEEAFA22BFFAAFEGFGHHHGGEEAAFDGHGHH3A>E@EGGGGG//>@EGGEFEHEHGHHGD@><<<CFFBFFHHHHEE?FD<FHGGHHCGGGGGHHFHHFHHGHGHHGGFDEFGGGGFGGGFFGGGGGGGGF?BFAFFBFFFFFFFFFFFBFFFFB9FBFFFB9FFFC9AFFFFFBFDFFFFFFFFBFBBBBBFF9BFBFF/BFBFFFFFFFF/9BFFFFFF/FF
@M05620:37:000000000-D9766:1:1101:9843:4898 1:N:0:73
ACCACACCTTCTACAATGAGCTGCGTGTGGCTCCCGAGGAGCACCCCGTGCTGCTGACCGAGGCCCCCCTGAACCCCAAGGCCAACCGCGAGAAGATGCACACATGAGAGGCCCCCTCCATCTTCTCGTGGCGGCCTCCCTCCTCCCTCGCGTCCCGCAGCTCCGCCCTTTCTCACTGGTTCTCTCTCCTGCCGCTTTCCGCAGAACACTCTCTTCTCTCATCAGTGTCTTTTGGTTCTCTCCAGGTTCTA
+
BCCCCAAAFFFFGFGGFGGGGGHHGFGGDEGHHGGGEGGCEHHHHGGGEGGGGHGHHHHGGGGGGGGGGGGFHGHGGGGHGGHGGGGGGGGG@DHFFGE2<20/1?1F1?///?->A..<<GH1>D<.<G.---:-.;.;CF.99/.:9---:;-C-9-9-9//;D.;-/;9BF/B///;;BBFFFF/;B9/9:--;EF/..---/9/;BBF//;BF//99://///;;/99BFC..;/:F/:///;/FF;
@M05620:37:000000000-D9766:1:1101:12880:4906 1:N:0:73
AGTTCCAGCTCTCCATCGCACAGGGGACCCAGGGCCTGGCCCCTCCATCCAGAAAACCTATGACCTCACCCGCTACCTGGAGCACCCACTCCGCAGCTTGGCTGGGACCTATGTGAGTATCCAGCGTAGGAATCTGGGAGTTGGGGAGGAGTGAGGAGTTGGGGAAAGACAGTCCTAACCGTGGAGGGTTCTGGTAAATGATGGGGTGAGGAGGGGCTCTTTGGCTCCCACCAGTCCCCCTGTCTGGTCTA
+
>A>1>BDFFFFFF1FFBEFAF?GCG0EEGBBGBEEAAFGHHHGGGGGHHHHHHGHEFEGHFFGHHDFGHHHFE>/EGHEGBGGHHH/?EHHHCGGGEH1FEHHGGGHHGHHHHHGHGHGFGFEGHCE/<A@>FGHHGE0FGGHHGC<@@<><G0<C0E<GGGCC.::G/CGGHHHHFGHGGCF@9CEGGGGGGGGGFFFGGFGGGFA@FFFFBF@@@@FFFFFFFFFFFFFFFFFFFFFF?FFFFFBB9B9
@M05620:37:000000000-D9766:1:1101:14345:4980 1:N:0:73
ACCACACCTTCTACAATGCGCTGCGTGTGGCTCCCGAGGAGCACCCCTTGCTGCTGACCGAGGCCCCCCTGAACCCCAAGGCCAACCGCGCGAAGATGCCCAGGTGAGTGGCCCGCTACCTCTTCTGGTGGCCGCCTCCCTCCTTCCTGGCCTCCCGGCGCTGCGCCCTTTCTCACTGGTTCTCTCTTCTGCCGTTTTCCGTAGGACTCTCTTCTCTGACCTGAGTCCCCTTTGGAACTCTGCAGGTTCTA
+
AABA>AA3>BBDBDFFGGBEFGGGGEEA2EB2BAAB2E2AAF1BFEE1ABBF5FFGGGH0>>?>FFGFG@EFBGHGFGFHGH?GFEFGBC/>CDG?FGHHHHGGFGF0>BAFGHGFFCFHHFDHHHFGGG?GHCCGGGGEGGGBFFGFFGGGGFGGGG-;B=DBFFFFFFFFBF/BBFFFFFFFFFFF9BBFFF9;BEFFFFFFFBF/FBFFFFF99B/;BFF/./B/9AFAFFFEFBFFFFBFFFFFF/B
@M05620:37:000000000-D9766:1:1101:10457:4982 1:N:0:73
AGTGCCAGCTCTCAATCGCACAGGGGACCCAGGGCCTGGCCCCTCCATCCAGAAAACCTATGACCTCACCCGCTACCTGGAGCACCAACTCCGCAGCTTGGCTGGGACCTATGTGAGTATCCAGCGTAGGAATCTGGGAGTTGGGGAGGAGTGAGGAGTTGGGGAAAGACAGTCCTAACCGTGGAGGGTTCTGGTAAATGATGGGGTGAGGAGGGGCTCTTTGGCTCCCACCAGTCCCCCTGTCTGGTCTA
+
BB>ABFFFBFFFGGGGFGGCGGHGGGGGEEHHFGGFAFHGHHGHGGHGHGHHGHHHHGHHHHHHHHHHHHHGGEGGHHHHHHHHHHHHGHHHGEFEGGHHGHHGGGHHGHHHHHHHHHHHHHHHHGEGGGHHHHHHHHHGGHHHGGFGGGEHHHHHHGHHHHGGGGHHHHHHHHHHHHHHGGGGFEGGGGGGGGFFGGGGGGGGGGFFFFFFFFFFFFFFFFFFFFFFFFFFFFFFFFFFFFFFFFFFFFF
@M05620:37:000000000-D9766:1:1101:19088:4983 1:N:0:73
AGTGCCAGCTCTCAATCGCACAGGGGACCCAGGGCCTGGCCCCTCCATCCAGAAAACCTATGACCTCACCCGCTACCTGGAGCACCAACTCCGCAGCTTGGCTGGGACCTATGTGAGTATCCAGCGTAGGAATCTGGGAGTTGGGGAGGAGTGAGGAGTTGGGGAAAGACAGTCCTAACCGTGGAGGGTTCTGGTAAATGATGGGGTGAGGAGGGGCTCTTTGGCTCCCACCAGTCCCCCTGTCTGGTCTA
+
A3>ABFFFBFFFDGGGGAFGEGBH2EGGGGHHGGEEE2FGHHGHGGGGHHHFHF3GHGBGHHHHHHGHHHHGGGEGHHHHHHGHHHHHGFHHGGGGGHHHGHHG/EHHGGHHHHGHGHHHHHHHHGDGGGHHHHFHEFHGFHHHCCGGGGGHHHGHHGHHHGGGGGHGHHHHHHHHHHHHGFFGGGGGAFFGGGGGGGGGGGGGGGFBFFFFFFBBBBFFFFBFFFFFFFFFFFFFFFFFBFFFFFFFFFF
@M05620:37:000000000-D9766:1:1101:14363:4984 1:N:0:73
ACCACACCTTCTACAATGAGCTGCGTGTGGCTCCCGAGGAGCACCCCGTGCTGCTGACCGAGGCCCCCCTGAACCCCAAGGCCAACCGCGAGAAGACGCCCAGGTGAGTGCCCCGCGAACTCATCGGGTGGTCGCCGCCCCCCTGCCTGGCCCCCCGGAGCTGCGCCCTTGCCCACTAGGTCCGTCCTCTGCCGTTTTCCGTAGGAGTCTCTTCTCTGACCTGAGTCTCCTCTTGAACTCTGGAGGTTCTA
+
>>>AAAAAFFFFGGG4BBFGGDGFGGGGH2BFFFFAEEEEEH2FHGEFFEEAFHFFFHHG00>EB1>EEGGC3BFEEGE?//??FFE?DCC/BD2F2?<>CA//1?10FF11>F-><--;G000;/;-C:-.;AFG-AD--;@-..9/;.;F.;-;D--;BFFF--DD-B.//;B.F///;F/-.;.;9B/B/-;DF./;./.;.//;//;F/B9BF///;/9;.;B/B/9.///////;B///..9;///
@M05620:37:000000000-D9766:1:1101:10977:5080 1:N:0:73
ACCACACCTTCTACAATGAGCTGCGTGTGGCTCCCGAGGAGCACCCCGTGCTGCTGACCGAGGCCCCCCTGAACCCCAAGGCCAACCGCGAGAAGATGCCCAGGTGAGTGGCCCGCTACCTCTTCTGGTGGCCGCCTCCCTCCTTCCTGGCCTCCCGGAGCTGCGCCCTTTCTCACTGGTTCTCTCTTCTGCCGCTTTCCGTAGGACTCTCTTCTCTGTCCTCAGTCTCCTTTGGAACTCTGCAGGTTCTA
+
BBBBBBBBFFFFGGGGFFGGGFHHAEEEH?GHFFGEGGGGGHHHHGGGGGGGHHHHHHHGEGGGGEGGGGGFFEHGGGGHFGHHHGGCGGGCCGCG2F2?2<?/FG1<<G/FHC-A@D-0FGD0==<<=C.G<@DGDA.:C/::0;/00;F90.9..--9:./BDF9DFF/B/FB99FBFFBFFFBBB/BFEFF-;9EBBD/.:.9B//BB//B/FFB/B/////99B/9FB//9/9:/BFFFFFAF/;//
@M05620:37:000000000-D9766:1:1101:11073:5178 1:N:0:73
ACCACACCTTCTACAATGAGCTGCGTGTGGCTCCCGAGGAGCACCCCGTGCTGCTGACCGAGGCCCCCCTGAACCCCAAGGCCAACCGCGAGAAGATGCCCAGGTGAATGGCCCGCTACCTATTCTGGTGGCCGCCTACCTCCTTACTGGGCTCCCGGGGCTGCGCCCTTTATCAATGGTTTTCTACTCTGCCGTTTTCCGTAGGACTCTCTTCTCTGGCCTGAGTATCCTTTGGAACTCTGCAGGTTTCA
+
1>>1AAAAFFFFDGG1AFG111B1AAEBGEGHFGGEGEG?EHFHHGCGFAEFHDFHHGFEGGGGEC/EGGGFHE/EEGFECGHC/FEEGCC@/?FGDD1GHB//<11111<0FG---<-<<11=000<0/<.C<--..;C00G/00;00C.99:...9--9-..--;--;F///////;9/--////;9///B--9BA/F-/--9//9//9/;//9////;/---////;/BFBF//////////A:9///
@M05620:37:000000000-D9766:1:1101:14272:5178 1:N:0:73
ACCACACCTTCTACAATGAGCTGCGTGTGGCTCCCGAGGAGCACCCCGTGCTGCTGACCGAGGCCCCCCTGAACCCCAAGGCCAACCGCGAGAAGATGCCCAGGTGAGTGGCCCGCTACCTCTTCTGGTGGCCGCCTCCCTCCTTCCTGGCCTCCCGGCGCTGCGCCCTTTCTCACTGGTTCGCTCTTCTGCCGTTTTCCGTAGGACTCTCTTCTCTGACCCGTGTCACCTTTGGAAGTCTGCAGGTTCTA
+
ABCBBCCACFFFGGGGGGFGGGHHGFGBAEHHHGGGDGGGGHHHHGGGFEEGGHGHHHHAECCEGGGGGGGHGHHGGGGHGHHHHGGGGG@CGGHFGHF222?/?110?1/?0?<---<0>000==00=/.C.-A-;EHA//C/CGG0FGG.0;9CF-9--@-D-B.@F//:BF/FF/BF//-;..;B/;/B/@.:/9B9.B...:////99/9;/BF//B/:9;:///;F/BF/;//;//:///9./9/B
@M05620:37:000000000-D9766:1:1101:13399:5204 1:N:0:73
ACCACACCTTCTACAATGAGCTGCGTGTGGCTCCCGAGGAGCACCCCGTGCTGCTGACCGAGGCCCCCCTGAACCCCAAGGCCAACCGCGAGAAGATGACCAGGTGAGTGGCCCGCTACCTCTTCTGGTGGCCGCCTCCCTCCTTCCTGGCCTCCCGGCGCTGCGCCCTTTCTCACTGGTTCTCTCTTCTGCCGTTTTCCGTAGGACTCTCTTCTCTGACCTGAGGATCCTTTGGAACTCTGCAGGTTCTA
+
BBBBBBBAFFFFGGGGGGGFGDHFGEEBAEGHFFGEDGGGGHHHHGGGGFGGGHHHHHHEGGCGGGGGGGGHFFHGGGGHGGHHHGGEBC>B@DGFGH2?FGHFGG<FGFEFGH?@@CGHHEFHHHHFHH?GHGGGGGHGHGGGHHGFGGGGGAAFGA-;AF;DFFFFFEFFFFBFFBBFFFFFF9FFFFFFBBDA/EFF.BF..FFF/BF/BBFFBBFFFB.B../BFFFFFFFF/BFB//BBF.;/99F
@M05620:37:000000000-D9766:1:1101:23999:5228 1:N:0:73
ACCACACCTTCTACAATGAGCTGCGTGCGGCTCCCGAGGAGCACCCCGTGCTGCTGACCGAGGCCCCCCTGAACCCCAAGGCCAACCGCGAGAAGATGACCAGGTGACTTGCCCGCTTCCTCTTCTGGTGGCCGCCTCCCTCCTTCCTGGCCTCCCGGCGCTGCGCCCTTTCTCACTGGTTCTCTCTTTTGCCGTTTTCCGTAGGGCTCTCTTTTCCTACCTGACTCTCCTTTGGAACTCTGCAGGGTCTA
+
AAAAAAA1B@CFGGGDAGEGGCGFEAA00AE0EAFE?FEG/FGEHGG//AEF1FBGFGC//E/EGEGEG>/BGEGFG?<GFCGHEG/>CC/</CFB1F11110<111111111<CC-..<0=00==0<0<...---..:CC/A/90C0;B..0.99.@-;----;@9@-9B/BF/9;/-/;///9//9/;///9A-BA/B-:-;A---;://;///////-:////;/9;/9;/B//9/:/9///;-;9B/
@M05620:37:000000000-D9766:1:1101:22263:5241 1:N:0:73
ACCACACCTTCTACAATGAGCTGCGTGTGGCTCCCGAGGAGCACCCCGTGCTGCTGACCGAGGCCCCCCTGAACCCCAAGGCCAACCGCGAGAAGATGCCCAGGTGCGTGGCCCGCTGCCTCTTCTCGCCGCCGCCTCCCTCCTTCCTGGCCTCCCGGCGCTCCGCCCTTTCTCACTGGTTCTCTCTTCTGCAGTTTTCCGTCGGACTCTATTCTCTGCCCTGAGTCTCCTTTGGAACGATGCAGGTTGTA
+
ABAABBBBFFFFFGGBD4FGFGHHEEGFH2FGHGG2BEGEGHHHHGGGE1EFHHGHHHHGGGGGGGGGGGGHHHHGGGGHGHHHHGGGGGGGGGHGB22GH2CC111/F?/A0<@---<G0CCGHF0<.-:-;-?B.CG?FBEBFF90;CF.9:EE.;BFF;.9A9DDFFBB9B/;BBBBF/;9/F////;9/;BBFFF/.::-@>F-////;BFF////9;AB.9FF;F//;9/9/;..9..//..:..9
@M05620:37:000000000-D9766:1:1101:12490:5253 1:N:0:73
AGTGCCAGCTCTCAATCGCACAGGGGACCCAGGGCCTGGCCCCTCCATCCAGAAAACCTATGACCTCACCCGCTACCTGGAGCACCAACTCCGCAGCTTGGCTGGGACCTATGTGAGTATCCAGCGTAGGAATCTGGGAGTTGGGGAGGAGTGAGGAGTTGGGGAAAGACAGTCCTAACCGTGGAGGGTTCTGGTAAATGATGGGGTGAGGAGGGGCTCTTTGGCTCCCACCAGTCCCCCTGTCTGGTCTA
+
ABAABFFFBFFFFGGGGGGGF2GGGGGGGGCHGEGGEGFC2AE1AEGH5FHFGHHHFGHFGEHFHGHFGHGGE>EEEFHHHHHHHEFGGHHGGGGGGFGHGEHGGEHG/?GFGHHHHHGHHHHHHGEGGGHHHHHHHHHGGHHHGGEGGGGHHHHHHGHHHHGGGGHHHHHHHHHHHHHHGGGGGGGGCFFGGGGGGGGGGGGGGGFFFFFFFFFFFFFFFFFFFFFFFFFFFFFFFFFFFFFFFFFFFFF
@M05620:37:000000000-D9766:1:1101:12219:5256 1:N:0:73
AGTGCCAGCTCTCAATCGCACAGGGGACCCAGGGCCTGGCCCCTCCATCCAGAAAACCTATGACCTCACCCGCTACCTGGAGCACCAACTCCGCAGCTTGGCTGGGACCTATGTGAGTATCCAGCGTAGGAATCTGGGAGTTGGGGAGGAGTGAGGAGTTGGGGAAAGACAGTCCTAACCGTGGAGGGTTCTGGTAAATGATGGGGTGAGGAGGGGCTCTTTGGCTCCCACCAGTCCCCCTGTCTGGTCTA
+
CCAACFFFCFFFGGGGGGGGGGHHGGGGGGHHGGGGGGHHHHGHGGHHHGGHHHHHHGHHHHHHHHHHHHHGGGGGHHHHHHHHHHHGGHHHGGGGGHHHGHHGGGHHGHHHHHHHHHHHHHHHHGEGGGHHHHHHHHHGGHHHGGGGGGGGHHHHHGHHHHGGGGHHHHHHHHHHHHHHGGGGEFGGCFGGGGCFGGGGGGGGGGFFFFFFFFFFFFFFFFFFFFFFFFFFFFFFFFFFFFFFFFFFFFB
@M05620:37:000000000-D9766:1:1101:13252:5313 1:N:0:73
ACCACACCTTCTACAATGAGCTGCGTGTGGCTCCCGAGGAGCACCCCGTGCTGCTGACCGAGGCCCCCCTGAACCCCAAGGCCAACCGCGAGAAGATGCCCAGGTTAGTTGCCCGCTACCTCTTCTGGTGGCCGCCTCCCTCCTTCCTGGCCTCCCCTAGCTGCGCCCTTTCCCACTGTGTCCCCCTTCTGCCGGTTTCCCTATTACTCCCTTCTCTGACCGGATTCCTCTTTTGACCTCCGCAGGTTCTT
+
BBAABBABFFFFFGGGDGGGGGHHGEGBCEHHHFGEFGFGGHHHHGGGGGGGGHHHHHHGGGGGGGGGGGGHHHHGGGGHGHHHHGGGGGDGGGHHHH2??F/??1FF?11?1?/>-<-><1>11>GH<<..<-AF..:.;G:/00;0;:.90.=E././9;9;--.A-;0C00/:A///99/;..;FFF/;F---;AFB/;99////;/.;F.FB/;//F--;..///;/;/9BF/BF/.9.-9-:;/;/
@M05620:37:000000000-D9766:1:1101:24121:5327 1:N:0:73
AGTGCCAGCTCTCAATCGCACAGGGGACCCAGGGCCTGGCCCCTCCATCCAGAAAACCTATGACCTCACCCGCTACCTGGAGCACCAACTCCGCAGCTTGGCTGGGACCTATGTGAGTATCCAGCGTAGGAATCTGGGAGTTGGGGAGGAGTGAGGAGTTGGGGAAAGACAGTCCTAACCGTGGAGGGTTCTGGTAAATGATGGGGTGAGGAGGGGCTCTTTGGCTCCCACCAGTCCCCCTGTCTGGTCTA
+
11>AADFFAFF3BFGGFFGGGGF0AEGGEAEGFG0AFFHGFGGHGGFHHCGEFGCGHEHHHHGHHHGFGHHGGGG/BGHAGGHHFEHHGGHHGGGGGHHHGGHG//FGGGHHHDGHHHHGHHHB0BCG?EHGF11F1FGGGBFH@->@->CGHH0.<C/GDGG-CEHFHHHHEFHHHGHGG.CABFGGCFFEGGFGGGGGGGGGGGF@FFAFF?@@@?FFFFFBF/;EEFFFFFFFFFFF<-FFF//BFFF
@M05620:37:000000000-D9766:1:1101:25500:5390 1:N:0:73
ACCACACCTTCGACAATGAGCTGCGTGTGGCTCCCGAGGAGCACCCCGTGCTGCTGACCGAGGCCCCCCTGAACCCCAAGGCCAACCGCGAGAAGATGCCCAGGTGAGTGGCCCGCTACCTCTTCTGGTGGCCGCCTCCCTCCTTCCTGGCCTCCCGGCGCTGCGCCCTTTCTCACTGGTTCTCTCTTCTGCCGTTTTCCGTAGGACTCTCTTCTCTGACCTGAGTCTCCTTTGGAACTCTGCAGGTTCTA
+
3>AAB@AAFCF4AAAA4F5BFGHHGEDE22FGG22AAEAA1FGGHFE0BAEE5F3GH23EEE/EFGGGGGFHHHHGGGCGGHHEHAECDCBB//FGF1GHHFEEGF1?<GE.<GC---<G00<DD0=FHBD.C?-;.;G./FF/BFFB0FAF0FEE99-99-;.B-DB-FFFFB/:BFFFFBBBB9/B//9/;9AFFFFFABA9A/9///BBFBFF/F/9B/B/9////;BFFFF/:BFB/99FB.;;9//
@M05620:37:000000000-D9766:1:1101:25481:5401 1:N:0:73
ACCACACCTTCTACAATGAGCTGCGTGTGGCTCCCGAGGAGCACCCCGTGCTGCTGACCGAGGCCCCCCTGAACCCCAAGGCCAACCGCGAGAAGATGCCCAGGTGAGTGGCCCGCTACCTCTTCTGGTGGCCGCCTCCCTCCTTCCTGGCCTCCCGGCGCTGCGCCCTTTCTCACTGGTTCTCTCTTCTGCCGTTTTCCGTAGGACTCTCTTCTCTGACCTGAGTCTCCTTTGGAACTCTGCAGGTTCTA
+
ABBBABBBFFFFG5BGGGGGGGHHGEGEHGHHHGGEGGGEGFHHHGGGGGGGHHHHHHHGGGGGGGGEGGGHFHHFGGGHGHHHHEGGGGGGGGHHHBGHHFHGHHHC1FFFHEGGCGGHHHHHHDHHGHGGHGGG?DHGHGGFHGGFBFFGGGGGG---;9BFBBFBBFFFFFFFFFF//9FFFFFFFFFFFBDFFFFFFFADFB/BFFFFFFFFFF/BFBF;.9BFFFFFFFFFFFFFFFFFFFFFFFB
@M05620:37:000000000-D9766:1:1101:19593:5422 1:N:0:73
ACCACACCTTCTACAATGAGCTGCGCGTGACTCCAGAGAAGCAGCCCGTGCTGCTGAGCGAGGCTCCCCTGAACCACAAGGCCAACCGCGAGAAGATGCCCAGGTGAGTGGCCCGCTACCTCTTCTGGTGGCCGCCTCCCTCCTTCCTGGCCTCCCGGCGCTGCGCCCTTTCTCACTGGTTCTCTCTTCTGCCGTTTTCCGTAGGACTCTCTTCTCTGACCTGAGTCTCCTTTGGAACTCTGCAGGTTCTA
+
AAAAAAAAFFFFGGGGGGG1FA11A0AAA0BDDGFHG/0B01B0BAEE/EEFH1BF10BAEEE//B//BFFFFGEHGHH0FHHHHGGGEEEGEGHHHGHFHHHE<CFGFHGGHEGGGCCHFGFDFFHGGHCHHCC@CGHGHHGHGHHHFHGHBGHGGG@GG@@GGGGGGFFFFFFFFFFBFFFFFFFFFFFFF@AFFFFFFFFFBFFFFFFFFFFFFFFFFF-BBFFFFFFFFFFFFFFFFFFFFFAFFFF
@M05620:37:000000000-D9766:1:1101:24995:5429 1:N:0:73
ACCACACCTTCTACAATGAGCTGCGTGTGGCTCCCGAGGAGCACCCCGTGCTGCTGACCGAGGCCCCCCTGAACCCCAAGGCCAACCGCGAGAAGATGCCCAGGTGAGTGGCCCGCTCCCTCTTCTGGTGGCCGCCTCCCTCCTTCCTGGCCTCCCGGCGCTGCGCCCTTTCTCCCTGGTTCTCTCTTCTGCCGTTTTCCGTGGGCCTCTCTTCTCTGCCCTGGGTCTCCTCTGGAGCACTGCAGGTTCTA
+
BABBBBBA>CCFGGGGGGDGGFHFFBEA4E2BBFFE?EAF?E2AAEEGAEEFBGEHHHGEECCEFEGGG>1BEGHGGEEHGHGEHGGGFGFDCDGB?FGHH2</1?1F<GFA0F@D@->.<GFFFF0D0GA.<-A-CAGGCGEHF09C09.:FGAEE@?DFA-A-@?B>9BBFF/F.:;B//;BFFFFBF///;9;BEFF./.9-.9.;BFFFBFFF//9.;9.9;BBFF/.9;B/.B.:;/B//9AFFF/
@M05620:37:000000000-D9766:1:1101:11069:5464 1:N:0:73
GAGGCTGCTTTGGAAGAAACTCATAGATTACTGCAACAGTTCACCCTGGACCTGGAAAAGTTTCTTGCCTGGATTACAGAAGCTGAAACAACTTGCAACCCTCAAGAAAAGCAACCTCGAAGTTAACAAGGCAACAAAACAGAATAGTAAACAAAAGCAAGTAAGCCAGTCATGGCTGGTTCACTATACTACTGTTTTCAGTCCACCACAACAAAGTACTCTAAGTCTCCATTGACATGCTAAGGACAATA
+
>1>>>>BABBBDF1111B1EGEGAFGAGHBB3DF11FGBBGD2DFGABC0BBBBC0B10F1DDDD1BBBB1/BBB1BBBDA1BBB1B@BB/>@11D1D@B/0/011100B00B00>0>?E0//1B2>1BB//00/0/B00/0B11B1222211?B0@0@0012@@1@<@11?11??0</?1?11=1=1>1111><1F0<<1>00=0....<..=./0:0000000;0;:000;0:000<00;00/999.0;
@M05620:37:000000000-D9766:1:1101:11087:5473 1:N:0:73
ACCACACCTTCTACAATGAGCTGCGTGTGGCTCCCGAGGAGCACCCCGTGCTGCTGACCGAGGCCCCCCTGAACCCCAAGGCCAACCGCGAGAAGATGCCCAGGTGAGTGGCCCGCTACCTCTTCTGGTGGCCGCCTCCCTCCTTCCTGGCCTCCCGGAGCTGCGCCCTTTCTCACTGGTTCTCTCTTCTGCCGTTTTCCGTAGGACTCTCTTCTCTGACCTGAGTCTCCTTTGGAACTCTGCAGGTTCTA
+
1A1AAAAAFFFFDGG1BF1AB1BA0BEAAAGGHGGA0EE?ACABGEEEB/FFB1AEEGHE@ECGFG@GGGGFHHEGGGGEFHHFGGGGGCBCCCHHHFHHHHHGGHHHHHGGHHGGGGGHHHHHHHHHGHGHHGGCCAHGFHGHHGGGGGGGGGGGGG-AAGBGG@F@@FFFFFFFFFFFFFFFFFFFFFFFF@AAFFFFFFFFFFFFFFFFFFFFFFFFFFFFFFFFFFFFFFFFFFFFFFFFFFABFFF
@M05620:37:000000000-D9766:1:1101:24687:5519 1:N:0:73
ACCACACCTTCTACAATGAGCTGCGTGTGGCTCCCGAGGAGCACCCCGTGCTGCTGACCGAGGCCCCCCTGAACCCCAAGGCCAACCGCGAGAAGATGCCCAGGTGAGTGGCCCGCTACCTCTTCTGGTGGCCGCCTCCTCCTTCCTGGCCTCCCGGCGCTGCGCCCCTTCTCACTGGTTCTCTCTTCTGCCGTTTTCCGTAGGAATCTCTTCTCTGCACTGCGTCTCCTTTGGTACTCTGCAGGTTCTAG
+
AAAAAAAAFFFFGGGGFGG1F1GHGEEEHAGHHGGFGGGCGHHHHGGEEFGFGHHFGHHGGGEGFEGGGGGHHHHGGGGHFHHHGGGEGGGGGGHF1FGHGHHGHHHHGHGGHHGGGGGHHHHHHHFHDGEHGCGGCGHBCG/GFG00;.:9.CEC@?----:--;@--;99/////;/;B/9/9/;BBF/F>-;FFFFB/--A;/999BFF;/;//BBF//9--;--BBFFEB-9;9/////9A9BF//9
@M05620:37:000000000-D9766:1:1101:24769:5524 1:N:0:73
ACCACACCTTCTACAATGATCTGCGTGTGGCTCCCGAGGAGCACCCCGTGCTGCTGACCGAGGCCCCCCTGAACCCCAAGGCCAACCGCGAGAAGATGCCCAGGTGAGTGGCCCGCTACCTCTTCTGGTGGCCGCCTCCCTCCTTCCTGGCCTCCCGGAGCTGCGCCCTTTCTCACTGGTTCTCTCTTCTGCCGTTTTCCGTAGGACTCTCTTCTCTGACCTGAGTCTCCTTTGGAACTCTGCAGGTTCTA
+
BBBBBBBBFFFFGGGGGGGBGFHGGAABAEHHFGGFEGGGGHHGHGGGEEGGGHHHHHGGGGGGGEGGGGGCHFHGGGDHGFHHHGGEGGCBCGHGGFFCGHHGHHHHGHGGHGGGGGGHHHFFHHHHHHGHHGGGGGEFHHGHHHGGGGGGGGGGFG-BGGGGAGFFAFFBFFFFFFFFFFFFFFFFFFFFFFDFFFFFFFFFFFFFFFFEFFFFFFFFFFFFFFFFFFFFFFFFFFFFFFFFFFFFFFF
@M05620:37:000000000-D9766:1:1101:17303:5526 1:N:0:73
ACTGCCCCTTCTCAATCGACCGGCGAGCCCGGGACCAGAGACCGGAAGAGCACACGCCTGAACTCCAGCCACCTGCAGCGATCACGTATGCCGCCGTCTGCTTGGAAAAAAAGAGAGTATCCCGCGTAGGAATCTGGGCGTTGGGGAGGAGTGCGGAGTTGGGGAAAGACAGTCCTACCCGTGGAGGGTTCTGGTAAATGATGGGGTGAGGAGGGGCTCTTTGGCTCCCACCAGTCCCCCTGTCTGGTCTA
+
>>>AAF1>>CBBFFGFGEGEEAA00AAEFGEGE/AE/B0/B0BE/>EGHEG1>FA@/?GC01>1B1B10?FBGG0BGHF/<?FCF/<B10BGC<//>/FF11FG<1?FC0><../<.<DDGF/.-;:A-.C00B;00/.9A;AF-?.-;-;9;/@=;@-;;;9@----/-BB9FFF//;AABF?-EB<A--9:FB;/BBB//BFFB9;-;-/--9=@;A999BFFBFEA-A9--/9BFA---9//B///;;
@M05620:37:000000000-D9766:1:1101:17583:5534 1:N:0:73
AGTGCCAGCTCTCAATCGCACAGGGGACCCAGGGCCTGGCCCCTCCATCCAGAAAACCTATGACCTCACCCGCTACCTGGAGCACCAACTCCGCAGCTTGGCTGGGACCTATGTGAGTATCCAGCGTAGGAATCTGGGAGTTGGGGAGGAGTGAGGAGTTGGGGAAAGACAGTCCTAACCGTGGAGGGTTCTGGTAAATGATGGGGTGAGGAGGGGCTCTTTGGCTCCCACCAGTCCCCCTGTCTGGTCTA
+
AABBBFFFBFFFGFGGGFGEGGHEGEEGGGGHGEGEFGHHHHGGGGGHHGFGGHHHHGHHHHFHHHHCHHHGGGGGHGGHHHGFGHFHGHHHGG@FGGGHGHGG?FHHGHHHHHHHHGHHHHHHHGGGGDGFHHHHGHHGEHHHGGECCDGHHHHHHDGGBGGGGDEHHGGHGHHHGHHHG9CCDGGG;CFFGGBFFGGGGGGGGGFFEFFFFFFFF;EFFFF/;BFE?FFFFFFFFFFDAFFFFFF99FB
@M05620:37:000000000-D9766:1:1101:17564:5538 1:N:0:73
AGTGCCAGCTCTCAATCGCACAGGGGACCCAGGGCCTGGCCCCTCCATCCAGAAAACCTATGACCTCACCCGCTACCTGGAGCACCAACTCCGCAGCTTGGCTGGGACCTATGTGAGTATCCAGCGTAGGAATCTGGGAGTTGGGGAGGAGTGAGGAGTTGGGGAAAGACAGTCCTAACCGTGGAGGGTTCTGGTAAATGATGGGGTGAGGAGGGGCTCTTTGGCTCCCACCAGTCCCCCTGTCTGGTCTA
+
BBACCFFFCFFFGGGGGGGGGGHHGGGGGGHHGGGGGGHHHHGHGGHHHHHHHHHHHGGGHHHHHHGHHHHGGGGGHHHHHHHHHHHHGGHHGGGGGHHHGHHGGGHHGGHHHHHHHHHHHHHHHGFGGGHHHHHHHHHGGHHHGGGGGGGGHHHHHGHHHHGGGGHHHHHHHHFHHHHHGEEGGGGGEGGGGGFGGGGGGGGGGGFFFFFFFFFFFFFFFFFBFFFFFFFFFFFFFFFFFFFFFFFFFFF
@M05620:37:000000000-D9766:1:1101:8247:5557 1:N:0:73
ACCACACCTTCTACAATGAGCTGCGTGTGGCTCCCGAGGAGCACCCCGTGCTGCTGACCGAGGCCCCCCTGAACCCCAAGGCCAACCGCGAGAAGATGCCCAGGTGAGTGGCCCGCTACCTCTTCTGGTGGCCGCCTCCCTCCTTCCTGGCCTCCCGGCACCGCGCCCTTTCTCAATGGTTCTCTCTTCTGCCGTTTTCCGTAGGACTCTCTTTTCTGACCTGAATCTCCTTTGGAACTCTGCAGGTTCTA
+
AA>AAAAAFFFFGGGBBGG1F1A1?E?GCFBGBFGC0AEAEG/FHGGGEEEFDGHHGHHGE/>EEEGEGGGF1BFFGGGHGHHHHGGECGGB@CG1>?DGGH/??1?0??AEF/->-ACHFGFHH0=<DGAGGCGGAEHGBGGHGFF09/;A09EE?---;.;;-@@@-;/99/B//9//;9/;//9;FFB/B=--9EF/-;---9;///;////9//B/9;-///;::FFFEFFB/;FB/BB//A-;B//
@M05620:37:000000000-D9766:1:1101:20765:5558 1:N:0:73
ACCACACCTTCTACAATGAGCTGCGTGTGGCTCCCGAGGAGCACCCCGTGCTGCTGACCGAGGCCCCCCTGAACCCCAAGGCCAACCGCGAGAAGATGCCCAGGTGAGTGGCCCGCTACCTCTTCTGGTGGCCGCCTCCCTCCTTCCTGGCCTCCCGGAGCTGCGCCCTTTCTCACTGGTTCTCTCTTCTGCCGTTTTCCGTAGGACTCTCTTCTCTGACCTGAGTCTCCTTTGGAACTCTGCAGGTTCTA
+
AABCCCCCFFFFGGGGFGGGGGHHGGGGHGHHHGGGGGGGGHHHHGGGGGGGHHHHFHHGGGGGGGGGGGGHHHHGGGGHGHHHHGGGGGGGGGHGHFHHHHGGHHHHHHGGHHGGGGGHHHHHHHHHGFGHHGGGGGHGHHGHHGGGGGGGGGGGGGADBFFFGGFFFFFFFFFFFFFBFFFFFFFFFFFFFFAFFFFFFBFADFFFFFFFFFFFFFFFFFFFFFFFFFFFFFBFFFFFFBFFFFFFFFF
@M05620:37:000000000-D9766:1:1101:8226:5573 1:N:0:73
ACCACACCTTCTACAATGAGCTGCGTGTGGCTCCCGAGGAGCACCCCGTGCTGCTGACCGAGGCCCCCCTGAACCCCAAGGCCAACCGCGAGAAGATGCCCAGGTGAGTGGCACGCTACCTCTTCTGGTGGCCGCCTCCCTCCTTCCTGGCCTCCCGGCGCTGCGCCCTTTCTCACTGGTTCTCTCTTCTGCCGTTTTCCGTAGGACTCTCTTATCTGACCTGCGTCTCCTTTGGAACTCTGCAGGTTCTA
+
BBBCBBCBFFFFGGGGGGDGGGHHGEGBGGHHHFGEEGEGGHGHHGGEEEFGHHHHHHHGGGGGGGGGGGGHFHHGGGGHGHHHHGGGGG>BCGGH2DDHHHEGHHHFFGGF0?/<>EGHHGHHFHFHGBDGHGGGGDHGHHGGHFHHGFCGGGGGGG9?F--:@>DF;/FBF/BBBFFFFBFFFFF///;BFB9DFFFFD/..ABBBFFFFFF/;;FBFFFF.-;;:BBBFFFF/B:/9BFEFF.;/:B/
@M05620:37:000000000-D9766:1:1101:19180:5578 1:N:0:73
ACCACACCTTCTACAATGAGCTGCGTGTGGCTCCCGAGGAGCACCCCGTGCTGCTGACCGAGTCCCCCCTGAACCCCAAGGCCAACCGCGAGAAGCTGCCCAGGTGAGTGGCCCGCTACCTCTTCTGGTGGCCGCCTCCCTCCTTCCTGGCCTCCCGGAGCTGCGCCCTTTCTCACTGGTTCTCTCTTCTGCCGTTTTCCGTAGGACTCTCTTCTCTGACCTGAGTCTCCTTTGGAACTCTGCAGGTTCTA
+
AAABBBBAFFFFGGFFEGGGGGGHGGGG42BGHFFE2AEE2FGHHGFEBEG15BBGAFGEEE1BBGGEGGGGHGFGGGGFFHHAG/EFGFGGCDF222FHFCGFGGGGHHGGHGFGGGGHHHHHHFEHHHGHHGCCDDHGHHGHCCGHHHHHGGGGG@@@DFFFGGGGGFFFFFFFFFFFFFFFFFFFFFFEFFDDFFFFFFFABFFFFFFFFFFFFBFFFFFFFFFFFFFFFFFFF/BFBFFFFFFFBFF
@M05620:37:000000000-D9766:1:1101:16720:5595 1:N:0:73
ACCACACCTTCTACAATGAGCTGCGTGTGGCTCCCGAGGAGCACCCCGTGCTGCTGACCGAGGCCCCCCTGAACCCCAAGGCCAACCGCGAGAAGATGCCCAGGTGAGTGGCCCGCTACCTCTTCTGGTGGCCGCCTCCCTCCTTCCTGGCCTCCCGGAGCTGCGCCCTTTCTCACTGGTTCTCTCTTCTGCCGTTTTCCGTAGGACTCTCTTCTCTGACCTGAGTCTCCTTTGGAACTCTGCAGGTTCTA
+
BBBBBBBBFFFFGGGGGGGBGDGCFEEGHAHHCFFEGEGEGHHHHGGGE1EFGGHHHFHGGGGGGGGGGGGHHHGEGGGG/GHHHFG/B@CC/AGGFDGHFFHCFCHFHGGGCHGG@D?GHHHHHGHH0<EHHGGGGGEEHGGFFFFGFGGGGGGGG?BB@FFGGGF;?FF/BFFFFFFBFFFFFFFFFFBFFB;DFFFFFFFFFFFFFFFF//BB/BFFFFFFFBFFFFFEFFFFFFFFFFFFFAAFFFF
@M05620:37:000000000-D9766:1:1101:21226:5610 1:N:0:73
GAGGCTGCTTTGGAAGAAACTGACAAGCCAGGGACAAAAGATCGGAAGAGCACACGTCTGAACTCCAGTCACGTGCAGCTATCTCGTATGCCGTCTTCTGCTTGAAAAAAAAAAAAAACAAACAAACAAAAGCTACAATAAAAAAATATACCATTATAAAATCACACAGTTTAACCACGATAAAACATACGCGAATAAAAGATAATCTGATGAAACAACCAAACCACTCCTCACCATGCCACTACAAACCC
+
>1AAA>C>FFBDGGGF11BGEFBGFEFGG0FHGFF0F00FAGHHGGGGAGHGHHHGBGHGHHHFHHHHFGFG/0B//DF0BFG1FGBFGGGHG?EGGHHHHHHHFGHHHGGE//</<//?/?<?/<.0.00001>>11100000--:<00;0:000000000/0:0/..:00;00009.-...009.000..-;---////-//9//////////9/9--;9-----//-/-9--////////;////--;
@M05620:37:000000000-D9766:1:1101:18261:5613 1:N:0:73
ACCACACCTTCTACAATGAGCTGCGTGTGGCTCCCGAGGAGCACCCCGTGCTGCTGACCGAGGCCCCCCTGAACCCCAAGGCCAACCGCGAGAAGATGCCCAGGTGAGTGGCCCGCTACCTCTTCTGGTGGCCGCCTCCCTCCTTCCTGGCCTCCCGGAGCTGCGCCCTTTCTCACTGGTTCTCTCTTCTGCCGTTTTCCGTAGGACTCTCTTCTCTGACCTGAGTCTCCTTTGGAACTCTGCAGGTTCTA
+
BCCBCCCCFFFFGGGGGGGGGGHHGGGEHGHHHGGGGGGGGHHHHGGGGGGGHHHHHHHGGGGGGGGGGGGHGHHGGGGHGHHHHGGGGGGGGGHHHHHHHHHGHHHHHHGGHHGGGGGHHHHHHHHHHHGHHGGGGGHGHHGHHGGGGGGGGGGGGCCGGGGGGGFFFFFFFFFHFFFFFFFFFFFFFFFHFFFFFFFFFFFFFFFFFFFFFFFFFFFFFFFFFFFFFFFFFFFFFFFFFFFFFFFFFFF
@M05620:37:000000000-D9766:1:1101:25192:5623 1:N:0:73
ACCACACCTTCTACAATGAGCTGCGTGTGGCTCCCGAGGAGCACCCCGGGCTGCGGACCGAGGCCCCCTTGAACCCCAAGGCCAACCGCGAGAAGATGCCCAGGCCAGTGGCCCGCTACCGCTTCTGGTGGCCGCCTCCCTCCTTCCTGGCCTCCCGGAGCTGCGCCCTTTCTCACTGGTTCTCTCTTCTGCCGTTTTCCGTAGGACTCTCTTCTCAGACCTGAGTCTCCTTTGGAACTCTGCAGGTTCTA
+
AAAAAAAAFF@FGGGGGDFG1FA1EAF0FE0BGGG0BE//ABFHHG/A/EEGF//>EGCGEGGGGGGG/B0FFHHGGGGHFHHHHGCC@/<BC/?FF11FF1<FA..><FHEHHCC@-AC-:-CAC0C0::.G--AC.EFFBFBB0CB;CA.;:EG.=-9;9/B--A--BFBB/BF//:/;BFB9;;FB9//B@ABFFBF-/-9A/:/;///BBFF///;EB-/9/9//BBFF9F/FB//://BF--//;/
@M05620:37:000000000-D9766:1:1101:6565:5645 1:N:0:73
GAGGCTGCTTTGGAAGAAACTCACAGGCTATGGCAAAACTTACTGCTGGGCCTGGGTAAGATTGCCGGTCCCCTTACGCTATCTTACCTGCCGGTTAAGGCTTCTAAAACACCCCAAAGGAGAAAAATAGCTCATCAAAAAATCCAAACCAATCAACGCATTGCTGCCAAACTACCAATGCGGACCGAAATTAACGCTATACCCCCATTGAGAATGCAATTGACAACATTGCCACTGGGAACATTAAAACT
+
BBBBBBFBFFFFGFGGGGGGGBH4F5A24A4BBGGFFH2A53B55B5B32BB222B3B3BD5533B000A0BBBGHF?>FBEGB444B@BFB?E/11B4BBG32BBFGD3?0>?</<0322//02BF022BB??>@22@2<<@111?1////1?110.-<..11110./<<.00//00///.--:---9-;000;.;..:0;099;99/;//.;//////9/;;//..//;//;///.../;.9/;;99//
@M05620:37:000000000-D9766:1:1101:6412:5665 1:N:0:73
ACTGCCCCTTTTCCATCCACCGGCGAGTCACTGCCTAGGCTCCCCCAGCGCACACGACTGAGCCCCACTCACCTCCAAGTCGCACATCTGCCGGCTTAGGCTTGCCCCCAACCTCCTCTGGCGTCCTACACGCTCCTACCTGTCCGGCCAGAACCGTCCCCGCATCCACGGGCTTAAACGCGCTGCTGTTCCCCTAGCAAGCACGTCAGGCACCTCAGCTTTCGCCCTAATGCGGACGGCTCTGAACCCTT
+
1>1>>B>>>F@BBBB311BAB0AAA0A/0D1AABB1DB001BB/AB/BA/E///BE/>/B111B?E/?B0BFF10?011BB?>>>/>B11BE?E?//B1DCF0>FG1FC/??AGB?0?11F1-.>A<1>//.-=.<C<0<0<:;;.--:-;.//.-::9C?@--.-;;:--9---//9B---9--999///;/-9-;F9/-9-999-99F/-:-/-;9/9;/;---;;--//9A-----9-9;9/9/;;-/
@M05620:37:000000000-D9766:1:1101:9855:5728 1:N:0:73
ACCACACCTTCTACAATGAGCTGCGTGTGGCTCCCGAGGAGCACCCCGTGCTGCTGACCGAGGCCCCCCTGAACCCCAAGGCCAACCGCGAGAAGCGGCCCAGGTGAGTTTCCCGCTACCTCTTCTGTTGTCCCCCTCCCTCCTTCCCTGCCTCCCGTAGCTGCGCCCTTTCCTACTGGTTCTCTCTTCTGCCGTTTTCCCTATGACTCTCTTCTCTTACCTGAGTCTCCTTTTTAAATCTGCAGGGTCCA
+
BBBBBABBFFFFGGGFGGGGGGHHGGGEHGHHHGGGGGGGGHHHHGGGGGGGHHHHHHHGGGGGGGGGGGGHHHHGGGGHGHHHHGGGGGFGGGH2/>DGG/</><<0>11>11>---AGHH0DH==<=<;0<0::@CG./;E:;;//0;A.0;EA.9-.;=0/;99--;/////;BF////;/;B//9/;/;-;.B.///;/9;FF///;9FFFF////;/;;.;FF/B/////.//;BF////9-;/.;
@M05620:37:000000000-D9766:1:1101:9838:5738 1:N:0:73
ACCACACCTTCTACAATGCGCTGCGTGCGGCTCCCGAGGAGCACCCCTTGCTGCTGACCGAGGCCCCCCTGAACCCCAAGGCCAACCGCGCGAAGATGCCCAGGTGAGTGGCCCGCTACCTCTTCTGGTGGCCGCCTCCCTCCTTCCTGGCCTCCCGGTGCTGCGCCCTTTCTCACTGGTTCTCTCTTCTGCCGTTTTCCGTAGGACTCTCTTCTCTGACCTGAGTCCCCTTTGGAACTCTGCAGGTTCTA
+
AAAAAAA1BBBFGGGGFG1AECFGGEE00AAAA/BB/EAE?GEHHGG/0FFG1FFHGHF/>E?EGGGGGGEGFGHGGGEHEHHHHGGCCC/>@CG/?FGHHHHGCFGCGHGGHHCCC-<GHHHHHHFHCGGFHGGGGFGEGFGBBFGGBGAGGGGFE@-;>B/9@@F@?FFFFFEFFFFFFFFFFFBF/;BFF@BFFFFFFF;AF/B/BFFFFFF/;B/BFFF/;BB/9AFFFBFBFFFFFBFBFFFFFF/
@M05620:37:000000000-D9766:1:1101:16417:5817 1:N:0:73
ACCACACCTTCTACAATGAGCTGCGTGTGGCTCCCGAGGAGCACCCCGTGCTGCTGACCGAGGCCCCCCTGAACCCCAAGGCCAACCGCGAGAAGATGCCCAGGTGAGTGGCCCGCTACCTCTTCTGGTGGCCGCCTCCCTCCTTCCTGGCCTCCCGGAGCTGCGCCCTTTCTCACTGGTTCTCTCTTCTGCCGTTTTCCGTAGGACTCTCTTCTCTGACCTGAGTCTCCTTTGGAACTCTGCAGGTTCTA
+
BBBBBABBFFFFFGG4GGGGGGFFGEFFEEEHHGGFGAFGGHHHHGGGDGGGHGFHHGHGGGGGGGGGGGGHHHHGGGGHFHHHGGGGGCGG</?2>?DFGHC/???G1<FCGHGGDGGHGG0DFGFFHG?CHGGGGGHGHHGFGBC0FGFGGFEGG-?DBFGGGGFFFFFFFBFFBFFFFFFFBFBBFFB/FC:DFAFFF/A99B9FBFFFFFFFFF/FFB.BB/::BBFFF/;9FFBF9FFBBF;9BB/
@M05620:37:000000000-D9766:1:1101:7242:5873 1:N:0:73
ACCACACCTTCTACAATGAGCTGCGTGTGGCTCCCGAGGAGCACCCCGTGCTGCTGACCGAGGCCCCCCTGAACCCCAAGGCCAACCGCGAGAAGATGCCCAGGTGAGCTGCCCGCCACCTCTCTTGTTGGCCGCCTCCCTCCTTCCTGGCCTCCCGGAGCTGCGCCCTCTTTTACTGGTTTTCTCTTCTGCCGTTTTCCGGAGGACTCTCTTCTCTGGCCTTATGCTCCTTTTGGACTCTGCAGGTTCTC
+
CCCCCCCBFFFFGGGGGGAGGGHHGGGBFFHHHFFFDGGGGHHHHGGGGEFGHHHHHHHEEEGGGGGGGGGHGHHGGGGHGHHHHGGGGG<B<?????2??F?/?F1011?10/?<-->GHH1/0<00=<</<<CFGGHGHCG/;0:0;;;FG..;.-:-99FF-A.@C.B///9;/;/;F..;9//:////;-9;F./;.-;;;A./BBFF/BFBFF//;////:B///:;:/;-;9/9/:B9/;./;//
@M05620:37:000000000-D9766:1:1101:21420:5893 1:N:0:73
ACCACACCTTCTACAATGAGCTGCGTGTGGCTCCCGAGGAGCACCCCGTGCTGCTGACCGAGGCCCCCCTGAACCCCAAGGCCAACCGCGAGAAGATGCCCAGGTAAGTGGCCCGCTACCTCTTCTGGTGGCCGCCTCCCTCCTTCCTGGCCTCCCGACGCTGCGCCCTTTCTAACTGGTTCTCTCTTCTGCCGTTTTCCGTAGGACTCTCTTCTCTGCCCTGCGTCTCCTTTGGAACTCTGCAGGTTCTA
+
BBBBBABBFFFFGGGGGGGFGGHHGEGEFAHHHGGEGGGGGHHHHGGGEFGGFHHHHHHGGGGGGGGGGGGHGHHGGGGHGHHHHGGGGGDFGGHHHFHH2<GGH1??GHHGHHGG->DHHHHHHHHHHHDHHGGGGDHGHHGHFHHGGGGGGGGGG.;;BG.CFFFFFFFFF//BFFFFFFFFFFFFFFFFFFFFFFFFFF9D./FFFFFFFFFFF//;AF..;:BDFFFFFF/:FBFFFFFFFFFFFF9
@M05620:37:000000000-D9766:1:1101:17650:5918 1:N:0:73
ACCACACCTTCTACAATGAGCTGCGTGTGGCTCCCGAGGAGCACCCCGTGCTGCTGACCGAGGCCCCCCTGAACCCCAAGGCCAACCGCGAGAAGATGCCCAGGTGAGTGGCCCGCTACCTCTTCTGGTGGCCGCCTCCCTCCTTCCTGGCCTCCCGGAGCTGCGCCCTTTCTCACTGGTTCTCTCTTCTGCCGTTTTCCGTAGGACTCTCTTCTCTGACCTGAGTCTCCTTTGGAACTCTGCAGGTTCTA
+
CCDDDCCDFFFFGGGGGGGGGGHHGGGGHGHHHGGGGGGGGHHHHGGGGGGGHHHHGHHGGGGGGGGGGGGHGHHGGGGHGHHHHGGGGGGGGGHHHHGHHHHGCHHHGHGGHHGGGGGHHHHHHHHHHHGHHGGGGGHGHHGHHGGGGGFGGGGGG@DGGGGFGGFFFFFFFFFFFFFFFHFFHFFHHFFFFFFFFFFFFFFFDFFFFFFFFFFFFFFFFFFFFFFFFFFFFFFFFFFFFFFFFFFFFFF
@M05620:37:000000000-D9766:1:1101:16458:5942 1:N:0:73
GCGGCTGCTTTGGAAGCAACTCATAGATTACTGCAACAGTTCCCCCTGGACCTGGAAACGTTTCTTGCCTGAATTCCAGGAGCCGAAACGACTCCAAGTGCGTCATTACCAGGCTGAGGCCTAGACCCGACTCTCCAAGCATTCCGCTTTAGCGCCCTGCTGCATCCCGTTCCCCCATTCTCCGCATTTGACCCTGCACCTAAGAAGAGCGTCCTACAAGACCCGAAGGGAGCAAGACAGCTCACAAGACA
+
>11>>>1>CFB1BBG1AABGBF1DADFHH1FGHH11BBF1DFHHHGAB/0BBFFAGG10BBGHHDFDGH1B01DD1DDG0GFHE>//>>/EGE/BF11@B1>/>?B221111/?FHC0/?F10011B/>////@1@111?011110?E//?F1->-->0.10<<00<....//0/.-;00<0;..:..0;000/;/./9/C/=/0;//./-..;.00/;9B-9--;9@-;--9;B---/;A9/////--;:
@M05620:37:000000000-D9766:1:1101:6925:5968 1:N:0:73
ACCACACCTTCTACAATGCGCTGCGTGTGGCTCCCGAGGAGCACCCCGTGCTGCTGACCGAGGCCCCCCTGAACCCCAAGGCCAACCGCGCGAAGATGCCCAGGTGAGTGGCCCGCTACCTCTTCTGGTGGCCGCCTCCCTCCTTCCTGGCCTCCCGGGGCTGCGCCCTTTCTCACTGGTTCTCTCTTTTGCCGTTTTCCGTAGGACTCTCTTCTCTGACCTGAGTCCCCTTTGGAACTCTGCAGGTTCTA
+
AAAAAAA>CFFFGGGGDG1AE0FEGFGBAAGHFBFA/EFCEHHHHGG/BEGGHHHHHHHEEGGGGFGGGGGHGFHGGGGHGHHHHGGCGG/>BCC?FGBGHH/F1>F<>GFCHHC---<GD0<GFC0CCCE.CC-A9.CEBFGFGBFF9FFFB.EGA@9-999A=>B@@FFFFBFFBFFBFB/:B9/B//9/B@9AFFBF-:--A/B/;9BBFBF/9B/BF9B/;9///;BFF/F/F9/99/99BF-;B//
@M05620:37:000000000-D9766:1:1101:18872:6054 1:N:0:73
ACCACACCTTCTACAATGAGCTGCGTGTGGCTCCCGAGGAGCACCCCGTGCTGCTGACCGAGGCCCCCCTGAACCCCAAGGCCAACCGCGAGAAGATGCCCAGGTGAGTGGCCCGCTACCTCTTCTGGTGGCCGCCTCCCTCCTTCCTGGCCTCCCGGCGCTGCGCCCTTTCTCACTGGTTCTCTCTTCTGCCGTTTTCCGTAGGACTCTCTTCTCTGACCTGAGTCTCCTTTGGAACTCTGCAGGTTCTA
+
BBBBBABBFFFFGGGGGGGGGGHHGGGEHGHHHGGGGGGEGHHHHGGGGGGGHGHHHHHGGGGGGGGGGGGHFHHGGGGHGHHHHGGGGGGGGGHGHFHHHHHGGHHHHHGGHHGGGGGHHHHHHHHHHHGHHGGGGGHGHHGHHGGGGGGGGGGGGG-9BFFFFFFFFFFFFFFFFFFFFFFFFFFFFFFFFFDFFFFFFFFFFFFFFFFFFFFFFFFFFFFFFFFFFFFFFFFFFFFFFFFFFFFFFFF
@M05620:37:000000000-D9766:1:1101:8701:6067 1:N:0:73
ACCACACCTTCTACAATGAGCTGCGTGTGGCTCCCGAGGCGCCCCCCGTGCTGCTGACCGAGGCCCCCCTGAACCCCAAGGCCAACCGCGAGAAGATGCCCAGGTGAGTGGCCCGCTACCTCTTCTGGTGGCCGCCTCCCTCCTTCCTGGCCTCCCGGCGCTGCGCCCTTTCTCACTGGTTCTCTCTTCTGCCGTTTTCCGTAGGACTCTCTTCTCTGACCTGAGTCTCCTTTGGAACTCTGCAGGTTCTA
+
AAAAA1AAFFFFFGGGGGAGGGGFEFEBFFGHHGFEEEG/AE/EEGGGEGGGHGGGFGHGGECGGGGGGGGEFHHGGGGHGHHHHGGGGGCCC?CFG1DGFCCG<GHCDBCCGHCCCCCHFHHHHB0C;CCFH@@GGGGGGFGGGGGGFF9CFGGFB@--9;;9@@F@?FFFFFFFFFFFFFFFFFFFFFBBF@ABFFFFFBFFFEFFFFFFFFFFFFFFFFF/9BF/;FFFFFEFFFFFFFFFFF-BFF9
@M05620:37:000000000-D9766:1:1101:7524:6116 1:N:0:73
ACCACACGCTCTACAATGCGCTGCGTGCGGCGCGCGAGGAGCACCCCTTGCTGCTGACCAAGGCCCCCCTGAACACCAAGGCCAACCGCGCGAAGATGCCCAGGTGAGTGGCCCGCGACCTCTTCTGGTGGCCGCGTCCCTCCGTCCTGGCCGCCCGGTGCTGCGCCCTTTCTCACTGGTTCGCTCGTCTGCCGTTTTCCGTGGGACGCTCTTCTGTGACCTGGGTCCCCTTTGGAACTCTGCAGGTTCTA
+
A?AAAA111AAAGGGGGGG0A0A0EEEA0A//A/EE/>>>/BG0BE/?0B1@1B1BEF0B>0/FHGG/E//BFG1BC/GHGGHHHGGGGG>C-<-.1>FF/CEF/CG.0<...:AC----9F00C0;B9C...-----9-BB----:-;B-9-;---;--9/9B9@B-9/9/BF////-9//--9----;99/;A-/-//-;-9@-;---99://9:9/99FF--;F-;-9-/;BBFFFFFFEFBFAFFFF
@M05620:37:000000000-D9766:1:1101:10690:6119 1:N:0:73
ACCACACCTTCTACAATGAGCTGCGTGTGGCTCCCGAGGAGCACCCCGTGCTGCTGACCGAGGCCCCCCTGAACCCCAAGGCCAACCGCGAGAAGATGCCCAGGTGAGTGGCCCGCTACCTCTTCTGGTGGCCGCCTCCCTCCTTCCTGGCCTCCCGGCGCTGCGCCCTTTCTCACTGGTTCTCTCTTCTGCCGTTTTCCGTAGGACTCTCTTCTCTGACCTGAGTCTCCTTTGGAACTCTGCAGGTTCTA
+
BBBABBBAFFFFGGGGGGBGGFHHGEEBAEHHFFFGDGGCGHHHHGGGGGGGGHHHHHHECGGGGDGGGGGFHHHGGGGHEFHHHGDEDG<<CGHFFHHHHGHFGGHHHHEGHHGGGGGHFHHHHHHEHHDHHGGGGGEFHGGHHGEGFGGGGGGGGG-;BFFFFFFFAFFFFFBFFFFFFFFFFFFFFFFFFF:DFFFFFFFFFFFFFFFFFFFFFFFFFFFBFFFBFFFFFFFBBFFFFFFFFFFFFFF
@M05620:37:000000000-D9766:1:1101:12104:6124 1:N:0:73
AGTGCCAGCTCTCAATCGCACAGGGGACCCAGGGCCTGGCCCCTCCATCCAGAAAACCTATGACCTCACCCGCTACCTGGAGCACCAACTCCGCAGCTTGGCTGGGACCTATGTGAGTATCCAGCGTAGGAATCTGGGAGTTGGGGAGGAGTGAGGAGTTGGGGAAAGACAGTCCTAACCGTGGAGGGTTCTGGTAAATGATGGGGTGAGGAGGGGCTCTTTGGCTCCCACCAGTCCCCCTGTCTGGTCTA
+
A3AABDFFBFFFDGGGGFGGAGHHGGGGAEHHGGGGGDHF2GEHGGGHDGGA3B3AGEECGG5GEHFFHHHGGGEEHHHCHGGC1?FHGFHHGFGGEFHHGHHG?AGHGHHHHFHHHFGHD?GHFB?E/DHHHHHFFHHGGHHGCGGGGGGGCGFHHGHHHFGGGGHHHHHHHHHHFGHABCEBGGGG=CFGGGBFGGGGGGGGGGFBFFFFFFB<BBFFFBBFFFFFFFFFFFFFFFF?BFFFFFFFFFF
@M05620:37:000000000-D9766:1:1101:24421:6134 1:N:0:73
ACCACACCTTCTACAATGAGCTGCGTGTGGCTCCCGAGGAGCACCCCGTGCTGCTGACCGAGGCCCCCCTGAACCCCAAGGCCAACCGCGAGAAGATCCCCAGGCGAGTGGCCCGCTACCTCTTCTGGTGGCCGCCTCCCTCCTTCCAGGCCTCCCGGCGCTGCGCCCTTTCTCCCTGGTTCTCTCTTCTGCCGTTTTCCGTAGGGCTCTCTTCTCAGCCCTGAGTCTCCTTTGGAACTCTGCAGGATCTA
+
CCCCCBCCFFFFGGGGGGGGGGHHGEGEHGHHHGGGCFGCGHGHHGGGEEGGEGGHFHGGCGCFGGGGGEFHGHHGGEGHGHHHEGGGG?CC@/?<F2?FE2?F//>/>.>CCG@D?--C0D0=GB0G0GGHF--C??EFG/EBFBF0;:.CBFGG?F--9;@?AFDFAFFFFF0//;E0:9000BF09FB09;;AFA0B?F..D./.;/009:0B000/;BF//0;0;F0;FFFF0F0BBF000A.;;::
@M05620:37:000000000-D9766:1:1101:7213:6142 1:N:0:73
ACCACACTTTCTACAATGCGCTGCGTGCGGCTCGCGAGGAGCACCCCTTGCTGCTGACCTAGGCCCCCCTGAACCCCAAGGCCAACCGCGCGAAGATGCCCAGGTGAGTGGCCCGCTACCTCTTCTGGTGGCCGCCTCCCTCCTTCCTGGCCTCCCGGCGCTGCGCCCTTTCTCACTGGTTCTCTCTTCTGCCGTTTTCCGTAGGACTCTCTTCTCTGCCCTGAGTCCCCTTTGGAACTCTGCAGGTTCTA
+
AAAAAAB45BBFGGGGGGCFGGGGGFE22AEABAAA0AAE?GDGHGG??FBGFHGHGHH4B@CGHFGGGEAGFHHGGGGHGHFGHGFCDD>BDGG/1FGHGHHGFHGGGHGGHHGGG?DHHHHHHHHHGHFGFCDGGDFGGGGGGFGGGGGGGGGGGA-;BFADFFFFFFFFFFBFFFFFFFFBFFFF/;;FFFDFFFFFFFFDF/BBFFFFFFF/;B/9EFF.9:F/;9FFFFFE/BFFFFFFFFFFFFB
@M05620:37:000000000-D9766:1:1101:18252:6158 1:N:0:73
TCTGCTTCTTATTAATCCACTGCCCAGCCCGGGACCACCGATCGTAAGAGCACACGTCTGAACTCCAGTCACCTGCAGCTATCTCGTATGCCGTCTTCTGCTTGCCAAACACAACAACCAGAACAAACACACATCAAAATTAAACATTCAAAACAAGCAACTCATCCATCCCGAACGAATCAACAAACAATAAACCCACCAAACACGTCAAGCCAAAAATAAAACAATAGTGACACCTTAACCGACCGAAC
+
1>>>A31BBD3B3ABBF3BF1B1BA1BB0E?EG0EEA//A/AAEBAFGHGHBGFHGAFGF@@F1BF1BDB@E110BF1F0FEG1B0??BGHHG/>BFHHHHHHB/1B<</F0??/<//?//<0<00</00//?111111<1<11?11111?110..0.0000<<1111<0<..<---;..:00/0:....00009/..9......9.:...00:///;-9///9/--/9/9///:/-//;9//-------;
@M05620:37:000000000-D9766:1:1101:25352:6159 1:N:0:73
AGTGCCAGCTCTCAATCGCACAGGGGACCCAGGGCCTGGCCCCTCCATCCAGAAAACCTATGACCTCACCCGCTACCTGGAGCACCAACTCCGCAGCTTGGCTGGGACCTATGTGAGTATCCAGCGTAGGAATCTGGGAGTTGGGGAGGAGTGAGGAGTTGGGGAAAGACAGTCCTAACCGTGGAGGGCTCTGGTAAATGATGGGGTGAGGAGGGGCTCTTTGGCTCCCACCAGTCCCCCTGTCTGGTCTA
+
AABABDF4AFCFGGGGGGFGGGHDFGGGDG2GF2EFEGG2BGGGGGHHGFGH3GBHHGHHHHFHHHH3GGHGGCGGHH3BFFFHEGF1E3GHA?@//33B?GFF?EGHEFHBGD33F3BDGGHHHG/EDD2FGHHHGFCC?<GHFCFC<CEFHFDHH?/<D/<:EDCGHHCFHHHHHFHGFGEGFFGG.9CFGGFGGGGFGGFBC..-;A.BD?->=F.FFBBBB/BEFFFFFF/99BFF;ABFFBFFBB9
@M05620:37:000000000-D9766:1:1101:6623:6178 1:N:0:73
ACCACACCTTCTACAATGAGCTGCGTGTGGCTCCCGAGGAGCACCCCGTGCTGCTGACCGAGGCCCCCCTGAACCCCAAGGCCAACCGCGAGAAGATGCCCACGTGAGTGGCCCGCTACCTCTTCTGGTGGCCGCCTCCCTCCTTCCTGGCCTCCCGGCGCTGCGCCCTTTCTCACTGGTTCTCTCTTCTGCCGTTTTCCGTACGACTCTCTTCTCTGACCTGAGTCTCCTTTGGAACTCTGCAGGTTCTA
+
BBABBBABFFFFGGGCEGGGGFHGEFGGG2GHHGGEEEGEEHHHHGGGEEGEAFEGHHHGGG0EFGGGGGGHHHHGGGGHGHHEEGGGGGGGCGG<GDHHHH/<?///??FEHH-A@@DFHFDHG0=DDCGGHCCGGGHGHHGGGGGFBGFFGGGGD?B?=-;A-@DB?FFFFB/;BFFFFFFFFFBB9FFFF?AFFFFFFB9.-.;DFFFFFF/;/;/;F/./.99/9BBFFFB/9FFFFFFFF?FFF/9
@M05620:37:000000000-D9766:1:1101:24757:6215 1:N:0:73
AGTGCCAGCTCTCAATCGCACAGGGGACCCAGGGCCTGGCCCCTCCATCCAGAAAACCTATGACCTCACCCGCTACCTGGAGCACCAACTCCGCAGCTTGGCTGGGACCTATGTGAGTATCCAGCGTAGGAATCTGGGAGTTGGGGAGGAGTGAGGAGTTGGGGAAAGACAGTCCTAACCGTGGAGGGTTCTGGTAAATGATGGGGTGAGGAGGGGCTCTTTGGCTCCCACCAGTCCCCCTGTCTGGTCTA
+
CCBBCFFFDFFFGGGGGGGGGGHGGGGGGGHHGGGGGGHHHHGHGGHHHHHHHHHHHGHHHHHHHHHHHHHGGGGGHHHHHHHHHHHHGHHHGGGGGHHHGHHGGGHHGHHHHHHHHHHHHHHHHGGGGGHHHGHHHHHGGHHHGGGGGGGHHHHHHGHHHHGGGGHHHHHHHHHHHHHHGGGGGGGGEFFGGGGGGGGGGGGGGGFFFFFFFFFFFFFFFHHFFFFFFFFFFFFFFFFFFFFFFFFFFFB
@M05620:37:000000000-D9766:1:1101:24720:6223 1:N:0:73
ACCACACCTTCTACAATGAGCTGCGTGTGGCTCCCGAGGAGCACCCCGTGCTGCTGACCGAGGCCCCCCTGAACCCCAAGGCCAACCGCGAGAAGATGCCCAGGTGAGTGGCCCGCTACCTCTTCTGGTGGCCGCCTCCCTCCTTCCTGGCCTCCCGGAGCTGCGCCCTTTCTCACTGGTTCTCTCTTCTGCCGTTTTCCGTAGGACTCTCTTCTCTGACCTGAGTCTCCTTTGGAACTCTGCAGGTTCTA
+
AABBBAAAFFFFGGGGBEGFGBFGEEFEG2FAGFGCEEGCEHHHHGGFAEEFBFEFGHGGGE0FFEGGGGGBGGFEEGDHGHHH/FF?GCFG/DF2F2FGHHCGHFGFHHGFHHGGGGGHGHHHHFGGDCDGH?CDGGHGHHGHHGGGFFFGGGGGGB?DDGFFFGFFFFFFFFFFFFFFFFFFFFFFFFFFFFDFFFFFFFFDDBFFFFFFFFFFF/FFFFFFFFFFFFFFFFFFFFFFFFFFFFFFFFF
@M05620:37:000000000-D9766:1:1101:19847:6238 1:N:0:73
ACCACACCTTCTACAATGAGCTGCGTGTGGCTCCCGAGGAGCACCCCGTGCTGCTGACCGAGGCCCCCCTGAACCCCAAGGCCAACCGCGAGAAGATGCCCAGGTGAGTGGCCCGCTACCTCTTCTGGTGGCCGCCTCCCTCCTTCCTGGCCTCCCGGCGCTGCGCCCTTTCTCACTGGTTCTCTCTTCTGCCGTTTTCCGTAGGACTCTCTTCTCTGACCTGAGTCTCCTTTGGAACTCTGCAGGTTCTA
+
AAAAA?>AFFFFFGGDFGDAAAF1EEEAFAGHFFGGCGG?EHHGHGCGEEGGHFCGHHFGCGGGEAEEGGGFHFEEGGGHEEHEAFGEGG/</?<GFFFHHFHA<FDFGHGGHHGGGGGHHHHGHHFHHHGHHGGGCFFGHHGHHGGGFGGGGGGGG-9AG@@F@?F@@FFFFFFFFFFFFFFFFFFFFFFFF@FBFFFFFFABFBFFFFFFFFFFFFBFFFF9FFFFFFFFFFFBBFFFFFF/BFFFFF9
@M05620:37:000000000-D9766:1:1101:23174:6252 1:N:0:73
ACCACACCTTCTACAATGAGCTGCGTGTGGCTCCCGAGGAGCACCCCGTGCTGCTGACCGAGGCCCCCCTGAACCCCAAGGCCAACCGCGAGAAGATGCCCAGGTGAGTGGCCCGCTACCTCTTCTGGTGGCCGCCTCCCTCCTTCCTGGCCTCCCGGCGCTGCGCCCTTTCTCACTGGTTCTCTCTTCTGCCGTTTTCCGTAGGACTCTCTTCTCTGACCTGCGTCTCCTTTGGAACTCTGCAGGTTCTA
+
ABBBBBBBFFFFFGGCGGGFGEFBEEEBCEHFGFGEGGGGGHHHHGGGFAEFHHHHHFHGGGGGGGGGGGGHHHHGGGGHFHHGGGGGGFGGCGHHGHHHHEEGGFF<FGFEGH->@CGHHHF0=<=GGFGHGG?@AAHGHHGFHGGGFGGFFGGGDG?---;.>DF;;FFFFF/9BFFFFF9BFFBFFFFFFFAFFFFFDF.9D/9BFFB/BBB/:F/BFFE.9ABDFFFFFFFFFFFFFFFBFFFFFF/
@M05620:37:000000000-D9766:1:1101:15752:6257 1:N:0:73
ACCACACCTTCTACAATGAGCTGCGTGTGGCTCCCGAGGAGCACCCCGTGCTGCTGACCGAGGCCCCCCTGAACCCCAAGGCCAACCGCGAGAAGATGCCCCGGGGGGTGGCCCCCTACCTCTTCTTGTTGCCGCCTCCCTCCTTCCTGGCCTCCCCGGGCTTCCCCCTTTCTCACTTGTTCTCCCTTCTGCCGGTTTCCGTAGGGCTCTCCTCTCTTACCTTAGGCCCCTTTTGGACTTTTCCGGGTTTT
+
DCDDCDCAFFFFGGGGGGGGGGHHGGGEEGHHHGEGFGGGGHHHHGGGGGGGHHGHHHHEFFGGGGGGGGGHGHHGGEGHGHHHHGGGGG@DGGHHGH2FG//>/-----::AF---..;000;000;:0;0;--;.9AE/:A/B0F00;.A0.;A.;----.:0/;D-;F0000:00;0;00:0//;/000;--;9D0B.0..9./../0/;/0:000:;0000000.;.;F0;-;0000000.;-;...
@M05620:37:000000000-D9766:1:1101:16461:6259 1:N:0:73
ACCACACCTTCTACAATGAGCTGCGGGTGGCTCCCGAGGAGCACCCCGTGCTGCTGACCGAGGCCCCCCTGAACCCCAAGGCCAACCGCGAGAAGATGCCCAGGTGAGTGGCCCGCTACCTCTTCTGGTGGCCGCCTCCCTCCTTCCTGGCCTCCCGGCGCTGCGCCCTTTCTCACTGGTTCTCTCTTCTGCCGTTTTCCGTAGGACTCTCTTCTCTGACCTGAGTCTCCTTTGGAACTCTGCAGGTTCTA
+
AAA1AAAAFFFFG3GEBGB1F1B1E00AAAGH1BFAAEGCGHHHHGGGEEGGHHHFHHHG/FGGE/EGGGG0G>FFGGAH//GEEGA@CG//<??C<1<CGFHFHFHHHHGFGFGGGGGHHGHHHHHHHHGHHGGGGFGGGGGGGGGGGGGGFGGGGGA@@?@F@@F@?FFFFF/BFFFFFFFFFFFFFFFBF@FFFFFFFFFFFFFFFFFFFFFFFF/BFFF99BF:FFFFFFFFFFFFFFFFFFFFFFB
@M05620:37:000000000-D9766:1:1101:20697:6276 1:N:0:73
ACCACACCTTCTACAATGAGCTGCGTGTGGCACCCGAGGAGCACCCCGTGCTGCTGACCGAGGCCCCCCTGAACCCCAAGGCCAACCGCGAGAAGATGCCCAGGTGAGTGGCCCGCTACCTCTTCTGGTGGCCGCCTCCCTCCTTCCTGGCCTCCCGGAGCTGCGCCCTTTCTCACTGGTTCTCTCTTCTGCCGTTTTCCGTAGGACTCTCTTCTCTGACCTGAGTCTCCTTTGGAACTCTGCAGGTTCTA
+
AAAAAAAAFFFFGGGGGGGGG1B1AAB0BE00B0E0EG///FCE/EEAEEAF1GCGGHFE//EEFAGGGEF01EGE>EGHEEFGHGGGGGBCCGHHHHHHHFHGHHEHHHGGHHGGGGGHHHHHHHHHHFGHHGGGGGHGHHGHHGGGFFGGGGGGGG-AAGGGG@F@@FFFFFFFFFFFFFFFFFFFFFFFF@FFFFFFFF9BBBFFFFFFFFFFFFFFFFFFFFFFFFFFFFFFFFFFFFFFFFFFFF/
@M05620:37:000000000-D9766:1:1101:20710:6289 1:N:0:73
ACCACACCTTCTACAATGAGCTGCGTGTGGCTCCCGCGGAGCACCCCGTGCTGCTGACCGAGGCCCCCCTGAACCCCAAGGCCAACCGCGAGAAGATGCCCAGGTGAGTGGCCCGCTACCTCTTCTGGTGGCCGCCTCCCTCCTTCCTGGCCTCCCGGAGCTGCGCCCTTTCTCACTGGTTCTCTCTTCTGCCGTTTTCCGTAGGACTCTCTTCTCTGACCTGAGTCTCCTTTGGAACTCTGCAGGTTCTA
+
AAAAA>AAFFFFEGGGGGGGG11F0EFG0EBGCFFG0AE//A/BGGGGEEGFDFGHGHHGEG/>FEEEEGGC1FHGGEEGFHGHCGC?CCCC//<GGFHHHFHGHHHHGGEFGHGCGGGHHHHHHHGBGHGHHCCGGGGGGGGGGCCFFFFFGGGGG?@@@FFF@@F@?BFFFFFFFF-:BFFFFFFFFFEFF@FBFFFFFFFABFFFFFFFFFFFFBFBFFFFFFF/FFF/BFFFFFFFFFFFFFFFFFB
@M05620:37:000000000-D9766:1:1101:18191:6340 1:N:0:73
ACCACACCTTCTACAATGAGCTGCGTGTGGCTCCCGAGGAGCACCCCGTGCTGCTGACCGAGGCCCCCCTGAACCCCAAGGCCAACCGCGAGAAGATGCCCAGGTGAGTGGCCCGCTACCTCTTCTGGTGGCCGCCTCCCTCCTTCCTGGCCTCCCGGAGCTGCGCCCTTTCTCACTGGTTCTCTCTTCTGCCGTTTTCCGTAGGACTCTCTTCTCTGACCTGAGTCTCCTTTGGAACTCTGCAGGCTCTA
+
AAAAAAAAFFFFGGGGGGG1G1B1EAAFHCGHBGGFAEGECHHHHGGGEEGFEHHGHHHGGECEF/EEGGGGH1EEGGGG//GHHGGCGGG//???DFGHH1FC?CDGDGEEGH@CGCGFHDDGHHHGFC?.<@CCGGHEFHGHHGGGGGGGFGGGG-9AAGGF@GB@@FBBBFFFBFFFFF/BBBFFFFFFF@FFFFFFBF-9-FFFFFEFFFFFFEFFFFBFBFFFFFFFFBB/9BFFFFFBFF-;AF9
@M05620:37:000000000-D9766:1:1101:20300:6366 1:N:0:73
ACCACACCTTCTACAATGAGCTGCGTGTGGCTCCCGAGGAGCACCCCGTGCTGCTGACCGAGGCCCCCCTGAACCCCAAGGCCAACCGCGAGAAGATGCCCAGGTGAGTGGCCCGCTACCTCTTCTGGTGGCCGCCTCCCTCCTTCCTGGCCTCCCGGCGCTGCGCCCTTTCTCACTGGTTCTCTCTTCTGCCGTTTTCCGTAGGACTCTCTTCTCTGACCTGAGTCTCCTTTGGAACTCTGCAGGTTCTA
+
BCCCCCBACFFFGGGGGGEGGGHHGGGEAEHFHGGEDFGGFHGHHGGGFGGGHHGHHHHGGGGGGGGGGGGGFHHGGGGHGHHHHGGGGGDGGGHHGFGHHGHGHHHHHHGGHHGGGGGHHHHHHHHHHHGHHGGGGGHGHHGHHGGGGGGGGGGGGGCGGFFFFFFFFFFFFFFFFFFFFFFFFFFFFFFFFFFFFFFFFFAFFEFFFFFFFFFFFF/FFFF/BFFFFFFFFFFFFFFFFFFFFFFFFF9
@M05620:37:000000000-D9766:1:1101:22871:6415 1:N:0:73
AGTGCCAGCTCTCAATCGCACAGGGGACCCAGGGCCTGGCCCCTCCATCCAGAAAACCTATGACCTCACCCGCTACCTGGAGCACCAACTCCGCAGCTTGGCTGGGACCTATGTGAGTATCCAGCGTAGGAATCTGGGAGTTGGGGAGGAGTGAGGAGTTGGGGAAAGACAGTCCTAACCGTGGAGGGTTCTGGTAAATGATGGGGTGAGGAGGGGCTCTTTGGCTCCCACCAGTCCCCCTGTCTGGTCTA
+
BBAABFFFCFFFGGGGGGGFGGHGGGGGGGHHGGGGGGHHGHGHGGHHHGHHHHHHHGHHHHHHHHHHHHHGGEGGHGHHGGHHHHHHGHHHDGGGGGHHGGHGGGHHGHHHHHHHHHHHHHHHHGGGGGHHHHHHHHHGGHHHGGGGGGEGHHHHHGHHHHGGGGHHHHHHHHHHHHHHGGGGGGGG=FFGGGGGGGGGGGGGGGFFFFFFFFFFFFFFFFFFFFFFFFFFFFFFFFFFFFFFFFFFFFF
@M05620:37:000000000-D9766:1:1101:23061:6419 1:N:0:73
ACCACACCTTCTACAATGAGCTGCGTGTGGCTCCCGAGGAGCACCCCGTGCTGCTGACCGAGGCCCCCCTGAACCCCAAGGCCAACCGCGAGAAGATGCCCAGGTGAGTGGCCCGCTACCTCTTCTGGTGGCCGCCTCCCTCCTTCCTGGCCTCCCGGAGCTGCGCCCTTTCTCACTGGTTCTCTCTTCTGCCGTTTTCCGTAGGACTCTCTTCTCTGACCTGAGTCTCCTTTGGAACTCTGCAGGTTCTA
+
BBBBBAABFFFFGGGGFGGGGGHGGGFEHDGHCFGGGGGFGHHHHGGGEFGGHGHHHHHGGGEGGGGGGGGGHHHGGGGHEFHHHGGCFGDC?DHFHDHHHHHGHHHHHHGGHHGGGGGHHHHGHHHHHHGHHGGGGGGGHHGHHGGGGGFGGGGGGG?CFGGGGGFFFFFFFFFFFFFFFFFFFFFFFFFFFFFFFFFFFFFFFFFFFFFFFFFFFFFFFFFFFFFEFFFFFFFFBFFFFFFFFFAFFFF
@M05620:37:000000000-D9766:1:1101:12247:6422 1:N:0:73
ACCACACCTTCTACAATGAGCTGCGTGTGGCTCCCGAGGAGCACCCCGTGCTGCTGACCGAGGCCCCCCTGAACCCCAAGGCCAACCGCGAGAAGATGCCCAGGTGAGTGGCCCGCTACCTCTTCTGGTGGCCGCCTCCCTCCTTCCTGGCCTCCCGGCGCTGCGCCCTTTCTCACTGGTTCTCTCTTCTGCCGTTTTCCGTAGGACTCTCTTCTCTGACCTGAGTCTCCTTTGGAACTCTGCAGGTTCTA
+
BABBBBB>BCFFGGGGFG5BGDGFGFFB4AGGFBFE2AEEDHHHHGGEEEFGFHGHHHHAEFCGGGGGGGGGHHHGGGGHGHHHHGGEGG/>BDGFFGHHHHHGHHGGHHGGHHGGGGGHHHHHHHHHHHFHHGGGGGHGHHGHHGGGGGGGGGGGGGAGGFFFFFFFFFFFFFFFFFFFFFFFFFFFFFFFFFFFFFFFFFFDFFFFFFFFFFFFFFBFFFF;BFFBFFFFFFFFFFFFFFFFFFFFFFF
@M05620:37:000000000-D9766:1:1101:6221:6432 1:N:0:73
ACCACACCTTCTACAATGAGCTGCGTGTGGCTCCCGAGGAGCACCCCGTGCTGCTGACCGAGGCCCCCCTGAACCCCAAGGCCAACCGCGAGAAGATGCCCAGGTGAGTGGCCCGCTACCTCTTCTGGTGGCCGCCTCCCTCCTTCCTGGCCTCCCGGAGCTGCGCCCTTTCTCACTGGTTCTCTCTTCTGCCGTTTTCCGTAGGACTCTCTTCTCTGACCTGAGTCTCCTTTGGAACTCTGCAGGTTCTA
+
CCCCCCCCFFFFGGGGGGGGGGHHGGGGHGHHHGGGGGGGGHHHHGGGGGGGHHHHHHHGGGGGGGGGGGGHHHHGGGGHGHHHHGGGGGCGGGHHHHHHHHHGHHHHHHGGHHGGGFGHHHHHHHHHHHGHHGGGGGHGHGGHHGGGGGGGGGGGGD?FDGGGGGFFFFFFFFFFFFFFFFFFFFFFFFFFFFFFFFFFFFFFFFFFFFFFFFFFFFFFFFFFFFFFFFFFFFFFFFFFFFFFFFFFFFB
@M05620:37:000000000-D9766:1:1101:13930:6467 1:N:0:73
ACCACACCTTCTACAATGAGCTGCGTGTGGCTCCCGAGGAGCACCCCGTGCTGCTGACCGAGGCCCCCCTGAACCCCAAGGCCAACCGCGAGAAGATGCCCAGGTGAGTGGCCCGCTACCTCTTCTGGTGGCCGCCTCCCTCCTTCCTGGCCTCCCGGCGCTGCGCCCTTTCTCACTGGTTCTCTCTTCTGCCGTTTTCCGTAGGACTCTCTTCTCTGACCTGAGTCTCCTTTGGAACTCTGCAGGTTCTA
+
BBBCCCCCFFFFGGGGGGGGGGHHGGGGHGHHHGGGGGGGGHHHHGGGEGGGHHHHHHHGGGGGGGGGGGGHHHHGGGGHGHHHHGGGGGGGGGHHHGHHHH/FGFG0??FFHH-@<ADHHFDGF00DGHDFGFDGAAGGFHGEGFFFFFEGFFGGDA:-;-9A-@DFCFFFFF009BFFFB9:BB0B:9FFFA9DFFFFFF..DFFFFFFFFF00;B00FBB;/;B9BFBFFFFBFFF9FFFFFFFFFF0
@M05620:37:000000000-D9766:1:1101:21219:6560 1:N:0:73
ACCACACCTTCTACAATGAGCTGCGTGTGGCTCCCGAGGAGCACCCCGTGCTGCTGACCGAGGCCCCCCTGAACCCCAAGGCCAACCGCGAGAAGATGCCAGGGTAAGTGGCCCGCTCCCTCTTCTGGTGGCCGCCTCCCTCCTCCCTGGCCTCCCGACGCTCCGCCCTTTCTACCGGGTTCTCTCTCCTGCCGTTTTCCTAAGGCCTCTCTTCTCTACCCTACGTCTCTTTGGAAATTCTGAAGGTTCTG
+
CCCCCCCCFFFFGGGGGGGGGGHHGGGGHGHHHGGGGGGGGHHHHGGGEGGGFHHHHHHGGGGGGGGGGGGGHHHGGGGHGHHHHGGGGGGGCGHGHHGHH2F/F00??G1FG/---<>FCCH0<DG0<C.C<<C-.;G.:G.G/F./;.;.9CE?A.9--...9;D-CF090B0;-:9D.9000:B0/0:;9@FFF?FB000;//.9.99F0:0::00;9B/...99B0;F0;0900990900;BF0000
@M05620:37:000000000-D9766:1:1101:19205:6577 1:N:0:73
ACCACACCTTCTACAATGAGCTGCGTGTGGCTCCCGAGGAGCACCCCGTGCTGCTGACCGAGGCCCCCCTGAACCCCAAGGCCAACCGCGAGAAGATGCCCAGGTGAGTGGCCCGCTACCTCTTCTGGTGGCCGCCTCCCTCCTTCCTGGCCTCCCGGCGCTGCGCCCTTTCTCACTGGTTCTCTCTTCTGCCGTTTTCCGTAGGACTCTCTTCTCTGACCTGAGTCTCCTTTGGAACTCTGCAGGTTCTA
+
CCCCCCCBFFFFGGGGGGEGGGHHGEGB4EGHHGGGDGGGCHHHHGGGGGGGGHGHHGHEGGGGGGGGGGGHHHHGGGGHGHHHHGGGGGBDGGHHFHHHHFHGHHHFGHGGHHGGGGGHHHHHHHHFHHGHHGGGGGHGHHGHHGGGGGGGGGGGGF?DGFFFFFFFFFFFFFEFFFFFFBFFFFFFFFFFFFDFFFFFFF?DDFFFFFFFFFFFFFBFFFF/;BFFFFFFFFFFFFFFFFFFFFFFFFB
@M05620:37:000000000-D9766:1:1101:23018:6622 1:N:0:73
GAGGCTGCTTTGGAAGAAACTCATAGATTACTGCAACAGTTCACCCTGGACCTGGGAAAGATTCTTGCCTGGATTACAGAAGCTGAAACAACTGCTACCCCAGGCCAGTCGCAAACAACCGCTTCTAGAAGCCGCCAAGCGAATAAAAAGACTCAAGAAAAAAAGCCATTTAAGACTGGTAATCTCTTCTGACGATTTCCGTAGAACTCACTTAAAAAACCTCAGCATCTTTTCGTTTTAAGCAGAAACTA
+
1>A1>>>>FDBDFA111ABAFAFBED1FG1BBAF11BABBFF2FFFABF0ABFFG/B1FC0AAFFAFBGHH/AD11BFAFF1BABBB1BB>>1>1111>0B>//>/>?BB?>EF/>0??//>E/EG2B211B0//</>/</?/</<111/<0?<<111<000<-<<.C0<0=000:00.:0;;CC0000=0<0...:.;0.;;9.0;0F09;;;0909-99:BB//;;//;/;/9-:9-B/999B/9/9//
@M05620:37:000000000-D9766:1:1101:6639:6637 1:N:0:73
ACCACACCTTCTACAATGAGCTGCGTGTGGCTCCCGAGGAGCACCCCGTGCTGCTGACCGAGGCCCCCCTGAACCCCAAGGCCAACCGCGAGAAGATGCCCACGTGAGAGGCCCCCTACATCTTCTCGTGGCCGCCTCCCTCCTCGCTGGCCTCCCGCTGATCCGCCCTTTCTCACTGGTTCTCTCTTTTGCCGTTTTCCGCAGGACTCTCTTCTCTCTCATCAGTCTCTTTTGGTACTCTGCAGGTTCTA
+
AAAAABBBFFFFGFGGGGFGGFHGGAEBAEHHFFGEFGGGGHGHHGGGGEGGHHGGHHHGCEFGG1EGGGGCGCGGGGAHG/GHHGA@DCB<<D2G2F22?C//??/?1?</>A->-.<1FG00DF0<C<<-CDGG.DEACGGG/.:9.-9AF..CE--;.C09..;@-;//;F//:/9;F;B//;F/;;99/@.AFE/9..---../9/;FBFFFF//;/;/9;9:BF////9=./:/;B///9.9;/99
@M05620:37:000000000-D9766:1:1101:21078:6645 1:N:0:73
ACCACACCTTCTACAATGAGCTGCGTGTGGCTCCCGAGGAGCACCCCGTGCTGCTGACCGAGGCCCCCCTGAACCCCAAGGCCAACCGCGAGAAGATGCCCAGGTGAGTGGCCCGCTACCTCTTCTGGTGGCCGCCTCCCTCCTTCCTGGCCTCCCGGCGCTGCGCCCTTTCTCACTGGTTCTCTCTTCTGCCGTTTTCCGTAGGACTCTCTTCTCTGACCTGAGTCTCCTTTGGAACTCTGCAGGTTCTA
+
BBBBBBABFFFFGGFGGGGGGFHHGAFEGFHHHGGGGGGGGGHHHGGGEGGGHHHHHHHGGGGGGGGGGGGHFHHGGGGHGHHHHGGGGGCFFGHHHHHHHGHGH1GHHHGGHHGGGGGHHHHFHHHHHHGHHGGFFDHGHHGGHGGGGGGGFGGGGA9DGFFFFFFFFFFFFFFFFFFFFFEFFFFFFFFFFDDDFFFFFFFFFFFFFFFFFFFFFF/FFFB/BFFFFFFFFFFFFFFFFFFFFFFFFFB
@M05620:37:000000000-D9766:1:1101:14991:6660 1:N:0:73
ACCACACCTTCTACAATGAGCTGCGTGTGGCTCCCGAGGAGCACCCCGTGCTGCTGACCGAGGCCCCCCTGAACCCCAAGGCCAACCGCGAGAAGATGCCCAGGTGAGTGGCCCGCTACCTCTTCTGGTGGCCGCCTCCCTCCTTCCTGGCCTCCCGGCGCTGCGCCCTTTCTCACTGGTTCTCTCTTCTGCCGTTTTCCGTAGGACTCTCTTCTCTGACCTGAGTCTCCTTTGGAACTCTGCAGGTTCTA
+
BCCBBCCCFFFFGGGGGGGGGGHHGEFEHGHGHGGEGEFGGHGHHGGGGFFGHHHHHHHGGGGGGGGGGGGHFHHGGGGHGHHGHGGGGGFGGGHHHHHHHHEGGHH?FFFGHHGGGGGHHHHHHGHHHGFGFGCCEFHGHHGGHGGGGGEFGGGGDG99ABAFFFFFFFFFFFFFFFFFFBFFFFFFFFFFFFDFFFFFFFFDFBFFFFFFFFFFFF0FFFF/90;BBFBFFFFBFFFFFFFFFFFFFF0
@M05620:37:000000000-D9766:1:1101:13906:6725 1:N:0:73
GAGGCTGCTTTGGAAGAAACTGATAAGCTAGTGACACAAGATCGGATGAGCACGCGTCAGTACCCTAGTCACCTGAAGCAAGCTGGAATGCCTGCCTCTGCTCCTACAAAAAGCTACCCGCAAGGAATGGCTGCCAGAAGACTCCAAGGCAGTAAAATAGCTGATGAAACAATGGCAAGGAAGTTAGGCATTTCCGCCTCATCTCTCTCGCGTAGCCAATTTATCAACCCTTATCCTTTGCACTTGTAACC
+
A1AAAAFAFFFFGGGGGGGGG1F3D3111B1AD3DG1G0B01B000/A11BB0//////B221111001121BF0BB111B0BG100B11@B11B011BBGG111B@C1>>//01B1>0/<////BF1<B<0<?0110@1101@@1@1//0/0111?11??11<1111>>G.>11000..<C.<000/<<<GHH0.::?./:00:00=0..-9-;;FF//;000000/.;9///9/;BFB//BF/:;/;//
@M05620:37:000000000-D9766:1:1101:16443:6733 1:N:0:73
ACCACACCTTCTACAATGAGCTGCGTGTGGCTCCCGAGGAGCACCCCGTGCTGCTGACCGAGGCCCCCCTGAACCCCAAGGCCAACCGCGAGAAGATGCCCAGGTGAGTGGCCCGCTACCTCTTCTGGTGGCCGCCTCCCTCCTTCCTGGCCTCCCGGCGCTGCGCCCTTTCTCACTTGTTCTCTCTTCTGCCGTTTTCCGTAGGACTCTCTTCTCTGACCTGAGTCTCCTTTGGAACTCTGCAGGTTCTA
+
CCCCCCCCFFFFGGGGGGGGGGHHGGGGHGHHHGGGGGGGGHHHHGGGFGGGHHGHHHHGGGGGGGGGGGGHHHHGGGGHGHHHHGGGGGGGGGHHHHHHHBGGHBGGHHGGHHGGGCGHHGHHFF0GGFGHHGGGGGHGHHGHHGGGGEFGFGGGGA--9@=DAFFFFFFFFFFFFBFFFFFFFFFFFFEFFCDFFFFF?BFDDFFFFFFFFFFFFFFFFFB:/FF0FFBFFFFFBFBBFBFFFFFFFB0
@M05620:37:000000000-D9766:1:1101:25871:6778 1:N:0:73
AGTGCCAGCTCTCAATCGCACAGGGGACCCAGGGCCTGGCCCCTCCATCCAGAAAACCTATGACCTCACCCGCTACCTGGAGCACCAACTCCGCAGCTTGGCTGGGACCTATGTGAGTATCCAGCGTAGGAATCTGGGAGTTGGGGAGGAGTGAGGAGTTGGGGAAAGACAGTCCTAACCGTGGAGGGTTCTGGTAAATGATGGGGTGAGGAGGGGCTCTTTGGCTCCCACCAGTCCCCCTGTCTGGTCTA
+
BBBBBFF4AFFFGGGGGGCFECHHGGGGGGHHG?GGGGHHHHGHGGHHHHFHGHHHHGHGHHEHHHHFHHHGGGGGHHHHHHHHHHHHGH3GFGGGGFHHGH3?EEHHGHHHHH2GF1GHHHHHHGGGGGHHHHHGGHHGGHHHCGGGGGGHHHHGHFHCHHGGFGHHHHHHHHHHHGHHGEGGGGGG.AFGGGGBFFGGGGGFFADBFFFFFF--@BFFFFFFFFF.ABFFFFFFFFFF<EFFFFEFBF/
@M05620:37:000000000-D9766:1:1101:21123:6796 1:N:0:73
ACCACACCTTCTACAATGAGCTGCGGGTGGCTCCCGAGGAGCACCCCGTGCTGCTGACCGAGGCCCCCCTGAACCCCAAGGCCAACCGCGAGAAGATGCCCAGGTGAGTGGCCCGCTACCTCTTCTGGTGGCCGCCTCCCTCCTTCCTGGCCTCCCGGAGCTGCGCCCTTTCTCACTGGTTCTCTCTTCTGCCGTTTTCCGTAGGACTCTCTTCTCTGACCTGAGTCTCCTTTGGAACTCTGCAGGTTCTA
+
AA?1AAAAFFFFGFGD3FE1F1G1E0AAE0GH1FFEEEGCFHEGHGGGCEGGGHHCHHHGCECEG/EGGGG0>1?EGG/G//FGGG//CC@//?<?1<11?1?/GCGF11..<.<<<<-/<0<=GHCGGH.GF-@CAEAEB/CFFGFGGEFGFAEEF@?@?FBB@-B>?FFFBF/;99-BFFFFBFFFFBFFF@BFFFBBFFFFBFFFFFFFFFFFFF/FFFF;-FFFFFBFFFFBBFFFFFFBBFAFFFB
@M05620:37:000000000-D9766:1:1101:22446:6802 1:N:0:73
GAGGCTGCTTTGGAAGAAACTGACAACTAAGTGACACAAGATCGGAAGACCACATATCCGTACTCCAGTTAGCTGAAGATATCTCGTATCACTTCTCCTGCTTGAAGATACACCACGTACTCCCCGGCTCCTCGCCGCCTCCCCGGTCGTCCCCGCGCTGCTGCACCCATGGCCACTAGGTCCGGCCTTTCCGCTTTAGCCCTCTTGTGGCTCCCCTTGACCCATTCTCAGCATTTGTCCTTGTCCCTGCC
+
AAABB>FBFFFFGGGGFBEGG5F4BB44BA4DDBGHHH2F2AF2A22B23BBA23B5D5EAABAD333AA55BBGGG355D5FG511B315D3BF4@BB3BB33?3333443331?>/0?E33??/</>//BBCG@/D/EDGC/>/<>@-<C..--CG?-D0:0/;;E:://;//.:/09;B0--;-CCF0;:CDFF////9;.9B///..;/;EDFFF/;9;.99FFF/B///;BB//;/BF;/99:/..
@M05620:37:000000000-D9766:1:1101:10581:6823 1:N:0:73
ACCACACGTCTTAACTCCAGTCCCGCATTCGTATCTCGTATGCCGTCTTCTGCTTGACCAAAAAAAACAAGACGGCCAATCCCAACCGCGCTACGATGATCGGCGTTACAAGCCTGCTTCCTCTCCGGGTCTCAGCCCTCCCCCTTCTTCCGCGCCTTGATTTCCTCGGCCCTTTCTTGGTTCCTCCTGGCGGCTACCCGAGAGGAACGGCTCCTAGTCGCCTTCGCGGGCGTTGAAACTCTGATGAGCCA
+
>>>AA>A>BA1>3BBFG1BBBB1BA0AEBD2FCGG2FGG/BADF/EAFFFFGFADEFGHG/BB///////000//>/>/100@10>//>/>////?//121/?//><</111?F<<FF1>CD>F00.->.</=0=<C<<.CFGAAGHH00;:;9-@.;F9=C0;CBF....-9;0FGBBFF?F9FFF-/9A-;@@--99---;;A---9-@-9-9/;//-;-;-/---;--9---:9///:FFBBF//;9:
@M05620:37:000000000-D9766:1:1101:9902:6881 1:N:0:73
ACCACACCTTCTACAATGCGCTGCGTGTGGCTCCCGAGGAGCACCCCGTGCTGCTGACCGAGGCCCCCCTGAACCCCAAGGCCAACCGCGAGAAGATGACCCAGTGAGTGGCCCGCTACCTCCTCTTGTTGCCGGCCTCCTCCTTTCCGGCCTCCCGGGGCTTCGCCCCTTCTTACTTGGTTCCCCCTTCTCCGGTTTTCGGTGGACTCTTTTCTCCTGCCTTGGGTCCCTTTGGGAATTTTCCGGGTTCT
+
BBBABBBACFFFGGGGGG4AEEGGGEGAAEHHFFFEDGGGGHHHHGGGGGGGHHHHHHHEGGGGGGGGGGGGHHHGGGGHGHHHHGGGGG/BCGHGHH1FHB/?111?11>.>G<-<-<C00.</=0<00<0<--=-.:C//;/=0;0.;-;..;E.;-;99..-.;A-;F.///9//;/B.///..;..//;.-;AD.;--..;.//////;///////;////....;/:F/;.A9./////.9-;../
@M05620:37:000000000-D9766:1:1101:18556:6881 1:N:0:73
ACCACACCTTCTACAATGAGCTGCGTGTGGCTCCCGAGGAGCACCCCGTGCTGCTGACCGAGGCCCCCCTGAACCCCAAGGCCAACCGCGAGAAGATGCCCAGGTGAGTGGCCCGCTACCTCTTCTGGTGGCCGCCTCCCTCCTTCCTGGCCTCCCGGCGATCCGCCCTTTCTCACTGGTTCTCTCTTCTGCCGTTTTCCGTAGGACTCTCTTCTCTGACCTCAGTCTCCTTTGGAACTCTGCAGATTCTA
+
@BBBBBABFFFFFGFBFGGGGFHHGGGGHGGHHGGG?EFCEGFHHGGGEAEFAFGHHHHGGG?EFGFGGGGHHHHGGGGGGHHHEGGGGCGGC?GHHFHFHFE/1?GH1?/FFHFGG-@0FDHFHH00DF?GECDFGFGGHHGG0C/FB/C.CFEGF-99-9.;AFFFFFFFFFFFFFEFFFFFFFF/9BBFBDAFFFFFB/9..:/9FFFFBBFFFB/9/;/;//;BF/FBFFBF/BBBB/999//99F/
@M05620:37:000000000-D9766:1:1101:17025:6884 1:N:0:73
ACCACACCTTCTACAATGAGCTGCGTGTGGCTCCCGAGGAGCACCCCGTGCTGCTGACCGAGGCCCCCCTGAACCCCAAGGCCAACCGCGAGAAGATGCCCAGGTGAGTGGCCCGCTACCTCTTCTGGTGGCCGCCTCCCTCCTTCCTGGCCTCCCGGCGCTGCGCCCTTTCTCACTGGTTCTCTCTTCTGCCGTTTTCCGTAGGACTCTCTTCTCTGACCTGAGTCTCCTTTGGAACTCTGCAGGTTCTA
+
CCCCCDCDFFFFGGGGGGGGGGHHGGGEFFHHHGGGGGGGGHHHHGGGGGGGHHHHHHHGGGGGGGGGGGGHHHHGGGGHGHHHHGGGGGGGGGHHHHHHHHHGHHHHHHGGHHGGGGGHHHHHHHHHHHGHHGGGGGHGHHGHHGGGGGGGGGGGGG-ADFFFFFFFFFFFFFFFHHFFFHFHHFFFFHHHFFFFFFFFFFFFFFFFFFFFHHHFHFFFFHFFFFFFFFFFHHFFFFFFFFFFFFFFFFB
@M05620:37:000000000-D9766:1:1101:18541:6897 1:N:0:73
ACCACACCTTCTACAATGAGCTGCGTGTGGCTCCCGAGGAGCACCCCGTGCTGCTGACCGAGGCCCCCCTGAACCCCAAGGCCAACCGCGAGAAGATGCCCAGGTGAGTGGCCCGCTACCTCTTCTGGTGGCCGCCTCCCTCCTTCCTGGCCTCCCGGAGCTGCGCCCTTTCTCACTGGTTCTCTCTTCTGCCGTTTTCCGTAGGACTCTCTTCTCTGACCTGAGTCTCCTTTGGAACTCTGCAGGTTCTA
+
DDDCDCCCFFFFGGGGGGGGGGHHGGGEEGHHHGGGGGGCFHHHHGGGGGGGHHGHHHHGGGGGGGGGGGGHHHHGGGGHGHHHHGGGGG@DFGHHHHHHHHHGHHHHHHGGHHGGGGGHHHHHHHHHHFGHHCGFGGHGHHGHHGGGGBFFFGGGGB-<?FFB-DFFFFFFFFFFFFFFFFFFFFFFFFFFFCFFFFFF?FFFD0FFFFFFFFFFFBBFFFBB/<FFFFFFFFFFBBF0BBFFF?FFFF:
@M05620:37:000000000-D9766:1:1101:12303:6914 1:N:0:73
AGTGCCAGCTCTCAATCGCACAGGGGACCCAGGGCCTGGCCCCTCCATCCAGAAAACCTATGACCTCACCCGCTACCTGGAGCACCAACTCCGCAGCTTGGCTGGGACCTATGTGAGTATCCAGCGTAGGAATCTGGGAGTTGGGGAGGAGTGAGGAGTTGGGGAAAGACAGTCCTAACCGTGGAGGGTTCTGGTAAATGATGGGGTGAGGAGGGGCTCTTTGGCTCCCACCAGTCCCCCTGTCTGGTCTA
+
ABA>AFFFBFFFGBGGGGGAECHGGGEFGGHHBEEGGGHHHHGHGGHHHHGHHHHHHGHHHFHHHGGHHHHGG>EEHGFH2FGHHH1?EGGGEGCGEHGHGHHGGGHHGHHHHHHHHHHHHHHHHGGGGGHHHHHHHHFGGHHHGGEGG.CGHDGHGGHHHHGGG?GFHHGHHHHHHHHHGGGGAEGGGGGGGGFFGGGGGGGGGGFBFFFFFFBBBBFFFFFFFFFFFFFFFFFFFFFFBFFFFFFFFF/
@M05620:37:000000000-D9766:1:1101:7255:6935 1:N:0:73
ACCACACCTTCTACAATGAGCTGCGTGTGGCTCCCGAGGAGCACCCCGTGCTGCTGACCGAGGCCCCCCTGAACCCCAAGGCCAACCGCGAGAAGATGCCCAGGTGAGTGGCCCCCTACCTCTTCTGGTGGCCGCCTCCCTCCTTCCTGGCCTCCCGGCACCGCGCCCTTTCTCACTGGTTCTCTCTTCTGCCGTTTTCCATACGACTCTCTTCCCTGACCTGAGTCTCCTTTGGAACTCTGCAGGTTCTA
+
BBBBBBBBFFFFGGGGGGGGGFHHGFGFHGHHHGGGGGGGGHHHHGGGGFGGHHHHHHHGGGGGGGGGGGGHGHHGGGGHGHHHHGGEFGGGGGHHHGHHHG/????0?FFGHH-A@FHHHHHHG1=D=CEGHGGGGGHGHHGHHHHH0FFGGGGGGB--=.9;BGFFFFFFFFFFFFFFFFFFFFEFFFFFFFDFFFFFBFF.;EDFFFFFFF/;9BBFFFB;.;9;9BFFFFF/FFFFFFFFFFFFFB9
@M05620:37:000000000-D9766:1:1101:24644:6999 1:N:0:73
ACCACACCTTCTACAATGAGCTGCGTGTGGCTCCCGAGGAGCACCCCGTGCTGCTGACCGAGGCCCCCCTGAACCCCAAGGCCAGCCGCGAGAAGATGCCCAGGTGAGTGGCCCGCTACCTCTTCTGGTGGCCGCCTCCCTCCTTCCTGGCCTCCCGGAGCTGCGCCCTTTCTCACTGGTTCTCTCTTCTGCCGTTTTCCGTTGGACTCTCTTCTCTGACCTGAGTCTCCTTTGGAACTCTGCAGGTTCTA
+
BBBCBBCCFFFFGGGGGGGGGGHHGGGGHGHHHGGGGGGGFGEHHGFGGGGGBGHHHHHGFF?FGGGEGGGHGHHGG?AGGHH///?>E>CGGG?CFG2FGCGF?11<F1/FGF@DCF?HFHHFHHF0D<EGH-AFGGHGFGAFFFBBBFFFBAE.C@-=CC:BAFDC=BFFFBFBFF///;9BFFFFFBB//-;.::B/:B/;.:/B//BBBBFBFBBBBF////;/FFFFFF/;/;BB//:;/AF/://
@M05620:37:000000000-D9766:1:1101:16505:7005 1:N:0:73
ACCACACCTTCTACAATGAGCTGCGTGTGGCTCCCGAGGAGCACCCCGTGCTGCTGACCGAGGCCCCCCTGAACCCCAAGGCCAACCGCGAGAAGATGCCCAGGTGAGTGGCCCGCTACCTCTTCTGGTGGCCGCCTCCCTCCTTCCTGGCCTCCCGGCGCTGCGCCCTTTCTCACTGGTTCTCTCTTCTGCCGTTTTCCGTAGGACTCTCTTCTCTGACCTGAGTCTCCTTTGGAACTCTGCAGGTTCTA
+
BBBBBBBBFFFFFGGFGGGGGGHHGGGECEHHHGGEEEGEGHHHHGGGGEGGHHHHHHHGCGGGGGGGGGGGHHHGGGGHGGHHGGGGGGCCCDGC1FGHHGHFGHHFGDFEHHCCGGGHHHHHHHHHGHGFGCGGGGHGHHDHHGGGGFFGGGGEGB-BBBBDBBFBBFFFFFFFFFFBFFFFFFFFFFFFFBDFFFFFFFFFFFFFFFFFFFFBFBBFFFFBFFFFFFFFFEB9FFFFFFFFFFFBFFB
@M05620:37:000000000-D9766:1:1101:20666:7008 1:N:0:73
ACTGCCACTTCTCAATCGCACATGTGTGCCCTGCCGTGGCCCGAACCTCCCTCATACCCCGTCCCTCCCTTGCTACCAGGAGCACCAACTCCGCCGCTTGGCTGTGACCTATGTCAGCATCCAGCGTAGGAATCTGGGAGGTGGGGAGGAGTGAGGAGTTTGGTAAAGACAGTCCTAACCGGGGAGGGCTCTGGTAAATGATGGTCTGAGGAGGGGCTCTTTGCCTCCCACCAACCCCCCTCTCTTGTCTC
+
1>>>ABBB1BBB1BFGGGGGGG1BDF303DFC0AF0B0AAGF///AAFF/AAC0ADD01A/>>E?10/B>@B11BGE11BBF??0?BFEBBF/>>>>/?F/C1/<<BBF1111B2BF11<@C1FG/??@<1<11FH1?<?-<..-<<C@ECC.<<<0;:/0C..0CC0;:C/;0;0;CBF---;@?@>-;;B///////;///9//;///:/----;--;F///9/;---:AE---;9----;/9/9/;;/
@M05620:37:000000000-D9766:1:1101:5072:7026 1:N:0:73
ACCACACCTTCTACAATGAGCTGCGTGTGGCTCCCGAGGAGCACCCCGTGCTGCTGACCGAGGCCCCCCTGAACCCCAAGGCCAACCGCGAGAAGATGCCCAGGCCAGTGGCCCGCTACCGCTTCTGGCGGCCGCCTCCCTCCTCCCTCGCATCCCGGCGCTGCGCCGTTTCTCACTGGTTCTCTCTTCTGCCGTTTTCCGTAGGACGCTCTTCTGTGCCCTCGGTCTCATTTGGAACTCTGCAGGTTCTA
+
AAAAAAA>>FFFGGGGGG55FAGCEEGEFF22B2BEAEEEEHHCHG0EAE115B3FGH3AEG?FGGG/EE1GFHEGGFGHGHHHHGGGGGCG/?C1?GHFB1?F//?<<?0<0/---->0-<-.<0000---;---.9C.F9.///;//;--.;9.9-----;:--.-9.;/;BFB//.:/;//9///;;:B/@A./9//9/..9/;--...//9//;/;9B.-.;A.//;B/FFBF//;F//;/.;//;/
@M05620:37:000000000-D9766:1:1101:18610:7079 1:N:0:73
AGTGCCAGCTCTCAATCGCACAGGGGACCCAGGGCCTGGCCCCTCCATCCAGAAAACCTATGACCTCACCCGCTACCTGGAGCACCAACTCCGCAGCTTGGCTGGGACCTATGTGAGTATCCAGCGTAGGAATCTGGGAGTTGGGGAGGAGTGAGGAGTTGGGGAAAGACAGTCCTAACCGTGGAGGGTTCTGGTAAATGATGGGGTGAGGAGGGGCTCTTTGGCTCCCACCAGTCCCCCTGTCTGGTCTA
+
ABBBCFFFCFFFGGGGGGGGGGHHGGGGGEDHGGGGGGHHAGEEFGHHHHFHGHHHHGHHHHHHHHHGHHHGGGFGHHHHHHHHAHHHGGHHGG/EFGFFGHHGGGHHGHHGGHH3DFHHFHHHHG?EGGHHFHHHHFFGGC1GCCACCFAFG0GHFGGHHGGGEEHHGHHHHHHGHHG.ADECGGGCDGGGGG;BBBBGFGGEGGDC.;ABDDFFFFFFFFFF0BBEFFFFFFFFFFFDCFFFEFFB;B;
@M05620:37:000000000-D9766:1:1101:20069:7085 1:N:0:73
TGTGAATGAATTTGGTCGAGTCGTGTAGGGAAAGCCCTCATGTCCTCATCCTATCTAGCTCGGAAGAGCACACGTCTGAACTCCAGTCACCTGAAGCTATCTCGTATGCCGTCTTCTGCTTGACACCAAAACTCCCCGTGCTTCCCAGCGCTGCTGACACCCTGGCACGTACGTCAGGCCTTTCCGCTTTCGCCCTCTTGTGGATCCAATTGCCCCCTTCTCCGCCTTTGTCCTTGTAACTGCCACGCCTG
+
1>>>>BBB11BB3A1ABEFEBBEBFGGG1A00AFGHGHCFFABFHFDD1BGBADFFGDFHEA/AFEC0B10BBE0BB>@2BFHFBGFFGFHBGB1@GB1@0FE0F/F0GE/?>FEF>>1B>F011B/??<F011BC?B//</@DCG<G0/>F@/?G101?<ACC.><>.F/<-<GE./FAHGFHG.CAAEGFGFEGGGFGFF?FGGG0BFG009B.;9.CFF;-9-;:BFF/;BFFBFFFFF/BF/9?EF-
@M05620:37:000000000-D9766:1:1101:6094:7098 1:N:0:73
AGTGCCAGCTCTCAATCGCACAGGGGACCCAGGGCCTGGCCCCTCCATCCAGAAAACCTATGACCTCACCCGCTACCTGGAGCACCAACTCCGCAGCTTGGCTGGGACCTATGTGAGTATCCAGCGGAGGAATCTGGGAGTTGGGGAGGAGTGAGGAGGTGGTGAAAGACAGTCCTAACCGTGGAGGGGTGTGGTAAATGATGGGGTGAGGAGGGGCTCTTTGGCTCCCACCAGTCCCCCTGTGTGGTCTA
+
ABABAFFFCFFFGFGGGGGGGGHHGGGGGGHGGGGGGGHHHHGHGGGHHHFHHHHHHGHHHHHHHHHGHHHGGGGGHHHHHHFGHHFHGHHHGGGGGFHHGHHGGGHHGHHHHGHB?FGFHBHH2B//></?G11@1GAFEFGGGGECD?ECGBDGB..:;E;.<0CCFC/::00;FG/9@99B?GGG-=--;:;;000:00;F.A9@.9ABDF=-BFAFF0;/;0;AFFFD.9;BFFEDDAF00.:;BB0
@M05620:37:000000000-D9766:1:1101:7641:7113 1:N:0:73
ACCACACCTTCTACAATGAGCTGCGTGTGGCTCCCGAGGAGCACCCCGTGCTGCTGACCGAGGCCCCCCTGAACCCCAAGGCCAACCGCGAGAAGATGCCCAGGTGAGTGGCCCGCTACCTCTTCTGGTGGCCGCCTCCCTCCTTCCTGGCCTCCCGGAGCTGCGCCCTTTCTCACTGGTTCTCTCTTCTGCCGTTTTCCGTAGGACTCTCTTCTCTGACCTGAGTCTCCTTTGGAACTCTGCAGGTTCTA
+
3AACCCCCFFFFGGGGFGGGGGHHGGGGHGHHHGGGGGGFGHHHHGGGGGGGHHHHHHHGCGEGGGGGGGGFHHHGGGGHGHHHHGGGGG@DGGHHHHHHHHGAGHHHHHGGHHGGGCGHHHHHHHHFGHGGHCGGGGHGHHGHHGGGFGGGGGGGGB-:ACFFFGFFFFFFFFFFFFFFFFFFFFFFFFFFFFDFFFFFFFFDDFFFFFFFFFFFFBFFFFFFFFFFFFFFFFFFFFFFFFFFFFFFFF;
@M05620:37:000000000-D9766:1:1101:14238:7151 1:N:0:73
ACCACACCTTCTACAATGAGCTGCGTGTGGCTCCCGAGGAGCACCCCGTGCTGCTGACCGAGGCCCCCCTGAACCCCAAGGCCAACCGCGAGAAGATGCCCAGGTGAGTGGCCCGCTACCTCTTCTGGTGGCCGTCTCCCTCCTTCCTGGCCTCCCGGAGCTGCGCCCTTTCTCACTGGTTCTCTCTTCTGCCGTTTTCCGTAGGACTCTCTTCTCTGACCTGAGTCTCCTTTGGAACTCTGCAGGTTCTA
+
BBBBCCCCFFFFGGGGGGGGGGHHGGGGHGHHHGGGGGGGGHHHHGGGEGGGHHHHHHHGGGGGGFGFGGGGHHHGGGGHGHHHHGGGGGGGCGGHFGHHHHHGHHHHHHGGHHGGGGGHHHHHHHHHHHGHHGGGHHHHHHGHHHHHHHGGGGGGGGCGGGFGGGGGFFFFFFFFFFFFFFFFFFFFFFFFFFAFFFFFFFFFFEFFFFFFFFFFFFFFFFFFFFFFFFFFBFFFFFFFFFFFFFFFFFF
@M05620:37:000000000-D9766:1:1101:24380:7176 1:N:0:73
ACCACACCTTCTACAATGAGCTGCGTGTGGCTCCCGAGGAGCACCCCGTGCTGCTGACCGAGGCCCCCCTGAACCCCAAGGCCAACCGCGAGAAGATGCCCAGGTGAGTGGCCCGCTACCTCTTCTGTTGGCCGCCTCCCTCCTTCCTGGCCTCCCGGAGCTGCGCCCTTTCTCACTGTTTCTCTCTTCTGCCGTGTTCCGTAGGACTCTCTTCTCTGACCTGAGTCTCCCTTGTAACTCTGCAGGTTCTA
+
CCCCCCCCFFFFGGGGGGGGGGHHGFGGHGHHHGGGGGEGGHHHHGGGFGGGHHHHHHHGGGGGGGGGGGGHGHHGGGGHGHHHHGGGGGGGGGHHHH2FH2??1?FG1FCFCF<A?-<G1DH00D=<0<.<0-;:.CCEFH./:::90/.:0;9E.--;B?CBFGDF;/BBFFBF:900:9BFFFFFBF009-9-;FB9.09.;00;BFFFFBFFF099FB9/;;0BF0/9B/0009;;FB00:..99B0
@M05620:37:000000000-D9766:1:1101:11577:7181 1:N:0:73
ACCACACCTTCTACAATGCGCTGCGTGCGGCTCCCGAGGAGCACCCCGTGCTGCTGACCGAGGCCCCCCTGAACCCCAAGGCCAACCGCGCGAAGATGCCCAGGTGAGTGGCCCGCTACCTCTTCTGGTGGCCGCCTCCCTCCTTCCTGGCCTCCCGGCGCTGCGCCCTTTCTCACTGGTTCTCTCTTCTGCCGTTTTCCGTAGGACTCTCTTCTCTGACCTGAGTCTCCTTTGGAACTCTGCAGGTTCTA
+
BBBBBBB>BCFFGGGGFG4EFCGGGFG22AFEEAFE1EEE?GHGHGGE1BEGEHFHHHF/>E/EGGGGGEEHHHHGGGGHGHHHHGGGGG/ACGG?<GGHHHHGHHHHHHGGHHGGGGGHHHHHHHHHHHGHHGGGGGGGGGGGGGGGGGGGGGGGFB;@BBBFBBFBBFFFFFFFFFFFFFFFFFFFFFFFFBDFFFFFFFFDFFFFFFFFFFFFFF/BFFF;BFF/BFFFFFFBFFFFFFFFFFFFFFB
@M05620:37:000000000-D9766:1:1101:25738:7220 1:N:0:73
AGTGCCAGCTCTCAATCGCACAGGGGACCCAGGGCCTGGCCCCTCCATCCAGAAAACCTATGACCTCACCCGCTACCTGGAGCACCAACTCCGCAGCTTGGCTGGGACCTATGTGAGTATCCAGCGTAGGAATCTGGGAGTTGGGGAGGAGTGAGGAGTTGGGGAAAGACAGTCCTAACCGTGGAGGGTTCTGGTAAATGATGGGGTGAGGAGGGGCTCTTTGGCTCCCACCAGTCCCCCTGTCTGGTCTA
+
ABAAAFFFCFFFGFGGGGGCGFHFGGGGGGHHFEEEGGHGHHGHGGHHHGHHHHHEGFHHHFHHHHHHHHHGGEFGHHHHBGGHHHA?EHHHAECFFHGHGGHGGGHHGHHHHHFHHHHHHHHHHGGGGGHHHHHHHHFFGHHHGGCCGCAGHDHHCEGHHFGGGGHHHHHHHHHHHHHHGGGGGGGGGGGGGGFGGGGGGGGGGGDDFFFFFFFFFFFFFFFFFFFFFFFFFFFFFFFFFFFFFFFFFFF
@M05620:37:000000000-D9766:1:1101:16924:7221 1:N:0:73
ACCACACCTTCTACAATGAGCTGCGTGTGGCTCCCGAGGAGCACCCCGTGCTGCTGACCGAGGCCCCCCTGAACCCCAAGGCCAACCGCGAGAAGATGCCCAGGTGAGTGGCCCGCTACCTCTTCTGGTGGCCGCCTCCCTCCTTCCTGGCCTCCCGGCGCTGCGCCCTTTCTCACTGGTTCTCTCTTCTGCCGTTTTCCGTAGGACTCTCTTCTATGACCTGAGTCTCCTTTGGAACTCTGCAGGTTCTA
+
BBBBBBBBFFFFGGGGGGGGGGHHGEEBEEHHFGGGGGGFGHHHHGGGFFGGHHHHHHHGGGGGGGGGGGGHHHHGGGGHGHHHHGGGGGCCCGGHFHGFHFHE1<FCG1?FHHGGGG-GHHHHHHGHHHGGHGGGGGHGHGGHHGGGGG.FGGGGGG-9BFFDFFFFFFFFFFBFFFFFFFFFFFFFFFFFFFFDFFFFFFFFFFFFFFFFFFF///9FFFFBBFFFFFFFFFFBFFFFFFFBFF9FFFB
@M05620:37:000000000-D9766:1:1101:8838:7268 1:N:0:73
ACCACACCTTCTACAATGAGCTGCGGGTGGCTCCCGAGGAGCACCCCGTGCTGCTGACCGAGGCCCCCCTGAACCCCAAGGCCAACCGCGAGAAGATGCCCAGGTGAGTGGCCCGCTACCTCTTCTGGTGGCCGCCTCCCTCCTTCCTGGCCTCCCGGCGCTGCGCCCTTTCTCACTGGTTCTCTCTTCTGCCGTTTTCCGTAGGACTCTCTTCTCTGACCTGCGTCTCCTTTGGAACTCTGCAGGTTCTA
+
AABABBABFFFFGFGFCGGDD5B4E22AEEFHBFFEFGGCGHHHHGCGEEFEHFGGH?CFCEGGEDEEGGGFHFE<EGD/?FHEGF/<B@D@@A?GFD1<<G/<?<GFGBEFHE-DCC?HDF0GB0CGHCDHH?-A9A9.FFGGFF9FFBFGFFAAG@9-@B;9B9D->99FB9/:FFFBB9FFFFFB/FFFFBDDFFF/.;9.:BFFFFFFFF/B9B/;B/:.-99;B/B/9/9/9//:9/9BFE9BFF9
@M05620:37:000000000-D9766:1:1101:5933:7314 1:N:0:73
ACCACACCTTCTACAATGAGCTGCGTGTGGCTCCCGAGGAGCACCCCGTGCTGCTGACCGAGGCCCCCCTGAACCCCAAGGCCAACCGCGAGAAGATGCCCAGGTGAGTGGCCCGCTACCTCTTCTGGTGGCCGCCTCCCTCCTTCCTGGCCTCCCGGCGCTGCGCCCTTTCTCACTGGTTCTCTCTTCTGCCGTTTTCCGTAGGACTCTCTTCTCTGACCTGAGTCTCCTTTGGAACTCTGCAGGTTCTA
+
AAA1AAAAFFC1AFG1EFBA11A1AAABFEHH1BABEEG?FHHHHGEGEEFCFBFFHEFEEGGGFA>FGGGFHCC?EGCF/CG</?</>>><//?GDHHHFHEFHHHH11?FHH-@CGG01<<GHHDH0<CFH-CCGGF.GGGBGGF00/C.FGGGBA-A----;@F@@/BFF/BFFFBBFF/BFFFFFFFFF;ABFFFFFFFFFFFFFFFFFFF/B9BFFF-;B/B:FBFFFF/B9//F/;BFFF-//B/
@M05620:37:000000000-D9766:1:1101:25809:7369 1:N:0:73
ACCACACCTTCTACAATGAGCTGCGTGTGGCTCCCGAGGAGCACCCCGTGCTGCTGACCGAGGCCCCCCTGAACCCCAAGGCCAACCGCGAGAAGATGCCCAGGTGAGTGGCCCGCTACCTCTTCTGGTGGCCGCCTCCCTCCTTCCTGGCCTCCCGGCGCTGCGCCCTTTCTCACTGGTTCTCTCTTCTGCCGTTTTCCGTAGGACTCTCTTCTCTGACCTGAGTCTCCTTTGGAACTCTGCAGGTTCTA
+
ABCCABBBFFFFGGGGGGFGGGHHGEGBFGHHHGGGGGGGGHGHHGGGGGGGHHGHHHHGGGGGGGGGGGGGFHHGGGGHGHHHHGGGGGGGGGHFHHGHHHHGHHHHHHGGHHGGGGGHHHHHHHHHHHGHHGGGGGHGHHGHHGGGGGGGGGGGGG-ADFFFFFFFFFFFFFFFFFFFFFFFFFFFFFFFFFAFFFFFFFFFFFFFFFFFFFFFFFFFFFFFFFFFFFFFFFFFFFFFFFFFFFFFFFB
@M05620:37:000000000-D9766:1:1101:6949:7376 1:N:0:73
ACCACACCTTCTACAATGAGCTGCGTGTGGCTCCCGCGGAGCACCCCGTGCTGCTGACCGAGGCCCCCCTGAACCCCAAGGCCAACCGCGAGAAGCTGCCCACGTGAGTGGCCCGCTCCCTCTTCCGGTGGCCGCCTCCCTCCTTCCTGGCCTCCCGGAGCTGCGCCCTTTCTCACTGGTTCTCTCTTCTGCCGCTTTCCGTACGCCTCTCTTCTCTGACCTTAGTCTCCTTTGGAACTCTGCAGGTTCTC
+
BBABBBBAFBCFGGGBG45BGGCHGGGGCGHHHFFEAECF0EHHHGGEBEEF5FGHFHHE>//>FGGGGGEGHHHGGGEEGHHAGGGGGG?C//?1<FCG<G/<GFC.<1CE0E-@--CEGG/CC0:-;-.::-AGGGFFFGGG09FF09;FFFEF.-9-9.//-BDBBFFFF/BBBB.BBBFFFFFBF;FFF;-;AEFF?:..-;;AAFFFFF/BFBBFF////;9;BBBFF////9BB/9BFFFAFFF;
@M05620:37:000000000-D9766:1:1101:5938:7378 1:N:0:73
GAGGCTGCTTTGGAAGAAACTGAGAATCCAGGGACACAAGATCGGAAGATCACACATCTGTACTCCAGTCACCTGAAAGTATCTCGTATGCCGTCTCCTGCTTTAAAAAAAAAAAACCATTCAGGGCAGGAACCTGGCAGCTCCACAGGGCGCACCAGGGATGTGAACCCACTTTCAAGCGCGCCGGGTCTTCCGGTTTCAGAAGTCTAGTTGTGGCGCTTGGGCCTCTATCAGTAGCTTCGCTTGTTCTT
+
BABBABFAFDFFGFGGGGBGGCG4DF4BGGG4BEFAEGEG2FBAAA2BC5BBG33B3B5D5DFBB33BBB35BBFCF355DBFH5B?E33DB/EE12BFG3BBBBF343>E////<///22@2F20//?//0?/?0000/<011101<F..---<<...../:/000:.:..;00;009B;-;--:9-.9:B/:;--;9/:////;9//;//;/..;-.9;...;;..9//:/B////;;/-..9.;/;:9
@M05620:37:000000000-D9766:1:1101:11618:7387 1:N:0:73
ACCACACCTTCTACAATGAGCTGCGTGTGGCTCCCGAGGAGCACCCCGTGCTGCTGACCGAGGCCCCCCTGAACCCCAAGGCCAACCGCGAGAAGATGCCCAGGTGAGTGGCCCGCTACCTCTTCTGGTGGCCGCCTCCCTCCTTCCTGGCCTCCCGGCGCTGCGCCCTTTCTCACTGGTTCTCTCTTCTGCCGTTTTCCGTAGGACTCTCTTCTCTGACCTGAGTCTCCTTTGGAACTCTGCAGGTTCTA
+
CCCCCCC>BFFFGFGGGG5BGGHHGGGAAEHGHFFF?EECDHGHHGGAEFEGFHHHHHGAE@?FGGGGGGGHGHHGGGGHGHHHHGGGGG/>CGHEGHHHHHHGHHHHHHGGHHGGGGGHHHHHHHHHHHGHHGGGGGHGHHGHHGGGGGGGGGGGGG-ADFFFFFFFFFFFFFFFFFFFFFFFFFFFFFFFFFFFFFFFFFFFFFFFFFFFFFFFFFBFFFFBFFF0BFFFFFFFFFFFFFFFFFFFFF0
@M05620:37:000000000-D9766:1:1101:20268:7407 1:N:0:73
ACCACACCTTCTACAATGAGCTGCGTGTGGCTCCCGAGGAGCACCCCGTGCTGCTGACCGAGGCCCCCCTGAACCCCAAGGCCAACCGCGAGAAGATGCCCAGGTGAGTGGCCCGCTACCTCTTCTGGTGGCCGCCTCCCTCCTTCCTGGCCTCCCGGCGCTGCGCCCTTTCTCACTGGTTCTCTCTTCTGCCGTTTTCCGTAGGACTCTCTTCTCTGACCTGAGTCTCCTTTGGAACTCTGCAGGTTCTA
+
CCCCCCCCFFFFGGGGGGGGGGHHGGGEDGHHHGGGGGGGGHHHHGGGGGGGHHGHHHHGGGGGGGGGGGGHHHHGGGGHGHHHHGGGGGGGGGHHGHHHHGHGHHHHHHGGHHGGGGGHHHHHHHHHHHGHHGGGGGHGHHGHHGGGGGGGGGGGGG-CGFFFFFFFFFFFFFFFFFFFFFFFFFFFFFFFFFFFFFFFFFFFFFFFFFFFFFFFFFFFFFFFFFFFFFFFFFFFFFFFFFFFFFFFFFB
@M05620:37:000000000-D9766:1:1101:17777:7413 1:N:0:73
AGTGCCAGCTCTCAATCGCACAGGGGACCCAGGGCCTGGCCCCTCCATCCAGAAAACCTATGACCTCACCCGCTACCTGGAGCACCAACTCCGCAGCTTGGCTGGGACCTATGTGAGTATCCAGCGTAGGAATCTGGGAGTTGGGGAGGAGTGAGGAGTTGGGGAAAGACAGTCCTAACCGTGGAGGGTTCTGGTAAATGATGGGGTGAGGAGGGGCTCTTTGGCTCCCACCAGTCCCCCTGTCTGGTCTA
+
BBBBBFFFBFFFGGGGGGGGGGHHFGGGGGHHGGGGGGHHHHGHGGHHHHHHHHHHHGHHHHHHHHHHHHHGGGGGHHHHHHHHHHHHGHHHGGGGGHHHGHHGGGHHGHHHHHHHHHHHHHHHHGGGGGHHHHHHHHHGGHHHGGGGGGGHHHHHHGHHHHGGGGHHHHHHHHHHHHHHGFEGGGGGEGGGGGGGGGGGGGGGGGFFFFFFFFFFFFFFFFFFFFFFFFFFFFFFFFFFFFFFFFFFFFB
@M05620:37:000000000-D9766:1:1101:26502:7413 1:N:0:73
ACCACACCTTCTACAATGAGCTGCGTGTGGCTCCCGAGGAGCACCCCGTGCTGCTGACCGAGGCCCCCCTGAACCCCAAGGCCAACCGCGAGAAGATGCCCAGGTGAGTGGCCCGCTACCTCTTCTGGTGGCCGCCTCCCTCCTTCCTGGCCTCCCGGCGCTGCGCCCTTTCTCACTGGTTCTCTCTTCTGCCGTTTTCCGTAGGACTCTCTTCTCTGACCTGAGTCTCCTTTGGAACTCTGCAGGTTCTA
+
BBBBBBBAFFFFGGGGGGBGGGHCGGGA42FGFDFG2EF22FGEGGGG1EGGFHEGHHFE?E?EGDGGGE1GGFHGGEEHFEHHCFGGG?/></F22?<CF</FGHHC?<CCCCDGGCGFHHFHHHFFDHEHFCC@AEHFHGFHH0FF09.A0CA;CD--;BFDCFFFFFFFFFBBFFB;B9FBFFFFFFFBBBFDFFBFDF;ADFFBFFFFFFFFFB/;BFF;9FFBFFB/BFB/:FBBFFFB/FFFFF;
@M05620:37:000000000-D9766:1:1101:20274:7424 1:N:0:73
ACCACACCTTCTACAATGAGCTGCGTGTGGCTCCCGAGGAGCACCCCGTGCTTCTGACCGAGGCCCCCCTGAACCCCAAGGCCAACCGCGAGAAGATGCCCAGGTGAGTGGCCCGCTACCTCTTCTGGTGGCCGCCTCCCTCCTTCCTGGCCTCCCGGAGCTGCGCCCTTTCTCACTGGTTCTCTCTTCTGCCGTTTTCCGTAGGACTCTCTTCTCTGACCTGAGTCTCCTTTGGAACTCTGCAGGTTCTA
+
>AAABABAFFCFGGGFGGGGGGHHGGGGAEFGGFFG2EEE2BAFHGGEBAEF5DGGEHHG000EFGGFGGGGGGHGGGGEFHHGHGGGGGCCBBH<GGDFFHHGHHDGGFFFHHGGGGGGHGHHGHHHHHGHHCCGFECEHFGHHHGGGGGGGGGGG@FGFGBFAGFFFFFFFFFFFFF/BBFFFEFFFFFFFF;DFFFFDBFAAFFFFFFFFFFFFBFFFFFF.;FFFFFFFFFFFFBBBFFFFFFFFFB
@M05620:37:000000000-D9766:1:1101:21303:7440 1:N:0:73
ACCACACCTTCTACAATGAGCTGCGTGTGGCTCCCGAGGAGCACCCCGTGCTGCTGACCGAGGCCCCCCTGAACCCCAAGGCCAACCGCGAGAAGATGCCCAGGTGAGTGGCCCGCTACCTCTTCTGGTGGCCGCCTCCCTCCTTCCTGGCCTCCCGGCGCTGCGCCCTTTCTCACTGGTTCTCTCTTCTGCCGTTTTCCGTAGGACTCTCTTCTCTGACCTGAGTCTCCTTTGGAACTCTGCAGGTTCTA
+
BBBBBBBBFFFFGGGCGGGGGGHHGGGFHCHHHGGGGGGCGHHHHGGGGGGGHGHHHHHGGGGGGGGGGGGHHHFGGGGHGHHEFGGGGGDGGGHHHGHHHHHGHHHHHHGGHHGGGGGHHHHHHHHFHGGHHGGGGGHGHHGHGGGGFGGGGGGGFF-ABFAFCFFFFFFFFFFFFFFFFFFFFFFFFFFFFFFFFFFFFFADDBFFFFFFFFFFFFFFFFFBFFFFFFFFFFFBBFFFFFFFFFFFFFB
@M05620:37:000000000-D9766:1:1101:19447:7442 1:N:0:73
GAGGCTGCTTTGGAAGAGCACACGTCTGAACTCCAGTCACCTGAATCTCTCTCGTATGCCGTCTTCTGCTTGAAAAAAAAAAAAGAAAAACCTACGCCTGGTTTCCTGAACAATATAGGAGTTGGGAAAACTTTAGAAGTTGTGAATAAAAAATAATAACCGATGAGAGTGCTGGCATATAATGGGGAGAGGAAGGTCAATATCCCTCCAACCATGACCCCATCCTAGTCTAGCTCTTGCACTTCAACAGG
+
3>A3AAF@FFFFGFGGFFFFGFCEH4AE5DGHEFGFGHBFF3BAB5DF5BBFHGGG3BAGAAEFFFBGF55FFFFHAE0>//////0300/?F3B///B//?BB1BB11111B1<@22@1@0011//1/001111<11<?1<1<1=111111-.<00<00/-<-::C0;/000<:::00;:0009..9-..../../0/0;;00;;;/./9/.9//9//.:.././/9/////;///;;/;9/;9999/..
@M05620:37:000000000-D9766:1:1101:19452:7471 1:N:0:73
GAGGCTGCTTTGGAAGAGCCTCCTCCTGAACTAAACTCACATGAAGCTAACCCGGATGACGTCTTGTGCTTGCATAAATAAAATGAGCAAGTACGGAACAGTGACATGAACATAATAACGAATAAAAAGCGTTATAAAAAAAAAATTGATTCAAAAAACATATATACTGATAATTCAATTATAGTAAAAAAATGCGTTCACAAAACCTAGTAATAGGAGGAAGTTGACGGCAAGACACATAAACACATCAT
+
>1AA>>C>CBB1G1BBA11B1BBA0B0B1A1D1111DBB11DBB1B1A11BBAA/ABE1BAAABF1DB1DDB/1D21B2DB11D111110>122/////0011111211@111112>21/////1111/0/?///22211/</</01111111111<-..0<000000=0=0000000000000000000-;.09....9009...;//009000000/..--/////-------;/--////::--;//;
@M05620:37:000000000-D9766:1:1101:11033:7486 1:N:0:73
AGTTCCAGCTCTCCATCGCACAGGGTACCCAGCGCCTGGCCCCTCCATCCAGAAAACCTATGACCTCACCCGCCACCTGGAGCACCCCCTCCGCAGCTTGGCTGGGACCTATGTGAGTATCCAGCGTAGGAATCTGGGAGTTGGGGAGGAGTGAGGAGTTGGGGAAAGACAGTCCTAACCGTGGAGGGTTCTGGTAAATGATGGGGTGAGGAGGGGCTCTTTGGCTCCCACCAGTCCCCCTGTCTGGTCTA
+
>A>3>BDFFFFFGGGDAEE2E2GAF4BBGBFGAAEAEFGGHHGFGGGFGHHHG3G2BEGHGAFHGDFGHHHEE0>BFHFF2BFGHH1/>EE//E/EEHBFEFHGGGHGGHCGHHHFHHHHHHHHHGGCGGGFHHHHHH0FEHHGGG.@G.<CG0DGGGGHHGGGA.::/CCGHHHHHGGGGGGGDEGGFGFGGGGFGGGGGGGGFFFBFFFBDFBBBBFFFFFFFFFFFFFFFFFFFFFFBFFFFFFFFFB
@M05620:37:000000000-D9766:1:1101:20736:7503 1:N:0:73
ACCACACCTTCTACAATGAGCTGCGAGTGACTCCCGAGGAGCACCCCGTGCTGCTGACAGAGGCCCCCCTGAACCCCAAGGCCAAACGCGAGAAGATGCACTCGGGAGTGGCCCACTCCCTCTCCTATTGGCCGCCTACCTCCTTACTATCCACCCCGGGCTGAGCCCCTTCTCTCTCGTTCTCTCTTTTGTCGTGTTCTGTATGACTCTCTTCTCTCTGCTGTGTCTCCTCTTTGACTCTGCACGGTCTC
+
BBBABBBBFFFFGGGGG4BBGGHFG2AA255DABGGFG2EEHHHHE0AE1A1DFGGHGHGHCFG1BEGGGGHBHHGDGG1FHHHH2F?>/>EFGHHHH22B22////>?0//0?/F000?00>00>111110<-<-../<0<./00/0000/0;..---;B-..:F/...;/=F0C00....;/9FF9/;/./:..;A///9//;///;B/B//;FF///:///;//;;//.;////9/;B////9-..;/
@M05620:37:000000000-D9766:1:1101:20724:7517 1:N:0:73
ACCACACCTTCTACAATGAGCTGCGTGTGGCTCCCGAGGAGCACCCCGTGCTGCTGACCGAGGCCCCCCTGAACCCCAAGGCCAACCGCGAGAAGATGCCCAGGCGAGTGGCCCGCTACCTCTTCTGGTGGCCGCCTCCCTCCTTCCTGGCCTCCCGGCGCTGCGCCCTTTCTCACTGGTTCTCTCTTCTGCCGTTTTCCGTAGGACTCTCTTCTCTGACCTGAGTCTCCTTTGGAACTCTGCAGGTTCTA
+
CCCCCCCCFFFFGGGGGGGGGGHHGGGGHDHHHGGGGGGGGHHHHGGGGGGGHHHHHHHGGGGGGGGGGGGHHHHGGGGHGHHHHGGGGGGGGGHHHHHHHBHA//>DG.<FHHGGGG-GHFGHHHHGHBDHHGGGGGGGGGGGGGGGGG.FFGGGGG-@DFFFAFFFFFFFFFFFFFFFFFFFFFFFFFFFFFDFFFFFFFFFFBBFFFFFFFF0FFFFFFFBFFFFFFFFFFFFFFFFFFFFFFAFFFF
@M05620:37:000000000-D9766:1:1101:24915:7522 1:N:0:73
ACCACACCTTCTACAATGAGCTGCGTGTGGCTCCCGAGGAGCACCCCGTGCTGCTGACCGAGGCCCCCCTGAACCCCAAGGCCAACCGCGAGAAGATGCCCAGGTGAGGGGCCCGCTACCTCTTCTGGTGGCCGCCTCCCTCCTTCCTGGCCTCCCGGAGCTGCGCCCTTTCTCACTTGGTCTCTCTTCTGCCGTTTTCCGGAGGACTCTCTTCTCTGGCCTGAGGCTCCCTTGGAACTCTTCAGGTTCTT
+
BBBBBABBFFFFGGGFFGGGGGHHGGGED?HHHGG2EEFGGHHHHGGGGGGGHHHHHHHGGGGGGGGGGGGHGHHGGGGHGHHHGGGGG?DGGGHHHH2GHF/F111<0<A->D@---<=000D0=0=0/;.;--;..;E99C9F0F00;.C0.CE.@-;9;//--;B-BFB//9://;/;//////;////;-.;BF9F.-.-;..////9B/99;///;/..;..9.A.;F.B/;///9//99B/9///
@M05620:37:000000000-D9766:1:1101:21566:7537 1:N:0:73
ACCACACCTTCTACAATGAGCTGCGTGTGGCTCCCGAGGAGCACCCCGTGCTGCTGACCGAGGCCCCCCTGAACCCCAAGGCCAACCGCGAGAAGATGCCCAGGTGAGTGGCCCGCTACCTCTTCTGGTGGCCGCCTCCCTCCTTCCTGGCCTCCCGGCGCTGCGCCCTTTCTCACTGGTTCTCTCTTCTGCCGTTTTCCGTAGGACTCTCTTCTCTGACCTGAGTCTCCTTTGGAACTCTGCAGGTTCTA
+
CCCCCCCBFFFFGGGGGGFGGGHHGFGEAEFGHGGECAEGDHHHHGGGDEEGFHEHHHGEGGGGGGGGGEFHGHHGGEGHGHHHHGGGGG<BCDHFBFGHHHHGHHEFHHGGHHGGGGGHHHHHHHHHHHGHHCDGGGHGHHGHHGGGGGGGGGGGGGADCFFFFFFFFFFFFFBFFFFFFFFFFFFFFFFFFFDFFFFFFFAFFBFFFFFFFFFFFF0FFFF:FFFFFFBFFFFFFFFFFFFFFFFFFF0
@M05620:37:000000000-D9766:1:1101:11263:7565 1:N:0:73
ACCACACCTTCTACAATGAGCTGCGTGTGGCTCCCGAGGAGCACCCCGTGCTGCTGACCGAGGCCCCCCTGAACCCCAAGGCCAACCGCGAGAAGATGCCCAGGTGAGTGGCCCGCTACCTCTTCTGGTGGCCGCCTCCCTCCTTCCTGGCCTCCCGGAGCTGCGCCCTTTCTCACTGGTTCTCTCTTCTGCCGTTTTCCGTAGGACTCTCTTCTCTGACCTGAGTCTCCTTTGGAACTCTGCAGGTTCTA
+
AAABBBBBFFFFGGGGGGGAGGCHGEEBFEHHHGFGDGGEEHGHHGGGDGGGGGGHHGHFEFCGGGEGGGGBGHHGGGGHGHGHHGGGGGD@CGHFDHHHHHHEGHHHHBEGHHGGGCGHHHHHFHFBGGGHHGGGGGHGHHGHHGFGF/CGGGGGG--9AF/CFGFFFFFFFFFFFFFFFFFFFFFFFFFFFFADFFFFFF.DFFFFFFFFFFFFFF/BFFFF.BFFFFFFFFFFFFFFFFFFFEFBFF/
@M05620:37:000000000-D9766:1:1101:13313:7578 1:N:0:73
AGTGCCAGCTCTCAATCGCACAGGGGACCCAGGGCCTGGCCCCTCCATCCAGAAAACCTATGACCTCACCCGCTACCTGGAGCACCAACTCCGCAGCTTGGCTGGGACCTATGTGAGTATCCAGCGTAGGAATCTGGGAGTTGGGGAGGAGTGAGGAGTTGGGGAAAGACAGTCCTAACCGTGGAGGGTTCTGGTAAATGATGGGGTGAGGAGGGGCTCTTTGGCTCCCACCAGTCCCCCTGTCTGGTCTA
+
ABABAFFFBFFFGGGGGGGCGFHFGGEE2EHHBEEEAFHHFHGHGGHHHHHHGHHHHGHFFHFHHHHHHHHGG>EFHHFH2FGHHHHHFHHGEFGEEFGHGHGGGGHHGHHHHHHHHHHHHHHHHGEFGGHHHHHHHHHGEHHHGGGGGGEGHGHHHGHFHHGGGGHHHHHHHHHHHHHHGGEGFGGGCFGGGGFGGGGGGGGGGGFFFFFFFFFFFFFFFFFFFFFFFFFFFFFFFFFFFFFFFFFFFFF
@M05620:37:000000000-D9766:1:1101:27198:7628 1:N:0:73
AGTGCCAGCTCTCAATCGCACAGGGGACCCAGGGCCTGGCCCCTCCATCCAGAAAACCTATGACCTCACCCGCTACCTGGAGCACCAACTCCGCAGCGTGGCTGGGACCTATGTGAGTATCCAGCGTAGGAATCTGGGAGTTGGGGAGGAGTGAGGAGTTGGGGAAAGACAGTCCTAACCGTGGAGGGTTCTGGTAAATGATGGGGTGAGGAGGGGCTCTTTGGCTCCCACCAGTCCCCCTGTCTGGTCTA
+
33>AAFFFBFFFGGGGGEFGGGFDAEEEEEHHGGGDF2FFAGGEGGFHFHHFHBAFGEFGHHGHHHBGHCH@EF?EHHHFHHHEFH1FE3FFEEE?E/?EECHFEFG0C0BGGFF2F?FGGH2GG@?EGDHFBDFFGH0CDHGGCCF@?.ACCGFACCH/<:@@EDEHHB/GGHGGGEBF@CEBGFFGD.CFFGGGBFFFF0FB..9BEFFFFF;BB@EBFFFF/;F?AFFFFFF/BFEFBFFFFFFBFFB
@M05620:37:000000000-D9766:1:1101:27214:7636 1:N:0:73
AGTGCCAGCTCTCAATCGCACAGGGGACCCAGGGCCTGGCCCCTCCATCCAGAAAACCTATGACCTCACCCGCTACCTGGAGCACCAACTCCGCAGCTTGGCTGGGAGCTATGAGAGGATCAGGAGTAAGAATCTGGGGGTAGGGGGGGCGTGAGGAGTTGGGGAAAGACAGACCTAACCGTGAGGGGTTCTGGTAAATGACGCAGTGAGGAGGGGCTCTTTGGCTCCCACCACTCCCCCTGTCTAATATA
+
>AAABFFFBFFFGDGGGAFFFGBF2AEGGGHHGEGGGCGGHHGHGGGHHHGHHGHH3EHHH3FHHH3GHHCFGGCGHFG1FFF?BF?GF?FGEE/EEFGH?GH/</0/?F2B?3B?2/0B2@222?22222@F2FGHH//-.<...-9--99-9.;9AFBFF-BA.9A/;9./9.//:BFDDE..;.@.-9/9B;/99/://9.-9;/;FFE..--=DF//B:/9//9.9;9..9;..9.-9B/;///9/;
@M05620:37:000000000-D9766:1:1101:17170:7688 1:N:0:73
ACCACACCTTCTACAATGAGCTGCGTGTGGCTCCCGAGGAGCACCCCGTGCTGCTGACCGAGGCCCCCCTGAACCCCAAGGCCAACCGCGAGAAGATGCCCAGCCCAGTAGCCCGCTACCTCTTCTGGTCGCCGCCTCCCTCCTTCCTGGCCTCCCGCCGCTGCGCCCTTTCTCTCTGGTTCTCTCTTCTGCCGTTTTCCGTCGGCTTCTCTTCTCTGCCCTGTGTCTCCTTTGGAACTCTGCAGGCTCTA
+
CCCCCCCCFFFFGGGGGGGGGGHHGEGGHGHHHGGGGGGGGHHHHGGGGGGGHHHHHHHGGGGGGGGGGGGHHHHGGGGHGHHHHGGGGGGGGGHHHHF222F0////?11?1F-----0>110=B00=0-<.-A-CEHEF/E/FGG0;F.90.:;D-=--;-;-;.@FF99BF0BF00;000;00;F0;0B0=../:B0.;:---.-/90000000000A0.00:000;B0BF/;00B0000:0..9./;
@M05620:37:000000000-D9766:1:1101:11939:7700 1:N:0:73
ACCACACCTTCTACAATGAGCTGCGTGTGGCTCCCGAGGAGCACCCCGTGCTGCTGACCGAGGCCCCCCTGAACCCCAAGGCCAACCGCGAGAAGATGCCCAGGTGAGTGGCCCGCTACCTCTTCTGGTGGCCGCCTCCCTCCTTCCTGGCCTCCCGGAGCTGCGCCCTTTCTCACTGGTTCTCTCTTCTGCCGTTTTCCGTAGGACTCTCTTCTCTGACCTGAGTCTCCTTTGGAACTCTGCAGGTTCTA
+
BCCBBCCBFFFFGGGGGGGGGGHHGGGEGGHHHGGGGGGGGHHHHGGGGGGGGHHHHHHGGGFGGGGGGGGGHHHGGGGHGHHHHGGGGGCFGGHHHHGHHHHGHHHHHHGGHHGGGGGHHHHHHGFHHHGHHGGGGGHGHHGHHGGGGGGGGGGGGF-ADGGGGGFFFFFFFFFFFFFFFFFFFFFFFFFFFFFFFFFFFF?FFFFFFFFFFFFFFFFFFFFFFFFFFFFFFFFFFFFFFFFFFFFFFFF
@M05620:37:000000000-D9766:1:1101:12105:7700 1:N:0:73
ACCACACCTTCTACAATGAGCTGCGTGTGGCTCCCGAGGAGCACCCCGTGCTGCTGACCGAGGCCCCCCTGAACCCCAAGGCCAACCGCGAGAAGATGCCCAGGTGAGTGGCCAACTCCAGCTTCTGGTGGCCGCATCCCTCCTTCCTGCCCTCCCGCAGCTGCGCCCTTTCTCACTGGTTCTCTCTTCTGCAGTTTTCCGTAGGACTCTCTTCTCTCACATGAGTCTCCTTTGTACCTCTGCAGGTTCTA
+
BBBBBBBBFFFFGFGGGGGBGFHHGEGEAGHHHFGG2EGC?HHFGGGGAEEGHHFGHHFEEGGGGGGGGGEGHHHGGFFHGHHHHGGGGGGGGGHFHH2<F2F<<F1<1?/<F1/>01>110F111=110.<.--<<AGGGG.G0CC:G/;::CD.:-9-;99C-AA--//9;FB/9/.9/B/9/:FB9B/9/9BFFBB/.9...//9B/;//BB9//9//9;//;F9F/;//////B/999F/9.9//;/
@M05620:37:000000000-D9766:1:1101:7185:7702 1:N:0:73
AGTGCCAGCTCTCAATCGCACAGGGGACCCAGGGCCTGGCCCCTCCATCCAGAAAACCTATGACCTCACCCGCTACCTGGAGCACCAACTCCGCAGCTTGGCTGGGACCTATGTGAGTATCCAGCGTAGGAATCTGGGAGTTGGGGAGGAGTGAGGAGTTGGGGAAAGACAGTCCTAACCGTGGAGGGTTCTGGTAAATGATGGGGTGAGGAGGGGCTCTTTGGCTCCCACCAGTCCCCCTGTCTGGTCTA
+
ABABBFFFCFFFGEGGGGGCFGGGFGGEEEHH2EEEFGHGAGGHGGHHHHGHGHHHHGHHGHGHHFHHHHHGG/FGHHHG2FHEHHA?EHFGEGCGGHHHGHHGGGHHGHHHHHHGHHEHHHHHHGFACFFHHHHHHH0F/CGF/@.><.CFG0GH0EHCGHGGEDFHHHGCGHFHHGHHGGGG:EDG;FFGGG;FGGGGGEG0A.;DFFFFFF=CFFFFFFFFF0BEFFFFF?FFFBED;EFFFB/99F:
@M05620:37:000000000-D9766:1:1101:7274:7728 1:N:0:73
ACCACACCTTCTACAATGAGCTGCGTGTGGCTCCCGAGGAGCACCCCGTGCTGCTGACCGAGGCCCCCCTGAACCCCAAGGCCAACCGCGAGAAGATGCCCAGGTGAGTGGCCCGCTACCTCTTCTGGTGGCCGCCTCCCTCCTTCCTGGCCTCCCGGAGCTGCGCCCTTTCTCACTGGTTCTCTCTTCTGCCGTTTTCCGTAGGACTCTCTTCTCTGACCTGAGTCTCCTTTGGAACTCTGCAGGTTCTA
+
BBBBBBBBFFFFGGGGGGGGGGHHGGGGHGHHHGGGGGGGGHHHHGGGGGGGHHHHHHHGGGGGGGGGGGGHHHHGGGGHGHHHGGGGGGGG@AG2FHE2CCGGHHHHHHAFHFGGGCGHHHHHHHHHGHGHHFGGGGGGHHDGGFBGGFGGGGEGD?-@BFGGGGFFFFFFFFFFFFFFFFFFFFFFFFFFFDDDFFFFFFFFF/;BFFFFFFFFFFFFFFFFFFFFFFFFFFFFEFFFFFFFEFFFFF;
@M05620:37:000000000-D9766:1:1101:9544:7744 1:N:0:73
ACCACACCTTCTACAATGAGCTGCGTGTGGCTCCCGAGGAGCACCCCGTGCTGCTGACCGAGGCCCCCCTGAACCCCAAGGCCAACCGCGAGAAGATGCCCAGGTGAGTCGCCCGCTACCTCTTCTGGTCGCCGCCTCCCTCCTTCCTGGCCTCCCGGCGCTGCGCCCTTTCTCCCTGGTTCTCTCTTCTGCCGTTTTCCGTAGGACTCTATTCTCTGACCTGCGACTCCGTTAGAACTCAGCAGGTTATA
+
CBBCBBCCFFFFGGGGGG5BGGHHGFGAGGGGGFFEAFGGGHAFGFEAEEEFHHHHGHHFGEGEFFGGGEEGFHHE/EEHGHEF//?<>D/>CG<2>?DGHFEFGH1FG1>CGGCGGCFHHHHHHF0<00<AD-;;EEHGHGGGGGGGB/;FGFGGEABFFFFFFFFFFFFFFF/:FFFF/9:BFFFFFFFFF-.;BE9FFBA..;;FFF/BF:99;B9FFFF9@-:-;B.AF.::9BFF/:;:FFF/9;:
@M05620:37:000000000-D9766:1:1101:8405:7747 1:N:0:73
ACCACACCTTCTACAATGCGCTGCGTGTGGCTCCCGAGGAGCACCCCGTGCTGCTGACCGAGGCCCCCCTGAACCCCAAGGCCAACCGCGAGAAGATGCCCAGGTGAGTGGCCCGCTACCTCTTCTGGTGGCCGCCTCCCTCCTTCCTGGCCTCCCGGCGCTGCGCCCTTTCTCACTGGTTCTCTCTTCTGCCGTTTTCCGTAGGACTCTCTTCTCTGACCTGAGTCTCCTTTGGAACTCTGCAGGTTCTA
+
BBCBAAB>BCFFDFGGGG4AEGGGGEGBAEGFGBBB2EEEEHCGHGGAEEEFFHHHGHH>E@CFGGGGGGEGFHGGGGGHGHHHHGGGFF/>CFHBGGHHHHGEHHFFHHGGHHGGGCGHHHHHHHHHHFGHHGGGGGHGGGGGGGGGBFGGGGGGGF-:CFFFFFFFFFFFFFFFFFFFFFFFFFFF;9FFFFFFFFFFFFFDF/BFFFFFFFF9;F:FFFF/BFB/:BFFFFFFFFFFFFFFFFFFFF;
@M05620:37:000000000-D9766:1:1101:7356:7758 1:N:0:73
ACCACACCTTCTACAATGCGCTGCGTGTGGCTCCCGAGGAGCACCCCGTGCTGCTGACCGAGGCCCCCCTGAACCCCAAGGCCAACCGCGAGAAGATGCCCAGGTGAGTGGCCCGCTACCTCTTCTGGTGGCCGCCTCCCTCCTTCCTGGCCTCCCGGAGCTGCGCCCTTTCTCACTGGTTCTCTCTTCTGCCGTTTTCCGTAGGACTCTCTTCTCTGACCTGAGTCTCCTTTGGAACTCTGCAGGTTCTA
+
BCCBCCCBFFFFGGGGGG4EEEGGGGGBGFGHHGGGDCGCEHHHHGGEEGGGHGHHHHH>EGGGGGGGGGGHHHHGGGGHGHHHHGGGGG/BDGHEGHHHHHHGHHHHHHGGHHGGGGGHHHHHHHHHHHGHHGGGGGHGGGGGGGGGGGGGGGGGGG-;CGGFFFFFFFFFFFFFFFFFFFFFFFFFFFFFFFDDFFFFFFFFFFFFFFFFFFFFFFFFFFFFFFF/BFFFFFFFFFFFFFFFFFFFFFF
@M05620:37:000000000-D9766:1:1101:17060:7780 1:N:0:73
ACCACACCTTCTACAATGAGCTGCGTGTGGCTCCCGAGGAGCACCCCGTGCTGCTGACCGAGGCCCCCCTGAACCCCAAGGCCAACCGCGAGAAGATGCCCAGGTGAGTGGCCCGCTACCTCTTCTGGTGGCCGCCTCCCTCCTTCCTGGCCTCCCGGCGCTGCGCCCTTTCTCACTGGTTCTCTCTTCTGCCGTTTTCCGTAGGACTCTCTTCTCTGACCTGAGTCTCCTTTGGAACTCTGCAGGTTCTA
+
ABAABBBBFFFFGGGGFGGFGDHFGGGGGEGHGGGGGGGGGHHHHGGGGGGGHHHHHHHGGGGGGEGFGGGHHGHGGGGHGHHHHGGGGGGGCGFHFHHHHHHGHHHFHHGGHHGGGGGHHHFHHHHFHHGHHGGGFFHGHHGHHGGGFGGFGGGGGG-:A>9ACFDFFFFFFFBFFFFFFFFFFFBFFFFFFFDFBFFFFFFFFFFFFFFFFFFFFFFFFFFB.FFFFFFFFFEFFFFBFFFBFFAFFF9
@M05620:37:000000000-D9766:1:1101:17998:7786 1:N:0:73
ACCACACCTTCTACAATGAGCTGCGTGTGGCTCCCGAGGAGCACCCCGTGCTGCTGACCGAGGCCCCCCTGAACCCCAAGGCCAACCGCGAGAAGATGCCCAGGTGAGTGGCCCGCTACCTCTTCTGGTGGCCGCCTCCCTCCTTCCTGGCCTCCCGGAGCTGCGCCCTTTCTCACTGGTTCTCTCTTCTGCCGTTTTCCGTAGGACTCTCTTCTCTGACCTGAGTCTCCTTTGGAACTCTGCAGGTTCTA
+
BBBABBBBFFFFGGGGFGGGGFHHGFGEDEHHHGGGFGGGGHHHHGGGFEGGHHGHHHHGGGGGGGGGGGGHHHHGGGGHGHHHHGGGGGDGGGHGBGHHHFFGHHHFGFGFFHGGGDGHFHHHHHHHHHGHHGGGGGHGHHGHHGGGGFEGGGGGGF-BGFGGGGFCFFFFFFFFFFFBFFFFFFFFFFFFFFAAFFFFFBFDDFFFFFFFFFFFFFFFFFFBFFFFFFBFFFF/FFFFFFFFFFFFFF9
@M05620:37:000000000-D9766:1:1101:26502:7799 1:N:0:73
ACCACACCTTCTACAATGAGCTGCGTGTGGCTCCCGAGGAGCACCCCGTGCTGCTGACCGAGGCCCCCCTGAACCCCAAGGCCAACCGCGAGAAGATGCCCAGGTGAGTGGCCCGCTACCTCTTCTGGTGGCCGCCTCCCTCCTTCCTGGCCTCCCGGAGCTGCGCCCTTTCTCACTGGTTCTCTCTTCTGCCGTTTTCCGTAGGACTCTCTTCTCTGACCTGAGTCTCCTTTGGAACTCTGCAGGTTCTA
+
ABBBBBBAFFFFGGGGGGGGGAGGGGCGAEFGHGGG?EGC2GFHHGGGGCGG5FHBGHHGF?0EFEFFGGGHHHHGGGGHAGHHGGG?DB/<CGFEGHHHHHHGHFHHHHEGHHGGCCGHHHHGHHFFHBAGHCGFGGHGHHGHHGGGGGGGFFGGB9@DAGGGGGFFFEFFFFFFFFBFFFFFFFFFFFFFFFFFFFFFFFFDAFFFFFFFFFFFFFFFFFF/BFFFFFFFFBFFFFFFFFFFFFFFFFB
@M05620:37:000000000-D9766:1:1101:4668:7847 1:N:0:73
AGTGCCAGCTCTCAATCGCACAGGGGACCCAGGGCCTGGCCCCTCCATCCAGAAAACCTATGACCTCACCCGCTACCTGGAGCACCAACTCCGCAGCTTGGCTGGGACCTATGTGAGTATCCAGCGTAGGAATCTGGGAGTTGGGGAGGAGTGAGGAGTTGGGGAAAGACAGTCCTAACCGTGGAGGGTTCTGGTAAATGATGGGGTGAGGAGGGGCTCTTTGGCTCCCACCAGTCCCCCTGTCTGGTCTA
+
AAABCFFFCFFFGGGGGFGGEGGHGGGEGGGHGGGGGGHHHHGHGGFHHHHHHFHHHGHHHHHHHHHHHHHGGGGGHHHHHHHGHHHHGHHHGFGGGHHHGHHFEGHHGHHHHHHHHHHHHHHHHGEGGGHHHHHHHHGGEHHHGGFGGGFHHHHHHFHHHHGGGGHHHHHHHHHHHHHHGGEGGGGGAFGGGGFGGGGGGGGGGGFFFFFFFFFFFFFFFFFFFFFFFFFFFFFFFFFFFFFFFFFFFF;
@M05620:37:000000000-D9766:1:1101:9502:7951 1:N:0:73
ACCACACCTTCTACAATGAGCTGCGTGTGGCTCCCGAGGAGCACCCCGTGCTGCTGACCGAGGCCCCCCTGAACCCCAAGGCCAACCGCGAGAAGATGCCCAGGTGAGTGGCCCGCTACCTCTTCTGGTGGCCGCCTCCCTCCTTCCTGGCCTCCCGGAGCTGCGCCCTTTCTCACTGGTTCTCTCTTCTGCCGTTTTCCGTAGGACTCTCTTCTCTGACCTGAGTCTCCTTTGGAACTCTGCAGGTTCTA
+
CCCCCCCAFFFFGGGGGGEGGGHHGGGBCEHHHFFE?EEGGHHHHGGGFEEGGHGHHHHEGFFGGGGGGGGHFHHGGGGHGHHHHGGGGGBDGGHFFHHHHHHGHHGGHHGGHHGGGGGHHHHHHHHHHHGHHGGGGGHGHHGHHGGGGGGGGGGGGG-ABGFGGGFFFFFFFFFFFFFFFFFFFFFFFFFFFFFFFFFFFFFFFFFFFFFFFFFFFFFFFFFFFFF0FFFFFFFFFFFFFFFFFFFFFFB
@M05620:37:000000000-D9766:1:1101:15192:8025 1:N:0:73
ACCACACCTTCTACAATGAGCTGCGTGTGGCTCCCGAGGAGCACCCCGTGCTGCTGACCGAGGCCCCCCTGAACCCCAAGGCCAACCGCGAGAAGATGCCCAGGTGAGTGGCCCGCTACCTCTTCTGGTGGCCGCCTCCCTCCTTCCTGGCCTCCCGGCGCTGCGCCCTTTCTCACTGGTTCTCTCTTCTGCCGTTTTCCGTAGGACTCTCTTCTCTGACCTGAGTCTCCTTTGGAACTCTGCAGGTTCTA
+
BBBBBBBBFFFFGGGGGGGFGDHFGEEEFEGHFGGGGGGGGHHHHGGGFGGGHHHHHHHGGGGGGGGGGGGHHHHGGGGHGHHHHGGFGGGCCGHHHHHHHHHGHHHHHGGGHHGGGGGHHHHHHHHHHHGHHGGGGGHGHHGHHGGGGGGGGGGGGG-;BFFFFFFFFFFFFFFFFFFFFFFFFFFFFFFFFFDFFFFFFFFFFFFFFFFFFFFFFF/FFFFFFFFFFFFFFFFFFFFFFFFFFFFFFFF
@M05620:37:000000000-D9766:1:1101:17663:8054 1:N:0:73
ACCACACCTTCTACAATGAGCTGCGTGTGGCTCCCGAGGAGCACCCCGTGCTGCTGACCGAGGCCCCCCTGAACCCCAAGGCCAACCGCGAGAAGATGCCCAGGTGAGTGGCCCGCTACCTCTTCTGGTGGCCGCCTCCCTCCTTCCTGGCCTCCCGGCGCTGCGCCCTTTCTCACTGGTTCTCTCTTCTGCCGTTTTCCGTAGGACTCTCTTCTCTGACCTGAGTCTCCTTTGGAACTCTGCAGGTTCTA
+
CCDDCDCDFFFFGGGGGGGGGGHHGGGEEGHHHGGGGGGGGHHHHGGGGGGGHHHHGHHGGGGGGGGGGGGHGHHGGGGHGHHHHGGGGGGGGGHHHHHHHHHGHHHHHHGGHHGGGGGHHHHHHHHHHHGHHGGGGGHGHHGHHGGGGGGGGGGGGG-ADFFFFFFFFFFFFFFHHHFFFHFFHFFFHHHHFFFFFFHFFFFFFFFFFFFFFHHFHFFFFFFFFFFHHFFFHFFFFFFFFFFFFFFFFFF
@M05620:37:000000000-D9766:1:1101:6058:8057 1:N:0:73
ACCACACCTTCTACAATGAGCTGCGTGTGGCTCCCGAGGAGCACCCCGTGCTGCTGACCGAGGCCCCCCTGAACCCCAAGGCCAACCGCGAGAAGATGCCCAGGTGAGTGGCCCGCTACCTCTTCTCGTGGCCGCCTCCCTCCTTCCTGGCCTCCCGGCGCTCCGCCCTTTCTCACTGGTTCTCTCTTCTGCCGTTTTCCGTAGGACTCTCTTATCTGACCTGAGTCTCCTTTGGAACTCTGCAGGTTCTA
+
AAAAAAA>CF@DEBFFGAB11B1AE0EBFACGGFGA0EA/EGCGHG?F/ABEHB1BDFGEEGGGGGGG@GFFFGGEEEAGAGGEEFEEB/>>C/?CDGGFFGG/FG1?1<<F0F-@C?CFG00<000<<..-C-@C.CHFHFGEGFGF0CCFGGEGG@--9---;-A@-/;;B/FFFFF99FFFFF/////;B9-;FFFFFBABFFFFFBBBF/;///99BF-/;/99:/;/B//////9//BBF-9////
@M05620:37:000000000-D9766:1:1101:15037:8085 1:N:0:73
ACCACACCTTCTACAATGAGCTGCGTGTGGCTCCCGAGGAGCACCCCGTGCTGCTGACCGAGGCCCACCTGAACCCCAAGGCCAACCGCGAGAAGATGCCCAGGTGAGTGGCCCGCTACCTCTTCTGGTGGCCGCCTCCCTCCTTCCTGGCCTCCCGGCGCTGCGCCCTTTCTCACTGGTTCTCTCTTCTGCCGTTTTCCGTAGGACTCTCTTCTCTGACCTGAGTCTCCTTTGGAACTCTGCAGGTTCTA
+
CCCCCCCBFFFFGGGGGGAFGGHHGGGBFGHGHFGEEGEGGHGHHGGEFEGGHHHHHHHFGGGGGGGGGHHHFHHGGGGHGHHHHGGGGGEDGGHGHHHHHHHGHHHHFHGGHHGGGFGFHHHHHHGHHHGHHGGGGGHGHHGHGHHHHHHHHHGGGG-C9CAGGFFFFFFFFFFFFFFFFFFFFFFFFFFFFFDDFFFFFFFDDFFFFFFFFFFFFF0FFF/;B:FFFFFFFFFFFFFFFFFFFFFFFF;
@M05620:37:000000000-D9766:1:1101:18730:8149 1:N:0:73
ACCACACCCTCTACAATGAGCTGCGTGTGGCTCCCGAGGAGCACCCCGTGCTGCTGACCGAGGCCCCCCTGAACCCCAAGGCCAACCGCGAGAAGATGCCCAGGTGAGTGGCCCGCTACCTCTTCTGGTGGCCGCCTCCCTCCTTCCTGGCCTCCCGGAGCTGCGCCCTTTCTCACTGGTTCTCTCTTCTGCCGTTTTCCGTAGGACTCTCTTCTCTGACCTGAGTCTCCTTTGGAACTCTGCAGGTTCTA
+
BBBBBBBBBBBFGGGGGGGGGFHFGEEAGEEHHGGEGGGGFHHHHGGGEEGGHFHHHHHGGGGGGGGGGGGHHHHGGGGHGHHHHGGGGGFGGGGHHGHHHHHGHHHHHHGGHHGGGGGHHHHHHGHHHHGHHGGGGGHGHHGGGGGGGGGGGGGGGG?GGGGGGFFFFFFFFFFFFFFFFFFFFFFFFFFFFFDDFFFFFFFFFFFFFFFFFFFFFFFFFFFFFFFFFFFFFFFFFFFFFFFFFFFFFFF
@M05620:37:000000000-D9766:1:1101:4969:8161 1:N:0:73
GAGGCTGCTTTGGAAGAAACTCATAGATTACTGCAACAGTTCCCCCTGGACCTGGAAAAGTTTCTTGCCTGGCTTACAGAAGCTGAAACAACTGCCAATGTACAAGAGTAGCCAACTCGGAAGTATCGGCTCCTACACGATCCTAAGTGAAATAAAGCAATTCTGAAACAATGCACAGGAAATCAATCATGCAGTCTTCAGCACGCTTCTGGTCCCACTTCTAAACTTCTGACCCTTCTCACTAGGTCCTG
+
>AA>A1BAFFFFBGGG11GEEAAA3FAGEEGHFHH1G0F1BGAGHGCGHCGCBBG0BGHHA2FHDEAGHHHC0BBGHHFAA1F1@GHDH0G>1>1BF@FB22B2B1BG1B11B10?B@////>B222//</??1B<10//?/?>2B0>22212@<FB1@0@1122F2<10/1?1??1?/0<0<>1111>D111<11=00==00.-<.<.000000=0..000000/0;C0000//99/090000;900;F0
@M05620:37:000000000-D9766:1:1101:23155:8171 1:N:0:73
ACCACACCTTCTACAATGAGCTGCGTGTGGCTCCAGAGGAGCACCCCGTGCTGCTGACAGAGGCCCCCCTGAACCACAAGGCCAACCGCGAGAAGATGCCAAGGCAAGCACCCCCCCTCCTCTACTGGCCGCCACCCACCTCAATACTGTCCACCAGCAGCACCGCCACTTCATACTTGTTCTATATACTGCCTTTTGACGAACTCCTCTCTCTGCACACATTATTCTCTGTTGCTCCTCTGCAGGTCCTA
+
11>>AA1AFFC13FG13BBAA1A1AAABF0BGAF11FAFA/FGHHGCG//B/AA11D01BFG/EAA/>EGGFHBC0BGE>/>GE//?/>/E<//BB111111??/00?/<0/?//>-->.0<>11>1>..<AC-;C.:.CH./0:0/000<;00.:A./CC.9C----.;0;009;9///////99////////;///-;;-9--///-;/;///9///--/////;B///;//:///:;/B///-;/99/
@M05620:37:000000000-D9766:1:1101:20613:8190 1:N:0:73
GAGGCTGCTTTGGAAGAAACTGACAAGCCAGGGAAACAAGATCGGATGAACACGGGTAAGAACTTCGGTCACCTGAAGCAATCTGGTATACCTGCTTCTGCTTGAAAAAAAAACACTACCAACTAAAGTCGCCCACAACATCCTAACTTGCCACAACAGCCCACCCCACTTCTCCCCTGAACTCTCTTACGCCGTTTTCCCTACGGCTCCTCTCTCAACCCAACCACCCCCTTCACACCCATCCCGAACTT
+
AAA1>>BAFF@FGFFA1FFEFEF1EBB00ABAAAA00A0B011A/E/E11BA0//AAA0BB10D1D//BB/1@10>B1B1>1BB2@1122BB11B111@1BB1BB1FD0E<>///B1<0B1</B1111@2/<?/<?///?01?11<>11<<>11>C..00...<..<...;0000=././0/0;00:000..;-;CGGEB000.9.;---/-//////-99-------99-9A-/;//---//--;----/
@M05620:37:000000000-D9766:1:1101:13845:8207 1:N:0:73
AGTGCCAGCTCTCAATCGCACAGGGGACCCAGGGCCTGGCCCCTCCATCCAGAAAACCTATGACCTCACCCGCTACCTGGAGCACCAACTCCGCAGCTTGGCTGGGACCTATGTGAGTATCCAGCGTAGGAATCTGGGAGTTGGGGAGGAGTGAGGAGTTGGGGAAAGACAGTCCTAACCGTGGAGGGTTCTGGTAAATGATGGGGTGAGGAGGGGCTCTTTGGCTCCCACCAGTCCCCCTGTCTGGTCTA
+
BBBBBFFFBFFFGGGGGGGGGGHHGGGGGGFHGGGGEGHHHHGHGGHHHHHHFHHHHGHHHGHHHHHHHHHGGGGGHHHHHHHEHHHHGHHHGGCGGFHHGHHGGGHHGHHHHHHHHHHHHHHHHGGGGGHHHHHHHHHGGHHHGGGGGGGHHHHHHGHHHHGGGGHHHHHHHHHHHHHHGGGGGGGGCFGGGGCFGGGGGGFGGGFFFFFFFFFFFFFFFFFFFFFFFFFFFFFFFFFFFFFFFFFFFF;
@M05620:37:000000000-D9766:1:1101:13829:8218 1:N:0:73
AGTGCCAGCTCTCAATCGCACAGGGGACCCAGGGCCTGGCCCCTCCATCCAGAAAACCTATGACCTCACCCGCTACCTGGAGCACCAACTCCGCAGCTTGGCTGGGACCTATGTGAGTATCCAGCGTAGGAATCTGGGAGTTGGGGAGGAGTGAGGAGTTGGGGAAAGACAGTCCTAACCGTGGAGGGTTCTGGTAAATGATGGGGTGAGGAGGGGCTCTTTGGCTCCCACCAGTCCCCCTGTCTGGTCTA
+
BBBBBFFFBFFFGGGGGGGGGGHHGGGGGGHHGGGGGGHHHHGHGGHHHHHHGHHHHGHHHHHHHHHHHHHGGEEEHHHGBGHHHHHHGHHHGGGGGHHHGHHGGGHHGHHHHHHGHHHHHHFHHGGGGGHFHHHHHHGGGHHHGGFDG?CGHDHHFGHHHHGGFFHHHHHHHHHHHHHGGGGGDGGGEGGGGGFFGGGGGGGGGGFFFFFFFFFFFFFFFFFFFFFFFFFFFFFFFFFFFFFFFFFFFFB
@M05620:37:000000000-D9766:1:1101:21654:8235 1:N:0:73
ACCACACCTTCTACAATGAGCTGCGTGTGGCTCCCGAGGAGCACCCCGTGCTGCTGACCGAGGCCCCCCTGAACCCCAAGGCCAACCGCGAGAAGATGCCCAGGTGAGTGGCCCGCTACCTCTTCTGGTGGCCGCCTCCCTCCTTCCTGGCCTCCCGGCGCTGCGCCCTTTCTCACTGGTTCTCTCTTCTGCCGTTTTCCGTAGGACTCTCTTCTCTGACCTGAGTCTCCTTTGGAACTCTGCAGGTTCTA
+
BBBBBBBBFFFFGGGGGGGGGGHHGFGEEEHGGGGGGGGGGHHHHGGGGGGGHHHHHHHGGGGGGGGGGGGHHHHGGGGHGHHHHGGGGGGGGGHHHHHHHHHGHHHHHHGGHHGGGFGGHHH0=GGH<GGHFFGGGGHGHHGHHGGFGFGGGGEGGC-;DFFFFFFCFFFFFFFFFFFFFFFFFEFFFFFFFFFFFFFFFFFFFFFFFFFFFFFFFFFFFFFFFFFFFFFFFFFFFFFFFFFFFFFFFFF
@M05620:37:000000000-D9766:1:1101:14431:8236 1:N:0:73
ACCACACCTTCTACAATGAGCTGCGTGTGGCTCCCGAGGAGCACCCCGTGCTGCTGACCGAGGCCCCCCTGAACCCCAAGGCCAACCGCGAGAAGATGCCCAGGTGAGTGGCCCGCTACCTCTTCTGGTGGCCGCCTCCCTCCTTCCTGGCCTCCCGGAGCTGCGCCCTTTCTCACTGGTTCTCTCTTCTGCCGTTTTCCGTAGGACTCTCTTCTCTGACCTGAGTCTCCTTTGGAACTCTGCAGGTTCTA
+
AABBBBABFFFFGGGGGGGGFGFFEEGFHEHHHGGEGGGEGHHHHGGGEEECHFHHHHHGGGGGEEEGGGGHHHEFGGGHGHHFFGGGGGDGCGHHHFFHH<GCGFFHHHGGHHGGGFGBHDGHHHFHHHGGHGFCDDHGHHGHGFGGGGGGGGGFGG-ADGGGGGFFFFFFFFFFFFFFFFFFFFFFFFFFFFDFFFFFFFFDDEFFFFFFFFFFFFFFFFFB.BBFFFFFFFFFFFFFFFFFFFFFFFF
@M05620:37:000000000-D9766:1:1101:24418:8243 1:N:0:73
ACCACACCTTCTACAATGAGCTGCGTGTGGCTCCCGAGGAGCACCCCGTGCTGCTGACCGAGGCCCCCCTGAACCCCAAGGCCAACCGCGAGAAGATGCCCAGGTGAGTGGCCCGCTACCTCTTCTGGTGGCCGCCTCCCTCCTTCCTGGCCTCCCGGAGCTGCGCCCTTTCTCACTGGTTCTCTCTTCTGCCGTTTTCCGTAGGACTCTCTTCTCTGACCTGAGTCTCCTTTGGAACTCTGCAGGTTCTA
+
BBBBBBBBFFFFGGGGGGGFGFHHGFGEEGHGGGGGGGGGGHGHHGGGFGGGHHGHHHHGGGGGGGGGGGGHFHHGGGGHEHGHHGGECDGGGGHGHHHHHHFG?GFHGHGEHHGGCCGHGHFHGHHHB/EHHGCGGGHGHHGHHGGFFFFGGGGGBG-AFGGGGGFFFFFFFFFFFFFFFFFFFFFFFFFFFFDFFFFFFFFFFBFFFFFFFFFFFFFFFFFFFBFFFF/FFFFBFBFFFFFFFFAFFFF
@M05620:37:000000000-D9766:1:1101:12000:8250 1:N:0:73
ACCACACCTTCTACAATGAGCTGCGTGTGGCTCCCGAGGAGCACCCCGTGCTGCTGACCGAGGCCCCCCTGAACCCCAAGGCCAACCGCGAGAAGATGCCCAGGTGAGTGGCCCGCTACCTCTTCTGGTGGCCGCCTCCCTCCTTCCTGGCCTCCCGGCGCTGCGCCCTTTCTCACTGGTTCTCTCTTCTGCCGTTTTCCGTAGGACTCTCTTCTCTGACCTGAGTCTCCTTTGGAACTCTGCAGGTTCTA
+
BBBBBBBBFFFFGGGGGGAFGFHHGEFBEEHHHGGGGGGGGHHHHGGGGEGGGHHHGHHEEGGGGGGGGGGGHHHGGGGHGHHHHGGGGG<BDGHGBHFFHHHFHHHFHHEGFFGGGCFFHHHGFHHFHGAGFGGCDGHGHHGHHGFGFFGGGGGEGF-:BFFFFFFFFFFFFFFFFFFFFFFFFFFFFFFFFDDDFFFFFBAFAFFFFFFFFFFFFB/FFFF:FBFBFFFFFFFFFFFFFFFFFFFFFFB
@M05620:37:000000000-D9766:1:1101:19985:8280 1:N:0:73
ACCACACCTTCTACAATGAGCTGCGTGTGGCTCCCGAGGAGCACCCCGTGCTGCTGACCGAGGCCCCCCTGAACCCCAAGGCCAACCGCGAGAAGATGCCCAGGTGAGTGGCCCGCTACCTCTTCTGGTGGCCGCCTCCCTCCTTCCTGGCCTCCCGGAGCTGCGCCCTTTCTCACTGGTTCTCTCTTCTGCCGTTTTCCGTAGGACTCTCTTCTCTGACCTGAGTCTCCTTTGGAACTCTGCAGGTTCTA
+
CDDCCCCCFFFFGGGGGGGGGGHHGGGFHGHHHGGGGGGGGHHHHGGGGGGGHHHHHHHGGGGGGGGGGGGHHHHGGGGHGHHHHGGGGGGGGGHHHHGHHHEGFHHHHHGGHHGGFFGHGHHHHHHHGFFHHGGGGGHGHHGHHGGFGGGGGGGGFG?ADFBFCGFFCFFFFFFFBFFFFFFFFFFFFFFFFFDFFFFFBBAFFFFFFFFFFFFFFFFFFFFFFFFFFF0FFFFFFFFFFFFFFFFFFFF
@M05620:37:000000000-D9766:1:1101:24274:8315 1:N:0:73
AGTGCCAGCTCTCAATCGCACAGGGGACCCAGGGCCTGGCCCCTCCATCCAGAAAACCTATGACCTCACCCGCTACCTGGAGCACCAACTCCGCAGCTTGGCTGGGACCTATGTGAGTATCCAGCGTAGGAATCTGGGAGTTGGGGAGGAGTGAGGAGTTGGGGAAAGACAGTCCTAACCGTGGAGGGTTCTGGTAAATGATGGGGTGAGGAGGGGCTCTTTGGCTCCCACCAGTCCCCCTGTCTGGTCTA
+
CCCCCFFFCFFFGGGGGFGGGGHGGGGGGGHHGGGGGGHHHHGHGGGHHHHHHGHHHGHHHHHHHHHHHHHGGEGGHHHHHGHHHHHHGHHHFGGGGHHHGGHGGEGHGHHHHHGHHHGHHHGHHGEGFGHHHGHHHHHGEHHHGGGGGGFHHHGGHEHGHHGGGGGHGHHHHHHHGHHHGGGGGGGGGFFGGGFFGGGGGGGGGGFFEFFFFFFFFFFFFFFFFFFFFFFFFFFFFFFFFFFFFFFFFFF
@M05620:37:000000000-D9766:1:1101:14123:8317 1:N:0:73
ACCACACCTTCTACAATGAGCTGCGTGTGGCTCCCGAGGAGCACCCCGTGCTGCTGACCGAGGCCCCCCTGAACCCCAAGGCCAACCGCGAGAAGATGCCCAGGTGAGTGGCCCGCTACCTCTTCTGGTGGCCGCCTCCCTCCTTCCTGGCCTCCCGGAGCTGCGCCCTTTCTCACTGGTTCTCTCTTCTGCCGTTTTCCGTAGGACTCTCTTCTCTGACCTGAGTCTCCTTTGGAACGCTGCAGGTTCTA
+
CCCCCCCCFFFFGGGGGGGGGGHHGFGFHFHHHGGGGGGGGHHHHGGGGGGGHHHHHHHGGGGGGGGGGGGHGHHGGGGHGHHHHGGGGGGGG?HHHHHGCBHGG1=FG1C/?GDGGCGH1<GHBD0G=/.GHGGGGGEGHHGH0CBF9/AF9;EEG---;ABB?FDFFFFF0BBFFFFFFFFFBFFFFFFFFFADFFF09F.;.0;FFFF09B0FFB0BFF//;FBBFFBFF0FFFE.:ADFFFFAFFF0
@M05620:37:000000000-D9766:1:1101:14642:8343 1:N:0:73
ACCACACCTTCTACAATGAGCTGCGTGTGGCTCCCGAGGAGCACCCCGTGCTGCTGACCGAGGCCCCCCTGAACCCCAAGGCCAACCGCGAGAAGATGCCCAGGTGAGTGGCCCGCTACCTCTTCTGGTGGCCGCCTCCCTCCTTCCTGGCCTCCCGGCGCTGCGCCCTTTCTCACTGGTTCTCTCTTCTGCCGTTTTCCGTAGGACTCTCTTCTCTGACCTGAGTCTCCTTTGGAACTCTGCAGGTTCTA
+
BBBABBBBFFFFGGGGGGCFG5GHGEEACAGHCFF?EEG?DHHHHGGGDEGGGHEGHHHECGCGGDGGGGGGHFHGGGGHEFHHHGGEGG</<DCH1GDCHFFGGEGCFFFFHGGGGCGHHHHHHHHFHHGHHCDGGGHGHHGHHGGGGGGGGGGGGG?B@BBFBBFBBFFFFFBFFFFFFFFFFFFFFFFFFBFAFEFFFFFFFBFFFFFFFFFFFF/FFFFBBFFFFFFFFFFFBFFFFFFFFFFFFF/
@M05620:37:000000000-D9766:1:1101:14744:8344 1:N:0:73
ACCACACCTTCTACAATGAGCTGCGTGTGGCTCCCGAGGAGCACCCCGTGCTGCTGACCGAGGCCCCCCTGAACCCCAAGGCCAACCGCGAGAAGATGCCCAGGTGAGTGGCCCGCTACCTCTTCTGGTGGCCGCCTCCCTCCTTCCTGGCCTCCCGGCGCTGCGCCCTTTCTCCCTGGTTCTCTCTTCTGCCGTTTTCCGTAGGACTCTCTTCTCTGACCTGAGTCTCCTTTGGAACTCTGCAGGTTCTA
+
ABBBBBBBFFFFGGGGGGFGGGHHGGGFHGHGHGGGGGGGGHHHHGGGFGGGHHGHHHHGGGGGGGGGGGGHHHHGGGGHGHHHHGGGGGCGGGHHHHHHHF/FH1?0?1FFHH-<@<AGHFFHE000D<AAGCCGADHGHHGFHFFF0C?GFFGG.?9-;-9A99DF;FFFFF/9.9EFFBFF/B9FBBBFFBDDFFFFDF.99/;B:B99B9/99B/BFB.:.;/99F9FFBFBBFF/9/:9FFFB///
@M05620:37:000000000-D9766:1:1101:23907:8415 1:N:0:73
ACCACACCTTCTACAATGAGCTGCGTGTGGCTCCCGAGGAGCACCCCGTGCTGCTGACCGAGGCCCCCCTGAACCCCAAGGCCAACCGCGAGAAGATGCCCAGGTGAGTGGCCCGCTACCTCTTCTGGTGGCCGCCTCCCTCCTTCCTGGCCTCCCGGCGCTGCGCCCTTTCTCACTGGTTCTCTCTTCTGCCGTTTTCCGTAGGACTCTCTTCTCTGCCCTGAGTCTCCTTTGGAACTCTGCAGGTTCTA
+
BBBBBBBBFFFFGGGGGGAGGFHFGEEB4EHGFFGE?EGCDHHGHGGGAEGGGHGHHHGGCGFGGEGGGFGGHFGGGEGHGGHHHGGEGG/<<DGBDGDGHFEGHHFGDGECHECGGCGHHHHHHHFFHHGHHGCFGGHGHHGHHGGGGEFGGGGGGG--ADFFFFFFFFFFFFBFFFFFFFFFFFFFFFFFFDDFFFFFFFFFFFFFFFFFFFFFFF/;AFFB9FFBFFFFFFFFFFFFFFFFFFFFFF9
@M05620:37:000000000-D9766:1:1101:14064:8523 1:N:0:73
GCTGCTGCTTTTGAATCCACTGACAAGCCCGGGCCCACCGATCGTAAGCGCACACGTCTGAACTCCAGTCACCTGCAGCTATCTCGTATGCCGTCTTCTGCTTGCAAACAAACCCACACCAGCAACCCTTTCAACCAAGATGAACACATCTCAGTACTGATACTCGCACGTTAGAACCTATGAACAAAACAAAAGCCCACCCTCCTCACAACATCAACTCAACAATGTGCATCTACTTGGCCCTATACTAC
+
111>A@1BBFB11ABAB1BBBB1B11BBFAAAA0AAB//BA/AA0BBGAEGAEEHG>BFFHHF1BFC1BBFHHGGGGGHGFFF1B0?EGGHHE/>BFBFBFHGH/1BF00?0/////?//?0/@00@/00111?10//001<1=110.1111111111110<0<<.---:..:.000.//000000:......./..........//;.00;.///;/////-99/////////////;///--9//;///
@M05620:37:000000000-D9766:1:1101:18672:8551 1:N:0:73
ACCACACCTTCTACAATGAGCTGCGTGTGGCTCCCGAGGAGCACCCCGTGCTGCTGACCGAGGCCCCCCTGAACCCCAAGGCCAACCGCGAGAAGATGCCCAGGTCAGAGGCACGCTGCCGCTTGTGGTGGCCGACTACCTCCTTCCTGGCATCCCGAAGCTGCGCCCTTTCTCACTGGTTATCTCTTCTGCCGTTTTCCGTAGGATTCTATTATCTCACCTGAGTCGCCTTTCTAATGCTGCTGGATCTG
+
AAA?AAAAFFFFGGGGDGBFGCHGG0ABCAGH1FGEEGGCCHHHHGGGCEGGHHFBGHGGEGCGGCGGGEF0FEHGGGAHA/GHGGC<CGC@?CGFDG11FF/F?1?01?///?.<E..0--<..<<A<C.<G--C--/::0:/90/0;/9C0/CA..9-;90/-A-@-/BBF//;B/-;B/9//;:B9////99-9-/B-B---///9/////9///9;FFB/-;/--AB-F//9///99/9/9B-BF//
@M05620:37:000000000-D9766:1:1101:3549:8597 1:N:0:73
ACCACACCTTCTACAATGAGCTGCGTGTGGCTCCCGAGGAGCACCCCGTGCTGCTGACCGAGGCCCCCCTGAACCCCAAGGCCAACCGCGAGAAGATGACCCAGGTACGTGGCCCGTTCCCTCTTTTGGTGGCCGCCCCCCCCTTTCCTGGCCCCCCGGGCTTGCCCCCTTTCTACCTGGTCCTCCCTTCTGCCGTTTCCCGTAGGACTCTCTCTCTTGCCCTACGCTCCTTTTGGAACTTTGCGGGTTTT
+
ABBABCCCFFFFGGGGGGGGGGHHGEGFHGHHHGGGGGGGGHHHHGGGFGGGHHHHHHHGGEEGGGGGGGGHFHHGGGGHGHGHEFEGGGG?DG22?GBHHB/?F111?=?/><.--00><10<0=<DC.C.<.-:--;A--;-;0;00;/:..;>-;----.-.0;A-;A0000000;AF000:/.;0/00:0;AFF090;.-;.00/:90;0000:00:00/.;-.9;0B099-:B000900-;-C...
@M05620:37:000000000-D9766:1:1101:11430:8601 1:N:0:73
ACCACACCTTCTACAATGAGCTGCGTGTGGCTCCCGAGGAGCACCCCGTGCTGCTGACCGAGGCCCCCCTGAACCCCAAGGCCACCCGCGAGAAGATGCCCAGGTGAGTGGCCCGCTACCTCTTCTGGTGGCCGCCTCCCTCCTTCCTGGCCTCCCGGAGCTGCGCCCTTTCTCACTGGTTCTCTCTTCTGCCGTTTTCCGTAGGACTCTCTTCTCTGACCTGAGTCTCCTTTGGAACTCTGCAGGTTCTA
+
>A1AA1>AFFFFCGG1ABGFFBFBAEEG00FHGFF00AE//FAFHGGGA/EC1B1BFHGE>E/EFE>EEGGC1BFEGGGFFFGG/BEEG/BC@/01111F01FG1FGHFBFEAGCGG-CHHHFHHEBF0CCGHCCCGGHEGFC/9FGGGGFAFFGGFGGG@FFG?@F@;9FFFFFFEFF9BFFFFFFFFFFFF@;-;ABFFFFFFBFFFFFFFFFFE/FFFFFEF/FBFFFBFF///;BFFFF/BF-9FFB
@M05620:37:000000000-D9766:1:1101:10431:8606 1:N:0:73
ACCACACCTTCTACAATGAGCTGCGTGTGGCTCCCGAGGAGCACCCCGTGCTGCTGACCGAGGCCCCCCTGAACCCCAAGGCCAACCGCGAGAAGATGCCCAGGTGAGTGGCCCGCTACCTCTTCTGGTGGCCGCCTCCCTCCTTCCTGGCCTCCCGGAGCTGCGCCCTTTCTCACTGGTTCTCTCTTCTGCCGTTTTCCGTAGGACTCTCTTCTCTGACCTGAGTCTCCTTTGGAACTCTGCAGGTTCTA
+
CCCCCCCAFFFFGGGGGGGGGFHHGGGB4EGGHGGFDFGGGHGHHGGGGGGGFHHHFHHCGGCGGGGGGGGHHHHGGGGHGHHHHGGGGGDGGGGHHHHHHHHGHHHHHHGGHHGGGGGHHHHHHHHHHHGHHGGGGGHGHHGHHGGGFGGGGGGGGG-;DFGGGGFFFFFFFFFFFFFFFFFFFFFFFFFFFFDFFFFFFFFADFFFFFFFFFFFFFFFFFFFFFFFFFFFFFFFFFFFFFFFFFFFFFB
@M05620:37:000000000-D9766:1:1101:8107:8607 1:N:0:73
ACCACACCTTCTACAATGAGCTGCGTGGGGCTCCCGAGGAGCACCCCGTGCTGCTGACCGAGGCCCCCCTGAACCCCAAGGCCAACCGCGCGAAGATGCCCAGGTGAGTGGCCCGCTACCTCTTCTGGTGGCCGCCTCCCTCCTTCCTGGCCTCCCGGTGCTGCGCCCTTTCTCACTGGTTCTCTCTTCTGCCGTTTTCCGTAGGACTATCTTCTCTGACCTGTGTCCCCTTTGGAACTCTGCAGGTTCTA
+
AAAAAA1AFFFF3GGGEDGGGDFHA0B000AEG0B/BE///AGGGGGGGEFEFHGHHHHGCCGCGEEEEEEGFGEGG?E/FGHGHCCCCG@CCCGCGDHFHFEC1<G0FD.<FGCCGCCFFF0=:CGGCC..:ACGBFAFGFBB0F90;/9FB.AE.;-;@FFF?-A9@/99BF9BFF-/9BFFFF/B99;FB=FFFE/:A9AA-//;/9B/BFF/9;/BFFB/;BF/9ABA///9B/:BFFFFFFABFB/
@M05620:37:000000000-D9766:1:1101:23629:8632 1:N:0:73
ACCACACCTTCTACAATGAGCTGCGTGTGGCTCCCGAGGAGCACCCCGTGCTGCTGACCGAGGCCCCCCTGAACCCCAAGGCCAACCGCGAGAAGATGCCCAGGTGAGTGGCCCGCTACCTCTTCTGGTGGCCGCCTCCCTCCTTCCTGGCCTCCCGGAGCTGCGCCCTTTCTCACTGGTTCTCTCTTCTGCCGTTTTCCGTAGGACTCTCTTCTCTGACCTGAGTCTCCTTTGGAACTCTGCAGGTTCTA
+
BBBBBBABFFFFGGGFFGGGGGHHGEGGH?GHHGGGGGEFGHHHEGGGGGGGHHHHGHHGGGGGGGGGGGGGHHHGGGGHGHHHGGGGGGGGGGHHHHHHHHFGHHHGHHGGHHCGGGGHHHHHGFHHHHGHHGGGDGHGHHGHHGGGGGGGGGGGGG--A.BFAGFFFFFFFFFFFFFFFFFFFFFFFFFFFDDFFFFFFFFFFFFFFFFFFFFFFFFFFFFBFFFFFFFFFFFBFFFFFFFFFFFFFF9
@M05620:37:000000000-D9766:1:1101:24171:8658 1:N:0:73
ACCACACCTTCTACAATGAGCTGCGTGTGGCTCCCGAGGAGCACCCCGTGCTGCTGACCGAGGCCCCCCTGAACCCCAAGGCCAACCGCGAGAAGATGCCCAGGTGAGTGGCCCGCTACCTCTTCTGGTGGCCGCCTCCCTCCTTCCTGGCCTCCCGGCGCTGCGCCCTTTCTCACTGGTTCTCTCTTCTGCCGTTTTCCGTAGGACTCTCTTCTCTGACCTGAGTCTCCTTTGGAACTCTGCAGGTTCTA
+
CCCCDDDCFFFFGGGGGGGGGGHHGGGEEGHGHGGGGGGGGHHHHGGGEGGGHHHHHHHGGGGGGGGGGGGHHHHGGGGHGHHHHGGGGGGGGGHHHGHHHHGGHHHHHHGGHHGGGGGHHHHHHHHHHHGHHGGGGGHGHHGHHGGGGGGGGGGGGG-;BFFFFFFFFFFFFFFFHFFFFFFHFFFFFFFFFFDDFFFFFFFFFFFFFFFFHFFFFFFFFFFFFFFFFFFFFFFFFFFFFFFFFFFFFFB
@M05620:37:000000000-D9766:1:1101:10272:8668 1:N:0:73
ACCACACCTTCTACAATGAGCTGCGTGTGGCTCCCGAGGAGCACCCCGTGCTGCTGACCGAGGCCCCCCTGAACCCCAAGGCCAACCGCGAGAAGATGCCCAGGTGAGTGGCCCGCTACCTCTTCTGGTGGCCGCCTCCCTCCTTCCTGGCCTCCCGGAGCTGCGCCCTTTCTCACTGGTTCTCTCTTCTGCCGTTTTCCGTAGGACTCTCTTCTCTGACCTGAGTCTCCTTTGGAACTCTGCAGGTTCTA
+
BBBBBBABFFFFGGGGGGGGGGHHGGGEHEHHHGGEGGGCGHHHHGGGFFGGHHHHHHHGGGGGGGGGGGGGHHHGGGGHGHHHHGGGGGDGGGHHHHHHHHHGHHHHHHGGHHGGGGGHHHHHHHHHHHGHHGGGGGHGHHGHHGGGGGGGGGGGGG-DFGGGGGFFFFFFFFFFFFFFFFFFFFFFFFFFFFFFFFFFFFFFFFFFFFFFFFFFFFFFFFFFFFFFFFFFFFFFFFFFFFFFFFFFFFB
@M05620:37:000000000-D9766:1:1101:24284:8704 1:N:0:73
ACCACACCTTCTACAATGAGCTGCGTGTGGCTCCCGAGGAGCACCCCGTGCTGCTGACCGAGGCCCCCCTGAACCCCAAGGCCAACCGCGAGAAGATGCCCAGGTGAGTGGCCCCCTACCTCTTCTGGTGGCCGCCTCCCTCCTTCCTGGCCTCCCGGGACCGCGCCCTTTCTCCCTGGTTCTCTCTTCTGCCGTTTTCCGTAGGACTCTCTTCCCTGCCCTGAGTCTCCTTTGGAACTCTGCAGGTTCTA
+
AABBBBBBFFFFGGGFFGGGGGHGGEEEAEHHHGGGGGGGDHHHHGGGDFGGHHGHHHGGGGFGGGGGGGGGHHHGGGGHGGHHHGGGGGGGGGHHHHFFHB/F?C10??FEHH-<<.0F1FBGH1=G=<EHG?-CAAGGHBFFHBGHHG.AFGGGBA---.9--;BF;FFEFB//.9E;B/999B/B/9BBFFADFF/F?B9.D/9BFFB/F//./9.9ABA..99/;B/;F/B;F9/999//9A9BFB/
@M05620:37:000000000-D9766:1:1101:4064:8716 1:N:0:73
ACCACACCTTCTACAATGCGCTGCGTGTGGCTCCCGAGGAGCACCCCGTGCTGCTGACCGAGGCCCCCCTGAACCCCAAGGCCAACCGCGAGAAGATGAGCGGTTGGCTCTCCCTTCCCCTATCCTACTATCCTCTTCCTTCCCTCCCGGCGATGCGGAGCTTATCCATATTTCTCTCTTTTTCCCTTTTCCGTAGGTCACTCTTACCTTCCTTTCGCCTCTTCTGGTCCTATGCAGCTTCTCGATTCGCA
+
AAA1AAA>BFFFGBGG3F1AA0EEGAA000BF1AB//AFEEHHHHGGAAAEFHHGFHHH>/EEGG>EGGGECF>GGGGEHCAGHHG/<BC/<<C<11?111/>/>>-1>1<>0>01////<.00=000<<==/0=0<0:0;0;/C/:.:;@---..9;9--;///;F/9///;B/BF/BF://///;F/B/;9/---/;//B//99/////9///;----;///://99BF/BFFFF:B//;BA/9;/--;
@M05620:37:000000000-D9766:1:1101:7078:8722 1:N:0:73
ACCACACCTTCTACAATGCGCTGCGTGCGGCTCCCGAGGAGCACCCCTTGCTGCTGACCTAGGCCCCCCTGAACCCCAAGGCCAACCGCGCGAAGATGCCCAGGTGAGTGGCCCGCTACCTCTTCTGGTGGCCGCCTCCCTCCTTCCTGGCCTCCCGGGGCTGCGCCCTTTCTCACTGGTTCTCTCTTCTGCCGTTTTCCGTAGGACTCTCTTCTCTGACCTGAGTCTCCTTTGGAACTCTGCAGGTTCTA
+
BBBBABB3BBCFGGFGEGBAE?FGGEE22AEAA2BA1A0AAFEGHGG11BBGFHGHHHG5BBFGHEGGGEAGCEGFGGDHGEFGHGGEEG<>CGG?FGFHHHHGGHHHHHGGHHGGGCGHHHHHHHHGHGDHHCDGGGHGHGGGGGGGFBFGGGGGGB-;BBDFB<FB-FFFFFBFFFFFFFFFFFFF:BFFFBDFFFFFFFFFFEFFFFFFFFF9BF/FFFF:;B//;;FFFFFFFFFFFFFFFFFFFF/
@M05620:37:000000000-D9766:1:1101:7096:8724 1:N:0:73
ACCACACCTTCTACAATGAGCTGCGTGTGGCTCCCGAGGAGCACCCCGTGCTGCTGACCGAGGCCCCCCTGAACCCCAAGGCCAACCGCGAGAAGATGACCCGGTGAGTGTCCCGCTACCTCTTCTTGTGTCCGCCTCCCTCCTTCCTGGCCTCCCGGAGCTGCGCCCTTTCTCACTTGTTCTCTCTTCTGCCGTTTTCCGTAGTCCTCTCTTCTCTTACCTGAGTCTCCTTTGGGCCTCTGCACGGTCTA
+
BCCCDCCCFFFFGGGGGGGGGGHHGFGGHGHHHGGGGGGGGHHHHGGGGGGGHHHHHHHGGGGGGGGGGGGHHHHGGGGHGHHHHGGGGGGGGGHHHH2?=2///>/=?F1>=>@<@-<<GG0=DD0==C<=G.:E.:;:/C:/<<;CCFC9:C:E.9--::0;-A:;=FFFFFBFF00;;F09FBFFF0B0FF;;:;FB.B.9.00;F0FFFF0;90;FBF0:B:BB:FFE0;B..;999BFB0:-;;;;
@M05620:37:000000000-D9766:1:1101:4052:8731 1:N:0:73
ACCACACCTTCTACAATGCGCTGCGTGCGGCTCCCGAGGAGCACCCCGTGCTGCTGACCGAGGCCCCCCTGAACCCCAAGGCCAACCGCGCGAAGATGCCCAGGTGAGTGGCCCGCTACCTCTTCTGGTGGCCGCCTCCCTCCTTCCTGGCCTCCCGGCGCTGCGCCCTTTCTCACTGGTTCTCTCTTCTGCCGTTTTCCGTAGGACTCTCTTCTCTGACCTGAGTCTCCTTTGCAACTCTGCAGGTTCTA
+
AAAAAAA1>BCFGGGFDG1AECGGGGE00AEEA/BA/EEECHHHHGG/>?FGEGFGHHG>/>?EGGGGGGEFHGHGGGGHFFHHHGFCGG?CGGG?1FFHGCGFHHHCGHEFHH?CGCGHHBC:CHCGGHGEH?AAGFEGGFGGGGBFBFFGFGGGF@-;@@@B@@F=-9FFFFFFFB9FFFFFFFFF;BFFF@-AFFFBAFFBFBFBFFFFFFFFF/:BFFFBF9F/9BFBFF/;:FFFFFFFFFFBFF9
@M05620:37:000000000-D9766:1:1101:27918:8738 1:N:0:73
GAGGCTGCTTTGGAAGAAACTCATAGGCTACGGCAAAAGTTGCCCCTGGACCTGGGAAAGATTCTTGCCCCGCTTAATCAAGCTGAAACAACTGCCCATCAGTATCCAACCCCTAAGGAAAGGCTACTAAAAGACTCAAAGGAAGTAAAAGAGATGAAAAAACAATGGCAAGGAAGTCAAACATTACCGAATTAGCACAATTGTGGATCCAAAAGAACAATACACAGCATTAGCACTTGTAACTGACAAGC
+
BBBBBBFABDFFGGGGGG4FF4F5DA444B4BBEE22G3B55D33B2A22BB22111B1B3B5555553310>EGG5544BBBG333B331?3F33133?B3B444B4BB/?/??033333B??3?B1B2B?1/B1?111100@0@22>21/00<1111<0>ACA1>1<0<..00<0=<000<0000=..-::00=<C/;<0000.:00;099./:.;/900;09;.9/;009/;0;CB00B/;9;B9/.:
@M05620:37:000000000-D9766:1:1101:6177:8764 1:N:0:73
ACCACACATTCTACAATGCGCTTCGTGCGGCTCGCGAGGAGCACCCCTTGCTGCTGACCAAGGCCCCCCTGAACCCCAAGGCCAACCGCGGGAAGATGCCCAGGTGAGTGGCCCGCTACCTCTTCTGGTGGCCGCCTCCCTCCTTCCTGGCCTCCCGGCGCTGCGCCCTTTCTCACTGGTTCTCTCTTTTGCCGTTTTCCGTAGGACTCTCTTCTCTGACCTGAGTCCCCTTTGGAACTCTGCAGGTTCTA
+
AABBAAB3BDFDGF5FGGE??EEGGGF22AEAE2AE0AAE?ACGGEE1?F3FBFFHHHH3B?AGCEFGE@/GGHHGGGGHGHGHHGA?@C/</C?0?DGHHH<.FH1FHHGGHH?DG-<GHCGHGHHHHHG.CCFGGGGGFGGFGBFF0BFGFGGGGD-;BC;DFFFFFFFFFFFFFFFFFFBFFFFF99:BFDDFFFFFDF9A?/9FFFFFFFF/;9/9B/F/:B//;AFFF9FFF//9F//B/AFFFFB
@M05620:37:000000000-D9766:1:1101:19394:8771 1:N:0:73
ACCACACCTTCTACAATGAGCTGCGTGTGGCTCCCGAGGAGCACCCCGTGCTGCTGACCGAGGCCCCCCTGAACCCCAAGGCCAACCGCGAGAAGATGCCCAGGTGAGTGGCCCGCTACCTCTTCTGGTGGCCGCCTCCCTCCTTCCTGGCCTCCCGGAGCTGCGCCCTTTCTCACTGGTTCTCTCTTCTGCCGTTTTCCGTAGGACTCTCTTCTCTGACCTGAGTCTCCTTTGGAACTCTGCAGGTTCTA
+
CCCCCCCCFFFFGGGGGGGGGGHHGEFGG2G2BAA22E?FFEFGHGGGEE?F5BAFGHHGCG0EFGGGGGEHCGHGGGGHGHHHHF?@D@<D/CFCG>GHH2F/FFGHHHGFHHGGGGGHHHHHHHHHHHGHHGGGGGHGHHGHHGGGGGGGGGGGFB-BDGGGAGFFFFFFFFFFFFFFFFFFFFFFFFF0FFFFFFFFDFFDDFFFFFFFFFFFFFFFFFFFFFFFFFFFFFFFFFFFFFFFFFFFFFB
@M05620:37:000000000-D9766:1:1101:5246:8775 1:N:0:73
GAGGCTGCTTTGGAAGAAACTGACAAGCCAGGGACACAAGATAGGAAGAGCACACGTCTGAACTCCAGTCAAATGAAGCGATCTAGTATGCCGTCTTCTGCTTGAAAAAAAAAAAAACCCATCATATGTTGGCCGCCTCCCACCTTCCTGACCTCCCGGACATACGCCATTTCTCCCTGTTACTCACTTCTGCCGTTTCCCGCAGGACTCTCTTATCTGACCTTCGTATCCTTTGGAACTCTGCAGGCTCT
+
AA>1A1BAFDDF1CFF1BC1EGFFFFBF0AEF0FF0F0FGAG1BFBBB0ABE0A0AABFB1DAGBAEFGGF212D1B@1///?B1DF2B@G1///0B2@1@B11BF1@>E/><<</////?<01??<11@<GB1/-<..>><<.<</<=00<<DCC:.---;:0C.A-.;90;0;0;;0000090099CB00FC9;AF/9B--9----;F9/9/////9/9//9/-;-;;/;B9B//BB;////:9---;;
@M05620:37:000000000-D9766:1:1101:26778:8783 1:N:0:73
ACCACACCTTCTACAATGAGCTGCGTGTGGCTCCCGAGGAGCACCCCGTGCTGCTGACCGAGGCCCCCCTGAACCCCAAGGCCAACCGCGAGAAGATGCCCAGGTGAGTGGCCCGCTACCTCTTCTGGTGGCCGCCTACCTCCTTCCTGGCCTCCCGGAGCTGCGCCCTTTCTCACTGGTTCTCTCTTCTGCCGTTTTCCGTAGGACTCTCTTCTCTGACCTGAGTCTCCTTTGGAACTCTGCAGGTTCTA
+
AAAABAAAFFFFAGFD5BBGFGGFEEGEH2GHHGE2EEG?GHHHHGEGE1EFHEFHFEFGGGGGEG@EGGGHGHEEFGGFGHHHEFGGG/>BCBHG111FHH/C111?11?FGHGC@<DHG0<00=0DD/CCHD-C..;GGFH/C0CB0FAFBAEG?B-;A./:?-DB=FFFF/BB//B/;9:F/99/////B>9AFFFF./:.ABB///99BBFB9//;FBB9B:B//B/BF/B/B/B/9//99F.B99/
@M05620:37:000000000-D9766:1:1101:17458:8835 1:N:0:73
ACCACACCTTCTACAATGAGCTGCGTGTGGCTCCCGAGGAGCACCCCGTGCTGCTGACCGAGGCCCCCCTGAACCCCAAGGCCAACCGCGAGAAGATGCCCAGGTGAGTGGCCCGCTACCTCTTCTGGTGGCCGCCTCCCTCCTTCCTGGCCTCCCGGAGCTGCGCCCTTTCTCACTGGTTCTCTCTTCTGCCGTTTTCCGTAGGACTCTCTTCTCTGACCTGAGTCTCCTTTGGAACTCTGCAGGTTCTA
+
CCDDDDDDFFFFGGGGGGGGGGHHGEGFHGHHHGGGGGGGGHHHHGGGGGGGHHHHHHHGGGGGGGGGGGGHHHHGGGGHGHHHHGGGGGGGGGHHHGHHHHHGHHHHHHGGHHGGGGGHHHHHHGHHHHGHHGGGGGHGHHGHHGGGGGGGGGGGGG-AFGGGGGFFFFFFFFFFFFFFFFFFFFFFFFFHFFFFFFHFFFFFFFFFFFFFHHHFHHFFFFFFFFFFHFFFFFFFFFFFFFFFFFFFFFB
@M05620:37:000000000-D9766:1:1101:8438:8839 1:N:0:73
ACCACACCTTCTACAATGAGCTGCGTGTGGCTCCCGAGGAGCACCCCGTGCTGCTGACCGAGGCCCCCCTGAACCCCAAGGCCAACCGCGAGAAGATGCCCAGGTGAGTGGCCCGCTACCTCTTCTGGTGGCCGCCTCCCTCCTTCCTGGCCTCCCGGCGCTGCGCCCTTTCTCACTGGTTCTCTCTTCTGCCGTTTTCCGTAGGACTCTCTTCTCTGACCTGAGTCTCCTTTGGAACTCTGCAGGTTCTA
+
AAA1>AAAFFFFGGGF3GG1F1GGGAABA0FG1BFAAFGGGHHHHGGGGEGGGHHHHHHGEGCGGEGGGGGFHFHGGGCH/CHHHG<<BC>BCGHFFHHHHHHGHHHHHHGGHHGGGGGHHHHHHHHHHFCHHGGGGGHGHGGHHGGGGGGGGGGGGG-AA@@F@@F@?FFFFFFFFFFFFFFFFFFFFFFFF@FFFFFFFFFFFFFFFFFFFFFFFFFFFFFFFFFFFFFFFFFFFFFFFFFFFFFFFFF
@M05620:37:000000000-D9766:1:1101:14476:8876 1:N:0:73
ACCACACCTTCTACAATGAGCTGCGTGTGGCTCCCGAGGAGCACCCCGTGCTGCTGACCGAGGCCCCCCTGAACCCCAAGGCCAACCGCGAGAAGATGCCCAGGTGAGTGGCCCGCTACCTCTTCTGGTGGCCGCCTCCCTCCTTCCTGGCCTCCCGGCGCTGCGCCCTTTCTCACTGGTTCTCTCTTCTGCCGTTTTCCGTAGGACTCTCTTCTCTGACCTGAGTCTCCTTTGGAACTCTGCAGGTTCTA
+
CCCCDDDCFFFFGGGGGGGGGGHHGGGFHGHHHGGGGGGGGHHHHGGGFGGGHHHHHHHGGGGGGGGGGGGHHHHGGGGHGHHHHGGGGGFGGGHHHHHHHHHFHHHGHHGGHHGGGFFHHHHHHHHHHHGHHGGGGGHGHHGHHGGGFGGGGGGGGG-;DFAFFFFFFFFFFFFFFFFFFFFFHFFFFFFFFFFFFFFFFFF?ABFFFFFFFFFFFFFFFFEFFFFFFFFFFFFFFFFFFFFFFFFFFF;
@M05620:37:000000000-D9766:1:1101:20683:8887 1:N:0:73
ACCACACCTTCTACAATGAGCTGCGTGTGGCTCCCGAGGAGCACCCCGTGCTGCTGACCGAGGCCCCCCTGAACCCCAAGGCCAACCGCGAGAAGATGCCCAGGTGAGTGGCCCGCTACCTCTTCTGGTGGCCGCCTCCCTCCTTCCTGGCCTCCCGGAGCTGCGCCCTTTCTCACTGGTTCTCTCTTCTGCCGTTTTCCGTAGGACTCTCTTCTCTGACCTGAGTCTCCTTTGGAACTCTGCAGGTTCTA
+
BBBABBBBFFFFGGGGGGGGGGHHGEEBEEGHFGGFGGGGGHHHHGGGEGGGHHGHHHHGGGGGGGGGGGGHHHHGGGGHEGHHHGFEFGGGGGHHHHHHHHHGHHHHHHGGHHGGGGGHHHHHHHHHHHGHHGGGGGHGHHGHHGGGGGGGGGGGGG-ADGGGGGFFFFFFFFFFFFFFFFFFFFFFFFFFFFFFFFFFFFFFFFFFFFFFFFFFFFFFFFFFFFFFFFFFFFFFFFFFFFFFFFFFFF9
@M05620:37:000000000-D9766:1:1101:25694:8898 1:N:0:73
ACCACACCTTCTACAATGAGCTGCGTGTGGCTCCCGAGGAGCACCCCGTGCTGCTGACCGAGGCCCCCCTGAACCCCAAGGCCAACCGCGAGAAGATGCCCAGGTGAGTGGCCCGCTACCTCTTCTGGTCGCCGCCTCCCTCCTTCCTGGCCTCCCGGAGCTGCGCCCTTTCTCACTGGTTCTCTCTTCTGCCGTTTTCCGTAGGACTCTCTTCTATGACCTGAGTCTCCTTTGGAACTCTGCAGGTTCTA
+
BBBBBBBBFFFFGGGGGGGGGGHHGGGGHGHHHGGGGGGCGHHHHGGGEGGGFGHFHHHGGGGGGGGGGGGGHHGGGGGHGHHHHGGGGCDGGGHHFHHGHHH/11?FG1/FFHCGCC@GH0BFHHEBD0-<EGCCFFHGHHGGGGGGFB.:FGGGG?-;B?BFAFFFFFEFFFFFFFFF99FFFFFFBFFFFFAFFFFFFBF9AFFFFF//FF//;BFFFFFFFFFFFFFFFB//9BFFFFFFFF9BFF:
@M05620:37:000000000-D9766:1:1101:18523:8902 1:N:0:73
ACCACACCTTCTACAATGAGCTGCGTGTGGCTCCCGAGGAGCACCCCGTGCTGCTGACCGAGGCCCCCCTGAACCCCAAGGCCAACCGCGAGAAGATGCCCAGGTGAGTGGCCCGCTACCTCTTCTGGTGGCCGCCTCCCTCCTTCCTGGCCTCCCGGAGCTGCGCCCTTTCTCACTGGTTCTCTCTTCTGCCGTTTTCCGTAGGACTCTCTTCTCTGACCTGAGTCTCCTTTGGAACTCTGCAGGTTCTA
+
CBBCCCCBFFFFGGGGGGGGGGHHGGGGHGHHHGGGGGGGGHHHHGGGFGGGHHHHHHHGGGGGGGGGGGGHHHHGGGGHGHHHHGGGGGGGGGHGHHHHHHHGGHHHHHGGHHGGGGGHHHHHHHHHHHGHHGGGGGHGHHGHHGGGGGGGGGGGGF@DGGGGGGFFFFFFFFFFFFFFFFFFFFFFFFFFFFFFFFFFFFFFFFFFFFFFFFFFFFFFFFFFFFFFFFFFFFFFEFFFFFFFFFFFFFB
@M05620:37:000000000-D9766:1:1101:26971:8933 1:N:0:73
ACCACACCTTCTACAATGAGCTGCGTGTGGCTCCCGAGGAGCACCCCGTGCTGCTGACCGAGGCCCCCCTGAACCCCAAGGCCAACCGCGAGAAGATGCCCAGGTGAGTGGCCCGCTACCTCTTCTGGTGGCCGCCTCCCTCCTTCCTGGCCTCCCGGAGCTGCGCCCTTTCTCACTGGTTCTCTCTTCTGCCGTTTTCCGTAGGACTCTCTTCTCTGACCTGAGTCTCCTTTGGAACTCTGCAGGTTCTA
+
BCCCCCCBFFFFGGGGGGGGGGHHGEGEGEHHHGGEDGGGGHHHHGGGGGGGHHGHHHHGGGGGGGGGGGGHFHHGGGGHGHHHHGGGG?>BFGHGHHGHHHHGGHHHHHGGHHGGGGGHHHHHHHHHHHGHHGGGGGHGHHGHGGGGGGGGGGGGGG-ACFGGGGFFFFFFFFFFFFFFFFFFFFFFFFFFFFFFFFFFFFFFFFFFFFFFFFFFFFFFFFFFFFFFFFFFFFFFFFFFFFFFFFFFFFF
@M05620:37:000000000-D9766:1:1101:20167:8936 1:N:0:73
ACCACACCTTCTACAATGAGCTGCGTGTGGCTCCCGAGGAGCACCCCGTGCTGCTGACCGAGGCCCCCCTGAACCCCAAGGCCAACCGCGAGAAGATGCCCAGGTGAGTGGCCCGCTACCTCTTCTGGTGGCCGCCTCCCTCCTTCCTGGCCTCCCGGCGCTGCGCCCTTTCTCACTGGTTCTCTCTTCTGCCGTTTTCCGTAGGACTCTCTTCTCTGACCTGAGTCTCCTTTGGAACTCTGCAGGTTCTA
+
AAA1AAAABFFFGGGB3FA1G1GBFA0000BB1AF00EEA?GHCGGGG/AEFBGBBGHBC/F/EG/FGG/?0G1GGGF?H//GHEF//BC///?<C1?1<G1<FGGHF?FFEHEGCCC?GHHHHHG0DGHCHHG?@ECCEGHGHHGFGGFEFFFEEBG-@A@@F?;B@<BBBFF/:BFFFFFFFFFFFFFF/B@FFFFFFFFFFFFFFFFFFFFFFFF/FFFF;BFFEFF/BFFFBFFBBFFFBBFFFFFF
@M05620:37:000000000-D9766:1:1101:10664:8943 1:N:0:73
ACCACACCTTCTACAATGAGCTGCGTGTGGCTCCCGAGGAGCACCCCGTGCTGCTGACCGAGGCCCCCCTGAACCCCAAGGCCAACCGCGAGAAGCTGCCCAGGTGAGTGGCCCGCTACCTCTTCTGGTGGCCGCCTCCCTCCTTCCTGGCCTCCCGGAGCTGCGCCCTTTCTCACTGGTTCTCTCTTCTGCCGTTTTCCGTAGGACTCTCTTCTCTGACCTGAGTCTCCTTTGGAACTCTGCAGGTTCTA
+
CCCCCCCBFFFFGGGGGGGGGGHHGGGGFGGHHGGGFGGAEHHHHGGGEGGGGHHHHHHGGGFGGGGGGGGHHHHGGGGHGHHHHGGGGGGGGAG22?FFGHHGHHHHHHEFFHFGG-CHHFBGHHGHGHCCG-CGFGHGHHGHFBFGG/AFFFEFD?C?DFGGAFFCFFFFEFFFFFBFFFFFFFFFFFFBFDFFFEFFBBFDD0BFFFFFFFFFFFFFFFFFFFFFFFFFFFFEFFFEFFFFFAABFFF
@M05620:37:000000000-D9766:1:1101:11285:8946 1:N:0:73
AGTGCCAGCTATCAATCGCACAGGGGACCCAGGGCCTGGCCCCTCCATCCAGAAAACCTATGACCTCACCCGCTACCTGGAGCACCAACTCCGCAGCTTGGCTGGGACCTATGTGAGTATCCAGCGTAGGAATCTGGGAGTTGGGGAGGAGTGAGGAGTTGGGGAAAGACAGTCCTAACCGTGGAGGGTTCTGGTAAATGATGGGGTGAGGAGGGGCTCTTTGGCTCCCACCAGTCCCCCTGTCTGGTCTA
+
AAABAFFFBFFFGGGGGGGGGFHDGGGGGGHHFGEGDGHHHHGGGGHGHGHHHHHHHGHHHHHHHHHHHHHGF>EFHEHHCGHHHHFGFHFGEFEGGHHHEHHGGGHHGHHGFHHHHGGFHHHHHGDFGGHHGHHHHHHGGHHGGGEDGDCGHHHFHGHGHHGGEGHHGHHHHHHHHHHHGDCDDFGGCFGGGGCFGGGGGGGFGGFFFFFFFFFFFFFFFFFFFFFFFFFFFFFFFFFFAFFFFFFFFFB
@M05620:37:000000000-D9766:1:1101:10648:8951 1:N:0:73
ACCACACCTTCTACAATGAGCTGCGTGTGGCTCCCGAGGAGCACCCCGTGCTGCTGACCGAGGCCCCCCTGAACCCCAAGGCCAACCGCGAGAAGATGCCCAGGTGAGTGGCCCGCTACCTCTTCTGGTGGCCGCCTCCCTCCTTCCTGGCCTCCCGGAGCTGCGCCCTTTCTCACTGGTTCTCTCTTCAGCCGTTTTCCGTAGGACTCTCTTCTCTGACCTGAGTCTCCTTTGGAACTCTGCAGGTTCTA
+
BBBBBBBBFFFFGGGGGGGDGFHHGEFEFEGHFGGFGGGGGHHHHGGGGGGGHHHHHHHGGGGGGGGGGGGHHHHGGGGHFHHHHGGFGGGGCDFH2DFG2GECGFDGFHFGHEGGGFGHHHFGGDDFHG<<GFGGGGHGCCEGFGBFFFFGGGGGA;-99CFGAGFFFFFFFFFFFFFFFFFFFFFFF/;BFF;DFAFF?BF.:FFFFFFFFFFFFFFFFFF/BFF/BBFFB/BFFFFEFFFFFF99BB9
@M05620:37:000000000-D9766:1:1101:12841:8961 1:N:0:73
ACCACACCTTCTACAATGCGCTGCGTGTGGCTCCCGAGGAGCACCCCGTGCTGCTGACCGAGGCCCCCCTGAACCCCAAGGCCAACCGCGCGAAGATGCCCAGGTGAGTGGCCCGCTACCTCTTCTGGTGGCCGCCTCCCTCCTTCCTGGCCTCCCGGCGCTGCGCCCTTTCTCCCTGGTTTTCTCTTCTGCCGTTTTTCGTAGGACTCTCTTCTCTGCCCTGAGTCTCCTTTGGAACTCTGCAGGTTCTA
+
AAA?AAAAFFFFGGGGDG1AF0FCGAABA0FG1FF/AEG?AHFHHGG/AEGGHHGFHHH>/ECGG/EGGGGEC>GGGEGH/CGGHGC/CG/<<CCF1GGHHB/C<FD0<<FFHE--<-<GDHFGHBCG0GFEH--A.9AEGBGFGFFFFF?.9AEE.A?-9>@---;>@FB9BF/:9B?FF--//9FF/9B/F@FFFF-B@F9AF/9F9BB/BB//9/;;EBF:-;///B/BFFF/FB///;FBFFAFFE/
@M05620:37:000000000-D9766:1:1101:10404:8975 1:N:0:73
ACCACACCTTCTACAATGAGCTGCGTGTGGCTCCCGAGGAGCACCCCGTGCTGCTGACCGAGGCCCCCCTGAACCCCAAGGCCAACCGCGAGAAGATGCCCAGGTGAGTGGCCCGCTACATCTTCTGGTGGCCGCCTCCCTCCTTCCTGGCCTCCCGGAGCTGCGCCCTTTCTCACTGGTTCTCTCTTCTGCCGTTTTCCGTAGGACTCTCTTCTCTGACCTGAGTCTCCTTTGGAACTCTGCAGGTTCTA
+
CCCCCAACFFFFGGGGGGGGGGHHGEGEHFHGHGGGGGGCGHHHHGGGDGGGHHHHHHHGGGGGGGGGGGGGHHHGGGGHGGHHEGGGGGDGGGHHHHHHGHHGHHHHHHGGHHGGGGGDHHHHHHFFHHGHHGGGGGHGHHGHHGGGGGGGGGEGDGGGGGGGAGFFAFFFFFFFFFFFFFFFFFFFFFFFFDFFFFFF?FFFF/FFFFFFFFFFFFFFFFFFFFFBFFBFBFFFFFFFFFFFFFFFFFF
@M05620:37:000000000-D9766:1:1101:7715:8975 1:N:0:73
ACCACACCTTCTACAATGAGCTGCGTGTGGCTCCCGAGGAGCACCCCGTGCTGCTGACCGAGGCCCCCCTGAACCCCAAGGCCAACCGCGAGAAGATGCCCAGGTGAGTGGCCCGCTACCTCTTCTGGTGGCCGCCTCCCTCCTTCCTGGCCTCCCGGCGCTGCGCCCTTTCTCACTGGTTCTCTCTTCTGCCGTTTTCCGTAGGACTCTCTTCTCTGACCTGAGTCTCCTTTGGAACTCTGCAGGTTCTA
+
AA?1AAA>FFFFGEGF3GB1F1FFG0AA00BF1BB00EEGCHHHHGGGCAEFFHGFFHGA///EG/FGGGEBG1GGGECH//GHHGA/>C<<<C<B1FDFHHHGHHHHHHGGHHGGGGGHHHGHHHHFHHFHHGGGGGGGHHGHHGGGGBFGGGGGFA-;A@@F?@F@-FBFFFFFFFFFFFFFFFFFFFFFF@FFFEFFFFFFFFFFFFFFFFFFFFFFFFFFFFFBFFFFFFFFFFFFFFFFFFFFFFF
@M05620:37:000000000-D9766:1:1101:21988:9007 1:N:0:73
GAGGCTGCTTTGGAAGAAACTGACAAGCCAGGGACCAAAGATCGGAAGAGCACACGTCTGAACTCCAGTCACCTGAAGCTATCTCGTATGCCGTCTTCTGCTTGAAAAAAAAAAAAACTCCCTAGTCGAACTCAGCTCTTTAATTCTGCTTGCGGCTTCGGCTCCCTCCAGTCCTCCCCGTGGCGTGTCCTGGTCGATGCTGTCCCGCGGCATCGCTCTCTGGCTCCTCCCTTTCCCCCTGTCTGGTGTCT
+
>1>>>1B>FF3DFGGF1BBG1BABFFGHG0BGEFG0AABBFBGHGGGGHEH1FHHEGGHFFDGGHHHHHHDFHHFFFHGGGGG1FFFEGEGGG>EGAGHH@GH@0BGHHGGGEC////111/01011//?0<11<11111>1111<11D000<-<@--/-.-;...::C;/0;9B09..-9.---.-9///////-;;9;9/9//;----;-;/-;;--//9//-/9/-:--/9/9/-9-A9////;-;//
@M05620:37:000000000-D9766:1:1101:5822:9014 1:N:0:73
ACCACACCTTCTACAATGAGCTGCGTGTGGCTCCCGAGGAGCACCCCGTGCTGCTGACCGAGGCCCCCCTGAACCCCAAGGCCAACCGCGAGAAGATGCCCAGGTGAGTGGCCCGCTACCTCTTCTGGTGGCCGCCTCCCTCCTTCCTGGCCTCCCGGCGCTGCGCCCTTTCTCACTGGTTCTCTCTTCTGCCGTTTTCCGTAGGACTCTCTTCTCTGACCTGAGTCTCCTTTGGAACTCTGCAGGTTCTA
+
CCCCDDDBFFFFGGGGGGDGGGHHGGGEEEHHHGGGFGGGGHHHHGGGGGGGHHGHHHGEFFGGGGGGGGGHGHHGGGGHGHHHHGGGGGCGGGHGHHHHHHEFGHGCGHGGHHCG?CGHHGHHHDHHHHGHHGDGGGHGHHGGHGGGGGGGGGGGGD9-A-:DFFFFFFFFFFFFFFFFFFFFBF0F;9BFFDDFFFFFFFFBFEFFFFFFFF09;FFFFFF9:FB0:BFFFFFFFFFFFBFFFFFFFF0
@M05620:37:000000000-D9766:1:1101:10474:9017 1:N:0:73
ACCACACCTTCTACAATGAGCTGCGTGTGGCTCCCGAGGAGCACCCCGTGCTGCTGACCGAGGCCCCCCTGAACCCCAAGGCCAACCGCGAGAAGATGCCCGAGTGACCCCGGCGCTACGCCCTCTGCCTCCTCCCTCCCTCCCCCCCCTCCTCCCTGACCTCCCGCCGCTCCCACCTTTCCCCCCTTCTCCCGCTTCCCCCGTTTTTCTTTTCTCTCACTTCACTCTCCTGCGTCTCTCTTCAGACTCTG
+
BBBBBBBAFFFFGGGGGGGGGGHHGGGGGGGHHFGG2EGFGHEHHGGGEEGFFHHHHHHG@E?EGGGGGGGHHHHGGGGHGHHHHGGGGGGGFDH2FG222</<FH1110/---<<---.-;-:;G00000.///.9/../=:...;---;AF/BF/;//;F/E..-:--;9../;..9B///;.--.:;//;.-;D.///.-../..;///9:/;B//B/;///9/9BFF//;9-.;//B//////;BF/
@M05620:37:000000000-D9766:1:1101:10456:9024 1:N:0:73
ACCACACCTTCTACAATGAGCTGCGTGTGGCTCCCGAGGAGCACCCCGTGCTGCTGACCGAGGCCCCCCTGAACCCCAAGGCCAACCGCGAGAAGATGCCCAGGTGAGTGGCCCGCTACCTCTTCTGGTGGCCGCCTCCCTCCTTCCTGGCCTCCCGGAGCTGCGCCCTTTCTCACTGGTTCTCTCTTCTGCCGTTTTCCGTAGGACTCTCTTCTCTGACCTGAGTCTCCTTTGGAACTCTGCAGGTTCTA
+
CCCCCDDCFFFFGGGGGGGGGGHHGGGBCEHHHGGGGGGGGHHHHGGGGGGGGHGHHHHEGGCGGGGGGGGHHHHGGGGHGHHHHGGGGGFGGGHGHHHHHHHGHHHHHHGGHHGGGGGHHHHHHHHHHHGHHGGGGGHGHHGHHGGGGGGGGGGGGG-ADFGGGGFFFFFFFFFFFFFFFFFFFFFFFFFFFFFFFFHFFFFFFFFFFFFFFFFFFFFFFFFFFFFFFFFFFFFFFFFFFFFHFFFFFFF
@M05620:37:000000000-D9766:1:1101:12603:9045 1:N:0:73
ACCACACCTTCTACAATGAGCTGCGTGTGGCTCCCGAGGAGCACCCCGTGCTGCTGACCGAGGCCCCCCTGAACCCCAAGGCCAACCGCGAGAAGATGCCCAGGTGAGTGGCCCGCTACCTCTTCTGGTGGCCGCCTCCCTCCTTCCTGGCCTCCCGGCGCTGCGCCCTTTCTCACTGGTTCTCTCTTCTGCCGTTTTCCGTAGGACTCTCTTCTCTGACCTGAGTCTCCTTTGGAACTCTGCAGGTTCTA
+
BBBBBBBBFFFFGGGGGGFFGFHHFEGBGGHHHGGFGGGGGHHHHGGGGGGGHGHHHHHGGGGGGGGGGGGHHHHGGGGHGHHHHGGGGGGGGGHHHHHHHHHGHHHHHHGGHHGGGGGHHHHGHHHHHHGHHGGGGGHGHHGHHGGGGGGGGGGGGG-ADFFFFFFFFFFFFFFFFFFFFFFFFFFFFFFFFFFFFFFFFFFFFEFFFFFFFFFFFFFFFFFFFFFFFFFFFFFFFFFFFFFFFFFFFFB
@M05620:37:000000000-D9766:1:1101:17783:9049 1:N:0:73
ACCACACCTTCTACAATGAGCTGCGTGTGGCTCCCGAGGAGCACCCCGTGCTGCTGACCGAGGCCCCCCTGAACCCCAAGGCCAACCGCGAGAAGATGCCCAGGTGAGTGGCCCGCTACCTCTTCTGGTGGCCGCCTCCCTCCTTCCTGGCCTCCCGGCGCTGCGCCCTTTCTCACTGGTTCTCTCTTCTGCCGTTTTCCGTAGGACTCTCTTCTCTGACCTGAGTCTCCTTTGGAACTCTGCAGGTTCTA
+
AAABBBBBFFFFGGGFGGGFGGHHGFFA4EHFGFDGCEE?AHHFGFGG?EEGEHFHHGF0FC?FGGGGGGGGCHHGGGGHGHGHHEGGGGBDDGHFBHGHHGHGHHGHHHGGHHGGGFGHHHHHGHHHHHGHHGGGGGHGHHGGHGGGGGGGGGGGGG?FGFFFFFFFFFFFFFBFFFFFFFFFFFFFFFFFFDDDFFFFFFADFFFFFFFFFFFFFFBFFFFBFFFFFFFFFFFFEFFFFFFFFFFFFF:
@M05620:37:000000000-D9766:1:1101:17791:9066 1:N:0:73
ACCACACCTTCTACAATGAGCTGCGTGTGGCTCCCGAGGAGCACCCCGTGCTGCTGACCGAGGCCCCCCTGAACCCCAAGGCCAACCGCGAGAAGATGCCCAGGTGAGTGGCCCGCTACCTCTTCTGGTGGCCGCCTCCCTCCTTCCTGGCCTCCCGGAGCTGCGCCCTTTCTCACTGGTTCTCTCTTCTGCCGTTTTCCGTAGGACTCTCTTCTCTGACCTGAGTCTCCTTTGGAACTCTGCAGGTTCTA
+
1A>AAAAAFFFDFGGD3GGGGF1FGEF0AAGGHGEGGAEECHHHEG/EAEGGFDGFB0GE@GE?EG@?EGGGHHHGGGGHGHHHHGGGGGGGGGHHHHHHHHHGHHHHHHGGHHGGGGGHHHHHHHHHHHGHHGGGGGHGHHGHHGGGGGGGGGGGGG@AGGGGGGF@@FFFFFFFFFFFFFFFFFFFFFFFF@FFFFFFFFFFFFFFFFFFFFFFFFFFFFFFFFFFFFFFFFFFFFFFFFFFFFFFFFB
@M05620:37:000000000-D9766:1:1101:5307:9080 1:N:0:73
AGTGCCAGCTCTCAATCGCACAGGGGACCCAGGGCCTGGCCCCTCCATCCAGAAAACCTATGACCTCACCCGCTACCTGGAGCACCAACTCCGCAGCTTGGCTGGGACCTATGTGAGTATCCAGCGTAGGAATCTGGGAGTTGGGGAGGAGTGAGGAGTTGGGGAAAGACAGTCCTAACCGTGGAGGGTTCTGGTAAATGATGGGGTGAGGAGGGGCTCTTTGGCTCCCACCAGTCCCCCTGTCTGGTCTA
+
AAA>AFFFCFFFGGGGGGGAE?FFFGGEEEHHFEFFFGHHHHGHGGGHHHGHHGHHHGHHHHHHHFHHHHHGG>EFHHHH2BGGHHHAFHHHEGGGFHGHGHHGGGHHGHHHHHGHHHHHHHHHHGFGGGHHHHHHHHHGGHHHGGFGGDEGHHHHHFHHHGGGGGHHHHHHHHHHHHHHGFGGFGGGCFGGGGFGGGGGGGGGGGFFFFFFFFFFFFFFFFFFFFFFFFFFFFFFFFFFFFFFFFFFFFB
@M05620:37:000000000-D9766:1:1101:27618:9084 1:N:0:73
GAGGCTGCTTTGGAAGAAACTGACAATTCAGGGACACAAGATCGGAAGAACACACGTCTGAACTCCAGTCACCTGACGAAATCTTGTATCACGTCTTCTGATCTAAAGAAGAAAAAACCGCAACCTCTTCTCGTGGCCGCCCCCCGACAGGCTGGCACCCAGGAACTGCCCCCGGTATGCCTGCATGTCTCTTCCCCCGTTCTCCCTAGGACTACCTCGCATGAACATATGCTCCTTTGGACATCGGCATG
+
AAA3AAFBFFFFGBGFAGGGGFHABFB55AD4BBAAFGFG2FB2EA2B23BBF11A1AAFAD3D533BDA3DBBBB3>?0BBGFBBF@FB@B1BE21BB4BB44BFH33B3BB320/?<<>//>?2B23B32/?C/>0//</>/>--<--.....;/:.;..../.00:/.;-;9A-./0;00./000;0;=;;/.9;9....;;9:/://///9;//.--../9;/;9B/;/;/BBFF/9////.9;9-;
@M05620:37:000000000-D9766:1:1101:4348:9088 1:N:0:73
AGTGCCAGCTCTCAATCGCACAGGGGACCCAGGGCCTGGCCCCTCCATCCAGAAAACCTATGACCTCACCCGCTACCTGGAGCACCAACTCCGCAGCTTGGCTGGGACCTATGTGAGTATCCAGCGTAGGAATCTGGGAGTTGGGGAGGAGTGAGGAGTTGGGGAAAGACAGTCCTAACCGTGGAGGGTTCTGGTAAATGATGGGGTGAGGAGGGGCTCTTTGGCTCCCACCAGTCCCCCTGTCTGGTCTA
+
BBBCCFFFCFFFG4FGGFGGGGGHFEGGGGHHGGGGGFHHHHGHGGHHHHGHHHGHHGHHHGFHHHHHHHHGGGGGHHHGHHG?GHFHGHHHGF/EEGHHGHHGD?C?EGHHHHHHHGHHHHHHHGEDG/GDGGHHGHHGCGHHCGGGAGGHHGHHHAHHHHGGGDEHHHHHHHHHHHHHGEEGGGGGAFGGGG0CGGGGFCFFGGFFEFFFFFFFFBEFFFFFFFFFFFFFFFFFFFFFFFFFFF/BBF/
@M05620:37:000000000-D9766:1:1101:13300:9099 1:N:0:73
AGTGCCAGCTCTCAATCGCACAGGGGACCCAGGGCCTGGCCCCTCCATCCAGAAAACCTATGACCTCACCCGCTACCTGGAGCACCAACTCCGCAGCTTGGCTGGGACCTATGTGAGTATACAGCGTAGGAATCTGGGAGTTGGGGAGGAGTGAGGAGTTGGGGAAAGACAGTCCTAACCGTGGAGGGTTCTGGTAAATGATGGGGTGAGGAGGGGCTCTTTGGCTCCCACCAGTCCCCCTGTCTGGTCTA
+
BBBBBFFFBFFFGFGGGFGCGCHHGGGGGGHHGGGGFGHHHHGHGGHHHHHHGHHHHGHHHHHHHHHHHHHGGGGGHGHHHHHGFHHHGHHHGG?FGHHHGHHGGGHHGHHHH3FH3BGH33FFG/?C//@GHHHHBGGFAFHH/A.-ACE0CD0CGGHHHH--;DHHHHHHHGHGHHHHGE.ADEGG;FGGG0;;CFBBFGGGGGFFF?FFFFFFFFFFFFBFFFFFFFFFFEFFFFFDFEFFFF/B/FB
@M05620:37:000000000-D9766:1:1101:11380:9133 1:N:0:73
ACCACACCTTCTACAATGAGCTGCGTGTGGCTCCCGAGGAGCACCCCGTGCTGCTGACCGAGGCCCCCCTGAACCCCAAGGCCAACCGCGAGAAGATGCCCAGGTGAGTGGCCCGCTACCTCTTCTGGTGGCCGCCTCCCTCCTTCCTGGCCTCCCGGCGCTGCGCCCTTTCTCACTGGTTCTCTCTTCTGCCGTTTTCCGTAGGACTCTCTTCTCTGACCTGAGTCTCCTTTGGAACTCTGCAGGTTCTA
+
CCCCCDCCFFFFGGGGGGGGGGHHGGGGHGHGHGGGGGGGGHHHHGGGFGGGHHHHHHHGGGGGGGGGGGGHGHHGGGGHGHHHHGGGGGGGGGHHHHHHHHCFHHHGHHGGHHGGGGGHHHHHHFHHHHGHHGGGGGHGHHGHHGGGGGGGGGGGGC-9@=BFFFFFFFFFFFFFFFFFFFFFFFFFFFFFFFFFFFFFFFFFFFFFFFFFFFFFFFFFFFFF/FFFFFFFFFFFFFFFFFFFFFFFFF<
@M05620:37:000000000-D9766:1:1101:6942:9135 1:N:0:73
ACCACACCTTCTACAATGAGCTGCGTGTGGCTCCCGAGGAGCACCCCGTGCTGCTGACCGAGGCCCCCCTGAACCCCAAGGCCAACCGCGCGAAGATGCCCAGGTGAGTGGCCCGCTACCTCTTCTGGTGGCCGCCTCCCTCCTTCCTGGCCTCCCGGCGCTGCGCCCTTTCTCACTGGTTCTCTCTTCTGCCGTTTTCCGTAGGACTCTCTTCTCTGACCTGAGTCTCCTTTGGAACTCTGCAGGTTCTA
+
BBCCBCC>BFCFGFFGGG5BGGHHGEGBAEHAFAFF?EEEFHDHHGGAEEEFHHHHHHHAECFGGGGGGGGHFHHGGGGHGHHHHGGGGG/>DGGCGHHHHHGGHHFGHHGGHHGGGGGHHHHHHHHHHHGHHGGGGGHGGGGGGGGGGGGGGGGGGG-;BFCFFFFFFFFFFFFFFFFFFFFFFFFFFFFFFFFFFFFFFFFFFFFFFFFFFFFFFFBFFFFBFFF;BFFFFFFFFFFFFFFFFFFEFFB
@M05620:37:000000000-D9766:1:1101:6218:9164 1:N:0:73
ACCACACCTTCTACAATGAGCTGCGTGTGGCTCCCGAGGAGCACCCCGTGCTGCTGACCGAGGCCCCCCTGAACCCCAAGGCCAACCGCGAGAAGATGACCCGGGGAGTTGCCCGCTACCTCTTCTTGTTGCCGCCTCCCTCCTTCCTTGCCTCCCGGAGCTGCGCCCTTTCTCACCGGGTCTCTCTTCTGCCGGTTTCCGTAGGCCTCTCTTCTCTTACCTGAGTCTCCTTTGGGACTCTTCAGGTTCTT
+
CCCCCCCCFFFFGGGGGGGGGGHHGGGGHGHHHGGGGGGGGHHHHGGGGGGGGHHHHHHGGGGGGGGGGGGHHHHGGGGHGHHHHGGGGGGGGGHHHH2GH2/>//-<.0>1FHD<--<G000=0;0C00;0<--A:.CE//;/C0C00;:B09CF.@--9:00-9AF-BF000;B..;-;-90090;:000;9-;DFBF.0..;000.0/0;0;:000:B00//0009;0;F0B.;.9/0009:B0;0:0
@M05620:37:000000000-D9766:1:1101:12167:9165 1:N:0:73
ACCACACCTTCTACAATGAGCTGCGTGTGGCTCCCGAGGAGCACCCCGTGCTGCTGACCGAGGCCCCCCTGAACCCCAAGGCCAACCGCGAGAAGATGACCAGGGTAGTGGCCCGCTACCTTCTCTTGTGGCCGCCCCCCTCCTTCCTGGCCTCCCGGAGCTGCGCCCCTTCTTACCGGTTCTCTCTTCTGCCGTTTTCCGTAGGACTCTCTTCTCTTACCTGAGTCTCCTTTTGAAATTTTCAGGGTCTT
+
CCCCCCCCFFFFGGGGGGGGGGHHGGGGHGHHHGGGGGGGGHHHHGGGEGGGHHHHHHHGGGGGGGGGGGGHHHHGGGGHGHHHHGGGGGGGGGHHHH2GH20?/00?1=?/FH----->000=000<00=.C--;--;C-.;/;0;00;.C0.;E.A-9-.00--;C-;F/009:/.;-;.00000;0000;-:AFF0B.0..;00//000;000000:B00//090;B0BF0:.;00000009B.;//0
@M05620:37:000000000-D9766:1:1101:9892:9181 1:N:0:73
ACCACACCTTCTACAATGAGCTGCGTGTGGCTCCCGAGGAGCACCCCGTGCTGCTGACCGAGGCCCCCCTGAACCCCAAGGCCAACCGCGAGAAGATGCCCAGGTGAGTGGCCCGCTACCTCTTCTGGTGGCCGCCTCCCTCCTTCCTGGCCTCCCGGCGCTGCGCCCTTTCTCACTGGTTCTCTCTTCTGCCGTTTTCCGTAGGACTCTCTTCTCTGACCTGAGTCCCCTTTGGAACTCTGCAGGTTCTA
+
BBBBBBBBFFFFGGGGGG5FGGHHGEFAAEGGHGFG?GECEHHHHGGEEEFGFHGHHHGEECCGGGGGGGGHHHHGGGGHGHHHHGGGGG<CGGHEFFFHHFHGCGG0FFEGHHGGG?CHDGDHDGFHGFGHH?CGGCHGG:ECHFGB;B.FFFEGDF;99BADADFFFFFFFBBFFFFFFF/FFBBF//BFFCADFFBFABAAFFF/B/9:F9F/9B99FFB/.B9/9A.;F/B/BB/B//B/;F.B99/
@M05620:37:000000000-D9766:1:1101:5464:9236 1:N:0:73
ACCACACCTTCTACAATGAGCTGCGTGCGGCTCCCGAGGAGCACCCCGTGCTGCTGACCGAGGCCCCCCTGAACCCCAAGGCCAACCGCGAGAAGATGCCCAGGTGAGTGGCCCGCTACCTCTTCTGGCGGCCGCCTCCCTCCTTCCTGGCCTCCAGGTGCTGCGCCCTTTATCGCTGGTTCTCTCTTCTGCCGTTTTCAGTAGGACTCTCTTCTATGACCTGAGTCTCCGTTAGAACTCTGCAGGTTCTA
+
AAAAB@AAFFFFCGGF5FFGG5BEEAE22AAAEDF22AAAA1FA1EEF1EE1E33GFH3E>@@@FGGCE//GHGEEFEFHGHHHHEDCGG/@/?C1FGF101?/1?FC11.<<.-><-@<GHH0DFHH0-;AB@@-A9EFGFDBB9/;0;.ABF..B/9;9//99@D;?B//BF..;A-B/99/BFF/;FF//@A./A9/BFB9B/9/9/9B/99/9//9/;F/9/;/F/.;9../;//;/;/BB../;B9
@M05620:37:000000000-D9766:1:1101:9779:9270 1:N:0:73
ACCACACCTTCTACAATGAGCTGCGTGTGGCTCCCGAGGAGCACCCCGTGCTGCTGACCGAGGCCCCCCTGAACCCCAAGGCCAACCGCGAGAAGATGCCCAGGTGAGTGGCCCGCTACCTCTTCTGGTGGCCGCCTCCCTCCTTCCTGGCCTCCCGGAGCTGCGCCCTTTCTCACTGGTTCTCTCTTCTGCCGTTTTCCGTAGGACTCTCTTCTCTGACCTGAGTCTCCTTTGGAACTCTGCAGGTTCTA
+
BBCCCCCCFFFFGGGGGGGGGGHHGGGEFGHHHGGGGGGGGHHHHGGGGGGGHHHHHHHGGGGGGGGGGGGHHHHGGGGHGHHHHGGGGGDGGGHHHHHHHHHGHHHHHHGGHHGGGGGHHHHHHHHHHHGHHGGGGGHGHHGHHGGGGGGGGGGGGG-ACGGGGGFFFFFFFFFFFFFFFFFFFFFFFFFFFFFFFFFFFFFFFFFFFFFFFFFFFFFFFFFFFFFFFFFFFFFFFFFFFFFFFFFFFFF
@M05620:37:000000000-D9766:1:1101:20559:9271 1:N:0:73
ACCACACCTTCTACAATGAGCTGCGTGTGGCTCCCGAGGAGCACCCCGTGCTGCTGACCGAGGCCCCCCTGAACCCCAAGGCCAACCGCGAGAAGATGCCCAGGTGAGTGGCCCGCTACCTCTTCTGGTGGCCGCCTCCCTCCTTCCTGGCCTCCCGGAGCTGCGCCCTTTCTCACTGGTTCTCTCTTCTGCCGTTTTCCGTAGGACTCTCTTCTCTGACCTGAGTCTCCTTTGGAACTCTGCAGGTTCTA
+
CCCEEECDFFFFGGGGGGGGGGHHGGGFHGHHHGGGGGGGGHHHHGGGGGGGHHHHHHHGGGGGGGGGGGGHGHHGGGGHGHHHHGGGGGGGGGHHHHGHHHHGHHHHHHGGHHGGGGGHHHHHHHHHHHGHHGGGGGHGHHGHHGGGGGGGGGGGGG?FGGGGGGFFFFFFFFHFFFFFFFFFFFFFFFFFFFDFFFFFFFFFFFFFFFFFFHHFFFFFFFFFFFHFFFFFFFFFFFFFFFFFFFFFFFF
@M05620:37:000000000-D9766:1:1101:19158:9275 1:N:0:73
ACCACACCTTCTACAATGAGCTGCGTGTGGCTCCCGAGGAGCACCCCGTGCTGCTGACCGAGGCCCCCCTGAACCCCAAGGCCAACCGCGAGAAGATGCCCAGGTGAGTGGCCCGCTACCTCTTCTGGTGGCCGCCTCCCTCCTTCCTGGCCTCCCGGAGCTGCGCCCTTTCTCACTGGTTCTCTCTTCTGCCGTTTTCCGTAGGACTCTCTTCTCTGACCTGAGTCTCCTTTGGAACTCTGCAGGTTCTA
+
CCCDDDCCFFFFGGGGGGGGGGHHGGGGHGHHHGGGGGGGGHHHHGGGEGGGFHHHFHHGGGCGGGGGGGGHHHHGGGGHGHHHHGGGGGGGGGHHHHHHHGHFHHHHHHGGHHGGGGGHHHHHHHHGHHGHHGGGGGHGHHGHHGGGGGGGGGGGGCFGGGGGGGFFFFFFFFHHHFFFFFFFFFFFFHFHFFFFFFFFFFFFFFFFFFFFFFFFFFFFFFFFFFFFFFFFFFFFFFFFFFFHFFFFFFF
@M05620:37:000000000-D9766:1:1101:15050:9285 1:N:0:73
ACCACACCTTCTACAATGAGCTGCGTGTGGCTCCCGAGGAGCACCCCGTGCTGCTGACCGAGGCCCCCCTGAACCCCAAGGCCAACCGCGAGAAGATGCCCAGGTGAGTGGCCCGCTACCTCTTCTGGTGGCCGCCTCCCTCCTTCCTGGCCTCCCGGAGCTGCGCCCTTTCTCACTGGTTCTCTCTTCTGCCGTTTTCCGTAGGACTCTCTTCTCTGACCTGAGTCTCCTTTGGAACTCTGCAGGTTCTA
+
CCDEEEDEFFFFGGGGGGGGGGHHGFGFHGHHHGGGGGGGGHHHHGGGGGGGHHHHHHHGGGGGGGGGGGGHGHHGGGGHGHHHHGGGGGGGGGHHHHHHHHHGHHHHHHGGHHGGGGGHHHHHHHHHHHGHHGGGGGHGHHGHHGGGGGGGGGGGGG-ADGGGGGFFFFFFFFFFHHFFFFFFFFFFHHFFFFDFFFFFFFFFFFFFFFFFHHHFFFFFFFFFFFFFFFFFHHFFFFFFFFFFFFFFFFF
@M05620:37:000000000-D9766:1:1101:5647:9306 1:N:0:73
ACCACACCTTCTACAATGAGCTGCGTGTGGCTCCCGAGGAGCACCCCGTGCTGCTGACCGAGGCCCCCCTGAACCCCAAGGCCAACCGCGAGAAGATGCCCACGTGAGTGGCCCGCTACCTCTTCCGGTGGCCGCCTCCCTCCTTCCTGGCCTCCCGGCGCTGCGCCCTTTCTCACTGGTTCTCTCTTCTGCCGTTTTCCGTAGGACTCTCTTCTCTGACCTGAGTCTCCTTTGGAACTCTGCAGGTTCTA
+
BBBBBBBAFFFFGGGGGGF5FAGGGEEEEAHGHGGGGGGGGHHHHGGGAEEFFHFFHHFG?GGGGGGGGGGHHHHGGGGHGCHHHGGGGGGG@DGGDFGGHH/AGHE/?G/CCC---<CHHHBDD0<-AGA.;C@C.?EAFFDFBBFBF/AFF?EEDB;-;-;A@9.;-/99BBFFB/9BFBFBBB/F;9FBFBAA/AFFFFF.AFFEBFFBFF//::BFFFFB.;F/;B9BBFFFFFFFFFFFFFFFFFB
@M05620:37:000000000-D9766:1:1101:17542:9333 1:N:0:73
ACCACACCTTCTACAATGAGCTGCGTGTGGCTCCCGAGGAGCACCCCGTGCTGCTGACCGAGGCCCCCCTGAACCCCAAGGCCAACCGCGAGAAGATGCCCAGGTGAGTGGCCCGCTACCTCTTCTGGTGGCCGAATCCCTCCTTCCTGGCCTCCCGGAGCTGCGCCCTTTCTCACTGGTTCTCTCTTCTGCCGTTTTCCGTAGGACTCTCTTCTCTGACCTGAGTCTCCTTTGGAACTCTGCAGGTTCTA
+
AAAAA11AFFCB3GG13BBGDGEFEEGEH0BGHG00AAEAEHHHHGAGA/EAFA1FHFBFGGGG>E/EGGGHGHC?EGGEGHH//?EGG@CGGFGHH1GHHHHGC1FHHHGGHHCGGGGHHHHHG0=DGHGHHG--;:GHHHCHH0GFGGGGGGGABA?A@GGGGGG@@FFFFFFFFFFFFFBFFFFFFFFFF@BFFFFFFFFFFFFFFFFFFFFFFFFFFFFFFFFFFFFFFFFFFFFFFFFFFFFBFFB
@M05620:37:000000000-D9766:1:1101:16320:9334 1:N:0:73
GAGGCTGCTTTGGAAGAAACTGACAAGCCAGGGACAAAAGATCGGAAGAGCACACGTCTGAACTCCAGTCACCTGAAGCAATCTCGTATGCCGGCTTCTGCTTGAAAAAAAAAAACCCGTAAGGAAAGGCTCCTAGAAGACTCCAAGGGAGTATAACAGCTCATCACACACTGGCACGTAAGTTAGGCATTTCCGCTTTACCACTCTTGTTGATCCAATTTAACCATCCTCAGCATTTGTAATTGTAACTG
+
BBBBBBFBFFFFGGGG4GGGGDGCGGGFDGGGEF2F2FFFAAGF?E2E22FGE21AF12BAAAFAA33AB35FGBEFD33F3FG5B???3BF?/>>>BGF4BB3F3GGFG////>///</>/011?<00<<0<1D1111>0<111/0.....=0=D0<<:0/00000;;:./0:GC9.9:;.0000//00;0F0A.AEEF0;9;//0////.9/;////;/999/;F/./;///9/BFBFB////;;////
@M05620:37:000000000-D9766:1:1101:16839:9360 1:N:0:73
AGTGCCAGCTCTCAATCGCACAGGGGACCCAGGGCCTGGCCCCTCCATCCAGAAAACCTATGACCTCACCCGCTACCTGGAGCACCAACTCCGCAGCTTGGCTGGGACCTATGTGAGTATCCAGCGTAGGAATCTGGGAGTTGGGGAGGAGTGAGGAGTTGGGGAAAGACAGTCCTAACCGTGGAGGGTTCTGGTAAATGATGGGGTGAGGAGGGGCTCTTTGGCTCCCACCAGTCCCCCTGTCTGGTCTA
+
BCABCFFFCFFFGGGGGGGGGFHCGGGGGGHHFGGGGGHHHHGHGGHGHGHHFHHHHGHHHGHHHHHHHHHGGEGGHHHHGFGHHHHHGHHHGFGGGFGGGGHGGGHHGHHGHHHGHGHHHHHHHGGGGGHHHHHHGHHGEHHHGGGGGGEGHHHHHGHHHHGGGGHHHHHHHHHHHGHHGGEGGGGGCFGGGGFGGGGGGFGGGGFFFFFFFFFFFCFFFFFFFFFFFFFFFFFFFFFFFFFFFFFFFFB
@M05620:37:000000000-D9766:1:1101:21952:9365 1:N:0:73
ACCACACCTTCTACAATGAGCTGCGTGTGGCTCCCGAGGAGCACCCCGTGCTGCTGACCGAGGCCCCCCTGAACCCCAAGGCCAACCGCGAGAAGATGCCCAGGTGAGTGGCCCGCTACCTCTTCCGGTGGCCGCCTCCCTCCTTCCTGGCCTCCCGGAGCTGCGCCCTTTCTCACTGGTTCTCTCTTCTGCCGTTTTCCGTAGGACTCTCTTCTCTGACCTGAGTCTCCTTTGGAACTCTGCAGGTTCTA
+
ABBBB@BBFFFFGGGCBGGGGGHGGFGGH?FHHGGDGGGCEHHHHGFGEGGFFHHGFHHGEGEGGGGGGGGHHHHGGGGHGGHHHGGGGGGGGGGHHHHGHHHGHHHHHHGGHHGGGGGHHHFHHHGGGGGHHGGGGGHGHGGGGGGGGEGFGGGGFDGGGGGGFFFFAFEFFFFFFFFFFFFFFFFFFFFFFFFFFFFFFFFFFFFFFFFFFFFFFFFFFFFFFFFFFFFFFFFFFFFFFFFFFFFFFFB
@M05620:37:000000000-D9766:1:1101:9357:9375 1:N:0:73
AGTGCCAGCTCTCAATCGCACAGGGGACCCAGGGCCTGGCCCCTCCATCCAGAAAACCTATGACCTCACCCGCTACCTGGAGCACCAACTCCGCAGCTTGGCTGGGACCTATGTGAGTATCCAGCGTAGGAATCTGGGAGTTGGGGAGGAGTGAGGAGTTGGTGAAAGACAGTCCTAACCGTGGAGGGTTCTGGTAAATGATGGGGTGAGGAGGGGCTCTTTGGCTCCCACCAGTCCCCCTGTCTGGTCTA
+
AABAAFFFCFFFGGGGGGGCGGHHFGGGGGHHCFGGGGHHHHGHGGHHHHHHHHHHHGHHHHHHHHHHHHHGGEFGHHHHHGHHHHGHGHHHGGGGGHHHGHHGGGHHGHHHHHHHHHHHHHHHHGGGGGHHHHHHHHHGGHHHGGGGGGGHHHHHHGHHHHGGHHHHHHHHHHHHHHHHGGHGGGGG;CGGGGCFGGGGGGGGGGGFFFFFFFFFFFFFFFFFFFFFFFFFFFFFFFFFFFFFFFFFFFB
@M05620:37:000000000-D9766:1:1101:18750:9375 1:N:0:73
ACCACACCTTCTACAATGAGCTGCGTGTGGCTCCCGAGGAGCACCCCGTGCTGCTGACCGAGGCCCCCCTGAACCCCAAGGCCAGCCGCGAGAAGATGCCCAGGATGGTGCCCGGCTGCCTCTTCTGGTGGCCGCCTCCCTCCTTCTAGGCCTCCCGATGCAGCGCCCTTTCGCACGGGTTCCATCTTCGGCCGTTTTCCGTAGGCCTTTCTTTTCTACCCTTCTCAGCCTTTGGACTTCTGCAGGTCATG
+
1A>AAA1AFFCDEGG1BEG1A1A1AABFEAGHCGEEAEG/AGHHHGCGA/E/AA1BGAAEEE/EC>/EEEGF1>/>EF/>/<F/////</<///011111?GHC/11/?11?G.----.000<0=D00=/.<.<-;AEH.//.;090000///.=.C.-:.00:-----9//--;-----9-//9/;/9-----9-/-;/-;-;9/////;9//://///-:/-////;/BFEF/B//;/;////;9///9
@M05620:37:000000000-D9766:1:1101:21404:9384 1:N:0:73
ACCACACCTTCTACAATGAGCTGCGTGTGGCTCCCGAGGAGCACCCCGTGCTGCTGACCGAGGCCCCCCTGAACCCCAAGGCCAACCGCGAGCAGATGCCCAGGTGAGAGGCCCCCTTCCTCTTCTCCTGGCCGCCTCCCTCCTCCCTCTCCTCCCGTCGATTCGCCCTTTCTCTCTGGTTCTCTCTTCTGCCGTGTTCCGCCTTTGTCTCTCCTCTGGCATCAGACCCCTCTGGCACACTGCTGATTCTC
+
CCCCCCCCFFFFGGGGGGGGGGHHGGGFHGHHHGGGGGGGGHHHHGGGGGGGHHHHHHHGGGGGGGGGGGGHHHHGGGGHGHHHHGGGG/>>/<?2?2??2??/??<011/?F.->C0<0FFG1DG00<=GG.---.::E//.;//://///;:F...:--.00.=.9;FFF///;:B//;BFFFF/:FFFFF-D-:./;.....///9:BF///;9B//////;//.....:/;/BF/;//;/9/;/9//
@M05620:37:000000000-D9766:1:1101:9984:9395 1:N:0:73
ACCACACCTTCTACAATGAGCTGCGTGTGGCTCCCGAGGAGCACCCCGTGCTGCTGACCGAGGCCCCCCTGAACCCCAAGGCCAACCGCGAGAAGATGCCCAGGTGAGTGGCCCGCTACCTCTTCTGGTGGCCGCCTCCCTCCTTCCTGGCCTCCCGGCGCTTCGCCCTTTCTCACTGGTTCTCTCTTCTGCCGTTTTCCGTCGGCCTCTCTTCTCTGCCCTGTGTCACCTTTGGAACTCTGCAGGTTCTA
+
AABBABB>BFCFGGGGGG5BGGHHGEG24BFGGBFE?FAEEHGHHGGAEEEGEHGHHGGA>E?EFGGGGFFGFHHGGGGHGHFHEEGGGG/>@FHEHHFHH2G/F11?FFFFFH-C--@GHHHGHHBDHHFGG-;;EFHEHGGFHGGB;FFFBAEEE-B-?D.;-;AFFFFFFF/BFB.FFBFFBFFF/B/FBCDDFFFFAF.---;.9BFF//BB9B/BEF.//99/;BFFFFFF/9B9/9//;:ABBFF
@M05620:37:000000000-D9766:1:1101:11058:9430 1:N:0:73
ACCACACCTTCTACAATGAGCTGCGTGTGGCTCCCGAGGAGCACCCCGTGCTGCTGACCGAGGCCCCCCTGAACCCCAAGGCCAACCGCGAGAAGATGCCCAGGTGAGTGGCCCGCTACCTCTTCTGGTGGCCGCCTCCCTCCTTCCTGGCCTCCCGGAGCTGCGCCCTTTCTCACTGGTTCTCTCTTCTGCCGTTTTCCGTAGGACTCTCTTCTCTGACCTGAGTCTCCTTTGGAACTCTGCAGGTTCTA
+
ABABCBCCFFFFGGGGGGGGGGHHGGGGHGHHHGGGGGGEGHHHHGGGGGGGHHHHHHHGGGGGGGGGGGGHHHHGGGGHGHHHHGGGGGGGGGHHHHHHHHHEFHHHHHEGHHGGGGGHHHHHHHHHHHGHHGGGGGHGHHDHGGGGGGGGGGGGGD?FGGGGGGFFFFFFFFFFFFFFFFFFFFFFFFFFFFDDFFFFFFEDDFFFFFFFFFFFFFFFFFFFBFFFFFFFFFFFFFFFFFFFFFAFFFB
@M05620:37:000000000-D9766:1:1101:23448:9430 1:N:0:73
ACCACACCTTCTACAATGAGCTGCGTGTGGCTCCCGAGGAGCACCCCGTGCTGCTGACCGAGGCCCCCCTGAACCCCAAGGCCAACCGCGAGAAGATGCCCAGGTGAGTGGCCCGCTACCTCTTCTGGTGGCCGCCTCCCTCCTTCCTGGCCTCCCGGCGCTGCGCCCTTTCTCACTGGTTCTCTCTTCTGCCGTTTTCCGTAGGCCTCTCTTCTCTGACCTGAGTCTCCTTTGGAACTCTGCAGGTTCTA
+
AAAABCCAFFFFGGGGGGFGGGHHGGGGGGHHHFFEDGGGGHHHHGGEEFGGHHHHHHHG@EGGGGGGGG1FHHHGGGGHGHHHHGGGGG@BCGHFDGHGHHA=FGBGHHGEHH-CD->0GHGHHEBGHHGEGGGGGGHGHHGHBBFFFBCGFFGGG--;BD=FDCFFFFBFBFFFFFFBFFBBFFFFFFFFFDDFFEBFA9.:A0;FFFFFFFFFFB0BB0///FFFFBF0B9BBFFB;FBBFFFABBBB
@M05620:37:000000000-D9766:1:1101:23473:9434 1:N:0:73
ACCACACCTTCTACAATGAGCTGCGTGTGGCTCCCGAGGAGCACCCCGTGCTGCTGACCGAGGCCCCCCTGAACCCCAAGGCCAACCGCGAGAAGATGCCCAGGTGAGTGGCCCGCTACCTCTTCTGGTGGCCGCCTCCCTCCTTCCTGGCCTCCCGGAGATGCGCCCTTTCTCACTGTTTCTCTCTTCTGCCGTTTTCCGTAGGACTCTCTTCTCTGACCTGAGACTCCTTTGGAACTCTGCAGGTTCTA
+
ABBBBBBCFFFFGGGGGGGGGGHHGGGGHGGHHGGGDGGGGHHHHGGGGGGG5FHGHHHGGG?EGGGGGGGHHHHGGGGHGHHHHGGGGDGGGGHGHFFHHHH/?GFH1=/?FG@ACFC0>GHEHH00DHDGFCFFGGHGHHGFHGGGFFFFFFFGG-;--C0C-EFFFFFFFFFFFB0;FFFFFFFFFFFFFA:DFFFBDBF..;BFFFFF9BFFF0BFFF/:/0;:BFFBFF/BFFFFF0FEB.;9BFB
@M05620:37:000000000-D9766:1:1101:4511:9468 1:N:0:73
GAGGCTGCTTTGGAAGAAACTGACAAGCCAGGGACAAAAGATCGGAAGAGCACACGTCTGAACTCCAGTCACTCTCGCGCATCTCGTATGCCGTCTTCTGCTTGAAAAAAAAAAAAACAAATCATAACAACTGACAATGTGAGAATTAATAAATTATAAAAAAACTGATAGTACTGATAGTGAAGTCATAAGTACAAGAATATTACGATCTGCAATAGGAAATGTGAATGGAGTACGGGTCAGGACGTACT
+
CCCDDDFCFFFFGGGGGGGGGGHHHHHHGHHHGGGGHHHHGHHHGFGGGHHHHHHGHHHGHHHHHHHHHHHH55BB>10/>BEGHGFGHHHHGFGHGHHHHHHFGHHHHGFGGC</>///011111=111>1011100000=00=000000000000000:0--.000;000000000;00;0000000000000000//0000:;.....00:;000:00/0000000000/0:0..---./::.-..9.
@M05620:37:000000000-D9766:1:1101:27170:9493 1:N:0:73
ACCACACCTTCTACAATGAGCTGCGTGTGGCTCCCGAGGAGCACCCCGTGCTGCTGACCGAGGCCCCCCTGAACCCCAAGGCCAACCGCGAGAAGATGCCCAGGTGAGTGGCCCGCTACCTCTTCTGGTGGCCGCCTCCCTCCTTCCTGGCCTCCCGGCGCTGCGCCCTTTCTCACTGGTTCTCTCTTCTGCCGTTTTCCGTAGGACTCTCTTCTCTGCCCTGAGTCTCCTTTGGAACTCTGCAGGTTCTA
+
ABBBBABBFFFFFGFCGF5FDGHHGEGEHEHHHGGEEFGCFGHHHGGGGGGGHHHHHHHGGGGGFGGGGGGHGHEEGGGGGHHEEFGGGG/BDGHHHFGHHHGFFH1?GHGGHHGGCFGHGHHHHFHHHFGHHFCCAFHGHHGGHGGGFGFGGGGGGG-?DAFFFFFFFFFFFF///BFFFFFFFFFFBFFFFFDFFFFFFF.AFFFFFFFFFFFFBF/9ABF..9;;9FFFFFF/BFFFEFFFFFFBBB;
@M05620:37:000000000-D9766:1:1101:15169:9494 1:N:0:73
ACCACACCTTCTACAATGAGCTGCGTGTGGCTCCCGAGGAGCACCCCGTGCTGCTGACCGAGGCCCCCCTGAACCCCAAGGCCAACCGCGAGAAGATGACCCAGGTGGGGGGCCCGCTCCCTCTTCTGGTGGCGGCCTCCCCCCTTCCTGCCCCCCCGAGCCTGCCCCCTTTCTACCTGGTTCTCTCTTCTGCGGTTTTCCGTAGGACTCTCTCCTCTGCCCTGCGTCTCCTTTGGAACTCTGCGGGTTCT
+
CCDDDCDDFFFFGGGGGGGGGGHHGGGGHGHHHGGGGGGGGHHHHGGGGGGGHHHHHHHGGGGGGGGGGGGHHHHGGGGHGHHHHGGGGGGGGGHHHH2GH2/?/11///>-<B-----<.//<000<00<.<--<-.<E..B-@.B/0<0<..<@-<----/...<B-DF0000000<.<000000<0000<--<@D.B0.0.<.0://00<0/0/000<.0..-<-.<0BF0F/BB0<0000-<-@9.0
@M05620:37:000000000-D9766:1:1101:10100:9508 1:N:0:73
ACCACACCTTCTACAATGAGCTGCGTGTGGCTCCCGAGGAGCACCCCGTGCTGCTGACCGAGGCCCCCCTGAACCCCAAGGCCAACCGCGAGAAGATGCCCAGGTGAGTGGCCCGCTACCTCTTCTGGTGGCCGCCTCCCTCCTTCCTGGCCTCCCGGCGCTGCGCCCTTTCTCACTGGTTCTCTCTTCTGCCGTTTTCCGTAGGACTCTCTTCTCTGACCTGAGTCTCCTTTGGAACTCTGCAGGTTCTA
+
AAA1AAAAFFFFGGGGFGF1F1GFGAABFEFF1FFEFGEEGHHHHGGGEGGGHHHHHHHGGGGGGCGGGGGCHCHGGGFH/GHHFGG/BCBCCCGHHHHHHHHGHHHHHHGGHGGGGGGHHHHHHHHHHHGHHGGGGGHGHHGHHGGGGGGGGGGGB@-AA@?F@@F?@FFFFFFFFFFFFFFFFFFFFFFFF@BFFEFF?;ABFFFFFFFFFFFFFFBFFFEFFBF/BFFFFFFFBFFFFFFFFFFFFF9
@M05620:37:000000000-D9766:1:1101:13557:9537 1:N:0:73
GAGGCTGCTTTGGAAGAAACTGACAAGCCAGGGACAAACGATCGGAAGGACACACTTATGAACTCCAGTCACCTGAAGATACCTGGTATACCGCCTTCTGCTTACCAAAAAAAAAAAGAAAAAAGAATACAGAAATGAAAGAAAAAAACTAATCAAACAAACAAAAGAAAGAAAGGGAAACCAATGAAAGAAAACAAAGATACCAGAAGGAGCAATTCTCAGAATAAGTAAGCAACGTGGAAAGACCATGG
+
BBBBBBFBFFFFGGGGGGGGGGHGH5BGA44BAAAAHH22AA2A2A21111A12135D5BD5AAA33AAB3DB333@F55@5@@31B444B@>//??3@44BB4B3BF/FG@EFC<>/<0220<?/?1??1?111111>11000<0--.00<00000:..:..:../..///./;:..../.9.//00009.9//...///9/;//.//.9...//////9//;/////////;/.9:9.9;B9/.;9///
@M05620:37:000000000-D9766:1:1101:17193:9568 1:N:0:73
GAGGCTGCTTTGGAAGAAACTGACAAGCCAGGGACAAAAGATCGGAAGAGCACACGTATGAACTTCAGTCACCTGAAGCAATCTGGTATACCGGCTTCTGCTTGAAAAAAAAACTACCCATACAGAACTTCTCCTATACTACTCCACTTGATTCAACTAGCTTATGCACCCATGTCCCGTAAGTCAGTCATTTCCGCTTTCGCCCTCTTTTTTATCCACTTGACCAATTCTCCGCCTTTGTACTTTTAACT
+
CCCCCCFCFFFFGGGGGGGGGDF4BEFFAGFGFF2F2B2B2BBCEE2E22BFE21AB25BDA5D5D5ADD3AFHGFHEB3BFGH55BGG4BGA/E>/2BGFB@31BBFFEE@E/232BF22BB23D@@@>@FFBG@D@@@DD==CF?111???G?F=1>10<1>F1>FGGGFC/0<0<<C<E.0=D0<0;<CFCG.:;A:C.:.C?AFB;00;;;B;;C;;;9;0F.=BFFFFA9.;A00;;BF:;:;0B;
@M05620:37:000000000-D9766:1:1101:25590:9586 1:N:0:73
ACCACACCTTCTACAATGAGCTGCGTGTGGCTCCCGAGGAGCACCCCGTGCTGCTGACCGAGGCCCCCCTGAACCCCAAGGCCAACCGCGAGAAGATGCCCAGGTGAGTGGCCCGCTACCTCTTCTGGTGGCCGCCTCCCTCCTTCCTGGCCTCCCGGAGCTGCGCCCTTTCTCACTGGTTCTCTCTTCTGCCGTTTTCCGTAGGACTCTCTTCTCTGACCTGAGTCTCCTTTGGAACTCTGCAGGTTCTA
+
AAA1A1AAFFFFB3FB3GD1B1BCEA0AA0FG1BF0AEE/EGHHHGCEEEGFHHH1DFGG?FEGF/EGGGGEHCCEGG/E//FGFG//>/<//C0C>11FHHHGHGHHDGEGHHGCGGGHHHGHHHHFHH.GHGGGGGAEHHGHHGBFG/AFG.EGBA;AAGGG@-A@-;/BFFFFFFFBFFFFBFFFFFFFF@BBFFFFFFFFFFFFFFFEFFFFFFFFFFFFFFFFFFFFFFFFFFFFFFFFFFFFFFF
@M05620:37:000000000-D9766:1:1101:8701:9597 1:N:0:73
ACCACACCTTCTACAATGAGCTGCGTGTGGCTCCCGAGGAGCACCCCGTGCTGCTGACCGAGGCCCCCCTGAACCCCAAGGCCAACCGCGAGAAGATGCCCAGGTGAGTGGCCCGCTACCTCTTCTGGTGGCCGCCTCCCTCCTTCCTGGCCTCCCGGAGCTGCGCCCTTTCTCACTGGTTCTCTCTTCTGCCGTTTTCCGTAGGACTCTCTTCTCTGACCTGAGTCTCCTTTGGAACTCTGCAGGTTCTA
+
>AAAAABAFFFFGFGGGGGFGFGCEG2ECEFGHGGG2AE22FAFHGGGBAEFBHHEGHHGEE0EFFGGGGG2GFHGGGGHFHHHHGGGGGGGGGH2FGFHHHH/?1FGG1?FGHGGGG-CFBGHHG0DG/DGG?DGGGGGHHGHGGFFFGGGGGGGG?-;AF/FFGFFFFFFFFFFFFFFBFFFFFFBFF/;B9:9/9FFD:F.ABFFFFFFFFEFE/BFFFFB/;BFFBF//;B/;/B//:BFF..;/B;
@M05620:37:000000000-D9766:1:1101:9643:9609 1:N:0:73
GAGGCTGCTTTGGAAGAAACTGAAAAGCCAGGGACACAAGATCGGAAGAGCACACGTCTGCACTTCAGTCACCTGAAGCTATCTCGTATGCCGTCTTCTGCTTGAAAAAAAAAAAAAAGAAAGAAAAAAAATATAAAAATAAAAAAGACAAAACAATAGAAAAATAAAAAGAAGGAGAAACAAAGAAAGAAGAACAAAAGGATCACATGAAGCGAAACAGAGATAGAGAAGACCAGATGGACAAGACAGGG
+
>1AA>>CAFDFDGB1BEGBGGFG1BBBBBBFBEEAAFHGGCHBAE//A0AABB0B/BABB1ABB1A2DFA11BBF01BB1BDBD@BBEF0BB/BEB>BBG1BB1BF11FE><@/</<///00100??0<--.00=00<0.0000<-..////....000000/..;0000.../;.9..///9.//.//9-/99-/---/--//:////////-----/-//-//////////-9--///9//9-9;B---
@M05620:37:000000000-D9766:1:1101:6354:9611 1:N:0:73
ACCACACCTTCTACAATGAGCTGCGTGTGGCTCCCGAGGAGCACCCCGTGCTGCTGACCGAGGCCCCCCTGAACCCCAAGGCCAACCGCGAGAAGATGCCCAGGTGAGTGGCCCGCTACCTCTTCTGGTGGCCGCCTCCCTCCTTCCTGGCCTCCCGGCGCTGCGCCCTTTCTCACTGGTTCTCTCTTCTGCCGTTTTCCGTAGGACTCTCTTCTCTGACCTGAGTCTCCTTTGGAACTCTGCAGGTTCTA
+
AAAAAAAAFFFFGFGGGGABGEGHGFGBFFHGGFFFDGGCGHGHHGGEEEEGHHHHHHHFGGGGGGGGGGGHHHHGGGGHGHHHHGGFGG/>CGHFHHHHHHHGHHHGGHGGHHGGGGGGHHHHHHHH0<EHHGGGGGHGHHGHHGGGGGGGGGGGGG-;AFFFFFFFFBFFFFFFFFFFFFFFFFFF;BFFFFFFFFFFFFFFFFFFFFFFFFF/;F/BFFFFF/B9BFFFFFFFFFFFFFFFFFFFFFB
@M05620:37:000000000-D9766:1:1101:17662:9611 1:N:0:73
AGTGCCAGCTCTCAATCGCACAGGGGACCCAGGGCCTGGCCCCTCCATCCAGAAAACCTATGACCTCACCCGCTACCTGGAGCACCAACTCCGCAGCTTGGCTGGGACCTATGTGAGTATCCAGCGTAGGAATCTGGGAGTTGGGGAGGAGTGAGGAGTTGGGGAAAGACAGTCCTAACCGTGGAGGGTTCTGGTAAATGATGGGGTGAGGAGGGGCTCTTTGGCTCCCACCAGTCCCCCTGTCTGGTCTA
+
3>>AAFDFAFFDDGGFGFGGEEGHGGGGAEHHGGGGFDHF2GGHGGFH5GGDEC3FGEBGHHFHHHFHHHHGGGCEHHHFHHHCC?GHGFHHGGGGGFHHGBGFECFHGHHGD?GHHFFFHHHHH/?ECFHGHHHFDHGGAGHFCCGGCEDHHHHHHDCCDCDGGGHHGHHG:CHHFHH.BGGGFGGGFGEGGF;FFFGGGGGGGGFBFFFFDAB--@EFFFFFF/BEEFFFEFFFFFFFBFFFFFFBFF/
@M05620:37:000000000-D9766:1:1101:21781:9616 1:N:0:73
ACCACACCTTCTACAATGAGCTGCGTGTGGCTCCCGAGGAGCACCCCGTGCTGCTGACCGAGGCCCCCCTGAACCCCAAGGCCAACCGCGAGAAGATGCCCAGGTGAGTGGCCCGCTACCTCTTCTGGTGGCCGCCTCCCTCCTTCCTGGCCTCCCGGAGCTGCGCCCTTTCTCACTGGTTCTCTCTTCTGCCGTTTTCCGTAGGACTCTCTTCTCTGACCTGAGTCTCCTTTGGAACTCTGCAGGTTCTA
+
BBBABBBBFFFFGGGGDGEGGGHHGEEBAEHHGGFEEGGGGHHHHGGGDFGGHHGHHHGGGGGGGGGGGGGGHHHGGGGHGHHHHGGGGG/BCFHGDGHGHHHGHHHHHHGGHHGGGGGHHHHHHHHHHHGHHGGGGGHGHHGHHGGGGGGGGGGGGG-BFGGGGGFFFFFFFFFFFFFBFFFFFFFFFFFFFFFFFFFFFFFFFFFFFFFFFFFFFFFFFFFFFFFEFFFFFFFFFFFFFFFFFFFFFFB
@M05620:37:000000000-D9766:1:1101:9761:9624 1:N:0:73
GAGGCTGCTTTGGAAGAAACTCATAGATTACTGCAACAGTTCCCCCTGGACCTGGAAAAGTTTCTTGCCTGGCTTAAAGAAGCTGAAACAACTGCCAATGTCCTACAGGATGCTACCCGTAAGGAAAGGCTCCTAGAAGACTACAAGGGAGTAAAAGAGCTGATGAAACAATGGCAAGTAAGTCAGGCATTTACGCTTTAGCACTCTTGTGGATCCAATTGAACAATTCTCAGCATTTGTACTTGTAACTG
+
>3AA>>CBFBD4GB5BFFCGGGHHHCGGHHB5FG4FFHFGHDDBBEAA2GBGHHEFB32FBBGDDGHBBBBBBBG35DDFGHBBG33FBB1GHHHGHHHHHBFFGGG3BBBB2BBB?FE/>AE?FGHB0?BB/BEBEGHG3B2BBBF?/???@2D2>?@@FCF<2211??F1<F?0<?<?FD1=1><FG<<>11.<<.<00==<0=DDG0<CC0<C0G;<GCFHBG0<0C09;BFGGGG;;C;C;0;;;0;
@M05620:37:000000000-D9766:1:1101:28247:9625 1:N:0:73
ACCACACCTTCTACAATGAGCTGCGTGTGGCTCCCGAGGAGCACCCCGTGCTGCTGACCGAGGCCCCCCTGAACCCCAAGGCCAACCGCGAGAAGATGCCCAGGTGAGTGGCCCGCTACCTCTTCTGGTGGCCGCCTCCCTCCTTCCTGGCCTCCCGGAGCTGCGCCCTTTCTCACTGGTTCTCTCTTCTGCCGTTTTCCGTAGGACTCTCTTCTCTGACCTGAGTCTCCTTTGGAACTCTGCAGGTTCTA
+
AAABBBBBFFFFFFGB5BBGFFCFEEFEH2BFGGE2EEFCGHCHHGGGG?EEGGHHHH3FGGGGEGEGGGGHFHHGGGGHGHHFHGGGG/<CCGHHFHHHHHCF1FGGGHGGHHGGGGGHHHHHBDBGHHGHHG?-;EHGHHG/0;FGGGGGFGGGG@:A?9FGGGFBBFFFFFFFFFFFFFFFFFFFFFFFFBDFFFFFFFF?DFFFFFFFFFFBFFFFFFFFFFFFFFFFFFFFFFFFFFFFFFFFFFF
@M05620:37:000000000-D9766:1:1101:11012:9645 1:N:0:73
ACCACACCTTCTACAATGAGCTGCGTGTGGCTCCCGAGGAGCACCCCGTGCTGCTGACCGAGGCCCCCCTGAACCCCAAGGCCAACCGCGAGAAGATGCCCAGGTGAGTGGCCCGCTACCTCTTCTGGTGGCCGCCTCCCTCCTTCCTGGCCTCCCGGAGCTGCGCCCTTTCTCACTGGTTCTCTCTTCTGCCGTTTTCCGTAGGACTCTCTTCTCTGACCTGAGTCTCCTTTGGAACTCTGCAGGTTCTA
+
CCCCCCCCFFFFGGFGGGGGGGHHGFGEHGHHHGGGGGGGGHHHHGGGEGGGHHHHHHHGGGGGGGGGGGGHHHHGGGGHGHHHECFGGGGGGGHHHHHHHHHGHHHHHHGGHHGGGGGHHHHHHHHHHFGHHCGGGGHGHHGHHGGGGGGGGGGGGG-ADGGGGGFFFFFFFFFFFFFFFFFFFFFFFFFFFFDFFFFFFFFFFFFFFFFFFFFFFFFFFFFFFFFFFFFFFBFFFFFFFFFFFFFFFFB
@M05620:37:000000000-D9766:1:1101:17810:9652 1:N:0:73
ACCACACCTTCTACAATGAGCTGCGTGTGGCTCCCGAGGAGCACCCCGTGCTGCTGACCGAGGCCCCCCTGAACCCCAAGGCCAACCGCGAGAAGATGCCCACGTGAGTTGCCCGCTACCTCTTCTGTTGCCCGCCTCCCTCCTTCCTGCCCTCCCGCACCTGCTCCCTTTCCTACCGGTTTTCTCCTCCGCCGCTTCCCTGACCACTCTCTTCTCTGACCTTATTCTCCTTCTGAACTCTCCAGGTTCTC
+
CCCCCCBCFFFFGGGGGGGGGGHHGGGGHGHHHGGGGGGGGHHHHGGGFGGGHHHHHHHGGGCGGGGGGGGHHHHGGGGHGHHHHGGGGGGG<CF2??GG2G//?<//?1<<??D@--AGHH100<00=000<CDGGGHGHHGF00/0</;CF..;.-9--:B./;0CF0:0000;.;-;D..;///::/..;--;A./;//9///.//BFF/BF/FF/FF/:///;///;F////;//://;//B:/;//
@M05620:37:000000000-D9766:1:1101:20685:9664 1:N:0:73
ACCACACCTTCTACAATGAGCTGCGTGTGGCTCCCGAGGAGCACCCCGTGCTGCTGACCGAGGCCCCCCTGAACCCCAAGGCCAACCGCGAGAAGATGCCCAGGTGAGTGGCCCGCTACCTCTTCTGGTGGCCGCCTCCCTCCTTCCTGGCCTCCCGGAGCTGCGCCCTTTCTCACTGGTTCTCTCTTCTGCCGTTTTCCGTAGGACTCTCTTCTCTGACCTGAGTCTCCTTTGGAACTCTGCAGGTTCTA
+
CCCCCCCDFFFFGGGGGGGGGGHHGGGGGGHHHGGGGGGGGHHHHGGGFGGGHHHHHHHGGGGGGGGGGGGHHHHGGGGHGHHHHGGGGGGGGGHHHHHHHHHGHHHHHHGGHHGGGFGHHHHHHHHHHHGHHGGGGGHGHHGHHGGGGGGGGGGGGG?FGGGGGGFFFFFFFFFFFFFFFFFHHFFHHHFHFFFFFFFFFFFFFFFFFFFFHHHFHHFFFFFFFFFFFFFFFHFFFFFFFFFFFFFFFFF
@M05620:37:000000000-D9766:1:1101:18030:9687 1:N:0:73
ACCACACCTTCTACAATGAGCTGCGTGTGGCTCCCGAGGAGCACCCCGTGCTGCTGACCGAGGCCCCCCTGAACCCCAAGGCCAACCGCGAGAAGATGCCCAGGTGAGTGGCCCGCTACCTCTTCTGGTGGCCGCCTCCCTCCTTCCTGGCCTCCCGGAGCTGCGCCCTTTCTCACTGGTTCTCTCTTCTGCCGTTTTCCGTAGGACTCTCTTCTCTGACCTGAGTCTCCTTTGGAACTCTGCAGGTTCTA
+
CDDCDDDDFFFFGGGGGGGGGGHHGGGFHGHHHGGGGGGGGHHHHGGGGGGGHHHHHHHGGGGGGGGGGGGHHHHGGGGHGHHHHGGGGGGGGGHHHHHHHHHGHHHHHHGGHHGGGGGHHHHHHHHHHHGHHGGGGGHGHHGHHGGGGGGGGGGGGGCGGGGGGGFFFFFFFFHHHFFFFHFHHFFHHHHHFFFFFFHFFFFFFFFFFFFFHHHFHFFFFHFFFFHHHFFFHHFFFFFFFFFFFFFFFFF
@M05620:37:000000000-D9766:1:1101:7356:9711 1:N:0:73
AGTACCAGCTCTCCATCGCACAGGGGACCCAGCGCCTGGCCCCTCCATCCAGAAAACCTATGACCTCACCCGCTACCTGGCGCACCCACTCCGCAGCTTGGCTGGGACCTATGTGAGTATCCAGCGTAGGAATCTGGGCGTTGGGGCGGCGTGCGGAGTTGGGGAAAGCCAGTCCTAACCGTGGAGGGTTCTGGTAAATGATGGGGTGAGGAGGGGCTCTTTGGCTCCCACCAGTCCCCCTGTCTGGTCTA
+
>A>3>BFFBFFFGBGFBEE2E2GAG22AEABG2AAABFGHHHGHGGHHHEGGHBH2BEGFBAFHH5BFHHH0>>>>FHBB1>?EGGE/?FGB>E/E<FBBCGHGGGHHGHGHHGHGHHGHHHFHHGG/ADF1FGHHGH.>DGGHGG.AD-;AB.;B-;DFFFBBF.99/;.AFFFFFFFFBFFB.AFBFFFFFFFFFFFFBFFFFFFBFFFBDFBBBBFFBFFFFFFFFEFFEFFFFFFFBFFFFFFFFFF
@M05620:37:000000000-D9766:1:1101:5110:9713 1:N:0:73
AGTTCCAGCTCTCCATCGCACAGGGTACCCAGTGCCTGGCCCCTCCATCCAGAAAACCTATGACCTCACCCGCAACCTGGTGCACCCACTCAGCAGCTGGGCTGGGACCTATGTGAGTATCCAGCGTAGGCATCTGGGCGTTGGGGCGGCGTGCGGCGTTGGGGCCAGCCAGTCCTAACCGTGGCGGGTTCTGGTAAATGATGGGGTGAGGAGGGGCTCTTTGGCTCCCACCAGTCCCCCTGTCTGGTCTA
+
>>>1>BDDFFFFGGGFBAE1A0FAFB0BF1BF1BB1DBGHFHGHGGEHHBFGHCH0BEGHB1EGH1BFGHH/>>/>FG0B1>BBGHG/?FG01B1FBB1>?FGGGGHHGHGHHGHEGHHHHHDGHGG/BE11BFHHHF/>CGGHGG/AC-;;C.AG-AAGGG@@?--9-;-;FFFFBFFF@FF@-@@@@FFFFFFBFEFFFFFFFFF@-F9/9B@@@?FFFFFFFFFEF-FFEFFFFFFF@FFFFFFFFFB
@M05620:37:000000000-D9766:1:1101:21461:9722 1:N:0:73
ACCACACCTTCTACAATGAGCTGCGTGTGGCTCCCGAGGAGCACCCCGTGCTGCTGACCGAGGCCCCCCTGAACCCCAAGGCCAACCGCGAGAAGATGCCCAGGTGAGTGGCCCGCTACCTCTTCTGGTGGCCGCCTCCCTCCTTCCTGGCCTCCCGGAGCTGCGCCCTTTCTCACTGGTTCTCTCTTCTGCCGTTTTCCGTAGGACTCTCTTCTCTGACCTGAGTCTCCTTTGGAACTCTGCAGGTTCTA
+
CCCCCCCCFFFFGGGGGGGGGGHHGEGEHFHHHGGGGGGCGHGHHGGGGGGGHHHHHHHGGGGGGGGGGGGHHHHGGGGHGHHHHGGGGGCGGGHHHFHHHHHGHHGHHHGGHHGGGGGHHHHHHHHHHHGHHGGGGGHGHHGHGGGGGGGGGGGGGG-AFGGGGGFFFFFFFFFFFFFFFFFFFFFFFFFFFFFFFFFFFFADFFFFFFFFFFFFFFFFFFFFFFFFFFFFFFFFFFFFFFFFFFFFFFF
@M05620:37:000000000-D9766:1:1101:17774:9723 1:N:0:73
ACCACACCTTCTACAATGAGCTGCGTGTGGCTCCCGAGGAGCACCCCGTGCTGCTGACCGAGGCCCCCCTGAACCCCAAGGCCAACCGCGAGAAGATGCCCAGGTGAGTGGCCCGCTACCTCTTCTGGTGGCCGCCTCCCTCCTTCCTGGCCTCCCGGAGCTGCGCCCTTTCTCACTGGTTCTCTCTTCTGCCGTTTTCCGTAGGACTCTCTTCTCTGACCTGAGTCTCCTTTGGAACTCTGCAGGTTCTA
+
AB@AB?ABFFFFGGGGGGGGGGHHGEGGHGHHHGGGGGGGGHHHHGGEAEEGHHHHFHHGGGGGGGGGGGGHHHHGGGGHGHHHHGGGGGGGGGHHHHHGHHHGHHHHHGGGHHGGGGGHHHHHHHGHGHGHHGGGGGHGHHGHHGGGGGGGGGGGGG-DFGBGGGFFFFFFFFFFFFFFFFFFFFFFFFFFFFDFFFFFFFFFFFFFFFFFFFFFFFFFFFFFBFFFFFFFFFFFFFFFFFFFFFAFFFF
@M05620:37:000000000-D9766:1:1101:3097:9736 1:N:0:73
AGTGCCAGCTCTCAATCGCACAGGGGACCCAGGGCCTGGCCCCTCCATCCAGAAAACCTATGACCTCACCCGCTACCTGGAGCACCAACTCCGCAGCTTGGCTGGGACCTATGTGAGTATCCAGCGTAGGAATCTGGGAGTTGGGGAGGAGTGAGGAGTTGGGGAAAGACAGTCCTAACCGTGGAGGGTTCTGGTAAATGATGGGGTGAGGAGGGGCTCTTTGGCTCCCACCAGTCCCCCTGTCTGGTCTA
+
AABAAFFFBFFFGGGGGGG2E?FGGGGEGEEGBEFEFGHHHHGHGGHHHHGHHHHHHGHHHHHHHHHHHHHGG/EEHHHHCFHHHHHEFHHGFGGGGHHHGHHFGGHHGGHHHHHHHHHHHHHHHGGGGCHHHHHHHHGGGHHHGGFGGDEHHFHHHGHHHHGGGGHHHHHHHHHHHHHHGEGGGGGGCFGGGGCGGGGGGGGGGGFFFFFFFFFFFFFFFFFFFFFFFFFFFFFFFFFFFFFFFFFFFFF
@M05620:37:000000000-D9766:1:1101:10431:9759 1:N:0:73
ACCACACCTTCTACAATGAGCTGCGTGTGGCTCCCGAGGAGCACCCCGTGCTGCTGACCGAGGCCCCCCTGAACCCCAAGGCCAACCGCGAGAAGATGCCCCGGGGAGTGGCCCGCTACCTCTTTTGGTTGCCGCCTTCCCCCTTCCTGGCCTCCCGGAGCTGCGCCCTTTCTTACTGGTTCTCTCTTCCGCCGTTTTCCGTAGGGCTCTCTTCTCTGACCTGAGTCTCCTTTGGAACTCTGCAGGGTCTT
+
CCCCCCCCFFFFGGGGGGFGGGHHGEGEGGHHHGGGGGGGGHHHHGGGGGGGHHHGHHHGGGGGGGGGGGGHGHHGGGGHGHHHHGGGGGDGGGHHHH2FG//><--<.0><GH-----=000<000;:.;.C--;..;F//;-;/C00;.C0.;E.;-:-.00--;C-;FB000:00B0B000000;00..;--;FF0B.9..;.9../00;0:00000B9//9:000;0;F0:0B0000000;;-B//0
@M05620:37:000000000-D9766:1:1101:6840:9786 1:N:0:73
ACCACACCTTCTACAATGCGCTGCGTGCGGCTCCCGAGGAGCACCCCGTGCTGCTGACCGAGGCCCCCCTGAACCCCAAGGCCAACCGCGAGAAGATGACCAGGTGGGTGGCCCTCCTCCTCTTCTGGTGGCCCCCTCCCTCCTTCCTGGCCTCCCGGCGCTTCGCCCTTTCTCTCTGGTTCGCTCTTTTGCCTTTGTCCGTATTACCTGCTTCGCGTCCCCTTTGCCCCTCTGGAGCTTTTCAGTTGGTA
+
AAAAAAA1BFFFGGGGGG1AFEGGGFG00EFEEAFE/EEECGFGHGGEAEEFFHFHGHG>>ECEGGGGGGEHEHHGGGGHGHHHHGGGGG/>CGHBFG11<1><>>.->>-<.<...//<CCF0C0;0C/.;..;-AEG?FFG/BFG0;FF90..:C:-;-@-A-;AB@///BF/;F//;9/-;--;B/B/://;///;9-A--/;///9;///-;---9;---///9/9E-;F/B-9;///;///;//-;
@M05620:37:000000000-D9766:1:1101:5846:9795 1:N:0:73
ACCACACCTTCTACAATGAGCTGCGTGTGGCTCCCGAGGAGCACCCCGTGCTGCTGACCGAGGCCCCCCTGAACCCCAAGGCCAACCGCGAGAAGATGCCCAGGTGAGTGGCCCGCTACCTCTTCTGGTGGCCGCCTCCCTCCTTCCTGGCCTCCCGGCGCTGCGCCCTTTCTCACTGGTTCTCTCTTCTGCCGTTTTCCGTAGGACTCTCTTCTCTGACCTGCGTCTCCTTTGGAACTCTGCAGGTTCTA
+
BBBBAAB>CFFFFGGGGGAAFAGHGEFBAEFABBFB2EAAEFAGGEEEEEAFHHHHGGHAEEGEGGGGGGGH3FGEEGGHGHGHHFG@>B>>BDFBGFHHHH//<???FHGGHHCCGDCGH0DGDD0G0/<CAFCGG.:EHHGHBBFG0FFGFGGGG-AAF-9.DFF-@/BFFFFFFFFFFFFFFFFFFFFFFFFFFFFFFF.AD/BFFFFFFFFBFF/;FFB.-99.9;FBFFFFFFFFFFFFBFAF:B/
@M05620:37:000000000-D9766:1:1101:7983:9820 1:N:0:73
GAGGCTGCTTTGGAAGAAACTGATAAACCAGGGACACAAGATCGGAAGGACACACATATGTACTCTAGTCAGCTTTCGGAAGCTGGAATACCGTCTTCTGGTTTACAAACCAAAAGGAAAGGCTCCTAGAAGACTCCAAGGGAGTAAAAGAGCTGATGAAACAATGGCAAGTAAGTCAGGCATTTCCGCTTTAGCACTCTTGTGGATCCAATTGAACAATTCTCAGCATTTGTACTTGTAACTTACAAGCC
+
A@AAAAFAFFFFGGGGGGGGG1B3D3110F00EA0BGH0A0AFAA//B/0BAB0/AA12DB2BD121BAAB11D111/>/B/BF100B1B@B?FG0>2B11B10112B1////?FB/0BBGGF<CFCGGGG11BB11<FFEGHG?@DFG>/00@F1?1GGFGHGF?F?0FC><FF>FF10<<<><=0<CE<E0=D<G<:;CCGGG0<0;:C0;<GC:CFFF00;9;;00;0;;;CGGF0;BFC09;CFFEA
@M05620:37:000000000-D9766:1:1101:8347:9860 1:N:0:73
ACCACACCTTCTACAATGAGCTGCGTGTGGCTCCCGAGGAGCACCCCGTGCTGCTGACCGAGGCCCCCCTGAACCCCAAGGCCAACCGCGAGAAGATGACCCAGGTGGGTGGCCGGCTCCCTCTTTTGGTGGCCGCCTCCCTCCTTCCTGGCCTCCCGGGCTTGCGCCCTTTCTACCTGGTTCTCTCTCCTGCCGTTTTCCGTAGCACTCTCTTTCCTGACCTAGGTTTCCTTTGGAACTCTGCAGGTTCT
+
DDDDDDDDFFFFGGGGGGGGGGHHGFGEHGHHHGGGGGGGGHGHHGGGGFGGHHHHHHHGGGGGGGGGGGGHGHHGGGGHGHHHHGGGGGDGGGHHHHGHHHAHA?1/<??-FF----.=.</G00<=-:C.C.-<-.CE./<.C0C/0C/C.0=E.E----<-.-<D=FF0000000FFF00000:B0/:0B.<BFF.B0.0.<.00:<00B0000:00</000:000<:BFBFBFF000B000BAB:0:
@M05620:37:000000000-D9766:1:1101:11411:9911 1:N:0:73
ACCACACCTTCTACAATGAGCTGCGTGTGGCTCCCGAGGAGCACCCCGTGCTGCTGACCGAGGCCCCCCTGAACCCCAAGGCCAACCGCGAGAAGATGCCCAGGTGAGTGGCCCGCTACCTCTTCTGGTGGCCGCCTCCCTCCTTCCTGGCCTCCCGGCGCTGCGCCCTTTCTCACTGGTTCTCTCTTCTGCCGTTTTCCGTAGGACTCTCTTCTCTGACCTGAGTCTCCTTTGGAACTCTGCAGGTTCTA
+
CCDCCDDCFFFFGGGGGGDGGGHHGFGBFGHHHGGGFGGGGHHHHGGGGFGGGHHGHHHGGGFGGGGGGGGGGHHGGGGHGHHHHGGGGGCGGGHGHHHHHHHGHHHHHHGGHHGGGGGHHHHHHHHHHHGHHGGGGGHGHHGHHGGGGGGGGGGGGG-;DFFFFFFFFFFFFFHHFFFFFFFFFFFFFFFFFFFFFFHFFFFFFFFFFFFFHHHFFHBFFFFFFFFFFFFFHFFFFFFFFFFHFFFFFFF
@M05620:37:000000000-D9766:1:1101:18259:9913 1:N:0:73
ACCACACCTTCTACAATGAGCTGCGTGTGGCTCCCGAGGAGCACCCCGTGCTGCTGACCGAGGCCCCCCTGAACCCCAAGGCCAACCGCGAGAAGATGCCCAGGTGAGTGGCCCGCTACCTCTTCTGGTGGCCGCCTCCCTCCTTCCTGGCGTCCCGGAGCTGCGCCCTTTCTCACTGGTTCTCTCTTCTGCCGTTTTCCGTAGGACTCTCTTCTCTGACCTGAGTCTCCTTTGGAACTCTGCAGGTTCTA
+
CCCCCCCCFFFFGGGGGGGGGGHHGFGEDGHHHGGGGGGGGHHHHGGGEGGGHHHHGHHGGGGGGGGGGGGHHHHGGGGHGHHHHGGGGGFGGGHHHHHHHHHGHHHHHHGGHHGGGGGHHHHHHHHFGHGHHGGGGGHGHHGHHGGGGGG-CGGGGG-ADGGFFFFFFFFFFFFFFFFFFFFFFFFFFFFFFFFFFFFFFFFFFFFFFFFFFFFFFFFFFFFFFFFFFFFFFFFFFFFFFFFFFFFFFF;
@M05620:37:000000000-D9766:1:1101:6780:9913 1:N:0:73
GAGGCTGCTTTGGAAGAAACTGACAAACCAGGGACACAAGATCGGAAGACCACACATCTGTACTCTAGTCAGCTGAAGGTATCTCGTATGCCGTCTCCTGCTTTAAAAAAAAAAAAACAAAATTATAAAAATAACATAGAACATTTAATACCTACAAACGATAAGAAATAAAGTGATTATACACGCACTAGACTATATCAGCTCACCCCAATACTTTGCCCACTACATGTAATAGCATGACACAGCTTAAT
+
A?AA>ACAFBD@G4BBFFCGG5E4B54BBFFBEFBFFFFFBFBAE2BAF3BABAAABFHD5AFGDA5DFF55BDGB3@3BDDDF@B1BB3BB/B>?2BGH3BB4BF34FE>EECB/<?//0021111111101111111>1101111<111111>100......000/000000:0;0000<00.----000009000009;09;B..9.990/000000/B9.////////;//;////;//..:9////
@M05620:37:000000000-D9766:1:1101:25753:9949 1:N:0:73
ACCACACCTTCTACAATGAGCTGCGTGTGGCTCCCGAGGAGCACCCCGTGCTGCTGACCGAGGCCCCCCTGAACCCCAAGGCCAACCGCGAGAAGATGCCCAGGTGAGTGGCCCGCTACCTCTTCTGGTGGCCGCCTCCCTCCTTCCTGGCCTCCCGGAGCTGCGCCCTTTCTCACTGGTTCTCTCTTCTGCCGTTTTCCGTAGGACTCTCTTCTCTGACCTGAGTCTCCTTTGGAACTCTGCAGGTTCTA
+
CCCBCCCCFFFFGGGGGGGGGGHHGEEECEHHGFGEEGGGGHHHHGGGDFGGHHGHHHGGGGGGGGGGGGGHHHHGGGGHGHHHHGEEGGGGGGHHHHHHHHHGHHHHHHGGHHGGGGGHHHHHHHHHHHGHHGGGGGHGHHGHHGGGGGGGGGGGGG-AFGGGGGFFFFFFFFFFFFFFFFFFFFFFFFFFFFFFFFFFFFFFFFFFFFFFFFFFFF/FFFFFFFFFFFFFFFFFFFFFFEFFFFFFFFF
@M05620:37:000000000-D9766:1:1101:19610:9969 1:N:0:73
ACCACACCTTCTACAATGAGCTGCGTGTGGCTCCCGAGGAGCACCCCGTGCTGCTGACCGAGGCCCCCCTGAACCCCAAGGCCAACCGCGAGAAGATGCCCAGGTGAGTGGCCCGCTACCTCTTCTGGTGGCCGCCTCCCTCCTTCCTGGCCTCCCGGAGCTGCGCCCTTTCTCACTGGTTCTCTCTTCTGCCGTTTTCCCTAGGACTCTCTTCTCTGACCTGAGTCTCCCTTGGAACTCTGCAGGTTCTA
+
ABCDDDCCFFFFGGGGGGGGGGHHGGGFHGHHHGGGGGGGGHHHHGGGEGGGHHHHHHHGGGGGGGGGGGGHHHHGGGFHGHHHHGGGGGGGGGHHHHBFH2/??FBG?G//GG<@--<F1DH00=00<<..<-;;.C.C/C./;0:00/.:0=.;.--;AAB09A.B-/:0BF0;00/:;0;FFFFF0F00B9..;A000::/;0:/;FFFB0BFF00:B0:/;:0BF0//;/000:0;B00;0;::0B0
@M05620:37:000000000-D9766:1:1101:14757:9986 1:N:0:73
ACCACACCTTCTACAATGAGCTGCGTGTGGCTCCCGAGGAGCACCCCGTGCTGCTGACCGAGGCCCCCCTGAACCCCAAGGCCAACCGCGAGAAGATGCCCAGGTGAGTGGCCCGCTACCTCTTCTGGTGGCCGCCTCCCTCCTTCCTGGCCTCCCGGAGCTGCGCCCTTTCTCACTGGTTCTCTCTTCTGCCGTTTTCCGTAGGACTCTCTTCTCTGACCTGAGTCTCCTTTGGAACTCTGCAGGTTCTA
+
BBBBBBBBFFFFGGGGGGGGGGHHGGGGHGHHHGGGGGGCGHHHHGGGEGGGHHHHHHHGGGGGGGGGGGGHHHHGGGGHGHHHCGGGGGGGGGFHHHFHH2FGFFDHFGEFHH?@C@DHFG0GHFDDGHGGH?@FADHGGHGHHFGGBFFGFGGG?A9ADABF-ADF-BFBBF/BBFFFF/:B/99BBBBFFCDFFFFFBBADFFBBBFB/BFBBFFBFFFEFFFF/;F/FFBF/BFFBFFFFFFFFFF/
@M05620:37:000000000-D9766:1:1101:16155:10002 1:N:0:73
ACCACACCTTCTACAATGAGCTGCGTGTGGCTCCCGAGGAGCACCCCGTGCTGCTGACCGAGGCCCCCCTGAACCCCAAGGCCAACCGCGAGAAGATGCCCAGGTGAGTGGCCCGCTACCTCTTCTGGTGGCCGCCTCCCTCCTTCCTGGCCTCCCGGAGCTGCGCCCTTTCTCACTGGTTCTCTCTTCTGCCGTTTTCCGTAGGACTCTCTTCTCTGACCTGAGTCTCCTTTGGAACTCTGCAGGTTCTA
+
?AAABAABFFFFDGGFDGGGFFEFEEEEHEHHHGGEEEEAGHHHHGEGFEGEGEGHHHHGGGGGEGEGGGGHHHCGGGGHGGHEEGGGGGBDFGHHHFBGHFHG11FCDHGGGHGGCCCGGE0GFFFHHHGHHC-CD?GGHGGFFEFFBF?GGFGG?C;DBABB@ADF-BF//BBF/BFBF/9BFF/F/9BBFBA?FFFF?9ADFFFBB9BBFB/99/;FFB.99/B/:F/BB/B9BF/9:BFBFF.;9F/
@M05620:37:000000000-D9766:1:1101:28599:10022 1:N:0:73
ACCACACCTTCTACAATGAGCTGCGTGTGGCTCCCGAGGAGCACCCCGTGCTGCTGACCGAGGCCCCCCTGAACCCCAAGGCCAACCGCGAGAAGATGCCCAGGTGAGTGGCCCCCTACATCTTCTGGTGGCCGCCTCACTCCTTCATCGCCTCCCGGCACCGCGCCCTTTCTCGCTGGTCCTCTCTTCTGCAGCTTTCCGTAGGACTCTCTTCTCTGACCTGCATCACTTTTGGTACTATCCAGGTTCTA
+
AAAABAAAFFCFFGFGGGFGGCHHGEEEHGHHFFGFFGGCGGHGHGGEAEEFGGFHHFHE@EGGGEEGGGGFHHHGGG?HEEGHHGD<CC@BBDGFHHHFFH//?F1011</<C-><<01>1=GH1=<0<.<<<-@.D/:0CHBGH0C0;C.CDAEGG--;.-99@-@-9//FF.99.;;/;;/FFF/BFFB/;//9;FBDF.AF///B//FF//BF/BB9B.../;/;/:;B/-.//;/9///;/;;BB;
@M05620:37:000000000-D9766:1:1101:17649:10026 1:N:0:73
ACCACACCTTCTACAATGAGCTGCGTGTGGCTCCCGAGGAGCACCCCGTGCTGCTGACCGAGGCCCCCCTGAACCCCAAGGCCAACCGCGAGAAGATGCCCAGGTGAGTGGCCCGCTACCTCTTCTGGTGGCCGCCTCCCTCCTTCCTGGCCTCCCGGAGCTGCGCCCTTTCTCACTGGTTCTCTCTTCTGCCGTTTTCCGTAGGACTCTCTTCTCTGACCTGAGTCTCCTTTGGAACTCTGCAGGTTCTA
+
BCCCCCCCFFFFGGFGGGGGGGHHGGGEHGHHHGGGGGGGGHHHHGGGGDGGFHHGHHHGGGFGGGGGGGGHHHHGGGGHGHHHHGGGGGGGGGHHHHHHHHHGHHHHHHGGHHGGGGGHHHHHHHHGHHGHHGGCGGHGHHGHHGGGGGGGGGGGGGGGGGGGGGFFFFFFFFFFFFFFFFFFFFFFFFFFFFFFFFFFFFFFFFFFFFFFFFFFFFFFFFFFFFFFFFFFFFFFFFFFFFFFFFFFFFB
@M05620:37:000000000-D9766:1:1101:7312:10029 1:N:0:73
TGAACCCTGCATGTTCTAGATAGGCAGAGCACACGTCTGACCTCCCGTCACCTGAAGCTATCTCGAATGCCCTCTTCTCCTAGAACCCCTAAAAAAGTAACGATATCTTTTCTGTGCATGCCAACATTCTATCTCTTCATTCGAACTGCTCATCTGTTCTTCTCTCCGACCGCAGTGATCGATAGCAGGACTTAGAGAGTAGCTTGAAATCGCGATGATGTGTTATCAGGTGAGTGCAACGTCAATTGCGA
+
3>>AA4>CCAFB5BBFG6B5A6B44BB244BBEBAF2FFH5BGHHGAGEAB333BABBFH5BDDABB3ABF33BB5DF35B3DBGGH1>1B2333/?34441111/444444?4?4344433?3//344444B4B221?2222B00/1111@112122@21221@10?///<---.1=11..<..000.../00;<00./00000/.0000..---.909000/0000000/0.00;009-....////.9
@M05620:37:000000000-D9766:1:1101:20753:10031 1:N:0:73
GAGGCTGCTTTGGAAGAACCTGACAAGCCAGGGACAAAAGATCGGAAGAGCACACGTCTGAACTCCAGTCACCTGAAGCTATCTCGTATGCCGTCTTCTGCTTGACAAACAATAAGGAAAGGCTCCTAGAATACTCCAAGGGAGTAAAAGAGCTTATTAAAAAATGGCAAGTAAGTCAGGCATTTCCGATTTAGCCCTCTTGTTGATCCACTTGAACAATTCTCAGCATGTGTACTTGTCACTGACAAGCC
+
AAAAAAFAFFFFGGFGGGBGGAB0B1BFAGCGGFFGHH0B/BFAAA/A00BFF0AABFFFEBAF1B11DB1@FHGHG1@1FGHH2FFEE0FGE/EFGF@D1B1101110/0/1111110000/10?F11B121BDGHBG1/ACF?<1@@1/0@D1?F1@?1??/F<CG0GFF1GDDGF100.CFGFG..<CE0D=/;:CCG0C0.:<GH0/;CCB0CB/;FB0;00;0;0;C;FF0;0C0;0;909FF.;;
@M05620:37:000000000-D9766:1:1101:11647:10033 1:N:0:73
AGTGCCAGCTCTCAATCGCACAGGGGACCCAGGGCCTGGCCCCTCCATCCAGAAAACCTATGACCTCACCCGCTACCTGGAGCACCAACTCCGCAGCTTGGCTGGGACCTATGTGAGTATCCAGCGTAGGAATCTGGGAGTTGGGGAGGAGTGAGGAGTTGGGGAAAGACAGTCCTAACCGTGGAGGGTTCTGGTAAATGATGGGGTGAGGAGGGGCTCTTTGGCTCCCACCAGTCCCCCTGTCTGGTCTA
+
>3>AAD5FBFFFEGG5A2FCEEFCAEFGEDHHGGGDFFHFCGEHGGGH51FB333BFEBHHHBHFHCGHHHGGGEEHGHFFHHEA?GHGCHHGFEEEEGHGHHGGGHHGFHHHHBGFHBFHHHHCCEFG?FGCDD1GB0FEHBHG?F-@EAGFDHAGGHH0CGGGGHGHHHHHHFHHHHFGG?BDEGGCFFGFGCFFGGGGGGGGGFBFFFFFF;BBBFFEFFFFFBEFFFFEABFFFFDBFFFFFFBBFB
@M05620:37:000000000-D9766:1:1101:24993:10044 1:N:0:73
ACCACACCTTCTACAATGAGCTGCGTGTGGCTCCCGAGGAGCACCCCGTGCTGCTGACCGAGGCCCCCCTGAACCCCAAGGCCAACCGCGAGAAGATGCCCAGGTGAGTGGCCCGCTACCTCTTCTGGTGGCCGCCTCCCTCCTTCCTGGCCTCCCGGAGCTGCGCCCTTTCTCACTGGTTCTCTCTTCTGCCGTTTTCCGTAGGACTCTCTTCTCTGACCTGAGTCTCCTTTGGAACTCTGCAGGTTCTA
+
BCCCCCCCFFFFGGGGGGGGGGHGGGGFHGHHHGGGGGGGGHHHHGGGGGGGGHHHHHHGGGGGGGGGGGGHHHHGGGGHGHHHHGGGGGGGGGHHHGHHHHHGHHHHHHGGHHGGGGGHHHHHHHHHHHGHHGGGGGHGHHGHHGGGGGGGGGGGGD-@FGGGGGFFFFFFFFFFFFFFFFFFFFFFFFFFFFDDFFFFFFFFFFFFFFFFFFFFFFFFFFFFFFFFFFFFFFFFFFFFFFFFFFF9FFF
@M05620:37:000000000-D9766:1:1101:25823:10063 1:N:0:73
ACCACACCTTCTACAATGAGCTGCGTGTGGCTCCCGAGGAGCACCCCGTGCTGCTGACCGAGGCCCCCCTGAACCCCAAGGCCAACCGCGAGAAGATGCCCAGGTGAGTGGCCCGCTACCTCTTCTGGTGGCCGCCTCCCTCCTTCCTGGCCTCCCGGAGCTGCGCCCTTTCTCACTGGTTCTCTCTTCTGCCGTTTTCCGTAGGACTCTCTTCTCTGACCTGAGTCTCCTTTGGAACTATGCAGGTTCTA
+
BBBBBBBBFFFFGGGGGGFAGDGHGEFEAEFFGGGEFGGGGHFHHGFEAEEFHHGHFGHGGGGFGGGGGGGHBFGF?EFHGHHHHGEE><<BCGCHGHGHGH/CFHH<FGGEHHGGGCGHHFHHGDDHDC<CHGGGGGGGHHGHHGGGEFGGG?FGFG-;D.9C?-AFFFFFFFFFFFFFFFFFFFFFFFFFFF;AFFBFD/.9AFFFFFFFFF/BFFBF/BFFFB/BF9/;FFB/FFF/;BFFFFFFFFB
@M05620:37:000000000-D9766:1:1101:25855:10085 1:N:0:73
ACCACACCTTCTACAATGAGCTGCGTGCGGCTCCCGAGGAGCACCCCGTGCTGCTGACCGAGGCCCCCCTGAACCCCAAGGCCAACCGCGAGAAGATGCCCAGGTGAGTGGCCCGCTACCTCTTCTGGTGGCCGCCTCCCTCCTTCCTGGCCTCCCGGAGCTGCGCCCTTTCTCACTGGTTCTCTCTTCTGCCGTTTTCCGTAGGACTCTCTTCTCTGACCTGAGTCTCCTTTGGAACTCTGCAGGTTCTA
+
AAA?ABBACFFFGGGCDG5BGEHFG2A222EEECFE2EEC?GHFHGGG1AEFBHFFHHC@/E?EG1EGGEC0G?GGGD/GCAHHHGD@DC/</DFB1F11CGFGHHHC<FA.FCDGGCGGGHHEHFHEHHGHF?-AEGEFGGGEGGFFGFFFGGGGGG-;BFFF?BFBBFFFFFBFBFEBFBFFFFFEFFB/BBDDFFFFDFFDFFBFFFF/FFFFFF/:BFFE.BF:FF9;BFFBFFFBFFBFFFFFFFF
@M05620:37:000000000-D9766:1:1101:7988:10117 1:N:0:73
ACCACACCTTCTACAATGAGCTGCGTGTGGCTCCCGAGGAGCACCCCGTGCTGCTGACCGAGGCCCCCCTGAACCCCAAGGCCAACCGCGAGAAGATGCCCAGGTGAGTGGCCCGCTACCTCTTCTGGTGGCCGCCTCCCTCCTTCCTGGCCTCCCGGAGCTGCGCCCTTTCTCACTGGTTCTCTCTTCTGCCGTTTTCCGTAGGACTCTCTTCTCTGACCTGAGTCTCCTTTGGAACTCTGCAGGTTCTA
+
BCCCCCCCFFFFGGGGGGGGGGHHGGGEGGHHHGGGGGGGGHHHHGGGGGGGHHHHHHHGGGGGGGGGGGGHHHHGGGGHGHHHHGGGGGDGGGHHHGHHHHHGHHHGHHGGHHGGGGGHHHHHHHHHHHGHHGGGGGHGHHGHHGGGGGGGGGGGGF-;BFFGGGFFFFFFFFFFFFFFFFFFFFFFFFFFFFFFFFFFFFFFDFFFFFFFFFFFFFFFFFFFFFFFFFFFFFFFFFFFFFFFFFFFFF;
@M05620:37:000000000-D9766:1:1101:18111:10149 1:N:0:73
ACCACACCTTCTACAATGAGCTGCGTGTGGCTCCCGAGGAGCACCCCGTGCTGCTGACCGAGGCCCCCCTGAACCCCAAGGCCAACCGCGAGAAGATGCCCAGGTGAGTGGCCCGCTACCTCTTCTGGTGGCCGCCTCCCTCCTTCCTGGCCTCCCGGAGCTGCGCCCTTTCTCACTGGTTCTCTCTTCTGCCGTTTTCCGTAGGACTCTCTTCTCTGACCTGAGTCTCCTTTGGAACTCTGCAGGTTCTA
+
CCDDDDCCFFFFGGGGGGGGGGHHGGGEGGHHHGGGGGGGGHHHHGGGGGGGHHHHHHHGGGGGGGGGGGGHHHHGGGGHGHHHHGGGGGGGGGHHHHHHHHHGHHHHHHGGHHGGGGGHHHHHHHHHHHGHHGGGGGHGHHGHHGGGGGGGGGGGGGAGGGGGGGFFFFFFFFHHHFFFFHFHHFFFHHFFFFDFFFFFFFFFFFFFFFFFHHHFHFFHFHFFFFFFHFFFHFFFFFFFFFFHFFFFFFF
@M05620:37:000000000-D9766:1:1101:4940:10152 1:N:0:73
GAGGCTGCTTTGGAAGAAACTGAAAAACCAGGGACACAAGATCGGAAGCCCACACATCTGCACTCTAGTCACCTGAAGCTATCTCGTATCCCGTCTCCTGCTTTTAAAAAAAACTACACTTCCGGCAAGGCTCCTCGCCGCCTCACCGGGCGTACCCGCGCTGCTGACCAACTTTCAAGTCCGTCCGGACTTTCAGATTTCGCACTCTTGTGGCTTCCATTGACCCCGTCTCAGCAAATGTCCTTGTCCCT
+
BBBBBBFBFFFFGGGGGGGGGBG4BABBEGF2EFGGHHDGFDGCAE2E2ABBF?AA3BAF5DFDBA5DBDA5BFGHH333B5FHDB1E31BF>FE?2BGHGGF43B@F43>>//?333B33B2///</???FGGFF?G?/@DDD1>0>C-<<::@.C.:;?DACF00;//;;C00900;90;;CFD-B.;-;9F9//;:/9:A?-:BBFFB/.AA.;//:/;//;.9-;9;./;;;./;////;FFF///B
@M05620:37:000000000-D9766:1:1101:21244:10166 1:N:0:73
AGTGCCAGCTCTCAATCGCACAGGGTACCCAGGGCCTGGCCCCTCCATCCAGAAAACCTATGACCTCACCCGCTACCTGGAGCACCCACTCCGCAGCTTGGCTGGGACCTATGTGAGTATCCAGCGTAGGAATCTGGGAGTTGGGGAGGAGTGAGGCGTTGGGGAAAGACAGTCCTAACCGTGGAGGGTTCTGGTAAATGATGGGGTGAGGAGGGGCTCTTTGGCTCCCACCAGTCCCCCTGTCTGGTCTA
+
>A>3>DFFAFFFG4GGGFGCECHCG4BB5EGG2BEBAFHHCHGCFGHHHFGGDGF2BFGHBF5GHAFGHFG@E>>EHH3F?FGHHH11?GH11E?E>GBB>F?FGGHHEHGGFBFFFGHHHFD1GCGDGGFFFHHFGH0FDHFFCG/<C>><G1FC.<CCDHGGCA.:/;/:GHGG00BFGGE@.CABGGGGFGCBFBGGFGFFFF.>AAA/ADBBBBFBBFFFFFFF.9FD.AFFFFFF<FFFFFFFFF9
@M05620:37:000000000-D9766:1:1101:12377:10168 1:N:0:73
ACCACACCTCTACAATGCGCTGCGTGTGGCTCCCGCGGAGCACCCCGTTCTGCTTACCGAGGCCCCCCTGCACCCCAAGGCCAACCGCGAGAAGATGCCCAGGTGAGTGGCCCGCTACCTCTTCTGGTGGCCGCCTCCCTCCTTCCTGGCCTCCCGGAGCTGCGCCCTTTCTCACTGGTTCTCTCTTCTGCCGTTTTCCGTAGGACTCTCTTCTCTGCCCTGCGTCTCCTTTGGAACTCTGCAGGTTCTAG
+
AAA1AAAAFFBBFFGFB1AAA0BEEGAFCFEGAFF?EG/AABGHGGEE0FFHHB1BGHGG?EGGGCGG>F/0BCEG/EGG/?FHGG@/</>>A<FGD1CF?GGFG1>FGEGHHGGG?CHHHHHHHFHHHGHHGGGGGGGGGFGGFFFFGGFFGGGB@-;@FFF?@B?@FFEFFBFFFFFFBFFFFFFFF//B@;BFFFFFFABF/BFFFFFFFFFFF/BFFF-;:@BFFFFFFF/9:9FFFF/;FAFFFFB
@M05620:37:000000000-D9766:1:1101:26123:10180 1:N:0:73
ACCACACCTTCTACAATGAGCTGCGTGTGGCTCCCGAGGAGCACCCCGTGCTGCTGACCGAGGCCCCCCTGAACCCCAAGGCCAACCGCGAGAAGATGCCCAGGTGAGTGGCCCGCTACCTCTTCTGGTGGCCGCCTCCCTCCTTCCTGGCCTCCCGGAGCTGCGCCCTTTCTCACTGGTTCTCTCTTCTGCCGTTTTCCGTAGGACTCTCTTCTCTGACCTGAGTCTCCTTTGGAACTCTGCAGGTTCTA
+
DDDDDDDDFFFFGGGGGGGGGGHHGFGGHGHHHGGGGGGGGHHHHGGGGGGGFHHGHHHGGGCGGGGGGGGHHHHGGGGHGHHHHGGGGGGGGGHHHHGHHHHGHHHFGHGGHHGGGGGHHHHHHGHHHHGHHGGGGGHGHHGHHGGGGGGGGGGGGG@@FGGGGGFFFFFFFFFHFFFFFFFFHFFFFHFFFFBAFFFFFFFDFFFFFFFFFFHFHFFFFFFF/BFFFFFFFFFFFFFFFFFHFFFFFFF
@M05620:37:000000000-D9766:1:1101:25969:10191 1:N:0:73
ACCACACCTTCTACAATGAGCTGCGTGTGGCTCCCGAGGAGCACCCCGTGCTGCTGACCGAGGCCCCCCTGAACCCCAAGGCCAACCGCGAGAAGATGCCCAGGTGAGTGGCCCGCTACCTCTTCTGGTGGCCGCCTCCCTCCTTCCTGGCCTCCCGGCGCTGCGCCCTTTCTCACTGGTTCTCTCTTCTGCCGTTTTCCGTAGGACTCTCTTCTCTGACCTGAGTCTCCTTTGGAACTCTGCAGGTTCTA
+
BBBBBBBBFFFFGGGGFGGGGGHHGEFGHGHHHGGGGGGGGHHHHGGGEEEGGHHHHHHGGGEGGGGGGGGGHHHGGGGHGHHHGGGGGC@BCFHGFHHHHH/?FGHEGHGGHH-CGGGHHHHHHFFHHHGHGGGGDGGGHHGHHGGGGGGGGGGGGG-9DFFFFFFFFFFFFFFFFFFFFFFFFFFFFFFFFD99BFFFFBFD9/FFFFFFFFFFFFFFFFF/.;FFFF/BFFFFFFFFFFFFFFFFFFF
@M05620:37:000000000-D9766:1:1101:12207:10193 1:N:0:73
ACCACACCTTCTACAATGAGCTGCGTGTGGCTCCCGAGGAGCACCCCGTGCTGCTGACCGAGGCCCCCCTGAACCCCAAGGCCAACCGCGAGAAGATGCCCAGGTGAGTGGCCCGCTACCTCTTCTGGTGGCCGCCTCCCTCCTTCCTGGCCTCCCGGAGCTGCGCCCTTTCTCACTGGTTCTCTCTTCTGCCGTTTTCCGTAGGACTCTCTTCTCTGACCTGAGTCTCCTTTGGAACTCTGCAGGTTCTA
+
CDDCCDDDFFFFGGGGGGGGGGHHGGGEHGHHHGGGGGGGGHHHHGGGGGGGHHHHHHHGGGGGGGGGGGGHHHHGGGGHGHHHHGGGGGDGGGHHHHHHHHHGHHHHHHGGHHGGGGGHHHHHHHHHHHGHHGGGGGHGHHGHHGGGGGGGGGGGGB9BFGGGGGFFFFFFFFFFFFFFFFFFFFFFFFFFFFDFFFFFFFFFFFFFFFFFFFFFHFFFFFFFFFFFFFFFFFFFFFFFFFFFFFFFFFF
@M05620:37:000000000-D9766:1:1101:2914:10246 1:N:0:73
GAGGCTGCTTTGGAAGAAACTGATAGACCAGGGAAACAAGATCGGAAGCACACACATATGTACTCTAGTCAGCTGAAGGAAGCTCGAATACCGGCTTCTGATTGAAAACAAAAACCTCCTAGAAAACCCCAAATAATTAAAAAACAGAACAAAATAACTATAAATAATCAATGACTCCCCCTTTAAACATTATGCATCAACCTCTCTACAACATCTAACCATCGATATCTGAAACTTCCAACACTCCCACC
+
BBBBBBFBFFFFGGDGGGGGG5A5D55AABGGG22BFFEF2BFGF22E23BG1111335D5AAD555DDD55BGGGFF31B11B310BB1@FE/>/>BB@4B433@BF3/FGG///3B/?343?40B/??/<0B112221111///0<1000001111111?@111<1=11><>>111...-.0000<00000<0:0000/:;;0/00;:0/./;00;0.00/./.9-0;00099FB0000999099.9.9
@M05620:37:000000000-D9766:1:1101:21614:10258 1:N:0:73
ACCACACCTTCTACAATGAGCTGCGTGTGGCTCCCGAGGAGCACCCCGTGCTGCTGACCGAGGCCCCCCTGAACCCCAAGGCCAACCGCGAGAAGATGCCCAGGTGAGTGGCCCGCTACCTCTTCTGGTGGCCGCCTCCCTCCTTCCTGGCCTCCCGGAGCTGCGCCCTTTCTCACTGGTTCTCTCTTCTGCCGTTTTCCGTAGGCCTCTCTTCTCTGACCTGAGTCTCCTTTGGAACTCTGCAGGTTCTA
+
CCCDBCCCFFFFGGGGGGGGGGHHGEGEEGHHHGGGGGGGGHGHHGGGFGGGHHHHHHHGGGGGGGGGGGGHGHHGGGGHGHHHHGGGGGGGGGHHHHHHHHHGHHGHHHGGHHGGG?DHHHHHHHHHHHGHHGGGGGHGHHGHHGGGGGGGGGGGDF-ACGGGFGFFFFFFFFFFFFFFFHFFFFFFFFFFFFFFFFHFFFADF0BFFFFFHHFFFH1FFFF/BFFFFFFFFFFFFFFFFFFFFFFFFFB
@M05620:37:000000000-D9766:1:1101:18193:10312 1:N:0:73
AGTGCCAGCTCTCAATCGCACAGGGGACCCAGGGCCTGGCCCCTCCATCCAGAAAACCTATGACCTCACCCGCTACCTGGAGCACCAACTCCGCAGCTTGGCTGGGACCTATGTGAGTATCCAGCGTAGGAATCTGGGAGTTGGGGAGGAGTGAGGAGTTGGGGAAAGACAGTCCTAACCGTGGAGGGTTCTGGTAAATGATGGGGTGAGGAGGGGCTCTTTGGCTCCCACCAGTCCCCCTGTCTGGTCTA
+
BBABBFFFBFFFGGGGGFGGGEHEG2AEGFAHFGGGGGFHHHGFGGGFHHHGHHHBGEFGHFHHHAGHHHHGG/EEFDGHBFGHHFGFEFHHEGGGGHFGGHHGGGHHGHHHHHHHHHHGHHHHHGGDGGHHHHHHHGHGGHHHGGFDCCCGGFHFFGHHHHGGGGHHFFHHHHHHHHHGGGGGGGGGGGGGGGFGGFGGGGGGGGFFFFFFFFFFFFEFFFFFFFFFFFFDFFFFFFFFFFFFFFFFFF9
@M05620:37:000000000-D9766:1:1101:21040:10314 1:N:0:73
GAGGTTGCTTTGGACGAAACTCATAGATTACTGCAACAGTTCCCCCTGGACCTGGAAAAGTTTCTTGCCTGGCTTACAGAAGCTGAAACAACTGCCAATGTTCCATTACCAGCCTGAGGCCTATAACCTACTCTGCAAGCACCATTCTGCAGAGCCTTGCTTCACTCGGCCCTTTCTTTGTTCCTACAGGATTCTCCCAGTAACTAAAGACTCCTAGAAGACTCCAAGGGAGCAACCGAGCTTATAAAACC
+
>1AA>BC>B@B1B11AAEAAGGHHHGFFFDB2FB1A1G0DFBABBAA//AABFFAB1100BDFDDFF1BB1BBFF1B1BDFF@BF11BBB/BFGFFBGG@F22BFBFD1BB1//00>>F>/1B>>>BB1BBFFH1<BBB/BB?B<BBB2B2BB/00@@1@F1@@1@@/<?CC/0?11?<1>01<1<>1<<0<11<0=C/<CD=00=0<D0/0:/0:0=:0:/0=CCGG..CA.;C..-9;-./;90;;B99
@M05620:37:000000000-D9766:1:1101:8134:10355 1:N:0:73
ACCACACCTTCTACAATGAGCTGCGTGTGGCTCCCGAGGAGCACCCCGTGCTGCTGACCGAGGCCCCCCTGAACCCCAAGGCCAACCGCGAGAAGATGCCCAGGTGAGTGGCCCGCTACCTCTTCTGGTGGCCGCCTCCCTCCTTCCTGGCCTCCCGGAGCTGCGCCCTTTCTCACTGGTTCTCTCTTCTGCCGTTTTCCGTAGGACTCTCTTCTCTGACCTGAGTCTCCTTTGGAACTCTGCAGGTTCTA
+
CCCCCDDCFFFFGGGGGGGGGGHHGGGFHGHHHGGGGGGGGHHHHGGGGGGGHHHHHHHGGGGGGGGGGGGHHHHGGGGHGHHHHGGGGGDGGGHHHHHHHHHGHHHHHHGGHHGGGGGHHHHHHHHHHHGHHGGGGGHGHHGHHGGGGFGGGGGGGD@DDGGGGGFFFFFFFFFFFFFFFFFFFFFFFFFFFFDFFFFFFFFFFFFFFFFFFFFFFFFFFFFFFFFFFFFFFFFFFFFFFFFHFFFFFFF
@M05620:37:000000000-D9766:1:1101:17065:10365 1:N:0:73
ACCACACCTTCTACAATGAGCTGCGTGTGGCTCCCGAGGAGCACCCCGTGCTGCTGACCGAGGCCCCCCTGAACCCCAAGGCCAACCGCGAGAAGATGCCCAGGTGAGTGGCCCGCTACCTCTTCTGGTGGCCGCCTCCCTCCTTCCTGGCCTCCCGGAGCTGCGCCCTTTCTCACTGGTTCTCTCTTATGCCGTTTTCCGTAGGACTCTCTTCTCTGACCTGAGTCTCCTTTGGAACTCTGCAGGTTCTA
+
1>1>AA?AFFFDFGGFFFGFDAFCEAEEGEHHCFFEFEGAEHHHHGCGEEGCGABEHFGGGGCGCEEEGGGGHFCEGGEEEEHE/FF@C@></ACGD11FFGEE1<FCGBCFHF-C@C-FD<DGD0<<D/.CHC-:.:..CGGHB;BFGBFF0CA9C-9-9;9/A@F-9/:;/9BFFFF//9BFFFFB/;FBF@B-FFFBB/F?AFFFBFFF9FFF///9B/9/9/;BFBB////9//9:/B9BFF99FF9
@M05620:37:000000000-D9766:1:1101:8243:10377 1:N:0:73
ACCACACCTTCTACAATGAGCTGCGTGTGGCTCCCGAGGAGCACCCCGTGCTGCTGACCGAGGCCCCCCTGAACCCCAAGGCCAACCGCGAGAAGATGCCCAGGTGCGTGGCCCGCTCCCTCTTCTGGTCGCCGCCTCCCTCCTTCCTGGCCTCCCGAGCCTATGCCCTTTCTCCATGGTTCTCTCTTCTGCCCTTTTCCGCACGCCTCTCTTCCCTGTCCAGCGTTTCCTTTGGTACGCAGCAGGTTCTA
+
AAAAAAA3BCFFADB4FG5BGGBGEEEAF?GEFBB2E2A2EGFHHGEAA1ECHFGFHGHGGGEGCECGGGGHCHEEFGGACHHFCFEGG@>BD?GHEBGHFH//11?></<->C->--.<<</D=0=D00-;C-:-...:/9C/0;/;C/.A0FAED.---9//9BFB/:B/;///:B/;9/;;9/9//;;/B./:BFBFA.---;.A.BBFB//;9//;9//;-9.9;/999//.//...-9.;../;B/
@M05620:37:000000000-D9766:1:1101:8261:10380 1:N:0:73
ACCACACCTTCTACAATGAGCTGCGTGTGGCTCCCGAGGAGCACCCCGTGCTGCTGACCGAGGCCCCCCTGAACCCCAAGGCCAACCGCGAGAAGATGCCCAGGTGAGTGGCCCGCTACCTCTTCTGGTGGCCGCCTCCCTCCTTCCTGGCCTCCCGGAGCTGCGCCCTTTCTCACTGGTTCTCTCTTCTGCCGTTTTCCGTAGGACTCTCTTCTCTGACCTGAGTCTCCTTTGGAACTCTGCAGGTTCTA
+
CCCDDDCCFFFFGGGGGGGGGGHHGEGEGGHHHGGGFGGGGHGHHGGGGGGGHHGHHHHGGGGGGGGGGGGHGHHGGGGHGHHHHGGGGGFGGGHGHHHHHHHGHHHHHHGGHHGGGGGHHHHHHHHHHHGHHGGGGGHGHHGHHGGGGGGGGGGGGG-ADGGGGGFFFFFFFFHHFHFFFHFHHFFFFFFFFFDFFFFFFFFFFFFFFFFFHHHFHFFFFFFFFFFFFFFFFFFFFFFFHFFHFFFFFFB
@M05620:37:000000000-D9766:1:1101:27467:10387 1:N:0:73
AGTGCCAGCTCTCAATCGCACAGGGGACCCAGGGCCTGGCCCCTCCATCCAGAAAACCTATGACCTCACCCGCTACCTGGAGCACCAACTCCGCAGCTTGGCTGGGACCTATGTGAGTATCCAGCGTAGGAATCTGGGAGTTGGGGAGGAGTGAGGAGTTGGGGAAAGACAGTCCTAACCGTGGAGGGTTCTGGTAAATGATGGGGTGAGGAGGGGCTCTTTGGCTCCCACCAGTCCCCCTGTCTGGTCTA
+
ABABBFFFDFFFGGGGGGGGGGHGGGGGGGGGGGGGGGGHHHGHGGHHHHGHHGHHHGHHHHHHHHHGHHHGGGGGGHGHHHBGHHFHGHFHGGGGGHFHGHHGGGHHGHHHHHGFHGHHHHHHGFEGGGHFGHHHHHHGCHHHGGGGGGGHHHHHHGHHHHGGGGHHHHHHHGHHHHGHGGFGGGGGCFFGGGFFGG0CFFGFGAFFFFFFFFFFFFFFFFFFFFFFFFFFFFFFFFFFFFFFFFFFFFF
@M05620:37:000000000-D9766:1:1101:22934:10397 1:N:0:73
ACCACACCTTCTACAATGAGCTGCGTGTGGCTCCCGAGGAGCACCCCGTGCTGCTGACCGAGGCCCCCCTGAACCCCAAGGCCAACCGCGAGAAGATGCCCAGGTGAGTGGCCCGCTACCTCTTCTGGTGGCCGCCTCCCTCCTTCCTGGCCTCCCGGCGCTGCGCCCTTTCTCACTGGTTCTCTCTTCTGCCGTTTTCCGTAGGACTCTCTTCTCTGACCTGAGTCTCCTTTGGAACTCTGCAGGTTCTA
+
AABBBBBACFCFGGGGGGEFGGHHGEF2A2GFFFFG2AAAAFFGHGEEEFEGEGHHGEGEECCEFGGFGGGHFHHGGGGHGHGHHGGGCD<CCGHFGHHHHH/CFHFHHHGGHHGGGGGHHHHHHHHHHHGGHGGGGGHGHHGHHGGGGGGGGGGGGG@BGFFFFFFFFFFFFFFFFFFFFFFFFFFFFFFFFFDFFFFFFFFFF/BFFFFFFFFFFF9FFFFBFFFFFFFFFFFFFFFFFFFFFFFFEFB
@M05620:37:000000000-D9766:1:1101:22915:10416 1:N:0:73
GAGGCTGCTTTGGAAGAGACCCCTGCGGAACTCCAGACAAGTCCCATGAGCTCGTATGCGGTCTTCTGCTTGCCCAACAAACCAACCGCGAGAAGCTGCCCAGGTGAGTGGCCCGCTCCCTCTTCTGGTGGCCGCCTCCCTCCTTCCTGGCCTCCCGGCGCTGCGCCCTTTCTCACTGGTTCTCTCTTCTGCCGTTTTCCGTAGGCCTCTCTTCTCTGACCTGAGTCTCCGTTGGAACTCTGCAGGTTCTA
+
>1A>>>BABB3BCB1A1BBAA000ABA00AABBB111/000111BFAB1ABD1AAA0ADAAA/>@B2DBDDB/@11?///0?B?/?EEGG/>>/B1BFGHHBFGGHHGDFAFHH@??<??FGEGFGGGFGFFF-C?CGEGHFGF0DFGFBCGDFEE?@-=???E@@GG?BBFGGGGGGGFFFFFFFFF;/;;;;9;BEFF?99AB99/;;BBBF/;/9;FBFE/-;/;//-;;AFBFFFBFFB//AFFFF;
@M05620:37:000000000-D9766:1:1101:22937:10420 1:N:0:73
ACCACACCTTCTACAATGAGCTGCGTGTGGCTCCCGAGGAGCACCCCGTGCTGCTGACCGAGGCCCCCCTGAACCCCAAGGCCAACCGCGAGAAGCTGCCCAGGTGAGTGGCCCGCTACCTCTTCTGGTGGCCGCCTCCCTCCTTCCTGGCCTCCCGCACCTTCGCCCTTTCTCACTGTTTCTCTCTTCTGCCGTTTTCCGTAGTACTCTCTTCTCTGACCTGATTCTCCTTTGCAACTCTGCAGTTTCTA
+
BCCCCCCCFFFFGGGGGGGGGGHHGGGGHGHHHGGGGGGGGHHHHGGGGGGGHHHHHHHGGGGGGGGGGGGHHHHGGGGHGHHHHGGGGGGGGGH2FH2?CG//??=?G?/?=G--<<<FGHHFHF<0DC.<<-C:EGHEHHGCFGGFGGGCBAEEG-;--;0;9EFFF/0BFF0FF00;:9BF0FFF9F0F0-9./;B0.;F..;09BFF0:B0F00;:FF//00:9;FF0FF0:00;000;0B0;0BFF
@M05620:37:000000000-D9766:1:1101:7958:10422 1:N:0:73
ACCACACCTTCTACAATGAGCTGCGTGCGGCTCCCGAGGAGCACCCCGTGCTGCTGACCGAGGCCCCCCTGAACCCCAAGGCCAACCGCGAGAAGATGCCCAGGTGAGTGGCCCGCTACCTCTTCTGGTGGCCGCCTCCCTCCTTCCTGGCCTCCCAGAGCTGCGCCCTTTCTCACTGGTTCTCTCTTCTGCCGTTTTCCGTAGGACTCTCTTCTCTGACCTGAGTCTCCTTTGGAACTCTGCAGGTTCTA
+
AAAAAAA1>FFFGDGEAG11F1GGGEE000AAE/FA/EFGAHHFHGG?AAEF@FCCHHF//E?FGCGGGECCHHEFGCEHG<GHHGGCGG/<<CGB1?DCFHHGHHHH<F.FFGG?<CCGHH0<GGG0=C..:A@@A:99FGA9BB/0F/9FF.;A/;.;CFGG-----//:BFFFB/9/9FFB/B/9BFFBF@B-9:FF-B-BFFFFBB9/99BFFFBFFFF;-FF/B9BF/BBBFFFFFFFFFFFFFFB
@M05620:37:000000000-D9766:1:1101:21048:10429 1:N:0:73
ACCACACCTTCTACAATGAGCTGCGTGTGGCTCCCGAGGAGCACCCCGTGCTGCTGACCGAGGCCCCCCTGAACCCCAAGGCCAACCGCGCGAAGATGCCCAGGTGAGTGGCCCGCTACCTCTTCTGGTGGCCGCCTCCCTCCTTCCTGGCCTCCCGGAGCTGCGCCCTTTCTCACTGGTTCTCTCTTCTGCCGTTTTCCGTAGGACTCTCTTCTCTGACCTGAGTCTCCTTTGGAACTCTGCAGGTTCTA
+
BBBBBBBBFFFFGGGGGG5BGEGHGGGBG?GHHFFEGGGGGHHHHGGEEGGGHHHHHHHEEGGGGGGGGGGHHHHGGGGHGHHHHGGGGG/>BDDDHHHHHHHGHHHHHHGGHHGGGCGHHHHHHHHHHHGHHGGGGGHGGGGGGGGGGGGGGGGGGG9BGGFFBBFBBFFFFFFFFFFFFFFFFFFFFFFFFBFFFFFFFFFFFFFFFFFFFFFFFFEFFFFFBFF/BFFFFFFFFFFFFFFFFFFFFFB
@M05620:37:000000000-D9766:1:1101:28026:10430 1:N:0:73
ACCACACCTTCTACAATGAGCTGCGTGTGGCTCCCGAGGAGCACCCCGTGCTGCTGACCGAGGCCCCCCTTAACCCCAAGGCCAACCGCGAGAAGATGACCACGGTGAGTGGCCCGCCACCTCTTCTGGTGGCTGCCTCCCTCCTTCCTGGCCTCCCGCACCTGCGCCTTTTCTACCTGGTTCCCTCTCCGGCCGTTTTCCGTCGCACTCTCTCCCTTGCCCTGAGATCCCTTTGGAACTCTGCAGGTTCT
+
>>A?3>A>4BBDGBBBEG5AFGHHGBAEAEABBBBBEEAAAA2FGBEAABAFGHFHHGHE>>E>FEEEEC?F3FGH//?E/F?FGEE<<D/>/CGFFF2?F2/?/?//01?/<FG--<->..<<<GFG00<.G<.C.00C./C::0G/00:999.C.9---;//9-;C..;////;/;9.;9////9;9/.----9AF.;/./:=99--///;/9:./.;;/9.../://./;/B//9/9;/9//;AA//9
@M05620:37:000000000-D9766:1:1101:13338:10457 1:N:0:73
AGTGCCAGCTCTCAATCGCACAGGGGACCCAGGGCCTGGCCCCTCCATCCAGAAAACCTATGACCTCACCCGCTACCTGGAGCACCACCTCCGCAGCTTGGCTGCCACCTATGTGAGTATCCAGCGTAGGAATCTGGGAGTTGGGGAGGAGTGAGGAGTTGGGGAAAGACAGTCCTAACCGTGGAGGGTTCTGGTAAATGATGGGGTGAGGAGGGGCTCTTTGGCTCCCACCAGTCCCCCTGTCTGGTCTA
+
1>11>BDC@BCDGGGGGC1EEEGHG00ABEEC00AEFA/FGGCHGGFBHHFFGF100BGGHHHHHGHGHHHCEEEEF1@B>BGEFH0/?BFHGGCEGHHH?FF//01BFGBFFG22GH2FGD2FGC</>/1F<DGGHFFC/F1<@CFGGC.GHFHE0<CGFFCC.AGHHHFHHGGHFGHH@GGG.CB@:C?FGG0CFGGGGGFGEBA-AA-/99@-@@FFFFFFFBF-EF?A-;BFFFFF?-:BB;/FFF/
@M05620:37:000000000-D9766:1:1101:24374:10462 1:N:0:73
ACCACACCTTCTACAATGAGCTGCGTGTGGCTCCCGAGGAGCACCCCGTGCTGCTGACCGAGGCCCCCCTGAACCCCAAGGCCAACCGCGAGAAGATGCCCAGGTGAGTGGCCCGCTACCTCTTCTGGTGGCCGCCTCCCTCCTTCCTGGCCTCCCGGAGCTGCGCCCTTTCTCACTGGTTCTCTCTTCTGCCGTTTTCCGTAGGACTCTCTTCTCTGACCTGAGTCTCCTTTGGAACTCTGCAGGTTCTA
+
AAA>AAAAFFFFGDGF3GGDG1GFG0ABA0BF1FFAEEGGFHHHHGGGFEEGHHG1GGFGCGGGG?GGGGG0ECGGGG?H//FHHG/<>CC<@CCF1GDCHHHGHHHHHHGGHHGGGGGHHHEHHHHGGHAFHGGGGG.EHHGHHG/CF/AFG.CE?@-AGGGGG-A@-F/BFFFFFFFFFFFFBFFFFFFFF@BFFEFFBFFFFFFFFFFEFFFFFFFFFFFFFFFFFFFFFFFFFFFFFFFFFFFFFFF
@M05620:37:000000000-D9766:1:1101:26485:10485 1:N:0:73
ACCACACCTTCTACAATGAGCTGCGTGTGGCTCCCGAGGAGCACCCCGTGCTGCTGACCGAGGCCCCCCTGAACCCCAAGGCCAACCGCGAGAAGATGCCCAGGTGAGTGGCCCGCTACCTCTTCTGGTGGCCGCCTCCCTCCTTCCTGGCCTCCCGGAGCTGCGCCCTTTCTCACTGGTTCTCTCTTCTGCCGTTTTCCGTAGGACTCTCTTCTCTGACCTGAGTCTCCTTTGGAACTCTGCAGGTTCTA
+
BBBBB@ABFFFFGGGGGG5GGGHHGGGEEFHHHGGGGGGGGHHHHGGGGGGGHHGHHHHGGGGGGGGGGGGHHHHGGGGHGHHHHGGGGG@CCGHHHHHHHHHGHHHHHHGGHHGGGGGHHHHHHHHHHHGHHGGGGGHGHHGHHGGGGGGGGGGGGG-AAFGGGGFBBFFFFFFFFFFFFFFFFFFFFFFFFBFFFFFFFFFFFFFFFFFFFFFFFFFFFFFFFFFFFFFFFFFFFFFFFFFFFFFFFFB
@M05620:37:000000000-D9766:1:1101:13141:10496 1:N:0:73
ACCACACCTTCTACAATGAGCTGCGTGTGGCTCCCGAGGAGCACCCCGTGCTGCTGACCGAGGCCCCCCTGAACCCCAAGGCCAACCGCGAGAAGATGCCCAGGTGAGTGGCCCGCTACCTCTTCTGGTGGCCGCCTCCCTCCTTCCTGGCCTCCCGGAGCTGCGCCCTTTCTCACTGGTTCTCTCTTCTGCCGTTTTCCGTAGGACTCTCTTCTCTGACCTGAGTCTCCTTTGGAACTCTGCAGGTTCTA
+
CCCCCCCCFFFFGGGGGGGGGGHHGGGGDGGHHGGGCGGEDHFHHGGGEFGGHHFHHHHGEGGGGGGGGGGHFHHGGGGHGHHHEGGGGGGGGDHHHHHHHHHFHHGHHHFGHHGGGGGFHHHHHHHHHGGGHGGGGGHGHHGHGGGGGGGGGGGGGDCGGGGFGGFFFFFFFFFFFFFFFFFFFFFFFFFFFDDDFFFFFFFFFBFFFFFFFFFFFFFFFFFFFFFFFFFFEFFF9FFFFFFFFFFFFFB
@M05620:37:000000000-D9766:1:1101:16427:10505 1:N:0:73
ACCACACCTTCTACAATGAGCTGCGTGTGGCTCCCGAGGAGCACCCCGTGCTGCTGACCGAGGCCCCCCTGAACCCCAAGGCCAACCGCGAGAAGATGCCCAGGTGAGTGGCCCGCTACCTCTTCTGGTGGCCGCCTCCCTCCTTCCTGGCCTCCCGGAGCTGCGCCCTTTCTCACTGGTTCTCTCTTCTGCCGTTTTCCGTAGGACTCTCTTCTCTGACCTGAGTCTCCTTTGGAACTCTGCAGGTTCTA
+
BBBBBBBBFFFFGFGGFGGGGGHHGFFFHEHHHGGGGGGGGHHHHGGGFFGGHGHHHHHGGGGGGGFGGGGHHHHGGGGHGGHHHGGGGGGGGGHGHHHHHHGFHHHHHHGGGHGGGCGHHHHHHHGGHHGHHGGGGGHGHHGGHGGGFFGGGGGGGB@??FFGGGFFFFFFFFFFFFFFFFFFFFFFFFFFFFDDFFFFFBF.ABFFFFFFFFFFFFEFFFFFFFFFFFFFFFFFFFFFFFFFFFFFFF9
@M05620:37:000000000-D9766:1:1101:13501:10517 1:N:0:73
ACCACACCTTCTACAATGAGCTGCGTGTGGCTCCCGAGGCGCACCCCGTGCTGCTGACCGAGGCCCCCCTGAACCCCAAGGCCACCCGCGAGAAGATGCCCCGGTGAGTGGCCCGCTACCTCTTCTGGTGGCCGCCTCCCTCCTTCCTGGCCTCCCGGAGCTGCGCCCTTTCTCACTGGTTCTCTCTTCTGCCGTTTTCCATAGGACTCTCTTCTCTGACCTGAGTCTCCCTTGGACCTCTGCAGGTTCTA
+
AAAAA1AAFFFFGGGAFGDGGBGHGFGE0AFGHGFF0EG//A/AEEEE/BEFDFCG@GGEEF?EFEEEGEEF1BFEGFEHCGFE/FC/B</>//01?1?GH/--CCFC<0.<<GCGGCCF0G:GHF0:;GCGH-@AFGGGGFEFGFGGGF?AFFGFB??;?FFF@@F@-:9BFF9///-9B/BF/BBFFF/9B9B;FF/FFFBFEB/FBFFFFF/9///9/99/-FF/FF/:;FB//;-BFF//9A-:BF9
@M05620:37:000000000-D9766:1:1101:13484:10523 1:N:0:73
ACCACACCTTCTACAATGAGCTGCGTGTGGCTCCCGAGGAGCACCCCGTGCTGCTGACCGAGGCCCCCCTGAACCCCAAGGCCAACCGCGAGAAGATGCCCAGGTGAGTGGCCCGCTACCTCTTCTGGTGGCCGCCTCCCTCCTTCCTGGCCTCCCGGAGCTGCGCCCTTTCTCACTGGTTCTCTCTTCTGCCGTTTTCCATAGGACTCTCTTCTCTGACCTGAGTCTCCTTTGGAACTCTGCAGGTTCTA
+
BBCCCCCDFFFFGGGGGGGGGGHHGGGEEGHHHGGGGGGGGHGHHGGGEGGGHHHHHHHGGGGGGGGGGGGHHHHGGGGHGHHHHGGGGGGGGGHHHHHHHHHGHHHHHHGGHHGGGCFHHHHHHHHHHHGHHGGGGGHGHHGHHGGGGGGGGGGGGG-ACGGGGGFFFFFFFFFFFFFFFFFFFFFFHHFHFFFFFFFFFFFFFBFFFFFFHHHFFFFFFFFFFFFHHFFFFFFFFFFFFFFFFFFFFFF
@M05620:37:000000000-D9766:1:1101:15753:10525 1:N:0:73
ACCACACCTTCTACAATGAGCTGCGTGTGGCTCCCGAGGAGCACCCCGTGCTGCTGACCGAGGCCCCCCTGAACCCCAAGGCCAACCGCGAGAAGATGCCCAGGTGAGTGGCCCGCTACCTCTTCTGGTGGCCGCCTCCCTCCTTCCTGGCCTCCCGGAGCTGCGCCCTTTCTCACTGGTTCTCTCTTCTGCCGTTTTCCGTAGGACTCTCTTCTCTGACCTGAGTCTCCTTTGGAACTCTGCAGGTTCTA
+
BBCABBCCFFFFGGGGGGGGGGHHGGGEHGHHHGGGGGEGGHGHHGGGEGGGHHGHHHHGGGGGGGGGGGGHGHHGGGGHGHHHHGGGGGGGGGHHHHHHHHGGHHHHHHGGHHGGGGGHHGHHHHHGHHDHHGGGGGHGHHGHHGGGFGGGGGGGGG-ADGFGGGFFFFFFFFFFFFFFFFFFFFFFFFFFFFDFFFFFFFFFFBFFFFFFFFFFFFFFFFFFFFFFFFFFFFFFFFFFFFFFFFFFFFB
@M05620:37:000000000-D9766:1:1101:23901:10532 1:N:0:73
ACCACACCTTCTACAATGAGCTGCGTGTGGCTCCCGAGGAGCACCCCGTGCTGCTGACCGAGGCCCCCCTGAACCCCAAGGCCAACCGCGAGAAGATGCCCAGGTGAGTGGCCCGCTACCTCTTCTGGTGGCCGCCTCCCTCCTTCCTGGCCTCCCGGAGCTGCGCCCTTTCTCACTGGTTCTCTCTTCTGCCGTTTTCCGTAGGACTCTCTTCTCTGACCTGAGTCTCCTTTGGAACTCTGCAGGTTCTA
+
ABBBBBBBFFFFGGGGGGAGGGHHGGGEHGHHHGGGGGGGGHHHHGGGGGGGHHHHHHHEFGGGGGGGGGGHHHHGGGGHGHHHHGGGGG@CGGHHHHHHHHHGHHHHHHGGHHGGGGGHHHHHHHHHHHGHHGGGGGHGHHGHHGGGGGGGGGGGGG9BDGGGGGFFFFFFFFFFFFFFFFFFFFFFFFFFFFDFFFFFFFFFFFFFFFFFFFFFFFFFFFFFFFFFFFFFFFFFFFFFFFFFFFFFFFB
@M05620:37:000000000-D9766:1:1101:22164:10552 1:N:0:73
ACCACACCTTCTACAATGAGCTGCGTGTGGCTCCCGAGGAGCACCCCGTGCTGCTGACCGAGGCCCCCCTGAACCCCAAGGCCAACCGCGAGAAGATGCCCAGGTGAGTGGCCCGCTACCTCTTCTGGTGGCCGCCTCCCTCCTTCCTGGCCTCCCGGCGCCGCGCCCTTTCTCACTGGTTCTCTCTTCTGCCGTTTTCCGTAGGACTCTCTTCTCTGTCCTGCGTCTCCTTTGGAACTCTGCAGGTTCTA
+
CCCCDDCDFFFFGGGGGGGGGGHHGGGEHGHGHGGGGGGGGHHHHGGGGGGGHGHHHHHGGGGGGGGGGGGHGHHGGGGHGHHHHGGGGGGGGGHHHHEHHHAAGH10?FGFHH-C@-CGHHHHHFBGGHGFHGGGDDHGFHGBHFGF0CAGFGEGDF-----9@BFFCFFFFF09BFFFFBFFFFFFFFFFF=9DFFBF?B;AD09FFFFFFF0BF009:000-:;;FF9BFBF0FFBFFFFFEFFFFF;
@M05620:37:000000000-D9766:1:1101:27074:10556 1:N:0:73
ACCACACCTTCTACAATGAGCTGCGTGTGGCTCCCGAGGAGCACCCCGTGCTGCTGACCGAGGCCCCCCTGAACCCCAAGGCCAACCGCGAGAAGATGCCCAGGTGAGTGGCCCGCTACCTCTTCTGGTGGCCGCCTCCCTCCTTCCTGGCCTCCCGGCGCTGCGCCCTTTCTCACTGGTTCTCTCTTCTGCCGTTTTCCGTAGGACTCTCTTCTCTGACCTGAGTCTCCTTTGGAACTCTGCAGGTTCTA
+
BBBABAAAFFCFGGGFGF5BEFGHEEEBGEHHGFFEDEGFGHHHHGGEFEGGHHHGHHHGGGGGGGGGGGGHHHGGGGGHAGHHHGE/CC/>CGHGHBGHHHHG1GDGFGGCHHGGGCCGHHHFGFGEHHGHFFGCDGHGHHDC0FB9C/AFFFEGD?-A?@=ABFFFFFFFFFBFBB.FFFFFFFFFFFFFF>;DFFFBD999AFFFFFFFFFFFFF/9FBFBFFFBBFBFFFBBFFFFFFBB/AABFF/
@M05620:37:000000000-D9766:1:1101:22610:10578 1:N:0:73
AGTGCCAGCTCTCAATCGCACAGGGGACCCAGGGCCTGGCCCCTCCATCCAGAAAACCTATGACCTCACCCGCTACCTGGAGCACCAACTCCGCAGCTTGGCTGGGACCTATGTGAGTATCCAGCGTAGGAATCTGGGAGTTGGGGAGGAGTGAGGAGTTGGGGAAAGACAGTCCTAACCGTGGAGGGTTCTGGTAAATGATGGGGTGAGGAGGGGCTCTTTGGCTCCCACCAGTCCCCCTGTCTGGTCTA
+
AA3AAFFFBFFFGGGGGFGGGGFHFGGGGGHHGGEGGEHFHHGHGGHHFFHFFFCGHGBHHHGHHHHHHHHGGGGGHHHHHHHGFGHHGFHHGGGGGFHHGHFGEEHHGFHGHHGHHGHGFGHHFCAGGFHHHHEHEGCFFHGHCCEGGGGHAHGCHFHHHHCFGGHFHHHGHHHGHHHFCDGGGGGG.;FGGGGGGGGGGGGGGGFFFFFFFFFF;-EFFBBBFEFAEFFFFFFFFFFF;EFFFFFFFFF
@M05620:37:000000000-D9766:1:1101:21832:10581 1:N:0:73
ACCACACCTTCTACAATGAGCTGCGTGTGGCTCCCGAGGAGCACCCCGTGCTGCTGACCGAGGCCCCCCTGAACCCCAAGGCCAACCGCGAGAAGATGCCAAGGTGAGTGCCCCCCTACCTCTTCTGGTGGCCGCCTCCCTCCTTCCTGGCCTCCAGGACCTCCGCCCTTTCTCACTGGTTCTCTCTTCTGCCGTTTTCCGTAGGACTCTCTTCCCTGACCTGAGTCCCTTTTGGAATTCTCAAGGTTCTA
+
AAAAA1>AFFC1BFG131FF1FEAAEGGC0BFGG00EAG//FCGHGAEA/E/1BBFFGCEEG/E>E>EGGGHFH>EFGG/FGH</FGEC?CCCCF<11<F11F/11GGF?1?C//>-<FFDGH000<<=C.<<CC:::GEHC./0;99B/;;FFE/C/..;:0..AE-@F/BFBFBBF-B/B9BFFF///9B9@FFFAFFA/9A-;/BFFFFBF/-//9B9/-/-///;/BFFF-B//99////;/;/9/;
@M05620:37:000000000-D9766:1:1101:7073:10587 1:N:0:73
ACCACACCTTCTACAATGCGCTGCGTGCGGCTCGCGAGGAGCACCCCTTGCTGCTGACCTAGGCCCCCCTGAACCCCAAGGCCAACCGCGCGAAGATGCCCAGGTGAGTGGCCCGCTACCTCTTCTGGTGGCCGCCTCCCTCCTTCCTGGCCTCCCGGCGCTGCGCCCTTTCTCACTGGTTCTCTCTTCTGCCGTTTTCCGTAGGACTCTCTTCTCTGCCCTGAGTCCCCTTTGGAACTCTGCAGGTTCTA
+
ABBB>AB3BBCFGFFGGGBEEFGGGEG22AEAB2AA0EAE?GDFGGF1?BFGBGFHHHH4B33FGGGGGGEGBGHGGGGHGHHHHGGGDG<<DGGCHHHHHHHEGHFFHHGGHHGGC-CGHHHHHHGGHFGHHFGGGGGFGGGGGFFFBFGGGGEGD@-;@FAFCFFFFFFFFFFFFEFFFFFFFFFF::FFFFFFFFFFFFF.909/BFFFFFF0;90;EBF/:BF09A/AFBFBFFFBFBFFFFFFBB0
@M05620:37:000000000-D9766:1:1101:3058:10604 1:N:0:73
ACCACACCTTCTACAATGAGCTGCGTGTGGCTCCCGAGGAGCACCCCGTGCTGCTGACCGAGGCCCCCCTGAACCCCAAGGCCAACCGCGAGAAGATGCCCAGGTGAGTGGCCCGCTACCTCTTCTGGTGGCCGCCTCCCTCCTTCCTGGCCTCCCGGCGCTGCGCCCTTTCTCACTGGTTCTCTCTTCTGCCGTTTTCCGTAGGACTCTCTTCTCTGACCTGAGTCTCCTTTGGAACTCTGCAGGTTCTA
+
ABBBAAB>BBBFFGEFGG5BGEGHGEEAAABBB2BB2AAEDGAFGDFA1BAFFHHHFGHAE?EEFFGEEGGH3FHEEFEHGGFGHGGG>B>>CGHFHHHHHGHFCGFGGHGGHH?DGCFHHHHHHHHHHBAHHGGGGGHGHHGHEGGF9BFFGGGGEA-;;B-ABFFFFFFFFFFFFFFFFFFFFFFF;99FFD;AFFFFFFA.D/B/BFFFFFF/;F;BF9./BFB:;BFFFFFFFBFFFBFFFAFFBF/
@M05620:37:000000000-D9766:1:1101:2539:10614 1:N:0:73
ACCACACCTTCTACAATGAGCTGCGTGTGGCTCCCGAGGAGCACCCCGTGCTGCTGACCGAGGCCCCCCTGAACCCCAAGGCCAACCGCGAGAAGATGCCCAGGTGAGTGGCCCGCTACCTCTTCTGGTGGCCGCCTCCCTCCTTCCTGGCCTCCCGGAGCTGCGCCCTTTCTCACTGGTTCTCTCTTCTGCCGTTTTCCGTAGGACTCTCTTCTCTGACCTGAGTCTCCTTTGGAACTCTGCAGGTTCTA
+
AAABBBBAFFFFGGGGGGABGFFHGGGBFEGGHBFFDEEGGHHHHGGGFGGGGHGHHHHFFCGGGGGGGGGFHHHGGGGGGHHHHGGCGG/BCFHFHHHHHHHGHHHHHHGGHHGGGCGHHHHHHHHHHHGHHGGGGGHGHHGHGGGGGGGGGGGGGG-;BGGGGGFFFFFFFFFFFFFFFFFFFFFFBFFFFFFFFFFFFFFFF/FFFFFFFFFBFFFFFFFFFFF9BFFFFFFFFFFFFEFFFFFFFFB
@M05620:37:000000000-D9766:1:1101:17147:10628 1:N:0:73
ACCACACCTTCTACAATGAGCTGCGTGTGGCTCCCGAGGAGCACCCCGTGCTGCTGACCGAGGCCCCCCTGAACCCCAAGGCCAACCGCGAGAAGATGCCCAGGTGAGTGGCCCGCTACCTCTTCTGGTGGCCGCCTCCCTCCTTCCTGGCCTCCCGGAGCTGCGCCCTTTCTCACTGGTTCTCTCTTCTGCCGTTTTCCGTAGGACTCTCTTCTCTGACCTGAGTCTCCTTTGGAACTCTGCAGGTTCTA
+
BBBABBBBFFFFGGGGGGGGGGHGGEEEHGHHHGGGGGGGGHHHHGGGFGGGHHGHHHHGGGGGGGGGGGGHHHHGGGGHGHHHHGGGGGGGCGGHHHHHHHHGHHHHHHGGHHGGGGGHHHHHHHHHHHGHHGGGGGHGHHGHHGGGGGGGGGGGGGGGGGGGGGFFFFFFFFFFFFFFFFFFFFFFFFFFFFFFFFFFFFFFFFFFFFFFFFFFFFFFFFFFFFFFFFFFFFFFFFFFFFFFFFFFFFB
@M05620:37:000000000-D9766:1:1101:12094:10641 1:N:0:73
AGTGCCAGCTCTCAATCGCACAGGGGACCCAGGGCCTGGCCCCTCCATCCAGAAAACCTATGACCTCACCCGCTACCTGGAGCACCAACTCCGCAGCTTGGCTGGGACCTATGTGAGTATCCAGCGTAGGAATCTGGGAGTTGGGGAGGAGTGAGGAGTTGGGGAAAGACAGTCCTAACCGTGGAGGGTTCTGGTAAATGATGGGGTGAGGAGGGGCTCTTTGGCTCCCACCAGTCCCCCTGTCTGGTCTA
+
CCBCCFFFDFFFGGGGGGGGGGHHGGGGGGHHGGGGGGHHHHGHGGHHHHHHHHHHHGHHHHHHHHHHHHHGGEFGHHHHGHHHHHHHGHHHGGGGGHHHGHHGGGHHGHHHHHHHHHHHHHHHHGGGGGHHHHHHHHHGGHHHGGGGGGGHHGHHHGHHHHGGGGHHHHHHHHHHHHHHGGGGGGGGGGGGHGGGHHHHHHHGGGFFFFFFFFFFFFFFFHHFFFFFFFFFFFFFFFFFFFFFHFFFFFB
@M05620:37:000000000-D9766:1:1101:10162:10659 1:N:0:73
ACCACACCTTCTACAATGAGCTGCGTGTGGCTCCCGAGGAGCACCCCGTGCTGCTGACCGAGGCCCCCCTGAACCCCAAGGCCAACCGCGAGAAGATGCCCAGGTGAGTGGCCCGCTACCTCTTCTGGTGGCCGCCTCCCTCCTTCCTGGCCTCCCGGCGCTGCGCCCTTTCTCACTGGTTCTCTCTTCTGCCGTTTTCCGTAGGACTCTCTTCTCTGACCTGAGTCTCCTTTGGAACTCTGCAGGTTCTA
+
CCCBCCCCFFFFGGGGGGGFGGHHGEEBFEHGFFGGFGGGGHHHHGGEGEGGHHHHHHHGGGGGGGGGGGGHHHHGGGGH/GHHHGG?DGCGGGHHHHFHHHHEGH<GGHEFGHGF@?DFGFHHHHHFHGGHF@FCFGHGHHGHHGGGFGEFFGGGGA-:ADFDDFFFFFFFFFBFFF.FF/BFBFFFBFFFFFFDFFFFFF?D?FFFBFFFFFFBBFBFFFF/BBFFFFFFFFFFEFF/;BFFFEAFFFF
@M05620:37:000000000-D9766:1:1101:4853:10663 1:N:0:73
ACCACACCTTCTACAATGAGCTGCGTGTGGCTCCCGAGGAGCACCCCGTGCTGCTGACCGAGGCCCCCCTGAACCCCAAGGCCAACCGCGAGAAGATGCCCAGGTGAGTGGCCCGCTACCTCTTCTGGTGGCCGCCTCCCTCCTTCCTGGCCTCCCGGAGCTGCGCCCTTTCTCACTGGTTCTCTCTTCTGCCGTTTTCCGTAGGACTCTCTTCTCTGACCTGAGTCTCCTTTGGAACTCTGCAGGTTCTA
+
BABABBBAFFFFGGGGGG5AGBHFGFEAFEFABAFEAEGCFHHFHGGEEEACEFBGHHFEEEEGGGGGGGEHHFEGGDGHGHHHHGGCGG<B@DHFHHHHHHHGHHHHHBCFGADGCGGGGHGHHGHHH/<CACCDD?GEHHGFHFGEFGGGGGGEGGB?-.BF@GF?BBFFFFEFFFFFFFFFFFFFFFFFBBDDFEFFAFADFFFEFB/FFFF/9/;BFFFFBFF/;BFFFFFFFFFFFFFFFF./;B9
@M05620:37:000000000-D9766:1:1101:25825:10674 1:N:0:73
ACCACACCTTCTACAATGAGCTGCGTGTGGCTCCCGAGGAGCACCCCGTGCTGCTGACCGAGGCCCCCCTGAACCCCAAGGCCAACCGCGCGAAGATGCCCAGGTGAGTGGCCCGCTACCTCTTCTGGTGGCCGCCTCCCTCCTTCCTGGCCTCCCGGAGCTGCGCCCTTTCTCACTGGTTCTCTCTTCTGCCGTTTTCCGTAGGACTCTCTTCTCTGACCTGAGTCTCCTTTGGAACTCTGCAGGTTCTA
+
BCCCCBCBFFFFGGGGGG5FGGHHGGGBGEHHHFGEGGGGGHHHHGGGGGGGHHHHGHHEGGGGGGGGGGGHHHHGGGGHGHHHHGGGGG/BDGGGHHHHHHHGGHHHHHGGHHGGGGGHHHHHHHHGHHGHHGGGGGHGGGGGGGGGGGGGGGGGGGGGDGFFFFFFFFFFFFFFFFFFFFFFFFFFFFFFFFFFFFFFFFFFFFFFFFFFFFFFFFFFFFFFFFF;BFFFFFFFFFFFFFFFFFFFFFB
@M05620:37:000000000-D9766:1:1101:5410:10702 1:N:0:73
ACCACACCTTCTACAATGAGCTGCGTGTGGCTCCCGAGGAGCACCCCGTGCTGCTGACCGAGGCCCCCCTGAACCCCAAGGCCAACCGCGAGAAGATGACCAGGTGAGTGGCCCGCTACCTCTTCTGGTGGCCGCCTCCCTCCTTCCTGGCCTCCCGGAGCCGCGCCCTTTCTCACTGGGTCTCTCTTCTGCAGCGTTCTGTAGGACTCTCTTCTATGACCTGAGTCTCCTTTGGATTCTGCCGGCTATAG
+
?AAABAABFFFFDGGFFFGFF5ECAEEEHDHHFGGEFEG?EHHHHGCGAEFCGFGFHGHGEGGGEEEEGGGGHFEEGGFCFEHHEEE<DCDCCAFFFD1?FGCF<110?1/<?/<@CC?01<DD<0=0=<A..@DGD.CE/G./;;/00/.90;EEEA@--.-9;B-@@/BBBB/B/;../.:BFFFFFB/////-99A./;/B////;9BFB/9///;/;9./.:;/;/;FFB////99/;/;---./;9
@M05620:37:000000000-D9766:1:1101:7070:10715 1:N:0:73
ACCACACCTTCTACAATGAGCTGCGTGTGGCTCCCGAGGAGCACCCCGTGCTGCTGACCGAGGCCCCCCTGAACCCCAAGGCCAACCGCGAGAAGATGCCCAGGTGAGTGGCCCGCTACCTCTTCTGGTGGCCGCCTCCCTCCTTCCTGGCCTCCCGGAGCTGCGCCCTTTCTCACTGGTTCTCTCTTCTGCCGTTTTCCGTAGGACTCTCTTCTCTGACCTGAGTCTCCTTTGGAACTCTGCAGGTTCTA
+
CDDDDDCDFFFFGGGGGGGGGGHHGGGEHGHHHGGGGGGGGHHHHGGGGGGGHHHHHHHGGGGGGGGGGGGHHHHGGGGHGHHHHGGGGGGGGGHHHHHHHHHGHHHHHHGGHHGGGGGHHHHHHHHHHHGHHGGGGGHGHHGHHGGGGGGGGGGGGG-DDFGGGGFFFFFFFFFFFHFFFFFFFFFFFFFHFFFFFFFFFFFFFFFFFFFFFHHFHHFFFHFFFFFFFFFFFFFFFFFFFFFFFFFFFFB
@M05620:37:000000000-D9766:1:1101:7732:10722 1:N:0:73
ACCACACCTTCTACAATGAGCTGCGTGTGGCTCCCGAGGAGCACCCCGTGCTGCTGACCGAGGCCCCCCTGAACCCCAAGGCCAACCGCGAGAAGATGCCCAGGTGAGTGGCCCGCTACCTCTTCTGGTGGCCGCCTCCCTCCTTCCTGGCCTCCCGGAGCTGCGCCCTTTCTCACTGGTTCTCTCTTCTGCCGTTTTCCGTAGGACTCTCTTCTCTGACCTGAGTCTCCTTTGGAACTCTGCAGGTTCTA
+
BBBABBBBFFFFGGGGGGGFGGHHGFGBCEHHFGGGDGGGGHHHHGGGFEGGHHHHHHHGGGGGGGGGGGGGGHHGGGGHGHHHHGGGGGCGGGHHHHHHHHHGHHHHHHGGHHGGGGGHHHHHHHHHG/EHHGGGGGHGHHGHHGGGGFGGGGGGGG-ABFGGGGFFFFFFFFFFFFFFFFFFFFFFFFFFFFFFFFFFFFFFFFFFFFFFFFFFFFFFFFFFFFFFFFFFFFFFFFFFFFFFFFFFFFB
@M05620:37:000000000-D9766:1:1101:6474:10734 1:N:0:73
AGTGCCAGCTCTCAATCGCACAGGGGACCCAGGGCCTGGCCCCTCCATCCAGAAAACCTATGACCTCACCCGCTACCTGGAGCACCAACTCCGCAGCTTGGCTGGGACCTATGTGAGTATCCAGCGTAGGAATCTGGGAGTTGGGGAGGAGTGAGGAGTTGGGGAAAGACAGTCCTAACCGTGGAGGGTTCTGGTAAATGATGGGGTGAGGAGGGGCTCTTTGGCTCCCACCAGTCCCCCTGTCTGGTCTA
+
>A>3>DFFBFFFGFGGGFGCFGHFFFEGGDCGAEEAFFHHHHGFGGFHHHHHHFHHHGHHHGGHHDGFHGHGE>>EHFHGBFHHHH11?GHGEGFFGHHHGHHGGGHHGHHHHHHHFHHFHHHHHGGGDG<FGGHHHHCGGHHGGFCCC>C<GBHHFGHFGFGG.CGACGHFHHHHHHHHGGG?.CDGFFFFGGFGFGGGGGGGGGDCFF?/ADFFDDFFFFFFFBFFFBFFFFFFFFFFFFFFFFFFFB/
@M05620:37:000000000-D9766:1:1101:28476:10740 1:N:0:73
ACTGCCACTTCTCAATCGACCGGTGGACCCCGGCCCAGGCACCTCAAGCCCGCACAACTGTACCCTACCCCGCTACAGGTAGCACCAACTACGCCTCCTGGCTGGTAACCAGCCGGAGAATCTACGCGAGGAATCCCCGAGCGTCCGAGCACTCAGGACAGCGTTGCAGACAGTTCTGAGCTTTGAGGGTGCTCCTTCATTACGATCCGATGACCCGCTTCGCAGCTTTTGTGATTGGAGCTCGCCAGCGA
+
>>>AAB1BBD1BBBGGG1BEA00000BBBE0AEEGG/BA//AB0B1AF1AF/>/E>BBFG22@@GDH00B//>E/>B101B1B2B?0F/<1BE/>0</BF00BF/0?>111///>////01?111.->><<-/<000.;:-:;.:--.-9-90/;0/99C.9-;.--///9:-;/;/://9/9//9-----;/9/9;//////---;-;---//;-9>9A--9--;/99//;-/;9;-/;-;9----9:--
@M05620:37:000000000-D9766:1:1101:9059:10753 1:N:0:73
ACCACACCTTCTACAATGAGCTGCGTGTGGCTCCCGAGGAGCACCCCGTGCTGCTGACCGAGGCCCCCCTGAACCCCAAGGCCAACCGCGAGAAGATGCCCAGGTGAGTGGCCCGCTACCTCTTCTGGTGGCCGCCTCCCTCCTTCCTGGCCTCCCGGAGCTGCGCCCTTTCTCACTGGTTCTCTCTTCTGCCGTTTTCCGTAGGACTCTCTTCTCTGACCTGAGTCTCCTTTGGAACTCTGCAGGTTCTA
+
BBBBBBBAFFFFGGGGGGGAGDGHGEGBFEHGFFFEDGGGGHGHHGGGGFGGHHHHGHHGGGGGGGFGGGGHGHHGGGGHGHHHHGG?DD>CCGHHHHHHHHHGHHHHHGGGHHGGGCGHHHHHHHHHHHGHHGGGGGHGHHGHHGGGGGGGGGGGGB-ADGGGGGFFFFFFFFFFFFFFFFFFFFFFFFFFFFFFFFFFFFFDFFFFFFFFFFFFFFFFFFFFFFFFFFFFFFFFFFFFFFFFFFFFFF9
@M05620:37:000000000-D9766:1:1101:18237:10754 1:N:0:73
ACCACACCTTCTACAATGAGCTGCGTGTGGCTCCCGAGGAGCACCCCGTGCTGCTGACCGAGGCCCCCCTGAACCCCAAGGCCAACCGCGAGAAGATGCCCAGGTGAGTGGCCCGCTACCTCTTCTGGTGGCCGCCTCCCTCCTTCCTGGCCTCCCGGAGCTGCGCCCTTTCTCACTGGTTCTCTCTTCTGCCGTTTTCCGTAGGACTCTCTTCTCTGACCTGAGTCTCCTTTGGAACTCTGCAGGTTCTA
+
BCBBBCCBFFFFGGGGGGGGGGHHGEGGHGHHHGGGDGGEEHFHHGGGEFGFDHHHHHHGFGCGGGGGGGGHHHHGGGGHGHHHHGGGGGGGCGH<GHHHHHEFGFHHGHGGHG@GGCDHHHHHHHHHGHGGHGGGGGHGHHGHHGGGGGGGGFGGG?CGGGBFGGFFFFFFFFFFFFFFFFFFFFFFFFFFFAFFFFFFFFF..BFFFFFFFFFFFFFFFFFFFFFFFFFFFFFFFFBFFFFFF?AFFFF
@M05620:37:000000000-D9766:1:1101:18219:10756 1:N:0:73
ACCACACCTTCTACAATGAGCTGCGTGTGGCTCCCGAGGAGCACCCCGTGCTGCTGACCGAGGCCCCCCTGAACCCCAAGGCCAACCGCGAGAAGATGCCCAGGTGAGTGGCCCGCTACCTCTTCTGGTGGCCGCCTCCCTCCTTCCTGGCCTCCCGGCGCTGCGCCCTTTCTCACTGGTTCTCTCTTCTGCCGTTTTCCGTAGGCCTCTCTTCTCTGACCCGAGTCTCCTTTGGAACTCTGCCGGTTCTA
+
BBCCCCBBFFFFGGGGGGFGGGHHGEGGHGHHHGGGAEEEEHHHHGGGEFGGHHHHHHHGGGEGGGGGGGGHGHHGGGGHGHHHHGGEFGCGGGHGHHGHH2/FFF101<F/?G----<0F00D00=D0CEAG@DF.:GGECE/GBF0;F?F0.CGFC----9?-9AF-BFB9///9:FBF//////;B9:FF-.;FF/BA/..;///.99/B//:BF//;/-:-.9;/B/;F/B///9//::/-;:DA//
@M05620:37:000000000-D9766:1:1101:2723:10757 1:N:0:73
AGTGCCAGCTCTCCATCGCACAGGGTACCCAGGGCCTGGCCCCTCCATCCAGAAAACCTATGACCTCACCCGCTACCTGGAGCACCCACTCCGCAGCTTGGCTGGGACCTATGTGAGTATCCAGCGTAGGAATCTGGGCGTTGGGGCGGAGTGCGGCGTTGGGGAAAGACAGTCCTAACCGTGGAGGGTTCTGGTAAATGATGGGGTGAGGAGGGGCTCTTTGGCTCCCACCAGTCCCCCTGTCTGGTCTA
+
>A>>>BFFBCFFGGGGBAE2ECGCFB4BFBBC2AEBABFGGHGHGGHGHFFGHFH2BEGHBAFGH5BEGGH>E0>EGHBB2BBBGF11?FFB>E/E>BBBEGFFGGFHGGGHGGHDHFHHHHGGFFG?>E@>GHHHGH/>CGGHGG.AF-ACC0;D-ADGDGGG?..:/BFBFFFF/;FFBFFF9EDFFFFFFFFEBFFFFFFFFFFD.FF/;DFFFFFBFFFFFEFEFEFFEFFEFFFFFFFFFFFFFFB
@M05620:37:000000000-D9766:1:1101:27264:10792 1:N:0:73
ACCACACCTTCTACAATGAGCTGCGTGTGGCTCCCGAGGAGCACCCCGTGCTGCTGACCGAGGCCCCCCTGAACCCCAAGGCCAACCGCGAGAAGATGCCCAGGTGAGTGGCCCGCTACCTCTTCTGGTGGCCGCCTCCCTCCTTCCTGGCCTCCCGGAGCTGCGCCCTTTCTCACTGGTTCTCTCTTCTGCCGTTTTCCGTAGGACTCTCTTCTCTGACCTGAGTCTCCTTTGGAACTCTGCAGGTTCTA
+
ABBABCCCFFFFGGGGFGGGGGHHGFFGAAFHHGGGFGGEEHEHHGGGEGGG5GHHFHHGGG?EGGGGGGGHHHHGGGEHGHHHGGGECCBDGGF2F<FHHFAAFGFGFG/?FFGFGGGGHHGHHHGFGHCGHCGGGFGEHGGHGFGGGFGFFGGGG@FAGFGFGGFFFFFFFFFFFF/BFFFFFFFFFFFFFFDDFFFFFFFBAFFFFFFFFFFFF/BFFFFFFFFBFFFFFFFFBFBFFFFFFFFFFFF
@M05620:37:000000000-D9766:1:1101:19264:10829 1:N:0:73
ACCACACCTTCTACAATGAGCTGCGTGTGGCTCCCGAGGAGCACCCCGTGCTGCTGACCGAGGCCCCCCTGAACCCCAAGGCCAACCGCGAGAAGATGCCCAGGTGAGTGGCCCGCTACCTCTTCTGGTGGCCGCCTCCCTCCTTCCTGGCCTCCCGGAGCTGCGCCCTTTCTCACTGGTTCTCTCTTCTGCCGTTTTCCGTAGGACTCTCTTCTCTGACCTGAGTCTCCTTTGGAACTCTGCAGGTTCTA
+
CCCDDDDDFFFFGGGGGGGG4FGHGGGEHGHHHGGGGGGGGHHHHGGGGGGGHHHHHHHGGGGGGGGGGGGHGHHGGGGHGHHHHGGGGGCGGGHHHHEHHECG?=DGFFGFHHCC@@CHHHFHHHDHDCGHHDCGGDHGFHGHHFGFFGGGGFGGFGADAA<FAGFFFFFFFFFFFFFFFFFFFFFFFF00FDDFFFFFFFFDFFFBFFFFFFFBF0:BFF::<:BFFFFFFBF0F0<:B0BFFFFFFF0
@M05620:37:000000000-D9766:1:1101:24872:10855 1:N:0:73
ACCACACCTTCTACAATGCGCTGCGTGTGGCTCACGAGGAGCACCCCGAGCTGCTGACCGAGGCCCCCCTGAACCCCAAGGCCAACCGCGCGAAGATGCCCAGGTGAGTGTCCCTCTACCTCTTCTGCTGCCCGCCTCCCTCCTTCCTGGCCTCCCGGAGCTTCGCCCTTTCTCACTGTTTCTCTCTTTTGCCGTGTTCCGTATTACTCTCTTCTCTTACCTTATTCCCCTTTGTAGCTCTGCAGGTGCTA
+
AAA1AAAAFFFFGGGGBD11AAEEEEA0B00B11BAEGE?/AAGFEG//AA/BGHHHHH>E//>FEGEGGEF>FGGGG/G/<FGFFF/BB<<<A/CG111FGC/>110=11>1>1<011<GHHHD0<0=00<..;:CEHAGHGCFGHCFFG.99.;B-;99A/;-CCF@///;FFFF//;FB/B//BF/;/;/-9---:/-;F-/9/:F/F99//9//;:F///////9;F9BB////;:9/;//-;/;;F
@M05620:37:000000000-D9766:1:1101:4668:10884 1:N:0:73
ACCACACCTTCTACAATGAGCTGCGTGTGGCTCCCGAGGAGCACCCCGTGCTGCTGACCGAGGCCCCCCTGAACCCCAAGGCCAACCGCGAGAAGATGCCCAGGTGAGTGGCCCGCTACCTCTTCTGGTGGCCGCCTCCCTCCTTCCTGGCCTCCCGGCGCTGCGCCCTTTCTCACTGGTTCTCTCTTCTGCCGTTTTCCGTAGGACTCTCTTCTCTGACCTGAGTCTCCTTTGGAACTCTGCAGGTTCTA
+
BBBBBBBBFFFFGFEGGGFDGGHHGFGAAEHGHFFF?FGGGHHHHGGGGFGGEHFHHHHEGFGGGGGGGGGHGHHGGGGHGHHHHGGGGG/>CGHGHHHHHHHGHHHHHHGGHHGGGCGHHHHHHHHHHHGHHGGGGGHGHHGHGGGGGGGGGGGGGG-;BBFFFFFFFFFFFFFFFFFFFFFFFFFFFFFFFFFFFFFFFFFFFFFFFFFFFFF/BFFFFFFEFFF9:BFFFFFFFFFFFFFFFFFFFFB
@M05620:37:000000000-D9766:1:1101:20702:10930 1:N:0:73
ACCACACCTTCTACAATGAGCTGCGTGTGGCTCCCGAGGAGCACCCCGTGCTGCTGACCGAGGCCCCCCTGAACCCCAAGGCCAACCGCGAGAAGATGACCAGGTTAGTGGCCCGCTACCCTCTTCTGTTGCCGCCCTCCTCCTTCCCTGCCCCCCCGAGCCTCGCCCCTTTCTACTGGGTCTCTCCTCCGGCGTTTTCCGGAGGACCCTCCTCCCTTACCCTAGGCTCCCTTTGGACTTCTCAGGTTTCT
+
CCCCCCCCFFFFGGGGGGGGGGHHGGGEHGFGHGGGGGGGGHHHHG0EEEFGFHHHHHHGGGGGGGGGGGGHGHHGGGGHGHHHHGGGGGGGGGGHHH2FG20??11=11?/?G----<F01.<000=00<0<--;--=C//=/;0;/0;:C..;C-;9-9-/;.-;D-;F0009000;.;//000/://.-;-:;BF0B.-.-;..../..;//./00:;/0/;//0.;.;F0F/B00000000;0;000
@M05620:37:000000000-D9766:1:1101:8333:10952 1:N:0:73
AGTGCCAGCTCTCAATCGCACAGGGGACCCAGGGCCTGGCCCCTCCATCCAGAAAACCTATGACCTCACCCGCTACCTGGAGCACCAACTCCGCAGCTTGGCTGGGACCTATGTGAGTATACAGCGTAGGAATCTGGGAGGTGGGGGGGAGTGCGGAGTTGGGGAAAGACCGTCCTAACCGTGGAGGGTTCTGGTAAATGATGGGGTGAGGGGGGGCTCTTTGGCTCCCACCAGTCCCCCTGTCTGGTCTA
+
BCBCCFFFCFFFGGGGGGGCGGHHGGGGGGHHFGGGGGHHHHGHGGGHHHHHHGHHHGHHHHHHHHHHHHHGGEGGHHHHHHHHGHHGGHHHGGGGGHHHGHHGGGHHGHHHH3D33BGG33BDF<?/</>>@GHH1G0?/<?F-D--:-;.;0-;-;AFFFA-A.AFFF/:ADBDFFFFFD.@.;AC9AFFF00;BF0:BFFFFFFF..;.;@-DFFFF0F0;BBFAFF.AA99BFFE?D.FFFF/;090
@M05620:37:000000000-D9766:1:1101:20080:10957 1:N:0:73
ACCACACCTTCTACAATGAGCTGCGTGTGGCTCCCGAGGAGCACCCCGTGCTGCTGACCGAGGCCCCCCTGAACCCCAAGGCCAACCGCGAGAAGATGCCCAGGTGAGTGGCCCGCTACCTCTTCTGGTGGCCGCCTCCCTCCTTCCTGTCCTCCCGGAGCTGCGCCCTTTCTCACTGGTTCTCTCTTCTGCCGTTTTCCGTAGGACTCTCTTCTCTGACCTGCGTCTCCTTTGGAACTCTGCAGGCTCTA
+
AAA1AAAAFFFFEGGCBFG11AB1EAAAG0GHBFFAAEGAEHHGHGGG/AE/FFFCGG0E/EEGE/>FGEA0G1??EE?E//GCCF//BB>//<0?11DGHBEFHHGHHHGCGECGCG@H1GHHB0<G=/.C<A--;CGA//CCG09C09CFFFG.C@?@-.9;??B@?EFFFFFFFFFBFBBFFFFFFBFFF;A-BAFFBB-AAFFFFFFFEB/9FF9FFFF-9B9AFFFFFFFFFFFF//FFFF-9-/B
@M05620:37:000000000-D9766:1:1101:13343:10968 1:N:0:73
ACCACACCTTCTACAATGAGCTGCGTGTGGCTCCCGAGGAGCACCCCGTGCTGCTGACCGAGGCCCCCCTGAACCCCAAGGCCAACCGCGAGAAGATGCCCAGGTGAGTGGCCCGCTACCTCTTCTGGTGGCCGCCTCCCTCCTTCCTGGCCTCGGAGCTGCGCCCTTTCTCACTGGTTCTCTCTTCTGCCGCTTTCCGCAGGACTCTCTTCTCTGACCTGAGTCTCCTTTGGAACTCTGCAGGTTCTAGA
+
CCCCCCCCFFFFGGGGGGGGGGHHGGGFHGHGHGGGGGGGGHHHHGGGGGGGHHHHHHHGGGGGGGGGGGGHHHHGGGGHGGHHHGGGGGDGGGHHHHHHHHHGHHHHHHGGHHGGGGGHHHHHHHHHHHGHHGGGGGHGHHGHHGGGGGGGGG..9;C.00ADDB-/;09F0FB0/900;FFFF09F909:--AE00..---;9/BFFF00;FF009/0//9;0;F090BB/0990BF0000:.90;:9B
@M05620:37:000000000-D9766:1:1101:20074:10991 1:N:0:73
AGTGCCAGCTCTCAATCGCACAGGGGACCCAGGGCCTGGCCCCTCCATCCAGACAACCTATGACCTCACCCGCTACCTGGAGCACCAACTCCGCAGCTTGGCTGGGACCTATGTGAGTATCCAGCGTAGGAATCTGGGAGTTGGGGAGGAGTGAGGAGTTGGGGAAAGACAGTCCTAACCGTGGAGGGTTCTGGTAAATGATGGGGTGAGGAGGGGCTCTTTGGCTCCCACCAGTCCCCCTGTCTGGTCTA
+
>>>>AB11AFFFBGGFEFG1F0G0CEAFAA0AA0BA/FG0AFE/BE0FEF111/0BAEEEGH2FHGH1FBF>E//EGGHHFAGFFGHCG0GFFG//>0B0/BFC/?0FCFBGBBGH1F>1>GF1G/?A/?11<FFDBGHEGB1<<-CCCAACCGD.CGGGHBC@CEGGCBC:GHHFCG/9-;999A??9;A90CFB09FFGGGGFB:-AF-F---;99EB/BFBFFFEF-AA9F9BBFEB@F/:9BBFFF/
@M05620:37:000000000-D9766:1:1101:17451:11002 1:N:0:73
AGTGCCAGCTCTCAATCGCACAGGGGACCCAGGGCCTGGCCCCTCCATCCAGAAAACCTATGACCTCACCCGCTACCTGGAGCACCAACTCCGCAGCTTGGCTGGGACCTATGTGAGTATCCAGCGTAGGAATCTGGGAGTTGGGGAGGAGTGAGGAGTTGGGGAAAGACAGTCCTAACCGTGGAGGGTTCTGGTAAATGATGGGGTGAGGAGGGGCTCTTTGGCTCCCACCAGTCCCCCTGTCTGGTCTA
+
ABAABFFFCFFFGGGGGGGGGGHHGGGGGGGHGGGGGGHHHHGHGGHFHHGHHHHHHGHHHHHHHHHHHHHGGGGGHHHHFHHHHHHHGHHFEGGGGHHHGHHGGGHHGHHFHHBHHHHHFHHHHGGGGGHHHHHHH00F/FHHGGFG?CCF.=0CCFGHF/<CEFHHHHHHHHHHHHHG?9EGGGGGGGGGGFCFGGGGGGGGGGFFFFFFFBFF;FFFFFFFFFEFFFFFFFFFFFFFFFFFFFFEFFF
@M05620:37:000000000-D9766:1:1101:22719:11009 1:N:0:73
ACCACACCTTCTACAATGAGCTGCGTGTGGCTCCCGCGGAGCACCCCGTGCTGCTGACCGAGGCCCCCCTGAACCCCAAGGCCAACCGCGAGAAGATGCCCAGGCCAGTAGCCCGCTACCTCTTCTGGTGGCCGCCTCCCTCCTTCCTGGACTCCCGGAGCCGCGCCCTTTCTTACTGGTTCTCTCTTCTGCCGTTTTCCGTACGACTCTACTCTCTTACCTGAGTCTCCCTTTGAACTCTGCAGGTTCTA
+
ABB?ABABFFFFGGD4FGFGGGHHGFGGHGHHHGFE2AAEEGHHHGFGEEGGGHHFHHHGGGGGGGGGGGGHHHHGG?/?FFGEGGGCGGCGCDH1GGDCC1/...<<<1><FHCC?-<GDF0<0<0;=/:CF-:A.AEEFBE9F0C00/BAF9FF.??-;.9>>;9B-;F///;BB/;;FB/F///9;9;/;-.;FE/;.;..9.:AA///;///://;B//;.;/;;B/;B/9/////9///9;.:/;/
@M05620:37:000000000-D9766:1:1101:22016:11020 1:N:0:73
AGTGCCAGCTCTCAATCGCACAGGGGACCCAGGGCCTGGCCCCTCCATCCAGAAAACCTATGACCTCACCCGCTACCTGGAGCACCAACTCCGCAGCTTGGCTGGGACCTATGTGAGTATCCAGCGTAGGAATCTGGGAGTTGGGGAGGAGTGAGGAGTTGGGGAAAGACAGTCCTAACCGTGGAGGGTTCTGGTAAATGATGGGGTGAGGAGGGGCTCTTTGGCTCCCACCAGTCCCCCTGTCTGGTCTA
+
AABABFFFCFFFGGGGGGGGGGHHGEGGGGHHGGGGFGHHHHGHGGHHHHHHHHHHHGHHHHHHHHHHHHHGGGGGHHHHHHGGHHFHGHHHGGCEFGHHFHHGGGHHGHHHHHHHHHHHHHHHHGGGGGHHHHHHHHHGEHHHGGGGGGGHHHHHHGHHHHGGGGHHHHHGHHHHHHHHGGGGGGGGGGGGGGGGGGGGGGGGGGFFFFFFFFFFFFFFFFFFFFFFFFFFFFFFFFFFFFFFFFFFFEB
@M05620:37:000000000-D9766:1:1101:27952:11047 1:N:0:73
ACCACACCTTCTACAATGAGCTGCGTGTGGCTCCCGAGGAGCACCCCGTGCTGCTGACCGAGGCCCCCTTGAACCCCAAGGCCAACTGCGAGAGGATACCCAGGTGAGTGGCCCGCTACCTCTTCTGGTGGCCGCCTCCCTCCTTCCTGGCCTCCCGGAGCTGCGCCCTTTCTCACTGGTTCTCTCTTCTGCCGTTTTCCGTAGGCCTCTCTTCTCTGACCTGAGTCACCTTTGGAACTCTGCAGGTTCTA
+
3>>A>AA>>BBFGCAEEGBGGGHHGBEBFDA2BBAB2E2AEF2BBAEEEABFFHHHHFGEE@EEGGGF/12@3BGA>?EG/G???F3B3//></?0F2BB?F//22???<FFFGFG?<CGHHHGFFHHG0<>FDCCGDHFHH./CCBG;GFHHHHGGG99B.BFGAGGGGGGGG0BFGGGFFBFFF/;9/99FFADFFFFFFFFF/:BFFFFFFFBFF//B/;;:;F/:9BFBFE9FBFFF/;9FF./;;;
@M05620:37:000000000-D9766:1:1101:27935:11056 1:N:0:73
ACCACACCTTCTACAATGAGCTGCGTGTGGCTCCCGAGGAGCACCCCGTGCTGCTGACCGAGGCCCCCCTGAACCCCAAGGCCAACCGCGAGAAGATGCCCAGGTGAGTGGCCCGCTACCTCTTCTGGTGGCCGCCTCCCTCATTCCTGGCCTCCCGGAGCTGCGCCCTTTCTCACTGGTTCTCTCTTCTGCCGTTTTCCGTAGGACTCTCTTCTCTGACCTGAGTCTCCTTTGGAACTCTGCAGGTTCTA
+
BBBBAABAFFCFGGGGGGBFGGHHGEEBFEHGGFFEAFEEGHGHHGGGGFEGFHHHHHHGGGFGGGGG@E1F3GHEGGGHFHHGHGGGG/<>><GFH2?GHHHF?1?FGHGGHHGGGGGHHHHGHHHHG/EHHGGCGGHGHH.CCHHGFGGGGGGGGG-BGGGGGGFFFFFFFFFFFFFFFFFFFF/;;/;FFFDFFFFFFFFFFFFFFFFFFFFFFFBFFFFFFFFFFFFFFFB9BFFFF/;FFFF/BFB
@M05620:37:000000000-D9766:1:1101:8438:11066 1:N:0:73
ACCACACCTTCTACAATGAGCTGCGTGTGGCTCCCGAGGAGCACCCCGTGCTGCTGACCGAGGCCCCCCTGAACCCCAAGGCCAACCGCGAGAAGATGCCCAGGTGAGTGGCCCGCTACCTCTTCTGGTGGCCGCCTCCCTCCTTCCTGGCCTCCCGGAGCTGCGCCCTTTCTCACTGGTTCTCTCTTCTGCCGTTTTCCGTAGGACTCTCTTCTCTGACCTGAGTCTCCTTTGGAACTCTGCAGGTTCTA
+
BBBABBAAFFFFGGGGGGFGGGHHGGGBAEHGHGFEDGGGGHHHHGGGDEGGGHFHHHHEEEGGGGGGGGGHGHHGGGGHGHHHHGGGGGFGGGHFDHHHHGHGGHHHHHGGHHGGGFGHHHHHHHHGHHGHHGGGGGHGHHGHHGGGGGGGGGGGGG-;DGGGGGFFFFFFFFFFFFFFFFFFFFFFFFFFFFFFFFFFFFFDFFFFFFFFFFFFFFFFFFFFFFFFFFFFFFFFFFFFFFFFFFFFFFF
@M05620:37:000000000-D9766:1:1101:8828:11068 1:N:0:73
GAGGCTGCTTTGGAAGAAACTGACAAGCCAGGGACACAAGATCGGAAGAGCACACGTCTGAACTCCAGTCACCTGAAGCTATCTCGTATGCCGTCTTCTGCTTGAAAAAAAAAAAAAAGAAGATCCCAATCTATTAAAATAGATTACAAAAAAAATCCAAATAACTCAGACATCGTCTAGTTATCATCTTACATAACCCACATCACGACATCAAATCACGTTGCATCCCCCAGGACCCGCTATCTACAACC
+
BABBBBFBFFFFGGGGGGGGG5B4BFAFAGGHGGGF2GFAFHHGGDCE22BFG2AAAA2FDABGE33BFGF5GHHGGH33FEGG5B1EG3FHGGGH14GHFGHGHHHHHGEGG?/>////00?11???0001111111<11>11110000..---./:0;00;0:00000//00.....00000000000000;009/....////..--9;9/;9/99.....99/9..;-..9...----;/9/9///9
@M05620:37:000000000-D9766:1:1101:19164:11087 1:N:0:73
ACCACACCTTCTACAATGAGCTGCGTGTGGCTCCCGAGGAGCACCCCGTGCTGCTGACCGAGGCCCCCCTGAACCCCAAGGCCAACCGCGAGAAGATGCCCAGGTGAGTGGCCCGCTACCTCTTCTGGTGGCCGCCTCCCTCCTTCCTGGCCTCCCGGAGCTGCGCCCTTTCTCACTGGTTCTCTCTTCTGCCGTTTTCCGTAGGACTCTCTTCTCTGACCTGAGTCTCCTTTGGAACTCTGCAGGTTCTA
+
BCCBCBCBFFFFGGGGGGGGGGHHGDGEFEHHHGGGGEEGGHGHFGGGEEGGHHHHFGHGGGGGGGGGGGGHFHHGGGGHGHHHHGGGGGGGGGHHHHHHHHHGHHHHHHGGHHGGGGGHHHHHHHHHHHGHHGGGGGHGHHGHHGGGGGGGGGGGGGAGGGGGGGFFFFFFFFFFFFFFFFFFFFFFFFFFFFFFFFFFFFFFFFFFFFFFFFFFFFFFFFFFFFFFFFFFFFFFFFFFFFFFFFFFFFB
@M05620:37:000000000-D9766:1:1101:24971:11105 1:N:0:73
ACCACACCTTCTACAATGAGCTGCGTGTGGCTCCCGAGGAGCACCCCGTGCTGCTGACCGAGGCCCCCCTGAACCCCAAGGCCAACCGCGAGAAGATGCCCAGGTGAGTGGCCCGCTCCCTCTTCTGGTGGCCGCCTCCCTCCTTCCTGGCCTCCCGGCGCTGCGCCCTTTCTCCCTGGTTCTCTCTTCTGCCGTTTTCCGTAGGCCTCTCTTCTCTGCCCTGCGTCTCCTTTGGAACTCTGCAGGTTCTA
+
AABAABBACFFFGGGGGGGFGFHGGAAAAAGBBFGEAFEFDHHFHGGGEEEFFHGGHHFF?F?FGAEGG@1BGEHGGCAHCEHHHGG<BDC@BDCGFFFFFG<FFB1<?FAAGC?CG-AFFF<GHHHHH/<GFCCCEE:CHHGHB;9CFB?FF.EGDB--9B;?B=D-999BFF/;BBEFFBFF/9B/BFB/BDF.B.99A9:.:/9BFFFFFF/BFF/BEB..-.@DFB//;///;9/;BB/9/FFFFFB
@M05620:37:000000000-D9766:1:1101:24865:11112 1:N:0:73
ACCACACCTTCTACAATGCGCTGCGGGCGGCTCCCGAGGAGCACCCCTTGCTGCTGACCGAGGCCCCCCTGAACCCCAAGGCCAACCGCGCGAAGATGCCCAGGTGAGCGGCCCGCTACCTCTTCTGGTGGCCGCCTCCCTCCTTCCTGGCCTCCCGGTGCTGCGACGTTTCTCACTGGTTCTCTCTTCTGCCGTTTTCCGTAGGACTCTCTTCTCTGACCTGAGTCGCCTTTGGAACTCTGCAGGTTCTA
+
AAA1AAA1>CFFG3GDAGBEG?FEG00///A///B>/EEGEHHEHGE/0>BFDGC1GHE//>?EG/EGGCA0FCGGGF/G//FHHG/<AG@--<-.0=00/0;E//;C/;-:9-:-9-?BBF00=CF00C..9@--A99;FFABF9/;F/--9----;-;;BFE--9---//;FB//9-9:BF9/;/;9;B/B@B-/9/;-B:BFB9B/B9/;:B//:/9/BF/9BF-;---/FF/BFFFFF/BBAFFFFF
@M05620:37:000000000-D9766:1:1101:15216:11120 1:N:0:73
ACCACACCTTCTACAATGAGCTGCGTGTGGCTCCCGAGGAGCACCCCGTGCTGCTGACCGAGGCCCCCCTGAACCCCAAGGCCAACCGCGAGAAGATGCCCAGGTGAGTGGCCCGCTACCTCTTCTGGTGGCCGCCTCCCTCCTTCCTGGCCTCCCGGAGCTGCGCCCTTTCTCACTGGTTCTCTCTTCTGCCGTTTTCCGTAGGACTCTCTTCTCTGACCTGAGTCTCCTTTGGAACTCTGCAGGTTCTA
+
CCCCDCDEFFFFGGGGGGGGGGHHGGGFHGHHHGGGGGGGGHHHHGGGGGGGHHHHHHHGGGGGGGGGGGGHHHHGGGGHGHHHHGGGGGGGGGHHHHHHHGHG1CDFGFGGHHCD?<<GDDDGFBDHGGGHHC@G?.GGFGGFHFGBBFGGEAEGDGGGFABB?AFFFFFFFBFFFFFFFFBBBBBFF1BFFCDFFFFFDBADFFFFB0<:FFFFFBBFFB:BFBF1<FBFFBFFFFB11<BFFFFFFE1
@M05620:37:000000000-D9766:1:1101:19521:11125 1:N:0:73
ACCACACCTTCTACAATGAGCTGCGTGTGGCTCCCGAGGAGCACCCCGTGCTGCTGACCGAGGCCCCCCTGAACCCCAAGGCCAACCGCGAGAAGATGCCCAGGTGAGTGGCCCGCTACCTCTTCTGGTGGCCGCCTCCCTCCTTCCTGGCCTCCCGGAGCTGCGCCCTTTCTCACTGGTTCTCTCTTCTGCCGTTTTCCGTAGGACTCTCTTCTCTGACCTGAGTCTCCTTTGGAACTCTGCAGGTTCTA
+
BCCCCCCCFFFFGGGGGGGGGGHHGEGFHGHHHGGGGGGGGHHHHGGGEEFFHHHHHHHGGGGGGGGGGGGHHHHGGGGHGGHHHGGGGGGGGGHHHFFHHHEGGBGHHGGGHHGGGGGHGHBHFHHHHFGHH?-CDDCEHHGHHFGGFGGGGGGEDA@@DGGGAGFC-FFFFFFFFFFFFFFFFFFBBFFFFFFFFFFFF9AADFFFFFFFEFFFFFFFFFF/.;FFFF/9FBBBBFFB/BFBFFFFFFB
@M05620:37:000000000-D9766:1:1101:17990:11136 1:N:0:73
GCGGCTGCTTGTAAGACACTGACAAGCCAGGGACCCACGATCGGAAGATCACACTTCTGAACTCCAGTCACCTGACGCTATCTCGTATGCCGTCTTCTGCTTGAAAAAAAAACCCGCAACCTCTGCTTTTTTCCTCCTCCCTCCTTCCTTTCCTCCCTTACATTCGCCCTTTCTCACTGGTTCTCTCTTCTTCCTTTTTCCGTACTACTCTCTTCTCTGACCTTCTTCTCCTTTTTACCTCTTCAGATTCT
+
1>1>A>1>CF11BFDGA1BFFBBB1BFFHG0EFGGAA/AAFGEAEEAG1BGFFG0BFGFGFGFHHH1BB@FHHFHBEGC//01B0>>BBBFE/>FGFHFHG>FA1B>GE/</////<///000<11<1111->F1>0FGFAGFC/GGBD=D00<</<;0:/0:0;:AFC-/CB0FBCB0/09BFGFFFGGG00;009:FBC.0..9;C00FFFF9/9//;/9/;9/9/BFFFF/;/9/;;FFBF///9/:9
@M05620:37:000000000-D9766:1:1101:9279:11149 1:N:0:73
GAGGCTGCTTTGGAAGAAACTGACAAGCCAGGGACACAAGATCGGAAGAGCACACGTCTGAACTCCAGTCACCTGAAGCTATCTCGTATTCCGTCTTCTGCTTGAAAAAAAAAAACTTATCCCGCGTCGGCATCTGTTCGTTGGTGCTGCGTTCGGCGTTGTGGCCCTCCCGTCCTCCCCTTTGCGGGTTCTGGTAAATGCTGGGGTGCGGCGGGGCTCTTTGGCTCCCCCCCGTCCCCCTGTCTGGTCTT
+
B@BBB?FAFFFFEFGGGGGGDGFBBFBFFHFFFCFGGGGEGHHHDBFE2BGGGHHE1FHF5ABFGBBFDFGFGGFFFFB@GHHBFF?EE3BGH3B1?@FGEFHHECGHHCEC?///1?BB@FF/>/>///>->FBF11>.<<<...<000-<.:.:;-:AB.9.;FF.;.A.;9CDBBEF.;//99--;AFFFFFB/B;/BFBFF-;9.9-9----;9.;99/9F/BEFDFB?-AADFFD>EBFFB/FFF/
@M05620:37:000000000-D9766:1:1101:15091:11149 1:N:0:73
ACCACACGTCTGAACTCCAGTCACCTGAAGCTATCTCGTATGCCGTCTTCTGCTTGACCAAAAAAAAAAAAAAAACTCAGTAAAACCCTCCTGTTCTCGTCACTCCAAATCCCCTTCCTAACTTACTGCTCTCCCCCTACCTACTTCTCTCCTCAACTCCTCATCCCCTTACTTACCTGCGTACGTGTCCCCCCTCTTCCACTCTGTCCGCCCCCTCCGCCGTTGTCTACCTTTATCCCGTTCCCTCCTCC
+
ABBBBBBBFBB2BBFGGFFGBBBDGGGGAGHHHGHHHGCEFGFGEFGGGHHHHHFHF3ABFHEEEE>>>>//>/</3333444443//B//2222B22////?2222222?<1/0000111<1111111111<00..-<..00/0000<00/0/00/0000/:000.././/0;00:00.-..--///900..--..///:9/9/////.-.----.9...9-.../:///////////.....//..../
@M05620:37:000000000-D9766:1:1101:12422:11150 1:N:0:73
ACCACACCTTCTACAATGAGCTGCGTGTGGCTCCCGAGGAGCACCCCGTGCTGCTGACCGAGGCCCCCCTGAACCCCAAGGCCAACCGCGAGAAGATGCCCAGGTGAGTGGCCCGCTACCTCTTCTGGTGGCCGCCTCCCTCCTTCCTGGCCTCCCGGAGCTGCGCCCTTTCTCACTGGTTCTCTCTTCTGCCGTTTTCCGTAGGACTCTCTTCTCTGACCTGAGTCTCCTTTGGAACTCTGCAGGTTCTA
+
CCCCCCBCFFFFGGGGGGGGGGHHGGGGHGGHHGGGGGGFGHHHHGGGFGGGHGHGHHHGGGGGGGGGGGGHHHHGGGGHGHHHHGGGGGGGGGHHHHHGGHHGHHHHGHGGHHGGGGGHHHHHHHHFDHGHHGGGGGHGHHGHHGGGGFGGGGGGBCGFGFGGGGFFFFFFFFFFFFFFFFFFFFFFFFFFFFFDFFFFF0FDDFFFFFFEFFFFFFFFFFFFFFFFFFFFFFFFFFFFFFFFFFFFFFB
@M05620:37:000000000-D9766:1:1101:5795:11160 1:N:0:73
AGTGCCAGCTCTCCATCGCACAGGGGACCCAGGGCCTGGCCCCTCCATCCAGAAAACCTATGACCTCACCCGCTACCTGGAGCACCCCCTCCGCAGCTTGGCTGGGACCTATGTGAGTATCCAGCGTCGGAATCTGGGCGTTGGGGAGGAGTGCGGAGTTGGGGAAAGCCCGTCCTAACCGTGGAGGGTTCTGGTAAATGATGGGGTGAGGAGGGGCTCTTTGGCTCCCACCAGTCCCCCTGTCTGGTCTA
+
>>>1>DFFAFFFG1GGFEGCEGHHG00AEE0F0ABBFFHHHHGGGGGHHHHHHGH0BEHHHGHHH@GHHHHEE>>EGFBF0BFHHH//>EEE?E?EEGFGGHHGGGHHGHGHHHH2GHHHHHDDGGG/>C>FFHHHGH.AGGGHGG.CG.;GH0CG-AEGGGGG..9C/C.AAGGGFFGG@FF@-EF@FFFFFFFFFFFFFFFFFFF@EFE/:B@@@@FFFFFFFFFFFFFFEFFFFFFF@FFFFFFFFFB
@M05620:37:000000000-D9766:1:1101:25893:11168 1:N:0:73
ACCACACCTTCTACAATGAGCTGCGTGGGGCTCCCGAGGAGCACCCCGTGCTGCTGACCGGGGCCCCCCTGAACCCCAAGGCCAACCGCGAGAAGATGCCCAGGTGAGTGGCCCGCTACCTCTTCTGGTGGCCGCCTCCCTCCTTCCTGGCCTCCCGGCGCTGCGCCCTTTCTCACTGGTTCTCTCTTCTGCCGTTTTCCGTAGGACTCTCTTCTCTGACCTGAGTCTCCTTTGGAACTCTGCAGGTTCTA
+
1A?1AAAAFFFFDEGFFG11BAB1EAE00AEGHGGGCE/EE/BGE/AEAEEFDBGFD0G//>/>>EEEGGE0F><E<EGHFHHHHGGGCCCGGGHHHHHHHB/FFH101>FEHH-C-<CHHHHHF0CGHHGFHGGGFBGGFFG/FFFFFFEGEFGGCA--;--A-@B@;FFFFB/B/BFFFBFFBFBFFBFFF?9BFFBFB9--ABFFFFFFFFBBFF99FBB/-/B;9F9FFBFBFFF9BFBFFFFFFF/
@M05620:37:000000000-D9766:1:1101:10584:11176 1:N:0:73
GAGGCTGCTTTGGAAGAGCACACGTCTGAACTCCAGTCACCTGAAGCTATCTCGCATGCCGTCTTCTGCTTGAAAAAACAAAACCAACAGCAGAATTATTCATGCCCCCCCCTTGAGTCTTCCAGTGAAAAAACGAGGAGAGGGCGAAATATGCGTAATTGACAACCGACCGACTTCCCCCAAGCAAGGACAGACAAAGTATCACATGAGTACGTGCTCATTGTTGCAGAACACTCCGCCGAGGACCGCAC
+
A?ABABFBFFFFGCFGGBBFBBGEBB4AAAAF5BE35BFDFGH33FBEG535DB2AEE3BAAFHFFAGB5AB13B51>1BF11?B111121213344444B@B4333?>////0222B3@222@222@@220/<//?<-......----.<000.....00:000..--;;----.00/:.-..../....../.9..///////////////.....///;/;/./////;/.99....-----..9---
@M05620:37:000000000-D9766:1:1101:26075:11244 1:N:0:73
AGGGCCAGCTCTCCATAGCACAGGGGACCAAGGGCATGGCCCCTCCATCCAGAAAACCTATGACCTCACCCGCTACCTGGCGCACCCACTCCGCAGCTTGGCCGGGACCTATGTGAGTATCCAGCGTAGGAATCTGGGCGTTGGGGCGGCGTGCGGAGTTGGGGAAAGACAGTCCTAACCGTGGAGGGTTCTGGTAAATGATGGGGTGAGGAGGGGCTCTTTGGCTCCCACCAGTCCCCCTGTCTGGTCTA
+
>111>>1>AFC@BBFA3BA1A1BBA00AAAAFBAABAABEFGGHGGBGD0B1A01BBFCFBBBGFABBGHG>E>/EGHDB0>E>>EE/?00B?E/E/0BBAH1EBCBCGHGHHG>>GHHHHHGFGCEACGFGGFHHHE.<ACCGGG.A?-;A?.9@-;BFB/;@---9/;/;FFFFFBFF@FF@9EB-;FFFFFFFFFFFFFFFFFA@FFFBBF-@@@FFFFFFFFFFF9FFEFFFFFFF@FFFFFFFFFB
@M05620:37:000000000-D9766:1:1101:15959:11264 1:N:0:73
AGTGCCAGCTCTCAATCGCACAGGGGACCCAGGGCCTGGCCCCTCCATCCAGAAAACCTATGACCTCACCCGCTACCTGGAGCACCAACTCCGCAGCTTGGCTGGGACCTATGTGAGTATCCAGCGTAGGAATCTGGGAGTTGGGGAGGAGTGAGGAGTTGGGGAAAGACAGTCCTAACCGTGGAGGGTTCTGGTAAATGATGGGGTGAGGAGGGGCTCTTTGGCTCCCACCAGTCCCCCTGTCTGGTCTA
+
BCBCCFFFCFFFGGGGFGGGGGHFGGGGGGHHGGGGGGHHHHGHGGGHHHHHHHHHHGHHHHHHHHHHHHHGGFGGHGHHHHHHHHHHGHHHGGGGGHHHGHHGGGHHGHHGHHHHHHHHHHHHHGGGGGHHHHHHHHHGGGHHGGGGGGGHHHHHHGHHHHGGGGHHGHHHHHHHHHHHGGGGGGGGEGGGGGFGGGGGGGGGGGFFFFFFFFFFFFFFFFFFFFFFFFFFFFFFFFFFFFFFFFFFFFF
@M05620:37:000000000-D9766:1:1101:2780:11270 1:N:0:73
AGTTCCAGCTCTCCATCGCACAGGGTCCCCAGTGCCTGGCCCCTCCATCCAGAAAACCTATGACCGCACCCGCTACCTGGCGCACCCCCTCCGCAGCTTGGCTGGGACCTATGTGAGTATCCCGCGTCGGACTCTGGGCGTTGGGGCGGCGTGCGGCGTTGTGCCCGCCCGTCCTACCCGTGGCGGGTTCTGGTAAATGCTGGGGTGATGCTGGGCTCTTTGGGTCCCACCCGTCCCCCTGTCTGGTCTAT
+
>>>3>BDFFFFFGGGBBAE2E?GDEB4AABB2ABBBBBGHGHGFFGFHHACFEBG2BEFGBBDGH0AAEEE0>>/>FF3BB>?>EGG>>EG/>E/E>BBBCFFFDFGFFG2FGGF2@GBGHHC<DFD<><-->CGHH/.<AAA:@-A?BBBFAFFFFFFFFFF//9.-;;9;DDFF/AFFD.@----;;FFFF/9/;B//:F/DF9B./B///99.9.BFFFF.;.AFFFFADADFFFFFFFFFFF//99;
@M05620:37:000000000-D9766:1:1101:22024:11272 1:N:0:73
ACCACACCTTCTACAATGAGCTGCGTGTGGCTCCCGAGGAGCACCCCGTGCTGCTGACCGAGGCCCCCCTGAACCCCAAGGCCAACCGCGAGAAGATGCCCAGGTGAGTGGCCCGCTACCTCTTCTGGTGGCCGCCTCCCTCCTTCCTGGCCTCCCGGCGCTGCGCCCTTTCTCACTGGTTCTCTCTTCTGCCGTTTTCCGTAGGACTCTCTTCTCTGACCTGAGTCTCCTTTGGAACTCTGCAGGTTCTA
+
CDCDDDCDFFFFGGGGGGGGGGHHGGGEGGHHHGGGGGGGGHHHHGGGGGGGHHHHHHHGGGGGGGGGGGGHGHHGGGGHGHHHHGGGGGFGGGHHHHHHHHHGHHHHHHGGHHGGGGGHHHHHHHHHHHGHHGGGGGHGHHGHHGGGGGGGGGGGGGGGGFFFFFFFFFFFFFFFFFFFFHFHHFFFFHFHFFFFFFHFFFFFFFFFFFFFHHHFFFFFFHFFFFFFFFFFHHFFFFFFFFFFFFFFFFF
@M05620:37:000000000-D9766:1:1101:9295:11278 1:N:0:73
ACCACACCTTCTACAATGAGCTGCGTGTGGCTCCCGAGGAGCACCCCGTGCTGCTGACCGAGGCCCCCCTGAACCCCAAGGCCAACCGCGAGAAGATGCCCAGGTGAGTGGCCCGCTACCTCTTCTGGTGGCCGCCTCCCTCCTTCCTGGCCTCCCGGAGCTGCGCCCTTTCTCACTGGTTCTCTCTTCTGCCGTTTTCCGTAGGACTCTCTTCTCTGACCTGAGTCTCCTTTGGAACTCTGCAGGTTCTA
+
BBBBBBBBFFFFGGGGGGGGGFHHGFGGHGHHFGGGGGGGGHHHHGGGGGGGHHHHHHHGGGGGGGGGGGGHHHHGGGGHGHHHHGGFGGGGGGHHHHFGHHHGHHHHGHGGHHGGGGGHHHHHHHGGG/CGHFGGFFHGGHDHGBFGGEFGGGGGGG-BBGGFGGFFF/FFFFFFFFBFFFFFFFFFFFFFFFDFFFFF?FFFFEFFFFFFFFFFFFEFFFFBFFFFFFFFEFB9BFFFFFFFFFFFFFB
@M05620:37:000000000-D9766:1:1101:11775:11287 1:N:0:73
GAGGCTGCTTTGGAAGAAACTGACAAGCCAGGGACAAAAGATCGGAAGCGCACACGTCTGAACTCCAGTCACCTGAAGCTATCTCGTATGCCGTCTTCTGCTTGAAAAAAAAAAAAAACAAACCTCATATTTCACCCTCTGGAAATCCAAACCGCCCAGATCTATTCCCACACACACCAACTCACTCTTCTACCGCTTTACATCACATGCTCTACTCAACACCTAATCTCCACATTCCAACCAACTCAGCT
+
>3>AAAFAFFFFGFGGGBFGGGBG4GHHGHGHEGGFF2FGGHHHGGFG2EEGGGHGHHHGHHHHHHHHHHHHHGHBGGHH@DGDFHG1GHHHGEEHGHHHHHHHFFHHHEED/<///>///0..0011111111110../000/00</000..---;...0/0000;0009...;....../90/00000;0;/---../;//9///////////////./../9;//////.////////.9../////9
@M05620:37:000000000-D9766:1:1101:22441:11303 1:N:0:73
AGTGCCAGCTCTCAATCGCACAGGGGACCCAGGGCCTGGCCCCTCCATCCAGAAAACCTATGACCTCACCCGCTACCTGGAGCACCAACTCCGCAGCTTGGCTGGGACCTATGTGAGTATCCAGCGTAGGAATCTGGGAGTTGGGGAGGAGTGAGGAGTTGGGGAAAGACAGTCCTAACCGTGGAGGGTTCTGGTAAATGATGGGGTGAGGAGGGGCTCTTTGGCTCCCACCAGTCCCCCTGTCTGGTCTA
+
A3>AADFFBFFFGFGEEFFGEGFHEGFGAEHHGG?2AAFFEGGHGGHHD1GFDA3FGE3GHHFHFHCHHHHGGGGEHHHFHHHHF?GHGBGHGEGG?3GHGHHGAAHHGEHHHHDGHGFHFGDHB<?CDAGHHH1FD00/?GHH??.CGGGHAG0<<<CGHHCGGGHA//CGHGHHHHHFBGGGGGGG.FGGGGGGGGGFGFGFGGFBFFFFDFBB--AFB/:99/BEFFFDFA9FBB.D-:BFFFF/FFF
@M05620:37:000000000-D9766:1:1101:11434:11314 1:N:0:73
ACCACACCTTCTACAATGAGCTGCGTGTGGCTCCCGAGGAGCACCCCGTGCTGCTGACCGAGGCCCCCCTGAACCCCAAGGCCAACCGCGAGAAGATGCCCAGGTGAGTGGCCCGCTACCTCTTCTGGTGGCCGCCTCCCTCCTTCCTGGCCTCCCGGAGCTGCGCCCTTTCTCACTGGTTCTCTCTTCTGCCGTTTTCCGTAGGACTCTCTTCTCTGACCTGAGTCTCCTTTGGAACTCTGCAGGTTCTA
+
CDDDDDDDFFFFGGGGGGGGGGHHGGGGHGHHHGGGGGGGGHHHHGGGGGGGHHHHHHHGGGGGGGGGGGGGHHHGGGGHGHHHHGGGGGGGCGHHHHHHHHHGHHHHHHGGHHGGGGGHHHHHHHHHHHGHHGGGGGHGHHGHHGGGGGGGGGGGGG-BGGGGGGFFFFFFFFFFFFFFFFFHFFFFHHHHFFFFFFFFFFFFFFFFFFFFFFFFFFFFFFFFFFFFFFFFHHFFFFFFFFFFFFFFFFB
@M05620:37:000000000-D9766:1:1101:24243:11316 1:N:0:73
ACCACACCTTCTACAATGAGCTGCGTGTGGCTCCCGAGGAGCACCCCGTGCTGCTGACCGAGGCCCCCCTGAACCCCAAGGCCAACCGCGAGAAGATGCCCAGGTGAGTGGCCCGCTACCTCTTCTGGTGGCCGCCTCCCTCCTTCCTGGCCTCCCGGAGCTGCGCCCTTTCTCACTGGTTCTCTCTTCTGCCGTTTTCCGTAGGACTCTCTTCTCTGACCTGAGTCTCCTTTGGAACTCTGCAGGTTCTA
+
A?ABB?AA>FFFFGGFFFF5FBGFFFG24EFAGCFG2EEEAHHCGG?E1EEFDE3GHHCE@E0EGEG@E/?FHHHGGCGGFFHHCFEGGGBD/<0<>?FFGF/F1?G<??//<FAD-<-FDGD0GDGD<CDAC@@C::GCGGA:CFFGGFFG9FA.AB-@-9FBBGF;BBFFFFFFFBBB////;BBBFFFB/;;99./9.F.AFBF/BBFBB/BFFFBFFFFFFFFFFF/9/FBFEFFBFFFFFF.BFFF
@M05620:37:000000000-D9766:1:1101:6825:11337 1:N:0:73
ACCACACCTTCTACAATGAGCTGCGTGTGGCTCCCGAGGAGCACCCCGTGCTGCTGACCGAGGCCCCCCTGAACCCCAAGGCCAACCGCGCGAAGATGCCCAGGTGAGTGGCCCGCTACCTCTTCTGGTGGCCGCCTCCCTCCTTCCTGGCCTCCCGGCGCTGCGCCCTTTCTCACTGGTTCTCTCTTCTGCCGTTTTCCGTAGGACTCTCTTCTCTGACCTGAGTCTCCTTTGGAACTCTGCAGGTTCTA
+
BBBBBBB>FFFFFFGGGGFGGGHHGEGBAFGGHFFFCEGGGHHHHGGEEGGGGHFFHHGAE@EGGGGGGGGGHHHGGGGHGHHHCEEEGG/<@BDGHHGHHFHGHHHHHHGGHHGGGCGHHHHHHHFFGFGHGFGGGGHGGGGGGGGGFFGGGGGGDD-ADFCFAFFFFFFFFFBFFFFFFFFFFFFFFFFFFFFFFFFFBFADDFFFFFFFFFFFFF/FFFF9BFF9BFFFFFFF9FFFFBF9BFFFFF/
@M05620:37:000000000-D9766:1:1101:5739:11339 1:N:0:73
ACCACACCTTCTACAATGAGCTGCGTGTGGCTCCCGAGGAGCACCCCGTGCTGCTGACCGAGGCCCCCCTGAACCCCAAGGCCAACCGCGAGAAGATGCCCAGGTGAGTGGCCCGCTACCTCTTCTGGTGGCCGCCTCCCTCCTTCCTGGCCTCCCGGCGCTGCGCCCTTTCTCACTGGTTCTCTCTTCTGCCGTTTTCCGTAGGACTCTCTTCTCTGACCTGAGTCTCCTTTGGAACTCTGCAGGTTCTA
+
BBBABBBBFFFFGGGGGFGFGGHHGDEEFEFHCFGGGGGGGHHHHGEEEEGGHHHHHGF0>EGGEGGGGGGHHHHGGGFEGHHHHEEEGC/BCDHCGHFHHFCFGHGHHFAFHHCGG@CHHGFGHHDDGHGCH-DCGGCGHHGHHGGGGGGGFFGEGB-;BBBFBBF;BFFFFFFFFFFFFFFFFFFFFFFFFBDFFFFFDFF?AFFFFFFFFFFFF//BFFF/BBFFFFFFFF//9FFFFFFFFFFFFF9
@M05620:37:000000000-D9766:1:1101:3294:11356 1:N:0:73
ATTGCCCTCTCTCAATCGCCCCGGGGACACCTGGCCTGGCCCCTCCCTCCCGCCCACCTATGCCCTCCCCCGCTCCCTGGAGCACCAACTCCGCAGCTTTGCCGGGCCCTCTGTGCGTATCCCTCGTAGGCATCTGCTAGTTTTTTATGAGTGAGGCGTTGGGGCCCTACCTTCCTACCCGTTTCTTTTTCTGGTGCCTTCTGGGGTTCTGCTGGTCTCTATGGCTCCCCCCCGTCCCCCTGTCTGGTCTT
+
>>>>AFFB>BBDG1BFFAFEGGG0A0/AAB/BB0BB1BAF0AE/EEFH0B///>>/BEBBBB1BFGG/??>/EEGGGC1?G0BFGE<GGHHH/?//>FH?1?1<>@//<F/<1>11>F..>GFFH-<<<.000<DG0000;;;0.-.000<;000..=A;;.--.--.-9-/;FBB//-A-B-/9/F/BFFFBFF-:/://;F/B@:-999/////;/9//:/BAB/9A-A?;-9-ABEB?EFF/:B9/B/
@M05620:37:000000000-D9766:1:1101:15915:11363 1:N:0:73
ACCACACCTTCTACAATGAGCTGCGTGTGGCTCCCGAGGAGCACCCCGTGCTGCTGACCGAGGCCCCCCTGAACCCCAAGGCCAACCGCGAGAAGATGCCCAGGTGAGTGGCCCGCTACCTCTTCTGGTGGCCGCCTCCCTCCTTCCTGGCCTCCCGGAGCTGCGCCCTTTCTCACTGGTTCTCTCTTCTGCCGTTTTCCGTAGGACTCTCTTCTCTGACCTGAGTCTCCTTTGGAACTCTGCAGGTTCTA
+
CCCCCDCDFFFFGGGGGGGGGGGHGGGGHGHHHGGGGGGGGHHHHGGGGGGGHHHHHHHGGGGGGGGGGGGHHHHGGGGHGHHHHGGGGGGGGGHHHHHHHHHGHHHHHHGGHHGGGGGHHHHHHHHHHHGHHGGGGGHGHHGHHGGGGFGGGGGGGG?FGGGGGGFFFFFFFFFFHFFFFFFFFFFFFHHHFFFFFFFFFFFFFFFFFFFFHHHFFFFFFFFFFFFHHFFFHFFFFFFFFFFHFFFFFFB
@M05620:37:000000000-D9766:1:1101:27015:11378 1:N:0:73
AGTGCCAGCTCTCAATCGCACAGGGGACCCAGGGCCTGGCCCCTCCATCCAGAAAACCTATGACCTCACCCGCTACCTGGAGCACCAACTCCGCAGCTTGGCTGGGACCTATGTGAGTATCCAGCGTAGGAATCTGGGAGTTGGGGAGGAGTGAGGAGTTGGGGAAAGACAGTCCTAACCGTGGAGGGTTCTGGTAAATGATGGGGTGAGGAGGGGCTCTTTGGCTACCACCAGTCCCCATGTCTGGTCTA
+
ABAABFFFBFFFGGGGGGCEGGHHGGGEDGHHFAFGAFHHGHGGGGHFHHHHGGHHFGH3GGFHHHHHHGHGGGGGHHGGHGGHHHFHEB3BEEEEEFGGFGFGAAGHGCFHF?GF3BGHFGHHEGDD//<FGFGGGF0F/FGH@FGGGGGGHFHHHG//=<<CGDG.GGH/;0GHHHHHAGGGDEG9CFG0;C0;9BFGGFGG.CDDE.ABD?--9@EFFF/9F//.B//9A.B9FBE.9FFFF/9BFFB
@M05620:37:000000000-D9766:1:1101:15906:11379 1:N:0:73
ACCACACCTTCTACAATGAGCTGCGTGTGGCTCCCGAGGAGCCCCCCGTGCTGCTGACCGAGGCCCCCCTGAACCCCAAGGCCAACCGCGAGAAGCTGCCCAGGTGAGTGGCCCGCTACCTCTTCTGGTGGCCGCCTCCCTCCTTCCTGGCCTCCCGGAGCTGCGCCCTTTCCTACTGGGTCTCTCTTCTGCCGTTTTCCGGAGGACTCTCTTCTCTGACCTGAGTCTCCTTTGGAACTCTGCAGGTTCTA
+
3>3AA>AAFFFFFGGGBGFGGF4G2EAEDEGHHGGE?EC22B2AEEEEAAEGFHHGHHHGEE@EGEEGFGGGHHHGGGFHGHHEHGGGGGGGFGH1<FGHHH/F11<<1>F.FH@----<<<0D00DG0:E.;;-A.9EG//A;FFG99FFF09AEDGA--9/99-;B=FF///////9.;B999B/;BB//B@.;FFBFF-;-@..9/BBFFFFFFFB/B;././/;9B/BF/FFFFFFBFBB/A9B;//
@M05620:37:000000000-D9766:1:1101:23458:11385 1:N:0:73
ACCACACCTTCTACAATGAGCTGCGTGTGGCTCCCGAGGAGCACCCCGTGCTGCTGACCGAGGCCCCCCTGAACCCCAAGGCCAACCGCGAGAAGATGCCCAGGTGCGTGGCCCGCTACCTCTTCTGGTGGCCGCCTCCCTCCTTCCTGGCCTCCCGGCGCTGCGCCCTTTCTCACTGGTTCTCTCTTCTGCCGTTTTCCGTAGGACTCTCTTCTCTGACCTGAGTCTCCTTTGGAACTCTGCAGGTTCTA
+
AABBBABBFFCFGFGFFGGGFGHHGEEEGCEFHFF?EGFGGDHHCFGGEGGGHHHHHHHGGGGCGGGGGGGHGHHGGGGHGHHHHEFGGG>DGGCG2?DGCHHGBH1<?A/<0FC@@-<GGGHH0GDDG/A.CCG@:E.:GGFFFGGGF9CAFGGG?B-DDB>9--DAAFBF9F/9BB9FFFFFFFFF/;F//9;DFF/9A/.;D99BFFFFF/BFFFFFFFF/9BB99/9/9BB/;F/9BFFFFFF/BB/
@M05620:37:000000000-D9766:1:1101:6786:11417 1:N:0:73
ACCACACCTTCTACAATGAGCTGCGTGTGGCTCCCGAGGAGCACCCCGTGCTGCTGACCGAGGCCCCCCTGAACCCCAAGGCCAACCGCGAGAAGATGCCCAGGTGAGTGGCCCGCTACCTCTTCTGGTGGCCGCCTCCCTCCTTCCTGGCCTCCCGGCGCTGCGCCCTTTCTCACTGGTTCTCTCTTCTGCCGTTTTCCGTAGGACTCTCTTCTCTGACCTGAGTCTCCTTTGGAACTCTGCAGGTTCTA
+
CCCCCCCAFFFFGGGGGGFGGGHHGGGEGGHHHFFGDGGGGHHHHGGFGGGGHHHHHHHFGCGGGGGGGGGHHHHGGGGHGHHHHGGGGG/BFGHHHHHHHHHGHHHHHHGGHHGGGGGHHHHHHHHHHHGHHGGGGGHGHHGHHGGGGGGGGGGGGG-;CFFFFFFFFFFFFFFFFFFFFFFFFFFFFFFFFFFFFFFFFFFFFFFFFFFFFFFFFFFFFFFBFFFFFFFFFFFFFFFFFFFFFFFFFF9
@M05620:37:000000000-D9766:1:1101:15066:11419 1:N:0:73
ACCACACCTTCTACAATGAGCTGCGTGTGGCTCCCGAGGAGCACCCCGTGCTGCTGACCGAGGCCCCCCTGAACCCCAAGGCCAACCGCGAGAAGATGCCCAGGTGAGTGGCCCGCTACCTCTTCTGGTGGCCGCCTCCCTCCTTCCTGGCCTCCCGGCGCTGCGCCCTTTCTCACTGGTTCTCTCTTCTGCCGTTTTCCGTAGGACTCTCTTCTCTGACCTGAGTCTCCTTTGGAACTCTGCAGGTTCTA
+
CCDCCDEEFFFFGGGGGGGGGGHHGGGEFGHHHGGGGGEGGHHHHGGGGGGGHHHHHHHGGGGGGGGGGGGHHHHGGGFHGHGEHGGGGG><DAF22>DGFGHG1FB=?FAAGH?--<-<<DHHGFFE<CA<C-<AEAHF:GGHHBFGBBF:CFGE9?-<AF-B@>DFFFFFFF1:FFFBBFFFFFFFFHBB0<<.BEFFFB.<<<0<BFFFB11<::1:BFB<:<:11B:BFFFFFFFFFFFF0.<FFB1
@M05620:37:000000000-D9766:1:1101:11763:11436 1:N:0:73
GAGGCTGCTTTGGAAGAAACTGACAAGCCAGGGACACAAGATCGGAAGAGCACACGTCTGAACTCCAGTCACCTGAAGCAATCTCGTATGCCGTCTTCTGCTTGAAAAAAAAAAAAACGAAAGAAAACAATGATAAAATAGATAAAAAAGTGAGAAAACAAAAAATGAAAGAGAAGGCAAAATAAACAAAAAAACAAAAAGCTAAAATGAAGAAAAAATGGACAACATAGGAACCGTTAAACGTCAAGTGG
+
A?AB>AFBFFFDGBBFGGGGGGGBBFBAFGBBFABFFHFHHHDFE22AABB3B2FAFFFFADBFBB3BDB353BFB3333BGBF5BBEEBBFEGGH1BGH@FF3BGEGHGEEEBB>//<////00==0><11=11<111<1<1=1>00-.0000000//.....-:00000///0/...../0900009...--........0009000:000//9.-:0000;...;00000..-:...009....000:
@M05620:37:000000000-D9766:1:1101:11745:11438 1:N:0:73
GAGGCTGCTTTGGAAGAAACTGACAAGCCAGGGACAAAAGATCGGAAGCGCACACGTCTGAACTCCAGTCACCTGAAGCTATCTCGTATGCCGTCTTCTGCTTGAAAAAAAAAAAAAAACAACAAAAAATTTCATAACGCCGCATCTAAATATAATAAACATCCTACCAACAAGAATCAATTAATAACGTCATTACAGATAATCACCATAAAAACAAATAGCCAACGATGAACAGTGTAATCAGGCACGGG
+
>33>>>B>FFFDGCGC44BGGGFGBGHHGFGHEFFBGAFGGGHHGGEGEEGGGGHGHHHGHHHHHHHHHHHHHHH3FGHHFFGGFGFEGHHHGEGHGHHHHHHHFGHHGGGG@//>//-....>.00.-./0<0000/.-----.-90000000000000000/000.00.;.///90;0000/9///...:.//9//////////.///////....//////.....9///////;//;/////...--
@M05620:37:000000000-D9766:1:1101:10941:11450 1:N:0:73
ACCACACCTTCTACAATGAGCTGCGTGTGGCTCCCGAGGAGCACCCCGTGCTGCTGACCGAGGCCCCCCTGAACCCCAAGGCCAACCGCGAGAAGATGCCCAGGTGAGTGGCCCGCTACCTCTTCTGGTGGCCGCCTCCCTCCTTCCTGGCCTCCCGGAGCTGCGCCCTTTCTCACTGGTTCTCTCTTCTGCCGTTTTCCGTAGGACTCTCTTCTCTGCCCTGAGTCTCCTTTGGAACTCTGCAGGTTCTA
+
BBBBBBBAFFFFGGGGGGAGGGHHGGGA4AGHHGFGCFFGDHHHHGGEAEGGEHGHHHGAEECGGGGGGGFHHGHGGGGHGHHHHGGGGG/BFGHFFHHHHHHGHHGHHHGGFFGGGGGFHHHHHHGHGHGHHGGGGGHGHHGHHGGGGGGFFGGGGG-;@FGGGGFFFFFFFF/BBFFFFFFFFFFFFFFFFFFFFFFFFFFFFFFFFFFFFFFFFF/BEFF.BFFBFFFBFFFEBFFBFFF/BFFFFF;
@M05620:37:000000000-D9766:1:1101:15397:11468 1:N:0:73
ACCACACCTTCTACAATGAGCTGCGTGTGGCTCCCGAGGAGCACCCCGTGCTGCTGACCGAGGCCCCCCTGAACCCCAAGGCCAACCGCGAGAAGATGCCCAGGTGAGTGGCCCGCTACCTCTTCTGGTGGCCGCCTCCCTCCTTCCTGGCCTCCCGGAGCTGCGCCCTTTCTCACTGGTTCTCTCTTCTGCCGTTTTCCGTAGGACTCTCTTCTCTGACCTGAGTCTCCTTTGGAACTCTGCAGGTTCTA
+
ABBABBBBFFFFGGGGDGGGGGHHGE?EF2GGCFFAFGGGGHGHHGGGGGGGGHFFHHGGGGGGGEGGGGGHHHHGGGGHEEHHHGGEDGDCGGGHFHEGHHHGGGGHHHGGHHCGGGGHHHHHHHHHGHGHHGGGGGGGHHGHHGGGGGGGGFGGDB@GGGFFGGF?BFFFFFFFFFFFFFFFFFFFFFFFFBFFFFBFFFFFFFB/9FFFFFFFFFFFFFFFFFFFFBFFFFFFFFFFFFFFFFFFFF/
@M05620:37:000000000-D9766:1:1101:27688:11477 1:N:0:73
ACCACACCTTCTACAATGAGCTGCGTGTGGCTCCCGAGGAGCACCCCGTGCTGCTGACCGAGGCCCCCCTGAACCCCAAGGCCAACCGCGCGAAGATGCCCAGGTGAGTGGCCCGCTACCTCTTCTGGTGGCCGCCTCCCTCCTTCCTGGCCTCCCGGAGCTGCGCCCTTTCTCACTGGTTCTCTCTTCTGCCGTTTTCCGTAGGACTCTCTTCTCTGACCTGAGTCTCCTTTGGAACTCTGCAGGTTCTA
+
ABBBAAB>CFFFGGGGGG5BGGHHGGGBAFHFGBFE?EEGGHGHHGGEFEEGFHHHHHHEGGCFGGGGGGGHFHHGGGGHGHHHHGGGGG/>CGGCGHHHHHGGGHHHHHGGHHGGGGGHHHHHHHHHHHGHHGGGGGHGGGGGGGGGGGGGGGGGGG;BDGFFFFFFFFFFFFFFFFFFFFFFFFFFBFFFFFAFFFFFFFFFFFFFFFFFFFFBFFFFFFFFFFF/:FFFFFFFFFFFFFFFFFFFFFB
@M05620:37:000000000-D9766:1:1101:14858:11492 1:N:0:73
GAGGCTGCTTTGGAAGAAACTGACAAGCCAGGGACAAAAGATCGGAAGAGCACACGTCTGAACTCCAGTCACCTGAAGCTATCTCGTATGCCGTCTTCTGCTTGAAAAAAAAAACAAAAAGGAAAATCTTCTATAAGACTCCAAGAGAGTAAAATAGCGTATGAAACAAAGGCACGGAAGTCAGGCATTTTAGCTTTAGCACTCTTGTGGATCCAAGGGAAGAAGGCTCAGCATATATAATTGTAACAGAC
+
CCCCCCFBFFFFGFEGGGFGGGHHHFGFFHFBFEFGHHHHDHHHGEAEBFFHHGFFHHHFHFGHHHFHHFBFHHHHGHHGHHHHHBBEGFHHGGGHGHHHHHGGHHHHFF/EE<///0B///@2222222@2<<G?1?1111??100>.<11DF1<11-.<</<<00<..//...;-;;.;0;0//:0:00099000900090;0;009.00::900..9:.;9/9././/:9:////:////9//:///:
@M05620:37:000000000-D9766:1:1101:22065:11545 1:N:0:73
ACCACACCTTCTACAATGAGCTGCGTGTGGCTCCCGAGGAGCACCCCGTGCTGCTGACCGAGGCCCCCCTGAACCCCAAGGCCAACCGCGAGAAGATGCCCAGGTGAGTGGCCCGCTACCTCTTCTGGTGGCCGCCTCCCTCCTTCCTGGCCTCCCGGAGCTGCGCCCTTTCTCACTGGTTCTCTCTTCTGCCGTTTTCCGTAGGACTCTCTTCTCTGACCTGAGTCTCCTTTGGAACTCTGCAGGTTCTA
+
BBBBBBAAFFFFFGGGGGGFGBFFEA2AAEHHHGGGDFEEGHHHGEEE1EEGFHHHGHGE>F0>FEFFGGGHHHHGGGGHGHHHHGGGGGCGGGHFHHHHHHGGHHHHHHGGHHGGG-AGGHHHHHHHHHGHHGGGGGHGHHGHHGGGGGGGGGGGGGCGGGGGGGFFFFFFFFFFFFFFFFFFFFFFFFFFFFFFFFFFFFFFF/;FFFFFFFFFFFBFFFFFFFEFBB9FFFFFFFFFFFFFFFFFFF/
@M05620:37:000000000-D9766:1:1101:4394:11545 1:N:0:73
ACCACACCTTCTACAATGAGCTGCGTGTGGCTCCCGAGGAGCACCCCGTGCTGCTGACCGAGGCCCCCCTGAACCCCAAGGCCAACCGCGAGAAGATGACCCAGTGAGTGGCCCGCTACCTCTTCTTGTGGCCGCCTCCCTCCTTCCTGGCCTCCCGGAGCTGCGCCCTTTCTCACTTGTTCTCTCTTCTGCCGTTTTCCGTAGGACTCTCTTCCCTTACCTGAGTCTCCTTTGGGACTCTGCAGGTTCTA
+
BBBABBBAFFFFGGGGGGDFGFHGGEE2AAHCFDGGAEGC?HHHHGCFEEEEFHHFHHFC@FGGGEGGGGFFHCGGGGGHGCGGHGGCGGBB?DHH2G2<?2/?11<111</?FC?@--<<1<=0D0==0..<-::.:..::E/0:9009999.AE;9---./9--:-99;/9///9/:/;//////9/;//B>99BE//./99A//////9/9/.9///:;9/./:/:9/;F//....99////;.9///
@M05620:37:000000000-D9766:1:1101:27970:11546 1:N:0:73
GAGGCTGCTTTGGAAGAACATAAGAGAGCACTCCAATAGCCCGCACTTGACCCGGATAACGTCCTCGCCTGGCATACAGAAGCTGAAACACCTGGAAATGCTGTAAGGAATTTCAGCTTTATCCATCTTGTGGAGACCGTAGACACAAACTCAGCCTTTGTAAATGTCAATGGAAAGCCAAAGACCAAAGAAAAGAAGAGCACAAGTCTGCACTAACGTCCCGTGAACGCATCTAGAATGCCGTCATAAGC
+
AAAAAAFAFFFFGGGGG1FG1FGD110B0BFH0BF11B11100///A111B1AE/A//B1EG//B1B/>F>G001B1F1FGEBFGBDFB>0?0B001B1112B>1BBCB<1B>G2B1BFGG2F1BF1B>F1B/B/<?////??@10?/0/???1?0<11>==F1=1=11<1111>10<<///<<//<.<</.//::.:C.;C:CCGHGGGB0/;9/9./..;-;...;:.:9-9/;/;;///-;---B/;/
@M05620:37:000000000-D9766:1:1101:14023:11559 1:N:0:73
ACCACACCTTCTACAATGAGCTGCGTGTGGCTCCCGAGGAGCACCCCGTGCTGCTGACCGAGGCCCCCCTGAACCCCAAGGCCAACCGCGAGAAGATGCCCAGGTGAGTGGCCCGCTACCTCTTCTGGTGGCCGCCTCCCTCCTTCCTGGCCTCCCGGAGCTGCGCCCTTTCTCACTGGTTCTCTCTTCTGCCGTTTTCCGTAGGACTCTCTTCTCTGACCTGAGTCTCCTTTGGAACTCTGCAGGTTCTA
+
CCCCCCCCFFFFGGGGGGGGGGHHGGGGHGHHHGGGGGGGGHHHHGGGGGGGHHHHHHHGGGGGGGGGGGGHHHHGGGGHGHHHHGGGGGGGGGHHHHHHHHHGHHHHHHGGHHGGGGGHHHHHHHHHHHGHHGGGGGHGHHGHHGGGGGGGGGGGGGCGGGGGGGFFFFFFFFFFFFFFFFFFFFFFFFFFFFFFFFFFFFFFFFFFFFFFFFFFFFFFFFFFFFFFFFFFFFFFFFFFFFFFFFFFFFB
@M05620:37:000000000-D9766:1:1101:12161:11577 1:N:0:73
ACCACACCTTCTACAATGAGCTGCGTGTGGCTCCCGAGGAGCACCCCGTGCTGCTGACCGAGGCCCCCCTGAACCCCAAGGCCAACCGCGAGAAGATGCCCAGGTGAGTGGCCCGCTACCTCTTCTGGTGGCCGCCTCCCTCCTTCCTGGCCTCCCGGAGCTGCGCCCTTTCTCACTGGTTCTCTCTTCTGCCGTTTTCCGTAGGACTCTCTTCTCTGACCTGAGTCTCCTTTGGAACTCTGCAGGTTCTA
+
CCDCDDDDFFFFGGGGGGGGGGHHGGGGHGHHHGGGGGGGGHHHHGGGFGGGHHHHHHHGGGGGGGGGGGGHHHHGGGGHGHHHHGGGGGGGGGHHHHHHHHHGHHHHHHGGHHGGGGGHHHHHHHHHHHGHHGGGGGHGHHGHHGGGGGGGGGGGGG?DGGGGGGFFFFFFFFHHHFFFFFFHHFFHHHFHFFFFFFHFFFFFFFFFFFFFHHHFHHFFFFFFFFFFFFFFHFFFFFFFFFFHFFFFFF:
@M05620:37:000000000-D9766:1:1101:21006:11591 1:N:0:73
ACCACACCTTCTACAATGAGCTGCGTGTGGCTCCCGAGGAGCACCCCGTGCTGCTGACCGAGGCCCCCCTGAACCCCAAGGCCAACCGCGAGAAGATGCCCAGGTGAGTGGCCCGCTACCTCTTCTGGTGGCCGCCTCCCTCCTTCCTGGCCTCCCGGAGCTGCGCCCTTTCTCACTGGTTCTCTCTTCTGCCGTTTTCCGTAGGACTCTCTTCTCTGACCTGAGTCTCCTTTGGAACTCTGCAGGTTCTA
+
CCDDDDCCFFFFGGGGGGGGGGHHGGGGHGHHHGGGGGGGGHHHHGGGGGGGHHHHHHHGGGGGGGGGGGGHGHHGGGGHGHHHHGGGGGGGGGHHHHHHHH/=?GGHFHGGHH-CGCGCHHHHHHFGHHGHHGGGGGHGHHGHCGGG0FFGGGGGG-9<AG0FGGFFFFFFFFFFFFFFFFFFFFFFFFFFFF.DFFFFF0BD?FFFFFFFFFFFFEBF/F/<FFFFFBFFFFFFFFFFFFFFFFFFFFB
@M05620:37:000000000-D9766:1:1101:17389:11595 1:N:0:73
ACCACACCTTCTACAATGAGCTGCGTGTGGCTCCCGAGGAGCACCCCGTGCTGCTGACCGAGGCCCCCCTGAACCCCAAGGCCAACCGCGAGAAGATGCCCAGGAGAGTGGCCCGCTACCTCTTCTGGTGGCCGCCTCCCTCCTTCCTGGCCTCCCGGAGCTGCGCCCTTTCTCACTGGTTCTCTCTTCTGCCGTTTTCCGTAGGACTCTCTTCTCTGACCTGAGTCTCCTTTGGAACTCTGCAGGTTCTA
+
AAAABAABFFFFCGGGGGGFGGHFGEEGHDGHCGGGGGG?EHGHHGGGAAEC5BGGHHHGEE0EFE@FGGGCGFEEGGEEFEHEAFGEGCD<</?<>22<F<CF/<<A?1/FG.-C?--CDDDGGFDHG/.CG--CDDGACGGFBBBBFBAA0F?.A-;-@FBFF;D-9BFFBF9B9FBBBBFFFFF//;FBFFFFFFEFDBAAD/BBFFBFFBBF/9/99/9/.;BFF/9/FF////99/B//FEABFF/
@M05620:37:000000000-D9766:1:1101:21036:11604 1:N:0:73
AGTGCCAGCTCTCAATCGCACAGGGGACCCAGGGCCTGGCCCCTCCATCCAGAAAACCTATGACCTCACCCGCTACCTGGAGCACCAACTCCGCAGCTTGGCTGGGACCTATGTGAGTATCCAGCGTAGGAATCTGGGAGTTGGGGAGGAGTGAGGAGTTGGGGAAAGACAGTCCTAACCGTGGAGGGTTCTGGTAAATGATGGGGTGAGGAGGGGCTCTTTGGCTCCCACCAGTCCCCCTGTCTGGTCTA
+
BCBBCFFFCFFFGGGGGGGGGGHHGGGGGGHHGGGGGGHHHHGHGGHHHHHHHHHHHGHHHHHHHHHHHHHGGGGGHGHHHHHHHHHHGHHHGGGGGHHHGHHGGGHHGHHHHHHHHHHHHHHHHGGGGGHHHHHHHHHGGHHHGGGGGGGHHHHHHGHHHHGGGGHHHHHHHHHHHHHHGGGGGGGGCFGGGGGGGGGGGGGGGGFFFFFFFFFFFFFFFFFFFFFFFFFFFFFFFFFFFFFFFFFFFFB
@M05620:37:000000000-D9766:1:1101:6834:11605 1:N:0:73
ACCACCCCTTCTCCAATGAGCTGCGTGTGGCTCCCGAGGAGCCCCCCGTGCTGCTGACCGAGGCCCCCCTGACCCCCAAGGCCACCCGCGAGACGATGCCCAGGTGAGTGGCCCGCTACCTCTTCTGGTGGCCGCCTCCCTCCTTCCTGGCCTCCCGGAGCTGCGCCCTTTCTCACTGGTTCTCTCTTCTGCCGTTTTCCGTAGGACTCTCTTCTCTGACCTGAGTCTCCTTTGGACCTCTGCAGGTTCTA
+
AAAAA1ADAFFF1FGFBFGGGBGGEEEGCEBGBFFA/AF//B/FEGGGBBEF1BBBFGHGEE/>FEEGGGG00BFEGE<F?GGH/FC<C<@C//?/?/.GH1<FHHHGHG.CGGGGGGGHHHCHGHHHHH.CHGGGGGGGFFGGFGFFG/FGGGGFG;?@@FFF?@F@@FFFFFFFFFFFFFFFFFFFFFFFF@FAFFFFBBFFFBFFFFFFFFFFF/9BBFFF-FFFFFBFFB/F/;BFFFFFFFFFFF9
@M05620:37:000000000-D9766:1:1101:21021:11617 1:N:0:73
AGTGCCAGCTCTCAATCGCACAGGGGACCCAGGGCCTGGCCCCTCCATCCAGAAAACCTATGACCTCACCCGCTACCTGGAGCACCAACTCCGCAGCTTGGCTGGGACCTATGTGAGTATCCAGCGTAGGAATCTGGGAGTTGGGGAGGAGTGAGGAGTTGGGGAAAGACAGTCCTAACCGTGGAGGGTTCTGGTAAATGATGGGGTGAGGAGGGGCTCTTTGGCTCCCACCAGTCCCCCTGTCTGGTCTA
+
BBBCCFFFCFFFGGGGGGGGGGHGGGGGGGHHGGGGGGHHHHGHGGHHHHHHHHGHHGHGHHHHHHHHHHHGGFGGHHHHHHHHHHHHGHHHGGGGGHHHGHHFGGHHGHHHHHHHHHHHHHHHHGGGGGHHHHHHHHHGDHHHGGGGGGGHHHHHHGHGHGGGGGHHHHHHHHHHGHHHGGGGGGGG;.FGGGGGGGGGGGGGGGFFFFFFFFFFFFFFFFFFFFF?EFFFFFFFFFFFFFFFFFFFFFB
@M05620:37:000000000-D9766:1:1101:6820:11618 1:N:0:73
ACCACACCTTCTACAATGCGCTGCGTGTGGCTCCCGAGGAGCACCCCGTGCTGCTGACCGAGGCCCCCCTGAACCCCAAGGCCAACCGCGAGAAGATGCCCAGGTGAGTGGCCCGCTACCTCTTCTGGTGGCCGCCTCCCTCCTTCCTGGCCTCCCGGCGCTGCGCCCTTTCTCACTGGTTCTCTCTTCTGCCGTTTTCCGTAGGACTCTCTTCTCTGACCTGAGTCCCCTTTGGAACTCTGCAGGTTCTA
+
BBBBBABAFFFFGGGGGG4AEGGGGGGBFEHHGBFEDGEGGHGHHGGEEEEGHHGHHHH>EEGGGGGGGGGHEHHGGGGHGHHHHGGGGG>BCGHGHHHGHHGGHH??GGGGHHCGC@DHHHHHHHHHGCDHHGDGGGHGGGGGGGGGFGGGGGGGGG9;BFADBFFFFFFFFF/BBFFFFFFFFFFF;9FFFFFFFFBFFF:DDBFFFFFFFFF;BF/;FFB/;FF/:ABAF9FFFFF/9BFBFFFF/9/
@M05620:37:000000000-D9766:1:1101:10448:11621 1:N:0:73
ACCACACCTTCTACAATGAGCTGCGTGTGGCTCCCGAGGAGCACCCCGTGCTGCTGACCGAGGCCCCCCTGAACCCCAAGGCCAACCGCGAGAAGATGCCCAGGTGAGTGGCCCGCTACCTCTTCTGGTGGCCGCCTCCCTCCTTCCTGGCCTCCCGGAGCTGCGCCCTTTCTCACTGGTTCTCTCTTCTGCCGTTTTCCGTAGGACTCTCTTCTCTGACCTGAGTCTCCTTTGGAACTCTGCAGGTTCTA
+
BBBABBBBFFFFGGGGGGGGGGHHGEGEHEHHFGGGGGGGGHHHHGGGGGGGHHHHHHHGGGGGGGGGGGGGHHHGGGGHCFHHHGGCFGDGFGHHHHHHHHHGHHHHHHGGHHGGGGGHHHHHHHFHFGDHHGGGGGHGHHGHHGGGGBFGGGGGGG-:BFGGGGFFFFFFFFFFFFFFFFFFFFFFFFFFFFFFFFFFFFFFFFFFFFFFFFFFFFBFFFF9BFFBFFFFFFFFFFFFFFFEFFFFFF9
@M05620:37:000000000-D9766:1:1101:23521:11631 1:N:0:73
ACCACACCTTCTACAATGAGCTGCGTGTGGCTCCCGAGGAGCACCCCGTGCTGCTGACCGAGGCCCCCCTGAACCCCAAGGCCAACCGCGAGAAGATGCCCAGGTGAGTGGCCCGCTACCTCTTCTGGTGGCCGCCTCCCTCCTTCCTGGCCTCCCGGAGCTGCGCCCTTTCTCACTGGTTCTCTCTTCTGCCGTTTTCCGTAGGACTCTCTTCTCTGACCTGAGTCTCCTTTGGAACTCTGCAGGTTCTA
+
BBBCBCCAFFFFGGGGGGFGGGHHGFGBEEGGGFFFDGGGGHFHHGGGFFGGGHGHHHHEGCCFGGGGGGGHGHHGGGGHGHHHHGGGGG>BDGHFHHHHHHHGFHHHHHGGHHGGGGGHHHHHHHHHHHGHHGGGGGHGHHGHHGGGGGGGGGGGGG-ADGGGGGFFFFFFFFFFFFFFFFFFFFFFFF0;FCAFFFFFFF.DFFFFFFFFFFFFFFBFFFFFFFFBFFFFFFFFFFFFFFFFFFFFFFF
@M05620:37:000000000-D9766:1:1101:8827:11646 1:N:0:73
ACCACACCTTCTACAATGAGCTGCGTGTGGCTCCCGAGGAGCACCCCGTGCTGCTGACCGAGGCCCCCCTGAACCCCAAGGCCAACCGCGAGAAGATGCCCAGGTGAGTGGCCCGCTACCTCTTCTGGTGGCCGCCTCCCTCCTTCCTGGCCTCCCGGAGCTGCGCCCTTTCTCACTGGTTCTCTCTTCTGCCGTTTTCCGTAGGACTCTCTTCTCTGACCTGAGTCTCCTTTGGAACTCTGCAGGTTCTA
+
AAA1AAAAFFFFGGGF3GG1F1GGGEEB00FG1BFAEEEGGHHHHGGGFEGGGHHHHHHEEEGGGAFGGGGFHFGGGGGH/CGHHGE/>CBBCGFHFHHHHHHGHHHHHHGGHHGGGGGHHHHHHHHHHGGHHGGGGGHGHHGHHGGGGEGGGGGGGA-;@GGGGGF@?FFFFFFFFEFFFFFFFFFFFFFFF@FFFFFFFFFFFFFFFFFFFFFFFFFFFFFBFFFFFFFFFFFFFFFFFFFFFFFFFF;
@M05620:37:000000000-D9766:1:1101:23529:11647 1:N:0:73
ACCACACCTTCTACAATGCGCTGCGTGTGGCTCCCGAGGAGCACCCCGTGCTGCTGACCGAGGCCCCCCTGAACCCCAAGGCCAACCGCGAGAAGATGCCCAGGTGAGTGGCCCGCTACCTCTTCTGGTGGCCGCCTCCCTCCTTCCTGGCCTCCCGGAGCTGCGCCCTTTCTCACTGGTTCTCTCTTCTGCCGTTTTCCGTAGGACTCTCTTCTCTGACCTGAGTCTCCTTTGGAACTCTGCAGGTTCTA
+
CCCCCCCBFFFFGGGGGG4EFGGGGGGEHGHHHGGGGGGGGHHHHGGEFFGGHHHHHHHGGGGGGGGGGGGHHHHGGGGHGHHHHGGGGG/BDGHHHHHHHHGGHHHHHHGGHHGGGGGHHHHHHHHHHHGHHGGGGGHGGGGGGGGGGGGGGGGGGGCGDGGFFFFFFFFFFFFFFFFFFFFFFFFFFFFFFFFFFFFFFFFFFFFFFFFFFFFFFFFFFFFFFFFBFFFFFFFFFFFFFFFFFFFFFFF
@M05620:37:000000000-D9766:1:1101:6138:11652 1:N:0:73
GAGGCTGCTTTGGAAGCAACTGACAAACCAGGGACACAAGATCGGAAGCCCACACATCTGTACTCTAGTCAGCTGAAGGTAGCTCGTATGCCGTCTCCTGCTTGAAAAAAAAATAAGTATCCAGCGTATAAATCTGGGAGTTGGGGAGCAGTGAGGAGTTAGGAAAAGAAAGTACTAACCGTGGAGGGTTCTAGTAAATGATGGGGTGAGGAGGGGCACTTTGCCTCCCACCAATCCCCATCTCTCGACTA
+
A?AAA?CACFFFFGGF1GGCE0B1B10BFA0FGCGF0BAFHHHHGEFGG0FGEEC/1FFF2FFHHBGFFHH1FHFGHE1BF@FGFE/BB0BGE?EF0@FH1FGG>BFD0/E//01B<2B22>BB<</?/1@222@@GCAF/?11@@/@.>0>FGGAG./<0=/0=<CFCGGF000;0CCG:..;AGG;;9.F000;;C0=99;B..:AE..:AA---99BF////;9:A--AE-/:-/---/9;B/-/9A-
@M05620:37:000000000-D9766:1:1101:17848:11678 1:N:0:73
ACCACACCTTCTACAATGAGCTGCGTGTGGCTCCCGAGGAGCACCCCGTGCTGCTGACCGAGGCCCCCCTGAACCCCAAGGCCAACCGCGAGAAGATGCCCAGGTGAGTGGCCCGCTACCTCTTCTGGTGGCCGCCTCCCTCCTTCCTGGCCTCCCGGAGCTGCGCCCTTTCTCACTGGTTCTCTCTTCTGCCGTTTTCCGTAGGACTCTCTTCTCTGACCTGAGTCTCCTTTGGAACTCTGCAGGTTCTA
+
CDDDDCCDFFFFGGGGGGGGGGHHGGGFHGHHHGGGGGGGGHHHHGGGGGGGHHHHHHHGGGGGGGGGGGGHHHHGGGGHGHHHHGGGGGGGGGHHHHHHHHHGHHHHHHGGHHGGGGGHHHHHHHHGHHGHHGGGGGHGHHGHHGGGGGGGGGGGGGGGGGGGGGFFFFFFFFHHHFFFFFFFFFFHHFHHFFFFFFHFFFFFFBFFFFFFFHHFFFFFFFFFFFFFFFFFHHFFFFFFFFFFFFFFFF;
@M05620:37:000000000-D9766:1:1101:20888:11693 1:N:0:73
GAGGCTGCTTTGGACGAACCTGACAATCCAGTGACACAAGATCGGAGTATCACACTTCTTCACTCCAGTCACCTGAAGCTATCTCGTATCCCTTCTTCTGCTTTAAAAAAAAAAAAACTAAAAAAAAAAATTAAAAAGTTAATAAAAAACAAAGTAAATAAAAAAGAATAGAGAGGGAAAAGAAAACAGATAGTATGAAGTATTCGTGTGAGAAATAATAAAAATAAAGTAGGTATTTGGGAAGCCAGACG
+
>3AA>>C>BBB4F44AAEAAGBFBBA3BBAB5B55AABFHCHBAE20135BDD333B35D5BBD5B3BFA3ABBB33B33BF3D5BBEG14B@FHHBBB44BBBBF3BBE/</<////22222@/<---<C/0000<.000000;:00:..../0000000000-...:00000......//.././..;;//////////////./...////////////:/.///////////////.:/...B.;.-
@M05620:37:000000000-D9766:1:1101:24614:11715 1:N:0:73
ACCACACCTTCTACAATGAGCTGCGTGTGGCTCCCGAGGAGCACCCCGTGCTGCTGACCGAGGCCCCCCTGAACCCCAAGGCCAACCGCGAGAAGATGCCCACGTGAGTGGCCCGCTCCCTCTTCTGGTGGCCGCCTCCCTCCTTCCTGGCCTCCCGGAGCCGCGCCCTTTCTCACTGGTTTTCTCTTCTGCCGTTTTCCGTAGGCCCCTCTTCCCTGACCTGAGGCTCCCTTGGAACCCTGCAGGTTCTA
+
BCCCABCAFCFFGGGGGGGGGGHHGEGGGGHCGFFFFGEFEGDFGFFEAEAFGHGHHHHEFGCEGGGGGG1F3GHGEGFHGHGHHGGGGG?DDGGHHH2GFC/A/?=A1=??GH->@-<E///=000<=CE.C-::C.GE//C/;0;0:B:C0.=A.@?-:.:9--@C-;F000BF0:B0:..;0:0;:0;0B@.;FF0B.:..90:.-.::B00;;0::BBB/:.;;::.;FBF0BB.../.::A.;000
@M05620:37:000000000-D9766:1:1101:23019:11717 1:N:0:73
ACCACACCTTCTACAATGAGCTGCGTGTGGCTCCCGAGGAGCACCCCGTGCTGCTGACCGAGGCCCCCCTGAACCCCAAGGCCAACCGCGAGAAGATGCCCAGGTGAGTGGCCCGCTACCTCTTCTGGTGGCCGCCTCCCTCCTTCCTGGCCTCCCGGAGCTGCGCCCTTTCTCACTGGTTCTCTCTTCTGCCGTTTTCCGTAGGACTCTCTTCTCTGACCTGAGTCTCCTTTGGAACTCTGCAGGTTCTA
+
BBBABBBBFFFFGGGGDGBAGDHHGEEEH2GHGGGEGCGGGHHHHGGGGGGGHHGBGHHGGGGGGFGGGGGFHCHGGGGHAEHHHGG?DG/<<DCHGHGHHHGGHHHHHHGGHHGGGGGHHHHHHHHGHGGHHGGGGGFGHHGHHGGGGGGGGGGGGBBGBGGGGGFBBFFFFFFFFFFFFFFFFFFFFFFFFBFFFFFFFFFFDFFFFFFFFFFFFFFFFFFFFFFFFFFFFFFFFFFFFFFFFFFFFFF
@M05620:37:000000000-D9766:1:1101:24141:11719 1:N:0:73
ACCACACCTTCTACAATGCGCTGCGTGTGGCTCCCGAGGAGCACCCCTTGCTGCTGACCGAGGCCCCCCTGAACCCCAAGGCCAACCGCGCGAAGATGCCCAGGTGAGTGGCCCGCTACCTCTTCTGGTGGCCGCCTCCCTCCTTCATGGCCTCCCGGAGCTGCGCCCTTTCTCACTGGTTCTCTCTTCTGCCGTTTTCCGTAGGACTCTCTTCTCTGACCTGAGTCTCCTTTGGAACTCTGCAGGTTCTA
+
AAAAAAA>CF1DGAGGA1110AAAFAB0B0BBB0B/AEAEAHHHHGE/0BFHG1A1FHG/>ECGGGGGEGEGHHHGGG?HEFHHHGCBC/><B<<?F1?FHHHGHCHHHHGGHHGCGCGHHHHHHHHFHHCFHGGGGGFEGGGGGGFGGBFGGGGGG-:;AFFF@?B@;BFFFFFFFFFFFFFFFFFFBBFFF@FBFFFFFFFFFEFFFFFFFFFBB/9FFFBBBFF/:BFFFFFFFFFFFFFFFFFFFFB
@M05620:37:000000000-D9766:1:1101:4422:11720 1:N:0:73
ACCACACCTTCTACAATGAGCTGCGTGTGGCTCCCGAGGAGCCCCCCGTGCTGCTGACCGAGGCCCCCCTGACCCCCAAGGCCAACCGCGAGAAGATGCCCAGGTGAGTGGCCCGCTACCTCTTCTGGTGGCCGCCTCCCTCCTTCCTGGCCTCCCGGCGCTGCGCCCTTTCTCACTGGTTCTCTCTTCTGCCGTTTTCCGTAGGACTCTCTTCTCTGACCTGAGTCTCCTTTGGAACTCTGCAGGTTCTA
+
AA3AA4AAFFFFDFGBBGDFGGGHGGEEFEBFGGFEEGG22F2FFGGGFEEGGGFBGGHG?EEEGGGEGGG03BGEGG/FFGGC/?B<B/////?1F?GHHHEAGFHHHHEFHHGGGGGHHHHHHHB0GHDCH?DGGGGGGGGGGGGGGGGGGFGGG@--@BBF?BFB?BFFFFFFFFFFFFFFFFFFFFFFFBFFFFFFDFFFBFFFFFFFFFFFFBFFFFFF.FFBFFFFFF/B/BFFFFFFFFFFFFB
@M05620:37:000000000-D9766:1:1101:14533:11756 1:N:0:73
ACCACACCTTCTACAATGAGCTGCGTGTGGCTCTCGAGGAGCACCCCGTGCTGCTGACCGAGGCCCCCCTGAACCCCAAGGCCAACCGCGAGAAGATGCCCAGGTGAGTGGCCCGCTACCTCTTCTGGTGGCCGCCTCCCTCCTTCCTGGCCTCCCGGAGCTGCGCCCTTTCTCACTGGTTCTCTCTTCTGCCGTTTTCCGTAGGACTCTCTTCTCTGACCTGAGTCTCCTTTGGAACTCTGCAGGTTCTA
+
CCCCCCCCFFFFGGGGGGGGGGHHGGGFHGGGHFHGHGGGGHHHHGGGGGGGHGHHHHHGGGGGGGGGGGGGHHHGGGGHGHHHHGGGGGGGGGHHHHHHHHFFGHHHGHGGHHGGGGGHHHHHHHHHGFFHHGGGGGHGHHGHHHHHHGGGGGGGGF-ACGGFGGGFFFFFFFFFFFFFFFFFFFFFFFFFFFFFFFFFFFADDFFFFFFFFFFFFFFFFFFFFFFFFFFFFFFFFFFFFFFFFFFFFF0
@M05620:37:000000000-D9766:1:1101:15003:11764 1:N:0:73
ACCACACCTTCTACAATGAGCTGCGTGTGGCTCCCGAGGAGCACCCCGTGCTGCTGACCGAGGCCCCCCTGAACCCCAAGGCCAACCGCGAGAAGATGCCCAGGTGAGTGGCCCGCTACCTCTTCTGGTGGCCGCCTCCCTCCTTCCTGGCCTCCCGGAGCTGCGCCCTTTCTCACTGGTTCTCTCTTCTGCCGTTTTCCGTAGGACTCTCTTCTCTGACCTGAGTCTCCTTTGGAACTCTGCAGGTTCTA
+
CCCCCCDDFFFFGGGGGGGGGGHHGFGGHGHHHGGGGGGGGHHHHGGGEGGGHHHHHHHGGGGGGGGGGGGHHHHGGGGHGHHHHGGGGGGGGGHHHHHHHHHGHHHHHHGGHHGGGGGHHHHHHHHHHHGHHGGGGGHGHHGHHGGGGGGGGGGGGGGGGGGGGGFFFFFFFFFHHHFFFFFFHFFHHHFFFFFFFFFFFFFFFFFFFFFFHHHFFFFFFFFFFFFHFFFFHFFFFFFFFFFFFFFFFFB
@M05620:37:000000000-D9766:1:1101:13233:11781 1:N:0:73
ACCACACCTTCTACAATGAGCTGCGTGTGGCTCCCGAGGAGCACCCCGTGCTGCTGACCGAGGCCCCCCTGAACCCCAAGGCCAACCGCGAGAAGATGCCCAGGTGAGTGGCCCGCTACCTCTTCTGGTGGCCGCCTCCCTCCTTCCTGGCCTCCCGGCGCTGCGCCCTTTCTCACTGGTTCTCTCTTCTGCCGTTTTCCGTAGGACTCTCTTCTCTGACCTGAGTCTCCTTTGGAACTCTGCAGGTTCTA
+
AAA1AAAAFFFFGGGF3FBEGFHHG0AA00BB1FF0AEEGCHHHHGGG?AEFEFBFHHFE@ECGGCGGGGF>GFHGGEEHCCGHHGA/BCBBBGHF1FDCGHHGHHHFGHACGHGCGGGHHHFFHHGFGHCCCCC@AAGGHHCFGBBFFBAFF?EE.A--A=@F;-9@9B/9FFFFBBFBFFFFBBBFFFFFF@FFFAFFBFAFFEFFFFB/9FFFFFFFFFF9BFFFFFFFFFFEFFFFFFFFFFFFFFF
@M05620:37:000000000-D9766:1:1101:19415:11801 1:N:0:73
AGTGCCAGCTCTCAATCGCACAGGGGACCCAGGGCCTGGCCCCTCCATCCAGAAAACCTATGACCTCACCCGCTACCTGGAGCACCAACTCCGCAGCTTGGCTGGGACCTATGTGAGTATCCAGCGTAGGAATCTGGGAGTTGGGGAGGAGTGAGGAGTTGGGGAAAGACAGTCCTAACCGTGGAGGGTTCTGGTAAATGATGGGGTGAGGAGGGGCTCTTTGGCTCCCACCAGTCCCCCTGTCTGGTCTA
+
BBABBFFFBFFFGGGGGGGGGGHHGGGGGGHHGGGGGGHHFHGDGGHHHHHHHHHHHGHGHHHHHHHHHHHGGE@EHHGHFGHHHHGAFHHHGGGGGHGHGHGGGGHHGHHHHHHHHHHHHHHHHGGGGGHHHHHHHHFGGHHGGGEGGDGHHGHHFGHHHHGGFGHHHHHHHHHHHHHHGGGGGGGGGGGGGGGGGGGGGGGGGGFFFFFFFFFFFFFFFFFFFFFFFFFFFFFFFFFFFFFFFFFFFFB
@M05620:37:000000000-D9766:1:1101:25246:11821 1:N:0:73
AGTTCCAGCTCTCCATCGCACAGGGTCCCAAGCGCGTGGCCCCTCCATCCAGAAACCCTATGACCTCACCCTCTACCTTGCGCACCCCCTCCGCAGCTTGGCTGGGACCTCTGTGCGTATCCCGAGTAGGCCTCTAGGCGTTGGGGCGGCGTGCGGCGTTGGGGCCCGCCCGTCCTAACCGTGGCGGGTTCTGGTAAATGATGGGGTGAGGAGGGGCTCTTTGGCTCCCACCAGTCCCCCTGTCTGGTCTA
+
>3>3>BDDFCCFFFGBAAA2A2GAFB4BB4BB22A2AA2EEGGHGG2GD1FGG3AABE1?B35GF5BBFGH1BB3BBG4B3>>>EEG/>EE???/E/B3B<3BFDD0BC??FG221??/?@F1?/<F01?11?FF1>10<CC@0--A-9-;;-;A?B=BBB?B?.;9-=@;-;DFF/9;FBFFB;;-=@AFFFFFBFEFFBF/FFFD?.A./9A9-B?FBFFFFFEFFF.:D.AFFFFFFB.;BFFFFFF9
@M05620:37:000000000-D9766:1:1101:25238:11838 1:N:0:73
AGTGCCAGCTCTCAATCGCACAGGGGACCCAGGGCCTTGCCCCTCCATCCAGAAAACCTATGACCTCACCCGCTACCTGGAGCACCAACTCCGCAGCTTGGCTGGGACCTATGTGAGTATCCAGCGTAGGAATCTGGGAGTTGGGGAGGAGTGAGGAGTTGGGGAAAGACAGTCCTAACCGTGGAGGGTTCTGGTAAATGATGGGGTGAGGAGGGGCTCTTTGGCTCCCACCAGTCCCCCTGTCTGGTCTA
+
>AABAFFFBFFFGGGGGGGGGGBE2E2EFGHH2EGGG3B3GGFHGGHHHAHHHHHHHGHFHHHHHHHHHHHFGGGGHHFG2?FGHHGHFHHHFFGGGHHFGHFGG/BGGFHHHHHHHHHHHHHHHGEFGGHHHHHHHHHGFHHHGGGGGGGHHHHHHGHHHHGGGGHHHHHHHHHHHHHHGEEGGGGG;CFGGGGGGGGGGGGGGGGFFFFFFFFFFFFFFFFFFFFFFFFFFFFFFFFDFFFFFFFFFFB
@M05620:37:000000000-D9766:1:1101:5814:11849 1:N:0:73
AGTGCCAGCTCTCCATCGCACAGGGGACCCAGGGCCTGGCCCCTCCATCCAGAAAACCTATGACCTCACCCGCTACCTGGCGCACCCCCTCCGCAGCTTGGCTGGGACCTATGTGAGTATCCAGCGTAGGAATCTGGGCGTTGGGGAGGCGTGCGGAGTTGGGGAAAGACAGTCCTAACCGTGGAGGGTTCTGGTAAATGATGGGGTGAGGAGGGGCTCTTTGGCTCCCACCAGTCCCCCTGTCTGGTCTA
+
>A>1>BFFAFFFG1BFFECAEEHGGEAEEEGH0BEBFFHHHHGHGGHGHGHHHHH0FEHHGGHHHDFHHHGEE>>EHG1F0>EEGG//>EE?EE?EEGBGGHHGGGHHGHHHHHHBHHHHHHHHHGG/AGDFGHHHHH.ACGGHGG.<C.;EG.AA9AGGGGGG9..;/C9CFGGGGFFF@FF@-AB@BFFFFFFFFFFFFFFFFFF@FFFFFF@@@@FFFFFFFFFFFFFFFFFFFFFF@FFFFFFFFFF
@M05620:37:000000000-D9766:1:1101:16138:11858 1:N:0:73
AGTGCCAGCTCTCAATCGCACAGGGGACCCAGGGCCTGGCCCCTCCATCCAGAAAACCTATGACCTCACCCGCTACCTGGAGCACCAACTCCGCAGCTTGGCTGGGACCTATGTGAGTATCCAGCGTAGGAATCTGGGAGTTGGGGAGGAGTGAGGAGTTGGGGAAAGACAGTCCTAACCGTGGAGGGTTCTGGTAAATGATGGGGTGAGGAGGGGCTCTTTGGCTCCCACCAGTCCCCCTGTCTGGTCTA
+
ABAABFFFAFFFGGGFGGGGGGHGGGGGFGHHFEGGFFHHFHGEGGHHHHHHGHFHHGHGHHFHHGHHHFHGG>EGHHHHGGHHHHFGGHHHFGFEEHFHGHHGGGGHGHHHHGGHGHHHHHHHHGGGGGHHHHHHHHFGGHHGGGEDGGGHGGHHGGHHHHGGFGHHGHHHHHHHHHHHGGGGDGGGGGGGGGGGGGGGGGGGGGFFEFFFFFFFFFFFFFFFFFFFFFFFFFFFFFFFFFFFFFFFFFF
@M05620:37:000000000-D9766:1:1101:4751:11861 1:N:0:73
AGTTCCAGCTCTCCATCGCACAGGGTCCCCAGTGCCTGGCCCCTCCATCCAGAAATCCTATGACCGCACCCCCAACCTCGCGCACCCCCTCAGCAGCTTGGCTGGGACCTATGTGCGTATCCAGCGTCGGCCTCTGGGCGTTGGGGCGGCGTGCGGCGTTGGGGCCAGCCCGTCCTAACCGTGGCGGGTTCTGGTAAATGATGGGGTGAGGAGGGGCTCTTTGGCTCCCACCAGTCCCCCTGTCTGGTCTA
+
>>>3>BDFFFFFGGGABAA2E2GCGB4BB4BE3BB5BBGHFHGGGGHHH1FGGFH5DFFH5ADGH0AAFGG0>0>BEG3B/>>EEFG/>EE03B3B2B3B?FHGGGHHGH2FHGG2?FFGHH2@GGG/>D-.>GHHHH.CGGGHGG.CG9ADFFFFAFFFFFFF.9.9.A.9BFFFB9FFFFFF-@@FFFFFFFFBFFFF/FFFFFFFFFF/ADFFFFFFFFFFFFFFFBFFAFFFFFFFFFFFFFFFFFB
@M05620:37:000000000-D9766:1:1101:8644:11871 1:N:0:73
GAGGCTGCTTTGGAAGAGCACACGTCTGAACTCCAGTCACCTGAAGCTATCTCGTATGCCGTCTTCTGCTTGCAAAAAAAAAACAAACAAGCTCCCAACTGCCATATATGCAAAATAACGAACCTAAACTATAGAATCACAAATCATTAAATATTATAACAAATCAGTCCTCTGCCACATTAAATTCTGAAGAACGCCACCTCTACTACACCGTATAATCCTACAATCTCCTGCATTTTAGTTCGCTCTCC
+
A?AAAAFBFFFDGBFGGBEGFGHGBF4BAFGH5FCADF3BBFGBCGBBDDBBDB2BFGABAAEHGBGDDDDG13552?0>>//1111?0?2/333?2?/333B?4344444433B2?32/?///22222222222221111101111111111111111111<11111<1>10000/<.0=000000000<00//..-.....000099///-.../0000000/00/0;;0///0;0;/////.-...//
@M05620:37:000000000-D9766:1:1101:21152:11893 1:N:0:73
ACCACACCTTCTACAATGAGCTGCGTGTGGCTCCCGAGGAGCACCCCGTGCTGCTGACCGAGGCCCCCCTGAACCCCAAGGCCAACCGCGAGAAGATGGGAGTGACCGAGTACATCTTCCGGTGGCCGCCGCCGCCCCCCTTCGCCCTCCAGAGCTGCGGCCGATCTCATTGGATCTCTCTCATTCTTCTTACGTTTTACGTCCCCTCCACGTCCCTAACCTCCGTTGGCAATCGGACGGTACTAGATCGG
+
1>>1AAAAFFF13FG1BBGAAAB1A0AFEAGHFG0AAAE/AGHHHGCEAAE/1ABBGA0AEE/E>>/EE@CHF1/>/?EGC/GHC//</>@</?0?>G1?F//0111///.0>1<F11>1.->-<..<---;C-------9./.-9-----//-:/;/--9----;-9//;/////9//9;///////9///;-9:9-//-;---------;----//---;9;-9/--///9/--------;B//:FF--
@M05620:37:000000000-D9766:1:1101:6120:11895 1:N:0:73
ACCACACCTTCTACAATGAGCTGCGTGTGGCTCCCGAGGAGCACCCCGTGCTGCTGACCGAGGCCCCCCTGAACCCCAAGGCCAACCGCGAGAAGATGCCCAGGTGAGTGGCCCGCTACCTCTTCTGGTGGCCGCCTCCCTCCTTCCTGGCCTCCCGGAGCTGCGCCCTTTCTCACTGGTTCTCTCTTCTGCCGTTTTCCGTAGGACTCTCTTCTCTGACCTGAGTCTCCTTTGGAACTCTGCAGGTTCTA
+
ABAABAAAFFFFFEGFFGGGFDHHG2E2A2223AFEEE?222B111AE1BE15B3F5GCEE00/BEE///1B3BG/E/??F/FGH//</B<<<C<<G111F1?FGCGFFFF/FEDGGGGHHHHHHHHHHHGHHGGGGGHGHHGGHGGGFGGGGGGGDB9BBGFG@GFBBFFFFFFFFFFFFFFFFFFFFFFFFBFFFFFFFFFFFFFFFFFFFFFFFFFFFFBBFFFBBFFFFBFFFFF/BBFFFFFFBB/
@M05620:37:000000000-D9766:1:1101:16325:11900 1:N:0:73
ACCACACCTTCTACAATGAGCTGCGTGTGGCTCCCGAGGAGCACCCCGTGCTGCTGACCGAGGCCCCCCTGAACCCCAAGGCCAACCGCGAGAAGATGCCCAGGTGAGTGGCCCGCTACCTCTTCTGGTGGCCGCCTCCCTCCTTCCTGGCCTCCCGGAGCTGCGCCCTTTCTCACTGGTTCTCTCTTCTGCCGTTTTCCGTAGGACTCTCTTCTCTGACCTGAGTCTCCTTTGAACTCTGCAGGTTCTAG
+
CCCCCCBCFFFFGGGGGGGGGGHHGEFFHGHHHGGEGGGEGHHHHGGGEFGFHHHHHHHGGGGGGGGGGGGHGHHGGGGHGHHHHGGGGGCGGGHHHHHHHHHGGHHHHHGGHHGGGFGHHHHGHHHHHHGHHGGGGGHGHHGGHGGGGGGGGGGGGG?DGGGGGGFFFFFFFFFFFFFFFFFFFFFFFFFFFFFFFFFFFFFFFBFFFFFFFFFFFFFFFFF/FFFFFFFFFFFFFFFFFFFFFFFFFF9
@M05620:37:000000000-D9766:1:1101:18455:11932 1:N:0:73
ACCACACCTTCTACAATGAGCTGCGTGTGGCTCCCGAGGAGCACCCCGTGCTGCTGACCGAGGCCCCCCTGAACCCCAAGGCCAACCGCGAGAAGATGCCCAGGTGAGTGGCCCGCTCCCTCTTCTGGTGGCCGCCTCCCTCCTTCCTGGCCTCCCGGCGCTGCGCCCTTTCTCACTGGTTCTCTCTTCTGCCGTTTTCCGTAGGCCTCTCTTCTCTGACCTGAGTCTCCTTTGGAACTCTGCAGGTTCTA
+
AABABBBAFFFFGFFFGFGGGGHHGEFGHGHGHFGGGGAEEHHHHGGEAFFFHHHHHHHGGGGGGGGGGGACGHHGGD/FFHHE/FEFGC?DFGHFHHHHHCEAGHFGFHGGHHGGG-CEHHHHHHBBGHGHHGGGGGHGHHGHGGGGCBFGGGGGGG-B?DAFFFFFFFFFFFBFFFEFFFFFFFFFFFFFFADFFFFFAB.A?/B/AFFFFFFFFF/BFFF/FFFFFFFFFFFFFFFFFFBBB?FFBF;
@M05620:37:000000000-D9766:1:1101:18473:11934 1:N:0:73
ACCACACCTTCTACAATGAGCTGCGTGTGGCTCCCGAGGAGCACCCCGTGCTGCTGACCGAGGCCCCCCTGAACCCCAAGGCCAACCGCGAGAAGATGCCCAGGTGAGTGGCCCGCTACCTCTTCTGGTGGCCGCCTCCCTCCTTCCTGGCCTCCCGGAGCTGCGCCCTTTCTCACTGGTTCTCTCTTCTGCCGTTTTCCGTAGGACTCTCTTCTCTGACCTGAGTCTCCTTTGGAACTCTGCAGGTTCTA
+
CCDDDDCCFFFFGGGGGGGGGGHHGGGGHGHHHGGGGGGGGHHHHGGGGGGGHHHHHHHGGGGGGGGGGGGHHHHGGGGHGHHHHGGGGGGGGGHHHHGHHH/?GGHHHHGGHHCGGGGHHHHHHHFFHHGHHGGGGGHGHHGHGGGGFFGGGGGGG?<BGGFGGGFFFFFFFFFFFFFFFFFFFFFFFFFFFF.DFFFFFBFDFFFFFFFFFFFFFFFFFFEFFBFFFFFFFFFFFFFFFFFFFFFFFF<
@M05620:37:000000000-D9766:1:1101:12344:11951 1:N:0:73
ACCACACCTTCTACAATGAGCTGCGTGTGGCTCCCGAGGAGCACCCCGTGCTGCTGACCGAGGCCCCCCTGAACCCCAAGGCCAACCGCGAGAAGATGCCCAGGTGAGTGGCCCGCTACCTCTTCTGGAGGCCGCCTCCCTCCTTCCTGGCCTCCCGGAGCTGCGCCCTTTCTCACTGGTTCTCTCTTCTGCCGTTTTCCGTAGGACTCTCTTCTCTGACCTGAGTCTCCTTTGGAACTCTGCAGGTTCTA
+
1A11>>>AFFFDEFG13FGAE1B1A0AEEAGH1FFE0AE?AGGHHGCGAAEA1BAAFFGE@E/EE//EEGG0F1>EEG/E//F//?//>@C///<?1111?FCF1FGC?1FE0/A@-A-<1DHFHH0D0.<.E-CC.A.://.C9;/0;/9CF...C-A-A./;A?F--:B//9;F/FF9//BBFF/99FF/9;9-B-;/AF?B9BFF//9B///;///9BF-FF//;;9BF////9/:/;BFFF--;F9B
@M05620:37:000000000-D9766:1:1101:8517:11951 1:N:0:73
GAGGCTGCTTTGGAAGTAACTGAAAAGCCAGGGACACAAGATCGGAAGAGCACACGTCTGAACTCCAGTCACCTGAAGCTATCTCGTATGCCGTCTTCTGCTTGAAAAAAAAAAAAACTAAAGAACACAATTATAAAATAAAAACATAATAAAGTAACAAACAAAAGAAACAGTGGGCAACAAAGAAACAAATAAGCAGAGACCATCAGAAGAACAACTTAACCTAAGATTAAAATTTATACAGCAAAAGC
+
A?AB>ACACDF@GBBFABAFGEG4B5BBABBAB2BAFFCGFGAEE22AE2BBB2FABAEB5ABFB33BDB35BBF33F33B@?F5BBBF?BFEEGF?BGH4BB3BGHFFGFC?/>/</2222110000</111<111111111<..111111=0000000....../..////0;/../...;.//.///.;000000//.//;/0/0000///;//.///////;/://////////////;/://:;/.
@M05620:37:000000000-D9766:1:1101:15518:11981 1:N:0:73
AGTGCCAGCTCTCAATCGCACAGGGGACCCAGGGCCTGGCCCCTCCATCCAGAAAACCTATGACCTCACCCGCTACCTGGAGCACCAACTCCGCAGCTTGGCTGGGACCTATGTGAGTATCCAGCGTAGGAATCTGGGAGTTGGGGAGGAGTGAGGAGTTGGGGAAAGACAGTCCTAACCGTGGAGGGTTCTGGTAAATGATGGGGTGAGGAGGGGCTCTTTGGCTCCCACCAGTCCCCCTGTCTGGTCTA
+
CCBCCFFFCFFFGGGGGGGGGGHHGGGGGGHHGGGGGGHHHHGHGGHHHHHHHHHHHGHHHHHHHHHHHHHGGGGGHHHHHHHHHHHHGHHHGGGGGHHHGHHGGGHHGHHHHHHHHHHHHHHHHGGGGGHHHHHHHHHGGHHHGGGGGGGHHHHHGGHHHHGGGGHHHHHHHHHHHHHHGGGGGGGGGGGGGGGGGGGGGGGGGGFFFFFFFFFFFFFFFFFFFFFFFFFFFFFFFFFFFFFFFFFFFF9
@M05620:37:000000000-D9766:1:1101:9654:11987 1:N:0:73
GAGGCTGCTTTGGAAGAAACTGACAAGCCAGGGACAAAAGATCGGAAGCGCACACGTCTGAACTCCAGTCACCTGAAGCTATCTCGTATGCCGTCTTCTGCTTGAAAAAAAAAAAAGTATCAAGCGTAGTAATCTGGGAGTTGGGGAGAAGTGAGGAGTTGGGGAAAGACAGACCTAACCGTGGAGGGTTCTGTCAAATGATGGTCTGAGGAGTGGCTCTTTGTCTCCCACCAATCCCCCTCTCTTGTCTT
+
BAABBAFAFFFFFFGFEGGFFDFAG54FGGFGGCGFGGGFEGHHGAFGC0AEECG0AGHF5FGHH3FGGHH5FFFBFH3FH4BBFF1EEGGHG1EG1BGHBGHFCGGFAEEC//<B/1?111@11//?//>=G1=>1>FF.0>C-@ED.</=00<:C.:/;/--:...99BB/;.:FBBF?.;-;9.-...//;/;;//BBB/////999A9:.9.;.BFF/;/;//:FBA.A./9BB9A-..999///;/
@M05620:37:000000000-D9766:1:1101:22896:11994 1:N:0:73
AGTGCCAGCTCTCAATCGCACAGGGGACCCAGGGCCTGGCCCCTCCATCCAGAAAACCTATGACCTCACCCGCTACCTGGAGCACCAACTCCGCAGCTTGGCTGGGACCTATGTGAGTATCCAGCGTAGGAATCTGGGAGTTGGGGAGGAGTGAGGAGTTGGGGAAAGACAGTCCTAACCGTGGAGGGTTCTGGTAAATGATGGGGTGAGGAGGGGCTCTTTGGCTCCCACCAGTCCCCCTGTCTGGTCTA
+
BCBBCFFFCFFFGGGGGGGGGGHHGGGGGGHHGGGGGGHHHHGHGGHHHHHHGHHHHGHHHHHHHHHHHHHGGGGGHHHHHFFEGHHHGHHHGGGGGHHHGHHGGGHHGHHHHHHHHHGHHHFHHGEGGGHHHHHHHHHGGHHHGGGGGGGHHHHHHGHHHHGGGGGHHHHHHGHHHHHHGGGGGGGGAFGGGGGGGGGGGGGGGGFFFFFFFFFFFFFFFFFFFFFFFFFFFFFFFFFFFFFFFFFFFFF
@M05620:37:000000000-D9766:1:1101:24727:12016 1:N:0:73
AGTGCCAGCTCTCAATCGCACAGGGGACCCAGGGCCTGGCCCCTCCATCCAGAAAACCTATGACCTCACCCGCTACCTGGAGCACCAACTCCGCAGCTTGGCTGGGACCTATGTGAGTATCCAGCGTAGGAATCTGGGAGTTGGGGAGGAGTGAGGAGTTGGGGAAAGACAGTCCTAACCGTGGAGGGTTCTGGTAAATGATGGGGTGAGGAGGGGCTCTTTGGCTCCCACCAGTCCCCCTGTCTGGTCTA
+
>A>>AFF4AFFFGGGGGGCFEGHHGGGEGEHHA2B?AFHHGGGHGGH5GHHHFFFHHGHCGHFHHHHHHHFGGEGGHHHH2BGHFH1?EF3FEGEEEHDFGH3??EGFAGHDDG2FHGHGH22FFCEEGGHHHHHHHG0FD<GGCG.DC?EGH=GC<AH<0/<CEFAC:GHHFHFHHHHHBEEG..CB;.C0FG;FFFFFFBF0AFDBFFFFFF=BBBFFFFFFB/;AFFFFFFFFFFFFBFFFFFFFFFB
@M05620:37:000000000-D9766:1:1101:4514:12017 1:N:0:73
ACCACACCTTCTACAATGAGCTGCGTGTGGCTCCCGAGGAGCACCCCGTGCTGCTGACCGAGGCCCCCCTGAACCCCAAGGCCAACCGCGAGAAGATGCCCAGGTGAGTGGCCCGCTACCTCTTCTGGTGGCCGCCTCCCTCCTTCCTGGCCTCCCGGCGCTGCGCCCTTTCTCACTGGTTCTCTCTTCTGCCGTTTTCCGTAGGACTCTCTTCTCTGACCTGAGTCTCCTTTGGAACTCTGCAGGTTCTA
+
BCCCCCC>FFFFGGGGGGABGGHHGFGAEEHFGBFE?EEGGHGHHGGGGEEGHHHHGHHEGFGGGGGGGGGHFHHGGGGHGGGHHGGFFD>BDGHGHHHHHHHGGHFHHHGGHHGGGCGHHHHHHHHHHFGHHGGGGGHGHHGHHGGGGGGGGGGGGG-ADFFFFFFFFFFFFFFFFFFFFFFFFFFFBBFFFFFFFFFFFFFFFFFFFFFFFFFFFFBFFFFBFFF/;FFFFFFFFFFFFFFFFFFFFFB
@M05620:37:000000000-D9766:1:1101:10318:12022 1:N:0:73
GAGGCTGCTTTGGAAGAAACTGACAAGCCAGGGACACAAGATCGGAAGAGCACACGTCTGAACTCCAGTCACCTGAAGCTATCTCGTATGCCGTCTTCTGCTTGAAAAAAAAAAAAAAGAAAAAAAACACATAAATAGAAAATACTGAATTTACTTATACAAAATCTAAGCAAGGTGAAACATAAATAAAAATAAGACGATAACCTCAAACTAATATACTAACCCAAGAGAATACCCTAAGCTGCTTCATA
+
A3>A>AFBFFFFG4BF4EFFGGGBBGAFF4BDGAB22BCGHGGGG?AEGABFG2G0BAGGDDFHB33BFFHBEGHCBG33FGBEFBFEF?BFEEEH?FGH@FG3BFGHHGGGE@></<//0?00<--<...0000000000<000000:000000000::0:0.0/0000/;//.0/0900/0;0900;090.00000.-.;.9////////;//9//9////..;.....///////..///////////
@M05620:37:000000000-D9766:1:1101:14546:12026 1:N:0:73
ACCACACCTTCTACAATGAGCTGCGTGTGGCTCCCGAGGAGCACCCCGTGCTGCTGACCGAGGCCCCCCTGAACCCCAAGGCCAACCGCGAGAAGATGCCCAGGTGAGTGGCCCGCCTCCTCTTTTGGTGGCCGCCTCCCTCCTTCCTGGCCTCCCGGGGCTGCGCCCTTTCTCCCTTGTTTTCTCTTTCGCCGTTTTTCGTAGGAATTTCTTCTCTGACCTGAGTCCCCTTTGGAAATTTGCAGGTTCTT
+
CCCCCCCCFFFFGGGGGGGFGGHHGGFFHGHHHGGGGGGGGHHHHGGGFGGGHHHHHHHGGGGGGGGGGGGHHHHGGGGHGHHHHGGGGGGGGGHHHH2FG2/??1101??/FG-<-.<>0/0=000<<.<.C:-;..;E//C/;0C00;.C0.AE.A----..--;@CFF///////;9;//////;//..;-:;FF.B-9/.;///////;////;//B////9///;/;B/B/;////////;.;///
@M05620:37:000000000-D9766:1:1101:24712:12027 1:N:0:73
AGTGCCAGCTCTCAATCGCACAGGGGACCCAGGGCCTGGCCCCTCCATCCAGAAAACCTATGACCTCACCCGCTACCTGGAGCACCAACTCCGCAGCTTGGCTGGGACCTATGTGAGTATCCAGCGTAGGAATCTGGGAGTTGGGGAGGAGTGAGGAGTTGGGGAAAGACAGTCCTAACCGTGGAGGGTTCTGGTAAATGATGGGGTGAGGAGGGGCTCTTTGGCTCCCACCAGTCCCCCTGTCTGGTCTA
+
ABAAAFFFBFFFGFGGGGGGGGHGGGGGGGHHGGGGGGGHFHGGGGFFGHHHGFFHHGHGHHFHHHHHHHFEGECEHHHHGGFFFHHHGHHGGFCGGHHHGHHGGGGHGHFHHHHFFFHHHGHHGC?ADFFBFGFHEHHG<CFFGGGGGGGFCBGHHGHGGFGGG?GHHHFHGCHEHFGHGEAADGGGAAFFGF;FFFGGGFGGGGFCEFFFFFFFFDFBFFFFFFFEABF?AFFFFFFFDFFFFFFFFFF
@M05620:37:000000000-D9766:1:1101:14790:12037 1:N:0:73
AGTGCCAGCTCTCAATCGCACAGGGGACCCAGGGCCTGGCCCCTCCATCCAGAAAACCTATGACCTCACCCGCTACCTGGAGCACCAACTCCGCAGCTTGGCTGGGACCTATGTGAGTATCCAGCGTAGGAATCTGGGAGTTGGGGAGGAGTGAGGAGTTGGGGAAAGACAGTCCTAACCGTGGAGGGTTCTGGTAAATGATGGGGTGAGGAGGGGCTCTTTGGCTCCCACCAGTCCCCCTGTCTGGTCTA
+
ABBBBFFFBFFFGFGGGFGGGGHHGGGGGGHHGGGGGGHHHHGHGGGHGHHHHHHHHGHHHHHHHHHHHHHFGECGHGHHHHGHHHHHGHHHGGEGGHHHGHHGGGHHGHHHHHHHHHHHHHHHHGGGGGHHHHHHHHHGGHHHGGGGGGGHHHHHHGHHHHGGGGHHHHHHHHHHHHHHGGGGGGGGEGGGGGGGGGGGGGGGGGFFFFFFFFFFFFFFFFFFFFFFFFFFFFFFFFFFFFFFFFFFFFF
@M05620:37:000000000-D9766:1:1101:10279:12050 1:N:0:73
ACCACACCTTCTACAATGAGCTGCGTGTGGCTCCCGAGGAGCACCCCGTGCTGCTGACCGAGGCCCCCCTGAACCCCAAGGCCAACCGCGAGAAGATGCCCAGGTGAGTGGCCCGCTACCTCTTCTGGTGGCCGCCTCCCTCCTTCCTGGCCTCCCGGAGCTGCGCCCTTTCTCACTGGTTCTCTCTTCTGCCGTTTTCCGTAGGACTCTCTTCTCTGACCTGAGTCTCCTTTGGAACTCTGCAGGTTCTA
+
BBCCCBBCFFFFGGGGGGGGGGHHGFGEHGHHHGGGGGGGGHHHHGGGGGGGHHHHHHHGGGGGGGGGGGGHHHHGGGGHGHHHHGGGGGCGGGHHHHHHHHHGHHHHHHGGHHGGGGGHHHHHHHHHHHGHHGGGGGHGHHGHGGGGGGGGGGGGGF;?GGFGGGFFFFFFFFFFFFFFFFFFFFFFFFFFFFFFFFFFFFFFFFFFFFFFFFFFFFFFFFFFFFFFFFFFFFFFFFFFFFFFFFFFFFF
@M05620:37:000000000-D9766:1:1101:11027:12076 1:N:0:73
GAGGCTGCTTTGGAAGAAACTGACAAGCCAGGGACAAAAGATCGGAAGAGCACACGTCTGAACTCCAGTCACCTGAAGCTATCTCGTATGCCGTCTTCTGCTTGAAAAAAAAAAAAAAGAAAGAAAACATTTCACAAACAAATAATCTACACTCAACTAATAAATTCTCACTAGTAGCTTTATGCATCAAACTTACGCACCACTACATCAACAAATAACAGACTTATTGTAGCTACCTGTAAACCTTCAGC
+
A@BAABFCFFFFGGFGFGGGGGHGGFBBFEBFEAFDAFCGGHHFE2BEGGFHGFHFHHGFGGHHGG3FFFFGHHGBBGFCGGFBGBBEGGFHGGGHGHHHGHHHHHHHGGEGGD/>>///0010=00<.111=11110.0.000=00000</0//0<000000000000000000000000000900000000000.:.9-..0//00000/0.900:000/.00;0000009000/0000000//0;000
@M05620:37:000000000-D9766:1:1101:13380:12107 1:N:0:73
ACCACACCTTCTACAATGAGCTGCGTGTGGCTCCCGAGGAGCACCCCGTGCTGCTGACCGAGGCCCCCCTGAACCCCAAGGCCAACCGCGAGAAGATGCCCAGGGGAGTGGCCCCCTACCTCTTCTGGTGGCCGCCCCCCTCCTTCCTGGCCTCCCGGAGCCGCGTCCTTTCTCACTGGTTCTCTCTTCTGCCGTTTTCCGTAGTACTCTCTTCTCTGACCCGAGTCTCCTTTGCAACTCTGCAGGTTTTG
+
CCBBCCCCFFFFGGGGGGGGGGHHGGGGHGHHHGGGGGGGGHHHHGGGGGGGHHGHHHHGGGGGGGGGGGGHHHHGGGGHGHHHHGGGGGGGGGHHHH2?2FG//></<F<.FG---..=G<<GB00<=<..=-A--;--9;./:CFG0/;::CAE.DAFF.----;-.0:0::0000/;00;FFB0:0B000-..;:::A0...:0;FFFFBF0;FFF://---;/B00:0:0000;/000000;.00..
@M05620:37:000000000-D9766:1:1101:5430:12110 1:N:0:73
GAGGCTGCTTTGGAAGAAACTGATAAACCAGGGACACAAGATCGGAAGAACACACATCTGTACTTTAGTCAGCTGAAGGTAGCTCGTATACCTTCCACTGATTGAAAAAACAAGTAAGTAAAGGCTCCTCGAAGACTCCAAGGGAGTAAAAGAGCTGATGAAACAATGGCACGTAAGTCAGGCATTTCCGCTTTAGCACTCTTGTGGATCCACTTGACCAATTCTCAGCATTTGTACTTGTAACTGACAAG
+
CBCCCCFCFFFFGGGGGGGGG5GDF5DBBBA2EGAFGH2A2AFC2E2BBAB3B1ABAA5DD5AA5A5AAB55BFCFFB33D3BG5?0B3BBG44B33@BG3@@FH3331>/??2?BBE4?BF4?GGHGH2???ABFHFGHHGEDFDCGGHGEEGGGFGHHED1FGHHHHHH1.<GHHFGGGHGHGHFHHCEFGGG=GD0GFHHG;GEF0GHC0CCC00;F.;CFFFBFEGFF9CFBFFFFBB9BFF0;0;:
@M05620:37:000000000-D9766:1:1101:10312:12114 1:N:0:73
ACCACACCTTCTACAATGAGCTGCGTGTGGCTCCCGAGGAGCACCCCGTGCTGCTGACCGAGGCCCCCCTGAACCCCAAGGCCAACCGCGAGAAGATGCCCAGGTGAGTGGCCCGCTACCTCTTCTGGTGGCCGCCTCCCTCCTTCCTGGCCTCCCGGAGCTGCGCCCTTTCTCACTGGTTCTCTCTTCTGCCGTTTTCCGTAGGACTCTCTTCTCTGACCTGAGTCTCCTTTGGAACTCTGCAGGTTCTA
+
AAA1AAAAFFFFGGGGEGG1GGHHGGEEFEGH1BFEFGGGGGHHHGGGGGGGHHHHHHHGCGGGGCGGGGGFHCHGGGCH/CGFHGE/BCCCCGBGGHFFFHEGHHGE?GGGHH?CGCC>GGHHHHHGG/<CCCCGFGEEHHGHFFFF09AF0CEGBA-9?ACF@@F@?F/;BBFFFFF9FFFFFF/FFFF/B@ABFFBFFFFBBBFFFFFFFFFFFFFFFFFBBBBFBFFBBFFFBFFFFFFFF9AFFB9
@M05620:37:000000000-D9766:1:1101:23350:12117 1:N:0:73
ACCACACCTTCTACAATGAGCTGCGTGTGGCTCCCGAGGAGCACCCCGTGCTGCTGACCGAGGCCCCCCTGAACCCCAAGGCCAACCGCGAGAAGATGCCCAGGTGAGTGGCCCGCTACCTCTTCTGGTGGCCGCCTCCCTCCTTCCTGGCCTCCCGGAGCTGCGCCCTTTCTCACTGGTTCTCTCTTCTGCCGTTTTCCGTAGGACTCTCTTCTCTGACCTGAGTCTCCTTTGGAACTCTGCAGGTTCTA
+
BBBABBBAFFFFGGGGGGBFGGHHGAEAAEHHEFFEAEEEGHGHHGGGEEEGGHHHHHHGGGCGGDGGGGGHHFHGGGGHGFHHHGEECG<<BFGFBGFHHHHGHHHHHHGGHHGGGGGHHHHHHHHHHHGHHGGGGGHGHHGHHGGGGFFGGGGGDG-@BGGGGGFB;FFFFFFFFFFFFFFFFFFFFFFFFBAAFFFFFFFFFFFFFFFFFFFFFFFFFFFFFFFFFFFFFFFFFFFFFFFFFFFFFFF
@M05620:37:000000000-D9766:1:1101:5980:12129 1:N:0:73
ACCACACCTTCTACAATGAGCTGCGTGTGGCTCCCGAGGAGCACCCCGTGCTGCTGACCGAGGCCCCCCTGAACCCCAAGGCCAACAGCGAGAAGATGCCCAGGTGAGTGGCCCGCTACCTCTTCTGGTGGCCGCCTCCCTCCTTCCTGGCCTCCCGGCGCTGCGCCCTTTCTCACTGGTTCTCTCTTCTGCCGTTTTCCGTAGGACTCTCTTCTCTGACCTGAGTCTCCTTTGGAACTCTGCAGGTTATA
+
AAA>AAAAFFFFGGGFFGG1B1BFE0ABGCHH1FFEEGEEGHHHHGGGGEGGHHGFHFFGEGGGG?@EGGGBHCFGGGCG/<GGFF/0B<><<ACHGFF1<<CF?C1FGFEAC//@@@CHHHGF1GFFF0<CHG@<CFAACH?CG0CCG/GHFFAA.9-9;A@GG?F@@//;;BFFFB-:FFFFFFFFFBFFB@F-FF/BF9AB-FFFFFFFBF/:FFFFFFF/;;FFFFEB/BFFFFFBFFFFFFAF/F9
@M05620:37:000000000-D9766:1:1101:24242:12138 1:N:0:73
ACCACACCTTCTACAATGAGCTGCGGGTGGCTCCCGAGGAGCACCCCGTGCTGCTGACAGAGGCCCCCCTGAACCCCAAGGCCAACCGCGAGAAGATGACCCCGGGAGTGGCGCACTCCCACTCTTATGGTGGCAGACGATCTCATCCGTCGACAACAGGCTACGCGACATTTCACTCTGATTCTCTCATCCGGTGTTCTCTGGGGGCCTCTATTCTAAGCTATGACTCTCATCTGGTGCACTGCGGACTA
+
>1>1AAAAFFF@BBF1AFFAB1BBA0AAE?GHAF/AAAEEEHHHHGEE/AE>G@B1F>1B>GGGCA>EEGGCHC>/EE///<FF<///><>///<?><11?0/////>.0..->-=-//</.</000:0/:0:./...--.;.00000...---.-../9=./-;9-;-9-/;9/;//9///:B9FF//;//9--9AB//////:---;AFF///;////;//////:;///;//://-9/////----;/
@M05620:37:000000000-D9766:1:1101:19528:12142 1:N:0:73
ACCACACCTTCTACAATGAGCTGCGTGTGGCTCCCGAGGAGCACCCCGTGCTGCTGACCGAGGCCCCCCTGAACCCCAAGGCCAACCGCGAGAAGATGCCCAGGTGAGTGGCCCGCTACCTCTTCTGGTGGCCGCCTCCCTCCTTCCTGGCCTCCCGGAGCTGCGCCCTTTCTCACTGGTTCTCTCTTCTGCCGTTTTCCGTAGGACTCTCTTCTCTGACCTGAGTCTCCTTTGGAACTCTGCAGGTTCTA
+
3AABBCCCFFFFGGGGGGGGGGHHGGGGFGGHHGGGFGGEEHHHHGGGGGGEDGHHFGHGGGCGGGGGGGGHHHHGGGGHGGHHHGGGGGGGGGHFHHHHHHFFHHHHHHGGHHGGGGGHHHHHHHHHHHGHHGGGGGHGHHGHHGGGGGGGGGGGGGGGGFFGGGFFFFFFFFFFFFFFFFFFFFFFFFFFFF?DFFFFFFFDFFFFFFFFFFFFFFFFFFFFFFFFFFFFFFFFFFFFFFFFFFFFFFF
@M05620:37:000000000-D9766:1:1101:20517:12181 1:N:0:73
AGTGCCAGCTCTCAATCGCACAGGGGACCCAGGGCCTGGCCCCTCCATCCAGAAAACCTATGACCTCACCCGCTACCTGGAGCACCAACTCCGCAGCTTGGCTGGGACCTATGTGAGTATCCAGCGTAGGAATCTGGGAGTTGGGGAGGAGTGAGGAGTTGGGGAAAGACAGTCCTAACCGTGGAGGGTTCTGGTAAATGATGGGGTGAGGAGGGGCTCTTTGGCTCCCACCAGTCCCCCTGTCTGGTCTA
+
BCCBBFFFCFFFGGGGGGGGGGHHGGGGGGHHGGGGGGHHHHGHGGHGHHHHHHHHHGHHGHHHHHHHHHHGGFGGHHHHHHHHHHHHGHHHGGGGGHHHGHHGGGHHGHHHHHHHHHHHHHHHHGEGGGHHHHHHHHHGGHHHGGGGGGGHHHHHHGHHHHGGGGHHHHHHHHHHHHHHGGGGGGGGEFGGGGGGGGGGGGGGGGFFFFFFFFFFFFFFFFFFFFFFFFFFFFFFFFFFFFFFFFFFFFF
@M05620:37:000000000-D9766:1:1101:18341:12190 1:N:0:73
ACCACACCTTCTACAATGAGCTGCGTGTGGCTCCCGAGGAGCACCCCGTGCTGCTGACCGAGGCCCCCCTGAACCCCAAGGCCAACCGCGAGAAGATGCCCAGGTGAGTGGCCCCCTACCTCTTCCGGTGGCCGCCCCCCTCCTTCCTGGCCTCCCGGAGCCGCGCCCTTTCTCACTGGTTTCTCTCTTTGCCGTTTTCCGTAGGACTCTCTTCTCTGACCTGAGTCTCCTTTGGAACTTTGCAGGTTCTT
+
BBBBBBBBFFFFGGGGFGGGGGHHGFGGHCHHHGGFGGGGGGHHHGGGEGGGHHHHHHHGGGGGGGGGGGGHHHHGGGGHGHHHHGGGGGGGGGHHHHBHH2/?<?10<?F/FH---.<>111>11.<<-C.C--A--=B-.C/C0C00;.F0.;E.A--9.-9--;B-BF///////;;F./////;////;-9AFF/B./..;9//////;////9//;/./.:///;/;F/F/F////////AAF///
@M05620:37:000000000-D9766:1:1101:8216:12199 1:N:0:73
ACCACACCTTCTACAATGAGCTGCGTGTGGCTCCCGAGGAGCACCCCGTGCTGCTGACCGAGGCCCCCCTGAACCCCAAGGCCAACCGCGAGAAGATGCCCAGGTGAGTGGCCCGCTACCTCTTCTGGTGGCCGCCTCCCTCCTTCCTGGCCTCCCGGAGCTGCGCCCTTTCTCACTGGTTCTCTCTTCTGCCGTTTTCCGTAGGACTCTCTTCTCTGACCTGAGTCTCCTTTGGAACTCTGCAGGTTCTA
+
BBBBBBBBFFFFGGGGFGGGGGHHGGGEEAGHFFGGGGGGGHHHHGGG1EEGHHHHHHHGGGGGGGGGGGGHHHHGGGGHGGHHHGGGGGGGGGHHHHBGHHHGHHHHGHFFHGGGFGGHHHHHHHHHHHGHHGGGDGHGFHGHGGGGGFGGBFGGGG?DGGGGGGFFFFFFFFFFFFFFFFFFFFFFFFFFFFFFFFFFFFFFFFFFFFFFFFFFFFFFFFFFFFFFFFFFFFFFFFFFFFFFFFFFFFB
@M05620:37:000000000-D9766:1:1101:13876:12283 1:N:0:73
AGTGCCAGCTCTCAATCGCACAGGGGACCCAGGGCCTGGCCCCTCCATCCAGAAAACCTATGACCTCACCCGCTACCTGGAGCACCAACTCCGCAGCTTGGCTGGGACCTATGTGAGTATCCAGCGTAGGAATCTGGGAGTTGGGGAGGAGTGAGGAGTTGGGGAAAGACAGTCCTAACCGTGGAGGGTTCTGGTAAATGATGGGGTGAGGAGGGGCTCTTTGGCTCCCACCAGTCCCCCTGTCTGGTCTA
+
BAABBFFFBFFFFGGGGGGGGGFGFEGGGGGHGFGDFFCFHFGGEFGHHHHGHGEHFGFGHFGHHHHGHHHGGEGGHGFHEHHHFEHAFFFGFGEFGHFHGFHGGGHHGHHGHHHHHHHHHHHHHGGGGGHHHHHGHGHGGHHHGGGGGDGHGHHHHGHHHHGGGGHHHHGHHGHHHHHHGGGGGGGGFGGGGGGGGGGGGGGGGGFFFFFFFFFFFFFFFFFFFFFFFFFFFFFFFFFFFFFFFFFFFFB
@M05620:37:000000000-D9766:1:1101:20119:12288 1:N:0:73
ACCACACCTTCTACAATGAGCTGCGTGTGGCTCCCGAGGAGCACCCCGTGCTGCTGACCGAGGCCCCCCTGAACCCCAAGGCCAACCGCGAGAAGATGCCCAGGTGAGTGGCCCGCTACCTCTTCTGGTGGCCGCCTCCCTCCTTCCTGGCCTCCCGGAGCTGCGCCCTTTCTCACTGGTTCTCTCTTCTGCCGTTTTCCGTAGGACTCTCTTCTCTGACCTGAGTCTCCTTTGGAACTCTGCAGGTTCTA
+
CCCCCDCCFFFFGGGGGGGGGGHHGEGBFFFHHGGGGGGCEHHHHGGGEFGGFHHHGHHGG@E@FGGGGGFHFHHGGGGHGHHHHGGGCF<BDGHFHHHHHGHGGFHHFHGGHHCGGGGHHHHHHHHHHHGHHGGGGGHGHHGHHGGGGGGGGGGGGGGGGGGGGGFFFFFFFFHHHHFFFFFFFFFHFHFFFFFFFFFFFFFFFFFFFFFFHHHFFFFFFFFFFFFFFFFFFFFFFFFFFFFFFFFFFFB
@M05620:37:000000000-D9766:1:1101:15089:12292 1:N:0:73
ACCACACCTTCTACAATGAGCTGCGTGTGGCTCCCGAGGAGCACCCCGTGCTGCTGACCGAGGCCCCCCTGAACCCCAAGGCCAACCGCGAGAAGATGCCCAGGTGAGTGGCCCGCTACCTCTTCTGGTGGCCGCCTCCCTCCTTCCTGGCCTCCCGGAGCTGCGCCCTTTCTCACTGGTTCTCTCTTCTGCCGTTTTCCGTAGGACTCTCTTCTCTGACCTGAGTCTCCTTTGGAACTCTGCAGGTTCTA
+
@BBABBBBFFFFFGGGFGGGGGGHFEGGHDGHHGGEEGGFEHHHHGGGEEGEGFHHHHHGGGFGEGFGGGGHHHEEGGGEGHHGEGGGGCGGGGHHHFHHHHHGGCHHHFFGHHFGGGGHGHHHHBDHHFGHHG@CDDHEFHGHFFGGGGGGFGG.E?@?DGFFGGFACFFFFFFFFFFFFFFFFFFFBFFFFFFFFFFFF9A.AFFFFFFFFFFFFFFFFFB9BBBFFBFFFFEBF/BF9BBBFFFFFFB
@M05620:37:000000000-D9766:1:1101:2293:12297 1:N:0:73
GAGGCTGCTTTGGAAGAGCACACGTCTGCACTCCAGTCACCTGAAGCTCTCTCGTATGCCGTCTTCTGCTTGAAAAAAAACAAACAGAAGAATAGCTGGCCAAGGATGTGGCCCTGACGAATCGGCCTAACGCTGAAATAGAAGCAGAATAGAGACGCAAGCAATGTACACGAGGCGGATCAACTACTGGGAATAGCGAACGTCACGATACGAACAAAGGATCTGAATATAACCATTTGAAAAAACCTGCG
+
AAB>AAFBFFFFGCGGCGG4B4BABF4FBBGHHHHHAFHHHBCBBFEFH5BBFAB1BCDDABAGEHBGFHH3AAFFFGEE?1B111233@333433B32?B3///03B343/0??0B3<////0//<?<22/////111<1111?10001111110.----<//0000000.--------:.0/;//00/../9009-----.;9.;...-...;-../../;/9////9/////////////.-../..-
@M05620:37:000000000-D9766:1:1101:14994:12298 1:N:0:73
ACCACACCTTCTACAATGAGCTGCGTGTGGCTCCCGAGGAGCACCCCGTGCTGCTGACCGAGGCCCCCCTGAACCCCAAGGCCAACCGCGAGAAGATGCCCAGGTGAGTGGCCCGCTACCTCTTCTGGTGGCCGCCTCCCTCCTTCCTGGCCTCCCGGAGCTGCGCCCTTTCTCACTGGTTCTCTCTTCTGCCGTTTTCCGTAGGACTCTCTTCTCTGACCTGAGTCTCCTTTGGAACTCTGCAGGTTCTA
+
BBBABBBBFFFFGGGGGGGGGGHHGFGEHFHHHGGGFEGGGHHHHGGGEEGFHHHHHHFFEGFGGGGGGGGHHHHGGGGHGHHHHGGGGGDFFFGHHHFFHHHGFHHHHHGGHHGGGGGHHHHGFHHHHHGHHGGCGGHGHHGEHGGGGGGGGGGGGGGGGGGGGGFFFFFFFEFFFFFFFFFFFFFFFFFFFFFFFFFFFFFFFFFFFFFFFFFFFFFFFFFFFFFFFFFFFFFFFFFFFFFFFFFFFFB
@M05620:37:000000000-D9766:1:1101:6531:12415 1:N:0:73
ACCACACCTTCTACAATGAGCTGCGTGTGGCTCCCGAGGAGCACCCCGTGCTGCTGACCGAGGCCCCCCTGAACCCCAAGGCCAACCGCGAGAAGATGCCCAGGTGAGTGGCCCGCTACCTCTTCTGGTGGCCGCCTCCCTCCTTCCTGGCCTCCCGGAGCTGCGCCCTTTCTCACTGGTTCTCTCTTCTGCCGTTTTCCGTAGGACTCTCTTCTCTGACCTGAGTCTCCTTTGGAACTCTGCAGGTTCTA
+
CCCCCCCBFFFFGGGGGGGGGGHHGGGBCEHHHGFGGGGGGHHHHGGGEEGGGHGHHHHEGGGGGGGGGGGHHHHGGGGHGHHHHGGGGGBFGGHHHHHHHHHGHHHHHHGGHHGGGGGHHHHHHHHHHHGHHGGGGGHGHHGHHGGGGGGGGGGGGG-ADGGGGGFFFFFFFFFFFFFFFFFFFFFFFFFFFFFFFFFFFFFFFFFFFFFFFFFFFFFFFFFFFFFFFFFFFFFFFFFFFFFFFFFFFFB
@M05620:37:000000000-D9766:1:1101:13334:12419 1:N:0:73
ACCACACCTTCTACAATGAGCTGCGTGTGGCTCCCGAGGAGCACCCCGTGCTGCTGACCGAGGCCCCCCTGAACCCCAAGGCCAACCGCGAGAAGATGCCCAGGTGAGTGGCCCGCTACCTCTTCTGGTGGCCGCCTCCCTCCTTCCTGGCCTCCCGGAGCTGCGCCCTTTCTCACTGGTTCTCTCTTCTGCCGTTTTCCGTAGGACTCTCTTCTCTGACCTGAGTCTCCTTTGGAACTCTGCAGGTTCTA
+
ECDDDDDCFFFFGGGGGGGGGGHHGGGEGGHHHGGGGGGGGHHHHGGGGGGGHHHHHHHGGGGGGGGGGGGHHHHGGGGHGHHHHGGGGGCGGGHHHHEHHFGG??FCFFFCGHDC--<FDD0GDD<GDCDFH@?FAAGGHFGGHBGB1FAFFFGGAG--<C0:@?DFAFFFFF1<1<FBF:BB1BBFF:BBF=<DFF1F?:<<D0BBFFFFFFFF1B<BF:///:<1<F1BFBF0BB:1:1:1<F:FFB1
@M05620:37:000000000-D9766:1:1101:13120:12422 1:N:0:73
GAGGCTGCTTTGGAAGAAACTGACAAGCCAGGGACAAAAGATCGGAAGAGCACACGTCTGAACTCCAGTCACCTGAAGCTATCTCGTATGCCGTCTTCTGCTTGAAAAAAAAAAAGCAAATCTCCTCGCCGCCTCCCCTTTCGTACCCGCGCTGCTGCCACCCTGGCCAGTCCTTCCGGCCTTTCCTCTTTCGCCCTCTTGTGGCTCCCCTTTCCCCCTCCTCCGCCTTTGTACTTGTACCTGCCCCTCCA
+
EDEEEDFCFFFFGGGGGGGGGGHFGGFGGHBBFFGG2GEHGHHDEEBEFFGHHGGGFHGFDDGHFB3BDF3DFHHGFF@BFHHHHB?BFF@GG>EH?GFHFGHHH3GHHG/EE///022@2>F2@@2?A/A<A.>F<C00<=.</<CC.<-<A-.0C0.0<C.<B.CF0.<CF111:.9<?CBFGF:BBBB1.<.ABF<10<0...<EEFFFBFFF/A-.<<FB.DFD?F1B1:B1111<BBF.B9..9</
@M05620:37:000000000-D9766:1:1101:16740:12433 1:N:0:73
GAGGCTGCTTTGGAAGAAACTGACAAGCCAGGGACAAAAGATCGGAAGCGCACACGTCTGAACTCCAGTCACCTGAAGCTATCTCGTATGCCGTCTTCTGCTTGAAAAAAAAACAATAACCCAGCGTTGTACTCTCTCCCTTCTGCCGGACTTCCCATTTTAGCACCCTCACTCCCAACCGCTGACGTCTCCCGTAAACCTTGTGGCGCGCATCGGCTCCCTGGCTCCCCCCAGTCCCCCTGCCTTTTCTC
+
A>AAB>FBFFFDCGFE4BGGBFBFGGGHG4FGFEF2ABAFFHGHGGFE2AFGGGHGGFHGHHHHHHHHGGFHHGHBGGHHHG3FFFFFHHGHE1>FFGGFHHHHBFGFHCE?////1B111??/0/<///1?111111000101111-----0=0/000000/000;:....:</.//:;-9--99..9//0/.:-.90//://;.;-.;--;-..-:99.;BA.9;.;..--.;//;.;@9.;///9BF/
@M05620:37:000000000-D9766:1:1101:23484:12434 1:N:0:73
ACCACACCTTCTACAATGAGCTGCGTGTGGCTCCCGAGGAGCACCCCGTGCTGCTGACCGAGGCCCCCCTGAACCCCAAGGCCAACCGCGAGAAGATGCCCAGGTGAGTGGCCCGCTCCCTCTTCTGGTCGCCGCCTCCCTCCTCCCTCGCCTCCCGGCGCCGCGCCCTTTCTCACTGGTTCTCTCTTCTGCCGTTTTCCGTACCACTCTCTTCTCTGACCTGAGTCTCTTTTGGAACTCTGCAGGCTATA
+
CCCCCCCBFFFFGGGGGGGGGGHHGGGGHGHHHGGGFGGGGHHHHGGGEGGGHHHHHHHGGGGGGGGGGGGHHHHGGGGHGHHHHGGGGGGGCAGB22G2FCFGBG1?F1/?CHG-@<AFHH/GDHHHH0<<C::DAEEGHGGG/9.;/--A?FGGAACDC-;@@FFFFFFFBF;9BFFFFFFFFF0F90BBFDDFBABBDFF..0;FFFFFFFF:000:;09/9;F0900;B0-00;9;000:BF.A00;
@M05620:37:000000000-D9766:1:1101:14263:12445 1:N:0:73
ACCACACCTTCTACAATGAGCTGCGTGTGGCTCCCGAGGAGCACCCCGTGCTGCTGACCGAGGCCCCCCTGAACCCCAAGGCCAACCGCGAGAAGATGCCCAGGTGAGTGGCCCGCTACCTCTTCTGGTGGCCGCCTCCCTCCTTCCTGGCCTCCCGGAGCTGCGCCCTTTCTCACTGGTTCTCTCTTCTGCCGTTTTCCGTAGGACTCTCTTCTCTGACCTGAGTCTCCTTTGGAACTCTGCAGGTTCTA
+
BCCBCCCCFFFFGGGGGGGGGGHHGGGGHGHHHGGGGGGGGHHHHGGGGGGGHHHHHHHGGGGGGGGGGGGGHHHGGGGHGGHHHGGGGGGGGGHHHHHHHHHGGGHHHHGGHHGGGGGHHHGHHHHGHFGHHGGGGGHGHHGHHGGGGFGGGFGG?A9DGGGGGGFFFFFFFFFFFFFFFFFFFFFFFFFFFFFFFFFFFFFDFFFFFFFFFFFFFFFFFFFFFFFFFFFFFFFFFFFFFFFFFFFFFF0
@M05620:37:000000000-D9766:1:1101:21535:12448 1:N:0:73
GAGGCTGCTTTGGAAGAAACTGACAAGCCAGGGACACAAGATCGGAAGAGCACACGTCTGAACTCCAGTCACCTGAAGCTATCTCGTATGCCGTCTTCTGCTTGAAAAAAAAAAAAATCTCCCTAGTCGGCCTCTGTGCTTTGTTTCTTCGTTCTTCGTTGTGGCCCGCCCGTCCTAACCTTGGCTGTTTCTGGTAAATTCTTGGGTCCTTCTGGTCTCTTTGGCTCCCCCCCGTCCCCCTTTCTGTTCTT
+
A@AAA?BACFDFCGGGGGCG1FBBBABGGBBGGFGG00FBEAGHFFGGGFHFHHHECGHFD2FGHBGHHHFFGHFGCG@BGHHFHF>EF0FGG/EHFFHHBFHF0CHHHGGGEC///012>??<10?1///<<<11>1=1>D1F0<D0=D.//.<0=.<CC.:.::C;-;--9CC.009.000///..;CF0CF90009/999FBA---/////99/9BF/9///9;AABB@;-ABBBF?--;;/////9/
@M05620:37:000000000-D9766:1:1101:7877:12450 1:N:0:73
ACCACACCTTCTACAATGAGCTGCGTGTGGCTCCCGAGGAGCACCCCGTGCTGCTGACCGAGGCCCCCCTGAACCCCAAGGCCAACCGCGAGAAGATGCCCAGGTGAGTGGCCCGCTACCTCTTCTGGTGGCCGCCTCCCTCCTTCCTGGCCTCCCGGCGCTGCGCCCTTTCTCACTGGTTCTCTCTTCTGCCGTTTTCCGTAGGACTCTCTTCTCTGACCTGAGTCTCCTTTGGAACTCTGCAGGTTCTA
+
CCCCCCBAFFFFGGGGGGFGGGHHGGGBFEHFHFFEDEEFDHHHHGGAEFFGHHHHHHH0>EEGGGGGGGGHGHHGGGGHGHHHHGGGGG>BFGHHHHGHHHHGHGHHHHGGHHGGGGGHHHHHHHHHFGGHHGGGGGHGHHGHHGGGCFGGGGGGFG-CDFCFFFFFFFFFFFBFFFFFFFFFFFFFEFFFFFFFFFFFFFFFFEFFFFFFFFFFFFBFFFF/BFF0BFFFFFFFFFFFFFFFFFFFFF;
@M05620:37:000000000-D9766:1:1101:10370:12464 1:N:0:73
AGTGCCAGCTCTCAATCGCACAGGGGACCCAGGGCCTGGCCCCTCCATCCAGAAAACCTATGACCTCACCCGCTACCTGGAGCACCAACTCCGCAGCTTGGCTGGGACCTATGTGAGTATCCAGCGTAGGAATCTGGGAGTTGGGGAGGAGTGAGGAGTTGGGGAAAGACAGTCCTAACCGTGGAGGGTTCTGGTAAATGATGGGGTGAGGAGGGGCTCTTTGGCTCCCACCAGTCCCCCTGTCTGGTCTA
+
BCACCFFFCFFFGGGGGGGGGGHHGGGGGGHHGGGGGGHHHHGHGGHHHHHHHHHHHGHHHBGHHHHHHHHGGGGGHHHHHHHHHHHHGHHHGGGGGHHHGHHGGGHHGHHHHHHHHHHHHHHHHGEGGGHHHHHHHHHGGHHHGGGGGGGHHHHHHGHHHGGGGGHHHHHHHHHHHHHHGGGGGGGGDGGGGGGGGGGGGGGGGGFFFFFFFFFFFFFFFFFFFFFFFFFFFFFFFFFFFFFFFFFFFF:
@M05620:37:000000000-D9766:1:1101:12334:12467 1:N:0:73
ACCACACCTTCTACAATGAGCTGCGTGTGGCTCCCGAGGAGCACCCCGTGCTGCTGACCGAGGCCCCCCTGAACCCCAAGGCCAACCGCGAGAAGATGCCCAGGTGAGTGGCCCGCTACCTCTTCTGGTGGCCGCCTCCCTCCTTCCTGGCCTCCCGGAGCTGCGCCCTTTCTCACTGGTTCTCTCTTCTGCCGTTTTCCGTAGGACTCTCTTCTCTGACCTGAGTCTCCTTTGGAACTCTGCAGGTTCGA
+
CCCCCCCCFFFFGFGGGGGGGGHHGGGGHGHHHGGGGGGGGHHHHGGGGGGGHHHGHHHGGGGGGGGGGGGHHHHGGGGHGHHHHGGGGGGGGGHHHHHHHHHGHHHHHHGGHHGGGGGHHHHHHHHHHHGHHGGGGGHGHHGHHGGGGGGGGGGGGGGGGGGGGGFFFFFFFFHHFFFFFFFFFFFHHHHHFFFFFFHFFFFFFFFFFFFFHHFFHHHFFHFFFFHHHFFFFFFFFFFFFFFFFFFFFF9
@M05620:37:000000000-D9766:1:1101:5898:12472 1:N:0:73
ACCACACCTTCTACAATGAGCTGCGTGTGGCTCCCGAGGAGCACCCCGTGCTGCTGACCGAGGCCCCCCTGAACCCCAAGGCCAACCGCGAGAAGATGCCCAGGTGAGTGGCCCGCTACCTCTTCTGGTGGCCGCCTCCCTCCTTCCTGGCCTCCCGGAGCTGCGCCCTTTCTCACTGGTTCTCTCTTCTGCCGTTTTCCGTAGGACTCTCTTCTCTGACCTGAGTCTCCTTTGGAACTCTGCAGGTTATA
+
AAA?AAAAFFFFGGGGGGGAGAGHGAABGAHG1BFEGGEGGHGHHGGGGGGGHHHHHHHGGGGGGCGGGGG0GEGGGGEH/FHHHGE/>BBB@FCHHHBCGFHGFHGHFHGGHHGGG?CHHHHHHHHGHH?FH?C-EF.ECGAF0FFBCFFABFGGG-AAGGGG-AF@;//B99FFFFFFFFF//FFFFF///-;;BE/BBB-A9BFFFFFFFFF/FFFFFFFBB9FFFFFFFFFFFFFFFFFFEAFB/99
@M05620:37:000000000-D9766:1:1101:16044:12474 1:N:0:73
ACCACACCTTCTACAATGAGCTGCGTGTGGCTCCCGAGGAGCACCCCGTGCTGCTGACCGAGGCCCCCCTGAACCCCAAGGCCAACCGCGAGAAGATGCCCAGGTGAGTGGCCCGCTACCTCTTCTGGTGGCCGCCTCCCTCCTTCCTGGCCTCCCGGAGCTGCGCCCTTTCTCACTGGTTCTCTCTTCTGCCGTTTTCCGTAGGACTCTCTTCTCTGACCTGAGTCTCCTTTGGAACTCTGCAGGTTCTA
+
BCCBCCBCFFFFGGGGGGGGGGHHGGGGHGHHHGGGGGGGGHHHHGGGGGGGHHHHHHHGGGGGGGGGGGGHHHGGGGGHGHHHHGGGGGGGGGHHHHHHHHHGHHHHHHGGHHGGGGGHHHHHHHHHHHGHHGGGGGHGHHGHHGGGGGGGGGGGGG?FGGGGFGFFFFFFFFFFFFFFFFFFFFFFFFFFFFFFFFFFFFFFFFFFFFFFFFFFFFFFFFFBFFFFFFFFFFFFFFFFFFFFFFFBFFB
@M05620:37:000000000-D9766:1:1101:12507:12487 1:N:0:73
GAGGCTGCTTTGGAAGAAACTGACAAGCCAGGGACAAAAGATCGGAAGCGCACACGTCTGAACTCCAGTCACCTGAAGCTATCTCGTATGCCGGCTTCTGCTTGAAAAAAAAAACAAGTCAGTCACGAATTTCTCCGGTATCACCCTTTTCGATCTAATTTAACTCTTCTCAGCATTTGTACTTCCAACCGACATGCCACGGACAAACCATCTCAAGAGCACACGTCTGCACCCCATTCACCCTCCATTAT
+
AAAAAAFAFFFFGGGGGCGGGBF1F1C00BA0B0FFCBFF0AF/A//B/AAA//0EBGCFD21A1@11@11FGGEGHEC1@FGF2BBEB>BG@/>/>>1>11B1BBFF0EC/////?011@1?111//?G/1111<<---.1<1/<.<0<<@.0<.=0:<00C000000:000/000;000;000090/.--;@.009;9-----9:--;////9//;--/:B;;----////-9--///;:--:-9////
@M05620:37:000000000-D9766:1:1101:10708:12492 1:N:0:73
ACCACACCTTCTACAATGAGCTGCGTGTGGCTCCCGAGGAGCACCCCGTGCTGCTGACCGAGGCCCCCCTGAACCCCAAGGCCAACCGCGAGAAGATGCCCAGGTGAGTGGCCCGCTACCTCTTCTGGTGGCCGCCTCCCTCCTTCCTGGCCTCCCGGCGCTGCGCCCTTTCTCACTGGTTCTCTCTTCTGCCGTTTTCCGTAGGACTCTCTTCTCTGACCTGAGTCTCCTTTGGAACTCTGCAGGTTCTA
+
BBBBBBBBFFFFGGGGGGEGGGHHGGGBEEHHHGGGGGGGGHHHHGGGEGGGHHHHHHHEGGGGGGGGGGGHGHHGGGGHGHHHHGGGGGC/BACBGD22<FGGF<1?FGEFHEDGGGGHHFFHHH0<0CD.<<:-A:GEHHGGGGG00/;AFFGGD?9AB;;ADFDCFFFFFB;B9/./;FFFFFFFFFF/BFF?/AFF.::9DBB/9/:BFFBFBF/99FFBBBFBBB9/9///BFFFFFF/FAA9FF/
@M05620:37:000000000-D9766:1:1101:9672:12586 1:N:0:73
ACCACACCTTCTACAATGAGCTGCGTGTGGCTCCCGAGGAGCACCCCGTGCTGCTGACCGAGGCCCCCCTGAACCCCAAGGCCAACCGCGAGAAGATGCCCAGGTGAGTGGCCCGCTACCTCTTCTGGTGGCCGCCTCCCTCCTTCCTGGCCTCCCGGGGCTGCGCCCTTTCTCCCTGGTTCTCTCTTCTGCCGTTTTCCGTAGGCCTCTCTTCTCTGCCCTGAGTCTCCTTTGGAACTCTGCAGGTTCTA
+
BBBBBBBBFFFFGGGGGGGFGFHHGGGEHDGFHGGGGGGGGHHHHGGGGGGGHHHHHHHGGGGGGGGGGGGHHHGGGGGHGHHHHGGGGGGGGGHHHH2F22G/??10<?/FG/---<><10<00=D00<.<.-=-.;G:/C.C0C/CF9C90;E9E----:..-;D-;FB//://.:.;B/////;9/9/;99AFF.FB.9.A.///.//;9////9/;;BA..://;/BFFF:F/9//9/9/B.A9/9/
@M05620:37:000000000-D9766:1:1101:14990:12625 1:N:0:73
ACCACACCTTCTACAATGAGCTGCGTGTGGCTCCCGAGGAGCACCCCGTGCTGCTGACCGAGGCCCCCCTGAACCCCAAGGCCAACCGCGAGAAGATGCCCAGGTGAGTGGCCCGCTACCTCTTCTGGTGGCCGCCTCCCTCCTTCCTGGCCTCCCGGAGCTGCGCCCTTTCTCACTGGTTCTCTCTTCTGCCGTTTTCCGTAGGACTCTCTTCTCTGACCTGAGTCTCCTTTGGAACTCTGCAGGTTCTA
+
CBCCCCCCFFFFGGGGGGGGGGHHGGGFHGHHHGGGGGGGGHHHHGGGGGGGHHHHHHHGGGGGGGGGGGGHHHHGGGGHGHHHHGGGGGDGGGHHHHHHHHHGHHHHHHGGHHGGGGGHHHHHHHHHHHGHHGGGGGHGHHGHHGGGGGGGGGGGGGBGGGGGGGFFFFFFFFFFFFFFFFFFFFFFFFFFFFFFFFFFFFFFFBBFFFFFFFFFFFFFFFFBFFFFFFFFFFFFFFFFFFFFFFFFFF0
@M05620:37:000000000-D9766:1:1101:9097:12627 1:N:0:73
ACCACACCTTCTACAATGAGCTGCGTGTGGCTCCCGAGGAGCACCCCGTGCTGCTGACCGAGGCCCCCCTGAACCCCAAGGCCAACCGCGAGAAGATGCCCAGGTGAGTGGCCCGCTACCTCTTCTGGTGGCCGCCTCCCTCCTTCCTGGCCTCCCGGAGCTGCGCCCTTTCTCACTGGTTCTCTCTTCTGCCGTTTTCCGTAGGACTCTCTTCTCTGACCTGAGTCTCCTTTGGAACTCTGCAGGTTCTA
+
CCCCDDCDFFFFGGGGGGGGGGHHGGGGHGHHHGGGGGGGGHHHHGGGGGGGHHHHHHHGGGGGGGGGGGGHHHHGGGGHGHHHHGGGGGGGGGHHHHHHHHHGHHHHHHGGHHGGGGGHHHHHHHHHHHGHHGGGGGHGHHGHHGGGGGGGGGGGGG?BGGGGGGFFFFFFFFFFFHFFFFFHHFFHFFHHFFFFFFHFFFFFFFFFFFFFHHFFFFFFFFFFFFFFFFFFHFFFFFFFFFFFFFFFFF0
@M05620:37:000000000-D9766:1:1101:11809:12636 1:N:0:73
ACCACACCTTCTACAATGAGCTGCGTGTGGCTCCCGAGGAGCACCCCGTGCTGCTGACCGAGGCCCCCCTGAACCCCAAGGCCAACCGCGAGAAGATGCCCAGGTGAGTGGCCCGCTACCTCTTCTGGTGGCCGCCTCCCTCCTTCCTGGCCTCCCGGAGCTGCGCCCTTTCTCACTGGTTCTCTCTTCTGCCGTTTTCCGTAGGACTCTCTTCTCTGACCTGAGTCTCCTTTGGAACTCTGCAGGTTCTA
+
BBBBBBBBFFFB5GGGGGFBGFHHGGGGAEFAHFDGCFGF2GAGHGFGAEDGBGHHHHFFCG?FGGGGGGGHBHHGGGGHGHHHHGGCFGD?DGHGFHHHHHHEGHHHHHGGHFGGGGGHHHHHHHHHGHGHHGGGGGHGHHGHHGFGGGGGGGGGGFGACFFFGGFFFFFFEFFFFFFFFFFFFFFFFFFFFFFFFFFFDBFFFFFFFFFFFFFFFFFFFFFFB;9FFBFFFFFFF/FFFBFFF?FFBF/
@M05620:37:000000000-D9766:1:1101:8403:12641 1:N:0:73
ACCACACCTTCTACAATGAGCTGCGTGTGGCTCCCGAGGAGCACCCCGTGCTGCTGACCGAGGCCCCCCTGAACCCCAAGGCCAACCGCGAGAAGATGCCCAGGTGAGTGGCCCGCTACCTCTTCTGGTGGCCGCCTCCCTCCTTCCTGGCCTCCCGGAGCTGCGCCCTTTCTCACTGGTTCTCTCTTCTGCCGTTTTCCGTAGGACTCTCTTCTCTGACCTGAGTCTCCTTTGGAACTCTGCAGGTTCTA
+
BBBBBBBBFFFFGGGGGGGDGFHHGGGGHEHFHGGGGGGGGHHHHGGGGGGGHHHHGHHGGGGGGGGGGGGHHHHGGGGHGHHHHGGGGGGGGGHHHHHHHHHGHHHGHHGGHHGGGGGHHHHHHHHHHHGHHGGGGGHGHHGHHGGGGGGGGGGGGGCGGGGGGGFFFFFFFFFFFFFFFFFFFFFFFFFFFFFFFFFFFFFFFFFFFFFFFFFFFFFFFFFFFFFFFFFFFFFFFFFFFFFFFFFFFF:
@M05620:37:000000000-D9766:1:1101:7667:12706 1:N:0:73
GAGGCTGCTTTGGAAGAGCACACGTCTGAACTCCACTCACCTGAAGCTATCTCGTATGCCGTCTTCTGCTTGCAAAAAGAAAACGAAAAAGCGGCTACTTTTTACATCCATAATTAAATGAGAGAACATAATACTGGCGAAATAGCTCGTTTAGTTTATTGACTACTTACGAGCAGATACCGTGATGCGAAGCAGAATGGTCAGAATAACGATACTCTATGACTGCAGTAACCCACCTCGTGATGACGAGA
+
B?ACABFCCFFFGCGGGBFGFFGGBB4BFGHH5BA2DBA3BGHB3FABB5BDDBBBFGDFEAEHG5DD5DDGA3552B1BB323011?/111?////234?4?/B444B344344444443333/32233B333332/////=22211//=//1=111?111111<111<..<--</0000....:00-.-:-0///0000;0/000000....-0000000;00;900000:.......:.//000..-.
@M05620:37:000000000-D9766:1:1101:19536:12711 1:N:0:73
ACCACACCTTCTACAATGAGCTGCGTGTGGCTCCCGAGGAGCACCCCGTGCTGCTGACCGAGGCCCCCCTGAACCCCAAGGCCAACCGCGAGAAGATGCCCAGGTGAGTGGCCCGCTACCTCTTCTGGTGGCCGCCTCCCTCCTTCCTGGCCTCCCGGAGCTGCGCCCTTTCTCACTGGTTCTCTCTTCTGCCGTTTTCCGTAGGACTCTCTTCTCTGACCTGAGTCTCCTTTGGAACTCTGCAGGTTCTA
+
CBBBCCCAFFFFGGGGGGGFGGHHGGGAAECFHGFGDGGFEHHGHGFGAFGGFHFHHHFEG@CFGGGGGEFHHHHGGGGHGHHHFFGGGGCGC?GGHHHHHGHGGHHGGGGGHHGGGGGHHHHHHHHHGHGHHCFGGGHGHHGHHGGGGGGGGGGGGF-:DGGGGGFFFFFFFFFFFFFFFFFFFFFFFFFFFFFFFFFFFFADFFFFFFFFFFFFFF0FFFFFFFFBFFFFFFFBFFFFFFFBFFFFFF0
@M05620:37:000000000-D9766:1:1101:2082:12724 1:N:0:73
ACCACACCTTCTACAATGAGCTGCGTGTGGCTCCCGAGGAGCACCCCGTGCTGCTGACCGAGGCCCCCCTGAACCCCAAGGCCAACCGCGAGAACACGCCCAGGTGAGTCGCCACCTACCTCTTCTGGCGGCCGCCTCCCTCCTTCCTGGCCTCACGGTGCTCCGCCCTTTCTCGCTGGCTCTCTCTCCTGCCGCCTTACGAAGCACTCTCTTGTCTGACCTCAGCCTCCTATCGATCCATGCAGGATATA
+
BBBBBBBBFFFFGGGGGGEBGGHHGFGEHEHHHGGEEGGGGHHHHGGFEEEGHHHHHHHGGGGGGGGGGEGFFGHGGGGHGHGHHGGEDD>B@D2?2//////<??1011<>.<.>F1<00<0==DH00<-;--;?FDG.FGGGG9FG0/;CFC9AAA;.-//;...9>//:;/..9.@.B9F999//;;B/.9--;AFEA...-/;:FFFFF//;9F/;;F//9/;;F..///;;...;/BB/BF.BFF/
@M05620:37:000000000-D9766:1:1101:23849:12752 1:N:0:73
ACCACACCTTCTACAATGAGCTGCGTGTGGCTCCCGAGGAGCACCCCGTGCTGCTGACCGAGGCCCCCCTGAACCCCAAGGCCAACAGCGCGAAGATGCCCAGGTGAGTGGCCCGCTACCTCTTCTGGTGGCCGCCTCCCTCCTTCCTGGCCTCCCGGAGCTGCGCCCTTTCTCACTGGTTCTCTCTTCTGCCGTTTTCCGTAGGACTCTCTTCTCTGACCTGAGTCTCCTTTGGAACTCTGCAGGTTCTA
+
AAA1AAAAFFFFGBGF3F1AGBGFG00000BB1AA00EEFFHHGHGG/AABFBHG1GHFA/>/EG/EGGGE0F1FEGE/F//FGHG/0FE<//C//1?11FGEGGHHHHHEEFFCCGGGHHHHHHHHDHHAGFGC@GGEEHHGGFGBFG/AFG.EE?A-;AFGG?--9-:/BFFFFFFFBFFFFBFFFFFFFF@BFFFFFFFFFFFFFFFFFFFFFFF/BFFFBBFF::BFFFFFBFFFFFFFFFFFFFF;
@M05620:37:000000000-D9766:1:1101:2894:12805 1:N:0:73
GAGGCTGCTTTGGACGAAACTCATAGATTACTGAAACAGTTCCTCATGAACCTGGATAAGTTTTTTGCTTAGCGTATCGAAGCTGAAACAACTGCCACGTTTCTACCCATAAGGAAAGGCTCCTAGAAGCCTCCAAGGGAGTAAAAGAGCTGATGAAACAATGGCAAGAAAGTCAGGCAATTCCGCTTTACCACTCTTGTGGATCCAATTGAACAATTCTTAGCATTTGTACTTTTCCCTGACCAACCAGG
+
>3>A>>CABBB@G44AEEAAGBFGHBD66A35D53A3FADB5D55BFG5DBB2B2B553BA555BAA3555BF0B11B1?F?>BG33F3B1BFGG?FB/1B3BFGGH?B3B?B3??CCG/3??3BBFGFEGF2?22?AEED?2DDDGE2GGHD1?111???11?F01F00<<1=>>CGH0<>00<<..<00<0<<;;0;;:.=GBH00=;:0C0:B9;;C09;;FF;C0F;F0;0;;0990;///.;CEGF
@M05620:37:000000000-D9766:1:1101:7569:12818 1:N:0:73
GAGGCTGCTTTGGAAGAAACTGACAAACCAGTGACACAAGATCGGAAGAGCACACGGTCTGAACTTCAGTCGCTTGAAGCAATTTCGAATGCCGCCTTTGTCTTGACAAAAAGATACCAGCAAGCAAAGGCTCCTAGAAGATCCCAAGGCAGCAAAACATGTGAGCACACAATGGCAATCAAGCCAGGCATTCCCCCTTCACCCCGTTTGTGGATCCACTTCGCCCACCACCAGCCTTTTCATTTTGCATT
+
AAAAAAFAFFFFGGGGGGGGG1F1B10AABA1BFGHBG0B0AG0/A/B00B1AAC/AAAEG12FG1221DB/>/BFFHHH10112B0/011B1>/>/?1122>21B1>10B///1BB11<<E0F/001BB/10<11>1@11>1@@1@F??0//?0100/111<1>1>0<>C.<110>0/000<0</<<..0;000/.-;/000.--.././99009;9/;F0..;;9.9.9;9-9;9/9////9/////9/
@M05620:37:000000000-D9766:1:1101:10006:12828 1:N:0:73
ACCACACCTTCTACAATGAGCTGCGTGTGGCTCCCGAGGAGCACCCCGTGCTGCTGACCGAGGCCCCCCTGAACCCCAAGGCCAACCGCGAGAAGATGCCCAGGTGAGTGGCCCGCTACCTCTTCTGGTGGCCGCCTCCCTCCTTCCTGGCCTCCCGGAGCTGCGCCCTTTCTCACTGGTTCTCTCTTCTGCCGTTTTCCGTAGGACTCTCTTCTCTGACCTGAGTCTCCTTTGGAACTCTGCAGGTTCTA
+
BCCCCCBCFFFFGGGGGGGGGGHHGGGGHGHHHGGGGGGGGHHHHGGGEGGGFGHHHHHGGGGGGGGGGGGHHHGGGGGHGHHHHGGEGCDGGDFHHHHHHHHGHHHHHGGFHHGGGGGHGHHHHHHHHHGHHCDGDGHGHGGHHGGGGGGFGGGGGG--BGFFGGFAFFFFFFFFFFFFFBFFFFFFFFFFFFFFFFFFFFFFFFFFFFFFFBFFFFFFFFFFFFFFFFFFFFFFFFFFFFFFFFFFFFB
@M05620:37:000000000-D9766:1:1101:13156:12835 1:N:0:73
ACCACACCTTCTACAATGAGCTGCGTGTGGCTCCCGAGGAGCACCCCGTGCTGCTGACCGAGGCCCCCCTGAACCCCAAGGCCAACCGCGAGAAGATGCCCAGGTGAGTGGCCCGCTACCTCTTCTGGTGGCCGCCTCCCTCCTTCCTGGCCTCCCGGAGCTGCGCCCTTTCTCACTGGTTCTCTCTTCTGCCGTTTTCCGTAGGACTCTCTTCTCTGACCTGAGTCTCCTTTGGAACTCTGCAGGTTCTA
+
CCCCCCCCFFFFGGGGGGGGGGHHGEGEHGHHHGGGGGGGGHHHHGGGGGGGHHHHHHHGGGGGGGGGGGGHHHHGGGGHGHHHHGGGGGDGGGHHHHHHHHHGHHHHHHGGHHGGGGGHHHHHHHHHHGGHHGGGGGHGHHGHGGGGGGGGGGGGGGACGGGGGGFFFFFFFFFFFFFFFFFFFFFFFFFFFFFFFFFFFFFFFFFFFFFFFFFFFFFFFFFFFFFFFFFFFFFFFFFFFFFFFFFFFFF
@M05620:37:000000000-D9766:1:1101:9976:12854 1:N:0:73
ACCACACCTTCTACAATGAGCTGCGTGTGGCTCCCGAGGAGCACCCCGTGCTGCTGACCGAGGCCCCCCTGAACCCCAAGGCCAACCGCGAGAAGATGCCCAGGTGAGTGGCCCGCTACCTCTTCTGGTGGCCGCCTCCCTCCTTCCTGGCCTCCCGGAGCTGCGCCCTTTCTCACTGGTTCTCTCTTCTGCCGTTTTCCGTAGGACTCTCTTCTCTGACCTGAGTCTCCTTTGGAACTCTGCAGGTTCTA
+
AAA1AAAAFFFFGFGD3GFFGFHHGA0B00BFAFFAAEGGFHHHHGGGCAFGGHGFHHGG?EEGG?FGGGG>GFHGGG?G/<GHHG//>CC@@FHH1GDFGHHGHHHHHHEEHHG@CGGHHHEGHHHBGHCCGGGGGA::GHGGGF/FG/FFF.EFBG?AGGGG@-9@-:/BFFFFBBBBFFFFFFFFFFFFF@FBFEFF?BFFFFFFFFFBFFFFFFFFFFFFFFFFFFFFFFFFFFFFFFFFFFFFFFF
@M05620:37:000000000-D9766:1:1101:14149:12863 1:N:0:73
ACCACACCTTCTACAATGAGCTGCGTGTGGCTCCCGAGGAGCACCCCGTGCTGCTGACCGAGGCCCCCCTGAACCCCAAGGCCAACCGCGAGAAGATGCCCAGGTGAGTGGCCCGCTACCTCTTCTGGTGGCCGCCTCCCTCCTTCCTGGCCTCCCGGAGCTGCGCCCTTTCTCACTGGTTCTCTCTTCTGCCGTTTTCCGTAGGACTCTCTTCTCTGACCTGAGTCTCCTTTGGAACTCTGCAGGTTCTA
+
AAA3AABBFFFFGGGBEGGFD5A4AAAEEDGHCFGCCGEEEGEGHGGGEEGEBFHGGGGE0E@EF1>EEGG1B3FEGGD//?GEAFE/BCG?@D<CD<1<GGA/<11?1?FFC/-A--<CD0<00=GH0/.C.--:::CEHHGB;090FF??FF.9AG-:-:999@ABBFF/BFFF/9B9/999BB///;BFFB.AFFFB./.9.//99B/9FF/FF////;.;.B//9B9//;///9B9/////.9//9;
@M05620:37:000000000-D9766:1:1101:29249:12904 1:N:0:73
ACCACACCTTCTACAATGCGCTGCGTGTGGCTCCCGAGGAGCACCCCGTGCTGCTGACCGAGGCCCCCCTGAACCCCAAGGCCAACCGCGCGAAGATGCCCAGGTGAGTGGCCCGCTACCTCTTCTGGTGGCCGCCTCCCTCCTTCCTGGCCTCCCGGAGCTGCGCCCTTTCTCACTGGTTCTCTCTTCTGCCGTTTTCCGTAGGACTCTCTTCTCTGACCTGAGTCTCCTTTGGAACTCTGCAGGTTCTA
+
BBBBBBB>CFFFGGGGGG4AEEGGGEFBFEHHHAFE?EEEGHFHHGGEGEFGGHHHFGHGGGGGGGGGGGGHFHHGGGGHGHHHHGGFDG/>DGGCGH1GHHFG<FFGFHGGHHGGG?DHHFHHFGCHFHGFHGGGGGGGGGGGGFGFFGGGGFGGGG--@ABFFFFFFFFFFFFFFFF/FFFFFFFFB9FFFF9DFFFFFBFFDBFFEFFFFFFFFF/;FFFFF9F/:FFFFFFBFBFFFBFFFF.BBF/
@M05620:37:000000000-D9766:1:1101:13904:12938 1:N:0:73
GAGGCTGCTTTGGAAGAAACTGACAAGCCAGGGACAAAAGATCGGAAGAGCACACGTCTGAACTCCAGTCACCTGAAGCTATCTCGTATGCCGTCTTCTGCTTGAAAAAAAAAAAAAACACTCATCATTTTCACACCTCCCTCCTTCCTTACCCTCCTGATCTTCCCCCTTTCTCCCTCTTTCACTCATCTGTCTTCTTACTTCTTGCTCTCTTCTCTCCCTAACACCCCCTCATTCCCTATTCGTTACTC
+
ABBBCBFCFFFFGGGGGGGGGGGHHGHHGEFHGGGGHCGHGHHHGGGGHHHHHHHGFHHGHFHHHHFHGHHHHHHFGHHHHGHHGHFGHHHHG?EHGHHHHHHHEGHHHGGGG>/>/<?/01<0111111<11=11.00..00</00/000///0..//00000;0:/;-.0;00:////000090;/000009900900009;0000000:;900;/:99////9/..---..//9:F///:;//;..//
@M05620:37:000000000-D9766:1:1101:21948:12966 1:N:0:73
ACCACACCTTCTACAATGAGCTGCGTGTGGCTCCCGAGGAGCACCCCGTGCTGCTGACCGAGGCCCCCCTGAACCCCAAGGCCAACCGCGAGAAGATGCCCAGGTGAGTGGCCCGCTACCTCTTCTGGTGGCCGCCTCCCTCCTTCCTGGCCTCCCGGAGCTGCGCCCTTTCTCACTGGTTCTCTCTTCTGCCGTTTTCCGTAGGACTCTCTTCTCTGACCTGAGTCTCCTTTGGAACTCTGCAGGTTCTA
+
ABBBBBBBFFFFFGGGGGGGGGHHGGGGHGGHHGGGGGGEEHHHHGGGEFGGGHHHHHHGGG?FGGGGGGGGHHHGGGGHGHHHHGGGGGGGGGHFHHHHHHHGHHHHHHGGHHGGGGGHHHHHHHHHHHGHHGGGGGHGHHGHHGGGGGGGGGGGGGGGGGGGGGFFFFFFFFFFFFFFFFFFFFFFFFFFFFFFFFFFFFFFFFFFFFFFFFFFFFFFFFFFFFFFFFFFFFFFFFFFFFFFFFFFFFB
@M05620:37:000000000-D9766:1:1101:7267:13026 1:N:0:73
GAGGCTGCTTTGGAAGAAACTGACAAACCAGGGACACAAGATCGGAAGACCACACCTCTGTACTCTAGTCACCTGAAGCTATCTCGTATCCCGTCTCCTGTTTGAAAAAAAAAAAAACGAAAAAACACACATCGTAAAGTAAAATCATCAAAAATAACAACTACAATAAACAAGTCCCACCGATACTGAAATAAACCCAATACCCCGTGACAAACACGATTGTCGACAAGGACCAGTTGAGCATCCCCACT
+
A1AA>AFAFFFFG1BF1GFFGBF1B1ABB0AAB0AABGFGHHFFE?/BF0BBG/E/BBFG2ADFDA1DDD21BBG01F1@BF0DDB?EG0BBEFEG0FGH1BFBFHHHHGGGC?>////////0</.<..<11..<0.<000000<000000<..000::.////0000:00./:00/9...----000900000;/..--;///9-----/9--;----:-/;-----;--:-9-//9///////;-9--
@M05620:37:000000000-D9766:1:1101:4691:13043 1:N:0:73
AGTGCCAGCTCTCAATCGCACAGGGGACACAGGGCCTGGCCCCTCCATACAGAAAACCTATGACCTCACCCGCTACCTGGAGCACCCACTCCGCAGCTTGGCTGGGACCTATGTGAGTATCCAGCGTAGGAATCTGGGAGTTGGGGAGGCGTGCGGCGTTGGGGAAAGACAGTCCTAACCGTGGAGGGTTCTGGTAAATGATGGGGTGAGGAGGGGCTCTTTGGCTCCCACCAGTCCCCCTGTCTGGTCTA
+
AAAABFFFBFFFGDGGGGGFGGHHGG2AFGGH2BEABFHHGHGHGGHFF2GHHHHGFFHHHGHHHDBGHHHGF>>EHF3B2FGHHHE1?FF2?E/E>F3BEHHGGGHHGGHHHHHFHHHHHHHHHGGABE@>GHHHHH0FGHHHGG.AD.=EF.AF-;CGGGGG..9C/C:CGGGGFGGGGGFF9EFFDFFFFFFFFFFFFFFFFFFFFFFFFFFFFFFFFFFFFFFFFEFFFFFFFFFFFFFFFFFFFFB
@M05620:37:000000000-D9766:1:1101:24647:13053 1:N:0:73
GAGGCTGCTTTGGACGAAACTCATAGATTACTGCAACACTTTCGGCTGGACCTGGATAAGTTTTTTGGTCTGCTTACGGAAGCTGAAATAACTGCCCCTCATTAAACCACCAGTAAGGAAAGGCACCTACAAGACTAAAAGGGAGGAAAATAACTGACCAAACAATGGCAAGTAAGACATGCACAAGCCATTTACCACAATAGCACAACAAAATCAACACATCCTAGTATGAGCATTTGCAAATGACAAGC
+
A3AA>ACBFFD4G44AEEEGGFHFH5BA6F3ADF3FFH2BBBDA22AA11BBAF1A553BD555AA0015BBFG@5B??EFEBBG33B@BDHGH@3?1?/?3??4B33???/0BBB?333300?0B?BB2BB?222222<2//////0?01?1?11110>.>G0<1<1<<1.000=0</=00000/.<./00<00<;=..<0;;0;//;;9.90/;0;0..0:/0;0;0=9009;0;CB00;0:/;;BB9.
@M05620:37:000000000-D9766:1:1101:24630:13055 1:N:0:73
GAGGCTGCTTTGGAAGAAACTGATAACCCAGGGAAACAAGATCGGAAGAACACACCTATGAACTTTAGTCACCTGAAGCAATCTCGTATACCGTCTTCTGATTGAAAAAAAAAAATATAATCCTAACAGGGCGTACCAGCACATATTACCCAATGACACGAACGTCCGTACTTTCCTCTTTCGCCCTATTGTGGATCCCCTTGAACCCTTCTCCGCCTTTGTCATTGTCACTTACAAACCAGGGACCCCCT
+
A?AA>AFAFFD@GBABFGBFGFH3D31BBBFBFA0ABGEGBBBAE?/B00BBB/A/B11B22BD122BDD21BBGBCD11BBBD1B?BBBBF/?EG/@212B211BBFG>////>01>2222B12101@/??/><//F1/0?011<111>01<G11><0<-<-<CGA-..;;C0CC0<GGH0;BEB@BB9;90;00:9;.;9/990.9C/-9//---;-9/;//;/B99///9//;B/9A---99---99-
@M05620:37:000000000-D9766:1:1101:23001:13060 1:N:0:73
ACCACACCTTCTACAATGCGCTGCGTGTGGCTCACGAGGAGCACCCCGTGCTGCTGACCGAGGCCCCCCTGAACCCCAAGGCCAACCGCGCGAAGATGCCCAGGTGAGTGGCCCGCTACCTCTTCTGGTGGCCGCCTCCCTCCTTCCTGGCCTCCCGGAGCTGCGCCCTTTCTCACTGGTTCTCTCTTCTGCCGTTTTCCGTAGGACTCTCTTCTCTGACCTGAGTCTCCTTTGGAACTCTGCAGGTTCTA
+
BBBBBBBBFFFFGGGGGG4AFGGGGEGEAEHHF3BB?EEE2FGHHEEEEEGFHHGHHHHEGEEEGGGGGGGHFHHGGGGHGHHHGGFDGG/>BFCGGHHGHGHAGHHFHFFGFHGGGGGHHHHGHHHGCFDHHGGGGGGGGGGGGGGGGGGGGGGGGG;DFFFFFFDFFFBFFFFFFFFFFFFFFFFFBFFFFFFFFFFFFFADFBFFFFFFFF/;9F;FFFFB9BB9//BBBBFEFFFFFFFFFFFF/F9
@M05620:37:000000000-D9766:1:1101:2549:13073 1:N:0:73
ACCACACCTTCTACAATGAGCTGCGTGTGGCTCCCGAGGAGCACCCCGTGCTGCTGACCGAGGCCCCCCTGAACCCCAAGGCCAACCGCGAGAAGATGCCCAGGCGAGTGGCCCGCTACCTCTTCTGGTCGCCGCCTCCCTCCTTCCTGGCCTCCCGGCGCTGCGCACTTTCTCACTGGTTCTCTCTTCTGCCGTTTTCCGTAGGACTCTCTTCTATGACCTGAGTCACCTTTGGAACTCTGCAGGCTCTA
+
BBBBBBBAFFFFGGGGGGDFGGHHGFGAAEGFEFFE?FGGFHHHHGGGAEFGHHGHHHHEEGGGGGGGGGEFFHHGGGGHGHHHHGGGGG<BDGHGDHF22<G///>/>..F0CDC---<G000GH00=0-:.:C?DGGGBBDFFGFGGG.AFGFGD--99BFFFF-=>FFFFFFFBBFF/;BFF/BF:;BFFF.;B.;BA9ADDFFFFF/;9FFBBF//;FF9BFB/;;FBFF/BBBFFFFFFFF.AFFF
@M05620:37:000000000-D9766:1:1101:7260:13099 1:N:0:73
AGTTCCAGCTCTCCATCGCACAGGGGACCCAGTGCCTGGCCCCTCCATCCAGAAAACCTATGACCTCACCCGCCACCTGGCGCACCCCCTCCGCAGCTTGGCTGGGACCTATGTGAGTATCCAGCGTAGGAATCTGGGCGTTGGGGCGGCGTGCGGAGTTGGGGAACGCCCGTCCTAACCGTGGAGGGTTCTGGTAAATGATGGGGTGAGGAGGGGCTCTTTGGCTCCCACCAGTCCCCCTGTCTGGTCTA
+
>>>1>BFFFFFFF1B11AE1E?GGG00ABABGBBF11BGHFHGHGGHHHCHHGHH0AEGHGGHHHABGHHG/E/>EHE0BB>EEEGF>EEG/?E?@>G1BEHFGGGHHFGCGHHH2FHHHHH2FHCE/>E11FGHHHH/ACCGHGG.AC9AA@?AG-@BBFF@@---;-;-;@FFFFBFF@FF@-;B@FFFFFFFFFFFFEFFFFFF@FFFFFF?@@@FFFFFFFFFFFFFFFFFFFFFF@FFFFFFFFFF
@M05620:37:000000000-D9766:1:1101:14685:13131 1:N:0:73
ACCACACCTTCTACAATGAGCTGCGTGTGGCTCCCGAGGAGCACCCCGTGCTGCTGACCGAGGCCCCCCTGAACCCCAAGGCCAACCGCGAGAAGATGCCCAGGTGAGTGGCCCGCTACCTCTTCTGGTGGCCGCCTCCCTCCTTCCTGGCCTCCCGGAGCTGCGCCCTTTCTCACTGGTTCTCTCTTCTGCCGTTTTCCGTAGGACTCTCTTCTCTGACCTGAGTCTCCTTTGGAACTCTGCAGGTTCTA
+
AAAAAAAAFFFFGGGFFF1AFAFGCAAEGCGHBFGGFECEFGCHHGGEBEEFGHHGHHHGCGCGG/EEGEG>F>FEGGCH/CHHHGG/CC<//?0F>GHE<FCFFHHHGHGGCHGGCCGHHHGHHHHFDCFGGGGCGCGEGHCGHGFFF/FFFGGGG@AGG?FGGGB@@BBFFFBFFBFFFFFFFFFFFFFFF@FFE9FFFFFFBFFFFFFFFFFFFFB//FF9BFFBFFFFFFFFFFFFFFFFFFFFFF/
@M05620:37:000000000-D9766:1:1101:10114:13135 1:N:0:73
GAGGCTGCTTTGGAAGAAACTGACAAGCCAGGGACACAAGATCGGAAGAGCACACGTCTGAACTCCAGTCACCTGAAGCTATCTCGTATGCCGTCTTCTGCTTGAAAAAAAAAAAAAAAAAAAAGACAAAAAATCGAAATAGTGCCATAAGTGAAGTCACGACAAGGAAAGAAGGAAAAACAAGTAACCTAAGAAAAACAATCCAACTCACTGCTCTAGAGCTAGCGGAATGAAATCTGATGCTCCTGCAA
+
>33A>AFBFFFFG4EFCGGFGFH4BGBGF4BEFDFFEGGHHHHGGCAEHBGGH2G0BFGFDBFGGB3FGHHAGHHCBF@BBGBFGFFEG3FGFBEG1BGH@FHGGHHHHGGGEC</////----..<///..-./../..000009000000009;0000..---...//99./..//..9.../9////9/////.;..://.9//////;///;////9//;//--99.//9///99//////////./
@M05620:37:000000000-D9766:1:1101:3099:13135 1:N:0:73
ACCACACCTTCTACAATGAGCTGCGTGTGGCTCCCGAGGAGCACCCCGTGCTGCTGACCGAGGCCCCCCTGAACCCCAAGGCCAACCGCGAGAAGATGCCCACGTGAGTGGCCCGCTACCTCTTCTGGTGGCCGCCTCCCTCCTTCCTGGCCTCCCGGGGCTGCGCCCTTTCTCACTGGTTCTCTCTTCTGCCGTTTTCCGTAGGACTCTCTTCTCTGACCTGAGTCTCCTTTGGAACTCTGCAGGGTCTA
+
DDDDDDDDFFFFGGGGGGGGGGHHGGGFHGHHHGGGGGGGGHHHHGGGGGGGHHHHHHHGGGGGGGGGGGGHHHHGGGGHGHHHHGGGGGDGGGHHHH22GF/>?FAD?G//?G-AD@@G<GHD0<=0=G.<<-CA.CCECHE/:0:0:/::0;;E.:-9A-A.BFFF-;B0BF0F::/0;:BFFFFF0;0BB-:.;A0:.0..A0:/BFFF000;BB0BB0://:0;BF0;F0/000:;BB:0:;-::B0
@M05620:37:000000000-D9766:1:1101:26069:13139 1:N:0:73
ACCACACGTTCTAAAATGCGCTGCGGGCGGCTCGCGAGGAGCACCCCTTGCTGCTGACCAAGGCCCCCCTGGACCCCAGGGCCAACAGCGCGAAGATACCCAGGTGAGTGGCCCGATACCTCTTCTGATGGACGCCTCCCTCCTTCATGACCTACCGGAGCTGCGAACTTTCTCACTGGTTCTCTCTTCTGCCGTTTTCCGTAGGACTCTCTTCTCTGACCTGAGTCTCCTTTGGAACTCTGCAGGTTCTA
+
A1>1>AA>BCCAG3G13AG?E0E0E00A//A///>//>E/>GFAGG?F00BF1GF1BGE1/B/FG/E<C@//?00?CA/?//??FFC0?@G--<-.0000<<<ECGHF0:..::A---@FFG00CFF0;C0/9@--.9..;FB-99/9B/::B/BA-9-9;-FF--9--///;FBB//9/9B99/9/9;;BBB@B-9-;B-B9AB/B9/9//;////;/9BFF99BF/;/;B/;99BFFFFFFFFFFFFFF
@M05620:37:000000000-D9766:1:1101:28250:13150 1:N:0:73
ACCACACCTTCTACAATGAGCTGCGGGTGGCTCCCGAGGAGCACCCCGTGCTGCTGACCGAGGCCCCCCTGAACCCCAAGGCCAACCGCGAGAAGATGCGCAGGTGAGCGGCCTGCTACCGCTTCTGGCCGCCGCCTCGCTCCTCCCGGGCCGCCCGGCGCTGCACCCTTTCTCACTGGCTCTCTCTTCTGCAGTTTTCCGTAGGCCTCTCTTATCTGCCCTGAGTATCCTTTGGAACTCTGAAGGTTCTA
+
AAA1AAAA1FFFG3G13BBEGCHFG?0000BA1AFA/EGEEHHCHGCE/AE>FGF1GH0E/>/EG/EEG@C0F1<EGA/?//?FGG//BCB//?<11?1//>-<<<F01----..</0</-;-.;0;00.-;----...-;;?/-;----------------9?/9/--9//BF9/99--:;/////9BFB//;;//9/9-F--:///-//////////9-;A--///99;9//9;9//:/B//:F9//;:
@M05620:37:000000000-D9766:1:1101:28270:13154 1:N:0:73
ACCACACCTTCTAAAATGCGCTGCGTGTGCCTCCCGAGGAGCACCCCTTGCTGCTGACCGAGGCCCCCCTGAACCCCAAGGCCAACCGCGCGAAGATGCGCAGGTGAGTCGCTTGCTGCCTCTTCTGGCCGCCGCCTCCCTCCTTCGTAGCTTCCCGGAGCTGCGCCCGTTCTCACTGGTTCTCTCTTCTGCCGTTTTCCGTAGGACTCTCTTCTCTGCCCTGAGTCCCCTTCGGAATTCTGCTGGTTATA
+
AAAAAAAAFFFFGGF13AG11EE0EEEBF1BFGBFE?E?//AFGHGE/BAFGHHH1GHHA/E/EFEGECG/BBEGE/E?C/?G<ECE/CCG/B///?1F//>C/>11<11->..<C000.0<<0=DF00.;AC--:.;..;/9/0C.//;A00;CFB--9-9FF-;---;AFFF/BFF-:FFF/BBFFFBF/B@;-/;F/;B-9-B/:/;BF9//99//;9BA-9////;F---9---;//;//:/:////
@M05620:37:000000000-D9766:1:1101:16101:13160 1:N:0:73
ACCACACCTTCTACAATGAGCTGCGTGTGGCTCCCGAGGAGCACCCCGTGCTGCTGACCGAGGCCCCCCTGAACCCCAAGGCCAACCGCGAGAAGATGCCCAGGTGAGTGGCCCGCTACCTCTTCTGGTGGCCGCCTCCCTCCTTCCTGGCCTCCCGGAGCTGCGCCCTTTCTCACTGGTTCTCTCTTCTGCCGTTTTCCGTAGGACTCTCTTCTCTGACCTGAGTCTCCTTTGGAACTCTGCAGGTTCTA
+
CCCCCCCCFFFFGGGGGGGGGGHHGGGFHGHHHGGGGGGGGHHHHGGGEGGGHHHHHHHGGGGGGGGGGGGHHHHGGGGHGHHHHGGGGGGGGGHHHHHHHHHGHHHHHHGGHHGGGGGHHHHHHHHHHHGHHGGGGGHGHHGHHGGGGGGGGGGGGG?GGGGGGGFFFFFFFFFFFFFFFFFFFFFFFFFFFFFFFFFFFFFFFFFFFFFFFFFFFFFFFFFFFFFFFFFFFFFFFFFFFFFFFFFFFFF
@M05620:37:000000000-D9766:1:1101:2153:13167 1:N:0:73
GAGGCTGCTTTGGAAGAGCACACGTCTGTACTCCAGTCACCTGAAGCTCTCTTGTATGCCGTCTTCTGCTTGATAAAAGAAGCTGAAACAACTGCTGCTCCCCTTCATGCAATTCTCCTAGAAGACTCCAATTTATGAAAAGAGCTGATAAAACAATCTCACCTAAGTCACGCACTTCCGCTTTAGTCCTCTTGCCCATTCACCTCCACAATACCCACCTTTCTTACTGTGAACTTCCCATCACCACACAC
+
BBBBBBFBFFFFGGGGGGFGAFAE444B5AGH5FG35AB5BBFBFD3BA5F35B5DDAA3EE0AF5BFFHGHG55B5D5AF33B333B331BF33@3BB33?BB113B43B@43B@4B334EFBBB3BBGFB3B444B43FF/0B3B?1221??//B?BB21<@1<02@>>/0//>1?1/?/<<=>11>11>>11111/00000<../</.00/0;0.:.0;00;::;0<;;<=0;00/00;00/0....;
@M05620:37:000000000-D9766:1:1101:14984:13189 1:N:0:73
ACCACACCTTCTACAATGAGCTGCGTGTGGCTCCCGAGGAGCACCCCGTGCTGCTGACCGAGGCCCCCCTGAACCCCAAGGCCAACCGCGAGAAGATGCCCAGGTGAGTGGCCCGCTACCTCTTCTGGTGGCCGCCTCCCTCCTTCCTGGCCTCCCGGAGCTGCGCCCTTTCTCACTGGTTCTCTCTTCTGCCGTTTTCCGTAGGACTCTCTTCTCTGACCTGAGTCTCCTTTGGAACTCTGCAGGTTCTA
+
AAAAAAAACFFFFGGFAG1AFAGGGAE0A0AFGFFEAEGA/EF0GFEE//BAAGBFHHCE/E@EGEGEE/>BGFHGGEEGC/GHACE@CG/</?CB1?1F0?FG1?GG?D//0<>--<-<<G0<GGF0=G..<--:.:.:CG./;;/9F/;.9.9.9A-A@AFB?-9999//BFB9//-99999;9B/9BBB9@F-99FB9F-BB/9/9BBB/BB99FBB/BF9:FF/B/9//BFFFFFFFFFFFFFFFFF
@M05620:37:000000000-D9766:1:1101:8194:13199 1:N:0:73
GAGGCTGCTTTGGCAGAAAATGACAAGCCAGGCACACAAGATCGGAAGCGCACACGTCTGAACTCCAGTCACCTGAAGCTCTCTCGTATGCCGTCTTCTGCTTGAAAAAAAAAAAACAGGCTCCTAGCCGCCTCCCCGGGAGTCACCGCGCTTCTGCCACCCTGGCCCGTCCGTCAGGCCTTTCCGCTTGAGCACTCTTGTGTATCCACTTTCACCCTTCTCCGCATTTGTACTTGTACCTGACAATCCCG
+
>>A1>>FAFFFFG1FEFGGB1BDB1B0AACAA0BF00AAAF1GFCBAFGEEEECCAGA0A1ABG1B1B@@1BF1BBGDB111BFG??/BBFGE/EC>DGHFH1>0BDGH@/B///>//<??C0FGB11<.--..<..-----./:00.-::-.;0000;0.../...C--.---;--;;-:BBF/-:;A--/:;FF/////9-//;B//B///:BF-99B/B/-;-BBF/9:9BFFBF/;99/////9-/-
@M05620:37:000000000-D9766:1:1101:16069:13200 1:N:0:73
ACCACACCTTCTACAATGAGCTGCGTGTGGCTCCCGAGGAGCACCCCGTGCTGCTGACCGAGGCCCCCCTGAACCCCAAGGCCAACCGCGAGAAGATGCCCAGGTGAGTGGCCCGCTACCTCTTCTGGTGGCCGACTCCCTCCTTCCTGGCATCCCGGAGCTGCGCCCTTTCTCACTGGTTCTCTCTTCTGCCGTTTTCCGTAGGATTCTATTCTCGGCCTTGGTTCTCCTTGGGAACCCTCCAGGTTCAA
+
>>>AA?AAFFF@AGG1AABAAAB1ABEECAFHFFEA0AAA/GEHHGEG/AE/AA1AFF0A?E/E>>>EEGGEF1/?EFEECEHC/?ECG/<///<1D11?GHHGH1GGF<A/?F@C@CC01<DG0DD00<<GHC-:C.C.:;.;CCC9BF./0;/..A-?-.;C@@F@-//B9//;B9-B/9FBBFB/;FF//@FFFFBF99AA-;//9//:////---9-99//-//9/99/;-;/;-----9;/B///;
@M05620:37:000000000-D9766:1:1101:26952:13204 1:N:0:73
ACCACACCTTCTACAATGAGCTGCGTGTGGCTCCCGAGGAGCACCCCGTGCTGCTGACCGAGGCCCCCCTGAACCCCAAGGCCAACCGCGAGAAGATGCCCAGGTGAGTGGCCCGCTACCTCTTCTGGTGGCCGCCTCCCTCCTTCCTGGCCTCCCGGAGCTGCGCCCTTTCTCACTGGTTCTCTCTTCTGCCGTTTTCCGTAGGACTCTCTTCTCTGACCTGAGTCTCCTTTGGAACTCTGCAGGTTCTA
+
>ABBAAAACF@DBGFFFGBFDFHGEBEBEAGBBFFBAEAEEGCGGGEEFEEFHHHHHHHGGGGGFGCFGGGHFHHFGGGHGHGGEFGFDCBCFGHGHHHHHH/F?GF?GGGGHH?CGCGGHHHHHHHHHHGHHGCGGGHGHHGHHGGGGGGGFGGGG?-;@.FGGGFFFFFFFFFFFFFFFFFFFFFFFFFFFF9DFFFFFFFAA/BBFFFFFFFFFF9FFFF/9BFFFFFFFFFFFFFFFFFFFFFFFFF
@M05620:37:000000000-D9766:1:1101:26939:13216 1:N:0:73
ACCACACCTTCTACAATGAGCTGCGTGTGGCTCCCGAGGAGCACCCCGTGCTGCTGACCGAGGCCCCCCTGAACCCCAAGGCCAACCGCGAGAAGATGCCCAGGTGAGTGGCCCGCTACCTCTTCTGGTGGCCGCCTCCCTCCTTCCTGGCCTCCCGGAGCTGCGCCCTTTCTCACTGGTTCTCTCTTCTGCCGTTTTCCGTAGGACTCTCTTCTCTGACCTGAGTCTCCTTTGGAACTCTGCAGGTTCTA
+
ABABBAAAFFFFCGGFFGGGGFHFGGGGHGHHHFGGCGG?AGGGHGFFAEDCGGFGHHCEEEEFGFGGGG1FGHHGGGGHGHHHGGGGGGGGFGBBDDGHHHEGFHHHD1FCHHCGFCFFDHGFHFHG<GDGA-@@AEHEHEDGHGGFGFFAFFGEDGAAB.CFFGFFFFBFFFF/BFBBBF/BFFFBFF/B/@AABA99DFFFFBFBFBFFFFFFF/FFFFFFFFFFFFB/BF/B/FBFFFFFFFFFFFB
@M05620:37:000000000-D9766:1:1101:14593:13217 1:N:0:73
GAGGCTGCTTTGGAAGTAACTGACAAGCCAGGGACACAAGATCGGAAGAGCACACGTCTGAACTCCAGTCACCTGAAGCTATCTCGTATGCCGTCTTCTGCTTGAAAAAAAAAAAAATCCTACACTGGCATACACGTTATTATGCCCCCATATCTTGTCACTACGTACTTTCCTCTGCATCCATGATATGGCTCAAAAGTACCTCTGCTACACCTCTGCCCATTTCCCGGTCAAGCCATGTCCGATCTTGC
+
AABAABFCFFDDGFFGBBBFGGHFFDBBABBAB2BE2BFGFHGCE?AB2BAFFBFEGHGGEABFBB3BFA3DBGGBCFF@GHCFGBBBF?FH/EGHFFGHFFBBBGGDGFEECB///0@222?10110/01?11?.0<0>111111>.--</00000=<0000/:.0.;0<000:00:000/0000;00;0.;00000/00000000000;0;/9.9000.////://.:-;./9B.////99...-.9//
@M05620:37:000000000-D9766:1:1101:25617:13224 1:N:0:73
AGTGCCAGCTCTCAATCGCACAGGGGACCCAGGGCCTGGCCCCTCCATCCAGAAAACCTATGACCTCACCCGCTACCTGGAGCACCAACTCCGCAGCTTGGCTGGGACCTATGTGAGTATCCAGCGTAGGAATCTGGGAGTTGGGGAGGAGTGAGGAGTTGGGGAAAGACAGTCCTAACCGTGGAGGGTTCTGGTAAATGATGGGGTGAGGAGGGGCTCTTTGGCTCCCACCAGTCCCCCTGTCTGGTCTA
+
ABBBBFFFBFFFGGGGGGGGGGHHGGGGGGHHFEGGGGHGGHGHGGHHHGHHHGHHHGHHHHGHHHHHHHHGGGCGHHHHGGGGHHHGGHHHGGGGG3FGGGHGGGHHGGGHHHHHHHHHHHGHHGEGGGHHHHHHHHGGGHHHGGFGGGGHHHHHHGHHHGGGGGHHHHHHHHHHHGHHGGGGGGGGEFGGGGFGGGGGGGGGGGFFFFFFFFFFFFFFFFFFFFFFFFFFFFFFFFFFFFFFFFFFFFB
@M05620:37:000000000-D9766:1:1101:6111:13244 1:N:0:73
ACCACACCTTCTACAATGAGCTGCGTGTGGCTCCCGAGGAGCACCCCGTGCTGCTGACCGAGGCCCCCCTGAACCCCAAGGCCAACCGCGAGAAGATGCCCAGGTGAGTGGCCCGCTACCTCTTCTGGTGGCCGCCTCCCTCCTTCCTGGCCTCCCGGAGCTGCGCCCTTTCTCACTGGTTCTCTCTTCTGCCGTTTTCCGTAGGACTCTCTTCTCTGACCTGAGTCTCCTTTGGAACTCTGCAGGTTCTA
+
BBBAABBBFFFFGGGGFGGDGDGHGGGE4AFGGFGGGGGGGHHHHGGG1EEGHHHGGHHGGGGGGGGGGGGHHHHGGGGHEHHHHGGCGGCGGGHHHHHHHHHGHHHHHHGGHHGGGGGHHHHHHHHHHHGHHGGGGGHGHHGHHGGGGFGGGGGGGG?BBGGGGGFBBFFFFFFFFFFFFFFFFFFFFFFFFBFFFFFFFFFFFFFFFFFFFFFFFFFFFFFFFFFFFFFFFFFFFFFFFFFFFFFFFFB
@M05620:37:000000000-D9766:1:1101:2392:13246 1:N:0:73
ACCACACCTTCTACAATGAGCTGCGTGTGGCTCCCGAGGAGCACCCCGTGCTGCTGACCGAGGCCCCCCTGAACCCCAAGGCCAACCGCGAGAAGATGCCCAGGTGAGTGGCCCGCTACCTCTTCTGGTGGCCGCCTCCCTCCTTCCTGGCCTCCCGGAGCTGCGCCCTTTCTCACTGGTTCTCTCTTCTGCCGTTTTCCGTAGGACTCTCTTCTCTGACCTGAGTCTCCTTTGGAACTCTGCAGGTTCTA
+
BBBCCCCBFFFFGFGGGG5GGFHHGGGEFGHHHFFGDCGGGHHHHGGGGGGGGHGHHHHEGCGGGGGGGGGHHHHGGGGHGHHHHGGGGGCCFGHGHHHHHHHGHHHHHHGGHHGGGCDHHHHHHHHHHHGHHGGGGGHGHHGGHGGGGGGGGGGGGG9AFFGGGGFFFFFFFFFFFFFFFFFFFFFFFFFFFFFFFFFFFFFFFFFFFFFFFFFFFFFFFFFEFFF9;FFFFFFFFFFFFFFFFFFFFFF
@M05620:37:000000000-D9766:1:1101:16658:13250 1:N:0:73
AGTGCCAGCTCTCAATCGCACAGGGGACCCAGGGCCTGGCCCCTCCATCCAGAAAACCTATGACCTCACCCGCTACCTGGAGCACCAACTCCGCAGCTTGGCTGGGACCTATGTGAGTATCCAGCGTAGGAATCTGGGAGTTGGGGAGGAGTGAGGAGTTGGGGAAAGACAGTCCTAACCGTGGAGGGTTCTGGTAAATGATGGGGTGAGGAGGGGCTCTTTGGCTCCCACCAGTCCCCCTGTCTGGTCTA
+
BCBBCFFFCFFFGGGGGGGGGGHHGGGGGGHGGGGGGGHHHHGHGGHHHHGHHHHHGGHHGHHHHHHHHHHGGGGGHGGHHHHHGHHHGHHGFGGGGHHHGHHGGGHHGHHHHHHHHGHHHHHHHGGGGGHHHHHHHHHGGHHHGGGGGGGHHHHHHGHHHHGGGGHHHHHHHHHHHHHHGGGGGGGGEGGGHGGGGHHHHGGGGGFFFFFFFFFFFFFFFHHFFFFFFFFFFFFFFFFFFFFFFFFFFFF
@M05620:37:000000000-D9766:1:1101:13740:13256 1:N:0:73
ACCACACCTTCTACAATGAGCTGCGTGTGGCTCCCGAGGAGCACCCCGTGCTGCTGACCGAGGCCCCCCTGAACCCCAAGGCCAACCGCGAGAAGATGACCGAGTGGCCCGCCCCCTCTCTTGTCTGCCGGCCCCCTCCTTCCTTCCCTCCCTCCCCTGCCCCCGTCCTCTCTCACTCTTTCTCTCTCCGGCTTCTTTCCGAATCTCTCCTCTCTCTGGCCTCTGCTTTCGTTGTATGCCGGCTCTTTCTC
+
CCCDDCBCFFFFGGGGGGGGGGHHGGGGHGHHHGGGGGGGGHHHHGGGGGGGHHHHHHHGGGGGGGGGGGGHHHHGGGGHGHHHHGGGGGGGGGHHHH222//>FH//0.>A---<D.//000=0:C00;-;:-=CGGG/CFGGB0F/0/=EB/.../....9;-..;A00;B000;0:0;BF000:0;.----/00;:0A....0;B0/0/;/0;0000:;.0000;00..//.00000-;--./00:;:
@M05620:37:000000000-D9766:1:1101:3409:13265 1:N:0:73
ACCACACCTTCTACAATGAGCTGCGTGTGGCTCCCGAGGAGCACCCCGTGCTGCTGACCGAGGCCCCCCTGAACCCCAAGGCCAACCGCGAGAAGATGCCCAGGTGAGTGGCCCGCTACCTCTTCTGGTGGCCGCCTCCCTCCTTCCTGGCCTCCCGGAGCTGCGCCCTTTCTCACTGGTTCTCTCTTCTGCCGTTTTCCGTAGGACTCTCTTCTCTGACCTGAGTCTCCTTTGGAACTCTGCAGGTTCTA
+
AAAAAAAA>FFFGFGBGG11B1A1E0EA00FGGGEE0A/AFHC0AAEAAEEEBGHHFHH?/>EEEE/>EEFG1BFEFE/GGF/GGG/EC@/>@C<F?G1?<<?<?F1??G//?G--CGCBGHHH0GH0</..<<:-A.CFHHGGFB/;C/CFFGGGF@-;@FFG@@A-@F/BFBBBFBFFFFFBFFFFFFB;/9BBF-BFF/9:ABFB9FFFEBB/BFF/B9BFFFFFBFFBBFFFFFFFFF/9FFFBFF/
@M05620:37:000000000-D9766:1:1101:27304:13270 1:N:0:73
ACCACACCTTCTACAATGAGCTGCGTGTGGCTCCCGAGGAGCACCCCGTGCTGCTGACCGAGGCCCCCCTGAACCCCAAGGCCAACCGCGAGAAGATGCCCAGGTGAGTGGCCCGCTACCTCTTCTGGTGGCCGCCTCCCTCCTTCCTGGCCTCCCGGCGCTGCGCCCTTTCTCACTGGTTCTCTCTTCTGCCGTTTTCCGTAGGACTCTCTTCTCTGACCTGAGTCTCCTTTGGAACTCTGCAGGTTCTA
+
BBCCCBBAFFFFGGGGGGBEGGHHGFGBEEHHHFGFDGGGGHGGHGGGGEEGGHGHHHHGGGGGGGGGGGGHGHHGGGGHGHHHHGGGGG/BDGHFGHHHHHHGHHHHHHGGHHGGGGGHHHHHHHHHHHGHHGGGGGHGHHGHHGGGGGGGGGGGGG-;ADFFFFFFFFFFFFFFFFFFFFFFFFFFFFFFFFDFFFFFFFFFFFFFFFFFFFFFFFFFFFFFFFFFFFFFFFFFFFFFFFFFFFFFFFF
@M05620:37:000000000-D9766:1:1101:27315:13284 1:N:0:73
ACCACACCTTCTACAATGAGCTGCGTGTGGCTCCCGAGGAGCACCCCGTGCTGCTGACCGAGGCCCCCCTGAACCCCAAGGCCAACCGCGCGAAGATGCCCAGGTGAGTGGCCCGCTACCTCTTCTGGTGGCCGCCTCCCTCCTTCCTGGCCTCCCGGAGCTGCGCCCTTTCTCACTGGTTCTCTCTTCTGCCGTTTTCCGTAGGACTCTCTTCTCTGACCTGAGTCCCCTTTGGAACTCTGCAGGTTCTA
+
BBBBBBBAFFFFGGGGGG5FGGHHGGGBFFHHHFFD?GGGGHHHHGGCGGGGHHHHHHHGGGGGGGGGGGGFHHHGGGGHGHHHHGGGGG/BDGGGHFGHHGHGFFFGFGEFHGGG?-DHHHHHHHGHHHGFHGGGGGHGGGGGGGGGGGGGGGGGGD@BF?BFCFFFFFFFFFFFFFFBBFFFFFBFB9BFFDDDFFFFFFFFB/FFFFFFFFF///9BFFFFBFB/;AFFFFFBF/;FB/FFFAAFFFB
@M05620:37:000000000-D9766:1:1101:8044:13298 1:N:0:73
AGTGCCAGCTCTCAATCGCACAGGGGACCCAGGGCCTGGCCCCTCCATCCAGAAAACCTATGACCTCACCCGCTACCTGGAGCACCAACTCCGCAGCTTGGCTGGGACCTATGTGAGTATCCAGCGTAGGAATCTGGGAGTTGGGGAGGAGTGAGGAGTTGGGGAAAGACAGTCCTAACCGTGGAGGGTTCTGGTAAATGATGGGGTGAGGAGGGGCTCTTTGGCTCCCACCAGTCCCCCTGTCTGGTCTA
+
>A>>>DFFAFFFG1FGGGGCGGHGF00AEEHH0EEEFGHHHHGHGGHHHGHHGHH0GEHHHGHHH1GHHHHFG>EEHHGH0BGHHH0/?FHFEGGGGHFHGGHGGGHHGHHHHHGGHHHHHHHHHGF?BGFFGHHHHHCFGHHHGGCCG.>GH0DGGGHHHHGGG.CGBGBGHHHHHGHHGGGGCEGG;CAFGGGGGGGGGGGGGGF@FFFFFF@@@@FFFFFFFFFFFFFFEFFFFFFF@FFFFFFFFFF
@M05620:37:000000000-D9766:1:1101:22021:13301 1:N:0:73
ACCACACCTTCTACAATGCGCTGCGTGCGGCTCCCGAGGAGCACCCCTTGCTGCTGACCTAGGCCCCCCTGAACCCCAAGGCCAACCGCGCGAAGATGCCCAGGTGAGTGGCCCGCTACCTCTTCTGGTGGCCGCCTCCCTCCTTCCTGGCCTCCCGGAGCTGCGCCCTTTCTCACTGGTTCTCTCTTCTGCCGTTTTCCGTAGGACTCTCTTCTCTGACCTGAGTCTCCTTTGGAACTCTGCAGGTTCTA
+
ABB?AAB3BCBDFFGFCGFAEAEEEAA2A2EE2ABA1AEEEHHHHGG1FFHHFHHFHHHD@BCHF1EFGEA1G3?EGG?F//GGHG//>BB//B//1<11FHHGGHHFDGFEHHGCG-AGHHHHHHHFGHDGHGGGGGCEHGGGBF/CF/:FGFGFDG9BB?BF?=D;-BFBFFFFFFF/;BFFFFFF;BFFFBFFFFFFFFFFF/BFFFFFFFB/9B/BFFFFFFF/9/BFFFEFFFFFFFFFFFAFFFF
@M05620:37:000000000-D9766:1:1101:8174:13301 1:N:0:73
ACCACACCTTCTACAATGAGCTGCGTGTGGCTCCCGAGGAGCACCCCGTGCTGCTGACCGAGGCCCCCCTGAACCCCAAGGCCAACCGCGAGAAGATGCCCAGGTGAGTGGCCCGCTACCTCTTCTGGTGGCCGCCTCCCTCCTTCCTGGCCTCCCGGAGCTGCGCCCTTTCTCACTGGTTCTCTCTTCTGCCGTTTTCCGTAGGACTCTCTTCTCTGACCTGAGTCTCCTTTGGAACTCTGCAGGTTCTA
+
BBBABBBBFFFFGGGGGGGGGGHHGEEFH?GHHGGGGGGGGHAHHGGGGGGGBGHHHHHGGGGGGFGGGGGBHHHGGGGHGGHHGGGEGGGGGGHHGH2FGHHGHHHHHHGGHHGGGGGHHHHHHHHFGFGHHGGGGGHGHHGHHGGGFGGGGGGEDADGGGGGGGFFFFF/BFFFFFFFFFFFFFFFFFFFFFFFFFFFFFFFFFFFFFFFFFFFFFFFFFFFFFFFFFFFFFEFFFFFFFFFFFFFFFB
@M05620:37:000000000-D9766:1:1101:8710:13316 1:N:0:73
AGTGCCAGCTCTCAATCGCACAGGGGACCCAGGGCCTGGCCCCTCCATCCAGAAAACCTATGACCTCACCCGCTACCTGGAGCACCAACTCCGCAGCTTGGCTGGGACCTATGTGAGTATCCAGCGTAGGAATCTGGGAGTTGGGGAGGAGTGAGGAGTTGGGGAAAGACAGTCCTAACCGTGGAGGGTTCTGGTAAATGATGGGGTGAGGAGGGGCTCTTTGGCTCCCACCAGTCCCCCTGTCTGGTCTA
+
BCCCBFFFDFFFGGGGGGGGGGHHGGGGGGHHFEFGGGHHHHGHGGHHHHHHHHHHHGHHHHHHHHHHHHHGGEEGHHHHBGHHHHH1EGHHGGGGGHHHGHHGGGHHGHHHHHHHHHHHHHHHHGGGGGHHHHHHHHHGGHHHGGFGGDGHHHHHHGHHHHGGGGHHHHGHHHHHHHHHGGGGGGGGGGGGGGGGGGHGHHGGGGFFFFFFFFFFFFFFFHHFFFFFFFFFFFFFFFFFFFFFFFFFFFB
@M05620:37:000000000-D9766:1:1101:28122:13317 1:N:0:73
ACCACACCTTCTACAATGAGCTGCGTGTGGCTCCCGAGGAGCACCCCGTGCTGCTGACCGAGGCCCCCCTGAACCCCAAGGCCAACCGCGAGAAGATGCCCAGGTGAGTGGCCCGCTACCTCTTCTGGTGGCCGCCTCCCTCCTTCCTGGCCTCCCGGCGCTGCGCCCTTTCTCACTGGTTCTCTCTTCTGCCGTTTTCCGTAGGACTCTCTTCTCTGACCTGAGTCTCCTTTGGAACTCTGCAGGTTCTA
+
ACCCABB>CFBFFFFGGGBGGGHHGEGBAEGBBAFE2EAEDGAGHGGAEEBFFHHHHGHEFCCEGGGGGGGHBGHGGGGHGHHHHGGEBB/>BFHEGHHHHHGGFH1?GGEFHHGGGGGHHHHHHHHHHHGHHGGGGGHGHHGHHGGGGGGGGGGGFG-CCFFFFFFFFFFFFFFFFFFFFFFFFFFF;BFFFF;DFFFFFFAFFFFFFFFFFFFBBF/;FFFBFFF/:BFFFFFFFFFFFFFFFFFFFFB
@M05620:37:000000000-D9766:1:1101:11215:13317 1:N:0:73
GAGGCTGCTTTGGAAGAAACTGACAAGCCAGGGACACAAGATCGGAAGCGCACACGTCTGAACTCTAGTCACCTGAAGGTATCTCGTACGCCGCCTCCTGACTGGAAACTAAAAGAAAGTCAAGCGTCCTAGTATACTCGAAGGGAGTAAAAGAGCTGATGAAACAATACCATCCTAGCCATGGAGTTCTGTGTTAACTGTCTTGTTGAGGCAATTCACTTAGTCTCCCCCCATTCCCCCTTACTTGTCTA
+
A?AAA1CACFDFAGGGGFFCA1E1B10AFGAGG0BF0B0001BG///E//A///0/0BFF1211B1B12D21BFGGGF11B2BF20/E//?EE/>///BF10BF/B<101B111B/00112221</?//<>112@2221//0?/<<//0=11=.<01<1>G1111<<<0/<00/.0<0/<00;/0///000000;0000000090099B//.../000000000=CF0/..--9/9/;--9-/9////;//
@M05620:37:000000000-D9766:1:1101:8685:13323 1:N:0:73
ACCACACCTTCTACAATGAGCTGCGTGTGGCTCCCGAGGAGCACCCCGTGCTGCTGACCGAGGCCCCCCTGAACCCCAAGGCCAACCGCGAGAAGATGCCCAGGTGAGTGGCCCGCTACCTCTTCTGGTGGCCGCCTCCCTCCTTCCTGGCCTCCCGGAGCTGCGCCCTTTCTCACTGGTTCTCTCTTCTGCCGTTTTCCGTAGGACTCTCTTCTCTGACCTGAGTCTCCTTTGGAACTCTGCAGGTTCTA
+
BBBBCAAAFFFFGFGGGGGGGGHHGGGEEFGFHGGGCGG?EGHHHGGGEFGGHGHGHHHGEGGGGDEGGGGGHHHGGGGHGGHHEGGCGGDFFDHHHFGHHGHGHHHHHHGGFHGDGGGHHHEHHHHFHHCGHCGGGGHGHHGHHGGGGFGGFGGEDB@FGGGGFGFFAFFFFFFFFFFFFFFFFFFFFFFFFFFFFFFFDFFFFFFFFFFFFFFFFFFFFFFFFFFFFFFFFFFFFFFFFFFFFFFFFF:
@M05620:37:000000000-D9766:1:1101:15600:13356 1:N:0:73
ACCACACCTTCTACAATGAGCTGCGTGTGGCTCCCGAGGAGCACCCCGTGCTGCTGACCGAGGCCCCCCTGAACCCCAAGGCCAACCGCGAGAAGATGCCCAGGTGAGTGGCCCGCTACCTCTTCTGGTGGCCGCCTCCCTCCTTCCTGGCCTCCCGGAGCTGCGCCCTTTCTCACTGGTTCTCTCTTCTGCCGTTTTCCGTAGGACTCTCTTCTCTGACCTGAGTCTCCTTTGGAACTCTGCAGGTTCTA
+
AAAABAABFFFDFGGBDFGDDFGCEEEGH?GHFGEAAAE?EHHHHGEGE1EEBEAGHHAFGG0E1E/EGGGHHF??EGGC/GHCCFF/D/BC@/FC11<<GHFF<<FHFHGGHA@GGCDGFFG0D0DGGHGHH-A-:ACEGHGBCFFGEFG.9F.CDB?BG.CFGGFBB/FFFFFFFFFBFFFBFFF/BFFFFBFFFFEFFB9ADFBFFFFFFFFFFF/FF9FFFFFFFFFFFFFFBFFFFFFFFE9FFFF
@M05620:37:000000000-D9766:1:1101:23520:13368 1:N:0:73
AGTGCCAGCTCTCAATCGCACAGGGGACCCAGGGCCTGGCCCCTCCATCCAGAAAACCTATGACCTCACCCGCTACCTGGAGCACCAACTCCGCAGCTTGGCTGGGACCTATGTGAGTATCCAGCGTAGGAATCTGGGAGTTGGGGAGGAGTGAGGAGTTGGGGAAAGACAGTCCTAACCGTGGAGGGTTCTGGTAAATGATGGGGTGAGGAGGGGCTCTTTGGCTCCCACCAGTCCCCCTGTCTGGTCTA
+
AAAABFFFBFFFGFGGGAFFGGHHFFGGGGHHGCGFFFFHHHGHGGGHHHGHEGGGHGHGHHHHHHGHHHHGGGGGHHHHHHGHHHFHGHGHGG/EGHHHGHHGFGHHGHHHGHGHHHHHHHHHHGEGGGHHHHHHHHHGGHHHGGGGGGGHHHHHHGHHH/ADGGHHHHHHHGHHHHHHGFGGGGGG.:AFGG0FFGFGGGGFGGFFFFFFFFFFFFFFFFFFFFFAEFFFFFFFFFFFFEFFFFFBBFF
@M05620:37:000000000-D9766:1:1101:5154:13395 1:N:0:73
ACCACACCTTCTACAATGAGCTGCGTGTGGCTCCCGAGGAGCACCCCGTGCTGCTGACCGAGGCCCCCCTGAACCCCAAGGCCAACCGCGAGAAGATGCCCAGGTGAGTGGCCCGCTACCTCTTCTGGTGGCCGCCTCCCTCCTTCCTGGCCTCCCGGAGCTGCGCCCTTTCTCACTGGTTCTCTCTTCTGCCGTTTTCCGTAGGACTCTCTTCTCTGACCTGAGTCTCCTTTGGAACTCTGCAGGTTCTA
+
CCDDDDDCFFFFGGGGGGGGGGHHGGGFHGHHHGGGGGGGGHHHHGGGGGGGHHHHHHHGGGGGGGGGGGGGHHHGGGGHGHHHHGGGGGCFGGHHHHHHHHHGHHHHHHGGHHGGGGGHHHHHHHHHHHGHHGGGGGHGHHGHHGGGGGGGGGGGGG?DFGGGGGFFFFFFFFFFHFFFFHFHFFFHHHFHFFFFFFHFFFFFFFFFFFFFFHHFHFFFFHFFFFFFFFFFFHFFFFFFFFFFFFFFFFB
@M05620:37:000000000-D9766:1:1101:21086:13405 1:N:0:73
GAGGCTGCTTTGGCAGAACCTGACAAGCCAGGGACAAAAGATCGGCATAGCACACGTCTGAACTCCAGTCACCCCCGACTATCTCGTATGCCGTCTTCTGCTTGAAAGAAAACCACTACCTCTTCTGGTGGCCGCCTCCCTCCTTCCTGTCCTCCCGGAGCTGCGCCCTTTCTCACTGTTTCTCTCTTGTGCCGTTTTCCGTAGGACTCTCTTCTCTGACCTGAGTCGCCTTTGTAACTCTGCAGGTTCTA
+
>1>AA>CAFFDFF1BEEGGGCBFGGEGGFHECEAFB0BBGFGHFF/AAABGGHFGGBGFBFFHHGHH1BF@G10>/////>1B1FF/?0BGFE>E0FF>1F11G01F10<000///10B<GHHFHHB<F0?0@BCG?FGGHHGHFHHF11<GGFFEF---<.//-AAC?FHHHHGHB0;;;FFGGGGE0;9;B-9CFGGFF9F.;0;CBCGEFFE/9;BFFF-/-;B---;A//99/9BF;/9BB-;/BF9
@M05620:37:000000000-D9766:1:1101:4333:13424 1:N:0:73
GAGGCTGCTTTGGAAGCAACTGACAAGCCAGGGACAAAAGATCGGAAGCGCACACGTCTGAACTCTAGTCACCTGAAGCTAGCTCGTATGCCGTCTTCTGCTTGAAAAAAAACCCACAGTCCAGACCACTAACATCGGAGCGGGCCAGTACTCACCACTCTGCCAAACACAGCACCAAGCCAGGAGAGCATCTCAAAAAAACACACTCACGACGCCCCCTCAACAACTTAACACCGTTGAGCGTACCCCAC
+
A1AAAAFAFFFFGGGF1FG1BABBG10FFHHHEFFFHFFGFHHHG/AFG/FEGEH/FGHG1FGHH1BGDGH1GBFBBG1FB1BBFE//B>FGE?EG/BGHHHHHGGHH>E</////?/011111<??0/1011111?////-----..000000/;0:/;0:00/0/....../.....;./......./000;0999---:---;////---9;--9-9-9/-;-A/9/////------//-9---/---
@M05620:37:000000000-D9766:1:1101:10566:13430 1:N:0:73
ACCACACCTTCTACAATGAGCTGCGTGTGGCTCCCGAGGAGCACCCCGTGCTGCTGACCGAGGCCCCCCTGAACCCCAAGGCCAACCGCGAGAAGATGCCCAGGTGAGTGGCCCGCTACCTCTTCTGGTGGCCGCCTCCCTCCTTCCTGGCCTCCCGGAGCTGCGCCCTTTCTCACTGGTTCTCTCTTCTGCCGTTTTCCGTAGGACTCTCTTCTCTGACCTGAGTCTCCTTTGGAACTCTGCAGGTTCTA
+
CCCCCCCDFFFFGGGGGGGGGGHHGGGFHGHHHGGGGGGGGHHHHGGGGGGGHHHHHHHGGGGGGGGGGGGHHHHGGGGHGHHHGGGGGGFGGGHHHHHHHHHGHHHHHHGGHHGGGGGHHHHHHHHHHHGHHGGGGGHGHHGHHGGGGGGGGGGGGGFGGGGGGGFFFFFFFFFFFHFFFFFFFFFHFFFHFFFFFFHFFFFFFFFFFFFFHHHFFFFFFFFFFFFFFFFFHHFFFFFFFFFFFFFFFFB
@M05620:37:000000000-D9766:1:1101:23067:13433 1:N:0:73
AGTGCCAGCTCTCAATCGCACAGGGGACCCAGGGCCTGGCCCCTCCATCCAGAAAACCTATGACCTCACCCGCTACCTGGAGCACCAACTCCGCCGCTTGGCTGGGACCTATGTGAGTATCCAGCGTAGGAATCTGGGAGTTGGGGAGGAGTGAGGAGTTGGGGAAAGACAGTCCTAACCGTGGAGGGTTCTGGTAAATGATGGGGTGAGGAGGGGCTCTTTGGCTCCCACCAGTCCCCCTGTCTGGTCTA
+
>1AAAFD1AFCFGFGGGAE1A0B0A0BFGG0GGCEB//ABGHGHGGGFFF1B1AGGCEHHHF2GHGGGHHHGGG@EHHHBGGH>FHGHGFDGGE//E>EGCHEEEGHHGHHHHGBFHHHHHHHHHGCE/?1GHFHHHHHGACGHGGFGCFCGFHHHHFHHHECGGGHGHHHHGFGGGGGGGFGGGGGGGGGFFBFFFFFBFFFB--9-AFFFFB--@=EFFFB/;FF?EBFFE-BFFFEB@?FFF9/9;;/
@M05620:37:000000000-D9766:1:1101:14674:13449 1:N:0:73
GAGGCTGCTTTGGAAGAAACTGACAAGCCAGGGACAAAAGATCGGAAGAGCACACGTCTGAACTCCAGTCACCTGAAGCTATCTCGTATGCCGTCTTCTGCTTGAAAAAAAAAAATATTATCCAGCGTCGGCATCTTTTCTTTGTTTCTTCGTGATGAGTTGTGTCCCGCCCTTCCTCCCCTTTACTAATTCTGGTAACTGCTGGGGGTATGAGCGTCTCGCTGGCTCCCCCCCGTCCCCCTGCCTGGTCT
+
A@BAAAFBFFFFGFGGGGGGFFGGGDBCFHFBB2FFGHGGFHHGGEAEGFHHHCGEHHHGHDFGHGHGGHFGHHGGFFGGFHHFHBBBFFHHGEEGGHHHFFGGHHHGHGEGG@/022@2@DHF22/?/////>0111<111<1>00<=00.<./<00<=000</0<0----:/;C009;;B.000;000;000000;0000;0/99@-D/////-.9.9/...;DF/99AAAD-99DD?A-...//.//;
@M05620:37:000000000-D9766:1:1101:15332:13456 1:N:0:73
ACCACACCTTCTACAATGAGCTGCGTGTGGCTCCCGAGGAGCACCCCGTGCTGCTGACCGAGGCCCCCCTGAACCCCAAGGCCAACCGCGAGAAGATGCCCAGGTGAGTGGCCCGCTACCTCTTCTGGTGGCCGCCTCCCTCCTTCCTGGCCTCCCGGAGCTGCGCCCTTTCTCACTGGTTCTCTCTTCTGCCGTTTTCCGTAGGACTCTCTTCTCTGACCTGAGTCTCCTTTGGAACTCTGCAGGTTCTA
+
DDDDDDCCFFFFGGGGGGGGGGHHGGGEFGGHHGGGGGGGGHHHHGGGGGGGHHHHHHHGGGGGGGGGGGGHHHHGGGGHGHHHHGGGGGCGGGHHHHHHHHHGHHHHHHGGHHGGGGGHHHHHHHHHHHGHHGGGGGHGHHGHHGGGGGGGGGGGGGFGGGGGGGFFFFFFFFFFFFFFFFFFFFFHFFFHFFFFFFHFFFFFFFFFFFFFHHHFFFFFFFFFFFFFFFFFFFFFFFFFFFFFFFFFFFF
@M05620:37:000000000-D9766:1:1101:16941:13458 1:N:0:73
ACCACACCTTCTACAATGAGCTGCGTGTGGCTCACGAGGAGCACCCCGTGCTGCTGACCGAGGCCCCCCTGAACCCCAAGGCCAACCGCGAGAAGATGCCCAGGTGAGTGGCCCGCTACCTCTTCTGGTGGCCGCCTCCCTCCTTCCTGGCCTCCCGGAGCTGCGCCCTTTCTCACTGGTTCTCTCTTCTGCCGTTTTCCGTAGGACTCTCTTCTCTGACCTGAGTCTCCTTTGGAACTCTGCAGGTTCTA
+
AAAAAAA>FFFFEGGDFD11BGEGEAEAFEAGF1BAAEEEECHFGGGG/EEFAGFGHHHCGGCEGGGCGGFFFGHEEEGHGEHHHCEEEG/<@FCCGGHFHGHGGHHHFGGGGHGGGGGHHHGHHHHGHHGHHGGGGGHGHHGHHHHHHGGGGGGGGG@AGGGGAGG@?FFFFFFFFFFFFFFFFFFFFFFFF@FFFFFFFFFFFFFFFFFFFFFFFFFFFFFFFFFFFFFFFFFFFFFFFFFFFFFFFFB
@M05620:37:000000000-D9766:1:1101:25575:13459 1:N:0:73
AGTGCCAGCTCTCCATCGAACACGTGTGCCCTCCCGTCGCCCGAACCGCTCTCGTACCCGGTCCTCTCCTTGAAACCAAAAGCAACAACCACTACCCCTGCCCTTTCACGATCTCACCACCTACTCTACTAATCCCCTACCTTCCTCTCACTTATCCCCATCTGACACATACCTCAATCCTTCTCTCTCTCGCCCTCTTCAGTCTCTCATTACTCCCTGCTCCGACATGTCCCTTTTACATCACACGCTCT
+
>>>>>FF1>CFFG1FFGGGFGCBAF0B0FGFGFFGG0AAAA//AA/AA/AEHFAB///B//>>/1@BBBF@F11GHAG//>001BB0FG//?1BBBB///?<?1B<1BB//??<@2>01/?010@@2111??<111F<<0?FF<C111<1111111=<<</=00=00<<000/:0/00;:0;000;0000:..9C-9BF9009;0;00000000;9;90;/;C.9--9/99//;F///;;///://-9-99
@M05620:37:000000000-D9766:1:1101:12592:13490 1:N:0:73
AGTGCCAGCTCTCAATCGCACAGGGGACCCAGGGCCTGGCCCCTCCATCCAGAAAACCTATGACCTCACCCGCTACCTGGAGCACCAACTCCGCAGCTTGGCTGGGACCTATGTGAGTATCCAGCGTAGGAATCTGGGAGTTGGGGAGGAGTGAGGAGTTGGGGAAAGACAGTCCTAACCGTGGAGGGTTCTGGTAAATGATGGGGTGAGGAGGGGCTCTTTGGCTCCCACCAGTCCCCCTGTCTGGTCTA
+
CCBCCFFFDFFFGGGGGGGGGGHHGGGGGGHHGGGGGGHHHHGHGGHHHHHHHHGHHGHHHHHHHHHHHHHGGEFGHGHHHHHHHHHHGHHHGGGGGHHHGHHGGGHHGHHHHHHHHHHHHHHHHGGGGGHHHHHHHHHGGHHHGGGGGGGHHHHHHGHHHHGGGGHGHHHHHHHHHHHHGGGGGGGGGGGGGGGGGGGGGHGGGGFFFFFFFFFFFFFFFHHFFFFFFFFFFFFFFFFFFFFFFFFFFF9
@M05620:37:000000000-D9766:1:1101:7310:13490 1:N:0:73
ACCACACCTTCTACAATGAGCTGCGTGTGGCTCCCGAGGAGCACCCCGTGCTGCTGACCGAGGCCCCCCTGAACCCCAAGGCCAACCGCGAGAAGATGCCCAGGTGAGTGGCCCGCTACCTCTTCTGGTGGCCGCCTCCCTCCTTCCTGGCCTCCCGGAGCTGCGCCCTTTCTCACTGGTTCTCTCTTCTGCCGTTTTCCGTAGGACTCTCTTCTCTGACCTGAGTCTCCTTTGGAACTCTGCAGGTTCTA
+
BBBBBBBBFFFFGGGGGGGGGGHHGGGEFEHHHGGGGGGGGHHHHGGGEEGGHHGHHHHGGGGGGGGGGGGHHHHGGGGHGHHHHGGGGGDGGGHHHHHHHHHGHHHHHHGGHHGGGGGHHHHHHHHHHGGHHGGGGGHGHHGHHGGGGGGGGGGGGGDGGGGGGGFFFFFFFFFFFFFFFFFFFFFFFFFFFFFFFFFFFFFFFFFFFFFFFFFFFFFFFFFFFFFFFFFFFFFFFFFFFFFFFFFFFFB
@M05620:37:000000000-D9766:1:1101:28682:13508 1:N:0:73
AGTGCCAGCTCTCAATCGAACAGGGGACCCAGGGCCTGGCCCCTCCATCCAGAAAACCTATGACCTCACCCGCTACCTGGAGCACAAACTACGCAGCTTGGCTGGGACCTATGTGAGTATCCAGCGTAGGAATCTGGGAGTTGGGGAGGAGTGAGGAGTTGGGGAAAGACAGTCCTAACCGTGGAGGGTTCTGGTAAATGATGGGGTGAGGAGGGGCTCTTTGGCTCCCACCAGTCCCCCTGTCTGGTCTA
+
>1>>AFF@AF@3EGGGCCEGC0A00AEAA0FGG0AA//ABAGGHGGH110FFB0AGHE01BFFHFHFGHGFGGG@/FGH0FGGG>0FGH1BGF@AE/0BGEH1?//GEF0BFGHDGH12G2BFGBB/?BAHFFGBHBF0<?FHH?/.>CGFG0F1.0.<<DG?@EFG.;:CGFFBGHFHA@:CAEGG?.:AFGGFFFFFBCFF09.C@FFFB-;@@--AFBB/;FBB--FF?AF/;BB9A=-/BB///;B/
@M05620:37:000000000-D9766:1:1101:11777:13511 1:N:0:73
ACCACACCTTCTACAATGAGCTGCGTGTGGCTCCCGAGGAGCACCCCGTGCTGCTGACCGAGGCCCCCCTGAACCCCAAGGCCAACCGCGAGAAGATGCCCAGGTGAGTGGCCCGCTACCTCTTCTGGTGGCCGCCTCCCTCCTTCCTGGCCTCCCGGAGCTGCGCCCTTTCTCACTGGTTCTCTCTTCTGCCGTTTTCCGTAGGACTCTCTTCTCTGACCTGAGTCTCCTTTGGAACTCTGCAGGTTCTA
+
CCCCCCCCFFFFGGGGGGGGGGHHGEGGHGHHHGGGGGGGGHHHHGGGGGGGHHHHHHHGGGGGGGGGGGGHHHHGGFGHGHHHGGGGGGCGGGHHHHGHHFHGHFEHHHGGHHGGGCGHHHHHHHHHHHGHHGGGGGHGHHGHHGGGEGGGGGGGGG-ABGFGGGFFFFFFFFFFFFFFFFFFFFFFFFFFFFFFFFFFFFFDFEFFFFFFFFFFFFBFFFFBFFFFFFFFFFFFFFFFFFFFFFFFFF0
@M05620:37:000000000-D9766:1:1101:25089:13522 1:N:0:73
ACCACACCTTCTACAATGAGCTGCGTGTGGCTCCCGAGGAGCACCCCGTGCTGCTGACCGAGGCCCCCCTGAACCCCAAGGCCAACCGCGAGAAGATGCCCACGTGAGTGGCAACCTACCTCTTATGGCGGCAGCCTCCCTCCTTCCTGGACTCCCGGAGCTCAGCCCTTTCTCGCTGGTTCTCTCTTCTGCCGTTTTCCGTACAACTCTATTATATGACCTGAGTCTCCTTTGAAACGATAAAGCATCTA
+
AA>>AAAAFFF@BGG1BFD1FABAAAABGAGH1FAAAEE?EHGHHGEEA/EEFDECG00AEEEGGE>EEGGBFFE/EE?//?FFC<E/></B/<<?FDDGH1////?<11??01.0<1>FHGGH11>/.<@@--:;C/.;:/9/;090;B/;FB9..-;:-.00;B9-9BFF//-;9A@F9;BFBFF/9//;;@9BFFEFBFA9-/;9B///////9//;/9-/-;/BBBBFF//;;/--;--9;//9:9/
@M05620:37:000000000-D9766:1:1101:25073:13529 1:N:0:73
ACCACACCTTCTACAATGAGCTGCGTGTGGCTCCCGAGGAGCACCCCGTGCTGCTGACCGAGGCCCCCCTGAACCCCAAGGCCAACCGCGAGAAGATGCCCAGGTGAGTGGCCCGCTACCTCTTCTGGTGGCCGCCTCCCTCCTTCCTGGCCTCCCGGAGCTGCGCCCTTTCTCACTGGTTCTCTCTTCTGCCGTTTTCCGTAGGACTCTCTTCTCTGACCTGAGTCTCCTTTGGAACTCTGCAGGTTCTA
+
CCCCCDCCFFFFGGGGGGGGGGHHGGGEEGHHHGGGGGEGGHHHHGGGGGGGGHHHHHHGGGGGGGGGGGGHFHHGGGGHGHHHHGGGGGGGGGHHHHHHHHCFGGHHHHGGHHGGGGGHHHHHHHHHHHGHHGGGGGHGHHGHHGGGGGGGGGGGGA-CDAFGGGFFFFFFFFFFFFFFFHFFFFFHHFFFFFFFFFFFFFFFFBFFFFFFFFFFFFFFFFFFFFFFFFFFHFEFFFFFFFFFFFFFFFB
@M05620:37:000000000-D9766:1:1101:15725:13542 1:N:0:73
GAGGCTGCTTTGGAAGAAACTGACAAGCCAGGGACAAAAGATCGGACGAGCACACGTCTGAACTCCAGTCACCTGAAGCTATCTCGTATGCCGTCTTCTGCTTGAAAAAAAAAAATCTAGTTGCCATCTCCCTCCTTCCTCTCCTCCCTGCACTGCGCCCTTTCTCCCTTGTTCTCTCTTCTACCTTTTTCCGTCGTACTCTCTTCTCTTCCCTGCGTCTCCTTTGGCCCTCTGCAGGCTCTAGATCTGCA
+
AA>AAA>AFF3FFBGB1AGAAFDHFBGA0AB0AFFCHFHF0AAAEE/A/FGEC0AEGHCGHFEGHHHGDF1FEEBFEF1ED2F1DB>?EGHDE>/BFFGHFGFFGHH1>E?CC//01@21@<11?111?1?CCFA0FFH111><10>F00./=D<<.-<A;C0;00CG:0/<000C;FFH0;;9CB;FF0/C;0.--...;9090;0;B909-9;--A9-;9//99://A-9B9B//9A;AF////999//
@M05620:37:000000000-D9766:1:1101:14387:13562 1:N:0:73
GAGGCTGCTTTGGAAGAAACTGACAAGCCAGGGACAAAAGATCGAAGAGCACACGTCTGAACTCCAGTCACCTGAAGCTATCTCGTATGCCGTCTTCTGCTTGAAAAAAAAAAAAAAAGAAAACTTAAAATTGTAACAGACAACTCAAAATAACAATACGACATCTTACCCTATTGTTAACTCCTACCAAAAAACTCCAACACCCCACCATATACAAATCTACCACAAATGACACTGTTACTAAGCAATCG
+
BABBBACAFFFFGGGGGGGGDGGGFHHHGHGHEGGGGHGHGGHHGGGGGHHHHHGCEHFGHHHHHHHHHFFHGHGGHHHHGFHHHFEGFHHGFGHGHHHGHHHHFHHHGGGGG/></<//0?0011111<11111111100//</0</0000000<00/...:.00000//0/00000000000009.00...-.000/:/....-9.../9/9////////;9//...////;///:////////////.
@M05620:37:000000000-D9766:1:1101:27121:13563 1:N:0:73
GAGGCTGCTATGGAAGAAACTCATAGATTACTGCAACAGTTACCGCTGGACCTGGAAAAGTTTCTTGCCTTGCTTACAGAAGCTGAAACAACTGCCAATGATCCCCAGAATCAAACACGAGAGGAAGACGCCAACGGAGCAAAACAGAGCATGAAAGACACCCAGATAAAACAGACAGAACCGCTCTACTATTGCCATCAGCCCACTTCAACAACCAAAAGTACGCCTATGTGCATTTGATAATGCACCGA
+
>>A>3>B>B5B@G5BA4B4BB4FHHC5GFBBBDB44FGADB55B22AAA22BB22B332BADD5DBD53553ADD5353DBF3BB33B3B1?@3BF3G@@3BB4BAB11343B@B@1B//////B?00?/</C////??//@C20?@220111<<110000/.<..11111<.00.////<.----.0;000000000/000/..;;000;00.9;..../090..-;.;0099;/9;F/////;/:9/--
@M05620:37:000000000-D9766:1:1101:21363:13581 1:N:0:73
ACCACACCTTCTACAATGAGCTGCGTGTGGCTCCCGAGGAGCACCCCGTGCTGCTGACCGAGGCCCCCCTGAACCCCAAGGCCAACCGCGAGAAGATGCCCAGGTGAGTGGCCCGCTACCTCTTCTGGTGGCCGCCTCCCTCCTTCCTGGCCTCCCGGAGCTGCGCCCTTTCTCACTGGTTCTCTCTTCTGCCGTTTTCCGTAGGACTCTCTTCTCTGACCTGAGTCTCCTTTGGAACTCTGCAGGTTCTA
+
BBBBBBBBFFFFGGGGFGGFGGHHGEGEEDHHGGGGGGGGGHHHHGGGGGGGHHHHHF3000>E1FGGGGGHFHHGGEECFHHHHCFEC</>BDHCHHHHHBGGH1?GH1FGHH-AD@DHHBDGHHDDHBDHHCGGG?.EHHGHHBBF0BFG0CF9DB-AAGF/@BD-B/FFFFFFFFFFFFFBFFFFFFFFFFFFFFFEFFADFFFFFFFFFFFFFB9FFFF/BBFFFFF/FFBFFFFFFFFFFFFFFF/
@M05620:37:000000000-D9766:1:1101:4593:13609 1:N:0:73
AGTGCCAGCTCTCAATCGCACAGGGGACCCAGGGCCTGGCCCCTCCATCCAGAAAACCTATGACCTCACCCGCTACCTGGAGCACCAACTCCGCAGCTTGGCTGGGACCTATGTGAGTATCCAGCGTAGGAATCTGGGAGTTGGGGAGGAGTGAGGAGTTGGGGAAAGACAGTCCTAACCGTGGAGGGTTCTGGTAAATGATGGGGTGAGGAGGGGCTCTTTGGCTCCCACCAGTCCCCCTGTCTGGTCTA
+
AABABFFFBFFFGGGGGFFGGGGGFEEGGGHHG?EEFGHHHHGHGGHHHHHHHHHHHGHFHGHHHHHHHHHGGGGGHHHGHGG?GHCHGHHHGG/EEFHHGHHFAFFGFFHHHH3DGGHHHHHHHCEACAFFHHHHHHHGEHHHGGGGGGGHHFHGHDHFHCFGGFHHHHFHGHHHHHHHGEEGGGGGCFGGGGGFGGGGGFGBEGFFEFFFFF-DFDFFFFEFFFFFFFFFFABFFFFFFFFFFFFFFF/
@M05620:37:000000000-D9766:1:1101:17486:13621 1:N:0:73
AGTGCCAGCTCTCAATCGCACAGGGGACCCAGGGCCTGGCCCCTCCATCCAGAAAACCTATGACCTCACCCGCTACCTGGAGCACCAACTCCGCAGCTTGGCTGGGACCTATGTGAGTATCCAGCGTAGGAATCTGGGAGTTGGGGAGGAGTGAGGAGTTGGGGAAAGACAGTCCTAACCGTGGAGGGTTCTGGTAAATGATGGGGTGAGGAGGGGCTCTTTGGCTCCCACCAGTCCCCCTGTCTGGTCTA
+
BCCBCFFFCFFFGGGGGGGGGGHHGGGGGGHHGGGGGGHHHHGHGGHHHHHHHHGHHGGFHHHHHHHHHHHGGGGGHHHHHHHHHHHHGHGHGGGGGHHHGHHGGGHHGHHHHHHHHHHHHHHHHGGGGGHHHHHHHHHGGHHHFGGGGGGHHHHHHGHHHHGGGGHHHHHHHHHHHHHHGGGGGGGGGGGGGGGGGGGGGGGGGGFFFFFFFFFFFFFFFFFFFFFFFFFFFFFFFFFFFFFFFFFFFFF
@M05620:37:000000000-D9766:1:1101:12131:13647 1:N:0:73
GAGGCTGCTTTGGAAGAAACTGACACAAGGGACAAAAGATCGGAAGAGCACACGTATGAACTCCAGTCACCGGAAGCTATAGCGTATGCCGTCTTCTGCTTGAAAAAAAAAAATCCTAGAAGACCGCAAGCAAGTAAAAGAGCTGATGAAACAATGGCAAGGAAGAAAGGCATCCTCACCTTAGCACGCTTTTGGAAACAATGGAACAATTAGCAGCACTTTTACTTGTAACAGACCCGCTATCTACAAAC
+
BBBBBBFAFFFFGGGGGGGGGDGGH442BAAE2BFGFG2GDEAAFE2GCGHG1EA2DAAFAF5FG35BFFH1>0>>FE55@4B@1B13B3>1>BFFFFHEGG0FHDGGEF>//<22@@22<2<2?/<>/-.0<0>11<=F.><1<0<=0=00/<00/</0..:/..///...://0:0..90090909-9.900-:90;/;;0/9//.;//////;B9.9B//;BF///;FF///;..9---.//99BB/.
@M05620:37:000000000-D9766:1:1101:29469:13654 1:N:0:73
GAGGCTGCTTTGGAAGCAACTGATAAACCAGGGCCACAGGATCGTCAGCACCCACATCTGTACTCTAGTCACCTTAAGTGATCTCGTATCACGTCGCCTGATTGAAAAATAAAACAACCTCCAAGGGAGGCAACGAGCTGATGACACAATGGCAAGTAGCTGCGGCATTACAGATTTAGCCCTCTTGCGGCTGGAAATGTCAAGACTTCAGCATCTGAACTTGTCACCGTCCAGACCTTGTCACAGGCTAG
+
A>AAA1>AFFDFBGGG111B10BDA3AABA0AE0AAFG0001B/0///11B////BA11BD2D21D1DAD21BB1A1DDDDDF2F0>EF02B>>//>??E0@2B1BF100>111B//?>00/0BBF/F///?0<//?//11@@2@110/1110??F1<111<<A@---<==0D00=0D00<</./0<;;@@--../00000;900/09;;;0;FC0000/0900;0;09.---999-//9//9;//;--/-
@M05620:37:000000000-D9766:1:1101:7342:13667 1:N:0:73
ACCACACCTTCTACAATGAGCTGCGTGTGGCTCCCGAGGAGCACCCCGTGCTGCTGACCGAGGCCCCCCTGAACCCCAAGGCCAACCGCGAGAAGATGCCCAGGTGAGTGGCCCGCTACCTCTTCTGGTGGCCGCCTCCCTCCTTCCTGGCCTCCCGGAGCTGCGCCCTTTCTCACTGGTTCTCTCTTCTGCCGTTTTCCGTAGGACTCTCTTCTCTGACCTGAGTCTCCTTTGGAACTCTGCAGGTTCTA
+
BBBBBBBBFFFFGGGGFGGGGGHHGEEFHEHHFGGEGGGGGHHHHGGGGFGGHHHHHHHGGGGGGGGGGGGGHHHGGGGHGGHHHGGCGGCCCGFHFHHHHHHGHHHHHHGGHHGGGGGHHHGHHHHHHFGHHGGGGGHGHHGHHGGGGGGGGGGGGGGGGGGGGGFFFFFFFFFFFFFFFFFFFFFFFFFFFFFFFFFFFFFFFFFFFFFFFFFFFFFFFFFFFFFFFFFFFFFFFFFFFFFFFFFFFFB
@M05620:37:000000000-D9766:1:1101:16620:13683 1:N:0:73
ACCACACCTTCTACAATGAGCTGCGTGTGGCTCCCGAGGAGCACCCCGTGCTGCTGACCGAGGCCCCCCTGAACCCCAAGGCCAACCGCGAGAAGATGCCCAGGTGAGTGGCCCGCTACCTCTTCTGGCGGCCGCCTCCCTCCTTCCTGGCCTCCCGGCGCTGCGCCCTTTCTCCCGGGTTCTCTCTTCTGCCGTTTTCCTCAGGCCTCTCTTCTCTGCCCTGAGTCTCCTTTGGAACTCTGCAGGTTTTA
+
BBCCCCCCFFFFGGGGGGGGGGHHGGGFHGHHHGGGGGGGGHHHHGGGEGGGHHHHHHHGGGGGGGGGGGGHHHHGGGGHGHHHHGGGGGGGCAFFH2GHHFHGCFHHHHGGHH@DG@DHHFDGHHF00=-A--A9.;E9/F.F0;/09/=.0CFED------.-;A-CF000:09.9-;:99900;9B900:-ADF?FF000;//9090:F00:;090BA0;//00;B0B00;9B0900:0:0B.900.0
@M05620:37:000000000-D9766:1:1101:26008:13698 1:N:0:73
AACACACCTTCTACAATGCGCTGCGTGTGGCTCCCGAGGAGCACCCCGTGCTGCTGACCGAGGCCCCCCTGAACCCCAAGGCCAACCGCGCGAAGATGCCCAGGTGAGTGGCCCGCTACCTCTTCTGGTGGCAGACTCCCTCCTTCCTGGACTCCCGGCGCTGCGCCCTTTCTCACTGGTTCTCTCTTCTGCCGTTTTCCGTAGGACTCTCTTCTCTGACCTGAGTCTCCTTTGGAACTCTGCAGGTTATA
+
11>>A>A>BCB@BFG1BABAAAA0AAAABAGGEAAA/AE/EHHHHGE/A/BAFE@GH00>>FEGCE>EEEEGFEE?EGC//EGC/<C/B</>//@?F<DGHFHG<GHGH1>FHHCG?-AG00DGHHFHH/:G/C.CGHHA/CFGBFG00//=0;FEG--;---;9@B@@FE/BFFFFFF/FFF/FFFF9BFFF@BFFFFFFFFFFBFFFFFFBFF99//;BFFFFF//;:FFFFFFFFFFF/BFFFAB/99
@M05620:37:000000000-D9766:1:1101:20278:13698 1:N:0:73
ACCACACCTTCTACAATGAGCTGCGTGTGGCTCCCGAGGAGCACCCCGTGCTGCTGACCGAGGCCCCCCTGAACCCCAAGGCCAACCGCGCGAAGATGCCCAGGTGAGTGGCCCGCTACCTCTTCTGGTGGCCGCCTCCCTCCTTCCTGGCCTCCCGGCGCTGCGCCCTTTCTCACTGGTTCTCTCTTCTGCCGTTTTCCGTAGGACTCTCTTCTCTGACCTGAGTCTCCTTTGGAACTCTGCAGGTTCTA
+
CCABBCCAFFFFGGGGGGFGGGHHGGGBFEHGHFFFDG?EEHGGHGGEEEGGGHGHHGHEGCCFGGGGG?FFHHHGGGGHGHHGHGGGGG/>BCGGHHHHHHHGHHECHHGGHHGGGGGHHHHHHHHHHFDHHGGGGGHGGGGGGGGGGGFGFGGGGG-BCCFFAFFFFFFFFFFFFFEFFFFFFFEFFFFFF;:DFFFFDFAFDFFFBFFFFFFFFFFFFFFBBFFBFFFFFFFFFFFFF/FBFFFFFE;
@M05620:37:000000000-D9766:1:1101:12927:13758 1:N:0:73
GAGGCTGCTTTGGAAGAAACTGCCAAGCCAGGGACAACAGATCGGAAGAGCACACGTCTGAACTCCAGTCACCTGAAGCTATCTCGTATGCCGTCTTCTGCTTGAAAAAAAAAAAAAAAAACCACTAACGCCTCATTACTGAGTTTCTTCCTACCTCAGGTTTTACCGCCCCACCTCTCCTATTATTTATCGTTACGGTCCATTGTGTAATGTGTGCTCTTGTGCTCTCCCACTGCCCCCAGGCTTGCCTC
+
AAAAAAFAFFFFGGGGGAFGDF1BA1F0BGCGAFA00AAAFGCGE/BA0BFFH0GEH/FF12GHFHFGDFGFH1EGHHHHF@BDDGFAGGHHG?EHGHHHHHHHBFGHCEGGG<<////--....10//.<<<</000<000000000000000:00///000.009.;999.:.9.0990099/B/////------;---//////9/9//://-///9/99/9;/////-9-;/B--------/--//9
@M05620:37:000000000-D9766:1:1101:24078:13762 1:N:0:73
GAGGCTGCTTTGGAAGAAACTGAAAAGCCAGGGACACAAGATCGGACGACCACACCTATTCACTCAAGTCACCTGAAGTGATCTCGTATTCCTTCTGCTGATTTAAAAAAAAAAAAATCACCCAAATCGGATTCTTTTCTTTTTTTCTTTAGACTACATTATGTCCCGCAGTTCCTCAAGGTCTGTTGTTCAGGTGACTACTGGGGTGATTCTAGTCTCAATTGCTCCCCCTCGTCCCCCTGTCTGGTGTA
+
>1>>1>B>1@B@B1BBBFBBFAE1BB0BBBB0B00A0BFEBGBBE//A/AAAAB//B1B122DDB01BD@21BBB01B21BBBB@B>?B1@B2@G11BBBBBB2BBB11E/////>/@?1100/<011//...1111111=11<--/=D0000000:/;000;:0<;----90;9;B;;0/90;/000/.;000;/0000;;09-9-9-//9///;///////////9-;9----;-9AB-;;//;/;-9/
@M05620:37:000000000-D9766:1:1101:16007:13798 1:N:0:73
GAGGCTGGCTTGGAAGAACCTGAGAAACCAGGGACACAAGATCGGAATACCACACCTCTATACTCCAGTCACCTGAAGCGATCTCGTATTCCGTCTCCTGGTTGAAACAAAAGATTGAGTATCCAGCGTATGAATCTGGGCGTTGGGGAGGAGTGCGGAGTTGGGGACAGACAGTCCTACCCGTGGAGGGTTCTGGTAAATGATGGGGTGAGGAGGGGCGCTTTGGCGCCCACCAGGCCACATGTCTGGGC
+
>11A>A111BB1E1111FCGG0F0DA1BB000B0A00BBGFHDBE?/A11BBBAE/ABD1AADFF11BDGG1BFGC1B1/B/?B2B/?BB2FGB>00BFG0FH/02EE0/B>0/1111<B2122210//?/B22212F10///</@/<//</<>0<-<--</0/--.-:.:.//0:0:C0.::.;9..C-...;0B0000;BC09FA.;--9999A?-9----;//;--;--;-----;-::9B//9//9-
@M05620:37:000000000-D9766:1:1101:10920:13814 1:N:0:73
ACCACACCTTCTACAATGAGCTGCGTGTGGCTCCCGAGGAGCACCCCGTGCTGCTGACCGAGGCCCCCCTGAACCCCAAGGCCAACCGCGAGAAGATGCCCAGGTGAGTGGCCCGCTACCTCTTCTGGTGGCCGACTCCCTCCTTCCTGGCCTCCCGGAGCTGCGCCCTTTCTCACTGGTTCTCTCTTCTGCCGTTTTCCGTAGGACTCTCTTCTCTGACCTGAGTCTCCTTTGGAACTCTGCAGGTTCTA
+
AA1>AA>AFFF1FGGBEFGDF1A1AAAEG?GF1FFEGEG?AGFHHGGG/AECAA1BGFEE@E/EC/@EGGGBG1>?EFAE//GEAEE/B/B@</F1>111G1FFHGHHDD//F?@C@@@01<<D<0=00/<<CC-:A././:.;:;:9;F..9C..9A;:-.=/-AA@9//;B999F9999:B9/FF/FFF//@FBFFBFA/;9-/B/;//;FFFF/;999BF9B/;FBBF//99BBF/9B/FFFFF9F/B
@M05620:37:000000000-D9766:1:1101:8288:13820 1:N:0:73
AGTGCCAGCTCTCAATCGCACAGGGGACCCAGGGCCTGGCCCCTCCATCCAGAAAACCTATGACCTCACCCGCTACCTGGAGCACCAACTCCGCAGCTTGGCTGGGACCTATGTGAGTATCCAGCGTAGGAATCTGGGAGTTGGGGCGGAGTGAGGAGTTGGGGAACGCCAGTCCTAACCGTGGAGGGTTCTGGTAAATGATGGGGTGAGGAGGGGCTCTTTGGCTCCCACCAGTCCCCCTGTCTGGTCTA
+
AA>1AF1CAFFFG1GEGFEAEEGBF00AEG0GFFEEGFHHHHGHGG0EGGGGH0FBGGHEFFFGHFGGHHHEFEEEHHFFBBGGHH0?EHHGEGGGGHEGGGHGGGAGGHCFHHHDGHHHHHDDHGG?BC1>FGHHGH0FEHHFGG.<C-AEH0CH0CFGGGGG9..;.9.;FGGG00FF@FF@-EF@FFFFFFFFFFFFFFFFFFF@FFFEFF@@@@FFFFFFFFFFF-FFAFFFFFFF@FFFFFFFFF9
@M05620:37:000000000-D9766:1:1101:28488:13857 1:N:0:73
ACCACACCTTCTACAATGAGCTGCGTGTGGCTCCCGAGGAGCACCCCGTGCTGCTGACCGAGGCCCCCCTGAACCCCAAGGCCAACCGCGAGAAGATGACCAAGGGAAGCGCCCCGTAACTCCTCCTGGGGGCCCCCCCCTCCTTCCTCGCCCCCCCGAACCCCGCCCATTCTCACCAGGTCTCTCCTCTTGCGCTTTCCGGAGGACCCTCTTCTCTTACCCTCAGCACTTTTTGGAGTATCCAGGGTCTA
+
?AAABAABFFFDFGFFGGGGFFGHEFEEHGHHFGGGGGG?FHHHHGGGGGGGHHHHGHHGGGGGGGGGGGGHHHHGGGGHEEHHHGGEGGGGGGHHGH11?1/?<//0//</>@--.-.<000<////<.--:--=--9@-.;.;/9//;-9.-9@-;----..9-9;.;9/////./;.9/9//9/99////9--.;/F.-.-;...9/..;////;/9;//..//9.//;B/--//////////.;/./
@M05620:37:000000000-D9766:1:1101:26128:13857 1:N:0:73
ACCACACCTTCTACAATGAGCTGCGTGTGGCTCCCGAGGAGCACCCCGTGCTGCTGACCGAGGCCCCCCTGAACCCCAAGGCCAACCGCGAGAAGATGCCCAGGTGAGTGGCCCGCTACCTCTTCTGGTGGCCGCCTCCCTCCTTCCTGGCCTCCCGGAGCTGCGCCCTTTCTCACTGGTTCTCTCTTCTGCCGTTTTCCGTAGGACTCTCTTCTCTGACCTGAGTCTCCTTTGGAACTCTGCAGGTTCTA
+
BBBBBBAAFFFFFGGFGF5AFFGFGGGFHFHGHGGEGGGFGHHHHGGGGGGGHHHHHHHGGGGGGGGGGGGHGHFGGGGHGHHHHGGGGG@DGGHHHGHHHHGGGHHGHHGFHHGGGGGHHHHGHHHHHHGHHGGGGGHGHHGGHGGGGGGGGGGGGA;BBGGGGGFFFFFFFFFFFFFFFFFFFFFFFFFFFFDFFFFFFFFFFFFFFFFFFFFFFFFFFFFFFFFFFFFFFFFFFFFFFFFFFFFFFFB
@M05620:37:000000000-D9766:1:1101:11447:13872 1:N:0:73
ACCACACCTTCTACAATGAGCTGCGTGTGGCTCCCGAGGAGCACCCCGTGCTGCTGACCGAGGCCCCCCTGAACCCCAAGGCCAACCGCGAGAAGATGCCCAGGTGAGTGGCCCGCTACCTCTTCTGGTGGCCGCCTCCCTCCTTCCTGGCCTCCCGGAGCTGCGCCCTTTCTCACTGGTTCTCTCTTCTGCCGTTTTCCGTAGGACTCTCTTCTCTGACCTGAGTCTCCTTTGGAACTCTGCAGGTTCTA
+
CCCCCDDDFFFFGGGGGGGGGGHHGGGGHGHHHGGGGGGGGHHHHGGGGGGGHHHHHHHGGGGGGGGGGGGHHHHGGGGHGHHHHGGGGGGGGGHHHHHHHHHGHHHHHHGGHHGGGGGHHHHHHHHHHHGHHGGGGGHGHHGHHGGGGGGGGGGGGGBFGGGGGGFFFFFFFFHFFFFFFHFFHFFHHHHFFFFFFFHFFFFFFFFFFFFFFHFFFFFFFFFFFFFFFFFFFFFFFFFFFFFFFFFFFF;
@M05620:37:000000000-D9766:1:1101:5599:13911 1:N:0:73
GAGGCTGCTTTGGAAGCAACTGACAAACCAGGGACACAAGATCGGAAGCCCACACATCTGTACTCTAGTCACCTGAAGCTATCTCGTATCCCGTCTCCTGCTTGAAAAAAAAAAAAACTTACAACACATATACTCAACACCTCCACAGCATTCACCACACTTCTACCCACATTTCCCGTCCCTCACTACTTTCCACTTTCGCACTCTTCTTTCTGCCCTTTCCCCCTTCTCCGACTCCTTCCTTGTTCCTC
+
BABBBBFBFFFFGCGG4BGGGCG4B54BFFFFGFGGGHEGHHHGED2E21BFF1E1BBGH5AFGD55DDFD5BFGFFH33B5F5FB?EF1BBE?FH2BGH3BG3BGHGHGECC/////222@11<///1111?1111<1..0<<0>10.<=0=0<00.../000000::..000;0;..;..0/..00/;00;;000909...--/000000///;B9//;://9.-.;/9/.---.//999/9///99:/
@M05620:37:000000000-D9766:1:1101:13359:13912 1:N:0:73
GAGGCTGCTTTGGAAGAGCCCCCGTCTGAACTGCAGTCACCTGAAGCTATCTCGTATGCCGTCTTTTGCTTGCTAAAAGAAGCTGAAACACCTGCACATGTCCTCCAGGCTGCTACCCGTAAGGAAAAGCTCCTCGACGACTCCACGGGAGTAAAAGAGCTGATGAAACAATGGCAAGACAGTCAGGCATTTCCGCTTTAGAACTCTTGTGGATCCCATTGAAACATGCTCAGCATTTGTCCTTGTAACTG
+
AAAAAAFAFFFFGGGGGAFGAAF0A00B1DGH1BG1AB1ABAFBBB1F12B12B/BFFBBAE/0F21BGHBG/12DBG1FH01@B@1BBBBFE0B011BFFG2BBFF10/B0/B1>B0?E/EE110B0B0BFGH0B//><>E/@F0?@CCAEG<111.><>F<<<<DDD<C0<//CC.//:;0::CFC:C0CCG.=...CB0;0;0;CB;BAFB0//;;C0;000/9/000;//;:;F/B/9;B/B///BB
@M05620:37:000000000-D9766:1:1101:18385:13942 1:N:0:73
AGTGCCAGCTCTCAATCGCACAGGGGACCCAGGGCCTGGCCCCTCCATCCAGAAAACCTATGACCTCACCCGCTACCTGGAGCACCAACTCCGCAGCTTGGCTGGGACCTATGTGAGTATCCAGCGTAGGAATCTGGGAGTTGGGGAGGAGTGAGGAGTTGGGGAAAGACAGTCCTAACCGTGGAGGGTTCTGGTAAATGATGGGGTGAGGAGGGGCTCTTTGGCTCCCACCAGTCCCCCTGTCTGGTCTA
+
A?AABFFFBFFFGGGGGGGGGGHHGGGGGGHHGGGGGGHHHHGHGGHHHHHHHHGHHGFHHHHHHHHHHHHGGGGGHHHHHHHHFHHHGHHHGGGGGHHHGHHGGGHHGHHHGGHHHHHHHHHHHGFGGGHHHHHHHHHGGHHHGGFCGGGHHGHHHGGHHHGGGGHHHHHHHHHHHHHHGGGGGGGGEGGGGGGGGGGGGGGGGGFFFFFFFFFFFFFFFFFFFFFFFFFFFFFFFFFFFFFFFFFFFFF
@M05620:37:000000000-D9766:1:1101:29286:13953 1:N:0:73
ACCACACCTTCTACAATGAGCTGCGTGTGGCTCCCGAGGAGCACCCCGTGCTGCTGACCGAGGCCCCCCTGAACCCCAAGGCCAACCGCGAGAAGATGCCCAGGTGAGTGGCCCGCAACCTCTTCTGGTGGCCGCCTCCCTCCTTCCTGGCCTCCCGCAGCTGCGCCCTTTCTCACTGGTTCTCTCTTCTGCCGCTTTCCGTAGGCCTCTCTTCTCTGACCTGAGTCTCCTTTGGAACTCTGCAGGTTCTA
+
>A>AAABAFFFFGGGGFGGGGCHHGGEGH2GHCFGGGGGFGHHHHGGEEEGGHHHFGGHGCEFGGGGGGGGFGEGFGGDHCGGGHGG/CC@/>DFGFHHHHHHFFGHHDGEFH/->-->./<D0D00D0/<CGCG@AFCGGHGG0CB0;;9.9C.AE---:/9/9BDF-;BFFFFFFFFFFFBBFFFFFFFFF=-;AFFFF/.9./;;F9FFBF/BF//FFF.;./9/;/:FFBFFFFFFF/:BFA.;/;9
@M05620:37:000000000-D9766:1:1101:13733:13971 1:N:0:73
ACCACACCTTCTACAATGAGCTGCGTGTGGCTCCCGAGGAGCACCCCGTGCTGCTGACCGAGGCCCCCCTGAACCCCAAGGCCAACCGCGAGAAGATGCCCAGGTGAGTGGCCCGCTACCTCTTCTGGTGGCCGCCTCCCTCCTTCCTGGCCTCCCGGAGCTGCGCCCTTTCTCACTGGTTCTCTCTTCTGCCGTTTTCCGTAGGACTCTCTTCTCTGACCTGAGTCTCCTTTGGAACTCTGCAGGTTCTA
+
CCCCCCCCFFFFGGGGGGGGGGHHGGGGHGHGHGGGGGGGGHHHHGGGGGGGHHHHHHHGGGGGGGGGGGGHHHHGGGGHGHHHHGGGGGGGGGHHHHHHHHHGGHHHHHGGHHGGGGGHHHHHHHHHHHGHHGGGGGHGHHGHHGGGGGGGGGGGGG??DGGGGGFFFFFFFFFFFFFFFFFFFFFFFFFFFFFFFFFFFFFFFFFFFFFFFFFFFFFFFFFFFFFFFFFFFFFFFFFFFFFFFFFFFFB
@M05620:37:000000000-D9766:1:1101:25388:13973 1:N:0:73
GAGGCTGATTTGGAAGAACCTCATAGATTACTGCAACAGTTCCCCCTTGACCTGGAAAATTTTCTTGCCTGGCTTACAGAAGCTGAAACACCTCCATGCTCAGACCAGTAACCAACTGCCTCTACAAGACGCCAACTCACTAAAACATCGCATCAAACAGCTGCAACCAATCTAGCTATTTCTCTCTTATGACGCTTTCCGAACCACTCTATTAATTCACATCAGTCGCCTTTGGACCTCACAAGCCACTA
+
1A1>A@1BBD@DDBAB11BFAB11AGBBD1GGFAB1BAB1FH2GHGEBB1BCFBGBBGF11BDH1AABGGFC00AFHD1ACEFABDB1B0BEC0?C1111@1011?00B12B1B//00BBFGH1111>0B/>>/</B1F11BF111?11?<?EBGB11<0<1??011?//1??FB11111>=>1>GDG=11><..<<C=0..<--.:CGFC:;C00;00;;G0;090.-...;;/9/9C0/.;0..9/://
@M05620:37:000000000-D9766:1:1101:2793:13984 1:N:0:73
GAGACTGCTTTGGCAGAAAGTGACAAGCCAGGCACACAAGATCGGCAGCGCACACGTCTGAACTCCAGCCACCCGACGCTCTCTCGCCCGACGTGTTCTGCTCGAAACCCAATACCTCTTCCGGTGCCCCCCTCGCCCCCTCCTGGCTCCCCTTACCCCCTCCCCCTCCTACTGGCTCGCTCCTCCGCCGCCTTCCGCACCACACCCTCCTCTCACCTGTCTCTCCTTCTGAACTCTGCACTCTCTAGATC
+
>>A3>BCCFFFFGBGE2BG4BFFDFAB4244B42B2AA2B23BA2A2E10AAA0AA1B2BD5@5BBB3311BB1>////>11B@B//>///><//0BB2B111?/0//0/?/0@F1FF1F11//>/-><.-<<C-<-<--;..;::C/0=CE/.9/C/.;-9;...-C./0/;9/.9/--.;.;./.;AB--..9/..9--;..9..9.;BFB/9;A/9//:;/;BF999F/;B/BB//;///9;:///;9
@M05620:37:000000000-D9766:1:1101:27466:13994 1:N:0:73
ACCACACCTTCTACAATGCGCTGCGTGTGGCTCCCGAGGAGCACCCCGTGCTGCTGACCGAGGCCCCCCTGAACCCCAAGGCCAACCGCGAGAAGATGACCAAGTGGGGGGCCCGCTACCTCTTTTTGTTGGCGCCTCCCTCCTTCCCTGCCTTCCGGGGCTGCGGCCTTTCCTACCGGGTCCCTCCTTCGGCGGTTTCCGGAGGAATCTCCTCTTTTGCCCTAGGCCTCTTTTGGAATTGTGGGGTCTCG
+
BBBBBBBAFFFFGGGGGG4AFFGGGEEAAEGHHFFEDGGFGHHHHGGEEEGGHHHHHHHFGGGGGGGGGGGHGHHGGGGHGHHHHGGGGG/>CGHFGHDGH1/?111<--;-;D----9;///;///;..;.;-.;..:A.9A.;/;./9.A//;F.@--9-..--;B.BF/////.-;-A-../..;//..;--;BF/B.-.-;../////;.//////;//..////;/BF/F-B////9/..-..;//
@M05620:37:000000000-D9766:1:1101:18874:13995 1:N:0:73
ACCACACCTTCTACAATGAGCTGCGTGTGGCTCCCGAGGAGCACCCCGTGCTGCTGACCGAGGCCCCCCTGAACCCCAAGGCCAACCGCGCGAAGATGCCCAGGTGAGTGGCCCGCTACCTCTTCTGGTGGCCGACTCCCTCCTTCCTGGCCTCCCGGAGCTGCGCCCTTTCTCACTGGTTCTCTCTTATGCCGTTTTCCGTAGGACTCTCTTCTCTGACCTGAGTCTCCTTTGGAACTCTGCAGGTTCTA
+
AAAAA?AAFFCDBGGFEA1BAEBA0BAAB0GHCFEAAAE/EHHHHGEAAAF/DB1FHHBE@ECE>/>FGGEFHC>EFGCC>EH/?FE<C//</<<CD11<?GHG<1FGGHEGHC-C@CCCDGHHF0<GHHGHHG-:-:C.CFGG09BFGEF90A9.C99;@F/B@?B-999FBFBBFFF/:BFFFFFF9BFFF@FBFFFFFFFFFFFFFFFFBFFFBB/9/9-;-;9/;B/BBBB/B/BB/:/9FF-9FF9
@M05620:37:000000000-D9766:1:1101:17032:13997 1:N:0:73
ACCACACCTTCTACAATGAGCTGCGTGTGGCTCCCGAGGAGCACCCCGTGCTGCTGACCGAGGCCCCCCTGAACCCCAAGGCCAACCGCGAGAAGATGCCCAGGTGAGTGGCCCGCTACCTCTTCTGGTGGCCGCCTCCCTCCTTCCTGGCCTCCCGGAGCTGCGCCCTTTCTCACTGGTTCTCTCTTCTGCCGTTTTCCGTAGGACTCTCTTCTCTGACCTGAGTCTCCTTTGGAACTCTGCAGGTTCTA
+
CDDDDDCCFFFFGGGGGGGGGGHHGGGFHGHHHGGGGGGGGHHHHGGGEGGGHHHHHHHGGGGGGGGGGGGGGHHGGGGHGHHHHGGGGGGGGGHHHHHHHHHGHHHHHHGGHHGGGGGHHHHHHHHHHHGHHGGGGGHGHHGHHGGGGGGGGGGGGGGGGGGGGGFFFFFFFFHHFFFFFFFHFFFFFFHHFFFFFFFFFFFFFFFFFFFFHHHFHFFFFHFFFFFHHFFFHFFFFFFFFFFHFFFFFFF
@M05620:37:000000000-D9766:1:1101:4542:14008 1:N:0:73
ACCACACCTTTACAATGAGCTGCGTGTGGCTCCCGAGGAGCACCCCGTGCTGCTGACCGAGGCCCCCCTGAACCCCAAGGACAACCGAGAGAAGATGCCCAGGTGAGTGGCCCGCTACCTCTTCTGGTGGCCGCCTCCCTCCTTCCTGGCCTCCCGGAGCTGCGCCCTTTCTCACTGGTTCTCTCTTCTGCCGTTTTCCGTAGGACTCTCTTCTCTGACCTGAGTCTCCTTTGGAACTCTGCAGGTTCTAG
+
AAAAAAAAFFFFG3BFFABFBFGEGAEAAGGHCFE0EFAEHCGGGGGCEGGHHHGHFGGCGGGGGEGGECFFHFGGEGGF>BGHHGE/<></GGFHGGFH1GGFGGHHHGGHHGGG?CHHHHHHHHHGHCHHGGGGGHGHHGHHHHHHHHHHHGGG@@GGGGGGGGGGGGFFF/FFFFFBFFFFFFFFFFFF@FFFFFFFFFFFBFBFFFFFFFFFFBFFFFFFFFFFFFFFFF/FFFFFFFFFFFFFFFF
@M05620:37:000000000-D9766:1:1101:24678:14011 1:N:0:73
ACCACACCTTCTACAATGAGCTGCGTGTGGCTCCCGAGGAGCACCCCGTGCTGCTGACCGAGGCCCCCCTGAACCCCAAGGCCAACCGCGAGAAGATGCCCAGGCGAGTGGCCCGCTACCGCTTCTGGCGGCCGCCTCCCTCCTTCCTGGCATCCCGGCGCTGCGCCATTTCTCACTGGTTCTCTCTTCTGCCGTTTTCCGCAGGACTCTCTTCTCTGACCTCAGTCTCCTTTGGAACGCTGCAGGTTCTA
+
ABBBBABBFFFFGGGGGGGGGGHHGGGGGGGHHFFGGGGE2FGHHGGEEGFGFHHHFHHEEG?EGGGGGGGHHHHGGGGHGHHHHGGEGG@DGGHGHGHHH2GF//>AAHEFHG-ACFGC-A-EGFFB0:ABGAFCGGGGGGGG0BFF/;F.BFFFFD--;@FFFFF?EFFFFFEFFFFBBFFFFFFF/;FFFFFFFF/FD.;--.AFFFFFFFF;/;;FFF/;BFB/9BFFFFEFF/.;DDFFF.;/;FB
@M05620:37:000000000-D9766:1:1101:17636:14041 1:N:0:73
ACCACACCTTCTACAATGAGCTGCGTGTGGCTCCCGAGGAGCACCCCGTGCTGCTGACCGAGGCCCCCCTGAACCCCAAGGCCAACCGCGAGAAGATGCCCAGGTGAGTGGCCCGCTACCTCTTCTGGTGGCCGCCTCCCTCCTTCCTGGCCTCCCGGAGCTGCGCCCTTTCTCACTGGTTCTCTCTTCTGCCGTTTTCCGTAGGACTCTCTTCTCTGACCTGAGTCTCCTTTGGAACTCTGCAGGTTCTA
+
AAAAA1AAFFFFFGGGGGDGGGHHGGGEHGHHHGGGGGG?EHGHHGGEEGGFFGGGHHHGGG@EGGGGGGGHFHHGGGCHEHHHEFGGGG@CGFHGHHHHHGHGHHHHHHGGHHGGGGGHHHHHHHHHHHGHHGGGGGHGHHGHHGGGGGGGGGGGGGGGGGGGGGF@@FFFFFFFFFFFFFFFFFFFFFFFF@FFFFFFFFFFFFFFFFFFFFFFFFFFFFFFFFFBFFFFFFFFFFFFFFFFFFFFFFF
@M05620:37:000000000-D9766:1:1101:25879:14054 1:N:0:73
AGTGCCAGCTCTCAATCGCACAGGGGACCCAGGGCCTGGCCCCTCCATCCAGAAAACCTATGACCTCACCCGCTACCTGGAGCACCAACTCCGCAGCTTGGCTGGGACCTATGTGAGTATCCAGCGTAGGAATCTGGGAGTTGGGGAGGAGTGAGGAGTTGGGGAAAGACAGTCCTAACCGTGGAGGGTTCTGGTAAATGATGGGGTGAGGAGGGGCTCTTTGGCTCCCACCAGTCCCCCTGTCTGGTCTA
+
AABAB5DFBFCFEGGDEAFGGGHHGEGGGGHHGGGEFGHHHHGHGGGGHHHHHHHHHGHFHFHHHFGHHHHGGGGGHHHGCBF1BGHHGHH3EE/EEHHHGHHGGEHHGHHHHHGFH?GHHHFHHGCBDDFFFHHHHHHGGHHHGCGGGGGHFFHFGEGGFHGGGGGGHHHHGHHHHHHHGGEBGGGGCFGGGG0CFFGFF;FGGBFBAFFFFFBBBBFFFFFFFFFFFFFFFFFFFFFFBFFFFFFFBF9
@M05620:37:000000000-D9766:1:1101:9475:14063 1:N:0:73
GAGGCTGCTTTGGAAGAAACTGACAAGCCAGGGACACAAGATCGGAAGAGCACACGTCTGAACTCCAGTCACCTGAAGCTATCTCGTATGCCGTCTTCTGCTTGAAAAAAAAAAAGTAACTTCTCCTCGCAGCCTCCCCTTGCGTCCCAGCGCTGCTGCCCCACTGGCCCTTCCTTCAGGCCTTTCCGCTTTCGCCCTCTTGTGGATCCCCTTGACCACTTCTCAGCCTTTGTACTTGTCCCTGACACGCC
+
BBBBBBFBFFFFGGGGGGGGGGH4F5E4AGAABFGF2F2CC3F2222E2BFAF2AE1BAF55F55B3AA33DBFGHHBB3FFGHD?1B3?BGGEE1?FHH4F331@3B0>//////22@>>2@@GHH</>/?@GGGH/<0>0>->-@DDG.<<C<:GGHCCE::GC/;.A.;CFBFF0;099CFFGG.CDGEGDG.;@EFFBFB?9BBFFFFF.9/BB.;BFFF/9B/FBF/;/;F:/;BBFFFBF//.;E
@M05620:37:000000000-D9766:1:1101:12326:14068 1:N:0:73
ACCACACCTTCTACAATGAGCTGCGTGTGGCTCCCGAGGAGCACCCCGTGCTGCTGACCGAGGCCCCCCTGAACCCCAAGGCCAACCGCGAGAAGATGCCCAGGTGAGTGGCCCGCTACCTCTTCTGGTGGCCGCCTCCCTCCTTCCTGGCCTCCCGGAGCTGCGCCCTTTCTCACTGGTTCTCTCTTCTGCCGTTTTCCGTAGGACTCTCTTCTCTGACCTGAGTCTCCTTTGGAACTCTGCAGGTTCTC
+
CCCCCCCCFFFFGGGGGGGGGGHHGFGFHGHHHGGGGGGGGHHHHGGGGGGGHHHHHHHGGGGGGGGGGGGHHHHGGGGHGHHHHGGGGGGGGGHHHHHCH2F/1F1G=G/=0F>A--<01DG0DG000<AC.-A-:C.CCG.:0;/;0;..9C9E.--;-.00;B.C=/B9FF0B00:909BFFFF00B000-::FF0099...00/;BFFFFFFF909BB9/;:0BFB00;0/:9F0;F900:.;9BF0
@M05620:37:000000000-D9766:1:1101:12359:14070 1:N:0:73
ACCACACCTTCTACAATGAGCTGCGTGTGGCTCCCGAGGAGCACCCCGTGCTGCTGACCGAGGCCCCCCTGAACCCCAAGGCCAACCGCGAGAAGATGCCCAGGTGAGTGGCCCGCTACCTCTTCTGGTGGCCGCCTCCCTCCTTCCTGGCCTCCCGGAGCTGCGCCCTTTCTCACTGGTTCTCTCTTCTGCCGTTTTCCGTAGGACTCTCTTCTCTGACCTGAGTCTCCTTTGGAACTCTGCAGGTTCTA
+
BCCCCCCCFFFFGGGGGGGGGGHHGFGFHGHHHGGGGGGGGHHHHGGGGGGGHHHHHHHGGGGGGGGGGGGHHHHGGGGHGHHHHGGGGGGGGGHHHHHHHHHGHHHHHHGGHHGGGGGHHHHHHHHHHHGHHGGGGGHGHHGHHGGGGGGGGGGGGGGGGGGGGGFFFFFFFFFFFFFFFFFFFFFFFFFFFFFFFFFFFFFFFFFFFFFFFFFFFFFFFFFFFFFFFFFFFFFFFFFFFFFFFFFFFFF
@M05620:37:000000000-D9766:1:1101:14960:14078 1:N:0:73
GAGGCTGCTTTGGAAGAACCTGACAAGCCAGGGACACAAGATCGGAAGAGCACACGTCTGAACTCCAGTCACCTGAAGCTATCTCGTATGCCGTCTTCTGCTTGAAAAAAAAAAAAAATGAACAATACAACTGGAATAGTAGTAAATGATCTAATTGAACAACATCTATGGAAATCTGAACAAATATAAGGCGAAGCGATGGATTCGGAGGTGCGAGTCGGGAACGAACTGGCCACCGGAACCGGTTTGGC
+
A3AB>AFAFFDDGBABFG4AGGHFFEBBBBBBB2BA2BFGFHFAE2BBABABBBFEHGGGHABGBB3BFB3@BFF33GBBGH3@EB??FBDGEFEHFGHHFFGBFGFFFFEFFB</</01?<1<01111<110001111111111110<000000000=00/../00000000:000000/0/;0009000/------..../000:..--../-9--.:----....-.//../...9---.---...9/
@M05620:37:000000000-D9766:1:1101:16019:14082 1:N:0:73
ACCACACCTTCTACAATGAGCTGCGTGTGGCTCCCGAGGAGCACCCCGTGCTGCTGACCGAGGCCCCCCTGAACCCCAAGGCCAACCGCGAGAAGATGCCCAGGTGAGTGGCCCGCTACCTCTTCTGGTGGCCGCCTCCCTCCTTCCTGGCCTCCCGGAGCTGCGCCCTTTCTCACTGGTTCTCTCTTCTGCCGTTTTCCGTAGGACTCTCTTCTCTGACCTGAGTCTCCTTTGGAACTCTGCAGGTTCTA
+
CCDCCCCCFFFFGGGGGGGGGGHHGGGEGGHHHGGGGGGGGHHHHGGGGGGGHHHHHHHGGGGGGGGGGGGHHHHGGGGHGHHHHGGGGGBDGGHHHHHHHHHGHHHHHHGGHHGGGGGHHHHHHHHHHHGHHGGGGGHGHHGHHGGGGGGGGGGGGGBGGGGGGGFFFFFFFFFFFHFFFFFHHFFHHHFFFFFFFFFFFFFFFFFFFFFFHHHFFFFFFFFFFFFFFFFFFFFFFFFFFFFFFFFFFFB
@M05620:37:000000000-D9766:1:1101:6477:14083 1:N:0:73
AGTGCCAGCTCTCCATCGCACAGGGGACCCAGGGCCTGGCCCCTCCATCCAGAAAACCTATGACCTCACCCGCTACCTGGAGCACCCACTCCGCAGCTTGGCTGGGACCTATGTGAGTATCCAGCGTCGGAATCTGGGCGTTGGGGCGGCGTGAGGAGTTGGGGACAGCCAGTCCTAACCGTGGAGGGTTCTGGTAAATGATGGGGTGAGGAGGGGCTCTTTGGCTCCCACCAGTCCCCCTGTCTGGTCTA
+
>A>1>DDFAFFFG1F11AECEEHFF00AE0FG0AE/AFHHFHGAEGFHH0BGGCG0BEGH1FGGHDFHHHE/>>>EG11BBBFHHH/?EGH0?ECEEG1FEHFGGGHHGHFHHGH2FFHHHHDGFGF/>C//?GHHFH.<CCGACG.;C-@;?.;F0CFFFG@@---;-9-;BFFFF/BF@FF@-AB@BFFFFFFBFFFFFFFFFF?@EFFBBF@@@@FBFFFFFFFFFFFFFFFFFFFF@FFFFFFFFFF
@M05620:37:000000000-D9766:1:1101:28974:14111 1:N:0:73
ACCACACCTTCTACAATGAGCTGCGTGTGGCTCCCGAGGCGCACCCCGTGCTGCTGACCGAGGCCCCCCTGAACCCCAAGGCCACCCGCTCGACGATGCCCCGGTGAGTGGCCCGCTACCTCTTCTGGTGTCCGCGTCCCTCCTTCCTGGCCTCCCGGCGCTGCGCCCTTTCTCACTGGTTCTCTCTTCTGCCGTTTTTCGTAGGACTCTCTTCTCTGACCTGAGTCCCCCTTGTAACTCTGCAGGTTCTA
+
A?>AA111>FFF3GFFFF11BBF1EEAA0ECFGAB00AE//A/AFGGEAAE>1B@BEGFEE@/>FEEEEE>B>FFEGEEG/<GG/FF/B//<///<?/?FF/>A-AFC00..<.<C-:AB0CCCG00:0;.;;.;-;@AFB/9/9BG09/.90;AAB@----;-@@F@-;;/;B///;-9//9:9//9;B//99-:BE-;-A-EB/;:BB/B/9/9:///999/-;//;9--9;///;/9:9/9/--;BF/
@M05620:37:000000000-D9766:1:1101:21391:14112 1:N:0:73
ACCACACCTTCTACAATGAGCTGCGTGTGGCTCCCGAGGAGCACCCCGTGCTGCTGACCGAGGCCCCCCTGAACCCCAAGGCCAACCGCGAGAAGATGCCCAGGTGCGTGGCCCGCTACCTCTTCTGGTGGCCGCCTCCCTCCTTCCTGGCCTCCCGGCGCTGCGCCCTTTCTCACTGGTTCTCTCTTCTGCCGTTTTCCGTAGGACTCTCTTCTCTGACCTGAGTCTCCTTTGGAACTCTGCAGGTTCTA
+
>AAA1AAA11BB3DB1GB1BFGHHEBE0AAC0BBFAAF/AAA/ABAA/BAAFGGHHHEG?/?EEGGGCE?EB1GE??/?FFG<?FECE<B/B/?GGHFHHFF//FB1/?CCGGH<C@-<GHHGGDDGFHBCFGGGGGGHGHGGGGGGF;CFFFFGG9;---@@B??B?@FFFFF9BFFFFFFFFFFFFFBBFF@ABFFFFFF;--///BFFFFFFFB/;;F9:/-;;FFFFBF9B/BF/9/:BF/9FFBF/
@M05620:37:000000000-D9766:1:1101:9442:14120 1:N:0:73
ACCACACCTTCTACAATGAGCTGCGTGTGGCTCCCGAGGAGCACCCCGTGCTGCTGACCGAGGCCCCCCTGAACCCCAAGGCCAACCGCGAGAAGATGCCCAGGTGAGTGGCCCGCTACCTCTTCTGGTGGCCGCCTCCCTCCTTCCTGGCCTCCCGGAGCTGCGCCCTTTCTCACTGGTTCTCTCTTCTGCCGTTTTCCGTAGGACTCTCTTCTCTGACCTGAGTCTCCTTTGGAACTCTGCAGGTTCTA
+
ABBBBBBBFFFFFGGGGG5GGGFHGAFEFGGHHGGGGGCEEHGHHGEGEGGFFGGFFHHGGEGGGGGGGGGHHHHGGGGHGHHHHGGGGGDGGGHHHHHHHHHGHHHHHHGGHHGGGGGHHHHHHHHHHHGGHGGGGGHGHHGHHGGGGGGGGGGGFGBGGGGGGGFFFFFFFFFFFFFFFFFFFFFFFFFFFFFFFFFFFFFFFFFFFFFFFFFFFFFFFFFFFFFEFFFFFFFFFFFFFFFFFFFFFFB
@M05620:37:000000000-D9766:1:1101:9302:14134 1:N:0:73
GAGTCTGCTTTGGCAGAGCACACGTCTGCACTCCAGGACAAGCCAGGGCCAAAAGATCGGAAGAGCACACGTCTGAACTCCAGTCACCTGAAGCTATCTCGTATGCCGTCTTCTGCTTGAAAAAAAAACCCCAACCACCCCCTCTCATCTTCCCCCCTTTCCCTCCCTTTCCATCATTAGTCTTTCTTCCTCTCTTTTCCCCCCACACCCCCTCTCTCTCCTTATTCCTTTTTCTCCCTCCACCCTTTCAC
+
>>A>>@DDFFFFGGGGCGGBGBGFHHHGD5GHHHHHFAFGFHHGHHGGEEFHHHHAFEGFGGGHHHHHHHG?F2B5DF@EEGHBGEFFFFF3@FFHG34BFFEHHHHGGGHEHHHHHHHACB3F?CC/?//<///??/?A-<-.0011<11=</<.<-.00;00/.:/0000000000000000;;00;;0;0/0000900/.9-...;.---..//;//;///////////9////9....:...///9/
@M05620:37:000000000-D9766:1:1101:17182:14143 1:N:0:73
ACCACACCTTCTACAATGAGCTGCGTGTGGCTCCCGAGGAGCACCCCGTGCTGCTGACCGAGGCCCCCCTGAACCCCAAGGCCAACCGCGAGAAGATGCCCAGGTGAGTGGCCCGCTACCTCTTCTGGTGGCCGCCTCCCTCCTTCCTGGCCTCCCGGAGCTGCGCCCTTTCTCACTGGTTCTCTCTTCTGCCGTTTTCCGTAGGACTCTCTTCTCTGACCTGAGTCTCCTTTGGAACTCTGCAGGTTCTA
+
BBBBBBBBFFFFGGGGGGGGGGFGGEEE4EFHHGGGGEGGGHGHHGGGAFFFFFHHGHHEEFEFGGFGGGGGHHHGGGGFGHHHHGGFGCCGGGHHHFHHHH/C?FGHHHGGHH-DCFGHHHGHHFHHHHGHHGGGGGHGHHGHFGGGGGGGGGGGGA?-AFFGGFFFAFFFFFFFEFFFFFFFEFFBBFFFFFDFFFFFFBF../FFFFFFFF/BFFFFFFBFFFFFFFFFFFFEFFFFF/FFFFFFFFB
@M05620:37:000000000-D9766:1:1101:22548:14154 1:N:0:73
AGTGCCAGCTCTCAATCGCACAGGGGACCCAGGGCCTGGCCCCTCCATCCAGAAAACCTATGACCTCACCCGCTACCTGGAGCACCAACTCCGCAGCTTGGCTGGGACCTATGTGAGTATCCAGCGTAGGAATCTGGGAGTTGGGGAGGAGTGAGGAGTTGGGGAAAGACAGTCCTAACCGTGGAGGGTTCTGGTAAATGATGGGGTGAGGAGGGGCTCTTTGGCTCCCACCAGTCCCCCTGTCTGGTCTA
+
BCBBCFFFCFFFGGGGGGGCGGHGGGGGGGHHFFGGGGHHHHGHGGHHHHHHHHHHHGHHHGHHHHHHHHHGGEGGHHHHGGHHHHHGFHHGEGCGGHHHGGHGGGHHGHHHHHHHHHHHHHHHHGGGGGHHGHHHHHFGGHHHGGEGGEGHHHHHHGHGHHGGGGHHHHHHHHHHHGHHGGGGGGGGEGGGGGGGGGGGGGGGGGFFFFFFFFFFFFFFFFFFFFFFFFFFFFFFFFFFFFFFFFFFFFF
@M05620:37:000000000-D9766:1:1101:28849:14155 1:N:0:73
ACCACACGTTCTACAATGCGCTGCGTGCGGAGCGCGAGGAGCACCCCTTGATGCTGACCAAGGCCCCACTGAACCCCAAGGCCAACCGCGCGAAGATGCCCAGGTGAGTGGCCCGCTACCTCTTCTGGTGGCCGCCTCCCTCCTTCCTGGCCTCCCGGAGCTGCGCCCTTTCTCACTGGTTCTCTCTTCTGCCGTTTTCCGTAGGACTCTCTTCTCTGACCTGAGTCTCCTTTGGAACTCTGCAGGTTCTA
+
A?AAAAAD1CCAFGGBGGF1A0AAFEG00A//AAAE/EAA/FGCHGE/0B112B@FHHF1FF/?GEE/E01BGH/EEEGGFAGG/EEEGG>C////1<?FCGHGFFGHDGEEHHGCCCCGHHBDHHFB=CA.:@@C.:9.CGBB00BBFB.FFFAEAA9---FB-;A->FF9FF9FFFB/9FFFBF/99B9BF@A-/-9B9B-AB/BB//;/9BB/9B9FFFF/BFF/;/;//BFFFFFFFFFFFFAFFFF
@M05620:37:000000000-D9766:1:1101:17177:14162 1:N:0:73
ACCACACCTTCTACAATGAGCTGCGTGTGGCTCCCGAGGAGCACCCCGTGCTGCTGACCGAGGCCCCCCTGAACCCCAAGGCCAACCGCGAGAAGATGCCCAGGTGAGTGGCCCGCTACCTCTTCTGGTGGTCGCCTCCCTCCTTCCTGGCCTTCCGGAGCTGCGCCCTTTCTCACTGGTTCTCTCTTCTGCCGTTTTCCGTAGGCCTCTCTTCTCTGACCTGAGTCTCCTTTGGAACTCTGCAGGTTCTA
+
AAAAAAAAFCCDGFE13BGGG1FHGEEEGAE0FFFEEE?EGF/GGEEGGE?C1FHFHHHGGECCGGGGGGAGHHHGGECHFHHFHGGGGGCGCGHFHHHHHH/FFGGFHHGGHH-@C-CHGHHHHFHGHHG.DCGGGGHGHHGHHHHHGGGGGGGGGGG?@.9CGGGG@FFFFFFFFFFFFFFFFFFFFFFFF@FFFFFFFFF-9/;BFFFFFF/FFFFFFFFF-;FFFFFFFFFBFFFFFFFEFFFFFFB
@M05620:37:000000000-D9766:1:1101:6924:14166 1:N:0:73
GATGCTGCTTTGGAAGAAACTGACAACCCAGGGACACAAGATCGGAAGCACACACGTCTGAACTCCAGTCACCTGAAGCTCTCTCGTATACCGTCTACTGTTTTAAAGGATACTACCCTTCCTTCAAGGCTCCTCGACTCCTCCACTTGCGTCCCCGAGCTGATGCCCCCCTTTCACGTCAGTCCGTCATTTCCGCTTTCGCACTCTTGTGGCTCCCATTGCACCCTTCTCCGCCTTTTTCCTTGTACCTT
+
BBBBBFFFFFFFGGGGGGFGGGH4B5ABBFABAABCGFACCDFAEB2BA3BFG11AABAFAABA5A3AAA35BBFFGB333BB33?1?33B@E1E?14FG4442B@G43B33344BFG3B2?343BFF3/BGFB2///?/FGHHC222@2CA/A/?>/A-E11>GBBGGGGG.<=D0CH.;.<C:..:CCCBCBDCEGFGDDA-9/;C9C0.:;0C..;9//;;9.;;;;BB.;AD.9/9/;BBFF9/9;/
@M05620:37:000000000-D9766:1:1101:14403:14168 1:N:0:73
ACCACACCTTCTACAATGAGCTGCGTGTGGCTCCCGAGGAGCACCCCGTGCTGCTGACCGAGGCCCCCCTGAACCCCAAGGCCAACCGCGAGAAGATGCCCAGGTGAGTGGCCCGCTACCTCTTCTGGTGGCCGCCTCCCTCCTTCCTGGCCTCCCGGAGCTGCGCCCTTTCTCACTGGTTCTCTCTTCTGCCGTTTTCCGTAGGACTCTCTTCTCTGACCTGAGTCTCCTTTGGAACTCTGCAGGTTCTA
+
CCCCCCCCFFFFGGGGGGGGGGHHGFGGHGHHHGGGGGGGGHHHHGGGGGGGHHHHHHHGGGGGGGGGGGGHHHHGGGGHGHHHHGGGGGGGGGHHHHHHHHHGHHHHHGGGHHGGGGGHHHHHHHHHHHGHHGGGGGHGHHGHHGGGGGGGGGGGGGGGGGGGGGFFFFFFFFFFFHFFFFFFHFFHHHHHFFFFFFFFFFFFFFFFFFFFHHHFFFFFFHFFFFFFFFFFHHFFFFFFFFFFFFFFFFB
@M05620:37:000000000-D9766:1:1101:11887:14168 1:N:0:73
ACCACACCTTCTACAATGAGCTGCGTGTGGCTCCCGAGGAGCACCCCGTGCTGCTGACCGAGGCCCCCCTGAACCCCAAGGCCAACCGCGAGAAGATGCCCAGGTGAGTGGCCCGCTACCTCTTCTGGTGGCCGCCTCCCTCCTTCCTGGCCTCCCGGAGCTGCGCCCTTTCTCACTGGTTCTCTCTTCTGCCGTTTTCCGTAGGACTCTCTTCTCTGACCTGAGTCTCCTTTGGAACTCTGCAGGTTCTA
+
CCDDDDCDFFFFGGGGGGGGGGHHGGGGHGGHHGGGGGGGGHHHHGGGFGGGHHHHHHHGGGGGGGGG?/1B3FGGEGEHEG?G/F/</</<B/G222FG22GF1==0?FCFHC--<<CF<<GD0DHBD/.CCCGCAEHECGAGCFBBFFFA0FGGG?---A0<?FF;DF000<0<BFFF0:00::B00:<FBDFFF?FFDBAFDB0/:::FBFFB:<<FFFBB:00<B:FFFFFFF0000<BFFAFB000
@M05620:37:000000000-D9766:1:1101:19888:14173 1:N:0:73
AGTGCCAGCTCTCAATCGCACAGGGGACCCAGGGCCTGGCCCCTCCATCCAGAAAACCTATGACCTCACCCGCTACCTGGAGCACCAACTCCGCAGCTTGGCTGGGACCTATGTGAGTATCCAGCGTAGGAATCTGGGAGTTGGGGAGGAGTGAGGAGTTGGGGAAAGACAGTCCTAACCGTGGAGGGTTCTGGTAAATGATGGGGTGAGGAGGGGCTCTTTGGCTCCCACCAGTCCCCCTGTCTGGTCTA
+
AAAABFFBAFFFGGGGGGGGGGHFGGGEAEHHG2EE2AFF2GGDEGHFFHHFFFFHHGGCHHFHFGHHHHGGGFGGHFHCFGHGGHHHGH@HGGG@EGHHGH3?EFHHGHHHHH3HG3FHGGHHHGBGDDGHHGFHFHHGGHFHGGGGGDDGFGFHHGHFGHCGGGHHHHHHHHHHHHHHCAEGDFGG;FGGGFCFFFGGGGGGGGFFEFFFFFFFFFFFFFEFFFFFFFFFFFFEFFFFFFFFFFFFFF:
@M05620:37:000000000-D9766:1:1101:9306:14175 1:N:0:73
ACCACACCTTCTACAATGAGCTGCGTGTGGCTCCCGAGGAGCACCCCGTGCTGCTGACCGAGGCCCCCCTGAACCCCAAGGCCAACCGCGAGAAGATGCCCAGGTGAGTGGCCCGCTACCTCTTCTGGTGGCCGCCTCCCTCCTTCCTGGCCTCCCGGAGCTGCGCCCTTTCTCACTGGTTCTCTCTTCTGCCGTTTTCCGTAGGACTCTCTTCTCTGACCTGAGTCTCCTTTGGAACTCTGCAGGTTCTA
+
AAABABCBFFFFGGBGGGGGGGHHGGGEFGFFHGGGGGFGGHGHHGGGFGGGHHHHHHHGGGGGGGGGGGGGFHHGGGGHGHHHHGGGGFCD?FHHHHHGHHHGHHHHHHGGGHFGGGGHHHHHHHHGHHGHHGGGGGHGHHGHHGGGGGGGGGGGGG-;CGGGGGFFFFFFFFFFFFFFFFFFFFFFFFFFFFFFFFFFFFFDDFFFFFFFFFFFFFFFFFFFFFFFFFFFFFFFFFFFFFFFFFFFFF9
@M05620:37:000000000-D9766:1:1101:15590:14181 1:N:0:73
ACCACACCTTCTACAATGAGCTGCGTGTGGCTCCCGAGGAGCACCCCGTGCTGCTGACCGAGGCCCCCCTGAACCCCAAGGCCAACCGCGAGAAGATGCCCAGGTGAGTGGCCCGCTACCTCTTCTGGTGGCCGCCTCCCTCCTTCCTGGCCTCCCGGAGCTGCGCCCTTTCTCACTGGTTCTCTCTTCTGCCGTTTTCCGTAGGACTCTCTTCTCTGACCTGAGTCTCCTTTGGAACTCTGCAGGTTCTA
+
CCCCCCCCFFFFGGGGGGGGGGHHGGGEGGHHHGFGGGGGGHHHHGGGGGGGHHHHHHHGGGGGGGGGGGGHHHHGGGGHGHHHHGGGGGDGGGHHGHHHHHGGHHHHHHGGHHGGGGGHHHHHHHHHHHGHHGGGGGHGHHGHHGGGGGGGGGGGGGGGGGGGGGFFFFFFFFFFFFFFFFFFFFFFFFFFFFFFFFFFFFFFFFFFFFFFFFFFFFFFFFFFFFFBFFFFFFFFFFFFFFFFFFFFFFF
@M05620:37:000000000-D9766:1:1101:19996:14197 1:N:0:73
GAGGCTGCTTTGGAAGTACCTGACAATCCAGGGACACAAGATCGGAAGAGCACACGTCTGAACTCCAGTCACCTGAAGCTATCTCGTATGCCGTCTTCTGCTTGAAAAAAAAAAAAACCCACTACACCAAGCGCTAGGCATCATCTCACCGCGTTGCGATAGTGCCTGTTTGGCACTCCCCTATTGGTGTCAGATCCCGTCGCTTGCGCCTTATACCCCTTCGTGCATCCCCCCGCCCCCTATCTGTTCTC
+
A?ABAAF3CFB@GCBBBB5BFGHBBE4B4BFBE2BA2BFGFHBEE?BA2BBBBBBABEB15BBGBB3BFB3ABFF3BF33BDBFFBFEG3BF/BEH?FGH@BF3BEFBGFEEE?<///////0?F10??/0?>-.-<001100000=00..--:-;.--...;0;009900/./00///../.00000../0000/9....--.;.;--;..////;/..;.;....///...----;-9@./;//9/9/B
@M05620:37:000000000-D9766:1:1101:5026:14197 1:N:0:73
GAGGCTGCTTTGGAAGCAACTGACAAACCAGGGACAAAAGATCGGAAGCCCACACGTCTGTACTCTAGTCAGCTGAAGGTAGCTCGTATGCCGTCTCCTGCTTGAAAAAAAAAAAAGCATCCAGCGCAGTAATCTGGCACCCGCCCATTATTCACCACTTCTTTAAAGACAGTACCAAACCTGAACAGCTATCCCAAATCATCTCGCGATGAGTGGCCCTTCCTCCACTATCACGCCACTCATCTTTCACT
+
BBBBBAFBFFFFGGGG4GGFG4BBGA4BFEFFECFFGHGHGHHGG22AG1BGFCE0BGGF5DEHH55FDGG5FGGBFG3BG3FGHB/BBBGHG?EH1GHHBGGEFFHBG?GEC//>/@@1<?110//<-<<111>111<1..----./00000000;./;0;;000<00///;000909..9./;/0/.000///0/.0090000..---.////.....99//;/..//////.;.../////;//////
@M05620:37:000000000-D9766:1:1101:24490:14198 1:N:0:73
ACCACACCTTCTACAATGCGCTGCGTGTGGCTCCCGAGGAGCACCCCTTGCTGCTGACCTAGGCCCCCCTGAACCCCAAGGCCAACCGCGCGAAGATGCCCAGGTGAGTGGCCCGCTACCTCTTCTGGTGGCCGCCTCCCTCCTTCCTGGCCTCCCGGAGCTGCGCCCTTTCTCACTGGTTCTCTCTTCTGCCGTTTTCCGTAGGACTCTCTTCTATGACCTGAGTCGCCTTTGGAACTCTGCAGGTTCTA
+
?AABBAA>BCBDDGGFFGGG?EEAEEEBBAGHF2BA2AEAEHHHHGC1BBG5GFHHHGH5BFGHCA@EGGEFHB?EEGGECEHACFGEG@ECCC@/??DFHFHEHEG?1FEGFHCGD?CFGGDFG0DB=GCG.@DCADEEHFGF0;CFCFFAFGGEF?;BB.CGGGGBBFFFFFFFFFB;BFFFFFBF/;BFFB;D/EFFFFFDB/BBFFFFFFF/:B/F9B./.;/--.;;/9/FFFBFFFFFFFFFFB/
@M05620:37:000000000-D9766:1:1101:24968:14209 1:N:0:73
ACCACACCTTCTACAATGAGCTGCGTGTGGCTCCCGAGGAGCACCCCGTGCTGCTGACCGAGGCCCCCCTGAACCCCAAGGCCAACCGCGAGAAGATGACCCCGGGAGTGTGGCGCGCTCCCTTTTCTGGTGGCCACCTCCCTTCTTCGTGGCCTCCGAGCTGCGCGCCCTCTCTCTCTGTCTCTCTTCTCTGCTGTTTTCTGTGAGTCTCTCTTCTCAGCCGAGCGTCCCCTTTGAATTCTGCAGGTTCT
+
BBBBBBBBFFFFGGG4GGGGGGHHGGGGHDHHHGGEEGGGGHHHHGGGGFGGHHHHHHHGGGGGGGGGGGGHGHGGGGGHGHHHHGGGGGGGGGHHHHF2?2///>/><>>1.>-<---;.;G00:0;:CC/..;/.=.:.9/0/000.;..-;0;..-;@.//;B-@--;.;F/;//;///;FFFF//B/////9BF/.////9///;BFFB/;FF9//9/--9--;D-..;99/B9/9/////BFF///
@M05620:37:000000000-D9766:1:1101:15422:14211 1:N:0:73
GAGGCTGCTTTGGAAGAAACTGACAAGCCAGGGACAAAAGATCGGAAGCGCACACGTCTGAACTCCAGTCACCTGAAGCTATCTCGTATGCCGTCTTCTGCTTGTAAAAAAAACTACACGTAAGGAAAGGCTCCTACAAGACTCCAAGTGAGTAAAAGAGCTGATGAAACAATGGCCAGCAAGTCAGGCATTTCCGCTTTAGCACTCTTGTGGATCCAATTGAACAAATCTCAGCATTTGTACTTTTAACT
+
BBBBBBFBFFFFGGGGGGGGGF4AF5FEFHFHGFCFC2FAABGFGGEG2AEAE0AEFAFFGFGHAFBGFGFFHH3GHGGBG4FH@E1EB?FGG1>GF4FG4GGG0F?GFBE/>/1B110<0B0<@<FC00?<GFBF1<FFF0??11CF111><111F<>0011>>0=0=0/<<0<///../;/0C:0//::;C0;;;.9;00;FF0BF0:09.;;0/CFFGGBC9FF.099C////9FFF99BBB/9/BB/
@M05620:37:000000000-D9766:1:1101:14440:14218 1:N:0:73
ACCACACCTTCTACAATGAGCTGCGTGTGGCTCCCGAGGAGCACCCCGTGCTGCTGACCGAGGCCCCCCTGAACCCCAAGGCCAACCGCGAGAAGATGCCCAGGTGAGTGGCCCGCTACCTCTTCTGGTGGCCGCCTCCCTCCTTCCTGGCCTCCCGGAGCTGCGCCCTTTCTCACTGGTTCTCTCTTCTGCCGTTTTCCGTAGGACTCTCTTCTCTGACCTGAGTCTCCTTTGGAACTCTGCAGGTTCTA
+
AAA?AAAAFFFFGGGGFGAAFFGHGEEAGEHHHGGGFGGGGGHHHEEAEAAFEFGHHHHEGGGCGF/>>//0BGGGGEEHG/FHHGCE/C<@CGHHHHGFGHHE<CGFHGGEAHCCG-CF1<GDFHD0D<.C<-::ACHCFFGHFFGBFGGAFFGEA-:A?GGFG?F?@FBFFFBBBFFFFFFFF//FFFFFB@BBBE/BBBABFFFFBFF/FFFFFFBFFFFFFFFFFFFFFFFFFFFFFFFFFFFFFFF
@M05620:37:000000000-D9766:1:1101:22230:14243 1:N:0:73
ACCACACCTTCTACAATGCGCTGCGTGTGGCTCCCGAGGAGCACCCCGTGCTGCTGACCGAGGCCCCCCTGAACCCCAAGGCCAACCGCGAGAAGATGCCCAGGTGAGTGGCCCGCTACCTCTTCTGGTGGCCGCCTCCCTCCTTCCTGGCCTCCCGGAGCTGCGCCCTTTCTCACTGGTTCTCTCTTCTGCCGTTTTCCGTAGGACTCTCTTCTCTGACCTGAGTCCCCTTTGGAACTCTGCAGGTTCTA
+
CCCCCCCAFFFFGGGGGG4EFGGGGGGBGGHHHFFGGGGGFHHHHGGEEGGGHHHHHHH>FFGGGGGGGGGHFHHGGGGHGHHHHGGGGG/BDGHHHHFHHFEF?FG0<GGEHHCC--<GFFFHFBBHGGEFGCDGDGHGFBFBGGGG0FFGBFGGDG-:;CFEDFFFAFFFFB000BF9B9FFFFFF0:0BF-:DFFFFF0A.D0BFFFFFFFF90B:0B0B/:0009:/AFFFFFBFB000BFFFFFF0
@M05620:37:000000000-D9766:1:1101:13570:14246 1:N:0:73
GAGGCTGCTTTGGAAGAGCACACGTCTGAACTCCAGTCACCTGAAGCTATCTCGTATGCCGTCTTCTGCTTGAAAAAAAAAAAACCCTCGATCAGCTGCCCACCTCAGTGGCCCCCTCCCTCTTCTGGTGTCCGCCTCCCTCCTTCCTTGCCTCCCTCCCCTGCGCCCTTTCTCCCTGTTTCTCTCTTCTGCCGTTTTCCGTCTCCCCCTCTTCTCTGACCTAATTCTCCTTTCGTACTCTCCAGGTTCTA
+
>33>AAFBFFFFGGGGAGGGGGHCGEHGB5BGHHFHFFFHHGFHFHHHG5FHHGGEGFHEEBABAFAAFHGGEGH5GEE>//>////0?>/30/B3?3BGEB/<B011B20/0F///?EE0BG1F<?110/<F.AA..>FBFEC=GEG00/<0CGG//..;/..-;.A?9B0;009;C0C;0FFBFFG0090C-;?FEFGF/...99..9DFFB9;///;B//////;9/;B//....9BB/;///:/;;/
@M05620:37:000000000-D9766:1:1101:17770:14247 1:N:0:73
GCGGCTGCTTTGGAAGAAACTGACAAGCCAGGGACAACCGATCGGAAGCGCACACGTCTGAACTCCAGTCACCTGCAGCTATCTCGTATGCCGTCTTCTGCTTGAAAAAAACCCAATAACTCTTCCATTCACCTCCTCACTCCTTCCTTTCCTCCCGCAGCTCCGCCCTTCCTCCCTTTCTCTCTCTTCTTCCTCCTTCCTTATAACTCTCTTCTCTAACCTCATTCTCCTTGGTAACTCTTCATCTCCAT
+
>1>AA>>AFFB1BABBBABGGF1B1BBFF00BB0B0A0/AAAAE/ABE/EEAFGHG0FGGHDGBFHG1BB1FGBB0FGHH1BF1BB/?FBGFE>EGGGFHHHHH01BFFCC/////0<1111>1>111111?11?EFC1/110>11<>11111=<..----/<<...;-///0;/./;9009CF00000000;90//0;/00;000;0;B00000//;/99///;/;/9;/////9://9////9///9//
@M05620:37:000000000-D9766:1:1101:4064:14257 1:N:0:73
ACCACACGTCTGACCTCCAGTCACCTGACGCTATCTCGTATGCCGTCTTCTGCTTGAACAAAAAAAAAAAAAAACTAGCCCCACTTGATGTCTTCTGGGTATCCACCTTAGACACGCCCATATAGCCGAATTCTACATGAAAAACGGACATCAGAATCAATCCAGTTGTACAAGGGCGATCGAATTACGCAATACCTCGATCTTCTCAGATGTCATTCAGGACAGCAATTGTGCGTTTGAGCGAGCCTACT
+
AAAAAAADFACAG1FB1AFBBB1DGGHBBAEGGEHHGGFFHHGHGAEFFDDGFGGHF11BF0BCE/>///>>///111000///011112>22222B1001112210011111@0/////001111>.--..11=0=000000.<-..;-0000000;0000/00000000000...---.-./0.;;-----/////--/--///////:///////////------//////-9---/-;-9-9-:/-:
@M05620:37:000000000-D9766:1:1101:17780:14266 1:N:0:73
GAGGCTGCTTTGGAAGAACCTGACAAGCCAGGGACACAAGATCGGAATAGCACCCGTCTTAACTCCAGTCACCTGAAGCTATCTCGTATGCCGTCTTCTGCTTTAAACAAAAAAACAACCAATTAAATCCGCATAAATCCACTTTACATTTATTATGACTCTACGACCCTCTGACCCTGTTTATTCTTCTTCAACTCTGCTTTCTCCTCTCTTACCTCCCCTCCGCTTCCGTTCGCCTGCTCCCTCCACCC
+
A?ABAAF3BDBDGB5BAGGFG4FAFG4A2BFAB2BF2BAFGHGEGA2233BDB1A0BEH15DFGHGFFFFDDGGF3BF@@@BBFGFFEG3@F/BEG?BGF@FG43B33BE0BFEE///?///23333332///?/2222@2@2211111111?111111111<1...--0./000////<0000<000=00;00;000000;00:00:/0/0000990:..;;....;C/.00/.9...9///..9;..;.
@M05620:37:000000000-D9766:1:1101:16278:14272 1:N:0:73
ACCACACCTTCTACAATGAGCTGCGTGTGGCTCCCGAGGAGCACCCCGTGCTGCTGACCGAGGCCCCCCTGAACCCCAAGGCCAACCGCGCGAAGATGCCCAGGTGAGTGGCCCGCTACCTCTTCTGGTGGCCGCCTCCCTCCTTCCTGGCCTCCCGGAGCTGCGCCCTTTCTCACTGGTTCTCTCTTCTGCCGTTCTCCGTAGGACTCTCTTCTCTGACCTGAGTCTCCTTTGGAACTCTGCAGGTTCTA
+
AAAAAAAAFFFFFGGGFG1AFBGCEAEBF?GHCFFECEGEGHHHHGG/EEEFHGFFHHHECEGGF/EEGGGFH1FEGG?HAAHHFGG@GG///>/?1D1<CFHGHFHCD1AFG.<@CGCHB0<GFBDGGB?GHGCGCFEEBBCFFFFBBFG.FFFGA??A@G//9>B@@EFFFB/FBBFFFBFFFFFFFFFFF@999EF/9:;ABFFFF/9BFF///;BFFF-/99B/9BF/FB//:FFBB//9BF-;FB/
@M05620:37:000000000-D9766:1:1101:11598:14285 1:N:0:73
ACCACACCTTCTACAATGAGCTGCGTGTGGCTCCCGAGGAGCACCCCGTGCTGCTGACCGAGGCCCCCCTGAACCCCAAGGCCAACCGCGAGAAGATGCCCAGGTGAGTGGCCCGCTACCTCTTCTGGTGGCCGCCTCCCTCCTTCCTGGCCTCCCGGAGCTGCGCCCTTTCTCACTGGTTCTCTCTTCTGCCGTTTTCCGTAGGACTCTCTTCTCTGACCTGAGTCTCCTTTGGAACTCTGCAGGTTCTA
+
BBBABBBBFFFFGGGGFGGGGGHHGGEEHEHHHGGGGGGGGHHHHGGGGGGGHHHHHHHGGGGGGGGGGGGHHHHGGGGHGHHHHGGFGGFGGGHHGHGHHHHFFCFFHFEGHHGGCCGHHHGEHHHHHHGHHCGCDGHGHHGEHGGFGGGGBAGGGBD-?FGGGGFFFFFFFFFFFFEFFFFFFFFFFFFFFFDFFFFFDFFA?FFBFFFEFFFFFFFFFFFBBFFBFFFFFFFFFFFBBFFFFFFFFFF
@M05620:37:000000000-D9766:1:1101:20399:14296 1:N:0:73
AGTGCCAGCTCTCAATCGCACAGGGGACCCAGGGCCTGGCCCCTCCATCCAGAAAACCTATGACCTCACCCGCTACCTGGAGCACCAACTCCGCAGCTTGGCTGGGACCTATGTGAGTATCCAGCGTAGGAATCTGGGAGTTGGGGAGGAGTGAGGAGTTGGGGAAAGACAGTCCTAACCGTGGAGGGTTCTGGTAAATGATGGGGTGAGGAGGGGCTCTTTGGCTCCCACCAGTCCCCCTGTCTGGTCTA
+
BBBBCFFFCFFFGGGGGGGGGGHHGGGGGGHHGGGGGGHHHHGHGGHHHHHHHHHHHGHGHHHHHHHHHHHGGGGGHGHHHHHHHHHHGHHHGGGGGHHHGHHGGGHHGHGHHHHHHHHHHHHHHGGGGGHHHHHHHHHGGHHHGGGGGGGHHHHHHGHHHHGGGGHHHHHHHHHHHHHHGGGGGGGGCFGGGGGGGGGGGGGGGGFFFFFFFFFFFFFFFFFFFFFFFFFFFFFFFFFFFFFFFFFFFFB
@M05620:37:000000000-D9766:1:1101:19243:14298 1:N:0:73
ACCACACCTTCTACAATGAGCTGCGTGTGGCTCCCGAGGAGCACCCCGTGCTGCTGACCGAGGCCCCCCTGAACCCCAAGGCCAACCGCGAGAAGATGCCCAGGTGAGTGGCCCGCTACCTCTTCTGGTGGCCGCCTCCCTCCTTCCTGGCCTCCCGGAGCTGCGCCCTTTCTCACTGGTTCTCTCTTCTGCCGTTTTCCGTAGGACTCTCTTCTCTGACCTGAGTCTCCTTTGGAACTCTGCAGGTTCTA
+
ABBBBAABFFFFFGGGGGEFGFHHEEGEGEHHHFGEGGGFGHHHHGGGGEGFHHHHHHGGGGGGFGGGGGGHGHEGGGGGGHHEHGGGGC/>BDFHGFHHHHHGGFHGHFFGHHGGGGGHHHHHHHHHHGGHHGGGGDHGHHGHGGGGGGGGGGGGGGGGGGGGGGFFFFFFFFFFFFFFFFFFFFFFFFFFFFFFFFFFFFFFFFFFFFFFFFFFFFFFFFFFFFF/BFFFFFFFFFFFFFFFFFFFFFB
@M05620:37:000000000-D9766:1:1101:20948:14301 1:N:0:73
GAGGCTGCTTTGGAAGAAACTGACAAGTCAGTGACACAAGATCGGACGGGCACCTGACCGAACTCCAGCTACCTGAAGAGATCTAGTATGACGTCATCTGCTTGAAAGAAGAACGCTACCTCTTCTGGTGTCCGCCTCCCTCCTTCCTGGCCTCCCGGCGCTGCGCCCTTTCTCACTGTTTCTCTCTTCTGCCTTTTTCCGTACGACTCTCTTCTCTGACCTGAGTCTCCTTTGTAACTCTGCAGGTTCTA
+
AAA>A?>AFFDFG1B11BFFA1BFA1011B1D3BGBFC0B01B00AAAE/AA/A000B0EA///BB110111BBBB1110>1B2112B2B@@/>>/0>21B1>B01B10<0100/?<ECCGGGFFD1GB0<@G/B??EHGHHGG1DGH100?FCGG?-----AE-CE--CCC0CCF000=CF0000CFGG0BF00;FBBFGB..-..A-9BB9B99B:9;F/:9-;;FBB/BFF:FFFFFF/;BF-;B/B/
@M05620:37:000000000-D9766:1:1101:7067:14319 1:N:0:73
ACCACACCTTCTACAATGAGCTGCGTGTGGCTCCCGAGGAGCACCCCGTGCTGCTGACCGAGGCCCCCCTGAACCCCAAGGCCAACCGCGAGAAGATGCCCAGGTGAGTGGCCCGCTACCTCTTCTGGTGGCCGCCTCCCTCCTTCCTGGCCTTCCGGAGCTGCGCCCTTTCTCACTGGTTCTCTCTTCTGCCGTTTTCCGTAGGACTCTCTTCTCTGACCTGAGTCTCCTTTGGAACTCTGCAGGTTCTA
+
BBBABBBBFFFFGGGGGGG5G5GHGEGFHAGHAFGEGGGGGHHHHGGGEGGGHHHHHHHGGGGGGGGGGGGHHFHGGGGHAFHHHGG/BCDGGGHHGHHHHHHGHHHHHHGGHHGGGGGHHHHHHHHHHHGHHGGGGGHGHHGHHGGGGFGGG/CFGBGGGGGGGGGBB/BFFFFFFFFFFFFFFFFFFFFFF?FFFFFFFFFFFFFFFFFFFFFFFFFFFFFFFFFFFFFFFFFFFFFFFFFFFFFFFFB
@M05620:37:000000000-D9766:1:1101:3974:14332 1:N:0:73
AGTGCCAGCTCTCAATCGCACAGGGGACCCAGGGCCTGGCCCCTCCATCCAGAAAACCTATGACCTCACCCGCTACCTGGAGCACCAACTCCGCAGCTTGGCTGGGACCTATGTGAGTATCCAGCGTAGGAATCTGGGAGTTGGGGAGGAGTGAGGAGTTGGGGAAAGACAGTCCTAACCGTGGAGGGTTCTGGTAAATGATGGGGTGAGGAGGGGCTCTTTGGCTCCCACCAGTCCCCCTGTCTGGTCTA
+
ABBBBFFFBFFFGGGGGGGFG2FGGGGGGGHHGGGGGGHHHHGHGGHHHHHHHHHHHGHHHHHHHHHHHHHGGGGGHHHHHHHHHHHHGHHHGGGGGHHHGHHGGGHHGHHHHHHHHHHHHHHHHGDGGGHHHGHHHGHGGHHHFGGGGFGHHHHHHGHHHHGGGDFFHHG/<GHHGHHHFGGGGGGGGFFGGGGGGGGGGGFGGGFFFFFFFFFFFFFFFFFFFFFFFFFFFFFFFFFFFFFFFFFFFF9
@M05620:37:000000000-D9766:1:1101:21151:14355 1:N:0:73
GCGGCTGCTTTGGAAGAAACTGACAAACCCCTGCCACAGGACCCCCAGTGCACACGACTGTACCCCACCTACCTGAAACTAGCTCGTACGCCGTCCCCTGCTAGAAGAAAGGCCCGGCTCCTAGCCGACTCCCCGGGCTTCCCCGCTCTGCTGCCCCACTGGCCAGTCAGTCCTTCATTTCCGCTTTCGCCCTCTTGTGGATCCAATTGCCCCCTTCTCAGCATTTGTACTTGTCACTTCCACGCCCGGGA
+
>>AAA>DAFFBBEGF111BFF111B1000000B0F1BAAF0/B////B11BDA10//A/B1AA2B////010BB@0B111B1B2@//?/>>>@/>//?FFHH111<110B<0//</</BEGHFHHGGCCACG..AACC<CCFFFGG-;GHHHH0CEE...;/;;BFFG0FFCB09;CFGG0CAFGFG0;A9A?EFFFFFFFFFF/:BFF/:B---AFFFF9F/;/9B;;BFFFFF9F;9/;/;-A--;9@@
@M05620:37:000000000-D9766:1:1101:15005:14368 1:N:0:73
AGTGCCAGCTCTCAATCGCACAGGGGACCCAGGGCCTGGCCCCTCCATCCAGAAAACCTATGACCTCACCCGCTACCTGGAGCACCAACTCCGCAGCTTGGCTGGGACCTATGTGAGTATCCAGCGTAGGAATCTGGGAGTTGGGGAGGAGTGAGGAGTTGGGGAAAGACAGTCCTAACCGTGGAGGGTTCTGGTAAATGATGGGGTGAGGAGGGGCTCTTTGGCTCCCACCAGTCCCCCTGTCTGGTCTA
+
BCBCCFFFCFFFGGGGGGGGGGGGGGGGGGHHEFGGGGHGHHGHGGFHHHFHH3FHHGHHHHHHHHHHHHGFGEGGHBFHCGHHHHHHGHHHGGFGGHHHGHCGFGHHGHHHHHHHHHHHHHHHHGGGGGHHHHHHHHGGGHHHGGGGGGGHHHHHHGHHHEGGGGGHHHHHHHHHHHHHGGGGGGGGGGGGGGGGGGGGGGGFGGFFFFFFFFFFFFFFFFFFFFFFFFFFFFFFFFFFFFFFFFFFFF/
@M05620:37:000000000-D9766:1:1101:20134:14369 1:N:0:73
GAGGCTGCTTTGGAAGAAACTGACAAGCCAGTGACACAAGATCGGAAGAGCACACGTCTGAACTCCAGTCACCTGAAGCTATCTCGTATGACGTCTTCTGCTTTAAAAAAAAAAACACCACTTACAGCCCGGCTACTCTCCACCCACCCGGGCTTCCCCGCGCTGCTGCACCCCTTTCCTCTCCTTACTACAGTTCCTCTTTCGCCCACTATAGGCGACCATTGACCCCTTCTCATCTGTTGGCCTTTTCA
+
A3ABAACAFFFDGFAFGGGGGCH4BF44ABBBBF5BFGGHCHA2E2AB22BBB210B1AA55BF5B3BDB35BBFBC3B3BF3D@BB?F3BB1BE?BBBB4B34BFB4EE>/@/>//0//<2222222?/<@@//01??F01>0..<..---<-.<:;:-:-:--.;009//.9..0;00999C000:00;//9;B/////:/.;;9:9./9///9--;--;9////..9.9//////////./;;BB///
@M05620:37:000000000-D9766:1:1101:15810:14386 1:N:0:73
AGTGCCAGCTCTCAATCGCACAGGGGACCCAGGGCCTGGCCCCTCCATCCAGAAAACCTATGACCTCACCCGCTACCTGGAGCACCAACTCCGCAGCTTGGCTGGGACCTATGTGAGTATCCAGCGTAGGAATCTGGGAGTTGGGGAGGAGTGAGGAGTTGGGGAAAGACAGTCCTAACCGTGGAGGGTTCTGGTAAATGATGGGGTGAGGAGGGGCTCTTTGGCTCCCACCAGTCCCCCTGTCTGGTCTA
+
CCCCCFFFCFFFGGGGGGGGGGHHGGGGGGHHGGGGGGHHHHGHGGHHHHHHHGHHHGHHHHHHHHHHHHHGGFGGHHHHHHHHHHHHGHHHGGGGGHHHGHHGGGHHGHHHHHHHHHHHHHHHHGGGGGHHHHHHHHHGGHHHGGGGGGGHHHHHHGHHHGGGGGHHHHHHHHHHHHHHGGGGGGGGEGGGGGFGGGGGGGGGGGFFFFFFFFFFFFFFFFFFFFFFF/;DFFFFFFFFFFFFFFFFFFB
@M05620:37:000000000-D9766:1:1101:24134:14394 1:N:0:73
AGTGCCAGCTCTCAATCGCACAGGGGACCCAGGGCCTGGCCCCTCCATCCAGAAAACCTATGACCTCACCCGCTACCTGGAGCACCAACTCCGCAGCTTGGCTGGGACCTATGTGAGTATCCAGCGTAGGAATCTGGGAGTTGGGGAGGAGTGAGGAGTTGGGGAAAGACAGTCCTAACCGTGGAGGGTTCTGGTAAATGATGGGGTGAGGAGGGGCTCTTTGGCTCCCACCAGTCCCCCTGTCTGGTCTA
+
BCBCCFFFCFFFGGGGGGGGGGHHGGGEGGHHGGGGGGHHHHGHGGHHHHHHHHHHHGHFHHHHHHHHHHHGGGGGHHHHGHHHHHHHGGHHGGGGGHHHGHHGGGHHGHHHHHFHHHHHHHHHHGEGGGHHHHHGHHGGGHHHCGFGGGGHHHHGHGHHHFGGGGHHHHHHHHHHHHHFGDFGGGGG99FFGGFGGGGGGGGGGGFFFFFFFFFFFFFFFFFFFFFFFFFFFFFFFFFFFFFFFFFFFFF
@M05620:37:000000000-D9766:1:1101:2667:14396 1:N:0:73
AGTGCCAGCTCTCAATCGCACAGGGGACCCAGGGCCTGGCCCCTCCATCCAGAAAACCTATGACCTCACCCGCTACCTGGAGCACCAACTCCGCAGCTTGGCTGGGACCTATGTGAGTATCCAGCGTAGGAATCTGGGAGTTGGGGAGGAGTGAGGAGTTGGGGAAAGACAGTCCTAACCGTGGAGGGTTCTGGTAAATGATGGGGTGAGGAGGGGCTCTTTGGCTCCCACCAGTCCCCCTGTCTGGTCTA
+
AA>>ABFFBFFFGGGFFGGGGEHEGAEEAEHH2FGACFHHFG2FGGHHHEFHFHE2FEHHGHFHHHHHHHHC0/EEHHHHGEHHHHFEGHHGGEE@@FGCEHHGGGHHGHHHHHHHHHHGHHHHEGCEDGGHHHHHHH<FDGGHGGCDG.EGHDGGEGHHHHGGGGHHEGBGHHHHHEHFGGFGDFGGGEFGGGGFFFGGGGGGGGFBFFFFFFBBBBFFFFFFFFFFFFFFFFFFFFFFBFFFFFBFFFB
@M05620:37:000000000-D9766:1:1101:6221:14404 1:N:0:73
ACCACACCTTCTACAATGAGCTGCGTGTGGCTCCCGAGGAGCACCCCGTGCTGCTGACCGAGGCCCCCCTGAACCCCAAGGCCAACCGCGAGAAGATGCCCAGGTGAGTGGCCCGCTACCTCTTCTGGTGGCCGCCTCCCTCCTTCCTGGCCTCCCGGCGCTGCGCCCTTTCTCACTGGTTCTCTCTTCTGCCGTTTTCCGTAGGACTCTCTTCTCTGACCTGAGTCTCCTTTGGAACTCTGCAGGTTCTA
+
ABBBBBBBFFFFFGFGGGFFGGHHGGF24EGEFFFE?EAAAGDHHGGGEEEGFHGHGHHEEEEEGEFGGGGHBGHEGGGHGHGHHFGEB@>BDFHGHGHHHHHEGF1FGGFGHHDGGGGHHHHHHHHHF<CGHGGGGGHGHHGHGGGG0CFGGGGGGB-:@B-ACFFFFFFFFFFFFFFFFFFFFFFFFFFFFFDFFFFFFBAAAFFFFFFFFFFFFFBFF9.;B;BFFFFFF/9BFFFFFBFFFFFFFF9
@M05620:37:000000000-D9766:1:1101:21071:14414 1:N:0:73
ACCACACCTTCTACAATGAGCTGCGTGTGGCTCCCGAGGAGCACCCCGTGCTGCTGACCGAGGCCCCCCTGAACCCCAAGGCCAACCGCGAGAAGATGCCCAGGTGAGTGGCCCGCTACCTCTTCTGGTGGCCGCCTCCCTCCTTCCTGGCCTCCCGGAGCTGCGCCCTTTCTCACTGGTTCTCTCTTCTGCCGTTTTCCGTAGGACTCTCTTCTCTGACCTGAGTCTCCTTTGGAACTCTGCAGGTTCTA
+
BBBBBBBBFFFFGGGGGGGGGGHHGGGGHFHHHGGDEEGGGHHHHGGGGDGGHHHHHHHGGGGGGGGGGGGHGHHGGGGHGHHHHGGGGGGGGDHHHHHHFHHGFHHH1<FGHHCGGGGGGBHHHHFHHHGHH?DGGGHGHHGGHGGFGGGGGGGGGGDA?A//@CFFFFFFFFFFFFFFFFEFFFFFFFFFFFDFFFFFFFFFFFFFFFFFFFFFFFFFFF.BFBFBFBFFFFFF9BFFBFFFFFFFBF;
@M05620:37:000000000-D9766:1:1101:4949:14417 1:N:0:73
GAGGCTGCTTTGGAAGAAACTGACAAGCCAGGGACAAAAGATCGGAAGCCCACACGTCTGAACTCTAGTCAGCTGAAGGTATCTCGAATGCCGTCTCCTGCTTGAAAAAAAAACCACCACCCAATCCAAAAACACTCCACCCCCCCACAATTCACCACGCCTGTAAACAAAGTTTCAATCCTTCACGCTATTCCGAATTCACCCTCGCATGAGTCGTCTGTCCCGCGTTACCATCGGAGTTCGTCTGGCTT
+
AA?AA1CAFFFFFGGC1GGBGFFGH10BF0BGACFCGHHEAGFBEBCEA0BE/EA/AFFF1FCGH1AFDFG1@BFBFG1BD2DF2B1BBFGGE/>00BBFEGG1BFGBE/E<E///?//?/?//000111////?10?10<//<---<..<0=0000;:....:000;0../900;0000;00000.....0;;/9..:;00;.-;-@-;-////--9-9/9//--;9---;//;-----//-----//99
@M05620:37:000000000-D9766:1:1101:16350:14420 1:N:0:73
ACCACACCTTCTACAATGAGCTGCGTGTGGCTCCCGAGGAGCACCCCGTGCTGCTGACCGAGGCCCCCCTGAACCCCAAGGCCAACCGCGAGAAGATGCCCAGGTGAGTGGCCCGCTACCTCTTCTGGTGGCCGCCTCCCTCCTTCCTGGCCTCCCGGAGCTGCGCCCTTTCTCACTGGTTCTCTCTTCTGCCGTTTTCCGTAGGACTCTCTTCTCTGACCTGAGTCTCCTTTGGAACTCTGCAGGTTCTA
+
BBBBBBBBFFFFGGGGFGGGGGHHGGGGHGGHHGGGCGGC2G2GHGGGEEGGHHHHHHHGGGGGGGGGGGGGHHHGGGGHGHHHHGGGGGGGGGHEHHHHHHHGHHHHHHGGHHGGGGGHHHHHHHHHHGGGHGGGGGHGHHGHHGGGGGGGGGGGGGGGGGFFGGFFFFFFFFFFFFFFFFFFFFFFFFFFFFDDFFFFFFFDDFFFFFFFFFFFFFFFFFFFFFFFFFFFFFFFFEBFFFFFFFFFFFF
@M05620:37:000000000-D9766:1:1101:21080:14429 1:N:0:73
ACCACACCTTCTACAATGAGCTGCGTGTGGCTCCCGAGGAGCACCCCGTGCTGCTGACCGAGGCCCCCCTGAACCCCAAGGCCAACCGCGAGAAGATGACCAGGGTAGTGCCCCGCCACCTCTTCTGGTGGCCGCCTCCCTCCTTCCTGTCCTCCCGGAGCTGCCCCCCTTCTCACTGGTTCTCTCTTCTGCCGTTTTCCGTAGGACTCTCTTCTCTGACCTGATTCTCCTTTGGACCTCTGCAGGTTCTA
+
BCBBBBCCFFFFGGGGGGDGGGHHGGGEHGHHHGGGGGGGGHHHHGGEEEGGFGHHHHHFGGGGGGGGGGGHHHHGGGGHGHHHHGGGGG/BDFHGHH2<22?//00??011?<<>-->0<GHDDHHH0<CGH-AD..CEH/C/FBB900;F09/CE--;A./;..9--;.;///:B//;;/;9FFF/B/FB:-;./.9;D9A..9///;FF/9////9/://;//;9/;/9////9:BBBF/;/.;;///
@M05620:37:000000000-D9766:1:1101:13679:14437 1:N:0:73
GAGGCTGCTTTGGAAGAAACTGACAAGCCAGGGACAAAAGATCGGAAGCGCACACGTCTGAACTCCAGTCACCTGAAGCTATCTCGTATGCCGTCTTCTGCTTGAAAAAAAAAAAAAAAAAACACCTCACACACCTAGAAATTACTCATCATACATCTCCTATAACCACCCATCCCCCACCTATCTAAGGCTATCCGCAACATCATTACAACCACCCTCGAGTCCACCCCACCTACCCGCGCACACTTCCA
+
AAAAB4BAFFFFGGGGFFGGFGGHHHHHG4GHFGF2E2BGFHGHGGGG2EEGGGHGGHHGHHHHHHHHHHHHHHH3FGHGGGHEFGFFHHHHG?EHGHHHHHHGBFGDFEGGF/><//<---<.<./</.</.;.//0000000000:0:0000000000000009/9.9..//:.9;-...//////////////..-9;.////9::///.......-.././//..-...:9/A..------.//;//
@M05620:37:000000000-D9766:1:1101:13603:14467 1:N:0:73
ACCACACCTTCTACAATGAGCTGCGTGTGGCTCCCGAGGAGCACCCCGTGCTGCTGACCGAGGCCCCCCTGAACCCCAAGGCCAACCGCGAGAAGATGCCCAGGTGAGTGGCCCGCTACCTCTTCTGGTGGCCGCCTCCCTCCTTCCTGGCCTCCCGGAGCTGCGCCCTTTCTCACTGGTTCTCTCTTCTGCCGTTTTCCGTAGGACTCTCTTCTCTGACCTGAGTCTCCTTTGGAACTCTGCAGGTTCTA
+
CCCCCCBCFFFFGGGGGGGGGGHHGGGGHGHGHGGGGGGGGHHHHGGGGGGGHHHHHHHGGGGGGGGGGGGHHHHGGGGHGHHHHGGGGGGGGGHHHHHHHHGFHHHAGHGGHHCGGCGHHHGHHHHHHFFHHGGGGGHGHHGFHGGGGGGGGGGGGA-ADFFGGGFFFFFFFFFFFFFFFFFFFFFFFFFFFFFFFFFFFFFADFFFFFFFFFFFFFFFFFFFFFFFFFFFFBFFFFFFFBFFFFFFFFB
@M05620:37:000000000-D9766:1:1101:15446:14469 1:N:0:73
ACCACACCTTCTACAATGAGCTGCGTGTGGCTCCCGAGGAGCACCCCGTGCTGCTGACCGAGGCCCCCCTGAACCCCAAGGCCAACCGCGAGAAGATGCCCAGGTGAGTGGCCCGCTACCTCTTCTGGTGGCCGCCTCCCTCCTTCCTGGCCTCCCGGAGCTGCGCCCTTTCTCACTGGTTCTCTCTTCTGCCGTTTTCCGTAGGACTCTCTTCTCTGACCTGAGTCTCCTTTGGAACTCTGCAGGTTCTA
+
BCCCCCCCFFFFGGGGGGGGGGHHGGGGHGHHHGGGGGGGGHHHHGGGGGGGHHHHHHHGGGGGGGGGGGGHHHHGGGGHGHHHHGGGGGGGGGHHHHHHHHHGHHHHHHGGHHGGGGGHHHHHHHHHHHGHHGGGGGHGHHGHHGGGGGGGGGGGGGGGGGGGGGFFFFFFFFFFFFFFFFFFFFFFFFFFFFFFFFFFFFFFFFFFFFFFFFFFFFFFFFFFFFFFFFFFFFFFFFFFFFFFFFFFFFB
@M05620:37:000000000-D9766:1:1101:29310:14502 1:N:0:73
ACCACACCTTCTACAATGAGCTGCGTGTGGCTCCCGAGGAGCACCCCGTGCTGCTGACCGAGGCCCCCCTGAACCCCAAGGCCAACCGCGAGAAGATGACCGGTGAGCGGCCCCTTCTCGCTTCTGGTGGCCGCCTCCCTCCTCTCTGGGCTCTCGGCCCTGTGCCCCTTATCCTTGGTTCTCTCTTTTGCCGTTTTACGCTGGTCTCTCTTCTGTGTCCTGTGTGTCCCTTGGCACGCTCTAGGTTGTAG
+
ABAABBAAFFFFGDGFFGGGGCHGGEABFEHHFEGG?FGFGHHHHGGGEEGGFHHFHHHGGGGGGGGGGGGGHGHGGGGH/EGHHG?/CGDGGGHEGHH<2B</</?1/--><-<<<0<....;;C00/;CC@CFF?EGE/;//;;00=/;/C/09.C.9AFB//;9.99/;/B////;A;F/:F/;:;BFFFA././;....-/;;FF/BBBF//;9;/////;.;//;B/9F9B/A-;.;/;/;B.;//
@M05620:37:000000000-D9766:1:1101:16395:14510 1:N:0:73
ACCACACCTTCTACAATGAGCTGCGTGTGGCTCCCGAGGAGCACCCCGTGCTGCTGACCGAGGCCCCCCTGAACCCCAAGGCCAACCGCGAGAAGATGCCCAGGTGAGTGGCCCGCTACCTCTTCTGGTGGCCGCCTCCCTCCTTCCTGGCCTCCCGGAGCTGCGCCCTTTCTCACTGGTTCTCTCTTCTGCCGTTTTCCGTAGGACTCTCTTCTCTGACCTGAGTCTCTTTTGGAACTCTGCAGGTTCTA
+
ABBBBBBBFFFFGGGGFGGGGGHHGFGGHDHHHGGFDGGGGHHHHGGGGGGGEHHHHHHGGGGGGFGGGGGHHFHGGGGHGEHHHGGCGGGGGGHFHEHGHHHG1FGGG1<FGHG@C->GHHDGHHFHG/.GGCCGFGEFHHGFBFBG0/.CFGFG.;-9A.CFAA?DFFFFBFBBBBBBFFFFFFFFFFFFFFFFFFFFDFF?./;FFFFFFFFF///;;/;:.BFBF/;9FF-9/;BBF/BB9F.;9B9
@M05620:37:000000000-D9766:1:1101:14763:14512 1:N:0:73
ACCACACCTTCTACAATGAGCTGCGTGTGGCTCCCGAGGAGCACCCCGTGCTGCTGACCGAGGCCCCCCTGAACCCCAAGGCCAACCGCGAGAAGATGCCCAGGTGAGTGGCCCGCTACCTCTTCTGGTGGCCGCCTCCCTCCTTCCTGGCCTCCCGGAGCTGCGCCCTTTCTCACTGGTTCTCTCTTCTGCCGTTTTCCGTAGGACTCTCTTCTCTGACCTGAGTCTCCTTTGGAACTCTGCAGGTTCTA
+
BBCCDDDDFFFFGGGGGGGGGGHHGGGFHGHHHGGGGGGGGHHHHGGGGGGGHHHHHHHGGGGGGGGGGGGHHHHGGGGHGHHHHGGGGGGGGGHHHHHHHHHGHHHHHHGGHHGGGGGHHHHHHHHGHHGHHGGGGGHGHHGHHGGGGGGGGGGGGGGGGGGGGGFFFFFFFFFFFFFFFFFHHFFFHHHHFFFFFFFFFFFFFFFFFFFFHHHFFFFFFHFFFFHFFFFFHFFFFFFFFFFFFFFFFFB
@M05620:37:000000000-D9766:1:1101:29222:14530 1:N:0:73
AGTGCCAGCTCTCAATCGCACAGGGGACCCAGGGCCTGGCCCCTCCATCCAGAAAACCTATGACCTCACCCGCTACCTGGAGCACCAACTCCGCAGCTTGGCTGGGACCTATGTGAGTATCCAGCGTAGGAATCTGGGCGTTGGGGCGGCGTGCGGAGTTGGGGAAAGCCCGTCCTAAACGTGGCGGGTTCTGGTAAATGATGGGGTGAGGAGGGGCTCTTTGGCTCCCACCAGTCCCCCTGTCTGGTCTA
+
AB>AAFFFBFFFGGGFEFGCEFHGGE?GGGDHGEGE2FGHFHGHGGHHHFHHFFHFHGHHGFFGHGGHHHHFGEEGHHHGBGHHHHFAFHHGFGCE>GBBEHEFGGHHEHFHGFGG3FHEHG32B<E///2@2@BGFH/<@DGGC?.-:--;=9-;--;CFFFFF.../..-;;DF9B/;AFEF--@DFFFEFF9BFF/F//BFFFAB.99/99BAFFFFFFFFFFFFFFFFFFFFFFFFFFFFEFFFFFB
@M05620:37:000000000-D9766:1:1101:21643:14606 1:N:0:73
GAGGCTGCTTTGGAAGAGCACACGTCTGAACTCCAGTCACCTGAAGCTATCTCGTATGCCGTCTTCTGCTTGAAAAAAAAAAAACACCCTCTCCAGCTTAACCGGGTCCTCTGCGCGTATCCATCTTAAGCATCTGGTATTTGTGTTAGCTTGCGGCGTTGTGGCCAGCCCGTCCTACCCGTGGAGTGTTCTGTTCAATTCTTGGGGGAGTCGGGGCTCGTTGTGTCCCCCCCGTCCCCCTGTCTGGTCTA
+
>>AAA>>AFF3FFFGGGGGGGGGGFFGAGGHHHGHHHGFHHHFCGHHHGFFGGGBEFHHHEAEFEGBFHH1F0AGGHG>/EE>EE/0/>??B0B110B11111/><///11111</<<//??1?>11<1111=<111>111=0=/</00=00<.-:;A@@?A.:.9/.9;C-A.EA00.:-;----999://9////////;///9---;-/-;----A-9-99--9/;--;--A--;E-9-/9///;/B/
@M05620:37:000000000-D9766:1:1101:17134:14609 1:N:0:73
ACCACACCTTCTACAATGAGCTGCGTGTGGCTCCCGAGGAGCACCCCGTGCTGCTGACCGAGGCCCCCCTGAACCCCAAGGCCAACCGCGAGAAGCTGCCCAGGTGAGTGGAACGCTCCCTCTTCTGGTGGCCGCCTCCCTCCTTACTGGCCTCCCGGACATGCGCCCTTTCTCACTGGTTCTCTCTTCTGCCGTTTTCCGTAGGCCTCTCTTCCCTGACCTGAGTCTCCTTTGGAACTCTGCAGGTTCTA
+
>11>A?AACFFDDGG13BGCD1E1AB0E00FCBFFA0AE//GGFHGCF/AE/111AGG0A/>/EC>>>EE/0F>/EFEE//<GC/??<C@C///01111</1?/?1F0??C11?EC...<<FCFH0<0=H?GC@@-.:.;/:C/00:;0CEFFFAEA-9--0CBCBB-@FBBBFBFFBB9B9FBFBFFFFBFB--;;A//AFA-A/;/99BB///-//-;9B-/9/;BF/::BBF//B/BFF//;-;;FFB
@M05620:37:000000000-D9766:1:1101:5451:14640 1:N:0:73
ACCACACCTTCTACAATGAGCTGCGTGTGGCTCCCGAGGAGCACCCCGTGCTGCTGACCGAGGCCCCCCTGAACCCCAAGGCCAACCGCGAGAAGATGCCCAGGTGAGTGGCCCGCTACCTCTTCTGGTGGCCGCCTCCCTCCTTCCTGGCCTCCCGGAGCTGCGCCCTTTCTCACTGGTTCTCTCTTCTGCCGTTTTCCGTAGGACTCTCTTCTCTGACCTGAGTCTCCTTTGGAACTCTGCAGGTTCTA
+
AAA?AAAAFFFFGGGF3GGDG1GHEBEBF0FF1FFAAEGGGHHHHGGGEEFGHHGHHHGGCGGGGCGGGGGFHCHGGFCH/<GHHGE/>CB@CGHHBHHHHHHGHHHHGHEGHHGGGGGHHHHHHHFFG/CHHGGGGGHGHHGHGGGGE/FFFFGGF@AAGGBG?AF@@FFFFFFFEFF9FFFFFFFFFFFFF@FFFFFFFFFFFFFFFFFFFFFFFFFFFFFFFFFFFFFFFFFFFFFFFFFFFFFFFFF
@M05620:37:000000000-D9766:1:1101:18563:14646 1:N:0:73
ACCACACCTTCTACAATGAGCTGCGTGTGGCTCCCGAGGAGCACCCCGTGCTGCTGACCGAGGCCCCCCTGAACCCCAAGGCCAACCGCGAGAAGATGCCCACGTGAGTGGCCCGCTACCTCTTCTGGTGGCCGCCTCCCTCCTTCCTGGCCTCCCGGAGCTGCGCCCTTTCTCACTGGTTCTCTCTTCTGCCGTTTTCCGTACGACTCTCTTCTCTGACATGCGTCTCCTTTGGAACTCTGCAGGTTCTA
+
CCCCCCCCFFFFGGGGGGGGGGHHGGGGHGHHHGGGGGGGGHHHHGGGFGGGHGHHHHHGGGGGGGGGGGGHHHHGGGGHGHHHGGGGGGGGGGHHHFFGHH//???<FHFGHHDC-<@GHHHHGB0<=/<<CAGCAEEEFHDF0FGGF/FFGGGGD---=;FF>AFABB9BBFBBB9:FFBFFFFFF/9BB9>.;FFFFFF..-;9;DFFFFFFFFFEF/9//9D999/9/9///;9:9FF//9A.9;9/
@M05620:37:000000000-D9766:1:1101:5443:14656 1:N:0:73
ACCACACCTTCTACAATGAGCTGCGTGTGGCTCCCGAGGAGCACCCCGTGCTGCTGACCGAGGCCCCCCTGAACCCCAAGGCCAACCGCGAGAAGATGCCCAGGTGAGTGGCCCCCTACCTCTTCCGGTTGCCGCCTCCCTCCTTCCTGGCCTCCCGGAGCCGCGCCCTTTCTCCCTGGTTCTCTCTTCTGCCGTTTTCCGTAGGACTCTCTTCCCCGACCTGAGTCTCCTTTGGAACTCTGCAGGTTCTA
+
CCCCCBCCFFFFGGGGGGGGGGHHGGGGHGHHHGGGGGGGGHHHHGGGFGGGGHHHHHHFCGGGGGGGGGGHHHHGGGGHGHHHHGGGGGCGGGHGHHHHHG/=?1=0??FEGH---.0F1<1><1.<<.<.D--C..GGC/C/C0F00/.F9AEGDA--:.---9;D-;F0000;/0AFF000090;00;0F-.DFF0F.:..;0BB/000;90//--;D9B9/;009B0;F0B0FFB:0000:AAFF00
@M05620:37:000000000-D9766:1:1101:25645:14682 1:N:0:73
ACCACACCTTCTACAATGAGCTGCGTGTGGCTCCCGAGGAGCACCCCGTGCTGCTGACCGAGGCCCCCCTGAACCCCAAGGCCAACCGCGAGAAGATGCCCAGGTGAGTGGCCCGCTACCTCTTCTGGTGGCCGCCTCCCTCCTTCCTGGCCTCCCGGAGCTGCGCCCTTTCTCACTGGTTCTCTCTTCTGCCGTTTTCCGTAGGACTCTCTTCTCTGACCTGAGTCTCCTTTGGAACTCTGCAGGTTCTA
+
ABBBBABBFFFFGGGGGGGGGGHGEEEGHGHHHGGGGGGCGHHHHGGGEFGGHHHHHHHGGGGGGGGGGGGHHHHGGGGHGHHHHGGGGGGGGGHHHGGHHH/F?FGG<GGGHH@DGGGHHHHGHHHHHHGHHGGGGGHGHHGHHGGGGGGGGGGGGGGAD.CFGGFFFFFFFFFFFFFFFFFFFFFFFFFFFD;AFFFFFFFADFFFFFFFFFFFFFFFFFFFEBFFFFFFFFFFFFFFFFFFFFFFFFF
@M05620:37:000000000-D9766:1:1101:21682:14693 1:N:0:73
ACCACACCTTCTACAATGAGCTGCGTGTGGCTCCCGAGGAGCACCCCGTGCTGCTGACCGAGGCCCCCCTGAACCCCAAGGCCAACCGCGAGAAGATGCCCCGGGGAGTTGCCCGCTACCCCTTCTGGGGGCCCCCTCCCTCCTTCCTGGCCTCCCGGAGCTGCGCCCTTTCTCACTGGTTCTCTCTTCTGCCGTTTTCCGTAGGACTCTCTTCTCTTACCTGAGTCTCCTTTGGAACTCTGCAGGGTCTA
+
AAAAA>AAFFFFGGGDFGGBGBGHGGGE4EGGHFFE?EG2EG2BGGEGAEECBFFGHHCE?EEEGGGGGEAFEHHGGEEHGHHHCFGEDCGG?AC1GD1FC//>/-<-.0>BGFGC---/.;.;C00;/-A?@--A-AEGE/:/09F0BF?F/AEF.BB9-.9/9BFB=FFFFFFFBFB////99BBFBF//B9ADFF/BABFDFBBBF///:9/;/99BBBB/.9BBFB//99//;9BFB///BF-;BF9
@M05620:37:000000000-D9766:1:1101:23955:14703 1:N:0:73
ACCACACCTTCTACAATGCGCTGCGTGCGGCTCCCGAGGAGCACCCCTTGCTGCTGACCTAGGCCCCCCTGAACCCCAAGGCCAACCGCGCGAAGATGCCCAGGTGAGTGGCCCGCTACCTCTTCTGGTGGCCGCCTCCCTCCTTCCTGGCCTCCCGGTGCTGCGCCCTTTCTCACTGGTTCTCTCTTCTGCCGTTTTCCGTAGGACTCTCTTCTCTGACCTGAGTCTCCTTTGGAACTCTGCAGGTTCTA
+
AAA1AAA>>BFFGFGG3F1AF0EGG0A000AE//BA/AFECHHHHGG/0>FGBGFFHHG1@B0FH/EGGEACGCHGGG/GC/GHHG?/>CB//B</1FB<GGGGHHGHHHFEHHGGGGGHHH0DHHHFHGCHHGGGGGHGHGGGGGBGG/CFGFGG?A-;AFGG?;B@-BBFFFFFFFFBFFFFEFFF;FFFF@FFFFFFFFFFFFFFFFFFFFFFBF/FFFFBFFF/;;FFFFFFFFFFFFFFFFFFFFB
@M05620:37:000000000-D9766:1:1101:3900:14708 1:N:0:73
ACCACACCTTCTACAATGAGCTGCGTGTGGCTCCCGAGGAGCACCCCGTGCTGCTGACCGAGGCCCCCCTGAACCCCAAGGCCAACCGCGAGAAGATGCCCAGGTGAGTGGCCCGCTACCTCTTCTGGTGGCCGCCTCCCTCCTTCCTGGCCTCCCGGAGCTGCGCCCTTTCTCACTGGTTCTCTCTTCTGCCGTTTTCCGTAGGACTCTCTTCTCTGACCTGAGTCTCCTTTGGAACTCTGCAGGTTCTA
+
AAAAABBBFFFFGGGGGGGFGGHHGEGAAAGHHFFFCEFGGHHHHGGGFFFGGHFFHHHGGFCEGGGGGGGHHHHGGGGHGHHHHGGGGG<CDGHHFHHHHGGGGHHHHGGGGHGGGGGHHHHHHHFHFFDHHGGGGGHGHHGHGGGGGGGGGGGGGG9?DFFGGGFFFFFFFFFFFFFFFFFFFFFFFFFFFFFFFFFFFFFFFFFFFFFFFFFFFFFFFFFFFFFFFFFFFFFFFFFFFFFFFFFFFFF
@M05620:37:000000000-D9766:1:1101:21489:14714 1:N:0:73
ACCACACCTTCTACAATGCGCTGCGTGTGGCTCCCGAGGAGCACCCCGTGCTGCTGACCGAGGCCCCCCTGAACCCCAAGGCCAACCGCGAGAAGATGCCCAGGTGAGTGGCCCGCTACCTCTTCTGGTGGCCGCCTCCCTCCTTCCTGGCCTCCCGGAGCTGCGCCCTTTCTCACTGGTTCTCTCTTCTGCCGTTTTCCGTAGGACTCTCTTCTCTGACCTGAGTCTCCTTTGGAACTCTGCAGGTTCTA
+
[truncated: 1,020,468 more chars]
