# Supplementary material for: Fast but not furious: a streamlined selection method for genome-edited cells
Source: Life Sci Alliance. 2021 Apr 26;4(6):e202101051. doi: 10.26508/lsa.202101051 (PMC8127327; doi:10.26508/lsa.202101051)
Supplement: Supplementary file 1 [file LSA-2021-01051_Supplemental_Data_1.zip › SANGER and Deep Sequencing/ACTB/74_S74_L001_R1_001.fastq]

@M05620:37:000000000-D9766:1:1101:19362:1815 1:N:0:74
ACCACACCTTCTACAATGAGCTGCGTGTGGCTCCCGAGGAGCACCCCGTGCTGCTGACCGAGTCCCCCCTGAACCCCAAGGCCACCCGCGCGTAGCTTTCCCATTTTCTTTGCCCTCTTCCTCTTCTTTTTTCCGCCTCCCTCCTTCCTTTCCTCCCCTTGCTGCGCCCTTTCTCACTTTTTCTCTCTTCTGCCGTTTTCCTTTTTTCTCTCTTCTCTTTCCTGCTTCTCCTTTGTTTCTCTTCTGGTTCT
+
3>ABAABCFFFFGGGGGGGGGGHHGGGGCDGHFFGG?E?2AA2BFEEEEEEF5FG3BFF0001B@3??EE12331??1////?//B?/<///////?22222222?21111111<1/?11<?<FG<<11=1-<1..<<.<.</</;0:;000:;:::././/000--::@BFBFB0;;00;C/;9;09C0;0/9-;:BE99/;/:/-9::B9:FBBBB////////;9:/9::B////:;9://///;;9:
@M05620:37:000000000-D9766:1:1101:12167:1889 1:N:0:74
GAGGCTGCTTTGGAAGAAACTGATAGATTAGTGCAACAGTTCCCCCTGGACCTGGATCTGTTTCTTGCCTGGCTTCCTGAAGCTCCCACTCCTTCCCCTCCTATAGGCTGCTCCTCGTACTTACCGTCTTCTCGTCGTCTCCTCGGTCGTCCCAGCGCTGATGCAACCATGGCCAGTACGTCCGGCCTTTCCGCTTTTGCACTCTTGTGGTTCCACTTGATCTATTCTCATCATTTGTTCTTGTTTTTGTC
+
33AAAAFACFDFCBBBFFFGG5BDF5BBBE4DF5AA4GF5A5B32BAFE2FBFHF2533DDFE55D55ABB1BBE2F55533BA3312?13B35B322B11B343433B11B@3311?>//443?///B/?B3/////??0110/////>///110//?<.>11111<F<=00//.<00<<.<----;CC:0..;AE00000;/;;0;09/90900;;9000009;00000;0;B///.9;B/9/..;-./
@M05620:37:000000000-D9766:1:1101:15229:1982 1:N:0:74
ACCACACCTTCTACAATGAGCTGCGTGTGGCTCCCGAGGAGCACCCCGTGCTGCTGACCGAGGCCCCCCTGAACCCCAAGGCCAACCGCGAGAAGATGACCCAGGTGCGTGGCCCGCTACCTCTTCTGGTGGCCGCCTCCCTCCTTCCTGGCCTCCCGGCGCTGCGCCCTTTCTCACTGGTTCTCTCTTCTGCCGTTTTCCGTAGGACTCTCTTCTCTGACCTGAGTCTCCTTTGGAACTCTGCAGGTTCT
+
ABBAAAABFFFFGGGGGGGGFFHCG2BEGFHHCFFEEEGCGHHHHGEEEEEFHHHHFFCFCECGC>/EEGGGH3/?EEEFE/GA/FEECCB//<0GFFDFB0///<?1/F//@0<@??@DFFFHHFHFBGHGH.@-:AEACFFE/CFBFB/?AFGEE.--;@B>9BBDBBFFE/FFFF/.BF/BBBBFFBFBF9-AFFFFBDF.../;B/FBFFFFFFF//9/B/;;9FBBFFE/B//9:BBB9//.AFBB
@M05620:37:000000000-D9766:1:1101:12165:2023 1:N:0:74
ACCACACCTTCTACAATGAGCTGCGTGTGGCTCCCGAGGAGCACCCCGTGCTGCTGACCGAGGCCCCCCTGAACCCCAAGGCCAACCGCGAGAAGATGACCCACCCGCGTGACCCGCTACCTCTTCTGGCGGCCGCCTCCCTCCCTCCTGGCCTCCCGCCGCTGCGCCCTTTCTCACTGACTCTCTCTTCTGCCGTTTTCCGTCCGACTCTCTTCTCTGACCTGCGTCTCCTTCGGTTCTATGCAGGCTCT
+
BCCCCDCDFFFFGGGGGGGGGGHHGEGEGGHHHGGGGGGGGHHHHGGGGGFGHHHHHHHGGGGGGGGGGGGEHFGFGDEHGHHHEGGGGGDGCGHHGFBB22////><-A?.<=0<<---<D0<=00000-:@-;-BA.:EFFD.CFDF0/99BFEE.-;--;-9;>DFFFFFFF0BB000;0BBFFF00:00B-:ABAB0.B..:.--A0:B000:;90;:F/.-;-9/0:F0.....0:09009...9/
@M05620:37:000000000-D9766:1:1101:19892:2045 1:N:0:74
AGTGCCAGCTCTCAATCGCACAGGGGACCCAGGGCCTGGCCCCTCCATCCAGAAAACCTATGACCTCACCCGCTACCTGGAGCACCAACTCCGCAGCTTGGCTGGTACCTATGTGAGTATCCAGCGTAGGAATCTGGGAGTTGGGGAGGAGTGAGGAGTTGGGGAAAGACAGTCCTAACCGTGGAGGGTTCTGGTAAATGATGGGGTGAGGAGGGGCTCTTTGGCTCCCACCAGTCCCCCTGTCTGGTCTA
+
AABBBFFFBFFFGGGGGFFCEEEHGEGGGGAGGEEGFFFFGHGGGGHHHHGHFHFGHGHHHF5FGHG3FFGEGG>EGGH1GGH1FGHHGHHH?E/>EFGHFFHE/BFGGG4B2BGD3FGHFHDGH/?<//2>FFFBF0CFGGG1C/CC@CC<01<.<.CCDGC-.AGGHHGHFHFGHFGG@E.-9.C?EGAFF0FB00C09FFG?9:-AFFFFFFFDCAFBF///:B99.;AE.;B99EDB./99;;/;;/
@M05620:37:000000000-D9766:1:1101:17319:2068 1:N:0:74
AGTGCCAGCTCTCAATCGCACAGGGGACCCAGGGCCTGGCCCCTCCATCCAGAAAACCTATGACCTCACCCGCTACCTGGAGCACCAACTCCGCAGCTTGGCTGGGACCTATGTGAGTATCCAGCGTAGGAATCTGGGAGTTGGGGAGGAGTGAGGAGTTGGGGAAAGACAGTCCTAACCGTGGAGGGTTCTGGTAAATGATGGGGTGAGGAGGGGCTCTTTGGCTCCCACCAGTCCCCCTGTCTGGTCTA
+
BBABCFFFCFFFGGGGGGGGGGHGGGGGGGHHGGGGGGHHHHGHGGHHHHHHHHHHHGGHHHHHHHHHHHGGGGGFHHHHHHHHHHHHGHHHFGGGGHHHGHHGGGHHFHHHHHGHHHHGHHHHHGD/CGHHFHHGGHCFGHHHGGACCGEHHHHGHDHHFGEGGGHHHHHHHHGHGFHHGGGGBEGAGGGGGGFFGGGGGGGGGGFFFFFFFFFFFFFFFFFFFFFEFFFFFFFFFFFFFFFFFFFFFF0
@M05620:37:000000000-D9766:1:1101:17260:2069 1:N:0:74
AGTGCCAGCTCTCAATCGCACAGGGGACCCAGGGCCTGGCCCCTCCATCCAGAAAACCTATGACCTCACCCGCTACCTGGAGCACCAACTCCGCAGCTTGGCTGGGACCTATGTGAGTATCCAGCGTAGGAATCTGGGAGGTGGGGAGGAGTGAGGAGTTGGGGAAAGACAGTCCTAACCGTGGAGGGTTCTGGTAAATGATGGGGTGAGGAGGGGCTCTTTGGCTCCCACCAGTCCCCCTGTCTGGTCTC
+
AAAAADDFAFFFDGGFFFGAG?H0FGEGCEFHEFGA/FH00FEHGGFGHCFG1FF0GGHGHHBHHHHFHHHGGEEGHHHGHFHGEGHFGHHGGGEC@0GHCHHGGGGHGHHHHDHFHHH1GF2G0/?<B?11@@FHBG0///?FCC.-<.C<C<DCB<</DH@-C.C:G/:CGHFF00/:A:A@.C.-9CAFF90;00900;FFABA@--;/;B<?@@?F/9B/9/BAA-A9--BBFFE9@AFB/;BFBF/
@M05620:37:000000000-D9766:1:1101:17243:2072 1:N:0:74
AGTGCCAGCTCTCAATCGCACAGGGGACCCAGGGCCTGGCCCCTCCATCCAGAAAACCTATGACCTCACCCGCTACCTGGAGCACCAACTCCGCAGCTTGGCTGGGACCTATGTGAGTATCCAGCGTAGGAATCTGGGAGTTGGGGAGGAGTGAGGAGTTGGGGAAAGACAGTCCTAACCGTGGAGGTTTCGGGTAAATGATGGGGTGAGGAGGGGCTCTTTGGCTCCCCCCAGTCCCCCTGTCTGGTCTT
+
BBABCFFFCFFFGEGGGGGGGGHHGGGGGGHHGGGGGGHHHHGHGGHHHHGGHHGHHGFHHHHHHHHHHHHGGGGGHHFHFHHGFH?EFGHHGGGGEHHHGHHGGGHHGHHHHGHE3FBFH33B2B//>?22@21@1??/?GHHDDF-C.>>G0<C<.//=GA@E.G:G//CC:GF00/.;;.;:;..:;0.-.;A/0;000;F.D9C..A:ADC--CEFB/:/;BFFF.A9-AFFFFFFFAF///:;FF/
@M05620:37:000000000-D9766:1:1101:12433:2079 1:N:0:74
GAGGCTGCTTTGGAAGCAACTCATAGATTACTGCCACAGGACCCCCTGTCCATGTAACCGTTTCGTGCCTGGCTTCCAGAAGCTTCAACCACTTCCCCTCCTATAGGATGCTCCCCGTAAGGAGCGGCTACTCGCCGCCTCCCCGGGCGTCCCAGCGCTGCTGCAACCATGGCAAGTAAGCCCGGCCTTTCCGCTTTAGCACTCTTGTGGATCCTCTTGACCTATTCTCAGCATTTGTACTTGTATCTGAC
+
A3AABAFAFFFFGGGGGGGGFFFBD5DF654DG5FEGF2222BA2AAB3BFFBA5DAFGFEE331BA1AFGHHH1?BGH3BFGF55BFG1BFG@BGHHH1EG3434B3432333?E>///0BF////>//BF2BC//A<AFEFGC-<-<@@-<G:G?@C@?0C0:C099:;BFFBF00000/.----;/CF/9ADDEF/BBFB/BFBB/./9;F/9:/B9/;/9:/9FBB/9;/;BB;;99//FF;/:;9/
@M05620:37:000000000-D9766:1:1101:15920:2081 1:N:0:74
GAGGCTGCTTTGGAAGAAACTGATAGACTAGTGAAACAGGACCGCCTGGACATGGAAAAGTATCTTGCCTGGGTGACAGAAGCTGGAACACCTGCCAATCCTACAGGATACTCCACGTACTTACCGGCTACTCGCCGCCTCCCCGGGCGTCCCAGCGATGATGCAACCATGGCCAGTACGTCCGGCCTTTCCGCTTTAGCACTCTTGTGGCTCCCCTTGACCAATTCTCAGCATTTGTACTTGTAACTGAC
+
AAAAAAFAFFFFGGGGAGFGG1BBDFF13B1DDB3AFFEA00B0//BB/BB11B01110BB2DADDA1AB1A/BBBB1BBFEHHE00BF00E00B>11BCGH2B@1FA11B1BBBFEHHEG2BFG//<E?BF1B?CGCG/CC/?/>-<<C-<AGBFGCCC0C0:GGHAEHHBAGHEGF0B/.9A??ABF0FBFEGGGGGFF9B9;BFFFBA-BE-9:-;FFB/-:BF;BF/;9FF/99:;FFFFF//;;//
@M05620:37:000000000-D9766:1:1101:18544:2098 1:N:0:74
AGTGCCAGCTCTCAATCGCACAGGGGACCCAGGGCCTGGCCCCTCCATCCAGAAAACCTATGACCTCACCCGCTACCTGGAGCACCAACTCCGCAGCTTGGCTGGGACCTATGTGAGTATCCAGCGTAGGAATCTGGGAGTTGGGGAGGAGTGAGGAGTTGGGGAAAGACAGTCCTAACCGTGGAGGGTTCTGGTAAATGATGGGGTGAGGAGGGGCTCTTTGGCTCCCACCAGTCCCCCTGTCTGGTCTA
+
AAABCFFFCFFFGGGGGGGGGGHHGGGGGGHHGGGGGGHHHHGHGGHHHHHHHHGHHGHHHHHHHHFHHHHGGGGGHHGHFHHEEHHHGHHHGGEGGHHHGHHGGGHHGHGHHHHHHHHHHHHHHGEGGGHHHHHHHHGGGHHHGGGGGGGHHHHGHGHHHHGGGGHHHHHHHHHHHHHHGGGGGGGGGGGGGGGGGGGGGGGGGGFFFFFFFFFFFFFFFFFFFFFFFFFFFFFFFFFFFFFFFFFFFF:
@M05620:37:000000000-D9766:1:1101:15610:2112 1:N:0:74
ACCACACCTTCTACAATGAGCTGCGTGTGGCTCCCGAGGAGCACCCCGTGCTGCTGACCGAGGCCCCCCTGAACCCCAAGGCCAACCGCGAGAAGATGACCCAGGTGAGTGGCCCGCTACCTCTTCTGGTGGCCGCCTCCCTCCTTCCTGGCCTCCCGGAGCTGCGACCTTTCTCACTGGTTCTCTCTTCTGCCGTTTTCCGTAGGACTCTCTTCTCTGACCTGAGTCTCCTTTGGAACTCTGCAGGTTCT
+
ABAAABABFFFDFGG4FGGFGGHHGEEAA2FGF2FEECEE22CCAAEE1EECDHHHGHHGGCCEGGGEGGEFFHHGGG?GFGHGHEGGGGBDCDHFH1GGHHHGF1<F0?F/FHHGGGGGHHHHHHHHHHHGHHGGGGGHGHHGGGGGFFGGGGGGGDGA-BGGGG?BBFFFFFFFFFFFFFFBBFBFFFFFFF?AFFFFFFFFADFFFFFFFFFFFFEFFFFF/9FFFFFFFFEFFFFFFFFEFFFFFFF
@M05620:37:000000000-D9766:1:1101:16942:2112 1:N:0:74
ACCACACCTTCTACAATGAGCTGCGTGTGGCTCCCGAGGAGCACCCCGTGCTGCTGACCGAGGCCCCCCTGAACCCCAAGGCCAACCGCGAGAAGATGCCCAGGTGAGTGGCCCGCTACCTCTTCTGGTGGCCGCCTCCCTCCTTCCTGGCCTCCCGGAGCTGCGCCCTTTCTCACTGGTTCTCTCTTCTGCCGTTTTCCGTAGGACTCTCTTCTCTGACCTGAGTCTCCTTTGGAACTCTGCAGGTTCTA
+
BB@BBBBAFFFFGGGFBGGGGGHHGFGEH?GHHGG?FGGCGHHHHGGGEEGGFFHHHHHGEGCGGGGGGGGEFCGGGGEGFHHHGGGGGGGGFGHHF2GHHGHGCHHFGHGFFHGGGGGHHHHHHGHHDGGHFGGGGGHGHHGHHFGGGGFGGGGGDF-;@FFFGGFFFFFFFFFFFFFFFFFFFFFFFFFFFFDFFFFFFFFFFFFFFFFFEFFFFFFFFFFFFFFFFFFFFFFFFFFFFFFFFF.FFFB
@M05620:37:000000000-D9766:1:1101:14318:2121 1:N:0:74
ACCACACCTTCTACAATGAGCTGCGGGTGGCTCCCGAGGAGCACCCCGTGCTGCTGACCGAGGCCCCCCTGAACCCCAAGGCCAACCGCGAGAAGATGAGACAGGAGGGTGGCACGATACATCTTCTGGTGGCTGACTCACTCCCTCCTGGCCTCCCGGTGCTGCGCACTTTATCACTGGTCATCTCTTCTGCCGTTTACCGTCGGACTATCTTCTCTGCCCTGGGACTCCTTAGGAACTATGCAGGGTCT
+
1>AAAAAAFFFFFGGGGGGEDAF1E0AAEAFH1FFBEEGEGHGHHGGGEEEFHGGGF00EEGGGFE/EEGGBGFA/?E/<<<?<///<><></CGFDG1111?0/<<.-<<-./C<<CA@G0=00C000;:...;./0;0G00;./99;F/.;0.:EB@-9-:0;---;@F/;////;:BB/:/9//;B9//;/;9;9-9BBA------///9/;//////-/;-----9////:B/;9//////9--999
@M05620:37:000000000-D9766:1:1101:17478:2125 1:N:0:74
ACCACACCTTCTACAATGAGCTGCGTGGGGCTCCCGAGGAGCACCCCGTGCTGCTGACCGAGGCCCCCCTGAACCCCAAGGCCAACCGCGAGAAGATGACCCAGGTGAGTGGCCCGCTACCTCTTCTGGTGGCCGCCTCCCTCCTTCCTGGCCTCCCGGAGCTGCGCCCTTTCTCACTGGTTCTCTCTTCTGCCGTTTTCCGTAGGACTCTCTTCTCTGACCTGCGTCTCCTTTGGAACTCTGCAGGTTCT
+
>AAABBBBFFFFGGGGGGBGGGHHGEG2A?EGHGGF?EEGEFG1BEFGEGGGGHHHG2B>>EGFGGG@EGGHFHHGGGGHGHHHHGGGGGBCDGHFHHHHHHHHGHG1FGHGGHHGGGGGHHHHHHHHHHHGHHGGGGGHGGGGGGGGGGGGGGGGGGG-ADFFFFFFFFFFFFFFFFFFFFFFFFFFFFFFFFFFFFFFFFFFFDFFFFFFFFFFFFFFFFFF.;DFFFFFFFFFFFFFFFFFFFFFFFF
@M05620:37:000000000-D9766:1:1101:11903:2148 1:N:0:74
GAGGCTGCTTTGGAAGAAACTCATAGATTACTGCAACAGTTCCCCCTGGACCTGGAAAAGTTTCTTGCCTGGCTTACAGAAGCTGAAACAACTGCCCATCCTATCCGATCCTCAACGTAAGGACCCGCTACTAGCCGACTGCACGAAAATACCAGAGCAGACAATACCAAGGAAGTTACGCACGGCCTCTCCACTTTAGCACTATTGTGAATCTAATAGACCTCATCACTTCAACTGGCAACGTACATGCC
+
BBBBBBFBFFFFGA5BGGGGGGGHHHHHHHHGHHGHHHHGHHHHHGGGHFGHHHHBFFHHFHHHHFGGHHHHHHHHHHHHHHHHHHGHHHGHHHHH1B3BB3BB33>?E/?4BBGF//FFAG30?/</>E@FFFCG/B/B/2@2<//?/1?1C1?CE?10>00>11<111>.>G.0=D<<.C@D-ADG.;CC0:0<00;000;0;0;0000;;0;CF00;;C0;/;;09009000;//.9/.9:;EF/B/;
@M05620:37:000000000-D9766:1:1101:14222:2186 1:N:0:74
ACCACACATTCTACAATGAGCTGCGGGTGGCTCCCGAGGAGCACCCCGTGCTGCTGACCGAGGCCCCCCTGAACCCCAAGGCCAACAGCGAGAAGATGCCCAGGTGAGTGGCCCGCTACCTCTTCTGGTGGCCGCCTCCCTCCTTCCTGGCCTCCCGGCGCTGCGCCCTTTCTCACTGGTTCTCTCTTCTGCCGTTTTCCGTAGGACTCTCTTCTCTGACCTGAGTCTCCTTTGGAACTCTGCAGGTTCTA
+
AAA1AAA1BBDFGGGGGG1AF1GBE0AA0AFB1ABA/EFE?GGHHGGGGEEFBHFFHHG>EE?EGAGGGGE0E1GEGC/F</?GHG/00>/</CF1?GG1CGHG<FHFGHFGHHC?@-CFHHHEHGHB=GACHGCGG?.:GGCFFF/BB/9FB.AEAA-:-@@B@?B?>F/BFFFFFFFFFFFFF/FF/;BFF@ABFFFFFBABF/BFFFFEFFFBBFFFFFF/BBF/;BFF/FFFFFEFFFFFFF-BFFF
@M05620:37:000000000-D9766:1:1101:18051:2201 1:N:0:74
GAGGCTGCTTTGGAAGAAACTCATAGATTACTGCAACAGTTCCCCCTGGACCTGGAAAAGTTTCTTGCCTGGCTTACAGAAGCTGAAACAACTGCCAATCCGAATGGCTGCTCCACGTGCTAACCGGCTCCTAGAAGACTGCACGGGCGTACCAGCGATGCTGAAACAATGGCCGGTAAGTCCGGCCTTTCCGCTTTAGCACTCTTGTGGATCCACTTGACCAATTCTCAGCATTCGAACTTGTACATGAC
+
>A?ABAFAFFFFGGGGFFGGFGHHGHHHHGHGHHH4GGFDBGFHHGEFAFGHHEA2BGFFBHFHHBDFGHGG1GFEF5FFGGHFBFEHHBGEHHHHH3BB2B111BBB21?B3EGF/?//?443BE/<//?B?323BBGF2222?////<>>/11F@@.<<<110<D/.<DC/C--;A.:;0;;;;::C0;CCFDGEGFFG09/0;F9B.000/;;9:BFFF/9;99/;9/;BBF///.999B9;///;//
@M05620:37:000000000-D9766:1:1101:20313:2204 1:N:0:74
ACCACACCTTCTACAATGAGCTGCGTGTGGCTCCCGAGGAGCACCCCGTGCTGCTGACCGAGGCCCCCCTGAACCCCAAGGCCAACCGCGAGAAGATGCCCAGGTGAGTGGCCCGCTACCTCTTCTGGTGGCCGCCTGCCTCCTTCCTGGCCTCCGGGCACTGCGCCCTTTCTCACTGGTTCTCTCTTCTGCCGTTTTCCGGAGGACTCTCTTCTCTTACCTGGATCTCCTTTTTAACTCTGCAAGGTCTA
+
AAAABBBBFFFFGGGGGGGGGGHHGEDEHGFHFGGGGGE2AGGHHGGGFGGGFHHFGHHG@E@FGFGGGGGB3FHGGG?FF/FFGFGEGFGGFGHHGB22FFG?G<<?GG/<G/CD?@?GFDDG00D0=G.CC<CC:.;;F0:/CHF00:C.0AE.-9;-;//0=BDF-FBFFB//;9./9/;F///;9B9/;-:A9EB9.-.--;ABBFB//F/F///;//9..;9B9/BBF//./9/;BFF//9.;B//
@M05620:37:000000000-D9766:1:1101:20332:2206 1:N:0:74
ACCACACCTTCTACAATGAGCTGCGTGTTGCTCCCGCGGATCACCCCGTGCTTCTGACCGATTCCCCCCTGAACCCCAAGGCCAACCGCGAGAAGCTGCCCAGGTGAGTGGCCCGCTACCTCTTCTGGTGGCCGCCTCCCTCCTTCCTGGCCTCCCGGAGCTGCGCCCTTTCGCACTGGTTCTCTCTTCTGCCGCTTTCCGTACGACTCTCTTCTCTGACCTCAGTCTCCTTTGGAACTCTGCAGATCCTG
+
BBBBBBBAFCBDGGGG5GFGGFGGE2AB4AFBBFF22EEG0E1FGHGEBAEF5DFGEFHFE/1BFGHGGEG13BGFGE/?//??G/E<B/B<//?1<?1?CCF/?<1?FG/?0>>A<<-/0<DGHFBD<C?<C-D-:C.:C/;:0;/;9/C:FGGGG-;99::;?BF--9B/:AD<=FB/;BFFFFFFFF/;F;-@AEFF./A.-.;9DFEF/:BB/9/BFF/;;//;BBF/F/B//9/;B//9B//////
@M05620:37:000000000-D9766:1:1101:12666:2228 1:N:0:74
ACCACACCTTCTACAATGAGCTGCGTGTGGCTCCCGAGGAGCACCCCGGGCTGCGGACCGAGGCCCCCCTGAACCCCAAGGCCAACCGCGAGAGGATGCCCAGGTGAGTGGCCCGCTACCTCTTCTGGTGGCCGCCTCCCTCCTTCCTGGCCCCCCGGAGCTGCGCCCTTTCTCACTGGTTCTCTCTTCTGCCGTTTTCCGTAGGACTCTCTTCTCTGACCTGAGTCTCCTTTGGAACTCTGCAGGTTCTA
+
AAAAAAAAFF1DGGGGGFBA1BAAFBF0BEFGHGG0AE//EHHHHG/A/AEGG//>EFG>EEGGGGGGCEFEHHHGGGGHGHGHHGGGG<<></?GF1FHHHEFHHHGHHGGHHGGCGGHHHHHHCGHHFGHHGGGGGGGGGGGGGGGGFFGGG@@@@-9@ABF@@F@@FFFFFEFFFFFFFFFFFBFBBFFF@BFFFFFFFFABFBBFFFFFFF9FFFFFFF/-9/;;FFFFBFFFFFFFFFFFFFFFF9
@M05620:37:000000000-D9766:1:1101:13334:2255 1:N:0:74
ACCACACCTTCTACAATGAGCTGCGTGTGGCTCCCGAGGAGCACCCCGTGCTGCTGACCGAGGCCCCCCTGAACCCCAAGGCCAACCGCGAGAAGATGCCCAGGTGAGTGGCCCCCTACCTCTTCCGGTGGCCGCCTCCCTCCTTCCTGGCCTCCCGGAGCCGCGCCCTTTCTCACTGGTTCTCTCTTCTGCCGTTTTCCGGAGGACTCTCTTCCCTTACCTGAAGCTCCTTTGGAACTTTTCAGGTTCTA
+
CCCCCCCBFFFFGGGGGGGGGGHHGBEEHGHHHGGGCEEGGHHHHGGGGGGEHHHHHHHGGGGGGGGGGGGHHHHGGGFHGHHHGGGGGGGGDAGHHHGHH=/?=110=?F=GH-<-<0FGD<F<1.A--<.C@-C..GE//E/FBF00C.F09CF.A--9.:::-@D-BFB000000;0B9:0000B0000B-.;FF0FA-.-;.A//0;:FB0::009B00/00000;0BF0F0;;9000099B0B000
@M05620:37:000000000-D9766:1:1101:16233:2266 1:N:0:74
AGTGCCAGCTCTCAATCGCACAGGGGACCCAGGGCCTGGCCCCTCCATCCAGAAAACCTATGACCTCACCCGCTACCTGGAGCACCAACTCCGCAGCTTGGCTGGGACCTATGTGAGTATCCAGCGTAGGAATCTGGGAGTTGGGGAGGAGTGAGGAGTTGGGGAAAGACAGTCCTAACCGTGGAGGGTTCTGGTAAATGATGGGGTGAGGAGGGGCTCTTTGGCTCCCACCAGTCCCCCTGTCTGGTCTA
+
ABAABFFFBFFFGFGGGFGGGGHHGGGGGGHHFEGGGFHHHHGHGGHHHHHHHHHHHGHHHFHHHEGHHHHGGEEGHHHHFGHHHHFHFHHHEGGGEGFGFHHGGGHHGHHHHHHHHHHHHHHHHGGGGGHHHHHHHHCFGHHHGGEGGACFGDHHBGHHHHGGGGHH/GHHHHHHHHHHGGGGDFGGGGGGGGFGGGGGGGGGGGFFFFFFFFFFFFFFFFFFFFFFFFFFFFFFFFFFFFFFFFFFFFF
@M05620:37:000000000-D9766:1:1101:12489:2375 1:N:0:74
ACTGCTTCTTTTAAATCCACTCATAGATTCCTGCCCCCGCTCCCCCGGTCCGTCTAACCGTTTCGTGCCTGGCTACCAGAAGCGGCAACCACTACACGTCCCACCGGGTGCTCCCCGTAAGGACCGGCTCCTCGCCGCCTCCCCGGGCGTGCCAGCGCTGCTGCAACAATGGCAAGCATGTCCGGCTTTTCCGCTTTAGCACTCTTGTGGATCCCTTTGACCCATTCGCAGCATTTGCACTTGTACCTGAC
+
1>>AA31BBD313BBBGB1B1BBDBDDD3DFGHGHHA0A0/ABFGG/AAFF//0BBFGHGGG0B/B/BBGHHHH1BFGG0BBG//>>EHB?FF0BFC?<?//10??</?BB11@FCCE/?0110><>-><./<<C-A:-:.;EGGG@--;-;.00C-@E@-/BFFF9-;9;/F99A-;//;FFB---;9BFF--;AEBB9/;FFF//BBB//;F-/;//9//BEFF//-;9--/;//////////9;B;//
@M05620:37:000000000-D9766:1:1101:21083:2435 1:N:0:74
AGTGCCAGCTCTCAATCGCACAGGGGACCCAGGGCCTGGCCCCTCCATCCAGAAAACCTATGACCTCACCCGCTACCTGGAGCACCAACTCCGCAGCTTGGCTGGGACCTATGTGAGTATCCAGCGTAGGAATCTGGGAGTTGGGGAGGAGTGAGGAGTTGGGGAAAGACAGTCCTAACCGTGGAGGGTTCTGGTAAATGATGGGGTGAGGAGGGGCTCTTTGGCTCCCACCAGTCCCCCTGTCTGGTCTA
+
ABAABFFFAFFFGGGGGGG2EFHHGGGGGGHHFGGECFHHFHGHGGHHHHHHFHHHHGHHHHFHHHHHHHHGG>EGHHHHFGHHHHHHGGHHEFCE@GGHGGF/<<BGE2FHHHHHHH3BG3DGHG/EF?GHHFHHHHFFAGHHGGCGGDA>GGHHHGFHHHGGGGHHHHHHHHHHHHHGFGEGEGGGGG?FGGFFFGGGGGGGGGFFFFFFFFF-DFFFFFFFFFFFFFFFFFFFFFFFFFFFFFFFFFB
@M05620:37:000000000-D9766:1:1101:11586:2438 1:N:0:74
ACCACACCTTCTACAATGAGCTGCGTGTGGCTCCCGAGGAGCACCCCGTGCTGCTGACCGAGGCCCCCCTGAACCCCAAGGCCAACCGCGCGAAGATGACCCAGGTGAGTGGCCCGCTACCTCTTCTGGTGGCCGCCTCCCTCCTTCCTGGCCTCCCGGAGCTGCGCCCTTTCTCACTGGTTCTCTCTTCTGCCGTTTTCCGTAGGACTCTCTTCTCTGACCTGAGTCTCCTTTGGAACTCTGCAGGTTCT
+
AAA1AA1AFFFF3GG13BGDD1AGEEG0AAG0AFGEGGGEGHCFH/EEEEGFF1CFHHFGGC@ECF/EGGCBG>>EGG?CFEHC/FFE?@/>BC@AG1FFGGGFFF?<<<1FFHHGG-<<GHH0G0<DGHBEHHCCC.:AEFFGBBBF0BFGFFEFG.A--AAFF@>F@@FFFFFFFFFF/FFFBFFBBFFEFF;AFFFFF?9F9AFFFFFFFFFF/BFFFB/B/-;;B9FFFFEF/BFFFFFFFF--;FB
@M05620:37:000000000-D9766:1:1101:14339:2466 1:N:0:74
AGTGCCGCTCTCAATCGCACAGGGGACCCCGGGCCTGGCCCCTCCATCCCGAAAACCTCTGACCTCACCCGCTACCTGGAGCACCCACTCCGCAGCTTGGCTGGGACCTCTGTGAGTATCCAGCGTCGGAATCTGGGCGTTGGGGCGGCGGGCGGCGTTGGGGCAAGCCAGTCCTAACCGTGGAGGGTTCTGGTAAATGATGGGGTGAGGAGGGGCTCTTTGGCTCCCACCAGTCCCCCTGTCTGGTCTAT
+
AAAABF>>DB>BFGGGG2AEGGHGG2AEEG2AEGGGGHFGGFGGGFDDFHEBEEEHGGGFGHHH4BBGHHGG/>EG3BG2BFGHHGGG0?BEEGGGHHHGH2FEG??CG2?F?G1FGHHFH11FF<.<@>FCDDGGFC?<C@HFGDAGAB-;B>B;@@>DFFF?BFF.;.9;FFFFFFFC9AD.:AD;AFFFF99;FBFFBFFFFA@FFFBDFFFDCFFFFFFFFFFFFFFFF;BFBEFAE;FFFFB//F;
@M05620:37:000000000-D9766:1:1101:11014:2478 1:N:0:74
GAGGCTGCTTTGGAAGAAACTCATAGATTACTGCAACAGTTCCCCCTGGACCTGGAAAAGTTTCTTGCCTGGCTTACAGAAGCTGAAACAACTGCCAATCCTCCAGAATCATACCCGGAAGGAAAGCCACCTAGAGGCATCCGAGGGAGAAACAGGGCTGAGGAAAAAATAGCAAGAAAGTCAGACACTTCCGCTTAAGCACGCTTGGGGATCCAATTGAACCATACTCAGCATTTTTACTTTTAACTGAC
+
>1AAAA?>FBFFGFFGG1CG1F1DD3FGGHFGHGB11001D2DAFE0ABBA0BBAB110BBGEAFGF1BB1FGHCBFDGGHHGBGFFHGB/G1B10B1B>0B100B1B111B21B1?/>>?AF0B00B0<00B111B//1<B//<@/?//0?0??//??<00.>FF<0>.0<DGFH/<CC0=0=0///:;CFCF:..<000C-;.;9..;..9/00;00;9:.;C09B9/:BF;99/F-9/;/BF9F//;;
@M05620:37:000000000-D9766:1:1101:15115:2512 1:N:0:74
GAGGCTGCTTTGGAAGAAACTCATAGATTACTGCAACAGTTCCCCCTGGACCTGGAAAAGTTTCTTGCCTGGCTTACAGAAGCTGAAACAACTGCCCATCCTACCGGATGCTACCCGTAAGGAAAGGCTCCTAGCCGACTCCAAGGGCGTACCAGAGATGCTGAAACAATGGCAAGTAAGTCCGGCCTTTCCGCTTTAGCACTCTTGTGGATAACCTTGAACAATTCTCAGCATTTGTACTTGTACCTGAC
+
>1>>AACAFFFFCGGFCBGFFC1AAGDGGGGHEHFDGFHEAHHHHG0FHEGF0CGCGD0FBD2GAE1GFHHGAE0BFGG1BEG11FHHHCH/B>F0?FCGFG2F0/EE//BF21>FEEG>AGG0B0B<BGFHB1FFF/BC/1<1@///></<?D1FC01<1>1=GHHFEHGGBHHE=GDHHH0<@C:.CC;;.CCGGBFGGGGGBBF9B990000/BFFGGG0FFBBFFGGFFG0;/BFFF/;9F//;BF9
@M05620:37:000000000-D9766:1:1101:20703:2521 1:N:0:74
GAGGCTGCTTTGGAAGAAACTCATAGGTTACGGCAAAAGTTCCCCCTGGACCTGGGAAAGATTCTCGCCCCGCTTACGCAAGCTGAAACACCTGCCTAGGAGTCTCAAAGACAGAAAAAGAGCTGAGGAAACAATAGCAAGTAAGACAGTAATTTACGCGTTATCACTCTTGTGGATCCAATTGAACAATTCACAGCAGTTGTCCTTGTAACTAACAAGCCAGGTACAACAGAACTTAAGATCACACATCT
+
AABBBBFBFFFFGGGGGGGGGCH5FE455D4ABEEGGHAFBAD3AB2B22BB221ABB1B3AAA55AAA100>EGGE111>/?F333B33??3BG03G33B3B?3B4BB330B03B100//B0B?B0/@@00</1111@1<1<?<1?0?11<<<??1..---..=<D0DHFG0<.0<0;0:00::::;::;;00;0./.0;;C0;0;000;0;09;/;;;99.:/000;/.///.////9/;/9/;9./;/
@M05620:37:000000000-D9766:1:1101:16504:2546 1:N:0:74
ACCACACCTTCTACAATGAGCTGCGTGTGGCTCCCGAGGAGCACCCCGTGCTGCTGACCGAGGCCCCCCTGAACCCCAAGGCCAACCGCGAGAAGATGCCCAGGCGAGTGGCCCGCTACCTCTTCTGGTGGCCGCCTCCCTCCTTCCTGGCCTCCCGGCGCTGCGCCCTTTCTCACTGGTTCTCTCTTCTGCCGTTTTCCGTAGGACTCTCTTCTCTGACCTGAGTCTCCTTGGAAACTCTGCAGGCTCTA
+
BBBBCACAFFFFGGGGGGFGGGHHGEEFHGHHHGGG?EGEEHHHHGGEEFGGFHHGHHHGEGCGGGGGGGGHHHHGGGGHGHHHHGGGGGGGGGHEGHEHGFHC///>@..>GHGCF?-<DD0GGHBGG/;CGGCGGDEGFFGFGGGGGG.CFAEGGA-;@D-9CDFFAFFFFFFF/BFFFBFFFFFFFFF/B@.:FFFFFB?DF/B9///9BFFFF/:BFF/9F/BFFFFFF//B;;B////9;A.;AB/
@M05620:37:000000000-D9766:1:1101:10674:2585 1:N:0:74
GAGGCTGCTTTGGAAGAAACTCATAGATTACTGCCACAGTTCCCCCTGGACCTGGAAAAGTTTCTTGCCTGGCTTACAGAAGCTGAAACAACTGCCAATCCTACAGGATGCTCCACGTACTAACCGGCTCCTCGAAGACTCCACGGTCGTCCCAGCGATGCTGCAACCATGGCCAGTACGTCCGGCCTTTCCGCTTTAGCACTCTTGTGGCTCCACTTGACCAATTCTCATCATTGGTACTTGTAGTTGAC
+
A>AAAAFAFFFFGGGGFG1GG1BFFFGFFFBGHF0BGFFB2FHEFGEGGFHHHFGCG10GF2DFHFFGGHF/A0B1BF1DGFGHH11BBF/F1FG>GGH0GBFB1BBB1B0FFHFGEH0//2B1BE/<E??F0</0?/BFHH10<////>/?C1GH@/.CAGF101<<FGGHHFG<GH0CGHGCCG@AHHHHGGGGGGGGGBFCBFGGGGEGGG//;;CFBF/.:CF;;B/;BFF/;//;FFFFF//;9/:
@M05620:37:000000000-D9766:1:1101:19304:2586 1:N:0:74
AGTGCCAGCTCTCAATCGCACAGGGGACCCAGGGCCTGGCCCCTCTATCCAGAAAACCTATGACCTCACCCGCTACCTGGAGCACAAACTCCGCAGCTTGGCTGGGACCTATGTGAGTATCCAGCGTAGGAATCTGGGGGTTGGGGAGGAGTGAGGAGTTGGGGAAAGACAGTCCTAACCGTGGAGGGTTCTGGTAAATGATGGGGTGAGGAGGGGCTCTTTGGCTCCCACCAGTCCCCCTGTCTGGTCTA
+
>33AAFFFBFFFGGGGGGGCEEHDFGAEAEHHGFAEACGFAGGHGAF55BGG333BG1EAGB5FFH3GHGHGGGEEGHHGHHHC11BGHEGHG/EE>FGHG3F?//BF<0BF?222FFGHHHHH0<?ECDGG11@GHB/>---<A-.<C<<CGF0.:::GHH--CCG.;/CF000;FFGG@AEBAEG?;F.FFFFFFFFFFFFBEDFBE..:9.@B?BFFFFEFFFFEEFFFFFBFF/..;A/BF9:FFFB
@M05620:37:000000000-D9766:1:1101:20864:2623 1:N:0:74
AGTGCCAGCTCTCAATCGCACAGGGGACCCAGGGCCTGGCCCCTCCATCCCGAAAACCTGTGACCTCACCCGCTACCTGGAGCACCAACTCCGCAGCTTGTCTGGGACCTATCAGAATATCCAGCGTAGTAGTCGGGTCGTCGGGGGAGAGTGAGGAGTTGGCGAAATGCAGTCCAAGCCGGGGAGGTCTGTGGTAGATGATTTGGGGAGCAGGTGCTCTATGTCTCCCAATTGGCCCTCTGTCTTGTCTA
+
AAAABFFF3FFFGGGGGGGGG?GEFGGA?EA2B2BA2FFE2GG1EEG5BB1BA00A3B31DBDFHHH3F11>EE>EH3BFGHHFFGHGG33BEE//>3FG0BFHF000?FG112B111122>@G0/?///@11@////--<.>@C<---;./;BB.0=;9F//-9;B.00000///;/.;--9-;--.99///.;;/////9//;/.9E-../..///://///:BF//././////A...///9//9//;
@M05620:37:000000000-D9766:1:1101:12202:2677 1:N:0:74
GAGGCTGCTTTGGAAGAAACTCATAGATTACTGCAACAGTTCCCCCTGGACCTGGAAAAGTTTCTTGCCTGGCTTACAGAAGCTGAAACAACTGCCAATCCTACAGGATGCTCCCCGTACGGACAGGCTCCTCGACGCCTCCCCGGGCGTCCCAGAGCTGCTGCAACAATGGCAAGTAAGTCCGGCCTTTCCGCTTTAGCACTCTTGTGGATCCCCTTGAACAATTCTCAGCATTTGTACTTGTACCTGAC
+
33AABAFAFFFFGGGGCCGGGGHHBGFHHCGFHHADGCGDGHHHHGGGHGHHHHHGHBBFFHFHGHGHHHHHHHG3FGHGGHHGG3FFHCGFGHGHBFGHHHEBFBGGHBGHEHCEGGC///E<///?GHGH0C/>//>0CGCD//</CCC-.D0.</GHHH0DGHHFHGHHH/GGGH0:0C:AGG-;/;FFGGGGGGGGGGGGGGGGGG00FFBE..BF/:BFF/FFFFFFFFFFFFFFBFFFF//;BFB
@M05620:37:000000000-D9766:1:1101:12520:2708 1:N:0:74
GAGGCTGCTTTGGAAGAAACTCATAGATTACTGCAACAGTTCCCCCTGGACCTGGAAAAGTTTCTTGCCTGGCTTACAGAAGCTGAAACAACTGCCAATCCTCCAGAATGCTAACCTCCAGGAAAGGCTCCTAGAAGACTCCAAGAGAGTAAAAGAGCTGATAAAACAATGGCAAGTAAGTCAGGCATCTCCGCTTTAGCACTCTTGTGTATCCAATAGAACCATTCTCTGCATTTTTACTTGTAACTGAC
+
AAABAAFAFFFFGF5BCGFFGGHFFHFHHHFFGHCFHHHFHFFGHGEEFBFGHGHBB3EGBFHFHGFFFHFHHHHFFBGFG3GGGDFFGGEFFHHHFHH3BB3F?333B3B4B43F331BBB/BF0B?FB?BF4333BB?BGF320B?/2BF?G3?BF2<@F2F>>GG<2210?1??<<1<1110?.<0=1>.<<AG0<00<0<=00=G<=<DFGGC00;;0.:000<00=0000<:;.0000;9090009
@M05620:37:000000000-D9766:1:1101:13364:2841 1:N:0:74
AGTGCCAGCTCTCAATCGCACAGGGGACCCAGGGCCTGGCCCCTCCATCCAGAAAACCTATGACCTCACCCGCTACCTGGAGCACCAACTCCGCAGCTTGGCTGGGACCTATGTGAGTATCCAGCGTAGGAATCTGGGAGTTGGGGAGGAGTGAGGAGTTGGGGAAAGACAGTCCTAACCGTGGAGGGTTCTGGTAAATGATGGGGTGAGGAGGGGCTCTTTGGCTCCCACCAGTCCCCCTGTCTGGTCTA
+
AA1>ADFFAFFFG1FB1FG1E0GAFA0EC0GG0EFAFFHCCH/GGGFHHAFGBEFEGFHHGFDGHGHHHHHE//>FHHFG0BFGHHH/E>G1/?/>/>BBEGGGGGCGEGHFHHHHHHDHHEGG0C?AGGHHFHHGHH0FCGHHGGFCGCC>G<DGBFFHFHGGFCHHFHHGHHHHHGHHAGEG??EGBACFFGFFFGGGGGGGGGF?FFFFFF@;=@FFFFFFFEFFFFFFEFFFFFFB@FFB/FFFFFB
@M05620:37:000000000-D9766:1:1101:14922:2859 1:N:0:74
ACCACACCTTCTACAATGAGCTGCGTGTGGCTCCCGAGGAGCACCCCGTGCTGCTGACCGAGGCCCCCCTGAACCCCAAGGCCAACCGCGAGAAGATGACCCAGGTGAGTGGCCCGCTACCTCTTCTGGTGGCCGCCTCCCTCCTTCCTGGCCTCCCGGAGCTGCGCCCTTTCTCACTGGTTCTCTCTTCTGCCGTTTTCCGTAGGACTCTCTTCTCTGACCTGCGTCTCCTTTGGAACTCTGCAGGTTCT
+
CCCCCBCCFFFFGGGGGGGFGGHHGGGECFHHHGFGDGGGGHHHHGGGGGGGGHHHHHGGGGGGGGGGGGGHHHHGGGGHGGHHHGGGGG?DCGHGFHHHGHG/FCG1??GGFHHGGGG@HHHFHGBDHDHDFHGGGGGHGHHG/FGGFGGGGGGGG.A;-A.CFGCFFFFFFFFFFFFFFFFFFFFFFFFFFFAADFFFFFBFDDFFFFFFFFFFFFFFFF/B.:ABDFFFFFFFFFFFFFFFFFFFFFB
@M05620:37:000000000-D9766:1:1101:13787:2893 1:N:0:74
GAGGCTGCTTTGGAAGAAACTCATAGATTACTGCAACAGTTCCCCCTGGACCTGGAAAAGTTTCTTGCCTGGCTTACAGAAGCTGCAACAACTGCCAATCCTACACGCTACTCCACGTGCTGACAAGCTCCTCGACGACTCCCCAAGCGTGCAAAAGCTGCTGCAACCATGGCCAGTAGGACCGGCCTTTCCGCTTTAGCACTCTTGTGGATCCCATTGACCAATTCTCAGCATTTGTACTTGTACATGAC
+
A3AAAAFAFFFFGGGGGGGGGGHHFBFFHFGHAFFEGHGDFG5FH2AFECGHFGHBG32B3DFFHAFBGHHGHBB3FGFHFHGGF33BFCGG3FFGHHCG2BB3321/?1/BBG32??/?/4BF330/BB33BF/D//>/?FFD2/??D//?/110?011>G1<>1F0<110>0<<<<0<0/<--;::/:;CEG.CGGFF0;0/;0;;B?0=0F/000;9F0;./0;0090/9B9////B/B/:B////9/
@M05620:37:000000000-D9766:1:1101:18804:2901 1:N:0:74
ACCACACCTTCTACAATGAGCTGCGTGTGGCTCCCGAGGAGCACCCCGTGCTGCTGACCGAGGCCCCCCTGAACCCCAAGGCCAACCGCGAGAAGATGCCCAGCCCAGTGGCCCGCTAGCTCTTCTCGTCGCCGCCTCCCTCCTTCCTGGACTCCCGGCGCTGCGCCCTTTCTCACTGGTTCTCTCTTCTGCCGTTTTCCGTAGGACTCTATTCTCTGACCTGAGTCTCCTTTGCAACTCTGCAGGCTCTA
+
AAAAA?AAFFFFGGGGGFGGGFHHGEEGGEGHHFGG2EFAAF2FHGGGEGGG5GGHHHHGEE0EGEGGGGGF@FHEGGEHGHHHGGGGGGGGCGGBF2D222?0//?/?1??0GGGCC.1=000=<0<<.-:ADC@ACCE/99C0C/;CF/FFFFEG-;-9=BFAFFFF/9FFFBFFFEF/99BF//B9FFF/@.:;ABBDB...//9/9/;/9//////BF9999BBBFBFFF//:/9F/9BBFFAA.FF
@M05620:37:000000000-D9766:1:1101:21132:2940 1:N:0:74
GAGGCTGCTTTGGAAGAAACTCATAGATTACTGCACCAGTTCCCCCTGGACCTGGAAAAGTTTCTTGCCTGGCTTACAGAAGCTGAAACAACTGCCAATCACTACAGCAGCCCACCGGAAAGGAAAGGCTCTCACAACATCCCAGGGCAACAAAAGACTGCAGCAAGCAAGGCCAGTAAGTCCAGCCTTTTCGCTTTCGCCATTCTGTCGATTCCAACGAAACATTCCCAGCATTTTTCATTGTAACTGGC
+
>1AAAAFAFFFFEGGF1AFGGG1GGGHHH1FGHHF1BBGBFGHHHGGGEAGHHHHHHD0BFHHHFHHHHHHHHHG1GHHHHHHFGHHHHFHHHHHH1FF0111BF11100B>/>F/?E/>EF000000/<0011B11?F01B?F1?/?///@CG00/011?111?00<000>..>.11=1>=D0</</<000-<;GE0:A..;:000;0...;0990/.9.;A/00;0000./0900;9009CF9B////-
@M05620:37:000000000-D9766:1:1101:9634:2961 1:N:0:74
ACCACACCTTCTACAATGAGCTGCGTGTGGCTCCCGAGGAGCACCCCGTGCTGCTGACCGAGGCCCCCCTGAACCCCAAGGCCAACCGCGAGAAGATGCCCAGATGAGTGGCCCGCTACATCTTCTGGTGGCCGCCTCCCTCCTTCCTCGCCTCCCGCCGATCCGCCCTTTCTCACTGGTTCTCTCTTCTGCCGCTTTCCGTAGGACTCTCTTCTCTGACATCAGTCTCCTTTGGAACTCTGCAGGTTCTA
+
CCCCCCCCFFFFGGGGGGGGGGHHGGGGHGHHHGGGGGGGGHHHHGGGGGGGHHHHHHHGGGGGGGGGGGGHHHHGGGGHGHHHHGGGGGFGGGHHHHHHHH//?FGG1?<FFH-ADCC1>GHGHF0<DG.GHGGGGGFGHHD/0;:F09BADGGGG-:;-;-;FFDDFFFFFFFFFFFFFFFFFFF/;;FFFF-;DFFFF/;..9B/FFFFFFFFF//:/;//:9;:F/BFFFF//BBFFBBFF.;/FF9
@M05620:37:000000000-D9766:1:1101:10299:2991 1:N:0:74
GAGGCTGCTTTGGAAGAAACTCATAGATTACTGCCACAGTTCCCCCTGTCCCTGTAACCGTTTCTTGCCTGGCTTCCAGAAGCTGCAACAACTGCCCCTCCTCCAGGATGCTACCCGTAAGGAACGGCTCCTAGCCGCCTCCCCGGGAGTCACAGCGCTGCTGCAACAATGGCAAGTAAGTCAGGCATTTCCGCTTTAGCACTCTTGTGGATCCCCTTTAACCATTCTCAGCATTTGTACTTGTAACTGAC
+
3AAABAFAFFDFGGGGGFFGFGFDEADGD5BGGHCFFCE35ADFEE2B3BBBFB3DF5AABEBABDABBGHGHH12BGA3BFG333BFG1?FF3FG11FB>F2BF33?FBGHF3BC/?E/GGE30/?//AFG11?0C?/</F//<///>.011=1.@DF-<CG0CGHAG00/:/CF:B0::C:0GC.:GGFHGC99C0FBBFFFFGGFB.09:B/;/;0;CF0:BB9FF/FBBBBB/BFFF//BFBFBFFB
@M05620:37:000000000-D9766:1:1101:10505:2992 1:N:0:74
GAGGCTGCTTTGGAAGAAACTCATAGATTACTGCAACAGTTCCCCCTGGACCTGGAAAAGTTTCTTGCCTGGCTTACAGAAGCTGAAACAACTGCCAATCCTACCGGATGCTACCCGTACTGACCGGCTCCTCGCAGCCTCCCAGGGCGTCCCAGCGATGATGCAACCATGGCCAGTACGTCCGGCCTTTCCGCTTTAGCACTCTTGTGGCTCACATTGACCAATTCTCAGCATTTGTACTTGTAACTGAC
+
A@ABBAFBFFFFGGFGFGGGGGGHHGFG6BAFBF44FHFD5EHHEGGGHHHHHHHBAAAFFFHHHHHHFHHHHFGFHHGHGHHHG33BFGCGGFHHHHHHBGHH1/>/?EH34FFG/?/?/4BGH/<>//?BGFG//>?G2??22//</>C@DHHGGG.<00=DHHH.<GH/CCHHHH0.;GGGGGGGGGGGGGGGGGGGGFFFFBFFGGEG00;B/;BF/FBE9/;BFFFFFFFFF9;FFFFFF;:9BFB
@M05620:37:000000000-D9766:1:1101:19873:2995 1:N:0:74
AGTGCCAGCTCTCAATCGCACAGGGGACCCAGGGCCTGGCCCCTCCATCCAGAAAACCTATGACCTCACCCGCTACCTGGAGCACCAACTCCGCAGCTTGGCTGGGACCTATGTGAGTATCCAGCGTAGGAATCTGGGAGTTGGGGAGGAGTGAGGAGTTGGGGAAAGACAGTCCTAACCGTGGAGGGTTCTGGTAAATGATGGGGTGAGGAGGGGCTCTTTGGCTCCCACCAGTCCCCCTGTCTGGTCTA
+
A?11AFFCAFFFFGGDEFGFG?GAFAEEAA0B00EAAFHC0GEAEGFGDABAA0ABFF01AFAGHHH1GCC>EE/EHFGHBFGHFHH/E0F@AE?/E0FGE01/EFHHEBCG12221BF122FFCC/?</1F1FDFD00</0?FGCEC@C.>CDGAGFF/DG--C?CCGCBCCFFGHHF.-9CAAEG@FFGFBEGFGFFB;F09.AB@?A?F-9>?9--/BF//BF/A?-FFF?FFFFFB?EFFF/B999/
@M05620:37:000000000-D9766:1:1101:21176:2998 1:N:0:74
ACCACACCTTCTACAATGAGCTGCGTGTGGCTCCCGAGGAGCACCCCGTGCTGCTGACCGAGGCCCCCCTGAACCCCAAGGCCAACCGCGAGAAGATGACCCAGGTGAGTGGCCCGCTACCTCTTCTGGTGGCCGCCTCCCTCCTTCCTGGCCTCCCGGAGCTGCGCCCTTTCTCACTGGTTCTCTCTTCTGCCGTTTTCCGTAGGACTCTCTTCTCTGACCTGAGTCTCCTTTGGAACTCTGCAGGTTCT
+
BBBBBBBBFFFFGGGFGGGGGGHGGEGBA2GGHGGEEGGGDFHHGGGGGEGGFFFHHHHEEGCFGGEEGGGHHHHGGGGHGHHHGEGGGG@DGGHHHHHHHHHHGHHFHHGGGHHGGGGGHHHHHGHFHHHGHHGDDGDHGHHGHGGGGGGGGGGGGGGGGGGGGGFFFFFFFFFFFFFFFFFFFFFFFFFFFFFFFFFFFFFFFFFFFFFFFFFFFFFFFFFF/:BFFFFFFFFFFFFFFFFFFFFFFFF
@M05620:37:000000000-D9766:1:1101:18982:3016 1:N:0:74
ACCACACCTTCTACAATGAGCTGCGTGTGGCTCCCGAGGAGCACCCCGTGCTGCTGACCGAGGCCCCCCTGAACCCCAAGGCCAACCGCGAGAAGATGACCCAGGTGAGTGGCCCGCTACCTCTTCTGGTGGCCGCCTCCCTCCTTCCTGGCCTCCCGGAGCTGCGCCCTTTCTCACTGGTTCTCTCTTCTGCCGTTTTCCGTAGGACTCTCTTCTCTGACCTGAGTCTCCTTTGGAACTCTGCAGGTTCT
+
AA3ABAABFFFFFGGBFGAFGFGBEEEBF2GGGFGEEEGCGHHHHGGGGAEFHHHHHHHGGGGGGGGGGGGHHHHFGGGHGHHHHGGGGC>C@DHHBGHHHHHHGGHFHGHEGHHGGGGGHHHHHFHHHHHGHHG@@EGHGHHCFBFGFGFGGGGGGB?-99FGGGBFBBFFFFFFFFFFFFFFFFFFFFFFFFBFFFFFFFFFFFFFFFFFFEFBBFFFFFBB/BFFFFFFFFFFFFFFFFFFFFFFFFF
@M05620:37:000000000-D9766:1:1101:11021:3034 1:N:0:74
AGTGCCAGCTCTCAATCGCACAGGGGACCCAGGGCCTGGCCCCTCCATCCAGAAAACCTATGACCTCACCCGCTACCTGGAGCACCAACTCCGCAGCTTGGCTGGGACCTATGTGAGTATCCAGCGTAGGAATCTGGGAGTTGGGGAGGAGTGAGGAGTTGGGGAAAGACAGTCCTAACCGTGGCGGGTTCTGGTAAATGATGGGGTGAGGAGGGGCTCTTTGGCTCCCACCAGTCCCCCTGTCTGGTCTA
+
>A11AFF@1FFFGGGGFG11AAGCFGE0A00FA0E//BFG0GEEEEHFFFFG10GCGFB1AF2GHFGEHFEEE>/EHFFH0FGHGH0>EE11?A//>B>BEBBFEFHHGG1GHHG2GBGGHH>FGCCCCC1DFGHHHFFFGHHHCC.<@.<>C0DC0A/<=/<@.:.C/C//GHHHEGCG@GGG-9@@-AFFFF:FFFFFFF/BE-;@EFFFAA@;@;EFFFFBFFFEEFFFFFBFFFAF@FFFEFFFFF9
@M05620:37:000000000-D9766:1:1101:18235:3046 1:N:0:74
ACCACACCTTCTACAATGAGCTGCGTGCGGCTCCCGAGGAGCACCCCGTGCTGCTGACCGAGGCCCCCCTGAACCCCAAGGCCAACCGCGAGAAGATGACCCAGGTGAGTGGCCCGCTACCTCTTCTGGTGGCCGCCTCCCTCCTTCCTGGCCTCCCGGAGCTGCGCCCTTTCTCACTGGTTCTCTCTTTTGCCGTTTTCCGTAGGACTCTCTTCTCTGACCTGCGTCTCCTTTGGAACTCTGCAGGTTCT
+
AAA?AAA>1BCFFGGGFG1AFBGFG0A00AEAAAFA/EE//FFFGGGE/BEFBGFHHHG>/E?EGAEGGGE0FFGGGGEHEAGHHG/<BG/<<CF11FDDCHFHGGH1FFGFGHGCCGGGHHFFHHHHHHG?CHG;@C99EFFBBFBBCFFGFFAAAF@9A@FFB99A;@//FFFFEFFFBFBBFFBFF/;/BB@BBFEFFFB?BFFFBFFBFFFFFFFFFFEB-@B@FFFFBFFFFFFFFFFFFFFFFFF
@M05620:37:000000000-D9766:1:1101:18508:3048 1:N:0:74
AGTGCCAGCTCTCAATCGCACAGGGGACCCAGGGCCTGGCCCCTCCATCCAGAAAACCTATGACCTCACCCGCTACCTGGAGCACCAACTCCGCAGCTTGGCTGGGACCTATGTGAGTATCCAGCGTAGGAATCTGGGAGTTGGGGAGGAGTGAGGAGTTGGGGAAAGACAGTCCTAACCGTGGAGGGTTCTGGTAAATGATGGGGTGAGGAGGGGCTCTTTGGCTCCCACCAGTCCCCCTGTCTGGTCTA
+
AB?ABFFFBFFFGGGFGGGCFCHAFEEFGGHHFGGGEGHGGHGHGGHGHFGHGFGGHGHHHHHHHHHHHHHGG>EGHHHHGGHHHGHHGHHHAFGGGGFGGHGGGGHHGHHHHGHHHHHHHHHHHGGGGGHHHHHHHHGGGHHHGGGGGGAGHHHGFGHHHEGCGGHGFHHHHHHHHGHHGEAGGGGGGGGGGGFGGGGGGGGGGGDDEFFFB?FFDBFFFFFFFFFFFFFFFFFFFFFFFFFFFFFFBF9
@M05620:37:000000000-D9766:1:1101:16762:3075 1:N:0:74
AGTGCCAGCTCTCAATCGCCCCGGGGACCCAGGGCCTGGCCCCTCCATCCAGAAAACCTATGACCTCACCCGCTACCTGGAGCACCAACTCCGCAGCTTGGCTGGGACCTATGTGAGTATCCAGCGTAGGAATCTGGGAGTTGGGGAGGAGTGAGGAGTTGGGGAAAGACAGTCCTAACCGTGGAGGGTTCTGGTAAATGATGGGGTGAGGAGGGGCTCTTTGGCTCCCACCAGTCCCCCTGTCTGGTCTA
+
>>>>>B@C?FFFGABFGAF1A0A0AAAEEEFGBEEE//BB0FEAEEHHGBBFFH1BFEFHG1DGHF@FGHH>>E@EGBB>GGF?F/0F?0FGAE/EE0FHC0BFACHH?<GHHHGHHGFFF2>DBC?AC?GHBDFFGHFF.>GHGGEGGGGFCFGHGCGGHGG?FEFFFBF/0CFGGGFF?9:AEABG;;ABBFFEFFFFFB9FEBA@AFFFBA@@@-AFBBFFF//A-9AAA-:FBFA-@EFFFFF/B//
@M05620:37:000000000-D9766:1:1101:17272:3135 1:N:0:74
GAGGCTGCTTTGGAAGAAACTCATAGATTACTGCAACAGTTCCCCCTGGACCTGGAAAAGTTTCTTGCCTGGCTTACAGAAGCTGAAACAACGCCGCTTCCTACCGGATGCTACCCGTAAGGAACGGCGCCTAGACGCCGCTAAGGGGGTGACAGAGCTGATGAAACAATGGCAAGTAAGTCGGGCGGTTCTGCTTTAGCACTCTTGTGGATCAAGTTGAACCATTCTCAGCATTTGTACTTGTAGCTGAC
+
11AAAAFACFFFFGGGGFFFAEEBFGG33FB3D1FFABG1AGHDHG?F/BG00AEGFE0BG22F2F1BGA1AGH0FHBG1GGH1CBGGHBGH//>/>/?/11@10>>>?/0B210<EEG?AFH0<////<///?11?//-<--.0<.-<--.0;0/;/:/00;0;F9/;00;BF0A0;000;.;-----;A/;9F//B//BB9//////A/9/-9/9;B/99--/;B;FF/BF/F/9;9BB//99////9-
@M05620:37:000000000-D9766:1:1101:10694:3149 1:N:0:74
ACCACACCTTCTACAATGAGCTGCGTGTGGCTCCCGAGGAGCACCCCGTGCTGCTGACCGAGGCCCCCCTGAACCCCAAGGCCAACCGCGAGAAGATGACCCAGGTGCGTGGCCCGCTACCTCTTCTGGTGGCCGCCTCCCTCCTTCCTGGCCTCCCGGAGCTGCGCCCTTTCTCACTGGTTCTCTCTTCTGCCGTTTTCCGTAGGACTCTCTTCTCTGACCTGCGTCTCCTTTGGAACTCTGCAGGTTCT
+
BBBBBBB>FFFFGGGGGG5BGGHHGEGBAEHHH2FE?EFCFDHHHGGGEEEFHGHHHHHEGGGCGGGGGGEHHHHGGGGHGHHHGGGGGG/B@DGCGFHFGCEFFHH1<?AFCC.<CGGGHHGBF=GF00/CGCGGGGGHGGGGGG0FFFFGGGGGGGG---CFFADFFFF/FFB/FFFFBFFFFFFFFFFFEF>DFFFBFFFFFFFFFFFFFF/BFFF/BFFB.;DAFF9FFBFBBBBBBFFFFFFFFFF
@M05620:37:000000000-D9766:1:1101:19980:3179 1:N:0:74
ACCACACCTTCTACAATGAGCTGCGTGTGGCTCCCGAGGAGCACCCCGTGCTGCTGACCGAGGCCCCCCTGAACCCCAAGGCCAACCGCGAGAAGATGCCCAGGTGAGTGGCCCGCTACCTCTTCTGGTGGCCGCCTCCCTCCTTCCTGGCCTCCCGGAGCTGCGCCCTTTCTCACTGGTTCTCTCTTCTGCCGTTTTCCGTAGGACTCTCTTCTCTGACCTGAGTCTCCTTTGGAACTCTGCAGGTTCTA
+
CCCCCCCCFFFFGGGGGGGGGGHHGGGGHGHHHGGGGGGGGHHHHGGGGGGGHHHHHHHGGGGGGGGGGGGHHHHGGGGHGHHHHGGGGGGGGGHHHHHHHHHGHHHHHHGGHHGGGGGHHHHHHHHHHHGHHGGGGGHGHHGHHGGGGGGGGGGGG?:ACGGGGGFFFFFFFFFFFFFFFFFFFFFFFFFFFFFFFFFFFFFFFFFFFFFFFFFFFFFFFFFFFFFFFFFFFFFFFFFFFFFFFFFFFFB
@M05620:37:000000000-D9766:1:1101:20214:3201 1:N:0:74
ACCACACCTTCTACAATGAGCTGCGTGTGGCTCCCGAGGAGCACCCCGTGCTGCTGACCGAGGCCCCCCTGAACCCCAAGGCCAACAGCGCGAAGATGCCCAGGTGAGTGGCCCGCTACCTCTTCTGGTGGCCGCCTCCCTCCTTCCTGGCCTCCCGGAGCTGCGCCCTTTCTCACTGGTTCTCTCTTCTGCCGTTTTCCGTAGGACTCTCTTCTCTGACCTGAGTCTCCTTTGGAACTCTGCAGGTTCTA
+
AAA?AAAACFFFGFGF3G11F1GGG0A000BF10F00EG/AGABGGEE/AEAAFFAGHCA/>>EG/FEG/>0B1?EGE/F//?F/F/0B@///<</1111<?/F1GH01??/0>C@--<<DGDDG0<00<<.<<-:.::.CC:/0;/9F/.99.9..A---.CB?-A-9:B/;F/9//;9/////9/9:BB//;;99999-F-BB/;9B/99/999///99BF/9;B/;9/99F/9/B;;FF//9A-;FFF
@M05620:37:000000000-D9766:1:1101:18106:3239 1:N:0:74
ACCACACCTTCTACAATGATCTGCGTGTGGCTCCCGAGGAGCACCCCGTGCTGCTGACCGAGGCCCCCCTGAACCCCAAGGCCAACCGCGAGAAGATGACCCAGGTGAGTGGCCCGCTACCTCTTCTGGGGGACGCCTCCCTCCTTCCTGGCCTCCCGGAGCTGCGCCCTTTCTCACTGGTTCTCTCTTCTGCCGTTTTCCGTAGGACTCTCTTCTCTGACCTGAGTCTCCTTTGGAACTCTGCAGGATCT
+
A>>AAAAAFFFFDGGDAFG5BEGBEEEBGEHHHGGBEEEEGHHHHGGGFAEFHHGHHFHGGGGGGGEGGGGHHHHGGGGHGHHGHGGEGCCCCDHHBFGDHHG?F11101??/GH-@--AGDD0DDD<G/-<-:--;C:C.//;/;9909;.90.9C.99-9;//--;@?FF/B/BFB/B9///9;9BB////:=.;FFBFD9A.99B/99//B///;/9BF;././;/9B/BF/;/BB////999A.;9/
@M05620:37:000000000-D9766:1:1101:20984:3240 1:N:0:74
ACCACACCTTCTACAATGAGCTGCGTGTGGCTCCCGAGGAGCACCCCGTGCTGCTGACCGAGGCCCCCCTGAACCCCAAGGCCAACCGCGAGAAGATGCCCAGGTGAGTGGCCCGCTACCTCTTCTGGTGGCCGCCTCCCTCCTTCCTGGCCTCCCGGCGCTGCGCCCTTTCTCACTGGTTCTCTCTTCTGCCGTTTTCCGTAGGACTCTCTTCTCTGACCTGAGTCTCCTTTGGAACTCTGCAGGTTCTA
+
AAAABAAABCBFGGGGFGBGGFH4EEE2A2FFFFFA2EEEDEHGHGGGGEEGFHHHHHHFEFGGGGGGGEGHFGHFGGGHGHHHHGGGGG/>BFHFHFHHHGHGHFHGHHGGHHGGGGGHHHHGHHGHHHGHHGGDGAHGHHGGGFFGGGGGFGGGGF-BGFAFFFFFFFFFFFFFFFFFFBFFFFFF9BFFFFDFFFFFFFADFFFFFFFFFFFFFF9FFFF/BFFFFFFFFFFFFFFFFFFFFFFFFFB
@M05620:37:000000000-D9766:1:1101:15885:3273 1:N:0:74
ACCACACCTTCTCCAATGAGCTGCGTGTGGCTCCCGAGGAGCACCCCGTGCTGCTGACTGAGGCCCCCCTGAACCCCAAGGCCACCCGCGAGAAGATGACCCAGGGGCGTGGCCCGCTACCTCTTCTGGGGGCCGGCTCCCTCCTTCCGGGCCTCCCGGAGCTGCGCCCTTTCTCACTGGTTGTCGCTTCTGCCGTTTTCCGTAGGACTCTCTTCTCTGACCGGAGTCCCCTTTGGAACTTTGCAGGTTTT
+
A1>AA??ACFFF1BG131F111B10AAAE0GAEE0E0AE//B/BFG/A/AE/1111AB1A1B/B?/>>E@/011/?E//?//?G/F//<>////01>111<FCHG///<@<-@0.--<--<0000;0:G/---9---9...;/./00/.-;------:--;--;/-9--99BB/B////:/;--/---9-////99-9A//-/-;9/////;/B//////:/999-99//ABA//////////:/BAF//-
@M05620:37:000000000-D9766:1:1101:15803:3280 1:N:0:74
GAGGCTGCCTTGGAAGAAACTCATAGACTAAGGGAACAGTTCCTCCTTGAACTGGACAAGTTTCTTGACCCGCTTACTGAAGCTGAAACACCTGCGAATGGTTGGCCCCCCTGAAAGCAAGGAGCGTAGAAAACTGGAAGGTAGGAAAAAATGAGAAGATAGAAAAAGAAAGAAGTAACCGAGGAGGGTTCTAGTAAATGATGGGGTGAAGAGGAACACTTTGCATCACACCAATCTCCAAGTCTCAACTA
+
>1>>>>B11BB@F11BBF1BBFFHGBF13B1BB00B0A0D22DAD0B11BBA1B0B0100DDADDFG2BB0AAEA/BDDFGHBBF11BB>BB0B0/>>>G11B/>11/>>/>C01B<0100/B<//<?//>F00@10010/11?/11000-0<>11=<1111<1=/..C.CC/./==DDG--::A.:-..;90;0;;FBBFCF0..;-.00;;;.-;-:;////9///;//--9////9///;/9///;9/
@M05620:37:000000000-D9766:1:1101:11878:3286 1:N:0:74
ACCACACCTTCTACAATGAGCTGCGTGTGGCTCCCGAGGAGCACCCCGTGCTGCTGACCGAGGCCCCCCTGAACCCCAAGGCCAACCGCGAGAAGATGCCCAGGTGAGTGGCCCGCTACCTCTTCTGGTGGCCGCCTCCCTCCTTCCTGGCCTCCCGGAGCTGCGCCCTTTCTCACTGGTTCTCTCTTCTGCCGTTTTCCGTAGGACTCTCTTCTCTGACCTGAGTCTCCTTTGGAACTCTGCAGGTTCTA
+
AA1AAA1AFFFFGGGGGGG1E1BGEGGECEGHHEGG?EE/EGCEGG?E/EEAG11BGHHG?EEEGCEFGGG0@F/EGG?AC/GECF?@C/BC/<FCG1<FGGHFCFFHHHEFGGGCCCCHHHHBGHGB<GCGHGGC?ACCGHGCCCC0F/:CBFEEBA??AFGGGA?@-B/9FFFFFFFFFFF:B9//BFFFF@FBFEFF?FFBBFFFFFBFFFFFFFFFFFFFFFFFF/FFFFFF/9;FFFFFFFAFFF;
@M05620:37:000000000-D9766:1:1101:15467:3286 1:N:0:74
AGTGCCAGCTCTCAATCGCACAGGGGACCCAGGGCCTGGCCCCTCCATCCAGAAAACCTATGACCTCACCCGCTACCTGGAGCACCAACTCCGCAGCTTGGCTGGGACCTATGTGAGTATCCAGCGTAGGAATCTGGGAGTTGGGGAGGAGTGAGGAGTTGGGGAAAGACAGTCCTAACCGTGGAGGGTTCTGGTAAATGATGGGGTGAGGAGGGGCTCTTTGGCTCCCACCAGTCCCCCTGTCTGGTCTA
+
BBBBBFFFBFFFGGGGGGGGGGHHGGGGGGHHGGGGGGHHHHGHGGHHHHHHHHHGHGHHHHHHHHHHHHHGGGFGHHHHHHHHHHHHGGHHGGGGGHHHGHHGGGHHGHHHHHHFHHFHHHGHHGGGGGHHHHHHHHHGGHHHGGGGGGGHHHHHHGHHHHGGGGHHHGHHHHHHHHHHGGEDDEGG;FGGGGFFFGGGGGGGGGFFFFFFBFFFFFFFFFFFFFFFFFFFFFFFFFFFFFFFFFEFFFF
@M05620:37:000000000-D9766:1:1101:15785:3293 1:N:0:74
AGTGCCAGCTCTCAATCGCACAGGGGACCCAGGGCCTGGCCCCTCCATCCAGAAAACCTATGACCTCACCCGCTACCTGGAGCACCAACTCCGCAGCTTGGCTGGGACCTATGTGAGTATCCAGCGTAGGAATCTGGGAGTTGGGGAGGAGTGAGGAGTTGGGGAAAGACAGTCCTAACCGTGGAGGGTTCTGGTAAATGATGGGGTGAGGAGGGGCTCTTTGGCTCCCACCAGTCCCCCTGTCTGGTCTA
+
A33>AFBFBFFFAGGGFGGGGGHGGGGGGAGHGGGGGFHHHHGHGGHHHHHHHHHHHGHHHHHHHHHHHHHGG>EGHGHGFGHHHHGHGHHHGGGGGGGHGHHGGGHHGHHHHHHHHHHHHHHHHGGGGGHHHHHHHHHGGHHHGGGGGGGFGHHHHGHHHHGGGGHHHHHHHGHHHHHHGGFGGGGGGGFGGG;FGGGGGGGGGGFBFFFFFFBBBBFFFFFFFFFFFFFFFFFFFFFFBFFFFFFFFFF
@M05620:37:000000000-D9766:1:1101:9233:3297 1:N:0:74
ACCACACCTTCTACAATGAGCTGCGTGTGGCTCCCGAGGAGCACCCCGTGCTGCTGACCGAGGCCCCCCTGAACCCCAAGGCCAACCGCGAGAAGATGCCCAGGCGAGTGGCCCGCTACCTCTTCTGGTGGCCGCCTCCCTCCTTCCTGGCCTCCCGGAGCTGCGCCCTTTCTCACTGGTTCTCTCTTCTGCCGTTTTCCGTAGGACTCTCTTCTCTGACCTCAGTCTCCTTTGGAACTCTGCAGGTTCTA
+
1>AAAAAAFFFFDFG1AFBGF1GBE00BEEGHFGAEAEE/EGHHHGAEAEECG1FFH00FECEGGA>EEGGBHBF>EFAC/<G//</<B@C?/<CG>F1?FF/F/</<<.AFHA<@CCGB000<00<G0/.:G-@-.;:9BFG/0FBF0FF.09.E?9--;-;F-9B@-9FF/;FFFFB9FFFFFB/BFF9BF@-AFFFFFF?B-;/BFFFFFF/;BBBFB////;BBBBFFF9FB/;//B/FFF--:BF9
@M05620:37:000000000-D9766:1:1101:10515:3321 1:N:0:74
ACCACACCTTCTACAATGAGCTGCGTGTGGCTCCCGAGGAGCACCCCGTGCTGCTGACCGAGGCCCCCCTGAACCCCAAGGCCAACCGCGAGAAGATGACCCAGGTGCGCGGCCCGCTACCTCTTTTGCTGGCCGCCCCCCCCCTTCCTGCCCTCCCGGCGCCGCGCCCTTTCGGACTGGTTCTCTCTCCTGCCGTTTTCCGTACGACTCTCTTACCTGACCTGCGTTTCCTTTGGTACTCTGCAGGTTCT
+
CCCCCCCBFFFFGGGGGGGGGGHHGGGEFGHHHGGFGGGGGHHHHGGGGGGGHHHHHHHGGGGGGGGGGGGHHHHGGGGHGHHHHGGGGGDGGGHHHHHFC2CGAHH=@/A-<-<----;:C0;C0:00::0;:-;--;A--;-@.B/BB0;.0.;:DA-------9@-@F00.-.-9A?F00000000/;0:.-;DF.F0.0..:..:.0:B000/;B/;/0/:-;.-900;0:/.:000;000;;F009
@M05620:37:000000000-D9766:1:1101:12993:3341 1:N:0:74
ACCACACCTTCTACAATGAGCTGCGGGTGGCTCCCGAGGAGCACCCCGTGCTGCTGACCGAGGCCCCCCTGAACCCCAAGGCCAACAGCGAGAAGATGCCCAGGTGAGTGGCCCGCTACCGCGTCTGGTGGCCGCCTCCCGCCTTCCTGGCCTCACGGCGCTGCGCCCTTTCTCACTGGTTGTCTCTTCTGCCGTTTTCCGTAGCACTCTCTTCTCTGACCTGAGTCACCTTTGGAACTCTGCAGGATATA
+
AAA>AAA1BCFFGFFDAGBBGFHHG0AAAAB01/BA/EEGEHGFHGG/AA??@GE@GHE>/>/EG/EEE>/0B1?EG?/?//?FHG/<BC/</?C11?110?GF1F1011//0.>--<-/---<-;:GCG..:-:-C..9.;-.:0F0CFGGG./;AC-;9-9-@;9@@B/9///;//;9;-;B//////;99@A-FFFFF/9--//;B/9;BF/BBB/9FFF/;9///;FF//FBBBF//B//:F-://9
@M05620:37:000000000-D9766:1:1101:11280:3341 1:N:0:74
ACCACACGCTCTACAATGCGCTGCGTGCGGCGCGCGAGGAGCACCCCTTGATGCTGACCAAGGCCCCCCTGAACCCCAAGGCCAACCGCGCGAAGATGACCCAGGTGCGTGGCCGGCTACCTCTTGTGGGGGCCGCCTCCCTCCTTCCTGGCCTCCCGGTGGTGCGCCCTTTCTCACTGGTTCGCTCGTCTGCCGTTTTCCGGAGGACTCTCTTGTCTGACCTGCGTCTCCTTTGGCACTCTGCAGGTTTT
+
A1>AA1>11>AA1GFGDGF?E0EAEBEB0A//AEAE/>E//BG0FEE/0B112B11FG01?>/?G?E/E//BFHHCG?CGFHHH/FFCG@@C---.11=</C.CC<<<CGGG-;;@-@CBF0C000;CE.A@-A9--9AE-B9--9F//9BA-B-9AB;;9--;F@@-@@//99F/FB/B/;/-;---;A-;//-;-9A/B---;9A-///B//;/;B//://9-;999-F/B/////;-//9;/BFF//9
@M05620:37:000000000-D9766:1:1101:20083:3343 1:N:0:74
GAGGCTGCTTTGGAAGAAACTCATAGATTACTGCAACAGTTCCCCCTGGACCTGGAAAAGTTTCTTGCCTGGCTTACAGAAGCTGAAACAACTGCCAATCCTACCGGATGCTCCCCGTAAGGAACGGCTCCTCGACGCCTCCACGGGCGTAAAAGCGCTGCTGAAACCATGGCAAGTAAGTACGGCCTTTCCGCTTTAGCACTCTTGTGGATCCACTTGACAAATTCTCAGCATTTGTACTTGTACCTGAC
+
BBABBBFBFFFFFGGFA4GGGGHDG5BFHD4FFHHGHHHFHFGH2EEGHGHHCFGFGHGHFEFHHHGHHHHHHHHHHHHGHHHHH3GFHFHHFGHGFFHGH4F@1>EEEEHEFHGGCGG/?3B3FEGGGCGH0?<C/<>FECCHGGG?-DC..D0CFGGGGH00=CG.CFHGF/CGGHHHH0FAA9AEGGGGGGGGGGGGGGGGGGGFGFBFF.9FFBFF//;BBFFFFFFFFFFFF/BFFFFFF/;BFFB
@M05620:37:000000000-D9766:1:1101:20291:3359 1:N:0:74
GAGGCTGCTTTGGAAGAAACTCATAGATTACTGCAACAGTTCCCCCTGGACCTGGAAAAGTTTCTTGCCTGGCTTACAGAAGCTGAAACAACTGCCAATCCTACACGATGCTCCACGTACAGACAAACTCCTCGACGACACCACAAGCGTCCAAGAGATGCTGCAACAATGGCAAGTAAGTCCGGCCTTTCCGCTTTAGCACTCTTGTGGATACCATTGACAAATTCTCAGCATTTGTACTTGTACATGAC
+
ABBABAFBFFFFGGGGGGGGGFHBHHBGHHHHHHHGGGFFHHHHHGFGH2FFBGF2BGGH3FGHF5FGHHHGFFHHHHHHGHHHFHHDGCFG3FEGFGHHF4F@F2E>F1?3FHHH/?2//4BFG22?B3BF?EFE////<?////@/?CEGDH1FHFHF1F1>>GG0>1>1G0FEGHH00==AGGFG/0<:.CAFGHHHHHGFFGGBFG0FFG0000;C09;9B0;CFFFFFFBFFBFF09BBF////9/
@M05620:37:000000000-D9766:1:1101:20659:3410 1:N:0:74
GAGGCTGCTTTGGAAGAAACTCATAGATTAGTGAAACAAGTTCCGCTGGACCTGGAAAAGTTTTTTGGCTGGCTTACAGAAGCTGGAACAACTTCCCCTCCTACAAGATACTAAACGGAAGGAAAGACTCCTAGACGACTCCAAAGGAGTAACAAAGCAGATGCAACAAAGGCAGGTAATTCAGGCATATCAGCCTTAGCACTCCTATGGATCCAATCTAACCATTTTCAGCATTTGTAGACATAACTGAC
+
A@AB>AFBFFDDGBFFAGFGGGHFG5DDFE4DF6AABG22A5D52BBA22B2B22B3B2BFGF5AAA03B1E>FB3BGF5FGFGB21FB2BFG3BG2BB11BB3B33234D4D43BE?/F/E0B303B3BB?23?3?//<?2@22@=2/F0?111?0?100?>1>G1CG0F0>F.<<000==000<<G00=0:0/;GFBC00<G/00;0C;0;/00;/0;;0;FF;000;;000C00C00000090=0;90
@M05620:37:000000000-D9766:1:1101:21798:3423 1:N:0:74
AGTGCCAGCTCTCAATCGCACAGGGGACCCAGGGCCTGGCCCCTCCATCCAGAAAACCTATGACCTCACCCGCTACCTGGAGCACCAACTCCGCAGCTTGGCTGGGACCTATGTGAGTATCCAGCGTAGGAATCTGGGAGTTGGGGAGGAGTGAGGAGTTGGGGAAAGACAGTCCTAACCGTGGAGGGTTCTGGTAAATGATGGGGTGAGGAGGGGCTCTTTGGCTCCCACCAGTCCCCCTGTCTGGTCTA
+
AA>AAFFFAFFFG1FG1AFEEGHCG?0EGGHH0BEEFFHGHHGHGGHHHGHHHHHHHGHHHFFGHFGHHHHGG>EEHHHHBFFHHGE??GGG/E@EEFFGFGFGGGGHGHHHHGHHHHHFFHHFHGGGGGHHHHHHHH0CEGHHGG.ACACHHBGG<CHHHFGCA:GFGFHGHHHGHHHFGGE@BEFGEFGFGGFFFGGGGGGGGGA@AFFFFB@@@@FFFFFFFFFFEFFFEFFFFFFB@FFFFFFFFFB
@M05620:37:000000000-D9766:1:1101:16074:3425 1:N:0:74
AGTGCCAGCTCTCAATCGCACAGGGGACCCAGGGCCTGGCCCCTCCATCCAGAAAACCTATGACCTCACCCGCTACCTGGAGCACCAACTCCGCAGCTTGGCTGGGACCTATGTGAGTATCCAGCGTAGGAATCTGGGAGTTGGGGAGGAGTGAGGAGTTGGGGAAAGACAGTCCTAACCGTGGAGGGTTCTGGTAAATGATGGGGTGAGGAGGGGCTCTTTGGCTCCCACCAGTCCCCCTGTCTGGTCTA
+
CBABCFFFCFFFGGGGGGGGGGHHGGGGGGHHGGGGGGHHHHGHGGHHHHHHHHHHHGHHHHHHHHHHHHHGGGGGHHHHHHHHHHHHGHHHGGGGGHHHGHHGGGHHGHHHHHHHHHHHHHHHHGGGGGHHHHHHHHHGGHHHGGGGGGGHHHHHHGHHHHGGGGHHHHHHHHHHHHHHGGGGGGGGGGGGGGGGGGGGGGGGGGFFFFFFFFFFFFFFFFFFFFFFFFFFFFFFFFFFFFFFFFFFFFF
@M05620:37:000000000-D9766:1:1101:9138:3426 1:N:0:74
GAGGCTGCTTTGGCAGAAACTCATATATTACTGCAACAGTTCCCCCTGGACCTGGAAAAGTTTCTTGCCTGTCGGACAGGGTCTCCCGCCCCTCCCCCCCCTAAAGGATGCTCCCCGTACTTAACGGCTACTAGCAGCCTACCAAATAGTCCCAACGATGCTACACCCCTGGCCAGTACGACCGGCCTTTCCGCTTTAGCACTCTTGTGGCTACACTTGACCAATTCTCATCATTGGTACTTGTAACTGCC
+
A?A1AAFAFFFFG1FE1G1BFGHHH33DG3FFDFD1GGHFHHHHHGGEG0FFGHGBBEGG1DDGHDDGGGHBA//A/>///00B11>/>>//?/?//?/>><?0B1B<<FF1GHAC??CGE22?FA@AC/??D10<<CGHCFHH1.0=0==DG0/<<C.<;00<0/;C-;..CCFEGGB;.;;;-?GGGFBFBBBFFFBB9/BFBBB/9-AFFF;-;9BFFF/9//9;;/9;/;B/;//9//9;;;//9/;
@M05620:37:000000000-D9766:1:1101:21061:3442 1:N:0:74
GAGGCTGGCTTGGAAGAACCTCAGAGACCAGGGGCATAGGCCCGGCATCCCAAAAACCTATTACCTCGCCCGCTACCTGAAGCTCCAACTGCATGGCCTGCCTGAGACCAATGTGATTATCCAGCGTAGGAATCTGGGAGTTGGGGAGGAGTGATGAGTTGGGGAAAGACAGTTCCAACCGTGGAGGTCTCTTGTAAATGATTGGGCGAGTATGGGCTCTTTTGCTCCCACCTGTCACCCTGGCTGGTCTA
+
A1>AA1B1>BCDEFFF1CGCA0ABA1BBF000B0AAAB1111B//A/AABA100AB/BABF122BD1/>//>>E>EG@BEHHHF11BBG0011120001/00B1001B?0/11B>222>2B1B<0<??/?1111@<<<CF/?11><.A-C.0.=0=0<=<=/<-..:./://C00000:.-=.;999./;;00;0;0090;F0CC..-;---//-;A9-;F///;B//-;AB-;;B//;;-9-----;;9;
@M05620:37:000000000-D9766:1:1101:10325:3442 1:N:0:74
AGGGCCAGCTCTCAATCGCACAGGGGACCCAGGGCCTGGCCCCTCCATCCAGAAAACCTATGACCTCACCCGCTACCTGGAGCACCAACTCCGCAGCTTGGCTGGGACCTATGTGAGTATCCAGCGTAGGAATCTGGGAGTTGGGGAGGAGTGAGGAGTTGGGGAAAGACAGTCCTAACCGTGGAGGGTTCTGGTAAATGATGGGGTGAGGAGGGGCTCTTTGGCTCCCACCAGTCCCCCTGTCTGGTCTA
+
>11>AAAAAFFBGAGG11F1E?GCGEEGGGHHFE/EFFHAGHGHGGHGHHHHG0FFGGHHHGHHCFGHHHHGGEEEHHHHFGHHHH0GE0FBEE?E/FBFEGHGCEHHGHHHHHHHHHHHHHGHHCECGGHHHHHGFH0FGGHHCC.CG<C<C<DGGFHHHGGGFGHGHHHHHHHHHHGGGGEGECEGEGGGGGFFGGFGGGGGGFB@FFFFFF@<@@FFFFFFFFFEEFFFFFFFFFFF?FFFFFBFFFB
@M05620:37:000000000-D9766:1:1101:18637:3453 1:N:0:74
ACCACACCTTCTACAATGAGCTGCGTGTGGCTCCCGAGGAGCACCCCGTGCTGCTGACCGAGGCCCCCCTGAACCCCAAGGCCAACCGCGAGAAGATGACCCAGGTGAGTGGCCCGCTACCTCTTCTGGTGGCCGCCTCCCTCCTTCCTGGCCTCCCGGAGCTGCGCCCTTTCTCACTGGTTCTCTCTTCTGCCGTTTTCCGTAGGACTCTCTTCTCTGACCTGCGTCTCCTTTGGAACTCTGCAGGTTCT
+
BBB>ABBBFFFFGGGGFGFGGFHGGA2BFAGG3FFEFGGGGHHHHGGCEAFGHHHFHHHECGGGGAEGGGGCHFHGGGEHEAHHHG?EDG/<@FFC>FDDG<G//1?1?1?FFHHGGG->GFBGHHGHGDFDHHGG-E.CEHHGHGEFGG/;C0CEE?B?B@GGGB;?9BFFFFFFFFFF/BFFBFFFFFFFFF?AFFFFFFFFFDFFFFEFFFF/;BBBFFFF.;ABFFFFFFFFFFFFFFFFFFAAFFF
@M05620:37:000000000-D9766:1:1101:10547:3454 1:N:0:74
ACCACACCTTCTACAATGAGCTGCGTGTGGCTCCCGAGGAGCACCCCGTGCTGCTGACCGAGGCCCCCCTGAACCCCAAGGCCAACCGCGAGAAGATGCCCCAGGGAGGGGCCCCGCTCCCTCTTCTGGGGGCCGCCTCCCTCCTTCCGGGCCTCCGGGACCGCGGCCCTTTCTCACTGTTTCCCTCTTCTCCGTTTTTCGTAAGGCCTCTCTTCTCTGACCGGATTCTCCTTGGGAACTCGCCGGTTTCT
+
CCCCCCCCFFFFGGGGGGGGGGHHGGGECEHHHGGGFFGGGHHHHGGGDEGGHHGHHHGGEGGGGGGGGGGHHHHGGGGHGFHHHGGGGGGGCGHFGG2?F//?/////->->A-----<.//:000;0/;----:-.;C./;.C0;/.:9@-.AA.9---.----;:-9B///////;/://////:9///9.9;;A.B-./.;//././/9///////;/-:-..:/;/;B//.;/.//.---;-;.//
@M05620:37:000000000-D9766:1:1101:17963:3460 1:N:0:74
AGTGCCAGCTCTCAATCGCACAGGGGACCCCGGGCCTGGCCCCTCCATCCAGAAAACCTATGACCTCACCCGCTACCTGGAGCACCAACTCCGCAGCTTGGCTGGGACCTATGTGAGTATCCAGCGTAGGAATCTGGGAGTTGGGGAGGAGTGAGGAGTTGGGGAAAGACAGTCCAAACCGCGGAGGGTTCTGGTAAATGATGGGGTGAGGAGGGGCTATTTGGCTCCCACCAGCCCCCCTGCCTGGTCTA
+
>1AAAD111BBFFDGGGFAFEGGCCG?AAE00//A/BFGHGAEEGGGHHC11AF1F0E01BDFGHDGGG00E/>EGH1@BFGFFFGHHGH1FEGCEG01B/0F<<BG0E01FGGB211@1FFBG0/??C?GHCF11?C0.EFD1<CAC-.</.=0C0.C/0CGCAA:AG//C:0C0C0.;---A-9>=F-FF/9FB/B//////--:---A/A-->@>-//B/:///9-9F-----;A>-@---//9;//;
@M05620:37:000000000-D9766:1:1101:17941:3468 1:N:0:74
AGTGCCAGCTCTCAATCGCACAGGGGACCCAGGGCCTGGCCCCTCCATCCAGAAAACCTATGACCTCACCCGCTACCTGGAGCACCAACTCCGCAGCTTGGCTGGGACCTATGTGAGTATCCAGCGTAGGAATCTGGGAGTTGGGGAGGAGTGAGGAGTTGGGGAAAGACAGTCCTAACCGTGGAGGGTTCTGGTAAATGATGGGGTGAGGAGGGGCTCTTTGGCTCCCACCAGTCCCCCTGTCTGGTCTA
+
BCABCFFFCFFFGGGGGGGGGGHGGGGGGGHHGGGGGGHHGHGHGGHHHHHHHHHHHGGHHFHHHHHHHHHGGEEGHHHHGHGHHHHHGHHHEFCGEFGHGGHGGGHHGHHHHHHHHHHHHHHHHGEGGGHHHHGHHHHGEHHHGGGGGGEFHHHHGGGHHHGGGGHHHHHHHHHGHHHHGGEGGGGGCFFGFG;FGGGGGGGGGGDFFFFFFFFFFFFFFFFFFFFFFFFFFFFFFFFFFFFFFFFFFFF
@M05620:37:000000000-D9766:1:1101:8751:3471 1:N:0:74
ACTGCCAGTTCTAAATCGCCCCGGGGACCCCTGGCCTGGCCCCCCCATTCCGAATAACCATTACCTCCCTGGCTACCAGGAGCCCCAACTCCGCCGCTTCCCACGGGCTGCTCCGCGTACTTAGCGGCTGCTCGCCGCATCCCCGGACGTCCCAGCGCTGCTGCAACCATAGCCAGTACGTCCGACCTTTCCGCTTTAGCACTGTTGTGGCTCCGGTTGACCGATTCCCATCATTCGCACTTGTAGGTGAC
+
>1>AAB1@1B3B3BBFGAAA10A0AAEAABEFG/BGBABB0BEEEG/01DDB?//BBG11B12B1BB?F>1FHHBFG1G?FFH/??EEGB<B/?/<>>C<C010<>/<<?/F<1.<>CGC.0=0<C?-:-.0;:-9@?-.;/.9@@--9--99BF?--;9-/B9FF/-;9/;BFF-/;;--;9@----;FFBF?B--B//;/9/9;B;-;--/99-;;9//;9-9;F/:F/;FFF//--;@9B9;//;///
@M05620:37:000000000-D9766:1:1101:8360:3484 1:N:0:74
AGTGCCAGCTCTAAATCGCACAGGGGACCCAGGGCCTGGCCCCTCCATCCAGAAAACCTATGACCTCACCCGCTACCTGGAGCACCAACTCCGCAGCTTGGCTGGGACCTATGTGAGTATCCAGCGTAGGAATCTGGGAGTTGGGGAGGAGTGAGGAGTTGGGGAAAGACAGTCCTAACCGTGGAGGGTTCTGGTAAATGATGGGGTGAGGAGGGGCTCTTTGGCTCCCACCAGTCCCCCTGTCTGGTCTA
+
A1>>A1B@1BFF1FGF3EC1EEGEFG?EAEEGFAFAAFH00FEAFGH1EEHHFCCG0EE1EGGHHGHHHCEEE>@EHHGGGFGG>GHEGF1BE?@EEFGEA0FFEFHFEHFFDFHHH1FF2GBGHGCACFFHC@<<G0F??<DGG?FCGGCFHHDCBC<G0CG-.EHA/C:/:G0;0GGGG.;-.9CA.;AC;FBBBB9;0B0FF?A@EF?/B-=----/9BF/BFF?FFFBEFFFFFEA@FB9FFFFFFB
@M05620:37:000000000-D9766:1:1101:19178:3487 1:N:0:74
AGTGCCAGCTCTCAATCGCACAGGGGACCCAGGGCCTGGCCCCTCCATCCAGAAAACCTATGACCTCACCCGCTACCTGGAGCACCAACTCCGCAGCTTGGCTGGGACCTATGTGAGTATCCAGCGTAGGAATCTGGGGGTTGGGGAGGAGTGAGGAGTTGGGGAAAGACAGTCCTAACAGTGGAGGGATCTGGTAAATGATGGGGTGAGGAGGGGCTCTTTGGCTCCCACCAGTCCCCCTGTCTGGTCTA
+
>33AAFFFBFFFGEGEGGGGEGHHGGGG2BFHFEEAAEGF2GGFGGGHDFGG3B3BGA3BFG5GFG@GHHGGGGEEHHHFHHHEC?BGFFHHGAEE/?FHFHHG?/GGE0FFHH2?FF2B222B0><?B/FGFG1F1<//>>C@--.<DECG.:0.:;;CGHCCEGG.//CF90CFGFF/9=FFGGG@.;EGFGBFFFFBFFFFFFFBFFFF?DBB--:F///9//;9E.A9A./9//.;-9BFFFE9FFB
@M05620:37:000000000-D9766:1:1101:20664:3509 1:N:0:74
AGTGCCAGCTCTCAATCGCACAGGGGACCCAGGGCCTGGCCCCTCCATCCAGAAAACCTATGACCTCACCCGCTACCTGGAGCACCAACTCCGCAGCTTGGCTGGGACCTATGTGAGTATCCAGCGTAGGAATCTGGGAGTTGGGGAGGAGTGAGGAGTTGGGGAAAGACAGTCCTAACCGTGGAGGGTTCTGGTAAATGATGGGGTGAGGAGGGGCTCTTTGGCTCCCACCAGTCCCCCTGTCTGGTCTA
+
>11>AFF11FFFAGGFGGGGGG0GA0BA0BFFFAAEF/AFAGGGAE0F1FEGGCGGBEEFHHHFGHHEHCAFGEF@GFHCGHHHHHGHGGHGEGGGG01B<FHFGGHHG0<1F>D2BBGGFHBDGC?EGGDHBGHFDCFC?<?G@-<@@C<<<0DG0<</<CCC.:GHCGHBHCHHFC:.9:=@C..?GG.CFG;9;9CB0FGBEA--9A9/:A@@@@FFBFFFBF/9AFFA9FB99/AB>F/;;BFFBB9
@M05620:37:000000000-D9766:1:1101:21375:3608 1:N:0:74
GAGGCTGCTTTGGAAGAAACTCATAGATTACTGCAACAGTTCCCCCTGGACCTGGAAAAGTTTCTTGCCTGGCTTACAGAAGCTGAAACAACTGCCAATCCTACCGGATGCTACCCGTAAGGAAAGGCTCCTAGACGACTCCAAGGGAGTAAAAGAGATGATGAAACAATGGCAAGTAAGTCAGGCATTTCCGCTTTAGCACTCTTGTGGATCCACTTGAACAATTCTCAGCATTTGTACTTGTAACTGAC
+
CCCCCCFCFFFFGGGGGGGGG4BFGGFGGH4FGGHHHHH55AD322AFFCGFEGGBAFCGB5DFHFA5AB3B1B1C3BGGGGHHHE3F3FGHHHHGGFH3?BBG1>EF1>F34BFG/?E>CGHF3?0?FGGH?F23//>/?2<2@/AGDG2F1?1?F0?G1FG1FGHHHGHFB0GGHGHGG1>GHHHHGHHHGGGGGHHHGHHHHHHHHGCGHHH/BBFGFGBFF0BFGGGGGGGGBFGGGGGGGBFFFGF
@M05620:37:000000000-D9766:1:1101:17098:3612 1:N:0:74
ACCACACCTTCTACAATGAGCTGCGTGTGGCTCCCGAGGAGCACCCCGTGCTGCTGACCGAGGCCCCCCTGAACCCCAAGGCCAACCGCGAGAAGATGCCCAGGTGAGTGGCCCGCTACCTCTTCTGGTGGCCGCCTCCCTCCTTCCTGGCCTCCCGGAGCTGCGCCCTTTCTCACTGGTTCTCTCTTCTGCCGTTTTCCGTAGGACTCTCTTCTCTGACCTGAGTCTCCTTTGGAACTCTGCAGGTTCTA
+
BBBBBBBBFFFFGGGGGGGGGGHFGEGGHGHHGGGGGGGGGHHHHGGFFFGGHHHHHHHGGGGGGGGGGGGGHHHGGGGHGGHHHGGGGGGFCDFGHGHHHFGCFFHFGHGGHHGGGGGFHBFHHHFGDHGHHGGGGGCEHHGHBFBFGGGGGGGGDC?FGGGGGGFFAFFFFFFFFFFFFFFFFFFFFFFFFF;DFFFFFFFFAFFFFFFFFFFFFFFFFFFFFFBFFFFFFFFFBBFFFFFFFFFFBFB
@M05620:37:000000000-D9766:1:1101:23292:3614 1:N:0:74
GAGGCTGCTTTGGAAGAAACTCATAGATTACTGCAACAGTTCCCCCTGGACCTGGAAAAGTTTCTTGCCTGGCTTACAGAAGCTGAAACAACTGCCAATTCTAACCGGTACTCAACGGATTAAACAACACCTCAAAGAATAAAAAAGGGTCACAAAGCAACTGCAACAAAGGCAGGTAAGTACGGACTATCAGCCTTAGCAATCCAGTGGATCAACTAGAACCATTTTCAGCATTAGTTGACATACCAGAC
+
BAABBAFAFFFFFBFGFGGGGGEFFH5DFGGHHHGHHGHBDDDBFEEGE2BGHHGBGF2G3FGFABABBFGFHHHFGHHHHHHGFDFFGEHHHHFG3333@@44B1//>/143BF2?////?4B33///?/?B32?BB0?3BBF2////@2@22100?10<0?1<F1<G0F0<<.>0>1<00=.<.--/0=0;0/;C0GF0<:G/00CGH:0;;F;;/00;09;00000;CBBFF0;F00000;0;C0B..
@M05620:37:000000000-D9766:1:1101:21414:3624 1:N:0:74
GAGGCTGCTTTGGAAGAAACTCATAGATTACTGCAACAGTTCCCCCTGGACCTGGAAAAGTTTCTTGCCTGTGGTAGATAATTTGGAATCACTGCCCCTCCTAAAAGATGCTCCCCGTACTGAACGGCTCCTAACAGCCTACCAAAGAATCCCAACGAAGCTGCAACCATGGGCAGTAAGACCGGCCTTTACGCTTTAGAACTCTTGTGAATACCCTTGAACGATACTCAGAATTTGTGCATGTAACTGAC
+
CCCCCCFCFFFFGGGGGGGGGGHHHHHHHHHHHHHHGHHGHHHHHGGGHHHHHHHHHHHHGHHHHHHHHE333BBD5A55B55AA53B3BBBF5B?BF?>>2BB33BBDFBGBGF?EEEE?4DD3?E////B?4B3DF/B?F0B2/2B0D@@FG2/?=/?<?11?F10?F=F.0<CGG1>1>0@EG-EFG00CE:CEHF0CG0CGHBFB00;0;0:;F/:09.;..;;BFF0C9090B/9009;;F;0:00
@M05620:37:000000000-D9766:1:1101:10472:3629 1:N:0:74
GAGGCTGCTTTGGAAGAAACTCATAGATTACTGCAACAGTTCCCCCTGGACCTGGAAAAGTTTCTTGCCTGGCTTACAGAAGCTGAAACAACTGCCATTCATAATGGCACCTCCACGTAAAGACCGCCACCTCGCCGCCACGCAGGTAGTCACCGCGCTGAAGAACCCATGGCAAGTAAGTCAGGCCTTTCCGATTTAGCACTTTTGTGGATCCCATCGACTCCTTCTCATCATTCGTGCTTGTAACTGCC
+
BBBBBBFBFFFFGFGGAGGGGGHHHHFHHFHGGHHFFHHFHHHHHGGGHGHGHHHFHHHHGHHHHGFHHHHGHFHCGHHFGFHHG3BGGHHHHGHHH43B@44@443?33?3BFFHC?FF/B3B?/////0BF/>BCG////<<<@0?1??1F1>@->@-.00=</<C.//;CCGFH0CCGHHGEFE/CF09:.:EEGGG00:/9;CFB?FE0C/00/9;9.;/////9//;;;///;.9./9;F/F///;
@M05620:37:000000000-D9766:1:1101:14052:3629 1:N:0:74
ACCACACCTTCTACAATGAGCTGCGTGTGGCTCCCGAGGAGCACCCCGTGCTGCTGACCGAGGCCCCCCTGAACCCCAAGGCCAACCGCGAGAAGATGCCCAGGTGAGTGGCCCGCTACCTCTTCTGGTGGCCGCCTCCCTCCTTCCTGGCCTCCCGGAGCTGCGCCCTTTCTCACTGGTTCTCTCTTCTGCCGTTTTCCGTAGGACTCTCTTCTCTGACCTGAGTCTCCTTTGGAACTCTGCAGGTTCTA
+
AA>>A>AAFFFFGGGFBGDAGBHFEEGEECGH1FFEEGGCEGGHHGGGEGGGHHHGHHHGEGGGGEGFGGGG@FHEGGFHGHHHHGGEGGGCCGFHFHHHHHFFGH1FFHGGHHGGGGGHGHHHHHHGDCCG.<-ACFHGHHGHHGFFFFGFGGGGG@-;@AFGA@F@?FFFFFFFFFFFFFFFFFFFFFFFF@FF/AFFBFFFBFFFFFFBFFFFF/FFFFFFEFBFFFFFFFFFBFFFFFFBFFFBFFB
@M05620:37:000000000-D9766:1:1101:17672:3632 1:N:0:74
ACCACACCTTCTACAATGAGCTGCGTGTGGCTCCCGAGGAGCACCCCGTGCTGCTGACCGAGGCCCCCCTGAACCCCAAGGCCAACCGCGAGAAGATGCCCAGGTGAGTGGCCCGCTACCTCTTCTGGTGGCCGCCTCCCTCCTTCCTGGCCTCCCGGCGCTGCGCCCTTTCTCACTGGTTCTCTCTTCTGCCGTTTTCCGTAGGACTCTCTTCTCTGACCTGAGTCCCCTTTGGAACTCTGCAGGTTCTA
+
ABBCCCCBFFFFGGGGGGGGGGHHGFFBFEHHHGGEEGGFGHHHHGGGGGGGHHHHHHHGGGGGGGEGGGGHGHHGGGGHGHHHHGGGGDBFGGHGHHFHHHAF1?101?F/GH-----F10DGD0=G=<E.G@-A:.CEFCGCHFGFFF.CFAEGAF-:--9.-9DFFFFFB9/9//F9B/9/:99B9/;/F@.;FFFF?:99D//:B99:FFF//9/:FFF///9/9;/;F9FBF999BBBFBF;FB99
@M05620:37:000000000-D9766:1:1101:14504:3633 1:N:0:74
AGTGCCAGCTCTCAATCGCACAGGGGACCCAGGGCCTGGCCCCTCCATCCAGAAAACCTATGACCTCACCCGCTACCTGGAGCACCAACTCCGCAGCTTGGCTGGGACCTCTGAGCGGGGGAGGCGTGAGGAGCTGGGGAAAGACAGGCCGAAAGGAGTAGGGGAATGACAGACGTTACCGTGGGGAGTTCCGGTATAGCACCCACTGGGGACCCGCTCTGTTCCACCCACCACCCTTCCAGTCGGATATA
+
AAAAAF1CAFFFGGGGGGG1E0G0FGFEEEFHFGFE/FHF0GEAEFFHGF1E10BBGE0BGH2FHHH1F>>E@E/EH@FHFGHHFGHEGHHHGGCGEGHHCHFGGGFAE<111BB1////-<--.;:-.;.<..;/CA-...9/9//...----9./99//9A----//////----99/--9--;---///;-;--/////-----/-9-------99-//////999ABB---;-/-/////---:-//
@M05620:37:000000000-D9766:1:1101:17692:3634 1:N:0:74
ACCACACCTTCTACAATGAGCTGCGTGTGGCTCCCGCGGAGCACCCCGTGCTGCTGACCGAGGCCCCCCTGAACCCCAAGGCCAACCGCGAGAAGATGCCCAGGTGAGTGGCCCGCTACCTCTTCTGGTGGCCGCCTCCCTCCTTCCTGGCCTCCCGGAGCTGCGCCCTTTCTCACTGGTTCTCTCTTCTGCCGTTTTCCGTAGGACTCTCTTCTCTGACCTGAGTCTCCTTTGGAACTCTGCAGGTTCTA
+
>A3>AAA>FF@DGGGGGGEAFGHGGGGG4AFGGFFG2EEA0EFGHGGEABEF5BGGGHHF>//>?EGEGGGGC??EGFEGGGHHHGGGGGCC@DG1?GHHGHHGGHHGGGFEHHGGGGGHGHHHHGHHHHGHHGGGGGGGGGGGFFFGGGGGGGGGGCDDFF/FFFFFFFFFFFFFFFFFFFFFFFFFFFFFFFDFFFFFFBFDDBFFFFFEFFFFFBBBFF.FFBBFFFFFFFFFF9B/F//BFAFFFFB
@M05620:37:000000000-D9766:1:1101:21231:3639 1:N:0:74
GAGGCTGCTTTGGAAGAAACTCATAGATTACTGCCACAGCTCCCCCTGGCCCTGGAAACGTTTCTTGCCTGGCTTACAGAAGCTGAAACCACTGCCCCTCCTACCGGATGCTACCCGTAAGGAAAGGCTCCTAGACGCCTCCACGGGAGTAACAGAGCTGATGCAACAATGGCAAGTAAGTCAGGCATTTCCGCTTTAGCACTCTTGTGGATCCAATTGAACCATTCTCAGCATTTGTACTTGTAACTGAC
+
A3AABBFAFFFFGGGGFCFGGGHHFFEGHGGHFHAFFFF2BFGFEGAB22BFGBAGG3BBBGHHADDGHHHHHH13BFG@BFG3BFGGH1GFHFHH11BEGGGH1>EFGCHH4FHHGGGGHHHE3GHHFHGHGH23C/>GFHB2<AC?FGG11>F0<FHH1GD1>GHHHHHHFHHGGHHHHHDGHHEGHHHHGGGGGHHHGHGGGGGGGGGFFF90FFFGGG.CFGGFGGFGGFGGBFGFFFFFFFFFFF:
@M05620:37:000000000-D9766:1:1101:18352:3645 1:N:0:74
AGTGCCAGCTCTCAATCGCACAGGGGACCCAGGGCCTGGCCCCTCCATCCAGAAAACCTATGACCTCACCCGCTACCTGGAGCACCAACTCCGCAGCTTGGCTGGGACCTATGTGAGTATCCAGCGTAGGAATCTGGGAGTTGGGGAGGAGTGAGGAGTTGGGGAAAGACAGTCCTAACCGTGGAGGGTTCTGGTAAATGATGGGGTGAGGAGGGGCTCTTTGGCTCCCACCAGTCCCCCTGTCTGGTCTA
+
BBABBFFFBFFFGGGGGGGGGGHCGGGGGGHHFGGGGGHHHHGHGGHHHGHHHHHHHGHHHHHHHGHHHHHGGEFGHHHHHGHHHHHHGHHHDGFGGGHGGHHGGGHHGHHHHHHHHHHHHHHHHGGGGGHHHHHHHHHGGHHHGGFGGGFGHHHHHGHHHHGGGGHHHHHHHHHGHHHHGGGGGGGGEGGGGGFGGGGGGGGGGGFFFFFFFFFFFFFFFFFFFFFFFFFFFFFFFFFFFFFFFFFFFFF
@M05620:37:000000000-D9766:1:1101:22923:3659 1:N:0:74
GAGGCTGCTTTGGAAGAAACTCATAGATTACTGCAACAGTTCCCCCTGGACCTGGAAAAGTTTCTTGCCTGGCTTACAGAAGCTGAAACAACTGCCAATCCTACAGTATGCTACCCGTAAGGAAAGGCTCCTAGAAGACTCCAAGGGAGTAAAAGAGCTGATGAAACAATGGCAAGGAAGTCATGCATTTACGCTTTAGAACTCTTTTGTATCCAATTTAACAATACTCAGCATTTTTACTTGTAACTGAC
+
33AA3AFBFBDDG4BBFEBFFGHG5DDFFGBDGF4GFHAFFDAAABAECGFGHFFBA32FBDGDFHHBBGHGGHH3BBFGHFFGH33BBB?BGHHGFCG3?BBBB34B44B4B31??1>>BC3?B0??BB?FB4BFBBB333BBB/<?/?0BDF1/0@<<<@1@@@@0?1<1<<??/<?0>=11==111=1>.<<<C0=0=<=D0D00D/<=;G0C000=0;;CG0:000:/:00;9;A0000;9;B;;;:
@M05620:37:000000000-D9766:1:1101:20305:3690 1:N:0:74
ACCACACCTTCTACAATGAGCTGCGTGTGGCTCCCGAGGAGCACCCCGTGCTGCTGACCGAGGCCCCCCTGAACCCCAAGGCCAACCGCGAGAAGATGCCCAGGTGAGTGGCCCGCTACCTCTTCTGGTGGCCGCCTCCCTCCTTCCTGGCCTCCCGGCGCTGCGCCCTTTCTCACTGGTTCTCTCTTCTGCCGTTTTCCGTAGGACTCTCTTCTCTGACCTGAGTCTCCTTTGGAACTCTGCAGGTTCTA
+
ABBABBBBFFFFGGGGFGFFG5GFGEAB4AFG3FFEEGGE?FHCFGGGDEGEFHGHHHGGGGGGGGGGGGEGHBHAEGGHEEHHHG?<BD<</DFBGDBCGCHGHHHHGHGGHHGGGGGHHHHHHGHHHHGHGGGGGGHGHHGHHGGGGGGGFGGEDG-AFFFFFFFFFFFFFFFFFFFFFFFFFFFFFFFFFDDFFFFFFFFFFFFFFFFFFFFFFF/FFFF;BFFFFFFFFFFFFFFFFFFFFFFFFFF
@M05620:37:000000000-D9766:1:1101:22497:3691 1:N:0:74
AGTGCCAGCTCTCAATCGCACAGGGGACCCAGGGCCTGGCCCCTCCATCCAGAAAACCTATGACCTCACCCGCTACCTGGAGCACCAACTCCGCAGCTTGGCTGGGACCTATGTGAGTATCCAGCGTAGGAATCTGGGAGTTGGGGAGGAGTGAGGAGTTGGGGAAAGACAGTCCTAACCGTGGAGGGTTCTGGTAAATGATGGGGTGAGGAGGGGCTCTTTGGCTCCCACCAGTCCCCCTGTCTGGTCTA
+
>A>3>FFFBFFFGEGGFGGAE?GAFGEGGGHHFEGEGGGHHHGHGGHHGGHHHHHHHGHHHGGHHHHHHHHGGEEGHHHH2FGHHHHEEHHEAECEEHFGGFHGGGGHGHHHHHHHHHHHHHHHHGDGGGHHHHHHHHGGGHHHGGADGCCFGGGHGGHHHHGGGGHHHHGGHHHHHHHHGGEG?FGGCFGGFGFBFGGGGGGGGGFBFFFFFFBBBBFFFFFFFFFFFFFFFFFFFFFDBFFFFFFFFFB
@M05620:37:000000000-D9766:1:1101:16846:3693 1:N:0:74
ACCACACCTTCTACAATGAGCTGCGTGTGGCTCCCGAGGAGCACCCCGTGCTGCTGACCGAGGCCCCCCTGAACCCCAAGGCCAACCGCGAGAAGATGACCCAGGTGAGTGGCCCGCTACCTCTTCTGGTGGCCGCCTCCCTCCTTCCTGGCCTCCCGGAGCTGCGCCCTTTCTCACTGGTTCTCTCTTCTGCCGTTTTCCGTAGGACTCTCTTCTCTGACCTGAGTCTCCTTTGGAACTCTGCAGGTTCT
+
AABABBB3BFFFGGGGGG5BGCGFGAA24AGGGFFEEEEEEHHHHGGAEEFGGHGHHHHC@ECGGEGGG/F?GFHGGGAHECHHHGDEGG/<@DFE1GFGHHGFG1F1?FDFGFG?CGGGHHGBGGEGH=<ACFCCCFDHGFHGHBBCFBFGFBFE.EB??BAFG@BD?BFFFBFFFF9BBFFBBFFFFB/BB9-ADFFFFABADFFFFEFFFFFFFFF/FFFF/.9;/9;9BBFBFFFB99/FFFFFFBB
@M05620:37:000000000-D9766:1:1101:9451:3696 1:N:0:74
ACCACACCTTCTACAATGAGCTGCGTGTGGCTCCCGAGGAGCACCCCGTGCTGCTGACCGAGGCCCCCCTGAACCCCAAGGCCAACCGCGAGAAGATGCCCAGGTGCGTGCCCCCCTACCTGTTCTCGTGGCCGCCTCCCTCCTTCCTCCCCTCCCGGCGCCCCGCCCTTTCTCACTGGTCCTCTCTCCTGCCGCTTTCCGCACGACTCTCTTCTCTGACCTGCGTCTCCTATGCTACTCTGCAGGTTCTA
+
BBBBCCCCFFFFGGGGGGGGGGHGGGGGGGHHHGGGGGGGGHHHHGGGGGGGHHFHHHHGGGGGGGGGGGGGHHHGGGGHGHHHHGGGGGGGGG222F2?2GE/?G1//C/<0C---..<D00=000....-;:C-.;..:C./0=FGB/;./99A.:A=B-----@--//9//////.B//:BF////;//.;--A.9/..--;:-;AFFF/B/BFFFB//..-;-:9////9///;//;B///.9////
@M05620:37:000000000-D9766:1:1101:22485:3704 1:N:0:74
AGTGCCAGCTCTCAATCGCACAGGGGACCCAGGGCCTGGCCCCTCCATCCAGAAAACCTATGACCTCACCCGCTACCTGGAGCACCAACTCCGCAGCTTGGCTGGGACCTATGTGAGTATCCAGCGTAGGAATCTGGGAGTTGGGGAGGAGTGAGGAGTTGGGGAAAGACAGTCCTAACCGTGGAGGGTTCTGGTAAATGATGGGGTGAGGAGGGGCTCTTTGGCTCCCACCAGTCCCCCTGTCTGGTCTA
+
3>3>AFDFBFFFGDGGGAEAEEGCFAEFFAGH2EE2FEGFFHGHGGFHGHHFH3ABFFFHFHGHGFBGHHHGG@>EHHHGBGH1?GC?E3GFAE@GC3BGGHHGGGFGGGHHHHHHHHHHHHHHHGDGGGHHHHHHHGFFDGHFGGEGGFEHHHHGGAGHHHGGGGHGHHHHHHHHHHHHGGGGFGGGEGGGGGGGGGGGGGGGGGFBFFFFFFBBB?FFFFFFFFFFFFFFFFFFFFFFBFFEFFEFBFB
@M05620:37:000000000-D9766:1:1101:10179:3717 1:N:0:74
ACCACACCTTCTACAATGAGCTGCGTGTGGCTCCCGAGGAGCACCCCGTGCTGCTGACCGAGGCCCCCCTGAACCCCAAGGCCAACCGCGAGAAGATGCCCAGGTGAGTGGCCCGCTACCTCTTCTGGTGGCCGCCTCCCTCCTTCCTGGCCTCCCGGTGCTGCGCCCTTTCTCACTGGTTCTCTCTTCTGCCGTTTTCCGTAGGACTCTCTTCTCTGACCTGAGTCTCCTTTGGAACTCTGCAGGTTCTA
+
BBBBBBB>CFFFGGGFGG5BGGHHGEGB4EGGHBFE?EGGDHHHHGGGFGGGFHGHHHHEFGCGGGGGGGGHHHHGGGGHGHHHHGGGGG/B>DGEFFFFHFFGHBHCFFAECGC@?-?FFHB<GHG0=<.GF-CGGDEGFGGCGFFGGB.999EEA-9:=FFGF?ABCFFF//9BFBB9BFFFFBFFFE9FEB99FEBFDF.../:9B/:9FBFFF//;9BF/;:B9BFFFBFFBFFFFBF/9FFFFFB/
@M05620:37:000000000-D9766:1:1101:17589:3723 1:N:0:74
GAGGCTGCTTTGGAAGAAACTCATAGATGAGTGCAACAGGACCCCCTGTCCATGTAACCGTTTCTTGGCTGGCTTACAGAAGCTGGAACCACTGCCCCTCCTACAGGATGCTACCCGTAAGGACCGGCTCCTCGCCGCCTCCCCGGGCGTCCCAGCGCTGCTGCAACCATGGCAAGTAAGTCCGGCCTTTCCGCTTTAGCACTCTTGTGGATCCCCTTGAACCATTCTCAGCATTTGTACTTGTAACTGAC
+
AAAAAAFAFFFFGFGGFGGGGC1AD3DG3D1DB1DGH00A00B00A/B11B2BBBF2BFEAA01DD11ABAE/0BABFGDFHHH10BBG/BFB1BFHGHGGHHH11FGE@GF2BFHGGG/0BFC<EGGGGGH0CCGGGGGGHGGCGGCG?CCGHHHGGGGCHHHHHHAEGGGG/BEFGFGGGFGGG?CGGGGGFFFFFFFFFFFFFFFFB/BFFFAFFFF/FAFFFFFFFFFFFFFF9FFFFFFF/;BFF9
@M05620:37:000000000-D9766:1:1101:21534:3725 1:N:0:74
ACCACACCTTCTACAATGAGCTGCGTGTGGCTCCCGAGGAGCACCCCGTGCTGCTGACCGAGGCCCCCCTGAACCCCAAGGCCAACCGCGAGAAGATGCCCAGGTGAGTGGCCCGCTACCTCTTCTGGTGGCCGCCTCCCTCCTTCCTGGCCTCCCGGCGCTGCGCCCTTTCTCACTGGTTCTCTCTTCTGCCGTTTTCCGTAGGACTCTCTTCTCTGACCTGAGTCTCCTTTGGAACTCTGCAGGTTCTA
+
AA3AAAAACFC@FGG45FGGFGGHEEGBF2FGGGE2AEE?FHHHHGEFA1BEGF3GHGHEGGGGEG@FGGGHGHEEGGGFGHHFAFGGGCCCGFGHGHHHHHHFGHHHHHGGHH?DGGGHGHHHHHHHHHCGHGGGGFHGHHGBGGGGFFGFGGGGGB-:B-@DBBFBBFFFFFFFFFFFFFFFFFFFFFFFFBFFFFFFFFFFFFFFFFFFFFFFFFFFFFFEBFFFFFFFFFFFFFFFFFFFFFFEFFB
@M05620:37:000000000-D9766:1:1101:14696:3727 1:N:0:74
ACCACACCTTCTACAATGAGCTGCGTGTGGCTCCCGCGGATCACCCCGTGCTGCTGACCGAGGCCCCCCTGAACCCCAAGGCCAACCGCGAGAAGCTGCCCAGATGAGAGGCCCGCTACATCTTCTCGTGGCCGCCTCCCTCCTCCCTGGCCTCCCGCCGATCCGCCCTTTCTCACTGGTTCTCTCTTCTGCCGCTTTCCGCAGAACTCTCTTCTCTGACATCAGTCTCCTTTGGAACTCTGCAGATTCTA
+
AAAABBA>CFCDGGGGGGGGGGHHGGGG4BFGFFFE?EEE0E1BGHGABBEF5FFHHHHF>//EFEEEFGEFFGHGGAEFFHGHGEGCGGCBA?G1?<FGGH/<>>GG1<.<FA-AC--0DFHFHH0:;C.CF-CDFEAFGFEF9FAF0.;AFFGGGA-:-;-AFFFFFFFFFFFFFFBFFFFFFFF/BBFFFF-;AFFFF.@--/B/FFFFFFFFF//;/9/9B/;BF/;BFFF//;/BF/;///:;BF/
@M05620:37:000000000-D9766:1:1101:23299:3729 1:N:0:74
ACCACACCTTCTACAATGAGCTGCGTGTGGCTCCCGAGGAGCACCCCGTGCTGCTGACCGAGGCCCCCCTGAACCCCAAGGCCAACCGCGAGAAGATGCCCAGATGAGAGGCCCGCTACATCTTCTCGTGGCCGCCTCCCTCCTTCCTGGCCTCCCGGCGATGCGCCCTTTCTCACTGGTTCTCTCTTCTGCCGTTTTCCGTAGGACTCTCTTCTCTGACCTCAGTCTCCTTTGGAACTCTGCAGGTTCTA
+
BBBBBABBFFFFGGGGGGDGGGHHGEGGHGHHHGGCFGG?EHHHHGGGDGGG5FGHHHHGGG0EFGGGGGGEHHHGGGEHEHHHEGGGGGGGCD22GDHFFHG/1??G1?/?/ECDDCC1FHHFHH0<<GFGHGGGGGGGHHDB0;9C9FAFFGFGG--;-;.;@FFFFFFFFFFFFFFFFFFFFFF/:FFFFD9AFFFFF/9A99B/BFFFEFFFFB/B/9/;9/;;FFBFFFEFFF/BFFBFB.9;BF;
@M05620:37:000000000-D9766:1:1101:8951:3730 1:N:0:74
GAGGCTGCTTTGGAAGAAACTAACAGATCACTGCCACAGGACCCCCAGACCCAATAACCGTTACCTCCCTGGCTTACAGAAGCTCCAACGACGTCCCCTCCTACAGGATGCTACCCGTACTGAGCGGCTCCTCGCCGCATCCCCGGAGGTCCCAGCGCTGCTGCAAACATAGCCAGTACGTCCGGCGTTTCCGCTTTAGCACTCTTGTGGGTCCACTTGAACGATTCTCAGCATTTGTACTTGTATCTGAC
+
>AAAAAFAFFFFGGGGGGGFG1G1F1011A0BF1BEBGA000BA/A/B//A///B11B1/ABA/BA1/AA1?GE0BGDF1BFGG@1@FH?/E//?///F/EG11>10<1101210<EEG//BB1<></>//10?//A--<AG..<@--<./0.<::-:C@B0FFBG0.=C0;C0;.0;99/;.;----;@FBBFF--;//BFB/BFFF/A--99//;;B9/;-9:AFFFF;FFFFFF;BBFBBFF/:;BBB
@M05620:37:000000000-D9766:1:1101:8929:3749 1:N:0:74
AGTGCCAGCTCTCAATCGCACAGGGGACCCAGGGCCTGGCCCCTCCATCCAGAAAACCTATGACCTCACCCGCTACCTGGAGCACCCACTCCGCAGCTTGGCTGGGACCTATGTGAGTATCCAGCGTAGGAATCTGGGAGTTGGGGAGGAGTGAGGAGTTGGGGAAAGACAGTCCTAACCGTGGAGGGTTCTGGTAAATGATGGGGTGAGGAGGGGCTCTTTGGCTCCCACCAGTCCCCCTGTCTGGTCTA
+
AA>>AFFFBFFFG4FGFFFAE?HDGEBEEEGHABEEFFHHHHGHGGFHHHHHHHHHHGHHHGGHHDFFHHHGG>>EHHHHBBGHHH1??FHBAFCEEHBFEHHGGGHHGHGHHHHHHHGHHHHHHGGFGGHFHHHHGH0FGHHGGG.<C.==G0<GCGHHHHGGEACG/CCHHHHHHGHGGGGG?CDGEGGGGGFGFGGGEGGGGFFFEFFFDFFFFFFFFFFFFFFFFFFFFFFFFFFFFFFFFFFFFF9
@M05620:37:000000000-D9766:1:1101:14226:3764 1:N:0:74
AGTGCCAGCTCTCAATCGCACAGGGGACCCAGGGCCTGGCCCCTCCATCCAGAAAACCTATGACCTCACCCGCTACCTGGAGCACCAACTCCGCAGCTTGGCTGGGACCTATGTGAGTATCCAGCGTAGGAATCTGGGAGTTGGGGAGGAGTGAGGAGTTGGGGAAAGACAGTCCTAACCGTGGAGGGTTCTGGTAAATGATGGGGTGAGGAGGGGCTCTTTGGCTCCCACCAGTCCCCCTGTCTGGTCTA
+
ABAACFFFCFFFGGGGGGGGGGHCGGFGGGHHGGGGDFHHHHGHGGHHHHHHHGHHHGHHHFEHHHHHHHHGGEEGHHHHEGHHHHHGGGHHDFEGGGFGGHHGGGHHGHGHHHHHHHHHHHHHHGGGGGGHHHHHHGGGGHHHGGGGGGFGHFHHHGGHHHGGGGHHHHHHHHHHHHHHGGEGGGGGEFGGGGFFGGGGGFGGGGFFFFFFFFFFFFFFFFFFFFFFFFFFFFFEFFFFFFFFFFFFFFF
@M05620:37:000000000-D9766:1:1101:18419:3781 1:N:0:74
AGTGCCAGCTCTCAATCGCACAGGGGACCCAGGGCCTGGCCCCTCCATCCAGAAAACCTATGACCTCACCCGCTACCTGGAGCACCAACTCCGCAGCTTGGCTGGGACCTATGTGAGTATCCAGCGTAGGAATCTGGGAGTTGGGGAGGAGTGAGGAGTTGGGGAAAGACAGTCCTAACCGTGGAGGGTTCTGGTAAATGATGGGGTGAGGAGGGGCTCTTTGGCTCCCACCAGTCCCCCTGTCTGGTCTA
+
AB>AAFFFAFFFGGGGGGGGGGHGGGGGFEHHFEEGDGHHHHGHGGHHHHHHHHHHHGHHHHHHHHHHHHHGGEEGHHHHFGHHHH1FFHHHEGFFGGGHGHHC//CGG2GGHHHHHHFDH3?GHG?EF<FGHHHHHHHGAGHHGGGGGEAFGFHHFDGFHHGGGGHHHFFHHHHHHHHHAGEGGGGGGGGGGG;FFGGGGGGGGFFFFFFFFFFFFFFFFFFFFFFFFFFFFFFFEEFDDFFFFF/9BFF
@M05620:37:000000000-D9766:1:1101:13184:3799 1:N:0:74
AGTGCCAGCTCTCAATCGCACAGGGGACCCAGGGCCTGGCCCCTCCATCCAGAAAACCTATGACCTCACCCGCTACCTGGAGCACCAACTCCGCAGCTTGGCTGGGACCTATGTGAGTATCCAGCGTAGGAATCTGGGAGTTGGGGAGGAGTGAGGAGTTGGGGAAAGACAGTCCTAACCGTGGAGGGTTCTGGTAAATGATGGGGTGAGGAGGGGCTCTTTGGCTCCCACCAGTCCCCCTGTCTGGTCTA
+
ABAABFFFBFCFGGGGGFGGCGHGG?EGGGCEAEFGGGHGHHGHFGHHGHHGGHHHGGBHHFHHHBFFHHHGGEEGHHHHHHHHHHFHGHHHEGCGEHGHGHHGGGHHGHHHHHHHHHHHHHHHHGFFGGGHHHHHHHHGGHHHGGEGGGGHHHHHCFHHHHGGFGHHHHHHHHHHHHHHGGGGEGGGEFFGGGFFGGGGGGGGGGFFFFFFFFFFFFFFFFFFFFFFFFFFFFFFFFFFFFFFFFFFFFB
@M05620:37:000000000-D9766:1:1101:9205:3803 1:N:0:74
ACCACACCTTCTACAATGAGCTGCGTGTGGCTCCCGAGGAGCACCCCGTGTTGCTGACCGAGGCCCCCCTGAACCCCAAGGCCAACCGCGAGAAGATGCCCAGGTGAGTGGCCCGCTACCTCTTCTGGTGGCCGCCTCCCTCCTTCCTGGCCTCCCGGAGCTGCGCCCTTTCTCACTGGTTCTCTCTTCTGCCGTTTTCCGTAGGACTCTCTTCTCTGACCTGAGTCTCCTTTGGAACTCTGCAGGTTCTA
+
AAAABBBBFFFFFGGGGGGFGGCFFGDEDEHFCFGGGGGEGHGHHGGGFFHHHHHHHHHG0>EEGEFGGGGHHGHGGGECFHHHFGG?GGGG?DHHHGHHHHHGHHFHHHAFHHGGGGGHGHHHHHHHHGDGH?FGGGHGHHGHHHGGBBCFGGGGBA-;AFFFCGFFFFFFFFFFFFFFFFFFFFFFFFFFFFAFFFFF?;ADDFFFFFFFFFFFFFFFFFFFFFFFFFFFFFFFFFFFFBFFF?FFFFF
@M05620:37:000000000-D9766:1:1101:23403:3835 1:N:0:74
ACCACACCTTCTACAATGAGCTGCGTGTGGCTCCCGAGGAGCACCCCGTGCTGCTGACCGAGGCCCCCCTGAACCCCAAGGCCAACCGCGAGAAGATGCCCAGGTGAGTGGCCCGCTACCTCTTCTGGTGGCCGCCTCCCTCCTTCCTGGCCTCCCGGCGCTGCGCCCTTTCTCACTGGTTCTCTCTTCTGCCGTTTTCCGTAGGACTCTCTTCTCTGACCTGAGTCTCCTTTGGAACTCTGCAGGTTCTA
+
DCDCDDEEFFFFGGGGGGGGGGHHGGGECFHHHGGGGGGGGHHHHGGGGGGGGHGHHHHGGGGGGGGGGGGHGHHGGGGHGHHHHGGGGGGGGGHHGHHHHHHGHHHHHHGGHHGGGGGHHHHHHHHHHHGHHGGGGGHGHHGHHGGGGGGGGGGGGG-CGFFFFFFFFFFFFFFFFFFFFFFFHFFHHHFFFFDFFFFFFFFFFFFFFFFFHHHFHHFFFHFFFFFFFFFFFHFFFFFFFFFHFFFFFFB
@M05620:37:000000000-D9766:1:1101:14210:3850 1:N:0:74
ACCACACCTTCTACAATGAGCTGCGTGTGGCTCCCGAGGAGCACCCCGTGCTGCTGACCGAGGCCCCCCTGAACCCCAAGGCCAACCGCGAGAAGATGCCCAGGGGAGTGGCCCGCTACCTATTCGAGGGGCCGCATCCCACCTCCCTGGCGTCAAGGAGCTGAGCCATTTATCACTGGTAATCTCTTCTGCCGTTTTCCGTAGCACTCTCTTCTCTGACCTGAGTTTCCTTTGGAACTCGGCAGGGACTG
+
1>>AAA?AFF@1AFG1BFGE11A1E0ABG0GHCF0AEEG/EHHHHG?EAAEAGA1BG00AEFGG/E/EEGGFHB/?EGA/><G////<C/B@//<F111101?/////<F.>FG-?-<<<D0DGB/0/----;-A-.-/90;99..:BF..-9;--/;-AEFB/-9;/B///B//:;B-F//;BB/9;B/9/B-9-9;/9A9AA-:FFFFFE///BF/B/;/-;-//;/9//;//9//:/--99;?-----
@M05620:37:000000000-D9766:1:1101:20730:3854 1:N:0:74
AGTGCCAGCTCTCAATCGCACAGGGGACCCCGCGCGTGGCCCCTCCATCCAGAAAACCTATGACCTCACCCGCTACCTGGAGCACCAACTCCGCAGCTTGGCTGGGACCTATGTGAGTATCCAGCGTAGGAATCTGGGAGTTGGGGAGGAGTGAGGAGTTGGGGAAAGACAGTCCTAACCGTGGAGGGTTCTGGTAAATGATGGGGTGAGGAGGGGCTCTTTGGCTCCCACCAGTCCCCCTGTCTGGTCTA
+
>>>>ADD@>FFFFGGGGFGGGGFCCE0A0E0A//A/AEFE0AAAEA01DCB1101FGF011G2GHBGCGF>>>/EEHGDGFGHHHHH/E0FEEEECGBGFGGHGGGHHGHGHHFHHHHFHHHHHHGGGGGGEHHHHHHFFGHHH-CCCGCCCGGFH0AGHHHGGGGEGGGFFGGGGGGGGGGGGGGG@-A-BFFFFFFFFFFFFFFF@FFFFFF@?@@FFFF/BFFFFFFFFFF/B/FFF@FFFFFFFFFB
@M05620:37:000000000-D9766:1:1101:10677:3880 1:N:0:74
ACCACACCTTCTACAATGCGCTGCGTGTGGCTCCCGAGGAGCACCCCGTGCTGCTGACCGAGGCCCCCCTGAACCCCAAGGCCAACCGCGAGAAGATGCCCCGGTGAGTGGCCCGCTACCTCTTCTGGTGGCCGCCCTCCTCCCTTCTGGCCTTCCGGGGCTGGGGCCTTTCTCCACTGTTTTCTTCTTCGCCGTTTTCCGTTGGACCTCCTTCTTTGGCCTGGGTCCTCCTTGGAACCTTGCCGGTTCTT
+
AAAAAAA>BCFFGGGGDG1AE0EAGAA000BFBABA/AEECHHHHGGAAEEGEHFHHHG>>E?EGEGGGGEHHFHGGGGHEEHHHGA<BC/<<CC1?F1?F//><<.011F.>G@---<C000;0:0C;:C.C--=-;CE//;.;0C00:0=0/;B.9;=9-----;@-BB/////-/;9;/-9///;:/;-;9-;FF/B-9/-9//--/--;/;//99/;/---9-9/;/;B/F/;/--////9;-;-//
@M05620:37:000000000-D9766:1:1101:23303:3903 1:N:0:74
ACCACACCTTCTACAATGAGCTGCGTGTGGCTCCCGAGGAGCACCCCGTGCTGCTGACCGAGGCCCCCCTGAACCCCAAGGCCAACCGCGAGAAGATGACCCGGGGGGGGGCCCCCTACCCCTTTTTGTGGCCGCCTCCCTCCCTCCTCGGCTCCCCGGGCTTCGCCCCTTCTCACTGGGTCTCTCTTTTGCCGGTTTTCCCATGACTCTCTTCTCTCGCCCCAGGCTCCCTTTGGAATCTTCAGGGTTTT
+
CCCCCCCCFFFFGGGGGGGGGGHHGGGGHGHHHGGGGGGGGHHHHGGGGGGGHHHHHHHGGGGGGGGGGGGHHHHGGGGHGHHHHGGGGGGGGGHHHHBDG2////-;--;--;-9-.99.::90:0;//:.;-9;.:;E/:A.9/9//;.;.;AE.--;--./-9:D-;F/;00;00:.;/:;0:990000;--;AF.;00009000:::0;0;:90..:.-....;:E.:FBF/;0::;0000;9F...
@M05620:37:000000000-D9766:1:1101:21794:3920 1:N:0:74
ACCACACCTTCTACAATGAGCTGCGTGTGGCTCCCGAGGAGCACCCCGTGCTGCTGACCGAGGCCCCCCTGAACCCCAAGGCCAACCGCGAGAAGATGCCCAGGTGAGTGGCCCGCTACCTCTTCTGGTGGCCGCCTCCCTCCTTCCTGGCCTCCCGTCGCTGCGCCCTTTCTCACTGGTTCTCTCTTCTGCCGTTTTCCGTAGGACTCTCTTCTCTTACCTGAGGCTCCTTTGGAACTCTGCAGGTTCTA
+
DDCCCCCDFFFFGGGGGGGGGGHHGGGFHGHHHGGGGGGGGHHHHGGGGGGGHHHHHHHGGGGGGGGGGGGHGHHGGGGHGHH/?FE?CC?>@DB22?FGB=AFGC1?FH/?GG->-->GGHHGHFHGGGD.<<-A:EGEGHD/CFFFG/.CFGEG...-9.<.--A--B<<:<BB00/<B0BFFFFFF0000-<<BEFF.B.BFFB:/00<BFBBF0<BFB0//..9<9<FBB/B:BFFFFFFB.<BBB0
@M05620:37:000000000-D9766:1:1101:12551:3926 1:N:0:74
ACCACACCTTCTACAATGAGCTGCGTGTGGCTCCCGCGGAGCACCCCGTGCTGCTGACCGAGGCCCCCCTGAACCCCAAGGCCAACCGCGAGAAGATGACCCCGGTGAGTGGCCCGCTACCTCTTCTGGTGGCCGCCTCCCTCCTTCCTGGCCTCCCGGAGCTGCGCCCTTTCTCACTGGTTCTCTCTTCTGCCGTTTTCCGTCGGACTCTCTTCTCTGACCCGAGTCTCCTTTGTAACTCTGCAGGCTCT
+
AABB>>>AFFFFGFBGGGGGGGHGEAEFAEFFGFBE2AAE?EAG1FEAABEF5FGHEBG>>>/>FE>EECAGFFEF/?<FFEGEG/C>B/@B>/F11<1FHH/<-<A.<<<<C.<A?---:;BGGCCC0<GFG.AFFDAEEFF./CBFEFGEGGGGFFA>-;A;FDFDAFFFB/BFFFFFFFFFFFFE/FFFBF=FFFFBFA9.;9->;FFFFFB/9/99/F.-9-;9B/BFFFB///;/9/BB9;...;/
@M05620:37:000000000-D9766:1:1101:22511:3928 1:N:0:74
AGTGCCAGCTCTCAATCGCACAGGGGACCCAGGGCCTGGCTCCTCCATCCAGAAAACCTATGACCTCACCCGCTACCTGGAGCACCAACTCCGCAGATTGGCTGGGACCTATGTGAGTATCCAGCGTAGGAATCTGGGAGTTGGGGAGGAGTGAGGAGTTGGGGAAAGACAGTCCTAACCGTGGAGGGTTCTGGTAAATGATGGGGTGAGGAGGGGCTCTTTGGCTCCCACCAGTCCCCCTGTCTGGTCTA
+
111>ADD11CFFEFGF1AAFAAAFAEFA00BAFAA//AAG0BFCGHBGA0FA101BFA0BFG2FFFGGHCCEEE//GFF>FHHHF/>FE>@FEGG//1BGCF<//?0BEGHH1>DHDF21FGF1B<CCCG1@FG22>GFGCF11<<F-C<>00>FCFGGHFBC?.:C.GHFFHFHHHHHFCC9A.;.=.;CFGG;;;FFFFGFFAB9@-F-9AA--@9AFFBBFFFEEF-AAEFFFFBEA@EBFFBFBB//
@M05620:37:000000000-D9766:1:1101:12531:3938 1:N:0:74
ACCACACCTTCTACAATGAGCTGCGTGTGGCTCCCGAGGAGCACCCCGTGCTGCTGACCGAGGCCCCCCTGAACCCCAAGGCCAACCGCGAGAAGATGACCCAGGTGAGTGGCCCGCTACCTCTTCTGGTGGCCGCCTCCCTCCTTCCTGGCCTCCCGGAGCTGCGCCCTTTCTCACTGGTTCTCTCTTCTGCCGTTTTCCGTAGGACTCTCTTCTCTGACCTGAGTCTCCTTTGGAACTCTGCAGGTTCT
+
CCBCCCCCFFFFGGGGGGGGGGHHGGGFHGHHHGGGGGGCGHHHHGGGFGGGHHHHHHHGEGGGGGGGGGGHHHHGGGGHGHHHHGGGGGGGGGHGHHHHHH/??GGHHHHGGHHGGGGGHHHHHHHHHHHGHHGGGGGHGHHGHGGGGGGGGGGGGGGGGGGGGGFFFFFFFFFFFFFFFFFFFFFFFFFFFFFDFFFFFFFFDFFFFFFFFFFFFFFFFFFFFFFFFFFFFFFBFFFFFFFFFFFFFFF
@M05620:37:000000000-D9766:1:1101:10453:3941 1:N:0:74
ACCACACCTTCTACAATGAGCTGCGTGTGGCTCCCGAGGAGCACCCCGTGCTGCTGACCGAGGCCCCCCTGAACCCCAAGGCCAACCGCGAGAAGATGCCCAGGTGAGTGGCCCGCTACCTCTTCTGGTGGCCGCCTCCCTCCTTCCTGGCCTCCCGGCGCTGCGCCCTTTCTCACTGGTTCTCTCTTCTGCCGTTTTCCGTAGGACTCTCTTCTCTGACCTGAGTCTCCTTTGGAACTCTGCAGGTTCTA
+
AAAAAAAAFFFFGGGGFG1AF1FBFEEB0AGFABFE?EGGFHHHHGGGEGGGFHHHHHHECGCGG>EGGGGHHCHGGGGHECHHHG/<BCB</CCB1FGGHHHFHHHHHGEGHHGGGGGHHHHHHHHHHFFHHGGGGGHGHHGHHGGGFFGGGGGGG--AA@?B?@F@?FFFFFFFFFFFFFFFFFFFFFFFF@FFFFFFFFF?BFFFFFFFFFFBFFFFFFFBBB/;BFFFFFEFFFFFFFFFFFFFFF;
@M05620:37:000000000-D9766:1:1101:13589:3970 1:N:0:74
AGTGCCAGCTCTCAATCGCACAGGGGACCCAGGGCCTGGCCCCTCCATCCAGAAAACCTATGACCTCACCCGCTACCTGGAGCACCAACTCCGCAGCTTGGCTGGGACCTATGTGAGTATCCAGCGTAGGAATCTGGGAGTTGGGGAGGAGTGAGGAGTTGGGGAAAGACAGTCCTAACCGTGGAGGGTTCTGGTAAATGATGGGGTGAGGAGGGGCTCTTTGGCTCCCACCAGTCCCCCTGTCTGGTCTA
+
BCCCCFFFDFFFGGGGGGGGGGHHGGGGGGHHGGGGGGHHHHGHGGHHHHHHHHHHHGHHHHHHHHHHHHHGGGGGHHHHHHHEHHHHGHHHGGGGGHHHGHHGGGHHGHHHHHHHHHHHHHHHHGEGGGHHHHHHHHHGGHHHGGGGGGGHHHHHHGHHHHGGGGHHHHHHHHHHHHHHGGGGGGGGCFFGGGCFFFGGGGGGGGFFFFFFFFFFFFFFFHHFFFFFFFFFFFFFFFFFFFFFFFFFFFF
@M05620:37:000000000-D9766:1:1101:19572:3979 1:N:0:74
AGTGCCAGCTCTCAATCGCACAGGGGACCCAGGGCCTGGCCCCTCCATCCAGAAAACCTATGACCTCACCCGCTACCTGGAGCACCAACTCCGCAGCTTGGCTGGGACCTATGTGAGTATCCAGCGTAGGAATCTGGGAGTTGGGGAGGAGTGAGGAGTTGGGGAAAGACAGTCCTAACCGTGGAGGGTTCTGGTAAATGATGGGGTGAGGAGGGGCTCTTTGGCTCCCACCAGTCCCCCTGTCTGGTCTA
+
ABAABFFFBFFFG4FGGGGCEGHHGGEFGGHHFFGGGGHHHHGHGGHHHHHHHHHHHGHHHHHHHGHHHHHGGGGGHHHHBGHHHHAFEHHHGGGGGHGHGHHGGGHHGHHHHHHHHHHHHHHHHGGGGGHHHHHHHHGGGHHHGGFGGDEHHHHHGGHHHHGGGGHGFHHHHHHHHHHHGGGGFGGGEGGGGGGGGGGGEGGGGGFFFFFFFFFFFFFFFFFFFFFFFFFFFFFFFFFFFFFFFFFFFFB
@M05620:37:000000000-D9766:1:1101:15300:3984 1:N:0:74
GAGGCTGCTTTGGAAGAAACTCATAGATTACTGCAACAGTTCCCCCTGGACCTGGAAAAGTTTCTTGCCTGGCTTACAGAAGCTGAAACAACTGCCAATCCTACCGGATGCTCCACGTAAGGACCGGCTACTCGCCGACTCCCCGAGAGTCCCAGAGATGCTGAAACCATGGAAAGTACGTCCGGCCTTTCCGCTTTAGCACTCTTGTGGATCCACTAGACCCATTCTCAGCATTTGTACTTGTACATGAC
+
>1>AAACAFFFFFGGG1FFGFGBGDFGHH1FGHHGAGFFBFGHHHGGFAFGHHHEHHFCFFHHHGHGHHHHHHHGHHHHGHHHBGHHHHFFHHHHHHHH001@1>/>EE/B111BFE/>0011>/////<FF1C/B<//</1/C<//>-11<<F1.>0100=00<<0.<0=<<00;;C0./.;@C@@CBBBF.;9C.9FFF0B/;BCFF.909/9/0//;9/:-/:9/://9FB/F//;///;;F/B/B//
@M05620:37:000000000-D9766:1:1101:21313:3994 1:N:0:74
GAGGCTGCTTTGGAAGCAACTCATAGATTACTGCCACAGTTCCCCCTGGCCCTGGAACCGTTTCCTGCCTGGCTTACAGAAGCTGAAACCACTGCCCCTCCTACAGGATGCTACCCGTAAGGAAAGGCTCCTAGCCGCCTCCACGGGAGTAACAGAGCTGATGAAACAATGGCAAGTAAGTCAGGCATTTCCGCTTTAGCACTCTTGTGTATCCAATTGAACCATTCTCAGCATTTGTACTTGTAACTGAC
+
AAAABAFAFFFFGGGGGGGGGGGFHFFHHFBGHHFFGGE3DAGGAE2B22B2F22AB3AAAEGE5D5ABGHHHHH3FHHHHHHH33BFH1BFG3FG11BE1B3B333B@32BBBF0E>/?B33B?FBFBGGHFF22?/>CBF<2?/@AF/<F1<F00><F1FGB1FGBC<FHBGHGG0D0DDG0GHEHH00<.;ECG0GF0CGGC000;/;9CG00CF0;CF.CFG0FBB9F0C0=0;B0;C99CFFFFF;
@M05620:37:000000000-D9766:1:1101:15313:4005 1:N:0:74
GAGGCTGCTTTGGAAGAAACTCATAGATTACTGCAACAGTTCCCCCTGGACCTGGAAAAGTTTCTTGGCTGGCTTACAGAAGCTGAAACAACTGCCAATCCTCCAGGATGCTACCCGTAAGGAAAGGCTCCTAGAAGACTCGAAGAGAGTAAAAGAGCTGATAAAACAATGGCAAGTAAGTCAGGCATTGCCGCTTTAGCACTCTTGTGGATCCAATAGAACAATTCTCAGAATTTGTACTTGTAACAGAC
+
A3AA>ACAFBB@GABA4FCGGFHGHBFGHB4AG544CGAAFAD32BAEEBAFHHFFA3AGBDGDG5F33BFGFEG33BFGHF@BF33@BB1BFGGFE3FB?B3BG33133B3B32B??/?FFBBG00?3FFFBBG33BB??/??//BB?2>FH>2<@@2@@@1??<??F1??0<1?11<11=<=<>C1111<-<<..DHB0<C<;0C;G:=0:CGFC0:<;CGG00;009B0000C0;000;0;0CF0;F.
@M05620:37:000000000-D9766:1:1101:13029:4006 1:N:0:74
ACCACACCTTCTACAATGAGCTGCGTGTGGCTCCCGAGGAGCACCCCGTGCTGCTGACCGAGGCCCCCCTGAACCCCAAGGCCAACCGCGAGAAGATCACCCAGATGCGCGGCCCGCTACCTCTTCTGGCGGCCGCCTCCCTCCCTCCTGGCCTCCCGGAGCTGCGCCCTTTATCACTGGTTCTCTCTTCTGCCGTTTTCCGTACGACTCTCTTCTATGACATGCGTCTCCTTTAGTACTCAGCAGCTTCT
+
CCCCCCCCFFFFGGGGGGGGGGHHGGGEHGHHHGGGGGGGGHHHHGGGGGGGHHHHHHHGGGGGGGGGGGGHHHHGGGGHGHHHHGGGGGGGGGGHH2??GAEH/??1A/<>@G<<D-<DHHHHHCGHH0;CFGGGGGGGGFFF.B/A/BFFFFFEEF--;@FFFFAFFFFFBFFFFFFFFFBFFFFFFFFFFFFFFFFFFFFF.;ADFFFFFFBBB0BBBBFF0ADFF/BBF00;0;B0B0;BFF/;0:;
@M05620:37:000000000-D9766:1:1101:20162:4023 1:N:0:74
GAGGCTGCTTTGGAAGAAACTCATAGGTTACTGCAACAGTTGCCCCTGGACCTGGGAAAGATTCTCGCCTCGCCTACAAAACCTGAAACAACTGCCAATGTCCGACAGGATGATACCCGTAAGAAAAGACTCCTAGAAGAATACAAGAAAGTAAAACAGCAGATGAAACACTGGCAAGTAAGACAGGCATTTCCGCTTTAGCACGCTTGTTGATCCAATTGAACAATTCTCAGCATTTGTACGTGTAACTG
+
11A>>AFAFFBFG1BA1A1BB1B3AD11D1B3BFF11BABA1B1BB0A/0BBB00/01/B01DA22A/A/////>/>11@B0BB00@1@0B>1B1B1BB122@?>>>//01112>BB1//<?B11BBB/B1BBGF1B11<@1@1<<100@@111?11/0000?11>1<1001><<B>.=1==0<</..<0<00=CC.;.:0;<C--:...0.00;99:0;;0990/090;;;BF00;9909;;9;/-/:;;
@M05620:37:000000000-D9766:1:1101:23503:4027 1:N:0:74
ACCACACCTTCTACAATGAGCTGCGTGTGGCTCCCGAGGAGCACCCCGTGCTGCTGACCGAGGCCCCCCTGAACCCCAAGGCCAACCGCGAGAAGATGACCCAGGTGAGTGGCCCGCTACCTCTTCTGGTGGCCGCCTCCCTCCTTCCTGGCCTCCCGGAGCTGCGCCCTTTCTCACTGGTTCTCTCTTCTGCCGTTTTCCGTAGGACTCTCTTCTCTGACCTGAGTCTCCTTTGGAACTCTGCAGGTTCT
+
BBBBBBBB4CFFGGGGGGBEGGHHGEFB4EFBFFGE?EEFCHGGHGGGGFBFBHFHHHHEGC?EGGGFGEFHCHHGGGGHGHHHHGGGGC>BDGFFGHHHHHHHGHHDHHHGGHHGGGGGHHHHHHHHHHHGHHGFGEGHGHHGHGGGGGGGGGGGGGG:@AGGGGFFFFFFFFFFFFFFFFFFFFFFFFFFFFFFFFFFFFFFFFFFFFFFFFFFFFF/BFFF/BBFFFFFFFFFFBFFFFFFFFFFFFF
@M05620:37:000000000-D9766:1:1101:18746:4028 1:N:0:74
ACCACACCTTCTACAATGAGCTGCGTGTGGCTCCCGAGGAGCACCCCGTGCTGCTGACCGAGGCCCCCCTGAACCCCAAGGCCAACCGCGAGAAGATGCCCCAGGTGAGGGGCCCGCTACCTCTTCTGGTGGCCCCCTCCCTCCTTCCTGGCCTCCCGGAGCTGCGCCCTTTCTCACTGGTTCTCTCTTCGGCGGTTTTCCGTAGGACCTTCTTCTCGGACCGGATTCTCCTTTGGAACTCTGCAGTTTCT
+
CCCCCCCCFFFFGGGGGGGGGGHHGEGBEEHHHGGGGGGGGHHHHGGGGEGGHHGHHHHGGGGGGGGGGGGHHHHGGGGHGGHH/FEFGFBCFACHDG2?G//?/111<0?-AD---<-</00<0<0=00;.;..;--EDC/;9/0;/0C/C.0;A.;;-9-.99-@D=FF///;;//B/BB//9//B//..;--@DFEF/.9.;://.///;////..9;----..9/;/;F/::B/:////:/;/;///
@M05620:37:000000000-D9766:1:1101:9128:4029 1:N:0:74
AGTGCCAGCTCTCAATCGCACAGGGGACCCAGGGCCTGGCCCCTCCATCCAGAAAAACTATGACCTCCCCCGCTACCAGGAGCACCAACGCCGCGACTTGGCTGTGGCCTATGTGAGTATCTAGCGTAGGAATCTGGGAGTTGGGGAGGAGCGAGGAGTTGGTGAAAGACAGTCCTAACCTTGGAGGGTTCTGGTAAATGATGGGGTGAGTAGGTGCTCTTTGGCTCCCACCAGTCAACCTGTCTGGGCTA
+
A3>ABFFFAFFFEGGFGFGGGCHEGEEEEE2AAEEE2FF2AFE1BEFH5B3B3F3B1E3BDG5FGGH1F>1>EEFEH3BFCFF1??FGG?E>////>>CG1?FF<F0?G1<111@@<FDGH1<FGC<.>C111FGGB<C.</0<-<.:-.:.;---9C:;9/..;009//;B9CFGB0/.0;;B0/.9;9.///;;F/;/////;.;-.://///;9;//B///;;/EEFADF.////;:/999/9F.9..
@M05620:37:000000000-D9766:1:1101:8590:4030 1:N:0:74
AGTGCCAGCTCTCCATCGCACAGGGGACCCAGGGCCTGGCCCCTCCATCCAGAAAACCTATGACCTCACCCGCTACCTGGAGCACCCACTCCGCAGCTTGGCTGGGACCTATGTGAGTATCCAGCGTAGGAATCTGGGAGTTGGGGCGGAGTGCGGAGTTGGGGACAGACAGTCCTAACCGTGGAGGGTTCTGGTAAATGATGGGGTGAGGAGGGGCTCTTTGGCTCCCACCAGTCCCCCTGTCTGGTCTA
+
>A1>>DFCAFFFG1GGGEF1E?GCFABEAAFGBAEA/BFGCGGHGGHHHGHHEFF0FEHHFB2GH@BBGHHEE/>EGHBB>BFGHHE??FH0/E/E>FBFCBGFEGHGGHBGDFFHGHGHHHBFHGF//C1DFGHDBC0?CCHFCG.<@-=CG0:A-@GGFB@@A-;A:A/BFGGGF/FF@FF?9A9@BFFFFFFFFFFB/FBEEBF@EF?FFF??@@FFFFFBFFFFFFFF-AFFFFFF@EFFFFFBBF9
@M05620:37:000000000-D9766:1:1101:18649:4032 1:N:0:74
AGTGCCAGCTCTCAATCGCACAGGGGACCCAGGGCCTGGCCCCTCCATCCAGAAAACCTATGACCTCACCCGCTACCTGGAGCACCAACTCCGCAGCTTGGCTGGGACCTATGTGAGTATCCAGCGTAGGAATCTGGGAGTTGGGGAGGAGTGAGGAGTTGGGGAAAGACAGTCCTAACCGTGGAGGGTTCTGGTAAATGATGGGGTGAGGAGGGGCTCTTTGGCTCCCACCAGTCCCCCTGTCTGGTCTA
+
BBABCFFFCFFFGGGGGGGGGGHHGGGGGGHHGGGGGGHHHHGHGGHHHHHHHHHHHGHHHHHHHHHHHHHGGGGGHHHHHHHHHHHHGHHHGGGGGHHHGHHGGGHHGHHHHHHHHHHHHHHHHGGGGGGHHGHHHHHGGHHHGGGGGGGHHHHHHGHHHHGGGGHHHHHHHHHGHHHHGGGFGGGGCFFGGGFFGGGGGGGGGGDFFFFFFFFFFFFFFFFFFFFFFFFFFFBFFFFFFFFFFFFFFFB
@M05620:37:000000000-D9766:1:1101:14230:4033 1:N:0:74
AGTGCCAGCTCTCAATCGCACAGGGGACCCAGGGCCTGGCCCCTCCATCCAGAAAACCTATGACCTCACCCGCTACCTGGAGCACCAACTCCGCAGCTTGGCTGGGACCTATGTGAGTATCCAGCGTAGGAATCTGGGAGTTGGGGAGGAGTGAGGAGTTGGGGAAAGACAGTCCTAACCGTGGAGGGTTCTGGTAAATGATGGGGTGAGGAGGGGCTCTTTGGCTCCCACCAGTCCCCCTGTCTGGTCTA
+
AA>3AFFFAFFFGGGGGGGCGCHCGGEEEFHHFEGEFFHHGHGHGGHHHHHHGHHHHGHFGGFHHGHHHHHGG/EEHHHHFEGHHH1FEHHFAFCGGHHFGHFFGGHHDHHHHHHHHHHGHHHHHGAEGGHHHHHHHHHGG0GHGGFGGEC>GGHHEDGHDGFGGGGHHHHHHHHHHHHHGGFGFEGGCFGGGGBFGGGGGEGGGGFFFFFFFFFFFFFFFFFFFEFFFFFFFFFFFFFFFFFFFFFFFFF
@M05620:37:000000000-D9766:1:1101:21926:4034 1:N:0:74
ACCACACCTTCTACAATGAGCTGCGTGTGGCTCCCGAGGAGCACCCCGTGCTGCTGACCGAGGCCCCCCTGAACCCCAAGGCCAACCGCGAGAAGATGCCCAGGCGAGTGGCCCGCTACCTCTTCTGGTGGCCGCCTCCCTCCTTCCTGGCATCCCGGCGCTGCGCCCTTTCTCACTGGTTCTCTCTTCTGCCGTTTTCCGTAGGACTCTCTTCTCTGACCTCAGTCTCCTTTGGATCTCTGCAGGATCTA
+
CCCCCCCAFFFFGGGGGGGGGGHHGGGGCEHHHGGGGGG?EHHHHGGGEGGGHHHHHHHGGGCGGGGGGGGHHHHGGGGHGHHHFGGGGGGGCGHFHHHGH2C///>>-.<.F.<AD-<<GGFGHH00<CDGFGGGGGAGGGGG0CBFBBA/;F/CA-;ADF-;=FDA=FFFFB9FFBFFFFFFFFF/BFFFFB99FFFBDB.A?BBBFFFFFF/B/9/9/F//:;BFFE/BFBFF/;/9BBFF/..;/;/
@M05620:37:000000000-D9766:1:1101:18631:4035 1:N:0:74
AGTGCCAGCTCTCAATCGCACAGGGGACCCAGGGCCTGGCCCCTCCATCCAGAAAACCTATGACCTCACCCGCTACCTGGAGCACCAACTCCGCAGCTTGGCTGGGACCTATGTGAGTATCCAGCGTAGGAATCTGGGAGTTGGGGAGGAGTGAGGAGTTGGGGAAAGACAGTCCTAACCGTGGAGGGTTCTGGTAAATGATGGGGTGAGGAGGGGCTCTTTGGCTCCCACCAGTCCCCCTGTCTGGTCTA
+
111>A@DFAFCBEFGFGEGGAEHHFGGE00BGFG?/AAFE0FEHGGGH1BGFD01BBA0BFG2GGG1FGHHGGE>>GHHCBGH/0>BGF0GGEAEEEHHHGHHGFCHHGHHHHDGHHHHHHHHHHGEGGGHHGHBGBHGGCCGHCCFGCCEFHHF.CFGFFHGGGGHHHHHHHFHHHHHHG.C@EGGGCFFGGGFGGGGGGGGGGGF@FFFFFF@@@@FFFFFFF/FFFFFFFFFFFFFF@FFFFFBFFFF
@M05620:37:000000000-D9766:1:1101:18137:4056 1:N:0:74
ACCACACCTTCTACAATGAGCTGCGTGTGGCTCCCGAGGAGCACCCCGTGCTGCTGACCGAGGCCCCCCTGAACCCCAAGGCCAACCGCGAGAAGATGCCCAGGTGAGTGGCCCGCCACCTATTATGGTCGGCGACTCCCTCCCTTCTGGCCACCCGGCGCTGCGCCATTTCTCACTGGATCTCTTCTACGGCGTTTTCCGTAAGACTCTCCTCTCAGCCCTGCGTCCCCTTTGGAACTCTGCAGGATCTA
+
A>>1AAAAFFFFAFGDEFGEG1B1AAABF0GHCFEAEEEEGHHHHGGGG/EFHHHHHCEFGGGGEEEGGGGFHFH/EGG>/EGHHCE/BBB@/?FH111<C1?F111?11<??G----<>0/0=000<00--<--A-.99//;./0/0900;/;..--;9--9A-9--9/;B:B////-/9;FFF//;//9-9;@@@?//-/---/9BFF///;9//9//--9---;--99-/9///99//9/;BF-;//9
@M05620:37:000000000-D9766:1:1101:13702:4082 1:N:0:74
ACCACACCTTCTACAATGAGCTGCGTGTGGCTCCCGAGGAGCACCCCGTGCTGCTGACCGAGGCCCCCCTGAACCCCAAGGCCAACCGCGAGAAGATGCCCAGGTGAGTGGCCCGCTACCTCTTCTGGTGGCCGCCTCCCTCCTTCCTGGCCTCCCGGAGCTGCGCCCTTTCTCACTGGTTCTCTCTTCTGCCGTTTTCCGTAGGACTCTCTTCTCTGACCTGAGTCTCCTTTGGAACTCTGCAGGTTCTA
+
BBBBBBBAFFFFGGGFGGE5FBGHGEFF4ECGHFFGDGGE2FAGGEGEAFAFGBFFHHHE0F?EEE/EG@1?3FHGGGGHGHHHFGGGGG@CCGGHHHHHFGHG<GGHHH/FHH-@CCGHHHHHHHHHHFGHHGGGGGHGHHGHHGGGFGGGGGGGGB@BGGFGGGFBBFFFFFFFFFFFFFFFFFFFFFFFFBDFFFFFFFFFFBFFFFFFFFFFFFFFFFFFFFFFFFFFFFFFFFFFFFFFFFAFFFF
@M05620:37:000000000-D9766:1:1101:18165:4117 1:N:0:74
AGTGCCAGCTCTCAATCGCACAGGGGACCCAGGGCCTGGCCCCTCCATCCAGAAAACCTATGACCTCACCCGCTACCTGGAGCACCAACTCCGCAGCTTGGCTGGGACCTATGTGAGTATCCAGCGTAGGAATCTGGGAGTTGGGGAGGAGTGAGGAGTTGGGGAAAGACAGTCCTAACCGTGGAGGGTTCTGGTAAATGATGGGGTGAGGAGGGGCTCTTTGGCTCCCACCAGTCCCCCTGTCTGGTCTA
+
BB>ABFFFBFFFGGGGFGGCGEHCGG?EFFHHEGGAFFHHFH?GGGHHHGHHHHHHHGHHHHGHHHHHHHHGFEGGHHHHFFGHHHHAGFHHEEEEG3GGGHHGGGHHGHHHHHHHHHHHHHHHHGCDGGHHHGHHHHHGGHHHGGGGGGGGHHHHHGHHHHGGGGHHGHHHHHHHHHGHGEGGGGGG.CAFGGFFGGGGGGGGGGFFFFFFFFFFF=EFFFFFEFFFFFFFFFFFFFFFFFFFFFFFFFF
@M05620:37:000000000-D9766:1:1101:18159:4134 1:N:0:74
AGTGCCAGCTCTCAATCGCACAGGGGACCCAGGGCCTGGCCCCTCCATCCAGAAAACCTATGACCTCACCCGCTACCTGGAGCACCAACTCCGCAGCTTGGCTGGGACCTATGTGAGTATCCAGCGTAGGAATCTGGGAGTTGGGGAGGAGTGAGGAGTTGGGGAAAGACAGTCCTAACCGTGGAGGGTTCTGGTAAATGATGGGGTGAGGAGGGGCTCTTTGGCTCCCACCAGTCCCCCTGTCTGGTCTA
+
ABBAAFFFBFFFGGGGGGGGGFHHGEGGGGHHGGGEFGHGHHGHGGHHGHHGHHHHHGHHHHHHHHGHHHHFGFEGHHHGHHHHFHFHGGHHGGGGGGHHGHHGGGHHGHHHHHHHHHHHHHHHHGEGGGHHGHHHHHHGCGHGGGGGGFGHHHHHHGHHHHGGGGHHHHHHHHHHHHHHGECDGGGG9CAFGGFFGGGGGGGGGGFFFFFFFFFFFDFFFFFFFFFFFFFFFFFFFFFFFFFFFFFFFFF
@M05620:37:000000000-D9766:1:1101:19560:4136 1:N:0:74
ACCACACCTTCTACAATGAGCATATGTCGGAACTCCAGTCCCCTTCAGCTATCACGGCTGCCGGCTACGGCTTGACAAACCAAAACACGCCACACACTCTCTAACACTCCGCTATCTGAACGAAGCGTTACAGCTACCTCGCGTGTAGCAATTACCAGAACATATGCTAGCCCAGCAACCGCCAGAGTGGTATGTACGGACATAATCACATATGGACCAGTCGTCCAGGAACGATCTTTACACCTCTTACC
+
BBBBBBBACFFFGGFGGGBGGB4B55DD4AAFGHGF3FBGGHHH22BBGFHHEDDB1AAEFFA0AABB1?>>>/BF4BB11???F1111////0///3333344333332///</2333320/?///////111111011.----./00<00000000.///000;;000/;/.:./;:.-----..00.000/900...--///;///:///////...;/.....9/......:9///////;./////
@M05620:37:000000000-D9766:1:1101:12104:4183 1:N:0:74
GAGGCTGCTTTGGAAGAAACTCCTACATACCTTCCCCAACTCCCCAGGTACCTAGAAAAGTTTCGTGGCTGGCTAGCAGAAGCTGAAACCACTGCGACGCATCCCGGATGCTCTCCGCAGGTGGAAACAACTAGAAACCTCCCCGGGCGACCAAGCGATGCTGCAAACATAGCCATTACGGCCGACGTTTCCGCTTTATAACACTTGTGGCTCCGCTTGACCCATTCTCAGAATTGGTACTTGTACCTGAC
+
>3AAAAFAFFFFGGGGGFFGGGHH44456BAF5AB2AB22B3BBF2AE3A55D53BBA2GBD55AB11AFEEEB31@F3BB3BB33B3BB1F@3B1/>//>?/3?>////23B4BB/////02/?<222??222221000</?/<---<-<--..:.=:..00::0:..900;9900;0..----99-.9//9.;..;/////;//:9/..;;..9:AF./:9./9BBFF/////////;//;/://9///
@M05620:37:000000000-D9766:1:1101:11039:4212 1:N:0:74
ACCACACCTTCTACAATGAGCTGCGTGTGGCTCCCGAGGAGCACCCCGTGCTGCTGACCGAGGCCCCCCTGAACCCCAAGGCCAACCGCGAGAAGATGACCCAGGTGAGTGGCCCGCTACCTCTTCTGGTGGCCGCCTCCCTCCTTCCTGGCCTCCCGGAGCTGCGCCCTTTCTCACTGGTTCTCTCTTCTGCCGTTTTCCGTAGGACTCTCTTCTCTGACCTGAGTCTCCTTTGGAACTCTGCAGGTTCT
+
BBABB?ABFFFFGGGBFFGGDEGFEEFGH?GGHGGAEGG?EHHHHGCGEEGCGE3BGHEEGGGGFF/EGGGHHH?EGGGCFHHC/FGGGGGGCDHF1DHHHHHFEHH1G1GGGA<@D-DGGHHHHHHHHDHFGHGG-EGHGHHGHGGGGGEAFGGGGG--;AFGGGBFBBFFFFFFFFFF/9FFFFFFFFFFFFBDFFFFFFFFF.FFFFFFFFEBFFFFFFFF/BFFFFFFFFFFFFFFFFFFFFFFFFF
@M05620:37:000000000-D9766:1:1101:15551:4221 1:N:0:74
GAGGCTGCTTTGGAAGAAACTCATAGGTTACTGCAACAGTTCCCCCTGGACCTGGGAAAGATTCTTGCCTGGCTTACAGAAGCTGAAACAACTGCCACTCCTCCAGGATGCTACCCGTAAGGAAAGGCTCCTAGAAAACTCCAAAGGAATAAAAGAGCTGATGAAACAATGGCAAGTAAGTCAGGCATTTCCGCTTTAGCACTCTTGTGGATCCAATTGAACAATTCTCAGCATTTTTACTTGTAACTGAC
+
BBBBBBFBFFFFGGGGGGGGGCH5FG4DAGG5FHGH32GFBDFFGGAFA2BFAF22BB1F3FAD555BB531BBEHF5F5FGGF@33F33?F3FHF33FBGD23?B3?@BFBBBGHA//?F3BGHB0?BFFFGFGH4B?2?BGF3BBG2B@FHH>CC2<@222@FDGGH1FFG<CF?<F<<1>FGFG<1=FGDE.CEHFDFGCG0=GDC.CCG:CC0:0<;GFHF;CF00B/C00;0;AB09;BFFB09C/
@M05620:37:000000000-D9766:1:1101:17537:4255 1:N:0:74
ACCACACCTTCTACAATGAGCTGCGTGCGGCTCCCGAGGAGCACCCCGTGCTGCTGACCGAGGCCCCCCTGAACCCCAAGGCCAACCGCGCGAAGATGCCCAGGTGAGTGGCCCGCTACCTCTTCTGGTGGCCGCCTCCCTCCTTCCTGGCCTCCCGGCGCTGCGCCCTTTCTCCCTGGTTCTCTCTTCTGCCGTTTTCCGTAGGACTCTCTTCTCTGACCTGAGTCTCCTTTGGAACTCTGCAGGTTCTA
+
BABBBBB>BBFFGGGGFG55FAGHGFGA2AE2B2AE2EEE?GHCGGG01BBF5FBGHHB0>@/EGGGGG/?GHHHGGAEHGHHHHGGGGG/>/@@/1<GGGFHGGHGA1FCAFGGGC-@CDHFCGGGG;GDC.---:AE?FGDBF0B0FF?FFFEE.A-;>@BFBBF?B/FBFF/99B9/B/9/B9BF9BFFB@AABAFF?F.AD/FF/BB9B9FBBF//9FF/.BF/BF99B9BFFFBFFFFFFFFFFFF
@M05620:37:000000000-D9766:1:1101:23909:4264 1:N:0:74
AGGGCCAGCTCTCAATAGCACAGGGAACCCAGGGCATGGCCCCTCCATACAGAAAACCTATGACCTCACCCGCTACCTGGAGCACCAACTCCGCAGCTTGGCTGGGACATATGTGAGTATCCAGCGTAGGAATCTGGGAGTTGGGGAGGAGTGAGGAGTTGGGGAAAGACAGTCCTAACCGTGGAGGGTTCTGGTAAATGATGGGGTGAGGAGGGGCTCTTTGGCTCCCACCAGTCCCCCTGTCTGGTCTA
+
>11>A11AAF@31FGD31B1B1AA000BF00BF0B0BB0A0/A//AGH2FHBGGHFAEHHHAF1FFHF/G0FE/>>FGHGGHHGHA0FEFHHGCGEE0FGGBHGF/0B/1B2BBE2FFFGHHHHHGGCGGHHHHHHHHCFGHHHGGFCGECGHBGH<CGHHHGGG.<GGHHGHHHHFHHHGGHGGGGGEFFGGGFFGGGGGGGGGGGGGFFFFF@@@?FFFFFFFFFFFFFFFFFFFFFF@FFFFFFFFFF
@M05620:37:000000000-D9766:1:1101:23897:4279 1:N:0:74
AGTGCCAGCTCTCAATCGCACAGGGGACCCAGGGCCTGGCCCCTCCATCCAGAAAACCTATGACCTCACCCGCTACCTGGAGCACCAACTCCGCAGCTTGGCTGGGACCTATGTGAGTATCCAGCGTAGGAATCTGGGAGTTGGGGAGGAGTGAGGAGTTGGGGAAAGACAGTCCTAACCGTGGAGGGTTCTGGTAAATGATGGGGTGAGGAGGGGCTCTTTGGCTCCCACCAGTCCCCCTGTCTGGTCTA
+
AAAABFFFCFFFGGGGGGGGGGHGGGGGGGHHGGGGGGHHHHGHGGHHHHHHHHHHHGHHHHHHHHHHHHHGGGGGHHHHHHHHHHHHGHHHGGGGGHHHGHHGGGGHGHHHHHGHHHHHHHHHHGGGGGHHHHHHHGHGGHHHGGGGGGGHHHHGHGHHHHGGGGHHHHHHHHHHHHHHGGGGGGGGGGGGGGGGGGGGGGGGGGFFFFFFFFFFFFFFFFFFFFFFFFFFFFFFFFFFFFFFFFFFFFB
@M05620:37:000000000-D9766:1:1101:18865:4303 1:N:0:74
GAGGCTGCTTTGGAAGAAACTCATAGATTACTGCAACAGTTCCCCCTGGACCTGGAAAAGTTTCTTGCCTGGCTTACAGAAGCTTAAACAACTGCCAATCCTACAAGATCCTACCCGTGAGGAAACGCCCCTATAAGACTCCAACTGAGTAAAAGAGCTGATCAAACAATGGCAAGTAAGTCAGGCACTTCATCTTTCAAACTCCTTTGGATCCAATTTAACAATACTCAGCATTTTTACTAGTAACAGAC
+
A?AB>AFBFDD@GBBBFGFGGGHHHGHHHHGFHF4GFHBDFDDBFEEECFBGHHGFB32FBGHDGGGBAFBGCGG33BFGHB3F555FB@1FHEGHFGG32B4B@332B3BD@3BB1>/??FBBC3/</>>??2B?3D2B2BBF22B@2222>>@/2@D2@21??11<???<?0<.1<111>110<.00<<00==D=000=<0<000=D/:0:;::000;0;=C:0/:0;:/9009;F.0000;B=909C.
@M05620:37:000000000-D9766:1:1101:20350:4314 1:N:0:74
ACCACACCTTCTACAATGAGCTGCGTGTGGCTCCCGAGGAGCACCCCGTGCTGCTGACCGAGGCCCCCCTGAACCCCAAGACCAACCGCGAGAAGATGCCCAGGTGAGTGGCCCGCTACCTCTTCTGGTGGCCGCCTCCCTCCTTCCTGGCCTCCCGGCGCTGCGCCCTTTCTCACTGGTTCTCTCTTCTGCCGTTTTCCGTAGGACTCTCTTCTCTGACCTGGGTCTCCTTTGGAACTCTGCAGGTTCTA
+
BBBABBBACFFFGGGGGG5FGGHHGEA24BFFFFFE?FGG?GHGHGGGEEEGFHFHHHHEEFCGGGGGGGEGGFHGGGGHHFHHHGEEDGBBCGHFGGHHHHGGHHHGHHGGHHGGGGGHHHGGHHHHGHGHHGGGGGHGHHGHHHGGGGEGGGGGGG-BGGFFFAFFCFFFFFFFFFFFFFFFFFFFFFFFFFDFFFFFFFFFFFFFFFFFFFFFFF/FFFF.AFFFFFFFFFFFFFFFFFFFFFABFFF
@M05620:37:000000000-D9766:1:1101:17641:4333 1:N:0:74
ACCACACCTTCTACAATGAGCTGCGTGTGGCTCCCGAGGAGCACCCCGTGCTGCTGACCGAGGCCCCCCTGAACCCCAAGGCCAACCGCGAGAAGATGACCCAGGTGAGTGGCCCGCTACCTCTTCTGGTGGCCGCCTCCCTCCTTCCTGGCCTCCCGGAGCTGCGCCCTTTCTCACTGGTTCTCTCTTCTGCCGTTTTCCGTAGGACTCTCTTCTCTGACCTGAGTCTCCTTTGGAACTCTGCAGGTTCT
+
BCCCCCCCFFFFFGGGGGGGGGHHGGGBCEHHHGGGGGGGGHHHHGGGGGGGHHHHHHHGGGGGGGGGGGGHHHHGGGGHGHHHHGGGGGCGGGHHHHHHHHHHGHHGHHHGGHHGGGGGHHHHHHHHHHHGHHGGGGGHGHHGHGGGGGGGGGGGGGGGCGGGGGFFFFFFFFFFFFFFFFFFFFFFFFFFFFFFFFFFFFFFFFFFFFFFFFFFFFFFFFFFEFFFFFFFFFFFFFFFFFFFFFFFFFF
@M05620:37:000000000-D9766:1:1101:20755:4386 1:N:0:74
ACCACACCTTCTACAATGAGCTGCGTGTGGCTCCCGAGGAGCACCCCGTGCTGCTGACCGAGGCCCCCCTGAACCCCAAGGCCAACCGCGAGAAGATGCCCAGGTGAGTGGCCCGCTACCTCTTCTGGTGGCCGCCTCCCTCCTTCCTGGCCTCCCGGCGCTGCGCCCTTTCTCACTGGTTCTCTCTTCTGCCGTTTTCCGTAGGACTCTCTTCTCTGACCTGAGTCTCCTTTGGAACTCTGCAGGTTCTA
+
BBBBBBBA4BCFGGGGGGBFGGHHGEF24BFBFFFE2EAF?GDBGGGEAEEGBHFHHHHAE@?EGGGGGEFB3FHGGGGHGHGGHGGGDGCDGGHBDGHH2CGGFHHHGGFFHHGGGGGHHHHHHHHHHHGHGGGGFGHGHHGHHGGGGGGGGGGGGG-BDFAFFFFFFFFFFF/FFBBFFFFFFFFFFFFFFFFFFFFFFFFFFFFFFFFFFFFFFF/FFFF/:FFBFF/FFFFFFFFBFFFFFFFFFFB
@M05620:37:000000000-D9766:1:1101:21105:4442 1:N:0:74
ACCACACCTTCTACAATGAGCTGCGTGTGGCTCCCGAGGAGCACCCCGTGCTGCTGACCGAGGCCCCCCTGAACCCCAAGGCCAACCGCGAGAAGATGCCCAGGTGAGTGGCCCGCTACCTCTTCTGGTGGCCGCCTCCCTCCTTCCTGGCCTCCCGGCGCTGCGCCCTTTCTCACTGGTTCTCTCTTCTGCCGTTTTCCGTAGGACTCTCTTCTCTGACCTGAGTCTCCTTTGGAACTCTGCAGGTTCTA
+
BBCCABCB>FFFGGGGGGGGGGHHGEGB4EHHHGGGGGFGFHGHHGGGGGGGGHHHHHHGGGGGGGGGGGGHFHHGGGGHGHHHHGGGGGGGGGHGHBGHHHHGHHHHHHGGHHGGGGGHHHHHHHHHHHGHHGGGGGHGHHGHGGGGGGGGGGGGGG-CDFFFFFFFFFFFFFFFFFFFFFFFFFFFHFFFFFFFFFHFFFFFFFFFFFFFFHFFHFFFFFFFFFFFFFFFFFFFFFFFFFFFFFFFFFF
@M05620:37:000000000-D9766:1:1101:21122:4444 1:N:0:74
ACCACACCTTCTACAATGAGCTGCGTGTGGCTCCCGAGGAGCACCCCGTGCTTCTGACCGAGGCCCCCCTGAACCCCAAGGCCAACCGCGAGAAGATGCCCAGGTGAGTGGCCCGCTACCTCTTCTGGTGGCCGCCTCCCTCCTTCCTGGCCTCCCGGAGCTGCGCCCTTTCTCACTGGTTCTCTCTTCTGCCGTTTTCCGTAGGACTCTCTTCTCTGACCTGAGTCTCCTTTGGAACTCTGCAGGTTCTA
+
AA3AABBAFFFFGGGGGGGGGGHHGGGGHGHHGFGG?EEEEHHHHGGEEEGF5FGHFGHGE>0EFGGGGGGHHHHGGGDGGHHHHGGGGGGGGGHFHHHHHHHEGHFGHHGGHFGGGGGHGHHHHHHGGHGHHGGGGGGGHHGHFCFGFGGGGGGGGCGGGGFFGGFFFFFFFFBFFFFFFFFFFFFFFFFFFFDDFFFFFBF?AFFFFFFFFFFFFFFFFFFFFFFFFFFFFFFFFFFFFFFFFFAFFFF
@M05620:37:000000000-D9766:1:1101:15635:4461 1:N:0:74
ACCACACCTTCTACAATGAGCTGCGTGTGGCTCCCGAGGAGCACCCCGTGCTGCTGACCGAGGCCCCCCTGAACCCCAAGGCCAACCGCGAGAAGATGACCCGGGGAGTGGCCCGCTACCTCCTCTTGTTGCCGGCTCCCTCCTTCCTGGCCTCCCGGGGCTTCGCCCCTTCTCACTGGGTCTCTCTTCTGGCGGTTTCCGGAGGACTCTCCTCTCTGACCTGAGGCTCCTTTGGGAATCTTCAGGGTCTA
+
ABABBBABFFFFFGGB5FFGGFGFEFGFH2GHHGFEEGGGGHHHHGGGEEGGHGHHHHHGGGGGGGFGGGGHHHHGGGGHGHHHHFGGGCCGGDHHEB2FG2/>//-<.0>.FH-----=00.;/00<00;0<--;-.CA/9E/90F00;.C0.:E.:-9--..-.;A-9F./////9B.:999///;////;9-;DF/F.-.-;..//9///./9///9;/./;....;/;F/9.;/.//////;.././
@M05620:37:000000000-D9766:1:1101:12488:4465 1:N:0:74
AGTGCCAGCTCTCAATCGCACAGGGGACCCAGGGCCTGGCCCCTCCATCCAGAAAACCTATGACCTCACCCGCTACCTGGAGCACCAACTCCGCAGCTTGGCTGGGACCTATGTGAGTATCCAGCGTAGGAATCTGGGAGTTGGGGAGGAGTGAGGAGTTGGGGAAAGACAGTCCTAACCGTGGAGGGTTCTGGTAAATGATGGGGTGAGGAGGGGCTCTTTGGCTCCCACCAGTCCCCCTGTCTGGTCTA
+
>1>>A11CAFFFBGGFG1FCAEGEEEEGFEHHGGG/F/G00GGHGFGF1BG1D01BFE0GGGHHFH1GHHHGGE/EHFHFFGHA0?GEG0FGEEGGC0GGFHFFGGHHGHHGHG2GHHFGHHHHHGCGGGHHHHBFH0FFCGFFCCGGGGFGHHHGHF/CHHGGGGHHHHHHHHHHGFHHGCEGGGGGBFGGGG0CFFFGGFGGEBB@FFFFFF@?@@EFFFFFFBFFFFFFFFFFFFFF@EFFFFBFBFF
@M05620:37:000000000-D9766:1:1101:15616:4465 1:N:0:74
ACCACACCTTCTACAATGCGCTGCGTGCGGCTCCCGAGGAGCACCCCGTGCTGCTGACCGAGGCCCCCCTGAACCCCAAGGCCAACAGCGAGAAGATGCCCAGGTGAGTGGCCCGCTACCTCTTCTGGTGGCCGCCTCCCTCCTTCCTGGCCTCCCGGTGCTGCGCCCTTTCTCACTGGTTCTCTCTTCTGCCGTTTTCCGTAGGACTCTCTTCTCTGACCTGAGTCCCCTTTGGAACTCTGCAGGTTCTA
+
>>>1AAA1>BBBFAGBBG1AE0ECG0A000AAAAAA/AAEEHHAHAE///?>1FE@B>>//>/>F>>/E//0BBEEG?<G//?GHG/BFC/</CF11<1<<GFGFGHFDG..<<A<<-@CGHB0DGH0<G..:--:::.:FF.9B0/;C/.A9.9.9A-9@BFF-----;9/BF/9//-/;:////9;;B///@A-:ABB9F-BF/B/:/9BB/99;F/:;FF/-BF/;-99/FF/BF9BFFBBBFAFFFF
@M05620:37:000000000-D9766:1:1101:21578:4482 1:N:0:74
AGTGCCAGCTCTCAATCGCACAGGGGACCCAGGGCCTAGCCCCTCCATCCAGAAAACAAATGACCTCACCCGCTACCTGGAGCACCAACTCCGCAGCTTGGCTGGGACCTATGTGAGTATCCAGCGTAGGAATCTGGGAGTTGGGGAGGAGTGAGGAGTTGGGGAAAGACAGTCCTAACCGTGGAGGGTTCTGGTAAATGATGGGGTGAGGAGGGGCTCTTTGGCTCCCACCAGTCCCCCTGTCTGGTCTA
+
>1>>ABBFAFFDGGGCDAFFC?FAAAEGFEHHGGC?/0B10FEHAEHHFFHDF0FCG//BBFGHHHE1BGFEEE//GHGFGGGHFACGGBHFFCEECCGHGEHEEGGFGHHHHHHHGHHHBGGFH//CCGGHHFHF1<GGGHHH?CGGCCEGEHGGFCGFHB--CGHGHHFHHHHHFHFHG.AABFGG9C?FFGGGGGGGGGGGGBC?FFFFFF?@<-EFFFFFFFFFFFFFFFFFFFFF?FFFFF//;B;
@M05620:37:000000000-D9766:1:1101:12447:4504 1:N:0:74
ACCACACCTTCTACAATGAGCTGCGTGTGGCTCCCGAGGAGCACCCCGTGCTGCTGACCGAGGCCCCCCTGAACCCCAAGGCCAACCGCGAGAAGATGACCCAGGTGCGCGGCCCGCTACCTCTTCTGGTGGCCGCCTCCCTCATTCCTGGCCTCCCGGAGCTGCGCCCTTTCTCACTGGTTCTCTCTTCTGCCGTTTTCCGTAGGACTCTCTTCTCTGACATGCGTCTCCTTTGGAACTCTGCAGGTTCT
+
AAAABBBBFFFFGGGGFGBGGGHHGEGEGEHHHGGAEGGGGHHHHGGGGEGGHHHHHHHGGGGGGGGGGGGHHHHGGGGHGHHHHGGGGGGGGGHHHHHHH2?//?F1A/>DGGDFGG-AGHHHHH0;CGHGHGGGGGGGGGG.FFGGFGGGGGGGGG;DAFFFFFFFFFFFFFFFFFFFFFFFFFF/BF/;BFFFFFFFFFFF..9BFFFFFFFFFFFFFF/B/AFFFFFFFBFFFFFFFF/FF/A./;;
@M05620:37:000000000-D9766:1:1101:15664:4517 1:N:0:74
ACCACACCTTCTACAATGAGCTGCGTGTGGCTCCCGAGGAGCACCCCGTGCTGCTGACCGAGGCCCCCCTGAACCCCAAGGCCAACCGCGAGAAGATGCCCAGGTGAGTGGCCCGCTACCTCTTCTGGTGGCCGCCTCCCTCCTTCCTGGCCTCCCGGCGCTGCGCCCTTTCTCACTGGTTCTCTCTTCTGCCGTTTTCCGTAGGACTCTCTTCTCTGACCTGAGTCTCCTTTGGAACTCTGCAGGTTCTA
+
BBBBBBBBFFFFGGGGGGGGGGHHGGGECEHHHGGGGGGCGHHHHGGGGGGGHHHHHHHGGGGGGGFGGGGHHHHGGGGHGHHHHGGGGGGGGGGHH2FCHCHF1?DC<?/FFHGGGGGGHHGHHHGGGFFHHC@DDGHGGFGHHGGGFGGGFGEGGGAGF-@DFDDFFFEF/FFFBFFFFFFFFFFFFFFBFBAABEFFFFFFBFFFFFFFFFFFFBFFFBF;FBF9B/F/F/99BFFFFFFFFFFF/;;
@M05620:37:000000000-D9766:1:1101:10647:4560 1:N:0:74
ACCACACCTTCTACAATGAGCTGCGTGTGGCTCCCGCGGAGCACCCCGTGCTGCTGACCGAGGCCCCCCTGAACCCCAAGGCCAACCGCGAGAAGATGCCCAGGTGAGTGGCCCGCTACCTCTTCTGGTGGCCGCCTCCCTCCTTCCTGGCCTCCCGGAGCTGCGCCCTTTCTCACTGGTTCTCTCTTCTGCCGTTTTCCGTAGGACTCTCTTCTCTGACCTGAGTCTCCTTTGGAACTCTGCAGGTTCTA
+
1>>1A11>FF1B3FG13FFA11A1AEEG00FG1BF?0AE//A/FGGCEB>E/1@BFGECF>>/>>E/>EGGGHC/?EGEC/FG//<?/BBC<//?111?FGHGF<<GFGF.FG.-AC?C/G0DB0:CGCG?CG-C-.::EFGFF0C:FBFF.0C.9A9-@@?BF@@F@@FFF/FFFFF-9BFFFFFFFFFBFF@9AFFBF?;9--9BFFFBFFFBFF9FFBF-BBFFFFFFFFFF//9B/99FFF?9/;BB
@M05620:37:000000000-D9766:1:1101:17471:4585 1:N:0:74
AGTGCCAGCTCTCCATCGCACAGGGGACCCAGGGCCTGGCCCCTCCATCCAGAAAACCTATGACCTCACCCGCTACCTGGAGCACCCACTCCGCAGCTTGGCTGGGACCTATGTGAGTATCCAGCGTAGGAATCTGGGCGTTGGGGAGGAGTGAGGAGTTGGGGAAAGACAGTCCTAACCGTGGAGGGTTCTGGTAAATGATGGGGTGAGGAGGGGCTCTTTGGCTCCCACCAGTCCCCCTGTCTGGTCTA
+
>A>1>BFFAFFFGBGFFFGAE?GAF0BAEEGE0BEBFFHHHHGGGGFHHEFHH0GBGEHHFBGHHDFHHHHEG//EGHEG0BFGHH/??FHB/E/E>GBBEFHGGGHHGHHGHHHFHHHHHHFHHGGFGGHHFHHHHH/>@CGHGG.CG<<CGBGG<CGHHHGGGGEGBF/GFGGGGGGGGGG@AEGGEGGFBGCFGGGFFFFFFFA@FFFFFF@@@@FFFFFFFFFFFFFFFFFFFFFF@FFFFFFFFFB
@M05620:37:000000000-D9766:1:1101:21608:4588 1:N:0:74
GAGGCTGCTTTGGAAGAAACTCATAGATTACTGCAACAGTTCCCCCTGGACCTGGAAAAGTTTCTTGCCTGGCTTACAGAAGCTGAAACAACTGCCAATCCAACCGGCTCCTAACCGTAGGTACCGACTACTCGCCAACTGACCAATAGTCCCAACGATGCAACAACAATGAAGAGTAAGACCGGCGTTTCAGCTTTAGCACTCTTGTGACTCAACAAGACCCATTATCAGCATTTGTAATTGTAAATGAC
+
CBBCCCFCFFFFGGGGGGGGGGHHHHHHHHHHHHHHHHHHHHHHHGGGHHHHHHHGHHHHGHHHHHHHHHHHHHHHHHHHHHHHHHHHHHHHHHHHHHHBC3@3B/>/>1?GGFGF/??/E3BFHD/</<BGG/CG///@2D2@2/1???1F110<??..>111><FCH110000.0=0=0<<-:A--;A9FGG0:FBB0BCFC0=09C00=9;FG0.9//;;EFB0BB0B0FBFFFFFBBFF90BFFF09
@M05620:37:000000000-D9766:1:1101:8310:4589 1:N:0:74
ACCACACATTCTACAATGCGCTGCGTGTGGCTCCCGAGGAGCACCCCGTGCTGCTGACCGAGGCCCCCCTGAACCCCAAGGCCAACCGCGCGAAGATGCCCAGGGGGGGGGGCCCGCTACTTCTTTGGGTGGCGGCCTCCCTCCTTCCTGGCTTCCGGGGCTTGCGCCTTTTCTCACGGGTTCTCTCTTCTGCCGTTTTCGGTAGGACCCTCTTTTCGGACCTGGGTCTCCTTTGAAACTCTGAGGGTTCT
+
A>A1AAA>BBDFGAGFDG1AE0ECEEEA0AFFAABA/EAECFFHHGG/BEEGGHHHHHH/>EEGGEGGGEEFFFHGGGGHEFHHHGABCG<>@C@?FH1?G1/?.->---;-@@----@@///;///;A-;;F--;--9E--;-B/B/9B9F--;F-9@-------;--;F///;//-;-@A-////:BB//9/;AFF-B----;-//--/-;99:/9;-;--;--99-:/;F/B/;///9////;9A--/
@M05620:37:000000000-D9766:1:1101:21630:4589 1:N:0:74
GAGGCTGCTTTGGAAGAAACTCATAGATTACTGCAACAGTTCCCCCTGGACCTGGAAAAGTTTCTTGCCTGGCTTACAGAAGCTGAAACAACTGCCAATCCTACAGGATGCTACCCGTAAGGAAAGGCTCCTAGAAGACTCCAAGGGAGTAAAAGAGCTGATGAAACAATGGCAAGTAAGTCAGGCATTTCCGCTTTAGCACTCTTGTGGATCCAATTGAACAATTCTCAGCATTTGTACTTGTAACTGAC
+
AABBABFCFFFFGBGGGFGGFGHHHFGHHHHGHHGHHHHHHGFHHGGFHHHHHHHGEFFHFGHHHHHHHHHHHHHGGHHHHHGHHBDGGHGHHHHHHFHGGBFGEBGFHHHHFDFHGEGEGFBGHFBGHHGHHFHGBGBGFHGHFAFHGGHHHHHEFHHHFHHHFHHHGDGCHFGF?FGG1GFGHHE<>F<GDFDGFHGEFHHHHHHGHGHCHHHHGFCHGGCGHHGBCFFFFFGGBFBBFFGGGGGGFG9
@M05620:37:000000000-D9766:1:1101:18675:4628 1:N:0:74
AGTGCCAGCTCTCAATCGCACAGGGGACCCAGGGCCTGGCCCCTCCATCCAGAAAACCTATGACCTCACCCGCTACCTGGAGCACCAACTCCGCAGCTTGGCTGGGACCTATGTGAGTATCCAGCGTAGGAATCTGGGAGTTGGGGAGGAGTGAGGAGTTGGGGAAAGACAGTCCTAACCGTGGAGGGTTCTGGTAAATGATGGGGTGAGGAGGGGCTCTTTGGCTCCCACCAGTCCCCCTGTCTGGTCTA
+
BBABBFFFBFFFGGGGGGGGGGHCGGGGGGHHDGGGGGHHHHGHGGHHHGHHHHHHHGHHHHHHHHHHHHHGGEEGHHHHGGFGHHHHGHHHFGGGGFGGGHGGGGHHGGHHHGHHHHHHHHGHHGDGGGHHHHHHHGHGEHHHGGGGGGDFHHFHHGHFHHGGGGHHFHHHHHHHGHHHGEEGGGGG;CAFFGFFFGGGGGGGGGFFFFFFFF-BA>FFFFFFFFFFFFFFFFFFFFFDFFFFFF/BFFB
@M05620:37:000000000-D9766:1:1101:14109:4665 1:N:0:74
ACCACACCTTCTACAATGAGCTGCGTGTGGCTCCCGAGGAGCACCCCGTGCTGCTGACCGAGGCCCCCCTGAACCCCAAGGCCAACCGCGAGAAGATGCCCAGGTGAGTGGCCCGCTACCTCTTCTGGTGGCCGCCTCCCTCCTTCCTGGCCTCCCGGAGCTGCGCCCTTTCTCACTGGTTCTCTCTTCTGCCGTTTTCCGTAGGACTCTCTTCTCTGACCTGAGTCTCCTTTGGAACTCTGCAGGTTCTA
+
ABAABBBBFFFFGGGGGGGGGGHHGEEECAGHFGGGGGGGGHHHHGGGAEGGGHGHHHHGEGGGGEGGGGGFHFHGGE?GEEHHHGA<DFGGCFFHHHHGHHHGFGGHGHGGHHGGGGFHHHGHHHHHGHGHHGGGGEGFHHGHHFFGGGFGGFGGGA-BDGGGGCFFFFFFFFFFFFFBFFFFFBFFFFFFFFADFFFFFFFFFFFFFFFFFFFFFFFFFFFFFFFFFFFFEFFFFFFFFFFFFFFFFFF
@M05620:37:000000000-D9766:1:1101:21573:4672 1:N:0:74
ACCACACCTTCTACAATGAGCTGCGTGTGGCTCCCGAGGAGCACCCCGTGCTGCTGACCGAGGCCCCCCTGAACCCCAAGGCCAACCGCGAGAAGATGACCCAGGTGAGTGGCCCGCTACCTCTTCTGGTGGCCGCCTCCCTCCTTCCTGGCCTCCCGGAGCTGCGCCCTTTCTCACTGGTTCTATCTTCTGCCGTTTTCCGTAGGACTCTCTTCTCTGACCTGAGTCTCCTTTGGAACTCTGCAGGTTCT
+
BBBBBBBBFFFFGGGGGGGGGGHHGFGEDGHHHGGGGGGCEHHHHGGGEGGGGHFH5FGFGEEGGGGGGGGHHHHGGGGHGHHHFGGGGGGGGDGFFFHHHHHHGHHGFGHGGHHCGGCGHFHGHHHGGFBDFGDGGG?CEGHGHGFFBFF?FFFEG?--@DGFFFFFFFFFF/BFFFFFBFFBFFBFFF9BFFA:AFEFFFFF:AFFFFFEBFFFFFFFBFFFFBBFFFFFFFFFBFFFFBB/FFFABFB
@M05620:37:000000000-D9766:1:1101:24039:4686 1:N:0:74
ACCACACCTTCTACAATGAGCTGCGTGTGGCTCCCGAGGAGCACCCCGTGCTGCTGACCGAGGCCCCCCTGAACCCCAAGGCCAACCGCGAGAAGATGACCCAGGTGAGGGGCCCGCTACCTCTTCTGGTGGCCGCCTCCCTCCTTCCTGGCCTCCCGGAGCTGCGCCCTTTCTCACTGGTTCTCTCTTCTGCCGTTTTCCGTAGGACTCTCTTCTCTGACCTGAGTCTCCTTTGGAACTCTGCAGGTTCT
+
A1>AAAAAFFFDEFFF3FFGGGFHGAEEE0BFGG0BEA/EEFHHHGGGFGGGHHGHGHHGGGGGGGGGGGGHFHHGGGGHGHHH/FEGG@CGGAGHHHHHEH/F?1GGH0?CCGGCGGGGHHHHHHHHHHH?GHC@CGGGGGGG/;FFFFEFFFFEGG@??AFFF?@B@@FFFFFFFFBB:BFFFFFF/BFFBF?9BBEBFBFFB-FFFFFFFEFFF/;/BF/99-FFBBFFFFFB/:FF/FFFFBFAFFF
@M05620:37:000000000-D9766:1:1101:24057:4686 1:N:0:74
ACCACACCTTCTACAATGAGCTGCGTGTGGCTCCCGAGGAGCACCCCGTGCTGCTGACCGAGGCCCCCCTGAACCCCAAGGCCAACCGCGAGAAGATGACCCAGGTGAGTGGCCCGCTACCTCTTCTGGTGGCCGCCTCCCTCCTTCCTGGCCTCCCGGAGCTGCGCCCTTTCTCACTGGTTCTCTCTTCTGCCGTTTTCCGTAGGACTCTCTTCTCTGACCTGAGTCTCCTTTGGAACTCTGCAGGTTCT
+
AAAAAA>AFFFFBGGBGGG1GFEGGGGGHGGHHGGGGEEE/FCGHGCGFCGF1FHHDGHGE?/EEGGGGGGFGHHGGEEFFHHHHGGGGGGGGGHHHBGHHHGFFCCGG?<FFHHGGGGGHHHHHHHFHGG.GGCGGGEHGHHGGFGGGGGGGFGEEG@A@AFGG@@F@@FFFFFFFF/FFFFFFFFFFFFFFF@BFFFFFFFFBFFFFFFFFFFFFFFFFFFFFFFFFFFFFFFFFFFFFFFFFFFFFFB
@M05620:37:000000000-D9766:1:1101:21586:4707 1:N:0:74
AGTGCCAGCTCTCAATCGCACAGGGGACCCAGGGCCTGGCCCCTCCATCCAGAAAACCTATGACCTCACCCGCTACCTGGAGCACCAACTCCGCAGCTTGGCTGGGACCTATGTGAGTATCCAGCGTAGGAATCTGGGAGTTGGGGAGGAGTGAGGAGTTGGGGAAAGACAGTCCTAACCGTGGAGGGTTCTGGTAAATGATGGGGTGAGGAGGGGCTCTTTGGCTCCCACCAGTCCCCCTGTCTGGTCTA
+
AA>AAFFFBFFFG4FGGGGCGGHFGFFEEEHHBEEEFFHHFHGGGGHHHHHHFHGHHGHHHGFHHHHHHHGGG>EEHHHHBFHHHHFGFHHGAFGG/G?FFBHGGGFHGHFH2FGFHHFHH?FGGG<?DAFGHHHHHH0FEFHHGG.AC.>>GFHH0EHHHH?D..CGGHFHG0CGHHHHCGGG?EGA;FGGGGCBFGGGGGGGGGFFFFFEF.@@FCEBFFFFFFFFFFFDAFFFEFF9BFFFF/B/BB9
@M05620:37:000000000-D9766:1:1101:20167:4739 1:N:0:74
AGTGCCAGCTCTCAATCGCACAGGGGACCCAGGGCCTGGCCCCTCCATCCAGAAAACCTATGACCTCACCCGCTACCTGGAGCACCAACTCCGCAGCTTGGCTGGGACCTATGTGAGTATCCAGCGTAGGAATCTGGGAGTTGGGGAGGAGTGAGGAGTTGGGGAAAGACAGTCCTAACCGTGGAGGGTTCTGGTAAATGATGGGGTGAGGAGGGGCTCTTTGGCTCCCACCAGTCCCCCTGTCTGGTCTA
+
AB3ABFFFCFFFGGGGGGGGGGHHGGGGGGHHGGGGGGHHHHGHGGHHHHHHHHHHHGHHHHHHHHHHHHHGGGGGHHHHHHHHHHHHGHHHGGGGGHHHGHHGGGHHGHHHHHHHHHHHHHHHHGGGGGHHHHHHHHHGGHHHGGGGGGGHHHHHHGHHHHGGGGHHHHHHHHHHHHHHGGGGGGGGEGGGGGGGGGGGGGGGGGFFFFFFFFFFFFFFFFFFFFFFFFFFFFFFFFFFFFFFFFFFFFB
@M05620:37:000000000-D9766:1:1101:14604:4758 1:N:0:74
AGTGCCAGCTCTCAATCGCACAGGGGACCCAGGGCCTGGCCCCTCCATCCAGAAAACCTATGACCTCACCCGCTACCTGGAGCACCAACTCCGCAGCTTGGCTGGGACCTATGTGAGTATCCAGCGTAGGAATCTGGGAGTTGGGGAGGAGTGAGGAGTTGGGGAAAGACAGTCCTAACCGTGGAGGGTTCTGGTAAATGATGGGGTGAGGAGGGGCTCTTTGGCTCCCACCAGTCCCCCTGTCTGGTCTA
+
ABABBFFFBFFFGGGGGGGGGGHGAEDAEF2FFEE2BAGH2BECEGFHHGFEBGEGHGFFHGGHGHHFHFGFGEGGHGFFGGGHHHHHGFGHGGGEGFEG/3?/EGAFEHHHHB3FFFGFGHFHHG<CD?GGHHHHHHGGDGHH@-CCFGGFGFGHHDC/=CCGGGHHGHHHFGEGHHFHGGEG?EFGFGAFGG;0FFBFB0FFGGF=EFFFDD-9BDFFFFFEBFFE.FFDFE/FFFEFFFFFFFFBB/B
@M05620:37:000000000-D9766:1:1101:13609:4772 1:N:0:74
AGTGCCAGCTCTCAATCGCACAGGGGACCCAGGGCCTGGCCCCTCCATCCAGAAAACCTATGACCTCACCCGCTACCTGGAGCACCAACTCCGCAGCTTGGCTGGGACCTATGTGAGTATCCAGCGTAGGAATCTGGGAGTTGGGGAGGAGTGAGGAGTTGGGGAAAGACAGTCCTAACCGTGGAGGGGTCTGGTAAATGATGGGGTGAGGAGGGGCTCTTTGGCTCCCACCAGTCCCCCTGTCTGGTCTA
+
A1>>>FFFAFFFGDGFGGGAGAGAFCEEFF0GCAAAAFHHFHGAEGCHHG1GFFBCGF0FFGGHHGHCHFFEE>EEHFGH0FGHHH0/?>FGEFEEGCGGEHCFGG0FEH111B2>FFDDG2GGHCAC//11@F1FF0?/?<<1@?.--.>GHHG.0<<GGHC-C.;.;/CC:GGFC0/.9:;99..;-9;999FC090CFFBFFAB-9-A/9---@@F9//B/9F/A9-9A-AB/FFEA-A;99FB/9/9
@M05620:37:000000000-D9766:1:1101:7322:4818 1:N:0:74
AGTGCCAGCTCTCAATCGCACAGGGGACCCAGGGCCTGGCCCCTCCATCCAGAAAACCTATGACCTCACCCGCTACCTGGAGCACCAACTCCGCAGCTTGGCTGGGACCTATGTGAGTATCCAGCGTAGGAATCTGGGAGTTGGGGAGGAGTGAGGAGTTGGGGAAAGACAGTCCTAACCGTGGAGGGTTCTGGTAAATGATGGGGTGAGGAGGGGCTCTTTGGCTCCCACCAGTCCCCCTGTCTGGTCTA
+
BBAABFFFBFFFGGGGGGGGGCHEGGEGGGHHGGGGAFHHHHGHGGHHHGHHEFCGHGHGFHBHHGHHHHHF>EEGHGHHFHHHHHHHGHHGGGF/EFGFGHHGGGHHGHGGHHHHHHHHHHHHHGGGGGHHHHHHHHCFEHHHGGGGGGGHHHHHHGHHFHGGGGHHHHHHHHHHHHHHGGGGGGGGGGGGGG;FFGGGGGGGGGFFFFFFFFFFFFEFFFFFFEFFFFFFFFFFFFFFFFFFFFFFFFF
@M05620:37:000000000-D9766:1:1101:19092:4826 1:N:0:74
AGGGCCAGCTCTCCAGCGCACAGGGGACCCAGGGCCTGGCCCCTCCATCCAGAAAACCTATGACCTCACCCGCTACCTGGAGCACCAACTCCGCAGCTTGGCTGGGACCTATGTGAGTATCCAGCGTAGGCATCTGGGCGTTGGGGAGGCGTGAGGAGTTGGGGCAAGACAGTCCTAACCGTGGAGGGTTCTGGTAAATGATGGGGTGAGGAGGGGCTCTTTGGCTCCCACCAGGCCCCCTGTCTGGTCTT
+
>>1AAA1AAFFDF1B1BAEGAEFGEGAEC0BGGGF/AAF00GGCEGBG10BBF01B0A01FGDGFG11FBEEEE/EF1B0BGG/0?0?EBFFF/EE/0BFEHHE?/0B?BFB<FDGHH21BF21<>?CG/1??F<<G0/<A@@CCC.<C.-.-.;:0C:C0/;9.;AE/FGGGG0FF0/.-C9-;.-9B--99BF/99FBF/B/EF-9A-;/BF;@-@FFFB/;/B9A?BFF---9--@;--/:9/9;BB/
@M05620:37:000000000-D9766:1:1101:12687:4844 1:N:0:74
ACCACACCTTCTACAATGAGCTGCGTGTGGCTCCCGAGGAGCACCCCGTGCTGCTGACCGAGGCCCCCCTGAACCCCAAGGCCAACCGCGAGAAGATGCCCAGGTGAGTGGCCCGCTACCTCTTCTGGTGGCCGCCTCCCTCCTTCCTGGCCTCCCGGAGCTGCGCCCTTTCTCACTGGTTCTCTCTTCTGCCGTTTTCCGTAGGACTCTCTTCTCTGACCTGAGTATCCTTTGGAACTCTGCAGGTTCTA
+
>AA1AAAAFFFFGGGGGGG1B1F1E00BB0GF1BBAAEEEGHHHHGEGEEFEHGHFHGHGGCGGG>>EGGGFF1C>EGAE//GEEF//>@B//?0111F<FHHGFFHHH1FG0/@C-AC01DGFHHBGD/<GHCGGGC.C/CCHFB90;/CFGFAAG---;A9FGGF--/F///;FFFFFBFFFFFFFFFFFF@9AFFFFFF?B?FFFF/BFF/BF//9BFF-9F9/;F9/;B9F/B9//;BFFFF9BFFF
@M05620:37:000000000-D9766:1:1101:19100:4846 1:N:0:74
AGTGCCAGCTCTCAATCGCACAGGGGACCCAGGGCCTGGCCCCTCCATCCAGAAAACCTATGACCTCACCCGCTACCTGGAGCACCAACTCCGCAGCTTGGCTGGGACCTATGTGAGTATCCAGCGTAGGAATCTGGGAGTTGGGGAGGAGTGAGGAGTTGGGGAAAGACAGTCCTAACCGTGGAGGGTTCTGGTAAATGATGGGGTGAGGAGGGGCTCTTTGGCTCCCACCAGTCCCCCTGTCTGGTCTA
+
CCCCCFFFDFFFGGGGGGGGGGHGGGGGGGHHGGGGGGHHHHGHGGHHHHHHHHHHHGHHHHHHHHHHHHHGGEGGHHHHHHHHHHHHGHHHGGGGGHHHGHHGG?HHGHHGHHGHHHHHHHHHHGGGGGHHHHHHGHHGGHHHGGGGGGGHGHHGHGHHHHGGGGHHHHHHHHHHHHHHGGGGGGGGCFGGGGFGGGGGGGGGGGFFFFFFFFFFFFFFFFFFFFFFFFFFFFFFFFFFFFFFFFFFFFF
@M05620:37:000000000-D9766:1:1101:23499:4848 1:N:0:74
ACCACACCTTCTACAATGAGCTGCGTGTGGCTCCCGAGGAGCACCCCGTGCTGCTGACCGAGGCCCCCCTGAACCCCAAGGCCAACCGCGAGAAGATGACCCAGGTGAGTGGCCCGCTACCTCTTCTGGTGGCCGCCTCCCTCCTTCCTGGCCTCCCGGAGCTGCGCCCTTTCTCACTGGTTCTCTCTTCTGCCGTTTTCCGTAGGACTCTCTTCTCTGACCTGAGTCTCCTTTGGAACTCTGCAGGTTCT
+
BABABBBBFFFFGGGGFGBFGGHGGEEB4BEGHGFEFGGGFHGFHGGGFGEGFHHHHHHGGGGGGGGGGGGHHHHGGGGHGHHHHGGGG/>B@DHGHHHHHFHEEFF?0?FACHHGGGGGHHHHHHHHHHHGHHGGGGGHGHHGHGGGGGGGGGGGGGGGGGGGGGFFFFFFFFFFFFFFFFFFFFFFFFFFFFFDFFFFFFFFFFFFFFFFFFFFFFFFFFFF/BBFFFFFFFFFFFFFFFFFFFFFFFF
@M05620:37:000000000-D9766:1:1101:10001:4871 1:N:0:74
GAGGCTGCTTTGGAAGAAACTCATAGATTACTGCAACAGTTCCCCCTGGACCTGGAAAAGTTTCTTGCCTTGCTTACAGAAGCTGAAACAACTGCCAATCATCCAGGATGCTAACCGTAAGGAAAGGCTCCTATAAGAATCAAAGGGAGTAAAAGAGCTGATGAAACAATGGCAAGTAAGTCAGGCACTTCCGCTTTAGCACTCTTGTGGATCCAATAGAACAATTATCAGCATTTTTACTTGTAACTGAC
+
>3>A3>FACDFDG4BB4B4FGGFGGDGHH5BEDGB4BFBFGBDA2BAFABBBFGAG332BFHHDDFHBBB5BBDG53BBDGF3BG33F331FGHHHFGH33B@BF@313BB3@4BB>??/BEEFF?0??B?E?4?BEG3B33?B32?C//2?F33/2@<@@<2@22<<C1?<00<?????1@1?<0.00>11.<<<<D000<<C<=0=<A<0;;CC00::0;//0:0;00:0C00;9CA:000C;990;FB
@M05620:37:000000000-D9766:1:1101:9985:4877 1:N:0:74
GAGGCTGCTTTGGAAGAAACTCATAGATTACTGCAACAGTTCCCCCTGGACCTGGAAAAGTTTCTTGCCTGGCTTACAGAAGCTGAAACAACTGCCAATCCTACAGGATGCTCACCGTAAGGACCGGCTACTAGCCGACTCCACGGGAGTACCAGAGCTGATGAAACCATGGCAAGTAAGTACGGCCTTTCCGCTTTAGCACTCTTGTGGATCCAATTGAACCATTCTCAGCATTTGTACTTGTACATGAC
+
BBBCCCFBFFFFGGGGGGGGGGHHHHHHGHHHHHHHFFHGHHGHHGGGHFHHHHHGHHHHGHHHHGHHHHHHHHHHHHHHHHHHHHGHHHHGHHHHHHHHHH4BB3?FG3FHF43BEEGAFHHFCGFGG/FGDGGFF<BFDHCGG//?/??1?FHHHH=FGH11>FHFG1GH000CDG0GG0=CFG?EFFHH.EEDEHGHHHGFFFGGG?9FGGG0F0;C0;;C0FFFGFFGGGGGFFFF00;FF990;B:
@M05620:37:000000000-D9766:1:1101:18595:4887 1:N:0:74
AGTGCCAGCTCTCAATCGCACAGGGGACCCAGGGCCTGGCCCCTCCATCCAGAAAACCTATGACCTCACCCGCTACCTGGAGCACCAACTCCGCAGCTTGGCTGGGACCTATGTGAGTATCCAGCGTAGGAATCTGGGAGTTGGGGAGGAGTGAGGAGTTGGGGAAAGACAGTCCTAACCGTGGAGGGTTCTGGTAAATGATGGGGTGAGGAGGGGCTCTTTGGCTCCCACCAGTCCCCCTGTCTGGTCTA
+
BBBBBFFFBFFFGFGGGEGGGGHGEFEFCFHHGGGGGGHHFHGHEGHHHHHHHGHHHGFHHHHHHHHHHHHGGFGGHHHHHHHHHHHHGHHHEGGGGHGHGHHGGGHHGHHHHHHHHHHHHHHHHGGGGGHHHHHHHHHGGHHHGGGGGGGGHHHHHGHHHHGGGGHHHHHHHHHHHHHHGEEGGGGG=FFGGGFGGGGGGGGGGGFFFFFFFFFFFFFFFFFFFFFFFFFFFFFFFFFFFFFFFFFFFFF
@M05620:37:000000000-D9766:1:1101:16409:4905 1:N:0:74
ACCACACCTTCTACAATGAGCTGCGTGTGGCTCCCGAGGAGCCCCCCGTGCTGCTGACCGAGGCCCCCCTGAACCCCAAGGCCAACCGCGAGAAGATGACCCAGGTGAGTGGCCCGCTACCTCTTCTGGTGGCCGCCTCCCTCCTTCCTGGCCTCCCGGAGCTGCGCCCTTTCTCACTGGTTCTCTCTTCTGCCGTTTTCCGTAGGACTCTCTTCTCTGACCTGAGTCTCCTTTGGAACTCTGCAGGTTCT
+
AAA3AAAAFFFFGGGF5GGFG5GBEAAAC2FG3FGA2EGEEH2BFGGFAEFC@EF3FHHGEEEEG?GGGGGB??GFGE/G/?GHEG/?DCG///0F1?DFCGHHGCFGFGFFGHG@DCCCFHGHHGHBGCG.CHCC@..9CFFD990;99CFFBAEEFGGBBAFE>?DB@/BFBFFFFFFFFBFFFB;FFFBBFBADFFFFFFFDDFFFFFFBFFFFFFFBF/BF.FFFBFFFFFFEFFFF9/FFFFFB;;
@M05620:37:000000000-D9766:1:1101:20773:4910 1:N:0:74
ACCACACCTTCTACAATGAGCTGCGTGTGGCTCCCGAGGAGCACCCCGTGCTGCTGACCGAGGCCCCCCTGAACCCCAAGGCCAACCGCGAGAAGATGCCCAGGTGAGTGGCCCGCTACCTCTTCTGGTGGCCGCCTCCCTCCTTCCTGGCCTCCCGGCGCTGCGCCCTTTCTCACTGGTTCTCTCTTCTGCCGTTTTCCGTAGGACTCTCTTCTCTGACCTGAGTCTCCTTTGGAACTCTGCAGGTTCTA
+
AAA1AAAACFFFGBGCBGB1G1F1E0A000FGEFGE0EFECHHHHGGGGEFGEHFCGHHEEGGGGFGGGGG0GGHGGGEHEAHHHG?/>CB<<CHHHHEFFHHGCCHFGHGFAG-CGGGHHDGHBGFHDHGGHGCGGCHGHHGEHGGGFFFGEFEEC@?A@@@F@?B-@B9FBFFFFFFBBFFFFBFFFFFFF@BAFFFEBFFFFFFFFFFFEFFFFF/:FFFFBFFBFFFFFFFFFFFFFFFFFFAFFFF
@M05620:37:000000000-D9766:1:1101:21201:4940 1:N:0:74
AGTGCCAGCTCTCAATCGCACAGGGGACCCAGGGCCTGGCCCCTCCATCCAGAAAACCTATGACCTCACCCGCTACCTGGAGCACCAACTCCGCAGCTTGGCTGGGACCTATGTGAGTATCCAGCGTAGGAATCTGGGGGTTGGGGAGGAGTGAGGAGATGGGGAAAGACAGGCCTAACCGTGGAGGGTTCTGGTAAATGATGGGGTGAGGAGGGGCTCTTTGGCTCCCACCAGTCCCCCTGTCTGGTCTG
+
AAAABFFF3FFFGGGGGGGEEEGAEEG22FH2FEFG2AFG2GEEFGHBEHFG3BBGAEF3GF5FGHHHH11EGGGEH3GFHHHFFFHHGG3GE?/>>BGH/33/</0BE0B?12FG1121BB??B?<C/EHFHHFDDG/><-----EG?<<CHHFHH../0:.C..C./:C/..C//9C.;EE?9C.@EF.999:999FFB9FBEA.-;../..---@99F9/BF//9..99.9FF/;.;BF/F//9/;//
@M05620:37:000000000-D9766:1:1101:9937:4948 1:N:0:74
ACCACACCTTCTACAATGAGCTGCGTGTGGCTCCCGAGGAGCACCCCGTGCTGCTGACCGAGGCCCCCCTGAACCCCAAGGCCAACCGCGAGAAGATGCCCAGGTGAGTGGCCCGCTACCTCTTCTGGTGGCCGCCTCCCTCCTTCCTGGCCTCCCGGCGCTGCGCCCTTTCTCACTGGTTCTCTCTTCTGCCGTTTTCCGTAGGACTCTCTTCTCTGACCTGAGTCTCCTTTGGAACTCTGCAGGTTCTA
+
3AAABBBBFFFFGGGGGGGGGFHHGDGEGEAFEFFGGGGEEEHFEEGGAFGEFGHHGHGGG>@EGGGCEGEGHCGGGGGHECHHHCEECGCCDGBCHHHFH1?FGHHFG1/FH/>CGGGHHHHHHHHHDGGHHGGGGGHGHHGHHGGGFGGGGGEGGB-;AB-DBBFBBFFFFFBFFFFFFFFFFFFFFFFFFB.DFFFFFFFF.BFFFFFFFFEFFFFFFFFFBFFFFFFFFFFFEFFFFEFFFFEFBFF
@M05620:37:000000000-D9766:1:1101:7842:4986 1:N:0:74
ACCACACGTTCTACAATGCGCTGCGTGCGGCGCGCGAGGAGCACCCCTTGCTGCTGACCAAGGCCCCCCTGAACCCCAAGGCCAACCGCGCGAAGATGCCCAGGGGAGTGGCCCGCTAACTCTTCTGGGGGCCGCCTCCCTCCGTCCTGGGCGCCCGGTGCGGCGCCCTTTCTCACTGGTTCGCTCGGTTGCCGTTTTCCGTAGGACGCGCTTCTCTGACCTGGGTCCCCTTTGGAACTCTGCAGGTTCTA
+
A1AAAAA11BCAGGGGGGB1E0E0FEE00EA/A/AF/EFE?GG0GFE/0B111B1BGH01?C/FGGG@E//BGHCCG/BHGGHHHGGGGG<A->-.><<<CGAE.A.@:....::---.9;B90B099/A9?9-----;-B-9---9-BB-9--9--@9---;---9-9/;/;B////9///--9----9--/;--9-9/9:-AB/9-------/////;9FF--9B-9--9;BF/FF/;FFBBBF-;BF/
@M05620:37:000000000-D9766:1:1101:8572:5012 1:N:0:74
ACCACACCTTCTACAATGAGCTGCGTGTGGCTCCCGAGGAGCACCCCGTGCTGCTGACCGAGGCCCCCCTGAACCCCAAGGCCAACCGCGAGAAGATGCCCAGGTGAGTGGCCCGCTACCTCTTCTGGTGGCCGCCTCCCTCCTCCCTGGCCTCCCGGCGATGCGCCCTTTCTCACTGGTTCTCTCTTCTGCCGTTTTCCGTAGGACTCTCTTCTCTGACCTGAGTCTCCTTTGGAACTCTGCAGGTTCTA
+
BAABBBBAFFFFGGGGGGGGGGHHGEGEGGHHHCFGEGGCGHHHHGGGGGGEHFGHHHHGGGGGGGGGGGGHHHHGGGGHGHHHHGGGGGBD?DB<FDHHHHGE?GHH1?FGHHCGCGG0GHGHHF0GDGGHHGGGGDHGHFFH/9EGFEFGGGGAD--9-;.9=FFCFFFFFFFEBFFFFFFBBFF/;B/99@999AFBDFFF?/FFFEFFFFFFFFFF/B././;9BFFFFFFFEFFFFFFFF.9BFFB
@M05620:37:000000000-D9766:1:1101:7628:5020 1:N:0:74
ACCACACCTTCTACAATGAGCTGCGTGTGGCTCCCGAGGAGCACCCCGTGCTGCTGACCGAGGCCCCCCTGAACCCCAAGGCCAACCGCGAGAAGATGCCCACGTGAGTGGCCCGCTACCTCTTCTGGTGGCCGCCTCACTCCTTCCTGGCCTCCCGGAGCTGCGCACTTTCTCACTGGTTCTCTCTTCTGCCGTTTTCCGTAGGACTCTCTTCTCTGACCTGAGTCTCCTTTGGAACTCTGCAGGTTCTA
+
ABB>AAABFFFFGGGGFGGGGGHHGEAEHAGG3FFEGGGGGHHFHGGGFEGGHHHHHHHGCGGGGEGGGGGCGEHFGG/F?CGHHG//>CG</D<GGG22G<//?<//?F/??G--><@BGH00=<00=<<.G?@:.C/:0C/00;/00;;.;.;E.--;99//;D-9-//9BF/F9/FFF/BFFFF/;9F/99.;:EF/./;../BBFFF9/:9BF/////./:/;BFBFB/FBB/BBBF/;/:;FF/B9
@M05620:37:000000000-D9766:1:1101:17692:5043 1:N:0:74
ACCACACCTTCTACAATGCGCTGCGTGTGGCTCCCGAGGAGCACCCCGTGCTGCTGACCGAGGCCCCCCTGAACCCCAAGGCCAACCGCGAGAAGATGCCCAGGTGAGTGGCCCGCTACCTCTTCTGGTGGCCGCCTCCCTCCTTCCTGGCCTCCCGGCGCTGCGCCCTTTCTCACTGGTTCTCTCTTCTGCCGTTTTCCGTAGGACTCTCTTCTCTGACCTGAGTCTCCTTTGGAACTCTGCAGGTTCTA
+
BBBAABBABFFFGGGGFG4AE2FEGEEA2AGGAFFE2EEEDHHHHGGGDFGGGHGGHHHEGGGGGGGGGEFCFGHGGGGHEHHHHG?BDGBBCGGE2GHHHHHGGHHHHHGGHHGGGGGHHHHHHHHHHHGGHGGGGGGGGGGGGGGGGGGGGGGGGG:DFFFFFFFFFFFFFFFFFFFFFFFFFFFFFFFFFFADFFFFFFFFFFFFFFFFFFFFFF/FFFFFBFFFFFFFFFFFFFFFFFFFFFFFFFF
@M05620:37:000000000-D9766:1:1101:11463:5045 1:N:0:74
AGTGCCAGCTCTCAATCGCACAGGGGACCCAGGGCCTGGCCCCTCCATCCAGAAAACCTATGACCTCACCCGCTACCTGGAGCACCAACTCCGCAGCTTGGCTGGGACCTATGTGAGTATCCAGCGTAGGAATCTGGGAGTTGGGGAGGAGTGAGGAGTTGGGGAAAGACAGTCCTAACCGTGGAGGGTTCTGGTAAATGATGGGGTGAGGAGGGGCCCTTTGGCTCCCACCAGTCCCCCTGTCTGGTCTA
+
>11>ADFCAFFBE1FFG1FGGGCHFEGE0EGHGGGG/BF0FGGHGGHH1FFG1FFGHGHHHDDGHHEEGHHGGGEGHHHHHGGFFGGHGGHHGGCEEGHHGHHFEEFHG0GGHHFHHFGHHHGHFC?C//@>GHHHHHHGFFHHCGFG-AECA<DAG.<<DG@@EFEHGHF/<GGGHHHH-9;ACEGG..CBFE;;FBFFFFB9CCF-9FFFAA=-@-;AFF//;FFAEFFBEFFFFFFF=A9BF/9/;/:
@M05620:37:000000000-D9766:1:1101:7861:5061 1:N:0:74
AGTGCCAGCTCTCAATCGCACAGGGGACCCAGGGCCTGGCCCCTCCATCCAGAAAACCTATGACCTCACCCGCTACCTGGAGCACCAACTCCGCAGCTTGGCTGGGACCTATGTGAGTATCCAGCGTAGGAATCTGGGAGTTGGGGAGGAGTGAGGAGTTGGGGAAAGACAGTCCTAACCGTGGAGGGTTCTGGTAAATGATGGGGTGAGGAGGGGCTCTTTGGCTCCCACCAGTCCCCCTGTCTGGTCTA
+
ABAAAFFFBFFFGGGFFFFFE?GFFE?EFEHHGGGGGGHHHHGHGGHHHHHHGBGHHGHHHGFHHHHHHGHGGGGGHHGGFEGHHHHEGHFFEG?EEHHHGHFGGGHFEHHHHHHFBBFGHHGGHFC/BDF@GFHHHH0FEHHGGG.CCEEFC0DG0EHHHEGGC:AGGHGFCGCGCCFFGAAB9EDG.AAFGFCB;BFFBGGFGBA=..A/9AFA;-9FFFFFBFFEFBFFFFFFFFFDFFBFBFFFFFF
@M05620:37:000000000-D9766:1:1101:9593:5070 1:N:0:74
ACCACACCTTCTACAATGAGCTGCGTGTGGCTCCCGAGGAGCACCCCGTGCTGCTGACCGAGGCCCCCCTGAACCCCAAGGCCAACCGCGAGAAGATGCCCAGGTGAGTGGCCCGCTACCTCTTCTGGTGGCCGCCTCCCTCCTTCCTGGCCTCCCGGCGCTGCGCCCTTTCTCACTGGTTCTCTCTTCTGCCGTTTTCCGTAGGACTCTCTTCTCTGACCTGAGTCTCCTTTGGAACTCTGCAGGTTCTA
+
BBBBBBB>BFCFGGGGGGDGGGHHGEGBAEGGGBFE2EFCDHHHHGGEEEGGFHGHHHHAECCEGGGGGGGGFHHGGGGHGGHHHGGGGGBCGGHBFDGHHHHGHHHHHHGGHHGGGGGHHHHHHHHGHHGHHGGGGGHGHHGHHGGGFFFGGGGGGB9ADFFFFFFFFFFFFFFFFFFFFFFFFFFFFFFFFFDFFFFFFFFDFFFFFFFFFFFBFFFFFFFBFFF//;FFFFFFFFFFFFFFFFFFFF;
@M05620:37:000000000-D9766:1:1101:24787:5076 1:N:0:74
ACCACACCTTCTACAATGAGCTGCGTGTGGCTCCCGAGGAGCACCCCGTGCTGCTGACCGAGGCCCCCCTGAACCCCAAGGCCAACCGCGAGAAGATGCCCAGCTGAGTCGCCCGCTCCCGCTTCTGGCCGCCTCCTCCCTCCTCCCTAGCCTCCCGCCGCTGCGCCCTTTCTCACTGGTTCTCTCTTCTGCAGTTTTCCGTAGGCTTCTCTTATCTGCCCTGCGTATCCTTTAGAATTCAGATGGTTATA
+
BBBBBAABFFFFGGGFGGGGGGHHGEGGHFHHHGGEGGFGGGHHHGGGFEGGHHHHHHHGGGGGGGGGGGAFHHHGGGGHGHHGHGGGG?@DGGHHHHHEF2/0?11011/>/.----<<.<<.CD=00.:AG.:G///;;FDF/;.90:C/9FEGD-;---;A-@.;-BFFFF9FB9.BFFB/FBFFFFFB/BB//BFBAF..99/9.BFBBBFFFF/FEFF.@.;AFFF///;///9//;//99B/B9;
@M05620:37:000000000-D9766:1:1101:14644:5088 1:N:0:74
ACCACACCTTCTACAATGAGCAGAGTGTGGCTCCCGAGGCCCTCCCCGTGCTTCCGACCGCTGCCCCCCTGAACACCAAGGCCAACCGCGAGAAGCTGCCCAGGTCAGTGGCACCCTAGCGCTTCTGGTGGCCGACTCCCTCCTTCCAGGCATCCCGAAACTGCGCCCTTTCTGACTGGTTCTCTCTTCAGCCGTTTTCCGTACGCCTCTATTACCTCACCTCAATCTCCTTTCGAATTCTCCAGGATCTA
+
AAAAAAAAFFFFGGGGGGGGG1B0AA131B00B0BA0A0//B/A/AA/B//B1D1A/E/>>/>?F//>>//0B11BEGG>///?F///E?////011<<FGF/??11011</01/?/001->.<>1<DDCC<C---:./:;::/00;0:::.9BFEG.;-;09;9ACG-:9;00/:;;-/;99;B;/9;//9/9-;9EF/9/A---9;9B/9B//;///9-/-;/9;;;/;/:/--9/-//9/BF/-////
@M05620:37:000000000-D9766:1:1101:9121:5098 1:N:0:74
ACCACACCTTCTACAATGAGCTGCGTGTGGCTCCCGAGGAGCACCCCGTGCTGCTGACCGAGGCCCCCCTGAACCCCAAGGCCAACCGCGAGAAGATGCCCAGGTGAGTCGCCACCTACCTCTTCTGGCGGCCGCCTCCCTCCTTCCTGGCCTCACGGCGCCCCGCCCTTTCTCGCTGGTTCTCTCTTCTGCCGCTTTCCGTAGCACTCTCTTCACTGACCTGGGTCTCCTTTGGATCTATGCAGGATATA
+
BBBBBBBBFFFFGGGGGGFGGGHGGEGEHGHHHGGGGGGCGHHHHGGGGGGGHHHHHHHGGEEGGGGGGGGGHHHGGGGHGHHHCGGGGGCGGGHHHFHHHE/??FD?G1>@ED.>G1GHHG1FGHGF0A@GC?GGGGGGGGGGGGGGFBAFGG/AED-----;9@AFFFFFF/..;9DFFFFFFFF/;FFFFF-;AEFFFBA?./;FFFFFFF/;B9/9BF...9;.B///;//;/9///9BBBF.B/B;
@M05620:37:000000000-D9766:1:1101:19482:5099 1:N:0:74
ACCACACCTTCTACAATGAGCTGCGTGTGGCTCCCGAGGAGCACCCCGTGCTGCTGACCGAGGCCCCCCTGAACCCCAAGGCCAACCGCGAGAAGATGACCCAGGTGAGAGGCCCGCTACCTCTTCTGGTGGCCGCCTCCCTCCTTCCTGGCCTCCCGGAGCTGCGCCCTTTCTCACTGGTTCTCTCTTCTGCCGTTTTCCGTAGGACTCTCTTCTCTGACCTGAGTCTCCTTTGGAACTCTGCAGGTTCT
+
1AA1AAAAFFFFFGGFFGG1E1B1E0AEGEHGCFFEFGGEGHHHHGCGFEEEBFGGFFCGEE?EEA@EGGGFHB/?EEEFCEHCEFE<B?C@/<<FD1FGHHHHAHHHH1?AGGGGC@->/0<DGHHHHFHG.C:CGFC.:/CGFGGB0;/;.;FGG.A??-9CFG?B>@FB/FFFFFF-;BFBFFFFFFFFFF@FFFFFFFFFFFFFFFFFFFFFB/BFFFFFEB99FFFFFFFFFBFFFBFFFFF-/9;
@M05620:37:000000000-D9766:1:1101:11102:5107 1:N:0:74
AGTGCCAGCTCTCAATCGCACAGGGGACCCAGGGCCTGGCCCCTCCATCCAGAAAACCTATGACCTCACCCGCTACCTGGAGCACCAACTCCGCAGCTTGGCTGGGACCTATGTGAGTATCCAGCGTAGGAATCTGGGAGTTGGGGAGGAGTGAGGAGTTGGGGAAAGACAGTCCTAACCGTGGAGGGTTCTGGTAAATGATGGGGTGAGGAGGGGCTCTTTGGCTCCCACCAGTCCCCCTGTCTGGTCTA
+
BCBBCFFFDFFFGGGGGGGGGGHHGGGGGGHHGGGGGGHHHHGHGGHHHHHHHHHHHGHHHHHHHHHHHHHGGGGGHHHHHHHHHHHHGHHHGGGGGHHHGHHGGGHHGHHHHHHHHGHHHFHHBFEGGGHHHHHHHBGGEGGHGGGGGGGHHHGFHGHHHHGGGGHHHHHFHHHHHHHGGFCDGGGGCFGEFGCFGGGGGGGGGGFFFFFFFFFFFFFFFFFFFFFFFFFFFFFFFFFFFFFFFFFFFFF
@M05620:37:000000000-D9766:1:1101:17079:5130 1:N:0:74
GAGGCTGCTTTGGAAGAAACTCATAGATTACTGCAACAGTTCCCCCTGGACCTGGAAAAGTTTCTTGCCTGGCTTACAGAAGCTGAAACAACTGCCAATCCTACAGGATGCTACCCGTAAGGAAAGGCTCCTAGAAGACTCCAAGGGAGTAAAAGAGCTGATGAAACAATGGCAAGTAAGTCAGGCATTTCCGCTTTAGCACTCTTGTGGATCCAATTGAACAATTCTCAGCATTTGTACTTGTAACTGAC
+
>3>>A>FAFFDFFGGGCGGGGGGHGGHHHHHHHHHDGFHAFGHHHGCFAFGHHHGHHHFFBFHHFHFHHHHHHHGHHHHHHHHCGGFHHGFHHGHHHHHHHGHHHHHGHHHHGGHHGEGEHHHHHFGHHGGHHHG3GBFGHHH1GFFHGGHHDGGFHHHHFHHHGHHHHHHHHHHGGHHHGHFHHHHHFHHHGGGGGHHGHHHHHHHFGEHCHHHHFCHHHHHHHHGHHFGFGFFGGGGGGGGGGGGGGG9
@M05620:37:000000000-D9766:1:1101:15313:5161 1:N:0:74
AGTGCCAGCTCTCAATCGCACAGGGGACCCAGGGCCTGGCCCCTCCATCCAGAAAACCTATGACCTCACCCGCTACCTGGAGCACCAACTCCGCAGCTTGGCTGGGACCTATGTGAGTATCCAGCGTAGGAATCTGGGAGTTGGGGAGGAGTGAGGAGTTGGGGAAAGACAGTCCTAACCGTGGAGGGTTCTGGTAAATGATGGGGTGAGGAGGGGCTCTTTGGCTCCCACCAGTCCCCCTGTCTGGTCTA
+
33>>AFFCAFFDEGGGFFGGCGGEDGGG?EGHGG22AAGAAGGGGGGH5FHF3A3FGA3BFHBHFH3FHHGGGE@>GHHFGGHC11FEGEGHGGGEEFFGCBG///?G/?FF1B2BFGHHHHHH0<?E@FHHB1GHGE0F/0<?C-.ADD.>GGD.<.<CGH--;AGFHHHG0:0;GHHHGGGGGEG@:F.FFGFFFGGGGGGF?DDBFFAFA.BBBBFFBFBFFFFFFFFFFFFFFFA.@9BFFBBFBFF
@M05620:37:000000000-D9766:1:1101:11673:5167 1:N:0:74
GAGGCTGCTTTGGAAGAAACTCATAGATTACTGCAACAGTTCCCCCTGGACCTGGAAAAGTTTCTTGCCTGGCTTACAGAAGCTGAAACAACTGCCAATCCTACCCGTAAATAAACGCACTAAGAAGACCCGAACCGAGTAAAAGAGCGTACGAAAGAAGCTCACACAATGGAGGTTACGCCCGACGATTACGCTTTAGCACTCACGTGAACAAGGTTGACCAATTCTAACCATACGTGATAGTACATGAC
+
>3AA>ACABBB@GA5BBGAGGGHHHHFGFFBDGF4ECGGHHBDFGEAA22ABBFABB32EBFGDFBDBBB3FGHG3B5BDBBBFFB3FBB1FEG@E3EB3BF4FFG11/>1BBB33?////333?33?BB?/</<<><//@@>D2/@2>//</?//.>0<11<111<<<00/<<../00<<-------...:.;E..0;C000;::..9.;0;C/.9/.99/9.:99;///.///..;.9///;/;;;B:/
@M05620:37:000000000-D9766:1:1101:21774:5167 1:N:0:74
ACCACACCTTCTACAATGAGCTGCGTGTGGCTCCCGAGGAGCACCCCGTGCTGCTGACCGAGGCCCCCCTGAACCCCAAGGCCAACCGCGAGAAGATGCCGAGGGGAGTGGCCCGCTACCTCTTCTGGTGGCCGCTTCCCTCCTTCCTGCCCTCCCGGAGCTGCTCCTTTTCTCACTGCTTCTCTCTTCTGCCGTGTTCCGTAGTACTCTCTTCTCTGACCTGACTCTCCTTTTGAACTCTGCAGGGTCTG
+
AAABBBABFFFFGGGFDGGGFGHFGEGFHDHHHGFAEGG?FHHHHGEGA1EFGFFGHHHGGGGGCG>FGGGHHHEEGGGHGHHFCFGGGGGGGAHHB?1<//>//<.-.>..<C-----=C:0C00:00:..;:A-.;//0;./00;F0/;./;.E.--99.////;//;/9/999//////;BF//:/B///99-A./9:/...9/;FFFF/99:/BF///.9///;///////./;/9/////.-././
@M05620:37:000000000-D9766:1:1101:23118:5195 1:N:0:74
ACCACACCTTCTACAATGAGCTGCGTGTGGCTCCCGAGGAGCACCCCGTGCTGCTGACCGAGGCCCCCCTGAACCCCAAGGCCAAACGCGAGAAGATGCCCAGGTGAGTGGCCCGCTACCTCTTCTGGTGGCCGCCTCCCTCCTTCCTGGCCTCCCGGAGCTGCGCCCTTTCTCACTGGTTCTATCTTCTGCCGTTTTCCGTAGGACTCTCTTCTCTGACCTGAGTCTCCTTTGGAACTCTGCAGGTTCTA
+
AAAABBBBFFFFGGGGGGGGGDHHGGGGAEGHHGFEEGGGGHHHHGGG1EFGHHHFGGHGGGGGGFGGGGGHHFHGGGGCFHHFH2?EE@FGGGHF2?GHHHHA<1FH1FFGH/AGGCGH1<F100=GGHGHH-;-.;CEHHG/CGFHBFF.0C.CDB-BD.CFAGGFF/FFFFFFFFB/BFF/BFFBFFFFFFDDFFFFFFEFFFFFFFFFFFFF/;BFF/9;.FFFFFFFFFFFFFFBFFFFF?.:FFB
@M05620:37:000000000-D9766:1:1101:22398:5213 1:N:0:74
ACCACACCTTCTACAATGAGCTGCGTGTGGCTCCCGAGGAGCACCCCGTGCTGCTGACCGAGGCCCCCCTGAACCCCAAGGCCAACCGCGAGAAGATGCCCAGGTGAGTGGCCCGCTACCTCTTCTGGTGGCCGCCTCCCTCCTTCCTGGCCTCCCGGCGCTGCGCCCTTTCTCACTGGTTCTCTCTTCTGCCGTTTTCCGTAGGACTCTCTTCTCTGACCTGAGTCTCCTTTGGAACTCTGCAGGTTCTA
+
BBBBBBBBFFFFGGGGGGGFGDHBFEE2AEGFHGGEDFEGDG2FHGFGEFCEFHHHGGFGGGGGGGGGGGGH3GHFGGGHGHHHHGGGGCCGCGFHHHHHHHHFGHHGFFGGGHGGGCGHHHHHHFHHHHGHHGGGFDHGHHGHHGGGCFGGGGGGGDAFGFFFFFFFFFFFFFFFFFFFFFFFFFFFFFFFFFFDFFFEB;.ADBFFFFFFFFFFFFBFFFF9BFFFFFFFFFFFFFFFFFFFFFFFFFB
@M05620:37:000000000-D9766:1:1101:12593:5239 1:N:0:74
AGTGCCAGCTCTCAATCGCACAGGGGACCCAGGGCCTGGCCCCTCCATCCAGAAAACCTATGAGCTCACCCGCTACCTGGAGCACCAACTCCGCAGCTTGGCTGGGACCTATGTGAGTATCCAGCGTAGGAATCTGGGAGTTGGGGAGGAGTGAGGAGTTGGGGAAAGACAGTCCTAACCGTGGAGGGTTCTGGTAAATGATGGGGTGAGGAGGGGCTCTTTGGCTCCCACCAGTCCCCCTGTCTGGTCTA
+
AB>AAFFFBFFFGGGGGGGAGGHHGGGFEGHHGGGGEGHHCGGHGGHHHHHHGHHHHGHFHHH5BDGHHHHGGEGGHHHHFGHHHHHHGHHHEG@EEGGGGHHC//FGG2FHHHHHHHD?G3?GHG<A@/FGHHHHHHHGDGHHGGGGGG.>GGHHHDC<GHGGGGHHHHHHHHHHHHHH?EEGEEGGCFFGGG0CFFFGGGGGGGFFFF?FDFF-DFFFFFFFFFFFEFFFFFFFFFFFFFBFFF/;BBB
@M05620:37:000000000-D9766:1:1101:19393:5242 1:N:0:74
ACCACACCTTCTACAATGAGCTGCGTGTGGCTCCCGAGGAGCACCCCGTGCTGCTGACCGAGGCCCCCCTGAACCCCAAGGCCAACCGCGAGAAGATGCCCAGGTGAGTGGCCCGCTACCTCTTCTGGTGGCCGCCTCCCTCCTTCCTGGCCTCCCGGAGCTGCGCCCTTTCTCACTGGTTCTCTCTTCTGCCGTTTTCCGTAGGACTCTCTTCTCTGACCTGAGTCTCCTTTGGAACTCTGCAGGTTCTA
+
CCCCCCCCFFFFGGGGGGGGGGHHGGGFFGHHHGGGGGGGGGHHHGGGGGGGHHHHHHHGGGGGGGGGGGGHGHHGGGGHGHHHHGGGGGGGGGHHHHHHHHHGHHHHHHGGHHGGGGGHHHHHHHHHHHGHHGGGGGHGHHGHHGGGGGGGGGGGGG-ABGGGGGFFFFFFFFFFFFFFFFFFFFFFFFFFFFFFFFFFFFFFFFFFFFFFFFFFFFFFFFFFFFFFFFFFFFFFFFFFFFFFFFFFFFF
@M05620:37:000000000-D9766:1:1101:10660:5278 1:N:0:74
ACCACACCTTCTACAATGAGCTGCGTGTGGCTCCCGAGGAGCACCCCGTGCTGCTGACCGAGGCCCCCCTGAACCCCAAGGCCAACCGCGAGAAGATGACGAGTGGCAGGCTCCCTCTTCTTCTGCTCGTCTCCGTCTTTCCTCGTCTTCAGGTCCCGGGCCATCTCTCTCTCTCACTCTTTTTCGCTGCTTTCGGTAGGCGTATTTTCTCCATCTCGGGTCTTCTTCGGCCTTTGGCATGTTCAGGCTCT
+
A>>AAAA>FFCDEGG1BFA1AAB1EBEBFEGHEFFAEEECGHHHHGCGE/E/GDAGHFGCGGGGCF>EGGGHHHC?EGGCFHHE/FFEGC>B/BGFBDG1///<<//0//.0>FE0GH1F111F0000<-..<<..;..0;000..;..0<000/;.-9---.9/0;0;0090;00;F///;///-;---;//;9-:---9-;-9/////////;//----;;//9/;-----;////;/-9/;////9A/
@M05620:37:000000000-D9766:1:1101:12489:5303 1:N:0:74
ACCACACCTTCTACAATGAGCTGCGTGTGGCTCCCGAGGAGCACCCCGTGCTGCTGACCGAGGCCCCCCTGAACCCCAAGGCCAACCGCGAGAAGATGACCCAGGTGAGTGGCCCGCTACCTCTTCTGGTGGCCGCCTCCCTCCTTCCTGGCCTCCCGGAGCTGCGCCCTTTCTCACTGGTTCTCTCTTCTGCCGTTTTCCGTAGGACTCTCTTCTCTGACCTGAGTCTCCTTTGGAACTCTGCAGGTTCT
+
BBBBBBBAFFFFGGGGGGAFGGHHGEGBAEHGGFGE?EGFFHGHHGGEFEEGFHHHHHHEFGCGGGFGGGGHGHHGGGGHGHHHHGGGGD<BDGHEGHHHHHHHFGHFGGHGGHGDGGGGHHHHHHHHDHHGHHGGCDDHGHHGFGGGGGGGGGGGGGGA?DFGGGFFF-FFFFFFFFFFFFFFFFFFFFFFFFFFFFFFFFFFFFFFFFFFFFFFFFFFFFEF/;FFFFFFFFFFFFFFFFF/FFFFFFF
@M05620:37:000000000-D9766:1:1101:20700:5314 1:N:0:74
ACCACACCTTCTACAATGAGCTGCGTGTGGCTCCCGAGGAGCACCCCGTGCTGCTGACCGAGGCCCCCCTGAACCCCAAGGCCAACCGCGAGAAGATGCCCAGGTGAGTGGCCCGCTACCTCTTCTGGTGGCCGCCTCCCTCCTTCCTGGCCTCCCGGAGCTGCGCCCTTTCTCACTGGTTCTCTCTTCTGCCGTTTTCCGTAGGACTCTCTTCTCTGACCTGAGTCTCCTTTGGAACTCTGCAGGTTCTA
+
ABABCBCAFFFFGGGGGGGGGGHHGGGGHGGHHGGGFGGEFHHHHGGEEEGGFHHHGHHGEF@EGGGGGGGHFHHFGGEHFHHHAFFEGFFCFFGFB2GGHGFFGHFHHHCCGH-A?DCHHHH0DDGDHG..GGGGGFHECGFC0FF0FFFF0FGGG--CDGFGCDFFAFFF/BFFFFF9BF/::B9BBFFFFDFFFFFFFB99.BFFFFFFFF/FFFFFFB/B9FFFFFFBB//9B9FFFBFBF9;;BB/
@M05620:37:000000000-D9766:1:1101:18254:5316 1:N:0:74
GAGGCTGCTTTGGAAGAAACTCATAGATTACTGCAACAGGTCCCCCGGGCCATTGAAACGTTTCGTAGCTGGCTCGCAGAAGCTGCAACAACTTCCCCTCCTACCGGATGCTACACGTAAGGACAGGCTCCTAGCCGACTCACAGGGAGTCCAAGAGATGCTGCAACAATGGCAAGTAAGTCCGGCCTTTCCGCTTTAGCACTCTTGTGGATCCCCTTGAACCATTCTCAGCATTTGTACTTGTAACTGAC
+
A?AA>AFAFFDFGFFFCGGGGFHGGDFFDD4DDBGFG2BB33B22A2AEEF1BDFEDGGFBGB31B21?DBFEF3//>E>FGH@B3BFGAGHF3BBGHHGGHHHG/EEDEH3BB?GGGHHF2@0FFGGHHGH2FFH/>>AG1FC1>>..><11=0<G/DG0DGBGHHCGHHFC/CGGGCG0<0;A--;F0;F.AEDGGGGGGGGGGGGGGFGGFFEFFFFFFEFF/BBFFFFFFFFFFFFFFFFF/BFFFB
@M05620:37:000000000-D9766:1:1101:25171:5323 1:N:0:74
GCGGCTGCTTTGGAAGAAACTCATAGATTACTGCCACAGTTCCCCCTGGACCTGGAACCGTTTCTTGCCTGGCTTCCAGCAGCATCAACCACATCCCGTCCGACCGGATGCTCCCCGTACTGACCGGCTCCTCGCCGCCTCCCCGGGCGTCCCAGCGCTGCTGCAACCATGGCCAGTACGTCCGGCCTTTCCGCTTTAGCACTCTTGTGGATCCCCTTGACCCATTCTCAGCATTTGTACTTGTACCTGAC
+
>1>>AADAFFFFG1FFFFGFGGF3B3DF3AFGBF0AFEF12DFGHGEF/BBB0F00BB/A/B0BDAAFGHHFGBCGHH@C0EG01B1BFFFF/1@BE/??>/?>>/>/?/FEGHGGCG//?>2G<B/BCAEGHGCG?@CCCCF?--<;@-ACEFFGGGGGAF09CFBFEGBBF/B9909;:9E@99@BFFFFBFBBFFFFFBF/BFF9/:/:FF-EF9BF/B9;BFFBB/BB/FFBB/;;BFFBF/;;/B9
@M05620:37:000000000-D9766:1:1101:12409:5354 1:N:0:74
AGTGCCAGCTCTCAATCGCACAGGGGACCCAGGGCCTGGCCCCTCCATCCAGAAAACCTATGACCTCACCCGCTACCTGGAGCACCAACTCCGCAGCTTGGCTGGGACCTATGTGAGTATCCAGCGTAGGAATCTGGGAGTTGGGGAGGAGTGAGGAGTTGGGGAAAGACAGTCCTAACCGTGGAGGGTTCTGGTAAATGATGGGGTGAGGAGGGGCTCTTTGGCTCCCACCAGTCCCCCTGTCTGGTCTA
+
AA1>AFF@>FF@BGGFGE1FEGFHCGGAA0FGGAA//AFF0GGFGGH1BFHF10AFGEC1FGBHHHGHHHGGGECEHHHC>FGEF>GHGB1FEEEG/0BGGHFGA<GHGFFHHHGHGF>GDGDGF?<?CCHHGHGHDGC<CGHGCCFGGGGHGHDGCCGEGHGGGGHFHHHHH0GGHHHA@EE?EGG@9CFGFFCFGFGFGBF0EAB@FFFFFF;?-;EFFB////;AFFFFFF:BBB9B>AFFFFFBFFF
@M05620:37:000000000-D9766:1:1101:9078:5392 1:N:0:74
ACCACACCTTCTACAATGAGCTGCGTGTGGCTCCCGAGGAGCACCCCGTGCTGCTGACCGAGGCCCCCCTGAACCCCAAGGCCAACCGCGAGAAGATGCGCTGATGAGCCGCCCACCACCTCTTCTGGCCGCCTCCCCCCTCCCTGGTCGCCTGCAGCTGCTCCGTTCTTTATCGGTGGTCCCCTCTTCTGCCGTTCTCAGTACGCTCCTCTCTTATCTCATGCGCCTCTGTTACTATGCTGCAGCTTGTA
+
CBCCCCCCFFFFGGGGGGGGGGHHGEGEHGHHHGGGGGGGGHHHHGGGFGGGHHHHHHHGGGGGGGGGGGGHHHHGGGGHGFHHHGGGGGGGFGHHHHG///>/1?1?10-->-.>..<.CHH00=GGC.ADG.CG..;@B.E.90.09-;E..:/;9/;B09;..0/.;0900.-;..;00..;AF0F0;00:D./:0:BBF0.:...;FF/0::000:000B..;D.00;0000009F0;0/00;0/.0
@M05620:37:000000000-D9766:1:1101:15171:5397 1:N:0:74
GAGGCTGCTTTGGAAGAAACTCATAGATTACTGCAACAGTTCCCCCTGGACCTGGAAAAGTTTCTTGCCTGGCTTACAGAAGCTGAAACAACTGCCAATCCTACCGGATGCAACCCGTAAGGACCAGCTCCTCGCAGCCTACCAGAGCATCCCAGCGAAGATGCAACAATGGCAAGTAAGTCCGGCCTTTACGCTTTAGCACTCTTGTGGATAACATTGACCAATACTCAGCATTTGTACTTGTAACTGAC
+
3AABBAFBFFFFGGGGGGGGGGHGHHGHHHHHHHHGHHHEGHHHHGGGHFHHHGHFFHHHBHHHHHHHHHHHHHHHHHHHGHHGHHHFHGGHHHHHHHHH2FHH1/>>EEH3@B0E/?//0BFHF/B?3BBF2?C////@2<0220/22@2?FGH0C</<>1<<>GGFHHH1</<E=G00==<<CGDGH00;C.::CCGFGFGGGBF9C?0;000;0;;C0;FGG0;;BBFBFFGFF/BFFF//BB/9BF/
@M05620:37:000000000-D9766:1:1101:14625:5401 1:N:0:74
AGTGCCAGCTCTCAATCGCACAGGGCACCCAGCGCCTGGCCCCTCCATCCAGAAAACCTATGACCTCACCCGCTACCTGGAGCACCAACTCCGCAGCTTGGCTGGGACCTATGTGAGTATCCAGCGTAGGAATCTGGGAGTTGGGGAGGAGTGAGGAGTTGGGGAAAGACAGTCCTAACCGTGGAGGGTTCTGGTAAATGATGGGGTGAGGAGGGGCTCTTTGGCTCCCACCAGTCCCCCTGTCTGGTCTA
+
AA>AAFFFAFFFGFGGGGFCGGFGG2A222AA2222AA2F2BE11B25FGHB3AGFFEH3BB5BGFFGFFF>E/>/BFBB2BGGHH11?GFB/E/E>FBFEFFEGGHHGFHHHGHHHHHHHHHHHGEDGGGHHHHHGH0FDHHHGG.CG.>=G0GHBE<CGHGFA?GHHHHHHHHHHHHGGGEFCEEGDGGGGGCFFGGGEFFGG?ACFFFFFFFFFFFFFFFFFFFFFFFFFFFFFFFFFFFFFFFFFFF
@M05620:37:000000000-D9766:1:1101:11662:5416 1:N:0:74
GAGGCTGCTTTGGCAGAAACTCATAGGTTACTGCAACAGTTCCCCCTGGACCTGGGAAAGATTCTCGCCTGGCTTACAAAACCTGACACAACTGCCAAACCCCGACGAGAGGCCAGCCGCAACTAAAGGCGGCCACAAGACTCCAACCTGGCATAACAGCGCAGCGCACATTCGCACTGAATCTCTCCACTGCCGCTTTACCTCGCACTCTCATCTAAGACAACAATCTTCTTCATTTGTACGCAGAATCT
+
>333>>CACDBFGAB22AA4BAFFD54DD5BDBF43BBBFGF5BGGEFE2BBFBFABAABBADFF5A1ABB11AB3BF5@11BBBCB3@??13B3B331??11/>>/>E//????////>>//01@11@///---<>.0>0=<<<//</<<<<0<0/0<.;;-;;-?9@-090;99A?/000;9;09909;9/;@-@.E/9/99.-9;-9B///;/;//;/:..9.//;/;/;///99/9B/;.9;9//;/
@M05620:37:000000000-D9766:1:1101:12601:5419 1:N:0:74
ACCACACCTTCTACAATGAGCTGCGTGTGGCTCCCGAGGAGCACCCCGTGCTGCTGACCGAGGCCCCCCTGAACCCCAAGGCCAACCGCGAGAAGATGCCCAGGTGAGTGGCCCGCTACCTCTTCTGGTGGCCGCCTCCCTCCTTCCTGGCCTCCCGGCACTGCGCCCTTTCTCACTGGTTCTCTCTTCTGCCGTTTTCCGTAGGACTCTCTTCTCTGACCTGAGTCTCCTTTGGAACTCTGCAGGTTCTA
+
CCCCCCCCFFFFGGGGGGGGGGHHGGGEHGHHHGGGGGGGGHHHHGGGEGGGHHHHHHHGGGGGGGGGGGGHHHHGGGGHGHHHHGGGGGGGGGHHHFHHHH/F?FD0?GGCHH-@<?CHHHFHH0<GDCFGHFCGAAHGFFGFHFGFFGEGFFGGAA:-;//:9?DF=FFFFEFB/;FFFF/B9B/B//BFF@;AFFFFD/A.AFBB:9BBFF/9:BFBFFF//9//;FBFFFFEFFF9:BFFBFAFF9/
@M05620:37:000000000-D9766:1:1101:10958:5421 1:N:0:74
AGTGCCAGCTCTCAATCGCACAGGGGACCCAGGGCCTGGCCCCTCCATCCAGAAAACCTATGACCTCACCCGCTACCTGGAGCACCAACTCCGCAGCTTGGCTGGGACCTATGTGAGTATCCAGCGTAGGAATCTGGGAGTTGGGGAGGAGTGAGGAGTTGGGGAAAGACAGTCCTAACCGTGGAGGGTTCTGGTAAATGATGGGGTGAGGAGGGGCTCTTTGGCTCCCACAGTCCCCCTGTCTGGTCTAT
+
A@ABBFBFBFFFGFGGGFGGGGFGFEGGGGHHFGGFGCGHHHGHGGGHHHGHHEHHHGHHHHHHHHHHHHHGGGGGHHHHHHHGHHHHGHHHGGGGGGGGGHFFGGHHGHHHHHHGHHHHHHHHHGEGGGHHHHHHHHHGGHHHGGGGDGGHHFHHHDHHHHGGGGHHGHHHHHHGHHHHGGEFGGGGEGGGGGFFGGGGGGGGGGFFEFFFFFFFFFFFFFFFFFFFFFFFFFFFFFFFFFFFFFFFFFF
@M05620:37:000000000-D9766:1:1101:10280:5426 1:N:0:74
GAGGCTGCTTTGGAAGAAACTCATAGATTACTGCAACAGTTCCCCCTGGACCTGGAAAAGTTTCTTGCCTGGCTTACAGAAGCTGAAACAACTGCCAATCCTACAGGATGCTACCCGTAAGGAAAGGCTCCTAGAAGACTCCAAGGGAGTAAAAGAGCTGATGAAACAATGGCAAGTAAGTCAGGCATTTCCGCTTTAGCACTCTTGTGGATCCAATTGAACAATTCTCAGCATTTGTACTTGTAACTGAC
+
BABBBBFBFFFFGGGGGGGGGGGHHGHFFGEGHHHHHHHBBFGFFGGFGFHFGFCFFHFFBFDFFHHFFHHHHHGFHDGFHHHHHGFHGHEHHHHFGCGGFB4BFFGFHGHFF@FGFE@FHHHHHHHHHHGHHFHHHEFGGHHFFGGHGGHHFFFEGGHHDGFHHFGHHFHFHHFGFGHHFGFHHHHGGBGHGGGGGHHDGHGHGHHHHGHFHHFGFHHHGG0GGHFHHFGFGGGGBFBFBFGGGGGFGGB
@M05620:37:000000000-D9766:1:1101:15529:5427 1:N:0:74
GAGGCTGGCTTGGAAGAACATAAGAGACCACGGGCATAGCCCCCCCATCCAGAAAAACTATGACCTCACCCGCTAACTGGAGCTCCAACTCCGCTGCTAGGCGGTGACCTATGTGAGTATCCAGCGTAGGAAGCTGGGAGTTGGGGAGGAGTGAGGATGTGGGCAAAGACAGTCCTAACCGCGGAGGGGCCTGGGAAATGATGGGGAGAGGAGTGGCTCTTTGTCCGCCACTAGTCCCCTCGCCGGGTCTC
+
11>AA111>C>AAGG1AAGE1BAFA1FBF00AA0AAAA11BBE//AAF0F111>1B0B1BF@FDBFB1BB0>FE//B1BBFGH0BBFGHBFGG//<E<1100/</</<F111?F>FGGG1F1110/?//>GH0>110.<.><D/A-C--;C/=00;G//;00..;..CFGGGGG0;00;.A-9----9--9;99--;-B//BF/EF-----;--;-A-9/;F//:/-;-99///9;99;--;----9;;-9
@M05620:37:000000000-D9766:1:1101:17630:5429 1:N:0:74
ACCACACCTTCTACAATGAGCTGCGTGTGGCTCCCGAGGAGCACCCCGTGCTGCTGACCGAGGCCCCCCTGAACCCCAAGGCCAACCGCGAGAAGATGACCCAGGAGAGTGGCCCGCTACCTCTTCTGGTGGCCGCCTCCCTCCTTCCTGGCCTCCCGGAGCTGCGCCCTTTCTCACTGGTTCTCTCTTCTGCCGTTTTCCGTAGGACTCTCTTCTCTGACCTGAGTCTCCTTTGGAACTCTGCAGGTTCT
+
AAAABBABFFFFFGGBAFGDF5A4AAEEH2FGFGAAEEECGHHHHGGGE1EAFBBGGFGEGGGGFGEEGGGHHHGEFGG/EGHHA/EED@DCCBGH1<FHHCHAG/?CFFGGGHHGGGGGH0DGHD0GGHFGHHG-D.CG.GHGF0CFGGBFGG?.CG-BBGG/FBB.@BF/;BBFFFFF//BFF/BBF/BFFF?DDFFFFFFFDFFFFFFFF/BFF/BFFF/9B./;FFFFFFFFFFFFF/;BFFF./B;
@M05620:37:000000000-D9766:1:1101:11635:5431 1:N:0:74
ACCACACCTTCTACAATGAGCTGCGTGTGGCTCCCGAGGAGCACCCCGTGCTGCTGACCGAGGCCCCCCTGAACCCCAAGGCCAACCGCGAGAAGATGACCCAGGTGAGTGGCCCGCTACCTCTTCTGGTGGCCGCCTCCCTCCTTCCTGGCCTCCCGGAGCTGCGCCCTTTCTCACTGGTTCTCTCTTCTGCCGTTTTCCGTCGGACTCTCTTCTATGACCTGAGTCTCCTTTAGAACTCTGCAGGTTCT
+
A1>AAAAAFFF13BGA31FGFFECABEEC0GHHG0AAEEEFHHHHGGG//E/FECGHEAEEGGGCE@FGGGHHHGEFGGCFHHHE<EEG@CCCAFG11?FFG/?/1?1F1FFGC/>C-->0<<GG0=GD=CAGA-:-.:.;GHGFBFFGGGG?F.CAAG-AAAFB@@-@9BFF/BFFFFB9BB/BFF/99FFFF@ABFFBF-/-;-9->BFF/FF///B9B//-;9F9/9BBF//////B//9BBF--99;
@M05620:37:000000000-D9766:1:1101:21289:5432 1:N:0:74
AGTGCCAGCTCTCAATCGCACAGGGGACCCAGGGCCTGGCCCCTCCATCCAGAAAACCTATGACCTCACCCGCTACCTGGAGCACCAACTCCGCAGCTTGGCTGGGACCTATGTGAGTATCCAGCGTAGGAATCTGGGAGTTGGGGAGGAGTGAGGAGTTGGGGAAAGACAGTCCTAACCGTGGAGGGTTCTGGTAAATGATGGGGTGAGGAGGGGCTCTTTGGCTCCCACCAGTCCCCCTGTCTGGTCTA
+
11>>AD1CAFCF1GGCGGGGGGBFGEGGG?HHGGGGG/FHHHGHGGFHHHHHG0FHGEHHHHHHGHHHHHHGGGGGHHHHHHHHHHHHGHHGGGGGGHHHGHHGGGHHGHHHHHHHHHHHHHHHHGGGGGHHHHHHHHHGGHHHGGGGGGGHHHHHHGHHHHGGGGHHHHHHHHHHHHHHGGGGBGGG;FFFGGFGGGGGGGGGGGF@FFFFFF@@@@FFFFFFFFFFFFFFFFFFFFFF@FFFFFFFFFB
@M05620:37:000000000-D9766:1:1101:8980:5442 1:N:0:74
AGTGCCAGCTCTCAATCGCACAGGGGACCCAGGGCCTGGCCCCTCCATCCAGAAAACCTATGACCTCACCCGCTACCTGGAGCACCAACTCCGCAGCTTGGCTGGGACCTATGTGAGTATCCAGCGTAGGAATCTGGGAGTTGGGGAGGAGTGAGGAGTTGGGGAAAGACAGTCCTAACCGTGGAGGGTTCTGGTAAATGATGGGGTGAGGAGGGGCTCTTTGGCTCCCACCAGTCCCCCTGTCTGGTCTA
+
AA>1>FFFAFFFG1GGGGG1E?GAFEBEEEGH0EEEFGHHHHGHGGHHHGGHHHHFHGHHHGHHHGHHHHHCG>EEHHHH0BGHHH0/?0GF>E@EEG>FEGHGGGHHGHHHHHHHHHHHHHHHHGEGGGHHHHHHHHFGGHHHGGECGECGHGHHHGHHHHGGGGHGHHHHHHHHHHHHGGGGGEGGCFGGGGCFGGGGGGGGGGF@FFFFFF@@@@FFFFFEFFFFFFFFFFFFFFFF@FFFFFFFFFF
@M05620:37:000000000-D9766:1:1101:9033:5469 1:N:0:74
GAGGCTGCTTTGGAAGAAACTCATAGATTACTGCAACAGTTCCCCCTGGACCTGGAAAAGTTTCTTGCCTGGCTTACAGAAGCTGAAACAACTGCCACTCCTCCACGATCCTATCCGTGAGGAAAGCCTCCTATAAGACTCCAAGGGAGTAAAAGAGCTGAGCAAACAATGGCAAGTAACCCAGGCATTTCCGCTTTAGCACTCTTTTGGATCCAATCTAACAATTCTCAGCAATTTTACACGTAACAGAC
+
A11>AAF>CDDDGFGF1F1FFGFHGEGHGFGFHHFFFFGFGDFFGGEAFFFHGHFHBAGGBFHFGHHHFH1FGHGEBGGGHHEFFD1GBC/FFGHHH1FB0B>>B0?///?1B2BB>///?0BFGB0B1B?FF2F22B1B1BFG1/?C</0@@D@/0@@110<?0?0?G111?<1<1=<11..<<>.1100=.<<<CDD00<:;000;C-/0<;:C</000;/;=00;009/9/0;0;0900.;99C09/;
@M05620:37:000000000-D9766:1:1101:24924:5473 1:N:0:74
ACCACACCTTCTACAATGAGCTGCGTGTGGCTCCCGAGGAGCACCCCGTGCTGCTGACCGAGGCCCCCCTGAACCCCAAGGCCAACCGCGAGAAGATGACCCAGGTGAGTGGCCCGCTACCTCTTCTGGTGGCCGCCTCCCTCCTTCCTGGCCTCCCGGAGCTGCGCCCTTTCTCACTGGTTCTCTCTTCTGCCGTTTTCCGTAGGACTCTCTTCTCTGACCTGAGTCTCCTTTGGAACTCTGCAGGTTCT
+
BBBBCCCCFFFFGGGGGGGGGGHHGGFGHGHHHGGGDGGGGHGHHGGGGGGGFHHGHHHGGGGGGGGGGGGGHHHGGGGHGHHHFGGGG?DGCGHHFGHHHFE?FHHHHHHGGGGFGGGGHHHHHHHGGH/DHHGGGGGHGHHGHGGGGGGGGGGGGGGGGGAFGGFFDDFFFFFFFFFFFFFFFFFFFFFFFF;DAFEFFFFFAFFFFEFFFFFFFFBFFFFFFFFFFFFFFFF/:FFFFFFFFFFFFFF
@M05620:37:000000000-D9766:1:1101:20913:5476 1:N:0:74
GAGGCTGCTTTGGAAGAGACCCCTGGATTACTGCACCCAATCCCGCGGGCCCTGGATGCGTTTCTTTGCTGGCTTACAGAAGCAGAAACCACTGCCCCTCCTACCGGATGCTACCCGTAAGGAAAGGCTCCTAGCCGCATCCACGGGAGTAAAAGAGCTGATGAAACAATGGCAAGTAAGTCAGGCATTTCCGCTTTAGCACTCTTGTGGATCCAATTGAACCATTCTCAGCATTTGTACTTGTAACTGAC
+
>1AA>AF>BBB@GBBBC11B1ABA00B11ABDDB1BAB00BBBB/A/A/A>/FB/B110>BF@1BB11BBFFEF0@BBFGHHG10BBFGB/?11FGE/?<EB1F0<<CBCFHBFGCEECAFBF00CF/FG<FFH10>>-<A<0CEG@AC.:00;<./;CGFFFGGF0;E99/CFFE9BFBCFFG/B.9FGGFGB??EBBFFFFFFFFF;AB/BFFB/;BBBFEA/;/;FFFEF9BF/BFFFFFBFFFFFF9
@M05620:37:000000000-D9766:1:1101:18723:5478 1:N:0:74
AGTGCCAGCTCTCAATCGCACACGTGTGTCCTCCCGTACCCGGAAGCTCTCTCCTAGTCCGTCGGCCCCTTGAAACAAAAATACTAACACACTTCCACGCCCCTCTAAACCTTATGCTGGAAGCACCCCCCACTAACTGAATACCAGAACTTATAACTAACACACTCCCACTAGCACGATCCATCTCCACTATACCCCTCTACCCTCACATCATCCAAATGACAAATCTTGAGAATTTTAAACCACAAGCG
+
AA>>AFFFBFFFG4FGGFF2E?42B4BA4ADGHHGE222BA2AAE1BB3FGHEBBB55DDEAB00>10>BFGHHHHFHH1?1BBBB4@3B1/?3B333>/////?2344B222B3?3332022/22?<</<//?0111111111<11<0<1110000000//<..<//./../0/00-....00000;0/0/0000/9.9/000:0.9.00000009////9//9.////99/./9;;//;///..99:..
@M05620:37:000000000-D9766:1:1101:20964:5493 1:N:0:74
GAGGCTGCTTTGGAAGAAACTCATAGATTACTGCAACAGTTCCCCCTGGACCTGGAAAAGTTTCTTGCCTGGCTTACAGAAGCTGAAACAACTGCCAATGCTACAGGATGCTACCCGTAAGGAAAGGCTCCTAGAAGACTCCAAGGGAGTAAAAGAGCTGATGAAACAATGGCAAGTAAGTCAGGCATTTCCGCTTTAGCACTCTTGTGGATCCAATTGAACAATTCTCAGCATTTGTACTTGTAACTGAC
+
AA?ABAFBFFFFGGGGABGGGGFHBFGHHFHHHHGHFGGDGGHHHGGGHHHHHHHHHHHGFGHHHHHHHHHHHHHHHHHHHHHGHHGHHHHHHHHHHHH3FFHHHHHGHHHHHHHHGGGGHHHHHHHHHHGHHHFFH3BGHHHBGGGHGGHHGHHGHHHHFHHFHHHHHHHHHHHGGHHHHHHHHHHHHHGHGGGGGHHHGHHHHHHHHFHHHHHFHHHHHHCHFHGHHHGGGGGGGGGGGGGGGGGGGGF
@M05620:37:000000000-D9766:1:1101:17460:5532 1:N:0:74
AGTGCCAGCTCTCAATCGCACAGGGGACCCAGGGCCTGGCCCCTCCATCCAGAAAACCTATGACCTCACCCGCTACCTGGAGCACCAACTCCGCAGCTTGGCTGGGACCTATGTGAGTATCCAGCGTAGGAATCTGGGAGTTGGGGAGGAGTGAGGAGTTGGGGAAAGACAGTCCTAACCGTGGAGGGTTCTGGTAAATGATGGGGTGAGGAGGGGCTCTTTGGCTCCCACCAGTCCCCCTGTCTGGTCTA
+
BCBBCFFFCFFFGGGGGGGGGGHHGGGGGGHHGGGGGGHHHHGHGGHHHHHHHHHHHGHHHHHHHHHHHHHGGFFGHHHHHGGGHHHHGGHHGGGGGGHHGHHGGGHHGHHHHHHHHHHEHHHHHGEGGGHHHHHHHHHGDHHHGGGGGGGHHGHHHGHHGHGGGGHHHHHHHHHHHHHHGECFGGGGCFGGGGFGGGGGGGGGGGFFFFFFFFFFFFFFFFFFFFFFFFFFFFFFFFFFFFFFFFFFFFF
@M05620:37:000000000-D9766:1:1101:6473:5547 1:N:0:74
AGTGCCAGCTCTCAATCGCACAGGGGACCCAGGGCCTGGCCCCTCCATCCAGAAAACCTATGACCTCACCCGCTACCTGGAGCACCAACTCCGCAGCTTGGCTGGGACCTATGTGAGTATCCAGCGTAGGAATCTGGGAGTTGGGGAGGAGTGAGGAGTTGGGGAAAGACAGTCCTAACCGTGGAGGGTTCTGGTAAATGATGGGGTGAGGAGGGGCTCTTTGGCTCCCACCAGTCCCCCTGTCTGGTCTA
+
BCAABFFFCFFFGGGGGGGAECHFGGGGGGHHFGGGGGHHGHGHGGHHHGHHHHHHHGHHHHHHHHHHHHHGGEGGHHHHHGHHHHHHGHHHEGGGGHHHGHHGGGHHGGHHHHHHHHHHHHGHHGDGGGHHHGHHHHGGGHHHGGGGGGGHHHHHHGHHHHFGEFHHHHHHHHFHHGHHGGGGGGGGEFFGGGCFGGGGGGFGGGFFFFFFFFFFFFEFFFFFFFFFFFFFFFFFFFFFFFFFFFFFFFF
@M05620:37:000000000-D9766:1:1101:16376:5569 1:N:0:74
ACCACACCTTCTACAATGAGCTGCGTGTGGCTCCCGAGGAGCACCCCGTGCTGCTGACCGAGGCCCCCCTGAACCCCAAGGCCAACCGCGAGAAGATGCCCAGGTGAGTGGCCCGCTACCTCTTCTGGTGGCCGCCTCCCTCCTTCCTGGCCTCCCGGCGCTGCGCCCTTTCTCACTGGTTCTCTCTTCTGCCGTTTTCCGTAGGACTCTCTTCTCTGACCTGAGTCTCCTTTGGAACTCTGCAGGTTCTA
+
AAAAA?3AFFFFGGGCDAGGGGAGEAEED2FHHGG?EEGAAGEHHGEG1EFFDFGHHHHGGG?EGGCGGGEHHHGGGGGGGHHHFGGGGGGGGGHHFHBGHHEF<<1<1?F<GE-@-<CGHHDHHDGF</AFG<@DD.GFHCG/CFGBFB?F09CE.:-9A-;A9@FB;FFBFFBBBBFFF/:B9BFFB9BBF9AAFFBF.9F?AFF/BBF/9F/BF//9B/.9.;9BFFBBFBFBFF//9/B/BF9FBB/
@M05620:37:000000000-D9766:1:1101:12805:5578 1:N:0:74
GAGGCTGCTTTGGAAGAAACTCATAGATTACTGCAACAGTTCCCCCTGGACCTGGAAAAGTTTCTTGCCTGGCTTACAGAAGCTGAAACAACTGCCAATCCTACAGGATACTCCCCGTGAAAACCGGCTACTAGACGCCAACCCAGGAATACAAGCGATGAAACAACCATGACAAGTAAGTCCGGCCTTTCCGCTTTAGCACTCTTGTGGATACCCAAGAACAATTATCAGCATTTGTACTAGTACATGAC
+
B@BBBBFCFFFFGGGGGGGGGGHHHHHHHHHHHHGHGHHHHHGHHGGGHFGHHHHFFFHHBGHHHGGGHHHHHHHGGHHHHHHHHGFGHHGHHHHHHHHHHHHBGGHHF3BD@FFG/?/?/433?>/>E/FGGHHD?/>//=<?/???2=?1??FEGDEGF11<>FF..FG11>DGDG00=00.<<-.;;GHGG.EEFHHHGGGEFF9FD000::00.;;CF/:CFFBBFFGGGGFGFFFB0:;B0:00;0
@M05620:37:000000000-D9766:1:1101:16363:5583 1:N:0:74
ACCACACCTTCTACAATGAGCTGCGTGTGGCTCCCGAGGAGCACCCCGTGCTGCTGACCGAGGCCCCCCTGAACCCCAAGGCCAACCGCGAGAAGATGCCCAGGCGAGTGGCCCGCTACCTCTTCTGGTGGCCGCCTCCCTCCTTCCTGGACTCCCGGCGCTGCGCCCTTTCTCACTGGTTCTCTCTTCTGCCGTTTTCCGTAGGACTCTCTTCTATGACCTGAGTCTCCTTTGGAACTCTGCAGGTTCTA
+
CCCCCCCCFFFFGGGGGGGGGGHHGFGEGGHHHGGGGGGGGHHHHGGGEEGGGHHHHHHGGGGGGGGGGGGHHHHGGGGHGHHHHGGGGGGGGGHHGFFHHHF///<<>.<>FHCF@C-<<0DGHEDHH/CGHGGGDGGGGFGGGGGGGGBFFGGGG-:-@=DFFFFFFFFFFFFFFFFFFFFFBFFFFFFFFF;DFFFFFFA?DFFFFFEFBB9BFF0BFBB//;;0:FFFFFFFFFFFEFFFFF9FFFF
@M05620:37:000000000-D9766:1:1101:15516:5613 1:N:0:74
ACCACACCTTCTACAATGAGCTGCGTGTGGCTCCCGAGGAGCACCCCGTGCTGCTGACCGAGGCCCCCCTGAACCCCAAGGCCAACCGCGAGAAGATGACCCAGGTGAGTGGCCCGCTACCTCTTCTGGTGGCCGCCTCCCTCCTTCCTGGCCTCCCGGAGCTGCGCCCTTTCTCACTGGTTCTCTCTTCTGCCGTTTTCCGTAGGACTCTCTTCTCTGACCTGAGTCTCCTTTGGAACTCTGCAGGTTCT
+
?AAAAAAAFFFFGGGGGGGFGFHHGFEEAEGHHGGEFFG??HHHHG?FAEGFHFFGGGFGCGCEFAFGGGGHHCHGGGGGFHHCFF/ECGGGF?FFD<FFFGGCF1<G<<FFFHEGGFGC00D<GDDGG<GGFFGGGGACCCGGGFFFBFF9FFGGFGGGGG?BFGFFF;BFFBFFFFFFFFBFFFFFFFFFFFFDFFFFFFFFFFFFFFFFFFFFFFFFBF/BBFFFFFFFFFEFBB/FB/FFFF?9BFF
@M05620:37:000000000-D9766:1:1101:12335:5615 1:N:0:74
AGTGCCAGCTCTCAATCGCACAGGGGACCCAGGGCCTGGCCCCTCCATCCAGAAAACCTATGACCTCACCCGCTACCTGGAGCACCAACTCCGCAGCTTGGCTGGGACCTATGTGAGTATCCAGCGTAGGAATCTGGGAGTTGGGGAGGAGTGAGGAGTTGGGGAAAGACAGTCCTAACCGTGGAGGGTTCTGGTAAATGATGGGGTGAGGAGGGGCTCTTTGGCTCCCACCAGTCCCCCTGTCTGGTCTA
+
ABABBFFFCFFFGGGGGGGGGGHGGGGGGGHHFGFGGGHHHHGHGGHHHHHHHHHHHGHHHHHHHHHHHHHGGEGGHHHHHHHHHHHHGHHHGGGGGGHHGHGGGGHHGHHHHFBGHBGHHHFDGGEAGGHGHHGHHHGGAGHHGGFCCGGHHFHAGECCHHGGGGGHGHHHHHHHHFG.?CA?EEGGGFGFFBCFGGFFB;FGGGFA?FEFFFFF;>EFFFF/0:FEFFFFFFFFFFFF9EBFFFFF;9;
@M05620:37:000000000-D9766:1:1101:22299:5625 1:N:0:74
ACCACACCTTCTACAATGAGCTGCGTGTGGCTCCCGAGGAGCACCCCGTGCTGCTGACCGAGGCCCCCCTGAACCCCAAGGCCAACCGCGAGAAGATGCCCAGGTGAGTGGCCCGCTACCTCTTCTGGTGGCCGCCTCCCTCCTTCCTGGCCTCCCGGAGCTGCGCCCTTTCTCACTGGTTCTCTCTTCTGCCGTTTTCCGTAGGACTCTCTTCTCTGACCTGAGTCTCCTTTGGAACTCTGCAGGTTCTA
+
BBBBBBABFFFFFGGGFFGGFGFHEFGFH?HHHGGAGGGGGHHHHGGGFCGGHHHHHHFGGGGGGGGGGGGHHHHGGGGGEHHHHGGGGCDGGGHHHBHHHHHGHHHHHHGGHHGGGGGHHHHHHFHHHHGHHGGGGGHGHHDFHGGGGGGGGGGGGG-;BFBFFGFFFFFFFFFFFFFFFFFFFFFFFFFFFFFFFFFFFFFFFFFFFFFFFFFFFFFFFEFFFFFFFFFFFFFFFFFFFFFFFFFFFF;
@M05620:37:000000000-D9766:1:1101:16987:5630 1:N:0:74
ACCACACCTTCTACAATGAGCTGCGTGTGGCTCCCGAGGAGCACCCCGTGCTGCTGACCGAGGCCCCCCTGAACCCCAAGGCCAACCGCGAGAAGATGACCCAGGTGAGTGGCCCGCTACCTCTTCTGGTGGCCGCCTCCCTCCTTACTGGCCTCCCGGAGCTGCGCCCTTTCTCACTGGTTCTCTCTTCTGCCGTTTTCCGTAGGACTCTCTTCTCTGACCTGAGTCTCCTTTGGAACTCTGCAGGTTCT
+
ABB?ABAACFFFGGGGFGGFGBGFEAABA2GGCFGE2EGECHHHHGGEEEFFFHHGHHHE0ECGGAEGGEECHCGGGGAE//GFFG/<CC?<?DFF>1DFGHEHF1<FGGFFGHHCCGGGHHHHHGHHHGFDHHGGGDDEGHHGBBFG0BFEFBFA9EBBBB?FG@?FBBFFFFFFFFFFFFFFFFFFFFFFFFBFFFFFFFFFFFFFFFFFFFFFFFFFFFFF/FBFBFFFFFFFFFFFFFFFFFFFFFF
@M05620:37:000000000-D9766:1:1101:19113:5653 1:N:0:74
ACCACACCTTCTACAATGAGCTGCGTGTGGCTCCCGAGGAGCACCCCGTGCTGCTGACCGAGGCCCCCCTGAACCCCAAGGCCAACCGCGAGAAGATGCCCAGGTGAGTGGCCCGCTACCTCTTCTGGTGGCCGCCTCCCTCCTTCCTGGCCTCCCGGAGCTGCGCCCTTTCTCACTGGTTCTCTCTTCTGCCGTTTTCCGTAGGACTCTCTTCTCTGACCTGAGTCTCCTTTGGAACTCTGCAGGTTCTA
+
AA?ABAAAFFFFFGGFDGGGFGHHGFGFHAHHHGEAEEG?FHHHHGGGE1EEGEFHHGGGGGGGEG>EGGGHHHEEGGGHGHHC?FGGGCCGGDHHB<GHHHHGFCGHHGGGHHGGGGGHEHHGHHHHHHGHHGGGGDHGHHDBGBFGGGGGBFGGGG-BBAFGGGFBBFFFFFFFFFFFFFFFFFFFBFFFFBDFFFFFFFFFFFFFFFFFFFFFFFFFFFFFFFFFFFFFFFFFFFFFFFFFFFFFFFB
@M05620:37:000000000-D9766:1:1101:24756:5653 1:N:0:74
ACCACACTTCGACAATGAGCTGCGTGTGGCTCCCGCGGCGCACCCCGTACTGCATACCGAGGCCCCCCTGAACCCCAAGGCCAACCGCGCGAAGATGCCCAGGTGCGTGGCCCGCTACCTCTTCTGGTGGCCGCCTCCCTCCTTCCTGGCCTCCCGGCGCTGCGCCCTTTCTCACTGGTTCTCTCTTCTGCCGTTTTCCGTAGGACTCTCTTCTCTGCCCTGCGTCTCCTTTGGAACTCTGCAGGTTCTAG
+
AAA1AAAFFF1>AEFGF1BF1B1AAEAB0GGG0FEEGGAAA>EEEG/E/BFFH11BFGEGGCGGGEGG>?B<GCCCGGHG/<GHGG</@/>>@->FF1<<GEFCG<<CACCHHGGC-AGGGGGGGGGFGGGGGGGGGGGGGFFFFFFFFFFFFEFF?-@@@@F@@F@@FFFFFBFFFFBFFFFFFFFFFFFF@FFFFFFFFEFFFFFFFFFFFFFFFFFFFFF@F@FFFFFFFF/;BBFFFFFFFFFFFFF
@M05620:37:000000000-D9766:1:1101:20635:5656 1:N:0:74
ACCACACCTTCTACAATGAGCTGCGTGTGGCTCCCGAGGAGCACCCCGTGCTGCTGACCGAGGCCCCCCTGAACCCCAAGGCCAACCGCGAGAAGATGCCCAGGTGAGTGGCCCGCTACCTCTTCTGGTGGCCGCCTCCCTCCTTCCTGGCCTCCCGGAGCTGCGCCCTTTCTCACTGGTTCTCTCTTCTGCCGTTTTCCGTAGGACTCTCTTCTCTGACCTGAGTCTCCTTTGGAACTCTGCAGGTTCTA
+
DDDCDDDDFFFFGGGGGGGGGGHHGGGGHGHHHGGGGGGGGHHHHGGGFGGGHHHHHHHGGGGGGGGGGGGHHHHGGGGHGHHHHGGGGGGGGGHHHHHHHHHFGHHHHHGGHHGGGGGHHHHHHHHHHHGHHGGGGGHGHHGHHGGGGGGGGGGGGGGGGGGGGGFFFFFFFFFHFHFFFFFFFFFFFFFFFFDDFFFFFFFFFFFFFFFFFFFFHFFFFHFFFFHFHFFFFFFFFFFFFFFFFFFFFFF
@M05620:37:000000000-D9766:1:1101:19397:5666 1:N:0:74
ACCACACCTTCTACAATGAGCTGCGTGTGGCTCCCGAGGAGCACCCCGTGCTGCTGACCGAGGCCCCCCTGAACCCCAAGGCCAAACGCGAGAAGATGCCCAGGTGAGAGGCCCGCTACCTCTTCTGGTGGCAGCATCCCTCATTCCTGGCCTCCCGGAGCTGAGCCCTTTCTCACTGGTTATATCTTCTGCAGTTTTCCGTAGGACTCTCTTCTATGACCTGAGACTCCTTTGGAACTCTGCAGGTTATA
+
>111A1>AFFF13FG1ABG1E1B1AAAEE0FG1F00BAE/EHHHHGEGA/BABAAFG00AEG?GCE/FGGGFHB>/?EEC/?GE/0?/><@C//?G11??FFHGHHHH1?CCGGGGGGGHHHHHHHHFHHGHB.=.=G:G0;.<0GC00:CG0;CEG-AGGGG0;FFGG/;F00CFGGGF0/;/BFFFFF////;;BB/BB/:A-BFFFFFFFF//;BF/FFF;-/;;FF/FFFFFFFBBFFFFF-;//;;
@M05620:37:000000000-D9766:1:1101:16649:5683 1:N:0:74
ACCACACCTTCTACAATGAGCTGCGGGTGGCTCCCGAGGAGCACCCCGTGCTGCTGACCGAGGCCCCCCTGAACCCCAAGGCCAACAGCGAGAAGATGCCCAGGTGAGTGGCCCGCTACCTCTTCTGGTGGCCGCCTCCCTCCTTCCTGGCCTCCCGGCGCTGCGCCCTTTCTCACTGGTTCTCTCTTCTGCCGTTTTCCGTAGGACTCTCTTCTCTGACCTGAGTCTCCTTTGGAACTCTGCAGGTTCTA
+
AAA1AAAAFFFFGDGF3GAAG1GFG0AA00FG1FFA/EEGCHHHHGGGGEGGGHGBGHHG?GCGG?GGGGGCHCGGGG?H//GHHG/<FC@//CCF1FFCGHHGCHHGGHGGHGGCGGGHHHHHHHHHGHGHHGGGFG.EHHGGGGBFGBAGG?EEBG9A@@@F??B@;FFFFFFFFFFFFFFFFFFFFFFFF@BAFFFFFFFFFFFFFFFFFFFFFFFFFFFFFFFFFFFFFFFFFFFFFFFFFFFFFFF
@M05620:37:000000000-D9766:1:1101:24546:5690 1:N:0:74
ACTGCACCTTCTCAATCGACCCGTGGATTCCTGCCCCGGCGCCCCCCGTCCTTCTAACCGTTGCCTCCCTGGCTCCCAGGAGCAACAACCACTCCCCCTCCGACCGGATGCTACCCGTAAGGACCGGCTCCTAGCCGCCTCCCCGGGCGTCCCAGCGCTGCTGCAACAATGGCAAGTAAGTCAGGCCTTGCCGCTTTAGCACTCTTGTGGATCCCCTTGAACCATTCTCAGCATTTTTACTTGTAACTGAC
+
>>>>A1BBCF@D1BBAFAFEAAAAAA0F1BFGHHHCC/A//AAEGG>>?/EB2BB@FHHG>>/?BBB?FHHHFFBFFHG??FH?0BFEH?FCB0B??/<?</></>@<ACFF1FGHCEC..<DC.CGGCCFH0CGHFGGG.EA9AG@-9;@@A9;-9@9@-BBF/99-:9:B-B/AFF/BFF//-/-9B/999=@A9:BF/BFFBFBFFA//9BBEFFFFFBFFBBBF/BFFF/FF/9:;//9BF/FFFBF
@M05620:37:000000000-D9766:1:1101:9334:5697 1:N:0:74
GAGGCTGCTGTGGAAGAAACTCCTAGATTACTGCACCCATTCCCCCTGACCCTGGATAAGTTTTTTTGCTTGCTTAAAGAAGCTGAAACAACTGCCAATCCTCCAGGATGCTACCCGTAAGGAAAGGCTCCTATAAGAATCCAAGGGAGTAAAAGAGCTGATGAAACAATGGCAAGTAAGTCAGGCATTTCCGCTTTAGAACTCTTGTGGATCCACTTGAACCATTCTCAGAATTTTTACTTGTAACTGAC
+
>1AA>>CAB1B1F11BFAAB1BEGA1BD3DBDDF1BBB0BBAA10B/A00BBGBAB121AFFD2FE//1B1B>DB21DDBGH1BB11BB0/BFFFF11B00B@FBB0/B1BBE>BBE//<FFFHHB0?<BFFG2FDF11B11@GFECGB/<FG2?/0?FFFFFG11<0.1<<<<>F1==><=1=CC.0<<<=<.<<.;C00:;GC;00:.:0;;0/;;0:9;990;0;00;0;90;09A0;9BC;;F0;9/
@M05620:37:000000000-D9766:1:1101:7279:5714 1:N:0:74
ACCACACCTTCTACAATGAGCTGCGTGTGGCTCCCGAGGAGCACCCCGTGCTGCTGACCGAGGCCCCCCTGAACCCCAAGGCCAACCGCGAGAAGATGACCCAGGTGAGTGGCCCGCTACCTCTTCTGGTGGCCGCCTCCCTCCTTCCTGGCCTCCCGGAGCTGCGCCCTTTCTCACTGGTTCTCTCTTCTGCCGTTTTCCGTAGGACTCTCTTCTCTGACCTGCGTCTCCTTTGGAACTCTGCAGGTTCT
+
BBBBBBBAFFFFGGGFFGGFGCHFGAEAAAGFFAFEEFFGGHHHHGGGFAEFFHFFHHFE0FGGG>EGGGFFHFGGGEEHFEHHHGA>CFBB<DFB2GHFCHEFF<FF0FBAFFEC?@DCGHF0==G0GD<.CGC@::C.EHF.:0;9;;FF9B.9.;--=9FGF?B9-=B/FFFFFB/B/;/BF/99;FFF/B@../A/B99F999/B/9BBB//:FFBFFEF.@9@AFFBB99BBFFFFFFFFBF.;F;
@M05620:37:000000000-D9766:1:1101:19781:5724 1:N:0:74
ACCACACCTTCTACAATGAGCTGCGTGTGGCTCCCGAGGAGCACCCCGTGCTGCTGACCGAGGCCCCCCTGAACCCCAAGGCCAACCGCGAGAAGATGCCCAGGTGAGTGGCCCGCTACCTCTTCTGGTGGCCGCCTCCCTCCTTCCTGGCCTCCCGGCGCTGCGCCCTTTCTCACTGGTTCTCTCTTCTGCCGTTTTCCGTAGGACTCTATTCTCTGACCTGAGTCTCCTTTGGAACTCTGCAGGTTCTA
+
ABABB?AAFFFFGGGFFFGFFFFHGFFGHGCGFGGGGGGGGAHFFGGGEFGGHHGHFHHGGGGCGGGEEGGHHGH?FGGHGHHGHCEEGGGGGDHHHEHGH2G/11FCH1?FGHGGGG?HF0GFHHBGD/DHHGGGGGHGHHGHHGGGGGGGGGGGGC-@DFFFFFFFFFFFFFFFFFFFFFFFFFFFFFFFFFDFFFFFFBFFFFFFFF/:FFF/FFFFFFFFFFFFFFFFFFEFFFFFFFFFFF.FFFB
@M05620:37:000000000-D9766:1:1101:10796:5729 1:N:0:74
ACCACACCTTCTACAATGAGCTGCGTGTGGCTCCCGAGGAGCACCCCGTGCTGCTGACCGAGGCCCCCCTGAACCCCAAGGCCAACCGCGAGAAGATGCCCAGGTGAGTGGCCCGCTACCTCTTCTGGTGGCCGCCTCCCTCCTTCCTGGCCTCCCGGCGCTGCGCCCTTTCTCACTGGTTCTCTCTTCTGCCGTTTTCCGTAGGACTCTCTTCTCTGACCTGAGTCTCCTTTGGAACTCTGCAGGTTCTA
+
BBBBBABBFFFFGGGGGG5GGGGHGGGACEHHHGGGCGCFFHHHHGGGFFGFFHGHHHHAEECCGGGGGCGHHHHGGGGHGHHHHGGGGGGGGGGHHGFHHFHEGHHHHHEGHHGGGGGHFHHFHHHFGH?CH?DGFGHGHHGHHGGGGGFFFGGGBB-;@BFFAFFFFFFFFFFFFFFFFFFFFFFFFFFFFFFFFFFFFFFFFFFFFFFFFFFFFFBFFFFFFFFFFFFFFFFFFFFFFFFFFFFFFFF
@M05620:37:000000000-D9766:1:1101:10335:5753 1:N:0:74
ACTGCCCCTTCTCCATCGACCCGTGGATTCCTGCCCCGGCTCCCCCCGTCCGTCTAACCGTGTCCTCCCTGGCTCCCAGGAGCCCCCACTACTCCCCTTCCCACGGGCTGCTCCCCGTACTGACCGGCTGCTCGCCGCCTCCCCGGGCGTCCCAGCGCTGCTGCAACCCTGGCCAGTACGTCCGGCCTTTCCGCTTTAGCACTCTTGTGGCTCCCCTTGACCTATTCCCAGCATTTGAACTTGTAGCTGAC
+
>>11>B1>ACCFGGG1G1BAAEAA00ABBBDFBCFAAAA/ABBFGGAABBB//BFGFGHEE/0BBBFFFHFFGFB?FFG???F/??/<?<0B1<</?0BBF0B0/<>/>AFHGHFCCGGA<1=>GCCGC-<CDAGGGCGGGEEGGG?AAG-@B/FF@9A@FFFFF/FF-A-EFFFFFFBAFFF@>@@BFFFFFFFFFFFFF;F9BBFFFBA?FF;9;AFFFF//;FF/;B/;BFF/9/9;FFFFF//;;/-
@M05620:37:000000000-D9766:1:1101:9952:5757 1:N:0:74
AGGGCCAGCTCTCAATCGCACAGGGGACCCAGGGCATGGCCCCTCCATCCAGAAAACCTATGACCTCACCCGCTACCTGGAGCACCAACTCCGCAGCTTGGCTGGGACCTATGTGAGTATCCAGCGTAGGAATCTGGGAGTTGGGGAGGAGTGAGGAGTTGGGGAAAGACAGTCCTAACCGTGGAGGGTTCTGGTAAATGATGGGGTGAGGAGGGGCTCTTTGGCTCCCACCAGTCCCCCTGTCTGGTCTA
+
>11>AA1>AFFDF1FGEAA1ECFECEEA00BGAA//0AB00FEHGGCG1BFF101AFE0AFH2GFDBGHHHEG>>>GHHF0FGGC/0/E0FGECCE/>BFGHHEGGHHGHHHHHHHGDHFHHHHHGCGGGHHHHED1C0<CGHHGGFCC<C/C0DHHF/<DC@CGGHHHHHHHHHHHHHGGAEGEGG@;FGGGGFGGGGGGGGGF.;@FFFFF-9@=@FFFFBFFFFEFFFFFFFFFFFF<EFFFF//;FB
@M05620:37:000000000-D9766:1:1101:8081:5762 1:N:0:74
AGTGCCAGCTCTCAATCGCACAGGGGACCCAGGGCCTGGCCCCTCCATCCAGAAAACCTATGACCTCACCCGCTACCTGGAGCACCAACTCCGCAGCTTGGCTGGGACCTATGTGAGTATCCAGCGTAGGAATCTGGGAGTTGGGGAGGAGTGAGGAGTTGGGGAAAGACAGTCCTAACCGTGGAGGGTTCTGGTAAATGATGGGGTGAGGAGGGGCTCTTTGGCTCCCACCAGTCCCCCTGTCTGGTCTA
+
AABBBFFBBFFFGFGGGGGGGGHHDE?EFGDG2AF2FFHHHAEFEGHFHFG33B3FHGF3FG5FHFHHHGHG0EEGHFFHHHGHHHHHGHHHGGG?EHHHGHHGGGHHGHHHHHHHHHGHHHHHHGBFGGHHHHHHHHGGDGHHGGGGGGGHHHHHHGHFFHGGGGHHHHHHFHHHHHHHGCFBGGGG=FFGGGCFGGGGGGGGGFFBFFFFFFBBBBFFFFFFFBFEFFFFFFFFFFFFBFFFFFFFFFB
@M05620:37:000000000-D9766:1:1101:20118:5778 1:N:0:74
GAGGCTGCTTTGGAAGAAACTCCTACATTACTGCACCCGTTCCCGCGGACCCTGGATGCGTTTCTTTGCTGGCTTACAGAAGCTGAAACAACTGCCCATCCTACAGGATGCTACCCGTAAGGAAAGGCTCCTAGCCGCCTCCACGGGAGTAAAAGCGCTGCTGAAACAATGGCAAGTAAGTCAGGCATTTCCGCTTTAGCACTCTTGTGGATCCACTTGAACCATTCTCAGCATTTGTACTTGTAACTGAA
+
BBBBBBFAFFFFGGGGG4BFBBFH44BB6DFHDGHAFA2ABBAF2A2E00ABFF1F532>1B>3FFF4BGHHGEBFFGHHHHHFBFGFH3FHGBFG/3BGHHHH3GGHGHHH4FHHGEGGHHHF0FGHHHGHFH10C/>EGH00CDG.CEG00=D.<CGG.GH0CHH/GHGGHHHGGHHHHF0FFG?FGGGGGGGGGGGGGGGGGGGGGGFFGFB/;FFFFFAFFFFFFFFFFFFFFFFFFFFFFFFFFFF
@M05620:37:000000000-D9766:1:1101:20152:5794 1:N:0:74
GCTGCTGCTTTTGAATCAACTCATAGATTCCTGCCCCAGTTCCCCCTGTCCCTGTAACCGTTTCTTGCCTGGCTTCCAGAAGCTGCAACAACTGCCCATCCTACAGGATGCTCCCCGTAAGGACCGGCTCCTAGCCGCCTCCCCGGGCGTCCCAGCGCTGCTGCAACAATGGCAAGTAAGTCAGGCCTTTCCGCTTTAGCACTCTTGTGGATCCCCTTGAACCATTCTCAGCATTTGTACTTGTAACTGAC
+
1>1>AB@BBFBBBABAFBBGBB1DDDFHDFFGHHHAFBB1DDFHHGABB1BBBA1DBBFEEFFF2D1BGHHHHHBBGHHBFGHBBBFGH0BFFBFGE@FGHHHH1BGHHHHH1FGGGGGEAGH0/>EGGGGH1F<<E?CGGH//ACG/CC--<DGACGGG.GHBGHH.GHHHHFHGHHHHGG0CFG.CFGGGGGGGGGGGGGGGGGGGGGGFFF--BFFFFFFFFFFFFFFFFFFFFFFFFFFFFBFFFFB
@M05620:37:000000000-D9766:1:1101:9040:5821 1:N:0:74
GAGGCTGCTTTGGAAGAAACTCATAGATTACTGCAACAGTTCCCCCTGGACCTGGAAAAGTTTCTTGCCTGGATTACAGAAGCTGAAACAACTGCCAATCCTCCAGGATGCTACCCGTAAGGAAAGGCTCCTATAAGACTCCAAGGGAGTAAAAGAGCTGATGAAACAATGGCAAGTAAGTCAGGCATTTCCGCTTTAGCACTCTTGTGGACCCAATTGAACAATTCTCAGCATTTTTAATTGTAACTGAC
+
>3AAAAFBFFDFFFABCFCFGCG5FFAGHFFGFHBGGGFFHG5FGGAFC2BBGFE2B32F3DHDDADBBB3A2DB3BBBFGFABF33FB31?FEFGFFG?2B@3G33?33B3B3BB1?>>BFB3CB0??B?B?4?DBE?B32BBB?<C?/2BF2@/2@22@<2@@2?CE??100??1<11=<11>0.>><>1><.DEG00<<<C==<<C.0/::CG/<0<:<;:000<0;9/900;;FE099BCC;C90;/
@M05620:37:000000000-D9766:1:1101:9024:5829 1:N:0:74
GAGGCTGCTTTGGAAGAAACTCATAGATTACTGCAACAGTTCCCCCTGGACCTGGAAAAGTTTCTTGCCTGGCTTACAGAAGCTGAAACAACTGCCAATCCTACCAGATGCTCACCGGAAAGAAAAGCTCCTCGCAGCATCCCAGGGCGTCAAAACGCTGCTGCAACCATGGCAAGTAAGTCAGGCCTTTCCGCTTTAGCACTCCTGTGGATCCCATTGAAACATTCTCAGCATTTTTAATTGTAACTGAC
+
A1AAAAFAFFFFGGFG1GGGGGHHHHHHHGHHHHHHGHHGHHHHHGGGHHHHHHHHHHGHGHHHHHHHHHHHHHHHHHHHHHHHHHHHHHGHHHHHHHH0FFF1>1BB1BFG11BGE/>E/B0BG0BC1BFG0/<>//0BFH<F1?E//>>CCH1?/><EE1><FG10>1=<./<C<=D0==00<<./=CHHGG.CEH0;;0:C/=CFFG00;F/0090;F09B0;CFBF0/C0=F00;0;BFFFF////9
@M05620:37:000000000-D9766:1:1101:21141:5841 1:N:0:74
GAGGCTGCTTTGGAAGAAACTCATAGATTACTGCAACAGTTCCCCCTGGACCTGGAAAAGTTTCTTGCCTGGCTTACAGAAGCTGAAACAACTGCCAATCCTACCGGATGCTACCCGTAAGGACAAGCTCCTAGCCGACTAAAAGAGAGTACCAGAGATGCTGAAACAATGGCAAGTAAGTCAGGCATTTCCGCTTTAGCACTCTTGTGGATCACCTTGAACAATTCTCAGCATTTGTACTTGTAACTGAC
+
A3>ABBFBFFFFGGGGFGGGGGHHHHHHHHHHHHHHHHHFHHHHHGGGHHHHHHHHHHHHFHHHHHHHHHHHHHHHHHHHHHHHHHGHHHGHHHHHHHHHHHHHH/EE1/BGG30BEEGGHHH0F0B?FGHHH4B?E@CG/1@@F/@0?GG11F1?F0?F1FGFHHHHHHHH0CCFGHHHHH1>GH.0<=<GFGGGGHHHGHHHHHHFGFHH0.:/;;FGGG0FGGGGGGGGGGBGGGFFG0;FGB0CFGB
@M05620:37:000000000-D9766:1:1101:25098:5842 1:N:0:74
ACCACACCTTCTACAATGAGCTGCGTGTGGCTCCCGAGGAGCACCCCGTGCTGCTGACCGAGGCCCCCCTGAACCCCAAGGCCAACCGCGAGAAGATGCCCAGGTGAGTGGCCCGCTACCTCTTCTGGTGGCCGCCTCCCTCCTTCCTGGCCTCCCGGCGCTGCGCCCTTTCTCACTGGTTCTCTCTTCTGCCGTTTTCCGTAGGACTCTCTTCTCTGCCCTGAGTCTCCTTTGGAACTCTGCAGGTTCTG
+
CCCBBCCCFFFFGGGGGGGGGGHHGFFEDEHHHGGGGGGGGHGHHGGGEGGGHHGHHHHGGGGGGGGGGGGHGHHGGGGHGHHHHGGGGGGGGGHGGFGF<2?FC?DF1<//?GGGGCDHB0DD<G<GDCAGHCGGAFHEHHGHHGGGFFFFBAFEG?-AA@DB-C9DFFFE/B;FFFBBFFFFFFFFFFFFFF;DB.//AF.AA/9/:BFB/FFFF//;EFF99BB/BF9FFFFFFF//BBF//F9BFF/
@M05620:37:000000000-D9766:1:1101:25117:5844 1:N:0:74
ACCACACCTTCTACAATGAGCTGCGTGTGGCTCCCGAGGAGCACCCCGTGCTGCTGACCGAGGCCCCCCTGAACCCCAAGGCCAACCGCGAGAAGATGCCCAGGTGAGTGGCCCGCTACCTCTTCTGGTGGCCGCCTCCCTCCTTCCTGGCCTCCCGGAGCTGCGCCCTTTCTCACTGGTTCTCTCTTCTGCCGTTTTCCGTAGGACTCTCTTCTCTGACCTGAGTCTCCTTTGGAACTCTGCAGGTTCTA
+
11AAA@?>FFFDAFG1ABBADA1FEBEFE0EGFFAAEEF?EFFHHGCGEAEFHFHHFBGGGGGGFGCGGGFFFHHAEGGHEGHHEGGEG/>BCGHHH1<FGFGF1GHG11FEHHGCGGGH1DGHHHHHBGFCGGC-:AGEGHGFHGGG0FFG0CFGG@@GAG/9A?F@@FFEFFFFFFF/FF/FFFFFFFFFF?ABFFFEB:AAF9FFFFFFFFFFFFBFFFFFF999BFFFFBF/B/BFFBBFFFFFFFB
@M05620:37:000000000-D9766:1:1101:23870:5844 1:N:0:74
GAGGCTGCTTTGGAAGAAACTCATAGATTACTGCAACAGTTCCCCCTGGACCTGGAAAAGTTTCTTGCCTGGCTTACAGAAGCTGAAACAACTGCCAATCCTACAGGATGCTACCCGTAAGGAAAGGCTCCTAGAAGACTCCAAGGGAGTAAAAGAGCTGATGAAACAATGGCAAGTAAGTCAGGCATTTCCGCTTTAGCACTCTTGTGGGTCCAATTGAACAATTCTCAGCATTTTTACTTGTAACTGAC
+
A>AAAAFAFFFFEF1FA1FBEFBF3EGGFFGHHBDGFGHHHFFGGGGBAEFGHHFFA1FGGFHFHHHGGHHHHHHEFHHHHHHHHBDGG0/BGGHFF1GBBB@B1B>BCBGGBB>F??>?BF1BF00?FFFHF1FHBFBB1FFGB/?F<?@FHG1<FBDGGG@@DGHHF?F1C<FC<?D1>=F=FC.><11=.CCCFED0DDGHFHHFH.CCCGCG0:0;;CCGE0009C0:C0CF0CA0;9BCFFF;CF9
@M05620:37:000000000-D9766:1:1101:12114:5845 1:N:0:74
ACCACACCTTCTACAATGAGCTGCGTGTGGCTCCCGAGGAGCACCCCGTGCTGCTGACCGAGGCCCCCCTGAACCCCAAGGCCAACCGCGAGAAGATGCCCAGGTGAGTGGCCCGCTACCTCTTCTGGTGGCCGCCTCCCTCCTTCCTGGCCTCCCGGCGCTGCGCCCTTTCTCACTGGTTCTCTCTTCTGCCGTTTTCCGTAGGACTCTCTTCTCTGACCTGAGTCTCCTTTGGAACTCTGCAGGTTCTA
+
AAA@AAAAFFFFGGGGFG11F1GFGEEB0AGGCFFE?EEGFHHHHGGGGEGGEHGGHHHEEECGGEGGGGGGHFHGGGGH/EHHHG?/BCBBCGHEGHHHHHHGHHHHHHGGHHGGGGGHHHHHHHHHHHGHHGGGGGGGHHGHGGGGGGGGGGGGGA-AA@@F@@F@?FFFFFFFFFFFFFFFFFFFFFFFF@BFFFFFFFFFFFFFFFFFFFFFFFFFFFFFFFFBFFFFFFFFFFFFFFFFFFFFFFF
@M05620:37:000000000-D9766:1:1101:12559:5848 1:N:0:74
ACCACACCTTCTACAATGAGCTGCGTGTGGCTCCCGAGGAGCACCCCGTGCTGCTGACCGAGGCCCCCCTGAACCCCAAGGCCAACCGCGAGAAGATGCCCAGGTGAGTGGCCCGCTACCTCTTCTGGTGGCCGCCTCCCTCCTTCCTGGCCTCCCGGCGCTGCGCCCTTTCTCACTGGTTCTCTCTTCTGCCGTTTTCCGTAGGACTCTCTTCTCTGACCTGAGTCTCCTTTGGAACTCTGCAGGTTCTA
+
CCCCCCCAFFFFGGGGGGGGGGHHGGGBCEHHHFGGDFGGGHHHHGGGGGGGGHHHHHGEGFCGGGGGGGGHGHHGGGGHGHHHHGGGGGDGGGHFHHHHHHHGGHHHHHGGHHGGGGGHHHHHHHHHHHGHHGGGGGHGHHGHHGGGGGGGGGGGGG-ABFFFFFFFFFFFFFFFFFFFFFFFFFFFFFFFFFFFFFFFFFFFFFFFFFFFFFFFFFFFFFFFFFFFFFFFFFFFFFFFFFFFFFFFFFB
@M05620:37:000000000-D9766:1:1101:14162:5848 1:N:0:74
AGTGCCAGCTCTCAATCGCCCAGTGGACCCAGGGCCTGGCCCCTCCATCCAGAAAACCTATGACCTCACCCGCTACCTGGAGCACCAACTCCGCAGCTTGGCTGGGACCTATGTGAGTATCCAGCGTAGGAATCTGGGAGTTGGGGAGGAGTGAGGAGTTGGGGAAAGACAGTCCTAACCGTGGAGGGTTCTGGTAAATGATGGGGTGAGGAGGGGCTCTTTGGCTCCCACCAGTCCCCCTGTCTGGTCTA
+
>AAAADFFAFFFGBBFGGG1E0ABBABBAEBEFBBEBFHGAGECFFHGFFAFHHHFFAFCGFGHFD1BFGF>>E>/BBBBBGBBCF0F?BBF/?/>EFGHEEFFF?GHF0E<F2GBG1B1>2BF0C??@?GFHBGHFF0F/0??CCAC?AFGFDGFCAC/DGGCCEEFF//;0:CC:G:CC.;AAEBA;FFFFG0=0C0900;BEA.;-;-/99;@@-A9/B9/BBBE-BA-:-/;BFEA-9;BFFB/BBF
@M05620:37:000000000-D9766:1:1101:14138:5851 1:N:0:74
AGTGCCAGCTCTCAATCGCACAGGGGACCCAGGGCCTGGCCCCTCCATCCAGAAAACCTATGACCTCACCCGCTACCTGGAGCACCAACTCCGCAGCTTGGCTGGGACCTATGTGAGTATCCAGCGTAGGAATCTGGGAGTTGGGGAGGAGTGAGGAGTTGGGGAAAGACAGTCCTAACCGTGGAGGGTTCTGGTAAATGATGGGGTGAGGAGGGGCTCTTTGGCTCCCACCAGTCCCCCTGTCTGGTCTA
+
A?AABFFFCFFFGFGGGFGFGFHCGGGGGGHHFGGGGGHHHHGHGGHHHHHHHHGHHGHHHHFHHGHHHHHGG>FGHHHHGGHHHHHHGHHHEGGGEFGHGHHGGGHHGHHHHHHHHHHHHHHHHGEGGGHHHHHHHHHGGHHHGGGGGGFGHFHHHGHHHHGGGGHHHHHHHHHHHHHHGFEGDEFGCFGGGGCGGGGGGGGGGGFFFFFFFFFFFFFFFFFFFFFFFFFFFFFFFFFFFFFFFFFFFFF
@M05620:37:000000000-D9766:1:1101:24012:5857 1:N:0:74
GAGGCTGCTTTGGAAGAAACTCATAGATTACTGCCACAGTTCCCCCAGGCCCTATAACCGTTTCCTCCCTGGCTTCCAGAAGCTGGAACCACTGCCCCTCCTACAGGATGCTACCCGTAAGGAACGGCTCCTAGCCGCCTCCACGGGAGTCACAGCGCTGATGCAACAATGGCAAGTAAGTCAGGCATTTCCGCTTTAGCACTCTTGTGGATCCAATTGAACCATTCTCAGCATTTGTACTTGTAACTGAC
+
11AAAAFA@FDFGGGGFFABBCEAA3FEFG1GH10BCF01D2DA0B/B/AB//01B21BAAE012D10ABEGHH0BFGHBBGHG10BBGFBFG1FE/?GGGFDFG1F0F1FGF10BEGG?GHH00??ECGFG1F10C//ACC0@CGG/AA011>F.<@FC.<G0DGGAGHGGHBFE;G:CCG0G/G.CGHHHGGGBEGGEGGGFFGGGFGEFBFC0;FGGGG.AFFFBFFFFFFFF/BBFFFFFFFFFFF/
@M05620:37:000000000-D9766:1:1101:15571:5887 1:N:0:74
AGTGCCAGCTCTCAATCGCACAGGGGACCCAGGGCCTGGCCCCTCCATCCAGAAAACCTATGACCTCACCCGCTACCTGGAGCACCAACTCCGCAGCTTGGCTGGGACCTATGTGAGTATCCAGCGTAGGAATCTGGGAGTTGGGGAGGAGTGAGGAGTTGGGGAAAGACAGTCCTAACCGTGGAGGGTTCTGGTAAATGATGGGGTGAGGAGGGGCTCTTTGGCTCCCACCAGTCCCCCTGTCTGGTCTA
+
AAABAFFCAFFFGGGGGGGGGGGGGGGGEGHHGDGGEGHHFHGHGGHHHGGHFHHHHGHGHHGHHHHHHHHGGGGGHHHHHGGGHHHHGHGHGGGGGFHG?CGC//GHGGHHGHHHHHHDG3GGHG/?C/FHHHHHHGHG?FHHCCGGGGDFGHHHHGHFHHGGGGHHHGHHHCHHHHHH?EECGGGG;FGGGG0BBFGGGGGGFDFFFFFFFFFFF;EFFF/;FFFEEFFFFFBFFEFDFF/BFF/;:/B
@M05620:37:000000000-D9766:1:1101:18709:5887 1:N:0:74
GAGGCTGCTTTGGAAGAAACTCATAGATTACTGCAACAGTTCCCCCTGGACCTGGAAAAGTTTCTTGCCTGGCTTACAGAAGCTGAAACAACTGCCAATCCTACACGATGCTACCCGTAAGGAAAGGCTCCTAGAAGACTCCAAGGGAGTAACAGAGCTGATACAACAATGGCAAGTAAGACAGGCATATCCGCTTTAGCACTCTTGTGGATCCAATAGAAACATTCTCAGCATTTGTACTTGTAACTGAC
+
>>>AAAFAFFFFGGGGGGGGGGBG3DEFGGGGDGFFFHHGHHHHHGGGGHEGHGFFFFFGBFGHHHFFGGHHHGHBFFHHGHGHGFGFFHEHGGHH1BFEBGHH10?E/?EGFFGH/?EE0BGG000?1<FHGF11B101BBFGFFCHG?0F2FF0FGGH1G11?F?FGHHHF0CF<FH11><FF..11>=DCE?EEGHHFHFGGHHCG?HCCHG000;<C:/;F0;B0F0BFBFGGFGB0;BFFGEGFF;
@M05620:37:000000000-D9766:1:1101:23260:5892 1:N:0:74
ACCACACCTTCTACAATGAGCTGCGTGTGGCTCCCGAGGAGCACCCCGTGCTGCTGACCGAGGCCCCCCTGAACCCCAAGGCCAACCGCGAGAAGATGCCCAGGTGAGTGGCCCGCTACCTCTTCTGGTGGCCGCCTCCCTCCTTCCTGGCCTCCCGGCGCTGCGCCCTTTCTCACTGGTTCTCTCTTCTGCCGTTTTCCGTAGGACTCTCTTCTCTGACCTGAGTCTCCTTTGGAACTCTGCAGGTTCTA
+
CCCCCCCCFFFFGGGGGGGGGGHHGGGEAEHFHGGGGGGGFHHHHGGGGGGGHHHHHHHGGGGGGGGGGGGHHHHGGDGHGHHHHGGGGDGGGGHFGHHHHHHGHHHGHHGGHHFCGGGHHHHHHHHHHFGHHGGGGGHGHHGHHGGGBBFFGGGGGC-ADFFFFFFFFFFFFFFFFFFFFFFFFFFFFFFFFFFFFFFFFFAFFFFFFFFFFFFFFFFBFFFBFFFFFFBFFFFFFFFFFFFFFFFFFFF
@M05620:37:000000000-D9766:1:1101:10459:5916 1:N:0:74
AGTGCCAGCTCTCAATCGCACAGGGGACCCAGGGCCTGGCCCCTCCATCCAGAAAACCTATGACCTCACCCGCTACCTGGAGCACCAACTCCGCAGCTTGGCTGGGACCTATGTGAGTATCCAGCGTAGGAATCTGGGAGTTGGGGGGGAGTGAGGAGTTGGGGAAAGACAGTCCTAACCGTGGAGGGTTCTGGTAAATGATGGGGTGAGGAGGGGCTCTTTGGCTCCCACCAGTCCCCCTGTCTGGTCTA
+
A3>ABFFFBFFFGGGGGGGGEEGDEGGGGGHHGGGGGFHGHHGHGGFHFHHFHFCGHGHHHHHHHHGHHHHGGGEGHGHGHHHHFGHHGHHHGGGGGHHHGHHGGGGHGHHHHHHHHHHHHHHHHGDGGGHHHHHHHHGGGHHGGGCFFFDDFFFFFFFFFFFFFFFFFFFFFFFFFFFFFFEFFFFFAFFFFFBFFFFFFFFFFFFFFFFFFFFFFDFFFFFFFFFFFFFFFFFFFFFFFFFFFFFFFFB
@M05620:37:000000000-D9766:1:1101:25920:5917 1:N:0:74
AGTGCCAGCTCTCAATCGCACAGGTGTCACCTGACGTAGCACATCCATACAGTAAACCTATGCCCTCACCCGCTACCTGGCGCACTACCCCCGCAGCTTGGCTTTCACCTATGTGAGTATACAGCGTAGGAATCTGGGAGTTGGGGAGGAGTGAGGAGTTGGGGAAAGACAGTCCTAACCGTGGAGGGTTCTGGTAAATGATGGGGTGAGGAGGGGCTCTTTGGCTCCCACCAGTCCCCCTGTTTGGTCTC
+
A1AAAFFFAFFFGG3GGFFFGEBBF11A3D11A0B0A0BB21B1BFB220B12B22F0A1B11B01/0B0BAE/>EH1B>0>>>>/@00>>E/>>//0F0ABF0<1B2D1111B2B1121B2B><//?//1BG<G2DFG//011@C.A@ECG0B1CB<<CF/A-CEE./;CG0;0:CGHAC;.AEGB@;AFFEBC00BB000BBA.C@?FF99B;@=9EFFB;/;9B-E----;9BBBA:-;9///;9;//
@M05620:37:000000000-D9766:1:1101:13619:5925 1:N:0:74
ACCACACCTTCTACAATGAGCTGCGTGTGGCTCCCGAGGAGCACCCCGTGCTGCTGACCGAGGCCCCCCTGACCCCCAAGGCCAACCGCGAGAAGATGACCCCGGTGAGTGGCCCGCTACCTCTTCTGGTGGCCGCCTCCCTCCTTCCTGGCCTCCCGGAGCTGCGCCCTTTCTCACTGGTTCTCTCTTCTGCCGGTTTCCGTAGGACTCTCTTCTCTGACCTGAGTCTCCTTTGTAACTCTGCAGGTTCT
+
AAA>>>AAFFFFGFGF54AAGGHGGGGFHCBGGFG2BEEEEF2GHGGGEGGGGHHHHHHG@EEEFEEEGGG23BGEGGDGGEH?GFGEFFG//CB2>2>GHB///>AFH11>FHHCGGCCGFGHGGGBF0/.;G@GGGGGGGFFFFGGBFFFFBFEEG@99@.99DFFFFFBFFFFFFFB;;BFFFF/FFFFFF9--9AFFFFA..9BFFFBBFB;BBBBF//B/;//BFFFF/9//;BBFF/BFF.9BFF
@M05620:37:000000000-D9766:1:1101:25892:5927 1:N:0:74
AGTGCCAGCTCTCAATCGCACAGGGGACCCAGGGCCCGGCCCCTCCATCCAGAAAACCTATGACCTCACCCGCTACCTGGAGCACCAACTCCGCAGCTTGGCTGGGACCTATGTGAGTATCCAGCGTAGGAATCTGGGAGTTGGGGAGGAGTGAGGAGATGGGGAAAGACAGTCCTAACCGTGGAGGGTTCTGGTAAATGATGGGGTGAGGAGGGGCTCTTTGGCTCCCACCAGTCCCCCTGTCTGGTCTA
+
>11>AFDF1FFFGGGGG1FAECGCAEAE0BFG0AE?//AE/AABEGHHHHHE1CGG0BGFG12FGBFFGG0FE>/EGGHBGFGFFHHEEFHGGFGEGCBE?GFCEGHFGGF1GGHFF@GFHHFHEGAEG/1<FDBGHEHGACGFCGFG-C<CHHGHHG.;CGE.CCHHHHHGFFBBBGGG@9AAEFGG9CCFFF0CFFFF/BFBA-A@AFFBBF@@@9-:;B///;F-ABABE9B//B?A?EFFB9B9;/;
@M05620:37:000000000-D9766:1:1101:24185:5927 1:N:0:74
GAGGCTGCTTTGGAAGAAACTCCTAGATTACTGCAACCGTTCCCCCTGGACCTGGAAACGTTTCTTGCCTGGCTTACAGAAGCTGAAACCACTGCCAATCCTACAGGATGCTACCCGTAAGGAAAGGCTCCTAGACGACTCCACGGGAGTCAAAGAGCTGATGAAACAATGGCAAGTAAGTCAGGCATTTCCGCTTTAGCACTCTTGTGGATCCAATTGAACAATTCTCAGCATTTGTACTTGTAACTGAC
+
AAAAAAFAFFFFGAGGG1BGGFBGAA1FHFHHHHH1B00ABBGGHGEFEAFGHHGAG10BBFHHHHHGHHHHHHGHHHHHHHHGGFHHH0//1B1B1B1FGHFHEGFGFH0@BFGH/?//BGF<<BFGHG/<1F11B/>BFF10?<CCCE01<?1GHHFHBHG1>GHGCGHFF<CC==D0GDGHCGHHFHF0::C:EFFHGHHBCFC::.090F09099CFFFGGGGFGGEF00;B0;CFFFBFBFGGFF/
@M05620:37:000000000-D9766:1:1101:13598:5929 1:N:0:74
ACCACACCTTCTACAATGAGCTGCGTGTGGCTCCCGAGGAGCACCCCGTGCTGCTGACCGAGGCCCCCCTGAACCCCAAGGCCAACCGCGAGAAGATGACCCAGGTGAGTGGCCCGCTACCTCTTCTGGTGGCCGCCTCCCTCCTTCCTGGCCTCCCGACGCCGCGCCCTTTCTACCTGGTTCTCTCTCCTGCCGTTTTCCGTAGCACTCTCTTCTCTGACCTACGTCTCCTTTGGAACTCTGCAGGTTCT
+
AABBCCCAFFFFGGGGGGGGGGHHGEGGGGHHHGFG?EEFEHHHHGGGBEEGFHHHHHHGGGCFGGGGGGEHFHHGGFGHEHHGHFGEGCCDGGHHGFHHFHAGGG11??G/FH/A-->ACGFHFGBHGFGEF.<DCAEHECGA:0CFBFFGE9FEEG.--:---:@FBFFFF///B9FFFFFFF/:B///:9.>FFFFFED/.:.9BBFFFF/B/9;//;/;/99;./;:FFFFBFF/:/BFFFB?.;F/
@M05620:37:000000000-D9766:1:1101:7008:5934 1:N:0:74
ACCACACCTTCTACAATGAGCTGCGTGTGGCTCCCGAGGAGCACCCCGTGCTGCTGACCGAGGCCCCCCTGAACCCCAAGGCCAACCGCGAGAAGATGCCCAGGTGAGTGGCCCGCTACCTCTTCTGGTGGCCGCCTCCCTCCTTCCTGGCCTCCCGGGGCTGCGCCCTTTCTCACTGGTTCTCTCTTCTGCCGTTTTCCGTAGGACTCTCTTCTCTGACCTGAGTCTCCTTTGGAACTCTGCAGGTTCTA
+
BBBBBBB>FFFFGGGGGG5BGFGHGGGBAEHHHFFE?CFGGHHHHGGGGGGGGHHHHHHEFGGGGGGGGGGHHHHGGGGHGHHHHGGGGGBDGGHEGHHHHHGGFGDFHHGGHHGFGGGHHHHHHHHHFHGHHGGGGGHGHHGHHGGG0FAFGGGGGA-;;ADFFFFFFFFFFFFFFFFFFFFFFFFFBBFFFFADFFFFFFFDFBFFFFFFFFFFBFFFFFBBFB9/;BFFFFFFFFFFFFFFFFFFFF9
@M05620:37:000000000-D9766:1:1101:18120:5974 1:N:0:74
AGTGCCAGCTCTCAATCGCACAGGGGACCCAGGGCCTGGCCCCTCCATCCAGAAAACCTATGACCTCACCCGCTACCTGGAGCACCAACTCCGCAGCTTGGCTGGGACCTATGTGAGTATCCAGCGTAGGAATCTGGGAGTTGGGGAGGAGTGAGGAGTTGGGGAAAGACAGTCCTAACCGTGGAGGGTTCTGGTAAATGATGGGGTGAGGAGGGGCTCTTTGGCTCCCACCAGTCCCCCTGTCTGGTCTA
+
AA>AAF1FAFFFFGGGFGGAG0G0FG0EEEAGFGGE/BGA0GECEGHHHGHHBFB0FGHHDGBHHHHHHHHEE>EGHHFHEGHH0GHCE0GFE>//E0BGEFHGGGGHGHGHHHHHHHHHHGHHHGCGGGHHHHHHHHGGGHHGGGGGGGGGHHHHHGHHHHGGGGHGFHFHHHHHGHHFGFEGGGGGGGGGGGFFGGGGGGFGEGF@FFFFFF@@@@FFEFFFFFFFFFFFFFFFFFFF@EFFFEFFFFF
@M05620:37:000000000-D9766:1:1101:16331:5988 1:N:0:74
ACCACACCTTCTACAATGAGCTGCGTGTGGCTCCCGAGGAGCACCCCGTGCTGCTGACCGAGGCCCCCCTGAACCCCAAGGCCAACCGCGAGAAGATGACCCAGGTGAGTGGCCCGCTACCTCTTCTGGTGGCCGCCTCCCTCCTTCCTGGCCTCCCGGAGCTGCGCCCTTTCTCACTGGTTCTCTCTTCTGCCGTTTTCCGTAGGACTCTCTTCTCTGACCTGAGTCTCCTTTGGAACTCTGCAGGTTCT
+
A>1>AAAAFFFFBGGDEFFEG1F1ABEEGFHGFG0AAAEAEHHHHGGGEAEFHFFGFFFEGGGGGGEGGGGHHGG?FGF/>FHEE<E>C@CCCAGH1<DGHHHH/1??G1?FGH/<C<-A00<D00=GGDGFHF-A-.:.CGHGB0CFGGGG?F.CFBG-A@AFGG@-@-;FF9FFFFF-9BFFFFFB/BFFFF@BFFFFFBB9BAFFFFFF/BFF/9FFF//9F-BFFFFBBB/;9:9B/9FBFF-9BFF
@M05620:37:000000000-D9766:1:1101:22811:5991 1:N:0:74
GCTGCTGCTTTTGAATGCACTCATAGATTCCTGCCCCAGTTCCCCCTGGGCCTGGAACCGTTTCCTGCCTGGCTCCCAGAAGCTGAAACGACTGCCCCTCCTACAGGATGCTACCCGTAAGGAAAGGCTCCTAGCCGCCTCCAAGGGAGTAACAGAGCTGATGAAACAATGGCAAGTAAGTCAGGCATTTCCGCTTTAGCACTCTTGTGGATCCAATTGAACCATTCTCAGCATTTGTACTTGTAACTGAC
+
>>1>A1BBCF31BAB33ABF1B133D1DFGHHHHFHA0BADDFGHG0B//BAB//0BB/AABGH2A1BGGGEHH1/BFH?GHH11B@GG/EEEBFG//??EHHH1BFHHHHGEHHHGFGGHHHB0GFHHHGHFG10C/>CEHC1?CGCGGBD1?F0FFHH1FG1GHHHHHHHHHHGGHHHHGDGHHHHHHHHGGGGGHHHFHHHGGGGGGGGGGB0CFFGGG?FGGGGGGGGGGGGGGFFGGFFFFFFFFF
@M05620:37:000000000-D9766:1:1101:20787:6011 1:N:0:74
ACCACACCTTCTACAATGAGCTGCGTGTGGCTCCCGAGGAGCACCCCGTGCTGCTGACCGAGGCCCCCCTGAACCCCAAGGCCAACCGCGAGAAGATGCCCAGGTGAGTGGCCCGCTACCTCTTCTGGAGGCCGCCTCCCTCCTTCCTGGACTCCCGGAGCTGCGCCATTTATCACTGGTTCTCTATTCTGCCGTTTTCAGTAGGACTCTCTTCTCTGACCTGAGTCTCCTTTGGAACTCTGCAGGCTATA
+
AAA1AAAAFFFFFGGFFGGAF1BAEAAEGCHH1FFGGGGCGHHHHGGGEEGEFFGEGFFFGGGGGAEGGGGBGCFEFGEF/<GHHE//><<CGCHHHFHHHGH/<FGC11FCHG@CGG@010<<=D0<0<CE.<:-:A.CC:EHGFFFB//;09CEG-;-AFE/;@B-9FB/BBBFFFFFFF/;B/9BFFFFF@ABFEF/BFFF/BF/BFFFFFFFFB9BFFFFFFFFFF/;FF/BFB/BB/F/B--;/9;
@M05620:37:000000000-D9766:1:1101:25723:6020 1:N:0:74
ACCACACCTTCTACAATGAGCTGCGTGTGGCTCCCGAGGAGCACCCCGTGCTGCTGACCGAGGCCCCCCTGAACCCCAAGGCCAACCGCGAGAAGATGCCCAGGTGAGTGGCCCGCTACCTCTTCTGGTGGCCGCCTCCCTCCTTCCTGGCCTCCCGGAGCTGCGCCCTTTCTCACTGGTTCTCTCTTCTGCCGTTTTCCGTAGGACTCTCTTCTCTGACCTGAGTCTCCTTTGGAACTCTGCAGGTTCTA
+
BBABBBBAFFFFGFGDDGGGGGHC2EEGHDGGGFGC2AEAAF2BGGGEE?EF5FGHGHHGG00EFGGGGGGHFHHGGGDHGHHHHGGCG>C</DB2>2FGGHHFFHHHHHFFHH-CGGGHGFHHHHHFHHCCG@CCGDGGHHGHCFFGBFGFFGGGGABBDAFFCGFFFFFFFFFFFFF9BFFFFFFFFFFFFFFDBEFFF/A.;FFFBFFFFFFFFFFFFFFFFFFBFFFF/BB/BFFFFFFFF.:BFFB
@M05620:37:000000000-D9766:1:1101:23073:6022 1:N:0:74
GAGGCTGCTTTGGAAGAAACTCATAGATTACTGCAACAGTTCCCCCTGGACCTGGAAAAGTTTCTTGCCTGGCTTACAGAAGCTGAAACAACTGCCAATCCTACAGGATGCTACCCGTAAGGAAAGGCTCCTAGAAGACTCCAAGGGAGTAAAAGAGCTGATGAAACAATGGCAAGTAAGTCAGGCATTTCCGCTTTAGCACTCTTGTGGATCCAATTGAACAATTCTCAGCATTTGTACTTGTAACTGAC
+
A>AAAAFBFFFFGFGGFGFGGGGHHHFGGFHHHHGHHHHHHHHHHGFFEFBGHHGBB3EFBFHHHHGGGHHGFHHEGHHHGGGGHBBBFFBFFGGHFHHGGBBFH@BBGFHHBBBFEE@EFG3FG0??FFGHHGHHDGBGFGFGB?CGBCCGHH2?@GGHGG>@>FGGHFFF0??<?<FD=FF1GG.><>FGDEGDEFGEGFHHHHHFHGHHHHFHC;0CGGCHH0;CGGGGGFGG0CBFBFFGEFFBFG:
@M05620:37:000000000-D9766:1:1101:13902:6048 1:N:0:74
ACCACACCTTCTACAATGAGCTGCGTGTGGCTCCCGAGGAGCACCCCGTGCTGCTGACCGAGGCCCCCCTGAACCCCAAGGCCAACCGCGAGAAGATGACCCAGGTGAGTGGCCCGCTACCTCTTCTGGTGGCCGCCTCCCTCCTTCCTGGCCTCCCGGAGCTGCGCCCTTTCTCACTGGTTCTCTCTTCTGCCGTTTTCCGTAGGACTCTCTTCTCTGACCTGAGTCTCCTTTGGAACTCTGCAGGTTCT
+
BABBBBBAFFFFGGGGGGEGGGHHGGGA4AGFFFFEEGGGDHHHHGGEDFGGEHFHHHFEEC?EGGGGGEEHHHHGGGGHGHHHHGGGGG<BCGHEFGHHHHHHGHHGHGHGGHHGGGGGHHHHHHHHHHHGHHGGGGGHGHHGHGGGGGGGGGGGGGGBBGGGGGFFFFFFFFFFFFFFFFFFFFFFFFFFFFFDFFFFFFFFFFFFFFFFFFFFFFFFFFFF/BFFFFFFFFFFFFFFFFFFFFFFFFF
@M05620:37:000000000-D9766:1:1101:14279:6058 1:N:0:74
AGTGCCAGCTCTCAATCGCACAGGGGACCCAGGGCCTGGCCCCTCCATCCAGAAAACCTATGACCTCACCCGCTACCTGGAGCACCAACTCCGCAGCTTGGCTGGGACCTATGTGAGTATCCAGCGTAGGAATCTGGGAGTTGGGGAGGAGTGAGGAGTTGGGGAAAGACAGTCCTAACCGTGGAGGGTTCTGGTAAATGATGGGGTGAGGAGGGGCTCTTTGGCTCCCACCAGTCCCCCTGTCTGGTCTA
+
>11>AF1FAFFFAGGFFEFGEGBHCEGGG?CHGFGFGCCFHHGHGGHHHHHHGGFHHGHHHHHHHHHHHHHGGGGGHHHHHHGGHEHHGHHHGGGGGGHHGHHGAAHHGHHHGHHHHHHHHHHHHG?CCCHHHHHHHHHGGHHHGGFGGGGGHHHHHGHHHHGGGGHHHHHHHHHHHHHHGEEGGEGGE?FGFGCFGGFFGGGGGGF@FFFFFF@@@@FFFFBFEFFFFFFFFFFFFFFF?FFFFFFFFFF
@M05620:37:000000000-D9766:1:1101:20291:6072 1:N:0:74
AGTGCCAGCTCTCAATCGCACAGGGGACCCAGGGCCTGGCCCCTCCATCCAGAAAACCTATGACCTCACCCGCTACCTGGAGCACCAACTCCGCAGCTTGGCTGGGACCTATGTGAGTATCCAGCGTAGGAATCTGGGAGTTGGGGAGGAGTGAGGAGTTGGGGAAAGACAGTCCTAACCGTGGAGGGTTCTGGTAAATGATGGGGTGAGGAGGGGCTCTTTGGCTCCCACCAGTCCCCCTGTCTGGTCTA
+
AA>ABFFFBFFFGGGGGGGGGGHHGGGGAEEGGGGGFGHGCGFGGGEHFHCGBE3FH?FFHHFHGHGHHGFGGGEEHHHGHHHHF?GHGGHHGDGF/FFGEHHFGGHH/GHGHHHHB3FD33FGHG/EGGHHHHBFDB0/?FGHGGA--CA0.=GHF<<CH/@DEGHHFHHHHHHHBGHHGAECGGGAEGFGGGFFGGGBFGGG.ED>EFFFF.@F-@EFFFBFFFFFFFFFEAFFFFFF-EFFFFB9BFB
@M05620:37:000000000-D9766:1:1101:22385:6077 1:N:0:74
ACCACACCTTCGACAATGAGCACATCTCAGAACTACAGACACCGACAGCTATCGCGTGTGCCGTCTTCCGCTCTAAAAAAAAAAAACCAAGGAGGCTAGAAGAATTTAGCGGTACTTATAAAGATCACCAGTAAACCCATAACTAAGAACACAGAACCCATACATTGATGACCGGACTAATAAAGAACAGTGTTCCGGAATACTAACATCTCACAACATAGACCAATGTGGAACATAGGAATATAAAAACA
+
111>A11AFF11AFE11BBFGFF011D133B1FG1AA11B00B///AAGHFGFEGEE/AFF1>B/0B2DB/B//BB1BG/>/>>/>////0?0</?/?01111011?11?/////11=111111111<>1010000/..//0/00</<0///..://...///000900000;-----/0000000.///9/////-----9////////////;/--//////--;//////9-////////9///9/--
@M05620:37:000000000-D9766:1:1101:11614:6078 1:N:0:74
ACCACACCTTCTACAATGAGCTGCGTGTGGCTCCCGAGGAGCACCCCGTGCTGCTGACCGAGGCCCCCCTGAACCCCAAGGCCAACCGCGAGAAGATGCCCAGGTGAGTGGCCCGCTACCTCTTCTGGTGGCCGCCTCCCTCCTTCCTGGCCTCCCGGAGCTGCGCCCTTTCTCACTGGTTCTCTCTTCTGCCGTTTTCCGTAGGACTCTCTTCTCTGACCTGCGTCTCCTTTGGAACTCTGCAGGTTCTA
+
BABCCCDBFFFFGGGGGG5BGGHHGGGBFEHGGAFEDE?EGHHHHGG0BEFGHHHHHHH0>@CEGGGGGEGHEHHGGGGHGHHHHGGGDD/>CDHFHHHHHHHGGHHCGHGGHHGGGGGHHHHHHHHHHHGHHGGGGGHGHHGHHEFFFFGGGGGGGG-<DGGFGGFFCFFFFFFFFFFFFFFFBFFFF:BFFFDFFFFFFFBDFFFBFFFFFFFFFF0<BFF.<B=.<FFFFFFFFFFFFFFFFFFFFF0
@M05620:37:000000000-D9766:1:1101:11646:6081 1:N:0:74
ACCACACCTTCTACAATGAGCTGCGTGTGGCTCCCGAGGAGCACCCCGTGCTGCTGACCGAGGCCCCCCTGAACCCCAAGGCCAACCGCGAGAAGATGCCCAGGTGAGTGGCCCGCTACCTCTTCTGGTGGCCGCCTCCCTCCTTCCTGGCCTCCCGGAGCTGCGCCCTTTCTCACTGGTTCTCTCTTCTGCCGTTTTCCGTAGGACTCTCTTCTCTGACCTGAGTCTCCTTTGGAACTCTGCAGGTTCTA
+
BCCCCCCCFFFFGGGGGGGGGGHHGGGGHGHHHGGG2EEAEHFGHGGGEFGGFGHFDGHGEFFGGGGGGGGHHHHGGGGHGHHHHGGGGGGGGGHHHHHHHHHGHHHHHHGGHHGGGCGHHHHHHHHHHHGHHGGGGGHGHHGHHGGGFFFGGGGGGDGGGFGGGGFFFFFFFFFFFFFFFFFFFFFFFFFFFFFFFFFFFFFFFBFFFFFFFFFFFFFFFFFFFFFFFFFFFFFFFFFFFFFFFFFFFFB
@M05620:37:000000000-D9766:1:1101:17020:6098 1:N:0:74
ACCACACCTTCTACAATGAGCTGCGTGTGGCTCCCGAGGAGCACCCCGTGCTGCTGACCGAGGCCCCCCTGAACCCCAAGGCCAACCGCGAGAAGATGCCCAGGTGAGTGGCCCGCTACCTCTTCTGGTGGCCGCCTCCCTCCTTCCTGGCCTCCCGGCGCTGCGCCCTTTCTCACTGGTTCTCTCTTCTGCCGTTTTCCGTAGGACTCTCTTCTCTGACCTGAGTCTCCTTTGGAACTCTGCAGGTTCTA
+
BBCBCCCCFFFFGGGGGGGGGGHHGGGBEFHGHGGGGGGGGHHHHGGGGGGGHHHHHHHEEGFGGGGGGGGHFHHGGGGHGHHHHGGGGGDGGGHGFHHHHHHGFGFGGHEFHHGGGGGHHHHHHHHHHFGHHGGGGGHGHHGHHGGGGGGGGGGGG@-<CFFFFFFFFFFFFFFFFFFFFFFFFFFFFFFFFFFFFFFFFFFFFFFFFFFFFFFFFFFFFFFFFFFBFFFFEFFFFFFFFFFFFFFFFFF
@M05620:37:000000000-D9766:1:1101:15596:6107 1:N:0:74
AGTGCCAGCTCTCAATCGCACAGGGGACCCAGGGCCTGGCCCCTCCATCCAGAAAACCTATGACCTCACCCGCTACCTGGAGCACCAACTCCGCAGCTTGGCTGGGACCTATGTGAGTATCCAGCGTAGGAATCTGGGAGTTGGGGAGGAGTGAGGAGTTGGGGAAAGACAGTCCTAACCGTGGAGGGTTCTGGTAAATGATGGGGTGAGGAGGGGCTCTTTGGCTCCCACCAGTCCCCCTGTCTGGTCTA
+
>A>AAF1CAFFFG1GGFFGCEEHGFCEE0EAGFEFECFHGAGGEGGFGFHC110FFFGHFHHEGGFGFHHHGG>EEHHHF>FHHHHFEE0@FEF@EEFHHGGHGGGGHGHHHHHHHHHHHHHHHEC?ECGFHHHHGGHFGGGHGGGCGGGCFFGGGHG/CGHGGGACC/GC:CCHHCHHHGBCACAFG;AFGGGCCFGFGGGEFGGF@EF?BBA=?@;FFFBB9FFFFFFFFFFFFFFFF@FFFFFFFFFB
@M05620:37:000000000-D9766:1:1101:13751:6130 1:N:0:74
AGTGCCAGCTCTCAATCGCACAGGGGACCCAGGGCCTGGCCCCTCCATCCAGAAAACCTATGACCTCACCCGCTACCTGGAGCACCAACTCCGCAGCTTGGCTGGGACCTATGTGAGTATCCAGCGTAGGAATCTGGGAGTTGGGGAGGAGTGAGGAGTTGGGGAAAGACAGTCCTAACCGTGGAGGGTTCTGGTAAATGATGGGGTGAGGAGGGGCTCTTTGGCTCCCACCAGTCCCCCTGTCTGGTCTA
+
ACAABFFFCFFFGFGGGGGFGGHGGGGGGGHHBEEGGGHHHHGHGGGHHHHHHGHHHGHHHHHHHGGFHHHGG>EGHHHHGHHHHHGGGHHHEGCGGHFHGHHGGGHHGHHGHHHHHHHHHHHHHGFGGGHHHHHHHHHGGHHHGGFGGGGHHHHHHGHHHHGGED:GCHBHHHHHCCGHGGFGGGGGEGGGGGFGGGGGGGGGGGFFFFFFDFFFFFFFFFFFFFFFFFFFFFFFFFFFFFFFFFFFFFF
@M05620:37:000000000-D9766:1:1101:13515:6151 1:N:0:74
GAGGCTGCTTTGGAAGAAACTCATAGATTCCTGCACCAGTTCCCCCTGGACCTGGAAAAGTTTCTTGCCTGGCTTACAGAAGCTGAAACAACTGCCAATCCTCCAGGATGCTACCCGTAAGGAAAGGCTCCTAGAAGACTCCAAGGGAGTAAAAGAGCTGATGAAACAATGGCAAGTAAGTCAGGCATTTCCGCTTTAGCACTCTTGTGGATCCAATTGAACCATTCTCAGCATTTGTACTTGTAACTGAC
+
>11>AAFAFFFFGCGG11FFFGBGDDGHH3FFGHF1BBGBFHHHHGGFFAGHHHGHGHHFGHHHHHHHHHHHHHHHHHGHHHHHHGFHGGCHHHHHB@GBFB1FFFBCFFGGGBFHE?>?FFHHH>>FCGGHHFHHHGFHHHGBFEEHC<<FGG@<CGFGFH1FFHHHH1<?G?<F1?GF>GDGFHE>>FFFCGFFEHHFHHHHFGFCC;C0CH0:G:0G;C.:GGBFBBFFFC9;0;BFFFGGGFF0BFC
@M05620:37:000000000-D9766:1:1101:17013:6161 1:N:0:74
GCTGCTGCTTTGGAATCAACTCATAGATTCCTGCCCCAGTTCCCCCTGTCCCTGGAACCGTTTCTTGCCTGGCTTCCAGAAGCTGAAACCACTGCCCATCCTACAGGATGCTACCCGTAAGGAAAGGCTCCTAGCCGCCTCCCCGGGAGTAAAAGCGCTGCTGCAACAATGGCAAGTAAGTCAGGCATTTCCGCTTTAGCACTCTTGTGGATCCCCTTGAACCATTCTCAGCATTTGTACTTGTAACTGAC
+
111>AB1BBF@B1AB1BBBGBF1D3DDGFHHHHHEGF0B1DDGHHG0B11BBFB/BG1AAEEHHDDDBGHHHHHB0BFG1FGH111BFG0?FBBBGGBFGHHEH@GHHHHHHBHHHGGGF>GH00FGHHHGHFH10C/>EGH//BCC/ACC11?F0CCGG.FGBGHH.CGHFHBHGGHHHHHCGHHAGHHHHGGGGGGGGGGGGGGGGFGFFFG/.=FFGFGGGGGGGGGGGFFFFFFFFFFFFF/BFFB/
@M05620:37:000000000-D9766:1:1101:24529:6173 1:N:0:74
GAGGCTGCTTTGGAAGAAACTCATAGATTACTGCAACAGTTCCCCCTGGACCTGGACAAGTTTCTTGCCTGGCTTACAGAAGCTGAAACCACTGCCACTCCTACGGGATTCTACCCGTAAGGACCGACGCCTAGAAGACTCCACAGGAATGAAAGGGATGGAGCAACAATGGCAAGTAAGTAAGGCATTTCCGCTTTAGCACTCGTGTGGATCACAATCAACAATTCTCAGCATTTTTACTTTTAACTGAC
+
11>AA1BA1F@DAGGGG11FAFAFAGG3EHDGGEHHBAG1DGHDGGCA/FECBC0G0F0FGAEHAG1BG11BGHFHH1FAFHHF@FGHH0?F11F0EBFBBBB1/?>?/0@F22B0AEE/>1G>/E/>/<@F?01<1@@111101?/00111<?F0?.F<.000>F>0F0<C<CGE0=GB==0D</.0<GH0;.E..;;;CG09.99;9EF90./009/00/099CF0;F09F0;0//-;///9///////
@M05620:37:000000000-D9766:1:1101:15495:6199 1:N:0:74
AGTGCCAGCTCTCAATCGCACAGGGGACCCAGGGCCTGGCCCCTCCATCCAGAAAACCTATGACCTCACCCGCTACCTGGAGCACCAACTCCGCAGCTTGGCTGGGACCTATGTGAGTATCCAGCGTAGGAATCTGGGAGTTGGGGAGGAGTGAGGAGTTGGGGAAAGACAGTCCTAACCGTGGAGGGTTCTGGTAAATGATGGGGTGAGGAGGGGCTCTTTGGCTCCCACCAGTCCCCCTGTCTGGTCTA
+
ABAAAFFFBFFFGFGGGGGGGGHGGGGGAEHHFEGG2FHHFHGHGGHHHHHHBGFHHGHFGHFHHHHFHHHGG>EEHFHHGHHHHHGHFHHHGGGEGHGHGHHGGGHHGHFHHHHFHGFHHHHHHGEGGGHDGHHHHHGGGHHGGDCDGGEHHBGHHGFHHHGGGGHHHHHHHHHHGHHHGEEGGAFG9CGGGGGFFGGGGGGGGGFF.AFFFDFBFCFFFFFFEFFEFFFFEFFFFFFFFFFFFFFFFF9
@M05620:37:000000000-D9766:1:1101:8128:6202 1:N:0:74
GAGGCTGCTTTGGAAGAAACTCATAGATTACTGCAACAGTTCCCCCTGGACCTGGAAAAGTTTCTTGCCTGGCTTACAGAAGCTGAAACAACTGCCAATCCTCCAGGATGCTACCCGTAAGGAAAGGCGCCTATAAGACTCTACGGGAGTAACAGAGCTGATGAAACAATGGCACGTAACTCAGGCATTTCCCCGTTATCACTCTTTTGGATCCAACTTAACAATTCTCAGCATTTGTACCTTTAACTGAC
+
>33AAAFAFFFFFFGBFFGGFGFFFHHHGCGGDG4AFGFADGHHHGEFC2FFGFFGH32FFHHHGGHHHHHHHGG3FGHGCGHHH3EGGFGHGHHH3BFGGB3BB331@B1343BF1?//0B33B00//>>?/1122111B111?/>/B<012@10??11<1?11?F0?111<01<0<>.><>0//.<0=000<-.;..<0C0CGCGHH-/0<:CF/900;CCF000;FF9B9;BF0;B00;0;00CF00:
@M05620:37:000000000-D9766:1:1101:22681:6218 1:N:0:74
GAGGCTGCTTTGGAAGAAACTCATAGATTACTGCAACAGTTCCCCCTGGACCTGGAAAAGTTTCTTGCCTGGCTTACAGAAGCTGAAACAACTGCCAATCCTACCGGATCCTAACCATAAGGACCGACTCCTCGCCAACTCACCAAGAGTCCCAACGATGCAACAACAATGAAGAGTAAGACCGGCCTTTCAGCTTTAGCACTCTTGTGAATCAACAAGAACCATTATCAGCATTTGTACTTGTAAATGAC
+
A@ABAAFBFFFFGGGGFGFGGGHHHGHHHHHHHHCHGHHHHGFHHGGGFFGHHHGFBDFHFGHHHHHGGHFHHHHFGGHGHHHHHHGHHHGHHHHHHHGB?44BB>/>E/BFGGHH3?B3D3BFGE/E//FFF/BD///@2F2@2/@??=?F110</=/<>111><FHH<10<0=.0=FD0<<--;:.;GGHHGEBGGFGBFGGFGFBB00;C;FG0.;/99;:F00FF0CEG0;F0;F0BFFFB90BFFF
@M05620:37:000000000-D9766:1:1101:7604:6220 1:N:0:74
GAGGCTGCTTTGGAAGAAACTCATAGATTACTGCAACAGTTCCCCCTGGACCTGGAAAAGTTTCTTGCCTGGCTTACAGAAGCTGAAACAACTGCCAATCATACCGGATGCTCCCCGTACAGCACGCCTCCTCGCCGACTCCAACAGCGTCCACGAGCTGCTGCAACAATGGCCAGTACGTCCGGAATTTACGCTTTAGCACTCTTGTGGATCCCCTTGAACCATTATCAGCATTTGTACTTGTACCTGAC
+
A?ABBBFBFFFFGFGGGFFFGFGHHHHHHGGHHHGFHHFBFGHHHGEGHHHHHHFEHHHHGHGHHHHHHHHHHHH3FHHGFGHHF3BGHGHHHHBF@33B3BBBF1//?/2GFHGFFGGG/B3BBE/?G??FC/BDC//CGFC<1/0?<?C@.1>A-<>GC00</0C.<GHH//;C<00.;;C--.9.0009;EEGEF0F0:FG0FGGFFFBFF/./;9B/B.;;B//;/;F/BBB/999F9FFF;/9;/:
@M05620:37:000000000-D9766:1:1101:7633:6222 1:N:0:74
GAGGCTGCTTTGGAAGAAACTCATAGATTACTGCAACAGTTCCCCCTGGACCTGGAAAAGTTTCTTGCCTTGCTTAAAGAAGCTGAAACAACTGCCAATCCTCCAGGATCCTACCCGCAAGGAAACCCCCCTATAAGACTCAAAGGGACTAAAAGAGCTAATGAAACAATGGCAAGTAAGCCAGGCATTTCCGCTTTAGCACTCTTGTGGATCAAATTTAAAACTTCTCAGCATTTTTACTTGTAACTGAC
+
>?AB3AFAFBDDGBABCGBGGGHHHGHHHGBFGHBGFHBFGBDBFFAEEFAGHHFB332FBFHDFHHBAB5BBFG55DDA1G3BG33B3B1GHHHHH3G32BBF23313?B4B3BB1/>>>EBGF3??/>>>F1FF2GB@11@@1@?G/@0?FF?/0?11<11??1<<F1>F001>=>>1<<<.<<.0<<=0.<::.0000<;=:000<.;0;:;B0000;0;0000;90;/;09;;C90000;00;;00;
@M05620:37:000000000-D9766:1:1101:23760:6230 1:N:0:74
ACCACACCTTCTACAATGAGCTGCGTGGGGCTCCCGAGGAGCACCCCGTGCTGCTGACCGAGGCCCCCCTGAACCCCAAGGCCAACCGCGAGAAGATGCCCAGGTGAGTGGCCCGCTACCTCTTCTGGTGGCCGCCTCCCTCCTTCCTGGCCTCCCGGCGCTGCGCCCTTTCTCACTGGTTCTCTCTTCTGCCGTTTTCCGTAGGACTCTCTTCTCTGACCTGCGTCTCCTTTGGAACTCTGCAGGTTCTA
+
AAA1AAAAFF1BGGFFFDF11111EAE000FGFGGCAAA///BF/BEEAEGGFFF@E>FE?E?@FEEEGGE0GGHFGGGHEHHHHGGGGGGGGGHHFDGFHHHGHHHGHHGGHHGGGCGHHHHGHHHHHHGHHGGGGGHGGGGGGGGGGGGGGGGGGG@G@@@F@@F@@FFFFFFFFFFFFFFFFFFFFFFFF@FFFFFFFFFFF/FFFFFFFFFFFF/BFFF-;B@FFFFFFFFFFFFFFFFFFFFFFFB
@M05620:37:000000000-D9766:1:1101:25698:6239 1:N:0:74
GAGGCTGCTTTGGAAGAAACTCATAGATTACTGCAACAGTTCCCCCTGGACCTGGAAAAGTTTCTTGCCTGGCTTACAGAAGCTGAAACAACTGCCAATCCTACACGATCCTAAACGTAAGGAAAGGCTCCTAGAAGACTCCACGAGAATAAAAGAGCTGATAAAACAAAGGAAAGTAAGTAAGGCATTTCCGCTTTAGCACTCTTGTGGATCCAATAGAACAATTCTCAGCATTTTTACATGTACAAGAC
+
A?A>>AF>CDDDGBBBAGBFGGHHHGGHGBFGHA4ECGGHHFDFFFEBABBFHGGBB3AFBGGFHGGBBGHGHHGBBAGGHHHFGBBBFF1BGGGGFFBBGBDF3BE>G1?B4@GFEBBBFF33BBFFG0?FFD?BFBBB2CB2?//?/2@@>2D?222@@@1F??=?G0???C?<>1<111>=>CFFDHHH.<CEEDGHHGGCFGHFG.<:GH0C000<CGGHFFB0;00C;0000;:000;;B000=;:
@M05620:37:000000000-D9766:1:1101:12624:6241 1:N:0:74
ACCACACCTTCTACAATGAGCTGCGTGTGGCTCCCGAGGAGCACCCCGTGCTGCTGACCGAGGCCCCCCTGAACCCCAAGGCCAACCGCGCGAAGATGCCCAGGTGAGTGGCCCGCTACCTCTTCTGGTGGCCGCCTCCCTCCTTCCTGGCCTCCCGGCGCTGCGCCCTTTCTCACTGGTTCTCTCTTCTGCCGTTTTCCGTAGGACTCTCTTCTCTGACCTGAGTCTCCTTTGGAACTCTGCAGGTTCTA
+
A>1AAAA>CFCFFGGBEF1BFGGHEEGBF0FGHFG0AEG/FHGHHGEEEAFFHFEGHHGEEEGGFGEGGGGHHHEGGEEHGHHE/FGGGG/BB@CGGHHHHBHFGHGHHEEGHHCGGGGHHHHHHFBGHFGHHGGGGGHGGGGGFGGGGEGGGGGGG@:A;@;B@@F@?FFFFFBFFBFFB;BFFFFFFFFFF@FFFFFFFF9BFFFFFFFFFFFFFB/BFFB/-BF/BFFFFFFB/FFBBFF/F?FFFF;
@M05620:37:000000000-D9766:1:1101:12639:6250 1:N:0:74
ACCACACCTTCTACAATGAGCTGCGTGTGGCTCCCGCGGAGCACCCCGTGCTGCTGACCGAGGCCCCCCTGAACCCCAAGGCCAACCGCGAGAAGCTGCCCAGGTGAGTGGCCCGCTACCTCTTCTGGTGGCCGCCTCCCTCCTTCCTGGCCTCCCGGAGCTGCGCCCTTTCTCACTGGTTCTCTCTTCTGCCGTTTTCCGTAGGCCTCTCTTCTCTGACCTGAGTCTCCTTTGGAACTCTGCAGGTTCTA
+
AA>AAAB>CFFFGGGGBGFFGGGGGGGG4ABGCFF?2AE0AEEGHGGEB>EB5FHHHHHE>>>EG1EFGGG??EHEGGAGAGGHCFD?DCCB>?G?G11GECEGHHHFFFEFHGCDG-CHFHFHHFFBGH?CG@FGGDEEGGGFBCFFFFFGGGGGB--9@F9FCDFFAF/FFFFFEFFFFFFFFFFFFB9FFFDFFFFFBB.:;/;FFFFFFFFFF;FFFFFFBBFFFFFFFF/B//;/FBFFBAA9BF/
@M05620:37:000000000-D9766:1:1101:24283:6252 1:N:0:74
ACCACACCTTCTACAATGAGCTGCGTGTGGCTCCCGAGGAGCACCCCGTGCTGCTGACCGAGGCCCCCCTGAACCCCAAGGCCAACCGCGAGAAGATGCCCAGGTGGGTGCCTCTCTACCTCGCCTCGTGGCCGCTTCCCTCCTTCCTGGCCTCCCGCCCCTGCGCACTTTCTCACTCGTTCTCTCTTCTGCCGATTTCCGTCTTCCTCTCTTCTCTGACCTGTGTCACCTTTGCAAGTCTTCAGGTGCAA
+
BCCCCCCCFFFFGGGGGGGGGGHHGGGGHGHHHGGGGGGGGHHHHGGGGFGGHHHHHHHGGGGGGGGGGGGHHHHGGGGHGHHHHGGGGGGGGGHHHH2222?/??//?//>1>1011<<>1.-=...=..=.-;-;CH/0:C/CFG0CFG.09.;E-9--;.;-@=DF///;F/;F/.A.9.;//:B/;/B/---:.;/.B...//////////;////;////;///;F/BF/B/9B///////////;
@M05620:37:000000000-D9766:1:1101:18008:6253 1:N:0:74
ACCACACCTTCTACAATGAGCTGCGTGTGGCTCCCGAGGAGCACCCCGTGCTGCTGACCGAGGCCCCCCTGAACCCCAAGGCCAACCGCGAGAAGATGACCCAGGTGAGTGGCCCGCTACCTCTTCTGGTGGCCGCCTCCCTCCTTCCTGGCCTCCCGGAGCTGCGCCCTTTCTCACTGGTTCTCTCTTCTGCCGTTTTCCGTAGGACTCTCTTCTCTGACCTGAGTCTCCTTTGGAACTCTGCAGGTTCT
+
CCCCCCCCFFFFGGGGGGGGGGHGGGGGFGHHHGGGFGGGGHHHHGGGEGGGHHHHHHH0>EFGGGGGGGGHHHHGGGGHGHHHEGGGGGCGCDHHHHGHHHEHGHHHHHHGGHHGGGGGHGHHHHHHHHHGHHGGGGGHGHHGHGGGGGGGGGEEGGGGGGGFGGFFFFFFFFFFFFFFFFFFFFFFFFFFFFFDFFFFFFFFFFFFFFFFFFFFFFFFFFFFFFFFFFFFFFFFFFFFFFFFFFFFFFF
@M05620:37:000000000-D9766:1:1101:12620:6261 1:N:0:74
ACCACACCTTCTACAATGAGCTGCGTGTGGCTCCCGAGGAGCACCCCGTGCTGCTGACCGAGGCCCCCCTGAACCCCAAGGCCAACCGCGAGAAGATGCCCAGGTGAGTGGCCCGCTACCTCTTCTGGTGGCCGCCTCCCTCCTTCCTGGCCTCCCGGAGCTGCGCCCTTTCTCACTGGTTCTCTCTTCTGCCGTTTTCCGTAGGACTCTCTTCTCTGACCTGAGTCTCCTTTGGAACTCTGCAGGTTCTA
+
BBBBBBBAFFFFGGGGGGFFGGHHGEGAAEHHHEGE?EEEEHHHHGGGEEEFFFGHGHHEGGFEFGGGGGGHGHHGGGCHGHHGGGGGGG/BDFHFHHHHHGHGHHHGHHGGHHGGGGGHHHHHHHHGHCGHGCDGGGHGHHGHHGGGBFFGGGGGGC9ADGBFGGFFFFFFFFFFFFFFFFFFFFFFFFFFFFDDFFFFFFFDFFFFFFFFFFFFFF/FFFF/9FF/BFFFFBFFFFFFFFFFFFFFFF9
@M05620:37:000000000-D9766:1:1101:14171:6274 1:N:0:74
ACCACACCTTCTACAATGAGCTGCGTGTGGCTCCCGAGGAGCACCCCGTGCTGCTGACCGAGGCCCCCCTGAACCCCAAGGCCAACCGCGAGAAGATGCCCAGGTGAGTGGCCCGCTACCTCTTCTGGTGGCCGCCTCCCTCCTTCCTGGCCTCCCGGAGCTGCGCCCTTTCTCACTGGTTCTCTCTTCTGCCGTTTTCCGTAGGACTCTCTTCTCTGACCGGAGTCTCCTTTGGAACTCTGCAGGTTCTG
+
CCCCDDDDFFFFGGGGGGGGGGHHGFGGHGHHHGGGGGGGGHHHHGGGGGGGHHGHHHHGGGGGGGGGGGGHHHHGGGGHGHHHHGGGGGGGGGHHHHHHHHHGHHHHHHGGHHGGGGGHHHHHHHHHHHGHHGFGGGHGHHGHHGGGGGGGGGGGGG-ADGGGGGFFFFFFFFFFFFFFFFFFFFFFFFFFFFFFFFHFFFFFFFFFFFFFFFHFHFFFF=FFFFFFFFFFHHFFFFFFFFFHFFF0000
@M05620:37:000000000-D9766:1:1101:12641:6280 1:N:0:74
AGTGCCAGCTCTCAATCGCACAGGGGACCCAGGGCCTGGCCCCTCCATCCAGAAAACCTATGACCTCACCCGCTACCTGGAGCACCAACTCCGCAGCTTGGCTGGGACCTATGTGAGTATCCAGCGTAGGAATCTGGGAGTTGGGGAGGAGTGAGGAGTTGGGGAAAGACAGTCCTAACCGTGGAGGGTTCTGGTAAATGATGGGGTGAGGAGGGGCTCTTTGGCTCCCACCAGTCCCCCTGTCTGGTCTA
+
BCCBCFFFCFFFGGGGGGGGGGHHGGGGGGHHGGGGGGHHHHGHGGHHHHHHGHGHHGHHHHHHHHHHHHHGGGGGHHHHHHHHHHHHGHHHGGGGGHHHGHHGGGHHGHHHHHHHHHHHHHHHHGGGGGHHHHHHHHHGGHHHGGGGGFEHHHHHHGHHHHGGGGHGHGHHHHHHGHHHGGGGGFGGDGGGGGCFFEFGGGGGGGFFFFFFFFFFFFFFFFFFFFFFFFFFFFFFFFFFFFFFFFFFFF0
@M05620:37:000000000-D9766:1:1101:11168:6310 1:N:0:74
GAGGCTGCTTTGGAAGAAACTCATAGATTACTGCAACAGTTCCCCCTGGACCTGGAAAAGTTTCTTGCCTGGCTTACAGAAGCTGAAACAACTGCCAATCCTACAGGATGCTACCCGTAAGGAAAGGCTCCTAGAAGACTCCAAGGGAGTAAAAGAGCTGATGAAACAATGGCAAGTAAGTCAGGCATTTCCGCTTTAGCACTCTTGTGGATCCAATTGAACAATTCTCAGCATTTGTACTTGTAACTGAC
+
ABBBAAFAFFFFGFAGGGFGGGHHHHGHHHHHHHHHFGHGHHHHHGGFFHGHHHGHFGFGFHHHHHHHHHHHHHHGHHHHHHHHHHGHHHEHHHHHHHHFGB4BG@3FGGHHFBFGFFFEFGEGHGBGHHGHGBGHHGFGFHGHFFDHDFCHHHGEFGHGHHHGHHHHHFHHHGCF?FHGGF<>CGE<GFHHGGGGGHGHFHHHGHHHHFHCGHHHHHCGGGHHHHBGCFC/;;FF0;BFGFFFGGGGGGF
@M05620:37:000000000-D9766:1:1101:17453:6347 1:N:0:74
AGTGCCAGCTCTCAATCGCACAGGGGACCCAGGGCCTGGCCCCTCCATCCAGAAAACCTATGACCTCACCCGCTACCTGGAGCACCAACTCCGCAGCTTGGCTGGGACCTATGTGAGTATCCAGCGTAGGAATCTGGGAGTTGGGGAGGAGTGAGGAGTTGGGGAAAGACAGTCCTAACCGTGGAGGGTTCTGGTAAATGATGGGGTGAGGAGGGGCTCTTTGGCTCCCACCAGTCCCCCTGTCTGGTCTA
+
AAAAAFFFBFFFGFGGGGGGGGHGG?EEGGHHFGGGGGHGHHGHGGHHHHHHHHGHHGHHHFHHHHHHHHHGGEEGHHHHBGHHHH?FFHHHEEGGGHHHGHHGGGHHGHHHHHHHHHHHHHHHHGGGGGHHHHHHHH0FGHHHGGACGFEHHBHHHGHHHHGGGGHHHHHHHHHHHHHHGGGGGGGGGGGGGGGFGGGGGGGGGGFFFFFFFFFFFFFFFFFFFFFFFFFFFFFFFFFFFFFFFFFFFF/
@M05620:37:000000000-D9766:1:1101:17946:6352 1:N:0:74
AGTGCGAGCTCTCAATCGCACAGGGGACCCAGGGCCTGGCCCCTCCATCCAGAAAACCTATGACCTCACCCGCTACCTGGAGCACCAACTCCGCAGCTTGGCTGGGACCTATGTGAGTATCCAGCGTAGGAATCTGGGAGTTGGGGAGGAGTGAGGAGTTGGGGAAAGACAGTCCTAACCGTGGAGGGTTCTGGTAAATGATGGGGTGAGGAGGGGCTCTTTGGCTCCCACCAGTCCCCCTGTCTGGTCTA
+
CCABC3>>DBFFGGGGGGGGGGHHGGGGFGHHGGGGGGHHFHGHGGGHFHHHGHHHHGHHHHHHHHHHHHHGGFGGHHHHHHHHGHHHGHHHGGGGGHHHEFHGGGHHGFHFH3GHHHDHHHBHGGEDCGHHHHHHHHHGGHHHGGGGGGFHHHDHHGHGHHCGGFHHHHHHH0:FGGGGGFEGFGGACAFGGGCBFFFGFBFFEDFFFFFFFFAFFFFFFFFFFFFFFFF?EAFF0BFFAFFFFF/F0F9
@M05620:37:000000000-D9766:1:1101:5782:6373 1:N:0:74
ACCACACCTTCTACAATGAGCTGCGTGTGGCTCCCGAGGAGCACCCCGTGCTGCTGACCGAGGCCCCCCTGAACCCCAAGGCCAACCGCGAGAAGATGACCCAGGTGCGTGGACCGCTATCTCTTCTGGTGGCCGCCTCCCTCCTTCCTGGCCTCCCGGCGCTGCGCCCTTTCTCACTGGTTCTCTCTTCTGCCGTTTTCCGTAGGACTCTCTTCTCTGACCTGCGTCTCCTTTGGAACTCTGCAGGTTCT
+
AAAAAAA>BCBFGGGGGG1BGFHHGEFBFEHHHFFFEGGCGHHHHGGEEGGGFGGHHHHAEEEGGGEFGGGGHHHGGGGHGHHHHGGGGG/>CC<C1?FFGHAFFGFB@FCC.FGCCGCAG0=DG000<0<AHHGGGFCHGGGBGGGGBFFGGGGEFG?;9;-;B@@F@-/;B/BFFFBF/BFFFFF9BFFFFF-B?FFBF?FFBFFFFFFFF/;FFFFFFFFB;9-@AFF//BBFFFFFFFFFE/A-;B/
@M05620:37:000000000-D9766:1:1101:8437:6376 1:N:0:74
AGTGCCAGCTCTCAATCGCACAGGGGACCCAGGGCCTGGCCCCTCCATCCAGAAAACCTATGACCTCACCCGCTACCTGGAGCACCAACTCCGCAGCTTGGCTGGGACCTATGTGAGTATCCAGCGCAGGAATCTGGGAGTTGGGGAGGAGTGAGGACTTGGGGAAAGACAGTCCTAACCGTGGAGGGTTCTGGCAAATGATGGGGTGAGGAGGGGCTCTTTCGCTCCCACCAGTCCCCCTGTCTGGTCTA
+
ABAABFF@AFFFGEGGGGG2A2BABEEAEEEHBAEE2FGHFGGHGGFFGHGHFGHGHGHEFHFHHHHHHHGGG>@EHFHH2BFGFHH1EGHH?EE@EGGHGH?/?EHH/GHHHHFHH3F3FGHFGG/BDGGHHHHHGHGGEHHH->>A@<EHH0GHH.<C0<.;CFGHHHHHHHFHHGGGGECDCEG-;;CFGG0CFGFFFBFFADFFFFFFFFFFF-EF///;D.;99.ADFFFF9BEFA.FFFBFFBFB
@M05620:37:000000000-D9766:1:1101:26150:6382 1:N:0:74
ACCACACCTTCTACAATGAGCTGCGTGTGGCTCCCGAGGAGCACCCCGTGCTGCTGACCGAGGCCCCCCTGAACCCCAAGGCCAACCGCGAGAAGATGACCCAGGTGAGTGGCCCGCTACCTCTTCTGGTGGCCGCCTCCCTCCTTCCTGGCCTCCCGGAGCTGCGCCCTTTCTCACTGGTTCTCTCTTCTGCCGTTTTCCGTAGGACTCTCTTCTCTGACCTGAGTCTCCTTTGGAACTCTGCAGGTTCT
+
A1>>AAAAFFFFFGGFBGGFGEAAE0EAA0FGHGCFE//AEGHH/EAEAFEGGFHHB0GEGGG/>E@?EGGHGHHEGGGHGHHHHGGGGGGGGGHGHHHHHGAHECGB01FCFHGGGGGGHHHHHHGHHHHGHFCGGGGHGFHGHGGGGGGGGGGGGGG?@@FGGG@F@@FFFFFFFFFFFFFFFFFFFFFFFF@FFFFFFBFAFFEFFFFFFFFFFFFFFFFFBFFFFFFFFFFFFFFFFFFFEF?FFFF
@M05620:37:000000000-D9766:1:1101:19526:6397 1:N:0:74
ACCACACCTTCTACAATGAGCTGCGTGTGGCTCCCGAGGAGCACCCCGTGCTGCTGACCGAGGCCCCCCTGAACCCCAAGGCCAACCGCGAGAAGATGCACTGGCCCGCGGCCCGCTCCCGCGTCTGGCGGCCTCCTCCCTCCTCCCTGGCATCCCGGCGCTGCGCCATTTCTCCCTGGTTCTCTCTTCTGCCGTTTTACGCTCGTCTCTCTTCTCAGTCCTCTGTCTACTTTGGCACGCTGTAGATTCTA
+
BBBBBABAFFFFGGGGGGGGGGHHGGGGHGHHHGGGCGGFGHCHHGGGEGGGBGHHHHHGEG?EGGGGGGGHHHHGGGGHGHHHHGGGGGGGCDHCHFH2?2FG/0/</-->D<-<@-...:-DG.9909-;B.CEFFFFF.99./;./;.99BBA9@F-@D-.--;;.9/9B//;./.;FFFB/B/B/;/:FDD.9.BF....99;EFFB//BFB/9/;9////;/////;9/9/B/ABF..9;/;//9;
@M05620:37:000000000-D9766:1:1101:8684:6406 1:N:0:74
AGTGCCAGCTCTCAATCGCACAGGGGACCCAGGGCCTGGCCCCTCCATCCAGAAAACCTATGACCTCACCCGCTACCTGGAGCACCAACTCCGCAGCTTGGCTGGGACCTATGTGAGTATCCAGCGTAGGAATCTGGGAGTTGGGGAGGAGTGAGGAGTTGGGGAAAGACAGTCCTAACCGTGGAGGGTTCTGGTAAATGATGGGGTGAGGAGGGGCTCTTTGGCTCCCACCAGTCCCCCTGTCTGGTCTA
+
BCABCFFFCFFFGGGGGGGGGGHHGGGGGGHHGGGGGFHHHHGHGGGHHHHHFHFHHGHHHHBHHGHHHHHGGFCGHHHHHHHHHHHHGHHHGGGGGHHHGHHGGGHHGHHHHHHHHHHHHHHHHGEDGGGFHHHFHHHGGHHFGGGGGGFHHHHHHGGHHHGGFDEHHHHHHHHHGFHHGGGGGGGGAFGGGGFFFGGGGGGGGGFFFFFFDFFFFFFFFFFFFFFFFFFFEFFFFFFFFFFFFFFFFF0
@M05620:37:000000000-D9766:1:1101:16720:6407 1:N:0:74
GAGGCTGCTTTGGAAGAAACTCATAGATTACTGCAACAGTTCCCCCTGGACCTGGAAAAGTTTCTTGCCTGGCTTTGAGAAGCGTTTCACACTGCCCATCCTACCGGATACACCCCGTAAAGACAGCCTCCTAGCCACCTCCACGGGAGTCCCAGAGATGAAGCAACAATGACAAGTAAGTCAGGCCTTTACGATTTAGCACTCTTGTGGATAACAATGAACAATACTCAGAATTTGTACTTGTAACTGAC
+
CBBCCDFCFFFFGGGGGGGGGGHHHHHHHHHHHHHHHHHFHHHHHGGGHHHHHGHHHHHHFHHHHHHHHHHEGCHB35AFF330?10355@BF3BEFGGBGB@G1/>>E/B33B>>><<?/43?BB/?GG/?2?222BB?FGG2CFG//?011??//011>1=1><0>.<<1100.<=<0==<=/G.<GHHBCFCG.CCGCGHEHFB0;.00999C0;:;0;BC900;;0900CFG0;CFGB00;CC00B0
@M05620:37:000000000-D9766:1:1101:22675:6410 1:N:0:74
AGTGCCAGCTCTCAATCGCACAGGGGACCCAGGGCCTGGCCCCTCCATCCAGAAAACCTATGACCTCACCCGCTACCTGGAGCACCAACTCCGCAGCTTGGCTGGGACCTATGTGAGTATCCAGCGGAGGTATGGGGGAGTTGGGGAGGAGTGAGGATGTGGGGAAAGACAGCTCTAAGCGTGGAGGGCTGGGGTAAATGATGGGGTGAGGAGGGGCTCTTGGTCTCCCACCAGTCCCCCTGTCTTGTCTC
+
BBBABFFFBFFFGGGGGGGGGGHHGGGGGGHHGGGGGGHHHHGHGGHHHHHHHHHHHGHHHHHHHHHHHHHGGGEGHHHHHHHHHHHHGHHHGGGGGHHHGHHGGGHHGHHHH3F33F33B33B2///<//1@10?<A--<<GH@CA<C.C/;00;0://<C:-;.C.9///.0/0090/;:.;.;;-.;...-9;//////;B.;9@..ABFF--;B;BB///;/;BFBF...:;FF..@.;////;BF/
@M05620:37:000000000-D9766:1:1101:21404:6419 1:N:0:74
AGTGCCAGCTCTCCATCGCACAGGGGACCCAGGGCCTGGCCCCTCCATCCAGAAAACCTATGACCTCACCCGCTACCTGGCGCACCCCCTCCGCAGCTTGGCTGGGACCTATGTGAGTATCCAGCGTAGGAATCTGGGAGTTGGGGAGGAGTGAGGAGTTGGGGAAAGACAGTCCTAACCGTGGAGGGTTCTGGTAAATGATGGGGTGAGGAGGGGCTCTTTGGCTCCCACCAGTCCCCCTGTCTGGTCTA
+
>A>1>DDC1FFFGCGGEEEAECHCF0AAAEAA0BEEAFHHAHGEGGGHGGBG1FGABEHFGGFHHDGCGFFFG>>EHFFG0>EEGG//>EEEEGGGEHFGGHFGGGHGGHHHHH2G>GHHHG2FG@EACGFHFHHHFH0FCGHFCG.<C.=<C0;G0AG/GCGG:::A/C9CBFGB;9FGGGE?.;:AGGFGFFFFFFFF/FFFFFB@?FF;AB--@@EBFFFF/BFFEFFFEFFFFFFF?FFFFFFFFF9
@M05620:37:000000000-D9766:1:1101:16693:6419 1:N:0:74
GAGGCTGCTTTGGAAGAAACTCATAGATTACTGCAACAGTTCCCCCTGGACCTGGAAAAGTTTCTTGCCTGGCTTACAGAAGCTGAAACAACTGCCAATCTTACCGGAAGCAAACCGTACTAGAAGACTCCTAGCCACCAAAACAGCTGACCAAACGATGTTAAAACAGTCACGAGTAAGCCCGGCATTACCGTTTTGGCTCCCTTTTGACTACCCTCAACACTTTTACTGCTAACTTACAAGTAACTGAC
+
BABCCCFCFFFFGGGGGFGGGGFHGHHHHHHHHHHHHHHHHHHHHGGGHHHHHHHHHFHHHHHHHHHHHHHHHHHHHHHHHHHHHHHHHHHHHHHHHFH3444BB?/>/?13B3B//?/?G44BGG3FGGF3FGG33B0/?FG0?F02<222@?///?<?0?1?<11?0F111..-<01111<---<@00=0..=:;.://;../;009.00;//.;:.999.0;000;000000/00;90/9//://;/9
@M05620:37:000000000-D9766:1:1101:16251:6434 1:N:0:74
GAGGCTGCTTTGGAAGAAACTCATAGATTACTGCAACAGTTCCCCCTGGACCTGGAAAAGTTTCTTGCCTGGCTTACAGAAGCTGAAACAACTGCCAATCCTACAGGATGCTACCCGTAAGGAAAGGCTCCTAGAAGACTCCAAGGGAGTAAAAGAGCTGATGAAACAATGGCAAGTAAGTCAGGCATTTCCGCTTTAGCACTCTTGTGGATCCAATTGAACAATTCTCAGCATTTGTACTTGTAACTGAC
+
AAAABAFAFFFFGGGGFGGGGGGHHFGHHDHHHHD4FFFDFHHHHGGFGEHHHHHHHHHGGHHHHHHHHHHHHHHFHHHHHHHHHHHHHHHHHHHHFFHGGBBGGGHHHHHHHGHHGGGGHGHHGHGHHHGHHGHHHFFHHHHGHGGHGGHHHHHGHHHHHHHHHHHHHHGHHHFG?GHHGHDGHHHHHHHHGGGGGHHGHHHHHHHHHGHGHHHHFHHHFHFHHHHHHGGFGGGGBFGGGGGGGGGGGGB
@M05620:37:000000000-D9766:1:1101:14112:6443 1:N:0:74
AGTGCCAGCTCTCAATCGTACAGGGGACCCAGGGCCTGGCCCCTCCATCCAGAAAACCTATGACCTCACCCGCTACCTGGAGCACCAACTCCGCAGCTTGGCTGGGACCTATGTGAGTATCCAGCGTAGGAATCTGGGAGTTGGGGAGGAGTGAGGAGTTGGGGAAAGACAGTCCTAACCGTGGAGGGTTCTGGTAAATGATGGGGTGAGGAGGGGTTCTTTGGCTCCCACCAGTCCCCCTGTCTGGTCTA
+
AA3AAFFFBFFFGGGGGG4FGAHEFGGGGGHHEGEFGGHHHHGGGGBHHGGGG3BFHGFHHHGHHHHCHHHGGE>EHGHHHGHHHHGHGHHHGGGGGHHHGHHGGGHHGGBGHHFEHHHHHHHHHGGDGGBFHHHHHFFFDFDGGCFDGGDHHFHGGFHHBHGGGDHHHHHHHHHFHBHFGFFGGGGGCAFFFGCFFFGGFGFFEDGBFFFFFFB<.@FFFFFFFFFFFFFFEFFFFFFFBFFFEFFFFFB
@M05620:37:000000000-D9766:1:1101:11186:6455 1:N:0:74
AGTGCCAGCTCTCAATCGCACAGGGGACCCAGGGCCTGGCCCCTCCATCCAGAAAACCTATGACCTCACCCGCTACCTGGAGCACCAACTCCGCAGCTTGGCTGGGACCTATGTGAGTATCCAGCGTAGGAATCTGGGAGTTGGGGAGGAGTGAGGAGTTGGGGAAAGACAGTCCTAACCGTGGAGGGTTCTGGTAAATGATGGGGTGAGGAGGGGCTCTTTGGCTCCCACCAGTCCCCCTGTCTGGTCTA
+
AA>AAFFFAFFFG4GDGFGCECHGGGFEFEGHEEEAFFGHGHGCFGHHGHHHFBFFHGHCGHGHHFGGHHHGG>EGHHHHFGHHGH???FGGEECEEFFFEFHGGGHFEHFHFFGHHHHHFHHHHGEGGGHHHFHFHHCCEHHHGGECG?CGH0D.<EGHHHGGGDCFHHHGHGFFHHFFDDE-CADF9CFBFGFFBFFGGGGGGGDFAFFFFFFFFFFFFFFFFFFFFFFFFFFFFFFFFFFFFFFFFFF
@M05620:37:000000000-D9766:1:1101:15480:6463 1:N:0:74
ACCACACCTTCTACAATGAGCTGCGTGTGGCTCCCGAGGAGCACCCCGTGCTGCTGACCGAGGCCCCCCTGAACCCCAAGGCCAACCGCGAGAAGATGCCCAGGTGAGTGGCCCGCTACCTCTTCTGGTGGCCGCCTCCCTCCTTCCTGGCCTCCCGGAGCTGCGCCCTTTCTCACTGGTTCTCTCTTCTGCCGTTTTCCGTAGGACTCTCTTCTCTGACCTGAGTCTCCTTTGGAACTCTGCAGGTTCTA
+
CCCCCCCCFFFFGGGGGGGGGGHHGGGGHGHHHGGGGGGFGHHHHGGGEGGGHHHHHHHGGGGGGGGGGGGHHHHGGGGHGHHHHGGGGGGGGGHHHHHHHHHGHHHHHHGGHHGGGGGHHHHHHHHGHHGHHGGGGGHGHHGHHGGGGGGGGGGGGC-ADGGGGGFFFFFFFFFFFFFFFFFFFFFFFFFFFFDFFFFFFFFFFFFFFFFFFFFFFFFFFFFFFFFFFFFFFFFFFFFFFFFFFFFFFFB
@M05620:37:000000000-D9766:1:1101:23527:6473 1:N:0:74
GAGGCTGCTTTGGAAGAAACTCATAGATTACTGCAACAGTTCCCCCTGGACCTGGAAAAGTTTCTTGCCTGGCTTACAGAAGCTGCAACAACTGCCAATCCTACCGGATGCTCCCCGTAAGGAACGGCTCCTCGACGCCTCCACGGGCGTAACAGCGCTGCTGAAACAATGGCAAGTAAGTCCGGCCTTTCCGCTTTAGCACTCTTGTGGATCCACTTGAACAATTCTCAGCATTTGTACTTGTAACTGAC
+
A1AAAAFAFFFFG1FGGCGGGGHHGHFHHHGHHHEGGGGBFHHHHGEGCAGHHGFEH10BBHHHHHGHHHHHHHH1FHHHHHHHH1FGGGEFGHHHCFHHHHHG0>EEEEH11GGGGGG/F1GCAGGGGGGHBB/>/<BHG/0<EGG/CC-<<DDGCGGGAH00;GH/CGHHGFHGHHCHH00CA--=FGGGGGGGGGGGGGGGGGFFFFBFFF/BBFFFFF9FFFFFFFFFFFFFFFFFFFFFF/BFFFF
@M05620:37:000000000-D9766:1:1101:18835:6485 1:N:0:74
GAGGCTGCTTTGGAAGAAACTCATAGATTACTGCAACAGTTCCCCCTGGACCTGGAAAAGTTTCTTGCCTGGCTTACAGAAGCTGAAACAACTGCCAATCCTACAGGATGCTACCCGTAAGGAAAGGCTCCTAGAAGACTCCAAGGGAGTAAAAGAGCTGATGAAACAATGGCAAGTAAGTCAGGCATTTCCGCTTTAGCACTCTTGTGGATCCAATTGAACAATTCTCAGCATTTGTACTTGTAACTGAC
+
A@ABAAFAFFFFFBFGGBFGGGBGBDFGGHGFHGDGFFHHHFFGHGEFCFGHHHGGA3CGFFHDGHGBBFGHGHHBABFHGHBFHBDGB3FGHHHHH3GBEB4BG@BFGGHHFBBGGEEEGFFGGBBFFGGHHFHHHH?F22FGFEGHFECFHGGAFGGHHHGHHGGFHFGGHFFF?GGD<F1>FFC><FFD?EGGEHG0DGHHHHHGGCGCCHHHG;:GG:;GHFBCCFFFGGGG0FFBFFFGBCFCF9;
@M05620:37:000000000-D9766:1:1101:18817:6488 1:N:0:74
GAGGCTGCTTTGGAAGAAACTCACAGATTCGTGAAACAGTTCCCCCCGTACATGTAAGAGTTTCCTTCCTGGCTCACAGAAGCGTAAACCACTTCCCCTCCTACAGGATGCTCCCCGTAATGAACGGCTCCTCGCCGCCTCCCCGGGCGTCCCAGCGCTGCTGCAACCATGGCAAGTAAGTCCGGCCTTTCCGCTTTAGCACTCTTGTGGATCCCCTTGAACCATTCTCAGCATTTGTACTTGTAACTGAC
+
AAAAAAFAFFFFGGGGFGGG1BF111BGF30BA00DG00DA22F0//AB/B/2AFF221BDF1DD12BFGHHHH11BFF1BBGEB//?GGGFEFFFFBBEEGHFG1FGF1GF1FFGGGG//BF11FEGGGGH0BCGGGGGGHG?CGG-ACC-CGGHCGGGCHGFGGG.CFGGG/FEFGGGGG0CAG-EGGFFFFFFFFFFFFFFFFFFFFBFFF--BFFFBFFFFFFFFFFFFFFFFBFFFFFFF/BFFF9
@M05620:37:000000000-D9766:1:1101:6888:6504 1:N:0:74
AGTGCCAGCTCTCAATCGCACAGGGGACCCAGGGCCTGGCCCCTCCATCCAGAAAACCTATGACCTCACCCGCCACCTGGAGCACCCACTCCGCAGCTTGGCTGGGACCTATGTGAGTATCCAGCGTAGGAATCTGGGCGTTGGGGAGGAGTGAGGAGTTGGGGAAAGACAGTCCTAACCGTGGAGGGTTCTGGTAAATGATGGGGTGAGGAGGGGCTCTTGGGTTCCCACCAGTCCCCCGGTCTGGTCTA
+
>A>1>DFCAFFFG1FDFFG1E0FCF0AAEAGF0AE/AFHHGHGHGGHHHGHHFHHBHGHEDDFHHAGHHHHC>/>EHHBG0>FGHG//?GHB/?/E>01BEHHGGGFHGHHGHHHHHHHHHFHHHGCCCCHHHGHHHH/ACGGHGG.A@<<<GDGHBECGGGCCEGHHEHFCFGGGGGGGGGGG.CGGGFFGGGCFF09///BFFF-=-;-:AB?=;@-BF/;E-99://:---;BFFF--;-;-BB//9/
@M05620:37:000000000-D9766:1:1101:6222:6524 1:N:0:74
AGTGCCAGCTCTCAATCGCACAGGGGACCCAGGGCCTGGCCCCTCCATCCAGAAAACCTATGACCTCACCCGCTACCTGGAGCACCAACTCCGCAGCTTGGCTGGGACCTATGTGAGTATCCAGCGTAGGAATCTGGGAGTTGGGGAGGAGTGAGGAGTTGGGGAAAGACAGTCCTAACCGTGGAGGGTTCTGGTAAATGATGGGGTGAGGAGGGGCTCTTTGGCTCCCACCAGTCCCCCTGTCTGGTCTA
+
AAABBFF@AFFFGBGGGGCGEEHHGGGAEGHHG2EGAFHHFHGHGGHFHHHHFHHHHGHBGHHHHHHHHFHGGEEEHHHHGHHHHHFHEH3GGGG@EHHHGHEFGGGHGHCHHHBGHHHHHHEGH?C/>C<GHHHHGG0FDGHHGG.>DGFGH0DF0EHEH/CGGGEH/CGHHHHH0;GHGDGG.CDGDFFGGGF9;FGGBFFFFGFBEFFFFF-BBBFFFFFFFFFEFFFFFFFFFFFFBFFFFFFFFF9
@M05620:37:000000000-D9766:1:1101:20657:6524 1:N:0:74
AGTGCCAGCTCTCAATCGCACAGGGGACCCAGGGCCTGGCCCCTCCATCCAGAAAACCTATGACCTCACCCGCTACCTGGAGCACCAACTCCGCAGCTTGGCTGGGACCTATGTGAGTATCCAGCGTAGGAATCTGCGAGTTGGGGAGGAGTGAGGAGTTGGGGAAAGACAGTCCTAACCGTGGAGGGTTCTGGTAAATGATGGGGTGAGGAGGGGCTCTTTGGCTCCCACCAGTCCCCCTGTCTGGTCTA
+
AA>AAFFFBFFFGDGGGGGGGGHGGGGGGGHH2EEGGGHHHHGHGGHHHHHHHHHHHEHHHHHHHHHHHHHGGEGGHHHHBGHHHHCFEHHHEGGGGHHHGHHGGGHHGHHHHHHHHHHHHHHHHGGGGGHHHHHH1ACCGGHHGGFGGDEGHFHHFGHHHHGGGGHGHHHHHHHHGGGGGGGGDGGGEGGGGGGGGGGGGGGFFFFBFFFFFFBBBBFFFFFFFFFFFFFFFFFFFFFFBFFFFFFFFFB
@M05620:37:000000000-D9766:1:1101:13261:6528 1:N:0:74
GAGGCTGCTTTGGAAGAAACTCATAGATTACTGCAACAGTTCCCCCTGGACCTGGAAAAGTTTCTTGCCTGGCTTACAGAAGCTGAAACAACTGCCAATCCTACCGGATGCTAACCGTAAGGAAAAGCTCCTAGCAACCTCCAAAGGAGTCAAAAAGCTGATGCAACAATGGCAAGTAAGTCAGGCATTTCCGCTTTAGCACTCTTGTGGATCCCATTGAAACATTCTCAGCATTTTTACTTGTAAATGAC
+
BBBBBBFBFFFFGGGGGGGGGGHHHHHHHGHHHHGHFHHFHHHHHGGGHGHHHHGFFFHHFHHHHHGGHHHHHHHHHHHHHHHHHHHHHHHHHHHHHHHGHHF3B/>>1>GH4@FGG/FE0B3FG2BBBFHH343B3?BBFE2B3B22/@2@FG2/?FFH11?1?GGCH1?CCGHG<=F1>><1<><1>GHHGGGGGH0GHFFHCHGHHGHHHH/C0<:CGC:FBFFGFFFGB0CF00;0;CFFGF0;FF0
@M05620:37:000000000-D9766:1:1101:25956:6538 1:N:0:74
GAGGCTGCTTTGGAAGAAACTCATAGATTACTGCAACAGTTCACCCTGGACCTGGAAAAGTTTCTTGCCTGGCTTACAGAAGCTGAAACAACTGCCAATCCTACAGGATGCTACCCGTAAGGAAAGGCTCCTAGAAGACTCCAAGGGAGTAAAAGAGCTGATGAAACAATGGCAAGTAAGTCAGGCATTTCCGCTTTAGCACTCTTGTGGATCCAATTGAACAATTCTCAGCATTTTTACTTGTAACTGAC
+
>AAAAAFBFFFFGGGGFBGGGGFHFGHGBAGGABFGC2B55D5DGHH2FG2AFGHGGHHEDGFF5D5BFGDGEABCF5B5AFG3GFFBF31B@?3GE3FB?BBFF33BF3?FFFHH1E/>BE3BG00?BFFGB4BGFGGH3GFG2F<G?/2?GH@F2FD2@2@@FHFHE1<<FFFF1?<<@F<<<F.>1<F1.>EGC0<GEHHHDG<DG.CCGHCF0<0<0:CC:CGGHHHHGGFG0CEFGFFCFFG9BFF
@M05620:37:000000000-D9766:1:1101:19515:6538 1:N:0:74
AGTGCCAGCTCTCAATCGCACAGGGGACCCAGGGCCTGGCCCCTCCATCCAGAAAACCTATGACCTCACCCGCTACCTGGAGCACCAACTCCGCAGCTTGGCTGGGACCTATGTGAGTATCCAGCGTAGGAATCTGGGAGTTGGGGAGGAGTGAGGAGTTGGGGAAAGACAGTCCTAACCGTGGAGGGTTCTGGTAAATGATGGGGTGAGGAGGGGCTCTTTGGCTCCCACCAGTCCCCCTGTCTGGTCTA
+
BBBBBFFFBFFFGGGGGGGGGGFHGGGGGGGHGGGGGGHHHHGHGGHHHHGHHGHHHGHHHHHHHHHHHHHGGGGGHHHHHHHHHHHHGHHHGGCGGHHHGHHGGGHHGHHHHHHHHHHHHHHHHGGGGGHHHHHHHHHGGHHHGGGGGGGGHHHHHGHHHHGGGGHHHHHHHHHHHHHHGGEGGGGGEGGGGGFGGGGGGGGGGGFFFFFFFFFFFFFFFFFFFFFFFFFFFFFFFFFFFFFFFFFFFFB
@M05620:37:000000000-D9766:1:1101:20238:6542 1:N:0:74
AGTGCCAGCTCTCAATCGCACAGGGGACCCAGGGCCTGGCCCCTCCATCCAGAAAACCTATGACCTCACCCGCTACCTGGAGCACCAACTCCGCAGCTTGGCTGGGACCTATGTGAGTATCCAGCGTAGGAATCTGGGAGTTGGGGAGGAGTGAGGAGTTGGGGAAAGACAGTCCTAACCGTGGAGGGTTCTGGTAAATGATGGGGTGAGGAGGGGCTCTTTGGCTCCCACCAGTCCCCCTGTCTGGTCTA
+
CBABCFFFCFFFGGGGGGGGGGHHGGGGGGHHGGGGGGHHFHGHGGHHHHHHFHGHHGGHHHHHHHHHHHHGGEGGHHHHHGHGHHHHGHHHGGFGGHHHGHHGGGHHGHHHHHHHHHHHHHHHHGGGGGHHHHHHHHHGGHHHGGGGGGGHHHHHHGGHHHGGGGHHHHHHHHHHHHHHGGEGGGGGCFGGGGGGGGGGGGGGGGFFFFFFFFFFFFFFFFFFFFFFFFFFFFFFFFFFFFFFFFFFFFB
@M05620:37:000000000-D9766:1:1101:25200:6548 1:N:0:74
ACCACACCTTCTACAATGAGCTGCGTGGGGCTCCCGAGGAGCGCCCCGTGCTGCTGACCGAGGCCCCCCTGAACCCCAAGGCCAACCGCGAGAAGATGACCCAGGTGAGTGGCCCGCTACCTCTTCTGGTGGCCGCCTCCCTCCTTCCTGGCCTCCCGGAGCTGCGCCCTTTCTCACTGGTTCTCTCTTCTGCCGTTTTCCGTAGGACTCTCTTCTCTGACCTGAGTCTCCTTTGGAACTCTGCAGGTTCT
+
AAA3AAAAFFFFBGGGFGA5FAGBEE222AEGHGGG?EG0EH0AEEEG11EGDHFGHGHE/E?EGGGGEGEGHFGEGGGGGHHHEEGGGGCGCDHHBFHHHHHHGHHHFHGEGHHGGGGGHHHHGHHHGHFGHHGGGGGGGGGGGGGGGGGGGGGGGGGBBBFFFBBFBBFFFFFFFFFFFFFFFFFFFFFFFFBDFFFFFFFFFFFFFFFFFFFFFFFFFFFFFFFFFFFFFFFFFFFFFFFFFFFFFFF
@M05620:37:000000000-D9766:1:1101:18685:6548 1:N:0:74
ACCACACCTTCTACAATGAGCTGCGTGTGGCTCCCGAGGAGCACCCCGTGCTGCTGACCGAGGCCCCCCTGAACCCCAAGGCCAACCGCGAGAAGATGCCCAGGTGAGTGGCCCGCTACCTCTTCTGGTGGCCGCCTCCCTCCTTCCTGGCCTCCCGGCGCTGCGCCCTTTCTCACTGGTTCTCTCTTCTGCCGTTTTCCGTAGGACTCTCTTCTCTGCCCTGAGTCTCCTTTGGAACTCTGCAGGTTCTA
+
AAA1AAAAFFFFGGGF3G11G1GFG0A000FG1AFA0EEECHHFHGGGCAFEBGEAGHFA/E/EG/FEGEC>G1GGGE/G//GHHF/<CC<</<CB1?1?FCCFHHHF<FACFFGGGCGFGHHFHHHEDHGHCC@@CCACGFGHHFFFGBAFFFG?AA-;@@@F?-A@=BBBFFFFFFF9FFFFFFFFFFFBB@BBFEFFBFFFFFFFFFFFFFFFFF/99FF--BFFFFFFBFBBBFBFFFBBFFFFFFB
@M05620:37:000000000-D9766:1:1101:26534:6550 1:N:0:74
GAGTCTGCTTTGGCAGAAACTCATAGATTACTGCAACAGTTCCCCCTGGACCTGGAAACGTTTCTTGCCTGGCTTACAGAAGCTGCCACAACTGCCAATCCTACCGGATGCTCCCCGTACTGACAGGCTCCTCGCCGCCTCCCCGGGCGTCCCCGCGCTGCTGCAACCCTGGCCAGTACGTCCGGCCTTTCCGCTTTAGCACTCTTGTGGCTCCCATTGACCCATTCTCAGCATTTGTACTTGTACATGAC
+
>3A>>FFFFFFFG4FECFGGGBFHH5ADFDGHGG4DGFFFFEGGFGGGAFGHHHFBB33BBFHGHGHEGHHAFBG3BGFA3BFGH31BBBGEGFHHG3FFHDFHH/E>EEHHHFGGGGG//44B33?FHFGHH?C//>BDGHG//>/A->D-..-<ADGGG0GGCCFF.;F.F9/EGF0.;CE@GGG.BFFFFFFFFFFFFFFFFFFFFFAFFFF./BFB//BEBFFFFFFF/FFFFFFFFFFFF;/;B/;
@M05620:37:000000000-D9766:1:1101:18663:6555 1:N:0:74
AGTGCCAGCTCTCAATCGCACAGGGGACCCAGGGCCTGGCCCCTCCATCCAGAAAACCTATGACCTCACCCGCTACCTGGCGCACCACCTCCGCAGCTTGGCTGGGACCTATGTGAGTATCCAGCGTAGGAATCTGGGAGTTGGGGAGGAGTGAGGAGTTGGGGAAAGACAGTCCTAACCGTGGAGGGTTCTGGTAAATGATGGGGTGAGGAGGGGCTCTTTGGCTCCCACCAGTCCCCCTGTCTGGTCTA
+
AA>AAFFFBFFFGGGFFGGCEFHDGAEFGGHH2BEFGGHHHHGHGGFFHHHHFCHGHGHHHFHHHFGHHHHEG/>EHHGG1>EEGG1/?GHGDGFGGHHHGHHGGGHHGHHHHHHFHHHHHHHHHGGDGGHHHHHHHH0FGHHGGG.@GCCGHBGHCEHHHHGGFGEFFHFHGGGGGGGGGGGGFGGGGGGGGGGFGGGFFFFFFFFFFFFFFFFFFFFFFFFFFFFFFFFFFFFFFFFFFFFFFFFFFF/
@M05620:37:000000000-D9766:1:1101:26308:6561 1:N:0:74
ACCACACCTTCTACAATGAGCTGCGTGTGGCTCCCGAGGAGCACCCCGTGCTGCTGACCGAGGCCCCCCTGAACCCCAAGGCCAACCGCGAGAAGATGCCCAGGTGAGTGGCCCGCTACCTCTTCTGGTGGCCGCCTCCCTCCTTCCTGGCCTCCCGGCGCTGCGCCCTTTCTCACTGGTTCTCTCTTCTGCCGTTTTCCGTAGGACTCTCTTCTCTGACCTGAGTCTCCTTTGGAACTCTGCAGGTTCTA
+
BBBBBBBBFFFFGGGGGGGFGGHHGGGA4FHGFFGGGGGGAGFHHFFG1EEGGHGHHFHGGCCGGGGGGGGHGHHGGGGHEHHHHGGCGGGGGGHGHHGHHHHGHHHHHHGGHHGGGGGHHHHHHHHHHHGGHGGGGGHGHHGHHGGGGGGGGGGGGG-ABFFFFFFFFFFFFFFFFFFFFFFFFFFFFFFFFFDFFFFFFFFFFFFFFFFFFFFFFF/BFFF/FFFFFFFFFFFFFFFFFFFFFFFFFF;
@M05620:37:000000000-D9766:1:1101:11429:6576 1:N:0:74
AGTGCCAGCTCTCAATCGCACAGGGGACCCAGGGCCTGGCCCCTCCATCCAGAAAACCTATGACCTCACCCGCTACCTGGAGCACCAACTCCGCAGCTTGGCTGGGACCTATGTGAGTATCCAGCGTAGGAATCTGGGAGTTGGGGAGGAGTGAGGAGTTGGGGAAAGACAGTCCTAACCGTGGAGGGTTCTGGTAAATGATGGGGTGAGGAGGGGCTCTTTGGCTCCCACCAGTCCCCCTGTCTGGTCTA
+
ABAABFFFBFFFGGGGGGGCGFHGGGFGGGHHFFGGGGHHHHGHGGHHHGHHFHHHHGHHHGHHHHHHHHHGGEFGHHHHFGHHHHHGGHHGEGEGGHHHGHHGGGHHGHHHHHHHHHHHHHHHHGGGGGHHHHHHHHFGGHHHGGEGGDEHHHHHGGHHHHGGGGHHGHHHHHHHHHHHGGEGDEGGDGGGGGFGGGGGGGGGGGFFFFFFFFFFFFFFFFFFFFFFFFFFFFFFFFFFFFFFFFFFFFB
@M05620:37:000000000-D9766:1:1101:22632:6588 1:N:0:74
ACCACACCTTCTACAATGAGCTTCGTGTGGCTCCCGAGGAGCACCCCGTGCTGCTGACCGAGGCCCCCCTGAACCCCAAGGCCAACCGCGAGAAGATGACCCAGGTGAGTGGCCCGCTACCTCTTCTGGTGGCCGCCTCCCTCCTTCCTGGCCTCCCGGAGCTGCGCCCTTTCTCACTGGTTCTCTCTTCTGCCGTTTTCCGTAGGACTCTCTTCTCTGACCTGAGTCTCCTTTGGAACTCTGCAGGTTCT
+
BBBBBBBABCCFGGGGGGFFGGHHGHGB4EBBBFFEDGEEAGDGHGFEEEEGFHGHHHHGG@CFGGGGGGGHFHHGGGGHGHFGHGGEED?CGGHGHHHHHHHGGGHDGHHGGHHGGGCGHHHHHHHHHHHGHHGGGEGHGHHGHHHGGGGGGGGGGGA-@FGGG?GFFFFFFFFBFFFFFFFFFFFFFFFFFFFFFFFFFFFFFDFFFFFFFFFFFFFBFFFF/BFFFFFFFFFFFEFFFFFFFFFFFFF
@M05620:37:000000000-D9766:1:1101:17963:6599 1:N:0:74
ACCACACCTTCTACAATGAGCTGCGTGTGGCTCCCGAGGAGCACCCCGTGCTGCTGACCGAGGCCCCCCTGAACCCCAAGGCCAACCGCGAGAAGATGCCCAGGTGAGTGGCCCGCTACCTCTTCTGGTGGCCGCCTCCCTCCTTCCTGGCCTCCCGGAGCTGCGCCCTTTCTCACTGGTTCTCTCTTCTGCCGTTTTCCGTAGGACTCTCTTCTCTGACCTGAGTCTCCTTTGGAACTCTGCAGGTTCTA
+
DDDDDDCDFFFFGGGGGGGGGGHHGGGFGGHHHGGGGGGGGHHHHGGGGGGGHHHHHHHGGGGGGGGGGGGHHHHGGGGHGHHHHGGGGGGGGGHHHHHHHHHGHHHHHHGGHHGGGGGHHHHHHHHHHHGHHGGGGGHGHHGHHGGGGGGGGGGGGG-DGGGGGGFFFFFFFFHHHFFFFHFHFFFFFFHHFFFFFFHFFFFFFFFFFFFFHHHFFFFFFHFFFFFFHFFFHFFFFFFFFFFFFFFFFFB
@M05620:37:000000000-D9766:1:1101:5985:6603 1:N:0:74
ACCACACCTTCTACAATGAGCTGCGTGTGGCTCCCGAGGAGCACCCCGTGCTGCTGACCGAGGCCCCCCTGAACCCCAAGGCCAACCGCGAGAAGATGCCCAGGTGAGTGGCCCGCTACCTCTTCTGGTGGCCGCCTCCCTCCTTCCTGGCCTCCCGGAGCTGCGCCCTTTCTCACTGGTTCTCTCTTCTGCCGTTTTCCGTAGGACTCTCTTCTCTGACCTGAGTCTCCTTTGGAACTCTGCAGGTTCTA
+
BBBCCCCAFFFFGGGGGGDGGGHHGGGBEGHHHGGGDGGGGHHHHGGGGGGGHHHHHHHGGGGGGGGGGGGHHHHGGGGHGHHHHGGGGG@GGGHFHHHHHHHGHHHHHHEFHHGGGGGHHHHHHHHHHHGHHGGGGGHGHHGHHGGGGGGGGGGGGG-ACGGGGGFFFFFFFFFFFFFFFFFFFFFFFFFFFFDFFFFFFFFFFFFFFFFFFFFFFFFFFFFFFFFFFFFFFFFFFFFFFFFFFFFFFFF
@M05620:37:000000000-D9766:1:1101:14896:6607 1:N:0:74
ACCACACCTTCTACAATGAGCTGCGTGTGGCTCCCGAGGAGCACCCCGTGCTGCTGACCGAGGCCCCCCTGAACCCCAAGGCCAACCGCGAGAAGATGCCCAGGTGAGTGGCCCGCTACCTCTTCTGGTGGCTGCCTCCCTCCTTCCTGGCCTCCCGGGGCTGCGCCCTTTCTCCCTGGTTTCCCCTTTGGCCGTTTTCCGTCGGCCCCTCTTTTTTGCCCTGGGTCCCCTTTGGAACTCTGCAGGTTCTG
+
AAAAAAA1BBCFGGGGGG1BGGHHGGGA0BGBFBFF0EAE?FGHHGGAEEEGBHFHHHGAE??EFGGGGEEHFHHGGGGHGHHHHGGGGG>CGGHEHHHHHHHFHHHHHHGGHHGGGCGHHHHHHHHHHHGHHGGHHHH./C.C;G/;C/;.0;E.E;---99.-;B-@F///;/9-B-B9-///-;9///;/9@FF-F/-/-;-------;////-99BF/9--/-9;AFF/B9F/;//////;-;B/9/
@M05620:37:000000000-D9766:1:1101:16223:6615 1:N:0:74
ACCACACCTTCTACAATGAGCTGCGTGTGGCTCCCGAGGAGCACCCCGTGCTGCTGACCGAGGCCCCCCTGAACCCCAAGGCCAACCGCGAGAAGATGCCCAGGTGAGTGGCCCGCTACCTCTTCTGGTGGCCGCCTCCCTCCTTCCTGGCCTCCCGGAGCTGCGCCCTTTCTCACTGGTTCTCTCTTCTGCCGTTTTCCGTAGGACTCTCTTCTCTGACCTGAGTCTCCTTTGGAACTCTGCAGGTTCTA
+
BBBBBBBBFFFFGGGGGGGFGGHHGEGEGGHHHGGGGGGFGHHHHGGGFGGGHHHHHHHGGGGGGGGGGGGHHHHGGGGHGHHHGGGGGGGGGGHHHHHHHHHGHHHHHHGGHHGGGGGHHHHHHHHGHHGHHGGGGGHGHHGHHGGGGGGGGGGGGG9BGGGGGGFFFFFFFFFFFFFFFFFFFFFFFFFFFFDDFFFFFFFFFFFFFFFFFFFFFFFFFFFFFFFBFFFFFFFFFFFFFFFFFFFFFFB
@M05620:37:000000000-D9766:1:1101:10826:6646 1:N:0:74
GAGGCTGCTTTGGAAGAAACTCATAGATTACTGCAACAGTTCACCCTGGACCTGGAAAAGTTTCTTGCCTGGATTACAGAAGCTGAAACAACTGCCACTCCTCCAGGAAGCTCCCCAGAAGAAAAGACTCCTAGAAAACTCCCCATGAATCAAAGCGAAGCAACAACCATGGCAAGTAGGTACGGCTTTTCCGCTTTGGAACTCATGTGGATCACCATGACCACTTCTAAGCATTTGTACATGTACAAGAC
+
>A11>1BAFFFF1BF11AFAFA1ABG1FA1FGDGH1FGHA2F2FGHAFH0BBFBG0BGHH1DGHH1DFFGH/0ABBB1GGBGBFHBFHG>FE@FGBGHBGFF000B0>00?B1FF/0/?BF10000/0BFG111BG1B011B?/00BB121BG1>0///>/10<??F//110?0FF<F1<1><<.<--<<G0C..CE0/;CHGH00;0;00:=C//0009/;;.;00;;0BFF000C;FF0=;;90B009;
@M05620:37:000000000-D9766:1:1101:5735:6665 1:N:0:74
GAGGCTGCTTTGGAAGAAACTCATAGATTACTGCAACAGTTCCCCCTGGACCTGGAAAAGTTTCTTGCCTGGCTTACAGAAGCTGAAACAACTGCCAATCCTCCATTATGCTACCCGTAAGGAAAGGCTCCTATAAGACTCCAAGGGAGTAAAAGAGCTGATGAAACAATGGCAAGTAAGCCAGGCATCTCCGCTTTAGAACTCTTGTGGATCCAATTTAACAATTCTCAGCAATTTTACTTGTAACTGAC
+
A@BCABFAFFFFGFFGGGFGGGHHHGFGHHHHHHCHFHGGHGFGHGEEHFGHHHHCB3FGBGHGHHHGHH3GGHGBBFGHGHFHHBD@BFAGHHHGGHH32BBGHB4@B4BBB3BB?1/?BCFGF00??B?FG4FF?F3BBBBG?/?G??BBGD2/2@@@@@2>@2@F/11?<<1<?FF11?<<.<.>0<11.<<AE000<<=D=000<.;CGFCH:;00;0<CF00;0:B/9/;;0;CBBF0;FCFF0C;
@M05620:37:000000000-D9766:1:1101:19313:6675 1:N:0:74
AGTGCCAGCTCTCAATCGCACAGGGGACCCAGGGCCTGGCCCCTCCATCCAGAAAACCTATGACCTCACCCGCTACCTGGAGCACCAACTCCGCAGCTTGGCTGGGACCTATGTGAGTATCCAGCGTAGGAATCTGGGAGTTGGGGAGGAGTGAGGAGTTGGGGAAAGACAGTCCTAACCGTGGAGGGTTCTGGTAAATGATGGGGTGAGGAGGGGCTCTTTGGCTCCCACCAGTCCCCCTGTCTGGTCTA
+
3A3AAFFFBFFFFDGGGFFFE2FHFEEGGGGHGEGFFFHFHHGHGGGHGHEGEF3FHGGHHFGHHHFGHHHEGGCEGHGGHHG?CGEHGGHHGG/EEFHHGHHGEGFHGHHHHHHHHHHHHHHHHGGGGGHHHHHHGHGGAGHHGGGGGGGHHHHHHFHHHHGGGGHHHHHHHHHHHHHHGEEGGGGGCFGGGGFFBFBFGGGGGGFFFFFFFFFFFFFFFFFFFFFEEFFFFFFFFFFDFFFFFFFFFF9
@M05620:37:000000000-D9766:1:1101:15533:6695 1:N:0:74
ACCACACCTTCTACAATGAGCTGCGTGTGGCTCCCGAGGAGCACCCCGTGCTGCTGACCGAGGCCCCCCTGAACCCCAAGGCCAACCGCGAGAAGATGCCCAGGTGAGTGGCCCGCTACCTCTTCTGGTGGCCGCCTCCCTCCTTCCTGGCCTCCCGGCGCTGCGCCCTTTCTCACTGGTTCTCTCTTCTGCCGTTTTCCGTAGGACTCTCTTCTCTGACCTGAGTCTCCTTTGGAACTCTGCAGGTTCTA
+
BBBBBBBBFFFFGGGGGGGFGFHFGGGEHGHHHGGGGGGCGHHHHGGGGFGGHHHHHHHGGGGGGFGGGGGGHHFGGGGHGGHHHGGGGGDD?DGHHHFFHHHFGHHHHGEFFHFGGGCHHHHHHHFDHFDGGFGGGGHGHFDHCBFGBFFGFFGGDA-;BD=D>FFFFFFFFFFFFFFFFFFFFFFFFFFFFFADFFFFFFFFDFFFFFFFFFFFFFBFFFFBFFFFFFFFFFBFFFFFFFFFFFFFFFB
@M05620:37:000000000-D9766:1:1101:15106:6702 1:N:0:74
ACCACACCTTCTACAATGAGCTGCGTGTGGCTCCCGAGGAGCACCCCGTGCTGCTGACCGAGGCCCCCCTGAACCCCAAGGCCAACCGCGAGAAGATGACCCAGGTGAGTGGCCCGCTACCTCTTCTGGTGGCCGCCTCCCTCCTTCCTGGCCTCCCGGAGCTGCGCCCTTTCTCACTGGTTCTCTCTTCTGCCGTTTTCCGTAGGACTCTCTTCTCTGACCTGAGTCTCCTTTGGAACTCTGCAGGTTCT
+
BCCCBCCACFFFGGGGGGGGGGHHGEGBAFHGGFFE?EEGFHGHHGGGGFGGFHHHGHHFGFCFGGGGGGGHGHHGGGGHGHHHHGGGGGBDGGHGHHHHHHHHGHHDGGHGGHHGGGCGHHHHHHHGGHHGHHGGGGGHGHHGHGGGGGGGGGGGGGG?DGGGGGFFFFFFFFFFFFHFFFFFFFFFFFFFFFFFFFFFFFFFFFFFFFFFFHHFFHHFFFFF/FFFFFFFFFFFFFFFFFHFFFFFFFF
@M05620:37:000000000-D9766:1:1101:6560:6702 1:N:0:74
GAGGCTGCTTTGGAAGAAACTGATAGATTACTGCCACAGGTCCCCCTGACCATGTAAAAGTTTCTTGCCTGGCTTCCAGAAGCTGCAACAACTTCCCATGCTCCAGGATGATCCTAGTAGTTAGCGGTTGCTCGTCGCCTCCCCGGACGTACCAGCGTTGCTGCAAACACGGCCAGTACGTCCGGCCTCTCTGCTTTAGCAGTATTGTGGCTCCGCTTGACCAACTCTCATCATTGGTACTTGTATTTGCC
+
BBABBBFBFFFFGGGCFGGGG5BBB5B66D4DF5BBEE2233BA2B2B2BBABD5DBGFHHHEF5D5BFHHHFB12BFE33BFF3333B1?F35DBF3B3333@3331B33B4B@44@B4@444B///>/03B//<>//<//??</</<////F1F-<<AAGH1011.<..<<--.0;<A::.;---../9099900;00900000;;0;9.0..;.9..9B/9.9/9///;FF///9//;/;FF/;9B//
@M05620:37:000000000-D9766:1:1101:5657:6714 1:N:0:74
ACCACACCTTCTACAATGAGCTGCGTGTGGCGCCCGAGGAGCACCCCGTGCTGCTGACCGAGGCCCCCCTGAACCCCAAGGCCAACCGCGAGAAGATGCCCAGGTGAGTGGCCCGCTACCTCTTCTGGTGGCCGCCTCCCTCCTTCCTGGCCTCCCGGAGCTGCGCCCTTTCTCACTGGTTCTCTCTTCTGCCGTTTTCCGTAGGCCTCTCTTCTCTGACCTGAGTCTCCTTTGGAACTCTGCAGGTTCTA
+
BBBBBBB3BFCFGGGGGGBBGFHHGGGAAEA2A2EE2FGGFHHFHGGEEFA1BF@FHHC0@EEFGGG?EECGHHHGGFGHGHHHHGGCGG<B@DG2?FGHGHHGGFHF1FCFCFFGCC@G0GHEHD0D0<EHFC@-C.CEGB./90C0;B9FBF.9;?-9-.BBBFFAFFFBBB/;BFFFB///;/9//FFF/@A?/AFB9B.A./;/9/99BBBBFF/BFFF/FFF/FFFFFFF/FFBBBBFBBFF/;FB
@M05620:37:000000000-D9766:1:1101:14319:6717 1:N:0:74
ACCACACCTTCTACAATGAGCTGCGTGTGGCTCCCGAGGAGCACCCCGTGCTGCTGACCGAGGCCCCCCTGAACCCCAAGGCCAACCGCGAGAAGATGCCCAGGTGAGTGGCCCGCTACCTCTTCTGGTGGCCGCCTCCCTCCTTCCTGGCCTCCCGGAGCTGCGCCCTTTCTCACTGGTTCTCTCTTCTGCCGTTTTCCGTAGGACTCTCTTCTCTGACCTGAGTCTCCTTTGGAACTCTGCAGGTTCTA
+
AAABBBABFFFFGGGBEGGGFGGGGGGGH?GHHGGDGGGCGHHHHGEGEAEFHFFHHHHGGGGGFGEGGGGHHHEGGGGHGHHGEGGGGGCGCDHHGFHHHHHF1<FGHHAFFFCAC?CCGHHHHHHFFGFHHCGGD?HGHHGHFFBFGECFFGEFG9AB@.9C?BF;BFBFFFFFFFEFFFB9BFFFFFFEFBFFFEFFD9;AA/:B9FFFFFFF/9BFFF.FBBBFFFFFFFFF/9BFBFFFE?AFFFB
@M05620:37:000000000-D9766:1:1101:16794:6734 1:N:0:74
ACCACACCTTCTACAATGAGCTGCGTGTGGCTCCCGAGGAGCACCCCGTGCTGCTGACCGAGGCCCCCCTGAACCCCAAGGCCAACCGCGAGAAGATGACCCAGGTGAGTGGCCCGCTACCTCTTCTGGTGGCCGCCTCCCTCCTTCCTGGCCTCCCGGAGCTGCGCCCTTTCTCACTGGTTCTCTCTTCTGCCGTTTTCCGTAGGACTCTCTTCTCTGACCTGAGTCTCCTTTGGAACTCTGCAGGTTCT
+
AAAABAABFFFFGGGFGGFGFFGFEEEFHGHHGGGEEEG2EHHHHGEGEEECFFFHHHHGGGGGFGEGGGGHHHEEGGGEGGHEFFF@GCCC@BGHFFHHHHHHGHHHHDHGGHHGGG?DHEHHHHHHHHHGHH?DGGGGEGHGHGGGBF/CAFGGGBB???AGGGBFBBFFFFFFFFFEBFFFFFFFFFFFFFBDDFFFFFFFFFFFFFFFFFFFFFFFFFFE/FFFFFFFFFFFFFFFFFFFFFFFBFF
@M05620:37:000000000-D9766:1:1101:15019:6746 1:N:0:74
ACCACACCTTCTACAATGAGCTGCGTGTGGCTCCCGAGGAGCACCCCGTGCTGCTGACCGAGGCCCCCCTGAACCCCAAGGCCAACCGCGAGAAGATGCCCAGGTGAGTGGCCCCCTACCTCTTCTGGTGGCCGCCTCCCTCCTTCCTGGCATCCCGGAGCTAAGCCCTTTCTCACTGGTTCTCTCTTCTGCCGTTTTCCGTAGGCCTCTCTTCTCTGACCTCATTCTCCTTTGGAACTCTGCAGGCTATA
+
AAAAAAAAFFFFGGGGFGGBGAFBEEEFHCHHFGGCG?FCFHHHHGGGGGGGHHHHHHHGGGGGGAEGGGGBHCEGGG?FACGHEGA<CGCG?C<C?<GHG1F<GBGCGHAF0/---.><1><FG10<=/?GE-C@.ECC/CAC0C:0;9C/09/9E--99A000=9EBFFBFFFFF/-;BB/;/9FB/BBF/-99/99/-FA--/:/-9BF///BB///;B///:/9BFFFFF/;B/BB//9/B---//;
@M05620:37:000000000-D9766:1:1101:17867:6761 1:N:0:74
ACCACACCTTCTACAATGAGCTGCGTGTGGCTCCCGAGGAGCACCCCGTGCTGCTGACCGAGGCCCCCCTGAACCCCAAGGCCAACCGCGAGAAGATGCCCAGGTGAGTGGCCCGCTACCTCTTCTGGTGGCCGCCTCCCTCCTTCCTGGCCTCCCGGCGCTGCGCCCTTTCTCACTGGTTCTCTCTTCTGCCGTTTTCCGTAGGACTCTCTTCTCTGACCTGAGTCTCCTTTGGAACTCTGCAGGTTCTA
+
CCCCCCCCFFFFGGGGGGGGGGHHGGGGHGHHHGGGGGGGGHHHHGGGGGGGHHHHHHHGGGGGGGGGGGGHHHHGGGGHGHHHHGGGGGGGGGHHHHHHHFHFFFFCHHGCFHGGGGGHHHHHHGHFHHGHHGGGGGHGGHGFHFGFGEFGGGGGB?-:BFCFFFFFFFFFFFBFFFFFFFFFFFFFFFFEF@DDFFFFFFFFFEFFFFFFFFFFFFFBFFF/FFFFFFFFFFFFFFFFFFFFFF:BFFB
@M05620:37:000000000-D9766:1:1101:15604:6778 1:N:0:74
GAGGCTGCTTTGGAAGAAACTCATAGATTACTGCCACAGTTCCCCCTGTCCCTGGAACCGTTTCTTGCCTGGCTTACAGCAGCTGGAACCACTGCCCCTCCTACAGGATGCTACCCGTAAGGAACGGCTCCTAGCCGCCTCCCCGGGCGTCCCAGCGCTGCTGCAACAATGGCAAGTAAGTCAGGCATTTCCGCTTTAGCACTCTTGTGGATCCAATTGAACCATTCTCAGCATTTGTACTTGTAACTGAC
+
BBABACFCFFFFGGGGGGGGFGFFBAFGFGAFH5AEEFC355D32B2B3AB3BB2BA31EEEFB5D55BBGHHH1BGGHBGHHH32BFH1BFH3FG1EGGGGGHGBGHF@G3?FHHGEE??GHF0?EEGGGHDF2?A/BGGH//ADF/>C--.<C.<CGG.CG0CGH.GFHFHHHGHGHHGFBFGG.FGGGGGGGGGFGGGGGGGGGGGDFFFF00;;FFBFEFFBFFFFFFFFFFFBFFFFFFF0BFFFB
@M05620:37:000000000-D9766:1:1101:17693:6784 1:N:0:74
ACCACACCTTCTACAATGAGCTGCGTGTGGCTCCCGAGGAGCACCCCGTGCTGCTGACCGAGGCCCCCCTGAACCCCAAGGCCAACCGCGAGAAGATGCCCAGGTGAGTGGCCCGCTACCTCTTCTGGTGGCCGCCTCCCTCCTTCCTGGCCTCCCGGCGCTGCGCCCTTTCTCACTGGTTCTCTCTTCTGCCGTTTTCCGTAGGACTCTCTTCTCTGACCTGAGTCTCCTTTGGAACTCTGCAGGTTCTA
+
ABB?BBBBFFFFGGGF5GEFGBHFGEGB4AGHFGGECEG?DHCGHGGGEEFGFHGGHHGE?ECEGAEGGEFFHEHGGGGHGFHHHGGEGGB<@DCB?DFFHGFGHGHFGGGFHGGGGGGFHHHHHHHFHHGHHCCDGGHGHGGHGGGGGGFAFGGGGG-ABBBFBBFBBFFFFF/FFFFFFFFFFFFFFFFFFBFDFFFFFFFFFFFFFFFFFFFFFF/:FFF:9FFFFFBFFFF/BFFFFFFFFFFFFFF
@M05620:37:000000000-D9766:1:1101:12954:6803 1:N:0:74
ACCACACCTTCTACAATGATCTGCGTGTGGCTCCCGAGGAGCACCCCGTGCTGCTGACCGAGGCCCCCCTGAACCCCAAGGCCAACCGCGAGAAGATGACCCAGGTGAGTGGCCCGCTACCTCTTCTGGTGGCCGCCTCCCTCCTTCCTGGCCTCCCGGAGCTGCGTCCTTTCTCACTGGTTCTCTCTTCTGCCGTTTTCCGTAGGACTCTCTTCTCTGACCTGCGTCTCCTTTGGAACTCTGCAGGTTCT
+
AAAAAAAAFFFFGGGGGGG3F3FDEAEEGAGHCFGGGGGCGHFHHGGGFEGGHFHHHHHCEGGGG?EEGGGGH1>EGGEHFEHHHGG@GG<</C<FDG1FCGHAFGG1FGFCFFHGCGCCGHHFHHHHBGHCGHGCCCEHEFFG/GGGGGGEFGFGGBG-AAGGGGG;>AFBBFFFFFFFFFFFFFFFFFBFFB>B-FFFFFFFBBFFFFFFFFFFFFBBBFFF-9A@FEFF/FFB/BFFFFFFBFFAFFF
@M05620:37:000000000-D9766:1:1101:17422:6810 1:N:0:74
ACCACACCTTCTACAATGAGCTGCGTGCGGCTCCCGAGGAGCACCCCGTGCTGCTGACCGAGGCCCCCCTGAACCCCAAGGCCAACCGCGAGAAGATGCCCAGGTGAGTGGCCCGCTACCTCTTCTGGTGGCCGCCTCCCTCCTTCCTGGCCTCCCGGCGCTGCGCCCTTTCTCCCTGGTTCTCTCTTCTGTCGTTTTCCGTAGGACTCTCTTCTCTGCCCTGGGTCTCCCTTGGAACCCTGCCGGTTCTA
+
A?A1AAAACFFFDGGFAGEAG1GFGAA000A0/AB/AEFECHFGHGGC//BFEGBFHHF>/E@EF/EEEE?0F1FFGACG//FEEFA/BG//<?011?11?1?/?GH011<.CGCC-<AB<GD0DGBB=GCA::-:..:9FGGFB0;;FB.FFAEGBA-9@@@?;;?@@FF9FF/BBBA/9//9/BBB/;9//;AAEFFB-;-9A/;BBFFFFB/99//:-9A--;;-;F/9BFE/BF-:FB9-9@@BFF9
@M05620:37:000000000-D9766:1:1101:8051:6818 1:N:0:74
ACCACACCTTCTACAATGCGCTGCGTGTGGCTCCCGAGGAGCACCCCGTGCTGCTGACCGAGGCCCCCCTGAACCCCAAGGCCAACCGCGCGAAGATGCCCAGGTGAGTGGCCCGCTACCTCTTCTGGTGGCCGCCTCCCTCCTTCCTGGCCTCCCGGCGCTGCGCCCTTTCTCACTGGTTCTCTCTTCTGCCGTTTTCCGTAGGACTCTCTTCTCTGACCTGAGTCTCCTTTGGAACTCTGCAGGTTCTA
+
AAA1AAA1BFFFGGGFDG1AEEGGGE?00AAFABFA/EEGCHHHHGGAAEGGFHFGHHG>>E?EGFGGGGGHHFHGGGCHFFHHHGC?CG/>BGGCDDDFHFGGHHHHGHEFHHGGGGGHHHHHHHHEGHCHFCG@GBGEFGGGFFFFGGFGGGGGGA;@@?@F@@F@@FBFFFFFFFFFFFFFFFFFFFFFF@FFFFFFBF?FFFFFFFFFFFFFFFFFFFFFFFF/;FFFBFFFFFFFFFFFFFFFFFF
@M05620:37:000000000-D9766:1:1101:22389:6821 1:N:0:74
ACCACACCTTCTACAATGAGCTGCGTGTGGCTCCCGAGGAGCACCCCGTGCTGCTGACCGAGGCCCCCCTGAACCCCAAGGCCAACCGCGAGAAGATGCCCAGGTGAGTGGCCCGCTACCTCTTCTGGTGGCCGCCTCCCTCCTTCCTGGCCTCCCGGAGCTGCGCCCTTTCTCACTGGTTCTCTCTTCTGCCGTTTTCCGTAGGACTCTCTTCTCTGACCTGAGTCTCCTTTGGAACTCTGCAGGTTCTA
+
CCCCCCCCFFFFGGGGGGGGGGHHGGGFGGHHHGGGGGGGGHHHHGGGGGGGHHGHHHHGGGGGGGGGGGGHHHHGGGGHGHHHHGGGGGGGGGHHHHHHHHHGHHHHHHGGHHGGGGGHHHHHHHHHHHGHHGGGGGHGHHGHHGGGGGGGGGGGGC-AFGGGGGFFFFFFFFFFFFFFFFFFFFFHFFHHFFFFFFHFFFFDDBFFFFFFHHHFHFFFFFF/FFFFFFFFHFFFFFFFFFFFFFFFFF<
@M05620:37:000000000-D9766:1:1101:12727:6846 1:N:0:74
GAGGCTGCTTTGGAAGAAACTCATAGATTACTGCAACAGTTCCCCCTGGACCTGGAAAAGTTTCTTGCCTGGCTTACAGAAGCTGAAACAACTGCCAATCCTACCGGCTGCTCCCCGTACATAACGCCTACTCGCCGACTCCCAGGACGTAACAGCGCTGATGAAACCATGGACAGTAAGTCCGGCATTTCCGCTTTAGCAATCTTGTGGCTCCCATTGACCAATTCTCAGCATTTGTACTTGTAACTGAC
+
A3ABBBFBFFFFGGGGGGGGGGFHFGHHHHHHHHFHHFHEHHHHHGGGHHHHHHHHHFFGGHHHHHHHHHHHHHHHHHHFHHHHHFHHHHHHHHHHHHHH24BB1/>///?BGFFF/>E//44?BE/>0/BFG/B>/<<//1/01?//>C.0<<10<<<-.0D0=0G.CBG/000;<C:CFHF.:AB?BCCFFFGGGBFGF0;C90;BB..;BEEFB/;F/F/.///;B////;B;FFFFF//:B/;B/;9
@M05620:37:000000000-D9766:1:1101:24458:6856 1:N:0:74
GAGGCTGCTTTGGAAGAAACTCATAGATTACTGCAACAGTTCCCCCTGGACCTGGAAAAGTTTCTTGCCTGGCTTACAGAAGCTGAAACAACTGCCAATCCTACCAGATGCTACCCGTAAGGACCAGCTCCTCGCAGCCTACCAGAGCGTCCCAGCGATGATGCAACAATGGCAAGTAAGTCCGGCCTTTCCGCTTTAGCACTCTTGTGGATCACATTGAACAATTCTCAGCATTTGTACTTGTAACTGAC
+
BBBCCCFBFFFFGGGGGGGGGGHHHHGHHHHHHHHHHHHFHHHHHGGGHHHHHHHHHHHHGHHHHHHHHHHHHHHHHHHHHHHHHHHHHHHHHHHHHHHHGGFHB3BBGHH3BBGHAE>>FGHHH/B??FGH2EE@/</F2FFF20?2/??>EGHFC<CDH1@?GHHFEHH1F0FG=GD0==0CFGCGHH0GF.CEGHHHGHHHHHGFGG0F0.CC0;CFGGFGG0=BGGGFGGGGGFFGGGGGGFFFFFF
@M05620:37:000000000-D9766:1:1101:24540:6861 1:N:0:74
ACCACACCTTCTACAATGAGCTGCGTGTGGCTCCCGAGGAGCACCCCGTGCTGCTGACCGAGGCCCCCCTGAACCCCAAGGCCAACCGCGAGAAGATGACCCAGGTGAGTGGCCCGCTACCTCTTCTGGTGGCCGCCTCCCTCCTTCCTGGCCTCCCGGAGCTGCGCCCTTTCTCACTGGTTCTCTCTTCTGCCGTTTTCCGTAGGACTCTCTTCTCTGACCTGAGTCTCCTTTGGAACTCTGCAGGTTCT
+
BBBBBBBBFFFFGGGGGGGFGDHFGFGGDGHHHGGGGGGGGHHHHGGGEGGGHHHHHHHGGGGGGGGGGGGHHHHGGGGHGHHHHGGGGFGGCGHHHHHHHHHHGHHHHHHGGHHGGGGGHHHHHHHHBHHGHHGGGGGHGHHGHGGGGGGGGGGGGGGGGGGGGGFFFFFFFFFFFFFFFFFFFFFFFFFFFFFFFFFFFFFFFDFFFFFFFFFFFFFFFFFFFFFFFFFFFFFFFFFFFFFFFFFFFFF
@M05620:37:000000000-D9766:1:1101:13582:6867 1:N:0:74
GCGGCTGCTTTGGAAGCAACTCATAGATTCCTGCCACAGTTCCCCCTGTACCTGGAACCGTTTCTTGCCTGGCTTCCAGAAGCTGCAACAACTGCCCATCCTACAGGATGCTACCCGTAAGGAACGGCTCCTAGCCGCCTCCACGGGCGTCACAGCGCTGCTGCAACAATGGCAAGTAAGTCAGGCATTTCCGCTTTAGCACTCTTGTGGATCCAATTGAACCATTCTCAGCATTTGTACTTGTAACTGAC
+
>11>A>>>FFBB1BFA1BBGAF1FGFGHG3DFGHE1BBBBDFGHHGAB12DDDF0BF1AEEEEFDDFFGHHHHGB0FGHFGHHBB1BGGFGHGHHH/BFHHHBF1BFHHHHH2FGHGGGA0GF00?EEGGGH1D<0?/CEGH00?CC/<C-..=F.<CGG.CG0<GH.CGHHHHHGHHHHHH0GHF9FGGGGGGGGGGGGGGGGGGGGGG0CFG00;FFFBF-FFFFFFFFFEFFFFFFFFFFFF/FFFFF
@M05620:37:000000000-D9766:1:1101:20360:6870 1:N:0:74
ACCACACCTTCTACAATGAGCTGCGTGTGGCTCCCGAGGAGCACCCCGTGCTGCTGACCGAGGCCCCCCTGAACCCCAAGGCCAACCGCGAGAAGATGCCCAGGTGAGTGGCCCGCTACCTCTTCTGGTGGCCGCCTCCCTCCTTCCTGGCCTCCCGGCGCTGCGCCCTTTCTCACTGGTTCTCTCTTCTGCCGTTTTCCGTAGGACTCTCTTCTCTGACCTGAGTCTCCTTTGGAACTCTGCAGGTTCTA
+
BBBABBBBFFFFGGGGCGG5GDGCEAAB4AGHCFGEEGGGFHHHHGGGGGGGGHGFHHHGGGGGGDGGGGGFHFHGGGGHCEHHHGE/BDB@@GFHHHHFGGHGHHHGHFFFFH?DCACGHHHHGHGGHHGHHDGGGGFGHGGHHGGGGGGGGGGGB@@BGB?F;BDBBFFFFF/FFBBFFFFFFFFFFFFFFBDDFEFFFF.../FFFFFFFFFFFB/9BFB/:BFFFFFFFFFFBFFFF/FFFFFFFFF
@M05620:37:000000000-D9766:1:1101:19172:6872 1:N:0:74
ACCACACCTTCTACAATGAGCTGCGTGTGGCTCCCGAGGAGCACCCCGTGCTGCTGACCGAGGCCCCCCTGAACCCCAAGGCCAACCGCGAGAAGATGACCCAGGTGAGTGGCCCGCTACCTCTTCTGGTGGCCGCCTCCCTCCTTCCTGGCCTCCCGGAGCTGCGCCCTTTCTCACTGGTTCTCTCTTCTGCCGTTTTCCGTAGGACTCTCTTCTCTGACCTGAGTCTCCTTTGGAACTCTGCAGGTTCT
+
AA?ABAABFFFFEGGB5BGGFGFHEEGGH2GHHGG2EEGCGHHHHGEGF?EEHFGHHHHGGGGGFGGGGGGFHHFGGGGGGHHEEGGGGCBGCGHHHHHHHHHHFHHHHHHGGHHGGGGGHHHHHHHFGHGCHHGGGGGHGHHGHGGGGEGEFGGGGGGGG@GGGGBFBBFFFFFFFFFFFFFFFFFFFFFFFFBFFFFFFFFFFBEFFFFFFFFFFFFFFFFFFFFFFFFFFFFFFFFFFFFFFFF?FFF
@M05620:37:000000000-D9766:1:1101:20666:6883 1:N:0:74
ACCACACCTTCTACAATGAGCTGCGTGTGGCTCCCGAGGAGCACCCCGTGCTGCTGACCGAGGCCCCCCTGAACCCCAAGGCCAACCGCGAGAAGATGCCCAGGTGAGTGGCCCGCTACCTCTTCTGGTGGCCGCCTCCCTCCTTCCTGGCCTCCCGGAGCTGCGCCCTTTCTCACTGGTTCTCTCTTCTGCCGTTTTCCGTAGGACTCTCTTCTCTGACCTGAGTCTCCTTTGGAACTCTGCAGGTTCTA
+
BBBBBBBBFFFFGGGGGGGGGGHHGGGGAEGHHGGD2EF22BAGHGGGGGGGFGHHFHHGCE0EGGGGGGGHHHHGGGGHGGHHHGGGGG@CFGHHGGHHHHHFHHHHHHGFFHGGGGGHHHHHGGGFHG.GG@FGGGHGHHGHHGGGFBFGGGGGG@GGGGFGFGFFFFFFFFFFFFFFFFFFFFFFFFBFFFFFFFFFDFFFFFFFFFFFFFFFFFFFFFFFFFFFFFFFFFFFFFFFFBFFFEFFFFF
@M05620:37:000000000-D9766:1:1101:20644:6892 1:N:0:74
ACCACACCTTCTACAATGAGCTGCGTGTGGCTCCCGAGGAGCACCCCGTGCTGCTGACCGAGGCCCCCCTGAACCCCAAGGCCAACCGCGAGAAGATGCCCAGGTGAGTGGCCCGCTACCTCTTCTGGTGGCCGCCTCCCTCCTTCCTGGCCTCCCGGCGCTGCGCCCTTTCTCACTGGTTCTCTCTTCTGCCGTTTTCCGTAGGACTCTCTTCTCTGACCTGAGTCTCCTTTGGAACTCTGCAGGTTCTA
+
BBBBBBBBFFFFGGGGGGGGGGHHGGGGHGHHHGGGGGG2EHHHHGEGEFGGHHHHHHHGGGGGGGGGGGGHHHEGGGGHGHHGEGGGGGGGGGHHHEHHHHHGHFHHHHGGHHGGG-DHHHHHHHHHHHGHHGGGGGHGHHGHHGGGGGGGGGGGGG-AAFFFFFFFFFFFFFFFFFFFFFFFFFFFFFFFFFFFFFFFFFFAFBFFFFFFFFFFFFFFFFFBFFFFFFFFFEFFFFFFFFFFFFFFFFB
@M05620:37:000000000-D9766:1:1101:18743:6894 1:N:0:74
GAGGCTGCTTTGGAAGAAACTCATAGATTACTGCAACAGTTCCCCCTGGACCTGGAAAAGTTTCTTGCCTGGCTTACAGAAGCTGAAACAACTGCCAATCCTACCAGATGCTCCCCGTACTAACCAACTCCTCGCAGACTACCCGGGCGTACCAGAGCTGCTGAAACAATGGCCAGTAAGAACGGACTTTCCGCTTTAGCACTCTTGTGGCTCACCTTGACCAATTCTCAGCATTTGTACTTGTACCTGCC
+
BABCCCFCFFFFGGGGGGGGGGHHHHGHHHHHHHHHHHHGHHHHHGGGHHHHHHHHHHHHHHHHHHHHHHHHHHHHHHHHHHHHHHHHHHHHHHHHHHHHBGGH?3BBFGHHFHGGGGG//4D?F3/?BFGH?EGGGCFH2GFGD///>CC@GH1><GDH1GHDGHHHHHH/C//CGHGH00<AD.;CG0;<CFGGGGGGGGGGGGGGGG..F0FAF0;;0;CEF00;FFGFFFFFFFFFF/;FF/;//.:
@M05620:37:000000000-D9766:1:1101:19182:6896 1:N:0:74
AGTGCCAGCTCTCAATCGCACAGGGGACCCAGGGCCTGGCCCCTCCATCCAGAAAACCTATGACCTCACCCGCTACCTGGAGCACCAACTCCGCAGCTTGGCTGGGACCTATGTGAGTATCCAGCGTAGGAATCTGGGAGTTGGGGAGGAGTGAGGAGTTGGGGAAAGACAGTCCTAACCGTGGAGGGTTCTGGTAAATGATGGGGTGAGGAGGGGCTCTTTGGCTCCCACCAGTCCCCCTGTCTGGTCTA
+
AA>ABFFFBFFFGGGGGFGFEGHGGFGGGGHHFEGFFFHHHHGHGGHHHHHHHHEHHGGHHHHHHGGHHHHGGE@GHHHGBFHHGHCEECGHFGGGGEGHGHHGGGHHGHHHHHHHHHHHHHHHHGGGGGHHHHHHGHFFGHHHGGFGGDEHHHHHHGHHHHGGGFHHHHHHHHHHHHHHGGGGGGGGEFGGGGGGGGGGGGGGGGFFFFFFFFFFFFFFFFFFFFFFFFFFFFFFFFFFFFFFFFFFFFB
@M05620:37:000000000-D9766:1:1101:15444:6903 1:N:0:74
ACCACACCTTCTACAATGAGCTGCGTGTGGCTCCCGAGGAGCACCCCGTGCTGCTGACCGAGGCCCCCCTGAACCCCAAGGCCAACCGCGAGAAGATGCCCAGGTGAGTGGCCCGCTACCTCTTCTGGTGGCCGCCTCCCTCCTTCCTGGCCTCCCGGCGCCGCCCCCTTTCTCCCTGGTTCCCTCTTCTGCCGTTTTCCGTAGGACTCTCCTCTTTGCCCTGGGTCCCCTTTGGAACTCTGCCGGTTCTA
+
BBBBBBBBFFFFGGGGGGGGGGHHGGGAAEHHHGGGFGGGGHHHHGGGGEGGGHGHHHHGGGGGGGGGGGGHHHHGGGGHGHHHHGGGGGGFGGHFFD2GH2/FF110?1F/GH---<<><00=000<=/=<G<-C..CF//CBG0C00C.F0.CE.?-----9--;B>FFE////./;9F////..;//:/;9:AFE/B.9..;///////;.///9//;/.:.;:..;.AF/F/;B9/////-@@D.//
@M05620:37:000000000-D9766:1:1101:17984:6914 1:N:0:74
ACCACACCTTCTACAATGAGCTGCGTGTGGCTCCCGAGGAGCACCCCGTGCTGCTGACCGAGGCCCCCCTGAACCCCAAGGCCAACCGCGAGAAGATGACCCGGGTACGGGCCCCCCTACTCTTCTTGGTGCCCCCCCCCCCCCTCCTTGCCTCCCTGAGCCTGCCCCCTTTCTCCCTGTTTTCTTCTTTTGCCGTTTTCCGTAGGTTCTCTTCCCTTACCCTACTTTCCCTTTCGACCTGTGCTGGTTCT
+
BBBBBBBBFFFFGGGGGGGGGFHHGGGEGFHHHGGGGGGGGHHHHGGGGGGGHHHHHHHGGGGGGEGGGGGHHHHGGGGHGGHHHGGGGGDDCGHHHH2<C2/////1..-->A--<<.;000<000:00:0=/.----9--9-;.;./9/9//:A.;.;/9/...;9999/////999/99.///9;//;///-9;F.;9.9...//9////99.///9//9.;////9/:/F9.;.-..;///;/9//9
@M05620:37:000000000-D9766:1:1101:21577:6935 1:N:0:74
AGTGCCAGCTCTCAATCGCACAGGGGACCCAGGGCCTGGCCCCTCCATCCAGAAAACCTATGACCTCCCCCGCTACCTGGAGCACCAACTCCGCAGCTTGGCTGGGACCCATGTGAGTATCCAGCGTAGGAATCTGGGAGTTGGGGAGGAGTGAGGAGTTGGGGAAAGACAGTCCTAACCGTGGAGGGTTCTGGTAAATGATGGGGTGAGGAGGGGCTCTTTGGCTCCCACCAGTCCCCCTGTCTGGTCTA
+
A11>A11B1BFFGGGC1FFAGAG0FEEE?AAAAAE/AFHHCHG/EG0GFE1FAEFHHF0CGHFGHDG/F??>E/>EHFFHE>BFGHHEGFHCC//</01</0<?/<FGA/?0<22B>12@GHEHHC?C/AHD1F?D100/C0=CC-FCGA<CC0<.CCGBGF-:C?GCBGHHHFFFBBFG@:CAEGG@CFGGFFF009C0FBBFEBA-EFFBFB-99-9FFFB/9/FEFF--A-BFBBFF@F9//F/;/;;
@M05620:37:000000000-D9766:1:1101:22462:6973 1:N:0:74
ACCACACCTTCTACAATGAGCTGCGTGTGGCTCCCGAGGAGCACCCCGTGCTGCTGACCGAGGCCCCCCTGAACCCCAAGGCCAACCGCGAGAAGATGCCCAGGTGAGTGGTCCGCTACCTCTTCTGGTGGCCGCCTCCCTCCTTCCTGGCCTCCCGGAGCTGCGCCCTTTCTCACTGGTTCTCTCTTCTGCCGTTTTCCGTAGGACTCTCTTCTCTGACCTGAGTCTCCTTTGGAACTCTGCAGGTTCTA
+
AAABBBAAFFFFFGGFGGGGGGHHGEGEDDGHHGGCEEGGDCGCFFGGEFGGHHHHHHHGGGGGGGCEGEGHHHEGEFGHGHHHEEFGGGGGGGHHGHHHHGGEGHHHHFGHHHGGGCGGHHHHHHGHHHGHHGGGGGHGHHGHHHHHHGGGGGGGGG-;AGGGGGGBBFFFFFFFFFFFFFFFFFFFFFFFFBFFFFFFFFFFFFFFFFFFFFFFFFFFFFF/FBFFFFFFFFFFFFFFFFFFFFFFFFB
@M05620:37:000000000-D9766:1:1101:13331:6986 1:N:0:74
AGTGCCAGCTCTCAATCGCACAGGGGACCCAGGGCCTGGCCCCTCCATCCAGAAAACCTATGACCTCACCCGCTACCTGGAGCACCAACTCCGCAGCTTGGCTGGGACCTATTGGATTTTCCGGCGTAGGATTCTGGGGTTGGGGGGGGAGGGGGGAGTTGGGGAAGGACGGTCCTACCCTGGGGGGGTTCTGGAAAATGATGGGGTAGGAGGGGGCTCTTTGGCTCCAACCAGTCCCCCTGTCTGGTCTA
+
AAAABFBFBFFFGGGGGGGCGCHEFGGGGECHEFEG2FHHGHGGGG2GGGAF333FHGHFHHBHHHHCHHHFGE/FHHHHHHHHHHHGGHHHGGFCFGFHGGHG?GHHGHHH3322222BF2///></>/F1?11FF0-<>-C-DD-@--9-9-@=9-ABBFF;AD....--;A-/;9A./.;.-9@;@-.9BB//9.9///;9E....://:@D-;-.BF9F/:/;A//;..;9BFFFF-AB/99//;9/
@M05620:37:000000000-D9766:1:1101:7235:6998 1:N:0:74
GAGGCTGCTTTGGAAGAAACTCATAGATTACTGCAACAGTTCCCCCTGGACCTGGAAAAGTTTCTTGCCTGGCTTACAGAAGCTGAAACACCGTACCATCCTTAAGGAAACTCTCCGTGAAGACCCCAAGATAGTAAAAGAGCCGGTGAAACAAGGGCAAGTAACACAGCCACCAGTACGTTAGGACTCTCCGGTATAGAATTGACGAGGCTCCAGCAGATCGACTCTCAACATTCGCGCTAGTAACAAAA
+
A3AB3>CAFFFFFGGGGCGGFGDHFGHFDGGHHHHHCEHBFGHFHGGGEGHFFGFH3FBGHHHHHHFGHHFGHHHHHDGAGHHGFHHHHGFB>B1??B4BB34B@G3G333BB4B?A//?/FGGF/?<//03?B4B4B?3?000>////11@@GF//?///?1?11<?0/.00<<01>FAG0>C/=<C/<C/<-:-.00;;;;:0;..-9-..9;///./0/..-=90BFBF99/9/.-;9-.//:;//9.
@M05620:37:000000000-D9766:1:1101:23947:7003 1:N:0:74
ACCACACCTTCTACAATGAGCTGCGTGTGGCTCCCGAGGAGCACCCCGTGCTGCTGACCGAGGCCCCCCTGAACCCCAAGGCCAACCGCGAGAAGATGCCCAGGTGAGTGGCCCGCTACCTCTTCTGGTGGCCGCCTCCCTCCTTCCTGGCCTCCCGGCGCTGCGCCCTTTCTCACTGGTTCTCTCTTCTGCCGTTTTCCGTAGGACTCTCTTCTCTGACCTGAGTCTCCTTTGGAACTCTGCAGGTTCTA
+
BBBBBBBBFFFFGGGGGGGGGFHGGFGFDGHHHGGGGGGGFHHHHGGGGGGGHHGHHHHGGGGGGGGGGGGHGHHGGGGHGHHGHGGGGGGGCGHHHHHHHGCFHHGHHHGGHHGGG?DGHHHHHHHFHFGHHGGGGGHGHHGHHGGGBFGGFGGGGG-9BFFDFFFFFFFFFFFFFFFFFFFFFFFFFFFFFFFFFFFFFF.AA/BFFFFFFFFFFFFFFFFBFFFFFFFFFFFFFFFFFFFFFFFFFF9
@M05620:37:000000000-D9766:1:1101:14048:7022 1:N:0:74
AGTGCCAGCTCTCAATCGCACAGGGGACCCAGGGCCTGGCCCCTCCATCCAGAAAACCTATGACCTCACCCGCTACCTGGAGCACCAACTCCGCAGCTTGGCTGGGACCTATGTGAGTATCCAGCGTAGGAATCTGGGAGTTGGGGAGGAGTGAGGAGTTGGGGAAAGACAGTCCTAACCGTGGAGGGTTCTGGTAAATGATGGGGTGAGGAGGGGCTCTTTGGCTCCCACCAGTCCCCCTGTCTGGTCTA
+
CCBCCFFFDFFFGGGGGGGGGGHHGGGGGGHHGGGGGGHHHHGHGGHGHHHHHHHHHGHHHHGHHHHHHHHGGGGGHHHHHHHHHHHGGHHHGGGGGHHHGHHGGGHHGHHHHHHHHHHHHHHHHGGGGGHHHHHHHHHGGHHHGGGGGGEHHHHHHGHHHHGGGGHHHHGHHHHHHHHHGGEGGGGGEGGGGGFGGGGGGGHGGGFFFFFFFFFFFFFFFHHFFFFFFFFFFFFFFFFFFFFFFFFFFFF
@M05620:37:000000000-D9766:1:1101:9157:7029 1:N:0:74
AGTGCCAGCTCTCAATCGCACAGGGGACCCAGGGCCTGGCCCCTCCATCCAGAAAACCTATGACCTCACCCGCTACCTGGAGCACCAACTCCGCAGCTTGGCTGGGACCTATGTGAGTATCCAGCGTAGGAATCTGGGAGTTGGGGAGGAGTGAGGAGTTGGGGAAAGACAGTCCTAACCGTGGAGGGTTCTGGTAAATGATGGGGTGAGGAGGGGCTCTTTGGCTCCCACCAGTCCCCCTGTCTGGTCTA
+
ABAAAFFFBFFFGGGGGGGGGEHEGGGGAE2FCEFEDGHHFHGGGGFHHHFBFGHHHGHEHHFGHHH3GHHGG>/EHGHHGFHHHHHHGHHGGGGGGGHGGHHGG?GGGHHHHHHHHHHHHHFFHGGGGDHHHHHHHBGGGGGHGFGGGGEGHHHGHGHHHHFGGGHHHHHFHHHHHHHGDGG?9ADADFGGGGFGGFGGGFBFGGFFFFFFFFF-9DFFFFFFFFFFEFFFFAFFFFFFFFFFFFFFFF/
@M05620:37:000000000-D9766:1:1101:19965:7048 1:N:0:74
AGTGCCAGCTCTCAATCGCACAGGGGACCCAGGGCCTGGCCCCTCCATCCAGAAAACCTATGACCTCACCCGCTACCTGGAGCACCAACTCCGCAGCTTGGCTGGGACCTATGTGAGTATCCAGCGTAGGAATCTGGGAGTTGGGGAGGAGTGAGGAGTTGGGGAAAGACAGTCCTAACCGTGGAGGGTTCTGGTAAATGATGGGGTGAGGAGGGGCTCTTTGGCTCCCACCAGTCCCCCTGTCTGGTCTA
+
11>>AD1CAFFBBGGFFCFCA0000EEGGGFHFECEGEHAGHGHGGBHDHFFF0BEGEBGGHHHHHCFHHHGGE/EHHGHHHHFHHGEGHHHGG/@EFFGGHHG/EHHGFGHGHEHHHFFBGDFH/?CBGHHHHFB1CGF?0GEGGGGGGGF.DHHHGCCGEGGEGEHHHGFHHHGHHGFGGEGGFB-;FFFFGGGGGGGGGGGGGF@FFFFFF@=?@FFFFFFFFF?EF?-EFFFFFFF@FFFFFB/BF/
@M05620:37:000000000-D9766:1:1101:22112:7057 1:N:0:74
ACCACACCTTCTACAATGAGCTGCGTGTGGCTCCCGAGGAGCACCCCGTGCTGCTGACCGAGGCCCCCCTGAACCCCAAGGCCAACCGCGAGAAGATGCCCAGGTGAGTGGCCCGCTACCTCTTCTGGTGGCCGCCTCCCTCCTTCCTGGCCTCCCGGAGCTGCGCCCTTTCTCACTGGTTCTCTCTTCTGCCGTTTTCCGTAGGACTCTCTTCTCTGACCTGAGTCTCCTTTGGAACTCTGCAGGTTCTA
+
ECDEEEEEFFFFGGGGGGGGGGHHGGGFGGHHHGGGGGGGGHHHHGGGGGGGHHHHHHHGGGGGGGGGGGGHHHHGGGGHFHHHFFGGGGGGCGHHGFEHHG/?G1GHDGAEGHCGGGGHFHHHHHGBG<.CCCFGGGHGFHGGCBCFF/:CBFGGD-99AFBFCGFFFFFFFFFFFF/FFFFFFFFFFFFFFFADFEBFDFF..<:BFFFFFFFFF11BFFFFF:FFFBFBFFFFFFFFFB0FFFFFFF<
@M05620:37:000000000-D9766:1:1101:8962:7057 1:N:0:74
ACCACACCTTCTACAATGAGCTGCGTGTGGCTCCCGAGGAGCACCCCGTGCTGCTGACCGAGGCCCCCCTGAACCCCAAGGCCAACCGCGAGAAGATGACCGGGTGAGTGGCCCGCTACCTCTTCTTTTTGCCGGCTCCCTCCTTCCTTGCCTCCCGGCGCTGCCCCCTTTCTTACTGGTTCTCTCTTCTGCCGTTTTCCTTCGGACTCTCTTCTCTGACCTGACTCTCCTTTGTAACTCTGCAGGTTCTA
+
BBBBBBBBFFFFGGGGGGFGGGHHGEGBFEFGHGGGGGGGGHHHHGGEFEGGGHHHHHHEFGGGGGGGGGGGHHHGGGGHGHHHHGGGGG/BCGHGHH2<2/>/?</>GH..<.>A-<@GHH0<000<00;0:;-=-.CEGGG/FGGG00;/;0EG.-:-99@....;9./;B//;B9:9;9:/BFF:////;-:././9/;/.;.-9//BF//;/;//;99B//;///;/B/9;;9/9;/;///:AF/9/
@M05620:37:000000000-D9766:1:1101:19973:7067 1:N:0:74
ACCACACCTTCTACAATGAGCTGCGTGTGGCTCCCGAGGAGCACCCCGTGCTGCTGACCGAGGCCCCCCTGAACCCCAAGGCCAACCGCGAGAAGATGCCCAGGTGAGTGGCCCGCTACCTCTTCTGGTGGCCGCCTCCCTCCTTCCTGGCCTCCCGGGGCTGCGCCCTTTCTCACTGGTTCTCTCTTCTGCCGTTTTCCGTAGGACTCTCTTCTCTGACCTGAGTCTCCTTTGGACCTCTGCAGGTTCTA
+
CCCBCCCCFFFFGGGGGGGGGGHHGGGA4AGGHGGEEGGGDHHHHGGG?EGGGHFHHHGGGGCGGGGGGGGHHHHGGGGHGHHHHGGGGGDGGGHGFH2GH2GF1F?C1F/?GA@-<-A01<D000D00=.C.-;-:CG./C.C0FBFG/C.0CE.E-----:.-@D-@F///B//BF/FF/////;B///;/:DDF.F/.;.;A/////9BB/99///;/9///99/;9FFFF/B/;//////BAFB/;9
@M05620:37:000000000-D9766:1:1101:16695:7087 1:N:0:74
ACCACACCTTCTACAATGAGCTGCGTGTGGCTCCCGAGGAGCACCCCGTGCTGCTGACCGAGGCCCCCCCTGACCCCAAAGCCAAACGCGAGAAGAAGCCCAGATGAGAGGCCCGCTCCATCTTCTCGTGGCCGCCTCCCTCCTCCCTCGCCTCCCGCCGATCCGCCCTTTCTCTCTGGTTCTCTCTTTTGCCGTTTTCCGCGGAACTCTCTCCTCTCTCCTCTGACTCTTTTGGAACACTGCAGATTCTA
+
ABBBBBABFFFFGGGGGGGGGGHHGGGGHCHHHGGGGGGCGHHHHGGGGGGGHHHHHHHGGGGGGGGGG///B3BGG<E0F0FCGHH//////?010010?<//??1?1?/.<C-><-./0=G00D0.<C?-.-A-.C.C/C.///.//---.;.C.--;---.9A.@-/B/BF/B///9;9BFFFF//;//99..;A//..-9---/;BFF//;FF/////.9;//;B///B/9//;.;F///////99/
@M05620:37:000000000-D9766:1:1101:5174:7093 1:N:0:74
AGTGCCAGCTCTCAATCGCACAGGGGACCCAGGGCCTGGCCCCTCCATCCAGAAAACCTATGACCTCACCCGCTACCTGGAGCACCAACTCCGCAGCTTGGCTGGGACCTATGTGAGTATCCAGCGTAGGAATCTGGGAGTTGGGGAGGAGTGAGGAGTTGGGGAAAGACAGTCCTAACCGTGGAGGGTTCTGGTAAATGATGGGGTGAGGAGGGGCTCTTTGGCTCCCACCAGTCCCCCTGTCTGGTCTA
+
CCBCCFFFCFFFGGGGGGGCGGHGFEGEGGHHFEGGGGHGHHGHGGHHHHGHHHHGHGHHHHHHHHHGHHHGGEFGHHHHHHHHHHHHGHHHEEEGGHGHGHHGGGHHGHHHHHHHHHHHHHHHHGEDGGGHHGHHHHCGGHHHGG.AD<CGHFHHFEHHHHGGGGGHHHHHHHHHHHHHGEFGCFGG;FFGGG;FGGGGGGGGGGFFFFFFFFFFFFFFFFFFFFFFFFFFFFFFFFFFFFFFFFFFFFB
@M05620:37:000000000-D9766:1:1101:7594:7103 1:N:0:74
GCTGCTGCTTTGGAATCAACTCATAGATTCCTGCCCCAGTTCCCCCTGTCCCTGTAACCGTTTCTTGCCTGGCTTCCAGAAGCTGCAACAACTGCCCATCCTACAGGATGCTACCCGTAAGGAACGGCTCCTAGCCGCCTCCCCGGGAGTAACAGCGCTGCTGAAACCATGGCAAGTAAGTCAGGCATTTCCGCTTTAGCACTCTTGTGGATCCAATTGAACAATTCTCAGCATTTGTACTTGTAACTGAC
+
>11>A1BBCF@1BBB1FABBBBBD3DFF3ADGHHBGG0BADDFHHGAF1BBAB11DF21AEF0GDDDBFHHHHH0BFGH1BGG1B1BFHBFHHGGH/BFEFHGFEGHHHHHH2GGHGGG/0FHG0?EEEGGH1B1<C<@ECH//BCC/A<011>G0@CFG.GG0<GG.<<GFHFHE=GHHHH0GHH.GHHHHGGGBEGGFGGGGGFGFGG09FG00;CFF0F0;FFGGGFFFFFFFFBFFFFFFF/;FFFB
@M05620:37:000000000-D9766:1:1101:7613:7105 1:N:0:74
GAGGCTGCTTTGGAAGAAACTCATAGATTACTGCAACAGTTCCCCCTGGACCTGGAAAAGTTTCTTGCCTTGCTTACCGAAGCTGAAACAACTGCCAATCCTCCATTATTCTACCCGTCAGGAAAGGCTCCTATAAGACTCTAAGGGAGTAAAACAGCTGATGAAACAATGGCAAGTAAATCACGTATGGCACCTTTTGCACTCTTGTGCACCCAAGTTCATAATTCTCAGCAGTTTTAATTGTAACTGAC
+
A3AB>ACBCBB@G4BBFGBGGGHGHGGHHHBBFG4GFHBFHDDFGGAFEFBGHGFFA32FBGHDGHFBBB5BBDA533BA0E>BB333@B11B33BFHF32B3BFD44@DBB@4DB>??/>CBE3BB?3B?3?43BDE?B223B320?/?22@D2/2@2<22222??0/<110<1??F111<11<00<00<01<<<=0<0=<0<<G0=0000:.:.:;:;:0;:;00;00:/;.9;0B0:;009;;;;0;9
@M05620:37:000000000-D9766:1:1101:24517:7105 1:N:0:74
ACCACACCTTCTACAATGAGCTGCGTGTGGCTCCCGAGGAGCACCCCGTGCTTCTGACCGAGGCCCCCCTGAACCCCAAGGCCAACCGCCAGAAGCTGACCCAGGTGAGTTGCCCGCTACCTCTTCTGGTGGCCGCCTCCCTCCTTCCTGGCCTCCCGGAGCTGCGCCCTTTCTCACTGGTTCTCTCTTCTGCCGTTTTCCGTAGGACTCTCTTCTCTGACCTGAGTCTCCTTTGTAACTCTGCAGGTTCT
+
AA?ABAAAFFFFGGGGFGGGGGHHGGGG4EFHHFGE2AE22F2FHGGEEEEF5FG5FGHGE@0EFGGGGGGGHHHGGGGGGHGHHGG?E/<>BFC2<2?FFH//?FC<??1?DFFEG?FCHGHHHGF>FGCDCFGGGGGHGHHGHFHHF:GEGGHGGA?;ADAFGGGGG;BFFFFFFF/BFFFFFFFFFFFFFFFDDFFFF.F...BBFFFFFFFBFF/B9BBBF;FFBFFFFFF/;:/BBB9BF:A.FF9
@M05620:37:000000000-D9766:1:1101:13901:7108 1:N:0:74
AGTGCCAGCTCTCAATCGCACAGGGGACCCAGGGCCTGGCCCCTCCATCCAGAAAACCTATGACCTCACCCGCTACCTGGAGCACCAACTCCGCAGCTTGGCTGGGACCTATGTGAGTATCCAGCGTAGGAATCTGGGAGTTGGGGAGGAGTGAGGAGTTGGGGAAAGACAGTCCTAACCGTGGAGGGTTCTGGTAAATGATGGGGTGAGGAGGGGCTCTTTGGCTCCCACCAGTCCCCCTGTCTGGTCTA
+
ABAABFFFCFFFGGGGGGGGGGHHGGGGGGHHGGGGGGHHHHGHGGHHHHHHGFFHHGHHHHHHHHHHHHHGGGGGHHHHHHHHHHHHGHHHGGFGGHHHGHHGGGHHGHHHHHHHHHHHHHHHHGGGGGHHHHHHHHHGGHHHGGGGGGGHHHHHHGHHHHGGGGHGHHHHHHHHHHHHGGGGGGGGFFGGGGFFGGGGGGGGGGFFFFFFFFFFFFFFFFFFFFFFFFFFFFFFFFFFFFFFFFFFFFF
@M05620:37:000000000-D9766:1:1101:5172:7112 1:N:0:74
AGTGCCAGCTCTCAATCGCACAGGGGACCCCGGGCCTGGCCCCTCCATCCAGACAACCTATGACCTCCCCCGCTACCTGGAGCACCAACTCCGCAGCTTGGCTGGGACCTATGTCAGTATCCAGCGTAGGAATCTGGGAGTTGGGGAGGAGTGAGGAGTTGCGGAAAGACAGTCCTAACCGTCGAGGTTTCTGGGAAATGCGGGGGTGAGGAGTGTCTCTTTGGCTCCCACCAGTCCCCCTGTCTGGTCTT
+
A1>AAFBCAFFFGFGGGGGGG?G0FEEEEG00AAAECFGHEGGCFG0GFCA11/0B/BF1@F@FHHH/FE>EEE/>G@FG>GHHHHGEGGHHEG?/@CGF/FCFG/0?/GB11@221@GDG>110/?/A/?1<F<<100><>11--.--.=;.00.0=::C0-;-9-.9;B/:9C000999C.----9;/9///-;/-B9/---;@-----9:--/;BB9://9B//---A-;-;;FBE-9-9B/BFFB9/
@M05620:37:000000000-D9766:1:1101:8953:7123 1:N:0:74
ACCACACCTTCTACAATGAGCTGCGTGTGGCTCCCGAGGAGCACCCCGTGCTGCTGACCGAGGCCCCCCTGAACCCCAAGGCCAACCGCGAGAAGATGCCCAGGTGAGTGGCCCGCTACCTCTTCTGGTGGCCGCCTCCCTCCTTCCTGGCCTCCCGGAGCTGCGCCCTTTCTCACTGGTTCTCTCTTCTGCCGTTTTCCGTAGGACTCTCTTCTCTGACCTGAGTCTCCTTTGGAACTCTGCAGGTTCTA
+
BBBBBBBBFFFFGGGGGGGGGGHHGGGGGGGHHGGGGGGCFHHHHGGGGGGGHHHHHHHGGGGGGGGGGGGHHHHGGGGHGHHHEFGGGGGG?FHHHHHHHGHGGHHHHHGGHHGGGGGHHHHHHHHHHHGHHGGGGGHGHHGHHGGGGGGGGGGGGF-@BGGGGGFFFFFFFFFFFFFFFFFFFFFFFFFFFFFFFFFFFFFFFFFFFFFFFFFFFFFFFFFFBFFFFFFFFFFFEFFFFFFFFFFFFF:
@M05620:37:000000000-D9766:1:1101:20684:7139 1:N:0:74
AGTGCCAGCTCTCAATCGCACAGGGGACCCCGGGCCTGGCCCGTCCATCCAGAAAACCTATGACCTCACCCGCTACCTGGAGCACCAACTCCGCAGCTTGGCTGGGACCTATGTGAGTATCCAGCGTAGGAATCTGGGAGTTGGGGAGGAGTGAGGAGTTGGGGAAAGACAGTCCTAACCGTGGAGGGTTCTGGTAAATGATGGGGTGAGGAGGGGCTCTTTGGCTCCCACCAGTCCCCCTGTCTGGTCTA
+
>AAABFFF@FFFGGGGGGGGGGFG2E22EE22A2E2FFEGGG0A1A1DG1333B3BF1B3535DGFGFGA1>E>EGHGFBGHBGGHCGFEGHGG/EFGHHGHHGGDHHGGHHHHHHHGHHFFGHE?CEDGHHHGFHHHGFEHHHGGGGGGGHFHHAGDHHHHGGGGH.FBFGFFFFGGGFGECDGGGG.;FFFFFFFFF/FFFFFFFFFFFFFFFF;BFFFEF/FFFFFFFDFFFFFFEFAEFFFFF9BFB
@M05620:37:000000000-D9766:1:1101:17262:7157 1:N:0:74
ACCACACCTTCTACAATGAGCTGCGTGTGGCTCCCGAGGAGCACCCCGTGCTGCTGACCGAGGCCCCCCTGAACCCCAAGGCCAACCGCGAGAAGATGCCCAGATGAGAGGCCCGCTACATCTTCTCGTGGCCGCCTCCCTCCTCCCTGGCCTCCCGCCGATCCGCCCTTTCTCACTGGTTCTCTCTTCTGCCGTTTTCCGTAGGACTCTCTTCTCTCTCCTCAGACTCCTTTGGAACTCTGCAGGTTCTA
+
DDCDDDDCFFFFGGGGGGGGGGHHGGGGHGHHHGGGGGGGGHHHHGGGGGGGHHHHHHHGGGGGGGGGGGGHHHHGGGGHGHHHHGGGGGGGGGHHHGHCG2//=F1F1?</=D-C@--1=GHDDG0.<<.?.:C@.C.E/G?///.:0..:0C9E.-9:-;-.:E.D-:FFFF0F:0/;B0BFFFF00;:00:..;EB090.:.0:/;FFF00BFF00:/0/0:0:;F00;F0/00B0;F00;0.:;BF0
@M05620:37:000000000-D9766:1:1101:13415:7158 1:N:0:74
GAGGCTGCTTTGGAAGAAACTCATAGATTACTGCAACAGTTCCCCCTGGACCTGGAAAAGTTTCTTGCCTGGCTTACAGAAGCTGAAACAACTGCCAATCCTCCAGGATGCTACCCGTAAGGAAAGGCTCCTAGAAGACTCCAAGGGAGTAAAAGAGCTGATGAAACAATGGCAAGTAAGTCAGGCATTTCCGCTTTAGCACTCTTGTGGATCCAATTGAACAATTCTCAGCATTTGTACTTGTAACTGAC
+
CCCCCCFCFFFFGGGGGGGGGGHHHHHHHHHHHHHHHHHFHHHHHGGGHHHHHHHHHHHHGHHHHHHHHHHHHHHHHHHAGHFEGHHHH3?B3F33BGHEGF3B2@B?GFHBFGHHGGGEFG3F30??BFFHF43FECHDBGGHHA/CDGH>GG2FHFDC2G2@FDHF/FFGHHGF1<=GDFB<0GHFFDF1<CEDF0=G0GCFDF0GFDC0C/00G::0;:0;CC0;BFGBB9F90;FGFB0;0CF0BBB
@M05620:37:000000000-D9766:1:1101:13398:7167 1:N:0:74
GCGGCTGCTTTGGAAGAAACTCATAGATTACTGCAACAGTTCCCCCTGGACCTGGAACCGTTTCTTGCCTGGCTTACAGAAGCTGAAACAACTGCCAATCCTACAGGATGCTCCCCGTAAGGAACGGCTCCTAGCCGACTCCCCGGGCGTACCAGCGCTGCTGAAACAATGGCAAGTAAGTCCGGCCTTTCCGCTTTAGCACTCTTGTGGATCCCATTGAACAATTCTCAGCATTTGTACTTGTAACTGAC
+
>33>A3AAFFFFGFGGABGGGGGHCHHHHFFGFG33BGGDFGHHHGEFAFGGHHFGG31ABEHHGGHHHHHHHGF3FGHEGHHHH3FGGGHHFHHHGHHHGHHH3BGGHHHH3FFEGGG/??F30/?CGDGH2FC2?/>C<G//>/</>D--<DB.<CFG.CH0CFH/:GGEHFHGGHHHFF0EGG-CFEGGGGGGGGGGGGGGGFFFFFBFFE./;BFF/FBFFBFFFFFFFFFFFFFFFFFFF/99FFB
@M05620:37:000000000-D9766:1:1101:17061:7180 1:N:0:74
GAGGCTGCTTTGGAAGAAACTCATAGATTACTGCAACAGTTCCCCCTGGACCTGGAAAAGTTTCTTGCCTGGCTTACAGAAGCTGAAACAACTGCCAATCCTACAGGATGCTACCCGTAAGGAAAGGCTCCTAGAAGACTCCAAGGGAGTAAAAGAGCTGATGAAACAATGGCAAGTAAGTCAGGCATTTCCGCTTTAGCACTCTTGTGGATCCAATTGAACAATTCTCAGCATTTGTACTTGTAACTGAC
+
AABBABFCFFFFGGGGGGGGGGHHHHHHHHHHHHFHHHHGHGGHHGGGHHHHHHHHGFFHFHHHHHHHHHHHHHHGGHHHHHHHHFFHHHHHHHHHGHHHHBBFHFGHHHHHFDFHGEGEHGHGHBBFGHGHHHHHGHFHHGGHFFGHGGGHHHFCGHHHHHHHHHHHHHHHHGGFFGFFFG<>GHCFFGHHCDGGGGHHGHHHHHHHHEGGHHHHHHFHFHHHHHGHFFGGGGGGFGGGGFGGGGGGGG9
@M05620:37:000000000-D9766:1:1101:10829:7181 1:N:0:74
ACCACACCTTCTACAATGAGCTTCGTGTGGCTCCCGAGGAGCACCCCGTGCTGCTGACCGAGGCCCCCCTGAACCCCAAGGCCAACCGCGAGAAGATGACCCAGGTGAGTGGCCCGCTACCTCTTCTGGTGGCCGCCTCCCTCCTTCCTGGCCTCCCGGAGCTGCGCCCTTTCTCACTGGTTCTCTCTTCTGCCGTTTTCCGTAGGACTCTCTTCTCTGACCTGAGTCTCCTTTGGAACTCTGCAGGTTCT
+
BBBAABBBFFFFGGGGFGGFGFCGGGCAA2FGCFFAEGGGEHHHHGGGGEGGGHHHHHGG?GCGG?EGGGGFHFHGGG?HEEHHHGE/EGC@@FFG>GBGHHEHGHHHHHDEGHHCGGGGHHHHHHHFHHHGHHGGGGAGGHHGHHHGGGGGGFGGFGGGGGGGG@BFBBFFFFFFFFFFFFFFFFFFFFFFFFBFFFFFFFFFFFFFFFFFFFFFFFFFFFFF/9FFFFFFFFFFEFFFFFFFFFFFFFF
@M05620:37:000000000-D9766:1:1101:8092:7189 1:N:0:74
AGTGCCAGCTCTCAATCGCACAGGGGACCCAGGGCCTGGCCCCTCCATCCAGAAAACCTATGACCTCACCCGCTACCTGGAGCACCAACTCCGCAGCTTGGCTGGGACCTATGTGAGTATCCAGCGTAGGAATCTGGGAGTTGGGGAGGAGTGAGGAGTTGGGGAAAGACAGTCCTAACCGTGGAGGGTTCTGGTAAATGATGGGGTGAGGAGGGGCTCTTTGGCTCCCACCAGTCCCCCTGTCTGGTCTA
+
CCABCFFFCFFFGGGGGGGFGGHHGGGGGGHGFFGGGGHHHHGHGGHHHHHHHHHHHGHHHHHHHHHHHHHGGEGGHHHHHGGGHHHHGHHHGGGGGHHHGHHGGGHHGHHHHHHHHHHHHHHHHGGGGGHHHGHHHHHGGHHHGGGGGGGHHHHHHGHHHHGGGGHHHHHHHHHHHHHHGGGGGGGGCFGGGGCFGGGGGGGGGGFFFFFFFFFFFFFFFFFFFFFFFFFFFFFFFFFFFFFFFFFFFFB
@M05620:37:000000000-D9766:1:1101:23211:7198 1:N:0:74
ACCACACCTTCTACAATGAGCTGCGTGTGGCTCCCGAGGAGCACCCCGTGCTGCTGACCGAGGCCCCCCTGAACCCCAAGGCCAACCGCGAGAAGATGCCCAGGTGAGTGGCCCGCTACCTCTTCTGGTGGCCGCCTCCCTCCTTCCTGGCCTCCCGGCGCTGCGCCCTTTCTCACTGGTTCTCTCTTCTGCCGTTTTCCGTAGGACTCTCTTCTCTGACCTGAGTCTCCTTTGGAACTCTGCAGGTTCTA
+
CCCCCCCCFFFFGGGGGGGGGGHFGFGEDFHHHGGGGGGGGHHHHGGGFGGGHHGHHHHGGGGGGGGGGGGHHHHGGGGHGHHHHGGGGGGFCGFHHHHHHHHGHHHHHHGGHHGGGGGHHGHHHHHHHHGHHGGGGGHGHHGHHGGGGGGGGGGGGG-BFFFFFFFFFFFFFFFFFFFFFFFFFFFFFFFFFFFFFFFFFFFFFFFFFFFFFFFFFFBFFFFFFFFFFFFFFFFFFFFFFFFFFFFFFFF
@M05620:37:000000000-D9766:1:1101:21347:7200 1:N:0:74
ACCACACCTCACACTAGCTGCGTGTGGCGCCCGCGGAGCACCCCTTCCTGCTGACCGCGGCCCCCCCTAACCCCACTGCCAACCACGAGCAGAAGCCCAGGTGAGTGGCCCGCTCCCTCTTCTGGTGGCCGCCTCCCTCCTTCCTGGCCTCCCGGCGCTGCGCCCTTTCTCCCTGGTTCTCTCTTCTGCCGTTTTCCGTAGGACTCTCTTCTCTGCCCTGCGTCTCCTTTGTACCTCTGCCGGTTCTCGAT
+
BABBBBBB4BCAG444E4BBG2EEG4BF2AEEAAEECG0BFGEE1B2B@@GHFHHFEEGEE?EEGG/<?BGH/??A0?F01<?????/<>/FG0?><.>.F1>1>GFFE<<@GGGGGHHHHHHFFGFGHHGGGDDGEFGGGGGGGF/AFGGGFD;BBBB-D--9@BFFFFF/BF/.;BFFFFFFFFFFFFB.AFFFFFB.AD/;FBFFFFFB/FFFFF/;9BFBFFFF;BF///;9F/;/;@B-;.B;.BB
@M05620:37:000000000-D9766:1:1101:5600:7209 1:N:0:74
ACCACACCTTCTACAATGAGCTGCGTGTGGCTCCCGAGGAGCACCCCGTGCTGCTGACCGAGGCCCCCCTGAACCCCAAGGCCAACCGCGAGAAGATGACCCAGGTGAGTGGCCCGCTACCTCTTCTGGTGGCCGCCTCCCTCCTTCCTGGCCTCCCGGAGCTGCGCCCTTTCTCACTGGTTCTCTCTTCTGCCGTTTTCCGTAGGACTCTCTTCTCTGACCTGCGTCTCCTTTGGAACTCTGCAGGTTCT
+
CCCCCCCBFFFFGGGGGG5GGGHHGEGEGGHHHGGFEGGGGHHHHGGGGGGGHHHHHHHFGGGGGGGGGGGHHHHGGGGHGHHHHGGGGG/CGGHGHHHHHHHEA1G1FFGGGHHFGCCGHFHHHHEHF<FFHGGGGGGHGHHGHGGGFGGGGGGGGD---@FGFGFFFFFFFFFFFFFFFFFFFFFFFFFFFBBFFFFFFFFFFFFFFFFFFFFFF0FFFFBF.@FAFFFFFFFFFFFFFFFFFFFFFFF
@M05620:37:000000000-D9766:1:1101:13868:7210 1:N:0:74
GAGGCTGCTTTGGAAGAAACTCATAGATTACTGCAACAGTTCCCCCTGGACCTGGAAAAGTTTCTTGCCTGGCTTACAGAAGCTGAAACAACTGCCAATCATCCAGGATGCTACCCGTAAGGAAAGGCTCCTATAAGACTCCAAGGGAGTAAAAGAGCTGATGAAACAATGGCAAGTAAGTCAGGCATTTCCTCTTTAGAACTCTTGTGGATCCAATTGAACAATCATCAGAATTTTTACTTGTAACTGAC
+
>>AA>>CAFBBBC45BB4CBGGDG5DGHHGCBFGB4EFGHG5BBAAA2CGAFGFFH332FBEGDFHF53B3BBBG33BB5GB3BG33FB31FHEHFH3F33B4BB331B3BBB3BB>1>?B3BBC00?3B?GF4BGFG3B?2BC2/?G/??FGF2/2@@@@@2@2FDCC1?10<??<?<11111>0.111<1111<1DD00<<D0DG<C.<<<GGH000<;00/0/0<00<0;00=0C.0000909;00;9
@M05620:37:000000000-D9766:1:1101:14503:7219 1:N:0:74
ACCACACCTTCTACAATGAGCTGCGTGTGGCTCCCGAGGAGCACCCCGTGCTGCTGACCGAGGCCCCCCTGAACCCCAAGGCCAACCGCGAGAAGATGCCCAGGTGAGTGGCCCGCTACCTCTTCTGGTGGCCGCCTCCCTCCTTCCTGGCCTCCCGGCGCTGCGCCCTTTCTCACTGGTTCTCTCTTCTGCCGTTTTCCGTAGGACTCTCTTCTCTGACCTGAGTCTCCTTTGGAACTCTGCAGGTTCTA
+
AAA1AAAAFFFFG3GFFGG1F1FAE0AAA0FH1BFECGGEGHHHHGGGEGGGGHHFHHHGCGCGG/EGGGG0F1FFGGAG//GHHG//BC/</A<FDFB?GHHGHHHHHHGGHHGGGGGHHGHHHHHHHHGHHGCCGGEFHHGHGGFGGFGGFFGGFG-AG@@F@@F@<FFFFFFFFFFFFFFFFFFFFFFFF@BFFFFFFFFFFFFFEFFFFFFFFFFFFFF/BFFFFFFFFFFFFFFFFFFFFFFFFFB
@M05620:37:000000000-D9766:1:1101:7487:7257 1:N:0:74
ACCACACCTTCTACAATGAGCTGCGTGTGGCTCCCGAGGAGCACCCCGTGCTGCTGACCGAGGCCCCCCTGAACCCCAAGGCCAACCGCGAGAAGATGCCCAGGCGAGTGGCCCGCTACCTCTTCTGGTGGCCGCCTCCCTCCTTCCTGGCCTCCCGGCGCTGCGCCCTTTCTCACTGGTTCTCTCTTCTGCCGTTTTCCGTAGGACTCTCTTCTCTGACCTGAGTCTCCTTTTGAAATCTGCAGGTTCTA
+
AABAAABBFFFFGFGGGG5EGDGHGEEBFEG2EF2AE?EFEHHHHGGGGGGGHHHHHHHGGGGGGGGGGGGHHHHGGGGHAHHHHGGCGGGGGGHHHH2GHHC///<<-.FAGHC<-<-C0<0D<D0D0/::C@-AA:EGFFGFFBFF9FCFFAEGB---;@-A9=FF-BF///BF//B/://9//9B///9BB9AFEFF?9.9.///99//;/:///9/B/././/9BB/BF/;.;//////9BF.9///
@M05620:37:000000000-D9766:1:1101:21222:7297 1:N:0:74
GAGGCTGCTTTGGAAGAAACTCATAGATTACTGCAACAGTTCCCCCTGGACCTGGAAAAGTTTCTTGCCTGGCTTACAGAAGCTGAAACAACTGCCAATGCTGCTACACGCTAGCCCATAGGCATCGCTCCCACCAGGTTCGAAGAGAGGAAGATGACCCACTAAACAATGCCACGTAAGTTACCGATTTCGCCCTCTTGACTCTCCTGTAGCCCACTTAACAGCCTTTGGCCTTTTTACTGCCAACTGAC
+
>AAAAAFAFFFFGGGGAGGGGGHHHGHHFEGHHHGBFGGFGHHHHGGF2BGHHHGHHB2BBGHHHHHHHHGHHHHFHHHHHHHHHGFGHHCHGGGHGGH3BF4F34332?/1?1333/33333B33?/0///20//0/22B//0//02//020@>21?1<?/001?1?.>11<11->0<0>1000<.<CCFF?DADC/00000:<0:0/000;0/:9;F00;00..9;90//0=F000;FG00/:/9//;/
@M05620:37:000000000-D9766:1:1101:7394:7300 1:N:0:74
GCGGCTGCTTTGGAAGAAACTCATAGATTACTGCCACAGTTCCCCCTGGACCTGGAACCGTTTCTTGCCTGGCTTACAGAAGCTGCAACAACTGCCAATCCTACAGGATGCTACCCGTAAGGAACGGCTCCTAGCAGCCTCCCAGGGAGTAACAGCGCTGATGCAACAATGGCAAGTAAGTCAGGCATTTCCGCTTTAGCACTCTTGTGGATCCAATTGAACAATTCTCAGCATTTGTACTTGTAACTGAC
+
>1>AA>>AFFB1FFGC1BFGFGGHGGHHH1BGHH01FFBBDFGHHGEF/BBBFGAFFA/EEFGGFGHGHHHHHHF1BGHFHHHGF1BGGFHHHHHHHHHFHHDGGHHFHHHG2FGHCFGE0FDG0?EG/?FGDG11B0<FGG/0@F/<EEF1<1F0A/FG.FH1>=GC.1D/=<GGDFFFGH0=GF.GHHHHGGGGGHHHHHHHGGGGGGBB0FBBFFFG0FFGFGGGGGGGBFFGGCFGGGFFF/FFEEB
@M05620:37:000000000-D9766:1:1101:26102:7305 1:N:0:74
ACCACACCTTCTACAATGAGCTGCGTGTGGCTCCCGAGGAGCACCCCGTGCTGCTGACCGAGGCCCCCCTGAACCCCAAGGCCAACCGCGAGAAGATGCCCAGGTGAGTGGCCCGCTACCTCTTCTGGTGGCCGCCTCCCTCCTTCCTGGCCTCCCGGAGCTGCGCCCTTTCTCACTGGTTCTCTCTTCTGCCGTTTTCCGTAGGACTCTCTTCTCTGACCTGAGTCTCCTTTGGAACTCTGCAGGTTCTA
+
CCCDDDDDFFFFGGGGGGGGGGHHGGGGGGHHHGGGGGGGGHHHHGGGGGGGHHHHHHHGGGGGGGGGGGGHGHHGGGGHGHHHHGGGGGGGGGHHHHHHHHHGHHHHHHGGHHGGGCGHHHHHHHHHHHGHHGGGGGHGHHGHHGGGGGGGGGGGGG?DFGGGGGFFFFFFFFFFHHFFFFFFFFFHHHHHFFFFFFFFFFFFFFFFFFFFHHHFHFFFFHFFFFFFFFFFFFFFFFFFFFFFFFFFFFF
@M05620:37:000000000-D9766:1:1101:15199:7306 1:N:0:74
ACCACACACCTTCTACCATGAGCTGCGTGTGGCTCCCGAGGAGCACCCCGTGCTTCTGCCCGAGGCCCCCCTGAACCCCAAGGCCCACCGCGAAAAGATGCCCAGGTGAGTGGCCCGCTACCTCTTCTGGTGGCCGCCTCCCTCCTTCCTGGCCTCCCGGCGCTGCGCCCTTTCTCACTGGTTCTCTCTTCTGCCGTTTTCCGTAGGACTCTCTTCTCTGACCTGCGTCTCCTTTGGAACTCTGCAGGTTC
+
AAAAAAAAAA1BFGGGD1BBGFA1BBABEB0EGHHECE/AAEAHHHHGGGEGG/DBADDGHF@C/FGGGGGGEHCGHGF?/?/GEE/<EFCGC/<BF/??GHFGHF1?1F1G/FHGCGG-AGDGHFFGG00CEHFCGGCGHGFHGGFGGEGFGGFFGGGG--@@;B?@F@<BFFFF/BFFFFFFBFB9BBFBFFF@AAFFFF-B9BBFFBFBFFFFFFEF/BBFF?@A??FFFFFFFFFFBBFFF/;FFF/
@M05620:37:000000000-D9766:1:1101:14675:7316 1:N:0:74
AGTGCCAGCTCTCAATCGCACAGGGGACCCAGGGCCTGGCCCCTCCATCCAGAAAACCTATGACCTCACCCGCTACCTGGAGCACCAACTCCGCAGCTTGGCTGGGACCTATGTGAGTATCCAGCGTAGGAATCTGGGAGTTGGGGAGGAGTGAGGAGTTGGGGAAAGACAGTCCTAACCGTGGAGGGTTCTGGTAAATGATGGGGTGAGGAGGGGCTCTTTGGCTCCCACCAGTCCCCCTGTCTGGTCTA
+
>33>AFBFBFFFEFGFGFFGEEFFC2EEGEFHB2E2EAEGGGGHGGHGHHHHHHHHHGHHHFHHHHHHHHHGGEEGHHHHFGHHHEFFEHHHEGGGGHHHGHHGGDGHGGHHHHHHHHHHHHHHHGGGGGHHHHHHHHGGGHHHGGEDGDFHHHHHGGHHHHGGGGHHHHGHHHHHGHHHGGGG?EGGCFGGGGFGGGGGGGGGGGFBFFFFFFBBBBFFFFFFFFFFFFFFFFFFFFFFBFFFFFFFFFB
@M05620:37:000000000-D9766:1:1101:21130:7317 1:N:0:74
ACCACACCTTCTACAATGAGCTGCGTGTGGCTCCCGAGGAGCACCCCGGGCTGCTGACCGAGGCCCCCCTGAACCCCAAGGCCAACCGCGAGAAGATGCCCAGGTGAGTGGCCCGCTACCTCTTCTGGTGGCCGCCTCCCTCCTTCCTGGCCTCCCGGCGCTGCGCCCTTTCTCACTGGTTCTCTCTTCTGCCGTTTTCCGTCGGACTCTCTTCTCTGACCTGAGTCTCCTTTGGAACTCTGCAGGTTCTA
+
1A>AAAAAFFFFGGGFDGGFFA110AEEGAGHFGFEEEGAEHHHHG?G/AEAE/@FF0BFEG?E>?/EEGGGHGA/EFC/CEHECFCBGC>@</?GDDBFH1F/1<<F1<FE0<-<C-<GGFHHEDHH<<:GC-:@CACEF/;9FBFBBF.ABF.9.--9@@9-;>A>@FFFB/9BFBFFFFFFFFFBB9BFB9BF9E/FBF-;=@=@BFBBB/BFFF/BB/B/;FFFFFFFFBBFF99BB/BFBA9BBBB
@M05620:37:000000000-D9766:1:1101:16940:7344 1:N:0:74
ACTGCCCCTTCTCAATCGCACAGGGCTGACCTCCCGTGGCCCGAAGCTATCTCCTACCCCGGCCCCCACTTGCAACAAAGAACACCCACTCCGCAGCTTCGCTGGGACCTATGTTGCTTCTCCCGCGTTGGACTCTGGTCGTTGGGTCGGCCTGCGGAGTTGGGGAACGCCCGTCCTACCCGCGGCGGGTTCTGGTAACTGATGGGGTGCGTCGGGGCTCTTTGGCTCCCCCCAGTCCCCCTGTCTGGTCT
+
>>>>AC1>>CCFGGGBFFGGGG0A00BABGGFGCFGH//AF/A/A/EHA201B11B100A>>>/>>>/B0@F1BFHC/BBFFFGHG>/?FGB/E/E<F11/??ECGFGGH1?<FDG11@@GHH0?@@C->>BGGFHBF0=-<</.<<:-A:.;.:99-;9C;B??..;..9@-;ABB;BF------9---;ABB9FBF/;/;FFFFF--:@--;-=@9=E/;BFF9BFEF?A@-;;BFFFF?F/9FFBBFF
@M05620:37:000000000-D9766:1:1101:8232:7356 1:N:0:74
ACCACACCTTCTACAATGAGCTGCGTGTGGCTCCCGAGGAGCACCCCGTGCTGCTGACCGAGGCCCCCCTGAACCCCAAGGCCAACCGCGAGAAGATGCCCAGGTGAGTGGCCCGCTACCTCTTCTGGTGGCCGCCTCCCTCCTTCCTGGCCTCCCGGAGCTGCGCCCTTTCTCACTGGTTCTCTCTTCTGCCGTTTTCCGTAGGACTCTCTTCTCTGACCTGAGTCTCCTTTGGAACTCTGCAGGTTCTA
+
BCBCCBCBFFFFGGGGGGGGGGHHGGGGHGHGHGGGDGGGGHHHHGGGFGGGHHHHFGHGGGEGGGGGGGGHGHHGGGGHGHHHHGGGGGGGCGHFHHHHGHGGGHHHHHGGHHGGG@DFHHHHHHHHHHGHHFGGGFGGHHGHHFGGBFFGGGGGGF?DDFFGGGFFFFFFFFFFFFFFFFFFFFFFFFFFFFFFFFFFFFFDF0BFFFFFFFFFFFFFFFBFFFFFFFFFFFFFFFFFFFFFFF?FFFB
@M05620:37:000000000-D9766:1:1101:15399:7358 1:N:0:74
GAGGCTGCTTTGGAAGAACCTCATAGATTACTGCAACAGTTCCCCCTGGACCTGGAAAAGTTTCTTGCCTGGCTTCCAGAAGCTGAAACACCTGCCAATCCCAGTGGCTGCTCCCCGTACAAAGCGGCTCCTAGCAGCCTAACCGGGCGTAACAGCGCTGCTGAAACCATGGACAGTACGTCCGGCCTTTCCGCTTTAGCACTCTTGTGGCTAACCTTGAAACATTCTCAGCATTTGTACTTGTACCTGAC
+
>1AAA1C>1B@11BGEFFFGAEFBDHF33FGHHDFGBFGABGHAGGE/AFGFCBGH1ABBGDBGEHDGGF1FFGC0BAFGHHHBF1BGHB0E00B0@1G0011111B/>/FGDCC//?///1>0BE/<?/<BD11BFF/FB10<>////<<<.<G0--.<<00=0<<<.<0/000.0;0./:::-9-9FGG;E.E?9F0BFBF/;CFBBB.9//999/9//9/99;F/BFBFFFF/9//;BB//://////
@M05620:37:000000000-D9766:1:1101:20510:7389 1:N:0:74
AGTGCCAGCTCTCAATCGCACAGGGGACCCAGGGCCTGGCCCCTCCATCCAGAAAACCTATGACCTCACCCGCTACCTGGAGCACCAACTCCGCAGCTTGGCTGGGACCTATGTGAGTATCCAGCGTAGGAATCTGGGAGTTGGGGAGGAGTGAGGAGTTGGGGAAAGACAGTCCTAACCGTGGAGGGTTCTGGTAAATGATGGGGTGAGGAGGGGCTCTTTGGCTCCCACCAGTCCCCCTGTCTGGTCTA
+
BBABCFFFCFFFGGGGGGGGGGHGG?EE2EHGFFGGGGHHFHGEGGFHBFHHHHHHHGHHHHFHHHHHHHHGG>EEHHGHBGHHHHA1EHHFEGGGGHGHGGHE//BFG2BGHHHHHH3FHHHHHGDDGDDGHHHHHH0FEFHHGGEGG.<>C=GGGGHHHHGGGGHHFHHHHHHHHGHHGGGGAEGGEGGGGGBFFGGGGGGGGGFFFFFFDFF-;BFFFFFFFFFFFFFFFFFFFFFFFFFFFFFFFFB
@M05620:37:000000000-D9766:1:1101:5089:7397 1:N:0:74
GAGGCTGCTTTGGAAGAAACTCATAGATTACTGCAACAGTTCCCCCTGGACCTGGAAAAGTTTCTTGCCTTGCTTACAGAAGCTGAAACAACTGCCAATCATCCAGTAACCTAACCGGAAGGAAAGCCACCTATAAGAATCCAAGGGAGAAAAAGAGCTGATCAAACAAAGGCAAGTAAGTCAGGCACTTCCGATTTAGAACTCTTGTGGATCCAATTTAACAATTCTCAGCATTTTTACTAGTCACAGAC
+
A3AA>AFBFDDBG4BBBGBGGGGHHDEGHFFGFGBGFHFGGDDBBEEFEFBGHHEH332FGGHDFHHBAB5BBFHB35BDGHBFH33FBB1GHHHG3FGB3BBBG3434BBFG32B>/>>/ECGH0BF2BGFH3FFFH?332BB2//C//<<@C?/2@@2@21<<B1??0<0F00><>F=111><>.0<1<<.....=D00<=D:CCGC?C0:CGG00000;0;:0;;00;BF00=;F.C000=0;C00;;
@M05620:37:000000000-D9766:1:1101:11193:7399 1:N:0:74
ACCACACCTTCTACAATGAGCTGCGTGTGGCTCCCGAGGAGCACCCCGTGCTGCTGACCGAGGCCCCCCTGAACCCCAAGGCCAACCGCGAGAAGATGACCCAGGTGCGTGGCCCGCTAACTCTTCTGGTGGCCGCCTCCCTCCCTCCTGGCCTCCCCGGACCGCGCCCTTTCTCACTGGTTCTCTCTTCTGCCGTTTTCCGTAAGACTCTCTTCTCTGAACCGCATCTCCTTTGGAACTCTGCAGGTTCT
+
CCCCCCCCFFFFGGGGGGFFGGHHGEGEHGHGHGFGGGGCGHHHHGGGGGGGHHGHHHHGGFFGGGGGGGGHHHHGGGDHGHHHGGGGGGGGGGHHHGHFHH//??<1/<?A?GH?@--.CGG0G000<=CDCG?@CA.CFFBD.;/C//C9FFAEG.;----;::-@FAFFFFF//99BFFFFFB9/;BBBFF-9AFFBF.;..;//9BBFBF//;/::/;.;:-9-:/;BFFFB/;/BB/:9//;;FFF
@M05620:37:000000000-D9766:1:1101:9431:7401 1:N:0:74
ACCACACCTTCTACAATGAGCTGCGTGTGGCTCCCGAGGAGCACCCCGTGCTGCTGACCGAGGCCCCCCTGAACCCCAAGGCCAACCGCGAGAAGATGCCCAGGTGAGTGGCCCGCTACCTCTTCTGGTGGCCGCCTCCCTCCTTCCTGGCCTCCCGGCGCTGCGCCCTTTCTCACTGGTTCTCTCTTCTGCCGTTTTCCGTAGGACTCTCTTCTCTGACCTGAGTCTCCTTTGGAACTCTGCAGGTTCTA
+
BBBBBBBBFFFFGGGGGG5FGFHHGEEBGGHHGFGGGGGFGHHHHGGGGGGGHHHHHHHGGGGGGGGGGGGHHHHGGGGHGHHHHGGCGGBDFGHHHHHHHHHGHHHHHHGGHHGGGGGHHHHHHHHHHGGHHGGGGGHGHHGHHGGGGGGGGGGGGG-ADFFFFFFFFFFFFFFFFFFFFFFFFFFFFFFFFFFFFFFFFFFFFFFFFFFFFFFFFFFFFFFBBFFFFFFFFFFFFFFFFFFFFFFFFFF
@M05620:37:000000000-D9766:1:1101:10525:7405 1:N:0:74
ACCACACCTTCTACAATGAGCTGCGTGTGGCTCCCGAGGAGCACCCCGTGCTGCTGACCGAGGCCCCCCTGAACCCCAAGGCCAACCGCGAGAAGATGACCCAGGTGCGTGGCCCGCTACCTCTTCTGGTGGCCGCCTCCCTCCTTCCTGGCCTCCCGGCGCTGCGCCCTTTCTCACTGGTTCTCTCTTCTGCCGTTTTCCGTAGGACTCTCTTCTCTGACCTGCGTCTCCTTTGGAACTCTGCAGGTTCT
+
BBAABBBAFFFFGGGGFG5BGBHHGEEBFEGHGFFEDGGGGHHHHGGGGEGGHHGEHHHA@FGGGDGGGGGGHGHGGGGHGFHHHGGFGG/><DFF2FDFHCGAFHH1CGGGGHHGGGGFHHHEHHFFGGFFCGGGGGGEGGFGGGEGGGGGGBFFEFG-9BBFFFFFFFFFFFFFFFFFFFFFFFFFFFBFFFAFFFFFFFFFDDFFFFFFFFFFFFFFEFBFFFFFFFFFFFFFFFBBFFFFFFFFFFF
@M05620:37:000000000-D9766:1:1101:22146:7408 1:N:0:74
AGTGCCAGCTCTCAATCGCACAGGGGACCCAGGGCCTGGCCCCTCCATCCAGAAAACCTATGACCTCACCCGCTACCTGGAGCACCAACTCCGCAGCTTGGCTGGGACCTATGTGAGTATCCAGCGTAGGAATCTGGGAGTTGGGGAGGAGTGAGGAGTTGGGGAAAGACAGTCCTAACCGTGGAGGGTTCTGGTAAATGATGGGGTGAGGAGGGGCTCTTTGGCTCCCACCAGTCCCCCTGTCTGGTCTA
+
CCBBCFFFBFFFGGGGGGGGGGHHGGGGGGHHGGGGGGHHHHGHGGHHHHHHHHHHHGHHHHGHHHHHHHHGGGGGHHHHHHHHHHHHGHHHGGGGGHHHGHHGGGHHGHHHHHHHHHHHHHHHHGGGGGHHHHHHHHHGGHHHGGGGGGGHHHHHHGHHHHGGGGHHHHHHHHHHHHHHGGGGGGGGCFGGGGGGGGGGGGGGGGFFFFFFFFFFFFFFFFFFFFFFFFFFFFFFFFFFFFFFFFFFFFB
@M05620:37:000000000-D9766:1:1101:22124:7408 1:N:0:74
AGTGCCAGCTCTCAATCGCACAGGGGACCCAGGGCCTGGCCCCTCCATCCAGAAAACCTATGACCTCACCCGCTACCTGGAGCACCAACTCCGCAGCTTGGCTGGGACCTATGTGAGTATCCAGCGTAGGAATCTGGGAGTTGGGGAGGAGTGAGGAGTTGGGGAAAGACAGTCCTAACCGTGGAGGGTTCTGGTAAATGATGGGGTGAGGAGGGGCTCTTTGGCTCCCACCAGTCCCCCTGTCTGGTCTA
+
ABAAADFFBFFFGGGGGGFFGGHGGEEGGGHHGGGGGEFGHHGHGGHHHHGHHEHHHGHHHHHHHHHGHHHGCGGGHHHGGHFGHHHHGHHHGGGGGHHHGHHGGGHHGHHFHHHHHHHHHHHEHGGGGGHHGHHHHHFFEGHHGGFGGGEFGHHHHDHHHHGGGGGFGHFGHHHHHHHHGGGGD?FGEFGGGGGGGGGGGGGGGGBDFFFFDFFFFFFFFFFFFFFFFFFFFFFFFFFFFFFFFFFFFFB
@M05620:37:000000000-D9766:1:1101:8325:7411 1:N:0:74
GAGGCTGCTTTGGAAGAAACTCATAGATTACTGCAACAGTTCCCCCTGGACCTGGAAAAGTTTCTTGCCTGGCTTACAGAAGCTGAAACAACTGCCAATCCTCCAGGATGCTACCCGTAAGGAAAGGCTCCTAGAAGACTCCAAGGGAGTAAAAGAGCTGATGAAACAATGGCAAGTAAGTCAGGCATTTCCGCTTTAGCACTCTTGTGGATCCAATTGAACAATTCTCAGCATTTGTACTTGTAACTGAC
+
A1AAAAFACFFFCFGGGFGFAGGHHHHFFGFHHFHHBFH1DFHAGGGGEGF0FGEG1B0BBBFH2FBAFF1GHHHHHBGDGHHF@GHHH>GH1>10FCG>0B1>FG0FE1BGF1BBEEGCFFHFHH0F1BFGE1BFGGGF11BBGGCGG/0@DHH/@@GCF1GFHHHFH1DGBG1F?FG=1<<F<C.1>FH<CAF<.==0DG<<000=:CC0;::C0C;C:0;/;GFGFGFFG0CB0;;FG09;9;BFBB9
@M05620:37:000000000-D9766:1:1101:13861:7418 1:N:0:74
GAGGCTGCTTTGGAAGAAACTCATAGATTACTGCAACAGTTCCCCCTGGACCTGGAAAAGTTTCTTGCCTGGCTTACAGAAGCTGAAACAACTGCCAATCCTACAGGATGCTACCCGTAAGGAAAGGCTCCTAGAAGACTCCAAGGGAGTAAAAGAGCTGATGAAACAATGGCAAGTAAGTCAGGCATTTCCGCTTTAGCACTCTTGTGGATCCAATTGAACAATTCTCAGCATTTGTACTTGTAACTGAC
+
BABCBBFCFFFFGGGGGGGGGGHHHHHHHHHGHHFHFHHGHGGHHGGGHHHHHHGGBDFHFHHHHHHFFHHHHHHGGHHHHHGHHFFHFGEHHHHGHHH?FB4BG@3FGGHGFDFGG?EEGHGFHB0?FGGHG?GHFHFFCCFGB?EHECCFHGDCGHHHGGGHHHHHH1GFHFFF??FF>F1<>CC>FGGGGGGFEGHBDGHHGHHFGEHGHHHHFCCG;;CFHGFHFGGFGFGG0CFGGGGGGFGFGGC
@M05620:37:000000000-D9766:1:1101:22787:7419 1:N:0:74
ACCACACCTTCTACAATGAGCTGCGTGTGGCTCCCGAGGAGCACCCCGTGCTGCTGACCGAGGCCCCCCTGAACCCCAAGGCCAACCGCGAGAAGATGCCCAGGTGAGTGGCCCGCTACCTCTTCTGGTGGCCGCCTCCCTCCTTCCTGTCCTCCCGGAGCTGCGCCCTTTCTCACTGGTTCTCTCTTCTGCCGTTTTCCGTAGGACTCTCTTCTCTGACCTGATTCTCCTTTGGAACTCTGCAGGTTCTA
+
CCCCCCCCFFFFGGGGGGGGGGHHGGGEHGHHHGGGGGGGGHHHHGGGGGGGHHHHHHHGGGGGGGGGGGGHHHHGGGGHGHHHHGGGGGGGGGHHHHBGCGGC<1<??1//FFCC--AFGHHGBGGH<CEHH?DGA.CEH/E/GBF000;F009EG--?D?BF9-99-BFF//9/B//BF/::FFFFF/B//9DA9.9;DBF..B9//BFFFBBF//99FB/:/9BB/BB/BF///::FFFBB/:AFEB/
@M05620:37:000000000-D9766:1:1101:17183:7424 1:N:0:74
ACCACACCTTCTACAATGAGCTGCGTGTGGCTCCCGAGGAGCACCCCGTGCTGCTGACCGAGGCCCCCCTGAACCCCAAGGCCAACCGCGAGAAGATGCCCAGGTGAGTGGCCCGCTACCTCTTCTGGTGGCCGCCTCCCTCCTTCCTGGCCTCCCGGCGCTGCGCCCTTTCTCACTGGTTCTCTCTTCTGCCGTTTTCCGTAGGACTCTCTTCTCTGACCTGAGTCTCCTTTGGAACTCTGCAGGTTCTA
+
BBBABBBBFFFFGGGGGGG5GDGFGEEECEHHFGGFGEGEEHHHHGGGEEGGHHHHHHHGGGGGGFGGGEGFHGHGGF>F?GEGHGG@DG//B/<1111?0FGC?GFCGH//FH?@@-><<GHFGFG0=G.<CCCGGDHEFGGHHBFGB9FAFFG.A-:9AB-DB=DBBFFFFF/BFFFFFFFFFFFFFFF//@A.FAFFA/...//;BFFEFBBBBBB99F.B.;9//BFFFFFFFFEFB99/;..BBB/
@M05620:37:000000000-D9766:1:1101:19533:7424 1:N:0:74
GCGGCTGCTTTGGAAGCAACTCATAGATTCCTGCCCCAGTTCCCCCTGGCCCTGTAACCGTTTCTTGCCTGGCTTCCAGAAGCTGAAACAACTGCCAATCCTACAGGATGCTACCCGTAAGGAAAGGCTCCTAGCCGCCTCCACGGGAGTAACAGCGCTGCTGAAACAATGGCAAGTAAGTCAGGCATTTCCGCTTTAGCACTCTTGTGGATCCAATTGAACCATTCTCAGCATTTGTACTTGTAACTGAC
+
>11>A>>>FFB1BFG111BFAB1DADGHHBFGHHE0FABBDDGHHGAF/0BBFF1FGEAAEGGGDFAFGHHHHHB0FGHBGHHBB1BGHBBGHHHH1BBGHHHH@GHGHHHHBHHHGGGGGHH00FGHHHGHFH10C/>EEH00?CG/AEC11?G0@CGG.FH1DGH<GHHGHHHGGHHHHHFGHHEHHHHHGGGGGGGGGGGGGGGGGGGGGG00;FGGGG.FGGGGGGGGGFFFFFFFFFFFFFFFFFF
@M05620:37:000000000-D9766:1:1101:22408:7430 1:N:0:74
AGTGCCAGCTCTCAATCGCACAGGGGACCCAGGGCCTGGCCCCTCCATCCAGAAAACCTATGACCTCACCCGCTACCTGGAGCACCAACTCCGCAGCTTGGCTGGGACCTATGTGAGTATCCAGCGTAGGAATCTGGGAGTTGGGGAGGAGTGAGGAGTTGGGGAAAGACAGTCCTAACCGTGGAGGGTTCTGGTAAATGATGGGGTGAGGAGGGGCTCTTTGGCTCCCACCAGTCCCCCTGTCTGGTCTA
+
AA>AAF1FAFFFFFGD1FF1E0F0FGEGEEFH0AFAAFHAAGEHGGEHGFGDE0BEHGHHGHGHHEGFHHHEE//>G1FH>BFGHHH/EBG@EEEEEG1<EHHFEFGHEHHHHGGHHFGHHHFHHGGGGGFHHHHHHHGFFFHHGGFCGCECG0DHGGHHHF-CGGGHBHCCHHHFFFHG@GGGCEGG;A?FFGFFFGGFFGGGGBB@FFFFFF?@?@FFFFFEBFFFFFFFFFFFFFFF@FFFFFFFFF/
@M05620:37:000000000-D9766:1:1101:10780:7443 1:N:0:74
ACCACACCTTCTACAATGAGCTGCGTGTGGCTCCCGAGGAGCACCCCGTGCTGCTGACCGAGGCCCCCCTGAGCCCCAAGGCCAACCGCGAGAAGATGCCCAGGTGAGTGGCCCGCTACCTCTTCTGGTGGCCGCCTCCCTCCTTCCTGGCCTCCCGGAGCTGCGCCCTTTCTCACTGGTTCTCTCTTCTGCCGTTTTCCGTAGGACTCTCTTCTCTGACCTGAGTCTCCTTTGGAACTCTGCAGGTTCTA
+
CCCCCDDDFFFFGGGGGGGGGGHHGEGEGGHHHGGGGGGGGHHHHGGGGGGGHHHHHHHGGGGGGGGGGGGH2BFFGGGHGHHHHGGGGGGGGGHHHHHHHGHGHHHHHHGGHHGGGGGHHHHHHHHHHHGHHGGGGGHGHHGHHHGGGGGGGGGGGF-ADGGGGGFFFFFFFFFFHHFFFFFFHFFFFFFFFFFFFFFFFFFFFFFFFFFFFHHFFFFFFFFFBBFFFFFFHHFFFFFFFFFFFFFFFFB
@M05620:37:000000000-D9766:1:1101:16345:7455 1:N:0:74
AGTGCCAGCTCTCAATCGCACAGGGGACCCAGGGCCTGGCCCCTCCATCCAGAAAACCTATGACCTCACCCGCTACCTGGAGCACCAACTCCGCAGCTTGGCTGGGACCTATGTGAGTATCCAGCGTAGGAATCTGGGAGTTGGGGAGGAGTGAGGAGTTGGGGAAAGACAGTCCTAACCGTGGAGGGTTCTGGTAAATGATGGGGTGAGGAGGGGCTCTTTGGCTCCCACCAGTCCCCCTGTCTGGTCTA
+
CBABCFFFCFFFGGGGGGGGGGHHGGGGGGHHGGGGGGHHHHGHGGHHHHHHHHGHHGHHHHHHHHHHHHHGGFGGHGHHGGHHHHHHGHHHGGGGGHHHGHHGGGHHGHHHHHHHHHHHHHHHHGGGGGHHHHHHHHHGGHHHGGGGGGEHHHHHHGHHHHGGGGHHHHHHHHHHHHHHGGGGGGGGDGGGGGFGGGGGGGGGGGFFFFFFFFFFFFFFFFFFFFFFFFFFFFFFFFFFFFFFFFFFFFB
@M05620:37:000000000-D9766:1:1101:14172:7458 1:N:0:74
ACCACACCTTCTACAATGAGCTGCGTGTGGCTCCCGAGGAGCACCCCGTGCTGCTGACCGAGGCCCCCCTGAACCCCAAGGCCAACCGCGAGAAGATGCCCAGGTGAGTGGCCCGCTACCTCTTCTGGTGGCCGCCTCCCTCCTTCCTGGCCTCCCGGCGCTCCGCCCTTTCTCACTGGTTCTCTCTTCTGCCGTTTTCCGTCGGACTCTCTTCTCTGCCCTGAGACTCCTTTGGAACTCTGCAGGTTCTA
+
A>AA>ABA>CCFGGGGGGBFGGHHGEEBBEHFFFFEDEEFGHDGHGGGEEGGHHHHHHHAEEGGGGGGGGGHFHHGGGGHGHGFHGGGCC<>@DHHGHGEHHEE<?G<FGEF0GCGGF<0FHFFHH0<0<<GG-CGGA.EHHGH099;FB.AGAGGGC---@..A9A@BFFFFF/BFBFF/BFFFFF/B9FFFFD9FAFFFF.9--;-BFFBBBFFFB/9.BF.;/;;F//9BFFB/;//99BFFF999;/
@M05620:37:000000000-D9766:1:1101:14189:7462 1:N:0:74
ACCACACCTTCTACAATGAGCTGCGTGTGGCTCCCGAGGAGCACCCCGTGCTGCTGACCGAGGCCCCCCTGAACCCCAAGGCCAACCGCGAGAAGATGCCCAGGTGAGTGGCCCGCTACCTCTTCTGGTGGCCGCCTCCCTCCTTCCTGGCCTCCCGGAGCTGCGCCCTTTCTCACTGGTTCTCTCTTCTGCCGTTTTCCGTAGGACTCTCTTCTCTGACCTGAGTCTCCTTTGGAACTCTGCAGGTTCTA
+
BBABCCCBFFFFGGGGGGFGGGHHGGGGHGHHHGGGFGGGGHHHHGGGEGGGHHHHGHHGEGGGGGGGGGGHGHHGGGGHGHHHHGGGGGCDCGHHHHGHHHHGHHHHHHGGHHGGGGGHHHHHHHHHHHGHHGGGGGHGHHGHHGGGGGGFGGGGG?DCGGBFFGFFFFFFFFFFFFFFFFFFFFFFFFFFFFFFFFFFFFFFFBFFFFFFFFFFFFFFFFFFFFFFFFFFFFFFFFFFFFFFFFFFFFF
@M05620:37:000000000-D9766:1:1101:17640:7477 1:N:0:74
ACCACACCTTCTACAATGAGCTGCGTGTGGCTCCAGAGCGGCAGCCCGTACTGCTGAACGAGGCCCCCCTGAACCCCAAGGCCAAGCGCGAGAAGATGCCCAGGAAAGTGGCCCGCTACCTCTTCTGGTGGCCGCCTCCCTCCTTCCTGGCCTCCCGGAGCTGCGCCCTTTCTCACTGGTTCTCTCTTCTGCCGTTTTCCGTAGGACTCTCTTCTCTGACCTGAGTCTCCTTTGGAACTCTGCAGGTTCTA
+
AAAAAAAAFFFFCGGGGGG1G1BGE0AA0B0GGGHH1F0//AA///BEE/AB2BFFGHHFGE?//BEEGGGFH1G/?ECH/E?G//?<>C/B//FCDFBG01F//0???<1/0FAC@-<CDBFGFHFFHHCGH-CGCFHGHHGFFGHFCB?GBAFG?@;?AGBF?@GG?FFFFFFFBBFFFFFF/BBFFFFEF@AFFFFF-:A9AFF99BFBFF/BB/BFFB-FBFF/BFFFFFFFFFBB//;/FF9B/9/
@M05620:37:000000000-D9766:1:1101:18989:7477 1:N:0:74
AGTGCCAGCTCTCAATCGCACAGGGGACCCAGGGCCTGGCCCCTCCATCCAGAAAACCTATGACCTCACCCGCTACCTGGAGCACCAACTCCGCAGCTTGGCTGGGACCTATGTGAGTATCCAGCGTAGGAATCTGGGAGTTGGGGAGGAGTGAGGAGTTGGGGAAAGACAGTCCTAACCGTGGAGGGTTCTGGTAAATGATGGGGTGAGGAGGGGCTCTTTGGCTCCCACCAGTCCCCCTGTCTGGTCTA
+
CBCBCFFFCFFFGGGGGGGGGGHHGGGGGGHHGGGGGGHHHHGHGGHHHHGHHHHHHGHGHHHHHHHHHHHGGGGGHHHHHHHHHHHHGHHHGGGGGHHHGHHGGGHHGHHHHHHHHHHHHHHHHGGGGGHHHHHHHHHGGHHHGGGGGGGHHHHHHGHHHHGGGGHGHHHHHHHHHHHHGGGGGGGGDFGGGGGGGGGGGGGGGGFFFFFFFFFFFFFFFFFFFFFFFFFFFFFFFFFFFFFFFFFFFFB
@M05620:37:000000000-D9766:1:1101:4993:7483 1:N:0:74
ACCACACCTTCTACAATGAGCTGCGTGTGGCTCCCGAGGAGCACCCCGTGCTGCTGACCGAGGCCCCCCTGAACCCCAAGGCCAACCGCGAGAAGATGCCCAGGTGAGTGGCCCGCTACCTCTTCTGGTGGCCGCCTCCCTCCTTCCTGGCCTCCCGGCGCTGCGCCCTTTCTCACTGGTTCTCTCTTCTGCCGTTTTCCGTAGGACTCTCTTCTCTGACCTGAGTCTCCTTTGGAACTCTGCAGGTTCTA
+
CCCCDDDDFFFFGGGGGGGGGGHHGGGGHGHHHGGGGGGGGHHHHGGGGGGGHHHHHHHGGGGGGGGGGGGHGHHGGGGHGHHHHGGGGGDGGGHHHGHHHH/??FF0?FFGHH->@CGHHHHHH0DDDHGHHGGGGGHGHHGHHGGGGGGGGGGGG@:-;-;ACFFFFFFFFFFFFFFFFHFFFFFFBFFFFFFFFFFFFBA.;BFFFFFFHF0;;B:FFFF//;:;;FFFFFFBFFFFFFFFFFFFFF:
@M05620:37:000000000-D9766:1:1101:10598:7497 1:N:0:74
ACCACACCTTCTACAATGAGCTGCGTGTGGCTCCCGAGGAGCACCCCGTGCTGCTGACCGAGGCCCCCCTGAACCCCAAGGCCAACCGCGAGAAGATGCCCAGGTGGGTGGCCCCCTAACTCTTCTTGTTGCCGCCTCCCTCCTTCCTTGCCTCCCGGAGCCTCGCCCCTTCTCACTGGTTCTCTCTTCTGCCGTTTTCCGGAAGGCTCTCTTCTCTGGCCCGAGTTTCCTTTTGAACTCTGCAGGTTCTT
+
CCCCCCCCFFFFGGGGGGGGGGHHGGGGHGHHHGGGGGGGGHHHHGGGEGGGHHHHHHHGGGGGGGGGGGGHHHHGGGGHGHHHHGGGGGGGGGHHHHHHHC/?11////>0>G---./<000=000=00<0D--;..;E//C/<0;00;/:09;E.;---.//9-;D-;F///////;/;//////;////;-.;BE/B.-.-;.././//;9//////;.---..//;/;F/B.B/://////;.;///
@M05620:37:000000000-D9766:1:1101:8197:7503 1:N:0:74
ACCACACCTTCTACAATGAGCTGCGTGTGGCTCCCGAGGAGCACCCCGTGCTGCTGACCGAGGCCCCCCTGAACCCCAAGGCCAACCGCGAGAAGATGCCCAGGTGAGTGGCCCGCTACCTCTTCTGGTGGCCGCCTCCCTCCTTCCTGGCCTCCCGGCGCTGCGCCCTTTCTCACTGGTTCTCTCTTCTGCCGTTTTCCGTAGGACTCTCTTCTCTGACCTGAGTCTCCTTTGGAACTCTGCAGGTTCTA
+
BBBBBBBAFFFFGGGGGGGFGDGFGEFBFEHHFFGGDGGGGHHHHGFGGEGGHHHHFHHEGGGGGGGGGGGHGHGGGGGHEHHHHGGEGGCGCGHFHFHHFHHGHGHGFFGGHHGGGGGHHHGHHGHGGHGHHGGGGGHGHHGHHGGGGGFFGGGGGA-9@FCFCFFFFFFFFFFFFFFFFFFFFFFFFFFFFFADFFFFFFFFFFFFFFFFFFFFFFFFFFFFFFF/;FFFFFFFFFFFFFFFFFFFFF/
@M05620:37:000000000-D9766:1:1101:19645:7504 1:N:0:74
AGTGCCAGCTCTCAATCGCACAGGGGACCCAGGGCCTGGCCCCTCCATCCAGAAAACCTATGACCTCACCCGCTACCTGGAGCACCAACTCCGCAGCTTGGCTGGGACCTATGTGAGTATCCAGCGTAGGAATCTGGGAGTTGGGGAGGAGTGAGGAGTTGGGGAAAGACAGTCCTAACCGTGGAGGGTTCTGGTAAATGATGGGGTGAGGAGGGGCTCTTTGGCTCCCACCAGTCCCCCTGTCTGGTCTA
+
ABAABFFFDFFFGGGGGGGGGGHHGGGGGGHHGGGGGGHHHHGHGGHHHHHHHHHHHGHHHHHHHHHHHHHGGGGGHHHHHHHH1?GHGHHHGGGGGHHHGHGGGGHHGHHHHHHGHGHHHGEHHGFGGGHHHHHHHHFGFHHHGGGGGGGHHHGHHGHHHHGGGGHHHHHHHHHHHHHGGGFGGGGGEFGGGGGGGGHGGGGGGGFFFFFFFFFFFFFFFHHFFFFFFFFFFFFFFFFFFFFFFFFFFFF
@M05620:37:000000000-D9766:1:1101:6114:7517 1:N:0:74
ACCACACCTTCTACAATGAGCTGCGTGTGGCTCCCGAGGAGCACCCCGTGCTGCTGACCGAGGCCCCCCTGAACCCCAAGGCCAACCGCGAGAAGATGAACCCGGGTAGGTGGCCGCTACCCCCTCTTGGTGGCGGCTCCCTTCTTTCTTGCCCTCCGGAGCTTCGCCCTTTCTTACTTGGTTTCTCTTCTTGCGGTTTTCGGTGGGCCTCCTTCTCTTGCCTTACGCTCCTTTTGGACCCTTCAGGGTCT
+
CCCCCCCCFFFFGGGGGGGGGGHHGGGEHGHHHGGGGGGFGHGHHGGGGGGGHHHHHHHGGGGGGGGGGGGHHHHGGGGHGHHHHGGGGGDGGGHHHHHBGH//><?/<.<>.>G----=C..-=.;;C0:;.;--A-.=E/0;9;0;;0;0;0/;C:;.--;//-.;A-;B///:9//;/B..////;///9;;-ADF.;;-.9;-;..../;:9/::/;F;///.;.;;/BFFF-BB/.:9///;.B//
@M05620:37:000000000-D9766:1:1101:25243:7539 1:N:0:74
GAGGCTGCTTTGGAAGAACCTCATAGACCACTGCAATAGTTCCCCCTGGACCTGGAAAAGTTTCTTGCCTGGCTGACAGCAGCTTAAACCCCTTCCACTCCTACAGGCTGATCCCCGTACAGACCGGCTACTCGCAGCCTCCCCGGACGTACCAGCGCTGCTGAAACAATGGACAGTACGTCAGGCCTTTCCGCTTTAGCACTCTTGTGGCTCCAATTGACCCATTCTCAGCATTCGTACTTGTACATGAC
+
A1AAAAF>1BDFGGDE1GBFG0FFHHH11BGAF1BA2BFD2DG1GGC//BGG00BGGFB0FF2DGHHHHE1GHH/BGDG/BFG0BB@GH>?E/0B011B>BB11B1B/BG0BGB0/>?E//2B0?//<</<B1<//E@/0@?F/<A/-><.F.DGH--=CCFF0:G0/;C0;0:;.0<0::;.CB/./;FFBEGGAAGFFG0;/9CFFBB.-/-//9//9:F-9/9F9BBBFFFF/999;AFFFF;;;B/9
@M05620:37:000000000-D9766:1:1101:7829:7540 1:N:0:74
ACCACACCTTCTACAATGAGCTGCGTGTGGCTCCCGAGGAGCACCCCGTGCTGCTGACCGAGGCCCCCCTGAACCCCAAGGCCAACCGCGAGAAGATGACCCAGGTGAGTGGCCCGCTACCTCTTCTGGTGGCCGCCTCCCTCCTTCCTGGCCTCCCGGAGCTGCGCCCTTTCTCACTGGTTCTCTCTTCTGCCGTTTTCCGTAGGACTCTCTTCTCTGACCTGCGTCTCCTTTGGAACTCTGCAGGTTCT
+
BBBBBBBBFFFFGGGGGGGGGGHHGGGFHGHHHGGGGGGEGHFHHGGGEGGGDGHHHHHGGGGGGGGGGGGB3GHGGGGHGHHHEGGGGGGGFGHGHHHGHHFHGHHFHHGGGHHGGCGGHHHHHHHHHHHGHHGGGGGHGHHGHGGGGGGGGGGGGG--;AFGGGFFFFFFFFFFFFFFFFFFFFFFFFFFFFF:DFFFFFFFF.BFFFFFFFFBFFFFFFFE.;D9AFFFFFFFFFFFFFFFFFFFFFF
@M05620:37:000000000-D9766:1:1101:22225:7557 1:N:0:74
ACCACACCTTCTACAATGAGCTGCGTGTGGCTCCCGAGGAGCACCCCGTGCTGCTGACCGAGGCCCCCCTGAACCCCAAGGCCAACCGCGAGAAGATGACCCAGGTGAGTGGCCCGCTACCTCTTCTGGTGGCCGCCTCCCTCCTTCCTGGCCTCCCGGAGCTGCGCCCTTTCTCACTGGTTCTCTCTTCTGCCGTTTTCCGTAGGACTCTCTTCTCTGACCTGAGTCTCCTTTGGAACTCTGCAGGTTCT
+
BBBABBBBFFFFGGGGGGGGGGHHGGGFEFHHHGGGGGGGGHHHHGGGEGGGHHHHHHHGGGGGGGGGGGGHGHHGGGGHGHHHHGGGGGGGGGHHFHHHHH/FFHHHHGHGGHGFGGGGHHHHHHHGFHHGHHGGGEEHGHHGHGGGGGGGGGGGGGG?FDFGGAFFFFFFFFFFFFFFFFFFFFFFFFFFFFCDFFEFFFFEA?FFFFFFFFFFFFFFFFBFBBFFBFFFFFFFFFFFFFFFFFFFFFF
@M05620:37:000000000-D9766:1:1101:17721:7558 1:N:0:74
ACCACACCTTCTACAATGAGCTGCGTGTGGCTCCCGAGGAGCACCCCGTGCTGCTGACCGAGGCCCCCCTGAACCCCAAGGCCAACCGCGAGAAGATGCCCAGGTGAGTGGCCCGCTACCTCTTCTGGTGGCCGCCTCCCTCCTTCCTGGCCTCCCGGAGCTGCGCCCTTTCTCACTGGTTCTCTCTTCTGCCGTTTTCCGTAGGACTCTCTTCTCTGACCTGAGTCTCCTTTGGAACTCTGCAGGTTCTA
+
CCCCCCCCFFFFGGGGGGFGGGHHGGGEHGHHHGGGGGGGGHHHHGGGGFGGHHHHHHHGGGGGGGGGGGGHHHHGGGGHGHHHHGGGGG?DGGHHHHHHHGHGHHHHHHGGHHGGGGGHHHHHHHHHHHGHHGGGGGHGHHGHHGGGGGGGGGGGDG-CFGGGGGFFFFFFFFFFFFFFFFFFFFFFFFFFFFFFFFFFFFFFFFFFFFFFFFFFFFFFFFFFFFFFFFFFFFFBBFFFFFFFFFFFFF;
@M05620:37:000000000-D9766:1:1101:22245:7562 1:N:0:74
ACCACACCTTCTACAATGAGCTGCGTGTGGCTCCCGAGGAGCACCCCGTGCTGCTGACCGAGGCCCCCCTGAACCCCAAGGCCAACCGCGAGAAGATGACCCAGGTGAGCGGCCCGCTACCTCTTCTGGTGGCCGCCTCCCTCCTTCCTGGCCTCCCGGAGCTGCGCCCTTTCTCACTGGTTCTCTCTTCTGCCGTTTTCCGTAGGACTCTCTTATCTGACCTGAGTCTCCTTTGGAACTCTGCAGGTTCT
+
CCCCCCCCFFFFGGGGGGGGGGHHGGGGHGHHHGGGGGGGEHHHHGGGGGGGFHHHFHHGGG?GGGGGGGGHHHHGGGGHGHHHHGGGGGGGGGHHHHFHHGHFCGHHF1>AD-@CD@@DHHHHHHHHBHHACGFGGGGGGGGGGGGGGGGGGGFGGG?BFFAFFFFFFFFFFFFFFFFFFFFFFFFFFFFFFFFFFFFFFFFFDDBFFFFFFF0;FFFFFFEFFFFFFFFEFFF/9BF0FFFFFFEF0;B
@M05620:37:000000000-D9766:1:1101:19144:7566 1:N:0:74
GAGGCTGCTTTGGAAGCAACTCATAGATTCCTGCCCCAGTTCCCCCTGGACCTGGAAAAGTTTCTTGCCTGGCTTCCAGAAGCTGCAACAACTGCCCATCCTACCGGATGCTCCCCGTACAGAACGGCTCCTCGCCGACTCCAAGGGCGTCCAAGAGCTGCTGCAACAATGGCCAGTACGTCCGGAATTTCCGCTTTAGCACTCTTGTGGATCCCCTTGAACCATTCTCAGCATTTGTACTTGTACCTGAC
+
>11>A1BAFFBBBFGF1BFFFGBFFDGGF3FHHH00BEBADGHHHGAF/0BBGHFHH10BGHHHBGDHHHHHHHF0BGHBGHHFF1FGHFGHHFHH/1BE01BBF/E/?/BGBGGGGGG//>>1FE/BC?FGF/<CC//>C<11?//>>@@C.DG.CGGHG0<<CGHCGCGH//GAGG0:;CE-;.;.0;;9CEGBEFBFG0CFFGGGGGGFFFFF-AFFBF;FFFFFFFFFFFFFF9;BFFFFF;;;BFF
@M05620:37:000000000-D9766:1:1101:25239:7571 1:N:0:74
GAGGCTGCTTTGGAAGAAACTCATAGATTACTGCAACAGTTCCCCCTGGACCTGGAAAAGTTTCTTGCCTGGCTTACAGAAGCTGAAACAACTGCCAATCCTACAGGATGCTACCCGTAAGGAAAGGCTCCTATAAGACTCCAAGGGAGTAAAAGAGCTGATGAAACAATGGCAAGTAAGTCAGGCATTTCCGCTTTAGCACTCTTGTGGATCCAATTGAACAATTCTCAGCATTTTTACTTGTAACTGAC
+
A@BBAAFBFFFFGBBBGGGGGGHHHGHGHFGHHGBGFHGGGFGGGGGF2FFGHHGGB32FFHHGHHHBBFDFHHHBBBFHFHGHH3@GBGGHHHHGGHH3BBBFG3BBF@FGB3BBE1E?FGGHFB0?BBFGB4BFFG3B?2BF2??F??2@FF@/2@@2@<@@FDDGH<FGH0?F??<?>>=>>><>>1F1.CCACDDB0GCH=0DDCC::CGCG0;0;:<=;CC:CGCBFGFFG0;ABF;F;CFG;FF/
@M05620:37:000000000-D9766:1:1101:20250:7575 1:N:0:74
GAGGCTGCTTTGGAAGAAACTCATAAATTACTGACACAGGACCCGCTGTCCATGTAACCGTTTCGTAGCTGGCTTCCAGCAGCTTGAACCACTTCCCCTCCTACAGGATGCTACCCGTAAGGACCGGCTCCTCGCCGCCTCCCCGGGCGTCCCAGCGCTGCTGCAACCATGGCAAGTAAGTCCGGCCTTTCCGCTTTAGCACTCTTGTGGATCCCCTTGAACCATTCTCAGCATTTGTACTTGTACCTGAC
+
BBBBBBFBFFFFGFGGFGGGGGH5D5DDBB5DD5BEFG2222B22A2A2BBGB5DDADGFEE331B211D3BE212BFH3BFGH331BF?BFFBGHHHHGGHHHG3FF33FB4BGHGGG/0FGHHGGGGGGH2BDGGFGGGHFGGGGCGGFGGHHHGGGGDHHHGGGAFGGGG/;EFGGGGGFGGGCGGGGFFFFFFFFFFFFFFFFFFF/BFFFEFFFFFFFFFFFFFFFFFFFFFBFFFFFFF/BBFFF
@M05620:37:000000000-D9766:1:1101:13132:7577 1:N:0:74
ACCACACCTTCTACAATGAGCTGCGTGTGGCTCCCGAGGAGCACCCCGTGCTGCTGACCGAGGCCCCCCTGAACCCCAAGGCCAACCGCGAGAAGATGACCCAGGTGAGTGGCCCGCTACCTCTTCTGGTGGCCGCCTCCCTCCTTCCTGGCCTCCCGGAGCTGCGCCCTTTCTCACTGGTTCTCTCTTCTGCCGTTTTCCGTAGGACTCTCTTCTCTGACCTGAGTCTCCTTTGGAACTCTGCAGGTTCT
+
AAA1AAAAFFFFGDGG3GBAGBHFGAABC0FG1FFAEGGGGHHHHGGGGEFGGHGCHHHG?ECGG/EGGGGBHCGGGGAHA/GHHG?<BGC</CCF1F1?GHEHGHHHHHHGGHHCGGGGHHHHHHHEHHHCHHGGGGAHGHHGHGBFGEGFGEGGEGGGGGGGG@@F<@FFFFFFFFFFFFFFFFFFFFFFFF@BBFFFFFFFFFFFFFFFFFFFFFFFFFFF/FFFFFFFFFFEFFFFFFFFFFFFFFF
@M05620:37:000000000-D9766:1:1101:10286:7584 1:N:0:74
GAGGCTGCTTTGGAAGAAACTCATAGATTACTGCAACAGTTCCCCCTGGACCTGGACAAGTTTCTTGCCTGGCTTACAGAAGCTGAAACAACTGCCAATGATCGCCTACATGATCCTCACCGCAACTAAAGGCTGCCAGAAGACTTCAAGGGAGCAAAACACCGCACGAAATAACGCCAATTAACTCATGTACGTCCTTCCTACCCACTATCTTGACCGAATTGAAAAATCTTCAGCTCTTTTCCGGGTAT
+
>3>A>>BACBBDEC5BBACFEFDFBFEHHHA5DFBEHA2BFB5B2AAB22BBGBABB31F5DDDA5A5BB31121335B5B3@@@333B??GFCBF3FB3@4B1>?1>BB4@B444433?0?>///B33?33?30/011BF?FB12BB12@/?///@100/0?/</--<...<11<--.-/000000:00000.;...;0/0;0..;../;00900;0--:..;;0;;..9/:;//;/;////;/.--.-/
@M05620:37:000000000-D9766:1:1101:5360:7595 1:N:0:74
ACCACACCTTCTACAATGAGCTGCGTGTGGCTCCCGAGGAGCACCCCGTGCTGCTGACCGAGGCCCCCCTGAACCCCAAGGCCAACCGCGAGAAGATGCCCACGTGAGTGGCCCCCTACCTCTTCTGGTGGCCGCCTCCCTCCTTCCTGGCCTCCCGGCGCTGCGCCCTTTCTCACTGGTTCTCTCTTCTGCCGTTTTCCGTACGACTCTCTTCTCTGACCTGAGTCTCCTTTGGAACTCTGCAGGTTCTA
+
CDDCCDCBFFFFGGGGGGGGGGHHGGGGHGHHHGGGGGGGGHHHHGGGGGGGFHHHHHHGCGEGGGGGGGGHHHHGGGGHGHHHHGGGGGGGGGHHHHHHHH/>?FG/?GEGHH->@FHGHHHHH0=<=GGHHGGGGGHGHHGHEGGGGFFGGGGGG?9-;-;ABFFFFFFFFFFFFFFFFFFFFFFFFFFFFFAFFFFFFFF.;ADFFFFFFF0;;B0FFFBB/;B;FFFFFFFBFFFFFFFFFFFFFF;
@M05620:37:000000000-D9766:1:1101:10521:7601 1:N:0:74
AGTGCCAGCTCTCAATCGCACAGGGGACCCAGGGCCTGGCCCCTCCATCCAGAAAACCTATGACCTCACCCGCTACCTGGAGCACCAACTCCGCAGCTTGGCTGGGACCTATGTGAGTATCCAGCGTAGGAATCTGGGAGTTGGGGAGGAGTGAGGAGTTGGGGAAAGACAGTCCTAACCGTGGAGGGTTCTGGTAAATGATGGGGTGAGGAGGGGCTCTTTGGCTCCCACCAGTCCCCCTGTCTGGTCTA
+
ABAABFFFCFFFGGGGGGGGGGHHGGGGGGHHGGGGGGHHHHGHGGHHHHHHHHGHHGHHHHHHHHHHHHHGGGGGHHHHHHHHHHHHGHHHGGGGGHHHGHHGGGHHGHHHHHHHHHHHHHGHHGGGGGHHHHHHHHFGGHHHGGGGGACGHGHHHGHHHHGGEGHGHHHHHHHHHHHHGGEGEEGGCFGGGGFGGGGGGGGGGGFFFFFFFFFFFFFFFFFFFFFFFFFFFFFFFFFFFFFFFFFFFF0
@M05620:37:000000000-D9766:1:1101:6980:7604 1:N:0:74
ACCACACCTTCTACAATGAGCGGCGTGTGGCTCCCGAGGAGCACCCCGTGCTGCTGACCGAGGCCCCCCTGAACCCCAAGGCCAACCGCGAGAAGATGCCCAGGTGAGTGGCCCGCTACCTCTTCTGGTGGCCGCCTCCCTCCTTCCTGGCCTCCCGGCGCTGCGCCCTTTCTCACTGGTTCTCTCTTCTGCCGTTTTCCGTAGGACTCTCTTCTCTGACCTGAGTCTCCTTTGGAACTCTGCAGGTTCTA
+
AA1>A?>AFFFF3GG13BGGF0AEA0AAA/AGFFF//AE///AA/BEGEGF/DGHHGHHE>@>>FEE@>EFG1GH?EECGFHHHA<A@CC/@A/GHGFHHF1FGC1G0<<>C0C@CGGGHHHHHHHHHHHGHHGGGGGGGGGGGBFGGGGFGGGGGGG-;=@@F@@F@@FFFFFFFFFFFFFFFFFFFBFFFF@BBFFFFFFFFFFFFFFFFFFFBFFFFFFF/9FF;FFFFFFEFFFFFFFFFFFFFFFB
@M05620:37:000000000-D9766:1:1101:10538:7607 1:N:0:74
AGTGCCAGCTCTCAATCGCACAGGGGACCCAGGGCCTGGCCCCTCCATCCAGAAAACCTATGACCTCACCCGCTACCTGGAGCACCAACTCCGCAGCTTGGCTGGTACCTATGTGAGTATCCAGCGTAGGAATCTGGGAGTTGGGGAGGAGTGAGGAGTTGGGTAAAGACAGTCCTAACCGTGGAGGGTTCTGGTAAATGATGGGGTGAGGAGGGGCTCTTTGGCTCCCACCAGTCCCCCTTGATGGGCTA
+
>3>AADFFBF4FGGGGGAAFEGAFAAEGGG2GGGGGCABBGHGCFGFHFHEFB33G3EAFG35DBGB3BG1EGG?GHBG?BFG?BFGHGFGHGG//EB3BE3FF?BFGHF4B23F3?3BGDG3DG/?/<?2@2@22@?CFD0F<A@E-AEG0010.0<<C0/@.</<CGC:/0000<0/C;EC-ACEBGGF9FB;;99FB0;FFE..-;../AA@FD;9F/BB///;;.99.A;;B/;9D-..///;.;.;
@M05620:37:000000000-D9766:1:1101:10915:7609 1:N:0:74
ACCACACCTTCTACAATGAGCTGCGTGTGGCTCCCGAGGAGCACCCCGTGCTGCTGACCGAGGCCCCCCTGAACCCCAAGGCCAACCGCGAGAAGATGACCCAGGTGAGTGGCCCGCTACCTCTTCTGGTGGCCGCCTCCCTCCTTCCTGGCCTCCCGGAGCTGCGCCCTTTCTCACTGGTTCTCTCTTCTGCCGTTTTCCGTAGGACTCTCTTCTCTGACCTGCGTCTCCTTTGGAACTCTGCAGGTTCT
+
BBBABBBAFFCFFGGGGFBBGFHFG2EB42AFAFFGFGCCDHHHHGA0E1EFDHHHHHFEEE?FFEGGGGGHHGHGGGGGFHHHHGGFGG<BCDHGFGHHHHHHGFH1F?GGGHADGGGGHGHHHHHHHHHGHHGGGDDHGHHGHFGGGGGGGGGGGGG-ABGBFGFFFFFFFFFFFFFFFFFFFFFFFFFFFFFFFFFFFFFFFFFFFFFFFFFFFFFFFFFFAAFFFFFFFFFFF/9///99/B?FFBB
@M05620:37:000000000-D9766:1:1101:4059:7617 1:N:0:74
ACCACACCTTCTACAATGAGCTGCGTGTGGCTCCCGAGGAGCACCCCGTGCTGCTGACCGAGGCCCCCCTGAACCCCAAGGCCAACCGCGAGAAGATGCCCAGGTGAGTGGCCCGCTACCTCTTCTGGGGGCCGCCTCCCTCCTTCCTTGCCTCCCGGGGCTGCGCCCTTTCTCACTGGTTCTCTCTTTTGCCGTTTTCCGTAGGACTCTCTTCTTTGCCCTGAGTCCCCTTTGGAACTCTGCAGGTTCTA
+
ABB@AABAFFFFGGFGGGBFGGFHGDE24BGFHFFEDEECDHHHHGFEEEGGGHHHHFHA>@EFGGGGGGGHGHHGGG?GGGHHHEFGGG/></22GHGHHFEE??1?1FFFHH?AC-DHHHFHDHDG/--:AACBFFGGGGGFFFGF099CCFGG.9-;9;.9-;AFCFFFFF/BF/BFBBFFBFBB//:B99ADFFFF.::.;/9:BBFFFFF/9B/9B:...B///;BFF/FFFFF/9/:/9A./9B/
@M05620:37:000000000-D9766:1:1101:6970:7619 1:N:0:74
ACCACACCTTCTACAATGAGCTGCGTGTGGCTCCCGAGGAGCACCCCGTGCTGCTGACCGAGGCCCCCCTGAACCCCAAGGCCAACCGCGAGAAGATGCCCACGTGAGTGGCCCCCTACCTCTTCCGGTGGCCGCCTCCCTCCTTCCTGGCCTCCCGGCACCGCGCCCTTTCTCACTGGTTCTCTCTTCTGCCGTTTTCCGTACGACTCTCTTCCCTGACCTGCGTCTCCTTTGGTACTCTGCAGGTTCTA
+
ACCCAABBFFFFGGGGGGCGGGHHGEGEHGHFHGFEGGGFGHAGGGGGEFEFFGHHGFGGGGCEGEGEGGGHBGGEEEGHGHGHHFGE>B?DCFHHHGHHHH/<?=//?=FFHF--<<<<G<<G=0<<<AEAG?ACDCGFHGGFFFFF;FFFGFEGB9--;9-;C=FFFFFFFE00;BFFF00BFFEB;00BFFADFFFF?0:.;9:99BFFF;0/9;/;B9/.-:9;9;BFFFF.9;:0;FBFFFFF99:
@M05620:37:000000000-D9766:1:1101:8567:7619 1:N:0:74
ACCACACCTTCTACAATGAGCTGCGTGTGGCTCCCGCGGAGCACCCCGTGCTGCTGACCGAGGCCCCCCTGAACCCCAAGGCCAACCGCGAGAAGATGCCCAGGTGAGTGGCCCGCTACCTCTTCTGGTGGCCGCCTCCCTCCTTCCTGGCCTCCCGGAGCTGCGCCCTTTCTCACTGGTTCTCTCTTCTGCCGTTTTCCGTAGGACTCTCTTCTCTGACCTGAGTCTCCTTTGGAACTCTGCAGGTTCTA
+
ABABBBBAFFFFGGG4FGG5G5FCEEEFCGGHHGGC2EE00EDHHGGG1EFFHHHH@GGE/EEGGGGGGGGHHBGFGGGHGHHHEGGGGGGCCDF1?DGGCFGGHHHHHD<FFE<CG-<GFHFHHFFB;F.CGCGGGGGEFGGGFFGGG/CFFFGEDGG=;F/BBBDBBBBFFFFFFFB9BFFFFFFFFFF/BBA.BEBF99.DD/;FFFFFFFFFFBFFFFBFF9;BF//99/////BBFFEFEF.FFF;
@M05620:37:000000000-D9766:1:1101:12568:7620 1:N:0:74
ACCACACCTTCTACAATGAGCTGCGTGTGGCTCCCGAGGAGCACCCCGTGCTGCTGACCGAGGCCCCCCTGAACCCCAAGGCCAACCGCGAGAAGATGCCCAGGTGAGTGGCCCGCTACCTCTTCTGGTGGCCGCCTCCCTCCTTCCTGGCCTCCCGGCGCTGCGCCCTTTCTCACTGGTTCTCTCTTCTGCCGTTTTCCGTAGGACTCTCTTCTCTGACCTGAGTCTCCTTTGGAACTCTGCAGGTTCTA
+
BBBABBBAFFFFGGGGGGFAGDHHGEF24BGGEFFE?EEEDHHHHGGGGGGGEHGHHHH?EE?FGGGGGGGHHHHGGGGHGHHHHGGEGG<CCGHGFHHHHHHGHHGHHHGGHHGGGGGHHHHGHHHHHFGHHGGGGGHGHHGHHGGGGGGGGGGGGG9AFFCFFFFFFFFFFFFFFFFFFFFFFFFFEFFFFFFFFFFFFFFDFFFFFFFFFFFFFFFFFFFBFFFFFFFFFFFFFFFFFFFFFFFFFFB
@M05620:37:000000000-D9766:1:1101:24995:7623 1:N:0:74
AGTGCCAGCTCTCAATCGCACAGGGGACCCAGGGCCTGGCCCCTCCATCCAGAAAACCTATGACCTCACCCGCTACCTGGAGCACCAACTCCGCAGCTTGGCTGGGACCTATGTGAGTATCCAGAGTAGGAATCTGGGAGTTGGGGAGGAGTGAGGAGTTGGGGAAAGACAGTCCTAACCGTGGAGGGTTCTGGTAAATGATGGGGTGAGGAGGGGCTCTTTGGCTCCCACCAGTCCCCCTGTCTGGACTA
+
ABABAFFFCFFFG4GGGGGGGGHHGGGGGGGHGEGGGGHHHHGHGGHHHHHHHHHFHGHHHHHHHHHHHHHGGEGGHHHHGHHHHH1?EGHHGGGGGHHHGHFFFGHHGHHHHHGHH?H33FFB2F@@FFDGFHH2FG0???G1<D/CC<.<><FF1AGHH0--<<.:/GCHH0CCHHHHG.CDEEGA:AFGFB;FFFGFGGGGGDGFFFFFFFFFFFEFFFFFFFBAFFFFFFFFFFFDFFFFFFF0;B/
@M05620:37:000000000-D9766:1:1101:16638:7623 1:N:0:74
ACCACACCTTCTACAATGAGCTGCGTGTGGCTCCCGAGGAGCACCCCGTGCTGCTGACCGAGGCCCCCCTGAACCCCAAGGCCAACCGCGAGAAGATGCCCAGGTGAGTGGCCCGCTACCTCTTCTGGTGGCCGCCTCCCTCCTTCCTGGCCTCCCGGCGCTGCGCCCTTTCTCACTGGTTCTCTCTTCTGCCGTTTTCCGTAGGACTCTCTTCTCTGACCTGAGTCTCCTTTGGAACTCTGCAGGTTCTA
+
CCCCCCCCFFFFGGGGGGGGGGHHGGGFHGGHHGGGGGGGGHHHHGGGGGGGHHHHGHHGGGGGGGGGGGGHHHHGGGGHGHHHHGGGGGGGGGHHHHHHHHHGGHHHHGGGHHGGGFGHHHHHHGFHHHGHHFGGGGHGHHGHHGGGFGFGGGGGFG-@FFFFFFFFFFFFFF0FFFFFFFFFFFFFFFFFFFDFFFFFFFFFFFFFFFFFFFFFFFBFFFFFFFFFFFFFFFFFFFFFF0BFFFFFFF0
@M05620:37:000000000-D9766:1:1101:22007:7625 1:N:0:74
AGTGCCAGCTCTCAATCGCACAGGGGACCCAGGGCCTGGCCCCCCCATCCAGAAAACCTATGACCTCACTCGCTACCAGGAGCACCAACTCCGCAGCTTCCTACGGGCTGCTGCGAGTATCCAGCGTCTGCTTGTGGGATTCGGGGAGGTGTGAGGGCTGGTGCAAAGACGGTCAGAACCGCGGACGGTTCTGGTATAGCATTGTTGTGGGTCCGGTTGATCGATTCTCAGCAGTCGCACTTGCAGCTCTA
+
>1>AAFF11BBDGFGGGGFGGGHHFEG?0E00F0EE/AB00FE/AE?00G1F1B1F0E01B12BBGG1F11BEF?EH1B>FFHECGFHGGGHGC//>BG11121/?/<///?11//>AG111@1FC....111101>..//0..=A--;..0.;G...;../;0;F0/;/.=.;./0;/.---;----;AE/B/;//;//;/////---;----9--;-///---;F/BF/BF-B/---;@//////;///
@M05620:37:000000000-D9766:1:1101:24602:7629 1:N:0:74
AGTGCCAGCTCTCAATCGCACAGGGGACCCAGGGCCTGGCCCCTCCATCCAGAAAACCTATGACCTCACCCGCTACCTGGAGCACCAACTCCGCAGCTTGGCTGGGACCTATGTGAGTATCCAGCGTAGGAATCTGGGAGTTGGGGAGGAGTGAGGAGTTGGGGAAAGACAGTCCTAACCGTGGAGGGTTCTGGTAAATGATGGGGTGAGGAGGGGCTCTTTGGCTCCCACCAGTCCCCCTGTCTGGTCTA
+
AAAABFFFBFFFGGGGGGGGGGHHFFGGGGHHGGGGGGHHHHGHGGHHHHHHGHHHHGHHHHHHHHHHHHHGGGGGHHHHHGGGHHHHGHHHGGGGGGHHGHHGGGHHGHHHHHHHHHHGHHHHHGGGGGHHHHHHHHHGGHHHGGGGGGGHHHHHHGHHHHGGGGHHHHHHHHHHHHHHGGGGGGGG;FGGGGFGGGGGGGGGGGFFFFFFFFFFFFFFFFFFFFFEFFFFFFFFFFFFFFFFFFFFFFF
@M05620:37:000000000-D9766:1:1101:24010:7634 1:N:0:74
GAGGCTGCTTTGGAAGAAACTCATAGATTACTGCAACAGTTCCCCCTGGACCTGGAAAAGTTTCTTGCCTGGCTTACAGAAGCTGAAACCACTGCCAATCCTACAGGATGCTACCCGTAAGGAAAGGCTCCTAGAAGACTCCAAGGGAGTAAAAGAGCTGATGAAACAATGGCAAGTAAGTCAGGCATTTCCGCTTTAGCACTCTTGTGGATCCAATTGAACAATTCTCAGCATTTGTACTTGTAACTGAC
+
33AAAAFAFFFFFGFGFGGFGGBGFGGHH5GGHH44FFGBGHHHHGEGHFHHHHHHHD2FGHHHHHHHHHHGHHHFHHHHHHHHHGHHH1FFHHHHH3FGHFFH3BFGGHHHHHHHGEEDGGFGCGGHHHGHFH33B3FHHHFBGGGCGGHHBGHEHHHHBHHEHHHHEHHHHHGFFHHHHHGHHHHHHHHHGGGGG0DGHHHHHHHGHGHGHHHFFHHHHHFFHHHHHGGGGGGGGGGGGGGGGGGGGGF
@M05620:37:000000000-D9766:1:1101:14635:7635 1:N:0:74
GAGGCTGCTTTGGAAGCGCACACGTCTGACCTCCCGTCACCTGAAGCTACCTCGTATGCCGTCTTCTGCTTGCAACAAAAAACACCCCCTCCGCAACTAGTCTATTCCTTACGGCTGTACCCCGTCTGGCAATGCTCCTCTCCGGCTCCACTGGCGTGCTCGGGCTACTCACCCCTTGGCGTGTACGTCCGGCCTTTCCGCTTTTGCCATCTTGTGCTTCCCTTTGCCCACTTGTCACCCTTTGTTGTTTT
+
>1>>A>1>CF@@GGG11AAEEEGGFEBAB1BGAB0/BA/ED1BA1A1B11B11AAE00A1AA/0BD2@DG1GCBF1BEB0//B/0?//>////////01B2B>22B2>2221?///<@12@@/<</0/?1011111<110?00.<--<.//00/.<.-..:;-:;-./:00/9:;.9///9.;./0.9.99---;////;-;-:/:////9//;BB///99-/;//;BF/A9//;B//;AEF9/B--;--;
@M05620:37:000000000-D9766:1:1101:24983:7635 1:N:0:74
AGTGCCAGCTCTCAATCGCACAGGGGACCCAGGGCCTGGCCCCTCCATCCAGAAAACCTATGACCTCACCCGCTACCTGGAGCACCAACTCCGCAGCTTGGCTGGGACCTATGTGAGTATCCAGAGTAGGAATCTGGGAGTTGGGGAGGAATGAGGAGTTGAAAAAAGACAGTACTAACCGAGGAGGGTTCTGGTAAATGATGGGGTGAGGAGGGGCTCTTTGGCTACCACCAGTCCCCCTGTCTGGACTA
+
AAAABFFFBFFFGFGGGFFGGGFHFEGGGGHHGGGEGFHHHHGHGGGHHHHHHGFGHGHHHHHHHHHHHHHGGGGGHHHBGGGGHHCHGGHHGF@EGGHHGHB?EAFHGHHHHHGHH3F33B?FGH@G2@GFFHH2@F0F/0?1>>FFDE0>>>GHEDHFH000=<=.:;FGHHGCHHHHG-ABCGG?C.FG00;;;FFGGFGGGDGFFFFFFFFFFBFFBFF/F9/9BFFFF./BFBADCFFFF/F/;B;
@M05620:37:000000000-D9766:1:1101:4186:7639 1:N:0:74
GCGGCTGCTTTGGAAGAAACTTACAGGTTACTGCCAAAGTTCCCCCAGGGCGTCGGACAGATTCCCCCCTGCCTTCCAGGAGCTCAAACGCCGGCCTATCCTAGAGGATTCTACCCGTAAGGAACGGCTCCTAGAAGCCTCCAAGGGAGTAACAGAGCTGCTGAAACCATGGCAAGTAAGGCAGGCAGTTCCGCTTTAGCACTCTTGTGGATCCAATTGAACAATTCTCAGCATTTGTACTTGTAACTGAC
+
11>1>>>1CFDDG1FA1FF0BF11BF0B1DBFD1AB10BDBDF1FE/B/AE/A//AAA/?011D210?>///BB1@FGH0/?F>111>B//>E/<//<BFGGB11<0?01?F2@1FCEC/?FGB0C<A<.>F<111>1<<<<//0<<.<</<0<G///<:/::0<C;.;0;CA9FE;;0;/;9;??..:CF0CAC:-;F99BB9/B99BB/;99///;/BFFBBFFFFFFFFF/BFB/;FF:/BB:9:BFF
@M05620:37:000000000-D9766:1:1101:11040:7658 1:N:0:74
ACCACACCTTCTACAATGAGCTGCGTGTGGCTCCCGCGGAGCACCCCGTGCTGCTGACCGAGGCCCCCCTGAACCCCAAGGCCAACCGCGAGAAGATGCCCCGGTGAGTGGCCCGCTACCTCTTCTGGTGGCCGCCTCCCTCCTTCCTGGCCTCCCGGAGCTGCGCCCTTTCTCACTGGTTCTCTCTTCTGCCGTTTTCCGTAGGCCTCTCTTCTCTGACCTGAGTCTCCTTTGGCACTCTGCAGGTTCTA
+
BBBBBBBAFFFFGGGDGGGGGFHHGGEF4EGGHFGG2EFA?E1FGGGEAEEGBGGHFHHGFF?EGGGGGGEGHHHGGGEHGHHHHGGGGGGGCDG1?F1FH/-->A>0F0EFEHGGG-AHHFCGBC0CGBFCG-;DDAEGGGGGBFGFGEFGGGGFFAD9@FFFFFFFAFFFFFFFFFF/;BFFFFFFFF/9F@.AFEFFBBF?D/BFFFF/BFFFFBBFFFFFFFFFFFBFFE////;FFFB/BF.;BF9
@M05620:37:000000000-D9766:1:1101:23316:7666 1:N:0:74
ACCACACCTTCTACAATGAGCTGCGTGTGGCTCCCGAGGAGCACCCCGTGCTGCTGACCGAGGCCCCCCTGAACCCCAAGGCCAACCGCGAGAAGATGACCCAGGTGAGTGGCCCGCTACCTCTTCTGGTGGCCGCCTCCCTCCTTCCTGGCCTCCCGGAGCTGCGCCCTTTCTCACTGGTTCTCTCTTCTGCCGTTTTCCGTAGGACTCTCTTCTCTGACCTGAGTCTCCTTTGGAACTCTGCAGGTTCT
+
AAAAAAAAFFFFFGG454GGDDGHGGGGD2BGGFG22AE?EGCGHGCEB1EA5FGEGGHGEEEEE?EEGGGHFHHGGGGHGHHEEGFED/B@CFHC22?GFGGHGHHFHFGGGGGGGGGCHHHGHGHGFH/EHHGCFGGHGGHGHGGGGGGFFGGGGGGGGGGGGGFFFB9FFFFFFFBFBFFFFFFFFFFFFFFAAFFFFFFFAFFFFFFFFFFFFF/FBFFFFFFFFFFFBFBBB/FFFFFFFFFAFFB
@M05620:37:000000000-D9766:1:1101:18181:7682 1:N:0:74
AGTGCCAGCTCTCAATCGCACAGGGGACCCAGGGCCTGGCCCCTCCATCCAGAAAACCTATGACCTCACCCGCTACCTGGAGCACCAACTCCGCAGCTTGGCTGGGACCTATGTGAGTATCCAGCGTAGGAATCTGGGAGTTGGGGAGGAGTGAGGAGTTGGGGAAAGACAGTCCTAACCGTGGAGGGTTCTGGTAAATGATGGGGTGAGGAGGGGCTCTTTGGCTCCCACCAGTCCCCCTGTCTGGTCTA
+
BCABCFFFCFFFGGGGGGGGGGHHGGGGGGHHGGGGGGHHHHGHGGHHHHHHHHHHHGHHHHHHHHHHHHHGGGGGHHHHHHHHHHHHGHHHGGGGGHHHGHHGGGHHGHHHHHHHHHHHHHHHHGGGGGHHHHHHHHHGGHHHGGGGGGGHHHHHHGHHHHGGGGHHHHHHHHHHHHHHGGFGGGGGEGGGGGGGGGGGGGGGGGFFFFFFFFFFFFFFFFFFFFFFFFFFFFFFFFFFFFFFFFFFFFB
@M05620:37:000000000-D9766:1:1101:6439:7689 1:N:0:74
ACCACACATTCTACAATGCGCTGCGTGAGGCTCTCGAGGAGCACCCCTTGCTGCTGACCGAGGCCCCCCTGAACCCCAAGGCCAACCGCGCGAAGATGACCCAGGTGCGTGGCCCGCTACCTCTTCTGGTGGCCGCCTCCCTCCTTCCTGGCCTCCCGGGGCTGCGCCCTTTCTCACTGGTTCTCTCTTCTGCCGTTTTCCGTAGGACTCTCTTCTCTGACCTGCGTCTCCTTTGGAACTCTGCAGGTTCT
+
BBCCBCC3BBDFGGGGGGBEFGGGGGG22BFBF3BB3BEEDGGHHGG1AFFHFHGHGHH0>>@FGGGGGGEHFHHGGGGHGHGHHGGGGG<>CGG/FGHHHHEFGHH1AFGGGH.>CCDFHHHHH=DGHHHGHHGGGGGGGGGGGGGGGGGGGGGGGGG--9;DFFFFFFFFFFFFFFFFFFFFFFFFFFFFFFFFFFFFFFFEDFFFFFFFFF:;BFFFFFFFFFFFFFFFFFFFFFFFFFFFFFFFFFF
@M05620:37:000000000-D9766:1:1101:22762:7703 1:N:0:74
ACCACCCCTTCTACAATGAGCTGCGTGTGGCTCCCGAGGCGCACCCCGTGCTGCTGACCGAGGCCCCCCTGAACCCCAAGGCCACCCGCGAGAAGATTACCCCGGTGAGTGGCCCGCTACCTCTTCTGGTTGCCGCCTCCCTCCCTCCTTGCCTCCCTGAGCTGCGCCCTTTCTCACCGGTTCTCTCTTCTGCCGTTTTCCGTAGGAATCTCTTCTCTTACCTTAGTCTCCTTTTGCACTCTTCAGGTTCT
+
AAAAA1AD?FFF3EGBBFG1FAFEEEEE0EFHFFG?/AE//E/AEGGG/EEF1BBFGHFEEE/EFEEEGEAF1EGEGEEGFGHH/GG/B/><//01?1?1?F.>C-->.=0<CGG-<--:GFG0GG00:00..CA-AB.9999C.;9;/0;BFEBEF-B-BB//;=?F@-FBFFF/F-;--;EB/BBBF//;/;--;9-/;9/9-;//;BF//BFBFB/9/;//B/99/9BBFF////:F///99/;BF//
@M05620:37:000000000-D9766:1:1101:21253:7710 1:N:0:74
ACCACACCTTCTACAATGAGCTGCGTGTGGCTCCCGAGGAGCACCCCGTGCTGCTGACCGAGGCCCCCCTGAACCCCAAGGCCAACCGCGAGAAGATGCCCAGGTGAGTGGCCCGCTACCTCTTCTGGTGGCCGCCTCCCTCCTTCCTGGCCTCCCGGCGCTGCGCCCTTTCTCACTGGTTCTCTCTTCTGCCGTTTTCCGTAGGACTCTCTTCTCTGACCTGAGTCTCCTTTGGAACTCTGCAGGTTCTA
+
CCCCCCBCFFFFGGGGGGGGGGHHGGGGGCHHHGGGGGGGGHHHHGGGGGGGHHHHHHHGGGGGGGGGGGGHHHHGGGGHGHHGHGGGGGGGGGHHHHHHHHHGHHHHHHGGHHGGGGGHHHHHHHHGHHGHHGGGGGHGHHGHHGGGGGGGGGGGGF-ACFFFAFFFFFFFFFFFFFFFFFFFFFFFFFFFFFFFFFFFFFFFFEFFFFFFFFFFFFFFFFFFFFFFFFFFFFFFFFFFFFFFFFFFFF9
@M05620:37:000000000-D9766:1:1101:15035:7716 1:N:0:74
ACCACACCTTCTACAATGAGCTGCGTGTGGCTCCCGAGGAGCACCCCGTGCTGCTGACCGAGGCCCCCCTGAACCCCAAGGCCAACCGCGAGAAGATGACCCAGGTGAGTGGCCCGCTACCTCTTCTGGTGGCCGCCTCCCTCCTTCCTGGCCTCCCGGAGCTGCGCCCTTTCTCACTGGTTCTCTCTTCTGCCGTTTTCCGTAGGACTCTCTTCTCTGACCTGAGTCTCCTTTGGAACTCTGCAGGTTCT
+
BBCCBBC>BFCFGFGGGGFFGGHHGEGB4EGBFFFE?EEEDGEHHGEGDEEGFHGHHGHAEC?EGGGGGGGHGHHGGGGHGHHHHGGGGG<BFGHEHHHHHHGHGHH1FHHGGHHGGGGGHHHHHHHHFHHGHHGGGGGHGHHGHGGGGGGGGGGGGGG-:CGGGGFFFFFFFFFBFFFFFFFFHHFFFFFFFFFFFFFFFFFFFFFFFFFFFHFFFFFFFFFF/BFFFFFFFHFFFFFFFHFFFFFFFFF
@M05620:37:000000000-D9766:1:1101:10471:7719 1:N:0:74
ACCACACCTTCTACAATGAGCTGCGTGTGGCTCCCGAGGAGCACCCCGTGCTGCTGACCGAGGCCCCCCTGAACCCCAAGGCCAACCGCGAGAAGATGCCCAGGTGAGTGGCCCGCTACCTCTTCTGGTGGCCGCCTCCCTCCTTCCTGGCCTCCCGGCGCTGCGCCCTTTCTCACTGGTTCTCTCTTCTGCCGTTTTCCGTAGGACTCTCTTCTCTGACCTGAGTCTCCTTTGGAACTCTGCAGGTTCTA
+
BBBBBBBBFFFFGGGFDG5BGFHHGEE24AFBFBFE2EGGDHHHHGGGDAEGFHGHHHFE0ECGGEGGGFEFHGHGGGGHGEHHHGDEGG/<@FF22FDFGHHFHHHHHHGGHHGGGGGHHHHHHHHGHHGHHGCGGFGEHHGGHGGGGGGGGGGGGG;9DFFFFFFFABFFFF/FFFFFFFFFFFFFBFFBFDFFFFFFFFFDFFFFFFFEFFFFFF/FFFF9BFF;BFFBFFFFFFFFFFFFFFFFFFF
@M05620:37:000000000-D9766:1:1101:13607:7720 1:N:0:74
GAGGCTGCTTTGGAAGAAACTCATAGATTACTGCAACAGTTCCCCCTGGACCTGGAAACGTTTCTTGCCTGGCTTACAGAAGCTGAAACAACTGCCAATCCTACAGGATGCTACCCGTAAGGAAAGGCTCCTAGCAGACTCCAAGGGAGTAAAAGAGCTGATGAAACAATGGCAAGTAAGTCAGGCATTTCCGCTTTAGCACTCTTGTGGATCCAATTGAACAATTCTCAGCATTTGTACTTGTAACTGAC
+
CABCBCFCFFFFGGGGGGGGGGGHHFFHGHEFHFAFFHH5F5FF2EEF22BFGFCGH33BBFGGAFGAFFHHHHHCHHHHHHHHGGGHHGGHHHHHE3BGGF4FFFFFFGHEGFHHGEGEHHHHCGGHHHGHHF33D3BFHHE?GGGADGF>2@F/GFGH2GGBHHHGHHHHHHHGFGHHHGHHHHHHHHHHGGGGGHHHHHHHHHHHHEGHHHB:GGFHHHBGHHGGFGGFFGGGFFGGGGGGGGGGGG:
@M05620:37:000000000-D9766:1:1101:19257:7727 1:N:0:74
GAGGCTGCTTTGGAAGAAACTCATAGATTACTGCAACAGTTCCCCCTGGACCTGGAAAAGTTTCTTGCCTGGCTTACAGAAGCTGAAACAACTGCCAATCCTACACGATACTACACGTGAAAGAAAACTCCTCTACAACACCCCAAGAGTCAAAAAGATGCTACAACAAAGGCAAGTAAAACAGGCACATCCGCTTTAGAACTCTTGTGGATACCCAAGAAAACTACTCAGAACATTTACATGTACAAGAC
+
BABBABFBFFFFGGGGGGGGGGHHHHHHHHHHHHGHHHHHHHGHHGGGHGHHHHGGGFHHGHHHHHHHHHHHHHHGHHHHHHHHHGGHHHHHHHHHHHHE2B4@F21/?1>B4@@FEB///433B32BBBFG24B?4B3/??/>//?0@222@@2?</FD2?111?GF/000/00.>1>111.<...0/=</<CD.EDG00CCGGC0CG.G00<:/0..:/;;/00/;F0;00//;0C09000=;00009/
@M05620:37:000000000-D9766:1:1101:18492:7734 1:N:0:74
AGTGCCAGCTCTCAATCGCACAGGGGACCCAGGGCCTGGCCCCTCCATCCAGAAAACCTATGACCTCACCCGCTACCTGGAGCACCAACTCCGCAGCTTGGCTGGGACCTATGTGAGTATCCAGCGTAGGAATCTGGGAGTTGGGGAGGAGTGAGGAGTTGGGGAAAGACAGTCCTAACCGTGGAGGGTTCTGGTAAATGATGGGGTGAGGAGGGGCTCTTTGGCTCCCACCAGTCCCCCTGTCTGGTCTA
+
A@AABFFFBFFFGGGGFFGFGGHGGGFGGGGHGFEEFGHHGHGHGGHHHHCGBHHHHGHFGHEHHHH3GHHGGGFFHHGHGGHFGGHEGHHHGG??EFHHGHHF?EHHGHHHHHHHFHHHHHFHHGCD?EHHHHHHHHHGGHBHGGFGGGGHHHHHHDHHHHGGGGHHHHHHHGFGGHHHGGFGGEEGEFGGGB;;FFFFGEGFGGFFFFFFFFAFFFFFFFFFFFFFFFFFFFFFFFFFFFFFFF/FFF/
@M05620:37:000000000-D9766:1:1101:14300:7736 1:N:0:74
AGTGCCAGCTCTCAATCGCACATGGGACCCAGGGCCTGGCCCCTCCATCCAGAAAACCTATGACCTCACCCGCTACCTGGAGCACCAACTCCGCAGCTTGGCTGGGACCTATGTGAGTATCCAGCGTAGGAATCTGGGAGTTGGGGAGGAGTGAGGAGTTGGGGAAAGACAGTCCTAACCGTGGAGGGTTCTGGTAAATGATGGGGTGAGGAGGGGCTCTTTGGCTCCCACCAGTCCCCCTGTCTGGTCTA
+
AAABAFFFCFFFGGGGGFFGGGGGGHHHGGDHFGEGFGHHHHGFGGHHHHGHFHGGHEHHHHHHHHHFHHHGF>EEHHHH2FHCGG1?EGHGEGGGGHHHGHHG/EFGDGHHHHFGHHFHHHGHGGGGGGGHHHHHHGEFFHGHGGFFG?CGHGFCGGHHGFGGGDHFFHGFHHHHHHEGGDEGDEGG::FGGG;BFFGGGFGGGGAFEFFFFFAFFCFFFFFBBBFFFFFFFFFEFFFFFFFFFFEFFF0
@M05620:37:000000000-D9766:1:1101:7974:7742 1:N:0:74
GCGGCTGCTTTGGAAGAAACTCATAGATTACTGCCCCAGTTCCCCCTGTACCTGTAACCGTTTCTTGCCTGGCTTACAGAAGCTGCAACAACTGCCAATCCTACAGGATGCTACCCGTAAGGAAAGGCTCCTAGCCGCCTCCCCGGGAGTAACAGCGCTGCTGAAACCATGGCAAGTAAGTCAGGCATTTCCGCTTTAGCACTCTTGTGGATCCAATTGAACAATTCTCAGCATTTGTACTTGTAACTGAC
+
>11AA1>>FF@BFGF111BF1F1FFFBGGEBFGH00B0B1DDGHHGAF12DDDF1BD21ABEBFDEGGHHHHHGA1BGHFFFG1B1BFFBBGGHHH1BGHHHEGFFFHHHHH2FGHGGG/0FE<0BGGHHGH1>10C/BEGH//BCC/>E01<>G0@CGG.GH0<GH..<GBGGHFGHFFHH0GHG.GHHHHGGGGGGGGGGGGGGGGGG0FGG00;FFGBF0;FGGGGGGFFFFFE9FFFFFFF/BFFFF
@M05620:37:000000000-D9766:1:1101:7653:7748 1:N:0:74
ACCACACCTTCTACAATGAGCTGCGTGTGGCTCCCGAGGAGCACCCCGTGCTGCTGACCGAGGCCCCCCTGAACCCCAAGGCCAACCGCGAGAAGATGCCCAGGTGAGTGGCCCGCTACCTCTTCTGGTGGCCGCCTCCCTCCTTCCTGGCCTCCCGGAGCTGCGCCCTTTCTCACTGGTTCTCTCTTCTGCCGTTTTCCGTAGGACTCTCTTCTCTGACCTGAGTCTCCTTTGGAACTCTGCAGGTTCTA
+
BBBBBBBAFFFFGGGGGGGGGGHHGEFBGGHHHGGGDGEEGHHHHGGGGGGGHHHHHHHGGGGGGGGGGGGGHHHGGGGHGHHHHGGGGGCCGGHFGHDHHHHGHHHHGHGEGHGGGGGHHHHHHHHGHHGHHGGCGGHGHHGHHGGGGGFGGGGGG@-BDGGGGGFFFFFFFFFFFFFFFFFFFFFFFFFFFFADFFFFFFFFFFFFFFFFFFFFFFFFFFFFFFFFFFFFFFFFFFFFFFFFFFFFFF9
@M05620:37:000000000-D9766:1:1101:13721:7762 1:N:0:74
AGTGCCAGCTCTCAATCGCACAGGGGACCCAGGGCCTGGCCCCTCCATCCAGAAAACCTATGACCTCACCCGCTACCTGGAGCACCAACTCCGCAGCTTGGCTGGGACCTATGTGAGTATCCAGCGTAGGAATCTGGGAGTTGGGGAGGAGTGAGGAGTTGGGGAAAGACAGTCCTAACCGTGGAGGGTTCTGGTAAATGATGGGGTGAGGAGGGGCTCTTTGGCTCCCACCAGTCCCCCTGTCTGGTCTA
+
BBABBFFFCFFFGEGGGGGFGGHHGFGGGGHHFGEEGGHHHHGHGGHHHHHHHHHHHGHHHHHHHHHHHHHGG>>EHHHHFHHHHH1?EHHHGGGGGCGHGHHGGGHHGHFHHHEFGHHHHHFHHGGDGGGHHHHHFHGCGHHFGGFFGACGH<GFCGHHHHGGEDAHHHHFHHHHGGHHGGGGBEGGGGGGGGFFGGGGGGGGGGFFFFFEFFFFFFFFFFFFFFFFFFFFFFFFFFFFFFFFFFFFFFB
@M05620:37:000000000-D9766:1:1101:10372:7780 1:N:0:74
ACCACACCTTCTACAATGAGCTGCGTGTGGCTCCCGAGGAGCACCCCGTGCTGCTGACCGAGGCCCCCCTGAACCCCAAGGCCAACCGCGAGAAGATGCCCACGAGAGTGGCCCGCCACCTCTTCTGGTGGCCGCCTCCCTCCTTCCTGGCCTCCCGGGGCTGCGCCCCTTCTCACTGGTTCTCTCTTCTGCCGTTTTCCGCACGCCTCTCTTCCCTGACCTGCGATTCCTTTCGTACTCTGCAGGTTCTG
+
AAAAAAAAFFFFFGGB3FGGFFGFEBEGF?GHHGC?0EG?/GGHHGCGAEFCEB1BGFGFEGCGAEEEGGGHHHEEGGG/FGHEAEEGGCGGC/F1111?<F////</<1.<FF-@--...<0=D00<D/.;G---:..99FC/00:FFB?9BF..C-----99@@B--9;FB////:-BB9BB9BB//B//B-9-BE/9--9---9;AFFFBB/B/B-/:/-----99//9//-----9////;--9BB/
@M05620:37:000000000-D9766:1:1101:6106:7796 1:N:0:74
ACCACACCTTCTACAATGAGCTGCGTGTGGCTCCCGAGGAGCACCCCGTGCTGCTGACCGAGGCCCCCCTGAACCCCAAGGCCAACCGCGAGAAGATGAGCCCGGTCAGTTCCCCCCTAACTCTTCCGGTTCCCTCCTCCCTGCCTCCCCGGCTCCCCGAGCTTCGCCCCTTCTCACCTGTTCTCTCCTCTTCCGTTGTCCTTTAGTCTCTCTTCTCCGTATCGTATCTCCCTTTGCACTCTGCAGGTTCT
+
CCCCCCCBFFFFGGGGGGGGGFHGGGGGHGHHHGGGC2EEFHHHHGGGEGGGEHHHHHHGGGEFGGGGGGGHHHHGGGGHGHHHGGGGGGGGFGF2FGD2?2?/////01<1=FC.--.</=<=0D0<A-:.=G0;AH/CEH0.:00;..;-;-;...:9-;.//-.;;-..9;/;/.9/;BFFF/B/B/;/9F.;/.9:B/////;/BFFB//:://;....;/.;.//9/;/;///:/9://:/;A///
@M05620:37:000000000-D9766:1:1101:18065:7805 1:N:0:74
AGTGCCAGCTCTCAATCGCACAGGGGACCCAGGGCCTGGCCCCTCCATCCAGAAAACCTATGACCTCACCCGCTACCTGGAGCACCAACTCCGCAGCTTGGCTGGGACCTATGTGAGTATCCAGCGTAGGAATCTGGGAGTTGGGGAGGAGTGAGGAGTTGGGGAAAGACAGTCCTAACCGTGGAGGGTTCTGGTAAATGATGGGGTGAGGAGGGGCTCTTTGGCTCCCACCAGTCCCCCTGTCTGGTCTA
+
BCABCFFFCFFFGGGGGGFFGGHFGGGGGGHHFGGGGGHHHHGHGGHHHGHHFHHHHGHHHHGHHHHHHHHGGEEEHHHHHGHHHGGGFHGFEGEGGHHHGHHFGGHHGHGHHHHHHHHGHHHHHGGGGGHHGHHHHHFGGHHHGGGGGDDGHFFHHGHGHHGGGGHGHHHHHHGHHHHHGGGGGGGGEGGGGGFFFGGGGGGGGGFFFFFFFFFFFFFFFFFFFFFFFFFFFFFFFFFFFFFFFFFFFFB
@M05620:37:000000000-D9766:1:1101:25226:7819 1:N:0:74
AGTGCCAGCTCTCAATCGCACAGGGGACCCAGGGCCTGGCCCCTCCATCCAGAAAACCTATGACCTCACCCGCTACCTGGAGCACCAACTCCGCAGCTTGGCTGGGACCTATGTGAGTATCCAGCGTAGGAATCTGGGAGTTGGGGAGGAGTGAGGAGTTGGGGAAAGACAGTCCTAACCGTGGAGGGTTCTGGTAAATGATGGGGTGAGGAGGGGCTCTTTGGCTCCCACCAGTCCCCCTGTCTGGTCTA
+
BBABBFFFBFFFGGGGGGGGGGHHGEGGGGHHGGGGGGHHHHGHGGHHHHHHGHFHHGHHHHHHHHHHHHHGGGGGHHHHGGGGGHHHGHHHGG?EGHHHGHHGFGHHGHHHHHHHHHHHHHHHHGCFGGHHHHHHHHHGGHHHGGGGGGGHHFHHHGHHEHGGGGHHHHHHHHHHHHHHGGGGGGGG9CFFGGFFGGGGGGGGGGFFFFFFFFFFFFFFFFFFFEFFFFFFFFFFFFFFFFFFFFFFFFB
@M05620:37:000000000-D9766:1:1101:13146:7825 1:N:0:74
AGTGCCAGCTCTCAATCGCACAGGGGACCCAGGGCCTGGCCCCTCCATCCAGAAAACCTATGACCTCACCCGCTACCTGGAGCACCAACTCCGCAGCTTGGCTGGGACCTATGTGAGTATCCAGCGTAGGAATCTGGGAGTTGGGGAGGAGTGAGGAGTTGGGGAAAGACAGTCCTAACCGTGGAGGGTTCTGGTAAATGATGGGGTGAGGAGGGGCTCTTTGGCTCCCACCAGTCCCCCTGTCTGGTCTA
+
A3AAAFFFBFFFGFGGGGGCFAHDGEGGGGGHGGGGAFHHHHGHGGHHHHGHFGFHGGHFGFDGHGCFGHHEGGGGHHGFHGG?EHHHGHHHGG/EEGHHGHHEEGFHGHGHHHHHHFGGHHHHHGGGGGGHHHHHHHGGDHHHGGGGGGGHHHHHHGHGFHGFGGHGGHHHFHHHHGHHGCCCGGGG;9FFGGFBFBBFFFGGGGFC?FFFFFFFFFFFFFFFFFFEEFFFFFFFFFFFFFFFFFFFFF;
@M05620:37:000000000-D9766:1:1101:11973:7871 1:N:0:74
AGTGCCAGCTCTCAATCGCACAGGGGACCCAGGGCCTGGCCCCTCCATCCAGAAAACCTATGACCTCACCCGCTACCTGGAGCACCAACTCCGCAGCTTGGCTGGGACCTATGTGAGTATCCAGCGTAGGAATCTGGGAGTTGGGGAGGAGTGAGGAGTTGGGGAAAGACAGTCCTAACCGTGGAGGGTTCTGGTAAATGATGGGGTGAGGAGGGGCTCTTTGGCTCCCACCAGTCCCCCTGTCTGGTCTA
+
AAABBFFFBFFFGGGGGFFEE?C4BEAEEEAGGEEG2AFEGHGFGFHHHC3F3FEBFEF3AADGHEHBGHHEFGEGHHH1FFG?FGHHGBGHGG/EEFHHEGFF?EGHGFFHHHFHHDGHHHHHHDEFC?2@FGHHHGAC?FHHGGFGGGGHHHHHHFGHHH?DFGGFFFHHGHHHGFHH-;;BFGGG9AFGGGGGEFBFGGGGGGF;AAFFDFFFFFFFFBB/BFFE.FFFFFBFFEFAB?FFFBB/;/9
@M05620:37:000000000-D9766:1:1101:6720:7877 1:N:0:74
GAGGCTGCTTTGGAAGAAACTCATAGATTACTGCAACAGTTCCCCCTGGACCTGGACAAGTTTCTTGCCTTGATTACAGAAGCTGAAACAACTGCCAATCCTCCAGGATGCTAACCGTAAGGAAAGGCTCCTATAAGACTACAAGGGAGTAAAAGAGCTGATGAAACAAAGGCAAGTAAATCAGGCACATCAGCCTTAGAACTCTTGTGGATCCAATCGAATAATTCTCAGAAAGTTTAATCGTGACAGAC
+
>3AA>>BACBB4G4BBFGBGGGHHHFHHHGADDG4FFHBFGB5BBBAAAFBBGGEF231BAFHDFGGB3B5B3DD535BDGFABF33BBB1BFFHHHGH32BBFHB31@3BB@BB1>?1>B33FC?0?3B/B?B34BB3??3?22/??/?2??32/2@@@<<2222@</0?0/00?1<?11111<<.00111110>00<00=0=0=0<<.<00/<::/..:0;:000;00;0;//=9C9000.;.;;009;
@M05620:37:000000000-D9766:1:1101:10780:7884 1:N:0:74
ACCACACGTTCTACAATGCGCTGCGTGTGGCTCCCGAGGAGCACCCCTTGCTGCTGACCTAGGCCCCCCTGAACCCCAAGGCCAACCGCGCGAAGATGCCCAGGTGAGTGGCCCGCTACCTCTTCTGGTGGCCGCCTCCCTCCTTCCTGGCCTCCCGGCGCTGCGCCCTTTCTCCCTGGTTTTCTCTTTTGCCGTTTTCCGTAGGACTCTCTTCTCTGACCTGGGTCCCCTTTGGAACCCTGCAGGTTCTA
+
AAAAAAA1BBBAGGFFAGAAEAEGEEE000BBB/AB/E/EAGEHGFGAGABGDGHHHHH1B1BGHCGGGEAGHFHGGCGHGEGHHGG/>E<BCGG/1?FGFGHCGHFCFHGGGHCC?-CGD1DGFHHHHFCFC-@CG?GCGGGHHHFF9BFFB?CE.A--;@--@?B@?FBFFF/BBBEFF--;B/9B//9/B@FFFEFFFFF-A/B/;BFFFFB;9F/BFBB-9;----:9B/BBF/-;F-99BFA/9/9
@M05620:37:000000000-D9766:1:1101:22372:7888 1:N:0:74
GAGGCTGCTTTGGAAGAAACTCATAGATTACTGCAACAGTTCCCGCTGGCCATGGAACCGTTTCTTGCCTGGCTTCCAGAAGCTGGAACAACTGCCCCTCCTACCAGATGCTTCCCGGACAGAACGGCTCCTCGCCGCCTCCCCGGGCGTCACAGCGCTGCTGCAACCATGGCAAGTAAGTCCGGCCTTTCCGCTTTAGCACTCTTGTGGCTCCCATTGAACCATTCTCAGCATTTGTACTTGTAACTGAC
+
CBBCCCFCFFFFGGGGGGGGGGHFG5DDFH4FGF4BCG25A5DB2AAE22G3GH3GE3AEEGH3DFG5AFGHHGA2FHH3EGHHB2?FH2BGF3GH11G>FE3@B3B133B34?BGA////??32/?///?BF/<//@/</?F/-@--<AD.<C0C-AGGG0GGHHBFFGFGG/;A0;9;FGGAAG?.CFGGFFFFFFFFFFFFFFFFFF.9BEF/:BFF/9AFFFFFFFFFFFFFFFBBFFFFFB9;BFB
@M05620:37:000000000-D9766:1:1101:4651:7893 1:N:0:74
ACCACACCTTCTACAATGACCTGCGTGTGGCTCCCGAGGAGCACCCCGTGCTGCTGACCGAGGCCCCCCTGAACCCCAAGGCCAACCGCGAGAAGATGCCCAGGTGAGTGGCCCGCTACCTCTTCTGGTGGCCGCCTCCCTCCTTCCTGGCCTCCCGGAGCTGCGCCCTTTCTCACTGGTTCTCTCTTCTGCCGTTTTCCGTAGGACTCTCTTCTCTGACCTGAGTCTCCTTTGGAACTCTGCAGGTTCTA
+
AA11A>AAFFFFGGGBAFG1B1BEEEGFCEFFEFFGGGG/AFCGHGGGEEFC1BAFGHHGEG/EFGGGGGGFFEFGGGEGEGHE/FG/CCCCCCCCHFHFHHHGHHHHHHEFHGGCGGGHGHGHHHFFHCCGHCGGCGHGHHGHHGGGGGGGGFGE?-;9@FBFG@F@?FFFFFFFFFFFFFFFFFFFBFFFE@AABFFF?BFFFFFFFFFFFFFFFBFFFFFFFFFFFFFFFFFFFFFFFFFFFFFFFFF
@M05620:37:000000000-D9766:1:1101:22556:7898 1:N:0:74
ACCACACCTTCTACAATGAGCTGCGTGTGGCTCCCGAGGAGCACCCCGTGCTGCTGACCGAGGCCCCCCTGAACCCCAAGGCCAACCGCGAGAAGATGACCCAGGTGAGTGGCCCGCTACCTCTTCTGGTGGCCGCCTCCCTCCTTCCTGGCCTCCCGGAGCTGCGCCCTTTCTCACTGGTTCTCTCTTCTGCCGTTTTCCGTAGGACTCTCTTCTCTGACCTGAGTCTCCTTTGGAACTCTGCAGGTTCT
+
DDDDDCCDFFFFGGGGGGGGGGHHGGGFHGHHHGGGGGGGGHHHHGGGGGGGHHHHHHHGGGGGGGGGGGGHHHHGGGGHGHHHHGGGGGCFGGHGHHGHHHHHGFHHGGGGGHHGGGGGHHHHHHHGFGHGGHGGGGGHGHHGHGGGGGGGGGGGGGGFGGGGGGFFFFFFFFHFFFFFFFFFFFFFFFHHFFFFFFFFFFFFFFFFFFFFFFFFFFFFFFHFFFFFFFFFFFFFFFFFFFFFFFFAFFF
@M05620:37:000000000-D9766:1:1101:15419:7901 1:N:0:74
ACCACACCTTCTACAATGAGCTGCGGGTGGCTCCCGAGGAGCACCCCGTGCTGCTGACCGAGGCCCCCCTGAACCCCAAGGCCAACCGCGAGAAGATGCCCAGGTGAGTGGCCCGCTACCTCTTCTGGTGGCCGCCTCCCTCCTTCCTGGCCTCCCGGCGCTGCGCCCTTTCTCACTGGTTCTCTCTTCTGCCGTTTTCCGTAGGACTCTCTTCTCTGACCTGTGTCTCCTTTGGAACTCTGCAGGTTCTA
+
AAA1AAAAFFFFGGGGDGABGBHFG0AA00FG1AFA?EGCCHHHHGGEEEGGFHGFHHHE@E?EGAEGGEF0GCGGGGEH//GHHG//BC>/<CGG1F11?FFCGGB0FFFFAG--A-CCGHHFHFC:GGCC.-A-CEEEGGGGGGGGGBFAF?AEBA-9-@-A;@?@@B/BFFBFFB-:B/9B//BFBF/B/@B-BAF/-B9--999BBFBFB/FF//9;F-//;B/BFFEFFB//FFFF/BFE-;9BFF
@M05620:37:000000000-D9766:1:1101:5624:7906 1:N:0:74
GAGGCTGCTTTGGAAGAAACTCATAGATTACTGCAACAGTTCCCCCTGGACCTGGACAAGTTTCTTGCCTGGCGTACAGAAGCTGAAACAACTGCCAATCCTCCAGGATGCTACCCGTAAGGAAAGGCTCCTAGAAGACTCCAAGGGAGTAAAAGAGCTGATGAAACAATGGCAAGTAAGTCAGGCATTTCCGCTTTAGAACTCTTGTGGATCCAATTGAACAATTCTCAGCATTTGTACTTGTAACTGAC
+
AAAABAFAFFFFGCGFCGEGGGHHHFGHHFHGHHHHCCGBFGHHHGGFG2GGHHGH2FGGHHHHHHHHHF31A0BE@E5@F33BFFBBBB?FHHHF3BGBFGB3?@3?E3BFF?FFF/EEHFHH3FB?BG??F32BG2B?2BCG2/<FB/FG2@2<2<??1?11GGD0G?1FFHHGFGG1=FFHHFECDFGF?EA.<DG0=GCGCHGHG.:<:GG0CF0GGGGFGFGGEFG/C;BF00;F000;FGFBGGF
@M05620:37:000000000-D9766:1:1101:7082:7916 1:N:0:74
AGTGCCAGCTCTCAATCGCACAGGGGCCCCAGGGCGTGGCCCCTCCATCCAGAAAACCTATGACCTCACCCGCTACCTGGAGCACCACCTCCGCAGCTTGGCTGGGACCTATGTGAGTATCCAGCGTAGGAATCTGGGAGTTGGGGAGGCGTGAGGAGTTGGCGAAAGACAGTCCTAACCGTGGAGGGTTCTGGTAAATGATGGGGTGAGGAGGGGCTCTTTGGCTCCCACCAGTCCCCCTGTCTGGCCTA
+
AAAAAFF1AFFFGDGGBA1FE0BFC00AA00B0/B//AAECGEHGGFDG0BFDHH0BE0C1FGHGDBGHHFEE/>EGHHH0BFGFCG/F00/?E@/<BBF/0FFF/FFGFBGHGEG11@FH22@GGACC/??GHHHHF0<CGHH--.=<.<E-.=.:;G/CH/-9;-.///=F0FGGGGG?EG?.=E9;AFFFFBFFFFFFFFFE-;@FFE/9B-@@-EFFF/BFBFFFBFF?F/BFBEF@-/BFFF/:B;
@M05620:37:000000000-D9766:1:1101:26845:7918 1:N:0:74
ACCACACCTTCTACAATGAGCTGCGTGTGGCTCCCGAGGAGCACCCCGTGCTGCTGACCGAGGCCCCCCTGAACCCCAAGGCCAACCGCGAGAAGATGCCCAGGTGAGTGGCCCGCTACCTCTTCTGGTGGCCGCCTCCCTCCTTCCTGGCCTCCCGGCGCCGCGCCCTTTCTCACTGGTTCTCTCTTCTGCCGTTTTCCGTAGGACTCTCTTCTCTGACCTGAGTCTCCTTTGGAACTCTGCAGGTTCTA
+
BABCABBBCFFFFFFGGGFGGGHHGEEE4EBABFFEEGEFCGDGGFGFEFEFFHGHHGHGGCCEGGGGGGGHBHHGGEGHGHHHHGGGBGCFGGHFHHGHHG/F=F?=?GGFHH-<@CCHHHHHFDFHDGGFGC@FGGHGHHGHHGGGFGFGFGGGGG-9:-:;BCFFFFFFFF0;BFFFFBBFFFFFFBFFFF9DFFFFFB:.ABFBFFFFFF0BBF0;FFF;9;BBFF0FFFFFFBBBFBFBBFFFEF9
@M05620:37:000000000-D9766:1:1101:8330:7920 1:N:0:74
AGTGCCAGCTCTCAATCGCACAGGGGACCCAGGGCCTGGCCCCTCCATCCAGAAAACCTATGACCTCACCCGCTACCTGGAGCACCAACTCCGCAGCTTGGCTGGGACCTATGTGAGTATCCAGCGTAGGAATCTGGGAGTTGGGGAGGAGTGAGGAGTTGGGGAAAGACAGTCCTAACCGTGGAGGGTTCTGGTAAATGATGGGGTGAGGAGGGGCTCTTTGGCTCCCACCAGTCCCCCTGTCTGGTCTA
+
ABAABFFFBFFFGGGGGFGGGFHHGGGGGGHHGGGFFFHHHHGHGGHHHHGHHHHHHGHHHHHHHHHHHHHGGGGGHHHHHHGHHHFHFGGHGGEGGHHHGHHGGGHHGHHHHHHHHHHHHHHHHGEFGGHHHHHHHHGGCHHHGGGGGGGHHHHHHGHHGHGGGGHGHFHHHEHGHHHHGFGGGGGGEFFGGGCFGGGFGGGGGGFFFFFFFFFFFFFFFFFFFFFFFFFFFFFFFFFFFFFFFFFFFFB
@M05620:37:000000000-D9766:1:1101:25140:7922 1:N:0:74
ACCACACCTTCTACAATGAGCTGCGTGTGGCTCCCGAGGAGCACCCCGTGCTGCTGACCGAGGCCCCCCTGAACCCCAAGGCCAACCGCGAGAAGATGCCCAGGTGAGTGGCCCGCTACCTCTTCTGGTGGCCGCCTCCCTCCTTCCTGGCCTCCCGGCGCTGCGCCCTTTCTCACTGGTTCTCTCTTCTGCCGTTTTCCGTAGGACTCTCTTCTCTGACCTGAGTCTCCTTTGGAACTCTGCAGGTTCTA
+
BBAAABBBFFFFGGGGFGGEGFHHGEEEDAGHFFGEFGGGGHHHHGGGEEGGHHHFHHHGGGGGGFGGGGGGHHHGGGGHAFGHHGE/BDGGGGFHHHHGHHHGHHHHHHGGHHGGGGGHHHHHHHHGGHCHHCGCGGGGHHGHHGGGGBFGGFGGG@-=B?BFBBFB;FEFFFFFFFFFFFFFFFFFFFFFFBFFFFFFFFADFFFFFFFFFFFFFFFFFFFFFFFFFFFFFFFFFFFFFFFFFFFFFFF
@M05620:37:000000000-D9766:1:1101:22185:7928 1:N:0:74
AGTGCCAGCTCTCAATCGCACAGGGGACCCAGGGCCTGGCCCCTCCATCCAGAAAACCTATGACCTCACCCGCTACCTGGAGCACCAACTCCGCAGCTTGGCTGGGACCTATGTGAGTATCCAGCGTAGGAATCTGGGAGTTGGGGAGGAGTGAGGAGTTGGGGAAAGACAGTCCTAACCGTGGAGGGTTCTGGTAAATGATGGGGTGAGGAGGGGCTCTTTGGCTCCCACCAGTCCCCCTGTCTGGTCTA
+
AAAABFFFCFFFGFGGGFGGGGHHGFGGGGHHGGGGGGHHHHGHGGHHHHHHHHHHHGHGHHFHHHHHHHHGGGGGHGHHHGHEFHHHGHGHGGCGGHHHGHHEDGHHGHGHHHHHHDHHHHHHGGEDGGHHHHHHHHHGGHHGGGGGGGGHHHHHHGHHHHGGGGGHFHHHHHHGHHHHGFEGGGDG;.AFGGFGGGGGGGGGGGFFFFFFFFFFFFFFFFFFFFFFFFFFFFFFFFFDFFFFFFFFFFF
@M05620:37:000000000-D9766:1:1101:5192:7931 1:N:0:74
ACCACACCTTCTACAATGCGCTGCGTGTGGCTCCCGAGGAGCACCCCGTGCTGCTGACCGAGGCCCCCCTGAACCCCAAGGCCAACCGCGCGAAGATGACCCAGGTGCGTGGCCCGCTACCTCTTCTGGTGGCCGCCTCCCTCCTTCCTGGCCTCCCGGAGCTGCGCCCTTTCTCACTGGTTCTCTCTTCTGCCGTTTTCCGTAGGACTCTCTTCTCTGACCTGCGTCTCCTTTGGAACTCTGCAGGTTCT
+
AAA1AAA>CCFFGFGF3F11E0EEGEAB00BGCBFAAEG?EHGHHGGGEFGGHHFFHHH>/EEEGAGGGGGFE>GGGGEHACHFGGA/CC//<@/<1?DGHHHGGHG1<FFGGHCACGCGHHHGHHHHHHBFHHG@GGGGGGGGGGGGGGGGGGGGGB?9;9FFF@?F??FFFFFFFFFFFFFFFFFFFFFFFF@BBFFFFFFFFFFFFFFFFFBFFFFFFFFFE@F@FFFFFFFFFFFFFFFFFFF9:FF
@M05620:37:000000000-D9766:1:1101:10306:7935 1:N:0:74
GAGGCTGCTTTGGAAGAAACTCATAGATTACTGCAACAGTTCACCCTGGACCTGGAAAAGTTTCTTGCCTGGATTACAGAAGCTGAAACAACTGCCAATCCTCCAGGATGCTACCCGTAAGGAAAGGCTCCTAGAAGACTCCAAGGGAGTAAAAGAGCTGATGAAACAATGGCAAGTAAGTCAGGCATTTCCGCTTTAGCACTCTTGTGGATCCAATGGAACAATTCTCAGCATGTTTACTGGTGACTGAC
+
>>1>>1BACBBDECB11BAABAA3AF1GFDBDBB1AFFGAEDDFGHAEGBBBGBGCB10G1FHFDAFBBBAAADA1BABDB1ABB111B0/>@0@BF1FBBB1BGB>/BB>FBBBB>?/?B110B0B?BB?BB>BFBGB<1BB<B?//?/0B2F1/0@@@@@@@1FGC/??10?????11@@1<<<.<>>1><.CGFBFB0D<<0<0=<<<;GG:GG//0;/;:0;0=CGG/990;0;00F0/;/;=;B//
@M05620:37:000000000-D9766:1:1101:14529:7951 1:N:0:74
GAGGCTGCTTTGGAAGAAACTCATAGATTACTGCAACAGTTCCCCCTGGACCTGGAAAAGTTTCTTGCCTGGCTTACAGAAGCTGAAACAACTGCCAATCCTACAGGATGCTACCCGTAAGGAAAGGCTCCTAGAAGACTCCAAGGGAGTAAAAGAGCTGATGAAACAATGGCAAGTAAGTCAGGCATTTCCGCTTTAGCACTCTTGTGGATCCAATTGAACCATTCTCAGCATTTGTACTTGTAACTGAC
+
>1>>A>CAFFFFGGGG1AFBBFBFDFGHH1FFHH11BFFAFGHHHGEF/0FGHHAGH10BFHHHGHHHHHHHHHH1GHHFHHHHFEGGHCGHHFGH11FHHGBG@GHHHHHHFGHHGGGEFHHH0GGHHHGHHH11B1BGHH11BFGCEGG12@G/FGHH1GHDGHHFHHHHHHHFGHHHHHHHHHHHHHHHGGGGGHHHHHHHHHHHHGHHHHF0CHHHHH.:CHHHGGGGGGGGFFGGGGGGGFGGGGF
@M05620:37:000000000-D9766:1:1101:14543:7962 1:N:0:74
GAGGCTGCTTTGGACGAAACTCATAGATTACTGCAACAGTTCCCCCTGGACCTGGAAAAGTTTCTTGCCTGGCTTACAGAAGCTGAAACAACTGCCAATCCTCCAGGATGCTACCCGTCAGGAAAGGCTCCTAGAAGACTCCAAGGGAGTAAAAGAGCTGATGAAACAATGGCAAGTAAGTCAGGCATTTACGCTTTAGCACTCTTGTGGATCCAATTGAACAATTCTCAGCATATTTACTTGTAACTGAC
+
>3>A3>B>BBB4F4BA2EAEGFHGHGGHHCBADB33FGBFGD5BBEAAA2BBGFFBB32BBDFDDDDABB3B1BB33BBDF3BBB33@BB1BEFDG3BF?1B3BF3313BF@BB?B?//>?C30?BB?3B?BBBBBBBBB1BBB?/??</0@D@1/0?<???1<???<<1?1><1<>111>1110>.000<0=.CEFEG0<<;C0;0:;.:00;:::00;:0;90;0;;;0/000;0;000;0;0;C9;B;
@M05620:37:000000000-D9766:1:1101:9152:7963 1:N:0:74
AGTGCCAGCTCTCAATCGCACAGGGGACCCAGGGCCTGGCCCCTCCATCCAGAAAACCTATGACCTCACCCGCTACCTGGAGCACCAACTCCGCAGCTTGGCTGGGACCTATGTGAGTATCCAGCGTAGGAATCTGGGAGTTGGGGAGGAGTGAGGAGTTGGGGAAAGACAGTCCTAACCGTGGAGGGTTCTGGTAAATGATGGGGTGAGGAGGGGCTCTTTGGCTCCCACCAGTCCCCCTGTCTGGTCTA
+
A@>1A1FFAFFFGGGFFGGAEAGCFGAEGEHHCFG//FHABGGHGGHGGFHH1GFFGGGHFHFHHHHHHHHGEEEGHHHHFGGHGHH/EBGHEE?EECGGFFHGGGHHGHHHGHHHHHHHHHHHHGEECGHHHEGHHHHGGHFHGGGGGGEHHHGFHGHHHHGGGGHHGHHHHGHHHHHHGEGAGGGG=FFGGGFGGGGFGGGGGGF@FFFFFF@@@@FFFFFFFFFFFFFFFFFFFFFF@FFFFFEFFFF
@M05620:37:000000000-D9766:1:1101:21219:7971 1:N:0:74
GAGGCTGCTTTGGAAGAACCTCATAGATTACTGGAACAGTTCCCCCTTGCCCTGGAAAAGTTTCTTGCCTGGCTTACAGAAGCTGAAACACCTGCCCCTCCTACAGGCTGCTCCACGTACAGACAGGCTCCTCGACGACTCCCCGGGCGTCCAAGAGCTGCTGCAACAATGGCCAGTACGTCCGGCGTTTCCGCTTTAGCACTCTTGTGGATCCGCTTGACCAATTCTCAGCATTTGTACTTGTAACTGAC
+
A?AAAAF1@FFFFGGGGGB1B0A1DDG33F1FG10B1FG1AAG1AE/0B1B1A0/G1100FFEA2D11BAAGHHH1FBGHHHHHC1BGH0>E00>0//B>?B1B@10/>0>F1B10?GF//21000//BBCB0?//////?</<////>---.>100/<//<0<CGC<CD0<C//;:C0./;.;-;---;C9EAFA.FB0C0B9;BFFBF///9--99-9///-99B/BF/BFBB9/;BB/BFBF//9:/9
@M05620:37:000000000-D9766:1:1101:14763:7976 1:N:0:74
ACCACACCTTCTACAATGAGCTGCGTGTGGCTCCCGAGGAGCACCCCGTGCTGCTGACCGAGGCCCCCCTGAACCCCAAGGCCAACCGCGAGAAGATGCCCAGGTGAGTGGCCCGCTACCTCTTCTGGTGGCCGCCTCCCTCCTTCCTGGCCTCCCGGCGCTGCGCCCTTTCTCACTGGTTCTCTCTTCTGCCGTTTTCCGTAGGACTCTCTTCTCTGACCTGCGTCTCCTTTGGAACTCTGCAGGTTCTA
+
BBBBBBBA4FFFGBFGGGGGGGHHGEGA4EGFGFEFDEEGDHDGHGGEEFEGFHFHHHHAECCEGGGGGGGHFHHGGGGHGHHHHGGGGG>BCGHFFHHHHHGFHHHHHHGGHHGGGGGHHHHGFGDHHHGHHGGGGGHGHHGHHFGGBFGGGGGGGG9DGFAFFFFFFFFFFFFFFFFFFFFFFFFFFFFFFFDFFFFFFF.AD/BFFFFFFFFFFF/BFFF.;A:.:FFFFBFFFFFFFFFFFFFFFFF
@M05620:37:000000000-D9766:1:1101:9141:7978 1:N:0:74
AGTGCCAGCTCTCAATCGCACAGGGGACCCAGGGCCTGGCCCCTCCATCCAGAAAACCTATGACCTCACCCGCTACCTGGAGCACCCACTCCGCAGCTTGGCTGGGACCTATGTGAGTATCCAGCGTAGGAATCTGGGAGTTGGGGAGGAGTGAGGAGTTGGGGAAAGACAGTCCTAACCGTGGAGGGTTCTGGTAAATGATGGGGTGAGGAGGGGCTCTTTGGCTCCCACCAGTCCCCCTGTCTGGTCTA
+
>A>>>DFFBFFFG4FFGGGAECHFG2EEFEHF2BEEFFHHHHGHGGHGHHHHHHHHHGHHHFHHHGGHHHHGG>>EHHGHBFGHHH1??GFBAFCGEHBGGGHGGGHHGHHHHHHHHHHHHHHHHGGGGGGHHHHHHHACGHHHGG.@D<CCGDGHGEHHHHGGEDGEHHHGHHHHGGHGGGGGAEGGFGGGGGGGGGFFGGGGGFFFFFFFFFFAFFFFFFFEFFFFF.FFEFFFFFFFFFFFFFFFFFB
@M05620:37:000000000-D9766:1:1101:21210:7988 1:N:0:74
GAGGCTGCTTTGGAAGAAACTCATAGATTACTGCAACAGTTCCCCCTGGACCTGGAAAAGTTTCTTGCCTGGCTGACAGAAGCTTAAACCACTGCCACTCCTACAAGATGCTAACCGTAAGGAAAGACTCCTAGCAGACTCCACGGGAGTAACAGAGCTGATGAAACAATGGCAAGTAAGTCAGGAATTTCAGCTTTAGCACTCTTGTGGATCACATAGAACCATTCTCAGCATTTGTACTTGTAACTGAC
+
BBBBBBFBFFFFGGGGGFGGFGHGFF5DGHHGFHH4CGHAGF5BFE2FEBGFHHHHGBGCBGGGHFHFHHFHHBFHFHG3BBGBBD5G33BFG@BGH3FE2BBFG33?3BBGF4FH?EGE03B33B3BFGHHG43BF3B3BB22/>B/CF<@2@@22@GG2GGGFGFHHFFH0??F>FFFGG1>C1FGHGHDGEHDGF0D0GCHD=DGG.G0C./<00:;;C:CG00;;GF9F09C0CBF00;CF00CFGF
@M05620:37:000000000-D9766:1:1101:20047:7993 1:N:0:74
ACCACACCTTCTACAATGAGCTGCGTGTGGCTCCCGAGGAGCACCCCGTGCTGCTGACCGAGGCCCCCCTGAACCCCAAGGCCAACCGCGAGAAGATGCCCAGGTGAGTGGCCCGCTACCTCTTCTGGTGGCCGCCTCCCTCCTTCCTGGCCTCCCGGCGCTGCGCCCTTTCTCACTGGTTCTCTCTTCTGCCGTTTTCCGTAGGACTCTCTTCTCTGACCTGAGTCTCCTTTGGAACTCTGCAGGTTCTA
+
DCCCDCDCFFFFGGGGGGGGGGHHGGGEHGHHHGGGGGGGGHHHHGGGGGGGHHHHHHHGGGGGGGGGGGGHHHHGGGGHGHHHHGGGGGGGGGHHHHHHHHHGHHHHHHGGHHGGGGGHHHHHHHHHHHGHHGGGGGHGHHGHHGGGGGGGGGGGGG-CFFFFFFFFFFFFFFFFFFFFFHFFHFFHHHHFFFFFFFFFFFFFFFFFFFFFHHHFFFFFFFFBFFFFHFFFHFFFFFFFFFFFFFFFFFB
@M05620:37:000000000-D9766:1:1101:21451:7995 1:N:0:74
ACCACACCTTCTACAATGAGCTGCGTGTGGCTCCCGAGGAGCACCCCGTGCTGCTGACCGAGGCCCCCCTGAACCCCAAGGCCAACCGCGAGAAGATGCCCAGGTGAGTGGCCCGCTACCTCTTCTGGTGGCCGCCTCCCTCCTTCCTGGCCTCCCGGCGCTGCGCCCTTTCTCACTGGTTCTCTCTTCTGCCGTTTTCCGTAGGACTCTCTTCTCTGACCTGAGTCTCCTTTGGAACTCTGCAGGTTCTA
+
AAA1AAAAFFFFGGGF3GF1E1F1EAABG?GH1FGAEEG?EHHHHGCGECGGHHHBGHHG?EGGE/EEGGG0F1?EGG/F//FEGG/<CCG//C<G1GBCGCEFHGHHFGEFGHCCGCCHHHFHHHGFGFCFFCCGCGCEHGGHHGFGGFFFFFFGBA-?@;@F;@B@-BBFFF/FFFFFB/BFFF/9BBFFF@FFFFFFFF-AF/BFFFFFFFFFFF/BFFFB-FFFFFFFFFF/FFFFFFFFFFFFFFF
@M05620:37:000000000-D9766:1:1101:20412:8002 1:N:0:74
ACCACACCTTCTACAATGAGCTGCGTGTGGCTCCCGAGGAGCACCCCGTGCTGCTGACCGAGGCCCCCCTGAACCCCAAGGCCAACCGCGAGAAGATGCCCAGGTGAGTGGCCCGCTACCTCTTCTGGTGGCCGCCTCCCTCCTTCCTGGCCTCCCGGAGCTGCGCCCTTTCTCACTGGTTCTCTCTTCTGCCGTTTTCCGTAGGACTCTCTTCTCTGACCTGAGTCTCCTTTGGAACTCTGCAGGTTCTA
+
CCCCCCCCFFFFGGGGGGGGGGHHGGGEEGHHHGGGGGGGGHHHHGGGGGGGHHHHHHHGGGGGGGGGGGGHGHHGGGGHGHHHHGGGGGGGGGGHHHGHHBAG?11FFFGFHH@C@@DHGFDGFH0GG<ECG?@DGAGGCCGGHBFB0BFGFAFG?C-:C9:FACFFFFFFFFFFFFFFFFFFFFFFFFFFFFFFFFFFFFFDFFFFFFFFFFFFFFFFFFFFFFFFFFFFFBFFFFFFFFFFFFFFFF/
@M05620:37:000000000-D9766:1:1101:21789:8007 1:N:0:74
GAGGCTGCTTTGGAAGAAACTCATAGATTACTGCAACAGTTCCCCCTGGACCTGGAAAAGTTTCTTGCCTGGCTTACAGAAGCTGAAACAACTGCCAATCCTACCGGATCCTAACCGTAGGCACCGACTCCTCGCCAACTCACCAAAAGTCCCAACGATGCAGCAACAATGAAGAGTAAGACCGGCCTTTCAGCTTTAGCACTCTTGTGACTCAACAAGACCCATTATCAGCATTTGTAATTGTAAATGAC
+
CBBCCCFCFFFFGGGGGGGGGGHHHHHHHHHHHHHHGHHGHHHHHGGGHHHHHHHHHHHHHHHHHHHHHHHHHHHHHHHHHHHHHGHHHHHHHHHHFHHBF4@BFE@/?/BDF4BE/>?/?3BBF?/<//BBF/CG///@2@=@2//??1??110/?F..>111>>FFHDF000<.0=0=0<<@@A-.;GCCGH0:C9F00;FF0C0;900;9:FG0.://9;EG00FBBFFG0BFFFF0;FFB0F0BB00
@M05620:37:000000000-D9766:1:1101:8326:8007 1:N:0:74
GAGGCTGCTTTGGAAGAAACTCATAGATTACTGCAACAGTTCCCCCTGGACCTGGAAAAGTTTCTTGCCTGGCTTACAGAAGCTGAAACAACTGCCAATCCTACAGGATGCTCCCCGTACAGAACGGCTCCTCGCAGCCTCCCCGGGCGTACCAGCGCTGCTGAAACAATGGCAAGTAAGTCAGGCCTTTCAGCTTTAGCACTCTTGTGGCTCCCATTGAACCATTCTCAGCATTTGTACTTGTACATGAC
+
CBBCCCFCFFFFGGGGGGGGGGHHHHHHHHHHHHHHHHHFGHHHHGGGGHHHHHHGGGGHFHHHHHHHHHHHHHHHHHHHHHHHHHFHHHHHHBBGH3BFEHH3G@GB@GHH3@FF/?E//4B32?/EE?FG2B/<C@G2@G</<B//ACGCCGHFGGGGDHHDGHHC:CGF/GHGHH0CGHFHH/:FGGG0;FGGGGGGGGGGFBGGG..;F.:C00;F0F9FF//;BFFBFFFFFBFF/9BFFB/BFBB
@M05620:37:000000000-D9766:1:1101:8347:8010 1:N:0:74
GAGGCTGCTTTGGAAGAAACTCATAGATTACTGCAACAGTTCCCCCTGGACCTGGACAAGTTTCTTGCCTTGCTTAACGAAGCTGAAACAACTGCCAATCATCCAGTATGCTAACCGTAAGGAAAGGCTCCTATAAGACTACAAGGGAGTAAAAGAGCTGATGAAACAATGGCAAGTAAGTCAGGCACTTCCGCTTTAGAACTCTTGTGGATCCAATTGAACAATTATCAGAAAATTTAATTGTCACTGAC
+
>3AB>AFBFBB4G4BBEG4GGGHHHGGHHH45DG4FFHBDGBDBABA2ACAFGGEBB31FDFHDDGG5AB5BBFG555BBFE>BG33BBB1FGHHGGHH33BBFHB43@4D4B4BB>1/>BEBFCB0?3B?B???DBBBD33BB2/?F<<2B>22/2@@2@@2>22<<<1?1001????11<<>>0.00<11....<<=00<<=0000<::0::<C0:0::0=:000<00;0=//=9C00;00;0=;;0:;
@M05620:37:000000000-D9766:1:1101:21539:8016 1:N:0:74
ACCACACCTTCTACAATGAGCTGCGTGTGGCTCCCGAGGAGCACCCCGTGCTGCTGACCGAGGCCCCCCTGAACCCCAAGGCCAACCGCGAGAAGATGCCCAGGTGAGTGGCCCGCTACCTCTTCTGGTGGCCGCCTCCCTCCTTCCTGGCCTCCCGGAGCTGCGCCCTTTCTCACTGGTTCTCTCTTCTGCCGTTTTCCGTAGGACTCTCTTCTCTGACCTGAGTCTCCTTTGGAACTCTGCAGGTTCTA
+
CCCCCCCCFFFFGGGGGGGGGGHHGGGGHGGHHGGGGGGGGHHHHGGGGGGGFHHHFHHGGGCGGGGGGGGHHHHGGGGHGHHHHGGGGGGGGGHHHHHHHHHGHGHHDGFFHHGGGGGHHHHHHHGHHHGHHGGGGGHGHHGHHGGGGGGGGGGGGA?GAGGGGGFFFFFFFFFFFFFFFFFFFFFFFFFFFFFFFFFFFFFFFFFFFFFFFFFFFFFFFFFFFFFFFFFFFFFFFFFFFFFFFFFFFFB
@M05620:37:000000000-D9766:1:1101:24447:8016 1:N:0:74
ACCACACCTTCTACAATGAGCTGCGTGTGGCTCCCGAGGAGCACCCCGTGCTGCTGACCGAGGCCCCCCTGAACCCCAAGGCCAACCGCGAGAAGATGCCCAGGTGAGTGGCCCGCTACCTCTTCTGGTGGCCGCCTCCCTCCTTCCTGGCCTCCCGGCGCTGCGCCCTTTCTCACTGGTTCTCTCTTCTGCCGTTTTCCGTAGGCCTCTCTTCTCTGACCTGAGTCTCCTTTGGAACTCTGCAGGTTCTA
+
BBBABBBBFFFFGGGGFGGGG5GHGEEB4EEFGFGGGG2E?AGFGGGE1EEGFF3GHHBFGF?>FGEGGCFFGHHGG/EFFHHHHGFE@GGGCGHBGHHHHHFGGHHGGHFGHHGGGCGHHHHHHHEGHHGHHCGGGGHGHHGHHGGGFGGGGGGGDG-ABBAFFFFFFFFFFFFFFFFFFFFFFFFFFFFFFFAFFFFFFFFFF/BFFFFFFFFFFFFFFFF9BFFFFF/BFFFFFFFFFFFFFFFFFFF
@M05620:37:000000000-D9766:1:1101:21797:8026 1:N:0:74
GAGGCTGCTTTGGAAGAAACTCATAGATTACTGCAACAGTTCCCCCTGGACCTGGAAAAGTTTCTTGCCTGGCTTACAGAAGCTGAAACAACTGCCAATCCTACAGTATGCTACCCGTAAGGAAAGGCTCCTAGAAGACTCCAAGGGAGTAAAAGAGCTGATGAAACAATGGCAAGTAAGTCAGGCATTTCCGCTTTAGCACTCTTGTGGATCCAATTTAACAATTCTCAGCATTTTTACTTGTAACTGAC
+
A3AA>AF>BBB@FABB4FBBGGHHHGGFG5BDGB444GBDGDDBFEAB22BBGFAB332ABDGFFFFBBBBFGHG3BBBFGGFFG3@FBB?BFGGC@GGB2B4BF@4BBBBG@BBB11/?B????00?BBFHF4BF?F?B3B?BB/???<23F@@/2@@2<<@@@@2<?1?1F<<????1@?1>>>.><>=>..EE<D=D0DGHGFHBC.::CC0C000;::;;C;;;:GGFHF0;0;EFFFFF0;B;;B;
@M05620:37:000000000-D9766:1:1101:15474:8033 1:N:0:74
GAGGCTGCTTTGGAAGAAACTCATAGATTACTGCAACAGTTCCCCCTGGACCTGGAAAAGTTTCTTGCCTGGCTTACAGAAGCTGAAACAACTGCCAATCCTACAGGATGCTACCCGTAAGGAAAGGCTCCTAGAAGACTCCAAGGGAGTAAAAGAGCTGATGAAACAATGGCAAGTAAGTCAGGCATTTCCGCTTTAGCACTCTTGTGGATCCAATTGAACAATTCTCAGCATTTGTACTTGTAACTGAC
+
AABAABFCFFFFGGGGGFFGGGGHHGGHHHHFHHHHGFHFGHHHHGGFHHHHHHHHGHHGFHHHHHHHHHHHHHHHHHHFGHHHHHGGHHHHHHHHHBHGHF4GGFFHHHHFHGHHGE@EHHGGGGGHGHGHHFHFH3FFGHHFHGGHGGHHEHGGHHHHHHHGHHHHGBGBHHHGFHGGFFFGHHHGGHHHGGGGGHHGHFHHHHHGHDGGGHHHHGFHGGFGHHFHHGGBFFGG0CFFGGGGGGGGGGF
@M05620:37:000000000-D9766:1:1101:15456:8036 1:N:0:74
GAGGCTGCTTTGGAAGAAACTCATAGATCAGTGACACAGGACCGGCCGACCACCTAACCGTACCCTCCCTGGCTGACAGCAGCTCGAACCACTTCCCCTCCTACAGGATGCTCCCCGTACCGAGCGGCTCCTCGCCGCCTCCCCGGGCGTCCCAGCGCTGCTGCAACCATGGCCAGTACGTCCGGCCTTTCCGCTTTAGCACTCTTGTGGATCCCCTTGACCCATTCTCAGCATTTGTACTTGTAGCTGAC
+
AAAAA>FAFFFFGGGGFCGGE1E3B3D33B1DDBGGHF0B00B0/A/A/AAE//ABAFCEE///BB///B1B0BB0BEFCGFHC1//BB/B?1BBBFHHEGGB<11BB11B11BFBGGGA//<//@C@@<CC0A-@CC-.C.CCCC-;A---;BBF??EG.BF0BF/-9F/9F//;/9/;;--@---AFBF/ABFFFF/B99FBFBFB/A/:/9B-9;FF/B-:9BFBFF/BFFFBF//;9FF/B//;//-
@M05620:37:000000000-D9766:1:1101:12335:8041 1:N:0:74
AGTGCCAGCTCTCAATCGCACAGGGGACCCAGGGCCTGGCCCCTCCATCCAGAAAACCTATGACCTCACCCGCTACCTGGAGCACCAACTCCGCAGCTTGGCTGGGACCTATGTGAGTATCCAGCGTAGGAATCTGGGAGTTGGGGAGGAGTGAGGAGTTGGGGAAAGACAGTCCTAACCGTGGAGGGTTCTGGTAAATGATGGGGTGAGGAGGGGCTCTTTGGCTCCCACCAGTCCCCCTGTCTGGTCTA
+
AA>>AFFCAFFFG4GGGFGCECHGGEEEAEHHBAEE2BGHCHGDGGHFHHHGBGFFGGHAGGBGHFHHHFGGF>>EHHHHBFHHHH1?EGEFEEF@EGFGGHHGGGHHGHHHHHGHHHHHHHHHHGGGGGHHHHHHHHCFGHHHGG.CGCCFGDGHCEHFGHGGEFHHCHHHHHHHHHHHGGFGCEGGEGGGGGFFGGGGGGGGGGFFFFFFFF=DFFFFFFFFEFFFFFFFFFFFFFFFFFFFFFFFFFB
@M05620:37:000000000-D9766:1:1101:16673:8053 1:N:0:74
ACCACACCTTCTACAATGAGCTGCGGGTGGCTCCCGAGGAGCACCCCGTGCTGCTGACCGAGGCCCCCCTGAACCCCAAGGCCAACCGCGAGAAGATGCCCAGGTGAGTGGCCCGCTACCTCTTCTGGTGGCCGCCTCCCTCCTTCCTGGCCTCCCGGCGCTGCGCCCTTTCTCACTGGTTCTCTCTTCTGCCGTTTTCCGTAGGACTCTCTTCTCTGACCTGAGTCTCCTTTGGAACTCTGCAGGTTCTA
+
AAA>AAAAFFFFGGGFDG1BGCHFG0AA0AGG1AFAAEG/AGHHHGGE?EFGFHF1GHF>/E?EG/EGGEF0B>GGGE/G//FGCF//BC///<FB1?1<F1GGFHHFG<CACAC@CACHDHDFHH0;CFCEFCCC?B.AFFBGFFBBGB.AFAAA.A-;@=@B@-9@@F/BFF/;9BBBBBBBBBFFFFF/B@BABEBBAF?FF9FFFFFFFFFF/9/9BFF9-;F/BF/BFFF/9F/BFFF/9FFFFFB
@M05620:37:000000000-D9766:1:1101:27025:8059 1:N:0:74
ACCACACCTTCTACAATGAGCTGCGTGTGGCTCCCGAGGAGCACCCCGGGCTGCTGACCGAGGCCCCCCTGAACCCCAAGGCCAACCGCGAGAAGATACCCAGATGAGTGGCCCGCTACATCTTCTGGTGGCCGCCTCCCTCCTTCCTGGCCTCCCGGGGCTGCGCCCTTTCTCACTGGTTCTCTCTTCTGCCGTTTTCCGCAGGACTCTCTTCTCTGACATGAGTCTCCTTTGGAACTCTGCAGGTTCTA
+
AAAAAAAAFFFFGGGFG1FG1F1AEAEGHEGHHGG0AA/ABFHHHGCG/AEGE/1BFHHGGG?ECEGEEGFGHHHGGGGHGHHHHGGGG/>CG/<1F1??GGG/?GH?1?..>F-A@@-0DFGDDG0D=C.GGGG-.C.CFGGB9FBF0F.AFGGGG--;----;@B@@FFFFF;B/;9;FFFFFFF//;;BF@-:FFFFF-99-;9/:FFFFFFFFB/:/9//B/:;FBFE/BFBBF/:BB/9F-;BFF/
@M05620:37:000000000-D9766:1:1101:12394:8066 1:N:0:74
ACCACACCTTCTACAATGAGCTGCGTGTGGCTCCCGAGGAGCACCCCGTGCTGCTGACCGAGGCCCCCCTGAACCCCAAGGCCAACCGCGAGAAGATGCCCAGGTGAGTGGCCCGCTACCTCTTCTGGTGGCCGCCTCCCTCCTTCCTGGCCTCCCGGAGCTGCGCCCTTTCTCACTGGTTCTCTCTTCTGCCGTTTTCCGTAGGACTCTCTTCTCTGACCTGAGTCTCCTTTGGAACTCTGCAGGTTCTA
+
BBBABBBBFFFFGGGGGGDGGFHHGEGBAEGHHGGGDFGGGHHHHGGGFFGGFHHHHHHEGGCGGGGGGGGGHHHGGGGHGHHHHGGGGGCGGGHHHHHHGHHGHHHHHHGGHHGGGGGHHHGFHHHHHHGHHGGGGGGGHHGHHGGGGGGGGGGGGB-;BGGGGGFFFFFFFFFFFFFFFFFFEFFFFFFFFFFFFFFFFFFFFFFFFFFFFFFFFFFFFFFFFFFFFFFFEFFFFFFFFFFFFFFFFFB
@M05620:37:000000000-D9766:1:1101:6340:8075 1:N:0:74
AGTGCCAGCTCTCAATCGCACAGGGGACCCAGGGCCTGGCCCCTCCATCCAGAAAACCTATGACCTCACCCGCTACCTGGAGCACCAACTCCGCAGCTTGGCTGGGACCTATGTGAGTATCCAGCGTAGGAATCTGGGAGTTGGGGAGGAGTGAGGAGTTGGGGAAAGACAGTCCTAACCGTGGAGGGTTCTGGTAAATGATGGGGTGAGGAGGGGCTCTTTGGCTCCCACCAGTCCCCCTGTCTGGTCTA
+
>AAAAF5B3FBFGGGGGEFAEEFHEEFEFGHHCEGDEFF2EGGCEGEGFGFFFBBF3EFCHGGHGHFGHFCEEE?EHDHCGGH?FGHHFGHHGEGEGHHHGEB?E/0FGHHBGDFDFDGFBFGGHCGFD<F>@GF<<0<FEHFHG?.-><>>.0DF0EGF</-:...C/CBGCFCGFHCG@.C@...B.=AFBG;CFB099FBFGGF=E9./9A?BB>AFFBBBB9FFAF.9..99;BAA?AF//B9;///
@M05620:37:000000000-D9766:1:1101:15453:8090 1:N:0:74
ACCACACCTTCTACAATGAGCTGCGTGTGGCTCCCGAGGAGCACCCCGTGCTGCTGACCGAGGCCCCCCTGAACCCCAAGGCCAACCGCGAGAAGATGACCCAGGTGAGTGGCCCGCTACCTCTTCTGGTGGCCGCCTCCCTCCTTCCTGGCCTCCCGGAGCTGCGCCCTTTCTCCCTGGTTCTCTCTTCTGCCGTTTTCCGTAGGACTCTCTTCTCTGACCTGAGTCTCCTTTGGAACTCTGCAGGTTCT
+
BBBBBBBBFFFFGGGGGGGGGGHHGGGGGGGHHGGGGGGCGHGHHGGGGGGGHHHHHHHGGGGGFGGGGGGHGHHGGGGHGHHHHGGGGGCGGGHGBGHHHHCGFHHDCFFFGHHGG@CCHHHHFHHGFGGAGHG?@.CGE/GFFFFFGGEFFFGEGD--;?F/CGCFFFFFFFF/;F:.;;//BF/:FFB//B-D9FFFFDB.ADB9BFBFBB/BFF/BFFE./.::/B:FFFFB/BFBFBBF/B.:BBB
@M05620:37:000000000-D9766:1:1101:15560:8115 1:N:0:74
ACCACACCTTCTACAATGAGCTGCGTGTGGCTCCCGAGGAGCACCCCGTGCTGCTGACCGAGGCCCCCCTGAACCCCAAGGCCAACCGCGAGAAGATGACCCAGGTGAGTGGCCCGCTACCTCTTCTGGTGGCCGCCTCCCTCCTTCCTGGCCTCCCGGAGCTGCGCCCTTTCTCACTGGTTCTCTCTTCTGCCGTTTTCCGTAGGACTCTCTTCTCTGACCTGAGTCTCCTTTGGAACTCTGCAGGTTCT
+
CCCCCCCDFFFFGGGGGGGGGGHHGGGFHGHHHGGGGGGGGHHHHGGGGGGGHHHHHHHGGGGGGGGGGGGHHHHGGGGHGHHHHGGGGGDGGGHHHHHHHHEHGHHGHHHGGGHGGGGGHHHHHHHHHHHGHHGGGGGHGHHGHGGGGGGGGGGGGGGAGGGGGGFFFFFFFFFFFFFFFFFFFFFFFFFFFFFDFFFFFFFFFFFFFFFFFFFFFFFFFFFF/BFFFFFFFHFFFFFFFFFFFFF?FFF
@M05620:37:000000000-D9766:1:1101:6944:8133 1:N:0:74
AGTGCCAGCTCTCCATCGCACAGGGGACCCAGGGCCTGGCCCCTCCATCCAGAAAACCTATGACCTCACCCGCTACCTGGAGCACCCACTCCGCAGCTTGGCTGGGACCTATGTGAGTATCCAGCGTCGGACTCTGGGCGTTGGGGCGGAGTGCGGCGTTGGGGAACGCCAGTCCTAACCGTGGAGGGTTCTGGTAAATGATGGGGTGAGGCGGGGCTCTTTGGCTCCCACCAGTCCCCCTGTCTGGTCTA
+
>A>3>FFFBFFFGBGGFFGFEFHGG?2AEECHAEEAFFHHHHGGGGFFGFCGGEE2BE3FFFHHHDFCGHHEE>>EGF@B2BBGHHE1?GH2?ECGEHBBEFHGGGFHGC2BF3F3DDFBGH3@FCG/>C>/>CGFHG.<@DC0@C.@D-;;A0-;-BFFF?FF...:.;.;FFFFB/9FFFFF.;AAAAFFFFF/:BFF/FFFEFFF?F..9@=FFFFB/BBFFBFFF.AA.FFFFFFDFFFFFFFFFFB
@M05620:37:000000000-D9766:1:1101:18335:8134 1:N:0:74
AGTGCCAGCTCTCAATCGCACAGGGGACCCAGGGCCTGGCCCCTCCATCCAGAAAACCTATGACCTCACCCGCTACCTGGAGCACCAACTCCGCAGCTTGGCTGGGACCTATGTGAGTATCCAGCGTAGGAATCTGGGAGTTGGGGAGGAGTGAGGAGTTGGGGAAAGACAGTCCTAACCGTGGAGGGTTCTGGTAAATGATGGGGTGAGGAGGGGCTCTTTGGCTCCCACCAGTCCCCCTGTCTGGTCTA
+
A?>ABFBFBFFFDGGFGGGGEGHHGGGGDGHHGGGGGFHF2GGHGGHHEHHGHF3FGEFHHHGHHHFHHHHGGGGGHGHHHHHHFGHHGFHHGGEGGHHHGHHGGDHHGHHHHHGHHHHHGHHHGCEGGGHGHHHHFHHGGHHHCGEDGGGHFHEFHGHHHGGGGGHHHGHHHGHHHHHF?EEGGGGG.FFGGGGFGGGGGGGGGGFBFFFFFFBBBBFFFFFFFFFFFFFFFFFFFFFFBFFFFFEFFFB
@M05620:37:000000000-D9766:1:1101:24238:8141 1:N:0:74
ACTGCAGCTTGTTAATCCACTCCTCGATTCCTGCCCCCGATCCCCCAGTCCTTATAACCGTTTCGTACCTGGCTACCAGAAGCTACAACCACTACCCCTCCTACCGGATGCTCCCCGTACGGACCGGCTCCTCGCCGCCTCCCCGGGCGTCCCAGCGCTGCTGCAACCATGGCAAGTAAGTCCGGCCTTTCCGCTTTAGCACTCTTGTGGCTCCCCTTGAACCATTCTCAGCATTTGTACTTGTACCTGAC
+
1>>AA11BBF1B1BBBGABFABBBBBBFADGHHHHHG0A//ABGGG/BABG222DDFHHEEF0B/B0BBGHHHH1BFGH0BFH11BBFHEFG@0BBG>?EEBFB>>EEEGGHHHGGGGG///?BCGGGGCFF0CCGGG?EGHGGGG-:C-=AGGGG?GGGFGGGGGFFFGEFG/;EFF/BFFFF>@-BFFFFFFFFFFFFFFFFFFFFFF--BFABFFFF/FEFFFFFFFFFFFFFFBFFFFFFF/;;FBB
@M05620:37:000000000-D9766:1:1101:25583:8142 1:N:0:74
ACCACACCTTCTACAATGAGCTGCGTGTGGCTCCCGAGGAGCACCCCGTGCTGCTGACCGAGGCCCCCCTGAACCCCAAGGCCAACCGCGAGAAGATGCCCAGGTGAGTGGCCCGCTACCTCTTCTGGTGGCCGCCTCCCTCCTTCCTGGCCTCCCGGAGCTGCGCCCTTTCTCACTGGTTCTCTCTTCTGCCGTTTTCCGTAGGACTCTCTTCTCTGACCTGAGTCTCCTTTGGAACTCTGCAGGTTCTA
+
BBBABBBBFFFFGGGGFFG5FDHBFEFED2FG3FGEEEGGAEGHHGGE1BEFAGFHHHFEE0>EGFGGGG1GHBGGGGGH/EHHHGG/C/C@@FCFGF1GHHAFFGHF<GEFHH-CDCCHFG<GF00DDGDHH-;CFAGGHFGHHFGFGGGGGFGGABA@G.;C9;DB;FFFFFFF/BFBFFFFBBFFBFFEFBDDFFBF.;9AFFFBB///BB//99BBFFBFFBFBFF/BF/FFFB/;BBFBFFAFFB:
@M05620:37:000000000-D9766:1:1101:9840:8161 1:N:0:74
ACCACACCTTCTACAATGAGCTGCGTGTGGCTCCCGAGGAGCACCCCGTGCTGCTGACCGAGGCCCCCCTGAACCCCAAGGCCAACCGCGAGAAGATGACCCAGGTGAGTGGCCCGCTACCTCTTCTGGTGGCCGCCTCCCTCCTTCCTGGCCTCCCGGATCTGCGCCCTTTCTCACTGGTTCTCTCTTCTGCCGTTTTCCGTAGGACTCTCTTCTCTGACCTGAGTCTCCTTTGGAACTCTGCAGGGTCT
+
DDDDDDCDFFFFGGGGGGGGGGHHGGGFHGHHHGGGGGGGGHHHHGGGGGGGHHHHHHHGGGGGGGGGGGGHHHHGGGGHGHHH/FEEGG/CBDB2GHHHHH/?/??D=?1/?0FDCF?DHHHDHHG00=/..=<-::EHA/CG/;FGB0CGF0FF..-9.;:00A?99>FB:B00BFFBBBBFFFFFBB0F0F@F.F9:0AF..:BFFFFFFFFFFFBB0:0B//FFF0FFF00/0;;BFFBBBF?-;::
@M05620:37:000000000-D9766:1:1101:21013:8165 1:N:0:74
AGTGCCAGCTCTCAATCGCACAGGGGACCCAGGGCCTGGCCCCTCCATCCAGAAAACCTATGACCTCACCCGCTACCTGGAGCACCAACTCCGCAGCTTGGCTGGGACCTATGTGAGTATCCAGCGTAGGAATCTGGGAGTTGGGGAGGAGTGAGGAGTTGGGGAAAGACAGTCCTAACCGTGGAGGGTTCTGGTAAATGATGGGGTGAGGAGGGGCTCTTTGGCTCCCACCAGTCCCCCTGTCTGGTCTA
+
A1>AAFF@AFFFGGGGGGGEG0FCFEGCEECGF0EEEGHHHHGCEGCFGHCGGFHHHGHGHHFGHHH1GGGGGE@EHFHHHHHEHFGGGHHHGGC/EGHH?G1</EFGGHEHHH22F1FGHHHHH?CGGG11@GFHFBGFCGFGCCFGGGGHGHEGGCH<0G?CFGEH/GHHHGHHHFHH@GGGFGGG.CFGFGG0CFFFGFFBA.;--AFFFB-9@@FFFFF///B-EFFBEFFBFFFF@EFFF//BFF9
@M05620:37:000000000-D9766:1:1101:24240:8167 1:N:0:74
GAGGCTGCTTTGGAAGAAACTCATAGATTACTGCAACAGTTCCCCCTGGACCTGGAAAAGTTTCTTGCCTGGATTACAGAAGCTGAAACAACTGCCAATCCTACAGGAGTCGACCCCTAAGGAAAGTCTCCTATAACACTCTAAGGGAGGAAAACACCTGATGAAACAATGGCAAGCAAGTCAGGCATTCTCGCTTTTGCACTCTTACGGACCCAACTGAACAATGTTTAGTATGTTTATCTGTAACTGAT
+
>AABA?CAFFFFGG5BCEBFGFFFHHGGHFHHEBBGHHHFGF5FGGGFGBFGHEHFE3FF3FHHFEEBFGHG2D33BGGFHFFHG3@DBFFGGFFG3GFBBBBFG33?113/?>>///?B?B??3044BBB?B43B43B1?1BBB00??//@F00<0<0@0<11?1<FG111?0?..000>>=100<><=00.<.<<00<<DG/<000:..--.:..;/;BB;9:0000;C00;0;0;B00;990;B9000
@M05620:37:000000000-D9766:1:1101:15762:8208 1:N:0:74
GAGGCTGCTTTGGAAGAAACTCATAGATTACTGCAACAGTTCCCCCTGGACCTGGAAAAGTTTCTTGCCTGGCTTACAGAAGCTGAAACAACTGCCAATCCTACAGGATGCTACCCGTAAGGAAAGGCTCCTAGAAGACTCCAAGGGAGTAAAAGAGCTGATGAAACAATGGCAAGTAAGTCAGGCATTTCCGCTTTAGCACTCTTGTGGATCCAATTGAACCATTCTCAGCATTTGTACTTGTAACTGAC
+
>3>>ABFAFFFFGGGG44FGGGAGFFFHHCHGHHF4BAFDFHHHHGGGHGHHHHHHHHFGGGHHFHHHHHHHHHHHHHHDGHHGHHFHH3GHHHHHFEGGFFBGFHFHHHHHHHHHGGGGHHHHGHGHHHGHHHEFH3BFGHH1FGGHGGHHDGGFHHHHHHHEHHHHHGGHHHHGGHHHGHHHHHHHHHHHGGGGGHHHGHHHHHHHHGHHHHHHHHFHHH.CHHHHGGGGGGGGFGGGGGGGGGGGGGB
@M05620:37:000000000-D9766:1:1101:25837:8217 1:N:0:74
GAGTCTGCTTTGGCAGAAACTCATAGATTACTGCAACAGTTCCCCCTGGACCTGGAAAAGTTTCTTGCCTGGCTTACAGACGCTGACCCAACTGCCAATCCTACCGGATGCTCCCCGTAAGGAACGGCTCCTCGCCGACTCCAAGAGAGTCCACGAGCTGCTGCAACCCTGGCCAGTAAGTCAGGCATTTCCGCTTTAGCACTCTTGTGGATCCACTTGAACCATTCTCAGCATTTGTACTTGTAACTGAC
+
>>A1>BFFFFFFG1GEAGC1B1BGG31DD1GH3BB1CGHBGHHHHGGGHGHHHHH0BEGHBGGHHDDGHHG/BBFBGHFGBEEEEEE0BB//BB1BFFGHHHBFC/>>EEHH1F??E?E/<1F00ECGGGGH0B/<B@CGGHFFH000>F11<1>-AC.C/0<0C0C..;;CH.=GCG0;CG0CGFC09CFGGGGGGGGGGFFCGBFFGB0;FF0/0C9F99-;FFFFFFBFFFFBFFFFFFFFFBBFBBB
@M05620:37:000000000-D9766:1:1101:7838:8217 1:N:0:74
ACCACACCTTCTACAATGAGCTGCGTGTGGCTCCCGAGGAGCACCCCGTGCTGCTGACCGAGGCCCCCCTGAACCCCAAGGCCAACCGCGAGAAGATGCCCAGGTGAGTGGCCCGCTACCTCTTCTGGTGGCCGCCTCCCTCCTCCCTGGCCTCCCGCCGATGCGCCCTTTCTCACTGGTTCTCTCTTCTGCCGTTTTCCGTAGGACTCTCTTCTCTGACCTGAGTCTCCTTTGGAACTCTGCAGGTTCTA
+
BBBBBBBBFFFFGGGGFGEGGFHHGGGEAAGHHGGGGGGGGHHHHGGG?EGGGFFHHHGGFFEGGGGGGGGHHHHGGGGHGHHHHGGGGGGGFGHFGFHHHH//?FGHDGAFHH-CGGG0GHHGHG0<DHGHHGGGGGHGHHGH/;EF0;AFFFGGG--;-:.9@DFFFFFFFFFFFFFFFFFFFFF//;9B9@9AFEFFF99DDFFFFFFFFFFFFB/F/B./;/;9FBFFFFEFFFFFFFFFF.AFFFF
@M05620:37:000000000-D9766:1:1101:7427:8217 1:N:0:74
GAGGCTGCTTTGGAAGAAACTGATAAACCAGTGACACAAGATCGGACGACCACCCATCCGTACTCTCGCCAGCGCCCATGAGCTCGTACGCCTTCCCCTGTTTTAAAAAACTATACGTATAAGCCGGCTCCCCTCCGCCTCCCCGGGGGACTCAGAGATGTTGCCAACCAATCCCGAACGTGCGAGCTTTCTGCTCTAGCACTGTTGTGGCGCCCCTTGAGCCCTTCCCACAATTCGTCCTCGTATTTGTG
+
A3AAAAFBCFBFGFGGGGGGF5A5D5DA4B4BBGHFFE2A23B2222A2AAEB1113B1BB111@D@1101>B///>?3?B3BBB1/?//?>0?E3BBGA3B42B23B2/?2B2@F02@222222//>//?/<0..<A.<<..<-<<-A--./;;09/;90090900.;..//;/..-;-..9-.--99;F/;/B/;///////;//;:..-.---;9.////../99;/.../;/./99./.;./99//.
@M05620:37:000000000-D9766:1:1101:7441:8238 1:N:0:74
GAGGCTGCTTTGGAAGAAACTCATAGATTACTGCAACAGTTCCCCCTGGACCTGGAAAAGTTTCTTGCCTGGCTTACAGAAGCTGAAACAACTGCCAATCCTCCAGGATACTCCACGTGCAAACAAACTCCTCGACGACTCCCCAAGCGTCCAAAAGATGCTACAACACAGGCGAGTACGACCGGCCCATCCGCTTTAGCACTCTTGTGGCTACCCAAGACAAATACTCAGAATATTTACATGTAAAAGAC
+
DDDDDCFCFFFFGGGGGGGGGGHHHHHHHHHGHHHGFHHGHHHHHGGGHHHHHHHHHHHHGHHHHHHHHHHHHHHHHHHHHHHHHHHHHHGHHH3GBGEB?@3BB3B1B3BB3@BFE1/?/330B/0/BBFG2/?</<//?B/<2/?/?///?F1/0/111?1??FFF..<.<-<E-C=..<::-:--./::CEA.;FB0;;BF:0;FF:..0:/:0..;/:B/000;:0:0000;0;0000;;:0:0;::
@M05620:37:000000000-D9766:1:1101:24327:8240 1:N:0:74
ACCACACCTTCTACAATGAGCTGCGTGTGGCTCCCGAGGAGCACCCCGTGCTGCTGACCGAGGCCCCCCTGAACCCCAAGGCCAACCGCGAGAAGATGCCCAGGTGAGTGGCCAGCTACCTCTTCTGGTGGCCGCCTCCCTCCTTCCTGGCATCCCGGAGCTAAGCCCTTTCTCACTGGTTCTCTCTTCTGCCGTTTTCCGTAGGACTCTCTTCTCTGACCTGAGTCTCCTTTGGAACTCTGCAGGTTCTA
+
AA3AABAAFFFBGGG4DFF5FBG4EEEBC2FAAFFBAEEEEHDGGGEEBBEEHD3FHAFEEEEGGECEGGGHFGFEEGEHEHGGFFEECCCB<CGGFGHHHHEGHHHHG<FFHC<F11GH11<GH1>F10CGHGGC..:EHH?C00:00/C/<C/..A-;BF0;09FEFGGGFGFGFGGFFF/;9FFFFFFFF-;9B./BDFADFFFFF/FFFFBFFF/BFFF/BFFFFFFFFFFFFFBB/BFFFFAB/B:
@M05620:37:000000000-D9766:1:1101:15860:8245 1:N:0:74
AGTGCCAGCTCTCAATCGCACAGGTGACCCCGGCCGTGGCCCCTCCATCCATCATACCCATGACCTCACCCGCTACCTGGAGCACCAACTCCGCCGCTTGGCTGGGACCTATGTGAGTATCCAGCGTAGGAATCTGGGAGTTGGGGAGGAGTGAGGAGTTGGGGAAAGACAGTCCTAACCGTGGAGGGTTCTGGTAAATGATGGGGTGAGGAGGGGCTCTTTGGCTCCCACCAGTCCCCCTGTCTGGTCTA
+
BBAABFFFBFFFGGGGGGGGGGBABE54BFA222A2AAAABBEFAEE5F1355B5DEB33333BF5B3B11>//>EG3@BBFB1BFFGFFGHGG/EE>EFDHF?/C0FAGHGGFHHGFFGH2GHHGGGFFHGGHHHHGGGEGGHGGEDGFGFFFHFFAGFHHCFFGHGFFFFBFGEGGFGGAABGGGF9CFGGFFFFFEFFFFFF?DFFFFFFFFFFFFFFFF/BFFEEFFDFAFFFFFFFFFFF//BFF/
@M05620:37:000000000-D9766:1:1101:10087:8260 1:N:0:74
GAGGCTGCTTTGGAAGCAACTCATAGATTACTGCAACAGTTCCCCCTGGACCTGGAAAAGTTTCTTGCCTGGCTTACAGAAGCTGAAACAACTGCCCATCCTACAGGATGCTACCCGTAAGGAACGGCTCCTAGCCGCCTCCACGGGAGTCACAGAGCTGCTGCAACAATGGCAAGTAAGTCAGGCATTTCCGCTTTAGCACTCTTGTGGATCCACTTGAACAATTCTCAGCATTTGTACTTGTAACTGAC
+
>11>AAFAFFFFFGGF1BCGCGFGHHHHH1FGHH11FAFDFGGHHGGGA0FFHHGHH10BFGHHFHHHHGHHHHH1FFGGHHHHH1FHHGGHHHGH/BFGHHDH1FHHHHHH2FHHGGG/BGHH0EEG@EFH1110?/>BBF00?BC/CF01<FG<FCGH1GH1FHH0>1GBF/CEDHDHHFFGHHGHHHHHGGGGGHHHGHHHHHHGGG0FFGF/;FFG0F0;CFFFGGGGGGGGGFGFGGGGG0BFFFF
@M05620:37:000000000-D9766:1:1101:7903:8272 1:N:0:74
AGTGCCAGCTCTCAATCGCACAGGGGACCCAGGGCCTGGCCCCTCCATCCAGAAAACCTATGACCTCACCCGCTACCTGGAGCACCAACTCCGCAGCTTGGCTGGGACCTATGTGAGTATCCAGCGTAGGAATCTGGGAGTTGGGGAGGAGTGAGGAGTTGGGGAAAGACAGTCCTAACCGTGGAGGGTTCTGGTAAATGATGGGGTGAGGAGGGGCTCTTTGGCTCCCACCAGTCCCCCTGTCTGGTCTA
+
AAAAAFDFAB4FGBAGGFCCEEGHFEGGGGHGFGEECFHHGHGHGGEFHHFHHEFHHGHHHHHHHHHHHHHGGE@EHHHHGFF1FHHHGHFHFFGGGHHHGFHEFGHHGHHHHHHHHHHHHHGHHGEGGGHHHFHHGHHGEHHHGGGGGGGHHFHHHGHHHHGGGGHHHHHHHHHHHHHGGDEGGGGGCFGGGGCFGGGGGGGGGGFFFFFFFFFFFDFFFFFFFFFFFFFFFFFFFFFFFFFFFFB;;B:
@M05620:37:000000000-D9766:1:1101:10108:8273 1:N:0:74
GAGGCTGCTTTGGAAGAAACTCATAGATTACTGCAACAGTTCCCCCTGGACCTGGACAAGTTTCTTGACTGGCTTACAGAAGCTGAAACAACTGCCAATCCTCCAGGACGCTATCAGTAAGGAAAGTATCCTATAAGAATCTAAGGGAGTAAAAGAGCTGAGGAAACAACGGCAAGAAACTCAGGCAGTTCTGCTATAGAACTCTTTTGGATCCAATTGAACAATTCTCAGCATTTTTACTTGTTACTGAC
+
>3AA>ACA4BB4G4BBFGFFGGHHHGHFEH4BDB4GCHGHDDD3BE2F2FABBB2B231BDFGDGHG5B55BBBF3B5BFHHBFGB3FBBCHEHHEHHH3?B3FGB3?1//?1/B4BBB4?3B3FB444B444434B?B3344??B0/?/233B?/2@@220?2@<20?//>/<->0>G0111>0<..<==0<=D00=00<<0<;00::A/0;/:00:000;;;;;0;000/;0;;0BE0;90;0;;;00:
@M05620:37:000000000-D9766:1:1101:7187:8276 1:N:0:74
ACCACACCTTCTACAATGAGCTGCGTGTGGCTCCCGAGGAGCACCCCGTGCTGCTGACCGAGGCCCCCCTGAACCCCAAGGCCAACCGCGAGAAGATGACCCAGGTGAGTGGCCCGCTACCTCTTCTGGTGGCCGCCTCCCTCCTTCCTGGCCTCCCGGAGCTGCGCCCTTTCTCACTGGTTCTCTCTTCTGCCGTTTTCCGTAGGACTCTCTTCTCTGACCTGAGTCTCCTTTGGAACTCTGCAGGTTCT
+
BBBAB4>AFFFFGGGGFGBGGFHGG2ABAAGHFFGEEEGGGHHHHGGFEEFGHHHGHHHF@FGGG?EGGGGBHFHGGGEHF/GHHGAEGF/<<DCG2GB2?F/FFFGD0?1CCHHGCGG@HHHHBGH0D=/<.GCFG?..;:GAHF0FFGGFGGFGGGGDAFGGGGFF--/BBF/BB99B/;BFFFFFF/9/;B>:.BA/FAFAADBFF/BFFFFFF99/9BF./;:FFFFFFFB///BFFFFFFBF.9;/
@M05620:37:000000000-D9766:1:1101:21961:8286 1:N:0:74
ACCACACCTTCTACAATGAGCTGCGTGTGGCTCCCGAGGAGCACCCCGTGCTGCTGACCGAGGCCCCCCTGAACCCCAAGGCCAACCGCGAGAAGATGACCCAGGTGAGTGGCCCGCTACCTCTTCTGGTGGCCGCCTCCCTCCTTCCTGGCCTCCCGGAGCTGCGCCCTTTCTCACTGGTTCTCTCTTCTGCCGTTTTCCGTAGGACTCTCTTCTCTGACCTGAGTCTCCTTTGGAACTCTGCAGGTTCT
+
ABABBAABFFFFGGGFGGGGFGFHEEEFH2FHHGG?EEGGGHHHHGEGEDGCEAGGFFGGGG?F?EEGGGGHHHCEGGGGGHHEGGGGGGDGGGHHFFHHHHHHGHHHHGHFGHHGGGGGHHHHHHHHHHGGHHGGGDGHGHHGHGGGGGGGGGGGGGGGG?FGGGFFFFFFFFFFFFFFFFFFFFFFFFFFFFFFFFFFFFFFFFFFFFFFFFFFFFFFFFFFFFFFFFFFFFFFFFFFFFFFFFFFFFF
@M05620:37:000000000-D9766:1:1101:16198:8287 1:N:0:74
ACCACACCTTCTACAATGAGCTGCGTGTGGCTCCCGAGGAGCACCCCGTGCTGCTGACCGAGGCCCCCCTGAACCCCAAGGCCAACCGCGAGAAGATGCCCAGGTGAGTGGCCCGCTACCTCTTCTGGTGGCCGCCTCCCTCCTTCCTGGCCTCCCGGCGCTGCGCCCTTTCTCACTGGTTCTCTCTTCTGCCGTTTTCCGTAGGACTCTCTTCTCTGACCTGAGTCTCCTTTGGAACTCTGCAGGTTCTA
+
CCCCCCCCFFFFGGGGGGGGGGHHGGGGHGHHHGGGGGGGGHHHHGGGEGGGHHHHHHHGGGGGGGGGGGGGHHHGGGGHGHHGHGGGGGGGGGHHHGHHHHGGHHHHHHGGHHGGCGGHHHHHHGFHHHGHHGGGGGHGHHGGHGGGGGGGGGGGGF--AAFDFFFFFFFFFFFFFFFFFFFFFFFFFFFFFDDDFFFFFFFDFFFFFFFFFFFFFFFFFFF::FFFFFBFFFFFFFFFFFFFFFFFFF:
@M05620:37:000000000-D9766:1:1101:7891:8288 1:N:0:74
AGTGCCAGCTCTCCATCGCACAGGGTCCCCAGTGCCCGGCCCCTCCATCCAGAAAACCTATGACCTCACCCGCCACCTGGAGCACCCACTCCGCAGCTTGGCTGGGACCTATGTGAGTATCCAGCGTAGGAATCTGGGCGTTGGGGCGGCGTGCGGCGTTGGGGACAGCCAGTCCTAACCGTGGAGGGTTCTGGTAAATGATGGGGTGAGGAGGGGCTCTTTGGCTCCCACCAGTCCCCCTGTCTGGTCTA
+
>>3>>BBFBFFFGAG5BAEAEEGEEA4BAFFEABFBBBEEEGGHGGHHHBGGGHH2BEGHFFFGG5BFGHH0>/>BGH?B2BBFGHG1?FGB>E/E>F3BEGHGGGHHGHCGHHHDGHHHHH2GHGG/>E<1?GHHGH/<DGGHGG.AD-;=B.BB-;BBBFBB.-.9.;.;FFFF/BFFBFFB.ADBDFFFFFFFFFFFBFFFFFFBFFFBDFBBB?FFFFFFFFFFF.FF9FFFFFFFBFFFFFFFFF:
@M05620:37:000000000-D9766:1:1101:27771:8294 1:N:0:74
AGTGCCAGCTCTCAATCGCACAGGGGACCCAGGGCCTGGCCCCTCCATCCAGAAAACCTATGACCTCACCCGCTACCTGGAGCACCAACTCCGCAGCTTGGCGGGGGCCTATGGGAGTTGCGAGGGAGTGAGGCGGTGAGGTCGGGAGGAGCGAGGAGTGGGGGAAAGTGGGTCCTAACGGTGTGGGGTGGGGGTAAATGATTGGGAGAGGTGCAGCTGTCTGGCTTCTACCATGCCCTTCGACCGGTCGA
+
A?AACFFFCFFFGGGGGGGCGCHGGGGGGGHHGGGGGGHHHHGHGGHHHGGHHHHHHGHHHHHHHHHHHHHGGEGGHHHHFGHHHHHHGHHHEGGGGHHHGGE//>-<<</DH0GHGG/00----;...;C0.:---;.F./.-;---;...-;--:;B.A9@F-...///.:;.;/B..9.;...;@9;--;-9.//;F////......././//;B/;/;FF/...9//;9/:BFF//.;..-;>9@-@
@M05620:37:000000000-D9766:1:1101:15399:8300 1:N:0:74
AGTGCCAGCTCTCAATCGCACAGGGGACCCAGGGCCTGGCCCCTCCATCCAGAAAACCTATGACCTCACCCGCTACCTGGAGCACCAACTCCGCAGCTTGGCTGGGACCTATGTGAGTATCCAGCGTAGGAATCTGGGAGTTGGGGAGGAGTGAGGAGTTGGGGAAAGACAGTCCTAACCGTGGAGGGTTCTGGTAAATGATGGGGTGAGGAGGGGCTCTTTGGCTCCCACCAGTCCCCCTGTCTGGTCTA
+
BBABBFFFBFFFGGGGGGGCGFHDGEEGGGHHAEGDFGHHGHGHGGHHHGHHHHHHHGHHHHGHHHHHHHHGGEFGHGHHFFHHHHGGFFGGEFEGGGFHGHHGGGHHGHHHHHHHHGHGHHHHHGDGGGHHHHHHGHCFGFHHGGEDGEEFG0GGGGHHHHGGGGHHGHHHHHHHHHHHFECBAEGGCFGGGGCFFFGGGGGGGGDFFFFFFFFFFFFFEFFFFFFFFFFFFFFFFFFFFFFFFFFFFFF
@M05620:37:000000000-D9766:1:1101:10034:8306 1:N:0:74
AGTGCCAGCTCTCAATCGCACAGGGGACCCAGGGCCTGGCCCCTCCATCCAGAAAACCTATGACCTCACCCGCTACCTGGAGCACCAACTCCGCAGCTTGGCTGGGACCTATGTGAGTATCCAGCGTAGGAATCTGGGAGTTGGGGAGGAGTGAGGAGTTGGGGAAAGACAGTCCTAACCGTGGAGGGTTCTGGTAAATGATGGGGTGAGGAGGGGCTCTTTGGCTCCCACCAGTCCCCCTGTCTGGTCTA
+
AAABBFFFCFFFGDGGGFGGEGHHGGGGGGHHGGGGGFGHHHGHGGGHHHHHHFHHHGHHHHHHHHBHHHHGGGGGHHHGGGFFGHFHGHHHGGFGGGHHGHHFEGHHGHHHHHHHHHGHHHHHHGEGGGHHHGHHHHGGEHHHGGGGGGGHHHHHGEGHHHGGGGHHHHHHGHHHHHHHGCEGGGGG;CFGGG;FGGGGGFGGGGFFFFFFFFFFFDFFFFFFFFFFFFFFFFFFFFFFFFFFFFFFFFB
@M05620:37:000000000-D9766:1:1101:17713:8310 1:N:0:74
GAGGCTGCTTTGGAAGAAACTCATAGATTACTGCAACAGTTCCCCCTGGACCTGGAAAAGTTTCTTGCCTGGCTTACAGAAGCTGAAACAACTGCCAATCCTACAGGATGCTACCCGTAAGGAAAGTCTCCTAGAAGACTCCAAGGGAGTAAAAGAGCTGATGAAACAATGGCAAGTAAGTCAGGCATTTCCGCTTTAGCACTCTTGTGGATCCAATTGAACAATTCTCAGCATTTGTACTTGTAACTGAC
+
BABCCCFCFFFFGGGGGGGGGGFHHGFHHGHGHHHGFHHFGHHHHGGGHGHHHHHHHHHHHHHHHHHHHHHHHHGHHHHHHHHHHHHHHHHHHHHHHHHCFBFGHB3BFGFEFGHFG?EFHHEFG?4DBGHFG4FGFCFGFGGGB?CGBBGFFBFFFHHGDD2FFFDHHFG1FGCF<FDG<F11>GHF<GG1AGFCE0D00DHHGFG0<.DGCGHH00;:CGGHFBGGCCHBBFFFBFFGFEBCFGGFFBF
@M05620:37:000000000-D9766:1:1101:11792:8311 1:N:0:74
ACCACACCTTCTACAATGAGCTGCGTGTGGCTCCCGAGGAGCACCCCGTGCTGCTGACCGAGGCCCCCCTGAACCCCAAGGCCAACCGCGAGAAGACGACCCAGGTGAGTGGCCCGCTACCTCTTCTGGTGGCCGCCTACCTCCTTCCTGGCCTCCCGGAGCTGCGCCATTTCTCACTGGTTCTCTCTTCTGCCGTTTTCCGTAGGACTCTCTTCTCTGACCTGAGTCTCCTTTGGAACTCTGCAGGTTCT
+
>1A1AA1>FFFFG3F13AGBG1BBA0AAAAGE1AFE0EEAEGGFHGCEE/A/DB1AFGCE/E@EG/EEGGG011>EE?/?//?F/F//BCG@/CCC0?</<AAGF<GHCF1F<<F--A@<GH00D<G0DC/.;G---../;B0.9;0/;0=A.0.9.;-@A;9F/-9---//;FFFF/;999/9///9BFFB/B@99/A/9BB-AFFB/99///BBFFFFBFFFFFFFF/FFFFBBBFFFFFFFFFFFFFF
@M05620:37:000000000-D9766:1:1101:12764:8319 1:N:0:74
AGTGCCAGCTCTCAATCGCACAGGGGACCCAGGGCCTGGCCCCTCCATCCAGAAAACCTATGACCTCACCCGCTACCTGGAGCACCAACTCCGCAGCTTGGCTGGGACCTATGTGAGTATCCAGCGTAGGAATCTGGGAGTTGGGGAGGAGTGAGGAGTTGGGGAAAGACAGTCCTAACCGTGGAGGGTTCTGGTAAATGATGGGGTGAGGAGGGGCTCTTTGGCTCCCACCAGTCCCCCTGTCTGGTCTA
+
AAABBFFFBFFFGGGGGGGGGGHHGGGGGGHHGGGGGGHHHHGHGGHHHHHHHFBHHGHHHHHHHHHHHHHGGGGGHHHHHGGGHHGHGHHHGGGGGHHHGHHGGGHHGHHHHHHHHHHHHHHHHGEGGGHHHHHHHHHGGHHHGGGGGGGHHHHHHGHHGHGGGGHHHHHHHHHHHHHHGEEGGGGGCFGGGGCFGGGGGGGGGGFFFFFFFFFFFFFFFFFFFFFFFFFFFFFFFFFFFFFFFFFFFF:
@M05620:37:000000000-D9766:1:1101:24992:8320 1:N:0:74
GAGGCTGCTTTGGAAGAAACTCATAGATTACTGCAACAGTTCCCCCTGGACCTGGAAAAGTTTCTTGCCTGGCTTACAGAAGCTGAAACAACTGCCAATCCTCCAAGACGCTACCGCTTAGGAAATCCTCCTATAACACTTCAAGCGAGCAAAACAGCTGATCAAACAAGTGCAAGGAACTCAGCCATTGCCGCTTTAGTACTCTTGCGGATCCAATTTAACAAGTCTCAGTATTTGTACCTGTAACTTGC
+
CBBBCCFCFFFFGGFGGGGGGGHHHHHHHFHHHHHHHHHHHFHHHGGGHGHHHHHGGHHHHHHHHHHHHHHHHHHHHHHHHHHHHFGHHHHHHHFFHHB3243B233121/??EG//>//?F3BF333BG3F34B43D2B?2B332/////2@2@<2<FC1111111??0?><FF1<C00<11<10<00000-<-.<0000;<00;00-;-:@/C:0;0;CFFG/C0;0;;09;BF0C000;CF09B000;
@M05620:37:000000000-D9766:1:1101:23060:8324 1:N:0:74
GCGGCTGCTTTGGAAGAAACTCATAGATTACTGCAACAGTTCCCCCTGGACCTGGAAAAGTTTCTTGCCTGGCTTCCAGAAGCTGAAACAACTGCCAATCCTACAGGATGCTACCCGTAAGGAAAGGCTCCTAGCCGCCTCCACGGGAGTAACAGCGCTGATGCAACAATGGCAAGTAAGTCAGGCATTTCCGCTTTAGCACTCTTGTGGATCCCATTGAACCATTCTCAGCATTTGTACTTGTAACTGAC
+
>11>A>D>FFD1BGG11BBGGGEFHGHHHDGHHH11BFGBFGHHHGGF/0BGHHGHH10BBFHHGHGHHHHHHHG0FHHDGHHHH1FGH>?FFFGG1@FBHHFH1FGGHHHHHHHGGGGGHHH00BFGHHGHEH10?/>EEHC0<CG?CG011?F0>CFG.GF1>GH0GHHGGHHGGHHHHHBGHHGHHHHHGGGGGHGHGHHGGFGGFCFGGF/0;CFGGF.FGGGGGGGGGGGGBCFGGFFFFFFFFFF
@M05620:37:000000000-D9766:1:1101:12582:8333 1:N:0:74
AGTGCCAGCTCTCAATCGCACAGGGGACCCAGGGCCTGGCCCCTCCATCCAGAAAACCTATGACCTCACCCGCTACCTGGAGCACCAACTCCGCAGCTTGGCTGGGACCTCTGTGAGTATCCAGCGTCGGCATCTGGGCGTTGGGGCGGAGTGAGGAGTTGGGGAAAGACAGTCCTAACCGTGGCGGGTTCTGGTAAATGATGGGGTGAGGAGGGGCTCTTTGGCTCCCACCAGTCCCCCTGTCTGGTCTA
+
>A>A>FFBAFFFGDGGGGGFEAGGCGFE0BA0FAEE/FGH0GEEEGCDFEAF1ABGGGG1GG2GGFGCGGFGE>EFHGGHFGHHFH0?EFHHEGG/>FDCECCE<EF0EG1FCB22BGHDDDGDHCE/B///<FGHHG.->A@>CC.;C-;.90CF0AFBCBA@AG.99F/;BBF9/:9F@AE@-99=@EFFFFFBFFFFFBBFFBF?EFEB?B-?@@FF/B/FFFFEFF-BFFF/9BEB@FFFFB/FBB/
@M05620:37:000000000-D9766:1:1101:20968:8354 1:N:0:74
ACCACACCTTCTACAATGAGCTGCGTGTGGCTCCCGAGGAGCACCCCGTGCTGCTGACCGAGGCCCCCCTGAACCCCAAGGCCAACCGCGAGAAGATGCCCAGGTGAGTGGCCCGCTACCTCTTCTGGTGGCCGCCTCCCTCCTTCCTGGCCTCCCGGAGCTGCGCCCTTTCTCACTGGTTCTCTCTTCTGCCGTTTTCCGTAGGACTCTCTTCTCTGACCTGAGTCTCCTTTGGAACTCTGCAGGTTCTA
+
ABABBABAFFFFGGGGGGGBGFHHGGGGHGGHHGGGEGG2AFAGHGGGGGGFAGHHHHHGGG?EGGGGGGGFHHHGGGEHFHHHCFGGGGGGGCHCHHEHH2CEGBG0FGEFGH-A-<<GDGBHF0=FGC?GGDCG?EHGHHGFHGGFFGFGGGGGDC@-A999-?DF-FFFFFBB9FFBFFBBBF/F/9/BFF9DFFFFF/..D/BFFFBFFFBB9/BBF99B.;9/9BBFF/B/9BFF/BFFBFAF999
@M05620:37:000000000-D9766:1:1101:7251:8366 1:N:0:74
GAGGCTGCTTTGGAAGAGCCTCCTGCCGAACTGCACCCACACCCGACCACCCCGCATGCCGTCTTTTGCTTGCTTAAAGAAGCACCAACACCTCCCCTTCCTACGGGCTGCTCCCCGTACGGAAAGGCTACTCGCCGCCTCCCAGGCCGTACAAGCGCTGCTGCCACCATGGCCAGTACGTCAGGCCTTTCCGCTTTAGCACTCTTGTGGCTCCATTTGACCGATTCGCCGCATTCGCCCTTGTAGCTGCC
+
>1AAAAFAC@BDGBABGABB1BBB1B0A0AAE1B1B0B////A/AA////A//A/>??11/B/0?B1@BBEFCB12B11BB0B10?FGG//?BBG/?00B0121/?//>/<C1@/?/CC///?//0??1<>F1CC----C.<</0;..;:...0:..9=@EGF0.;F.99F/9//9900;CF-::/9:BFFBABB--;9B//B9/;FFFB-9B?;//;/;/:---;B---;;-9B/9--;@9-/;//://;
@M05620:37:000000000-D9766:1:1101:17327:8379 1:N:0:74
AGTGCCAGCTCTCAATCGCACAGGGGACCCAGGGCCTGGCCCCTCCATCCAGAAAACCTATGACCTCACCCGCTACCTGGAGCACCAACTCCGCAGCTTGGCTGGGACCTATGTGAGTATCCAGCGTAGGAATCTGGGAGTTGGGGAGGAGTGAGGAGTTGGGGAAAGACAGTCCTAACCGTGGAGGGTTCTGGTAAATGATGGGGTGAGGAGGGGCTCTTTGGCTCCCACCAGTCCCCCTGTCTGGTCTA
+
BBBBBFFFBFFFG4GGGGGGGGHHGEGGGGHHGGGGFGHHHHGHGGHHHHHHGHHGHGHHHHHHHHGHHHHEFGFGHHGGHHGGHHCHGHHHGGCFGGHHGHHGGGHHGHHHHHHHHHHHHHHHGGEGGGHHHHHHHHGGGHHHGGGGGGGHHHHHGGHHHHGGGGHGHHHHHGHHGHGHGGEGGGGG:CFGGGCFGGGGGGGGGGFFFFFFFFFFFFFFFFFFFFFFFFFFFFFFFFFFFFFFFFFFFFF
@M05620:37:000000000-D9766:1:1101:7646:8383 1:N:0:74
AGTGCCAGCTCTCAATCGCACAGGGGACCCAGGGCCTGGCCCCTCCATCCAGAAAACCTATGACCTCACCCGCTACCTGGAGCACCAACTCCGCAGCTTGGCTGGGACCTATGTGAGTATCCAGCGTAGGAATCTGGGAGTTGGGGAGGAGTGAGGAGTTGGGGAAAGACAGTCCTAACCGTGGAGGGTTCTGGTAAATGATGGGGTGAGGAGGGGCTCTTTGGCTCCCACCAGTCCCCCTGTCTGGTCTA
+
AAAAA5@CAFFFC4FFGFECEEGEFEEGGGGGFGFE2FGFFGGHGGGFHHFHHHHHGGHHHHHHHGGHHHHEEEEGHHGFGFB?FHCFFFHHEEECGHHHGHHFFGHHGHHHHHHGHGFHHHHHHGEGGEHHHHHHHGHGEHHFGGGGFGGHHGHHGEGHHHGGGGGHGHHHGHHGHFHGGEEGGGGG;FFGGGCFGGGGGFGGGGFFFFFFFFFFFFFFFFFFFFFFFFFFFFFFFFFFFFFFFFFFBBB
@M05620:37:000000000-D9766:1:1101:9961:8387 1:N:0:74
ACCACACCTTCTACAATGAGCTGCGTGTGGCTCCCGAGGAGCACCCCGTGCTGCTGACCGAGGCCCCCCTGAACCCCAAGGCCAACCGCGAGAAGATGCCCAGGTGGGTGGCCCGCTACCTCTTCTGGTGGCCGCCTCCCTCCTTCCTGGCCTCCCGGCGCTGCGCCCTTTCTCACTGGTTCTCTCTTTTGCCGTTTTCCGTAGGACTCTCTTCTCTGACCTGAGTCTCCTTTGGAACTCTTCAGGTTCTA
+
AAAABBBAFFFFGFGFEF5GGGHGGDEA4EFF3FEEEGGEEHHHHGGFDGGGGHFFGGGA>ECFG?EEGGGFGCHEGGEHFFHHAEEEGC/<@/GH22DFHF/FFF//CD?AGH-<@--CGB0=DDF0G<A.;@CGGFHEBBE9F0B00/9F9AEE?@-;@B=D-:DD-BBB/:9;/9B/;9///9/;/9/9B-AFFFBB./.9.//;/F:BBF99:///;/./;BF/9B9/://;/:/:F//;9B9;///
@M05620:37:000000000-D9766:1:1101:17116:8388 1:N:0:74
ACCACACCTTCTACAATGAGCTGCGTGTGGCTCCCGAGGAGCACCCCGTGCTGCTGACCGAGGCCCCCCTGAACCCCAAGGCCAACCGCGAGAAGATGCCCAGGTGAGTGGCCCGCTACCTCTTCTGGTGGCCGCCTCCCTCCTTCCTGGCCTCCCGGAGCTGCGCCCTTTCTCACTGGTTCTCTCTTCTGCCGTTTTCCGTAGGACTCTCTTCTCTGACCTGAGTCTCCTTTGGAACTCTGCAGGTTCTA
+
AAAAAAAAFFFFGGGGGGG1G1FFGEEEECCGCFGGGGCGGHHHHGCGEEFEFHGHHGHGEGCGFGGGGGGHFHHGFEEHGHHHHGGGC<BCCGFHHHGFHEHGH1GGDF/C0?@CGGGHHHGGHHHHHHGFH@-;E.:CGFGHH0B0CFG.CFGGB-A@GGGGGGF@@FFFFFFFFFFFFFFFFFFFFFFFF@FFFFFFBFFFFFFFFFBBFFFFF/BFFFFBFFFFFFFBFFEFFBFFFFF/FAFBFF9
@M05620:37:000000000-D9766:1:1101:19737:8389 1:N:0:74
AGTGCCAGCTCTCAATCGCACAGGGGACCCAGGGCCTGGCCCCTCCATCCAGAAAACCTATGACCTCACCCGCTACCTGGAGCACCCACTCCGCAGCTTGGTTGGGACCTATGTGAGTATCCAGCGTAGGAATCTGGGAGTTGGGGAGGAGTGAGGAGTTGGGGAAAGCCCGTCCTAACCGTGGAGGGTTCTGGTAAATGATGGGGTGAGGAGGGACTCTTTGGCTCCCACCAGTCCCCCTGTCTGGACTA
+
>3>3AFBC?FFFG4GDFGGFEEHAF2BAEEDAFEED2FHHFHGDGGEHHF3GF3AFFEGFFFDGHDG3GCF>F//>F@BGBFGGHH1?EGHHGGGGEHHHGHH?ECGFG011BG221BFGHHBG0BCD//?<?<DFF00FEGFFDC.><.<<G0<.<<CHFF-:...:/:.-;A9.00CF?EF@.AABAFFGGGG0//;//:BBEFFBEFFB.DB.;.://9B9/:FEA.9.A.;9F99A-;;FFB//.9/
@M05620:37:000000000-D9766:1:1101:20756:8391 1:N:0:74
AGTGCCAGCTCTCAATCGCACAGGGGACCCAGGGCCTGGCCCCTCCATCCAGAAAACCTATGACCTCACCCGCTACCTGGAGCACCAACTCCGCAGCTTGGCTGGGACCTATGTGAGTATCCAGCGTAGGAATCTGGGAGTTGGGGAGGAGTGAGGAGTTGGGGAAAGACAGTCCTAACCGTGGAGGGTTCTGGTAAATGATGGGGTGAGGAGGGGCTCTTTGGCTCCCACCAGTCCCCCTGTCTGGTCTA
+
CCBCCFFFBFFFGGGGGGGGGGHGGGGGGGHHGGGGGGHHHHGHGGHHHHHHHHHHHGHHHHHHHHHHHHHGGEGGHHHHHHHHHHHHGHHHGGGGGHHHGHHGGGHHGHHHHHHHHHHHHHHHHGGGGGHHHHHHHHHGGHHHGGGGGGGHHHHHHGHHHHGGGGHHHHHHHHHHHHHHGGGGGGGGDFGGGGFGGGGGGGGGGGFFFFFFFFFFFFFFFFFFFFFFFFFFFFFFFFFFFFFFFFFFFFF
@M05620:37:000000000-D9766:1:1101:20660:8413 1:N:0:74
GAGGCTGCTTTGGCAGAAACTCATAGATTACTGCAACAGTTCCCCCTGGACCTGGAAAAGTTTCTTGCCTGGCTTACAGAAGCTGACACAACTGCCAATCATACATGTTGCTACCCGCCAGGTAAGGCTCCCAGAAGACTCCAACCGAGCAAACCAGCTCATCACACAATGGCACGTAAGTCATGCACTTCCGCTTTCGCAATCTTGTGCATCCAATCCAATAATTCTCTGCATTTGTACTCATAACTGAC
+
>A1>>ABABF@BG1B11BBFB1BAGAADG1BF3FD1BEFDFHGHHGAFF0BFGFG0ABEG1BDG21BBFGGCA0BFGGFAB1BE@F01F0?>1BBG1@@B@B2BB2B2BBB1B@B0/>//>F1BF1101BF/B1?B1BBB1BC11///</<<<0?//?11?11<11?<.>11>>1<<<00<0000<00=<<DC.<AA0....;00000000099B00//;:0;000;0;000;0;0;;009000;0/0;0;
@M05620:37:000000000-D9766:1:1101:19889:8414 1:N:0:74
ACCACACCTTCTACAATGAGCTGCGTGTGGCTCCCGAGGAGCACCCCGTGCTGCTGACCGAGGCCCCCCTGAACCCCAAGGCCAACCGCGAGAAGATGACCCAGGTGAGTGGCCCGCTACCTCTTCTGGTGGCCGCCTCCCTCCTTCCTGGCCTCCCGGAGCTGCGCCCTTTCTCACTGGTTCTCTCTTCTGCCGTTTTCCGTAGGACTCTCTTCTCTGACCTGAGTCTCCTTTGGAACTCTGCAGGTTCT
+
BBBBBBBBFFFFGGGFGGGGGGHHGEGEFGHHHGGFGGGFFFHHHGGGGGGGHHGHFHHGGGGGGGGGGGGHHHHGGGGHGHHHHEGGGGGGGGHGFFHHHHHHGHHGHHHGGHHGGGGGHHHHHHHGHHHGHHGGGGGHGHHGHGGGGGGGGGGGGGGGGGGGGGFFFFFFFFFFFFFFFFFFFFFFFFFFFFFADFFFFFFFFFFFFFFFFFFFFFFFFFFFBFFFFFFFFFFFFFFFFFFFFFFFFFF
@M05620:37:000000000-D9766:1:1101:27552:8414 1:N:0:74
ACCACACCTTCTACAATGAGCTGCGTGTGGCTCCCGAGGAGCACCCCGTGCTGCTGACCGAGGCCCCCCTGAACCCCAAGGCCAACCGCGAGAAGATGCCCAGGTGAGTGGCCCGCTACCTCTTCTGGTGGCCGCCTCCCTCCTTCCTGGCCTCCCGGAGCTGCGCCCTTTCTCACTGGTTCTCTCTTCTGCCGTTTTCCGTAGGACTCTCTTCTCTGACCTGAGTCTCCTTTGGAACTCTGCAGGTTCTA
+
ABABBBABFFFFGGGFGGCGGGHHGGGEGFH2GGGGDGEGDHAGGGGGGFEGHHGGFFCEGFGGGGGGEGGGBGHGGGGHGHHHHGGGGGFGGGHHHHHHHHHGFHHHHHGGHHCGGGGHHHHHHHHHHHGHHGGGGGHGHHGHHGGGGGGGGGGGGG-@C.CFGGFFFFFFFFFFFFFFFFFFFFFFFFFFFFDFFFFFFFFFFFFFFFFFFFFFFFFFFFFFFFFFFFFFFFFFFFFFFFFFFFFFFFF
@M05620:37:000000000-D9766:1:1101:20794:8417 1:N:0:74
GAGGCTGCTTTGGAAGAAACTCATAGATTACTGCAACAGTTCCCCCTGGACCTGGAAAAGTTTCTTGCCTGGCTTACAGAAGCTGAAACAACTGCCAATCCTACTCGATGCTCAACGTAAGGACCGGCTACTAGCCGAATCCACGAAAATACCCGAGCTGATAATACCATGGAAGGTAAGTACGGCCTTTCCGCTTTAGCACTCTTGTGGATCCAATAGAACCATTCTCAGCCTTTGTACATGTACAAGCC
+
BBBBCCFBFFFFGBGGGGGGGGHHHHGHHHGGHHHHHHHHHHHHHGGGHHGHHHHBFGHHGHHHHHHHHHHHHHHHHHHHHFHHHHHHHHHHHHHHHHHBBBGF331?G4?F@4BGG10BFH30?///EFGGGD22/>/?/2>F///?/=?111?A/A.>>G1>11=1<1=0<F/<<=0<0=0..<-C0CC0.;.;.0<000::B;FF0.00:BFFB0990;9.90;00009//0=0;0:00;;B;B0;.;
@M05620:37:000000000-D9766:1:1101:21320:8421 1:N:0:74
ACCACACCTTCTACAATGAGCTGCGTGTGGCTCCCGAGGAGCACCCCGTGCTGCTGACCGAGGCCCCCCTGAACCCCAAGGCCAACCGCGAGAAGATGACCCAGGTGAGTGGCCCGCTACCTCTTCTGGTGGCCGCCTCCCTCCTTCCTGGCCTCCCGGAGCTGCGCCCTTTCTCACTGGTTCTCTCTTCTGCCGTTTTCCGTAGGACTCTCTTCTCTGACCTGAGTCTCCTTTGGAACTCTGCAGGTTCT
+
BCCCCCCCFFFFGGGGGGGGGGHHGGGFDGHHGGGGGGGGDHHHHGGGFGGGGHGHHHGGGGGGGGGGGGGHGHHGGGGHGHHHHGGGGGCDGGHGFHHHHHHHGHHDHHHGGHHGGGGGHHHHGHHHHHHGHHGGGEGHGHHGHGGGGGGGGGGGGGG?DGGGGGFFFFFFFFFFFFFEFFFFFFFFFFFFFFFFFFFFFFFFDDFFFFFFFFFFFFFBFFFF/BFFFFFFFFFFFFFFFFFFFFFFFFF
@M05620:37:000000000-D9766:1:1101:14014:8425 1:N:0:74
AGTGCCAGCTCTCAATCGCACAGGGGACCCAGGGCCTGGCCCCTCCATCCAGAAAACCTATGACCTCACCCGCTACCTGGAGCACCAACTCCGCAGCTTGGCTGGGACCTATGTGAGTATCCAGCGTAGGAATCTGGGAGTTGGGGAGGAGTGAGGAGTTGGGGAAAGACAGTCCTAACCGTGGAGGGTTCTGGTAAATGATGGGGTGAGGAGGGGCTCTTTGGCTCCCACCAGTCCCCCTGTCTGGTCTA
+
AAAABFFFCFFFGGGGGGGGGCHFGAAFEGFHGGGGGGHHHHGHGGGHHHHHFFFGGE33GFBHHGGHHHHGGEEGFDHHGHHHHHHCFFHHGGGGFHGHGCHFGGHHGHHHHHGHHHGHHHGHHGGGGGHHCGGFHECFDGHGGCA@DGEHH0D.CEHHGHGCEDEFHHHHFHHHHHHGGFEGAEGGGFGGGGFBGBFFGGGGGGFFFFFFFFFFFFFFFFFFFFFFFFFFFFFFFFFFFFFFFFFFFFF
@M05620:37:000000000-D9766:1:1101:8958:8425 1:N:0:74
AGTGCCAGCTCTCAATCGCACAGGGGACCCAGGGCCTGGCCCCTCCATCCAGAAAACCTATGCCCTCACCCGCTACCTGGAGCACCAACTCCGCAGCTTGGCTGGGACCTATGTGAGTATCCAGCGTAGGAATCTGGGAGTTGGGGAGGAGTGAGGAGTTGGGGAAAGACAGTCCTAACCGTGGAGGGTTCTGGTAAATGATGGGGTGAGGAGGGGCTCTTTGGCTCCCACCAGTCCCCCTGTCTGGTCTA
+
>>AAAFFFBFBFGAGGGFFGEEB4AAAAAEFGGDGG22ABF2A1AAFGGFEG3B3BBAGCB33BFFCFHHHEE/EEGEGAGGG?FFFHGHHHGE@@EGHHFHGFEEGHGHFHHHHHHFGHGHHHGG?ECFGHGHHHHHGGEHHHGGGGGGGHHHHHHEHHGGGGGGGHHHGHFFHHGHHGG;CDFGGG:;FGGGFFGGGFFFGGEFFFFFFFFFFFFFFFFFFEFFFFFFFDFFFFFFF?FFFFFFFFBB:
@M05620:37:000000000-D9766:1:1101:20273:8430 1:N:0:74
AGTGCCAGCTCTCAATCGCACAGGGGACCCAGGGCCTGGCCCCTCCATCCAGAAAACCTATGACCTCACCCGCTACCTGGAGCACCAACTCCGCAGCTTGGCTGGGACCTATGTGAGTATCCAGCGTAGGAATCTGGGAGTTGGGGAGGAGTGAGGAGTTGGGGAAAGACAGTCCTAACCGTGGAGGGTTCTGGTAAATGATGGGGTGAGGAGGGGCTCTTTGGCTCCCACCAGTCCCCCTGTCTGGTCTA
+
BCABBFFFCFFFGGGGGGGGGGHHGGGGGGHHGGGGGGHHHHGHGGHHHGHHHHHHHGHHHHHHHHHHHHHGGFGGHGHHHHHHHHHHGHHHGGGGGHHHGHHGGGHHGHHHHHHHHHHHHHHHHGGGGGHHHHHHGHHGGHHHGGGGGGGHHHHHHGHHHHGGEGHHHHHHHHHHHHHHGGGGGGGGFGGGGGGGFGGGGGGGGGFFFFFFFFFFFFFFFFFFFFFFFFFFFFFFFFFFFFFFFFFFFF/
@M05620:37:000000000-D9766:1:1101:20781:8435 1:N:0:74
GCGGCTGCTTTGGAAGCAACTCATAGATTACTGCAACAGTTCCCCCTGGACCTGGAACCGTTTCTTGCCTGGCTTCCAGAAGCTGAAACGACTGCCCATCCTACTGGATGCTACCCGTAAGGACCGGCTCCTAGCAGCCTCCCCGGGCGTAACAGCGCTGATGAAACAATGGCAAGTAAGTCAGGCATTTCCGCTTTAGCACTCTTGTGGATCCCATTGAACCATTCTCAGCATTTGTACTTGTAACTGAC
+
>1>AA1A>FFB11BBA1ABFBFAFGFHHGFFFHH11FCFDBFGHHGEF/0BAGF0BB1/ABEFGGH1EGHHHHHG0FGH1FGH1@1BFH//E/?00/1BBGHHH1BFGHHHFBHHHGG@EFHE0/>@<CGGHGHF<G0FCGH//A?@-AC<..=<.<CEC.CC0CCHCCHFFHEGE::0FFBFFGGAFFFBBBFGCGBFGBFGFFFGGGGFBF--/;;BFFF-AFFFFFFFBFBFFFFFF/FBFFFFFFFF
@M05620:37:000000000-D9766:1:1101:9805:8437 1:N:0:74
AGTGCCAGCTCTCAATCGCACAGGGGACCCAGGGCCTGGCCCCTCCATCCAGAAAACCTATGACCTCACCCGCTACCTGGAGCACCCACTCCGCAGCTTGGCTGGGACCTATGTGAGTATCCAGCGTAGGAATCTGGGAGTTGGGGAGGAGTGCGGAGTTGGGGAAAGACAGTCCTAACCGTGGAGGGTTCTGGTAAATGATGGGGTGAGGAGGGGCTCTTTGGCTCCCACCAGTCCCCCTGTCTGGTCTA
+
>>>3>DDFBFFFG4BBBFFAE?GDF?BEGAGH2EEEFFHHHHGGGGEFHGHHHFHCGEHHHEGHHDGHHGHGG>/EGH@FBBGHHH1?EGHBEGCGGHGHGHHGGGHHGHHHHHHGEHHHHHHHHGGDGGHFHHHHHGCFGHHFGGA@C.=CG0AC-CEHHGGGCAC./;:CFGGGGGGGGGGG?EDGDGFGGGGFFFFFFFFFFFFBEFFFFFBBBBFFFFFFFFFFFFFFFFFFFFFFBFFFFFFFFFF
@M05620:37:000000000-D9766:1:1101:20290:8439 1:N:0:74
AGTGCCAGCTCTCAATCGCACAGGGGACCCAGGGCCTGGCCCCTCCATCCAGAAAACCTATGACCTCACCCGCTACCTGGAGCACCAACTCCGCAGCTTGGCTGGGACCTATGTGAGTATCCAGCGTAGGAATCTGGGAGTTGGGGAGGAGTGAGGAGTTGCGGAAAGACAGTCCTAACCGTGGAGGGTTCTGGTAAATGATGGGGTGAGGAGGGGCTCTTTGGCTCCCACCAGTCCCCCTGTCTGGTCTA
+
A1AAAFFCAFFFGGGGGFFAEAGHGEFEGE0GG0EFFFHHHHGAEGHHHH1FDHBGHGFGHHGHHHH1GFGFGGEGHHHHHHHGHHHHGHFHGG/>EFGHGHHGGGGHGH1GHF2FHGHHHHGHHGGGGGHHHHHHHGHGEHHHGGGGCGEHHHHFFGC<F0<@@CGHHHHHHHHHFGGGGAC?AEGG9CFGFGBFFFGGGGGFFBF?EFFFBF--@-AFFFF/BFFFEBFFFFF9FBFB<AFFFB//;B/
@M05620:37:000000000-D9766:1:1101:19004:8441 1:N:0:74
GAGGCTGCTTTGGAAGAAACTCATAGATTACTGCAACAGTTCCCCCTGGACCTGGAAAAGTTTCTTGCCTGGCTTACAGAAGCTGAAACAACTGCCAATCCTACAGGATGCTACCCGTAAGGAAAGGCTCCTAGAAGACTCCAAGGGAGTAAAAGAGCTGATGAAACAATGGCAAGTAAGTCAGGCATTTCCGCTTTAGCACTCTTGTGGATCCAATTGAACAATTCTCAGCATTTGTACTTGTAACTGAC
+
A?AAAAFAFDBDGABBAGBFGFHHHGFEGBFFGGDBFGFGHGDGFGEFABBGHGFEB3GGBGHGHGFBBDGHHHG3BBGGGHFGGBFDFFBFFGGHBGEBBB4BGBB1GHHFBBBGE>>?FEFBGBB?BGFGFBGHFGBB2FFGB/CC??<GFH2<@FFGGGFFDGHGEDGFH??C?FD1<F1<>F.>>>==A.EGGBDD0DCHFF<GFAGCGHCGC<0:C<;;CC0:CFFBFFGG0CBBFBCFG;FFGG9
@M05620:37:000000000-D9766:1:1101:17854:8450 1:N:0:74
GAGGCTGCTTTGGAAGAAACTCATAGATTACTGCAACAGTTCCCCCTGGACCTGGAAAAGTTTCTTGCCTGGCTTACAGAAGCTGAAACAACTGCCAATCCTACAGGATGCTACCCGTAAGGAAAGGCTCCTAGAAGACTCCAAGGGAGTAAAAGAGCTGATGAAACAATGGCAAGTAAGTCAGGCATTTCCGCTTTAGCACTCTTGTGGATCCAATTGAACAATTCTCAGCATTTGTACTTGTAACTGAC
+
ABABBCFCFFFFGCGGGGGGGGHHHGHHHFHHHGHFGHHHHHHHHGGGHHGHHHHHGHGHGHHHHHHHHHHHHHHGGHHFHHGHHFFHGFHHHHHHHFHHHBFGB33FHCGHHGGHGEEEHGHHHGCGFGGHFBHGG3BFGHHFFEGHFFHHFGGGHHHHGHHFHHGHHDGGHHHF?GHF>FGHHGGHHHHHGGGGEHFDFHHHHHHHGDHFHFHHGHHHHHBHGFCCCFFFGFGG0FFFFGGGGGGBFB;
@M05620:37:000000000-D9766:1:1101:21592:8451 1:N:0:74
ACCACACCTTCTACAATGAGCTGCGTGTGGCTCCCGAGGAGCACCCCGTGCTGCTGACCGAGGCCCCCCTGAACCCCAAGGCCAACCGCGAGAAGATGCCCAGGTGAGTGGCCCGCTACCTCTTCTGGTGGCCGCCTCCCTCCTTCCTGGCCTCCCGGCGCTGCGCCCTTTCTCACTGGTTCTCTCTTCTGCCGTTTTCCGTAGGACTCTCTTCTCTGACCTGAGTCTCCTTTGGAACTCTGAAGGTTCTA
+
AA?1AAAAFFFFGGGF3GGDG1GFF0AEG0FH1FF00EGEGHAGHGGGAAEFGHGFHHHG/EEGG/EGGGG0@>GEGG/G//GHEFC/>CG//B011?11?FAFHCF0<FFCGACC--@0>GFHHFB0DCCG.-@C?CEEGFCH0BFFB9F.FFE?B----9---9A@@FB/;FFFFF-/B/F/FF/BFF//9@-B/AFBBFFAB/:/BFFFFFBFFFBF/;:/-9/:F/F/9B/BBFFBFF//;FF/9/:
@M05620:37:000000000-D9766:1:1101:7252:8456 1:N:0:74
GAGGCTGCTTTGGAAGAAACTCATAGATTACTGCAACAGTTCCCCCTGGACCTGGAAAAGTTTCTTGCCTGGCTTACAGAAGCTGAAACAACTGCCAATCCTACAGGATGCTCCCCGTACGAACCGGCTCCTCGCAGACTACCACAGCGTACCAGAGCTGCTGAAACAATGACGAGTAAGAACGGACTTACCGCTTTAGCACTCTTGTGGCTCCACTTGAACAATTATCAGCATTTGTACTTGTAACTGAC
+
BABBBBFBFFFFGFGGGGFGGGHHHHHHHHHGHHHGHHHGHHHHHGGGHGHHHHHFGHHGBFHHHHHHHHHHHHHHHHHHHGHHHHHGHHGHHHHHHHHHHH4FB33?GHHH3GFGC/E///?////>>?FG2C/<D@<G2@222/0/>?C/<<1<FG1G1FGG11>G<0<0<..<<C0D00/::.-;:0;;EA?EGBFGGGGGBFGFEA..C.//90=C0CFFG/:BF/FFFF/F/BFFF/;FF/;//:;
@M05620:37:000000000-D9766:1:1101:18317:8460 1:N:0:74
ACCACACCTTCTACAATGAGCTGCGTGTGGCTCCCGAGGAGCACCCCGTGCTGCTGACCGAGGCCCCCCTGAACCCCAAGGCCAACCGCGAGAAGATGCCCAGGTGAGTGGCCCGCTACCTCTTCTGGTGGCCGCCTCCCTCCTTCCTGGCCTCCCGGAGCTGCGCCCTTTCTCACTGGATCTCTCTTCTGCCGTTTTCCGTAGGACTCTCTTCTCTGACCTGAGTCTCCTTTGGAACTCTGCAGGTTCTA
+
CCCCCCCCFFFFGGGGGGGGGGHHGGGGHGHHHGGGGGGGGHHHHGGGFGGGHHHHGHHGGGGGGGGGGGGHHHHGGGGHGHHHHGGGGGGGGGFHHHHHHHHGHHHHHHGGHGGGGGGHHHHHHHHHHHGHHGGGGGHGHHGHHGGGGGGGGGGGGG-AFGGGGGFFFFFFFFFFFFF/;FFFFFFFFFFFFFDFFFFFFFFFFFFFFFFFFFFFFFFFFFFFFFFFFFFFFFFFFFFFFFFFFFFFFFB
@M05620:37:000000000-D9766:1:1101:19422:8466 1:N:0:74
AGTGCCAGCTCTCAATCGCACAGGGGACCCAGGGCCTGGCCCCTCCATCCAGAAAACCTATGACCTCACCCGCTACCTGGAGCACCAACTCCGCAGCTTGGCTGGGACCTATGTGAGTATCCAGCGTAGGAATCTGGGAGTTGGGGAGGAGTGAGGAGTTGGGGAAAGACAGTCCTAACCGTGGAGGGTTCTGGTAAATGATGGGGTGAGGAGGGGCTCTTTGGCTCCCACCAGTCCCCCTGTCTGGTCTA
+
B@AACFFFCFFFGGGGGGGGGGHHGGGGGGHHGGGGGGHHHHGHGGHHHHHHHHHHHGHHHHHHHHHHHHHGGGGGHHHHGHHGFHHHGHHHGGGGGHHHGHHGGGHHGHGHHHHHHHHHHHHHHGGGGGHHHHHHHHHGDHHHGGGGGGGHHHHHHGHHHHGGGGHHGHHHHHHHHHHHGFEGGGGGCFGGGGFGGGFGGGGGGGFFFFFFFFFFFFFFFFFFFFFFFFFFFFFFFFFFFFFFFFFFBF/
@M05620:37:000000000-D9766:1:1101:18135:8473 1:N:0:74
ACCACACCTTCTACAATGAGCTGCGTGTGGCTCCCGAGGAGCACCCCGTGCTGCTGACCGAGGCCCCCCTGAACCCCAAGGCCAACCGCGAGAAGATGCCCAGGTGAGTGGCCCGCTACCTCTTCTGGTGGCCGCCTCCCTCCTTCCTGGCCTCCCGGAGCTGCGCCCTTTCTCACTGGTTCTCTCTTCTGCCGTTTTCCGTAGGACTCTCTTCTCTGACCTGAGTCTCCTTTGGAACTCTGCAGGTTCTA
+
1>AAAAAAFFFFBGG13FFGFGGHE0EEF0AFGFFAEEEGFCH0AFGGFGGGHHGHGHHGGGGEGGGEEEGHGHHCGGGHGHHEGAEGGG@BC?GHH1GHHHHGHHHHHHFGHHGGGGGHHHHHHHHHHHGHHGGGGGHGHHGHHGGGGGGGGGGGGG-;AGGGGGF@@FFFFFFFFFFFFFFFFFFFFFFFF@BBFFFFFFFFFFFFFFFFFFFFFFFFFFFFFFFFFFFFFFFFFFFFFFFFFFFFFFB
@M05620:37:000000000-D9766:1:1101:18226:8495 1:N:0:74
GAGGCTGCTTTGGAAGAAACTCATAGATTACTGCAACAGTTCCCCCTGGACCTGGAAAAGTTTCTTGCCTGGCTTACAGAAGCTGAAACAACTGCCAATCCTACAGGATGCTACCCGTAAGGAAAGGCTCCTAGAAGACTCCAAGGGAGTAAAAGAGCTGATGAAACAATGGCAAGTAAGTCAGGCATTTCCGCTTTAGCACTCTTGTGGATCCAATTGAACAATTCTCAGCATTTGTACTTGTAACTGAC
+
>11>A>FAFFFFGGGGG1BFBFBGFA1DGFAGHH11BABBBGFHHGGGGGH0GHHHHEGGA2DHHHFHHHHHGHG1FGGGHHHEFGHFF0GHFHHHGEGHHGFGGFFHHHHHHHHHGGCCA1G00GFHHHGHDF<1F1BGGH<1GEGAFGBB>GHFHHHHFHHDHHHGHFHGHHFFFHHHHGHHHHHHHHHHGGGGGHHFFHHHHHHGHGGFHHH0CCGHHH0CGHHHGGGBFGGGGGGGGGGGGGGGGGB
@M05620:37:000000000-D9766:1:1101:26038:8500 1:N:0:74
GAGGCTGCTTTGGAAGAAACTCATAGATAACTGCAACAGTTCCCCCTGAACCTGGAACCGTTTCTTGCCTGGCTTACAGAAGCTGCCACAACTGCCAATCCTACCGGATGCTCCCCGTACGGACCGGCTCCTCGCCGCCTCCCCGGGCGTCCCAGCGCTGCTGCAACCCTGGCCAGTAAGTCCGGCCTTTCCGCTTTAGCACTCTTGTGGCTCCACTTGACCCATTCTCAGCATTTGTACTTGTAAATGAC
+
11AAAAFAFFFFBGGGF1FGFG1FD3DG3BBGDFEBF0BDDDGHHCGG01BBBFAGGC/EAEHGHBFFHHHHHFFAFGFFGGHFF10BBB>BB0GG1BBBG1@BBEEEE@CGBGFEEEE/</<EGG/>B?/@FFGGC/@FCGF?--<-<;@CA0::C-:AF099;9C..:BAA9/:FF0;0;0:@A?BFFBFFFFBFFFBB;FBFF/9;A-;B-;F//BB/9FEFFFB/BBFFFFFFFFFFFFBF;9;9/;
@M05620:37:000000000-D9766:1:1101:16188:8540 1:N:0:74
AGTGCCAGCTCTCAATCGCACAGGGGACCCAGGGCCTGGCCCCTCCATCCAGAAAACCTATGACCTCACCCGCTACCTGGAGCACCAACTCCGCAGCTTGGCTGGGACCTATGTGAGTATCCAGCGTAGGAATCTGGGAGTTGGGGAGGAGTGAGGAGTTGGGGAAAGACAGTCCTAACCGTGGAGGGTTCTGGTAAATGATGGGGTGAGGAGGGGCTCTTTGGCTCCCACCAGTCCCCCTGTCTGGTCTA
+
BCBBCFFFDFFFGGGGGGGGGGHHGGGGGGHHGGGGGGHHHHGHGGHHHHHHHHHGHGHHHHHHHHHHHHHGGFGGHHHHFGHHHHHHGHHGFGGGGHHHGHHGGGHHGHHHHHHHHHHHHHHHHGGGGGHHHHHHHHHGGHHHGGGGGGEHHGHHHGHHHHGGGGHHHHHHHHHHHHHHGGGGGGGGGGGGGGFGGGGHHHHGGGFFFFFFFFFFFFFFFHHFFFFFFFFFFFFFFFFFFFFFHFFFFFB
@M05620:37:000000000-D9766:1:1101:23299:8547 1:N:0:74
ACCACACCTTCTACAATGAGCTGCGTGTGGCTCCCGAGGAGCACCCCGTGCTGCTGACCGAGGCCCCCCTGAACCCCAAGGCCAACCGCGAGAAGATGACCCAGGTGAGTGGCCCGCTACCTCTTCTGGTGGCCGCCTCCCTCCTTCCTGGCCTCCCGGAGCTGCGCCCTTTCTCACTGGTTCTCTCTTCTGCCGTTTTCCGTAGCACTCTCTTCTCTGACCTGCGTCTCCTTTGGAACTCTGCAGGTTCT
+
CBCCCCCCFFFFGGGGFGGGGGHHGFGECEHFGFFGGGFGCHHHHGGGAEFEHHFHHHGGCECGGGGGGGEHHHHGGGGHGHHHHFGEGGGGGGHHBGHHHHEAFHC1FGHGGHHGGGGGHFHHFHGGFGHGGFCCGDDEGHGFBGGGBBFFGGGEGD--A?AFGF>DF=FFFFF/FFFFFFFFFFEFFFFFFFFFDFFFFDF.D.;:FFFFFFE/BFF/;F/:.;D-9BFFFFFFF/FFFFFFFFFA:BF
@M05620:37:000000000-D9766:1:1101:13440:8568 1:N:0:74
GAGGCTGCTTTGGAAGAAACTCATAGATTACTGCAACAGTTCCCCCTGGACCTGGAAAAGTTTCTTGCCTGGCTTACAGAAGCTGAAACAACTGCCAATCCTACAGGATGCTACCCGTAAGGAAAGGCTCCTAGAAGACTCCAAGGGAGTAAAAGAGCTGATGAAACAATGGCAAGTAAGTCAGGCATTTCCGCTTTAGAACTCTTGTGGATCCAATTGAACAATTCTCAGCATTTGTACTTGTAACTGAC
+
BBABBBFBFFFFGBGFFFGGFFFHFFBEGDGHFHHBHFF5GHHFHGAEHBHGGFGB3A2F3DFGG5FFHH3GHGFGEGGHHHHHHHGHHFHEFGGHFHH?2BB@FFGFC3FBF3BF1EE?GG33FBBFCFFGG4BG3?FGF2BCBFDHAEHHG2FCFGHHHD2F2<1FFG11FC????FF1<=FFHA<>GGFA.E..0D00DDGHD<0<.CGGCCG0000;0;/<:GHC0;/F0;C0FBFB0FFFFFBCF/
@M05620:37:000000000-D9766:1:1101:21544:8568 1:N:0:74
AGTGCCAGCTTCAATCGCACAGGGGACCCCGGGCCTGGCCCCTCCATCCCGAAAACCTCTGACCTCACCCGCTACCTGGAGCACCAACTCCGCAGCTTGGCTGGGACCTATGTGCGTATCCAGCGTCGGAATCTGGGCGTTGGGGCGGCGTGAGGAGTTGGGGCAAGACAGTCTTAACCGTGGAGGGTTCTGGTAAATGATGGGGTGAGGAGGGGCTCTTTGGCTCCCACCAGTCCCCCTGTCTGGTCTAT
+
BBABBFFFBF4@BADGGAAEGGFEGAAEEEEGGGGGEGAF1FHGGH5DB1EBECEHGF3GGHHH4B3FGHGGGCEGHGH2BGEFGFCFFHHGGGGGCFGGGHGDD0?EHCHHHG2?FAAFGHHHGA/CF-FGFHHHH.CCGCGGG.AD-A9B.;A/;BFFFFF.9EFFFFFFF/;FFFFFFFFDFFF;;AFFFFFFFFFFFFFFFFBEFFFFDFF-;EFFFFFFFFFE9AAEFFFFFEFFA;BFFFFBFF9
@M05620:37:000000000-D9766:1:1101:22487:8607 1:N:0:74
AGTGCCAGCTCTCAATCGCACAGGGGACCCAGGGCCTGGCCCCTCCATCCAGAAAACCTATGACCTCACCCGCTACCTGGAGCACCAACTCCGCAGCTTGGCTGGGACCTATGTGAGTATCCAGCGTAGGAATCTGGGAGTTGGGGAGGAGTGAGGAGTTGGGGAAAGACAGTCCTAACCGTGGAGGGTTCTGGTAAATGATGGGGTGAGGAGGGGCTCTTTGGCTCCCACCAGTCCCCCTGTCTGGTCTA
+
AAAABFFCBFFFGBGGGGGGGGHHGGGEGGHHGGGGGGHHHHGHGGHFHHHHHHHHHGHFHHHHHHHHHHHGGFGGHHHHEGHHHHHEEHHHGGGGGHHHGHFGGGHHGHHHHH3GHHHHHHGHHGGGGGGHHHHHHHHGGHHHGGFFGACGHHHHFGHGHBDGGGHHHHHHHHHHHHHHGGGGAEGGCFGGGGGGGGGGGGGF?EFFFFFFFFFFFFFFFFFFFFFFFFFFFFFFFFFFFFFFFFFFFFF
@M05620:37:000000000-D9766:1:1101:23045:8611 1:N:0:74
AGTGCCAGCTCTCAATCGCACAGGGGACCCAGGGCCTGGCCCCTCCATCCAGAAAACCTATGACCTCACCCGCTACCTGGAGCACCAACTCCGCAGCTTGGCTGGGACCTATGTGAGTATCCAGCGTAGGAATCTGGGAGTTGGGGAGGAGTGAGGAGTTGGGGAAAGACAGTCCTAACCGTGGAGGGTTCTGGTAAATGATGGGGTGAGGAGGGGCTCTTTGGCTCCCACCAGTCCCCCTGTCTGGTCTA
+
ACAABFFFCFFFGGGGGGGGGGHHGGGGGGHHGGGGGGHHHHGHGGHHHHHHHHHHHGHHHHHHHHHHHHHGGGGGHHHHFHHHHHHHGHHHGGGGGHHHGHHGGGHHGHHHHHHHHHHHHHHHHGGGGGHHHHHHHHFGGHHHGGCFGEEGHDGHHGHHHHGGGGHHHHGHHHHHHHHHGGGGFGGGCFGGGGGGGGGGGGGGGGFFFFFFFFFFFFFFFFFFFFFFFFFFFFFFFFFFFFFFFFFFFFB
@M05620:37:000000000-D9766:1:1101:22071:8623 1:N:0:74
GAGGCTGCTTTGGAAGAAACTCATAGATTACTGCAACAGTTCCCCCTGGACCTGGAAAAGTTTCTTGCCTGGCTTACAGAAGCTGAAACAACTGCCAATCCTACCGGATGCTACCCGTAAGGAAAGGCTCCTAGAAGACTCCAAGGGAGTAAAAGAGCTGATGAAACAATGGCAAGTAAGTCAGGCATTTCCGCTTTAGCACTCTTGTGGATCCAATTGAACAATTCTCAGCATTTGTACTTGTAACTGAC
+
BABBBBFBFFFFGGGGGGGGGGHHCGHHHHHGHHHFHHHFHHHHHGGFHHHHHHHHHHFFHHHHHHHHHHHHGHHHHHHHHHHHHGHHHHHHHHHHHGHFGFBG1/>EEEGDFBFGE//?FGGHH0?FFHGHHF2D32BFGHHH2?EE/CGFGF@FHHHHE1<??GGHG?GHHFGE=>G1>GHGHEG1<GGEGDGFGGDBGDHHGHHFGAGCHFGFCC0CG00CFFFFBGEBFFGG0CBCFGGGGGFBGGF
@M05620:37:000000000-D9766:1:1101:6086:8626 1:N:0:74
GAGGCTGCTTTGGAAGAAACTCATAGATTACTGCAACAGTTCCCCCTGGACCTGGAAAAGTTTCTTGCCTGGCTTACAGAAGCTGAAACAACTGCCAATCCTACAGGATGCTACCCGTAAGGAAAGGCTCCTAGAAGACTCCAAGGGAGTAAAAGAGCTGCTGAAACAATGGCAAGTAAGTCAGGCATTTCCGCTTTAGCACTCTTGTGGATCCACTTGAACAATTCTCAGCATTTGTACTTGTAACTGAC
+
A3AAA>FAFFFFGGGGFGGFGGHHHHHHHHHHFGDFFFGDFGGHHGGFGEHHHHHGHHGFBGHHFDGGHHHHGBBGHHHHHHHHHHHDFGFF@GHGHHHHFG4BGHHGHHHHHGGHGAEGGHH3?GFHHHGHB?3BGCFGHHE2GG??EDGH2>FFGHHH2FF2GHH0?FGHHHHGGHFHGFGHHHHHHHHHGGGGGHHHFHHHHHHHHGEFGHC/;GBGHHHHHHHGGGGGGGGGFFFGGGGGGFFGFGF
@M05620:37:000000000-D9766:1:1101:19757:8630 1:N:0:74
ACCACACCTTCTACAATGAGCTGCGTGTGGCTCCCGAGGAGCACCCCGTGCTGCTGACCGAGGCCCCCCTGAACCCCAAGGCCAACCGCGAGAAGATGCCCAGGTGAGTGGCCCGCTACCTCTTCTGGTGGCCGCCTCCCTCCTTCCTGGCCTCCCGGAGCTGCGCCCTTTCTCACTGGTTCTCTCTTCTGCCGTTTTCCGTAGGACTCTCTTCTCTGACCTGAGTCTCCTTTGGAACTCTGCAGGTTCTA
+
>11AAA>AFFCBBGG13BFGBGG1AEFEH0FGHGG0EEE?FHHHHGEGE/EFHBBGHGCEGGGGEG@EGGGHHHEEEGGEGHHH/FGGG@>CCAHH11?GHHHGFHHHHEFGHHGGGCCHFGHHHHHHHGGHFG-AEGHECGGH0CFF09.C9FGGB--;9./;@AF@?FFFFFFFFFF/FFFFBFFFFFFFF@BFFFFFFFFFFFFFFFFFFFFFFB9FFFFBFFFFFFFFFFFFFFFFF/FFFFFFFFB
@M05620:37:000000000-D9766:1:1101:19725:8633 1:N:0:74
ACCACACCTTCTACAATGAGCTGCGTGTGGCTCCCGAGGAGCACCCCGTGCTGCTGACCGAGGCCCCCCTGAACCCCAAGGCCAACCGCGAGAAGATGACCCAGGTGAGTGGCCCGCTACCTCTTCTGGTGGCCGCCTCCCTCCTTCCTGGCCTCCCGGAGCTGCGCCCTTTCTCACTGGTTCTCTCTTCTGCCGTTTTCCGTAGGACTCTCTTCTCTGACCTGAGTCTCCTTTGGAACTCTGCAGGTTCT
+
CCCCCCDCFFFFGGGGGGGGGGHHGGGGHGHHHGGGFGGGGHHHHGGGEGGGHHHHHHHGGGGGGGGGGGEHHHHGGGGHGHHHHGGGGGGGGGHHHHHHHHHHGHHHHHHGGHHGGGGGHHHHHHHGGHHGHHGGGGGHGHHGHGGGGGGGGGGGGBDBDFGGGGFFFFFFFFFFFFFFFFFFFFFFFFFFFFFFFFFFFFFFFFFFFFFFFFFFFFFFFFFFFFFFFFFFFFFEFFFFFFFFFFFFFFF
@M05620:37:000000000-D9766:1:1101:7365:8645 1:N:0:74
ACCACACCTTCTACAATGAGCTGCGTGTGGCTCCCGAGGAGCACCCCGTGCTGCTGACCGAGGCCCCCCTGAACCCCAAGGCCAACCGCGAGAAGATGCCCAGGTGAGTGCCCCGCTACCTCTTCTGGTGACCGCCTCCCTCCTTCCTGGCCTCCCGGAGCTGCGCCCTTTCTCACTGGTTCTCTCTTCTGCCGTTTTCCGTAGGACTCTCTTCTCTGACCTGAGTCACCTTTGGTACTCTGCAGGTTCTA
+
AABABBBBFFFFGGGFFGGGGFHFFAAEGDGHFGGGGGGGGHHHHGGGEFGGFGHFHHGGCGCGG?EGGGGEHCEGGGDGA/FGHGAEFGG@/C2?2F2222//?<1<111<0<-<<><0<00DH0=00<0<<<-AAD..//./;0/00C..9CA9.;B?9.9/9?.B-//99B/;//;;/9B9FFB/BFF//@../;B/.99DFF/BF//9F/////B///./.;B///;/B//.//;//9//9.99/9/
@M05620:37:000000000-D9766:1:1101:8690:8647 1:N:0:74
ACCACACCTTCTACAATGAGCTGCGTGTGGCTCCCGAGGAGCACCCCGTGCTGCTGACCGAGGCCCCCCTGAACCCCAAGGCCAACCGCGAGAAGATGACCCCGGTGAGTTCCCCCCTACCTCTTCTGGTTCCCGCCTTCCTCCTCCCCCGCCTCCCGGACCTTCCTCCTTTCTTCCTTGTTCTCTCTTCTGCCGTTTTCCGTTGTACTCTCTCCTCTGACCTGTTTCTCCTTTTGCACTCTGCAGGTTCT
+
BCCCCCCCFFFFGGGGGGFGGGHHGGGEGGHHHGGGGGGGGHHHHGGGGGGGHHHHHHHFGGGGGGGGGGGHHHHGGGGHGHHHHGGGGGDGGGHHHHH?C2/>C<//>111>G0.-=...<0<0=0=0000;C.AGG.CGH0;///;..9-;.C...:--;F////;B/;B9B////9/;BFF//;:B/F/BFDF./.;F.//../;BFFF//;F/;B/B/9///;//;F/B//B/9//:B//;B9A///
@M05620:37:000000000-D9766:1:1101:14129:8647 1:N:0:74
GAGGCTGCTTTGGAAGAAACTCATAGATTACTGCACCAGTTCCCCCTGGACCTGGAAAAGTTTCTTGCCTGGCTTACAGAAGCTGAAACAACTGCCAATCCTACAGGATGCTACCCGTAAGGAAAGGCTCCTAGAAGACTCCAAGGGAGTAAAAGAGCTGATGAAACAATGGCAAGTAAGTCAGGCATTTCCGCTTTAGCACTCTTGTGGATCCAATTGAACCATTCTCAGCATTTGTACTTGTAACTGAC
+
>1>>AAFAFFFFGGGF1FBGFGBFADGHHFGHHHD1BBFBFGHHHGGFABGHHFHHHFGGFHHHHHHHHHHHHHHHHHHHHHHHGHHHH0FGHGHHB1FGFF2GFGHHHHHHHHHHGGGGHHHHFHHHHHGHHG1<F1BGHHG1FGGACGHH2GHFHHHHFHHFHHHFHHHHHHHGGHHHHHHHHHHHHHHHGGGGGHHHHHHHHHHHHGHHHHBCHHHHHH.GHHHHGGGGGGGGFFGGGGGGGGGGGGF
@M05620:37:000000000-D9766:1:1101:18381:8654 1:N:0:74
AGTGCCAGCTCTCAATCGCACAGGGGACCCAGGGCCTGGCCCCTCCATCCAGAAAACCTATGACCTCACCCGCTACCTGGAGCACCAACTCCGCAGCTTGGCTGGGACCTATGTGAGTATCCAGCGTAGGAATCTGGGAGTTGGGGAGGAGTGAGGAGTTGGGGAAAGACAGTCCTAACCGTGGAGGGTTCTGGTAAATGATGGGGTGAGGAGGGGCTCTTTGGCTCCCACCAGTCCCCCTGTCTGGTCTA
+
11>>A11CAFB@1EFBGGFGGCCGFAGGGGHHGGEEG/EGAGEGGGCFFHGHHBFHFAGFHHHHHHEEHHHGGGGEHFFGHGGFFHFHGHHHGGEGGHHHGHHFEGHHGHHGHHGGHGHFHHHHGGEGGGHHHHHHHHGGGHHGGGGGGGGHHHGHGGHHHHGGGGHHHGHHHHHGHHHHGCEGGGGG9CFGGGFGGGGGGGGGGGF@FFFFFF@@@@FFFFFFFFFFFFFFFFFFFFFF@FFFFFFFFF;
@M05620:37:000000000-D9766:1:1101:15777:8660 1:N:0:74
ACCACACCTTCTACAATGAGCTGCGTGTGGCTCCCGAGGAGCACCCCGTGCTGCTGACCGAGGCCCCCCTGAACCCCAAGGCCAACCGCGAGAAGATGCCCAGGTGAGTGGCCCGCTACCTCTTCTGGTGGCCGCCTCCCTCCTTCCTGGCCTCCCGGAGCTGCGCCCTTTCTCACTGGTTCTCTCTTCTGCCGTTTTCCGTAGGACTCTCTTCTCTGACCTGAGTCTCCTTTGGAACTCTGCAGGTTCTA
+
AA?AB@3AFFFFBGGB5FGGFEEEEEEGH2GHFGFAEEGEGHHHHGGGB1E1FEEGHGFGGGGGEG@EGGGGHHEEGGECCGHE?FEEG@CCC?GG1<FGH<E/<<FF11FE0/<CGCCFHFGHBDGH<CDGC-AAFDGE//./CBFFFGEFGG?AD-BGGG//ABDBBFFFFBBFFFEFFFFFFFFBFF/FFBDDFFFFFFF9.BFFFFB//9FFFFFFFFFFBFFFFFFFFF/BF//;B//;FF.BFFF
@M05620:37:000000000-D9766:1:1101:8685:8665 1:N:0:74
ACCACACCTTCTACAATGCGCTGCGTGTGGCTCCCGAGGAGCACCCCGTGCTGCTGACCGAGGCCCCCCTGAACCCCAAGGCCAACCGCGAGAAGATGACCCAGGTGAGTGGCCCGCTACCTCTTCTGGTGGCCGCCTCCCTCCTTCCTGGCCTCCCGGAGCTGCGCCCTTTCTCACTGGTTCTCTCTTCTGCCGTTTTCCGTAGGACTCTCTTCTCTGACCTGCGTCTCCTTTGGAACTCTGCAGGTTCT
+
AAAAAAA1CFFFGGGG3G1AFCGGGAA000BBB0B//EAGCHHHHGGEAEEGEHFBHHG>/E/EG?GGGGF0GEHGGGCHECGHHGCBCG/<BFHB1F1FGHHHGHH1?GFFFHG-CGGGHHHHHFHBDGF?FHGG@CCEGGGGFGFGGFGGGEFEAAA;;@FFF;@B-@/BFFFFFFFFBFFFFFFFFFFFFF@BFFFFFFFFFFFFBFFFFF:FFFFFFFFF-@F@FFFFFFFFFFFFFFFFFFFFFFF
@M05620:37:000000000-D9766:1:1101:12243:8684 1:N:0:74
GAGGCTGCTTTGGAAGAAACTCATAGACTACTGCAACAGTTCCCCCTGCACCTGGAAATGTTTCTTGCCCGGCTTACAGAAGCTGAAACAACTGCCAATCCTACAGGATGCTACCCGTAAGGAAAGGCTCCTAGACGACTCCAAGGGAGTACAAGAGCTGATGAAACAATGGCAAGTAAGTCCGGCATTTCCGCTTTAGCACTCTTGTGGATCCAATTGAACAATTCTCAGCATTTGTACTTGTAACTGAC
+
>11>A1BACFFF1GGF1AEGGGHDGGH131B1BG11AFFD2DF1BE/F/ABF000BB11BDF2G2B1FH1/AEA/1B1@DGHHH1EGGHEGH1BG0EFHBGF2BB@FC@FEG21>FFGGGHHH00<FAH0FGFH11<@B?CFG1@////CC1111FHFDGFE1?GGFCG1FFBGBCFG1=F11<@C??<GHFACGGEFFFHHHGHHHGHBGFFGBFF0BF000FFFFFFFFFGGGB0;0C0;FFF000;B9
@M05620:37:000000000-D9766:1:1101:23617:8697 1:N:0:74
GAGGCTGCTTTGGAAGAAACTCATAGATTACTGAAACAGTTCCCCCTGGACCTGGAAAAGTTTCTTGCCTGGCTTACAGAAGCTGAAACAACTGCCAATCCTACAGGATGCTACCCGTAAGGAAAGGCTCCTAGCAGCCTCCAAGGGAGTAAAAGAGCTGATGAAACAATGGCAAGTAAGTCAGGCATTTTCGCTTTAGCACTCTTGTGGATCCAATTAAACAATTCCCAGCATTTGTACTTGTAACTGAC
+
BABBBAFAFFFFGGGGGGCGGGEHF5FEFH4FGB4BAFEADFGGAEEF2BF2FGHHH32BF5FFAGEFEGDGGHGFHFHBGFHFFBGHH3?FHFEFF3BFFF4B333133B3@3BBEEEGCFDG300/B?F3?433?0/?0/B1B///</0@>F1/<<<<1@G2F1?CA11?0FGGGHHE<FG=00><11=1<<...==D00<<000=0.;0;/0C0;0<:00.:;009C0./CF00;9;0C0;0CFFFB;
@M05620:37:000000000-D9766:1:1101:27753:8707 1:N:0:74
GAGGCTGCTTTGGAAGAAACTCATAGATTACTGCAACAGTTCCCCCTGGACCTGGAAAAGTTTCTTGCCTGGCTTACAGAAGCTGAAACAACTTCCCATCCTACATGAAACTATCCGTGAGGAAAGGCACCTATAAAACTAGAAGAGAATAAAAGAGCTGATAAAACAAGGGCAAGTAATTCAGGAATATCAGCTTTAGAACTCTTGTGGATCCAATATAACAATTCGCAGCATATTTACTAGTAACAGAC
+
>3AA>>B>BBB@GBBBEGAAFGHHHGFFHFBFGB4BAGFGHDDBFEAB2ABBFFEBB32BBFGDGHFBBBBBBFG3BBFFGGBFG33BBBB?FDGH2BB31B@BB44333B3B4BB111?/B3?B00/0B?F?3BB4B?BB3B3B2BF223B??B/?<2@@<2@22<//2//?//?11F1<??@1>F<1><11<>11>111>=D<000<.<0<<<<=0;0000;::0....-;0;;0C0;0009;;C00B;
@M05620:37:000000000-D9766:1:1101:6368:8711 1:N:0:74
ACCACACCTTCTACAATGAGCTGCGTGTGGCTCCCGAGGAGCACCCCGTGCTGCTGACCGAGGCCCCCCTGAACCCCAAGGCCAACCGCGAGAAGATGCCCAGGTGAGTGGCCCGCTACCTCTTCTGGTGGCCGCCTCCCTCCTTCCTGGCCTCCCGGAGCTGCGCCCTTTCTCACTGGTTCTCTCTTCTGCCGTTTTCCGTAGGCCTCTCTTCTCTGACCTGAGTCTCCTTTGGAACTCTGCAGGTTCTA
+
BBBBBBBAFFFFGGGCGGFGFGHHGGGG4EHHHGGGAFGGDHHHHGGEBEEF5BGGHHHE0E0EEEGGGGGBEHHGGGGHGHHHGGGGGGCGCDH2FGHHHGHFHHHHHHGGHHGCG-@GFFHHHHHHHGCGHCF@EDGGHHGH0FFFGFGGGGGGGD-BAFCFGGFFFFFFFFFFFFFFFFFFFFFFFFFFFFDFFFFFFFAA./;FFFFFFFFF/;9FFB9BF/9BFFFFFFFFFFFFFFFFBA9FF//
@M05620:37:000000000-D9766:1:1101:12531:8712 1:N:0:74
GAGGCTGCTTTGGAAGAAACTCATAGATTACTGCAACAGTTCCCCCTGGACCTGGAAAAGTTTCTTGCCTGGCTTACAGAAGCTGAAACAACTTCCAATCCTACAGGATGCTACCCGTAAGGAAAGGCTCCTAGAAGCCTCCAAGGGAGTAAAAGAGCTGATGAAACAATGGCAAGTAAGTCAGGCATTTCCGCTTTAGCACTCTTGTGGATCCAATTGAACCATTCTCAGCATTTGTACTTGTAACTGAC
+
BACBCCFBFFFFGGGGGGGGGGGHHGGHHHHHHHHHGHHFGHHHHGGGHHHHHHHHHHHHHHHHHHHHHHHHHHHHHHHHHHHHHHHHHGHHF5DGG4BGHG4GGCGHHGHBDG2G?EEEGHHHHH0GHHGHDBDGH3?BGHHHF/CGFG22@GGGHCHHHHH2GHH0GBGHHHHG?GHHHHFHHHEHH1GH.CGGEHHHHHHHHHHHHGHHFHHHHHHHH0:GFHHHHGGFGGGGBCFGGFGGGFFGGGB
@M05620:37:000000000-D9766:1:1101:24203:8731 1:N:0:74
ACCACACCTTCTACAATGAGCTGCGTGTGGCTCCCGAGGAGCACCCCGTGCTGCTGACCGAGGCCCCCCTGAACCCCAAGGCCAACCGCGAGAAGATGCCCAGGTGAGTGGCCCGCTACCTCTTCTGGTGGCCGCCTCCCTCCTTCCTGGCCTCCCGGAGCTGCGCCCTTTCTCACTGGTTCTCTCTTCTGCCGTTTTCCGTAGGACTCTCTTCTCTGACCTGAGTCTCCTTTGGAACTCTGCAGGTTCTA
+
DDDDDDDDFFFFGGGGGGG5GGHHGGGGHGHHHGGGGGGGGHHHHGGGGGGGHHGHHHHGGGGGGGGGGGGHHHHGGGGHGHHHHGGGGGGGGGHHHHHHHH/?FHHHHHGGHH-DGGGHHHHHHHHHHHGHHGGGGGHGHHGHHGGGGGGGGGGGGGBCGAFGGGFFFFFFFFFHFFFFFFFFHFFFFHHHFFDFFFFFFFFFDFFFFFFFHHFFFFFFFHFFFFFFFFFFFFFFFFFFFFFFFFFFFFB
@M05620:37:000000000-D9766:1:1101:9061:8737 1:N:0:74
AGTGCCAGCTCTCAATCGCACAGGGGACCCAGGGCCTGGCCCCTCCATCCAGAAAACCTATGACCTCACCCGCTACCTGGAGCACCAACTCCGCAGCTTGGCTGGGACCTATGTGAGTATCCAGCGTAGGAATCTGGGAGTTGGGGAGGAGTGAGGAGTTGGGGAAAGACAGTCCTAACCGTGGAGGGTTCTGGTAAATGATGGGGTGAGGAGGGGCTCTTTGGCTCCCACCAGTCCCCCTGTCTGGTCTA
+
BAABCFFFAFCFGFGGGFGCEGHGFFGGEGHHCEGGCFHHEGGHGGGHHHHGFFFHHGHHHHGHHHHHHHGGGECEHHHHFGFFFHH1EFHHGGGGGHHHGHHEFGHHGHHHHHHHHHHHHHHHHGEGGGHHHHHHHHGGFGHHGGGGGFGHHHHHHGHFHHGGGGHHHHHHGHHHHHHHGEFFGGGG;CFGGG;FGGGGGGGGGGFFFFFFFFFFFBFFFFFFFFFFFEFFFFFFFFFDFFFFFFFFFFB
@M05620:37:000000000-D9766:1:1101:5583:8743 1:N:0:74
ACCACACCTTCTACAATGGGCTGCGTGCGGCTCCCGAGGAGCACCCCGTGCTGCTGACCGAGGCCCCCCTGAACCCCAAGGCCAACCGCGCGAAGATGACCCAGGTGCGTGGCCGGCTACCTCTTCTGGTGGCCGCCTCCCTCCTTCCTGGCCTCCCGGTGCTGCGCCCTTTCTCACTGGTTCTCTCTTCTGCCGTTTTCCGTAGGACTCTCTTTTCTGACCTGCGTCTCCTTTGGAACTCTGCAGGTTCT
+
AAA1AAA>BCCFDBGF3F11B1EFEAA000AA//AA/AEE?AHFHGG/AAEFBGHHHHH/>ECCGEEEGGEBFCFEGGGG/CFGHG<<>C/</@/??FDFHH.>><1<<>ACGH-<@CCGHHFHC:<GGGF.G9A@@A.CE9CCGGEFFGFGGBFFEF?---:/B9=B@@FFFFFEFFFFFFFFBBFFFFFFFF@FFFFFF?B-BBFFFFFFFB:/;BB/BB/9F@B@BFFFFFFEFFBFFFFBBFFFBFB
@M05620:37:000000000-D9766:1:1101:23022:8748 1:N:0:74
AGTGCCAGCTCTCAATCGCACAGGGGACCCAGGGCCTGGCCCCTCCATCCAGAAAACCTATGACCTCACCCGCTACCTGGAGCACCAACTCCGCAGCTTGGCTGGGACCTATGTGAGTATCCAGCGTAGGAATCTGGGAGTTGGGGAGGAGTGAGGAGTTGGGGAAAGACAGTCCTAACCGTGGAGGGTTCTGGTAAATGATGGGGTGAGGAGGGGCTCTTTGGCTCCCACCAGTCCCCCTGTCTGGTCTA
+
AAAABFFFBFFFGGGGGFFEGGGHGFGGGGHHGGGFFGHHHHGHGGHHHHHHEHHGHGHHHGBHHHHHHHHGGGGGHHHHHHHGHHHHGHHHGGCFGFHHCHHFEEGHGHHHGHHHHGHHHHGGHGCEGGHHHHHHHHHGGHHHGGGGGGGHHHHGHGGHHHGFGGHHHHHHHHHHHHHHGFGGGGGG;AFGGGGGGGGGGGGGGGFFFFFFFFFFFFFFFFFFFFFFFFFFFFFFFFFFFFFFFFFFFFB
@M05620:37:000000000-D9766:1:1101:9722:8761 1:N:0:74
ACCACACCTTCTACAATGCGCTGCGTGCGGCTCCCGAGGAGCACCCCTTGCTGCTGACCGAGGCCCCCCTGAACCCCAAGGCCAACCGCGCGAAGATGCCCAGGTGAGTGGCCCGCTACCTCTTCTGGTGGCCGCCTCCCTCCTTCCTGGCCTCCCGGAGCTGCGCCCTTTCTCACTGGTTCTCTCTTCTGCCGTTTTCCGTAGGACTCTCTTCTCTGCCCTGAGTCTCCTTTGGAACTCTGCAGGTTCTA
+
AAA1AAA1BBFFGGGF3FBAGCGFGAA000AA/ABA/EEECHHFHGG/0BFGBGFFHHF//E/EG/EGGEECGEEEGE/GA/GHHGC<CG@<@CC/1?11<GGGFHH0=GAEF.C?@CGFGHHEHHHBCGCGCC??BB.AFFBGBFB9FBA.B.E..@-999FF?=A?-99:FF/9/999BBFFFBFFFB9//@BAFEFF-F-ABBBFFFFEFFFBBF/9AFF--;F/;9BBBF///BFFFFE9BFFFFFB
@M05620:37:000000000-D9766:1:1101:13504:8765 1:N:0:74
AGTGCCAGCTCTCAATCGCACAGGGGACCCAGGGCCTGGCCCCTCCATCCAGAAAACCTATGACCTCACCCGCTACCTGGAGCACCAACTCCGCAGCTTGGCTGGGACCTATGTGAGTATCCAGCGTAGGAATCTGGGAGTTGGGGAGGAGTGAGGAGTTGGGGAAAGACAGTCCTAACCGTGGAGGGTTCTGGTAAATGATGGGGTGAGGAGGGGCTCTTTGGCTCCCACCAGTCCCCCTGTCTGGTCTA
+
ABAABFFFCFFFGGGGGGGGGGHHGGGGGGHHGGGGGGHHGHGGGGHHHHHHHHHHHGHHHHHHHHHHHHHGGGGGHHHHHHHHHHHHGHHHGGGGGHHHGHHGGGHHGHHHHHHGHHHHHHGHHGEDGGHHHHHHHHHEGHHHGGFCGDEFHGHHHGHHHHGGGGHHHHHHHHHHGGHHGGGGGGGGGGGGGGFFGGGGGGFFGGFFFFFFFFFFFFFFFFFFFFFFFFFFFFFFFFFFFFFFFFFFFFB
@M05620:37:000000000-D9766:1:1101:21443:8774 1:N:0:74
AGTGCCAGCTCTCAATCGCACAGGGGACCCAGGGCCTGGCCCCTCCATCCAGAAAACCTATGACCTCACCCGCTACCTGGAGCACCAACTCCGCAGCTTGGCTGGGACCTATGTGAGTATCCAGCGTAGGAATCTGGGAGTTGGGGAGGAGTGAGGAGTTGGGGAAAGACAGTCCTAACCGTGGAGGGTTCTGGTAAATGATGGGGTGAGGAGGGGCTCTTTGGCTCCCACCAGTCCCCCTGTCTGGTCTA
+
BBABBFFFBFFFGGGGGGGGGGHHGGGGGGHHGGGGGGHHHHGHGGHHHHGHHFHHHGHGHHHHHHHHHHHGGGCGHHHHHHHHHHHHGHHHGGGGGHHHGHHGGGHHGHHHHHHHHHHHHHHHHGGDGGHHHHHHHHHGGHHHGGGGGGEHHGHHHGHHHHGGGGHHHHHHHHHHHHHHGGGGGGGGFGGGGGGGFGGGGGGGGGFFFFFFFFFFFFFFFFFFFFFFFFFFFFFFFFFFFFFFFFFFFF9
@M05620:37:000000000-D9766:1:1101:13826:8778 1:N:0:74
GAGGCTGCTTTGGAAGAAACTCATAGATTACTGCAACAGTTCCCCCTGGACCTGGAAAAGTTTCTTGCCTGGCTTACAGAAGCTGAAACAACTGCCAATCCTACAGGATGCTACCCGTAAGGAAAGGCTCCTAGAAGACTCCAAGGGAGTAAAAGAGCTGATGAAACAATGGCAAGTAAGTCAGGCATTTCCGCTTTAGCACTCTTGTGGATCCAATTGAACAATTCTCAGCATTTGTACTTGTAACTGAC
+
AA3AAAFAFFFFFGGGCFGGFGGHHGHHFDGHHHH4FGG5FGHFHGGGFAGFHHHHHHHG3DEHFHHHHHHHHHHFHHHHHHHHFHHHHFHHHHHF@3GGGB4FFHHHHHHHGGHHGGGGHHHHFHGHHHGHHGEDG3?FFGHHHGGGGGHHHHHGHGHHGHHHHHHHHFGHHHHGGHHHHHGHHHHFHHHFGGGGGHHHHHHHHHHHHGHHHHHGFHHHHHBGHHGHHGGGGGGGGFGGGGGGGGGGGGB
@M05620:37:000000000-D9766:1:1101:24406:8781 1:N:0:74
GAGGCTGCTTTGGAAGAAACTCATAGATTACTGCAACAGTTCCCCCTGGACCTGGAAAAGTTTCTTGCCTGGCTTACAGAAGCTGAAACAACTGCCAATCCTACAGGATGCTACCCGTAAGGAAAGGCTCCTAGAAGACTCCAAGGGAGTAAAAGAGCTGATGAAACAATGGCAAGTAAGTCAGGCATTTCCGCTTTAGCACTCTTGTGGATCCAATTGAACAATTCTCAGCATTTGTACTTGTAACTGAC
+
BBBBBBFAFFFFGGGGGGGGG4BAGF5DFFDHHHGFFGHHHFHGGGEGA2GHHGA2BB2B3DFGGAFBBBEFHHF3GHGHHFHHFB3GBCBGFGHE3GHBFBBFGBB?BGGFBBBGFEEEGGGHF?B?FGGHG4FGFGBFFGBG2/CG<?2FGGFC@GFFGGDFFFGHH?GFHCFF?FGFFF=<FCC<>DHGDGGGGHHBDGCGGHHHHDH:GHCG0;0;GGCCCGBGGFGGGGGGBFFG0;FFGGGFGGF
@M05620:37:000000000-D9766:1:1101:24763:8791 1:N:0:74
ACCACACCTTCTACAATGAGCTGCGTGTGGCTCCCGAGGAGCACCCCGTGCTGCTGACCGAGGCCCCCCTGAACCCCAAGGCCAACCGCGAGAAGATGACCAGGTGAGTGCCCCGTTACCTTTTCTGGTGCCGCCTTCCCTCCTTCCTGGCCCCCCGGAGCTGCGCCCTTTTTCACTGTTTTTCCCTTTTCCGGTTTCCCGTAGGATCTTCTCTTCGTCCCGTATTCTCCTTTGGACCTTGGCAGTTTTTA
+
BBBBBBBBFFFFGGGGGGGGGGHHGFGEDEHHGGGEEGGGGHHHHGGGGGGGHHHHHHHGGGGGGGGGGGGHGHHGGGGHGHHHHGGGGGGDCGHGHH2DF2F/1?10<?1?F/>.0<F111>1<1>1<C0=--<.<CG/0C:GGG/0C:C..:B-D9---.//-;D9BF///;///B/B9../9/;:///;.-;AF/;/.:-9.9/////;//;/...;.-.-.///;BFFBF/;/..///:/;/;//..
@M05620:37:000000000-D9766:1:1101:24486:8825 1:N:0:74
GAGGCTGCTTTGGAAGAAACTCATAGATTACTGCAACAGTTCCCCCTGGACCTGGAAAAGTTTCTTGCCTGGCTTACAGAAGCTGAAACAACTGCAAATCCTGCAGCATGCTACCTGTAAGGAAAGGCTCCTACAAGACTCCAAGTGAGTAAAACATCTGATGAAACAATGGCAAGTAAGTCAGGCATTCCCGCTTTAGCACTCTTGCGTATCCAATTGAACAAGTCTCAGCATGTATACTTGTAACTGAC
+
CCDCCDFCFFFFGGGGGGGGGGHHHHHHHHHHHHHHHHHGHHHHHGGGHHHHHHHHHHHHHHHHHHHHHHHHHGHHH53FHHA@F3F3BE?GCGF33343BF3B23313DF3@DFD33DDGHB3300?BB/333?B322?BFF333D323B33F2/2B?F332222@C/2222@2/??11?111?0?G11@G.--..11>110/00<0-..<.0=CGHHEHHF/;0C0C00CG00000;;99C00CB00=0
@M05620:37:000000000-D9766:1:1101:7733:8841 1:N:0:74
GAGGCTGCTTTGGACGAAACTCATAGATTACTGCAACAGTTCCCCCTGGACCTGGAAAAGTTTCTTGCCTGGCTTACAGAAGCTGAAACAACTGCCAATCCTCCAGGATGCTACCCGTAAGGAAAGGCTCCTATAAGACTCCAAGGGAGTAAAAGAGCTGATGAAACAATGGCAAGTAAGTCAGGCATTTCCGCTTTAGCACTCTTGTGGAGCCAATTGAACAATTCTCAGCATTTTTACTTGTAACTGAC
+
A?AB>AFBFBDDGC4AEECEGGHHHGHHHHFFHHCHFHBGHFFGHGEEEHEGHHGGA32GFGHFGHGBBF3FGGHBB5BFHHBGH33GBFAGHHHGHHHB2B@FHB3?@BBFB?BB?>>>BCGGF?0??BFHG3BFFG2??2?F2/????2@FF2/@@????=@?DFFG1??F<><>>F11=<1><.1<=<0.<<<.=G00<;C0;CFGCC.;CGG0:0:99;B000;9;B0F;9;0C.0;09=;;F0;CC
@M05620:37:000000000-D9766:1:1101:20461:8852 1:N:0:74
ACCACACCTTCTACAATGAGCTGCGTGTGGCTCCCGAGGAGCACCCCGTGCTGCTGACCGAGGCCCCCCTGAACCCCAAGGCCAACCGCGAGAAGATGCCCAGGTGAGTGGCCCGCTACCTCTTCTGGTGGCCGCCTCCCTCCTTCCTGGCCTCCCGGAGCTGCGCCCTTTCTCACTGGTTCTCTCTTCTGCCGTTTTCCGTAGGACTCTCTTCTCTGACCTGAGTCTCCTTTGGAACTCTGCAGGTTCTA
+
BBBBBBBBFFFFGGGGGGGGGGHFGEFEHFHHHGGFGGG2FHHHHGEGEEGFGFHHHHHGGGECGGGFGGGHHHHGGGGHGHHGHGGGGGFGG?HHFFHHHHHGHHHGHHGGFH?FGGGHHHHHHFBGGGGHHGGCAEHEHHGHBGGGBFGGGGGGFG-ADGFGGGFFFFFFFFFFFFFFFFFFFFFFFFFFFFFFFFFFFFFFFBFFFFFFFFFFFFFFFFF/FFFFFFFFFFFFFFFFFFFFFFFFFFB
@M05620:37:000000000-D9766:1:1101:27483:8878 1:N:0:74
ACCACACCTTCTACAATGAGCTGCGTGTGGCTCCCGAGGAGCACCCCGTGCTGCTGACCGAGGCCCCCCTGAACCCCAAGGCCAACCGCGAGAAGATGACCCAGGTGAGTGGCCCGCTACCTCTTCTGGTGGCCGCCTCCCTCCTTCCTGGCCTCCCGGAGCTGCGCCCTTTCTCACTGGTTCTCTCTTCTGCCGTTTTCCGTAGGACTCTCTTCTCTGACCTGAGTCTCCTTTGGAACTCTGCAGGTTCT
+
1>1>A>1AFFFDDGGD31BF1B1AABEG00BFGGC00/A//FAGHG?EA/BA1BBFDABEE>/E/E/EGGGHHHCEEGG/>GGC<<EEC/>>/<F111?GH0EH/1F?F1<CFHHCCC@CHHHHGHHG0<CACG-:CGFFCCGC/0CC00/.9C.C.;-AA-.9CA?B@@FFFFBFFFFFBBFFFFFFFBFFFF@BBFFFFBFF9BFFFBFFFFF////BFFBFF;;FFFFFFF/BFFB9FF//;9F9/::
@M05620:37:000000000-D9766:1:1101:14755:8882 1:N:0:74
ACCACACCTTCTACAATGAGCTGCGTGTGGCTCCCGAGGAGCACCCCGTGCTGCTGACCGAGGCCCCCCTGAACCCCAAGGCCAACCGCGAGAAGATGACCCAGGTGAGTGGCCCGCTACCTCTTCTGGTGGCCGCCTCCCTCCTTCCTGGCCTCCCGGAGCTGCGCCCTTTCTCACTGGTTCTCTCTTCTGCCGTTTTCCGTAGGACTCTCTTCTCTGACCTGAGTCTCCTTTGGAACTCTGCAGGTTCT
+
BBBBBBBBFFFFGGGFGGGGGGHHGGGGHFGHHGGEEGGGGGHHHGGGFGGGHHHHHHHGGGGGGGGGGGGHHHHGGGGHGHHGHFGGGGGGGGHHHHHHHHAGFHFHHGGGGHHGGGGGHHHHHHHHGHHGHHGGGGGHGHHGHGGGGGGGGGGGGGGFGGGGGGFFFFFFFFFFFFFFFFFFFFFFFFFFFFFFFFFFFFFFFFFFFFFFFFFFFFFFFFFFFFFFFFFFFFFFFFFFFFFFFFFFFFF
@M05620:37:000000000-D9766:1:1101:21456:8883 1:N:0:74
ACCACACCTTCTACAATGAGCTGCGTGTGGCTCCCGAGGAGCACCCCGTGCTGCTGACCGAGGCCCCCCTGAACCCCAAGGCCAACCGCGAGAAGATGCCCAGGTGAGTGGCCCGCTACCTCTTCTGGTGGCCGCCTCCCTCCTTCCTGGCCTCCCGGAGCTGCGCCCTTTCTCACTGGTTCTCTCTTCTGCCGTTTTCCGTAGGACTCTCTTCTCTGACCTGAGTCTCCTTTGGAACTCTGCAGGTTCTA
+
CCCCCCCCFFFFGGGGGGGGGGHHGGGGHGHHHGGGGGGCGHHHHGGGGGGGFGHHHHHGGGGGGGGGGGGHHHHGGGGGGHHHHGGGGCGD/CC2FFGHHHHFHHHHHB/?GC@@G?DHHHGFHHF0=GDHA?CGAFHGFH?GCBF9;/9CFFFE.-99?F0B-AD=DFFF0;9BFFFBBFFFFFBFFFFFFAF?B?FF.;...00;F0FFFBFFFFFFF9/BB:BBFBFFEFFFFFFFFBF0FAA0BB0
@M05620:37:000000000-D9766:1:1101:7463:8889 1:N:0:74
ACCACACCTTCTACAATGAGCTGCGTGTGGCTCCCGAGGAGCACCCCGTGCTGCTGACCGAGGCCCCCCTGAACCCCAAGGCCAACCGCGAGAAGATGCCCAGGTGAGTGGCCCGCTACCTCTTCTGGTGGCCGCCTCCCTCCTTCCTGGCCTCCCGGAGCTGCGCCCTTTCTCACTGGTTCTCTCTTCTGCCGTTTTCCGTAGGACTCTCTTCTCTGACCTGAGTCTCCTTTGGAACTCTGCAGGTTCTA
+
BBBBBBABFFFFGFGGGGGFFAGHGEGEGFHHHGGGGGGGGHHHHGGG?EGGHHGHHHFEGGGGGGGGGGGHHHGGGGGHGHHGHGGGGGGGGGHGGHBGHHGGFHEFFGGGHHGDGGGHHGHHHGHGGGDHHGGGGGHGHHGHGGGGGFFGGGGGFA-ABGGGGGFFFFFFFFFFFFFFFFFFFFFFFFFFFF99FFFFDBFFDFFFFFFFFFFFFFFFFFFFFFFBBFFFBF/BFBFFFFFFFFFFFF9
@M05620:37:000000000-D9766:1:1101:10848:8897 1:N:0:74
AGTGCCAGCTCTCAATCGCACAGGGGACCCAGGGCCTGGCCCCTCCATCCAGAAAACCTATGACCTCACCCGCTACCTGGAGCACCAACTCCGCAGCTTGGCTGGGACCTATGTGAGTATCCAGCGTAGGAATCTGGGAGTTGGGGAGGAGTGAGGAGTTGGGGAAAGACAGTCCTAACCGTGGAGGGTTCTGGTAAATGATGGGGTGAGGAGGGGCTCTTTGGCTCCCACCAGTCCCCCTGTCTGGTCTA
+
ABAAAFFFBFFFGFGGGGGFGGHGGGGGGGHHFFGGGFHHHHGHGGHHHHHHHHHHHGHHHFHHHGHHHHHGGEEGHHHGBGHHHH1?EHHGEGGGGHHHGHHGGGHHGHHHHHHHHHHGHHHHHGGGGGGHHHHHHHGGGHHHGGGGGDCGHGHHHGHHHHGGGGHGHHHGHHHHHFHHGGGGGGGGFGGGGGFFFGGGGGGGGGFFFFFFFFFFFFFFFFFFFFFFFFFFFFFFFFFFFFFFFFFFFF/
@M05620:37:000000000-D9766:1:1101:23661:8898 1:N:0:74
ACCACACCTTCTACAATGAGCTGCGTGTGGCTCCCGAGGAGCACCCCGTGCTGCTGACCGAGGCCCCCCTGAACCCCAAGGCCAACCGCGAGAAGATGCCCAGGTGAGTGGCCCGCTACCTCTTCTGGTGGCCGCCTCCCTCCTTCCTGGCCTCCCGGAGCTGCGCCCTTTCTCACTGGTTCTCTCTTCTGCCGTTTTCCGTAGGACTCTCTTCTCTGACCTGAGTCTCCTTTGGAACTCTGCAGGTTCTA
+
AAAAAAAAFFFFGGGG3GG1F1GFGAABA0FG1FFAEEGGGHHHHGGGFEGGHHFCGHGEEGEGG/FGGGGFHFHGGGGH/AHHHG?/CCB<<C0F1G1FHHFGHHHHHHGGHHGGGCGHHHHHHHHHHHCFHGGGGGEFHHGHHGGGFBFFGFGGBA-AAFFFGAF@?FFFFFFFFFFFFFFFFFFFFFFFF@BBFFFFFFFFFFFFFFFFFFFFFFFFFFEBFFFFFFFFFFFFFFFFFFFFFFFFFFB
@M05620:37:000000000-D9766:1:1101:12042:8900 1:N:0:74
GAGGCTGCTTTGGAAGAAACTCATAGATTACTGCAACAGTTCCCCCTGGACCTGGAAAAGTTTCTTGCCTGGCTTACAGAAGCTGAAACAACTGCCAATCCTACAGGATGCTACCCGTAAGGAAAGGCTCCTAGAAGACTCCAAGGGAGTAAAAGAGCTGATGAAACAATGGCAAGTAAGTCAGGCATTTCCGCTTTAGCACTCTTGTGGATCCAATTGAACAATTCTCAGCATTTGTACTTGTAACTGAC
+
BABBCCFCFFFFGGGGGGFGGGHHHGHHHHHHHHHFGHGDGHHHHGGGHHHHHHHHHHHHGHHHHHHHHHHHHHHHHHHHHHHHHHHHHHHHHHHHHGHHHG@GFGHHHHHHHGHHGGGGHHHHHHHHHHGHHFEGH3FGFHHHHGGGGGHGFHHGHHHHHHHHHHHHHGHHHHHGFHHHHGHHHHHHHHHHGGGGGHHGHHHHHHHHHGHHHHHHHHGHHHFHHHGHGGGFGGGGBFFGGGGGGGGGGGF
@M05620:37:000000000-D9766:1:1101:20368:8904 1:N:0:74
AGTGCCAGCTCTCAATCGCACAGGGGACCCAGGGCCTGGCCCCTCCATCCAGAAAACCTATGACCTCACCCGCTACCTGGAGCACCAACTCCGCAGCTTGGCTGGGACCTATGTGAGTATCCAGCGTAGGAATCTGGGAGTTGGGGAGGAGTGAGGAGTTGGGGAAAGACAGTCCTAACCGTGGAGGGTTCTGGTAAATGATGGGGTGAGGAGGGGCTCTTTGGCTCCCACCAGTCCCCCTGTCTGGTCTA
+
B@AABFFFBFFFGGGGGFFFFGHHFEGGGGGHGGGEFFHHHHGHGGHHHHHHGHHHHGFHHHGHHHGHHHHFGGGGHHGGHHGHHHHHGHHHGGCFGHHHGGHGGGHHGHGHHHHHHHHHHHHHHGGGGGHHHGHHHHHGGHHHGGGGGGGHHHHHHGHHGECGGGGHHHHHHFHHGGHHGEGGGGGGEFFGGGGGGGGGGGGGGGFFFFFFFFF>CFFFFFFFFFFFFFFFFFFFFFFDFFFFFFFFFF9
@M05620:37:000000000-D9766:1:1101:3720:8905 1:N:0:74
GATGCTGCTTTGGAAGAAACTCATAGATTACTGCAACAGTTCCCCCTGGACCTGGAAAAGTTTCTTGCCTGGCTTACAGAAGCTGAAACAACTGCCAATCCTCCAGTATTCTACCCGTAAGGAAAGGCTCCTAGAAGACTCTAAGGGAGTAAAAGAGCTGATGAAACAATGGCAAGTAAGTCAGGCATTTCCGCTTTAGCACTCTTGTGGATCCAATTGAACAATTCTCAGCATTTGTACTTGTAACTGAC
+
A3AAAFFFCFBFGBBFEAGGGGFHGGHFGFGGFBDGFGHFHHHHHGEFEHHHHGFH3A2FGHHHHHGFGGBBFGHHHABFGHGHHFFHGHGGHHHFFHH3BB3?F34B444BF4BFFGGEFHHBGB0?3BFHH4BGGC3FF3BFFGHH/?0BFBB/0@F1@@@>FBFGH1??F?1???F??1?1?0<>GGD>AEDF.<=FDGGH0DBDC.<<CCFF0;0CCGGF00:CFGGBGCCC0;B00C0CCFFFEFF
@M05620:37:000000000-D9766:1:1101:22609:8939 1:N:0:74
ACCACACCTTCTACAATGAGCTGCGTGTGGCTCCCGAGGAGCACCCCGTGCTGCTGACCGAGGCCCCCCTGAACCCCAAGGCCAACCGCGAGAAGATGCCCAGGTGAGTGGCCCGCTACCTCTTCTGGTGGCCGCCTCCCTCCTTCCTGGCCTCCCGGAGCTGCGCCCTTTCTCACTGGTTCTCTCTTCTGCCGTTTTCCGTAGGACTCTCTTCTCTGACCTGAGTCTCCTTTGGAACTCTGCAGGTTCTA
+
CCCCCCCCFFFFGGGGGGGGGGHHGGGGHGHHHGGGGGGGGHHHHGGGGGGGHHHHHHHGGGGGGGGGGGGHHHHGGGGHGHHHHGGGGGGGGGHHHHHHHHHGHHHHHHGFHHGGGCGHHHHHHHHHHHGHHGGGGGHGHHGHHGGGGEFGGGGGGG?FGGGGGGFFFFFFFFFFFFFFFFFFFFFFFFFFFFFFFFFFFFFFFFFFFFFFFFFFFFFFFFFFFFFFFFFFFFFFFFFFFFFFFFFFFFB
@M05620:37:000000000-D9766:1:1101:9155:8954 1:N:0:74
GAGGCTGCTTTGGAAGAAACTCATAGATTACTGCAACAGTTCCCCCTGGACCTGGAAAAGTTTCTTGCCTGGCTTACAGAAGCTGAAACAACTGCCAATCCTACAGGATGCTACCCGTAAGGAAAGGCTCCTAGAAGACTCCAAGGGAGTAAAAGAGCTGATGAAACAATGGCAAGTAAGTCAGGCATTTCCGCTTTAGCACTCTTGTGGATCCAATTGAACAATTCTCAGCATTTGTACTTGTAACTGAC
+
AA3>AAFAFFFFGGGFGFGGGGHHHGHHGFGHHHHFFHHDGHHHHGGGH2FFGHHHHDCGHHHHHHHHHHHHGHC3FGGHHHHHHGHHHHHHHHHH3BGFFG4FGHHFFFFFGGHGGEEEGBHFCGGHGGGHH43FH33BFGH2GFFEA/FHHHFCFHHGHFGGHG1<G1?1GGCF1<?1>=1FGC.<D<GHFGGG.=GDGG<GGFGHGDH0CGF00GCHHHGFHHGHHGG/BFGGBCFFGFBFBBF0CG/
@M05620:37:000000000-D9766:1:1101:8190:8959 1:N:0:74
ACCACACCTTCTACAATGAGCTGCGTGTGGCTCCCGAGGAGCACCCCGTGCTGCTGACCGAGGCCCCCCTGAACCCCAAGGCCAACCGCGAGAAGATGACCCAGGTGAGTGGCCCGCTACCTCTTCTGGTGGCCGCCTCCCTCCTTCCTGGCCTCCCGGAGCTGCGCCCTTTCTCACTGGTTCTCTCTTCTGCCGTTTTCCGTAGGACTCTCTTCTCTGACCTGCGTCTCCTTTGGAACTCTGCAGGTTCT
+
CCCCCCCCFFFFGGGGGGGGGGHHGEGBEEHHHGGEGGGGGHHHHGGGGGGGHHHHHHHGGGGGGGGGGGGHHHHGGGGHGHHHHGGGGG<BCGHGHHHHHHGHGHHGHHFGGHHGGGGGHHHHHHHHHHHGHHGGGGGHGHHGHGGGGGGGGGGGGGGBDGGGGGFFFFFFFFFFFFFFFFFFFFFFFFFFFFFFFFFFFFFFFFFFFFFFFFFFFFFFFFFF.@FFFFFFFFFFFFFFFFFFFFFFFFF
@M05620:37:000000000-D9766:1:1101:14902:8967 1:N:0:74
AGTGCCAGCTCTCAATCGCCCCGGGGACCCCGGGCCTGGCCCCTCCATCCCGAAAACCTATGACCTCACCCGCTACCTGGAGCACCAACTCCGCCGCTTGGCTGGGACCTATGTGAGAATCCAGCGTAGGAATCTGGGAGTTGGGGAGGAGTGAGGAGTTGGGGAAAGACAGTCCCAATCGCGGAGGGGTCTGGTCAATGATGGGGTGAGGAGGGGCTCTTTTGCTCCCAGCAGTCCCCCTGTCTGGCCTA
+
>1AAADD11B@BFBGGG1F1A0A00AEAAB//A/AE//BB0FE/BEFG1F/??/>>FF01F1BFBF@1?B>>EG>EHBB0FGG<B?EGG<FG<?/<B/CFCGGGC?FFC0111>11111<F111>-.<<.000<0=D/..C/;/;-;--C9FG009CEG/0C--;...B///0;0///-;A-9------;--;9//;BF////9--;----:B----;-B9////;BBF-/---//;F---;9;////-//
@M05620:37:000000000-D9766:1:1101:16931:8988 1:N:0:74
AGTGCCAGCTCTCAATCGCACAGGGGACCCAGGGCCTGGCCCCTCCATCCAGAAAACCTATGACCTCACCCGCTACCTGGAGCACCAACTCCGCAGCTTGGCTGGGACCTATGTGAGTATCCAGCGTAGGAATCTGGGAGTTGGGGAGGAGTGAGGAGTTGGGGAAAGACAGTCCTAACCGTGGAGGGTTCTGGTAAATGATGGGGTGAGGAGGGGCTCTTTGGCTCCCACCAGTCCCCCTGTCTGGTCTA
+
AAAB3DFFCFFFGGGGGGGGGGHHGGGGGGHHGGGGGGHHHHGHGGHHHHHHHHHHHGHHHHHHHHHHHHHGGGGGHGHHHHHHHHHHGHHHGGGGGHHHGHHGGGHHGHHHHHHHHHHHHHHHHGGGGGHHHHHHHHHGGHHHGGGGGGGHHHHHHGHHHHGGGGHHHHHHHHHHHHHHGGGGGGGGCFGGGGFGGGGGGGGGGGFFFFFFFFFFFFFFFFFFFFFFFFFFFFFFFFFFFFFFFFEFFFB
@M05620:37:000000000-D9766:1:1101:5032:8992 1:N:0:74
AGTGCCAGCTCTCAATCGCACAGGGGACCCAGGGCCTGGCCCCTCCATCCAGAAAACCTATGACCTCACCCGCTACCTGGAGCACCAACTCCGCCGCTTGGCTGCGACCTATGTGAGTATCCAGCGTAGGAATCTGGGAGTTGGCGAGGAGTGAGGAGTTGGGGAAAGACAGTCCTAACCGTGGAGGGTTCTGGTAAATGATGGGGTGAGGAGGGGCTCTTTGGCTCCCACCAGTCCCCCTGTCTGGTCTA
+
>3>AA55BAFCFFAFGGAFFAEACBAEEDGGHGDAEA2FAABEHGGBGFGFDB33FGEGGG3BGEF@GHHHEEG/>GGG?FFF11?1?EBGG?//>E/EG/FG//>BCCGHHHHEGB1FGFGHGHGAF@CGHHHHHHHHG<0GH1>@CCCGHHGHEH.C:BC@CFDEAFFGF9FBFFGFGB.9BDGDB:..CFFBFFFFBFFFF9.A=AFFFFF>BB-EFFFFBFF/9EBADF.BFFFFDBEFFFBEB9B;
@M05620:37:000000000-D9766:1:1101:26314:8994 1:N:0:74
AGTGCCAGCTCTCAATCGCACAGGGGACCCAGGGCCTGGCCCCTCCATCCAGAAAACCTATGACCTCACCCGCTACCTGGAGCACCAACTCCGCAGCTTGGCTGGGACCTATGTGAGTATCCAGCGTAGGAATCTGGGAGTTGGGGAGGAGTGAGGAGTTGGGGAAAGACAGTCCTAACCGTGGAGGGTTCTGGTAAATGATGGGGTGAGGAGGGGCTCTTTGGCTCCCACCAGTCCCCCTGTCTGGTCTA
+
AAAAAFFFAFF3FGGGFCFCEG000EAEF?HHGGGFGGHGAGGH/BGHHFHHHFGHH/0BFHHHHHHGHHHGGGGGHHHHHHHHHHGGGFHHGGGGGHHHGGHGGGHHGHGHHHHFHGHHHHHHHGGGGGHFHHHHHHHGEHHHGGGGGGGGHHHHHGHHHHGGGGHHHHHHHHHHHHHHGEFGGGGGEFGGGGFGGGGGGFGGGGF@FFFFFF@@@@FFFFFFFFFFFFFFFFFFFFFF@FFFFFFFFFF
@M05620:37:000000000-D9766:1:1101:26337:8999 1:N:0:74
AGTGCCAGCTCTCAATCGCACAGGGGACCCAGGGCCTGGCCCCTCCATCCAGAAAACCTATGACCTCACCCGCTACCTGGAGCACCAACTCCGCAGCTTGGCTGGGACCTATGTGAGTATCCAGCGTAGGAATCTGGGAGTTGGGGAGGAGTGAGGAGTTCGGGAAAGACAGTCCTAACCGTGGAGGGTTCTGGTAAATGATGGGGTGAGGAGGGGCTCTTTGGCTCCCACCAGTCCCCCTGTCTGGTCTA
+
A>AAAB5CAFCFGFGGGAFFEF442AFEGGCHGFGGGFFGFHGHGGBGHHHFBFGHHGHFH3AFHGCFGGHEGGCGHHHB2FF?BFCEGFEGE?/>E?GHEHG???FHGHHHHHDGHDHHHHHHHGEG@DHHHHHHHHGGFHHHGGGGCGGHHHHEH?GH0CC?DCEHHHHHHHHHHHHGG;EGFGGG9AFGGGFFGEGGGGGEEBDBFFFFFFBBBBFFFFFFFFF?EFFFE.FFFFFFBFFFFBB9;9;
@M05620:37:000000000-D9766:1:1101:20922:9006 1:N:0:74
ACCACACCTTCTACAATGAGCTGCGTGTGGCTCCCGAGGAGCACCCCGTGCTGCTGACCGAGGCCCCCCTGAACCCCAAGGCCAACCGCGAGAAGATGCCCAGGTGAGTGGCCCGCTACCTCTTCTGGTGGCCGCCTCCCTCCTTCCTGGCCTCCCGGCGCTGCGCCCTTTCTCACTGGTTCTCTCTTCTGCCGTTTTCCGTAGGCCTCTCTTCTCTGTCCTGCGTCTCCTTTGGAACTCTGCAGGTTCTA
+
DDDDDDDDFFFFGGGGGGGGGGHHGFGGHGHHHGGGGGGGGHHHHGGGGGGGHHHHHHHGGGGGGGGGGGGHHHHGGGGHGHHHHGGGGGGGGGHHHGHHHBH/FF1FF1//FF-C-<AGHHHH0GGF0/AGH@DG.;GFHGG/GBFB0/AFFFGGG?-ADC-D@-9@9FFB:000;0:FF00:BFFFFBFBBDFABAB:DFF.A0;::FFFFFFFB:00:BB0-:@FBFFFFB/0;:0:0BBBF:F00B0
@M05620:37:000000000-D9766:1:1101:15810:9016 1:N:0:74
ACCACACCTTCTACAATGAGCTGCGTGTGGCTCCCGAGGAGCACCCCGTGCTGCTGACCGAGGCCCCCCTGAACCCCAAGGCCAACCGCGAGAAGATGCCCAGGTGAGTGGCCCGCTACCTCTTCTGGTGGCCGCCTCCCTCCTTCCTGGCCTCCCGGCGCTGCGCCCTTTCTCACTGGTTCTCTCTTCTGCCGTTTTCCGTAGGACTCTCTTCTCTGACCTGCGTCTCCTTTGGAACTCTGCAGGTTCTA
+
CCCCCCCCFFFFGGGGGGGGGGHHGEGEFGHGGGGGGGEGGHHHHGFGEGGGHHHHHHHGGGGGGGGGGGGHFHHGGGGHGGHHHGGGGFCGGGHHHDHHHHHFHHHGHHGGHHGGGGGHHHHHHHFHHHGHHGGGGGHGHHGHHGGGFGGGGGGGGA-BGFFFFFFFFFFFFFFFFFFFFFFFFFFFFFFFFFFFFFFFFF.AD09FFFFFFFFFFF0BFFF.;AFDFFFFFFFFFFFFFFFFFFFFFF9
@M05620:37:000000000-D9766:1:1101:16084:9021 1:N:0:74
AGTGCCAGCTCTCAATCGCACAGGGGACCCAGGGCCTGGCCCCTCCATCCAGAAAACCTATGACCTCACCCGCTACCTGGAGCACCAACTCCGCAGCTTGGCTGGGACCTATGTGAGTATCCAGCGTAGGAATCTGGGAGTTGGGGAGGAGTGAGGAGTTGGGGAAAGACAGTCCTAACCGTGGAGGGTTCTGGTAAATGATGGGGTGAGGAGGGGCTCTTTGGCTCCCACCAGTCCCCCTGTCTGGTCTA
+
BCAABFFFCFFFGGGGGGGCGGHGGGGGGGHHFEGGGGHHHHGHGGHHHGHHHHHHHGGHHHHHHHHHHHHGGEFGHHHHCFHHHHHHGHHFEGGGGHGHGHHGGGHHGHHHHHHHHHHHHHHHHGGGGGHHHHHHHHHGGHHHGGFGGDEFGGHHHGHHHHGGGGHHHHHHHHHHHHHHGGGGGGGGGGGGGGCFFGGGGGGGGGFFFFFFFFFFFFFFFFFFFFFFFFFFFFFFFFFFFFFFFFFFFFB
@M05620:37:000000000-D9766:1:1101:20235:9024 1:N:0:74
GAGGCTGCTTTGGAAGAAACTCATAGATTACTGCAACAGTTCCCCCTGGACCTGGAAAAGTTTCTTGCCTGGCTTACAGAAGCTGAAACAACTGCCAATCCTACCGGATGCTACCCGTAAGGACCAGCTCCTCGCAGCCTACCAAAGCATCCCAGCGATGAAGCAACAATGACAAGTAAGTCCGGCCTTTACGATTTAGCACTCTTGTGGATAACATTGAACAATTCTCAGCATTTGTACTTGTAACTGAC
+
BABBCCFCFFFFGFGGGGGGGGHHHHHHHHHGHHHHHHHGHHHHHGGGHHHHHHHFGHHHHHHHHHHHHHHHHHHHHHHHHHHHHHHHHHHHGHHHHHHG2BGH1///?EC3BBBG/E//??BGG/B?3BBF?DC@/</B22@@2/@22@<<?GGFCC/CD1><>CGG.>F111=<1D00==0<CG-EHHFHG.GHGHHHGHHFHHE9FD000:;C0=CB0FFFB0;;BFF/0CFGF;CFGGFBFFB9FFB
@M05620:37:000000000-D9766:1:1101:8716:9024 1:N:0:74
AGTGCCAGCTCTCAATCGCACAGGGGACCCAGGGCCTGGCCCCTCCATCCAGAAAACCTATGACCTCACCCGCTACCTGGAGCACCAACTCCGCAGCTTGGCTGGGACCTATGTGAGTATCCAGCGTAGGAATCTGGGAGTTGGGGAGGAGTGAGGAGTTGGGGAAAGACAGTCCTAACCGTGGAGGGTTCTGGTAAATGATGGGGTGAGGAGGGGCTCTTTGGCTCCCACCAGTCCCCCTGTCTGGTCTA
+
AAAABFFFBFFFGGGGGGGGGGHHFGGGGGGHFGGGGGHHHHGHGGGHHHHGHFHHHGHHHHHHHHHHHHHGGECFHHHHCFFFGHHEGHHHGGGGGHHHGHHGGGHHGHHHGHHHHHHHHHHHHGEGGFHHHHHHHHGGGHHHGGGGGGGHHHHHHGHHHHGGGGGHHHHHHFHHGHHHGCCFGGGG;:FGGGCFFGGGGGGGGGFFFFFFFFFFFFFFFFFFFFFFFFFFFFFFFFFFFFFFFFFFFFB
@M05620:37:000000000-D9766:1:1101:27780:9027 1:N:0:74
GAGGCTGCTTTGGAAGAAACTCATAGATTACTGCAACAGTTCCCCCTGGACCTGGAAAAGTTTCTTGCCTGGCTTACAGAAGCTGAAACAACTGCCAATGCTGCACTATGCTAAACGAAAGGCAACGATAATAGAAGAATCGAAGAAAAGAAAAGAGAAAATAAGACAAAGGAAGGTAAGCAAGGCATTTCCACCTACGCTGTATTTTGAATCCAATATAACAATTAATATCAATGTTAATCGTAAAAGAC
+
A?ABAAC>FFFFFBBFGGGGGGFHHGHHGBFGG5AAEGHFGFFGHGGEAFGHHGFHFFGHHHHHHGGFFGFHHHHFFGGHHHFGGBBGFG1FHHHEFCF33B43BBBF44BBBB3B11?/?F/0B/>F/?/B?4333BB330B2//2?22?0@22/2222@2<<111000<0?00<1<=111<>F.0111>00<..//<-..:00000:.:;00:C000:0;C0000000000000;00B00.;FA.0;A/
@M05620:37:000000000-D9766:1:1101:5158:9028 1:N:0:74
GAGGCTGCTTTGGAAGAAACTGAGAAACCAGGGACACAAGATCGGAAGCCCACACATCCGCACTCCAGTCACCTGAAGATATCTCGTATGCCGTCTTCTGCTTGATAAAAGAAAGGTATCTCTCCTCGGTGTCTCCGCTTTCGTGCCCGGGCTGCCGTTGCGGTGGCCCGTCCTTCCGGGTTTTCCGTTTTCGCGATCGCGGGGGTCCGCTTGCGCTGTTCTGCGCCCTCTTGTTCGCCCGTGAGGTGTCA
+
>1AAA1C>CFDFGG1GCGGGDDD1BD1BFGCFEFFGAF0BF1B//B/A/0AAFCE/1B0B/AE/AB@12B11B1B0B11B@@B@@0>>B>BF>/>0?BFF111F01>B>B1?00>01B2B2BGB0B0?////B22B<?<??FCG?/?0/<@/<<.0><.>.<<.-..C:--::.:0/;--9C..009;;/.0:.-9:.----;@@9-:----9;@@--;9//9/;-;9---;/;;/--;-9;---;:;/;/
@M05620:37:000000000-D9766:1:1101:17132:9040 1:N:0:74
AGTGCCAGCTCTCAATCGCACAGGGGACCCAGGGCCTGGCCCCTCCATCCAGAAAACCTATGACCTCACCCGCTACCTGGAGCACCAACTCCGCAGCTTGGCTGGGACCTATGTGAGTATCCAGCGTAGGAATCTGGGAGTTGGGGAGGAGTGAGGAGTTGGGGAAAGACAGTCCTAACCGTGGAGGGTTCTGGTAAATGATGGGGTGAGGAGGGGCTCTTTGGCTCCCACCAGTCCCCCTGTCTGGTCTA
+
CCBCCFFFDFFFGGGGGGGGGGHGGGGGGGHHGGGGGGHHHHGHGGHHHHHHHHHHHGHHHHHHHHHHHHHGGFGGHHHHHHHHHHHHGHHHGCEGG3FHGHHGDAHHGHHHHHHHHHHHHHHHHGGGGGHHHHHHHHHGGHHHGGGCGGGHHHHHHGHHHHGGGGHHHHHHHHHHHHHHGGGGGGGGCFGGGGFGGGGHHHHGGGFFFFFFFFFFAFFFFFFFFFFFFFFFFFFFFFFFFFFFHFFFFFF
@M05620:37:000000000-D9766:1:1101:28133:9045 1:N:0:74
ACCACACCTTCTACAATGAGCTGCGTGTGGCTCCCGAGGAGCACCCCGTGCTGCTGACCGAGGCCCCCCTGAACCCCAAGGCCAACCGCGAGAAGATGCCCAGGTGAGAGGCCCGCTACCTCTTCTGGTGGCCGCCTCCCTCCTTCCTGGCCTCCCGGAGATGCGCCCTTTCTCACTGGTTCTCTCTTCTGCCGTTTTCCGTAGGACTCTCTTCTCTGACCTGAGTCTCCTTTGGAACTCTGCAGGTTCTA
+
BBBBBBBAFFFFGGGGGGGGGFHFGEEFHGHHHGGG?FGAAHHHHGGGBFGEBGHHHHHGGG0EGGGGGGGHHHHGGGGFGHHHHGGGGCGG@FGBD2FGBGGA?GHG1?//?ECF@@D0DGFGHF0D=GGEFGC:AACEHHDH0;/;BF.90C99DCFA-/99BGDFFBFFFFFFB/FF/BBBFBFBFFF//;;A9AB/AB.ADF//B/BF/;/BFBBBFFBFF9BFFFF/:FBFFFFBFF/;/9:BFF;
@M05620:37:000000000-D9766:1:1101:6589:9047 1:N:0:74
ACCACACCTTCTACAATGAGCTGCGTGTGGCTCCCGAGGAGCACCCCGTGCTGCTGACCGAGGCCCCCCTGAACCCCAAGGCCAACCGCGAGAAGATGACCCAGGTGAGTGGCCCGCTACCTCTTCTGGTGGCCGCCTCCCTCCTTCCTGGCCTCCCGGAGCTGCGCCCTTTCTCACTGGTTCTCTCTTCTGCCGTTTTCCGTAGGACTCTCTTCTCTGACCTGCGTCTCCTTTGGAACTCTGCAGGTTCT
+
BBBBBBB3BCFFGGGGGGBFGGHHGGGB4EGGHBAF2EEGFHDHHGGAEEEGGHGHGHHAE@CEGGGGGGEHGHHGGGGHGHHHHGGGGG/>DGHEGHHHHHHHGHH1?GHGGHGFGGGGHHHHHHHHHHHGHHGGGGGHGHHGHGGGGGGGGGGGGGG--AFGGGFFFFFFFFFFFFFFFFFFFFFFFFFFFFFFFFFFFFFFFFFFFFFFFF;FFFFFFFFFAFFFFFFFFFFFFFFFFFFFFFFFFFF
@M05620:37:000000000-D9766:1:1101:16745:9051 1:N:0:74
GAGGCTGCTTTGGAAGAAACTCATAGATTACTGCAACAGTTCCCCCTGGACCTGGAAAAGTTTCTTGCCTGGCTTACAGAAGCTGAAACAACTGCCAATCCTACAGGATGCTACCCGTAAGGAAAGGCTCCTAGAAGACTCCAAGGGAGTAAAAGAGCTGATGAAACAATGGCAAGTAAGTCAGGCATTTCCGCTTTAGCACTCTTGTGGATCCAATTGAACAATTCTCAGCATTTGTACTTGTAACTGAC
+
>11AAAFAFFFFFGGGEFGGGGFGGFHHHFGHHH1ABBFDFGHHHGEFGEGGHHHHHD0BBHHHFHHHHHHHHHG1FGHFHHHGHFHHHCGHHHHHH1GBFB2F11B>FGG@GGBG/?@AFHHEC0BGGGGCE111B10FG<G1</<FE/@DDFFFHG11@@>2DGG0CFDCCFB/FGH1G11100<GHHHBAFACCBGDGFFFH000:AC0CGBG0<0:CG0C:C<GCFFFFFGB9BFFG90;CFFCBF/
@M05620:37:000000000-D9766:1:1101:18515:9052 1:N:0:74
GAGGCTGCTTTGGAAGAAACTCATAGATTACTGCAACAGTTCCCCCTGGACCTGGAAAAGTTTCTTGCCTGGCTTACAGAAGCTGAAACAACTGCCAATCCTACCGGATGCTACCCGTAAGGAACGGCTCCTAGCCGACTCCAAGGGAGTCAAAGAGCTGCTGCAACAATGGCAAGTAAGTCAGGCATTTCCGCTTTAGCACTCTTGTGGATCCCCTTGAACCATTCTCAGCATTTGTACTTGTAACTGAC
+
AABBBBFAFFFFGGGGGGGGGGHHHHHHHHHHHHHHHHHEGHHHHGGGHGHHHHHGHFHGFHHHHHGHHHHHHGHHHHHHHHHHHHHHHGHHHHHHHHHHHHGHG/EEG?HH4GHGGGGE0BGH0EEGGGGH2322CCDFGHHHH/?/?E01?FGHHHHH11>1>GHHHHHHGFHGGHHDGH0<C/G00=<DEGGGGHHHHHHHHHHHGGGGGG/./;FFGGEGGGGGGGGGGGGGGFGGGGGGG/FFFFB
@M05620:37:000000000-D9766:1:1101:17123:9057 1:N:0:74
AGTGCCAGCTCTCAATCGCACAGGGGACCCAGGGCCTGGCCCCTCCATCCAGAAAACCTATGACCTCACCCGCTACCTGGAGCACCAACTCCGCAGCTTGGCTGGGACCTATGTGAGTATCCAGCGTAGGAATCTGGGAGTTGGGGAGGAGTGAGGAGTTGGGGAAAGACAGTCCTAACCGTGGAGGGTTCTGGTAAATGATGGGGTGAGGAGGGGCTCTTTGGCTCCCACCAGTCCCCCTGTCTGGTCTA
+
A?3AAFFFBFFFGFGGGEEFG?HHGGGGGGHHGGGGGGHHGFGHGGFHFHHHHHHHHGGHGHFHHHGHHHHGGGGGHHGHHHFGHHHHGHGHGGCGGHHHGHHGGGHHGHHHHHHHHFHHHHHHHGFFGGHHHHHHHHHGGHHHGGGGGG?HHHHHHGHHHHGGGGHHHHHHHGHHHHHHGGGGGGGG.;FGGG;FFGGGGGGGGGFBFFFFFFBBBBFFFFFFFFFFFFFFFFFFFFFFBFFFFFFFFFB
@M05620:37:000000000-D9766:1:1101:12312:9086 1:N:0:74
GAGGCTGCTTTGGAAGAAACTCATAGATTACTGCAACAGTTCCCCCTGGACCTGGAAAAGTTTCTTGCCTGGCTTACAGAAGCTGAAACAACTGCCAATCCTACAGGATGCTACCCGTAAGGAAAGGCTCCTAGAAGACTCCAAGGGAGTAAAAGAGCTGATGAAACAATGGCAAGTAAGTCAGGCATTTCCGCTTTAGCACTCTTGTGGATCCAATTGAACAATTCTCAGCATTTGTACTTGTAACTGAC
+
BABBCCFCFFFFGGGGGGGGGGHHHHHHHHHHHHHHHHHFGHHHHGGGHHHHHHHHHHHHGHHHHHHHHHHHHHHHHHHHHHHHHHHHHHHHHHHHHHHGHF4BG@FGHGGHFDFHGGGGHHHFHGFGHHGHHHGHHFHHHHGHGGGHGGHHHGGEHHHHHFGHHHHHH?FFHCFF?GHG>GGGHHEFGGHHGFGGGGHHHHHHHHHGHGHBGHHHBGGHGCBGHHHHHGGBBBFF0;FFGGGGGGGFGGC
@M05620:37:000000000-D9766:1:1101:12510:9088 1:N:0:74
ACCACACCTTCTACAATGAGCTGCGTGTGGCTCCCGCGGAGCACCCCGTGCTGCTGACCGAGGCCCCCCTGACCCCCAAGGCCAACCGCGAGAAGATGCCCAGGTGAGTGGCCCGCTACCTCTTCTGGTGGCCGCCTCCCTCCTTCCTGGCCTCCCGGAGCTGCGCCCTTTCTCACTGGTTCTCTCTTCTGCCGTTTTCCGTAGGACTCTCTTCTCTGACCTGAGTCTCCTTTGTAACTCTGCAGGTTCTA
+
>A>AAAA>FFCFGGGF5FFGFGGGEGFF4FFGBFFE2AE00E1FGGEEEEE15FHCFGHG>>/EF?EEEGG?3?FEEG?FFGF?FFF@CBF@/CG1?<FHFHHEHHFFHH.FGCFGD@DFEG0;::GGGH?CC-CGDGFGGGBB0CFFBBFAFG?A.9;9@:/BDFFFCFBBFFFFFFB/;BFFBB9FFF/:BB:A/ABF.;9D./;;FFEFBBBFB/9FB99/.9:FFFFB///9/9FBFFFFF..9BB/
@M05620:37:000000000-D9766:1:1101:7111:9089 1:N:0:74
AGTGCCAGCTCTCCATCGCACAGGGGACCCAGCGCCTGGCCCCTCCATCCAGAAAACCTATGACCTCACCCGCCACCTGGAGCACCCACTCCGCAGCTTGGCTGGGACCTATGTGAGTATCCAGCGTAGGAATCTGGGAGTTGGGGAGGAGTGAGGAGTTGGGGCAAGACAGTCCTAACCGTGGAGGGTTCTGGTAAATGATGGGGTGAGGAGGGGCTCTTTGGCTCCCACCAGTCCCCCTGTCTGGTCTA
+
>A11>FFFAFFFGAGGGEEAE?GEF0AEE0FG0AE/AAGHHHGEGGFHHCGFFCGFGGHHB@GHH@FGHHHEE/>EGGCG0BFGHHC>?GHFAECE<GBFFHGGGGHHGHGHHHHHHHHHGHFHHGGCAEF<GHHHHF0FEHHHGG.AG<=<C0<G0CHHHHGG.:;CCGHBHGGGFGGG@GGG.EF@EGFGGFCFGGGGFFFFFFF@FFFEFF@@@@FFFFFFFFFFFEFFFFFFFFFF@FFFFFFFFFF
@M05620:37:000000000-D9766:1:1101:28091:9094 1:N:0:74
CCACACCTTCTACAATGCGCTGCGTGTGGCTCCCGCGGAGCACCCCGTTCTGCTTACCGAGGCCCCCCTGAACCCCAAGGCCAACCGCGCGAAGATGCCCAGGTGCGTGGCCCGCTACCTCTTCTGGTGGCCGCCTCCCTCCTTCCTGGCCTCCCGGCGCTGCGCCCTTTCTCACTGGTTCTCTCTTCTGCCGTTTTCCGTAGGACTCTCTTCTCTGCCCTGCGTCTCCTTTGGAACTCTGCAGGTTTCTA
+
AAAAAAA1FF13BFFGG11A0ABABEBA?GHHCF/EEG//A/FGGG>B0BFGH11DBFAEFGGFGGGG@FBEGHGGC?GFHFEFFFBCCG/A@/?DG1FHHHAFG1>FCGCGCCACGCGFGCGGGHFHHFHG??AGGGGGGGGEFFFFFFGGGFFF;@9;@@B@@F?@FFFFFFFFFF/BBFFFFFFFBFFF@ABFFFFFF-A9FFFFFFFFFFB;BFFEFFE@-@--9B9;9F/BBFFFEBFFF;BFFFF
@M05620:37:000000000-D9766:1:1101:11074:9105 1:N:0:74
AGTGCCAGCTCTCAATCGCACAGGGGACCCAGGGCCTGGCCCCTCCATCCAGAAAACCTATGACCTCACCCGCTACCTGGAGCACCAACTCCGCAGCTTGGCTGGGACCTATGTGAGTATCCAGCGTAGGAATCTGGGAGTTGGGGAGGAGTGAGGAGTTGGGGAAAGACAGTCCTAACCGTGGAGGGTTCTGGTAAATGATGGGGTGAGGAGGGGCTCTTTGGCTCCCACCAGTCCCCCTGTCTGGTCTA
+
BCBBCFFFDFFFGGGGGGGGGGHGGGGGGGHHGGGGGGHHHHGHGGHHHHHHHHHHHGHHHGHHHHHHHHHGGEEGHHHHGHHHHHHHGHHHFGGGGHHHGHHGGGHHGHHHHHHHHHHHHHHHHGGGGGHHHHHHHHHGGHHHGGGGGGEGHHHHHGHHHHGGGGHHHHHHHHHHHHHHGGGGGGGGFGGGGGFFGGGGGGHGGGFFFFFFFFFFFFFFFFHFFFFFFFFFFFFFFFFFFFFFHHFFFFB
@M05620:37:000000000-D9766:1:1101:21019:9119 1:N:0:74
AGTGCCAGCTCTCAATCGCACAGGGGACCCAGGGCCTGGCCCCTCCATCCAGAAAACCTATGACCTCACCCGCTACCTGGAGCACCAACTCCGCAGCTTGGCTGGGACCTATGTGAGTATCCAGCGTAGGAATCTGGGAGTTGGGGAGGAGTGAGGAGTTGGGGAAAGACAGTCCTAACCGTGGAGGGTTCTGGTAAATGATGGGGTGAGGAGGGGCTCTTTGGCTCCCACCAGTCCCCCTGTCTGGTCTA
+
AAAABFFFCFFFGGGGGGGGGGHDGEEEGGGHFEGGGGHHHHGHGGHHHHHHHHHHHGHHHFHHHHHHHHHGGEEGHHHHBFGHHHEFEHHHEGFGFHGHGHHGGGHHGHHGHHHHHHHHHHHHHGGGGGHHHHHHHHFGGHHHGGEGGEEGHFHHHGHHHHGGGGGHHHHHHHHHHHHHGGGGGGGGEGGGGGFGGGGGGGGGGGDFFFFFFFFFFFFFFFFFFFFFFFFFFFFFFFFFFFFFFFFFFFF
@M05620:37:000000000-D9766:1:1101:3732:9121 1:N:0:74
ACCACACATTCTACAATGCGCTGCGTGCGGCTCCCGAGGAGCACCCCTTGCTGCTGACCGAGGCCCCCCTGAACCCCAAGGCCAACCGCGCGAAGATGCCCAGGTGAGTGGCCCGCTACCTCTTCTGGTGGCCGCCTCCCTCCTTCCTGGCCTCCCGGCGCTGCGCCCTTTCTCACTGGTTCTCTCTTCTGCCGTTTTCCGTAGGACTCTCTTCTCTGACCTGAGTCTCCTTTGGAACTCTGCAGGTTCTA
+
AAAAAAA11BDFGGGGDGFEGCGGGFEA00EEE/BA/AEE?GHHHGG/00GH1GFGHHH//E?EGEGGGGAGHHHGGGGHGHHHHGBBCGBBCGG/1??GFHHGHHHCGHEFHHGCGCGHHHFHHHHGHHCFCC?AGGGGGGGGGGGGFFFGGFGGBA-;@@@F?-9@@BBFFFBFFBB9FFFFBFFF;;FBF@BBFFFFBFFBFBFFFFFEFFF/;F/;FFF/9BF/;99BBFFFFFFFFFFFFFFFFFB
@M05620:37:000000000-D9766:1:1101:14534:9123 1:N:0:74
GAGGCTGCTTTGGAAGAAACTCATAGATTACTGCAACAGTTCCCCCTGGACCTGGAAAAGTTTCTTGCCTGGCTTACAGAAGCTGAAACAACTGCCAATCATCCTAGATGCTCCCCGCAGTAAGGAACTCCTCGCAGAATACCCCAACGTAGCAAAGCTGCTGATACAATGACGGGTAAGAACGGACTTACCGCTTTAGCACTCTTGTGGCGCACCTAGATCAATAATCAGCATTTTTAGTAGTACCTACA
+
A>ABBBFAFFFFGGGGGGGGGGHHHHHHHFGHHHGGGHHFHHHHHGGGHFHHHHHHHHCGFHHHHHHHHHHHHHHGHHHHHHHHHGHHHHHHHHHHFHH33F4B@44BBGEG@G11////?3F43330?3BFFE/<E/2??F2B////?/00/@1?0?1?FHHB111?F111<.--->/<0=/..<-<000/:;-..0;0<:0:0;0C0E.-9--;//0000:C009C000;FB/9/;./;//;;//////
@M05620:37:000000000-D9766:1:1101:15252:9129 1:N:0:74
AGTGCCAGCTCTCAATCGCACAGGGGACCCAGGGCCTGGCCCCTCCATCCAGAAAACCTATGACCTCACCCGCTACCTGGAGCACCAACTCCGCAGCTTGGCTGGGACCTATGTGAGTATCCAGCGTAGGAATCTGGGAGTTGGGGAGGAGTGAGGAGTTGGGGAAAGACAGTCCTAACCGTGGAGGGTTCTGGTAAATGATGGGGTGAGGAGGGGCTCTTTGGCTCCCACCAGTCCCCCTGTCTGGTCTA
+
ABAABFFFAFFFGGGGGGGGGGHHGGGGGGHHGGGGGGHHFHGHGGHHHHHHHHHHHGHHHHGHHHHGHHHGGEGGHHHHHHHHHHHHGHHHGGGGGHHHGHHCGGHGAHHHHHHHHFH3HHHHHGAEGGHHHHHHHHGGGHHHFGFGCGGGHHHHHGHHDH@CFGHHHHHHHHHHHHHHGGGGGGGADFGGGGCFGGGGGFGGEGFAEFFFFFFFFFFFEFBFF/FEFFFFFFFFFFFDFFFFFFFFFFB
@M05620:37:000000000-D9766:1:1101:25389:9133 1:N:0:74
ACCACACCTTCTACAATGAGCTGCGTGTGGCTCCCGAGGAGCACCCCGTGCTGCTGACCGAGGCCCCCCTGAACCCCAAGGCCAACCGCGAGAAGATGACCCAGGTGAGTGGCCCGCTACCTCTTCTGGTGGCCGCCTCCCTCCTTCCTGGCCTCCCGGAGCTGCGCCCTTTCTCACTGGTTCTCTCTTCTGCCGTTTTCCGTAGGACTCTCTTCTCTGACCTGAGTCTCCTTTGGAACTCTGCAGGTTCT
+
CCCCCCCCFFFFGGGGGGGGGGHHGGGEHGHHHGGGGGGGGHHHHGGGGGGGHHHHHHHGGGGGGGGGGGGHHHHGGGGHGHHHHGGGGGCGGGHHHHHHHHGHEFHDGGHGGHHGGGGGHHHHHHHHHHHGHHGGGGGHGHHGHGGGGGGGGGGGGGGGGGGGGGFFFFFFFFFFFFFFFFFFFFFFFFFFFFFADFFFFFFFFFFFFFFFFFFFFFFFFFFFFFFFFFFFFFFFFFFFFFFFFFFAFFF
@M05620:37:000000000-D9766:1:1101:24568:9134 1:N:0:74
ACCACACCTTCTACAATGAGCTGCGTGTGGCTCCCGAGGAGCACCCCGTGCTGCTGACCGAGGCCCCCCTGAACCCCAAGGCCAACCGCGAGAAGATGCCCAGGTGAGTGGCCCGCTACCTCTTCTGGTGGCCGCCTCCCTCCTTCCTGGCCTCCCGGAGCTGCGCCCTTTCTCACTGGTTCTCTCTTCTGCCGTTTTCCGTAGGACTCTCTTCTCTGACCTGAGTCTCCTTTGGAACTCTGCAGGTTCTA
+
BBBBBBBAFFFFGGGGGG5FGGGHGEFEHGGHHGFGGCGEEHHHHGFAEGFGFHHFEHHEFGCEFGGGGGGHHHHFGGGHGHHHHGGFGF/BCGHHHHHHHHHFGHHHHHGGHHGGC?DHHHHHHHHHHHGHHGGGGGHGHHGHHGGGGGGGGGGGGDBGGGGGGGFFFFFFFFFFFFFFFFFFFFFFFFFFFFDFFFFFFFFFD/BFFFFFFFFFFFFFFFFFFFF/:BFFFFFFFFFFFFFFFFFFFFB
@M05620:37:000000000-D9766:1:1101:4995:9135 1:N:0:74
ACCACACCTTCTACAATGAGCTGCGTGTGGCTCCCGAGGAGCACCCCGTGCTGCTGACCGAGGCCCCCCTGAACCCCAAGGCCAACCGCGAGAAGATGACCCAGGTGAGTGGCCCGCTACCTCTTCTGGTGGCCGCCTCCCTCCTTCCTGGCCTCCCGGAGCTGCGCCCTTTCTCACTGGTTCTCTCTTCTGCCGTTTTCCGTAGGACTCTCTTCTCTGACCTGAGTCTCCTTTGGAACTCTGCAGGTTCT
+
CCCCCBBCFFFFGGGFGGGGGGHHGGGEHGGGHGGGGGGGGHGHHGFGFFGGFGHHFGHGGEGGGGGGGGGHFHGGGGGHGHHHHGGGGGFGCGHHHGHHHH/?FGFGH?GFGGHGGG?DHHHGHHHHDHHGHHGGGGGHGHHGBFGGGGFFGGGGG??BC@FFFGFFFFFFFFFFFFFFFFFFFFFFFFFFFFFFFFFFFFFF;:FFFFFFFFFFFFFFFFF/FFFFFFFFFFFFFFFFFFFFFFFFBFF
@M05620:37:000000000-D9766:1:1101:24542:9140 1:N:0:74
ACCACACCTTCTACAATGAGCTGCGTGTGGCTCCCGAGGAGCACCCCGTGCTGCTGACCGAGGCCCCCCTGAACCCCAAGGCCAACCGCGAGAAGATGCCCAGGTGAGTGGCCCGCTACCTCTTCTGGTGGCCGCCTCCCTCCTTCCTGGCCTCCCGGAGCTGCGCCCTTTCTCACTGGTTCTCTCTTCTGCCGTTTTCCGTAGGACTCTCTTCTCTGACCTGAGTCTCCTTTGGAACTCTGCAGGTTCTA
+
>11>AAAACCC@AGG13BD1GEECGAEE00BBGG0EEA/AEHHH/EEE/BEFHGHGFFHGGGGCFGECGGFHFHHEGGGAFHHHHGGGGGCGGGHHHHHHHHGGHHHHHHGGHHGGG-AHHHHHHHHFHFGHHGGGGGHGHHGHHGGGGGGGGGGGGG-AAFGGGGF@@FFFFFFFFFFFFFFFFFFFFFFFF@FFFFFFFFFFF/9FFFFFFFFFFFFFFFFFFFFFFFEFFFFFFFFFFFFFFFFFFFF
@M05620:37:000000000-D9766:1:1101:6410:9142 1:N:0:74
AGTGCCAGCTCTCAATCGCACAGGGGACCCAGGGCCTGGCCCCTCCATCCAGAAAACCTATGACCTCACCCGCTACCTGGAGCACCAACTCCGCAGCTTGGCTGGGACCTATGTGAGTATCCAGCGTAGGAATCTGGGAGTTGGGGAGGAGTGAGGAGTTGGGGAAAGACAGTCCTAACCGTGGAGGGTTCTGGTAAATGATGGGGTGAGGAGGGGCTCTTTGGCTCCCACCAGTCCCCCTGTCTGGTCTA
+
AA>AAF5@AFFFFGGGGGGAEAEHFGGEEEGHFEEDFEHGHHGHGGEHFHHFFBAFHGHHHHHHHHFHHHHGGE/EGHHH2FGFFHHFGHFHEEEEEFGHGHFEEEHHGHHHHHHHHGHHHHHHHGEGCEHHHHHHHHHGEHHHGGGGGGGHHHHHHFFHHHCGGGHHHHHHGHGHHHHHGEEBGGGG;;FGGGCFGGGGGFGBEADBEFFFFDBBBBFFFFFFFFFFFFFFFFFFFFEDBEFFFFFFFFF
@M05620:37:000000000-D9766:1:1101:14877:9148 1:N:0:74
GAGGCTGCTTTGGAAGAAACTCATAGATTACTGCAACAGTTCCCCCTGGACCTGGAAAAGTTTCTTGCCTGGCTTACAGAAGCTGAAACAACTGCCAATCCTACAGGATGCTACCCGTAAGGAAAGGCTCCTAGACGACTCCAAGGGAGTAAAAGAGCTGATGAAACAATGGCAAGTAAGTCAGGCATTTCCGCTTTAGCACTCTTGTGGATCCAATTGAACAATTCTCAGCATTTGTACTTGTAACTGAC
+
>1>>AAFAFFFFGFGC1EFGGGFGGGHHHFGHHH11FGFAFGHHHGGGA0FFHHFHH10BBGHHHHHHHHHHHHF1FGHGHHHHH1GGHEGHHHHHFFHHHHFGGHGHGHHHBGHHGGGCCGHG0FGHHHGHFH<1?/BEGHC1BFG/CGF12@F/FGHHDHHBGHHFEHHHHHHGHHHHHHHHHHHHHHHHGGGGGHHHHHHHHHHHHGGHHHHCGHHHHH0FGGGGGGGGGGGGGFGGGGGGGBFGGGF
@M05620:37:000000000-D9766:1:1101:6409:9163 1:N:0:74
AGTGCCAGCTCTCCATCGCACAGGGTACCCAGAGCCTGGCCCCTCCATCCAGAAAACCTATGACCTCACCCGCCACCTGGAGCACCCACTCCGCAGCTTGGCTGGGACCTATGTGAGTATCCAGCGTAGGAATCTGGGAGTTGGGGAGGCGTGCGGAGTTGGGGCAAGCCAGTCCTAACCGTGGAGGGTTCTGGTAAATGATGGGGTGAGGAGGGGCTCTTTGGCTCCCACCAGTCCCCCTGTCTGGTCTA
+
>>>>>BDFBFFFGGGFBAE2E2GCF44BBBBG2BBBBBGHCHGGGGCGHBGGG3G2BEGHBBDGH5BFGHH>>0>EGHBB2BBFGHG1?FG21E/E>FBBEGFGGGHHGHGHHGHBFHFDHG3FFC</>E22@2@GHF0?EHHGGG/>C.><A.<C-;:/CGGG.-.:.A/9CBFF0B9ADGGG:EDA;C.9FFB9/99BB9FFFFDFEFF/DFA;DFFFFFFFBFFFF.FDEFFFFFFFFFFFFFFFFFB
@M05620:37:000000000-D9766:1:1101:26645:9163 1:N:0:74
ACCACACCTTCTACAATGAGCTGCGTGTGGCTCCCGAGGAGCACCCCGTGCTGCTGACCGAGGCCCCCCTGAACCCCAAGGCCAACCGCGAGAAGATGCCCAGGTGAGTGGCCCGCTACCTCTTCTGGTGGCCGCCTCCCTCCTTCCTGGCCTCCCGGAGCTGCGCCCTTTCTCACTGGTTCTCTCTTCTGCCGTTTTCCGTAGGACTCTCTTCTCTGACCTGAGTCTCCTTTGGAACTCTGCAGGTTCTA
+
BBBCAAAAFFFFFFGFGGBGGGHHGEEBEEGFGFGEEGFEGHCGGFEGGEEFHHHHGHHGGCGEFGGFEEGHBGHFGGGHGHHHHGGE<B>BDGHFHHHHHHHF?F??FGGFHH@@CCCHHHHHFGHHHHGGHGGGGGGGHHGHGFGGFGFGGGGGGA-9AFGGGGFFFFFFFFFFFFFFFFBFFFFF:/;FFFFFFFFFFB;A?BBFFFFFFFF9;B;;F:B/;BB/:BFFFFFBFFFFFFFFFFFFBB/
@M05620:37:000000000-D9766:1:1101:15299:9168 1:N:0:74
ACCACACCTTCTACAATGAGCTGCGTGTGGCTCCCGAGGAGCACCCCGTGCTGCTGACCGAGGCCCCCCTGAACCCCAAGGCCAACCGCGAGAAGATGCCCAGGTGAGTGGCCCGCTACCTCTTCTGGTGGCCGCCTCCCTCCTTCCTGGCCTCCCGGAGCTGCGCCCTTTCTCACTGGTTCTCTCTTCTGCCGTTTTCCGTAGGACTCTCTTCTCTGACCTGAGTCTCCTTTGGAACTCTGCAGGTTCTA
+
DCCDEDEDFFFFGGGGGGGGGGHHGGGGHGHHHGGGGGGGGHHHHGGGGGGGHHHHHHHGGGGGGGGGGGGHHHHGGGGHGHHHHGGGGGGGGGHHHHHHHHHGHHHHHHGGHHGGGGGHHHHHHHHHHHGHHGGGGGHGHHGHHGGGGGGGGGGGGG-@DGGGFGFFFFFFFFFFFFFFFFFFFFFFFFFFFDDFFFFFFFFFFFFFFFFFHHFFFFBFFFFF<FFFFFFFFFFFFFFFFFFHFFFFFFB
@M05620:37:000000000-D9766:1:1101:25619:9181 1:N:0:74
ACCACACCTTCTACAATGAGCTGCGTGTGGCTCCCGAGGAGCACCCCGTGCTGCTGACCGAGGCCCCCCTGAACCCCAAGGCCAACCGCCAGAAGATGCCCAGGTGAGTGGCCCGCTACCTCTTCTGGTGGCCGCCTCCCTCCTTCCTGGCCTCCCGGAGCTGCGCCCTTTCTCACTGGTTCTCTCTTCTGCCGTTTTCCGTAGGACTCTCTTCTCTGACCTGAGTCTCCTTTGGAACTCTGCAGGTTCTA
+
AAA1AAAAFFFFFGGCBF11B1FCEEABE?GHBFFAAEGCEHHHHGGEECGFHFBAFGHGCGGGG>>FGEGBC1GGAECHAA<GHAEC///<0GFB1?GFHHEEHHHG<GA<0GGGGGGFFHFFEHHGGB.FGCCCFFAEHHGHBGHFCFCFBAEEG?;A?FFF@@GG@FFFFF/BFFFBBFFFFBBF9/FBF@99FFBFB:F-9/BFFBFBFBF//BFFFFFB9:B9/B//BFF/FFFFFFFFBFA/B//
@M05620:37:000000000-D9766:1:1101:11211:9181 1:N:0:74
ACCACACCTTCTACAATGAGCTGCGTGTGGCTCCCGAGGAGCACCCCGTGCTGCTGACCGAGGCCCCCCTGAACCCCAAGGCCAACCGCGAGAAGATGTCCAGGTGAGTGGCCCGCTACCTCTTCTGGTGGCCGCCTCCCTCCTTCCTGGCCTCCCGGCGCTGCGCCCTTTCTCACTGGTTCTCTCTTCTGCCGTTTTCCGTAGGACTCTCTTCTCTGACCTGAGTCTCCTTTGGAACTCTGCAGGTTCTA
+
BBBBBBBBFFFFGGGGGGGGGGHHGEGEH2FGHGGEFGFGGHHHHGGGEEEFHHHHHHGGEGGGGGGGGGGHHHHGGGGHGHHGHGGGGGFGGGGGHH2?GHCFFGH0FGEEHC@CDCGHHHHFG0DGHFGFHCGGGGHGHHGHFHHGFGFGGGGGGF--99>DFFFFFFFFFFFFFFFFFBFFFFFB;BFFFB;DFFFFF99.;FFFFFFFFF/9;B/BFFF/.;99BFFFFFF/FFFFFFFFFFFFFFB
@M05620:37:000000000-D9766:1:1101:27794:9181 1:N:0:74
ACCACACCTTCTACAATGAGCTGCGTGTGGCTCCCGAGGAGCACCCCGTGCTGCTGACCGAGGCCCCCCTGAACCCCAAGGCCAACCGCGAGAAGATGCCCAGGTGAGTGGCCCGCTACCTCTTCTGGTGGCCGCCTCCCTCCTTCCTGGCCTCCCGGAGCTGCGCCCTTTCTCACTGGTTCTCTCTTCTGCCGTTTTCCGTAGGACTCTCTTCTCTGACCTGAGTCTCCTTTGGAACTCTGCAGGTTCTA
+
@AAAAAAAFFFFGGGFFF1BA1FBEFGGECHHHGGGEGGCGFHHHGGEEAEFHFCFF0GEEGGGFG>EGGFGHHEG/EFHEHHG<FGEG?/>CCHGF1GHHHHGCCGHGFGGHHGGGCGHHHHFFGHHHHGHHGGGGGHGHHGF0FFGEGGGBFGGGG-AA.FFGGF@@FFFFFFFEFF/FFFFFFFB9FFFF@FFFFFFFFFFFFFFFFFFFFFFFFFFFFFFFFFFFFFFFFFFFFFFFFFFFFFFFFF
@M05620:37:000000000-D9766:1:1101:26643:9183 1:N:0:74
ACCACACCTTCTACAATGAGCTGCGTGTGGCTCCCGAGGCGCACCCCGTGCTGCTGACCGAGGCCCCCCTGAACCCCAAGGCCAACCGCGAGAAGATGCCCAGGTGAGTGGCCCGCTACCTCTTCTGGTGGCCGCCTCCCTCCTTCCTGGCCTCCCGTAGCTGCGCCCTTTCTCACTGGTTCTCTCTTCTGCCGTTTTCCGTAGGACTCTCTTCTCTGACCTGAGTCTCCTTTGGAACTCTGCAGGTTCTA
+
>AAAA>>AFFFFGGGGFGBDF5FHCG?EAEBGHGGGG2A2AE0EEGGGGEEF5GGCEGHCE>/>FGGEEGGFGHHGGGGFFHGHHGG/B///>D?F?11FFGH/><1FFF.<FHC<<-<CHHEHHHH0GH..:CCGGGGFFFGFFFFG0:9FGFGGG.-CEFFB?=ABBBFFFFFFFF.;BFFFFFFFFFFFFB;AFAFF?9F9./;BFFFFFFFFBFFFFFFFFFF/9BFF//B/;/;FBF9FF.FFBFB
@M05620:37:000000000-D9766:1:1101:18047:9184 1:N:0:74
GAGGCTGCTTTGGAAGAAACTCATAGATTACTGCAACAGTTCCCCCTGGACCTGGAAAAGTTTCTTGCCTGGCTTACAGAAGCTGAAACAACTGCCAATCCTACAGGGTGCTACCCGTAAGGAAAGGCTCCTAGAAGACTCCAAGGGAGTAAAAGAGCTGATGAAACAATGGCAAGTAAGTCAGGCATTTCCGCTTTAGCACTCTTGTGGATCCAATTGAACAATTCTCAGCATTTGTACTTGTAACTGAC
+
AAAABBFBFFFFGGGGFGGGGFGAGHFHHHHGFHFGHHHBGHHHHG?GHFHFH2GCGHFGAGHHFFEGHHHGGB1GHHHHGHHHGHHGHHHHGHHHHGHHHHGHHHH1GGGFFGHHGEEEGHHHHGGHHHGHFHHHHBGHHHGHHGGHGGHHGHFGHHGHFHHHHHHHGFHHHHHEFGDGGHFGHGGHHHGHGGGGGHHHGHHHHHGFG?GFFHHHFH0GHHHHHHFGBFGFFGGGFGGGGGGGFFGFGG9
@M05620:37:000000000-D9766:1:1101:17812:9185 1:N:0:74
ACCACACCTTCTACAATGAGCTGCGTGTGGCTCCCGAGGAGCACCCCGTGCTGCTGACCGAGGCCCCCCTGAACCCCAAGGCCAACCGCGAGAAGATGACCCAGGTGAGTGGCCCGCTACCTCTTCTGGTGGCCGCCTCCCTCCTTCCTGGCCTCCCGGAGCTGCGCCCTTTCTCACTGGTTCTCTCTTCTGCCGTTTTCCGTAGGACTCTCTTCTCTGACCTGAGTCTCCTTTGGAACTCTGCAGGTTCT
+
BBB3ABBBFFFFGGGGGGGBGDHFGAAA4AGF3FFEAEEGFHHHHGGGAEGGGHFFHHGGEGCGGAEGGEGFHFHGGGGH/EHHHGE<BDB@/DFFDFFGHHGHGHHFFGHGGHHGGGGGHHHHHHHHHHHGHHGGGGDHGHHGHGGGGGGGGGFGFGGGGGGGGGBFBBFFFFFFFFFFFFFFFFFFFFFFFFBDFBEFFFFFFFFFFFFFFFFFFFFFFFFF/FFFFFFFFFFFFFFFFFFFFFFFFFF
@M05620:37:000000000-D9766:1:1101:11121:9185 1:N:0:74
AGTGCCAGCTCTCAATCGCACAGGGGACCCAGGGCCTGGCCCCTCCATCCAGAAAACCTATGACCTCACCCGCTACCTGGAGCACCAACTCCGCAGCTTGGCTGGGACCTATGTGAGTATCCAGCGTAGGAATCTGGGAGTTGGGGAGGAGTGAGGAGTTGGGGAAAGACAGTCCTAACCGTGGAGGGTTCTGGTAAATGATGGGGTGAGGAGGGGCTCTTTGGCTCCCACCAGTCCCCCTGTCTGGTCTA
+
>11>AD1CAFC31ABAG1F1A0A00AEEEGHHFEAEF/FABGGHGGBGBGGBB01FGE0FGB2GGG1BGHHFFG/>FFB0BGB/0/>FE0GHCE/EE>GHEGHGG?GHGHHHHHFGHF>GBDGGBB<ECAGHFHBGGCCCCGGHCCEGGGGHCFBAFAGGHHCCECEAGCGH00CGGHFH@CC@CGG@.:AFGG;FGGGBFFGFGGF@FFFFBA@@<-EFFE//B/BEEF?AE?BFFFEB-9BFFF9/;BB
@M05620:37:000000000-D9766:1:1101:11997:9188 1:N:0:74
GAGGCTGCTTTGGAAGAAACTCATAGATTACTGCAACAGTTCCCCCTGGACCTGGAAAAGTTTCTTGCCTGGCTTACAGAAGCTGAAACAACTGCCAATCCTACAGGATGCTACCCGTAAGGAAAGGCTCCTAGAAGACTCCAAGGGAGTAAAAGAGCTGATGAAACAATGGCAAGTAAGTCAGGCATTTCCGCTTTAGCACTCTTGTGGATCCAATTGAACAATTCTCAGCATTTGTACTTGTAACTGAC
+
CBBCCCFCFFFFGGGGGBEGFGBHFGGHHHHFHHHGGAGDGHHHHGGGHHHHHHHHHHHGBGHHHHHHHHHHHHHHHGHHHHHHHHHHHHHHHHHHHHHE2B4BCGHFHHFHHHHGGGGFHHHHGGCGHHGHHHF3FBGHBGF2DEDEFFGDBD>FGGHHFHGBDFGFHDGFHHHG?FHHHHHHHHHGHGHHGGGGGFGBFHFFFHHDGEFBGHFHGGHHHHEHHHEHHGGFGGGGBCFBFFGGGGGGGGF
@M05620:37:000000000-D9766:1:1101:6561:9197 1:N:0:74
ACCACACCTTCTACAATGAGCTGCGTGTGGCTCCCGAGGAGCACCCCGTGCTGCTGACCGAGGCCCCCCTGAACCCCAAGGCCAACCGCGAGAAGATGCCCAGGTGAGTGGCCCCCTACCTCTTCCGGTGGCCGCCTCCCTCCTTCCTGGCCTCCCGGGACCGCGCCCTTTCTCCCTGGTTCTCTCTTTTGCCGTTTTCCGTAGGACTCTCTTCCCTGACCTGGGTCCCCTTTGGAACTCTGCAGGTTCTA
+
CCCCCCCCFFFFGGGGGGGGGGHHGGGEHGHHHGGGGGGGGHHHHGGGGFGGHHHHHHHGGGGGGGGGGGGHHHHGGGGHGHHHHGGGGGGGGGHHHHHHHH/???10??FAHH---.0>111><1<A--CAG?-C..CFF/EBF0FB0F.ABAEG.A---.----;C-FFB000//:AFF090000;00;0B>AFFF0B.9..;0:BBB00B00/00/9BB/..;/..;/AFFF0BF090:00;FAFB00
@M05620:37:000000000-D9766:1:1101:10545:9207 1:N:0:74
GAGGCTGCTTTGGAAGAAACTCATAGATTACTGCAACAGTTCCCCCTGGACCTGGAAAAGTTTCTTGCCTGGCTTACAGAAGCTGAAACAACTGCCAATCCTACAGGATGCTACCCGTAAGGAAAGGCTCCTAGAAGACTCCAAGGGAGTAAAAGAGCTGATGAAACAATGGCAAGTAAGTCAGGCATTTCCGCTTTAGCACTCTTGTGGATCCAATTGAACAATTCTCAGCATTTGTACTTGTAACTGAC
+
A@ABBBFBFFFFCFGGGGGGGGHHHHHHHHHGHGHHFHHDGHHGHGGGGHHHHGFG3GFGFHHHFHFGHHFHHHHHHFHHHHHHHHHHHGHHHHHHHHHBFB4B3F3GGEGHF3BGGEGGGGGFFFFGFHGHFFDGHFGG22BCFFGHGACHGHFECGFGFHHHHHHHH?FC0GBF1?GFFF1FFGA>FHEGGGGECGHGGGHHGHFHGDF:CCGHBHHHGHHHHHHHHGGGGGBB0CFFGFBFGFGGFFC
@M05620:37:000000000-D9766:1:1101:6934:9208 1:N:0:74
AGAGCCAGCTCTCCATCGCACAGGGGACCCAGGGCCTGGCCCCTCCATCCAGAAAACCTATGACCTCACCCGCTACCTGGAGCACCCACTCCGCAGCTTGGCTGGGACCTATGTGAGTATCCAGCGTCGGAATCTGGGCGTTGGGGCGGCGTGCGGCGTTGGGGAAAGACCGTCCTAACCGTGGCGGGTTCTGGTAAATGATGGGGTGAGGAGGGGCTCTTTGGCTCCCACCAGTCCCCCTGTCTGGTCTA
+
>11>>BCFACFFF1F11AA1EAGGFA0AABBF0BE/AAFGCGEHGGHHFBCFFFA0BEFHGFFGG1BGHHH>E>>EHH1B0BB?EG>??FFB?E?E>FBBEGHGGGFHGH1GHHH2GHHHHHFFHCC/>@/??GHHHH.>CCCE@C<CG-;;@.;A-;@@@F@@E--;/;-@BBFFFFFF@FF@-;@@;AFFFF/BFFFFFFFFFFF@FFF/BF@@@;FBFFFFF/BEEFFFEFFFFFFF@FFFFFF/BFF
@M05620:37:000000000-D9766:1:1101:6687:9210 1:N:0:74
GAGGCTGCTTTGGAAGAAACTCATAGATTACTGCAACAGTTCCCCCTGGACCTGGACAAGTTTCTTGCCTGGCTTACAGAAGCTGAAACAACTGCCAATAATCCAGGATGCTATCCGTAAGGAAAGGCTCCTATAAGACTCCAAGGGAGTAAAAGAGCTGATGAAACAACGGCAAGTAAGTCAGGCATTTCCGCTCTAGCACTCTTGTGGATCCAATTTAACAATTCTCAGCATTTTTACTTGTAACTGAC
+
A3>A>AFBFFFFGBBGGGGGGGHHHFGHHFHHHHCHFHHHHFGBFEFFEGFGHHEB231FFGHGHHGBBB3BFFHEBABFHHEGHFEHFHGHHHHGHHH33BBFHB31@BBBB4BBE?B/BCFEHB0?BBFFB4B4FG?B33?B2?CCC/23BF@/2@@@@@2>>D@CG///<<-><>F1>=1><>.1><=0..C-<=D00<:GCG:CCC:0<;CG0;0:0;;B:;0;B0B/C09C0;A0C00;;;F0BB;
@M05620:37:000000000-D9766:1:1101:6668:9216 1:N:0:74
GAGGCTGCTTTGGAAGAAAATCATAGATTACTGCAACAGTTCCCCCTGGACCTGGAAAAGTTTCTTGCCTGGCTTACAGAAGCTGAAACAACTGCCAATACTAACAGCTGCTTACCGTAAAGGAAAGCTCCTCGCAACATCCCAAGGCGTCAAAACGCTGCTGCAACCAAGGCCAGTAAGTCCAGCCTTTCCGCTTTAACCATCTTGTGGCTCCCATTGAAACATTCTCAACCATTGGAATTGTAAATGAC
+
A1AAAAFA@FFFCGGFGFG1BBGDGGHFFHHHHHHHCHHGHFHDF0EAGHFHHGEB1FHFGHHDGHHGC1AGH0FGHHHHHHFGHHHFHHHHHHGHHHH1BB22B1B01B1112FGG//?/B1BF0BB1B1BC/></<0BFGEG0FFG/?<<B11?/>/??1??FB10>.>...><<<=0==<0/<</<<DHCG.AF00<0:::0<GGCF..;CEF0;;CFFFF0;;;C00/..;C009;CFGGFFF/;9:
@M05620:37:000000000-D9766:1:1101:14854:9217 1:N:0:74
ACCACACCTTCTACAATGAGCTGCGTGTGGCTCCCGAGGAGCACCCCGTGCTGCTGACCGAGGCCCCCCTGAACCCCAAGGCCAACCGCGAGAAGACCCAGAGGTGAGGGCCGCTCCCCCTTTTCTTGGGCGCCCCTCTCCCTCTTCTCCCCTCCCGGCTCCGCCCCTTTTCTCTCGGTTTCTCTTCTCTCGCGTTCCCCGGGACTCTCTTCTCTCTCCCCTGTCTCCCCTTGGTACCTGCGGGGTTTCTA
+
BBBBBBBBFFFFGGGGGGGGGGHHGGGGHGHHHGGGGGGCGHHHHGGGGGGGHHHHHHHGGGGGGGGGGGGHHHHGGGGHGHHHHGGGGGDGGG2F22?////?1?1?0//?->-<...<A.0=000=0..-=--;.;/;/////0;00;/;/;...;--..;A.@-.;/;F/B//..9.;BFFF//:///..-;B../.;----.;BFF//;FF/////..;9/;9//.;9.9;//;B/.----9-;9/;
@M05620:37:000000000-D9766:1:1101:6950:9222 1:N:0:74
AGTTCCAGCTCTCCATCGCACAGGGGACCCAGGGCCTGGCCCCTCCATCCAGAAAACCTATGACCTCACCCGCTACCTGGAGCACCCACTCCGCAGCTTGGCTGGGACCTATGTGAGTATCCAGCGTCGCACTCTGGGGGTTGGCGGGGAGTGCGGAGTTGGGGACAGCCAGTCCTAACCGTGGAGGGTTCTGGTAAATGATGGGGTGAGGAGGGGCTCTTTGGCTACCACCCATCCCCCTGTCTGGTATA
+
>>>3>@DFFFFFFEFFAEEAFCGHG22AAE222BBB2FFHCGGAEEGHGF3F3E32BEBFFGGFHDB3FBE>>>>>FBBF2BBFGGA1?13BEEC/>E3BEFH/?/BEE0?B1B22G?B12B2FG@C<//</>0F?FG->CC@@/<-;--;;C0AB9-AFB/9BE-9E.E.;FFFFF/BABDE@.A?BAFFF/;;:/;9BBFBBEFDBFEFFF.@BB>FFFFFFF/BFF/:...;:..;A-./99BB/9/;
@M05620:37:000000000-D9766:1:1101:15198:9224 1:N:0:74
ACCACACCTTCTACAATGAGCTGCGTGTGGCTCCCGAGGAGCACCCCGTGCTGCTGACCGAGGCCCCCCTGAACCCCAAGGCCAACCGCGAGAAGATGCCCAGGTGAGTGGCCCGCTACCTCTTCTGGTGGCCGCCTCCCTCCTTCCTGGCCTCCCGGAGCTGCGCCCTTTCTCACTGGTTCTCTCTTCTGCCGTTTTCCGTAGGACTCTCTTCTCTGACCTGAGTCTCCTTTGGAACTCTGCAGGTTCTA
+
BBBABBBBFFFFGGGGGGGGGFHHGEEACEGGFFGFGGGGGHHHHGGGAEGGFHFHHHGGCGCGGEGGGFFHHHHGGGGHEHHHHGG/DGCCCDHHBDGHHGHGHHHHHHGFHHGGGGGHHHHHHHFFGHGHHGGGGGHGHHGHHGGGGGGGGGGGGG-BFGGGGGFFFFFFFFFFFFFFFFFFFFFFFFFFFFF?BAFFDFFFFFFFFFFFFFFFFFEFFFFFFFFFFFFFFFFFFFFFFFFFFFFFFFB
@M05620:37:000000000-D9766:1:1101:11483:9231 1:N:0:74
AGTGCCAGCTCTCAATCGCACAGGGGACCCAGGGCCTGGCCCCTCCATCCAGAAAACCTATGACCTCACCCGCTACCTGGAGCACCAACTCCGCAGCTTGGCTGGGACCTATGTGAGTATCCAGCGTAGGAATCTGGGAGTTGGGGAGGAGTGAGGAGTTGGGGAAAGACAGTCCTAACCGTGGAGGGTTCTGGTAAATGATGGGGTGAGGAGGGGCTCTTTGGCTCCCACCAGTCCCCCTGTCTGGTCTA
+
>A>3>DFFBFFFGBGGGGGCGCHAFGEEEFHH2BEEFGHHGHGHGGHHHGHHFHHGHGHHGGDHHAGHHHGFE/EFHHHH2BGHHH11?GHHFGG@>GFGGHHGGGHHGHHHHHHFHGHHHHHHHGGDGGHHHHHHHHFGGHHHGGCDG>>>G<GHHG/CGHGGGFHHCHHHHHHHHGHHGGFGEEGGDGGGGG;FFFGGGGGGGGFFFFFFFFF;FFFFFFFFFFFEFFFFFFFFFFFFFFFFFFFFFFF
@M05620:37:000000000-D9766:1:1101:22163:9235 1:N:0:74
GCGGCTGCTTTTGAAGAAACTCATAGATTACTGCCACAGTTCCCCCTGTCCCTGGAACCGTTTCTTGCCTGGCTTCCAGAAGCTGCAACAACTGCCCATCCTACCGGATGCTCCCCGTACGGACCGGCTCCTCGCCGCCTCCCCGGGCGTCCCAGCGCTGCTGCAACCATGGCCAGTACGTCCGGCCTTTCCGCTTTAGCACTCTTGTGGCTCCCCTTGAACCATTCTCAGCATTTGTACTTGTACCTGAC
+
1111>A1>BFD1B1BB1BAFBG1BFDAFA1BG2B0BFCFBAFGHHGGFB11BGH/0BFCFAEGGGGHGHHHGGAB0GHG10FFF@F0BFF>B10BB/BFBG1BB0>>EEGHHFHGGGGG///?C@/BCGEGHFF/C//AAEHFC?@-@CGGGGFG.C@GGBGFFFGGAAFGGGBBAFG0;CFEA@@@BFFFFFFFFFFFFFFFFFFFFFF-AF?EBBAFF/B-FFFFFFFFFFFFFFFFFBFFFF//999B
@M05620:37:000000000-D9766:1:1101:15625:9247 1:N:0:74
AGTGCCAGCTCTCAATCGCACAGGGGACCCAGTGCCTGGCACCTCCATCCAGAAAACCTATGACCTCACCCGCTACCTGGCGCACCAACTCCGCAGCTTGGCTGGGACCTATGTGAGTATCCAGCGTAGGAATCTGGGAGTTGGGGAGGAGTGAGGAGTTGGGGAAAGACAGTCCTAACCGTGGAGGGTTCTGGTAAATGATGGGGTGAGGAGGGGCTCTTTGGCTCCCACCAGTCCCCCTGTCTGGTCTA
+
3A>ABFFF?FFFFDGFGGCAE2FCE2AAAA2A3BB5EGHH2AFAAFGAFCAGF3F2313BFGDFFBGCFG1>00>>2@@C1/1>E/F1EED3>EEGGF33?3F?/?GAFHCB?2?211BF??2BGCC/BE1FG1FH1C0<?FDFCG.<A.><CDDGHGFFHGGGEDHHGHGHHGHHHHHGGGGGEFGGEFFGGGFBFGGGGGGGGGFBFFFFFFB?BBFFFFFEFFFFFFFFFFFFFFFFBFFFFFFFFFF
@M05620:37:000000000-D9766:1:1101:13156:9257 1:N:0:74
ACCACACCTTCTACAATGAGCTGCGTGTGGCTCCCGAGGAGCACCCCGTGCTGCTGACCGAGGCCCCCCTGAACCCCAAGGCCAACCGCGAGAAGATGACCCAGGTGAGTGGCCCGCTACCTCTTCTGGTGGCCGCCTCCCTCCTTCCTGGCCTCCCGGAGCTGCGCCCTTTCTCACTGGTTCTCTCTTCTGCCGTTTTCCGTAGGACTCTCTTCTCTGACCTGAGTCTCCTTTGGAACTCTGCAGGTTCT
+
CCCCCCCCFFFFGGGGGGGGGGHHGFGBFEHHHGGGGGGGGHGHHGGGAFGGHHHHFGHGGGGGGGGGGGGHGHHGGGGHGHHHHGGGFDCGGGHHHFHHHHGHGHHHHFGGGHHGGGGGHHHHHHHHHHHGHHGGGGFHGHHGHGGGGGGGGGGGGGGFGGGGGGFFFFFFFFFFFFFFFFFFFFFFFFFFFFFDFFFFFFFFFFFFFFFFFFFFFFFFFFFFFFFFFFFFFFFFFFFFFFFFFFEFFFF
@M05620:37:000000000-D9766:1:1101:12078:9263 1:N:0:74
ACCACACCTTCTACAATGAGCTGCGTGTGGCTCCCGAGGAGCACCCCGTGCTGCTGACCGAGGCCCCCCTGAACCCCAAGGCCAACCGCGAGAAGATGCCCAGGTGAGTGGCCCGCTACCTCTTCTGGTGGCCGCCTCCCTCCTTCCTGGCCTCCCGGAGCTGCGCCCTTTCTCACTGGTTCTCTCTTCTGCCGTTTTCCGTAGGACTCTCTTCTCTGACCTGAGTCTCCTTTGGAACTCTGCAGGTTCTA
+
CCCBCCCCFFFFGGGGGGGGGGHHGFGEGFHFHGGEGGGGGHHHHGGGGGGGHHHHHHHGGGGGGGGGGGGHHHHGGGGHGHHGHGGGGGCDGGHHFHHHHHHGHHHHHHGGHHGGGGGHHHHHHHHHHHGHHGGGGGHGHHGHHGGGGGGGGGGGGG-ADGGGGGFFFFFFFFFFFFFFFFFFFFFFFFFFFFFFFFFFFFFFFFFFFFFFFFFFFFFFFFFFFFFFFFFFFFFFFFFFFFFFFFFFFFF
@M05620:37:000000000-D9766:1:1101:10887:9268 1:N:0:74
GAGGCTGCTTTGGAAGAAACTCATAGATTACTGCAACAGTTCCCCCTGGACCTGGAAAAGTTTCTTGCCTGGCTTACAGAAGCTGAAACAACTGCCAATCCTCCAGCAGTCTACCCGTAAGGAAAGGCTCCTACAAGATTTTAAGGGAGCAAAAGACCTGATGAAACAACGGTAAGTAATTTAGGCATTCCCGCTCTTGCACTCTTACGTACCCAATTCAACAACTTTCAGCATGTATCTGTCTAACTGAC
+
AAAAABFBFFFFGGFGCGFFGGGHHHHHHHHGHHH4EHHGHHHGHGGGHHGHHHGH3FHHHHHHHHHHHGHGHHHCHFGGGHHHHHHHHFEGHHHHF3F32B@BF@3B1BB444BB1?/?B333BB0?3BFHH3BGHE3333?BF2FGG//222@F2F<@@FH21FF0/?/</?.>11>1G1=1>G1>>11>.=D-<0<00<0/;:00:/0:CGHGHH;0<C9..;0;0;000;0;00000900;9C000/
@M05620:37:000000000-D9766:1:1101:23136:9270 1:N:0:74
GAGGCTGCTTTGGAAGCAACTCATAGATTCCTGCCCCAGTTCCCCCTGGACCTGGAAACGTTTCTTGCCTGGCTTACAGAAGCTGAAACCACTGCCAATCCTACAGGATGCTACCCGTAAGGAAAGGCTCCTAGAAGACTCCAAGGGAGTAAAAGAGCTGATGAAACAATGGCAAGTAAGTCAGGCATTTCCGCTTTAGCACTCTTGTGGATCCAATTGAACAATTCTCAGCATTTGTACTTGTAACTGAC
+
111>A>B>FFBBAFGB1BBFABBDDDFHHDGHHH00FABADFHHHGAFA0BAFFFGH10BFGHH2FEHHHHHHHBAFGHFGHHBBGGHH0GGHGHH11BGFGHH1FGHHHHGFHHHGGGGHHHHFEGEHHGHHHF1B1FHHHF1FFGEGCGF2@@FGHHGFFHEHFHHHHHGHGHG=GGGHHHFGFHHHHHGGGGGGHHHHHHGHHHFGEHGHHFHBHHHHHFFFGGGGGGGGGGG0FGGGGGGGGGGGGF
@M05620:37:000000000-D9766:1:1101:22991:9289 1:N:0:74
ACCACACCTTCTACAATGAGCTGCGTGTGGCTCCCGAGGAGCACCCCGTGCTGCTGACCGAGGCCCCCCTGAACCCCAAGGCCAACCGCGAGAAGATGCCCAGGTAAGTGGCCCGCTACCTCTTCTGGTGGCCGCCTCCCTCCTTCCCGGCCTCCCGGCGCTGCGCCCTTTCTCACTGGTTCTCTCTTCTGCCGTTTTCCGTAGGACTCTCTTCTCTGACCTGAGTCTCCTTTGGAACTCTGCAGGTTCTA
+
BBBABBBBFFFFGGGGGGGGGGHHGEEBGEHHHGGGGGGGGHHHHGGGEGGGHHHHHHHGGGGGGGGGGGGGHHHGGGGHGHHHHGGEFGCCCGHHHEHH2<GGH1?FGHGGHHGG-AGHHHHHHHHHHHCHHGGGGGHGHHGGHHGGGGGGGGGGG--;@=@DFFFFAFFFF/9B/BFFFFFFFFFFFFFFFDDFFFFFF/;DFFFFFFFFFFFFF//BFF./;BFFFFFFFFFFFFFFFFFFFFFFFF/
@M05620:37:000000000-D9766:1:1101:17741:9296 1:N:0:74
GAGGCTGCTTTGGAAGAAACTCATAGATTACTGCAACAGTTCCCCCTGGACCTGGAAAAGTTTCTTGCCTGGCTTACAGAAGCTGAAACAACTGCCAATCCTACAGGATGCTACCCGTAAGGAAAGGCTCCTAGAAGACTCCAAGGGAGTAAAAGAGCTGATGAAACAATGGCAAGTAAGTCAGGCATTTCCGCTTTAGCACTCTTGTGGATCCAATTGAACAATTCTCAGCATTTGTACTTGTAACTGAC
+
A?ABB?CA@FFFFGGGGGFGFGGHHHHBFGGHHFHHBGHAEGHAGGGFAFHFFGFFBG2EGGGHBHF5FDEGHHHHHFHHHHHHFHHHHFGHHFGBHGHGGBBGGFGGGCFHF@BGGGGEGEFFHH0FEGGHHHGHHHFHB1BGHGGGGGBDGHHEFGHFGFHHHHHGHDDFFGFF<FGD<D1FFHA<FHHBDDGCEGGGFHHGGGHHFGFCHHCF0CCCF0CFCFHFHGFFGBFFB;FFGFFBFFGGGFB
@M05620:37:000000000-D9766:1:1101:8992:9299 1:N:0:74
ACCACACCTTCTACAATGAGCTGCGTGTGGCTCCCGAGGAGCACCCCGTGCTGCTGACCGAGGCCCCCCTGAACCCCAAGGCCAACCGCGAGAAGATGCCCAGGTGAGTGGCCCGCTACCTCTTCTGGTGGCCGCCTCCCTCCTTCCTGGCCTCCCGGCGCTGCGCCCTTTCTCACTGGTTCTCTCTTCTGCCGTTTTCCGTAGGACTCTCTTCTCTGACCTGAGTCTCCTTTGGAACTCTGCAGGTTCTA
+
BBBABBBAFFFFGGGGGG55FGHHGEGAAEFGFFFEDGGGGGHFHGGGAEGGFHFHGHHEECCEGGGGGGGGGHHGGGGHEFGHHFG@CG/>CGGFFGFHHHHGGHHHHHGGHHGGGGGHHHHHHHGHHHGHHGGGGGHGHHGHHGGGGGGGGGGGGG-ABBBFBBFBBFFFFFFFFFFFFFFFFFFFFFFFFBDFFFFFFFFFFFFFFFFFFFFFFFFFFFFBFFFFFFFFFEFEFFFFFFFFFFFFFFB
@M05620:37:000000000-D9766:1:1101:10372:9302 1:N:0:74
AGTGCCAGCTCTCAATCGCACAGGGGACCCAGGGCCTGGCCCCTCCATCCAGAAAACCTATGACCTCACCCGCTACCTGGAGCACCAACTCCGCAGCTTGGCTGGGACCTATGTGAGTATCCAGCGTAGGAATCTGGGAGTTGGGGAGGAGTGAGGAGTTGGGGAAAGACAGTCCTAACCGTGGAGGGTTCTGGTAAATGATGGGGTGAGGAGGGGCTCTTTGGCTCCCACCAGTCCCCCTGTCTGGTCTA
+
AA>>AFFFBFFFGGGGGGGGGGHHGGDEFGHHAEGGGGHHHHGHGGHHHHHHGHFGHGHHHHHHHHHHHHHGGEEGHHHH2FHHHHH1EGHHFGGGGHHHGHHGGGHHGHHHHHHHHHHGFHFFFCED@GHHEGFHHHAFGHHHGG<CG>>FG0<GGDGHFHGGFGHGHHHFHHHGFHHHGDEDCEGG;CFFGGBFGGGGGGGGGGFFFFFFFFFFFAEBFFFFFFFEFFFFEFFFFFFFFFFFFFFFFF/
@M05620:37:000000000-D9766:1:1101:15487:9305 1:N:0:74
AGTGCCAGCTCTCAATCGCACAGGGGACCCAGGGCCTGGCCCCTCCATCCAGAAAACCTATGACCTCACCCGCTACCTGGAGCACCAACTCCGCAGCTTGGCTGGGACCTATGTGAGTATCCAGCGTAGGAATCTGGGAGTTGGGGAGGAGTGAGGAGTTGGGGAAAGACAGTCCTAACCGTGGAGGGTTCTGGTAAATGATGGGGTGAGGAGGGGCTCTTTGGCTCCCACCAGTCCCCCTGTCTGGTCTA
+
CCBCCFFFCFFFGGGGGGGGGGHHGGGGGGHHGGGGGGHHHHGHGGHHHHHHHHHHHGHHHHHHHHHHHHHGGGGGHGHHHHHHHHHHGHHHGGGGGHHHGHHGGGHHGHHHHHHHHHHHHHHHHGGGGGHHHHHHHHHGGHHHGGFGGGEGHHHHHGHHHHGGFGHHHHHHHHHHHHHHGGEGGGGGEFGGGGFFGGGGGGGGGGFFFFFFFFFFFFFFFFFFFFFFFFFFFFFFFFFFFFFFFFFFFFB
@M05620:37:000000000-D9766:1:1101:22779:9308 1:N:0:74
AGTGCCAGCTCTCAATCGCACAGGGGACCCAGGGCCTGGCCCCTCCATCCAGAAAACCTATGACCTCACCCGCTACCTGGAGCACCAACTCCGCAGCTTGGCTGGGACCTATGTGAGTATCCAGCGTAGGAATCTGGGAGTTGGGGAGGAGTGAGGAGTTGGGGAAAGACAGTCCTAACCGTGGAGGGTTCTGGTAAATGATGGGGTGAGGAGGGGCTCTTTGGCTCCCACCAGTCCCCCTGTCTGGTCTA
+
BCABBFFFCFFFGGGGGGGCGGHGGGGGFGHHGGGEGFHHFHGCGGHGHHHHGHFHHGHGHHFHHFGHHHFGG>EEHHGHBGHHHHFGFHHFA>@FE3BFFHHG?<AGGHHHHFHGHHHHHHHHHGGGFGHHGHHHHGAFDHHH/DCDGDCFGDHHFGHHFGGGGGGGHHHHHHHHGHHHGGGGDGGG.;FFFGFGGGGGGGGGGGDFFFFFFFFFFFFEFF/9BBFAEFFFFFFFFFFFFFFFFFFFFFB
@M05620:37:000000000-D9766:1:1101:20289:9313 1:N:0:74
ACCACACCTTCTACAATGAGCTGCGTGTGGCTCCCGAGGAGCACCCCGTGCTGCTGACCGAGGCCCCCCTGAACCCCAAGGCCAACCGCGAGAAGATGCACAGGTGAGTGTCCCGCTCTCTCTTCTGGTGTCCGCCCCTCCCCTCCTTCTCCCCCCGGAGCTGCGCCCTCTCTCACTGTTTCTCTCTTCTCCCGTTTTCCGTACCACTCTCTTCTCTCACCCGAGTCTCTCTTGTAACTCTCCAGGTTCTA
+
ABBBAABAFFFFGGGGGGGGGGBHGGGGHGGGHGGGDFGCGHGHHGGGFGGGGHHHHHHGGGFGGGGGGGGEHHHGGGGHGGHGHGGGGGGGGDHEDDF2?2?F1?1F??1<1F/>--.<<GG11G11<<./=.=<-;.=.:./../0000;/=.;9--;@.9/9@.;-.9/9B/;//9/99BFFFFF/F///.9.;E//./...9/;BFFF//;F////..9-9.9;B///;//:/:/9F//////9;F/
@M05620:37:000000000-D9766:1:1101:11261:9345 1:N:0:74
AGTGCCAGCTCTCAATCGCACAGGGGACCCAGGGCCTGGCCCCTCCATCCAGAAAACCTATGACCTCACCCGCTACCTGGAGCACCAACTCCGCAGCTTGGCTGGGACCTATGTGAGTATCCAGCGTAGGAATCTGGGAGTTGGGGAGGAGTGAGGAGTTGGGGAAAGACAGTCCTAACCGTGGAGGGTTCTGGTAAATGATGGGGTGAGGAGGGGCTCTTTGGCTCCCACCAGTCCCCCTGTCTGGTCTA
+
CCBBCFFFCFFFGGGGGGGGGGHHGGGGGGHHGGGGGGHHHHGHGGHHHHHHHHHHHGHHHHHHHHHHHHHGGFGGHGHHHGHGHHGHGHHHGGGGGHHHGHHGGGHHGHHHHHHHHHHHHHHHHGDGGGHHHHHHHHHGGHHHGGGGGGGHHHHHHGHHHHGGGGHHHHHHHHHHHHHHGGEGGGGGCFGGGGFGGGGGGGGGGGFFFFFFFFFFFFFFFFFFFFFFFFFFFFFFFFFFFFFFFFFFFFB
@M05620:37:000000000-D9766:1:1101:12065:9357 1:N:0:74
AGTGCCAGCTCTCAATCGCACAGGGGACCCAGGGCCTGGCCCCTCCATCCAGACAACCTATGACCTCACCCGCTACCTGGAGCACCAACTCCGCAGCTTGGCTGGGACCTATGTGAGTATCCAGCGTAGGAATCTGGGAGTTGGGGAGGAGTGAGGAGTTGGGGAAAGACAGTCCTAACCGTGGAGGGTTCTGGTAAATGATGGGGTGAGGAGGGGCTCTTTGGCTCCCACCAGTCCCCCTGTCTGGTCTA
+
AAAAAFBFAFFFGGGGGGG1E0FAFEGGGGHHGCGGCFGHHHGHFG0FHH1FG/FGHGGFHHFHHHHHHHHGGG/EHHHGFHHHHHHHGHHHGGGGGHHHGHHGGGGHGHGHHGHFBGHGHHBGHGGCGGFGCHHDHFGFGHHHGC.CC?CHGBHHHGH/DGGGEAGAFH/CGGHHHFHGGGGG?CCGEGGGGGGFFBFF0BBFGGF@FFFFFF@;@@FFFFFFFFFFFBFF-AFFFFFF@FFFFFFFFFB
@M05620:37:000000000-D9766:1:1101:16916:9358 1:N:0:74
ACTGCCACTTCTCAATCGACCCGTGGATTCCTGCCCCGGCTCCCCCTGTCCGTATAACCGTTTCCTCCCTGGCTTCCAGGAGCTCCAACCACTCCCCCTCCTACCGGATGCTCCCCGTAAGGACCGGCTCCTCGCCGCCTCCCCGGGCGTCCCAGCGCTGCTGCAACCATGGCCAGTAAGTCCGGCCTTTCCGCTTTAGCACTCTTGTGGATCCCCTTGAACCATTCTCAGCATTTGTACTTGTAACTGAC
+
>>>A>11BBD@BBAFBF1BE1EAA0AEB1FFHGHHFF/A/ABFGGG/B1BF/A00FDGG@E/0F@GEFFGHHHF0BFFH0FFG0BBBFF/?F1>B/>/>EEFF<0>//?BHH1FCECGG/01@0/A<CCCGF0C-@@CCGAC..;A;-;--9C:C.A?9A?FGBGGG?EFFF?/BAFF/9BF/;@@;;BFFFFBFF?FFFF/B/BFFFFF///F--9ABF//-;FFFBFFFFFBFBF99BFFFBF/9B9//
@M05620:37:000000000-D9766:1:1101:13796:9359 1:N:0:74
ACCACACCTTCTACAATGAGCTGCGTGTGGCTCCCGAGGAGCACCCCGTGCTGCTGACCGAGGCCCCCCTGAACCCCAAGGCCAACCGCGAGAAGATGCCCAGGTGAGTGGCCCGCTACCTCTTCTGGTGGCCGCCTCCCTCCTTCCTGGCCTCCCGGAGCTGCGCCCTTTCTCACTGGTTCTCTCTTCTGCCGTTTTCCGTAGGACTCTCTTCTCTGACCTGAGTCTCCTTTGGAACTCTGCAGGTTCTA
+
CCCCDDCDFFFFGFGGGGGGGGHHGFGFHGHFHGGGGGGFGHHHHGGGFGGGHHHHHHHGGGGGGGGGGGGFHHHGGGGHGHHHHGGGGGGGGGHHGHHHHHHGHHHHHHGGHHGDGGGHHHHHHHHHHHCHHGGGGGHGHHGHHGGGGGGGGGGGGG@GGGGGGGFFFFFFFFFHFFFFFFFFFFFFFFFFFFFDFFFFFFFFFBFFFFFFHFHFFFFFFFFFFFFFFFFFFFFFFFFFFFFHFFFFFF;
@M05620:37:000000000-D9766:1:1101:27215:9363 1:N:0:74
GAGGCTGCTTTGGAAGAAACTCATAGATTACTGCAACAGTTCCCCCTGGACCTGGAAAAGTTTCTTGCCTGGCTTACAGAAGCGTAAACCACTGCCAATCCTCCCAGAAGCTACCCGGAAGGAAAAACTCCTAGCCAAATAATCGGGAGTAACAGAGCTGATGCAACAATGGCAAGTAAGTCAGGCCAATCCGATTTAGCACTCTTGTGGATCCCCTAGAACAATTCTCAGCATTTGTACATGTAAATGAC
+
A?ABAAFCFFFFGFFGFGGGGGHHHGHHGHHHHHGHFGCGFGHGHGGFGHHHHHGGFFBHFHHGHHHFBFFGHHHBBFGAB330B>BFGH1B3BBFHHG3FB3B?23?3BF3BFB0/>///??FG20?3BGHH32B2B2DDG3?</<CCC<G<D<0?GFC1FHHGBGFHF1>GFF.1<>GG000<<C..</<..:..:;G0<0;000;CEF0;/9.C./:00/9;00;9BFB000;0;;00;099;0;00:
@M05620:37:000000000-D9766:1:1101:27234:9367 1:N:0:74
GAGGCTGCTTTGGAAGAACCTCATAGATTACTGCAACAGTTCCCCCTTGACCTGGAAAAGTTTCTTGCCTGGCTTACAGAAGCTGAAACACCTGCCAATCCTACAGGATGCTACCCGTAAGGAAAGGCTCCTAGAAGACTCCAAGGGAGTAAAAGAGCTGATGAAACAATGGCAAGTAAGTCAGGCATTTCCGCTTTAGCACTCTTGTGGATCCAATTTAACAATTCTCAGCATTTTTACTTGTAACTGAC
+
A3AB>AF3CFBDGBBFFG4FGGHHHFGDFGBGGB4FBGGHHDDFGFEAABBBFGFFB323BDGGHHGBABDFGHHBBFGHHHBFGB3F3GBEFGG1EGH3BBBBG@?BB3BDBB1???>?FGGGGB??BFFHF4BGFEBB1?BF??BG??0@DF>/@0@F@@@@FFFFG?F1G<GF?FG><<=>FG.<<1>F.AE.<=GF0GCG0D0G;:C0CH0C0;0;:G;;C;;0;;0CFFFG0CAFF0;CBBFBFF9
@M05620:37:000000000-D9766:1:1101:11990:9377 1:N:0:74
GAGGCTGCTTTGGAAGAAACTCATAGATTACTGCAACAGTTCCCCCTGGACCTGGAAAAGTTTCTTGCCTGGCTTACAGAAGCTGAAACAACTGCCAATCCTACAGGATGCTACCCGTAAGGAAAGGCTCCTAGAAGACTCCAAGGGAGTAAAAGAGCTGATGAAACAATGGCAAGTAAGTCAGGCATTTCCGCTTTAGCACTCTTGTGGATCCAATTGAACAATTCTCAGCATTTGTACTTGTAACTGAC
+
AAAABAFBFFFFFGGGGGGGGGHHGHHHHGHHHHHHFGHAFHHHHGGGHHHHHHGHBGFHHGHHFHHHHHGHHHHHHHHGHHHHHHHHHGHHHHHGFBHHHF4BFHFHHCGHHFGHGGGGHHHGHHAGHHGHHGFHHGHHFGHHHGGHGGFHHHHGHHHHHHHHHHHHHFGHFG<F?FHGGFFHGHEGHHHGFGGEEHHGHHHHHHFHHGHCGHHHGHHGGGBGHHHHGGGGGGGGBCFGGGGGGGGGGGB
@M05620:37:000000000-D9766:1:1101:4761:9380 1:N:0:74
ACCACACCTTCTACAATGAGCTGCGTGTGGCTCCCGAGGAGCACCCCGTGCTGCTGACCGAGGCCCCCCTGAACCCCAAGGCCAACCGCGAGAAGATGCCCACGTGAGTGGCCCCCTACCTCTTCTGGGGGCCGCCTCCCTCCTTCCTGGCCTCCCGGCACTGCGCCCTTTCTCACTGGTTCTCTCTTCTGCCGTTTTCCGTACGACTCTCTTCTCTGACCTGAGTCTCCTTTGGAACTCTGCAGGTTCTA
+
CCCCCCCBFFFFGGGGGGGGGGHHGGGGGGHHHGGGAEGFEHGHHGGGFGGG5FFFGHHGEG?EGGGGGGGHHHHGGGFHGHHHHGGGGGGGGGHFHFHHHH/>??//??FEHH--->FFGF<GD0<D/-A@DCCG?DGGGFGGFFGG;B.FFFGGD---9//:99DFAFFFFEBBBFFFFFFFBBBBFFFFFF.FFFFFFBF.-.;AAFBFFF/:99:FFF/:/:9:BFFFF/F/BFFFFEFFFFFFF9/
@M05620:37:000000000-D9766:1:1101:12470:9382 1:N:0:74
AGTGCCAGCTCTCAATCGCACAGGGGACCCAGGGCCTGGCCCCTCCATCCAGAAAACCTATGACCTCACCCGCTACCTGGAGCACCAACTCCGCAGCTTGGCTGGGACCTATGTGAGTATCCAGCGTAGGAATCTGGGAGTTGGGGAGGAGTGAGGAGTTGGGGAAAGACAGTCCTAACCGTGGAGGGTTCTGGTAAATGATGGGGTGAGGAGGGGCTCTTTGGCTCCCACCAGTCCCCCTGTCTGGTCTA
+
ABAAAFFFDFFFGGGGGGGGGGHGGGGEGGHHAEGGGGHHHHGHGGHHHHHHHHHHHGHHHHHHHHHHHHHGGEEGHHHHBGHHHHF?EHHHEGGGGHHHGHHGGGHHGHGHHHHHHHHHFHGGHGGGGGGHHHHHHHGGGHHHGGFGGDEHF0GHFGHHHHGGGGHHHHHHHHHHHHHHGGFGGGGGCFGGGGFFGGGGGGGGGGFFFFFFFFFFFFFFFFFFFFFFFFFFFFFFFFFFFFFFFFFFFF0
@M05620:37:000000000-D9766:1:1101:7848:9382 1:N:0:74
AGTGCCAGCTCTCAATCGCACAGGGGACCCAGGGCCTGGCCCCTCCATCCAGAAAACCTATGACCTCACCCGCTACCTGGAGCACCAACTCCGCAGCTTGGCTGGGACCTATGTGAGTATCCAGCGTAGGAATCTGGGAGTTGGGGAGGAGTGAGGAGTTGGGGAAAGACAGTCCTAACCGTGGAGGGTTCTGGTAAATGATGGGGTGAGGAGGGGCTCTTTGGCTCCCACCAGTCCCCCTGTCTGGTCTA
+
AB>>AFFFBFFFG4FGGGGAFCHFGEAEFEHHAEEEGFFGHHGHGGHGHHHHHHHHGGHHHFHHHFGHHHHEG>EEHHHHBBGHHH1?EGHHEFCGEHFGGHHGGGHHGHHHHHHHHHHHHHHHHGGGGGHHHGHHHH<FGHHHGG.DGCEHHGHHCFHHHHGGEDGHHHFHHHHHFHHHGGGGAEGGEFFGGGCFFFGGGGGGGGDFFFFFFFFFFFFFFFFFFFFFFBFFFFFFFFFFFFFFFFFFFFB
@M05620:37:000000000-D9766:1:1101:23277:9386 1:N:0:74
AGTGCCAGCTCTCAATCGCACAGGGGACCCAGGGCCTGGCCCCTCCATCCAGAAAACCTATGACCTCACCCGCTACCTGGAGCACCAACTCCGCAGCTTGGCTGGGACCTATGTGAGTATCCAGCGTAGGAATCTGGGAGTTGGGGAGGAGTGAGGAGTTGGGGAAAGACAGTCCTAACCGTGGAGGGTTCTGGTAAATGATGGGGTGAGGAGGGGCTCTTTGGCTCCCACCAGTCCCCCTGTCTGGTCTA
+
AAAABFFFCFFFGGGGGGGGGGHHGGGGGGHHFGGGGGHHHHGHGGHHHHHHGGHHHGHHHHGHHHHHHHHGGGGGHHHHHHHHHHHHGHHHGGGGGHHHGHHGGGHHGHHHHHHHHHHHHHHHHGGGGGHHHHHHHHHGGHHHGGGGGGGHHHHHHGHHHHGGGGHHHHHHHHHHHHHHGGGGGGGGEGGGGGGGGGGGGGGGGGFFFFFFFFFFFFFFFFFFFFFFFFFFFFFFFFFFFFFFFFFFFFB
@M05620:37:000000000-D9766:1:1101:26521:9396 1:N:0:74
AGTGCCAGCTCTCAATCGCACAGGGGACCCAGGGCCTGGCCCCTCCATCCAGAAAACCTATGACCTCACCCGCTACCTGGAGCACCAACTCCGCAGCTTGGCTGGGACCTAAGTGAGTATCCAGCGCAGGCATCTGGGAGTTGGGGAGGAGTGAGGAGTTGGGGAAAGACAGTCCTAACCGTGGAGGGTTCTGGTAAATGATGGGGTGAGGAGGGGCTCTTTGGCTCCCACCAGTCCCCCTGTCTGGTCTA
+
AAA1>FFCAFFFG1GGGFCCEEGHGG0AEEHHF0EGAFHHHHGHGGHHHHHHEHG0BEHEHHHHHHHHHHHGGEGGHHHH0FHGHHA/?GEHGGGCGHHHCHH///BFFE110B2FGHHHH22FGG/////?FGHGHHFF.FHHGGEGG.<GHDGHF.</;CCGGGHHGHFHHGGGGFGG-;EGBEGGCACFGG0;FFFFFFFFF-A@FF-9:B@?@@FFFFFFFFFAEFFBFF9FF/EB@E/BFB/;BBB
@M05620:37:000000000-D9766:1:1101:24195:9400 1:N:0:74
GAGGCTGCTTTGGAAGAAACTCATAGGATACTGCAACAGTTCCCCCTGGACCTGGAAAAGTTTCCTGCCTGGCTTACAGAAGCTGAAACAACTGCCAATCCTACAGGATGCTACCCGTAAGGAAAGGCTCCTAGAAGACTCCAAGGGAGTAAAAGAGCTGATGAAACAATGGCAAGTAAGTCAGGCATTTCCGCTTTAGCACTCTTGTGGATCCAATCTAACAATTCTCAGCATTTGTACTTGTAACTGAC
+
A?ABBAFAFFFFFGGGG4FGGBF5DF44ABGEHHDGACGFBFGFGG?FA2BFFB22BB2B3DFH55ABGAE1B21BFFEFGHHH3BFGHCEG3GHFCGH3FGB3@@3BF3B@FFFFGEE?FFGBGB0?FGGFHHFHHHFGCGFHBCFH/<FGHHGEGFHFH11@GGFGH<<FGGHF<FG1<FFFHHE1>1G1<A?C<DGGHHGGGHH:CCHCGHBGC/0;C;CHGBGCGFBFGFGGFGFGG00;;FGFFF9
@M05620:37:000000000-D9766:1:1101:4214:9400 1:N:0:74
GAGGCTGCTTTGGAAGCAACTCATAGATTACTGCACCAGTTCCCCCTGGACCTGGAAAAGTTTCTTGCCTGGCTTACAGAAGCTGAAACAACTGCCAATCCTCCAGGATGCTACCCGTAAGGAAAGGCTCCTATAAGAATCCAAGGGAGTAAAAGAGCTGATGAAACAATGGCAAGTAAGTCAGGCATTTCCGCTATAGAACTCTTGTGGATCCAATTGAACAATTCTCAGCATTTTTACTTGTAACTGAC
+
A11>>AFAFFFBG1AB1BGGCGFGGAGFG1BGGGF1BGGGGFFDGGEFE0BFGHEH110FHHHHHHHBFG1BBGFEFBBFGGBGHB1FFGHGHHHF1GH>0B@FGB0?11BFG1B>E?EAGHGHHF0?BFFFH2GFHH1F1BDGFE/GA/0DG>F/0@F1@@FG1D1??<1??FFF1?F1>>FGCGC1>FG=?EF-.==00<=GDH0D:CF0:CGH::00::CFCFGFB0BFG;;C0;ABF00=;CFBFGF
@M05620:37:000000000-D9766:1:1101:12895:9404 1:N:0:74
GAGGCTGCTTTGGAAGAAACTCATAGATTACTGCAACAGTTCCCCCTGGACCTGGAAAAGTTTCTTGCCTGGCTTACAGAAGCTGAAACAACATCCTATACTACGGGATGCTCCCCGTAAGGATCCTCTCCTAGCCGACTCCACGGGAGTACCAGAGCTGATGAAACCATGGCAAGTAAGTCCGGCCTTTCCGCTTTAGCACTCTTGTGGATCCAATTGAACCATTCTCAGCATTTGTACTTGTACATGAC
+
A3ABAAFAFFFFGGGGGGGGGGHHHGHGFHGHGHHHGHHEGHHHHGEFEGHHHHHGH3ABBFHHHFHHHHHHHGFHHHHHHHHGHFFHGFHG1BFG3F43B4@411/??1B333?/>EEEGH33324B43B3BB3B//<C/2?2?/>?/<?1<1F0/<11?11<11<<.1>00F1.1=0D000.-<<A:G00.:::.00000<;90C00.;B999B0099;C..00;9000;090C09;000//B9/9B/;
@M05620:37:000000000-D9766:1:1101:22172:9411 1:N:0:74
ACCACACCTTCTACAATGAGCTGCGTGTGGCTCCCGAGGAGCACCCCGTGCTGCTGACCGAGGCCCCCCTGAACCCCAAGGCCAACCGCGAGAAGATGCCCAGGTGAGTGGCCCGCTACCTCTTCTGGTGGCCGCCTCCCTCCTTCCTGGCCTCCCGGAGCTGCGCCCTTTCTCACTGGTTCTCTCTTCTGCCGTTTTCCGTAGGACTCTCTTCTCTGACCTGAGTCTCCTTTGGAACTCTGCAGGTTCTA
+
DCDDDDCDFFFFGGGGGGGGGGHHGGGGHGHHHGGGGGGGGHHHHGGGGGGGHHHHHHHGGGGGGGGGGGGHHHHGGGGHGHHHHGGGGGBFGGHHHHHHHHHGHHHHHHGGHHGGGGGHHHHHHHHHHHGHHGGGGGHGHHGHHGGGGGGGGGGGGGGGFGGGGGFFFFFFFFFHFFFFFFFFHFFHFFHHFFFFFFFFFFFFFFFFFFFFFHHFFFFFFHFFFFHFFFFFFFFFFFFFFFFFFFFFFFB
@M05620:37:000000000-D9766:1:1101:16831:9412 1:N:0:74
GAGGCTGCTTTGGAAGAAACTCATAGATTACTGCAACAGTTCCCCCTGGACCTGGAAAAGTTTCTTGCCTGGCTTACAGAAGCTGAAACAACTGCCCATGATAAAGGGTACTCAACGTAGGCACCGCCTCCTCACCACCTCCGCGGACGTAACAGAACTACTGCAAGCATGGGCAGTACGAACGGACAAGCCGCTTTAAAAATATTGTGAGACCACATGACCCATTCTCAGCAATTGCACTTTTACCTGAC
+
CBCCCCFCFFFFGGGGGGGGGGHHHEGHHHHHHG4FCGFADFGGAEEFG2FGHHHHHF2FHHHHFGGHHHHHHHHBGGHAGHHHHEGHHCGHHGHH13F3344@F4F113343@B?1?B0/BF0///E/E/B23/B2?/B0///>C//</><.1FF1>111>111<0<CD0...<.<<0..:;-EAD-..=;--:..00;CB.0;;F000000=CE./;/://;//9/;FFF////;//;/;///;9/;//
@M05620:37:000000000-D9766:1:1101:21369:9417 1:N:0:74
GAGGCTGCTTTGGAAGAAACTCATAGATTACTGCAACAGTTCCCCCTGGACCTGGAAAAGTTTCTTGCCTGGCTTACAGAAGCTGAAACAACTGCCAATCCTACAGGATGCTACCCGTAAGGAAAGGCTCCTAGAAGACTCCACGGGAGTAAAAGAGCTGATGAAACAATGGCAAGTAAGTCAGGCATTTCCGCTTTAGCACTCTTGTGGATCCAATTGAACAATTCTCAGCATTTGTACTTGTAACTGAC
+
AA?AA?FAFFFF1GFGGG1FGGGHDGHHHEHFHBGGECGFGHHHHGGGGGHHHGGGHHGHHHHHHHHHHHGHHHGHHHHHHHHHHHHHHG/GHFHGHHHHEBDH11>BFFHHGH>FEFEGHEG0000?GHGHDG11B<FF1F10C/BAGGHH2F1FGHFH1FFBGHHHHGDCGHHFGGHH1<>GF0FGFBHHCGGGEHHBGHHGGHHHHGGEHFCGH0CGGHEGF0B;BFGGFGGBBFFFF0BFFFG0BB;
@M05620:37:000000000-D9766:1:1101:21630:9433 1:N:0:74
ACCACACCTTCTACAATGAGCTGCGGGTGGCTCCCGAGGAGCACCCCGTGCTGCTGACCGAGGCCCCCCTGAACCCCAAGGCCAACAGCGAGAAGATGCCCAGGTGAGTGGCCCGCTACCTCTTCTGGTGGCCGCCTCCCTCCTTCCTGGCCTCCCGGCGCTGCGCCCTTTCTCACTGGTTCTCTCTTCTGCCGTTTTCCGTAGGACTCTCTTCTCTGACCTGAGTCTCCTTTGGAACTCTGCAGGTTCTA
+
AAA1AAAAFFFFGDGF3GG1G1GFG00000FB1AFAEEGGCHHHHGGG?AEFFHFCGHGE/FCGG/EGGEE0>1FGGE/F//?GHG/0BC<//C<11?11?GHFHHHFDGEEHGGGGGGHHHGGHHHGHFCFHC@CGGAEHGGGGGFGG/9AF9EEA?9A@@@F?-A@9B/;FFBFFFFFFFFFFFFFFFFBF@FFFFFFFF9BFFFFFFFFFFFFFF/9BFF/9FFBFFBBFFFEFFFFFFBBFFFFFFB
@M05620:37:000000000-D9766:1:1101:18216:9445 1:N:0:74
ACCACACCTTCTACAATGAGCTGCGTGTGGCTCCCGAGGAGCACCCCGTGCTGCTGACCGAGGCCCCCCTGAACCCCAAGGCCAACCGCGAGAAGATGCCCAGGTGAGTGGCCCGCTACCTCTTCTGGTGGCCGCCTCCCTCCTTCCTGGCCTCCCGGAGCTGCGCCCTTTCTCACTGGTTCTCTCTTCTGCCGTTTTCCGTAGGACTCTCTTCTCTGACCTGAGTCTCCTTTGGAACTCTGCAGGTTCTA
+
CCCCCCCCFFFFGGGGGGGGGGHHGGGFHGHHHGGGGGGGGHHHHGGGGGGGHHHHHHHGGGGGGGGGGGGHHHHGGGGHGHHHHGGGGGDGGGHHHHHHHHHGHHHHHHGGHHGGGGGHHHHHHHHHHHGHHGGGGGHGHHGHHGGGGGGGGGGGGG-CDGGGGGFFFFFFFFFFFFFFFFFFFFFFFFFFFFFFFFFFFFFFFFFFFFFFFFFFFFFFFFFFFFFFFFFFFFFFFFFFFFFFFFFFFFF
@M05620:37:000000000-D9766:1:1101:9129:9461 1:N:0:74
AGTGCCAGCTCTCCATCGCACAGGGGACCCAGCGCCTGGCCCCTCCATCCAGAAAACCTATGACCTCACCCGCTACCTGGAGCACCCACTCCGCAGCTTGGCTGGGACCTATGTGAGTATCCAGCGTAGGAATCTGGGCGTTGGGGCGGAGTGCGGAGTTGGGGAAAGACAGTCCTAACCGTGGAGGGTTCTGGTAAATGATGGGGTGAGGAGGGGCTCTTTGGCTCCCACCAGTCCCCCTGTCTGGTCTA
+
>A1>>DDFAFFFG1GFAAEAE?GCF0AAEEGH0AE/ABGHGHGGGGFFHFGGG0FFGEGHFBFGG1BBGHHEF//>FG@F0>BGHHG??GH0>E/E<GBBEGHGGGHHGHGHHGHFFHHFHH2DGGG?CG?1FGHHGC/<CCCHCC.<C-;;C0;@-AEGFFGG.9.9/BBBFFFF9BFF@FF@-;A@FFFFFFFFFFFF/FFFFFF?FFF/AB@<@?FBBFFFFFFFFFFFFFFFFFFF@FFFFFFFFF/
@M05620:37:000000000-D9766:1:1101:7032:9472 1:N:0:74
AGTGCCAGCTCTCAATCGCACAGGGGACCCAGGGCCTGGCCCCTCCATCCAGAAAACCTATGACCTCACCCGCTACCTGGAGCACCAACTCCGCAGCTTGGCTGGGACCTATGTGAGTATCCAGCGTAGGAATCTGGGAGTTGGGGAGGAGTGAGGAGTTGGGGAAAGACAGTCCTAACCGTGGAGGGTTCTGGTAAATGATGGGGTGAGGAGGGGCTCTTTGGCTCCCACCAGTCCCCCTGTCTGGTCTA
+
AABBAFFFCFFFGGGGGFFCGCGGCEGEGGHHFEFGGGHHHHGHGGHHHHHHHGHHHGHHHHHHHHHHHHHGGECGHHHHHGGGHHH1EHHHGGGGGHHHGHHGGGHHGHHHHHHHHGHHHHHHHGGGGGHHHHHHHHHGGHHHGGGGGGGHHHHHHGHHHHGGGGHHHHHHHHHHHHHHGEEGGGGG=FGGGGFGGGGGGGGGGGFFFFFFFFFFFFFFFFFFFFFFFFFFFFFFFFFFFFFFFFFFFFB
@M05620:37:000000000-D9766:1:1101:22094:9474 1:N:0:74
[truncated: 2,749,635 more chars]
