# Supplementary material for: Fast but not furious: a streamlined selection method for genome-edited cells
Source: Life Sci Alliance. 2021 Apr 26;4(6):e202101051. doi: 10.26508/lsa.202101051 (PMC8127327; doi:10.26508/lsa.202101051)
Supplement: Supplementary file 1 [file LSA-2021-01051_Supplemental_Data_1.zip › SANGER and Deep Sequencing/ACTB/75_S75_L001_R1_001.fastq]

@M05620:37:000000000-D9766:1:1101:16691:1917 1:N:0:75
ACCACACCTTCTACAATGAGCTGCGTGTGGCTCCCGAGGAGCACCCCGTGCTGCTGACCGAGGCCCCCCTGAACCCCAAGGCCAACCGCGAGTAGATGTCCCCTGCGTGTCCCCCTCCCTCTTTTCTTGTCCCCCTCTCTCCTTTTTCTCCTCCCGCAGCTGTGCCCTCTCTCCCTCTTTTTCTCTTTTGCCGCTTTTCGTTTCTCTCTCTTTTCTGTCCTGTGTCTCCTTTTTATCTCTGCTGGTTTTCT
+
AA>AAAAAFFF@AFG1ABGAE1B1ABEEH0FHFGC0AEE/EGHHHGAFE/EA1AFGHFBE?E/E/>/EEGF0G1/>E/>?//F/?/EECC<//?12>22?21/0///<//01?/.-<.<00<11=00000000<.-./:0:/00000/000://.;----9/09;0B/.;/;:/9///000;9BBF//9///--9;A//--/-9//;9BFF//;BF/////9////;////;//-///9://///9;-;//
@M05620:37:000000000-D9766:1:1101:20142:2050 1:N:0:75
ACCACACTTTCTACAATGGGCTGCGTGGGGCTCCCGAGGAGCACCCCTTGCTGCTGACGAAGGCCCCCCGGAACCCCAAGGCCAACCGCGCGAAGATGACCATGTTCCTGTCCCTCTTCTTTTTTTTGTTTCCCTCCTTCCTGTTCTCCCCTTGCTGGGCCCTTTCTCACTGTTTCTCTTTTCTTCCTTTTTCCGTATTCCTTTTTTCTCTGGCTTGCGTCTGTCTTTCCTCTTTGCATCTTCTGGTTCTT
+
AAA11>A1@BBBA3BF3B1AG1EFGB0000B0AAA//A////AFGGGBF01D1BF1AG///?/EGAEGE//>E>?EE/?//<///??/?///////1111<1?D11=<11>1<<DCGBH1>0=0----:/;;:BC:.:;9/900;0000/././900/..9-;90BBB;0;;;/9FFEB/;B/99://9;/99/-;--/;9B/://-/99B//9-;---:9A-9/;9/////;/:///9/9/;////;;9;
@M05620:37:000000000-D9766:1:1101:18898:2059 1:N:0:75
AGTGCCAGCTCTCAATCGCACAGGGGACCCAGGGCCTGGCCCCTCCATCCAGAAAACCTATGACCTCACCCGCTACCTGGAGCACCAACTCCGCAGCTTGGCTGGGACCTATGTGAGTATCCAGCGTAGGAATCTGGGAGTTGGGGAGGAGTGAGGAGTTGGGGAAAGACAGTCCTAACCGTGGAGGGTTCTGGTAAATGATGGGGTGAGGAGGGGCTCTTTGGCTCCCACCAGTCCCCCTGTCTGGTCTA
+
AA3>ADDFBFFFFFGGFFGCEEHGFEGGGGHHGGGGGFHGHHGHGGHHFHHFHGEGHGHHHHHHHHHHHHHGGGCGHHHHFGHEHHA?EGHGGGGGGGHGFHHGF?GHGHGHHHHHHHHHHHGGHGGGGGHHHHHHGGFFGHHHGCCCGDDHGEHHHFHHHHGGGGHGHHHHHHHHHGHHGGGGDGGGGGGGGGGGGEGGGGGFGGFBFFFFFFBBBBFFFFFFFFFFFFFFFFFFFFFFBEFFFFFFFF/
@M05620:37:000000000-D9766:1:1101:18887:2077 1:N:0:75
AGTGCCAGCTCTCAATCGCACAGGGGACCCAGGGCCTGGCCCCTCCATCCAGAAAACCTATGACCTCACCCGCTACCTGGAGCACCCACTCCGCAGCTTGGCTGGGACCTATGTGAGTATCCAGCGTAGGAATCTGGGAGTTGGGGAGGAGTGAGGAGTTGGGGAAAGACAGTCCTAACCGTGGAGGGTTCTGGTAAATGATGGGGTGAGGAGGGGCTCTTTGGCTCCCACCAGTCCCCCTGTCTGGTCTA
+
AAAAAFBFAFFFG1FGGGGFEEHEG0BEFGHHEGGGGGHHHHGHGGHHHHHHGGHHHGHGHHHHHEGEHHHGGE/>GHGGB0G/FG/??GHFGGEEEHGBEGHGG?GFCHGHGHHHFHGHHH2BCCGC?AF1FGHFBC0CFFGFC-.--<<CGBFG0AHHHHGG.A:FFHEHHHHHB0CF-EE@.9A?GFGGGGGFFFFGFGFFGFF@?FFBBB@@@@FFFFFFFFFFE-FB-AFFFFFF@EFFFFFFFF/
@M05620:37:000000000-D9766:1:1101:19014:2134 1:N:0:75
ACCACACCTTCTACAATGAGCTGCGGGCGGCTCCCGAGGAGCACCCCGTGCTGCTGACCGAGGCCCCCCTGAACCCCAAGGCCAACCGCGAGAAGATGTCCGGTGAGTGGCCCGCTCCCTCTTCTGGTGGCCGCCTCCCTCCTTCCTGGCCTCCCGGGGCTGGGCCCTTTCTCCCTGGTTCTCTCTTGTGCCGTTTTCCGTAGGACTCTCTTCTCTGCCCTGGGTCTCCTTTGGTACTCTGCCGGTTCTAG
+
AAAAAAAAFFFFGCGC3F1AFBGCE0A0//EA/ABA/EG?AHHFHGE/>?EEFHFFHHF>/EEEG/EEG@C0<1?CFA/F//?F/F//AC---.<10D000=-<C..0:..:::@@-;;CFFF9;FB9FG.9-A?...9-BA-9///BF--;9A-A--9-9A-:;-@-9BF/B/BF/9:B///9;///;/F/@9AFEFBBB-AB//;:BB99///:B/:9FF-;/-;BF/;B/B-9B/BBB9/@--:-:9/
@M05620:37:000000000-D9766:1:1101:17701:2222 1:N:0:75
ACCACACCTTCTACAATGAGCTGCGTGTGGCTCCCGAGGAGCACCCCGTGCTGCTGACCGAGGCCCCCCTGAACCCCAAGGCCAACCGCGAGAAGATGAGCGTGGACCGCTCCCTCTTCTTGTGGCCGCCTCCCTCCTTCCTGGCCTCCCGGCGCTGCGCCCTTTCTCACTGGTTCTCTCTTCTGCCGTTTTCCGTAGGCCTCTCTTCTCTGCCCTGCGTCTCCTTTGGAACTCGCAGGTTCTAGATCGGA
+
CCCCCCCBFFFFGGGGGGGGGFHHGGGGHGHHHGGGGGGGDHHHHGGGEGGGDGHHGHHGGG?FGGGGGGGHHHHGGGGHGHHHHGGGGGGGGGHFHHGG2B////?<A<<CCF0GHHHF00GC.GCDCD?ECFFHGHFHHGFBCCBFEGGAGGG?CF;-;@FFFF/:/BFF//;FFFFFFFFFEFFFFFFFFFFFFFD/BFF//9BFFFFFFFFFFA=9:AF/:BFFFFFFFFDFFFFFFFBFF9;/A9A
@M05620:37:000000000-D9766:1:1101:11349:2229 1:N:0:75
AGTGCCAGCTCTCAATCGAACAGGGGACCCAGGGCCTGGCCCCTCCATCCAGAAAACCTATGACCTCACCCGCTACCTGGAGCACCAACTACGCAGCTTGGCTGGGACCTATGTGAGTATCCAGCGTAGGAATCTGGGAGTTGGGGAGGAGTGAGGAGTTGGGGAAAGACAGTCCTAACCGTGGAGGGTTCTGGTAAATGATGGGGTGAGGAGGGGCTCTTTGGCTCCCACCAGTCCCCCTGTCTGGTATA
+
AA>AAFF11CFDEGGGGG1FFGHHGGG0AEHHG00A/AFG0FEFGGH1AFGG1BAFH/F1BF2GHHFHHHFGGGGGHHHHGHHGFFGHGG1GEEE>>BGHGHHGEGGHGFGHHHHHDB21>>2FHG<?C/@GCGGHHG0<?FHHGG<<?C<FFFGHHFHHDB?CEGHHFHH:CGFGGHH.CGE@;CG?.;FGGGBFFGGGGGGGGGG@FFFF9B@@--AF/BFB/;/-EFFFEFFFFBEB@-/BFFB//;9
@M05620:37:000000000-D9766:1:1101:19935:2240 1:N:0:75
GAGGCTGCTTTGGAAGAAACTCCTACATTACTGCAACCATTTCCCGTGGACCTGGATAAGTTTTTTGGCTGGCTTAAAGAAGCTGAAACAACTGCCAATGTGGCATTACCAGCCTGAGGACTATAACCGACTCTGCAAGAACGACTCTGCAGAGCGTTGCTTCACTCGGCCCTTTCTTGGTTCCTACAGGATGCTACCCGTAAGGAAAGGCTCCTAGAAGACTCCAAGGGAGTAAACGAGATGATGAAACA
+
>3AA>>CAFBB4G4BB444FFG4GF4B5BABDFG4BA22B5ABAA2AA2AAABBAB553BDFG5BAA0BBAE?FF35DDFHH33F3BF3?1GFG3?EBGF@43?1BB33BB3//B0???B/3B4B4F3<EB?/B11BFG0B0/?///11?1?<?0/??->11>=1>1>.FD-<C0DB00D0<0/=;0:;C.;//;C0:.:EA;./9//;../.9/;9=B0/;00/;/9...99;B//.99..//9////;;
@M05620:37:000000000-D9766:1:1101:20490:2278 1:N:0:75
GAGGCTGCTTTGGAAGAAACTCATAGATTAATGCAACAGTTCCCCCTGGAACTGGAAAAGTTTCTTGACTCGCTTACAGAAGCTGAAACAACTGCCAATGTCTCACACTACAGTATGCGTAAGGAAAAGCAATTAGAAGATTAGAGGGGAGTAAAGTAAAAGAGCAAACAAAAGATAACAACGGAAGGAACTGATAAATGATGGAGTGCGGAGGGGAATTTAAGTAAACAATACTCTTCAAGTCTGCACTG
+
11>AAAC>@D3FCFGGF1GG1CAEAFGEEF13DAFH10F1DDF1FFAF/011BB0B1B0AB2DFAH12B11BEFCAH1B1FGFEEFFHHBGH1B10B1FG2BG@211B0>01B@22B2?/?>0BB000B0BFB11B12<1111B110//?/?0122>2222@/001<100?000<1?11>1.<>E.>../.<00=000000=00//:.0----;-9A9/000000000;0900/0900000/;/;//////
@M05620:37:000000000-D9766:1:1101:12804:2289 1:N:0:75
ACCACACCTTCTACAATGAGCTGCGTGTGGCTCCCGAGGAGCACCCCGTGCTGCTGACCGAGGCCCCCCTGAACCCCAAGGCCAACCGCGAGAAGATGAGAGTGGGCCGGTCCCTCTTCTGGTGGCCTCCTCCCTCCTTCCTGGCCTCCCGGCGCTGCGCCCTTTCTCACTGGTTCTCTCTTCTGCCGTTTTCCGTATGACTCTCTTCTCTGCCCTGCGTCTCCTTTGGAACTCTGCAGGTTCTAGGTCGG
+
ABBCCCBAFFFFGGGGGGGGGGHHGGGBAEHHHFGGDFFFEHHHHGGGGGGGGHGHHHHAEFCGGGGGGGGHHHHGGGGHGHHHHGGGGG/BDGHGFHHE2=?>F/?=/->--FGH0F<<00=<..<0..</<CC:ECHHHC0/;:<GHEFFG9---;A-C9@FBFFF0BF0/9;FFFFB0BBB0;0;DFBE0B;0../0;;9FB00BBBB009.;.:-.;./00;0B/;0;F0;F0;B.AFF09009;--
@M05620:37:000000000-D9766:1:1101:12786:2289 1:N:0:75
ACCACACCTTCTACAATGCGCTGCGTGTGGCTCCCGAGGAGCACCCCTTGCTGCTGACCTAGGCCCCCCTGAACCCCAAGGCCAACCGCGCGAAGATGAGCGTGGACCGCTCCCTCTTCTTTTGGCCGTTTCCCTCCTTCCTGGGCTCCCGGCGCTGCGACGTTTCTCCCTGTTTCTCTCTTCTGCCGTTTTCCGTAGGCCTCTTTTCTCTGCCGTGCGTCTTTTTTGGACCTTTGCATGTTCTAGGTCGG
+
1>>>>>11BB@B3AB1ABBEEGGGG0E000BBBA/B///AEFABBEE/BBFGF1FHBAF1BBB01E//>>FF1GHEEGCFGH?GHFEE>E<>CGG?FGF1<//<@/?FA/>>CGGHHHHHHGHHC/0<-.<<DGHHCG;GHHHH.::;:;;AAG@??.;-;-;;;BFF/BBF;FFFFFFBFFFFFFF@FBFFFBFFFBFEFFFF/;BFFFF//;-;;99;@B-/:;@-=//BF/;9;F///;FBFF/;B9-
@M05620:37:000000000-D9766:1:1101:16856:2328 1:N:0:75
ACCACACCTTCTACAATGAGCTGCGTGTGGCTCCCGAGGAGCACCCCGTGCTGCTGACCGAGGCCCCCCTGAACCCCAAGGCCAACCGCGAGAAGATCAGTGAGTGGCCCGCTCCCTCTTCTGGTGGCCGCCTCCCTCCTTCCTGGCCTCCCGGCGCTGCGCCCTTTCTCACTTGTTCTCTCTTCTGGCGTTTTCCGTAGGACTCTCTTCTCTGCCCTGAGTCTCCTTTGGCACTCTGCCGGTTCTCGCTC
+
CCCCCCCCFFFFGGGGGGBGGGHHGEGAEEHHHFGEDEGEGHHHHGGGFEEFFGHHHHGEEEEGGGGGGEEHHHHGGGGHGHHHHGGGGGBDF/CB22???>D2?1?CH/<@@C<FGCGHGH0<=<<<.<-:::GEFHGHHF/:0C9FFFEEGGGGA--.@9.;@BFFFFFFF/;::BFFFFF/BB///-:;CEBFFFFDDFF/BFFFFFFFFF9/:FFFBF/9BFF/;//:B//;/999>-9:EFB..:.
@M05620:37:000000000-D9766:1:1101:13241:2341 1:N:0:75
ACCACACCTTCTACAATGAGCTGCGGGTGGCTCCCGAGGAGCACCCCGTGCTGCTGACCGAGGCCCCCCTGAACCCCAGGGCCAACAGCGAGAAGATGAGGGAGTTGCCCGCTCCCTCTGCTGGTGGCCACACTCCTCCTGCCTGGACTACCGGAGCTGAGCCCGTTATCACTGTTTCTCTCTTCTGCCGTTTTACGTATGACTCTCTTATCTGCCCTGAGTCACCTTTTGAACTTGCAAGTTCTAGCTCG
+
>AAAAAAAFFFFGGGGCGF1F1B1E0AAE?GH1FFEEEE?EHGHHGGGGAFFHHHCFGHG//EEF/>EEGG0B1?EGG/?//??FFC0BCC//<0?1?1?0//??01?FFFC--.<0<<0<=0///.../.<./;C0G///;.<0.::0//;-;---./0.9;.-9...099/;9///;B//BFF/B9/-A-/-9;--//;////;B9//;9///;A/---;B//;/;F/B-;F/BF/B//;/9/99//;:
@M05620:37:000000000-D9766:1:1101:14042:2400 1:N:0:75
ACCACACCTTCTACAATGAGCTGCGTGTGGCTCCCGAGGAGCACCCCGTGCTGCTGACCGAGGCCCCCCTGAACCCCAAGGCCAACCGCGAGAAGATGACCGGGGGGCGGCCCGGTCACTCTTCTGGTGGCCGCCTCCCTCCTTGCTGGCCTCCCGGCGCTGTGCCCTTTCTCCCTGGTTCTCTCTTTTGCCGTTTTCCGTTGGGCTCTCTTCTCTGCCCTGCGTCTCCCTTGGCACGCTGTCGGTTGTAG
+
BBCCCCCAFFFFGGGGGGGGGGHHGEEBAEHHHFFE?EGGGHHHHGGGGEGGGHHHHHHEGFCFGGGGGGGHHGHGGGGHGHHHHG?EFGFGGGH2?GG22/@/<-:--@@DF--:9.9/9:BFBBB//AFABADD9EE//A/9/;//;.9/;.AAF9----.:/:F/;//;FF///9:;BFBBFFB/;/9FD..:AFFD//9;-.:;/BF//BF/F/B./..9.;;B/////:/:/.-.../9-9.-.;/
@M05620:37:000000000-D9766:1:1101:19203:2404 1:N:0:75
AGTGCCAGCTCTCAATCGCACAGGGGACCCAGGGCCTGGCCCCTCCATCCAGAAAACCTATGACCTCACCCGCTACCTGGAGCACCAACTCCGCAGCTTGGCTGGGACCTATGTGAGTATCCAGCGTAGGAATCTGGGAGTTGGGGAGGAGTGAGGAGTTGGGGAAAGACAGTCCTAACCGTGGAGGGTTCTGGTAAATGATGGGGTGAGGAGGGGCTCTTTGGCTCCCACCAGTCCCCCTGTCTGGTCTA
+
CBBCCFFFCFFFGGGGGGGGGGHGGGGGGGHHGGGGGGHHHHGHGGHHHHHHHHHHHGHHHHHHHHHHHHHGGGGFHHHHHHHHHHHHGHHHGGGGGHHHGHHGGGHHGHGHHHHHHHHHHHHHHGGGGGFHHHHHHHHGGHHHGGFGGGGGHHHHHGHHHHGGGGHHHHHHHHHHHHHHGGGGGGGGGGGGGGFGGGGGGGGGGGFFFFFFFFFFFFFFFFFFFFFFFFFFFFFFFFFFFFFFFFFFFFF
@M05620:37:000000000-D9766:1:1101:16573:2450 1:N:0:75
ACCACACCTTCTACAATGAGCTGCGTGTGGCTCCCGAGGAGCACCCCGTGCTGCTGACCGAGGCCCCCCTGAACCCCAAGGCCAACCGCGAGAAGATGAGTGAGTGGCCCGCTCCCTCTTCTTGTGGCCGCCTCCCTCCTTCCTGGCCTCCCGGAGCTGCGCGCTTTCTCACTGGTTCTCTCTTCTGTCGTTTTCCGTAGGACTCTCTTCTCTGCCCTGAGTGTCCTTTGTAACTCTGCCGGTTCTCGCTC
+
ABAABBAAFFFFGGGFGGFGFGHHGEGB4A2BGFGEDGGGDGHFGGGGGEGGGHGHGHHFGFCFGGGEGGGEFGHGGGGHGGHHHEEFGGCFGDHFHD>C2?2FFGC/F/>AA@AFE0FDGH00=0CACD@DDAGFHHGGHHHH0/C.9AAGD--99.9/99-;-.9BBB/;F/.;B/9;BFFFFFE/;:.;../99F.9A/////;FFFFFFF999BAF9B/;B9B9FB99B/:B99//-@9:A9/..;9
@M05620:37:000000000-D9766:1:1101:16297:2453 1:N:0:75
ACCACACCTTCTACAATGCGCTGCGTGTGGCTCACGAGGAGCACCCCGTGCTGCTGACCCAGGCCCCCCTGAACCCCAAGGCCAACCGCGCGAAGATGAGTGAGTGGCCGGCTCCCTCTTCTTGTGGCTGCCTCCCTCCTTCCTGGCCTCCCGGCGCTGCGCACTTTCTCACTTTTTCTCTCTTCTGCCGTTTTACGTAGGACTCTCTTCTCTGCCCTGAGTATCCCTTGGCACTCGGCCGGTTCTGGCTC
+
>>>>3>A34BBBAABFGBBAEFGGG2EAAEFBB3A22EAAEFAFGEG0BBAFHDGHHHH2?1FGFFGGGFGE3BFEEEEGGHFGEFDGEC/>C@D?FGHGGDBG>DFGH//>>E<FF<FDFH1=DGGG.<=<0CGGFCFHGFHHHF.CHCEGDGBB@D-.=;-;;BFFFFFFFFFBBFFFFBFBFF9/;;;;;E/9;./;A/;;/;/FFFFFFF/9;/A.9//;B9//;99/;/;/9...;@;.AF//;B/
@M05620:37:000000000-D9766:1:1101:16299:2478 1:N:0:75
ACCACACCTTCTACAATGAGCTGCGTGTGGCTCCCGAGGAGCACCCCGTGCTGCTGACCGAGGCCCCCCTGAACCCCAAGGCCAACCGCGAGAAGATGAGTGAGTGGCCCGCTCCCTCTTCTGGTGGCCGCCTCCCTCCTTCCTGGCCTCCCGGCGCTGCGCCCTTTCTCACTGGTTCTCTCTTCTGCCGTTTTCCGTAGGACTCTCTTCTCTGCCCTGAGTCTCCTTTGGAACTCTGCCGGTTCTCGATC
+
CCCCCDCBFFFFGGGGGGFGGGHHGGGBCEHHHGGGCGFGDHHHHGGGGFGGGHFHHHHEGEFGGGGGGGGHHHHGGGGHGHHHHGGGGG/CFGHFHHBFGBDHGHGFFECGD@AFHHHHGBD0=<EFCF-DGDHGHHGEHHHH0;FF0AEGGACBF?AADA.@>/BFFFBFF0/;B00BFFFFFFE0FB.:/.9BAF..A0F//:BFBFFFFF0B:09F9B0;9900:0/0000;;090-;;A:00.0;;
@M05620:37:000000000-D9766:1:1101:18647:2509 1:N:0:75
ACCACACCTTCTACAATGAGCTGCGTGTGGCTCCCGAGGAGCACCCCGTGCTGCTGACCGAGGCCCCCCTGAACCCCAAGGCCAACCGCGAGAAGATGACCGACGACCGCGGCCCGTTGCCGCTTCCGGCGGCCGCCTCCCTCCCTCCCCGCCTCCCGGCGCTGCGCCCTTTCTCCCTGGTTCTCTCCTCTGCAGTTTTCCGTCCGTCTCTCTTCTCCGTCTTGAGTCTCCTTTGGAAGGATGTAGATAGG
+
CCCCDDDBFFFFGGGGGGGGGGHHGGGGHGHHHGGGGGGGGHHHHGGGGGGGHHHHHHHGGGGGGGGGGGGHHHHGGGGHGHHHHEGEG//B//?FGFF22///><->A@--AF---<..09--.=0.----@D;DFF.BFFB..//<..<-@.B...<C-<-9.--<--<00<00//0.:<FF00</</0<<0:B0000<.0..-.<BFF000<B00<.<..000<0000<:00B00/.<B00<00<00/
@M05620:37:000000000-D9766:1:1101:13381:2618 1:N:0:75
GAGGCTGCTTTGGAAGAAACTCATAGGTTACGGCAAAAGTTCCCCCTGGACCTGGGCAAGATTCTTGCCCCGCTTACGGAAGCTGAAACGACGGCTAATGCTTGATACAACCCGCAAGGAGAGGACACTAGAAGAAAAGAAGGGAGTAAAAAAGCTGAAGAAACAATGGAAAGTAAGCCAAACATTTCCGCTTTAGCCAACTTCACGATCAAAATCAACAATACTCATCATTTAAACTTGACACTCAAAAG
+
AAABBBFBFFFFFBGGGGGGGEG5DD455D4AEGGG2FBF5DD3BB2B22BB22111B1B2B55555BB310>EEGHE11FEGH333F31?E/>E//3F4B4430??4332<?///><<F//<<0???1?1?11?<0F0<0>0.>..<><00<..00=00;=C/:;00/0:0.<00<0:///;.000;0..;.9;;;/0/9/0909;..../999///9;9/9;//9///;9/:///;/;///:9/;/9;/
@M05620:37:000000000-D9766:1:1101:10748:2651 1:N:0:75
ACCACACCTTCTACAATGAGCTGCGTGTGGCTCCCGAGGAGCACCCCGTGCTGCTGACCGAGGCCCCCCTGAACCCCAAGGCCAACCGCGAGAAGATGAGAGTGGGCCGCTCCCTCTTCTTGTGGCCGCCTCCCTCCTTCCTGGGCTCCCGGCGCTGCGCCCTTTCTCACTGGTTCTCTCTTCTGCCGTTTTCCGTAGGCCTCTCTTCTCTGCCCTGCGTCTCCTTTGGAACTCTGCATGTTCTAGTTCGG
+
BBAABABAFFFFGFGFEG5BGCHHGAABAAEGA2FE2FG?EHEGHGAEEAEFFFG3GHCE0E@EG1EEGGE1B3?EGG?G//FGFGE<CG/<<?C1>F1F1?GHG/?F@<<-<<FFBHFH=0<<EC<---;:CEHFDFC:GHHG.9/9;.C?--9-9.@99-9FFBB/FF/F.;BBBFFFFF/9999@ADFFBBA9AAD/:BFF/;BBFFFF/:;/AEBF?D./;BFFFFBFB/BBF//;;FFFFF/;BA@
@M05620:37:000000000-D9766:1:1101:14511:2665 1:N:0:75
AGTGCCAGCTCTCAATCGCACAGGGGACCCAGGGCCTGGCCCCTCCATCCAGAAAACCTATGACCTCACCCGCTACCTGGAGCACCAACTCCGCAGCTTGGCTGGGACCTATGTGAGTATCCAGCGTAGGAATCTGGGAGTTGGGGAGGAGTGAGGAGTTGGGGAAAGACAGTCCTAACCGTGGAGGGTTCTGGTAAATGATGGGGTGAGGAGGGGCTCTTTGGCTCCCACCAGTCCCCCTGTCTGGTCTA
+
A11>AFDFAFFFGBGFFCFAEEEAFE0EEA0G0EEC/FGCGHGHGG0GGFGD10ABAA01EG2FFGHBGHGEGEEEHFEGF>FHHGC?E>FF?E>/>0B<EF1FFGEGECFF12FGFFGBDFHFHGGGGGHBFGH1D00<E01G/<.-A..<<0G.<AG/<CC-C?..;G//:C0:CHG.-.9-...@EFFGFG0CBB00F00CE.9@-FFFBB--@=EFF//;;/BEABFBE-;F/B-A=AF/9;/B/9;
@M05620:37:000000000-D9766:1:1101:15843:2756 1:N:0:75
ACCACACCTTCTACAATGAGCTGCGTGTGGCTCCCGAGGAGCACCCCGTGCTGCTGACCGAGGCCCCCCTGAACCCCAAGGCCAACCGCGAGAAGATGAGTGAGGGGCCCGCTACCTCTTCTGGTGGCCGCCTCCCTCCTTCCTGTCCTCCCGGAGCTGCGCCCTTTCTCACTGGCTCTCTCTTCTGCCGCTGTCCGTAGGACTCCCTTCTCTGTCTTGAGTCTCCGTTGGAACTGTGCAGGTTCTGGATC
+
AACCCCCAFFFFGGGGGGGGGGHHGEGGHGHHHGGGEGGGGHHHHGGGEGGGHHHHHHHGGGGGGGGGGGGHGHHGGGGHGHHHHGGEDGFGGGHGHHHF>?220?//A/--<->G0DH0D<D<D/<.<A--.;CC:C./;C/0;0:;B09::---;;CB??DF;/0BBF0BFBB.:BF009B0009;9;-;-.;0.;:..;9BF0.:0/00:00;090000;B0;.;0..:9:B090;:0.;0B00:0B0
@M05620:37:000000000-D9766:1:1101:14141:2782 1:N:0:75
ACCACACCTTCTACAATGAGCTGCGGGTGGCTCCCGAGGAGCACCCCGTGCTGCTGACCGAGGCCCCCCTGAACCCCAAGGCCAACCGCGAGAAGATGAGTGAGTGGCCAGCTCACTCTTCTGGTGGCCGCCTCCCTCCTTCCTGGCCTCCCGGCGCTGCGCACTTTCTCACTGGTTCTCTCTTCTGCCGTTTTCCGTAGGACTCTCTTCTCTGCCCTGAGTATCCTTTGGAACTCTGCCGGTTCTAGCTC
+
1>>>AA>>CFB@AFG1E1AA11B1E0AAAAFFAB/A/AE?EHHHHGG/AAEFFE1BGBCE/EEGF//EGEF0GCF/EEA<C/FG/F<<></</CCCD11F?FFH1<FFH<<FGF1<FFGHHFFG</<C<AC@EGEF//CCGHHF0B990CEG.A-99-@-@;9;-///;FFFF/-;BFFF/BFFFEF//;;:9EBFFF?BB;BF/BBFFFFFBF;/99AFEB9BF/B/;B//;9FF/;F/9@@FEF/9/B;
@M05620:37:000000000-D9766:1:1101:14166:2784 1:N:0:75
ACCACACCTTCTACAATGAGCTGCGTGTGGCTCCCGAGGAGCACCCCGTGCTGCTGACCGAGGCCCCCCTGAACCCCAAGGCCAACCGCGAGAAGATGAGTGCGGGGCCCAGGACCGCTTCCGGTTGTCGCGTCCGGCTCTCTGGGACGCGTGGAGCGGCGCCCGTGCCCACTGGTACTCGCTCTCGCCTCTGTCGGTAGCAGTCGGGCGCTGTACTTTGGTCTGCGTCTGAACTGTGCATGTGCTAGATC
+
BBBBBBBAFFFFGGGFGGF5GFGFGAEEEFAAFFFE2EEGDHHCGGGGAA11ABCFHHBAEE?EGEG/EEFEHHFGGDEHGHHHHGEECGGF@FFFFHFB222/>A--<<...<CCCC-.C/.-A.-.0:.--;@--:-./;//:...------.9;-9-;-;---.9.;/.;/;//99/:-.../.9-.9;F/B.-9../9//;9-------./;///99:;;/:9999.;/9B/9/BB9;B/B//9/;;
@M05620:37:000000000-D9766:1:1101:14707:2808 1:N:0:75
ACCACACCTTCTACAATGAGCTGCGTGTGGCTCCCGAGGAGCACCCCGTGCTGCTGACCGAGGCCCCCCTGAACCCCAAGGCCAACCGCGAGAAGATGAGAGCGTGGCCGGCGCCCCCTTCTGGTGGCGGCGTCCCTCCTTCCCGGTCTCCCGGCCCGGGCCGCTGTCTCACTGGCTCTCTCTTCTGTCATTTTCGGTTGGACTCTCTTCTCTGTCCTAAGTTTCCTTTCTCATGCTGTCGACTCTGGATC
+
AAAAAAAAFFFFGGGGFCG1G111EEEEFEFGEFGGG?EAEH/FHGEEGGEFGFHHGHHEEEGGFFEFGGGB1>FFGGEF/GGFEFG?C?C@CCFHGDH11?//////0/---<---;:.:0000:..--;--;-:/:--/;/------/;/-----------;9--//;BBFB---9///B/;FB/9;//://;--;---/:9/9//9/;9//BBB//9////:/;;:///////////--9;9B/////
@M05620:37:000000000-D9766:1:1101:13442:2818 1:N:0:75
ACCACACCTTCTACAATGAGCTGCGTGTGGCTCCCGAGGAGCACCCCGTGCTGCTGACCGAGGCCCCCCTGAACCCCAAGGCCAACCGCGAGAAGATGAGCGTGGCCCGCTCCCTCTTCTGTTGGCCGCTTCCCTCCTTCCTGGCCTCCCGGCGCTGCGCCCTTTCTCACTGGTTCTCTCTTCTGCCGTTTTCCGTAGGCCTCTTTTCTCTGCCCTGCGTCTCCTTTGGAACTTTGCAGGTTCTAGGTCGG
+
CCCCCCDDFFFFGGGGGGGGGGHHGGGEGGHHHGGFFGGGGHHHHGGGGEGGHHHHHHHGGGGGGGGGGGGHHHHGGGGHGHHHHGGGGGCDGGGFGHFB2B/C/>FEC->ADGFGHGHFF<0=GH0<A-:CGFGHGHGHHFHHGGGGGGD-:ADGA9:9ADDFFFFB0:BF/;FFFFFFFFFFEFBDFFFFFFFFFDD0F0.00;:FFFFFBFFF.;;;@DF0:BFF/F09B0:;F0B.AFFFFF0;;C=
@M05620:37:000000000-D9766:1:1101:13059:2872 1:N:0:75
GAGGCTGCTTTGGAAGAAACTCATAGATTACTGCAACAGTTCCCCCTGGACCTGGAAAAGTTTCTTGCCTGGCTTACAGAAGCTGAAACAACTGCCAATGTGGTCTTACCAGCATGCGTACTATCCACGACGATGCCCACGCCCTACTACAGCGCATTGATTCACTCGGACCATGCTTGGCTCCTCCGGGCTACTACCCGTAAGGAACGGCTCCTAGAAGCCTCACCGGTAGTACATGAAACGATCAACCA
+
A>ABBBFBFFFFGGGGGGGGGGHHFHHHHGHHHHHHHGGDGHHHHGGGHHHHHHHHHHBGFHHHHHHHHHHHHHHHHHHGHHHHHHHHHHHHHHHHHH@34B3234BBFGFHE23B31?>//4BFG43?E<///?CF22/////>2022@2@G///A?111111=<=<..-A.00<=0GG//<<CHH:-::C./0<CBFDG-:CFEB.9.-;;9/990FB9AFF/...9--;;FF///////;9:../9;.
@M05620:37:000000000-D9766:1:1101:19508:2877 1:N:0:75
GAGGCTGCCTTGGAAGAACCTCATAGACTACTGGAATAGTTCCTCCTTGACCTGGAAAAGTTTCTTGCCCCGCTTACAGAAGCTGAAACACCTGCGAATGGCTGCGACCCATAAGAGTATGTAGCGAAGTAATCTGAAAGCAGGAAAAGAGTGAAGAAAAGAAGAAAAACAGAGCTAAGGATGGAGGCTTCAGTGAAATGAGGGGGTGAATAGAACAAGTTTGGCGACTACAACGGTTCATGGCTAACTTA
+
>3AA>AC3BBBBFBBBEBB4B4AGGHB4ABB5B43B3ABDFDBDDGBB5B3B5B2B3A23B5DDBFDAB31A0AB1B5BDFGBBFBBEB3B>3BE>>//@B?1?1//>/>/333333B??44444/////22?>22221@01@//0?00/0?111??000?.00>000<.<00/<0000/00/.//<..;/0000000000;/.-;--.0000000;//0;;/9B--9-99/9/--9.:B/9/..//////
@M05620:37:000000000-D9766:1:1101:13072:2884 1:N:0:75
GAGGCTGCTTTGGAAGAAACTCATAGATTACTGCAACAGTTCCCCCTGGACCTGGAAAAGTTTCTTGCCTGGCTTACAGAAGCTGAAACAACTGCCAATGCTGCACTACCAGCAAGAGGAGTATACCCGACTATTCCACCTCACTACTGCACAGCATTACATAACTCGGCTCTTGCTTGGTACCTACAGGATGCTACCCGTAAGGATAGGCTCCAAGAACACTCCTAGGCAGTAAATGAGAGGATGAAACA
+
>AAAAAFAFFFFGFGGF1FFFB1FEHFFBFHHFHHBFCGDFHBFGGGGEEBA0BFABGCFBADHFGABGFGCECFHHHHF1AG1EGF@G>GE1B@01EBF12@@B111BBB1>000B0?0/>B122BF/<>//122BB10001/12<11B1110?<@21>12>>@11/////011<??<.<111=1<1<00<10=<=/<.<-..C000///0;C/;0.;//:0;/0;99/0.900;0;;00/;C/99;09/
@M05620:37:000000000-D9766:1:1101:17162:2905 1:N:0:75
ACCACACCTTCTACAATGAGCTGCGTGTGGCTCCCGAGGAGCACCCCGTGCTGCTGACCGAGGCCCCCCTGAACCCCAAGGCCAACCGCGAGAAGATGAGCGTGGCCCGCTCCCTCTTCTTGTGGCCGCCTCCCTCCTTCCTGGCCTCCCGGCGCTGCGCCCTTTCTCACTGGTTCTCTCTTCTGCCGTTTTCCATAGGACTCTCTTCTCTGCCCTGCGTCTCCTTTGGAACTCTGCAGGTTCTAGCTCGG
+
ABABBBAAFFFFGGGCFFAFGGFHEFGB42FFGFGE?EFEEHHHHGGGGEGGHGHHHHHGGGGGGGFGGGGHGHHGGGGHGHHHEGGGGGDGGGHGHFHH2BDGG<?GD<ADGGHHHHHH0=GHGHCCCCCEHGHHGHHHGGGGFFFFGGGGGGGGFFFFDFFFFFFFFFFFBFFFFFFFFFFFFFFFDFFFFFBFFFF/BFFFBFFFFFFF/FFFFEDDFFBFFFFFFFFFFFFFFE/;;FFFFF/;FFF
@M05620:37:000000000-D9766:1:1101:18053:2934 1:N:0:75
ACCACACCTTCTACAATGAGCTGCGTGTTGCTCCCGCGGATCACCCCGTGCTTCTGACCGAGTCCCCCCTGAACCCCAAGGCCAACCGCGAGAAGCTGAGTGAGTGGCCCGCTACCTCTTCTGGTGGCCGCCTCCCTCCTTCCTGGCCTCCCGGAGCTGCGCCCTTTCTCACTGGTTCTCTCTTCTGCCGTTTTCCGTAGGACTCTCTTCTCTGACCTGAGTCTCCTTTGGAACTCTGCAGGTTCTAGATC
+
>>>>AAB>FFBFGGG4GG5BBBB4EBEF4BGGFBFA2EEA0ABFHHGABBEB@@DFFGH>>/1BBFGEGFE23BFGGEE/CFGH//EECD<>>?F2<F2?FG21?DC?C?<ADGGHFHH1F1><0<.CG<@DCC;ECC;CCGHFB/.C0CEA;?DFGF/;;BCDFFFFFFFFBFF;B/FFFBBBFFFFFF;AB.BBDBA.AFF/B/BFFFFFFFBB//.;:B;/;BFFFBBFFF;/B//9BA9;BB//;;9
@M05620:37:000000000-D9766:1:1101:14235:2973 1:N:0:75
ACCACACCTTCTACAATGAGCTGCGTGCGGCTCCCGAGGAGCACCCCGTGCTGCTGACCGAGGCCCCCCTGAACCCCAAGGCCAACCGCGAGAAGATGAGAGTGGGCCGCTCCCTCTTCTCGTGGCTGCGTCCCTCCTTCCTGGGCTCCCGGCGCTGGGCCCTTTCTCACTGGTTCTCTCTTCTGCCGTTTTCCGTAGGGCTCTGTTCTCTGGCCTGCGTCTCGTTTGGAACTCTGCAGGTTCTAGGTCGG
+
AAAAAAA11BCFGGGGGG1FGCHGGEE00AEEE/FE/EF??GHGHGGAAEFE1GFGHHF>/E/EGEE@EECFHGEGGE?GEEHHHGGCGG<BBCG1?GGF11<GG//?@--><E/C/G<D0.<<.-.:.-;-:CBBA/;;FGFF.99:9?E-------9-9-9/;BFF/FFF-;B9BB/B/F9/;/99ABFE//99A---:;:///;9999:/99/9-;A@B-/99:--9/;B/99///9A/99/FFFF=-
@M05620:37:000000000-D9766:1:1101:10713:3023 1:N:0:75
ACCACACCTTCTACAATGAGCTGCGTGTGGCTCCCGAGGAGCACCCCGTGCTGCTGACCGAGGCCCCCCTGAACCCCAAGGCCAACCGCGAGAAGATGAGAGTTGGCGGCTACCTCTTTCGGTGGCCTCCTGGCCCCTTCCCTCCTTCCCGGCCTCCCGCCCTTTCTCACTTGCTCTCTGTTCCTCCGTTTTGCGGTTTACTCTCTTCTTCGACCTTCTGCTCCGTGGCAACTCTGGAGGTTTTCGGGTGG
+
AABBCCCBFFFFGGGGGGGGGGHHGGGEHGHHHGGGGGGGGHHHHGGGGGGGHHHHHHHGFGGGGGGGGGGHHHHGGGGEFHHHHGGGGGGGFGHFHHHEF222?1?//-<<0><F0=00<-<...=0:.;0/;.:A.CGH/C/;/;FF/;B--...;C-@B:B0B0BBFFB00;F;BF0:B000;/.;B/;.;:-.-.9:00:B000000...-.9990;0;0.9.--:9AF9FB0;:.;/0.09-..--
@M05620:37:000000000-D9766:1:1101:14076:3059 1:N:0:75
AGTGCCAGCTCTCAATCGCACAGGGGACCCAGGGCCTGGCCCCTCCATCCAGAAAACCTATGACCTCACCCGCTACCTGGAGCACCAACTCCGCAGCTTGGCTGGGACCTATGTGAGTATCCAGCGTAGGAATCTGGGAGTTGGGGAGGAGTGAGGAGTTGGGGAAAGACAGTCCTAACCGTGGAGGGTTCTGGTAAATGATGGGGTGAGGAGGGGCTCTTTGGCTCCCACCAGTCCCCCTGTCTGGTCTA
+
ABAAAFFFCFFFGGGGGGGCGFHGGGGGGGHHFGGGGGHHHHGHGGHHHHHHHHHHHGHHHFHHHHHHHHHGGEEFHHHHFHHHHHHHGHHGEGCGGHFHGHHGGGHHGHHHHHHHHHHHHHHHHGEGGGHHHHHHHHGGGHHHGGGGGGEGHGHHFGHHHHGGGGHHHHHHHHHHHHHHGGGGDEFGCFGGGGFGGGGGGGGGGGFFFFFFFFFFFFFFFFFFFFFFFFFFFFFFFFFFFFFFFFFFFFF
@M05620:37:000000000-D9766:1:1101:16352:3073 1:N:0:75
ACCACACCTTCTACAATGAGCTGCGTGTGGCTCCCGAGGAGCACCCCGTGCTGCTGACCGAGGCCCCCCTGAACCCCAAGGCCAACCGCGAGAAGATGAGTGAGTGGCCTGCTCCCTCTTCTGGTGGCCGCCTCCCTCCTTCCTGGCCTCCCGGCGCTGCGCCCTTTCTCACTGGTTCTCTCTTCTGCCGTTTTCCGTAGGACTCTCTTCTCTGCCCTGAGTCTCCTTTGGAACTCTGCAGGTTCTCGATC
+
ABBCCCCAFFFFGGGGGGGGGGHHGGGB4EHGGFGG2EGFDGFHHGGGGGGADGFHHHHEGGFGGGGGGGGHHHHGGGGHEHHHHGGGGG/C@/F?D2>F>>G2GFCFH1?CGDFFHFFFHFGFHFG0C<ADDDEGHHGEHHHGGBGGCHCEE-A-DDGG??.;CFFFFFFFB0::9BFFFFFBFFF0:;9A9EFFFF..ABFFFFEFFFFFFF00A0AF/B0BB0:0BF/B9BFB9FFF0;:BFB;90;?
@M05620:37:000000000-D9766:1:1101:11616:3121 1:N:0:75
ACCACACCTTCTACAATGCGCTGCGTGTGGCTCCCGAGGAGCACCCCGTGCTGCTGACCGAGGCCCCCCTGAACCCCAAGGCCAACCGCGCGAAGATGCCCGGGGGGGGGCCCGGTCACTCTTCTGGTGGCCGCCTCCCTCCTTTCTGGCCTCCCGGGGCTGGGCCCTTTTCCCATTGGTTTCTTCTTTGCCGGTTTCCGTTGGGATCTCTTTTTTGGCCTGGGTCTCCCTTGGCACCCTGGCGGTTTTAA
+
BBBAABB>BFFFGGGFDG4AF?GGGAB22AFBB2AA2EEECGHGHGG0EABFBHFGHHG>>E?EG1EGGGEFHCHGGGEHEAGHHGA/BD/>BGG?1F1?</>-<<---;-@B--9;;;///;//9B/:A.A--;..;A..;.;/;/;F/9/.9A.9-;--99..;9./B///;///;/;..////9;B/9B9-;DF/B.//9A;././//9///;9-:B/.../..9;;;F.B/;9;..9.99@-;9.//
@M05620:37:000000000-D9766:1:1101:22522:3126 1:N:0:75
AGTGCCAGCTCTCAATCGCACAGGGGACCCAGGGCCTGGCCCCTCCATCCAGAAAACCTATGACCTCACCCGCTACCTGGAGCACCAACTCCGCAGCTTGGCTGGGACCTATGTGAGTATCCAGCGTAGGAATCTGGGAGTTGGGGAGGAGTGAGGAGTTGGGGAAAGACAGTCCTAACCGTGGAGGGTTCTGGTAAATGATGGGGTGAGGAGGGGCTCTTTGGCTCCCACCAGTCCCCCTGTCTGGTCTA
+
>>>>>FF@1FFFG1FFBFF1E?GFG?EAAEAA00AA/BFGFHGCGFGDGHCHFFFABFE1FHFHHGHFH00>E>>EHDFFBFHHHH0/?FEBEFC@EFFGGGH/</BF?B1<GGDB>FFHHH2<0/C/CCHHEBHHFFAAEHFBCG.--.<0<=DC0CGCGF-CCC.C/::CGHHBCCCGGGE@..E?CFAFFBFBFFFEBFFBEGF@FFEF-A-@@>A;//:B//9AAFFBFAFF/FEF9AFBFBBFB9/
@M05620:37:000000000-D9766:1:1101:22552:3127 1:N:0:75
ACCACACCTTCTACAATGAGCTGCGTGTGGCTCCCGAGGAGCACCCCGTGCTGCTGACCGAGGCCCCCCTGAACCCCAAGGCCAACCGCGAGAAGATGTGAGTGGCCCGCTCCCTCTTCTTGTGGCCGCCTCCCTCCTTCCTGGCCTCCCGGCGCTGCGCCCTTTCTCACTGGTTCTCTCTTCTGCCGTTTTCCGTAGGACTCTCTTCTCTGCCCTGCGTCTCCTTTGGAACTCTGCAGGTTCTAGCTCGG
+
BBBBBBBBFFFFGGGGGGGGGGHFGEFEFGHHHGGGGGGGGHHHHGGGGGGGHHHGHHHGGGGGGGGGGGGHFHHGGG?HFGHHCFDGGGGGG?GHHBFFGHHHF/?FC?C<EGHHGHHF11=C?CHCFCFGHGHHGHHHHHEGHHGGGGGFGGGGAFFFFFFFFFFFFFFFFFFFFFFFFFFFFFFFFFFFFF?FFFFFFFFFFFFFFFFF/FFFFFADFDFFFFFFFFFFFFFEFBFFFFFFFFFFFF;
@M05620:37:000000000-D9766:1:1101:20811:3167 1:N:0:75
GAGGCTGCTTTGGAAGAAACTCATAGATTACTGCAACAGTTCCCCCTGGACCTGGAAAAGTTTCTTGCCTGGCTTACAGAAGCTGAAACAACTGCCCATGTGTCCTTACCAGCATGAGGCCTATCCCCGACTATGCCAGCTCACTACTGCAGCGCGTGACATCACTCGGCCCTTTCTTGGGTCCTACCGGATGCTACCCGTAAGGAAAGGCTCCAAGAAGACTCCTAGGGAGTAAAAGAGATGATGAAACA
+
A>1AAA1ACFFFBGGF1FGFEGGHFGHGE1BGHFD1AFF1BFHEHG?FE0AFFGHHCGGFGHHHFHFFHFFGHHFGHFHGHHHGFHHHHFHHHHFFGBHHD22B122BGB11/011BFF/>>F110B/><E?/1>F<11F1B11120111<11/B/<///1111111>.C.-.011<=00..<<00C<<-::-/;00/;EAAB.;B/99../.;/;9.;F/F0CF090/./A-;///9E--B//;9///9;
@M05620:37:000000000-D9766:1:1101:12579:3213 1:N:0:75
ACCACACCTTCTACAATGAGCTGCGTGTGGCTCCCGAGGAGCACCCCGTGCTGCTGACCGAGGCCCCCCTGAACCCCAAGGCCAACCGCGAGAAGATGACCGGTGGGTGGCCCGCTCCCTCTTCTGGTGGCCGCCTCCCTCCTTGCTGGCCTCCCGGCGCTGCGCCCTTTCTCCCTGGTTCTCTCTTTTGCCGTTTTCCGTAGGTCTCTCTTCTCTGCCCTGCGTCTCCGTTGGTACCCTGCCGGTTCTAG
+
ABBABBBBFFFFGGGGGGGGGFHHGABEHEHHFGGEEGGCGHHHHGGGGFGGHHHFHHHGGGGGG1EGGGGBGFHGGG>GECGHHGE<CDCB?DGHHHB?2/<<>//<>-00F@GC<<C//<=:CGFG/::.A:-9CCEGGGFB9;0CB.9BAAEC@-9-9@.--A-9FB/BB//;/:;BFFB9FBB/;:FFBDFFEBFAB.;9;/;9//BFFF/;B//;/A;-DFFF/.;9.F.99/;9F..;@9A.://
@M05620:37:000000000-D9766:1:1101:12600:3215 1:N:0:75
ACCACACCTTCTACAATGAGCTGCGTGTGGCTCCCGAGGAGCACCCCGTGCTGCTGACCGAGGCCCCCCTGAACCCCAAGGCCAACCGCGAGAAGCTGACAGGTGAGTGGCCCGCTACCTCTTCTGGTGGCCGCCTCCCTCCTTCCTGGCCTCCCGGAGCTGCGCCCTTTCTCACTGGTTCTCTCTTCTGCCGTTTTCCGTAGGACTCTCTTCTCTGCCCTGAGTCTCCTTTGGAACTCTGCAGGTTCTAG
+
ACCCCCCCFFFFGGGGGGGGGGHHGEFGHGHHHGGGGGGGGHHHHGGGEGGGHHHHHHHGGGGGGGEGGGGHHHHGGGGHGEHEFGGFGGFGG/F2?F2FDCEFHBG1GFFGHGDGGGHFGHHHGH0DFDGHGGGGGHCGHGHCGGFGCFFGGGEFB-CAFFG-ADFFFBFFFFFFFFFFFFFBFFFFFFFFFAFFFFFFFF?AFFFFFFFFFFFBF/;AFF/;F;FFBFFFF/BBBBFFFFFB.9:BFFF
@M05620:37:000000000-D9766:1:1101:20335:3238 1:N:0:75
GAGGCTGCTTTGGAAGAAACTCATAGATTACTGCCACAGTTCCCCCTGTCCCTGGAACCGTTTCTTGCCTGGCTTCCAGAAGCTGGAACAACTGCCCCTGTGGCATTACCAGCCTGAGGCCTATACCCGACTCTGCCCGCCCCCTTCTGCCGCGCCTTGCTTCACTCGGCCCTTTCTTGGTTCCTACCGGATGCTACCCGTAAGGAAAGGCTCCTCGCAGACTCCCAGGGAGTAAAAGAGCTGATGCCACA
+
BBBBBBFBFFFFGEGGFFGGGGGDF5FHFBAFHD4FGF23A5DB2BAB3BF3G32BB3BEEGGA5DB5BAFFHH12BGG3?FGE32B@F2?1B3331B?F@32GB@FGH3431FHFFCECGFHE33?FGCEEDDGH2?</B<BD@AGDGD1A/AD@EA1<GGH0<=G<<.EGHFHHHGHF;GCGHBB.AC9E-CBFBCA.CCG./09/;=.BFEF.D-D.@F/BFABFE9AA.//;FFFFFBBF9;/;9B;
@M05620:37:000000000-D9766:1:1101:20318:3257 1:N:0:75
GAGGCTGCTTTGGAAGAAACTCATAGATTACTGCAACAGTTCCCCCTGGACCTGGAAAAGTTTCTTGCCTGGCTTACAGAAGCTGAAACAACTGACAATGTGGCACTACAAGCCAGAGGCAAATAAACGCCTCTACAAGACCCCAACTGCGGAGAATAGCTTACCTCAGACCGGTCTTGAATCCTTCCAGCTGCTATCCGTAAGTAAAGGCCACTCAAAGCAACAACGGGAGTCAAATGGATGATGAATCA
+
BBBBBCFCFFFFGGGGFGGGGGHHHHHHHFGHHHGGGHHHHHHHHGGGHHGHHHHGGFGHFGHHHHHHHFHFHHEFBAFABEBBB3F@BF1?GF33@GFHB4B1?@?@BB3B?F21B1?/?00BBFDDE/<0?B3D?FFC?2??///2@2/>>>A011??F=F1=?1111>.--><E0G000<<D00<00/;0C;G0/;.;.;.00;0:99.:9://000/:/9.;.:@9.-9/;00000;00;09:B0::
@M05620:37:000000000-D9766:1:1101:11984:3270 1:N:0:75
ACCACACCTTCTACAATGAGCTGCGTGTGGCTCCCGAGGAGCACCCCGTGCTGCTGACCGAGGCCCCCCTGAACCCCAAGGCCAACCGCGAGAAGATGAGCGTGGGCCGCTCCCTCTTCTTTTGGCCGCCTCCCTCCTTCCTGGCCTCCCGGCGCTGCGCCCTTTCTCACTGTTTCTCTCTTCTGCCGCTTTCCGTAGGCCTCTGCTCTCTGCCCCGCGTCTCATTTGGACCTCTGCATGTTCTAGGTCGG
+
BCCCCCCCFFFFGGDGGGGGGGHHGFGEHGHHHGGGGGGGGHHHHGGGFFFGHHHHHHHGGGGGGGGGGGGHHHHGGGGHGHHHHGGEGGDGGGHHHHH22@/E@///<---CEHHG0DB<=D=@G0;--.:CA/CFBCFGFBG.;;CA.:9@-@-D.-;;:;::FFF00;B09BFFEB0FFFB0BBD-@AEFFFFA??0BF?B;0;BFFFB0;..:--:;;/0;0B:090/;00BBFBFBB0FFF0;BD9
@M05620:37:000000000-D9766:1:1101:18730:3281 1:N:0:75
ACCACACCTTCTACAATGAGCAATAGTCTGAACCCAAGTCTCCCCCAGCTATTGCGAAAGCTGCCTGCCTGGCTTACAAAACCAGACACAACTGCTACTGGTGTACGCCTCACTACAGGCTGGCATACCAGAGCAACGGACTAACAGACTTGATCACACAACTGCCGTTATCCGTAGGACTCTCTTCTCAGAACTGAGTCTCCTCTGAAACTATAACGGTTATCGCTTGGAAGAGCACACGACTGACCACC
+
>A1>AA1AFFF1ABG13BF1ABB1ABD33A13A000BA1D2DF0BB/B01122A1BA//BF1BBA1AFF11/0001BB@@00///B/0B0>F1GH11BBF1B0>1B/?>>EGCG>B110?<<EEH11BB11</B10B>/?/>01111??11?1<?1???//><0>0<<..>=DA.<<<<<<CBGB0CGG0;:<C<0;:00<FGF/0;09;09;00009-;E;00..9.;.0;CA9//-;-@9@A-9;B/;-
@M05620:37:000000000-D9766:1:1101:19652:3282 1:N:0:75
GAGGCTGCTTTGGAAGAAACTGACAAGTGAGTGACACAAGATAGGACGTGCAGCTGACCGTTGTCCGGCTGGGTTGCAGCACCTAGTGCGACTTCATCTGCTGCAATAAACAACATAGGCTTATAGCCGACTCTCCCCGCCCCGGCCTGCAGAGCCTGCGTTCTTTCTGCCCTTTTTTCTTTCCTACAGTATGCTGTAGGTATGTATAGTCTCCTCTGAGACTCCTAGGGAGCAAAGCAGGTTCTGGCTCG
+
>AA>>>CAFFBDG1BA1BB1A1B1A10DB31D1DD3BB0B0111011A/BB/1A011ABA///A11///A///>>/0B1100B>11111/?///122@2B11BB012BG1B1///<11<FEC<D22BGCCCCC1100/<//>//<->C.F0C0./<C..-....0<<:0<G.;CC00;/09;0;F0;/;00;0;90090;0;09000000;B0;0/;0:B/BFFF//9;EF---///-;B-;//;/;/-9-
@M05620:37:000000000-D9766:1:1101:21609:3290 1:N:0:75
ACCACACCTTCTACAATGAGCTGCGTGTGGCTCCCGAGGAGCACCCCGTGCTGCTGACCGAGGCCCCCCTGAACCCCAAGGCCAACCGCGAGAAGATGAGTGAGTGGCCCGCTCCCTCTTCTGGTGGCCGCCTCCCTCCTTCCTGGCCTCCCGGCGCTGCCCCCTTTCTCACTGGTTCTCTCTTCTGCCGTTTTCCGTAGGACTCTCTTCACTGCCCTGAGTCTCCTTTGGCACTCTGCCGGTTCTCGCTC
+
BABBCCCCFFFFGGGGGGGGGGHHGFGFHGHHHGGGGGGCGHHHHGGGEGGGEHHHHHHGGGCGGGGGGGGHHHHGGGGHGHHHHGGGGGGGGGHGGFHHF2DHGHEEH/ACCG<FFFHHHHBD0CDHCCDFGGEEHHGHHHHHHHGFBFEGDACGGC-...9;@FFFFFFFF0/::BFFFFFFFFF09@.:9.;FFF.AD00:/:FFFF0:FB:BFFF//B00;BBB09/0;0BF0;00-@@DEF0:9EE
@M05620:37:000000000-D9766:1:1101:16514:3314 1:N:0:75
ACCACACCTTCTACAATGAGCTGCGTGTGGCTCCCGAGGAGCACCCCGTGCTGCTGACCGAGGCCCCCCTGAACCCCAAGGCCAACCGCGAGAAGATGAGTGAGTGGCCCGCTCCCTCTTCTGGTGGCCGCCTCCCTCCTTCCTGGCCTCCCGGCCCTGCGCCCTTTCTCACTGGTTCTCTCTTCTGCCGTTTTCCGTAGGACTCTCTTCTCTGCCCTGAGTCTCCTTTGGAACTCTGCAGGTTCTCGATC
+
AABCCBCCFFFFGGGFGGEGGGHHGEG2AFHGHGGGDEFFAGHHHGGGAFGFHFFHHHFGGGCGGGGGGGGFHHHGGGGHGHHHEGGGGGFG?DHHHHHC2>FH1??FCGG@--CFGGGDGHFGHC.<C---:C.E/:C/:CG00/CFGFEG?B?-;.CFGGF-@BFF900:09B;BB90FB9FFFB0:;A./90:.B9..:B:BF09FFFFFFFBEFFF/0:0;:FFFEB00B099BFF0..;B0:.0/.
@M05620:37:000000000-D9766:1:1101:9470:3341 1:N:0:75
GCGGCTGCTTTGGAAGAAACTGACAAGCCAGTGACAAAAGATCGGAAGAGCACACGACTGAACTCCAGTCGCCTTCAACAATCTCGTATGCCTTCTTCTGCTATAGGATGCACCCCGTACTTACCGGCTTCTCGCCGCCTCCCGGGTCGTCCCCGCGGTGCTGCACCCCTGGCCAGTACGTCCGGCCTTTCCGCTTTAGCAGTATTGTGGCTCCCTTTGACCGTTTCCCACCATTGGACCTTGTATTTGCA
+
>>AAADDAFFDFG1FGBFGFBDFHHFHHGHFGHFFFDH0BFBFA?//B0BFCG00E/A/B11B1BG112B/>/BEGD1B1?BBBG0/B00FG1BFFGHHHGG1>>21B11011>/>E<EG/2BF0?C>B<0@FF</>/>EFFG.>@>-<AECG.-:@-;;-0=99/;C-9CEFG/.;;;;C..9@--;B;FF9-:AABBF/99/;/9;9--;/---;;BFF9-;-///9/-9-;B////:BFF:9;99///
@M05620:37:000000000-D9766:1:1101:17783:3382 1:N:0:75
ACCACCCCTTCTACAATGAGCTGCGTGTGGCTCCCGAGGAGCACCCCGTGCTGCTGACCGAGGCCCCCCTGAACCCCAAGGCCAACCGCGAGAAGATGAGAGTGGGCCGCTCCCTCTTCTCGTGGCCGGCTCCCTCCTTCCTGGCCTCCCGGCGCTGCGCCCTTTCTCACTGTTTCTCTCTTCTGCCGTTTTCCGTAGGACTCTCTTCTCTGCCCTGCGTCTCCTTTGGAACTCTGCAGGTGCTAGGTCGG
+
AA>AA11>>FFF3GFBBFG1B1BAEEE00BAAGAFG/EE//F/BGGAFAEE/1BAFGHFE>E/EFEE/E@FGFHCFGEFGFGHG<FFEGCGG?/01?1?C11?FA//FC--A.F00>D0D0.<<<<.<--;::EHHGFFFBFGFF?9AA?C;-;----9----/:/;BBFFF////9B/BBFF/;/:@AB/A//;9A?-/9;B///;/BB9B/99/9-9B@A-//;/9/F/B//B/B//-;////B-BF?-
@M05620:37:000000000-D9766:1:1101:12512:3405 1:N:0:75
ACCACACCTTCTACAATGAGCTGCGTGAGGCTCCCGAGGAGCACCCCGTGCTGCTGACCGAGGCCCCCCTGAACCCCAAGGCCAACCGCGAGAAGATGAGTGAGTGGCCTGCTCCCTCTTCTTGTGGCCGCCTCCCTCCTTCCTGGCCTCCCGGCGCTGCGCCCTTTCTCACTTTTTCTCTCTTCTGCCGTTTTACGTAGGACTTTCTTCTCTGCCCTGAGTGTCCTTTGGAAATCTGCAGGTTCTTGCTC
+
BBBBBBBAFFFFGGGGFGAGGFHHGGF22BCAFAFE?FEGGHHHHEG0AEEFBFFGHHH0>00EGGGGG?12FHHGDEDHEEHHHFGG/D/>CGG22FFH22D2GHAAG1?F1<G/FCCDGF=1=1C.<--<CA<EHF.CGHHH0/.:CGECA@??-A?.-;:;9BFFFBFFF999:B/B/FFFBBF/;;..;A/BEB9..;99/;;9FFFFFB/;9B..;9//;/;/;///:/;B/////.A99F99/9B
@M05620:37:000000000-D9766:1:1101:11140:3465 1:N:0:75
GAGGCTGCTTTGGAAGAAACTCATAGATTACTGCAACAGTTCCCCCTGGACCTGGAAAAGTTTCTTGCCTGGCTTACAGAAGCTGAAACAACTGCCAATGTGTCATTACCAGCCTGAGGCCTACAACCGACTCTGCAAGCACCATGCTGCAGAGCCTTGCTTCACTCCGCCCTCTCTTGTTTCCTACAGGACCCTTTCCGTAAGGAAATGCTCCTATAAGACTCCAAGGCAGTAAAAGAGCTGATGAAACA
+
CACCCCFCFFFFGGGGGGGGGGHHHHFHHHHHHHHHHHHGHHHHHGGGHHHFHHHGHHHHFHHHHHGHHHHHHHHHHHHHHHHHHHHHHHHHH?F333BF444DGFD4BBBF1FF1BFFFFG32BBG/><</?3BFG22?2BFFD?233222@?F022@@2@@<F<?0/C//-.<<1F111>><11<<0/....</00=C0C../0;/0<:0;G;C0;00;:;C///0..:.:90;;C.;FB/9;;;F009
@M05620:37:000000000-D9766:1:1101:12780:3492 1:N:0:75
ACTGCCCCTTCTAAATCGACCCGTGGATTCCTGCCGCGGCTCCCCCCGTCCTTCTAACCGTTTCCTCCCTGGCTCCCAGGAGCAACAACGACTGCCCGTGTGCCTTTACTAGCCTGCGTCCTATCCCCGACTCTGCCCGCCCCCTTCTGCCGCGCCTTGATCCCCTCGGCCCTTTCTTGGTTCCTCCCGGCTGCTACCCGTAACGAAAGGCTCCCCGCAGCCTCACCGGGAGTACAAGAGCTGATGCCCCA
+
>A>1>B>>>FBBBBB33AB1AEA00AAF11DG1BF/A/A//BFFGG>>B>BBBBD2GGHE>/>BBFBBFHHE001?FFC/??G/0BB/?>?B</0B??><?C111??FG11?GH1F0A?>AAGHFG1>A-<CCDGHHE.@@CCC@FHHGGGGGGGGGGF0C00;;BB@?EF?EFB/9/FFFFF////-;@?@@EFB/:9AA;B-:;E-;AEFFF--;@@@--99;--:-@@@;/9;B/FFBBF//://9-9
@M05620:37:000000000-D9766:1:1101:15757:3497 1:N:0:75
ACCACACCTTCTACAATGAGCTGCGTGTGGCTCCGGGGGACAACCCCGTGCGGCTGACCAAGCCCCCCCGGACCCCCAAGGCAACCGGGGGAAAAAGGCAGAGGTGCGCTACCCGCTCCCTCTGCTGCTTCCCCCCTTCCTCGCTCCCGGGCGCCGCGCCCTTTCCCCCTTCTTACTTCTTCTGTCGTTTTCCGTTGGCCCTTTGTCTCTGTCCTGTGACCTGTTTGGCACTCTGCAGTCTGCAGGTTCTA
+
CCCCCCCACFFFGGGGGGBGGGHHGGGAAFHGHD2A2AA0011BEFE>EA1//>E>1F331B1?FEGGE//>/>DGGGBG/?0F/F/-----::/:......;C090:-9-:C..-;-..=/;0;0;0000;B/;@AFFFF0:-..;..:-;-@-9-;--;;/000;F.-./:000000;B0000;.9.;.9BAF09.;;.;/00;:000000;B0;90000/09;/.000//0:000:0;00;0;;B00;
@M05620:37:000000000-D9766:1:1101:19672:3505 1:N:0:75
ACCACACCTTCTACAATGAGCTGCGTGTGGCTCCCGAGGAGCACCCCGTGCTGCTGACCGAGGCCCCCCTGAACCCCAAGGCCAACCGCGAGAAGATGACCGGTGAGTGGCCCGCTCCCTCTTCTGGTGGCCGCCTCCCTCCTTCCTGGCCTCCCGGCGCTGCGCCCTTTCTCCCTGGTTCTCTCTTCTGCCGTTTTCCGTAGGACTCTCTTCTCTGCCCTGCGTCTCCTTTGGCACTCTGCAGGTTCTAG
+
3ABBBBBBFFFFGGGBGFBFEGHFGEFEGEGHHGGAEGGGGGHHHGGGAEEFHHGHHGGEGGEGEG>EEEGHGHE>EGGFGHHECEGGGB>BCDGFFBBGC/A/>/???FGHHGGG?CEHHHHHHGGDCEHHGGG?D.EGGGGGGGGFFGGGGGGD@9@BB?ABBFBBFFFFF/FF:ABF/;FFFFFBBFFFB9AFFFFFFAAD/B;FFFFFFFFFF/BEFFFBD;DFFFFFFF:FF:FFFF/BF.:BB;;
@M05620:37:000000000-D9766:1:1101:17682:3506 1:N:0:75
ACCACACCTTCTACAATGAGCTGCGTGTGGCTCCCGAGGAGCACCCCGTGCTGCTGACCGAGGCCCCCCTGAACCCCAAGGCCAACCGCGAGAAGATGACAGGTGAGTGGCCCGCTACCTCTTCTGGTGGCCGCCTCCCTCCTTCCTGGCCTCCCGGAGCTGCGCCCTTTCTCACTGCTTCTCTCGTCTGCCGTTTTCCGTAGTACTCTCTTCTCTGACCCGATTCTCCCTTGGAACTCTGCAGGTTCTAG
+
AAAAA?AAFFF1BGF1AAFGBG1GAEFEH0GHHGG0BAE?FHHHHGEGE/ECHB1FFFGGGGGGEF/EGGGHGHEEGGGHGHHHGGGGGGCGGGHHB<GFGHG??FG11<FG/-<AC->>11GD==00/<<C-ACG.:EHBC/0:;00;.;0C9.9A-:AF//--C>-B/9B/9//:/;BFF//B-;-99FF@A;/-/;-/9--/;BFFB//BFBBF/F/-9--;//;B/;/-BFF//9;//9F-AB/:B/
@M05620:37:000000000-D9766:1:1101:14156:3509 1:N:0:75
GAGGCTGCTTTGGCAGAAACTCATAGATTACTGCAACAGTTCCCCCTGGACCTGGAAAAGTTTCTTGCCTGGCTTACAGAAGCTGAAACAACTGCCAATGTGGGATTACAAGCCTGAGGCATATCTCCGACTCTGCCCGAACCCTTCTGCAGAGCCTTGCATACCTCGGCCCTTTCTTGGTTCCTCCCGGGTGCTACCCGTTAGGAAAGGCTACTCGAAGACTCCCAGGGAGTACAAGAGCAGATGACACA
+
ABBABBFBFFFFG4FAACGGGFFFEGDHG5GGFHHBHFGB5GEHHGGGHEHHABG2GGGHB5EFEDBFHHHEG2BFGHFFCAGGFE33GFHF3FF33C@EB@F1?B33@BF@GGB1?2??/3BBG4BBE<@</?4B?F///<B/0<@22@@<2<GH01?111?10?G/.<<-><<GHDG0<<<CGH/..<-:-.;0::CE:.;EGGBBF.CFGGGF.9;9:/0:9./;.9.9://;;/.9.//;/B9/9/B
@M05620:37:000000000-D9766:1:1101:20770:3517 1:N:0:75
GAGGCTGCTTTGGCCGAAACTCATAAGTTAGTCAAACAAGTTAGGCTGGACCTCGGTAAGATTTTCGGTTGAACTACAACGCCTCGTGCCAGTTCCACAGTTCAAAGCACGATAACTCTTAAGATAACCTCCAACATACTACCAAACAACCCAGAACAGCGCCATTTCTACCTGGCTCTAACCTCTTCCGTTTTCCGTAAGACTCTACTCTCATACCAGAGACGAATTTGGACCTCTTCAAATTAAAAATC
+
>111>>B>BBB@F1B11A00B1B3DD1DD22D2D21BB0B1222011AA000B1//A/AF121AADAAA//0@1@111B1///B/>///>11112B2B@0@>2>BB1010>////B1B111211211<B10/0B1<01112@0<1//0/??///<0?00?/--..>1==1>10<../</000.0CD==0.00/.;0.:...;C0<000;0000000;09F?/;.--;.C0;F///0;//////;////9-/
@M05620:37:000000000-D9766:1:1101:20744:3524 1:N:0:75
ACCACACCTTCTACAATGAGCTGCGTGTGGCTCCCGAGGAGCACCCCGTGCTGCTGACCGAGGCCCCCCTGAACCCCAAGGCCAACCGCGAGAAGATGAGTGAGTGGCCCGCTCCCTCTTCTGGTGGCCGCCTCCCTCCTTCCTGGCCTCCCGGCGCTGCGCCCTTTCTCACTGGTTCTCTCTTCTGCCGTTTTCCGTAGGACTCTCTTCTCTGCCCTGAGTCTCCTTTGGAACTCTGCAGGTTCTCGATC
+
ABBABBABFFFFGGGGFGG5FGHHGEEA4AGHAFGEGGGGEEHHHGGG1EGGGHHHFHHGGGEGGGGGGGAHHFHGGGGHGHHHHGGGGGFCCGFFGHGHHHHHHHGGGFGGG?AGHHHHHFHHHHDHHCFGGGHGHHGHHHHHHFGGFGGG.BDDGGGFFFFAFFFBFFFFFFFBBFFFFFFEFFFBFDADFFFFFF?FFFFFFFFFFFFFFFBFFFFFFFFFFFFFFFFFFFFFFFF/BFFFFF/9/;9
@M05620:37:000000000-D9766:1:1101:14771:3528 1:N:0:75
ACCACACCTTCTACAATGAGCTGCGTGTGGCTCCCGAGGAGCACCCCGTGCTGCTGACCGAGGCCCCCCTGAACCCCAAGGCCAACCGCGAGAAGATGACCGGTGAGGGGCCCGCTCTCTCTTCTGGTGGCCGCCTCCCTCCTTTCTGGCCTCCCGGCGGTGCGCCCTTTCTCCCTTGTTCTCTCTTGTGCCGTTTTCCGTAGGCCTCTCTTCTGTGCCCTGTGTCTCCTTTGGCACTCTGCCGGTTCTAG
+
1>>AAAA>BCBDAGFA3F1BAGHHGAGA00ABF0B00EEECCHFEGGEEEEGFHGHHHHAEC?@FGGEGEFHCGEFGGGAFHHCHAEGGG<BCCHBFDFB1/><</?0/<A<C@-<@<DG00D00CH:/CCG@-:.A.E/99/9;00009:0C99.?9---;--;-9>BFFFF/B-/9/9;BFFB/FB::/9=BF/A/9-/:-;//;;FF/FFF/9999//99;FFBB/9///9/9B-//9//;-@A-9B:
@M05620:37:000000000-D9766:1:1101:14770:3554 1:N:0:75
ACCACACCTTCTACAATGAGCTGCGTGTGGCTCCCGAGGAGCACCCCGTGCTGCTGACCGAGGCCCCCCTGAACCCCAAGGCCAACCGCGAGAAGATGACCGGAGTGCGCCCCGCTCCCTCTTCTGGGGGCCGCCTCCCTCCTTCCTGCACTCCCGGCGCTGCGCTCTTTCTCCCTGGTTCTCTCTTTTGCCGTTTTCCGTAGGACTCTCTTCTATGCCCTGCGTCTCCTTTGGCACGCTGCCGGCTTTAG
+
BB?ABBBBFFFFGGGGFGGGGBGHGAEEHEHHFGGEGGGGGHHHHGGGGGGGHHHHHHHGCGGGG1EGGGGFHFHGGGDGEEHHHG?<DGGCCFGGGHDF1<//A/?1--<->C-<@AE/C/00G0:/----9-9.CAA//;/00:00/.;/;9.9-=B--;A;B-.99FF/9//./99/BFBF////////-9AFFEFF9...//:/99/;BB//9F;F/..-D-..9/9B///9B.;.9..;@-9-;//
@M05620:37:000000000-D9766:1:1101:9900:3556 1:N:0:75
ACCACACCTTCTACAATGAGCTGCGTGTGGCTCCCGAGGAGCACCCCGTGCTGCTGACCGAGGCCCCCCTGAACCCCAAGGCCAACCGCGAGAAGATGAGCGGGGGCCGGTCCCTCTTCTTGTTGCCGCTTCCCTCCTTCCTGGCCTACCGGCGCTGGGGCTTTTCTCTCTGTTTCTCTCTTCTTCCGTTTTCCGTAGGCCTCTCTTCTCTGACTTGCGTCTTGTTTGGCACTGTGCATGTTCTAGGTCGG
+
BBBBBBB>FFFFGGGGGG55GAGFGGGAAEGGFBFAAEGGGHHHHGGEEFGGGHGHHHHEEGCGGGGGGGGHHHHGGGGHG/GHAF/EC//>@DHGHH11F//>-<;:-:--;FFFGFF0;000:0099-.;C/0C9B/B9///.;//.9----;-;-.-;-;;/B/;//;////BFE//99/9/9/99BBEF/9B...9BFFF/9/////9/;:///-.99./;9;9.///;9///9;;BFFE/F;:F==
@M05620:37:000000000-D9766:1:1101:19176:3556 1:N:0:75
ACCACACCTTCTACAATGAGCTGCGTGTGGCTCCCGAGGAGCACCCCGTGCTGCTGACCGAGGCCCCCCTGAACCCCAAGGCCAACCGCGAGAAGATGACCGGTGCGTGGCCCGCTACCTCTTCTGGTGGCCGCCTCCCTCCTTCCTGGCCTCCCGGCGCTGCGCCCTTTCTCCCTGGTTCTCTCTTCTGCCGTTTTCCGTAGGACTCTCTTCTCTGCCCTGCGTCTCCTTTGGCACTCTGCAGGTTCTAG
+
CCCCCCCCFFFFGGGGGGGGGGHHGGGECGHHHGGGGGGGGHGHHGGGGEGGHHHHHHHGGGGGGGGGGGGHGHHGGGGHGHHHHGGGGGCGGGHGHHHH2BDAF/>?EGGHHGGG-AGHHHHHHHHHHGHHGGGGGGGGGGGGGGGGGGGGGGGGGAFFFFFFFFFFFFFFF0;FFFFFFFFFFFF;BFFFFAFFFFFFFFFFFFFFFFFFFFFFFBFFFFADFFFFFFFFFF0;F;FBFF0FFFFFFFB
@M05620:37:000000000-D9766:1:1101:16300:3578 1:N:0:75
AGTGCCAGCTCTCAATCGCACAGGGGACCCAGGGCCTGGCCCCTCCATCCAGAAAACCTATGACCTCACCCGCTACCTGGAGCACCAACTCCGCAGCTTGGCTGGGACCTATGTGAGTATCCAGCGTAGGAATCTGGGAGTTGGGGAGGAGTGAGGAGTTGGGGAAAGACAGTCCTAACCGTGGAGGGTTCTGGTAAATGATGGGGTGAGGAGGGGCTCTTTGGCTCCCACCAGTCCCCCTGTCTGGTCTA
+
CCABCFFFCFFFGGGGGGGGGGHGGGGGFGHHGGGGGGHHHHGHGGHHHHHHHHHHHGHHHHHHHHHHHHHGGEGGHHHHGGHHHHHHGHHHEGCGEHHHGHHGGGHHGHHHHHHHHHHHHHHHHGEGGGHHHHHHHHHGGHHHGGGGGGEGHHHHHGHHHHGGGGHHHHHHHHHHHHHHGGGGDGGGEGGGGGFGGGGGGGGGGGFFFFFFFFFFFFFFFFFFFFFFFFFFFFFFFFFFFFFFFFFFFFF
@M05620:37:000000000-D9766:1:1101:15362:3614 1:N:0:75
ACCACACCTTCTACAATGAGCTGCGTGTGGCTCCCGAGGAGCACCCCGTGCTGCTGACCGAGGCCCCCCTGAACCCCAAGGCCAACCGCGAGAAGATGAGTGAGTGGCCCGCTCCCTCTTCTGGTGGCCGCCTCCCTCCTTCCTGGCCTCCCGGCGCTACGCCCTTTCTCACTTGCTCTCTCTTCTGCCGTTTTCCGTAGGACTCTCTTCTCTGCCCTGAGTCACCTTTGGAACTCTGCCGGTTCTCGCTC
+
BCCCCCCBFFFFGGGGGGGGGGHHGFGGHGHHHGGGGGGGGHHHHGGGFGGGHHHHHHHGGGGGGGGGGGGHHHHGGGGHGHHHHGGGGGGGGGHHGHEC>??GGHE=F/>A-@EFFGCBFH0D<CEF.D-A?.CFHHGFHHHHE/9CFAEFG?G?AC-9.9-;-/0FFB9;B000;9BBFFF990:0;C../.:0AF..A09B;0;FBFBFF00;.0.//9;0;BFFFF/090000;00;@-9AB0;.AA
@M05620:37:000000000-D9766:1:1101:19721:3667 1:N:0:75
GAGGCTGCTTTGGAAGAACCTCATAGATTACTGCCACAGTTCCCCCTGGCCCGGGAACAGTTTCTTGCCTGGCTTCCAGAAGCTGCAACAACTCCCCCTGTGGCCTTCCCAGCCTGCGTCCTATCCACGACTCTGCCCGCCCCCTTCTGCCGCGCCTTGCTTACCTCGGCCCTTTCTTGGTTCCTCCCGGCTGCTACCCGTAAGGAAAGGCTCCTCGCAGCCTCCCCGGGAGTACAAGAGCTGATGACCCA
+
1>AAAAFACBFFFCF1BFFEGGH1DFG3BDBGHF0ABBB1BDFGGFE//0BA/A/EE/AFGHADBFDGHGFHHGF>FFGGHHHFFG>GG0/F11B//?>FGBG?BBF1B0BFHGHH</?>EGHHHH2BE<BEGHGH<//>ACCG/0FFHHGGGGGGG?HGHB=CG:GEAFGGHHHHHGGGBGGGGGG9;AAGGGGGGGGGG9;FFFF/AFFFFE9BA--A9EB;;;A@@@-@A//;F/--BFFFFF//;BE
@M05620:37:000000000-D9766:1:1101:14481:3671 1:N:0:75
AGTGCCAGCTCTCAATCGCACAGGGGACCCAGGGCCTGGCCCCTCCATCCAGAAAACCTATGACCTCACCCGCTACCTGGAGCACCAACTCCGCAGCTTGGCTGGGACCTATGTGAGTATCCAGCGTAGGAATCTGGGAGTTGGGGAGGAGTGAGGAGTTGGGGAAAGACAGTCCTAACCGTGGAGGGTTCTGGTAAATGATGGGGTGAGGAGGGGCTCTTTGGCTCCCACCAGTCCCCCTGTCTGGTCTA
+
>AAAAFFFAFFFGGCGGCF1EEBAAEGGGGFHGGFEGGHFFHGHGGGHHHFHFF1FGGGHHFHHGHCGHHHFGGCEHHHBGGG/>FFHGFHHGE/EEFHEEF<?EE0FEF1GDGHHHHGHFFGGHG/?@?GHHEFHHGFE?0FHCGGGCGGHHGHHFCGCDGCGGGFHHHHHHHGHGGHFGC9AEFGGFGGGFFFFBFGGGGGGGGB@EFFEFF=@;@?FFFFFEFFFFFFFFFFFFFEB@?9FFFFF/FF
@M05620:37:000000000-D9766:1:1101:19752:3683 1:N:0:75
GAGGCTGCTTTGGAAGAAACTCATAGATTACTGCAACAGTTCCCCCTGGACCTGGAAAAGTTTCTTGCCTGGCTTACAGAAGCTGAAACAACTGCCAATGTTGCATTACCAGCCTGAGGCATATAACCGACTCTGCAAGCACCATTCTGCAGAGCCTTGCTTCACTCAGCCCGTTCTTGGTTCCTACAGGATGCTACCCGTAAGGAAAGGCTCCTAGAAGACTCCAAGGGAGTAAATGAGCTGATAAAACA
+
>>AA3>CAFBB4G45BAG4GGGHHHFFHFBAAFF4ACGBDFABBABA222BBGGEBA32BBDFDDDDA3B3BBBB3BABDFFABF33BBB1BGGFFBGFFB4BBFBBBBB@B?1B1B?C//3BB?BFB/>>E/FB3BFF/BB/B23B?3B3BB/20@22@@>@<<@<0<1?</<0?.F<FFA=F1<<<><0</<00=GCAAA<./::::../:CC:0;00:/0;/99;9..A.;;0000;0099;0;;0;.
@M05620:37:000000000-D9766:1:1101:20430:3697 1:N:0:75
ACCACACCTTCTACAATGAGCTGCGTGTGGCTCCCGAGGAGCACCCCGTGCTGCTGACCGAGGCCCCCCTGAACCCCAAGGCCAACCGCGAGAAGATGACAGGTGAGTGGCCCGCTACCTCTTCTGGTGGCCGCCTCCCTCCTTCCTGGCCTCCCGGCGCTGCGCCCTTTCTCACTGGTTCTCTCTTCTGCCGTTTTCCGTAGGACTCTCTTCTCTGCCCTGCGTCTCCTTTGGAACTCTGCAGGTTCTAG
+
AAAAAAAAFFC1FGGGGAGGBGFHG0EACFHHHGGGGGGGGCHH/AEGGGGGH1GHH00EGGGGGGGGGGGHHHHGGGGHGHHHHGGGGGGGGGHHHHHHDHGGC1?FGGGHHGGGGGHHHHHHHFHHHGHHGGGGGHGHHGHHHHGFFGFGGGGGGGGGG@F@@F@@FFFFFFFFFFFFFFFFFFFFFFFF@AFFFFFFFFBBFFFFFFFFFFFFFFFFFF9>A@FFFFFFFF/BFFFFFFFFF-FFFFF
@M05620:37:000000000-D9766:1:1101:17044:3700 1:N:0:75
ACCACACCTTCTACAATGAGCTGCGTGTGGCTCCCGAGGAGCACCCCGTGCTGCTGACCGAGGCCCCCCTGAACCCCAAGGCCAACCGCGAGAAGATGACCGGGGAGTGGCCCGCTCCCTCTTCTGGTGGCCGCCTCCCTCCTTCCTGGCCTCCCGGCGCTGCGCCCTTTCTCCCTGGTTCTCTCTTCTGCCGTTTTCCGTAGGGCTCTCTTCTCTGCCCTGTGTCTCCTTTGGCACCCTGCAGGTTCTAG
+
>AAAAAAAFFFFGGGGEGAFF1GCEAABAEGHBFGGFGGCEHHHHG?EEAGFHHHAGGFE/EEEF>EFGEG0GCFEGGCEC/GEEG?@CC?//CCB11111/@/><><>.FGGCCC-CEGCCCCCGF:GCHACG@GGGEBFFBFFFBBCF.C.A?9@-9--9;@@B@?BFFBF/;FFFFBFFBFFFF/BFFF@BFBAFFF99BB-9;AFFFFFFFFF/FEFF/;9/9BF;9FFF9;F-A9FA-:FFFB/;/
@M05620:37:000000000-D9766:1:1101:22332:3711 1:N:0:75
ACCACACCTTCTACAATGAGCTGCGTGTGGCTCCCGAGGAGCACCCCGTGCTGCTGACCGAGGCCCCCCTGAACCCCAAGGCCAACAGCGAGAAGATGACAGGCGCGTGGCCCGCTACCTCTTCTGGTAGCCGCCTCCCTCCTTCCTGGCCTCCCGACGCTGCGCCCTTTCTCCCTGGTTCTCTCTTCTGCCGTTTTCCGTAGGACTCTCTTCTCTGCCCTGCGTCTCCTTTCGCACACTGCAGGTTCTAG
+
>AA?AAAAFFFFGGGGAGGAG1GCG0AEEEHHFGGEAEGEGHHHHGGGFGGGHHGCGHHGC@EGG?EGGGGGHCGGGGGH/CGHHG/0BEC//<BF1F1D<FF/><<//<<GHGC@-<GFGHDHHDD<0=<D?CGFG.CGHAHCGG0B9CCF.99C.=-AB..;-A9>/FBBB/;-BE/:/BFBFF//;;/9999B9B/BF-A-9;BB/9FBBFFFF/9EFAE?9@FBBBF//--;---/;9F/-;;FBF;
@M05620:37:000000000-D9766:1:1101:20237:3714 1:N:0:75
ACCACACCTTCTACAATGAGCTGCGTGTGGCTCCCGAGGAGCACCCCGTGCTGCTGACCGAGGCCCCCCTGAACCCCAAGGCCAACCGCGAGAAGATGAGTGAGTGGCCCGCTCCCTCTTCTGGTGGCCGCCTCCCTCCTTCCTGGCCTCCCGGCGCTGCGCCCTTTCTCACTGGTTCTCTCTTCTGCCGTTTTCCGTAGGACTCTCTTCTCTGCCCTGAGTCTCCTTTGGAACTCTGCAGGTTCTCGATC
+
BBBBBBBBFFFFGGGGGGGGGGHFGEGFHGHHGGGGGGGGGHHHHGGGGGGGHHHHHHHGGGGGGEEGGGGGHHHGGGDHCEHHGGDEGGGGCFGHFHFGFGHHHFGGHHGGG->FHHHBDFGHHHGHGFGGADHGHHGHHGGHHBAFBFEGGGABGGGA-DFCFFFFFEFFB/9BFFFFFFFFFFFBFD;A/AFFFFF?DFFFFFFFFFFFFFBFFFFFFFFFFFFFFFFEF/BFFFF/BFFFFF/;/BA
@M05620:37:000000000-D9766:1:1101:19969:3740 1:N:0:75
AGTGCCAGCTCTCAATCGCACAGGGGACCCAGGGCCTGGCCCCTCCATCCAGAAAACCTATGACCTCACCCGCTACCTGGCGCACCCACTCCGCAGCTTGGCTGGGACCTATGTGAGTATCCAGCGTAGGAATCTGGGAGTTGGGGAGGAGTGAGGAGTTGGGGAAAGACAGTCCTAACCGTGGAGGGTTCTGGTAAATGATGGGGTGAGGAGGGGCTCTTTGGCTCCCACCAGTCCCCCTGTCTGGTCTA
+
AA>AAFFCAFFFGFGFGFFGEGHHEEEAAEGHGDE22BGG2GGEGGHHFGHD3GAFGEEFHHBHHHGHHHGEG/>EGGHH1>EGEE/FEGHHGGGG<G3GAGH/A?GH/GCGHDGH1FHH2@GHHCDGGGHHHHGHHH0/CHHH@DCCC<<CGHHH0EHHHHGCE:::CFBG90;9FFFGGDAB..ABEFG0CGFGGGFFFFFB.AD?.9FFFF>--99B/F/FF9/9.BF?..;BFFFFB.BFF/9FFFF
@M05620:37:000000000-D9766:1:1101:22736:3747 1:N:0:75
ACCACACCTTCTACAATGAGCTGCGTGTGGCTCCCGAGGAGCACCCCGTGCTGCTGACCGAGGCCCCCCTGAACCCCAAGGCCAACCGCGAGAAGATGAGAGTGGCCCGCTCCCTCTTCTTGTGGCCGCCTCCCTCCTTCCTGGCCTCCCGGCGCTGCGCCCTTTCTCACTGGTTCTCTCTTCTGCCGTTTTCCGTAGGACTCTCTTCTCTGCCCTGCGTCTCCTTTGGAACTCTGCAGGTTCTAGCTCGG
+
AAAAA?>AFF@BEGF1ABGDDG110BEB0AGHGGG0EAE/AGHHHGGGEEGEFGFHHHFGGGCGFGGGGGGHHHEGGGGHGGHHHGGGGGGCCGHHHHFG1FGHE??GGCCCGGHHHHHH<>GGGHGCCC;EHGHHGHHHHHHE.CFGGGGGGGGGGG@@F@@FFFFFFFFFFFFFFFFFFFFFFFE@FFFFFFFFEFFFFFFFFFFFFFFF/FFFFF@F@FFFFFFFFFFFFFFFFFBAAFFFFFFFFF@
@M05620:37:000000000-D9766:1:1101:11824:3781 1:N:0:75
ACCACACCTTCTACAATGAGCTGCGTGTGGCTCCCGAGGAGCACCCCGTGCTGCTGACCGAGGCCCCCCTGAACCCCAAGGCCAACCGCGAGAAGATGACCGTGGGGTGGCCCGCTCCCTCTTCTGTTGGCCGCCTCCCTCCTTCCTGGCCTCCCGGCGCGGCGCCCTCTCTCCCTGGTTCTCTCTTCTGCCGTTTTCCGTAGGGCTCTCTTCTCTGCCCTTGGTCTCCTTTGGCACCCTGCAGGGTTTAA
+
AAAAA11>CFFFGGGDDFGDGEFFEEEEFCFHHCFC?EE/AG/FGGCE/EE/F11FGHBEEE/EFEEEGGFGGHGGGCEGGHHFAFGGGCCG//01?1?D1//<>//.-->0.<---..<G/00C:00<CG0-;@9CAEBF9/;0909BF.:AEAE--9----;@>@---;BB9BF/-//9;BBF///;/9/@-:BAB/;9-9---;;/B/BBFB9//:AB/-;/:9B9////B/:F-;---;/-----//
@M05620:37:000000000-D9766:1:1101:16955:3814 1:N:0:75
ACCACACCTTCTACAATGAGCTGCGTGTGGCTCCCGAGGAGCACCCCGTGCTGCTGACCGAGGCCCCCCTGAACCCCAAGGCCAACCGCGAGAAGATGAGAGTGGGCCGCTCCCTCTTCTTGTGGCCGAGTCCCTCCTTCCTGGGCTCCAGGCGCTGCGACCTTTCTCCCTGTTTCTCTCTTCTGCCGTTTTCCGTAGGCCTCTTTTCTCTGCCCTGCGTCTCCTTTGGAACTTTGCAGGTTCTAGCTCGG
+
BBBABBBAFFFFGGGGGGGFGFFHGEEA4EFGEFFEDGGGDHHHHGGGGEGGHHHHHHHFFGGGGGGGGGFHHHHGGGGH/FGGHEE<>C<>@FHF2GH22?22?/?</><ADFH<CDG0=0<0.<C-A;;::C0:C:0;:CHC::/;C/;/.9?--.;;;BAB/9FB//.B////BF//F9FFBBFFD.FFF9DBFDFEFF9F/;BBBBB//9.99A-.9;;///9//9//9/9/9B/AA9FFFF/9/;-
@M05620:37:000000000-D9766:1:1101:16970:3825 1:N:0:75
ACCACACCTTCTACAATGAGCTGCGTGTGGCTCCCGAGGAGCACCCCGTGCTGCTGACCGAGGCCCCCCTGAACCCCAAGGCCAACCGCGAGAAGATGAGAGTGTCCCGCTACCTCTTCTGGTGGCCGCCTCCCTCCTTCCCTGCCTCCCGGCGCCGCGCCCTTTCTCACTCGTTCTCTCTTCTGCCGTTTTCCGGAGGACTCTCTTCTCTGACCTGAGTCGCCTTTGTAACTCTGCAGGTTCTAGATCGG
+
>AAAAAAAFFFFGGG454GGFGFFCEGGH2FHHGG?EEG?EGCGHGEGG?EFGGHHHHHGGGGFFGEEGGGHFHHGGGGFGHHHHGGGGCGGGGHHHHGFBH111??D/?C/-FFH11>F111>CHHCCC..CC:GDG0;:/0:CH00;99B-9A--9-99--/;/;BFF//9AEF.F9/9/9B/9/>.9/ABFD-.--.99FFFFF/BFBB/F/;./.;/-;D..99//;9//9/;/;;9/9;/;//9.9
@M05620:37:000000000-D9766:1:1101:22663:3825 1:N:0:75
AGTGCCAGCTCTCAATCGCACAGGGGACCCAGGGCCTGGCCCCTCCATCCAGAAAACCTATGACCTCACCCGCTACCTGGAGCACCAACTCCGCAGCTTGGCTGGGACCTATGTGAGTATCCAGCGTAGGAATCTGGGAGTTGGGGAGGAGTGAGGAGTTGGGGAAAGACAGTCCTAACCGTGGAGGGTTCTGGTAAATGATGGGGTGAGGAGGGGCTCTTTGGCTCCCACCAGTCCCCCTGTCTGGTCTA
+
BBABBFFFBFFFGGGGGGGGGCHHGGGGGGHHGGGGGGHHFHGHGGHHHHHHHGHHHGHHHHHHHHHHHHHGGGGGHHHHHHHHHHHHGHHHGGGGGHHHGHHGGGHHGHHHH33FGHGFGHHHGGGGGDGHEHHHHHHGGHHHGGGGGGEHHHHHFGFHHHGGGGHHHGHHGFHHHHHHGGGGDGGGEFGGFGBGGGGGGGGGGGFFFFEBFFFFFFFFFFFFFFFFFFFFFFFFFFF?DFFFFFFFFFB
@M05620:37:000000000-D9766:1:1101:13849:3846 1:N:0:75
ACCACACCTTCTACAATGAGCTGCGTGTGGCTCCCGAGGAGCACCCCGTGCTGCTGACCGAGGCCCCCCTGAACCCCAAGGCCAACCGCGAGAAGATGACCGGTGCGTGCCCCGCTACCTCTGCTGGTCGCCGCCTCCCTCCTTCCTGGCCTCCAGGCGCTGCGCCCTTTCTCGCTGGTTCTCTCTTCTGCCGTTTTCCGTAGGCCTCTCTTCTCCGCCCTGCGTCTCCTTAGGAACTCTGCAGGTTCTAG
+
BBBBBABBFFFFGGGGGGGGGGHHGFFFHGHHHGGGGGGGGHHHHGGGGGGGHHGHHHHGGGGGGGGGGGGGFHHGGGGHGHHHHGGGGGGGGGHHHHHB2><<//>/<.<>F-<--</<GH0<GHH/0;ADC@CDGEGGGGFG0:B;9CFFFA/C9A-@=-;--9-@FFFFF?.;.@BFF/BFFFFFBFBBDA./.9/:/A..;BBFFFFBF///.;AF-AA-A@F.;9//;///./;/;9/B.;/B/;;
@M05620:37:000000000-D9766:1:1101:19384:3862 1:N:0:75
ACCACACCTTCTACAATGAGCTGCGTGTGGCTCCCGAGGAGCACCCCGTGCTGCTGACCGAGGCCCCCCTGAACCCCAAGGCCAACCGCGAGAAGATGAGAGTGGCCCGCTCCCTCTTCTGGTGGCCGCCTCCCTCCTTCCTGGCCTCCCGGCGCTGCGCCCTTTCTCACTGGTTCTCTCTTCTGCCGTTTTCCGTAGGACTCTCTTCTCTGACCTGCGTCTCCTTTGGAACTCTGCAGGTTCTAGCTCGG
+
BBBBBABBFFFFGGGGGGEGGGHHGFGBEEHHHGGGGGG?DHHHHGGGGGGGHHHHHHHGGGEFGGGGGGGFHHHGGGGHGHHHHGGGGFDGGGGFHFGH2CHHG<FGFCF?EGGHHHHH1<DHGHHGGGDGHGHHGHHHHHHHHGGGGGGFFGGGCGFFFFFFFFFFFFFFFFFFFFFFFFFFFFFFFFFFFFDFFFFFFFFFFFFFFFFF/;FFFEFFFFFFFFFFFFFFFFFFFB/9;FFFFF/;BDD
@M05620:37:000000000-D9766:1:1101:14311:3886 1:N:0:75
ACCACACCTTCTACAATGAGCTGCGTGTGGCTCCCGAGGAGCACCCCGTGCTGCTGACCGAGGCCCCCCTGAACCCCAAGGCCAACCGCGAGAAGATGAGCGTGGCCCGATCCCTCTTCTTGTGGCCGCCTCCCTCCTTCCTGGCCTCCCGGCGCTGCGCCCTTTCTCACTGGTTCTCTCTTCTGCCGTTTTCCGTAGGACTCTCTTCTCTGCCCTGCGTCTCCTTTGGAACTCTGCATGTTCTAGCTCGG
+
ABABCCBCFFFFGGGGGGGGGGHHGGGEGGHHHGGGGGGGGHHHHGGGGGGGHHHHGHHGGGGGGGGGGGGHHHHGGGGHGHHHHGGGGGGGGGHHHHHG2<??/>FGG---EHHHHGD=0=GHGHHC@DDGHGGHGHBHGFFFFCBFGGDFGGGDFFFCDBFFBFFFBFFF/FBFFFFFFFFFEFFF.DFFFFFFFDF0;FFFB0BFFFFF0;A0AA-;@DBBFFFFFBFFF9BFFF0;;FFFFF9FFDF
@M05620:37:000000000-D9766:1:1101:17998:3893 1:N:0:75
ACCACACCTTCTACAATGAGCTGCGTGTGGCTCCCGAGGAGCACCCCGTGCTGCTGACCGAGGCCCCCCTGAACCCCAAGGCCAACCGCGAGAAGATGAGAGTGGCCCGCTCCCTCTTCTGGTGGCCGCCTCCCTCCTTCCTGGCCTCCCGGCGCTGCGCCCTTTCTCACTGGTTCTCTCTTCTGCCGTTTTCCGTAGGACTCTCTTCTCTGCCCTGCGTCTCCTTTGGAACTCTGCAGGTTCTAGCTCGG
+
CCCCCCCBFFFFGGGGGGGGGGHHGFGBFEHHHGGGFGGGGHGHHGGGGGGGGHHHHHHGGGGGGGGGGGGHGHHGGGGHGHHHHGGGGGDGDGHGGHHFDCFF/??FC?--EGFGHHHF11<CDHF?@CCDHGGHDGFHHHHHHGGGGGGF?BFCGGAFFFCFFFFFFFFFFFFFBFFFFFFFFFFFA.BEFFDFFFF/FFFFBFFFFFFF/BEFF?@ADDFFFFF:FBFFFFFFBFE:;BFFFF/BFF=
@M05620:37:000000000-D9766:1:1101:14013:3952 1:N:0:75
GAGGTTGCTTTGGACGAAACTCATAGATTACTGCAACAGTTCACCATGGACCTGGAAAAGATTCTTGCGTTGATTAAAGAAGCTGAAAGAACTGCCAATGTTGCATTACCAGCCTGAGGCATATAACCAACGCTGAAAGAAAAAATATGCAGAGACTTGCTTCACTCAGTCCGTTCTTGGTTACTAAAGGATACAACCCGTAAGACAAGGCTCCTAGAAGAGCCCAAGGGAGTAAGAGAGATGTGAAAACA
+
>11>>BBBB1B111A11A0AF1FDGFBDG1A2BB11BFBDF22111B1011BBFF0110B/BD2D2D1/B/A/DD211DBB01BB1111>0>@F1B11B1222BB2B11B11//B>0B>//1B22BFB1?///?</<BB0B00<>01@2@2<>?00@11?11?1<?10?111.>10.=FF<.11111<<0/00<0<<C.<.-:.:0/:;../.;:;;90;9./;.........:0000/;;0009/;;/9-
@M05620:37:000000000-D9766:1:1101:22538:3956 1:N:0:75
AGTGCCAGCTCTCAATCGCACAGGGGACCCAGGGCCTGGCCCCTCCATCCAGAAAACCTATGACCTCACCCGCTACCTGGAGCACCAACTCCGCAGCTTGGCTGGGACCTATGTGAGTATCCAGCGTAGGAATCTGGGAGTTGGGGAGGAGTGAGGAGTTGGGGAAAGACAGTCCTAACCGTGGAGGGTTCTGGTAAATGATGGGGTGAGGAGGGGCTCTTTGGCTCCCACCAGTCCCCCTGTCTGGTCTA
+
AAAAAF5FBFFFGGGGGGGGGFHFGGGGGGHHGGGGGGGHHHGHGGHHHHHHHGHHHGHGHHHHHHHHHHGGGGFGHHHHHHHHHHHHGHHHGGGGGHHHGHHGGGHHGHHHHHHHHHHHGHGHHGGGGGFFHHHHHHGGGHHHGGFGGGEHHFHHHGHHGHGF.EHGEFHHHGHHFHHFGGGGGGGGCFGGGGGGGGGFFGGGGGFFFFFFFFFFFFFFFFFFFFFFFFFFFFFFFFFFFFFFFFFFFFB
@M05620:37:000000000-D9766:1:1101:13995:3961 1:N:0:75
GAGGCTGCTTTGGAAGAAACTCATAGATTACTGCAACAGTTCCCCCTGGACCTGGAAAAGTTTCTTGCCTGGCTTACAGAAGCTGAAACAACTGCCAATGTGGCATTACCAGCCTGAGGCCTATAACCGACTCTGCAAGCACCATTCTGCAGAGCCTTGCTTCACTCGGCCCTTTCTTGGTTCCTACAGGATGCTACCCGTAAGGAAAGGCTCCTAGAAGACTCCAAGGGAGTAAAAGAGCTGATGAAACA
+
1>>AA1BAFFFFCFGF1FBGGGGHHFGHFEFHGHHGAFG1BFFFHGCFAAE0BGFHHHFBBGFHGHHAGFGHHHGHHDGHHHHHFHFHHBEHFHHCEGHHHG1GGHHFHHHFGFGHFGGEGGHBFGGH/EGEGHHHFBHAFFF01BFDGGFHHHHHHHHFGD@G@GGGGGGCHCGHGGGD<F<<1FFHHHHGHHH0GCGGGGGHB:/:CCGFGGHFF0FBBF;CFFGGGBFF:;FF;FEFGFFGF0;0;;C
@M05620:37:000000000-D9766:1:1101:14116:3967 1:N:0:75
ACCACACCTTCTACAATGAGCTGCGTGTGGCTCCCGAGGAGCACCCCGTGCTGCTGACCGAGGCCCCCCTGAACCCCAAGGCCAACCGCGAGAAGATGAGAGGTGAAGGGGCGGCGACCTCTCCCTGTTGTGGCGTCCCTCCCCCCCCGTCCTCCCCTGCCGCCGCCTCTCCCTCTGGTTCTGTCTCTTGCTGCTGCCCGTATCACTCTCTCCCCTTCCCCGCACCTCCTTCGGAACTCTGCAGCTTCTAG
+
CCCCCCCCFFFFGGGGGGGGGGHHGEGEHGHHHGGGGGGGGHGHHGGGEGGGHHHHHHHGGGGGGGGGGGGHHHHGGGGHGHHHHGGGGGGGGGHHHHH22FF???1?F//>-<:--;D;FG/;//0;00/.:.-:=@90;...;----.;..0/../.;.;---;-..0;/;//;0000;;000;0000;000;00;..:-..90;90000//././9//----;B..:B0....-;000;000;0;00;
@M05620:37:000000000-D9766:1:1101:14101:3979 1:N:0:75
ACCACACCTTCTACAATGAGCTGCGTGTGGCTCCCGAGGAGCACCCCGTGCTGCTGACCGAGGCCCCCCTGAACCCCAAGGCCAACCGCGAGAAGATGACAGGGGTGTGGCCCGCGCCCTCTTCTCGGGGCCGCCTCCCTCCTTTCCCGCCCCCCGGGGCTGCGCCCTTTCTCTCTGGTTCTCTCTTTTGTCCCGTTCCGCATGGCTCTCTCCTCTGCCCCGTGTCTCCCTTGTGACACTGTGGGTTCTAG
+
CCCCCCCCFFFFGGGGGGFGGGHHGEFBFEHHHGGGDGGGGHHHHGGGGEGGGHHHHHHGGGGGGGGGGGGHHHHGGGGHGGHHHGGGGG/CGGHGFHHH22//A<>/>..0F->-----;C00;0:.:----:-.;.C/:./00000.---;-@---:;-..;@9C-/B0BB0B000009;BFFF00;0/000-;A//..-....9;BFF0/;FF000:.-:;:/BF09/;/00090;B000/....;00
@M05620:37:000000000-D9766:1:1101:23132:4013 1:N:0:75
ACCACACCTTCTACAATGAGCTGCGTGTGGCTCCCGAGGAGCACCCCGGGCTGCTGACCGAGGCCCCCCTGAACCCCAAGGCCAACCGCAAGTGGATGAGTGGCTGGCTCGCTCACTGTTCGTGTGCCTCCCTCCCTCCTTCCTGGCAACCCGGCGCTGCGACCTTTCTCACTATTTCTCTCTTCTGCCGATTACCGTCGGCATCTCTTCTCTGCCACGCTTCACCTTTGGAACTCTTTCAGCTCTCGATC
+
1A>AAA1AFFF1EGG13FGGFGFFCEFGC0FHHGE0AAE/AGHHHG?E//AAA/1FGE0EEG?FCE/EEGGHHH/>EEFCFHHA//?/B/>B11<?FC1121//?///0<<A..<FG11<1...<.0=00<.</;CGBG/CFH0;::/0.C.:-=--A-;-----//;BF/;B///;//;//9B/:;BB---9-;/-;9--9--/9;B//;/BB////---:9///99B//;//9/9//;/9/////-/;A
@M05620:37:000000000-D9766:1:1101:13053:4071 1:N:0:75
ACCACACCTTCTACAATGAGCTGCGTGTGGCTCCCGAGGAGCACCCCGTGCTGCTGACCGAGGCCCCCCTGAACCCCAAGGCCAACCGCGAGAAGATGCCAGGTAGGTGCCCCGCTACCTCTTCTGGTGGCCGCCTCCCTCCTTCCTGGCCTCCCGGCGCTGCGCCCTTTCTAACTGGTTCTCTCTTCTGCCGTTTTCCGTAGGCCTCTCTTCTCTACCCTACGTCTCCTTTGGAATTCTGAAGGTTCTAG
+
CCCCCCCBFFFFGGGGGGGGGGHHGGGGHGHHHGGG?FGEGHGHHGGGEFGGGHHHHHHGGGGGGGGGGGGHHHHGGGGHGHHHHGGGGGGGCGHHHB2?22F=11/=?1=?FFCC?@GFGDH<=0<0/..<<-;AAHGHEEGH<C09/CFF?EGGG--;;-A@BFFAFFFB09B0FF0;:;:BFFFBBFFFA.:FEBFDB?9.0BFA9:BFFBBB0;;;0/.9:;BBFBBB0/::0990000;B00:000
@M05620:37:000000000-D9766:1:1101:18853:4093 1:N:0:75
GAGGCTGCTTTGGAAGAAACTCATAGATTACTGCAACAGTTCCCCCTGGACCTGGAAAAGTTTCTTGCCTGGCTTACAGAAGCTGAAACAACTGCCAATGTGGCCTTACCAGCCTGAGGCCTATCCCCGACTCTGCACGCCCACTTCTGCAGAGACTTGCTTAACTCGGCCCTTTCTTGGTTCCTACCGGATGCTACCCGTAAGGAAAGGCTCATCGCAGAAACCCAGGGAGTAAAAGAGCTGATGCCACA
+
BBBBBBFBFFFFGGFGGGGGGGHHHHHHHGHHHHHGGHHGHHHHHGGGHHHHHGHGGHGHBHHHHHGHHHHHHHHHHHHFHHHHHHEGHFHGGHHHHHHHHHHE1BFGHHHGHGFH2G/F?3B3BFGGG/EFGH4B3BFGE//?GHHHHHF22?2@GHHHHHGFHHHAAFGG.F1GHHHHH.>CGFG<AF-CDHHHHHHCDDGHHHHHGGGGG00;;.CF?//;:;.;CDEGDF/BFFFFFFFFFF//;FF
@M05620:37:000000000-D9766:1:1101:16878:4108 1:N:0:75
GAGACTGCTTTGGCAGAAAGTTACAAGTGACTCCCACAAGGCACCCCGTGCCGCTGACCGAGGCCCCGCTGAACCCCAAAGCCAAGCGCGAGAAGATCAGTGAGAAGCCCGCTACCTCTTCTGGTGGCCGCCTCCCTCCTTCCTGGCCTCCCGGAGCTGCGCCCTTTCTCACTGGTTCTCTCTTCTGCCGTTTTCCGTAGGACTCTCTTCTCTGCCCTGAGTCTCCTTTGGAACTCTGCAGGTTCTCGATC
+
1>1>>@@FFFDFFGG1111BAA3D31BDD33DD1A0B00000000BAA/BE//AFG?GHGAA//BB//>>@>1BF?EE>0BBF0B/??EE@E</B111BBBBB<110<0?<@/CCHFGHHHHFF1>AGG?CCFCGFCC<CGHHFFFFHFGHGGGCAGFFFGGGGGFGGGGGGFFG;0CFGFFBFFFFFF@AABEFFFBFBFFFBF/BFFFFFFF/B;/-FBBF/9BFFFBFFFFF/FF9BFA9BFF/-;;-
@M05620:37:000000000-D9766:1:1101:16860:4116 1:N:0:75
ACCACACCTTCTACAATGAGCTGCGTGTGGCTCCCGAGGAGCACCCCGTGCTGCTGACCGAGGCCCCCCTGAACCCCAAGGCCAACCGCGAGAAGATCAGTGAGAGGCCCGCTCCCTCTTCTGGTGGCCGCCTCCCTCCTTCCTCGCCTCCCGGCGCTGCGCCCTTTCTCACTTGGTCTCTCTTCTGCCGTTTTCCGTAGGACTCTCTTCTCTGCCATGAGTCTCCTTTGGAACTCTGCCGGTTCTCGATC
+
BBBBBBBBFFFFFGGGFGGGGGHHGEEBGEHHHGGEEGGGGHHHHGGGEGGGHHHHHHHGGGGGGGGGGGGHGHHGGGGHGHHHHGGGGGCGG/GE22???FFG1<<AEDCGGCGGHHHHHHDG0GGH.-<@GGHGGHGHHGHF0;-ADGGGFGAFCD9ABFA@@FFFFFFF////;;FFFFFFFFF/:@99FFBFDFFFFFFFFFFFFFFFFF/:/:BFF/;BFFF9BF/;://;BBB/B-;.EFFFFFA
@M05620:37:000000000-D9766:1:1101:13923:4141 1:N:0:75
ACCACACCTTCTACAATGAGCTGCGTGTGGCTCCCGAGGAGCACCCCGTGCTGCTGACCGAGGCCCCCCTGAACCCCAAGGCCAACCGCGAGAAGATGAGTGAGTGGCCCGCTCCCTCTTCTGGTGGCCGCCTCCCTCCTTCCTGGCCTCCCGGCGCTGCGCCCTTTCTCACTTTTTCTCTCTTCTGCCGTTTTCCGTAGGACTCTCTTCTCTGCCCTGAGTCTACTTTGGAACTCTGCCGGTTCTGGCTC
+
CCCCCCCCFFFFGFFGGGGGGGHHGFGFHGHHHGGGGGGGGHHHHGGGGGGGHHHHHHHGGGGGGGGGGGGHHHHGGGGHGHHHHGGGGGGGGGHHEHFFFDDFHHGEH/>ADGEGHHHGHHBGH/CF<CGGGGHGGHGHHHHHHFGGGGGGGGGFGCG.@D.;BFFFFFFFF000;BFFFFFFFFF:B@AAF.:FFF.DDBF/;;BFFFFFFFF:ABFFFFFF00F0BFF0B0FF0BF0;B:AEF9;0/0
@M05620:37:000000000-D9766:1:1101:19132:4153 1:N:0:75
AGTGCCAGCTCTCAATCGCACAGGGGACCCAGGGCCTGGCCCCTCCATCCAGAAAACCTATGACCTCACCCGCTACCTGGAGCACCAACTCCGCAGCTTGGCTGGGACCTATGTGAGTATCCAGCGTAGGAATCTGGGAGTTGGGGAGGAGTGAGGAGTTGGGGAAAGACAGTCCTAACCGTGGAGGGTTCTGGTAAATGATGGGGTGAGGAGGGGCTCTTTGGCTCCCACCAGTCCCCCTGTCTGGTCTA
+
BBBBBFFFBFFFGGGGGGGGGGHHGGGGGGHHGGGGGGHHHHGHGGHHHHHHHGHHHGGHHHHHHHHHHHHGGGGGHGHHHHHHGHHHGHHHGGGGGHHHGHHGGGHHGHHHHHHHHFHHHHHHHGGGGGHHHHHHHHHGGHHGGGGGGGGHHHHHHGHHHHGGGGHHHHHHHHHHHHHHGGEGGGGGCFFGGGFGGGGGGGGGGGFFFFFFFFFFFFFFFFFFFFFFFFFFFFFFFFFFFFFFFFFFFFB
@M05620:37:000000000-D9766:1:1101:17432:4168 1:N:0:75
AGTGCCAGCTCTCAATCGCACAGGGGACCCAGGGCCTGGCCCCTCCATCCAGAAAACCTATGACCTCACCCGCTACCTGGAGCACCAACTCCGCAGCTTGGCTGGGACCTATGTGAGTATCCAGCGTAGGAATCTGGGAGTTGGGGAGGAGTGAGGAGTTGGGGAAAGACAGTCCTAACCGTGGAGGGTTCTGGTAAATGATGGGGTGAGGAGGGGCTCTTTGGCTCCCACCAGTCCCCCTGTCTGGTCTA
+
AA1>AFBCAFFFFFGFFFG1EEG0FEEECFCH0EE/AAGA0GEAEGEHFCGEG0AAGGHFDGEHH1@BGGH@E//EHFFG>BGG0GH/E0B1>E/E@0BBEGFGG/B<<GGFHHB2FGHHHGBFG@F?CAG>GGDGFB0FAGGC??.@@A>>C0DGHGF<D<-AECHCGFFCCFHFHFHFGGF@FEB@GGF0CB0;BFFFFB90EGA=-AF/BA-@@@A9BB/F/9BFFFFBE9/99BEA=A/;BFFFFF/
@M05620:37:000000000-D9766:1:1101:17881:4180 1:N:0:75
AGTGCCAGCTCTCAATCGCACAGGGGACCCAGGGCCTGGCCCCTCCATCCAGAAAACCTATGACCTCACCCGCTACCTGGAGCACCAACTCCGCAGCTTGGCTGGGACCTATGTGAGTATCCAGCGTAGGAATCTGGGAGTTGGGGAGGAGTGAGGAGTTGGGGAAAGACAGTCCTAACCGTGGAGGGTTCTGGTAAATGATGGGGTGAGGAGGGGCTCTTTGGCTCCCACCAGTCCCCCTGTCTGGTCTA
+
BBAABFFFCFFFGGGGGGGGGGHCGGGGGGHHGGGGGGHFHHGHGGHHHHHHHHHGHGHHHGHHHHHHHHHGGFGGHHHHHHHHHHHHGHHHEFGGGHGHGHHGGGHHGHHHHHHHHHHHHHHHHGGGGGHHHHHHHHHGGHHHGGGGGGFGHHHHHGHHHHGGGGHHHHHHHHHHHHHHGGFGGGGGCFFGGGCFGGGGGGGGGGFFFFFFFFFFFFFFFFFFFFFFFFFFFFFFFFFFFFFFFFFFFFF
@M05620:37:000000000-D9766:1:1101:20547:4204 1:N:0:75
AGTGCCAGCTCTCAATCGCACAGGGGACCCAGGGCCTGGCCCCTCCATCCAGAAAACCTATGACCTCACCCGCTACCTGGAGCACCAACTCCGCAGCTTGGCTGGGACCTATGTGAGTATCCAGCGTAGGAATCTGGGAGTTGGGGAGGAGTGAGGAGTTGGGGAAAGACAGTCCTAACCGTGGAGGGTTCTGGTAAATGATGGGGTGAGGAGGGGCTCTTTGGCTCCCACCAGTCCCCCTGTCTGGTCTA
+
ABABBFFFCFFFGGGGGGGGGGHGGGGGGGHHGGGGGGHHHHGHGGHHHHHHHHHFHGHHHHGHHHHHHHHGGGGGGHHHGHHHHHHHGHHHGGGGGHHHGGHGGGHGGFHGHHFHFHGHHHHHHGGGGGHHHHHHHHHGGHHHGGFDGGEHHHHHFGHHHHGGGGGGGHHHHHHHHHHGGGFGGGGF:FGGGGFGGGGGGGFGGGFFFFFFFFFFFFFFFFFFFBFEFFFFFFFFFFFFFFFFFFFFFFB
@M05620:37:000000000-D9766:1:1101:20684:4225 1:N:0:75
AGTGCCAGCTCTCAATCGCACAGGGGACCCAGGGCCTGGCCCCTCCATCCAGAAAACCTATGACCTCACCCGCTACCTGGAGCACCAACTCCGCAGCTTGGCTGGGACCTATGTGAGTATCCAGCGTAGGAATCTGGGAGTTGGGGAGGAGTGAGGAGTTGGGGAAAGACAGTCCTAACCGTGGAGGGTTCTGGTAAATGATGGGGTGAGGAGGGGCTCTTTGGCTCCCACCAGTCCCCCTGTCTGGTCTA
+
AAAABFFFBFFFGGGGGGGGGCHCGGGGGGHHGGGGGGHHHHGHGGHHFFHHGHFHHGHHHGEHHHFHHHGGGCGGHHHHHHHHHHHHGHHHGGGGGHHHGHHGGGHHGHHHHHHHHHHHHHHHHGGGGGHHHHHHHHHGGHHHGGGGGGEHHHHHHGHHHHGGGGHHHHHHHHHHHHHHGGEGGGGGEGGGGGGGGGGGGGGGGGFFFFFFFFFFFFFFFFFFFFFFFFFFFFFFFFFFFFFFFFFFFFB
@M05620:37:000000000-D9766:1:1101:9715:4311 1:N:0:75
AGTGCCAGCTCTCAATCGCACAGGGGACCCAGGGCCTGGCCCCTCCATCCAGCACACCTATGACCTCACCCGCTACCGGGAGCACCAACTCCGCAGCTTGGCTGGGACCTATGTGAGTATCCAGCGTAGGAATCTGGGAGTTGGGGAGGAGTGAGGAGTTGGGGAAAGACAGTCCTAACCGTGGAGGGTTCTGGTAAATGATGGGGTGAGGAGGGGCTCTTTGGCTCCCACCAGTCCCCCTGTCTGGTCTA
+
AAAAAFB1>CFFGFGGGGGCE0FBFEGEEFBAFAEG/FHFAFEHAABFDFAG0A0ABFFABA2DBD11FF0>EE/EG//>E/EGGF>G/BGHEE//<FGHEGGF<AG0CGHFD@GGBGBFHGHHHGGGGGHHHHEB10FEAGH1A-<-<CEGA0DAGCCCCBCCCA.CGFFFGFGG0CFFGGGGGGF@CFGGGGFFFFFBBFFBEAA@?FFFBA>@?@FFFFFFBBFFFFFF?FFFFFEF;FFFFFFFFFB
@M05620:37:000000000-D9766:1:1101:17759:4330 1:N:0:75
GAGGCTGCTTTGGAAGAAACTCATAGATTACTGCAACAGTTCCCCCTGGACCTGGAAAAGTTTCTTGCCTGGCTTACAGAAGCTGAAACAACTGCCAATGTGGCATTACCAGCCTGAGGCCTATAACCGACTCTGCAAGCACCCTTCTGCAGAGCCTTGCTTCACTCGGCCCTTTCTTGGTTCCTACAGGATGCTACCCGTAAGGAAAGGCTCCTAGAAGACTCCAAGGGAGTAAAAGAGCTGATGAAACA
+
BABCCCFBFFFFGGGGGGGGGGHHHHHHHHHHHHHHHHHFGHHHHGGGHHHHHHHHHHHGFGHHHHGHHHHHHHHHHHHHHHHHHHHHHHHHHHHHHHHHHHHGHHHHHHHHHGGHHHGGGGHGHBDHGGGGGH4GFFGE?GH//?FHHHFHBHBGHBGHHHFBHHHGGGGGHHHHHHHG1GHHHHH1<GGHHHHHHHHGFGGHHHHHHGHHHGHCCBFGGG0CFBFFEGGGDGGFGBGFBFGGGGF0;FF
@M05620:37:000000000-D9766:1:1101:7941:4334 1:N:0:75
ACCACACCTTCTACAATGAGCTGCGTGTGGCTCCCGAGGAGCACCCCGTGCTGCTGACCGAGGCCCCCCTGAACCCCAAGGCCAACCGCGAGAAGATGAGAGGGGCCCGCTACCTCTTCTGGTGGCCGCCTCCCTCCTTCCTGGTCTCCCGGCGCTGCGCCCTTTCTCACTGGTTCTCTCTTCTGCCGTTTTCCGTAGGACTCTCTTCTCTGCCCTGGGTCTCCTTTGGAACTCTGCAGGTTCTAGATCGG
+
CCCDCDDAFFFFGFGGGGGGGGHHGEGBFEHHHFGFEGGGGHGHHGGGGGGGHHHHHHHGGGGGGGGGGGGHGHHGGGGHGHHHHGGGGGBFFGHHHH2?2?/?//><--<<<GGGHHHF0<DCFA.<--.;GA/;::;;/;090=9CFB.?-;D-C?@-A--/9B0B09BBF0BFFFB0BF00:FB@DDF.:0;B.9.00;FB0BBBB90B0;.0...9;B0;0;FFFB:0B000000;:09F0B0:B9A
@M05620:37:000000000-D9766:1:1101:7924:4347 1:N:0:75
ACCACACCTTCTACAATGAGCTGCGTGTGGCTCCCGAGGAGCACCCCGTGCTGCTGACCGAGGCCCCCCTGAACCCCAAGGCCAACCGCGAGAAGATGAGCGTGGGCCGGTCCCTCTTCTTTTGGCCGCGTCCCTCCTTCCTGGGCTCCCGGCGCTGCGGCCTTTCTCCCTGTTTCTCTCTTCTGCCGCTTTCCGTAGGCCTCTTTTCTCTTCCCCGCGTCTCATTTGGACCTCTGCATGTTCTAGGTCGG
+
CCCDDDDDFFFFGGGGGGGGGGHHGGGFHGHHHGGGGGGGGHGHHGGGGGGGHHHHHHHGGGGGGGGGGGGHGHHGGGGHGHHHHGGGGGFGGGHHHHG22@?E/<=/>->ADHHHG0GDD0D0<00<--<<C?:CEBFFGEC/.<<A9<<<?-<-@.--<99<<FFF0:<0::0BFBF:BBBB0<0@-<<AFBAF.9<FFF.F00<<<BB00<//----<</0<BB0000/<0<B<0FFFFFFBF0<<-<
@M05620:37:000000000-D9766:1:1101:12280:4349 1:N:0:75
ACCACACCTTCTACAATGCGCTGCGTGTGGCTCCCGAGGAGCACCCCGTGCTGCTGACCGAGGCCCCCCTGAACCCCAAGGCCAACCGCGAGAAGATGAGTGAGTGGCCCGCTCCCTCTTCTGGTGGCCGCCTCCCTCCTTCCTGGCCTCCCGGCGCTGCGCTCTTTCTCACTGGTTCTCTCTTCTGTCGTTTTCCGTAGGACTCTCTTCTCTGCCCTGAGTCTCCTTTGGAACTCGGCCGGTTCTCGCTC
+
AAA1AAA>FFFFGGGGDG1AF0E?EEEA00FGBAFE/AAE/FAGGGE//BFGBHHGGHH//F/EFEEGGGGCHFEGGGGHEHHHHG/>BB<<<CFBDGD<?FGFGHFGH?>@@CAFHGCGGFDHGFFH.CGCFGHGHHGGFGGGGE?FFFGGGG?@A?@A@@-;;FFFF/BFF/-9;BFFFFFFFF/9;;;B9A/;BF-;AB/B/;BFFFFFFF/9;FFF-;/;BBF9;B/9B/;F-9A-;--;EF9:-9-
@M05620:37:000000000-D9766:1:1101:10659:4377 1:N:0:75
ACCACACCTTCTACAATGAGCTGCGTGTGGCTCCCGAGGAGCACCCCGTGCTGCTGACCGAGGCCCCCCTGAACCCCAAGGCCAACCGCGAGAAGATGACAGTGGAGTGTCCCGCTACATCTACTGTGGGCCTCCTCCCGCTTGCCTGGCGTCCCGAGGCGGCGCCCGTTCTCACTGAGTCTCTCTGCTGCCGGTTTCCGTAGGACTCTCTTCTCTCTCCTTGGCCTCCTCTGGAGCTCTTCACTGGCTAG
+
AAABBAAABFFFGGGGGGF5GDHFEBE2AEA2F2FE?EGGEHHFHGCGAEA1AFAGHHBE@E0EGEG?EE1FGH/EF?EGGEHHHGGGGG@C/?F<FGGF1111?1/1?111</>---11>F11<D<1<<...<.///<.:-.../00..-;--.-9-9--;-B-----9..;/;F/////;//9///;/B.---..//9/9.9//;/////9/;////////;//9AA..////...;//////9..:9.
@M05620:37:000000000-D9766:1:1101:18432:4383 1:N:0:75
AGTGCCAGCTCTCAATCGCACAGGGGACCCAGGGCCTGGCCCCTCCATCCAGAAAACCTATGACCTCACCCGCTACCTGGAGCACCAACTCCGCAGCTTGGCTGGGACCTATGTGAGTATCCAGCGTAGGAATCTGGGAGTTGGGGAGGAGTGAGGAGTTGGGGAAAGACAGTCCTAACCGTGGAGGGTTCTGGTAAATGATGGGGTGAGGAGGGGCACTTTGGCTCCCACCAGTCCCCCTGTCTGGTCTA
+
BBAABFFFBFFFGGGGGGGGGGHFGGEEEGHHGGGGGGHHFHGHGGHHHHHHFHHHHGHHHHGHHHHHHHHGGFGGHHHHHGGHHHHHGHHHEGGGGGHHDEHGG/BFGHHGHHHHFGHHHHHHHGEGGGHHHHHHHHHGGHHH/DFGGGEHHHHHH.<<GH-DGGHHHHHHHBGHHHHHGAEGGGG?:AFGGGGGGGGGGGGGGGDFEFFFFFFFF-;BFF/;FFFFFFFF.A/FF/EFFFFFFFF/BFF
@M05620:37:000000000-D9766:1:1101:11738:4394 1:N:0:75
ACCACACCTTCTACAATGAGCTGCGTGTGGCTCCCGAGGAGCACCCCGTGCTGCTGACCGAGGCCCCCCTGAACCCCAAGGCCAACCGCGAGAAGATGAGCGCGGCCCGCTCCCTCTTCATGTGGCCGCATCCCTCCTTCCTGGCCTCCCGGCGCTGCGAACTTTCTCACTGTTTCTCTCTTCTGCCGTTTTCCCTAGGCCTCTATTCTCTTCCACGCGTCTCCTTTGGTACTATGCATATCCTAGATCGG
+
BBBBBBBBFFFFFGGGGGGFGDGFEAEFHGHHFGGGGGGGGHHHHGGGEEGGHGHHHHHGGGGGGGGGGGGGHHHGGGGF/FHHHGG@DCGGGDFGFGGFFC//<<<--<A@D.CHF0G0::;:CEGG--=@/EFFGE;FGFFBFFBFA:AFGCF;AD---;./;F/F/9BB//9BFFF/9B9F/BFA.;FFFB/;;9//B/AF//9BBF//;F//;9-;-9B9/99//./9B;9B/9:///;/F//;B..
@M05620:37:000000000-D9766:1:1101:22374:4407 1:N:0:75
ACCACACCTTCTACAATGAGCTGCGTGTGGCTCCCGAGGAGCACCCCGTGCTGCTGACCGAGGCCCCCCTGAACCCCAAGGCCAACCGCGAGAAGATGAGAGTGGTCCGCTCCCTCTTCCGGCTGCCGCCTCCCTCCTTCCTGGCCTCCCGGCGCCCCGCCCTTTCTCATTGGTTCTCTCTTCTGCCGTTTGCCGTTGGACTCTCTTCTCTGTCCTGCGTCTCCTTTGGCACTCTGCAGGCTCTAGCTCGG
+
CCCDDDDDFFFFGGGGGGGGGGHHGGGFHGHHHGGGGGGGGHHHHGGGGGGGHHHHHHHGGGGGGGGGGGGHHHHGGGGHGHHHHGGGGGGGGGHHHFH22=2DF11?C///>F000>11.----<.<--..=C/CFH0GHH0/..0=..;-;-A--9-;-@D/:00B00;00;:B0000;BFF00B-A.;.BFDF...0B0:;:0:FFFF00:BF00-9;./0:0;0/:00;/0:0;0:.;./;F0;0.-
@M05620:37:000000000-D9766:1:1101:16816:4437 1:N:0:75
AGTGCCAGCTCTCAATCGCACAGGGGACCCAGGGCCTGGCCCCTCCATCCAGAAAACCTATGACCTCACCCGCTACCTGGAGCACCAACTCCGCAGCTTGGCTGGGACCTATGAGAGTATCCAGCGTAGGAATCTGGGAGTTGGGGAGGAGTGAGGAGTTGGGGAAAGACAGTCCTAACCGTGGAGGGTTCTGGTAAATGATGGGGTGAGGAGGGGCTCTTTGGCTCCCACCAGTCCCCCTGTCTGGTATA
+
AAAAAFF1>FFFG1FGGGCAECHCGGGEEEHH00EEAFHHCHGEGGHHHHHHFHGHHGH1FGFHHHHHHGHGG>EEHHFH0FHHHHFGEHBGEEECEGGHGGHGGGGHG0FFH2>BGFFHHGBGHGCC<CHHHHHHHBFFFGHHGGGCGCCCGH0CCGHFHG-@CCHGHHHHH00=CHHGGBFABGG-;;AGGG9CFGBFGFFF.EF@FFFFFF--@@FFFF/FFFFFFFFAFAFFBFF-@FFFBF/;/9B
@M05620:37:000000000-D9766:1:1101:7568:4451 1:N:0:75
GAGGCTGCTTTGGAAGAAACTCATAGATTACTGCAACAGTTCCCCCTGGACCTGGAAAAGTTTCTTGCCTGGCGGAAAGCCTCGTACAAGACTACCACGGTGGAAATAACAGCATGACACAAATCCACGAATCTGACCCACCCCCCCTGCAGCGCCTTGATCAATTCAACCCAATACTGGTCACTACTGGTAGCTACCAGTGAGAAACGACTTACAAAAGACCACAAGGGTGTACATGTGAAGATCACCCA
+
BABABBFBFFFFGEGGFGGGGGHGHHHHHHHFHHHFHGHEGHGHHGGGHHHHHHHGHGHHGHHHHHHHHFF1BEEGEFH3B3B1BB1B43BFG3BBG31>/?/?F3B??33B0BFGF33??/0BBF22?////@FDHG2?/<?>//>-..>GH---<CC<000000:00;..:./0/:;C009/;;B00;000/;;B/0;C0000;//..9..9/B/;F9AF..;.9A.9..;;F//;/99/////;/.:.
@M05620:37:000000000-D9766:1:1101:15522:4490 1:N:0:75
ACCACACCTTCTACAATGAGCTGCGTGTGGCTCCCGAGGAGCACCCCGTGCTGCTGACCGAGGCCCCCCTGAACCCCAAGGCCAACCGCGAGAAGATGAGTGCGTGGCCCGCTACCTCTTCTGGTGGCCGCCTCCCTCCTTCCTGGCCTCCCGGCGCTGCGCCCTTTCTCACTGGTTCTCTCTTCTGCCGTTTTCCGTAGGACTCTCTTCTCTGCCCTGAGTCTCCTTTGGAACTCTGCAGGTTCTCGATC
+
ABBBABBAFFFFGGGGGGGGGGHHGGGGHGHHHGGGGGGGFHHHHGGFEEGGFHHHHHHGFGFGGGGGGGGHEHHGGGGHGHHHHGGGGGGGGGHFFGFCGG2<?A@D0GDGG-AGHHH0DGHF=C.CG@DGFGHGHHEHHHFG0CCGBFGGDG-AB-;D9CFFFFFFFFFFFFFFFFFFFFFFFFFFFF;AFFFFFBFFFEFF/:FBFFFFFFEFFBFFB:B9F0FFFBFFFFF0FFBFFFABF00AFF?
@M05620:37:000000000-D9766:1:1101:11609:4495 1:N:0:75
ACCACACCTTCTACAATGGAACTCTGCTGGCTCTCGATCTGAATAGCGCACGTCTGACCGCCAGTCACCTGAAGCACTCTCGTAGACCGAATTCTGATTGCAAACAACCCGCAACCACCAGAGCCAACAACCCTCCAAGAGAACAAGACGACACATTAAACAAATAGACTCAAGAAGGTGACAACCACCTTAACCTTCCATCACACCCCAATTAACAAACATCAGAATCTGTCCATTTGACCATCAACACA
+
AAAABBAAFFFFFGGFEG4BBBBBAAB5BE2BF4BAGGB2DDG5D3B22AAABAAFHDGEE000BBBGHHHHH3@3?3B3BE1>B1BB///?/4B44?BB3?D3?0?//?//<B/0?///0</2@2@/<?///0</?<1<0<110<0>0<----=000=0<<..000;000<::0/:.//;000.:.;..0;0000;//0000;0;..-;../;;B/;...//:9;99/;///99/BF///;9//;:B/..
@M05620:37:000000000-D9766:1:1101:20217:4499 1:N:0:75
AGTGCCAGCTCTCAATCGCACAGGGGACCCAGGGCCTGGCCCCTCCATCCAGAAAACCTATGACCTCACCCGCTACCTGGAGCACCAACTCCGCAGCTTGGCTGGGACCTATGTGAGTATCCAGCGTAGGAATCTGGGAGTTGGGGAGGAGTGAGGAGTTGGGGAAAGACAGTCCTAACCGTGGAGGGTTCTGGTAAATGATGGGGTGAGGAGGGGCTCTTTGGCTCCCACCAGTCCCCCTGTCTGGTCTA
+
AABABFFFBFFFGFGGGGGGGGHHGEGGGGHHGFGEFFHHHHGHGGHHGHGHHGEHHGFHHHHHHHHHHHHGGGGGHHHHHGFGHHFHGHHHGGGGGGHHGHHEFGGHGHHHGHGHHHHHHHHHHGGGGGHHHGHHHHHGDHHHGGGGGGGHHHHHHGHHHHGGGGHHHHHHGHHHHHHHGGGGGGGG:AFGGGFGGGGGGFGGGGFFFFFFFFFFFFFFFFFFFFFFFFFFFFFFFFFFFFFFFFFFBFF
@M05620:37:000000000-D9766:1:1101:18863:4559 1:N:0:75
ACCACACCTTCTACAATGAGCTGCGTGTGGCTCCCGAGGAGCACCCCGTGCTGCTGACCGAGGCCCCCCTGAACCCCAAGGCCAACCGCGAGAAGATGACCGGTGAGTGGCCCGCTCCCTCTTCTGGTGGCCGCCTCCCTCCTTCCTGGCCTCCCGGCGCTGCGCCCTTTCTCCCTGGTTCTCTCTTCTGCCGTTTTCCGTAGGACTCTCTTCTCTGCCCTGCGTCTCCTTTGGCACTCTGCAGGTTCTAG
+
AAAABBABFFFFGGGGFGGGGGHHGEGEG?GHHGFAEEGEGHHHHGGGEEEFHGHHFFGGGGGGGGGGGGGHFHHEGGGGGHHGGFGGGCBDGFHHBFHH2<A><??FDFGHHGGG-CEFFHHHHFHFHGGHG:DD?GGGGGGGFFFGGGGFFEEGGB-BDAFFFFFFFFFFF/;BBEBBFFFFFFF/;FFFFADFFFFFFADF/BBFFFFFFFFFFBBFFA;9ACFFFFFFEF/;FFFFFFEFF;:FFB9
@M05620:37:000000000-D9766:1:1101:7636:4588 1:N:0:75
GAGGCTGCTTTGGAAGAAACTCATAGATTACTGCAACAGTTCCCCCTGGACCTGGAAAAGTTTCTTGCCTGGCTTACAGAAGCTGAAACAACTGCCAATGTGGCATTACCAGCCTGAGGCCTATAACCGACTCTGCAAGCACCATTCTGCAGAGCCTTGCTTCACTCGGCCCTTTCTTGGTTCCTACAGGATGCTACCCGTAAGGAAAGGCTCCTAGCAGACTCCCAGGGAGTAAAAGAGCTGATGACACA
+
>>1>AACAFFFFGFGF1FFGFGFHFDDGGDGGHHH1GFHBGHHHHGGFF0GGHHHFGHHGGHHHHHHHHHHHHHHHHHGGGHGGHHFHFGHHHHHHFHHHHHGHHHHGHHHHGFHHGGEFFHHBF>GHGGGGGHGF211?0GF0BFD2DFDF>/@GGGGHHFG<F1??CFFCCHHHBGHGF.FG1<<FFGHHFH00GHH?G?GG::;CG;./;CC0;/:09C;FG.CFE?AA.;0C;BEFE0/00;9B;9-
@M05620:37:000000000-D9766:1:1101:13066:4600 1:N:0:75
AGTGCCAGCTCTCAATCGCACAGGGGACCCAGGGCCTGGCCCCTCCATCCAGAAAACCTATGACCTCACCCGCTACCTGGAGCACCAACTCCGCAGCTTGGCTGGGACCTATGTGAGTATCCAGCGTAGGAATCTGGGAGTTGGGGAGGAGTGAGGAGTTGGGGAAAGACAGTCCTAACCGTGGAGGGTTCTGGTAAATGATGGGGTGAGGAGGGGCTCTTTGGCTCCCACCAGTCCCCCTGTCTGGTCTA
+
AAAAAFFFBFFFGBGGGGGCF?FAFEEFGGHGAEEGGGHHHHGHGGHHHHHHHHHHGGHHHGHHHGHHHHHGG>EEHHHHHHHHHHFHGHHGAFCGFHGHGHHGGGHHGGHHHHHHHHHHHHHHHGEGGGHHHHHHHHFGGHHHGGCDGACGHHHHHGHHHHGGGGHHHHHHHHHHHHHHGGFGEGGGCFGGGG;FGGGGGGGGGGFFFFFFFFFFFFFFFFFFFFFFFFFFFFFFFFFFFFFFFFFFFFF
@M05620:37:000000000-D9766:1:1101:17126:4631 1:N:0:75
ACCACACCTTCTACAATGAGCTGCGTGTGGCTCCCGAGGAGCACCCCGTGCTGCTGACCGAGGCCCCCCTGAACCCCAAGGCCAACCGCGAGAAGATGAGGGAGTGGCCCGCTCCCTCTTCTGGTGGCCGCCTCTCTCCTTCCTGGCCTCCCGGGGCTGCGCCCTTTCTCACTCTTTCTCTCTTCTGTCGCTTTTCGTAGGACTCTCTTCTCTGACCTGTGTGTCTTCTGGCACTCTCCCGGTTCTCGATC
+
A3AAB@BACFFFGGGGGGBEGBHCEAAAAAHGFFFEEEGCEHHHHGGGEEGAFHHHHHGEEFCGGEEGGEFFHHHGGEEGEEHHFGEEDG@@<DHHFHHE0?/???FACF-?--<<FGHFHH0BDC...<@@AE/;0C/0G0:0CFF.;C;E?--;--..;@.9-/;/9FBFF//;;F9BFBB/BB9/;9.9AA/;9.99.//9;BBB//;BFE//;;.//;.;;///:9//9/BF//9/.-9..B/./9:
@M05620:37:000000000-D9766:1:1101:20694:4638 1:N:0:75
ACCACACCTTCTACAATGAGCTGCGTGTGGCTCCCGAGGAGCACCCCGTGCTGCTGACCGAGGCCCCCCTGAACCCCAAGGCCAACCGCGAGAAGATGAGCGTGCCCCGATCCCTCTTCTTGTGGCAGCCTCCCTCCTTCCTAGCCTCCCGGCGCTGCGCCCTTTCTCACTGGTTCTCTCTTCTGCCGTTTTCCGTAGGACTCTCTTCTCTGCCCTGCGTCTCCTTTGGAACTCTGCAGGTTCTAGCTCGG
+
CDCDCCDDFFFFGGGGGGGGGGHHGGGEHGHHHGGGGGGGGHHHHGGGGGGGHHHHHHHGGGGGGGGGGGGHFHHGGGGHGHHHHGGGGGGGGGHHHHBF>/?//?==@C-DGHHHHG100<=<<ACD<.<CGE/GDFCGF00<<GCGGFD?-<C-CDFCD@-<BFBF<:B0/0<BFFFF:FB00BBC<DF9FF9F.D?0BFFFBFFB:<<00<<::E=9@FBFFFFFB0B0FFFF000.BFFFF0<B0<<
@M05620:37:000000000-D9766:1:1101:13263:4642 1:N:0:75
AGTGCCAGCTCTCAATCGCACAGGGGACCCAGGGCCTGGCCCCTCCATCCAGAAAACCTATGACCTCACCCGCTACCTGGAGCACCAACTCCGCAGCTTGGCTGGGACCTATGTGAGTATCCAGCGTAGGAATCTGGGAGTTGGGGAGGAGTGAGGAGTTGGGGAAAGACAGTCCTAACCGTGGAGGGTTCTGGTAAATGATGGGGTGAGGAGGGGCTCTTTGGCTCCCACCAGTCCCCCTGTCTGGTCTA
+
AA>AAFFFAFFFG4FGGGGAECHFGEEEAEHHBAFAABGHFHGHGGHHHHHHEHHGHGHFGHFHHDGHHHHGG>EFHHHHBGHHHHHFEHHGEECE>GFGGHHGGGHHGHHHHHHHHGHHHHHHHGFGGGHHHHHHHHCFGHHHGGFFGDEGHDGHGG/GHHGGGGHHHHHHHHHHHHHHGGEGDEGG.AFFFGCFGGGGGGGGGDFFFFFFFFFFFFFFFFFFFFFFFFFFFFFFFFFFFFFFFFFFFFF
@M05620:37:000000000-D9766:1:1101:7905:4646 1:N:0:75
ACCACACCTTCTACAATGAGCTGCGTGTGGCTCCCGAGGAGCACCCCGTGCTGCTGACCGAGGCCCCCCTGAACCCCAAGGCCAACCGCGAGAAGATGAGTGAGGGGCCGGCTCCCTCTTCTGGTGGCGGCCTCCCTCCTTCCTTGCCTCCCGGCCCGGCGCCCTTTCTCTCTTATTCTCTCTTCTGTCGTGTTGCTTAGGGCGGTCTTCTCTGCCCTGACTTACCTTTGGTACGCAGCCGGGTCGGGCTC
+
CCCCCCCBFFFFGGGGGGBGGGHHGGGBGGHHHGGEEGGGGHHHHGGGGEGGHHHHHHHGGGGGGGGGGGGHHHHGGGGHGHHHHGGGGGBCGGHHHHE222>G0/>@/->--<<.=/C0=G00=G..----.9.C/:E/;;F000;FF0:C.-9---9--:-9-/0B000:0000:000;:9FFFB099A....00;00:./-:--.;BFFFB0;:0.//900:/;0;0/.00...--.---;--;--:.
@M05620:37:000000000-D9766:1:1101:24331:4658 1:N:0:75
ACCACACCTTCTACAATGAGCTGCGTGTGGCTCCCGAGGAGCACCCCGTGCTGCTGACCGAGGCCCCCCTGAACCCCAAGGCCAACCGCGAGAAGATGAGTGAGTGGCCGGCTCCCTCTTCTTGTGGCCGCCTCCCTCCTTCCTGGCCTCCCGGCGCTGCGCCCTTTCTCACTCATTCTCTCTTCTGCCGTTTTCCGTCGGCATCTCTTCTCTGCCCTGCGTCTCCTTTGGCACTCTGTCGGTTCTCGCTC
+
CCCCCCCCFFFFGGGGGGFGGGHHGFGGHGHHHGGGGGGGGHGHHGGGEGGGHHHHHHHGGGGGGGGGGGGHGHHGGGGHGHHHHGGGGGGGGGHHHHH222>FHH//<>>C>ECFH00<DD0=0<D<.<-;:.=EHHG/CHHHH/F?FGEGD-AABF-.-9.;-/:FFF/;F///;9BFFFF///B/;@A./://.BA9D--://;FBFBFF//;:F.9::-.:9/B/;//9/;:;///:@-.9B/.:A;
@M05620:37:000000000-D9766:1:1101:17136:4660 1:N:0:75
GAGGCTGCTTTGGAAGAAACTCATAGATTACTGCAACAGTTCCCCCTGGACCTGGAAAAGTTTCTTGCCTGGCTTACAGAAGCTGAAACAACTTCCCATGTGGCATTACCAGCCTGCGGCCTATCCCCGCCTCTGAAAGCACCCTTCTGCAGAGCCTTGCTTACCTCGGCCCTTTCTTGGTTCCTACCGGCTGCTACCCGTAAGGAAAGGCTCCTCGCAGCCTCCCCGGGAGTAAAAGAGCAGATGCAACA
+
A>AAAAFAFFFFG1FGFGGGGGHFHHGHHDGHEGGFHFHDFGHHHGGGGGHHHGHFHFBGFHHHHHFHHHHHHFGEGHHHGHHHH1BFGFHG@FHHGFGGGGH/FGHFB1FBGGHH0/>E/EGHGHGGC/>CAGG12<<F1@FGE0<F1@>F1?GHFHBFHFH1FGH.AGGG.FHHFHHHHH0CG0G.<@-ACEHHHHHGC;E?/FF/FGGGGG/;.-9;-.9;A9-;@@?@BFFFFBEFF/;BFFFFFFF
@M05620:37:000000000-D9766:1:1101:22995:4672 1:N:0:75
ACCACACCTTCTACAATGAGCTGCGGGTGGCTCCCGAGGAGCACCCCGTGCTGCTGACCGAGGCCCCCCTGAACCCCAAGGCCAACCGCGAGAAGATGACAGGTGGGTGGCCCGCTACCTCTTCTGGTGGCCGCCTCCCTCCTTCCTGGCCTCCCGGCGCTGCGCCCTTTCTCCCTGGTTCTCTCTTCTGCCGTTTTCCGTAGGACTCTCTTCTCTGCCCTGCGTCCCCTTTGGCACTCTGCAGGTTCTAG
+
BBBABBBBFFFFGGGGFGGFGFHHG2AA2EFG3FGGGGGGGHHGHGGGEEGGGHHEHHFG?GEGGDGGGEF2B?GGGE?G//?GGG/<CCD</DFFFG1111CFG.-<>@FGFFDC-CFHHHHFFHHCHGGHGGFFAAABFAFGFFFGGGFGFAEG?B->FFFFFFAFFFFFF/BFBEBBFFFFFFFBBFFFF:DFFFFFFFFFBFFFFFFFFFFFFFFEFF9@D=-AFFFBBF/BF.:BFF/B..BF/B;
@M05620:37:000000000-D9766:1:1101:13341:4687 1:N:0:75
ACCACACCTTCTACAATGAGCTGCGTGTGGCTCCCGAGGAGCACCCCGTGCTGCTGACCGAGGCCCCCCTGAACCCCAAGGCCAACCGCGAGAAGATGAGTGAGTGGCCCGCTCCCTCTTCTGGTGGCCGCCTCCCTCCTTCCTGGCCTCCCGGCGCTGAGCCCTTTCTCACTTTTTCTCTCTTCTGCCGTTTTCCGTCGGACTCTCTTCTCTGCCCTGAGTCTACTTTGGCACTCTGCCGGTTCTAGCTC
+
ABABBBBBFFFFGGGGFGGGGGHGGEEEGDHHHGGEFGGCGHHHHGGGGGGFGHFHHHHGGGGGGGGGGGGHHHGGGGGHGHHHHGGGGGDGGGHHEHGFFG2GGHGFH/><ADGGHFHHHH0<D/CF<ACFEGHGHHGHGGHC0CFGGGGGG-?BGAD.AFBEBBFFFFBFF//;BFFFFFFFFFF/;;;DFA9FFF.@B---;;9FFFFFFFF:EFFFFFFF/BB/;B//;/BB/9;/;=>.;F/;9B/
@M05620:37:000000000-D9766:1:1101:23870:4703 1:N:0:75
ACCACACCTTCTACAATGAGCTGCGTGTGGCTCCCGAGGAGCACCCCGTGCTGCTGACCGAGGCCCCCCTGAACCCCAAGGCCAACCGCGAGAAGATGAGTGAGTGGCCCGCTCCCTCTTCTGGTGGCAGCCTCCCTCCTTCCTGGCCTCCCGGCGCTGCGCCCTTTCTCACTGGTTCTCTCTTCTGCCGTTTTCCGTAGGACTCTCTTCTCTGTCCTGAGTCTCCTTTGGAACTCTGCAGGTTCTCGCTC
+
BBBBBBBBFFFFGGGGGGGFGFHHGEEGHFHHFGGGGGGGGHHHHGGGGGGGHHHGHHHGGGGGGGGGGGGHHHHGGGGHAFHHHGGEGGGGGGHHHH22><><GH//?F<D@CDF00F1D1<00/CFCF.CBGGGHHGBGHHHB:GACCCE9-A??DA??-AB-/9FFB/;B/./;BF/BFFB///9FB9.9.//:F..D9/B//BF//99FB/;/9;/.;B////B/;B//99/9////9999B/9.A.
@M05620:37:000000000-D9766:1:1101:13755:4711 1:N:0:75
ACCACACCTTCTACAATGAGCTGCGTGTGGCTCCCGAGGAGCACCCCGTGCTGCTGACCGAGGCCCCCCTGAACCCCAAGGCCAACCGCGAGAAGATGAGTGAGTGGCCCGCTCCCTCTTCTGGTGGCCGCCTCCCTCCTTCCTGGCCTCCCGGCGCTGCGCCCTTTCTCACTTTTTCTCTCTTCTGGCGTTTTCCGTAGGACTCTCTTCTCTGCCCTGAGTGTCCTTTGGCACTCCGCCGGTTCTCGCTC
+
AAAAAAA1BFFFGGGG3F1AF1FFGAAB0AFG1FF00EEGCHHHHGGEAEEGEHHCHHHA/F?EGAFGGGG>G1GGGG/G//GHHGA<CG///CBB1F>G2?1GGB/FH/<AC@FGHGHHHH0G=GCACC@CCGHFHBAGHHHHHHFGG?9EF?A@-;AB@@-;9B/F/FFF////;:/FFFF/9FF/9;9;@E;FB9--;B/B9BBFFFFFFF9;;BAFFF/;BFF/;F//;;BF-;--;;;A9F/9--:
@M05620:37:000000000-D9766:1:1101:19291:4716 1:N:0:75
AGTGCCAGCTCTCAATCGCACAGGGGACCCAGGGCCTGGCCCCTCCATCCAGAAAACCTATGACCTCACCCGCTACCTGGAGCACCAACTCCGCAGCTTGGCTGGGACCTATGTGAGTATCCAGCGTAGGAATCTGGGAGTTGGGGAGGAGTGAGGAGTTGGTGAAAGACAGTCCTAACCGTGGAGGGTTCTGGTAAATGATGGGGTGAGGAGGGGCTCTTTGGCTCCCACCATTCCCCCTGTCTGGTCTA
+
1>>AAF11>FCFDEGF11FGCECA0AEE000AF?A/A/B00FG/EFFGDE1ABC1FEE0AFGDGEGF1GECEGE?EHHHAHHHAFE>GF0FGGGGEGGHHEH1F//BFE0B112>F>1BDG>B10//?<EHHHGD1<CCF<011<->C<.<FFH0<<<</=/.<00;:C/:/C0<CG0GH:EE-.E.-.;F009;9;0CFB0F09A.9AA-99--9;@EBF/:FF99999;;-/;/;/9A>FBF/9;/;:/
@M05620:37:000000000-D9766:1:1101:9480:4718 1:N:0:75
ACCACACCTTCTACAATGAGCTGCGTGTGGCTCCCGAGGAGCACCCCGTGCTGCTGACCGAGGCCCCCCTGAACCCCAAGGCCAACCGCGAGAAGATGAGAGTGGACCGGTCACTCTTCTTGTGGCCGCCTCCCTCCTTCCTGGCCTCCCGGCGCTGCGCCCTTTCTCACTGGTTCTCTCTTCTGCCGTTTTCCGTAGGCCTCTCTTCTCTGCCCTGCGTCTCCTTTGGAACTCTGCATGTTCTAGTTCGG
+
CCCCBCCAFFFFGGGGGGAGGGHHGGGBFGHHHFGEEGGGGHGHHGGGGGGGHHHHGHHFGGGGGGGGGGGHGHHGGGGHGHHHHGGGGGBDGGHGHHHFBG22?1??C/><.>DFHHFH1F=GA.<--<<DCGFGGHFGHFFF.;CFGGDGGAB?C;99;:-:BFFF000;B0BFFFF09FFFFFF=DDFFFF.;.AD0:BF0/9BFFFFBB0ABF.-9@DFBFFFEFBF0B0:0BB0;0:BFB0000;@
@M05620:37:000000000-D9766:1:1101:19318:4720 1:N:0:75
ACCACACCTTCTACAATGAGCTGCGTGTGGCTCCCGAGGAGCACCCCGTGCTGCTGACCGAGGCCCCCCTGAACCCCAAGGCCAACCGCGAGAAGATGACAGGTGAGTGGCCCGCTACCTCTTCTGGTGGCCGCCTCCCTCCTTCCTGGCCTCCCGGCGCTGCGCCCTTTCTCACTGGTTCTCTCTTCTGCCGTTTTCCGTAGGACTCTCTTCTCTGCCCTGCGTCTCCTTTGGGACTCTGCAGGTTCTAG
+
BBBBBBBBFFFFGGGGGCGGGFHCEEGEFGHHFGGGGGGGGHHHHGGGGGGGHHHHHHHGGGGGGGGGGGGHHHHGGGGGEEHGHGGGGGCC@DCGFFFH2?F1?1?<?/?CA<@?--<1FHFGHGG0<.CGCDCDGEEHHDGFHHBB/FFFGEGA?;9B-9ADCFF>FFBFF/;9BF//9FFFFFF/;99B@.9FF//ABA..:BBFFFFFFFFFFF;E/:.9AADF/9:BB/.;A.99B9//9.BBBF;
@M05620:37:000000000-D9766:1:1101:23459:4758 1:N:0:75
AGTGCCAGCTCTCAATCGCACAGGGGACCCAGGGCCTGGCCCCTCCATCCAGAAAACCTATGACCTCACCCGCTACCTGGAGCACCAACTCCGCAGCTTGGCTGGGACCTATGTGAGTATCCAGCATAGGAATCTGGGAGTTGGAGAGGAGAGAGGAGTTGGAGAAAGACAGTCCTAACCGTGGAGGGTTCTGGTAAATGATGGGGTGAGGAGGGGCTCTTTGGCTCCCACCAGTCCCCCTGTCTGGTCTA
+
CCBBCFFFCFFFGGGGGGGGGGHHGGGGGGHHGGGGGGHHHHGHGGHHHHHHHHHHHGHHHHHHHHHHHHHGGGGGHHHHHHHHHHHHGHHHGGGGGHHHGHHGGGHHGHHHH3FHHHHH3BHHH2DDDGHHHHHH2@@FCHHH1??/?GE.>>.>FGGHHH0/<=CGHHHHHHHHHHHHGG.@FHGGAFGGG0;FFGGGGGGGGGGGGGGGGGFFFFFFFFFFFFFFFFFFFFFFFFFFFFFFFFFBFFF
@M05620:37:000000000-D9766:1:1101:22070:4761 1:N:0:75
ACCACACCTTCTACAATGAGCTGCGTGTGGCTCCCGAGGAGCACCCCGTGCTGCTGACCGAGGCCCCCCTGAACCCCAAGGCCAACCGCGAGAAGATGAGTGAGTGGCCCGCTCCCTCTTCTGGTGGCCGCCTCCCTCCTTCCTGGCCTCCCGGCGCTGCGCCCTTTCTCACTGGCTCTCTCTTCTGCCGGTTTCCGTAGTACTCTCTTCTCTGCCCTGAGTCTCCTTTGGAACTCTGCAGGTTCTCGATC
+
>AAAAAAAFFFFGGGGBGG1G1BAEAAEH0FG1FG0FGGEEGGHHGGGEEGFGHHFHHHGC>EEF/EEGGGCF1GGGG?F//FGHG//BCG??F0<>F1FFHH1?FFCG/>CG?E.CFGGBFGED/<C.C-:..=EGHCGGG/:0/9;B9CE?--;@??-9@F;@FFB/FFFF/---;F/BF//99:FB@-;9AFFA/9;-:/99B99BFFBBB/;EF-9BFFF/;/BBFF//BB//BFFBF9/99/-//-
@M05620:37:000000000-D9766:1:1101:10709:4775 1:N:0:75
GAGGCTGCTTTGGAAGAAACTCATAGATTACTGCAACAGTTCCCCCTGGACCTGGAAAAGTTTCTTGCCTGGCTTACAGAAGCTGAAACAACTGCCAATGTGGCATTACCAGCCTGAGGCCTATAACCGACTCTGCAAGCACCATTCTGCAGAGCCTTGCTTCACTCGGCCCTTTCTTGGTTCCTACAGGATGCTACCCGTAAGGAAAGGCTCCTAGAAGACTCCAAGGGAGTAAAAGAGCTGATGAAACA
+
BBBBBBFBFFFFGGGGGGFGGGGHHHGHHHHHHHCHHGHHHHHHHGGGHHGHHGHGHGFHGHHHHFGGHHHHHHGGHGHHHHHHHFHHHHGHHHHHHHHHH4GHHHHGFHHGHGHHHHGGAGFHHHHHGGGGGHHHHHHFHHHHFHHHHHHHHHHHHHHHHHHHHHHGGGGGHHHGHHHHGHHHHGFHHHHHHHHHHHHGGGGHHFHHHHGHHGHGHHGGE;BFGGGFGFEDDFGGG09BFFFFFGGBFFG
@M05620:37:000000000-D9766:1:1101:10730:4776 1:N:0:75
GCGGCTGCTTTGGAAGAAACTCATAGATTCCTGCCACAGTTCCCCCTGGACCTGGAACAGTTTCCTGCCTGGCTTACAGAAGCTGCAACAACTGCCCATGTGGCATTACCAGCCTGAGGCCTATAACCGACTCTGCACGCACCATTCTGCAGCGCCTTGCTTCACTCGGCCCTTTCTTGGTTCCTACAGGCTGCTACCCGTAAGGAAAGGCTCCTCGCAGACTCCCAGGGAGTAAAAGAGCTGATGACACA
+
>33AA>>>FFDDGFGG4BBGGGCDFDGGE5DGGH23BGBBDDGHHG2F22BBAB1FG32BFHDF5FGHHHHHHH13BEGFHHHGG3BGHFHHCGHF1BFGHHHHGFGGHHHHGGHHFFCFGHHHB4BGGGGGGHHH21?>/>C0@GHHHH2G1>CCGGHHHHH1GHGGCGGDHHHHHHHHHHHGHGG<CG.;GGHFHHHGGGGGGGGFGGGGFGG/C-AE?FFFF./:ADEFAF/BFFFFFFFFFF//;BF
@M05620:37:000000000-D9766:1:1101:18591:4795 1:N:0:75
GAGGCTGCTTTGGAAGAAACTCATAGATTACTGCAACAGTTCCCCCTGGACCTGGAAAAGTTTCTTGCCTGGCTTACAGAAGCTGAAACAACTGCCAATGTGGCTTTACCAGCAAGCGCACTATCCCCGACTATGCCAACCCACTACAACAGCGCATTAAATAACTCGGACCAAGCTTGGTACCTCCTGGCTACTACCCGTAAGGAAAGGATCCAAGAAGCCTCACCGGGAGTACAAGTGATGATGAACCA
+
3>AAAAFAFFFFFCGGGGGGGFGGGHHHHHHHHHHHHHHBGHHHHGEFEGHGHFFGHF2FAGHHFGFHHHHHHHFGHHHGHHHHFHHFHFHHHGHHFFBBFGH1B1BBFGGFHC2B11/>//BFGH3?EE///BBGHF2F<//<F2222@?@0DF/<D111<><<<G..<@D...<C0GF00<=GGH//::/0::;GGHGD9AFGGG/../:9;0;9FGFCFGGFA..99-9AFFF/9//::BFBBFF/AF
@M05620:37:000000000-D9766:1:1101:21921:4800 1:N:0:75
ACCACACCTTCTACAATGAGCTGCGTGTGGCTCCCGAGGAGCACCCCGTGCTGCTGACCGAGGCCCCCCTGAACCCCAAGGCCAACCGCGAGAAGCTGAGAGTGTCCCGCTACCTCTTCTTGTGGCCGTCTCCCTCCTTCCTGGCCTCCCGGTGCTGCGCCCTTTCTCACTGGTTCTCTTTTCTGCCGTTTTCCGTAGGACTCTCTTCTCTGACCTGGGTCTCCTTTGGGACTCTGCAGGGTCTAGCTCGG
+
BBBBBBBBFFFFFGGGGGGBGGHHGGGEFGEHCGGFGGGGAGHHHGGG1EEFGHHHFHHGGEEGGGGGGGEHGFGGGGGHEHHHHGGCCGGG?CF2?22<>2<?1@11<///-01>>GH11=11.>G--<./0//=./:CFG0GHCGHCF.----00=-AA9-CFGGG0CF0/CFGB/B/;FF/F/FF../;F9.B...://;;FFB9BB///;/F..9:B.9FF/9;F..../9B/99;-9;.;F99B?-
@M05620:37:000000000-D9766:1:1101:21086:4852 1:N:0:75
AGTGCCAGCTCTCAATCGCACAGGGGACCCAGGGCCTGGCCCCTCCATCCAGAAAACCTATGACCTCACCCGCTACCTGGAGCACCAACTCCGCAGCTTGGCTGGGACCTATGTGAGTATCCAGCGTAGGAATCTGGGAGTTGGGGAGGAGTGAGGAGTTGGGGAAAGACAGTCCTAACCGTGGAGGGTTCTGGTAAATGATGGGGTGAGGAGGGGCTCTTTGGCTCCCACCAGTCCCCCTGTCTGGTCTA
+
ABABBFFFBFFFGEGGGGGCGGHHGGFGGGHHFEGGGFHHHHGHGGHHHHGHHHGHHGHHHHHHHFHGHHHGGEGGHHGHGHHHGHHEGHHHGGGGGHHHGHHGGGHHGHHHHHHHHHHHHHHHHGGDGGHHHHHHGH<FGHHHGGGGGEEHHGHHHGGHHHGGGGHGHHHHHHHHFHHHGGGGGGGGGGGGGGFGGGGGGGGGGGFFFFFFDFFFFFFFFFFFFFFFFFFFFFFFFFFFFFFFFFFFFFF
@M05620:37:000000000-D9766:1:1101:9960:4860 1:N:0:75
ACCACACCTTCTACAATGAGCTGCGTGTGGCTCCCGAGGAGCACCCCGTGCTGCTGACCGAGGCCCCCCTGAACCCCAAGGCCAACCGCGAGAAGATGAGTGAGTGGCCCGCTCCCTCTTCTTGTGGACGACTCCCTCATTCCTGGACTCCCGGCGCTGCGCCCTTTCTCGCTATTTCTCTCTTCTGGCGTTTTCCGTCGGACTCTCTTCTCTGCCCTGATTCTCCTATGTGACTCTGCCGGTTCTTGCTC
+
ABAABBBBFFFFGFGFFGGGGBHHGA2BG2GHCFGEGGGGGHHHHGGGGAFGHHHFHHHGC@EGG1EEGGG1G?GGGGAG?/FHHG/<BGG@/A?GBG1G2FG<FGACG?/<A@EFC<01=D0<<0.0/<<<.C/GGH.000;00/:;0/C.9--;-;-.-;;;BF9F/;.;E..;B9B9/9FFFB//;BFB;?FF.B9---;9//9;//9BFF/;E/../9//999/;/9/;///9://;-;.AF////9
@M05620:37:000000000-D9766:1:1101:17704:4903 1:N:0:75
AGTGCCAGCTCTCAATCGCACAGGGGACCCAGGGCCTGGCCCCTCCATCCAGAAAACCTATGACCTCACCCGCTACCTGGAGCACCAACTCCGCAGCTTGGCTGGGACCTATGTGAGTATCCAGCGTAGGAATCTGGGAGTTGGGGAGGAGTGAGGAGTTGGGGAAAGACAGTCCTAACCGTGGAGGGTTCTGGTAAATGATGGGGTGAGGAGGGGCTCTTTGGCTCCCACCAGTCCCCCTGTCTGGTCTA
+
BBAABFFFCFFFGGGGGGGGGGHGGGGGGGHHFGGGGGHHHHGHGGHHHHGHHHHHHGHHHHHHHHHHHHHGGEGGHHHHGHHHHHHHGHHHEFCGGHHHGHHGGGHHGHHHHHHHHHHHHHHHHGGGGGHHHHHHHHHGGHHHGGGGGGFHHHHHHGHHHHGGGGHHHHHHHHHHHHHHGGGGGGGGEGGGGGGGGGGGGGGGGGFFFFFFFFFFFFFFFFFFFFFFFFFFFFFFFFFFFFFFFFFFFFF
@M05620:37:000000000-D9766:1:1101:20454:4942 1:N:0:75
AGTGCCAGCTCTCAATCGCACAGGGGACCCAGGGCCTGGCCCCTCCATCCAGAAAACCTATGACCTCACCCGCTACCTGGAGCACCAACTCCGCAGCTTGGCTGGGACCTATGTGAGTATCCAGCGTAGGAATCTGGGAGTTGGGGAGGAGTGAGGAGTTGGGGAAAGACAGTCCTAACCGTGGAGGGTTCTGGTAAATGATGGGGTGAGGAGGGGCTCTTTGGCTCCCACCAGTCCCCCTGTCTGGTCTA
+
BCBBCFFFCFFFGGGGGGGGGGHHGGGGGGHHGGGGGGHHHHGHGGHHHHHHHHHHHGHHHHHHHHHHHHHGGGGGHHHHHHHHHHHHGHHHGGGGGFHHGHHGGGHHGHHHHHHHGHHH3FHHHGEGGGHHHHHHGHHGGHHHGGGCGGGFHHEHHGHHHGGGGGHHHHHHHHHHHHHHGGEGGGGGEGGGGGFGGGGGGGGGGGFFFFFFFFFFFFFFFFFFFFFFFFFFFFFFFFFFFFFFFFFFFFF
@M05620:37:000000000-D9766:1:1101:13055:4946 1:N:0:75
ACCACACCTTCTACAATGAGCTGCGTGTGGCTCCCGAGGAGCACCCCGTGCTGCTGACCGAGGCCCCCCTGAACCCCAAGGCCAACCGCGAGAAGATGACCGGTGGGTGGCCCGCTCCCTCTTCTGGTGGCCGCCTCCCTCCTTCCTGGCCTCCCGGCGCTGCGCCCTTTCTCCCTGGTTCTCTCTTTTGCCGTTTTCCGTAGGGCTCTCTTCTCTGCCCTGTGTCTCCTTTGGCACCCTGCAGGTTCTAG
+
BBBBBBB>BFCFGGGGGG5FGGHHGGG24BGFGAAE2EFC?GHHHGGEAEFGEHFFHGGAE@0EGGGGG@CHHHHGGGGHGHHHHGGGGG/BDGH22?FH2@C/A/><ADHHF@CC<CC<GHFFHHHGGGHHGGADGGGGGGGG09CFFGFFFGGG?-;;-@.9@DFFFFFFF/BF/ABB/;BFFF//;BBBFAFFFFFFF;DD..;AFFFFFFBFB/;AFA//:BBFF/;FBF::F9AAF9.;FFF//;/
@M05620:37:000000000-D9766:1:1101:22235:4954 1:N:0:75
AGTACCAGCTTCACTCGAACATGGGCCCCCTGGCCTGGGCCCTCCCCCCCGCAAACCTCTGCCCACCCCCGCTACCTGGCGCACCCCCTACGCAGCTTGGCGGGCCCCTCTGTGCGTAGCCCGCGTCGGTATCTGGGGGTTGGGGCGACGTGCGGCGTTGGGGACAGCCCGTCCTAACCGTGGCGGGCTCTGGTAAATGCTGGGGTGAGGCGAGGCTCTTTGGCTACCCCCAGTCCCCCTGACTGGAATAT
+
>111>BDFAB1BBABFF1BBABB0F0BA000B0BBGCFAB/AAFEF/BAAE///>BFBG1B11B1?/?EEGG/>>GBB<0>?>BCC<>/<??</B@GHGCH/>@--;;G::CGHH?F.-.=F?@GGGG--9-BFF;B@-;;-;@-9=-;;9BE@@@@@@@F@-A-99;E:@@?BF/;BF@A-;@@@@-9-B/;;;BFFFFFFBB-;@-AF-=-;9>EF/FFFF/BFFF-99--99;9AB=E-;BFF/9B/9
@M05620:37:000000000-D9766:1:1101:22252:4964 1:N:0:75
AGTGCCAGCTCCAATCGCACAGGGGACCCCGGGCCTGGCCCCTCCATCCCGAAAACCTCTGACCTCACCCGCTACCTGGGGCACCCACTCCGCAGCTTGGCTGGGACCTATGTGAGTATCCAGCGTAGGAATCTGGGGGTTGGGGCGGAGTGAGGAGTTGGGGAAAGACAGTCCTAACCGTGGAGGGTTCTGGTAAATGATGGGGTGAGGAGGGGCTCTTTGGCTCCCACCAGTCCCCCTGTCTGGTCTAT
+
AAAAAFFFAF1BFGGGG1FGCGHGG0AEFE?EGGGFGHFHHGHGGB1DGFE/EEGHGH0FG1FH1FGGHHGGGGGHHHH/EEEEF/?EGFHGF//>BGHGHHGGG0GEH1GHHHFFHHGGHFHHGC/<EHHHHHHHHGGGGGGGG.AA-AEF0FG/ABFFF@@-AEFFFFFFFFFFFFF@FF@FFF@;FFFFFBFFFFFFFFFFFA?EFFFFF@?@?FFFFFFFFFFFFFFFFBFFFFF@FBFFBFFBFFB
@M05620:37:000000000-D9766:1:1101:14861:4970 1:N:0:75
GAGGCTGCTTTGGAAGAAACTCATAGATTAGTGAAACAAGATCGGATGGACATGGATAAGTTTTTTGGTTGGCGTGAAGAAGCTGGAACAACTGCCAATGTTCTAATAACAGAAAGGAAAGGATCCTCGACTATGCCAACGGACTAAAACAGCGCATTAAACAATTGGAAGCAAGCTAGGCACCTCCGCGCTGCCACCCGTGAGGAAAGAATCGAAGAATGCTCACCAGTTGAACTTGTAACTATCAACCC
+
A?AB>AFBFBBDGBBBFGGGG4FDF5DDDD4BDABGFH2223B22A2A2BB3A3CGBHGBD5D5BA001B1AB010B?D@FGBFG21B3BFGGFHFH3BFB444B4?B43?33B3B0B3B002B?B43??/?B33BFG2///<//2@111?<?//<C.1<11<F11<111/.///./0<.<0../:C..--:-../;9A-9..;.://./;00..;..9//9:;B/./;//;/;B/9;/////9/9;9/;.
@M05620:37:000000000-D9766:1:1101:12335:4989 1:N:0:75
GAGGCTGCTTTGGAAGAAACTCATAGATTACTGCAACAGTTCCCCCTGGACCTGGAAAAGTTTCTTGCCTGGCTTACAGAAGCTGAAACAACTGCCAATGTGGCATTACCGGCAAGAGGACGATACCCGACTATGCCAGGACACTACAACAGAGCATTACATAACTCGGACCATGCTTGGCTCCTACAGGATACTACCCGTAAGGAAAGAATCCAAGAAGACTCAAAGTGAGTAAATGAGATGATCAAACA
+
BABBBBFBFFFFGGGGGGCGGGHHHHHHHGHGGHCHFHHFHHHHHGGGHHHHHHHGGFBHFHHHHHGFGHHHHHHEGHHHHHHHHFFHGHFHHBFG3FFG4431B3@BBB1>>E/?E0?G//</?/B3?>/>/B3F2@2//?@0@2<22?/00??C111<111<11>..<@FA00=00<<//<./<</0/:00;000;..:;.A/0/;./.9;F0;0;//;/0=0/;0000=9;0000;/;/BF//;/BF.
@M05620:37:000000000-D9766:1:1101:7764:4994 1:N:0:75
AGTGCCAGCTCTCCATCGCACAGGGGACCCAGGGCCTGGCCCCTCCATCCAGAAAACCTATGACCTCACCCGCTACCTGGAGCACCCACTCCGCAGCTTGGCTGGGACCTATGTGAGTATCCAGCGTAGGAATCTGGGCGTTGGGGAGGAGTGCGGAGTTGGGGAAAGACAGTCCTAACCGTGGAGGGTTCTGGTAAATGATGGGGTGGGGAGGGGCTCTTTGGCTCCCACCAGTCCCCCTGTCTGGTCTA
+
AA>>ADFFBFFFGCFGFEF2E?GCG2BAFAFGBBEAFFHHHHGHGGHHHFGHHHHBBEHHFDHHHDBGHHHEF/>EHHFGBBFGHHE??GH2>E/E>G?BEGHGGGGGGHCHGHHGHHGHHHGHHGG/BE2FGHHHHH/ADGGHGG.<C.<CH0AF-AEHHHGG.9.F/C/FGGGGGBFGGGGG.CFGGGFFFFFFFFFFFFFFFFFF9DFEFFFAFFFFFFFFFFFFFFFFEFFFFFFFFFFFFFFFFFF
@M05620:37:000000000-D9766:1:1101:25181:5022 1:N:0:75
ACCACACCTTCTACAATGAGCTGCGTGTGGCTCCCGAGGAGCACCCCGTGCTGCTGACCGAGGCCCCCCTGAACCCCAAGGCCAACCGCGAGAAGATGAGTGAGTGGCCCGCTCCCTCTTCTGGTGGCCGCCTCCCTCCTTCCTGGCCTCCCGGCGCTGCGCCCTTTCTCACTGGTTCTCTCTTCTGCCGTTTTCCGTCGGACTCTCTTCTCTGCCCTGAGTCTCCTTTGGAACTCTGCCGGTTCTCGCTC
+
CCCCBCCCFFFFGGGGGGGGGGHHGEEA4EGGFEGFDGGGCGHHHGGGDFEFGHFHFHHEGGFGGGGGGGGHGHHGGGGHGHHHGGGGGFCGGGHHHFHHGHHHHHGGHFDGGGGGHHHHHHFHGHFFFGGGGGHGGHGHHHHFHHGFFGGGG?BGGGGFFFDDFFFFFFBFFF/BBFFFFFFFFFFBFD;AFFFFDF.;@:@FFFFFFFFFFFBFFFF9BFFFFFFFFEF/BBBFFFF/:@@DEF9..;:
@M05620:37:000000000-D9766:1:1101:8678:5024 1:N:0:75
AGTGCCAGCTCTCAATCGCACAGGGGACCCAGGGCCTGGCCCCTCCATCCAGAAAACCTATGACCTCACCCGCTACCTGGAGCACCAACTCCGCAGCTTGGCTGGGACCTATGTGAGTATCCAGCGTAGGAATCTGGGAGTTGGGGAGGAGTGAGGAGTTGGGGAAAGACAGTCCTAACCGTGGAGGGTTCTGGTAAATGATGGGGTGAGGAGGGGCTCTTTGGCTCCCACCAGTCCCCCTGTCTGGTCTA
+
AA>>AFFFBFFFGGGGGGG2E?GDFGAEFEFEAEE2FFHHGHGHGGHHHHHHHHHFHGHHHFHHHFGHHHHGG>EFHHHHBFHHHH11?CGB>E?E>FBGGHHGGGHHGHHHHHHHHHHHHHHHHGGGGGHHHHHHHHFFGHHHGG<CG.CFGDHHGGHHHHGGGGHHFHHHHHHHHHHHGGFGAEGGEGGGGGFGGGGGGGGGGGFFFFFFFFFFFFFFFFFFFFFFFFFFFFFFFFFFFFFFFFFFFF9
@M05620:37:000000000-D9766:1:1101:21869:5026 1:N:0:75
ACCACACCTTCTACAATGAGCTGCGTGTGGCTCCCGAGGAGCACCCCGTGCTGCTGACCGAGGCCCCCCTGAACCCCAAGGCCAACCGCGAGAAGATGCCCAGGGGAGTGGCCCGCTACCTCTTCTGGTGGCCGCCTCCCTCCTTCCTGGCCTCCCGGCGCTGCGCCCTTTCTCACTGGTTCTCTCTTCTGCCGTTTTCCGTGGGACTCTCTTCTATGCCCTGGGTCTCCTTTGGAACCCTGCAGGTTCTA
+
AAAAA1A1>CCFBGGGFGGBF1GFEEA000A0BAFG?EE/AGGEGEGEAEE/1B11DGE/EE/EFEF/E>?GHHFGGCGGFHHH/FEEG/>B/?01?1?FB1GG/>E@EA.>CGCC@-A/<GHDG0000<.:.---:.C9FF.B099;F/9.9CA.9@--99@-;@B=@//9BF//;/-://////;99B///;AAB-;/;B-;@-9-9//9/9//9B/B/BF--;F-FB9/;B//9B-;AF--/;-;FFF
@M05620:37:000000000-D9766:1:1101:6525:5028 1:N:0:75
GAGGCTGCTTTGGACGAAACTCATAACTAAGTGCAACAAGTTCGGAGGAACCTGGCTAAGTTTTTTGGTTAGCTTAAATAATCTGGTATAACTTCCACTTATCCAACAAACAAACTACGAGGTCAGCGGCCGATAACATTGAAACCTGGCATACAATCACAGCACCCAGTCTCACTGGGTCAATCTACTGAAGTCTGCAGTAGCACTCTAATCGAAGACCAGACTCATCTGAGACTTTCAGCAGGACCTAG
+
>1A>>>CABBB@G11AAA0EG1BDF3111A1D2121EEH01DDAA////0B/0B00B11BA2BDF//>F/101BB111B@B@2BB1B1BB2B12B@111BBB11BB1//0?F/0?1<B/////0101//////<//?1111<11?<000>01>1>1111110./...../<0<00;;/./;.:0:0000:0000;0;;;/;;;00;B/;9000.9/9.9//.;./:0009//9////;9/9;/-;-A-:/B
@M05620:37:000000000-D9766:1:1101:12949:5041 1:N:0:75
GAGGCTGCTTTGGAAGAAACTCATAGATTACTGCAACAGTTCCCCCTGGACCTGGAAAAGTTTCTTGACTGGCTTACAGAAGCTGAAACAACTGCCAATGTGGCATTACCAGCATGAGGCCTATAACCGACTCTGCAAGAACCATTCTGCAGAGGCTGGCGTCACTCGGCCCTCGCTTGGTTCCTAGATGATGCTACCCGTAAGGCAAGGCTCCTAGAATACGCCAAGGTAGTAAACGAGCGGATGAAACA
+
3>AABAFACF@FFGGGFEFFEFDGFHFFHHFHHGHGFFG5EHGDHGCGCFB2EECB3B2FB5DG5DA5BA5AGHFHHDHAGHHFCGGHHFGHB?B?FB3BB43?B3BBFBG311333BF1/333B?F3>>EEE34F4??000?B11?2GH2?B////0/</?</?11??/.-<.-->...<<0/0<0<0=DFH0CBC/;C;:.://;..;./9./;00;090.;;99..099:990/..:----;B;/B/;
@M05620:37:000000000-D9766:1:1101:12224:5055 1:N:0:75
GAGGCTGCTTTGGAAGAAACTCATAGATTACTGCAACAGTTCCCCCTGGACCTGGAAAAGTTTCTTGCCTGGCTTACAGAAGCTGAAACAACTGCCAATGTGGCATTACAAGCCTGAGGAATATCCCCGACTATGCCCGAACCCTTCTGCAGAGCCTTGCATACCTCGGCCATTTCTTGATTCATCCCGGCTGCTACCCGTAAGGAAAGGCTACTAGAAGACTCCCAGGGAGTACAATAGCAGATGACACA
+
A>1>AAF>FFFFGGGGCGFGGGGHHGGHHBGHHHGDFFGDGHHHHGGFGFHHHHHHHHHGGHHHHHHHHHHHHHFGHHHGHHHHHHHHHHHHHHHHHGHHHHHFFFHGHHHHHGHEHHG1011BBFGGGGGG/G2BBG//<<BB0@G11>@F>GHHH1?G11<<??GFGGG-0=FGGHH1>=F0G0DG?C-ACG0GHHHGGCFHHHHGGGEB0CF000;;FFFGGGFGA?CCC90;C/BFF//;;B9FF/9
@M05620:37:000000000-D9766:1:1101:6494:5057 1:N:0:75
ACCACACCTTCTACAATGAGCTGCGTGTGGCTCCCGAGGAGCACCCCGTGCTGCTGACCGAGGCCCCCCTGAACCCCAAGGCCAACCGCGAGAAGATGACCGGTGCGTGGCCCGCTCCCTCTTCTGGTGGCCGCCTCCCTCCTTACTGGCCTCCCGGCGCTGCGCCCTTTCTCCCTGGTTCTCTCTTTTGCCGTTTTCCGTCGGACTCTCTTCTCTGCCCTGAGTCTCCCTTGGCACGCTGGCGGTTCTAG
+
BCCCCCCCFFFFGGGGGGFGGGHHGEGEGGHGGGGFGGGGGHHHHGGGGFGGHHHHGHHGGGGGGGGGGGGHGHHGGGGHGHHHHGGGGGCGGAGBF2?GFCF//>><CCDHHF-<-CE/CGHHGFFG:;CGG-CGGGEFFGFF0;C99EFFFGG?CF;;--.;:DFCFFFFFFBF/EFF/;BFFBB//;BBFDAFFFFDF.>DABFFF//FFF;///;A;?//;BF/F9:;/B/9B.;::-9;C=B.;//
@M05620:37:000000000-D9766:1:1101:12220:5077 1:N:0:75
GAGGCTGCTTTGGAAGAAACTCATAGATTACTGCAACAGTTCCCCCTGGACCTGGAAAAGTTTCTTGCCTGGCTTACAGAAGCTGAAACAACTGCCAATGTGGCATTACAAGCCTGAGGCATATCCCCGACTCTGCCCGAACCCATCTGCAGAGCCTTGCATACCTCGGCCCTTTCTTGGTTCCTCCCGGCTGCTACCCGTAAGGAAAGGCTACTCAAAGACTCCAAGGGAGTTCAATAGCAGATGACACA
+
>AA1AAFAFFFFG1EEAFFGGGHHHF1FGBGHGHFBGHHHHHHHHGGGHEGHHGH0BGHHBBFHHDDGHHHAGBFFHHFFCAGHGH1BGCBBBFBF1C@BBB1/>B1@BFEHHGFFH0FCC11BF2BF@ECE/11BB?//>CGC/@@11@@@1/0FF1<?11?<?GHF..A-.>GHHHH0<<G/GGH.<@:@;EH:;CCAE-C.C0/9.CE/BFB00909/;09B//9.AAB-//;9/:/B/9;/;9/9BB
@M05620:37:000000000-D9766:1:1101:23508:5079 1:N:0:75
ACCACACCTTCTACAATGAGCTGCGTGTGGCTCCCGAGGAGCACCCCGTGCTGCTGACCGAGGCCCCCCTGAACCCCAAGGCCAACCGCGAGAAGATGAGTGAGTGGCCCGCTACCTCTTCTGGTGGCCGCCTCCCTCCTTCCTGGCCTCCCGGAGCTGCGCCCTTTCTCACTGGTTCTCTCTTCTGCCGTTTTCCGTAGGACCCTCTTCTCTGACCTGAGTCTCCTTTGGAACTCTGCAGGTTCTCGATC
+
BBBBBBBBFFFFGGGGGGEEGBGFGFGEGGGHHGGGGGGCFHHHHGGGGGGGEHGHHHHGGG?FGGGEGGFHHHHGGGGHGHHHHGGGGC@DCFCFFFHHHGGHFHGFHHGGG@AGHHHFHHHHDFECHGCC.CGGEGDHHGHGHGFGFGGGGG-ABGGGGACFFFFBFBBFFFF9;BF/BFFFFFFFF;;9BEFFF/.A?FFFDFFFFFFFFF/;9FFFF/BFBFF9BFFBBFFFFFFFFF9/;B/;B/9
@M05620:37:000000000-D9766:1:1101:11909:5093 1:N:0:75
AGTGCCAGCTCTCAATCGCACAGGGGACCCAGGGCCTGGCCCCTCCATCCAGAAAACCTATGACCTCACCCGCTACCTGGAGCACCAACTCCGCAGCTTGGCTGGGACCTATGTGAGTATCCAGCGTAGGAATCTGGGAGTTGGGGAGGAGTGAGGAGTTGGGGAAAGACAGTCCTAACCGTGGAGGGTTCTGGTAAATGATGGGGTGAGGAGGGGCTCTTTGGCTCCCACCAGTCCCCCTGTCTGGTCTA
+
>ABAAFFFBFFFG4FGGFGCFEFD2AEGGGFGFFGEFCHHHHGHGGGHGGGHHHHGHEHFG3FHHGGHHHGEGGFEHHGFHHG?FG?GGFHHGE/EEBFHEBGGGGHHGGHHHHGFHHHHHFFGHGCECDHFFGHHHHGGAFHHGGEGGGGHHGHGGFGGHHGGFGHGHHHHGFGHHHHHGCCFGGGGCCFGGGFGGGGGGFGGGGFAAFFFFFFFFBFFFFFFFFFEFFFDFFFFFFFFFFFFFFF;;FF
@M05620:37:000000000-D9766:1:1101:11891:5096 1:N:0:75
AGTGCCAGCTCTCAATCGCACAGGGGACCCAGGGCCTGGCCCCTCCATCCAGAAAACCTATGACCTCACCCGCTACCTGGAGCACCAACTCCGCAGCTTGGCTGGGACCTATGTGAGTATCCAGCGTAGGAATCTGGGAGTTGGGGAGGAGTGAGGAGTTGGGGAAAGACAGTCCTAACCGTGGAGGGTTCTGGTAAATGATGGGGTGAGGAGGGGCTCTTTGGCTCCCACCAGTCCCCCTGTCTGGTCTA
+
BBABCFFFCFFFGGGGGGGGGGHGGGGGGGHHFEGGGFHHHHGHGGHHHHHHHHGHHGHHHHHHHHHHHHHGGEGGHHHHGHHHFHHHGHHHEGGGGHGHGHHGGGHHGHGHHHHHHHHHHHHHHGGGGGHHFHHHHHFGGHHHGGGGGGFGHFHHHGHHFEGGGGHHHHHHHHHHHHHHGGGGGGGGEGGGGGCFGGGGGGGGGGFFFFFFFFFFFFFFFFFFFFFFFFFFFFFFFFFFFFFFFFFFFFF
@M05620:37:000000000-D9766:1:1101:9102:5098 1:N:0:75
ACCACACCTTCTACAATGAGCTGCGTGTGGCTCCCGAGGAGCACCCCGTGCTGCTGACCGAGGCCCCCCTGAACCCCAAGGCCAACCGCGAGAAGATGAGTGAGTGGCCCGCTCCCTCTTCTGGTGGCCGCCTCCCTCCTTCCTTGCCTCCCGGCGCTGCGCCCTTTCTCACTGTTTCTCTCTTCTGCCGTTTTCCGTCGGACTCTCTTCTCTGCCCTGAGTCTCCTTTGTCACTCTGCCGGTTCTTGCTC
+
CCCCCCCCFFFFGGGGGGGGGGHHGEGFHGHHHGGGGGGGGHGHHGGGGGGGHHHHGHHGGGGGGGGGGGGHGHHGGGGHGHHHHGGGGGGGGGHGHHB2?F2FFHEEF/>AA@FGHCFDHH00D/CF<D?CGDGGHHGGHHHH00;CFFEGA-:@B-C.BC;@AFFFFF/BF//:;BFFFFFFFFF/B@AAFFFE.F.-;;B-/;BFFFFFFF/;:9ABBBBF/BF/BB//9/999://@DFFFF/;/;B
@M05620:37:000000000-D9766:1:1101:12700:5119 1:N:0:75
ACCACACCTTCTACAATGAGCTGCGTGTGGCTCCCGAGGAGCACCCCGTGCTGCTGACCGAGGCCCCCCTGAACCCCAAGGCCAACCGCGAGAAGATGAGTGAGTGGCCCGCTCCCTCTTCTGGTGTCCACCTCCCTCCTTCCTGGCCTCCCGGCGCTGCGCCCTTTCTCACTTGTTCTCTCTTCTGTCGTTTTCCGTAGGGCTGTCTTCTCTGCCCTGAGTCTCCTTTGGTACTCTGCAGGTTCTCGTTC
+
ABBABBBACFFFGGGGGGABFFHHGBEBFEHHFFGEDGGFGHHHHGGGGEGGHHHHHHHGEGGGGEFGGGGHHFGGGGGHEEHHHGFEFG<BBDGFFHHC2?GH11?F<?A/<-..><>1<F00G/./000..<.C</;/00C00/;::..;:-9?A-;.9D.-9//;9/////99////://;FF/99.A.../;.BF.;.9..9//;9BFFF//ABFB.///;/;/;//.9/////B/;.99///9...
@M05620:37:000000000-D9766:1:1101:16791:5124 1:N:0:75
ACCACACCTTCTACAATGAGCTGCGTGTGGCTCCCGAGGAGCACCCCGTGCTGCTGACCGAGGCCCCCCTGAACCCCAAGGCCAACCGCGAGAAGATGAGCGGGGGCCGCTCCCTCTTCTTGTGGCCGCCTCCCTCCTTCCTGGCCTCCCGGCGCTGCGCCCTTTCTCACTGGCTCTCTCTTCTGCCGTTTTCCGTAGGCCTCTCTTCTCTGTCCTGGGTCTCCGTTGGAACTCTGCATGTTCTAGTTCGG
+
BBBBBBBBFFFFGGGGGGGFGAG4EAEAAEGGCFFA?2EEFHHHHGGGFFGGHHGHHHHGGGGGGFGGGGGHFFHGGGGHEEHHHGGECCB@@FGFGH11?//><-:-:---;EBFGBF000C0...;--.;E..BAB/BB///.;99A.99--@9B.9-A--99B/F//;/..9;FB/:FFBBBFB>9A/9B/.B..://;9B///9B99B/;////./;F/;.;/D.;B/B//////9;/;9/;/;F.-
@M05620:37:000000000-D9766:1:1101:13889:5126 1:N:0:75
AGTGCCAGCTCTCAATCGCACAGGGGACCCAGGGCCTGGCCCCTCCATCCAGAAAACCTATGACCTCACCCGCTACCTGGAGCACCAACTCCGCAGCTTGGCTGGGACCTATGTGAGTATCCAGCGTAGGAATCTGGGAGTTGGGGAGGAGTGAGGAGTTGGGGAAAGACAGTCCTAACCGTGGAGGGTTCTGGTAAATGATGGGGTGAGGAGGGGCTCTTTGGCTCCCACCAGTCCCCCTGTCTGGTCTA
+
BCABCFFFCFFFGDGGGGGGGGHHGGGGGGHHGGGGGGHHHHGHGGHHHHHHHFHHHGHHHFHHHHHHHHHGGEFGHHHGGHHHHHHHGHHHGGGGGHHHGHHGGGHHGHHHHHHHHHHHHHHHHGFGGGHHHHHGHHGGGHHHGGCGGGCFHHHHHGHHHHGGGGHHHHHHHHHHHHHHGGGGAEGGCFFGGGCBFGGGGGGGGGFFFFFFFFFFFFFFFFFFFFFFFFFFFFFFFFFFFFFFFFFFFFF
@M05620:37:000000000-D9766:1:1101:16660:5129 1:N:0:75
ACCACACCTTCTACAATGAGCTGCGTGGGGCTCCCGAGGAGCACCCCGTGCTGCTGACCGAGGCCCCCCTGAACCCCAAGGCCAACCGCGAGAAGATGAGAGTGGCCCGCTCCCTCTTCTGGTGGCCGCCTCCCTCCTTCCTGGCCTCCCGGCGCTGCGCCCTTTCTCACTGGTTCTCTCTTCTGCCGTTTTCCGTAGGACTCTCTTCTCTGTCCTGCGTCTCCTTTGGAACTCTGCAGGTTCTAGCTCGG
+
BBBBBBBBFFFFGGGGFG5FGEHHGEE22AEGHGGGCGEG?GEHHAEA1EGGFHGHHGHEEGCGGGGGGGGFHHHGFGGHGHHGHGGGGGDGGGHHHHHE1?FHG?FHG>C@CFHHHHHH=DGGGHHGCDFGHGGHGHHGGGGGGGGGGGGGFFCACDFFFFFFFFFFFFFFEFFFFFFFFFFFFFFFDDFFFFFFFF.9FFFFEFFFFFFF/;BFF;>ABDFFFFFFFFFFFFFFFE9;9BFFFF/;BDD
@M05620:37:000000000-D9766:1:1101:16803:5136 1:N:0:75
ACCACACCTTCTACAATGAGCTGCGTGTGGCTCCCGCGGAGCCCCCCGTGCTGCTGACCGAGGCCCCCCTGAACCCCAAGGCCAACCGCGAGAAGATGAGAGTGTCACGCGACCGCTACTGGTCCCCGCCGCCCCCCCTCCCGTCCTCCCGCAGCTGCGCCCTTTCCCACTCGTTCTGGCTTCTGCCGCTTCCCGTTGGAGTCGCTTCTCTGACCCCATTCTCCGTCGTAATTCTTCCGGTTCTAGATCGG
+
AAAAAABAFFFFGGGGBGFBGFHCFEGFDAFGGFGF2AAAAE1BFEGE??EE3@GFFGHF>//EFE@EFGGGCGGDGGFHFHGGHGG@DGG?//>1=11><1<=1<11.<-<AF-AD-A0;/;00.;ABC--;--;@-9;....;A.;9..---;//B--;@-//:/;/.9/99.;9/99...//;/--;..B.;..:.999/-99.9/9/9/FB..;./;BFF...--.../;9///9--.9///:/B..
@M05620:37:000000000-D9766:1:1101:7107:5152 1:N:0:75
AGTGCCAGCTCTCAATCGCACAGGGGACCCAGGGCCTGGCCCCTCCATCCAGAAAACCTATGACCTCACCCGCTACCTGGAGCACCAACTCCGCAGCTTGGCTGGGACCTATGTGAGGATCCCGCGTAGGAATCTGGGGGGTGGGGGGGCGTGCGGCGTTGGGGAAAGGCCGGCCTAAACGTGGGGGGTTCTGGTAAATGATGGGGTGAAGAGGGGCTCTTTGGCTCCCACCCGTCCCCCTGTCTGGTCTA
+
BBABCFFFCFFFGGGGGGGCGCHGGGGGGGHHFEGGGGHHHHGHGGHHHHHHHHHHHGHHHGGHHHHHHHHGGEGGHHHHHHHHHHHHGHHHGGGGGHHHGGHGGGHHGHHHHHF33022BG2/<><//?1F11=1?G---;-DFC--;---;.-;--:@=FFF.;E...:--:;D/B0;...;--;@:;FFFF;BFF0:00;BFFDC.0;0.;AFF-:;FFFFB0BEFB.;.-.:ADFFFFBFFFFFFF0
@M05620:37:000000000-D9766:1:1101:15702:5157 1:N:0:75
ACCACACCTTCTACAATGAGCTGCGTGTGGCTCCCGAGGAGCACCCCGTGCTGCTGACCGAGGCCCCCCTGAACCCCAAGGCCAACCGCGAGAAGATGAGCGTGCCCCGATCCCTCTTCTCGTGGCCGCCTCCCTCCTTCCTGGCCTCCCGGCGCTGCGACCTTTCTCCCTGCTTCTCTCTTCTGCCGTTTTCCGTAGGCCTCTCTTCTCTGCCCTGCGTCTCCTTTGGAACTCTGCAGGCTCTAGCTCGG
+
CCCCCCCCFFFFGGGGGGGGGGHHGGGGHGHHHGGGGGGGGHHHHGGGFGGGHHHHHHHGGGGGGGGGGGGHHHHGGGGHGHHHHGGGGGGGGGHHHHE22<///?=/>C?->G1<0>100<<..<<A-;:.CFFHGHGHGGB/.CBFA..-;:B--:;-9@DB000:0//;.BB00BB9BFFFBBFFF.B.FFFF...0F0;0/09BFFE00:;0.9;9@.9009;B/;09F0BF0B0..;:/;F9FF?9
@M05620:37:000000000-D9766:1:1101:15687:5170 1:N:0:75
ACCACACCTTCTACAATGAGCTGCGTGTGGCTCCCGAGGAGCACCCCGTGCTGCTGACCGAGGCCCCCCTGAACCCCAAGGCCAACCGCGAGAAGATGAGCGTGGCCCGCTCCCTCTTCTTGTGGCCGCCTCCCTCCTTCCTGGCCTCCCGGCGCTGCGCCCTTTCTCACTGATTCTCTCTTCTGCCGTTTTCCGTAGGCCTCTCTTCTCTGCCCTGCGTCTCCTTTGGTACTATGCAGGTTCTAGCTCGG
+
ABBBBBBBFFFFGGGGGGGGGFHHGBEBGEHHHGGGGGGGGHHHHGGGGEFFHHHHHHHG?FGGFEEGGGGBGFHGGGGGGGHHHF<<CCC@DGFFDFFG2B??/ACG@--ACFGHGFBG0==CFHF-:-::CFHHGG0C/;BF;;0;EG.BGAD:@D--AF>BFFBFFF/B///9;FFF/BFFFFFF.ABEFE.;.A./;BFF//;FFB//;;E/;.-;9:.;9FF/:.99F/9;///.:99:F/BFFF-
@M05620:37:000000000-D9766:1:1101:8954:5186 1:N:0:75
CCTGCCCTTACACCTTCGGACCGCGGGTCTTAATTCAGGCCACCGTACTCTGGCTCGACTGCCGCCCACTGCTTCCCAAGCAAAACCAGTCCTCCGCCTAGCAGGGACATCAGTGCGTCAAACTAGTCTGGTTATGTTATGTGTGGATTTATAAGACGATGGTGCCCATACATCCTCCAATTTGTGGGTGATGGTACTTACTGGGGTGCAACGGGGAACTATGGTAAGCCCCCGGCATCATGTCTGGTCTT
+
>A>>ABACB11BAB1BAAAAAEAAA0A/AB12D2DD1DB0AAFG/A//A1DB1BBB//>/?0B/>>>/?B1B>BBBF>F>/0BB0</</11B210///?/0111//<//1111211/?<//11111111>011111<1111<1=<.00000000000<-.C.000//0///000/90/9/00000/..;9.009000;;0;;0/.--9://;--;-9-;/////9/////------9-9////;BBF/BFF
@M05620:37:000000000-D9766:1:1101:22388:5198 1:N:0:75
AGTGCCAGCTCTCAATCGCACAGGGGACCCAGGGCCTGGCCCCTCCATCCAGAAAACCTATGACCTCACCCGCTACCTGGAGCACCAACTCCGCAGCTTGGCTGGGACCTATGTGAGTATCCAGCGTAGGAATCTGGGAGTTGGGGAGGAGTGAGGAGTTGGGGAAAGACAGTCCTAACCGTGGAGGGTTCTGGTAAATGATGGGGTGAGGAGGGGCTCTTTGGCTCCCACCAGTCCCCCTGTCTGGTCTA
+
>>>>A11CAFFFBAGBDFFCG0GAFECEAE0FABEE/FHC0//AEEGHHBBF101BGGHHGG2GHFH@GHHEEEEEHFFGGFFG0GFFE0BF?>//>>FG?FHFFGHHGEHHHHFHHFFHHHHHHGGGGGHHHHHHGHHG<FFHGGGGGGGHHHGFHGHHHHGGGGHGGHHHHHHHHHHHGEE@GGGGGGFGFGGGGGGGGGFEFGF@FFFFFF@@>@FFFFFFBFFEFFFFFFFFFFFB@FFFFFFFBF:
@M05620:37:000000000-D9766:1:1101:19409:5200 1:N:0:75
AGTGCCAGCTCTCAATCGCACAGGGGACCCAGGGCCTGGCCCCTCCATCCAGAAAACCTATGACCTCACCCGCTACCTGGAGCACCAACTCCGCAGCTTGGCTGGGACCTATGTGAGTATCCAGCGAAGGAATCTGGGAGTTGGGAAGGAGTGAGGAGTTGGGGAAAGCAAGTCCTAACCGTGGAGGGTTCTGGTAAATGATGGGGTGAGGAGGGGCTCTTTGGCTCCCACCAGTCCCCCTGTCTGGTCTA
+
>>>AAFFFAFFFGGGGGFGCEEGHFCGGGGEHGGEGGGHHHGG/EFGHHGAGHHEGGGHHHHHHHHHFHHHGGGGGHGHHHHHHHHHHGHHHGGGGGHGHGGGFF?GFFHBHDH2B>BBGH22FHC/>B/<G<GDHF00?EHHHG.1>.>>>0><.0<</DHG-.;:.//;/GGHHHEBGCEF@BGGGCFFGFG9BBFFBBFFFEFG@?FABBF@@@>AFFFFF/:FEFFFFFFFFFFFF@-BFFBFFFFF
@M05620:37:000000000-D9766:1:1101:18990:5218 1:N:0:75
ACCACACCTTCGACAATGAGCTGCGTGTGGCTCCCGAGGAGCACCCCGTGCTGCTGACCGAGGCCCCCCTGAACCCCAAGGCCAACCGCGAGAAGATCAGCGTGAACCGCTCCCTCTTCTTGTGGCCGCCTCCCTCCTTCCTGGCCTCCCGGCGCTGCGCCCTTTCTCACTGATTCTCTCTTCTGCCGTTTTCCGTAGGCCTCTCTTCTCTGCCCTGCGTCTCCTTTGGAACTATGCAGGTTCTAGCTCGG
+
>11>AAAAFF1>AFF111FG1A1F00BBE00BBAF/AE////F0/BAEEEG/FGHHFGHGG?E?FGG/>EEHH1/EEGGHGHHEH/?BCGCCCCFHG1??1/?E/??G--<<<FGHGGHF00=GEH<CACAEHGHHGGHGGGGGGGFGGGG@GGG@?A=@F@@FFFFFBFFF/9BBFFFFFFFFFFF@FFFFFFFFFFF/9FFFFFFFFFFF:BFF-;9A@-;;;FFFEBFFF//99B99;/:FFFFF/A@
@M05620:37:000000000-D9766:1:1101:19404:5220 1:N:0:75
AGTGCCAGCTCTCAATCGCACAGGGGACCCAGGGCCTGGCCCCTCCATCCAGAAAACCTATGACCTCACCCGCTACCTGGAGCACCAACTCCGCAGCTTGGCTGGGACCTATGTGAGTATCCAGCGTAGGAATCTGGGAGTTGGGGAGGAGTGAGGAGTTGGGGAAAGACAGTCCTAACCGTGGAGGGTTCTGGTAAATGATGGGGTGAGGAGGGGCTCTTTGGCTCCCACCAGTCCCCCTGTCTGGTCTA
+
CCCCCFFFCFFFGGGGGFGGGGHHGGGGGGHHGGGGFFHGHHGHGGHHHHGHEHHGHGHGHHHHHHHHHHHGGGGGHHHHHGGHHHHHGGHHGGEGGGHHGHHGGGHHGHGHHHHHHHHHHHHHHGGGGGHHHHHHHHHGGHHHGGGGGGGFHHHHHGGBHHGGGGHGHHHHGFHGHHGHGGGGGGGGGGFGGGGGGGGGGGGGGGFFFFFFFFFFFCFFFFFFFFFEFFFFFFFFFFFFDFFFFFFFFFF
@M05620:37:000000000-D9766:1:1101:15791:5232 1:N:0:75
ACCACACCTTCTACAATGAGCTGCGTGTGGCTCCCGAGGAGCACCCCGTGCTGCTGACCGAGGCCCCCCTGAACCCCAAGGCCAACCGCGAGAAGATGAGAGTGGCCCGCTACCTCTTCTGGTGGCCGCCTCCCTCCTTCCTGGCCTCCCGGCGCTGCGCCCTTTCTCACTGGTTCTCTCTTCTGCCGTTTTCCGTAGGACTCTCTTCTCTGACCTGCGTCTCCTTTGGAACTCTGCAGGTTCTAGCTCGG
+
ABB?BAABFFFFGGGGGGGGGGGFEBEBEEGHHGGFDCGCFHHHHGGGEEGEHBGGHHHGCGGGGEEGGGGFHHEGGGGECFHHEGGGGCFCFGHHGDFGGHHHGGHHGCF-CHHHHHHH1DFFGHHFCGGGHGHHGHGHHHHHAGBFGGGGA?BDGGFFFFFFFFFFFFFFFFFFFFFFFFFFFFFDDFFFFFFFFFFFFFFFFFFFFFFFBFFFF.@DCDFFFFFFFFFFFFFFFFFFABFFFF/;BFC
@M05620:37:000000000-D9766:1:1101:21212:5268 1:N:0:75
ACCACACCTTCTACAATGAGCTGCGTGTGGCTCCCGAGGAGCACCCCGTGCTGCTGACCGAGGCCCCCCTGAACCCCAAGGCCAACCGCGAGAAGATGAACGGAGGGGAGTCCCCTCCCACTTCTGCTGGTCGCCTCCCTCCTTCCTCCCCTCCCGGCGCAGCGCCCCTTCTCCCTAGTTCTCTCCTCTGCCGCCTTCCTTCGGACTATCTTCTCCGCTCAGCGTATCCTTTTGTACAATGCTGGATGTCG
+
BBBCCCCBFFFFGGGGGGGGGGHHGGGGHGHHHGGGGGGGGHHHHGGGGGGGHHHHHHHGGGGGGGGGGGGGHHHGGGGHGGHHHGGGGGGGGGHHHHH2F0/?C/<-.>.011>/.<./<<GGH0<=<C/0;AE.CH./=CF0C/=0/../;C..-;A---;--;--9./;0B//0/;90;000/;BF0FBD--.ABB00;AAD;-/090BFF009A.-./;:9;..;F090;/000009B090.B0;0.
@M05620:37:000000000-D9766:1:1101:21844:5276 1:N:0:75
ACCACACCTTCTACAATGAGCTGCGGGTGGCTCCCGAGGAGCACCCCGTGCTGCTGACCGAGGCCCCCCTGAACCCCAAGGCCAACCGCGAGAAGATGACAGGTGCGTGGCCCGCTACCTCTTCTGGTGGCCGCCTCCCTCCTTCCTGGCCTCCCGGCGCTGCGCCCTTTCTCACTGGTTCTCTCTTCTGCCGTTTTCCGTAGGACTCTCTTCTCTGCCCTGCGTATCCTTTGGCACTCTGCAGGTTCTAG
+
AAA?AAAAFFFFGBGGDGGFGBGFG0AAE0GH1FF/EEGCGHHHHGGGEAEFHHH1FGHGCEEGG/EGGEG0F1GGGG/G//GHGG/<BCG</CCG<F1DGFGDF1<>.>AGHGGCCGHFHGHFHHFCGGFHGCGGGG?FFGGGGGBFFFGGG.EF-A@@-;B@?B@?EFFFFBFFFFBBFFFFFFFFFFFF@BFFFFFBFFFFFFFFFFFFFFFFFFFFFFF@B-;FFFFFFF/BF-BFFFFFF9BFFFB
@M05620:37:000000000-D9766:1:1101:11378:5277 1:N:0:75
AGTGCCAGCTCTCAATCGCACAGGGGACCCAGGGCCTGGCCCCTCCATCCAGAAAACCTATGACCTCACCCGCTACCTGGAGCACCAACTCCGCAGCTTGGCTGGGACCTATGTGAGTATCCAGCGTAGGAATCTGGGAGTTGGGGAGGAGTGAGGAGTTGGGGAAAGACAGTCCTAACCGTGGAGGGTTCTGGTAAATGATGGGGTGAGGAGGGGCTCTTTGGCTCCCACCAGTCCCCCTGTCTGGTCTA
+
ABAAAFFFCFFFGGGGGGGCGGHGGGGGGGHHBEGGGGHHHHGHGGHHHHHHHHHHHGHHHHHHHHHHHHHGGEEGHHHHGHHHHHHHGHHGEFCGGHGHGHHGGGHHGHHHHHHHHHHHHHHHHGGGGGHHHHHHHHHGGHHHGGGGGGFGHHHHHGHHHHGGGGHHHHHHHHHHHHHHGGEFGGGGCGFGGGCFGGGGGGGGGGFFFFFFFFFFFFFFFFFFFFFFFFFFFFFFFFFFFFFFFFFFFFB
@M05620:37:000000000-D9766:1:1101:22136:5282 1:N:0:75
ACCACACCTTCTACAATGAGCTGCGTGTGGCTCCCGAGGAGCACCCCGTGCTGCTGACCGAGGCCCCCCTGAACCCCAAGGCCAACCGCGAGAAGATGACCGGTGTGAGGCCCGCTCCCTCTTCTCGTGGCCGCCTCCCTCCTTCCTGGCCTCCCGGCGCTGCGCCCTTTCTCCCTGGTTCTCTCTTCTGCCGTTTTCCGTCGGACTCTCTTCTCTGCCCTGCGTCTCCTTTGGCACTCTGCAGGTTCTAG
+
CCCCDDDCFFFFGGGGGGGGGGHHGGGEHGHHHGGGGGGFGHHHHGGGEGGGHHHHHHHGGGGGGGGGGGGHHHHGGGGHGHHHHGGGGGGGGGHFFHHH2///A/?1FA<.C@AD?<CCGHBDG0.<CA:C:C?.E?EBF.:0:/:B/:.CF?E.--C-;9.CFDF=/FFFF0B/09;B0FFFFFB0;;00@.:FF0:;:.9--9@FFFFBFFFFB0;.:..@.9AFBB0B0:0:B/;BBB::..BBB00
@M05620:37:000000000-D9766:1:1101:21474:5284 1:N:0:75
ACCACACCTTCTACAATGAGCTGCGTGTTGCTCCCGAGGATCACCCCGTGCTTCTGACCGAGTCCCCCCTGAACCCCAAGGCCAACCGCGAGAAGATGACTGGCCCGTGACCCGCTCCGTCGTCTGCTGCCCGCCTCCCTCCTTCCTGGCATCCCGGCGCTGCGCCCTTTCTCCCTGGTTCTCTCTTCTGCCGTTTTCCGTAGGACTCTCATCTCAGCCCTGCGTCTCCTTTGGCACTCTGCAGGTCATAG
+
1AAAA?AAFCFFFGGFFGFAGEF10A0EAAGHHHGGG?EECGGHGHGG/AEF1D1DA1BEA//BDGEGGGGGGHHGGGG/EHHHHGGGGGGGGFHF11F12B?<<GB///??<</A@>..0--><.<0<0<GGC<ECCEF/.:0;;CCCAC0/99.-@-@A-?@-A9-B/9BB/B-9-BBFFFBFFFBBFFF@B-BEFF-;--;/;BFFF//;;B/;/;:9-;>;;9-//B/9BBF/:/F//BF99//;/;
@M05620:37:000000000-D9766:1:1101:15463:5293 1:N:0:75
ACCACACCTTCTACAATGAGCTGCGTGTGGCTCCCGAGGAGCACCCCGTGCTGCTGACCGAGGCCCCCCTGAACCCCAAGGCCAACCGCGAGAAGATGAGAGTGGCCCGCTCCCTCTTCTGGTGGCCGCCTCCCTCCTTCCTGGCATCACGGCGCTGCGCCCTTTCTCACTGATGCTCTCTTCTGCCGTTTTCCGTAGGACTCTCTTCTCTGCCATGAGTCTCCTTTGGAACTCTGCAGGTTCTAGATCGG
+
1>>AAAAAFF@13FGBDEGB1AA1AABBF0FGCFA0EEGCGHHHHGCGE/E/FA1FF0AEEGGGAE/EEGGGHF/>EGFACGHC/?EEC/BB/<?F11?<1F<?FFHEGC?->.0<FFH1<GDCAC<@<-;:.CCGF/;CC00/./9/09..--A--9---;-//;/BF//////;/;999/9:/BF@9AFFBB9B---/;/9F//BFB////;///;9/;BBFBFFFF/9/F//9///--/;/B/;/9-A
@M05620:37:000000000-D9766:1:1101:15652:5312 1:N:0:75
AGTGCCAGCTCTCAATCGCACAGGGGACCCAGGGCCTGGCCCCTCCATCCAGAAAACCTATGACCTCACCCGCTACCTGGAGCACCAACTCCGCAGCTTGGCTGGGACCTATGTGAGTATCCAGCGTAGGAATCTGGGAGTTGGGGAGGAGTGAGGAGTTGGGGAAAGACAGTCCTAACCGTGGAGGGTTCTGGTAAATGATGGGGTGAGGAGGGGCTCTTTGGCTCCCACCAGTCCCCCTGTCTGGTCTA
+
CCCCCFFFCFFFGGGGGGGGGGHGGGGGGGHHGGGGGGGHHHGHGGHHHHHHHHGHHGHHHHHHHHHHHHHGGGGGHHHHGGGHHHHHGHHHFGGGGHHHGHHGGGHHGHHHHHHHHHHHHHHHHGBGGGHHHHHHHHHGDHHHGGGGGGGHHHHHHDGHHHGGGGHHHHHHFHHHHHHHGFECDGGG;AFGGGCFGGGGGGGGGGFFFFFFFFFFFCFFFFFFFFFFFFFFFFFFFFFFFFFFFFFFBFF
@M05620:37:000000000-D9766:1:1101:9798:5318 1:N:0:75
GAGGCTGCTTTGGAAGAAACTCATAGATTACTGCAACAGTTCCCCCTGGACCTGGAAAAGTTTCTTGCCTTGCTTAAAGAAGCTGAAACAACTGCCAATGTGCCATTACCAGCCTGAGGCCTATAACCAACTCTGCAAGAACCACTCTGCAGAGCCTTGCTTCACTCGGCCCTTTCTTGTTTCCTACAGGATGCTACCCTTACCACAAGGCTCCTAGAAGACCCTAAGGTAGTAAACGAGCTGATAAAACA
+
>AAA3>CBFBB4F4AB4FBGGGHHHGFGGF4BGG44EH2DGABBAAAA2BABGGEB332BBBFDDDF53B5BAFF55BDBFB3BF33BBB1BFGGFBGGB@44BB4B43B43?121B2?1133??BFB3??FEG43BBB2BB/B/32B3B3BB/20B22@@2@@2@@/?/B@/0?1DD<110111<>>>00<1<11>CC0/<//=<..<..<:;/<0<00:;/;/;//:00;0;;00..9-./090;;0;.
@M05620:37:000000000-D9766:1:1101:24547:5326 1:N:0:75
ACCACACCTTCTACAATGAGCTGCGTGTGGCTCCCGAGGAGCACCCCGTGCTGCTGACCGAGGCCCCCCTGAACCCCAAGGCCAACCGCGAGAAGATGAGTGAGTGGCCCGCTACCTCTTCTGGTGGCCGCCTCCCTCCTTCCTGGCCTCCCGGCGCTGCGCCCTTTCTCACTGGTTCTCTCTTCTGCCGTTTTCCGTAGGACTCTCTTCTCTGCCCTGAGTCTCCTTTGGAACTCTGCAGGTTCTCGATC
+
BBBBBBBBFFFFGGGGBGGGGGHHFFFGH2FGHGG?AEGCGHHHHGGGE?FF5BGGGHHGGGGGGGEGGGGHHHGGGGGFGHHHHGGGGBDGGGHGFHBFGGFFGGGGHHGGGCFHHHHHHHHGDHGHHCGGGFHGHHGHHHHHHHHGGGGGGG-ADGGGFFDFFFFFEFFFFFF;9FFFFFFFFFFFFF9AFFFFFFFFFFFFFFFFFFFFFF/BEFFFFFFFFFFFFFFFFFFFFFFFFF;BFF/.BBA
@M05620:37:000000000-D9766:1:1101:18551:5340 1:N:0:75
ACCACACCTTCTACAATGAGCTGCGTGTGGCTCCCGAGGAGCACCCCGTGCTGCTGACCGAGGCCCCCCTGAACCCCAAGGCCAACCGCGAGAAGATGAGTGAGTGGCCCGCTCCCTCTTCTGGTGGCCGCCTCCCTCCTTCCTGGCCTCCCGGCGCTGCGCCCTTTCTCACTGGCTCTCTCTTCTGCCGTTTTCCGTAGGACTCTCTTCTCTGCCCTGAGTCTCCTTTGGAACTCTGCAGGTTCTCGATC
+
AAACCBCBFFFFGGGGGGGGGGHHGGGGHGHHHGGGGGGFGHHHHGGGEGGGDGHHHHHGGGGGGGGGGGGHHHHGGGGHGHHHHGGGGGGGGGHHHFGF?DGHHHGGAADCC-<FGHCGF1GH=/CHFGCGDDGFHHGFGHHHFFGGBAAEDG--A--.;@ABC/BFFFFFFBB.;FBFFFFFFFFEFFAAB?FFDFFDAFFBFFFFFFFFFF0FEF?FFFF90BBF00/BF000B000BF.BBF0;0;.
@M05620:37:000000000-D9766:1:1101:12554:5376 1:N:0:75
ACCACACCTTCTACAATGAGCTGCGTGTGGCTCCCGAGGAGCACCCCGTGCTGCTGACCGAGGCCCCCCTGAACCCCAAGGCCAACCGCGAGAAGATGAGAGTGGCCCGCTACCTCTTCTTGTGGCGGCCTCCCTCCTTCCTGGCCTCCCGGCGCTGCGCCCTTTCTCACTGGTTCTCTCTTCTGCCGTTGTCCGTAGGACTCTTTTCTCTGCCCTGCGTCTCCTTTGGAACTCTGCAGGTTCTAGTTCGG
+
BBABBBBBFFFFFGGGGGGGGGHHGEGEGEHHHGGEGGGGGHHHHGGGFEGGHGHHHHHGGGGGGGGGGGGHGHHGGGGHGHHHFGGGGFBDGGHHFHHH2?2?</0/>/-->>FGDGHHB1FHGA-<;@.;GC/;AF0B/C0/.;CFG?A-9D--BD@-A@9//9B9B9//9FFFFBB/;FFB/F/@...;99.;9AF////9//;BF///99./9;-9@DBFFE/B/9//;FFBF9/99//;;;/BBEA
@M05620:37:000000000-D9766:1:1101:11581:5390 1:N:0:75
ACCACACCTTCTACAATGAGCTGCGTGTGGCTCCCGAGGAGCACCCCGTGCTGCTGACCGAGGCCCCCCTGAACCCCAAGGCCAACCGCGAGAAGATGACCGGGGTGTGGCCCGCTACCTCTTCTGGTGGCCGCCTCCCTCCTTCCTGTCCTCCCGGGGCTGCGCCCCTTCTCACTGGGTCTCTCTTCTGCCGTTTTCCCTATGACTCTCTTCTCTGCCCCGTGTCTCCCTTTGGACTCTGCAGGGTCTAG
+
DCCDEECCFFFFGGGGGGGGGGHHGFGEHGHHHGGGFGGGGHGHHGGGGGGGGHHHHHHGGGGGGGGGGGGHGHHGGGGHGHHHHGGGGGDGGGHGHHGH2<//>-><><.<C-A---/0<C1:C101/..:-<9.<9C/C9/:1<111001=/E.--<@-..<CDF-<B:FF1B11/.</BBFFFB1B11<-..<E1:010001:1<FFF1BFFF10<B.-.<<<BF0//<01/:00<B10<0.-</BB<
@M05620:37:000000000-D9766:1:1101:16396:5397 1:N:0:75
AGTGCCAGCTCTCAATCGCACAGGGGACCCAGGGCCTGGCCCCTCCATCCAGAAAACCTATGACCTCACCCGCTACCTGGAGCACCAACTCCGCAGCTTGGCTGGGACCTATGTGAGTATCCAGCGTAGGAATCTGGGAGTTGGGGAGGAGTGAGGAGTTGGGGAAAGACAGTCCTAACCGTGGAGGGTTCTGGTAAATGATGGGGTGAGGAGGGGCTCTTTGGCTCCCACCAGTCCCCCTGTCTGGTCTA
+
BBBBBFFFBFFFGGGFGGGGGGHCGGGGGGHHGGGGGGGHHHGHGGHHHGGHHHHGHGHHHFHHHHHHHHHGG/EGHGHHFGGHHHHGGHHHEG?GECDGFHHGGGGHGHHHHHHHHFHHHHHGHGEFGGHHHHHHHHHGGHGHGGFGGGEGHHHHHGGHHHGGGGHHGHHHHHHGHHHHGGEFFGGGCFFGGGCFGGGGGGGGGGFFFFFFFFFFFFFFFFFFFFFFFFFFFFFFFFFFFFFFFFFFFFF
@M05620:37:000000000-D9766:1:1101:23822:5405 1:N:0:75
ACCACACCTTCTACAATGAGCTGCGTGTGGCTCCCGAGGAGCACCCCGTGCTGCTGACCGAGGCCCCCCTGAACCCCAAGGCCAACCGCGAGAAGCTAACAGCATTGGGTGCCCGCCTCCTCCCTCTTTTTTCCCCCTCCCTCCTTCCGGTCCTCCCTCATTTCCGCCTTTTCGCACTTTTTCTCTCTTCTTCCCTTTTCCGCATTTCTCTCCTTTTGGACCTTTGTCTGCTTTGGAACTCTCGAGCGCCC
+
>AABBBBBFFFFGGGGGGGGGGHHGEGGADHFHGGG2AFG2GHHHGGFEEGG5GHHHHHGGG0EFGGGGGGHHHGGGGGHGHHHHGGGG/@D//??22??220<?111/?//00.->...00<.<</0=<0-<0<G.-;../::/00:.---9;BC.//900090..;9.00C-.9-9///9B/BF/9;///;/.//:BBF..-.;/;BB//9//;//-;B.F///9;;///9////9////9.;.9----
@M05620:37:000000000-D9766:1:1101:9575:5432 1:N:0:75
ACCACACCTTCTACAATGAGCTGCGTGTGGCTCCCGAGGAGCACCCCGTGCTGCTGACCGAGGCCCCCCTGAACCCCAAGGCCAACCGCGAGAAGATGAGCGCGGCCCGCTCCCTCTTCTTGTGGCCGCCTCCCTCCTTCCTGGCCTCCCGGCGCTTCGACCTTTCTCCCTGGTTCTCTCTTCTGCCGTTTTCCGTAGGCCTCTCTTCTCTGCCCTGCGTCTCCTTTGGAACTCTGCATGTTCTAGCTCGG
+
AA>ABBAAFFFFGGGB5FGGGGFHGFGGEAGHHGGCGGGCFHHHHGGGEEGCFFAGHGHGGGGGFGEGGGGGFHGGGGGEFHHGEGGGGGGGGGHGBDGF1B/@D->-A<<@DG/<GHHH;0:<DG.;:-;CEGGFGBBFFGGGGGFGGGGBGBB?AAB.ABAFFFFF/FFF.9BBFFFFEFFFFFFBDAFFFFDBFFF/FFF//9BFFFFFFFFBF.9A-9.9//BFFBBFFFFEBB/;;FFFFF//;A@
@M05620:37:000000000-D9766:1:1101:18823:5434 1:N:0:75
GAGGCTGCTTTGGAAGAAACTCCTAGATTACTGCAACAGTTCCCCCTGGACCTGGAAAAGTTTCTTGCCTGGCTTACAGAAGCTGAAACAACTGCCAATGTGGCTTTACCAGCCTGAGGCCCACACCCGACTCTGCAAGCACCCTTCTGCAGAGCCTTGCTTCACTCCGCCCTTTCTTGGTTCCTACCGGATGCTACCCGTAAGGAAAGGCTCCTAGAAGACTCCAAGGGAGTAAAAGAGCTGATGAAACA
+
AAAAAAFAFFFFGAFFFEGGGG1FAABFHBGHGHHGHCADGHHHHGGGEGHHHHHBF1EFBGHHHGHGHHHHHHHHHHHHCHHHHH1GGHHHHHHHGFHHHG1F0BEH1BF1FFGCF0/>//?/?/?EE@EGCGFGD11?0B//?0FBGBFH1/FGH11<1F111FG0?CGCGGCGF>G1>.<CD<0.-<-<@GG0G/:.C-E;;:/99.AF9EF00;FBFB0;C/99A..C.90=;B-;-;//;F/BFF/
@M05620:37:000000000-D9766:1:1101:22336:5440 1:N:0:75
ACCACACCTTCTACAATGAGCTGCGTGTGGCTCCCGAGGAGCACCCCGTGCTGCTGACCGAGGCCCCCCTGAACCCCAAGGCCAACCGCGAGAAGATGACCGGTGGGTGGCCCGCTCCCTCTTCTGGTGGCCGCCTCACTCCTTCCTGGCCTCCCGGCGCTGCGCCCTTTCTCCCTTGTTCTCTCTTATGCCGTTTTCCGTCGGACTCTCTTCTCTGCACTGCGTCTCCTTTTGCACCCTGCCGGTTCTCG
+
AAAABBBB4CCDGFGGGGFGFGHHEEFEE2BBFFFAEEEAEHDGHGAEEAAFGDFHGG3AEEGG1E?FGGGGFHC?EGGFGHHEGGGGGB>CGGHHHFFHC/>/<//<<@0>G@-<<.<CGGG0;:C;/D.=;-A../;99CB00/00;.;9.EFBG--;--.-9AC-BF;9;;/./;B9/9;;FBB//;BF>;DFF9B99.-;-999FFFFFFF/9//;/9/.;-;9F/BF/B/;B/..:9.9;9;.9/.
@M05620:37:000000000-D9766:1:1101:9565:5447 1:N:0:75
ACCACACCTTCTACAATGAGCTGCGTGTGGCTCCCGAGGAGCACCCCGTGCTGCTGACCGAGGCCCCCCTGAACCCCAAAGCCAACCGCGAGAAGATGAGCTCGGACAGCTCCACCTTCTTTTCGCAGCTTCCCTCCTTCCTTGCCTCCCGCCTAACCGACCTTCCTCCTTGCGGCTCTGTTCTCCCCCTTTCCCTAGTCCTCCCTTCTCTACACTGAGCCCCCTTTTGACTTCTGTACGCTCTAGATAGT
+
AAAABAABFFF4GGGBFGGGFFFFEFEFHAHHHG2BEEEAEHHHHGEGABECFAAGHB3A?EEGEF?EGGGHFHF>EGG0BFFFC?EEEB?CCAGHB1F1?>?//?/<??1<11<<01>11111-<.<</00<CD/C:0<:C;0:/0;..:-:..//:;--;.0//00;/;0/----.:///;;//;..-;/:F/9/./;B/9/99/BFBF/9/.///;//..--.///.;9;9FF//;..9:.;B;////
@M05620:37:000000000-D9766:1:1101:22336:5458 1:N:0:75
ACCACACCTTCTACAATGAGCTGCGTGTGGCTCCCGAGGAGCACCCCGTGCTGCTGACCGAGGCCCCCCTGAACCCCAAGGCCAACCGCGAGAAGATGACAGGTGAGTGGCCCGCTACCTCTTCTGGTGGCCGCCTCCCTCCTTCCTGGCCTCCCGGCGCTGCGCCCTTTCTCACTGGTTCTCTCTTCTGCCGTTTTCCGTAGGACTCTCTTCTCTGCCCTGCGTCTCCTTTGGCACTCTGCAGGTTCTAG
+
>A1AA1>AFF1BEGG131BGBG1FABEFH0GGHGC0BAE/EHHHHG/EA/E/F11FGFAEEGGG/E/EEGGHHH/?EGGGGHH//?EGG/>BCAHH1<FHHHGGBFGHHGGHHGGGCGHHHHHHHHHHHGHHG@GGG.CGHGFBG/FGGGGGGGG?@@AGG-B@@F@@FFFFFBFFFFFBFFFFFFFB9FFF@BFFFFFFFFFFFFFFFFFFFFFFFFFFFFF@F@FFFFFFFF/BFFFFFFFFFFFFFFB
@M05620:37:000000000-D9766:1:1101:24995:5458 1:N:0:75
ACCACACCTTCTACAATGAGCTGCGTGTGGCTCCCGAGGAGCACCCCGTGCTGCTGACCGAGGCCCCCCTGAACCCCAAGGCCAACCGCGAGAAGATGACAGGTGGGTGGCCCGCTACCTCTTCTGGTGGCCGCCTCCCTCCTTCCTGGCCTCCCGGCGCTGCGCCCTTTCTCACTGGTTCTCTCTTCTGCCGTTTTCCGTAGGACTCTCTTCTCTGCCCTGCGTCTCCTTTGGAACTCTGCAGGTTCTAG
+
AABCCCCCFFFFGGGGGGGGGGHHGGGGHGHHHGGGGGGGGHHHHGGGGGGGHHGHFHHGGGGGGGGGGGGHHHHGGGGHGHHHHGGGGCCGGGHEHHHHHHC?F/>?<AHHHCGD-AGHHHGHGHHD/CGCC-AAAGGHGGFGGGGGGGGGGGGGG??-999=BFFFFFFFF00;BF;0BBFFFBFFFFFFF:DFFFFDFFDDFFBFFFFFFFFFFF0E0F?-ADFFFFFFFF0;BFF0BF09.;BF0F:
@M05620:37:000000000-D9766:1:1101:19511:5460 1:N:0:75
ACCACACCTTCTACAATGAGCTGCGTGTGGCTCCCGAGGAGCACCCCGTGCTGCTGACCGAGGCCCCCCTGAACCCCAAGGCCAACCGCGAGAAGATGAGTGAGTGGCCCGCTCCCTCTTCTGGTGGCCGCCTCCCTCCTTCCTGGCCTCCCGGGGCTGCGCACTTTCTCACTGGTTCTCTCTTCTGCCGTTTTCCGTAGGACTCTCTTCTCTGCCCTGAGTCTCCTTTGGAACTCTGCAGGTTCTAGATC
+
A11>A11>>CCDAGGFDF1BEBACABA00AAFAEAA0EE?CHHHHGCGAAECB1EAGH0AEECGFCE>E//>GFEEGGE//<FG/F//B///<AGFF11F?DBG1??FG//<@CFGHCGHHHDGD/.<<CCCGGEE//:BGHHC0/.AFFEE.?-;;-CE@@-;>FF;BFFFF/-BFE9FBFFFFFF//;9ABFFEB/AAAFBFFFFFFFFEFF/B-BFBFF//;/B/BBF/BBFF/BF/;FFFBF/9/:9
@M05620:37:000000000-D9766:1:1101:22350:5470 1:N:0:75
ACCACACCTTCTACAATGAGCTGCGTGTGGCTCCCGAGGAGCACCCCGTGCTGCTGACCGAGGCCCCCCTGAACCCCAAGGCCAACCGCGAGAAGATGACAGAGGAGTGGCCCGCTACCTCTTCTGTGGTCCGCCTCCCTCCTTCCTGGCCTCCCCCAGCTGCGCCCTTTCTCACTGTGTCTCTCTTCTGTGCTTTTCTGTATAACTCTCTTCTCTGACCCGAGTCTCCTTTGTAGCTCTGCAGAGTCTAG
+
BBA@ABBBFFF@GGGGFGGGGGGHGEGGDCHHHGGE2EGG?GHHHGGGFGGG5FGHHHHGGG0EGGGGGGGGFHHGGGGGGHHHHGGEFGGGGGHBDGHHF22??????//0?<<-><>1<D0=D000</00<<..;.CCG./<::00/..0;....9;;0:;-A.;-/;0FF/://///;;FFFF/;B//////;9////9//:/;BFFF//;FF99/;.9-9:.;B//99/9///;BF////99/;:F/
@M05620:37:000000000-D9766:1:1101:21107:5484 1:N:0:75
ACCACACCTTCTACAATGAGCTGCGTGTGGCTCCCGAGGAGCACCCCGTGCTGCTGACCGAGGCCCCCCTGAACCCCAAGGCCAACCGCGAGAAGATGAGCGTGGCCCGCTCCCTCTTCTTGTGGCCGCCTCCCTCCTTCCTGGCCTCCCGGCGCTGCGCCCTTTCTCACTGGTTCTCTCTTCTGCCGTTTTCCGTAGGACTCTCTTCTCTGCCCTGCGTCTCCTTTGGAACTCTGCATGTTCTAGCTCGG
+
ABBCCCCCFFFFGGGGGGGGGGHHGFGGHGHHHGGGGGGGGHHHHGGGEEGFFHHHHHHGGGCGGGEGGGGHHHGAFGGGGHHFHFGFGFFGGGHHHFGF2B?EG>FGGGFGGFFHHHHF0=DGGHHGCCCGHGGHGGHHGGBFGFFGFGDGGGGDFF-;:@AFFFFFFFFF/B/FFFFFFFFFFFFFADFFFFFFFFD/BFFFBFFFFFFFFFFBF.-;;AB9FFFFFFFFFFFFFF/:9BFFFF9BFFD
@M05620:37:000000000-D9766:1:1101:16397:5487 1:N:0:75
ACCACACCTTCTACAATGAGCTGCGTGTGGCTCCCGAGGAGCACCCCGTGCTGCTGACCGAGGCCCCCCTGAACCCCAAGGCCAACCGCGAGAAGATGAGTGAGTGGCCCGCTACCTCTTCTGGTGGCCGCCTCCCTCCTTCCTGGCCTCCCGGAGCTGCGCCCTTTCTCACTGGTTCTCTCTTCTGCCGTTTTCCGTAGGACTCTCTTCTCTGCCCTGAGTCTCCTTTGGAACTCTGCAGGTTCTCGATC
+
AABBCCCBFFFFGGGGGGGGGGHHGGGGHGHHHGGGGGGGGHHHHGGGEGGFFHHHGHHGFGGGGGGGGGGHHHHGGGGHGHHHHGGGGGGGGGHGHHHHHHHGHHGGHHGGG?DHHHHHHGGGDFGHHGGGGGHGHHGHHHHGHHHGGGGGGG-;DFGGGGGGFFFFFFFFFFF;FFFFFFFFFFFFFDAAFEFFFBFFFFFFFFFFEFFFFF0FFFFFFFFFFFFFFFFFFFFFFFFFFFFFFF0AFF.
@M05620:37:000000000-D9766:1:1101:11751:5489 1:N:0:75
AGTGCCAGCTCTCAATCGCACAGCGGTCCTTCCCTCAGTCCCGCTTCCCGATCCATCTCCTGCCCTCAGATCGTACGAGGACACACCTGGACTCCAGTCACCTGGCGCTATCTCGTCTTCCGTCTTCTGCTTGCCCCCACCCCCGTACTAGCAAGAAAGCGTAGCAAAAATACGCCAAGAATGTAGTGACCTCAGATGAACGAAGGACTCGCAGATATTCCAAGCAACACCATTAGTACATGGCTGATTCT
+
AA>1AFFFAFFFFGGFGGC1EEA0A00A01DFBABFB111BBEC//BBBEGFAABAF1BGBGBHHCBG1EDB/0BF//B/>?C0B>/0000B1>BBC>1BGHGH00>?E//BFGAC/F/>F/@@GE>BGBF1</?GEGC<E<<A-<<..00<00////</...-.00/::.00.:-.-9./900000/0000;/9;00000...9-:-/:-----;:////9//;-/---9-/9//////9/-----/;9/
@M05620:37:000000000-D9766:1:1101:20259:5493 1:N:0:75
ACCACACCTTCTACAATGAGCTGCGTGTGGCTCCCGAGGAGCACCCCGTGCTGCTGACCGAGGCCCCCCTGAACCCCAAGGCCAACCGCGAGAAGATGACCGGTGCGTGGCCCGCTACCTCTTCTGGTGGCCGCCTCCCTCCTTCCTGGCCTCCCGGCGCTGCGCCCTTTCTCCCTGGTTCTCTCTTCTGCCGTTTTCCGTAGGACTCTCTTCTCTGCCCTGCGTCTCCTTTGGCACTCTGCAGGTTCTAG
+
BBBBBBABFFFFGGGGGGGGGFHHGFGBAEHGHGGGFGEGFHGHHGGGDEFGGHGHHHHGGGGFGGGGGGGHFHHGGGGHGHHHHGGGDDBCDGHGGHHH2<C>C>>?EGGHHGGG-<GHHHHHHHHHHGHHGGGGGGGGGGGGGGGGGGGGGGGGGGFFFFFFFFFFFFFFF/BFBFFFFFFFFFFBFFFFFDFFFFFFFFFFFFFFFFFFFFFFFFFFFFABADFFFFFFFF;BF:BFFFBFFFFFFF:
@M05620:37:000000000-D9766:1:1101:23532:5499 1:N:0:75
AGTGCCAGCTCTCAATCGCACAGGGGACCCAGGGCCTGGCCCCTCCATCCAGAAAACCTATGACCTCACCCGCTACCTGGAGCACCAACTCCGCAGCTTGGCTGGGACCTATGTGAGTATCCAGCGTAGGAATCTGGGAGTTGGGGAGGAGTGAGGAGTTGGGGAAAGACAGTCCTAACCGTGGAGGGTTCTGGTAAATGATGGGGTGAGGAGGGGCTCTTTGGCTCCCACCAGTCCCCCTGTCTGGTCTA
+
ACAABFFFCFFFGGGGGGGGGGHGGGGGGGHGFGGGGGHHHHGHGGHHHHHHHGHHHGHHHHGHHHHGHHHGGGGGHHHHGHHHHHHHGGHHGGGGGHHHGHHGGGHHGHHHHHHHHHHHHHHHHGGDGGHHHHHHHHHGGHHHGGGGGGGGHHHHHGHHHGGGGGHHHHHHHHHHHHHHGGGGGGGGCFFGGGFGGGGGGGGGGGFFFFFFFFFFFFFFFFFFFFFFFFFFFFFFFFFFFFFFFFFFFFB
@M05620:37:000000000-D9766:1:1101:11652:5500 1:N:0:75
ACCACACCTTCTACAATGAGCTGCGTGTGGCTCCCGAGGAGCACCCCGTGCTGCTGACCGAGGCCCCCCTGAACCCCAAGGCCAACCGCGAGAAGATGACCGGTGCGAGGCCCGCTCCCTCTTCTGGTGGCCGCATCCCTCCTTACTGGCCTCCCGGAGCTGAGCCCTTTCTCACTGGTTATCTCTTCTGCCGTTTTCCGTAGGGCTCTCTTCTCTGACCTGAGTCTCCTTTGGGACTCTGCAGGTTATAG
+
>>1>AA>AFFF1AFG131BGGFHHGEFEEEGHHFGEGGG/EHHHHGCGAEGGH1FGGGHGGGGCEEGGGGGHHHHGGGG/FHHEHGGGG@BGGGHH1DGH1/////>.>--<C<--<<.<::0;:00;=..:@C-.-/;0C./;0/;0/..:9CA.--;9-//;B/E-/9;FF;B//-///;;FFFB/9///9-9BF//;9-----:AFFFFBFFFF//B/9:;//9B//999/-9--;://;9A-//:9/
@M05620:37:000000000-D9766:1:1101:16671:5502 1:N:0:75
ACCACACCTTCTACAATGAGCTGCGTGTGGCTCCCGAGGAGCACCCCGTGCTGCTGACCGAGGCCCCCCTGAACCCCAAGGCCAACCGCGAGAAGATGAGTGAGCGGCCCGCTACCTCTTCTGGTGGCCGCCTCCCTCCTTCCTGGCCTCCCGGAGCTGCGCCCTTTCTCACTGGTTCTCTCTTCTGCCGTTTTCCGTAGGACTCTCTTCTCTGCCCTGAGTCTCCTTTGGAACTCTGCAGGTTCTAGATC
+
>AAABAAAFFFDEGGDFGGGBFFEABEEG2GHHGDAEEG?FHHHHGEG1AFCGA3FGF3EEGCGCE>EGGGHHHCEFGGEFHHE/FFGG?CCCDFHBDGC?G>?1/>@-@@C-CGFGHBGFGHE<<EFFDGGGFG./;EGFFBB09:C0FE..-;A?CBF?-A==/9:FBFF/9.FBFF/BBBBFFF/9@..9AB/A9AFFFFFFFFFFFFFBF//.B9BF/B9FFF/9BFFFFF/9FFFFF;9/B//99/
@M05620:37:000000000-D9766:1:1101:7350:5516 1:N:0:75
ACCACACCTTCTACAATGAGCTGCGTGTGGCTCCCGAGGAGCACCCCGTGCTGCTGACCGAGGCCCCCCTGAACCCCAAGGCCAACCGCGAGAAGATGAGCGAGGGCCGCGACCTCTTCCGGTGGCGGCGGCCCTCCTTCCTGGTCCCCCGGCGCCGGGCCCTTCCCCATTGGTTCTCGCTTCTGCCGTTTTCCGTTTGCCTCAGTTCTCTGTCCTTGGTCTGCGTTGTAATTTGGAAGGTTCTAGTTCGG
+
CCCCCCC>CFFFGGGGGG5FGGHHGGGAAEHHHFFE?EFFFHHHHGGGGGGGHHHHHHHEFGGGGGGGGGGHHHHGGGGHGHHHHGGGGG<BDGHEHH222//>//?.<---AF.00;C0.---..-:----;-.;AB/;:://;:/...----;---;-;@././.;..;9/:.///;.AEAB//9-;./.;/;F//9//9/////:/:99/9/B//;/;///-:9-.///;/:/B//.//9//;/;/.-
@M05620:37:000000000-D9766:1:1101:9966:5524 1:N:0:75
ACCACACCTTCTACAATGAGCTGCGTGTGGCTCCCGAGGAGCACCCCGTGCTGCTGACCGAGGCCCCCCTGAACCCCAAGGCCAACCGCGAGAAGATGAGTGAGTGGCCCGCTCCCTCTTCTTGTGGCCGACTCCCTCCTTCCTGGCCTCCCGGCGCTGCGCGCTTTCTCACTTTTTCTCTCTTCTGTCGTTTTCCGTCGGACTCTCTTCTCTGCCCTGAGTGTCCTGTGTCACTCCGCCGGTTCTAGCTC
+
BBBBBBB>CFFFGGGGGG5FGFHHGGGBAEHHHAFE?EGCGHHHHGGEFEFGFHHHHHHA>ECGGFGGGEEGFHHGGCEHGHHHHGGGGC/>CGHEGFHC2<2GHHGGF/<<-@.<F0><FG0=0<C.<<-@ADHCGGGHHFHHH/CFGFEGG@?@AGG.;--;-A.BB99BB//:;BBFFF/9/99999..;A/;./.9B9;9/9BFB//BFF/;;BFF./:;BFB/;/;;F/;B...9@DFAEF/:BB/
@M05620:37:000000000-D9766:1:1101:7312:5555 1:N:0:75
GAGGCTGCTTTGGAAGAAACTCATAGATTACTGCAACAGTTCCCCCTGGACCTGGAAAAGTTTCTTGCCTGGCTTACAGAAGCTGAAACAACTGCCAATGTGTCCTTCCCAACCTGACTCGTAAACACAACTCTGCAGTAGACCCTGAGCCACGAATTGCTCCCATCAAACAATGCTTGGTAACTCAAGGATGCTACCCGTAAGAAAAGACGCCACGCAGACTAACAAGTAGTACAATAGCTGATGACACA
+
A1>AAAFAFFFFFFGFAFGFGGHFHGHFDGHFHFHHCGHFGHHFHGCGCAFAGFFHEHBFGHHHHHHFHHGHHHEGHFGHHHHGHHFHHHHHCHHFGGHHBG2B@G2100B0//00B01B/0>0/110/??1BGFDF11112B1/000BB000></?/@121@/0?0111?0/?11??1>11111111<<<11<1==C..<@..00</C./.-:.;;C?--9;00;C0/0;B0;0BF90;F00::;00;0/
@M05620:37:000000000-D9766:1:1101:7829:5569 1:N:0:75
ACCACACCTTCTACAATGAGCTGCGTGTGGCTCCCGAGGAGCACCCCGTGCTGCTGACCGAGGCCCCCCTGAACCCCAAGGCCAACCGCGAGAAGATGACAGGTGAGTGGCCAGCTCCCTCTTCTGGTGGCCGCCTCCCTCCTTCCTGGCCTCCCGGCGCTGCGCCCTTTCTCCCTGGTTCTCTCTTCTGCCGTTTTCCGTCGGACTCTCTTCTCTGCCCTGAGTCTCCTTTGGCACTCTGCAGGTTATAG
+
BBBBBBABFFFFGGGGGGGGGGHHGGGFHDHHHGGDGGGCGHHHHGGGEFGGGGHHHHHGGGGGGGGGGGGHHHHGGGGHGHHHGGGGGGGGGGHHGHHF2FGGH1?FGGGHBGGH1>FGH01GFH1>F.CGGGGGGHGHHGHH0=GG/CHGGGGGG--;B9EDFFFFF/FF//;FFFFFFFFFFFFFFFFFFD.;EFFFF.;--;@FFFFFF/B9F/;EFF..;BFBFFF//;B99;B:FF/FF9F/:BF
@M05620:37:000000000-D9766:1:1101:24680:5592 1:N:0:75
ACCACACCTTCTACAATGAGCTGCGTGTGGCTCCCGAGGAGCACCCCGTGCTGCTGACCGAGGCCCCCCTGAACCCCAAGGCCAACCGAGAGAAGATGACAGGTGGGTGGCCCGCTACCTCTTCTGGAAGCCGCCTCCATCCTTCCTGGCCTCCCGGCGCTGCGCCCTTACACCCTGGATCTCTCTTCTGCCGTTTTCCGTAGGACTCTCTTCTCTGCACTGCGACTCCTTTGGCACTCTGCAGGTTCTAG
+
BBB3ABBBFFFFGBGGFGFFGGHFEEGAG?A2AAFAEEEGGHHHHGGGEFEFBHGHHHHG@EEEG?EEG??13GHG/>EG/?/EGG////<<FHHE1?GF11F1<//?/@F0?DDDGGHHFH0DFH00/<<C<CGGGE/;:GF0GH0;CC9FFFGG-;A-9-AB-;@-//;///.;BE.;BFF/FFFBFF/9@;9;EFFFFFF.BFFFFFFFBBFFFF/;FF9.-;-.;B;FB//;BFFBFFFFFAFFFF;
@M05620:37:000000000-D9766:1:1101:24372:5609 1:N:0:75
ACCACACCTTCTACAATGAGCTGCGTGTGGCTCCCGAGGAGCACCCCGTGCTGCTGACCGAGGCCCCCCTGAACCCCAAGGCCAACCGCGAGAAGATGAGTGAGTGGCCCGCTCCCTCTTCTGGTGGCCGCCTCCCTCCTTCCTGGCCTCCCGGCGCTGCGCCCTTTCTCACTGGTTCTCTCTTCTGCCGTTTTCCGTAGGACTCTCTTCTCTGCCCTGAGTCTCCTTTGGAACTCTGCCGGTTCTCGATC
+
AAAABB@BFFFFFGGBFGFGGGHFGEGEF?GHHGGEEGGCGHHHHGGGE1EFHDHHHHHGGGGGFG@EG?FHHHFGGGGHGHHEAFAEC?CDGFHHHFFGG<FGGHGFF/>CDCDGHGGFHHGF0GAGCCGCFDGG/GGFGGGFCGGGGGEFAB-BG@BDBB?@BFFFFFBFFFFFFFFFFFFFFFFBF;9;;EBB?B.A./BFFFFFFFFFFFFFFFFBBFFFFFFBFFFFFFFFFFF/9@;AFF/A/9A
@M05620:37:000000000-D9766:1:1101:15230:5621 1:N:0:75
ACCACACCTTCTACAATGAGCTGCGTGTGGCTCCCGAGGAGCACCCCGTGCTGCTGACCGAGGCCCCCCTGAACCCCAAGGCCAACCGCGAGAAGATGAGAGTGGCCCGCTCACTCTTCTTGGGGCCGCCTCCCTCCTTCCTGGCCTCCCGGCGCTGCGCCCCTTCTCAATGGGTCTCTCTTCTGCCGTTTTCCGTAGGACTCTCTTCTCTGCACTGCGTCTCCTTTGGAAATCTGCAGGTTCTAACACGG
+
BCCCCCCDFFFFGGGGGGGGGGHHGFGFHGHHHGGGGGGGGHHHHGGGGGGGHHHHHHHGGGGGGGGGGGGHHHHGGGGHGHHHHGGGCDCFGGHHFHHB2G?GG??FC@<C>F1=FGFBGF1<DE@-<A.AGG/CEFGGHFGFACBFEGDG@-A9>A-<BF-<FBBB111<F.FFFFB:0<BBBFF-<BFFFF.<<DF00/<0:0<<:FFFB:B0B0..<.BFFFFFFBF00<1<:B0<<<FFF1<00<@
@M05620:37:000000000-D9766:1:1101:16949:5659 1:N:0:75
ACCACACCTTCTACAATGAGCTGCGGGTGGCTCCCGAGGAGCACCCCGTGCTGCTGACCGAGGCCCCCCTGAACCCCAAGGCCAACAGCGAGAAGATGAGGGTGGGCCGTACCCTCTTCTTTTGGCCGCGTCCCTCCTTCCTGGCCACCAGGCGCGGGGCCCTTTCTCACTGTTTCTCTCTTCTGCCGTTTTCCGTAGGCCTCTTTTCTCTGCCCTGCGTCTCCTTTGGACCTCTGCACGTTCTAGGTCGG
+
AAA1AAAAFFFFGFGD3G1BGBHGG0AA00B01AFA/EEGGHHHHGGEAAFFFHG1GHG>/ECGGCGGGCA>BBGFGG/F//<FFG/0BC//<CE11F1C0/?FC>?<-<..>10.<DBG==0=-<0---::ACBFBF0;CFG/../9..;..-;---9-9>EB/9/;;F/B99/9//9;FFF//F/@BFFFFBB/AA-/99-9/9:9BFF/:9A/--;9---/9;BB9F/;-/;/9//-:---BF/;B@-
@M05620:37:000000000-D9766:1:1101:7398:5663 1:N:0:75
AGTGCCAGCTCTCAATCGCACAGGGGACCCAGGGCCTGGCCCCTCCATCCAGAAAACCTATGACCTCACCCGCTACCTGGAGCACCAACTCCGCAGCTTGGCTGGGACCTATGTGAGTATCCAGCGTAGGAATCTGGGAGTTGGGGAGGAGTGAGGAGTTGGGGAAAGACAGTCCTAACCGTGGAGGGTTCTGGTAAATGATGGGGTGAGGAGGGGCTCTTTGGCTCCCACCAGTCCCCCTGTCTGGTCTA
+
AABAAFFFBFFFGFGGGFFEEEFGFEFGGGHHGGGEABG2BGGHGGGHHGHHGGHHFGHHHHGHHHHHHHHGGFCFHHHGHGFFFGHHGHHHGFGCFFHHFFFFGGHHGFGHHHHHHGHHHHFHHGCEGGHHHFGHHGGFCFGHGGGGGGGGHHHHGEGFHHGGGGHHFFHFGHHHGHHHGDEDDEGGEGFFGGFBFGGFFFGGGGFFFFFFFFFF;@.FBFFFFFFFFFFFFFFFFFFFFFFFEFFFFFB
@M05620:37:000000000-D9766:1:1101:18449:5664 1:N:0:75
ACCACACCTTCTACAATGAGCTGCGTGTGGCTCCCGAGGAGCACCCCGTGCTGCTGACCGAGGCCCCCCTGAACCCCAAGGCCAACCGCGAGAAGATGAGTGAGCGGCCAGCTCCCTCTTCTGGTGGCCGCCTCCCTCCTTCCTGGCCTCACGGCGCTGCGCCCTTTCTCACTGGTTCTCTCTTCTGCCGTTTTCCGTAGGACTCTCTTCTCTGCACTGAGTCTCCTTTGGAACTCTGCAGGTTCTCGATC
+
BCCCCCCBFFFFGGGGGGGGG5GHGDGFHGEHHGGGGGGGGHHAGGGGEGGGHHHHGHHGGGFGGGGGGGGHHHEGGGGHGHHHHGGGGGGGGGHHHGHHHFH21/>ACDFGH1GGHH0DGBGGGH?GG-AFGGHGHHGHHHHGGGGGGG0CEG?DGCGFFFFFFFFFFFFFFFFFFFFFFFFFFFFFFFADFFFFFFFFFFFFFFFFFF0FFFF0BFFFFFFFFFFFFFFFFFFFFFFFFF.FFFFFFB.
@M05620:37:000000000-D9766:1:1101:11868:5672 1:N:0:75
ACCACACCTTCTACAATGAGCTGCGTGTGGCTCCCGAGGAGCACCCCGTGCTGCTGACCGAGGCCCCCCTGAACCCCAAGGCCAACCGCGAGAAGATGAGTGAGTGGCCCGCTCCCTCTTCTGGTGGCCGCCTCCCTCCTTCCTGGCCTCCCGGCGCTGCGCCCTTTCTCACTGGTTCTCTCTTCTGCCGTTTTCCGTAGGACTCTCTTCTCTGCCCTGAGTCTCCTTTGGAACTCTGCAGGTTCTAGCTC
+
CCCCCCBBFFFFGGGGGGGGGGHHGGGBFEHHHGGGGGGCGHHHHGGGGFGGHHHHHHHGGGGGGGGGGGGHHHHGGGGHGHHHHGGGGGBCGGHHFHHHGHHHHGGGH?CGG?EGHHHHHHGHHFGHHGGGGGHGHHGHHHHHGGGGGGGGGG-ADGGFFF:@DFFFFFFFF0/BFFFFFFFFFFF;FDADFFFFFFFDFFFFFFFFFFFFFFBFEFFFFFBFFFFBFFE0BBFF0FF0BFFFFF0;0:0
@M05620:37:000000000-D9766:1:1101:22152:5676 1:N:0:75
ACCACACCTTCTACAATGAGCTGCGTGTGGCTCCCGAGGAGCACCCCGTGCTGCTGACCGAGGCCCCCCTGAACCCCAAGGCCAACCGCGAGAAGATGAGAGTGGCCCGCTCCCTCTTCTGGTGGCCGCCTCCCTCCTTCCTGGCCTCCCGGCGCTGCGCCCTTTCTCACTGGTTCTCTCTTCTGCCGTTTTCCGTAGGACTCTCTTCTCTGACCTGCGTCTCCTTTGGAACTCTGCAGGTTCTAGCTCGG
+
ABBCCCCCFFFFGGGGGGGGGGHHGEGEDGHFHGGGGGGGGHHHHGGGGGGGGHGHHHHGGGGGGGGGGGGHGHHGGGGHGHHHHGGGGGCGGGHHHHHHFGFGG?FGGCGDGGHHHHHH<1GHGHHGGGEGHGHHGHHHHHHGHGGGGGGGGGGGGGFFFFFFFFFFFFFFFFFFFFFFFFFFFFFFFDFFFFFFFFFFFFFFFFFFFFFF0;FFFFFADFFFFFFFFFFFFFFFFFFFFFFFFFBFFFF
@M05620:37:000000000-D9766:1:1101:9453:5689 1:N:0:75
AGTGCCAGCTCTCAATCGCACAGGGGACCCAGGGCCTGGCCCCTCCATCCAGAAAACCTATGACCTCACCCGCTACCTGGAGCACCAACTCCGCAGCTTGGCTGGGACCTATGTGAGTATCCAGCGTAGGAATCTGGGAGTTGGGGAGGAGTGAGGAGTTGGGGAAAGACAGTCCTAACCGTGGAGGGTTCTGGTAAATGATGGGGTGAGGAGGGGCTCTTTGGCTCCCACCAGTCCCCCTGTCTGGTCTA
+
>3>AAFFFBFCDEGGFFEFGAFHGFGGGDGHHGGEA2AGCCGGHGGGHDGHG3E3FGA3FGHDHGH@GHHHGGG?EGHHGHHH11?GHGHHHGEGEGGHHGHHGGGGHGHHHHBDHHHH33GHHHGGGGDHHEHHHHEGG?F1GG-F?-C<>GHH.CE/=<=<@EGHHHGHH0C0GHHHHG.CFGEGG9AGGFG;FGGGGGGGGGGFFFFFFFFFCF-AFFFFFBFFFFFFFFFFFFFFD-AFFFFFBFFF
@M05620:37:000000000-D9766:1:1101:20943:5691 1:N:0:75
AGTGCCAGCTCTCAATCGCACAGGGGACCCAGGGCCTGGCCCCTCCATCCAGAAAACCTATGACCTCACCCGCTACCTGGAGCACCAACTCCGCAGCTTGGCTGGGACCTATGTGAGTATCCAGCGTAGGAATCTGGGAGTTGGGGAGGAGTGAGGAGTTGGGGAAAGACAGTCCTAACCGTGGAGGGTTCTGGTAAATGATGGGGTGAGGAGGGGCTCTTTGGCTCCCACCAGTCCCCCTGTCTGGTCTA
+
BCCBCFFFDFFFGGGGGGGGGGHHGGGGGGHHGGGGGGHHHHGHGGHHHHHHHHHHHGHHHHHHHHGHHHHGGGGGHHHHHHGHHHHHGHHHGGGGGGHHGHHGGGHHGHHHHHHHHHHHHHHHHGGGGGHHHHHHHHHGGHDHGGGGGGGHHHHHHGHGHHGGGGHHHHHHHHHHHHHHGGGGGGGGCFGGGGFGGGHGGFGGGGFFFFFFFFFFFFFFFFFFFFFFFFFFFFFFFFFFFFFFFFFFFFF
@M05620:37:000000000-D9766:1:1101:13208:5692 1:N:0:75
ACCACACCTTCTACAATGAGCTGCGTGTGGCTCCCGAGGAGCACCCCGTGCTGCTGACCGAGGCCCCCCTGAACCCCAAGGCCAACCGCGAGAAGATGACCGGCCCGTGACCCGCTCTGTCGTCTGCCTCCCGCCTTCCTCCTTTCTCGCATCCCGGCCCTGTGCCCTTTCTCCCTGGTTCTCTCTTTTGCCGTTTTCCGTAGGTCTCTCTCCTCAGCCCTGTGTCTCCCTTGGCACTCTGTAGGTTGTAA
+
CCCBCCCCFFFFGGGGGGGGGGHHGFGBFEHGGFGGGGGGGHGHHGGGGGGGHGHHHHHGGGGGGGGGGGGHGHHGGGGHGHHHHGGGGGCDGGHGHHH22>C//AD-..>F0--<@.000..;.C0000;C.CDG.CFG09/00;00;.-.;/..;C-;E.000;B0B00B00//09;BFF00;0F0;9FFFA./.;BA0...0;BFFB00;F/0;0B:/.00;0009/;0/:;F0//;00:B0;0/.;0
@M05620:37:000000000-D9766:1:1101:8151:5693 1:N:0:75
GAGGCTGCTTTGGAAGAAACTCATAGATTACTGCAACAGTTCCCCCTGGACCTGGAAAAGTTTCTTGCCTGGCTTACAGAAGCTGAAACAACTGCCAATGTTGCATTACCAGCCTGAGGCCTATAACCGACTCTGCAAGCACCATTCTGCAGAGCCTTGCTGCACTCGGCCCTTTCTTGCTTCCTACAGGATGCTACCCGTAAGGCAAGGCTCCTAGAAGACTCCAATGTAGTAAAAGAGCTGATGAAACA
+
AABA3AFAFDFDFBBFFE4FGGFHFG5FGGFGGHCFCABDGDEGFGFFEFFGHHFB3A2BBDFDGFFBBF3GGHH3BBFBGHGFGFEGFF1FGHFFFGGEE4BBFB@3BBBB?12BBB????F3BFHB>><<EG??FGF/B2/BBBB3FB32B/<@C22@22@<2@?<?FDCCHGFFFF111>F==1>1<0<<<=0=CC<.<.://.::..:;C;C0;00;C0;CFB0/900;;;;;;.BB;/000;;C9;
@M05620:37:000000000-D9766:1:1101:19652:5698 1:N:0:75
GAGGCTGCTTTGGAAGAAACTCATAGATTACTGCAACAGTTCCCCCTGGACCTGGAAAAGTTTCTTGCCTGGCTTACAGAAGCTGAAACAACTGCCAATGTTGCATTACCAGACTGCTGAGGAAACGCGCCTATAACATCCCAATTCAGCAAAGCATTGCATCACTCAGCCCTATGTTGGTTACTCATGGCTGCTACCCGTCAGGAAAGGATCCAAGCAGACAACCCGGGGGTACAATAGCTGATACTGAA
+
AABAAAFCFFFFGGGGFGGGGGHHHHHHHFHHHHBFFHHHHHHHHGGGHGHHHHHFFFFHFGHHHHFFFFHHHHHFHHHHGHHHHGGHHHHHHHHHGHH34B4FGHGH334BBFB3343B1/B2B?/><<EFF33D3D32BFGH2B33D2F2F22@22@>2D2?<1?0<?0?00?1@<1>>.F11FG11100CEH0=/.<.<..//;/=G/CGH0<C.//=F//..:-----::/9//;/BFF///;///:
@M05620:37:000000000-D9766:1:1101:10744:5702 1:N:0:75
AGTGCCAGCTCTCAATCGCACAGGGGACCCAGGGCCTGGCCCCTCCATCCAGAAAACCTATGACCTCACCCGCTACCTGGAGCACCAACTCCGCAGCTTGGCTGGGACCTATGTGAGTATCCAGCGTAGGAATCTGGGAGTTGGGGAGGAGTGAGGAGTTGGGGAAAGACAGTCCTAACCGTGGAGGGTTCTGGTAAATGATGGGGTGAGGAGGGGCTCTTTGGCTCCCACCAGTCCCCCTGTCTGGTCTA
+
CCCCCFFFCFFFGCGGGGGGGGGHGGGGGGGHGGGGGGHHHHGHGGHHGGHHHHHHHGHHHGHHHHHHHHHGGCEFGHGHHHHHHHGHGHHHGGCGGHHHGHHGGGHHGHHHHHHHHHHHHHHHHGGGGGHHHHHHHHHGGHHHGGGGGGGHHHHHHGGHHHGGGGHHHHHHHHHHHHHHGGEGGGGGEGGGGGFGGGGGGGGGGGFFFFFFFFFFFFFFFFFFFFFFFFFFFFFFFFFFFFFFFFFFFFF
@M05620:37:000000000-D9766:1:1101:15582:5707 1:N:0:75
AGTGCCAGCTCTCAATCGCACAGGGGACCCAGGGCCTGGCCCCTCCATCCAGAAAACCTATGACCTCACCCGCTACCTGGAGCACCAACTCCGCAGCTTGGCTGGGACCTATGTGAGTATCCAGCGTAGGAATCTGGGAGTTGGGGAGGAGTGAGGAGTTGGGGAAAGACAGTCCTAACCGTGGAGGGATCTGGTAAATGATGGGGTGAGGAGGGGCTCTTAGGCTCCCACCAGTCCCCCTGTCTGGTCTA
+
3>AAAFFFAFFFGGGFGFGGEEEGEEEE2EFHCAED2AGF2GGCFGFH5FB33A3FH1BEGH5GGG3FHGHEEGECHHG?GHHC11BGFBFGEDEEE3FG/GFF//FFEBGGHH2FG12G222B?//?C/FGHB1GDC0<?GHFC@.AGGGHCHF.<.<<DG-@FGH.C/CG00CCGHHC-9C?FGG?.;CFGG90CFG0;099CAFB9FFF9D=;--;FF////9;AEFF.;./;//.A-.BFFF//;BB
@M05620:37:000000000-D9766:1:1101:5568:5718 1:N:0:75
AGTGCCAGATATAAATCGCACAGGGGACCCAGGGCCTGGCCCCTCCATCCAGAAAACCTATGACCTCACCCGCTACCTGGAGCACCAACTCCGCAGCTTGGCTGGGACCTATGTGAGTATCCAGCGTAGGAATCTGGGAGTTGGGGAGGAGTGAGGAGTTGGGGAAAGACAGTCCTAACCGTGGAGGGTTCTGGTAAATGATGGGGTGAGGAGGGGCTCTTTGGCTCCCACCAGTCCCCCTGTCTGGTCTA
+
AAAAAF11>BBB33BBFEFGGGHHA0EEEGHFFGGGGGCGHHGHGGGGHHHHGHHCGGHHHHGHHHHHHHHGGEGGHHHH0FHHHHFGEHHHEEEEEGHHGHHFGGHHGHHHHHGEGGHHHHHHHGGCCEFHHHHHHH0FGHHHGG.AA.>GGDGHFGHHGHGGGGEGCHBGHHHHHFHHGGFGCGGG;FGGGGFGGGGGGGGGGGF@FFFFFF@@@@FFFFFFFFFFFFFFFFFFFFFF@FFFFFFFFF/
@M05620:37:000000000-D9766:1:1101:13623:5746 1:N:0:75
GAGGCTGCTTTGGAAGAACCTAAGAATGAAGTGCAACAAGCTGAGGCTATCACGTATGCCGTCTTCTGCTTGCGAGAAAAAATTTGTATCACTTCGCCTGATCAAATAAATAAAAGACGAAAAAAACTCAACTACTAGAAAAAACAATAAGATAATGATACAGACGTAAAGAAGTACTATAGAGAGAAACAAAAAGCCTATATCACAAGAACAAGAACTGAAGCAAAACACTTGACTACAAATAGACATCT
+
AAAAAAFAFF3BEB1FGAA1B1AGE11BFH1D11311BB00BF10AA/11B2DABBFCG1EEEGAADD1D1F/////B@BB/0B1B2B2222BB@//?//0B12BB211B2211>1/0/////0///1111021111@11100////11111111111111<110-<...0=./00000000000..////...:...//;0099000.9/////9//000090;///...////////////////;///
@M05620:37:000000000-D9766:1:1101:10281:5747 1:N:0:75
ACCACACCTTCTACAATGAGCTGCGTGTGGCTCCCGAGGAGCACCCCGTGCTGCTGACCGAGGCCCCCCTGAACCCCAAGGCCAACCGCGAGAAGATGACCGAGTGGCCGGCCCGCTATCCTTTCTGCTGGCCCCCTCCTTCCTTCCCGCCCTCCCCTGGCCGCTTTCTCTCTCACTCTCTCTCCCTTCGGCCGCTTTCCGTCTCTCTTTCCTCTCCTGACTGTCTTTTCTTTGTCACTCGGCTGTTGCTC
+
BBBABBB>CFFFGGFGGGBGGGHHGGGBAEHHHAFE2EEGDHGHHGGEFFGGFHHHHHHAE@CEGGGGGGGHGHHGGGGHGHHHHGGGGG/BDGHBGGB22//>FH//0->A-<-AD-.//00000C00</;..;AGGG/CFGG00;/.-:A-.;../....;;-..;F//;F//9;/:/;FF///.:B..-.---.;;9A/.../;B////;/;;/////;:B//////9//99/9//;.:..-.;//;;
@M05620:37:000000000-D9766:1:1101:24085:5747 1:N:0:75
GAGGCTGCTTTGGACGAACCTCATAGATTACTGAAACAGTTCCCCCTTGACCTGGAAAAGTTTCTTGCTTGGCTTACAGAAGCTGAAACACCTGCCAATGTGGCATTACCAGCCTGAGGCCTATAACCGACTCTGCAAGCACCATTCTGCAGAGCCTTGCTTCACTCGGCCCTTTCTTTGATCCTACAGGATGCTCCCCGTAAGGAAAGGCGCCTAGAAGACTCCAAGGGAGTAACTTAGCTGATAAAACA
+
>3AA3>C3BBB4B44AAA2AFGHHHFGADFB5D53B3FBFE55322A2A33BFGAB332ABDFBDDD55DAAAFF3B5@BFH33B33BBBBBFFFA3GBBB4@?F@BB3B43?/FGFG??/3B???BB///>/FF2BFB/BB/@2@@22@@@@?<0@?<1?1????</?/><.0>=1G11111=D=<C</.</<<0<<D?ACD;/0//:..--9;./;;;//0:/999.;.C.;;//9/9//////;:/9.
@M05620:37:000000000-D9766:1:1101:20911:5760 1:N:0:75
AGTGCCAGCTCTCAATCGCACAGGGGACCCAGGGCCTGGCCCCTCCATCCAGAAAACCTATGACCTCACCCGCTACCTGGAGCACCAACTCCGCAGCTTGGCTCGGACCTATGTGAGTATCCAGCGTAGGAATCTGGGAGTTGGGGAGGAGTGAGGAGTTGGGGAAAGACAGTCCTAACCGTGGGGGTTCTGGTAAATGATGGGGTGAGGAGGGGCTCTTTGGCTCCCACCCGTCCCCCTGTCTGGTCTAT
+
AA>AAFFFBFFFG4GGGGGCEEHGGGEGGGHHAEGEFFHHHGGHGGHGFHHHHGHHHGHHHHHHHHFHHHHGGEFGHHHHGHHEFHHHG3GGEFFGEBGHGHHEEGGGGHHGHHHHHHHHHHHHHGFGGGHHHGHHHHFGGHHHGGGGGGEGHHHHHGHHHHGGGGHHHHHHGGGGGGGGGGGGGGG-@FBFF9BFFBF/9BFFF.@.FF/.;BFFFF/FFFF/9BEEBAF.-.9AFFFAFFFFFFFFFBB
@M05620:37:000000000-D9766:1:1101:18871:5802 1:N:0:75
GAGGCTGCTTTGGAAGAAACTCATAGATTACTGCAACAGTTCCCCCTGGACCTGGAAAAGTTTCTTGCCTGGCTTACAGAAGCTGAAACAACTGCCAATTAGGCCATCCAAGCCTGCGTCAGAACCCAGGCTCAGCCAACCGAACAATGCCGAGCATTGCTACCCTCAGCCCATTAGTGATTCATAAAAGATGCTACAAGTACGGAACGGATCCTCACCGACTAATCGGGAGTACAAGCGCTGATGCCCCA
+
AAAAAAFBCFDFGFFGGGFCGGFHHHFFFDBDGGAECGGGHGGEGGEF2EBFGGABBA2BBFFHHGDBBBFHHHGBFFGGHHHFGFGHHEBFGF3?3E334@33B1B3BB3311BFF/?/?/34B/?/?//0033BF?2///><</22@@2/<<//1@11F1>001>01>>../000000<0000=0=0=CCF0;GF00<0;0....-.;C.9/;00..99---000.A-B;./;B/:.9-.@ABF/;B.A
@M05620:37:000000000-D9766:1:1101:12326:5834 1:N:0:75
AGTGCCAGCTCTCAATCGCACAGGGGACCCAGGGCCTGGCCCCTCCATCCAGAAAACCTATGACCTCACCCGCTACCTGGAGCACCAACTCCGCAGCTTGGCTGGGACCTATGTGAGTATCCAGCGTAGGAATCTGGGAGTTGGGGAGGAGTGAGGAGTTGGGGAAAGACAGTCCTAACCGTGGAGGGTTCTGGTAAATGATGGGGTGAGGAGGGGCTCTTTGGCTCCCACCAGTCCCCCTGTCTGGTCTA
+
AAABAFFFBFFFGGGGGGGGGGHGGGGGEGHHGGGGEGHHHHGHGGHHHHHHFHHHHGGGHHFHHHHHHHHGGEGGHHHHHGHHGHHHGFHHGGGEEFHHGHFFD?GHGFGHHHHHHFFHFHGGHFBEGCFHHHHHHHHGGHHH?GFDGGGHHHHHHDC<DHFCFFHHGFHHFBGHHHGG?CEGGGGA:CFFGGCFFGGFGFFFGFFFFFFFFFFFF-EFBFFBBBFAFFF?EA9999ADF?FFFFE9BFF
@M05620:37:000000000-D9766:1:1101:8632:5837 1:N:0:75
ACCACACCTTCTACAATGCGCTGCGTGCGGCTCCCGAGGAGCACCCCGTGCTGCTGACCGAGGCCCCCCTGAACCCCAAGGCCAACAGCGCGAAGATGAGTGAGTGGCCTGCTCCCTCTTCTGGTGGAGGAATCCCTCCTTCCTGGCCTACCGACGCTGCGCGCTTTCTCACTTTTTCTCTCTTCTGGCGTTTTCCGTCGGACTGTCTTCTCTGCCCTGAGTGTCCTCTGTCATTCCGCCGGTTCTGGCTC
+
AAAAAAA1BCFFGGGF3G1AE?GGG00000AAAABA/EEECHHHHGG??/BF1GF1GHH//E/EG/EGGGG0GCFGGG/G</FHHG/<FC/<<CC/1?1?1<<<>F.FG1<01<<.///=DH0<D<E..../<CFGFGC/GCC0:C.;C//;A.;;-.C.:;-9---;/;BBF/999/;FFFFF/B///9;@--//99-99-;--/;/9FBBFF//;;AB-;/;;;F/;/:/B/;B//---@@BEF///B9
@M05620:37:000000000-D9766:1:1101:13721:5842 1:N:0:75
ACCACACCTTCTACAATGAGCTGCGTGTGGCTCCCGAGGAGCACCCCGTGCTGCTGACCGAGGCCCCCCTGAACCCCAAGGCCAACCGCGAGAAGATGACCGTGGCAGGCGCCCTCTCCCTCTTCCCGCGTCCCCCCTCCCCCTCCCCCCGGCCCCGCACCCTTTCCCCTTCGTTCTCGTTTCCTCCTCTTCCCGTTGCCCTCTCCTCTCTGTCCCGGGCCTCATTTGCCTTTCGGCATGTTCTAGTTCGG
+
AABBCCCCFFFFGGGGGGGGGGHHGFGGHGEHHGGGGGGGGHHHHGGGFGGGHHHHHHHGGGGGGGGGGGGHHHHGGGGHGHHHHGGGGGFGGGHGHGH22//?A/0/<.-->D->G/C/<//000/<---;;..;9-.;9..-...;9-----;-----;../0;0;//:/.9/;A0..;.000;9//;00;/;:...:0;.///0/0/000;00----;..000000000;0.:---.BBB00:00;.-
@M05620:37:000000000-D9766:1:1101:20818:5857 1:N:0:75
ACCACACCTTCTACAATGAGCTGCGTGTGGCTCCCGAGGAGCACCCCGTGCTGCTGACCGAGGCCCCCCTGAACCCCAAGGCCAACCGCGAGAAGATGAGTGAGTGGCCCGCTACCTCTTCTGGTGGCCGCCTCCCTCCTTCCTGGCCTCCCGGAGCTGCGCCCTTTCTCACTGGTTCTCTCTTCTGCCGTTTTCCGTAGGACTCTCTTCTCTGCCCTGAGTCTCCTTTGGAACTCTGCAGGTTCTAGATC
+
AAABBBBBFFFFGGGGGGGFGGHCEGGGHGHHHGGGGGGGGHHHHGGGDGGGFHHGFHHGGGEGGGGGGGGHFHHGGGGHGHHHHGGGGGGGGGGHHHHHHFGF?FFEFCCCCCCGGHGHFGF1D/.<G<A:EGHGHFGHGHHCC/GFGGGGDA-;BAFFAGFGCFFFFFFBBF.99BBFFFFFFFFFFCD99.BF?FA..;99FFFFFFFFFB/BEFFFEFFFFFF/F/BFFFFFFFF9/99;BB/:9//
@M05620:37:000000000-D9766:1:1101:10810:5858 1:N:0:75
ACCACACCTTCTACAATGAGCTGCGTGTGGCTCCCGAGGAGCACCCCGTGCTGCTGACCGAGGCCCCCCTGAACCCCAAGGCCAACCGCGCGAAGATGACCGGTGAGTGGCCCGCTCCCTCTTCTGGTGGCCGCCTCCCTCCTTCCTGGCCTCCCGGCGCTGCGCCCTTTCTCCCTGGTTCTCTCTTCTGCCGTTTTCCGTAGGACTCTCTTCTCTGCCCTGCGTCTCCTTTGGCACTCTGCAGGTTCTAG
+
BBBBBAB>CFFFGGGGGGFGGGHGGGGB4EHHGFFE?EGCDHHHHGGEEFGGFHGHHHHAEECGGGGGGGGHHHHGGGGHGHHHHGGGGG/BCGGDHHHH1@DDF.FGHGGHHGGG@EGHHHHHHHGHHGHHGGGGGGGGGGGG;CFGGGGGGGGG?-;;@D9;DFFFFFFFFBFFFFFFFFFFFFF/;FFFFDFFFFFFFFFB9:;BFFFFFFFFFBFFFF.9:BFFF;FFFF/BF.9BFF/;AAFFFB9
@M05620:37:000000000-D9766:1:1101:8127:5866 1:N:0:75
AGTGCCAGCTCTCAATCGCACAGGGGACCCAGGGCCTGGCCCCTCCATCCAGAAAACCTATGACCTCACCCGCTACCTGGAGCACCAACTCCGCAGCTTGGCTGGGACCTATGTGAGTATCCAGCGTAGGAATCTGGGAGTTGGGGAGGAGTGAGGAGTTGGGGAAAGACAGTCCTAACCGTGGAGGGTTCTGGTAAATGATGGGGTGAGGAGGGGCTCTTTGGCTCCCACCAGTCCCCCTGTCTGGTCTA
+
AA>AAFFFAFFFFGFFEFGAEEGEFEAFAEHHCGG//BG0BG/FEGHHHFGHFHFGGGHHHHEHHHHHHHHGG/EGHHHHFFG/>FG/EBGGEEE/@0F<A<GEGGHHGGFHHHGHHHHHHHGHHGCCGGHHHFHHHGHGGHHHGGGGGCGHHHHHHGHHHHGGGGHHGHHHHHHHHHGHGEG@BFGG;FFGGG;FFFCFGGGGGGF@FFFFFF@@@9AFFFFFFFFFFFFFFFFFFFFF@FFFFFFFFF;
@M05620:37:000000000-D9766:1:1101:8110:5875 1:N:0:75
AGTGCCAGCTCTCAATCGCACAGGGGACCCAGGGCCTGGCCCCTCCATCCAGAAAACCTATGACCTCACCCGCTACCTGGAGCACCAACTCCGCAGCTTGGCTGGGACCTATGTGAGTATCCAGCGTAGGAATCTGGGAGTTGGGGAGGAGTGAGGAGTTGGGGAAAGACAGTCCTAACCGTGGAGGGTTCTGGTAAATGATGGGGTGAGGAGGGGCTCTTTGGCTCCCACCAGTCCCCCTGTCTGGTCTA
+
AA>>AFFFBFFFGBGGGGGGEEFGFGGGGGHHEGGGGGHHHHGHGGHHHHHHHHHHHGHHHGHHHGGFHHHGG>EGHHHHBGHHGH1EEHHFAFEGGHFGGGHGGGHHGHHHHHHHHHHHHHHHHGGGGGHHHHHHHH<FGHHHGGEGGGEHHFHHFGHHHHGGGDHHCHHHHHHHFHHHGGGGFGGGEGGGGGFGGGGGGGGGGGFFFFFFFFFFFFFFFFFFFFFFFFFFFFFFFFFFFFFFFFFFFFF
@M05620:37:000000000-D9766:1:1101:8532:5882 1:N:0:75
GAGGCTGCTTTGGAAGAAACTCATAGATTAATGCAACAGTTCCTCCTGGAACTGGAAAAGTTTCTTGACCTGCTTACTGAAGCTGAAACAACTGCCAATGTTTCAGTACCAGGAGGAGGCCTAGAACCCACTATGGAAGTAGGACGGTGCAGAGAGTTGCTGCAATAGGCCCTGTCTCGGGGCGGACAGGATGCTACCAGTAAGGCAAGAGGCCTAGAATACCCCAATGTAGCAACCGAGCAGATGAAACA
+
>3>A>AFA4BBDGBAFGCFGGGGFFEHDEG56DD5FCGBFFDA5DFBF3F3BBB3FA32BBFGDFHF5B35B1BB535DDGHBBFB3FBB1GBBF?GHHH544BB4@4BFF311111?1??BB3?BG//??BBBB3B3F?443?3///?>2B??2/@@>@22@22@@?1?F/<01111?/-<-----=.;.9/:0;;/909000//..;/.9../;/;/////;;;9.//9:/;;..--9--////;:///
@M05620:37:000000000-D9766:1:1101:18803:5927 1:N:0:75
ACCACACCTTCTACAATGAGCTGCGTGTGGCTCCCGAGGAGCACCCCGTGCTGCTGACCGAGGCCCCCCTGAACCCCAAGGCCAACCGCGAGAAGATGACCGGTGCGTGGCCCGCTACCTCTTCTGGTGGCCGCCTCCCTCCTTCCTGGCCTCCCGGCGCTGCGCCCTTTCTCCCTGGTTCTCTCTTCTGCCGTTTTCCGTAGGACTCTCTTCTCTGCCCTGCGTCTCCTTTGGCACTCTGCAGGTTCTAG
+
AAAAAAAAFFFFGGGGFGAAF1F1E0A000GF1FFE0EEECGHHHGGGFEGGFHGFHHHGCGCGGAGGGGGEHBGGGGCHCAGFHG/<BCC@/CFFFHFG1>C>C/>?CCCHHGGC-<CHHHHHHHHCHGHHGGGGFGEFGGGGCF0FFFGGGFGG?-@@@@:@=B@@FFFFF/FFBABFBFFFFFF;BFFF@ABFFFFFF9BF/BFFEFFFFFFFFFFFFF;@F@FFFBFFFFFFF9BFFFFFFFFFFF9
@M05620:37:000000000-D9766:1:1101:8325:5934 1:N:0:75
ACCACACCTTCTACAATGAGCTGCGTGTGGCTCCCGAGGAGCACCCCGTGCTGCTGACCGAGGCCCCCCTGAACCCCAAGGCCAACCGCGAGAAGATGAGTGAGTGGCCCGCTACCTCTTCTGGTGGCCGCCTCCCTCCTTCCTGGCCTCCCGGCGCTGCGCCCTTTCTCACTGGTTCTCTCTTCTGTCGTTTTCCGTAGGACTCTCTTCTCTGACCTGAGTCTCCTTTGGAACTCTGCCGGTTCTGGCTC
+
AAAAAAAAFFFFFFGGGGG1F1FHG0EB0AFGA0BAEEEGAEHHGFGGEEGFGHHHGHHGGGGGGEGGEGGFFHHGGGGHFGHHHGGECG/>BCGBFDFC2FGG11FF0/>/<-<0FBGGHHFHHG?A.@--;ECGCFC/CGHCCFGFGGFFG?99A?AF@@-9@FFFB/9BF/-:B//;FBFFFFB99:;--999AF-ABFFB/9BBFFFFFF9/BFFF-://;9F/BF//9////9:/-9-:99/;/9/
@M05620:37:000000000-D9766:1:1101:6788:5977 1:N:0:75
ACCACACCTTCTACAATGCGCTGCGTGGGGCTCCCGAGGAGCACCCCGTGCTGCTGACCGAGGCCCCCCTGAACCCCAAGGCCAACCGCGCGAAGATGAGCGTGGCCCGCTCCCTCTTCTTGTGGCCGGTTCCCTCCTTCCTGGGCTCCCGGCGCTGCGCCCTTTCTCACTGGTTCTCTCTTCTGCCGTTTTCCGTAGGCCTCTTTTCTCTGCCATGGGTCTGCTTTGGAACTTTGCATGTTCTAGGTCGG
+
ABBBBBB>BCFFGFFGGFFEGGGGGGG2AAEEH2BB2EECDHHHHGG0AEEGGHGHFHH/>@EGGGGGGGEFHHHGGGGHGHHHHGGGGG>?CFG/FFB11<<CC-<<=-<-CFHHHGHH00;CFC::--;;FFFFGGGGGGGB.;CE9CF?FCF-B.;-;99B9FFF/9BF.BFFFFFFFFFFFFFFDDFFFFFFA.AB/BFF/;BFFFFBFB/;9/.9:9///;B////9B9;9/B/;/9BF///9;--
@M05620:37:000000000-D9766:1:1101:22221:6001 1:N:0:75
ACCACACCTTCTACAATGAGCTGCGTGTGGCTCCCGAGGAGCACCCCGTGCTGCTGACCGAGGCCCCCCTGAACCCCAAGGCCAACCGCGAGAAGATGACAGGTGCGTTGCCCGCTACCTCTTCTGGTTGCCGCCTCCCTCCTTCCTGGCCTCCCGGCGCTGCGCCCTTGCTCACTGGTTCTCTCTTCTGCCGTTGTCCGTAGTACTCTCTTCTCTGCCCTGCTTCTCCTTTGGCAGTCTGCAGGTTCTAG
+
CCCDDDCCFFFFGGGGGGGGGGHHGGGGHGHHHGGGGGGGGHHHHGGGGGGGHHHHHHHGGGGGGGGGGGGHHHHGGGGHGHHHHGGGGGGGGGHHHHHFFHG111>///?G1.->-<01<0<D=G0<0<<G-ADG.CGHC::0;G;0;:F:F.9.AA-AD-.--;>9F/0;0000:/;BFF00F0F0BBFFFFA..:;..:..0;FFFFB:BFFBF0B:0..0;:0;::F00;0;./0;00;F.;:00;0
@M05620:37:000000000-D9766:1:1101:5743:6003 1:N:0:75
AGTGACAGCTCTCAATCGCACAGGGGAAAAAGGGAATGGAAACGAAATACAGAAAACCTATGACCTCACCCGCTACCTGGAGCACCAACTCCGCAGCTTGGCTGGGACCTATGTGAGTATCCAGCGTAGGAATCTGGGAGTTGGGGAGGAGTGAGGAGTTGGGGAAAGACAGTCCTAACCGTGGAGGGTTCTGGTAAATGATGGGGTGAGGAGGGGCTCTTTGGCTCCCACCAGTCCCCCTGTCTGGTCTA
+
33>>>B5CAFCFFGFGGCGGAEBGC?2AA22A2?222333AABAAB1A5BBAA33BBEFHHFFHFHBHHHHGGG?EHHHAGFF11FHHGFHHGGGGGHHHGHHFFEHHGHHHHHGHHHDHHHHHGGDFGFHHHHHHHHHGGHHHGGFGGGGHHHHGHDHHGHGGGGHHHHHHHHHHHHHHGEFGGGGG;AFFGGCGGGGGGGGGGGGBFFFFDF??BBFFFFFFFFFFFFFFFFFFFFFFBFFFFFFBFFB
@M05620:37:000000000-D9766:1:1101:21494:6030 1:N:0:75
GAGGCTGCTTTGGAAGAAACTCATAGATTACTGCAACAGTTCCCCCTGGACCTGGAAAAGTTTCTTGCCTGGCTTACAGAAGCTGAAACAACTGCCAATGTTGCCCTAAAAGAAAGCCTCCTATAACCGACTAAGCCAGCAAAATACTGCAGCAAATAACTTCACTCAGCCCAGTCTTGGCTCCTCCAGGATGCTACCCGTAACAATAGAATAATCGCAGGCACCCAGAGAGGAAAATGACAAATCACCCA
+
A1AAAAFAFFFFGGGGA1FGGGDG3FEGG1FGHH1BFAFGHHHHHGGGHHGHHHHFFHHHGHHHHHHHHHHHHHHHHHHHHHHHHHHHHHHHHHHHHBHHF22BG11BBB1B?G0100BBGHH2FEB1//>//1<<BBGEGCGG111BBBB1@0@F111@@2FD<><01<??/<1?<F1D0<1FFC0>1F.><CG00<<<A-..0:00;0;0:;CC:EA.-9.;.;;9../;..99;000=00/00://9-
@M05620:37:000000000-D9766:1:1101:15508:6057 1:N:0:75
ACCACACCTTCTACAATGAGCTGCGTGCGGCTCCCGAGGAGCACCCCGTGCTGCTGACCGAGGCCCCCCTGAACCCCAAGGCCAACCGCGAGAAGATGACCGGGGAGTGGCCCGCTACCTCTTCTGGTGGCCGCCTCCCTCCTTCCTGGCCTCCCGGCGCTGCGCCCTTTCTCCCTGGTTCTCTCTTCTGCCGTTTTCCGTAGGACTCTCTTCTCTGCCCTGCGTCTCCTTTGGCACTCTGCAGGTTCTAG
+
>AA1A?AAFFFFGGGCCG11GBGCGAE000EEAEFA//E/AG/0FFC//AEFEGBFFFC>>E?EFEGEGE>>GEHAFECH//GHFG/<CC/<<CFB1FDG1<@-A--.<C.CGCC--;CHHFCCCHH0CCFGGGG?FAAFFA9F;;0FGAFFFEEF=-;=@@-@@??@FFFFF/BFBA;BBFBFBFF/;BFF@9AFEFFFFFFF/;9BFFFFFFFEFBFEBF-;9@AFF:BBBF/;F-;/FF/BF:B9/;/
@M05620:37:000000000-D9766:1:1101:21522:6082 1:N:0:75
AGTGCCAGCTCTCAATCGCACAGGGGACCCAGGGCCTGGCCCCTCCATCCAGAAAACCTATGACCTCACCCGCTACCTGGAGCACCAACTCCGCAGCTTGGCTGGGACCTATGTGAGTATCCAGCGTAGGAATCTGGGAGTTGGGGAGGAGTGAGGAGTTGGGGAAAGACAGTCCTAACCGTGGAGGGTTCTGGTAAATGATGGGGTGAGGAGGGGCTCTTTGGCTCCCACCAGTCCCCCTGTCTGGTCTA
+
AA>AAFFFCFFFGGGGGGGGGGHGGGGGGGHHGGGGGGHHHHGHGGHHHHHHHHGHHGHHHHHHHGHHHHHGGEGGHHHHGHHHHHHHFHHHEGGGGHHHGHHGGGHHGHHHHHHHHHHHHHHHHGGGGGHHHHHHHHFGGHHHGGGGGGEHHHHHHGHHHHGGGGHHHHHHHHHHHHHHGGGGGGGGEGGGGGGGGGGGGGGGGGFFFFFFFFFFFFFFFFFFFFFFFFFFFFFFFFFFFFFFFFFFFFF
@M05620:37:000000000-D9766:1:1101:14480:6086 1:N:0:75
GAGGCTGCTTTGGAAGAAACTCATAGATTACTGCAACAGTTCCCCCTGGACCTGGACAAGTGTCTTGACTGGCTTACAGAAGCTGAAACAACTGACAATGTGGCATTACCAGCCAGAGGCCTATAAACGACTCCAAAAGAACAAAACGGCGGAGCATAGCAGCACTCGGCCCTCCCTTGGGTCGTGCAGGATGCTACCCGTAAGGAAAGGCTGCAAGAAGAAGCCAAGGGAGAAAACGAGCGGATGAAACA
+
>1AAA1C>1D@FA1BGFCF11B1DADF3AE1BGDHF1FH1BFG1FECF/B0ABE0B0B0AD1BF2D12BA1BGGFHH1G1BFH@@GBFH0FG1>11@@BF221/01@BG1F1//00B///?1B1B22BE><//1111/0/000B00B/?<//---.<1<111<.<0<E.<.<C.../0//.;/--...0..99/;C0/.;.;.9/09/.;./--///-:9////----9-----9-/-------;9//;/;
@M05620:37:000000000-D9766:1:1101:13201:6089 1:N:0:75
AGTGCCAGCTCTCAATCGCACAGGGGACCCAGGGCCTGGCCCCTCCATCCAGAAAACCTATGACCTCACCCGCCACCTGGAGCACCAACTCCGCAGCTTGGCTGGGACCTATGTGAGTATCCAGCGTAGGAATCTGGGAGTTGGGGAGGAGTGAGGAGTTGGGGAAAGACAGTCCTAACCGTGGAGGGTTCTGGTAAATGATGGGGTGAGGAGGGGCTCTTTGGCTCCCACCAGTCCCCCTGTCTGGTCTA
+
AAAAAFFFBFFFG4GGGGGCGCGAFEAEEGHH2BEEDGHHGHGHGGFHHFFHFCFBGEHHFHHHGAFFGHHEG/>EGHFH2FGHHHC?EHHH/F?E?HFGGHHGGGHH?GHFGFGHHHHHHHHHHGDDGGHHHHHHHHCFGHHHCGFDCCCCGDGFHDGFBGCGGGHHBGHGHHHHHHHHGEECGGGG;;CFGG0CFGGGGGGGGGFFFFFFFFBFFFFFFFFFFBFFFFFFFFFFFFFFFFFFFFFFFFB
@M05620:37:000000000-D9766:1:1101:8791:6147 1:N:0:75
ACCACACCTTCTACAATGAGCTGCGTGTGGCTCCCGAGGAGCACCCCGTGCTGCTGACCGAGGCCCCCCTGAACCCCAAGGCCAACCGCGAGAAGATGACCCAGGTGGGTGGCCCCCCCCCTCTTTTGGTGGCCGCCCCCCTCCTTCCTGGCTTCCCGGGCTTCCGCCCTTTCTCCCTGGTCCTCTCTCCTGCGGTTTTCCGTAGCACCCTCTCTCTTACCTTGCGTTCCCTTTGGAATTTTGCAGGTTCT
+
BBBBBBBBFFFFGGGGGGGFGFHHGGGFHFHHHGGGGGGGGHHHHGGGGGGGHHHHHHHGCGGGGGGGGGGFHHHGGGGHGGHHHGGGGGGGCGHHHHHHHH/??F1/<?C-FG.----;--.;00;C-.;.;.-A--;@--9.;/;/9B/A..;B.A----9./.;A9@F////9/.BAF//////;//9/B-9AFF.;/./.;.9/....;///////;/9//99..;/BFFF/:////////99A//9
@M05620:37:000000000-D9766:1:1101:9374:6150 1:N:0:75
ACCACACCTTCTACAATGCGCTGCGTGCGGCTCCCGAGGAGCACCCCGTGCTGCTGACCGAGGCCCCCCTGAACCCCAAGGCCAACAGCGCGAAGATGAGTGAGTGGCCCGCTCCCTCTTCTTGTGGCCGCCTCCCTCCTTCCTGGCCTCCCGGCGTTGCGCGCTTTCTCACTTTTTCTCTCTTCTGGCGTTTTCCGTCGGACTCTCTTCTCTGCCCTGAGTCTCCTGTGTCACTCGGCCGGTTCTTGCTC
+
AAA>AAA1>BCFG3GG3F1AF0EEGA0000AAAAB//AEA?GHHHGG/>?EFBHFEHHG>/>/EG/EGGEECH<GGGG/G//FGHG/<BC<<<C@/1?<FFGBGHHGGH>>ACG<CG<CHHH0<CGGC;;@CBGGGGGGGGGGGGG?FG?EGG?A@9@@-@-9;;9EFFFFFF99BFFFFFFFFFFF/;;:@@F9BABA@?9@@/;FFFFFFFF9;;BAB-B/;FFF/;/9/;/;F--;-@@@FFF/;BFB
@M05620:37:000000000-D9766:1:1101:10257:6154 1:N:0:75
ACCACACCTTCTACAATGCGCTGCGTGTGGCTCCCGAGGAGCACCCCGTGCTGCTGACCGAGGCCCCCCTGAACCCCAAGGCCAACCGCGAGAAGATGAGTGAGTGGCCCGCTCCCTCTTCTGGTGGCCGCCTCCCTCCTTCCTGGCCTCCCGGCGCTGCGCCCTTTCTCACTTTTTCTCTCTTCTGCCGTTTTCCGTCGGACTCTCTTCTCTGCCCTGAGTCTCCTTTGTCACTCGGCCGGTTCTTGCTC
+
1AAAAAA1BFFFGFGGGG1EFGGGGEGB0EGFHBAE/EE?CHHHHGGEEGGGFHGHHHH/>@CGGGGGGGGFHHHGGGGHGHHHHGGGGG/>CFHBFGHFDDGHHHGGH<>CCGCFH<CGHH0<DHGHCCCGGGHGHHGGGGGGBFGGGGGGG@@@G@@;-@-;@FFFFF/BF99BFFFFFFFFFFF/;;;AFF:BBF-@@@@@/BFFFFFFFF/:;FFEFB/BFFF/;F//B/BF-9--@@@FFF9BBBB
@M05620:37:000000000-D9766:1:1101:13282:6156 1:N:0:75
GAGGCTGCTTTGGAAGAAACTCATAGATTACTGCAACAGTTCCCCCTGGACCTGGAAAAGTTTCTTGCCTGGCTTACAGAAGCTGAAACAACTGCCAATGTGTCATTACCAGCCTGAGGCCTATAACCGACTCTGCAAGCACCATTCTGCAGAGCCTTGCTTCACTCGGCCCTTTCTTGGTTCCTACAGGATGCTCCCCGTAAGGCAAGGCTCCTAGAAGACTCCAAGGGAGTAAAAGAGCTGATGAAACA
+
A>AABBFBFFFFGGGGGGGGGGHHHHHHHFHGHHHFGHHEGHHHHGGGHHHHHHHHHHFGHGHHHHHHHHHHHHHHHHHHHHHHHHGHHHHHHGHC3FFG@F4BGHFGHHGFFGEGGFFEGFF3BFGF/>EEFHEHHGD?GHCG2B3BFD3??GHCF@<@@>@D@GH/?FDC/FHHHHHF1FFFDG1G1000<G=0CE?<AD.;//.:C..CCECC0009;C0;/:FF...E.9;00;EFFGGF00;0;9/
@M05620:37:000000000-D9766:1:1101:11006:6158 1:N:0:75
ACCACACCTTCTACAATGAGCTGCGTGTGGCTCCCGAGGAGCACCCCGTGCTGCTGACCGAGGCCCCCCTGAACCCCAAGGCCAACCGCGAGAAGATGACCGGTGCGTGGCCCGCTCCCTCTTCTGGTGCCCGCCTCCCTCCTTCCTGGCCTCCCGGCGCTGCGCCCTTTCTCCCTGGTTCTCTCTTCTGCCGTTTTCCGTAGGCCTCTCTTCTCTGCCCTGCGTCTCCTTTGGCACTCTGCCGGTTCTAG
+
1AAAAAAAFFFFFGGGGGEA11B1EAABBAHHFFFEEGGGGHHHHGEGGEGFHHHHHHHG?EGGF/EEGEGBH1/EGGGFEAGCEF//><<</<<F?D1F1B<>@A@?CCCFHGCGG?.GGC0<DBBCH0:CC-:ACG9BFBFFB/0;F.9CAAEBG-A@@@F@?F@?F/BF/9BBFFB9/:BF/BFFBFFF@:BBFFF-9-;9/;:AFFFBFFFBF9/A/;A-A-ABFFF/9//9/:9B9F/9@@BFB/:
@M05620:37:000000000-D9766:1:1101:25567:6163 1:N:0:75
ACCACACCTTCTACAATGAGCTGCGTGTGGCTCCCGAGGAGCACCCCGTGCTGCTGACCGAGGCCCCCCTGAACCCCAAGGCCAACCGCGAGAAGATGAGCGTGGTCCGCTCCCTCTTCTTGTGGCCGCCTCCCTCCTTCCTGGCCTCCCGGCGCTGCGCCCTTTCTCACTGGTTCTCTCTTCTGCCGTTTTCCGTAGGCCTCTCTTCTCTGCCCTGCGTCTCCTTTGGAACTCTGCAGGTTCTAGCTCGG
+
CCCCCCCAFFFFGGGGGGGGGGHHGEGB4EGGHGGEDGGGDHHHHGGGEGGGGHGHHHHGGGGGGGGGGGGHHHHGGGGHGHHHHGGGGCGGGGHHFHHH2//?//<?CAE@DGHHFGHH0==C.CHG--CEHGHHGHHHHHG/9FFGGGD9@-CDGFFFDFFF0BFF00:0/:BFFFFFFFFFBB0@D.FAF0AFFDD00;AFFFFFFFFFBFEFFFFDFFFFFFF0FF00:FFFFE0FAFBBFF0;B.@
@M05620:37:000000000-D9766:1:1101:22262:6179 1:N:0:75
AGTGCCAGCTCTCAATCGCACAGGGGACCCAGGGCCTGGCCCCTCCATCCAGAAAACCTATGACCTCACCCGCTACCTGGAGCACCAACTCCGCAGCTTGGCTGGGACCTATATGAGTATCCAGCGCCGCAATCTGGGAGTTGGGGAGGAGTGAGGAGTTGGCGAAAGACAGTCCTAACCGTGGAGGGTTCTGGTAAATGATGGGGTGAGGAGAGGCTCTTTGCCTCCCACCAGTCCCCCTGTCTGGACTA
+
>1>AADFF1FFFGGGGGGGGEEHHGEGE0EFACEFG/BGF0BFCEGFGGHFH1F1FEEHBHF2DGHGFHGGEE>/FHGHHGGHEEHAGEBGECFE@EHG0/FHE??FGFF<G1B>21G>GH2>BFC//////?GFG100.<FDHGCFC-.A/.GBC0EGHB/:;---9F99C00;C0CFG-CE@BEB-.9AFFF/9;FBFFBF/:-A-EF?B9-99;;AFFFE/;BBEFB?---99/;?--;FFF///;//
@M05620:37:000000000-D9766:1:1101:22906:6184 1:N:0:75
ACCACACCTTCTACAATGAGCTGCGTGTGGCTCCCGAGGAGCACCCCGTGCTGCTGACCGAGGCCCCCCTGAACCCCAAGGCCAACCGCGAGAACCCCGGTGAGTGGCCCGCTACCTCTTCTGGTGGCCGCCTCCCTCCTTCCTGGCCTCCCGGAGCTGCGCCCTTTCTCACTGGTTCTCTCTTCTGCCGTTTTCCGTAGGACTCTCTTCTCTGACCTGAGTCTCCTTTGGAACTCTTCAGGTTCTCGATC
+
AAAAAAAAFFFFGGGG31FGGG1H0AEG0AFGFGGG0AEE/B/FHGFEE?E/1FGGF0EF@//>BEEEGGGFFGHGGGE//?FFCFEEG/BCCC1////>A<?0<<>CH><ACGAHHHHHGHHGGCEGC-;CCCGEGGEGGGGFC/FFFFG9.?A@GGGF=-;;@FFFFFFFFFF;BFFFFFFFFFEFB@;AFFFFFFA9-BFFFFFFFFFFFFFFFF-BFFBBBBFBFFFFFFFFF/9BFFFBFF/;B99
@M05620:37:000000000-D9766:1:1101:6193:6184 1:N:0:75
ACCACACCTCCTACAATGAGCTGCGTGTGGCTCCCGAGGAGCACCCCGTGCTGCTGACCGAGGCCCCCCTGAACCCCAAGGCCAACCGCGAGAAGATGAGCGCGGCCCGCTCCCTCTTCTTGTGGCCGCATCCCTCCTTCCTGGCCTCCCGGCGCTGCGCCCTTTCTCCCTGGTTCTCTCTTCTGCCGTTTTCCGTAGGCCTCTCTTCTCTGCCCTGCGTCTCCTTTGGACCTCTGCAGGTTCTAGCTCGG
+
>AAABAAAFFAFFGG4EFGGFFGGEEGGHGHHHGGFFEGCEHHHHGEGEDFE5AAGHHHGEE0E1EEGGGGHHHCEGEA?FGHG/FFEGCBDCDHBHHG<1A//<-<--<A@EG/:GGHF00;0CC:---::CFFGGGGGGGFB.;;FEFGAB-==-D?-;B;FFFFFBBFB.;BFFFFFFFFFBFF;ADFEFF9F.9./BFF/9:FFFFF/BFEBF;-;@DB:9/FFB//9B/B/F//.;:FFF//;;.9
@M05620:37:000000000-D9766:1:1101:22889:6190 1:N:0:75
ACCACACCTTCTACAATGAGCTGCGTGTGGCTCCCGAGGAGCACCCCGTGCTGCTGACCGAGGCCCCCCTGAACCCCAAGGCCAACCGCGAGAAGATGAGTGAGTGGCCCGCTCCCTCTTCTGGTGGCCGCCTCCCTCCTTCCTGGCCTCCCGGCGCTGCGCCCTTTCTCACTGGTTCTCTCTTCTGCCGTTTTCCGTAGGACTCTCTTCTCTGCCCTGAGTCTCCTTTGGAACTCTGCAGGTTCTCGCTC
+
CCCCCCCCFFFFGGGGGGGGGGHHGGGGHGHHHGGGGGGGGHHHHGGGEGGGFHHHHHHGGGFGGGGGGGGHHHHGGGFHGHHHHGGGGGGGGGHHHGHHHGHHHHGFHHGGGCGGHHHHHHEHHHGHHGGGGGHGHHGHHHHHGFGGGGGGGGGGGG-DFFFFFFFFFFFFF9/;;FFFFFFFFFFFFD;:BEFFFF...0BFFFFFFFFFFFBFFFFBBFFFFFFFFFF0;FFFFF00;;;FFFFF.;?
@M05620:37:000000000-D9766:1:1101:14228:6194 1:N:0:75
AGTGCCAGCTCTCAATCGCACAGGGGACCCAGGGCCTGGCCCCTCCATCCAGAAAACCTATGACCTCACCCGCTACCTGGAGCACCCACTCCGCAGCTTGGCTGGGACCTATGTGAGTATCCAGCGTAGGAATCTGGGAGTTGGGGAGGAGTGAGGAGTTGGGGAAAGACAGTCCTAACCGTGGAGGGTTCTGGTAAATGATGGGGTGAGGAGGGGCTCTTTGGCTCCCACCAGTCCCCCTGTCTGGTCTA
+
>AAAAFFBAFFFG4FGGGGCECHFGEFA2EGGAAEE2FGH2GGHGGHBGGHH3FGGGGHFGGBGHFGGHHGEE>>EGGGH2BGEGH1??GHHEEE/>GDGGHEFGGHHGHHHHHGDGH2GHHFGHGDACGFDGHHHHG0FEHHHCC.AD.CGG0<G0EGHHHGGE..CCG/CHHHHFCHGGGGG.AEBCFGGGGFFFGGGFGGFGFFBAFFFFFBBBBFFFFFFFFFFFFFFEFFFFFFFBFFFFFFFFFF
@M05620:37:000000000-D9766:1:1101:21694:6200 1:N:0:75
AGTGCCAGCTCTCAATCGCACAGGGGACCCAGGGCCTGGCCCCTCCATCCAGAAAACCTATGACCTCACCCGCTACCTGGAGCACCAACTCCGCAGCTTGGCTGGGACCTATGTGAGTATCCAGCGTAGGAATCTGGGAGTTGGGGAGGAGTGAGGAGTTGGGGAAAGACAGTCCTAACCGTGGAGGGTTCTGGTAAATGATGGGGTGAGGAGGGGCTCTTTGGCTCCCACCAGTCCCCCTGTCTGGTCTA
+
AA>>AFFFBFFFGGGGGGGGGGHGGEFGFGHHAEFGGGHHHHGHGGHHHHHHHBGHHFFHFHHHHHHFHHHGG@/EHHFGBGHFHH1?EGHHEGEGGHFGGFHGGGAGGHFGFGG3GHDGHHGHHGGADGBFGHHFEF<CEHHECD.@DAAFC0<GGGHHHFGGA:.:GHCHHHHHHFHHGGFG?EGGEFGGGGGFGGGGGGGGGGFFFFFFFFFFFFFFFFFFFFFFFBFFEFFFFFFFFFFFFFFFFF9
@M05620:37:000000000-D9766:1:1101:6105:6216 1:N:0:75
ACCACACCTTCTACAATGAGCTGCGTGTGGCTCCCGCGGAGCACCCCGTGCTGCTGACCGAGGCCCCCCTGAACCCCAAGGCCAACCGCGAGAAGCTGCCAGCGGCCAGCTACCCCTTCTGGTTGCCGCCTCCCTCCTTCCTGGCCTCCCGGCGCTGCGCCCTTTCTCCCTGGTTCTCTCTTCTGCCTTTTTCCGTTTGACTCCCTTCTCTGACCTGCGTCTCCTTTTGTACTCGTCCGGTTCTAGATCGG
+
>AAAAAA>FFCFFGGGGGFGGGHHEEDGHGGHHGGF2EF00EFGHGGEB1EG5FGFHHHG>>/EFEEFGGCBGHHGGGEHGHHHHGGGGGGG/CH1<G101</--><-.<00<G.CACC00GG0.;:;:@.CEFBFC;CFGG0/9;:9C..---;-9;:9.;-/909F0/B0.:BBF900BBFF09B09:B0BB.B0/.090B0:/BF00F;00;;;9-9@ABF0BF0:/;99:.9..;@-..B0999B..
@M05620:37:000000000-D9766:1:1101:9726:6235 1:N:0:75
GAGGCTGCTTTGGAAGAAACTCATAGATTACTGCAACAGTTCCCCCTGGACCTGGAAAAGTTTCTTGCCTGGCTTACAGAAGCTGAAACAACTGCCAAGTAGGCCTTCCATGCCCGCTTCAGCACCCCGTCTCAGCCAACCCAACAATGCCGAGCATTGCTACCTTCAACCCATTCTTGATTCATAAAAGATGCTACCAGTACCCAACGGATCCTCACCGACTCCCAGGGAGTCCATATGCCGATGCCCCA
+
AABAAAFBFBDFGF5BAGFGGGHHGGGHHFFFHHCFFHGHHGGGHGEFGFFGHGH2B3FGBFHGHHHGEFFHHGGEF5B5EBGFGFGGGFGGGGBBG31@44B3B3B3BB443F3>>/?>F3?3B/?/</?B24B?FF2/?/?G?//@2@2/>ADGFFF111??1<111><..><11=<1=0000=D00DEB0<=00/0<00;;00.:.-;.-/0;0...;--=;9;0;.9../;///9;/;@--;.;/9.
@M05620:37:000000000-D9766:1:1101:11166:6244 1:N:0:75
ACCACACCTTCTACAATGAGCTGCGTGTGGCTCCCGAGGAGCACCCCGTGCTGCTGACCGAGGCCCCCCTGAACCCCAAGGCCAACCGCGAGAAGATGAGCGTGGCCCGCTCCCTCTTCTTGTGGCCGCCTCCCTCCTTCCTGGCCTCCCGGCGCTGCGCCCTTTCTCACTGGTTCTCTCTTCTGCCGTTTTCCGTAGGCCTCTCTTCTCTGCCCTGCGTCTCCTTTGGAACTCTGCAGGTTCTAGCTCGG
+
ABBBBBABFFFFGFGFGG5GGGHHGEFABAHFHGGGAEG?EHEHHGGGEBFEGFGGHHFGGGFFFGGGGGGCHHHGGGCHFHHH/FEGGD/>@DHBGG222B//><?F?AC?EGCHHHHB00=<DCGCA-;EHGFHGHGHGFBBFFGGGGGGGCAD-DAB.;-BBFBF/BFF.FBFFFFFFFFFEFFBFFFEFF.;;ADBF99F/BFFFFFBFFAFFFC?9.9/FBFFF9/99/;/FF/;A9BFB;/;BD-
@M05620:37:000000000-D9766:1:1101:19642:6268 1:N:0:75
AGTGCCAGCTCTCAATCGCACAGGGGACCCAGGGCCTGGCCCCTCCATCCAGAAAACCTATGACCTCACCCGCTACCTGGAGCACCAACTCCGCAGCTTGGCTGGGACCTATGTGAGTATCCAGCGTAGGAATCTGGGAGTTGGGGAGGAGTGAGGAGTTGGGGAAAGACAGTCCTAACCGTGGAGGGTTCTGGTAAATGATGGGGTGAGGAGGGGCTCTTTGGCTCCCACCAGTCCCCCTGTCTGGTCTA
+
1>AAAB11>FBFBGGGGAFC100CAAEE0ECEFAFG/AB00BE/EEBGEG1E10BFGGHFH12DBGF1FBFEEF/EHEGB0FG>>FGHG0GHGC//E0FHCHF/?/BFEFBGFGGHD1FGBBFDFCCGGABF1<FHEFGFAHDGGCFCCGFHFHHGEEF/=C@?.CHFHHHHCCGHHHHH?.9-CFG@.;9F0F;0B0C0BBFBE.B;EFFEBF=@@-9FF/B/;99AEBFBE-:///;;-9B9/;/9;B/
@M05620:37:000000000-D9766:1:1101:20920:6269 1:N:0:75
AGTGCCAGCTCTCAATCGCACAGGGGACCCAGGGCCTGGCCCCTCCATCCAGAAAACCTATGACCTCACCCGCTACCTGGAGCACCAACTCCGCAGCTTGGCTGGGACCTATGTGAGTATCCAGCGTAGGAATCTGGGAGTTGGGGAGGAGTGAGGAGTTGGGGAAAGACAGTCCTAACCGTGGAGGGTTCTGGTAAATGATGGGGTGAGGAGGGGCTCTTTGGCTCCCACCAGTCCCCCTGTCTGGTCTA
+
BCCCCFFFCFFFGGGGGGGGGGHHGGGGGGHHGGGGGGHHHHGHGGHHHHHHHGGHHGHHHHHHHHHHHHHGGGGGHHHHHHHGHHHHGHHHGGCGGHHHGHHGGGHGGHHHHHHHHHHHHHHHGGGGDGHHHHHHHHHGGHHGGGGGGGGHHHHHHGHHHHGGGGHGHHHHHGHHHFHHGGGGGGGGGFGGGGGGGGGGGGGGGGFFFFFFFFFFFFFFFFFFFFFFFFFFFFFFFFFFFFFFFFFFFF/
@M05620:37:000000000-D9766:1:1101:21400:6284 1:N:0:75
ACCACACCTTCTACAATGAGCTGCGTGTGGCTCCCGAGGAGCACCCCGTGCTGCTGACCGAGGCCCCCCTGAACCCCAAGGCCAACCGCGAGAAGATGACAGGTGAGTGGCCCGCTACCTCTTCTGGTGGCCGCCTCCCTCCTTCCTGGCCTCCCGGAGCTGCGCCCTTTCTCACTGGTTCTCTCTTCTGCCGTTTTCCGTAGGACTCTCTTCTCTGACCTGAGTCTCCTTTGGAACTCTGCAGGTTCTAG
+
>AAABABBFFFFCGGGGGGGGGHHGGGGAGHHHGGGGGG?EGHHHGGGGGGGDGHHHHHGEGCGGGGGGGGHHHHGGGEHFHHEEFGGGGGGCAFFHHFGGFFHHFFHFGFHHGGGCGHHHHHHHFGHHGHHGDGGGHGHHGHHHHGC;FFGGGGF?9DGGFF?FGFFFFFFFFFFFEFFFFFFFFFFFFFFFDFFFFFFFFD.BFBFFFFFFFFFF/FFFF/;BFFFFFFFFBFFFFFFFFBBFFFFFFF
@M05620:37:000000000-D9766:1:1101:21373:6287 1:N:0:75
ACCACACCTTCTACAATGAGCTGCGTGTGGCTCCCGAGGAGCACCCCGTGCTGCTGACCGAGGCCCCCCTGAACCCCAAGGCCAACCGCGAGAAGATGACAGGTGCGTGGCCCGCTCCCTCTTCTGGTGGCCGCCTCCCTCCTTCCTGGCCTCCCGGCGCTGCGCCCTTTCTCCCTTGTTCTCTCTTCTGCCGTTTTCCGTAGGACTCTCTTCTCTGCCCTGCGTCTCCTTTGGCACTCTGCAGGTTCTAG
+
AABBBBBBFFFFGGGGGGGGGGHHGGGGHGHHHGGGGGGCGHHHHGGGFGGGHHHHHHHGGGGGGGGGGGGHHHHGGGGHGHHHHGGGGGGGGGHHHHHH2?FFH1>FADCGHDDG-EGHHHHHHHFGFGGHFFGGGHGHHGGGFFF0BFFGGGGGDAAFACDBFFFFFFFFF/FF/;BFFFFFFFFBFFFFFADFFFFFF.AD9;FFFFFFFFFFFBBEFF.>DFFFFFFF/:;BF;BBFF/BFFFFFF9
@M05620:37:000000000-D9766:1:1101:15198:6289 1:N:0:75
ACCACACCTTCTACAATGAGCTGCGTGTGGCTCCCGAGGAGCACCCCGTGCTGCTGACCGAGGCCCCCCTGAACCCCAAGGCCAACCGCGAGAAGATGAGCGTGGGCCGGTCCCTCTTCTTTTGGCCGCCTCCCTCCTTCCTGGCCTCCCGGCGCTGCGCCCTTTCTCACTGTTTCTCTCTTCTGCCGTTTTCCGTAGGCCTCTCTTCTCTGCCCTGCGTCTCATTTGGACCTCTGCATGTTCTAGCTCGG
+
CCCCCCCCFFFFGGGGGGGGGGHHGGGGHGHHHGGGGGGFGHHHHGGGGGGGHHHHHHHGGGGGGGGGGGGHHHHGGGGHGHHHHGGGGGGGGGHHHHHF2/CFC<==@-<ACHHHHGHFH0=D<00;--;CGECGA:9CBBB/.=;99E:;-9A9B.--;:CBFFBF00B000:BFFFBFF909F0@.D/AFBAFAD?:9FFF/0;99:B00;.0;.-9;D/00B9B0009;0;FFFBBFFFFFF0;F9-
@M05620:37:000000000-D9766:1:1101:16938:6299 1:N:0:75
ACCACACCTTCTACAATGAGCTGCGTGTGGCTCCCGAGGAGCACCCCGTGCTGCTGACCGAGGCCCCCCTGAACCCCAAGGCCAACCGCGAGAAGATGACCGGTGCGTGGTCCGCTCCCTCTTCTGGTGGCCGCCTCCCTCCTTCCTGGCCTCCCGGCGCTGCGCCCTTTCTCCCTGGTTCTCTCTTCTGCCGTTTTCCGTAGGACTCTCTTCTCTGCCCTGCGTCTCCTTTGGCACTCTGCAGGTTCTAG
+
BBBABBBBFFFFGGGGGGGGGGHHGEGAFEHHHGGGDEF?EGHHHGGGEEGGHHHHHHHGGGGGGGGGGGGGHHHGGGGHGHHHGGGGGGBDGGHGHGHH2>DDG/>FECHHHGGG-CEHHHHHHHFHGGGHGGGGGHGGGGGGFGGGGGGGGGGGG-ACFFDFFFFFFFFFF/BFFFFFFFFFFFFFFFFFFDFFFFFFFFFF/BBFFFFFFFFFFBFFFF9@DFFFFFFFFF/;F.BBFF/BFFFFF99
@M05620:37:000000000-D9766:1:1101:10622:6300 1:N:0:75
ACCACACCTTCTACAATGAGCTGCGTGTGGCTCCCGAGGAGCACCCCGTGCTGCTGACCGAGGCCCCCCTGAACCCCAAGGCCAACCGCGAGAAGATGACCGGTGCGTGGCCCGATCCCTCTTCTGGTGGCCGCATCCCTCCTTACTGGCCTCCCGGAGCTGAGCCCTTTCTCCCTGGTTATCTCTTCTGCCGTTTTCCGTAGGACTCTCTTCTCTGCCCTGAGTCTCCTTTGGAACTCTGCCGGTTCTAG
+
ABBAAAA>CFCFFGGFGG5BAAFFEAAABEGGABFB2EEEGHGHHGEEEAEEGGGHHEFEEEGGEE@EGEFCC?E?EEFE/GG/?F<//</>/?CCFF2F<B@><<@FEC@GHG-<-<<</<000;0;G:;GD?-.-9.0;AFG0/0;C.9F.9A.99ADFF/:BFE.B//B9/;BFFB9/9BF9FFF/BFBFDFFFFF.B.A.;/;BFFEB/BFFB/;A/...//;BFBF/FB/;/;/;/:/;D@A.B9;
@M05620:37:000000000-D9766:1:1101:17273:6302 1:N:0:75
ACCACACCTTCTACAATGAGCTGCGTGTGGCTCCCGAGGAGCACCCCGTGCTGCTGACCGAGGCCCCCCTGAACCCCAAGGCCAACCGCGAGAAGATGAGTGAGTGGCCCGCTACCTCTTCTGGTGGCCGCCTCCCTCCTTCCTGGCCTCCCGGAGCTGCGCCCTTTCTCACTGGTTCTCTCTTCTGCCGTTTTCCGTAGGACTCTCTTCTCTGACCTGAGTCTCCTTTGGAACTCTGCAGGTTCTCGATC
+
3AAAAABAFFFFGGGGGGGGGGHHGGGGEGGHGFGGFGGA2GEGHGGGFGGG5FHHHHHGEE0EFGGGGGGFFGHGGGGHEHHHHGGCGGGGFGHBGHFFGGGGHGEFHHCGGGGHHHHHHHGF=CDGHADGGGHGHHGHHHHHHHHGGGGEFA9@FGEFFGGGFFFFFFFFFFF/BFFFFFFFFFFFFBAAFFFFFBF..BFBFFFFFFFFFF/BFFFFFFFFFFFFFFFFFFFFFEFFFFFFFF/ABB.
@M05620:37:000000000-D9766:1:1101:11758:6313 1:N:0:75
ACCACACCTTCTACAATGAGCTGCGTGTGGCTCCCGAGGAGCACCCCGTGCTGCTGACCGAGGCCCCCCTGAACCCCAAGGCCAACCGCGAGAAGATGAGCGTGGCCCGCTCCCTCTTCTTTTGGCCGCCTCCCTCCTTCCTGGCCTCCCGGCGCTGCGCCCTTTCTCCCTGGTTCTCTCTTCTGCCGTTTTCCGTTGGCCTCTCTTCTCTGCCCTGCGTCTCCTTTGGAACTCTGCATGTTCTAGTTCGG
+
AAAABABCFFFFGFFGGGGGGGGHGGGGHGGHHGGGGGGCGHCHHGGGGGGGHHHHHHHGGGGGGGGFGGGEHHHGGGCGGHHHEFGGGGGGGGHBFFB<2>??C/?F@-<<CFFGF<GG00=0@F0--:.;GF/CEFC0C00/;CFGFEAAD?FAAD-BDBBFFFBB////./BFFFF/:FFF/BB=AAF9BF.B/9;/99FF//;BFFF/BBEBA;=.:.B/;9FBB/////:BFF/B9:/BF//9;AA
@M05620:37:000000000-D9766:1:1101:11905:6320 1:N:0:75
GAGGCTGCTTTGGAAGAAACTCATAGATTACTGCAACAGTTCCCCCTGGACCTGGAAAAGTTTCTTGCCTGGCTTACAGAAGCTGAAACAACTGCCAATGTGGCCTTCCCAGAATGACTGGTATCTACAACTCTGCAAGCGACCAACAGACACGACTAAAAAATCTCAGACAAGTCTTGGATCCTCCCGGCAGCACCCCGTAAGATACGACTCAACAACGCCCAGCATGTGTTCGTATAACTGATAATCCA
+
>3A>>>C>BBB@FB5A4F4FGFHHHGDGG5BDGA44AGBGHDDBGGAAA2BBGFFB332BBDFDDDDBBBFGHGB3BBBDB3BBB3B@@B?BBFBF3FBBB4B1BBBB?B3B?BB@@B43/B44B4B44B33BB43BD??/<><////22?22?></<2?11<0?<F1?11>0>>=>FGH1<<>1=<<.---:..;.::-:-.;00;0..9..9/;0:.;---;..;/;B///;...;//;:;///9/;;;
@M05620:37:000000000-D9766:1:1101:21149:6325 1:N:0:75
ACCACACCTTCTACAATGAGCTGCGTGTGGCTCCCGAGGAGCACCCCGTGCTGCTGACCGAGGCCCCCCTGAACCCCAAGGCCAACCGCGAGAAGATGACAGGTGCGTGGCCCGCTCCCTCTTCTGGTGGCCGCCTCCCTCCTTCCTGGCCTCCCGGCGCTGCGCCCTTTCTCCCTGGTTCTCTCTTCTGCCGTTTTCCGTAGGACTCTCTTCTCTGCCCTGCGTCTCCTTTGGCACTCTGCAGGTTCTAG
+
CCCCCCCCFFFFGGGGGGGGGGHHGEGBAEHFGGGGDFGFFHHHHGGGDGEGFHGHHHHGGCCGGGGGGGGHFHHGGGGHGHHHHGGGGGGGGGHGHHHH2<F<F1>?ECGGHGGG-<EHHHHHHHGHHGHHGGGGGHGHHGGGGGGGGGGGGGGGFDGFFFFFFFFFFFFFF0FF0ABBFFFFFFFFFFFFFDFFFFFFFFFFBFFFFFFFFFFFFFFFFFADFFFFFFFFFF:FF/;BFFFFFFFBFB0
@M05620:37:000000000-D9766:1:1101:14837:6328 1:N:0:75
AGTGCCAGCTCTCAATCGCACAGGGGACCCAGGGCCTGGCCCCTCCATCCAGAAAACCTATGACCTCACCCGCTACCTGGAGCACCAACTCCGCAGCTTGGCTGGGACCTATGTGAGTATCCAGCGTAGGAATCTGGGAGTTGGGGAGGAGTGAGGAGTTGGGGAAAGACAGTCCTAACCGTGGAGGGTTCTGGTAAATGATGGGGTGAGGAGGGGCTCTTTGGCTCCCACCAGTCCCCCTGTCTGGTCTA
+
AAABBFFFBFFFGGGGGGGGGCHHGGGGGGHHGGGGGGGHHHGHGGHGHHFHGCFHHGHFHHHHHHHFHHHGGGEGHHHHGGHHHHHHGHHHGGGGGHHHGHHGCAHHGHHHHHHFHHHHHHHHHGGGGGFHHHHHHHHGGHHHGGGGGDGHHHHHHGHHFHGCGGHFHHHGHHGGHEHHCFFA?EGGEGGGGGBBFFFFGGGGGGFFFFFFFFFFFAFFFFFFFFFFFFFFFFEFFFFFFFFFFFEFFFF
@M05620:37:000000000-D9766:1:1101:9090:6334 1:N:0:75
ACCACACCTTCTACAATGAGCTGCGTGTGGCTCCCGAGGAGCACCCCGTGCTGCTGACCGAGGCCCCCCTGAACCCCAAGGCCAACCGCGAGAAGATCACCGGCGCGTGGCCCGCTCCCTCTTCTGCTGCCCGCCTCCCTCCTTCCTGGCCTCCCGGCGCTGCGCCCTTTCTCCGTGGTTCTCTCTTCTGCCGTTTTCCGTAGCCCTCTCTTCTCTGCCCTGCGTCTCCTTTGGAACTCTGAAGGTTATAG
+
BBCCCCBCFFFFGGGGGGGGGGHHGGGGHGHHHGGGGGGGGHHHHGGGGGGGHHHHHHHGGGGGGGGGGGGGHHHGGGGHGHHHHGGGGGGG?/FGD2??2D//<ACGGGGHHGCDF.;GHHHHH00<:0;AE?FGGGGGEA/;FFFCFFGGGGGFAF-@FD9@DFFFFFFFFB.;:BEF0BFFFF0;;0;BDD.FEFFFF9A.;/:9FFFFFFBFF0BE0;.-;@D/0BFFEFFFFFFFFEBFFF0:BB;
@M05620:37:000000000-D9766:1:1101:13022:6336 1:N:0:75
ACCACACCTTCTACAATGAGCTGCGTGTGGCTCCCGAGGAGCACCCCGTGCTGCTGACCGAGGCCCCCCTGAACCCCAAGGCCAACCGCGAGAAGATGAGAGTGGCCCGCTACCTCTTCTTGTGGCCGCCTCCCTCCTTCCTGGCCTCCCGGCGCTGCGCCCTTTCTCACTGGTTCTCTCTTCTGCCGTTTTCCGTAGGACTCTCTTCTCTGACCTGCGTCTCCTTTGGAACTCTGCAGGTTCTAGATCGG
+
BBBABBBBFFFFGGGGGGGGGFHHGEEBAAGHFGGFDGGCEHHHHGGGGEGGGHGHHHHGFGGGGEGGGGGFHHHGGGGHFEHHHGGGGGCGGGHGDGHHGHGHGCGHFCG-AHHHGHHH1<>CDGCC@<;CHGHHGHHHHHHBCGGGGGG??BGDGGFFFFFFFFFFFFFFBFFFFFFFFFFFFFFFFFFFFFFFFFF/FFFF/FFFFFFF/:FFF.;ACDFFBFFFFBBFFFBBFF/A.BFFFF9;BED
@M05620:37:000000000-D9766:1:1101:14823:6340 1:N:0:75
AGTGCCAGCTCTCAATCGCACAGGGGACCCAGGGCCCGGCTCCTCCATCCAGTAAACCTGTGTCCTCACCCGCTACCTGGAGCACCAACTCCGCAGCTTGGCCGGGACCTATGAGAGTAGCCAGCGCCGGTTTCTGGGTGTTGGGGAGGCGTGTGGACTAGGCGCAGGACAGTCCTAACCGTGGGGGGTTCTGGTAACAGAAGGGGTGAGGAGGGGCCCTTTGGACCCCACCAGCCCCCCTGTCTGGCCTA
+
>>>A>FF11BFFGGGGGGAFEEHHGGG00B00B0BE/AFE/EF1FHE1AF1B2DAGHHF0DB2DGHH1G00EEF>EGEGHHHHGGHHHGF1FFC>/><GH/B1/>///?<G1<211@1F11FGF////>--.>1<=0//<<EH.CGG--::.-.;9F/0////--;--:.9./;////----9-------;9/B9/;///;/;-A--;A-;FF------;9FF///-;AB-;----;--9@-99F/B/-;9
@M05620:37:000000000-D9766:1:1101:22368:6354 1:N:0:75
GCTGCTGCTTTGGAATCAACTCAGAGATTCCTGCCCCAGTTCCCCCTGTCCCTATAACCGCTTCTTGCCTGGCTTCCGGAAGCTGCAACAACTGCCCATGTGGCTTTGCCAGCCTGCGTCCTATCCCCGCCTCTGCCCGCCCCCTTCTGCCGCGCCTTGCTTCCCTCGGCCCTTTCTTGGTTCCTCCCGGCTGCTACCCGTAAGGAAAGGCTCCTCGCAGCCTCCCCGGGAGTACAAGAGCTGATGCCCCA
+
111>A1@BBF311BBGFAAAABAABBFB1DGHHGHFFEB11DFGHG/BBFG1B11BFGBEGEAB1D1BFGFEHH0BFEE>EEH@1BBGG0BG10BBG1BFGBE?0BB1F1BFFGHE0//>EGHGH0BCC//?CGHHGE/>>@CCGHFHHFFCC?CC?EFGHHGH/::C.C.;GGHHBFFFFEFF0FF;CA@AAEGGBFGGG-9FFFFEAFEFF?FBA--A-:-;AAA@?@-9-//;B9-FFFFFFF9//;A
@M05620:37:000000000-D9766:1:1101:23037:6360 1:N:0:75
ACCACACCTTCTACAATGAGCTGCGTGTGGCTCCCGAGGAGCACCCCGTGCTGCTGACCGAGGCCCCCCTGAACCCCAAGGCCAACCGCGAGAAGATGACCGGTGGGTGGCCCGCTCCCTCTTCTGGTGGCCGCCTCCCTCCTTCCTGGCCTCCCGGCGCTGCGCCCTTTCTCCCTGGTTCTCTCTTCTGCCGTTTTCCGTAGGACTCTCTTCTCTGCCCTGCGTCTCCTTTGGCACTCTGCAGGTTCTAG
+
AAAAAAAA1FFFGGFG3GFFGCHHGAAA00BFAFFA0EEG?HHHHGGG?AEFEHFCGHFE@FCGGCGGGEECGFHGGGEHCEHHHGA<CG?<BFFFBGBD1/A/>/<..ACGFGG--=CHHFD0:GF0CGAGCC??AEEBBAFFFF9FF..BA.AC--9@@@?@---9/9/;99FFBE/9/BFFEFF/BFFF@ABFEFFFB-BF9BBFFFFFFFFFB9FFFF-@A?BFFFFFBF/;F-B/BB/BFAF/999
@M05620:37:000000000-D9766:1:1101:18520:6364 1:N:0:75
AGTGCCAGCTCTCAATCGCACAGGGGACCCAGGGCCTGGCCCCTCCATCCAGAAAACCTATGACCTCACCCGCTACCTGGAGCACCAACTCCGCAGCTTGGCTGGGACCTATGTGAGTATCCAGCGTAGGAATCTGGGAGTTGGGGAGGAGTGAGGAGTTGGGGAAAGACAGTCCTAACCGTGGAGGGTTCTGGTAAATGATGGGGTGAGGAGGGGCTCTTTGGCTCCCACCAGTCCCCCTGTCTGGTCTA
+
ABBBBFFFBFFFGGGGGFGGGGHGGEGGGGHHGGGGGGHHHHGHGGHFFHHHHHEGHGHGHHGHHHHHHHHGGGGGHGHHHHG?GHHHGHHHGEEEGFHHGHHGGEHHGHGHHGHHHFFHHHHHBCCFGGHGHFFHHHGGGHEHGGFGGDGFHFHHHGHGHHGGGGEGBHFHCGCFHHGHGEC?AFDDEFFGGGCGGFFFGGGGGGFFEFFFFFFFFFFFFFFBFFFEEFFDEFFFFFFFF?BBFFF/BF/
@M05620:37:000000000-D9766:1:1101:22383:6368 1:N:0:75
GAGGCTGCTTTGGAAGAAACTCATAGATTACTGCAACAGTTCCCCCTGGACCTGGAAAAGCTTCTTGCCTGGCTTACGGAAGCTGAAACAACTGCCAATGTGGCATTACCAGCCTGAGGCCTATAACCGACTCTGCAAGCACCATTCTGCAGAGCCTTGCTTCACTCGGCCCTTTCTTGGTTCCTACAGGATGCTACCCGTAAGGAAAGGCTCCTAGAAGACTCCAAGGGAGTAAAAGAGCTGATGAAACA
+
>1>>AAFAF1DDFBDACBFGGGFGFGFGGFFFHHFHHHHHHGDGGGGFGFGHHHHBA1FGHHHHHHHGGHHHHHHEFFEEGEFGFFFBGFGHFHHHG1FGH2DGCGH@BF1FFGHEBGGGGHEGGHHG@/EEGHHGFF1GGGHHHHHHFHHGFGHHHHHHHHHHGHH?ACCGHHHHHHHGHHHHHHHHGHHHHFG0GHHCCGGHGHBCFCGHHGGGGGFGGGGGGFFFEGAEEGGGGFECFGGGGFFFFF/
@M05620:37:000000000-D9766:1:1101:18528:6383 1:N:0:75
ACCACACCTTCTACAATGAGCTGCGTGTGGCTCCCGAGGAGCACCCCGTGCTGCTGACCGAGGCCCCCCTGAACCCCAAGGCCAACCGCGAGAAGATGACCGGTGAGTGGCCCGCTCCCTCTTCTGGTGGCCGCCTCCCTCCTTCCTGGCCTCCCGGCGCTGCGCCCTTTCTCCCTGGTTCTCTCTTCTGCCGTTTTCCGTAGGACTCTCTTCTCTGCCCTGGGTCTCCTTTGGTACTCTGCAGGTTCTAG
+
BBBBBABAFFFFGGGGGG5FGFHHGGG24BGGGFGE?EEECHHHHGGGDFFGFHFHHHGEEECGGGGGGGGFHHHGGGGHGHHHHGGGGG<BCGHFHHHH1BC<A<?<G/FGHGCG-CEHHHHHHHBGHGHHGGGGGCEGGGGGCBGGEGGGFGGDB:@BBB99BFB?FFFFFFFFFFBF;FFEFFF;BFFFBDFFFFFFF.DF/:FFFFFFFFFFF9FFFF9EFFFFFFFFFF.9F/BBFF/BFFFFFF/
@M05620:37:000000000-D9766:1:1101:7210:6389 1:N:0:75
ACCACACCTTCTACAATGAGCTGCGTGTGGCTCCCGAGGAGCACCCCGTGCTGCTGACCGAGGCCCCCCTGAACCCCAAGGCCAACCGCGAGCAGCTGACAGGTGAGTGGCCCGCTACCTCTTCTGGTGGCCGCCTCCCTCCTTCCTGGCCTCCCGGAGCTGCGCCCTTTCTCACTGGTTCTCTCTTCTGCCGTTTTCCGTAGGACTCTCTTCTCTGACCTGAGTCTCCTTTGGAACTCTGCAGGTTCTAG
+
BBBABABAFFFFGGGGGGGGGFHHGFGEHAGHGGGGGGGGGHHHHGGGEGGGGHHHHHHGGGGGGFGGGGGHHHHGGGGHEGHHHGFEG/B>//22?22???F<<FHHHEFHHGGFGFHHHFHG=D<=GGAHGGGGGHGHHGHGGGFFBA9FGGGG?-:;FFFGFFFFFFFFFFFFFFBFBFFFFFFFFFFFFAD9A9BFFFD?BFB/FFFFFFFFF/99FFFB9;FFFFFBFBBB/;FFFFF/A;FBFFF
@M05620:37:000000000-D9766:1:1101:10945:6402 1:N:0:75
GCTGCTGCTTTGGAATCAACTCATAGATTCCTGCCCCAGTTCCCCCTGTACCTGGAACCGTTTCTTGCCTGGCTTCCAGAAGCTGCAACAACTGCCCATGTGTCATTACCAGCCTGAGGCCTATACCCGACTCTGCACGCACCCTTCTGCAGCGCCTTGCTTCACTCGGCCCTTTCTTGGTTCCTACAGGCTGCTACCCGTAAGGAAAGGCTCCTAGCAGACTCCCTGTGAGTATAAGAGCTCAGGACACA
+
>A1AAF1BCF3BF1FB1BBGGGADFBFHHFDG1GE0B0B11DFHHG0FBDFADBABF1/AEFHHAFFFGHHHHGFBGHH1BGGB11BBFBGHG0B>/1>B2222@BF21BGG/FC00G/EFB>111>B?></?111B1/</<C/?@<B11211>CCE/FHH111?<1..>.<.0><=000DGG/00</<<.;..C00:.;.AA.:9FB..CBAFF00/;0/.=0/./;0909C000;09BBB/;/;/9--B
@M05620:37:000000000-D9766:1:1101:11005:6409 1:N:0:75
GAGGCTGCTTTGGAAGAAACTCATAGATTACTGCCACAGTTCCCCCTGGACCTGGAACCGTTTCTTGCCTGGCTTACAGAAGCTGAAACAACTGCCACTGTGGCATTACCAGCCTGAGGCCTATACCCGCCTCTGCCCGCCCCCTTCTGCAGCGCCTTGCTTCACTCGGCCCTTTCTTGGTTCCTACAGGATGCTACCCGTAAGGAAAGGCTCCTCGCAGACTCCCAGGGAGTAAAAGAGCTGATGAAACA
+
33AAAAF>FFBFGGGCFGGGGGHHHFFHHFFGFG4BBFGAFGHHHGAB22BBGHHHH31ABEGHDEFFGHHHHHB3GGHGGGHFF3FGGF?FFCHH33BGHHBGF@FGHHHHHGFG0FCFFBGH33BGE/EEFHHH1/?//</</@0FGH1F1A/AE.1GHHH1FGHADEGGHC0=GHHHBGHHHFG/:;.CGHHBHHH?DGG.90CFGGGGFGG/;9AG@FBFB..;E..D9FBFBBAFB9FBFF9///B
@M05620:37:000000000-D9766:1:1101:6879:6431 1:N:0:75
ACCACACCTTCTACAATGAGCTGCGTGTGGCTCCCGAGGAGCACCCCGTGCTGCTGACCGAGGCCCCCCTGAACCCCAAGGCCAACCGCGCGAAGATGAGCGTGGGCCGCTCCCTCTTCTTTTGGCCGCCTCCCTCCTTCCTGGCCTCCCGGCGCTGCGCCCTTTCTCCCTGTTTCTCTCTTCTGCCGTTTTCCGTAGGCCTCTTTTCTCTGCCCTGCGTCTCCTTTGGAACTCTGCATGTTCTAGATCGG
+
ABAAA@A3BCBFGGGBFG5BFGFHEEGABEHFHAFE?EFFGHGHHGGAEEEFHGHHHHHAE0EEEGGGGGFHFHGGGGGHGHGFGGGGCD/>CFG?GHFC1@AEC->>D-<CEGHHHHHHG0CFD;:;--;;EGGGGGGGGGGB.;CFCEDBGFFAF9@9;99BFFFFBFFFBFFFFFFFFFFFFFFFFFF?FFDFFDFFFFFF/BFFFFFBBF.;A:@;BD.///;9FB//B/;BBB9BBBFFFF/:9E.
@M05620:37:000000000-D9766:1:1101:9200:6433 1:N:0:75
ACCACACCTTCTACAATGAGCTGCGTGTGGCTCCCGAGGAGCACCCCGTGCTGCTGACCGAGGCCCCCCTGAACCCCAAGGCCAACCGCGAGAAGATGAGTGAGTGGACCGCTCCCTTTTCTCGTCGCAGCCACCCTCCTTCCTGGCCTCCCGGCGCTGAGCTCTTTCTACCTTCATCTCTCTTCTCTTGTTTTGCGTCGGGCTGTCTTCTCTGCTCTGAGTTTCCTCTGCTTTTCCGCTGGTTCTCGTTC
+
AAAAAAAAFFFF3FGGGD1BF1AFGBFBC0GHCFFEFGGGGHHHHGGGGEGFHHGHHHH/EFGGGG?EGGGHHHGAGGGHGGHHHGGEC</>CACFD1?121>??1?110>/->CCC111>G1.<<<--<-..;.C:.:::0G:0/=;FA.C.---;-;AAF////9;/////://9/9/;//;FB///9;/---/;A-9----99/99;FFFBF/;BFF//9///;:B/////;//---999/;9/----
@M05620:37:000000000-D9766:1:1101:13441:6437 1:N:0:75
AGTGCCAGCTCTCAATCGCACAGGGGACCCAGGGCCTGGCCCCTCCATCCAGAAAACCTATGACCTCACCCGCTACCTGGAGCACCAACTCCGCAGCTTGGCTGGGACCTATGTGAGTATCCAGCGTAGGAATCTGGGAGTTGGGGAGGAGTGAGGAGTTGGGGAAAGACAGTCCTAACCGTGGAGGGTTCTGGTAAATGATGGGGTGAGGAGGGGCTCTTTGGCTCCCACCAGTCCCCCTGTCTGGTCTA
+
>A>AAFFFBFFFGFGGGFGGGGHDBEEFEEGHFGGGEGHHFHGHGGHHHHGHFHHHHGHHHGFHHHFHHHHEFEGGHHHHGFFFGHFHGHHHGGFFGFGH?GFF<FFHGHHHHFHGHFGHHHHHHGGGCGHHHHGHHGHGGGHHGFGGGGGHHHHHHGHHEHGGFGHHFHGHHBCHHHHGGEEGGGGF;CFFGGGGGGGGGGGFFDABFFFFFFCFFFFFFFBFFFFFFFFDFFFFBFEFFFFFFF/BBF/
@M05620:37:000000000-D9766:1:1101:21181:6445 1:N:0:75
ACCACACCTTCTACAATGAGCTGCGTGTGGCTCCCGAGGAGCACCCCGTGCTGCTGACCGAGGCCCCCCTGAACCCCAAGGCCAACCGCGAGAAGATGAGTGAGTGGCCCGCTCCCTCTTCTGGTGGCCGCCTCCCTCCTTCCTGGCCTCCCGGCGCTGCGCCCTTTCTCACTTTTTCTCTCTTCTGCCGTTTTCCGTAGGGCTCTCTTCTCTGCCCTGAGTCTACTTTGGCACTCTGCTGGTTCTCGCTC
+
ABCBCBBCFFFFGGGGGGGGGGHHGGGGFGHHHGGGGGGGGHHHHGGGGGGGHHHHHHHGGGGGGGGGGGGHHHHGGGGHGHHHHGGGGGGGFGHHHHGCF2?GHHGAC/><<CC>FFHFHH00G/.<<<??:EEG/:ECGFHC0/FFGGEG.-B-A-B.DF.9-;BFFF9B////99BBF:/BFFB/9:;A9.:FFF.:9.9.:/:/BFFFFFFFFFFF9/9:/;BFFFF/;/;9/:F/;/9/:F/A...
@M05620:37:000000000-D9766:1:1101:12841:6449 1:N:0:75
AGTGCCAGCTCTCAATCGCACAGGGGACCCAGGGCCTGGCCCCTCCATCCAGAAAACCTATGACCTCACCCGCTACCTGGAGCACCAACTCCGCAGCTTGGCTGGGACCTATGTGAGTATCCAGCGTAGGAATCTGGGAGTTGGGGAGGAGTGAGGAGTTGGGGAAAGACAGTCCTAACCGTGGAGGGTTCTGGTAAATGATGGGGTGAGGAGGGGCTCTTTGGCTCCCACCAGTCCCCCTGTCTGGTCTA
+
ABBABFFFBFFFGGGGGGGGGGHHGGGGGGEGCEFEFBAGHHGHGGCGHH3B3B32BEHHHHHHHHHHHHHGGGGGHHHHHHGGHHHHGHHHGGEGGHHHGHHGGGHHGHHHHHHHHHHHHHHHHGGGGGHHHHHHHHHGGHHHGGGGGGGHHHHHHGHHGHGGGGHHFFHHHHHGHHHHGGGGGGGGCFGGGGGGGGGGGGGGGGFFFFFFFFFFFFFFFFFFFFFFFFFFFFFFFFFFFFFFFFFFFF:
@M05620:37:000000000-D9766:1:1101:24812:6453 1:N:0:75
AGTACCAGCTCTCCATCGCACAGGGGACCCAGGGCCTGGCCCCTCCATCCAGAAAACCTATGACCTCACCCGCCACCTGGAGCACCCACTCCGCAGCTTGGCTGGGACCTATGTGAGTATCCAGCGTAGGAATCTGGGCGTTGGGGCGGAGTGCGGAGTTGGGGACAGACAGTCCTAACCGTGGAGGGTTCTGGTAAATGATGGGGTGAGGAGGGGCTCTTTGGCTCCCACCAGTCCCCCTGTCTGGTCTA
+
>A>1>D@FAFFFGGGGAAE1E0GAF0AAE0GH0AE/AFHHFHEHGGGHH0GGFAAB0EGHEEEGH@BGHHE////EGH0B00BFHF//?0B0/?/>/B1<<0<FGGHFCC<FFBGFGFFFDGDGHCB/BFDGC?GDGG/<C@@CCC.<C;:9;9@9-A;CBFA@9-;:/9-:FFBFF/-A@AE@-9A@;A-B9FFB/9;9/FBFFB-;AAA/AA@@?;ABBFFFFFFFFFAB-FFFBFAB@FBFFFFFFFB
@M05620:37:000000000-D9766:1:1101:18172:6471 1:N:0:75
ACCACACCTTCTACAATGAGCTGCGTGTGGCTCCCGAGGAGCACCCCGTGCTGCTGACCGAGGCCCCCCTGAACCCCAAGGCCAACCGCGAGAAGATGAGAGTGGCCCGCTACCTCTTCTGGTGGCCGCCTCCCTCCTTCCTGGCCTCCCGGAGCTGCGCCCTTTCTCACTGGTTCTCTCTTCTGCCGTTTTCCGTAGGACTCTCTTCTCTGACCTGCGTCTCCTTTGGAACTCTGCAGGTTCTAGATCGG
+
AAAAA1AAFFFFFGGGGGFFGGHHGEGFHGHHHGGGFGGGGHHHHGGGEGGGGHHHHHHGGGGGGGGGGGGHGHHGGGGHGHHHHGGGGGGGGGHHHGHFFGHHGGHHGGGCGHHGHHHHFHGHAHHCCGGGHGHHGHHHHHHHHHGGGGGG-;@GFGGGGGGFFFFFFFFFFFFFFFFFFFFFFFF@FFFFFFBBFFFFFFFFFFFFFFFFFFFFF-;A@BFFFFFFFFFFFFFBFBBFFFBBFF/;BEB
@M05620:37:000000000-D9766:1:1101:25877:6491 1:N:0:75
GAGGCTGCTTTGGAAGAAACTCACAGATGACTGCCACAGGGCCCGCCGTCCATCTAACCGTTTCCTCGCTGGATCTCAGGAGCTAGAACCACTTCCCCTGTTGCATTACCAGCCTGAGGCCTATACCCAACTCTGCCTGCACCCTTCTGCCGCGCCTTTCTTCCCTCGGCCCTTTCTTGTTTCCTACCGGATGCTACCCGTAAGGAAAGGCTCCTAGCAGACTCCAAGTGAGTAAAAGAGCTGATGCCACA
+
AAAAAACACFFFFGBA1AGAGAB1B1AF131ABAB1BF00000//AAAA/B/2ADA11BEAE01@BB//BE@0111BFB0B/?F@11@B>CE11BFGHFG11FGF221BEG1</B0B0<</1<111>11?ABDGDHH11F01F/F001111//>-A.<1=><D0<G/-..<-.;C0;G000;C0:00:---;-/;CF/.9.-C./0/;..;99-//9;/BF-;F//9B/////;9//B?BF/B/B//9//;
@M05620:37:000000000-D9766:1:1101:13151:6502 1:N:0:75
AGTGCCAGCTCTCAATCGCACAGGGGACCCAGGGCCTGGCCCCTCCATCCAGAAAACCTATGACCTCACCCGCTACCTGGAGCACCAACTCCGCAGCTTGGCTGGGACCTATGTGAGTATCCAGCGTAGGAATCTGGGAGTTGGGGAGGAGTGAGGAGTTGGGGCAAGACAGTCCTAACCGTGGAGGGTTCTGGTAAATGATGGGGTGAGGAGGGGCTCTTTGGCTCCCACCAGTCCCCCTGTCTGGTCTA
+
A3>AAFBCAFFFGGFFGFGFG?F4BEEEGE2GGGEGGFHHFGGGGGHHHHGHFCCHHEBFFGGHHHHHHHHGGG@EH3GGB1FFHG1FEHBGEGG/EGFGDHHG?EFGGHGBD?FBBGFHGH2BGGFDGF11FGHHHF0/?01FCC.-C.<<C0D<<C<<D/--.:..:/CGGHGH00/9AGE@A;9?:CABBFCFGFGFBBFFGFF-.A.BD.-BB9EBBBFFFBBEFFFDEFBFFFFF?FBBBFBFB//
@M05620:37:000000000-D9766:1:1101:13171:6506 1:N:0:75
AGTGCCAGCTCTCAATCGCACAGGGGACCCAGGGCCTGGCCCCTCCATCCAGAAAACCTATGACCTCACCCGCTACCTGGAGCACCCCCTCCGCAGCTTGGCTGGGACCTATGTGAGTATCCAGCGTAGGAATCTGGGAGTTGGGGAGGAGTGAGGAGTTGGGGAAAGACAGTCCTAACCGTGGAGGGTTCTGGTAAATGATGGGGTGAGGAGGGGCTCTTTGGCTCCCACCAGTCCCCCTGTCTGGTCTA
+
AABBBFFFAFFFGGGGGGGGGGHEGGGGEFECGEGGEGHHGHGHGGHHHHCGEGHHHGHHHHGHHHHHHFFGGGFGH3GHG1BGGH1/>EEEGGFEGH?GECCEEFHHGHHFDFFGF3@2F>>FHGB?CG<<FDGHHFHFGHDHGCGGG?EGGBFHGG<CDC@D.C.:CGHHHFGGB9BGGACAC:DB9FFFBF;CFFGGFBFFADFCEFFF.ACFFAF/FF/9BBFEFF.AAABFFFFDAEBFFFFFFB/
@M05620:37:000000000-D9766:1:1101:15999:6520 1:N:0:75
ACCACACCTTCTACAATGAGCTGCGTGTGGCTCCCGAGGAGCACCCCGTGCTGCTGACCGAGGCCCCCCTGAACCCCAAGGCCAACCGCGAGAAGATGAGTGAGTGGCCCGCTCCCTCTTCTGGTGGCCGCCTCCCTCCTTCCTGGCCTCCCGGCGCTGCGCCCTTTCTCACTGGTTCTCTCTTCTGCCGTTTTCCGTAGGACTCTCTTCTCTGACCTGAGTCTCCTTTGGAACTCTGCAGGTTCTAGCTC
+
BBCCCCCBFFFFGGFGGGFGGGHHGEGAAFHHHGGFDFEFFHHHHGGGDEEGGHGHHHGGGGGGGGGGGGGHGHHGGGGHGGHHHGGGGGBDGGHGFHHHHHHHHHGGHGFGG-EFHHHHHHBGHHGHHCGGGGHGHHGHHHHH0GGGGGGGGA-@DGGFFFFFFFFFFFBFFB/;9FFFFFFFFFFBF;:AFEFFFFFDBFFFBFFFFFFFFF/;FFFFFFFFFFFFFFEFFFFF/9F/;;AFFF/;/;/
@M05620:37:000000000-D9766:1:1101:19291:6527 1:N:0:75
ACCACACCTTCTACAATGAGCTGCGTGTGGCTCCCGAGGAGCACCCCGTGCTGCTGACCGAGGCCCCCCTGAACCCCAAGGCCAACCGCGAGAAGATGAGCGTGGTCCGCTCCCTCTTCTCTTGGCCGCCTCCCTCCTTCCTGGCCTCCCGGCGCTGCGCCCTTTCTCCCTGGTTCTCTCTTCTGCCGTTTTCCGTAGGCCTCTCTTCTCTGTTCTGCGTCTTCTTTGGCCCTCTGCACGCTCTAGGTCGG
+
BBBBBBABFFFFGGGFGGGGGGHGGEGEE2GHHGGGGGGCGHHHHGGGF?EGHHHGHHHGGGGGGGGGGGGHHHHGGGGHGHHHHGGGGGDGGGHH2F2??//CC<1<A/.->F000FGD00000C0<--.:;E/CFHCGHHC/..9;.:C9--B?-9;-.;DB//9;99B/.;//9/:9FFFF//;9D.B.FFFF.../;9.//;/BFFF///;B//;9B..//;F////.;.;B/F/.-;.9BF/B/--
@M05620:37:000000000-D9766:1:1101:10294:6540 1:N:0:75
ACCACACCTTCTACAATGAGCTGCGTGTGGCTCCCGAGGAGCACCCCGTGCTGCTGACCGAGGCCCCCCTGAACCCCAAGGCCAACCGCGAGAAGATGAGCGTGGCCCGCTCCCTCTTCTTGTGGCCGCCTCCCTCCTTCCTGGCCTCCCGGCGCTGCGCCCTTTCTCACTGGTTCTCTCTTCTGCCGTTTTCCGTAGGCCTCTCTTCTCTGCCCTGCGTCTCCTTTGGAACTCTGCATGTTCTAGATCGG
+
CCCCCCCBFFFFGGGGGGFGGGHHGGGBAEHHHGGEEGGGGHHHHGGGGGGGHHHHHHHGGGGGGGGGGGGHGHHGGGGHGHHHHGGGGGBCGGHHHHHH2BCDG>GHDAC-AGHHHHGH00=CEECCCA;DHGHHGHHFFGFB;;FFEGGFGGGFFDFDDFFFFFFF0BFFBFFFFFFFFFFFFFFFDFFFFFFFFFF0BFFF/BFFFFF00BFFF:@;@D9BBFFFF;BFFFFFFF0;:BFFFF0;FF?
@M05620:37:000000000-D9766:1:1101:10396:6544 1:N:0:75
ACCACACCTTCTACAATGAGCTGCGTGTGGCTCCCGAGGAGCACCCCGTGCTGCTGACCGAGGCCCCCCTGAACCCCAAGGCCAACCGCGAGAAGATGACCGGTGAGAGGCCCGCTCCCTCTTCTGGTGGCCGCCTCCCTCCTTCCTGGCCTCCCGGCGATGCGCCCTTTCTCCCTGGTTCTCTCTTCTGCCGTTTTCCGTAGGCCTCTCTTCTCTGCCCTGCGTCTCCTTTGGCACTCTGCCGGTTCTAG
+
BBBBBBBBFFFFGGGFGGGGGGHHGGGGHGHHHGGGGGGGGHHHHGGGGGGGHHHHHHHGGGGGGGGGGGGHHHHGGGGHGHHHHGGGGGCGGGHHFFFHFF/>>/?1??<FECGC@.<<GHHHH0<DGFAFC@FGGHGEFDFF0;C;FFFFFGG?G-9-;..9:AFFFFFFF/BBBEFF;FFFFFB/;B/BB..FF/:9B.;.//;FFFFFFFFFFBFFFA:;.-;BB/:B/F;BF.;;///@D@F.;//
@M05620:37:000000000-D9766:1:1101:17315:6585 1:N:0:75
AGTGCCAGCTCTCAATCGCACAGGGGACCCAGGGCCTGGCCCCTCCATCCAGAAAACCTATGACCTCACCCGCTACCTGGAGCACCAACTCCGCAGCTTGGCTGGGACCTATGTGAGTATCCAGCGTAGGAATCTGGGAGTTGGGGAGGAGTGAGGAGTTGGGGAAAGACAGTCCTAACCGTGGAGGGTTCTGGTAAATGATGGGGTGAGGAGGGGCTCTTTGGCTCCCACCAGTCCCCCTGTCTGGTCTA
+
AABBBFFFBFFFGGGGGGGFG?FHGFGGGGHHGGGGFFHHHHGHGGGGHHHHFHHHHGHGHHBGHHFFHHHGGGGGHHHHHGHGHHHHGHHHGGGGGHHHGHHGGFHHGHHHHHHHHHHHHHHHHGEGGGHHHHHHHHHGGHHHGGGGGGGHHHHHHGHHHHGGGGHHHHHHHHHHHHHGGGEGGGGG;FGGGGFFBFGGFGGGGGFFFFFFFFFFFFFFFFFEFFFFFFFFFFFFFFFFFFFFFFFFFFB
@M05620:37:000000000-D9766:1:1101:18261:6587 1:N:0:75
ACCACACCTTCTACAATGAGCTGCGTGTGGCTCCCGAGGAGCACCCCGTGCTGCTGACCGAGGCCCCCCTGAACCCCAAGGCCAACCGCGAGAAGATGACAGGTGAGTGGCCGGCTACCTCTTCTGGTGGCCGCCTCCCTCCTTCCTGGCCTCCCGGCGCTGCGCCCTTTCTCACTGGTTCTCTCTTCTGCCGTTTTCCGTAGGACTCTCTTCTCTGCCCTGCGTCTCCTTTGGAACTCTGCAGGTTCTAG
+
BBBBBBBBFFFFGGGGGGGGGGHHGGGFHGHHHGGGGGGGGHHHHGGGFGGGHHHHHHHGGGGGGGGGGGGHHHHGGGGHGHHHHGGGGGGCGGFGDD>FGC/?G10?D/FF/CGCFHHHHFHHFG0<C.<CCC@EGHGHHGHHHGFFGGFFGGEGA--ADBAFFFFFFFBFFBFFFBBBFFFFFFF/FFFFFFFFEFBDFF.AFFFFFFFFFFFFF/BAFF.;ADFFFFFFF//:FFFFFFFFF:FF:B/
@M05620:37:000000000-D9766:1:1101:9578:6588 1:N:0:75
AGTGCCAGCTCTCCATCGCACAGGGTACCCAGTGCCTGGCCCCTCCATCCAGAAAACCTATGACCTCACCCGCTACCTGGAGCACCCACTCCGCAGCTTGGCTGGGACCTATGTGAGTATCCAGCGTAGGAATCTGGGAGTTGGCGTGGAGTGCGGAGTTGGGGAAAGCCAGTCCTAACCGTGGAGGGTTCTGGTAAATGATGGGGTGAGGAGGGGCTCTTTGGCTCCCACCAGTCCCCCTGTCTGGTCTA
+
>>1>>BF1>CFFGGGDBEE1E0FAF0BA111B11B11BGGCHGCGFGHGBFGBGHBFEHFBFBHHDGFGFEEE/>EHHBF0BFGHHA/?FGB>E?E>FB0?F1>//<<EH1FGG2>F12B2FB<FC//<C1@<GHHHE0?CG1F1</>/.>1>1<>--<CGG-CC..:/;/;GHBFH0CGCGF@;AB?FGGGGF90;BFBF0CBEGC@AFFB9-@=-999BF/;BFB-E-ABEFFFFF-9-AFFFBFFFB/
@M05620:37:000000000-D9766:1:1101:16118:6599 1:N:0:75
GCGGCTGCTTTGGAAGCAACTCATAGATTCCTGCCCCAGTTCCCCCTGGCCCTGGAACCGTTTCTTGCCTGGCTTACAGAAGCTGCAACAACTGCCAATGTGGCATTACCAGCCTGAGGCCTATAACCGACTCTGCACGCACCCTTCTGCAGAGCCTTGCTTCACTCGGCCCTTTCTTGGTTCCTACAGGATGCTACCCGTAAGGAAAGGCTCCTAGCAGACTCCAAGGGAGTAAAAGAGCTGATGACACA
+
>11>A>>>FFBBBFG11BBFBFBFGFFHH3FGHHA0BBB1DFGHHGAF/0BBFG/BFA/AEEGHDGFGHHHHHHF1BGHBGHHBB1BFG0FHHGHH1BFFGHHHCFHGHHHHHGHGHHAFGHHH12BGEBCGGHHH2<?B/BC/FGFHHHDH1FGHHHHHHHH1GHHGGGGGHHHHHHHHHHHHHGG/CGCGHHHHHHHGACEGFGGGFFGFGGGBF/;FBFGGG/9CEFGFFFFFFFFFFFFFFF//:BF
@M05620:37:000000000-D9766:1:1101:25317:6605 1:N:0:75
ACCACACCTTCTACAATGAGCTGCGTGTGGCTCCCGAGGAGCACCCCGTGCTGCTGACCGAGGCCCCCCTGAACCCCAAGGCCAACCGCGAGAAGATGAGAGTGCCCCGATCCCTCTTCTTGTGGCCGCCTCCCTCCTTCCTGGCCTCCCGGCGCTGCGCCCTTTCTCACTGGTTCTCTCTTCTGCCGTTTTCCGTAGGACTCTCTTCTCTGCCCAGCGTCTCCTTTGGAACTCTGCAGGTTCTAGCTCGG
+
CCCCCCCCFFFFGGGGGGGGGGHHGGGGHGHHHGGGCGGCGHHHHGGGFGGGGHHHHHHGGGGGGGGGGGGHHHHGGGGHGHHHHGGGGGGGGGHHHHDF2?F21?GGFG/CEHHHHHD<1>FBECG@<C?GHGHHDHHHHFFHFHFFGG.;-@D?GGCFFFFFFFFFB/BFBBFFFFFFFFFBFFFCADBEFFDF.AD/:FFFFBFFFFFF/FE/::@AFFFFFFBBF9FFFFFFB/B:AFFFFFFFFF;
@M05620:37:000000000-D9766:1:1101:12023:6606 1:N:0:75
ACCACACCTTCTACAATGAGCTGCGTGTGGCTCCCGAGGAGCACCCCGTGCTGCTGACCGAGGCCCCCCTGAACCCCAAGGCCAACCGCGAGAAGATGCCAGGTGAGTGGCCCGCTACCTCTTCTGGTGGCCGACTCCCTCCTTCCTGGCCTCCCGGCACTGCGCCCTTTCTCACTGGTTCTCTCTTCTGCCGTTTTCCGTAGGACTCTCTTCTCTGCCCTGCGTCTCCTTTGGAACTCTGCAGGTTCTAG
+
3A>AAA>AFFFFGGGCDFGGGDFCEEGGH2FHHGC2AAE2AGHHHGEGA1EFGA3FGHFGGGGGCF@EGGGHHHFEGGGAFHHF/FEGG/CDC/G1111?<CC111011<<FG?C-@CHF11D==<00/<.C@-;@.=C/:C/GCHC099AB.CEDB---9/;9@EG;FFBBBBF/:B9B//B99/F/9BBF?ADFFEFDFF;./BB////BB//9//9A/:9-.;DFFFFFEF///////;9/F.BBFFB
@M05620:37:000000000-D9766:1:1101:5733:6610 1:N:0:75
ACCACACCTTCTACAATGAGCTGCGTGTGGCTCCCGAGGAGCACCCCGTGCTGCTGACCGAGGCCCCCCTGAACCCCAAGGCCAACCGCGAGAAGATGAGTGAGTGGCCCGCTACCTCTTCTGGTGTCCGCCTCCCTCCTTCCTGGCCTCCCGGAGCTGCGCCCTTTCTCACTGGTTCTCTCTTCTGCCGTTTTCCGTAGCACTCTCTTCTCTGCCCTGAGTCTCCTTTGGAACTCTGCAGGGTCTAGATC
+
BBBBBBBBFFFFGGGGGGGGGGHCEFEGHFG2GFGGGGA2AFFHHGGGEEGGBGFHHHHG?EGGFFGGGGEHHHHGGGGHGHHHHGGGGGGGGGHHHHH?>G2?<1?F0?@?@<A<1FGFHHF1G/<<=.-.<<.C::EC:=GBC:GHHCCE??-9A.BFGF.99/0F0//9//::/999;B/FFFF/9>D.9ABF.;9..9:/9/99BFFFF//9AFFF./9/:/BBF/9/99//99FB9.-;99/////
@M05620:37:000000000-D9766:1:1101:20107:6612 1:N:0:75
AGTGCCAGCTCTCAATCGCACAGGGGACCCAGGGCCTGGCCCCTCCATCCAGAAAACCTATGACCTCACCCGCTACCTGGAGCACCAACTCCGCAGCTTGGCTGGGACCTATGTGAGTATCCAGCGTAGGAATCTGGGAGTTGGGGAGGAGTGAGGAGTTGGGGAAAGACAGTCCTAACCGTGGAGGGTTCTGGTAAATGATGGGGTGAGGAGGGGCTCTTTGGCTCCCACCAGTCCCCCTGTCTGGTCTA
+
BCABBFFFCFFFGGGGGGGGGGHGGGGGEGHHGGGGGGHHHHGHGGHHHHHHHHHHHGHHHHHHHHHHHHHGGEGGHHHHFHHHHHHHGHHHEGGGGHHHGHHGGGHHGHHHHHHHGHHHHHHHHGGGGGHHGHHHGHFGGHHHGGCDGFEFHGHHHGHHHHGGGFHHHHHHHHHHHHHHGGGGGGGGEFGGGGGGGGGGGGGGGGFFFFFFFFFFFFFFFFFFFFFFFFFFFFFFFFFFFFFFFFFFFFF
@M05620:37:000000000-D9766:1:1101:12008:6614 1:N:0:75
ACCACACCTTCTACAATGAGCTGCGTGTGGCTCCCGAGGAGCACCCCGTGCTGCTGACCGAGGCCCCCCTGAACCCCAAGGCCAACCGCGAGAAGATGACCGGTGAGTGGCCCGCTCCCTCTTCTGGTGGCCGCCTCCCTCCTTCCTGGCCTCCCGGCGCTGCGCCCTTTCTCCCTGGTTCTCTCTTCTGCCGTTTTCCGTAGGACTCTCTTCTCTGCCCTGCGTCTCCTTTGGCACCCTGCAGGTTCTAG
+
BBBBBBB3BCFFGGGGGG5BGFHHGGG24EGGHBFF2AEEDHHHHGGAEEFGFHGHHHHAE@?EGGGGGGEHHHHGGGGHGHHHHGGGGG/>CDHFGHHH2DGCG/?FGGGHHGGGCACGHHHGHHHHGCHHGDGGGHGGGGGG9CFFFGGGGGGGG9ADFF;;DFFFFFFFFBFFFFFF/BFFFFF;;FFFFFFFFFFFFFDF:9;FFFFFFFFFF9BEFF.;D=DFF;FFFF/;F.;AFA.;FFF;;;;
@M05620:37:000000000-D9766:1:1101:11264:6648 1:N:0:75
ACCACACCTTCTACAATGAGCTGCGTGTGGCTCCCGAGGAGCACCCCGTGCTGCTGACCGAGGCCCCCCTGAACCCCAAGGCCAACCGCGAGAAGATGACAGGTGAGTGGCCCGCTCCCTCTTCTGGTGGCCGCCTCCCTCCTTCCTGGCCTCCCGGCGCTGCGCCCTTTCTCACTGGTTCTCTCTTCTGCCGTTTTCCGTAGGACTCTCTTCTCTGCCCTGCGTCTCCTTTGGAACTCTGCAGGTTCTAG
+
AAAAAAAAFFFFGDGC3FEFG1BEE00EH0FGFGGGGGGCGFHHHGGGGEGGHHHGHHHGCGGGG/EGGGGFHFHGGGFHECHHHGGEGGGC?CCHFFBG11C1?<??FFGHFCGG->F0<CGFFHHDGAGF@:AEFHGHHGHG0CFBGGGGG?EGG-A@@?A@-:@@/BBBFFFFFB/BBBFFFFF9;FFF@BFFFFFFF-99//;BFFBFFFFFF/9E/F99A@FFFB/BFF///9BBFB/9A9:;BFB
@M05620:37:000000000-D9766:1:1101:22940:6657 1:N:0:75
ACCACACCTTCTACAATGAGCTGCGTGTGGCTCCCGAGGAGCACCCCGTGCTGCTGACCGAGGCCCCCCTGAACCCCAAGGCCAACCGCGAGAAGATGAGAGTGGCCCGCTCCCTCTTCTGGTGGCCGCCTCCCTCCTTCCTGGCCTCCCGGCGCTGCGCCCTTTCTCACTGGTTCTCTCTTCTGCCGTTTTCCGTAGGACTCTCTTCTCTGACCTGCGTCTCCTTTGGAACTCTGCAGGTTCTAGCTCGG
+
AAAABBBBFFFFGGGGGGGGGGHCGEGGHGGHGGGGGGGGGHHHHGGGEGGGHHHHFHHGGGGGGGGGGGGHHHHGGGGHGHHHHGGGGGGG@DCFGFFFGHHFGFFHGGG-DGHHHHHHHGHHDHHGGGEGGGHHGHHHHHHHHGGGGGGGGDGGGGFFFFFFFFFFFFFFFFFFFFFFFFFFFFFFFFFFFFDFFDF/BFFFBFFFFFFF/BFFFAADFDFFFFFFFBFFFFFFFFFFAFFFFF/:BA@
@M05620:37:000000000-D9766:1:1101:25781:6678 1:N:0:75
ACCACACCTTCTACAATGAGCTGCGTGTGGCTCCCGAGGAGCACCCCGTGCTGCTGACCGAGGCCCCCCTGAACCCCAAGGCCAACCGCGAGAAGATGAGAGCGGCCCGCTCCCTCTTCTGGTGGCCGCCTCCCTCCTTCCTGGCCTCCCGGCGCTGCGCCCTTTCTCACTGGTTCTCTCTTCTGCCGTTTTCCGTAGGCCTCTCTTCTCTGCCCTGCGTCTCCTTTGGAACTCTGCAGGTTCTAGCTCGG
+
CCCCCBCBFFFFGGGGGGGGGGHHGGGGGGHHHGGGGGGGGHHHHGGGGGGGHHHHHHHGGGEGGGGGGGGHHHHGGGGHGHHHHGGGGCGGGGHHHGHF2?/>>/>A@CCCGGFHHHHH0<DHGHHDC-;CGGHGGGGGGGGGGGGGGGGGGGFFFFFFFFFFFFFF0BFF/BFFFFFFFFFFFFFFDFFFFFDFFFF0BFFFBBFFFFFFBFEFFFADADFFFFFEFF0BFF:;FFFFAFBFFF;BFF@
@M05620:37:000000000-D9766:1:1101:25856:6689 1:N:0:75
ACCACACCTTCTACAATGAGCTGCGTGTGGCTCCCGAGGAGCACCCCGTGCTGCTGACCGAGGCCCCCCTGAACCCCAAGGCCAACCGCGAGAAGATGACAGGTGCGTGGCCCGCTACCTCTTCTGGTGGCCGCCTCCCTCCTTCCTGGCCTCCCGGCGCTGCGCCCTTTCTCACTGGTTCTCTCTTCTGCCGTTTTCCGTAGGACTCTCTTCTCTGCCCTGCGTCTCCTTTGGAACTCTGCAGGTTCTAG
+
AAABABBBFFFFGGGGGGGGGGHHGFGEDFHHHEGFFGEFGHHHHGGG?EGGGHFHHGGGGGGGGGGGGGGHFHHGGGGHGHHHGGGGGGGGGGHHHHHH2FF?G1>FDDGHHGGG-AHHHHHHHFF=GGHHGGGGGHGHHGGGGGGGGGFGGGGGDFGFFAFFFFFFFFFFF/BF/FBBFFFFFFFFFFFFFDFFFFFFFFDDBFFFFFFFFFFFFBFFFFFFFFFFFFFFEF/BFEFFFFFFFAFFFB9
@M05620:37:000000000-D9766:1:1101:23619:6694 1:N:0:75
AGTGCCAGCTCTCAATAGCACAGGGGACCCAGGGCCTGGCCCCTCCATCCAGAAAACCTATGACCTCACCCGCTACCTGGAGCACCAACTCCGCAGCTTGGCTGGGACCTATGTGAGTATCCAGCGTAGGAATCTGGGAGTTGGGGAGGAGTGAGGAGTTGGGGAAAGACAGTCCTAACCGTGGAGGGTTCTGGTAAATGATGGGGTGAGGAGGGGCTCTTTGGCTCCCACCAGTCCCCCTGTCTGGTCTA
+
ABABBFFFBFFFGGGG5FGGGGHHGGGAGGHHGGGGGGHHHHGHGGHHHHHHHHHHGAGHHHHHHHHGHHHGGGFGHHHHHHHHHHHHGHHHGGGGGHHHGHHGGGHHGHHHHHHHHHHHHHHHHGGGGGHHHHHHHHHGGHHHGGGGGGEGHHHHHGHHHHGGGGHHHHHHHHHHHHHHGGGGGGGGGGGGGGFGGGGGGGGGGGGFFFFFFFFFFFFFFFFFFFFFFFFFFFFFFFFFFFFFFFFFFFF
@M05620:37:000000000-D9766:1:1101:20775:6701 1:N:0:75
AGTGCCAGCTCTCAATCGCACAGGGGACCCAGGGCCTGGCCCCTCCATCCAGAAAACCTATGACCTCACCCGCTACCTGGAGCACCAACTCCGCAGCTTGGCTGGGACCTATGTGAGTATCCAGCGTAGGAATCTGGGAGTTGGGGAGGAGTGAGGAGTTGGGGAAAGACAGTCCTAACCGTGGAGGGTTCTGGTAAATGATGGGGTGAGGAGGGGCTCTTTGGCTCCCACCAGTCCCCCTGTCTGGTCTA
+
BCABBFFFCFFFGGGGGGGGGGHHGGGGGGHHGGGGGGHHHHGHGGHHHHHHHHHHHGHHHHHHHHHHHHHGGGGGHHHHHHHFCGHHGHHHGGGGGHHHGHHGGGHHGHHHHHHHHHHHHHHHHGGGGGHHHHHHHHHGGHHHGGFGGGGGHHHHHGHHHHGGGGHHHHHHHHHHHHHHGGGGGGGGGGGGGGFGGGGGGGGGGGFFFFFFFFFFFFFFFFFFFFFFFFFFFFFFFFFFFFFFFFFFFFF
@M05620:37:000000000-D9766:1:1101:21407:6704 1:N:0:75
ACCACACCTTCTACAATGAGCTGCGTGTGGCTCCCGAGGAGCACCCCGTGCTGCTGACCGAGGCCCCCCTGAACCCCAAGGCCAACCGCGAGAAGATGAGTGAGTGGCCCGCTCCCTCTTCTGGTGGCCGCCTCCCTCCTTCCTGGCCTCCCGGCGCTGCGCCCTTTCTCACTGGTTCTCTCTTCTGCCGTTTTCCGTAGGACTCTCTTCTCTGCCCTGAGTCTCCTTTGGAACTCTGCAGGTTCTCGATC
+
BBBBBBBBFFFFGGGGGGGGGGHHGGGGHGHHHGGGGGGGGHHHHGGGGGGGHHHHHHHGGGGGGGGGGGGHHHHGGGGHGHHHHGGGGGGGGGHHHHFHHHHHHHGGHHGGG-DFHHGHHHHGGH.CHDGGGGHGHHGHHHHHHHGGGGGGGGCCGGGFFFFFFFFFFFFFFBBBFFFFFFFFFFFFFDAAFFFFFBFD?FFFFFFFFFFFFF/FEFFBFFFFFFFFFFF/BFFFFF//BA;FFFBE/9?
@M05620:37:000000000-D9766:1:1101:21480:6707 1:N:0:75
AGTGCCAGCTCTCAATCGCACAGGGGACCCAGGGCCTGGCCCCTCCATCCAGAAAACCTATGACCTCACCCGCTACCTGGAGCACCAACTCCGCAGCTTGGCTGGGACCTATGTGAGTATCCAGCGTAGGAATCTGGGAGTTGGGGAGGAGTGAGGAGTTGGGGAAAGACAGTCCTAACCGTGGAGGGTTCTGGTAAATGATGGGGTGAGGAGGGGCTCTTTGGCTCCCACCAGTCCCCCTGTCTGGTCTA
+
ABAABFFFCFFFGGGGGGGGGGHHGGGEGGHHGGGGGGHHHHGHGGHHHHHHGHHHHGHHHHHHHHHHHHHGGGGGHHHHHHHHHHHHGHHHGGGGGHHHGHHGGGHHGHHHHGHHGHHHHHHGHGGGGGHHHHHHGGGGGHHHGGGCGDEFHHFHHGHHHHGGGGHGHHHHHHHHHHHHGGEGDGGGEFGGGGFFGGGGGGGGGGFFFFFFFFFFFFFFFFFFFFFFFFFFFFFFFFFFFFFFFFFFFFB
@M05620:37:000000000-D9766:1:1101:5260:6721 1:N:0:75
ACCACACCTTCTACAATGAGCTGCGTGTGGCTCCCGAGGAGCACCCCGTGCTGCTGACCGAGGCCCCCCTGAACCCCAAGGCCAACCGCGAGAAGATGAGAGAATGGCCGCCACCCTCTTCTGGTGGCGGCCTCCCTCCTTCCTGGCCCCCCGACGCTGCGCCCTTTCTCCCTGTTTCTCTCTTCTGCCGTTTTCCGTCGGCCTTTCTTCTCTGCCCTGATTCTCCTTTGACCTCCGGCCGGTTCTTGCTC
+
CCCCCCCBFFFFGGGGGGFGGGHHGGGFHGHHHGGGGGGGGHHHHGGGGGGGHHHHHHHGGGGGGGGGGGGHHHHGGGGHGHHHHGGGGG@GGGHHHHHHBG/1?D1?G</>->GDA<>=G0=0=G.<-:;-CHGC/F.FFGFFF/AA.;C?B-9;-?..-:;BDFFB9/BF//;B/B9//9;BFF/;/;ADF?F/A/.@--:.9//;:FFFF/FFEF.;////;;BBFF/////..:--:=DDA/;////
@M05620:37:000000000-D9766:1:1101:11864:6722 1:N:0:75
AGTGCCAGCTCTCAATCGCACAGGGGACCCAGGGCATGGCCCCTCCATCCAGAAAACCTATGACCTCACCCGCTACCTGGAGCACCCACTCCGCAGCTTGGCTGGGACCTATGTGAGTATCCAGCGTAGGAATCTGGGAGTTGGGGAGGAGTGAGGAGTTGGGGAAAGACAGTCCTAACCGTGGAGGGTTCTGGTAAATGATGGGGTGAGGAGGGGCTCTTTGGCTCCCACCAGTCCCCCTGTCTGGTCTA
+
AA>AAFBFAFFFG1GGFFFCEGHHG0AAAEHH0AE/BBGHCHGHGGEGBBFFAB1BFAHGBGBGGDFGHHHGG>>EHHGG>GHHHH/??GH>EE?EEGBFFHHGGGHHGHGHHGHHHHHHHH2GHGGACGFDFGHHGH0?EGHHGG.AC.>FG0DG0CHHHHGGA.:G:GCGHHHHFFHHGGGG.EGGEGGGGGGFGGGGFGGGGGF@EFFBBF@@@@FFFFFFFFFFFEFFEFFFFFFF@FFFFFFFFFB
@M05620:37:000000000-D9766:1:1101:23613:6723 1:N:0:75
GAGGCTGGCTTGGACGAACCTCATAGACCAAGGTAATAATTCATCCTTGAACTGGACAAATGTCTTGCCCCGATTACCGAAGCTGAAACACCTGCAAATGTCTGACACCAATATAAGTGTAACGAAAAGCAATCAGAAAACTGGAAAGTAGTAAAAAAGTTCAGAAAAACAGGGCTAACAATCGATGGACCTCCGCAATAATTTGGTGAGGAAGTTAACTCAACCATCCACAACACCCCCATTCTGAACTG
+
>1>11>B11B>>AA1AA0A0B01A12BB1000A11D222A2212BFB21B1B1B0AA10011D2AB11BAAA//?/@1B?>/>@@B@1B0B>>>B0@@@1>B>1>B1B?//1122B222>BB2/<//<00101<11111001100110@@2@11111//1111=<1>0F.<0..>..</<00/.<.0./0//0:..--:00;00009.0..0/.00=00900//;.0;.09/..----9---//9/////9
@M05620:37:000000000-D9766:1:1101:17771:6734 1:N:0:75
AGTGCCAGCTCTCAATCGCACAGGGGACCCAGGGCCTGGCCCCTCCATCCAGAAAACCTATGACCTCACCCGCTACCTGGAGCACCAACTCCGCAGCTTGGCTGGGACCTATGTGAGTATCCAGCGTAGGAATCTGGGAGTTGGGGAGGAGTGAGGAGTTGGGGAAAGACAGTCCTAACCGTGGAGGGTTCTGGTAAATGATGGGGTGAGGAGGGGCTCTTTGGCTCCCACCAGTCCCCCTGTCTGGTCTA
+
AB>>AFFFBFFFGGGFEFGCGCHCGA2FEFHH2EFEGGHHHHGHGGHGHFFHHCHFHGHEGGGHHHHHHHHGG@EEHGHH?BGHHH11EGHGEEEEGGHHGHFGGGHHGHHHHHHHHHHHHHHHHGGGGGHGHHHHHHHGGHHHGGFGGGCGGFHHGGHHHHGGGGHHHHGHHHHHHHHHGGGGGGGGFGGGGGFFGGGGGGGGGGFBFFFFFFBBBBFFFFFFFFFFFFFFFFFFFFFFBFFFFFFFFF/
@M05620:37:000000000-D9766:1:1101:13290:6734 1:N:0:75
ACCACACCTTCTACAATGAGCTGCGTGTGGCTCCCGAGGAGCACCCCGTGCTGCTGACCGAGGCCCCCCTGAACCCCAAGGCCAACCGCGAGAAGATGAGTGAGTGGCCCGCTCCCTCTTCTTGTGGCCGCCTCCCTCCTTCCTGGCCTCCCGGCGCTGCGCCCTTTCTCACTTTTTCTCTCTTCTGCCGTTTTCCGTCGGCCTCTCTTCTCTGCCCTGAGTCTCCTTTGGCACTCTGCCGGTTCTCGCTC
+
CCCCCCCCFFFFGGGGGGGGGGHHGGGEHGHHHGGGGGGGGHHHHGGGGFGGHHHHHHHGGGGGGGGGGGGGGHHGGGGHGHHHHGGGGGBFDGHHHHHB>>DGHHG/F?<ADGGGHGHHHH0=G0<C<A<@DGHGHHGHHHHHB/FGGGGGGGGAC?A.CF.;@/FFFF0BB90:BFFFFFFFFFF0:;DDFEBFDF.;D-::.:BFFFFFFFFFEFFFFFFB0BB0;B/090;90;B0;;:.EF0;...
@M05620:37:000000000-D9766:1:1101:13142:6734 1:N:0:75
GAGGCTGCTTTGGAAGAAACTCATAGATTACTGCAACAGTTCCCCCTGGACCTGGAAAAGTTTCTTGCCTGGCTTACAGAAGCTGAAACAACTGCCAATGTGGCATTACCAGCCTGAGGCCTATAACCGACTCTGCAAGCACCATTCTGCAGAGCCTTGCTTCACTCGGCCCTTTCTTGGTTCCTACAGGATGCTACCCGTAAGGAAAGGCTCCTAGAAGACTCCAAGGGAGTAAAAGAGCTGATGAAACA
+
A1AAA?CA1D3FCFBGCCGGDFDGDGFAFG1FGFHHCEH1FGG1FGCGAEB0FFAB1B0FBBFHAFA1BA1AGHFHHBGEGFHFEHGEHEGHHGFBGFHHHF1?BBFGHBF1//0B0FA/?BBBBEHGEEEEGD>BBFF?B0/B11BFGH2<>/0<F11@11@1@FGFCFGGH0<1FG1<<>1<F11><>GHHFHFHHACA@;CC0//.;C:;E/::CC09/0;9:F0.;.A;9B900;//0:9CFBFF99
@M05620:37:000000000-D9766:1:1101:20763:6742 1:N:0:75
AGTGCCAGCTCTCAATCGCACAGGGGACCCAGGGCCTGGCCCCTCCATCCAGAAAACCTATGACCTCACCCGCTACCTGGAGCACCAACTCCGCAGCTTGGCTGGGACCTATGTGAGTATCCAGCGTAGGAATCTGGGAGTTGGGGAGGAGTGAGGAGTTGGGGAAAGACAGTCCTAACCGTGGAGGGTTCTGGTAAATGATGGGGTGAGGAGGGGCTCTTTGGCTCCCACCAGTCCCCCTGTCTGGTCTA
+
A3>ABFDFBFFFEGGFBAFGEGGHCFGGGAGHGGDDGFHFGHGHGGGHFGHFHF3FGF3GHHHHHHHHHHHGGGGGHHHFGGHFFHHHGFHHFGGGGHHHGHHGGCHHGHHHHHHHHHHHHHHFHGGGGGHHHHHHHEFGGHHEGCFDGGEHFGHHHGHHHFGGGGHHHHHHGHHHHHHGGGGGFGDBCFFGGGFGGGGGGGGGGGFBFFFFFFBBBBFFFFFFFFFFFFFFFFFFFFFFBFFFFFFFFFF
@M05620:37:000000000-D9766:1:1101:24926:6744 1:N:0:75
ACCACACCTTCTACAATGAGCTGCGTGTGGCTCCCGAGGAGCACCCCGTGCTGCTGACCGAGGCCCCCCTGAACCCCAAGGCCAACCGCGAGAAGATGAGTGAGTGGCCCGCTCCCTCTTCTGGTGGCCGCCTCCCTCCTTCCTGGCCTCCCGGCGCTGCGCCCTTTCTCACTGGTTCTCTCTTCTGCCGTTTTCCGTAGGACTCTCTTCTCTGCCCTGAGTCTCCTTTGGAACTCTGCAGGTTCTCGCTC
+
AAAAAAAAFFFFGGGG3GFAGAGHGEAAAAFGAFG?EGGGFHHHHGGGGEGGHHHEHHHGGGGGGCGGEEGFHGHGGGGHACHHHG/<B/B<B<?CG1?GGHHHHBFFHFCGGCGGHHHHHHHGHHGGHGGGGGHGHHGHHHHHHHFGGGGGG@AAG@GF@@F@@EFFBFFFFFBFFFFFFFFFFFFBF@9AFFFFFFABB;FFFFFFFFFFFFFFFBFFFFBFFFFFFFF/BFFFBFF/BFFFFF:A-;A
@M05620:37:000000000-D9766:1:1101:19998:6745 1:N:0:75
ACCACACCTTCTACAATGAGCTGCGTGTGGCTCCCGAGGAGCACCCCGTGCTGCTGACCGAGGCCCCCCTGAACCCCAAGGCCAACCGCGAGAAGATGAGTGAGTGGCCAGCTCCCTCTTCTGGTGGCCGCCTCCCTCCTTCCTGGCCTCCCGGCGCTGCGCCCTTTCTCACTGATTCTCTCTTCTGCCGTTTTCCGTAGGACTCTCTTCTCTGCCCTGCGTCTCCTTTGGCACTCTGCCGGTTCTCGCTC
+
AAAAA?1AFFCBAGGFDFGGBGGCEEGGG0GHHGG0EEG/AGHHHG?EEAEAAABGHGFGGG?E/E/EGGGGHH/EGGGGGHHCFFGGGGGGCCFGBDDFD1FH<D//01/?<GFFHF0=1=11<0CF<C-A..<CCCCCHHHHG/CGHHHG.-9--@-999.;=99BF//;B///;/F/9BFBBBF/9@AA/A9BAF-;A//99/BFFB9BFBBF-9---9--;/BFBB//;9BFFF//;9;BEF/;-E?
@M05620:37:000000000-D9766:1:1101:20702:6746 1:N:0:75
ACCACACCTTCTACAATGAGCTGCGTGTGGCTCCCGAGGAGCACCCCGTGCTGCTGACCGAGGCCCCCCTGAACCCCAAGGCCAACCGCGAGAAGATGAGTGAGTGGCCCGCTCCCTCTTCTGGTGGCCGCCTCCCTCCTTCCTGGCCTCCCGGCGCTGCGCCCTTTCTCACTGGTTCTCTCTTCTGCCGTTTTCCGTAGGACTCTCTTCTCTGCCCTGAGTCTCCTTTGGAACTCTGCAGGTTCTCGCTC
+
BCCCABCCFFFFGGGGGGGGGGHHGFGB4FHFHGGEGGGGGHHHHGGGFGGGGHHHHGHGGGGGGGGGGGGGFHHGGGGHGHHHHGGGGGDGGGHHHHHHHHHHHHGGGHGGG?GGHHHHHHGHHHGGGGGGGGHGHHGHHHHHHHGGGGGGGGGGGGGFFFFFFFFFFFBFFF:BFFFFFFFFFFF0F@;AFFFFFFFFFFFFFFFFFFFFFFFFFFF/;FFFFFFFFFFBFBFFBFF0;;AFFF0A.;.
@M05620:37:000000000-D9766:1:1101:9333:6756 1:N:0:75
ACCACACCTTCTACAATGAGCTGCGTGTGGCTCCCGAGGAGCACCCCGTGCTGCTGACCGAGGCCCCCCTGAACCCCAAGGCCAACCGCGAGAAGATGACCGGTGTGAGGCCCGCTCACTCTTCTCGTGGCCGCCTCCCTCCTTTCTGGCCTCCCGGCGATCTGCCCTTTCTCCCTGGTTTTCTCTTTTGCCGCTTTTCGTGGGTCTCTCTTCTCTGTCCTGTGTCTCCCTTGGTACCCTGTCGGTTTTCT
+
BBBBBBBBFFFFGGGGGGBGGGHHGGGEGEGHHGGGGGG2EHHHHGGGGGGGHHHHHHHGGGGGGGGGGGGHHHHGGGGHGHHHHGGGGGCFGGHHHHHHH//<<??1<0.<C-@CD<<<DH0<D0.<.;::-CD.;.A/C.90;00000::FEA9--9--9;BFFF//B9:F/;.9.//:A:9FF/:;/9/--;AE//:99;-:..9::B//9B9/9/:///;/9;B//:B.//:///9./;.-;;;.//
@M05620:37:000000000-D9766:1:1101:5750:6756 1:N:0:75
GAGGCTGCTTTGGAAGAAACTCATAGATTACTGCAACAGTTCCCCCTGGACCTGGACAAGTTTCTTGACTTGCTTACCGAAGCTGAAACAACTGCCAATGTGCACATACAAGCACGACTAAGAAACCCGACTCTGACAGCACAACAATCCAGAGCATCGCTACACTCAGCCCATTCTCAACTCATAACGGATGCCACCAGTAACCCAAGGAGCCCCACAGACCCAACGGTAGTACTTGAGACGATAACACA
+
A?AB>AFABBBBGBBBGF4GGGHHHCHHFGBAFGBGCGADGBBBAAAFAFBBGHEFA31BDGHDFGH5BDBBAFG533BBEF>BF33GBF1GHH33FFFB4B44B3B3@@E@?2?>//?/BGF333B<</>>/2BB3B2/20<<?//22@@<@/01<??/0/><<1<0><><.01<1111/0000=0/.-<<-:0;CHGH;0000.::;.F....:.;../.9..9..-99:/99/:/FB.:.:...;:/.
@M05620:37:000000000-D9766:1:1101:18474:6766 1:N:0:75
ACCACACCTTCTACAATGAGCTGCGTGTGGCTCCCGAGGAGCACCCCGTGCTGCTGACCGAGGCCCCCCTGAACCCCAAGGCCAACCGCGAGAAGATGAGTGAGTGGCCCGCTCCCTCTTCTGGTGGCCGCCTCCCTCCTTCCTGGCCTCCCGGCGCTGCGCCCTTTCTCACTGGTTCTCTCTTCTGCCGTTTTCCGTAGGACTCTCTTCTCTGCCCTGAGTCTCCTTTGGAACTCTGCAGGTTCTCGATC
+
DDDDDDCCFFFFGGGGGGGGGGHHGGGGGGHHHGGGGGGGGHHHHGGGGGGGHHHHHHHGGGGGGGGGGGGHHHHGGGGHGHHHHGGGGGGGGGHHHHHHHHFHHHGGHHGGG-EGHHHHHHHHGHGHFGGGGGHGHHGHHHHHHHGGGGGGGG-CGGGFFFFFFFFFFFFFFF/9FFFFFFFFHFFFFDADFFFFFFFFFFFFFFFFFFFFFF0BEFFFFFFFFFFFFFEBFFFFFFF0;FFFFF0E0FF
@M05620:37:000000000-D9766:1:1101:15524:6787 1:N:0:75
ACCACACCTTCTACAATGAGCTGCGTGCGGCTCCCGAGGAGCACCCCGTGCTGCTGACCGAGGCCCCCCTGAACCCCAAGGCCAACCGCGAGAAGATGAGAGTGGCCCGCTCCCTCTTCTTGTGGCCGCCTCCCTCCTTCCTGGCCTCCCGGCGCTGCGCCCTTTCTCACTGGTTCTCTCTTCTGCCGTTTTCCGTAGGACTCTCTTCTCTGCCCTGCGTCTCCTTTGGAACTCTGCAGGTTCTAGGTCGG
+
A1AAA@AA>CCFBGG1DG1AB1FFEEE00AEEAAFE/EE/AGFFHGG//EEGBHFGHHF>EE?EGEEEGE?FFEHGGEEHFHHH/FC@CC/>B/F1111G1?GHG/?F?-<->EGHHHHH00=<CE.;--;ECEHFGGFEFGEF.AFFEGG@9A@?@-9-;@@FFFFFFFFF-BBFFFFFFFFFFEE@FFBFBB9;FFFFBFFF/:FFFFFF/;AFA-;B;B-//;B////B9/B/F/9:AF/B;B/;F=;
@M05620:37:000000000-D9766:1:1101:18602:6792 1:N:0:75
GAGGCTGCTTTGGAAGAAACTCATAGATTACTGCAACAGTTCCCCCTGGACCTGGAAAAGTTTCTTGCCTGGCTTACAGAAGCTGAAACAACTGCCAATGTGGCATTACCAGCCTGAGGCCTATAACCGACTCTGCAAGCACCATTCTGCAGAGCCTTGCTTCACTCGGCCCTTTCTTGGTTCCTACAGGATGCTACCAGTAAGGAAAGGCTCCTAGAAGACTCCAAGGGAGTAAAAGAGCTGATGAAACA
+
11>AAAFAFFFFFC1AB1AF1FBGGGHHHCHHHHH1BBGDFGHHHGGFHFHHGHHHHFHGGFHHHHGGGHHHHHGHHHHHHHFHHGBFB0>GHHHHH1GGHFGG0GHFGHHHGGHFHHGEGFHHHHHHEEGGGHHHGBGFHHHHFHGHHHHHDGHHHHHHHHHHHHHGGGGGEHFHHHHGHHGHHHHHHGHFHGGFHHFFHGGG/FHGFGEHGGHHH0CGFHGHGGGGGGEF.CFFFBABFFFGGF00;C/
@M05620:37:000000000-D9766:1:1101:22980:6843 1:N:0:75
GAGGCTGCTTTGGAAGAAACTCATAGATTACTGCAACAGTTCCCCCTGGACCTGGAAAAGTTTCTTGCCTGGCTTACAGAAGCTGAAACAACTGCCAACTTCTAGTAAAGGCTCCTAGAAGACACCCAGGGAGTAACAGAGCTGCTGACACAATGGCCAGTACGTCAGGCATTTCCGCTTTAGCACTCTGGTGGATCCAATTGAACAATTCTCAGCATTTGTACTTGTAACTGACAAGCCAGGGACGCAAG
+
1>>>>>1ACFF1G11F11AFBFBFDDFFD1BFFGA1B0GAFFGHHGGFEHHHHFGHFGFHGHHHEDBGHGFAGHAGG1BDFGB1BEBGGFEGGHHH11?BFB@GEBED221?@0?1@G1BGFH00?/F??/?EEBGFHD<GF11BBGFCBB<F1@1@0<<111/@0//?GC?11FGEG<<E11=111>11<1/AC0<CD0F0DDGH0:::0::CGB00;CGGHFHBF0;;C00CFF0;A./....=----;
@M05620:37:000000000-D9766:1:1101:10243:6859 1:N:0:75
GAGGCTGCTTTGGAAGAAACTCATAGATTACTGCAACAGTTCCCCCTGGACCTGGAAAAGTTTCTTGCCTGGCTTACAGAAGCTGAAACAACTGCCAATGTGCTACTGGATGCTACCGGCAAGTAAACGCCCCTACCAGACTCCAAGTGCGTAGAATTGCTTATGTCACACTGGTATGTAAGCCTGCCGGTTCCGCCCCAGAACTCTTGTGTATCCACTGGCACAATGGGAGGCATTTGTATTTGTAACTG
+
A3>AAA@BFFFFGGGGGGGGGGHHHHHHHHGFHHB4FGFBFGHHHGGGAFGGHHEGH32FBGHHGHHHHHHHHHG3GHHHHHHHHFHHHGHHHHHHFGHHH444F3@33?3BF3432/>////34444?<//<F/002B0?2FG222@FD?////111?FH11111111<<010111111111>1...---=.C...--...;/0000:00/000;0/00/./;//00/./.-.9//////////:B/B//
@M05620:37:000000000-D9766:1:1101:12178:6866 1:N:0:75
AGTGCCAGCTCTCAATCGCACAGGGGACCCAGGGCCTGGCCCCTCCATCCAGAAAACCTATGACCTCACCCGCTACCTGGAGCACCAACTCCGCAGCTTGGCTGGGACCTATGTGAGTATCCAGCGTAGGAATCTGGGAGTTGGGGAGGAGTGAGGAGTCGGGGAAAGACAGTCCTAACCGTGGAGGGTTCTGGTAAATGATGGGGTGAGGAGGGGCTCTTTGGCTCCCACCAGTCCCCCTGTCTGGTCTA
+
AAAAAFFFAFFFFGDGGFF1AAF0CEGGEGHHGGGGGGHFGHGHGGFHFHCFB01FGGFHHHGHHHHFHHHGGGGGHHHFGGHACHHHGGHHGG//ECHH/GH/EEFGGHGHHHHHHHHHHGHHHGAEGGGFHFGFHFFFCGHHCCCCGGFHHHFEHGH<@CCCGGHGGHHHGGGGGFFF@.EGGGGGCFGGGGG0CFFBFFFFFFF?EFFFFF@@@?EFFFFBFFFFFFFFFFFFFFFF@EFFFB/9;B/
@M05620:37:000000000-D9766:1:1101:23035:6869 1:N:0:75
ACCACACCTTCTACAATGAGCTGCGTGTGGCTCCCGAGGAGCACCCCGTGCTGCTGACCGAGGCCCCCCTGAACCCCAAGGCCAACCGCGAGAAGATGAGCGTGGACCGCTCCCTCTTCTTTTGGCAGCCTCCCTCCTTCCTGGCCTCCCGGCGCTGCGCCCTTTCTCCCTGCTTCTCTCTTCTGCCGTTTTCCGTAGGCCTCTCTTCTCTGCCCTGCGTCTCCTTTGGACCTCTGCAGGCTCTAGCTCGT
+
BBBBBBBBFFFFGGGGGGFGGGHGGFGEHFHHHGGGGGGGGHHHHGGGGGGGHHHHHHHGGGGGGGGGGGGHHHHGGGGHGHHHHGGGGGDGFGHHHHHCD//?/<1F/-><CFFB0DG0<000-<0<..</CE/GEH00C00/.:::;AE;-----:A=D-99:/9B//B/.BF///;//:FF//B@:.FAFFFF...:FFAB/B9BFFF///;:F.-.;A.B:FFB//;.B/BFFF/..;.BFF/;;.-
@M05620:37:000000000-D9766:1:1101:23234:6871 1:N:0:75
ACCACACCTTCTACAATGAGCTGCGTGTGGCTCCCGAGGAGCACCCCGTGCTGCTGACCGAGGCCCCCCTGAACCCCAAGGCCAACCGCGAGAAGATGAGAGTGGCCCGCTCCCTCTTCTGGTGGCCGCCTCCCTCCTTCCTGGCCTCCCGGCGCTGCGCCCTTTCTCACTGGTTCTCTCTTCTGCCGTTTTCCGTAGGACTCTCTTCTCTGCCCTGCGTCTCCTTTGGAACTCTGCAGGTTCTAGCTCGG
+
BBBBCAAAFFFFGGGGGGGGGGHHGGGGGGHHHGGGGGGFGHHHHGGGGGGGHHHHHHHGFGGGGGGGGGGHHGHGGGGHGHHHHFGFGDGGGGHGHHHHBCGHGEGGCGG?EGFGHFHG1<GFGHHGGGGGHGHHGHHHHHG/GGGGGGGAADGCGGFFFFFFFFFFBFFB/FFFFFFFFFFFFFFFFFFFFFDF9AD0BFFFF0BFFFFF0:EFFEAFFDFFFBFBF::FFFFFFB9;AFFBF0;BFDD
@M05620:37:000000000-D9766:1:1101:20362:6888 1:N:0:75
ACCACACCTTCTACAATGAGCTGCGTGTGGCTCCCGAGGAGCACCCCGTGCTGCTGACCGAGGCCCCCCTGAACCCCAAGGCCAACCGCGAGAAGATGACCGGCCCGCGGCCCGCTCCCTCGTCTGCTGCCCGCCTCCCTCCTTCCTGGCCTCCCGGCGCTGCGCCCTTTCTCCCTTGTTCTCTCTTCTGCCGTTTTCCGTTGGTCTCTCATCTCTGCCCTGCGTCTCCTTTTGCACGCTCCGGTTCTCAA
+
CCCCCBCCFFFFGGGGGGGGGGHHGGGEHGHHHGGGGGGGGHGHHGGGGGGGHHHHHHHGGGGGGGGGGGGHHHHGGGGHGFHHHGGGGGGGGGHHHHF2<BD?/>@---<A---;AC.:C-:;9E0000;E.BGG.;EG/.;00;//;:.:AEE.@C-BF-.--;-;FF/B/BBBF.BBBF//B/F/;/;BBA9B.FF.;/...;BFFB/9BFB/;/;9/..:;:.9/:BB/BFFF.-.A..;:AFF//;
@M05620:37:000000000-D9766:1:1101:24406:6902 1:N:0:75
AGTGCCAGCTCTCAATCGCACAGGGGACCCAGGGCCTGGCCCCTCCATACAGAAAACCTATGACCTCACCCGCTACCTGGAGCACCAACTCCGCAGCTTGGCTGGGACCTATGTGAGTATCCAGCGTAGGAATCTGGGAGTTGGGGAGGAGTGAGGAGTTGGGGAAAGACAGTCCTAACCGTGGAGGGTTCTGGTAAATGATGGGGTGAGGAGGGGCTCTTTGGCTCCCACCAGTCCCCCTGTCTGGTCTA
+
AAAABFFFCFFFGGGGGGGGGGHGGG?E2EGHAEEGGGCHGHGHFAHH5FGHHHGHGGHHHHHHHFHGHHHGGEFGHGGGGHHHHHFGFGHHEGGGGHHHGHFGGGHHGHHHHHHHHHHHHHHHHGGGGGHHHHHHHHHGGHHHGGFGGDEHHGFHHGHHHHGGGGHHHHFHHHHHHHHHGGGGGGGGEFGGGGFGGGGGGGGGGGFFFFFFFFFFFFFFFFFFFFFFFFFFFFFFFFFFFFFFFFFFFFF
@M05620:37:000000000-D9766:1:1101:6070:6905 1:N:0:75
GAGGCTGCTTTGGAAGAGCCCCCTGCGGAACTCCACACACATACCGCAAGCTGGTATGCCAGGTTCTGCTTGACCAAAAGACCAACCGCGCGAAGATGACCGGTGGGTGGCCCGGTCACTCTTCTGGTGGCCGCCTCCCTCCTTGCTGGACTCCCGGGGTTGTGCCCTTTCTCCCTGGTTTTCTCTTTTGCCGTTTTCCGTAGGGATCTCTTCTCTGTCCTGGGTCTCCCTTGGCACACTGGCGGTTGTAG
+
11AA>1BACB@FCGFAABF1A000B0000AEG1BC01////A1B0/A///AB1BB121D111/@@@11DD1@0@BGGHE0/0BFGG//>//><EC/11>11<@>C/B/?/GHHG/><.1>GHHDFHG1><.<<CCGGCCCGCGH0;;;C..<C/A;--;-9;.9;BFF/00BFBFFF-99;;FFBFB9;;F/@9A/;:FA9-;A-/;:BFFBFF/;99;;FF:99-:BB/;;B//9B-9;B--;@9@-:;9
@M05620:37:000000000-D9766:1:1101:25847:6909 1:N:0:75
ACCACACCTTCTACAATGAGCTGCGTGTGGCTCCCGAGGAGCACCCCGTGCTGCTGACCGAGGCCCCCCTGAACCCCAAGGCCAACCGCGAGAAGATGAGAGTGGCCCGCTACCTCTTCTGGTGGCCGCCTCCCTCCTTCCTGGCCTCCCGGAGCTGCGCCCTTTCTCACTGGTTCTCTCTTATGCCGTTTTCCGTAGGACTCTCTTCTCTGACCTGCGTCTCATTTGGAACTCTGCAGGTTCTAGCTCGG
+
AAAAAAAAFFFFGGGFDGG1G1FCEBAFG?GHCFEEECGAEGHHHGGGEAEAAGH1FFGEEG/EFEEGGGGHHFHGGGGC/FGHA/</C/B@/BF1111?1<FG/FFHCGG--FGHHHHFHHG/.<GACCGG.C/:C/GGHH0:CGF.CG?-9AA./;:A.AA/BBF/BFFFF/;BFF/FFF/BFF/@;BFFFF9;FBFFFFFFFFFFFFFFFFB/BA-;;A9/;BFFFEFFBFF/FFFFAFFFF//BFB@
@M05620:37:000000000-D9766:1:1101:6663:6918 1:N:0:75
ACCACACCTTCTACAATGAGCTGCGTGTGGCTCCCGAGGAGCACCCCGGGCTGCTGACCGAGGCCCCCCTGAACCCCAAGGCCAACCGCGAGAAGATGACCCTGGGGCGCCGAACGACCGCTCCTGTTGACGGTCTATCCCATTATTAGCGTCCACCAGATAAGCCCACTCTAGCCGTTGATCTCTTCTGCAGCATTCTGCAGGAGTCTATTCTACAACCCCCAGCACCTGTTCTTTTCACTACGAACTCG
+
1>11AA1AFFC13BG1ABF1A1A1A0ABE0FG1F0AA/E/EHHHHGCG//EA/>1BG00>@@/E>>/>EGG0G1//EE///<G<///<>/B@//?111111000///.<-------;:-----9;/00000.-...000//////////9--;--/----///99/;--;///9//----;;/FFF//B/////-/;//////-9-;BBBB////////;--9--:---9/;//////;/////;---;/-
@M05620:37:000000000-D9766:1:1101:19071:6930 1:N:0:75
ACCACACCTTCTACAATGAGCTGCGTGTGGCTCCCGAGGAGCACCCCGTGCTGCTGACCGAGGCCCCCCTGAACCCCAAGGCCAACCGCGAGAAGATGAGAGTGGCCCGCTCCCTCTTCTGGTGGCCGCCTCCCTCCTTCCTGGCCTCCCGGAGCTGCGCCCTTTCTCACTGGTTCTCTCTTCTGCCGTTTTCCGTAGGACTCTCTTCTCTGACCTGCGTCTCCTTTGGAACTCTGCAGGATCTAGATCGG
+
AA>AA?1AFFFBFGG1BFGGB111A0BF00FGFGFECCG/AGHHHGCGA/E/111FFA0EEE/E>E/EGGGHHF/>EAEAFFHC<?EEG?BC/BC1111FF1??</?G?CC-CFGFCGHHF10<<C.-ACCGHE//.:C0CFGBCGE..=A--;AFF/;AB--FFFFFFFFBFFFFBFFFFFFFFFF=FFFFFFBF-:9FFFFFFFFFFFFF//BF---;=?BFFFFFFBFFBBBFFFBF-;BBF////;A
@M05620:37:000000000-D9766:1:1101:17234:6935 1:N:0:75
GAGGCTGCTTTGGAAGAAACTCATAGATTACTGCAACAGTTCCCCCTGGACCTGGAAAAGTTTCTTGCCTGGCTTACAGAAGCTGAAACAACTGCCAATGTGGCATTACCAGCCTGAGGCCTATAACCGACTCTGCAAGCACCATTCTGCAGAGCCTTGCTTCACTCGGCCCTTTCTTGGTTCCTACAGGATGCTACCCGTAAGGAAAGGCTCCTAGAAGACTCCAAGGGAGTAAAAGAGCTGATGACACA
+
>11>A>FAFFFFGGGGFGGGFGGHGGHHH1FHHHD1BFGDFGHHHGEFAAGGHHGHHB0BBHHHGHHHHHHHHHH1FGHFGHHFHHHHHBGHHHHHBFGHHHHHFHHHHHHHHGHHHF/FGHHHGHHHGEGGGHHHF1BGGHHFHHHHHHEGDGGHHHHHHHHHHHHFGGGGHHHHHHHHHHHHHHHHHHFHHHHFHHHGGGGHHFHHHGHHHGHFH0CFFGGGGEGGGGGGCFGGFFEGGGGGGE00;CB
@M05620:37:000000000-D9766:1:1101:10565:6954 1:N:0:75
ACCACACCTTCTACAATGAGCTGCGTGTGGCTCCCGAGGAGCACCCCGTGCTGCTGACCGAGGCCCCCCTGAACCCCAAGGCCAACCGCGAGAAGATGCGAGGGTCCGTCGACCGCTTCCGGTTGCCGCCGCCGCCCTTCCCCTCCCTCCGGAGCTGCGCCCGTTCTCATTCGCTCTCGCTTCTGCCTTTGTCGTTTTGAGTCTCTTCCCTGACCTTGACCTCCGTTGGAATTCGTACGGTGCTGGATCGG
+
BBCCCCDDFFFFGGGGGGGGGGHHGFGFHGHHHGGGGGGGGHHHHGGGGGGGHHHHHHHGGGGGGGGGGGGHHHHGGGGHGHHHHGGGGGGGGGHHHHE/<//A/1=-.<-<AD-AD.<0:-;.-.0;---;D--;--/;////.;./:..-.-;.::-9A:--.;.;00;0:.;;E0:.;..00:000;00;..;.9.9.;:00:000/00/;/;0000;B0E.E09.000;:9/:.;.B.@00;.;F..
@M05620:37:000000000-D9766:1:1101:10408:6956 1:N:0:75
AGTGCCAGCTCTCAATCGCACAGGGGACACAGGGCCTGGCCCCTCCATACAGAAAACCTATGACCTCACCCGCTACCTGGAGCACCAACTCCGCAGCTTGGCTGGGACCTATGTGAGTATCCAGCGTAGGAATCTGGGAGTTGGGGAGGAGTGCGGAGTTGGGGAAAGACAGTCCTAACCGTGGAGGGTTCTGGTAAATGATGGGGTGAGGAGGGGCTCTTTGGCTCCCACCAGTCCCCCTGTCTGGTCTA
+
11>>A@@CAFC@AFG3BFEFGG00F00A0BFHBFEBFAAFBFAFAE0F20F1DFG0FEFFFGFHH1BFHHH/F>>/FGGFGGHHEH0/?FHB?EEGE0BBE0BCEGGH/FGD<>BGFHHHHHFHHGGCGGHGHGHHGGFEGHHFGGA@C.>FG0<C<CEHHGGGGACGFHHHHHGGFFGGGGGG.CCGCFFGGGGFGGGGGFFFFFF@FFFFFF@@@@FFFFFFFFFFFFFFFFFFFFFF@FFFFFFFFFB
@M05620:37:000000000-D9766:1:1101:10547:6960 1:N:0:75
ACCACACCTTCTACAATGAGCTGCGTGTGGCTCCCGAGGAGCACCCCGTGCTGCTGACCGAGGCCCCCCTGAACCCCAAGGCCAACCGCGAGAAGATGAGCGTGGCCCGCTCCCTCTTCTTTTGGCCGCCTCCCTCCTTCCTGGCCTCCCGGCGCTGCGCCCTTTCTCCCTGGTTCTCTCTTCTGCCGTTTTCCGTAGGCCTCTCTTCTCTGCCCTGCGTCTCCTTTGGAACTCTGCATGTTCTAGTTCGG
+
ACCCBBC>FFFFGFFGGGAFGGHHGGGBAEGGGBFE?EEGDGDGHGGEEFGGFHHHGHHAE@CEGGGGGGGHFHHGGGGHGHHHHGGGGG/>CGHEGHH22@?EG/?FD>>@EGHGHHHHH0DGCH<<;-;;GGHHGHHHGGB/.;;F;CC?GAG?D.;9;@DFFFFF0BFF.BFFFFFFFFFFFFFFFFFFFFFFFDFFFFFF/;FFFFF0:BAFF.;;@A/0;BFFF000B9;FEF990BFFFF9;BE-
@M05620:37:000000000-D9766:1:1101:7885:6987 1:N:0:75
AGTGCCAGCTCTCCATCGCACAGGGGACCCAGGGCCTGGCCCCTCCATCCAGAAAACCTATGACCGCACCCGCTACCTGGAGCACCCACTCCGCAGCTGGGCTGGGACCTATGTGAGTATCCAGCGTAGGAATCTGGGAGTTGGGGAGGAGTGAGGAGTTGGGGAAAGACAGTCCTAACCGTGGAGGGTTCCGGTAAATGATGGGGTGAGGAGGGGCTCTTTGGCTCCCACCAGTCCCCCTGTCTGGTCTA
+
>A>>>B@FA@CDGABFFE11E?FAC0AAEAGE0BAAAEAGHFCFECH1GACFGHG0GFHE1AGHG/>EGEGEE/>>E11F0BBGGH?/?FG0/?/<<F1B<FGCCFHHGGFHHHH>>GHHGBDGF??ACGH1FHBGEHAEEHHGGG.@C.<GC0<CCCGHFEGG:.:C/F/;FGGEBB/A@FE@.9CAAFAFF@@@E/BFFFFFFFA@FFF/BA@9@-AB/BF/9FBAE-FFEFFFFFFF@FFFFFFF/F9
@M05620:37:000000000-D9766:1:1101:11229:6990 1:N:0:75
ACCACACGCTCTACAATGCGCTGCGGGCGGCTCGCGAGGAGCACCCCTCGCTGCTGACCAAGGCCCCCCTGAACCCCAAGGCCAACCGCGCGAAGATGAGTGAGTGGCCTGCTCGCTTTTCTAGCGGCCGCCTCCCTCCTTCCTGGCCTCCCGGCGCTGTGCGCTTTCTCACTCCTTCTCTTTTCTGGCGCTTTTCGTTGGTCTTTCTTCTCTGGCCTGATTGTCTTCTGGCAGTCCCCCGGTCCTTGCTC
+
A>11A1A>1>>ACBF13BF0E0E?E00A//A///>//>E//?E0?EC?/>>///<11F01/B/FG/><C//0<1?CG//?//FGCF.-A?<----.000;:00<;C.CH0..90.-9..=FF0=0;---;-9;B--9---B///FB--9--9A--;-9-:;/;9---//BF9F/-;///B/////9B;/;-;-9//99/;--/9/9/99/999B;/;9--/9/9B/999//9--;B//;-@?@--;//9F;
@M05620:37:000000000-D9766:1:1101:25879:6997 1:N:0:75
AGTGCCAGCTCTCAATCGCACAGGGGACCCAGGGCCTGGCCCCTCCATCCAGAAAACCTATGACCTCACCCGCTACCTGGAGCACCAACTCCGCAGCTTGGCTGGGACCTATGTGAGTATCCAGCGTAGGAATCTGGGAGTTGGGGAGGAGTGAGGAGTTGGGGAAAGACAGTCCTAACCGTGGAGGGTTCTGGTAAATGATGGGGTGAGGAGGGGCTCTTTGGCTCCCACCAGTCCCCCTGTCTGGTCTA
+
CCBCCFFFCFFFGGGGGGGFGGHGGAE2EEHHFGGGGGHHHHGHGGHHHHHHHHHHHGHHHHHHHHHHHHHGGEFGHHHHGHHHHHHHGHHHEGGGGHHHGHHGGGHHGHHHHHHHHHHHHHHHHGGGGGHHHHHHHHHGGHHHGGGGGGGHHHHHHGHHHHGGGGHHHHHHHHHHHHHHGGGGGGGGGGGGGGFGGGGGGGGGGGFFFFFFFFFFFFFFFFFFFFFFFFFFFFFFFFFFFFFFFFFFFFF
@M05620:37:000000000-D9766:1:1101:26608:7014 1:N:0:75
ACCACACCTTCTACAATGAGCTGCGTGTGGCTCCCGAGGAGCACCCCGTGCTGCTGACCGAGGCCCCCCTGAACCCCAAGGCCAACCGCGAGAAGATGAGTGAGTGGCCCGCTCCCTCTTCTGGTGGCCGCCTCCCTCCTTCCTGGCCTCCCGGCGCTGCGCCCTTTCTCACTGGTTCTCTCTTCTGCCGTTTTCCGTAGGACTCTCTTCTCTGCCCTGAGTCTCCTTTGGAACTCTGCAGGTTCTCGATC
+
BBBBBBBBFFFFGGGGDGGFGDGFGEEBC2GGAFGGGGGGGHHHHGGGEEGGHHHFHHHGGGGGGAEGGGGHHGHGGGGHAEGHHGA<CCGCCFFHGHFCGHF<<GCFGG<DG-CFHHHHHHHFHGDFHGGCDGHGHHDGHHHHHBFFFFEFD-99??GFBBFBBFEFFFBFFFF9BFFFFFFFFFFFFB;DBEFFDFFDDFFFFFFFFFFFFF/FEF.FFFFFFFBFF/FBBFFFFFFFBFFFFF/.BFF
@M05620:37:000000000-D9766:1:1101:5021:7020 1:N:0:75
ACCACACCTTCTACAATGAGCTGCGTGTGGCTCCCGAGGAGCACCCCGTGCTGCTGACCGAGGCCCCCCTGAACCCCAAGGCCAACCGCGAGAAGATGAGCGAGGCCCGCCGCCTCTTCTGGCTTCTAGCAGCCTCCTTCCTGGTCACCCGGCTCTTGGACCTATCTCACTTATTCCATGTTCTGCCGTTTTCCGTCGGCCTCTGTTCTCTTTCATCCGTCTTGTTTGTCCCTTTGCATGATCTAGGTCGG
+
ABBABBAAFFFFFFGGFG5BGFHFGAABFEEGABFEEGGGGHHHHGGEEEGGHGHGGHHG?EGGGEEGGGGFHHHGGG/FC?GHEGA@DG/>@DCCFD1C1>/<<//<-----<<./=00000:.;:0:000;C:GHH00/009;00;0.;AB-./0;09/;90;//;BB///9/9////;;BF//BB99F.9/9/.---:..//;:FFFF////;/9.;..;///././//;//9/////9//BB/B/--
@M05620:37:000000000-D9766:1:1101:19578:7035 1:N:0:75
ACCACACCTTCTACAATGAGCTGCGTGTGGCTCCCGAGGAGCACCCCGTGCTGCTGACCGAGGCCCCCCTGAACCCCAAGGCCAACCGCGAGAAGATGACAGGTGCGTGGCCCGCTACCTCTTCTGGTGGCCGCCTCCCTCCTTCCTGGCCTCCCGGCGCTGCGCCCTTTCTCACTGGTTCTCTCTTCTGCCGTTTTCCGTAGGACTCTCTTCTCTGCCCTGCGTCTCCTTTGGAACTCTGCAGGTTCTAG
+
BBCCCCCBFFFFGGGGGGGGGGHHGGGGGGHHHGGGGGGGGHHHHGGGEGGGHHHHHHHGGGCGGGGGGGGGHHHGGGGHGHHHHGGGGGGGGGHHHHHHGHGFG1AFGGGHHGGG?CHHHHHHHHHHHGHHGGGGGHGHHGGGGGGG/FGGGGGGF?DFFFFFFFFFFFFFFFFFFFFFFFFFFFFFFFFFFADFFFFFFFFDFFFFFFFFFFFFFFFFFFFAFADFFFFFFF0FFFFFBFFFFAF0FFB
@M05620:37:000000000-D9766:1:1101:18428:7036 1:N:0:75
AGTGCCAGCTCTCAATCGCACAGGGGACCCAGGGCCTGGCCCCTCCATCCAGAAAACCTATGACCTCACCCGCTACCTGGAGCACCAACTCCGCAGCTTGGCTGGGACCTATGTGAGTATCCAGCGTAGGAATCTGGGAGTTGGGGAGGAGTGAGGAGTTGGGGAAAGACAGTCCTAACCGTGGAGGGTTCTGGTAAATGATGGGGTGAGGAGGGGCTCTTTGGCTCCCACCAGTCCCCCTGTCTGGTCTA
+
ABCBCFFFCFFFGFGGGFGGGGHHGEGGGGFHGGGGGGHHFHGHGGHHHHGHHHHHHGHHHHHHHHHHHHHGGGGGHHHHHHHFHHHHGHHHGGEGGGHHFHHGGGHHGHHHHHHHHHHHHHHHGGGGGGHHHHHHHHGGGHHHGGGGGGGHHHHHHGHHHHGGGGHHHHHHHHHHHHHHGGGGGGGGEGGGGGFGFGGGGGGGGGFFFFFFFFFFFFFFFFFFFFFFFFFFFFFFFFFFFFFFFFFFFFF
@M05620:37:000000000-D9766:1:1101:13582:7036 1:N:0:75
ACCACACCTTCTACAATGAGCTGCGTGTGGCTCCCGAGGAGCACCCCGTGCTGCTGACCGAGGCCCCCCTGAACCCCAAGGCCAACCGCGAGAAGATGACAGGTGCGTGGCCCGCTCCCTCTTCTGGTGGCCGCCTCCCTCCTTCCTGGCCTCCCGGCGCTGCGCCCTTTCTCCCTGGTTCTCTCTTCTGCCGTTTTCCGTAGGACTCTCTTCTCTGCCCTGCGTCTCCTTTGGCACTCTGCAGGTTCTAG
+
BCCCCCCBFFFFGGGGGGGGGGHHGGGFHGHHHGGGGGGGGHHHHGGGGGGGHHHHHHHEGGGGGGGGGGGHHHHGGGGHGHHHHGGGGGBDGGHGHHGH2GG11?>FE/CHHGGG-C<<GFHHHH0GGAGHGDGGGHGHGFGGGGGGGG?FGGGGGGGFFFDCFFFFFFFFF0BFFEFFFFFFFFF;BFFFFDFFFFFFFFFB0BFFFFBFFFFBFBFFFFECFFFFFFFFFF0BF/;BFF0FFFBBFFB
@M05620:37:000000000-D9766:1:1101:4801:7038 1:N:0:75
ACCACACCTTCTACAATGAGCTGCGTGTGGCTCCCGAGGAGCACCCCGTGCTGCTGACCGAGGCCCCCCTGAACCCCAAGGCCAACCGCGAGAAGATGAGTGAGTGGCCCGCTCCCTCTTCTGGTGGCCGCCTCCCTCCTTCCTGGCCTCCCGGCGCTGCGCCCTTTCTCACTGGTTCTCTCTTCTGGCGTTTTCCGTAGGACTCTCTTCTCTGACCTGAGTCTCCTTTGGCACTCTGCCGGTTCTAGATC
+
AAAAAAA1BFFFGGGGDG11B1FGGFGBAAGFFBFE?EGGGHHHHGGEEFGGHHHHHHHEEGGGGFGGGGGGHFHGGGGHGGHHHGGGGG/B@GFFDHGHHGGGHHEGH?@CG-.>G0FHHHGGGHGH<CGCGGHEHFGHHHHFGGGGGGGGGG-AAGGB@9;;@FFFFFBFF/-;BFFFFFFFFFF/:;A@@FBFFF-ABFFF9BFFFFFFFF/;;FFFFFBFFFF/;F//;;BF/BB/;@;AFF/;/;B
@M05620:37:000000000-D9766:1:1101:11447:7063 1:N:0:75
ACCACACCTTCTACAATGAGCTGCGTGTGGCTCCCGAGGAGCACCCCGTGCTGCTGACCGAGGCCCCCCTGAACCCCAAGGCCAACCGCGAGAAGATGAGTGAGTGGCCCGCTCCCTCTTCTGGTGGCCGCCTCCCTCCTTCCTGGCCTCCCGGCGCTGCGCCCTTTCTCACTGGTTCTCTCTTCTGCCGTTTTCCGTAGGACTCTCTTCTCTGCCCTGAGTCTCCTTTGGAACTCTGCCGGTTCTGGATC
+
AA1AA?AAFFFFGFGB3G1GGGGHGEG0AAGHHGGGCEE/AGGHHGGGEGGGGFFFHHGEEE?EFEEGGGGFHHHGGGGHGHHH/FGGGGBC?<01FDGGDGGHGHGGHGCGG->FHHHHHHFHDG<GAGGGGGHGHHGHHHHHHGGGGGGGGG-AG?@F@@9@?FFFFFFFF/-;FFFFFFFFFFF/B@9AFFFFFFFBFFFF/FFFFFFFFF/;;FFFFFBBBFF/BFE/B/;F/9F/;@@BEF/9/B/
@M05620:37:000000000-D9766:1:1101:12659:7069 1:N:0:75
AGTGCCAGCTCTCAATCGCACAGGGGACCCAGGGCCTGGCCCCTCCATCCAGAAAACCTATGACCTCACCCGCTACCTGGAGCACCAACTCCGCAGCTTGGCTGGGACCTATGTGAGTATCCAGCGTAGGAATCTGGGAGTTGGGGAGGAGTGAGGAGTTGGGGAAAGACAGTCCTAACCGTGGAGGGTTCTGGTAAATGATGGGGTGAGGAGGGGCTCTTTGGCTCCCACCAGTCCCCCTGTCTGGTCTA
+
BCCCCFFFCFFFGGGGGGGGGGHHGGGGGGHHGGGGGGHHHHGHGGHHHHHHHHGHHGHHHHHHHHHHHHHGGGGGHGHHHHHHHHHHGHHHGGGGGHHHGHHGGGHHGHHHHHHHHHHHHHHHHGGGGGHHHHHHHHHGGHHHGGGGGGGHHHHHHGHHHHGGEGHHHHHHHHHHHGHHGGGGGGGGFGGGGGGGGGGGGGGGGGFFFFFFFFFFFFFFFFFFFFFFFFFFFFFFFFFFFFFFFFFFFF0
@M05620:37:000000000-D9766:1:1101:13496:7069 1:N:0:75
ACCACACCTTCTACAATGAGCTGCGTGTGGCTCCCGAGGAGCACCCCGTGCTGCTGACCGAGGCCCCCCTGAACCCCAAGGCCAACCGCGAGAAGATGAGTGAGTGGCCCGCTACCTCTTCTGGTGGCCGCCTCCCTCCTTCCTGGCCTCCCGGCGCTGCGCCCTTTCTCACTGGTTCTCTCTTCTGCCGTTTTCCGTAGGACTCTCTTCTCTGACCTGAGTCTCCTTTGGAACTCTGCAGGTTCTCGATC
+
AAAAA?1AFFCFGGGBFFFGFDFCEEFEGEGHHGGGGGG/EGFHHGEGAEEFHEFGHHHGGGGGFFEFGGGHHHEEGGGFFHHEAGGGG?<BCCHHFBFHHHHGHHFFH?@CG-@GHHHHHHEGDGCHHGGGFGHGHHGHHHFFGHGFGGG?AA-A@AGG@@F@@FFFFFFFFB-;BFFFFFFFFFFBF@9AFFFFFFEFFFFFBFFFFFFFFF9BFFEFFFFFFFFFFFFFB/FBFFF/BFFFFF/;/;-
@M05620:37:000000000-D9766:1:1101:7601:7082 1:N:0:75
AGTGCCACTTCTCCATCGAACAGGGGATTCAGGCCCCGGCTCCTCCAGCCAGTAAACCTGTGTCCTCACTCGCTCCCTGGCGCACCCCCTACGCACCTTTGCTGGGCCCTCTATCCGTATCGGGCGCCGCCTTCTGGGTTTTGGGGCGCCGTGAGGTGCTGCCGTACGCACGGGCTCACCCTGGAGGCTTCTGGCAAATGACGCGCTGAGGCGACCCTCTTTGCCTCTCTCAAGCTTCCCTGTCTAGACTA
+
>1>1>BB11BDFGAGBBAGAFAFAF0000B121ABB0AEE/EF1GHCFFB0B11BDFG00BB2DGAF@F11?>B/BF>1B0>EEGGG/>EFFEEC/<B<<F1FGHG/FCHEH1220/?00@///<A/<A-<..C00<//.<.<:CC.--;9-;CBA9;0009.------;>---;--//99;99-:--9;BFFF/-;9;FF/9---9--9;-;----/--////;BF9///9/:/9///-;;FFF/://9/
@M05620:37:000000000-D9766:1:1101:21458:7083 1:N:0:75
ACCACACCTTCTACAATGAGCTGCGTGTGGCTCCCGAGGAGCACCCCGTGCTGCTGACCGAGGCCCCCCTGAACCCCAAGGCCAACCGCGAGAAGATGAGTGAGTGGCCCGCTCCCTCTTCTGGTGGCCGCCTCCCTCCTTCCTGGCCTCCCGGCGCTGCGCCCTTTCTCACTGGTTCTCTCTTCTGCCGTTTTCCGTAGGACTCTCTTCTCTGCCCTGAGTCTCCTTTGGAACTCTGCAGGTTCTCGATC
+
ABCCCCCCFFFFGGGGGGGGGGHHGGGEHGHGHGGGGGGGGHHHHGGGEFGGGHGHGHHGGFGGGGGGF/FC3GHGGGGHGHHHHGGGGGCGGGHHHHGHHHHHHHGGFGDGG?EGHHGHHHFFGGGFHGGGGGHGHHGHHHHHHHGGGGGGGGGGGGGFFFFFFFFFFFFFFB/;BFFFFFFFFFF/FB;;BEFFFFFDFFFFFFFFFFFFFFBFFFF/BFFFFFFFFFF/FFFFFFF/BFAFFF/A/;A
@M05620:37:000000000-D9766:1:1101:26897:7086 1:N:0:75
GAGGCTGCTTTGGAAGCAACTCATAGATTCCTGCACCAGTTCCCCCTGGCCCTGGAAAAGTTTCTTGCCTGGCTTACAGAAGCTGAAACCACTGCCAATGTGCCATTACCAGCCTGAGGCCTATAACCGACTCTGCAAGCACCATTATGCAGAGCCTTGCTTCACTCGGCCCTCTCTTGGGTCCTACAGGATGCTACCCGTAAGGAAAGGCTCCTAGAAGACTCCAAGGGAGAAAAAGAGCTGATGAAACA
+
111>A>BAFFBD1AG11BFFFGBFADFFG3AGGGF1FFGBFGHHHGCFF0FFFAGHGGBEHHHHFGGHHHHHHHAFHHGHHHH1GGFHHCGFBG1011BFGF2G1FFHHGH1?/0>00?/?GG1BBGF>EE?EHGHHHHHGH/<112BBB21FFHCGGCFH1@F1@FF/FC?G.><1<11.>>GBF<<</GC/CFFFHHGGGC./0:;CFG:CE/909;0;;FFBCF9;.9A.;C:..99B0/0BF//;B9
@M05620:37:000000000-D9766:1:1101:17449:7088 1:N:0:75
GAGGCTGCTTTGGAAGAAACTCATAGATTACTGCAACAGTTCCCCATGGACCTGGATAAGTTTTTTGCCTGGCTTAAAGAAGCTGAAACAACTGCCAATGTTGCATTAACAGCCTGAGGCAAATAACCGACTCTGCAAGCACCACGTTGCAGAGCATCGCTTCACTCTGCCCGGTCTTATTTACTACAGGATGCTCCCCGTAACACTAGGCTCCTAGAAGAACCCAAGGGAGTAATTTAGCCGAGGAAACA
+
>3AA>>CAF5B4F45A4FBBGFHHH5FF6ABDDB44BF2DF55BABB333BBFFEA5533DDF5BAA33BBB1BB35ADBBB3BB3BB3B1BEFFC3FB@B44BB4B34B4@1121B2?//00B??BB//<//B42?BB/?B/??//@/?2@><22@2<?0/?<1111<1>..--<<100000=<00<0<.0/<=00.:-.:..0/0;;//09;:90;;0/9/=:..;..;..99000/9//.---;9;//
@M05620:37:000000000-D9766:1:1101:10913:7093 1:N:0:75
ACCACACCTTCTACAATGAGCTGCGTGTGGCTCCCGAGGAGCACCCCGTGCTGCTGACCGAGGCCCCCCTGAACCCCAAGGCCAACCGCGAGAAGATGAGTGAGTGGCCCGCTACCTCTTCTGGTGGCCGCCTCCCTCCTTCCTGGCCTCCCGGAGCTGCGCCCTTTCTCACTGGTTCTCTCTTCTGCCGTTTTCCGTAGGACTCTCTTCTCTGACCTGAGTCTCCTTTGGAACTCTGCAGGTTCTAGATC
+
>A3ABBAAFFFFGGGFFGGGGGHGGGGGGGHGHGGGEGG?DHHHHGGEBAEEHFHHFHHG@EGGGGGEGGGGGHHGGGFHGHHHHGGGGGFG?DGHHHFHHD2???/FHHCGGCGHHHHHHHHHDGDGHCGGGGGGHHFHGHHHGBHGGGGGGG?DGGGF@DGGFFFFFFFFFFF;BFFFFFFFFFFFFD;9BEFFFFFDDEFFFFFFFFFFFFEFFFFFFFFFFFFFFFFFFFFFFFBFFFFFFFBBBBB
@M05620:37:000000000-D9766:1:1101:13728:7100 1:N:0:75
ACCACACCTTCTACAATGAGCTGCGTGTGGCTCCCGAGGAGCACCCCGTGCTGCTGACCGAGGCCCCCCTGAACCCCAAGGCCAACCGCGAGAAGATGACAGGTGAGTGGCCCGCTACCTCTTCTGGTGGCCGCCTCCCTCCTTCCTGGCCTCCCGGAGCTGCGCCCTTTCTCACTGGTTCTCTCTTCTGCCGTTTTCCGTAGGACTCTCTTCTCTGACCTGAGTCTCCTTTGGAACTCTGCAGGTTCTAG
+
BBBBB?AAFFFFFFGGGGGGGGHHGGGGFGHHHGGGCGG2EG2GHGGGEFGGHHFHHHHGFGGGGGGGGGGFGHHGGGGHGHHHEGGGGGGGGABBHFFFGFF?GGHHHFGHHGGGGGHHHGFHHHFHHGHHGGGGGHGHHGHHHHGGGGGGGGGGGBA@GGGCGGFFFFFFFFFFFFBFFFFFFFFFFFFFFAFFFFFFFFDDFFFFFFFFFFFFF/FFFF/FFFFFFFFFFFFFFFFFFFFFF9FFFFF
@M05620:37:000000000-D9766:1:1101:11673:7105 1:N:0:75
AGTGCCAGCTCTCCATCGCACAGGGGACCCAGGGCCTGGCCCCTCCATCCAGAAAACCTATGACCTCACCCGCTACCTGGAGCACCAACTCCGCAGCTTGGCTGGGACCTATGTGAGTATCCAGCGTAGGAATCTGGGAGTTGGGGAGGAGTGCGGAGTTGGGGAAAGACAGTCCTAACCGTGGAGGGTTCTGGTAAATGATGGGGTGAGGAGGGGCTCTTAGGCTCCCACCAGTCCCCCTGTCTGGTCTA
+
>A>>>FF1AFFFG1FGGEGCECHHGEEAABFHAAEA/BGH0GGGGGHHEFFG1F1BFFHFGG2GHDFGHHHGG>>EHHHGBGHHHHC?EHHHGFEEEGGHFFHG/EHHF0BFGFHHG1GHHHFHHGF/B/@>FGHHGH0CCGFB/>.<<.>CF0<CGGCHHGGGE.GFHHHG0;CF0BFGGGGG?EBG9AGFGGGBFFFFFFFF?BB@EFFFFF?@-9EFF/;;FFFFF-FF?-/;/BEF?-;BFF/B/99
@M05620:37:000000000-D9766:1:1101:26208:7112 1:N:0:75
ACCACACCTTCTACAATGAGCTGCGTGTGGCTCCCGAGGAGCACCCCGTGCTGCTGACCGAGGCCCCCCTGAACCCCAAGGCCAACCGCGAGAAGATCACCGGTCCGTGGCCCGCTCCCTCTTCTGGTGGCCGCCTCCCTCCTTACTGGCCTCCCGGCGCTGCGCCCTTTCTCCCTGGTTCTCTCTTCTGCCGTTTTCCGTCGGACTCTCTTCTCTGCCCTGAGTCTCCTTTGGCACTCTGCAGGTTCTAG
+
BBBBBBBBFFFFGGGGGGGGFGHGGEGEHFHHHGGFFEG2EHHHHGGGEEGGHGHHHHHGGGFGGGGGGGGHHHHGGEGHGHHGAGGGGGGGG/FCG2?F2<C</ADFF?DHHGGG?EGHHHHHHHHG/DGGGCDGGGGGGGGGFGGGEGFGGGGGGAFF-;.;BFFFFFFFFFFF9EFB;FFFFFFF/;;/@ADFFFFFF?FF;DFFFBFFFFFFF/BE/.;;BFFFFFFF/B/BFFFFFF/BF./;;9;
@M05620:37:000000000-D9766:1:1101:22494:7119 1:N:0:75
AGTGCCAGCTCTCAATCGCACAGGGGACCCAGGGCCTGGCCCCTCCATCCAGAAAACCTATGACCTCACCCGCTACCTGGAGCACCAACTCCGCAGCTTGGCTGGGACCTATGTGAGTATCCAGCGTAGGAATCTGGGAGTTGGGGGGGGGTGGGGCGGTGGGGGAAGGCCGTCCTTACCCGGGGGGGGTCTGGTAAATGGTGGGGGGAGGGGGGGCTCTTTGGCTCCCACCCGTCCCCCTGGCTGGTCTT
+
AAAAAFFFCFFFGFGGGGGCGFHCGEEFEGHHBEFGGGHHHHGHGGHHHHHHHHHGHGHHHHHHHHHHHHHGG>FFHHHH2FHHHHFFEGHBEEGFFH?FGFHE//BGG2BFHHHHHHFHHGHHHGGDGAFHGHHHHHAGGHHHGG<;@------;.--;9DFF-@D:..9---;.0;0;/.-;--;@-;.//;00;F00000;@F----:--;=---./;B0B000;A/.;.-..ADFF-9../9./:00
@M05620:37:000000000-D9766:1:1101:14109:7120 1:N:0:75
GAGGCTGCTTTGGAAGAAACTCATAGATTACTGCAACAGTTCCCCCTGGACCTGGAAAAGTTTCTTGCCTGGCTTACAGAAGCTGAAACAACTTCCCCTGAGGCATTACCAGCCAGAGGACTATAACCGACTATAACAGCCCACTACAGCAGCGCATTGCATCACTCGGCCCTTGCTTGATTACTACCGGATGCTACCCGTAAGAAAAGGCTCCACGCAGACTCCCAGGGAGTAAAAGAGCTGATAAAACA
+
BBABBBFBFFFFGGGGFGGGGGHGHHHHHHHGHHHHHHHGHHHHHGGFHHHHHHHHGHHHFHHHHHHHHHHHHHGGHHHHHHHHHGHHHFFFB@DGHF2F2BBBF3BBEGGGHF1BB?F0FGGFHFGHGGGG/44?BBGC?/??F2@22@@@2BCGGGF11@?1?FGEDFGGHH0FGHF.==DGHDF/<C-:-;:0CGGDDA..00/;BC.BAE/:;.ADDFGGGG:9;...9;F;9BE;9B//;/;9B/;
@M05620:37:000000000-D9766:1:1101:18557:7133 1:N:0:75
AGTGCCAGCTCTCAATCGCACAGGGGACCCAGGGCCTGGCCCCTCCATCCAGAAAACCTATGACCTCACCCGCTACCTGGAGCACCAACTCCGCAGCTTGGCTGGGACCTATGTGAGTATCCAGCGTAGGAATCTGGGAGTTGGGGAGGAGTGAGGAGTTGGGGAAAGACAGTCCTAACCGTGGAGGGTTCTGGTAAATGATGGGGTGAGGAGGGGCTCTTTGGCTCCCACCAGTCCCCCTGTCTGGTCTA
+
BCBCCFFFCFFFGGGGGGGGGGHGGGGGGGHHFGGGGGHHHHGHGGHHHGHHHHHHHGHHHHHHHHHHHHHGGEFFHHHHFGHHHHGGGHHHFGGGGHHGGGHGGGHHGHHHHHGHHHHHHHGHGGGGGGHHHHHHHHFGFHHHGGA@GGEGH0GHFGHHHGGGGGHGHHHHHHHGHHHHGGGGDGGGGGGGGGFFGGGGGGGGGGFFFFFFFFFFFFFFFFFFFFFFFFFFFF9FFFFFFFFFFFFFFF0
@M05620:37:000000000-D9766:1:1101:14034:7144 1:N:0:75
AGTGCCAGCTCTCCATCGCACAGGGGACCCAGGGCCTGGCCCCTCCATCCAGAAAACCTATGACCTCACCCGCTACCTGGAGCACCCACTCCGCAGCTTGGCTGGGACCTATGTGAGTATCCAGCGTAGGAATCTGGGAGTTGGGGAGGAGTGAGGAGTTGGGGAAAGACAGTCCTAACCGTGGAGGGTTCTGGTAAATGATGGGGTGAGGAGGGGCTCTTTGGCTCCCACCAGTCCCCCTGTCTGGTCTA
+
>>>1>DF11CCFGFGFCGG1E?GAE0B00AFA00A//BGH0GG/EGHBFAFHEFFBFE01BF2GH@FGHFFEF/>EHGFHBFGHHH/??GFBAEC/>CBFFF1FFCF0BGHFGH2BBFFHHGBGH/?CCGFHHHHHFBCFAGHHCC.CC<<<C0<C0AG/=/A?E?CC/CGGFFHHCCFFGGGG.CCACFGGGFCBBBFBFBF9EFF@?FFFFB-;@@EFFFFF/BBFFFFFFFFEFFFF?FFFFFFFFF9
@M05620:37:000000000-D9766:1:1101:18002:7146 1:N:0:75
ACCACACCTTCTACAATGAGCTGCGTGTGGCTCCCGAGGAGCACCCCGTGCTGCTGACCGAGGCCCCCCTGAACCCCAAGGCCAACCGCGAGAAGATGACCTGAGCGTGCCCCGATCCCTCTTCTGGTGGCCGCCTCCCTCCTTCCTGGCCTCCCGGCGCTGCGCCCTTTCTCCCTGGTTCTCTCTTCTGCCGTTTTCCGTAGGACTCTCTTCTCAGCCCTGCGTCTCCTTTGGCACTCTGCAGGTTATAG
+
BBCCCBBCFFFFGGGGGGGGGGHHGGGGHGHHHGGGGGGGGHHHHGGGGGGGHHHHHHHGGGGGGGGGGGGGHHHGGGGHGHHHHGGGGGGGGGHHHHHH22?0F1>?D/?FFCCC@DHHGHHHEHFG/.<<C-ADGHGF/ABBBFFF/ACFGGE.;;;C-DFCFDFFFFF0B0/:0::BFFFFFFF0;FFFFDFF.BF.B;A.0;:FFBFFFFF0;B/A9FE-AFFE9FFFB/0:;B/00:0:A.;:B9;
@M05620:37:000000000-D9766:1:1101:14143:7161 1:N:0:75
GAGGCTGCTTTGGAAGAAACTCATAGATTACTGCAACAGTTCCCCCTGGACCTGGAAAAGTTTCTTGCCTGGCTTACAGAAGCTGAAACAACTGCCCCTGTGGCTTTACAAACCTGCCTAGAATACCCCACTCTACCAAAACACCTCTGCAAAGAATTGCAACCCTCGGACCTATCTTGGCTCCTCCAGGCTGCTACCCGTAAGGAAAGAATCCTCACAGCCTCCACGGGAATCCAAGAACTGATGCACAA
+
CCCCCCFCFFFFGGGGGGGGGGHHHHHHHHHHHHHHGHHGHHHHHGGGHGHHHHHGGHHHGHHHHHHHHHHHHHHHHHHHHHHHHHHHHHHHHHH31BB1B@21?1B3@DB3?1?BC0B?33?DBGBF/??G3F4B?B3?F0?0/B02BBB2D2@FGHHH22@0<0?</?/AG1>>GDGH0>CC10FF0FEHHGH0<CFG.ACCCCGG./:0;CHH0:0;.;C::CC9@B.-::::C0A/;0:BBF:::0;
@M05620:37:000000000-D9766:1:1101:15088:7172 1:N:0:75
ACCACACCTTCTACAATGAGCTGCGTGTGGCTCCCGAGGAGCACCCCGTGCTGCTGACCGAGGCCCCCCTGAACCCCAAGGCCAACCGCGAGAAGATGACAGGTGGGTGGCCCGCTACCTCTTCTGGTGGCCGCCTCCCTCCTTCCTGGCCTCCCGGCGCTGCGCCCTTTCTCCCTGGTTCTCTCTTCTGCCGTTTTCCGTAGGGCTCTCTTCTCTGCCCTGCGTCTCCTTTGGTACTCTGCAGGTTCTAG
+
BAAABBBBFFFFGGGGFGDGGFHGGEEAFDHHGGGEDFGCGHHHHGGGAEGEHHHHHHHECGGGGDGGGGFHHFHGGGGHGEHHHGGGGGB<@DFFDFDG2FF?G/>?CCGFEGGG-ACHHHGGHHD=GGHFDGCGGHGHGGGGBFBFGGFGGGGGA:A-@F?@BFFFFFFFF/BFFFFB9FFFFFF/BBFBDADFFFFFFADF..;EFFBFFFFFF/FAFF;BDFDFB99:BF./F/;/FB/;A.B99;9
@M05620:37:000000000-D9766:1:1101:14558:7177 1:N:0:75
ACCACACCTTCTACAATGAGCTGCGTGTGGCTCCCGAGGAGCACCCCGTGCTGCTGACCGAGGCCCCCCTGAACCCCAAGGCCAACCGCGAGAAGATGACAGGTGCGTGGCCCGCTCCCTCTTCTGGTGGCCGCCTCCCTCCTTCCTGGCCTCCCGGCGCTGCGCCCTTTCTCCCTGGTTCTCTCTTCTGCCGTTTTCCGTAGGACTCTCTTCTCTGCCCTGCGTCTCCTTTGGCACTCTGCAGGTTCTAG
+
CCCCCCCCFFFFGGGGGGGGGGHHGGGEHGHHHGGGGGGGGHHHHGGGGGGGHHHHHHHGGGGGGGGGGGGHHHHGGGGHGHHHHGGGGGFGGGHHHHHH2GGDB1>FG/CHHGGG-<CCHHHHHHHHHGGHG:DFGHGHHGGGCFFFFGGGGGGGG??FD;DBFFFFFFFFF0FFFFFFFFFFFFF:;FFFFFFFFFFFFFFF:BBFFFFFFFFFF0:EBF:;DFFFF0FFFF0BF99BFF0FFFFBBF:
@M05620:37:000000000-D9766:1:1101:13866:7183 1:N:0:75
ACCACACCTTCTACAATGAGCTGCGTGTGGCTCCCGAGGAGCACCCCGTGCTGCTGACCGAGGCCCCCCTGAACCCCAAGGCCAACCGCGAGAAGATGAGCGTGGCCCGCTCCCTCTTCTTTTGGCCGCCTCCCTCCTTCCTGGCCTCCCGGCGCTGCGCCCTTTCTCACTGGTTCTCTCTTCTGCCGTTTTCCGTAGGCCTCTTTTCTCTGCCCTGCGTCTCCTTTGGAACTCTGCAGGTTCTAGGTCGG
+
CCCCCCCAFFFFGGGGFG5FGFHHGEFA4EGGGFGE2EEFDHGHHGGGDEEGEHGHHHGEEECEGGGGGEEHHHHGGGGHGHGGHGFECG>BDGHBBGFF2BCEG<FCC-A@DGHHHHHHD0DDCHC@::;CHGHHGHHHGGGG.CFGGGEDDGGGFA@DFFFFFFFFFFFF/BFFFFFFFFFFFFFFFFFFFFFFFD?BFFFF/;FFFFFFFFEFF:CAADB:;FFFFF/:F/;FF//;9BFFFF/;BDB
@M05620:37:000000000-D9766:1:1101:10107:7191 1:N:0:75
AGTGCCAGCTCTCAATCGCACAGGGGACCCAGGGCCTGGCCCCTCCATCCAGAAAACCTATGACCTCACCCGCTACCTGGAGCACCAACTCCGCAGCTTGGCTGGGACCTATGTGAGTATCCAGCGTAGGAATCTGGGAGTTGGGGAGGAGTGAGGAGTTGGGGAAAGACAGTCCTAACCGTGGAGGGTTCTGGTAAATGATGGGGTGAGGAGGGGCTCTTTGGATCCCACCAGTCCCCCTGTCTGGTCTA
+
AAAAAFF1>FFFGGGGGF1AEEBEFEGEEGHHFAEGCFGHFHGHGGGBHGHHFHHHGGH1GDDHHHHHHHGGGEEGHHHHHGG>GHHHGHFHGGG/EGHHGHC?EEF0EHHHHHBHFGHHHHHHH?CECGHHHGHHHHHGFHHHGGGGGGGHHHHHHCH/DCCGGGHHHHHHHHHHHHHHGEEAFGGG;CFGGG0CFGGGGFGBEGF@FFFFFF-@@?FFFFFF/BFFFFFFFEFFFFFF@FFFFFFBBF/
@M05620:37:000000000-D9766:1:1101:6525:7200 1:N:0:75
ACCACACCTTCTACAATGAGCTGCGTGTGGCTCCCGAGGAGCACCCCGTGCTGCTGACCGAGGCCCCCCTGAACCCCAAGGCCAACCGCGAGAAGATGAGCGGGGCCCGCTCCCTCTTCTGGTGGCCGCCTCCCTCCTTCCTGGCCTCACGGCGCTGCGCCCTTTCTCACTGGTTCTCTCTTCTGCCGTTTTCGGTAGGCCTCTGTTCTTTGCCTTGCGTCTGCTTTGGAACTATGACTGTTCTAGCTCGG
+
AAAAAAAAFFFFGGGGDG1BFAGCEEEAAAGHCFFAAEGGGHHHHGGGFEEGHHGHHHHA>EGGG/EGGGGCHFFGGGFHEAGHHGCECC/<<CCCFG1<1///--<--<-::ECGFBGC00C/...---.=EF/F./09/00/.=09/--9-;@-@---9--//FBF//;;-/;BF/9/9;///9/9-;9-/--;---/:B?//99////:/9/;/9-999-//;/9////B//////:9//B9//9/-9
@M05620:37:000000000-D9766:1:1101:17208:7207 1:N:0:75
AGTGCCAGCTCTCAATCGCACAGGGGACCCAGGGCCTGGCCCCTCCATCCAGAAAACCTATGACCTCACCCGCTACCTGGAGCACCAACTCCGCAGCTTGGCTGGGACCTATGTGAGTATCCAGCGTAGGAATCTGGGAGTTGGGGAGGAGTGAGGAGTTGGGGAAAGACAGTCCTAACCGTGGAGGGTTCTGGTAAATGATGGGGTGAGGAGGGGCTCTTTGGCTCCCACCAGTCCCCCTGTCTGGTCTA
+
AAABBFFFBFFFFGGGGGGGGGHHGGGGDGHHGGGG2EGF2GGHGGHHBGHGDCCGHGHHHHBHHHFHHHHGGFEGHHHHHHHFAGHHGHHHGDFEEEGHGHHGGGHHGHHHHHHHHHHHHHHHHGGGGGHHHHHHHGGGGHHHGGFGGGCGHFHHHGHHFHFGGGHHHHHHHHHHHHHHGGGGGGGGEGGGGGFGGGGGGGGGGGFFFFFFFFFFFAFFFFFFFFFFFFFFFFFFFFFFFFFFFFFFFF9
@M05620:37:000000000-D9766:1:1101:21523:7208 1:N:0:75
GCGGCTGCTTTGGAAGCAACTCATAGATTCCTGCCCCAGTTCCCCCTGGACCTGGAAACGTTTCTTGCCTGGCTTACAGAAGCTGAAACAACTGCCAATGTGGCCTTACCAGCCTGAGGCCTATACCCGACTCTGCCCGCACCATTCTGCAGAGCCTTGCTTCACTCGGCCCTTTCTTGGTTCCTACAGGATGCTACCCGTAAGGAAAGGCTCCTAGCAGACTCCAAGGGAGTAAAAGAGCTGATGCCACA
+
>>1>A>>>FFBBBFGA11BFBB1DADFHHFGFHH0AB0BBDGHHHGFF/0BBFEEFH10BBGHHDFDFHHHHHH>@FGH@FHHBBBFGH0?GGGGH11BFHHHH0BGHHHHHHGHGHGEEGHHHB1FGEGGGGHHH1/?C@CG0FHHHHHFH1GHHHHHHHHHFHHHFGGGGHHHHGHHHHHHHHHH/GHHHHHHHHHHGGGGGHFGFGGGGG.F0F/CFGGGGG/FFEGGGCFFFFFFFFFFFFF//;;F
@M05620:37:000000000-D9766:1:1101:21546:7216 1:N:0:75
GAGGCTGCTTTGGACGAAACTCATAGATTACTGCAACAGTTCCCCCTGGACCTGGAAAAGTTTCTTGCCTGGCTTACAGAAGCTGAAACAACTGCCAATGTTGCATTACCAGCATGAGGCCTATAACCAACTCTGCAAGCACCATACTACAGAGCATTGCTTCACTCTGCCCTTTCTTTGTTCCTACAGGATGCTCCCCGTAAGTAAAGGCTCCTAGAAGAATCCAAGGGAGCAAAAGAGATGATAAAACA
+
>1A>>>C>BBB1F11A1EAABFGHHFFDF1A2D1111F0DF2DBBBAA/00BBFAB110ABDDDDDD11ABBBBB11BBDBB@BB11B1B/BBBB01FBBB22BB2B@BB11/0B1>>F//1BB>>BB1??FDG11BBB/<B<<<1BB2B11><01@21@>1@<1@@1@?F/1<?11?11?0111<<<>>0<1011>>C<<<<.<=<==0./:./00:<<//0<0;C:..9C.;C///9//0;;;0;;0;9
@M05620:37:000000000-D9766:1:1101:9320:7227 1:N:0:75
AGGTCCAGCTCTCCATCGCACAGGGGACCCAGTGCCTGGCCCCTCCATCCAGAAAACCTATGACCTCACCCGCTACCTGGAGCACCCACTCCGCAGCTTGGCTGGGACCTATGTGAGTATCCAGCGTAGGAATCTGGGCGTTGGGGAGGAGTGAGGAGTTGGGGAAAGACAGTCCTAACCGTGGAGGGTTCTGGTAAATGATGGGGTGAGGAGGGGCTCTTTGGCTCCCACCAGTCCCCCTGTTTGGTCTA
+
>>1>>B@CFFFFGFGGAAE1E0GAF0BAE0AF1BB11BAGFHGHGGBHHFGGGCHBFEHHDAFGHDFGHHH@E/>>GGBB0BBGHHA??GHB>E/E>GBBEGHGGGGHGHFHHGFGHHHHHHBHHGGGGGGHGHHHGH/>CCCHGG.@C<=CG0<G0CGHHHGG.::./CCCGHHHFGGGGGGG.CCGCFGGGGFFFFFGFGGGFFF@FFFBBF@?@@FFFFFFFFFFFBFFFFFFFFFF@FFBFFEFFF/
@M05620:37:000000000-D9766:1:1101:11297:7228 1:N:0:75
AGTGCCAGCTCTCAATCGCACAGGGGACCCAGGGCCTGGCCCCTCCATCCAGAAAACCTATGACCTCACCCGCTACCTGGAGCACCAACTCCGCAGCTTGGCTGGGACCTATGTGAGTATCCAGCGTAGGAATCTGGGAGTTGGGGAGGAGTGAGGAGTTGGGGAAAGACAGTCCTAACCGTGGAGGGTTCTGGTAAATGATGGGGTGAGGAGGGGCTCTTTGGCTCCCACCAGTCCCCCTGTCTGGTCTA
+
ABACAFF@AFFFGGGGGGGGGGHHGGGA2E2FFAEG2FGH2GEFFGGHFHCG33FGHGHFHH5GHHHHHFFFGEEGHFHHHHHHGHGHGHHHGGG/EG3BEFHGGGHHGH2G2B?FFHDGHFDGHG<?BEBGBGGHHGH/EFGHCFGCG.>>GBGHBDHGFF--.CEHGHHHGHHHG0GHGACD.EDA;.CFGGFGGFBFFBFBEGFFFF?FAD;9@DEF/FFFBFFFEFFFEFFBBFFFFEFFBFFFFF/
@M05620:37:000000000-D9766:1:1101:7274:7259 1:N:0:75
ACCACACCTTCTACAATGAGCTGCGTGTGGCTCCCGAGGAGCACCCCGTGCTGCTGACCGAGGCCCCCCTGAACCCCAAGGCCAACCGCGAGAAGATGACCGCTGTGAGGCCCGCTCGCTCTTCTCGTGGTAGCCTCCCTCCTTCCTGGACTCCCGGCGATCCGCACTTTATCCCTGGTTGTCTCTTCTGCCGTTTTCCGCTGGCCTCTCTTCTCTGCCCTGTGACTCCATTGGTACCCTGCCGGTTCTCG
+
ABBBBBBAFFFFGGGGGGGGGGHHGEEGEAGHHGGGAEGCEHCHHGGGEEFE5FGEGHHG?E0EFAEGGGGGHHHGGEEHG/GHAFGFGGGGGGG2>?2?2///</?1FAGFFGD-C<<<CGF0D0<:;A.::CGBG;CCF./99/;;//;BC/EDGA-?F..;9-;9///;B/B/9.99.;;FFFE9;99/999B9/;9..--../;BFF/9BFE//9:/.;///9/:;9B/9//;//;B.;-9;A.9/9
@M05620:37:000000000-D9766:1:1101:18709:7264 1:N:0:75
ACCACACCTTCTACAATGAGCTGCGTGTGGCTCCCGAGGAGCACCCCGTGCTGCTGACCGAGGCCCCCCTGAACCCCAAGGCCAACCGCGAGAAGATGACCGGTGCGTGGCCCGCTCCCTCTTCTGGTGGCCGCCTCCCTCCTTCCTGGCCTCCCGGCGCTGCGCCCTTTCTCCCTGGTTCTCTCTTCTGCCGTTTTCCGTAGGACTCTCTTCTCTGCCCTGCGTCTCCTTTGGCACTCTGCAGGTTCTAT
+
BBBBBBBAFFFFGFGGGGEGGGHHGEGBCEGFHFGFFGGCDGHFHGGFEEFGHGHHHHHGGCFFGGGFFGGHBHFFGGGHGHHHHFFGDG<CGGHHHHGHCCC/A/>?>CCFHCGG-DECGHF0GF0CGGGFCG@DGECFGDBB0/0;CFFFFAEF--;BF=.;@DFFFFFFF/FF/A;B/BFFFFB/;B/:>9DFFFBD:;.A:BFBFFFF9FFFF/;E/F.;A:AFF:9F/B/BFBBFF//;FAF;;//
@M05620:37:000000000-D9766:1:1101:14272:7271 1:N:0:75
ACCACACCTTCTACAATGAGCTGCGTGTGGCTCCCGAGGAGCACCCCGTGCTGCTGACCGAGGCCCCCCTGAACCCCAAGGCCAACCGCGAGAAGATGAGTGAGTGGCCCGCTCCCTCTTCTGGTGGCCGCCTCCCTCCTTCCTGGCCTCCCGGCGCTGCGCCCTTTCTCACTGTTTCTCTCTTCTGCCGTTTTCCGTAGGACTCTCTTCTCTGCCCTGAGTCTCCTTTGGAACTCTGCCGGTTCTCGATC
+
AAA?AAAAFFFFGGGGBG11F1FCEAABE0GG1FGAEEEGGHHHHGGGFEEGGGGFHHHE@FGGG/EGGGGBHCGGGGAH//GHHG/<BCB//C<FDGDGFGFHHH/FGGCCGCGEHHFHHHBGG<CHACCCGGHGHHGGHHHHFHFFG.AEG@A@-AAF@@F@@FFFFFFFFB/99BFBFFFFFFF/F@9;/EFFFB-ABFFFBFFFFFFFFFBFFFFBBFFFFFFFFF9/BBBF////;@@BFF/:/;-
@M05620:37:000000000-D9766:1:1101:14289:7276 1:N:0:75
ACCACACCTTCTACAATGAGCTGCGTGTGGCTCCCGAGGAGCACCCCGTGCTGCTGACCGAGGCCCCCCTGAACCCCAAGGCCAACCGCGAGAAGATGAGTGAGTGGCCCGCTACCTCTTCTGGCTGCCGCCTCCCTCCTTCCTTGCCTCCCTGAGCTGCGCCCTTTCTCACTGGCTCTCTCTTCTGCCGTTTTCCGTAGGACTCTCTTCTCTGACTTGAGTCTCCTTCGGAACTCTGCAGGTTCTAGATC
+
ABBBBBBAFFFFGGGGFGGGGFFFGGCGAAFHHGGC2AFC2FGHHGGGEEGEDGHHHHHGEEGGGGGGGGGHFFGGGGGHGHHHHGGGCDGG?DF<DD2<>22FFF/C0?<C?CDHHH1111110/<.<--@..;EHHGFHHHH00;/;9CE/0://0/;--;B?/0CB00CF;B..99/;FFB9///BB../.;/.B9..9B/9/BF///9;//B//;//BB/9//;/.:..;B/B//;/A.9/9//999
@M05620:37:000000000-D9766:1:1101:12429:7282 1:N:0:75
ACCACACCTTCTACAATGAGCTGCGTGTGGCTCCCGAGGAGCACCCCGTGCTGCTGACCGAGGCCCCCCTGAACCCCAAGGCCAACCGCGAGAAGATGACAGGTGAGTGGCCCGCTACCTCTTCTGGTGGCCGCCTCCCTCCTTCCTGGCCTCCCGGAGCTGCGCCCTTTCTCACTGGTTCTCTCTTCTGCCGTTTTCCGTAGGACTCTCTTCTCTGCCCTGAGTCTCCTTTGGAACTCTGCAGGTTCTAG
+
BBBABBBBFFFFGGGGFGDDGBGHGEEAAAGGFEGE?EGCEHHHHGGGEEGGFHHGHHHGCGCGGGGGGGGGHHHGGGGHGHHHHGGGGGDCCGHHBFGFDGG?G?FFGGGHHGGG?DHFHHHHHHFHHGGHGCGGGHGHHGHHHHGGGGFGGGGGB;ABGGGGGGBBFFFFFFFFFFFFFFFFFFFFFFFFBDFFFFFFFFFFEFFFFFFFFFFFF/;ABF.;BFFFFFFFFF//FBF9FF/FF:BFFFB
@M05620:37:000000000-D9766:1:1101:12449:7294 1:N:0:75
AGTGCCAGCTCTCAATCGCACAGGGGACCCAGGGCCTGGCCCCTCCATCCAGAAAACCTATGACCTCACCCGCTACCTGGAGCACCAACTCCGCAGCTTGGCTGGGACCTATGTGAGTATCCAGCGTAGGAATCTGGGAGTTGGGGAGGAGTGAGGAGTTGGGGAAAGACAGTCCTAACCGTGGAGGGTTCTGGTAAATGATGGGGTGAGGAGGGGCTCTTTGGCTCCCACCAGTCCCCCTGTCTGGTCTA
+
AAAAAFFCAFFFGFGGGGGGGGGGG?EEDEHH2AEEAFGHGGGCGGGHHHHHGFGHGEEFFHGHHGFHHFFGE>EEHHHHCGHGHG11?GG3/E/>/F3??GHGGEFGGFHHGHHHFGGGHFGGFCCDDGFFGFHFFFCF?FDGCC.@DDCFG<DGCDGFGG<@EGA.CFHCGBGCBGHFAGEG.;EC;CFFGGCFFGGBFGFGGGFFFFFFFFAFFDFFFFBFFFFEFFFF?F/FBBEFAEFFFFFBBFB
@M05620:37:000000000-D9766:1:1101:24378:7317 1:N:0:75
AGTGCCAGCTCTCAATCGCACAGGGGACCCAGGGCCTGGCCCCTCCATCCAGAAAACCTATGACCTCACCCGCTACCTGGAGCACCAACTCCGCAGCTTGGCTGGGACCTATGTGAGTATCCAGCGTAGGAATCTGGGAGTTGGGGAGGAGTGAGGAGTTGGGGAAAGACAGTCCTAACCGTGGAGGGTTCTGGTAAATGATGGGGTGAGGAGGGGCTCTTTGGCTCCCACCAGTCCCCCTGTCTGGTCTA
+
BBBABFFFCFFFGEGGGGGAFCHFGEEFGGHHFFGGGGHHHHGHGGHHHHHHHHHFGFHHHFHHHHHHHHHGGEGEHHHHBFFGHH1?EHHGAFCGFHGHGHHGGGHHGHHHHHHHHHHHHHHHHGGGGGHHHHHHHGFGGHHHGGGGGDEGHGHHHGHHHHGGEGHHHHHHHHHHHHHHGGGGGGGGEGGGGGFGGGGGGGGGGGFFFFFFFFFFFFFFFFFFFFFFFFFFFFFFFFFFFFFFFFFBFFF
@M05620:37:000000000-D9766:1:1101:15924:7324 1:N:0:75
ACCACACCTTCTACAATGAGCTGCGTGTGGCTCCCGAGGAGCACCCCGTGCTGCTGACCGAGGCCCCCCTGAACCCCAAGGCCAACCGCGAGAAGATGAGTGAGTGGCCCGCTCCCTCTTCTGGTGGCCGCCTCCCTCCTTCCTGGCCTCCCGGCGCTGCGCCCTTTCTCACTGGTTCTCTCTTCTGCCGTTTTCCGTAGGACTCTCTTCTCTGCCCTGAGTCTCCTTTGGAACTCTGCAGGTTCTCGATC
+
CCCCCCCCFFFFGGGGGGGGGG4GGGGGHGHHHGGGGGGGGHHHHGGGGGGGHHHHHHHGGGGGGGGGGGGHHHHGGGGHGHHHHGGGGGGGGGHHHHHHHHHFHHGGCGGGG-EGHHHBHHHHHH?GGGGGGGHGHHGHHHHHBGGGGGGGGGFGGGGF-@FFFFFFFFFFFF/:FFFFFFFFFFFFF@:AFFFFFFFDFFFFFFFFFFFFFF0FFFFFFFFFFBFFFFFFFFFFFFE0;AFFFF9A0B?
@M05620:37:000000000-D9766:1:1101:22498:7351 1:N:0:75
ACCACACCTTCTACAATGAGCTGCGTGTGGCTCCCGAGGAGCACCCCGTGCTGCTGACCGAGGCCCCCCTGAACCCCAAGGCCAACCGCGAGAAGATGAGAGTGGCCCGCTCCCTCTTCTGGTGGCCGCCTCCCTCCTTCCTGGCCTCCCGGCGCTGCGCCCTTTCTCACTGGTTCTCTCTTCTGCCGTTTTCCGTAGGACTCTCTTCTCTGACCTGCGTCTCCTTTGGAACTCTGCAGGTTCTAGCTCGG
+
BBBBBBBBFFFFGGGCFGGGGGHHGEGFHCHHHGGFGGGFGHHHHGGGFDFFHHHHHHHGGGGGGGGGGGGHHHHGGGGHGHHHHGGGGGGGGGHHHGGHGHGHGGHHGGG-CFHHHHHHFDGHFHHGGGEGHGHHGHHHHHGHHGGGGGGG?DGGFGFFFFFFFFFFFFFFEFFFFFFFFFFFFFFFFFFFFFDFFFF/BFFFFFFFFFFF/BFFFABDFFFFFFFFFFFFFFFFFFB;:BFFFF9BBFF
@M05620:37:000000000-D9766:1:1101:27168:7359 1:N:0:75
ACCACACCTTCTACAATGAGCTGCGTGTGGCTCCCGAGGAGCACCCCGTGCTGCTGACCGAGGCCCCCCTGAACCCCAAGGCCAACCGCGAGAAGATGAGTGAGTGGCCCGCTCCCTATTCTGGTGGCCGCCTCCCTCCTTCCTGGCCTCCCGGCGCTGCGCCCTTTCTCGCTGATTCTCTCTTCTGCCGTTTTCCGTCGGCATCTCTTCTCTGCCCTGAGTCACCTTTGGCACTCTGCCGGTTCTTGCTC
+
BBBBBBBBFFFFGFGGGGEGGGHHGGGGHDHHHGGGGGGGGHGHHGGGGGGGEHHHHHHGGGCFGGGGGGGHHHHGGGGHGHHHHGGGGFFGGGHFHHFC?22FGH//0<<><CEFH1<111<00<CF.A-;..CEHHGFGHHHG/F?BFCFB-;??C-.--.;-9;FFF.;A../:;F9FFF///B/;@A./9/9AFFAC--;//;FFBBBFB/BAF...;9//:/B//////;B/9//9@-.:B/9;F;
@M05620:37:000000000-D9766:1:1101:23046:7361 1:N:0:75
ACCACACCTTCTACAATGAGCTGCGTGTGGCTCCCGAGGAGCACCCCGTGCTGCTGACCGAGGCCCCCCTGAACCCCAAGGCCAACCGCGAGAAGATGACAGGTGCGTGGCCCGCTACCTCTTCTGGTGGCCGCCTCCCTCCTTCCTGGCCTCCCGGCGCTGCGCCCTTTCTCACTGGTTCTCTCTTCTGCCGTTTTCCGTAGGACTCTCTTCTCTGCCCTGCGTCTCCTTTGGAACTCTGCAGGTTCTAG
+
BBBBBBBBFFFFGGGGGGFGGGHCGFGEDEHHHGGGGGGCGHHHHGGGGGGEGHFHHHHGGGGGGGGGGGGHHHHGGGGHGGHHHGGGGGCGFGHHHHHHEHGHH1<?EGGHHGGGCGHHHHHHHHHHHGHHGDFGGHGHHGGGGGGGFGGGGGGGG-BFFFFFFFFFFFFFF/FFFFFFFFFFFFFFFFFFFDFFFFFDFFFDBFFFFFFFFFFFF/FEFF?DFFFFFFFFFF/;FBFFFFFFFFFFFFF
@M05620:37:000000000-D9766:1:1101:24001:7377 1:N:0:75
ACCACACCTTCTACAATGAGCTGCGTGTGGCTCCCGAGGAGCACCCCGTGCTGCTGACCGAGGCCCCCCTGAACCCCAAGGCCAACCGCGAGAAGATGAGTGAGTCGCCCGCTCCCTCTTCTGGTGGCCCCCTCCCTCCTTCCTGGCCTCCCGGCGCTGCGCCCTTTCTCACTGGTTCTCTCTTCTGCCGTTTTCCGTCGGACTCTCTTCTCTGCCCTGAGTCTCATCTGGCACTCTGCCGGTTCTTGATC
+
AAAAA1AAFFFFFGGGGGAEFDGHGGGEFEHFHGGGGGGCEHFGHGGEEFGGEGHHHHHGGG?EFGGGGGGHHHGGGGGHGHHHEFGGGC/B?<GHBDFGH1F1?1<AECCCC-CFH0>G1<0<=<?GH.<<@::ECGABGHFG0;..0;A9EA@GG-:.9>A;9BFEFFBBF/-;BF/BFFFFFFF/B@;B/;:/9;----;9/9BFFFFFF//9;BA--;9FF///:BB99/BFF/B/-;-;AF///9;
@M05620:37:000000000-D9766:1:1101:16265:7394 1:N:0:75
ACCACACCTTCTACAATGAGCTGCGTGTGGCTCCCGAGGAGCACCCCGTGCTGCTGACCGAGGCCCCCCTGAACCCCAAGGCCAACCGCGAGAAGATGAGTGAGTGGCCCGCTCCCTCTTCTGGTGGCCGCCTCCCTCCTTCCTGGCCTCCCGGCGCTGCGCCCTTTCTCACTTTTTCTCTCTTCTGTCGTTTTCCGTCGGACTCTCTTCTCTGCCCTGAGTCTCCTTTGGTACTCTGCCGGTTCTCGCTC
+
BBBBBBBBFFFFGGGGGGGGGFHHGEEBCEGHFGGGGGGGGHHHHGGGEEGGHHHHHHHEFGGGGGGGGGGGHHHGGGGHGHHHFGGEGG<CDGHHHHFF?22GHHACF/>A<CDGHC<FFG0<0/CC.A<C.AGGHHGFHHHHCCFFGFEGD@D-BGGD@=.;=BBFFFBBF/;/;:FBFFFFFFF/;:;..99:AF.->;;@/;BF9BFFFB/BEFFF.B/;B9BFBB/.9/;B////9B@DEF/:?EA
@M05620:37:000000000-D9766:1:1101:13550:7400 1:N:0:75
ACCACACCTTCTACAATGAGCTGCGTGTGGCTCCCGAGGAGCACCCCGTGCTGCTGACCGAGGCCCCCCTGAACCCCAAGGCCAACCGCGAGAAGATGAGAGTGGCCCGCTACCTCTTCTGGTGGCCGCCTCCCTCCTTCCTGGCCTCCCGGCGCTGCGCCCTTTCTCACTGGTTCTCTCTTCTGCCGTTTTCCGTAGGACTCTCTTCTCTGACCTGCGTCTCCTTTGGAACTCTGCAGGTTCTAGATCGG
+
BBBBBBABFFFFGGGFGGGGGGHHGGGEHCHHHGGFGGGFGHHHHGGGEEGGHHHHHHHGGGGGGGEGGGGHHHHGGGGHGHHHFGGGGGCGGGHHFFFHHHHHGGGHGGG?DHHHHHHHFHHHGHHCGGFGHGHHGHHHHHHHHHGGGGGG-AGGAGFFFFFFFFFFFFFFFFFFFFFFFFFFFFFFFFFFFFFFFFFFFFFFFFFFFFFF/BFFF.@AFFFFFFFFFFFFFFFFFBFFFFFFFB/;FFF
@M05620:37:000000000-D9766:1:1101:10361:7409 1:N:0:75
ACCACACCTTCTACAATGAGCTGCGTGTGGCTCCCGAGGAGCACCCCGTGCTGCTGACCGAGGCCCCCCTGAACCCCAAGGCCAACCGCGAGAAGATGAGAGTGGCCCGCTCCCTCTTCTTGTGGCCGCCTCCCTCCTTCCTGGCCTCCCGGCGCTGCGCCCTTTCTCCCTGGTTCTCTCTTCTGCCGTTTTCCGTAGGCCTCTCTTCTCTGCCCTGCGTCTCCTTTGGAACTCTGCAGGTTCTAGATCGG
+
CCCCCCCCFFFFGGGGGGGGGGHHGGGFHGHHHGGGGGGGGHHHHGGGGGGGHHHHHHHGGGGGGGGGGGGHHHHGGGGHGHHHHGGGGGGGGGHHHHHF2F2FF/??C<A-CFCGHHHG11=<CG<A<:;DHGHHGHHHHHHC:CFFFGGGGGGADFFCFFFFFFFF0;BF.FFFFFFFFFFFEBFFFDFFFFFFFFF0BFFF:BFFFFFB0BEFF.;;CAB0:BFFF:0:B:FFFF0;.;FFFF:;BEA
@M05620:37:000000000-D9766:1:1101:15822:7413 1:N:0:75
ACCACACCTTCTACAATGAGCTGCGTGTGGCTCCCGAGGAGCACCCCGTGCTGCTGACCGAGGCCCCCCTGAACCCCAAGGCCAACCGCGAGAAGATGACAGGTGAGTGGCCCGCTACCTCTTCTGGTGGCCGCCTCCCTCCTTCCTGGCCTCCCGGAGCTGCGCCCTTTCTCACTGGTTCTCTCTTCTGCCGTTTTCCGTAGGACTCTCTTCTCTGCCCTGCGTCTCCTTTGGAACTCTGCAGGTTCTAG
+
ABBBBAAAFFFFGGGGGGGGGGHHGFGGHGHHHGGGAFGFGHHHHGGEEEFGBGHHHHHGGGCGGGGGGGGHHHHGGGGHGHHHHGGGGGGGCDHFGFGHGFF<FBGFHGGHHCGGGGHBGHBGHBDDGCCG<@CDGEEHHGHHGFFFBAFFGGGFG-;AGFFGGDFA/BBFFFF9;.;BFFFFFFFFFF/9@..BEFFF/::.;BFFFFFBFFFFF//E/A.;A@DF/9B9FFFBFBFFBFF/;:;BFFF
@M05620:37:000000000-D9766:1:1101:13557:7418 1:N:0:75
ACCACACCTTCTACAATGAGCTGCGTGTGGCTCCCGAGGAGCACCCCGTGCTGCTGACCGAGGCCCCCCTGAACCCCAAGGCCAACCGCGAGAAGATGCGAGCGGCCCGCTACCTCTTCCGGTGGCCGCCTCCCCCCTTCCCCGCCTCCCGGACCTGCGCCCTTTCTCACTCGCGCTCTCTTCTGCCGTTTTCCGTTGGACTCTCTTCTCTGACCTGAGCCTCCTTTGGTACTCTGCAGGTTCTAGATAGG
+
AABAABBBFFFFGFGFG4BFGFHHGEFGGGHHHGGGGGGGGHGHHGGGEEGGHGGHDGHGEEEEFGGGGGGHHHHEGFGHGHHHHGGGGGGGCDHFHG2/B@///><-<<--<C0<F0<0;-A;A.C@DC.CEA.;@-.;9//99;.:A?.-;-@.:;;@AC-/BFFF//;/9--;@?AB/99//;9-;99./9.B/../99F/9/9BBBB//99;.;9/B/;A./:/B./9;B////;9:9/B//9;/9B
@M05620:37:000000000-D9766:1:1101:21561:7440 1:N:0:75
AGTGCCAGCTCTCAATCGCACAGGGGACCCAGGGCCTGGCCCCTCCATCCAGAAAACCTATGACCTCACCCGCTACCTGGAGCACCAACTCCGCAGCTTGGCTGGGACCTATGTGAGTATCCAGCGTAGGAATCTGGGAGTTGGGGAGGAGTGAGGAGTTGGGGAAAGACAGTCCTAACCGTGGAGGGTTCTGGTAAATGATGGGGTGAGGAGGGGCTCTTTGGCTCCCACCAGTCCCCCTGTCTGGTCTA
+
AAAAAFFFBFFFGGGGGGGGGGHHGGGGGGHHGEGGGEHGHHGHGGHHHHHHHGHHHGHHHHHHHHHHHHHGGEFGHFHHHHHHHHFHGHHHGGGGGHFHEGHGGGHHGHHHHGFFFDDFHHHFHGFGGGHFHHGGFHHGGFFEGGGGGGC>CDDGHGHGHBDGGDHHFHGFHHHHHHHHGAEG?EGG;FFGFGFFFGFGGGGGGFFFFFFFFFFFFFFFFFFFFFFFFFFFEFFFFFFDFFFFFFFFFFB
@M05620:37:000000000-D9766:1:1101:12143:7442 1:N:0:75
ACCACACCTTCTACAATGAGCTGCGTGTGGCTCCCGAGGAGCACCCCGTGCTGCTGACCGAGGCCCCCCTGAACCCCAAGGCCAACCGCGAGAAGATGAGTGAGTGGCCCGCTACCTCTTCTGGCGGCCGCCTCCCTCCTTCCTGGCCTCCCGGCGCTGCGCCCTTTCTTACTGGCTCTCTCTTCTGCCGTTTGCCGTAGGACTCTCTTCTCTGTCCTGAGTCTCCTTTGGAACTCTGCAGGCTCTTGATC
+
AAAAAA1AFFCFGGGGG1BFGGHHGAEBC0ABFFGGGGEEGHHHHGAFE/BCFHGHHG0AEEGGAFGGGGGHHHHGGGGCFHHHH/EEG@>CGGHHHH11>11?GDF/0/AG--->GG111==10----:-;..=EGBC/FFGG0/;.0.;E.---9--9--9--//9B//;F9B-;B9/BFFF////;@9-/-//-;A-BBF//;FF////BB/;///9-;///;9B//9////:99///A-9-///9B;
@M05620:37:000000000-D9766:1:1101:19137:7460 1:N:0:75
ACCACACCTTCTACAATGAGCTGCGTGTGGCTCCCGAGGAGCACCCCGTGCTGCTGACCGAGGCCCCCCTGAACCCCAAGGCCAACCGCGAGAAGATGATAGTGGCCCGCTCCCTCTTCTGATGGCCGCCTCCATCCTTCCTGGCCTCCCGGCGCTGCGCCCTTTCTCACTGGTTCTCTCTTCTGCCGTTTTCCGTAGGACTCTCTTCTCTGACCTGCGTCTCCTTTGGAACTCTGCAGGTTCTAGCTCGG
+
AA>AAAAAFFF1AFGDEFG1ABE1AAEEG0FHCFCAAAE/AGHHHGEG/EECEB1FHF0AEECGC>>EGEGFHFE/EGG>EFHEA<E<C@>@//??1<1FBGHHH/FF/>@-CF0>GHFB11=>CG/<C<CE./:0C0;;GH0/;.:C.C.-9AAG@.-@B@9/9;9//;9BFF/FFFFFFFFFFFF@FFFFFFBFEA?9BFFF/BFFFFFF/;FFF-@A@FFFBFFFFB/9F/FBF//-;FFFFF/;FB@
@M05620:37:000000000-D9766:1:1101:15218:7472 1:N:0:75
ACCACACCTTCTACAATGAGCTGCGTGTGGCTCCCGAGGAGCACCCCGTGCTGCTGACCGAGGCCCCCCTGAACCCCAAGGCCAACCGCGAGAAGATGACAGGCGAGTGGCCCGCTCCCTCTTCTGGTGGCCGCCTCCCTCCTTCCTGGCCTCCCGGCGCTGCGCCCTTTCTCCCTGGTTCTCTCTTCTGCCGTTTTCCGTAGGACTCTCTTCTCTGCCCTGCGTCTCCTTTGGCACTCTGCAGGTTCTAG
+
CCCCCCCCFFFFGGGGGGGGGGHHGGGEGGHHHGGGGGGGGHHHHGGGGGGGHHHHHHHGGGGGGGGGGGGHHHHGGGGHGHHHHGGGGGBDFGHHHHHE2?F/</>/<.FG.<-A<<</<<0=DG00::CGFGGGDEGGB.:9BF90CAFBFEE9C9-@D;A=-DA9FB9FB//9/.;BFFB9FBF/FFFFFF./.;FD9.../;BFFF/9FFFBF/;:99.9:-9://BB/FBF//:;/9BF?F/9:BB
@M05620:37:000000000-D9766:1:1101:16994:7482 1:N:0:75
AGTGCCAGCTCTCAATCGCACAGGGGACCCAGGGCCTGGCCCCTCCATCCAGAAAACCTATGACCTCACCCGCTACCTGGAGCACCAACTCCGCAGCTTGGCTGGGACCTATGTGAGTATCCAGCGTAGGAATCTGGGAGTTGGGGAGGAGTGAGGAGTTGGGGAAAGACAGTCCTAACCGTGGAGGGTTCTGGTAAATGATGGGGTGAGGAGGGGCTCTTTGGCTCCCACCAGTCCCCCTGTCTGGTCTA
+
AA>AAFFFAFFFGGGGGGGGEEFHEGGGGGHHAEGGFFHFFHGHGGGHFHHHFFCGHGHHHHFHHHFGHHHGGECGHHHHGHHHHHHHGGHHGGGGEGHHGHHGGEHHGHGHHHH2GFFHGGFHHCCEGDHGHHGHFHGFDHGHGGCDGDCFCGDGCDGFHHGGGGHHGHHHHFHHHHHHBEGGGGGG.:FGGGFFFGGGGGGGGGFBFFFFFFBBBBFFFFFFFFFEFFFFFFFFFFFFBFFFFFFFFF;
@M05620:37:000000000-D9766:1:1101:7061:7484 1:N:0:75
AGTGCCAGCTCTCAATCGCACAGGGGACCCAGGGCCTGGCCCCTCCATCCAGAAAACCTATGACCTCACCCGCTACCTGGAGCACCCACTCCGCAGCTTGGCTGGGACCTATGTGAGTATCCAGCGTAGGAATCTGGGAGTTGGGGAGGAGTGAGGAGTTGGGGAAAGACAGTCCTAACCGTGGAGGGTTCTGGTAAATGATGGGGTGAGGAGGGGCTCTTTGGCTCCCACCAGTCCCCCTGTCTGGTCTA
+
>A>>>DFFCFFFG4FGBFF2E?GCGAAAEBBGABEBAFHHHHGHGGHHHGHHHHGBGGHGHFHHHDFGHHHGG>>EHHFFBBGHHH1??FGB>E?E>GBGGHHGGGHHGHHHHHHHHHHHHHHHHGGDCGDGHHHHHH0FFHHHGG.CF.<CG0DH0EGHGHGGEDHH/CCGHHHHHFHGGGGG?EGGDGGGGGFFGGGGGGGGGFFFFFFFFFFFFFFFFFFFFFFFFFFFFFFFFFFFFFFFFFFFFFB
@M05620:37:000000000-D9766:1:1101:7772:7523 1:N:0:75
AGTGCCAGCTCTCAATCGCACAGGGGACCCAGGGCCTGGCCCCTCCATCCAGAAAACCTATGACCTCACCCGCTACCTGGAGCACCAACTCCGCAGCTTGGCTGGGACCTATGTGAGTATCCAGCGTAGGAATCTGGGAGTTGGGGAGGAGTGAGGAGTTGGGGAAAGACAGTCCTAACCGTGGAGGGTTCTGGTAAATGATGGGGTGAGGAGGGGCTCTTTGGCTCCCACCAGTCCCCCTGTCTGGTCTA
+
>>>1>DF1AFFFG1FGFFF1E?GCGE0AABBG0ABB/BGH0GGHGGHFHHHHFHFFGGH1FGFHHAFHHHHEE>>EGHGH0BGHHH0/?FF@?EC/>FHHGH1FGGHFGHGHHH2FHHHHHHFHHCECCEHFHHHHHH0FGHHHGG.CG.>FH0GH<EH/GCCGEECGBGBGHHHHHHHHGGGGAEGGEGGGGGCFGGGGGGGBGGF@FFFFFF-@@@FFFFFF/BFFFFFFFFFFFFFF@FFFFFFFFFF
@M05620:37:000000000-D9766:1:1101:19022:7532 1:N:0:75
ACCACACCTTCTACAATGAGCTGCGTGTGGCTCCCGAGGAGCACCCCGTGCTGCTGACCGAGGCCCCCCTGAACCCCAAGGCCAACCGCGAGAAGATGAGAGTGGCCCGCTCCCTCTTCTGGTGGCCGCCTCCCTCCTTCCTGGCCTCCCGGCGCTGCGCCCTTTCTCACTGGTTCTCTCTTCTGCCGTTTTCCGTAGGACTCTCTTCTCTGCCCTGCGTCTCCTTTGGAACTCTGCAGGTTCTAGCTCGG
+
CCCDDCCCFFFFGGGGGGGGGGHHGGGEDGHHHGGGGGGGFHHHHGGGFGGGHHGHHHHGGGGGGGGGGGGGGHHGGGGHGHHHHGGGGGGGGGHHFHHHDHFHGFGHGFC-EGHHHHHH1<GHCGGCCDDGHGHHGHHHHHHHHGGGGGGGGGGGGGFFFFFFFFFFFFFFBFFFFFFFFFHFFFFFFFFFFFFFFFFFFFFFFFFFFFFF0BEFFEFDFFFFFFFFFFFFFFFFFEFFAFFFFF;FFDD
@M05620:37:000000000-D9766:1:1101:10813:7546 1:N:0:75
ACCACACCTTCTACAATGAGCTGCGTGTGGCTCCCGAGGAGCACCCCGTGCTGCTGACCGAGGCCCCCCTGAACCCCAAGGCCAACCGCGAGAAGATGACAGGTGAGTGGCCCGCTCCCTCTTCTGGTGGCCGCCTCCCTCCTTCCTGGCCTCCCGGCGCTGCGCCCTTTCTCACTGGTTCTCTCTTCTGCCGTTTTCCGTAGGACTCTCTTCTCTGCCCTGCGTCTCCTTTGGCACTCTGCAGGTTCTAG
+
BBCCCCCCFFFFGGGGGGGGGGHHGGGEDGHHHGGGGGGGGHHHHGGGGGGGGHGHHHHEGGFGGGGGGGGHHHHGGGGHGHHHHGGGGGCGGGHHHHGH2FGGF1?GHGGHHGGG->FHHHHHHHHHHGHHGGGGGHGHHGHHHGGFFGGGGGGGG-ACDFFFFFFFFFFFF0BFFFFFFFFFFFFFFFFFFDFFFFFFFFDF0BBFFFFFFFFFFBFFFF9@DFFFFFFFFF0BFBFFFF0BFFFFFBB
@M05620:37:000000000-D9766:1:1101:11280:7547 1:N:0:75
ACCACACCTTCTACAATGAGCTGCGTGTGGCTCCCGAGGAGCACCCCGTGCTGCTGACCGAGGCCCCCCTGAACCCCAAGGCCAACCGCGAGAAGATGACCCAGGGACGTGCCCGCTTCCCCCTTTTGTTGCCCCCCCCCTTCCTTCCGGGCCCCCCGAGCCTCCCCCCTTTTCCCCTGGTTCCCTCTTCTGCGTTTTTCCTTGGGATCCCCTCCCCTGACTGAGTCCCCCTTTGCACCTCTCCGGGTCTT
+
ABBABAAAFFFFGGGFGGB5GDGFGFGE4EGEHFFG?EG2EGHHHGGG1EEFHHFHHHFEEGFGGGGGGGEHHHHEGGEHGHHHEFGFGGCF//<2G22FHG/?///</?>.>G.--..<//.-.0<<//<0:0.:--;?-.:/;0;/.--9--9>-9----/...;A>;F/////9...9/////.9/////-.9;AAB9///;../....9..9.:..9///////9;.9F///////.//:.;9D-./
@M05620:37:000000000-D9766:1:1101:19022:7560 1:N:0:75
ACCACACCTTCTACAATGAGCTGCGTGTGGCTCCCGAGGAGCACCCCGTGCTGCTGACCGAGGCCCCCCTGAACCCCAAGGCCAACCGCGAGAAGATGAGAGTGGCCCGCTACCTCTTCTGGTGGCCGCCTCCCTCCTTCCTGGCCTCCCGGAGCTGCGCCCTTTCTCACTGGTTCTCTCTTCTGCCGTTTTCCGTAGGACTCTCTTCTCTGACCTGAGTCTCCTTTGGAACTCTGCAGGTTCTAGATCGG
+
BBB3AAABFFFB5FF454FGGGCHGEGGH2FGHGG2AAECEHHHHGCGAEEGFFGBHHGGGEEGFEGGGGGGBGEEEGGGGHHGGGGGGCCGGDHBGD1<GF??/?FGCC-@DHFHHGHFFHG/<CG@DC.AEECG?CCHHFC/..09C?.---;9/F?BFGG/BFFFE/B;BFBFFF/BFFFF//B-;AFABFBFA99FFFFFFBFFFFFF//BFF/:/:/;BFFBBF/;/BFFFE/9AAFFBBF/B/A;
@M05620:37:000000000-D9766:1:1101:21497:7581 1:N:0:75
AGTGCCAGCTCTCAATCGCACAGGGGACCCAGGGCCTGGCCCCTCCATCCAGAAAACCTATGACCTCACCCGCTACCTGGAGCACCAACTCCGCAGCTTGGCTGGGACCTATGTGAGTATCCAGCGTAGGAATCTGGGAGTTGGGGAGGAGTGAGGAGTTGGGGAAAGACAGTCCTAACCGTGGAGGGTTCTGGTAAATGATGGGGTGAGGAGGGGCTCTTTGGCTCCCACCAGTCCCCCTGTCTGGTCTA
+
>A>AAFFFBFFFGGGGGGGGGGHHGGEEAEHHFGGEFEHHCGGHGGHHFHHHFGBGHGHHHHBHHHHHHHHGGEEGHHHH2FHHFHCFEFHGFEGGEHHHGHHGGDFHGHHHHBGHHHHHHHHHHGGGGGHHHHHHHHFGGHHHGGADGCEHHHHHFGHHHHGGGGHHHHHHHHHHHHHHGAEGFGGGCFGGGGFGGGGGGGGGGGFFFFFFFFFAFFFFFFFFFFFFFFFDFFFFFFFFFFFFFFFFFFF
@M05620:37:000000000-D9766:1:1101:27143:7595 1:N:0:75
ACCACACCTTCTACAATGAGCTGCGTGTGGCTCCCGAGGAGCACCCCGTGCTGCTGACCGAGGCCCCCCTGAACCCCAAGGCCAACCGCGAGAAGATGAGTGAGTGGCCCGCTCCCTCTTCTGGTGGCCGCCTCCCTCCTTCCTGGCCTCCCGGCGCTGCGCCCTTTCTCACTGGTTCTCTCTTCTGCCGTTTTCCGTAGGACTCTCTTCTCTGCCCTGAGTCTCCTTTGGAACTCTGCAGGTTCTCGATC
+
?AABBBBBFFFFGGGGGGGGGGHGGGGFHGHHGGGGGGGGGHHHHGGGGGGGHHHHFHHGGGGGGGGGGGGHHHHGGGGHGHHHHGGGGGGGGFHHHHHHHHHHHHGFHHDGG-EGHHHHHHHHFGGHHGGGGGHGHHGHHHHHHHGGGGGGGGCGGGGFFFFFFFFFFFFFFFFFFFFFFFFFFFFFFFADFFFFFFFFFFFFFFFFFFFFFF/FFFFFFFFFFFFFFFF/;FFFFFFFFFFFFFFFFFF
@M05620:37:000000000-D9766:1:1101:8181:7598 1:N:0:75
AGTGCCAGTCTCAATCGCACAGGGGACCCAGGGCCTGGCCCCTCCATCCAGAAAAACTATGACCTCACCCGCTACCTGGAGCTCCAACTCCGCAGCTTGGCTGGGACCTATGTGAGTATCCAGCGTAGGAATCTGGGGGTTGGGGAAGAGTGCGGCGTTGGGGAACGACAGTCCTAACCGTGGAGGGTTCTGGTAACTGATGGGGCGAGGAGGGGCTCTTTGGCTCCCACCAGTCCCCCTGTCTGGTCTAT
+
ABBBBFFFFFBDFEEECFGGECFAE22BAFGFCFGACGHFFGHGG2GHGFHHHFF1B35FB5DFF3BFGHG?0/>FF3FF12B3CGF3FGF11>/E3??ECFFEEGGGCFG?BG?3?3B?G3FFD/</?2@FGHF2@/<->A<<<..<<G=00----:;-.:?.....-;-009BF0;F;DE=.;A=AAF/FB//;/;B/BFBED.;;---;.-9;-EFBFFFBFFAAF?DE.;F/BEDB?B/9BBBBFF/
@M05620:37:000000000-D9766:1:1101:5589:7609 1:N:0:75
ACCACACCTTCTACAATGAGCTGCGTGTGGCTCCCGAGGAGCACCCCGTGCTGCTGACCGAGGCCCCCCTGAACCCCAAGGCCAACCGCGAGAAGATGCGTGCGTGGGCGGCTCCCTCTTCTGGTGGCCGCCTCCCTCCTTCCTGGCCTCCCGGCGCTGCGCGCTTTCTCTCTCGCTCGCTCTTCTGTCGTTTTCCGTAGGACTCTCTTCTCTGTCCTGAGTCTCCTTTGGTACTCAGCCGGTTCTTGCTC
+
CCCCCCCBFFFFGGGGGG5FGGHHGGGEGGHHHGGFGGGGGHHHHGGGGGGGHHHHHHHEGGGGGGGGGGGHHHHGGGGHGHHHHGGGGG/CDGHGHH2////>FE<-.-<C@.:EH/:0000::/;..;-;..;EFGG/FGGGF/F.::AED-@---;.9--;-:9FF00;B0..;9--;EF099B9BA:...00.;..;0:B/9BF0000;90;0090/;0;0::090/.0000000::B-9.9:00:9
@M05620:37:000000000-D9766:1:1101:11286:7610 1:N:0:75
GCGGCTGCTTTGGAAGAAACTCATAGATTACTGCAACAGTTCCCCCTGGACCTGGAAAAGTTTCTTGCCTGGCTTACAGAAGCTGAAACAACTGCCAAAGTGGCTTTACCAGCATGAGGCCTATACCAGACTATGCCAACACAATTATGCAGAGCATTGCTTCACTCGGCCCTAGCTTGGCTCTTACAGGTTGCTACCCGTAAGGAAACACTCCTAGAAGACTCCAAGGGTGTACATGAACTGATGAAACC
+
A1>AADDAFFFFGGGG1GFGGGGHHGHHHFGHHH1AFHGDGHHHHGEFFFGGHHAHHBCFGHHHGHHHHHHHHHH1GHHFHHHHHHHHHHHHHH1G1@001BD/00BFGH1@/01B>F0//10B11B1B</B1121<11?////BB122BFF1/01@FD121>@@F1<///</001?1>C01<0>1>1<01>/<0=DGF.C-..CBBG//.://0;00;0/:;99//09..;99000;00;00000900;.
@M05620:37:000000000-D9766:1:1101:26967:7614 1:N:0:75
ACCACACCTTCTAAAATGAGCTGCGTGTGGCTCCCGAGGAGCACCCCGTGCTGCTGACCGAGGCCCCCCTGAACCCCAAGGCCAACAGCGAGAAGATGAGTGAGTGGCCCGCTCCCTCTTCTGGTGGACGCCTCCCTCCTTCCTGGCCTCCCGGCGCTGCGCCCTTTCTCACTGGTTCTCTCTTCTGCCGTTTTCCGTAGGACTCTCTTCTCTGCCCTGAGTCTCCTTTGGCACTCTGCAGGTTCTCGCTC
+
111>AA?1BFFFC3FF3E11F1EBE00A00AF10B0AEEAEGHGHGGEEAFEFGC1FHGE/E/EF/EEEGGBF1EEGG/G//FGHF/0B/<//?FG1B1?@GFGHB/FG//<</A/?GGGHF1F<FC.<>--<CGECF.:GHHFHF..:.;EC-9;-;-AA?.A-//:/BFFFFFF/9FFEFBFFFF/B@AFFFFB9B-:-;;BFFFBBBFBFF9:AFA-999/BFFBF/9/B/BFFEB//AAFFF/--;9
@M05620:37:000000000-D9766:1:1101:11303:7615 1:N:0:75
GAGGCTGCTTTGGAAGAAACTCATAGATTACTGCAACAGTTCCCCCTGGACCTGGAAAAGTTTCTTGCCTGGCTTACAGAAGCTGAAACAACTGCCAATGTGGCATTACCAGCTTGAGGACGAGAACCGACCATCTAAGCATAACTCAGCAGAGCATTGCTGCACTAGGCCCTAGCTCTGTGCCTACAGGATGATCCCTGTAAGGCAAGGATCTTAGAAGACCCCAAGGTAGGAACTGGGCATTTAAAATC
+
CBBCCCFCFFFFGFBGGGGGGGHHHHHHHHHHHHCHFHHHHGFHHGFGGHHHHHGGBDFHGHHHHHHFFHGHHHHEFFGHHHFHHGFHHHHHHHHHHHHHF4@123333D43?333B3F3/>//?/B//><//B23BDF2B32D22D22@20@/22?<1?11?0??1?001..00111111111=1<<0/.<//00=<00<D00//.....:;00=0;:0//;CA....909.;C.;0/..//0000;C0/
@M05620:37:000000000-D9766:1:1101:9926:7645 1:N:0:75
GAGGCTGCTTTGGAAGAAACTCATAGATTACTGCAACAGTTCCCCCTGGACCTGGACAAGTTTCTTGCCTTGCTTACAGAAGCTGAAACAACTGCCAATGTGTCATTACCAGCCTGAGGCCTATAACCGACTCTGCAAGCACAACTCTGCAGAGCATTGCTTCACTCGGCCCTGGCGTGGTTCCTACAGGATGCTACCCGTAAGACAAGGCTCCTAGAAGACCCCAAGGGAGTAACTGAGCTAATAAAACA
+
AABB>>CAFDD4F45BFGBGGGHHHCGFHHADDG4FCGBFF5ABBBAAAG2BBGAB231BDFGDDHGABA5BBFG535BDEGAFG33GBB1GHHHGHHHHH44BBBF4BFFB11BB2?F??3B3BBGF>>>><BB?BFG/?B2B/22BBB3BB<22@@2@@2@2@>@?<AE/<0/<->-->.1G00<<<<C<//0=DG.CFA..00::;..:;:/;;C9099/=;;.....9.;;09;09/00/9/9;9;.
@M05620:37:000000000-D9766:1:1101:9907:7654 1:N:0:75
GAGGCTGCTTTGGAAGAAACTCATAGATTACTGCAACAGTTCCCCCTGGACCTGGAAAAGTTTCTTGCCTGGCTTACAGAAGCTGAAACAACTGCCAATGTTCCTTTACCAGCCTGCCTGCAATCAAAGACTCTGACAACACCCCAATGCAGCAAAATACTTCACTCAACAATGGCTTGGAACCTACGGACTGCCACCCGTAACCAACGGCGCATCGAAGTCAACAAGGGAGAACATTAGCAGATGTAACA
+
ABBBBBFBFFFFGGGGGGGGGGHHHHHHHFHHHHHHFHHHHHHHHGGGHHHHHHHHHHHHHHHHHHHHHHHHHHHHHHHHHHHHHHHHHHHHHHHGGHHHB44B444BB3B@1FH1B133B2?43B?3B3BBG3BB3B3/?FAA///2B?FHH02@2@22>F2>22222@1/??1G00>C111>>F0...<<.C/<<<<-.-..00:..;:--;ADDGGA.000;FF/CC;:..;B/:;;B///;F/:BFB
@M05620:37:000000000-D9766:1:1101:26429:7661 1:N:0:75
ACCACACCTTCTACAATGAGCTGCGTGTGGCTCCCGAGGAGCACCCCGTGCTGCTGACCGAGGCCCCCCTGAACCCCAAGGCCAACCGCGAGAAGCTGACAGCTGCGTGGCCCGCTACCTCTTCTGGTGGCCGCCTCCCTCCTTCCTGGCCTCCCGGCGCTGCGCCCTTTCTCACTGGTTCTCTCTTCTGCCGTTTTCCGTCGCACTCTCTTCTCTGCCCTGCCTCTCCTTTGGAACTCTGCAGGTTCTAG
+
AAA1A1AAFFFFGGGDDGG1B1BAEE0FFEGFFGGG0EGCGG/GHGGGGGGG1GHFHHHG?/EEF/EGGGGF1>?EGGCH/EGCEFE/BBC//C01<?1F1?/??1<?</@GHCCG-ACHHGHHF00=/.<CC-;CCHEHHGBBCGFFF.AFG.C.A-@@@@B-9:@>FBBFFBFBFFFFFFFFFFFFBF/F@-;/EFF-9-;--;@FFFFFFFF/;/:9BFE-/;9/;FF9//9/9BBFFF//AFFFFBB
@M05620:37:000000000-D9766:1:1101:20805:7662 1:N:0:75
ACCACACCTTCTACAATGAGCTGCGTGTGGCTCCCGAGGAGCACCCCGTGCTGCTGACCGAGGCCCCCCTGAACCCCAAGGCCAACCGCGAGAAGATGAGAGTGGCCCGCTCCCTCTTCTGGTGGCCGCCTCCCTCCTTCCTGGCCTCCCGGCGCTGCGCCCTTTCTCACTGGTTCTCTCTTCTGCCGTTTTCCGTAGGACTCTCTTCTCTGACCTGAGTCTCCTTTGGAACTCTGCAGGTTCTAGATCGG
+
A>>AAAABFFFFAFGDDFGFFFFCEBEFH?HHGG22EEE?GHHHHGEGA1BAGFCGHEAFGGGGCFCGGGGHHHGEGGGFGHHCFFGGG@>BCD0F1FGHHHGHGGHHGGG-EFCGHHHHHHHHGHHGCCDGEGHHGBGHHHBGH.FFEGDB@GG-BGBB.@-/BFFFFFFFB9FFFFFFFBFFFFFBFFFFFFFFFFFFFFFFFFFFFFFF/BF/F/BBFFFFFFFFFBFFFFFFFFFF.;FFFF/9BFF
@M05620:37:000000000-D9766:1:1101:11855:7667 1:N:0:75
ACCACACCTTCTACAATGAGCTGCGTGTGGCTCCCGAGGAGCACCCCGTGCTGCTGACCGAGGCCCCCCTGAACCCCAAGGCCAACCGCGAGAAGATGACAGGTGCGTGGCCCGCTCCCTCTTCTGGTGGCCGCCTCCCTCCTTCCTGGCCTCCCGGCGCTGCGCCCTTTCTCCCTGGTTCTCTCTTCTGCCGTTTTCCGTAGGACTCTCTTCTCTGCCCTGCGTCTCCTTTGGCACTCTGCAGGTTCTAG
+
AABBBBBBFFFFGGGG5F5FBDGHABEEGGHHHGGGFEGGDGHHHGGG1BECGAFGHAGEEEGGGGGGGGGHHHHGGGGEGHHHHFGGGG/CDGHHFGHH1FFFH1>FEGGHHGGG-CEHHHHHHHHHHGHHGCGGGHGHHGGGCFGFGGGGGGGGG@BBBBFBBFBBFFFFF/FFFFFFFFFFFFFBBFFFBFFFFFFFFFFF/BFFFFFFFFFFFBFFFF;@DBFFFFFFFF/BF;BFFF/BFFFBF/;
@M05620:37:000000000-D9766:1:1101:12376:7687 1:N:0:75
ACCACACCTTCTACAATGAGCTGCGTGTGGCTCCCGAGGAGCACCCCGTGCTGCTGACCGAGGCCCCCCTGAACCCCAAGGCCAACCGCGAGAAGATGACCGGTGTGTGGCCCGCTCCCTCTTCTGGTGGCCGCCTCCCTCCTTCCTGGCCTCCCGGCGCTGCGCCCTTTCTCACTGGTTTTCTCTCTTGCCGTTTTCCGTGGATCTCTCTTCTCTGTCCTGCGTCTCCTTTGGTACACTGGCGGTTATAG
+
>AAABAAAFFFFGFFF5A5FGFCGEGGGD2BGHGG?AEF?2FGHHGGGEEECFBFGHHHGGGCE?EEEGGGHHGEGGGGEFHHFGGGED?BDCDHFHHHH1<><</?00<.>GC--<.<CGH0GH=D=<CHHCGG.CCEEFDGB9;09/.;CFGAE?;-9-9.99AB9BFF/B/B/BF/;.;//;B//;9B9-:;F.//;9.-.///://;/F/;/9//;9/9;9-;9//;///9/:/;//;.;--9.//:
@M05620:37:000000000-D9766:1:1101:21089:7692 1:N:0:75
AGTGCCAGCTCTCAATCGCACAGGGGACCCAGGGCCTGGCCCCTCCATCCAGAAAACCTATGACCTCACCCGCTACCTGGAGCACCAACTCCGCAGCTTGGCTGGGACCTATGTGAGTATCCAGCGTAGGAATCTGGGAGTTGGGGAGGAGTGAGGAGTTGGGGAAAGACAGTCCTAACCGTGGAGGGTTCTGGTAAATGATGGGGTGAGGAGGGGCTCTTTGGCTCCCACCAGTCCCCCTGTCTGGTCTA
+
ABABAFFFCFFFGDGGGGGCGGHGGGGGGGHHFGGGGGHHHHGHGGHHHGGHHHHHHGHHHHHHHHHHHHGGG@EEHHHHFFGHHHA?EHHGAFEGGHFGGGHGGGHHGHHHHHHHHHHHHHHHHGGGGGHHHHHHHHFGGHHHGGGGGGEHHHHHHGHHHHGGGGHHHHHHHHHHHHHHGGGGDGGGEGGGGGGGGGFGGGGGGGFFFFFFFFFFFFFFFFFFFFFFFFFFFFFFFFFFFFFFFFFFFFB
@M05620:37:000000000-D9766:1:1101:19173:7693 1:N:0:75
ACCACACCTTCTACAATGAGCTGCGTGTGGCTCCCGAGGAGCACCCCGTGCTGCTGACCGAGGCCCCCCTGAACCCCAAGGCCAACCGCGAGAAGACAACCGAGGTGCGCGCCACGCTACCTGTTCTGCTCGCCGCCCCCCTCCTTCCTGGCCTACCGGCGCCCCTCCCTTTCGGACTGGTTCTCTCCTCTGCCGCTTTCCATTCGACTCTCTTATCTGACCCGCCTCTCCTTTGGTACTCTGTCGATACT
+
BCCCCCCBFFFFGGGGGGGGGGHHGGGGHGGHHGGGFGGGGGHHHGGGGGGGHHHHHHHGGGEGGGGGGGGHHHHGGGGHGHHHHGGGGGGGGG22222///>>/?FF-<<--<E-...:CG00;;C0::0.-;-:9-;--9CA9BFFF0/;.0//;-@--B---..;A/090.-.--..;09BFF0/9/;900--9..;0000000.;AFFFFB0BBFF0//---;.F//0:09/:0:00:B00....-0
@M05620:37:000000000-D9766:1:1101:27147:7696 1:N:0:75
ACCACACCTTCTACAATGAGCTGCGTGTGGCTCCCGCGGAGCACCCCGTGCTGCTGACCGAGGCCCCCCTGAACCCCAAGGCCAACCGCGAGAAGATGACAGGTGAGTGGCCCGCTATCTCTTCTCGTGGCCGCCTCCCTCCTTCCTGGCCTCCCGGAGATGCGCCCTTTCTCACTGGTGCTCTCTTCTGCCGTTTTCCGTAGAAGTCTCTTCTCTGACCTGAGTCTCCTTTGTAACTCTGCAGGGTCTAG
+
>A>>A>AAFFFFGGGFB1B1F1G1EF0EEEAEBFGE0AEA/A/BGGEGGGGG1FGGFHHEE//>FFEEEGGGGGHGGGFHFHHGHGGBC/<>/C01?1<?1F/?<1>1>>A0F<C?-.<0DG0<D0:.;.-.-=:.CAEFGE/099;0/;9:ACF.-;@-F/B@F-@;/FFFFBF/;-/-/;BFFF/9FB//---:A/:9:---:/;9BFFBFFFFB////-/;/9;9//;BF;9/9:BF///;--;BBBB
@M05620:37:000000000-D9766:1:1101:23709:7716 1:N:0:75
ACCACACCTTCTACAATGAGCTGCGTGTGGCTCCCGAGGAGCACCCCGTGCTGCTGACCGAGGCCCCCCTGAACCCCAAGGCCAACCGCGAGAAGATGACAGGAGTGTGGCCCGCTACCTCTTCTGGTCCCCGTCTCCCTCCTTCCTGCCCTCCCGGCGCTGCGCCCTTTCTCACTGGTTCTCTCTTCTGCCGTTTTCCGTAGCACTCTCTTCTCTGCCCTGTCTCTCCTTTGGCACTGTGCAGGCTCTAG
+
ABBBCBBBFFFFGGGGGGGGGGHHGGGGHGHHHGGGGGGCGHHHHGGGEGGGHHHHHHHGGGGGGGGGGGGGHHHGGGGHGHHHHGGGGGGGGGHHHHHB2FF0?0?11/?0F@F--->F10D<=<G=00.=-<C:G0C/:.::0:000.;:C.C:BA---;C9B.=D/BF0B099B/0;FFFF00;00900:AD/.09.0:..9:;FF00;FF000:090;00;BB0;B090/90;F/0999B..;F/FB
@M05620:37:000000000-D9766:1:1101:5491:7728 1:N:0:75
ACCACACCTTCTACAATGAGCTGCGTGTGGCTCCCGAGGAGCACCCCGTGCTGCTGACCGAGGCCCCCCTGAACCCCAAGGCCAACCGCGAGAAGATGAGCGTGGCCCGCTACCTCTTCTCTCGGCTGCTTCCCTCCTTCCTGGCTTCTCGCCGCCCCGCCCTTTGTCCCTGCTTCCCTCTTCTGTCGTCTTCCGTAGGCCTCTCTTCTCTGTCCTGTGTCTTGTTTGGAACTTTGCACGCTCTAGGTCGG
+
BBBCCCCCFFFFGGGGGGGGGGHHGGGFHGHHHGGGGGGGGHHHHGGGGGGGHHHHHHHGFGGGGGGGGGGHHHHGGGGHGHHHHGGGGG/BDDHGHDH22//?>/0?A--->F<11D0000<<.C.A.000;G:GGH0GHH0/./.=0:C.:-A---;@=A:;///;//;9.;/9////;BFF//;AF.E.FFFB.9./B/.///:BFFF///;F//;/B/9///;/.///;//;/;/.-A..;F;:/--
@M05620:37:000000000-D9766:1:1101:10238:7743 1:N:0:75
GAGGCTGCTTTGGAAGAAACTCATAGATTACTGCAACAGTTCCCCCTGGACCTGGAAAAGTTTCTTGCCTGGCTTACAGAAGCTGAAACAACTGCCAATGTGGCATTACCAGCCTGAGGCCTATAACCGACTCTGCAAGCACCATTATGCAGAGCCTTGCTTCACTCGGCCCTTTCTTGGTTCCTACAGGATGCTACCCGTAAGGCAAGGCTCCTAGAAGACTCCAAGGGAGTAAAAGAGCTGATGAAACA
+
AABBAAFBFFFDGBBFFGFGGGHHHGHHHHGHGHCHFHGHHFFGGGFEFHFHHHGHA32GGHHHHHHBBF3BBGH33BBFGHBFGB3FBB1GHHHHHHHHG43BGFGBFFFB??FABBF/?3BBBFHF>>EEDGFFBGG/B?/BBB3BBF3@FF<@FFGFF@@D@1??AAD//F1DFDHHGEHGH1<>>CC<<CFGHH<AGA:://;:C.:/;;/<;CB99B0;:BBFEDAD;:C00;9999/0;0;CBB:
@M05620:37:000000000-D9766:1:1101:13284:7755 1:N:0:75
ACCACACCTTCTACAATGAGCTGCGTGTGGCTCCCGAGGAGCACCCCGTGCTGCTGACCGAGGCCCCCCTGAACCCCAAGGCCAACCGCGAGAAGATGACAGGTGAGTGGCCCGCTACCTCTTCTGGTGGCCGCCTCCCTCCTTCCTGGCCTCCCGGAGCTGCGCCCTTTCTCACTGGTTCTCTCTTCTGCCGTTTTCCGTAGGACTCTCTTCTCTGCCCTGCGTCTCCTTTGGAACTCTGCAGGTTCTAG
+
ABABBBCCFFFFGGGGGGGGGGHHGFGEHGHHHGGGGGGCFHHHHGGGEGGGHGHHHHHGGGGGGGGGGGGHHHHGGGGHGHHHHGGGGGGGGGHGHHHHGHGFGFHHHGGHHGGGGGHHHHHHHHHHHGHHGDGGGHGHHGHHHHGGGGGGGGGGB-ADGGGGGGFFFFFFFFFFFFFFFFFFFFFFFFFFFDFFFFFFFFFFBFFFFFFFFFFFF/BEFF?CFFFFFFFFFF/FFFFFFFFFF;BFFFF
@M05620:37:000000000-D9766:1:1101:26168:7756 1:N:0:75
ACCACACCTTCTACAATGAGCTGCGGGTGGCTCCCGAGGAGCACCCCGTGCTGCTGACCGAGGCCCCCCTGAACCCCAAGGCCAACCGCGAGAAGATGAGTGAGTGGCCAGCTCCCTCTTCTGGTGGCCGCCTCCCTCCTTCCTGGCCTCCCGGCGCTGCGCCCTTTCTCACTGGTTCTCTCTTCTGCCGTTTTCCGTAGGCCTCTCTTCTCTGCCCTGAGTCTCCTTTGGAACTCTGCAGGTTCTCGCTC
+
AAAAAAAAFFFFGF1DAGF1G1G1E00A0ABG1FGAAF?E?G/FHGAF?EEF1GFFHHBFCG?EC>EGGEFEF1GGE/<E/CGHHG/<</>//C0C1F1GGDBGHBEFG1>FGC1FGHHHHFGEDG.CCC?CCCHGHGCHGHHGGB:F0FEEA-9--A?B@@B@@FFFFFFFFF-;9FFFFFFFFFFBF@BFFFFFFF-A?/;BAFFFFFFEFFFFFFFB-;FFFFFFB/FB/;BF/FF/BFAFFF/9---
@M05620:37:000000000-D9766:1:1101:23494:7768 1:N:0:75
GAGGCTGCTTTGGAAGAAACTCATAGATTACTGCAACAGTTCCCCCTGGACCTGGAAAAGTTTCTTGCCTGGCTTACAGAAGCTGAAACAACTGCCCATGTAATAGGGTACTCCCCAGGAAAGCCGCCTATTAGCCGCCAAGCCGGTAAAACCACCGATGAAACAACCGTAAGCAAGACATGCAGCCCTTCTGCATTAGCACTCTTGTGGCTATCCAAGAACCCTCATCAGCATTTGTTGTAGTATACAAC
+
>11>A>CAFFFFGGGF1FFGBFFGHGHHH1BFHH11B0BDDFHHHGAF/0BBFH0FG10BBFGHDGFFHHHHHHFBGGHGHHHFF1FGH>FHHGHH/BF022222BB000@1B1?/0>/?0C00B>/<E<11220B<BB///??/</</1?1///<?-<>111<0>.C-....0=<<///:00:0/..///00000;0090B0FGFB9;...90;B00;:FBE.9.:0CBB///BB;B--9//;/////9/
@M05620:37:000000000-D9766:1:1101:24849:7771 1:N:0:75
GAGGCTGCTTTGGACGAACCTCATAGATTACTGCAACAGTTCCCCCTCGACCTGGAAAAGTTTCTTGCCTGGCTTACAGAAGCTGAAACACCTGCCAATGTGGCATTACCAGCCTGAGGCCTACAACCCACTCTGCAAGCACCACTCTGCAGAGCCTTGCTTCACTCTGCCCTTTCTTTGATCCTACAGGATCCTACCCGTAAGTAAAGGCTCCTAGAAGACTCCAAGGGAGGAAAATAGCATATAAAACA
+
>1A11>C>BBB1FB1AAEAEGFHHHCADF1B2B11AAF0DGADBFFA/A/AEEGEBB100BBDADADABBBFFHB1B11D@BBBFBB@BBB>>FBE1FBBB21?BBB11B11?>B0B0F</BB0B<B?/??B0D1FBF1?@0?@/1@<1@21?/0??111<1??<@?=<1FG101>FG<1111=0=</0/<</<=0<CA.:AC.0:0;C0.::C;00999//0:9;9B.A..-;C9;00;00009/;9B;-
@M05620:37:000000000-D9766:1:1101:11368:7780 1:N:0:75
AGTGCCAGCTCTCAATCGCACAGGGGACCCAGGGCCTGGCCCCTCCATCCAGAAAACCTATGACCTCACCCGCTACCTGGAGCACCAACTCCGCAGCTTGGCTGGGACCTATGTGAGTATCCAGCGTAGGAATCTGGGAGTTGGGGAGGAGTGAGGAGTTGGGGAAAGACAGTCCTAACCGTGGAGGGTTCTGGTAAATGATGGGGTGAGGAGGGGCTCTTTGGCTCCCACCAGTCCCCCTGTCTGGTCTA
+
AAAABFDFAFFFGGGGGGGCFGGHGGGFEGHHFEGGCEHHCGFHGGGHFHHHFFBHHGHFHHGHHHHHHHHGGEEGHHHHGGGHHHHHGHHHGGGEEHHHGHHGGGHHGHHHHHHHHHHHHHHHHGBGGGHHHGHHHHHGGHHHGGGGGGEHHHHHHGCGFHCGGGHHHHHHHHHHHHHHGGEGGGGG;FGGGGCFGGGGGGGGGGFFFFFFFFFFFFFFFFFFFFFFFFFFFFFFFFFFFFFFFFFFFFF
@M05620:37:000000000-D9766:1:1101:9886:7784 1:N:0:75
AGTGCCAGCTCTCAATCGCACAGGGGACCCAGGGCCTGGCCCCTCCATCCAGAAAACCTATGACCTCACCCGCTACCTGGAGCACCAACTCCGCAGCTTGGCTGGGACCTATGTGAGTATCCAGCGTAGGAATCTGGGAGTTGGGGAGGAGTGAGGAGTTGGGGAAAGACAGTCCTAACCGTGGAGGGTTCTGGTAAATGATGGGGTGAGGAGGGGCTCTTTGGCTCCCACCAGTCCCCCTGTCTGGTCTA
+
BCBCCFFFCFFFGGGGGGGGGGHHGGGGGGHHGGGGGGHHHHGHGGHHHHHHHHHHGGHHHHHHHHHHHHHGGEGGHHHHGHHHHHHHGHHHGGGGGHHHGHHGGGHHGHHHHHHHHHHHHHHHHGGGGGHHHHHHHHHGGHHGGGACFDEFGGHHFGHHHHGGEGHHHHHHHHHHHHHHGGGGGGGGCFGGGGFFFGGGGGGGGGFFFFFFFFFFFFFFFFFFFFFFFFFFFFFFFFFFFFFFFFFFFF9
@M05620:37:000000000-D9766:1:1101:12332:7791 1:N:0:75
AGTGCCAGCTCTCAATCGCACAGGGGACCCAGGGCCTGGCCCCTCCATCCAGAAAACCTATGACCTCACCCGCTACCTGGAGCACCAACTCCGCAGCTTGGCTGGGACCTATGTGAGTATCCAGCGTAGGAATCTGGGAGTTGGGGAGGAGTGAGGAGTTGGGGAAAGACAGTCCTAACCGTGGAGGGTTCTGGTAAATGATGGGGTGAGGAGGGGCTCTTTGGCTCCCACCAGTCCCCCTGTCTGGTCTA
+
CCCCCFFFCFFFGGGGGGGGGGHHGGGGGGHHGGGGGGHHHHGHGGHHHHHHHHHHHGHHHHHHHHHHHHHGGFGGHHHHHHHHHHHHGHHHGGGGGHHHGHHGGGHHGHHHHHHHHHHHHHHHHGGGGGFHHHHHHHHFGHHHGGGGGGFHHGHHHGHHHHGGGGHHHHHHHHHHHBHHGGGGDEGGGFGGGGFGGGGGGGGGGGFFFFFFFFFFFFFFFFFFFFFFFFFFFFFFFFFFFFFFFFFFFF0
@M05620:37:000000000-D9766:1:1101:12947:7794 1:N:0:75
ACCACACCTTCTACAATGAGCTGCGTGTGGCTCCCGAGGAGCACCCCGTGCTGCTGACCGAGGCCCCCCTGAACCCCAAGGCCAACCGCGAGAAGATGAGTGAGTGGCCCGCTCCCTCTTCTGGTGGCCGCCTCCCTCCTTCCTGGCCTCCCGGCGCTGCGCCCTTTCTCACTGGTTCTCTCTTCTGCCGTTTTCCGTAGGACTCTCTTCTCTGACCTGAGTCTCCTTTGGAACTCTGCAGGTTCTCGATC
+
BBBBBBBBFFFFGGGGGGGGGGHHGGGBCEHHHGGDGGGGGHHHHGGGGGFGHHHHHHHFGGGGGGGGGGGHHHHGGGGHGGHHGGGGGGGGGGHHGHHHHHBFGGGGHE?DG-ECGFGHHGHEDGDHCCDGGGHEHHGHHFHHFFFGGGGGAC-9@?9ABBDFFBFFFFBFFB.9;FFBFFFFFFFBF@.9FFFBF:.9.BFF/9BBFFFFBB/;9FFFBBBFFFFBBBB9BFFFBFB/9A9BFF/A/:A
@M05620:37:000000000-D9766:1:1101:22921:7808 1:N:0:75
AGTGCCAGCTCTCAATCGCACAGGGGACCCAGGGCCTGGCCCCTCCATCCAGAAAACCTATGACCTCACCCGCTACCTGGAGCACCAACTCCGCAGCTTGGCTGGGACCTATGTGAGTATCCAGCGTAGGAATCTGGGAGTTGGGGAGGAGTGAGGAGTTGGGGAAAGACAGTCCTAACCGTGGAGGGTTCTGGTAAATGATGGGGTGAGGAGGGGCTCTTTGGCTCCCACCAGTCCCCCTGTCTGGTCTA
+
ABAAAFFFBFFFGGGGGFGCFFHGGEEFGGHHBEFEGFHHHHGHGGHHHHHHHHHGHFHHHGHHHGHHHHHGG>FEHHGG?FGHHH1?EGHGEGGGGHGHGHHGGGHHGHHHHHHFHHHHHHHGHGGACGBHHHHHGHAFGHHHGG.AF.CGH0DGCGHHHHGGGGGHHHHHHHHHHGHHGGGGDFGGGGFGGGGFGGGGGGGGGGFFFFFFFFFFFFFFFFFFFFFFFFFFFFFFFFFFFFFFFFFFFFF
@M05620:37:000000000-D9766:1:1101:15713:7808 1:N:0:75
ACCACACCTTCTACAATGAGCTGCGTGTGGCTCCCGAGGAGCACCCCGTGCTGCTGACCGAGGCCCCCCTGAACCCCAAGGCCAACCGCGAGAAGATGACAGGTGAGTGGCCCGCTACCTCTCCTGGTGGCCGCCTCCCTCCTTCCTGGCCTCCCGGAGCTGCGCCCTTTCTCACTGGTTCTCTCTTCTGCCGTTTTCCGTAGGACTCTCTTCTCTGCCCTGCGTCTCCTTTGGAACTCTGCAGGTTCTAG
+
3A3AAA>AFFFFGGG45AFFFDBAABEGG2FGGGF2AAF2AGHHHGEGA1ECGAFGHFFGGGGGEGCGGGGFHFEEFGD?CGHF/FGGG?CC//F111?GGCFDGDHHEFFFHGGGGGHHHGEHHHBGGGHHGACGAHGFHGHHHGGGCFGGGGEDBBGBGGFBGFBBFFFFFFFFFFFFFEFFFFFFFFBFBD.BFFFDFF.;FFFFFFFFFFFFF/BFFF.-DBDFFFFFFFFFFFFFFFFBFAFBFFF
@M05620:37:000000000-D9766:1:1101:24002:7809 1:N:0:75
ACCACACCTTCTACAATGAGCTGCGTGTGGCTCCCGAGGAGCACCCCGTGCTGCTGACCGAGGCCCCCCTGAACCCCAAGGCCAACCGCGAGAAGATGACAGGTGAGTGGCCCGCTACCTCTTCTGGTGGCCGCCTCCCTCCTTCCTGGCCTCCCGGCGCTGCGCCCTTTCTCACTGGTTCTCTCTTCTGCCGTTTTCCGTAGGACTCTCTTCTCTGCCCTGCGTCTCCTTTGGAACTCTGCAGGTTCTAG
+
>AA?AABBFFFFGGGFGGGGGGHHGGGGFGGHHGGGGGGCGHDHHGGGGDGGGHHFHHHGEECFGGGGGGGBGHHGGGCHGGHHHGGFGCGGGGHGHHEGFHGHC1?GHGGHHGGG?DHHHHHHHGGHHCGHGDGGGHGHHGHHHHGGBFGGGGGGG-BGCAFBCFFFFFFFFFFFFFFFFFFFFFFFFFFFFDFFFFFFFFDABFBFFFFFFFFFF/BFFF?@DFFFFFFFFF/BFFFFFFFFFFFFFFF
@M05620:37:000000000-D9766:1:1101:19034:7814 1:N:0:75
AGTGCCAGCTCTCAATCGCACAGGGGACCCAGGGCCTGGCCCCTCCATCCAGAAAACCTATGACCTCACCCGCTACCTGGAGCACCAACTCCGCAGCTTGGCTGGGACCTATGTGAGTATCCAGCGTAGGAATCTGGGAGTTGGGGAGGAGTGAGGAGTTGGGGAAAGACAGTCCTAACCGTGGAGGGTTCTGGTAAATGATGGGGTGAGGAGGGGCTCTTTGGCTCCCACCAGTCCCCCTGTCTGGTCTA
+
CCCCCFFFCFFFGGGGGGGGGGHHGGGGGGHHGGGGGGHHHHGHGGHHHHHHHHHHHGHHHHHHHHHHHHHGGGGGHHHHHHHHHHHHGHHHGGGGGHHHGHHGGGHHGHHHHHHHHHHHHHHHHGGGGGHHHHHHHHHGGHHHGGGGGGGHHHHHHGHHHHGGGGHHHHHHHHHHHHHHGGGGGGGGEGGGGGGGGGGGGGGGGGFFFFFFFFFFFFFFFFFFFFFFFFFFFFFFFFFFFFFFFFFFFFB
@M05620:37:000000000-D9766:1:1101:15868:7818 1:N:0:75
AGTGCCAGCTCTCAATCGCACAGGGGACCCAGGGCCTGGCCCCTCCATCCAGAAAACCTATGACCTCACCCGCTACCTGGAGCACCAACTCCGCAGCTTGGCTGGGACCTATGTGAGTATCCAGCGTAGGAATCTGGGAGTTGGGGAGGAGTGAGGAGTTGGGGAAAGACAGTCCTAACCGTGGAGGGTTCTGGTAAATGATGGGGTGAGGAGGGGCTCTTTGGCTCCCACCAGTCCCCCTGTCTGGTCTA
+
>>A>AFFFAFFFGGGGGGGFGCFHCEEEEE2G2AEFDFHHFFEFEFFFGGGHEHFHHGHEFHFHHHHHHFFEGECGHHHHGHGGGHHHGHHHGGGGG3GHGFHGFGHHGHFGHHHBHHGGHHHHHGEAB/@1GHGHHHHFGFHHGGFGGDDGGHHHHGHHHGGGGGHHHHFHHHHGHHFHGDEGAEDGEGGGGGGGGGGGGGGGGDFBFFFFDFBBBBFFFFBFBFF?FFFFFFFFFFFFBFFFFF/FFFB
@M05620:37:000000000-D9766:1:1101:19161:7824 1:N:0:75
ACCACACCTTCTACAATGAGCTGCGTGTGGCTCCCGAGGAGCACCCCGTGCTGCTGACCGAGGCCCCCCTGAACCCCAAGGCCAACCGCGAGAAGATGACAGGTGAGTGGCCCGCTACCTCTTCTGGTGGCCGCCTCCCTCCTTCCTGGCCTCCCGGCGCTGCGCCCTTTCTCACTGGTTCTCTCTTCTGCCGTTTTCCGTAGGACTCTCTTCTCTGCCCTGCGTCTCCTTTGGAACTCTGCAGGTTCTAG
+
DCDDDDCCFFFFGGGGGGGGGGHHGGGGHGHHHGGGGGGGGHHHHGGGFGGGHHHHHHHGGGGGGGGGGGGHHHHGGGGHGHHHHGGGGGGGGGHHHHHHGHGGH1FGGGFHHGGG?DHHHHHHHHFHHGHHGGGGGHGHHGHHHHGGGGGGGGGGG-CGGFFFFFFFFFFFFFFFFFFFFFFFFFHFFFFFFDFFFFFFFFFDFFFFFFFFFHFHF0BFFF?=FFFFFFFFFFBFFFFFFFFFFFFFFFB
@M05620:37:000000000-D9766:1:1101:15702:7824 1:N:0:75
ACCACACCTTCTACAATGAGCTGCGTGTGGCTCCCGAGGAGCACCCCGTGCTGCTGACCGAGGCCCCCCTGAACCCCAAGGCCAACCGCGAGAAGATGACAGGTGAGTGGCCCGCTACCTCTCCTGGTGGCCGCCTCCCTCCTTCCTTGCCTCCCGGAGCTGCGCCCTTTCTCACTGGTTCTCTCTTCTGCCGTTTTCCGTAGGACTCTCTTCTCTGACCCGAGTCTCCTTTGGAACTCTGCAGGTTCTAG
+
BBBBBBBBFFFFGGGFBGGGGGHHGGGGHCGHHGGGGGECGHHHHGGGF?EFHGHHHHHGGGGGGGGGGGGHGHGGGGGHEHHG/FEGCC@CGGHF222?GFE1<1F?<FAGH-C-@CH11G/<D/<//<.CCCCDDCGFFECGCB009/CB9EG.--;;./;@9EF-/FBFFFF/9.9;/;BBFFF/;//F-;.;E/F./;;;9FFBFFFB/BFBFBFF.;;@E9BFF/;FB//:;/:BBFFFF9B9BB9
@M05620:37:000000000-D9766:1:1101:16502:7836 1:N:0:75
GAGGCTGCTTTGGAAGAAACTCATAGATTACTGCAACAGTTCCCCCTGGACCTGGATAAGTTTCTTGCTTGGCTTACAGAAGCTGAAACAACTGCCAATGTTGCATTACCAGCCTGAGGCATATAACCTACTCTGCAAGAACCACTCTGCAGAGCATTGCTTCACTCGGCCCGTTCGTGGTGACTACAGGATGCTACCCGTAACAAAAGGCGCCTAGAAGAATCCAAGGGAGTAACATAGAAGATGAAACA
+
>3A>3>C>B5B4F45A4F4FGFHHHCDFF54ADA4AAGADG55B22A2222BFGEB553BDAD5DADBADBB3BB3BBBDB3ABB33BBBB?BFF33FB3BB@BBBB33B4311BB??F?/3344?BB3B?B3443??B0?0/?/3311?2??/0BB2BFBD@11@@??/C///0?/<.<..1<1<><>000//000/.<<AD.0:::;..-:-C:/;009/0=090:.:9..;;00009000/00;;9;;
@M05620:37:000000000-D9766:1:1101:6413:7839 1:N:0:75
ACCACACCTTCTACAATGCGCTGCGTGCGGCGCCCGAGGAGCACCCCTTGCTGCTGACCGAGGCCCCCCTGAACCCCAAGGCCAACCGCGCGAAGATGACCGGTGGGTGGACCGCTCATCTTCTTGTGGGCGGCTCCCCCCTTCTTTGGCCCCCGGGGGTGGGCCCTTTTTCCCTTGGTTTTTCTTCTTCCGGTTTTCGTAGGAGTCTCTTCTCTGGCCCGGGTCTCCTGTGGGGACCTTCTGGTTTTTGA
+
AAA1AAA1BCFFGEGB3FAAE?EGEEEE0A///AAA/EAE/?G0AEE/0BF1111BDG0>>//>FE/>E//B11?CC/<FFAGHHEB</A><-A@.<F10<@--<.-::@.CGC;;@.000;000;00;;;--;--;E--@-;-//999//-;@-;-;---9;-;@-BF/B/BFB/9/;-A--//;/B//;9-;BF-;---;B//::/9/B/B/;///;---9--;/9//;/-;--;;-//9/;9;FF-;-
@M05620:37:000000000-D9766:1:1101:19383:7842 1:N:0:75
ACCACACCTTCTACAATGAGCTGCGTGTGGCTCCCGAGGAGCACCCCGTGCTGCTGACCGAGGCCCCCCTGAACCCCAAGGCCAACCGCGAGAAGATGAGTGAGTGGCCCGCTACCTCTTCTGGTGGCCGCCTCCCTCCTTCCTGGCCTCCCGGCGCTGCGCCCTTTCTCACTGGTTCTCTCTTCTGCCGTTTTCCGTAGGACTCTCTTCTCTGCCCTGAGTCTCCTTTGGAACTCTGCAGGTTCTCGATC
+
CCCCCCCCFFFFGGGFGGGGGFHHGGGEHGHHHGGGGGGGGHHHHGGGEGGGHHHHHHHGGGGGGGGGGGGHHHHGGGGHGHHHHGGGGGGGGGHHHHHHHHGHHFGGHHGGG-CHHHHHHHHGGHGHHGGGGGHGHHGHHHHHHHHGGGGGGG-AGGGGFFFFFFFFFFFFFFFFFFFFFFFFFFFFFFADFFFFFFFD?FFFFFFFFFFFFFBFFFFFFFFFFFFFFFFFFFFFFFFFFA;BFF/ABFE
@M05620:37:000000000-D9766:1:1101:19841:7854 1:N:0:75
AGTGCCAGCTCTCAATCGCACAGGGGACCCAGGGCCTGGCCCCTCCATCCAGAAAACCTATGACCTCACCCGCTACCTGGAGCACCAACTCCGCAGCTTGGCTGGGACCTATGTGAGTATCCAGCGTAGGAATCTGGGAGTTGGGGAGGAGTGAGGAGTTGGGGAAAGACAGTCCTAACCGTGGAGGGTTCTGGTAAATGATGGGGTGAGGAGGGGCTCTTTGGCTCCCACCAGTCCCCCTGTCTGGTCTA
+
11>AA1@1AF131FG3A1AA1A0A0EFEE?GHGAAA//FC0FEGGGCF1FFAA01FGG01GGFGFH1BGHHGGE>EHHHAGHHC0FGHG0@FGA@/>0GH/EGF/E0FFGBFHFFHHHHHHGD<FCCF@GHFGHHHBG?FACFGCGGGGEEFHHDCHGC/D<CGF.GFCHHFGHHFFFHH-AEA9AA-.C.FF09;9FFGEFGGG?B@EF?/AB?@=@FFFFFFFBF-EBF--:BFFF?A?FBFF9FBB99
@M05620:37:000000000-D9766:1:1101:9711:7860 1:N:0:75
ACCACACCTTCTACAATGAGCTGCGTGTGGCTCCCGAGGAGCACCCCGTGCTGCTGACCGAGGCCCCCCTGAACCCCAAGGCCAACCGCGAGAAGATGAGCGTGGACCGATCCCTCTTCTTTTGGCCGCCTCCCTCCTTCCTGGGCTCCCGGCGCTGCGCCCTTTCTCACTGGTTCTCTCTTCTGCCGTTTTCCGTAGGCCTCTCTTCTCTGCCCTGCGTCTGCTTTGGACCTCTGCATGTTCTAGTTCGG
+
A>11A?>>BFCDDGGAFD11ABFFEAEB0AAF1ABE?EEECCHGGGGE/BEFFGFHHHGAEECEGGGGGEEHHHFGGGGHEEHGHEF/CG/<<CGFDDFG1BAFG/?FC-<-CHFHHHHHF0=GCG0<;-:;GGFHGHHGFGFB.;;ECEGA?@G@?-9-;9>FFFFF/BFF-:BFFFFFFFFFEFF@ABFFFB-;AAB9FFFF/;BFFFFF/B-;99;A@B-/:BFFF9/9B;;9F//;FFFFFF;;BE-
@M05620:37:000000000-D9766:1:1101:5480:7861 1:N:0:75
AGTGCCAGCTCTCAATCGCACAGGGGACCCAGGGCCTGGCCCCTCCATCCAGAAAACCTATGACCTCACCCGCTACCTGGAGCACCAACTCCGCAGCTTGGCTGGGACCTATGTGAGTATCCAGCGTAGGAATCTGGGCGTTGGGGCGGAGTGAGGAGTTGGGGACAGACAGTCCTAACCGTGGAGGGTTCTGGTAAATGATGGGGTGAGGAGGGGCTCTTTGGCTCCCACCAGTCCCCCTGTCTGGTCTA
+
AB>ABFFFBFFFGGGGGGGGGGHHGEEEFGHHCEFGGGHHGHGHGGHHHGGHHHHHHGHHHHHHHHHHHHHGGGGGHHHHFGHHHHACEHHHEECGEHGGGHHGGGHHGHHHHFG?FHFHHH3FFFG?>E@2@GHHHH/<A@DHCG.<C;=CG0;F0;CFFGGGE9AFGG/;FGGGB0;FDDED.;9BAFFFFFFFFFBF/FFFFFFF?FF/DFCFFFFFFFFFFFFFFFFD9AFFFFFDFFFFFFFFFFB
@M05620:37:000000000-D9766:1:1101:26168:7873 1:N:0:75
GAGGCTGCTTTGGAAGAAACTCATAGACTACTGCAACAGTTCCCCCTGGACCTGGAAAAGTTTCTTGCCTGGCTTACAGAAGCTGAAACACCTGCCAATGTGGCATTACCAGCCTGAGGCCTATAACCGACTCTGAAAGCACCAAACTACAGAGCCTTGCTACACTCGGCCCTTTCTTTATTCCTACAGGATGCTACCCGTAAGGAAAGGCTCCTAGAAGACACCAAGGGAGTAAAAGAGCTGATGAAACC
+
A@BAAAFBCDBDGFFFFGBEGBFGGFB45ABABEDBFGFFDDFEAEABC2BBB222332B3DDDDDDBB53A1BA33BGGGCFFFBBFG31?GGGAFHHHGB3?233@DGF@1??F2FE?/G3FGFGG/<EFFH44BB?2BB?B//?@2@@2@G2@@22@@1??FGG?AFDF.0FFGB1111F1=>1<0CGC//=00<.D<:../://::C/CEH:0CFFBB/:C.E.AAGG9;FB00;C/0/09;9B/9.
@M05620:37:000000000-D9766:1:1101:24757:7877 1:N:0:75
ACCACACCTTCTACAATGAGCTGCGTGTGGCTCCCGAGGAGCACCCCGTGCTGCTGACCGAGGCCCCCCTGAACCCCAAGGCCAACCGCGAGAAGATGAGTGAGTGGCCCGCTACCTCTTCTGGTGGCCGCCTCCCTCCTTCCTGGCCTCCCGGCGCTGCGCCCTTTCTCACTGGTTCTCTCTTCTGCCGTTTTCCGTAGGACTCTCTTCTCTGACCTGAGTCTCCTTTGGAACTCTGCAGGTTCTCGATC
+
BBBBBBBBFFFFGGGGGGGFGCGHGGEFHGGHFGGGGGGGGGHHHGGGGGGGFHHHGHHGGGEGGGGGGGGHHHHGGGGHGHHHEGGFG/>CDAGHHHHHHHHHHHGGHGGGG-AGHHHHHGHHDGGHH?CGGGHGHHGHHHHH0GHGGGGGGG?FGGGGFFFFFFFFFEFFFFFBFFFFFFFFFFFFB@;AFFFFFFFFFFFFFFFFFFFFFF/BFFFFFFFFFFFFFFFFFFFFFFFFFFAFFF/:BFF
@M05620:37:000000000-D9766:1:1101:15873:7881 1:N:0:75
ACCACACCTTCTACAATGAGCTGCGTGTGGCTCCCGAGGAGCACCCCGTGCTGCTGACCGAGGCCCCCCTGAACCCCAAGGCCAACCGCGAGAAGATGAGTGAGTGGCCCGCTCCCTCTTCTGGTGGCCGCCTCCCTCCTTCCTGGCCTCCCGGCGCTGCGCCCTTTCTCACTGGTTCTCTCTTCTGCCGTTTTCCGTAGGACTCTCTTCTCTGCCCTGAGTCTCCTTTGGAACTCTGCAGGTTCTCGATC
+
CCCBCCDDFFFFGGGGGGGGGGHHGFEECEHHHGGFFGGGGHHHHGGGEGGGHHHHHHHFGGGGGGGGGGGHGHHGGGGHGHHHHGGGGGGGGGHGFFHHHHHHHHGGHHGGGCGGHHHHHHFFHHGHGGGGGGHGHHGHHHHHGHGGGGGGGG?DGGGFFFFFFFFFFFFFFF/;BFFFFFFFHFF;F@;AFFFFFFFDFFFFFFFFFFHFHH0BEFFFFFFFFFFFFFFBFFFFBFF0;F:FFF0A0B.
@M05620:37:000000000-D9766:1:1101:24639:7888 1:N:0:75
AGTGCCAGCTCTCAATCGCACAGGGGACCCAGGGCCTGGCCCCTCCATCCAGAAAACCTATGACCTCACCCGCTACCTGGAGCACCAACTCCGCAGCTTGGCTGGGACCTATGTGAGTATCCAGCGTAGGAATCTGGGAGTTGGGGAGGAGTGAGGAGTTGGGGAAAGACAGTCCTAACCGTGGAGGGTTCTGGTAAATGATGGGGTGAGGAGGGGCTCTTTGGCTCCCACCAGTCCCCCTGTCTGGTCTA
+
ABAAAFFFBFFFGGFB5AFCE?HCGGGGGGFGFAEAAFHHHHGFGGHHHHEHHHHHHGFGHHHHHBGGHHGEG/EEHHHH2?B1BGHEFHH3///E@FDGEE3FFGGHF0GFHD2DHHHHHFEHGGCAGFFDFHFHHHFGFHHHGCFGCF<FGHFFHDGHHFGGGGFHGFHHHHHHHHFFGGGGBGGG:9.CFGCBFGFFFGGGGG.@EFAFDFBBBBFBFBFFF/9AEEFDFFFFFFFF?FFFFF/BBBF
@M05620:37:000000000-D9766:1:1101:7669:7913 1:N:0:75
ACCACACCCTCTAAAATGCGCTGCGTGTGGCTCCCGAGGAGCACCCCGTGCTGCTGACCGAGGCCCCCCTGAACCCCAAGGCCAACAGCGAGAAGATGAGTGAGTGGCCCGCTAGCACTTAGTTTAGCAACCTTCCTCCTGCCTAGCATCCAGGACCTGCGCAATTTCTTCCTGAATCTTTCATCTTCCGTTTAACGTATGACTCTCTTATCTGCCCTGAGTCTCCTATGTGTCCCAGCCGCTTCTCGATC
+
AAA1>AA11>>FGFFB3F1AA0EAG00000B01AB//AAEAEAFBEE/AABFFHFFHHF//>@EG/>EEEC>C1F?EE<<//?FGFFBB</<<?011F11>1?<GGCAG///->.<1>11><11>1=0=0.<=0<G0=/<//;C0//:<0C:0/:..:;9--;A.9F0000;9000;0;0;00;0;00;;//:-/9-;-9B/;B9;;F//9/;/9/99FF-9;;/BB/9////;/;//----99;FB-;99
@M05620:37:000000000-D9766:1:1101:26751:7937 1:N:0:75
ACCACACCTTCTACAATGAGCTGCGTGTGGCTCCCGAGGAGCACCCCGTGCTGCTGACCGAGGCCCCCCTGAACCCCAAGGCCAACCGCGAGAAGATGAGTGAGTGGCCCGCTACCTCTTCTGGTGGCCGCCTCCCTCCTTCCTGGCCTCCCGGCGCTGCGCCCTTTCTCACTGGTTCTCTCTTCTGCCGTTTTCCGTAGGACTCTCTTCTCTGACCTGAGTCTCCTTTGGAACTCTGCAGGTTCTAGATC
+
BCCCCCCCFFFFGGGGGG5FGGHHGEGEHGHHHGGGGGGGGHHHHGGGEGGGHHGHGHGGGGGGGGGGGGGHGHHGGGGHGHHHHGGGGGCDFGHHHGHHHHHHHHGGHHGGG-DHHHHHHHHGHHGHHGGGGGHGHHGHHHHHHHHGGGGGGG-AFGGGFFFFFFFFFFFFFFFFFFFFFFFHHFFFFFAFFFFFFF.DFFFFFFFFFFFFFFBFFFFFFFFFFFFFFFF0BFFFFFF0FFFFFF0B0BB
@M05620:37:000000000-D9766:1:1101:10418:7940 1:N:0:75
ACCACACCTTCTACAATGAGCTGCGTGTGGCTCCCGAGGAGCACCCCGTGCTGCTGACCGAGGCCCCCCTGAACCCCAAGGCCAACCGCGAGAAGATGACCGATGTGTGGCGCGCTCCCTCTTCTGTGGGCGGCGTCTCTCCTTTCTGTCCTCTCGGGGCTGTGCGCTCTCTCTCTGTGTCTCTCTCTTGCCGCTTTCCGTAGAGCTCTCTCCTCTGCCATGTGTCTCCTTTGTGGAACTGCGGATTCTCT
+
AAA1AAAAFFFFGGGGFGCAG1GFGEABAAGHAFFAEGGGGHHHHGGGGGGGGHGFHHHECGCGGCGGGGGBGEHGGGCHC<GHHGE/CCC@BGFHDGHHG///?0?1?..->-<-.<./=G00C0:0;..--=-9;.90C///9/9/////;/;---9;9-9;F-;--;/BF/F//9/99BFFFF//;///---;A//-9---///;FFF//;FF///////;//;F///;//--//;B//-----/;//
@M05620:37:000000000-D9766:1:1101:24270:7945 1:N:0:75
ACCACACCTTCTACAATGAGCTGCGTGTGGCTCCCGAGGAGCACCCCGTGCTGCTGACCGAGGCCCCCCTGAACCCCAAGGCCAACCGCGAGAAGATGACCGGTGGGTGGCCCGCTCCCTCTTCTGGTGGCCGCCTCCCTCCTTCCTGGCCTCCCGGCGCTGCGCCCTTTCTCCATTGTTCTCTCTTCTGCCGTTTTCCGTCGGACTCTCTTCTCTGCACTGCGTCTCCTTTGGAACTCTGCCGGTTCTAG
+
ABBBBBBBFFFFGGGGGGFGGGHHGEEEFGHHHGGEGCGGGGHHHGGGGGGGHHHHGHHGGGGGGGGGGGGHHHHGGGGHGHHHHGGEGGGGGGHHHHEHF/>>@//>>CFGH@@C-.</GFHHFFHFGGCCD-BEDEGFFEFGBFB0FCCCAEGDG--9999-9AFAFFBBBF///;;B999BF/B/9BBFAAFFF/FD9.-;--99BFFF9/9/9;/;/9;.;@DBF9FF/B/;B/9/B9/9@9A999/
@M05620:37:000000000-D9766:1:1101:22715:7945 1:N:0:75
GAGGCTGCTTTGGAAGAAACTCATAGATTACTGCAACAGTTCCCCCTGGACCTGGAAAAGTTTCTTGCCTGGCTTACAGAAGCTGAAACAACTGCCAATGTGGCATTACCAGCCTGAGGCCTATAACCGACTCTGCAAGCACCATTCTGCAGAGCCTTGCTTCACTCGGCCCTTTCTTGGTTCCTACAGGATGCTACCCGTAAGGAAAGGCTCCTAGAAGACTCCAAGGGAGTAAAAGAGCTGATGAAACA
+
A3ABBBFAFFFFGGGGGFGGGGFHCHHHHHHGHHHHGFGFGHHHHGGGHGHHHGGHHHBGFGHHHHHHHHHHHHHFHHHFHHHGHHHHHHHHHHGHH3GHHFHH2FGGHHHHHGHGFHGGGHHHF4GHE@EGGHHH42BGGHHCHHHHHHBH2GHHHHHHHHHBGHHFEGGGHHHHHHGHHHHHHHHEHHFFHHHGHHHGGGGHHHEGFFHHHGHHH0GGFGGGGBFFGGGGCFBFGFGFGGGGGGF0CFF
@M05620:37:000000000-D9766:1:1101:11386:7947 1:N:0:75
GAGGCTGCTTTGGAAGAAACTCATAGATGACTGCAACAGTTCACCCTGGACCTGGAAAAGTTTCTTGCCTGGCTTACAGAAGCTGAAACAACTGCCACTGTTACATTACCAGCCTGAGGCCTATACCCGACTCTGCCAGCACCATTCTGCAGAGCCTTGCTCCACTCGGCCCTTTACTGGTTCTCACAGGATGCTACCCGTACGGCAAGGTCCCCAGCAGACTCCCAGGGAGTAAAAGAGCTGCTGACACC
+
>AAA>4CAFFFFGFGEFFGCG44ADDFF5DBGHFGGGHFD555DABBB22BB2BAA3F2BBFF5BBFAAGFFCG1BF5FFGFEGF3FFH?FFF3BG33BFF4@4@@4FFEF311111B1EFCEEBBFFE/>EEGFG33?F0??0BFG22B211/?GC1@@G1@FCBB///?//?<11?1FGFH111><1.0<1<=0=<A<<@.-;--;..0::../..9./.9F/./9....;9;0;9;/;;//09/9//.
@M05620:37:000000000-D9766:1:1101:20235:7947 1:N:0:75
GAGGCTGCTTTGGAAGAAACTCATAGATTACTGCAACAGTTCCCCCTGGACCTGGAAAAGTTTCTTGCCTGGCTTACAGAAGCTGAAACAACTGCCAATGTGGCATTACCAGCCTGAGGCCTATAACCGACTCTGCAAGCACCATTCTGCAGAGCCTTGCTTCACTCGGCCCTTTCTTGGTTCCTACAGGATGCTACCCGTAAGGAAAGGCTCCTAGAAGACTCCAAGGGAGTAAAAGAGCTGATGAAACA
+
AAA>AAC>FFDFG11B1E1BFFGFHHDFGDGHHFEDGHHGHGBGHGABA0BFGEFB1BFABFFGFFFBFHHHHHGEGHHHHBGBGBFGGG??EGGF@GGGF2BBFGHGFF@FHGHFBHGGFHHHEGFB>EEGFHHHFH1?FBFGBBGH2F2@F/<FFF@GHHGGGHH/</?AGHFFGF=GHHHH1<>C<CF<<CGBGGH?CCCC/0:/C=G/CEE:0<=;F/FGGGF099AFBBF000;CFBF0B0;CBF/
@M05620:37:000000000-D9766:1:1101:11383:7968 1:N:0:75
GAGGCTGCTTTGGAAGAAACTCATAGATTACTGACACAGGACCCCCTGAACATGGAACCGTTTCTTGCCTGGCTTTCAGAAGCTGGAACAACTGCCACTGTGGCATTAACAGCATGAGTCCTATCACCGACTCTGCCCGCCCCATTCTGCGGCGCCTTGCTTCTCTCGGCCCTTTCTTGGTTCCTGCAGGATGCTCCCCGTAAGGAAAGGCTCCTAGCAGACTCCCTGGGAGTACAAGAGCTGATGACCCA
+
CCCCCCFCFFFFGGGGGGGGG4BDF5D6AD4DG54BGHC222B22AAB2BB55AFAA31AB13AD5553BAB1B135DF5DBGHG21BFB?GB3FG33FGH42123334343?2B33?44D44434D2E///?3422//>//>/22@2@G///->@.<CHH0=0000..<A-.G00:000<:0;:00;0..;0;000..9.:.C0://:9.0;9;0:00::A;FF9/B.;.9.;090F/.B90000;00/;
@M05620:37:000000000-D9766:1:1101:24263:7973 1:N:0:75
ACCACACCTTCTACAATGAGCTGCGTGTGGCTCCCGAGGAGCACCCCGTGCTGCTGACCGAGGCCCCCCTGAACCCCAAGGCCAACCGCGAGAAGATGACAGGTGAGTGGCCCGCTACCTCTTCTGGTGGCCGCCTCCCTCCTTCCTGGCCTCCCGGCGCTGCGCCCTTTCTCACTGGTTCTCTCTTCTGCCGTTTTCCGTAGGACTCTCTTCTCTGCCCTGCGTCTCCTTTGGAACTCTGCAGGTTCTAG
+
AAAAA1AAFFFFGFGF3BFGGGHGGEEEG0BFFFFEAEA/AB/BGGEEBBEFAFGHGHHGE>>EEFGEEGGC1BFEGGEGEGF<?FE@C/<>BCHBFFG1??CGFFF?F?C0GCG-CGFHHGBGGDG0CE<G@:CFGHEGHCCCGHFFGGFFGGGBG-;AG@F9-A@;/:;FFFF/9FFFF9/9FFFFFF/:--:BE9B99A;-:FF/BFFFFFFFF/99B?A9A@FFFFBBF/BFFFFFFFB9FAFFFFF
@M05620:37:000000000-D9766:1:1101:11442:7980 1:N:0:75
AGTGCCAGCTCTCAATCGCACAGGGGACCCAGGGCCTGGCCCCTCCATCCAGAAAACCTATGACCTCACCCGCGACCTGGCGCACCAACTCCGCAGCTTGGCTGGGACCTATGTGAGTATCCAGCGTAGGAATCTGGGAGTTGGGGAGGAGTGAGGAGTTGGGGAAAGACAGTCCTACCCGTGGGGGGTTCTGGAAAATATTGGGGGAGGGGGGGACTCTTTGGCTACACCAGGCCCCCCTGTCTGGCCTA
+
>1>AAFBFAFFDFGGBEAFFAABAAEGE0AGHGGE/EAGFAGGHGGGF1BGB1010BA01FG2GFH1FHHHGG?/>EGHH0>EG/>0GEHHHGGGG@G<F?FHECAHHAGCHH2GB1@GH11FFHG<EGGHHGHH1FHF.CGGH?GCCG:.;CHHHFGHHHHG-9.C.FGGG0000;9C....---;;@--/;://B9////;99-------;-;---/;//9////999:A---;A@@<--//9///-//
@M05620:37:000000000-D9766:1:1101:26950:7988 1:N:0:75
ACCACACCTTCTACAATGAGCTGCGTGTGGCTCCCGAGGAGCACCCCGTGCTGCTGACCGAGGCCCCCCTGAACCCCAAGGCCAACCGCGAGAAGATGAGCGTGGCCCGCTCCCTCTTCTTGTGGCCGCCTCCCTCCTTCCTGGCCTCCCGGCGCTGCGCCCTTTCTCACTGGTTCTCTCTTCTGCCGTTTTCCGTAGGCCTCTCTTCTCTGCCCTGCGTCTCCTTTGGAACTCTGCAGGTTCTAGCTCGG
+
ABAABBABFFFFFGGFGGGGGGHHGEGAAEHHHGGGFECFGHH1AE0EEEGGGGGHFCGGCGGEFGGEGGGHGHHGGGGHGHHHHGGGFGGGGGHHHHHG2<?EG/<?C<ADGGHHHGHH00=C?GCF--=CGGHHGHHHGGGGGGGGGGGGADGAFFABDDFFFFFF/:FF.;BFFFFFFFFFFFFD9AFFFFFFFFFBBFFFB/BFFFFB9;A/;:9;BFFFFFFFFF/BFBFFFFF?.;BFFF;;FD@
@M05620:37:000000000-D9766:1:1101:17312:7993 1:N:0:75
GCGGCTGCTTTGGAAGCAACTCATAGATTCCTGCCCCAGTTCCCCCTGTACCTGGAACCGTTTCTTGCCTGGCTTCCAGAAGCTGAAACAACTGCCCATGTGGCATTACCAGCCTGAGGCCTATAACCGACTCTGCCCGCACCCTTCTGCCGCGCCTTGCTTCACTCGGCCCTTTCTTGGTTCCTACAGGATGCTACCCGTAAGGAAAGGCTCCTAGCAGACTCCAAGGGAGTAAAAGAGCTGATGCCACA
+
1>1>A>1>CFB1BBF111BFFG1D3DFHH3DGHH00BAB1BDGHHGAB12DDFA0FFFFEEEGGBDDBGHHHHHBBFGHBFGH@B1BGG0?GFFGH/1BFHHHGEBGGHHHHHGHHEHCFGHHH12BGEECGGHHH1/?B/BC/FHHHHH1C/ACGGGHHHHH0DGHGGGGGHHHHHHHHHHHHGFH/GHCGGGGGGGGGGGGGGGGGGGGGGGGBF/BFFFFFF/9FFFFFFF/BFBFFFFFFFF/9;FF
@M05620:37:000000000-D9766:1:1101:6812:7993 1:N:0:75
ACCACACCTTCTACAATGAGCTGCGTGTGGCTCCCGAGGAGCACCCCGTGCTGCTGACCGAGGCCCCCCTGAACCCCAAGGCCAACCGCGAGAAGATGAGTGAGTGGCCCGCTCCCTCTTCTGGTGGCCGCCTCCCTCCTTCCTGGCCTCCCGGCGCTGCGCCCTTTCTCCCTGGTTCTCTCTTCTGCCGTTTTCCGTCGGACTCTCTTCTCTGACCTGAGTCTCCTTTGGAACTCTGCCGGTTCTAGCTC
+
AABBBAABFFFFGFGGGGGGGGCHEEGBFFGHHGFGGGGCGHHHHGGGGGGGHHHHHHHGGGEGGGGGGGGGHHHGGGDHGHHHEFGGGGBDFGHGHHGFFGEHHHGGFFDDG-EFHGHHHHF0GFGGFGGGGGHGHHGHHHHHGCFGGGGGDA?BGGGFFFF@CFFFFF/;F/.;;FFFFFFFFFB9B;;AFEBBFF9-@-BF/BFFFFFFFF/9BFFFFF9FFFF/;B//9/;B/BF/;@;DFF/;/F/
@M05620:37:000000000-D9766:1:1101:26957:8008 1:N:0:75
ACCACACCTTCTACAATGAGCTGCGTGTGGCTCCCGAGGAGCACCCCGTGCTGCTGACCGAGGCCCCCCTGAACCCCAAGGCCAACCGCGAGAAGATGCGAGTGTCCCGCTACCGCTTCTGGTGGTCGCCGCCCTCCTTCCTCGCCTCCCGGAGCTGGGGCTGTTCTCACTGGTTCTCTCTTCTGCCGCTGTCCGTAGGACTCTCTTCTCTGACTTTATTCTCCGTTGGCACTCGAACGGTGCTGGATCGG
+
BBBBB@?ACFFFGGGGGG5BGGHHGFGECEHGHFGGFCFEDHHHHGGGEFGGFHHHHHHGGGFGGGGGGGGGHHHGGGFHGHHHHGGGGGBDGGHHHHF////?1<?</<->@G-ACDG0D0D/..<A?.-;@-9C:9;C/00.-;.9.9.-9-9.;.;-;-.99B/B//;/;/;BFB/9FBFBBFB--;-:B/.;...9/;F///:::9/;/B///9//;B/B.;9D.///B/....9.;.@B/9.BFDD
@M05620:37:000000000-D9766:1:1101:6755:8021 1:N:0:75
ACCACACCTTCTACAATGAGCTGCGTGTGGCTCCCGAGGAGCACCCCGTGCTGCTGACCGAGGCCCCCCTGAACCCCAAGGCCAACCGCGAGAAGATGAGTGAGGGGCCCGCTACCTCTTCTGGTGTCCGCCTCGCTCCTTTCTGGCCTCCCGGAGCTGCGCCCTTTCCCATCGGTCCGCTCTTCTGCCGTGTTCCGTACCACTCTCTTCTCTGACCTGAGTCGCCTTTGGAACGCTGCAGTGTCGAGATC
+
BBABBBBBFFFFGGGGGGBGGGHHGEGEHEHHHGGG?EGEEGEGHFGGAEGGHFFHDGGGCGGGGGGGGEFF3GHGGFDHGHHHHGGGGG?CCDHFGHH2?22?0/>A@@---ADF<000DB00<<<<0.-.:C.:..;:00;:;BBF09.;.9A-;./BBG.--//;;////:A9.---:-9/BFF//-;-9::9.;...9/9/99/9;FFFFF/;9B;9;9-99;99///99..9ADB///;/..-../
@M05620:37:000000000-D9766:1:1101:6733:8031 1:N:0:75
ACCACACCTTCTACAATGAGCTGCGTGTGGCTCCCGAGGAGCACCCCGTGCTGCTGACCGAGGCCCCCCTGAACCCCAAGGCCAACCGCGCGAAGATGAGTGAGTGGCCCGCTCCCTCTTCTGGTGGCCGCCTCCCTCCTTCCTGGCCTCCCGGCGCTGCGCGCTTTCTCACTGGGTCTCTCTTCTGCCGTTTTCCGTAGGACTCTCTTCTCTGACCTGAGTCTCCTTTGGCACTCTGCCGGTTCTAGATC
+
ABB@BAAAFFFFGFGFCG5AA5FCEAABBAHHCBFEDEGCGHHHHGGEGEGEHHHFHHHE?EGGG1EEGGGCHFGGGGDHEAHHGGGEGG/<<CCDDHBG?FGGGHGGH?-<A-CC/<<DGH0<<GGH.:C-;AGG/GGGGGGGGGFFFFGGG@-;@B?.9--9-.;;/;//9/..;.9FFFFB/BF/;;.99:/;D/...:/:/;BFF/BFFF;BBFFFFFFFF/9/;9B/;/;9/;:/9=@DFF/;/:F
@M05620:37:000000000-D9766:1:1101:21023:8046 1:N:0:75
ACCACACCTTCTACAATGAGCTGCGTGTGGCTCCCGAGGAGCACCCCGTGCTGCTGACCGAGGCCCCCCTGAACCCCAAGGCCAACCGCGAGAAGATGAGAGTGGCCCGCTACCTCTTCTGGTGGCCGCCTCCCTCCTTCCTGGCCTCCCGGCGCTGCGCCCTTTCTCACTGGTTCTCTCTTCTGCCGTTTTCCGTAGGACTCTCTTCTCTGACCTGAGTCTCCTTTGGAACTCTGCAGGTTCTAGCTCGG
+
BBCCCBCCFFFFGGGGGGGGGGHHGGGGHGHHHGGGGGGGGHHHHGGGEGGGHHGHHHHGGGGGGGGGGGGHHHHGGGGHGHHHHGGGGGGGGGHHEGHFHH2DFEHHGFGGGHDGHHHDGGGGEFH?CGGGHGFHGHHHHGFHHFGGGGGG-@D-?EDFFFFFFFFFFFFFFBFFFFFFFFFFFFFFFFBEFFABAFFFFFFFFFFFFFFFFFFBF/:;FFFFFFFFFBFFFFFFFFBAAFFFFB0:0A=
@M05620:37:000000000-D9766:1:1101:23776:8046 1:N:0:75
GAGGCTGCTTTGGAAGAAACTCATAGATTACTGCAACAGTTCCCCCTGGACCTGGAAAAGTTTCTTGCCTGGCTTACAGAAGCTGAAACAACTGCCAATGTTGCATTACCAGACTGAGGAGTAAACCCGCCTCTGACAGCCCAATTCTGCAAAGCATTGCATCACTCAGCCCTATCTTGGTTACTCACGGCTGCTACCCGTAAGGAAAGGCTCCTAGCAGACACCCCGGGAGTACAAGAGCTGATGCCACA
+
BABBBBFBFFFFGGGGGGGGGGHHHHHHHHHGHHHHHHHFHHHHHGGGHHHHHHHHHHFHGGHHHHHHHHHHHHHGHHHHHHHHHHHHHHHHHHHGHHHHF4BGFHHG3F43?FHC3F13/2B4BBBEEEGG/?34B?B?FA?/FG33B?F2@@@<FFGH2@@@2@G0??<EC0?1??1FGAGGF<G1FD-<CGHHDGFDE-;CGFH/GF.GHF/;;/09CF//9.-;?BABA;0;//BFFFFEB/;///9
@M05620:37:000000000-D9766:1:1101:11893:8049 1:N:0:75
GAGGCTGCTTTGGAAGAAACTCATAGATTACTGCAACAGTTCCCCCTGGACCTGGAAAAGTTTCTTGCCTGGCTTACAGAAGCTGAAACAACTCCCATGGAGGAATTAACAGCATGAGACATATCCACGTCTCTGCCCGACCCCTTCTGCAGCGCCTTGCTTCACTCAGCCCTATATTGGTTACTACTGGCAGCTACCAGTAAGAAAAGACGCATAGCAGACTGCAAGGGCGTACAAGAGCAGATGAGCCA
+
CCCBCCFCFFFFGGGGGGGGAG4DDAFA6DFHGHHFF2BD55BGHEAF2BFFGFFHF32BBFFFHH5DGHHHHFBGHHHHHHHGH3FHGHHHB@BE23BB3B>EG@B4434B?2DE333B23B44DF3E//22B?33?//><<//BGH>22GG/><AEF1FF?1<@G01>F.00<1<>1<GE11=0<0<<./<<C0<C0:C0;00;;/:.:.--.:0/;CBA/0;09C.C.-:;?A0//A////:/;//;:
@M05620:37:000000000-D9766:1:1101:26919:8065 1:N:0:75
AGTGCCAGCTCTCAATCGCACAGGGGACCCAGGGCCTGGCCCCTCCATCCAGAAAACCTATGACCTCACCCGCTACCTGGAGCACCAACCCCGCCGCTTGGCTGGGACCTATGTGAGTATCCAGCGTAGGAATCTGGGAGTTGGGGAGGAGTGAGGAGTTGGGGAAAGACAGTCCTAACCGTGGAGGGTTCTGGTAAATGATGGGGTGAGGAGGGGCTCTTTGGCTCCCACCAGTCCCCCTGTCTGGTCTA
+
ABBBBFFFBFFFGDGGGFFEEEGHFEGGGGHHGGGGD2FHHHGHGGCHHHHHGFHHHGGHHHFFHHHHHHHGGGCFHHGEGHGFGE?GE1EEE//<E<EFBC2FFDCGACCFGD2@F22FFGFFF/<?AEGFFGFHHFACEBGHGFAD-DFFGDDHB.C:GHGFEGEGFFBC=FBFFBFE?9;@9AE@EFGFGF/BFB/;B/BFFBA-.AA9ADFFA;AFF/F99;FFAFF.A.BFFFF?-;BB/:/;;/9
@M05620:37:000000000-D9766:1:1101:10290:8067 1:N:0:75
ACTGCACCTTCTAAATCGCCCCGTGGATGCCTGCCCAGGAGCCCCCCGTCCTGCTAACCGTTGCCTCCCTGGCTCCCAGGAGCAACAACGACTACACGTGTGGCGTTCCTAGCCTGCTTCCTCTCCTAGTATCCGCCGGCCCCCTTATGGCTCACCATGCTTTCCTCGGCACTTTCTTGGTTCCTGCTGGCTGCTACCTGTGAGGAACGGCGCCTCGTCGCCTGCCTGGGCGTTCAAAATCTGCTGGCCCA
+
>>1>A@BCFFBD3BG3BA1AAAAAAAAA1BBGEFGCBBB/BB/BEGA///EBBB@@GHH/??>BBBBFFHGFCEB?FHG??>G?0BGFH//>?>B1B/B?B////?/<F22>F0F00111?G1?0F?1?11@<1?FG--<A-<CGHB00/:/:0:.00:;C000;00...--/;099;B0FGG/00;;0/./-;;/:-/:/9/9999----9-9:----;-AF-;://-9-----9;///;:F//B/9--;
@M05620:37:000000000-D9766:1:1101:9506:8072 1:N:0:75
GAGGCTGCTTTGGAAGAAACTCATAGATTACTGCAACAGTTCACCCTGGACCTGGAAAAGTTTCTTGCCTGGATTACAGAAGCTGAAACAACTGCCAATGTTCCCACAGATCAATCTCCGGAAGGAAACACCAATAGAGCAAAACAGCCCAGCAAAGAACCGCATCTAACTAAGGCACTCAAGTGACGCATTTCCTAGGTATCCCTTCTATGAATCGAATGTAATAATGAACAAAGTTGGTACTACAAAGG
+
>A>A>>CAFF@F4BB44ABAFAA55F5FFDGFBFB4BAB5FFBDGHAFE2BAFBG2B32G3BFGAABBBF3ABB33BBBBA3BAABDBBBCEFGFHBFHH4B@B3@BE13333B434@3>///?>FGCE30<?/FB3334B310B?00??/?00@10@00?///?/1<1<111>F<00<0011>1<1.<-.<=<<=0=<=CCG:/0;/0;0<0=;0.;/<:;;00900000;0/.90;0/;90;;0/099;
@M05620:37:000000000-D9766:1:1101:21952:8073 1:N:0:75
ACCACACCTTCTACAATGAGCTGCGTGTGGCTCCCGAGGAGCACCCCGTGCTGCTGACCGAGGCCCCCCTGAACCCCAAGGCCAACCGCGAGAAGATGAGAGTGGCCCGCTCCCTCTTCTGGTGGCCGCCTCCCTCCTTCCTGGCCTCCCGGCGCTGCGCCCTTTCTCACTGGTTCTCTCTTCTGCCGTTTTCCGTAGGACTCTCTTCTCTGCCCTGCGTCTCCTTTGGAACTCTGCAGGTTCTAGCTCGG
+
BBB>ABBBFFFFGGGGFGGAG5FCEAABAAGG3FGEAGEGFHHHHGGGDEGGHHGFHHHGEGGGG?GGGEGCHCGGGGGHACGHHGA<BDD</DFGDG1F><CHGCFGCGG?EGHHHFHF1>DCAGHC-CEFHGHHGHHHGGFHEGGGGGG@@9BB?E;BFBBFFFFFFBBF.9BFFEFBFFFFFFFBAFFFBF9BFFF9BFFFB/BBFFFF/;A/:.-DBFFFEFBBF;FFFFFEFB;:;BFFFF/BFFB
@M05620:37:000000000-D9766:1:1101:9132:8076 1:N:0:75
ACCACACCTTCTACAATGCGCTGCGTGCGGCTCCCGAGGAGCACCCCGTGCTGCTGACCGAGGCCCCCCTGAACCCCAAGGCCAACCGCGCGAAGATGAGTGAGTGGCCTGCTCCCTCTTCTGGTGGCCGCCTCCCTCCTTCCTGGCCTCCCGGCGCTGCGCCCTTTCTCACTGTTTCTCTCTTCTGTCGTTTTCCGTAGGACTCTCTTCTCTGCCCTGAGTCTCCTCTGGCACTCCGCCGGTTCTCGCTC
+
AAA1A1A11BCFFDGB3FA1E0FAFAA000AA//B//AE//FGCGGG//>BFBGBCHHB//>/EG/EEG//0F1FEG?/G//GHCF//BB<</<@.1<1>=<1FFHAFH1..CG0<G/<GHH<D=;CF;ACCCEEFGGGGGFFGFFFGF99EGG@@@?@-@--;9BBB/BBBF//;9BFFFFFFFFF;;;9AFF//;B--;/9B/;BFFFEFFF//;B--9B/;B99-:///;9;F--;-;@@FFF;:-EA
@M05620:37:000000000-D9766:1:1101:26899:8076 1:N:0:75
AGTGCCAGCTCTCAATCGCACAGGGGACCCAGGGCCTGGCCCCTCCATCCAGAAAACCTATGACCTCACCCGCTACCTGGAGCACCAACCCCGAGGCTTGGCTGGGACCTATGTGAGTATCCAGCGTAGGAATCTGGGAGTTGGGGAGGAGTGAGGATTTGGGGAAAGACAGTCTTAACCGTGGAGGGTTCTGGTAAATGATGGGGTGAGGAGGGGCTCTTTGGCTCCCACCAGTCCCCCGGTTGGGCCTA
+
AAAAA1FFAFFFGGGGFFGEEEGEGGEG0AFHCEG//FGA0FAGGGHHHFGHBHEAFEHHHHFGHHHHHHGEE>EGHHGGGGGHGHF/>/E/>>////0>?01?/<0FB0111>2>112@F2210B/<>AG<1<1?G00<C0>FGC.@<<</<0<GC/;0CGG?EA.::;/:;C009;FB-.;-9EEAC..9C00;C0090/;/E--9-999AF@;---;BBF///9A-BFA-9:BFFF--9---9--9-/
@M05620:37:000000000-D9766:1:1101:10313:8080 1:N:0:75
GAGGCTGCTTTGGAAGAAACTCATAGATTACTGCAACAGTTCCCCCTGGACCTGGAAAAGTTTCTTGCCTGGCTTACAGAAGCTGAAACAACTGCCAATGTGGCATTACCAGCCTGAGGCCTATAACCGACTCTGCAAGCACCATTCTGCAGAGCATTGCTTCACTCGGCCCTTTCTTGGTTCCTACAGGATGCTACCCGTAAGGAAAGGCTCCTAGAAGACTCCAAGGGAGGAAACGAGCTGATGAAACA
+
B@BBBBFBFFFFGFFGGGGGGGHHHHHHHHGHGHCHFGHGHFGFHGEGEFFHHGEF332FBGHFGHGBFGFGHHHFFFGGHHHHHFFHGHGHHHHGHHHHHF3FHFHFHHHF??B?BFF??3BBBGHHEEGGDGB?BGH/BB/B?3BFGG3@FA<2@2@@2@@DFGG///?CE0FGH1GGDGHHH<>>FHHHFGH0GHG?ED:./0:::.:/:::<<GGC9/0;;FFF?.9D-;C//:.9-;9/B/;BF;/
@M05620:37:000000000-D9766:1:1101:19210:8083 1:N:0:75
AGTGCCAGCTCTCAATCGCACAGGGGACCCAGGGCCTGGCCCCTCCATCCAGAAAACCTATGACCTCACCCGCTACCTGGAGCACCAACTCCGCAGCTTGGCTGGGACCTATGTGAGTATCCAGCGTAGGAATCTGGGAGTTGGGGAGGAGTGAGGAGTTGGGGAAAGACAGTCCTAACCGTGGAGGGTTCTGGTAAATGATGGGGTGAGGAGGGGCTCTTTGGCTCCCACCAGTCCCCCTGTCTGGTCTA
+
AA>AAFBFAFFFGGGGFGGCGGHEGGGGFEHHEEGGCFHFCGGHGGGHHHHHHHHFHGHHHHHHHHHHHHHEGEEGHHHHHGHHHHHGGHHHEGGGGGHHGHHGGGHHGHHHHHHHHHHHHHHHHGGGGGHHHHHHHHHGGHHHGGGGGGGHHHHHHGHHHHGGGGHHHHHHHHHHHHHHGGGGGGGGGGGGGGFGGGGGGGGGGGF@FFFFFF@@@@FFFFFFFFFFFFFFFFFFFFFF@FFFFFFFFFF
@M05620:37:000000000-D9766:1:1101:25252:8105 1:N:0:75
ACCACACCTTCTACAATGAGCTGCGTGTGGCTCCCGAGGAGCACCCCGTGCTGCTGACCGAGGCCCCCCTGAACCCCAAGGCCAACCGCGAGAAGATGAGTGAGTGGCCCGCTACCTCTTCTGGTGGCCGCCTCCCTCCTTCCTGGCCTCCCGGCGCTGCGCCCTTTCTCACTGGTTCTCTCTTCTGCCGTTTTCCGTAGGACTCTCTTCTCTGCCCTGAGTCTCCTTTGGAACTCTGCAGGTTCTCGATC
+
1A>AAA1AFFFFEGGD3EGGD1FGAAEE000FGGGAEGGAA/G0/EEGAEGFFHGHFBFFG?@/FGG/>>FHHCG?EGGHGHHEF//E/BCGGCHHH1FGGBGHGFFGHAA@C-AHHHHHHHHHHHGHHGGGGGHGHHGHHHHHHHGGGGGGGG-AGGGG@@F@@FFFFFFFFFFFFFFFFFFFFFFFF@;AFFFFFFFFFFFFFFFFFFFFFFBFFFFFFFFFFFFFFFF/:FFFFFFFFFAFFF/A/BA
@M05620:37:000000000-D9766:1:1101:17711:8107 1:N:0:75
GAGGCTGCTTTGGAAGAAACTCATAGATTACTGCAACAGTTCCCCCTGGACCTGGAAAAGTTTCTTGCCTGGCTTACAGAAGCTGAAACAACTGCCAATGTGGCATTACCAGCCTGAGGCCTATAACCGACTCTGCAAGCACCATTCTGCAGAGCCTTGCTTCACTCGGCCCTTTCTTGGTTCCTACAGGATGCTACCCGTAAGGAAAGGCTCCTAGAAGACTCCAAGGGAGTAAAAGAGCTGATGAAACA
+
BBCCCCFCFFFFGFDGGGGGGGHHHHHHHHHGHHHHFHHFHHGHHGGGGGHHHHHHHGHHHHHHHHHHHHHHHHHHHHHHHHHHHGHHHHHHHHHGHHHHHEGHHHHHFGGHHGHHHHGGGHHHHHHH@EGGGHHHHHHHHGHGDGDHHHHHHEFHHHHHHHHHHHHGGGGGHHHHHHHHHHHHHDCHHHHHGEHHHHHGGCDGCHHGHFHGHGHHFCGGGGGGGGGGGGGGEFFF0FEFFFGGGB09CC;
@M05620:37:000000000-D9766:1:1101:24683:8108 1:N:0:75
ACCACACCTTCTACAATGAGCTGCGTGTGGCTCCCGAGGAGCACCCCGTGCTGCTGACCGAGGCCCCCCTGAACCCCAAGGCCAACCGCGAGAAGATGAGAGTGGCCCGCTCCCTCTTCTGGTGGCCGCCTCCCTCCTTCCTGGCCTCCCGGCGCTGCGCCCTTTCTCACTGGTTCTCTCTTCTGCCGTTTTCCGTAGGACTCTCTTCTCTGCCCTGCGTCTCCTTTGGAACTCTGCAGGTTCTAGCTCGG
+
BCCCCCCCFFFFGGGGGGGGGGHHGGGECEHGGGGFGGGGGHGGHGGFEEEGHHGHHHHGGGGGGGGGGGFGFHHGEGGHGHHHHGGGGGGGGGHHHHHH?GFHGFFGGGG-EGHHHHHHDFGHGHHCCCDGHGFHGHHHHHHHHGFGGGGGGGGAGGCDDCFFFFFFEFFF/FFFFFFFFFFFFFFFFDFFFFFFFFF/BFFFFBFFFFFF/;;FF.BDFFFFFFFBEBFFFFFFFFFF.BFFFFBFFFC
@M05620:37:000000000-D9766:1:1101:17692:8108 1:N:0:75
GAGGCTGCTTTGGAAGAAACTCATAGATTACTGCAACAGTTCCCCCTGGACCTGGAAAAGTTTCTTGCCTGGCTTACAGAAGCTGAAACAACTGCCAATGTTGCATTACCAGACTGCGGCCTATACCCGCCTCTGACAGCCCAATTCTGCAGAGCATTGCTTCACTCGGCCCTTTCTTGGTTACTCACGGCTGCTACCCGCAAGGAAAGGCTCCTAGCAGACTCCCCGGGATTACAATAGCTGATGCCCCA
+
AAABB@FAFFBFGGGGGGGGGGFHFHHHHHGFHHHHHHHDGGHHHGFGGFFHHHHFH32BFGHHGHHHHHHGHHGCGHHHHHHEHGHHHHHHHHHHFHHG@4FHHHHD3F431?FE3?//>?B333BG//<<<C23322??D/F<F>2FF222?F2@2@F1?G1FDF/<FDGE011GGBD>C1>F00<<E-C?.CCGCHD---:9;BF?.9/C99;0C90/./;/..;---.;//;:/9;BB//F/;9/;;
@M05620:37:000000000-D9766:1:1101:24707:8110 1:N:0:75
ACCACACCTTCTACAATGAGCTGCGTGTGGCTCCCGAGGAGCACCCCGTGCTGCTGACCGAGGCCCCCCTGAACCCCAAGGCCAACCGCGAGAAGATGAGCGTGGCCCGCTACCTCTTCTGGTGGCCGCCTCCCTCCTTCCTGGCCTCCCGGAGCTGCGGCTTTTCTCCCTGGCTCTCTCTTCTGCCGCTTTCCGTAGGCCTCTCTTCTCTGACTCGAGTCTCCTTTGGCACTCTGCCGGTTCTAGATCGG
+
BBBBB4AAFFFFGGGGGGGCGGHHGGGEEGGHHGFGGGG2AFAGHGGGEGGGBFFHHHHGGGCGGGGGGGGGHHHGGGGHGHHH/FFEG@CCGA2<G22<2>??/<<<@CC-AH1GHBG000=/...<--.CGE:GA::G/;0/.;09.:9:--9.9/--;9-/:F/B//B/..9BFFEBBBB/BFB9-;.AF/.;.A./;BF///9//////;//.9./BF///B/9////F/9/9/--;.AFBFBFFEA
@M05620:37:000000000-D9766:1:1101:7550:8142 1:N:0:75
AGTGCCAGCTCTCAATCGCACAGGGGACCCAGGGCCTGGCCCCTCCATCCAGAAAACCTATGACCTCACCCGCTACCTGGAGCACCAACTCCGCAGCTTGGCTGGGACCTATGTGAGTATCCAGCGTAGGAATCTGGGAGTTGGGGAGGAGTGAGGAGTTGGGGAAAGACAGTCCTAACCGTGGAGGGTTCTGGTAAATGATGGGGTGAGGAGGGGCTCTTTGGCTCCCACCAGTCCCCCTGTCTGGTCTA
+
ABAAAFFFDFFFGGGGGGGGGGHHGGGGGGHHGGGGGGHHHHGHGGHHHHHHHHHHHGHHGHHHHFHHHHHGG>FGHHHHFGHHGHHEEGHFEFCGFHDGFHHGGGHHGHHHHHHHHHHHHHGFHGGGGFGHHHHHGHCFGHHHGG<CGGGGHGHHHGHHHHGGFDHHHHEHHHHGHHHHGGGGDFGGCFFGGGGFGGGGGGGGGGFFFFFFFFFFFFFFFFFFFFFFFFFFFFFFFFFFFFFFHFFFFFF
@M05620:37:000000000-D9766:1:1101:18786:8145 1:N:0:75
AGTGCCAGCTCTCAATCGCACAGGGGACCCAGGGCCTGGCCCCTCCATCCAGAAAACCTATGACCTCACCCGCTACCTGGAGCACCAACTCCGCAGCTTGGCTGGGACCTATGTGAGTATCCAGCGTAGGAATCTGGGAGTTGGGGAGGAGTGAGGAGTTGGGGAAAGACAGTCCTAACCGTGGAGGGTTCTGGTAAATGATGGGGTGAGGAGGGGCTCTTTGGCTCCCACCAGTCCCCCTGTCTGGTCTA
+
AAAAAFFFAFFFG4FGGFGAECHCG2EEEEHHBEEECFHHAGEEFGHHHGGHFHGGHGHFFGFHHDGHHHFEE>EEHFGG2BGHHH1?EFHGAECGEHBGEHFGGGGHGHGGFGGHFHHHHHGGHCGFGGHHHHHHHG0FFHHHGG.CGCCFG0GH0EGBGHGGGDCC/GGGGHHHHHHHGGFG.EDGGGGGFFCFFFGGGGGGGGABAFFFFF?BBBFFFFFFFFFFEFFFFFFFFFFFBFFFFFFFFB9
@M05620:37:000000000-D9766:1:1101:11311:8154 1:N:0:75
ACCACACCTTCTACAATGAGCTGCGTGTGGCTCCCGAGGAGCACCCCGTGCTGCTGACCGAGGCCCCCCTGAACCCCAAGGCCAACCGCGAGAAGATGACAGGTGAGTGGCCCGCTACCTCTTCTGGTGGCCGCCTCCCTCCTTCCTGGCCTCCCGGAGCTGCGCCCTTTCTCACTGGTTCTCTCTTCTGCCGTTTTCCGTAGGACTCTCTTCTCTGCCCTGAGTCTCCTTTGGAACTCTGCAGGTTCTAG
+
BBBBBBBBFFFFGGGGGGGGGGHHGEGEHGHHHGGGGGGGGHHHHGGGEGGGHHHHHHHGGGGGGGGGGGGHHHHGGGGHGHHHHGGGGGGGFGHHHHHHHHG?GFFGGGGHHGGGGGHFHHHHHHFFHGHHGDGGGHGHHGHHHHGFFGGGGGGGG-BD?GGGGGFFFFFFFFFFFFFFFFFFFFFFFFFFFDFFFFFFFFFFEFFFFFFFFFFFF/;EFF.;FFFFFFFFFFFFFFFFFFFFFAFFFFB
@M05620:37:000000000-D9766:1:1101:6332:8157 1:N:0:75
AGTGCCAGCTCTCAATCGCACAGGGGACCCAGGGCCTGGCCCCTCCATCCAGAAAACCTATGACCTCACCCGCTACCTGGAGCACCAACTCCGCAGCTTGGCTGGGACCTATGTGAGTATCCAGCGTAGGAATCTGGGAGTTGGGGAGGAGTGAGGAGTTGGGGAAAGACAGTCCTAACCGTGGAGGGTTCTGGTAAATGATGGGGTGAGGAGGGGCTCTTTGGCTCCCACCAGTCCCCCTGTCTGGTCTA
+
ABAABFFFBFFFGGGGGGGGGGHHGGGGEGHHGGGGGGHHFHGHGGHHFGHGGHBHHGHHHHHHHHHHHHHGGGGGHHHHHHHHGHCHGGGHGGGGGHGHGHHGGGHHGHHHHHHGHHHHHHGHHGG/BEFDFHHHHG0FFHHHGG.CG>CGHBGHCGHHFGGGCACH:GFGGFHHHFHHGGGG.EGGDFGGGGFFFGGGGGGGGGFFFFF/DFFFFFFFFFFFFFFFFFFFFFFFFFFFFFFFFFFFFFF
@M05620:37:000000000-D9766:1:1101:23307:8157 1:N:0:75
ACCACACCTTCTACAATGAGCTGCGTGTGGCTCCCGAGGAGCACCCCGTGCTGCTGACCGAGGCCCCCCTGAACCCCAAGGCCAACCGCGAGAAGATGAGTGAGTGGCCCGCTACCTCTTCTGGTCGCCGCCTCCCTCCTTCCTGGCCTCCCGGACCTGAGCCCTTTCTCACTGGTTCTCTCTTCTCCGGTTTCCCGTAGCACTCTCTTCTCTGCCCTGAGCCTACTCTGTACTTCTTCAGTTTCTGGACC
+
AAAABABBFFFFGGGGGGGFGFHHGGGGHGFGFFGGGGGFGHHHHGGGGGGF5GAGGHHGGE0EFGGGGGGFHHHGGGGHGHHHHGGGGGGGGGG2GGHHFGHHH1//?FDC@-AGDFFFGH1<=0<@D-:@AFGGBGGF0;/0;/;CBFE..9--9/9//;BEBF/9/9///9.///9/;9:9BF/B.9;AA/9/.;-..9/////9:FFFF///;;99;////9;//:/;////9/:/99///;///9.
@M05620:37:000000000-D9766:1:1101:20816:8163 1:N:0:75
AGTGCCAGCTCTCAATCGCACAGGGGACCCAGGGCCTGGCCCCTCCATCCAGAAAACCTATGACCTCACCCGCTACCTGGAGCACCAACTCCGCAGCTTGGCTGGGACCTATGTGAGTATCCAGCGTAGGAATCTGGGAGTTGGGGAGGAGTGAGGAGTTGGGGAAAGACAGTCCTAACCGTGGAGGGTTCTGGTAAATGATGGGGTGAGGAGGGGCTCTTTGGCTCCCACCAGTCCCCCTGTCTGGTCTA
+
AAABAFFFBFFFGGGGGGGGGGHGGG?GGGGHAEFAFGHHAGGGGGGHHHHHHHHHHGHHHHHHHHHHHHHGGCEGHHHHFGHHHHHHGHHHGGGGGHHHGHHGGGHHGHHHHHHHHHHHHHHHHGGGGGHHHHHHHHHGGHHHGGGGGDCGHGHHHGHHHHGGGGHHHHHHHHHHHHHHGGFGGGGGEFGGGGFGGGGGGGGGGGFFFFFFFFFFFFFFFFFFFFFFFFFFFFFFFFFFFFFFFFFFFFF
@M05620:37:000000000-D9766:1:1101:15587:8177 1:N:0:75
AGTGCCAGCTCTCAATCGCACAGGGGACCCAGGGCCTGGCCCCTCCATCCAGAAAACCTATGACCTCACCCGCTACCTGGAGCACCAACTCCGCAGCTTGGCTGGTACCTATGTGAGTATCCAGCGTAGGAATCTGGGAGTTGGGGAGGAGTGAGGAGTTGGGGAAAGACAGTCCTAACCGTGGAGGGTTCTGGTAAATGATGGGGTGAGGAGGGGCTCTTTGGCTCCCACCAGTCCCCCTTTCTGGTCTA
+
3>>AAFFFBFFFGGGGGFGFGEGHGEGGGG2FFEEGFFFGFGE1EFGHFG3FEHHGHEFEGGDGGHF3GGFFGFEEHGHFHGHFGGHHGHHHGG/EEGHHGGHGE?FGHH4GDBGBGBGGHHBFG/?/>A<GCGG2FFGGGEHFGGECGGE<<<DFCD<C0<A-<..CG:CFCGC:C:/;-EE@.9EBGGGFFB;09;C00CFGE.9-;9./DA99@>.B/B9B//;9.BF.AAFF/BED-.///999;/;
@M05620:37:000000000-D9766:1:1101:15373:8179 1:N:0:75
AGTGCCAGCTCTCAATCGCACAGGGGACCCAGGGCCTGGCCCCTCCATCCAGAAAACCTATGACCTCACCCGCTACCTGGAGCACCAACTCCGCAGCTTGGCTGGGACCTATGTGAGTATCCAGCGTAGGAATCTGGGAGTTGGGGAGGAGTGAGGAGTTGGGGAAAGACAGTCCTAACCGTGGAGGGTTCTGGTAAATGATGGGGTGAGGAGGGGCTCTTTGGCTCCCACCAGTCCCCCTGTCTGGTCTA
+
CDCCCFFFCFFFGGGGGGGGGGHHGGGGGGHHGGGGGGHHHHGHGGHHHHHHHHHHHGHHHHHHHHHHHHHGGEGGHHHHHGGHHHHHGHHHGGGGGHHHGGHGGGHHGHHHHHHHHHHHHHHHHGGGGGHHGHHHHHHGGHHHGGGGGGGHHHHHHGHHHHGGGGHHHHHHHHHHHHHHGGEGGGGGCFGGGGFGGGGGGGGGGGFFFFFFFFFFFFFFFFFFFFFFFFFFFFFFFFFFFFFFHFFFFFB
@M05620:37:000000000-D9766:1:1101:11324:8196 1:N:0:75
ACCACACCTTCTACAATGAGCTGCGTGTGGCTCCCGAGGAGCACCCCGTGCTGCTGACCGAGGCCCCCCTGAACCCCAAGGCCAACCGCGAGAAGATGACAGGGGAGTGGCCCGCTACCTCTTCTGGTGGCCGCCTCCCTCCTTCCTGGCCTCCCGGAGCTGCGCCCTTTCTCACTGGTTCTCTCTTCTGCCGTTTTCCGTAGGACTCTCTTCTCTGACCTGGGTCTCCTTTGGAACTCTGCAGGTTCTAG
+
BBBABBABFFFFGGFGFGGFGFHHGAEACAHHFGGEDFGGGGHHHGGGEEGGFFHFFHHGGGGGGGGGGGGBHGHGGGGHECHHHGE<CGDGDGHGHH2FGGG/</>/0F.GHG?CGCHFFGGFDGH0<E.GC-CDDGGEBEBFBFFFGEFFFGGDG-;:FGFBADFABFBBB/FFBF9BBBFFFEFBFFFFC9DFFFFFFFFF/9BFFFBBFFFFF/;F/B.;BBBFFFFFFF/B//99FFBFF.BBB//
@M05620:37:000000000-D9766:1:1101:13918:8197 1:N:0:75
ACCACACCTTCTACAATGAGCTGCGTGTGGCTCCCGAGGAGCACCCCGTGCTGCTGACCGAGGCCCCCCTGAACCCCAAGGCCAACCGCGAGAAGATGAGACAGGCCCGCTACCCCTTCCGGCTGCCGCCTGCCGCCTTCCTCCCCCCCGGGAGCCCCGCCCTTTGCCATTTGTCCTTGGTTCTGCCTTCTGCCGTTTGACGCTCTTCTCTGACCTGTGACTCCTTTGGCATTCGGAAGGTTGTAGATCGG
+
DCCDEECEFFFFGGGGGGGGGGHHGGGGHGHHHGGGGGGGGHHHHGGGGGGGHHHHHHHGGGGGGGGGGGGHHHHGGGGHGHHHHGGGGGGGGGHHHHG2>22?F///><-<AG0..>00<----<.<--..<C:CDG.CFF1/...<--<---<...<<-<B/011<:1<11B111110<BFF11<0<0B1FFFF./.1<.....0<BBF111<B/1<:<11001<1/0<0B11..BA.0</.<B1B1..
@M05620:37:000000000-D9766:1:1101:22665:8203 1:N:0:75
ACCACACCTTCTACAATGAGCTGCGTGTGGCTCCCGAGGAGCACCCCGTGCTGCTGACCGAGGCCCACCTGAACCCCAAGGCCAACCGCGAGAAGATGCCAGGGTAGGTGCCCGCTACCTCTTCTGGTTGCCGCCTCCCTCCTTCCTGGCCTCCCGGCGCTGCGCCCTTTCTCACTGGTTCTCTCTTCTGCCGTTTTCCGTAGGACTCTCTTCTCTGACCTGCGTCTCCTTTTGAACTCTGCAGGGTCTAG
+
CCCCCCCCFFFFGGGGGGGGGGHHGGGGHGGHHGGGGGGGGHHHHGGGGGGGHHHHHHHGGGGGGGDFGHHGHHHGGGGHGHHHHGGGGGFGCGHHHHFHG2F/?2?/2?2FG/@C@DH1BDGFG1<=1>0<-<<AAGG/CF/GFHC0;:CCCHG.9-;?D-A-@DF-9FBFFFF00/:B9BFBFFF0BF0B-.;FF0F.0;:;BFFFFFFFBBBB00:B0::@A@FFF0BF00:BBBFFFFFBF-;BFF9
@M05620:37:000000000-D9766:1:1101:10807:8211 1:N:0:75
ACCACACCTTCTACAATGAGCTGCGTGTGGCTCCCGAGGAGCACCCCGTGCTGCTGACCGAGGCCCCCCTGAACCCCAAGGCCAACCGCGAGAAGATGAGCGTGGCCCGCTCCCTCTTCTTGTGGCCGCCTCCCTCCTTCCTGGCCTCCCGGCGCTGCGCCCTTTCTCACTGGTTCTCTCTTCTGCCGTTTTCCGTAGGCCTCTCTTCTCTGCCCTGCGTCTCCTTTGGAACTCTGCATGTTCTAGCTCGG
+
BBBBBBBBFFFFGGGGGGGGGGHHGGGGHEFHGGGGGGGGGFHFHGGG1FGGHHHHGHHGGGFGGGGGGGGHHHHGGGGHFEHHFGGFGGGGGGHGHGHH2BFGCAFGGFF-EFHHHHHH00GFDHCCC:;EHGFHGGHHGGFGCCFGGGGFAGGCFA-9ADFFFFFFBBFFBFFFFFFFFFFFFFFF9DFFFFFFFFF/FFFF/9FFFFFF/;./A.-9@DB/;FFFFB/BFBFFFF/;;FFFFF9BBF@
@M05620:37:000000000-D9766:1:1101:3984:8215 1:N:0:75
AGTGCCAGCTCTCCATCGCACAGGGGACCCAGGGCCTGGCCCCTCCATCCAGAAAACCTATGACCTCACCCGCTACCTGGAGCACCCACTCCGCAGCTTGGCTGGGACCTATGTGCGTATCCCGCGTAGGAATCTGGGCGTTGGGGCGGAGTGCGGCGTTGGGGAAAGCCAGTCCTAACCGTGGAGGGTTCTGGTAAATGATGGGGTGAGGAGGGGCTCTTTGGCTCCCACCAGTCCCCCTGTCTGGTCTA
+
>A>>AFFFBFFFGGGGFEEAECGHGCEEGEFGAEGBFFGHHHGDGGGHGBGGHFHBBFHHHHHHHFGGHHHEE>EFHFGGBGGGFH>FEGHB>E/E/F?F?GHGGGHHAC?GHGB3?F/EFH2CCGC/>A?1?GHFFH.@@-ACCD?CF-;EF0AB--B=@FFF...;/;B:FFFFF/B.@AEF.;DFAAAFFFFBFBFFFFFFFFADEFFFFFFFFFFFFFFFFFFFE.AFEFFFFFFFFFBFFFBFFF/
@M05620:37:000000000-D9766:1:1101:6627:8228 1:N:0:75
ACCACACCTTCTACAATGAGCTGCGTGTGGCTCCCGAGGAGCACCCCGTGCTGCTGACCGAGGCCCCCCTGAACCCCAAGGCCAACCGCGAGAAGATGACCGGTGCGTGGCCCGCTCCCTCTTCTGGTGGCCGCCTCCCTCCTTCCTGGCCTCCCGGGGCTGCGCCCTTTCTCCCTGGTTCTCTCTTCTGCCGTTTTCCGTAGGGCTCTCTTCTCTGCCCTGCGTCTCCTTTGGCACCCTGCCGGTTCTAG
+
BBBBBBBBFFFFGGGGGGGGGGHHGFGGHGHHHGGGGGGFEHHHHGGGEGGGFGHHHHHGGGEGGGGGGGGHHHHGGGGHFHHHGGGGGGGGGGHHHHHH2/<<A/>/<C<GGCCCCDGEGCHHF0<GH..CC?F?FGGFGGGB0=90CFCFFGGA?---9.9;>DF-BFFFFEF.BEFF/BFFFFB//;9BD.;BF/BDB.;9.99AFFFFFFF/B//;/..-9@D.B;BB/B/;B.;.:..9@@A9;/;
@M05620:37:000000000-D9766:1:1101:17693:8229 1:N:0:75
ACCACACCTTCTACAATGAGCTGCGTGTGGCTCCCGAGGAGCACCCCGTGCTGCTGACCGAGGCCCCCCTGAACCCCAAGGCCAACCGCGAGAAGATGAACAGATGAGAGGCCCGCTCCATCTTCTCTTGGCGGCGTCCCTCTTTCCTCTCCTCCCGGCGATCCGCCCTTTCTCTCTGGTTCTCTCTTCTGCCGCTTTCCGCAGAACTCTCTTCTCTCTCATCTGACTCCTTTGTAGCACTGCAGATTCTC
+
ABBBBBAAFFFFGGGCDGGBGGFGABEAF?GGHGGGGCECGHHHHGGGEEFFDBEGHHHGGGCGFGEGGGGFGGEGGGCFFGHGAFGGG@<BCABGGDGBG1001<1?1?//<C->--.1<FH0<=00<<0/--:-9;-C9F/0000000//0C/9.--;--..;A.;-/B/BF/B/////9;FFFF//;///9--;EB/..---/./;BFF/:9BF///////9//;B///B:///9/;B/////9/9B/
@M05620:37:000000000-D9766:1:1101:11251:8253 1:N:0:75
GAGGCTGCTTTGGATGAAACTCATAGATTACTGCAACAGTTCCCCCTGGACCTGGAAAAGTTTCTTGCCTGGCTTACAGAAGCTGAAACAACTGCCAATGTGTTATTAAACAACTGACGGGAAGACACGCATCTGCCATCCAGAATTCCCAGCGATTCAATTAAACAAGCCGAAGCTTTCTTACTTCGAACTGACACCAACACTACTAGAAAACTTAATGAAACACATGTGAACTACCGGCAGATAACAAA
+
A?AA>ACAC1B1FA1BFGBGGGHHHGFGFDB3DB1ABGBDDDDBBAAA/00BFGAB110BBDDADDDA111BBGF1AABDFG1BB11BBB?FGFFC@FB122B0BB2B@FB@F/BB11/>//>/0BB0/<<?/B1B11>1<111B1>11B110>>//@1><1111?1/0??/--<-1<11>><0000.<..<00<00......0:;0<0:00//:90;0000;;/..90;0;0900//9-----//;;//-
@M05620:37:000000000-D9766:1:1101:20387:8253 1:N:0:75
GAGGCTGCTTTGGAAGAAACTCATAGATTACTGCAACAGTTCCCCCTGGACCTGGAAAAGTTTCTTGCCTGGCTTACAGAAGCTGAAACAACTGCCAATGTGGCATTACCAGCCTGAGGCCTATAACCGACTCTGCAAGCACCATTCTGCAGAGCCTTGCTTCACTCGGCCCTTTCTTGGTTCCTACAGGATGCTACCCGTAAGGAAAGGCTCCTAGAAGACTCCAAGGGAGTAAAAGAGCTGATGAAACA
+
A3AABBFBFFFFGGGGGCGGGGBFGHGHHHHGHHHHHHGHHHHHHGGGHHGHHHHGHHHHGGHHHHHHHHHHHHHHHHHHHHHHHHHHHHHHHHHHHHHHHF3GBGHHHHGHHGHGFHGGGGBHHHHHECGGGHHHHEFFFGHGGHHHHHHHFABGHHHHHHHHHHHFDEFGHHHEGHDHHHHHHGHHHGHGCGHDGHHGAGFCGGHHHFEHHGHHGEHGGGGGGGGFEFGG;FGFBBEFFFGGGFFFFG9
@M05620:37:000000000-D9766:1:1101:13416:8260 1:N:0:75
ACCACACCTTCTACAATGAGCTGCGTGTGGCTCCCGAGGAGCACCCCGTGCTGCTGACCGAGGCCCCCCTGAACCCCAAGGCCAACCGCGAGAAGATGAGAGTGGCCCGCTACCTCTTCTGGTGGCCGCCTCCCTCCTTCCTGGCCTCCCGGCGCTGCGCCCTTTCTCACTGGTTCTCTCTTCTGCCGTTTTCCGTAGGACTCTCTTCTCTGACCTGCGTCTCCTTTGGAACTCTGCAGGTTCTAGATCGG
+
CCCCCCBAFFFFGGGGGGGGGGHHGFGBFEHGHGGGDGGGGHHHHGGGFEGGGHHHHHHGGGGGGGGGGGGHHHHGGGGHGHHHHGGGGGBDGGHHHHHHHHFGEFFGGGG-AGHHHHHH11<CGHHGGGDFHGHHGHHHHHGHHHGGGGGG?DGAAFFFFFFFFFFFBFFEEFFFFFFFFFFFFFFFFFFFFFFFFDFBFFFF0FFFFFFF0BFFF.@AFFFFFFFFF0FFFFFFFB0A;FFFFF0BFFD
@M05620:37:000000000-D9766:1:1101:7045:8273 1:N:0:75
GAGGCTGCTTTGGAAGAAACTCATAAATTAGTGACACAGGACCCCCTGACCCTCTAACCGTTTCTTGCCTGGCTGACAGAAGCTGGAACAACTTCCCCTGTTTCATTACCAGCCTGAGCCCTATAACCGACTCTCCCCGCACCATCCTGCAGTGCCTTGCTTCACTCGGCCCTTTCCGGGTTTCCACAGGATGCTACCCGGAAGGACAGGTTCCTAGCAGCCTCCCCGGGAGTATAGGAGCTGATGAGACA
+
AAAA>AFBCFDFGG5GCGGFG4BDD5DD6B4DD65BBG2222BA222B23B2322B531AEA33DD553BBAGG1B?FG3B3FGB21BFBBBF3BB2BGGG344B@BFF343?/0B0033?00334B3>///?G1F0/>//>/0@1?1FG011??11?1?1>><11>.<.<<.<GH0.<-<;.0000;...0;C<G0G.9---9;..99.0;0C;00/09/./....9-9-9.:///;;9EFFF/99//;B
@M05620:37:000000000-D9766:1:1101:23085:8278 1:N:0:75
AGTGCCAGCTCTCAATCGCACAGGGGACCCAGGGCCTGGCCCCTCCATGCAGAAAACCTATGACCTCACCCGCTACCTGGAGCACCAACTCCGCAGCTTGGCTGGGACCTATGTGAGTATCCAGCGTAGGAATCTGGGAGTTGGGGAGGAGTGAGGAGTTGGGGAAAGACAGTCCTAACCGTGGAGGGTTCTGGTAAATGATGGGGTGAGGAGGGGCTCTTTGGCTCCCACCAGTCCCCCTGTCTGGTCTA
+
333>AFDFBFFFFGGFGFFGEGHFDEFGEAGHGGAAAAGF2GGHGGHH53BB533BGE3BGEEGFGBGHHFGGGEEGHHFHHHG11BFF3GHGD@EEGHHG3FF</FF/BFH122BGGHHHHHH0/?CDGHHB1GHH00F/011>-.>CA<FGF0.0.<<GFG-;::.:CGH0CGHHHHHGGGGGGG-.;.=FGFGGGGGGGGGGGFBFF./..;@BBFFFF/;FFFFFFFFFF9FFFEFB.;FFFBFFFF
@M05620:37:000000000-D9766:1:1101:15437:8280 1:N:0:75
ACCACACCTTCTACAATGAGCTGCGTGTGGCTCCCGCGGAGCACCCCGTGCTGCTGACCGAGGCCCCCCTGAACCCCAAGGCCAACCGCGAGAAGCTGACAGGTGAGTGGCCCGCTACCTCTTCTGGTGGCCGCCTCCCTCCTTCCTGGCCTCCCGGAGCTGCGCCCTTTCTCACTGGTTCTCTCTCCTGCCGTTTTCCGTAGGACTCTCTTCTCTGACCTGCTTCTCCTTTGTAACTCTGCAGGTTCTAG
+
>AA3A4>AFFFFDGG4ABGGFFFHCA2FGEBGHGGC22A0AEAGHGEGEEFFFHHGGHHGE>EEFFGEEGGF3FGGGGFEFGGGHFGDD/B</??111?0??F11><11<<GHGCCDGHFHH0GH0C0/CGG?DGBF.CBF?FFFGFF/;;FAE?E9--;F//@9D999FFBF9F/BF///;//B///;9F.-.9B./9AFAA./BFF9:F/BBF99//;F..//;BB/9B/9///;/;/:9F/../;;FF
@M05620:37:000000000-D9766:1:1101:7051:8293 1:N:0:75
GAGGCTGCTTTGGAAGAAACTCATAGATTACTGCAACAGTTCCCCCTGGACCTGGACAAGTTTCTTGCCTGGCTTACAGAAGCTGAAACAACTGCCAATGTGGCATTACCAGCCTGAGGCCTATAACCGACTCTGCAAGCACCATTCTGCAGAGCCTTGCTTCACTCGGCCCTTTCTTGGTTCCTACAGGATGCTACCCGTAAGGCAAGGCTCCTAGAAGACTCCAAGGGAGTAACAGAGCTGATGAAACA
+
AAABBAFAFFFFBEDGGFFGGGFHBGHHHHHGHHGHFFHEGFGGHGEFEGFEHHEF2AAGFEHHEGFFGH3FHHFFGBFFHHHFGFFHHGEHHHHFHHHHHF3?F3GFHGGF1?BEBFF?FBFGGGHHEGGGEF4BBGG/BB?B1?BGGF2@GF@<F<<@1FFFGHHFDGGDH0F1BF1FGGGHH=><FHHHFFDGHHEGDA:;:/.:C.:;;EFGHHGBB/0;CFF0...D;:C00;99/0/0;BBBBBB
@M05620:37:000000000-D9766:1:1101:23791:8295 1:N:0:75
GCGGCTGCTTTGGAAGAAACTCATAGATTACTGCAACAGTTCCCCCTGGACCTGGAAAAGTTTCTTGCCTGGCTTACAGAAGCTGAAACAACTGCCAATGTGGCATTACCAGCCTGAGGCCTATAACCGACTCTGCAAGCACCATTCTGCAGAGCCTTGCTTCACTCGGCCCTTTCTTGGTTCCTACAGGATGCTACCCGTAAGGAAAGGCTCCTAGAAGACTCCAAGGGAGTAAAAGAGCTGATGAAACA
+
A3ABBBBBFFFFFFGGFGGGGGHHHHHHHHHHHHBFGGFDGHHHHGGGHFGHHHHGH32BFHHHHHHHHHHHHHHHHHHHFHHHHFFHHGGHHHHHHFHHH43?2BBFGHH3???EFFFGGBGE??GCE/EEGD?GH2BGG?GFFDDDDFG2FFHGHG2FGBHFDGH///CCH0FHGH1<FGHFG>BG<GGBCFH0=G.ADGGC;GBGHHHHHGGFBFGGGGGGGGGFEFED;;CFFBECFFFGGBFFFFF
@M05620:37:000000000-D9766:1:1101:3935:8303 1:N:0:75
AGTGCCAGCTCTCAATCGCACAGGGTACCCAGGGCCTGGCCCCTCCATCCAGACAACCTATGACCTCACCCGCTACCTGGAGCACCCCCTCCGCAGCTTGGCTGGGACCTATGTGCGTATCCAGCGTAGGCATCTGGGCGTTGGGGCGGCGTGCGGAGTTGGGGCCCGCCCGTCCTAACCGTGGAGGGTTCTGGTAAATGATGGGGTGAGGAGGGGCTCTTTGGCTCCCACCAGTCCCCCTGTCTGGTCTA
+
>>>>>B1CAFFFG1FFFFFCEEGBF00BBBB0ABBECFHHFGGFEG0GHGAG1/0BBFFEAB2FGDB1BFG>>>/>GGBB0BBFGHC/>EG?EEEEEGBB?FGGGGHG?G1BGHF2/?<EHHF1FCF/>C11?GH1<0/>CGC0<-.-;:;A?9AG-AEFFB@@?9-9-@-9@BFF/9FF?B-=-;-9AAFFFF;9/9;B/B/BEBF;-9-/9A@@@@FFFFFFFFFFF-AB:FFFFFFF@FFFFFFFFFB
@M05620:37:000000000-D9766:1:1101:24834:8306 1:N:0:75
AGTGCCAGCTCTCAATCGCACAGGGGACCCAGGGCCTGGCCCCTCCATCCAGAAAACCTATGACCTCACCCGCTACCTGGAGCACCAACTCCGCAGCTTGGCTGGGACCTATGTGAGTATCCAGCGTAGGAATCTGGGAGTTGGGGAGGAGTGAGGAGTTGGGGAAAGACAGTCCTAACCGTGGAGGGTTCTGGTAAATGATGGGGTGAGGAGGGGCTCTTTGGCTCCCACCAGTCCCCCTGTCTGGTCTA
+
ABAABFFFBFFFGGGGGGGGGGHGGGGGGGHHGGGGGGHHHHGHGGHHHHHHHHHHHGH3FHHHHHHHHHHGGGGGHHHHHHHHHHHHGHHHGGGGGHHHGHHGGGHHGHHHHHHHHHHHHHHHHGGGGGHHHHHHHHHGGHHHGGGGGGGHHHHHHGHHHHGGGGHHHHHHHHHHHHHGGGGGGGGGEGGGGGGGGGGGGGGGGGFFFFFFFFFFFFFFFFFFFFFFFFFFFFFFFFFFFFFFFFFFFFF
@M05620:37:000000000-D9766:1:1101:20248:8312 1:N:0:75
ACCACACCTTCTACAATGAGCTGCGTGTGGCTCCCGAGGAGCACCCCGTGCTGCTGACCGAGGCCCCCCTGAACCCCAAGGCCAACCGCGAGAAGATGAGAGTGGCCCGCTCCCTCTTCTGGTGGCCGCCTCCCTCCTTCCTGGCCTCCCGGCGCTGCGCCCTTTCTCACTGGTTCTCTCTTCTGCCGTTTTCCGTAGGACTCTCTTCTCTGACCTGCGTCTCCTTTGGAACTCTGCAGGTTCTAGCTCGG
+
BBBBBBBBFFFFGGGGGGGGGFHHGGGFDGHHHGGGGGFGGHGHHGGGFGGGHHHHHHHGGGGGGGGGGGGHHHHGGGGHGHHHHGGGGGGGGGHHFGGHBHGHGGHHGGGCEGFHHGHH1<GG<GHFADEGHGFHGHHHHHEGHFGGGGGGGAGAGGFFFFFFFFFF/FFF.FFFFFFFFFFFFFFFFFFFFFFFFDFFFFFB99BFFFFE/;BBFABDFFFFFFFFE//;FFFFFFFF.:BFFF/BFD=
@M05620:37:000000000-D9766:1:1101:15535:8326 1:N:0:75
ACCACACCTTCTACAATGAGCTGCGTGTGGCTCCCGAGGAGCACCCCGTGCTGCTGACCGAGGCCCCCCTGAACCCCAAGGCCAACCGCGAGAAGATGAGAGTGGCCCGCTACCTCTTCTGGTGGCCGCCTCCCTCCTTCCTGGCCTCCCGGAGCTGCGCCCTTTCTCACTGGTTCTCTCTTCTGCCGTTTTCCGTAGGACTCTCTTCTCTGACCTGCGTCTCCTTTGGAACTCTGCAGGTTCTAGATCGG
+
AAAABBBBFFFFGGGGGGGFGFHFGFGGHGHHHGGGGGG2AGGHHGGGEGGGHHHHHHHGFGGGGGGGGGGFGGHGGGGHGHHHHGGGGGGGCGHFGHHCGGFDFEGHGGGGGFHHHHHHHGGHGHHDDGGGHGHHGHHHHGHHHHGGGGGG-BDGGGGGGGGFFFFFFFFFFFFFFFFFFFFFFFFFDFFFFFFFFFFFFFFFFFFFFFFFFFFFF.9ABFFFFFFFFFFFFFFEFBBA:BFFFB/BFED
@M05620:37:000000000-D9766:1:1101:15841:8329 1:N:0:75
AGTGCCAGCTCTCAATCGCACAGGGGACCCAGGGCCTGGCCCCTCCATCCAGAAAACCTATGACCTCACCCGCTACCTGGAGCACCAACTCCGCAGCTTGGCTGGGACCTATGTGAGTATCCAGCGTAGGAATCTGGGAGTTGGGGAGGAGTGAGGAGTTGGGGAAAGACAGTCCTAACCGTGGAGGGTTCTGGTAAATGATGGGGTGAGGAGGGGCTCTTTGGCTCCCACCAGTCCCCCTGTCTGGTCTA
+
>11>ADBFAFCBAFG31AFFAEFGAEFGGAGHGGG/CAGFFGGHEGHHHHHFGHFHHGFHHHGHHHHHHHHGGGCGHHHGHHHEFHHHGHHHGGGGGGHHGHHGGFHHGHHHHHHHHHHHHHHHHGGGGGHHGHHGHHHGGHGHGGGGGGCHHHHHHGHHHHGGGGHHHHHHHHHHHHHHGGA@FGGGEGFGGGFFGGGGGGGGGGF@FFFFFF@@@@FFFFFFFFEFFFFFFFFFFFFF@FFFFFFFFFF
@M05620:37:000000000-D9766:1:1101:15683:8362 1:N:0:75
ACCACACCTTCTACAATGAGCTGCGTGTGGCTCCCGAGGAGCACCCCGTGCTGCTGACCGAGGCCCCCCTGAACCCCAAGGCCAACCGCGAGAAGATGACAGGAGCGTGGCCCGCTCCCTCTTCTGGTGGCCGCCTCCCTCCTTCCTGGCCTCCCGGCGCTGCGCCCTTTCTCACTGGTTCTCTCTTCTGCCGTTTTCCGTAGGACTCTCTTCTCTGCCCTGAGTCTCCTTTGGCACTCTGCAGGTTCTCG
+
AAABCBBCFFFFGGGGGGGGGGHGEEE24AGAGGGGGGEEEHHHHGGGEEEFBDCFHHCFGC?>FFGGGCFFEGHEFEGHGHHHHGEECCBCGGHBGFFG2FA0?//?/@AFG-CC-.C<GHFHH0<DGDACCDCDGHGFGGGGGEG0/:CBFEEC?D?FF=FACDFAFFFFF/F/BBFFFFFFFFFBFFFFA.9BEBFAB.:A/BFFFFFFFFBFFFBE9A//BFBFF/;FFB/;BBF;FF/BE9BFB/.
@M05620:37:000000000-D9766:1:1101:26436:8362 1:N:0:75
GAGGCTGCTTTGGAAGAAACTCATAGATTACTGCAACAGTTCCCCCTGGACCTGGAAAAGTTTCTTGCCTGGCTTACAGAAGCTGAAACAACTGCCAATGTGGCATTACCAGCCTGAGGCCTATAACCGACTCTGCAAGCACCATTCTGCAGAGCCTTGCTTCACTCGGCCCTTTCTTGGTTCCTACAGGATGCTACCCGTAAGGAAAGGCTCCTAGAAGACTCCAAGGGAGTAAAAGAGCTGATGAAACA
+
A3AABBFBFFFFFGGGGBGGGGFGFHFHHHHHHHHHFGHHHHHHHGGGHHHHHHHBFHHHHHHHHHHHHHHHHHHHHHHGGGHHHHHHH3BFHHHHHCHHHFFH2GHHHHHHHGHHFHGGGHHGHHHHEEGGGHHHFGGHHHHFHHHHGGHHFHHHHHHGHHHHHHHFGGGGHHHHHHHHHHHHHHGGHHFHFGHFHHHGGGGHGHHFHHHHHGGHFCHGGGGGGFGFGGGGCBCGBBEBFFFGGGGFFG/
@M05620:37:000000000-D9766:1:1101:26396:8367 1:N:0:75
ACCACACCTTCTACAATGAGCTGCGTGTGGCTCCCGAGGAGCACCCCGTGCTGCTGACCGAGGCCCCCCTGAACCCCAAGGCCAACCGCGAGAAGATGAGTGAGTGGCCCGCTCCCTCTTCTGGTGGCCGCCTCCCTCCTTCCTGGCCTCCCGGCGCTGCGCCCTTTCTCCCTGGTTCTCTCTTCTGCCGTTTTCCGTCGGACTCTCTTCTCTGCCCTGCGTCTCCTTTGTCACTCTGCCGGTTCTCGCTC
+
BBBBBBBAFFFFGGGGGGGFGGHHGGGAFFHHHFFEDGGGGHGHHGGGGGGGHHGHHHHGGGGGGGGGGGGHGHHGGGGHGHHHHGGGGG>B?GHGHHGC>22?GGGGF<>A@C>FG0>FFH0DGBEH<@<AE?GGHHGHHHHHFCFFGFEGDFCBGGGF=-9;@FFFFB/;B/./;;F;BFFFFBF/B;A.9E/;;F.>>-;B/BFFFFFFFF/;AFA.-;9ABFB/;9//;:BF9B//;;-;EF/;.AA
@M05620:37:000000000-D9766:1:1101:13205:8367 1:N:0:75
GAGGCTGCTTTGGAAGAAACTCATAGATTACTGCAACAGTTCCCCCTGGACCTGGAAAAGTTTCTTGCCTGGCTTACAGAAGCTGAAACAACTGCCAATGTGGCATTACCAGCCTGAGGCCTATAACCGACTCTGCAAGCACCATTCTGCAGAGCCTTGCTTCACTCGGCCCTTTCTTGGTTCCTACAGGATGCTACCCGTAAGGAAAGGCTCCTAGAAGACTCCAAGGGAGTAAAAGAGCTGATGAAACA
+
AAAABBFBFFFFG4GGGGGGGGGHHHHHHHHGHHGHHHHFHHHHHGGGHGGHHHHBFHEHBGHHHHGHHHHHHHHHHHHHHHHHHHFHHHHHHHHHGHHHHFHHHHHHGGGHGGHHGFGGEHFHHHHHEEGGGHHHFHFHGGHGFFGHHHHHFHHHHGHHHHGGHHHACFGGAGFHHHHHHFFHHHHHHHFGCGH0GHHGDDAGC:GGGGHGHGHHHHHGGGGGGGGEGGGGEFGGGGGFGGGGGGBFFFB
@M05620:37:000000000-D9766:1:1101:20995:8369 1:N:0:75
GAGGCTGCTTTGGACGAAACTCCTACATTACTGCACCCATTTCCCGTGGACCTGGATGAGTTTTTTGGCTGGCTTACAGAAGCTGAAACAACTGCCAATGTGGCATTACCAGCCTGAGGCCTATAACCGACTCTGCAAGCACCATTCTACAGAGCCTTGCTTCACTCGGCCCTTTCTTGGTTCCTACAGGATTCTACCCGTAAGAAAAGGCTCCTAGAAGACTCCAAGGGAGTAACAGAGCTGATGACACA
+
>3AA3>F>BBB4F4AAA2AA5B4BB4BAAA5DF533BA2AAA55A2AB2B3BGBBB53ABADF5FE0>3B1BAFF3@BBFGGB3E33@@B?FGFHHHFHGG4B??FGB3BB?//B0?0F//?EG?FFF/>BB/@1<FFH/@0/@11<@1@????0001<<11>F>F><CAE-</00<D000.0<D=<C0/.:0:<0;G.A.;;.;0;;B.;BFGB;;00;/909/99C9.A..;B/////9///;/9///9
@M05620:37:000000000-D9766:1:1101:19558:8377 1:N:0:75
ACCACACCTTCTACAATGAGCTGCGTGTGGCTCCCGAGGAGCACCCCGTGCTGCTGACCGAGGCCCCCCTGAACCCCAAGGCCAACCGCGAGAAGATGAGAGTGGCCCGCTCCCTCTTCTGGTTGCCGCCTCCCTCCTTCCTGGCCTCCCGGCGCTGCCCCCTTTCTCTCTGGTTCTCTCTTCTGCCGTTTTCCTTAGGACTCTCTTCTCTGACCCGCGTCTCCTTTGGTACTCTGCCGGTTCTAGCTCGG
+
ABCCCCCCFFFFGGGGGGGGGGHHGGGGHGHHHGGGGGGGGHHHHGGGGGGGHHHHHHHGGGGGGGGGGGGHHHHGGGGHGHHHHGGGGGGGGGHHGHB2>FGH//?/>D@-<FHFF1<111=0<.<C?C?FHGHHGCGHHH0/;C0;EG.---;--A..;B-99FF//:F///;9B/FFFB9/9/B9:.9.9//;//B//FBBFF////;//;/::@-;:A9:BB/9/.//:/F///9;:;ABB/;;9D9
@M05620:37:000000000-D9766:1:1101:19107:8389 1:N:0:75
ACCACACCTTCTACAATGAGCTGCGTGTGGCTCCCGAGGAGCACCCCGTGCTGCTGACCGAGGCCCCCCTGAACCCCAAGGCCAACCGCGAGAAGATGACAGGTGAGTGGCCCGCTACCTCTTCTGGTGGCCGCCTCCCTCCTTCCTGGCCTCCCGGCGCTGCGCCCTTTCTCACTGGTTCTCTCTTCTGCCGTTTTCCGTAGGACTCTCTTCTCTGACCTGCGTCTCCTTTGGAACTCTGCAGGTTCTAG
+
BBBBBBBBFFFFGGGGGGGGGGHHGGGGHGHHHGGGGGGGGHHHHGGGEGGGHHHHHHHGGGGGGGGGGGGHHHHGGGGHGHHHHGGGGGGGGGHHHHGHHHGDGGHHFFFHHGGGCGHHHHHHHGHHHGHHGADGGHGFHGGHHHGFGGGFFGGDA-9ABBDBFFFFFFFFFFFF/FFFFFFFFBFFFFFFFAFFFFFDFFFFFFFFFFFFFFFFF/:FBF.9DFFFFFFF/F9BF/BBFFFFFAFFFFB
@M05620:37:000000000-D9766:1:1101:7779:8393 1:N:0:75
ACCACACATTCTACAATGCGCTGCGTGTGGCTCCCGAGGAGCACCCCGTGCTGCTGACCGAGGCCCCCCTGAACCCCAAGGCCAACCGCGCGAAGATGAGCGTGGCCCGCTCCCTCTTCTTTTGGCCGCCTCCCTCCTTCCTGGTCTCCCGGCGCTGCGCCCTTTCTCCCTGGTTCTCTCTTCTGCCGTTTTCCGTAGGCCTCTTTTCTCTGCCCTGCGTCTCCTTTGGAACTCTGCATGTTCTAGTTCGG
+
AAAAAAA1BBDFGFFGGG1EEGGGGGG0AEGAHAAE/EEECHFHHGG/AEEFGHHHHHH>>@CEGGGGGCGGBHHGGGGHGHHHHGGGCG<>CGGCGHG11<<CG-<<C-<AEGHHHHHHG;GHC::;;;;CEGGGGGGGGGGE/;;F;CE@G@@@@-;-;;;FFFFFFFFF-;BFFFFFFFFFFFF@FBFFFFFFAABFFFFF/BFFFFF/BF-;A9;9@B-/9;FBB//9B/;BBFBB/BFFFF;;FF@
@M05620:37:000000000-D9766:1:1101:7235:8395 1:N:0:75
GAGGCTGCTTTGGAAGAAACTCATAGATTACTGCAACAGTTCCCCCTGGACCTGGAAAAGTTTCTTGCCTGGCTTACAGAAGCTGAAACAACTGCCAATGTGGCATTACCAGCCTGAGGCCTATAACCGACTCTGCAAGCACCATTCTGCAGAGCCTTGCTTCACTCGGCCCTTTCTTGGTTCCTACAGGATGCTACCCGTAAGGAAAGGCTCCTAGAAGACTCCAAGGGAGTAAAAGAGCTGATGAAACA
+
AAABBBFAFFFFGGGGGGFGGGHHHHHHHGHHHHHHHHHGHHHHHGGFHFHHHHHFHHHGBGHHHHGHHHHHHHHHHHHHHHHHHHHGHHGHHHHHGHH3BE3?G@3@3@FBGGF1BFAF/FGFGEFG>EGGGF4FDG2?BGGH2?BGHFF2@<@GCGC<@GFHFBG/C/?@?01FG<GFH.GHGFF<1CG0<GH0<CG..A.;/0/::CEHFGGG0;:0/F;CB:BB9.AF;:B90;EB/CFF9CC0CC/
@M05620:37:000000000-D9766:1:1101:5404:8455 1:N:0:75
GAGGCTGCTTTGGAAGAAACTCATAGATTACTGCAACAGTTCCCCCTGGACCTGGAAAAGTTTCTTGCCTGGCTTACAGAAGCTGAAACAACTGCAGATGTCTCATTACCAGGCTCAGGCCCACAACCGACTCTCGAAGGACCACGCGCCAGAGCCTTGCTGCACTGGGCCTCCTCCTTTTTCGCATAGGATCCCACCTGGATGGAAAGGCACCTATAACAGCCTAAGTTATTAAAAGAGCTCAGGAAAGA
+
A1>AAAFAFFFFGGGGAGGGGGHFHHHHHHHHHHHHHHHFGHHHHGGGHHHFHHHGHHHHFHHHHHHHHHHHHFHHHHHHHHHHHHHFHFHHG0B1111B22BBGFG21BFG/F001BB0?////?E/<<//<1</B<?/<B??////////0??G011>F1<FG100.>....<<</=<G0C-....:<00///0...;.;0;.9:0.;E.;C//0900;0.;///;0000;//;;9-BF//9//;-/-/
@M05620:37:000000000-D9766:1:1101:16339:8459 1:N:0:75
ACCACACCTTCTACAATGAGCTGCGTGTGGCTCCCGAGGAGCACCCCGTGCTGCTGACCGAGGCCCCCCTGAACCCCAAGGCCAACCGCGAGAAGATGAGTGAGTGGCCCGCTACCTCTTCTGGTGGCCGCCTCCCTCCTTCCTTTCCTCCCGGAGCTGCGCCCTTTCTCACTGGTTCTCTCTTCTGCCGTTTTCCGTAGGACTCTCTTCTCTGACCTGAGTCTCCTTTGGAACTCTGCAGGTTCTAGATC
+
CCCCCCCCFFFFGGGGGGGGGGHHGEGEFGHHHGGGGGGGGHHHHGGGEFGGHHGHHHHGGGGGGGGGGGGHHHHGGGGHGHHHHGGGGGGGGGHHHGHF>DFH11?F0FD/-<CCF1<1>GG1D/..<---.;GF::E/C0C:00<GFBFG.---;.:FGGDB-:0B00090:/00000;00;FF0009;./:099F...90;/0;:FFFFFB99FFFFB::0FFFFFE/00000BBFB0.9;B9:0900
@M05620:37:000000000-D9766:1:1101:8142:8466 1:N:0:75
GAGGCTGCTTTGGACGAAACTCATAGATTACTGCAACAGTTCCCCCTGGACCTGGACAAGTTTCTTGCCTTGCTTACTGAAGCTGAAACAACTGCCAATGTTTCATTACCATACTGAGGGCGATAACCGACTCTTCAAGTACAACTCTGCAGAGAATTTCTTCACTCGGCCCTTTCACCGTTCCTACAGGATGCTACCAGTACCGCTAGGCTCCTAGAATACCCCAAGGTAGCAACCGAGCCAATGAAACC
+
>1AA1>BABBB1F11AEF0EGGHHHGHHHHA2DF1FCGBDFD21BAAA/F0BFGEFB10BDFHDDGG1AB1BBFG211DDGH@BG11GBB/GHHHFFHHGF2@BFBB2FBB21BB2@B>///><?<GB<>></B11>BF2>2>>1@@@1@2@1<0<?11@@1?11@1??<C<.011<11>></<0<<<</<<//0<DG000;00.:--../0;./;0;;0000;;;9..000/;;.999---/-;;;;9/-
@M05620:37:000000000-D9766:1:1101:12622:8475 1:N:0:75
AGTGCCAGCTCTCAATCGCACAGGGGACCCAGGGCCTGGCCCCTCCATCCAGAAAACCTATGACCTCACCCGCTACCTGGAGCACCAACTCCGCAGCTTGGCTGGGACCTATGTGAGTATCCAGCGTAGGAATCTGGGAGTTGGGGAGGAGTGAGGAGTTGGGGAAAGACAGTCCTAACCGTGGAGGGTTCTGGTAAATGATGGGGTGAGGAGGGGCTCTTTGGCTCCCACCAGTCCCCCTGTCTGGTCTA
+
AA>AADDFBFFFGGGGGFGGGGFHEGGGGGHHGGGEGAGFGHGHGGHHBFHGHC3FGGFHHHGHHHGHHHHGGGGGHGHHGHHGFHHHGCHHGGGGGEHHGHHGGGHHGHHHHHHHHHHHHHFHHGGGGGHHHHHEFB?FDHHHGGGGGDCGGBHHHGHHHHGGGGHHHHHGHHHHHHHHGGFGBEGGGGGGGGFFGGGGGGGGGGFBFFFFFF;BBBFFFFFFFFFFFFFFFFFFFFFFBFFFFFFBBF/
@M05620:37:000000000-D9766:1:1101:12495:8476 1:N:0:75
ACCACACCTTCTACAATGAGCTGCGTGTGGCTCCCGAGGAGCACCCCGTGCTGCTGACCGAGGCCCCCCTGAACCCCAAGGCCAACCGCGAGAAGATGAGAGTGGCCCGCTACCTCTTCTGGTGGCCGCCTCCCTCCTTCCTGGCCTCCCGGAGCTGCGCCCTTTCTCACTGGTTCTCTCTTCTGCCGTTTTCCGTAGGACTCTCTTCTCTGACCTGAGTCTCCTTTGGAACTCTGCAGGTTCTAGATCGG
+
CCCCDCCCFFFFGGGGGGGGGGHHGEGEGGHHHGGGGGGGGHHHHGGGGGGGHHHHHHHGGGGGGGGGGGGHHHHGGGGHGHHHHGGGGGGGGGHHHHHGFH?GGGHHGGGCGHHHHHHHHHHHGHHCGGEFHGFHGHHHHFFHHFGGGGGG-@DFBGGGGGGFFFFFFFFFFFFFEFFFFFFFFFFFFFFFFFFFFDFFFFFFFFFFFFFFBFFFF/:;FFFFFFFFFBFFFFFFFFFFAFFFF:;BFFF
@M05620:37:000000000-D9766:1:1101:15169:8479 1:N:0:75
GAGGCTGCTTTGGAAGACACTCCTAGATAACTGCACCCACTCCCCCTGACCCTGTAAGCGTTTCTTTCCTGGCTTACAGAAGCTGCAACCACTGCCACTGTGGCATTACCAGCCTGAGGCCTATACCCGACTCTGCCCGCACCCTTCTGCAGCGCCTTGCTTCACTCGGCCCTTTCTTGGTTCCTACAGGATGCTACCCGTAAGGAAAGGCTCCTCGCAGACTCCCAGGGAGTAAAAGAGCTGATGCCACA
+
BBBBBBFBFFFFGGGGGABF4BBFA5BB6DFGFHFBFE22B3BGAEEF23BABB3D55AAAEE3FF55BGGHHG1BFGHHHHHB33BFG1BFFBBF33BFGHHG2BGHHHHHHGHHGHGGGHHH33FGE/ECGGHH2/<B/CG/FGHHHHDF1ADGGGHHHHH1GHHFDGGGHGHHHHHHHHHHHHH/=GCGGHHHHHHG?DFGGGGFGGGGGGG/C-BG?FGFF.BBFFFFAFEFFFFFFFFFFF/9;9F
@M05620:37:000000000-D9766:1:1101:12514:8483 1:N:0:75
ACCACACCTTCTACAATGAGCTGCGTGTGGCTCCCGAGGAGCACCCCGTGCTGCTGACCGAGGCCCCCCTGAACCCCAAGGCCAACCGCGAGAAGATGAGAGCAGCCCGCTAGCCCTCCTGGTGTCCTCCTGGCTGCTTCCCTGCCTCCCGGAGCCCCGCCCCTTCTCACTTGCTCACTCTTCCGCTGTTCTGCCGATGACCCTCTTCCTCGATCCTATGCCCCTTGGCTACTCTGCAGGTCTTCAAGTGG
+
>AAAA?AAFFFFGGGFGGGGGBHGGGGECGHHHFGG?EGGCHEGHGGGAEGGHHHHHHHGEEEGGGGGGGGHHHHGGGGHGHHHEGGGGGGGGGHBGHG1?1/1<?////>-.>0>0..010=/.<=0</C//=/.;0;CG/00;.<CG.C@@--..;9-99-C-BBFBFF/9/:B/;B//;//-;--;B/;/;/9---/;/-;;-:////9-/--/9////;----//9/;F/F////-;99////9///
@M05620:37:000000000-D9766:1:1101:23364:8483 1:N:0:75
GAGGCTGCTTTGGACGAAACTCATAGATTACTGAAACAGTTCCCCCTGGACCTGGACAAGTTTCTTGCCTGGCTTACAGAAGCTGAAACAACTGCCAATGTGTCATTACCAGCCTGAGGCCTATAACCGACTCTGCAAGCACCATACTGCAGAGCCTTCCTTCACTCGGCCCTTTCTTGGTTCCTACAGGATGCTACCCGTAATTAAAGGCGCCTAGAAGACTCCAAGGGAGTAAAAGAGCTGATGAAACC
+
>3AA>>CACBB4F4BA2EAAGGHHHCGDFDBDF53B3F2DFBDBBAAA22BBFFAB131ADDFADFFABBFFFGH3B5BFHHCFGB3G@FBFGGHFFGGGF4BDB4DB3DBB1?B0BBF??33?B?FF/<EEAFB2B?B/?2?B22<2@@22D<2@@22??GF1?11??CE<>01=1111<.><0<<<<<.</<00=<<A.::.;;0<C0.-;;9;/9;09/;;B9/C9CED.:B900;9;//;//;;/9.
@M05620:37:000000000-D9766:1:1101:22275:8497 1:N:0:75
AGTGCCAGCTCTCCATCGCACAGGGGACCCAGGGCCTGGCCCCTCCATCCAGAAACCCTATGACCTCACCCGCTACCTGGCGCACCCCCTCCGCAGCTTGGCTGGGACCTATGTGAGTATCCAGCGTAGGAATCTGGGAGTTGGGGCGGAGTGCGGAGTTGGGGAAAGACAGTCCTAACCGTGGAGGGTTCTGGTAAATGATGGGGTGAGGAGGGGCTCTTTGGCTCCCACCAGTCCCCCTGTCTGGTCTA
+
>A>3>DFFBFFFGFGGFEE2E?GCF2AAEAGE2BEBFFHHHHGHGGHHHGHHGHH3BEHFF3FHH5BFGHH0>//>GF3B1/?EEEE/>EG//E/E<G3?CGHGGGHHAHHFFGFDFGBFGHDGHGGDCGDGFHHHGH0.CFGFCF.:A-9CF0;9-:EFFFGFE.../:9.BFFFFFFFFFEF.AFFDFFFFFFFFFEFEFFFFF.9AFFBDFFAFFFFFFFFFFFFFFFFEFFFFFFFCEFFFFBBBF/
@M05620:37:000000000-D9766:1:1101:10705:8503 1:N:0:75
AGTGCCAGCTCTCAATCGCACAGGGGACCCAGGGCCTGGCCCCTCCATCCAGAAAACCTATGACCTCACCCGCTACCTGGAGCACCAACTCCGCAGCTTGGCTGGGACCTATGTGAGTATCCAGCGTAGGAATCTGGGAGTTGGGGAGGAGTGAGGAGTTGGGGAAAGACAGTCCTAACCGTGGAGGGTTCTGGTAAATGATGGGGTGAGGAGGGGCTCTTTGGCTCCCACCAGTCCCCCTGTCTGGTCTA
+
ABAABFFFBFFFGGGGGGGAE?GFGGGGGGHGFFGGGGGHHHGHGGHHHGHHHHHHHGHHHHHHHHHHHHHGGEFGHHHHFFGHHHHHGHHHGGGGGHHHGFHGFGHHGFHHHHEHHHHHHHHHHGGGCAHHHHHHHHHGGHHHGGGGGGEHHGHFHGHHGHCGGGHHHHHFGHBHHHHHGCEFEGGG;9FGGGFGGGGGGGGGGGFFFFFFFFF;DBFFFFFFFFFFFFFFFFFFFFFF;EFFFFF/;F9
@M05620:37:000000000-D9766:1:1101:9874:8516 1:N:0:75
ACCACACCTTCTACAATGAGCTGCGTGTGGCTCCCGAGGAGCACCCCGTGCTGCTGACCGAGGCCCCCCTGAACCCCAAGGCCAACCGCGAGAAGATGAGAGTGGCCCGCTCCCTCTTCTGGTGGCCGCCTCCCTCCTTCCTGGCCTCCCGGCGCTGCGCCCTTTCTCACTGGTTCTCTCTTCTGCCGTTTTCCGTAGGCCTCTCTTCTCTGCCCTGCGTCTCCTTTGGAACTCTGCAGGTTCTAGCTCGG
+
BBBBBBBAFFFFGGGGGGEGGGHHGGGBFGHHHGGGGGGGGHHHHGGGGGGGGHGHHHHGGGGGGGGGGGGHHHHGGGGHGHHHHGGGGG/CCGHHHHHH2FFHFFGGGCD-CGHHHHHH11DGEHGGGFEGHGHHGHHHHHFHCCFGGGGGFGGGGGFFFFFFFFFF/BFFFFFFFFFFFFFFFFFFFFFFFFFFFFF/BFFF/BFFFFFF/BAFF:@AFFFFFFFFFFBFFFFFFF/;AFFFFF/;BF@
@M05620:37:000000000-D9766:1:1101:12109:8516 1:N:0:75
ACCACACCTTCTACAATGAGCTGCGTGTGGCTCCCGAGGAGCACCCCGTGCTGCTGACCGAGGCCCCCCTGAACCCCAAGGCCAACCGCGAGAAGATGAGAGTGGCCCGCTCCCTCTTCTTGTGGCCGCCTCCCTCCTTCCTGGCCTCCCGGCGCTGCGCCCTTTCTCACTGGTTCTCTCTTCTGCCGTTTTCCGTAGGACTCTCTTCTCTGCCCTGCGTCTCCTTTGGAACTCTGCAGGTTCTAGCTCGG
+
BCCCCCCDFFFFGGGGGGGGGGHHGGGGHGHHHGGGGGGGGHHHHGGGGGGGHHHHHHHGGGGGGGGGGGGHHHHGGGGHGHHHHGGGGGGGGGHHHHGH2GFGGFFFDGG-EGCHHHHH11=<AGC@@ACFHGHHGHHHHHHGHGGGGGGC?DGGCGF;FFFFFFFF0FFF/FFFFFFFFFFHFFFFFFFFFFFFFDF0BFFFBFFFFFFFBFFFFECDFFFFFFFFFFFFFFFFFF0;;BFFFF0BFFD
@M05620:37:000000000-D9766:1:1101:24373:8528 1:N:0:75
ACCACACCTTCTACAATGAGCTGCGTGTGGCTCCCGAGGAGCACCCCGTGCTGCTGACCGAGGCCCCCCTGAACCCCAAGGCCAACCGCGAGAAGATGACAGGTGCGTGGCCCGCTACCTCTTCTGGTGGCCGCCTCCCTCCTTCCTGGCCTCCCGGCGCTGCGCCCTTTCTCACTGGTTCTCTCTTCTGCCGTTTTCCGTAGGACTCTCTTCTCTGCCCTGCGTCTCCTTTGGAACTCTGCAGGTTCTAG
+
ABBABBBBFFFFGGGGGGGGGGHHGEEEFEHHFGGGGGGGGHHHHGGGGGGGHHHBGHHGGGGGGFGGGGGFHHHGGGGHEGHHHGGECCGDGGHHHHFH2GFFH1>?EFGHHGGGFGHHGHHHHHHBCDHHGGGGGHGHHGGGGGGGGGGGGGGGFCGFFFFFFFFFFFFFF/BFBFFFFFFFFFFFFFFFFDFFFFFFF.DFFFFFFFFFFFFFF/FFFFADFFFFFFFF/F/BF:BBFFFFF9BFFFB
@M05620:37:000000000-D9766:1:1101:22870:8536 1:N:0:75
ACCACACCTTCTACAATGAGCTGCGTGTGGCTCCCGAGGAGCACCCCGTGCTGCTGACCGAGGCCCCCCTGAACCCCAAGGCCAACCGCGAGAAGATGAGAGTGGCCCGCTCCCTCTTCTGGTGGCCGCCTCCCTCCTTCCTGGCCTCCCGGCGCTGCGCCCTTTCTCCCTGGTTCTCTCTTCTGCCGTTTTCCGTAGGCCTCTCTTCTCTGCCCTGCGTCTCCTTTGGAACTCTGCAGGTTCTAGCTCGG
+
BBBBBABBFFFFGGGGGGGGGGHHGGGGFGHHHGGGGGGGGHHHHGGGDGGGHHGHHHHGGGGEGGGGGFGHHHHGGGGHGHHHHGGGGGGGGDHHFHHH22?GA/??C?D?EGCGHHHH11=<CFCC--;CHGHHGHGHHHHBCFFGGGGGGGGAG?F-AD9FFFFF/BFF.FBFFFFFFFFFFFFFFFFFFFDFFFF/BFAB/;FFFFF//:AFA.9A>DBB/FFFF//:FFFFFB/;;BFFFF/BFF;
@M05620:37:000000000-D9766:1:1101:26003:8540 1:N:0:75
ACCACACCTTCTACAATGAGCTGCGTGTGGCTCCCGAGGAGCACCCCGTGCTGCTGACCGAGGCCCCCCTGAACCCCAAGGCCAACCGCGAGAAGATGAGTGAGTGGCCCGCTACCTCTTCTGGTGGCCGCCTCCCTCCTTCCTGGCCTCCCGGCGCTGCGCCCTTTCTCACTGGTTCTCTCTTCTGCCGTTTTCCGTAGGACTCTCTTCTCTGCCCTGAGTCTCCTTTGGAACTCTGCAGGTTCTAGATC
+
DDDDDDDCFFFFGGGGGGGGGGHHGFGGHGHHHGGGGGGGGHHHHGGGEGGGHHHHHHHGGGGGGGGGGGGHHHHGGGGHGHHHHGGGGGGGGGHHHHHHHH2FGHGFHHGGG-DHHHHHHHHHH/EHHGGGFGHGHHGHHHHHHGHGGGGGGG-BDGGBFFFACFFFFFFFFF/;BFFFFFFFFHFFB;:DFFFFFF.DDFFFFFFFFFFFFHB;AFFFFFFFFFF0FFB0BFFFFFF0;FAFFF9B9FB
@M05620:37:000000000-D9766:1:1101:6274:8551 1:N:0:75
AGTGCCAGCTCTCCATCGCACAGGGGACCCAGGGCGTGGCCCCTCCATCCAGAAAACCTATGACCTCACCCGCTACCTGGAGCACCCACTCCGCAGCTTGGCTGGGACCTATGTGAGTATCCAGCGTAGGAATCTGGGCGTTGGGGCGGCGTGCGGAGTTGGGGACAGCCAGTCCTAACCGTGGAGGGTTCTGGTAAATGATGGGGTGAGGAGGGGCTCTTTGGCTCCCACCAGTCCCCCTGTCTGGTCTA
+
>>>>>FFFBFFFGCGF5AEAEEGEF22AEBFG2BE2AEFF1FEHGFBGHAFFGFHABEHHF@FGHBBFHFH>E/>EGH@BBBFGHHA?EGHB?E?E>F?BEHHGGGGHGHGHHHHDGHHHHHFHHGG/AD1<FGHHHH/ADGGHGG.;D-;;A.AD-@DFFFFF?-.;.;.;FFFFEFFFFFFF.AFFFFFFFFFFFFFFEFFFFFFFEFFBDFFFFFFFFFFFFFFFFFFFEFFFFFFFFFFFFFFFFFB
@M05620:37:000000000-D9766:1:1101:24114:8552 1:N:0:75
AGTGCCAGCTCTCAATCGCACAGGGGACCCAGGGCCTGGCCCCTCCATCCAGAAAACCTATGACCTCACCCGCTACCTGGAGCACCAACTCCGCAGCTTGGCTGGGACCTATGTGAGTATCCAGCGTAGGAATCTGGGAGTTGGGGAGGAGTGAGGAGTTGGGGAAAGACAGTCCTAACCGTGGAGGGTTCTGGTAAATGATGGGGTGAGGAGGGGCTCTTTGGCTCCCACCAGTCCCCCTGTCTGGTCTA
+
ABAABFFFCFFFGGGGGGGGGGHGGGGGGGHHGGGGGGHHHHGHGGHHHHHHHHHHHGHHHHHHHHHHHHHGGEGGHHHHHHHHHHHHGHHHGGGGGGHHGHHGGGHHGHHHHHHHHHHHHHHHGGGGGGHHHGHHHHHGGHGHGGGGGGGGHHHHHGHHGHGGGGHHHHHHHHHHHHGHGGGGGGGG;FFFGG;FGGGGGGGGGGFFFFFFFFFFFFFFFFFFFFFFFFFFFFFFFFFFFFFFFFFFFFF
@M05620:37:000000000-D9766:1:1101:16610:8556 1:N:0:75
ACCACACCTTCTACAATGAGCTGCGTGTGGCTCCCGAGGAGCACCCCGTGCTGCTGACCGAGGCCCCCCTGAACCCCAAGGCCAACCGCGAGAAGATGACAGGTGAGTGGCCCGCTACCTCTTCTGGTGGCCGCCTCCCTCCTTCCTGGCCTCCCGGCGCTGCGCCCTTTCTCCCTGGTTCTCTCTTCTGCCGTTTTCCGTAGGACTCTCTTCTCTGCCCTGCGTCTCCTTTGGCACTCTGCAGGTTCTAG
+
AAA?AAAAFFFFGGGG3GFEG1GCG00A00FB1AFAAGGCEHHGHGGGAEGGFHFFHHGE/FCGG/FGGEG0B1FFGF/F//FGFF//>C/</BCF1F1<1?<?G1<?FFFCGGGG-CHHHHHGHHB<GGHHGGGFGECCGGHGHHGGGFFFFAEE--9?@@B@?B@@FFBFFBFFFFFFFFFFFFFFFFFF@-BFFFFFFFFFBFBFFFFFFFFFFBF-FF9@B@BFFFFFFF/BF9FBFF/B?FFF///
@M05620:37:000000000-D9766:1:1101:26359:8560 1:N:0:75
AGTGCCACCTCTCAATCGAACAGGGGACCCAGGCCCTGGCCCCTCCAGCCAGAAAACCTGTGACCTCACCCGCTACCTGGAGCACCAACTACGCAGCTCGGCTGGGAACTATGTGAGCATCCAGCGTAGGAATCTGGGAGTTGGGGAGGAGTGAGGAGTAGCGGAAAGACAGTCCTAACCGTGGAGGGCTCTGGCAAATGATGGGGTGAGGAGGGGCTCTTTGCATCACTCCAGCTCGCATCTCTCGTCTA
+
>>AAAFF4BCCFFGGGGFGCFCGCAE22AEHHG2BF2FGGEHEEGGH3GC1F1FBAFFH1DABGHHHHHHFEE>>EHHHHHHHGHHHHGFHFEGD//?3/>?/<E?0?F11BF22BF1F1101@G/?CD/F?1FHFGGHG/<GGGCGC-<CCG=DH0E//<0-:-:-CGCCGB09F0B;C-9;9CADB..CF0C0C/;BFFFFFF.D?A..99A--@-.;B9B/;BF9B//;F////.;99-;9B/.9..9
@M05620:37:000000000-D9766:1:1101:20111:8562 1:N:0:75
AGTGCCAGCTCTCAATCGCACAGGGGACCCAGGGCCTGGCCCCTCCATCCAGAAAACCTATGACCTCACCCGCTACCTGGAGCACCAACTCCGCAGCTTGGCTGGGACCTATGTGAGTATCCAGCGTAGGAATCTGGGAGTTGGGGAGGAGTGAGGAGTTGGGGAAAGACAGTCCTAACCGTGGAGGGTTCTGGTAAATGATGGGGTGAGGAGGGGCTCTTTGGCTCCCACCAGTCCCCCTGTCTGGTCTA
+
BBABBFFFBFFFGGGGGGGGGGHHGGGGGGHHGGGGGGHHHHGHGGHHHHHHHHHHHGHHHHHHHHHHHHHGGEGGHHHHHHHHHHHHGHHHGGGGGHHHGHHGGGHHGHHHHHHHHHHHHHHHHGGGGGHHHHHHHHHGGHHHGGGGGGGHHHHHHGHHHHGGGGHHHHHHHHHHHHHHGGGGGGGGGGGGGGFFGGGGGGGGGGFFFFFFFFFFFFFFFFFFFFFFFFFFFFFFFFFFFFFFFFFFFFB
@M05620:37:000000000-D9766:1:1101:4854:8566 1:N:0:75
ACCACACCTTCTACAATGAGCTGCGTGTGGCTCCCGAGGAGCACCCCGTGCTGCTGGCCGAGGCCCCCCTGAACCCCAAGGCCAACCGCGAGAAGATGACAGGTGAGTGGCCCGCTCTCCCTTCTGTGGGCTCCCTCCCTCCTCTCCGGCCTCCCGTGGCTGCGCCCTCTCTCTCTGTTTCTCTCTCCTGTCGCTTTCCGTAGGACTCTCTTCTCTGCCCTCTGTCTCCTTTGTGAGTCTGCAGTTGCTAG
+
CCCCCCCAFFFFGGGGGGFGGGHHGGGBGFHHHFFGGGGGGHHHHGGGGGGGHHHH3BGEEGGGGGGGGGGHHHHGGGGHGHHHHGGGGGBFGGHGHHHH2==?G1?=FFF0F->@-.<0<C</<000<.</.<ECHDECHDC/0;/.-;@.AAA...;-...-;.;9.;:FF0:00:0;BF00:90/9000....;0090;..0:::99:B0BFFB0;.9.9900BF00000:/0009;B0:00009;00
@M05620:37:000000000-D9766:1:1101:17025:8570 1:N:0:75
GAGGCTGCTTTGGAAGAAACTCATAGATTACTGCAACAGTTCCCCCTGGACCTGGAAAAGTTTCTTGCCTGGCTTACAGAAGCTGAAACAACTGCCAATGTGGCATTACCAGCCTGAGGCCTATAACCGACTCTGCAAGCACCATTCTGCAGAGCCTTGCTTCACTCGGCCCTTTCTTGGTTCCTACAGGATGCTCCCCGTAAGGATAGGCTCCTAGAAGACTCCAAGGGAGTAAAAGAGCTGATGAAACA
+
CBCCCCFCFFFFGGGGGGGGGGHHHHHHHHHGHHHHGHHGHHHHHGGGHHHHHHHHHHHHGHHHHHHHHHHHHHHHHHHHHHHHHHHHHHHHHHHHHHHHHB31B@D33B@GH12122?/?B3?DGGFE<<<EG4BD?FC?2??233BFGBC>/@=C2FGHGF22DG//?A/GG1>F1111>1F<=1F10.C0C000<.-<:E.0:00;::::.::C:090:0CFG0C..AA;CF000.:/0000099C0;
@M05620:37:000000000-D9766:1:1101:11094:8575 1:N:0:75
ACCACACCTTCTACAATGAGCTGCGTGTGGCTCCCGAGGAGCACCCCGTGCTGCTGACCGAGGCCCCCCTGAACCCCAAGGCCAACCGCGAGAAGATGAGTGGGTGGCCCGCTACCTTTTTTTGTGGCCGCCTCCCCTCTTCCCGCCCCCCCCGGCGGTGCCCCTTTTCTCCCTTTCTCTCTCTTGCCGCGTTTTCCGGGGCTCTCTTTTCTCTCCCGTGCCTCCTTTTGGACTCTCCACGGGTTCTCGCT
+
CCCCCCCAFFFFGGGGGGFGGGHHGGGBAFHGGFFGGGGGGHHHHGGFFGGGGHHHHHHEGGFGGGGGGGGHHHHGGGGHGHHHHGGGGG<CGGH222??2?////>0?/---->>110<0--;//C.;;-;.;;.A/./900/.--9:-;---99---;>9;..;/BF/B9/;B//;/:9B//;///--:CF-.//.-----:;:9//BFF/;/;/..;..;/.//;/;-//;:://;/99-9A./:...
@M05620:37:000000000-D9766:1:1101:10771:8586 1:N:0:75
ACCACACCTTCTACAATGAGCTGCGTGTGGCTCCCGAGGAGCACCCCGTGCTGCTGACCGAGGCCCCCCTGAACCCCAAGGCCAACCGCGAGAAGATGACAGGTGCGTGGCCCGCTCCCTCTTCTGGTGGCCGCCTCCCTCCTTCCTGGCCTCCCGGCGCTGCGCCCTTTCTCACTGGTTCTCTCTTCTGCCGTTTTCCGTAGGACTCTCTTCTCTGCCCTGAGTCTCCTTTGGCACTCTGCAGGTTCTAG
+
BBBBBBBBFFFFGGGFGGGGGGHHGFGEHGHHHGGGGGGGGHHHHGGGGGGGHHHHHHHGGGGGGGGGGGGHHHHGGGGHGHHHHGGGGGGGGGFFBGHH2<FGH1<FEGGHHGGG-<EHHHHHHHB=CGHHG?FGGHFHHGGGGGGGBFFGGGGGG-9BDFFFFFFFFFFFF/9FFFFFFFFBFFFFFFFFFFDFFFF?FAADFFFFFFFFFFFFF/FEFF..;FFFFFFEF//;BFF9FFBFFAFFFF;
@M05620:37:000000000-D9766:1:1101:11102:8593 1:N:0:75
ACCACACCTTCTACAATGAGCTGCGTGTGGCTCCCGAGGAGCACCCCGTGCTGCTGACCGAGGCCCCCCTGAACCCCAAGGCCAACCGCGAGAAGATGAGTGAGTGGCCCGCTACCTCTTCTGGTGGCCGCCTCCCGCCTTCCGGGCCTCCCGGAGCGGCGCCCTTTCTCACTGGTTCTCTTGTCTGCTGTTTTCCGTAGAACTCTCTTCTCTGACCTGAGTCTCCTTTGGAACTCTGCAGGTCCTGGATC
+
AAAAAAAACFFFGGGF3GF1G1GGGBE00AAAGEFE0EEEEHH0GGEGAAEADGFFHHCE/F?EGEGGG?>FEGFGGEEHGEHHEGEEGGGC/BFC1FBGD<DG1?FFHA</-<@0<<1>GHBG0C..<<--;EA..--.:0/.:?-9.9..:-------@-@--/////9/9/-;//99///9//9//9/9/-//9/-9-;//////9:9/////BFE/-9//;/;//:////99B/B/F-A/////-//
@M05620:37:000000000-D9766:1:1101:25722:8603 1:N:0:75
ACCACACCTTCTACAATGAGCTGCGTGTGGCTCCCGAGGAGCACCCCGTGCTGCTGACCGAGGCCCCCCTGAACCCCAAGGCCAACCGCGAGAAGATGACAGGTGAGTGGCCCGCTACCTCTTCTGGTGGCCGCCTCCCTCCTTCCTGGCCTCCCGGCGCTGCGCCCTTTCTCCCTGGTTCTCTCTTCTGCCGTTTTCCGTAGGACTCTCTTCTCTGCCCTGCGTCTCCTTTGGCACTCTGCAGGTTCTAG
+
AAA>AAABFFFFEGGFFGGGG5FGGAEEGG2BF2BEFGA?EFFHHGGEAEE1DFGGFCBEEGGGGDGGGGGFFFHEEGGHGGHHHFFED/<DDFHHHHHH1GE???GG1?FCHCDG?DHHHHHHHHHHHGHHGDGGGHGHHGHHHHGGGGGGGGGGGGGGGBFBBFBBFFFFF/BFBFFFFFFFFFFFFFFFBDFFFFFFF?FFFFFFFFFFFFFFFFBFFFFBFBFFFFFFFF/;FFFFFFFFFAFFFF/
@M05620:37:000000000-D9766:1:1101:16997:8615 1:N:0:75
ACCACACCTTCTACAATGAGCTGCGTGTGGCTCCCGAGGAGCACCCCGTGCTGCTGACCGAGGCCCCCCTGAACCCCAAGGCCAACCGCGAGAAGATGAGTGAGTGGCCCGCTCCCTCTTCTGGTGGCCGCCTCCCTCCTTCCTGGCCTCCCGGCGCTGCGCCCTTTCTCACTGGTTCTCTCTTCTGCCGTTTTCCGTAGGACTCTCTTCTCTGCCCTGAGTCTCCTTTGGAACTCTGCAGGTTCTCGCTC
+
AAA1AAAAFFFFGFGF3GFEGBHFG0AAA0FH1FFA0EEGCHHGHGGG?EGGGHF1GHFE@ECGGAFGGEF>F>GGGGAH//GHHG//>C/</BFB?G1GGHEFHHGFH<CCC-EFHHGHHHDHDG?CGCCCEGEFHH.CHHHHHGAFGEFFG-9A-A@B@@B@@FFFBFFEF;-9;FBFFBFFFFF/9@9BFEFFFFABBBFFBFFFFFFFFFEFFFF--BFFF/B9BB//BBFFB9F/9AFFFF:A-AA
@M05620:37:000000000-D9766:1:1101:14911:8617 1:N:0:75
GAGGCTGCTTTGGAAGAAACTCATAGATTACTGCAACAGTTCCCCCTGGACCTGGAAAAGTTTCTTGCCTGGCTTACAGAAGCTGAAACAACTGCCAATGTGGCATTACCAGCCTGAGGCCTATAACCGACTCTGCAAGCACCATTCTGCAGAGCCTTGCTTCACTCGGCCCTTTTTTGGTTCCTACAGGATGCTACCCGTAAGGAAAGGCTCCTAGAAGACTCCAAGGGAGAAAAAGAGCTGATGAAACA
+
A3ABAAFBFFFFGGGGGGGGGGHHHHHHHGHHHHHFFGHDGHHHHGGGHGHHHHHHHHHHHHHHHHGHHHHHHHHFHHHHHHHHHHHHHGHHHHHFGHHHE4BGHFGH@F43?FF1??AFFHG3FFGH/EFGGGBGB2?/BFGF23B?F3GFGA@GGF22>FDFDDG///<@<0<1G-<CHCD/==C/0CFGHHH0G/...;::/0:/CGHGGGFF00;;FG0C9/BF..9...9/.;E..;B/9;F/;F/
@M05620:37:000000000-D9766:1:1101:27997:8620 1:N:0:75
GAGGCTGCTTTGGAAGAAACTCATAGATTCCTGCACCAGTTCCCCCTGGACCTGGAAACGTTTCTTGCCTGGCTTACAGAAGCTGAAACCACTGCCAATGTGGCATTACCAGACTGAGGACTAAACCCGCCTATGCCAGCCCAATTCTGCAGAGCATTGCTTCAATCAGCCCTATCTTAGTTACTAACGGATGCTACCCGTCAGGAAAGGATCCTAGCAGACTCCCAGGGAGTAAAATAGCTGATACAACA
+
1>>AA1>ACF@11BF11AAFABBE3FEGF3FGGB01BAB1DFHHHG/B/0BBAB0FG10BGGHHDFEGHHHHHH0AGHFHFHH11BFGH0/BGFH011BFG21BFGF11FFG0/1111/1/0>1BB0/>/EE/B<1B11?///?0112@@@11/<1@2FG21?F11?11??AC0?1=D1<1>1GHH11<<.<<CG00/<AA.C./CC/CG/GHH0C0/:BFGB0:./;9C.:99;000;BFBFFG00;9BA
@M05620:37:000000000-D9766:1:1101:17499:8623 1:N:0:75
GCGGCTGCTTTGGAAGAAACTCATAGATTACTGCAACAGTTCCCCCTGGACCTGGAAACGTTTCTTGCCTGGCTTACAGAAGCTGAAACAACTGCCAATGTGGCATTACCAGCCTGAGGCCTATAACCGACTCTGCACGCACCATTCTGCAGAGCCTTGCTTCACTCGGCCCTTTCTTGGTTCCTACAGGATGCTACCCGTAAGGAAAGGCTCCTAGCAGACTCCAAGGGAGTAAAAGAGCTGATGCCACA
+
>3>AADBAFFFFGGGGCGBGGG4GDFGHH5FGHH33BBFDFGHHHGGF2AFFHHAGG33BBGHHHHHHHGHHHHF3FGHGHHHHHHHHHBFHHHFHG@GGHFHHCFHHGHHHHGHHBHEGGHHHF4GHE@EGGHHG21?><CG0GHHHHH2F1/FHHHHHHHH1GHHEDGGGHHHHHHGGHHHHHFG/GFAGHHHFHHHGGGGHHHFGEFGGGGGBF/;F/FFGGFFFGGGGDGFGGFGFFFFFFF//;F?
@M05620:37:000000000-D9766:1:1101:26132:8634 1:N:0:75
ACCACACCTTCTACAATGAGCTGCGGGTGGCTCCCGAGGAGCACCCCGTGCTGCTGAACGAGGCCCCCCTGAACCCCAAGGCCAACCGCGAGTAGATGAGAGAGTAGCCCGCTTACTAGACTGCAGGCCGCCAAACTCCTTGATGACATCACGGCACTGCACTCTTTCTCACTGGCTCTATCATCTGTCGTTATCCGTCTGAATAACTTCTCTGACCTGAATCTCCTATGGACATCTGCCGGTTCTAGCAC
+
?AAAAA1AFFFDEGG1BFGAG1F1A0AA0AGHBFCEEEGAAGHHHG?E/AE>111BF1BFAE/E///EEGGBH1//?E////GE<///>/>//01?221?1?/?11111?<C-..11111>F0/0/<..----:/.:000<00;C0:9B0B09CG-9CB00;0;09;F000;00;-;/BFFF//9/9//;;--;;BAA--9B9////;;BFBFB//;FF////;/9//9//BB////9//;----//////
@M05620:37:000000000-D9766:1:1101:12802:8642 1:N:0:75
ACCACACCTTCTACAATGAGCTGCGTGTGGCTCCCGAGGAGCACCCCGTGCTGCTGACCGAGGCCCCCCTGACCCCCAAGGCCAACCGCGAGAAGATGACAGGTGAGTGGCCCGCTACCTCTTCTGGTGGCCGCCTCCCTCCTTCCTGGCCTCCCGGAGCTGCGCCCTTTCTCACTGGTTCTCTCTTCTGCCGTTTTCCGTAGGACTCTCTTCTCTGCCCTGCGTCTCCTTTGGAACTCTGCAGGTTCTAG
+
>AA3>4AAFFFFGGGGGGGGGGHHGGGGHGFHHFGGAEFEEH2GHGGGEEFGFHHHHHHG>ECEFFGFGGGH3BGEGGGHGHHHHGGFGGGFCFH2F2FGGGAFGBGHHGFHEFGGGGHHHHHHHHHHHGGHGDGGGHGHHGHHHGGGBFGGGGGGG-ABFFF9AFFFFFFFFFFFFB9FFFFFFFFFFFFFFDFFFFFFFFDABBFFFFFFFFFFF/FFFF.;ADFFFFFFFFFBFFFFFFFFAAFFFFF
@M05620:37:000000000-D9766:1:1101:12789:8656 1:N:0:75
ACCACACCTTCTACAATGAGCTGCGTGTGGCTCCCGAGGAGCACCCCGTGCTGCTGACCGAGGCCCCCCTGAACCCCAAGGCCAACCGCGAGAAGATGACAGGTGAGTGGCCCGCTACCTCTTCTGGTGGCCGCCTCCCTCCTTCCTGGCCTCCCGGAGCTGCGCCCTTTCTCACTGGTTCTCTCTTCTGCCGTTTTCCGTAGGACTCTCTTCTCTGCCCTGCGTCTCCTTTGGAACTCTGCAGGTTCTAG
+
DCDECDDDFFFFGGGGGGGGGGHHGGGEFGHHHGGGGGGGGHHHHGGGGGGGHHHHHHHGGGGGGGGGGGGHHHHGGGGHGHHHHGGGGGFGGGHHHHFHFHGFGBGHHGGHHGGGCGHHHHHHHHHHHGHHGCGGGHGHHGHHHHGGFGGGGGGGG-ADGGGGGGFFFFFFFFFFFFFFFFFFFFFFFFFFFFFFFFFFFFFFFFFFFFFFFHFHH0BFFF.@DFFFFFFFFFFFFFFFFFBFFFFFFFF
@M05620:37:000000000-D9766:1:1101:5746:8660 1:N:0:75
GAGGCTGCTTTGGAGGAAACTCATAGATTACGGCAACATTTCCCCCTGGACCTGGAAAAGTTTCTTGCCGGGCTTACGGAAGCTGAAACAACTGCAAATGAGCTTAACCTACCTGTACGGAAAGGCTGCCACAACACGCCAAGTGAGGAAAAGACTTGATTAAATAAGGCCAAGCAAGGCAGCTACCGCCTGCTTACCATTCGGGAAGACTCAACGCAACAACTCCGAGAATATGTGATCTGATGTGACAA
+
AAAAAAFAFFFF1FB1ABGBAF133A1DBGB0AAEEC00D2DFGHBEF/BFA0F0BBD0BBGF2FG1BBAE>>E>FF>>E>//B1BDHFHG>1BG1B@GD11B1B111B11B0BG12B///?/00?10?01B0//?F/@FEC/11?10?C0??F0<FFHHEFHH1>1110<..<<//<<..../;0:;-;;:.;0;0;000;9..-;;.;;0;//;-=--;--/;/--;--;/;//99;BBB;/9//9;BB
@M05620:37:000000000-D9766:1:1101:21347:8665 1:N:0:75
AGTGCCAGCTCTCAATCGCACAGGGGACCCAGGGCCTGGCCCCTCCATCCAGAAAACCTATGACCTCACCCGCTACCTGGAGCACCAACTCCGCAGCTTGGCTGGGACCTATGTGAGTATCCAGCGTAGGAATCTGGGAGTTGGGGAGGAGTGAGGAGTTGGGGAAAGACAGTCCTAACCGTGGAGGGTTCTGGTAAATGATGGGGTGAGGAGGGGCTCTTTGGCTCCCACCAGTCCCCCTGTCTGGTCTA
+
A3ABBFFFBFFFGGGGGGGGGGFG2E?2FE2A22EEEFHH2FEHEEGHHH3F3BFGHGH3FG5GHFGHHFHGGEGGHHHHHHHGHHHHGHHHGG@EGGHHGHHGAFHHGHHHHHGHHHHHHHHHHGDGGGHHGHHHHHHGGHHHGGGGGGGHHHHHHGHHHHGGGGHHFHHHHHHHHHHHGFGGGGGGCFGFGGFGFEGGGGGGGGFBFFFFFFBBBBEFFFFFFFFFFFFFFFFFFFFFBFFFFFFFFF9
@M05620:37:000000000-D9766:1:1101:4702:8673 1:N:0:75
GAGGCTGCTTTGGAAGAAACTCATAGATTACTGCAACAGTTCCCCCTGGACCTGGAAAAGTTTCTTGCCTGGCTTACAGAAGCTGAAACAACTGCCAATGGGCTCCTACCCGTAAGGCAACGCTCCTAGCATAAGCCAAGGGAGTAATACAGCTGATTAAATCACTCAACGCAAGCTAGGCTCCTCCGCGATGCCACCCGTGAGGAACCAATAGTAGCAGTCTCAGCAGTCGTACTTGTAACTTGCAACCC
+
BAACCCFCFFFFGGGGGGGGGGHHHHHHHHHHHHHHHHHGHHHHHGGGHHHHHHHHHHHHGHHHHHHHHHHHHHHHHHHHHHHHHHHHHHHHHHHHHHHH3112?1BB3?FE1E/F3300//>EA/?BB3BF??3BGGB///?/?2222@@@G22@F@2?111?111010/<--<.11>F01..<GH..--;..0<G.;-=..9.0/;..;9000000;09/0=00=090/=;;..///;//;//;B//9.
@M05620:37:000000000-D9766:1:1101:15333:8693 1:N:0:75
ACCACACCTTCTACAATGAGCTGCGTGTGGCTCCCGAGGAGCACCCCGTGCTGCTGACCGAGGCCCCCCTGAACCCCAAGGCCAACCGCGAGAAGATGAGTGAGTGGCCCGCTCCCTCTTCTGGTGGCCGCCTCCCTCCTTCCTGGCCTCCCGGCGCTGCGCCCTTTCTCACTGGTTCTCTCTTCTGCCGTTTTCCGTAGGACTCTCTTCTCTGCCCTGAGTCTCCTTTGGAACTCTGCAGGTTCTCGATC
+
DDDDDDDDFFFFGGGGGGGGGGHHGGGFFGHHHGGGGGGGGHHHHGGGGGGGHHHHHHHGGGGGGGGGGGGHGHHGGGGHGHHHHGGGGGGGGGHHHHHHHHHGHHGGHHGGG-CFHHHHHHHHHHGHHGGGGGHGHHGHHHHHHHGGGGGGGG-CGGGFFFFFFFFFFFFFFF/BFFFFFFFFHHFFFFADFFFFFFFFFFFFFFFFHHHFHH0FFFFFFFFFFFFFFFFFFFFFFFF0BFFFFF0A0B.
@M05620:37:000000000-D9766:1:1101:8235:8703 1:N:0:75
GAGGCTGCTTTGGAAGAAACTCATAGATTACTGCAACAGTTCCCCCTGGACCTGGAAAAGTTTCTTGCCTGGCTTACAGAAGCTGAAACAACTGCCAATGTGGCATTACCAGCCTGAGGCCTATAACCGACTCTGCAAGCACCATTCTGCAGAGCCTTGCTTCACTCGGCCCTTTCTTGGTTCCTACAGGATGCTACCCGTAAGGAAAGGCTCCTAGCAGACTCCCAGGGAGTAAAAGAGCTGATGACACA
+
A1>AA11AFFFFGGF11BBGGG1F3DFGG1FFHHH1B0FBGHGHHGGGFFGHHEFH1GHFHHHHHHHHHHFGHHGGHFGAFGHHHHFFHEGHHHHG1@FGHH@GFHHHHHHHGFGCGHGAFFFGFHHHE/EEEGGGF<GAGGGCDGHGHGFHFHFFGHCGHHHHHHHGGGGCGFHHGB>FFGHHGFGHHHFHHHHFHHFGFGCGC0:;CC./CEHFH/CFFGFGG.BFEBGG9;9;0;EFE;/;FB00=;-
@M05620:37:000000000-D9766:1:1101:21499:8705 1:N:0:75
ACCACACCTTCTACAATGAGCTGCGTGTGGCTCCCGAGGAGCACCCCGTGCTGCTGACCGAGGCCCCCCTGAACCCCAAGGCCAACCGCGAGAAGATGAGAGTGGCCCGCTACCTCTTCTGGTGGCCGCCTCCCTCCTTCCTGGCCTCCCGGCGCTGCGCCCTTTCTCACTGGTTCTCTCTTCTGCCGTTTTCCGTAGGACTCTCTTCTCTGACCTGCGTCTCCTTTGGAACTCTGCAGGCTCTAGCTCGG
+
BBBBBBBBFFFFGGGGGGGFGGHFGEGFHGHHHGGGGGGGGHHHHGGGGGGGHHHHHHHGGGGGGGGGGGGHHHHGGGGHGHHHHGGGGGGGGGHHHHHFHF2FGEFHGGC?CHHGFHHDGB1/<CCCDDDDHGFHGHHHHH0:::9FEGG?-?G-9EFFFFFFFFFFF/FB.FBFB99BFFFFB/BBF.BEFFFFF.A/FFFFFFFFFFFB/9BFF.;;DFFFFEFBB/B9FBBFFFFA.;9BFF/B/9-
@M05620:37:000000000-D9766:1:1101:6285:8712 1:N:0:75
AGTGCCAGCTCTCAATCGCACAGGGGACCCAGGGCCTGGCCCCTCCATCCAGAAAACCTATGACCTCACCCGCTACCTGGAGCACCAACTCCGCAGCTTGGCTGGGACCTATGTGAGTATCCAGCGTAGGAATCTGGGAGTTGGGGAGGAGTGAGGAGTTGGGGAAAGACAGTCCTAACCGTGGAGGGTTCTGGTAAATGATGGGGTGAGGAGGGGCTCTTTGGCTCCCACCAGTCCCCCTGTCTGGTCTA
+
AAAAAFFFBFFFGGGGGGGGGGHHGGGGGGHHFGGGGFHHHHGHGGHHHHHHHHGHHGHHHHGHHHHHHHHGGEFGHHHHGGHHHHHFFFHHFGGGGHHHGHHGGGHHGHHHHHHHHHHHHHHHHGDGGGHHHHHHHHGGFHHHGGFGGEGHHGHHHGHHHHGGGGHHHHHHHHHHHHHHGDGGGGGGCAFGGGFGGGGGGGGGGGFFFFFFFFFFFFFFFFFFFFFFFFFFFFFFFFFFFFFFFFFFFF9
@M05620:37:000000000-D9766:1:1101:8245:8719 1:N:0:75
GAGGCTGCTTTGGAAGAAACTGATAAATTAGTGAAACAAGTTCGGATGGACCTGGATAAGTTTCTTGGTTAGTTTACAGAAGCTGAAACAACTGCCAATGTTGCATTAACAAACTGAGGCCTATAACCGACTCTGCAAGCACCATTCTGCAGAGCCTTGCTTCACTCGGCCCTTTCTTGGTTCCTACAGGATGCTACCCGTAAGGCAAGGCTCCTAGAAGACTCCAAGGGAGTAAAAGAGCTGATGAAACA
+
AAAB>AFBFDDDGCBFGGCGG5BAF55AAF4DD6AFFH2255D22BBA2BB2ABFB553B55D5DDD3315B5BD55AB5F33BF33B3BCGFFGHHBGHH@BBF4B@4BB3113@BBC1133F?BGB>EEE?FFGBG??BB?B1BBFFGBBGF0CG<G@>F@DFFF??/ACFCFFHHHGHHEHE>F1>BA<>G=0DGGFD@<.//:;;.:;C.:;0:;0C/0C;9B0;..A9;9;0;.9/090;;;9B;9
@M05620:37:000000000-D9766:1:1101:24141:8727 1:N:0:75
ACCACACCTTCTACAATGAGCTGCGTGTGGCTCCCGAGGAGCACCCCGTGCTGCTGACCGAGGCCCCCCTGAACCCCAAGGCCAACCGCGAGAAGATGAGAGTGGCCCGCTACCTCTTCTGGTGGCCGCCTCCCTCCTTCCTGGCCTCCCGGAGCTGCGCCCTTTCTCACTGGTTCTCTCTTCTGCCGTTTTCCGTAGGACTCTCTTCTCTGACCTGAGTCTCCTTTGGAACTCTGCAGGTTCTAGATCGG
+
AAB@BAABFFFFGGGGGGGGGFFHGGCEGFBGGGGGDGGGGHHHHGGGGGFG5GHGGHHGGEEEGGGGGGG2GHHGGGFHGHHHHGGCGBCCGGHHHFFFGGFDFGGHGGGFGHHHHHHHHHFHDHHCGGFGHGHHGHHHHHFHHHGGGGGG-DGGGGGGFDGFFFFFBFFBBFFFFFFFFFFFFFFFFDFFFFFFFFDFFFFFFFFFFFFFFFFFFBBBFFFFFFFFF:BFFFFFFFFA;BFFFBBF/AD
@M05620:37:000000000-D9766:1:1101:12543:8729 1:N:0:75
GAGGCTGCTTTGGAAGAAACTCATAGATTACTGCAACAGTTCCCCCTGGACCTGGAAAAGTTTCTTGCCTGGCTTACAGAAGCTGAAACAACTGCCAATGTGGCATTACCAGACTGAGGACTATAACCGACTATGACAGCACAATTCTGCAGAGCCTTGCATCACTCAGCCCTTTCTTGGTTACTACAGGATGCTACCCGTAAGGAAAGGCTCCTAGAAGACACCAAGGGAGTAAAAGAGCTGATACCACA
+
AAAABAFBFFFFGGDF4GGGGFGFGHFGHHHHHHGFHHHFHH5FHGGGHFHHHHHEFFFGFHHHFHGFGHHFFEFFGHHHHGHHHGGEGGHHFHGHHHHHH43BGHHGFHF3?FF33G13/3B4F4BGEEGG/B443B?/20BGFHD3FGD2BF20@22F2@@FGHH0?FG/00?DGGFH<C>FGDD>GC0>FGHGFGGD<CA./DGGFH.GGGCGG00CGF/:;.;CEDEGGGFBBCF/9CFGG090;C.
@M05620:37:000000000-D9766:1:1101:15653:8731 1:N:0:75
GAGGCTGCTTTGGAAGAAACTCATAGATTACTGCAACAGTTCCCCCTGGACCTGGAAAAGTTTCTTGCCTGGCTTACAGAAGCTGAAACAACTGCCCCTGTGGCATTACAAGCCTGCGGCCTATACCCGACTCTGCCAGCACCCTTCTGCAGAGCCTTGCTTCCCTCGGCCCTTTCTTGGTTCCTACAGGCTGCTACCCGTAAGGAAAGGCTCCTCGCAGACTCCACGGGAGTACAAGAGCTGATGCAACA
+
A3>AAAFAFFFFFGGGCFGGGGBHHHGHHDFGHH4FFCFDFGHHHGGGG2FHHHGHHEBFGHHHHHHHHHHHHHHFGHHHHHHHHDFHHFHHHHHGAFHGHHHE2BBBF3B3FFHF1E/>//3B3FGHGEGGGH1GG?1/0@//<GFDFHD1@F00FHHH11?1FFH@F.CDHBHHHHHHHHHHF0C<GG.CGGHBGHHGGGGHHBFFGGEGGGG/.;-C-;FFGB/CBBD-A//;FFFFFFFFFF;//9;
@M05620:37:000000000-D9766:1:1101:21633:8741 1:N:0:75
ACCACACCTTCTACAATGAGCTGCGTGTGGCTCCCGAGGAGCACCCCGTGCTGCTGACCGAGGCCCCCCTGAACCCCAAGGCCAACCGCGAGAAGATGAGAGTGGCCCGCTCCCTCTTCTGGTGGCCGCCTCCCTCCTTCCTGGCCTCCCGGCGCTGCGCCCTTTCTCACTGGTTCTCTCTTCTGCCGTTTTCCGTAGGACTCTCTTCTCTGACCTGCGTCTCCTTTGGAACTCTGCAGGTTCTAGCTCGG
+
CCCDCDDDFFFFGGGGGGGGGGHHGGGFEGHHHGGGGGGGGHHHHGGGGGGGHHGHHHHGGGGGGGGGGGGHFHHGGGGHGHHHHGGGGGGGGGHHHHHHFHHHGEGFGGG-CFHHHHHH<<GHGHHGGGGGHGHHGHHHHHGGHGGGGGGC-BGDGGFFFFFFFFFFFFFFEFFFFFHFFHFFFFFFFFFFFFDFFFF0FFFFFFFFFFFF1<FFFF@DFFFFFFFFFFFFFFFEFEFFFFFFFF:FFFF
@M05620:37:000000000-D9766:1:1101:11684:8743 1:N:0:75
ACCACACCTTCTACAATGAGCTGCGTGTGGCTCCCGAGGAGCACCCCGTGCTGCTGACCGAGGCCCCCCTGAACCCCAAGGCCAACCGCGAGAAGATGACAGGTGAGTGGCCCGCTACCTCTTCTGGTGGCCGCCTCCCTCCTTCCTGGCCTCCCGGAGCTGCGCCCTTTCTCACTGGTTCTCTCTTCTGCCGTTTTCCGTAGGACTCTCTTCTCTGCCCTGAGTCTCCTTTGGAACTCTGCAGGTTCTAG
+
CCCCCCCCFFFFGGGGGGGGGGHHGFGEGGHHHGGGGGGGGHHHHGGGFGGGHHHHHHHGGGGGGGGGGGGHHHHGGGGHGHHHHGGGGGGGGGHHHHHHHHG?G1GGHGGHHGGG?CHHHHHHHHHHHGHHG@FGGHGHHGHHHHGFFGGGGGGGG-DFGGGGGGFFFFFFFFFFFFFFFFFBFFFFFFFFFDFFFFFFFFFFEFFFFFFFFFFFF0FFFF/BFFFFFFFFFF0:FFFBFFBFF:BFF0B
@M05620:37:000000000-D9766:1:1101:7225:8771 1:N:0:75
AGTGCCAGCTCTCAATCGCACAGGGGACCCAGGGCCTGGCCCCTCCATCCAGAAAACCTATGACCTCACCCGCTACCTGGAGCACCAACTCCGCAGCTTGGCTGGGACCTATGTGAGTATCCAGCGGAGGAATCTGGGAGTTGGGGAGGAGTGAGGAGTTGGGGAAAGACAGTCCTAACCGTGGAGGGTTCTGGTAAATGATGGGGTGAGGAGGGGCTCTTTGGCTCCCACCAGTCCCCCTGTCTGGTCTT
+
A>ABBFFFAFFFGGGGGAFFEGBGBEEGGGFHGGGGGAFFHHGCFGFHHHGFHEBG3EEGH3FGGH3FGC1FGFGGHFHGGGH?FFHHGGHHGG/EGGHHF3BFEEG??FC?2FB333?BG3BDHC/<>A/<<F11F0C.CF<FF?F-<<<CH00.<EHHBGF@E..:C/:;9CF000/;?..-..9A.C.900;;CFFB/;/9;.;9EA.BF.@=-B.B/////;FFFFADFAB/BFFF-EFF/;9;9//
@M05620:37:000000000-D9766:1:1101:17713:8783 1:N:0:75
ACACACCTTCTACAATGAGCTGCGTGTGGCTCCCGCGGAGCACCCCGTGCTGCTGACCGAGGCCCCCCTGAACCCCAAGGCCAACCGCGCGAAGATGAGTGAGTGGCCCGCTACCTCTTCTGGTGGCCGCCTCCCTCCTTCCTGGCCTCCCGGAGCTGCGCCCTTTCTCACTGGTTCTCTCTTCTGCCGTTTTCCGTAGGACTCTCTTCTCTGCCCTGAGTCTCCTTTGGAACTCTGCAGGTTCTAGCTCG
+
ACBBBABFFFDBBFGFG5BFBBBEEEFHGHHHGGG2FE0EEEHHGGGG1EFHH33DBGGGGGGGGGGGEFHHGHGGGGHGHHGHGGGGG/>@D<DGH1>>GHHHHGGHHGGG-AGHHHHHHHHHGEHHGGGGGGGGGGGGGGGGGGGGGGGGGGFFFFFFFFFFFFFFF/FFFFFFFFFFFFFFFFFFFDDFFFFFBAFFFFFFFFFFFFFFF/BFFFBFFFFFFFFFFFFFFFFFFFFFFAFFF/B/;F?
@M05620:37:000000000-D9766:1:1101:23292:8786 1:N:0:75
ACCACACCTTCTACAATGAGCTGCGTGTGGCTCCCGAGGAGCACCCCGTGCTGCTGACCGATGCCCCCCTGAACCCCAAGGCCAACCGCGAGAAGATGACCGGTGCGTGGCCCGCTCCCTCTTCTGGTGGCCGCCTCCCTCCTTCCTGGCCTCCCGGCGCTGCGCCCTTTCTCCCTGGTTCTCTCTTCTGCCGTTTTCCGTCGGACTCTCTTCTCTGCCCTGCGTCTCCTTTTGCACTCTGCAGGTTCTAG
+
CCDDCDDCFFFFGGGGGGEGGGHHGEGB4FGBBFGFDGEEAGEGHGGGDEEGFHGHFHHGG0>EGHGGGEEGCHHGGFGHGHHHHGGGGGCCGGHHHHHH2>C<C/>?EGGHHGGG-CEHHHHHHHHHHGGHDFGGGHGGGGGGFGGFFFFGGGGGGACFFFFFFFFFFFFFFFFF0AFFFFFFFFFFBFFFFDFFFFFFF.;C;@DFFFFFFFFHF9BFFFABFFFFFFFF0B;BF;BBF:0:FFFBB00
@M05620:37:000000000-D9766:1:1101:22276:8799 1:N:0:75
ACCACACCTTCTACAATGAGCTGCGTGTGGCTCCCGAGGAGCACCCCGTGCTGCTGACCGAGGCCCCCCTGAACCCCAAGGCCAACCGCGAGAAGATGAGTGAGTGGCCCGCTACCTCTTCTGGTGGCCGCCTCCCTCCTTCCTGGCCTCCCGGCGCTGCGCCCTTTCTCACTGGTTCTCTCTTCTGCCGTTTTCCGTAGGACTCTCTTCTCTGACCTGAGTCTCCTTTGGAACTCTGCAGGTTCTCGATC
+
>>AABBBBFFFFGFGGGGGGGGHHGGGGHGHHHGGGGGGGGHHHHGGGGGGGHHHHHHHGGGGGGGGGGGGHHHHGGGGHGHHHHGGGGGCGGGHHHHHHHHFHHHGGHHGGG-AHHHHHHHHGHHGHHGGGGGHGHHGHHHHHHHHGGGGGGG-AGGCGFFFFFFFFFFFFFFFFFFFFFFFFFFFFFDAAFFFFFFADFFFFFFFFFFFFFF/BFFFFFFFFFFFFFFFFFFFFFEFBFF;BFF/A9FF
@M05620:37:000000000-D9766:1:1101:22637:8828 1:N:0:75
ACCACACCTTCTACAATGAGCTGCGTGTGGCTCCCGAGGAGCACCCCGTGCTGCTGACCGAGGCCCCCCTGAACCCCAAGGCCAACCGCGAGAAGATGAGTGAGTGGCCCGCTACCTCTTCTGGTGGCCGCCTCCCTCCTTCCTGGCCTCCCGGAGCTGCGCCCTTTCTCACTGGTTCTCTCTTCTGCCGTTTTCCGTAGGACTCTCTTCTCTGCCCTGAGTCTCCTTTGGAACTCTGCAGGTTCTAGATC
+
1AAAA11AFF@BAGG131BG1GAEABFEH0FFGGE0BAE/FHHHHGAEE/EAFABGHGAEGGGG/E/EGGGHHHCEEGGAFHHC/FGGG/>CCCHHB1?F?GGH1<FFFHGGG-@GHHHHHHHHF/.<G@CCGGAE//EHHHHH0/CFGGGGBG-;A?FGGGB@@FFFFFBFBFF/9FFFBBBFFFFF/9;;9EFFFFFB?FFFFFFFFFFFFF/;EFFB-F/FFFFBFFF/BFFFFFFBF?ABFF///B/
@M05620:37:000000000-D9766:1:1101:25985:8835 1:N:0:75
ACCACACCTTCTACAATGAGCTGCGTGTGGCTCCCGAGGAGCACCCCGTGCTGCTGACCGAGGCCCCCCTGAACCCCAAGGCCAACCGCGCGAAGATGACAGGTGAGTGGCCCGCTCCCTCTTCTGGTGGCCGCCTCCCTCCTTCCTGGCCTCCCGGCGCTGCGCCCTTTCTCACTGGTTCTCTCTTCTGCCGTTTTCCGTAGGACTCTCTTCTCTGACCTGAGTCTCCTTTGGCACTCTGCAGGTTCTAG
+
1>AAAAAAFFBD3GG1B1AFAF1GAFEE00FGHGG?EAE//FFGHGCEE/B/1BBGHECEGG/E/EEGGGGHHHFEEGGH/GHGAFE?C@/<@?CC11FG1FEGHFC11FFHHGCC-<<CCHFGB0<GHCHHGCGGG.EFFCGGGGGGFGGBGGG??@?;@@F@@F@@FFFFF/BBFFFFFFFFFFF:/BBF@BFFFFFFFFBAFB;/FFFFFFFFF/99BF/;BBFFB;FFFF/;BFFFFB/BAABBF/;
@M05620:37:000000000-D9766:1:1101:20782:8847 1:N:0:75
ACCACACCTTCTACAATGAGCTGCGTGTGGCTCCCGAGGAGCACCCCGTGCTGCTGACCGAGGCCCCCCTGAACCCCAAGGCCAACCGCGAGAAGATGAGTGAGTGGCCCGCTCCCTCTTCTGGTGGCCGCCTCCCTCCTTCCTGGCCTCCCGGAGCTGCGCCCTTTCTCACTGGTTCTCTCTTCTGCCGTTTTCCGTAGGACTCTCTTCTCTGACCTGAGTCTCCTTTGGAACTCTGCAGGTTCTCGATC
+
ABBABAABFFFFGGGGFGFFGDGCFAEEGEHHFGGEEEGGGHHHHGGGEGGGHHHHHHHGGGGGGDGGGGGGHFHGGGGHCEHHHGGEGGGC@GFHHHFHHHHHHHGEHHGGG-CFHGFHHHHGGFGHGGGGGGHGHHGHHGHHHHGGGGGGGG-BCGGGGGGGFFFFFFFFFFFBFFFFFFFFFFFFF@9AFFFFFBFADFFFFFFFFFFFFF/BFFB/.;FBFFFFEFFFFFBB/9//;AFFFF99/;.
@M05620:37:000000000-D9766:1:1101:25953:8849 1:N:0:75
ACCACACCTTCTACAATGAGCTGCGTGTGGCTCCCGAGGAGCACCCCGTGCTGCTGACCGAGGCCCCCCTGAACCCCAAGGCCAACCGCGAGAAGATGAGCGTGGCCCGCTCCCTCTTCTGGTGGCCGCCTCCCTCCTTCCTGGCCTCCCGGCGCTGCGCCCTTTCTCCCTGGTTCTCTCTTCTGCCGTTTTCCGTAGGCCTCTCTTCTCTGCCCTGCGTCTCCTTTGGAACTCTGCAGGTTCTAGATCGG
+
CCCCCCCAFFFFGGGGGGFFGGHHGGGBGFHGHFFEDFGGGHHHHGGGGGGGGHHHHHHGGGGGGGGGGGGGGHHGGGGHGHHHHGGGGG@CGGHFHHGH2@CGG@FGG@D@EGHHHHHH00DGEGGGG;;EHGHHGHHHGGGFFCGGEGDFGGGGFFFFD;@FFFFF0BFFFFFFFFFFFFFFFFFFFFFFFFFFFFF0BFFFBFFFFFF00BEFF.;;DFBB;FFFFB:BFBBFFB09:BFFFF0;:A9
@M05620:37:000000000-D9766:1:1101:21670:8854 1:N:0:75
ACCACACCTTCTACAATGAGCTGCGTGTGGCTCCCGAGGAGCACCCCGTGCTGCTGACCGAGGCCCCCCTGAACCCCAAGGCCAACCGCGAGAAGATGAGAGTGGCCCGCTCCCTCTTCTGGTGGCCGCCTCCCTCCTTCCTGGCCTCCCGGCGCTGCGCCCTTTCTCACTGTTTCTCTCTTCTGCCGTTTTCCGTAGGTCTCTCTTCTCTGCCCTGCGTCTCCTTTGGAACTCTGCAGGCTCTAGCTCGG
+
BBBBBBBBFFFFGGGFFGGGGGHFEEGGHFHHHGGEEEGGGHHHHGGGFEGGGGHHHHHGGGCGFGGGGGGHHHHGGGGFFHHHHGGGGGGGGGHHGHHHHH2</FCG/<<AAFH00FFD11=/<CF--;:EGEB:.C00;C:/.F0FEFFGA-9?AE;B.;>/BFFF/9/B9/;FFFF/BFF////9AF9.//;9AD./;FFFBBFFFFF/9/A9F.9AF?.9FFFFE/9BFFFFEFB9.;ABFFFFFF@
@M05620:37:000000000-D9766:1:1101:8576:8862 1:N:0:75
ACCACACCTTCTACAATGAGCTGCGTGTGGCTCCCGAGGAGCACCCCGTGCTGCTGACCGAGGCCCCCCTGAACCCCAAGGCCAACCGCGAGAAGATGACAGGTGAGTGGCCCGCTCCCTCTTCTGGTGGCCGCCTCCCTCCTTCCTGGCCTCCCGGAGCTGCGCCCTTTCTCCCTGGTTCTCTCTTCTGCCGTTTTCCGTAGGACTCTCTTCTCTGCCCTGAGTCTCCTTTGGAACTCTGCAGGTTCTAG
+
BBBAABBAFFFFGGGGGGFBG5GHGEEBAEGH3FFEDFGGGHHHHGGGGFGGGHHHGHHEEGGGGGGGGGGGHHHGGGGHAGHHHGG@DGCDCFHE1GHHFHGGHFGHHGGHHGGC->FGHHHHHHHHHGHHGGGGGHGHHGHHCFFGFGFGGGGGG9A@GGFGGFBBFFFFF/BFFFFFFFFFFFFBFFFFBFFFFFFFFFFF/BBFFFFFFFFFF/BEFF9BFFFFBFFFFF/;F;BFFFBFFFFFFFB
@M05620:37:000000000-D9766:1:1101:25943:8865 1:N:0:75
ACCACACCTTCTACAATGAGCGGCGTGTGGCTCCCGAGGAGCACCCCGTGCTGCTGACCGAGGCCCCCCTGAACCCCAAGGCCAACCGCGAGAAGATGAGAGTGGCCCGCTACCTCTTCTGGTGGCCGCCTCCCTCCTTCCTGGCCTCCCGGAGCTGCGCCCTTTCTCACTGGTTCTCTCTTCTGCCGTTTTCCGTAGGACTCTCTTCTCTGACCTGAGTCTCCTTTGGAACTCTGCAGGTTCTAGATCGG
+
AAA?AABAFFFFGGGFFGGFG2AAAAEECEAFFFFEFEEAFC1BGGGG>EEB5B3FHHGGGE/EFG@EGGG2FGHGGG/??GHHAFG@@DC@CGF1F?F?GFCF<FFHC@ACFHHHHGHHHH;CDHH:CGGGGGGGGGGGGGGGFGGGGGFG-BFFFF;BFF;FFFFFFF9FF;FFFFFFFFFFFFFF;DFFFFD;9DFFFFFFFFFFFFFFFFFFF/.;BFFFFFFFFFBF9BF/BFBFABFFF;/BBED
@M05620:37:000000000-D9766:1:1101:26493:8880 1:N:0:75
ACCACACCTTCTACAATGAGCTGCGTGTGGCTCCCGAGGAGCACCCCGTGCTGCTGACCGAGGCCCCCCTGAACCCCAAGGCCAACCGCGAGAAGATGAGTGAGTGGCCCGCTACCTCTTCTGGTGGCCGCCTCCCTCCTTCCTGGCCTCCCGGCGCTGCGCCCTTTCTCACTGGTTCTCTCTTCTGCCGTTTTCCGTAGGACTCTCTTCTCTGACCTGAGTCTCCTTTGGAACTCTGCAGGTTCTCGATC
+
AAAAA@AAFFFFGGGGGDGG1F1FEEGGHGHHHGG00AE/FGFHHGGGAEEGHAACGHHGGGGGGGGGGGGGHHHGGGGHGHHHEGFEG/BCGGHHHHGFGHHHHBFFFGCCGCCHHHHGHHHHHF?CG-<@FGHGHHGHHHHGHEHGGGGGGG-AAA@G@@F@@FFFBBFFFFFBFB/FFFFFFFFFF@BAFFFFBBA?-9FFFFFFFFFFFFBFFFFFFFFBFFFBFEFBBFFFFFFFB--;BF/;BB-
@M05620:37:000000000-D9766:1:1101:22974:8881 1:N:0:75
GAGGCTGCTTTGGAAGAAACTCATAGATTACTGCAACAGTTCCCCCTGGACCTGGAAAAGTTTCTTGCCTGGCTTACAGAAGCTGAAACAACTGCCAATGTGGCATTACCAGCCTGAGGCCTATAACCGACTCTGCAAGCACCATTCTGCAGAGCCTTGCTTCACTCGGCCCTTTCTTGGTTCCTACAGGATGCTACCCGTAAGGAAAGGCTCCTAGAAGACTCCAAGGGAGTAAAAGAGCTGATGAAACA
+
AABBBBFAFFFFGBBFFG4FGGHHHHHHHHGFHEAGFHHHHHGHHGGFEFFHHGGFCBFHFGHHHHHFFGHHHHHEFGHHHHHHHFBHFG?FGHHHHHHHHG3GGHHHHGGHGGHGGGGEFFHHGHHH>/EGEHGHFFHEFGGGFBBGFGFFGGFGHGGFHHGGGFG?A<CD?FHGFH1FFGHFG=FGGFFCCCB0DGF?DC?;:::CGCGHHEHGFGGGGGGGGGFGEGEG;CFGC0C9FBBFG0CB0C/
@M05620:37:000000000-D9766:1:1101:26072:8903 1:N:0:75
ACCACACCTTCTACAATGAGCTGCGTGTGGCTCCCGAGGAGCACCCCGTGCTGCTGACCGAGGCCCCCCTGAACCCCAAGGCCAACCGCGAGAAGATGAGAGTGGCCCGCTCCCTCTTCTGGTGGCCGCCTCCCTCCTTCCTGGCCTCCCGGCGCTGCGCCCTTTCTCACTGGTTCTCTCTTCTGCCGTTTTCCGTAGGACTCTCTTCTCTGACCTGCGTCTCCTTTGGAACTCTGCAGGTTCTAGCTCGG
+
ABBBB@>AFFFFFGGGFGGGFGHFEEEEH?HHHG2AEEG?FHHHHGFGEDGGHGHHHHHGGGGGEGEGGGGHGHHFGGGHGHHFEFGGG?DGGGHHFBHHBFGHG/FGGAD@EFHHE<GH1<=<EHHG--CEHGHHGHHHHHHEHGGGGGGG-ADFGGFFF;>FFFFFBFFFFFFFFFFFFFFFFFFFDFFFFFFFFFF/BFFFF/BFFFFF/;FFB?BAFFFFFFFFF/BFFFFFFFFAABBFFF/;BD=
@M05620:37:000000000-D9766:1:1101:17259:8941 1:N:0:75
AGTGCCAGCTCTCAATCGCACAGGGGACCCAGGGCCTGGCCCCTCCATCCAGAAAACCTATGACCTCACCCGCTACCTGGAGCACCAACTCCGCAGCTTGGCTGGGACCTATGTGAGTATCCAGCGTAGGAATCTGGGAGTTGGGGAGGAGTGAGGAGTTGGGGAAAGACAGTCCTAACCGTGGAGGGTTCTGGTAAATGATGGGGTGAGGAGGGGCTCTTTGGCTCCCACCAGTCCCCCTGTCTGGTCTA
+
AA>>AFDFBFFFDGGDEFGFGCHEGGDFEEGHEEFE2FHF2FEFFGFHFFGGB33BGGHHHHFHHHHHHHHEE/EGHHGGFGGGFHHEGFHHGE??ECGFDHGGG?HHGHHHHHFHHHHGHEFHFGGGGFHGHHHHEFHEAGFHGGGGGGGGHFFHHGGHHF@DECHHHEFHCBGHFCCHGGEGGGDGG?FFFFFFEFFFGGGGGGF?FFFFFB>=BBEFFFFFFBFFEFFDFFFFFFED?FFFFFFFFF/
@M05620:37:000000000-D9766:1:1101:9587:8963 1:N:0:75
ACCACACCTTCTACAATGAGCTGCGTGTGGCTCCCGAGGAGCACCCCGTGCTGCTGACCGAGGCCCCCCTGAACCCCAAGGCCAACCGCGAGAAGATGAGTGAGTGGCCCGCTCCCTCTTCTGGTGGCCGCCTCCCTCCTTCCTGGCCTCCCGGCGCTGCGCCCTTTCTCACTGGTTCTCTCTTCTGCCGTTTTCCGTAGGACTCTCTTCTCTGACCTGAGTCTCCTTTGGCACTCTGCCGGTTCTAGATC
+
CCCCCCCCFFFFGGGGGGFGGGHHGFGBEEHHHGGGGGGGGHHHHGGGGGGGGHHHGHHGGGGGGGGGGGGHGHHGGGGHGHHHHGGGGGFGGGHGHHHHHHBGHHGGHHGGG-CGHHHHHHHHHHGHHGGGGGHGHHGHHHHHHHGGGGGGGG-BGGGFFFFFFFFFFFFFF99BFFFFFFFFFFF;FCADFFFFFF.AFFFFFFFFFFFFFF0FFFFFFFFFFFFFFFF0;BBFBFF0;@@FFF0;0B0
@M05620:37:000000000-D9766:1:1101:6454:8970 1:N:0:75
AGTTCCAGCTCTCCATCGCACAGGGTACCCAGTGCCTGGCCCCTCCATCCAGAAAACCTATGACCTCACCCGCAACCTGGCGCACCCCCTCCGCAGCTTGGCTGGGACCTATGTGAGTATCCAGCGTAGGAATCTGGGCGTTGGGGCGGCGTGCGGCGTTGGGGCCAGCCCGTCCTAACCGTGGCGGGTTCTGGTAAATGATGGGGTGAGGAGGGGCTCTTTGGCTCCCACCAGTCCCCCTGTCTGGTCTA
+
>>11>BD1BFFFGGGBBA11A0F0FA011BBB11B11BFG0GGGGGGBGABF1FFBBEG1BB2FH1BBGGG/>/>>FHBB0>BEEGG>>E?/>?/>/B<<<FGGGGHHGH<GGGG2B>FHHH>FHGG/>C11?GHGHH/CGGGFCG.<C-A;@AAG-@9-@F@@---;-E-;@BFFEFFF@FF@-;@@9EFFFFFBFFFFFFFFF-9@EFFBAF@=@;FFFFFEFFF-E-FF-FBFFFFF@FFFFFFFFFF
@M05620:37:000000000-D9766:1:1101:13536:8978 1:N:0:75
ACCACACCTTCTACAATGAGCTGCGTGTGGCTCCCGAGGAGCACCCCGTGCTGCTGACCGAGGCCCCCCTGAACCCCAAGGCCAACCGCGAGAAGATGAGTGAGTGGCCCGCTACCTCTTCTGGTGGCCGCCTCCCTCCTTCCTGGCCTCCCGGAGCTGCGCCCTTTCTCACTGGTTCTCTCTTCTGCCGTTTTCCGTAGGACTCTCTTCTCTGACCTGAGTCTCCTTTGGAACTCTGCAGGTTCTAGATC
+
AAABBBCBFFFFGGGGFGGGGGHHGGGGGGHHHFGCAEEE?FGHHGGFEEGFFGHGHHHGFGCGGGGGGGGFHHHGGGGHGHHHHGGGGGGGDGHBBGHFHF2?FGAFHH@FGGGHHHHHGHHG=GCGH@DGGGHGHHGHHHHHHGHGFFFEGCCGGFFFGGGGFFFFFFFFFFFBFFFFFFFFFFFFFF:AFFFFFBAADFFEFFFFFFFFFFFFFFFFFFFFFFFFFBFFFFFFFFFFFFFFFF0BFBB
@M05620:37:000000000-D9766:1:1101:24570:8978 1:N:0:75
AGTGCCAGCTCTCAATCGCACAGGGGACCCAGGGCCTGGCCCCTCCATCCAGAAAACCTATGACCTCACCCGCTACCTGGAGCACCAACTCCGCAGCTTGGCTGGGACCTATGTGAGTATCCAGCGTAGGAATCTGGGAGTTGGGGAGGAGTGAGGAGTTGGGGAAAGACAGTCCTAACCGTGGAGGGTTCTGGTAAATGATGGGGTGAGGAGGGGCTCTTTGGCTCCCACCAGTCCCCCTGTCTGGTCTA
+
BCCCCFFFCFFFGGGGGGGGGGHGGGGGGGHHGGGGGGHHHHGHGGHHHHHHHHHHHGHHHHHHHHHHHHHGGGGGHHHHHHHHHHHHGHHHGGGGGHHHGHHGGGHHGHHHHHHHHHHHHHHHHGGGGGHHHHHHHHHGGHHHGGGGGGGHHHHHHGHHHHGGGGHHHHHHHHHHHHHHGGGGGGGGFGGGGGGGGGGGGGGGGGFFFFFFFFFFFFFFFFFFFFFFFFFFFFFFFFFFFFFFFFFFFFF
@M05620:37:000000000-D9766:1:1101:26170:8984 1:N:0:75
ACCACACCTTCTACAATGAGCTGCGTGTGGCTCCAGAGGAGCACCCCGTGCTGCTGACCGAGGCCCCCCTGAACCCCAAGGCCAACCGCGAGAAGATGAGCGTGGCCCGCTCCCTCTTCTGGTGGCCGCCTCCCTCCTTCCTGGCCTCCCGGCGCTGCGCCCTTTCTCACTGGTTCTCTCTTCTGCCGTTTTCCGTAGGACTCTCTTCTCTGACCTGCGTCTCCTTTGGAACTCTGCAGGTTCTAGCTCGG
+
1>1AAA1AFFFDAFG13GBFGFGBEAEAF0FGHG1BEFCEGHCHHGGGFEGGH1FGD0BEEGG?>E@/FGGHGHHAEGGEFHHGHGGGG?BCGGHHHGHH1<CCCAGHG@G?EGHHHHHH1<FG?F.CCCEGHGEHGHHHHHHHHGHGGGGG@GG@GG@@F@@FFFFFBFFFFFFFFFFFFFFFFFF@FFFFEFFFFFFBFFFFFFFFFFFF/BFFF-@A@FFFFFFFFFFFFFFFFFFF-BFFFF/:BB-
@M05620:37:000000000-D9766:1:1101:21471:8990 1:N:0:75
ACCACACCTTCTACAATGAGCTGCGTGTGGCTCCCGAGGAGCACCCCGTGCTGCTGACCGAGGCCCCCCTGAACCCCAAGGCCAACCGCGAGAAGATGAGAGTGGCCCGCTACCTCTTCTGGTGGCCGCCTCCCTCCTTCCTGGCCTCCCGGCGCTGCGCCCTTTCTCACTGGTTCTCTCTTCTGCCGTTTTCCGTAGGACTCTCTTCTCTGACCTGCGTCTCCTTTGGAACTCTGCAGGTTCTAGCTCGG
+
BBBBBBBBFFFFGGGGGGGGGGHHGEFEHGHHFGGGGGGGGHHHHGGGEEGGHHHHHHHGGGGGGGGGGGGHFGHGGGGHGHHHHGGGGGGGGGHHHHHHHHHFGFHHGGG-CHHHHHHHHHHHGHHGGGGGHFHHGHHHHHHGHGGGGGGG-ABGGGFFFFFFFFFFFFFFFFFFFFFFFFFFFFFFDFEFFFFFFFFFFFFFFFFFFFFFFFFFF.;DFFFFFFFFFFFFFFFFFFFF9BBFFB/;FFF
@M05620:37:000000000-D9766:1:1101:10420:8993 1:N:0:75
AGTCCCAGCTCTCAATCGCACAGGGGACCCAGGGCCTGGCCCCTCCATCCAGAAAACCTATGACCTCACCCGCTACCTGGAGCCCCAACTCCGCAGCTTGGCTGGGACCTATGTGAGTATCCAGCGTAGGAATCTGGGAGTTGGGGAGGAGTGAGGAGTTGGGGAAAGACAGTCCTAACCGTGGAGGGTTCTGGTAAATGATGGGGTGAGGAGGGGCTCTTTGGCTCCCACCAGTCCCCCTGTCTGGTCTA
+
AAA1>F1CFFFFGFG3GFF1AEF0BEGEG0BG0EEE/AF0BFCGGGHFGHHHGCG0FEHH1BGHHDGHHHHGG>>EGFDG0>B/?E?//BG1?E//EHH<EHFGGGHHGHHHHHHHHHHHHHHHHGGGGGHHHHHHHHHGGHHHGGGGGGGGHHHHHGHHHHGGGGHHHHHHHGHHHHHGGEEAFGGGCFGGGGCFGGGGGGGGGFF@FFFFFF@@@@FFFFFFFFFFFFFFFFFFFFFF@FFFFFFFFFB
@M05620:37:000000000-D9766:1:1101:15164:8999 1:N:0:75
AGTGCCAGCTCTCAATCGCACAGGGGACCCAGGGCCTGGCCCCTCCATCCAGAAAACCTATGACCTCACCCGCTACCTGGAGCACCAACTCCGCAGCTTGGCTGGGACCTATGTGAGTATCCAGCGTAGGAATCTGGGAGTTGGGGAGGAGTGAGGAGTTGGGGAAAGACAGTCCTAACCGTGGAGGGTTCTGGTAAATGATGGGGTGAGGAGGGGCTCTTTGGCTCCCACCAGTCCCCCTGTCTGGTCTA
+
BBABBFFFBFFFGGGGGGGAEGHCGGDGGGHH2EEGFGHHHHGHGGHGHHHHFHHHHGHHHHHHHHHHHHHGGEEGHHHHCFGHHHFFFHHBEF@FGHGGFHHGGGHHGHHHHHHGHHHHHHHHHGGGGGHHHHHHHHFFGHHHGGFGGGEGGFGHHGHHHHGGEGHHHHHHHHHHHHHHGGGGDFGGEFGGGGCFGGGGGGGGGGFFFFFFFFFFFFFFFFFFFFFFFFFFFFFFFFFFFFFFFFFFFFF
@M05620:37:000000000-D9766:1:1101:7990:9007 1:N:0:75
AGTGCCAGCTCTCCATCGCACAGGGGGCCCAGGGCCTGGCCCCTCCATCCAGAAAGCCTATGACCCCACCCGCCACCTGGAGCACCCACTCCGCAGCTTGGCTGGGACCTATGTGAGTATCCAGCGTAGGAATCTGGGAGTTGGGGAGGAGTGAGGAGTTGGGGAAAGACAGTCCTAACCGTGGAGGGTTCTGGTAAATGATGGGGTGAGGAGGGGCTCTTTGGCTCCCACCAGTCCCCCTGTCTGGTCTA
+
>>>1>DFFAFFFGGGCDGFAE0F0B00EEAEHBEAA/BAAFGGHGGFHH0BFF0F1BGHH1BFHG0EEEGG/E//EGHFG0>FHHH/??0BB<E?E/F<FCFGGGGHHGHHHHHHEHHHHHHHHHGCCACFFGHHHHH0FGHHHGG.AC<CCH0<G0CGFHHGGC.9F/CFFGGBFFGGGGGGG9EGGGGFFFFBBFFFFEFFFFFF@FFFFFF@@@<FFFFFFFFFFFFFFFFFFFFFF@FFFFFFFFFB
@M05620:37:000000000-D9766:1:1101:23972:9010 1:N:0:75
GAGGCTGCTTTGGAAGAACCTCAGAAATCACTGACACAGGTTCGGCCGTCCACACATCCGTTCTCTACCTGGCTTCCAGCAGCTCGTACCCCTTCCCCTGTTGCATTACCAGCCTGAGGCCTATCCCCGACTCTGCCCGCCCCCTTCTGCCGCGCCTTGCTTCCCTCGGCCCTTTCTTGGTTCCTCCCGGCTGCTACCCGTAAGGAAAGGCTCCTCGCAGACTCCCAGGGAGTACAAGAGCTGATGCCACA
+
AAAABBFAFFFFGGGGFGGGFCG4A545544DDBFFFB2B33B22AA2A0BA331A3B3AB3215D5553311BBB3BBGB1FG3>/?1?@F?EF3GFGFG3B43?B3B34BFGFG0F/FFHFHHFHGG/<<CGHHFH/A<AGGGHGHHGGGC?GGGGHHHHHBC0GCDGACHGGGGGFGGGGGG0;9CB-ABGGGGGGFF?FFFFFFFFFFFFF.;-@F-AFFFA.9EFAD999BFBFFFFFFFE//;BA
@M05620:37:000000000-D9766:1:1101:6400:9015 1:N:0:75
AGTGCCAGCTCTCAATCGCACAGGGGACCCAGGGCCTGGCCCCTCCATCCAGAAAACCTATGACCTCACCCGCTACCTGGAGCCCCAACTCCGCAGCTTGGCTGGGACCTATGTGAGTATCCAGCGTAGGAATCTGGGAGTTGGGGAGGAGTGAGGAGTTGGGGAAAGACAGTCCTAACCGTGGAGGGTTCTGGTAAATGATGGGGTGAGGAGGGGCTCTTTGGCTCCCACCAGTCCCCCTGTCTGGTCTA
+
>>AABFFFAFFFGGGGGFFFEFBGFEFGGGGHGGGGGGGFGHGCFGFHHHHHHGHH3EBEHHHHHHGGHCH>0>?FHDGHHHH1?E1EG3FGGGE/E3BGE3G?EEG0E2GHHGDDFBG3GHBHHGCGGDHHFG<?GHCFEHHFGGFGC..<<G<FH.CCGHG?.EHCG//C<GHHH0:FC.9AF.CACAFB9BFFBGB9900CGFA9AAFEFBBFF@EB9FFF/;FAFFFFFFF/BFAABF999BB9;9B
@M05620:37:000000000-D9766:1:1101:11155:9016 1:N:0:75
ACCACACCTTCTACAATGAGCTGCGTGTGGCTCCCGAGGAGCACCCCGTGCTGCTGACCGAGGCCCCCCTGAACCCCAAGGCCAACCGCGAGAAGATGAGGGAGTGGCCCGCTCCCTCTTCTGCTCGCGGACTCCCTCCTTCCTGGCCTCCCGGCGCTGAGCCCTTTCCCGCTTTATCTCTCTTCTGCTGTTTTACGTCAGGCTGTCTTCTCTGCCCTGAGTCTCCTCTGCAATTCCCCTGGTTCTCGCTC
+
AA@1AAAACFFFGFGC3FBAGBGFEAAAA0AA1AFAAEEEEHHFHGC/AABEEBFAGHEE/ECGG/EEGEC0G>>EGC?GE/GGHG/<CG///CFB1D1?0//??C//0/<--<..>0C0DD0000<------/99//.;F090;/..9..9.---@@-9A//9-/////-----//;//;/;BBBB///;//-/9;B----/--;9//;9/:B:/9/;--/////;:B/////9;//;-9-/:///9---
@M05620:37:000000000-D9766:1:1101:12791:9018 1:N:0:75
GAGGCTGCTTTGGAAGAAACTCATAGATTACTGCAACAGTTCCCCCTGGACCTGGAAAAGTTTCTTGCCTGGCTTACAGAAGCTGAAACAACTGCCAATGTGGCATTACCAGCCTGAGGCCTATAACCGACTCTGCAAGCACCATTCTGCAGAGACTTGCTTCACTCGGCCCTTTCTTGGTTCCTACAGGATGCTACCCGTAAGGAAAGGCTCCTAGAAGACTCCAAGGGAGTAAAAGAGCTGATGAAACA
+
A>AAABFAFFFFGGGGGGGGGGHGHHHHHGHGHHFHGGHEGHHHHGGGHHHHHHHHHHHHBGHHHHHHHHHHHHHHHHHHHHHHHHHHHHHHGGHHFBGHHG3GGHHEFGHHEGFHCG1FFCBFF4GGEEFEDGFGHHGHFGGHFDGHD?DCFGFHGF2FGGGHHHH/<FGG/FGH1F=1><GF1><1FHHB</D0DCGGDD:;/:::C;GCCGGGC0CCFBBCB/9FEGFGE9F0;0AFGB/BBCF0;::
@M05620:37:000000000-D9766:1:1101:16746:9025 1:N:0:75
ACCACACCTTCTACAATGAGCTGCGTGTGGCTCCCGAGGAGCACCCCGTGCTGCTGACCGAGGCCCCCCTGAACCCCAAGGCCAACCGCGAGAAGATGAGTGAGTGGCACGCTCCCTCTTATGGTGCCAGCCTACCTCCTTCCTGGCCTCCAGGCGCTGCGACCTTTCTAACTATGTCTCTCTTCTGCCGTTTACCGTAGGACTCTCTTCACTGCAATGAGTCTCATTTGGAACTCTGCTGGTTCTCAATC
+
>>>>AA>AFFF1AGG1AFGDEA11AABEG0GHAFCAEEGEEHHHHGCGE/E/FA1BGAAFEG?GEA/EGGGFHFE/EE>>/FG///?<B<>B//?G1FGC2??1?G//CG/AAC..F0F111>1=11/0<CEFCHCGHE/=:G0;::.0.:/;/.;AG@?--;-;C0F00;BF000;F00;F/;9BBBB@;AF-;;B-9--/BF/FFF/F/;B9;/;//;BFFFFFB/9////B/99/////:;B/F/;/;
@M05620:37:000000000-D9766:1:1101:12898:9038 1:N:0:75
ACCACACCTTCTACAATGAGCTGCGTGTGGCTCCCGAGGAGCACCCCGTGCTGCTGACCGAGGCCCCCCTGAACCCCAAGGCCAACCGCGAGAAGATGACAGGTGAGTGGCCCGCTACCTCTTCTGGTGGCCGCCTCCCTCCTTCCTGGCCTCCCGGAGCTGCGCCCTTTCTCACTGGTTCTCTCTTCTGCCGTTTTCCGTAGGACTCTCTTCTCTGCCCTGAGTCTCCTTTGGAACTCTGCAGGTTCTAG
+
BBBCCCDDFFFFGGGGGGGGGGHHGGGGHGHHHGGGGGGGGHHHHGGGGGGGHHHHHHHGGGGGGGGGGGGHHHHGGGGHGHHHHGGGGGGGGGHHHHHHHHGGHHHHHGGHHGGGGGHHHHHHHHHHHGHHGGGGGHGHHGH0GHGGGGGGGGGGA-BDGGGGGGFFFFFFFFHFFFFFFFFFFFFFFFFFFFFFFFFFFFFFEFFFFFFFFFFHF0BEFF/BFFFFFFFFFFBFFFFFFFBFFFFFFFF
@M05620:37:000000000-D9766:1:1101:11641:9043 1:N:0:75
AGTGCCAGCTCTCAATCGCACAGGGGACCCAGGGCCTGGCCCCTCCATCCAGAAAACCTATGACCTCACCCGCTACCTGGAGCACCAACTCCGGAGCCTGGCTGGCACCTATGTGAGTATCCAGCGCAGGAATCTGGGAGTTAGGGAGGAGTGAGGAGTTGGGGAAAGACAGTCCTAACCGTGGAGGGTTCTGGTAAATGATGGGGTGAGGAGGGGCTCTTTGGCTCCCACCAGACCCCCTATCTGCACTA
+
>>>AABF1AFCF1GGFG1FFEEEH0AEA0AFH00AE//BC0BAGFGFHFFH1101AFAABFA2DFHFFHHG?EE?EGHF0EGH>0/BFGF1H?/?/>/B0/BF///BGGGHHHGGHH1BG2FHDGC//B/<FHBGGHFGFAF1>0<><CEGHEFHAC.//=/-@AFGAFHFGC00;FHHE@AC@?A.-9.9;CF9CBFFFFGF0.;B@EFFFBB?@<;FF/99/9FBEFBABFF-:--;-@-9;FB//B/;
@M05620:37:000000000-D9766:1:1101:21424:9059 1:N:0:75
AGTGCCAGCTCTCAATCGCACAGGGGACCCAGGGCCTGGCCCCTCCATCCAGAAAACCTATGACCTCACCCGCTACCTGGAGCACCAACTCCGCAGCTTGGCTGGGACCTATGTGAGTATCCAGCGTAGGAATCTGGGAGTTGGGGAGGAGTGAGGAGTTGGGGAAAGACAGTCCTAACCGTGGAGGGTTCTGGTAAATGATGGGGTGAGGAGGGGCTCTTTGGCTCCCACCAGTCCCCCTGTCTGGTCTA
+
ABBBAFFFBFFFGGGGGGEFGGHHGGGGGGHHGGGGGGHHHHGHGGHGHHHHHHHHHGHHHHHHHHHHHHHGGFGGHGHHEGHHHHGHGHHHGGGGGHHHGHHGFGHHGHHHHHHHHHHHHHHHGGGGGFFGHFHHHHFFGHHHGGEDG?EHHBGHHGHHHHGGGDEHHHGHHGHHHHHHGGGGGGGGEFGGGGGFGFGGGGGGGGFFFFFFFFFFFFFFFFFFFFFFFFFFFFFFFFFFFFFFFFFFFFB
@M05620:37:000000000-D9766:1:1101:11639:9064 1:N:0:75
AGTGCCAGCTCTCAATCGCACAGGGGACCCAGGGCCTGGCCCCTCCATCCAGAAAACCTATGACCTCACCCGCTACCTGGAGCACCAACTCCGCAGCTTGGCTGGGACCTATGTGAGTATCCAGCGTAGGAATCTGGGAGTTGGGGAGGAGTGAGGAGTTGGGGAAAGACAGTCCTAACCGTGGAGGGTTCTGGTAAATGATGGGGTGAGGAGGGGCTCTTTGGCTCCCACCAGTCCCCCTGTCTGGTCTA
+
>A>>>DFFBFFFG4FGGFECEEHHGEEEEEHHFEGAFFHHHHGHGGHHHHHHHEGCGGHHHFGHHFGHHHHGGEEGHGHHBGHHHH1?ECGGEGGGEFFHGHHGGGHHGHHHHHHGHHHHHHHHHGGGGGFHFHHHGF0FGGHHGGCDGACFGDFGBEHHHHGGGDEGHHFHHHHHHHHHGGGGFFGGGGGGGGGFGGGGGGGGGGFBFFFFFFB<BBFFFFFFFFFFFFFFFFFFFFFFBFFFFFFBFFB
@M05620:37:000000000-D9766:1:1101:13761:9065 1:N:0:75
AGTGCCAGCTCTCAATCGCACAGGGGACCCAGGGCCTGGCCCCTCCATCCAGAAAACCTATGACCTCACCCGCTACCTGGAGCACCACCTCCGCAGCTGGGCTGGGACCTATGTGAGTATCCAGCGTAGGAATCTGGGAGTTGGGGAGGAGTGGGGAGTTGGGGAAAGACAGTCCTAACCGTGGAGGGTTCTGGTATATGATGGGGTGAGGAGGGGCTCTTTGGCTCCCACCAGTCCCCCTGTCTGGTCTA
+
ABBBAFFFBFFFGG5BFFFGG?GHGA2AEEHHBAEAFFHHHHCEEGHFHHGFHHH2F1FC5AEGHDBFGHGE?//>?3FG2BFGHHH1?FG?/F?>>G3BE?GGGGFHBHCGHHHGGD?GHHB<GCD<CDH>F1GHHH0/E<GHGG.AC<<<C.CDECGEGHGGGGEH/:/;BFFFG0CABCCD.CEGDGGGGG0CFFBBBBFFFFF=AF./ADFFF;AFFFFFEBFFA.F99F9FFFFFAFFFFFF/BF/
@M05620:37:000000000-D9766:1:1101:14945:9068 1:N:0:75
AGTGCCAGCTCTCAATCGCACAGGGGACCCAGGGCCTGGCCCCTCCATCCAGAAAACCTATGACCTCACCCGCTACCTGGAGCACCAACTCCGCAGCTTGGCTGGGACCTATGTGAGTATCCAGCGTAGGAATCTGGGAGTTGGGGAGGAGTGAGGAGTTGGGGAAAGACAGTCCTAACCGTGGAGGGTTCTGGTAAATGATGGGGTGAGGAGGGGCTCTTTGGCTCCCACCAGTCCCCCTGTCTGGTCTA
+
BCABBFFFCFFFGGGGGGGGGGHHGGGGGGHHGGGGGGHHHHGHGGHHHHHHHGHHHGHHHHHHHHHHHHHGGEGGHHHHHHHHHHHHGHHHGGGGGHHHGHHGGGHHGHHHHHHHHHHHHHHHHGGGGGHHHHHHHHHGGHHHGGGGGGGHHFHHHGHHHHGGGGHHHHHHHHHHHHHHGGGGGGGGFGGGGGFBFFGGGGGGGGFFFFFFFFFFFFFFFFFFFFFFFFFFFFFFFFFFFFFFFFFFFFB
@M05620:37:000000000-D9766:1:1101:19841:9071 1:N:0:75
ACCACACCTTCTACAATGAGCTGCGTGTGGCTCCCGAGGAGCACCCCGTGCTGCTGACCGAGGCCCCCCTGAACCCCAAGGCCAACCGCGAGAAGATGAGTGAGTGGCCCGCTACCTCTTCTGGTGGCCGCCTCCCTCCTTCCTGGCCTCCCGGCGCTGCGCCCTTTCTCACTGGTTCTCTCTTCTGCCGTTTTCCGTAGGACTCTCTTCTCTGCCCTGAGTCTCCTTTGGAACTCTGCAGGTTCTTGATC
+
BBBBBABBFFFFGGGGFGGGGFHHGGFA4AGGHGFE?EGCAHHFHGGG?EGGFHFFHHFE@FCGGEGGG?EFHGHGGDGHGGHHFGGGGGGFGGHE2FFGHGFHHHGFHE@@F-AGHHFHHFHH<GEHGGGGGGHGHHGHHHHHHHHGGGGGGG-ADGGGFFFFFFFFFFFFFFEFFFFFFFFFFFFFF@9;FFFFD/;ADFFFFFFFFFFFFF/;AFFBFFFFFFFB/FB/FFFF/9F/BAABFF/;/;/
@M05620:37:000000000-D9766:1:1101:19393:9084 1:N:0:75
AGTGCCAGCTCTCAATCGCACAGGGGACCCAGGGCCTGGCCCCTCCATCCAGAAAACCTATGACCTCACCCGCTACCTGGAGCACCAACTCCGCAGCTTGGCTGGGACCTATGTGAGTATCCAGCGTAGGAATCTGGGAGTTGGGGAGGAGTGAGGAGTTGGGGAAAGACAGTCCTAACCGTGGAGGGTTCTGGTAAATGATGGGGTGAGGAGGGGCTCTTTGGCTCCCACCAGTCCCCCTGTCTGGTCTA
+
A?BBBFFFBFFFGGGGGGEFEGGHGEGGGGHHGGGEAFDHHHGHGGHGHHGHGHHHHGHGHHFHGHGHHHHGGGGGHHHHHHHHHHHHGHGHGG?GGHHHGHHGGGHHGHHHHHHHHHHHHHHHHGGGGGHHGHHHHHHGGHHHGGGGGGGHHHHHHGHHHHGGGGHHHHHHHHHHHGHHGFEGGGGGCFFGGGGGFFFGGGGGGGFFFFFFFFFFFFFFFFFFFFFFFFFFFFFFFFFFFFFFFFFFFFB
@M05620:37:000000000-D9766:1:1101:15345:9095 1:N:0:75
ACCACACCTTCTACAATGAGCTGCGTGTGGCTCCCGAGGAGCACCCCGTGCTGCTGACCGAGGCCCCCCTGAACCCCAAGGCCAACCGCGAGAAGATGAAAGGAGGGGAGCCCGCTCCCACTTCTGCTGGCCGCCTCCCTCCTTCCTGCCCTCCCGGCGCAGCGCCCTTTCTCCCTGGTTCTCTCCTCTGCCGTCTTCCTTCGGACTATCTTCTCTGCTCAGCGTATCCTTTGGCACTATGCTGGATCTAG
+
ABCCCCCCFFFFGFGGGGGGGGHHGGGGHGHHHGGGDGGGGHHHHGGGGGGGHHHHHHHGGGGGGGGGGGGHHHHGGGGHGHHHHGGGGGGGGGHGHHG22>0??////>..<->--<./<<DGH0<CGG..ADC?EG./CEG0C9F00..0=E..-;;--;@--;--/00B09//0.;;9F000/;BFBFBD.-.;0:000:.A@-/000;BFB0BF000/;..:..;FB00:000/000;0;0.;0;09
@M05620:37:000000000-D9766:1:1101:11777:9103 1:N:0:75
ACCACACCTTCTACAATGAGCTGCGTGTGGCTCCCGAGGAGCACCCCGTGCTGCTGACCGAGGCCCCCCTGAACCCCAAGGCCAACCGCGAGAAGATGAGTGAGTGGCCCGCTACCTCTTCTGGTGGCCGCCTCCCTCCTTCCTGGCCTCCCGGAGCTGCGCCCTTTCTCACTGGTTCTCTCTTCTGCCGTTTTCCGTAGGACTCTCTTCTCTGACCTGAGTCTCCTTTGGAACTCTGCAGGTTCTAGATC
+
CCDDDCCDFFFFGGGGGGGGGGHHGGGEHGHHHGGGGGGGGHHHHGGGGGGGHHHHHHHGGGGGGGGGGGGHHHHGGGGHGHHHFGGGGGGGGGHHHHHHHHGHHHGGHHGGG?DHHHHHHHHHHHGHHGGGGGHGHHGHHHHHHHHGGGGGGG-CGGGGGGGGFFFFFFBFFF/BFFFFFFFFFFFFFDADFFFFFFFDFFFFFFFFFFFFHF0FFFFFFFFFFFFFFFFFFFFFFFFEFFFFFF;FBF0
@M05620:37:000000000-D9766:1:1101:4623:9121 1:N:0:75
AGTGCCAGCTCTCAATCGCACAGGGGACCCAGGGCCTGGCCCCTCCATCCAGAAAACCTATGACCTCACCCGCTACCTGGAGCACCAACTCCGCAGCTTGGCTGGGACCTATGTGAGTATACAGCGTAGGAATCTGGGAGTTGGGGGGGAGTGAGGAGTTGGGGAAAGACAGTCCTAACCGTGGAGGGTTCTGGTAAATGATGGGGTGAGGAGGGGCTCTTTGGCTCCCACCACTCCCCCTGTCTGCTCTA
+
AAABBFFFBFFFGGGGGGGGGGHGFGGGGGHHGGGGCFHHHHGHGGHHHHHHHHHHHGHHGFHHHHHHHHHGGGGGHHHHHHHHHHHHGHHHGGGGGHHHGHFEEF0GGHHHH3F33BBG33BFG<?///2@<<1G1G?F/<GF/D-9@-;.A99A/:FBFF--;;9AFFFFFFFFFBB.@A.;AEFF.A9/B//;9B//9;FFFFFFE.A/AF-BFFAFFF/9F/;.AFFDF./;BFFFF.;9FF/://;
@M05620:37:000000000-D9766:1:1101:7627:9133 1:N:0:75
GAGGCTGCTTTGGAAGAAACTCATAGATTACTGCAACAGTTCCCCCTGGACCTGGAAAAGTTTCTTGCCTGGCTTACAGAAGCTGAAACAACTGCCACGATGCTACCCCCAACGAGAGGCCTATACAAGACTCTAACCGAGCAAAAGAGCCGAGCAAACAATGCCAAGGAACTTTCTTAGTTCCTCCTGACTACTCCCCGTAAGCCAAGGCAACAAGCAGCATCATCTGGAGTCCTACAGCAGATGCCACA
+
DCCDCDFCFFFFGGGGGGGGGGHHHHHHHHHHHHGHHHHGHHHHHGGGHHHHHHHHGGHHGHHHHHHHHHHHHHHHHHHHHHHHHHHHHHHHHHHHH3>/B11BD32?1/>/////?EFEFH3BF3D3FGHHH23B20>@//>C=22/=@0AEC@C010>.>>>F11<.</.<000000==DGH0D//:0/:0;;0;;::;;C.0::;....;C.A:.///;0;F000;0;:;/00000:0/.:0::BB:.
@M05620:37:000000000-D9766:1:1101:28128:9135 1:N:0:75
ACCACACCTTCTACAATGAGCTGCGTGTGGCTCCCGAGGAGCACCCCGTGCTGCTGACCGAGGCCCCCCTGAACCCCAAGGCCAACCGCGAGAAGATGAGCGTGGCACGATCCAACTTCTGGTGGAGGCCTCCCTCCTTCCTGGACTCCCGGCGCTGCGCCCTTTCTCCCTGTTGCTCTCTTCTGCCGTTTTACGTAGGCGTCTCTTCTCTGCCCTGCGTATCCTTTGGAACTCTGCAGGTTCTAGCTCTG
+
11>>AA1ACFFFFFGB3E11ABFFGEEE0EFHBFFE?EF//BAGHG?EEGGG11FCGFFGEE/EFEEEGGGFFF/EGGEGC/GCCFE/C//<</FGD1>F1//C//0?/>FCF11>>DH111>G...<<<CGHECBA/0C/GCB:.0::..A--;-A.:-;-9//9;//:B////;////9BB//;/@9A/-/9-;/-;/--;--////9///;-B9E@B--9/;B/;///:9BFFB//--/;B/B//B/;
@M05620:37:000000000-D9766:1:1101:18023:9141 1:N:0:75
AGTGCCAGCTCTCAATCGCACAGGGGACCCAGGGCCTGGCCCCTCCATCCAGAAAACCTATGACCTCACCCGCTACCTGGAGCACCAACTCCGCAGCTTGGCTGGGACCTATGTGAGTATCCAGCGTAGGAATCTGGGAGTTGGGGAGGAGTGAGGAGTTGGGGAAAGACAGTCCTAACCGTGGAGGGTTCTGGTAAATGATGGGGTGAGGAGGGGCTCTTTGGCTCCCACCAGTCCCCCTGTCTGGTCTA
+
A1AAAFFFA1B3BGGGGFF1EG0GFFEGGEHCFCFEAFHHHHGHGGHFFCAGGHHHHGHHHHHHHHHHHHHEGGGGHHGGHHGFGHFHGHGHGGGGGEHHGHHGGGHHGHHHHHHHHFHHGHHHGGEGGGHHHHHHHHGGEHHHGGGGGGGGHHHHHGHHHHGGGGHGHHHHHHHHHHHHGEEGGGGG;AFGGGFFGGGGGGGGGGF@FFFFFF@?@@FFFFFFFFFFEFFFFFFFFFFF@FFFFFFFFFB
@M05620:37:000000000-D9766:1:1101:19948:9144 1:N:0:75
ACCACACCTTCTACAATGAGCTGCGTGTGGCTCCCGAGGAGCACCCCGTGCTGCTGACCGAGGCCCCCCTGAACCCCAAGGCCAACCGCGAGAAGATGAGTGAGTGGCTCGCTACCTCTTCTGGTGGCCGCCTCCCTCCTTCCTGGCCTCCCGGAGCTGCGCCCTTTCTCACCGGTTCTCTCTTCTGCCGTTTTCCGTAGGACTCTCTTCTCTGACCTGAGTCTCCTTTGGAACTCTGCAGGTTCTAGACC
+
AAAAA?>AFFF1BGG131BF1F1F0BEEF0BFHGA00AE//FGHHGEGA/B/1AABGE0EEG/E/E>EGGGHHHA?EGFFFFHC/FFGG/<CCAGG11?<?1F?11?FGGCCCCGFFDG1=G1<=/.<<-<-:A.;//CFC0;00/;C0A.C.-A-AAFGG-.9-B/F/99/-;9--99/BB9BFFBB/9;:999BBB---9;9BFF/FFFFFFF/BFFFB999FBF/BF//999/BBFBB-99BFF:///
@M05620:37:000000000-D9766:1:1101:16698:9150 1:N:0:75
ACCACACCTTCTACAATGAGCTGCGTGTGGCTCCCGAGGAGCACCCCGTGCTGCTGACCGAGGCCCCCCTGAACCCCAAGGCCAACCGCGAGAAGCTGACAGGTTATTGGCCCGCTACCTCTTCTGGTTGCCGCCTCCCTCCTTCCTGGCCTCCCGGACCTGCGCCCTTTCTCACCGGTTCTCTCTTCTGCCGTTTTCCGTAGCACTCTCTTCTCTGACCTGAGTCTCCTTTGTAACTCTGCAGGGTCTAG
+
ABCCCCCCFFFFGGGGGGGGGGHHGGGGHGHHHGGGGGGGGHHHHGGGEGGGHHHHHHHGGGGGGGGGGGGHHHHGGGGHGHHHHGGGGGGG</?2??2??2/?1?1?110=?A@-<@G1111>G00=0<<0A-A..;E/;A/:C/;0;GG0....-9-;CFF--C?-B:0BF09.9@CD.FF00F0990;:-;.BEF9.:9;.;09BFB0;F09F000:0///;99B0:BFF0B00;FFFFFF.-;BBF0
@M05620:37:000000000-D9766:1:1101:8050:9174 1:N:0:75
ACCACACCTTCTACAATGAGCTGCGTGTGGCTCCCGAGGAGCACCCCGTGCTGCTGACCGAGGCCCCCCTGAACCCCAAGGCCAACCGCGAGAAGATGAGAGTGGCCCGCTCCCTCTTCTTGTGGCCGCCTCCCTCCTTCCTGGCCTCCCGGCGCTGCGCCCTTTCTCCCTGGTTCTCTCTTCTGCCGTTTTCCGTAGGCCTCTCTTCTCTGCCCTGCGTCTCCTTTGGAACTCTGCAGGTTCTAGATCGG
+
CCCCCCCAFFFFGGGGGGFGGGHHGGGAAFHHHFFFDGEGGHHHHGGEFGGGHHHHHHHEGGGGGGGGGGGHGHHGGGGHGHHHHGGGGG<CGGHGHHGH2FFHGGHGGGG-CGHHHHHH1<DGEHG@AACEHGHHGHHHHHHG;CFFGGGDBCGFFFFFFDFFFFFF/BFFEFFFFFFFFFFFFFFFFFFFFFFFFFF/FFFFBFFFFFFF/BEFF.@DFFFFFFFFF/FFFFFFFFBFAFFFFF/BFFD
@M05620:37:000000000-D9766:1:1101:13049:9197 1:N:0:75
ACCACACCTTCTACAATGAGCTGCGTGTGGCTCCCGAGGAGCACCCCGTGCTGCTGACCGAGGCCCCCCTGAACCCCAAGGCCAACCGCGAGAAGATGAGTGAGTGGCCCGCTCCCTCTTCTGGTGGCCGCCTCCCTCCTTCCTGGCCTCCCGGCGCTGCGCCCTTTCTCACTTCTTCTCTCTTCTGTCGTTTTCCGTAGGACTCTCTTCTCTGCCCTGAGTCTCCTTTGGAACTCTGCCGGTTCTCGCTC
+
AAA1AAAAFFFFGGGGDGAAGBHGGE0A00FG1BF0AEGCFHHHHGGGCEGGGHGCGHGECGCGGAGGGGG0GBGGGG/F//FHHGA<CG/<<CFF1<1FG1FGG1FFG/A@<CEAGBFDGH=DG/.<.--::CEGFB?BCBF0CB.CF??EG-?-9@@B;@-9-//F9BFF////99FFF/9FFF9//9;AA9/;AF-;-////;BFFFFFFFFBEFFF-9/:B:F/BB//;/BF;BB/9=@-9B/--;9
@M05620:37:000000000-D9766:1:1101:15751:9202 1:N:0:75
ACCACACCTTCTACAATGAGCTGCGTGTGGCTCCCGAGGAGCACCCCGTGCTGCTGACCGAGGCCCCCCTGAACCCCAAGGCCAACCGCGAGAAGATGACAGGTGAGTGGCCCGCTACCTCTTCTGGTGGCCGCCTCCCTCCTTCCTGGCCTCCCGGCGCTGCGCCCTTTCTCCCTGGTTCTCTCTTCTGCCGTTTTCCGTAGGACTCTCTTCTCTGACCTGAGCCTCCTTTGGAACTCTGCAGGTTCTAG
+
A3AAABAACFFFCGGCFEFFGBGFE2AAA2GFAFFDEEG?EGHGHGCE1AEAG3CFHHBE0FFGG?EGGEE2GEGGGFDF?/GFAGA<C?<</DFGFD22FB/1??C1</<<C@@@->GHHFFH000=CGGFCGC..:.//:/;GGBFGGFFFEED9-;??CADADD;B/9://;9BEB9/://BBBBF/F/@.ABABBA99AD//;9BFB/BBFF9/;9FB;F//;9EB9/;F/99/999B/B?AF/999
@M05620:37:000000000-D9766:1:1101:18700:9244 1:N:0:75
ACCACACCTTCTACAATGAGCTGCGTGTGGCTCCCGAGGAGCACCCCGTGCTGCTGACCGAGGCCCCCCTGAACCCCAAGGCCAACCGCGAGAAGATGAGAGTGGCCCGCTACCTCTTCTGGTGGCCGCCTCCCTCCTTCCTGGCCTCCCGGAGCTGCGCCCTTTCTCACTGGTTCTCTCTTCTGCCGTTTTCCGTAGGACTCTCTTCTCTGACCTGAGTCTCCTTTGGAACTCTGCAGGTTCTAGCTCGG
+
BBAABBABFFFFGGGGGGGFGFGFEBEFHDHHHGGGEEGGGHHHHGGGEEGFFGGFGHHGGGGGGGGGGGGHHHGFGGGE/GHFHGGEDGGGCDHFGFFF2?F2/?CG</CCCG1FGHFD1>FCEHHG-<ADCEHGDHFHBGCCFFFGGFD?--AFGF-9EGAF/9B/BB//9FFFFEFBFFFFB/;D99FFFFFBFDDFFFFF/BB/BBFF/B/BB/BBFFFFFFFFFFFFFFBBFFFF./9BB/99/AB
@M05620:37:000000000-D9766:1:1101:8512:9253 1:N:0:75
ACCACACCTTCTACAATGAGCTGCGTGTGGCTCCCGAGGAGCACCCCGTGCTGCTGACCGAGGCCCCCCTGAACCCCAAGGCCAACCGCGAGAAGATGAGTGAGTGGCCCGCTACCTCTTCTGGTGGCCGCCTCCCTCCTTCCTGGCCTCCCGGAGCTGCGCCCTTTCTCACTGGTTCTCTCTTCTGCCGTTTTCCGTAGGACTCTCTTCTCTGACCTGAGTCTCCTTTGGAACTCTGCAGGTTCTAGATC
+
BBBBBABAFFFFGGGGGGGGGGHHGFGGHEHHGGGGGGGGGHHHHGGGEEGGHHHHGHHGGGGGGGGGGGGHHHHGGGGHGHHHGGGGGGGGGGHHFHHHFFFGHFFGHHGGGGGHBHFHHHHHDGGHHGGGGGHGHHCHHHHH0;CFFGGGGG@DGEGGGGGGFFFFFFFFFFF/FFFFFFFFFFFFFD;AFFFFFBFDFFFFB/BFFFFFFF/BF/BFFF/FFFFFFFFFFFBFFFF/BFAFFFFBBFB
@M05620:37:000000000-D9766:1:1101:18007:9260 1:N:0:75
ACCACACCTTCTACAATGAGCTGCGTGTGGCTCCCGAGGAGCACCCCGTGCTGCTGACCGAGGCCCCCCTGAACCCCAAGGCCAACCGCGAGAAGATGAGTGAGTGGCCCGCTACCTCTTCTGGTGGCCGCCTCCCTCCTTCCTGGCCTCCCGGAGCTGCGCCCTTTCTCACTGGTTCTCTCTTCTGCCGTTTTCCGTAGGACTCTCTTCTCTGCCCTGAGTCTCCTTTGGAACTCTGCAGGTTCTCGATC
+
BBBBBBBBFFFFGGGGGGGGGGHGGEEBCEHHEFGGFGGGGHHHHGGGEGGGHHGHHHGGGGGGGGGGGGGFBGHGGGGHGGHHHGGGGGFFDGHGGHFHHHHHHHGGHHGGGCGHFHHHBGHHH/<C.<@DGGHG/CEHHFHH0CG9FGG.CB?DGGGGGG.-@FFFFFFFFFBFFFFFFF/BFFFBFDADF.;FFFFFFFFFFFFFFFFFFFBFFFFFFFFFFFFFFFF/FFFFFFF/BFFFFFFFFF?
@M05620:37:000000000-D9766:1:1101:11188:9269 1:N:0:75
AGTGCCAGCTCTCAATCGCACAGGGGACCCAGGGCCTGGCCCCTCCATCCAGAAAACCTATGACCTCACCCGCTACCTGGAGCACCAACTCCGCAGCTTGGCTGGGACCTATGTGAGTATCCAGCGTAGGAATCTGGGAGTTGGGGAGGAGTGAGGAGTTGGGGAAAGACAGTCCTAACCGTGGAGGGTTCTGGTAAATGATGGGGTGAGGAGGGGCTCTTTGGCTCCCACCAGTCCCCCTGTCTGGTCTA
+
AAAAAFFFBFFFGGGGGGGCE?GAFGFGDGHHGGGGFFHHGHGGGGEHHHFHFGHGHGHHHHGHHHHHHHHGGGCGHHHHHHHHHHHHGHHHGGGGGHHHGEHFFGHHGHFHHHGGHHHFFGHHHGF?DD1F<GHHHHFFFHHHGGFGGFEFGHHHHGHHHHGGGGHHHHHHHHHHHHFHGGGGAEFGGGGGGGFFFGGGGFFGGGFBFFFFFFBBBBFFFFFFFFFFFFFFFFFFFFFFBFFFFFFFFF/
@M05620:37:000000000-D9766:1:1101:23382:9271 1:N:0:75
AGTGCCAGCTCTCAATCGCACAGGGGACCCAGGGCCTGGCCCCTCCATCCAGAAAACCTATGACCTCACCCGCTACCTGGAGCACCAACTCCGCAGCTTGGCTGGGACCTATGTGAGTATCCAGCGTAGGAATCTGGGAGTTGGGGAGGAGTGAGGAGTTGGGGAAAGACAGTCCTAACCGTGGAGGGTTCTGGTAAATGATGGGGTGAGGAGGGGCTCTTTGGCTCCCACCAGTCCCCCTGTCTGGTCTA
+
BABBCFFFCFFFGGGGGGGGGGHGGGGGGGHHGGGGGGHHHHGHGGHHHHHHHHHHHGHHHHHHHHHHHHHGGEGGHHHHHHHHHHHHGHHHGGGGGHHHGHHGGGHHGHHHHHHHHHHHHHHHHGGGGGHHHHHHHHHGGHHHGGGGGGGHHHHHHGHHHHGGGGHHHHHHHHHHHHHHGGGGGGGGCFGGGGFGGGGGGGGGGGFFFFFFFFFFFFFFFFFFFFFFFFFFFFFFFFFFFFFFFFFFFFF
@M05620:37:000000000-D9766:1:1101:10544:9284 1:N:0:75
GAGGCTGCTTTGGAAGAGCACACGTCAGAACTGCACTCACCTGAAGATACAGCGAATGTCGTCTTTTGCTTGCTAAATGAAGCACAAACTCCGCAGCTTGGCTGGTACCTATGTGAGTATCCAGCGTAGGAATCTGGGAGTTGGGGAGGAGTGAGGAGTTGGGGAAAGACAGTCCTAACCGTGGAGGGTTCTGGTAAATGATGGGGTGAGGAGGGGCTCTTTGGCTCCCACCAGTCCCCCTGTCTGGTCTC
+
A1AAAAFA@BDDG1BFFBF1B0BABB0AFG01AB11FBC1BFC0BF1DFB1D1A/AAF12BBAFFDFBB1AFB12212DDD1110B0>/1BBE/EEGEHGCFF//01B>BGHHH221BED2B>1F?/?//1>11B2DF0<?0@B??/>/?AFCDGAG>FG1C?-<.<GF/GC<0CFFFFHC.;-AG?C:;:CFEB9F00;BCBF..9;A..9.??@?@;FFFB/;:/--BABE?/9BFAB--9FF9/99//
@M05620:37:000000000-D9766:1:1101:21181:9285 1:N:0:75
ACCACACCTTCTACAATGAGCTGCGTGTGGCTCCCGAGGAGCACCCCGTGCTGCTGACCGAGGCCCCCCTGAACCCCAAGGCCAACCGCGAGAAGATGAGAGTGGCCCGCTCCCTCTTCTGGTGGCCGCCTCCCTCCTTCCTGGCCTCCCGGGCCGCGCCCTTTCTCCCTGGTTCCTTTTTCTGCCGTTTTCCGTTGGACTCTCTTCTCTGACCTGTGTCCTCTTTGGAACTCTGCAGGTTCCAGATCGGA
+
BCCCCCCCFFFFGGGGGGGGGGHHGGGEFGHHHGGGGGEGGHGHHGGGFGGGHHHHHHHGGGGGGGGGGGGHHHHGGGGHGHHHHGGGGGGGGGHHHHBF2F=GE/FEC?C-CFHHHHHF1<GCAC<@-:AFHFFGDGGHF:0/:FFAEED--;----;@D-BB0099/;0.;B00000:;9900;=D?FEFFDF0:.FF0/000;BBFB00:B0/0::900;0;BBF0;0;009;90..;00:;0:0..:
@M05620:37:000000000-D9766:1:1101:19808:9289 1:N:0:75
ACCACACCTTCTACAATGAGCTGCGTGTGGCTCCCGAGGAGCACCCCGTGCTGCTGACCGAGGCCCCCCTGAACCCCAAGGCCAACCGCGAGAAGATGACAGGTGAGTGGCCCGCTACCTCTTCTGGTGGCCGCCTCCCTCCTTCCTGGCCTCCCGGCGCTGCGCCCTTTCTCACTGGTTCTCTCTTCTGCCGTTTTCCGTAGGACTCTCTTCTCTGCCCTGCGTCTCCTTTGGAACTCTGCAGGTTCTAG
+
BBBBBBBBFFFFGGGGGGGFGBGHGGGGHGGFHGGGGGGGGHFHHGGGEGGGFHGHHHHGGGGGGGGGGGGHHHHGGGGHGHHHHGGGGGGGCDBGHHHGHGGGGGCGGFGHHCGGGCGHHFHHHFDDGDFHCCGGGHGHHGHGHHGGBFFGGGGBF??FGFFFFFFFBFFFFFFFBFFFFFFFFFFBBFFFCDAFFFFFFFD.9FFFFFFFFFFFF/9EBF.9DDFFFFFFFF/FFBFBFFFFF;FFFFF
@M05620:37:000000000-D9766:1:1101:19813:9308 1:N:0:75
ACCACACCTTCTACAATGAGCTGCGTGTGGCTCCCGAGGAGCACCCCGTGCTGCTGACCGAGGCCCCCCTGAACCCCAAGGCCAACCGCGAGAAGATGAGAGTGGACCGCTCCCTCTTCTGGTGGCCGCCTCCCTCCTTCCTGGCCTCCCGGCGCTGAGCCCTTTCTCACTGGTTCTCTCTTCTGCCGTTTTCCGTAGGACTCTCTTCTCTGACCTGAGTCTACTTTGGAACTCTGCAGGTTCTAGCTCGG
+
ABCCCCCCFFFFGGGGGGGGGGHHGGGGHGHHHGGGGGGGGHHHHGGGGGGGHHHHHHHGGGGGGGGGGGGHGHHGGGGHGHHHHGGGGGDGGGHHHHEFHGGGG1CFDGC-EFHHCGHFDFGGCFGGCGFGHGBGDHHHHFFHHHGFGGGF-AF??.:BFEFFFFFFFB9FF0:FFFFFFFFFFFBBADFFFBFFFDDFFBFFFBFFFFFF0;BFFBF0BF0:BBFFF0BBFB0BFFFFFFFFFF099DC
@M05620:37:000000000-D9766:1:1101:15853:9339 1:N:0:75
AGTGCCAGCTCTCAATCGCACAGGGGACCCAGGGCCTGGCCCCTCCATCCAGAAAACCTATGACCTCACCCGCTACCTGGAGCACCAACTCCGCAGCTTGGCTGGGACCTATGTGAGTATCCAGCGTAGGAATCTGGGAGTTGGGGAGGAGTGAGGAGTTGGGGAAAGACAGTCCTAACCGTGGAGGGTTCTGGTAAATGATGGGGTGAGGAGGGGCTCTTTGGCTCCCACCAGTCCCCCTGTCTGGTCTA
+
CCBCCFFFCFFFGGGGGGGGGGHHGGGGGGHHGGGGGGHHHHGHGGHGHHHHHGHHHGG3GGHHHHHHHHHGGGGGHGHHHHHHHHHHGHGHGGGGGHHHGHHGGGHHGHHHHHHGHHHHHHHHHGGGGGHHHHHHHGFGGFHHGGFG?DEGAGHGHGHHHHG?CGEACCBHHHHGHHHHGGECDFGGGGGGGG0BFGGEBFGGGGFFFFEBFFFFFFF/BFFFFFFFFFFFFFFFFFFFFFFFFFFFFFB
@M05620:37:000000000-D9766:1:1101:5624:9343 1:N:0:75
GAGGCTGCTTTGGAAGAAACTCATAGATTACTGCAACAGTTCCCCCTGGACCTGGAAAAGTTTCTTGCCTGGCTTACAGAAGCTGAAACAACTGCCAATGTGGCATTACCAGCCTGAGGCCTATAACCGACTCTGCAAGCACCATTCTGCAGAGCCTTGCTTCACTCGGCCCTTTCTTGGTTCCTACAGGATGCTACCCGTAAGGAAAGGCTCCTAGAAGACTCCAAGGGAGTAAAAGAGCTGATGAAACA
+
BBAABACAFFFFGGGGAGGGGCFFHHFHHHHHFHHGHHHAGHEGHGGGHHHHHGHFHHHHFHFHHFGHHHHHHFGHHHHHHGHHGHHHHGHHFGFHFHGHHHFHHHHGHHHHHGHHGHGGGHHHHHHHGEEGGHHHGHGHHHHHHHHHHHHHGHHHHHHHHHHHHHHGGEGGHHGHHHHHHHHHHHGFHHHHHHHGHHHGGGGHH0CGHHHHGGHGHHHFFGGGGG/CEDEGDFGGGGGGGGGGGEGGGGG
@M05620:37:000000000-D9766:1:1101:13066:9349 1:N:0:75
ACCACACCTTCTACAATGAGCTGCGTGTGGCTCCCGAGGAGCACCCCGTGCTGCTGACCGAGGCCCCCCTGAACCCCAAGGCCAACCGCGAGAAGATGACAGGTGAGTGGCCCGCTACCTCTTCTGGTGGCCGCCTCCCTCCTTCCTGGCCTCCCGGCGCTGCGCCCTTTCTCACTGGTTCTCTCTTCTGCCGTTTTCCGTAGGACTCTCTTCTCTGCCCTGCGTCTCCTTTGGAACTCTGCAGGTTCTAG
+
BBBBBBBBFFFFGGGGGGFGGGHHGGGEFGHGHGGGGGEGGHHHHGGGGGGGGHHHHHHGGGFGGGGGGGGGHHHGGGGHGHHHHGGGGGDGGGHGGHHH2GGGH1?FHGGHHGGG-AHHHHEHHHHFGCHHGGGGGHGHHGHHGHGGBFFGGGGGG-@DGFFFFFFFFFFFF/FFFFFFFFFFFFFBFFFFFDFFFFFFFFDDBFFFFFFFFFFFF9FFFF.BFFFFFBFFFF/:FBFFFF/FFFFFFFF
@M05620:37:000000000-D9766:1:1101:15704:9350 1:N:0:75
ACCACACCTTCTACAATGAGCTGCGTGTGGCTCCCGAGGAGCACCCCGTGCTGCTGACCGAGGCCCCCCTGAACCCCAAGGCCAACCGCGAGAAGATGAGAGTGGCCCGCTACCTCTTCTGGTGGCCGCCTCCCTCCTTCCTGGCCTCCCGGCGCTGCGCCCTTTCTCCCTGGTTCTCTCTTCTGCCGTTTTCCGTAGGACTCTCTTCTCTGACCTGTGTCTCCTTTGGAACTCTGCAGGTTCTAGCTCGG
+
BCCCCCCCFFFFGGGGGGGGGGHHGGGEEGHHHGGGGGGGGHHHHGGGGGGGHHHHHHHGGGGGGGGGGGGHHHHGGGGHGHHHHGGGGGGGGGHHHHGBD22DF/=GFCCCDHDGFHF1111/.<<C@@D:GGCHGHCHHH0/::9FEEG-9:C-9:DFFFFFBBBF0/B0.B9F0::9FFFFB0B@F.BAFFFF...0;::BBFFFFFF000;FB0;9B0B0FFFF/000;09B9FBA.;09BF0;0:-
@M05620:37:000000000-D9766:1:1101:27052:9356 1:N:0:75
ACCACACCTTCTACAATGAGCTGCGTGTGGCTCCCGAGGAGCACCCCGTGCTGCTGACCGAGGCCCCCCTGAACCCCAAGGCCAACCGCGAGAAGATGACCGGTGGGTGGCCCGCTCCCTCTTCTGGTGGCCGCCTCCCTCCTTCCTGGCCTCCCGGCGCTGCGCCCTTTCTCCCTTGTTCTCTCTTCTGCCGTTTTCCGTTGGACTCTCTTCTCTGCCCTGCGTCTCCTTTGGTACCCTGCAGGTTCTAG
+
BBAABBBBBF@FGGGFFA5B4BFBEAE24AF2AAFAAFEE?FHCGGGG1BAFFBGGHHFC0ECGGAEEG@F1EEGGGE>HFAGHHG?ED/></CGC111?<//<A//..<00>----.<CHCD000;:CF.C@DBA.9999CF00;BFG.CFFAAE?---@@9;;.--:B//B/9B/9/9/;/BBFB/;9F/@9AFEBFF//;A//;BB9:BBBFFF//:BA99A>AFF/BB/;.;B/;/;../9.;:9//
@M05620:37:000000000-D9766:1:1101:16429:9361 1:N:0:75
AGTGCCAGCTCTCAATCGCACAGGGGACCCAGGGCCTGGCCCCTCCATCCAGAAAACCTATGACCTCACCCGCTACCTGGAGCACCAACTCCGCAGCTTGGCTGGGACCTATGTGAGTATCCAGCGTAGGAATCTGGGAGTTGGGGAGGAGTGAGGAGTTGGGGAAAGACAGTCCTAACCGTGGAGGGTTCTGGTAAATGATGGGGTGAGGAGGGGCTCTTTGGCTCCCACCAGTCCCCCTGTCTGGTCTA
+
ABAAAFFFBFFFGGGGGGGCGGHGGEGGGGHH2FEFGGHHHHGHGGHHHGHHHHHHHGHHHHHHHGHHHHHGGEEFHHHHFHHHHHCFFHHHFGGGGHHHGHHGGGHHGHHFHHHFHHHHHHHHHGEFGGHHHHHHGGHGGHHHGGEGGDCGHFHHHGHGHHGGGGHGFHHHHHHHHHHHGGGGGGGGFFGGGGGGGGGGGGGGGGFFFFFFFFFFFFFFFFFFFFFFFFFFFFFFFFFFFFFFFFFFFFB
@M05620:37:000000000-D9766:1:1101:27046:9372 1:N:0:75
ACCACCCCTTCTACAATGAGCTGCGTGTGGCTCCCGAGGCGCCCCCCGTGCTGCTGACCGAGTCCCCCCTGAACCCCAAGGCCACCCGCGAGAAGATGACAGCGGAGGGGCCCGCTACCTCTTCTGGTGGCCGCCTCCCTCCTTCCTGGCCTCCCGGAGCTGCGCCCTTTCTCACTGGTTCTCTCTTCTGCCGTTTTCCGTAGGAATCTCTTCTCTGACCTGCGTCTCCTTTGGAACTCCGCAGGGTCTAG
+
AAAAA1>AAFFF3GGBBBG1BBFFFGEEAABGGFGB/AF//A/AFGGGE?EF1BFFGHHGEG/BGFGGGGGF<FGGGGCHFGGH/FF/B/>></01?11>>G.-<-<---:ACCA-:-;0:0;B00;9:CAF?-A..CGF/A-FBF/;FFFF-AFA?-;@9/99-A@=FF9//:B//F/BBB9/9/;9FBBF>-;FF/BA9-99//9///9;99BFBBFFB---99:BF/BFEFBFFB9/-9;;@-;9-/9
@M05620:37:000000000-D9766:1:1101:12434:9378 1:N:0:75
ACCACACCTTCTACAATGAGCTGCGTGTGGCTCCCGAGGAGCACCCCGTGCTGCTGACCGAGGCCCCCCTGAACCCCAAGGCCAACCGCGAGAAGATGAGAGTGGCCCGCTCCCTCTTCTGGTGGCCGCCTCCCTCCTTCCTGGCCTCCCGGCGCTGCGCCCTTTCTCACTGGTTCTCTCTTCTGCCGTTTTCCGTAGGACTCTCTTCTCTGCCCTGCGTCTCCTTTGGAACTCTGCAGGTTCTAGATCGG
+
BCCBBCCBFFFFGGGGGGGGGGHHGGGBCEHHHGGEDEEGGHHHHGGGDEGGGHGHHHGEGGGGGGGGGGGHFHHGGGGHGHHHHGGGGG>DGGHGHHHH2GGHGGHHGGG@DGGHHHHHB1DGGHFGDCDGHGHHGHHHHHGHHGGGGGGCGGGCGGFFFFFFFFFFFFFF/BFFFFFFFFFFFFFFFDFFFFFFFFF0FFFFFFFFFFFF0FEFF:@DFFFFBFFFFFFFFFFFFE0;;FFFFF0;FFD
@M05620:37:000000000-D9766:1:1101:18699:9379 1:N:0:75
ACCACACCTTCTACAATGAGCTGCGTGTGGCTCCCGAGGAGCACCCCGTGCTGCTGACCGAGGCCCCCCTGAACCCCAAGGCCAACCGCGAGAAGATGAGAGTGGCCCGCTCCCTCTTCTGGTGGCCGCCTCCCTCCTTCCTGGCCTCCCGGCGCTGCGCCCTTTCTCACTGGTTCTCTCTTCTGCCGTTTTCCGTAGGACTCTCTTCTCTGCCCTGCGTCTCCTTTGGAACTCTGCAGGTTCTAGCTCGG
+
ABBBBBBBFFFFGGGGGGGFGFHGGFGGHGHHHGGGGGGGGHHHHGGGGGGGBHHHHHHGGGCGGGGGGGGHHHHGGGGHGHHHHGGGGGGGGGHFGFFF2<?</FGHGGG<CFFHHHHG<DDGAFH?@C:DEGGHGGHGHHHGHGGGGED@ABGAAFFFFFFFFFFFFFFFB:FFFFFFFFFFFFFFFFFEFFDFFFFBFFFB/BFBBFFF/FEFF.BA@:FFFFFFFBFFFBFBFBFFAFFFFFFFFF;
@M05620:37:000000000-D9766:1:1101:9215:9387 1:N:0:75
GAGGCTGCTTTGGAAGAAACTCATAGATTACTGCAACAGTTCCCCCTGGACCTGGAAAAGTTTCTTGCCTGGCTTACAGAAGCTGAAACAACTGCCAATGTGCTACTGCAAGCCAGCCGCAAGTAAACGCCTCTACAAGACCCCAAGTGCGGAGAATAGCTTATCTCACACCGGTATTGAATCCAACCGGTTGCTCCCCATAACGCAAGGCGACCCAATGGAACAATGGGAAGCATTTGGACGTTGAACCA
+
CCCCCCFBFFFFGGGGGGGGGGHHHHHHHHHGHHHHGHHGHHHHHGGGHHHHHHHHGHHHGGHHHHHHHHHHHHHHHHHHHHHHHHHHHHHHHHHHHHHHHB44D3333@3BG12111>/>//?DG4BEE<0?G23DFHG?2F////@D2//>/>GF1?FH11111111<1.<><-.00000<=000.-:-;-;00::./9/;0.9--=;.-9:-;.9/00;0BFF000./0.9;09B00;9-.9.;B9..
@M05620:37:000000000-D9766:1:1101:20618:9395 1:N:0:75
ACCACACCTTCTACAATGAGCTGCGTGTGGCTCCCGAGGAGCACCCCGTGCTGCTGACCGAGGCCCCCCTGAACCCCAAGGCCAACCGCGAGAAGATGAGTGAGTGGCCCGCTCCCTCTTCTGGTGGCCGCCTCCCTCCTTCCTGGCCTCCCGGCGCTGCGCCCTTTCTCACTGGTTCTCTCTTCTGCCGTTTTCCGTAGGACTCTCTTCTCTGCCCTGAGTCTCCTTTGGAACTCTGCAGGTTCTCGCTC
+
CCCCCCCCFFFFGGGGGGGGGGHHGFGFHGHHHGGGGGGGGHHHHGGGEGGGHHHHHHHGGGGGGGGGGGGHHHHGGGGHGHHHHGGGGGGGGGHHGHHGGHHHHHGEGGGGGCGGHHHHHHGHGHGHGGGGGGHGHHGHHHHHHHGGGGGGGGCGGGGFFCFFFFFFFFFFFFB0;FFFFFFFFFFFFC;9/AFFDFADF;FFFFFFFFFFFF0FFFFFBBFFFFFFFFF0:FFFFFB0;FAFFF0A.;A
@M05620:37:000000000-D9766:1:1101:27219:9396 1:N:0:75
ACCACACCTTCTCAATGAGCTGCGTGTGGATCCCGAGGAGCACCCCGTGCTGCTGACCGAGGCCCCCCTGAACCCCAAGGCCAACCGCGAGAAGATGAGAGTGGCCCGCTACCTCTTATGGTGGCCGCCTCCCTCCTTCCTGGCCTCCCGGAGCTGCGCCCTTTCTCACTGGTTCTCTCTTCTGCCGTTTTCCGTAGGACTCTCTTCTCTGACCTGAGTCTCCTTTGGAACTCTGCAGGTTCTAGATCGGA
+
AAABB?A>CFFFFDGG5BGDEGAEEEFEF3FGHF2EE222AGGHGGGGG?FGHEGGHHEGEEGGGGEGGF1FHHGGEEGFCGGGFEEECDDCGHFHFGCFG<GG/FG@CD/@CG<>G1>F<>D<<.@-CEAGEGG:CHHHHHG.::GHEGG--;9/B-AC;?FFBFFBFBFEFFFFFFFFFFFFFFB9ABEFFFF?DF/FBBB9BBFFFFFFFFBF/;FF/F/;/BBB/;BFFFFFFFFFFF/FFBFFFF.
@M05620:37:000000000-D9766:1:1101:19999:9396 1:N:0:75
ACCACACCTTCTACAATGAGCTGCGTGTGGCTCCCGAGGAGCACCCCGTGCTGCTGACCGAGGCCCCCCTGAACCCCAAGGCCAACCGCGAGAAGATGAGTGAGTGGCCCGCTACCTCTTCTGGTGGCCGCCTCCCTCCTTCCTGGCCTCCCGGAGCTGCGCCCTTTCTCACTGGTTCTCTCTTCTGCCGTTTTCCGTAGGACTCTCTTCTCTGACCTGAGTCTCCTTTGGAACTCTGCAGGTTCTAGATC
+
ABBBBAABFFFFFFGGFFGGFGHHEEGFH2GHHGGAEEG?GHHHHGEFE?EAFEFHHHFGGGGGEGEGGGGHGHEEGGGHGHHCGGGGGCBDFFHHBDGGHHHHGGGGHHGGGGGHHHHHHHHHDCEHHGGGGGHGHFGHHHHBGBHGGGGGGGA?GGGGGGGGFFFFFFFFFFFFFFFFFFFFFFFBF@:;FFFFFFFFFFFFFFFFFFFFFF/FFFFFFFFFFFFFFFFFFFFFFFFFFFAFFF/FFFE
@M05620:37:000000000-D9766:1:1101:9193:9401 1:N:0:75
GAGGCTGCTTTGGCAGAAACTCATAGATTACTGCAACAGTTCCCCCTGGACCTGGAAAAGTTTCTTGCCTGGCTTACAGAAGCTGAAACAACTGCCAATGTGGCCTTGCCTGCATGACTCGTTTCCCGAACTCTGCCAGCCCCCTACTGACGCGCCTTGCTTATCTCCACCCTTTCTTGGTTCCTCCCGGCTGCTCTCCCTAAGGCATGACTCATCGATGCCTCACTGGTCGTCCTATAACTGATGAACCA
+
AAAAAAFAFFFDG1BEAEBFGFG3GHHHGFGFFHBGHHHBDGHHHGGGFGHFGCFCGA0GDHHHFBFHHHHGHHHGGHHHHFHHHHGFGHHHGHGHGHGFE21/0@111B1B00121121/0/?B21//>//BF1B11<?/??///01@21//<<>//111<<111>11<0..01=<00<0.0<00/.<----:0::0///0:;//.0.0;;0000/9.;:B09/.00/00:-.--////;:BF/9F9:-9
@M05620:37:000000000-D9766:1:1101:28160:9408 1:N:0:75
ACCACACCTTCTACAATGAGCTGCGTGTGGCTCCCGAGGAGCACCCCGTGCTGCTGACCGAGGCCCCCCTGAACCCCAAGGCCAACCGCGAGAAGATGACCGGTGGGTGGCCCGCTCCCTCTTCTGGTGGCCGCCTCCCTCCTTCCTGGCCTCCCGGCGCTGCGCCCTTTCTCCCTTGTTCTCTCTTCTGCCGTTTTCCGTCGGACTCTCTTCTCTGCCCTGCGTCTCCTTTTGCACTCTGCCGGTTCTAG
+
ABBBBBBBFFCFGGGGGGBEGFHHGEGB4EABFFGF?FEE?FFHHGGGDFEGFGFHHHHGG?@EFGGGGGGBCGHGGGGHGGHHHGGGGCCDGGGFHGFHB?//>/>>CDFHHGGG-CCHGHHHHFHCHGCHCDFGGGGEGGGGGGGFGGFFFGGGG?FFFFA@=DFAFFFFF/FB/;BFBFFFFFFB;FFFF9AFF;FDF.-9-;@BFFFFFFFFF9BEEF9;ABF.FFFF/B/;B/;9F//9@@A;B//
@M05620:37:000000000-D9766:1:1101:24778:9416 1:N:0:75
AGTGCCAGCTCTCAATCGCACAGGGGACCCAGGGCCTGGCCCCTCCATCCAGAAAACCTATGACCTCACCCGCTACCTGGAGCACCAACTCCGCAGCTTGGCTGGGACCTATGTGAGTATCCAGCGTAGGAATCTGGGAGTTGGGGAGGAGTGAGGAGTTGGGGAAAGACAGTCCTAACCGTGGAGGGTTCTGGTAAATGATGGGGTGAGGAGGGGCTCTTTGGCTCCCACCAGTCCCCCTGTCTGGTCTA
+
BCBBCFFFDFFFGGGGGGGGGGHHGGFGGGHHGFGGGGHHHHGHGGHHHHHHHHHHHGHHHHHHHHHHHHHGGCGGHGHHBGHHHHGHGGGFEAEGFFGHGHHGGGHHGGHHHHHHHFHHHHHHHGEGGGGHHHGHHHFFGHHHGGGGGDEFGFHHHGHHHHGGGGHHHHHHHHHBGHHFGGGGGGGG;CGGGGGFGGGGGGFGGGFFFFFFFFFFFFFFFFFFFFFFEF?AEFFFFFFDAFFFFFFBFFF
@M05620:37:000000000-D9766:1:1101:4260:9423 1:N:0:75
ACCACACCTTCTACAATGAGCTGCGTGTGGCTCCCGAGGAGCACCCCGTGCTGCTGACCGAGGCCCCCCTGAACCCCAAGGCCAACCGCGAGAAGATGAGCGTGGCCCGCTCCCTCTTCTGGTGGCCGCCTCCCTCCTTCCTGGTCTCCCGGCGCTGCGCCCTTTCTCACTGGTTCTCTCTTCTGCCGTTTTCCGTAGGCCTCTCTTCTCTGCCCTGCGTCTCCTTTGGAACTCTGCAGGTTCTAGATCGG
+
AAAAAAAAFFFFGGGGFGF1F1GHGEFBA0FFCBFEAEGGGHHHHGGAAEEGHHHHHHHFEGGGGCGGGGGHHCGGGGGH/EHHHGG/>C/<<CGFDHG<1>AEG/?GG<@-CGHHHHHH00=<AG<@::;:GGHFGHHHGGGG/;;FFGGG@@G@@;@9;;@FFFFF/9BFFFFFFFFFFFFFFFF@FFFEBFFF?BF/FFFF/;FFFFFF/B;BF-;A@F9B9BFFF/:BF/;FFF/;;BFFFF9;9EB
@M05620:37:000000000-D9766:1:1101:10014:9430 1:N:0:75
AGTGCCAGCTCTCAATCGCACAGGGGACCCAGGGCCTGGCCCCTCCATCCAGAAAACCTATGACCTCACCCGCTACCTGGAGCACCAACTCCGCAGCTTGGCTGGGACCTATGTGAGTATCCAGCGTAGGAATCTGGGAGTTGGGGAGGAGTGAGGAGTTGGGGAAAGACAGTCCTAACCGTGGAGGGTTCTGGTACATGATGGGGTGAGGAGGGGCTCTTTGGCTCCCACCAGTCCCCCTGTCTGGTCTA
+
ABA3AFFFAFFFGFGGGGGCGFHGGGEFGGHHBEEFGFHHHHGHGGHHHHHHHHHHHGHHHFGHHFGHHHHGG>EFHGHHBFHHHHAFFHHGEGCGFHFHGHHGGGHHGHHHHHHHHHHHHHHHHGGGGGHHHHHHHGFGGHHFGGFFGDEGHHHHHGHHHHGGGFHHHHHHHHHHHHHHGGGGFGGGEGGGGGFGGGGGGGGGGGFFFFFFFFFFFFFFFFFFFFFFFFFFFFFFFFFFFFFFFFFFFFB
@M05620:37:000000000-D9766:1:1101:20944:9456 1:N:0:75
GCGGCTGCTTTGGAAGAAACTCATAGATTACTGCAACAGTTCCCCCTGGACCTGGAAAAGTTTCTTGCCTGGCTTACAGAAGCTGAAACAACTGCCAATGTGGCATTACCAGCCTGAGGCCTATAACCGACTCTGCAAGCACCATTCTGCAGAGCCTTGCTTCACTCGGCCCTTTCTTGGTTCCTACAGGATGCTACCCGTAAGGAAAGGCTCCTAGAAGACTCCAAGGGAGTAAAAGAGCTGATGAAACA
+
>1>AADDAFFFFGGGGC10BFG1FAFGHHDGFHFFBGAFDGHHHHGGGHHHHHHHHHHBGGGHHHHHGHHHHHHHHHHHGHHHFHHGHHF>GFHHHHFHHHHHHBGHHHHHHGGHHGHGGGHHHHGHHEGGGGHHHGBGHHHHFHHHHHHHHEHHHHHHHHHHHHHHFGGGGHHHHHHHHHHHHHGFHHHHHHHHFHHHGCGGFFFHGHHHHHGGGGFGGGGGGGGGFGGGGAFGFFFEFGGGGGFFBBFF
@M05620:37:000000000-D9766:1:1101:11178:9457 1:N:0:75
ACCACACCTTCTACAATGAGCTGCGTGTGGCTCCCGAGGAGCACCCCGTGCTGCTGACCGAGGCCCCCCTGAACCCCAAGGCCAACCGCGAGAAGATGAGTGAGTGGCCCGCTCCCTCTTCTGGTGGCCGCCTCCCTCCTTCCTGGCCTCCCGGCGCTGCGCCCTTTCTCACTTGTTCTCTCTTCTGCCGTTTTCCGTCGGACTCTCTTCTCTGCCCTGAGTCTCCTTTGGAACTCTGCAGGTTCTAGCTC
+
DDECDDCCFFFFGGGGGGGGGGHHGGGGHGHHHGGGGGGGGHHHHGGGGGGGHHHHHHHGGGGGGGGGGGGHHHHGGGGHGHHHHGGGGGGGGGHHHHHGHHFHHHGEHF@DC-CFHHHHHH1DD/<GC@DCGGHGGHGHHHHGHBGGGGGFGF?@FFG.CFDFFFFFFF:BF101<BFFFFFFFFFBF@ADFAFFFF.@B;B;<:FFFFFFFFEFFFFFFBBFBFFFFFE0<:BB1:B1<<:BFF1<1<1
@M05620:37:000000000-D9766:1:1101:6682:9457 1:N:0:75
AGTGCCAGCTCTCAATCGCACAGGGGACCCAGGGCCTGGCCCCTCCATCCAGAAAACCTATGACCTCACCCGCTACCTGGAGCACCAACTCCGCAGCTTGGCTGGGACCTATGTGAGTATCCAGCGTAGGAATCTGGGAGTTGGGGAGGAGTGAGGAGTTGGGGAAAGACAGTCCTAACCGTGGAGGGTTCTGGTAAATGATGGGGTGAGGAGGGGCTCTTTGGCTCCCACCAGTCCCCCTGTCTGGTCTA
+
>>AAAFFFAFCFGDGGGAFFEEA00AEFFGHHGGGGCAGGHHEHEGHHHFGFFFGFGGHFFBGHHGFGHHHEGGCGHGGGHGG?E?>GEGHHGE/EE0GHGGGFECEHGHHHGHHHHGHHHHHHHG<AC/GHHHHHHGGG?FHH?CGGCGGHHFHHGAGFFFGGEGEHEGHHGFHGHGHGGCAAGGF@;:AFGG;FGGGGFFFFGGF@EFFFFF@@?@EFFFFFFFFFFFFFFFFFFFFF@FFFFFE/;F;
@M05620:37:000000000-D9766:1:1101:6527:9459 1:N:0:75
ACCACACCTTCTACAATGAGCTGCGTGTGGCTCCCGAGGAGCACCCCGTGCTGCTGACCGAGGCCCCCCTGAACCCCAAGGCCAACCGCGAGAAGATGAGAGTGGCCCGCTCCCTCTTCTTGTGGCCGCCTCCCTCCTTCCTGGCCTCCCGGCGCTGCGCCCTTTCTCACTGGTTCTCTCTTCTGCCGTTTTCCGTAGGCCTCTCTTCTCTGCCCTGCGTCTCCTTTGGAACTCTGCAGGTTCTAGATCGG
+
CCCCCCCAFFFFGGGGGG5FGGHHGGGBAEHHHFFFCFGGGHHHHGGFGGGGHHHHHHHEFEGGGGGGGGGHGHHGGGGHGHHHHGGGGG<BGGHEGHFG2GFHGCGHG@D-CFHHHHHH1=GHEHCC@@;EHGHHGHHHHHHG;=FGGGGG?GGGGFFFDFFFFFFF0BFFEFFFFFFFFFFFFFFFFFFFFFFFFFF0FFFF/FFFFFFF0;;FF.;;DD;:;FFFFBBFFFBFFF0;:FFFFF9BFFF
@M05620:37:000000000-D9766:1:1101:16308:9460 1:N:0:75
ACCACACCTTCTACAATGAGCTGCGTGTGGCTCCCGAGGAGCACCCCGTGCTGCTGACCGAGGCCCCCCTGAACCCCAAGGCCAACCGCGAGAAGATGCCAGGGTAAGTGCCCGGCACCCTCTTCTGGTGCCGGCCTCCTTCTTCCCTGCCTTCCCGACCTTCGCCCTTTCTTACCGGGTCTCCCCTCTGCCCGTTTTCCTAGGGCTTCTCTTCTCTACCCTAGGCTCCCTTGGAACTCCTCAGGGTCTTG
+
ABBBBBBBFFFFGGGFGGGGGGHHFFGEHGHHHGGEFGGCGHHHHGGGEEGGHHHHHHHGGGCGGGGGGGGHHHHGGGGGGHHHEGGGGGDGGGHHGBGHF2G/00011?1?G/--->F...=0<0=0<<0<--;-.;G/0C0<0C/0;.;00;F/9.--.0/..;C-;F///;:/9@-A-.///.;..9/;.9@FF.B////;.....//;/////9;F./..///.;.;F.;//////9.//;.B/.//
@M05620:37:000000000-D9766:1:1101:23724:9484 1:N:0:75
GCGGCTGCTTTGGAAGACCCTGACAAGCCCGGGACAAACGATCGGAATCGCACACGTCTGAACTCCAGTCACCTGAAGCTATCTCGTATGCCGTCTTCTGCTTGAAAAAAAAAAACAACAAACAAAAGAAGCCTCAAAGAAAAAAATAAAAAACAATAAACATAAGCACACAGAGCACCAAAAAGAAAACACAATCTCCATAAATATAGACGACTAGATCCGAATCGAACTGGACACTGCAACAACAATGC
+
>1AAADDAFFFFFGGFG1BFGB0B1B0FF0AEE/E/E0/BBGFGFEE/10AFECHEGHH?DFHHHH11BGHHHHHGH@B@BFB@GCFGH0>EE?EGFGHHHHHF0<F<FCCB////<////><F.0<0>00101//000/.//.--.:;000:.;.;BC00000000;//9..9///......9-;-/-/----////99/////////9/-@---///:/-------/-9//9-/-//////--9--///
@M05620:37:000000000-D9766:1:1101:9908:9487 1:N:0:75
AGTGCCAGCTCTCCATCGCACAGGGTACCCAGGGCCTGGCCCCTCCATCCAGAAAACCTATGACCTCACCCGCTACCTGGCGCACCCACTCCGCAGCTTGGCTGGGACCTATGTGAGTATCCAGCGTAGGAATCTGGGCGTTGGGGCGGCGTGCGGAGTTGGGGACAGACAGTCCTAACCGTGGAGGGTTCTGGTAAATGATGGGGTGAGGAGGGGCTCTTTGGCTCCCACCAGTCCCCCTGTCTGGTCTA
+
>>>3>BDCBFFFGFGFBEEAE?GCF44BFBBG2ABABFGHGHGHGGBGHFBGGBGABEGHBBFHH5BFGHH>>>>>GG3B1>BEEGF??GH2?E?E>F?FEGHGGC0GGG2?GFGFGHGH3D2FHGD/<E1?FFHHFB/<ACCHCG.<@-=A?.;B-9EFFFFF.-.;BF.BFFFFB/BFFFFF.;ABDFFFFFFBFFFF/FFFFFFF.F./ADDAFFFFFFFFFFFFEFFFFAFFFFFDFFFFFFFFFFB
@M05620:37:000000000-D9766:1:1101:15499:9494 1:N:0:75
ACCACACCTTCTACAATGAGCTGCGTGTGGCTCCCGAGGAGCACCCCGTGCTGCTGACCGAGGCCCCCCTGAACCCCAAGGCCAACCGCGAGAAGATGAGTGAGTGGCCCGCTCCCTCTTCTGGTGGCCGCCTCCCTCCTTCCTGGCCTCCCGGCGCTGCGCCCTTTCTCACTGGTTCTCTCTTCTGCCGTTTTCCGTAGGACTCTCTTCTCTGCCCTGAGTCTCCTTTGGAACTCTGCAGGTTCTCGATC
+
BBAABABBFFFFGGGFEGGGGFHHGGGEAAGHFFGFGGGC?HGHHGGG?EGGGHEGHHGE@GCGGAGGGGFFHCHGGGEHECHHHGEEGGCCBDGF1GDHGBBGHHGFGFDGG-CFHHCHHHDGDHFHHGGGGGHGHHGHHHHHHHGGGGEGDG@?@BGFBBFBBFFFFFFFFB.BFFFFFFFFFFFBFB.;9EFFFFFFFFEFFFFFFFFFFFEFFFEB.FFFFFFFFFE/BFFFFBF/BFFBFF/;/;.
@M05620:37:000000000-D9766:1:1101:22801:9502 1:N:0:75
GAGGCTGCTTTGGAAGAAACTCATAGATTACTGCAACAGTTCCCCCTGGACCTGGAAAAGTTTCTTGCCTGGCTTACAGAAGCTGAAACACCTGCCAATGTGGCATTACCAGCCTGAGGCCTATAACCGACTCTGCAAGCACCATTCTGCAGAGCCTTGCTTCACTCGGCCCTTTCTTGGTTCCTACAGGATGCTACCCGTAAGGAAAGGCTCCTAGAAGACTCCAAGGGAGTAAAAGAGCTGATGAAACA
+
BABBBBFBFFFFGGGGGG4FGGHHGHHHHHGHHFHHHFHHHHHHHGGFHGHHHHHHGHFHHHHHHHHHHHHHHHHHHHHHHHHHHHHHHH1EHHHHHHHHHHHHFGHFHHHHHGHHGGEGGGHHFHHHGFGGGHHHH2DGGHHHHHHHHHGHDHHHHHHFHGHFHHHCDFGGHHHHHHHHHGHHHHHGHHHGHHHHHHHGGGGFF0;FHHHGHGHHHEGGBFGFFFFBFGEE;CFFF0EFGFGGGFGGGGE
@M05620:37:000000000-D9766:1:1101:16187:9510 1:N:0:75
ACCACACCTTCTACAATGAGCTGCGTGTGGCTCCCGAGGAGCACCCCGTGCTGCTGACCGAGGCCCCCCTGAACCCCAAGGCCAACCGCGAGAAGATGAGAGTGGCCCGCTACCTCTTCTGGTGGCCGCCTCCCTCCTTCCTGGCCTCCCGGAGCTGCGCCCTTTCTCACTGGTTCTCTCTTCTGCCGTTTTCCGTAGGACTCTCTTCTCTGACCTGAGTCTCCTTTGGAACTCTGCAGGTTCTAGATCGG
+
CCCBCCCCFFFFGGGGGGGGGGHHGGGGHGHHHGGGGGGFGHHHHGGGGGGGHHHHHHHGGGGGGGGGGGGHHHHGGGGHGHHHHGGGGGGGGGHHHHHHHHHHGGHHGGGGGHHHHHHHFGHGDFHGCFGGHGHHGHGHHHGGHHGGGGGG-ADAFGGGGGGFFFFFFFFFFFFFFFFFFFFFFFFFFFFFFFFFFFDEFFFFBFFFFFFFFFFFF/<0BFFFFFFFFFFFFFFFFFFFBFFFFF0<FFF
@M05620:37:000000000-D9766:1:1101:25053:9512 1:N:0:75
GAGGCTGCTTTGGAAGAAACTCATAGATTACTGCAACAGTTCCCCCTGGACCTGGAAAAGTTTCTTGCCTTGCTTACAGAAGCTGAAACAACTGCCAATGTGGCATTACCAGCACGAGGCCTACAACCCACTCTGCAAGCACCACCACCCAGAGCCTCGATTCAATCGGCCCCGTCTTTGCCCCTACAGGATTCCACCCGTAACACAAGGCTCCCAGAAGACCCCAAGGGAGGAATCTAGCCACTCAAACA
+
A?AB3AFBCBD4G4BFGGCGGGHHHGHHHHGHHHBGFHBDGFFGFFEACFBGHHGH332FBEHFHHHBBF5BFGH5BABFHHFHHB3GBG?BFHHFGHGHB43BF3@33B@B?21/>/>>?3B2?BB</??B3BFB?BG/BB??////??//</2@<0//01??111</-.---.<.<0<00<<.<<<0;.;0<:0:;.-C;.;;:..9../.9./09;/99/9.;AC9..;-:;////////.:;;F/;.
@M05620:37:000000000-D9766:1:1101:26642:9517 1:N:0:75
ACCACACCTTCTACAATGAGCTGCGTGTGGCTCCCGAGGAGCACCCCGTGCTGCTGACCGAGGCCCCCCTGAACCCCAAGGCCAACCGCGAGAAGATGATTGAGTGGCCCGCTCCCTCTTCTGGTGGGCGCCTCCCTCCCTCCTGGCCTCCCGGCGCCGCGCCCTTTCTCACTGGTTCTCTCTTCTTCCGTTTTCCGTCGGCCCCCCTTCTCTGCCCCGCAGCTCCTTCTGCACTCTGCTGGGTCTCGATC
+
AABAAABBB@BBBBDGGGBGGFHHGEEEEEA2BBABEE2AEA2BABAAAE1BFGHHFFGEGFFEGGGEGE1B3FGEEEEHEH?GFEEE>C/CDGHHGFH2>?F2?GGGHC//->><<G0=DD10DG?-<--:.:;CCGD.=/CFBB.C0;CA.-----9;99@D-9//:B/9/9;BF//////;BB//;9:9BEFFFF.;-;.---;;:F/BBB/;;.9---;/9;9;/;;9/BF//:;/9;.;;B////.
@M05620:37:000000000-D9766:1:1101:12411:9529 1:N:0:75
ACCACACGTCTTAACTCCAGTCACCTGACGCTATCTCGTATGCCGTCTTCTGCTTGACCAAAAAATAAACCGCTACTTGTAGCCTTAAACCCGGCGCTTGGCTTTCACCTATGTGAGCTTCCAGCGTAAAAATATGGGAGAAGGGGAGAAGTGAGGAATTGAGTAAAGACAGGACTAAACGGGGAGGGTGCTTGAAAAAAATGGGTTGAGGAGGGGCTCTTCGGCTAGCACCACACCCCCTCTCTTACCTA
+
BBBABBBBBAB2BGGGGBBBBBBDBBBB4AEE2AGAGGFG3BGGABEHFHHHH5DAB33F11FGE1BB@33>0>0>3BB3BB4B333B333?//>/>/??/3B0333?F22DGG3?32323<2>@</?//@?0<111<0?/0?<.-.<.>0=D<0.0/000000000<0/:/..://;0/:.;---9-..9:00.09;.--.//./.-//9/..----;:B/..9...///.......;--..////////
@M05620:37:000000000-D9766:1:1101:17774:9531 1:N:0:75
ACCACACCTTCTACAATGAGCTGCGTGTGGCTCCCGAGGAGCACCCCGTGCTGCTGACCGAGGCCCCCCTGAACCCCAAGGCCAACCGCGAGAAGATGACCCGGGAGTGTCCCCCTACCCCTCTTGTGGTCCCCCCCCCCCCCTTTCCTCCCCCCCCAGCTCCGCCCCCTTTCACCGGGTTTCTCTTTTGTCCCTTTTCCCATAACTCTCTTTTCTGAGCCGTGTCTCCCTTGTAAATCTGTACGGTCTAG
+
BCDDDCCCFFFFGGGGGGGGGGHHGGGGHGHHHGGGGGGGGHHHHGGGGGGGHHHHHHHGGGGGGGGGGGGHHHHGGGGHGHHHHGGGGGGGGGHHHHGH22//>/>>F11<>.>-.0..<C./=000</00.;.-;-;-;---.00000/.;.;---::000;A.@--;.;B0;0.--9.;BBFF00;0/0000;F000000/000;;FF00;BB000:/-.;:/;B0//;/;0000;B0000../.;00
@M05620:37:000000000-D9766:1:1101:14867:9532 1:N:0:75
AGTGCCAGCTCTCAATCGCACAGGGGACCCAGGGCCTGGCCCCTCCATCCAGAAAACCTATGACCTCACCCGCTACCTGGAGCACCAACTCCGCAGCTTGGCTGGGACCTATGTGAGTATCCAGCGTAGGAATCTGGGAGTTGGGGAGGAGTGAGGAGTTGGGGAAAGACAGTCCTAACCGTGGAGGGTTCTGGTAAATGATGGGGTGAGGAGGGGCTCTTTGGCTCCCACCAGTCCCCCTGTCTGGTCTA
+
ABCBBFFFCFFFGFGGGFFGGGGHGEGGGGHHGGGGGGHHHHGHGGHGHHHHHHHHHGHGHHHHHHHHHGGEGGGGHGHGHHGGHHGHGHHHGGGGGGHHGHHGGGHHGHHHHHHHHHHHHHHHHGGGGGHHHHHHHHHGGHHHGGGGGGGHHHHHHGHHHHGGGGHHHHHHHHHHHHHHGGEGGGGGEGGGGGFFGGGGGGGGGGFFFFFFFFFFFDFFFFFFFFFFFFFFFFFFFFFFFFFFFFFFFEB
@M05620:37:000000000-D9766:1:1101:4411:9532 1:N:0:75
ACCACACCTTCTACAATGAGCTGCGTGTGGCTCCCGAGGAGCACCCCGTGCTGCTGACCGAGGCCCCCCTGAACCCCAAGGCCAACCGCGAGAAGATGAGGGCGGGCCGTTCCCTCTTCTTGTGGCTGGGTCCCTCCTTCCTGGGCTCCCGGCACGGCGACCTTTCTCACTGTTTCTCTCTTCTGCCGTTTTCCGTAGGGCTCTGTTCTCTACCCTGTGTCTCCTTTGGACCTCTGCACGTTCTAGGTCGG
+
AAAAAAA>>CFFGGGBEGG1F1F1E0AAA0BAEAFE0EGG?GGCGGAE//A/1A1BGHCE/>/EGAGEGECBBG/EE//GF/FGCFAEGGGG/?F<1?1F0</>>--:-:./::0//<;F000=....999/.=F9./00;FGF9.9-99;-------9-9-9//////;/;99/9///;9F/////;;ABFBB-/;----;-//;;:/9////9/9/9B/;///;99BF/B-/;9BB/-;AF-/B/;B=9
@M05620:37:000000000-D9766:1:1101:3734:9556 1:N:0:75
ACCACACCTTCTACAATGAGCTGCGTGTGGCTCCCGAGGAGCACCCCGTGCTGCTGACCGAGGCCCCCCTGAACCCCAAGGCCAACCGCGAGAAGATGACCGGTGTGAGGCCCGCTCTCTCTTCTCGTGGCCGCCTCCCTCCTTTCTGGCCTCCCGGCGATCTGCCCTTTCTCCCTGGTTCTCTCTTGTGCCGCTTTCCGTAGGGTTCTCTTCTCTGTCCTGTGTCTCCCTTGGCACCCTGTCGGTTTTCG
+
AAAAAAAAFFFFGGGGFG1AF1GHGEEBAEGHGBFEAGGCGHHHHGGGGFGGHHHHHHGEEGGGGGGGGGGHHFHGGGGHGHHHHGGGGG?CCGHGGHHHHC/>>/?1?F.CE-CCC.<<=G0==0<<CA-;;C?.C.EFGBGB0;90;C.;CEGF?-;@>--;;9EF/BFFF/B9/9BF/;BFFF//;9//@-;BFF/A/-9--/;;BFFB/;BB//9;/B9;B/;F//-;9B//;:;EB99-;;A:9/-
@M05620:37:000000000-D9766:1:1101:11490:9562 1:N:0:75
AGTGCCAGCTCTCAATCGCACAGGGGACCCAGGGCCTGGCCCCTCCATCCAGAAAACCTATGACCTCACCCGCTACCTGGAGCACCAACTCCGCAGCTTGGCTGGGACCTATGTGAGTATCCAGCGTAGTAATCTGGGAGTTGGGGAGGAGTGAGGAGTTGGGGAAAGACAGTCCTAACCGTGGAGGGTCGTGGTAAATGATTGGGGGAGGAGGTTCTCTTTGTCTCCGACTAGGCCCCTGGTCTTGTCTA
+
>>AAAFFCAFBDFGGGGAFFEEBEBEEGGGCGEEEGGEFFGHGCFGFGGH3DGFCG3EECHAFGBGF@F11EEE@EH3GBFFH?B?GAEGHHG?/EF3GG/F3?E?00?FG323B3333FHHHHF@GDB?F22@21100//0?FD?.<-<.<>0G.0<<CGB@-.CG./:G/:0:0;0/C?CE-;.9-./--9.;F090000//;.-;D--...../9;/////;BFF.-9--//9/;9...////;:;/;
@M05620:37:000000000-D9766:1:1101:21138:9578 1:N:0:75
ACCACACCTTCTACAATGAGCTGCGTGTGGCTCCCGAGGAGCACCCCGTGCTGCTGACCGAGGCCCCCCTGAACCCCAAGGCCAACCGCGAGAAGATGAGTGAGTGGCCCGCTACCTCTTCTGGTGGCCGCCTCCCTCCTTCCTGGCCTCCCGGCGCTGCGCCCTTTCTCACTGGTTCTCTCTTCTGCCGTTTTCCGTAGGACTCTCTTCTCTGCCCTGAGTCTCCTTTGGAACTCTGCAGGTTCTCGATC
+
CCCCCCDDFFFFGGGGGGGGGGHHGFGEFGHHHGGGGGGGGHHHHGGGGGGGHHHHHHHGGGGGGGGGGGGHHHHGGGGHGHHHHGGGGGCGGGHHHHHHHHHHHHGGHHGGG-AHHHHHHHHHHHGHHGGGGGHGHHGHHHHHHHHGGGGGGG-ADGGGFFFFFFFFFFFFFFFFFFFFFFFFFFHFFFADFFFFFFFFFFFFFFFFFHHFHH0FFFFFFFFFFFFFFFFEFFFFFFF0BFFFFF0A0FA
@M05620:37:000000000-D9766:1:1101:15644:9601 1:N:0:75
ACCACACCTTCTACAATGAGCTGCGTGTGGCTCCCGAGGAGCACCCCGTGCTGCTGACCGAGGCCCCCCTGAACCCCAAGGCCAACCGCGAGAAGATGAGTGAGTGGCCCGCTCCCTCTTCTGGTGGCCGCCTCCCTCCTTCCTGGCCTCCCGGCGCTGCGCCCTTTCTCACTGGTTCTCTCTTCTGCCGTTTTCCGTAGGACTCTCTTCTCTGCCCTGAGTCTCCTTTGGAACTCTGCAGGTTCTCGATC
+
CCCCCCCCFFFFGGGGGGGGGGHHGGGEEGHHHGGGGGGGGHHHHGGGGGGGHHGHHHHGGGGGGGGGGGGHHHHGGGGHGHHHHGGGGGGGGGHHHHHHHGBGHFGGHHGGG-EGHHHHHHHHHHGHHGGGGGHGHHGHHHHHHGGGGGGGGG-AGGGFFFFFFFFFFFFFFB/9:FFFFFFFFFFBFFAAFFFFFFFD?FFFFFFFFFFFFF0FFFFFFFFFFFFFFFFBFFFFFFF0BFAFFF0E0B.
@M05620:37:000000000-D9766:1:1101:26139:9609 1:N:0:75
ACCACACCTTCTACAATGAGCTGCGTGTGGCTCCCGAGGAGCACCCCGTGCTGCTGACCGAGGCCCCCCTGAACCCCAAGGCCAACCGCGAGAAGATGCCAGGGTGGGTGCCCGGTACCTTCTCTTGGTGCCGGCTCCCTTCTTTCTGGCCTTCCCGAGGTGCCCCCTTTCTTACCGGGTCTCTTTTCTGCCGGTTTCCCTAGGACTCCTCTCCTCTACCCTGTGCTTCCTTGGAACTCTGCAGGGTCTAG
+
AAAAAAAAFFC1AGGD31AB1F1F0AEEH0AFFFF0EAAEGEHHCFGEF?EFHGHFHGHGGGGEGGGEGGGHHHHGGGG/>GHHHEG@CGCGCGHHHGHH11F/0////..0>.---.=00/<000<0<.0<--;-.;E/0;0C0=09;9C0/;C/C:--..0//;A-AF////;/-;-A-9////;////;--;BF/F///9;//////-;///-//9B-/-/////;/;F/9/;////////;-B/-//
@M05620:37:000000000-D9766:1:1101:4064:9610 1:N:0:75
GCGGCTGCTTTGGAAGAAACTCATAGATTACTGCAACAGTTCCCCCTGGACCTGGAACAGTTTCTTGCCTGGCTTCCAGAAGCTGCAACAACTGCCAATGTGCCATTACCAGCCTGCGGCCTATCACCGCCTCTGCACTCACCCTTCTGCCGCGCCTTGCTTCACTCGGCCCTTTCTTGGTTCCTACAGGCTGCTACCCGTAAGGAAAGGCTCCTAGCAGCCTCCCCGGGAGTACAAGAGCTGATGAACCA
+
>>11A1>AFFBF1BF11BBB1FFFHFFFGBBGDFAAFCB1DDGGHG/B/0B0BB0BF10BBEFFDDFFGHHAGBB0BFFBBGGBF10BB0>B@GFGEFGGGH2@BBGGHBFCGE>F0E/>EFHF12BFF/>CEHHH211B0FG0?FCGHH1</>CCC?11>F>1>GHGGGGGHHHHHHDBHHHFF0:/CH.:;EHHHHGGGAGGF0CFFFGGGGG0;:CF/;F;9--;@@?@BB/BFFFFFF/BFF///:A
@M05620:37:000000000-D9766:1:1101:5735:9623 1:N:0:75
ACCACACCTTCTACAATGAGCTGCGTGTGGCTCCCGAGGAGCACCCCGTGCTGCTGACCGAGGCCCCCCTGAACCCCAAGGCCAACCGCGAGAAGATGAGTGAGTGGCCCGCTCCCTCTTCTGGTGGCCGCCTCCCTCCTTCCTCGCCTCCCGGCGCTGCGCCCTTTCTCCCTTTTTCTCTCTTCTGCCGTTTTCCGTCGGACTCTCTTCTCTGCCCTGAGTCTCCTTTGGCACTCTGCCGGTTCTAGCTC
+
AABBBBBBFFFFGGGGGFGGGGHHGGGGHGHHHGGGGGGCGHHHHGGGFGGGGHHHHHHGGGGGGGGGGGGHHHHGGGGHGHHHHGGGGGGGGGHHHGHH2FBFH1/??GG/@-CFHHFHB1=DD/.<C-<CDGEGFH?GHHFC0;@F.CEE.A?@F-@FAFDDFFFF/;//.///;FFFFFFFFFB/BDADFAFFAB.-:-;:BBBBFFF//:BBEEFEBFFBFFF/B//:/;FB/BF/BA@AFF/F/9/
@M05620:37:000000000-D9766:1:1101:3482:9641 1:N:0:75
ACCACACCTTCTACAATGAGCTGCGTGTGGCTCCCGAGGAGCACCCCGTGCTGCTGACCGAGGCCCCCCTGAACCCCAAGGCCAACCGCGAGAAGATGACCGGTGGGTGGCCCGTACCCCCTCTTGGTGGCCGCCTCCCTCCTTTCTGCCCTCCCGGGCATCTGCCCTTTCTCCCTGGTTTTCTCTCTTGCCGTTTTCCGATGGCCTCTCTCTTCTGCCCGGTGTCTCCTTTGGAACCCTCACGGTTTTCG
+
CCCCCCCCFFFFGGGGGGGGGGHHGGGEGGEHHGGGGGGGGHHHHGGGGGGGHHHHFHHGGGGGGGGGGGGHHHHGGGGHGHHHHGGGGGGGG/G222??<CC///><>-<FF---<<0.<A./;:00;.:.-;-.;9./;:;0000;0;./;AA.-;-:;///;BEF/:/:9:B::::9:.;BFF//:///99;F.B/...;.9//::BF////;/:F..-::.//://;/:/9B/......;AAA9:/-
@M05620:37:000000000-D9766:1:1101:20490:9648 1:N:0:75
ACCACACCTTCTACAATGAGCTGCGTGTGGCTCCCGAGGAGCACCCCGTGCTGCTGACCGAGGCCCCCCTGAACCCCAAGGCCAACCGCGAGAAGATGACAGGTGAGTGGCCCGCTACCTCTTCTGGTGGCCGCCTCCCTCCTTCCTGGCCTCCCGGCGCTGCGCCCTTTCTCACTGGTTCTCTCTTCTGCCGTTTTCCGTAGGACTCTCTTCTCTGCCCTGCGTCTCCTTTGGAACTCTGCAGGTTCTAG
+
ABBABAABFFFFFGGFGGGGGGHHGEGE4AGHHGGGGE?EEHHGHDGE1EEGHHHHGFHGGGGGEGGEGGGHHHHGGGGHGHHHHGGGGGGGGGHHHHHHFHGFHFGHHGGHHGGG-DHHHHHHHHHHHGHHGGGGGHGHHGHHHHGGGGGGGGGGG-BGGFFFFFFFFFFFFEFFFFFFFFFFFFFFFFFFFDFFFFFFFFFFFFFFFFFFFFFFF/FFFF.@FFFFFFFFFF/FFFFFFFFFFFFFFFB
@M05620:37:000000000-D9766:1:1101:8485:9648 1:N:0:75
ACCACACCTTCTACAATGAGCTGCGTGTGGCTCCCGAGGAGCACCCCGTGCTGCTGACCGAGGCCCCCCTGAACCCCAAGGCCAACCGCGAGAAGATGACCGGTGAGTGGCCCGCTCCCTCTTCTGGTGGCCGCCTCCCTCCTTCCTGGCCTCCCGGCGCTGCGCCCTTTCTCCCTGGTTCTCTCTTCTGCCGTTTTCCGTAGGACTCTCTTCTCTGCCCTGTGTCTCCTTTGGCACCCTGCAGGTTCTAG
+
ABBBBBBAFFFFGFGGGGGEGGHHGGGEEEHGHGGGDGGGGHHHHGGGGEGGHHHHHHHFGGGGGGGGGGGHGHHGGGGHGHHHHGGGGGBCCGHGHHGH2B/>>/?<FFEGHCDGGCECGHFGH0DHHDFCDGGGGHGGGGFF;;B0/A:CFEGA?:A-B-.;@DFCFFBFF/BB/AFF;BFFFFE/;BBFFADFFEFA9;.9;;B;FFFFFFFFF/:A9A/;;FFFF/;F/:/:B.;AB..;FFF;;/9
@M05620:37:000000000-D9766:1:1101:10441:9654 1:N:0:75
GAGGCTGCTTTGGAAGAAACTCATAGATTACTGCAACAGTTCCCCCTGGACCTGGAAAAGTTTCTTGCCTGGCTTACAGAAGCTGAAACAACTGCCAATGTTCTACAAGAATGCACCCGTAAGGAAAAGCCTCCAGAAGACCTCAAGGGGGGAAAAAACGCTATTGAACAACGGCCAAGAAGGTAGGGACTTTCCGCTTAAGACCCCTTGGGACTCAAATTGACAACTTCTAGGATTTGGACCTTGTACCT
+
BABBBAFBFFFFFGGGGGGGGGHGHHHDAGHHHHHHFHHGFGHCHGCGAGHHGEABBG2GBADHHHGHHDFHHGHGHFHHHHHHHHHHHHHHHHHFHHHH4@B44@43B2333343BE////0B3BB2B0?3B/233B33?222FB22D//--;:F.-.--...//;BBFF9-;--;.;.;/.99/..:.;F;F/..;D.////...;../;...//;/B//;//:.;////////;B///:.;///;B//
@M05620:37:000000000-D9766:1:1101:16453:9657 1:N:0:75
AGTGCCAGCTCTCAATCGCACAGGGGACCCAGGGCCTGGCCCCTCCATCCAGAAAACCTATGACCTCACCCGCTACCTGGAGCACCAACTCCGCAGCTTGGCTGGGACCTATGTGAGTATCCAGCGTAGGAATCTGGGAGTTGGGGAGGAGTGAGGAGTTGGGGAAAGACAGTCCTAACCGTGGAGGGTTCTGGTAAATGATGGGGTGAGGAGGGGCTCTTTGGCTCCCACCAGTCCCCCTGTCTGGTCTA
+
AAAAAFFFCFFFGGGGGGGGGGHGGFEFGGHHFFEFGGHHHHGHGGHGHHHHHHHHHGHHHHHHHGHHHHHGGEEEHHFG?GHHHH1?EHHHGGGGGHGHGHHGGGHHGHGHHHHHHHHHHHHHHGGGGGHHHHHHHHFGGHHHGGEGGGEFHEHHFGHHHHGGF?AGGHHHHHHHFHHHGGGGDGGGGGGGGGGFGGGGGGGGGGFFFFFFFFFFFFFFFFFFFFFFFFFFEFFFFFFFFFFFFFFFFF/
@M05620:37:000000000-D9766:1:1101:4967:9668 1:N:0:75
ACCACACCTTCTACAATGCGCTGCGTGTGGCTCCCGAGGAGCACCCCGTGCTGCTGACCGAGGCCCCCCTGAACCCCAAGGCCAACCGCGCGAAGATGAGTGAGTGGCCAGCTCCCTCTTCTTGTGGCCGCCTCCCTCCTTCCTGGCCTCCCGGCGCTGCGCTCTTTCTCCCTTTTTCTCTCTTCTGACGTTTTCCGTCGGACTTTCTTCTCTGACCTGAGTCTCCTGTGTCAGTCGGCCGGTTCTTGCTC
+
CCCCCCC>CFFFGGGGGG4EFGGGGGGA2EGHH2BE2EEGGHFHHGGAEEFGGHGHHHH>ECFGGGGGGGFHFHHGGGGHGHHHHGGGGG/>DGG?GHH1@?DGHHGGF1>FFG<>F/<DHH0=DHGG.-:AFGHGHHGHHGGG09FGGGGGG?DCFFF;;--;;FFFFF:BF;/;;FFBFFFFFFF/9;;;;A/;;BFBC::@/:BFFFFFFF//;BFFBF/;B;B/;//9//;::-9.@FCFFF/;:FB
@M05620:37:000000000-D9766:1:1101:20221:9669 1:N:0:75
GAGGCTGCTTTGGAAGAAACTCATAGATTACTGCAACAGTTCCCCCTGGACCTGGAAAAGTTTCTTGCCTGGCTTACAGAAGCTGAAACAACTGCCAATGTGGCATTACCAGCCTGAGGCCTATAACCGACTCTGCAAGCACCATTCTGCAGAGCCTTGCTTCACTCGGCCCTTTCTTGGTTCCTACAGGATGCTACCCGTAAGGAAAGGCTCCTAGAAGACTCCAAGGGAGTAAAAGAGCTGATGAAACA
+
A@AAA1BA1FDFAGGGGG1F1GFHFHHFFHDHGFGHBFHADGHAGGGC/BBEFFAF1B0BGFGHHHF1GADGHHGHHBGGHHHHFHGHHHFGHGFBHHHHHF1BFHHFHGH@?/>FEHG/FCGEDFGGEGGEGGDFBGG<B0<B1>F>GGB@FF<<FF1<FF@DFGFFCGGCH0FFFB111><<D11<FFHHHFHHFFCEC@:CGFGFFHA:CACC0:;9//;CBFFB.AEB;:9000CBBBBFFFFFFGB
@M05620:37:000000000-D9766:1:1101:18769:9677 1:N:0:75
ACCACACCTTCTACAATGAGCTGCGTGTGGCTCCCGAGGAGCACCCCGTGCTGCTGACCGAGGCCCCCCTGAACCCCAAGGCCAACCGCGAGAAGATGAGTGAGTGGCCCGCTACCTCTTCTGGTGGCCGCCTCCCTCCTTCCTGGCCTCCCGGAGCTGCGCCCTTTCTCACTGGTTCTCTCTTCTGCCGTTTTCCGTAGGACTCTCTTCTCTGACCTGAGTCTCCTTTGGAACTCTGCAGGTTCTCGATC
+
BBBBBBBBFFFFGGGGGGGGGGHHFEEBFFHHHGGGGGGFGHHHHGGGGEGGHHHHHHHGGGGGGGGGGGGHHHHGGGGHGHHHGGGGGGDFGGHHHHHHHHHHHHGGHHGGG?DHFHHHHGHHFGGHHGGGGGHGHHGHHHHHHHHGGGGEAACGGGGGGGGGFFFFFFFFFFFBFFFFFFFFFFFFFD:DFEFFFFFFFFFFFFFFFFFFFF/BFFFFFFFFFFFFFFFFFFFFFFFEFFFFFF/EFFF
@M05620:37:000000000-D9766:1:1101:15824:9678 1:N:0:75
AGTGCCAGCTCTCAATCGCACAGGGGAACCAGGGCCTGGCCCCTCCATCCAGAAAACCTATGACCTCACCCGCTACCTGGAGCACCAACTCCGCAGCTTGGCTGGGACCTATGTGAGTATCCAGCGTAGGAATCTGGGAGTTGGGGAGGAGTGAGGAGTTGGGGAAAGACAGTCCTAACCGTGGAGGGTTCTGGTAAATGATGGGGTGAGGAGGGGCTCTTTGGCTCCCACCAGTCCCCCTGTCTGGTCTA
+
ABAABFFFBFFFGGGGGGGFGGHHGGGGGGHHGGGGGGGHHHGHGGHGHHHHHCHHHGHHHHHHHHHHHHHGGEEGHGHHHHHHHHHHGHHHGGGGGHGHGHHGGGHHGHHHHDGHHHHHHHHHHGGGGGHHHHHHHHHGGHHHGGGGGGEGHHHHHGHHHHGGGGHHHHHHHHHHHHHHGGGGGGGGGGGGGGCFGGGGGGGGGGFFFFFFFFFFFFFFFFFFFFFFFFFFFFFFFFFFFFFFFFFFFFF
@M05620:37:000000000-D9766:1:1101:21637:9693 1:N:0:75
ACCACACCTTCTACAATGAGCTGCGTGTGGCTCCCGAGGAGCACCCCGTGCTGCTGACCGAGGCCCCCCTGAACCCCAAGGCCAACCGCGAGAAGATGACAGGTGAGTGGCCCGCTACCTCTTCTGGTGGCCGCCTCCCTCCTTCCTGGCCTCCCGGAGCTGCGCCCTTTCTCACTGGTTCTCTCTTCTGCCGCTTTCCGTAGGACTCTCTTCTCTGCCCTGTGTCTCTTTTGGAACTCTGCAGGTTCTAG
+
BBCCCCCCFFFFGGGGGGGGGGHHGGGGHGHHHGGGGGGGGHHHHGGGGGGGFHHHHHHGGGEGGGGGGGGHHHHGGGGHGHHHHGGGGGGGGGHHHHHHF2/?G1?=F?CCGCGG-<FFGH0DH0<=GDFF<C@AC.EFHA:0CCB0/:9CFAF.--;-C0FGG?FA/BFFF0F00/;BFFFFFF0:B009:-;AEB9A99..;0;FFFFBFFFFE00.0.0;99BF009BB-0:BBFF00;0.;;FF09
@M05620:37:000000000-D9766:1:1101:6022:9695 1:N:0:75
GAGGCTGCTTTGGAAGAAACTCATAGATTACTGCAACAGTTCCCCCTGGACCTGGAAAAGTTTCTTGCCTGGCTTACAGAAGCTGAAACAACTGCCAATGTGGCATTACAAGCTTGCCGACTGTAAACGACTCTGCACGAATCAATCTGCAGAGACTTGCTTAACTCGCCCCTTTATTGGTTCCTACCGGATGCTACCCATCAGGCAAGGCGCCTCGCAGAATCCACGGGAGTCAATTAGATGATGAAACA
+
?ABBBBFBFFFFGGGGFGGGGGFHHHHHHHHGHHHHHHHDHHHHHGGGHGHHHHGGFGFHFHHHFHFHHHHHHGGAGHH5FHHFE3BGHFGHHFGFGGHHHB31F3B333B@F33313/////?4B?F//<<EH4?F2?/</??2>2>FB222/@2@22FGB11?11///<>.0111<F<1.>C000.---.;CG0CG.0//;0:/.;;.9---.;.--9;C0;0;/9>-.-./////////9/9////9B
@M05620:37:000000000-D9766:1:1101:20191:9695 1:N:0:75
AGTGCCAGCTCTCAATCGCACAGGGGACCCAGGGCCTGGCCCCTCCATCCAGAAAACCTATGACCTCACCCGCTACCTGGAGCACCAACTCCGCAGCTTGGCTGGGACCTATGTGAGTATCCAGCGTAGGAATCTGGGAGTTGGGGAGGAGTGAGGAGTTGGGGAAAGACAGTCCTAACCGTGGAGGGTTCTGGTAAATGATGGGGTGAGGAGGGGCTCTTTGGCTCCCACCAGTCCCCCTCTCTGGTCTA
+
BCABCFFFBFFFGGGGGGGGGGHGGGGGGGHHGGGGGGHHHHGHGGGHHHHHHHHHHGHHHHHHHHHHHHHGGGGGHHHHGHHHHHHHGHHHGGGGGHGHGHHGGGHHGHHHHHHHHHHHHHHHHGGGGGHHHHHHHHHEFHHHGGGGGGGHHGHHGGHHHGGGGGGHHHHHHHHHHHHHGGGGGGGGGGGGGGGGGGGGGGGGGG9>EFFFFFFFFFFFFFFFFFFFFFFFFFFFFFFFF.;FFFFFFFF
@M05620:37:000000000-D9766:1:1101:25081:9698 1:N:0:75
ACCACACCTTCTACAATGAGCTGCGTGTGGCTCCCGAGGAGCACCCCGTGCTGCTGACCGAGGCCCCCCTGAACCCCAAGGCCAACCGCGCGAAGATGAGCGTGGCCCGCTCCCTCTTCTGGTGGCCGCCTCCCTCCTTCCTGGCCTCCCGGCGCTGCGCCCTTTCTCACTGGTTCTCTCTTCTGCCGTTTTCCGTAGGCCTCTCTTCTCTGCCCTGCGTCTCCTTTGGAACTCTGCAGGTTCTAGTTCGG
+
BBBBBBBAFFFFGGGGGGBGGGHHGEGEGGHHHGGGGGGGGHHHHGGEEEFGHHHHHHHFGFGGGGGGGGGFGHHGGGGHGHHHHGGGGG/>DGGFHHHG1@DGGAFHFCF-<EHHHHHH0<DFGHHGGGFGHGFGGGGGGGGGGGGGGGGGCAFFFFFBA@BFFFFF9BFFFFFFFFFFFFFFFFFFFFFFFFFFFFF/BFFFFFFFFFFF/;AFF.>DCFFFFFFFFFFFFFFFFFFFAFFFFF/9BEB
@M05620:37:000000000-D9766:1:1101:17179:9703 1:N:0:75
GCGGCTGCTTTGGAAGAAACTCATAGATTACTGCAACAGTTCCCCCTGGACCTGGAAAAGTTTCTTGCCTGGCTTACAGAAGCTGAAACAACTGCCAATGTGGCATTACCAGCCTGAGGCCTATAACCGACTCTGCAAGCACCATTCTGCAGAGCCTTGCTTCACTCGGCCCTTTCTTGTTTCCTACAGGATGCTACCCGTAAGGAAAGGCTCCTAGAAGACTCCAAGGGAGTAAAAAAGCTGATGAAACA
+
A3>ABDBAFFFFFGGGEFGGGGFHHHHHHDGHHHF3G2BFFHHHHGEFG2FF2GCHHFAGHHHHFHHHH5GEFHF3BBFGEFGHFGGFHH1?@3G3FFFHED3?1FG3FHFGHFFBFGEG/FFDG4GHEEECGGGHGF1F?GHFHF2@2@>@D/@0@@1CF<G11<?//<C-FH1DGDH1FFGDHFCGFB.0</D0=GC.;A.C:C/CHG./CCCBB0CF/;FFGFBBEA.C.:FF00-..//9/9/9/9B
@M05620:37:000000000-D9766:1:1101:4835:9711 1:N:0:75
ACCACACCTTCTACAATGAGCTGCGTGCGGCTCCCGAGGAGCACCCCGTGCTGCTGACCGAGGCCCCCCTGAACCCCAAGGCCAACCGCGAGAAGATGACCGGTGAGTGGACCGCTCCCTCTTCTGGTGGCCGCCTCCCTCCTTGCTGGCCTCCCGGGGCTGCGCCCTTTCTCCCTGGTTGTCTCTTGTGCCGTTTTCCGTAGGGCTCTCTTCTGTGTCCTGGGTCTCCATTGGGACCCTGCCGGTTCTAG
+
AAAAAAAA1FFFGDG1BG11F1F1EAA00A00A/BE/EE?/GGCGGAA/A/A111@GH0//E/EGAGEG//0FF>EG?<GC/FGGG/@CG/</CG11?111</<>.011.1<0----<<CHC000C00=C..-A?..9:/9C/0;90;C.9C..9:-;;--;-;----/9//9:BB/-/9-:9////999FB@:A/9/;A/-;;--;9////////;///;B/-/-99B/9//B--;-9/;--;--;-/;/
@M05620:37:000000000-D9766:1:1101:21675:9712 1:N:0:75
ACCACACCTTCTACAATGAGCTGCGTGTGGCTCCCGAGGAGCACCCCGTGCTGCTGACCGAGGCCCCCCTGAACCCCAAGGCCAACCGCGAGAAGATGACCAGTGCGGGGCCCGCTCCCTCTTCTGGTGGCCGCCTCCCTCCTTCCTGGCCTCCCGGCGCTGCGCCCTTTCTCCCTTGTTCTCTCTTCTGCCGTTTTCCGTCAGACTCTCTTCTCTGCCCTGCGTATCCTTTGGAACTCTGCCGGTTCTAG
+
AAAAAAABFFFFAGGFFGFFG5GFEBAFHDHHCFGEFFGFGHHHHGGGGAEFFFHHHHHGGGCGGEFGGGGHHFGGGGEF?GHHFEE<BC<B<AFGFG2?22??1?///<-<C----.:///;:00:;/..;--9...9/9C/CB/00;.;:.;A.9--;9-9--;@-9//9/9/./;99//9///;9/9/;-.;BF/B./..99//////;//9////;/..-..;9BBB//9/9/9///;/-;-9.://
@M05620:37:000000000-D9766:1:1101:22369:9713 1:N:0:75
ACCACACCTTCTACAATGAGCTGCGTGTGGCTCCCGAGGAGCACCCCGTGCTGCTGACCGAGGCCCCCCTGAACCCCAAGGCCAACCGCGAGAAGATGAGTGAGTGGCCCGCTACCTCTTCTGGTGGCCGCCTCCCTCCTTCCTGGCCTCCCGGAGCTGCGCCCTTTCTCACTGGTTCTCTCTTCTGCCGTTTTCCGTAGGACTCTCTTCTCTGACCTGAGTCTCCTTTGGAACTCTGCAGGTTCTCGATC
+
BBBBBAABFFFFFGGCFGGGGFFFFEGGH?FGHGGFEGFEFGHHHGGGGGGG5GHHHHHGGG?EGGGGGGGHHHHGGGGHEHHHHFGCGGGGCGHFHHHHHDGGHBFGHHFGC@GHHHHGHHHGGHGHHCGGCGHGHHGHHHHHHHHGGGGEGG-BGFGGGGFGFFFFFFFFFFF9FFFFFFFFFFFFF@:AFFFFFFFFFFFFFFFFFFFFFFFFFFFFFFFFFFFFFFFBFFFFF/FBFFFFFF/ABFF
@M05620:37:000000000-D9766:1:1101:7215:9725 1:N:0:75
ACCACACCTTCTACAATGAGCTGCGTGTGGCTCCCGAGGAGCACCCCGTGCTGCTGACCGAGGCCCCCCTGAACCCCAAGGCCAACCGCGAGAAGATGAGAGTGGCCCGCTCCCTCTTCTTGTGGCCGCCTCCCTCCTTCCTGGCCTCCCGGCGCTGCGCCCTTTCTCACTGGTTCTCTCTTCTGCCGTTTTCCGTAGGCCTCTCTTCTCTGCCCTGCGTCTCCTTTGGAACTCTGCAGGTTCTAGTTCGG
+
CCCCCCCCFFFFGGGGGGDGGGHHGGGBEEHHHFFEDGGGGHHHHGGGFEGGHHGHHHGEGGGGGGGGGGGHHHHGGGGHGHHHHGGGGG<BFGHEFH22FG2D//?<</-->FCGC=GH1>GFDE.<<:.CGE/CEGHHHHEBGFGGGGG?--A?GABCD>:FFFFF/:/B/99BFFFFBFFFFFFADDBEFFAF.AFBFBFFBFB;FFFFBFEB?.-;9DFF//BFBBFBF:FFF//;A/BF9B//:.C
@M05620:37:000000000-D9766:1:1101:25258:9734 1:N:0:75
GAGGCTGCTTTGGACGAAACTCATAGATTACTGCAACAGTTCCCCCTGGACCTGGAGAAGTTTCTTGCCTTGCTTACAGAAGCTGAAACAACTGCCAATGTGGCATTACAAACCAGAGGCCTATCAACGACTCTGCCCGACAACATCTGCAGCGACTAGCATACCTCGGCCCTTTCTTGGATCCTACCGGATGCTACCCGTAAGGCAAGGCTCCTCGAAGAAACCCATGGAGTAAAAGAGCTGATGCCACA
+
AAAAAAFBCDDBGC4AEE?EGGHHHHGHHDFFFG3DFHFGGDGGFFAAGFBFFGHF13AGDDGHGGGBBB5FGHHBB5BFGGBFGFFHFC1BFGHFFHGHHFFGGHBBF3F3?F1?B/?/FHHFHB4B?FEAFHHHF/AB@@CG/2@@@GFF1</CG/>>11=<>FD.DEDF.<CG0GHG00<<:;:CC--;A/CHHGGGG-.:B:AC.C./AF/:..;9C//;..9////.:/9BF;;BFBBBF/:FFFF
@M05620:37:000000000-D9766:1:1101:8782:9740 1:N:0:75
GAGGCTGCTTTGGAAGAAACTCATAGATTACTGCAACAGTTCCCCCTGGACCTGGAAAAGTTTCTTGCCTGGCTTACAGAAGCTGAAACAACTGCCAATGTGGCATTACCAGCCTGAGGCCTATAACCGACTCTGCAAGCACCATTCTGCAGAGCCTTGCTTCACTCGGCCCTTTCTTGGTTCCTACAGGATGCTACCCGTAAGGAAAGGCTCCTAGCAGACTCCCAGGGAGTAAAAGAGCTGATGAAACA
+
>3>AAA?AFFFFGGGGFFGGFGGHHGHHHHGHHHHBGFFBFGHHHGGGHHGHHHHHHGHHHHHHHHHHHHHHHHHGHHHHGHHHHHHHHHHHHHHHFCGHHHHHHHHHHHHHHGHHHHAEGHHHFDGHE/EEGHHHD1?GGHHFHHGHHHHHFHHHHHHHHHHGHHHGGGGGHHHHHHHHHHHHHHGHHHAGHHHFHHHGGGDHHHHGHHHHHGHHH/;FBFGGG./CFGGGEG0;BFGFGGGGGGG09FF
@M05620:37:000000000-D9766:1:1101:15896:9742 1:N:0:75
AGTGCCAGCTCTCAATCGCACAGGGGACCCAGGGCCTGGCCCCTCCATCCAGAAAACCTATGACCTCACCCGCTACCTGGAGCACCAACTCCGCAGCTTGGCTGGGACCTATGTGAGTATCCAGCGTAGGAATCTGGGAGTTGGGGAGGAGTGAGGAGTTGGGGAAAGACAGTCCTAACCGTGGAGGGTTCTGGTAAATGATGGGGTGAGGAGGGGCTCTTTGGCTCCCACCAGTCCCCCTGTCTGGTCTA
+
AAAAAFFFCFFFGGGGGGGGGGHFGGGGGGHHFFGGFGHHCHGHGGHHHHHHHGHGHGHHHHHHHHHHHHHGGEGGHHHHBFHHHHE1EHHHGGGGGHHHGHHGGGHHGHHHHHHFHHHHHHHHHGGGGGHHHHHHHHFGGHHHGGEGGDEGHDGHHGBGHHGGGFCHHHGHHHHHHHHHGGGGEGGGEFGGGGFGGGGGGGGGGGDFFFFFFFFFFFFFFFFFFFFFFFFFFFFFFFFFFFFFFFFFFFF
@M05620:37:000000000-D9766:1:1101:9429:9762 1:N:0:75
ACCACACCTTCTACAATGAGCTGCGTGTGGCTCCCGAGGAGCACCCCGTGCTGCTGACCGAGGCCCCCCTGAACCCCAAGGCCAACCGCGAGAAGATGAGTGAGTGGCCCGCTCCCTCTTCTGGTGGCCGCCTCCCTCCTTCCTGGCCTCCCGGCGCTGCGCCCTTTCTCACTATTTCTCTCTTCTGCCGTTTTCCGTCGGACTATCTTCTCTGCCCTGAGTATCCTTTGGCACTCTGCCGGTTCTAGCTC
+
BBB?ABBBFFFFGGGFBGFEGBHHGAAABAGHCFGEAEGCGHHGHGGGEAEFHHHFHHFG?EEGGAFGGGGCHFHGGGDHEEHHHGEEDGC@?D<C1F1G2<1FG1FGH//@C@FF0>CGHH0<0CD.<A@DGGEGHHGHHHHH0;AAFFFEFBBB@@-AB-ABBFFFBF/BF//;/FFFFFFFFFFFF@.;BFBFDB.9@BB?B//BFFFFFFB;AFAB.99FFFF9BBB/B9.;//;9@B-.AF/99:9
@M05620:37:000000000-D9766:1:1101:14166:9763 1:N:0:75
ACCACACCTTCTACAATGAGCTGCGTGTGGCTCCCGAGGAGCACCCCGTGCTGCTGACCGAGGCCCCCCTGAACCCCAAGGCCAACCGCGAGAAGATGAGCGAGTGGCCCGCCCCGTCTTCTCGTCTCGGCGTCCCTCCTTCCCGGCCTCCCGGCGCTGCGCTCTTTCTCACCTCATCTCTCCTCTGTTGTTTCCCGTTGCGTTCTCTTCTCTGCTCTGAGCCTCCTCTGGTATTCAGCTGGGTATGGTCT
+
BBBBBBBBFFFFGGGGGGGFGGHHGAEEEAHHHGGGGGGGGHHHHGGGGGGGHHHHHHHGGGGGGGGGGGGHHHHGGGGHEHHHHGGCGGGGGGHHFHH22/<></?/0/>-->A-....=G0<E..//..--;-;0/;/00;/.-;@E..C.-;-;-B.@D-..//;////.9.9//9/;//;FF////;..///.;...-...;//;BFFF/B/;FFF///9..;.;/////////;//..//9/.///
@M05620:37:000000000-D9766:1:1101:16958:9764 1:N:0:75
ACCACACCTTCTACAATGAGCTGCGTGTGGCTCCCGAGGAGCACCCCGTGCTGCTGACCGAGGCCCCCCTGAACCCCAAGGCCAACCGCGAGAAGATGACCCGTGTGAGGCCCGCTCCCTCTTCTCGTGGCCGCCTCCCTCCTTCCTGGCCTCCCGGCGCTGCGCCCTTTCTCCCTCGTTCTCTCTTCTGCCGCTTTCCGTCTGACTCTCTTCTCTGCCCTGCGTCTCCTTTTGCACTCTGCAGGTTCTCT
+
CCCDDDCDFFFFGGGGGGGGGGHHGGGGHGHHHGGGGGGGGHHHHGGGFGGGHHHHHHHGGGGGGGGGGGGHHHHGGGGHGHHHHGGGGGGGGGHHHHGHG2/?C??1?0//>->-CAE/CH0<D0..<.-.-;-.C.C/FA/0;:00/..:;.E.--;-;-.@D.@-/BBFF0B//-9;;;FFFF00;0009-9AE0:.0...0:0;FFF00BFFB00.0..;.;;F0:0;0:0:B0;B0000.:;0;0:
@M05620:37:000000000-D9766:1:1101:20085:9774 1:N:0:75
GAGGCTGCTTTGGAAGAAACTCAGAAATTAGTGACACAGGATCGGCCGACCATCTAACCGTTTCCTAGCTGGCGGCCAGCAGCTCGAACCACTTCCCCTGTTTCATTACCAGCCTGCGTCCTATCCCCGTCTCTGCCCACTCCCTTCTGCCGCGCCTTCCTTCCCTCGGCCCTTTCTTGGTTCCTGCCTGCTGCTACCCGCACGGTAAGGCTCCTCGTAGACTCCTAGGGAGTATAAGAGCTGATGCCTCA
+
BBBBBAFBFFFFGAGGFGGGG4G4B54D5B4DFFHEFH2223B22A2A2AAE33555BCEE1335D553@3??0//>>?1B1BG3//BB/BF333BBBFFB344?333333B/?200/?<B/2>GF1///?A01?FF.1<0<FG01<11=<-@-<-..0/000/:;;-.:.-C/9BFGB00;CB00;A09.9:09;0/99-;---.;./;//.;/;9..;.B9/////9./:.;//;B//;B9/;;;B/9B
@M05620:37:000000000-D9766:1:1101:14171:9782 1:N:0:75
ACCACACCTTCTACAATGAGCTGCGTGTGGCTCCCGAGGAGCACCCCGTGCTGCTGACCGAGGCCCCCCTGAACCCCAAGGCCAACCGCGAGAAGATGAGTGCGTGGCCCGCTACCTCTTCTGGTGGCCGCCTCCCTCCTTCCTGGCCTCCCGGAGCTGCGCCCTTTCTCACTGGTTCTCTCTTCTGCCGTTTTCCGTAGGACTCTCTTCTCTGACCTGAGTCTCCTTTGGAACTCTGCAGGTTCTAGATC
+
AAA1AAAAFFFFBBGGAFFFGBHHG0AEA0BG1FF0EEGGGH/GHGGGEEFGHHHGHHHG?FEGGAFGGGGFG1GGGGCH/<GHHG/<BCG<?CCFFG1F?F1>?E?CGH?CG->01GGDGHFFG/<.<CCCCFHEGGACGCG;0;CFFG9C.;-;?.F/A@B?@FFFFBBFFF-9BFBFFFEFFFBBF@F-B-9BBF-:BFB9//BFFFFFFF///;-B-9B//FFFFF/;9B/9F/B//--/;9/;B//
@M05620:37:000000000-D9766:1:1101:8180:9784 1:N:0:75
AGTGCCAGCTCTCAATCGCACAGGGGACCCAGGGCCTGGCCCCTCCATCCAGAAAACCTATGACCTCACCCGCTACCTGGAGCACCAACTCCGCAGCTTGGCTGGGACCTATGTGAGTATCCAGCGTAGGAATCTGGGAGTTGGGGAGGAGTGAGGAGTTGGGGAAAGACAGTCCTAACCGTGGAGGGTTCTGGTAAATGATGGGGTGAGGAGGGGCTCTTTGGCTCCCACCAGTCCCCCTGTCTGGTCTA
+
ACBAAFFFCFFFGGGGGGGGGGHHGGGGGGHHEEGGGGHHHHGHGGHHHHHHHHHHHGHHHHHHHHHHHHHGGEGGHHHHGGHHHHFEFHHHGGGGGHHHGHHGGGHHGHHHHHHHHHHHHHHHHGGGGGHHHHHHHHHGGHHHGGGGGGEHHHHHHGHHHHGGGGHHHHHHHHHHHHHHGGGGGGGGGGGGGGGGGGGGGGGGGGFFFFFFFFFFFFFFFFFFFFFFFFFFFFFFFFFFFFFFFFFFFFF
@M05620:37:000000000-D9766:1:1101:8168:9799 1:N:0:75
AGTGCCAGCTCTCCATCGCACAGGGGACCCAGTGCCTGGCCCCTCCATCCAGAAAACCTATGACCTCACCCGCTACCTGGAGCACCCACTCCGCAGCTTGGCTGGGACCTATGTGAGTATCCAGCGTAGGAATCTGGGCGTTGGGGCGGCGTGCGGCGTTGGGGAAAGCCCGTCCTAACCGTGGAGGGTTCTGGTAAATGATGGGGTGAGGAGGGGCTCTTTGGCTCCCACCAGTCCCCCTGTCTGGTCTA
+
>A>3>BDFBFFFGFFBBAA2EAGFG22AEBFG3BFBGGHHGHGHGGHHHGHGHBHBFEHHBAGHH5BBGHHEE0>EGHBBBBBGGHE??GF2>E?E>F3B?GHGGGHHGHHHHHH3FHHHHH3GHGG/BE22FGHHGH/>DGGGGG.<D-AAF.AF-AFFFFFF...;/A.;@DFF/9FFFFFF.ADFFFFFFFF/BFFFFFFFFFFFFFF/DFFFFFFFFFFFFFFFFBFFFFFFFFFFFFFFFFFFFFB
@M05620:37:000000000-D9766:1:1101:20921:9803 1:N:0:75
ACCACACCTTCTACAATGAGCTGCGTGTGGCTCCCGAGGAGCACCCCGTGCTGCTGACCGAGGCCCCCCTGAACCCCAAGGCCAACCGCGAGAAGATGACCCAGGTGGGTGGCCCGCTACCTCTTCTGGTGCCCGCCTCCCTCCTTCCTGGCTTCCCGAACCTGCCCCCTTTCTCCCTGGTTCTCTCTTCTGCCGTTTTCCGTAGGCCCCTCTTCCCTGCCCTGAGTCTCCTTTGGAACTCTGCGGGTTCT
+
BBBBBBBBFFFFGFGGGGGGGGHHGGGGHGHGGGGDEGGCGHHHHGGGGEGGHHHHHHHGGGFGGGGGGGGGHHHGGGGHGHHHHGGGGGDGGGHHGH2FGF<G/F1/<<?->G.----</00<00==0=;0;/.A-.;G./C.C0C/9B/C/.;C/A.;--/...;A;DF/////:.B.;//////;//:/B/-;DF?F/./.;.//.-..;///.:/9;.:...///;/BF9B/F///9:9/-:-B..9
@M05620:37:000000000-D9766:1:1101:20362:9805 1:N:0:75
GAGGCTGCTTTGGAAGAAACTCAGAAATTAGTGACACAGGACCGGCTGACCATGTATCCGTTTTTTAGCTGGCTTACAGAAGCTGGAACCACTTCCCCTGTTGCATTACCAGCCTGAGGCCTATCCCCGACTCTGCCCGCCCCCTTCTGCCGCGCCTTGCTTCCCTCGGCCCTTTCTTGGTTCCTACCGGATGCTACCCGTAAGGAAAGGCTCCTCGCAGACTCCCAGGGAGTAAAAGAGCTGATGCCACA
+
AAAAAAFAFFFFGGGGGG1FG1F1A11D1B1DDDFAAG0000A0/A//00BB1DD22BDE/10////01B1BBFHFHHF1B1FH100B1>BFGEGH>FGGG1BF>>FB11B1/?>F0F/FFHFH10GGGCCCGHHHE<?C/AGCGHHHHH1>-AGGGGHHHHH/GGHCGGGGHGHGHGGGGGGGGEF.AA-;AGGFGGGGG?BFFFFFFFFFFFF-;-@B;FFFF-9BEFFFFF/BFFFFFFFFFF//9BA
@M05620:37:000000000-D9766:1:1101:23338:9811 1:N:0:75
ACCACACCTTCTACAATGAGCTGCGTGTGGCTCCCGAGGAGCACCCCGTGCTGCTGACCGAGGCCCCCCTGAACCCCAAGGCCAACCGCGAGAAGATGAGTGAGTGGCCCGCTACCTCTTCTGGTGGCCGCCTCCCTCCTTCCTGGCCTCCCGGAGCTGCGCCCTTTCTCACTGGTTCTCTCTTCTGCCGTTTTCCGTAGGACTCTCTTCTCTGACCTGAGTCTCCTTTGGAACTCTGCAGGTTCTCGATC
+
CCCCCBCCFFFFGGGGGGGGGGHHGGGGHGHHHGGGGGGGGHHHHGGGGGGGHHHHHHHGGGGGGGGGGGGHHHHGGGGHGHHHHGGGGGBFGGHHHHHHHHHHHHGGHHGGG-AGHHHHHHHHGHGHHGGGGGHGHHGHHHHHHHHGGGGGGG-AGGGGGGGGFFFFFFFFFFFFFFFFFFFFFFFFFDADFFFFFF?DFFFFFFFFFFFFFF9BFFFFFFFFFFFFFFF0FFFFFFF0FF;BFF0ABFF
@M05620:37:000000000-D9766:1:1101:21538:9838 1:N:0:75
ACCACACCTTCTACAATGAGCTGCGTGTGGCTCCCGAGGAGCACCCCGTGCTGCTGACCGAGGCCCCCCTGAACCCCAAGGCCAACCGCGAGAAGATGAGTGAGTGGCCCGCTACCTCTTCTGGTGGCCGCCTCCCTCCTTCCTGGCCTCCCGGAGCTGCGCCCTTTCTCACTGGTTCTCTCTTCTGCTGTTTTCCGTAGGACTCTCTTCTCTGACCTGAGTCTCCTCTGGAACTCTGCAGGTTCTTGATC
+
DDDEEDDEFFFFGGGGGGGGGGHHGGGGHGHHHGGGGGGGGHHHHGGGGGGGHHHHHHHGGGGGGGGGGGGHHHHGGGGHGHHHHGGGGGGGGGHHHHGB?F2??=FFAF/A--DFGHDGHHHGHHGGFGGG?FHGGGGHFHGH:/:FFGGE.9-<A.FF-<<@9:<<F1B<1</<FFF1BB0BFFFF1<:01<10<0<A.FFFF0<0BFFF::11/1//<:FBBFF/BB01:<B1:1B1F.<<0F1<1:1
@M05620:37:000000000-D9766:1:1101:14035:9847 1:N:0:75
ACCACACCTTCTACAATGAGCTGCGTGTGGCTCCCGAGGAGCACCCCGTGCTGCTGACCGAGGCCCCCCTGAACCCCAAGGCCAACCGCGAGAAGATGAGAGAGTGGCCGGCTCCCTCTTCTGGTGGCCGCCTCCCTCCTTCCTCACCTCCCGGCGCTACGCGCTTTCTCACTGGTTCTCTCTTCTGCCGTTTTCCGTCGGACTCTCTTCTCTGCCCTGCGTCACCTTTGTCACTCTTCCGGCTCTTGCTC
+
1A>>AAAAFFFDFGGBFGGBD1FCEEEEAEGHFGFE?CGC/FGHHGCGAAEEEFAGHHFGEGGGFE>EGGGFHFFFGGEECEHECFEEGCGC?BFF1<1F11//?1/<0<AC-CAFGG00=00<D/...<@@;.GCGB:C;GFF00:.99CE.9--;A-----9---/:B/9BB-/;/9F9/;/B///:-99/-B/-B-9@-9=FFFF//B/B//;A/--99--;//9////:/:9B///---9;B///;/
@M05620:37:000000000-D9766:1:1101:18018:9847 1:N:0:75
GAGGCTGCTTTGGAAGAAACTGATAGATTACTGCAACAGTTTCCCCTGGACCTGGAAAAGTTTCTTGCCTAGCTTACAGAAGCTGAAATAACTGCCAATGTTGCATTACCAGCCTGAGGCCTATAACCGACTCTGCAAGCACCATTCTGCAGAGCCTTGCTTCACTCGGCCCTTTCTTGGTTCCTACAGGATGCTACCCGTAAGGAAAGGCTCCTAGAAGACTCCAAGGGAGTAAAAGAGCTGATGAAACA
+
AAAAAAFAFFFFGGGGGGGGG1B3D3133D13DFAFFHC122D2100B00FF00001A0B122221111110BFGHH11AFAFGC11B21@F1FG011FHB22BBGFHFHHFFFHFHFGFFHHHHHHH/EGGGHHHHHHHHGHGFHBHFGGGHGHHHHHHHHHHHHHGGGGGHHHHHHFHHHHHHDGHHGHGHHHHHHHGGCAC<GFGHHHGHFFCHHHHHHGHHHGGGGGG;FFFBFECFFFGGBFFBCC
@M05620:37:000000000-D9766:1:1101:9778:9853 1:N:0:75
ACCACACCTTCTACAATGAGCTGCGTGTGGCTCCCGAGGAGCACCCCGTGCTGCTGACCGAGGCCCCCCTGAACCCCAAGGCCAACCGCGAGAAGATGAGCGTGGCCCGCTACCTCTTCTGGTGGCCGCCTCCCTCCTTCCTGGCCTCCCGGCGCTGCGCCCTTTCTCACTGGTTCTCTCTTCTGCCGTTTTCCGTAGGACTCTCTTCTCTGTCCTGCGTCTCCTTTGGAACTCTGCAGGTTCTAGATCGG
+
ABCCCCCCFFFFGGGGGGGGGGHHGGGEHGHHHGGGGGGGGHHHHGGGGGGGHHHHHHHGGGGGGGGGGGGHGHHGGGGHGHHHHGGGGGBDGGHHHDG22>/?A@<GGG?@FHGFGHH0=0<<<GCCG@..CFCGGHHHHGBBAA0FEAE9-@F--ADFDFFFFFFFF/F/BF/FBB/BBFFFB/FFF?F.FFFFA.D/FFFFFFFFFFFB/;FFF/;:DABFB/FFFFE/B//B/FBA:B9BFF/B/:.
@M05620:37:000000000-D9766:1:1101:25790:9863 1:N:0:75
ACCACACCTTCTACAATGAGCTGCGTGTGGCTCCCGAGGAGCACCCCGTGCTGCTGACCGAGGCCCCCCTGAACCCCAAGGCCAACCGCGAGAAGATGACAGGTGAGTGGCCCGCTACCTCTTCTGGTGGCCGCCTCCCTCCTTCCTGGCCTCCCGGCGCTGCGCCCTTTCTCACTGGTTCTCTCTTCTGCCGTTTTCCGTAGGACTCTCTTCTCTGCCCTGCGTCTCCTTTGGAACTCTGCAGGTTCTAG
+
DDDEEEDEFFFFGGGGGGGGGGHHGGGFHGHHHGGGGGGGGHHHHGGGGGGGHHHHHHHGGGGGGGGGGGGHHHHGGGGHGHHHHGGGGGCGGGHHHHHH2?FGH1?FHGGHHGGG-CGHHHHHHHHHHGGHGCGGGHGHHGHHHHGGGGGGGGGGGCGGGFFFFFFCFFFFF1BFBFFFFFFFFFFFFFFFFAFFFFFFFFDFFFFFFFFFFFFFF0<EFF.<DFFFFFFFEF0BFFFBFFFFFFFFFF:
@M05620:37:000000000-D9766:1:1101:25342:9865 1:N:0:75
ACCACACCTTCTACAATGAGCTGCGTGTGGCTCCCGAGGAGCACCCCGTGCTGCTGACCGAGGCCCCCCTGAACCCCAAGGCCAACCGCGAGAAGATGACCGGTGCGTGGCCCGCTCCCTCTTCTGGTGGCCGCCTCCCTCCTTCCTGGCCTCCCGGCGCTGCGCCCTTTCTCCCTGGTTCTCTCTTCTGCCGTTTTCCGTCGGACTCTCTTCTCTGACCTGCGTCTCCTTTGGCACTCTGCAGGTTCTAG
+
AAAAAAAAFFFFGGGCFG1BF1FBE0AAAAGGABFEAEGGGHHHHGGGGEEGHHHHHHFG@GGGGAEGGGGFHCHEGGCH/CHHHG/<BC/<BCHFGHHH1<C<A<<?CCC0CCA@<<<GGHHBGFHGGGAGGGGBGGEBFBGGFFGGEFFFFEGA?9@@@=9@@B@@FFBFFBFF/A;B;FFFFBBFBFFF@BFFFFFFF-;@;@;FFF/BFFFFF/;FFF;@B@AFFFFF/9/;F;B/99/BFFFBF99
@M05620:37:000000000-D9766:1:1101:3911:9874 1:N:0:75
ACCACACCTTCTACAATGAGCTGCGTGTGGCTCCCGAGGAGCACCCCGTGCTGCTGACCGAGGCCCCCCTGAACCCCAAGGCCAACCGCGAGAAGATGAGTGAGTGGCCCGCTCCCTCTTCTGGTCGCCGCCTCCCTCCTTCCTGGCCTCCCGGCGCTGAGCCCTTTCTCACTTTTTCTCTCTTCTGCCGTTTTCCGTCGGACTTTCTTCTCTGCCCTGAGTCTACTTTGTCACTCTGCCGGTTCTTGCTC
+
BBCCCCCDFFFFGGGGGGGGGGHHGGGFGGHHHGGGGGCGGHGHHGGGGGGGHHHHGHHGGGGGGGGGGGGHFHHGGGGHGHHHHGGGGGDGGGHHGHH=@?2?FHG/?/>AADEGFFGGGH00D0AC<<@@EEHGHHGHHHGG0:FGGGEGA??@CFF.AB/;;FFFFF0;B00;;FFBFFFFFFB0;;D;B.;0AFF=F-9-0;:FFFFFHFF0;FFB;00;0;;0;:0;:0;:0:00;-;DEF0:;00
@M05620:37:000000000-D9766:1:1101:10850:9912 1:N:0:75
AGTGCCAGCTCTCAATCGCACAGGGGACCCAGGGCCTGGCCCCTCCATCCAGAAAACCTATGACCTCACCCGCTACCTGGAGCACCAACTCCGCAGCTTGGCTGGGACCTATGTGAGTATCCAGCGTAGGAATCTGGGAGTTGGGGAGGAGTGAGGAGTTGGGGAAAGACAGTCCTAACCGTGGAGGGTTCTGGTAAATGATGGGGTGAGGAGGGGCTCTTTGGCTCCCACCAGTCCCCCTGTCTGGTCTA
+
BBAABFFFBFFFGGGGFFFFGGHGGGCFGGHGFGGFAFHFHHGHGGHGHHHHHHGHHGHHHHGHHHHHHGHGGFGGHHHHBGHEHHHEGHHHGGGGGHHHGGHGGFHFGHHHHHHGHHHHGHHHGGEGFBGHHHHHGHHFGHHHGGGGGGGHHGHHHDHHHHGGGGHGHHHHGHFHGHHHGGGGGEFGC.AFGGCGGGGGGGGGGGFFFFFFFFFFFAFFFFFFFFFEFFFFFFFFFFFFCFFEFFFFBFB
@M05620:37:000000000-D9766:1:1101:19084:9913 1:N:0:75
AGTGCCAGCTCTCAATCGCACAGGGGACCCAGGGCCTGGCCCCTCCATCCAGAAAACCTATGACCTCACCCGCTACCTGGAGCACAAACTCCGCAGCTTGGCTGGGACCTATGTGAGTATCCAGCGTAGGAATCTGGGAGTTGGGGAGGAGTGAGGAGTTGGGGAAAGACAGTCCTAACCGTGGAGGGTTCTGGTAAATGATGGGGTGAGGAGGGGCTCTTTGGCTCCCACCAGTCCCCCTGTCTGGTCTA
+
AA>AADFFAFFDAGGCGEGAEEF0CEGE00FGGG?///FE0GGHGGHHB0FA1B1GHA0AFGDHFHFGHHGGGGE/FHGCGHHG00BGHBGHC?///0BG/01/?/<BEHHHHHHHGGHBH2GH0//?CGDDGHH1F0FF<GHHC-FCGC.FCH0.CCCGH/C-.:G.;GH/G0:CHHHG?.C?..;A9.;CFG9CBFGEFFFFA.A=9FF/B-@=@;EFFFB9F//-AFFFFFBFB/AA@-;;FFFB9B9
@M05620:37:000000000-D9766:1:1101:3032:9920 1:N:0:75
ACCACACATTCTACAATGCGCTGCGTGTGGCTCTCGAGGAGCACCCCGTGCTGCTGACCGAGGCCCCCCTGAACCCCAAGGCCAACCGCGCGAAGATGAGGGAGTGGCCCGCTCTCTCTTCTGGTGGCAGACTCCCTCCTTCCTGGCCTACCGGCGCTGAGAACTTTCTCACTTTTTCTCTCTTCTGTTGTTTTTCGTCGGACTTTCTTCTCTGATCTGAGTTTCCTGTGTCACTCGGCCGGTTCTTGCTC
+
AABAAAA3BBBFGFGGFGBEF?EEFAA22ABAB3BA3BEEEFDFGGG0AABFFHGEFGH>0>EFGDEGGGEECFGEGEAGAC?EGF//>B>>@DG/FGFC0</?CHFFF.>A@C.<<0<=GG0<DHA./;..;CGHHHGFGFCF0/.CF/;FG--BG-B.://;;FFF/;;;B999/;BF/;BFFFF//;;;9..;;;ADA-99/9BFBBFFFF/;;9BF/B/;;;;/;///9/;9....@FDFFF/;BB/
@M05620:37:000000000-D9766:1:1101:26888:9925 1:N:0:75
ACCACACCTTCTACAATGAGCTGCGTGTGGCTCCCGAGGAGCACCCCGTGCTGCTGACCGAGGCCCCCCTGAACCCCAAGGCCAACCGCGAGAAGATGAGAGTGGCCCGCTCCCTCTTCTGGTGGCCGCCTCCCTCCTTCCTGGCCTCCCGGCGCTGCGCCCTTTCTCACTGGTTCTCTCTTCTGCCGTTTTCCGTAGGACTCTCTTCTCTGCCCTGAGTCTCCTTTGGAACTCTGCAGGTTCTAGTTCGG
+
BBBBBBBBFFFFGGGGGGGGGGHHGGEEFEHHHFGEFGGGGHHHHGGFAEFFHHFHHGFGEGGGGGGGGGEHHHHGGGGHGHHHHGFEGG@DFGHHGHHFFG<GFCGG@@D->F0>0>FH1<DFGGHGC@;EHGHHGHFGHHGGGFBFGGGFGAGAG?F@:@-BFFFFFFFFEFFFFFFFFFFFFFF-..:EFFFBFFF:B/F///BFFFFF/BE/;.;9:BFF//BBF/BFFFBFFF/A9//B:B/:;E;
@M05620:37:000000000-D9766:1:1101:11627:9953 1:N:0:75
GAGGCTGCTTTGGAAGAAACTCATAGATTACTGCAACAGTTCCCCCTGGACCTGGAAAAGTTTCTTGCCTGGCTTACAGAAGCTGAAACAACTGCCACTTTGGAATTAACAGCCTGAGTAGTCTCCACGCCTCTGAAAGAGCCCTTCAACCAAGCCTTGCTAACCTCGGCCCTTTCTTGGTTCCTCCCGGCTGCTACCCATAAGACAAGGCTCATCGCAGCCTCCCCGGGAGTACAAGAGATGATGAAACA
+
BBBCCCFCFFFFGGGGGGGGGGGHHHHHHHHHHHHHHHHGHHHHHGGGHHHHHHHHHHHHGHH5FHHHHHHHHHHHHHHHHHHHHHHHHHHHHHHHHBB3BB333BBG4BB31F2?FG44344BBF3BE??F/G34?BB32B?/2B2233B/?BFEG22@F222@@2FEEACHHFH1?FGH.1FDD<ADC-<@E00=G.0::;000;G.:CHHFH0/:9;-;/;...:-9--:B/FFFB?/;FBF/;BFBB
@M05620:37:000000000-D9766:1:1101:17864:9957 1:N:0:75
ACCACACCTTCTACAATGAGCTGCGTGTGGCTCCCGAGGAGCACCCCGTGCTGCTGACCGAGGCCCCCCTGAACCCCAAGGCCAACCGCGAGAAGATGACAGGTGAGTGGCCCGCTACCTCTTCTGGTGGCCGCCTCCCTCCTTCCTGGCCTCCCGGCGCTGCGCCCTTTCTCCCTGGTTCTCTCTTCTGCCGTTTTCCGTAGGACTCTCTTCTCTGCCCTGCGTCTCCTTTGGAACTCTGCAGGTTCTAG
+
BBBBBBBBFFFFGGGGFGGGGFHHGEEAAAGGCFGEAEGGGHHHHGGGDEGGHHGHHHGECGEGGFGGGFGEHGHGGGGHCEHHHGEEDGB@CGHFBGFH2<FFH1FFHFFFFFGG-CHHHHHHHHHHHGHHGGGGGHGHHGHHHHGGGGGGGGGGF-DGGFFFFFFFFFFFF/BFFFFFFFFFFFFFFFFFFDFFFFFFFFFFFFFFFFFFFFFFFBFFFF.BFFFFFFFFFF/;FFFFFF/BFFFFFB/
@M05620:37:000000000-D9766:1:1101:12199:9968 1:N:0:75
AGTGCCAGCTCTCAATCGCACAGGGGACCCAGGGCCTGGCCCCTCCATCCAGAAAACCTATGACCTCACCCGCTACCTGGAGCACCAACTCCGCAGCTTGGCTGGGACCTATGTGAGTATCCAGCGTAGGAATCTGGGAGTTGGGGAGGAGTGAGGAGTTGGGGAAAGACAGTCCTAACCGTGGAGGGTTCTGGTAAATGATGGGGTGAGGAGGGGCTCTTTGGCTCCCACCAGTCCCCCTGTCTGGTCTA
+
ABCBCFFFCFFFGFGGGGGGGGHHGGGGGGHHGGGGGGHHHHGHGGGHHHHHFGHHHGHGHHFHHHHHHHHGGGGGHHHHHHGGFHHHGGHHGGGGGHHHGHHGGGHHGHHHHHHHHDF3FGHFGG<EFGHGHGHHGHGGEHHH?FEGGGGGHHHHHDGH0G@CGGGHHHHHFFHHHHHHGFEGGGGA;CFGGGCFGGFGGGGGGGFFFFFFFFFFFAFFEFFFFFFEFFFFFFFFFFFDFFFFFBFFBFB
@M05620:37:000000000-D9766:1:1101:19440:9975 1:N:0:75
ACCACACCTTCTACAATGAGCTGCGTGTGGCTCCCGAGGAGCACCCCGTGCTGCTGACCGAGGCCCCCCTGAACCCCAAGGCCAACCGCGAGAAGATGAGAGTGGCCCGCTACCTCTTCTGGTGGCCGCCTCCCTCCTTCCTGGCCTCCCGGAGCTGCGCCCTTTCTCACTGGTTCTCTCTTCTGCCGTTTTCCGTAGGACTCTCTTCTCTGACCTGCGTCTCCTTTGGAACTCTGCAGGTTCTAGATCGG
+
ABCCCCABFFFFGGGGGGGGGGHHGGGGHGFFHGGGGGGGGHHHHGGFEGGGHGHHGHHGGGGGGGGGGGGHGHHGGGGHGGHHHGGGGGFGGGHGHHHGHHGHGGFGGGCCCHGFHHFDDHDCCFH@CGDDHGFHGHGFHHFHGFBFEGEA-;B.BFAGGGCFFFBFFFFFFFFFFFFFFFFFFFFFFDFFFFDBAAFFFFFFFFFFBFFF/BBFF.>ADFFFFFFFFBFFFFFFFFFF9FFFFB/;FED
@M05620:37:000000000-D9766:1:1101:18262:9976 1:N:0:75
ACCACACCTTCTACAATGAGCTGCGTGTGGCTCCCGAGGAGCACCCCGTGCTGCTGACCGAGGCCCCCCTGAACCCCAAGGCCAACCGCGAGAAGATGACAGGTGAGTGGCCCGCTACCTCTTCTGGTGGCCGCCTCCCTCCTTCCTGGCCTCCCGGAGCTGCGCCCTTTCTCACTGGTTCTCTCTTCTGCCGTTTTCCGTAGGACTCTCTTCTCTGCCCTGAGTCTCCTTTGGAACTCTGCAGGTTCTAG
+
AA>AB?AAFFFF5EGD5GGFGGAEEAGEH2FGGGFFGAEEGHHHHGGGFGGGHFHHFFHGGGGGCGEEGGGGHHHGGGGHGHHHHGGGGGGGGGHHHHGHECFFHHHHHGGHHGGGGGHHHHHHHHHHHGHHGGGGGHGHGGHHHHGGGGGGGGGGG-ABFFGGGGBBFFFFFFFFFFFFFFFFFFFFFFFFBDFFFFFFFFDFFFFFFFFFFFFFF/BFFF.BFFFFFFFFFFFFFFFFFFFFFFFFFFF
@M05620:37:000000000-D9766:1:1101:9138:10022 1:N:0:75
AGTGCCAGCTCTCAATCGCACAGGGGACCCAGGGCCTGGCCCCTCCATCCAGAAAACCTATGACCTCACCCGCTACCTGGAGCACCAACTCCGCAGCTTGGCTGGGACCTATGTGAGTATCCAGCGTAGGAATCTGGGAGTTGGGGAGGAGTGAGGAGTTGGGGAAAGACAGTCCTAACCGTGGAGGGTTCTGGTAAATGATGGGGTGAGGAGGGGCTCTTTGGCTCCCACCAGTCCCCCTGTCTGGCCTA
+
>>>AAD@FAFCFFGGGGFFFEEBFFEEGGGAGFEGGADF2BFF1EFEFDGBGFB3G3E3FGFHGHHGBGF1EG@@GHFG?FGH?FFHHGGHHGEFCEC33EF3/?EHHGC2?B333BGHD3GFGHCCGCG2G2@<F<<G/E01FC-C-<A<0<0<CGCC/0CFCEGHFHHHGH0C00::.99;-;.A?EF.;FG;9CFB00CFB9D9-.9./9;BAFFEFFFFB/;/9AFF..9///:AD-E//9BB/;//
@M05620:37:000000000-D9766:1:1101:27226:10027 1:N:0:75
ACCACACCTTCTACAATGAGCTGCGTGTGGCTCCCGAGGAGCACCCCGTGCTGCTGACCGAGGCCCCCCTGAACCCCAAGGCCAACCGCGCGAAGATGAGAGTGGCCCGCTACCTCTTCTGGTGGCCGCCTCCCTCCTTCCTGGCCTCCCGGAGCTGCGCCCTTTCTCACTGGTTCTCTCTTCTGCCGTTTTCCGTAGGACTCTCTTCTCTGACCTGCGTCTCCTTTGGAACTCTGCAGGTTCTAGATCGG
+
?3ABBAA?FF@DDFGF5A5BBF4AABEBG2FGHF22AAE?EHHHHGGCE1BAGFGHGF3EEGGGGGEGGGGHHHHGGGGFGHHFGGGGG//>CDGGB1?FGGHHA/FGGGG-AGHHHHHHGHH/..<@@DDGHGH/CGHGGGG/.CFGEGGB?BGGGGG@A-;FFFFFFFFFFFFFFFFFFFFFFFF-;AFFFFFFFFFFFFFFFFFFFFFF/BFFF.@D?DFFBFFFFBFFFFFFFFFFAFFFFFFFFED
@M05620:37:000000000-D9766:1:1101:25368:10029 1:N:0:75
GAGGCTGCTTTGGAAGAAACTCATAGATTACTGCAACAGTTCCCCCTGGACCTGGAAAAGTTTCTTGCCTGGCTTACAGAAGCTGAAACAACTGCCAATGTGGCATTACCAGCCTGAGGCCTATAACCGACTCTGCAAGCACCATTCTGCAGAGCCTTGCTTCACTCGGCCCTTTCTTGGTTCCTACAGGATGCTACCCGTAAGGAAAGGCTCCTAGAAGACTCCAAGGGAGTAAAAGAGCTGATGAAACA
+
A3AABBFBFFFFGGGFFGGGGGHHCGHHHHHHHHFHGGHFGHHHHGGGHHHHHHHHHHHHHHHHHHHHHHHHHHHHHHHGHHHHHHGHH3FHHHHHHHHHHHFH?FGHHHHHHGHGHHGGGHHHGHHHGGGGGHHHB2GEGGHCGHHHHHHHBHHHHHHHHGHGHHHGGGGGHHHHHHHHHGHHHHHEHHGHFHHHHHHGGGGGHHHHHGHHHGHGHFHGGGGGGGGGGGGGAFGGGGGFFGGGGGGEBFF
@M05620:37:000000000-D9766:1:1101:17496:10034 1:N:0:75
ACCACACCTTCTACAATGAGCTGCGGGTGGCTCCCGAGGAGCACCCCGTGCTGCTGACCGAGGCCCCCCTGAACCCCAAGGCCAACCGCGAGAAGATGACAGGTGAGTGGCCCGCTACCTCTTCTGGTGGCCGCCTCCCTCCTTCCTGGCCTCCCGGCGCTGCGCCCTTTCTCCCTGGTTCTCTCTTCTGCCGTTTTCCGTAGGACTCTCTTCTCTGCCCTGCGTCTCCTTTGGAACTCTGCAGGTTCTAG
+
AAA1AAAACFFFGGGF3FEDGBHCG0AA00FF1AFA/EEE?HHFHGGG/AEGBGE@GH0@/E/EG/EEG@E0F1FGGC/G//FHEG/<BCB//CFE1?1?1?<?F?01>.F0C@CC-AGHHFHHFHB:GGGHCG@CAE.CBBFGFFBGG??FAAAE--;9@@F@@B=?FB9BB/BF/A99;FFFFFFFFFFF@AFBEFFBF-BFBFFFFFFFEFFFF/F-FF-@999BFFBBFF/9F/;//F/9AAFF/:/
@M05620:37:000000000-D9766:1:1101:10970:10041 1:N:0:75
[truncated: 2,490,096 more chars]
