# Supplementary material for: Fast but not furious: a streamlined selection method for genome-edited cells
Source: Life Sci Alliance. 2021 Apr 26;4(6):e202101051. doi: 10.26508/lsa.202101051 (PMC8127327; doi:10.26508/lsa.202101051)
Supplement: Supplementary file 1 [file LSA-2021-01051_Supplemental_Data_1.zip › SANGER and Deep Sequencing/ACTB/76_S76_L001_R1_001.fastq]

@M05620:37:000000000-D9766:1:1101:16167:2109 1:N:0:76
AGTGCCAGCTCTCAATCGCACAGGGGACCCAGGGCCTGGCCCCTCCATCCAGAAAACCTATGACCTCACCCGCTACCTGGAGCACCAACTCCGCAGCTTGGCTGGGACCTATGTGAGTATCCAGCGTAGGAATCTGGGAGTTGGGGAGGAGTGAGGAGTTGGGGAAAGACAGTCCTAACCGTGGAGGGTTCTGGTAAATGATGGGGTGAGGAGGGGCTCTTTGGCTCCCACCAGTCCCCCTGTCTGGTCTA
+
A>>AAFB4AFFFGFGGGFFCECFCCEEEEEHHFEGEAAFHFHGHGGGHHGHHFHHHHGHGHHFHHHHHHHHGG>EEHHHHFHHHHHFHEFFGAFCEEHFHGHHGGGHHGGHHHHHHHHHHHHHHHGGGGGHHHHHHHHFGGHHHGCECGGDGHFHHHGFHHHGGGGHHHHHHHHHHGHHHGFE@DGGGGGGGGGFGGGGGGGGGGGFBFFFFFFBBBBFFFFFEFFFFFFFFFFFFFFFFBFFFFFFFFF/
@M05620:37:000000000-D9766:1:1101:16872:2158 1:N:0:76
AACACACCTTCTACAATGAGCTGCGTGTGGCTCACGAGGAGCACCCCGTGCTGCTGACCGAGGCCCCCCTGAACCCCAAGGCCAACCGCGAGAAGATGAGGTGAGTGGAACGCTCCCTCTTCTGGTGGCCGCCTCCCTCCTTCCTGGCCTCCCGGCGCTGCGTCCTTTCTCCCTTGTTCTCTCTTCTGTCGTTTTCCGTCGGAATTTCTTCTCTGCCCTGCGTGTCCGTCTGACCGCCTCCGGTTGTGGAT
+
>1>>AA1>BFBBABGA3B1BFGEG00BBA0ABBAB0AA/A/AF0/EEAAEE/DHFHHHHEECC@FGGEGEFHFHHGEGGGGHHHHEEEEC<BCCHEGDGFFFF10??C1????C/?FGHHHHHHHHHG0.<<C<<GGHHGHHHHHH;C.<GHGGGG@-;@GG.;;AFFFFFFFF9:BFFF/;FFFFFF/;A99AEFBBFF@@@-A/;BFFFFFFF/:999A@F-;9B-;-;;B//-9--;;?@;9-;--;;
@M05620:37:000000000-D9766:1:1101:16482:2191 1:N:0:76
AGTGCCAGCTCTCAATCGCACAGGGGACCCAGGGCCTGGCCCCTCCATCCAGAAAACCTATGACCTCACCCGCTACCTGGAGCACCAACTCCGCAGCTTGGCTGGGACCTATGTGAGTATCAAGCGAAGGAATCTGGGGGTTGGGGAGGAGTGAGGAGTTGGGGAAAGACAGTCCTAACCGTGGAGGGTTCTGGTAAATGATGGGGTGAGGAGGGGCTCTTTGGCTCCCACCAGTCCCCCTGTCTGGCCTA
+
>A>AA55BABBDF4BGGGFGFEFECAEGGGGCFG2AFEHFCAAFEECFDGFHHEHHEFFHGHHHHGFBGHGFEFFEGHGFFFB?1?FGEGFHE//EEFFFFFHGGCHHGHHHHG3BBB3FFH3B2E/>B<GFHDGHH0/>A-<CF-.<-<=;.:=.:;CCFHG-;A..///CCB00;FGGG9;@.EDF;9AFFF:BFFF9B:FFFFDB.AF/AFFFB;.BFFF/;BFE.BA..A/9BFFFFEFFFFF/://
@M05620:37:000000000-D9766:1:1101:13998:2227 1:N:0:76
ACCACACCTTCTACAATGAGCTGCGGGTGGCTCCCGAGGAGCACCCCGTGCTGCTGACCGAGGCCCCCCTGGACCCCAAGGCCAACCGCGAGAAGATGAGGGGAGTGGCCCGCTCCCTCTTCTGGTGGCCGCCTCCCTCCTTCCTGGCCTCCCGGCGCTGCGCCCTTTCTCCCTGGTTCTCTCTTCTGCCGTTTTCCGTAGGACTCTCTTCTCTGCCCTGAGTCTCCTTTGGAACTCTGCCGGTTCTCGAT
+
AAA>AAAACFFFGGGFDF11B11A000A00B0A/FA/AE//FGGHGGG?AE/1GF@GHFE/E/EF/EEGGG/>0BEGC/C//?GGG///><<//F1111?G/<.A<0FF><CCC-..CHHHGECC;;.C.;9AGGAA//99FB90;/.909AA9A--;@@F@-;9-//9;//;BFE//FFBF99/9/BBF@B-FFFFFFE-AB;BB;B/BF/BFF/BFFF-;;/BFF/F/B9F/FFF/:BB@;@B9BFAB9
@M05620:37:000000000-D9766:1:1101:16252:2262 1:N:0:76
AGTGCCAGCTCTCAATCGCACAGGGGACCCAGGGCCTGGCCCCTCCATCCAGAAAACCTATGACCTCACCCGCTACCTGGAGCACCAACTCCGCAGCTTGGCTGGGACCTATGTGAGTATCCAGCGTAGGAATCTGGGAGTTGGGGAGGAGTGAGGAGTTGGGGAAAGACAGTCCTAACCGTGGAGGGTTCTGGTAAATGATGGGGTGAGGAGGGGCTCTTTGGCTCCCACCAGTCCCCCTGTCTGGTCTA
+
>ABABFFFBFFFGGGGGGGGGGHHGEGGGGHHGGGGDFHFGHGHGGHHHHGHFHHGHGHHHHFHHHHGHHHEGGFGHGGGHHHFFGGHGGHHGG?FGGHHGHFFEGHHGHHHHHHHHHHHHHHHHG?EFFHHGFHHHHHGGFHHGGGGGGGHHHHHHGHBHGGGGGHGHHHHGHHHHHHGGEEDGGGGGGGGGGGGGGGGGFBFEFDFFFFFFFFFFF?FFFFFFFFFFFFFFFFFFFFDFE9BFFFFFFF
@M05620:37:000000000-D9766:1:1101:19954:2323 1:N:0:76
ACCACACCTTCTACAATGCGCTGCGTGTGGCTCCCGAGGAGCACCCCGTGCTGCTGACCGAGGCCCCCCTGAACCCCAAGGCCAACCGCGCGAAGATGAACCCGGTGGCGGGGCCCGCTCCCTCTTTTGGTGGCCGCCTCCCTCTTTCCTGGCCTCCGGGCGTTGCGCCCTTTCTCACTGGTTCTCTTTTCTGCGGTTTTCCGTGGGACTCTCTTCTCTGCCGTGCGCCCCCTTTGGACCTTTGCTGGTTC
+
AAA1AAA>>BCFG3GD3GAAF0EEGAA000BF1AA//AEE?HHHHGG?AAFGEHHFHHG>>ECEGAGGGEE>GCHGGEEHC/GHHG/@CG/<<CC?1?11FH/->--.0--;-9;----:=A/-9B9;F--;-AA->9-:E--;-9/B/9;/;-/:A-;=-9--999@B=@FF//;BF/9-FB/////;9:B/B--;@BFF/-/9;---9///;F/////;B------99;9>FBF/B/9-///9/;/9B/
@M05620:37:000000000-D9766:1:1101:17809:2334 1:N:0:76
ACCACACCTTCTACAATGCGCTGCGTGCGGCTCCCGAGGAGCACCCCTTGCTGCTGACCGAGGCCCCCCTGAACCCCAAGGCCAACCGCGCGGAGATGAGGAGGGTGGCACGCTCCCTCTTCTGGTGGCCGCCTCCCTCCTTCCTGGCCTCCCGGCGATGCGACCTTTCTCCCTTGTTCTATCTTCTGACGTTTTCCGTAGGAGTCTCTTCTCTGCCCTGCGTCTCCTTATGACCTCTGCCGGTTCTCGAT
+
AAAAAAA1>BBFGGFFFG1AA0E?E0A0AAEAAABA/AE/AGHFHGE/0BFBFBGCGHG>/>EEF?/EE>/0GC/EGF<F?/FC/F/<CC//A><->F1FG1>.><<@G/<<AC..:C/GGGBGE0:A..99?A.:./9AFGFF0;/..09;--9---9:A@-;@-B//B//BF/-//BB/;99/99B/99A-9AFFFF-A-9/9/;BBFBFBFF9B-/9-=A@BBB99//:B///;//;/;?9;-;/-//
@M05620:37:000000000-D9766:1:1101:17518:2356 1:N:0:76
ACCACACCTTCTACAATGAGCTGCGTGTGGCTCCCGAGGAGCACCCCGTGCTGCTGACCGAGGCCCCCCTGAACCCCAAGGCCAACCGCGAGAAGCTGAACCCAGGTGAGTGGCCCGCTACCTCTCCTGGTGGCCGCCTCCCTCCTTCCTGGCCTCCCGACCCTGCGCCCTTTCTCACTGGTTCTCTCTTCTGCCGTTTTCCGCAGGACTCTCTTCTCTGACCTACGTCTCCTTTGGAACTCTGCCGGTTC
+
3AABBBB>FFFFFGGGGGFGFGHHGGGGFDFHHFGD2AAE2GGGHGGEEGGF5GHHFFHFE00>FEGEFGGGHHGGGGE//GGGA/EEGGCCCDH22<?GHCC????11??F/FFF@DC<CFHDB//<CFGF?HF@ACDCGEFF;FFFFGGEF?FGGGG.;-;CFE--D>FF/BFF/9BB.99;FF/9FFFFF;9@ADFFFF..99@E.9FBFF/;BFF/9;9///.;AFFFFFFB//BBBFFFB/;>D..
@M05620:37:000000000-D9766:1:1101:13017:2365 1:N:0:76
ACCACACCTTCTACAATGAGCTGCGTGCGGCTCCCGAGGAGCACCCCGTGCTGCTGACCGAGGCCCCCCTGAACCCCAAGGCCAACCGCGAGAAGATGAACCCAGGTGCGTGGCCCGCTCCCTCTTCTGGTGGCCGCCTCCCTCGTTCCTGGCCTCCGGGCGCTGCGCCCTTTCTCACTGGTTCTCTGTTCTGCCGTTTTCCGTGGGACTCTCTTCTCTGCCTTGCGCCTCCTTTGGAACCTGCAGGTTCT
+
A1>AAAAAFFF13FGBEGAEGGGFE0B000AA//BA/AAA/AFAAEGG/EE/1F1FHHE>/>/>FAG?E>AFHFFEGA/?CAGHHEA@CG/<//<1<1<11?//?<?F1->.A@0.C@CGCGHFGF0;CH0:CHF?--;9EAF/-9.;99FFF.B.C.;9@@-9@A=@A@@/FFFFFFBBB9B//B/9:FFFB/9;9AFEE99/:;@-;-9BB99/9;BFBB/9;9@-;-;AFFBFBB/;EBFFFFFABFF
@M05620:37:000000000-D9766:1:1101:14420:2369 1:N:0:76
AGTGCCAGCTCTCAATCGCACAGGGGACCCAGGGCCTGGCCCCTCCATCCAGAAAACCTATGACCTCACCCGCTACCTGGAGCACCAACTCCGCAGCTTGGCTGGGACCTATGTGAGTATCCAGCGTAGGAATCTGGGAGTTGGGGAGGAGTGAGGAGTTGGGGAAAGACAGTCCTAACCGTGGAGGGTTCTGGTAAATGATGGGGTGAGGAGGGGCTCTTTGGCTCCCACCAGTCCCCCTGTCTGGTCTA
+
ABABAFFFCFFFGGGGGGGGGGHGGGGGEGHHFGGGEFHHFHGHGGHHHHHHFHFHHGHHHHFHHFFHHHHGGEGGHHGHFHHHHHHHGHHHGGFGEFGHGHHGGGHHGHHHH3GHHHHHHHHHHGGGGGHHHHHHHHHGGHHHGGGGGGEGHHFHHGHHHHCGCDEHHHHHHFGHHHHHGGGGGGGG=FFGGGFFGGGGGGGGGGFFFFFFFF-@FDFFFFFFFFFFFFFFFFFFFFFFFFFFFF//;FB
@M05620:37:000000000-D9766:1:1101:13849:2424 1:N:0:76
ACCACACCTTCTACAATGAGCTGCGTGTGGCTCCAGAGGAGCACCCCGTGCTGCTGACCGAGGCCCCCCTGAACCACAAGGCCAACCGCGAGAAGATGCGCTGAGGGGCCCGCTACCTCCTCTGGTGGCCGCCTCCCTCCTCCCTCGTCGCCCGCAGCTGCTCCGTTTCTCACTGGTGGTCTCCTCTTCCGCCGTCCGCAGGACGCTCCTCTCTTATCTCAGTCTCCTTTGGTACTATGCAGGTGCTAGAT
+
1AAAAA>AFFC1AFDBEF1EDEBCEAFAC0BFFF1BDCAG/GH0AF/EAEF/G11GF0CEEEEE/B//EGFFHHE0FFG0FGHE>>EEE@EGCAHGBD1///>/0?/>/</---<A<0<.<<G00GGGHGCGG..C:/CEG/B.C/-.;-;B.--:A99;B/;;--///;///99-;--;;///9;B/;/;--9@----9@-;9-----9BFB///////9//:/;BF/://-//:/;9FFF--//:/9//
@M05620:37:000000000-D9766:1:1101:17421:2567 1:N:0:76
AGTGCCAGCTCTCAATCGCACAGGGGACCCAGGGCCTGGCCCCTCCATCCAGAAAACCTATGACCTCACCCGCTACCTGGAGCACCAACTCCGCAGCTTGGCTGGGACCTATGTGAGTATCCAGCGTAGGAATCTGGGAGTTGGGGAGGAGTGAGGAGTTGGGGAAAGACAGTCCTAACCGTGGAGGGTTCTGGTAAATGATGGGGTGAGGAGGGGCTCTTTGGCTCCCACCAGTCCCCCTGTCTGGTCTA
+
BBAABFFFBFFFGGGGGGGGGCHHGGGGGGHHGGGEGGHHHHGHGGGHHHHHGHHHHGHHHHHHHHHHHHHGGGEGHHHHGGGHHHHGGHHHGGGGGHHHGHHGGGHHGHHHHHHHHHHHHHHHHGGGGGGHHGHHHHHGGHHHGGGGGGGHHHHHHGHHHHGGGGHHHHHHHHHHHHHHGGEGGGGGEGGGGGFFGGGGGGGGGGFFFFFFFFFFFFFFFFFFFFFFFFFFFFFFFFFFFFFFFFFFFFF
@M05620:37:000000000-D9766:1:1101:10837:2574 1:N:0:76
AGTGCCAGCTCTCAATCGCACAGGGGACCCAGGGCCTGGCCCCTCCATCCAGAAAACCTATGACCTCACCCGCGACCTGGAGCACCAACTCCGCAGCTTGGCTGGGACCTATGTGAGTATCCAGCGTAGGAATCTGGGAGTTGGGGAGGAGTGAGGAGTTGGGGAAAGACAGTCCTAACCGTGGAGGGTTCTGGTAAATGATGGGGTGAGGAGGGGCTCTTTGGCTCCCACCAGTCCCCCTGTCTGGTCTA
+
AA>AAFFFCFFFGFGGGGGAFGHCFEEGFFHHFEGGGGHHHHGHG12BBFGHHHGHGGHHHFHGHHHHFGHC?/>EGGHEHHHHHHHEGHHHEGFGGHHHGGHGGGHHGHHHHHHGHHHHHHHHHGEGGGHHHHHHHHFGGHHHGGEGGAEGHGHHHGHHHHGCFFHHGGGGGGGGGGGGGFEGGGGGEFGGGFFFFFFFFFFFFFFFFFFFFFFFFFFFFFFEFFFFFFFFFFFFFFFDFFFFFFFFFF9
@M05620:37:000000000-D9766:1:1101:21261:2582 1:N:0:76
ACCACACCTTCTACAATGAGCTGCGTGTGGCTCCCGAGGAGCACCCCGTGCTGCTGACCGAGGCCCCCCTGAACCCCAAGGCCAACCGCGAGAAGATGAACCCAGGTGCGTGGCCCGCTCCCTCTTCTGGTGGCCGCCTCCCTCCTTCCTGGCCTCCCGGCGCTGCGCCCTTTCTCACTGGTTCTCTCTTCTGCCGTTTTCCGTAGGACTCTCTTCTCTGCCCTGCGTCTCCTTTGGAACTCTGCCGGTTC
+
AAABBBAAFFFFFGGDGGBGGGHBFEFBFEGGGFEAAEEEFHHFHGGGGAEEHDGHHHHGGGGGEGCFGGGHFHEEEGGHGHHFEFEEFC>BBDGHHGHFHCD?GFHF1CFCAC<GGGG-ACGHHHDGHBGGCHHGG?EGGGGGEBFGFGGGGGGGGAFGCFDBCFFFFFFFFFFFFFFFEFFFFFF;;FFFFFFFDFFFFFDF9AAFFFFFFFFFFBFFBF9BFECADFFFFFFFFBBFFFFFF/9=@F.
@M05620:37:000000000-D9766:1:1101:13581:2596 1:N:0:76
ACCACACATTCTCCAATGAGCTGCGTGTGCCTCCCGAGGCGCCCCCCGTGCTGCTGACCGCGGCCCCCCTGAACCCCACGGCCACCCGCGCGAAGATGAGGCGAGTGGCCCGCTCCCTCTTCTGGTGGCGGGCTCCCTCCTTCCTGGCCTCCCGGCGGTGCGCCCTTTCTCCCTGGTTCTCTCTTCTGCCGTTTTCCGTAGGAGTCTCTTCTCTGCCCTGCGTCTCCTTTGGAACTCCTCCGGTTCTCGAT
+
>1A1>>A11BFF3F1F3F1B11FFE0BA03D11ABAAAE//E/EEGEE/>F>DFCFHHG//>/EG/EEE//011?CCG/B/<CC/?//AC---<<.<D0<G.:-;;GEA9.9AA9AFFGGGGGGF0/9.-;-;-------;B/B/B/:-/-99-@-9-;>@@-;9-FBFFF/F9/99/BF/B/BF//;/;@:-/;BBBF--B//-/:9B/BFFFF/99/-:----;F/;///B///;//9BA-@?-;/-:;
@M05620:37:000000000-D9766:1:1101:18484:2630 1:N:0:76
AGTGCCAGCTCTCAATCGCACAGGGGACCCAGGGCCTGGCCCCTCCATCCAGAAAACCTATGACCTCACCCGCTACCTGGAGCACAAACTCCGCAGCTTGGCTGGGACCTATGTGAGTATCCAGCGTAGGAATCTGGGAGTTGGGGAGGAGTGAGGAGTTGGGGAAAGACAGTCCTAACCGTGGAGGGTTCTGGTAAATGATGGGGTGAGGAGGGGCTCTTTGGCTCCCACCAGTCCCCCTGTCTGGTCTA
+
>1>>AF1CAFCDBGGFBAFFA0BA0EFGEGHHGG0AE/GFAGGHGGHHE0GFGC1FG/0FHHHHGHFHHHHGGGG/FGHFHHHEA0FGHFHHGGEE@GHHEHHGG?GFG0FGDGFHHHHHHEH10B<B//FGHHHHH0?//??GGGF--CEH.DH.C.<C0GCCEFHAG/CG00CHHGHAAE.-9CE@9FGBFGFFBGGGGGGGGGA@FFFFFF@;@@FFBFFFE/BAFFFFFF//;FFF?FFFFFFFFFB
@M05620:37:000000000-D9766:1:1101:13859:2636 1:N:0:76
ACCACACCTTCTACAATGAGCTGCGTGTGGCTCCCGAGGAGCACCCCGTGCTGCTGACCGAGGCCCCCCTGAACCCCAAGGCCAACCGCGAGAAGATGAACCCAGGTGGGTGGCCCGCTCCCTCTTCTGGTGGCCGCCTCCCTCTTTCCTGGCCTCCCGGCGCTGCGCCCTTTCTCACTGGTTCTCTTTTCTGCGGTTTTCCGTTGGACTCTCTTCTCTGCCTTGCGTCTCCTTTGGAACTCTGCTGGTTC
+
BBBBBBBAFFFFGGGGGGGGGGHCGEEBCEHHHGGGGGGGGHHHHGGGGGGGHHGHHHHGGGGGGGGGGGGHHHHGGGGHGHHHHGGGGGCCCGGFDFFHHGG/?C1</</>-<GA-<A?EEHBG0=0<;;CDHFDGDGGG.9F/;;C;0;9CFFCE9;----;9A-BFFFFFF9///B9.;BFB///99:9/9--A@A?B/.//;.//BFFFFB;9BFB/;/:/99:99BB9/FFBFF//9:B/9;F/B/
@M05620:37:000000000-D9766:1:1101:11151:2642 1:N:0:76
AGGACCAGCTCTCCATCGCACAGGGGACCGAGCGCGTGGCCCCTCCATCGAGAAAGCCTATGACCTCACCCGCCACCTAGGGCACCCGCTCGGCAGCTTGGCTGGGACCTATGTGAGTATCCAGCGTAGGAATCTGGGAGTTGGGGAGGAGTGAGGAGTTGGGGAAAGACAGTCCTAACCGTGGAGGGTTCTGGTAAATGATGGGGTGAGGAGGGGCTCTTTGGCTCCCACCAGTCCCCCTGTCTGGTCTA
+
>111>>1BAFFFCGG11AA1A0B0F00000AE/AA/AEECAGECEGF1F/B///@1BGFC1B2GG1BFGGE////?GC1B0/FF/F//>/<//?/</01</FBFGGHFCFB1??G1>DGFHH1>GGA.<ED0<D0DF/.<CGFHC@.;C:;;A09.0CCBF/@@..9./B/9FGBFGBFF?AE;-9A?-;9BFFB:9/BF/BFFFF9-AF?;99;-9@ABFFFFBFF?F-AA-FBBFFFB@FFF9FFFFFF
@M05620:37:000000000-D9766:1:1101:19393:2647 1:N:0:76
ACCACACCTTCTACAATGCGCTGCGTGTGGCTCCCGAGGAGCACCCCGTGCTGCTGACCGAGGCCCCCCTGAACCCCAAGGCCAACCGCGAGAAGATGAGGTGGGTGGCCCGCTCCCTGTTCTGGTGGCAGCATACCTCCAACCTGGCATCCCGGCGCTGAAGCCTTTCTCCCGGGTTCTCTCTTCTGCCGTTTTCCGTAGGACTCTCTTCTCTGCCCTGCGTCTCCTTTTGACATCTGCAGGTTCTTGAT
+
ABBABAA>BCFFCGGGFG4EE?E?EAA22AGGBEFE2EE?DHHHHGGEEEAF5GEFFHG00>/EFAEEGEEFGFHGGGEGEEHHEGABGG/><<F1DGFHHHH/>EDDH0>A@-<<<G0000==;;CE./;CC0<;GGHE//;9;;AF/FBFGFGGG-BBD//:;BFFFFFB/.;-.;AFFFFFFFFFFFBA./;BFFF.9.;:9/;FFFFFFF//;9/:.B9@FFF/B:/:.///:99;FFF9//9/;9/
@M05620:37:000000000-D9766:1:1101:13506:2649 1:N:0:76
ACCACACCCTTCGACACTGATCTGAGTGTGTCGCCCGAGTCGCACCCCTTGCTGCTGCCCGAGGCCCCCCGGAACCCCAAGGCCACCCGAGAGAAGCTGACCCCAGGTGAGTGGCCCGCTCCCTCTTCTGGTGGCCGCCTCCCTCCTTCCTGGCCTCCCGGCGCTGCGCCCTTTCTCACTGGTTCTCTCTTCTGCCGTTTTCCGTAGGACTCTCTTCTCTGCCCTGCGTCTCCTTTGGACCTCTGCCGGTT
+
AAA?AAA>AA1BAAAEAF1G3BBG3DBBADBD0BE?E/AA0/AEGGGGBCF11BBA1FGEA/>/E>EEGG/>E>EGGG///?GGFGF///<>BFGHG1110?C//????1?<?/>FH-<@@A./<GDHH0D=C.CC@C-:EEFF9:/0;/0CB.CBA..:--;;9>F9@-@@BBFBFFFB/FFB/9/99BFBFB9:@AB/-B9?FFB?/B/9:BB/BBBFF//E;?-@A@F-//9BF///99FFF//-;;9
@M05620:37:000000000-D9766:1:1101:21420:2675 1:N:0:76
GAGGCTGGCTTGGCAGAACATAATATACTACGGGAACAGTTCCCCCTTGAACTGGCCAAATGTCTTGACCCAATTACTTACTCTGAGACTCCGGAGAATGGCTCGGAGCTATGCGGGTACACTAGACAGTAATCCAGGCATTGAGGCTATGAACCACTTTGAAGTCCGATTGCCCTATCCTTGGCAGTAGCCGGTATACCTGGGGGGCCCGCGGGGCACGTTGGGTCCCACCCGCGCCCCAGCCTGGTTCA
+
>1>>>>B1>>B>E11A1AABBAD3D33AD3DB00000BBBDDD1BEAA01111B0/01/0BBDFD2B2B1AA/0B1B222@1D2DD1@B1BB//>//01110B1>>E/E01211////<1B110111>01@@2221<0??1111?0?/1?111?.0>1><11111>>....<0<C//<0<000;:0./000:.-;-.;0000..9?------9--;@-;--;9F-;-9F/;AA9---;-----;--9////
@M05620:37:000000000-D9766:1:1101:15907:2709 1:N:0:76
ACCACACCTTCTACAATGAGCTGCGTGTGGCTCCCGAGGAGCACCCCGTGCTGCTGACCGAGGCCCCCCTGAACCCCAAGGCCACCCGCGAGGCGAGTGGGTGAGTAGCCCGCCAGCTCTCCTGCTGCCCCCTTCCCGCCCTCCTGGCCCCGCGCCCCTTCGCCCTTGCTCACTGGTCTGCCGTTCTGCGGCGGTCCCTATTACTCGCTCTTCGGATCCTATGCTCCTCTGGAACTCTGCAGGCTCTCGAG
+
BBCBCCCBFFFFGGGGGGGGGGHHGEGEGGHHHGGGFGGGGHHHHGGGEFGGHHHHHHHGGGGGGGGGGGGHHHHGGGGH//?F/B?/>/>@@<<@/</>.<..>>11><F-----.<0;0=:00;:0;..=-CFG/A9;-AEF/=CF..--;@---9A.B.;AFF//0:;0BF0/:00/;0-;D/A:B---:-:C-.;0000000.-...0;....;/000900;FF/BB0900;00;B00..../0;B.
@M05620:37:000000000-D9766:1:1101:20416:2711 1:N:0:76
ACCACACGTTCTACAATGAGCTGCGTGTGGCTCCCGAGGAGCACCCCGTGCTGCTGACCGAGGCCCCCCTGAACCCCAAGGCCAACCGCGAGAAGATGAACCCGGGTGCGTGGCCCGCTCCCTCTTATGGTGGCCGCATCCCTCCTTCCTGGCCTCCCGGCGCTGCGCCCTTTCGCTCTGTCTCTCTCTTGTGGCGTTTCGAGGGGGTCTCTTTTCTGTGCTGTGCGTCCGTTTTGGATCTGCGGGGGATT
+
BABBBAB3B>B>GFFGGGBGGGHHGFG2AEBAFFFBEEFEEAEFGGGEEEBFFHFHHHG@EFGGGGGGGGGFBHHGGEEHGHGHHFEEBC<BDGHGHHHBGAA//@<<<-<>A-.CDDDGGG/;GG0<:G<CDGGF--:9FAFG./0;/9B;990.C:;99;;-@.9@FFF/B/.9...B//;BFFF//;///..-9@-/...--;--;BFFB//;B/9////;;/.;=--.;/..-//////9--;--;/
@M05620:37:000000000-D9766:1:1101:12948:2733 1:N:0:76
AGTGCCAGCTCTCAATCGCACAGGGGACCCAGGGCCTGGCCCCTCCATCCAGAAAACCTATGACCTCACCCGCTACCTGGAGCACCAACTCCGCAGCTTGGCTGGGACCTATGTGAGTATCCAGCGTAGGAATCTGGGAGTTGGGGAGGAGTGAGGAGTTGGGGAAAGACAGTCCTAACCGTGGAGGGTTCTGGTAAATGATGGGGTGAGGAGGGGCTCTTTGGCTCCCACCAGTCCCCCTGTCTGGTCTA
+
AAAABFFFBFFFGGFFGAF2EAAGGCDGGGGHFFGE2FBGHHGEGGGGHH3GBGHHHGHHHB5FGFG@GHF>EEEGHHFB2??1BFGHGFHFGG?CEGHHEGHFGGCGEFG??DG?F?FGHGHFCC??CEHFHHFHHGEGGEGHGGEGDDGCC0GHF.CBDHGGGGEFHHGH:G:GHFHGG9;BAEGGE.F0CBCFGF9FFFGGGDFB.FFBDFBB?-EFFFFE//BEEFFFF?BFFFFF?FFFBBB/9/9
@M05620:37:000000000-D9766:1:1101:13832:2756 1:N:0:76
ACCACACCTTCTACAATGAGCTGCGTGCGGCTCACGAGGAGCAGCCCGTGCTGCTGACCGAGGCCCCCCCGAACCCCAAGGCCAACCGCGCGAAGATGAGGTGGGTGGAACGCTTCCTCTTCTGGTGGCTGCCGCCCTCCTTCCTGTCGTCCCGGCGTTGCGGCCTTTCTCCCTTGTTCTGTCTTCTGGCGTTTTGCGTCGGAGTGTCTTCTCTGGCGTGCGTATCCGTGTGAGTGCCTCCGGATGTGGAT
+
ABAAAAAAFFFFAFGGFFFFGFGHE2E22AAAAABGEE2E11F32ABA0BE15GFHFHBEF0/>BEF@E//>/EE</?DC?GFGHED<<B><@CC.=<>>00>.-..-<</.;.;;:0C:CGGE00;D..:.9-;A-;EEFFF/0C099;.;9-@---9;.9--;9;//99BFF/.9;;B/;/;B/BB/;@;-;A.99;--@--99//;9FF////9-.;;AA...;.;...99;/9//:9.;.;;;////
@M05620:37:000000000-D9766:1:1101:18675:2779 1:N:0:76
GAGACTGCTTTGGCAGAAAGTTATATGTTACTCCAACAGTTCACCCTGGACCTGGGAAAGATTCTCGCCTGAACCACAAGGCCATACGCGAGAAGCAGAGGTGAAAGGACCGCTACCTCTAATGGTAGCCGCCTCACTCATTCCCGGCCTACCGGAGCTGCGCCCTTTCTCACTGGTTCTCTATTCTGCCGTTTTCCGTAGGACTCTCTTCTCTGAAATGAGTCTACTTTGGAACTCTGCAGGTTCACGAT
+
>>1>>BBFFFDFFBB1111BB333A3DDE3DB1BA1BABB2F2DGHFFH0BBABFAABGG01B2D2ABAEG0AA/BBFFB/FGH0BFGFE/>/>F@10B?/FGG111B0BGEC//>01DF1121D>2BBGC>/CCHHF?GDGHH1?<>CAF><A@@CA<CGCC.;@GBHGGH00;C;<CFG:0;F0;BFCA.;/EGGGBAECFF/FGFGGFGF0;B//;:BF/;F//;9FFF;;FF/FF9B/;FBB/99A9
@M05620:37:000000000-D9766:1:1101:12958:2813 1:N:0:76
ACCACACCTTCTACAATGAGCTGCGTGTGGCTCCCGAGGAGCACCCCGTGCTGCTGACCGAGGCCCCCCTGAACCCCAAGGCCAACCGCGAGAAGATGAGGGGGGTGGCCCGCTCCCTCTTCTGGTGGCCGCCTCCCTCCTTCCTGGCCTCCCGGCGCTGCGCCCTTTCTCCCTGGTTCTCTCTTCTGCCGTTTTCCGTCGGACTCTCTTCTCTGCCCTGAGTCTCCTTTGGACCTCGGCCGGTTCTCGAT
+
AA>AAAAAFFFFGGG45B5BGFGGEEEEH2FHHGGA2EE2EHEHHGGGEAEGHHHGHHHGGGGGGGGGGGGHHHHGGGGHGHHHEGGGGGCGCFHFBFDGB/</--;9F.9@=BBFFFBFFFFB//.9A.-@>9AEFFFDFFFF/9/;9/;E?9@-9-99A;BDBBFFFBFBFF/.:/BFBFFF/FBFFEBDFFFFFF/9@B;?-/9;FFFFFFFFFAFF..9/9BFFF/9/F/:.B..9ABBBD.B/AB;
@M05620:37:000000000-D9766:1:1101:9489:2838 1:N:0:76
ACCACACCTTCTACAATGAGCTGCGTGTGGCTCCCGAGGAGCACCCCGTGCTGCTGACCGAGGCCCCCCTGAACCCCAAGGCCAACCGCGAGAAGATGAACCCAGGTGAGTGGCCCGCTCCCTCTTCTGGTGGCCGCCTCCCTCCTTCCTGGCCTCCCGGCGCTGCGCCCTTTCTCACTGGTTCTCTCTTCTGCCGTTTTCCGTAGGACTCTCTTCTCTGCCCTGCGTCTCCTTTGGAACTCTGCCGGTTC
+
AABAAAAAFFFFGGGGGGFFGDGCEEFBFEHGFFFEDGGFGHHHHGGFGEGGHHHHHHHGGGGGGGGGGGGGHGHGGGGHGHHHHGGEGG/><DHHHHHFHHGGEFHH1?GHCGHGGGD-CEHHHH=DDDHHDHHGGGGGHGHGCFGGGGGGGGGGG;EGGD9;BFFFFFFFFFFFFFFFFFFFFFF;BFFFFFBBDDFFFFBF;ADFFFFFFFFFFFFF/;.;F.9;@;BFFFFFFFFFFFFFF/;BDF.
@M05620:37:000000000-D9766:1:1101:21330:2839 1:N:0:76
ACCACACCTTCTACAATGAGCTGCGTGTGGCTCCCGAGGAGCACCCCGTGCTGCTGACCGAGGCCCCCCTGAACCCCAAGGCCAACCGCGAGAAGATGAACCCAGGTGCGTGGCCCGCTACCTCTTCTGGTGGCCGCCTCCCTCCTTCCTGGCCTCCCGGCGCTGCGCCCTTTCTCACTGGTTCTCTCTTCTGCCGTTTTCCGTAGGACTCTCTTCTCTGCCCTGCGTCTCCTTTGGAACTCTGCAGGTTC
+
AAAABABBFFFFGGGGGGFFGFHBFAEACEHHAFFFDGGFFHFHHGGGGGGGFHFBHHHGCG@FGDGGGGGCHCHGGGGHGAGHHGGGGG/</DHFHEE2GAFCGGGG<CFFGGHHG?<-A<GHFHHHHHGF?FFGCDDAG9BF9CC;FFGGG.CFAGD??BBFFFF;ADCFFFFFFFFBBFFFFBF9;FFBFEFFFFFEFFFFFFAFFFFFFFFFFFF//9.99A-.@DBFFFFFFF/BFFFFF//999/
@M05620:37:000000000-D9766:1:1101:16881:2923 1:N:0:76
ACCACACATTCTACAATGCGCTGCGTGCGGCTCCCGAGGAGCACCCCGTGCTGCTGACCTAGGCCCCCCTGAACCCCAAGGCCAACCGCGCGAAGATGAGGTGCGTGGCCCGCTTCCTCTTCTGGTGGGCGCCTCCCTCCTTCCTTACCTCCCGGCGTTGCGACCTTTCTCCCTTGTTCTTTCTTCTGGCGTTTTCCGTCGGAGTCTCTTCTCTGACCTGCGTGTCCGTGTGAACCCCTCCGGTTGTGGAT
+
>>A1AAA>1BBDGGGGCGB1A0A0EAEB0AEAA/BA/AEAAHHFHGE/BBBEFGHGHHF1@@EGFEGGGEC>EEG?EGCE<EFGFF/<BB/<<BB/<1DGG<?1>?C?C0>>CC..<=GDGEH0DDG?-.:;::9;ECFEFFGFB009/;:EA?9?=--;---;9A9/B/BFFF;-:BBF/:BFF/B//99;;@EFF-9-9@@-9/;;B/FF////;/9;A@B---;-;:;AF//-999;A-@-;-;--//
@M05620:37:000000000-D9766:1:1101:10754:2925 1:N:0:76
ACCACACCTTCTACAATGAGCTGCGTGTGGCTCCCGAGGAGCACCCCGTGCTGCTGACCGAGGCCCCCCTGAACCCCAAGGCCAACCGCGAGAAGATGAGGTGTGCGGCCCGCTCCCTCTTCTGGTGGCCGCCTCCCTCCTTCCCGGCCTCCAGGCGCTGCGCCCTTTCTCCCTTGTTCTCTCTTCTGACGTTTTCCGTCGGACTCTCTTCTATCCCATGCGTCTTCTTTTGACATCTGCCGGTTTTCGAG
+
AAAAABABFFFFGFGFFGGFGBGBEAAEGGHHAFABEEEGGHGHHGGGEEGGHHHHHEGGGEGGGAEGGGGFGCGEGGCFEEHHGFE<B@B</A?FDFDF0?<??1<>/<-->>-<C//C0=GD00/:;CCCGE.GAF/9/FFG/;--9A.CBB/.9-9-99-;@-BB///9/9/:/B/;/;BBFFF//;;A:/ABBDF.;--9-;BBFFFFBF/:;9/F9?.@../;B;/;.;/9:9//99>;D..:;..
@M05620:37:000000000-D9766:1:1101:13044:3034 1:N:0:76
ACCACACCTTCTACAATGAGCTGCGTGTGGCTCCCGAGGAGCACCCCGTGCTGCTGACCGAGGCCCCCCTGAACCCCAAGGCCAACCGCGAGAAGATGAACCCAGGTGCGTGGCCCGCTACCTCTTCTGGTGGCCGTCTCCCTCATTCCTGGCCTCCAGGAGCTGCGCCCTTTCTCACTGGTTCTCTTTTCTGCCGTTTTCCGTTGGACTCTCTTCTCTGCCTTGGGTCTCCTTTGGAACTCTGCAGGTTC
+
1A1AAA?AFFCDEGG1AFGAAAF1EEEEG0FFFFFAEEG/EHHHHGAGE/EAGAFGHAEEGGGG/E>EGGGHHHCEGGGGGHHHEFGEG@<C?CGHBDGF1///?/1<1>//-<0<----<<0DD0DG0D0/.CG--;./;::C.00;;0;FGAFGG/9/...99C@ABA;9BFFF/BF/9BFF/;B/;FF/B/;@-;/;F9-B/-99/BF/B9B////9BF/;//;99-/;/BFFF9//999F//;:99:
@M05620:37:000000000-D9766:1:1101:16622:3045 1:N:0:76
ACCACACCTTCTACAATGAGCTGCGTGTGGCTCCCGAGGAGCACCCCGTGCTGCTGACCGAGGCCCCCCTGAACCCCAAGGCCAACCGCGAGAAGATGAGGAGAGTGGCACGCTCCCTCTTCTGGTGGCCGCCTCCCTCCTTCCTGGCCTCCCGGCGCTGCGCCCTTTCTCCCTGGTTCTCTCTTCTGCCGTTTTCCGTAGGACTCTCTTCTCTGCCCTGCGTCTCCTTTTGAACTCTGCCGGTTCTCGAT
+
ABBCCCCCFFFFGGGGGGGGGGHHGEEEGGHHGFFEGGGGGHHHHGGGEEGGHHHHGHHGCGGGGFGGGGGHHHHGGGGHFHHHHGGGGGGGGGHHFHHHH2?/<F?F=0??CGAGGHHHHHFGFDHG.C@FGGGHGHHGHHHHHGHGFFAAG?CGGCCCFF@DDBFFFFFB/B9.009BFFFFFFFFFBDD;BEFFFF.A?FBFFBBBFFFFFFFFFFF.CFF.FFFFB90.0;BBF00BDCFF.;BEF/
@M05620:37:000000000-D9766:1:1101:10982:3098 1:N:0:76
ACCACACCTTCTACAATGAGCTGCGTGTGGCTCCCGAGGAGCACCCCGTGCTGCTGACCGAGGCCCCCCTGAACCCCAAGGCCAACCGCGCGAAGATGAACCCAGGTGAGTGGCCCGCTCCCTCTTCTGGTGGCCGCCTCCCTCCTTCCTGGCCTCCCGGCGCTGCGCCCTTTCTCACTGGTTCTCTCTTCTGCCGTTTTCCGTTGGACTCTCTTCTCTGCCTTGCGTCTCCTTTGGAACTCTGCGGGTTC
+
1AAAAAA>CFC@BGGBGGBB1FGHGAFBAA0BB0BBAEECEAE0ABEEEEGEFHHHGHHEE?C/FGG/EEEHBHH/EGGGGHHCH/EECC/>>@C/GGDFH/<??/FF10>F.F0F@<ACGGHHHH0=;CGHGHHGCGGGGGGG;;CFFGFFGGGGG9;AA@-;@F?@F@@FFFFFBFFFFFFFFFF:;BFFFF/-;BFFF;-B/9A/BFFFFFFFF;FFFF/;B;@-9-:;BFFFFFFFF/;:F-;-@F-
@M05620:37:000000000-D9766:1:1101:14037:3155 1:N:0:76
ACCACACCTTCTACAATGAGCTGCGTGTGGCTCCCGAGGAGCACCCCGTGCTGCTGACCGAGGCCCCCCTGAACCCCAAGGCCAACCGCGAGAAGATGAACCCAGTAGCGGGGCCCGCTACCACTGCTGGGGGCCGCCTCCCTCCTTCCGGGCCTCCCGGGGCGGCGCCCTTTTTCACCGGTTCTCTCTTCTGCCGGTTTCCGTAGTACTCTCGTCTCTGACGTCCGCCTCCTTGGAAATTCTGCTGTTTC
+
>AAAA>AAFFFFGGGBBGGEGBFFGGEE4EBGGFFE2EE2BB2BGGEFEAEAF3FFFGHG0E@EFEFFGGG23B/?EE/?F?F/?FF@C?B>//?2>2F>F/?<F<111>/---A-:C--:/0:/0:0CF?--;B9@-.;99..9./;/.;9--.9.9A--;----99>D-///99///:-9..:9////;BB/B;-9A?/BD/99.9/9/:/.;..;;///....--.;;..9////:///;//9;9//9
@M05620:37:000000000-D9766:1:1101:9867:3163 1:N:0:76
AGTGCCAGCTCTCAATCGCACAGGGGACCCAGGGCCTGGCCCCTCCATCCAGAAAACCTATGACCTCACCCGCTACCTGGAGCACCAACTCCGCAGCTTGGCTGGGACCTATGTGAGTATCCAGCGTAGGAATCTGGGAGTTGGGGAGGAGTGAGGAGTTGGGGAAAGACAGTCCTAACCGTGGAGGGTTCTGGTAAATGATGGGGTGAGGAGGGGCTCTTTGGCTCCCACCAGTCCCCCTGTCTGGTCTA
+
ABABBFFBAFFFGBGGGGGGGGFHGGGEEGHHGGGGFGHHHHGHGGHHHHHHGHHGHGHEHHHHHFHHHHHGGEFGHHHHHHHHHHHGGHHHGGGGGHHHCHHGEGHHGHHHHH2D11GGHHFHHGGGGGHHHHHHHGFGGHHH/A<@CACFGDHHCEHGHH?@EFEHBHFHHHHGHGHHGGGGDGG?EGGGGGGFGGGGGGGGG.9@AFFEFF?BB;EFFFEFFFFFFFFFEFFFFFFFBFFFFFFFFF/
@M05620:37:000000000-D9766:1:1101:21740:3244 1:N:0:76
ACCACACCTTCTACAATGAGCTGCGTGTGGCTCCAGAGGAGCACCCCGTGCTGCTGAAAGAGGCCCCCCTGAACCACAAGGCCAAACGCGAGAAGATGAACCCCGGTGAGTGGCACGCTAGCTCTTCTGGTGGCCGCCTCCCTACTTCATGACCTCCCGGCGCTGCGACCTTTATCACTGGTTCTCTCTTCTGCCGTTTTCCGTAGGACTATCTTCTCTGACCTGAGTCTCCTTTGGAACTCTGCAGGTTC
+
11>>A>1AFFC1AFG13AFA11A1AABFE0BGAF11AAB0AGHHHG?GA/B/D11BF11BGF/E/A/EEGGGHF/0BGH0>EH>/0??E/><//<B1EEGH/C/<>B</?>F//0FACGC/1F1<<=FB<10.><<-<A.<CG0<:00:;:0/:CCC:.C--9-;C?-@@AFF//BBFBB-//;;FB;BFFFFFF@BFFEFFF/-;A/BF/BF/B///;B:///B/BFF/BFFFFFF/9F//;FFF/-;9/
@M05620:37:000000000-D9766:1:1101:22544:3253 1:N:0:76
AGTGCCAGCTCTCAATCGCACAGGGGACCCAGGGCCTGGCCCCTCCATCCAGAAAACCTATGACCTCACCCGCTACCTGGAGCACCAACTCCGCAGCTTGGCTGGGACCTATGTGAGTATCCAGCGTAGGAATCTGGGAGTTGGGGAGGAGTGAGGAGTTGGGGAAAGACAGTCCTAACCGTGGAGGGTTCTGGTAAATGATGGGGTGAGGAGGGGCTCTTTGGCTCCCACCAGTCCCCCTGTCTGGTCTA
+
>A>>AFFFAFFFGFGFGGGGGCH4BFAEEGDGAEEECFHGCGGGGGHFHA3GFHF2FEHC5GFHHAGGHHHGGE/EHHHGGGHHGHAGG3GHAEE?E?FGAHHE/?GHG0FDFHGDGHHHHHGHHGGG/<@FGHHHHHFFGHHHGGGGCF>GHFHAG.CGHH-ACEEHFH//<G0CGHHH@FFGGEGG9CFGGGGEFFG0;BF0CDFBFFFFDFB-B=EFBFFBFFFEEFFFF.9;FB?A-;FFF///:B9
@M05620:37:000000000-D9766:1:1101:16036:3260 1:N:0:76
ACCACACCTTCTACAATGAGCTGCGTGTGGCTCCCGAGGAGCACCCCGTGCTGCTGACCGAGGCCCCCCTGAACCCCAAGGCCAACCGCGAGAAGATGAGGTGAGTGGCCCGCTCCCTCTTCTGGCGGCCGCCTCCCTCCTTCCTGGCCTCCCGGCGCTGCGCCCTTTCTCCCTTGTTCTCTCTTCTGCCGTTTTCCGTAGGACTCTCTTTTCTGCCCTGCGTCTCCTTTGGAACTCTTCCGGTTCTCGAT
+
AAABBAAAFFFFFGGFGGGGFGHHGEGGHGHHHGGFFGG?EHHHHGFEEEGEFGCGHGCEFG?EEG/FGGGGHHEFGGGFGHHEEFGGGCFGGFHHEFGGF2<?FGH//<?>CDGGGHHHHHHHG0@G@;;ADG?EAFGGGGGGGGFFFGGGFGGCF-@9A--;BCFFFFFFFF/;BFFFBFFFFFFFBFD;AFFFFFF.ADFFFFFFFFBFFFF;FAFF.;AB.;;;B;/BF;FFF//;/DFBD9;9;FB
@M05620:37:000000000-D9766:1:1101:14714:3263 1:N:0:76
AGTGCCAGCTCTCAATCGCACAGGGGACCCAGGGCCTGGCCCCTCCGTCCAGAAAACCTATGACCTCACCCGCTACCTGGAGCACCAACTCCGCAGCTTGGCTGGGACCTATGTGAGTATCCAGCGTAGGAATCTGGGAGTTGGCGAGGAGTGAGGAGTTGGGGAAAGACAGTCCTAACCGTGGAGGGTTCTGGTAAATGATGGGGTGAGGAGGGGCTCTTTGGCTCCCACCAGTCCCCCTGTCTGGTCTA
+
ABAABFFFBFFFGGGGGEGGE2BGGGGCEECGFEEGGFFAFHGHGG1B1EEHE33FGGFHHHHHHHHHHHGGG>EFFHHHCGHHHHHHGFHHG?EGG3BF<BGGG?FGGHHHHDDG3BFHHHHHHGEFGGBHGHHHHHHFGHHE1><DGCEHHHHHFA/<GH-AEFGHHHHHH0GHFFGG-EEGFEG-;9FGGGCFGEGGGFGFE.ABEFFFDF;FF-EFFFEFFFFFFFFFEFBFF/AFAA/BFFF/BFF
@M05620:37:000000000-D9766:1:1101:19878:3263 1:N:0:76
AGTGCCAGCTCTCAATCGCACAGGGGACCCAGGGCCTGGCCCCTCCATCCAGAAAACCTATGACCTCACCCGCTACCTGGAGCACCAACTCCGCAGCTTGGCTGGGACCTATGTGAGTATCAAGCGTAGGAATCTGGGAGTTGGGGAGGAGTGAGGAGTTGGGGAAAGACAGTCCTAACCGTGGAGGGTTCTGGTAAATGATGGGGTGAGGAGGGGCTCTTTGGCTCCCACCAGTCCCCCTGTCTGGTCTA
+
ABAABFFFBFFFGGGGGGGGGCGCFGGG?EHHFGGGGGHHAGGHGGHHHHHHHHHHHGGHHHHHHHHHHHHGGEGGHHHHFGHHHHHHGHHHEEGGGFHHGHHGGGHHGHHHHHHHHHHHH3FGHGDGGGGHHGHHHHHGGHHHGGFGGGEGHHHHHGHHHHGGGGHHHHHHHHHHHHHHGGGGGGGGEGGGGGFGGGGGGGGGGGGFFFFFFFFFFFFFFFFFEFFFFFFFFFFFFFFFFFFFFFFFFFF
@M05620:37:000000000-D9766:1:1101:14449:3298 1:N:0:76
ACCACACCTTCTACAATGAGCTGCGTGTGGCTCCCGAGGAGCACCCCGTGCTGCTGACCGAGGCCCCCCTGAACCCCAAGGCCAACCGCGAGAAGATGAGGTGAGTGGCCCGCTCCCTCTTCTGGTGGCCGCCTCCCTCCTTCCTGGCCTCCCGGCGCTGCGCCCTTTCTCCCTGGTTCTCTCTTCTGCCGTTTTCCGTAGGACTCTCTTCTCTGCCCTGCGTCTCCTTTGGAACTCTGCCGGTTCTCGAT
+
A>1AAAAAFF@@BGFBDBBFDGFHEEGBA0FGHFG0AEEAEHHHHGGGGAEEFEGHHHHGGGCGFGGGGGGHHHGGGGGGGHHHHGGGGC<BCGHEFGFHH??<FGHGG<?CGG-EGHHHHHHHHDGFGC@CGCGHGFHGHHHHBFBFGGGGGGGGGAG@F?-;@@FFFFFBFF9EFFFFFFFFFFFFFF@;;BFFFFF-AFFFFFBFFFFFFFF9FAFF-@B@AFF;B;9BFBFFF9/;/@@9B-9;AF;
@M05620:37:000000000-D9766:1:1101:11128:3309 1:N:0:76
AGTGCCAGCTCTCAATCGCACAGGGGACCCAGGGACTGGCCCCTCCATCCAGAAAACCTATGACCTCACCCGCTACCTGGAGCACCAACTACGCAGCTTGGCTGGGACCTATGTGAGTATCCAGCGTAGGAATCTGGGAGTTGGGGAGGAGTGAGGAGTTGGGGAAAGACAGTCCTAACCGTGGAGGGTTCTGGTAAATGATGGGGTGAGGAGGGGCTCTTTGGCTCCCACCAGTCCCCCTGTCTGGTCTA
+
>A1>AF1@1CC3BGGFFE1FA?AG0EF000FGGC0A0AFF0FECEGHBA0GE1B1BF/B1FG2GFHGHHFFGGGC>GHHGHHHEF?GHGH1FE@EEEGHH/GF/EFHHGHH<1B>DG1FF22BBF/<</?@GHHH2GHHC<<GCCG.C@<E0<DGGHGCGGCCGGGHHHHHG:G:G0G/C@AE@C;C?9AFFFG99FF0FFBBBEGG@FFFFFF-@=>EB/;BFFFBEEBAAF-;//9A-;EFFFFFFFBF
@M05620:37:000000000-D9766:1:1101:15209:3336 1:N:0:76
AGTGCCACTTCTCAATCGAACAGGGGATTCAGGCCCCGGCTCCCCCAGCCCGTAAAACTGTGACCTCACTGGCTACCAGGAGCACCAACTACGCAGCTTGGCCGGGAGCCATGACAGCAAGGAGCCTAGGAATCTGGCAGGGGGGGAGGGGGCCGGTGACGCCGAAGGAAGGTAGTAACCCTGGAGGGCTCTGGCAAATGATGGGGTGCAATGGGCCCCTTTGGACCATTTAAGTTTCCATCTATGGCCTA
+
>1>AAFF11BBFFGFFGCGAFAGFGFF00B12B0BE0AEA/EF/EFAE0F/A/A/F2F11D12DBGH1F@1BGFEGH1FFHGHEFEHHGBGHG@E/>0B0/01<E///?/<?<1111/000/0?F/?<00?1111<11>A---=-99-9-------9@-/---9----9/--///B/9B/--9-99-9AFFFBF/;9AB9///;A?A--/////--;---;:////;-////9/:////;;/9/9//-//9
@M05620:37:000000000-D9766:1:1101:11777:3345 1:N:0:76
ACCACACCTTCTACAATGCGCTGCGTGTGGCTCCCGAGGAGCACCCCGTGCTGCTGACCGAGGCCCCCCTGAACCCCAAGGCCAACCGCGAGAAGATGAGGTGAGTGGCCCGCTCCCTCTTCTGGTGGCCGCCTCCCTCCTTCCTGGCCTCCCGGCGCTGCGCCCTTTCTCCCTTGTTCTCTCTTCTGCCGTTTTCCGTCGGACTCTCTTCTCTGCCCTGCGTCTCCTTTGGAACTCTTCCGGTTCTAGAT
+
CCCCCBBAFFFFGFGGGG4AEFGGGGG22EGHHFFFCFGGDHHHHGGGGGGGFHGHHHH>FFCGGGGGGGGGHHHGGGGHGHHHHGGGGGBCFGHGHHHHH??1FGHGGFGCGG<CGHHHHHHGHGHGHGCGGDEHGHHGGGGGGG/FFFGGGGFGGFFFFF9ADFFFFFF/BF/;FFFFFFFFFFFFFFFAAFFFFFF.@DFAFFBFFFFFFFF/;AFFABF>DFF:B//;99:/B;/;/.@@A.;/9BF
@M05620:37:000000000-D9766:1:1101:10469:3398 1:N:0:76
ACCACACCTTCTACAATGAGCTGCGTGTGGCTCCCGAGGAGCACCCCGTGCTGCTGACCGAGGCCCCCCTGAACCCCAAGGCCAACCGCGAGAAGATGAGGTGCGTGGCACGCACCATCTTGTGGAGGACGCCTCCATCCGTCCAGCCATCACGGCGATGCGAACTTTCTCCCTTGTTCTCTATTCTGCCGGTTTCCGTCGGAATCTCTTCCCTGACTTGCGTCTGCATCTGACCGCGTCCGGTTGCTGAT
+
>>>1AA>1BBBB3FFAFF1AA1BAEBEBBAGGEBAB0EE?FHHHHGEAEBAEGBBFGBEEEEGGCE>EGEGHFGCEGGGFFGHEEFEEC>/><AGFGFG1<0/1</?</0?<----0>110000.0..<.<-A...CCGF.:G..//..0;0;..;--9-----9-B9FF//;F9-/9//9B/B///;/B@----//9;A-9--9//BF///-//-9///;=--9-//;/;9//9-----;-9----///;
@M05620:37:000000000-D9766:1:1101:10641:3411 1:N:0:76
ACCACACCTTCTACAATGCGCTGCGTGCGGCTCCCGAGGAGCACCCCGTGCTGCTGACCGAGGCCCCCCTGAACCCCAAGGCCAACCGCGCGAAGATGAGGCGAGTGGCTCGCTCCCTCTTCTGGTGGCCGCCTCCCTCCTTCCTGACCTCCCGGCGCTGCGGCCTTTCTCCCTTGTTCTGTCTTCTGCCGTTTTCCGTCGGACTGTCTTCTCTGGCCTGCGTCTCCTTATGAGCTCCTCCGGTTTTGGAT
+
BBBBBBB3BBCFGGGGGGBEFEGGGEG22A22B2AE1AEE?GHGHGG0>B?15B3GGHE/>>/EFDGEGEAFGHFGGAEHGEGHHGFDGG/>/AC.=FFGH.>-<<GEF.0::C.::GHHHHBFF9C?..9-9:;99B99FFF99B/9999EE.@-9-;9AB-9;.BBFBB/BF9.//;9/;9/9//B/9@D.9E/9AF.--9-9.;99/9BFFF9;99AA-9-.;B/;//9F///;/9;/;>9A.;.-/;
@M05620:37:000000000-D9766:1:1101:11304:3420 1:N:0:76
ACCACACCTTCTACAATGAGCTGCGTGTGGCTCCCGAGGAGCACCCCGTGCTGCTGACCGAGGCCCCCCTGAACCCCAAGGCCAACCGCGAGAAGATGACCCAGGGGAGGGGCCCGCTACCTCTTCTGGTGGCCGCCTCCCCCCTTCCTGGCCTCCCGGACCTTCGGCCTTTCTCACTTGTTCTCTCTTCTTCCGGTTTCCGGAGGGCTCCCTTCTTTTGCCTTAGGCTCCTTTGGAACTCTGGAGGGTCT
+
BBBBBBBAFFFFGGGGGGFGGGHHGFGEEFHHHGGGGGGGGHHHHGGGGGGGGHGHHHHGGGGGGGGGGGGHHHHGGGGHGHHHHGGGGGCGGGHHHHH2GH/??///<-->-AG--<-;G000<:<0<0/;.=--A..CE..A;F/C;0;.;/.;E;>---;//..;A9FF////9//;/;/////;B////;9-;AD/B.-.99-......;./////;B9//////;9/BF/;/;///;///;A-A/.
@M05620:37:000000000-D9766:1:1101:15740:3428 1:N:0:76
AGTGCCAGCTCTCAATCGCACAGGGGACCCAGGGCCTGGCCCCTCCATCCAGAAAACCTATGACCTCACCCGCTACCTGGAGCACCAACTCCGCAGCTTGGCTGGGACCTATGTGAGTATCCAGCGTAGGAATCTGGGAGTTGGGGAGGAGTGAGGAGTTGGGGAAAGACAGTCCTAACCGTGGAGGGTTCTGGTAAATGATGGGGTGAGGAGGGGCTCTTTGGCTCCCACCAGTCCCCCTGTCTGGTCTA
+
AA>ABFFFCFFFGFGGGGGCGGHHGGGGGGHHBEGGGFHHHHGHGGHHHHHHHHHHHGHHHHHHHHHHHHHGG>EGHHHHHHHHGHHHGHHHEFCGEHFGGGHGGGHHGHHHHHHHHHHHHHHHHGEGGGHHHHHHHHHGGHHHGGEGGGCGHGHHHGHHHHGGGGHHHHHHHHHHHHHHGGFGGGGGCFGGFGFGGGGGGGGGGGFFFFFFFFFFFFFFFFFFFFFFFFFFFFFFFFFFFFFFFFFFFFB
@M05620:37:000000000-D9766:1:1101:10718:3433 1:N:0:76
ACCACACCTTCTACAATGAGCTGCGGGTGGCTCCCGAGGAGCACCCCGTGCTGCTGACCGAGGCCCCCCTGAACCCCAAGGCCAACCGCGAGAAGATGTGGTGAGGAGCCCGCTGCCTCTTCTGCTGGCCGCCTCCCTCCTTCCTGGCCTCCCGGCGCTGCGCCGTTTCTCACTGGTTCTCTCTTCTGCCGTCGTCCTTAGTACGCTCTTCTCTGCCCTTATGCTCCTTTGTAACTCTGCCGGTTCTTGTT
+
AA?3A>AAFFFFGFGFFGGFGBGBG22AEAGF3FFF?EG0EGGGHGGGGDGAGHHCGHFE/EEEG1EEGGG033?EGG/F//FGEGA<CCG///0<1D1110/1001<<..-<<-<CGG/0=D000<:C.A-@.EEGC/DBFBFB0/..0.;9.--;-;=:9-9-;.//;/;//99://9BF///9//9/-;-9@A.:9/B9//9A9?.FFFBFB//A9////;/;:9//99///9//9//;--..;///9
@M05620:37:000000000-D9766:1:1101:16032:3434 1:N:0:76
ACCACACCTTCTACAATGAGCTGCGTGTGGCTCCCGAGGAGCACCCCGTGCTGCTGACCGAGGCCCCCCTGAACCCCAAGGCCAACCGCGAGAAGATGAGGCGAGTGGCCCGCTCCCTCTTCTGGTGGCCGCCTCCCTCCTTCCTGGCCTCCCGGCGCTGCGCCCTTTCTCCCTGGTTCTCTCTTCTGCCGTTTTCCGTCGGACTCTCTTCTCTGCCCTGAGTCTCCTTTGGAACTCTGCCGGTTCTCGAT
+
AAABBBAAFFFFCFGFFGGGGGHHGGGBFEHHHGGEDEECEHHHHGGGEEFEHGHHHHHGGGGGFEEGGGGHHHHGGGGHGHHHGGGGGGCFGGHHFGHHH/><@CHGG<FACGFGGHHHHHHHGHHGHCCGGGGGGGGGGGGGGGBGGGGGGGGFFFFFFFDFFFFFFFF/BF/ABFFFFFFFFFFFFFDAAFFFFFF.@DF@=FFFFFFFFFFFFEFF.BBBBFFBFBBBFBFBF//;BDF@D?FBEB;
@M05620:37:000000000-D9766:1:1101:10163:3457 1:N:0:76
ACCACACCTTCTACAATGAGCTGCGTGTGGCTCCCGAGGAGCACCCCGTGCTGCTGACCGAGGCCCCCCTGAACCCCAAGGCCAACCGCGAGAAGATGCGGAGGTGGGCGGCCTGCCTCTTCTGGTGGTGGCCGCCCCCCTCCCTGCCGGCCCCGCGGTGCGGCGTTTTTTCTTACTTCTTTCCTCTGCCGTCGTTTTCCGTAGGCTCTTCTCCTCTGTCCTGAGTCTCATTTGGACCTCTGCTTGTTGTT
+
BAAABBBAFFFFGGGGFGDGGFHGGEEAAEGEFDFFEFGGGHHGHGGGGEEFHHHHHHFF@GGGGAEEGGGFHFGGGEEGFAHHHGEEGG<B@DFC><2//>>>//.>.<--:..;.0C/;GC00<GD.99A.-:B--99@.9.;/:.--9;---99-.-;-9@----.;-9////;//;////99B9B/9.--;...//9/.;.//./9:B///9///////;.9BB//:///9//9.B/B///;;F...
@M05620:37:000000000-D9766:1:1101:15723:3501 1:N:0:76
GAGGCTGCTTTGGAAGAAACTCATAGATTACTGCAACAGTTCACCCTGGACCTGGAAAAGATTCTTGCCTGGATTACAGAACCTGAAGCAACTGCCAATCCTCCAGTATGCAAACCGTCAGGTAATGCTCGTAGAATACTACAATGGAGGAAACAAGCAGATGAGACAATGGTACGTAAGTCAGGCATTTGCGGTTTTGCGCTCGTCTGTATTCAATGCCATAAGTCTCCGTTGGTTTACTAGTGACTGAA
+
>111>1BAC1BBBBB11A11A11A3D1DF1B33B11B0BB2DADBFAAC0BABBE0A10F/BDDD2D1A11/B1A11AAA10A0>0B1B@000B10111B0B1>01@12222B10?//???0>1>2>1BB//<??D2B<221B11111B//B000/0/0<<<111>@00?111?1/?100@@110<.1<11>--<<...0-<:::;.=.0;000;;;0/0:;09000;C0;.0..:../0;0000;0;0/0
@M05620:37:000000000-D9766:1:1101:18009:3531 1:N:0:76
ACCACACCTTCTACAATGAGCTGCGTGTGGCTCCCGAGGAGCACCCCGTGCTGCTGACCGAGGCCCCCCTGAACCCCAAGGCCAACCGCGAGAAGATGAACCCTGGAGGGTGCCCCCCTCCCGCTCCTGGTGGCCGCCGCCCTCCTGCCTGGCATCCCGCCGCTGCGCCCTTGCTAACTGCTTCACTCTTCTGCGGTTTACCGCTCGCGTCGCTCCTCTGGCCTACGTCTCATTTGGAGTCCTGCTGCTTG
+
BBBABBBBFFFFGGGGGGGDG5GFGAAEFEGFCFFG2EFGGHHHHGGEEEGF5GHFGHHGEE@GGDEEGGG1GFHGGG?F/?FGFG/<BCC@@AC<>FD1</<<0/00/<?<<0><<D@<...-@:;/:///...:A?-;B?-CEB/B.0;.;./;9.;----99.--;--;.///;/;F//9;///:9B/;/:--;-D//F.------9---A.A/.;//;.//9.;;BF//////////;B///;/;B/
@M05620:37:000000000-D9766:1:1101:18821:3531 1:N:0:76
ACCACACCTTCTACAATGAGCTGCGTGTGGCTCCCGAGGAGCACCCCGTGCTGCTGACCGAGGCCCCCCTGAACCCCAAGGCCAACCGCGAGAAGATGAGGTGAGTGGCCCGCTCCCTCTTCTGGTGGCCGCCTCCCTCCTTCCTGGCCTCCCGGCGCTGCGCCCTTTCTCCCTGGTTCTCTCTTCTGCCGTTTTCCGTAGGACTCTCTTCTCTGCCCTGCGTCTCCTTTGGAACTCTGCCGGTTCTCGAT
+
BBBBBABAFFFFFGGGGGFFGGHHGGGAEFHHHGGGGGG?EHHHHGGGEGGGGHGHHHGGE0>EGGGGGGGHHHHGG?EGGHHHEGGGGGDGGGFFHHGHH<??FHHGGFFAGGGGGHHHHHHHHHHGFFCCGGGHGHHGHHHHHGFGGGGGGGGGGGGBFB?ABBFFFFF/FF/AFFFFFFFFFFFFFFB.;BFFFFF.DDFFFFFFFFFFFFF/FEEF.>D?FFFFFFFFFFFFFFBFFBBBF?BBEFF
@M05620:37:000000000-D9766:1:1101:10953:3586 1:N:0:76
AGGGCCAGCTCTCAAGAGCACAGGGGACCAAGGGAATGGCCCCTCCATCAAGAAAACATATGACCTCACCCGCTACCTGGAGCACCAACTCCGCAGCTTGGCTGGGACCTATGTGAGTATCCAGCGTAGGAATCTGGGAGTTGGGGAGGAGTGAGGAGTTGGGGAAAGACAGTCCTAACCGTGGAGGGTTCTGGTAAATGATGGGGTGAGGAGGGGCTCTTTGGCTCCCACCAGTCCCCCTGTCTGGTCTA
+
>11>A11>AF131AB1B1BAAFAF0AAE00BGFE0001B00FEHGGBG1BBA100BB/1BDF2G1DBFGHHGGG//BGH>>GHE0/B/E0FFEE?E/0BBEHHGGGHHGHHHHFFGHHHFHFHHHGGECGHHCGHFB00?/FFHGC/@@<.>01FGCE/<DH-A<CGH/GHGHHHHFHHHGGGGAEGGCFFGGGFFGGGGGGGGGGG@FFFBFF-@=-ABFFFFEFFFFFFFFFFFFFFF@FFFFFF/;B;
@M05620:37:000000000-D9766:1:1101:20374:3587 1:N:0:76
AGTGCCAGCTCTCAATCGCACAGGGGACCCAGGGCCTGGCCCCTCCATCCAGAAAACCTATGACCTCCCCCGCTACCTGAAGCACCAACTCCGCCGCTTGGCTGGGACCTATGTGAGTGTCAAGCGTAGGAATCTGGGAGTTGGGGAGGAGTGAGGAGTTGGGGAAAAACAGGCCTAACAGTGGAGGGTTCTGGTAAATGATGGGGTGAGGAGGGGCTCTTAGGCATCCACCACTCTTCCTGTCTGGTCTA
+
11>AAFBFAFFFGGGGGFGAE0G0FFGE?E00BAEE/FFA0GG/EGGEDF1A1FFB0EF1F12FGGC/F>/>EG/EG1FBBGHFB?GFGBFG/>/<>/?F/F1/<?0BA01B1@2F1@1>222<1?//</1<1<<FDF0..>11--.-<AEG.D0<C://0;:-;CH/..;/..=/;/9/0009CAB-.:9CB00009B/:///--9--99/-----9-B///////9;/B---////////;9///9BF/
@M05620:37:000000000-D9766:1:1101:20941:3595 1:N:0:76
ACCACACCTTCTACAATGAGCTGCGGGTGGCTCCCGAGGAGCACCCCGTGCTGCTGACCGAGGCCCCCCTGAACCCCAAGGCCAACCGCGAGAAGATGAACCCAGGTGCGTGGCCCGCGCACTCTTCTGGTGGACGCCGCCCTCCTGCCTGGCCTCCCGGCGCTGCGACCTTAGTCACTGCTTCTCTCTTCTGCCGTTTTCCGTAGGACTATCTTCTCTGCCCTGCGTCTCATCAGGAACTCTGCCGGTTC
+
AAA3AAAABBFFGGGFFGADGBGFE2222AFG3AFE2EEECHHHHGGGAEFFFFGFHHF@/FCGG1EGGEE0GBGGGF/G//?GHG//B@/</DFB1F11<GD/GGGCGGFEDCF.D@-::-AG0;GC;0;C.;/--9-99-;:.9/9.;F.;./..:.;-9-@BABBB-A///;B/9////9:9://;9BFB/9@AA/./9.;.ADBFF//://;9B9BBB.;A99DBAF////;/;BFFFFFBF-B-A.
@M05620:37:000000000-D9766:1:1101:20930:3610 1:N:0:76
ACCACACCTTCTACAATGAGCTGCGTGTGGCTCCCGAGGAGCACCCCGTGCTGCTGACCGAGGCCCCCCTGAACCCCAAGGCCAACCGCGAGAAGATGAACCCGGGTGCGTGGCCCGCTCCCTCTTCTGATGACCGCCGCCCTCCTTCCTGGCCTCCCGGCGCTGCGACCTTACTCCCAGCTTCTCTCTTCTGCGGTTTACCGTAGGACTATCTTCTCTGCCTTGCGTCCCATTTGGAACCCTGCCGGTTC
+
AA>1AAAABCFFGBGD3F11F1GHG00AB0FH1BFEEGGCGHHHHGGEEAFGHHHEHHHE/ECGGCGGGEF>GFHGGFEG/<GHHG//BC@<@CFF1DD1GHF/>//-<-<>ACHE---<../:C0;0;00;:0/-;--;9-:A9;0;B0C/A.:AF-;--9------9-9B//9B/--;-9///9//;/9BBB--A@?/99-;-;-:////99:/FF//:B/;//--9-;/9//;/;/9-::---9-9--
@M05620:37:000000000-D9766:1:1101:21137:3638 1:N:0:76
AGTGCCAGCTCTCAATCGCACAGGGGACCCAGGGCCTGGCCCCTCCATCCAGAAAACCTATGACCTCACCCGCTACCTGGAGCACCAACTCCGCAGCTTGGCTGGGACCTATGTGAGTATCCAGCGTAGGAATCTGGGAGTTGGGGAGGAGTGAGGAGTTGGGGAAAGACAGTCCTAACCGTGGAGGGTTCTGGTAAATGATGGGGTGAGGAGGGGCTCTTTGGCTCCCACCAGTCCCCCTGTCTGGTCTA
+
CCBCCFFFCFFFGGGGGGGGGGHCGGGGEEHHGGGGFGHH2GGHGGHHHHHHEHFHHGHHHHEHHHHHHHHGGEGGHHHHHHHHHHHHGHHHGGGEGHHHGGHGGGHHGHHHHHHHHHHHHHHHHGDGGGHHHHHHHGHGGHHHGGGGGGGHHHHHHGGFFHGGGGHHHHHHHHHHHHHHGGGGGGGGCFGGGGGGGGGGGGGGGGFFFFFFFFFFFFFFFFFFFFFFFFFFFFFFFFFFFFFFFFFFFFB
@M05620:37:000000000-D9766:1:1101:14713:3654 1:N:0:76
AGTGCCAGCTCTCAATCGCACAGGGGACCCAGGGCCTGGCCCCTCCATCCAGAAAACCTATGACCTCACCCGCTACCTGGAGCACCAACTCCGCAGCTTGGCTGGGACCTATGTGAGTATCCAGCGCAGGAATCTGGGAGTTGGGGAGGAGTGAGGAGTTGGGGAAAGACAGTCCTAACCGTGGAGGGTTCTGGTAAATGATGGGGTGAGGAGGGGCTCTTTGGCTCCCACCAGTCCCCCTGTCTGGTCTA
+
AA>AAFFBAFFFGGGGGGCCEEHCGAEAAEHHFAFECFHHAHGFGGGFFFGHBAGHHGH3FFFHHHHHHFFEE>>EHHHHBGHGFG1?EGGGEG?CEGG3<G3/EEGF/CGBGF??G?F1GHHFHG/>CDFGBGGHFF0FDCHH->.A-.<<<<D<<.<G=G-@CA:C:GGHHHFFGBFA@EFBAAA-CFFGGG09;BFFF0FFEFA-.9ABDF?-99A9/9/;9/;.A9FFEFFFFFFF<.FBB/F/;F/
@M05620:37:000000000-D9766:1:1101:11697:3669 1:N:0:76
ACCACACCTTCTACAATGAGCTGCGTGGGGCTCCCGAGGAGCACCCCGTGCTGCTGACCGAGGCCCCCCTGAACCCCAAGGCCAACCGCGAGAAGATGAACCCAGGTGCGTGACCCGCTCCCTCTTCTGCTGGCCGCCTCCCTCCTTCCTGGCCTCCCGGCGCTGCGCCCTTTCTCACTGCTTCTCTCTTCTGCCGTTTTCCGTAGGACTCTCTTCTCTGCCCTGCGTCTCCTTTGGAACTCTGCAGGTTC
+
AAAAAAA>FFFFGGGGGG111BFCEAE0A0AEHGEE?EA/AHHHHG/ABBEGB1FFHHE>>E?EGGGGCEECHHHGEGCH/GHHHGG@CC<>BACBGDDFGGCFHGBF1CFE.FGGCCC-<./<CHHHG0;GHGH@GGGGGGGG:9CFGFFGGFGFG:9AG-@@@F@@F-9F//BFBFFF/;FFFFFFFFFFFFF@BFFFFF-:-:9BFFFFF//FFFFF/B9/AE@F@BF//FB9B9F/BBFFF/B9FB/
@M05620:37:000000000-D9766:1:1101:10014:3731 1:N:0:76
AGTGCCAGCTCTCAATCGCACAGGGGACCCAGGGCCTGGCCCCTCCATCCAGAAAACCTATGACCTCACCCGCTACCTGGAGCACCAACTCCGCAGCTTGGCTGGGACCTATGTGAGTATCCAGCGTAGGAATCTGGGAGTTGGGGAGGAGTGAGGAGTTGGGGAAAGACAGTCCTAACCGTGGAGGGTTCTGGTAAATGATGGGGTGAGGAGGGGCTCTTTGGCTCCCACCAGTCCCCCTGTCTGGTCTA
+
ABBCCFFFCFFFGGGGGGGGGGHHGGGGGGHHGGGGGGHHHHGHGGHHHHHHHHHHHGHHHHHHHHHHHHHGGGGGHHGHHHHHHHHHGHHHGGGGGHHHGHHGGGHHGHHHHHHHHHHHHHHHHGGGGGHHHHHHHHHGGHHHGGGGGGGHHHHHHGHHHHGGGGHHHHHHHHHHHHHHGGGGGFGGCFGGGGFFGGGGGHHGGGFFFFFFFFFFFFFFFHHFFFFFFFFFFFFFFFFFFFFFHFFFFFB
@M05620:37:000000000-D9766:1:1101:9644:3783 1:N:0:76
AGTGCCAGCTCTCAATCGCACAGGGGACCCAGGGCCTGGCCCCTCCATCCAGAAAACCTATGACCTCACCCGCTACCTGGAGCACCAACTCCGCAGCTTGGCTGGGACCTATGTGAGTATCCAGCGTAGGAATCTGGGAGTTGGGGAGGAGTGAGGAGTTGGGGAAAGACAGTCCTAACCGTGGAGGGTTCTGGTAAATGATGGGGTGAGGAGGGGCTCTTTGGCTCCCACCAGTCCCCCTGTCTGGTCTA
+
>AAABFFFBFFFFGFGGGGCGEHFGGEGGGGHGGGGAFGHHHGHGGFHHFFHFFFHHGHHFHHHHHFHHHHG0EEFHGDHGGGFHHFGGFHHGEEEFGHHGGHGEFHHGHHHHHHHHGHHFHHHHGCEDGHGHHHHGHGGCHHHGGGGGGGHHGHHGDGHHGGGGDEHGHHGGHCGBHFHGCCCGGGG;AFGGGCFGGGGFBFFGGFFFFFFFFFFF9EFFFFFFFFFFFFFEAFFFFFFDFFFFFFFFF/
@M05620:37:000000000-D9766:1:1101:11593:3795 1:N:0:76
ACCACACCTTCTACAATGAGCTGCGTGTGGCTCCCGAGGAGCACCCCGTGCTGCTGACCGAGGCCCCCCTGAACCCCAAGGCCAACCGCGAGAAGATGAACCCGGGTGCGTGGCCCGCGCCCTCTCTTGGTGGCAGCATCCCTCATTCCTGGCCTCCGGAGCATGCGCCCTTTCTCACTGGTTCTCTCTTCTGCCGTTTTCCGCGGGCCTCTCTCCTTTGCCATAAGTCTCCTTTGGAACTCTGCGGGTTC
+
11AAA1>AFFCDAGG13AFG1F1EABEEA0BGHFA00/E/AGGGHG?E//E/A11BG00AEGCG/E/>EGGHHH/?EGG>FHHC//?EC?CGC/F111??FHC<///-.-<>-C0<----:--.:/0;CB::.C;9.;00;.;;.00;00;/..0.;.=.---///9-;9@FB/9//9/;-B//////;/99BF/-;AFAF/9-9;-----/;9/9/////9////////;9FFB///////://9--9--
@M05620:37:000000000-D9766:1:1101:11450:3805 1:N:0:76
AGTGCCAGCTCTCAATCGCACAGGGGACCCAGGGCCTGGCCCCTCCATCCAGAAAACCTATGACCTCACCCGCTACCTGGAGCACCAACTCCGCAGCTTGGCTGGGACCTATGTGAGTATCCAGCGTAGGAATCTGGGAGTTGGGGAGGAGTGAGGAGTTGGGGAAAGACAGTCCTAACCGTGGAGGGTTCTGGTAAATGATGGGGTGAGGAGGGGCTCTTTGGCTCCCACCAGTCCCCCTGTCTGGTCTA
+
AA3>AFFCAFFFGGGGGGGGGFHHGGGEAEHHFEGGFFHGCGGHGGHHFHHHBGBGHGGGHHBHHHHHHHHGGEEGHHHHHHHHFHHHGEHHEEGF/EHHGHHGGGHHGHHHHHHHHHHHHHHHHGFGGGHHHHHHHHHGGHHHGGGGGGGHHHHHHG/CFGGGGGHHHHHHHHHHHHHHGGEGGGGA;FFFGGFGGGGGGGGGGGFFFFFFFDDFCAFFFFFFFFFFFFFFFFFFFFFFFFFFFFFFFFB
@M05620:37:000000000-D9766:1:1101:9252:3808 1:N:0:76
ACCACACCTTCTACAATGCGCTGCGTGTGGCTCCCGAGGAGCACCCCGTGCTGCTGACCGAGGCCCCCCTGAACCCCAAGGCCAACCGCGCGAAGATGAACCCAGGTGCGTGGCCCGCTCCCTCTTCTGGTGGCCGCCTCCCTCGTTCCTGGCCTCCCGGCGCTGCGCCCTTTCTCACTGGTTCTCTGTTCTGCCGTTTTCCGTAGGACTCTCTTCTCTGCCTTGCGGCTCCTTTGGAACTCTGCTGGTTC
+
BBBBBBB3BBCFGGGGGGFEGGGGGGGA2BGFG2AB2EEE?GHHHGG0AEEGEHGHHHH0>E?EGGGGGGGHHHHGGGGHGHHHHGGCGG>CBFG/DGHHHH/.>FHG>DFGGG<<C<A@EGHHHH;CCGHHGHHGGGGDGFGG;:;FCFGGGGGFF.;@FC-;@DAFFFAFFFFFFFFFFFFFFFF/;;FFFF;;;DFFF;DF..A/BFFFFFF/;;9F9F9;B;>-9-:AFFFFFFFFF9BFF/;;BF/
@M05620:37:000000000-D9766:1:1101:10616:3810 1:N:0:76
ACCACACCTTCTACAATGAGCTGCGTGTGGCTCCCGAGGAGCACCCCGTGCTGCTGACCGAGGCCCCCCTGAACCCCAAGGCCAACCGCGAGAAGATGCCCAGATGAGTCGCCCGCTACCTCTTCTGGCGGCCGCCTCCCTCCTTCGTCGCCTCCAGGTGCTGCGCCCTTTATCGCTGGTCCTCTCTTCTGCCGTTTTCCGTAGGACTCTCTTCTCTCTCCTGCGCCTCTGTTAGTACGCTGCAGCTTCTA
+
?ABBBBBAFFFFGGGGGGFGGFGFGEEEHEHHHGGGGGGFGHHHHGGGGFGGHHHHHHHGGGGGGDEFGGGHHGFGGGGHCEHHEGE/CFCCCGHHGHE222F/<11F<1//?/->--A010G00=GH0-:CC-9A..;;F/./B9.9.9-;...99//9://;9-.--9////..;.-B//9/;9F/FBF//>F.9A:/./;..//999BF///:B//9///:--;DA///////:/...;A/B/;/9//
@M05620:37:000000000-D9766:1:1101:22989:3854 1:N:0:76
AGTGCCAGCTCTCAATCGCACAGGGGACCCAGGGCCTGGCCCCTCCATCCAGAAAACCTATGACCTCACCCGCTACCTGGAGCACCAACTCCGCAGCTTGGCTGGGACCTATGTGAGTATCCAGCGTAGGAATCTGGGAGTTGGGGAGGAGTGAGGAGTTGGGGAAAGACAGTCCTAACCGTGGAGGGTTCTGGTAAATGATGGGGTGAGGAGGGGCTCTTTGGCTCCCACCAGTCCCCCTGTCTGGTCTA
+
>A>>>FFFAFFFG4GGFFGAEFHHGGGFEEGHFEGEAFHHFHGGGGHHHHEHHHHGGGHHHHGHHHHFHHHGGEFGHHHHGHHHHHFGEHHFFGGFGHGHGHHGGGHHGHHHHFHGHHHHHHHHHGFGGGHFHHHHHHFGGGHHGGAFGDEHHFBHBFCHHHGGGGHHHHGGHHFHGHHHGGGGDGGGGG?FGGGFGGGGGGGGGGFFFFFFFF-BFFEFFFFFFFFFFFFFFFFFFFFDFFFFFF/;BF/
@M05620:37:000000000-D9766:1:1101:22970:3858 1:N:0:76
AGTGCCAGCTCTCAATCGCACAGGGGACCCAGGGCCTGGCCCCTCCATCCAGAAAACCTATGACCTCACCCGCTACCTGGAGCACCAACTCCGCAGCTTGGCTGGGACCTATGTGAGTATCCAGCGTAGGAATCTGGGAGTTGGGGAGGAGTGAGGAGTTGGGGAAAGACAGTCCTAACCGTGGAGGGTTCTGGTAAATGATGGGGTGAGGAGGGGCTCTTTGGCTCCCACCAGTCCCCCTGTCTGGTCTA
+
BCABBFFFCFFFGGGGGGGGGGHHGGGGGGHHGGGGGGHHHHGHGGHHHHHHHHHHHGHHHHHHHHHHHHHGGGGGHHHHHHHHHHHHGHHHGGGGGHHHGHHGGGHHGHHHHHHHHHHHHHHHHGGGGGHHHHHHHHHGGHHHGGGGGDEHHHHHHGHHHHGGGGHHHHHHHGHHHHHHGGGGGGGGCFGGGGGGGGGGGGGGGGFFFFFFFFFFFFFFFFFFFFFFFFFFFFFFFFFFFFFFFFFFFFB
@M05620:37:000000000-D9766:1:1101:19918:3921 1:N:0:76
ACCACACCTTCTACAATGAGCTGCGTGTGGCTCCCGAGGAGCACCCCGTGCTGCTGACCGAGGCCCCCCTGAACCCCAAGGCCAACCGCGAGAAGATGAACCCAGGTGCGTGGCCCGCTCCCTCTTCTGGTGGCCGCCTCCCTCCTTCCTGGCCTCCCGGCGCTGCGCCCTTTCTCACTGGTTCTCTCTTCTGCCGTTTTCCGTAGGACTCTCTTCTCTGCCCTGCGTCTCCTTTGGAACTCTGCCGGTTC
+
CBBCCCCCFFFFGFGGGGGGGGHHGGGE4EHHHGGGFGGCDHHHHGGGGGGGFHFHHGHEGGGGGGGGGGGHHGHGGGGHGHHHHGGGGGCC/B2FGHHHHGGFHGHG1CFD@DHHFGG-CCFHFHEFGF0CGHHCCGGGEEFF?FFGGGFGGGFFGADGGF;@FFFFFAFFFFFF0BFEFFFFFFF0BFFFFFFFDFFFFFFF.ADFFFFFFFFFFBFF0F.BF9@ADDFFFFFFFFFFFFFFF09@:D.
@M05620:37:000000000-D9766:1:1101:20195:3936 1:N:0:76
ACCACACCTTCTACAATGAGCTGCGTGTGGCTCCCGAGGAGCACCCCGTGCTGCTGACCGAGGCCCCCCTGAACCCCAAGGCCAACCGCGAGAAGATGAACCCAGGTGCGTGGCCCGCTCCCTCTTCTGGTGGCCGCCTCCCTCCTTCCTGGCCTCCCGGCGCTGCGCCCTTTCTCACTGGTTCTCTCTTCTGCCGTTTTCCGTAGGACTCTCTTCTCTGCCCTGCGTCTCCTTTGGAACTCTGCAGGTTC
+
ABBBBBBBFFFFGGGGGGDGGGHHGEGEGGHHHGGGCGGGGHHHHGGGGGGGHHHHHHHGGGGGGGGGGFGHHHHGGGGHGFHHEGGFGGDGDFHGHHFHHHG<FFHGCDFGGGHHGGG-CFHHHHHHHHGH.GHGGGGGGEFEEGFGGGGFGGGGGEGGGF-@FFFFFFFFFFFFFFFFFFFFFFF/BFFFFFFFFFFEFFDFADDFFFFFFFFFFFFF/BAFFADDBAFFFFFFFFFFFFFFF//AAF/
@M05620:37:000000000-D9766:1:1101:9279:3991 1:N:0:76
ACCACACCTTCTACAATGAGCTGCGTGTGGCTCCCGAGGAGCACCCCGTGCTGCTGACCGAGGCCCCCCTGAACCCCAAGGCCAACCGCGAGAAGATGAACCCAGGTGCGTGGCCCGCTACCTCTTCTGGTGGCCGCCTCCCTCCTTCCTGGCCTCCCGGAGATGCGCCCTTTCTCACTGGTTCTCTCTTCTGCCGTTTTCCGTAGGACTCTCTTCTCTGCCCTGCGTCTCCTTTGGAACTCTGCGGGTTC
+
>AAAAAAAFFC1BGG1GGGFBDGCEBEBGCHHGFGEEEGCGHHHHGEGEAEAGEAGHEAEGGGGEG/EGGGFHFCEGGCF/GHC/?E/CCBC@AGGBFFGHGA/F/?11/<C@-0>>CC--<DDGF00D0<C.GCAG-CGGFFF./;0:009FFFFG..9-;-/9B?FF;?FB/9F9FFFB/BBFFB/;99/BBB@FFFFFF-/-;A/BB;B9B//B/9B/B-/--9;9AFFFB/B/;9B:BFBB-;-;--
@M05620:37:000000000-D9766:1:1101:19221:4058 1:N:0:76
ACCACACCTTCTACAATGAGCTGCGTGTGGCTCCCGAGGAGCACCCCGTGCTGCTGACCGAGGCCCCCCTGAACCCCAAGGCCAACCGCGAGAAGATGAGGCGAGTGGCCCGCTCCCTCTTCTGGTGGCCGCCTCCCTCCTTCCTGGCCTCCCGGCGCTGCGCCCTTTCTCCCTGGTTCTCTCTTCTGCCGTTTTCCGTAGGACTCTCTTCTCTGCCCTGAGTCTCCTTTGGACCTCTGCCGGTTCTCGAT
+
ABBBBBBBFFFFGGGGFGGFGFHHGFGGHGHHHGGGCGGGGHHHHGGGGEGGFGHHHHHGFGCEGFGGGGGHHHHGGGGHGHHHHGGGGGGGGGHHHBFHH/>/AFHCF<FAFGGGGHHHHHHHHCCFGG?DDGGGGGGGGGGGGG/FGGFGGF?FFFFFBFFFFFFFFFF/BF/9:FFFFFFFFFFFFFDDDBEFFFF.AAFFFFFFFFFFFFFFFFFE.;9;/;BFBFFBF/BFFF//;@FFF.;BFBF
@M05620:37:000000000-D9766:1:1101:19374:4077 1:N:0:76
ACCACACCTTCTACAATGAGCTGCGTGTGGCTCCCGAGGAGCACCCCGTGCTGCTGACCGAGGCCCCCCTGAACCCCAAGGCCAACCGCGAGAAGATGAACCCAGGTGCGTGGCCCGCTGCCTCTTCTGGTGGCCGCCTCCCTCCTTCCTGGCCTCCCGACGCTGCGCCCTTTCTCACTGGTTCTCTCTTCTGCCGTTTTCCGTAGGACTCTCTTCTCTGACCTGCGTCTGCTTTGGAACTCTGCAGGTTC
+
ABABAAAAFFFFFGGFFFGF4DEBEEEGHFFHFFGF2EE2EG2GHGCFEEFCDGFHGHHG@>0EC>EGGGGCF3?EGGCCF/FGGGDEGCGC/<?111FD1FDC//1?1//<-<C.--<-<<GHCHHB=0</..;-AC.:.;9CEBBBB0F9..;99E..;-@FFD=>A9@///BFFBB9.BFBBF9FFF//BF99AAFFB9D;F..9;/9FBBBFFFF///B/BF-A-A.///;/9/;//9//BB/;./:
@M05620:37:000000000-D9766:1:1101:20826:4100 1:N:0:76
AGTGCCAGCTCTCAATCGCACAGGGGACCCAGGGCCTGGCCCCTCCATCCAGAAAACCTATGACCTCACCCGCTACCTGGAGCACCAACTCCGCAGCTTGGCTGGGACCTATGTGAGTATCCAGCGTAGGAATCTGGGAGTTGGGGAGGAGTGAGGAGTTGGGGAAAGACAGTCCTAACCGTGGAGGGTTCTGGTAAATGATGGGGTGAGGAGGGGCTCTTTGGCTCCCACCAGTCCCCCTGTCTGGTCTA
+
AB>ABFFFBFFFGFGGGGGGGGHHGGGGGG2BFFGGGGHHCGGHAEHHHHHHHBGHHGBGHHHHHHHHHHHGGGGGHHHHHHHHHHHHGHHHGGGGGHHHGGHGGGHHGHHHHHHHHHHHHHHHHGGGGGHHHHHHHHHGGHHHGGGGGGGHHHHHHGHHHHGGGGHHHHHHHHHHHHHHGGGGGGGGGGGGGGFFGGGGGGGGGGFFFFFFFFFFFFFFFFFFFFFFFFFFFFFFFFFFFFFFFFFFFFF
@M05620:37:000000000-D9766:1:1101:9420:4129 1:N:0:76
ACCACACCTTCTACAATGAGCTGCGTGTGGCTCCCGAGGAGCACCCCGTGCTGCTGACCGAGGCCCCCCTGAACCCCACGGCCAACCGCGAGAAGATGAGGTGAGTGGCCCGCTCCCTCTTCTGGTGGCCGCCTCCCTCCTTCCTGTCCTCCCGGCGGTGCGCCCTTTCTCCCTTGTTCTCTCTTCTGCCGTTTTCCGTCGGAGTCTCTTCTCTGCCCTGCGTCTCCTTTTGAACTCGTCCGGTTCTCGAT
+
BBBBBBB>BFFFGGGGGG5BGFHHGEFBAEHGGBBE2EFGFHGHHGGAEEGGGHHHHHHAEECGGEGGGGGFHHHGGG/E@EGGHGDCGG/>CGHEGHHHH0?1?FFFG0>CDD-CEHHFHDHGHDHD..;AC.;GGHFDFFGGFG0;;FFGGDGGG-;@DF;;BFFFBFFFFF/BFBFFFFFFFFFFBFDAAFFFFFFFFFF-;/;BFFFFFFF9B;BFECFDDBB/;/9;:BBBF.;;9BF@D.;;:BB
@M05620:37:000000000-D9766:1:1101:20326:4157 1:N:0:76
ACCACACCTTCTACAATGAGCTGCGTGTGGCTCCCGAGGAGCACCCCGTGCTGCTGACCGAGGCCCCCCTGAACCCCAAGGCCAACCGCGAGAAGATGAACCCAGGTGCGTGGCCCGCTCCCTCTTCTGGTGGCCGCCTCCCTCCTTCCTGGCCTCCCGGCGCTGCGCCCTTTCTCACTGGTTCTCTCTTCTGCCGTTTTCCGTAGGACTCTCTTCTCTGCCCTGCGTCTCCTTTGGAACTCTGCCGGTTC
+
CCCCCCCCFFFFGGGGGGGGGGHHGGGGHGHHHGGEEGGGGHHHHGGGGEGGHHHHHGHGGGGGGGGGGGGHHHHGGGGHGHHHHGGGGGCGGGHHFHH2GGF<?FCF1AFA?DHH--A@DEHHHH0DGGHHDAG@@AEFGGGGD9FFFGFFGFFGGA.;@@;-CFFFFFFFFFBF/:FFF/BFFFF;9FFFFFFFFDBFFBDF;.9/;FFFF/FFF99B:B./;.@DF.9BFFFFEBBBF//BF/;@AF?
@M05620:37:000000000-D9766:1:1101:14508:4186 1:N:0:76
ACCACACCTTCTACAATGAGCTGCGTGTGGCTCCCGAGGAGCACCCCGTGCTGCTGACCGAGGCCCCCCTGAACCCCAAGGCCAACCGCGAGAAGATGAGGTGAGTGGCCCGCTCCCTCTTCTGGCGGCCGCCTCCCTCCTTCCTGGCCTCCCGGCGCTGCGCCCTTTCTCCCTGGTTCTCTCTTCTGCCGTTTTCCGTAGGACTCTCTTCTCTGCACTGCGTCTCCTTTGGAACTCTGCCGGTTATCGAT
+
BCBCCCCDFFFFGGGGGGGGGGHHGGGEHGHHHGGGGGGGGHHHHGGGGGGGHHHHHHHGGGGGGGGGGGGHHHHGGGGHGHHHHGGGGGGGGGHHHHG22?/10=?F/?/>D-@<FHH01<<G00-<@:C-A9.EGGGGBFGGBB/CA0A.E?9C-:--A>-:C-/0BBB0;F0:0;0::FFFBB:B0;@9.::00.B..;B:/::FFF00:BB00:BB0999;/B:F00:000000:0BDC9A.:BE?A
@M05620:37:000000000-D9766:1:1101:12136:4222 1:N:0:76
ACCACACCTTCTACAATGAGCTGCGTGTGGCTCCCGAGGAGCACCCCGTGCTGCTGACCGAGGCCCCCCTGAACCCCAAGGCCAACCGCGAGAAGATGCGGAGAGTGGCCCGCTCCCTCTTCTGGTGGCCGCCTCCCTCCTCCCTGGCCGCCCGGCGCTGCGCCCTTTCTCACTGGTGCTCTCTTCTGCCGCTGTCCGTAGGACTCTCTTCTCTGCCCTGCGTCGCCTTTGGAACTATGCCGGTTCTCGAT
+
BBBBBBBBFFFFGGGGGGDBGAGFFEEB4EGHFFGEDGGGGHHHHGGGGEGGGHGHHHHGGGFGGFGGGGGGHGHGGGGHGGHHHGGFGGDCCGHHFH2///>//11><0.->--=</C/DGHH0GHGG:@DG.EHE/CEG/C.F0..:-;D---;@>@DF>-D-9B//B////;9F./;9///;BF/F/@---;//...A.B9/////;FF/////.:..-.;-9ADA9/9/9/////;/;--..;/9//
@M05620:37:000000000-D9766:1:1101:11010:4242 1:N:0:76
ACCACACCTTCTACAATGCGCTGCGTGTGGCTCCCGAGGAGCACCCCGTGCTGCTGACCGAGGCCCCCCTGAACCCCAAGGCCAACCGCGAGAAGATGAACCCAGGTGCGTGGCCCGCTACCTCTTCTGGTGGCCGCCTCCCTCCTTCCTGGCCTCCAGGCGCTGCGACCTTTCTCACTGGTTCTCTCTTCTGCCGTTTTCCGTAGGACTCTATTCTCTGCCGTGCGTCTCCTTTGGAACTCTGCCGGTTC
+
BBBBBBBAFFFFGGDGFG4AE?EEGEEBAEHHFBFE?EGGGHHHHGGEFEGGFHGHHHH>EGCGGGGGGGGHGHHGGGGHGHHHHGGCGG<BCGHFGHHHHHD?GFHG<AFFGGFG-<C-CHH0DC<C0<CH.:;AAGD.CEGG.;C0;C09AF0;E9CFGG>BBFB-B-9/;BFFFFFFFFFFFFF/;BFFFF;B;DFFF/AB.;:/BBFF/BFFFFFFBF-;@.B;;.;FFBFFFFFFFBFFF/;=@D.
@M05620:37:000000000-D9766:1:1101:14955:4246 1:N:0:76
ACCACACCTTCTACAATGAGCTGCGTGCGGCTCCCGAGGAGCACCCCGTGCTGCTGACCGAGGCCCCCCTGAACCCCAAGGCCAACCGCGAGAAGATGAGGCGAGTGGCCCGCTCCCTCTTCTGGTGGCCGCCTCCCTCCTTCCTGGCCTCCCGGCGCTGCGCCCTTTCTCACTGGTTCTCTCTTCTGCCGTTTTCCGTAGGACTCTCTTCTCTGCCCTGAGTCTCCTTTGGAACTCTGCCGGTTCTCGAT
+
BAAABBBACFFFGGGGFG5BGBHFGAE22AEAA2FE2EGE?GHFHGGG1ABFBFBFHHE@/E?FG1EGGE/0GCFGGC?HECHHHG/<CC@@@DF11?1FH/<-A@GAF..A@C-<.CGHHHFGC:;.:.---..9:CFAFGBB9C/999.AADB-99BBDB-A=;9/B9:/;B/9:9FF9F9/B//B99@D./A9FDF..AF99/;BBF/BFBF/;A/A.99/9:F/9;/;F9BBF//;/@?-A.;;9/9
@M05620:37:000000000-D9766:1:1101:11460:4258 1:N:0:76
AGTGCCAGCTCTCAATCGCACAGGGGACCCAGGGCCTGGCCCCTCCATCCAGAAAACCTATGACCTCACCCGCTACCTGGAGCACCAACTCCGCAGCTTGGCTGGGACCTATGTGAGTATCCAGCGTAGGAATCTGGGAGTTGGGGAGGAGTGAGGAGTTGGGGAAAGACAGTCCTAACCGTGGAGGGTTCTGGTAAATGATGGGGTGAGGAGGGGCTCTTTGGCTCCCACCAGTCCCCCTGTCTGGTCTA
+
>>>AABDFAFF3BFGGGAFGCE0G0EEGGGHHGGGGFCHAGHGGGGFHFHHFH01GGGFHHHGHHHBHHHHGGE?EHHHAFGGC0FGHGGHHGEGGGBGGGHHFEEHHGHHHHHHHHGGHHHHHHCCEGGHGHHHHHHHGCHHHCCGGGGGHHHHHHCGGFHGGGGGHHHHHHHHHHHHHGECGGGGGCFGGGGFGGGGGGGGFGGF@FFFFFF@?@@FFFFFFFFFFEFFFFFFFFFFF@FFFFFFFFFF
@M05620:37:000000000-D9766:1:1101:11287:4274 1:N:0:76
ACCACACCTTCTACAATGAGCTGCGTGTGGCTCCCGAGGAGCACCCCGTGCTGCTGACCGAGGCCCCCCTGAACCCCAAGGCCAACCGCGAGAAGATGACGCGGGTGGGGGGCCCCCTCCTCTGGTGGGTGCCCCCCTCCTTCCTGCCTTCCCGGCGGTGCGTCCTTTCTTTCTCGTTGTTTCTTCTGTCGGCTTTTGTCGGAATCTCTTCTTTGTCTGGCGTGTGCCTCTGTTGGCATCCGGCTGTTGCT
+
BCCCBCC>BFCFGGGGGG5BGGHHGEGBAEGGGAFE?EEFEHDGHGGEEEEGFHGHGHHEFCCEGGGGGGGHFHHGGGGHGHHHHGGGDF<>CGHEGHH2/?//>ADC---;@-:-;BD.9/0000/;-;;.B/9;CFFF/BFFFB0A90:BF.-;--;;9:;:@.00;F00;B0..;/9.;BF0000;;:--.-/00;B.C-;;;0;B0000;B;B:0/;-A-;.00;0000;0;0:0/;.;---;:00;
@M05620:37:000000000-D9766:1:1101:17855:4332 1:N:0:76
AGTGCCAGCTCTCAATCGCACAGGGGACCCAGGGCCTGGCCCCTCCATCCAGAAAACCTATGACCTCACCCGCTACCTGGAGCACCAACTCCGCAGCTTGGCTGGGACCTATGTGAGTATCCAGCGTAGGAATCTGGGAGTTGGGGAGGAGTGAGGAGTTGGGGAAAGACAGTCCTAACCGTGGAGGGTTCTGGTAAATGATGGGGTGAGGAGGGGCTCTTTGGCTCCCACCAGTCCCCCTGTCTGGTCTA
+
AAABBFFFAFFFGGGGGGGFGFHFGGGEAEHHGEGGDGHH2GGHGGHHHGHHFHHHHGHFHHFHHHHHHHHGGEGGHHHHHGHHHHHHGHHHGGGGGBGHGHHEGGHH/CGHHHFHHGH3FHHHHG<EGGHHHHHHGHHGGHHH/CFGCGEFGHHHHCCG0C-AFGHHHHHHHHHHHHHHGEEGGGG?;CFGGGCFGGGGGFGGEGFFFFFFFFFAFCFF/F/FFBFEEFFFFFFFFFFDFEFFF/FFFFF
@M05620:37:000000000-D9766:1:1101:24330:4344 1:N:0:76
ACCACACCTTCTACAATGAGCTGCGTGTGGCTCCCGAGGAGCACCCCGTGCTGCTGACCGAGGCCCCCCTGAACCCCAAGGCCAACCGCGAGAAGATGAGGCGGGTGGGTCGCTCCCTCTTCTGTCTGCCGGCTCCCTCCTTCCTGGCCTCCCGGCGCTGCGCCCGTTCTCACTGATTCTCTCTTCTGCCGGTTTCCGTAGGACTCTCTTCTCTGCCCTGCGTCTCCTTTGTATCTCAGTCGGTTCTCTAT
+
1>>AAA1ACFFFEGFBFGGFFGFHGAEBA0AFFGGECCEECCG0/EEGFGGFFHHHFHHGGGGCGGG/EEGHHHHGGGGHGHHEHA?@CCGGGGHHFFFB?///<<C<-./;AAH.CFB/;9;0000;00;-;-.;EGBF/FFFF/;;-/-;E--9---;99--;-9;FFE/;F///;//9;FFB/9//;--99-//-;--;///9/;FB/;9;F/FA/---;---//;B//////////;-;---:;//B
@M05620:37:000000000-D9766:1:1101:9710:4367 1:N:0:76
ACCACACCTTCTACAATGAGCTGCGTGTGGCTCCCGAGGAGCACCCCGTGCTGCTGACCGAGGCCCCCCTGAACCCCAAGGCCAACCGCGAGAAGATGACCAGATGAGCGGCCCGCCTCCTCTTGTGGCGGCCGCCCTCCTTCCTTCCCTCCCCCCGCTGCTGCGTTCCTTCCTGCTTGTCTCCTCTTCCGCCGTTCTCCGTACGATCTTCTCTTCTCTCCTGCTCCTTCTTTGCAACTCTGCAGGTTGTT
+
CCCCCCC>FFFFGGGGGGBFGGHHGGGB4EHGGFFF?EEGGHGHHGGAEFFGFHGHHHHEEC?FGGGGGGGHFHHGGGGHGHHHHGGGGG/BDGHBFG2222G0111?1//->--<-.<.<CHD0=GA.-:-;-:A9-;EF0C/C09///;D...;--9@A//;-9../;/:////;9/;/9//;BBFF/A..-@././9A:F.-....;FF//:////:://///;//999///////;//9//.;:/.9
@M05620:37:000000000-D9766:1:1101:19086:4389 1:N:0:76
ACCACACCTTCTACAATGAGCTGCGTGTGGCTCCCGAGGAGCACCCCGTGCTGCTGACCGAGGCCCCCCTGAACCCCAAGGCCAACCGCGAGAAGATGAACCCAGGTGAGTGGCCCGCTACCTCTTCTGGTGGCCGCCTCCCTCCTTCCTGGCCTCCCGGCGCTGCGCCCTTTCTCACTGGTTCTCTCTTCTGCCGTTTTCCGTAGGACTCTCTTCTCTTCCCTGCGTCTCCTTTGGAACTCTGCAGGTTC
+
AAAAAAAAFFFFGFGE3FFDGBGHGEABG0GHCFG0EEGGGHHHHGGG?AEFHHGFHHHGCGEGG/FGGGGFGEHGGGFHAAGHHC<<C@C</<<G1?1D</?C?/111011?CC.@---<CBG0=D0D00/<CG---CCAC/CC:FFFFBGG.9:.C.;?@-9@9==-@9BFFFFFFF/-B/BBFFBFFF/FFF@AA/;FB:F:--BBFF/BF/BFB///;-;/-9-9AFFFFFEFBF//;:BFB/9-//
@M05620:37:000000000-D9766:1:1101:19472:4411 1:N:0:76
AGTGCCAGCTCTCCATCGCACAGGGGACCCAGGGCCTGGCCCCTCCATCCAGAAAACCTATGACCTCACCCGCTACCTGGAGCACCCACTCCGCAGCTTGGCTGGGACATATGTGAGTATCCAGCGCAGGAATCTGGGAGTTGGCGAGGAGTGAGGACTTGGCGAAAGACAGTCCTAACCGTGGAGGGTTCTGGTAAATGATGGGGTGAGGAGGGGCTCTTTGGCTCCCACCAGTCCCCCTGTCTGGTCTA
+
>A>>>DD11CFFGGGGBEA1E?GAF00AAAAF00BA/BGHAHGAGGH1FCGHEFH0BEE1BFFHHDFFGFF>E/>EGB@G>>FHHHE>?G0B/E/E>FB0/G1/?ECA/B1DHGD2FBB1BFF1CC/<BCAGFHFHB00??<GB1>-<--<<.0<<<.<<0</-:--;/;;BFGFFGFBFGGE?.99-;CFGGF0;;BF/B/:/-;A-9:9/-;>9@-9:/9/9;//9A9FFEFFFFF-A@-FFF/BBFF/
@M05620:37:000000000-D9766:1:1101:8229:4445 1:N:0:76
AGTGCCAGCTCTCAATCGCACAGGGGACCCAGGGCCTGGCCCCTCCATCCAGAAAACCTATGACCTCACCCGCTACCTGGAGCACCAACTCCGCAGCTTGGCTGGGACCTATGTGAGTATCCAGCGTAGGAATCTGGGAGTTGGGGAGGAGTGAGGAGTTGGGGAAAGACAGTCCTAACCGTGGAGGGTTCTGGTAAATGATGGGGTGAGGAGGGGCTCTTTGGCTCCCACCAGTCCCCCTGTCTGGTCTA
+
AAABAFFF?FFFGGGGGGGGGCHAFGAEEGHHFEGGCFHHHHEGEGH5GCEGGHCBGEH3FGBHGAFHHHH0EEEEHGGHFGHHHHHCFHHHGGGF?HFHDHHGGGHHGHHGHHHHHGHHHHHHHGDGDDGHHHHHHH?FEHHHGGFFGDEGHBGHHGFHHHGGGGHHHHHHHHHHHHHHGEGGGGGGCFFGFGCFFGGGGGFGGGFFFFFFFFFFFFFFFFFFFFFFFFFFFFFFFFFFFFFFFFFFFFB
@M05620:37:000000000-D9766:1:1101:23429:4483 1:N:0:76
GAGACTGCTTTGGCAGAAAGTTACATGTTACTCCAACAGTTCACCCTGGACCTGGGAAAGATTCTCGCCTGAACTACAAAGCCTGACGCAAGAGGAAAAACCCACATGAGTGACCCGCTACTCCTCCTGTTGGCCGAATCCATCAATCCTGGCCACCCGGAAATCCGCCCTTTCTAACTGATCCTCCCTCCTCCCGTTTTCCGAAGGATCCTCTACAATCACCTAAGCCTCCTTTGTAACTCGGCAAGTCC
+
111>>@BBFB@D1BG11ABBAA33AADG33DD1BE1AAB12DDGHH0FG0BAA0B/ABGFC11DA2/BEEHGB11BBG1B00G1>FB/E/>>00/000B0>/>?>/1111>B1FGF///>E11B1000<B1</B1/<<?EGB2@11?10<10?01?F/--<-<11/<CE--C000000000<0:00/;:/.//=;.;;B9FF...-..0/90;000000/;999//////9-://9/9BB//--99--;9/
@M05620:37:000000000-D9766:1:1101:15309:4509 1:N:0:76
AGTGCCAGCTCTCAATCGCACAGGGGACCCAGGGCCTGGCCCCTCCATCCAGAAAACCTATGACCTCACCCGCTACCTGGAGCACCAACTCCGCAGCTTGGCTGGGACCTATGTGAGTATCCAGCGTAGGAATCTGGGAGTTGGGGAGGAGTGAGGAGTTGGGGAAAGACAGTCCTAACCGTGGAGGGTTCTGGTAAATGATGGGGTGAGGAGGGGCTCTTTGGCTCCCACCAGTCCCCCTGTCTGGTCTA
+
AB>AAFF@AFFFGGGGGGGGFGHDGFGAAEFHE2FF2FGHAHGFGGHDHGGH3FGHHGH3FHBHHHHHHHHGG>EGHHHHFGHHHHHGFHBGAGGCEGGHGHGGGGHAEHHGHG?FGHHHHHHHF@CEGGHHHHHHHHFGGHHHGGGGGGEFHHHHHGH/=CCGGGHGHHHHHHHHHFHHGGGGGEGGCFGGGF;FFGGGGGGFFGFFFFFFFF-BFFFFFFFF/:BFFFFFFFFFFFFFFFFFFFFFFFF
@M05620:37:000000000-D9766:1:1101:14336:4512 1:N:0:76
AGTGCCAGCTCTCAATCGCACAGGGGACCCAGGGCCTGGCCCCTCCATCCAGAAAACCTATGACCTCACCCGCTACCTGGAGCACCAACTCCGCAGCTTGGCTGGGACCTATGTGAGTATCCAGCGTAGGAATCTGGGAGTTGGGGAGGAGTGAGGAGTTGGGGAAAGACAGTCCTAACCGTGGAGGGTTCTGGTAAATGATGGGGTGAGGAGGGGCTCTTTGGCTCCCACCAGTCCCCCTGTCTGGTCTA
+
AA>ABFFFBFFFGGGGGGGGGGGGFGGGGGHHGGGGGGHHHHGHGGHGGHHHHHBHHGHHHHHHHHFHHHHGGEEGHGHHGGGHGHHHGFHHEFGGEFGHGHHGGGHHGHHHHHHHHHHHHHHHHGGGGGHHHHHHHHHGGHHHGGGGGGGHHHHHHGHHGHGGGGHHHHHHHHHHHHHGGGEGGGGGCFGGGGCGGGGGGGGGGGFFFFFFFFFFFFFFFFFFFFFFFFFFFFFFFFFFFFFFFFFFFFF
@M05620:37:000000000-D9766:1:1101:8946:4518 1:N:0:76
ACCACACCTTCTACAATGAGCTGCGTGTGGCTCCCGAGGAGCACCCCGTGCTGCTGACCGAGGCCCCCCTGAACCCCAAGGCCAACCGCGAGAAGATGAGGTGAGTGGCCCGCACCCCCTTCTGGTGGCCGCCTCCCTCCTTCCTGGCCTCCCGACGCTCCCCCCTTTCTCCCGGGTTCTCTCTTCTCCCGTTTTCCGAAGGACCCTCTTCTCTACCCTGAGCCTCCTTTGAACCTTTGACGGTTCTCAAT
+
>AAAAAABFFFFGGGGGGGGGFHHGGGGGGGHGFGG2EF22FAFHGGEEEFFDHHHHHHG@>@EFFGEFGGF3GHGGGGHGHGHHGGGGGGG/?G2?GF?2?/??FGGGFGCG->AE--AGH0=GDC.<<-AFGGHGHHGGGGGCFBFGBFEGF.9;;A.;.;DBFFFFFF/B.@DDEABFFFFFFF/B9;AFF.BF...9.9;.;;AFFFFFF/BFFFF.9/;:BAFFFF/;BEF////;DCD.:/:/;/
@M05620:37:000000000-D9766:1:1101:11075:4536 1:N:0:76
ACCACACCTTCTACAATGAGCTGCGTGTGGCTCCCGAGGAGCACCCCGTGCTGCTGACCGAGGCCCCCCTGAACCCCAAGGCCAACCGCGAGAAGATGAGGTGAGTGGCACGCTCCCTCTTCTGGTGGCCGCCTCCCTCCTTCCTGGCCTCCCGGCGCTGCGCCCTTTCTCCCTGGTTCTCTCTTCTGCCGTTTTCCGTCGGACTCTCTTCTCTGACCTGCGTCTCCTTTGGAACTCTGCCGGTTCTCGAT
+
AAAABBAAFFFFEGGBGGFGFGHH?AFBFDGHHFFAAEEGGGHHGGGGGGGGGHHHGHHFGGGGGGGGGGGHGHHGGGGHGHHHHEGGGF<BDDHFHGHHHGG<AGHGG0?EGG.EGHHHHHHHHGHGHHGGGGGHGHHGHHHHHH/GGGGGGGGGGGGGGFDDFFFFFFF/FF/;BFFFFFFFFFFFFFF;DFFFFFF.@DFFFFFFFFFFFFF9BFFF.@D>AFF;F9/;FBFFFF/BFCFFF9B:;B;
@M05620:37:000000000-D9766:1:1101:19352:4537 1:N:0:76
AGTGCCAGCTCTCAATCGCACAGGGGACCCAGGGCCTGGCCCCTCCATCCAGAAAACCTATGACCTCACCCGCTACCTGGAGCACCAACTCCGCAGCTTGGCTGGGACCTATGTGAGTATCCAGCGTAGGAATCTGGGAGTTGGGGAGGAGTGAGGAGTTGGGGAAAGACAGTCCTAACCGTGGAGGGTTCTGGTAAATGATGGGGTGAGGAGGGGCTCTTTGGCTCCCACCAGTCCCCCTGTCTGGTCTA
+
ABABAFFFBFFFGGGGGGGGGGHCGCGGDFFHFFFGCFHHAHGDGGHHHGGHEFHHHGHHHHEHHHHHHHHGGEFGHHHHHGHHHHFGFHHHDGGEGGFGGHH/EGHF/BGHHHHHGGH3FHHHHG/?@GHHHHHHHEGGGFHH/CFGCDEHHHHGHDGH0<-AEDHHHHHHHGGHHHHHGGECEFG?CFFGGGBCFGGGGGGGEGDFEFFFFFFFA-EFBF/;B/;;EFFFFFFFFFFFF?FFF/FFFFB
@M05620:37:000000000-D9766:1:1101:15893:4554 1:N:0:76
AGGGCCAGCTCTCAATCGCACAGGGGACCCAGGGCCTGGCCCCTCCATCCAGAAAACCTATGACCTCACCCGCTACCTGGAGCACCAACTCCGCAGCTTGGCTGGGACCTATGTGAGTATCCAGCGTAGGAATCTGGGAGTTGGGGAGGAGTGAGGAGTTGGGGAAAGACAGTCCTAACCGTGGAGGGTTCTGGTAAATGATGGGGTGAGGAGGGGCTCTTTGGCTCCCACCAGTCCCCCTGTCTGGTCTA
+
>11>AA?AAFF3AFG31AAFEECEAEGGA0FHEG//AABFAGGGGGHH1AGFB01BG/0BFGBHGGFHHHHGGEEEGHH>FGGHF/FHG0FGECEE/0BFCFHE?/GH/<FG<2>BGHHHHGHHB/CCCGHHF1GHHCFF/0<1A?CCGFC<GG0.<./<DHC:CGE:GGHF0::CHHGGGGFGGGG@CF.CCFFFGGGGGGGGEFB@FFEB--@@@@FFFFBFFFFFFFFFFF/BFFEF@-;;FF/FFFF
@M05620:37:000000000-D9766:1:1101:22713:4564 1:N:0:76
GAGGCTGCTTTGGAAGAACCTCATAGACTACTGCAACAGTTCCTCCTTGACCTGGACAAGTTTCTTGACTCGCTTACAGAAGCTGAAACACCGGAGCTTGACTGTGACACATGTAAGGATAGAGCGCAGGAATATGGGAAAGGAGGAAAAGAGCGGAGTTAAAAAAAGACAGTACGAACAGTGGAGGGATCTGATAAATGATGGGGTGAGGAGGGAAACTTTCGCACCCATCAGTCTTGCAATCTACAATA
+
A1AAAAF>CFDFGGGGGFG1A0AAABA13BB1F1BD1AE1DDF2AF011A111B0F01001A2DBDD2B11BEFAEA1BBGHHFFFFFG0BF/>///0@>01111B22B1011F2B2>F1B11>B//<//?C1<22<0B1/0B0//?00@0/00//>/><1111>--<./<<<00...--;00/0.;-./9:B0;0;0;00CFFGG;-.9.;..;-;-/999/99--9--/9/9/;99/////////9//9
@M05620:37:000000000-D9766:1:1101:8085:4637 1:N:0:76
GAGGCTGCTTTGGAAGAAACTCATAGATTACTGCAACAGTTCCCCCTGGACCTGGAAAAGTTTCTTGCCTGGCTTACAGAAGCTGAAACAACTGCCAATGGTCCATGACCCGATCCCTCAGGTAATGCCCCTATAACACCTTAATGGACTAAAGGAGCTGAGAAAATAATCGCAGGTTATCTATTCAGCCGTTTTCCGTAGCACTCTCGTATCTAACCTGAGACTCCTTTGGAACTTTGACGGTTACCGAC
+
>1AA>>FAFFDFGCEFF1CFGF1FAFGHHHGFGH1FGCBFGA2BAEAFEBBFGFEAB10FBFHDFGFBBB1A0BF1BBBFGF1BG11EBB/FGGGHFHFHEFBECBB1B1B/>>E>01B0B01122B1BB//<BGFB1B/<1BF2BFGFB0FH1@0/FF@FF1@@011111////>01=<>1>11>1><<<<</<GH?0<..==0/<0:.;/.00<0;:;:;000C9B;0;/;0;=0900;;9C9A0;9:-
@M05620:37:000000000-D9766:1:1101:22682:4639 1:N:0:76
ACCACACCTTCTACAATGAGCTGCGTGTGGCTCCCGAGGAGCACCCCGTGCTGCTGACCGAGGCCCCCCTGAACCCCAAGGCCAACCGCGAGAAGATGAACCCAGTTGTGTGGCCCGCTACCTATTCTAGTGATCGCCTATCTCCTTACTGGCCACCAGGCTCCGCGACTCTTCTCACTGGTTCTATTCTCTGTCGTTCTCTGTTGGACTCTATTCTCTGACCTGCGCCTCCCTGAGCACTCTGCCGGTTC
+
BBBBBBBBFFFFGGGGGGGFGBGCEEEBCEHHFGGEFGGGGHHHHGGGGEGGGHHHHHHGGGGGGGGGGGGGGFHGGGGHFGHHHGE<CCBB<DCFGHFE<///?11?1?G0/?FH--AC-/DDDG000=<=00=.<...0<C0:;C0C00:;:/;A..9....9;A-?-.//;BF/;/B.9:B//B//;B////;;D.AF//;//./;9/F/BFFF/B///;/.99-.;A.../..//99/9B/;9-;A.
@M05620:37:000000000-D9766:1:1101:12951:4666 1:N:0:76
ACCACACCTTCTACAATGAGCTGCGTGTGGCTCCCGAGGAGCACCCCGTGCTGCTGACCGAGGCCCCCCTGAACCCCAAGGCCAACCGCGAGAAGATGAGGTGAGTGGCCCGCTCCCTCTTCTGGTGGCCGCCTCCCTCCTTCCTGGCCTCCCGGCGCTGCGCCCTTTCTCCCTGGTTCTCTCTTCTGCCGTTTTCCGTAGGACTCTCTTCTCTGACCTGAGTCTCCTTTGGAACTCTGCCGGTTCTCGAT
+
1A>AA?>AFF@DEGGDFGGGDDFBEAEEGAHHFGEEECG?FHHHHGCGAAEAGABGHFFEGGGGEE/EEGGGHG/?EFAEEFHHHGGGCCCGGFHFGFGHH???<?GGG0GCGG-EGHGH1<0DGGGCG.ACGGGHE:C.CCGHHGFGGFAAEG-:;A??-@@9@@FFFFF/:;/AFFFFFFFFFFB9BF@FFFFFFFF?BBFFFFFFFBFFFFFFFFFF/BBF/FFFFFBBF/FFFF/B/99@B9;B99;
@M05620:37:000000000-D9766:1:1101:11595:4671 1:N:0:76
GAGGCTGCTTTGGACGAACCTCCTACCGAACTGCAACCATCTGAAGTGAACCCGGATGACGTTTTCTGCTTGCTTAACTAAATTGAAAGAACTGCCAAGAATCCAACAAATAAAATACGGGACAAAACACTAAAAAAATAAAAACATAACACATAAGAAAAAAACTCATACAAGGCGTATAAAAGATAAAGAAACTCTCCGCACCCGATGATAAAAGACGAAACTAAGATGGGAATTTGGAAAGAACAAGA
+
>3AA>>CBFBD@G4AAEA2ABF4BGG2A2AAA3B3332BA3DD55BD355AA1AAAF0B3BF1FB55D5BDF13@4334BB34BB3333B11@B3B3B/033333?3//0B433B4E3/////??000/01011<<//?<<111//1==111>1111=1>00<-.<0:00000:.:-;-./0900.000000.//0000/9.--9.;--.///9///...-;9;////////.././///99/./../...
@M05620:37:000000000-D9766:1:1101:18169:4688 1:N:0:76
ACCACACCTTCTACAATGAGCTGCGTGTGGCTCCCGAGGAGCACCCCGTGCTGCTGACCGAGGCCCCCCTGAACCCCAAGGCCAACCGCGAGAAGATGAACCCAGGTGCGTGGCCCGCTACCTCTTCTGGTGGCCGCCTCCCTCCTTCCTGGCCTCCCGGCGCTGCGCCCTTTCTCACTGGTTCTCTCTTCTGCCGTTTTCCGTAGGACTCTCTTCTCTGCCCTGCGTCTCCTTTGGAACTCTGCCGGTTC
+
BBBBBBBBFFFFGGGGGGBGGFHFGA2B4EGGFEGE?EGGFHHHHGGGGGGGGHGHHHHFEGGGGFGGGGGFHFHGGGAHEEHHHGEEGGC@?GFE2DDGHHGFHGGF1CFEGGHHGGG-AHHHHHHHHHHHCHGGCD?DHEFGDGGGGGGFFFGFGEGGGG>DFFFAFFCFFFFFFFFFFFFFFFF/BFFFFFFDADFFFFFF9ADFFFFFFFFFFFFF/BAFFEFABDFFFFFFFFFFFFFFF/;B9D.
@M05620:37:000000000-D9766:1:1101:14709:4700 1:N:0:76
ACCACACCTTCTACAATGAGCTGCGTGTGGCTCCCGAGGAGCACCCCGTGCTGCTGACCGAGGCCCCCCTGAACCCCAAGGCCAACCGCGAGAAGATGAGGTGAGTGGCCCGCTACCTCTTCTGGTGGCCGCCTCCCTCCTTCCTGGCCTCCCGGAGCTGCGCCCTTTCTCACTGGTTCTCTCTTCTGCCGTTTTCCGTAGGACTCTCTTCTCTGACCTGAGTCTCCTTTGGAACTCTGCAGGTTCTCGAT
+
BBAABBCBFFFFGFGGGGGGGGHHGGGGGGHHHFGGFGGGDHHHHGEEAEGGHHFHGHHGGGGGGGGGGGG?GGHGGGEHGHHHHGGGGGGG?DHHFHHGHGGHFHHGGHHGGGCGHHHHHHHHH=GGGHAGGGGHGHHGHHHHGHGGGGGGGGG-AAAGG-BGFFFFFFFBFFFF<FFFFFFFFFFFFFFDDFFFFFBBFDFFBBFFFFFFFBF0<FFFFFFFFFFFFFFFFFFFBFF00BFFFFFBEF<
@M05620:37:000000000-D9766:1:1101:7531:4704 1:N:0:76
ACCACACCTTCTACAATGAGCTGCGTGTGGCTCCCGAGGAGCACCCCGTGCTGCTGACCGAGGCCCCCCTGAACCCCAAGGCCAACCGCGAGAAGATGAACCAAGGAGCGTGGCCCGCTCCCTCTTGTGGTGGCCGCCTCCCTCTTTCCTGGCCTCCTAGCGCTGCGCCCTTTCTCACTGGTTCTCTTCTCTGCTGTTTTCTGTGGGCCTCTCTTCTCAGCCGAGCGTCTCCTTTGGATCTCTGCAGGTTC
+
AAAAAAAAFFC1FGGGGDFGFD1FABFEGGHHHGGFCGGGGECHAEGEEEFGHFHHF00EEEGGGGGGGGGHFHHGGGGHGHHHHGGGGGCGGGHHFHGBGH0/?<0?/>?.-@0>-<<@AEHGHG0=CCHC?.C::ACGEFFG;0;;0;99CC:FE/0;;99.;B-@?-@/FF/F//;F-/BFFFF//;/99B:;BFB:///;/---;AFFB/BFF//9;:9-;-9BF--99FFF9B/;F;:BB/;:-B/
@M05620:37:000000000-D9766:1:1101:12049:4711 1:N:0:76
ACCACACCTTCTACAATGAGCTGCGTGTGGCTCCCGAGGAGCACCCCGTGCTGCTGACCGAGGCCCCCCTGAACCCCAAGGCCAACCGCGAGAAGATGAACCCAGGTGCGTGGCCCGCTACCTCTTCTGGTGGCCGCCTCCCTCCTTCCTGGCCTCCCGGCGCTGCGCCCTTTCTCACTGGTTCTCTGTTCTGCCGTTTTCCGTAGGACTCTCTTCTCTGACCTGCGTCTCCTTTGGAACTCTGCGGGTTC
+
BBBBBBBBFFFFGGGGGGFFGFHHGFGAAEHCHCFE?EGGDHHFHGGGAEE1AGBGHHFE@E?FGGGGGCCFGHHGGDEHGHHHHGGGGG/C/DG2?FHHFHG/GGBF1><CCCFHGCC-<GD<D0=DHHFC?GFGC?AAG.B9./BBFFFBFFB9A9D??B--9DF=DA@/BFFFFB/BBF//;///;BFFFF9B9.F.FFF/.;A///:BBF/99/B//://;;B.;9FFFBFFFFFFFBF9/9;>@E.
@M05620:37:000000000-D9766:1:1101:18480:4711 1:N:0:76
ACCACACCTTCTACAATGAGCTGCGTGTGGCTCCCGAGGAGCACCCCGTGCTGCTGACCGAGGCCCCCCTGAACCCCAAGGCCAACCGCGAGAAGATGAGGGGAGTGGCGCGCTCCCTCTTCTGGTGGCCGCCTCCCTCCTTCCTGGCCTCCCGGCGCTGCGCCCTTTCTCCCTTGTTCTCTCTTCTGCCGTTTTCCGTCGGACTCTCTTCTCTGCCCTGCGTCACCTTTGGACCTCTGCCGGTTATAGAT
+
BBAABBAAFFFFFFGFFGGGGGHHGGGGHFHHHGGGGGGGGHHHHGGGGGGGFFGHGHHGGGGGGGGGGGGHGHHGGGGHGHHHHGGGGGGGGGHC2?F?G/<<>CG/<->A-<<CEHHBH00:GC/C;CC?@9CFFFFGFFFGGG/CFBFGGF?FFFA-A-BFB;BFFFF/9././;BFFFFFFFE/;BBA.9ABBDF?D>>BBFFFFFFFF///;999.-:@.;9;F////;;FF///:@A;;.;/://
@M05620:37:000000000-D9766:1:1101:15528:4721 1:N:0:76
GAGGCTGCTTTGGCAGAAACTCATAGGTTACTGCAACAGTTCCCCCTGGACCTGGGAAAGATTCTCGCCTGAACTACAAAACCTGACACAAGTGCCAAGGGTGCATGGCCCGATCCCTCTGGTGATGGCCGCATAACACCTTAATGGACCAAAGGAGCTGAGCACTTACTCACTAGGCCTCTATTCAGCCGTTGTCCGTAGGACCCTCTTATCTAACCTGAGAATCCTTTGGAACTTTTGCGGTCATCGAT
+
>>11>>BAFF@FFBF11BF1B1B3A31DA1BF3FG1BBG1AGAGHG/FH0BABBF/BGHH011D22ABEFH0111BGH1@00B00F01B0B011111B/?/0?/@@BGH0/>E/E?GGB0B1101B210<///<CDH1</@@<1211110</<F0?/.FCF011<1F1=111/000//</./000=0<D/-;..:;CE.:..0/.;;EGF00;00;C.;.B/00000;000//;C00///;9>A-9/9//-
@M05620:37:000000000-D9766:1:1101:21949:4736 1:N:0:76
AGTGCCAGCTCTCAATCGCACAGGGGACCCAGGGCCTGGCCCCTCCATCCAGAAAACCTATGACCTCACCCGCTACCTGGAGCACCAACTCCGCAGCTTGGCTGGGACCTATGTGAGTATCCAGCGTAGGAATCTGGGAGTTGGGGAGGAGTGAGGAGTTGGGGAAAGACAGTCCTAACCGTGGAGGGTTCTGGTAAATGATGGGGTGAGGAGGGGCTCTTTGGCTCCCACCAGTCCCCCTGTCTGGTCTA
+
A?AABFFFBFFFGFGGGFGFEEHHEEFGGGHHGGGGGEHHFHGHGGHHGHFGHFBGGFFHHFBHHHFHHHHEGCEFGEF1FFF?B??GFFHHGGECGHHHEHHFG?GHGFHHHDGGFFDGHHFFFGEGGGHHHFHHHHEEEFFHGGADCEGFHFHHGACGHHGCGFEHHHGHHFHHCFGHGDCFFGGGEFGFGGFFFGEBB0CFFADFEFFFDFFFFBEFF/FFFFFFEFFDEFFFFFEFAFFFFFBB:B;
@M05620:37:000000000-D9766:1:1101:15520:4738 1:N:0:76
ACCACACCTTCTACAATGAGCTGCGTGTGGCTCCCGAGGAGCACCCCGTGCTGCTGACCGAGGCCCCCCTGAACCCCAAGGCCAACCGCGAGAAGATGAGGTGAGTGGCCCGCTCCCTCTTCTGGTGGCCGCCTCCCTCCTTCCTGGCCTCCCGGCGCTGCGCCCTTTCTCCCTGGTTCTCTCTTCTGCCGTTTTCCGTCGGACTCTCTTCTCTGACCTGAGTCTCCTTTGGAACTCTGCCGGTTATCGAT
+
3>AABAABFFFDAFGDFDGFFDE4AABBGAHHEFFEEEGEGHHHHGCGAEFCHABFHCBEEGGGFE>FGGGFFFC>EGD?EEHEE?<<BBBB@BFGD?1GH0?F0<FF/??AC-CFGFHC<<=<0<CFH<<DG.C.:/CEHHHFCFGGFGGE?E-::@9BFB9A?=/FFBF//B9AFFF9BFF/BFFFFFB;AFEFFFB.@?@B-BBFFFFFFFEBFFFFB.9;/FF;FF/;BFFFF///;9B9A.9BEF9
@M05620:37:000000000-D9766:1:1101:14861:4764 1:N:0:76
ACCACACCTTCTACAATGAGCTGCGTGTGGCTCCCGAGGAGCACCCCGTGCTGCTGACCGAGGCCCCCCTGAACCCCAAGGCCAACCGCGAGAAGATGAGGGGAGTGGCCCGCTCCCTCTTCTGGTGGCCGCCTCCCTCCTTCCTGGCCTCCCGGCGCTGCGTCCTTTCTCCCTTGTTCTCTCTTCTGCCGTTTTCCGTCGGACTCTCTTCTCTGTCCTGCGTCTCCTTCGGAACTCCGCCGGTTTTCGAT
+
BBBBBBB>BBBFGGGGGG5FGGHHGGGA4BGFFAAE2EEEDHFGHGGAAEEGEHGHHGG0E@?FGGGGGEEGCGHGGGGHGHHHHGGGCG/>DGHB?GHCG/</>CGEF0>>D-<CEHHGHHHHGHHGC.;AD.AGGGGGGGGGGG/CAFFGGGBG@-@BFB.;@DFFFFFFFF9BBFFF9FFFFFFF;BB9:BFBFFFF??B-;9BFFFFFFFF/;9:FFBF-99B/;/.9;.9/9/.;:BB99.;/;A;
@M05620:37:000000000-D9766:1:1101:15853:4773 1:N:0:76
ACCACACCTTCTACAATGAGCTGCGTGTGGCTCCCGAGGAGCACCCCGTGCTGCTGACCGAGGCCCCCCTGAACCCCAAGGCCAACCGCGAGAAGATGAGGTGAGTGGCCCGCTACCTCTTCTGGTGGCCGCCTCCCTCCTTCCTGGCCTCCCGGAGCTGCGCCCTTTCTCACTGGTTCTCTCTTCTGCCGTTGTCCGTAGGACGCTCTTCTCTGACCTGAGTCTCCTTTGGAACTCTGCAGGTTCTAGAT
+
>1>AA11>CFFFBGG13BG1BBFCEEGE00BGHFF?0AE//FGGHGGG//A/1A1GGHBEEE/>FEE/EEFGHHGGGGGFFGHHAFGGG?GG@/<111??G<F<?11?FGHGCGC-FHFHFHBHB=GCGC<@CCGGG/GCHHGHHHFFACA.ABG?A9CBFG@?@@B/B/FFF/9B:/BBFFFFFFFFE/9A--;BFBAAB?B9-9AAE/BBF9B//99-B-/9;9BB/:/BF9B9B9BFBFF-B99/://
@M05620:37:000000000-D9766:1:1101:24932:4788 1:N:0:76
AACACACCTTCTACAATGAGCTGCGTGTGGCTCACGAGGAGCACCCCGTGCTGCTGACCGAGGCCCCCCTGAACCCCAAGGCCAACCGCGAGAAGATGACCCCGGGTGGGGGGCACGCTCCCTCTTTTGGTGGCCGCCTCCCTCCTTCCTGGCCTCCCGGCGCTGCGCCCTTTCTCACTGGTTCTCTCTTCTGCCGTTTTCCGTGGGCCTCTCTTCTCTGCCCTGCGTCTCCTTTGGACCTCTGCGGGTTC
+
>>1A>>1>1BB1ABB13BBBBFFGEAEBA000B1B00AAAAA/B/AEEEE/ABGGHGABEF@E/FFG/EEFGBGHGGGCGFH?GHEGE>C>BCGHBGGH1FG//<</A->-<>@-9A@-ABEFFFF/9B@-;-A-;@@-AFEFFABBFBBFBFAFFF-;=-@-9@-;@A?@/FFFF/B/;BFEFFFB/;;B/BF9>BFFFF/A/-;9---9B9BF/;;/;BB-/:-9:@9FFFFEB/B/B-////-;-99-
@M05620:37:000000000-D9766:1:1101:17717:4827 1:N:0:76
ACCACACCTTCTACAATGAGCTGCGTGTGGCTCCCGAGGAGCACCCCGTGCTGCTGACCGAGGCCCCCCTGAACCCCAAGGCCAACCGCGAGAAGATGAGGTGAGTGGCCCGCTACCTCTTCTGGTGGCCGCCTCCCTCCTTCCTGGCCTCCCGGAGCTGCGCCCTTTCTCACTGGTTCTCTCTTCTGCCGTTTTCCGTAGGACTCTCTTCTCTGACCTGAGTCTCCTTTGGAACTCTGCAGGTTCTAGAT
+
>A>AAAAAFFFFGGGFFGGGGGHHGGGGGGGHFFFGAEEEEGAGHGEEAE?1FGAAFHHGEEEEGEGGGGEFGGGGGGGHGHHHHGGGGGCG//2?FH?FGFGH0?FFGFG@GGCFHFDHED00<<CAGC<DC.EHG//A:GFG;;/CF0C.AD?-?A.CF?@E-9B0BFFFFFFF;:FB:FB0:B09;09../;9FAFAADFFBFFFFFFBF0B0BBF/B/::9B9FFFFBFBFBBFBF0FFA9BB0:B0
@M05620:37:000000000-D9766:1:1101:17697:4828 1:N:0:76
ACCACACCTTCTACAATGAGCTGCGTGTGGCTCCCGAGGAGCACCCCGTGCTGCTGACCGAGGCCCCCCTGAACCCCAAGGCCAACCGCGAGAAGATGAGGAGAGTGGCACGCTCCCTCTTCTGGTGGCCGCCTCCCTCCTTCCTGGCCTCCCGGCGCTGCGCCCTTTCTCCCTTGTTCTCTCTTCTGCCGTTTTCCGTCGGACTCTCTTCTCTGCCCTGCGTCTCCTTTTGACCTCGTCCGGTTCTCGAT
+
BBBBBBB>>CCFGFBGGGBFGGHHGEFBAEGFFBFF2AAE?GDFGFEAEFEGEGHHGHHAECCEGGGGGEGGFHHGGGGHGHHHHGGGFG/BGGHEFGHCF2?/?FGGF0??CDEGGHHGHHHHHGHGC.<CG:AGGHHGHHHHHH/C;FFGGGGGGAAGGF;A@BBFFFFBFF/;BFFF;FFFFFFFFBF;9FFFFFF?ABF-@FFFFFFFFFF9FA/AEFF=DFF/B//;9/9/9.9;DDF-;.;/:9;
@M05620:37:000000000-D9766:1:1101:12950:4831 1:N:0:76
AGTGCCAGCTCTCAATCGCACAGGGGACCCAGGGCCTGGCCCCTCCATCCAGAAAACCTATGACCTCACCCGCTACCTGGAGCACCAACTCCGCAGCTTGGCTGGGACCTATGTGAGTATCCAGCGTAGGAATCTGGGAGTTGGGGAGGAGTGAGGAGTTGGGGAAAGACAGTCCTAACCGTGGAGGGTTCTGGTAAATGATGGGGTGAGGAGGGGCTCTTTGGCTCCCACCAGTCCCCCTGTCTGGTCTA
+
1>>AAFDFAFFFFGGGGCFFEGFHFEEGGGCHGGGGGCFFGHGHGGFHHHHFGBCHHGHHHHHHHHBGHHHGGGCGHHHFGGH/>GHHGFHGGG?EGFHHGHF/EECGGHHFHHHBG>FGHHHHHGGGGFH1@GHHHHGGGFHHGGEGGACGFFHHHGHHHHGGFCFHHHGHHHGHHHEC@BE@FFGG;CFGGGCFFFGFFBFGG.B@FFFFBF@@@=EFFFBBF/BE-FABEFFFFFFB@FF/BBFFBB/
@M05620:37:000000000-D9766:1:1101:6729:4831 1:N:0:76
AGTGCCAGCTCTCCATCGCACAGGGGACCCAGGGCCTGGCCCCTCCATCCAGAAAACCTATGACCTCACCCGCCACCTGGAGCACCCACTCCGCAGCTTGGCTGGGACCTATGTGAGTATCCAGCGTAGGAATCTGGGAGTTGGGGCGGAGTGAGGCGTTGGGGACAGCCAGTCCTAACCGTGGAGGGTTCTGGTAAATGATGGGGTGAGGAGGGGCTCTTTGGCTCCCACCAGTCCCCCTGTCTGGTCTA
+
>A>>>DFFBFFFG4GFFFE2E?GCG22EEEHHAEEAFFHHHHGGGGHHHGFGGHH2BBGGBFFHHDBGHHHEE/>EHHGGBB?FGH?1?GHBAFCEEHFB?3GGGGAGGH?GHGF3FHFGHH2GHGF/>E21?DGH1F0?EGHHF?.<@-;EH0:..;EGGGGG9-.:.;.CFFFFFBFFFFFF.9ADFFFFFFB9BFFF/BFFFFFFEFFFBDFFFFFFFFFFFFFFFFFFFFFFFFFFFFFFFFFFFF/
@M05620:37:000000000-D9766:1:1101:20707:4848 1:N:0:76
AGTGCCAGCTCTCAATCGCACAGGGGACCCAGGGCCTGGCCCCTCCATCCAGAAAACCTATGACCTCACCCGCTACCTGGAGCACCAACTCCGCAGCTTGGCTGGGACCTATGTGAGTATCCAGCGTAGGAATCTGGGAGTTGGGGAGGAGTGAGGAGTTGGGGAAAGACAGTCCTAACCGTGGAGGGTTCTGGTAAATGATGGGGTGAGGAGAGGCTCTTTGGCTCCCACCAGTCCCCCTGTCTGGACTA
+
AAAABFFF?FFFGGGFGEGGGGHGGEGEEEHHFGGGCFHHAGGEGGHHGGHHFFEGHGHEHHBGHHHGHFFFG>EFHFHFFHHHHHHHGEFHAEEGGBGG/??FD?HFFHGF2?BF3BFHHHHHHGBGGGFHFHFGFHCFDFH1/@.AC<CGHHHFC<CGHF-;.CGHHHHHHBHHFBHHGGADCE?-C.AFFGFGFFGGF0FGEADFEFFF..9;AAFFFBBFFFFFFBFFEFFFFBEFFEFFFBB/:9;
@M05620:37:000000000-D9766:1:1101:23317:4879 1:N:0:76
ACTGCCACTTCTCAATCGCACAGGTCTGACCTCCCGTGCCCGGAAGCTCTCTCATAATCCGTCGCCCACTTGCAACAAAGAAAACCAACTCAGCAGCTAAGATGGTACCGGTCCGGCAAGTCTCCTAGAAGATTCCACAGGAGAACACGAGCTGATGGAACATTGGCCAGTCTCCTAGGCATTTACGTTTTAGCAATATAGTGGAGCCATTTGGGGAGCGCTGAGCCTTGGCAGTCGCACTTGAAGGGCCA
+
1>>>A>@BBF1BABBBGFGGGG00B1DBDHHHEGFGH00BBAAEEECG1DBEF1DD2DDEFFG/ABB/BB1G1@GHHEBBB00BB/>?/B@11B10001111211>2BB/////>/</>?1B2@@11@111@1122@110/0//01<<AC--><1>1101//<000/0/<<<0000<0/;0:0000./;;.0:00909000;BA0.B.;00000.-.-.--;--;/://////-;;--@@-/;////-;--
@M05620:37:000000000-D9766:1:1101:16428:4885 1:N:0:76
AGTGCCAGCTCTCAATCGCACAGGGGACCCAGGGCCTGGCCCCTCCATCCAGAAAACCTATGACCTCACCCGCTACCTGGAGCACCAACTCCGCAGCTTGGCTGGGACCTATGTGAGTATCCAGCGTAGGAATCTGGGAGTTGGGGAGGAGTGAGGAGTTGGGGAAAGACAGTCCTAACCGTGGAGGGTTCTGGTAAATGATGGGGTGAGGAGGGGCTCTTTGGCTCCCACCAGTCCCCCTGTCTGGTCTA
+
AA>AAFFCAFFFGGGGGGGFGGHGGGGEAEHHFEGG2FHHCHGHGGHHHHHHFHHHHGHGHHGHHHGHHHHGGEGGHHHHFGHHHHHHGHHHEGGEEHGHGHHGGGHHGHHHHHHHHHHHHHHHHGGGGGHHHHHHHHHGGHHHGGFGGGEGHHHHHG/CGHGGGGHHHHHHHHHHHHHHGGFGDGGG=FGGGGCFGGGGGGGGGGFFFFFFFFFFFFFFFFFFFFFFFFFFFFFFFFFFFFFFFFFFFFF
@M05620:37:000000000-D9766:1:1101:25002:4887 1:N:0:76
ACCACACCTTCTACAATGAGCTGCGTGTGGCTCCCGAGGAGCACCCCGTGCTGCTGACCGAGGCCCCCCTGAACCCCAAGGCCAACCGCGAGAAGATGAGGTGAGTGGCCCGCTCCCTCTTCTGGTGGCCGCCTCCCTCCTTCCTGGCCTCCCGGCGCTGCGCCCTTTCTCACTGGTTCTCTCTTCTGCCGTTTTCCGTAGGACTCTCTTCTCTGCCCTGAGTCTCCTTTGGAACTCTGCCGGTTCTCGAT
+
AAA@AAAAFFFFGGGG3GG1G1G1EAAFA0BGEFGEGGGEEGEGHGGGAEGGFHF1GHHGGE?EGEGGGGGFHCHGGGGH/EHGHGG/C<<</??GHHGGH0??FGFFEGGGGGGGGHHHFHHGHGHGHGGGGGGHGHHGHHHHHGEGGGGGGG@@-@G@F@@F<@FFFFFFFEFF/:FFFFFFFEFFFF@BFFFFFFFFBBFFFFFFFFFFFFFFFFFFFFFFFFFF/BBFFFFFFFBFF@@@AFFFFFB
@M05620:37:000000000-D9766:1:1101:22820:4928 1:N:0:76
ACCACACCTTCTACAATGAGCTGCGTGTGGCTCCCGAGGAGCACCCCGTGCTGCTGACCGAGGCCCCCCTGAACCCCAAGGCCAACCGCGAGAAGATGAGGTGAGTGGCACGCTACATCTTCTGGTGGCAGCATCCCTCCTTCCTGGCCTCCCGGAGCTGCGCCCTTTCTCACTGGTTCTCTCTTCTGCCGTTTTCCGTAGGACTCTCTTCTATGCACTGAGTCTCCTTTGGAACTCTTCCGGTTCTCGAT
+
>1A1AAAAFFFFAFGFFGF1F1BAEAAEG?HH1FAAEEGEGHHHHGGGGEEFGHHHHGFGGGCGGAEGGGGGG1E?EGGE/EGHHEA/BBC</B?GDD1GH0?1?GHEE0GCCF.@1>=111=FGG0.<<AE.D0CCCH.:;GGBG/..;.C.:@-9-CF/-9CA@GGFFFGBF0/9BF/;BF/:;FFFF@ABFEFFFB-9ABFFFFEFFFF/BF/9/;FEFFFFF/;BFFFF9BBFF/9/-;;;;9/-;9
@M05620:37:000000000-D9766:1:1101:19065:4928 1:N:0:76
ACCACACCTTCTACGATGAGCTGCGTGGGGCTCCCGAGGAGCACCCCGTGCTGCTGACCGAGGCCCCCCTGAACCCCAAGGCCAACCGCGAGGAGAGGAGGCGACTAGCTCGCTCGCTCTTCTAGTGGCTCCTTCCCGCCTTCCTGGCCCCGCGACCCTTCGCCCTTGCTCACTCGTTTTCTCTTTTGCCGTGTTCCCTCTTCCTCTCCCCTCTTCTCCTTGTGACCTTTGCAGGTCCGCGGTCGGTCGAT
+
BBBABBBBFFFFGG2AFFFGGGHHGEE2AA2AFFGGGGAAEHHHH1EGEGEEFGHHHHHGGGGGGGGEGFGGHHC/EGEHGHH?GA/C/C<B//?<</0?<<---<-//0=.-..--:.;00;00<0.:.09/;;9/.-:.:0900/...--;@-;--9/;.;:AD/9/9B/B//.;...;9/;B/;/9/;.-99B//9..//////;//.9;./;/F////////;9/;//B/.;;/----.---;D@D.
@M05620:37:000000000-D9766:1:1101:19605:4934 1:N:0:76
ACCACACCTTCTACAATGAGCTGCGTGTGGCTCCCGAGGAGCACCCCGTGCTGCTGACCGAGGCCCCCCTGAACCCCAAGGCCAACCGCGAGAAGATGAACCCAGGTGAGTGGCCCGCTACCTCTTCTGGTGGCCGCCTCCCTCCTTCCTGGCCTCCCGGAGCTGCGCCCTTTCTCACTGGTTCTCTCTTCTGCCGTTTTCCGTAGGACTCTCTTCTCTGACCTGAGTCTCCTTTGGAACTCTGCAGGTTC
+
AAABBABBFFFFGGGGGGGGGGHHGGGGHGHHHGGGGGGGGHHHHGGGGGGGFHHHFHHGGGGGGGGGGGGHHHHGGGGHGHHHGGGGGGGGDGHFGGHHHHDGFCGFDHHFFFHHGGGFGHHHHHGHDGGHGHHGGGGGHGHHGCFGGGBFGGGGGGD??ABFGGFFFFFFFFFFFFFFEFFFFFFFFFFFFFFFADFFFFDFF?DFFFFFFFFFFFFBFFFBF/BFFFFFFFFF/9BFFFFFF/B?;B/
@M05620:37:000000000-D9766:1:1101:12081:4934 1:N:0:76
AGTGCCAGCTCTCAATCGCACAGGGGACCCAGGGCCTGGCCCCTCCATCCAGAAAACCTATGACCTCACCCGCTACCTGGAGCACCAACTCCGCAGCTTGGCTGGGACCTATGTGAGTATCCAGCGTAGGAATCTGGGAGTTGGGGAGGAGTGAGGAGTTGGGGAAAGACAGTCCTAACCGTGGAGGGTTCTGGTAAATGATGGGGTGAGGAGGGGCTCTTTGGCTCCCACCAGTCCCCCTGTCTGGTCTA
+
AAAAAFFFCFFFGGGGGGGCGGGGFCGEGGHHFFGGGGHHHHGHGGHGHHHHHHHHHGHHHGHHHGHHHHGEF>EEHHHGHGHHHH1?EGHFEECGGHFCEH3FEEAGFEGHHHHFHHHHHHHHHGEGGGFHHBHGHH0FGCFHGGEGG?CGHHHGGGHHHHGGGGHHHHHHHHHHHHHHGGFGDEGGGGGGGGGFFGGGGGGGGGFFFFFFFFFFFF.:BFFFFFFFFFFFEFFFFFFFFE:FFFFFFB9
@M05620:37:000000000-D9766:1:1101:22812:4945 1:N:0:76
ACCACACCTTCTACAATGAGCTGCGTGTGGCTCCCGAGGAGCACCCCGTGCTGCTGACCGAGGCCCCCCTGAACCCCAAGGCCAACCGCGAGAAGATGAGGGGAGTGGCCCGCTCCCTCTTCTGGTGGCCGCCTCCCTCCTTCCTGGCCTCCCGGCGCTGCGCCCTTTCTCACTTGTTCTCTCTTCTGCCGTTTTCCGTAGGACTCTCTTCTCTGCCCTGAGTCTCCTTTGGAACTCTGCCGGTTCTCGAT
+
AAB@AABBFFFFGFGGFGGGGGGHGGGFHCGHHGGGGGGEDGHHHGGGEEGGHHHGGGHGGG?EGGGGGGEH3FHEEGGGGHHEFFFGGF@?//2FDB2CG/</CGEFFF<@DCD?FHHHGHHH0D/?GG@@FGGHGGGGGGGFBB/:C09EGFB--@D;?BADBCFFFFF/BB/;/9FFFFFFFFFFFFFAFFFFF.BF.ABFB:BFFFFE9BFFFFFF/BFFFFFFFFF/B/:BF//9;B;;A.;;.;;
@M05620:37:000000000-D9766:1:1101:10427:4955 1:N:0:76
AGTGCCAGCTCTCAATCGCACAGGGGACCCAGGGCCTGGCCCCTCCATCCAGAAAACCTATGACCTCACCCGCTACCTGGAGCACCAACTCCGCAGCTTGGCTGGGACCTATGTGAGTATCCAGCGTAGGAATCTGGGAGTTGGGGAGGAGTGAGGAGTTGGGGAAAGACAGTCCTAACCGTGGAGGGTTCTGGTAAATGATGGGGTGAGGAGGGGCTCTTTGGCTCCCACCAGTCCCCCTGTCTGGTCTA
+
>>AAAFFFCFFFG4BFGAFFEGFHFAEGGEGHGGFEFBGFHHGHGGFHHGFGGBHGGFHHG3BGFFBFGHHFFGCEGHGBFFB?BF1FEFGGGE/EEBGHEGH?EEGHEGHHHHHFHFHHHHHHHG?C>BGHHFHHGHFGCGHHGGEFCEFHHFGHF<CGHHGCCAEGGHHHCGHHFHHHA.;DFGGG;AFGGGCFGGGEFCFGEGFAAFFFFFCFF-AFFFFFFBFFEFFDF9:9BFFBFEFFFFF9;:0
@M05620:37:000000000-D9766:1:1101:11800:4979 1:N:0:76
ACCACACCTTCTACAATGAGCTGCGTGTGGCTCCCGAGGAGCACCCCGTGCTGCTGACCGAGGCCCCCCTGAACCCCAAGGCCAACCGCGAGAAGATGAGGTGAGTGGCCCGCTCCCTCTTCTGGTGGCCGCCTCCCTCCTTCCTGGCCTCCCGGCGCTGCGCCCTTTCTCCCTGGTTCTCTCTTCTGCCGTTTTCCGTCGGACTCTCTTCTCTGCCCTGAGTCTCCTTTGGAACTCTGCCGGTTCTCGAT
+
BBABBBABFFFFGGGCBGGGGGHHGGGEGEHHHGG?EGGCGHHHHGGGGAFGHGHHHHHGGGGGGGGGGGGHHHHGGGGHGHHHHGGGGGBDGFHHFFFFG???FHHGG0?CFF-EFHHFHHHHGFCDF<@GGGGGFEHGHHHHFG9CGGGGGGG@BFGFFFFFFFFFFFFBFF/AFFFFFFFFFFFFFFFDAFFFFFF.@D=BAFFFFFFFFFF/;EFF.FB/B/BBFF9FF9FFF//;9@D@DAB;;BB
@M05620:37:000000000-D9766:1:1101:9284:4982 1:N:0:76
ACCACACCTTCTACAATGAGCTGCGTGTGGCTCCCGAGGAGCACCCCGTGCTGCTGACCGAGGCCCCCCTGAACCCCAAGGCCAACCGCGAGAAGATGAGGTGAGTGGCCCGCTCCCTCTTCTGGTGGCCGCCTCCCTCCTTCCTGGCCTCCCGGCGCTGCGCCCTTTCTCCCTTGTTCTCTCTTCTGCCGTTTTCCGTAGGACTCTCTTCTCTGACCTGCGTCTCCTTTGGAACTCTGCCGGTTCTCGAT
+
BBBBB@AAFFFFGGGGGG5FGGHHEEGBEEGHHGFFCEGCFHHHHGGEGGGGGHHHHHHEGCCGGGGGGGGFHHHGGGGHGHHHHGGGGGCCCDFFHHGHH0?1?GGGG?FCCG->FHHHHHHHHHFGH<@DDGGHGHHGHHHHHG/FGGGGGGGGG@BBFB9;BBFFFFFBFF/BBFFFFFFFFFFFFFBDFFFFFFF.AFFBBFBFFFFFFFF/;;BF.9D9;FFFF9/BF;;BF:/;BBBBF.::9B;
@M05620:37:000000000-D9766:1:1101:10127:5009 1:N:0:76
ACCACACCTTCTACAATGCGCTGCGTGTGGCTCCCGAGGAGCACCCCGTGCTGCTGACCGAGGCCCCCCTGAACCCCAAGGCCAACCGCGCGAAGATGAGGAGAGTGGCGCGCTCCCTCTTCTGGTGGCCGCCTCCCTCCTTCCTGGCCTCCCGGCGCTGCGCCCTTTCTCCCTTGTTCTTTCTTCTGCCGTTTTCCGTCGGAGTATCTTCTCTGCCCTGCGTCTCCTTTTGAGCTCCTCCGGTTGTCGAT
+
AAAAAAA1BFFFGGGGGG1EFGGGGGGB0EGHHAFE/EEECHHHHGG/AEEGEHGHHHH>EE?EGGGGGGGHHHHGGGGHGHHHHGGGGG/BGGG?DG1101?.<<1>.-.-<-.<</G/GHHHCGHG..;AG.EEA/FGG0CBF0/.999E.9-9@-9>B@-;9=BBBF/:B9/-;:/;//9//BFFBB@--/;9999-9-@--999/BFFB/B;9-:-A=;---9/9/99--/////:/;-9--;/--9
@M05620:37:000000000-D9766:1:1101:15620:5010 1:N:0:76
ACCACACCTTCTACAATGAGCTGCGTGTGGCTCCCGAGGAGCACCCCGTGCTGCTGACCGAGGCCCCCCTGAACCCCAAGGCCAACCGCGAGAAGATGCACACATGTGAGTGGCCCGCTACCTCTTCGTGGGGGCGCCCCCCTCCTTCCTCGCCTCCCGGATCTGCGCCCTTTCTCACTGTCTCTCTCTTGTCCCGTTTTGCGGAAGACTCTCTTCTCTCACCTGAGTCTCCTTGTACACTCTGCAGGTTC
+
>AABBBAAFFFFGGGGFGGGGGHHGEFGHGHHHGGEGGGGGHHHHGGGEEGFHHHHHFHFGGGGGG@GGGGHHHHGGGGHGHHHHFGGFCGGGGHHGF2FFF0/1?<?<G11/?<F--->-><00==.<<.---;--;---;-.;;//;//.-;.;.;9;-.;9BF-@.-;/9B:;//////;;BBF9/;////;-;:/..:--9-.9;FFFF/FFEB;/B/;;;B.;B/;/;/9////;B//////..:/
@M05620:37:000000000-D9766:1:1101:22961:5020 1:N:0:76
AGTGCCAGCTCTCAATCGCACAGGGGACCCAGGGCCTGGCCCCTCCATCCAGAAAACCTATGACCTCACCCGCTACCTGGAGCACCAACTCCGCAGCTTGGCTGGGACCTATGTGAGTATCCAGCGTAGGAATCTGGGAGTTGGGGAGGAGTGAGGAGTTGGGGAAAGACAGTCCTAACCGTGGAGGGTTCTGGTAAATGATGGGGTGAGGAGGGGCTCTTTGGCTCCCACCAGTCCCCCTGTCTGGTCTA
+
BCABBFFFDFFFGGGGGGGGGGHGGGGGGGHHGGGGGGHHHHGHGGHHHHHHHHHHHGHHHHHHHHHHHHHGGFGGHHHHHHHHHHHHGHHHGGFGGHHHGGHFEGHFEHHHGHHHHHHHHHHHHGGGGGHHHHHHHGHGGHHHGGGGGGGHGHHFHDHHHHGGGGHHHHHHHHHHHHHHGGFCGGGGEGGGGGGGGGGGGHGGGGFFFFFFFFFFFFFFFFFFFFFFFFFFFFFFFFFFFFFFFFFFFFB
@M05620:37:000000000-D9766:1:1101:12863:5022 1:N:0:76
ACCACACCTTCTACAATGAGCTGCGTGTGGCTCCCGAGGAGCACCCCGTGCTGCTGACCGAGGCCCCCCTGAACCCCAAGGCCAACCGCGAGAAGATGAACCCCCATGCGTGGCCCGCGCCATCTCCTCGTGGCCGCCTCCCTCCTTCCTGGCCTCCCCCCGATGCGCCCTTTCTCACTGGTTCTCTCTTCTGCCGCTTTCCGCCGGACACTCTCCTCTGCCACGCGACTCCTCTGTGGAACTGCCCATTC
+
BBABBBBBFFFFGGGGGGGGGGHHGEGEGGHHHGGGGFGGGHHHHGGGEGGGHHGHHHGGGGGGGGGGGGGBHHHGGGGHGHHHHGGGGGGGGGHHHHHF2/??/<0?<C?C-->><ACC@ECGH00</:;GF-:-B?AEEEBF9/;B/00/99BF9C..;;BBA.DF.@-/;/BFBF/9.9;BFBFFFFBFFB/--9AE/9...;9@--;BFF/;;BF9/9B/;9>-9@DFB.B/9/.//;BBB/9////
@M05620:37:000000000-D9766:1:1101:17453:5065 1:N:0:76
AGTGCCAGCTCTCAATCGCACAGGGGACCCAGGGCCTGGCCCCTCCATCCAGAAAACCTATGACCTCACCCGCTACCTGGAGCACCAACTCCGCAGCTTGGCTGGGACCTATGAGAGTATACAGCGTAGGAATCTGGGAGTTGGGGAGGAGAGAGGAGTTGGGGAAAGACAGTCCTAACCGTGGAGGGTTCTGGTAAATGATGGGGTGAGGAGGGGCTCCTTGGCTCCCACCAGTCCCCCTGTCTGGTCTA
+
BCABBFFFCFFFGGGGGGGGGGHHGGGGGGHHGGGGGGHHHHGHGGHHHHHHHHHHHGHHHHHHHHHHHHHGGFGGHHHHHHHHHHHHGHHHFGGGGHHHGHHGGGHHGHHHH3DB2BFH33FGH/??//@FGHHH1?=FCCGH/A.-><>.=<.<<EGFHH--;;CFHHHHHHHFHHGGGG.:;ADG:FGGG0;=CFFGGGGGFFDFFAF0DF;FFFFFFF0BFFFEFFFFF.BFFFFFFFFFFF/;0;0
@M05620:37:000000000-D9766:1:1101:19344:5105 1:N:0:76
ACCACACCTTCTACAATGAGCTGCGTGTGGCTCCCGAGGAGCACCCCGTGCTGCTGACCGAGGCCCCCCTGAACCCCAAGGCCAACCGCGAGAAGTTGAGGGGAGTGGCCCGCACCCTCTTCGGGTGGCCGCCTCCCTCCTTCGTGGCCTCCCGACGCTGCGCCCTTTCTCCCGGGTTCTCTCTTCTGCCGTTTTCCGAAGGACCCTCTTCTCTACCCTGGGCCTCCTTTGAACCTTTGACGGTTCTCAAT
+
BBCCCCDBFFFFGGGGGGGGGGHHGGGGHGHHHGGGGGGGGHHHHGGGGGGGFHHHHHHGGGGGGGGGGGGHHHHGGGGHGHHHHGGGGGGGGGH2FHHH2/</<CG/FGA---<AA..CFF.<C<D-<<-<ADEGF/CAFBG.<<.<A0<EEF.-9=D..-<D9DFBB000B.<-<..<B::FBB00<0@BDF.F0...<..:.9<<FFF:FF0<FAFB.<..<B.<FBF0<B9/000<<BDF..0:000
@M05620:37:000000000-D9766:1:1101:10259:5116 1:N:0:76
AGTGCCAGCTCTCAATCGCACAGGGGACCCAGGGCATGGCCCCTCCATGCAGAAGACCTATGACCTCACCCGCTACCTGGAGCACAAACTCCGCAGCTTGGCTGGGACCTATGTGAGTATCCAGCGTAGGAATCTGGGAGTTGGGGGGGAGTGAGGAGTTGGGGAAAGACAGTCCTAACCGTGGAGGGTTCTGGTAAATGATGGGGTGAGGAGGGGCTCTTTGGCTCCCACCAGTCCCCCTGTCTGGTCTA
+
1>>>AFFFAF1D1EGAA1AFAECGFEFE00FGGG0F00F00GGHGGFH1ABA101BB01BBG2FADAEGHGGGG/>GHH0FGH/00BGH1BGFCEE/0FGG0B//ECCEHCH1BBBGHH12>B10>??C/@F1@22@<0<CC11AC--;;---9B999BF/B@-AFE-BFBFF/;9BF-;@B-;;;-;;FFFFFFFFFFFFFFFFFA@FF-/9B==@?FF/;/BFFFEFF-BFFFFFFFF@FBFF//;BFB
@M05620:37:000000000-D9766:1:1101:6511:5132 1:N:0:76
ACCACACCTTCTACAATGAGCTGCGTGTGGCTCCCGAGGAGCACCCCGTGCTGCTGACCGAGGCCCCCCTGAACCCCAAGGCCAACCGCGAGAAGATGAACCCAGGTGCGTGGCCCGCTCCCTCTTCTGGTGGCCGCCTCCCTCCTTCCTGGCCTCCCGGCGCTGCGCCCTTTCTCACTGGTTCTCTCTTCTGCCGTTTTCCGTAGGACTCTCTTCTCTGCCATGAGTCTCCTTTGGAACTCTGCAGGTTC
+
BBAABBBBFFFFGGGFFGGFGFHHGEGGHGHHHGGFEGGGGHHHHGGGGGGEFGHHHHHGGGCGFGFGGGGHHHGGGGGGEHHHHFGFGGCDCDHHHHHHHH//?FGG<>FGCGGGGGGCGGHHHH0=GHHHGFHGG?AFGGGG;90FFGGBFGGGG;.;999@FFFFFBFFFFFFFFFFFFFFFFF/9;FFFF;@DFFFF9AF9.;/BFFFFFFFF//FBF//;/9;FBFFFFFFFBFFF;FFF99AAF/
@M05620:37:000000000-D9766:1:1101:17661:5142 1:N:0:76
ACCACACCTTCTACAATGAGCTGCGTGTGGCTCCCGAGGAGCACCCCGTGCTGCTGACCGAGGCCCCCCTGAACCCCAAGGCCAACCGCGAGAAGATGAGGTGAGTGGCCCGCTCCCTCTTCTGGTGGCCGCCTCCCTCCTTCCTGGCCTCCCGGCGCTGCGCCCTTTCTCACTGGTTCTCTCTTCTGCCGTTTTCCGTAGGACTCTCTTCTCTGCCCTGAGTCTCCTTTGGAACTCTGCCGGTTCTCGAT
+
BBBBCCCBFFFFGGGGGGGGGGHHGGGGHGHHHGGGGGGGGHHHHGGGFGGGGHHHHHHGGGGGGGGGGGGHHHHGGGGHGHHHHGGGGGGGGGHHHGHHH??FGHHGGHHGGGGGGHHHHHHHHDHGHHGGGGGHGGHGHHHHHGGGGGGGGGCDGGGAFFFFFFFFFFF0FFFFFFFFFFFFFFFFFFFDDFFFFFFFFFFFFFFFFFFFFFFFFFFFBFFFBFFFFFBFFFFFFBBFBFFFDEFFFF:
@M05620:37:000000000-D9766:1:1101:16951:5239 1:N:0:76
AGTGCCAGCTCTCAATCGCACAGGGGACCCAGGGCCTGGCCCCTCCATCCAGAAAACCTATGACCTCACCCGCTACCTGGAGCACCAACTCCGCAGCTTGGCTGGGACCTATGTGAGTATCCAGCGTAGGAATCTGGGAGTTGGGGAGGAGTGAGGAGTTGGGGAAAGACAGTCCTAACCGTGGAGGGTTCTGGTAAATGATGGGGTGAGGAGGGGCTCTTTGGCTCCCACCAGTCCCCCTGTCTGGTCTA
+
AB3>AFFFBFFFFFGCBFGAE2GAFE?EA2GH2EF22FGHCGGHGGHHHAGHBFGCHGHHFEEHHBGHHHH@>/>EHHDG2?BFBGF1E3GC///>>?B?AFFGGGGHGHGHHGHHHHHHHHHHHGGGGGHFHHHHHGHFDHHHGGFGGGEFGHFGHGGGGHGGGGHFHGFHHHHHHHHHGGEGGFGGGFGGFG;FFGGFGFGGGGDBFFFFFFBBBBEFFFFFFFFFFFFFFFBFFFFFBFFFFFFFFFF
@M05620:37:000000000-D9766:1:1101:24307:5265 1:N:0:76
ACCACACCTTCTACAATGAGCTGCGTGGGGCTCCCGAGGAGCACCCGGGGCTGCGGACCGAGGCCCCCCTGAACCCCAAGGCCAACCGCGAGAAGATCAACCCAGGTGCGTGGCCCGCTCCCTCTTCTGGTGGCCGCCTCCCTCCTTCCTGGCCTCCAGGCGCTGCGCCCTTTCTCACTGGTTCTCTCTTCTGCCGTTTTCCGTAGGACTCTCTTCTATGACATGCGTCTCCTTTGGAACTCTGCCGGTTC
+
AAAAAAAAFF@DGGGGGFBG1111AAA0AE0AGGG/BE//AAGHHG/A/>EEF/>EEGEGCGGGGGGG/</GHHHGGGGHGHHHHGACC/>A@.<FF1>100<<<.<<<ACACCHHCGG@EFGGGGGGGGGGGGGGGGGGGGFFFFFFFFFFFFFFFEFBE@@@@F?@F@?FFFFF/BFFFFFFFFFFFFFFFFF@FFFFFFFFABF/BFFFFFFFF/9F/::BBF-A@FFF/FFFF//BFFFFF;@=@B-
@M05620:37:000000000-D9766:1:1101:24412:5300 1:N:0:76
ACCACACCTTCTACAATGAGCTGCGTGTGGCTCCCGAGGAGCACCCCGTGCTGCTGACCGAGGCCCCCCTGAACCCCAAGGCCAACCGCGAGAAGATGAACCCAGGGGGGTGGCCCGCTACCTCTTCTGGTGGCCGCCTCCCTCCTTCCTGGCCTCCCGGCGCTGCGCCCTTTCTCACTGGTTCTCTCTTCTGCCGTTTTCCGTAGGACTCTCTTCTCTGACCTGCTTCTCCTTTGGAACTCTGCAGGTTC
+
BABCCCCCFFFFGGGGGGGGGGHHGGGEEGHHHGGGEGEGFHDGHGGGGEEGHHHHHHHGGGGGGGGGGGGHFHHGGGGHGHHHHGGGGGGGGGHHHHH22//?FF//-;@9-:AA=D--@/FFF0:FFFB:AFFFFFD.AEF/DBFBB;:/;F0.9AD;:DF;-D@-9--;BFFB0:B0/B::;:FFF0B0B0:-;./.;BF0AA.00/:BFFFB0;0000;0/:00;F0000;0/:000;:F000.;00
@M05620:37:000000000-D9766:1:1101:11528:5354 1:N:0:76
ACCACACCTTCTACAATGAGCTGCGTGTGGCTCCCGAGGAGCACCCCGTGCTGCTGACCGAGGCCCCCCTGAACCCCAAGGCCAACAGCGAGAAGATGAGGTGAGTGGCCCGCTCCCTCTTCTGGTGGCCGCCTCCCTCCTTCCTGGCCTCCCGGCGCTGCGCCCTTTCTCACTGGTTCTCTCTTCTGCCGTTTTCCGTAGGACTCTCTTCTCTGCCCTGCGTCTCCTTTGGAACTCTGCCGGTTCTCGAT
+
AAA1AAA?FFFFGBGC3GE1F1B1E00A00BG1AFA0EGCEHHHHGGEE/E/DFH1FHHE/E@EF/>EEEE0B1?EGF/?//?F/F/0BE///?011B1?G?/1?1??F??@@C//<FGHHHHHB10.0.--<CACC//:CGH:0;/;C0:G..A-99AA9A-:9@BBBFF/:;/-BBFB/;:/BB/FFF@B-/EFFFF---/9//;BFFFF/BF/;-/A-9A>9BF/:9/;B9B/B9/;/@@9A-:9;99
@M05620:37:000000000-D9766:1:1101:23911:5360 1:N:0:76
AGTGCCAGCTCTCAATCGCACAGGGGACCCAGGGCCTGGCCCCTCCATCCAGAAAACCTATGACCTCACCCGCTACCTGGAGCACCAACTCCGCAGCTTGGCTGGGACCTATGTGAGTATCCAGCGTAGGAATCTGGGAGTTGGGGAGGAGTGAGGAGTTGGGGAAAGACAGTCCTAACCGTGGAGGGTTCTGGTAAATGATGGGGTGAGGAGGGGCTCTTTGGCTCCCACCAGTCCCCCTGTCTGGTCTA
+
3>>AAFFF?FFFGGGGGGGGGGHGGGGG2EGGFEGFAFGG2FECGGHHDGGG3BBGGGHHHHBGHHFHHGHGG>EEHGHHCGHGFHHHG3GFAEECEFGHGHHGGGHHGHHHHHHHHHHHHHHHHGADGGHHFGDFHFCFGHHGGCFGGGDFFHHHHG/<DGG@EGHGHHHFHHFHHHHHG.EBDEGG9AFGGGFFGGGGGGGGGFD@FFFFFFBBBB.BFFF/FFFFFFFFFFFFFFADBFFFFFFFFFB
@M05620:37:000000000-D9766:1:1101:12142:5405 1:N:0:76
AGTGCCAGCTCTCAATCGCACAGGGGACCCAGGGCCTGGCCCCTCCATCCAGAAAACCTATGACCTCACCCGCTACCTGGAGCACCAACTCCGCAGCTTGGCTGGGACCTATGTGAGTATCCAGCGTAGGAATCTGGGAGTTGGGGAGGAGTGAGGAGTTGGGGAAAGACAGTCCTAACCGTGGAGGGTTCTGGTAAATGATGGGGTGAGGAGGGGCTCTTTGGCTCCCACCAGTCCCCCTGTCTGGTCTA
+
ABBBCFFFCFFFGGGGGGGGGGHHGGGGGGHHGGGGGGHHHHGHGGHHHHGHHGHHHGHHHHHHHHGHHHHGGGGGHGHHHGGGHHHHGHHHGGGGGHHHGHHGGGHHGHHHHHHHHGHHHHHHHGEGGGHHHHHHHHHGGHHHGGGGGGGHHHHHHGHHHHGGGGGHHHHHHHHHHHHHGEEGGGGGCFGGGGFGGGGGGGGGGGFFFFFFFFFFFFFFFFFFFFFFFFFFFFFFFFFFFFFFFFFFFFB
@M05620:37:000000000-D9766:1:1101:12139:5428 1:N:0:76
AGTGCCAGCTCTCAATCGCACAGGGGACCCAGGGCCTGGCCCCTCCATCCAGAAAACCTATGACCTCACCCGCTACCTGGAGCACCCACTCCGCAGCTTGGCTGGGACCTATGTGAGTATCCAGCGTAGGAATCTGGGAGTTGGGGAGGAGTGAGGAGTTGGGGAAAGACAGTCCTAACCGTGGAGGGTTCTGGTAAATGATGGGGTGAGGAGGGGCTCTTTGGCTCCCACCAGTCCCCCTGTCTGGTCTA
+
AA>3>FFFBFFFG4FGGGGAECHCG?EEGEHHFEGEGGDGHHGHGGHHHHHHHHHGHGHHHFHHHDGHHHHEG>EGHHHHFGHHHH1??EH?>FCGGHBFGHHGGGHHGHHHHHHHHHHHHHHHHGGFGGHHHHHHGHFGGHHHGG.CGDCGG0GHHGHHHHGGEDHHHHHHHHHHGFHGGGGGDGGGFGGGGGFGGGGGGGGGGFFFFFFFFFFFFFFFFFFFFFFFFFFFFFFFFFFFFFFFFFFFFFB
@M05620:37:000000000-D9766:1:1101:24122:5503 1:N:0:76
AGTGCCAGCTCTCAATCGCACAGGGGACCCAGGGCCTGGCCCCTCCATCCAGAAAACCTATGACCTCACCCGCTACCTGGAGCACCAACTCCGCAGCTTGGCTGGGACCTATGTGAGTATCCAGCGTAGGAATCTGGGAGTTGGGGAGGAGTGAGGAGTTGGGGAAAGACAGTCCTAACCGTGGAGGGTTCTGGTAAATGATGGGGTGAGGAGGGGCTCTTTGGCTCCCACCAGTCCCCCTGTCTGGTCTA
+
A?AABFFFBFFFGGGGGGEFGGHGGGGGFGGHGGGGGFHHAGGHGGHHGHHHHGFHHGGHHHHHHGHGHHHGGGGGHHHFHGGGGHHHG3FGGEEGGFHHGHHGG?GHGHHHHHHHHHHHHHHHHGEFGGHHHHHHHHHGGHHHGGGGGGGHHHHHHGHHHH?DGGHHHHHHHHHHHHHHGEGGGGGGCFGGGGFGGGGGGGGGGGFFFFFFFFFFFFFFFFFFFFFFFFFFFFFFFFFF-AFFFF/BFFF
@M05620:37:000000000-D9766:1:1101:25062:5507 1:N:0:76
ACCACACCTTCTACAATGAGCTGCGTGTGGCTCCCGAGGAGCACCCCGTGCTGCTGACCGAGGCCCCCCTGAACCCCAAGGCCAACCGCGAGAAGATTACCCCAGGTGAGTGGCCCGCTACCTCTTCTGGTGGCCGCCTCCCTCCTTCCTGGCCTCCCGGAGCTGGGCCCTTTCCCACTGGTTCTCTCTTCTGCCGTTTTCCGTAGGCTTCTCTTCTCTGCCCTGATCCTCCTTTGGACCTCTGCAGTTTT
+
AAAAAAB?CFFFGFGGDG5BGFHFGAEBF2AFFFFEEGGGGHHHHGGGEEEFFHHGHHHGGGCGGFGGGGFHHHHGGGGHEGHHHG//B//>BBGFDHF1DG//CE1?101?FFF.<---</0DD0=0D<0<.<.-:-.;G./;EF0FB0;/9.0;.9E-9;-.//.9.9.;B/FFF..:.F///9//B///9B9-9AF.:/./.;.///./BFBB/9///;;B..9/9/B/BBFF/F/.9B9//9F/F//
@M05620:37:000000000-D9766:1:1101:15739:5618 1:N:0:76
ACCACACCTTCTACAATGAGCTGCGTGTGGCTCCCGAGGAGCACCCCGTGCTGCTGACCGAGGCCCCCCTGAACCCCAAGGCCAACCGCGAGAAGATGAGGTGAGTGGCCCGCTCCCTCTTCTGGTGGCCGCCTCCCTCCTTCCTGGCCTCCCGGCGCTGCGCCCTTTCTCCCTGGTTCTCTCTTCTGCCGTTTTCCGTCGGACTCTCTTCTCTGCCCTGCGTCTCCTTTGGAACTCTTCCGGTTCTCGAT
+
CBCCCCCCFFFFGGGGGGGGGGHHGGGBAEHHHGGGDGGGGHHHHGGGGGGGGHGHHHHFGGGGGGGGGGGHGHHGGGGHGHHHHGGGGGCGGGHGHHHGH2??GHHGGFGCGGCGGHHHHHHHHGHGHHGGGGGHGHHGHHHHHG/FGGGGGGGGGGGFFFBDFFFFFFFBFF0EFFFFFFFFFFFFFFFA:FFFFFF.@AFFFFFFFFFFFFFBFEFF.@DBDFFFFFFFFFFFFB0;BDF:A.B0AFB
@M05620:37:000000000-D9766:1:1101:14917:5638 1:N:0:76
AGTGCCAGCTCTCAATCGCACAGGGGACCCAGGGCCTGGCCCCTCCATCCAGAAAACCTATGACCTCACCCGCTACCTGGAGCACCAACTCCGCAGCTTGGCTGGGACCTATGTGAGTATCCAGCGTAGGAATCTGGGAGTTGGGGAGGAGTGAGGAGTTGGGGAAAGACAGTCCTAACCGTGGAGGGTTCTGGTAAATGATGGGGTGAGGAGGGGCTCTTTGGCTCCCACCAGTCCCCCTGTCTGGTCTA
+
BCABBFFFCFFFGGGGGGGCGFHCFGGGGGHHEGGGGGHHHHGHGGHHHHHHHHHHHGHHHHHHHHHHHHHGGEEGHGGHGFGHHHHHGHHHEFFGGHGGGHHGGGHHGHHHHHHHHHHHHHHHFGEGGGHHHHHHHHHGGHHHGGGGGGGGHHHHHGHHHHGGGGHHHHGHHHHHHHHHGGEGGGGGCFGGGGCGGGGGGGGGGGFFFFFFFFFFFFFFFFFFFFFFFFFFFFFFFFFFFFFFFFFFFFB
@M05620:37:000000000-D9766:1:1101:18718:5656 1:N:0:76
ACCACACCTTCTACAATGAGCTGCGTGTGGCTCCCGAGGAGCACCCCGTGCTGCTGACCGAGGCCCCCCTGAACCCCAAGGCCAACCGCGAGAAGATGAACCCAGGTGAGTGGCCCGCTACCTCTTCTGGTGGCCGCCTCCCTCCTTCCTGGCCTCCCGGAGCTGCGCCCTTTCTCACTGGTTCTCTCTTCTGCCGTTTTCCGTAGGACTCTCTTCTCTGACCTGCGTCTCCTTTGGAACTCTGCCGGTTC
+
AAAABBAAFFFFFGGF5BFGGGFGEEGGF2FGHGC2AEECEHHHHGGEA1EEABEGF2BEEE?FFGEGGGGGHHGAGGGEFHHHH/EEG@CGGDHC11?GGGGFHFG<1??F<FFF?DCCGHHHH0GHHHHHDGGCG-:EGE/CEBB;FFFGGGFGGGD?-9-.9FBBFBBFBFFFFFFFFBFFFFFBFFFFFFFBADFFFFF9ADFFFFFEFFFBF/BB/BFF.;-99AFBFFFFFFFE9BFFF9--;..
@M05620:37:000000000-D9766:1:1101:11729:5727 1:N:0:76
GAGGCTGCTTTGGCAGAAAGTCATATATTACTGCAACAGTTCCCCCTGGACCTGGAAAAGTTTCTCGCCTGGCTTACAGAAGCTGACACAACGGGCAATGCCTAACGGCTGCGCACCTGTAATGAAGGCCGCTCACAACATCCCAGGGCGGCAGAAGATTGGAGCTTACATACGGATTCAGTCTTCGGTTGCGGTTTTCACCACTCTCTGCTAGGAAATGAAACTACTTTGGAATTTTGCATTGTCAATAA
+
>>A>>>CACF@FCFGC1FG1A3BBD33BD3FFBBF1BBG1DGGGHGCGE0FBBFFAABFF12DFABABEEC/B00BFF1B11B@EFG1BCF/>>/>//1B111@F0?/E///<//><B01B222211<F//////@11?/?10?F1</<--<<-.///;00.0/:./;0000;.....;00;9000....-.------//;//9//;//://9/-////9///://9/9///;9/9/;BBB9/9:B/B/;:
@M05620:37:000000000-D9766:1:1101:23201:5734 1:N:0:76
ACCACACCTTCTACAATGAGCTGCGTGTGGCTCCCGAGGAGCACCCCGTGCTGCTGACCGAGGCCCCCCTGAACCCCAAGGCCAACCGCGAGAAGATGAGGTGAGTGGCCCGCTACCTCTTCTGGTGGCCGCCTCCCTCCTTCCTGGCCTCCCGGCGCTGCGCCCTTTCTCACTGGTTCTCTCTTCTGCCGTTTTCCGTAGGACTCTCTTCTCTGACCTGAGTCTCCTTTGGAACTCTGCAGGTTCTCGAT
+
AAABBABAFFFFGGGGFGGGGGHHGGGGHGHHHGGGGGGGGHHHHGGGGGGFFFGHFHHGGGCGGGGGGGGHHHHGGGGHGHHHHGGGGGGGGGHGHHGGHGHG?FGEFCHFGGGGHHHHHHHGH=GDCGACGGGHGGHGGHHHHFGGGGGFGGF-:AADFB@DCFFFFFFFFFFF;BBFFFFFFFFFFFF;AFEFFF/;.:;FBFFFFFFFFFF/BFFFFFBBFFFFFFFFBFFFFFFFBFFFFFFBAF;
@M05620:37:000000000-D9766:1:1101:20764:5750 1:N:0:76
ACCACACCTTCTATAATGAGCTGCGTGTGGCTCCCGAGGAGCACCCCGTGCTGCTGACCGAGGCCCCCCTGAACCCCAAGGCCAACCGCGAGAAGATGAACCCAGGTGAGTGGCCCGCTACCTCTTCTGGTGGCCGCCTCCCTCCTTCCTGGCCTCCCGGCGCTGCGCCCTTTCTCACTGGTTCTCTCTTCTGCCGTTTTCCGTAGGACTCTCTTCTCTGACCTGCGTCTCCTTTGGAACTCTGCAGGTTC
+
ABB?AAABFFFFFGGBGGGGGGHFGGGEGGHHHGGGGGGGGHHHHGGGFEGGHHHHGHHGGGGGGGGGGGGHGHHFGGGHGHHHHGGGGGFGGGHHGHHHHHGG/FGG1?FGFFHHGGGGGHHHHHHHHFHHGHHGGGGGHGHHGGGGGGGGGGGGGGGG-ADFFFFDFFFFFFFFFFFFFFFFFFFFFFFFFFFFADFEFFBFFDFFFFFFFFFFFFFFFFFFF.@AFFFFFFFFFFFFFFFFFBFFAB/
@M05620:37:000000000-D9766:1:1101:24256:5771 1:N:0:76
ACCACACCTTCTACAATGAGCTGCGTGTGGCTCCCGAGGAGCACCCCGTGCTGCTGACCGAGGCCCCCCTGAACCCCAAGGCCAACCGCGAGAAGATGAACCCAGGTGAGTGGCCCGCTCCCTCTTCTGGTGGCCGCCTCCCTCCTTCCTGGCCTCCCGGCGCTGCGCCCTTTCTCACTGGTTCTCTCTTCTGCCGTTTTCCGTAGGACTCTCTTCTCTGACCTGCGTCTCCTTTGGAACTCTGCAGGTTC
+
CCCCCBBBFFFFGGGGGGGGGGGHGFGEHFHHHGGGGGGGGHHHHGGGFEGGHHHHHHHGGGGGGGGGGGGHHHHGGGGHEHHHHGGFGGGGGGHHHHHH2GDCCFGH1?GHGGHHGGG-.CG/GHHHHHHHGFHGGCGGHGBFGEFGGGGGFFGFGGGG--@FFFF-DFFFEFFFFFFBFFFFFF/BFFFFFFFFADFFFFFFFFDFFFFFFFFF/BFFFFFFF.@FFFFFFFFFBFFFFFFFF/FFFFB
@M05620:37:000000000-D9766:1:1101:6300:5803 1:N:0:76
ACCACACCTTCTACAATGAGCTGCGTGTGGCTCCCGAGGAGCACCCCGTGCTGCTGACCGAGGCCCCCCTGAACCCCAAGGCCAACCGCGAGAAGATGAGGTGAGTGGCCCGCTCCCTCTTCTGGTGGCCGCCTCCCTCCTTCCTGGCCTCCCGGCGCTGCGCCCTTTCTCCCTTGTTCTCTCTTCTGCCGTTTTCCGTCGGACTCTCTTCTCTGCCCTGCGTCTCCTTTGGAACTCTGCCGGTTCTCGAT
+
AABAA4AAFFFFGGGGGGGGGGHHGGGEHGHHHGGGGGGGGHHHHGGGGGGGHHGHHHHGGGGGGGGGGGGGHHHGGGGHGHHHHGGGGGGGCGHHHHHHH?F<GHHGG?GGGG-CFHHHHHHHHGHGHCD?FGGHGHHGHHHHHG/CGFFGGGGBGABADC@AFFFFFFF/FF/:BFFFFFFFFFFFFFFAFFFFFFF.@CF@DFFFFFFFFFF/B;FF.9A@AFFBF9/;FBFFF;/;BCFFF:F/;FB
@M05620:37:000000000-D9766:1:1101:24590:5845 1:N:0:76
ACCACACCTTCTACAATGAGCTGCGTGTGGCTCCCGAGGAGCACCCCGTGCTGCTGACCGAGGCCCCCCTGAACCCCAAGGCCAACCGCGAGAAGATGAACCCAGGTGCGTGGCCCGCTCCCTCTTCTGGTGGCCGCCTCCCTCCTTCCTGGCCTCCCGGCGCTGCGCCCTTTCTCACTGGTTCTCTCTTCTGCCGTTTTCCGTAGGACTCTCTTCTCTGCCCTGCGTCTCCTTTGGAACTCTGCCGGTTC
+
BABBBBBAC@CDGFBGGGBFGGHHGEGBAEFBFEDE?EEEDFAGGEGGDEBFFHFHGHHGGCCEGGGGGGGHEHHGGGFHGHGHHGGGBG>BDGHFGHH2GFD/FFHG1A?CCGFHGGGCFGHHHHGGHHHHGHHGGGGGGGGGDFGGGGGFFGGFG.EGGFCCFFFFDAFFFFFF/FFFFBFFFFFBFFFFFFFBFFFFF/DF.;A/;FFFFFFFFFFF/B9BF.@DBFFFFFFFFFBFFBFFF/;@DF.
@M05620:37:000000000-D9766:1:1101:25938:5876 1:N:0:76
ACCACACCTTCTACAATGAGCTGCGTGTTGCTCCCGAGGAGCCCCCCGTGCTTCTGACCGAGTCCCCCCTGAACCCCAAGGCCAACCGCCAGAAGCTGAGGTGAGTGGCCCGCTCCCTCTTCTGGTGGCCGCCTCCCTCCTTCCTGGCCTCCCGGCGCTGCGCCCTTTCTCACTGGGTCTCTCTTCTGCCGTTTTCCGTAGGACTCTCTTCTCTGCCCTGAGTCTCCTTTGGAACTCTGCCGGTTCTCGAT
+
>A>1>>>AFFFFBFGF3E11F1FGEE0B00DFAGF00AE//B/BEGEEE/BA1FGGHHHC>//BFCGFGGGC1FGEGGEG//?FFFE/>//><<1111??F</?<G1FFHHGGG->FHFH1FFHH<0AGF-<@EGHECCAGFFHGHHCGFFEGGG;-AAAC?@F-@FFFFFFBBFF-;FFFEFFFFFFFF@FFFFFFFFFBAFFFFBFFFFFFFF/BEF-BBBFFFB/FF9FF/B9BFFF/;-@FFFFEF9
@M05620:37:000000000-D9766:1:1101:19584:5886 1:N:0:76
ACCACACCTTCTACAATGAGCTGCGTGTGGCTCCCGAGGAGCACCCCGTGCTGCTGACCGAGGCCCCCCTGAACCCCAAGGCCAACCGCGAGAAGATGAGGCGGGTGGCTCGCTCCCTCTTCTGGTGGCCGCCTCCCTCCTTCCTGGCCTCCCGGCGCTGCGACCTTTCTCACTCGTTCTCTCTTCTGCCGTTTTCCGTCGGACTCTCTTCTCTGCCATGCGTCTCCCTTGGAACTCTGCCGGCTCTCGAT
+
11>>A?>AFFFFCGGB3B1BFEGFGFGEG0FFGFF0AEGCEHHHHGGG//B/FGCHFA0EEEEGFFEEGEFHHHEFGGGGFHHGEFGEGGBCCCHFGHHHG?>/<@CCG.<:CFHGGHFF9FFBBCBFF.@AGGGAEGGGFBFFFF/:-;AA?B@=?;==B---;BBFFFF/;B/-9;FFBFFFFFFF/;@;-/AFFFF-=@;?>FFFFFFFFBF9B//B/-A-AFF/;/-/;9B/B//99@@-;-;/-/;
@M05620:37:000000000-D9766:1:1101:11793:5951 1:N:0:76
ACCACACCTTCTACAATGAGCTGCGTGTGGCTCCCGAGGAGCACCCCGTGCTGCTGACCGAGGCCCCCCTGAACCCCAAGGCCAACCGCGAGAAGATGAGCCGAGGTGCCCGGCACCTTCCCTCTTCTCCTGGCCGCCCCCCTCTTGCCTGGCCTCCCGGCGCCGCTCCCCATCGCACTGCTTCTCTGTTCTGCCGCTCTCCGTTCTCTTCTCTTATCTGACTTGCGTCTCCTACGGTGCACTGACGGGTC
+
BCCCBACCFFFFGGGGGGGGGGHHGGGEGGHHHGGGGGGGGHHHHGGGEFGGHHHHHHHGGGGGGGGGGGGHHHHGGGGHGHHHHGGGGGGGGGHHHHH222//</<?F00<<->@./00<<<//==D00<0;.;-A:-;--9=/00=FGFCF.:.9E.-@DF-9--9A?./9/.9.;9/9B9BFFF:9909:009--;.;/..:/.009;BBF0:0FBF0;:0:;BA-9/9900.;/.-000/09.----
@M05620:37:000000000-D9766:1:1101:7613:5961 1:N:0:76
AGTGCCAGCTCTCACTCGCACCGGGGACCCAGGGCCTGGCCCCTCCATCCAGAAAACCTATTACCTCACCCGCTACCTGGAGCACCAACTCCGCAGCTTGGCTGGGACCTATGTGAGTATCCAGCGTAGGAATCTGGGAGTTGGGGAGGAGTGAGGAGTTGGGGAAAGACAGTCCTAACCGTGGAGGGTTCTGGTAAATGATGGGGTGAGGAGGGGCTCTTTGGCTCCCACCAGTCCCCCTGTCTGGTCTA
+
1AAAAB1CAFBDF11BG1A1A0AAAAEEEEAFFGFEAAAEHHGHFGEHGHGFH0G0FEGHG1EGEFBFGHHGGGC>BFG0BGB?EF0?/BFFE?/EEBBFCFFECCFAAFGFGFFGF1FGGFFDGG?CCAGFGHHHGGFG.FFGG@EC<CCCGFFGHA/CFHCGGCHCFGGF;9FFFGFFG.;???CA;..BFF:FFFFFFBF/EBB@FFFFBB?@--;FFFFBB/;AEBABF-BFFFFB@-FFFBFBBBB
@M05620:37:000000000-D9766:1:1101:24781:5966 1:N:0:76
ACCACACCTTCTACAATGAGCTGCGTGTGGCTCCCGAGGAGCACCCCGTGCTGCTGACCGAGGCCCCCCTGAACCCCAAGGCCAACCGCGAGAAGATGAGGGGAGTGGCCCGCTCCCTCTTCTGGTGGCCGCCTCCCTCCTTCCTGGCCTCCCGGCGCTGCGCCCTTTCTCACTGGTTCTCTCTTCTGCCGTTTTCCGTCGGACTCTCTTCTCTGCCCTGAGTCTCCTTTGGAACTCTGCCGGTTCTCGAT
+
11>>AAAAFFFFBGGEDGG1F1F1E0AEA0GHFG0BEA/EA/FFHFGGAEEGGFFFFCGGGGCCEGE@EGGGHFHFGGGHCEHHHGGEGGGGGGHHHHHHH/>/AFHGG0FCGGGGGHHHHHHHHHHGA:@-CFGHGGGGGGGGGG/FGBFGGGGG?@@@F@@F?@FFFFFFFFFFBFFFFFFFFFFFFF@FFFFFFFF-;@@@@FFFFFFFFFFFFFFF9BBFFFFFFFFBF/BFFFFFF@@@FFFFEFB
@M05620:37:000000000-D9766:1:1101:10182:6002 1:N:0:76
AGTGCCAGCTCTCAATCGCACAGGGGACCCAGGGCCTGGCCCCTCCATCCAGAAAACCTATGACCTCACCCGCTACCTGGAGCACCAACTCCGCAGCTTGGCTGGGACCTATGTGAGTATCCAGCGTAGGAATCTGGGAGTTGGGGAGGAGTGAGGAGTTGGGGAAAGACAGTCCTAACCGTGGAGGGTTCTGGTAAATGATGGGGTGAGGAGGGGCTCTTTGGCTCCCACCAGTCCCCCTGTCTGGTCTA
+
AA>AAFFFBFFFGFGGGFGCGGHHGGEEEFGHAEFEFFHGGHGFGGFHHHHHGHFGHGHFHHGHHFGHHHHGG>EGHHHHFHHHHHFHEFGGEGCF/CFGGHHGGGHHGGHHHHHHHHHHHHHHFGDEGGHHHHHFHGHFFHHHGGCCCCC>GGHGHDGHHHGGGGHFHHHHHGHHGHHHGGEGECDGAFGFFG;FFGFFGGGGGDFFFFFFFFFFFAFFFFFEFFFFFFFFFFFFFFFFFFFFFFFFFFB
@M05620:37:000000000-D9766:1:1101:18075:6016 1:N:0:76
ACCACACCTTCTACAATGAGCTGCGTGTGGCTCCCGAGGAGCACCCCGTGCTGCTGACCGAGGCCCCCCTGAACCCCAAGGCCAACCGCGAGAAGATGAGGGGCGTGGCCCGCTCCCTCTTCTGGTGGCCGCCTCCCTCCTTCCTGGCCTCCCGGCGCTGCGTCCTTTCTCCCTCGTTCTCTCTTCTGCCGTTTTCCGTCGGACTCTCTTCTCTGCCCTGCGTCTCCTTTGGAACTCCTCCGGTTTTCGAT
+
AAABBBBBFFFFGGGGGFFGGGGHGGGBCEHGHGGGGGGG2GHHHGGGGEGGHHGHGHHGGFGGGGGGGGGHFHHGEEGHGFCHHGGGGG/>DDHE2FGFH/>/<-<--.<@D-A.EFFFGGFCG0:.CG-:99:C.BFDB0FBGB/:CFFEEFFA;=--D=.;:.///BF//9.-AE?AFFF/BBF/F/9.;BAFBD/9B--@=BFFFBFBFFF//:/A.9D@DF//B//:B///://;:D;;..:/;EB
@M05620:37:000000000-D9766:1:1101:13847:6071 1:N:0:76
AGTGCCAGCTCTCAATCGCACAGGGGACCCAGGGCCTGGCCCCTCCATCCAGAAAACCTATGACCTCACCCGCTACCTGGAGCACCAACTCCGCAGCTTGGCTGGGACCTATGTGAGTATCCAGCGTAGGAATCTGGGAGTTGGGGAGGAGTGAGGAGTTGGGGAAAGACAGTCCTAACCGTGGAGGGTTCTGGTAAATGATGGGGTGAGGAGGGGCTCTTTGGCTCCCACCAGTCCCCCTGTCTGGTCTA
+
ACABBFFFCFFFGGGGGGGGGGHGGGGFGGGHFEEGGGHHHHGHGGBHHHGHHHFHHGHFHFHHHHHHHHHGGEEGHHHHHHHHHHHHGHHHEGGGGHGHGHHGGGHHGHHHHHHHHHHHHHHHHGEGGGHHHHHHHHHGGHHHGGGGGGEGHHHHHGHHHHGGGGHHHHHHHHHHHHHHGGFGGGGGCFGGGGFGGGGGGGGGGGFFFFFFFFFFFFFFFFFFFFFFFFFFFFFFFFFFFFFFFFFFFFF
@M05620:37:000000000-D9766:1:1101:24443:6093 1:N:0:76
ACCACACCTTCTACAATGAGCTGCGTGTGGCTCCCGAGGAGCACCCCGTGCTGCTGACCGAGGCCCCCCTGAACCCCAAGGCCAACCGCGAGAAGATGAGGAGAGTGGCCCGCTCCCTCTTCTGGTGGACGCCTCCCTCCTTCCTGGCCTCCCGGCGATGCGCCCTTTCTCACTGGTTCTCTCTTCTGCCGTTTTCCGTCGGACTCTCTTCTCTGCACTGCGTCTCCTTTGGACCTCTGCCGGTTCTCGAT
+
BBBBBBBBFFFFGGGGGGGGGFHFGEEEHGHHGGGEGGGGGHHHHGGGFDEGHHHHHHHGGGGGGGGGGGGHHHHGGGGHEHHHHGGEDFGGGGHHGHGFB??//?1FCFFA-<<EABG/DHHDDHGG</<CGFFHGHHGHCGFCC/.9:CEE?-AG--EF-.A>DB9FFFB///.;BBFBFFFFFFFFFF9.BF/BA9.@FFBDFFFFBFFFF/FB/BB/DD=DFBFFB//9;9BB//;/;=-;99:./:
@M05620:37:000000000-D9766:1:1101:8780:6093 1:N:0:76
AGTGCCAGCTCTCAATCGCACAGGGGACCCAGGGCCTGGCCCCTCCATCCAGAAAACCTATGACCTCACCCGCTACCTGGAGCACCAACTCCGCAGCTTGGCTGGGACCTATGTGAGTATCCAGCGTAGGAATCTGGGAGTTGGGGAGGAGTGAGGAGTTGGGGAAAGCCAGTCCTAACCGTGGAGGGTTCTGGTAAATGATGGGGTGAGGGGGGCCTCTTTGGCTCCCACCAGTCCCCCTGTCTGGTCTA
+
ABAABFF@AFFFGGGGGGECFFHGGGGEEEHHFAEGFGHHFHGGGGHHHGFHBHBFGGH3GHFHHHHHHHHGGEFGHHHHHHHHHHHHGHGHEEGGGHGHGHHGGGHHGHHHH?FFG3?GH33BFD<<CAGFF2?GHG0?E0FHGC.>-.>>.0<<<<<CGHGGGGAC/./CGHHHHFHHG.;-.;CB.;FFFG9FGFB00;CGG.9-.A9.99D-;9AFFFFBB9B?AFF.;ABFFFFFFFFFFFF/FF9
@M05620:37:000000000-D9766:1:1101:16912:6102 1:N:0:76
ACCACACCTTCTACAATGAGCTGCGTGTGGCTCCCGAGGAGCACCCCGTGCTGCTGACCGAGGCCCCCCTGAACCCCAAGGCCAACCGCGAGAAGATGAACCCAGGTGAGTGGCCCGCTACCTCTTCTGGTGGCCGCCTCCCTCCTTCCTGGCCTCCCGGCGCTGCGCCCTTTCTCACTGGTTCTCTCTTCTGCCGTTTTCCGTAGGACTCTCTTCTCTGACCTGCGTCTCCTTTGGAACTCTGCAGGTTC
+
BBBBBBBBFFFFGGGGGGGFGBHHGGGECEHHHGGFFGGGGHHHHGGGGGGGHHHHHHHGGGGGGGGGGGGHFHHGGGGHGHHHHGFECDDGCGHGGHHHHHGGHGFF1F<FFGHHGGGCGHHHHHHHHHGHGHHGGGGGHGHHGGGGGFGGGGGGGGGGABFFFFFFFDAFFFFFFFFFFFFFFFFFFFFFFFFFDDFFFFFFFFDFFFFFFFFFFFFFBFFFF9BAFDFFFFFFFFFFFFFFF/;FFF/
@M05620:37:000000000-D9766:1:1101:24889:6140 1:N:0:76
ACACACCTCCCACAATGGGACGGGTGTCGCACCCGCGGGCCACCCCATTCTGCATACCGAGGCCCCCCCGCACCCCATGGCCAACCGCGTGAACATGTGGGGAGTGGCCTGCTCCCTCTTCTGGTGGCGGCCTCCCTCCTTCCTGGCCTCCCGGCGCTGCGCGCTTTCTCACTCCTTCTCTCTTCTGGCGCTTTCCGTCGGTCTCTCTTCTCTGCCCTGAGTGTCCTTTGGCACTCCGCCGGTCCTTGCTC
+
A1AAAAA11>>BB1ABBBB0BA0AA0A10///A/A/AA/>>?F0EE?B1BFG1212BF/?///??EE>//><BCFG/0??0??FFC?--><.<<00<=<<.-:;;GAEH0:./:09/;/CFB0C0C.;-;;-AF-9--AFBB//BFFA/;-9A9-;@-@-@;;-;:E/BFBFB/-;B/BFB9/9FFF/9;-;--//-9-;----//;9B//FFF//AF---;/9B///////;/:F--;9-@@--999BF:
@M05620:37:000000000-D9766:1:1101:16258:6147 1:N:0:76
ACCACACCTTCTACAATGAGCTGCGTGTGGCTCCCGAGGAGCACCCCGTGCTGCTGACCGAGGCCCCCCTGAACCCCAAGGCCAACCGCGAGAAGATGAGGTGAGGGGCGCGCCCCCTCCCCTCGTGGGGGGCCCCCTCCCTCCCTGCCTCCCGTCCCGGCGCCCCTTCTTTCTTGGTCGCTCCTCTGTCGTGTTGCGTACGGCTCTCTTCTCTCCCCTGCCTCTCCTTTCGTTTGCAACCGGGTCTCTAT
+
BBBBBBBBFFFFGGGGGGGGGFHFGEFFHGHHGGGGGGGGGHHHHGGGGGGGHHHHHHHGGGGGGGGGGGGHHHGGGGGGGHHHHGEEDFFCCDFHFFF222/??0/<A<-<--<A--...;:.-...------;-;-.A...;../;AF/.;..:.9--;-----..9//////////--;..;BBB9/.9..../-;.-9.-;.://;B/BF//99BA..///9/;9//../..//9;.;--.9.//:/
@M05620:37:000000000-D9766:1:1101:20429:6152 1:N:0:76
AGTGCCAGCTCTCAATCGCACAGGGGACCCAGGGCCTGGCCCCTCCATCCAGAAAACCTATGACCTCACCCGCTACCTGGAGCACCAACTCCGCAGCTTGGCTGGGACCTATGTGAGTATCCAGCGTAGGAATCTGGGAGTTGGGGAGGAGTGAGGAGTTGGGGAAAGACAGTCCTAACCGTGGAGGGTTCTGGTAAATGATGGGGTGAGGAGGGGCTCTTTGGCTCCCACCAGTCCCCCTGTCTGGTCTA
+
AAAAAFFFCFFFGFGGGGGGGGHGGGGGGGHHGGGGGGHHGHGHGGHHHHHHHHGHHGHHHHGHHHHHHHHGGFGGHHHHHHHHHHHHGGHHEGGGGHGHGHHGGGHHGHHHHHHGHHHHHHHHHGEGGGHHHHHHHGCFGHHHGGEGGGEHHBGGHGHHHHGGFGEHFHGHHHHHHHHHGGGGGGGGEGGGGGFGFGGGGGGGGGFFFFFFFFFFFFFFFFFFFFFFFFFFFFFFFFFFFFFFFFFFFFF
@M05620:37:000000000-D9766:1:1101:8201:6165 1:N:0:76
ACCACACCTTCTACAATGAGCTGCGTGTGGCTCCCGAGGAGCACCCCGTGCTGCTGACCGAGGCCCCCCTGAACCCCAAGGCCAACCGCGCGAAGATGAACCCAGGTGAGTGGCCCGCTCCCTCTTCTGGTGGCCGCCTCCCTCCTTCCTGGCCTCCCGGCGCTGCGCCCTTTCTCACTGGTTCTCTCTTCTGCCGTTTTCCGTGGGCCTCTCTTCTCTGCCCTGCGTCTCCTTTGGAACTCTGCGGGTTC
+
AAAAA?A>FFFFGFGGGG1BGGGGEEFBEEHHHGFGCEG/EHHHHGGEEEGGHGHHHHHAEEFGFFEGGGGFGHGGGG?GGHHHCFGGGG/B<@@?FFBGHHF/FFHF1>FHFGFFC<A?EGHHHHFHHFGHGHH?CCCGEGGG9FBFFFGGGGGGG.;@A@@@@B@@F@@FFFFF/FFFFFFFFFF9BFFFFF9@;AFFFF?F-;@-;EFFFFFFFBFF9F-;F-@-;-;BFFFFF/9;F9BBF-;>@F-
@M05620:37:000000000-D9766:1:1101:21970:6176 1:N:0:76
ACCACACCTTCTACAATGAGCTGCGTGTGGCTCCCGAGGAGCACCCCGTCCTGCTGACCGAGGCCCCCCTGAACCCCAAGGCCAACCGCGAGAAGATGACCCAGGTGAGTGGCCCGCTACCTCTTCTGGTGGCCGCCTCCCTCCTTCCTGGCCTCCCGGAGCTGCGCCCTTTCTCACTGGTTCTCTCTTCTGCCGTTTTCCGTAGGACTCTCTTCTCTGACCTGAGTCTCCTTTGGAACTCTGCAGGTTCT
+
BBBABBBBFFFFGGGGGGGFG5GHGEE24AFGGGGFDEEC?GHGHGGG?1EFBGBGHHCEGG?EFGGGGE?EGFGFGEEHGHHHFFEEGC/@CGG1FHEGHHHHGHGFGFFFGHHGGGGGHHHHHHHHDGHGHHGGGGGHGHHGGGGGGGGGGGGGGFG?BGGFGGBFBBFFFFFFFFFFFFFFFFFFFFFFFFBDAFEFFFFEDDFFFFFFFFFFFFFFFFFF/BFFFFFFFFFFFFFFFFFFFEFFFFF
@M05620:37:000000000-D9766:1:1101:9621:6185 1:N:0:76
AGTGCCAGCTCTCAATCGCACAGGGGACCCAGGGCCTGGCCCCTCCATCCAGAAAACCTATGACCTCACCCGCTACCTGGAGCACCAACTCCGCAGCTTGGCTGGGACCTATGTGAGTATCCAGCGTAGGAATCTGGGAGTTGGGGAGGAGTGAGGAGTTGGGGAAAGACAGTCCTAACCGTGGAGGGTTCTGGTAAATGATGGGGTGAGGAGGGGCTCTTTGGCTCCCACCAGTCCCCCTGTCTGGTCTA
+
AA>>AFFFBFFFGFGGFGG2E?GCGEEEEEHH2BEEFGHHGHGHGGHHHGHHHHHHHGHHHHHHHHHHHHHEG>EEHHHH2BGGHH11?FHHFGEGGHHHGHHGGGFHGHGHHHHHHHHHHHHHHGGDCGHFGHHHHEAFGHGHGG.@D.CHH0GHFGHHHHGGEAEHHHFHHHHHHHHHGGGGDEGGCFGGGGGFFGGGGGGGGGFBFFFFFFB<BBFFFFFFFFFFFFFFEFFFFFFFBFFFFFFFFF/
@M05620:37:000000000-D9766:1:1101:17212:6200 1:N:0:76
ACCACACCTTCTACAATGAGCTGCGTGTGGCTCCCGAGGAGCACCCCGTGCTGCTGACCGAGGCCCCCCTGAACCCCAAGGCCAACCGCGAGAAGATGAACCCAGGTGCGTGGCCCGCTCCCTCTTCTGGTGGCCGCCTCCCTCCTTCCTGGCCTCCCGGCGCTGCGCCCTTTCTCACTGGTTCTCTCTTCTGCCGTTTTCCGTAGGACTCTCTTCTCTGACCTGCGTCTCCTTTGGAACTCTGCCGGTTC
+
CCCCCCCCFFFFGGGGGGGGGGHHGEGGHGHHHGGGGGGGGHHHHGGGGGGGFHHHHHHGGGGGGGGGGGGHHHHGGGGHGHHHHGGGGGGGCGHHHHHHHHGFGAF?1>FDAFHHGGG-CGGHHGHHHGHGCHHGGGGGGGGGGGGGGGGGGGGGGGGG-9DFFFFFFFFFFFFFFFFFFFFFFFFFFFFFFFFFADFFFFD/.:AFFFFFFFFFFFFF/BBF9.@DFFFFFFFFFBFFFFFFF/:CFF.
@M05620:37:000000000-D9766:1:1101:17864:6217 1:N:0:76
AGTGCCAGCTCTCAATCGCACAGGGGACCCAGGGCCTGGCCCCTCCATCCAGAAAACCTATGACCTCACCCGCTACCTGGAGCACCAACTCCGCAGCTTGGCTGGGACCTATGTGAGTATCCAGCGTAGGAATCTGGGAGTTGGGGAGGAGTGAGGAGTTGGGGAAAGACAGTCCTAACCGTGGAGGGTTCTGGTAAATGATGGGGTGAGGAGGGGCTCTTTGGCTCCCACCAGTCCCCCTGTCTGGTCTA
+
AAAABFFFCFFFGGGGGGGGGGHGGGGGGGHHGGGGGGHHHHGHGGHHHHHHHHHHHGHHGHHHHHHHHHHGGEGGHHHHHHHHHHHHGHHHGGGGGHHHGHHGGGHHGHHHHHHHHHHHHHHHHGGGGGHHHHHHHHHGGHHHGGGGGGGHHHHHHGHHHHGGGGHHHHHHHHHHHHHHGGGGGGGGEGGGGGFFGGGGGGGGGGFFFFFFFFFFFFFFFFFFFFFFFFFFFFFFFFFFFFFFFFFFFFF
@M05620:37:000000000-D9766:1:1101:25795:6251 1:N:0:76
ACCACACCTTCTACAATGAGCTGCGTGGGGCTCCCGAGGAGCACCCCGTGCTGCTGACCGAGGCCCCCCTGAACCCCAAGGCCAACCGCGAGAAGATGAGGTGAGTGGCCCGCTACCTCTTCTGGTGGCCGCCTCCCTCCTTCCTGGCCTCCCGGCGCTGCGCCCTTTCTCACTGGTTCTCTCTTCTGCCGTTTTCCGTAGGACTCTCTTCTCTGACCTGAGTCTCCTTTGGAACTCTGCAGGTTCTAGAT
+
1>1>A?1AFFF@AGG13BBGFFFB0BE0E0BEHG//AAE//C/FHCEGA/EFGAFGF0>E>ECE>ECCGGGHHHE/EGFEFHHHH/CCG@GCCCHH11G<F<F1GHHGEHFGGG-<GHGGGFFHB</<CGG-@C..::C9BFGG0;/..999.:A-@-@@B--9;@BFFFF/FFFF9FB9FBFFFBFFFF@-9BAF/AFA-BBF/;FFFFFFB/B/9BBF/B/9B/FBFBB////9/BF//9FAFF////;
@M05620:37:000000000-D9766:1:1101:23223:6253 1:N:0:76
ACCACACCTTCTACAATGAGCTGCGTGTGGCTCCCGAGGAGCACCCCGTGCTGCTGACCGAGGCCCCCCTGAACCCCAAGGCCAACCGCGGGAAGATGAGGTGAGTGGCCCGCTCCCTCTTCTGGTGGCCGCCTCCCTCCTTCCTGGCCTCCCGGCGCTGCGCCCTTTCTCACTGGTTCTCTCTTCTGCCGTTTTCCGTCGGACTCTCTTCTCTGCCCTGCGTCTCCTTTGGAACTCTGCCGGTTCTCGAT
+
ABBBBBBBFFFFGGGGFGGFGDHFGEEBAEHHEGGEFGGGGHHHHGGGEGGGHHHHHHHGGGGGGGGGGGGHHHHGGGGHGFHHHGGCGD/BCGGHHHHHH???GHHGGGGGGGGGGHHHHHHGHHHGHGCGGGGHGGGGGGGGGGBFGGGGGGGG@BBBFBBFBBFFFFF/BF9FFFFFFFFFFFFFFFBDFFFFFFF.;@BBBFFFFFFFFFFFFFFF.@DBFFFFFFFBF/BFFB/;FBB@DEFBEFF
@M05620:37:000000000-D9766:1:1101:25612:6255 1:N:0:76
ACCACACCTTCTACAATGAGCTGCGTGTGGCTCCCGAGGAGCACCCCGTGCTGCTGACCGAGGCCCCCCTGAACCCCAAGGCCAACCGCGAGAAGATGCGCTGAGTGGCCCGCTCCCTCCTCTGGTGGCCGCCTCCCTCCTTCCTGGCCGCCCGGCGCTGCGCCCTTTCTCACTGGTTGTCTCTTCTTCCGGCTTCCTTAGGACGCTCTTCTCTGCCCTGACTCGCCTTTGTTACTATGCCGGTTCTAGAT
+
1>>AAA1AFFC1AGG13AFF1F1A0BEFH0FGFF00EAE/EHHHHGAEA/EAD1AFGE0EEGCG>E/EEGGHHH>?EGGGAGH//?E@C/CCCCHF1D1/////01?//0.>A--<<<C.//<000/<<.A@C?..:/=EFFGFF0/:;-;A??--9-;99---;-//9B/:BB/-9;-9//;B////9/----9-//9//9//-9-AEF9B/9//9-/--//;-;--A///-//;/////-----9////
@M05620:37:000000000-D9766:1:1101:22080:6261 1:N:0:76
ACCACACCTTCTACAATGAGCTGCGTGTGGCTCCCGAGGAGCACCCCGTGCTGCTGACCGAGGCCCCCCTGAACCCCAAGGCCAACCGCGAGAAGATGAGGTGAGTGGCCCGCTCCCTCTTCTGGTGGCCGCCTCCCTCCTTCCTGGCCTCCCGGCGCTGCGCCCTTTCTCACTGGTTCTCTCTTCTGCCGTTTTCCGTCGGACTCTCTTCTCTGCCCTGCGTCTCCTTTGGAACTCTGCCGGTTCTCGAT
+
BBBBBBBBFFFFGGGGFGGGGDHFGEEA4AGFEFGA?FEE?GHFHGGG?EGFEHFHHHFECG?EGEGGGCFFHEHGGGGHGGHHGGEEFG<B@DGFFFDHH<F<?FHGGFHGGGGGGHHHHHHGHHHGHACGGGGHGHHGHHHGHGBFGGGGFGFFCGGFFF=FFFFFFFF/BF/:BBFFBFFFFFFFFFBDDFFFFFF.@=;DFFFFFFFFFFFBFEFF.;DFFFFBFFF///;9B//;BBF9A9;99:B
@M05620:37:000000000-D9766:1:1101:23714:6287 1:N:0:76
AGTGCCAGCTCTCAATCGCACAGGGGACCCAGGGCCTGGCCCCTCCATCCAGAAAACCTATGACCTCACCCGCTACCTGGAGCACCAACTCCGCAGCTTGGCTGGGACCTATGTGAGTATCCAGCGTAGGAATCTGGGAGTTGGGGAGGAGTGAGGAGTTGGGGAAAGACAGTCCTAACCGTGGAGGGTTCTGGTAAATGATGGGGTGAGGAGGGGCTCTTTGGCTCCCACCAGTCCCCCTGTCTGGTCTA
+
>A>AAFFFBFFFGGGGFEFGGGHFGEGGGGGHFEEGFFHHHHGGGGHHHHGHHGBFGGHHHFHHHHHHHHHEFEEGHFBBFFFFGHGHGGHHGG/EEEHHEHGFEEHHDGHHHHBGHHHHHHHHHGEGCGHFHGHHHHHGCCGHGGGGGDEHHHHHGDHHHGGCEGHHHGBGCGGB0GFFD;AB?EGGGGGGGFCFGGFFGFGFFBD;EFEBD.BDA;EFFFFBBFFEEFFDF?FFFFFFF.9FFB/;9//
@M05620:37:000000000-D9766:1:1101:12246:6288 1:N:0:76
AGTGCCAGCTCTCAATCGCACAGGGGACCCAGGGCCTGGCCCCTCCATCCAGAAAACCTATGACCTCACCCGCTACCTGGAGCACCAACTCCGCAGCTTGGCTGGGACCTATGTGAGTATCCAGCGTAGGAATCTGGGAGTTGGGGAGGAGTGAGGAGTTGGGGAAAGACAGTCCTAACCGTGGAGGGTTCTGGTAAATGATGGGGTGAGGAGGGGCTCTTTGGCTCCCACCAGTCCCCCTGTCTGGTCTA
+
AAAAAFF4>FFFGFGFFGGCECHDGGGEAEHHCAEE2FGHAHGFGGHFHFGHBGHHHGH3FHFHHHHHHHFGG>EEHHHH?BGHHHAGEHHHGGGGGHHHGHFFGGHFGHHHHH?GGHHHHHHHH@EFGGHHHHHHHGFGGHHHGGFGGFE>GFHHFGH/GBCCFGHGGHHGHHHHFHHHGGG@DFF@GGGGGGFFFGGGGGGBGGFBFFFFFF->BBFFFFFFBFFFEFFFFFFFFFFFBFFFFFFFFF/
@M05620:37:000000000-D9766:1:1101:19412:6299 1:N:0:76
ACCACACCTTCTACAATGAGCTGCGTGTGGCTCCCGAGGAGCACCCCGTGCTGCTGACCGAGGCCCCCCTGAACCCCAAGGCCAACCGCGAGAAGATGAACCCAGGTGCGTGGCCCGCTCCCTCTTCTGGTGGCCGCCTCCCTCCTTCCTGGCCTCCCGGCGCTGCGCCCTTTCTCACTGGTTCTCTCTTCTGCCGTTTTCCGTAGGACTCTCTTCTCTGACCTGCGTCTCCTTTGGAACTCTGCCGGTTT
+
ABBBBABBFFFFGGGGFGGFGCGHGEEACAHHBFFEEFG2EGFFHGGGAEGEGHFHHHAE@FEEG?EGGCFFHCHGGFDGE/GHAGAEGGBB@DHHHHFBGHD<FFF?G/?AFCGECCD-CC/C/=DFHBD:...C@@.:99CF?/9;FGGGFAFGFEAD?@-9@AD-D--BBFF9FFFF./9FFBFF://;FFBD;D/./9AB99AF9BFFBBFFFFFF/;;9.99:9.FB/FFBF/BB/9B/;/9-@A.
@M05620:37:000000000-D9766:1:1101:22671:6302 1:N:0:76
AGTGCCAGCTCTCAATCGCACAGGGGACCCAGGGCCTGGCCCCTCCATCCAGAAAACCTATGACCTCACCCGCTACCTGGAGCACCAACTCCGCAGCTTGGCTGGGACCTATGTGAGTATCCAGCGTAGGAATCTGGGAGTTGGGGAGGAGTGAGGAGTTGGGGAAAGACAGTCCTAACCGTGGAGGGTTCTGGTAAATGATGGGGTGAGGAGGGGCTCTTTGGCTCCCACCAGTCCCCCTGTCTGGTCTA
+
>A>AAFFFCFFFGGGGGGGCGCHFGCEGAEHH2AEECFHGC2AAEGGHHHHHGGGHHGHHHHHHHFHHHHHGF>EEHHHH2BGGHH1GFHHHGFGGGGHHGHHGEFHHGFHFHHGHFHHHHHHGHGDF?FHHGHHHHG0CEFHHGGADGDEGFBGHFGHHHHCGEDEFFHHHGGFFHHHHFDEDAEGGAFGGGFFFGGGBFGGGGGDFEFFFADFFFFFFFFFFFFFFFFFFFFFFFFFFFFFFFFFBBFB
@M05620:37:000000000-D9766:1:1101:10732:6311 1:N:0:76
ACCACACCTTCTACAATGAGCTGCGTGTGGCTCCCGAGGAGCACCCCGTGCTGCTGACCGAGGCCCCCCTGAACCCCAAGGCCAACAGCGAGAAGATGAACCCAGGTGCGTGGCCCGCTCCCTCTTCTGGTGGCCGCCTCCCTCCTTCCTGGCCTCCCGGCGCTGCGCCCTTTCTCACTGGTTCTCTCTTCTGCCGTTTTCCGTAGGACTCTCTTCTCTGCCCTGCGTCTCCTTTGGAACTCTGCCGGTTC
+
AAA>AAA>CFFFGEGGCG11F1FBE00AA0GH1BBA?EG?EHHHHGGEEEEGGFHAGHHE/EGGG/EGGGG0G1FEGG?G>/FGHG/<FE//<BCBDG>?GHF?GFHGCCFCCGHECGG?CFBFGFDDGHGFCHHGC??EGEHH.CBFFBFEF.FFE;EG@?@@@B->-@9FFFFFFFFFFFFFFFF/;FFFFF;@ABFFFFBF:AB/FFFFFFFFFFFFBF;BF-@;@-BFFFFFFFFFFFFFF/;@@B-
@M05620:37:000000000-D9766:1:1101:14712:6319 1:N:0:76
ACCACACCTTCTACAATGAGCTGCGTGTTGCTCCCGCGGAGCCCCCCGTGCTTCTGACCGAGGCCCCCCTGACCCCCAAGGCCAACCGCGAGAAGCTGAACCCATGTGGGTGGCCCGCTCCCTCTCCTGGTGGCCGCCTCCCTCCTTCCTGGCCTCCCGACCCTCCGCCCTTCCTCACTGGTTCCCCCTTCTGCCGTTTTCCGTAGGACTCTCTTCTCTGACCTGCGTCTCCTTTGGCACTCTGCCGGTCC
+
>A>>>>>>CF@DFGGFB4BBGF4ECEDE44DF5BFE2AE00A1BEGEEEEEB3BF3FGHF///>??EEEGG2B?FEDG/?/GF?/FD<CBD<//011<1<CGD.00>11<<ADAC.-;A-.://C//;//;CE.AD-;.;E./;EFGG////;A/FA.D9---F.9A.AB-B.9F//:/B.;B///.9;9BF/9/D9AF.;B./.;.9B/;B///;//9//9//.9-;-.9;/FFB///9.;/9//99;--
@M05620:37:000000000-D9766:1:1101:26351:6332 1:N:0:76
AGTGCCAGCTCTCAATCGCACAGGGGACCCAGGGCCTGGCCCCTCCATCCAGAAAACCTATGACCTCACCCGCTACCTGGAGCACCAACTCCGCAGCTTGGCTGGGACCTATGTGAGTATCCAGCGTAGGAATCTGGGAGTTGGGGAGGAGTGAGGAGTTGGGGAAAGACAGTCCTAACCGTGGAGGGTTCTGGTAAATGATGGGGTGAGGAGGGGCTCTTTGGCTCCCACCAGTCCCCCTGTCTGGTCTA
+
AA>AAFFFAFFFGGFB1A11AAFAFGGGGGHH0E0E/BAGFF/GGGHHH0BBGHFHHGHGHGHHHDHHHHHGGEGGHGHHHFFGCHHHGGHHGGEGG>GGGHE?<EGHGHHHHHHHHGHHHHHHHGFGCGGHHHHHHHHGEHHGGGGGCGGHHGHHHAGHEFGGGCHHHGHHGFHHHHHHGFGGGGGG;AFGGGGGGGGGGGGEGGF@FFFFFF@@@@FFFFFFFFFFFFFFFFFFFFFF@EFFFBFFFFB
@M05620:37:000000000-D9766:1:1101:12252:6336 1:N:0:76
AGTGCCAGCTCTCAATCGCACAGGGGACCCAGGGCCTGGCCCCTCCATCCAGAAAACCTATGACCTCACCCGCTACCTGGAGCACCAACTCCGCAGCTTGGCTGGGACCTATGTGAGTATCCAGCGTAGGAATCTGGGAGTTGGGGAGGAGTGAGGAGTTGGGGAAAGACAGTCCTAACCGTGGAGGGTTCTGGTAAATGATGGGGTGAGGAGGGGCTCTTTGGCTCCCACCAGTCCCCCTGTCTGGTCTA
+
AAAAAFFFAFFFGBFGGGGCG?HHGGGGGGFHGGGFGGHHHHGHGGHHHHGHHHHGHGHHGHGHHHHHHHHGGGGGHHHHHHHGHHFHGHHHGG/EGGHHGHHGGGFHGHHHHHHHHHHHHHHHHGGGGGFHHHHHHHHGGHHHGGFGGGGHGHHHGGHHHHGCGGHAC/GHHHHHGCHHGGF?CCGGFGGGGG0;FGFF0CFGGGF?FF-/AF@@@?FFFFFFFFFFEFFBFFFFFFFF?FFFFFF/BB;
@M05620:37:000000000-D9766:1:1101:17816:6339 1:N:0:76
AGTGCCAGCTCTCAATCGCACAGGGGACCCAGGGCCTGGCCCCTCCATCCAGAAAACCTATGACCTCACCCGCTACCTGGAGCACCAACTCCGCAGCTTGGCTGGGACCTATGTGAGTATCCAGCGTAGGAATCTGGGAGTTGGGGAGGAGTGAGGAGTTGGGGAAAGACAGTCCTAACCGTGGAGGGTTCTGGTAAATGATGGGGTGAGGAGGGGCTCTTTGGCTCCCACCAGTCCCCCTGTCTGGTCTA
+
BCBCBFFFCFFFGGGGGGGGGGHGGGGGGGHHGGGGGGHHFHGHGGHHHHHHHHHHHGHHHHHHHHHHHHHGGEGGHHHHHGGHHHHHGHHHGGGGGHHHGHHGG/GHGHHHHHHHHHHHHHHHHGGGGGHGHHHHHHHGGHHHGGGGGGGHHGHHH.GHHHGGGGHHHHHHHFHHHHHHGGGGDGGGGGGGGGFGGGHHHGGGGGFFFFFFFFFFF-EFFF0BFFFFFFFFFFFFFFFFFFFFFFFFFFB
@M05620:37:000000000-D9766:1:1101:21237:6349 1:N:0:76
ACCACACCTTCTACAATGAGCTGCGTGTGGCTCCCGAGGAGCACCCCGTGCTGCTGACCGAGGCCCCCCTGAACCCCAAGGCCAACCGCGAGAAGATGAGGAGAGTGGCCCGCTCCCTCTTCTGGTGGCCGCCTCCCTCCTTCCTGGCCTCCCGGCGCTGCGCCCTTTCTCCCTGGTTCTCTCTTCTGCCGTTTTCCGTCGGACTCTCTTCTCTGCCCTGCGTCTCCTTTGGAACTCTGCCGGTTCTCGAT
+
BCCCCBACFFFFGGGGGGGGGGHHGGGFDGHGHGGGGGGGGHHHHGGGGGGGHHHHHHHGGGGGGGGGGGGHHHHGGGGHGHHGHGGGGGGGGGHHHHFHH2?/?FGGE0?AFCDGFGHFHHH0DGHG.<AGGGGHGHHGHFHFGF/.CBFG.9:BGGGFF-:DB>/BFFF0BB0.;BBF0BBBFFF0F9C:.;E09.9.;-@BFFF00BFFBBBBBEFA.-AAD/FF009/009:B00::@B>A9;:.0;
@M05620:37:000000000-D9766:1:1101:8273:6352 1:N:0:76
ACCACACCTTCTACAATGAGCTGCGTGTGGCTCCCGAGGAGCACCCCGTGCTGCTGACCGAGGCCCCCCTGAACCCCAAGGCCAACCGCGAGAAGATGAACCCAGGTGCGTGGCCCGCTCCCTCTTCTGGTGGCCGCCTCCCTCCTTCCTGGCCTCCCGGCGCTGCTCCCTTTCTCACTGGTTCTCTCTTCTGCCGTTTTCCGTAGGACTCTCTTCTCTGCCCTGAGTCTCCTTTGGAACTCTGCAGGTTC
+
BBABBBAAFFFFGGGFFGBGGGHHFEGBFEHGHFGFGFGCGHHHHGGGGFGGHHHHHHHGGGGGGGGGGGGHHHHGGGGHGHHHHGGGGG<BDGHGHHHHHHFCGGHG1AFEDGGGGDG?EGHHHHGGHHHHGHHGFGGGGGGG9CFGGGGGGGGGG;AD-B@BFFFFFFFFFFFFBFFFFFFFFFF;BFFFFFFFAFFFFFDF9;DBFFFFFFFFFFFF/B.;F.999/;BFFFFFFFFFBBFF/;FFF/
@M05620:37:000000000-D9766:1:1101:9744:6354 1:N:0:76
AGTGCCAGCTCTCAATCGCACAGGGGACCCAGGGCCTGGCCCCTCCATCCAGAAAACCTATGACCTCACCCGCTACCTGGAGCACCAACTCCGCAGCTTGGCTGGGACCTATGTGAGTATCCAGCGTAGGAATCTGGGCGTTGGGGCGGAGTGAGGAGTTGGGGAAAGACAGTCCTAACCGTGGAGGGTTCTGGTAAATGATGGGGTGAGTAGGGGCTCTTTGGCTCCCACCAGTCCCCCTGTCTGGTCTA
+
AA>AAFFFBFFFGEGGGFGFEEHGGGFGGGDHEEGAFFHHGHGHGGHHHHFHFFHGHGHHHHGHHHHHHHHGGEEEHHHHBFHHHH1?EHHHGGFGGHHHEFHFGDFGGHGHFFHGGGBFHFHHHGGGC?22@FGHHH/<<CCHG-.-:-;CHFGG0EFGGGFGG..CFF9/BFFGGBFF-AA;.;AB.;AFFFFB/B/FFFFFFFF>..;BFFE?BDFF/BB/BFFFE.AD.AFFFFFFFFFFFFFFBB9
@M05620:37:000000000-D9766:1:1101:11733:6366 1:N:0:76
AGTGCCAGCTCTCAATCGCACAGGGGACCCAGGGCCTGGCCCCTCCATCCAGAAAACCTATGACCTCACCCGCTACCTGGAGCACCAACTCCGCAGCTTGGCTGGGACCTATGTGAGTATCCAGCGTAGGAATCTGGGAGTTGGGGAGGAGTGAGGAGTTGGGGAAAGACAGTCCTAACCGTGGAGGGTTCTGGTAAATGATGGGGTGAGGAGGGGCTCTTTGGCTCCCACCAGTCCCCCTGTCTGGTCTA
+
ABABAFFFBFFFGFGGGGGGGGHHGGGAEGEFFAFGAFHHEHGHGGCHHHFHDGHHHGHHHHFHHHHFHHHGGEEEHHHHFFHGHHC?EHHHGGGCGHHHGFHEGFFHGH2FDFGFGGHHGH3FHFFGGGHHHHHHFHHG<01GCFGGG.CFG0DG0ECHGFDGA?.AGH/;GCFHBGHHADE?.ADD9CGGFGCB0CFFBFFGGGFFFFFFFFAFDCFFFFFFFFFFFBFDFABFBBEAD?FFF/FFFF/
@M05620:37:000000000-D9766:1:1101:9267:6376 1:N:0:76
ACCACACCTTCTACAATGAGCTGCGTGTGGCTCCCGAGGAGCACCCCGTGCTGCTGACCGAGGCCCCCCTGAACCCCAAGGCCAACCGCGAGAAGATGAGCCGAGTGGCCCGCCCCCTCCTCCTGTTGCCGCCTCCCTCCTTCCTTGCCTCCCGCCCCTGCGTCCTTTCTCTCTGGCTGTCTCTTTTTTCGGTTTCCTTCCGTCTCTCTTCCCTGTCCTGCGTCTCTCTCGGTACTATGCCTGTTGTCGAT
+
BBBBBBB>FFFFGGGGGGD5F5FFGEGBAEHFGFFFDGGGGHHHHGGEEGGGGHGHHHHEGGGGGGGGGGGHHHGGGGGHGHHHHGGGGG@C?FFHHHH110//>FA?/0.>C---<CA.<//<:00:00:-;..CEGGG/CFGGB09/00;E.-;--.999.-;.//;F//;F///;.:/BFF////-;--...///;//;/.../;B///.;;/B///:-;-9.//;/..9../////9/;///9/.9;
@M05620:37:000000000-D9766:1:1101:11924:6384 1:N:0:76
AGTGCCAGCTCTCAATCGCACAGGGGACCCAGGGCCTGGCCCCTCCATCCAGAAAACCTATGACCTCACCCGCTACCTGGAGCACCAACTCCGCAGCTTGGCTGGGTCCTATGTGAGTATCCAGCGTAGGAATCTGGGAGTTGGGGAGGAGTGAGGAGTTGGGGAAAGACAGTCCTAACCGTGGAGGGTTCTGGTAAATGATGGGGTGAGGAGGGGCTCTTTGGCTCCCACCAGTCCCCCTGTCTGGTCTA
+
AAAAAFFFBFFFGAGGGGGFGGHHGGEEGGHHFGGGGGHHHHGHGGHHHGHHHHHCGGHHHHHHHGHHHHHGG>EGHHHGFHHHHHAFEHHHGGGGEHHHGHHGGGHHHHHHHHHHHHHHHHGHHGGDGGHHHHHHHGCFGHHHGGEDG.CHHEHHHGHHHHGGGGGHHHHHHHHHHHHHGGGGAEEGEGGGGGGFGGGGGGGGGGGFFFFFFFFFFFFFFFFFFFFFFFFFFFFFFFFFFFFFFFFFFFB
@M05620:37:000000000-D9766:1:1101:21888:6389 1:N:0:76
ACCACACCTTCTACAATGAGCTGCGTGTGGCTCCCGAGGAGCACCCCGTGCTGCTGACCGAGGCCCCCCTGAACCCCAAGGCCAACCGCGAGAAGATGAGGTGAGTGGCCCGCTACCTCTTCTGGTGGCCGCCTCCCTCCTTCCTGGCCTCCCGGAGCTGCGCCCTTTCTCACTGGTTCTCTCTTCTGCCGTTTTCCGTAGGACTCTCTTCTCTGACCTGAGTCTCCTTTGGAACTCTGCAGGTTCTAGAT
+
ABBBBABBFFFFGGGGFGGGGGHHGGGGHGGHFGGGGGGGGHHHHGGGFGGGBGHHFHHGGECEGFGGGGGHHHHGGGGHEHHHHGGFGGGGGGFHHGHFGHHHHHHGGHHGGGGGHHHHHHHHHDGGHHGGGGGHGHHGHHHHHHGGGGGGGGG?GGGGGGGGFFFFFFFFFFFF9BFFFFFFFFFFFFFDDFFFFFFEFFFFFFFFFFFFFFFFFFFFFFFFFFFFFFFFFFFFFFFF/FFFFFF/FFB
@M05620:37:000000000-D9766:1:1101:22526:6401 1:N:0:76
AGTGCCAGCTCTCAATCGCACAGGGGACCCAGGGCCTGGCCCCTCCATCCAGAAAACCTATGACCTCACCCGCTACCTGGAGCACCAACTCCGCAGCTTGGCTGGGACCTATGTGAGTATCCAGCGTAGGAATCTGGGAGTTGGGGAGGAGTGAGGAGTTGGGGAAAGACAGTCCTAACCGTGGAGGGTTCTGGTAAATGATGGGGTGAGGAGGGGCTCTTTGGCTCCCACCAGTCCCCCTGTCTGGTCTA
+
BCABCFFFDFFFGGGGGGGGGGHHGGGGGGHHGGGGGGHHHHGHGGHHHHHHHHHHHGHHHHHHHHHHHHHGGGGGHHHHHHHHHHHHGHHHGGGGGHHHGHHGGGHHGHHHHHHHHHHHHHHHHGGGGGHHHHHHHHHGGHHHGGGGGGGHHHHHHGHHHHGGGGHHHHGHHHHHHHHHGGGGGGGGCFGGGGGGGGHHHHHGGGFFFFFFFFFFFFFFFFHFFFFFFFFFFFFFFFFFFFFFFFFFFFF
@M05620:37:000000000-D9766:1:1101:24508:6415 1:N:0:76
AGTGCCAGCTCTCAATCGCACAGGGGACCCAGGGCCTGGCCCCTCCATCCAGAAAACCTATGACCTCACCCGCTACCTGGAGCACCAACTCCGCAGCTTGGCTGGGACCTATGTGAGTATCCAGCGTAGGAATCTGGGAGTTGGGGAGGAGTGAGGAGTTGGGGAAAGACAGTCCTAACCGTGGAGGGTTCTGGTAAATGATGGGGTGAGGAGGGGCTCTTTGGCTCCCACCAGTCCCCCTGTCTGGTCTA
+
ABAABFFFBFFFGGGGGGGGGGHCGGGGGGHHGGGGGGHHGHGHGGHHHGHHHHHHHGHHHHHHHHHHHHHGGEGGHHHHHGGHHHHHGHHHEFGGGGHHGHHGGGHHGHHHHHHHHHHHHHHHHGEGGGHHHHHHHHHGGHHHGGGGGGGHHHHHHGHHHHGGGGHHHHHHHHHHHHHHGGGGGGGGCFGGGGFGGGGGGGGGGGFFFFFFFFFFFFFFFFFFFFFFFFFFFFFFFFFFFFFFFFFFFFF
@M05620:37:000000000-D9766:1:1101:25312:6448 1:N:0:76
AGTGCCAGCTCTCAATCGCACAGGGGACCCAGGGCCTGGCCCCTCCATCCAGAAAACCTATGACCTCACCCGCTACCTGGAGCACCAACTCCGCAGCTTGGCTGGGACCTATGTGAGTATCCAGCGTAGGAATCTGGGAGTTGGGGAGGAGTGAGGAGTTGGGGAAAGACAGTCCTAACCGTGGAGGGTTCTGGTAAATGATGGGGTGAGGAGGGGCTCTTTGGCTCCCACCAGTCCCCCTGTCTGGTCTA
+
>AAAADFFAFFFG4BFG2FEEGFGFAEGGEGHGFGEFFGHGHGHGGHGHHEGDGEGHGHBG35GHGFFHGFEEGEFHEFBGGF?FGFHGEGHGG/EEFGHEHC??EGHGHHHHHHHHGHGHHHHHGFGDGHHHHHHHHHGGHHHGGGGGGGHHHHHHDHFHHGGGGHHHHHHFHHGHHHFGEGGGGGGCFFFGGFFGFEFGGGGEGFFFFFFFFFFFFFFFFFFFFFFFFFFFFFFFFFFFFFFFFEFBF;
@M05620:37:000000000-D9766:1:1101:24855:6450 1:N:0:76
AGTGCCAGCTCTCAATCGCACAGGGGACCCAGGGCCTGGCCCCTCCATCCAGAAAACCTATGACCTCACCCGCTACCTGGAGCACCAACTCCGCAGCTTGGCTGGGACCTATGTGAGTATCCAGCGTAGGAATCTGGGAGTTGGGGAGGAGTGAGGAGTTGGGGAAAGACAGTCCTAACCGTGGAGGGTTCTGGTAAATGATGGGGTGAGGAGGGGCTCTTTGGCTCCCACCAGTCCCCCTGTCTGGTCTA
+
BBAABFFFBFFFGFGGGFGGGGHGFGGGGGHHGGGE2FHGFHGFGGHHHFHHHHCFGGFGHHGHHHHHHG1EEEGGHHHHHGGHFHHEGFHHGEE@E?FF/3BFEFHAEBFFDFHHF3FF3HBFHG<<<CGHFFGGFBHFGFFGG@FFGFDCGHHGCEG/<CF@AEHGFFCBGHCF00:CB9;:.9DG;C9FBGFFFBFFBFBFGDDBFEABDD;A;-AFBFFFFFFEFFAAAFFFFF.AFFFFFFBFFFF
@M05620:37:000000000-D9766:1:1101:17444:6466 1:N:0:76
AGTGCCAGCTCTCAATCGCACAGGGGACCCAGGGCCTGGCCCCTCCATCCAGAAAACCTATGACCTCACCCGCTACCTGGAGCACCAACTCCGCAGCTTGGCTGGGACCTATGTGAGTATCCAGCGTAGGAATCTGGGAGTTGGGGAGGAGTGAGGAGTTGGGGAAAGACAGTCCTAACCGTGGAGGGTTCTGGTAAATGATGGGGTGAGGAGGGGCTCTTTGGCTCCCACCAGTCCCCCTGTCTGGTCTA
+
AAAA1FBFAFFFGGGGGGGGG00F0EEG0E0EEEFGCFHH0FE/EEGHHHFGB0FHHGHHHHBGHHFHGHHGGGEEHHHFHHHFFHHHGHHHGGG@EGFGEHHGFGGGGHEGFHHHHHFHFGFFHGBACGFFGGHHHHHFGHHF?CGCGACGGGHHBCHHHHCCAEHHHHHHHHHHHFHCGAEAAEB@9;AFGGFFGGBGGFFGGGF@FFFFFF@?@@EBBFFFFFFFFFFFFFFFFFFB@FFFFFFBFFB
@M05620:37:000000000-D9766:1:1101:12283:6509 1:N:0:76
ACCACACCTTCTACAATGAGCTGCGTGTGGCTCCCGAGGAGCACCCCGTGCTGCTGACCGAGGCCCCCCTGAACCCCAAGGCCAACCGCGAGAAGATGAGGCGAGTGGCCCGCTCCCTCTTCTGGTGGCCGCCTCCCTCCTTCCTGGCCTCCCGGCGCTGCGCCCTTTCTCCCTTGTTCTCTCTTCTGCCGTTTTCCGTCGGACTCTCTTCTCTGCCCTGCGTCTCCTTTGGAACTCTTCCGGTTCTCGAT
+
CCCCCCCCFFFFGGGGGGDGGFHHGFGBFFHHHGGGGGGGGHHHHGGGGGGGGHHHHHHEGGGGGGGGGGGHHHHGGGGHGHHHHGGGGGBDGGHGFGFCB/>/>AGFC<FDGCCGGHHGHFFHH::E::ACDDDGGGGGGGGGGG/F9FFGGG?FDCFFFC-ACFFFFFF/BF/:;FBF/BFFFFFF/BB9.9AFBDF.9@@-9/;FFFFBBFF/;:FFEBD-AFB/;//://:BFB/:BDFBD.;;.9B
@M05620:37:000000000-D9766:1:1101:16080:6526 1:N:0:76
AGTGCCAGCTCTCAATCGCACAGGGGACCCAGGGCCTGGCCCCTCCATCCAGAAAACCTATGACCTCACCCGCTACCTGGAGCACCAACTCCGCAGCTTGGCTGGGACCTATGTGAGTATCCAGCGTAGGAATCTGGGAGTTGGGGAGGAGTGAGGAGTTGGGGAAAGACAGTCCTAACCGTGGAGGGTTCTGGTAAATGATGGGGTGAGGAGGGGCTCTTTGGCTCCCACCAGTCCCCCTGTCTGGTCTA
+
AAAAAFFF?FFFGFGFGGGAE0F0FEGEAEECGAFG/AGFAFE/EFGGGGFG1ACGHGGBGGBGHHHFHCEEGFEGHFFFGHHEFGHHGFGHGGEEGEHH/GCF?/F0?C1<<GF2>B>GFH2GHCA?B/11@11GFF?FAFFC<C.>CCCGGHFHGAC/=GCC.;G:/:GG0:CFHFC:9:C9EGG?.CAFGFB09CFBFGFFFAB??AFBAB--9@-F/9///9/-A-FAE-;9//9A>-;BBB/9BF/
@M05620:37:000000000-D9766:1:1101:18382:6538 1:N:0:76
ACCACACCTTCTACAATGAGCTGCGTGTGGCTCCCGAGGAGCACCCCGTGCTGCTGACCGAGGCCCCCCTGAACCCCAAGGCCAACCGCGAGAAGATGAGGTGAGTGGCCCGCTCCCTCTTCTGGTGGCCGCCTCCCTCCTTCCTGGCCTCCCGGCGCTGCGCCCTTTCTCACTGGTTCTCTCTTCTGCCGTTTTCCGTAGGACTCTCTTCTCTGCCCTGAGTCTCCTTTGGAACTCTGCCGGTTCTCGAT
+
BBBBBBBBFFFFGGGGGGGGGGHFGEGFGFHHHGGEGGGGGHHHHGGGGEFGHHHHHHHGGGGGGGGGGGGHHHHGGGGHGHHHHGGGGGCDCGHHHHHHHFGGHHHGGCFGCG-CGHHHHHHHF=<DHHGGGAGHGHHGGFGHHFFGGGGGGGA-ABGFFFFFFFFFFFF/FF/FBFFFFFFFFFFFFFFDFFFFFFFEFFFFFFFFFFFFFFFFFFFF:FFFFFFFFFFFFBFFFFFF/9DDFEF;EFF
@M05620:37:000000000-D9766:1:1101:24061:6545 1:N:0:76
ACCACACCTTCTACAATGAGCTGCGTGTGGCTCCCGAGGAGCACCCCGTGCTGCTGACCGAGGCCCCCCTGAACCCCAAGGCCAACCGCGAGAAGATGAACCCAGGTGCGTGGCCCGCTACCTCTTCTGGTGGCCGCCTCCCTCCTTCCTGGCCTCCCGGCGCTGCGCCCTTTCTCACTGGTTCTCTCTTCTGCCGTTTTCCGTAGGACTCTCTTCTCTGACCTGCGTCTCCTTTGGAACTCTGCAGGTTC
+
BBBBBBBBFFFFGGGGGGGGGGHHGGGFDFHHHGGGGGGGDHHHHGGGEGGGHHHHHHHEGEEGGGGGGGGHGHHGGGGHGHGHHGGGGGGGGGHHHHHHHHGFHGHH1@FGCGHHGGGFFHHHHHHHHHHHGHHGGGGGHGGGGGGGGGGGGGGGGGGGGGFFFFFFFFFFFFFFFFFFFFFFFFFFFFFFFFFFDDFFFFFFFFFFFFFFFFFFFFFFBFFFFFFFFFFFFFFFFFFFFFFFF/BFFF/
@M05620:37:000000000-D9766:1:1101:12348:6562 1:N:0:76
ACCACACCTTCTACAATGAGCTGCGTGTGGCTCCCGAGGAGCACCCCGTGCTGCTGACCGAGGCCCCCCTGAACCCCAAGGCCAACCGCGAGAAGATGAACCCGGGTGCGTGGCCCGCTCCCTCTTCTGGTGGCCGCCTCCCTCCTTCCTGGCCTCCCGGCGCTGCGCCCTTTCTCCCTGGTTCTCTCTTCTGCCGTTTTCCGTGGGACTCTCTTCTCTGCCTTGCGTCTCCTTTGGAACTCTGCCGGTTC
+
CCCCCCCCFFFFGGGGGGGGGGHHGGGGHGHHHGGGGGGGGHHHHGGGGGGGHHHHHHHGGGGGGGGGGGGHHHHGGGGHGHHHHGGGGGGGGGHGHHHGHHA/>AD@.<.C?DFG?DCCGGHGH:0;CBGFDFF@DC.CEEEG:;9FBFGBFGFGG:.9C--C=DAFF=DFFFFF0BFF.FFFFFF09;9BBF0:ADFEF;.B:-9.;AB0BFFBB:FF0F0009@D>.:9FFFFF00BF:B009;>C..
@M05620:37:000000000-D9766:1:1101:19251:6573 1:N:0:76
ACCACACCTTCTACAATGAGCTGCGTGTGGCTCCCGAGGAGCACCCCGTGCTGCTGACCGAGGCCCCCCTGAACCCCAAGGCCAACCGCGAGAAGATGAACCCAGGTGCGTGGCCCGCTACCTCTTCTGGTGGCCGCCTCCCTCCTTCCTGGCCTCCCGGCGCTGCGCCCTTTCTCACTGGTTCTCTCTTCTGCCGTTTTCCGTAGGACTCTCTTCTCTGACCTGCGTCTCCTTTGGAACTCTGCCGGTTC
+
CCCCCCCCFFFFGGGGGGGGGGHHGGGGHGHHHGGGGGGGGHHHHGGGGGGGHHHHHHHGGGGGGGGGGGGGHHHGGGGHGHHHHGGGGGGGGGHHHHHHHHGFHGHH1CGGGGHHGGG-AHHHHHHHHHHHGHHGGGGGHGGGGGGGGGGGGGGGGGGGFFFFFFFFFFFFFFFFFFFFFFFFFFFFFFFFFFFFFFFFFF?B.::9BBFFFFFFFFFF0BFFFFFFF?FFFFFFFFFFEFFFF9->-A.
@M05620:37:000000000-D9766:1:1101:12057:6576 1:N:0:76
ACCACACCTTCTACAATGCGCTGCGTGCGGCTCCCGAGGAGCACCCCGTGCTGCTGACCGAGGCCCCCCTGAACCCCAAGGCCAACCGCGCGAAGATGAGGCGAGTGGCTCGCTCCCTCTTCTGGTGGCCGCCTCCCTCCTTCCTGGCCTCCCGGCGCTGCGCCCTTTCTCCCTTGTTCTCTCTTCTGCCGTTTTCCGTCGGACTCTCTTCTCTGCCCTGCGTCTCCTTTGGAACTCCTCCGGTTCTCGAT
+
AAAAAAA>BFFFGFGGDG1AE0FCGEE00AEE/AFA/EEC?GHGHGGA/?FGEHFHHHG>@E?GGAGGG@>CGCGGGFEHFEHHGGGCGG/<@CC?1F1FG.>-=AEEG.<@CGGFGHHHHHGGFFFB.;;AACCEGGGGGGGGGF/;9BFAEF@@@=@?B@-A@@FFFFFFFF/-;BFF;FBFFFFF/9@BFFFFFFF-@@99@B;BFFFFFFFBFA/A-@B=ABF/99/;F99/B//;9A@-A-;/-9;
@M05620:37:000000000-D9766:1:1101:9141:6604 1:N:0:76
ACCACACCTTCTACAATGAGCTGCGTGTGGCTCCCGAGGAGCACCCCGTGCTGCTGACCGAGGCCCCCCTGAACCCCAAGGCCAACCGCGAGAAGATGAACCCAGGTGAGTGGCCCGCTCCCTCTTCTGGTGGCCGCCTCCCTCCTTCCTGGCCTCCCGGCGCTGCGCCCTTTCTCACTGGTTCTCTCTTCTGCCGTTTTCCGTAGGACTCTCTTCTCTGCCCTGCGTCTCCTTTGGAACTCTGCAGGTTC
+
AACCCDDAFFFFGGGGGGEGGGHHGGGBAFHHHFFFEGGGGHHHHGGGDGGGGHGHHHHAEECGGGGGGGGHHHHGGGGHGHHHHGGGGG/BCGHHHHHHHHGFHGHG1FGGEFHHGGG-CEHHFHGHHFHGGGH?FGDGHEHG;FGGGGGFGGGGGCEGAGADFF;DFFFFFFFFFFFFFFFFFFF9BFFFFFFFFFFFFF?FAAFFFFFFFFFFFFFF0FABFA-::.BBFFFFFFFFF9FFF;;AFF0
@M05620:37:000000000-D9766:1:1101:8275:6613 1:N:0:76
GAGGCTGCTTTGGAAGAAACTCATAGATTACTGCAACAGTTCCCCCTGGACCTGGGAAAGATTCTTGCCTGGCTTACAGAAGCTGAAACAACTACCACCGGTGACTGGCCCGAAACACCGGCTGGTAGAACCCTCCAAGTGACCAAGACTCACGAAGAAACAACCTTACTCAAGGGTTCTATCTTCTCCCGATTACCGTAGGACACTCTACTCAACAATTAGCCTCATTTGGAACTTTGAAGGTTAACGAC
+
AAAAAAFAFBDFGAB44BBBF4AABD5DFBFBGHC4GHHGHDAFBEAAF2AFGGF2B3CG3BFDD5BBBBA1BAB33BEBB3BBFBD3B31?C33B3B1B/>/?3@3??B?E>///B0//>/<//011BB1//@//@111>1??</??C1?1<?.<.<0<<0<../<0/0=0<<<E.<<<;0;;0:00;/..;..<C9...999/CFB90;;C09/0.0099/;09CF/;F/9/9;9BFF///;////.9-
@M05620:37:000000000-D9766:1:1101:17695:6614 1:N:0:76
ACCACACCTTCTACAATGAGCTGCGTGTGGCTCCCGAGGAGCACCCCGTGCTGCTGACCGAGGCCCCCCTGAACCCCAAGGCCAACCGCGAGAAGATGAACCCAGGTGAGTGGCCCGCTACCTCTTCTGGTGGCCGCCTCCCTCCTTCCTGGCCTCCCGGAGCTGCGCCCTTTCTCACTGGTTCTCTCTTCTGCCGTTTTCCGTAGGACTCTCTTCTCTGACCTGAGTCTCCTTTGGAACTCTGCAGGTTC
+
ABBAAAABFFFFGGGGGGGGGGHHGGGGHGHHHGGGDGGCGHGHHGGGFGGGHHHHHHHGGGGGGGGGGGGHHHHGGGGHGGHHHGGGGGGGFGHEHHHDFGGGGFFFGHHHFFHHGGGCGHHHHHHHHHHHGGGGGGGGHGHHGGGGGGGGGGGGGGGG-@DGGGFFFFFFFFFFFFFFFFFFFFFFFFFFFFFFADFFFFBFFFFFFFFFFFFFFFFFFFFFFBFFFFFFFFFBBBFFFFFFFFFFFF/
@M05620:37:000000000-D9766:1:1101:11476:6632 1:N:0:76
ACCACACCTTCTACATCGAGCCGCTTCTGCCTACCTCGGATCCCCCCGTCCGTCTGACCGATTCATCCCTGACTCCCAGGCGCGCCCCCGACTCCCCATGATCTTGCAGGATGCTCCCCGTCAGGCGAGGCTCCTCGCAGCCTCTCAGGGCGTCCCAGAGCTGCTGCCACACTCACAAGTTCGTCCGGCCTTTCCGCTTTAGCACTCTTGTGGCTCCCATTGCACCCTTCTCAGCATTTGTCCTTGTTCCT
+
AAAAAAA1C11BBGGAAAAA100AA00BF1B1DBGAFEAE/AFHGGGGG////0BBGHHE>>/B12BB?GH0BBBB?G1//>>/>>>/>/><//1?<00<12>2?111<F/1<FD1</C@EF.<00-<-<@.;./C:@-.-;9//;00;CCAG-@EBF.:CFFFFB/;/9-;B:/;//;B/:9-AB--@-;9///9-;-;///://;B////-;AF-;B/:FBBF/;E/BFBBFF///;/B9/9BBF/9/9
@M05620:37:000000000-D9766:1:1101:21841:6637 1:N:0:76
ACCACACCTTCTACAATGAGCTGCGGGTGGCTCCCGAGGAGCACCCCGTGCTGCTGACCGAGGCCCCCCTGAACCCCAAGGCCAACCGCGAGAAGATGAACCCGGGTGCGTGGCCCGCTTCCTCTTCTGGTGGCCGCCTCCCTCCTTCCTGGCCTCCCGGCGCTGCGCCCTGTCTCACTGGTTCTCTGTTCTGCCGTTTTCCGTAGGACTCTCTTCTCTGCCCTGTGTCTCCTTTGCAACTCTGCGGGCTC
+
>>A3A4AAFFFFGFGFBGDBGBHFG22AA2GG3AFEAEGCEHHGHGEEAAEFFFH@GHFE/FEGG1EGGEF0?3FEGG/G//FGHG//BD/</DCF1DB1FF/--<.-><<A@C..;--.:C:00000:GC/CF.9-9..;.;/;/09;0;/../..;A;BB-@-.--.;-.;BFF/:B/.B/B/B//;BFFFE/9..;.//9B;;.:B/B/B/BF/;;///:B./;9B/:B//;;/9/;F/9B/-;--@9
@M05620:37:000000000-D9766:1:1101:17467:6662 1:N:0:76
ACCACACCTTCTACAATGAGCTGCGTGTGGCTCCCGAGGAGCACCCCGTGCTGCTGACCGAGGCCCCCCTGAACCCCAAGGCCAACCGCGAGAAGATGAGGTGAGTGGCCCGCTCCCTCTTCTGGTGGCCGCCTCCCTCCTTCCTGGCCTCCCGGCGCTGCGCCCTTTCTCACTGGTTCTCTCTTCTGCCGTTTTCCGTAGGACTCTCTTCTCTGCCCTGAGTCTCCTTTGGAACTCTGCCGGTTCTCGAT
+
AAABBAABFFFFBGGB5BBDFFFGE2EEE2FHHGG?AEE2EFCGFGGGEGGGHGFGHHGGGEEEGFEGGGGHGHHGGGGHGHHHEEGGGGGGGDCGFDGHH??DFFHFGFHGGG-EGHHHHHHHFDGDHFCGGDDHGHHGHHHHHGBFGGGGGGGABBG?FBBFBBFFFFFFFFFFBBFFFFFFFFFFFFBDDFEFFFFFFFFFFFFFFFFFFFF/;ABF.9BFFFFBFFFEFFF/FB/F/;B9DEF/ABB
@M05620:37:000000000-D9766:1:1101:5300:6697 1:N:0:76
ACCACACCTTCTACAATGAGCTGCGTGTGGCTCCCGAGGAGCACCCCGTGCTGCTGACCGAGGCCCCCCTGAACCCCAAGGCCAACCGCGAGAAGATGAGGCGGGTGGCCCGCTCCCTCTTCTTTTTGCTGCCTCCCTCCTTCCTTCCCTCCCTCCGCTGCGCCCTTTCTCCCTGGTTCTCTCTTCTTTCGGTTTCCTTCGGACTGTCTTCTCTGTCTTACGTGTCCCTCGTATCTCATCCTGTTGTCTAT
+
CCCDDDDAFFFFGGGGGGDGGGHHGGGBEEHHHFFGDGGGGHHHHGGGGGGGHHHHHHH?EGGGGGGGGGGHHHHGGGGHGHHHHGGGGG/BDGHHHHH22///<AD@...;A--.;GC/9000000;00;0;00=EGGG9FGGG00;/0/AE//;...::--.;-:9BFB0;F0.9;000;FF99000;.-...000;:.;.--.9;FB00:F;0;000;.;99/00;/-../.00000;0;:00/000;
@M05620:37:000000000-D9766:1:1101:25185:6715 1:N:0:76
AGTGCCAGCTCTCAATCGCACAGGGGACCCAGGGCCTGGCCCCTCCATCCAGAAAACCTATGACCTCACCCGCTACCTGGAGCACCAACTCCGCAGCTTGGCTGGGACCTATGTGAGTATCCAGCGTAGGAATCTGGGAGTTGGGGAGGAGTGAGGAGTTGGGGAAAGACAGTCCTAACCGTGGAGGGTTCTGGTAAATGATGGGGTGAGGAGGGGCTCTTTGGATCCCACAAGTCCCCCTGTCTGGTCTA
+
AA>AAFF1AFFFGGGGGGFGE0FGFEGEEEAHGGGGCFHHCHGGGGGHGHCG10FGHGHGHHFHHHHFHHFGGGEGHHHHHHHHHHHHGHBGEGCEEHHHGH1FEEGGFHHGGHFFGDDGFGBGFCE<CA@>GDGHHH0?CGHHCG.ACGEGHGHHBEF/GHGGEGHA//;CGGHHHFHFGBGGGGG@9AFFGGF0CFF00;BBFFF@?FFB-A@--@EFFBB9/;F-FBF-;9/;9BEF?AFFFFFFFFB
@M05620:37:000000000-D9766:1:1101:16544:6719 1:N:0:76
ACCACACCTTCTACAATGAGCTGCGTGTGGCTCCCGAGGAGCACCCCGTGCTGCTGACCGAGGCCCCCCTGAACCCCAAGGCCAACCGCGAGAAGATGAGGTGAGTGGCCCGCTCCCTCTTCTGGTGGCCGCCTCCCTCCTTCCTGGCCTCCCGGGGCTGCGCCCTTTCCCACTGGTTCTCTCTTCTGCGGTTTTCCGTAGAACTCTCTTCTCTGCCCTGAGTCTCCTTTGGAACTCTGCGGGTTCTCGAT
+
BBBCBABBFFFFGGGFGGGGGGHHGGGGHGGHHGGGDGGGGHDHHGGGGFGGFHHHHHHGEG?EFGGGGGGHFHHGGGGHGHHHHGGGGGGGGGHHHHHGHHHHHHHGGHHGGG-CFHHHHHHHH=C.<.-;-.;GE/C.C:GC0B/;90CE9A?----..-;D:DFFB/:/9.//B//:9:BF///:B--AFF.F/9/9A./9//:9B///;///;.9.9/99/B/BFBF/BB/9/:B/-;-C..;/9//
@M05620:37:000000000-D9766:1:1101:6015:6723 1:N:0:76
ACCACACCTTCTACAATGCGCTGCGTGTGGCTCCCGAGGAGCACCCCGTGCTGCTGACCGAGGCCCCCCTGAACCCCAAGGCCAACCGCGAGAAGATGAGGTGCGTGGCACGCTCCCTCTTCTGGTGGCCGCCTCCCTCCTTCCTGGCCTACCGGGGCTGCGTCCTTTCTCCCTTGGTCTCTCTTCTGTCGTTTTCCGTCGGATTCTCTTCTCTGACTTGCGTCTCCCTCTGAACTCGTCCGGTTATCGAT
+
A3>AAAA>CFCFGGGFFG4AECGGGAEBFEHHHAFB?EGEGHHHHGGEEEEFGGHHHHGEEFEGFGEGGGGHHFFGGFFFF?GFGGDGGC/<BDHFHHD<F0<1/?CCA<GA-<.<C<//=0<<<=/<.:-C-..;E//CFFFGGF/.;;9;F-;--9-..;.--./;99;/;B;./;/:/BFFB/;F99;;;A.9BA/.;=@.A/;/;///;FFBB/;B9BD-..9/;..;/;:99AADFB--A.//9.;
@M05620:37:000000000-D9766:1:1101:13416:6744 1:N:0:76
AGTGCCAGCTCTCAATCGCACAGGGGACCCAGGGCCTGGCCCCTCCATCCAGAAAACCTATGACCTCACCCGCTACCTGGAGCACCAACTCCGCAGCTTGGCTGGGACCTATGTGAGTATCCAGCGTAGGAATCTGGGAGTTGGGGAGGAGTGAGGAGTTGGGGAAAGACAGTCCTAACCGTGGAGGGTTCTGGTAAATGATGGGGTGAGGAGGGGCTCTTTGGCTCCCACCAGTCCCCCTGTCTGGTCTA
+
ABAAAFFFCFFFGFGGGGGGGGHHGGGGGGHHFGGGGGHHGHGHGGHHHHHHHFHGHGHHHHHHHGHHHHHGGEGGHHHHFHHHHHHHFHHHGGGGGHHHGHHGGGHHGHHHHHHHHHGHHHHHHGGGGGHHHHHHHHCFGHHHGGEGGDCGHGHHFGHHHHGGGGHHHHHHHHHHHFHHGGGGAEGGGGGGGGFFGGGGGGGGGGFFFFFFFFFFFFFFFFFFFFFFFFFFFFFFFFFFFFFFFFFFFF/
@M05620:37:000000000-D9766:1:1101:13962:6752 1:N:0:76
AGTGCCAGCTCTCAATCGCACAGGGGACCCAGGGCCTGGCCCCTCCATCCAGAAAACCTATGACCTCACCCGCTACCTGGAGCACCAACTCCGCAGCTTGGCTGGGACCTATGTGAGTATCCAGCGTAGGAATCTGGGAGTTGGGGAGGAGTGAGGAGTTGGGGAAAGACAGTCCTAACCGTGGAGGGTTCTGGTAAATGATGGGGTGAGGAGGGGCTCTTTGGCTCCCACCAGTCCCCCTGTCTGGTCTA
+
AA1>ADFFAFFFBGGFDGGCE?G0FGCGEEFHCEFA/FHFEHGHGGFHHGGH1AFEHGHHGHFHHFHFHHHE@/EEHHHHCBFHFHHEGHHHGGEGEGHHGGHGCGFHGHHHGHGHHHHHHHHHHCCEGGHHGHHHHGHGEHHGC@FCCCCFGHGHHCHGEHGGGGEHHHHHHHHHHGHHGFEAGGGGCFFFGGGGGFGGGGGFFBF@FFFFFF@@@-AFFFEFBFFFFFFFFFFFFFFF@FFFFFFFFFF
@M05620:37:000000000-D9766:1:1101:10235:6760 1:N:0:76
AGTGCCAGCTCTCAATCGCACAGGGGACCCAGGGCCTGGCCCCTCCATCCAGAAAACCTATGACCTCACCCGCTACCTGGAGCACCAACTCCGCAGCTTGGCTGGGACCTATGTGAGTATCCAGCGTAGGAATCTGGGAGTTGGGGAGGAGTGAGGAGTTGGGGAAAGACAGTCCTAACCGTGGAGGGTTCTGGTAAATGATGGGGTGAGGAGGGGCTCTTTGGCTCCCACCAGTCCCCCTGTCTGGTCTA
+
AA>AAFFFCFFFG4FGGFGAECHGGEEGGGHHBEFEGFHHHHGHGGHHHGHHHHHGHGHHHHHHHHHHHHHGGEEGHHHHFGHHHHHGFHHGEGCGGHHHGHHGGGHHGHHHHHHHHHHHHHHHHGGGGGHHHHHHHGAFGHHHGGFGG<CGHFHHHGHHHHGGGFHGHHHHHHHHHHHHGGGGDEGGEGGGGGGGGGGGGGGGGGFFFFFFFFFFFFFFFFFFFFFFFFFFFFFFFFFFFFFFFFFFFFF
@M05620:37:000000000-D9766:1:1101:16807:6769 1:N:0:76
ACCACACCTTCTACAATGAGCTGCGTGTGGCTCCCGAGGAGCACCCCGTGCTGCTGACCGAGGCCCCCCTGAACCCCAAGGCCAACCGCGAGAAGATGAACCCAGGGGGGTGCCCCCTTCCTCCTCTTGTTGGCCCCTCCCCCCTTTCCTGGCCCCCCGGCCTTCCGCCTTTTCTCCTTGGTCCCTCTTCCTCCCGTTTTCCTAGGGCCCTCTTCCTTTGCCTTGGGCCCCTTTTGGACTTCTCCGGTTCT
+
CCCDCCCCFFFFGGGGGGGGGGHHGGGFEGHHHGGGGGGGGHHHHGGGGGGGHHHHHHHGGGGGGGGGGGGHHHHGGGGHGHHHHGGGGGFGGGHHHHH2GH//?///<--<.BF.--./<00/</0:B00<.<0.<..<E..<-<0<00</<..<@-<---.00/.<B.BF0000000<0<00.0//<0000<.9BFF.B0000<./.-../<000000<B0000...-<.<F:F-B0000<009<-<.0
@M05620:37:000000000-D9766:1:1101:26630:6785 1:N:0:76
AGTGCCAGCTCTCAATCGCACAGGGGACCCAGGGCCTGGCCCCTCCATCCAGAAAACCTATGACCTCACCCGCTACCTGGAGCACCAACTCCGCAGCTTGGCTGGGACCTATGTGAGTATCCAGCGTAGGAATCTGGGAGTTGGGGAGGAGTGAGGAGTTGGGGAAAGACAGTCCTAACCGTGGAGGGTTCTGGTAAATGATGGGGTGAGGAGGGGCTCTTTGGCTCCCACCAGTCCCCCTGTCTGGTCTA
+
ABABCFFFBFFFGGGGGGGGGGHGGGGGGGGFFGGGGGHHHHGHGGHHHHGHHHEGHGHHHGHHHHHHHHHGGGGGHHHHHHHHHHHHGHHHEEGGGGGHGHHGGGHHGHHHHHHHHFHHHHHHHGGGGGHHHHHHHHHGGHHHGGFGGDEGHHHHHGHHHGGGGGHHHHHHHHHHHHHHGGGGGGGGCFGGGGFGGGHGGGHGGGFFFFFFFFFFFFFFFHHFFFFFFFFFFFFFFFFFFFFFFFFFFFF
@M05620:37:000000000-D9766:1:1101:20448:6794 1:N:0:76
ACCACACCTTCTACAATGAGCTGCGTGTGGCTCCCGAGGAGCACCCCGTGCTGCTGACCGAGGCCCCCCTGAACCCCAAGGCCAACCGCGAGAAGATGAACCCAGGTGCGTGGCCCGCTCCCTCTTCTGGTGGCCGCCTCCCTCCTTCCTGGCCTCCCGGCGCTGCGCCCTTTCTCACTGGTTCTCTCTTCTGCCGTTTTCCGTAGGACTCTCTTCTCTGCCCTGCGTCTCCTTTGGAACTCTGCCGGTTC
+
BABBCCCAFFFFGGGGGGEGGGHHGGGB4EHGFFGFEGGGFHHHHGGFEFEGGHHGHHHGGFGGGGGGGGGHFHHGGGGHGHHHHGGGDGBDGGHGHHHHHHGFHGHHBFGGDGHHCGG?EGHHHHGHGGHHGHHGGGGGGGGGGGGGGGGGGGGGGGGGGFFCFFFFFFFFFFFF0FFFFFFFFFFBBFFFFFFFDFFFFFDF:AD0FFFFFFFFFFFF0B;BFEFDFAFFFFFFFFBFFBFBF9@DFD.
@M05620:37:000000000-D9766:1:1101:6274:6805 1:N:0:76
ACCACACCTTCTACAATGCGCTGCGTGTGGCTCCCGAGGAGCACCCCTTGCTGCTGACCGAGGCCCCCCTGAACCCCAAGGCCAACCGCGCGAAGATGACCCTGGGAGCGGGCCGGCAACCCTCTTTTGGGGGCCCCTTCCCTCTTTCGTGCCCCCCGGGCGTTGCCCCTTTCTTCATTGGTTTCCGTTTTCGCGGTTTTCTGTGGGCATCTGTTTCTTGCCTTGCGCTCCTTTTGGAACTTTGCTGGTCT
+
BBBBBAA>BCFFFGGFGGBAEEGGGBFBAEGGGABE2EEEGHGHHGG1BBBGFHHHHHH>>@FGGGGGGGEHGHGGGGGHGHHHGGGDGG/>BCC?FFB11?0??/0..A-@-C-----:C.9.;B00;-.---:-;..9/./;.:/;.9;../.-9---9;9;9.:B9.;9//;B/////;9./:./;/./;;--;-A.;9;//..:..////;//;//BB//;/-9-:.//BBF;F/9/;//9/;/9//
@M05620:37:000000000-D9766:1:1101:5796:6809 1:N:0:76
GAGGCTGCTTTGGAAGAAACTCATAGATTACTGCAACAGTTCCCCCTGGACCTGGACAAGTTTCTTGCCTTGCTTACCGAAGCTGAAACTACTGCCACGGGTCATTCAACCTCTCCACCAGATGGCAACCTCCTAAAAGAGTCCAGGAAAAAAGGAGAAGCAACCTTTGAACCTAGGTCCCACTACTCCCGTTTACCGAATGACACTATTATCAGCACTTATACTCCTATGGAACTCTTCAGGTTCAAAAT
+
A3>A>>FABBBDB4BBBF4GGGGHGBFGGHBDFG4FCGBDFDABBAAA2CBFGGEBA31FDDG5DFEBABD3CGG53BABE>EFG33EB5BBBFG3@F/>>E@H44B4B4B33?B3B2?/BF3?3B?3/?33/BB?D23?2?B2B2B/F22<<??0/?<??1??<01=1111.01<01>1<0<.//00<..<./.;C..:./0<;=</0000;90CB:;900;;00/;09=0F09;0000;90;;;0;0//
@M05620:37:000000000-D9766:1:1101:17816:6811 1:N:0:76
ACCACACCTTCTACAATGAGCTGCGTGTGGCTCCCGAGGAGCACCCCGTGCTGCTGACCGAGGCCCCCCTGAACCCCAAGGCCAACCGCGAGAAGATGAACCCAGGTGAGTGGCCCGCTACCTCTTCTGGTGGCCGCCTCCCTCCTTCCTGGCCTCCCGGAGCTGCGCCCTTTCTCACTGGTTCTCTCTTCTGCCGTTTTCCGTAGGACTCTCTTCTCTGACCTGAGTCTCCTTTGGAACTCTGCATGTTC
+
AABABBBBFFFFGGGGGGGFGFHFGEEEDEHHGGGGFGGGGHHHHGGGDFGGHHGHHHHGFGGGGGGGGGGHHFHGGGGHFHHHHGGEGGGFCGGHGH2FHA<</??FGHDG/F0G??@D-GHF0DD<0D0/<.<--@:E.CGC9;C9C90/.CBFAEAG--:AFGFF.-BFFFFFB9B9.;;BFFFFFFF/B/:-DDBABBA99../BFFFFFFFFFF/F9BFF/9BFFB/F9////9BFFFBB//9/;9
@M05620:37:000000000-D9766:1:1101:10135:6815 1:N:0:76
AGTGCCAGCTCTCAATCGCACAGGGGACCCAGGGCCTGGCCCCTCCATCCAGAAAACCTATGACCTCACCCGCTACCTGGAGCACCCACTCCGCAGCTTGGCTGGGACCTATGTGAGTATCCAGCGTAGGAATCTGGGAGTTGGGGAGGAGTGAGGAGTTGGGGAAAGACAGTCCTAACCGTGGAGGGTTCTGGTAAATGATGGGGTGAGGAGGGGCTCTTTGGCTCCCACCAGTCCCCCTGTCTGGTCTA
+
>A>3>FFCAFFFG4FFFFF2E?GCG2AAAAGHBAEB2FGHFHGHGGHHHFFGGHFFGGHFGFEHHDGHHHHGG>>EHFFGBBGHHH1?EGH1EE?@>GBGGHHGGGHHGHHHHHFHHHHHHHHHHGGFGGHHHHHHHHFGGHHHGGADG.=CG0DGCFHGHFGGFDHG/GGHHHHHHHHGGGGGAEGGEGGGGGFGGGGGGGGGGFFBFFFFFFBBB<FFFFFFFFFFFFFFFFFFFFFFBFFFFFFFFFB
@M05620:37:000000000-D9766:1:1101:22417:6825 1:N:0:76
AGTGCCAGCTCTCAATCGCACAGGGGACCCAGGGCCTGGCCCCTCCATCCAGAAAACCTATGACCTCACCCGCTACCTGGAGCACCAACTCCGCAGCTTGGCTGGGCCCTATGTGAGTATCCAGCGTAGGAATCTGGGTGTTGGGGAGGAGTGAGGAGATGGGGAAAGACAGTCCTAACCGTGGAGGGCTCTGGTAAATGATGGGGTGAGGAGGGGCTCTTTGGCTCCCACCAGTCCCCCTGTCTGGTCTA
+
>>>>AFFC3FFBGGGFDFEFE?GFGGGG2AGHGEGG2AGF2BE1EGHFFHFG3BAGHGFCGE5FGHHGH1CEEEEGHGGFHHHHHFFHGFEGGGG/>FGHGHHCE//?</0?F?B2F1??GH2FC/?/B/@GFFD1100</?/><-.>@GF/C00<0<./<<.C...;/:C:CG0;;0BF-9;?G?FG...;00;90;9C9FFFEF.-.9;/9DB?B?A/9//BBB/9;F....;FFBE.9AFFF//;FF/
@M05620:37:000000000-D9766:1:1101:4878:6876 1:N:0:76
ACCACACCTTCTACAATGAGCTGCGTGTGGCTCCCGAGGAGCACCCCGTGCTGCTGACCGAGGCCCCCCTGAACCCCAAGGCCAACCGCGAGAAGATGAGGTGAGTGGCGCGCTACCTCTTCTGGTGGCCGCCTCCCTCCTTCCTGGCCTCCCGGCGCTGCGCCCTTTCTCCCTTGTTCTCTCTTCTGCCGTTTTCCGTAGGACTCTCTTCTCTGACCTGCGTCTCCTTTGGAACTCATCCGGTTCTCGAT
+
CCCCCCCBFFFFGGGGGG5FGGHHGGGBFFHHHFGGDFGGGHHHHGGGGGGGHHHHGGHAEEGGGGGGGGGHHHHGGGGHGHHHHGGGGG<BDGHGHHGGH?/??FFFG/CDGF->CHHHHHHHFHF..<--;EEHGHHGGGGGGG/C;CFGGGGGGB>DFF;;>DFFFFFBFF0;;BBBBFFFFFFF0BFDFFEFFFF.:AF0;;;FFFFFFFF09;;F.DF-.;B0;00;0090;00;0AA=A.;0;;;
@M05620:37:000000000-D9766:1:1101:17712:6888 1:N:0:76
AGTGCCAGCTCTCAATCGCACAGGGGACCCAGGGCCTGGCCCCTCCATCCAGAAAACCTATGACCTCACCCGCTACCTGGAGCACCAACTCCGCAGCTTGGCTGGGACCTATGTGAGTATCCAGCGTAGGAATCTGGGAGTTGGGGAGGAGTGAGGAGTTGGGGAAAGACAGTCCTAACCGTGGAGGGTTCTGGTAAATGATGGGGTGAGGAGGGGCTCTTTGGCTCCCACCAGTCCCCCTGTCTGGTCTA
+
>AAAAFFFCFFFGGGGGGGGGGHHGGEFGFAFFAEFGGHHA2ECFFHHHHGGDGGHHGFFGH5GHHHHHHHGGEGGHHHHHHGHHHHHGHHHGGGGGHHHGHHGGGHHGHHHHHHHHHHHHHHHGGGGGGHHHHHHHHHGGHHHGGGGGGGHHHHHHGHHHHGGGGHHHHHHHHHHHHHHGGGGGGGGFGGGGG9CFGGGGGGGGGFFFFFFFFFFFFFFFFFFFFFFFFFFFFFFFFFFFFFFFFFFFF/
@M05620:37:000000000-D9766:1:1101:7355:6902 1:N:0:76
AGTGCCAGCTCTCAATCGCACAGGGGACCCAGGGCCTGGCCCCTCCATCCAGAAAACCTATGACCTCACCCGCTACCTGGAGCACCAACTCCGCAGCTTGGCTGGGACCTATGTGAGTATCCAGCGTAGGAATCTGGGAGTTGGGGAGGAGTGAGGAGTCGGGGAAAGACAGTCCTAACCGTGGAGGGTTCTGGTAAATGATGGGGTGAGGAGGGGCTCTTTGGCTCCCACCAGTCCCCCTGTCTGGTCTA
+
AA>AAFFFBFFFGGGGGGGCGGFGG222EE2ABEEEGEFHAG2A11F5GHGF33BGFAF35BAFGGGGHGHGG>EFHGHGFHHHHHHGFHHGFGGGGHHHGHHGGGHHGHHHHHHHHHHHHHFHHGGACEF>GHHHGF0FGHHFCF.@DDEHGGHHEGHHGGGGC.:FGHFFGGGGGGGGGGGGGGGGGGFGGGFBBFFF/FFFFFDAEFFBFFFCDBFFFFFFFFFFFBFAEFFFFFFFFFFFFFFFFF/
@M05620:37:000000000-D9766:1:1101:16246:6919 1:N:0:76
ACCACACCTTCTACAATGAGCTGCGTGTGGCTCCCGAGGAGCACCCCGTGCTGCTGACCGAGGCCCCCCTGAACCCCAAGGCCAACCGCGAGAAGATGAAACCAGATGAGTGGCCCACTCCCTCTTCTGGTGGCCGCCTCCCTCCTTCCTGGCCTCCAGGCGCTGCGCCCTTTATCACTGGTTCTCTCTTCTGCCGTTTTCCGTAGGACTCTCTCCTCTGCCATGCGTCTCCTTTGGAACTCTGCAGGTTC
+
ABCCCBBCFFFFGGGGGGGGGGHHGGGGHGGHHGGGGGG?EHHHHGGGEGGGHHHHHHHGGGGGGGGGGGGHHHHGGGGHGHHHHGGGGGGGGGHFHHGH22</F0?F1?1D/<FA.>F0F.<GHD<GGG0CAHH-DD.AGGGHGFFHCBC/CF0AE/C/.:AB-A-:A:-B///;//B/.;/9/:BBFBBFBF:BFFBEB/.;A.A///99BF///.99/;/:BF?.::B9/F/;:/9/:B////:.;//
@M05620:37:000000000-D9766:1:1101:18615:6934 1:N:0:76
ACCACACCTTCTACAATGAGCTGCGTGTGGCTCCCGAGGAGCACCCCGTGCTGCTGACCGAGGCCCCCCTGAACCCCAAGGCCAACCGCGAGAAGATGAGGTGAGTGGCCCGCTCCCTCTTCTGGTGGCCGCCTCCCTCCTTCCTGGCCTCCCGGCGCTGCGCCCTTTCTCACTGGTTCTCTCTTCTGCCGTTTTCCGTAGGACTCTCTTCTCTGACCTGAGTCTCCTTTGGAACTCTGCCGGTTCTCGAT
+
BBBABBBBFFFFGGGGGGGGGGHHGEEEFEGHFGGGGGGGGHGHHGGGEFGGHHGHHHHGGGGGGGGGGGGHHFHGGGGHGHHHHGFEGG@CCDGHGHFGH?FFHHHGGHHGGG-EFHHFGGHHH<FGFF@DGGGHGHHFHHHHGGEFGGGGGGD;@DGFFFFFFFFFFFF/BF/BBFFFFFFFFFFFFFFDFFEFFFB?AFFFFFFFFFFFFFF/;BFF/B9FFFFFFFFFF/BFFF/B/99BFEB/9/;
@M05620:37:000000000-D9766:1:1101:17863:6941 1:N:0:76
ACCACACCTTCTACAATGAGCTGCGTGTGGCTCCCGAGGAGCACCCCGTGCTGCTGACCGAGGCCCCCCTGAACCCCAAGGCCAACCGCGAGAAGATGAACCCCGGTGCGTGGCCCGCTCCCTCTTCTGGTGGCCGCCTCCCTCCTTCCTGGCCTCCCGGCGCTGCGCCCTTTCTCACTGGTTCTCTTTTCTGACGTTTTCCGTCGGACTCTCTTCTCTGCCTTGCGTCTCCTTTGGCCCTATGCCGGTTC
+
A1AAA1A>BFCDGGGGGG1FGGHHGEGBAFHBGEFFGCEAEFHHHGEAAEEGEDABGHF/>@?FFGGGC>/BFGHGEEEHEHFGHFGGC/>>//GBG1F1GHG///<A-<FCGGHH@?CCCGFHHHGGB0CGCGHCA?EFEEGGEFFG/FGBFGBFGFG?;@@@?B=;F@?FFFFF/BFFFFFFFFF/;FFFF//AAAFFFF-B99>9@@FF/B9:FFFFFF9;FF-9@9FFFFFFB//;A-;9B/9-9A-
@M05620:37:000000000-D9766:1:1101:18509:6949 1:N:0:76
ACCACACCTTCTACAATGAGCTGCGTGTGGCTCCCGAGGAGCACCCCGTGCTGCTGACCGAGGCCCCCCTGAACCCCAAGGCCAACCGCGAGAAGATGAGGTGAGTGGCCCGCTCCCTCTTCTGGTGGCCGCCTCCCTCCTTCCTGGCCTCCCGGCGCTGCGCCCTTTCTCCCTGGTTCTCTCTTCTGCCGTTTTCCGTAGGACTCTCTTCTCTGCCCTGCGTCTCCTTTGGAACTCTGCCGGTTCTCGAT
+
CCCCCCCCFFFFGGGGGGGGGGHHGGGEGGHHHGGGGGGGGHHHHGGGGGGGHHHHHHHGGGGGGGGGGGGHHHHGGGGHGHHHHGGGGGFGGGHHHHHHH?FDHHHGGHHGGGGGGHHHHHHHHGHDHF@FGGGHGHHGHHHHHG/FGGGGGGGGGGGFFFFFFFFFFFF0BFBEFFFFFFFFFFFFFFFAFFFFFFF9DFFFFFFFFFFFFFFBFFFF.;DFFFFFFFFFFBFFFFFF0@FCD:B;ABB
@M05620:37:000000000-D9766:1:1101:17872:6956 1:N:0:76
ACCACACCTTCTACAATGAGCTGCGTGTGGCTCCCGAGGAGCACCCCGTGCTGCTGACCGAGGCCCCCCTGAACCCCAAGGCCAACCGCGAGAAGATGAACCCAGGTGAGTGGCCCGCTACCTCTTCTGGTGGCCGCCTCCCTCCTTCCTGGCCTCCCGGCGCTGCGCCCTTTCTCACTGGTTCTCTCTTCTGCCGTTTTCCGTAGGACTCTCTTCTCTGACCTGAGTCTCCTTTGGAACTCTGCAGGTTC
+
CCCCCCCCFFFFGGGGGGGGGGHHGGGEEFHHHGGGGGGCGHHHHGGGFFGGHHHHHHHGGGGGGGGGGGGHHHHGGGGHGHHHHGGGGGGGGGHHFHHHHHGGHGHGDGHHGGHHGGGCGHHHHHGHHHHHGHHGGGGGHGHHGGGGGGGGGGGGGGGG-CFFFFFFFFFFFFFFFFFFFFFFFFFFFFFFFFFFADFFFFFFFFFFFFFFFFFFFFFFBFFFF/BBFFFFFFFFFFFFFFFFFBFFFF0
@M05620:37:000000000-D9766:1:1101:5652:6976 1:N:0:76
ACCACACCTTCTACAATGAGCTGCGTGTGGCTCCCGAGGAGCACCCCGTGCTGCTGACCGAGGCCCCCCTGAACCCCAAGGCCAACCGCGAGAAGATGAACCCCGGTGCGTGGCCCGCTCCCTCTTCTGGTGGCCGCCTCCCTCCTTCCTGGCCTCCCGGCGCTGCGCCCTTTCTCACTGGTTCTCTATTCTGCCGTTTTCCGTACGCCTCTCTTCTCTGCCTTGCGTCTCCTTTGGAACTCTGCAGGTTC
+
BABCCCCBFFFFGGGGGGGGGGHHGGGGHFHHHGGGAFGGEHHHHGGGGGGGDGHHFHHG?GCGGGGGGGGGHHHGGGGHGHHHHGGGGGGGGGHGHHHHHH//>><A-<F?-A>CDCGGGGHHHF0<C;:CDFHDGGGGGGGG./;F;BBFFGGGG..9-@-:@DBFD@FFFFFF0FFFBBFFFFF00;;BBF0;;D/AF0.;9.:.;FDFFFFFF;FBFF00:0:AD.;:B:FBFBBFF0BFF0;AFF0
@M05620:37:000000000-D9766:1:1101:13553:6983 1:N:0:76
AGTGCCAGCTCTCAATCGCACAGGGGACCCAGGGCCTGGCCCCTCCATCCAGAAAACCTATGACCTCACCCGCTACCTGGAGCACCAACTCCGCAGCTTGGCTGGGACCTATGTGAGTATCCAGCGTAGGAATCTGGGAGTTGGGGAGGAGTGAGGAGTTGGGGAAAGACAGTCCTAACCGTGGAGGGTTCTGGTAAATGATGGGGTGAGGAGGGGCTCTTTGGCTCCCACCAGTCCCCCTGTCTGGTCTA
+
AA>AAFFFBFFFGGGGGGGCGGHFGGGGGGGHGGGGGGHHGHGHGGHHHHHGHCHHHGHHHHHHHHHHHHHGGEEGHHHHGGHHHHHHGHHHFGGGGHHHGGHGGGHHGHHHHHHHHHHHHHGHHGFFGGHHHHHHHEGGGHHHGGGGGGGHHGHHHGHHHHGGEGHHHHHHHHHHHHHHGGGGDGGGEGGGGGFFGGGGGGGGGGFFFFFFFFFFFFFFFFFFFFFFFFFFFFFFFFFFFFFFFFFFFFB
@M05620:37:000000000-D9766:1:1101:19684:6993 1:N:0:76
ACCACACCTTCTACAATGAGCTGCGTGTGGCTCCCGAGGAGCACCCCGTGCTGCTGACCGAGGCCCCCCTGAACCCCAAGGCCAACCGCGAGAAGATGAACCCAGGTGAGTGGCCCGCTACCTCTTCTGGTGGCCGCCTCCCTCCTTCCTGGCCTCCCGGAGCTGCGCCCTTTCTCACTGGTTCTCTCTTCTGCCGTTTTCCGTAGGACTCTCTTCTCTGACCTGAGTCTCCTTTGGAACTCTGCAGGTTC
+
AABCCBBBFFFFGFGGGGGGGGHHGGGGDGGHHGGG?EGCEHHHHGGGGGGG5GHFHHHGCE0EGGGGGGGFHHHGGGDHGHHHHGGGGGGG?DH2GGBGGHGF??GHHGHHFGHHGCCGGHHHGHHHD<GCEGF@FGGGHGHHGGGGGGGGGGGGGGDCC@AFFGFFFFFFFFFFFFFFF9BFFFFFFFFFFFFFDDFFFFDFEDDFFFFFFFFFFFFFFFFFBBFFFFFFFFF0/00;FFFFFF0FAF0
@M05620:37:000000000-D9766:1:1101:7553:7003 1:N:0:76
ACCACACCTTCTACAATGAGCTGCGTGTGGCTCCCGAGGAGCACCCCGTGCTGCTGACCGAGGCCCCCCTGAACCCCAAGGCCAACCGCGAGAAGATGAACCCACCTGCGAGTCCCGCTGGCGCTTCCCGTCGCCTCCTCCGTCCTTCCTGGCCTCCCGCCGCTGCGACCGTTCTCCCTGGTTCTCTCTTCTGCCGGTATCCGTTGGACTCTCTTCACTGCCCTGCGGCACCTTTGGGGCTCTGCAGCGTC
+
BB?ABBAAFFFFFGGFBGGGGGHHGGGGGEGHHGGDEEGCAHEHHGGGE?EFABFGHHHGEG?EEGGGGGGHHHHGGGGFGHHHHGGGGGGGGGHFFDG1</////0<0</-<0<<-<@--<-<-.;//:..--;..;//;.9;EDFGF0C/9FB?E9.----9-:;-@9-9AFFF/;9/.;/;/9//9FF/B//9-;-;BB.9:9.///9//B/9/;9//;;F.9>---9;/;F/F.-.9.BFF9//-;;
@M05620:37:000000000-D9766:1:1101:7475:7045 1:N:0:76
ACCACACCTTCTACAATGAGCTGCGTGTGGCTCCCGAGGAGCACCCCGTGCTGCTGACCGAGGCCCCCCTGAACCCCAAGGCCAACCGCGAGAAGATGAGGTGGCCGGCCCGCTCCCCCGGCGGGCGCCTGCCTCCCTCCTGCCCGCCCTCACGGCGCCCCGTCCTTTCTCCCTTGTTCTTTCTTCTGTCGTTTTCCGACGCACTTTCTTCTCTGCAGTGCGCTTTCTTATGCTCCCGGCCGGTTATCGAT
+
CCCCCDCCFFFFGGGGGGGGGGHHGFGGHGHHHGGGGGGGGHHHHGGGGGGGHHHHHHHGGGGGGGGGGGGHHHHGGGGHGHHHHGGGGGGGGGHHHHH2FGH/00/>C---AFGA<..--;-;:-@-;..;FFFFFFFFF0;F.9-;@DE.:A.-----;-.9;A90;B:0FF0/:BFF09;FBFFF;9;:9AFF9;.;9--;@999:FF0FBF000::0:-:;.90009:0900;.;9----9ABFF.;
@M05620:37:000000000-D9766:1:1101:13426:7103 1:N:0:76
ACCACACCTTCTACAATGAGCTGCGTGTGGCTCCCGAGGAGCACCCCGTGCTGCTGACCGAGGCCCCCCTGAACCCCAAGGCCAACCGCGAGAAGATGAACCCAGGGGAGTGGCCCGCTAGCTCATCTGGTGGCCGCCTAAATACATCCTGGACTCCCGGAGCTGCGCCCTTTCTCACTGGTTCTCTCTTCTGCCGGTTTCCGTAGGACTCTCTTCTCTGACCTTAGTCTCCTTTGGTACTCTGCAGGTTC
+
BBBABBBBFFFFGGGGGGEFGFHFGEFEEEHHFGGEGGGGGHHHHGGGGGGGHHGHHHHGGGGGGGGGGGGHHHHGGGGHGHHHHGGEGGCC?FHHHHHB2</F?////AE0..<.<--<./<=00D<0=;/:CH--A..9;00;00;C00//.:B9E99---9/B>F.9-//B/F/BF/.BBB///9BFFBFBFF-;.;FB.;9..;/9B/;F/F/9///;99//B:FBBFF////.9//9;BFF/:.//
@M05620:37:000000000-D9766:1:1101:12857:7106 1:N:0:76
ACCACACCTTCTACAATGAGCTGCGTGTGGCTCCCGAGGAGCACCCCGTGCTGCTGACCGAGGCCCCCCTGAACCCCAAGGCCAACCGCGAGAAGATGAGGTGAGTGGCCCGCTCCCTCTTCTGGTGGCCGCCTCCCTCCTTCCTGGCCTCCCGGCGCTGCGCCCTTTCTCACTGGTTCTCTCTTCTGCCGTTTTCCGTAGGACTCTCTTCTCTGCCCTGAGTCTCCTTTGGAACTCTGCCGGTTCTCGAT
+
AAA1AAAAFFFFGGGGFGF1F1GFGEEBCEGHBFGEEGGGGHHHHGGGGGGGGHGHHHHGGGGGGGGGGGGEHGGGGGGHAEHHHGG/CGC@/CFHGHFGHGHGHHHGGFHGGG-EGHHHHHHHHGHGHHGGGGGHGHHGHHHHHGEGGGGGGGG@?GG@F@@F@@FFFFF/BF/BBFFFFFFFFFFFFF@BFFFFFFFFBF9FFFFFFFFFFFF/BFFF-BFFFFFFFFFFFFFFFF/B/@@@FEFBEFF
@M05620:37:000000000-D9766:1:1101:9475:7153 1:N:0:76
ACCACACCTTCTACAATGAGCTGCGTGTGGCTCCCGAGGAGCACCCCGTGCTGCTGACCGAGGCCCCCCTGAACCCCAAGGCCAACCGCGAGAAGATGAACCCAGGTGAGTGGCTCGCTCCCTCTTCTGGTGGCCGCCTCCCTCATTCCTGGCCTCCCGGCTCTGCGCCCTTTCTCACTGGTTCTCTATTCTGCCGTTTTCCGTAGGCCTCTCTTCTCTGCCTTGCGTCTCCTTTGGAACTATGCAGGTTC
+
AA>ABBAAFFFFDGGFFGBBFFECEFEBGEHGFFFBEEEAGHGHHGEEEAEFHBGHHHHA>EGGAE>EGGGHHHEAEEGHGGHEEGGEG@<<<AFGGDBF<F?///??1??1CF0<--.>CEF/<D=<<<<CDHF-:-::.;GH.;0;0;;9FFFFE;.9;-9/0B-B.B?FFBFFBBFF;B/BFFF//;9B/F:B.AFFF/99..9/;BFFFB/;/;/B///;/B>;9..;9B9B/9/9B//9///A9B/
@M05620:37:000000000-D9766:1:1101:5528:7163 1:N:0:76
AGTGCCAGCTCTCAATCGCACAGGGGACCCAGGGCCTGGCCCCTCCATCCAGAAAACCTATGACCTCACCCGCTACCTGGAGCACCCACTCCGCAGCTTGGCTGGGACCTATGTGAGTATCCAGCGTAGGAATCTGGGAGTTGGGGAGGAGTGAGGAGTTGGGGCAAGACAGTCCTAACCGTGGAGGGTTCTGGTAAATGATGGGGTGAGGAGGGGCTCTTTGGCTCCCACCAGTCCCCCTGTCTGGTCTA
+
>A>AAFFFBFFFGGGGGFGCECHHGGGGGEGHFEGEFFHHFHGHGGHHHHHGGHFHHGBHHGHHHEFHHHHGGEEGHHHHF12?EH11EGG2EE?EEG3BEHHGGGHFDHHHFFHHH?HBHFF2GGDEBG2>CFGHFHHGDGFGGFFGG.<<C0<G0CGFGBGG.-.:/CGGG:GHBCFGGDC?.CEB;CGGFGFGGGGGEGGGGFFFFF?FDFFFFF.BFFFFFFFFFF?AAAFFFFFABEFFFFFBFFB
@M05620:37:000000000-D9766:1:1101:6866:7173 1:N:0:76
AGTGCCAGCTCTCAATCGCACAGGGGACCCAGGGCCTGGCCCCTCCATCCAGAAAACCTATGACCTCACCCGCTACCTGGAGCACCAACTCCGCAGCTTGGCTGGGACCTATGTGAGTATCCAGCGTAGGAATCTGGGAGTTGGGGAGGAGTGAGGAGTTGGGGAAAGACAGCCTTAACCGTGGAGGGTTCGGGTAAATGAGGGGGGGAGGAGGGGCCCTTGGGCTCCAACCAGTCCCCCGGCTGGTACAT
+
AAAABFFFBFFFGGGGGGGGGGHHGGGGGGHHGGGEGGHHHHGHGGHHHHHHHEHHHGHHHHHHHHGHHHHGGGGGHHHHHHHHHHHHGHHHGGGGGFHHGHHGGFHHGHHHHHHHHHHHHHHHHGEGGGHHHHHHHHHGEHHHGGGGGDGHHHHHHGHHHHG-EG..CG/:.:/0;;G09.;-.=E-E..-;.9;F00///;AD----;-.;DD----;F./9..;9/9FA../;BFF.-----;/////
@M05620:37:000000000-D9766:1:1101:23816:7184 1:N:0:76
ACCACACCTTCTACAATGAGCTGCGTGTGGCTCCCGAGGAGCACCCCGTGCTGCTGACCGAGGCCCCCCTGAACCCCAAGGCCAACCGCGAGAAGATGAGGTGAGTGGCCCGCTACCTCTTCTGGTGGTCGCCTCCCTCCTTCCTGGCCTCCCGGAGCTGCGCCCTTTCTCACTGGTTCTCTCTTCTGCCGTTTTCCGTAGGACTCTCTTCTCTGACCTGAGTCTCCTTTGGAACTCTGCAGGTTCTAGAT
+
>A1AA11AFFFFEGFA3BGAABG1EEEG00BGGGG00/A//B/FHGGEB/EA1BFGEGGGEE/>EEEEGGGHGGFEGGG/FGFF<FFEC>BB/CF111F?GGGHFFDFGHHGGGCGHHHHHHHHF<CAED<CCEGCE/CGFHHHGGGGFGGGGG@@AAGFG-AA@@FFFFFBFFFF/;FFFEFFFFFFFF@FFFFFFFFFBAFFFFFFFFFFFFFFFFFFFFFFFFFFFFFFFFFFFFFFFFFFFFF/BF;
@M05620:37:000000000-D9766:1:1101:14470:7189 1:N:0:76
AGTGCCAGCTCTCAATCGCACAGGGGACCCAGGGCCTGGCCCCTCCATCCAGAAAACCTATGACCTCACCCGCTACCTGGAGCACCAACTCCGCAGCTTGGCTGGGACCTATGTGAGTATCCAGCGTAGGAATCTGGGAGTTGGGGAGGAGTGAGGAGTTGGGGAAAGACAGTCCTAACCGTGGAGGGTTCTGGTAAATGATGGGGTGAGGAGGGGCTCTTTGGCTCCCACCAGTCCCCCTGTCTGGTCTA
+
BBABCFFFDFFFGGGGGGGGGGHHGGGGGGHHGGGGGGHHHHGHGGHHHHHHHHHHHGHHHHHHHHHHHHHGGGGFHHHHHHHHHHHHGHHHGGGGGHHHGGHGGGHHGHHHHHHHHHHHHHHHHGEFGGHHHHHHHHHGGHHHGGGGGGEGGFHHHGHHHHGGGGHHHHHHHHHGHHHHGGGGGGGGEGGGGGFBFFGGGGGGGGFFFFFFFFFFFFFFFFHFFFFFFFFFFFFFFFFFFFFFFFFFFF0
@M05620:37:000000000-D9766:1:1101:9961:7319 1:N:0:76
ACCACACCTTCTACAATGAGCTGCGTGTGGCTCCCGAGGAGCACCCCGTGCTGCTGACCGAGGCCCCCCGAACCCCCAGGCCAACCGCGGGAAAATGAACCCAGGTGAGTGGCCCGCTACCTCTTCTGGTGGCCGCCTCCCTCCTTCCTGGCCTCCCGGAGCTGCGCCCTTTCTCACTGGTTCTCTCTTCTGCCGTTTTCCGTAGGACTCTCTTCTCTGACCTGAGTCTCCTTTGGAACTCTGCCGGTTCT
+
CCCCCBACFFFFGGGGGGGGGGHHGGGFHGHHHGGGGGGGGHHHHGGGGGGGHHHHHHHGGGFGGGGG///>/EEG/E/F/F/F/D////>/>/0111>1FF..>>11<<0<CGH?@:-:GFC0CCC0G;/A.C??DD.EG//E9F0F00C.C09CF.@-9;900--AD9BFBF90B90;:FBBB9:9FB9BBF-.;BE0FAF..:BB/99:9F09FB009BB9/:BBBBFFFF0/990::B000;@:DE0
@M05620:37:000000000-D9766:1:1101:14790:7326 1:N:0:76
AGTGCCAGCTCTCAATCGCACAGGGGACCCAGGGCCTGGCCCCTCCATCCAGAAAACCTATGACCTCACCCGCTACCTGGAGCACCAACTCCGCAGCTTGGCTGGGACCTATGTGAGTATCCAGCGTAGGAATCTGGGAGTTGGGGAGGAGTGAGGAGTTGGGGAAAGACAGTCCTAACCGTGGAGGGTTCTGGTAAATGATGGGGTGAGGAGGGGCTCTTTGGCTCCCACCAGTCCCCCTGTCTGGTCTT
+
11>>AD@FAFCD1GGDGCFFGAHGEGGGGGHHGCEGGCHAFGGCFGHHHHHGGFHHHGHHHHHGHHFGGHHGGGGGHHHHHHGGHHHHGHHHGGGGGHHHGHHGEGHHGHHHHHFHDGGHFHHGHG<C@EFHHHHHHHHECHDGGGGGGCAFGFDGCFBG0CCCEGHFBGGHHHHHHHHHGFE@BFGGCGF0BF;CFFGFBCBFGGB@-AFFFF@?=9ABFF/FFBFEFFFFFF/;FFFF@-999:FBF//
@M05620:37:000000000-D9766:1:1101:17132:7378 1:N:0:76
ACCACACCTTCTACAATGAGCTGCGTGTGGCTCCCGAGGAGCACCCCGTGCTGCTGACCGAGGCCCCCCTGAACCCCAAGGCCAACCGCGAGAAGATGAGGTGAGTGGCCCGCTCCCTCTTCTGGTGGCCGCCTCCCTCCTTCCTGGCCTCCCGGAGCTGCGCCCTTTCTCACTGGTTCTCTCTTCTGCCGTTTTCCGTAGGACTCTCTTCTCTGCCCTGAGTCTCCTTTGGAACTCTGCCGGTTCTCGAT
+
AA1AA1>AFFCD3GG13FFGDGGCEFGEE0FGHGFAEEG/EHHHHGEG//E/FB1FGF0EGGEGCE>FGGGHHHE?EFGFFHHE/FEGG?>B@AHH1FGHHFFGFGHGGHHGGG?EGHHHHHGFG<CFHHGGGGGHG/GCHHHGG0/=FFFGE??A@GGGG@GG@@FFFFF9FFBFF/FFFFFFFBFF/B@;BFFFFFFFBFFFEFFFFFFFFFF/BABF-B9FB/FFFFFFFFFBFFFF/@@>B?B/;/B
@M05620:37:000000000-D9766:1:1101:22227:7387 1:N:0:76
AGTGCCAGCTCTCAATCGCACAGGGGACCCAGGGCCTGGCCCCTCCATCCAGAAAACCTATGACCTCACCCGCTACCTGGAGCACCAACTCCGCAGCTTGGCTGGGACCTATGTGAGTATCCAGCGTAGGAATCTGGGAGTTGGGGAGGAGTGAGGAGTTGGGGAAAGACAGTCCTAACCGTGGAGGGTTCTGGTAAATGATGGGGTGAGGAGGGGCTCTTTGGCTCCCACCAGTCCCCCTGTCTGGTCTA
+
BBAABFBFBFFFGGGGGGGGGGHGGGGGGGHHGGGGGGHFHHGHGGHHHHHHEGHGHGHHHHHHHHHHHHHGGGGGHHHHHGHHHHHHGGHHGGGGGGHHGHHGGGHHGHEHGFHHHDGHHHHFHGEGGGHHHHHHHHHGGFHHGGGGGGGHHHHFHG/GHHGGGGGHHHCHHHF0;GGCGEEFDGGG9CFGGGGGFGGGGGGGG.DFFFFFFFFFFFFFFFFFFFF?EFFAEFFFFFFDDFFFFFFFFFB
@M05620:37:000000000-D9766:1:1101:7679:7408 1:N:0:76
ACCACACCTTCTACAATGAGCTGCGTGTGGCTCCCGAGGAGCACCCCGTGCTGCTGACCGAGGCCCCCCTGAACCCCAAGGCCAACCGCGAGAAGATGAACCCAGGTGCGTGGCCCGCTCCCTCTTCTGGTGGCCGCCTCCCTCCTTCCTGGCCTCCCGGCGCTGCGCCCTTTCTCACTGGTTCTCTTTTCTGCCGTTTTCCGTTGGCCTCTCTTCTCTGCCTTGCGTCTCCTTTGGAACTCTGCGGGTTC
+
BABCCCCAFFFFGGGGGG5FGGHHGEGEGGHHHGGGGGGGGHHHHGGEGEGGHHHHHHHEFEGGGGGGGGGHHHHGGGGHGHHHHGGGGG/BFGHFHHHHHHD/?FFF?AFGFGGGG@DFGGHHGG==GHHHGHHGGGGGGGGG.;CF9CFCFGFGG.;AD>9;@DDFFAAFFFFF0BFFFFFFFFF0;0BFFF0;:ABFF0;B0;A0;FFFFFFFF:FFBF0;B9C.;.:9FFFFFF0BF9;FF9;C@F.
@M05620:37:000000000-D9766:1:1101:22980:7416 1:N:0:76
ACCACACCTTCTACAATGAGCTGCGTGTGGCTCCCGAGGAGCACCCCGTGCTGCTGACCGAGGCCCCCCTGAACCCCAAGGCCAACCGCGAGAAGATGAACCCAGGTGAGTGGCCCGCTACCTCTTCTGGTGGCCGCCTCCCTCCTTCCTGGCCTCCCGGAGCTGCGCCCTTTCTCACTGGTTCTCTCTTCTGCCGTTTTCCGTAGGACTCTCTTCTCTGACCTGAGTCTCCTTTGGAACTCTGCAGGTTC
+
BBBBBBBBFFFFGGGCGGGGGGHHGGGGFGGHHGGGGGG?EHHHHGGGDGGGFGFFGHHGFGEFGGGGGGGGHHHGGGGHGHHFHGGGGGGGGGHFHHHHFHGGHFHFHHHHGGHHGGGGGHHHHHHHHFFHCGHGGGGGHGHHGGGGGGGGGGGGGGGGAGFGGGFFFFFFFFFFFFFFFFFFFFFFFFFFFFFFADFEFFFFFFFFFFFFFFFFFFFFFFFFF/FFFFFFFFFFEFFFFFFFFFFFFFB
@M05620:37:000000000-D9766:1:1101:11103:7418 1:N:0:76
ACCACACCTTCTACAATGAGCTGCGTGTGGCTCCCGAGGAGCACCCCGTGCTGCTGACCGAGGCCCCCCTGAACCCCAAGGCCAACCGCGAGAAGATGAGGTGAGTGGCCCGCTCCCTCTTCTGGTGGCCGCCTCCCTCCTTCCTGGCCTCCCGGCGCTGCGCCCTTTCTCCCTTGTTCTCTCTTCTGCCGTTTTCCGTCGGACTCTCTTCTCTGCCCTGCGTCTCCTTTTGAACTCTTCCGGTTCTCGAT
+
CCCCCCCBFFFFGGGGGG5GGGHHGGGBCEHHHFFGGGGGGHHHHGGGGGGGGHHHHHHEFGFGGGGGGGGHHHHGGGGHGHHHHGGGGG@CFGHGHHHFG2?1?GFGC??>D@->FHHFHHHGHGHG.<<CGDGHGHHGHHHHGG/;CCFGGBCGGAGFFD:ADFFFFFFFFF0;FFBF0;FFFFFFFFD:;FFFFDBAFFF;DFBFFFFFFFF0F9BF:=DBDBF:F00::0:0B00;:A;;D.;;:B;
@M05620:37:000000000-D9766:1:1101:23201:7419 1:N:0:76
ACCACACCTTCTACAATGAGCTGCGTGTGGCTCCCGAGGAGCACCCCGTGCTGCTGACCGAGGCCCCCCTGAACCCCAAGGCCAACCGCGAGAAGATGAACCCAGGTGAGTGGCCCGCTACCTCTTCTGGTGGCCGCCTCCCTCCTTCCTGGCCTCCCGGCGCTGCGCCCTTTCTCACTGGTTCTCTCTTCTGCCGTTTTCCGTAGGACTCTCTTCTCTGACCTGCGTCTCCTTTGGAACTCTGCAGGTTC
+
AACBBCCCFFFFGGGGGGGGGGHHGGGGGGHHHGGGGGGGGHHHHGGGFGGGHHGGHHHGGGGGGGGGGGGHHHHGGGGHGHHHHGGGGGGGGGHHGHHHHHGGGGHH1FHHGGHHGGGCGHHHGGHHHHHHGHHGGGGGHGHHGGGGGGGGGGGGGGGG-DFFFFFFFFFFFFFFFFFFFFFFFFFFFFFFFFFFDFFFFFBFF.DFFFFFFFFFFFFFFFFFF.@AFFFFFFFFFFFFFFFFF0BFFFB
@M05620:37:000000000-D9766:1:1101:19669:7424 1:N:0:76
ACCACACCTTCTACAATGAGCTGCGTGTGGCTCCCGAGGAGCACCCCGTGCTGCTGACCGAGGCCCCCCTGAACCCCAAGGCCAACCGCGAGAAGATGAACCCAGGTGCGTGGCCCGCTCCCTCTTTTGGTGGCCGCATCCCTCCTTCTTGGCCTCCCGGGGATGCGCCCTTTCTCACTGGTTCTCTCTTCTGCCGTTTTCCGTGGGCCTTTCTTTTTTGCCTTGCGCCTCCTTTGGCACTCTGCGGGTTC
+
>A11A?>AFFFDEFGDBFAABA1BEAABGAGH1FFEEEECGHHHHGGGEEEGHA1BGHAE@EGGEE>EGEF>GCCEGG/F/CGFAF/<B/<</ACGD1DFHGA/?/?1?@??<@GE<-?-=./<G00=G@CEFF.:C-:AF.BC./9C0;;0;09;ACC@-------BA-@FFB////9FFB//////;/9BBF/@BBFEF/999;--9-//9;////-9/B////;---;9BFFEB//;B9B9B----;-
@M05620:37:000000000-D9766:1:1101:7681:7428 1:N:0:76
ACCACACCTTCTACAATGAGCTGCGTGTGGCTCCCGAGGAGCACCCCGTGCTGCTGACCGAGGCCCCCCTGAACCCCAAGGCCAACCGCGAGAAGATGAACCCCGGTGCGTGGCCCGCTCCCTCTTCTGGTGGCCGCCTCCCTCCTTCCTGGCCTCCCGGCGCTGCGCCCTTTCTCCCTGGTTCTCTCTTCTGCCGTTTTCCGTACGCCTCTCTTCTCTGCCTTGCGTCTCCTTTGGAACTCTGCGGGTTC
+
AAAAAABBFFFFGFFGGGFGGGHHGFGEGGGCFFFEEG2AEG2BBEEFGEAFHHHHGGHGGGGEGGGGEGGH3GHEEGGHGHGHHFGE<B<CFGHGHGHHFG//>ACA->FA-A<<-<@DEGGHHH0<C:GHGFH@BGACFGGG:;CF9CF/CFGFG;.99;;BDF;DD9@FFFFFBBFF.BFFFFF;/;9BBB/9ADFFF/.;..9:@FFFFFFFF/:9/F//;:9AD:B/;FFFF//9B/BFB-9@DF.
@M05620:37:000000000-D9766:1:1101:13339:7429 1:N:0:76
AGTGCCAGCTCTCAATCGCACAGGGGACCCAGGGCCTGGCCCCTCCATCCAGAAAACCTATGACCTCACCCGCTACCTGGAGCACCAACTCCGCAGCTTGGCTGGGACCTATGTGAGTATCCAGCGTAGGAATCTGGGAGTTGGGGAGGAGTGAGGAGTTGGGGAAAGACAGTCCTAACCGTGGAGGGTTCTGGTAAATGATGGGGTGAGGAGGGGCTCTTTGGCTCCCACCAGTCCCCCTGTCTGGTCTA
+
ABBABFFFBFFFGFGGGGGGGG4BF2EE22ABFE2EF22BFCEHFGBGBGHHH3BGC1FGFGFEAFB@GHFGGEF/FGHFHHHGHHHHGHHHGGGGGHHHGGHGGGHHGHHHHHHHHHHHHHHHHGDDGGHHHHHHHGHGGHHHGGGGGFGHHEHHHGHHHHGGEGHHHGHGHHHHHHHHGGGGGGGGCFGGGGCFGGGGGGGGGGFFFFFFFFFFFFFFFFFFFFFFFFFFEFFFFFFFFFFFFFFBFFB
@M05620:37:000000000-D9766:1:1101:20853:7463 1:N:0:76
ACCACACCTTCTACAATGAGCTGCGTGTGGCTCCCGAGGAGCACCCCGTGCTGCTGACCGAGGCCCCCCTGAACCCCAAGGCCAACCGCGAGAAGATGAACCCAGGTGAGTGGCCCGCTACCTCTTCTGGTGGCCGCCTCCCTCCTTCCTGGCCTCCCGGAGCTGCGCCCTTTCTCACTGGTTCTCTCTTCTGCCGTTTTCCGTAGGACTCTCTTCTCTGACCTGAGTCTCCTTTGGAACTCTGCAGGTTC
+
AABAAABAFFFFGGGGGGGFGGHHGEGGHGFHFFGGAFG?2A2FGFGE1BECFGHH5GHGE@0EFGGGGGEGFHHGGGEGEEHHHGGGCFGC@DGHHHG2?<DGEFCGHGHHFGHHGGGGGGGHHHHHHHHFFFHGGGGDHGGHFFGFGGGGGGGGGGGGAGDGFGFDFFFFFFFFFFFFFFFFFFFFFFFFFFFF.;FEFFFFFFFFFFFFFFFF/BFFFFFFBBFFFFFFEFFBB:BFFFFFFFFFFFB
@M05620:37:000000000-D9766:1:1101:9597:7476 1:N:0:76
AGTGCCACCTCTCCATCGAACAGGGGATTCAGGCCCCGGCCCCTCCAGCCAGAAAACCTATGACCTCACCCGCTACCTGGAGCACCAACTACGGAGCCTGGCCCGCACCTATGTGCGTATCCAGCGCAGCCATCTGGGAGTTAGCGGGGCGTGAGGTCACGGGGAAAGACAGTCGTAACCGTGGAGGGTACTGGCAAATGTTGCCGTGAGGAGGGGCTCTATGGCTCACTCCCGACCCCCTATCTGCACTA
+
AA>>ADF11BBFF1F1BAFGGEHF0AG00BFFF0BA0AAA/AEFEGH1GEFG0BCGGGC11B2FGGHHHF0@E>EEHB1F0FGEEG0?EF1G//?/><<B/B0/<<</BG1FBGH2///?CF11?/</<-.0>F11100<C/0=0<-<:-9;A.EF////::;@----/;9BFF-A-:AB@FE--;-;;/;;BF-;;-;F/;B//-;--9-/--9-@@FF/99/-;F///9:----9-:-9-///;//9B9
@M05620:37:000000000-D9766:1:1101:11953:7486 1:N:0:76
TCTGCTGCTTTTGAATCGCACACGCACTGCCAAGCCAGGGACAAAAGATCGGAATAGCCCACGTCTGAACTCCAGTCACCTGAAGCTATCTCGTATGCCGTCTTCTGCTTGACAAAAAAACAATCCCGGATCCTCGCAGCCTCCGATTACGGACCCGTGGTGCAACCCCACTTTCCCGTCGTTACGTGCTTTCCACTTTCGGGTTTGTTTAGGTGTCCTTTCGCCCTCCCCCATCGGCTTCGTTGTGCCTT
+
1>>>A@BBBF3BBABBEGFCEC0A00AACAFGFHGGGHHAFFAGHFHFHHHGGGBAAD1BEFCBBF/DFGHHFFF2FGH1FFHF1BF@EG1FF/?FGBEEEGHG2FGFHH1B1B1B0F</?//11<1//<//<11/////.0<..-<..1<.<--.-:.-::0000.:.;.900;00;;.-9...;;9.90900000;;/--9-;-9--;/9/9;///9/;/----9---;9--/----9---/-;-//9;
@M05620:37:000000000-D9766:1:1101:21728:7488 1:N:0:76
ACCACACCTTCTACAATGAGCTGCGTGTGGCTCCCGAGGAGCACCCCGTGCTGCTGACCGAGGCCCCCCTGAACCCCAAGGCCAACCGCGAGAAGATGAGGGGAGTGGCCCGCTTCCTCTTCTGGTGGCCGCCTCCCTCCTTCCTGGCCTCCCGGCGCTGCGCCCTTTCTCCCTTGTTCTCTCTTCTGCCGTTTTCCGTTGGACTCTCTTCTCTGCCCTGCGTCTCCTTTGGAGCTCTGTCGGTTCTCGAT
+
CCCCCCCCFFFFGGGGGGGGGGHHGGGGHGHHHGGGGGGGGHHHHGGGGGGGHHHHHHHGGGGGGGGGGGGHHHHGGGGHGHHHHGGGGGGGGGHHHHHHB/>/<?F/.FE@--..<DF=GGF0<=/..<-:@:EC:/GAFBGGGB/C.0CAEDGGGF--.9-A9990:9:0:90/;90;FF0900;B00;..:.00:90..00;BFFFEF0FFFE990;.9;-;;0;:90/0/;90000;.--..90;F/
@M05620:37:000000000-D9766:1:1101:22857:7489 1:N:0:76
ACCACACCTTCTACAATGAGCTGCGTGTGGCTCCCGAGGAGCACCCCGTGCTGCTGACCGAGGCCCCCCTGAACCCCAAGGCCAACCGCGAGAAGATGAACCCCGGTGCGTGGCCCGCTACCTCTTCTGGTGGCCGCCTCCCTCCTTCCTGGCCTCCCGGAGCTGCGACCTTTCTCACTGGTTCTATCTTCTGACGTTTTCCGTAGGACTCTCTTCTCTGACCTGCGTCTCCTTTGGAACTCTGCAGGTTC
+
AAA>AAAACFFFGGGGFGG1F1B1EAABGCHH1FFEEEGCGHHHHGGGEEGFHHGEHH0E/FEGG/>FGEE0G1?EGE/F//GHEG//>CC</?CGDG1>?GA/>C/<<-..>-FGGGGGGHHFCBCGHC::CGGC@AB.../9;FGGGBB99A0AEE.A-;9FFF?-@@?/9FFFFFF/B/BFF/99;/;FF//A;-BEF/AFFFFEFFFFFFFFFFFF//BFF--;@9;FFFFBBB9BBBFFBB/:9B/
@M05620:37:000000000-D9766:1:1101:26420:7490 1:N:0:76
AGTGCCAGCTCTCAATCGCACAGGGGACCCAGGGCCTGGCCCCTCCATCCAGAAAACCTATGACCTCACCCGCTACCTGGAGCACCAACTCCGCAGCTTGGCTGGGACCTATGTGAGTATCCAGCGTAGGAATCTGGGAGTTGGGGAGGAGTGAGGAGTTGGGGAAAGACAGTCCTAACCGTGGAGGGTTCTGGTAAATGATGGGGTGAGGAGGGGCTCTTTGGCTCCCACCAGTCCCCCTGTCTGGTCTA
+
ABA>AFFFBFFFG4FGGFGCFCHDGA2AEEHHBEEEFFHHHHGHGGHHHGHHHFHBFFHHHFDHHGHHHHHCGEEGHHHH2BGHHHC?EGHHAFCGGGGHGHHGGGHHGHHHHHHHHHHGHHHHHGGGGGHGGHHHHH0FGHHHGGCDG?CGHDGH0EHHHHGGFDEH/GHHHHHHGHHHGGGGDGGGGGGGGGFGGGGGGGGGGGFFFFFFFFFFFFFFFFFFFFFFFFFFFFFFFFFFFFFFFFFFFFF
@M05620:37:000000000-D9766:1:1101:6772:7520 1:N:0:76
AGTGCCAGCTCTCAATCGCACAGGGGACCCAGGGCCTGGCCCCTCCATCCAGAAAACCTATGACCTCACCCGCTACCTGGAGCACCAACTCCGCAGCTTGGCTGGGACCTATGTGAGTATCCAGCGTAGGAATCTGGGAGTTGGGGAGGAGTGAGGAGTTGGGGAAAGACAGTCCTAACCGTGGAGGGTTCTGGTAAATGATGGGGTGAGGAGGGGCTCTTTGGCTCCCACCAGTCCCCCTGTCTGGTCTA
+
BBBBBFFFBFFFGGGGGGGCGGHGGFEFGGHHFGEEFEGHGHGHGGHHHHHFBGBGHGHHHEAFGFGGHHHGG>EFCGHHGHHHHHEHGHHHFGGGGHHHGHHGGGHHGHHHHHHHHHHHHHHHHGGGGGHHHHHHHHGGGHHGGGCDGGGHHHHHFGHHHHGGFFGHHHHHHHHHHHHHGGGGGGGGGGGGGGFGGGGGGGGGGGDFFFFFFFFFFFFFFFFFFFFFFFFFFFFFFFFFFFFFFFFFFFF
@M05620:37:000000000-D9766:1:1101:11687:7523 1:N:0:76
ACCACACCTTCTACAATGAGCTGCGTGTGGCTCCCGAGGAGCACCCCGTGCTGCTGACCGAGGCCCCCCTGAACCCCAAGGCCAACCGCGAGAAGATGAGGTGAGTGGCCCGCTACCTCTTCTGGTGGCCGCCTCCCTCCTTCCTGGCCTCCCGGCGCTGCGCCCTTTCTCACTGGTTCTCTCTTCTGCCGTTTTCCGTAGGACTCTCTTCTCTGACCTGAGTCTCCTTTGGAACTCTGCAGGTTCTCGAT
+
BBBBBBBBFFFFGGGGFGGBGAGGGEEEH2GHFGGEGGGCGHHHHGGGGGGGHHHHHHHGGGGGGGGGGGGGHHHGGGGHGGHHGGGEGGGCCGFHGHFHE<?F0GHGFHGGGC->GHF1GGDFF=/EHHGCCFFHGHHGGHHHH09FFGFGGG--;ABBF?BBBBFFFFFBBFBB;B;FFFFFFFF/BFB;.:AFFDFF?DEFBFFFFFFFBFFBFFFB/9BBFFFBFBFB/9BFBFBF/;FFFFFBEFF
@M05620:37:000000000-D9766:1:1101:11467:7548 1:N:0:76
AGTGCCAGCTCTCAATCGCACAGGGGACCCAGGGCCTGGCCCCTCCATCCAGAAAACCTATGACCTCACCCGCGACCTGGAGCACCAACTCCGCAGCTTGGCTGGGACCTATGTGAGTATCCAGCGTAGGAATCTGGGAGTTGGGGAGGAGTGAGGAGTTGGGGAAAGACAGTCCTAACCGTGGAGGGTTCTGGTAAATGATGGGGTGAGGAGGGGCTCTTTGGCTCCCACCAGTCCCCCTGTCTGGTCTA
+
AAAABFF4AFFFGGGGGGGGE2F4F?AEEG2GFDFGCFHGGAE1EEHHDF333B3BBEH3GBDAGDGGEHGEE?@/EEGGGAHHHE0?EGHHGGGGGBHH/BGGGDHHGGHHHHHEHHHHHGHHHGGGGGHGHHHHHGCFFGHGCCCCCACGHDHHGG/GHHCDEFFEFFFFGGGGFGGGBGGGBEGGGEGGGFFFFFFFBBFFFFDBFFEBDDB?BBFFFFFFFFFFFBFFFFFFFFFFBFFFFFFFFF/
@M05620:37:000000000-D9766:1:1101:7695:7549 1:N:0:76
ACCACACCTTCTACAATGAGCTGCGTGTGGCTCCCGAGGAGCACCCCGTGCTGCTGACCGAGGCCCCCCTGAACCCCAAGGCCAACCGCGAGAAGATGAAACGTGATGTGCGCCCCACTCCCTCTTGTGGCGGCCGCCCCCCTCCCTCGCCTCCTCCAGGCGCTGCCCCTCTTATCGCTGCTTCTCTCTTCCGCTGTTTTCAGTACGCCTCTCTCCTATGCCATGCGTCTTCTTAGGTACTCAGCTGCTTC
+
ACCCCCCCFFFFGGGGGGGGGGHHGGGFHGHHHGGGGGGGGHHHHGGGGGGGHHHHHHHGGGGGGGGGGGGHHHHGGGGHGHHHHGGGGGGGGGHHHH2>>2=0?/0?1?1///>@.>0<0.GF/D<=CF.-::A-:A--::9.9.:/---.;;////;/9;@--A.;...9:009.....9:99FF0;0B0..;-;00/0;B:;0..9AAFB90/;00000:9BB..;:.09;09000::F0;0090;00
@M05620:37:000000000-D9766:1:1101:10838:7575 1:N:0:76
AGTGCCAGCTCTCAATCGCACAGGGGACCCAGGGCCTGGCCCCTCCATCCAGAAAACCTATGACCTCACCCGCTACCTGGAGCACCAACTCCGCAGCTTGGCTGGGACCTATGTGAGTATCCAGCGTAGGAATCTGGGAGTTGGGGAGGAGTGAGGAGTTGGGGAAAGACAGTCCTAACCGTGGAGGGTTCTGGTAAATGATGGGGTGAGGAGGGGCTCTTTGGCTCCCACCAGTCCCCCTGTCTGGTCTA
+
BCBCCFFFCFFFGGGGGGGGGGHHGGGGGGHHGGGGGGHHHHGHGGHHHHHHHHHHHGHHHHHHHHHHHHHGGFGGHHHHHHHHHHHHGHHHGGGGGHHHGHHGGGHHGHHHHGHHHHHHHHHHHGGGFDFHHHHHGHFECGHHGGECG?CGH0DHGGHHHHGGGFHHHHHHHHHHHFHHGGEFAEGG;CGGGGCFFGFGGGGGGGFFFFFEFFFFFFFFFFFFFFFFFFFFFFFFFFFDFFFFFFEFFFB
@M05620:37:000000000-D9766:1:1101:7698:7577 1:N:0:76
AGTGCCAGCTCTCAATCGCACAGGGGACCCAGGGCCTGGCCCCTCCATCCAGAAAACCTATGACCTCACCCGCTACCTGGAGCACCAACTCCGCAGCTTGGCTGGGACCTATGTGAGTATCCAGCGTAGGAATCTGGGAGTTGGGGAGGAGTGAGGAGTTGGGGAAAGACAGTCCTAACCGTGGAGGGTTCTGGTAAATGATGGGGTGAGGAGGGGCTCTTTGGCTCCCACCAGTCCCCCTGTCTGGTCTA
+
ABAAAFFFCFFFGBGGGGGCGGHGGFFEGFHHFEGEFGHHHHGHGGHHHHHHHHHHHGHHHHHHHGHHHHHGG>EGHHHHFGHHHHHGFHHHEGFGEHGHGHHGGGHHGHHHHHHHHHHHHHHHHGFGGGHHHGHHHHCFDHHHGGFFGEEGGDGHGGHHHHGGGGGHHHHHHHHHHHHHGGGGGGGGEGGGGGFFGGGGGGGGGGFFFFFFFFFFFFFFFFFFFFFFFFFFFFFFFFFFFFFFFFFFFFF
@M05620:37:000000000-D9766:1:1101:21682:7579 1:N:0:76
ACCACACCTTCTACAATGAGCTGCGTGTGGCTCCCGAGGAGCACCCCGTGCTGCTGACCGAGGCCCCCCTGAACCCCAAGGCCAACCGCGAGAAGATGAGGTGAGTGGCCCGCTCCCTCTTCTGGTGGCCGCCTCCCTCCTTCCTGGCCTCCCGGCGCTGCGCCCTTTCTCACTGGTTCTCTCTTCTGCCGTTTTCCGTAGGACTCTCTTCTCTGCCCTGAGTCTCCTTTGGAACTCTGCCGGTTCTCGAT
+
BBBBBBBBFFFFGGGGGGGGGGHHGEGFEGHHHGGGGGGGGHHHHGGGGGGGHHHHHHHGGGGGGGGGGGGHHHHGGGGHFHHHHGGEGGGGGGHHHHHHH?FFHHHGGHHGGGCGGHHHHHHHHHHGHHGGGGGHGHHGHHHHHGGGGGGGGGG?CGGFFFFFFFFFFFFFFFFFFFFFFFFFFFFFFFFDDFFFFFFADFFFFFFFFFFFFFF/FFFFBFFFFFFFFFFFFFFFFFFF/DFFFFFFFFB
@M05620:37:000000000-D9766:1:1101:23908:7631 1:N:0:76
AGTGCCAGCTCTAATCGAACAGGGGGCCCCTGGCCTGGCCCCTCCCTCCCGCAAACCTCTGACCTCACCCGCTACCTGGAGCACCCACTCCGCAGCTTGGCTGGGCCCTCTGTGCGTATCCCGCGTCGGCATCTGGGCGTTGGGGCGGCGTGCGGCGTTGGGGCAAGCCCGTCCTAACCGTGGCGGGTTCTGGTAAATGCTGGGGTGAGGCGGGGCTCTTTGGCTCCCACCAGTCCCCCTGTCTGGTTTAT
+
>>>AADBFBFFFGDGGG4BFEGDGG2AEEEBFFGHGGG1BAFGFGA2BBFFA>?EFFCGFG4BFBB3FHHGG?EEHEGH0BFFEGE/E03BEEEEGHHGFH?FGG/?CH/FGHHDEFGFHH1DGG@@CG-<AGHHHGC@CADHGGDBBBBBBABB@BBBBFBBDBEE?E.;BFFFFFFFBFEB-@BB;;FFFFFFFFFF/BFBFBFBEFF.9BBBBBFFFFFBFFFFFFFF.9FFFFFF?FFFFFFFFABF
@M05620:37:000000000-D9766:1:1101:10226:7645 1:N:0:76
ACCACACCTTCTACAATGAGCTGCGTGTGGCTCCCGAGGAGCACCCCGTGCTGCTGACCGAGGCCCCCCTGAACCCCAAGGCCAACCGCGAGAAGATGAGGTGAGTGGCCCGCTCCCTCTTCTGGCGGCCGCCTCCCTCCTTCCTGTCCTCCCGGCGCTGCGCCCTTTCTCCCTTGTTCTCTCTTCTGCCGTTTTCCGTCGGACTCTCTTCTCTGCCCTGCGTCTCCTTTGGATCTCTTCCGGTTCTGGAT
+
CCCCCCCCFFFFGGGGGGGGGGHHGGGEGGHHHGGGGGGGGHHHHGGGGGGGHHHHGHHGGGGGGGGGGGGHHHGGGGGHGHHHHGGGGGDGGGHHHHH2?2/??FGC=?=>D-<AFHH0FGD0<0<C:-;-A.;EGGGGGGGGG00=9BBGG?:99:=-D--;@;FFFFBBFF0/9;0B:BFFFFF00;@..9A00:FFBF;ADFFBFFBBBF00;.9..9A-:;00;00/000;F:0:;AC;..;090;
@M05620:37:000000000-D9766:1:1101:11986:7685 1:N:0:76
AGTGCCAGCTCTCAATCGCACAGGGGACCCAGGGCCTGGCCCCTCCATCCAGAAAACCTATGACCTCACCCGCTACCTGGAGCACCAACTCCGCAGCTTGGCTGGGACCTATGAGAATCTAGCGCGTAGGTCTCTGGGTTGGGGGGGAGTGAGGGGTGTTGGGGAAAGACAGTCCTCCCCGGGGGGGGCTCTGGAAAGAGATGGGGTGAAGGGGCGCTCTGTCGCTCCCCACACTCCCCCTGTCTGCTATA
+
AB3AAFBFBFFFGGGGFEGECECCFGGGFEGHDEG22FAGGHGHGGGH5BFG333AFGHGGHEHHHHHHHHGGEEEHHHHEGHHHHHEG3FGE?>EEFGGEHHGGGHHGHHHH2F11B1B211>//////11?1?G1F0.<->D-@=-;.;/;..;.9-.AE--;.;9B./.9/////:.;--9-;9--;9/9//9/./.9/;BED.;./:/9B--99.A/9/.A.;.;...9./;BEA.;.;//9/;/9/
@M05620:37:000000000-D9766:1:1101:12283:7741 1:N:0:76
AGTGCCAGCTCTCAATCGCACAGGGGACCCAGGGCCTGGCCCCTCCATCCAGAAAACCTATGACCTCACCCGCTACCTGGAGCACCAACTCCGCAGCTTGGCTGGGACCTATGTGAGTATCCAGCGTAGGAATCTGGGAGTTGGGGAGGAGTGAGGAGTTGGGGAAAGACAGTCCTAACCGTGGAGGGTTCTGGTAAATGATGGGGTGAGGAGGGGCTCTTTGGCTCCCACCAGTCCCCCTGTCTGGTCTA
+
11>>A11FAF@31FG3BAFG?ECCAEGGEAGHGGEAA/FEAGGHGGFH1FGA101BFE0AGHBHEH1FHHHGGG?>GHHFHHH/0>FGGFHHGCCE@>GHGHHG/EHHGHHHHBGHHGHBDFFD0<CECGHHHBG11GGGGHH1<CFCCACC<D0GHGHHHBCGGGHHHFHHHGHHFE/:AFG@AEG@CFGGGGCFGGFGGGGGGGF@FFFFFF@--@FFF//BFFFFFFFFEAFFBFF-@FFFF//;FFB
@M05620:37:000000000-D9766:1:1101:8731:7748 1:N:0:76
AGCGCCAGCTCTCCATCGCACAGGGTACCCAGCGCCTGGCCCCTCCATCCAGAAAACCTATGACCTCACCCGCTACCTGGAGCACCCACTCCGCAGCTCGGCTGGGACCTATGTGCGTATCCAGCGTAGGAATCTGGGCGTTGGGGCGGCGTGCGGAGTTGGGGCTCGCCAGTCCTAACCGTGGCGGGTTCTGGTAAATGATGGGGTGAGGAGGGGCTCTTTGGCTCCCACCAGTCCCCCTGTCTGGTCTA
+
>A11>>AD?FFFGGG11AEAEAFAF0AA1AAA0AF/ABGF0GG/EGHBB01B1010AE0A1B2GHDF1GC>/>/>EGB1F0BBFCGE/?0F0>E/E<B1//?/>//0<CG<GHDG2/?B/GH2FHGA/AE11?<G1BG.-A@@C-C.-A-9-;.-9-;-9FF?;--------;;9F/99F-9A@-9@@@?ABFFF//;9B9FF/EB--9:?/;-9-@@?BBFFFFFFFE-AB-AF/BFFA@FFFFFFFFFB
@M05620:37:000000000-D9766:1:1101:6344:7761 1:N:0:76
ACCACACCTTCTACAATGAGCTGCGTGTGGCTCCCGAGGAGCACCCCGTGCTGCTGACCGAGGCCCCCCTGAACCCCAAGGCCAACCGCGAGAAGATGAACCCTGGTGCGTGGCGCGCTCCCTCTTCTGGTGGCCGCCTCCCTCTTTCCTGGCCTCCGGGCGCTGCGCCCTTTCTCACTGGTTCTCTTCTCTGCCGTTTTCCGTGCGCCTCTCTTCTCTGCCTTGCGTCTCCTTTGGAACTCTGCGGGTTC
+
BBBBBBBBFFFFGGGGGGGGGFHHGGGGHGHHHGGGGGGGGHHHHGGGGGGGGHHHHHHGGGGGGGGGGGGHHHHGGGGHGHHHHGGGGGGGGGHHHHGHHH?0?F1?<>F?-A->-<-CDEHH/G0;C0G:A.G:@ACEEGFG/0;C0;9;.CFFF.-=A9;-@D-@D-;/FF9F/9BB.9BFFFF//;9//B/:9AFFE;;;..;-;AFFB/BFF//9BF//9/;DF../BFFFBB/BF::FF:9--E:
@M05620:37:000000000-D9766:1:1101:11237:7765 1:N:0:76
AGTGCCAGCTCTCAATCGCACAGGGGACCCAGGGCCTGGCCCCTCCATCCAGAAAACCTATGACCTCACCCGCTACCTGGAGCACCAACTCCGCAGCTTGGCTGGGACCTATGTGAGTATCCAGCGTAGGAATCTGGGAGTTGGGGAGGAGTGAGGAGTTGGGGAAAGACAGTCCTAACCGTGGAGGGTTCTGGTAAATGATGGGGTGAGGAGGGGCTCTTTGGCTCCCACCAGTCCCCCTGTCTGGTCTA
+
AA>AADFFBFFBABFFGCFFEGHHD2EFFGHHBEEEFFHHGHGHGGHHHFHHHHFHHEHHHHHHHGHHHHHGG>EEHHHHFGHHHHHHGFHGEGGGGHHHGHHGGGHHGHHHHHHHHHHHHHHHHGGGGGHHHHHHHHFGGHHHGGFGGDEGHHHHHGHHHHGGGGHHHHHHHHHHHHHHGGGGDFGGEGGGGGFFGGGGGGGGGGFBFFFFFFBBBBFFFFFFFFFFFFFFFFFFFFFFBFFFFFFFFFB
@M05620:37:000000000-D9766:1:1101:21173:7766 1:N:0:76
AGTGCCAGCTCTCAATCGCACAGGGGACCCAGGGCCTGGCCCCTCCATCCAGAAAACCTATGACCTCACCCGCTACCTGGAGCACCAACTCCGCAGCTTGGCTGGGACCTATGTGAGTATCCAGCGTAGGAATCTGGGAGTTGGGGAGGAGTGAGGAGTTGGGGAAAGACAGTCCTAACCGTGGAGGGTTCTGGTAAATGATGGGGTGAGGAGGGGCTCTTTGGCTCCCACCAGTCCCCCTGTCTGGTCTA
+
>ABACFFFAFFFFFGGGFFGGGHGEEEGGGDHGGGGFFGGHHGHGGHHHHHHGFHHHGHFHFFHHHFGHHHGGGFGHGGFGGHFFHHHGGHHGG?EFGHHGFHCEEHHGHHHHHFHHGHHHGHHHGGGGGHHGHHHGHHGGHHHGGGGGGGHHHHHHGHHFFGGGGHHHHHHHHHHHHHHGCEFGGGGAFGGGGGGGFGFGGGFEBF=EFFFFFFFFFFFFFFFFFFFFFFFFFFFFFFFFFFFFFFFBF:
@M05620:37:000000000-D9766:1:1101:27486:7774 1:N:0:76
AGTGCCAGCTCTCAATCGCACAGGGGACCCAGGGCCTGGCCCCTCCATCCAGAAAACCTATGACCTCACCCGCTACCTGGAGCACCAACTCCGCAGCTTGGCTGGGACCTATGTGAGTATCCAGCGTAGGAATCTGGGAGTTGGGGAGGAGTGAGGAGTTGGGGAAAGACAGTCCTAACCGTGGAGGGTTCTGGTAAATGATGGGGTGAGGAGGGGCTCTTTGGCTCCCACCAGTCCCCCTGTCTGGTCTA
+
AAAABFFFBFFFGGGGGFGGGGHHFEGGGGHHGGGGGGHHHHGHGGHHGHHHHHEHHGCGHHHHHHHHHHHGGGGGHHHFHHGGFGFHGHHHGGCFGHHHG3B??AGHGHHHFGFHHHHFGHHHHGGGGGHHFHHHHGHGAGFHGFGG@FGFHHGFHDHHFHCCGDHFHHHHFFGHHHHHG.CFGGGG;9FGGGFFGGGGFFFGGGFFFFFFFFFAD@EFFFEFFFFFFFFFFFFFFFFFFEFFFB/B9F/
@M05620:37:000000000-D9766:1:1101:16733:7804 1:N:0:76
ACCACACCTTCTACAATGAGCTGCGTGTGGCTCCCGAGGAGCACCCCGTGCTGCTGACCGAGGCCCCCCTGAACCCCAAGGCCAACCGCGAGAAGATGAGGTGAGTGGCCCGCTCCCTCTTCTGGTGGCCGCCTCCCTCCTTCCTGTCCTCCCGGCGCTGCGCCCTTTCTCCCTGGTTCTCTCTTCTGCCGTTTTCCGTCGGACTCTCTTCTCTGCCCTGCGTCTCCTTTGGACCTCTGCCGGTTCTCGAT
+
CBBCCCDBCFFFGGGGGGGGGGHHGGGB4EHFFFFEDGEFDGHHHGGFDEEGGHGHHGGEECCFGGGGGEGHBGHGFGGHGHGHHGGGGGBDGGHFHHGHH???FGHGG?FFGGGGGHHFHHHHHHHGHGCFGGGHGHHGHHHHHG0;FFGGGGGGGGGGFF9ADFFFFFFFFF0;FFFFFFFFFFFFFFFAAFFFFFF.CFBDFFFFFFFHFFFBFABF?DF9;BFFFFBFF9:/B00;;BF:A9;;90B
@M05620:37:000000000-D9766:1:1101:19064:7807 1:N:0:76
ACCACACCTTCTACAATGAGCTGCGTGTGGCTCCCGAGGAGCACCCCGTGCTGCTGACCGAGGCCCCCCTGAACCCCAAGGCCAACCGCGAGAAGATGAACCCAGGTGAGTGGCCCGCTACCTCTTCTGGTGGCCGCCTCCCTCCTTCCTGGCCTCCCGGCGCTGCGCCCTTTCTCACTGGTTCTCTCTTCTGCCGTTTTCCGTAGGACTCTCTTCTCTGACCTGCGTCTCCTTTGGAACTCTGCCGGTTC
+
AAAABBBBFFFFGGGGFGGEGFHFFEEACEHHFGGEEGGGGHHHHGGGEEGGHGHHHHHGGGGGGFGGGGGHHHHGGGGHGHHHHGGGGGGDCGHFHHHHGEGGHGGG1?FGGGHHGGG<DHHHGHHHHHFHGHHCDDGDHGHHGGGGGGGBFGGGGEGA-@FFFFFAFFFFFFFFFFFFFFBFFFFFFFFFFFFFDDFFFFFF.DFFFFFFFFFFFFFFBFFFF.9AFFFFFFFFFFFFFFFFF/@FAF?
@M05620:37:000000000-D9766:1:1101:16750:7808 1:N:0:76
ACCACACCTTCTACAATGAGCTGCGTGTGGCTCCCGAGGAGCACCCCGTGCTGCTGACCGAGGCCCCCCTGAACCCCAAGGCCAACCGCGAGAAGATGAGGTGAGTGGCCCGCTACCTCTTCTGGTGGCCGCCTCCCTCCTTCCTGGCCTCCCGGAGCTGCGCCCTTTCTCACTGGTTCTCTCTTCTGCCGTTTTCCGTAGGACTCTCTTCTCTGACCTGAGTCTCCTTTGGAACTCTGCAGGTTCTAGAT
+
AAAABABBFFFFGFGGGGGGGGHHGGGGHGHHFGGGGGGEFHHHHGGGGGGGHHHHHHHGCGFFGGGGGGGHHHHGGGFHFHHHHGGGGGGGF?GHHHBFFGHHHHHGGHHGGGGGHHHBGHHGDDGDHHCGGGGHGHHGHHHEHHBAFFGGEA?BAGGGGFGGFFFFFFFFFBBBBFFFFFFFFFFFFFD99FFFFF/FDDFFFFFFFFFFFFFFFFBB99BBFFFF/FFBFFFFFBFFEFFFFFF/FB;
@M05620:37:000000000-D9766:1:1101:15020:7848 1:N:0:76
ACCACACCTTCTACAATGAGCTGCGTGTGGCTCCCGCGGAGCCCCCCGTGCTGCTGACCGAGGCCCCCCTGACCCCCAAGGCCAACCGCGAGAAGCTGAACCCAGGTGAGTGGCCCGCTACCTCTTCTGGTGGCCGCCTCCCTCCTTCCTGGCCTCCCGGAGCTGCGCCCTTTCTCCCTGGTTCTCTCTTCTGCCGTTTTCCTTAGGACCCCCTTCTCTGACCTGAGCCTCCTTTGGAACTCTCCAGGTTT
+
>AAAA1AAFFFFBGGBBFGGGFGHGG?FEEFG1FFC0AF/AA/BEGGGEEEFGGHEGHHG>E@EFGGGGGGB0FGCGG?GAGGC/?B<C?CC/.<1>1>FGFAC..<<0.=D.<<C--:CGF0000::0009.9C-99.;A./;EB0FFCBBF?/9EE9---;-/;9@A@9BB//9/9;/AF////99B/9F//B@;AFEFB///BFF/-:-9@AB/9/99;//-/-/9/B-;/9///9/:9F///;99//
@M05620:37:000000000-D9766:1:1101:25074:7876 1:N:0:76
AGTGCCAGCTCTCAATCGCACAGGGCACACAGGGCCTGGCCCCTCCATACAGAAAACCTAGGACCTCACCCGCTACCTGGAGCACCCCCTCCGCAGCTTGGCTGGGACCTATGTGAGTATCCAGCGTAGGAATCTGGGCGTTGGGGAGGAGTGAGGCGTTGGGGAAAGCCAGTCCTAACCGTGGAGGGTTCTGGTAAATGATGGGGTGAGGAGGGGCTCTTTGGCTCCCACCAGTCCCCCTGTCTGGTCTA
+
A3>>AFFFBFFFGFGFGFGGGGFEF222BCEH2FEAFB2FAAE2EE2AFBEGGFGHFDFH3BFCFBBEGHFGG0>E2GBBBBGHHH1/>EE?>E/E>FBB<FGFGGGHEHCHFGGBGHFHHHFFHGGECGDGGHHHFF/>CDGHCC.<@<=<C0<G.CEGGHGG...;/;9AFGGGFFGGGGGG9EFBFFFFFFFFFFFFFFFFFFABEAF/ADBB?BFFFFFFFFFFFBFFEFFFFFFFBFFFFFFFFFF
@M05620:37:000000000-D9766:1:1101:17176:7888 1:N:0:76
AGTGCCAGCTCTCAATCGCACAGGGGACCCAGGGCCTGGCCCCTCCATCCAGAAAACCTATGACCTCACCCGCTACCTGGAGCACCAACTCCGCAGCTTGGCTGGGACCTATGTGAGTATCCAGCGTAGGAATCTGGGCGTTGGGGAGGAGTGAGGAGTTGGGGAAAGACAGTCCTAACCGTGGAGGGTTCTGGTAAATGATGGGGTGAGGAGGGGCTCTTTGGCTCCCACCAGTCCCCCTGTCTGGTCTA
+
AA>3>FFFBFFFG4GGFGGAE?GAF2AEEEHHABEEFGHHHHGHGGHHHGHHHHH2FEHHHFHHHFGHHHHEG>>EGHGH2BGEHG1??EHF/ECFEHFFEHHGGGGHGHFHHHGGGHHHHHHHHGGDGGHGHHHHGG/<CDFHGG.<CADGHBGG0CGHHHGGEFHGBHHHHHGGGGGGGGGGAEFGGGGGGGFFGGGGFFFFFFDBFEFBDFFFFFFFFFFFFFFFFFFFFFFFFFFFFFFFFFFFFF9
@M05620:37:000000000-D9766:1:1101:25065:7893 1:N:0:76
AGTGCCAGCTCTCAATCGCACAGGGGACCCAGGGCCTGGCCCCTCCATCCAGAAAACCTATGACCTCACCCGCTACCTGGAGCACCAACTCCGCAGCTTGGCTGGGACCTATGTGAGTATCCAGCGTAGGAATCTGGGAGTTGGGGAGGAGTGAGGAGTTGGGGAAAGACAGTCCTAACCGTGGAGGGTTCTGGTAAATGATGGGGTGAGGAGGGGCTCTTTGGCTCCCACCAGTCCCCCTGTCTGGTCTA
+
BCBBCFFFDFFFGGGGGGGGGGHGGGGGGGHHGGGGGGHHHHGHGGHHHHHHHHHHHGHHHHHHHHHHHHHGGEGGHHHHGGHHHHGHGHHHFGGGGHHHGHHGGGHHGHHHHHHHHHHHHHHHHGGGGGHHHHHHHHFGGHHHGGGGGGFHHFHGHGHHHHGGGGHHHHHHHHHHHHHHGGGGGGGGEGGGGGGGGGGGHGGGGGFFFFFFFFFFFFFFFFFFFFFFFFFFFFFFFFFFFFFFFFFFFFF
@M05620:37:000000000-D9766:1:1101:10731:7920 1:N:0:76
ACCACACCTTCTACAATGAGCTGCGTGTGGCTCCCGAGGAGCACCCCGTGCTGCTGACCGAGGCCCCCCTGAACCCCAAGGCCAACCGCGAGAAGATGAGGTGAGTGGCCCGCTCCCTCTTCTGGTGGCCGCCTCCCTCCTTCCTGGCCTCCCGGCGCTGCGCCCTTTCTCCCTTGTTCTCTCTTCTGCCGTTTTCCGTCGGACTCTCTTCTCTGCCCTGCGTCTCCTTTTGAACTCTGCCGGTTCTCGAT
+
BBBBB@A>CFFFGGGGGGAFGGHHGEGBAFHHHFFG?EAEEHHHHGGEEEGGGHHHHHHFGCCEGGGGGGGGHHHGGGCHGHHHGGGGGG<CGGGGHHHHH0??GHHGG<?CGG-CFHHHHHHHHHHGG<@CGGFHGHHGHHHHHG/;;FFGGGBGG?BBFB-ABBFFFFFFFF/BFFBF9FFFFFFF/BB;AFEBFDFABB-9;9;FFFFFFFF/:.;F.@D9;BB;;//;;;/9B;/;B@B=D.;/99B
@M05620:37:000000000-D9766:1:1101:16648:7923 1:N:0:76
AGTGCCAGCTCTCAATCGCACAGGGGACCCAGGGCCTGGCCCCTCCATCCAGAAAACCTATGACCTCACCCGCTACCTGGAGCACCAACTCCGCAGCTTGGCTGGGACCTATGTGAGTATCCAGCGTAGGAATCTGGGAGTTGGGGAGGAGTGAGGAGTTGGGGAAAGACAGTCCTAACCGTGGAGGGTTCTGGTAAATGATGGGGTGAGGAGGGGCTCTTTGGCTCCCACCAGTCCCCCTGTCTGGTCTA
+
AA>>AFFFBFFFGFGGGGGFGGHFGGFE2EHHAEGGFGHHFHGHGGHHHHHHFHGFHGHHFHFHHHHHHHHGG>EFHHHH2FGHHHF1EHHHGGGGGHHHGHHGGGHHGHFHHHHGHHFHHHHHHGGGGGHGHHHHHHFGGHHGGGADGDCGHDHHHGHGHHGGGCHHHHHHHHHHHHHHGGEGAFGGEGGGGGFGGGGGGGGGGGFFFFFFFFFFFFFFFFFFFFFFFFFFEFFFFFFFFFFFFFFFFF9
@M05620:37:000000000-D9766:1:1101:6972:7940 1:N:0:76
ACCACACCTTCTACAATGAGCTGCGTGTGGCTCCCGAGGAGCACCCCGTGCTGCTGACCGAGGCCCCCCTGAACCCCAAGGCCAACCGCGAGAAGATGACGCGGGTGAGTGGCCCCCTCCTTTTGCGGGTGCCCCCCTCCTTCCTGCCTTCCCGCCCGTACCTCCTCTCTCCCTCACTCTTTCTTTTGTCGTCCTTTGTCGGAATGTCTTCTCTCTCTTGCCTGTGTCTCTTTTTTCATTCGGCTGTTGCT
+
BBCCCBCCFFFFGGGGGGGGGGHHGGGEGGHHHGGGGGGFGHGHHGGGGGGGHHHGHHHF0EEGGGGGGGGFHHHGGGGHGHHHHGGGGGGGCGHHHHG2/?//>>C..=0=C<G-<D../00000:@::A.;:.=CGGG/CFFF00;;00BF.-;----..99;//0;;0/;F/..;0:;;BF0000;;....:000;F.:-.;00;B0000;0:;9:0;0;0000;;000:00-9000;0A-.-:00:B
@M05620:37:000000000-D9766:1:1101:16967:7946 1:N:0:76
ACCACACCTTCTACAATGAGCTGCGTGTGGCTCCCGAGGAGCACCCCGTGCTGCTGACCGAGGCCCCCCTGAACCCCAAGGCCAACCGCGAGAAGATGAGGTGAGTGGCCCGCTACCTCTTCTGGTGGCCGCCTCCCTCCTTCCTGGTCTCCCGGAGCTGCGCCCTTTCTCACTGGTTCTCTCTTCTGCCGTTTTCCGTAGGACTCTCTTCTCTGACCTGCGTCTCCTTTGGAACTCTGCAGGTTCTAGAT
+
>>>AAA1AFFFDDGGABBFBA1B1EBEECAGGHGGEFEG?EHHHHG?F//ECDAAFHFEEEGCGCE/EEGGHHG/EFGGCFHHC<FFEGCC@?<GH1?1?0?F101?FCFC?CCCG0<G1FGHDBGGGC.@C@.EH./;EH00/G0//00;C/.--;?FF/9-99-9:/9////;BB/9BB999BFF/F/@9-9A//-9-;-F//B9//;BF///:///----;-9BF///;/9/9///B/B9-/9:////
@M05620:37:000000000-D9766:1:1101:15638:7972 1:N:0:76
AGTGCCAGCTCTCAATCGCACAGGGGACCCAGGGCCTGGCCCCTCCATCCAGAAAACCTATGACCTCACCCGCTACCTGGAGCACCAACTCCGCAGCTTGGCTGGGACCTATGTGAGTATCCAGCGTAGGAATCTGGGAGTTGGGGAGGAGTGAGGAGTTGGGGAAAGACAGTCCTAACCGTGGAGGGTTCTGGTAAATGATGGGGTGAGGAGGGGCTCTTTGGCTCCCACCAGTCCCCCTGTCTGGTCTA
+
AABABFFBAFFFGGGGGGGCEEHDGEGGGGDHGFEFAFHHGHGHGGGHHHBG3FBGGFHHHHGHGHHFHHHGGGGGHHHGHHHHHHHHGHHHGGGGGHHHGHHGGCEGGHEFFFFDGGGHHHGHHGGGGGGFHHHHHHHGGHHHCCFGGGGHHFHHHGGHHHGGGGHHGHGFHHHHHHGHGGGGGGGGCFGGGG;FBFFFFBFFGGFBAFFF?FBBBBFFFFBFB9FFEFFFFFFFFFFABFFFFFFFFFB
@M05620:37:000000000-D9766:1:1101:22952:7984 1:N:0:76
AGTGCCAGCTCTCAATCGCACAGGGGACCCAGGGCCTGGCCCCTCCATCCAGAAAACCTATGACCTCACCCGCTACCTGGAGCACCAACTCCGCAGCTTGGCTGGGACCTATGTGAGTATCCAGCGTAGGAATCTGGGAGTTGGGGAGGAGTGAGGAGTTGGGGAAAGACAGTCCTAACCGTGGAGGGTTCTGGTAAATGATGGGGTGAGGAGGGGCTCTTTGGCTCCCACCAGTCCCCCTGTCTGGTCTA
+
AA>>AFFFBFFFGFGGGGCCGCHCGEEFGGHHFEGFGGHHHHGHGGHGHGHHHHHFGGHGHFHHHGHHHHHGG>FGHHHH2FGHHHF?EFHGEGFGGGGHGHHGGGHHGHHHHHHHHHHHHHHHHGGGGGHHHHHHGHFGGHHHGGADGFEHH0GHCEHHHHGGCDHHHHGHHHHHHHHHGGGGBGGGCFFGGGGFFGGGGGGGGGFFFFFFFFFFFFFFFFFFFFFFFFFFFFFFFFFFFFFFFFFFFFF
@M05620:37:000000000-D9766:1:1101:12854:7992 1:N:0:76
ACCACACCTTCTACAATGAGCTGCGTGTGGCTCCCGAGGAGCACCCCGTGCTGCTGACCGAGGCCCCCCTGAACCCCAAGGCCAACCGCGAGAAGATGAGGTGAGTGGCCCGCTCCCTCTTCTGGTGGCCGCCTCCCTCCTTCCTGGCCTCCCGGCGCTGCGCCCTTTCTCCCTGGTTCTCTCTTCTGCCGTTTTCCGTAGGACTCTCTTCTCTGCCCTGCGTCTCCTTTGGAACTCTGCCGGTTCTCGAT
+
BBBABBBAFFFFGGGGGGFGGGHHGFGBAEHGHFFE?EFEFHGHHGGGFEEGFHGHHHHFGECGGGGGGGGHHHHGGGGHGHHHHGGGGG<BDGHGHHHHH?F?GHHGGFHGGG@DGHHHHHHHHHHGHGGGGGGHGHHGHHHHHG/FFGGGGGFGGGGFFFDFF;FFFFF/BF/AFFFFFFFFFFFFFFFADFFFFFF.AFFBFFFFFFFFFFF/BEFF.BFADFFFFB/FF;BFF//;;@DBDAF:ABB
@M05620:37:000000000-D9766:1:1101:5919:7996 1:N:0:76
ACCACACCTTCTACAATGAGCTGCGTGTGGCTCCCGAGGAGCACCCCGTGCTGCTGACCGCGGCCCCCCTGAACCCCAAGGCCACCCGCGAGACGATGACCCCGGGGCGTGGCCCCCCACCTCTTCTGGGTGCCGCCTCCCTCCCTCCTGGCCCCCCGGCGCCGCCCCCTTTCCCACTTGGTCTCTCCTCCGCCCTTTTCCCTAGGACTCTCTTCTCTGACCCGAGTCCCCTTTTGTACCTCTCCGGTTCT
+
>>1>A11AFFBDBFG1BFF1BAFCAEEGA0GHACFE0AE//FGHHGEF//E/1B1ADGFA/>/>>>EEEEE>FFF?EG/<?GHC/GC/B/>B//?///1?FF/----<::-;-CC----;C.;0;;000//:.=-9>--AE--A-BBF-/;9A--;@--9----9-99@-FF////;-/9/;9/////:-/--9--;FF/F///-//////9:B///;//;/;-----//;9A//9-////////;9-;-/
@M05620:37:000000000-D9766:1:1101:14559:8016 1:N:0:76
AGTGCCAGCTCTCAATCGCACAGGGGACCCAGGGCCTGGCCCCTCCATCCAGAAAACCTATGACCTCACCCGCTACCTGGAGCACCAACTCCGCAGCTTGGCTGGGACCTATGTGAGTATCCAGCGTCGGAATCTGGGAGTTGGGGAGGAGTGAGGAGTTGGGGAAAGACAGTCCTAACCGTGGAGGGTTCTGGTAAATGATGGGGTGAGGAGGGGCTCTTTGGCTCCCACCAGTCCCCCTGTCTGGTCTA
+
AAAAAFFFBFFFGGGGGGGGGGHHGGGGGGDHGGGGDFHHGHGEGGHHHHHHFHHHHGHGHHGHHHHHHHHGGEFGHHHHHHHHGHHHGHHHGGGFGHHHGEHGGGGHEH2GFGH3FHHFFFHHHGG/<</<?DFHHHE/CCGHGG>AD.<<CGHH<DHFH/CGGGACFH/CBFFFFGBFAEED.CDFGGGFGGGFFGFFFFFFF?.:AFFBAABAFFFBBFFFFFFEFFFFEAFBBBEAFFFFFF/FBF/
@M05620:37:000000000-D9766:1:1101:18695:8036 1:N:0:76
AGTGCCAGCTCTCAATCGCACAGGGGACCCAGGGCCTGGCCCCTCCATCCAGAAAACCTATGACCTCACCCGCTACCTGGAGCACCAACTCCGCAGCTTGGCTGGGACCTATGTGAGTATCCAGCGTAGGAATCTGGGAGTTGGGGAGGAGTGAGGAGTTGGGGAAAGACAGTCCTAACCGTGGAGGGTTCTGGTAAATGATGGGGTGAGGAGGGGCTCTTTGGCTCCCACCAGTCCCCCTGTCTGGTCTA
+
>>3>ADDCAFFFFGGFFFGGCFFHFGGF2EEGGGDE2AFC2FEEEGBHDFGE333FHGGFHHBHFHEGHGHGGEEEHHFFGHHECGHHGFHGGFGE>FEGEHHGGAGGECFGHHHHHHHHHFHHHCDDFFHHHFHGGHHGGHHHGCADGGC>G0GGHGHHHGGGGGFFGHHHHGHHHHHH?DAACAAD.9FGGGFFGGGGFGGGGGFFFA?FDDF-BBEFFFFFFFFFFFFDFFFFB9ADFFFFFFFBFF9
@M05620:37:000000000-D9766:1:1101:24360:8049 1:N:0:76
ACCACACCTTCTACAATGAGCTGCGTGTGGCTCCCGAGGAGCACCCCGTGCTGCTGACCGAGGCCCCCCTGAACCCCAAGGCCAACCGCGAGAAGATGAAACCTGATGGGTGCCCCACTTCCTCTTCTGGTCGCCGCCTCCCTCCCTCCCGTCCTCCAGGTGCTGCGCCCCTTATCGCTGCTTCTCTCTTCTGCCGTTTTCCGTAGGACTCTCTTCTATGACATGCGTCTCCGTAGGTACTCTGCTGCTTG
+
>A>AA4A>FFFFFGGF5AFFDFGHGGCGF2BGBFF22AE22F2BGGEEE?EA5BFADGHGEE0EBEEEEGG13BFEEGEFCGGGGFF/B<B>>D<1?1?F11F0<0<?1?<</0FC.C01>FBH<<G<GH=0--<-ADADHE::E.C/..9.=E.;//9//=FFFG-@D?-;.//9..;9./9B//BFBB9B/9/9DDF.//99...///9BFF/;//;//9///;.;@FBB.9.9;9///;///////9/
@M05620:37:000000000-D9766:1:1101:21066:8069 1:N:0:76
AGTGCCAGCTCTCAATCGCACAGGGGACCCAGGGCCTGGCCCCTCCATCCAGAAAACCTATGACCTCACCCGCTACCTGGAGCACCAACTCCGCAGCTTGGCTGGGACCTATGTGAGTATCCAGCGTAGGAATCTGGGAGTTGGGGAGGAGTGAGGAGTTGGGGAAAGACAGTCCTAACCGTGGAGGGTTCTGGTAAATGATGGGGTGAGGAGGGGCTCTTTGGCTCCCACCAGTCCCCCTGTCTGGTCTA
+
11>>A11FAFCD1BFAAAFFAECG0EGGG?GHFGGAF/GCEHGHGGFHDGHEG01FGFBHHHHHFGEGHHHGGE/EHFHHBGH/CH>FE0GGFFGGCCGHGHHGCFGHGHHHHHHHHHHFHGHGHGGGGGHHHHGEHE0FFHHECG.CCACFF<GGCCGHHHCGGCCHFHFHHHHHHHHHGGGGBGGGGGGGGGFFGGFGGGGGGGF@FFFFFF@<@@FFFFB/BFFFFBFFFFFFFFFF@FFFFFFFFF/
@M05620:37:000000000-D9766:1:1101:26741:8075 1:N:0:76
AGTGCCAGCTCTCCATCGCACAGGGGACCCAGGGCCTGGCCCCTCCATCCAGAAAACCTATGACCTCACCCGCTACCTGGAGCACCCACTCCGCAGCTTGGCTGGGACCTATGTGAGTATCCAGCGTAGGAATCTGGGAGTTGGGGAGGCGTGAGGAGTTGGGGAAAGACAGTCCTAACCGTGGAGGGTTCTGGTAAATGATGGGGTGAGGAGGGGCTCTTTGGCTCCCACCAGTCCCCCTGTCTGGTCTA
+
>A>3>DFFAFFFG4FFBEE2E?GCG22A2ABGAAEA2BGHCGGGGGHHFFHGFHH2FEHHGFFHH@FGHHHEE>EEHH3F2BBGFH1??GG?>E@E>F3B?GHGGGHHGHHHHDFGHFHHHHFHHGFCDGGHHHHGHH0FAGFGGG.AG.<<C.CG0CCGFHCGA.:C:F/CFGBFFGFGGDGGAEGG..9FFFCFFFFFFFFFFF;@AFF/ADB=B>9BFFFEBFFEFFFFFFFFFFFFBFFFBFFFFFF
@M05620:37:000000000-D9766:1:1101:23666:8089 1:N:0:76
ACCACACCTTCTACAATGAGCTGCGTGTGGCTCCCGAGGAGCACCCCGTGCTGCTGACCGAGGCCCCCCTGAACCCCAAGGCCAACCGCGAGAAGATGAACCCAGGTGCGTGGCCCGCTCCCTCTTCTGGTGGCCGCCTCCCTCCTTCCTGGCCTCCCGGCGCTGCGCCCTTTCTCACTGGTTCTCTCTTCTGCCGTTTTCCGTAGGACTCTCTTCTCTGCCCTGCGTCTCCTTTGGAACTCTGCAGGTTC
+
BBBBBBBBFFFFGGGGGGGGGGHHGGGGHGHHHGGGGGGGGHHHHGGGFGGGHHHHHHHGGGGGGGGGGGGHHHHGGGGHGHHHHGGGGGGGGGHHHHHHHFGFGFGG1AFDCFHHGGC-<EHHHHHHFHHCDAGACDGGGGGGGFGGGGGGGGGGGGADAFF-DFFFFFFEFFEFFFFFF9BFFFFFFFFFFFFFADFFFFDFFAABFFFFFFFFFFFF/9A9A.9DFDBBFFFFFFFFFFFFF/;F9FF
@M05620:37:000000000-D9766:1:1101:9802:8094 1:N:0:76
ACCACACCTTCTACAATGAGCTGCGTGTGGCTCCCGAGGAGCACCCCGTGCTGCTGACCGAGGCCCCCCTGAACCCCAAGGCCAACCGCGAGAAGATGCACACATGTGAGGGCCCCGCCATCTCTTCTTGGGGGCCCCTCCCTCCTTCCTGGCCTCCCGGATCTGCGCCTTTTCTCTCTGTCTCTCTCTTGTCCCTTTTTCCTCATCACTCTCTTCTCTCACCTGAGTCTCCTTGTTCACTCTGCATTTTC
+
3>>ABAAAFCCDDFF4FF5EGGGHGGGGCFDHHFFE2AAA?EHHGFEAEEFGEHHFDFFE>>>EFGGEGGEHFHE/EE??FHHAGGGEBC?D@?GBBFD1F1<<1?<?1<0//<>A-<-<.<D0<==0000.-----;.C9;//:/00;00/.;9F.;.;;.;9:B-@?.;//9/B////;/9BFFF/;;///;;/;B///9//;///:BFFFBFFF/;/;;A99B.;BB//;;///////9//99/;:9/
@M05620:37:000000000-D9766:1:1101:23885:8099 1:N:0:76
AGTGCCAGCTCTCAATCGCACAGGGGACCCAGGGCCTGGCCCCTCCATCCAGAAAACCTATGACCTCACCCGCTACCTGGAGCACCAACTCCGCAGCTTGGCTGGGACCTATGTGAGTATCCAGCGTAGGAATCTGGGAGTTGGGGAGGAGTGAGGAGTTGGGGAAAGACAGTCCTACCCGTGGAGGGTTCTGGAAAATGATGGGGTGAGGAGGGGCTCTTTGGCTCCCACCAGTCCCCCTGTCTGGTCTA
+
ABBBBFFFBFFFGGGGGFFGGEHHGGGGGGHHGGGGGGHHHHGHGGHHHHHHFHFHHGHGHHBGHHHHHHHGGGGGHHHHHHHEHHHHGHHHGGCGGHHHGHHFFGHHGHHHHHHHHHHHHHHHHGGGGGHHHHHHHHHGGHHHGGGGC.<FG0<G0<GCGHGFGG../:/:<CCGH0CC.:C-.;EFEFGGG00;B/900;FFG?9-.;./;DF-@-;FFFF///BE..A..;9BFFFFFFFBFF//;//
@M05620:37:000000000-D9766:1:1101:20896:8119 1:N:0:76
ACCACACCTTCTACAATGAGCTGCGTGTGGCTCCCGAGGAGCACCCCGTGCTGCTGACCGAGGCCCCCCTGAACCCCAAGGCCAACCGCGAGAAGATGAACCCAGGTGCGTGGCCCGCTCCCTCTTCTGGTGGCCGCCTCCCTCCTTCCTGGCCTCCCGGCGCTGCGCCCTTTCTCACTGGTTCTCTCTTCTGCCGTTTTCCGTAGGACTCTCTTCTCTGACCTGCGTCTCCTTTGGAACTCTGCCGGTTC
+
AAAAAAAAFFB1BGGGFAFGBDAF0EF00EGBFFGEGGECECHH/AFGGA/FD1BGH00AE/?FGGGGGGGHGHHGGGGHGHGHHGGGCGCGGGHHDHHHHHG?GFFHGG<CCGGHGGG-<EHHHHHHHHHGGHHGGGGGEFGGGGGGGGGGGGGFGGGG@@@@@F@@F@@FFFFFFFFFFFFFFFFFFFFFFFF@;AFFFFFFFFFFFFFFFFFFFFBF/BFFFF?B@BFFFFFFFBFFFFFFF/;@>B?
@M05620:37:000000000-D9766:1:1101:19922:8160 1:N:0:76
ACCACACCTTCTACAATGAGCTGCGTGTGGCTCCAGAGGAGCACCCCGTGCTGCTGAGCGAGGCCCCCCTGAACCCCAAGGCCAACCGCGAGAAGATGAACCCAGGTGCGTGGCCCGCTACCTCTTCTGGTGGCCGCCTCCCTCCTTCCTGGCCTCCCGGCGCTGCGCCCTTTCTCACTGGTTCTCTCTTCTGCCGTTTTCCGTAGGACTCTCTTCTCTGACCTGCGTCTCCTTTGGAACTCTGCAGGTTC
+
BBBBBBBBFFFFGGGGGGGGGFABF2E2A2BBGG3GF22BEHAGAAEEEEGGH3BF51BAAFC01B0/>EFEFHH1EGGFGHHHHGGGGGGGGGHGHHHHHHGGHGHH2AFGGGHHGGGGGHHHHHHHHHHHGHHGFGGGHGHHGHHHGGGGGGGGGGGGAGGGFFFFFFFFFFFFFFFFFFFFFFFFFFFFFFFFDDFFFFFFFFFFFFFFFFFFFFFFEFFFF?@DFFFFFFFFFFFFFFFFF/BFFF9
@M05620:37:000000000-D9766:1:1101:13030:8166 1:N:0:76
ACCACACCTTCTACAATGAGCTGCGTGTGGCTCCCGAGGAGCACCCCGTGCTGCTGACCGAGGCCCCCCTGAACCCCAAGGCCAACCGCGAGAAGATGAGGTGAGTGGCCCGCTCCCTCTTCTGGTGGCCGCCTCCCTCCTTCCTGGCCTCCCGGCGCTGCGCCCTTTCTCACTTGTTCTCTCTTCTGCCGTTTTCCGTAGGACTCTCTTCTCTGCCCTGAGTCTCCTTTGGACCTCTGCAGGTTCTCGAT
+
BBBBBBBBFFFFGGGGGGGGGFHGGEFFHFHHHGGEGGGFGHHHHGGGGAEFHHHHHHHGGGGGGGEGGGGGHHGGGGGHFHHGHGGGGGCDCDHHBFFHH2<?CFGGF?<CFG?EGFFGFHHHF=/DCGCGGGDHEGFDGHHHBF/FGGGGGGB-BCF-.@=A@FFFFFF/;B/;;BBFFFFFFFFF/:BDAFFFFFF.A.;FFFFFFFFFFFFBBFFF.9/BF/;FFFFFF/9B//:9/;AAF/B/;/9
@M05620:37:000000000-D9766:1:1101:6948:8170 1:N:0:76
ACCACACCTTCTACAATGAGCTGCGTGTGGCTCCCGAGGAGCACCCCGTGCTGCTGACCGAGGCCCCCCTGAACCCCAAGGCCAACCGCGAGAAGATGAACCCAGGTGCGTGGCCCGCTCCCTCTTCTGGTGGCCGCCTCCCTCCTTCCTGGCCTCCCGGCGCTGCGCCCTTTCTCACTGGTTCTCTCTTCTGCCGTTTTCCGTTGGCCTCTCTTCTCTGCCCTGCGTCTCCTTTGGAACTCTGCCGGTTC
+
CCCCCCCCFFFFGGGGGGGGGGHHGGGEHGHHHGGGGGGGGHHHHGGGGGGGHHHHHHHGGGGGGGGGGGGHHHHGGGGHGHHHHGGGGGCGGGHHHHGHHH?/?F=?1>=?@D0F@C@FGGHH/G0DGHHCEEH:-C.EAEBFDBBB9CB9?FBFG;9AFAC=FFDFF;DFFFFF0;FF/9BFFFF00;BBBB:;AFFFF0;B0.;0;FFFF0BFF;9BFF.0;.-;C.:0FFFFF00;B::BB;;9-A.
@M05620:37:000000000-D9766:1:1101:19927:8178 1:N:0:76
ACCACCCCTTCTACAATGAGCTGCGTGTGGCTCCCGCGGAGCACCCCGTGCTGCTGACCGAGGCCCCCCTGAACCCCAAGGCCAACCGCGAGAAGCTGCACCCAGGTGAGTGGCCCGCTACCTCTTCTGGTGGCCGCCTCCCTCCTTCCTGGCCTCCCGGAGCTGCGCCCTTTCTCACTGGTTCTCTCTTCTGCCGTTTTCCGTAGGACTCTCTTCTCTGACCTGAGTCTCCTTTGGCACTCTGCAGGTTC
+
>AA1>1ADAFFF3DG13FG1FB1GGGGE00BFGGFA//A//A/BGGGGE/EC1BF1DGHG>E/>?EEEGGGEGHHGGGAGCHHH/FCCG@CC?/01??1??GG><.>><<><.>GH@C-A:GHC0<CC00C/.=C:-A.C.CBFA90CFF0/9CBFFE999-;;BF=@B=;/BFFF/FF/-/;BFFFFFFFF/BB@FFBEEF:BAA-/BFFFF/FFFFFFFFFFBBBFFFBBFFF////;FFF/BB/;-;/
@M05620:37:000000000-D9766:1:1101:21965:8184 1:N:0:76
AGTGCCAGCTCTCAATCGCACAGGGGACCCAGGGCCTGGCCCCTCCATCCAGAAAACCTATGACCTCACCCGCTACCTGGAGCACCAACTCCGCAGCTTGGCTGGGACCTATGTGAGTATCCAGCGTAGGAATCTGGGAGTTGGGGAGGAGTGAGGAGTTGGGGAAAGACAGTCCTAACCGTGGAGGGTTCTGGTAAATGATGGGGTGAGGAGGGGCTCTTTGGCTCCCACCAGTCCCCCTGTCTGGTCTA
+
AAAAAFFFBFFFFGGFGFFGGGHHFGGGGGHHGGGGFEGFFHFHGGHHHGHHHHGHHGGGHHHHHHHHHHHGGFEGHGHHBGHGCHHHGFHHGGGGGHHHGHHGFEHHGHHHHHHHHHHHHHHHHGDFGGFHHHHHHHHGGHHHGGGGGGGHHHHHHGHHHHGGGGHHGHHHHHHHHHHHGGGGGGGGEGGGGGFGGGGGGGGGGGFFFFFFFFFFFFFFFFFFFFFFFFFFFFFFFFFFFFFFFFFFFF9
@M05620:37:000000000-D9766:1:1101:13351:8187 1:N:0:76
ACCACACCTTCTACAATGAGCTGCGTGTGGCTCCCGAGGAGCACCCCGTGCTGCTGACCGAGGCCCCCCTGAACCCCAAGGCCAACCGCGAGAAGATGAACCCAGGTGAGTGGCCCGCTACCTCTTCTGGTGGCCGCCTCCCTCCTTCCTGGCCTCCCGGAGCTGCGCCCTTTCTCACTGGTTCTCTCTTCTGCCGTTTTCCGTAGGACTCTCTTCTCTGACCTGAGTCTCCTTTGGAACTCTGCAGGTTC
+
CCCCCDCBFFFFGGGGGGGGGGHHGGGGHGHHHFGGDGGGGHHHHGGFEGGGHHHHFHHGGGGGGGGGGGGHHHHGGGGHGHHHHGGGGGCDDGHBFHFGFGDGGGHCFHHHFGHHCGGGGHEGH<GHGGFGAGHDGC?DEEHHGGGGGGGGGGFGGGGA?9CGGGFFFDAFFFFFFFFFFFFFBFFFFFFFFFFFADFFFF?BFFFFFFFFFFBFFFFFFFFF/:BFFFFFFFF0:0BBBFFFFFFFFF0
@M05620:37:000000000-D9766:1:1101:12046:8196 1:N:0:76
AGTGCCAGCTCTCAATCGCACAGGGGACCCAGGGCCTGGCCCCTCCATCCAGAAAACCTATGACCTCACCCGCTACCTGGAGCACCAACTCCGCAGCTTGGCTGGGACCTATGTGAGTATCCAGCGTAGGAATCTGGGAGTTGGGGAGGAGTGAGGAGTTGGGGAAAGACAGTCCTAACCGTGGAGGGTTCTGGTAAATGATGGGGTGAGGAGGGGCTCTTTGGCTCCCACCAGTCCCCCTGTCTGGTCTA
+
111>AD@FAFFFGGGFGEFGEGGHEGGGEEHHGGGCGEHFFHGHGGCH1BFDG01BFE0BFGFHFGBHHHGGGEEEHHHFGGHECGHHGGHHGFGGEHHHGHHGCEGHGFGHHGHHHHHHGHHGHGBEGGHHHGHHHB?FGHF1@->CGEEGA0GA<EHHHBCCGGHFHHHHGHHGHHHGGGE@.CA@?FFGGG9FGGGGGGGGGGF@FFEFFF@@@@FFFFFFFFFFFFFFFFFFFFFF@FFFFFFFFFB
@M05620:37:000000000-D9766:1:1101:22943:8200 1:N:0:76
AGTGCCAGCTCTCCATCGCACAGGGGACCCAGGGCCTGGCCCCTCCATCCAGAAAACCTATGACCTCACCCGCTACCTGGAGCACCAACTCCGCAGCTTGGCTGGGACCTATGTGAGTATCCAGCGTAGGAATCTGGGAGTTGGGGAGGAGTGAGGAGTTGGGGAAAGACAGTCCTAACCGTGGAGGGTTCTGGTAAATGATGGGGTGAGGAGGGGCTCTTTGGCTCCCACCAGTCCCCCTGTCTGGTCTA
+
AA>>AFFFBFFFG4FGGFGCEFHGGCEFGGHGFGGEAFHHHHGHGGGHHGHHHGHGGEHHHFHHHGGHHHHFGEEEHHHHBFGHHH1?EGHGEGFGGHHHGHHGGGHHGHHHHHHHHHHHHHHHHGGFCGEFGHHHHHGGGHHHGGCDGDEGH0DG<EHHHHGGGG.CGHEHHHHHHHHGGGEGDFEGEGGGGGGFGFGGFGGGGGFFFFFFFFFFFFFFFFFFFFFFFFFFFFFFFFFFFFFFFFFFFFF
@M05620:37:000000000-D9766:1:1101:23175:8216 1:N:0:76
ACCACACCTTCTACAATGAGCTGCGTGTGGCTCCCGAGGAGCACCCCGTGCTGCTGACCGAGGCCCCCCTGAACCCCAAGGCCAACCGCGAGAAGATGAGGTGAGTGGCCCGCTCCCTCTTCTGGTGGCCGCCTCCCTCCTTCCTGGCCTCCCGGCGCTGCGCCCTTTCTCACTGGTTCTCTCTTCTGCCGTTTTCCGTAGGACTCTCTTCTCTGACCTGAGTCTCCTTTGGAACTCTGCCGGTTCTCGAT
+
CCCCCCBCFFFFGGGGGGGGGGHHGGGGFGHHHGGGGGGGGHHHHGGGGGGGHHHHHHHGGGGGGGGGGGGHHHHGGGGHGHHHHGGGGGGFGGHHHHHHH2?FHHHGGHHGGGCGGHHHHHHHHDGGHHGGGGGHGHHGHHHHHGGGGGGGGGFBAGGFFFFFFFFFFFF0FFFFFFFFFFFFFFFFFFFADFFFFFF?FFFFFFFFFFFFFFF0;FFFFFFFFFFFFFFFFFFFFEFF0DFDFFF0AFB
@M05620:37:000000000-D9766:1:1101:17200:8216 1:N:0:76
ACCACACCTTCTACAATGAGCTGCGTGTGGCTCCCGAGGAGCACCCCGTGCTGCTGACCGAGGCCCCCCTGAACCCCAAGGCCAACCGCGAGAAGATGAGGTGAGTGGCCCGCTACCTCTTCTGGTGGCCGCCTCCCTCCTTCCTGGCCTCCCGGAGCTGCGCCCTTTCTCACTGGTTCTCTCTTCTGCCGTTTTCCGTAGGACTCTCTTCTCTGACCTGAGTCTCCTTTGGAACTCTGCAGGTTCTAGAT
+
CCCCCCCCFFFFGGGGGGGGGGHGGFGGHGHHHGGGGGGGGHHHHGGGGGGGHHHHGHHGGGGGGGGGGGGHHHHGGGGHGHHHHGGGGGGGGGHHHHGHHHHHHHHGGHHGGGCGHHHHHHHHF=CDHHGGGGGHGHHGHHHHHHFGGGGGGGGBFGGGGGGGFFFFFFFFFFFFFFFFFFFFFFFFFFFADFFFFFFFFFFFFFFFFFFFFFFFFFFFFFFFFFFFFFFFFFFFFFFFFFFFFFF/BFB
@M05620:37:000000000-D9766:1:1101:10820:8225 1:N:0:76
ACCACACCTTCTACAATGAGCTGCGTGTGGCTCCCGAGGAGCACCCCGTGCTGCTGACCGAGGCCCCCCTGAACCCCAAGGCCAACCGCGAGAAGATGAGGTGAGTGGCCCGCTCCCTCTTCTGGTGGCCGCCTCCCTCCTTCCTGGCCTCCCGGCGCTGCGCCCTTTCTCCCTGGTTCTCTCTTCTGCCGTTTTCCGTAGGACTCTCTTCTCTGACCTGAGTCTCCTTTGGAACTCTGCCGGTTCTCGAT
+
BBBBBBBBFFFFGGGFGGGGGGHHGGGFHGHHHGGGGGGCGHHHHGGGGGGFHHHHHHHGGGGGGGGGGGGHHHHGGGGHGHHHHGGGGGGGGGHHHHHHFGGGHFHGGHHFGG-EGHHHFHHHHGGGHHGGGGGHGHHGHHHHFGBFGGGGGGGBFFGAFFFFFFFFFFF/BFFFFFFFFFFFFFFFFFFADFFFFFF.ADFFBFFFFFFFFFF/;BFF/B/BFFFFFFFFFBFFFFBF/@DDFF/9;FB
@M05620:37:000000000-D9766:1:1101:17643:8273 1:N:0:76
AGTGCCAGCTCTCAATCGCACAGGGGACCCAGGGCCTGGCCCCTCCATCCAGAAAACCTATGACCTCACCCGCTACCTGGAGCACCAACTCCGCAGCTTGGCTGGGACCTATGTGAGTATCCAGCGTAGGAATCTGGGAGTTGGGGAGGAGTGAGGAGTTGGGGAAAGACAGTCCTAACCGTGGAGGGTTCTGGTAAATGATGGGGTGAGGAGGGGCTCTTTGGCTCCCACCAGTCCCCCTGTCTGGTCTA
+
AA>ABFFFBFFFGGGGGGGGGGHHGGGGGGHHGGGGGFHHHHGHGGHHHHHHHGFHHGHHHHHHHHHHHHHGGFGGHHHHHHHHHHHHGFHHGGGGGGHHGHHGGGHHGHHHHHHHHHHHHHHHHGGGGGHHHHGHHHHGGHHHFGGGGGEGHFHHHGHHHHGGGGHHHHHHHHHHHHHHGGFGGGGG.CGGGGFFGGGGGGGGGGFFFFFFFFFFFFFFFFFFFFFFFFFFFFFFFFFFFFFFFFFFFFF
@M05620:37:000000000-D9766:1:1101:17296:8314 1:N:0:76
ACCACACCTTCTACAATGAGCTGCGTGTGGCTCCCGAGGAGCACCCCGTGCTGCTGACCGAGGCCCCCCTGAACCCCAAGGCCAACCGCGAGAAGATGAACCCAGGTGGGCGGCCCGCTCCCTCTTCTGGCGGCCGCCTCCCTCCTTCCTGGCCTCCAGGCGCTGCGCCCTTTATCGCTTCTTCTCTCTTCTGCCGTTTTCAGTACGACTCTCTTCTCTGCCCTGCGTCTTCTTAGGTCCTCTGCTGCTTC
+
CCCDDDDCFFFFGGGGGGGGGGHHGFGEHGHHHGGGGGGGGHHHHGGGGGGGHHHHGHHGGGGGGGGGGGEHGHHGGGGHGHHHHGGGGGCGGGHHHHHH2///?/=?/>/---<<-<--<.CGFC0<FF0-ADG-@D.9EFFBD/B:<00/<F:.</</.<@;-B9-.--<00<0..B..<0:00<BF0F0B00-<./900<<B0..9..<FF00000000.<:B-9<D.00<0:00000<0B0:00<00
@M05620:37:000000000-D9766:1:1101:12582:8315 1:N:0:76
AGTGCCAGCTCTCAATCGCACAGGGGACCCAGGGCCTGGCCCCTCCATCCAGAAAACCTATGACCTCACCCGCTACCTGGAGCACCAACTCCGCAGCTTGGCTGGGACCTATGTGAGTATCCAGCGTAGGAATCTGGGAGTTGGGGAGGAGTGAGGAGTTGGGGAAAGACAGTCCTAACCGTGGAGGGTTCTGGTAAATGATGGGGTGAGGAGGGGCTCTTTGGCTCCCACCAGTCCCCCTGTCTGGTCTA
+
ABAAAFFFCFFFGEGGGGGCGFHGGGFFGGHHFEGGFGHHHHGHGGHHHHHHHHHHHGHHHHHHHHHHHHHGG>EGHHHHBGHHHHF1EGHHFGGGEHHHGHHGGGHHGHHHHHHHHHHFHHHHHGDEGGHHHHHHHHFGGHHHCFFGGGEHHHHHHFHHBG@FEEHHHHFHHHHHHHHHGGGGGGGFCFGGGGFFGGGGGGGGGGFFFFFFFFFFFFFFFFFFFFFFFFFFFFFFFFFFFFFFFFFFFFF
@M05620:37:000000000-D9766:1:1101:24109:8321 1:N:0:76
AGTGCCAGCTCTCAATCGCACAGGGGACCCAGGGCCTGGCCCCTCCATCCAGAAAACCTATGACCTCACCCGCTACCTGGAGCACCAACTCCGCGGCTTGGCTGGGACCTATGTGAGTATCCAGCGTAGGAATCTGGGAGTTGGGGAGGAGTGAGGAGTTGGGGAAAGACAGTCCTAACCGTGGAGGGTTCTGGTAAATGATGGGGTGAGGAGGGGCTCTTTGGCTCCCACCAGTCCCCCTGTCTGGTCTA
+
AAAABFFFBFFFGGGGGGGGGGHHGGGGGGHHGGGGGGHHHHGHGGGFFHHHFFBGHGHFHHEHHHHGHHHGGGGGHHHHHHHHHHHHGHFHGG/EFEGGGFFEDGCGGHHHHGDBFHHHHBFHHGE//CG<FHHHHFFFGHEHGG.@-CE/<DC.G?GFG/C?CDEFGGFGFFFGGGGGGGGFGEEG.CFFFFBFFFFFBFFFFFFFFFFFF?B>F-AB/BFFFFFFFFFFFFFBFFFFAFBFF9/;;F/
@M05620:37:000000000-D9766:1:1101:6633:8329 1:N:0:76
AGTGCCAGCTCTCAATCGCACAGGGGACCCAGGGCCTGGCCCCTCCATCCAGAAAACCTATGACCTCACCCGCTACCTGGAGCACCAACTCCGCAGCTTGGCTGGGACCTATGTGAGTATCCAGCGTAGGAATCTGGGAGTTGGGGAGGAGTGAGGAGTTGGGGAAAGACAGTCCTAACCGTGGAGGGTTCTGGTAAATGATGGGGTGAGGAGGGGCTCTTTGGCTCCCACCAGTCCCCCTGTCTGGTCTA
+
AAAABFFFCFFFGGGGGGGGGGHHGGGGGGHHGGGGGGHHHHGHGGHHHHHHHHGHHGHHHHHHHHHHHHHGGGGGHHHHHGHHHHHHGHHHGGGGGHHHGHHGFGHHGHHHHHHHHHHHHHHHHGEGGGHHHHHHHHHFCGHHGGFDCAEGGFHHHGHHHHGGGGHHHHHHHHHHHHHHGGGGGGGGCFFGGGFGGGGGGGGGGGFFFFFFFFFFFFFFFFFFFFFFFFFFFFFFFFFFFFFFFFFFFFB
@M05620:37:000000000-D9766:1:1101:26950:8335 1:N:0:76
GAGGCTGGTTTGGAAGAACCTGATAGACTAGGGAAACAAGTTCGGATTGACCCGGATAATTTTTTTGGTCAGCTTAAGGAAGCTGAAATACCGGCTTCTGATTCAAACAAAAAAAAGGAGAGAACACACCAAATAAGAAAAAGAAAAGAACAAAAAAATTGAAGAAAGACAGGAGGAACAAAGGAAGCATATGATAAAAGACGTCGTGAGAAAGAGAACTAAAGTAAGAATCAAATTTCAAATACCACACG
+
>1A>>>B1BBB>F1ABFGFFG0FFG31B3B1BF00B0B001ABFA///01DA0/////12222D>//>?BB0EG11BB1@F0/BB11BB11BE>///BG1BFH2>2B<0?0B///>//0////1?0<?/<?//111=11000..00//.<///...-:./00000///////...9.;.//:9/9/;./0;0;00;;C00---9;-9;/-/////--/;;////////;///9;//://///9//:9/---
@M05620:37:000000000-D9766:1:1101:6617:8340 1:N:0:76
AGTGCCAGCTCTCCATCGCACAGGGGACCCAGGGCCTGGCCCCTCCATCCAGAAAACCTATGACCTCACCCGCTACCTGGAGCACCCACTCCGCAGCTTGGCTGGGACCTATGTGAGTATCCAGCGTAGGAATCTGGGCGTTGGGGCGGCGTGCGGAGTTGGGGAAAGCCAGTCCTAACCGTGGAGGGTTCTGGTAAATGATGGGGTGAGGAGGGGCTCTTTGGCTCCCACCAGTCCCCCTGTCTGGTCTA
+
>A>>>DFFCFFFG4FFBAEAEEGFF22AEEGH2EEEFFHHHHGGGGHGHFHHGHFBFEGHFBFHHBGGHHHEE>>EHF3B2BFGHHE?EGHBEF?E>GBEFHHGGGFHGHGHHHHDGHHHHH3GHGG<BA2>FGHHHH/CGGGFGG.<C-;;C.AD-AEFFGFF...:/;/;FFFFBBFFFFFF.;DCFFFFFFB;FFFF9FFFFFDFEF?9AFFFFFFFFFFFFFFFE/FFAFFFFFFFFFFFFFFFFFB
@M05620:37:000000000-D9766:1:1101:16008:8351 1:N:0:76
ACCACACCTTCTACAATGAGCTGCGGGGGGCTCCCGAGGAGCACCCCGTGCTGCTGACCGAGGCCCCCCTGAACCCCAAGGCCAACCGCGAGAAGATGAGGGGCGTGGCACGCTCCCTCTTCTCGTGGCCGCCTCCCTCCTTCCTCTCCTCCCGGCGCTCCGCCCTTTCTCCCTTGTTTTCTCTTCTGCCGCTTTCCGCCGGACTCTCTTCTCTGACCTGCGTCTCCTTTTGTCATCTTTCGATTTTCGAT
+
AAAAAAAAFFFFGGGGGFGA11AAE0A/A//<GGG<AC@/AGHHHG/>.<<FD11<FGCC?C@GGGGGC9.CGGGGBGAE9EEGGGG??>;=@ABB9/:9/-;---;---;-9-;--:9-;///-;---;-;--;-9-;--/;////;//-9A--9@----9;B?-/9/9//;-/-//-;9FFB//B///9--AE//--9----9BBFFF//9F/////--99-9B//////-://;///9--//-//-A/
@M05620:37:000000000-D9766:1:1101:13162:8376 1:N:0:76
ACCACACCTTCTACAATGAGCTGCGTGTGGCTCCCGAGGAGCACCCCGTGCTGCTGACCGAGGCCCCCCTGAACCCCAAGGCCAACCGCGAGAAGATGAGGTGAGTGGCCCGCTCCCTCTTCTGGTGGCCGCCTCCCTCCTTCCTGGCCTCCCGGCGCTGCGCCCTTTCTCACTGGTTCTCTCTTCTGCCGTTTTCCGTAGGACTCTCTTCTCTGACCTGAGTCTCCTTTGGAACTCTGCCGGTTCTCGAT
+
AAAAAAAAFFFFGGGGGGG1F1F1EAEBGFHG1FGEGGGGGHHHHGGGEGGFHGHHHHHGGGGGGCEGGGGFHBEEGGCH>CHHHGE<CCCC/C0FDFFGH?GFHHHGGFHCCG-CFHHHHDHHHDGGHHGGGGGHGHHGHEHHGGBFGGGGGG?-AAG@F@@F@@FFFFF/F/FFFFFFFFFFFFFFFF@BFFFFFFFAFFFFFFFFFFFFFFF/BFFFBF/FFFFFFFFFFFFFFFFF/;@@FFFBEF9
@M05620:37:000000000-D9766:1:1101:12682:8386 1:N:0:76
AGTCCCAGCTCTCCATCGCACAGGGTACCCAGTGCCTGGCCCCTCCATCCAGAAAACCTATGACCTCACCCGCTACCTGGCGCACCCACTCCGCAGCTTGGCTGGGACCTATGTGAGTATCCAGCGTAGGAATCTGGGAGTTGGGGAGGAGTGAGGAGTTGGGGAAAGACAGTCCTAACCGTGGAGGGTTCTGGTAAATGATGGGGTGAGGAGGGGCTCTTTGGCTCCCACCAGTCCCCCTGTCTGGTCTA
+
>A>3>B44F@CDG4BAFE?2E?G4FA4BFFGA3ABFFFFGHHGFGGBBGEGHG3G2BEHHA3DGGDBFGHH0>00>FB3BB>EEEEE??FF1>?/E>GBBEGHGGGHHGHFHFDDG1FDGHHBGHGG/CF1FGHHHGF0/CFGFCD.>C.>>C0<.0CGHHHGG..../::GHHHHFFHHGFGG.ADG:FACFGCBF0FFGGGFGB.@9FF/DF<=BBFBFFFEFFFFF.FFFFFFFFFFBF;FFFFFFFB
@M05620:37:000000000-D9766:1:1101:9600:8402 1:N:0:76
GAGGGTGCTGTGGATGAGTCGCCTCCAGAAGTTCAGTCAGATGGAGCCACCACGGATGACGTCTTGTGTTTGTGGAAGCAAATCGAAAACTCTTTGACGTATGTATTTTCAAAGAGAGGAAAGAAACAAAAAAATGACGAGAAAATTAAAAAAGTTTAGAAACACGGGGATAAACAGTAGAGAATAAAGAAAGAAGGCAGTCGTTTGATGAAACGGACTGAGTGAGTAAGTGAAAGTGGAGTAGCAAATGG
+
>3>A>>AA45B4B44BA45B2ABA2B4B4B355D555DA55DB33A2B3222ABAABE3ABAABFADF23BB2213331BB343>131/3334444@31113344444444443300?/003030333?00///0111/////101111111-.<11<11<1000.----./0000/00:0;0/00:000.///9/....//9....;000900...:-.////////////////;///.//9///////
@M05620:37:000000000-D9766:1:1101:9492:8410 1:N:0:76
AGTGCCAGCTCTCAATCGCACAGGGGACCCAGGGCCTGGCCCCTCCATCCAGAAAACCTATGACCTCACCCGCTACCTGGAGCACCAACTCCGCAGCTTGGCTGGGACCTATGTGAGTATCCAGCGTAGGAATCTGGGAGTTGGGGAGGAGTGAGGAGTTGGGGAAAGACAGTCCTAACCGTGGAGGGTTCTGGTAAATGATGGGGTGAGGAGGGGCTCTTTGGCTCCCACCAGTCCCCCTGTCTGGTCTA
+
ABAACFFFCFFFGGGGGGGGGGHHGGGGGGHHGGGGGGHHHHGHGGHHHHHHHHHHHGGHHHHHHHHHHHHGGGGGHGHHHHHEFHHHGHHHGGFGGHHHGHHGGGHHGHHHHHHHHHHHHHHHHGGGGGHHHHHHHHGGGHHHGGGGGGGHHHHHHGHHHHGGGGHGHHHHHGHHHHHHGEEGFGGG;FGGGGCFGGGGGGGGGGFFFFFFFFFFFBEFFFFFFFFFFFFFFFFFFFFFFFFFFFFFFFF
@M05620:37:000000000-D9766:1:1101:18494:8420 1:N:0:76
ACCACACCTTCTACAATGAGCTGCGTGTGGCTCCCGAGGAGCACCCCGTGCTGCTGACCGAGGCCCCCCTGAACCCCAAGGCCAACCGCGAGAAGATGAACCCAGGTGAGTGGCCCGCTACCTCTTCTGGTGGCCGCCTCCCTCCTTCCTGGCCTCCCGGCGCTGCGCCCTTTCTCACTGGTTCTCTCTTCTGCCGTTTTCCGTAGGACTCTCTTCTCTGACCTGCGTCTCCTTTGGAACTCTGCAGGTTC
+
CCDCCBCCFFFFGGGGGGGGGGHHGGGGHGHHHGGGGGGGGHFHHGGGGGGGFHHHHHHGGGCGGGGGGGGHHHHGGGGHGHHHGGEEGCDGC<FFHHHHHHGG/CGH1?GHFGHHGGGGGHHHGHHHHHHHGGHGGGGGHGHHGGGGGGGGGGGGGGGG-DCFFFFFFFFFFFFFFFFFFFFFFFFFFFFFFFFFADFFFFDFFFDFFFFFFFFFFFFHEFFFF.;AFFFFFFFFFBFFFFFFFB0AFB0
@M05620:37:000000000-D9766:1:1101:17199:8432 1:N:0:76
AGTGCCAGCTCTCAATCGCACAGGGGACCCAGGGCCCGGCCCCTCCATCCAGAAAACCTATGTCCTCACCCGCTACCTGGAGCACCCCCTCCGCAGCTTGGCTGGGACCTATGTGAGGGTCCAGAGTAGCAAACTGGGAGTTGGGGAGGAGGGAGGAGTTGGGGAAAGACGGTCCTAACCGGGGAGGGTTCTGGAAAATGAAGGGGTGAGGAGGGGATCTTTGACTCCAACCAGACCCCCTGTCTGGACTA
+
>>>>ADDC1FFBFGGB11AC?0FAEEG?0B0AF0A//AEA/AE/BE011AB1101BB/01B12D@D11B>0>EE/>FEGCBBG/FH/>/EE/</<//B1</F1//CBF/01??22@FC//0??11/<<G11110110.0.<>GH--<CCC..-..;../:;/--9..9//...=-0;9C.A------9BF-////;9-;9//;99-A9-;-/;A@=--;F/////:;F//9-9--;EF--9-9/////-/9
@M05620:37:000000000-D9766:1:1101:20761:8439 1:N:0:76
GCGGCTGCTTTGGAAGCGCACACGTCTGACCTCCCGTCACCTGAAGCTATCTCGTATGCCGTCTTCTGCTTGAAAAAAAAAAAGACCCCAACTACCCTTCCCCTTACTTCCACTCCTCTTCCTTCAACTCTCCTCTCCCCCTCCATTCTCTTCCCCCCGCTGCTTCCCCCCTTTCCCCCCTTCACTCTCTCTCCTCTTTCACTCTCGTTTCTCTCCTGTTACCCCTCTCTCCTTCTCTCCTTTTCTCTCTT
+
>>1>A>>>FFBB1BF11AFGGGHGGGGBD1BGFG/EFEGGGHBFGHBBFFGHHGGGGHHFABEB?DGFGHHH01@@BE@/>>///B</<??/01BB01000BB001112111?@@0<?111<1?F<11<1?1CFF10<0.<AA./0=000=00<</.;-::-.;0;/9B.-;.0;00/.9---////9/99/9//-://;/;/;B9;;--//;BBFB///99//---;9//;/9///99///;///9;///
@M05620:37:000000000-D9766:1:1101:25418:8454 1:N:0:76
AGTGCCAGCTCTCCATCGCACAGGGGACCCAGGGCCTGGCCCCTCCATCCAGAAAACCTATGACCTCACCCGCTACCTGGAGCACCACCTCCGCAGCTTGGCTGGGACCTATGTGAGTATCCAGCGTAGGAATCTGGGAGTTGGGGAGGCGTGCGGAGTTGGGGAAAGACAGTCCTAACCGTGGAGGGTTCTGGTAAATGATGGGGTGAGGAGGGGCTCTTTGGCTCCCACCAGTCCCCCTGTCTGGTCTA
+
>A>>>DF@AFFFG4GGFFE2ECHHGC2ABECGFAEE2FGHHHGHGGHHHHFGFHHFGEHFHHGHHFGHHHGGG>EGHHHH2BGHHH11?GGGEGG@EGGHGHHGGGHHGHHHHHHGHFHHHHHHHGFADGHDGHHHHH0FGHHHGG.AD.<CD.AD-D.CGHGGE.AF/F/CGGFGGGGGGFFGGGGB9AFFFFFBFFFFFFFFFFFBEFFFFFB-@BEFFFFEFFFFFBFFFFFFFFFFBFFFFFFFFFB
@M05620:37:000000000-D9766:1:1101:26529:8461 1:N:0:76
ACCACACCTTCTACAATGAGCTGCGTGTGGCTCCCGAGGAGCACCCCGTGCTGCTGACCGAGGCCCCCCTGAACCCCAAGGCCAACCGCGAGAAGATGAGGTGAGTGGCCCGCTCCCTCTTCTGGTGGCCGCCTCCCTCCTTCCTGGCCTCCCGGCGCTGCGCCCTTTCTCACTGGTTCTCTCTTCTGCCGTTTTCCGTAGGACTCTCTTCTCTGACCTGAGTCTCCTTTGGAACTCTGCAGGTTCTCGAT
+
BBBBBABBFFFFGGGGGGGGGGHHGGGGHGHHHGGGGGGGGHHHHGGGGGGGHHHHHHHGGGGGGGGGGGGHHHHGGGGHGHHHHGGGGGGGGGHHHHHHG<GHGHHGFHHCGG-CFHHHHHHHHHHGGHCGGFGHGGHGHGHHHGGGGGGGGGG-AA?@DFFFFFFFFFF/FFFFFFFFFFFFFFFFFFADFFFFFDBFDFBB9B/FFFFFFFF/BFFFFFFFFFBBFFF9FBFFFFFF/BFFFFFBEFB
@M05620:37:000000000-D9766:1:1101:12390:8463 1:N:0:76
ACCACACCTTCTACAATGAGCTGCGTGTGGCTCCCGAGGAGCACCCCGTGCTGCTGACCGAGGCCCCCCTGAACCCCAAGGCCAACCGCGAGAAGATGAACCCAGGTGAGTGGCCCGCTCCCTCTTCTGGTGGCCGCCTCCCTCCTTCCTGGCCTCCCGGCGCTGCGCCCTTTCTCCCTGGTTCTCTCTTCTGCCGTTTTCCGTAGGACTCTCTTCTCTGCCCTGAGTCTCCTTTGGAACTCTGCAGGTTT
+
BBCCCBCCFFFFGGGGGGGGGGHHGGGEGEHHHGGGGGGFGHHHHGGGGGGGGHHHGHHGGGGGGGGGGGGHGHHGGGGHGHHHHGGGGGDGGGHHHHHHHHGEHAGC<FBG/?GC-<@-<.<CH0<DG0=C?HG:C-.CGE/FDFBGBFG/C.9CGEG?--9;-9>DF-CFB//B//;B.B/9////;///:BB@DFFEFF./.;.9/::9:F//9//B/;.;A/;//:B/;FFFFFB///;9/;BFF//
@M05620:37:000000000-D9766:1:1101:25517:8478 1:N:0:76
AGTGCCAGCTCTCCATCGCACAGGGGACCCAGGGCCTGGCCCCTCCATCCAGAAAACCTATGACCTCACCCGCTACCTGGAGCACCCACTCCGCAGCTTGGCTGGGACCTATGTGAGTATCCAGCGTAGGAATCTGGGAGTTGGGGAGGAGTGAGGAGTTGGGGAAAGACAGTCCTAACCGTGGAGGGTTCTGGTAAATGATGGGGTGAGGAGGGGCTCTTTGGCTCCCACCAGTCCCCCTGTCTGGTCTA
+
AAAAAFFFBFFFG4FGFFFCEAGGGAEEGAGHAEFEFFHHHHGHGGFHHFHHHFHGHGHHHGGHHFGHHHHEG>EEHHGGBBGHHH11?GHGEGFGEGGHGHGGGGFHGHFHHHHEHHHHHHHHHGG<DGFFGHHHHG0FEGHHGG.CGACGH0GH0DHHHFFG.AGH/GFHHHHHFFGGGGGGGGGGGGGGGGGGGGGGGGGGGFFFFFFEFFFFFAFFFFFFFFFFFFFFFFFFFFFFFFFFFFFFFFF
@M05620:37:000000000-D9766:1:1101:20108:8490 1:N:0:76
ACCACACCTTCTACAATGAGCTGCGTGTGGCTCCCGAGGAGCACCCCGTGCTGCTGACCGAGGCCCCCCTGAACCCCAAGGCCAACCGCGAGAAGATGAGGTGAGTGGCCCGCTCCCTCTTCTGGTGGCCGCCTCCCTCCTTCCTGGCCTCCCGGCGCTGCGCCCTTTCTCCCTGGTTCTCTCTTCTGCCGTTTTCCGTAGGACTCTCTTCTCTGCCCTGAGTCTCCTTTGGAACTCCGCCGGTTCTCGAT
+
BBBABBBBFFFFGGGGFGFGGFHGGEEB4EHHEFGEEGGGFHHHHGGGDFGGGHGFHHGGEGGGGFGGGGFBGFHGGGEHECHHHGEEFGCCCGHF22>GH<<1?GFFGFHGGGGGGHHHHHHHFGFFCGFGGGFHGHHGHHHHFG/FGGEEGGGG?D@DFFDFFCFFFFFFFF/9BFFFFFFFFFFFFBBADFFFFFF.AABFFFFFFFFFFFF9FE/F.9BFF9FBBFFBB:F/B/::.DF>D?F:A/;
@M05620:37:000000000-D9766:1:1101:10676:8501 1:N:0:76
ACCACACCTTCTACAATGAGCTGCGTGTGGCTCCCGAGGAGCACCCCGTGCTGCTGACCGAGGCCCCCCTGAACCCCAAGGCCAACCGCGAGAAGATGAGGTGAGTGGCCCGCTCCCTCTTCTGGTGGCCGCCTCCCTCCTTCCTGGCCTCCCGGCGCTGCGCCCTTTCTCCCTGGTTCTCTCTTCTGCCGTTTTCCGTCGGACTCTCTTCTCTGCCCTGCGTCTCCTTTGGAACTCTGCCGGTTCTCGAT
+
AA>1AAAACFFFGFGD3F1AGBHHGAA000BAAAFA0EEC?GGFHGGG?AEFFHF1GHFE/E?EG/FGGEEBGCGGGG/GC/GHHG/<BC/<>CFF1F1FH????GFFG<FCCG<<FHHHHHFHGDC.C<-:@EAGEFCAGHHGCF/9CBFEGBG?-9A@F@9A@-9B////BF/9/9FBBFFFFFFFFF@BAFFFFFF--@@@@FBFFFFFFFF/;;BF-@A@AFF;FBFBF/;9F//:/@@@B-B;999
@M05620:37:000000000-D9766:1:1101:19994:8508 1:N:0:76
ACCACACCTTCTACAATGAGCTGCGTGTGGCTCCCGAGGAGCACCCCGTGCTGCTGACCGAGGCCCCCCTGAACCCCAAGGCCAACCGCGAGAAGATGACCCAGGTGAGTGGCCCGCTACCTCTTCTGGTGGCCGCCTCCCTCCTTCCTGGCCTCCCGGAGCTGCGCCCTTTCTCACTGGTTCTCTCTTCTGCCGTTTTCCGTAGGACTCTCTTCTCTGACCTGAGTCTCCTTTGGAACTCTGCAGGTTCT
+
AAAAB@AAFFFFGGGFFGFGFGFCEEEEHDHGHGEEEGG?EHHHHGEGAAEEFBEHHGHGGGEGCE>EGGGHHHCEGGGEFHHC?FGGGGCC?DGG>GFHHGHHA<FGHHFGGH/-ADDCHFHHHBDFHDCAGG<@-:ACEHHGCFFGGGGGABAEGGGGGGFFGGBFBBBFFFFFFFFF/;/BFFFB/9FFFFB.DFFFFFFFFFFFFFFFFFFFFFFFF/B9/9FF/BFFFBBF/FFFBB99BFF.99B
@M05620:37:000000000-D9766:1:1101:19358:8508 1:N:0:76
ACCACACCTTCTACAATGAGCTGCGTGTGGCTCCCGAGGAGCACCCCGTGCTGCTGACCGAGGCCCCCCTGAACCCCAAGGCCAACCGCGAGAAGATGAGGTGAGTGGCCCGCTCCCTCTTCTGGTGGCCGCCTCCCTCCTTCCTGGCCTCCCGGCGCTGCGCCCTTTCTCACTGGTTCTCTCTTCTGCCGTTTTCCGTAGGACTCTCTTCTCTGCCCTGAGTCTCCTTTGGAACTCTGCCGGTTCTCGAT
+
CCCCCCCCFFFFGGGGGGGGGGHHGGGGHGHHHGGGGGGGGHHHHGGGGGGGHHHHHHHGGGGGGGGGGGGHHHGGGGGHGHHHHGGGGGGGGGHHHHEHHHHGHHGGGGGGG-<EGHHGHHHHHGGCHHFGGGGHGHHGHHHHHG/FGFGGGB-;;DGFFFFFFFFFFFF0BBFFFBFFFFFFFFFFFFFDFFFFFDB..;9B9FFFFFFFFF00;EFF9F9BFFFFFFF/90BF9FB00@CFFF:0.:9
@M05620:37:000000000-D9766:1:1101:9733:8517 1:N:0:76
AGTGCCAGCTCTCAATCGCACAGGGGACCCAGGGCCTGGCCCCTCCATCCAGAAAACCTATGACCTCACCCGCTACCTGGAGCACCAACTCCGCAGCTTGGCTGGGACCTATGTGAGTATCCAGCGTAGGAATCTGGGAGTTGGGGAGGAGTGAGGAGTTGGGGAAAGACAGTCCTAACCGTGGAGGGTTCTGGTAAATGATGGGGTGAGGAGGGGCTCTTTGGCTCCCACCAGTCCCCCTGTCTGGTCTA
+
>ABACFFFCFFFGGGGGGGGGGHHGGGGGGHHGGGGGGHHHHGHGGHHHHHHHHHHHGHHHHHHHHHHHHHGGGGGHHHHHHHHHHGHGHHHGGFGGHHHGHHGGGHHGHHHHHHHHHHHHHHHHGEGGGGHHHHHHHHGGHHHGGGGGGGHHGHHHGHHHHGGGGGHGHHHHHHHHHHHGGGGDGGGCFGGGGFFGGGGGGGGGGFFFFFFFFFFFFFFFFFFFFFFFFFFFFFFFFFFFFFFFFFFFFB
@M05620:37:000000000-D9766:1:1101:8839:8521 1:N:0:76
GAGGCTGCTTTGGAAGAAACTCATAGATTACTGCAACAGTTCCCCCTGGACCTGGAAAAGTTTCTTGCCTGGATTACAGAAGCTGAAACAACTGGCAAGTACGTCAGGCATTTTCCCTTTAGCACTCTCGGCGACCCAATTGAACAATCCTCAGGATTTGTACTTTTAACCGACAGGCCACGGACAAAAGATTTTCCGAGCACCCCTCTGAACTCCACTGAGCCCCATGTAGCCCTTTGGCCGTTCTCGGT
+
A?>A>ACAFBBBFBBC4ECFGFGFGFDHHHBDDG4GHHBFGD5BBEAAEBBFGGFCB32GAFHFGEFBBA3A2DA33ABFFFBBFB3FBB??BF3BCGEF44?BBB12B?33B4B3BB3G33343BB?3//////<>/C?@FFFHB2@22222@01<1111<@1?1?1<1?->--->.<<<<---:.;::.:00:00:.--;.;?-;.90;090;FB9;090//.:;./9/;//9://///:-;...;9..
@M05620:37:000000000-D9766:1:1101:21970:8528 1:N:0:76
AGTGCCAGCTCTCAATCGCACAGGGGACCCAGGGCCTGGCCCCTCCATCCAGAAAACCTATGACCTCACCCGCTACCTGGAGCACCAACTCCGCAGCTTGGCTGGGACCTATGTGAGTATCCAGCGTAGGAATCTGGGAGTTGGGGAGGAGTGAGGAGTTGGGGAAAGACAGTCCTAACCGTGGAGGGTTCTGGTAAATGATGGGGTGAGGAGGGGCTCTTTGGCTCCCACCAGTCCCCCTGTCTGGTCTA
+
AA>>AFFFBFFFGGGGGGGGFGHHGGGGGGHHGGGGGGHHHHGHGGGGHHHHHGFHHGGHHHHHHHHHHHHGGEGGHHHHHHHHHHHHGHHHGGGGGHHHGHHGGGHHGHHHHHHGHHHHHHHHHGGGGGHHHHHHHHHGGHHGGGFGGGGHHHHHHGHHHGGGGGHHHHHHHHHHHHHHGGGGGGGGDGGGGGGGGGGGGGGGGGFFFFFFFFFFFFFFFFFFFFFFFFFFFFFFFFFFFFFFFFFFFFB
@M05620:37:000000000-D9766:1:1101:23205:8536 1:N:0:76
GAGGCTGCTTTGGAAGAAACTGACAGGCCATGGCAAAACTTGCTTCAGGGCCCGCGGAAGATCCCCGTTCCCCTTAAGCTAGCTCAAATGCCGGCTTATGCGTGCAACACACCACACGCAAGGAAACTCCCCCATAAAAAAATAAGGGAACAAAAAATATCACAAAAAAACAGAAAGCAAAAAAGACAGTAACCCGCCAGCACTCTTCTGAAAAAAACTCAACAAAAGTTAGCAATTTTAAATTCAACGGG
+
AAAAAAFAFFFFGBFGGGFGF1BAB1AA0B0BFFCG0B0111DD1D1D10BB///A///BB1110?//0B>BFGGF1G@1B1BB111B21BB>EG@/BBFG/?/EGF1C??CEG/////</</00<01?1///-00<1=1--.<<00.<<.//:..-.000:;00:.9--../://9/////.----/9//9//-------;;///;///////---;////-/-9-/////;;/:;:9/;//;/;;9---
@M05620:37:000000000-D9766:1:1101:5471:8541 1:N:0:76
AGTGCCAGCTCTCAATCGCACAGGGGACCCATGGCCGGGCCCCTCCATCCAGAAAACCTATGACCTCACCCGCTACCTGGAGCACCAACTCCGCAGCTTGGCTGGGACCTATGTGAGTATCCAGCGTAGGAATCTGGGAGTTGGGGAGGAGTGAGGAGTTGGGGACAGACAGTCCTAACCGTGGCGGGTTCTGGTAAATGATGGGGGGAGGAGGGGCTCTTTGGCTCCCACCAGTCCCCCTGTCTGGTCTA
+
1>1>>D1BACFFGGGGGGGGECH0FEGGGG00A0FF/EFC/EGEEE01EG1BE01BFEFGFFD1BBECHFFGGCEEHFF0>FH/EHHGGHFHEE/</GHHEEF///0BCHB112GG1F2@GGB1F/ECC/G1?F111?0><011-<F@-.<GCH0.CA//0/:A.-:;:GGF0;FF00CF9C.--=--;-A//999//BF/:BFEF--;----;9-9@FFF//BB;9AE9F--:BFFFEB@FBFF9F9B//
@M05620:37:000000000-D9766:1:1101:26475:8562 1:N:0:76
ACCACACCTTCTACAATGAGCTGCGTGTGGCTCCCGAGGAGCACCCCGTGCTGCTGACCGAGGCCCCCCTGAACCCCAAGGCCAACCGCGAGAAGATGAAACCAGGTGCGTGGCCCACTACCTCTTCTGGTGGCCGCCTCCCTCCTTCCTGGCCTCCCGGCGCTGCGCCCTTTATCACTGCTTCTCTCTTCTGCCGTTTTCCGTAGGACTCTCTTCTCTGACCTGCGTCTCCTTTGGTACTCTGCCGGTTC
+
BCCCCBBAFFFFGGGGGGGGGGHHGGGGHCGHHGGF2EF?EHEHHGGGEGGGGHHGHHHGGGGGGGGGGGGFHHHGGGGHGHHHHGGGGCGGGGHCGHHH22?/?/?1?C<ECCGH.>>0>GHHHHHHGH0CEHHCGGGGHGHHEGHHG0CBFFFFE.A9-:AC9DCBDF=FF0BF0FFF0;BFFFFFFFFFFFFFA.;AB0;BFDAFFFFFFFFFF09B09/;BFFFFFFFFF00/.;FFFBBF09-;9.
@M05620:37:000000000-D9766:1:1101:20160:8566 1:N:0:76
ACCACACCTTCTACAATGAGCTGCGTGTGGCTCCCGAGGAGCACCCCGTGCTGCTGACCGAGGCCCCCCTGAACCCCAAGGCCAACCGCGAGAAGATGAGGTGAGTGGCCCGCTACCTCTTCTGGTGGCCGCCTCCCTCCTTCCTGGCCTCCCGGCGCTGCGCCCTTTCTCACTGGTTCTCTCTTCTGCCGTTTTCCGTAGGACTCTCTTCTCTGACCTGCGTCTCCTTTGGAACTCTGCCGGTTCTCGAT
+
BBBBB4AAFFFFFFGFGGFGGGHHGFGEHFHHHGGGGGGCGHHHHGGGGGGGHHGHHHHEEEGGGGGGGGGGGHHGGGGHGHHHGFGGGGGGGGHHHEHHFGF1FHFGGHHGGC-CHHHFGHHDG=/<CFGGGDGHGHHGHHHHHG/CFFFGGBA??CFGF=>DDFFFFFF/BF/FBFFFFFFFFFFF/BBAAFFFFFBA.AFFFFFFFFFFFFE/;9BF.9DBFFF/;//;/;BFFBF//9B9AAF/9/;
@M05620:37:000000000-D9766:1:1101:19260:8584 1:N:0:76
ACCACACCTTCTACAATGAGCTGCGTGTGGCTCCCGAGGAGCACCCCGTGCTGCTGACCGAGGCCCCCCTGAACCCCAAGGCCAACCGCGAGAAGATGAGGTGAGTGGCCCGCTCCCTCTTCTGGTGGCCGCCTCCCTCCTTCCTGGCCTCCCGGCGCTGCGCCCTTTCTCACTGGTTCTCTCTTCTGCCGTTTTCCGTAGGACTCTCTTCTCTGCCCTGAGTCTCCTTTGGAACTCTGCCGGTTCTCGAT
+
BBBBBBBBFFFFGGGGGGGFGGHHGFGFDFHHFGGGGGGGGHHHHGGGDEGGHHFHHHHGGGGGGGGGGGGHHHHGGGGHGHHHHGGFGGGGGGHHFHHHH?FFFHHGGGHGGGGGGHHHHHHHFGGFHHGGGGGHGHHGHHHHHGEGGGGGGGGGADGFFFFFFFFFFFF/BFBFFFFFFFFFFFFFFFFFFFFFFFFFFFFFFFFFFFFFFFF/FFFFBFFFFFFFFFFFFFFFFEFFFFFFFFF/EFB
@M05620:37:000000000-D9766:1:1101:20151:8587 1:N:0:76
ACCACACCTTCTACAATGAGCTGCGTGTGGCTCCCGAGGAGCACCCCGTGCTGCTGACCGAGGCCCCCCTGAACCCCAAGGCCAACCGCGAGAAGATGAGGTGAGTGGCCCGCTACCTCTTCTGGTGGCCGCCTCCCTCCTTCCTGGCCTCCCGGAGCTGCGCCCTTTCTCACTGGTTCTCTCTTCTGCCGTTTTCCGTAGGACTCTCTTCTCTGACCTGAGTCTCCTTTGGAACTCTGCAGGTTCTAGAT
+
BBAABABBFFFFGGGGGGGGGGHHGFFGHCGHHGGCEGGGGHHHHGGGGGGGFHHHGHHGGGGGGGGGGGGHHHHGGGGHGHHHHGGGGGGGGGHHHH2FFGHH<GHGFGHCGCCFHHHGHHHGBDGGHHGGGGGHGHHGHEHFGCBAFEFGE.-9ABFGGBDGFFFFFFFFFFFFFBBFFFFBFFFFFFF99FFFFF/A?AFFFFFFFFFFFFFFFFFFFFFFFFFFFFFFFFFFFFFFFFFFFFFBFF;
@M05620:37:000000000-D9766:1:1101:13245:8598 1:N:0:76
ACCACACCTTCTACAATGAGCTGCGTGTGGCTCCCGAGGAGCACCCCGTGCTGCTGACCGAGGCCCCCCTGAACCCCAAGGCCAACCGCGAGAAGATGAGGCGAGTGGCCCGCTCCCTCTTCTGGTGGCCGCCTCCCTCCTTCCTGTCCTCCCGGCGCTGCGCCCTTTCTCCCTTGTTCTCTCTTCTGCCGTTTTCCGTCGGACTCTCTTCTCTGCCCTGCGTCTCCTTTGGAACTCTGCCGGTTCTCGAT
+
BBBBBBB3>BBFGGGGGGFGGGHHGEGA4AGHHFFF?EEFCHHHHGGEAEEGBGBGGHHEEECFGGGGGEFGHHHGGGGHGHHHHGGGGG/BFGHEFHHGH/>/ADHGG<>DGG@DEHHHHHHHGHHGC:AD-AEGGGGGGGGGGG0;CFBFGGFGFAFFFFBFF>FFFFFFFF/;FFFFBFFFFFFFFFF9AFEFFAB.@B-9@BFFFFFFFFF/BABF.BD@9FFBF/B/B/9/;//;;@C9A.;/;/B
@M05620:37:000000000-D9766:1:1101:21578:8619 1:N:0:76
AGTGCCAGCTCTCAATCGCACAGGGGACCCAGGGCCTGGCCCTTCCACCCGGAAACCTCTGGACCCCCCCCCCAACTGGGGGAACCACCTCCGCAGCTGGGCTGGGCCTTAGGGGAGATTCCACGGCAGGATCTTGGGGGTTGGGGGGGGGGGGGGGGTGGGGGAAAGCCGGTCTTACCGGGGGGGGGTCCTGGAAAAGGTTGGGGGAGGGGGGGCCCCTTGGCTCCCAACCAGCCCCCCGGCTGGGCTAT
+
ABABBFFFCFFFGGGGGGGGGGHGGGGGGGHH2EGGGGHHHH23BAB3BE00EGG3G333335BB11/>E///</?33BF<///?FG//=?//////?1>..0>EA.>.0000...-./0<;00.---;-C0/00;C99-=-ADF9-;------;9--;-;CF=FF../.---;.0;0B.--;9-;C@F..0;//;F//.00;@F----;--;CF----;F/B/00;A//;9...;DFF-9----;../.0
@M05620:37:000000000-D9766:1:1101:9827:8624 1:N:0:76
ACCACACCTTCTACAATGAGCTGCGTGTGGCTCCCGAGGAGCACCCCGTGCTGCTGACCGAGGCCCCCCTGAACCCCAAGGCCAACCGCGAGAAGATGCCGAGATTGGCGCCCTACTTCTTCTGGTGGCCGCCTCCTCCCTCCTTCCTCTCCTCCCGCTGCTCCCCTTTTCCTCGCTGCTTCTCTCTGCTGCCGTCCGCAGTACTCCTCTCTCCGCTCTCCGTCGCCTCTGGAACTATTCAGCATCTTGTA
+
BBBBBBBBFFBDFGGFBGGFBGGHG?EGGGDCFFEGAEGCEHCEAEGFGGGFHHHFGFHA0@@EFGFEGGGFGHHGGGGHGEHHHGFGGGFFFGHHHHE2//<//11?0-.->-0>00=0=GH00DGD..=DG.EH//;EH/C/C0/000;C0//;:--;A00;.././;////.-;..:////;FF/F/;/.-;-.---9.;/////.;BF//...-.//...--;;.//////////;/;////;////
@M05620:37:000000000-D9766:1:1101:9813:8639 1:N:0:76
ACCACACCTTCTACAATGCGCTGCGTGTGGCTCCCGAGGAGCACCCCGTGCTGCTGACCGAGGCCCCCCTGAACCCCAAGGCCAACCGCGAGAAGATGAGGTGAGTGGCCCGCTCCCTCTTCTGGTGGCCGCCTCCCTCCTTCCTGTCCTCCCGGCGCTGCGCCCTTTCTCCCTTGTTCTCTCTTCTGCCGTTTTCCGTCGGACTCTCTTCTCTGCCCTGCGTCTCCCTGTGAACTCCTCCGGTTTTCGAT
+
ABBAAAB3BBCFGGGGFG4AECGGGEE22ABBAAAA2AAE?FEHHFG0ABBFBGGGHHG>>@?EFEGGGGFBCGHGGGEHEEFHHG?/>B<>BGHBFGGFH??1?FHGG?>ACC-<CGHHHHHHHFGD..;;CDEHGHHGGGGGGG0;;;BGG?A??;@FFF-;B=FFFF/BFF;FFFFF;BFFFFFF;;B;:FFBFFFFFF@9@/;BFFFFFFF/;99F?FF9999/;/9;;;//;//;:AD;;.;;-;B
@M05620:37:000000000-D9766:1:1101:11751:8650 1:N:0:76
AGTGCCAGCTCTCAATCGCACAGGGGACCCAGGGCCTGGCCCCTCCATCCAGAAAACCTATGACCTCACCCGCTACCTGGAGCACCAACTCCGCAGCTTGGCTGGGACCTATGTGAGTATCCAGCGTAGGAATCTGGGAGTTGGGGAGGAGTGAGGAGTTGGGGAAAGACAGTCCTAACCGTGGAGGGTTCTGGTAAATGATGGGGTGAGGAGGGGCTCTTTGGCTCCCACCAGTCCCCCTGTCTGGTCTA
+
ABABBFFFCFFFGGGGGGGGGGHGGGGGGGHHFGGGGGHHHHGHGGHHHHHHHHHHHGHGHHHHHHGHHHHGGGGGHGHHHGGGGHHGGHHHGGCGGFHHGGHGGGHHGHHHHHHHHHHHHHHHHGCGGGHHGHHHHHHGFHHHGGGGGGGHHHHHHGHHHHGGGGHHHHHHHGHHHHHHGGEGGGGGCFGGGGFGGGGGGGGGGGFFFFFFFFFFFFFFFFFFFFFFFFFFFFFFFFFFFFFFFFFFFFB
@M05620:37:000000000-D9766:1:1101:22451:8655 1:N:0:76
ACCACACCTTCTACAATGAGCTGCGTGTGGCTCCCGAGGAGCACCCCGTGCTGCTGACCGAGGCCCCCCTGAACCCCAAGGCCAACCGCGAGAAGATGAGGTGAGTGGCCCGCTCCCTCTCTTGGGGCCGCCTCCCTCCTTCCTGGCCTCCCCGCGCTGCGCCCTTTCTCACCTGTTCTTTTCTCTGCCGGTTTCCGGACGACTCCCTTTTCTGCCCTTGGTCTTCTTTGGAACTCTGCAGGGTCTTGATT
+
CBCCDDDDFFFFGGGGGGGGGGHHGGGEDGHHHFGGGGGGGHGHHGGGDGGGGHGHHHGGGGFGGGGGGGGHGHHGGGGHGHHHHGGGGGGGGGHHHHHHH???FGHGGGHGGGGGGHHH/00=0.<.A:-;..;E//;/;0C90;9C0.;E.:--9--:--;B-;F0000;.0:0;000000;0000;9:@DF0;.-.-;-@..09/;000000;A0//00000;0;;0B0;B000;000;-;/900000
@M05620:37:000000000-D9766:1:1101:22561:8656 1:N:0:76
ACCACACGTCTTAACTCCAGTCCGGAAGCGCACCCGTCTGCACTCCAGTCAACATAATCTATCTCGAATGCCGTCCTCTGCTTGACAAACAAAAAATCTGCTTTCACCAAAACCTACTCACCTTCTGTCTTAAGCCCCCCCCCCTCCTTACCATCCCCAGCCTCCTCCTCTACACACTCGCCGTCTCAGCCACGCTCCCGATCATTATGCTATCCATCAGATCTCCTCCGCGATGACCCGCGAGATGACAC
+
?AAAAAADCAB>B3FFG1BBB110A0AB0A0EEABEE/AB12BABGHHGGHBB1AAD2BBGD2FGH1>BBFG//>//BB@@B1@B11B0/0?F0//0B221B>11>211/?/0/010111101111122B222111/<//<-<--../00:/00/.:./;..//.//://000090./9.----;.900//-----9-------/////9/B////////////9//9/-:----/:/--;-----/////
@M05620:37:000000000-D9766:1:1101:13554:8671 1:N:0:76
ACCACACGTCTTAACTCCAGTCACCTGACGCTATCTCGTATGCCGTCTTCTGCATGACCAAAAAAAAAACCGATATGTGTAGACCGAATTCCGCCGCTTGGGTAGGACCTATGTTGAGTATCCAGCCTAGGAATCTGGGAGGTGGGGACGAGTGAGGAGGTGGGGAGAGACAGTGCTAACCGTGGAGGGGCATGGGAAATGAGGGGGGGAGGAGGGGCACTGTTGCTCCAACCAGTAGCAGCCTCTCGTCT
+
BBB?ABBBBA4>BFGGGAAB5B4DABBBBAEEEEHEDBAE3AFFABAFEHHHF5ADBFEGFAAFE0>//11>/>//4444BB443//>/?4BB/?>>/?///?1/?11??1111@1?111111??0.0<00>1>1<11><C-<..=@.--::.:00.;....9--;-.;EFBF0////99.9..9999----.9..;/9;/;//.9;-9--9:99----9.;/;////////;9.;/////9..9//;A.9
@M05620:37:000000000-D9766:1:1101:10473:8673 1:N:0:76
ACCACACCTTCTACAATGAGCTGCGTGTGGCTCCCGAGGAGCACCCCGTGCTGCTGACCGAGGCCCCCCTGAACCCCAAGGCCAACCGCGAGAAGATGCGGAGGGTAGCGCCCTCCCTCTTCTGGTGGTGGCCTCCCCCCTCCCTGCTGTCCCGCCGGTGCGGCCTTTTTTCCTACTTCTTTCCTCTGCTGCCTTTCGCCGGAGTATTCTCTTCGCCGTCCGTATTCTCCTGAGGACCTCTGCATGTTCTT
+
ABA?ABBBFFFFGGGGDGEFGFHHGEEAE2GHFFGDEGGGGHHHHGGGDEGGGHHFHHHFCGGGGDGGGGGFHHHGGGGHEFHHHGE?DGCCGGHGBF1//<>/-.0>1>--<-.<./</=GHD0=GD..;CG0;G..;AB.C.;0./00;C0--;9--;B--;-.///;-;////;//;////;BF/F/;/./;//..;9-9-9////;BF//.;.---;-.../;;/////../.:;B/B////;////
@M05620:37:000000000-D9766:1:1101:3614:8709 1:N:0:76
ACCACACCTCTACCATGAGCTGCGTTTGGCTCCCGAGGAGCACCCCGTTCTGCTTCCCGAGGCCCCCCTGCACCCCCAGGCCAACCGCGAGAAGATGAACCCAGGTGAGTGGCCCGCTACCTCTTCTGGTGGCCGCCTCCCTCCTTCCTGGCCTCCCGGAGCTGCGCCCTTTCTCACTGGTTCTCTCTTCTGCCGTTTTCCGTAGGACTCTCTTCTCTGACCTGCGTCTCCTTTGGAACTCTGCAGGTTCT
+
BBABBBB3CF4BFGGFGBBBBABAEEEFCB3BFAEAAE2AAFGHGGAEFBBFHDA5BBAA>EGGGGGG>?1BGHGGEG/?/??FGGC/</>/?22?F2??GGGGFGF1??GEFH?@CC-AGHHHHHHHEHHGHFCGGGGHGGHGHHGGGGGGGGGGGA@-9;ABFGFFFFFFFFFFFFFFFFFFFFFFFFFFFFADDFFFFDFFFBFFFFFFFB9;FFFFFFFF.@DAFFFFFFBFFFFFFFFFFFFFFFF
@M05620:37:000000000-D9766:1:1101:22991:8712 1:N:0:76
AGTGCCAGCTCTCAATCGCACAGGGGACCCAGGGCCTGGCCCCTCCATCCAGAAAACCTATGACCTCACCCGCTACCTGGAGCACCAACTCCGCAGCTTGGCTGGGACCTATGTGAGTATCCAGCGTAGGAATCTGGGAGTTGGGGAGGAGTGAGGAGTTGGGGAAAGACAGTCCTAACCGTGGAGGGTTCTGGTAAATGATGGGGTGAGGAGGGGCTCTTTGGCTCCCACCAGTCCCCCTGTCTGGTCTA
+
BCABCFFFCFFFGGGGGGGCGGHGGGGGGGHHFGEGGGHHHHGHGGHHHGHHHFHHHGHHHHHHHHHHHHHGGEGGHHHHGGHHHHHGGHHHEGFGGHHHGHHGGGHHGHHGHHHHHHHHHHHHHGGGGGHHHHHHGHHGGHHHGGGGGECFGDHHHGHHHHGGGGGHHHHHHHHHHHHHGGGGGGGGFGGGGGGFGGGGGGGGGGFFFFFFFFFFFFFFFFFFFFFFFFFFFFFFFFFFFFFFFFFFFFF
@M05620:37:000000000-D9766:1:1101:21851:8731 1:N:0:76
AGTGCCAGCTCTCAATCGCACAGGGGACCCAGGGCCTGGCCCCTCCATCCAGAAAACCTATGACCTCACCCGCTACCTGGAGCACCAACTCCGCAGCTTGGCTGGGACCTATGTGAGTATCCAGCGTAGGAATCTGGGAGTTGGGGAGGAGTGAGGAGTTGGGGAAAGACAGTCCTAACCGTGGAGGGTTCTGGTAAATGATGGGGTGAGGAGGGGCTCTTTGGCTCCCACCAGTCCCCCTGTCTGGTCTA
+
>AAABFFFBFFFGGGGGFGGGGHHFEFGGGFHGGGGFFHHHHGEGGHBFGCGFHFHHGHFHHEGHHHFHHHGGGFGHHHFHGH?GGHHGHHHGG/EEGHHGHF/?EGHGHHHHHEHHDGHHHGHHGEDFGHHHHHHHHHE?GGFGFGGGGGHHHGFFDCCFHGCFGHHHHHHHGHGHHHHGEFAFGGGAFGGFGFGFGGBFFFF..DFFFFFF?BFDFFFFFFFFFFAEFFFFFFFFFFFFFFFFBBB;F9
@M05620:37:000000000-D9766:1:1101:23023:8772 1:N:0:76
ACCACACCTTCTACAATGAGCTGCGTGTGGCTCCCGAGGAGCACCCCGTGCTGCTGACCGAGGCCCCCCTGAACCCCAAGGCCAACCGCGAGAAGATGAACCCAGGTGCGTGGCCCGCTACCTCTTCTGGTGGCCGCCTCCCTCCTTCCTGGCCTCCCGGCGCTGCGCCCTTTCTCACTGGTTCTCTCTTCTGCCGTTTTCCGTAGGACTCTCTTCTCTGACCTGAGTCTCCTTTGGAACTCTGCAGGTTC
+
>>>>AA1AFFF13GGBEFGD11B1ABEFHEHHFGFEEEE/EHHHHGAEAAEEG1BGGGFGGGGGCE/FGGGHHF/>EGGEEGHE/F?<CCCC/AFG1?FGFHFF//??1<FE@C0F@C--<<GFDD<GD0GCA..:--;:GGGGB/;FGGGF.A9.A.;A?A=@@F?>F@@FFFFFFFF/-9;FFFFFFFFFFFF?BFFEFF?B-;99BFFFBFFF/;FF/9/99/9FFFFFB/:9//99/FF/B/9-9B/
@M05620:37:000000000-D9766:1:1101:17952:8780 1:N:0:76
ACCACACCTTCTACAATGAGCTGCGTGTGGCTCCCGAGGAGCACCCCGTGCTGCTGACCTAGGCCCCCCTGAACCCCCAGGCCAACCGCGCGAAGATGAACCCAGGTGCGTGGCCCGCTCCCTCTTCTGGTGGCCGCCTCCCTCCTTCCTGGCCTCCCGGCGCTGCGCCCTTTCTCACTGGTTCTCTCTTCTGCCGTTTTCCGTCGGACTCTCTTCTCTGCCCTGCGTCTCCTTTGGAACTCTGCCGGTTC
+
B?BBBBBBFFFFGFGGGG5FFGHHGFEB4EGCGDEGE?2EEHGHHGG0EEEGHGFFDGF53B3GHGGGGGEHHHHGG/>EGGGHHEE@EC<B@/@DHFFFHHG//<FGF/F/>CGHCGG?EFHHHHHHFGH/?GF?DCGGHGGGGGGGGGGBFFGGGG??D-BB>DBFFFFFFFFF/FF/BFFFFFFFFFFFBFFFFFFFFFAF;@B-@@FFFFFFFFFFBF.BFFFDBDFFFFFFF//;FFFBF9-9@D.
@M05620:37:000000000-D9766:1:1101:6440:8793 1:N:0:76
ACCACACCTTCTACAATGAGCTGCGTGTGGCTCCCGAGGAGCACCCCGTGCTGCTGACCGAGGCCCCCCTGAACCCCAAGGCCAACCGCGAGAAGATGAGGTAAGTGGCCCGCTACCTCTTCTGGTTGCCGCCTCCCTCCTTCCTGGCCTCCCGGAGCTGCGCCCTTTCTCACTGGTTCTCTCTTCTGCCGGTTTCCGTACGACTCTCTTCTCTGACCGGAGTCTCCTTTGGAACTATGCAGGTTCTAGAT
+
CCCCCCCCFFFFGGGGGGGGGGHHGGGBFEHHHGGGGGGGGHHHHGGGGGGGHHHHHHHGGGGGGGGGGGGHHHHGGGGHGHHHHGGGGGDGGGHHHHH22<22?GH1/?/AD-C@GHF111110<0C<DD-<A.;EHHG/GHHHB/C.0:CFD----.:/;-9C9:9FF//BFFE9;//;BFF:////;9--..9/.;..;.9.::FFB///BF/BB-9-9;9/9/9B9:///////9///;://9//;;
@M05620:37:000000000-D9766:1:1101:17943:8799 1:N:0:76
ACCACACCTTCTACAATGAGCTGCGTGTGGCTCCCGAGGAGCACCCCGTGCTGCTGACCGAGGCCCCCCTGAACCCCAAGGCCAACCGCGAGAAGATGAACCCAGGTGAGTGGCCCGCTACCTCTTCTGGTGGCCGCCTCCCTCCTTCCTGGCCTCCCGGCGCTGCGCCCTTTCTCACTGGTTCTCTCTTCTGCCGTTTTCCGTAGGACTCTCTTCTCTGACCTGCGTCTCCTTTGGAACTCTGCAGGTTC
+
CCCCCDDEFFFFGGGGGGGGGGHHGGGFFGHHHGGGGGGGGHHHHGGGGGGGHHGHHHHGGGGGGGGGGGGHHHHGGGGHGHHHHGGGGGGGGGHHHHHHHHGGHGHH1GGHGGHHGGGCGHHHHHHHHHHHGHHGGGGGHGHHGGGGGGGGGGGGGGGG?DFFFFFFFFFFFFHHFFFFFFFFFFHFFFFFHFFFDFFFFFFFAFFFFFFFFFHHHFFFBFFFF.CFFFFFFFHFFFFFFFFFF<FFFF0
@M05620:37:000000000-D9766:1:1101:6423:8800 1:N:0:76
ACCACACATTCTACAATGCGCTGCGTGTGGCTCCCGAGGAGCACCCCGTGCTGCTGACCGAGGCCCCCCTGAACCCCAAGGCCAACCGCGCGAAGATGAGGCGTGTGGCCCGCTCCCTCTTCTGGTGGGCGCCTCCCTCCTTCCTGTCCTCCCGGCGCTGCGCCCTTTCTCCCTTGTTCTCTCTTCTGCCGTTTTCCGTCGGATTATCTTCTCTGACCTGCGTTTCCCTGTGATCTCCTCCGGTTTTGGAT
+
BBBBBBB3BBDFGFFGGGBEGGGGGGGB2EGFG2AA2EAEDGFGHGG0AEEGFHGHHHH0>/EGGGGGGGEHFHHGGGGHGHHHHGGGFG<BDGG?FGG1F?<.>CCE.<.<AC-;CFHHGHHGHGHG;:;BDCE9EFGGGGGGGF090;9CGG>BF-;@AF-;;@FFFF:BFF/9;B9;9;BBFBF//:;;9;AB9;FFCBF.;/9;BFFFFFF/;/;;9@D.-9//;/;:////:/;9;DD@D;;.-/9
@M05620:37:000000000-D9766:1:1101:9423:8839 1:N:0:76
ACCACACCTTCTACAATGAGCTGCGTGTGGCTCCCGAGGAGCACCCCGTGCTGCTGACCGAGGCCCCCCTGAACCCCAAGGCCAACCGCGAGAAGATGAACCCAGGTGCGTGGCCCGCTCCCTCTTCTGGTGGCCGCCTCCCTCCTTCCTGGCCTCCCGGCGCTGCGCCATTTCTCACTGGTTCTCTCTTCTGCCGTTTTCCGTAGGACTCTCTTCTCTGCCCTGCGTCTCCTTTGGAACTCTGCAGGTTC
+
AAA1AAAAFFFFGGGGFGGEF1FAEAAEGEHHBFGGCGG?GHHHHGGGFEGFHHHFHHGEEGGGG?EGGGGFH>EEGGCG/CHFHGE/>CC@/CCGFHDFGHG?<?<F1>FE@C0FCCC-EEBGGH0DGDGGGA.A@C.:EFGG.90C;BFCFABFE.9-;@-;@B@-B-;FBBFF/BFFBFFFFFFFFFFFFFB?ABF-BFAF--;/;FFBBFFFFBFF;F-/9-;A@BFBF//99/:B/FFFF/9;AF/
@M05620:37:000000000-D9766:1:1101:13025:8859 1:N:0:76
ACCACACCTTCTACAATGAGCTGCGTGTGGCTCCCGAGGAGCACCCCGTGCTGCTGACCGAGGCCCCCCTGAACCCCAAGGCCAACCGCGAGAAGATGAGGTGAGTGGCCCGCTCCCTCTTCTGGTGGCCGCCTCCCTCCTTCCTGGCCTCCCGGCGCTGCGCCCTTTCTCCCTGGTTCTCTCTTCTGCCGTTTTCCGTAGGACTCTCTTCTCTGCCCTGAGTCTCCTTTGGAACTCTGCCGGTTCTCGAT
+
DCCCDEDCFFFFGGGGGGGGGGHHGGGAAFHGHGGGDGGGGHHHHGGGGGGGGHHHHHHGGGGGGGGGGGGHHHHGGGGHGHHHHGGGGGGGGGHHHHGHH=FGGHHGGFGGGG-CFHHHHHHHHHHGHHFGGGGHGHHGHHHGHG/FFGGGGGCADGGFFFFFFFFFFFF1FF0<BFFFFFFFFFFFFFFBDFFFFDF.<DBFFFFFFHHFFFF0<EFF/BFFFFFFFEBFF<FFFB:BBBFDFAF1<FF
@M05620:37:000000000-D9766:1:1101:12942:8872 1:N:0:76
ACCACACCTTCTACAATGAGCTGCGTGTGGCTCCCGAGGAGCACCCCGTGCTGCTGACCGAGGCCCCCCTGAACCCCAAGGCCAACCGCGAGAAGATGAGGTGAGTGGCCCGCTCCCTCTTCTGGTGGCCGCCTCCCTCCTTCCTGGCCTCCCGGCGCTGCGCCCTTTCTCACTGGTTCTCTCTTCTGCCGTTTTCCGTAGGACTCTCTTCTCTGCCCTGAGTCTCCTTTGGAACTCTGCCGGTTCTCGAT
+
ABCCCCCBFFFFGGGGGGGGGGHHGGGGHGHHHGGGGGGGGHHHHGGGFGGGHHHHHHHGGGGGGGGGGGGHHHHGGGGHGHHHHGGGGGGGGGHHHHHHHFFGHHHGGHHGGG-EGHHHHHHHHDGGHHGGGGGHGHHGHHHHGG/FGGGGGGG:BGGFFFFFFFFFFFF0BF0FBFFFFFFFFFFFFFFDFFFFFFF?FFFFFFFFFFFFFFF0FFFFBF:FBFFFFFFFFBFFF:0B0@DFFFFBEFB
@M05620:37:000000000-D9766:1:1101:21679:8878 1:N:0:76
ACCACACTTCTACAATGAGCTGCGTGTGGCTCCCGCGGAGCACCCCGTGCTGCTGACCGAGGCCCCCCTGAACCCCAAGGCCAACCGCGCGAAGATGCGGTGAGTGGCCCGCTCCCTCTTCTGGTGGCCGCCTCCCTCCTTCCTGGCCTCCCGGCGCTGCGCCCTTTCTCACTGGTTCTCTCTTCTGCCGTTTTCCGTAGGACTCTCTTCTCTGCCCTGAGTCTCCTTTGGAACTCTGCAGGTTCTCGATC
+
BBBBBBBFFFBBFGGGG5BBAB4AAFEHGHHGGGE2AF0AAAGHGGEE1EFHH@3DFGGGGGGGGGGGEF2FFHGGGGGGHHHHGGCCF/>>C/?DG1>CA-FHG1CEHHGGG-EGHHHHGHHHHHGHHCDGGGGGGGGGGGGGGGGGGGGGDF-BFFFFFFFFFFFFFFFFFFFFFFFFFFFFFFFFFFADFFFFFFFDFFFFFFFFFFFFFFBFFFFFFFFFFFFFFFFBFFFFFFF/BFAFFF/E/FA
@M05620:37:000000000-D9766:1:1101:19699:8894 1:N:0:76
ACCACACCTTCTACAATGAGCTGCGTGTGGCTCCCGAGGAGCACCCCGTGCTGCTGACCGAGGCCCCCCTGAACCCCAAGGCCAACCGCGAGAAGATGAGGTGAGTGGCCCGCTCCCTCTTCTGGTGGCCGCCTCCCTCCTTCCTGGCCTCCCGGCGCTGCGCCCTTTCTCACTGGTTCTCTCTTCTGCCGTTTTCCGTAGGACTCTCTTCTCTGCCCTGAGTCTCCTTTGGAACTCTGCCGGTTCTCGAT
+
CCCCCDCDFFFFGGGGGGGGGGHHGGGFEGHHHGGGGGGGGHHHHGGGEGGGHHHHHHHGGGGGGGGGGGGHGHHGGGGHGHHHHGGGGGGGGGHHHHGHH?FGHHHGGHHGGGCGGHHHHHHHHHHGHHGGGGGHGHHGHHHHHGEGGGGGGGGDGGGFFFFFFFFFFFF0BFBFFFFFFFFFFFFHFFFBDFFFFFFADFBFFFFFFHHHFHF0<EFF/FFFFFFFFFFFEBFFFFFFBDFFFFF0ABB
@M05620:37:000000000-D9766:1:1101:19427:8927 1:N:0:76
ACCACACCTTCTACAATGAGCTGCGTGTGGCTCCCGAGGAGCACCCCGTGCTGCTGACCGAGGCCCCCCTGAACCCCAAGGCCAACCGCGAGAAGATGAACCCAGGTGCGTGGCCCGCTCCCTCTTCTGGTGGCCGCCTCCCTCCTTCCTGGCCTCCCGGCGCTGCGCCCTTTCTCACTGGTTCTCTCTTCTGCCGTTTTCCGTAGGACTCTCTTCTCTGCCCTGCGTCTCCTTTGGAACTCTGCCGGTTC
+
CCCCCCCCFFFFGGGGGGGGGGHHGGGFHGHHHGGGGGGGGHHHHGGGGGGGHHHHHHHGGGGGGGGGGGGHHHHGGGGHGHHGHGGGGGCGGGHHHHHHHHGFEEH<1AFG@DHHGGG-CCHHHHHHFDGGGHHCGGGGGGGGGGGGGGGFGGGGGGG-ADCFFFFFFFFFFFFFBFFFBFFFFFFFFFFFFFBFDFFFFFFF;DA0;FFFFFFFFFFF0BEF.::.9AFFFFFFFFFFFFFFF0;>BD.
@M05620:37:000000000-D9766:1:1101:5755:8943 1:N:0:76
ACCACACCTTCTACAATGAGCTGCGTGTGGCTCCCGAGGAGCACCCCGTGCTGCTGACCGAGGCCCCCCTGAACCCCAAGGCCAACCGCGCGAAGATGAACCCAGGTGCGTGGCCCGCTCCCTCTTCTGGTGGCCGCCTCCCTCGTTCCTGGCCTCCCGGCGCTGCGCCCTTTCTCACTGGTTCTCTCTTCTGCCGTTTTCCGTAGGACTCTCTTCTCTGCCCTGCGTCTCCTTTGGAACTCTGCAGGTTC
+
BBBBBBB>BFFFGGGGGG5FGGHHGEGBAEHGGBFE2EEGGHDGHGGAEEEGGHHHGHHAEEGGGGGGGGGHFHHGGGGHGHHHHGGGGG/>CGGCGHHHHHAFFFHF1@FDAD>GG<ACGGHHHH;CGHGGGGHGGGGGGGGG-;CF;CFCGGGFG.;@BFBFFFFFFFFFFFFF/FFFFFFFFFF9;BFFFF/;AD/EFBDF.9A/;FFFFFFFFBFFFF.;A9@;;.;BFFFFFFFFF9:FF/;AFF/
@M05620:37:000000000-D9766:1:1101:22441:8944 1:N:0:76
AGTGCCAGCTCTCAATCGCACAGGGGACCCAGGGCCTGGCCCCTCCATCCAGAAAACCTATGACCTCACCCGCTACCTGGAGCACCAACTCCGCAGCTTGGCTGGGACCTATGTGAGTATCCAGCGTAGGAATCTGGGAGTTGGGGAGGAGTGAGGAGTTGGGGAAAGACAGTCCTAACCGTGGAGGGTTCTGGTAAATGATGGGGTGAGGAGGGGCTCTTTGGCTCCCACCAGTCCCCCTGTCTGGTCTA
+
ABAABFFFCFFFGGGGGGGGGGHGGGGGGGHHFFGGGGHHHHGHGGHHHHHHHHHHHGHHHHHHHHHHHHHGGEFFHHHHFGHHHHHHGHHHGGGGGHHHGHHGGGHHGHHHHHHHHHHHHHHHHGGGGGHHHHHHHHHGGHHHGGGGGGGHHHHHHGHHHHGGGGHHHHHHHHHHHHHHGGGGGGGGCFFGGGGGGGGHHHGGGGFFFFFFFFFFFFFFFFFFFFFFFFFFFFFFFFFFFFFFFFFFFFB
@M05620:37:000000000-D9766:1:1101:19431:8950 1:N:0:76
ACCACACCTTCTACAATGAGCTGCGTGTGGCTCCCGAGGAGCCCCCCGTGCTTCTGACCGAGGCCCCCCTGAACCCCAAGGCCAACCGCGAGAAGATGAACCCAGGTGAGTGGCCCGCTACCTCTTCTGGTGGCCGCCTCCCTCCTTCCTGGCCTCCCGGAGCTGCGCCCTTTCTCACTGGTTCTCTCTTCTGCCGTTTTCCGTAGGACTCTCTTCTCTGACCTGAGTCTCCTTTGGAACTCTGCAGGTTC
+
AAAAA4AAFFFFGGGGGGGBGFHHGGEGAEFGHGGG2FG22F2FEGFGGGFF5FGGGHHGGC/EFGGEGGG2BGHEGGGHGHHHHGGGGGGGFGH1GBF?FGGE??FFFFGHCEGHGGGGGHHGDGDCCCG/CFHDGGGGGGGGECFFGFFGGGGGGGA-BBBFFFFFFFFFFFFFFFFFFBFFFFFFFFFFFFFF;AFEFF.;F.ABFFFFFFFFFFFFFFFFFFFBFFFF9BF//99BBFFBFF:AFF/
@M05620:37:000000000-D9766:1:1101:22890:8965 1:N:0:76
ACCACACCTTCTACAATGAGCTGCGTGTGGCTCCCGAGGAGCACCCCGTGCTGCTGACCGAGGCCCCCCTGAACCCCAAGGCCAACCGCGAGAAGATGAGGTGAGTGGCCCGCTCCCTCTTCTGGTGGCCGCCTCCCTCCTTCCTGGCCTCCCGGCGCTGCGCCCTTTCTCACTGGTTCTCTCTTCTGCCGTTTTCCGTCGGACTCTCTTCTCTGACCTGAGTCTCCTTTGGAACTCTGCCGGTTCTCGAT
+
CCCCCCCCFFFFGGGGGGGGGGHHGEGEGFHHHGGEGGGGGHGHHGGGGGGGHHHHHHHGGGGGGGGGGGGHHHHGGGGHGHHHHGGGGGDGGGHHHGHHH?FFHHHGGHHGGG-EGHHHHHHHHGHGHHGGGGGHGHHGHHHHHGBFGGGGGGGDGGGFFFFFFFFFFFF/BFFFFFFFFFFFFFFFFFFADFFFFFB.9BDFFFFFFFFFFFF/:FFF/BFFFFFFFFFFFFFFFFFF/>B@FFF/:BB
@M05620:37:000000000-D9766:1:1101:7001:8971 1:N:0:76
AGTGCCAGCTCTCAATCGCACAGGGGACCCAGGGCCTGGCCCCTCCATCCAGAAAACCTATGACCTCACCCGCTACCTGGAGCACCAACTCCGCAGCTTGGCTGGGACCTATGTGAGTATCCAGCGTAGGAATCTGGGAGTTGGGGAGGAGTGAGGAGTTGGGGAAAGACAGTCCTAACCGTGGAGGGTTCTGGTAAATGATGGGGTGAGGAGGGGCTCTTTGGCTCCCACCAGTCCCCCTGTCTGGTCTA
+
>AAAAFFFCFFFGGGGGGGAF?FFGGEFGGHHBFFGGGHHHHGHGGHHHHGHHHHHHGHHHHHHHHHHHHHGG>EEHHHH2FGGHHC?EHHHGGGGGFHHGHHGGGHHGHHHHHHHHHHHHHHHHGDGGGHHHHHHHHHGGHHHGGEGG.EHHFHHHGHHHHGGGGHHHHHHHGHHHHHHGGGGGGGGEFGFGGFGGGGGGGGGGGFFFFFFFFFFFFFFFFFFFFFFFFFFFFFFFFFFFFFFFFFBFFB
@M05620:37:000000000-D9766:1:1101:18332:8980 1:N:0:76
AGTGCCAGCTCTCAATCGCACAGGGGACCCAGGGCCTGGCCCCTCCATCCAGAAAACCTATGACCTCACCCGCTACCTGGAGCACCAACTCCGCAGCTTGGCTGGGACCTATGTGAGTATCCAGCGTAGGAATCTGGGAGTTGGGGAGGAGTGAGGAGTTGGGGAAAGACAGTCCTAACCGTGGAGGGTTCTGGTAAATGATGGGGTGAGGAGGGGCTCTTTGGCTCCCACCAGTCCCCCTGTCTGGTCTA
+
AA3AAFFBAFFFGGGGGGGGGGHHGGGGGGGHGDGGDFHHFHGEGGHHHHFHFBGHHGHHHHGHHHHHHHHGGEEGHHHHGGHHHHHHGGHHGGGGGFHHGHHGGGHHGHHHGHHHHHHHHHFFFGGGGGHHHHFHHHGGDFFHGCFCCACGGFGFCFHHHHGCEGHH//GGGHHHHGHHGGEGDGGGGGGFGGFFGFGGEFFGGGFBFFFFFFBBBBFFFFFFFFFFEFFFFFFFFFFFBFFFFFFFFF/
@M05620:37:000000000-D9766:1:1101:6999:8989 1:N:0:76
AGTGCCAGCTCTCAATCGCACAGGGGACCCAGGGCCTGGCCCCTCCATCCAGAAAACCTATGACCTCACCCGCTACCTGGAGCACCAACTCCGCAGCTTGGCTGGGACCTATGTGAGTATCCAGCGTAGGAATCTGGGAGTTGGGCAGCGTGCGGCGTTGGGGCAAGCACGTCCTAACCGTGGCGGGTTCTGGTAAATGATGGGGTGAGGCGGGGCTCTTTGGCTCCCACCCGTCCCCCTGTCTGGTCTAT
+
BBABBFFFCFFFGGGGGGGGGGHHGGGGGGHHGGGGGGHHHHGHGGHHHHHHHHHHHGHHHHHHHHHHHHHGGEGGHHHHHHHHHHHHGHHHGGGGGHHHGHHGGGHHGHHHHHHHHHHHHHHHHGFGGGHHHHHHHHHGGHHHG00>.->CA-A<-;EGHGGDGG../;-;CEGGGGGGGEG;:CF;EFF0F;;BFBF00BFFF9@.;A.-;DF>=ABFFFF000AEBFF.-;9ADFFFF;FFFFFFFFF
@M05620:37:000000000-D9766:1:1101:19679:9011 1:N:0:76
AGTGCCAGCTCTCAATCGCACAGGGGACCCAGGGCCTGGCCCCTCCATCCAGAAAACCTATGACCTCACCCGCTACCTGGAGCACCAACTCCGCAGCTTGGCTGGGACCTATGTGAGTATCCAGCGTAGGAATCTGGGAGTTGGGGAGGAGTGAGGAGTTGGGGAAAGACAGTCCTAACCGTGGAGGGTTCTGGTAAATGATGGGGTGAGGAGGGGCTCTTTGGCTCCCACCAGTCCCCCTGTCTGGTCTA
+
BCBBCFFFCFFFGGGGGGGGGGHHGGGGGGHHGGGGGGHHHHGHGGHHHHHHHHHHHGHHHHHHHHHHHHHGGGGGHHHHHHHHHHHHGHHHGGGGGHHHGHHGGGHHGHHHHHHHHHHHHHHHHGGGGGHHHHHHHHHGGHHHGGGGGGGHHHHHHGHHHHGGGGHHHHHHHHHHHHHHGGEGGGGGGGGGGGFGGGGGGGHGGGFFFFFFFFFFFFFFFHHFFFFFFFFFFFFFFFFFFFFFHHFFFF0
@M05620:37:000000000-D9766:1:1101:13057:9022 1:N:0:76
ACCACACCTTCTACAATGAGCTGCGTGTGGCTCCCGAGGAGCACCCCGTGCTGCTGACCGAGGCCCCCCTGAACCCCAAGGCCAACCGCGAGAAGATGAGGTGAGTGGCCCGCTCCCTCTTCTGGTGGCCGCCTCCCTCCTTCCTGGCCTCCCGGCGCTGCGCCCTTTCTCCCTTGTTCTCTCTTCTGCCGTTTTCCGTAGGACTCTCTTCTCTGCCCTGCGTCTCCTTTGGAACTCTTCCGGTTCTCGAT
+
BBBABBBBFFFFGGGGFG5BG5GGGAEBAAGGAFGEDGGGGHHHHGGGFGGGHHGHHHHGGGGGGDGGGGGFHFHGGGFHAGHHHGF<CDBCCGHFGHHHH0?1?GHFG<GGGC@GGHHFHHHHH=GD<CDGGGGHGHHGHHHHHGBFFGGGGGGGG@BBF-9AB?FFFFF/BF/;;FFFFFFFFFFF:BBDDBEFFDB.;DBBFFFFFFFFFFF/FEFF?>F<DFFFFF/FF/;BF;/;BDB=A.B9.9;
@M05620:37:000000000-D9766:1:1101:10802:9024 1:N:0:76
AGTGCCAGCTCTCAATCGCACAGGGGACCCAGGGCCTGGCCCCTCCATCCAGAAAACCTATGACCTCACCCGCTACCTGGAGCACCAACTCCGCAGCTTGGCTGGGACCTATGTGAGTATCCAGCGTAGGAATCTGGGAGTTGGGGAGGAGTGAGGAGTTGGGGAAAGACAGTCCTAACCGTGGAGGGTTCTGGTAAATGATGGGGTGAGGAGGGGCTCTTTGGCTCCCACCAGTCCCCCTGTCTGGTCTA
+
AAABBFFFBFFFGGGGGGGGGGHGGGGGGGHHCGGGGGHHHHGHGGHHHHHHHHGHHGFHHHHHHHHHHHHGGEFGHGHHHGHHHHHHGGHHFGGGGHGCFGFGGGHHGHGHHHHHHHHHHHHHHGEGGGGHHGHHHHGGGHHHGGGGGGDHHHHHHGHHHHGGGGHHHHHHHHHHHHHFGEEBDEGGEGFGGGFGGGGFGGGGGGFFFFFFFFFFFFFFFFFFFFFFFFFDFFFFFFFFFFFFFFFFFFB
@M05620:37:000000000-D9766:1:1101:8907:9026 1:N:0:76
ACCACACCTTCTACAATGAGCTGCGTGTGGCTCCCGAGGAGCACCCCGTGCTGCTGACCGAGGCCCCCCTGAACCCCAAGGCCAACCGCGAGAAGATGAGGTGAGTGGCCCGCTACCTCTTCTGGTGGCCGCCTCCCTCCTTCCTGGCCTCCCGGAGCTGCGCCCTTTCTCACTGGTTCTCTCTTCTGCCGTTTTCCGTAGGACTCTCTTCTCTGACCTGAGTCTCCTTTGGAACTCTGCCGGTTCTCGAT
+
BBBBBBBBFFFFGGGGGGGFGGGHGGGEGGHHHGGGGGGGGHHHHGGGEGGGHHHHHHHGGGGGGGGGGGGHHHHGGGGHGHHHHGGGGGGGGGHHHHHHHHHHHHGGGHH/>C-CHHHHHHHHHGHGHHGGGGGHGHHGHHHHHHGGGGGGGGG-AFGGGGGGFFFFFFF/FFFFBFFFFFFFFFFFFFFADFFFFFFADFFFFFFFFFFFFFFBFFFF/FFFFFFFFFFFFFFFFFFF/@FFFFF/AFB
@M05620:37:000000000-D9766:1:1101:24235:9063 1:N:0:76
ACCACACCTTCTACAATGAGCTGCGTGTGGCTCCCGAGGAGCACCCCGTGCTGCTGACCGAGGCCCCCCTGAACCCCAAGGCCAACCGCGAGAAGATGAGGCGAGTGGCCCGCTCCCTCTTCTGGTGGCCGCCTCCCTCCTTCCTGTCCTCCCGGCGCTGCGCCCTTTCTCCCTCGTTCTCTCTTCTGCCGTTTTCCGTCGGACTCTCTTCTCTGCCCTGCGTCTCCTTTGGTTCTCTGCCGGTTCTCGAT
+
DDDDDDDDFFFFGGGGGGGGGGHHGGGGHGHHHGGGGGGGGHHHHGGGGGGGHHHHHHHGGGGGGGGGGGGHHHHGGGGHGHHHHGGGGG@DGGHHHHH2C=</>DHEC>>AC<@DEHH/0D<=C0GGC.:-A.:CFGGGFGGGGF0;:CBFG?-A9CF;DA-DC=BBFFF0BF/-.;.ABFFFBB0:0;@;./;0:AFA=D--;;0BFB0::FF0;;F.:-A=AB00;:0/..:;B;00;>D-.;;:.0;
@M05620:37:000000000-D9766:1:1101:24878:9071 1:N:0:76
ACCACACCTTCTACAATGAGCTGCGTGTGGCTCCCGAGGAGCACCCCGTGCTGCTGACCGAGGCCCCCCTGAACCCCAAGGCCAACCGCGAGAAGATGAACCCAGGTGCGTGGCCCGCTACCTCTTCTGGTGGCCGCCTCCCTCCTTCCTGGCCTCCCGGCGCTGCGCCCTTTCTCACTGGTTCTCTCTTCTGCCGTTTTCCGTAGGACTCTCTTCTCTGACCTGAGTCTCCTTTGGAACTCTGCAGGTTC
+
AAABBAABFFFFGGGGGGGGFGHGGFGEH?HHHGGEEGECGHHHHGEGEAGGHHHHHHHGGGGGFGEGGGGHGHHGGGGHGHHGFGGGGCDDGGHH1FGHHHGGHGHH1AFECGHHCGG-<GHHFGHHHHHFDHHGGGGGHGGGDFBFGG0FEGGGGADB??BB?D9>DB=FFFFFBBFFFFFFFFFFFFFFFFFBADBEFF?F..ABBFFFFFFFF:BF/;/99/9BFBFFFFFFF/FFF9BB/;BFFF/
@M05620:37:000000000-D9766:1:1101:12272:9078 1:N:0:76
AGTGCCAGCTCTCAATCGCACAGGGGACCCAGGGCCTGGCCCCTCCATCCAGAAAACCTATGACCTCACCCGCTACCTGGAGCACCAACTCCGCAGCTTGGCTGGGACCTATGTGAGTATCCAGCGTAGGAATCTGGGAGTTGGGGAGGAGTGAGGAGTTGGGGAAAGACAGTCCTAACCGTGGAGGGTTCTGGTAAATGATGGGGTGAGGAGGGGCTCTTTGGCTCCCACCAGTCCCCCTGTCTGGTCTA
+
AA>ABFFFBFFFGGGGGGGGEEFEFGGGAFHHGGGGDEHFCHGHGGHHFHHGBGCHHGBGHHEHHHHHHHHGGGGGHHHHGHHFFHHHGGHHGGFEEFHHDHHGGAGHGGFHHHE3FGFHFFBF?C<?DAGFGFGHBG0/EGHHGC.AGGGHGHFGGGHHFHGGEGHA/:CGC:GHHFHA?EEGGGGG9CGGGGF0FFGBCFGGGGFFFFFBDFF==BFFF/B/BFFEFFFDE.9B/9ADDEFFFFFFFF;
@M05620:37:000000000-D9766:1:1101:8673:9085 1:N:0:76
ACCACACCTTCTACAATGAGCTGCGTGTGGCTCCCGAGGAGCACCCCGTGCTGCTGACCGAGGCCCCCCTGAACCCCAAGGCCAACCGCGAGAAGATGAGGTAAGTGGCCCGCTACCTCTTCTGGTTGCCGGCTCCCTCCTTCCTGGCCTCCCGGACCTGCGCCCTTTCTCACTGGCTCGCTCTCTTGCCGGTTTCCGTACGACTCTCTTTCCTGACCGGAGTCTCCTTTGGAACTCTGTAGGTTCTAGAT
+
CCCCCCCCFFFFGGGGGGFGGGHHGFGEGGHHHGGGGGGGGHHHHGGGGGGGHHHHHHHGGGGGGGGGGGGHHHHGGGGHGHHHHGGGGGGGGGHHHHG2<22>?GH1/?/AD-C-GHG1111><=0<C<C-<:.;EHHG/CHHH0/;90.CEE-;-9//.99.;9//BF9/BFBB.B/-9EFF///9/;---..:9.BA.;....9BF////;F/B9----;9////;99//9////////;//////;B
@M05620:37:000000000-D9766:1:1101:17681:9088 1:N:0:76
ACCACACCTTCTACAATGAGCTGCGTGTGGCTCCCGAGGAGCACCCCGTGCTGCTGACCGAGGCCCCCCTGAACCCCAAGGCCAACCGCGAGAAGATGAACCCAGGTGAGTGGCCCGCTACCTCTTCTGGTGGCCGCCTCCCTCCTTCCTGGCCTCCCGGGGCTGCGCCCTTTCTCACTGGTTCTCTCTTCTGCCGTTTTCCGTAGGACTCTCTTCTCTGACCTGAGCCTCCTTTGGAACTCTCCAGGTTT
+
AAA?AABBFFFFGGGFFGGFGDGFEEGAAEGHFGGFDGGCEHFFHGGGEEGGHHHHHHHGCGGGGEEGGEFFHFEGGGDHEEHHHGGEGG/<<DGF2FDGHHCCHA11?0??CFHHG--<A<0<GG0=GF=GFG<-A-.CC.:GDBBF9CFBF?FFGAD----9.;-BFACFFF//9//;.FF/99B/B/BFBFBDDDFEFB.9.;DFEB9/9;/////;/;//./;/9/BEFFFFF/9;BFF///;/;9/
@M05620:37:000000000-D9766:1:1101:12334:9094 1:N:0:76
ACCACACCTTCTACAATGAGCTGCGTGTGGCTCCCGAGGAGCACCCCGTGCTGCTGACCGAGGCCCCCCTGAACCCCAAGGCCAACCGCGAGAAGATGAGGTGAGTGGCCCGCTACCTCTTCTGGTGGCCGCCTCCCTCCTTCCTGGCCTCCCGGAGCTGCGCCCTTTCTCACTGGTTCTCTCTTCTGCCGTTTTCCGTAGGACTCTCTTCTCTGACCTGAGTCTCCTTTGGAACTCTGCAGGTTCTCGAT
+
11>>A11AFFC@3FG1BAGA11A1ABEFF0GHFGEA0AE/EHHHHG?F/AE/D11BGFAE@EEG/>/EEGGFHC/?EFC/CFH//?EEG<C@//<?111FGGHHAGHFECGCCC-ACGGDHFHHGH/<<C?C-;.CEEHCCGBBCGE9FF.C.;@9A@GG/:@C@@FFFFFFFFBFBFFFFFFFFFFFFF@AFFFFFB;-BBBBFBFFFFFFFFFFFE/BFFFFFFBB9BBBBBBFFF/B/99AFFB/;F/
@M05620:37:000000000-D9766:1:1101:8654:9096 1:N:0:76
ACCACACATTCTACAATGAGCTGCGTGTGGCTCCCGAGGAGCACCCCGTGCTGCTGACCGAGGCCCCCCTGAACCCCAAGGCCAACCGCGCGAAGATGAGGTGAGTGGCGCGCTCCCTCTTCTGGTGGCCGCCTCCCTCCTTCCTGTCCTCCCGGCGCTGCGCCCTTTCTCCCTTGTTCTCTCTTCTGCCGTTTTCCGTCGGATTCTCTTCTCTGCCCTGCGTCTCCTTGTGAACTCGTCCGGTTTTCGAT
+
AAAAAAA1BBBFGFGGGG1BGGHHGFGB0EGFGAAE0EAECGCGGGG/ABEFDHFHGHHA>??EFGGGGGFHBGHGGGGHGHHHHGGGCC/>BCG?FHH?F????FGGF->>C@.<EFHGHHHHHHHGC:;CC;CFGGGGGGGGGG0C0CFGGGGGG;@@F@-;@@FFFFFFFFFFFFBF;;FFFFFF;:@9;BFBBABF@@@-;/:BFFFFFFF/;9BAA@F-;;B/;9;;;///;-9;B@?;A-;/;-;
@M05620:37:000000000-D9766:1:1101:12660:9123 1:N:0:76
ACCACACCTTCTACAATGAGCTGCGTGTGGCTCCCGAGGAGCACCCCGTGCTGCTGACCGAGGCCCCCCTGAACCCCAAGGCCAACCGCGAGAAGATGAACCCAGTGGAGTGCCCCGCTCCTCCTCTTGTTGGCCCCCTCCCTCCTTCCTGGCTCCCCGGACTGCGGCCTTTCTCCCCTGTTTCCCCTTCTGCCCGTTTTCCTAAGGCCTTCCTCTCCTGCCCGGGGCTCCTTTTGGAACCCTGCGGGTCT
+
AAA1AAAAFFFFGGGGDGGAG1GFGEEB0AGH1FFECEGGFHHHHGGGGEFFFHFFHHGGCGCGG/FGGGGFHCHGGGCH/CHHHGC/CGGC?GCF>GDDGH//F1101/1?1?G.----<///</00<=0<.<0.;--;A./;.C0C/0;/;/0;C.A----./.-;@-:F////9--;/:////--;-///;--99F-B////;//-////;///////;--------;/BF/9-9//------;-@--
@M05620:37:000000000-D9766:1:1101:25534:9137 1:N:0:76
AGTGCCAGCTCTCAATCGCACAGGGGACCCAGGGCCTGGCCCCTCCATCCAGAAAACCTATGACCTCACCCGCTACCTGGAGCACCAACTCCGCAGCTTGGCTGGGACCTTTGTGAGTATCCAGCGTAGGAATCTGGGAGTTGGGGAGGAGTGAGGAGTTGGGGAAAGACAGTCCTAACCGTGGAGGGTTCTGGTAAATGATGGGGTGAGGAGGGGCTCTTTGGCTCCCACCAGTCCCCCTGTCTGGTCTA
+
AA>AAFFFBFFFGGGGFGFAECHCGEEEGGHHAAEEFGHHHHGHGGHHHGGHHHHGHEFHHHHHHGHHHHHGG>EEHGHHBFGHHHC?EHFG>FCGFH3GFHHGGGHHGHHHHHCGHHHHHHHHHGDEGGHHHHHHHGGFGHHHGGGGCCEGHDGHGGHHH/AFFGHHHHHHHHHHHHHHGGGGGGGGDFGGGGFFGGGGGGGGGGDFFFFFFFFAFFFFFFFFFEFFFFFFFFFFFFFFFFFFFFFEFFF
@M05620:37:000000000-D9766:1:1101:21768:9140 1:N:0:76
AGTGCCAGCTCTCAATCGCACAGGGGACCCAGGGCCTGGCCCCTCCATCCAGAAAACCTATGACCTCACCCGCTACCTGGAGCACCAACTCCGCAGCTTGGCTGGGACCTATGTGAGTATCCAGCGTAGGAATCTGGGAGTTGGGGAGGAGTGAGGAGTTGGGGAAAGACAGTCCTAACCGTGGAGGGTTCTGGTAAATGATGGGGTGAGGAGGGGCTCTTTGGTTCCCACCAGTCCCCCTGTCTGGTCTA
+
BBAABFFFBFFFGGGGGGGGGGHHGGGGGGHHGGGGDGHHHHGHGGHHHHHHFHHFHGHHHHHHHHHHHHHFFEGGHHHHHGGHHHHHGHHHGGGGGHHHGHHGGGHHGHHHHHHHHHHHHHHHHGGGGGHHHHHHHHHGEHHHGGGGGGGHHHHHHGGHHHGGGGHHHHHHHHHGHHHHGGEGGGGGFGGGGGFGGGGGGGGGGGFFFFFFFFFFFFFFFFFFFFFFFFFFFFFFFFFFFFFFFFFFFFF
@M05620:37:000000000-D9766:1:1101:14157:9142 1:N:0:76
AGTGCCAGCTCTCAATCGCACAGGGGACCCAGGGCCTGGCCCCCCCATCCAGAAAACCTATGACCTCACCCGCTACCTGGAGCACCCACTCCGCAGCTTGGCTGGGACCTATGTGAGTATCCAGCGTAGGAATCTGGGAGTTGGGGAGGAGTGAGGAGTTGGGGAAAGACAGTCCTAACCGTGGAGGGTTCTGGTAAATGATGGGGTGAGGAGGGGCTCTTTGGCTCCCACCAGTCCCCCTGTCTGGTCTA
+
>A>>>FFFAFFFG4FFGFGAGCHCG2BAEEGG22BECFHHEGGGGGGHHFGHEHCFGE?3BFEHHFGFHCEEE/>EHGFG2BGHHH/??GGG<ECECGBBA2G///0F<2<?2>DBDH22?11?FG/<</1=FHDDD00<<0<FDC.<D<:;C0C.:.:/;/@@..C9BBBFGGFFB099-;C@.;DADFFFFF9:BFFFBFFFEAFAEF?B.AF-9BFFB9FBBFFE999DFFBFE/EFFE//BF/B/BF
@M05620:37:000000000-D9766:1:1101:16246:9142 1:N:0:76
AGTGCCAGCTCTCAATCGCACAGGGGACCCAGGGCCTGGCCCCTCCATCCAGAAAACCTATGACCTCACCCGCTACCTGGAGCACCAACTCCGCAGCTTGGCTGGGACCTATGTGAGTATCCAGCGTAGGAATCTGGGAGTTGGGGAGGAGTGAGGAGTTGGGGAAAGACAGTCCTAACCGTGGAGGGTTCTGGTAAATGATGGGGTGAGGAGGGGCTCTTTGGCTCCCACCAGTCCCCCTGTCTGGTCTA
+
ABAAAFFFCFFFGGGGGGGGGGHGGGGGEGHHGGGGDGHHAHGGGGHHHHHHFHHHHGHHHHGHHHHHHHHGG>FGHHHHCGHHHHHEFHHHGGGGGHHHGFHF//BGG2BGHHHHHH3?GBDGHG?EGADGHHHHHHGGDGHHGGEGGF.>GBHHGGGFHHGGGGHHFHHHHHFHHHHHGGGGDGGGEGGGGGBBFGGGGGGGGGFFFFFFDFF-@DFFFFFFFFFFFFFFFFFFFFFFFFFFFF/FFFB
@M05620:37:000000000-D9766:1:1101:15907:9151 1:N:0:76
ACCACACCTTCTACAATGAGCTGCGTGTGGCTCCCGAGGAGCACCCCGTGCTGCTGACCGAGGCCCCCCTGAACCCCAAGGCCAACCGCGAGAAGATGAGGTGAGTGGCCCGCTCCCTCTTCTGGTGGCCGCCTCCCTCCTTCCTGGCCTCCCGGCGCTGCGCCCTTTCTCACTGGTTCTCTCTTCTGCCGTTTTCCGTAGGACTCTCTTCTCTGCCCTGAGTCTCCTTTGGAACTCTGCCGGTTCTCGAT
+
BBBBBBBBFFFFGGGGGGGGGGHHGEFEEFHGHGGGGGGGGHHHHGGGGGGGHHHHHHHGGGGGGGGGGGGHGHHGGGGHGHHHHGGGGGGGGGHHHHHHHFGGHHHGGHHGGG-EGHHHHHHHHHHGHHGGGGGHGHHGHHGHHGFGGGGGGGG?DGGFFFFFFFFFFFFEFFFFFFFFFFFFFFFFFFFADFFFFBBADFFFFFFFFFFFFFF/BEFFFFFFFFFFFFFFFFFFFFFF/@DBFEF9EFF
@M05620:37:000000000-D9766:1:1101:5104:9196 1:N:0:76
ACCACACCTTCTACAATGAGCTGCGTGTGGCTCCCGAGGAGCACCCCGTGCTGCTGACCGAGGCCCCCCTGAACCCCAAGGCCAACCGCGAGAAGATGAGGTGAGTGGCCCGCTACCTCTTCTGGTGGCCGCCTCCCTCCTTCCTGGCCTCCCGGCGCTGCGCCCTTTCTCCCTTGTTCTCTCTTCTGCCGTTTTCCGTAGGACTCTCTTCTCTGACCTGCGTCTCCTTTGGAACTCTTCCGGTTCTCGAT
+
AAABBAB>FFFFGGGGGG5AGGHHGEF2AEGHHDBF2EE2AHCGHGG0AEEFFGBHHHHAE@>EFGGGGGECGHHGGGEHGHHH/FE@FD///?C2GGFFC</1?GBCF<FCFC>AGFHHHHHHHGHGFHGGGGGHGHHGHHHHBC/9CFFGGGG-;9BDDF;ADFFFFFFFFF/;:BFFFFFFFFFF;BFFFFFFFFF.9DF/9;;BFFFFFFF;:BFF.@D-;BF;BB9BF/BBF//9/ADFF.;/9;;
@M05620:37:000000000-D9766:1:1101:25525:9200 1:N:0:76
AGTGCCAGCTCTCAATCGCACAGGGGACCCAGGGCCTGGCCCCTCCATCCAGAAAACCTATGACCTCACCCGCTACCTGGAGCACCAACTCCGCAGCTTGGCTGGGACCTATGTGAGTATCCAGCGTAGGAATCTGGGAGTTGGGGAGGAGTGAGGAGTTGGGGAAAGACAGTCCTAACCGTGGAGGGTTCTGGTAAATGATGGGGTGAGGAGGGGCTCTTTGGCTCCCACCAGTCCCCCTGTCTGGTCTA
+
3>>AAFFFBFFFGGGGGGGGGGHHGGGGFGHHGGGGFEHGFHGGGGEHFGHFFFFHHGHHHHGHHHHHHHHGGGCGHHHFHHHGGHHHGHHHGGGEEFHHFHHGGGHHGHHHHHHHFFGFGFHHHGADG/@GCHFHHHHECGHHGGFCGGDHHHHHFDHHFGCGGGHHHHHFHHHHHHHFGDG@DFGGEGFGGGFFGGGGGGGGGGFBFFFFDFBB?BFFBFFFFF/EFFFFFFFFFFFFBAFFFFEBBFF
@M05620:37:000000000-D9766:1:1101:6591:9215 1:N:0:76
ACCACACCTTCTACAATGCGCTGCGTGTGGCTCCCGAGGAGCACCCCGTGCTGCTGACCGAGGCCCCCCTGAACCCCAAGGCCAACCGCGAGAAGATGAACCCAGGTGCGTGGCCCGCTCCCTCTTCTGGTGGCCGCCTCCCTCCTTCCTGGCCTCCCGGCGCTGCGCCCTTTCTCACTGGTTCTCTCTTCTGCCGTTTTCCGTAGGACTCTCTTCTCTGCCCTGCGTCTCCTTTGGAACTCTGCAGGTTC
+
AAA1AAA>CFFFGBGB3F1AE0EFGEAA00FF1BAA/EEGGHHHHGGEEAEFHHGEHHGE/EEGG?GGGGG0GCHGGGAHC<GHHG//BC/</CCC1F11?GCFHGHF1AFECGHACCG?EGGHHHG;GGHGFHHGGG?EGGGG;C0CFBFGGAFGFCEG<@>@@?=@A@-FFFFFFFFBFFFFFFF;BFFFFF;9;9FFFB?F-;AFFFFFFFFFBFFF/B-;F:@;@;FFFFFFFFFFFBFFF/;A;FB
@M05620:37:000000000-D9766:1:1101:12853:9219 1:N:0:76
ACCACACCTTCTACAATGAGCTGCGTGTGGCTCCCGCGGAGCACCCCGTGCTGCTGACCGAGGCCCCCCTGAACCCCAAGGCCAACCGCGAGAAGATGAGGTGAGTGGCCCGCTACCTCTTCTGGTGGCCGCCTCCCTCCTTCCTGGCCTCCCGGAGCTGCGCCCTTTCTCACTGGTTCTCTCTTCTGCCGTTTTCCGTAGGACTCTCTTCTCTGACCTGAGTCTCCTTTGGAACTCTGCAGGTTCTAGAT
+
3>ABAAAAFFFFFFGGGGGFGGHHGGGGCGHHHGGG2EGE?E1GHGGGEGGGHHHHHHHGEEEEGGGGGGGE3GHGGGEHGHHEEGGGGGGGG?G1FHH?GHFGGHFFFFGCDGGGHGHHFHGGHGCECH?@CGGGGGGGGGGGGGFFFFGGGGFG-;A9FFBDFFFFFFBBFBFF/;FFFBFFFFFFFE>ADFFFFFFF..:B9BFFFFBFBFFFFFFBFFFFFF/FFFFFBBFF/BFBFBFFFFF/BF9
@M05620:37:000000000-D9766:1:1101:12835:9227 1:N:0:76
ACCACACCTTCTACAATGAGCTGCGTGTGGCTCCCGAGGAGCACCCCGTGCTGCTGACCGAGGCCCCCCTGAACCCCAAGGCCAACCGCGAGAAGATGAGGAGAGTGGCCCGCTCCCTCTTCTGGTGGCCGCCTCCCTCCTTCCTGTCCTCCCGGCGCTGCGCCCTTTCTCCCTTGTTCTCTCTTCTGCCGTTTTCCGTCGGACTCTCTTCTCTGCCCTGCGTCTCCTTTGGACCTCTTCCGGTTCTCGAT
+
CCCDCCDDFFFFGGGGGGGGGGHHGGGGHGHHHGGGGGGGGHHHHGGGGGGGHHHHHHHGGGGGGGGGGGGHHHHGGGGHGHHHHGGGGGCFGGHHHHG?C2?=??=FC0?@DCFEFHHFHHHHDGHGA<@DGDGHGFHGHFHFG00;:BFGFA9BGGAFFA9DDFFFFFFFFF0;FFFFFBFFFFFFFFF9:/EFFD9.@@=CFFFFFFFFFFEFFEFF.@D=A:FFFB0/90:/B00;;AA@D.;:90;
@M05620:37:000000000-D9766:1:1101:9961:9232 1:N:0:76
ACCACACCTTCTACAATGAGCTGCGTGTGGCTCCCGAGGAGCACCCCGTGCTGCTGACCGAGGCCCCCCTGAACCCCAAGGCCAACCGCGAGAAGATGAGGCGAGTGGCCCGCTCCCTCTTCTGGTGGCCGCCTCCCTCCTTCCTGCCCTCCCGGCGCTGCGCCCTTTCTCCCTTGTTCTCTCTTCTGCCGTTTTCCGTCGGACTCTCTTCTCTGTCCTGCGTCTCCCTTTGAACTCCTCCGGTTCTAGAT
+
BBBBBBBBFFFFGGGGGGBGGGHHGGGEHFHHHGGEEGGCGHHHHGGGGEGGHHHHHHHGGGGGGGGGGGGHHHHGGGGHGHHHHGGGGG>DGGHGHHB?2///>CHE<0.>C<-AEHG/<D<0:0;E..;-A.;CEGGGFGGGG0/;9C.EG?-A99BCA--:@DFFFFBFFF/9;F9B9BFFFFB9/;B9.9A/99FF-B-;@/FBFFFBBB//;/9BB@D-:B9/;//9////B//9:AB-..;/9/B
@M05620:37:000000000-D9766:1:1101:12249:9241 1:N:0:76
ACCACACCTTCTACAATGAGCTGCGTGTGGCTCCCGAGGAGCACCCCGTGCTGCTGACCGAGGCCCCCCTGAACCCCAAGGCCAACCGCGAGAAGATGAGGCGAGTGGACCGCTCCCTCTTCTGGTGGTCGCCTCCCTCCTTCCCGCCCTCCCGGCGCTGAGCCCTTTCTCCCTTGTTCTTTCTTCTCCCGTTTTCCGCCGGATTCTTTTCTCTGCCCTGAGCCTACTCTTGATTCCCTCTGGTTATCGAT
+
ABBBCBCCFFFFGGGGGGGGGGHHGGGGHDHHHGGGGGGGGHHHHGGGGEGGHHHHHHHGGGGGGGGGGGGHHHHGGGGHGHHHHGGGGGGGGGHHBGGFB/>>CDEF11<-<--CCFG/=GHG0C/..0;AD.CG9/BGGFGB/;-9;;AAA.--9@@=..;BE//9///;///9B//9////;BF/B/.:9F.//..9:--..////:BBBB/;9A:.//////;9////////9/;;///;//B/...
@M05620:37:000000000-D9766:1:1101:24315:9249 1:N:0:76
AGTGCCAGCTCTCAATCGCACAGGGGACCCAGGGCCTGGCCCCTCCATCCAGAAAACCTATGACCTCACCCGCTACCTGGAGCACCAACTCCGCAGCTTGGCTGGGACCTATGTGAGTATCCAGCGTAGGAATCTGGGAGTTGGGGAGGAGTGAGGAGTTGGGGAAAGACAGTCCTAACCGTGGAGGGTTCTGGTAAATGATGGGGTGAGGAGGGGCTCTTTGGCTCCCACCAGTCCCCCTGTCTGGTCTA
+
>AAABFFFCFFFGGGGGFGGGGGHFGGGGGHHGGGGGGHHHHGEGGEGGHHHHFFHHGFHHHHHHHHHHHHGGFCGHHHHHGHGFHHHGCGFFFG//BGHAG3FAE0BEGC?DBG3FB?3F3FGHG/C</@GFG1GHFFF/??1D?C--.<GHHD.GEGHHHG-E..:G:/::;C0G0/.;.;-.:AC9.;0;9F90B0;FFFFG.DC..AFDDB;BFFBF0:/0B9AEF.99:;0BFEA-ABF0;B0:0:
@M05620:37:000000000-D9766:1:1101:21012:9254 1:N:0:76
AGTGCCAGCTCTCAATCGCACAGGGGACCCAGGGCCTGGCCCCTCCATCCAGAAAACCTATGACCTCACCCGCTACCTGGAGCACCAACTCCGCAGCTTGGCTGGGACCTATGTGAGTATCCAGCGTAGGAATCTGGGAGTTGGGGAGGAGTGAGGAGTTGGGGAAAGACAGTCCTAACCGTGGAGGGTTCTGGTAAATGATGGGGTGAGGAGGGGCTCTTTGGCTCCCACCAGTCCCCCTGTCTGGTCTA
+
>A1AAFFFAFFFBEG3EAFFEEFEEEGGECHHGGGCEAGHFGGAEGHHHHHFFFBHHGHHHHFHHHHHHFHGGGGGHHHHGGHFHHHHGHHHGGGGGFHHGHFFEFHH?HHFHFGHFGHHFDHFHGGG@GHHHHHHGHHGA?FGCGGGGGCFGDGFHGHGHGGGGGHGHCF/;GGHHHBHGBAABGBAFFAFGGCFGGGGGGGGGGF@EFFFFF??@@EBFFFFFF/EEFFFF?FFFFFF?FFFFFFFFF9
@M05620:37:000000000-D9766:1:1101:21729:9261 1:N:0:76
ACCACACCTTCTACAATGAGCTGCGTGTGGCTCCCGAGGAGCACCCCGTGCTGCTGACCGAGGCCCCCCTGAACCCCAAGGCCAACCGCGAGAAGATGAACCCAGGTGCGTGGCCCGCTACCTCTTCTGGTGGCCGCCTCCCTCCTTCCTGGCCTCCCGGCGCTGCGCCCTTTCTCACTGGTTCTCTCTTCTGCCGTTTTCCGTAGGACTCTCTTCTCTGACCTGCGTCTCCTTTGGAACTCTGCAGGTTC
+
CCCDDDDCFFFFGGGGGGGGGGHHGGGEFGHGHGGGFGGGGHHHHGGGGGGGHHGHFHHEGGGGGGGGGGGHFHHGGGGHGHHHHGGGGGGGGGHGFHHHHHDFHGHG1AFEADHHGGC<@HHHHHHHGHHHAGHCFGGGHGGGGGGGGGGGFGGGGGGGGGFCFFFFFFFFFFFFFFFFFFFFFFFBFFFFFFFB;AFFFFDF.AAFFFFFFFFFFFFF0B:FF.:;@ABFFFFFFFFFFBFFF0:FAF0
@M05620:37:000000000-D9766:1:1101:22222:9262 1:N:0:76
AGTGCCAGCTCTCAATCGCACAGGGGACCCAGGGCCTGGCCCCTCCATCCAGAAAACCTATGACCTCACCCGCTACCTGGAGCACCAACTCCGCAGCTTGGCTGGGACCTATGTGAGTATCCAGCGTAGGAATCTGGGAGTTGGGGAGGAGTGAGGAGTTGGGGAAAGACAGTCCTAACCGTGGAGGGTTCTGGTAAATGATGGGGTGAGGAGGGGCTCTTTGGCTCCCACCAGTCCCCCTGTCTGGTCTA
+
A3>ABFFFCFFFGGGGGGGGGGHHGGGGGGHHGGGGGGHHHHGHGGHHGHHHHGGHHGFHHHHHHHHHHHHGGGGGHHHHHHHHGHHHGHHHGGGGGFHHGHHGGGHHGHHHBGHHHHHHHHHHHGGGGGHHHHHHGFCGGFHHGFFCGGEGHHGHHGHHHBCGGGHGHHHFGHHHHHHHGEEGGGGGCFGFGGGGGGGGGGGGGGFFFFFFFFFFAAFFFFFFFFFFFFFFFFFFFFFFFFFFFFEFFFB
@M05620:37:000000000-D9766:1:1101:13779:9263 1:N:0:76
AGTGCCAGCTCTCAATCGCACAGGGGACCCAGGGCCTGGCCCCTCCATCCAGAAAACCTATGACCTCACCCGCTACCTGGAGCACCAACTCCGCAGCTTGGCTGGGACCTATGTGAGTATCCAGCGTAGGAATCTGGGAGTTGGGGAGGAGTGAGGAGTTGGGGAAAGACAGTCCTAACCGTGGAGGGTTCTGGTAAATGATGGGGTGAGGAGGGGCTCTTTGGCTCCCACCAGTCCCCCTGTCTGGTCTA
+
ABAAADFFCFFFGAGGGGGFGGHGGGGGGGHH2BEGGFHHHHGHGGHHHHHHHHHGGGHHHHGHHFGHHHHEE>>EHHFG?FHHHH1?EGHFEFCGEH3GGHHGGGHHAGHHHHHHHHHGHHHHHGGDGGHHHHHHHHAFGHHHGGACGACGH0GHGGHHFHGGEDHHHHCGHHHHHHHHGGGGDEGGCFFGGGCFGGGGGGGGGGFFFFFFFFFFFFFFFFFFFFFFFFFFFFFFFFFFFFFFFFFFFFB
@M05620:37:000000000-D9766:1:1101:21840:9265 1:N:0:76
ACCACACCTTCTACAATGAGCTGCGTGTGGCTCCCGAGGAGCACCCCGTGCTGCTGACCGAGGCCCCCCTGAACCCCAAGGCCAACCGCGAGAAGATGAGGTGAGTGGCCCGCTACCTCTTCTGGTGGCCGCCTCCCTCCTTCCTGGCCTCCCGGAGCTGCGCCCTTTCTCACTGGTTCTCTCTTCTGCCGTTTTCCGTAGGACTCTCTTCTCTGACCTGAGTCTCCTTTGGAACTCTGCAGGTTCTAGAT
+
ABBBBBBBFFFFGGGGGGGGGDHFGGGEHGGHHGGGGGGGGHHHHGGGGEFFBFGHFHHGGGCEGGGGGGGGHGFGGGGHGHHHHGGGGG@C@DFHGHHHHCGD0FDFA<GCDC-@HHHHHHF0D=CDHHGG?DGEGCG?GHFHFBBFGG.EEE--:-CFFGGGFFFFFFFFFFFFFBFFFFFFFBFFFFB;9BEFBA:.AAFFFFFFFFFFFFFFFFFFBFBFFFF9B/BFBFFFFFFF/FFFFFB/9B;
@M05620:37:000000000-D9766:1:1101:22452:9268 1:N:0:76
AGTGCCAGCTCTCAATCGCCCAGGGGACCCAGGGCCTGGCCCCTCCATCCAGAAAACCTATGACCTCACCCGCTACCTGGAGCACCAACTCCGCAGCTTGGCTGGGACCTATGTGAGTATCCAGCGTAGGAATCTGGGAGTTGGGGAGGAGTGAGGAGTTGGGGAAAGACAGTCCTAACCGTGGAGGGTTCTGGTAAATGATGGGGTGAGGAGGGGCTCTTTGGCTCCCACCAGTCCCCCTGTCTGGTCTA
+
A3>AAFFFBFFFGGGGGGG2AEGCEGGGGGHHGGGECCGEFHGHGGEH5EGGFFCFGGFFHBFGGFGGHHGGGE@EHHFGHHHEFHFHGFHHGGEG@CHHGHHGGEHHGFHHHHHHHHHHHHG1GDDDGGHFHHFGGE0?CGHHGG.CD.>GA0DF0AGHHHCCEDEF/CGFHHHHHHHGGGGGDGGGCFFGGGFFGGGGGGGGGGFBFFFFFFBBB?FFFF/BFFFFFFFFFFFFFFFFBFFFFFFFFF9
@M05620:37:000000000-D9766:1:1101:24861:9314 1:N:0:76
ACCACACCTTCTACAATGAGCTGCGTGTGGCTCCCGAGGAGCACCCCGTGCTGCTGACCGAGGCCCCCCTGAACCCCAAGGCCAACCGCGAGAAGATGAGGTGAGTGGCCCGCTCCCTCTTCTGGTGGCCGCCTCCCTCCTTCCTGGCCTCCCGGCGCTGCGCCCTTTCTCCCTGGTTCTCTCTTCTGCCGTTTTCCGTCGGACTCTCTTCTCTGCCCTGCGTCTCCTTTGGACCTCTGCCGGTTCTCGAT
+
BBBABBBBFFFFGGGGFGGGGFHHGEEEDEHHBFGEFGGGGHHHHGGGEEGGHHGHHHHGGGGGGGGGGGGGHGHGGGGHGHHHHGFEFFGFGGHHFHHC22?1?FFGG0?<C?DD.0FGGHHDHGH?.<<@DEFGGHHGHFGECB/.99AEED9-9DA-9@FDFFFFEFF/BB/.9BFBFFFFFFFEFFB..;E//A9.-999-BFFFFFFFFFBBFB..@A;AFFF9FB/:/..B//9/9--.9;B.F9
@M05620:37:000000000-D9766:1:1101:26165:9319 1:N:0:76
AGTGCCAGCTCTCAATCGCACAGGGGACCCAGGGCCTGGCCCCTCCATCCAGAAAACCTATGACCTCACCCGCTACCTGGAGCACCAACTCCGCAGCTTGGCTGGGACCTATGTGAGTATCCAGCGTAGGAATCTGGGAGTTGGGGAGGAGTGAGGAGTTGGGGAAAGACAGTCCTAACCGTGGAGGGTTCTGGTAAATGATGGGGTGAGGAGGGGCTCTTTGGCTCCCACCAGTCCCCCTGTCTGGTCTA
+
CCCCCFFFCFFFGFGGGFGGGGHHFEGGGGHHGGGGGGHHHHGHGGHHHGHHHHHHHGHHHHHHHHHHHHHGGGGGHHHHHHGGHHGHGHHHGFCEGGHHGHHGGGHHGHHHHHHHHGHHHHGHHGEGGGHHHHHHHHHGGHHHGGGGGGGHHHHHHGHHHHGGGGGHHHHGHGHHHHHHGGGGGGGGCFFFGGGGGGGGGGGGGFFFFFFFFFFFFFFFFFFFFFFFFFFFFFFFFFFFFFFFFFFFFFF
@M05620:37:000000000-D9766:1:1101:26135:9327 1:N:0:76
ACCACACCTTCTACAATGAGCTGCGTGTGGCTCCCGAGGAGCACCCCGTGCTGCTGACCGAGGCCCCCCTGAACCCCAAGGCCAACCGCGAGAAGATGAGGAGAGTGGCCCGCTCCCTCTTCTGGTGGCCGCCTCCCTCCTTCCTGGCCTCCCGGCGCTGCGCCCTTTCTCCCTGGTTCTCTCTTCTGCCGTTTTCCGTCGGACTCTCTTCTCTGCCCTGAGTCTCCTTTGGAACTCTGCCGGTTCTCGAT
+
CCCCCCCCFFFFGGGGGGFGGGHHGGGEDGHGGGGGDGGGGHGHHGGGGGFGGHGHHHGGGGGGGGGGGGGHGHHGGGGHGHHHHGGGDGFGGGHGHHHGH2??CHHGG=GDGGGGGHHHHHHHHHHGHCDGGGGHGHHGHHHGGGBFGGGGGGGGGGGFFFAFFFFFFFF0FFBEFFFFFFFFFFFFFFF;;FFFFFF?DCDFFFFFFFFFFFF9FEFF/;FFFFFFFFF/B0;FF;BBFDF;A:B0:FF
@M05620:37:000000000-D9766:1:1101:22300:9331 1:N:0:76
ACCACACCTTCTACAATGAGCTGCGTGTGGCTCCCGAGGAGCACCCCGTGCTGCTGACCGAGGCCCCCCTGAACCCCAAGGCCAACCGCGAGAAGATGAGGCGAGTGGCTCGCTCCCTCTTCTGGTGGCCGCCTCCCTCCTTCCTGTCCTCCCGGCGCTGCGCCCTTTCTCCCTGGTTCTCTCTTCTGCCGTTTTCCGTCGGACTCTCTTCTCTGCCCTGCGTCTCCTTTGGACCTCTGCCGGTTCTCGAT
+
BBBBBBBBFFFFGGGFGGBGGGHHGFGB4EGGHGGEDGGFDHHHHGGGAEFFFHGHHHGGGECGGGGGGEFFHHHGGEEHGGHHHGGGGG/>CGGF2G2FH/<<ADH.F0>@DGG?EGHHHHHHFC/A:C@DC.:AFFGGGGFFGG09;CBFEGGFGCDADFAFDFFFFFF/:F/.;:BBBFFFFFFFBB>ADFFFFFF.9-@DFFFFFFFFFFF/;9/A.::>:.B/////;/:.B//:/@F;A.B:.;B
@M05620:37:000000000-D9766:1:1101:23103:9356 1:N:0:76
AGTGCCAGCTCTCAATCGCACAGGGGACCCAGGGCCTGGCCCCTCCATCCAGAAAACCTATGACCTCACCCGCTACCTGGAGCACCAACTCCGCAGCTTGGCTGGGACCTATGTGAGTATCCAGCGTAGGAATCTGGGAGTTGGGGAGGAGTGAGGAGTTGGGGAAAGACAGTCCTAACCGTGGAGGGTTCTGGTAAATGATGGGGTGAGGAGGGGCTCTTTGGCTCCCACCAGTCCCCCTGTCTGGTCTA
+
BAACCFFFCFFFGGGGGGGGGGHHGGGGGGHHGGGGGGHHHHGHGGHHHHGHHHHHHGHHHHHHHGHHHHHGGEGGHHHHGHHHHHHHGHHHGGGGGHHHGHHGGGHHGHHHHHHHHHHHHHHHHGGGGGHHHHHHHHHGGHHHGGGGGGFHHHHHHGHHHHGGGGHHHHHHHHHHHHHHGGGGGGGGCFFGGGFGGGGGGGGGGGFFFFFFFFFFFFFFFHFFFFFFFFFFFFFFFFFFFFFFFFFFFFF
@M05620:37:000000000-D9766:1:1101:19682:9357 1:N:0:76
ACCACACCTTCTACAATGAGCTGCGTGTGGCTCCCGAGGAGCACCCCGTGCTGCTGACCGAGGCCCCCCTGAACCCCAAGGCCAACCGCGAGAAGATGAACCCAGGTGCGTGGCCCGCTCCCTCTTCTGGTGGCCGCCTCCCTCCTTCCTGGCCTCCCGGCGCTGCGCCCTTTCTCACTGGTTCTCTCTTCTGCCGTTTTCCGTAGGACTCTCTTCTCTGCCCTGCGTCTCCTTTGGAACTCTGCTGGTTC
+
AAABCCCCFFFFGGGGGGGGGGHHGEFECFHFFFGGGGECGHGHHGGGDEFGHHHHHHHEGGGGGGGGGCFEFHHGGGDHGHHHHGGGGG<BCGHHHHFBGHG??FCG1>=/->>G--<A?EHHBHGG0GGFAFH--;CEEC9CABBFFF0/9CFFEEDGG;@-;A-CA>BFFFFF0BFF/9BFFFFBFFFB90BBDF/:B0AF.;.0;BFFFFFFFBBBBB:BF.;;C.:0FFFFFB0;FB90B0:B9B0
@M05620:37:000000000-D9766:1:1101:17801:9368 1:N:0:76
ACCACACCTTCTACAATGAGCTGCGTGCCGCTCCCGAGGAGCCCCCCGCGCTGCTGACCGAGGCCCCCCTGCACCCCAAGGCCACCCGCGCGAAGATGAGGTGAGTGGCCCGCTACCTCTTCTGGTGGCCGCCTCCCTCCTTCCTGGCCTCCCGGAGCTGCGCCCTTTCTCACTGGTTCTCTCTTCTGCCGTTTTCCGTAGGACTCTCTTCTCTGACCTGAGTCTCCTTTGGAACTCTGCAGGTTCTAGAT
+
>A>AA>>>FFBDGBGEGGG5GFHGFEE24AEE2BFEEAE?1F11EE?F0>E>/?3BEG3EE@/>?EGGG///BFGDCG?G/FG?/FD?CD/>->C.G=<CCG.DCDGCFGH?DCGGHHHFGGGGF;CAFFDGGGGGGGGGGGGFFFFFFEFEFFFFAFFFFFFFFFFFFFFFFFFFBFFFFFFFFFFFFFFFFFFFFB;A.AFF/FBFFFFFFFFFFFFFFFFFFFFFFFFFFFFFFFFBFFFFFFFFFFB
@M05620:37:000000000-D9766:1:1101:12102:9370 1:N:0:76
AGTGCCAGCTCTCAATCGCACAGGGGACCCAGGGCCTGGCCCCTCCATCCAGAAAACCTATGACCTCACCCGCTACCTGGAGCACCAACTCCGCAGCTTGGCTGGGACCTATGTGAGTATCCAGCGTAGGAATCTGGGAGTTGGGGAGGAGTGAGGAGTTGGGGAAAGACAGTCCTAACCGTGGAGGGTTCTGGTAAATGATGGGGTGAGGAGGGGCTCTTTGGCTCCCACCAGTCCCCCTGTCTGGTCTA
+
BBCCCFFFCFFFGGGGGGGGGGHHGGGGGGHHGGGGGGHHHHGHGGHHHHHHHHHHHGHHHHHHHHHHHHHGGGGGHGHHHGGHHHHHGHHHGGGGGHHHGHHGGGHHGHHHHHHHHHHGHHHHHGGGGGHHHHHHHHHGGHHHGGGGGGGHHHHHHGHHHHGGGGHGHHGHHHHHHHHHGGGGGGGGEGGGGGGGGGGGGGGGGGFFFFFFFFFFFFFFFHHFFFFFFFFFFFFFFFFFFFFFHFFFFFB
@M05620:37:000000000-D9766:1:1101:16236:9402 1:N:0:76
AGTGCCAGCTCTCAATCGCACAGGGGACCCAGCGCCTGGCCCCTCCATCCAGAAAACCTATGACCTCACCCGCTACCTGGAGCACCAACTCCGCAGCTTGGCTGGGACCTATGTGAGTATCCAGCGTAGGAATCTGGGAGTTGGGGAGGAGTGAGGAGTTGGGGAAAGACAGTCCTAACCGTGGAGGGTTCTGGTAAATGATGGGGTGAGGAGGGGCTCTTTGGCTCCCACCAGTCCCCCTGTCTGGTCTA
+
AA>>AFDFAFFFG1FDEFFAE?G0F0AEAA0E0AA/AFGFEHGHGGFGFACGD01BFE0FGEFGHFGGHGGEE/>EGGFG>BGHHH0/?FGC>E/ECF<EEGGGGGHHGHHHFFFFFHGHHDFGFCGGGGHHHHHHFG0FAGDGGG.ACAC<C0GC0EGHHHGG.C.C/CBGGHHHFFGGGGE@9ACGGFGBFFFFFGGGFFFGFFB?FFFBAB??@@EFFFFFFFFFFFFFFFFFFFFF@FFFFFFFFF/
@M05620:37:000000000-D9766:1:1101:12248:9403 1:N:0:76
ACCACACCTTCTACAATGAGCTGCGTGTGGCTCCCGAGGAGCACCCCGTGCTGCTGACCGAGGCCCCCCTGAACCCCAAGGCCAACCGCGAGAAGATGAGGTGAGTGGCCCGCTACCTCTTCTGGTGGCCGCCTCCCTCCTTCCTGGCCTCCCGGAGCTGCGCCCTTTCTCACTGGTTCTCTCTTCTGCCGTTTTCCGTAGGACTCTCTTCTCTGACCTGAGTCTCCTTTGGAACTCTGCAGGTTCTAGAT
+
ABBABABBFFFFGGGGGGGGGFHHGGGEHGHHHGGGGGGGGHHHHGGGFGGGHHHHHHHGGGGGGGGGGGGHHHHGGGGHGHHHHGGGGGGGGGHGGHHHHGHHHHHGGHHGGGGGHHGHHHGHHGCAGHFGGGGGGHHGHHHGFHEGGGGGGD@ABFFFFGGGFFFFFFFFFFFFB/:FFFFFFFFFFFBADFFFFFF?DFFFFFFFFFFFFFFFFFFFFFFFFFFFFFFFFFFFFBFF/FFFFFF/BB9
@M05620:37:000000000-D9766:1:1101:22613:9425 1:N:0:76
AGTGCCAGCTCTCAATCGCACAGGGGACCCAGGGCCTGGCCCCTCCATCCAGAAAACCTATGACCTCACCCGCTACCTGGAGCACCAACTCCGCAGCTTGGCTGGGACCTATGTGAGTATCCAGCGTAGGAATCTGGGAGTTGGGGAGGAGTGAGGAGTTGGGGAAAGACAGTCCTAACCGTGGAGGGTTCTGGTAAATGATGGGGTGAGGAGGGGCTCTTTGGCTCCCACCAGTCCCCCTGTCTGGTCTA
+
ABAABFFFBFFFGGGGGGGGGGHHGGGGGGHHGGGGGGHHHHGHGGHHHHHHHHHHHGHHHHHHHHHHHHHGGGGGHHHHHHHHHHHHGHHHGGGGGHHHGGHGGGHHGHHHHHHHHHHHHHHHHGGGGGHHHHHHHHHGGHHHGGGGGGGHHHHHHGHHHHGGGGHHHHHHHHHHHHHHG9CFGGGGCFGGGGGGGGGGGGGGGGFFFFFFFFFFFFFFFFFFFFFFFFFFFFFFFFFFFFFFFFFFFFF
@M05620:37:000000000-D9766:1:1101:22942:9426 1:N:0:76
ACCACACCTTCTACAATGAGCTGCGTGTGGCTCCCGAGGAGCACCCCGTGCTGCTGACCGAGGCCCCCCTGAACCCCAAGGCCAACCGCGAGAAGATGAGGTGAGTGGCCCGCTACCTCTTCTGGTGGCCGCCTCCCTCCTTCCTGGCCTCCCGGCGCTGCGCCCTTTCTCACTGGTTCTCTCTTCTGCCGTTTTCCGTCGGACTCTCTTCTCTGACCTGAGTCTCCTTTGGAACTCTGCAGGTTCTAGAT
+
BCCCCCCCFFFFGGGGGGGGGGHHGEGFHFHHHGGGGGGGGHHHHGGGGFGGHHHHHHHGGGGGGGGGGGGHHHHGGGGHGHHHHGGGGGDGGGHHHHHHHGFFGHHGGHHGGG-AHHHHHHHHHGHGHHGGGGGHGHHGHHHHHHFGGGGGGGG:DGGGFFFFFFFFFFFFFFFFFFFFFFFFFFFFFFF:AFFFFFF.;@DFFFFFFFFFFFFBFFFFBFFFFFFFFFFFFFFFFFFF0BFFFFF0BFB
@M05620:37:000000000-D9766:1:1101:22697:9427 1:N:0:76
AGTGCCAGCTCTCAATCGCACAGGGGACCCAGGGCCTGGCCCCTCCATCCAGAAAACCTATGACCTCACCCGCTACCTGGAGCACCAACTCCGCAGCTTGGCTGGGACCTATGTGAGTATCCAGCGTAGGAATCTGGGAGTTGGGGAGGAGTGAGGAGTTGGGGAAAGACAGTCCTAACCGTGGAGGGTTCTGGTAAATGATGGGGTGAGGAGGGGCTCTTTGGCTCCCACCAGTCCCCCTGTCTGGTCTA
+
ABAAAFFFBFFFGGGGGGGGGGHGGGGGGGHHFGFGGGHHGHGEGGHHGGFHHGHHHGHHHHHHHHHHHFCEGEEEHFHHFGHHHHAGFHHHGGGGGHFGGHHGGGHHGHHFHDHDGFGHFHGFHGDDGGHEFHHHFG0FGFHHGCA@GE<FG0DFCF/GFFGCEDEHHHHHHHHHHGHHG?C?9CDGCFFGFGGFGGFFGGFGG?A@EAFBDFFFFFABFFFFFFFFFFFFFFFFFFFFFFFFFFFFFFB
@M05620:37:000000000-D9766:1:1101:28117:9431 1:N:0:76
ACCACACCTTCTACAATGAGCTGCGTGTGGCTCCCGAGGAGCACCCCGTGCTGCTGACCGAGGCCCCCCTGAACCCCAAGGCCAACCGCGAGAAGATGAGGTGAGTGGCCCGCTACCTCTTCTGGTGGCCGCCTCCCTCCTTCCTGGCCTCCCGGCGCTGCGCCCTTTCTCACTGGTTCTCTCTTCTGCCGTTTTCCGTAGGACTATCTTCTCTGTCCTGAGTCTCCTTTGGAACTCTGCCGGTTCTAGAT
+
BBBBBAABFFFFGGGGGG5BGGHHGGGGHGHHHGGGGGGCGHHHHGGGGGGGEHGHHHHGGGCGGGGGGGGHHHHGGGGHGHHHFGGGGG?CFGHHHHHFB2?1?FGF/FE@DG--GFGFF<D0<=GGC<A-@DFHGGHGHFHGCBFFGGF.CF?---@?.;=DC-BBFF//BBF:BF/BFFFFFFFFBBB.;:EEB?F.;9F9;/;;BFFBFFF/9:9/99FBFBF/:BF/FFB9BBFB/@F9A.;/9B;
@M05620:37:000000000-D9766:1:1101:10431:9440 1:N:0:76
ACCACACCTTCTACAATGAGCTGCGTGTGGCTCCCGAGGAGCACCCCGTGCTGCTGACCGAGGCCCCCCTGAACCCCAAGGCCAACCGCGAGAAGATGAGGTGAGTGGCCCGCTACCTCTTCTGGTGGCCGCCTCCCTCCTTCCTGGCCTCCCGGAGCTGCGCCCTTTCTCACTGGTTCTCTCTTCTGCCGTTTTCCGTAGGACTCTCTTCTCTGACCTGAGTCTCCTTTGGAACTCTGCAGGTTCTCGAT
+
AAA1AAAAFFFFGGGF3GGDG1GHG0EA00FG1FF0AFGECHHHHGGGAEFFFHFFGHHG?FGGG/FGGGGFHCGGGGCH/AGHHGG/CCG//CCG1F1FHFGFHHHGGHHGGG-<GHHHHHHHFDGCHHGGGGGHGHFGHHHHFCBFGGFEGGG9@AGGGGGG@@FFF9BBFFFFBBFBFFFFFFFFFF@FFFFFFFFFFFFFFFFFFFFFFFF/FFFFBFFFFFFFFFFFFFFFFFBF/FFFFFF/;B;
@M05620:37:000000000-D9766:1:1101:11754:9449 1:N:0:76
ACCACACCTTCTACAATGAGCTGCGTGTGGCTCCCGAGGAGCACCCCGTGCTGCTGACCGAGGCCCCCCTGAACCCCAAGGCCAACCGCGAGAAGATGAACCCAGGTGAGTGGCCCGCTACCTCTTCTGGTGGCCGCCTCCCTCCTTCCTGGCCTCCCGGAGCTGCGCCCTTTCTCACTGGTTCTCTCTTCTGCCGTTTTCCGTAGGACTCTCTTCTCTGACCTGAGTCTCCTTTGGAACTCTGCAGGTTC
+
>A3>A>>AFFFFFGG4BGGFGFFHGGGG4ABGGFGGDEEEGH2GHGEGEEGFHHGHHFHF@ECEFEEEGGGFEGHEGGGHGHHHHFFEGC@DCGHGFFGFGHGGGF1F1<?GEGHHCCGCGFHHDGHGHBDCAHC-CCDGFFHHGGGFGFFFGGFFGGD---9CBFBBFBBFFFFFFFB/BFBFFFBFFFFFBFFBFFFEFF?FFAFFFFF/BFFFFBFF/FFF./9/9BFF/:B/B9BFBBFFF/BFFF/
@M05620:37:000000000-D9766:1:1101:13378:9451 1:N:0:76
AGTGCCAGCTCTCAATCGCACAGGGGACCCAGGGCCTGGCCCCTCCATCCAGAAAACCTATGACCTCACCCGCTACCTGGAGCACCAACTCCGCAGCTTGGCTGGGACCTATGTGAGTATCCAGCGTAGGAATCTGGGAGTTGGGGAGGAGTGAGGAGTTGGGGAAAGACAGTCCTAACCGTGGAGGGTTCTGGTAAATGATGGGGTGAGGAGCGGCTCTTTGGCTCCCACCAGTCCCCCTGTCTGGTCTA
+
AA>AAFFFBFFFFFGFGFGGGGHHGGGGAGHHGGGGGEHFFHGHGGHHFHHHDGFHHGEHHHFHHHFHHHHGGGCGHHHHHHHGFGHHGGHHGGGEFFHHGHHGEEHHGHHHGGHFHGFFFGFGCFEGFGBFGDHFHHHGGHGHGGFGGEEFFHHHHGHHHHGGGGHHHFHHGHHHGHBCFGE??EGFCFGGGGCFGGFGGGGGGGFFFFFFFFFFFFFFFB9FFFFFFFFFEFFFBFF.BFFFFFF9FFB
@M05620:37:000000000-D9766:1:1101:9886:9462 1:N:0:76
AGTGCCAGCTCTCAATCGCACAGGGGACCCAGGGCCTGGCCCCTCCATCCAGAAAACCTATGACCTCACCCGCTACCTGGAGCACCAACTCCGCAGCTTGGCTGGGACCTATGTGAGTATCCAGCGTAGGAATCTGGGAGTTGGGGAGGAGTGAGGAGTTGGGGAAAGACAGTCCTAACCGTGGAGGGTTCTGGTAAATGATGGGGTGAGGAGGGGCTCTTTGGCTCCCACCAGTCCCCCTGTCTGGGCTA
+
>>AABFFFBFFFGFGGG2FFAEFGBEFGGGHHGGGGGFHGGHGEGGEGHHHFHEGHCEEEG3FGFGCFGGCEGF?FH3GBFFG?FGHHGGHHGE@EGFHHF3F?<E0GG2?FFGH33BFD3FDFHG?C/?GHF21?1GEF<<<GCGGGGGG<<GD.CCC/DBC?:.GF/CGBCGHH00/C?:.:.A.D..;FB9FBFBBFBB00;.AFF?.FA?-99;9/:://99/AEB.A999B9BA99::BBBF/:B9
@M05620:37:000000000-D9766:1:1101:19019:9469 1:N:0:76
ACCACACCTTCTACAATGAGCTGCGTGTGGCTCCCGAGGAGCACCCCGTGCTGCTGACCGAGGCCCCCCTGAACCCCAAGGCCAACCGCGAGAAGATGAACCCAGGTGCGTGGCCCGCTACCTCTTCTGGTGGCCGCCTCCCTCCTTCCTGGCCTCCCGGCGCTGCGCCCTTTCTCACTGGTTCTCTCTTCTGCCGTTTTCCGTAGGACTCTCTTCTCTGACCTGCGTCTCCTTTGGAACTCTGCAGGTTC
+
AAA1AAAAFFFFGFGFAGFEG1FFG0AB0AGGAFGEEGGGGHHHHGGGCEEGFHGGHHHGGGCGGGGGGEG>GGHGGGEHCEHHHGE<BGBBCGHE1GFHHHGFHGGG1@FCGCHHGGG-CHHGHHHHHHHHGHHGCGGGHGGGGGGGGGGFGFGGGGGGGA@@@B@@F@?FFFFFFFFFFFFFFFFFFFFFFFF>;;FEFEBFAAFFFFFFFFFFFFFF/BFFF-9A@FFFFFFFFBFFFFFFF/;FAF/
@M05620:37:000000000-D9766:1:1101:14960:9472 1:N:0:76
ACCACACCTTCTACAATGAGCTGCGTGTGGCTCCCGAGGAGCACCCCGGGCTGCTGACCGAGGCCCCCCTGAACCCCAAGGCCAACCGCGAGAAGATGAGGTGAGTGGCCCGCTACCTCTTCTGGTGGCCGCCTACCTCCTTCCTGGCCTCCCGGAGCTGCGCCCTTTCTCACTGGTTCTCTCTTCTGCCGTTTTCCGTAGGACTCTCTTCTCTGACCTGAGTCTCCTTTGGAACTCTGCAGGTTCTAGAT
+
111>AA1AFFC1AGG131BGBGFEABEGC0BGGG00A/A/AGHHHGAE//A/B/1BG00EEGCG/E/EGGGHHHC/EGG<FHHC/?CCG/BC@<GH111?FGHH?DDFAHHGGGGGHHHFHFHHGHCAGHCGGG./.0:.CFGG0;B..0F..:9;A?AFG--;@@FFFFFFFFFFFFFFF/BFEFFFFF@9AFFFFF/ABBFF/B/BBFFFFFFFBBFFFFBFFFFFFBFFBFFFBFFFFFFFFFFFFF;
@M05620:37:000000000-D9766:1:1101:4393:9475 1:N:0:76
ACCACACCTTCTACAATGAGCTGCGTGTGGCTCCCGAGGAGCACCCCGTGCTGCTGACCGAGGCCCCCCTGAACCCCAAGGCCAACCGCGAGAAGATGAACCCAGGTGCGTGGCCCGCTCCCTCTTCTGGTGGCCGCCTCCCTCCTTCCTGGCCTCCCGGCGCTGCGCCCTTTCTCACTGGTTCTCTCTTCTGCCGTTTTCCGTCGGACTCTCTTCTCTGCCCTGCGTCTCCTTTGGAACTCTGCAGGTTC
+
CCCCCCCCFFFFGGGGGGGGGGHHGGGBGGHHHFFGGGGGGHHHHGGGGGGGHHHHHHHEFGGGGGGGGGGHHHHGGGGHGHHHHGGGGGDGGGHFHHHGDG/?F/??1/?/>DHHGACC.<GHHGHHF0DHGHHGGGGGGGGGDGGGGGGGFGGFGED?C-;;CFFFA=FFBFFFBFFFFFFFFFF:;FFFFF;@;DF.B;.F;@D9DFFF0F0:;0;F0FE9F9@;B.:FF9FFFF0FF;BFF99AAF0
@M05620:37:000000000-D9766:1:1101:26442:9493 1:N:0:76
ACCACACCTTCTACAATGCGCTGCGTGTGGCTCCCGAGGAGCACCCCGTGCTGCTGACCGAGGCCCCCCTGAACCCCAAGGCCAACCGCGCGAAGATGAGGCGAGTGGCCCGCTCCCTCTTCTGGTGGCCGCCTCCCTCCTTCCTGTCCTCCCGGCGCTGCGCCCTTTCTCCCTGGTTCTCTCTTCTGCCGTTTTCCGTCGGACTCTCTTCTCTGCCCTGCGTCTCCCTTGGAACTCTGCCGGCTCTCGAT
+
AAAAAAA1>CCFGGGGFG1AFEGFGGG00AGGF0FE?EECAGHFHGGAABFGFFEHGHE>?ECGGGEEG@/FGGHGGEGHGGHHFGGGGG?BBCC?1F<FH/>-<AGCE.<@CG;AEHHHGHGGBCGCC;9A?.9AEGGGGGGGGG0:CBBFFF@<?@@?F@=B@@FFFBF;BB/-;;FBBFFFFFFF9:9A:FFFFBFF>;;;@FBFFFFFFFF/;9/:-9B=99B/99-///:/;//;/@@-;9;/-/9
@M05620:37:000000000-D9766:1:1101:12809:9499 1:N:0:76
AGTGCCAGCTCTCAATCGCACAGGGGACCCAGGGCCTGGCCCCTCCATCCAGAAAACCTATGACCTCACCCGCTACCTGGAGCACCAACTCCGCAGCTTGGCTGGGACCTATGTGAGTATCCAGCGTAGGAATCTGGGAGTTGGGGAGGAGTGAGGAGTTGGGGAAAGACAGTCCTAACCGTGGAGGGTTCTGGTAAATGATGGGGTGAGGAGGGGCTCTTTGGCTCCCACCAGTCCCCCTGTCTGGTCTA
+
ABAABFFFCFFFGGGGFFCGGGHHGGGGGGHHGGGGFFHHHHGHGGHHHHGHHHHHHGHGHHHHHHHHHHHGGGGGHHHHHGGEHHHHGHHHGGGGGHHHGHHGGGFGGHGHHHHHHHHHHHHHHGGGGGHHHHHHHHHGGHHHGGGGGGGHHHHHHGHHHHGGGGHHHHHHHHHHHHHHGGFGGGGGAFGGGGFGGGGGGGGGGGFFFFFFFFFFFFFFFFFFFFFFFFFFFFFFFFFFFFFFFFFFFF/
@M05620:37:000000000-D9766:1:1101:17540:9500 1:N:0:76
AGTGCCAGCTCTCAATCGCACAGGGGACCCAGGGCCTGGCCCCTCCATCCCGAAAACCTATGACCTCACCCGCTACCTGAGCACCCACTCCGCAGCTTGGCTGGGACCTATGTGAGTATCCAGCGTAGGAATCTGGGCGTTGGGGCGGAGTGAGGAGTTGGGGCAAGACAGTCCTAACCGTGGAGGGTTCTGGTAAATGATGGGGTGAGGAGGGGCTCTTTGGCTCCCACCAGTCCCCCTGTCTGGTCTAT
+
AAABAFFFBFCFGGGGGFGFEAGHEFGGGE2AF2EFFFGFFGFCEGGHFH1EEF0EGGCFHFHGGHF3FFFFGFGGHHH?FGHHH1FFEGGAEE@E3BGGHHGGF0?CG2DG?F3BFBGHHFGH@C/>?1?FGHHFCC@C<AGGG.<:-;.;0990;9CFFAC?@FE/BFGBF/BFFFFCDFC.A.@9A9/BFBF9BFFB//9E?.;EA./:9--@AE/9BF/BFFF?BFDAFBFFFF?=F/BFFFBBFFB
@M05620:37:000000000-D9766:1:1101:7979:9503 1:N:0:76
ACCACACCTTCTACAATGAGCTGCGTGTGGCTCCCGAGGAGCACCCCGTGCTGCTGACCGAGGCCCCCCTGAACCCCAAGGCCAACCGCGAGAAGATGAACCCAGGTGAGTGGCCCGCTCCCTCTTCTGGTGGCCGCCTCCCTCCTTCCTGGCCTCCCGGCGCTGCGCCCTTTCTCACTGGTTCTCTCTTCTGCCGTTTTCCGTAGGACTCTCTTCTCTGCCCTGCGTCTCCTTTGGAACTCTGCAGGTTC
+
AAAABBAAFFFFGGGFGGG5GDEGGEGBA2GFHGGGG?AEFHHHHGGEEFGGHGHGHHHEEEGEFFEGGGGGFHHGGGGHGHHHHGGGGGDGGFHGHHHHHHGAGGCF?FGHFFHHCGD-EFHHHHHHHHFHGHHCGGGGHGHGDGGGGGGFGGGGGEGGGGBB?F??FBBFFFFF/9FFEFFFFFFBFFFFFFBB9DFFFFDF;DDBFFFFFFFFFFFF/B;FFAB.B.BFFFFFFFFFFFFFF/BFFFB
@M05620:37:000000000-D9766:1:1101:8149:9530 1:N:0:76
AGTGCCAGCTCTCAATCGCACAGGGGACCCAGGGCCTGGCCCCTCCATCCAGAAAACCTATGACCTCACCCGCTACCTGGAGCACCAACTCCGCAGCTTGGCTGGGACCTATGTGAGTATCCAGCGTAGGAATCTGGGAGTTGGGGAGGAGTGAGGAGTTGGGGAAAGACAGTCCTAACCGTGGAGGGTTCTGGTAAATGATGGGGTGAGGAGGGGCTCTTTGGCTCCCACCAGTCCCCCTGTCTGGTCTA
+
BCABBFFFCFFFGGGGGGGCGGHHGGGGGGHHGGGGGGHHHHGHGGHHHHHHGHHHHGHHHHHHHHHHHHHGGFGGHHHHHGHHHHHHGHHHGGGGGHHHGHHGGGHHGHHHHHHHHHHHHHHHHGGGGGHHHHHHHHHGGHHHGGGGGFGHHHHHHGHHHHGGGGHHHHHHHHHHHHHHGGGGGGGGCFGGGGCFGGGFGGGGGGFFFFFFFFFFFFFFFFFFFFFFFFFFFFFFFFFFFFFFFFFFFFB
@M05620:37:000000000-D9766:1:1101:24288:9549 1:N:0:76
ACCACACCTTCTACAATGAGCTGCGTGTGGCTCCCGAGGAGCACCCCGTGCTGCTGACCGAGGCCCCCCTGAACCCCAAGGCCAACCGCGAGAAGATGAGGTGAGTGGCCCGCTACCTCTTCTGGTGGCCGCCTCCCTCCTTCCTGGCCTCCCGGAGCTGCGCCCTTTCTCACTGGTTCTCTCTTCTGCCGTTTTCCGTAGGACTCTCTTCTCTGACCTGAGTCTCCTTTGGAACTCTGCAGGTTCTAGAT
+
AAB?ABBBFFFFGGGGFGFGGGHHGEEBGEHHFFGGFGGGGHHHHGGGGEEGHHHGHHHGGGGGGGGGGGGFHHHGGGGHEEHHHG/<BC/<CGGHGHGHH?FFGHHGGHHGGGCGHGHHHHHHHGHGHHGGGGGHGHFGHHHHHHBFGGGGGFG-9BGFGGGGFAFFFFFBFFBF9FFFFFFFFFFFFFFDFFFFFFFADFFFFFBFFFFFFFFFFFFFBFFFFFFFFFFFFFFFFFFF/BFFFFF/BF;
@M05620:37:000000000-D9766:1:1101:3960:9565 1:N:0:76
AGTGCCAGCTCTCAATCGCACAGGGGACCCAGGGCCTGGCCCCTCCATCCAGAAAACCTATGACCTCACCCGCTACCTGGAGCACCAACTCCGCAGCTTGGCTGGGACCTATGTGAGTATCCAGCGTAGGAATCTGGGAGTTGGGGAGGAGTGAGGAGTTGGGGAAAGACAGTCCTAACCGTGGAGGGTTCTGGTAAATGATGGGGTGAGGAGGGGCTCTTTGGCTCCCACCAGTCCCCCTGTCTGGTCTA
+
>>>AAFFFCFFFGGGGGGG2A2BEFFGFGEHEBEEEFGHHHHGHGGHHHHGHHGHHHGHHHHHHHHHHHHHGG>@EHHHH?FGGHHHCFHHFEEEGGHHHGGHFFGHHGGHHHHHHHGHHHHFHHGEADDHGHEGHFHHFEFHFGGFDCEGGFHHHHEHHHHGGGGHHHGHGGHHHGHHHGDEDFGGG;CFFFGFGGGFFGGGGGGFFFFFFFFFFFFFFFFFFFFFFFFFFFFFFFFFDFFFFFFFFBFB
@M05620:37:000000000-D9766:1:1101:19645:9584 1:N:0:76
AGTGCCAGCTCTCAATCGCACAGGGGACCCAGGGCCTGGCCCCTCCATCCAGAAAACCTATGACCTCACCCGCTACCTGGAGCACCAACTCCGCAGCTTGGCTGGGACCTATGTGAGTATCCAGCGTAGGAATCTGGGAGTTGGGGAGGAGTGAGGAGTTGGGGAAAGACAGTCCTAACCGTGGAGGGTTCTGGTAAATGATGGGGTGAGGAGGGGCTCTTTGGCTCCCACCAGTCCCCCTGTCTGGTCTA
+
AA>AAFFFCFFFGGGGGGGGGGHGGAEEEGHHAEFGGFEHHHGHGGHHHGHHHHHHHGHHHHHHHHHHHHHGG>EGHHHGBFHHHH1?EHHGEFCGGHFGGHHGGGHHGHHHHHHHHHHHHHHHHGGFGGHHHHHHHHHGGHHHGGADG<CGHGGHCFGHHHGGGEGGHHHGHHHHHHHHGGGG.EGGEFFGGGGGGGGGGGGGGGDFFFFFFFFFFFFFFFFFFFFFFFFFFFFFFFFFFFFFFFFFFFF
@M05620:37:000000000-D9766:1:1101:17745:9594 1:N:0:76
ACCACACCTTCTACAATGAGCTGCGTGTGGCTCCCGAGGAGCACCCCGTGCTGCTGACCGAGGCCCCCCTGAACCCCAAGGCCAACCGCGAGAAGATGAGGTGAGTGGCCCGCTCCCTCTTCTGGTGGCCGCCTCCCTCCTTCCTGGCCTCCCGGCGCTGCGCCCTTTCTCACTGGTTCTCTCTTCTGCCGTTTTCCGTAGGACTCTCTTCTCTGACCTGAGTCTCCTTTGGAACTCTGCCGGTTCTAGAT
+
BBBCCCCCFFFFGGGGGGGGGGHHGEGEHGHHHGGGGGGGGGHHHGGGGGGGHHHHHHHGGGGGGGGGGGGHHHHGGGGHGHHHHGGGGGGGGGHHHHHHHCGHHHHGGHHGGG-CFHHHHHHHH=CEHHGGGGGHGHHGHHHHHGFGGGGGGGG-CCGFFFFFFFFFFFFBFFFFBFFFFFFFFFFFFFFDDFFFFFFFFFFFFFFFFFFFFFF/BFFF/BFFFFFFFFFFFFFFFFFF/;D=DEF/;BB
@M05620:37:000000000-D9766:1:1101:18986:9614 1:N:0:76
ACCACACCTTCTACAATGAGCTGCGTGTGGCTCCCGAGGAGCACCCCGTGCTGCTGACCGAGGCCCCCCTGAACCCCAAGGCCAACCGCGAGAAGATGAGGTGAGTGGCCCGCTACCTCTTCTGGTGGCCGCCTCCCTCCTTCCTGGCCTCCCGGCGCTGCGCCCTTTCTCACTGGTTCTCTCTTCTGCCGTTTTCCGTAGGACTCTCTTCTCTGACCTGAGTCTCCTTTGGAACTCTGCAGGTTCTCGAT
+
ABB?AABBFFFFGGGGFGGAFDGBEEEEHFHHFGGGGGGCGHHHHGGGEGGGHHHHHHHGGGGGGFGGGGGHHGHGGGGHGGHHHGGEDGCC?DFFFH??0?FD<?1FCCGCGC@DFFH1FGHF0DCEAACGGGGHEGHGHEGGHHB.:BFG.?--@@?GF?=DB@/FBF/99/:.BF9B//9BFFF/F/B..9A//A9;.AFFFFBF/BFFB//9/B/B99/B//BF//9//99;//;B9F.AB9B/;//
@M05620:37:000000000-D9766:1:1101:14195:9615 1:N:0:76
ACCACACCTTCTACAATGAGCTGCGTGTGGCTCCCGAGGAGCACCCCGTGCTGCTGACCGAGGCCCCCCTGAACCCCAAGGCCAACCGCGAGAAGATGAACCCAGGTGCGTCGCCCGCCCCCTCCTCTTGTCGCCCTCTCCCTCCTTTCTGGCCTCCCGGCTCTGCCCCCTTTCTCACTGGTTCTCTCTTCTGCCGTTTTCCGTAGGACTCTCTTCTCTGCCCTGCGTCCCCTTTGGCACTCTGCGGGTTC
+
BBBBBBBBFFFFGGGGGGGEGDHGGEGEEEGG3FGGGGGGGHHHHGGGGGGGHHHHHHHGGGGGGGGGGGGHHHHGGGGHGHHHHGGGGGFFGGHHHH2>F////?1?1>//->.C-<---<A..;/00<00:.;.-=/;/;//9/9090900;0;.99AD-./;F/;.-;.BF/F////.9;BFFF//;/////-;A/.//9;.../;BFF//BFFBF///./A.9AF-..:9/////;B////----;.
@M05620:37:000000000-D9766:1:1101:5510:9618 1:N:0:76
ACCACACCTTCTACAATGAGCTGCGTGTGGCTCCCGAGGAGCACCCCGTGCTGCTGACCGAGGCCCCCCTGAACCCCAAGGCCAACCGCGAGAAGATGAGGTGAGTGGCCCGCTACCTCTTCTGGTGGCCGCCTCCCTCCTTCCTGGCCTCCCGGAGCTGCGCCCTTTCTCACTGGTTCTCTCTTCTGCCGTTTTCCGTAGGACTCTCTTCTCTGACCTGAGTCTCCTTTGGAACTCTGCAGGTTCTAGAT
+
>AAAA>AAFFFFGFGBFGG5GFGGFGGGHGGHGGGGEGGC?G2GHGGGEEGGFHHHHHHGEF?EGEGGGGGG@FHEGGEHGHHHGFGGGGGGCFG2FGGGHGHHHHHGGHHGGGFGHHHHHHHHHGGGHHCGGGGHGHHGHHHHGGBFFFGGGGG?FDGGGGGGFFFFFFF/BFFF/FFFFFFFFFFFFFFAFFFFFFFFDFFF/FFFFFFFFFFFFFFFBFFFFFFFFFFFFFFFFFFFFFFFFFFFFFB
@M05620:37:000000000-D9766:1:1101:3641:9627 1:N:0:76
ACCACACCTTCTACAATGAGCTGCGTGTGGCTCCCGAGGAGCACCCCGTGCTGCTGACCGAGGCCCCCCTGAACCCCAAGGCCAACCGCGAGAAGATGAACCCAGGTGCGTGGCCCGCTCCCTCTTCTGGTGGTCGCCTCCCTCCTTCCTGGCCTCCCGGCGCTGCGCCCTTTCTCACTGGTTCTCTCTTCTGCCGTTTTCCGTAGGACTCTCTTCTCTGCCCTGCGTCTCCTTTGGAACTCTGCAGGTTC
+
CCDDDCDDFFFFGGGGGGGGGGHHGGGFHGHHHGGGGGGGGHHHHGGGGGGGHHHHHHHGGGGGGGGGGGGHFHHGGGGHGHHHHGGGGG?CGGHHHHHHHH?/?F?G1>FGGG0>>CGFGGHHFH=DGHHHGEGACEGGHGGG;;FG;FFGGGGGG;.ADA-:@F=FFCBFFFFF0BFFBBFFFFF00;FFFF:;;AFFF::F.9A0;FFFFFFFH:BFBF.0;.:AD::FFFFFFFFFFBBFF0;A:F0
@M05620:37:000000000-D9766:1:1101:21055:9629 1:N:0:76
ACCACACCTTCTACAATGAGCTGCGTGTGGCTCCCGAGGAGCACCCCGTGCTGCTGACCGAGGCCCCCCTGAACCCCAAGGCCAACCGCGAGAAGATGAGGTGAGTGGCCCGCTCCCTCTTCTGGTGGCCGCCTCCCTCCTTCCTGGCCTCCCGGCGCTGCGCCCTTTCTCACTGGTTCTCTCTTCTGCCGTTTTCCGTAGGACTCTCTTCTCTGCCCTGAGTCTCCTTTGGAACTCTGCCGGTTCTCGAT
+
CCCCCCCCFFFFGGGGGGGGGGHHGGGGHGHHHGGGGGGGGHHHHGGGGGGGHHHHHHHGGGGGGGGGGGGHGHHGGGGHGHHHHGGGGGGGGGHHHHHHH?FGHHHGGHHGGGCGGHHHHHHHHGGGHHGGGGGHGHHGHHHHHGBFGGGGGGGBFGGFFFFFFFFFFFF0BFFFFFFFFFFFFFFHFFFAAFFFFFF?DFFFFFFFFFFFFFH0BEFF/FFF0BFFFFFFFFFFFFFFBFF@DFF0ABB
@M05620:37:000000000-D9766:1:1101:21617:9646 1:N:0:76
ACCACACCTTCTACAATGAGCTGCGTGTGGCTCCCGAGGAGCACCCCGTGCTGCTGACCGAGGCCCCCCTGAACCCCAAGGCCAACCGCGAGAAGATGAACCCAGGTGCGTGGCCCGCTCCCTCTTCTGGTGGCCGCCTCCCTCCTTCCTGGCCTCCCGGCGCTGCGCCCTTTCTCACTGGTTCTCTCTTCTGCCGTTTTCCGTAGGACTCTCTTCTCTGACCTGCGTCTCCTTTGGAACTCTGCAGGTTC
+
BBBBBBBBFFFFGGFGGGGGGFHHGGGGHGHHHGGGGGGGGHHHHGGGGGGGHHHHHHHGGGGGGGGGGGGHHHHGGGGHGHHHHGGGGGGGGGHHHHGHHHGFHGHF1>FDCDHHGDC-CEHHHHHHGHHGDCH@DGGGGGGGGGGGGGGGGGGGGGGGGAFFFFFFFFFFFFFFBFFFFFFFFFFFFFFFFFFFADFFFFFF.99BBFFFFFFFFFFF/BFFB.@AFDBFFFFFFFFFFFFFF/BFFF/
@M05620:37:000000000-D9766:1:1101:14802:9656 1:N:0:76
ACCACACCTTCTACAATGAGCTGCGTGTGGCTCCCGAGGAGCACCCCGTGCTGCTGACCGAGGCCCCCCTGAACCCCAAGGCCAACCGCGAGAAGATGAACCCAGGTGAGTGGCCCGCTACCTCTTCTGGTGGCCGCCTCCCTCCTTCCTGGCCTCCCGGCGCTGCGCCCTTTCTCACTGGTTCTCTCTTCTGCCGTTTTCCGTAGGACTCTCTTCTCTGACCTGCGTCTCCTTTGGAACTCTGCAGGTTC
+
BBBBBABBFFFFGGGGFGGGGGHHGEFEHEHHHGGGGGGGGHHHHGGGGEGGHHHHHHHGGGGGGFGGGGGHHHHGGGGHGGHHHGGGGGGGGGHHFHHFFHGGHGHH1FGHGGHHGGGCGHHHHHHHHHHHGHHGGGGGHGHHGGGGGGGFGGGGGGGGAGFFFFFFFFFFFFFFFFFFFFFFFFFFFFFFFFFFDDFFFFDF9DFFFFFFFFFFFFFFBFFFF.BDFDFFFFFEFFFFFFFEF/BFFF/
@M05620:37:000000000-D9766:1:1101:18221:9665 1:N:0:76
ACCACACCTTCTACAATGAGCTGCGTGTGGCTCCCGAGGAGCACCCCGTGCTGCTGACCGAGGCCCCCCTGAACCCCAAGGCCAACCGCGAGAAGATGAACCCGGGAGCGTGCCGCTCTCCCTCTTCTGGTGCCCCCCCCCCTCCTTCGTGCCCCCCCAGCGCCGCCCCCTTTCTCCCTGGTTCTCTCTTCTGCCGTTTTCTGTGGGTCTCTCTTCTCTGCCGAGTGTCCCCTTTGGATCTCTGCGGTTTC
+
BBBBBAAAFFFFGFGFGGDGGFHHGEFEGGHHHGEGGG?2EGGHHGGGADEFDFFHGFFEEEEFGGGGGGGHHHHGGGGHFHHH/FEECC<CFD2GGEB2?//<AC/>.<<..<-<--.</CG//:0;;C0/0//.-;-;-9-...//.99..;.;---;.9--;@-9--;.;B/;//././;;FFF/99/:///9;D/.9///;...;9FF//BFF///;/--9..9;//.9./////;B/9//;9.-:/
@M05620:37:000000000-D9766:1:1101:22044:9674 1:N:0:76
AGTGCCAGCTCTCAATCGCACAGGGGACCCAGGGCCTGGCCCCTCCATCCAGAAAACCTATGACCTCACCCGCTACCTGGAGCACCAACTCCGCAGCTTGGCTGGGACCTATGTGAGTATCCAGCGTAGGAATCTGGGAGTTGGGGAGGAGTGAGGAGTTGGGGAAAGACAGTCCTAACCGTGGAGGGTTCTGGTAAATGATGGGGTGAGGAGGGGCTCTTTGGCTCCCACCAGTCCCCCTGTCTGGTCTA
+
AA>ABFFFCFFFGGGGGGGGGGHGGGGGGGHHFGGGGGHHHHGHGGHHHHHHHHHHHGHHHHHHHHHHHHHGGGGGHHHHHHHHHHHHGHHHGGGGGHHHGHHGGGHHGHHHHHHHHHHHHHHHHGGGGGHHHHHHHHHGGHHHGGGGGGGHHHHHHGHHHHGGGGHHHHHHHHHHHHHHGGGGGGGGCFFGGGGGGGGGGGGGGGFFFFFFFFFFFFFFFFFFFFFFFFFFFFFFFFFFFFFFFFFFFFB
@M05620:37:000000000-D9766:1:1101:15621:9675 1:N:0:76
ACCACACCTTCTACAATGAGCTGCGTGTGGCTCCCGAGGAGCACCCCGTGCTGCTGACCGAGGCCCCCCTGAACCCCAAGGCCAACCGCGAGAAGATGAACCCAGGTGAGTGGCCCGCTACCTCTTCTGGTGGCCGCCTCCCTCCTTCCTGGCCTCCCGGCGCTGCGCCCTTTCTCACTGGTTCTCTCCTCTGCCGTTTTCCGTAGGACTCTCTTCTCTGACCTGCGTCTCCTTTGGAACTCTGCCGGTTC
+
AAAAAAAAFFFFGGGGGGG1GAGFGEEFHGHHCFGGGGGGGHHHHGGGGEGGHHHHHHHGGGGGGGGGGGGFFFHGGGGHEFHHHGG<CGGCCGFHHFHFGFGGFFGHBGHHGGHHGGG?CHHHHHHHGGGFGHHGGGGGHGHHGGGGGGGGGGGGGGGG-:@@@F@@F@@FFFFFFFFFFFFFFFFFFFFFFFF@BBFFFF?FFBBFFFFFFFFFFFFFFFFFF-@;@FFFFFFEBBFFFFFFF/;@@F?
@M05620:37:000000000-D9766:1:1101:23127:9696 1:N:0:76
ACCACACCTTCTACAATGAGCTGCGTGTGGCTCCCGAGGAGCACCCCGTGCTGCTGACCGAGGCCCCCCTGAACCCCAAGGCCAACCGCGAGAAGATGAGGTGAGTGGCCCGCTCCCTCTTCTGGTGGCCGCCTCCCTCCTTCCTGGCCTCCCGGCGCTGCGCCCTTTCTCACTGGTTCTCTCTTCTGCCGTTTTCCGTCGGACTCTCTTCTCTGCCCTGAGTCTCCTGTGTACCTCTGCCGGTTCTCGAT
+
AAAAAAAAFFFFGFGGBGBFGFHHG0AA0AB01BBEEEGGCGGHHGGA/BEFFGHCGHFEEGCEGAGGGC/>FEGGGEEHCEGHHG?<></<BGGH1FDHG0?<GHGGG?CCGGC.FHHGHHFFHDGAFH-:CFGHGHGFHHHHHG/FFFFGGBAG-;:9B9=A>;BF/B/9B/:-;FFBFFFFFFFFFF@;;BEFFFF-@@-;9BFFFFFBFFFFFFEFBBFFFFEB/;B/;/;BFBFFF@@>BAF;AF/
@M05620:37:000000000-D9766:1:1101:20748:9706 1:N:0:76
ACCACACCTTCTACAATGAGCTGCGTGTGGCTCCCGAGGAGCACCCCGTGCTGCTGACCGAGGCCCCCCTGAACCCCAAGGCCAACCGCGAGAAGATGAGGTGAGTGGCCCGCTACCTCTTCTGGTGGCCGCCTCCCTCCTTCCTGGCCTCCCGGCGCTGCGCCCTTTCTCACTGGTTCTCTCTTCTGCCGTTTTCCGTAGGACTCTCTTCTCTGACCTGAGTCTCCTTTGGAACTCTGCAGGTTCTAGAT
+
CCDDDDDDFFFFGGGGGGGGGGHHGGGFHGHHHGGGGGGGGHHHHGGGGGGGHHHHHHHGGGGGGGGGGGGHHHHGGGGHGHHHHGGGGGGGGGHHHHHHHHCGHHHGGHHGGG-CHHHHHHHHFDGEHHGGGGGHGHHGHHHHHHFGGGGGGGG-ADGGFFFFFFFFFFFBFFFFFFFFFFFFFFHHFFFAFFFFFFFFDFFFFFFFFHHHFHFBFFFFBFFFFFFFFFFFFFFFFFFF0BFFFFF0BF;
@M05620:37:000000000-D9766:1:1101:26589:9725 1:N:0:76
ACCACACCTTCTACAATGAGCTGCGTGTGGCTCCCGAGGAGCACCCCGTGCTGCTGACCGAGGCCCCCCTGAACCCCAAGGCCAACCGCGAGAAGATGAACCCAGGTGAGTGGCCCGCTACCTCTTCTGGTGGCCGCCTCCCTCCTTCCTGGCCTCCCGGCGCTGCGCCCTTTCTCACTGGTTCTCTCTTCTGCCGTTTTCCGTAGGACTCTCTTCTCTGACCTGCGTCTCCTTTGGAACTCTGCAGGTTC
+
ABBBBBABFFFFGGGFGGGGGGHHGDGBFEHHHGGGGGGGGHHHHGGGGGGGHHGHGFHFCEFFFGEEGGGHGHHGGGGHGHHHHGGGGGDFGGHHHHHHHHGGHGFF1?FGGGHHGGG@FHHHHHHHHHHHGHHGGGGGHGHHGGGGGGGGGGGGGGGGAGFFFFFFFFFFFFFFFFFFFFFFFFFFFFFFFFFFDFFFFFFFFFFFFFFFFFFFFFFFFFFFF.@AFFFFFFFFFFFFFFFFFFFFFFF
@M05620:37:000000000-D9766:1:1101:25751:9749 1:N:0:76
GAGGCTGCTTTGGAAGAAACTCATAGATTACTGCAACAGTTCCCCCTGGACCTGGAAAAGTTTCTTGCCTTGCTTACAGAAGCTGAAACAACTGCCAATGTCCTACAGGATGCTACCCGTAAGGAAAGACTCCTAGAAGACTACAAGGGAGTAAAAGAGCTGATGAAACAATGGCAAGTAAGTCAGGCATGTCCGCTTTAGCACTCTTGTGGATCCAATTGAACAATTCTCAGCATTTGTACTTGGAACTG
+
>1>A11B>BBB1B11BAFBBBFGGHDGFHH13D11BCGABDAABB0A//A0BGGAF11001AFDADF1BB1BBDA2BBBDGF1BF11F1>/BFHHGHHHHH@BBBGF10BB10BBB0B?//>F1>FG00BBB1BB1BDGC011BB<F??<??01221?0@@@@<@21>10<1?<0?1/1?@?<11>0><10>1>.>..<00=0<0/=0<0C<:0;:0;:;C0CC0G:00<::0;C;BFG00;;;;9;;;09
@M05620:37:000000000-D9766:1:1101:14725:9762 1:N:0:76
ACCACACCTTCTACAATGAGCTGCGTGTGGCTCCCGAGGAGCACCCCGTGCTGCTGACCGAGGCCCCCCTGAACCCCAAGGCCAACCGCGAGAAGATGAACCCAGGTGAGTGGCCCGCTACCTCTTCTGGTGGCCGCCTCCCTCCTTCCTGGCCTCCCGGCGCTGCGCCCTTTCTCACTGGTTCTCTCTTCTGCCGTTTTCCGTAGGACTCTCTTCTCTGACCTGCGTCTCCTTTGGAACTCTGCAGGTTC
+
CCCCDCCDFFFFGGGGGGGGGGHHGGGFEGHHHGGFGGGGGHGHHGGGGGGGHHHHGHHGGGFGGGGGGGGHGHHGGGGHGHHHHGGGGGFGGGHHHHHHHHGGGFHG?GHHGGHHCGG-CHHHHHHHFGHHGHHCGGGGGGHHGGGGGGGGGGGGGGGG-9CDFFFFFFFFFFFF0FFFBFFFFFFFFFFFFFFFADFFFFDF.DFFFFFFFFFFFFHF0FFFF.@DFFFFFFFFFFFFFFFFF:;FFF0
@M05620:37:000000000-D9766:1:1101:6309:9763 1:N:0:76
GAGGCTGCTTTGGAAGAAACTCATAGATTACTGCAACAGTTCCCCCTGGACCTGGAAAAGTTTCTTGCCTGGCTTACAGAAGCTGAAACATCATCCATGATGCTACCCGTAACGAAAGGCCCCTAGAAGACTCCAAGTGAGTAAAAGACCTGATGAAACAATGGCAAGCAAGTAAGGCAGTTCCGCTTTAGCACTCTTGTTGATCCAATTGAACAATTCTCATCATTTGTACTTGTACCTGAAAAACCACG
+
A?AA3>CACB@DGF5BCGBGGGGHGHHHHGHFGHCFFHCFHFFDHGEFEEAGHGFB33AFBGH5FFABBB3AAFBCB5FGHHHHHEEHGGBB3D5BEBB@B4BBFGEF1?E>11?1E?0///>???BBBBB3BB3B31BB1??BDBBF0BB@F112@FGHE1@1@0F</<??11?11??.<>11<.>>F10<0<0=0=<00.00==0<00;;:;;:00;:0;0<:0:;0;<0;0BC000;=;000.:;..;
@M05620:37:000000000-D9766:1:1101:27456:9765 1:N:0:76
GAGGCTGCTTTGGAAGAAACTCATAGATTACTGCAACAGTTCCCCCTGGACCTGGACAAGTTTCTTGCCCCGCTTACAGAAGCTGAAACAACTGCGAATGGCCTCAAGATTTGACCCCGTAGGAAACAGCCCTATAAGGGTTGAAGGGAAGAAAAGACTCGACGGAAAAAAGGGCAAAAACGGAAGGACTCTGGTCAATAGCGCGCTGGGGAAGCAACTTGACCATCTCTCACAATTTGATCTCTAACCTA
+
A1AAAAC>1B@DAFGGGCGG1AAEEGHFDGG3DAGH10F1BFG1BECF/F0AAB0F0B0ADAFH2F11B1/AEEEGH1B@GHHFEGFHHBFH101/>>/11B01BBB11B1212>B0/<<>//1BB000<?B00B12B100@/0@11C/@?00?0?/01</.---><-/CC.<.;.:.:;.-..:EF9.//;;:000:0000-99;@---;--9;/B-/://9/9//9;9/////99B////;////;;/9
@M05620:37:000000000-D9766:1:1101:18707:9787 1:N:0:76
ACCACACCTTCTACAATGAGCTGCGTGTGGCTCCCGAGGAGCACCCCGTGCTGCTGACCGAGGCCCCCCTGAACCCCAAGGCCAACCGCGAGCAGTTGAACCCAGGTGAGTGCCCCTCTATCTCTTCTGGTGGCCGCCTCCCTCCTTCCTGGCCTCCCCGACCTGCGCCTTTCCTCACTGTCTCTCTCTTCTCCTGTTTTCCCTATGACTCTCTTCTCTGACCTGAGCCTCCTTTGGAACTCTGCAGGTCC
+
DDEEEECDFFFFGGGGGGGGGGHHGGGEHGHGHGGGGGGGGHHHHGGGGGGGHHHHHHHGGGGGGGGGGGFHGHHGGGGHGHHHHGGGG/></>?2??22??/==?1=?0111?>F..011<<F1>G1<>1<<G.AF-.CG.C/<G1CHHHH..0.<..----./<A-..<011<:0.:111<BF0000<110<1<<1</1<0<00<1B1BFFF1B101<1</:<//0//<BB111/0<B0:11:<0:B0B
@M05620:37:000000000-D9766:1:1101:18689:9788 1:N:0:76
ACCACACCTTCTACAATGAGCTGCGTGTGGCTCCCGAGGAGCACCCCGTGCTGCTGACCGAGGCCCCCCTGAACCCCAAGGCCAACCGCGAGAAGATGAACCCAGGTGAGTGGCCCGCTACCTCTTCTGGTGGCCGCCTCCCTCCTTCCTGGCCTCCCGGCGCTGCGCCCTTTCTCACTGGTTCTCTCTTCTGCCGTTTTCCGTAGGACTCTCTTCTCTGACCTGCGTCTCCTTTGGAACTCTGCCGGTTC
+
BBBCCCCCFFFFGGGGGGGGGGHHGGGECEHGGGGEFGEEFHDGHGEGAEEGHHGHHGHGGGGGGGGGGGGHGHHGFGGHGHHHHGGGD?CG@GHHHHHGGGDEFFFG1=1?/?>G----<<GHDGHBDG0CEHFGGC.CHEHCEG0FGGGG?.::EAA----;-;C-.-;:00BFBF0:/:BFFBB0:BB:0B:C;;F.:F?F..AFF/BFFFFFBFFF0B::BAA:@DFFFFFFB0:F0BBFF0@DF.9
@M05620:37:000000000-D9766:1:1101:14622:9798 1:N:0:76
ACCACACCTTCTACAATGAGCTGCGTGTGGCTCCCGAGGAGCACCCCGTGCTGCTGACCGAGGCCCCCCTGAACCCCAAGGCCAACCGCGAGAAGATGAGGTGAGTGGCCCGCTACCTCTTCTGGTGGCCGCCTCCCTCCTTCCTGGCCTCCCGGCGCTGCGCCCTTTCTCACTGGTTCTCTCTTCTGCCGTTTTCCGTAGGACTCTCTTCTCTGACCTGAGTCTCCTTTGGAACTCTGCAGGTTCTCGAT
+
EDDEEECDFFFFGGGGGGGGGGHHGGGFGGHHHGGGGGGGGHHHHGGGGGGGHHHHHHHGGGGGGGGGGGGHGHHGGGGHGHHHHGGGGGGGGGHHHHGHHHHHHHGGGHHGGC-AGHHBGGHFHGHCHHGGGGGGGHHGHFGHGHEFGGGGGGD-ABBGFAFFFFBFFFFBFFBFBFFFFFFFFFFFFFFDFFFFFFFF?DBFFFFFFFFFFFF11BFFBFFFFFFFFFFFBFFFFEFF1BFFFFF1<BB
@M05620:37:000000000-D9766:1:1101:16995:9805 1:N:0:76
AGTGCCAGCTCTCAATCGCACAGGGGACCCAGGGCCTGGCCCCTCCATCCAGAAAACCTATGACCTCACCCGCTACCTGGAGCACCAACTCCGCAGCTTGGCTGGGACCTATGTGAGTATCCAGCGTAGGAATCTGGGAGTTGGGGAGGAGTGAGGAGTTGGGGAAAGACAGTCCTAACCGTGGAGGGTTCTGGTAAATGATGGGGTGAGGAGGGGCTCTTTGGCTCCCACCAGTCCCCCTGTCTGGTCTA
+
BCCCCFFFDFFFGGGGGGGGGGHHGGGGGGHHGGGGGGHHHHGHGGHHHHHHHHHHHGHHHHHHHHHHHHHGGFGGHHHHHGGHHHHHGHHHGGGGGHHHGHHGGGHHGHHHHHHHGFHHHHHHHGGGGGHHHHHHHHHGGHHHGGFGGGEGHHHHHGHHHGGGGGHHHHHHHHHHHHHHGGGGFGGG9FFGGGFGGGGHHHHGGGFFFFFFFFFFFFFFFHHFFFFFFFFFFFFFFFFFFFFFHFFFFFF
@M05620:37:000000000-D9766:1:1101:18322:9844 1:N:0:76
AGTGCCAGCTCTCAATCGCACAGGGGACCCAGGGCCTGGCCCCTCCATCCAGAAAACCTATGACCTCACCCGCTACCTGGAGCACCAACTCCGCAGCTTGGCTGGGACCTATGTGAGTATCCAGCGTAGGAATCTGGGAGTTGGGGAGGAGTGAGGAGTTGGGGAAAGACAGTCCTAACCGTGGAGGGTTCTGGTAAATGATGGGGTGAGGAGGGGCTCTTTGGCTCCCACCAGTCCCCCTGTCTGGTCTA
+
>11>AD@FAFFDAFGDB1EFCECGEEGGGGHHGGEAFAGFGHGHGGFFBFGGHF1GFE0CHHGHGHFHHHGGGGCGHFHHCGHACGHHGHHHGGGGGHHHGHHGGGHHGHHHGHHHHHHHHHHFH/?BGGHHHHHBHHHGCGHBCGGGCGGHEGHFGGHHHB@CGGHHHHHHHHHHHHHHGGFGGGGG.AAFGGGGGGGGGGGGGGF@FFFFFF@@@<FFFFFFFFFFFFFFFFFFFFFB?EFFFFFFFF9
@M05620:37:000000000-D9766:1:1101:24292:9845 1:N:0:76
ACCACACCTTCTACAATGAGCTGCGGGTGGCTCCCGAGGAGCACCCCGTGCTGCTGACCGAGGCCCCCCTGAACCCCAAGGCCAACCGCGAGAAGATGAGGCCCGTGGCCCGCTCCCTCTTCTGGTGGCCGCCTCCCTCCTTCCTGGCCTCCCGGCGCTGCCCCCTTTCTCCCTGGTTCTCTCTTCTGCCGTTTTCCGACGCACTCTATTATCTGCCCTGAGTCTCCTTTGTAACTCTGACGGCTCTCGAT
+
ABAABAAAFFCFGGGGGGBAA5FEE2AEECHH3FFEAEGEGHHHHGGEEEEEHHHBGGHEEGGGGDEGGGFFHFHGGGEHCCGHHG/<BC@<BFHHHHHC0///>><->0.<<-<EE/;C;0:<C0/CGH--;CFFGG/CFFFGGG/9CFGGG.99-;;BF.AAB-.;FF/9/;/.BFFFFFFFFFFFFFB9AFFFFF.9--9;@FF/9B/9;F//;AFFFBFFEF/;B;F/:BFFF9/;/A?-;9B;.99
@M05620:37:000000000-D9766:1:1101:25390:9845 1:N:0:76
ACCACACCTTCTACAATGAGCTGCGTGTGGCTCCCGAGGAGCACCCCGTGCTGCTGACCGAGGCCCCCCTGAACCCCAAGGCCAACCGCGAGAAGATGAACCCAGGTGCGTGGCCCGCTCCCTCTTCTGGTGGCCGCCTCCCTCATTCCTGGCCTCCCGGCGCTGCGCCCTTTCTCACTGGTTCTCTCTTCTGCCGTTTTCCGTCGGACTCTCTTCTCTGCCCTGCGTCTCCTTTGGAACTCTGCAGGTTC
+
>1>AAAAACCB1ABF131BBDGFFAAEBA0BBBF00AAAAEGCGGFAEE/BAFDFGF0AEECGE>E/EEGGHBGC/?EFFGHHEEFEEC/>>BCHHBHHHHHG?/FFG?@?CCC0F?GG@CGHHEH0DGFHHGG.-;CFGGG/C.0;FGGGGAFGEA.;A-A@@@F?@F@@FFFFFBFFFFFFFFFFFFFFFFFF@BFFFFB?F-;-@@@FFFFEFFFFF/BAFFE@F@BFFFFFFFF/FFFFFF/;AFFB
@M05620:37:000000000-D9766:1:1101:18301:9850 1:N:0:76
AGTGCCAGCTCTCAATCGCACAGGGGACCCAGGGCCTGGCCCCTCCATCCAGAAAACCTATGACCTCACCCGCTACCTGGAGCACCAACTCCGCAGCTTGGCTGGGACCTATGTGAGTATCCAGCGTAGGAATCTGGGAGTTGGGGAGGAGTGAGGAGTTGGGGAAAGACAGTCCTAACCGTGGAGGGTTCTGGTAAATGATGGGGTGAGGAGGGGCTCTTTGGCTCCCACCAGTCCCCCTGTCTGGTCTA
+
A3>AAFFFBFFFGGGGGGGFGAHFGEGGDGHHGCEFCFHFCGFHGGHHHHHHFHBGHABGGHFHHHHHHHHGGGE>GHGFHHGEF1CGEHHHGG?EGHHHCHHGGGHHGHHGFDHHHHHHHGHFHCDGGGHHHHHGHHGFEFHGGGFGGGGCGHHGHGHHHGGGGGHGHHHHHFHHHHHGGGGGG?DB9FFGGGFBFFGFGGGGGGFFFFEFFFFFFAFFEFFFFFEFFFFDEFFFFFFFCFFFFFFFFFF
@M05620:37:000000000-D9766:1:1101:4137:9858 1:N:0:76
ACCACACCTTCTACAATGCGCTGCGTGTGGCTCCCGAGGAGCACCCCGTGCTGCTGACCGAGGCCCCCCTGAACCCCAAGGCCAACCGCGAGAAGATGAACCCAGGTGAGTGGCCCGCTCCCTCTTCTGGTGGCCGCCTCCCTCCTTCCTGGCCTCCCGGCGCTGCGCCCTTTCTCACTGGTTCTCTCTTCTGCCGTTTTCCGTAGGCCTCTCTTCTCTGCCTTGCGTCTCCTTTGGAACTCTGCAGGTTC
+
CCCCCCC>CFFFGGGGGG4AEGGGGGG2AEHHGAFF?EEGDHHHHGGGGFGGGHGHHHG>ECGGGGGGGGGHGHHGGGGHGHHEHGGGGG<BCGHEGHHHHHAFHGHH1>GHFF<FDCDFGGHHHHDGHGHHGHHCGGGGGGGG:;CG=FFFFGGGG:CDGF@CFFCFFDFFFFFF/BFFBFFFFFF/;BFFFF:;DFFFF/.B:;A/;FFFFFFFFBFFFF/;B/;:;9;:BFFFFFFFF;BFF/;FFF/
@M05620:37:000000000-D9766:1:1101:13455:9858 1:N:0:76
ACCACACCTTCTACAATGAGCTGCGTGTGGCTCCCGAGGAGCACCCCGTGCTGCTGACCGAGGCCCCCCTGAACCCCAAGGCCAACCGCGAGAAGATGAGGTGAGTGGCCCGCTACCTCTTCTGGTGGCCGCCTCCCTCCTTCCTGGCCTCCCGGAGCTGCGCCCTTTCTCACTGGTTCTCTCTTCTGCCGTTTTCCGTAGGACTCTCTTCTCTGACCTGAGTCTCCTTTGGAACTCTGCAGGTTCTCGAT
+
BBBABBBBFFFFGGGGFGGEGBGFFEEEFEGFFGGEGGGGGHHHHGGGEGGGHHGHHHHGGGGGGGGGGGGHHHHGGGGHGHHHHGGGGGGGCGHHHHGHHGGHHHHGGHHGGG-DHHHHHHHHHHHGHHGGFGGHGHHGHHGHHHGGGGGGGGD-ADGGGGGGFFFFFFFFFFFF9BFFFFFFFFFFFFFDFFFFFFFFDFFFFFFFFFFFFFF/FFFFFFFFFFFFFFFFFFFFFFFF/BFFFFF/AFB
@M05620:37:000000000-D9766:1:1101:25393:9863 1:N:0:76
ACCACACCTTCTACAATGAGCTGCGTGTGGCTCCCGAGGAGCACCCCGTGCTGCTGACCGAGGCCCCCCTGAACCCCAAGGCCAACCGCGAGAAGATGAACCCAGGTGAGTGGCCCGCTACCTCTTCTGGTGGCCGCCTCCCTCCTTCCTGGCCTCCCGGAGCTGCGCCCTTTCTCACTGGTTCTCTCTTCTGCCGTTTTCCGTAGGACTCTCTTCTCTGACCTGAGTCTCCTTTGGAACTCTGCAGGTTC
+
BBBBBBBBFFFFGGGGGGGFGGHHGGGGHGGHHGGGGGG?EHHHHGGGGGGGHHHHHHHGGG@FGGGGGGGHHHHGGGFHGHHHHGGGGC@CGGHHHGHFHHGGHGHHFHHHGGHHGGGGGHHHHHHHHHHHDHHGGGGGHGHHGGGGGGGGGGGGGGGGGGGGGGFFFFFFFFFFFFFFFFFFFFFFFFFFFFFF;ABEFFFFFFFFFFFFFFFFFFFFFFFFEBFBFFFFFFFFFFBFFFFFFFFFFFF
@M05620:37:000000000-D9766:1:1101:21750:9863 1:N:0:76
AGTGCCAGCTCTCAATCGCACAGGGGACCCAGGGCCTGGCCCCTCCATCCAGAAAACCTATGACCTCACCCGCTACCTGGAGCACCAACTCCGCAGCTTGGCTGGGACCTATGTGAGTATCCAGCGTAGGAATCTGGGAGTTGGGGAGGAGTGAGGAGTTGGGGAAAGACAGTCCTAACCGTGGAGGGTTCTGGTAAATGATGGGGTGAGGAGGGGCTCTTTGGCTCCCACCAGTCCCCCTGTCTGGTCTA
+
AA>AAFFFBFFFGGGGGGGGGGHHGG?EFGHHAEEEFGHHHHGHGGHHHHHHHHHGGFHHHHHHHHGHHHHGGEEEHHHHFGHHHHG1EGHGFGGCEHGHGGHGGGHHGHHHHHFHHGHHHHHHHGGGGGHHHHHHHHHGGHHHGGFGGEEHHBHHHGHHHHGGGGHHHHHHHHHHHHHHGGGGGGGGEFFGGGGGGGGGGGGGGGFFFFFEFFFFFFFFFFFFFFFFFFFFFFFFFFFFFFFFFFFFFFF
@M05620:37:000000000-D9766:1:1101:16099:9866 1:N:0:76
ACCACACCTTCTACAATGAGCTGCGTGTGGCTCCCGAGGAGCACCCCGTGCTGCTGACCGAGGCCCCCCTGAACCCCAAGGCCAACCGCGAGAAGATGAACCCAGGTGAGTGGCCCGCTACCTCTTCTGGTGGCCGCCTCCCTCCTTCCTGGCCTCCCGGAGCTGCGCCCTTTCTCACTGGTTCTCTCTTCTGCCGTTTTCCGTAGGACTCTCTTCTCTGACCTGAGTCTCCTTTGGAACTCTGCAGGTTC
+
CDCCCDDDFFFFGGGGGGGGGGHHGEGFHGHHHGGGGGGGGHHHHGGGEGGGHHHHHHHGGGGGGGGGGGGHHHHGGGGHGHHHHGGGGGGGGGHHHHHGFHGGHGHHFHHHGGHHGGGGGHHHHHHHHHHHGHHGGGGGHGHHGGGGGGGGGGGGGGGG-?CGGGFFFFFFFFHHFFFFFFFFFFFFFFFFFFFFDFFFFFDFFFFFFFFFFFHFFFHFFFFFFBFFFFFFFFFFFFFFFFFFFFFFFF0
@M05620:37:000000000-D9766:1:1101:23451:9868 1:N:0:76
GAGGCTGCTTTGGACGAAACTCATAGATTACTGCAACAGTTCCCCCTGGACCTGGAAAAGTTTCTTGCCTGGCTTACAGAAGCTGAAACAACTGCCAATGAGCTAATAAAAGATTCTCCGAGGAAGCAAAGGCACTAAGAAAACTAAAAGAAAGATACAGAGCAGATGAAACAATGGCACGTAAGTACGGCATTTCCGCTTAATCACTCATGCGGATCAAATTGAATAATAACCATCAAGAATACTACAAA
+
>3AA>>C>4BB4G44AAEAAGGHHHFGFGDADFF3AAG2DG5DBBBA222BBGGEBB32BBBGDDFFABBBFFFF3BBBDFB3BF33BB??FGHHGBHBB@3BBBF44BB331@3B44?/>//<2B/3BB32/0022???32B222@222/022222@@1<0?100????<F?.>11>C1.00<<<1<..--<000=::...;0<0/;0/0;0.-9-;.00=00;00;0;000;C0:9000/0//9///;/
@M05620:37:000000000-D9766:1:1101:22667:9871 1:N:0:76
ACCACACCTTCTACAATGAGCTGCGTGTGGCTCCCGAGGAGCACCCCGTGCTGCTGACCGAGGCCCCCCTGAACCCCAAGGCCAACCGCGAGAAGATGAGGTGAGTGGCCCGCTCCCTCTTCTGGTGGCCGCCTCCCTCCTTCCTGGCCTCCCGGCGCTGCGCCCTTTCTCCCTGGTTCTCTCTTCTGCCGTTTTCCGTCGGACTCTCTTCTCTGCCCTGCGTCTCCTTTGGAACTCTGCCGGTTCTCGAT
+
BBBBBBBBFFFFFGGGGFFGFGHHGGGGHCHHGGGFGGGFGHHHHGGGGEGFGHHHHHHGGGGGFGGGGGGHHHHGGGGHGHHGHGGGGGFGGGHHHHFFF?<??GFEFFECGCFGGHHFHHH0G0CDHACCGDGHGHHGGHHFHG/CFFFFGDDABG?=DFFFFFFFFFF/FF/;BFBFFFFFFFEFBFDAA9EFFDF.;@BCFFFFFFFFFFF/BEFF.;DCDFB/;//9B/;BFFB//BD>AEB9:/;
@M05620:37:000000000-D9766:1:1101:5592:9875 1:N:0:76
ACCACACCTTCTACAATGAGCTGCGTGTGGCTCCCGAGGAGCACCCCGTGCTGCTGACCGAGGCCCCCCTGAACCCCAAGGCCAACCGCGAGAAGATGAACCCAGGTGAGTGGCCCGCTCCCTCTTCTGGTGGCCGCCTCCCTCCTTCCTGGCCTCCCGGCGCTGCGCCTTTTCTCACTGGTTCTCTCTTCTGCCGTTTTCCGTAGGACTCTCTTCTCTGCCCTGCGTCTCCTTTGGAACTCTGCAGGTTC
+
CBCCCBBAFFFFGGGGGGGGGGHHGGGAAFHHHAFEEGGGGHGHHGGGGGGGHHHHFFHEFFGGGGGGGGGHGHHGGGGHGHHHHGGGGGBCFGHGHHHHHHGGHGHH1FHHGGHHGGF-EGHHHHGHHHHHGHHGGGGGHGHG:;CFFGGGGGGGGCEGGGCBFFFFF.AFFFFFFFFFFFFFFFF;FFFFFF;BADFFFBDF:ADBFFFFFFFFFFFF/F.;A.@;;.;FFFFFFFFFFBFFF/;FFF/
@M05620:37:000000000-D9766:1:1101:21821:9884 1:N:0:76
AGTGCCAGCTCTCAATCGCACAGGGGACCCAGGGCCTGGCCCCTCCATCCAGAAAACCTATGACCTCACCCGCTACCTGGAGCACCAACTCCGCAGCTTGGCTGGGACCTATGTGAGTATCCAGCGTAGGAATCTGGGAGTTGGGGAGGAGTGAGGAGTTGGGGAAAGACAGTCCTAACCGTGGAGGGTTCTGGTAAATGATGGGGTGAGGAGGGGCTCTTTGGCTCCCACCAGTCCCCCTGTCTGGTCTA
+
ABAAAFFFCFFFGGGGGGGGGGHFGGGGGGHHFEEGGGHHHHGHGGHHHHHHHHHGHEHHHHHHHHHHHHHGGEEFHHHHCGHHHHGGFHHHGGGGGHGHGGHGGGHHGHHHHHHHHHHHHHHHHGGGGGHHHGHHHHHGGHHGGGEGGGEHHHHHFGHHHHGGGFHHGHHHHHHHHHHHGGGGGGGGFGGGGGGGGGGGGGGGGGFFFFFFFFFFFFFFFFFFFFFFFFFFFFFFFFFFFFFFFFFFFFB
@M05620:37:000000000-D9766:1:1101:24446:9907 1:N:0:76
ACCACACCTTCTACAATGAGCTGCGTGTGGCTCCCGAGGAGCCCCCCGTGCTGCTGACCGAGGCCCCCCTGACCCCCAAGGCCAACCGCTAGAAGATGAGGTGAGTGGCCCGCTACCTCTTCTGGTGGCCGCCTCCCTCCTTCCTGCCCTCCCGGAGCTGCGCCCTTTCTCACCAGTTCTCTCTTCTGCCGTTGTCCGTAGGAGTCTCTTCTCTGACCTGAGTCTCCTTTTGAACTCTGCAGGTTCTAGAA
+
AAAAA4AAFFFFGGGA5FG5FBFGGEAE42BFFFFE2EE22B2BEGEFAAB15BE3DFFEEF/>F?EFGFEE3BFEEEEG/FFG/?D<B/>?2<?2?2>?G0/1?11?F<GCCD-A01DD0GGH0<<<..-;@.CHGFHGHGGBFB/../9:A.--9-.9C--A@-/9B/B//./;/;BFB99BBBFFF/9A..;FFFA9..B/;;B//9BFFF//9//./.;/:/;////9;///;//;/99.9/B////
@M05620:37:000000000-D9766:1:1101:18613:9912 1:N:0:76
ACCACACCTTCTACAATGAGCTGCGTGTGGCTCCCGAGGAGCACCCCGTGCTGCTGACCGAGGCCCCCCTGAACCCCAAGGCCAACCGCGAGAAGATGAGGTGAGTGGCCCGCTACCTCTTCTGGTGGCCGCCTCCCTCCTTCCTGGCCTCCCGGCGCTGCGCCCTTTCTCACTGGTTCTCTCTTCTGCCGTTTTCCGTAGGACTCTCTTCTCTGACCTGAGTCTCCTTTGGAACTCTGCAGGTTCTAGAT
+
BBBBBBBBFFFFGGGGGGGGGFHHGGGGHGHHGGGGGGGGGHHHHGGGFGGGHHH3GHHGGGGGGGGGGGGHHHGGGGGHGHHHHGGGGGGGGGFHGHGFF2FBGHEC/FGDG?->GFH1=F00<<<<C.@-@ADHGHHGFHHHH0BF.0.EE.;--A-AFA=DBBBFFFF9FF/B/;;F9FFFB/9//;@.9/;B/.B..AB//BFFFF///9B/;9/;/.;F///9BB////99;B9//9:99BF/;BF
@M05620:37:000000000-D9766:1:1101:10402:9932 1:N:0:76
ACCACACCTTCTACAATGAGCTGCGTGTGGCTCCCGAGGAGCACCCCGTGCTGCTGACCGAGGCCCCCCTGAACCCCAAGGCCAACCGCGAGAAGATGAGGTGAGTTGCCCGCTACCTCTTCTGGTGTCCTGGTCCCTCCTCTCTGGCCTCCCGGACCTGCGCCCTTTCCCACTGGTCTTCTTCTCTGCCGTTTTCCGTACCACTCTCCTCTCTGATCTGAGTCGCCTTTGGAACTCTGCAGTGTCTGGAT
+
BBBBBBBBFFFFGGGGGGGGGGHHGFGEHEHHHGGGGGGGGHHHHGGGEGGGHHHHHHHGGGGGGGGGGGGHHHHGGGGHGHHHHGGGGGGGGGHHHHH22?/FG11?F11C//>C<1111>G1DH0<C=00/<D<C0/<//0;000;GG:.;.-9-;/;FGG.--90;000..;/;///;B//;FFB//-;./9//.:...///9///;FFFF/;/;FFB/9/-;.;.;9//////:9B/////;//9//
@M05620:37:000000000-D9766:1:1101:23835:9941 1:N:0:76
ACCACACCTTCTACAATGAGCTGCGTGTGGCTCCCGAGGAGCACCCCGTGCTGCTGACCGAGGCCCCCCTGAACCCCAAGGCCAACCGCGAGAAGATGAACCCAGGTGAGTGGCCCGCTACCTCTTCTGGTGGCCGCCTCCCTCCTTCCTGGCCTCCCGGCGCTGCGCCCTTTCTCACTGGTTCTCTCTTCTGCCGTTTTCCGTAGGACTCTCTTCTCTGACCTGCGTCTCCTTTGGAACTCTGCAGGTTC
+
CCCCCDDDFFFFGGGGGGGGGGHHGFGGFGHHHGGGGGGGGHGHHGGGFGGGHHHHHHHGGGGGGGGGGGGHGHHGGGGHGHHHHGGGGGGGGGHHHHHHHHGGHGHH1GGHGGHHGGGGGHHHHHHHHHHHGHHGGGGGHGHHGGGGGGGGGGGGGGGG-:DFFFFFFFFFFFFFFFFFFFFFFFFFFFFFHFFFDDFFFFFFFDFFFFFFFFFFFFFFFFFFF.;DFFFFFFFFFFFFFFFFF0BFFFB
@M05620:37:000000000-D9766:1:1101:15514:9952 1:N:0:76
AGTGCCAGCTCTCAATCGCACAGGGGACCCAGGGCCTGGCCCCTCCATCCAGAAAACCTATGACCTCACCCGCTACCTGGAGCACCAACTCCGCAGCTTGGCTGGGACCTATGTGAGTATCCAGCGTAGGAATCTGGGAGTTGGGGAGGAGTGAGGAGTTGGGGAAAGACAGTCCTAACCGTGGAGGGTTCTGGTAAATGATGGGGTGAGGAGGGGCTCTTTGGCTCCCACCAGTCCCCCTGTCTGGTCTA
+
AB3ABFFFBFFFGGGGGGGFGGHHGGGGGGHHGGGGFGHGFGGHGGHHHHHHFHHGHGHHHHFHHHHHHHHGGFCFHHHHHHHHHHHHGHHHGGGGGHGHGHHGGGHHGHHHGHHHHHHHHHHHHGGGGGHHHHHHHFHGGHHHGGGGGGGHHHHHHGHHHHGGGGHHHHHHHHHHHHHHGGGGGGGGAFFFGGFGFGGGGGGGGGFFFFFFFFFFFFFFFFFFFFFFFFFFFFFFFFFFFFFFFFFFFFB
@M05620:37:000000000-D9766:1:1101:6087:9955 1:N:0:76
AGGGCCAGCTCTCCATAGCACAGGGGACCAAGGGCATGGCCCCTCCATCCAGAAAACCTATGACCTCACCCGCTACCTGGCGCACCCCCTCCGCAGATTGGCTGGGACCTATGTGAGTATCCAGCGTAGGAATCTGGGCGTTGGGGCGGCGTGCGGAGTTGGGGAAAGCCCGTCCTAACCGTGGAGGGTTCTGGTAAATGATGGGGTGAGGAGGGGCTCTTTGGCTCCCACCAGTCCCCCTGTCTGGTCTA
+
>1>1>>AAAFFFEAGA3BB1A1GFF00A0BBF0ABB0BFF0BEFEGHH10AB1A10BBG11B2FG1BFGGGEE>>>GFBB0>EE@E?>>EE/>E/E/B1BBGFACGGHCGCGBBF2GHHHHDDGFCA/>C1?<GHHHH/A@@@GCG.AG-;;A.-A-@AFFF??-9;9/A-9@ABFFFFF@BE@-AA@A-AFFFFFFFFFFFFE?BF@EFF/-B@@@?FFF/FFFFFFFFFFEFBFFFFF@EFFFFFFFFB
@M05620:37:000000000-D9766:1:1101:7720:9961 1:N:0:76
ACCACACCTTCTACAATGAGCTGCGTGTGGCTCCCGAGGAGCACCCCGTGCTGCTGACCGAGGCCCCCCTGAACCCCAAGGCCAACCGCGAGAAGATGAACACATGTGAGGGCCCCTCCCCCTCTTCTGGGCGGCGCCCCCCTTCTTCCTCGCCTCCCGGCTCTGCGCCCTTTCTCTCTTTTTCTCTTTTCTCCCGTTTTCCGTAAGACTCTCTTCTCTGCCCTGAGTCCCCTTTGGCACTGTGCGTTCTC
+
CCCCCCCCFFFFGGGGGGGGGGHHGEGBFGHHHGGGGGGGGHHHHGGGFGGGHHHHHHHGGGGGGGGGGGGHHHHGGGGHGHHHHGGGGGGGGGHGHH2FG2=/1?1?1F0//?/>.....>A./=000</.--;--;-;-@-./000:00.-;.;...;--./:B-@.-;/BF9F000000;BFFF09;0000/.;F/.00.0...0;BFFB0BFF00000.;;//;;00.;.00/00;B/900....;9
@M05620:37:000000000-D9766:1:1101:20567:9977 1:N:0:76
ACCACACCTTCTACAATGAGCTGCGTGTGGCTCCCGAGGAGCACCCCGTGCTGCTGACCGAGGCCCCCCTGAACCCCAAGGCCAACCGCGAGAAGATGCACCGAGGTGTGTGCCCCTCCCTCTCCTCTGGGCCGCCCCCCTCCCCCTCCTCCTCCCCCGGCTCTGCCCTTTCTCTCTCTGTCTCTCTTCTGCCCTGTTTCCTGTGGGTCTCTTTTCTCTGACCTGTGTCCCTTTTGGCACTCTGCGTGCTC
+
BBBBBBBBFFFFGGGGGGGFGFHHGEFGHGHHHGGGGGGGGHHHHGGGGGGGFHHHHHHGGGGGGGGGGGGHHHHGGGGHEHHHHGGGGGGGGGHHHH22?2///<<??>001><F...</<C//=<00</..-;:-;-;-;....-..////;/;..-;=-./9B/;//;/;F/B////9/;FFFF//;///./.;F///////...;BBF//9BB/;/////;//BF///;9/9-//;B////-.9.;/
@M05620:37:000000000-D9766:1:1101:26327:9983 1:N:0:76
AGTGCCAGCTCTCAATCGCACAGGGGACCCAGGGCCTGGCCCCTCCATCCAGAAAACCTATGACCTCACCCGCTACCTGGAGCACCAACTCCGCAGCTTGGCTGGGACCTATGTGAGTATCCAGCGTAGGAATCTGGGAGTTGGGGAGGAGTGAGGAGTTGGGGAAAGACAGTCCTAACCGTGGAGGGTTCTGGTAAATGATGGGGTGAGGAGGGGCTCTTTGGCTCCCACCAGTCCCCCTATCTGGTCTA
+
AAAABFFFBFFFGFGGGGGGGGHHGGGGGGGHGGEGGGHHHHGHGGHHGHGHHGGHHGFHHHHHHHHFHHHGGGGGHHHHHHGHHHGHGHHHGGGGGBGHGHHGEGHHGHHHFHHHHHHHHHHHGGGGGGHGHHGHHHHGEHHHGGGGGGGHHHHHHGHHHHGGGGHHGHHHGHHHHHHHGEGGGGGG.AFGGGCFGGGGGGGGGGFFFFFFFFFFFFFFFFFFFFFFFFFFFFFFFFFFFFFFFFFFFFF
@M05620:37:000000000-D9766:1:1101:26362:9986 1:N:0:76
ACCACACCTTCTACAATGAGCTGCGTGTTGCTCCCGCGGATCCCCCCGTGCTTCTGACCGATTCCCCCCTGAACCCCAAGGCCAACCCCCAGAAGCTGAGGTGAGTGGCCCGCTACCTCTTCTGGTGGCCGCCTCCCTCCTTCCTGGCCTCCCGGAGCTGCGCCCTTTCTCACTGGTTCTCTCTTCTGCCGTTTTCCGTAGGACTCTCTTCTCTGACCTGAGTCTCCTTTGGAACTCTGCAGGTTCTAGAT
+
>A1AA1AAFFCFFGGGFBFBFAFGEGGEAADF1GG00AAA/A0FFG?EBBB?111@BGHGE//BGFFGGGGFBB?EFGAF<FGE/<B/?/</FG11?1<??G/G?FFFFGHCCCCCGGGHHHHBF=<A<G-;-CCCEC;AGBGHCFFCFFFA?CA?AAFFFGAC@@FFF:;BBBFF/;FFFBFFFFFFFF@FFFFFFFB99;:FFFBBBFFBFFFFFFFFFFFFFFF;FFFFFFFF9FFBF;AFFFBFFF/
@M05620:37:000000000-D9766:1:1101:26667:10001 1:N:0:76
ACCACACCTTCTACAATGCGCTGCGTGTGGCTCCCGAGGAGCACCCCGTGCTGCTGACCGAGGCCCCCCTGAACCCCAAGGCCAACCGCGCGAAGATGAACCCAGGTGCGTGGCCCGCTACCTCTTCTGGTGGCCGCCTCCCTCCTTCCTGGCCTCCCGGCGCTGCGCCCTTTCTCACTGGTTCTCTCTTCTGCCGTTTTCCGTAGGACTCTCTTCTCTGACCTGCGTCTCCTTTGGAACTCTGCAGGTTC
+
ABBBBBB>CFFFGFGGGG4AEGGGGEGBFFHFHAFEAEG?EFCHHGGEEFGEHGHGFFHEEEGGGGGGGGGHGHHGGGGHGHHHHGGGFG<BDGGDFGHHHH/<FFHG1>FEFG<CFDF-AHHHHHHHHHHHGHHGGGGGGGGGFGGGGGGGGGGGGGFFAFFFFFFFFFFFFFFFFFFFFFFFFFFFFFFFFFBDAFFFF;AFFFFFFFFFFFFFBFFF/B;FF.;;;;:BFFFFFFFFFFFFF:BFFF/
@M05620:37:000000000-D9766:1:1101:20593:10013 1:N:0:76
AGTGCCAGCTCTCAATCGCACAGGGGACCCAGGGCCTGGCCCCTCCATCCAGAAAACCTATGACCTCACCCGCTACCTGGAGCACCAACTCCGCAGCTTGGCTGGGACCTATGTGAGTATCCAGCGTAGGAATCTGGGAGTTGGGGAGGAGTGAGGAGTTGGGGAAAGACAGTCCTAACCGTGGAGGGTTCTGGTAAATGATGTGGTGAGGAGGGGCTCTTTGGCTCCCACCAGTCCCCCTGTCTGGTCTA
+
33>>AF5FBFFFFDEGGAAAE2BC2AEGGG2GFDGEFFDGHHEGGGHFFGGHDGEGHGFBG35FGGHHHHHGGGEGHHG?FGH1BGHHGFFHGG/>EFFH?HHEE/?FEHHHGHBFHHHHHHHHHGGGG?FGHGHFHEHEEBGFGGGG?FFHHHFHH?HHFFCCGGHEGHHHGHHGHHHH@EG@GGGGDGFFGGGB00FF0FF0;BFEFFFFFB?<->FFFFB/BFFFFFFFF9FFFFFFBEFFFF9FBF/
@M05620:37:000000000-D9766:1:1101:23116:10031 1:N:0:76
ACCACACCTTCTACAATGAGCTGCGTGTGGCTCCCGAGGAGCACCCCGTGCTGCTGACCGAGGCCCCCCTGAACCCCAAGGCCAACCGCGAGAAGATGAGGTGAGTGGCCCGCTACCTCTTCTGGTGGCCGCCTCCCTCCTTCCTGGCCTCCCGGCGCTGCGCCCTTTCTCACTGGTTCTCTCTTCTGCCGTTTTCCGTAGGACTCTCTTCTCTGACCTGCGTCTCCTTTGGAACTCTGCCGGTTCTCGAT
+
BBCCCCCCFFFFGGGGGGGGGGHHGFGEFGHHHGGGFGGGGHHHHGGGGGGGHHGHHHHGGGGGGGGGGGGHGHHGFGGHGHHHHGGGGGCDGGHHHHHHH???GHHGGGHGGG-AGHHHHHHHHGHGHHGGGGGHGHHGHHHHHHFFGGGGGGGDGGGGFFFFFFFFFFFBFFFFFFFFFFFFFFFFFFF;AFFFFFF.ADFFFFFFFFFFFFF0;FFF.;DDDFF;BBBFFFFFFFBF0BF@DFF09BB
@M05620:37:000000000-D9766:1:1101:15035:10042 1:N:0:76
ACCACACCTTCTACAATGAGCTGCGTGTGGCTCCCGAGGAGCACCCCGTGCTGCTGACCGAGGCCCCCCTGAACCCCAAGGCCAACCGCGAGAAGATGAACCGAGTGGCCCGCTCCCTCTTCTGGTCTCCGCCTCCCTCCTTCCTGTCCTCCCGGCGCTGCGCCCTTTCTCCCTTCTTCTCTCTTCTGCCGTTTTCCGTTCCACTCTCTTCTCTGCCCTGAGTCTCCTTTGCATCGCTGCCGGTTCTGGTT
+
CCCCDDCDFFFFGGGGGGGGGGHHGGGGHGHHHGGGGGEGGHHHHGGGGGGGHHHHHHHGGGGGGGGGGGGHHHHGGGGHGHHHHGGGGGGGGGHHHGH22//>AF/F/0/AC-AEC/</<DG00D0000....;:E//C/00=009CFGFFE.-;-;-ADBF.--/9;000/::/:0099B90BBF0009;./.00.;0//000/000;FFFF0B0EFFF/00090;0:00000..9.;.---..;0000
@M05620:37:000000000-D9766:1:1101:22583:10056 1:N:0:76
AGTGCCAGCTCTCAATCGCACAGGGGACCCAGGGCCTGGCCCCTCCATCCAGAAAACCTATGACCTCACCCGCTACCTGGAGCACCCACTCCGCAGCTTGGCTGGGACCTATGTGAGTATCCAGCGTAGGAATCTGGGAGTTGGGGAGGAGTGAGGAGTTGGGGAAAGACAGTCCTAACCGTGGAGGGTTCTGGTAAATGATGGGGTGAGGAGGGGCTCTTTGGCTCCCACCAGTCCCCCTGTCTGGTTCT
+
>A>1>DFFAFFFG1GGFFGAEAGCG00AAAGH0AE//BGHGHGGGGHHHHHHFFF0BEHHFGFHHDGGHHHEE>>EHH1F0BFGHH//?BF0?ECEEG<FEGHGGGHGGHGFHHHBGFGHHHHHHGG?CFBDGHHHHH0FGHHBCG.<C.CGH0<G0E<GHHGGE.:GCHHGHHHHHHHGGBEG.CBG9;AFGGGFFGGGGGGGGFF@FFFFFF@@@?FFFFFFFFFEFFFFFFFFFFFF@FFFFFFFFFF
@M05620:37:000000000-D9766:1:1101:6612:10071 1:N:0:76
AGTGCCAGCTCTCAATCGCACAGGGGACCCAGGGCCTGGCCCCTCCATCCAGAAAACCTATGACCTCACCCGCTACCTGGAGCACCAACTCCGCAGCTTGGCTGGGACCTATGTGAGTATCCAGCGTAGGAATCTGGGAGTTGGGGAGGAGTGAGGAGTTGGGGAAAGACAGTCCTAACCGTGGAGGGTTCTGGTAAATGATGGGGTGAGGAGGGGCTCTTTGGCTCCCACCAGTCCCCCTGTCTGGTCTA
+
AAAABFFFBFFFGGGGGFGGGGFHFEGGGGGGFGGGGGHHHHGHGGFGHHGGHFHHHGGHHHHHHHHGHHHGGGCGHHHHGFF?FHGHGHGHGEEFGHHHGHHFGGHHGHHHHHHHHGGHHHHHHGCEGDHHHHHHHHHGGHHHGGFGGGGHHHHHHGHHHHFGGGGHHHHHHHHHHHHHGEFGGGGG;9FGGGCFGGGGGGGGGGFFFFFFFFFFFFFFFFFFFFFFFFFFFFFFFFFFFFFFFFFFFF;
@M05620:37:000000000-D9766:1:1101:24338:10076 1:N:0:76
ACCACACCTTCTACAATGCGCTGCGTGTGGCTCCCGAGGAGCACCCCGTGCTGCTGACCGAGGCCCCCCTGAACCCCAAGGCCAACCGCGCGAAGATGAGGTGAGTGGCCCGCTACCTCTTCTGGTGGCCGCCTCCCTCCTTCCTGGCCTCCCGGCGCTGCGCCCTTTATCCCTGGTTCTCTCTTCTGCCGTTTTCCGTCGGACTCTCTTCTCTGACCTGAGTCTCCGTTGGAACTCTGCCGGTTCTAGAT
+
AAA1AAA>FFFFG3GF3FB?E0ECG00000FHAAFE/EE/EHHHHGG/AEFGFHH1GHH>/EEGG/EGGGG0GEFGGGAG/<FGHG//>B<<@CC?<F<GH<F?>GDFGGECGG<<CHHHHHDGGCG.CC-:CGGGGG/CGGGGGG/9C0CEG?A:-@@@F@@F--/B/;9/;F/A9/FFFFFFBFFF:B@BBFFFFFF--;@;@;;BBFFBFFF;BBFF/;FFBFF-;/-;B:FFFFBB/@@@FEF/;;;
@M05620:37:000000000-D9766:1:1101:5058:10100 1:N:0:76
ACCACACCTTCTACAATGAGCCGCGTGTGGCTCCCGAGGAGCACCCCGTGCTGCTGACCGAGGCCCCCCTGAACCCCAAGGCCAACCGCGCGAAGATGAACCCAGGTGAGTGGCCCGCTCCCTCTTCTGGTGGCCGCCTCCCTCATTCCTGGCCTCCCGGCGCTGCGCCCTTTCTCACTGGTTCTCTCTTCTGCCGTTTTCCGTAGGACTCTCTTCTCTGACCTGAGACTCCTTTGGAACTCTGCCGGTTC
+
1AA1A>>AFFCDDGGFB1G1B10AA0AA00G01FFGGCG?/F/FGE/E/BEC1B1BFF0EEE?GFE/EG@C0FB?EEAFE/CGHHEG//B<@/<@/<FGHHF...<<11F11F.GC-CC-.;CFHH0C00;CFHHG@-9AE.9C.;BCFBFGFGBFFG.@---;--;@B@@FFFBFFFFF-FFFFFF///;/BB/;9AB?99-;--;/;BFFFFBFFB/B/:BFF/;//;BFFFFF/;FBB/BBF/;@---
@M05620:37:000000000-D9766:1:1101:10475:10129 1:N:0:76
GAGGCTGCTTTGGAAGAGCACAAGAGATGACAAGAAAGGGACAAAAGAGAGGAGGAGAACACGTCTGAACTCCAGACACATGAAGAAATATCGTATGACGTCTTATGCTAGACAAACAGCAAGGAAACTCTCCTAGAAGAACATAAGGGAATAAAATAACTGATGAAACAAAGGCAAGTAAGTCAGGCATTTACCCTTTATCACTCTTGTCGAACCAATTGAACAATTCTCAGCATTTGCACTTGTAACTG
+
AAAAAAFAFFFFGGGGF1BB10BAG00DFGHF1ABBFAF00BFHH00/00B/0/BAA/G1B0B0/BADGCG1B111BG0B1BF1F10B@BBFE00F021?FE0F22@1G2>111B0/00><FG?FEG<1BBBFFFB1BFF0001BB<10<001@@1@<1<11?11?F<10/??0<>0.1<>11<1100><00000<</0=0<0=0=0=B;0;:;;;.C:0:0CF0B;;0;;00;90CFF0099;00;;;;0
@M05620:37:000000000-D9766:1:1101:24868:10130 1:N:0:76
ACCACACCTTCTACAATGAGCTGCGTGTGGCTCCCGAGGAGCACCCCGTGCTGCTGACCGAGGCCCCCCTGAACCCCAAGGCCAACCGCGAGAAGATGAGGTGAGTGGCCCGCTACCTCTTCTGGAGGCCGCCTCCCTCCTTCCTGGCCTCCCGGCGCTGCGCCCTTTCTCACTGGTTCTCTCTTCTGCCGTTTTCCGTAGGACTCTCTTCTCTGACCTGAGTCTCCTTTGGAACTCTGCCGGTTCTAGAT
+
AAAABAAAFFCFBGGB54BFAGAEAEFEF2BGHGF2AAE2EGHHHGCGE1E1FBBGHHFGGG?EEE/FGGGHHHEFGGGHFHHEAFGGG/<BDDFG11F1<0/1<?GC<<FDG?@CHHH1<=0=B0.<<CC-C.CGEFHGEHHGHG/=9B.CA?-9-9@BDB<.@=/9FFB/FFBF/;BFFFFF/9///;;../9BBAFA.AFB/9FFFB/9;FFBF//;99FBBFF/;/9//9B/;B9//-@-99///FF
@M05620:37:000000000-D9766:1:1101:9703:10132 1:N:0:76
AGTGCCAGCTCTCAATCGCACAGGGGACCCAGGGCCTGGCCCCTCCATCCAGAAAACCTATGACCTCACCCGCTACCTGGAGCACCAACTCCGCAGCTTGGCTGGGACCTATGTGAGTATCCAGCGTAGGAATCTGGGAGTTGGGGAGGAGTGAGGAGTTGGGGAAAGACAGTCCTAACCGTGGAGGGTTCTGGTAAATGATGGGGTGAGGAGGGGCTCTTTGGCTCCCACCAGTCCCCCTGTCTGGTCTA
+
ABABCFFFCFFFGGGGGGGGGGHHGGGGGGHHGGGGGGHHHHGHGGHHHHHHHHHHHGHHHHHHHHHHHHHGGFGGHHHHHHHHHHHHGHHHGGGGGHHHGHHGGGHHGHHHHHHHHHHHHHHHHGGGGGHHHHHHHHHGGHHHGGGGGGGHHHHHHGHHHHGGGGHHHHHHHHHHHHHHGGEGGGGGCFGGGGFGGGGGGGGGGGFFFFFFFFFFFFFFFFFFFFFFFFFFFFFFFFFFFFFFFFFFFFF
@M05620:37:000000000-D9766:1:1101:12701:10137 1:N:0:76
ACCACACCTTCTACAATGAGCTGCGTGTGGCTCCCGAGGAGCACCCCGTGCTGCTGACCGAGGCCCCCCTGAACCCCAAGGCCAACCGCGAGAAGATGAGGTGAGTGGCCCGCTCCCTCTTCTGGTGGCCGCCTCCCTCCTTCCTGGCCTCCCGGCGCTGCGCCCTTTCTCCCTGGTTCTCTCTTCTGCCGTTTTCCGTAGGACTCTCTTCTCTGCCCTGAGTCTCCTTTGGAACTCTGCCGGTTCTCGAT
+
BBB?ABBBFFFFGGGGGGGDGDHHGEEBEEHHCFGGGGGGGHHHHGGGGGGGHHHHHHHEEGGGGEGGGGGGHFHGGGGHAEHHHGEEDGDDCGFGFHFHHFGGHHHGGHHGGG-CFHHHHHHHHHHGHHGGGGGHGHHGHHHHHGBFGGGGGGG?BGGBFBBFBBFFFFF/FF9EFFFFFFFFFFFFFFBDFFFFFFF.AFBFFFFFFFFFFFF/;AFF.FFFFFFFFFFFFBFFFF/;/@BBFEFBEFF
@M05620:37:000000000-D9766:1:1101:5168:10139 1:N:0:76
ACCACACCTTCTACAATGAGCTGCGTGTGGCTCCCGAGGAGCACCCCGTGCTGCTGACCGAGGCCCCCCTGAACCCCAAGGCCAACCGCGAGAAGATGAGGTGAGTGGCCCGCTCCCTCTTCTGGTGGCCGCCTCCCTCCTTCCTGTCCTCCCGGCGCTGCGCCCTTTCTCCCTGGTTCTCTCTTCTGCCGTTTTCCGTCGGACTCTCTTCTCTGACCTGCGTCTCCTTTGGAACTCTGCCGGTTCTAGAT
+
BBCCCCCAFFFFGFGGGGFFGGHHGGGBEEHHGFGEDEFEGHDHHGGE1EEFHHHHGHHEECGGGGGGGGGHFHHGGGGHGHHHHGGGFG@DGGHGHHHFG?=?FGHGFGHCGA<EFHHGGHHD0DGGCCACCACHGHHGHHHHHF0;CFGGG?ABGGGGF:;ADFFFFFFFFF0.FFFFBFFFFFFBFFF9;BE9BDFFFFFADFFFFFFFFFF0;FFFADF:ABFBF;0/;0;:F:099BA:A9;000:
@M05620:37:000000000-D9766:1:1101:16235:10148 1:N:0:76
ACCACACCTTCTACAATGAGCTGCGTGTGGCTCCCGAGGAGCACCCCGTGCTGCTGACCGAGGCCCCCCTGAACCCCAAGGCCAACCGCGAGAAGATGAACCCAGGTGAGTGGCCCGCTACCTCTTCTGGTGGCCGCCTCCCTCCTTCCTGGCCTCCCGGAGCTGCGCCCTTTCTCACTGGTTCTCTCTTCTGCCGTTTTCCGTAGGACTCTCTTCTCTGACCTGCGTCTCCTTTGGAACTCTGCAGGTTC
+
CCDDCBBCFFFFGGGGGGGGGGHHGGGFHGHHHGGGGGGGGHHHHGGGEFGGHHHHGHHGGGGGGGGGGGGHHHHGGGGHGHHHHGGGGGGGGGHHHHHDFGGGHGHHFHHHFGHHGGGGGHHHHHHHHHHHGHHGGGGGHGHHGGGGGGGGGGGGGGGG?CFGGGFFFFFFFFHHFFFHFFFFFFHFFFHHHFFFADFFFFFFFFFFFFFFFFHHHFHFFFFFF.;DFFFFFFFFFFFFFFFFFBBFFF0
@M05620:37:000000000-D9766:1:1101:17597:10167 1:N:0:76
AGTGCCAGCTCTCAATCGCACAGGGGACCCAGGGCCTGGCCCCTCCATCCAGAAAACCTATGACCTCACCCGCTACCTGGAGCACCAACTCCGCAGCTTGGCTGGGACCTATGTGAGTATCCAGCGTAGGAATCTGGGAGTTGGGGAGGAGTGAGGAGTTGGGGAAAGACAGTCCTAACCGTGGAGGGTTCTGGTAAATGATGGGGTGAGGAGGGGCTCTTTGGCTCCCACCAGTCCCCCTGTCTGGTCTA
+
AAB3AFFFBFFFGAGGGGGGGGGHFEEGGGGHFEGGGFHFFHGHGGHEGFGGEFFGHGHBGD5GGGCGHHHFGGFFHHGFGHG?CH?GFFHHGG@GGGHHGHHFFGHHGHHHHHHHHHHHHHHHHGEFGGHHGHHGHGGGDHHHGGGGGGGHHHHHGGGHHHGGGGHHHHHHHGHHHHHHGECDGGGG9AFGGGFGGGGGFFGGGGFFFFFFFFFFFFFFFFFFFFFFFFFDEFFFFFFFFFFFFFFFFFF
@M05620:37:000000000-D9766:1:1101:22797:10190 1:N:0:76
ACCACACCTTCTACAATGAGCTGCGTGTGGCTCCCGAGGAGCACCCCGTGCTGCTGACCGAGGCCCCCCTGAACCCCAAGGCCAACCGCGAGAAGATGAACCCAGGTGAGTGGCCCGCTACCTCTTCTGGTGGCCGCCTCCCTCCTTCCTGGCCTCCCGGCGCTGCGCCCTTTCTCACTGGTTCTCTCTTCTGCCGTTTTCCGTAGGACTCTCTTCTCTGACCTGAGTCTCCTTTGGAACTCTGCAGGTTC
+
CCCCDEEDFFFFGGGGGGGGGGHHGGGFFGHHHGGGFGGGGHHHHGGGGGGGHHHHHHHGGGGGGGGGGGGHGHHGGGGHGHHHHGGGGGGGGGHHHHHHHHGGHGHH1FFGFGHHGGG-CHHHHHHHHHHHDGHCGGGGHGHHGGGGGGGGGGGGGGGG?DFFFFFFFFFFFFFHFFFFFFFFFFFFFFFFFFFFDFFFFFFFFFFFFFFFFFFHHFFF1FFFF/B<BFFFFFFFFFFFFFFFFBFFFF0
@M05620:37:000000000-D9766:1:1101:26246:10201 1:N:0:76
ACCACACCTTCTACAATGAGCTGCGTGTGGCTCCCGAGGAGCACCCCGTGCTGCTGACCGAGGCCCCCCTGAACCCCAAGGCCAACCGCGAGAAGATGAGGTGAGTGGCCCGCTACCTCTTCTGGTGGCCGCCTCCCTCCTTCCTGGCCTCCCGGCGCTGCGCCCTTTCTCACTGGTTCTCTCTTCTGCCGTTTTCCGTAGGACTCTCTTCTCTGCCCTGAGTCTCCTTTGTAACTATGCAGGTTCTAGAT
+
3AAABBBAFFFFGGGGGGBEGGHGGGGGHGGHFFFG?EEF?GHHHGGE1BECGGGHHHHGE0EEGGGGGGEHHHHGGGGHAHHHHGGEF//>>CGFFB2222??01?</C/<CF-><1G11DB00=CAGFG?-:FHG/GFHBGF0CBFF:AFA9--9;;;A-@DAF/BF/9F/BFBB/9BBBFFFFBBBBD.9/9FB9/:;./9;;/9/;B//9B//;;.BFFF/9BF;;F//9/;/;B//B?9/;BBBB/
@M05620:37:000000000-D9766:1:1101:18053:10219 1:N:0:76
AGTGCCAGCTCTCAATCGCACAGGGGACCCAGGGCCTGGCCCCTCCATCCAGAAAACCTATGACCTCACCCGCTACCTGGAGCACCAACTCCGCAGCTTGGCTGGGACCTATGTGAGTATCCAGCGTAGGAATCTGGGAGTTGGGGAGGAGTGAGGAGTTGGGGAAAGACAGTCCTAACCGTGGAGGGTTCTGGTAAATGATGGGGTGAGGAGGGGCTCTTTGGCTCCCACCAGTCCCCCTGTCTGGTCTA
+
>3>AADDFBFCDEGGFGEGGEGFHCEGGGGHHGGEEGCHFHHGHGGGHEHHFHF3GHGBGHHHHHHEGHHHGGGEEHGHGHHHFCFGHGCHHGGGGGFHHGGHGEGHHGHHHHHHHHHHHHHHHH??EGGHHGHHHHHHFEBGBDGGGGGFCHHHHHGHHGB@DGGHHHHHHHHHHHHHHGGABEEGGCFGGGGFFGGGGGGGGGGFBFFFFFF?BB?FFFFFFFFFFFFFFFFFFFFFFBFFFFFFBFFB
@M05620:37:000000000-D9766:1:1101:17561:10223 1:N:0:76
ACCACACCTTCTACAATGAGCTGCGTGTGGCTCCCGAGGAGCACCCCGTGCTGCTGACCGAGGCCCCCCTGAACCCCAAGGCCAACCGCGAGAAGATGAACCCAGGTGAGTGGCCCGCTACCTCTTCTGGTGGCCGCCTCCCTCCTTCCTGGCCTCCCGGCGCTGCGCCCTTTCTCACTGGTTCTCTCTTCTGCCGTTTTCCGTAGGACTCTCTTCTCTGACCTGCGTCTCCTTTGGAACTCTGCAGGTTC
+
BBBCCCCCFFFFGGGGGGGGGGHHGGGECEHGHGGGGGEGFHHHHGGGFEGGHHGHHHGGGGGGGGGGGGGHHHHGGGGHGHHHHGGGGGDGGGHHBGHHHHGGHGHG1FGHGGHHGGG?DHHHHHHHHHFHFHHGGGGGHGHHGGGGGGGFFGGGGGGA??FFFDFFFFFFFFFFFFFFFFFFFFFFFFFFFFFB;9FEFFFFFDDFFFFFFFFFFF0F0:BFF.@ADFFFFFFFFFFFFFFFF:BF.F0
@M05620:37:000000000-D9766:1:1101:23588:10226 1:N:0:76
ACCACACCTTCTACAATGAGCTGCGTGTGGCTCCCGAGGAGCACCCCGTGCTGCTGACCGAGGCCCCCCTGAACCCCAAGGCCAACCGCGAGAAGATGAGGTGAGTGGCCCGCTACCTCTTCTGGTGGCCGCCTCCCTCCTTCCTGGCCTCCCGGCGCTGCGCCCTTTCTCACTGGTTCTCTCTTCTGCCGTTTTCCGTAGGACTCTCTTCTCTGACCTGAGTCTCCTTTGGAACTCTGCCGGTTCTAGAT
+
BCCCCCCCFFFFGGGGGGFGGGHHGEGBFEHFHGGEEGEEGHGHHGGGGEFGHHHHHHHGGGGGGGGGGGGHGHHGGGGHGHHHHGGGFCBCDGHFGHHHH2??FGHGGHHGGG-AFHHHHHHHHGHGHHGGGGGHGHHGHHHGFH/CFFFGEDC-;AGGFFFFFFFFFFFFFFFFFFFFFFFFFFFFFFF;AFFFFFB.ADFFFFFFFFFFFFF/BBFF/;BFFFFFFFFFFFFFFEBB/@A;?9B/;B;
@M05620:37:000000000-D9766:1:1101:12055:10244 1:N:0:76
AGTGCCAGCTCTCAATCGCACAGGGGACCCAGGGCCTGGCCCCTCCATCCAGAAAACCTATGACCTCACCCGCTACCTGGAGCACCAACTCCGCAGCTTGGCTGGGACCTATGTGAGTATCCAGCGTAGGAATCTGGGAGTTGGGGAGGAGTGAGGAGTTGGGGAAAGACAGTCCTAACCGTGGAGGGTTCTGGTAAATGATGGGGTGAGGAGGGGCTCTTTGGCTCCCACCAGTCCCCCTGTCTGGTCTA
+
BBAABFFFBFFFGFGGGGGFGGHHGGGGGGHHEGGGGGHHHHGHGGHHHHHHHFHHHGHHHHHHHHHHHHHGGEFFHHHHGGHHHHGHGHHHGGGGGHHHGHHGGGHHGHHHHHHHHHHHHHHHHGGGGGHHHHHHHHHGGHHHGGGGGGEGHHHHHGHHHHGGGGHHHHHHHHHHHHHHGGGGEGGGEGGGGGFGGGGGGGGGGGFFFFFFFFFFFFFFFFFFFFFFFFFFFFFFFFFFFFFFFFFFFFF
@M05620:37:000000000-D9766:1:1101:6056:10259 1:N:0:76
AGTGCCAGCTCTCAATCGCACAGGGGACCCAGGGCCTGGCCCCTCCATCCAGAAAACCTATGACCTCACCCGCTACCTGGAGCACCAACTCCGCAGCTTGGCTGGGACCTATGTGAGTATCCAGCGTAGGAATCTGGGAGTTGGGGAGGAGTGAGGAGTTGGGGAAAGACAGTCCTAACCGTGGAGGGTTCTGGTAAATGATGGGGTGAGGAGGGGCTCTTTGGCTCCCACCAGTCCCCCTGTCTGGTCTA
+
ABAAAFFF@FFFGGGGGGGGGCHDGGGGGGHHGGGGAFFHGHGHGGHHHGGHHHHHHGHHGHHHHHHHHHHGGGGGHHHHHGHHHHHGGHHHGGGCEGGHGHHGGGHHGHHHHHHHHHHHHHHGHFEGFGHDGHHHHHCFGGHBFGECGGGHHGHHHGHHHHGGGGHHFHGFHHHHHHHGGGGGGGGGCFGGGGFGGGGGGGGGGGDCFFFFFFFFFAFFFFFFFFFFFFFFFFFFFFFFFFFFFFFFFFB
@M05620:37:000000000-D9766:1:1101:24591:10273 1:N:0:76
AGTGCCAGCTCTCAATCGCACAGGGGACCCAGGGCCTGGCCCCTCCATCCAGAAAACCTATGACCTCACCCGCTACCTGGAGCACCAACTCCGCAGCTTGGCTGGGACCTATGTGAGTATCCAGCGTAGGAATCTGGGAGTTGGGGAGGAGTGAGGAGTTGGGGAAAGACAGTCCTAACCGTGGAGGGTTCTGGTAAATGATGGGGTGAGGAGGGGCTCTTTGGCTCCCACCAGTCCCCCTGTCTGGTCTA
+
AB>AAFFFCFFFGGGGGGGGGCHGG2EFGGHHGFGGGGHHHHGGGGHHHHHHHHHFGGHHHGHHHHHHHHHGGEEGHHHHFHHHHHFFFHHHEGGGGHHHGHHGGGHHGHHHHHHHHHHHHHHHHGEGGGHHHHHHHHFFEHHHGGECGCCFH0DGFGHHHHGGGGHHFHFGHHHHHHHHGGGGGGGGCFGGGG9FFFGFGGGGGGDFFFFFFFFFFCFFFFFFFFFFFFFFFFFFFFFFFFFFFFFFFFF
@M05620:37:000000000-D9766:1:1101:15960:10277 1:N:0:76
ACCAAACCTTCTACAATGAGCTGCGTGTGGCTCCCGAGGAGCACCCCGTGCTGCTGACCGAGGCCCCCCTGAACCCCAAGGCCAACCGCGAGAAGATGAACCCAGGTGAGTGGCCCGCTACCTCTTCTGGTGGCCGCCTCCCTCCTTCCTGGCCTCCCGGAGCTGCGCCCTTTCTCACTGGTTCTCTCTTCTGCCGTTTTCCGTAGGACTCTCTTCTCTGACCTGAGTCTCCTTTGGAACTCTGCAGGTTC
+
ABBBBBABFFFFGGGGGGGGFFHCEEEEHGHHHGGEFGGCEHHHHGCGEEEEEHGHHHHGGG?FFEGGGGGGHHEGGGGGEHHCGGGEC@>CCDFFDBGD2GGGEFFFHHHHCFHHDGGGGGHHHHHHHBDGDFGGG?DAGEHHGGGGGGGGGGGGGGGCGGGGGGFCFFFFFFFFFFFFFFFFFFFFFFFFFFFD9DFFFF?BFDFFFFFFFFFFFFFFFFFBFFFFFFFFFBFF//FBFFFFFFFFFF/
@M05620:37:000000000-D9766:1:1101:19250:10304 1:N:0:76
ACCACACCTTCTACAATGAGCTGCGTGTGGCTCCCGAGGAGCACCCCGTGCTGCTGACCGAGGCCCCCCTGAACCCCAAGGCCAACCGCGAGAAGATGAGGTGAGTGGCCCGCTACCTCTTCTGGTGGCCGCCTCCCTCCTTCCTGGCCTCCCGGAGCTGCGCCCTTTCTCACTGGTTCTCTCTTCTGCCGTTTTCCGTAGGACTCTCTTCTCTGACCTGAGTCTCCTTTGGAACTCTGCAGGTTCTAGAT
+
BCCCCCBCFFFFGGGGGGGGGGHHGGGEHGGHHGGGGGGGGHHHHGGGGGGGHHHHHHHGGGGGGGGGGGGGHHHGGGGHGHHGHGGGGGCGGGHHHHFHHGC<GHGGGHHGGG-DHHHHHHHHGDCDHHGGGGGHGHHGHHHHHH/FGGGGGGG-@DFFG?FGFFFFFFF/FF/FFFFFFFFFFFFFFFFDDFFFFFFFDDFFFFBFFFFFFFF/FFFF/FFFFFFFFFFFFFFFFB/B/;FFFFF9BF9
@M05620:37:000000000-D9766:1:1101:19241:10320 1:N:0:76
ACCACACCTTCTACAATGAGCTGCGTGTGGCTCCCGAGGAGCACCCCGTGCTGCTGACCGAGGCCCCCCTGAACCCCAAGGCCAACCGCGAGAAGATGAGGTGAGTGGCCCGCTACCTCTTCTGGTGGCCGCCTCCCTCCTTCCTGGCCTCCCGGAGCTGCGCCCTTTCTCACTGGTTCTCTCTTCTGCCGTTTTCCGTAGGACTCTCTTCTCTGACCTGAGTCTCCTTTGGAACTCTGCAGGTTCTAGAT
+
1AAAA?1AFFC1AFGB3AGGFGCFEEFGH0FGHGF0EAE?EHHHHGEGA/ECDABGGGFEGGCGEGEGGGGHHH>EGGGEGGHAFGGGG?CGCFHH1<FGHHHHHHGGGHHGGGGGHHHHHHGGFDCFHHCGGGGHGFGGHHHHGHGGGGGGEFAAAAGGGGGG@@FFFFFFFFFFBFFFFFFFFFFFEF@AFFFFFFBF?BFFFFFFFFFFFFFFFFFFFFFFFFFFFFFFFFFFFFFFFFFFFFF/FFB
@M05620:37:000000000-D9766:1:1101:23861:10330 1:N:0:76
ACCACACCTTCTACAATGAGCTGCGTGTGGCTCCCGAGGAGCACCCCGTGCTGCTGACCGAGGCCCCCCTGAACCCCAAGGCCAACCGCGAGAAGATGAACCCAGGTGCGTGGCCCGCTCCCTCTTCTGGTGGCCGCCTCCCTCCTTCCTGGCCTCCCGGCGCTGCGCCCTTTCTCACTGGTTCTCTCTTCTGCCGTTTTCCGTAGGACTCTCTTCTCTGACCTGCGTCTCCTTTGGAACTCTGCAGGTTC
+
AAA1AAAAFFFFGBGF3G1AB1FCE00AA0FF1AF00EECEHHHHGGEE/EFFGH1GHGE/FEGG/>EGGF0G1?EGG/G//GEHG//>>///?011?1>FGA/?FGGCG<CGC>CCCC-CEFHFHHFGHFFEHFCGG.CFEGGGG0FF9C9F.FFEAGG@@?@??-@-@-BFFFFFFFBFFFFBFFBFFFFFFB@9AFEF/BF-A-BFFFFFFFFFFBB/;;B9-;9;-9FFFFFFFFBFFFFF/;F9FF
@M05620:37:000000000-D9766:1:1101:16361:10354 1:N:0:76
ACCACACCTTCTACAATGAGCTGCGTGTGGCTCCCGAGGAGCACCCCGTGCTGCTGACCGAGGCCCCCCTGAACCCCAAGGCCAACCGCGAGAAGATGAACCCAGGTGAGTGGCCCGCTACCTCTTCTGGTGGCCGCCTCCCTCCTTCCTGGCCTCCCGGAGCTGCGCCCTTTCTCACTGGTTCTCTCTTCTGCCGTTTTCCGTAGGACTCTCTTCTCTGACCTGAGTCTCCTTTGGAACTCTGCAGGTTC
+
BBCCCBCBFFFFGGGGGGGGGGHHGGGGHGHGHGGGGGGGGHHHHGGGFGGGHGFHHHHGGGGGGGGGGGEHHHHGGGGHGHHHHGGGGGGGGGHHHHHFGGGGHGFGGHHHGGHHGGGGGHHHHHHHHHHHGHHGGGGGHGHHGGGGGGGGGGGGGGGG-@DGGGFFFFFFFFFFFFFFFFFFFFFFFFFFFFFFADFFFFFFFFFFFFFFFFFFFFFFFFFFF/BFFFFFFFFFFFFFFFFEFBFFFF0
@M05620:37:000000000-D9766:1:1101:16801:10378 1:N:0:76
ACCACACCTTCTACAATGAGCTGCGTGTGGCTCCCGAGGAGCACCCCGTGCTGCTGACCGAGGCCCCCCTGAACCCCAAGGCCAACCGCGAGAAGATGAGGTGAGTGGCCCGCTACCTCTTCTGGTGGCCGCCTCCCTCCTTCCTGGCCTCCCGGAGCTGCGCCCTTTCTCACTGGTTCTCTCTTCTGCCGTTTTCCGTAGGACTCTCTTCTCTGACCTGAGTCTCCTTTGGAACTCTGCAGGTTCTCGAT
+
AAAAA?AAFFFFGGGGGGGGGFGHEEEEAAFHHGGG?EFC?GFHHGGG11EE5BABFHFGEF0EFEEGGGEB@FGGGGFGFCGHAGGGGFG@B/F<>F22??/??11/FCGCCC@CCDGGHHHF0=/<CA--C..CEFF?GGBC0:/.:0.AA?FC?9AF/9@ADFFFFBFB///;9//BBFFFFFFFB/9A./AFFFFFD?FB/BFBFFFFFFFFFBBF/B/BF/FFFFF/B:9;FBFB;9.9FF9/99;
@M05620:37:000000000-D9766:1:1101:16784:10383 1:N:0:76
ACCACACCTTCTACAATGAGCTGCGTGTGGCTCCCGAGGAGCACCCCGTGCTGCTGACCGAGGCCCCCCTGAACCCCAAGGCCAACCGCGAGAAGATGAGGTGAGTGGCCCGCTCCCTCTTCTGGTGGCCGCCTCCCTCCTTCCTGGCCTCCCGGCGCTGCGCCCTTTCTCCCTGGTTCTCTCTTCTGCCGTTTTCCGTCGGACTCTCTTCTCTGCCCTGAGTCTCCTTTGGAACTCTGCCGGTTCTCGAT
+
BBBCBCCBFFFFGGGGGGGGGGHHGEGEDFHGHGGGGGGGAGHHHGGG?EFGGHBHHHHGGCEFFGGFGF1FGHHGGGGHGHHHGGGGGDCGGGHHHHGC2??BCDF/CGFCG@CDGHHCGHHHH0GGGGGGFDDHGHHGHHHHHG/CFFGGGD?CCCAAFACFFFFFFFF0BF0A0BFFFFFFFFFFFFF;.;AFFDF.;D;DAFFFFFFFFFFFFEFF/:FFFFFFFFFBB0;FFFFBBBD9AAF::9F
@M05620:37:000000000-D9766:1:1101:21291:10390 1:N:0:76
AGTGCCAGCTCTCAGTCGCACAGGGGACCCAGGGCCTGGCCCCTCCATCCAGAAAACCTATGACCTCACCCGCTACCTGGAGCACCACCTCCGCAGCTTGGCTGGGACCTATGTGAGTATCCAGCGTAGGAATCTGGGAGTTGGGGAGGAGTGAGGAGTTGGGGAAAGACAGTCCTAACCGTGGAGGGTTCTGGTAAATGATGGGGTGAGGAGGGGCTCTTTGGCTCCCACCAGTCCCCCTGTCTGGTCTA
+
11>>AFF11FCDGG3B1AEAEEHCGGEAAE0F00AF/BFAEHGAFA0DAGEF10FHGF0AFFFBF1FF>ECE/EEEH1G>0B0/F/F/?00FEG/E/<<BE0B</AGHCC1F12F211BF2@GGCCA<B/11?1<1FB0??0F1<C.@C?</.0DG0.CCB/-@EC.:CF/CC0C0CFFGGA.A9999EFGFGBF909BBFGFGF?F?FFFBAA;-?@EBFF//9FB-;--AE?B///-9@EFFF//;9B/
@M05620:37:000000000-D9766:1:1101:12356:10396 1:N:0:76
ACCACACCTTCTACAATGAGCTGCGTGTGGCTCCCGAGGAGCACCCCGTGCTGCTGACCGAGGCCCCCCTGAACCCCAAGGCCAACCGCGAGAAGATGAACCCAGGTGAGTGGCCCGCTACCTCTTCTGGTGGCCGCCTCCCTCCTTCCTGGCCTCCCGGCGCTGCGCCCTTTCTCACTGGTTCTCTCTTCTGCCGTTTTCCGTAGGACTCTCTTCTCTGACCTGCGTCTCCTTTGGAACTCTGCAGGTTC
+
CCDDDDCCFFFFGGGGGGGGGGHHGGGEGGHFHGGGGGGCGHGHHGGGGGGGHHHGHHHGGGGGGGGGGGGGHHHGGGFHGHHHHGGGGGDGGGHHGHHHHHGGHGEH=GFHGGHHGGGCGHHHHHHHHHFHFHGGGGGGHGHHGGGGGGGGGGGGGGGG-;BFCFFFFFFFFFFFFFFFFFFFFFFFFFFFFEFFAAFFFFBF:DDFFFFFFFFFFFFFEFFFF.CDFFFFFFFFFFFFFFFFF0;AFF0
@M05620:37:000000000-D9766:1:1101:20859:10400 1:N:0:76
GAGGCTGCTTTGGAAGAACCTAAGAATGAAGTGAAAGAAGATCGGGGTACAAAAGATCGGAAGTGCAGTCATGGGAACTCAAGTCGCATGCAGCCATCTCGTATAACGAATAATGCTTGAAAAAAAAAAAAACACAACTCAACCACTCATTCATAATAGCACACTCAACACTCATCCTAACAACACAACCTAACCCCTGCATCCTCCTTTCACACACATTCCTCACGTTGCTCCTTGCTGCCTTTCTAATT
+
A?AAABFAFDDDGBABEBFAB4ABBFBAAB5D45555B2FF5B222AA235D3BB1BBG1AB1ABD555B355B?BBFG@@3BFF>//B?B@331?BBB3B?>B3FGE//?/344BFG3BFGH0E<@<////..0...1<110<../</0000000000000/./////0;0:/000000//09..;...////9...9;/09C00//9///:/;...///9///...:../;//////9/.//9;/////
@M05620:37:000000000-D9766:1:1101:24528:10419 1:N:0:76
AGTGCCAGCTCTCAATCGCACAGGGGACCCAGGGCCTGGCCCCTCCATCCAGAAAACCTATGACCTCACCCGCTACCTGGAGCACCAACTCCGCAGCTTGGCTGGGACCTATGTGAGTATCCAGCGTAGGAATCTGGGAGTTGGGGAGGAGTGAGGAGTTGGGGAAAGACAGTCCTAACCGTGGAGGGTTCTGGTAAATGATGGGGTGAGGAGGGGCTCTTTGGCTCCCACCAGTCCCCCTGTCTGGTCTA
+
>A>>ADFFBFFFGGGGGGGCEFHHGFGGGEHHFGCEFFHHHHGHGGHHHHHHHHHGHGEHHHHHHHHHHHHGGEEGHHHHBGHHGHGGFFHHEGGGGHGHGHEGGGHHGHHHHHHHHHHHHHHHHGGGGGHHHHHGHHCGGHHHGGCGG?CFHGHHGGHHGFGGGGGHHHHHHHHHHHHHGGGGGGGGEFFGGGGGGGGGGGGGGGFFFFFFFFFFFFFFFFFFFFFFFFFFFFFFFFFFFFFFFFFFFFF
@M05620:37:000000000-D9766:1:1101:25110:10421 1:N:0:76
AGTGCCAGCTCTCAATCGCACAGGGGACCCAGGGCCTGGCCCCTCCATCCAGAAAACCTATGACCTCACCCGCTACCTGGAGCACCAACTCCGCAGCTTGGCTGGGACCTATGTGAGTATCCAGCGTAGGAATCTGGGAGTTGGGGAGGAGTGAGGAGTTGGGGAAAGACAGTCCTAACCGTGGAGGGTTCTGGTAAATGATGGGGTGAGGAGGGGCTCTTTGGCTCCCACCAGTCCCCCTGTCTGGTCTA
+
ABAABFFFBFFFGGGGEF2FEEHHG22AEGHHG?FAFFHHHHGHGEHHHHHHHHH2FEHBFADGHFHHHHHGG>EEGHHHBFHHHHF1EGH3?FC>>F?GFHHGGGAHGHHHHHFHHFHHHHEHHGDAG/FFGHHHHG0FEHHHGGADF.>FG0DHCDHHHGGGGG.A/CCGHHHHHHHHGGGA.CECEGGGGGFFGGGFBFGGGGF;EF?BFFFCAFFFFFFFFFFFFFFFFFFFFFFFFFFFFFFFFFF
@M05620:37:000000000-D9766:1:1101:10248:10440 1:N:0:76
AGTGCCAGCTCTCAATCGCACACGTCTGCACTCCAGTCTGGTCTATCTCCTGCCCTTAGATCGGAAGAGCACACGTCTGAACTCCAGTCACCTGAAGCTATCTCGTATGCCGTCTTCTGCTTGAAAAAAAAAACTTATCTTTGTTTCTGCGTTCGGCGTTGTGGCCCTCCCTTCCTCCCCTTGTCGTTTTCGGGTAAGTGCTTTGGTGCGTCTTTTCTCGTTGGCTCCCCCCCGTCCCCCTGTCTGGTCTA
+
ABABAFFFBFFFGFGGGFGGGCCE4BFA5DFGBF3ADAF5AGGHFHHHHFAGHHHFGAFGB5AE1C1EFHHG2A0?EGG5DFDFHFBBF@GGH33B@3BDGFHGHGGFFDGGEEGGHHHFBDB0FG3F/><@//1111?1111<00?111/?...-<-=AD..<GFGCG.;/:C:0;CC./:;;B...990-=.C-/0;0;9009/../-;@..//9/;..;.;B/F?EDF=--:.AFEF-ABB/9/B/9/
@M05620:37:000000000-D9766:1:1101:16447:10447 1:N:0:76
AGTGCCAGCTCTCAATCGCACAGGGGACCCAGGGCCTGGCCCCTCCATCCAGAAAACCTATGACCTCACCCGCTACCTGGAGCACCAACTCCGCAGCTTGGCTGGGACCTATGTGAGTATCCAGCGTAGGAATCTGGGAGTTGGGGAGGAGTGAGGAGTTGGGGAAAGACAGTCCTAACCGTGGAGGGTTCTGGTAAATGATGGGGTGAGGAGGGGCTCTTTGGCTCCCACCAGTCCCCCTGTCTGGTCTA
+
>>3AAFFFBFFFGGGFFFGGGGGFEGGGGFHHGGFECAGHAHGHGGGHHHHGHFGHHGGHFHHHHHFHHHHGGGCGHGHHHGHGFGHHGBGHGGGEEEFGGGFEFEHHGFFHHHHHHHHHHHHGHCGGGFHGHHHHGHHGFFHHGGGGGGGHFDHHHGFGH/CGGGHHGHGHHFHHHHHH@AABFGGG9FGGGGBFFFFGGGGGGGFBFFFFFFBBB?FFFFB/BBFFFFFFEF/99FEDBEFFFFFBFB/
@M05620:37:000000000-D9766:1:1101:24501:10449 1:N:0:76
ACCACACCTTCTACAATGCGCTGCGTGTGGCTCCCGAGGAGCACCCCGTGCTGCTGACCGAGGCCCCCCTGAACCCCAAGGCCAACCGCGCGAAGATGAGGTGAGTGGCCCGCTACCTCTTCTGGTGGCCGCCTCCCTCCTTCCTGGCCTCCCGGCGCTGCGCCCTTTCTCCCTGGTTCTCTCTTCTGCCGTTTTCCGTCGGACTCTCTTCTCTGACCTGCGTCTCCTTTTGAACTCTGCCGGTTCTAGAT
+
AAA1AAA>BFFFABGGCG1AECEFG0AA00GG1ABA//EEGEHHHGGAEAEGGHG1GGH>EEGGGAEGGGGCFFHGGG?G/<GHHG//BC/<@C@?<FFHH?F?FGHGGGGGGGACHHHHHHHHHHHCC:;:CFFGGGFGGGGGGG/;;0AEG.A9-;@@F@@B;-/F/BB/;F/A/BFFFFFFFFFF;B@;AFFFFFF->@@-@B;FFFFFFFF9BBFF-@B@BFF/;//;ABF/BB/;/@@;BAB/;B;
@M05620:37:000000000-D9766:1:1101:24490:10462 1:N:0:76
ACCACACCTTCTACAATGAGCTGCGTGTGGCTCCCGAGGAGCACCCCGTGCTGCTGACCGAGGCCCCCCTGAACCCCAAGGCCAACCGCGAGAAGATGAGGTGAGTGGCCCGCTACCTCTCCTGGGGGCCGCGTCCCTCCTCTCTGGCCTCTCGGAGCTGCGCCCTTTCTCACTGGTGCTCTCTCCTGCGGCGTTCCGCAGGACTCTCTTCTCTGAGCTCAGTCTCCTCTGGAACTCTGTAGCTTCTAGAT
+
CCCCCCCCFFFFGGGGGGGGGGHHGGGGHGHHHGGGGGGGGHHHHGGGGGGGFHHHHHHGGGFGGGGGGGGHHHHGGGGHGHHHHGGGGGGGGGHHHHHB22?DF?G//0F/A-A-F>GH00D0/.<-;:-;-;C-=0=.//0/:0::;0;0;...;C.;0@D:D-/;0BF0F:9B0/0;FFFF0/BB0----;C./..--;99:BBFF00;FFF00;900;::BF00/;:000;0BFB09;000;B00;0
@M05620:37:000000000-D9766:1:1101:6097:10466 1:N:0:76
ACCACACCTTCTACAATGAGCTGCGTGTGGCTCCCGAGGAGCACCCCGTGCTGCTGACCGAGGCCCCCCTGAACCCCAAGGCCAACCGCGAGAAGATGAACCCAGGTGAGTGGCCCGCTCCCTCTTCTGGTGGCCGCCTCCCTCCTTCCTGGCCTCCCGGCGCTGCGCCCTTTCTCACTGGTTCTCTCTTCTGCCGTTTTCCGTAGGACTCTCTTCTGTGCCCTGCGTCTCCTTTGGAACTCTGCAGGTTC
+
AAA1AAA?FFFFG3FD3FBEGCHHGA0000FG1AFA0EEGGHHHHGGGGABFFHHFGHFE/ECGG/EGGGG0GEGGGF/G//FGHG//<CB@CGFF1GBGHHCGHGGG1F1FFFHEGGGCGG/CGHG0G<0<CGHGC@AAHGHF.;9BF0FCF.9CEEGGGG@@---@-@-9FFFFFBFBFFFF/BF:BFFFFFB=ABFFFFFF;AB9FFFBFFFFFFFF/;/;A-;;9-BFFFFFFFFFFFFFF;BFAF/
@M05620:37:000000000-D9766:1:1101:12011:10489 1:N:0:76
ACCACACCTTCTACAATGAGCTGCGTGTGGCTCCCGAGGAGCACCCCGTGCTGCTGACCGAGGCCCCCCTGAACCCCAAGGCCAACCGCGAGAAGATGAACCCAGGTGAGTGGCCCGCTACCTCTTCTGGTGGCCGCCTCCCTCCTTCCTGGCCTCCCGGAGCTGCGCCCTTTCTCACTGGTTCTCTCTTCTGCCGTTTTCCGTAGGACTCTCTTCTCTGACCTGAGTCTCCTTTGGAACTCTGCAGGTTC
+
ABBAAABBFFFFGGGGGGGGGGHHGGGGHGHHHGGGGGGGGHHHHGGGFGGGHHHHHHHGGGGGGGGGGGGHHHHGGGGHGHHHHGGGGGFGGGHHGHHG2GGGGGHHHHHHGGHHGGGGGHHHHHHHHFH/EHHGGGGGFGHHGGGGGGGFGGGGGGFAGFFGGGFFFFAFFFFFFFFFFFFFFFFFFFFFFFFF.AFFFFDFFFFFFFFFFFFFFFFFFFFFBFBBFFFF/FFFFBFFFFFEFBFFAF/
@M05620:37:000000000-D9766:1:1101:12132:10493 1:N:0:76
AGTGCCAGCTCTCAATCGCACAGGGGACCCAGGGCCTGGCCCCTCCATCCAGAAAACCTATGACCTCACCCGCTACCTGGAGCACCAACTCCGCAGCTTGGCTGGGACCTATGTGAGTATCCAGCGTAGGAATCTGGGAGTTGGGGAGGAGTGAGGAGTTGGGGAAAGACAGTCCTAACCGTGGAGGGTTCTGGTAAATGATGGGGTGAGGAGGGGCTCTTTGGCTCCCACCAGTCCCCCTGTCTGGTCTA
+
AAABBFFFCFFFGFGGGGGGGGHHGGGGGGHHGGGGGGHHHHGHGGHHHHHHHGHHHGHHHHHHHHHHHHHGGGGGHHHHHHHHHHFHGHHHGGGGGHHHGHHGGGHHGHHHHHHHHGHHHGHGHGCGGGHGHHHHHHHGEHHHGGGGGGGHHGHHHGHHHHGGGGGHHHHHHHHHHHHHGGFGGGGG;:FGGGCFGGGGGGGGGGFFFFFFFFFFFFFFFFFFFFFFFFFFFFFFFFFFFFFFFFFFFFF
@M05620:37:000000000-D9766:1:1101:24298:10496 1:N:0:76
ACCACACCTTCTACAATGAGCTGCGTGTGGCTCCCGAGGAGCACCCCGTGCTGCTGACCGAGGCCCCCCTGAACCCCAAGGCCAACCGCGAGAAGATGAACCCAGGTGCGTGGCCCGCTACCTCTTCTGGTGGCCGCCTCCCTCCTTCCTGGCCTCCCGGCGCTGCGCCCTTTCTCACTGGTTCTCTCTTCTGCCGTTTTCCGTAGGACTCTCTTCTCTGACCTGCGTCTCCTTTGGAACTCTGCAGGTTC
+
CCDDDDCBFFFFGGGGGGGGGGHHGFGGHGHHHGGGFGGGGHHHHGGGEGGGHHHHHHHGGGGGGGGGGGGHHHHGGGGHGHHHHGGGGGCGGGGHHHHHHHGFHGH11>?ECGHHGGG-AFGHH0GHHHHHGHHGGGGGHGGGGGGGGGGEGGGGGGA-;-;C=DFFFFFFFFFFBFFFFFFFFFFFFFFFFFFFADFFFFF0;.;FFFFFFF0BFFFFBFFF/.:ADDFFFFFFFFFFFFFFF0BFFFB
@M05620:37:000000000-D9766:1:1101:5404:10516 1:N:0:76
GAGGCTGCTTTGGAAGAACCTCATAGACCAGGGAAACAGTTTCGGCAGCACCCACACATGTTCCCTAGCCCGCTGACGGAAGCTGAAATACCGGCTCATGGTTAGAAAATATGTCAAGAAGAAGCCAAGCAATTAAAAGAGTGGAGGAAAGAAACGAAATGAAGAAAGGCAGTCCTAACCGAGGAGGCTTCTGGAACCAATTGCACTAAGGAGAGCACCTGTACCTCTAACAGACCTGCCAGTTTCAAATA
+
A1>AAAC>1DDFB1FB1F1AF0F1G3FE100BE00A0F0122DA/////0B////B/B11D2221B101B0>EG/B0?@/FEFG111B2BFFA>E//1BF1B>101B1B1B22B2221B00B0BB0BG?/0@1111111/@11<<///0<?00<0<>>.<11=11<</..<.</<000<.--;--..../9;;00//.../0;9;0;0///0..;.C.;;//9:///99////:-;/--A//;//;9;F//
@M05620:37:000000000-D9766:1:1101:20043:10527 1:N:0:76
AGTGCCAGCTCTCAATCGCACAGGGGACCCAGGGCCTGGCCCCTCCATCCAGAAAACCTATGACCTCACCCGCTACCTGGAGCACCAACTCCGCAGCTTGGCTGGGACCTATGTGAGTATCCAGCGTAGGAATCTGGGAGTTGGGGAGGAGTGAGGAGTTGGGGAAAGACAGTCCTAACCGTGGAGGGTTCTGGTAAATGATGGGGTGAGGAGGGGCTCTTTGGCTCCCACCAGTCCCCCTGTCTGGTCTA
+
>A>AAFDFAFFFAGGFBAFGCEFGEEGGGGHHGGGGGFGHHHGHGGHHHHHHFHHHHGHHHHHHHHHHHHHGGEEGHEHGHHHHHGHHGHHHGGGGGHHHGH3FFGHHGHHHHHFHH1GHHHHHHGGGGGHHHHHHHHHGGHHHGGGGCDEGHHHHHGHHHHGGGGHHHHGHHHHHHHHHGGEGGGGGCFGGGGFGGGGGGGGGGGFBFFFFFFBBBBFFFFFFFFFEFFFFFFFFFFFFBEFFFFFFFFF
@M05620:37:000000000-D9766:1:1101:21285:10537 1:N:0:76
ACCACACCTTCTACAATGAGCTGCGTGTGGCTCCCGAGGAGCACCCCGTGCTGCTGACCGAGGCCCCCCTGAACCCCAAGGCCAACCGCGAGAAGATGAACCCAGGTGAGTGGCCCGCTACCTCTTCTGGTGGCCGCCTCCCTCCTTCCTGGCCTCCCGGCGCTGCGCCCTTTCTCACTGGTTCTCTCTTCTGCCGTTTTCCGTAGGACTCTCTTCTCTGACCTGCGTCTCCTTTGGAACTCTGCAGGTTC
+
A>AABBBBBFFFBGGFFGFFGFFGE2EA4ACFGGGE2E?AAAGG1EFEAEEEFHFHHHGG?E?EGEECGE1FGHHGGEGHFGHHECFEGGG@?DFGDDFFGFDFFFHG1?F<AFFHFFGCGHHHHHHHHF<C?GHGCGGGFEHHFGGFFFGEAFGFGGD?-9@C@FCAFFDFFFFFFFFFFFFFFFFFFFFFFFFFAAFFFFFFEDDFFFFFFFFFFFEBBFFFF.9DFFFFBFF/F/9BFFFBB/BEAFB
@M05620:37:000000000-D9766:1:1101:4596:10545 1:N:0:76
ACCACACCTTCTACAATGAGCTGCGTGTGGCTCCCGAGGAGCACCCCGTGCTGCTGACCGAGGCCCCCCTGAACCCCAAGGCCAACCGCGAGAAGATGAGGTGAGTGGCCCGCTACCTCTTCTGGTGGCCGCCTCCCTCCTTCCTGGCCTCCCGGAGCTGCGCCCTTTCTCACTGGTTCTCTCTTCTGCCGTTTTCCGTAGGACTCTCTTCTCTGACCTGAGTCTCCTTTGGAACTCTGCAGGTTCTAGAT
+
BBCCCCCCFFFFGGGGGGGGGGHHGGGFHGHHHGGGGGGGGHHHHGGGGGGGHHHHHHHGGGGGGGGGGGGHHHHGGGGHGHHHHGGGGGCGGGHGHHHFGFFHGGFFFHHGGGGGHHHGHHHFF<G.CHGGGGGEGHHGHBGBCH/CFFGGGGA-:AGFGBFGFFFFFFF0FFFB:9BFFFFFFFBFFFDADFFFFD;A..:FFFFFFFFFFFFBFFFFBFBFFFF0FFFFFFFFFFFFBFFAFBF;FF9
@M05620:37:000000000-D9766:1:1101:21298:10549 1:N:0:76
ACCACACCTTCTACAATGAGCTGCGTGTGGCTCCCGAGGAGCACCCCGTGCTGCTGACCGAGGCCCCCCTGAACCCCAAGGCCAACCGCGAGAAGATGAACCCAGGTGAGTGGCCCGCTACCTCTTCTGGTGGCCGCCTCCCTCCTTCCTGGCCTCCCGGAGCTGCGCCCTTTCTCACTGGTTCTCTCTTCTGCCGTTTTCCGTAGGACTCTCTTCTCTGACCTGAGTCTCCTTTGGAACTCTGCAGGTTC
+
AAABA4A>FFFFGGGEGFGFGGHHGEGGGDAFGFEE2EA22A2FFEGFEEFC5FHHGHHGFG0EFEGEEGGFFFHEGGEHGHGHH?EEGGGCDDC222F>2FDFFFGFHGGHGGGH?FGGGHHHGHHHFDGHGHHGGGGGHGHHGGGGGGGGGGGGGGG??GAFFGFFFFFFFFFFFFFFF/BFFFFFFFFFFFFFADFEFFDFADFFFFFFFF/FFFFFFFFFFBF;FFFFFFFEB9FFFFFEFF/A9BF
@M05620:37:000000000-D9766:1:1101:19682:10559 1:N:0:76
ACCACACCTTCTACAATGAGCTGCGGGTGGCTCCCGAGGAGCACCCCGTGCTGCTGACCGAGGCCCCCCTGAACCCCAAGGCCAACAGCGAGAAGATGCGCAGGCGACTGGCCCGATTCCTCATCGGATGGCCCCCTCCCTCCTTCCCGGCCTACCGGCCCTGCGCACTTTCTCACTGGTTTGCTGTTTTCCCGTTTACCGTCGGCTTCGATTCGCTTCCCTGTCTCACCTCTGCAAGTCTGACGGCTCTA
+
AAA1AAAACFFFGBGFAGDDGFHGG?0A00B01AF/AEGEAGCEHGEG/A>>1FB1DGCE/E@EG?EGGE/0>BFEGE/F/<FHFG/0BC@</?F11F1//////<>--...0<<--.000000;/...-.//.:--9..//9/0;//;---.//.--9---99--9--///;B////-;/--;//9;9B/:/---/-:/-;---------///----9/;/////9//9/-9;///////9//9--9-/;
@M05620:37:000000000-D9766:1:1101:16899:10561 1:N:0:76
AGTGCCAGCTCTCAATCGCACAGGGGACCCAGGGCCTGGCCCCTCCATCCAGAAAACCTATGACCTCACCCGCTACCTGGAGCACCAACTCCGCAGCTTGGCTGGGACCTATGTGAGTATCCAGCGTAGGAATCTGGGAGTTGGGGAGGAGTGAGGAGTTGGGGAAAGACAGTCCTAACCGTGGAGGGTTCTGGTAAATGATGGGGTGAGGAGGGGCTCTTTGGCTCCCACCAGTCCCCCTGTCTGGTCTA
+
AB>AAFFFBFFFGGGGGGGGGGHHGGGGGGHHGGGGGEHGHHGHGGHGHHHHHHGHHGGHHHHHHHGHHHHGGEGGHFHHHHHHHHHHGHGHGGGGGHHHGHHGGGHHGHHHHHHHHHHHHHHHHGGGGGHHHHHHHHHGGHHHGGGGGGGHHHHHHGHHHHGGGGHHHHHHHHHHHHHHGGGGGGGGCFGGGGGGGGGGGGGGGGFFFFFFFFFFFFFFFFFFFFFFFFFFFFFFFFFFFFFFFFFFFFB
@M05620:37:000000000-D9766:1:1101:21380:10564 1:N:0:76
AGTGCCAGCTCTCAATCGCACAGGGGACCCAGGGCCTGGCCCCTCCATCCAGAAAACCTATGACCTCACCCGCTACCTGGAGCACCAACTCCGCAGCTTGGCTGGGACCTATGTGAGTATCCAGCGTAGGAATCTGGGAGTTGGGGAGGAGTGAGGAGTTGGGGAAAGACAGTCCTAACCGTGGAGGGTTCTGGTAAATGATGGGGTGAGGAGGGGCTCTTTGGCTCCCACCAGTCCCCCTGTCTGGTCTA
+
ABAABFFFCFFFGGGGGGGGGGHHGGGGGGHGGGGGGGHHHHGHGGHHHHHHHHHHHGHHHHHHHHHHHHHGGEGGHHHHHHHHHHHGGHHHGGGGGHHHGHHGGGHHGHHHHHHHHHHHHHHHHGGGGGHHHHHHHHHGGHHHGGGGGGGHHHHHHGHHHHGGGGHHHHHHHHHHHHHHGGGGGGGGCFGGGGGGGGGGGGGGGGFFFFFFFFFFFFFFFFFFFFFFFFFFFFFFFFFFFFFFFFFFFFF
@M05620:37:000000000-D9766:1:1101:12157:10566 1:N:0:76
ACCACACCTTCTACAATGAGCTGCGTGTGGCTCCCGAGGAGCACCCCGTGCTGCTGACCGAGGCCCCCCTGAACCCCAAGGCCAACCGCGAGAAGATGAACCCAGGTGAGTGGCCCGCTACCTCTTCTGGTGGCCGCCTCCCTCCTTCCTGGCCTCCCGGAGCTGCGCCCTTTCTCACTGGTTCTCTCTTCTGCCGTTTTCCGTAGGACTCTCTTCTCTGACCTGAGTCTCCTTTGGAACTCTGCAGGTTC
+
CCCBCCCCFFFFGGGGGGGGGGHHGGGEFGHHHGGGGGGGGHHHHGGGGGGGHHGHHHHGGGGGGGGGGGGHHHHGGGGHGHHHHGGGGGDGGGHHHHHHHHGGHGHHHHHHGGHHGGGGGHHHHHHHGGHHGHHGGGGGHGHHGGGGGGGGGGGGGGGG?BGGGGFFFFFFFFFFFFFFFFFFFFFFFFFFFFFFFFFFFFDFFFFFFFFFFFFFFFFFFFFFF/;BFFFFFFFFFFFFFFFFFBFFFF0
@M05620:37:000000000-D9766:1:1101:22464:10572 1:N:0:76
ACCACACCTTCTACAATGAGCTGCGTGTGGCTCCCGAGGAGCACCCCGTGCTGCTGACCGAGGCCCCCCTGAACCCCAAGGCCAACCGCGAGAAGATGAGGTGAGTGGCCCGCTACCTCTTCTGGTGGCCGCCTCCCTCCTTCCTGGCCTCCCGGCGCTGCGCCCTTTCTCACTGGTTCTCTCTTCTGCCGTTTTCCGTAGGACTCTCTTCTCTGACCTGCGTCTCCTTTTGAACTCTGCAGGTTCTAGAT
+
BBBBBBBBFFFFGGGGGGEGGGHHGGGEGGHHHGGGGGGGGHHHHGGFGEGGHHHHHHHFGGGGGGGGGGGHGHHGGGGHGHHHHGGGGG/BCGHHHHHHHG/<FGHGGHHGGGCGHFHGHHHHHGHGHHGGGGGHGHHGHHHHHHGGGGGGGGF-;DGGFFFFFFFFFFFFFFFFFFFFFFFFFFFFBBD9DFFFFFF.AAF;B;;BBFFFFFFFFFFF.;DDFFFFFB/;.;FBFF/:/FFFFFFBFF;
@M05620:37:000000000-D9766:1:1101:9865:10580 1:N:0:76
ACCACACCTTCTACAATGAGCTGCGTGTGGCTCCCGAGGAGCACCCCGTGCTGCTGACCGAGGCCCCCCTGAACCCCAAGGCCAACCGCGAGAAGATGAACCCAGGAGAGTGCCCCGCTACCTCCTCGGGTCCGCCCCTCCCCCCCTTCTGGCCCCCCGGAGCTGCGCCATTTCTCAGTGGTTCTCTCTTCTCCCGTTTCCCATAGGACTCTCTTCTCTGCCCTGATTCTCCTTTGGCACTCTGCAGGCTC
+
AA3>AA>AFFFFDGG45AGGFECGEFGGA2FFFFG222E2AGEHHGCGA1EEBAFFHHFGEG?EEFEEGGGGFGCEGGGEFHHHEGGCG?DC@DHFG11?GC<</</?/?111?0>---<-CH0.<<..-:-.-;.-:9CAA..--9./00//;.;-9-9B-9AFF-@..;/9B/;//://;;BFFFF/B///9/.AF///;//////9BBFB/BBF/:///9/9./;B/999/:////;9//////..;9
@M05620:37:000000000-D9766:1:1101:3736:10586 1:N:0:76
ACCACACCTTCTACAATGAGCTGCGTGTGGCTCCCGAGGAGCACCCCGTGCTGCTGACCGAGGCCCCCCTGAACCCCAAGGCCAACCGCGAGAAGATGAGGTGAGTGGCTCGCTACCTCTTCTGGTGGCCGCCTCCCTCCTTCCCGGCCTCCCGGCGTTGCGTCCTTTCTCCCTTGTTCTCTCTTCTGCCGTTTTCCGTCGGATTTTCTTCTCTGCCCTGCGTCTCCCTTGGAACCATGCAGGTTCTCGCT
+
ABBBBBBBFFFFGGGGGGBGGGHHGFGBGEHHHGGGEGGGGHHHHGGGGGGGHHHHHHHFGGGGGGGGGGGHHHHGGGFHGHHHGGGCGC/><BF2?<FFG?/<??F/F0?/>F.><FH1DFG00=/.<.<-:..CCGHG/G0:/.-:AD.EE.------:-99@.BFBF/BFB/./9BB//9/;//;FBD9./;/BFFF---;;/:;9/BFFFF/;./..9;-9.//::.9/;/..//9/9.AB/;:...
@M05620:37:000000000-D9766:1:1101:27093:10591 1:N:0:76
ACCACACCTTCTACAATGAGCTGCGTGTGGCTCCCGAGGAGCACCCCGTGCTGCTGACCGAGGCCCCCCTGAACCCCAAGGCCAACCGCGAGAAGATGAACCCAGGTGCGTGGCCCGCTACCTCTTCTGGTGGCCGCCTCCCTCCTTCCTGGCCTCCCGGCGCTGCGCCCTTTCTCACTGGTTCTCTCTTCTGCCGTTTTCCGTAGGACTCTCTTCTCTGACCTGCGTCTCCTTTGGAACTCTGCAGGTTC
+
AAA>AABBFFFFGGGFFGFGGGHHGE2BFAGGCFGEAFGCGHHHHGGGEEEGHHGFHHHGCGGGGDGGGGGFHGHGGGAGC?GHHGAEFGC@@DCC>FBFGH//?FGF1AFDGGGGCGG-AGB<GHHBGH</DGHGGG?DHGGG9CBFC;FBF.CFE.;A-@BF-A>AAF;FFFFFFFFFFFFFFFF9BFFFFF;@;AFEFBDF:9ABBFFBFFFFFFFF/;/9B.@ADAFFFFFFFBFFFFFFF/BF.BB
@M05620:37:000000000-D9766:1:1101:21412:10592 1:N:0:76
ACCACACCTTCTACAATGAGCTGCGTGTGGCTCCCGAGGAGCACCCCGTGCTGCTGACCGAGGCCCCCCTGAACCCCAAGGCCAACCGCGAGAAGATGAGGTGAGTGGCCCGCTACCTCTTCTGGTGGCCGCCTCCCTCCTTCCTGGCCTCCCGGCGCTGCGCCCTTTCTCACTGGTTCTCTCTTCTGCCGTTTTCCGTAGGACTCTCTTCTCTGACCTGAGTCTCCTTTGGAACTCTGCAGGTTCTAGAT
+
BCCCCCCCFFFFGGGGGGGGGGHHGGGGHGHHHGGGGGGGGHHHHGGGGGGGHHHHHHHGGGGGGGGGGGGHHHHGGGGHGHHHHGGGGGBGGGHHHHFHH?FHHHHGGHHGGFFGHHH1GHHHHGHGHHGGGGGHGHHGHHHHHHGGGGGGGGG-;CGGFFFFFFFFFFFFFFFFFFFFFFFFFFFFFFF:AFFFFFFFFFBFFFBFFFFFFFFBFFFFBFFFFFFFFFFFBFFFFFFFEFFFFFF:BF;
@M05620:37:000000000-D9766:1:1101:20763:10604 1:N:0:76
ACCACACCTTCTACAATGAGCTGCGTGTGGCTCCCGAGGAGCACCCCGTGCTGCTGACCGAGGCCCCCCTGAACCCCAAGGCCAACCGCGAGAAGATGAGGTGAGTGGCCCGCTACCTCTTCTGGTGGCCGCCTCCCTCCTTCCTGGCCTCCCGGAGCTGCGCCCTTTCTCACTGGTTCTCTCTTCTGCCGTTTTCCGTAGGACTCTCTTCTCTGACCTGAGTCTCCTTTTGAACCCTGCAGGTTCTAGAT
+
AAAAAAAAFFFFFGGFDFGFGGBGEAEEGAAFEFFA2FE22AFFFEEG1EFFGGHHHHHGE0>EFGGEEGAEFFHGGGDHFHHHHFGGGG@DGGHGFF1?GHEF01??/CGCCC-CF1G1FHHH0DCEHFGGGGGHGGHGHBGHFF/AFFGG?9:@B?.FF@-E;9BBFFFFB9F9;BFFBBF/FFFFFFB.ABFFFF99D.B//B;FBFFFFFBF//9B/9/:/BFFB//;.99....;9FFA//FBB//
@M05620:37:000000000-D9766:1:1101:22607:10619 1:N:0:76
ACCACACCTTCTACAATGAGCTGCGTGTGGCTCCCGAGGAGCACCCCGTGCTGCTGACCGAGGCCCCCCTGAACCCCAAGGCCAACCGCGAGAAGATGAGGTGAGTGGCACGCTCCCTCTTCTGGTGGCCGCCTCCCTCCTTCCTGGCCTCCCGGCGCTGCGCCCTTTCTCCCTGGTTCTCTCTTCTGCCGTTTTCCGTAGGACTCTCTTCTCTGCCCTGCGTCTCCTTTGGAACTCTGCCGGTTCTCGAT
+
1AA1A11AFFFFBGGBDGGDDAE1EA0BGCHHCFGEGEG/EHHHHGAGEEFEGDGFGEGGCGEGC>>EGGGEH1?EEGCE/<GEEF?/B@B<<A<FDF1GHF<10?FFG0?ECG.CFFGFFGHHE=FAGCCGGFGHGFCEGFHFH0/CABFAF99-;9A?G@@F@<F/F///BFBA;FFBFFF/BFFFBF@-ABEBFFB-;-/FF/;BBFFFE///BEBF-9:@B-FFFF/B9//;:F9FB@?@-AB/A9;
@M05620:37:000000000-D9766:1:1101:11889:10637 1:N:0:76
AGTGCCAGCTCTCAATCGCACAGGGGACCCAGGGCCTGGCCCCTCCATCCAGAAAACCTATGACCTCACCCGCTACCTGGAGCACCAACTCCGCAGCTTGGCTGGGACCTATGTGAGTATCCAGCGTAGGAATCTGGGAGTTGGGGAGGAGTGAGGAGTTGGGGAAAGACAGTCCTAACCGTGGAGGGTTCTGGTAAATGATGGGGTGAGGAGGGGCTCTTTGGCTCCCACCAGTCCCCCTGTCTGGTCTA
+
AA>AAFFFBFFFGDGGGGGFGGHHGGGGGGHH2EFFGGHHHHGHGGHHHHHHHHHFGGHGHGHHHFGHHHHFF>EEHHHHFGHHHH1?EGHEEFFGGHHHGHHGGGHHGHHHHHHGHHHHHH3GHGGDGGHHHHHHHHCFGHHHGGEGG<EHHDHHFFHHHHGGGFGHFHHHHHHHHHHHGGGGDFGGEGGGGGGGGGGGGGGGGGFFFFFFFFFFFFFFFFFFFFFFFFFFFFFFFFFFFFFFFFFFFF/
@M05620:37:000000000-D9766:1:1101:19353:10653 1:N:0:76
AGTGCCAGCTCTCAATCGCACAGGGGACCCAGGGCCTGGCCCCTCCATCCAGAAAACCTATGACCTCACCCGCTACCTGGAGCACCAACTCCGCAGCTTGGCTGGGACCTATGTGAGTATCCAGCGTAGGAATCTGGGAGTTGGGGAGGAGTGAGGAGTTGGGGAAAGACAGTCCTAACCGTGGAGGGTTCTGGTAAATGATGGGGTGAGGAGGGGCTCTTTGGCTCCCACCAGTCCCCCTGTCTGGTCTA
+
AA>ABFFFCFFFGGGGGGGGGGHGGGGGGGHHGGGGGGHHHHGHGGHHHHHHHHGHHGHHHHHHHHHHHHHGGFGGHHHHHHHHHHHHGHHHGGGGGHHHGHHGGGGHGHHHHHHHHHHHHHHHHGGGGGHHHHHHHHHGGHHHGGGGGGGHHHHHHGHHHHGGGGHHHHHHHHHHHHHHGGGGGGGGFGGGGGGGGGGGGGGGGGFFFFFFFFFFFFFFFFFFFFFFFFFFFFFFFFFFFFFFFFFFFFB
@M05620:37:000000000-D9766:1:1101:11836:10655 1:N:0:76
AGTGCCAGCTCTCAATCGCACAGGGGACCCAGGGCCTGGCCCCTCCATCCAGAAAACCTATGACCTCACCCGCTACCTGGAGCACCAACTCCGCAGCTTGGCTGGGACCTATGTGAGTATCCAGCGTAGGAATCTGGGAGTTGGGGAGGAGTGAGGAGTTGGGGAAAGACAGTCCTAACCGTGGAGGGTTCTGGTAAATGATGGGGTGAGGAGGGGCTCTTTGGCTCCCACCAGTCCCCCTGTCTGGTCTA
+
A?AABFFFBFFFGGGFGGGGGGCFAECGGGHHFGG22FGHHHGGGGHGHFGHHHFGHGHHHHHHHDHHHHGGFFGGHHHHHGHHHHGHGFHHGGGGGHHHGGHGGGHHGHHHHHHHHHHHHHHHGGGGGGHFHHHHGHHGEHHGGGGGGGGHHGHHHGHHHHGGGDHHHHHHGHHHHHHHGGGGGGGGGGGGGGFGGGGGGGGGGGFFFFFFFFFFFDFFFFFFFFFFFFFFFFFFFFFFFFFFFFFFFF/
@M05620:37:000000000-D9766:1:1101:26236:10657 1:N:0:76
AGTGCCAGCTCTCAATCGCACAGGGGACCCAGGGCCTGGCCCCTCCATCCAGAAAACCTATGACCTCACCCGCTACCTGGAGCACCAACTCCGCAGCTTGGCTGGGACCTATGTGAGTATCCAGCGTAGGAATCTGGGAGTTGGGGAGGAGTGAGGAGTTGGGGAAAGACAGTCCTAACCGTGGAGGGTTCTGGTAAATGATGGGGTGAGGAGGGGCTCTTTGGCTCCCACCAGTCCCCCTGTCTGGTCTA
+
BBAABFFFBFFFGGGGGGGGGGHGGGGGGGGHGGGGGGHHFHGHGGHHHHHHHHHHHGHHHHHHHHHHHHHGGGFGHHHHHHHHHHHHGHHHGGGGGHHHGHHGGGHHGHHHHHHHHHHHHHHHHGGGGGHHHHHHHHGGGHHHGGFGGGGHHHHHHGHHHHGGGGHHHHHHHHHHHHHHGGGGGGGGDGFGGGGGGGGGGGGGGGFFFFFFFFFFFFFFFFFFFFFFFFFFFFFFFFFFFFFFFFFFFF:
@M05620:37:000000000-D9766:1:1101:17386:10675 1:N:0:76
ACCACACCTTCTACAATGAGCTGCGTGTGGCTCCCGAGGAGCACCCCGTGCTGCTGACCGAGGCCCCCCTGAACCCCAAGGCCAACCGCGAGAAGATGAACCCAGGTGAGTGGCCCGCTACCTCTTCTGGTGGCCGCCTCCCTCCTTCCTGGCCTCCCGGAGCTGCGCCCTTTCTCACTGGTTCTCTCTTCTGCCGTTTTCCGTAGGACTCTCTTCTCTGACCTGAGTCTCCTTTGGAACTCTGCAGGTTC
+
BCCCCCCCFFFFGGGGGGGGGGHHGGGGHGHHHGGGGGGGGHHHHGGGEGGGHHHHGHHGGGGGGGGGGGGHHHHGGGGHGHHHHGGGGGGGGGHHHHHGHHGGHGHHHHGHGGHHGGGGGHHHHHHHHHHHGHHGGGGGHGHHGGGGGGGGGGGGGGGG-AFGGGFFFFFFFFHHFFFFFFFFFFFFFFFHFFFFFFFFFFFFFFFFFFFFFFHFFFFFFFFFFBFFFHFFFFFFFFFFFFFFFFFFFFB
@M05620:37:000000000-D9766:1:1101:13986:10684 1:N:0:76
ACCACACCTTCTACAATGAGCTGCGTGTGGCTCCCGAGGAGCACCCCGTGCTGCTGACCGAGGCCCCCCTGAACCCCAAGGCCAACCGCGAGAAGATGAGGTGAGTGGCCCGCTACCTCTTCTGGTGGCCGCCTCCCTCCTTCCTGGCCTCCCGGAGCTGCGCCCTTTCTCACTGGTTCTCTCTTCTGCCGTTTTCCGTAGGACTCTCTTCTCTGACCTGAGTCTCCTTTGGAATTCTGCAGGTTCTAGAT
+
CCCCCCCCFFFFGFGGGGGGGGHHGGGFHGHHHGGGGGGGGHHHHGGGEGGGHHHHGHHGGGGGGGGGGGGHGHHGGGGHGHHHHGGGGGGGGGHHHHHHHHGHHHHGGHHGGGGGHHHEHHGHHHGGHHGGGGGHGHHGHHHHHHGGGGGGGGFAGGGGGGGGFFFFFFFFFFFFFFFFFFFFFFFFFFFAFFFFFFFFBFFFFFFFFFFFFFFFFFFFFFFFFFFFFFEFFFFFFFFEFFFFFFFFFFB
@M05620:37:000000000-D9766:1:1101:5913:10693 1:N:0:76
AGTGCCAGCTCTCAATCGCACAGGGGACCCAGGGCCTGGCCCCTCCATCCAGAAAACCTATGACCTCACCCGCTACCTGGAGCACCAACTCCGCAGCTTGGCTGGGACCTATGTGAGTATCCAGCGTAGGAATCTGGGAGTTGGGGAGGAGTGAGGAGTTGGGGAAAGACAGTCCTAACCGTGGAGGGTTCTGGTAAATGATGGGGTGAGGAGGGGCTCTTTGGCTCCCACCAGTCCCCCTGTCTGGTCTA
+
>>AABFBFBFFFGGGGGGGFEEF4BE2FGGGHFEGG2BFBFFFHGGHHHAFHHHH2GGHHEHHHHFGFHHH0FFGGHFDG2?B1BGH11BG3EG/EGHG3EFFFFGHHGHHGHHHHHHHHHHHHHGEGGGHHHHHHHHGGEHHHGGGGGEGHGHHHHGHHHHGGGGHHHHHHHHHHHHHHGEEGGGGG;FGGGGFGGGGGGFGGGGFFFFFFFFFFFFFFFFFFFFFFFFFFFFFFFFFFBFF/BFFFBFF
@M05620:37:000000000-D9766:1:1101:5698:10704 1:N:0:76
AGTGCCAGCTCTCAATCGCACAGGGGACCCAGGGCCTGGCCCCTCCATCCAGAAAACCTATGACCTCACCCGCTACCTGGAGCACCAACTCCGCAGCTTGGCTGGGACCTATGTGAGTATCCAGCGTAGGAATCTGGGAGTTGGGGAGGAGTGAGGAGTTGGGGAAAGACAGTCCTAACCGTGGAGGGTTCTGGTAAATGATGGGGTGAGGAGGGGCTCTTTGGCTCCCACCAGTCCCCCTGTCTGGTCTA
+
>>AABFBFBFCFF4BFGAACAEBFBAEGGGCGGGFGGBGGFFEHEGBGHHEFHEGHHFHHHAFFFFB@GHHGGG/>FGGBBBB??F1?EFGGG?>EGFHHGHH??AFHGGGHHHHFGBDGHHDFFG?CDDHBGFGHGGFG?FGFGGECCGGHHFHHF<CGHHGGCAAGFHGHC=CGFHHHF;CCDGGG;;FFGGCCFGFFF;BCEGFFFFFFFFDFF@EFFFFFFFFFFBAFFA;FFFEAAFFFFBF;;//
@M05620:37:000000000-D9766:1:1101:22454:10716 1:N:0:76
ACCACACCTTCTACAATGAGCTGCGTGTGGCTCCCGAGGAGCACCCCGTGCTGCTGACCGAGGCCCCCCTGAACCCCAAGGCCAACCGCGAGAAGATGAACCCAGGTGCGTGGCCCGCTCCCTCTTCTGGTGGCCGCCTCCCTCCTTCCTGGCCTCCCGGCGCTGCGCCCTTTCTCACTGGTTCTCTCTTCTGCCGTTTTCCGTAGGACTCTCTTCTCTGCCCTGCGTCTCCTTTGGAACTCTGCAGGTTC
+
BBCCCCCCFFFFGFGGGGGGGGHHGGGEHGHHHGGGGGGGGHHHHGGGGGGGHHHHHHHGGGGGGGGGGGGHHHHGGGGHGHHHHGGGGGFGGGHHHHGGHHG?FFFH1A?C-AHH@C@-<CFHHHHHHHHHGHH@DGAEGGGGGGGGGGGBFFBFGGGADAFFCFCFFDFFFFFF0;FFFFFFFFFFB:BFFFFAFFFFFFA:9;.:FFFFFFFFFFF00;:B?.9AB?FFFFFF9F0BFFFF00;.F90
@M05620:37:000000000-D9766:1:1101:22476:10721 1:N:0:76
ACCACACCTTCTACAATGCGCTGCGTGTGGCTCCCGAGGAGCACCCCTTGCTGCTGACCTAGGCCCCCCTGAACCCCAAGGCCAACCGCGCGAAGATGAACCAAGGTGAGTGGCTCGATACCTCTTCTGGTGGCCGCCTCCCTCCTTCCTGGCCTCCCGGCGCTGCGCCCTTTCTCACTGGTTCTCTCTTCTGCCGTTTTCCGTAGGACTCTCTTCTCTGCCCTGAGACTCCTTTGGAACTCTGCAGGTTC
+
BBBBBBB>BFFFGGGGGGGCGGGGGFG2AEHGG2BE?EFGGHHHHGGBEGHHGGFGHHH5BEGHHGGGGGAGFHHGGGGHGHHHHGGGGGEGGGG?G2FFFH0/?FHG?FGHFF0?>->.>GHHHHGHHHHGGHH@GGGGHGHH.:CG:CGBFGGGG.9B-?@?FFDFFFFFFFFFBFFFFFFFFFFBFFFFFF;;ADFFF;?F..:BFFFFFFF;;;BF/B;B?.9/9;:;FFFEF9FFF;BFF/BFFFE
@M05620:37:000000000-D9766:1:1101:10749:10732 1:N:0:76
ACCACACCTTCTACAATGAGCTGCGTGTGGCTCCCGAGGAGCACCCCGTGCTGCTGACCGAGGCCCCCCTGAACCCCAAGGCCAACCGCGAGAAGATGAACCCAGGTGAGTGGCCCGCTACCTCTTCTGGTGGCCGCCTCCCTCCTTCCTGGCCTCCCGGCGCTGCGCCCTTTCTCACTGGTTCTCTCTTCTGCCGTTTTCCGTAGGACTCTCTTCTCTGACCTGAGTCTCCTTTGGAACTCTGCAGGTTC
+
AAA1AAAAFFFFGGGF3FEAGEHHGEEAA0AB1BF0EEGGGHHHHGGGCFGGFHFFGHHGGGGGGEGGGGGFHEHGGGGHAEHHHGE/BCC<BFFHDHFGHHGGHGHHHHHHFGHHGGGCGHHHHHHHHGHHGHHGGGGGHGHHEGGGGGGGGGGGGGGG-A@@@F@@F@@FFFFFFFFFFFFFFFFFFFFFFFF@BFFFFFFFFFFFFFFFFFFFFFFFFFFFF/9FFFFFFFFFFFFFFFFFF/BFFF/
@M05620:37:000000000-D9766:1:1101:15473:10768 1:N:0:76
ACCACACCTTCTACAATGAGCTGCGTGTGGCTCCCGAGGAGCACCCCGTGCTGCTGACCGAGGCCCCCCTGAACCCCAAGGCCAACCGCGAGAAGATGAACCCAGGTGAGTGGCCCGCTACCTCTTCTGGTGGCCGCCTCCCTCCTTCCTGGCCTCCCGGAGCTGCGCCCTTTCTCACTGGTTCTCTCTTCTGCCGTTTTCCGTAGGACTCTCTTCTCTGACCTGAGTCTCCTTTGGAACTCTGCAGGTTC
+
CCCDDCCCFFFFGGGGGGGGGGHHGGGGHGHHHGGGGGGGGHHHHGGGGGGGHHHHHHHGGGGGGGGGGGGHHHHGGGGHGHHHHGGGGGGGGGHHHHHHHHGGHGHHHHHHGGHHGGGGGHHHHHHHHHHHGHHGGGGGHGHHGGGGGGGGGGGGGGGGCCGGGGFFFFFFFFFFFFFFFFFFFFFFFFFFFFFFFFFFFFDFFFFFFFFFFFFFHFHFFFFFF/FFFFFFFFFFFFFFFFFFFBFFFF0
@M05620:37:000000000-D9766:1:1101:20129:10783 1:N:0:76
AGTGCCAGCTCTCAATCGCACAGGGGACCCAGGGCCTGGCCCCTCCATCCAGAAAACCTATGACCTCACCCGCTACCTGGAGCACCAACTCCGCAGCTTGGCTGGGACCTATGTGAGTATCCAGCGTAGGAATCTGGGAGTTGGGGAGGAGTGAGGAGTTGGGGAAAGACAGTCCTAACCGTGGAGGGTTCTGGTAAATGATGGGGTGAGGAGGGGCTCTTTGGCTCCCACCAGTCCCCCTGTCTGGTCTA
+
ACCBCFFFCFFFGGGGGGGGGGHHGGGGGGHHGGGGGGHHHHGHGGHHHHHHHHHHHGHHHHHHHHHHHHHGGGGGHHHHHHHHHHHHGHHHGGGGGHHHGHHGGGHHGHHHHHHHHHHHHHHHHGGGGGHHHHHHHHHGGHHHGGGGGGGHHHHHHGHHHHGGGGHHHHHHHHHHHHHHGGGGGGGGEFGGGGGGGGGGGGGGGGFFFFFFFFFFFFFFFFFFFFFFFFFFFFFFFFFFFFFFFFFFFFF
@M05620:37:000000000-D9766:1:1101:17501:10785 1:N:0:76
GCACTCCAGTCACACTTCTGAACTCCAGTCACCTGCAGCTACCTCGTATGCCGTCTTCTGCTTGAAAAAAAACAACCAGCAGCCACAACCACTACCCCCAGCCTGTTACCCTGACGGCAATAATCCTAGCAGACTCCCAGGTGTTCACCACGCAGCAGCCCCCCAAACACATCCGTAAGCCCGTACCGCTTACGCCCTCCAGTGGCTCCCATTGCCCCCTTCTCCGCTCTTCACCTTGCACCTGTCCCCCC
+
3>>>>FFFFFFFGGGF5BBBFGBDB4BBDBFGFCFCGHA3B3BFFF2ABBGAA2AB1BAGBF5AB3GDGEA011?B11?12BB11?1?11??3?3F1//>?0/0??34?3B3B0B/>></111>2@@2@1110@@11??1/11</1?1?1/..-<-000<<=---...;..0;/...;.0/.-:-;.;-;..09.---...//;/9./.../9/;:BE-;..;FB...-.////;/9:/9/99////:.;-
@M05620:37:000000000-D9766:1:1101:20646:10786 1:N:0:76
AGTGCCAGCTCTCAATCGCACAGGGGACCCAGGGCCTGGCCCCTCCATCCAGAAAACCTATGACCTCACCCGCTACCTGGAGCACCAACTCCGCAGCTTGGCTGGGACCTATGTGAGTATCCAGCGTAGGAATCTGGGAGTTGGGGAGGAGTGAGGAGTTGGGGAAAGACAGTCCTAACCGTGGAGGGTTCTGGTAAATGATGGGGTGAGGAGGGGCTCTTTGGCTCCCACCAGTCCCCCTGTCTGGTCTA
+
ACAABFFFCFFFGGGGGGGGGGHHGGGGGGHHGGGGGGHHHHGHGGHHHHHHHHHHHGHHHHHHHHHHHHHGGEGGHHHHHHHHHHHHGHHHGGGGGHHHGHHGGGHHGHHHHHHHHHHHHHHHHGGGGGHHHHHHHHHGGHHHGGGGGGGHHHHHHGHHHHGGGGHHHHHHHHHHHHHHGGGGGGGGGGGGGGGGHHHHHHHGGGFFFFFFFFFFFFFFFHHFFFFFFFFFFFFFFFFFFFFFHFFFFFF
@M05620:37:000000000-D9766:1:1101:15921:10791 1:N:0:76
AGTGCCAGCTCTCAATCGCACAGGGGACCCAGGGCCTGGCCCCTCCATCCAGAAAACCTATGACCTCACCCGCTACCTGGAGCACCAACTCCGCAGCTTGGCTGGGACCTATGTGAGTATCCAGCGTAGGAATCTGGGAGTTGGGGAGGAGTGAGGAGTTGGGGAAAGACAGTCCTAACCGTGGAGGGTTCTGGTAAATGATGGGGTGAGGAGGGGCTCTTTGGCTCCCACCAGTCCCCCTGTCTGGTCTA
+
AA>AAFFFBFFFGGGGGGGGGGHHGGGGGGHHGGGGGGHHHGGHGGHHHHHHHHHHGGHHHHHHHHHHHHHGGEFGHHHHHHHHHHHHGHHHGGGGGHHHGHHGGGHHGHHHHHHHHHHHHHHHHGGGGGHHHHHHHHHGGHHHGGGGGGGHHHHHHGHHHHGGGGHHHHHHHHHHHHHHGGGGGGGGDGGGGGGGGGGGGGGGGGFFFFFFFFFFFFFFFFFFFFFFFFFFFFFFFFFFFFFFFFFFFFF
@M05620:37:000000000-D9766:1:1101:18890:10793 1:N:0:76
AGTGCCAGCTCTCAATCGCACAGGGGACCCAGGGCCTGGCCCCTCCATCCAGAAAACCTATGACCTCACCCGCTACCTGGAGCACCAACTCCGCAACTTGGCTGGGACCTATGTGAGTATCCAGCGTAGGAATCTGGGAGTTGGGGAGGAGTGAGGAGTTGGGGAAAGACAGTCCTAACCGTGGAGGGTTCTGGTAAATGATGGGGTGAGGAGGGGCTCTTTGGCTCCCACCAGTCCCCCTGTCTGGTCTA
+
AB>AAFFFBFFFGGGGGGGGFGGFGGGGGGHHGGGGGGHHHHGHGGHHHHHGHHHHHGHHHHHHHHHHHHHGGGGGHHHHHHHHHHHHGHHHGGGGGHHHHHHGGGHHGHHHHHHHHHHHHHHHHGGGGGHHHHHHHHHGGHHHGGGGGGGHHHHHHGHHHHGGGGHHHHHHHHHHHHHHGGGGGGGGDGGGGGGGGGGGGGGGGGFFFFFFFFFFFFFFFFFFFFFFFFFFFFFFFFFFFFFFFFFFFFF
@M05620:37:000000000-D9766:1:1101:10865:10804 1:N:0:76
AGTGCCAGCTCTCAATCGCACAGGGGACCCAGGGCCTGGCCCCTCCATCCAGAAAACCTATGACCTCACCCGCTACCTGGAGCACCAACTCCGCAGCTTGGCTGGGACCTATGTGAGTATCCAGCGTAGGAATCTGGGAGTTGGGGAGGAGTGAGGAGTTGGGGAAAGACAGTCCTAACCGTGGAGGGTTCTGGTAAATGATGGGGTGAGGAGGGGCTCTTTGGCTCCCACCAGTCCCCCTGTCTGTCTAT
+
ABBABFFFCFFFGDGGGGGGGGHHFEGGGGGHGGGGGGHHHHGHGGHGHHFHHHHHHGHHHHHHHHHHHHHGGGGGHHHHHHGGHHFHGHGHGGEGGHHHGHHGGFFHGHHHHHHHHHHHHHHHHGGGGGHHHHHHHHHGFHHHGGGGGGGHHHHHHGHHHHGGGGHHHGHHHHHHHHHHGGGGGGGGEFGGGGFGGGGGGGGGGGFFFFFFFFFFFDFFFFFFFFFFFFFFFFFFFFFFFFFFFF:FFB:
@M05620:37:000000000-D9766:1:1101:21014:10804 1:N:0:76
ACCACACGTCTTACCTCACGTCCCATGACGCTATCTCGTATGCCCCCTTCTGCGTGACCAACAAATGCAGGGCTTACAGAAGGTGAAACACCTGCTAATGTGTGTTCCATCTCCTCCGTTGTCTTTTCTTAACATATTGCACATACACATTTATGTGTATTTGAAATGAAATGAATTTTGAAGAATTTTGACAAGCATACCATAAACCCTTTATAACAAACCATAAGATGATTTTGAAAGCCTGAATAACA
+
AAAAA?ADBAB>B1A1111A0A0A1BBBAAEEEEHD2BB/B0DF0/AAB0A11/BBEAGGGA/AB111110//B>111111101@B111B0/>001B211@G>0>0B2B2BBGH1EC/?1/?1BBB12>B221>B1>2B111B11<@1@@FGFG2@22@22@<11?111?11<1F1?F11.1=1>1F111.111../=00/<00000<<./;0000000:...00000:0000900;000/;;./90900:
@M05620:37:000000000-D9766:1:1101:27391:10824 1:N:0:76
ACCACACCTTCTACAATGAGCTGCGTGTGGCTCCCGAGGAGCACCCCGTGCTGCTGACCGAGGCCCCCCTGAACCCCAAGGCCAACCGCGAGAAGATGAGGTGAGTGGCCCGCTACCTCTTCTGGTGGCCGCCTCCCTCCTTCCTGGCCTCCCGGCGCTGCGCCCTTTCTCACTGGTTCTCTCTTCTGCCGTTTTCCGTCGGACTCTCTTCTCTGCCCTGCGACTCCCTTTGAACTCTGCAGGTTCTCGAT
+
AABBBBBBFFFFGGGGGG5GGGGHGFFEGGHHHGGGGGGGDHHHHGGAEEFGHGHHGHH?EGGGGGGGGGGHHHHGGGGHGHHHGGGEDG?DGGHHGHHHHCG<0?FF/0?>?<@DHFHHBGH0DDGGGHC-@:.;EHHGHFFHBHFGFFGGGGG@B?BGF-9DBBFFFFF/BBFF/BFFFFFFBFFF/;@9.9EBFF9.;@?-B/;BFFFFFFF/9AFA.;-;;;B.;;/;9/:BBF///9FFFFF/;F9
@M05620:37:000000000-D9766:1:1101:12019:10843 1:N:0:76
ACCACACCTTCTACAATGAGCTGCGTGTGGCTCCCGAGGAGCACCCCGTGCTGCTGACCGAGGCCCCCCTGAACCCCAAGGCCAACCGCGAGAAGATGAACCCAGGTGAGTGGCCCGCTACCTCTTCTGGTGGCCGCCTCCCTCCTTCCTGGCCTCCCGGCGCTGCGCCCTTTCTCACTGGTTCTCTCTTCTGCCGTTTTCCGTAGGACTCTCTTCTCTGACCTGAGTCTCCTTTGGAACTCTGCAGGTTC
+
CCCCCCCCFFFFGGGGGGGGGGHHGGGFGGHHHGGGGGGGGHHHHGGGGGGGHHHHHHHGGGGGGGGGGGGHHHHGGGGHGHHHHGGGGGBFGGHHHHHHFHGGGGHFGF1F/FHHGGGCGHHHHHHHGFGHGHH?DGGFHGEHEFGGGGGGGGGGGGGD-;>DFFFFFFFFFFFFFFFFEFFFFFFFFFFFFFFFDFFFFFBFADFFFFFFFFFFFFFFBFBFF/B9B0BBFFFFFFFFFFFFF0:FFF0
@M05620:37:000000000-D9766:1:1101:22728:10850 1:N:0:76
ACCACACCTTCTACAATGAGCTGCGTGTGGCTCCCGAGGAGCACCCCGTGCTGCTGACCGAGGCCCCCCTGAACCCCAAGGCCAACCGCGAGAAGATGAGGTGAGTGGCCCGCTCCCTCTTCTGGTGGCCGCCTCCCTCCTTCCTGGCCTCCCGGCGCTGCGCCCTTTCTCACTGGTTCTCTCTTCTGCCGTTTTCCGTAGGACTCTCTTCTCTGCCCTGAGTCTCCTTTGGAACTCTGCCGGTTCTCGAT
+
AAA1AAAAFFFFGGGGDGGAG1GFG00BA0GG1BF0EEGGGHHHHGGEAAEFHHGAFHFG/EEGG/EGGGG0F1FFGG?H//GHHG/<>BC//C0F1F1GH??FGHHGGGGGGG-.FHHHHHFDD=G<GH@@CGGHGH/AGHGFHG/9F0A.E.A9-;A?F@@F;-://;//;FFF/BFFFFFFFFFFFF?FBFFFFBF?9AFFFFFFFBFFFFF9FFFFFFFFFFFFFFFFF9FFFFFF/;@;BEF/AB9
@M05620:37:000000000-D9766:1:1101:18127:10859 1:N:0:76
AGTGCCAGCTCTCAATCGCACAGGGGACCCAGGGCCTGGCCCCTCCATCCAGAAAACCTATGACCTCACCCGCTACCTGGAGCACCAACTCCGCAGCTTGGCTGGGACCTATGTGAGTATCCAGCGTAGGAATCTGGGAGTTGGGGAGGAGTGAGGAGTTGGGGAAAGACAGTCCTAACCGTGGAGGGTTCTGGTAAATGATGGGGTGAGGAGGGGCTCTTTGGCTCCCACCAGTCCCCCTGTCTGGTCTA
+
ABAABFFFCFFFGGGGGGGGGGHHGGGGGGHHGGGGGGHHHHGHGGGHHHHHHHHHHGHHHHHHHHHHHHHGGGGGHGHHHHHHHHHHGHHHGGGGGHHHGHHGGGHHGHHHHHHHHHHHHHHHHGGGGGHHHHHHHHHGGHHHGGGGGGGHHHHHHGHHHHGGGGHHHHHHHHHHHHHHGGGGGGGGCFGGGGGGGGGGGGGGGGFFFFFFFFFFFFFFFFFFFFFFFFFFFFFFFFFFFFFFFFFFFFF
@M05620:37:000000000-D9766:1:1101:23127:10880 1:N:0:76
AGTGCCAGCTCTCAATCGCACAGGGGACCCAGGGCCTGGCCCCTCCATCCAGAAAACCTATGACCTCACCCGCTACCTGGAGCACCAACTCCGCAGCTTGGCTGGGACCTATGTGAGTATCCAGCGTAGGAATCTGGGAGTTGGGGAGGAGTGAGGAGTTGGGGAAAGACAGTCCTAACCGTGGAGGGTTCTGGTAAATGATGGGGTGAGGAGGGGCTCTTTGGCTCCCACCAGTCCCCCTGTCTGGTCTA
+
BBAABFFFAFFFGGGGGGGGGGHHGGGGDGFEFGGGGGHHEGGCEGHGGGGHFFFHHGCGHHFHHHHHHCCEGEEFHDGHHHHHHHGGGHHHGGGGGHHHGGHGG?AFGHF3B3FFFGGGHFHDGGEFGGFD<GDFG0?F?FGFG@.CGAAHFGFHG?CGFHGGCDEFFHHHC:GH0;/CBFA?AEDGG?FBFGGFFFBFF0FGGGFFFFFB.ADFF-E9FF/BF//:AF.A.FFFFFFFAFFBFFF9BF/
@M05620:37:000000000-D9766:1:1101:21780:10887 1:N:0:76
AGTGCCAGCTCTCAATCGCACAGGGGACCCAGGGCCTGGCCCCTCCATCCAGAAAACCTATGACCTCACCCGCCACCTGGAGCACCCACTCCGCAGCTTGGCTGGGACCTATGTGAGTATCCAGCGTAGGAATCTGGGAGTTGGGGAGGAGTGAGGAGTTGGGGAAAGACAGTCCTAACCGTGGAGGGTTCTGGTAAATGATGGGGTGAGGAGGGGCTCTTTGGCTCCCACCAGTCCCCCTGTCTGGTCTA
+
AA3>AFFFBFFFGGGBFFGFGFHCGAEEGGHHCEGAAFGHGHGHGGHHHGFHHHGGHGHHEGGHHFGHHHHGG/>EGFFGB?GHHH11EGHB/E?ECHE?EHHGGGGHGHHHHHHHHHHHHHFHHGGGGGHHHHHHHH0FEGHHGG.CGCDGH0GHGGHHHHGGF?GHHHHHHHHHHHH?FGGG?EGGGGGGGGGGFGFGGGGGGFFFEFFFFFFFFFFFFFFFFFFFFFFFFFFFFFFFFFFFFFFFFFF
@M05620:37:000000000-D9766:1:1101:23159:10889 1:N:0:76
AGTGCCAGCTCTCAATCGCACAGGGGACCCAGGGCCTGGCCCCTCCATCCAGAAAACCTATGACCTCACCCGCTACCTGGAGCACCAACTCCGCAGCTTGGCTGGGACCTATGTGAGTATCCAGCGTAGGAATCTGGGAGTTGGGGAGGAGTGAGGAGTTGGGGAAAGACAGTCCTAACCGTGGAGGGTTCTGGTAAATGATGGGGTGAGGAGGGGCTCTTTGGCTCCCACCAGTCCCCCTGTCTGGTCTA
+
BCBBCFFFCFFFGGGGGGGGGGHHGGGGGGHHGGGGGGHHHHGHGGHHHHHHHHHHHGHHHHHHHHHHHHHGGFGGHHHHHHHHHHHHGHHHGGGGGHHHGHHGGGHHGHHHHHHHHHHHHHHHHGGGGGHHHHHHHHHGGHHHGGGGGGGHHHHHHGHHHHGGGGHHHHHHHHHHHHHHGGGGGGGGEGGGGGFGGGGGGGGGGGFFFFFFFFFFFFFFFHHFFFFFFFFFFFFFFFFFFFFFFFFFFFF
@M05620:37:000000000-D9766:1:1101:19200:10925 1:N:0:76
ACCACACCTTCTACAATGAGCTGCGTGTGGCTCCCGAGGAGCACCCCGTGCTGCTGACCGAGGCCCCCCTGAACCCCAAGGCCAACCGCGAGAAGATGAGGTGAGTGGCCCGCTCCCTCTTCTGGTGGCCGCCTCCCTCCTTCCTGGCCTCCCGGCGATGCGCCCTTTCTCACTGGTTCTCTCTTCTGCCGTTTTCCGTAGGACTCTCTTCTCTGACCTGAGTCTCCTTTGGAACTCTGCCGGTTCTCGAT
+
DDDDDCBCFFFFGGGGGGGGGGHHGGGGHGHHHGGGGGGGGHHHHGGGFGGGHHHHHHHGGGGGGGGGGGGHHHHGGGGHGHHHHGGGGGGGGGHHHHH222/=?1??=?/AFC-..>C0<<D0D0/CC<<<DDAGFHHGBHHHFF/FF0FEGB-9--<<ACAAD=:BFFF0B00:0<0BFFFF::B00<<.<<?B0.FA.90<BFBFFFFFBFB0</::/B0:FB0:BB0:0<000<:00<9<A9B0<B<
@M05620:37:000000000-D9766:1:1101:19040:10932 1:N:0:76
AGTGCCAGCTCTCAATCGCACAGGGGACCCAGGGCCCGGCCCCTCCATCCAGAAAACCTATGACCTCACCCGCTACCTGGAGCACCAACTCCGCAGCTTGGCTGGGACCTATGTGAGTATCCAGCGTAGGAATCTGGGAGTTGGGGAGGAGTGAGGAGTTGGGGAAAGACAGTCCTAACCGTGGAGGGTTCTGGTAAATGATGGGGTGAGGAGGGGCTCTTTGGCTCCCACCAGTCCCCCTGTCTGGTCTA
+
>A>AABB1>FCD1GG3BFECAEBF0EEA00BFF0B//AAA/EE/EEF110BB1A1FHGFCGH2GFHGEH>CEEE>EHGFCGGHF0FGHGF1GC?//<0GHCH1?//GCCGGB<G22@1>F>@2FGC/?CA1?FFFHEB0..FFF?-.ACGFHHHGA0E:/:CC-.EHA:/FFG0FFFFFG?;:-CEF@.9AF00;BFEFFE//9--;9AFFF??--;--FFBB//99-9-A-;-9/;9-;--B9BFB9;FB
@M05620:37:000000000-D9766:1:1101:27720:10942 1:N:0:76
ACCACACCTTCTACAATGAGCTGCGTGTGGCTCCCGAGGAGCACCCCGTGCTGCTGACCGAGGCCCCCCTGAACCCCAAGGCCAACCGCGAGAAGATGAACCAAGGGGAGGGGCCCGCTACCTCTTCTGGGGGCCGCCTCCCTCCTTCCTGGCCTCCCGGAGCTGCGCCCTTTCTCACTGGTTCTCTCTTCTGCCGTTTTCCGTAGGACTCTCTTCTCTGACCTGAGTCTCCTTTGTAACTCTGCAGGTTC
+
BBBBBBBBFFFFGGGGGGF5GGHHGFDEHGHHHGGFGGGFGHHHHGGGGGGGHGHHHHHGGGGGGGGGGGGHHHHGGGGHFHHHHGGCGGBDGGHHHHHHHH0/?</>?/-><<D@@@DCGFGCGC;0CC/:-B-:B-.EG?9F.FFGF/FBFFFFFED@-BA?BFBFF=FFB//BF9/;BFFB9//9FBBBBF/-;DFEFF.;;D?B/BB/;FFFBB9:9FB/././//;/BB/9/;B9BBB/FBF.A//
@M05620:37:000000000-D9766:1:1101:9192:10965 1:N:0:76
ACCACACCTTCTACAATGAGCTGCGTGTGGCTCCCGAGGAGCACCCCGTGCTGCTGACCGAGGCCCCCCTGAACCCCAAGGCCAACCGCGAGAAGATGAACCCAGGTGAGTGGCCCGCTACCTCTTCTGGTGGCCGCCTCCCTCCTTCCTGGCCTCCCGGAGCTGCGCCCTTTCTCACTGGTTCTCTCTTCTGCCGTTTTCCGTAGGACTCTCTTCTCTGACCTGAGTCTCCTTTGGAACTCTGCAGGTTC
+
ABCCBBBCFFFFGGGGGGGGGGHHGGGGHGGHHGGGGGGGGHHHHGGGEGGGGHHHHHHGGGGGGGGGGGGHHHHGGGGHGHHHHGGGGGGGGGHGHHHHHHGGHGHGHHHHGGHHGGGGGHHHHHHHHHHHGHHGGGGGHGHHGGGGGGFGGGGGGGGGGGGGGGFFFFFFFFHHHFFFFFFFFFFFFFFFFFFF9AFFFFDFFFFFFFFFFFFFFFFHFFFFFEFFFFFFFFFFFFBFFFFFFFFFFFB
@M05620:37:000000000-D9766:1:1101:13288:10972 1:N:0:76
ACCACACCTTCTACAATGAGCTGCGTGTGGCTCCCGAGGAGCACCCCGTGCTGCTGACCGAGGCCCCCCTGAACCCCAAGGCCAACCGCGAGAAGATGAGGTGAGTGGCCCGCTACCTCTTCTGGTGGCCGCCTCCCTCCTTCCTGGCCTCCCGGCGCTGCGCCCTTTCTCACTGGTTCTCTCTTCTGCCGTTTTCCGTAGGACTCTCTTCTCTGACCTGAGTCTCCTTTGGAACTCTGCCGGTTCTCGAT
+
BBBBBBBBFFFFGGGGFGG5GAGFEFEECEGFFFFEEGEEEHHHHGGGAFGGGHHHHHH?EGGGGEGGGGGHHFHGGGGHEGHHHGGEGGGGGGEHDGFHH0FFGHHFGAGGGG-AGHHHGHHHFGHGHE@C?DEHGHGGHGHHHHBFGFGGGGG-?@BGFBBFBBFFFFF/BF/.;9BBFFFFFFFFFFBDFFFFFFF.DFFFFFFFFFFFFFF/9BFF/BFFFFFFFFEFFFFBF///;@B-A.F/;BB
@M05620:37:000000000-D9766:1:1101:10919:10982 1:N:0:76
ACCACACCTTCTACAATGAGCTGCGTGTGGCTCCCGAGGAGCACCCCGGGCTGCGGACCGAGGCCCCCCTGAACCCCAAGGCCAACCGCGAGAAGATGAGGTGAGTGGCCCGCTCCCTCTTCTGGTGGCCGCCTCCCTCCTTCCTGGCCTCCCGGCGCTGCGCCCTTTCTCCCTGGTTCTCTCTTCTGCCGTTTTCCGTCGGACTCTCTTCTCTGACCTGAGTCTCCTTTGGAACTCTGCAGGTTCTCGAT
+
AAAAAAAAFFCFGGGGGEB11F1FG0EBG00FGGGACE//AGHHHG/F/AEGC///EEEEEECGGGGGCE/GGHHGFGCHCHHHHGGCC<>@CAGHH1FGC<FFHFHEGHHGGG-E.:CHHHHFHHHGHHCGGGGGGGGGGGGG0FBFGFGGGG@-@-@@B@@F@@FFFFFFF-/;:FBFFFFFFFFFFF@AFFFFFFF-@=@@;FFFFFFFFFF/B/:F/B/:FFFFFFFFFB/9BFBF/BAAFBB/;F9
@M05620:37:000000000-D9766:1:1101:13300:10986 1:N:0:76
ACCACACCTTCTACAATGAGCTGCGTGTGGCTCCCGAGGAGCACCCCGTGCTGCTGACCGAGGCCCCCCTGAACCCCAAGGCCAACCGCGAGAAGATGCCCAGATGAGTCGCCCACCACCTCTTCTGGCCGCCGCCCCCCTCCTTCCTCGCCTCCAGCTGCTCCGTCCTTTATCGCTTGTTCTCTCTTCTGCCGTTTTCCGTAGGACTCTCTTCTATCACCTGCGTCTCTGTTGGAACGCTGCAGGTTCTA
+
BCCCCBBCFFFFGGGGGGGGGGHHGEGGHGHHHGGGGGGGGHHHHGGGGGGGHHHHHHHGGGGGGGGGGGGHHHHGGGGHGHHHHGGGGGGGGGHHHH2222F/111?11//?/.>..><GHH11DHH0.=DG-CG-9AGG?G/C0/00.;C9../B/0;B00;.....;:000..;..;0000;BF:F0B:09A./.:0;:A..00//;FF00000000/::A-.;D/00:00.000.;.;./0.;0000
@M05620:37:000000000-D9766:1:1101:20657:10998 1:N:0:76
AGTGCCAGCTCTCAATCGCACAGGGGACCCAGGGCCTGGCCCCTCCATCCAGAAAACCTATGACCTCACCCGCTACCTGGAGCACCAACTCCGCAGCTTGGCTGGGACCTATGTGAGTATCCAGCGTAGGAATCTGGGAGTTGGGGAGGAGTGAGGAGTTGGGGAAAGACAGTCCTAACCGTGGAGGGTTCTGGTAAATGATGGGGTGAGGAGGGGCTCTTTGGCTCCCACCAGTCCCCCTGTCTGGTCTA
+
ABAAAFFFBFFFGGGGGGGGGGHHGGGGGGHHGGGGGGHHHHGHGGHHHHHHHHHHHGHHHHHHHHHHHHHGGEFFHHGHEHHHHHFHGHHHGGGGGHHHGHHGGGHHGHHHHHHHHHHHHHHHHGGGGGHHHHHHHHHGGHHHGGFGGGGHHHHHGGGFHHGGGGHHHHHHHHHHHHHHGGGGGGGGGGGGGGFGGGGGGGGGGDDAFFFFFFFFFFFFFFFFFFFFFFFFFFFFFFFFFFFFFFFFFFB
@M05620:37:000000000-D9766:1:1101:14399:11012 1:N:0:76
ACCACACCTTCTACAATGAGCTGCGTGTGGCTCCCGAGGAGCACCCCGTGCTGCTGACCGAGGCCCCCCTGAACCCCAAGGCCAACCGCGAGAAGATGAACCCAGGTGAGTGGCCCGCTACCTCTTCTGGTGGTCGCCTCCCTCCTTCCTGGCCTCCCGGAGCTGCGCCCTTTCTCACTGGTTCTCTCTTCTGCCGTTTTCCGTAGGACTCTCTTCTCTGACCTGAGTCTCCTTTGGAACTCTGCAGGTTC
+
?AAAAABBFFFFGGGFGGGGGGHHGGEEEGHHHGGGGGGCEHHHHGGGAEFEGGFHHHHGGGGGGGGGGGGHHHGGGGGHGHHHGGGGGGDGGGHHHHHFGGGGEFFGHHHHGGHHGGGGGHHHHFHHHHHHGDGCGDGGHGHHGHHGGGGGGGGEGGGGGGGGFGGBFFFFFFFFFFFFFFFFFFFFFFFFFFFFDFFFFFDFFFFFFFFEFFFFFFFFFFFFFFFFFFFFFFFFFFFFFFFFFFFFAF/
@M05620:37:000000000-D9766:1:1101:25128:11015 1:N:0:76
ACCACACCTTCTACAATGCGCTGCGTGTGGCTCCCGAGGAGCACCCCGTGCTGCTGACCGAGGCCCCCCTGAACCCCAAGGCCAACCGCGCGAAGATGAGGTGGGTGGCACGCTCCCTCTTCTGGTGGCCGCCTCCCTCCCTCCTGGCCTGCCGGCGCTGCGCCCTTTCTCCCTGGCTCTCTCTTCTGCCGTTTTCCGTAGGACTGTCTTCTCTGACCTGCGTCTCCGTCGGAACTCTGCCGGTTCTCGAT
+
AAAAAAAAFFFFFGGBFG1AEAEEEFGEHGFHGFFE?EG//B/FGGG/BEFFEGGHHHHEEG?EGEGGGGGHEGHGGGGHFGGH/FGCC@/>B/ACG1?FC0/.<<E-00<CGC..<B<C0000;0/;.G--A.9CEGFG.;BEFF/CA0.;F9@@@@=@B-=-9-//B9B/;B/--;;BFFFF///;/;9;-/-//:F--;B//-;BF///FFF/9//--9A-A-/-;--99-;/9/B/B---9AF/A::
@M05620:37:000000000-D9766:1:1101:6351:11029 1:N:0:76
ACCACACCTTCTACAATGAGCTGCGTGTGGCTCCCGAGGAGCACCCCGTGCTGCTGACCGAGGCCCCCCTGAACCCCAAGGCCAACAGCGAGTAGACGTCTACATTTTCTGGCTGCCTCCTCTCTCGTTCCTGGCCTCCCTTCCTTGCCTCCTTTCTCTGCGGTTTTCTTTTCTGCCGTTTTCCGCCGCCCTCTTTTCTCTGACTCGCGTCTCCTTTGGACCTCTGCTGGTTCTCGATCCGGCGAGTACAC
+
AAA1AAAAFFFFGEGG3GBAGAFHG0ABA0BF1BFAAEEGFHGHHGGGGEEGHHHFHHHG@ECGG/EGGGGFFCGGGGEH//GHHG/0BEB@/BB2>///0/11?2?FH12G10/?F?FAGH10?1.<.0<110FG1.<E/<C/000</0<C/00;0;000;-.-.;00009CF000-.;/CF0...9-;-;9B9///;9/FFF//---;@BF/9//////9BBF/B/9B///9B?FB--------;-/;/
@M05620:37:000000000-D9766:1:1101:24052:11035 1:N:0:76
ACCACACCTTCTACAATGAGCTGCGTGTGGCTCCCGAGGAGCACCCCGTGCTGCTGACCGAGGCCCCCCTGAACCCCAAGGCCAACCGCGAGAAGATGAGGTGAGTGGCCCGCTACCTCTTCTGGTGGCCGCCTCCCTCCTTCCTGGCCTCCCGGCGCTGCGCCCTTTCTCACTGGTTCTCTCTTCTGCCGTTTTCCGTCGGACTCTCTTCTCTGACCTGAGTCTCCTTTGGAACTCTGCAGGTTCTAGAT
+
CCCCCCCCFFFFGGGGGGFGGGHHGFGBGGHHHGGGGGGGGHGHHGGGGGGGHHGHHHHGGGGGGGGGGGGHHHHGGGGHGHHHHGGGGGGGGGHHHHHGH?GFHHHGGHHGGGDGHHHHHHHHHFHGHHGGGGGHGHHGHHHHHHBFGGGGGGG-CGGGFFFFFFFFFFF0FFBB:FFFFFFFFFFFFFFAAFFFFFB.;>FFFFFFFFFFFFFFFFFF/BFFFFF;BB0FFFFFFFBF0:A;FBFBBFB
@M05620:37:000000000-D9766:1:1101:18324:11045 1:N:0:76
ACCACACCTTCTACAATGAGCTGCGTGTGGCTCCCGAGGAGCACCCCGTGCTGCTGACCGAGGCCCCCCTGAACCCCAAGGCCAACCGCGAGAAGATGAGGTGAGTGGCCCGCTACCTCTTCTGGTGGCCGCCTCCCTCCTTCCTGGCCTCCCGGAGCTGCGCCCTTTCTCACTGGTTCTCTCTTCTGCCGTTTTCCGTAGGACTCTCTTCTCTGACCTGAGTCTCCTTTGGAACTCTGCAGGTTCTAGAT
+
AABBBABBFFFFGGGFGGGGGGHHGGGEH?GGHGGAEEGGGHHHHGGGFEGGHGGHHHHGGGGGGGFGGGGHHHGGGGGHGHHHFGGGGFCGGGHHFFGHH?GHHFHGGHHGGG-DHHHHHHHHH0<EHHGGGGGEGHHGHHHHEHFGGGGGGDF-@DGGGGGGFFFFFFF/FFFFFFFFFFFFFFFEFFFFFFFFFFFFFFFFFFFFFFFFFFFFFFFFEFFFFFFFFFFFFFFFFFFFBFFFFFF/BB;
@M05620:37:000000000-D9766:1:1101:6005:11064 1:N:0:76
ACCACACCTTCTACAATGAGCTGCGTGTGGCTCCCGAGGAGCACCCCGTGCTGCTGACCGAGGCCCCCCTGAACCCCAAGGCCAACCGCGAGAAGATGAACCCAGGTGAGTGGCCCGCTCCCTCTTCTGGTGGCCGCCTCCCTCCTTCCTGGCCTCCCGGCGCTGCGCCCTTTCTCACTGGTTCTCTCTTCTGCCGTTTTCCGGGGGACTCTCTTCTCTGACCTGAGTCTCCTTTGGAACTCTGCGGGTTC
+
AA>AAAA>FFFFGGGGEGGCGBFBEFGEAEGHHEFF2EE?AGEGHGAF1EE1533GGHFEEE?FFEEGEGGFGGCEGEEGFHHGHGGGGCGG/B<11<DFFG//?CFB1F?F/F0<<<--CC///0DDDD=CA..:--CAEE/9.;00900CAF09;.9--;9;-9--AB-/B/BF///:BF/9FF//;BFFFF/;:9/.99A-----;.;FF/BBB//;/;//99./B9FFFFBB/9BFB/B//9;--;.
@M05620:37:000000000-D9766:1:1101:17352:11074 1:N:0:76
AGTGCCAGCTCTCAATCGCACAGGGGACCCAGGGCCTGGCCCCTCCATCCAGAAAACCTATGACCTCACCCGCTACCTGGAGCACCAACTCCGCAGCTTGGCTGGGACCTATGTGAGTATCCAGCGTAGGAATCTGGGAGTTGGGGAGGAGTGAGGAGTTGGGGAAAGACAGTCCTAACCGTGGAGGGTTCTGGTAAATGATGGGGTGAGGAGGGGCTCTTTGGCTCCCACCAGTCCCCCTGTCTGGTCTA
+
>AAABFBFBFFFFEBGGFAEEEBG2AFGGGHHGGGFDAGGAGGHGGEHBGFBGFFHHGEHGGFHHHHHHHHGGGEEHBGFHGF??F?GGEHGGD?EEHHHGGHGEEHHGHHFHHHHHGHHHHHHEGAFDFHHHHB1GHHGGHFB@DFGGGGHGHHFHDHHFHGGGGHHGHHHFHFFHHFHGDEGGGGG9.AGGGGGGGGGGGGGGGFBFFFFDD?@BBFFFFFFFFFFFFFFEFFFFFFFBEFFFFFFBBB
@M05620:37:000000000-D9766:1:1101:14495:11078 1:N:0:76
ACCACACCTTCTACAATGAGCTGCGTGTGGCTCCCGAGGAGCACCCCGTGCTGCTGACCGAGGCCCCCCTGAACCCCAAGGCCAACCGCGAGAAGATGAACCCAGGTGAGTGGCCCGCTACCTCTTCTGGTGGCCGCCTCCCTCCTTCCTGGCCTCCCGGAGCTGCGCCCTTTCTCACTGGTTCTCTCTTCTGCCGTTTTCCGTAGGACTCTCTTCTCTGACCTGAGTCTCCTTTGGAACTCTGCAGGTTC
+
CCCDCCCCFFFFGFGGGGGGGGHHGGGGHGHHHGGGGGGGGGHHHGGGDFGGHHHHHHHGGGGGGGGGGGGHGHHGGGGHGHHHHGGGGGGGGGHHHHHHHHGGHGGHHHHGFGHHGGGGGHHHHHHHHHHHGHHGGGFGHGFHGGGGGGGGGGGGGGGG-BGGGGFFFCFFFFFFFFFFFFFFFFFFFFFFBFFFDFFFFFFFFFFFFFFFFFFFFFFFFFFFFBFFFFFFFFFFFFFFFFFFFBFFFF0
@M05620:37:000000000-D9766:1:1101:14049:11086 1:N:0:76
AGTGCCAGCTCTCAATCGCACAGGGGACCCAGGGCCTGGCCCCTCCATCCAGAAAACCTATGACCTCACCCGCTACCTGGAGCACCAACTCCGCAGCTTGGCTGGGACCTATGTGAGTATCCAGCGTAGGAATCTGGGAGTTGGGGAGGAGTGAGGAGTTGGGGAAAGACAGTCCTAACCGTGGAGGGTTCTGGTAAATGATGGGGTGAGGAGGGGCTCTTTGGCTCCCACCAGTCCCCCTGTCTGGTCTA
+
AA>AAFBFAFFFGGGFFFGFG0GFF?EGGE0B0AEEFFHHFHGAEGGHDG1FF01FGGCGFHHHHHHHHHHGG?/EGDHHGFHHEHHGGEHHGFECC0GHGHHGGGFHGHHGGHFHHHFHFHBGHGGGGGHHFHHFFEFFGHHHGCGC@ACCCGHFHGHEFFCCEGHGHHHHCGGHHHHH@EG@BE?AAFGGGGGFGGGGGGGGGGF?FFFFFF@?@-EFFFFFFFFFFFFFFFBFFFFB;FFFFFE99//
@M05620:37:000000000-D9766:1:1101:26459:11103 1:N:0:76
ACCACACCTTCTACAATGCGCTGCGTGTGGCCCCCGAGGAGCACCCCGTGCTGCTGACCGAGGCCCCCCTGAACCCCAAGGCCAACCGCGCGAAGATGAGGTGAGTGGCCCGCTCCCTCTTCTGGTGGCCGCCTCCCTCCTTCCTGGCCTCCCGGCGCTGCGCCCTTTCTCCCTGGTTCTCTCTTCTGCCGTTTTCCGTAGGACTCTCTTCTCTGACCTGCGTCTCCTTTGGAACTCTGCCGGTTCTCGAT
+
AAA1AAA>CFFFGGGGBG1AECGGGEEEA0FGHEFAEFGGGHHHHGGGEEG/FGGEHHG/>E@EGCGGGGGHFCGGEEGHGHHHHGC<<C/>@C<C<GF>G><=GHHGGHHGGGCGGHHHFHHHHH/CHHG@ABGGGGGGGGGGGF/;C0FGGGA@?@@=B@@F?@FBFFF/FBBEFFFFFFFFFFFFFF@:-BFFFFF-B?BFFBBFFBFFFFF/9FFF-;9@BFF/;B////;BB9//B@?@FFF/A/;
@M05620:37:000000000-D9766:1:1101:20342:11131 1:N:0:76
AGTGCCAGCTCTCAATCGCACAGGGGACCCAGGGCCTGGCCCCTCCATCCAGAAAACCTATGACCTCACCCGCTACCTGGAGCACCAACTCCGCAGCTTGGCTGGGACCTATGTGAGTATCCAGCGTAGGAATCTGGGAGTTGGGGAGGAGTGAGGAGTTGGGGAAAGACAGTCCTAACCGTGGAGGGTTCTGGTAAATGATGGGGTGAGGAGGGGCTCTTTGGCTCCCACCAGTCCCCCTGTCTGGTCTA
+
AAAABFFFBFFFGGGGGCEEGGHHGGGGGGFHGGGGGGHHFHGHGGHGHHHHHGHHHGGFHGHHHHHHHHHFGFGGHGHHHHHGGHHHGHHGGGCGGHHHGHHGGGHHGHHHHHHHFHFHHHHHGGFFGGHHHHHHHHHGAGHHGGGGGFGHHHHHGGHHHHGGGGHGHHGHHHHHHHHHGGGGGGDGDGGGGGFGGGGGGGGGGGFFFFFFFFFFFFFFFFFFFFFFFFFFFFFFFFFFFFFFFFFFFF;
@M05620:37:000000000-D9766:1:1101:6657:11165 1:N:0:76
AGTGCCAGCTCTCAATCGCACAGGGGACCCAGGGCCTGGCCCCTCCATCCAGAAAACCTATGACCTCACCCGCTACCTGGAGCACCAACTCCGCAGCTTGGCTGGGACCTATGTGAGTATCCAGCGTAGGAATCTGGGAGTTGGGGAGGAGTGAGGAGTTGGGGAAAGACAGTCCTAACCGTGGAGGGTTCTGGTAAATGATGGGGTGAGGAGGGGCTCTTTGGCTCCCACCAGTCCCCCTGTCTGGTCTA
+
AAAAAFFFBFFFGGFFFFFFGGGHFFGFGGGC2FEEFFGFGHGHFGHHHHFHFEFFHGGGHHGHHHGHHHHGGGEGHHHHFFFFGHHHGHHHGFGGGHHHGHHEFGHHGHHHHHHHHGHHHHFHHGEGGGHHHHHHGHHGEHHHGGGGGGGHHHHHHGHHHHGGGGGHHHGHFHHHHHHHGEEGGGGG:AGGGGGGGGGGGFFGGGFFFFFFFFFFFDFFFFFFFFFFFFFDEFFFFFFFFFFFFFFBBBB
@M05620:37:000000000-D9766:1:1101:2497:11169 1:N:0:76
ACCACACCTTCTACAATGAGCTGCGTGTGGCTCCCGAGGAGCACCCCGTGCTGCTGACCGAGGCCCCCCTGAACCCCAAGGCCAACCGCGAGAAGATGAACCCAGGTGAGTGGCCCGCTCCCTCTTCTGGTGGCCGCCTCCCTCATTCCTGGCCTCCCGGCGCTGCGCCCTTTCTCACTGGTTCTCTCTTCTGCCGTTTTCCGTGGGACTCTCTTCTCTGCCTTGCGTCTCCTTTGGAACTCTGCAGGTTC
+
BABBBBB>CFCFGGGGGG5BGGHHGGGBFEHHGBFEDEFGGGGHHGGEAFEGHHHHGHHEGGGGGGGGGGGHFHHGGGGHGHHHHGGFDF>CFGHGHHHHHHA??FHH1?FGFGFGDADFGGHHHH=DGGHHGHHGGGGGHGHG.;CF;CFGGGGGG:;B@B-;BFAFFCFFFFFF/BFFFFFFFFFBBBFFFF/;;AFFF99B.;;.;FFFFFF9B;BFBF9;;/;;9.9;FFFFFFFFF99BF/;AFF/
@M05620:37:000000000-D9766:1:1101:18427:11185 1:N:0:76
AGTGCCAGCTCTCAATCGCACAGGGGACCCAGGGCCTGGCCCCTCCATCCAGAAAACCTATGACCTCACCCGCTACCTGGAGCACCAACTCCGCAGCTTGGCTGGGACCTATGTGAGTATCCAGCGTAGGAATCTGGGAGTTGGGGAGGAGTGAGGAGTTGGGGAAAGACAGTCCTAACCGTGGAGGGTTCTGGTAAATGATGGGGTGAGGAGGGGCTCTTTGGCTCCCACCAGTCCCCCTGTCTGGTCTA
+
1AAAAFB1ACCFDGGGGFFAE0BCBEFEGGCGG0EGFEFAFGGAEFFFGH1EFFGGHGHFHHHHHHF@GGGFGGCGHHGGHHHFGHHHGGDGGE/>EFHHEHEFEEGFEHHHFHGHF>FGHHFHHC?BCEFHGHGHEFFF<FDCCCEGGGGHGHFFFC<<<CCCEGHEHHHHHHHHHECG@EF?GGGG9CCFBB0;9BFFB;F0A9B;EFFFB---@@AFFEFFFFF-AFFFFF99FFFB?-FFFBFF;F/
@M05620:37:000000000-D9766:1:1101:22277:11189 1:N:0:76
ACCACACCTTCTACAATGAGCTGCGTGTGGCTCCCGAGGAGCACCCCGTGCTGCTGACCGAGGCCCCCCTGAACCCCAAGGCCAACCGCGAGAAGATGAACCCAGGTGAGTGGCCCGCTACCTCTTCTGGTGGCCGCCTCCCTCCTTCCTGGCCTCCCGGCGCTGCGCCCTTTCTCACTGGTTCTCTCTTCTGCCGTTTTCCGTAGGACTCTCTTCTCTGACCTGAGTCTCCTTTGGAACTCTGCAGGTTC
+
CBCCCCCCFFFFGGGGGGGGGGHHGGGFGGHHHGGGGGGGGHGHHGGGGEEGHHHHHHHGGGGGGGGGGGGHGHHGGGGHGHHHHGGGGGFGGGHHHHHHHHGFHGHG1FFHGGHHGGG?DHHHHEGHHHHHGHHGGGGGHGHHGGGGGGGGGGGGGGGG--;BFFFFFFFFFFHHFFFFFFFFFFFFFFFFFFBDDFFFFFFF:DDFFFFFFFFFFFFF0BFFB/;;FFFFFFFFFFFFFFFFFBFFFFE
@M05620:37:000000000-D9766:1:1101:9530:11195 1:N:0:76
ACCACACCTTCTACAATGAGCTGCGTGTGGCTCCCGAGGAGCACCCCGTGCTGCTGACCGAGGCCCCCCTGAACCCCAAGGCCAACCGCGAGAAGATGAACCCAGGTGAGTGGCCCGCTACCTCTTCTGGTGGCCGCCTCCCTCCTTCCTGGCCTCACGGAGCTGCGCCCTTTCTCACTGGTTCTCTCTTCTGCCGTTTTCCGTAGGACTCTCTTCTCTGACCTGAGTCTCCTTTGGAACTCTGCAGGTTC
+
>AA1AAAAFFFFGGGGFGG1A1B1E0ABGCGHCGGGGGGGGHEHHGCEFEGEFFHGHHGGEGGGG>EEGGGBHCCEGGCGCCHEFFE<CCC@/C<FGHHFFHCC<<1FGC1FG/C.A-@-CHHDDD<G00DCCCAC@@.::;CC.90;FGGFAA09/=AB-CAA//A@--;FF/99/9BF-BBBBFFBBFF/B9F?ABFFFB-;9ABFFF//BBBBFFFFFFFFF:-9:/BBFFFFEFF9BFBFF/9-AF/
@M05620:37:000000000-D9766:1:1101:21052:11209 1:N:0:76
ACCACACCTTCTACAATGAGCTGCGTGTGGCTCCCGAGGAGCACCCCGTGCTGCTGACCGAGGCCCCCCTGAACCCCAAGGCCACCCGCGGGAAAGTGGACCGATTCGAGTGCCGCGCTCCCTCTTCTTGTTGCCGCCCCCCCCGTTCCTGCCCTCCTTGACCTTCGCCCTTTCTCCCTCGTTCTCTCTTCTGCCGTTTTCCTTTGACCTCTCTCTCCTGTCCTAATCTGCCTGTGGAACCTTGCAGGTTC
+
BBBBBBBBFFFFGGGGGGBGGGHHGGGEHGHHHGGGGGGGGHHHHGGGGGGGHHHHHHHGGGGGGGGGGGGHHHHGGGGHGHHH/FE/>>/B<</0?F11?G/->.1.10>.00----:.=./;G:G00000.;C----;-;-;-9.9FFF/.A/;..////9///;..;B/;BF///..-.:.://:99B/9BF-9A/:9B///:/9:B///B///;B////////;//;/B/;/./;/../;/:9A9/9
@M05620:37:000000000-D9766:1:1101:14620:11224 1:N:0:76
GAGGCTGCTTTGGAAGTAACTGACAAGCCAGGGACAAAAGATCGGAAGAGCACACGTCTGAACTCCAGTCACCTGAAGCTATCTCGTATGCCGTCTTCTGCTTGAAAAAAAAAAAAAAGACACGAATAAATACCGACCCACAGCCATAAAAACAAACAAAAACTATGCCGTTGTCCAATGCACAATAAATAGCCGCAGTTCGTAAAAATAAGATACAAGAGACAAATCGCAAGCATTTAGCAGGCAAAACA
+
>11>AAFAFFFFF1FBBB3BFGABBEHHF0FGGFG0B0AGEHGHCEFGHFFGHGHEBFHGFGHGHF11DBGFGHHGHGFEHFHGFEFFHFHHG/EHFHHHHHH1BBFGHEEG/<</>//?000///..111111..---<...<<.000000...:....:..000009-....00000//000/000909000-----//-:---/9;;///9/////---99-99/-------////9///--9-----
@M05620:37:000000000-D9766:1:1101:13296:11227 1:N:0:76
ACCACACCTTCTACAATGAGCTGCGTGTGGCTCCCGAGGAGCACCCCGTGCTGCTGACCGAGGCCCCCCTGAACCCCAAGGCCAACCGCGAGAAGATGAACCCAGGTGAGTGGCCCGCTACCTCTTCTGGTGGCCGCCTCCCTCCTTCCTGGCCTCCCGGAGCTGCGCCCTTTCTCACTGGTTCTCTCTTCTGCCGTTTTCCGTAGGACTCTCTTCTCTGACCTGAGTCTCCTTTGGAACTCTGCAGGCTC
+
BBBABBBBFFFFGGGGDGFEGGHHGEEBCEHHEFGEAFGGCHHHHGGGDEFGFHGHFHGEEFCGGDGGGGGGHGHGGGGHGGHHHGGEGGB<CGFHDG22<?AFFGG<1FFDCEHGCGGCGBGGFDGBGHB/.GC@-@:..;:/CFFFB00/9F0AEAFA;9A9//@D.@-9;BFB/FF/.9:///FFBFFFF/F=.9/99BAFAD./9BBFFFFFFFFF//BF./9BFFFF/;B/B9BBB9FFF/9F.A.
@M05620:37:000000000-D9766:1:1101:6612:11235 1:N:0:76
ACCACACCTTCTACAATGAGCTGCGTGTGGCTCCCGAGGAGCACCCCGTGCTGCTGACCGAGGCCCCCCTGAACCCCAAGGCCAACCGCGAGAAGATGAACCCAGGGGACTCGCCTGCTATCTCCTCTTGTCGCCGTCCTTCTCCCTCCGCGCCTCCCGGAGCTTCGCTCGTTCTCTCTTGTTCCCTCTTCTGTCGGCCTCCGTTGTATTCCCTTCTCTGACCTTGGTCTTCTGTAGGATCCTGATGGGTC
+
BBBBBBBBFFFFGGGGGG5BGDGHGFGEGDGHGFFGGGGGGHHHHGGGGGGGFGHHHHHEEFGGGGGGGGGHGHHGGGGHGHHHHGGGGG>CGGHCGFH22//<</////00.>-..0110/==00<00000.<C@:C..000<0//=...;A-:C.;.----./;-:..-;AAFF/BFF/;BF//9.BFF/B/;E>-.;F..;/..//9;/;B/F/:///;/B9/;;F//;B///;////./9///;9/.
@M05620:37:000000000-D9766:1:1101:5145:11236 1:N:0:76
ACCACACCTTCTACAATGAGCTGCGTGTGGCTCCCGAGGAGCACCCCGTGCTGCTGACCGAGGCCCCCCTGAACCCCAAGGCCAACCGCGAGAAGATGAGGTGAGTGGCCCGCTACCTCTTCTGGTGGCCGCCTCCCTCCTTCCTGTCCTCCCGGCGCTGCGCCCTTTCTCCCTTGTTCTCTCTTCTGCCGTTTTCCGTCGGACTCTCTTCTCTGCCCTGCGTCTCCTTGTGACCTCGTCCGGTTTTCGAT
+
BBBABBB>BFCFGGGFFG55F5GHGGGBAAGCFABE2EEEGHHHHGGABEEGFHHHHHH0>ECEGEGGGGGGFGHGGGGHFHHHHGG?BD/>BFHFHHH1???<?FGGF0?<CC->FHFGGHHD0DGG<<<ADACGGHHGHHHHHH9C;CFGGD@BG9ABFB-;@BFFFFFFFF9FFFBF/;FFFFFF;;@;;FFBBA;ABBB-@9:BFFFFFFF/;;9AABF-;.9;;/9;/9;;B.;9.@=;..;/;.:
@M05620:37:000000000-D9766:1:1101:14621:11242 1:N:0:76
GAGGCTGCTTTGGAAGTAACTGACAAGCGAGTGACACAAGATCGGACGAGCACACGTCTGAACTCCAGTCACCTGAAGCTATCTCGTATGCCTTCTTCTGCTTGAACAAAGAAAAGCTCAATCTTCTGGTGGCCGCCTCCCTCCTTCCTGTCCTCCCTGAGCTGCGCCCTTTCTCACTGGTTCTCTCTTCTGCCGCTTTCCGTAGGACTCTCTTCTCTGAACTGAGTCTCCTTTGGAACTCTGCAGGATCT
+
>3AA>>C3@BB4F4BA4BBBGBF4BA4422AAB5D5BBCG2F52AAAA0AAAA21ABA2A5A3DBB3BD@3DBBB3@3B3BBFF@B?>B3BF4F@3BB@@4B33BB3B2B3?B32B033334B44B4433B/B0///?<//@2?0<<01<111<10?<<F0111F-@.A-/<00=DGG=/000:BGFBG0CC0::--.;0;.9A9.;BB/0;0B009;900;0099000;C00////:FBF/B///;.///
@M05620:37:000000000-D9766:1:1101:11776:11253 1:N:0:76
AGTGCCAGCTCTCAATCGCACAGGGGACCCAGGGCCTGGCCCCTCCATCCAGAAAACCTATGACCTCACCCGCTACCTGGAGCACCAACTCCGCAGCTTGGCTGGGACCTATGTGAGTATCCAGCGTAGGAATCTGGGAGTTGGGGAGGAGTGAGGAGTTGGGGAAAGACAGTCCTAACCGTGGAGGGTTCTGGTAAATGATGGGGTGAGGAGGGGCTCTTTGGCTCCCACCAGTCCCCCTGTCTGGTCTA
+
AA>AA1DFAFFFBGGDAFFFGAG0FGCEAAGHAEEA/FH00G?GGGHHFABGBG1BFECGGH2GHFH@GHHE/>>EHHGHHFGC0GHEGCHFE>//>0>0EHGGGCEHEHFHHFFFFHHFHGHHFCGGGGHFGHHFBFF<<F<CCGG?CCGCC0<.GGCHHFCCGFHHHHFG:CHHHBCHGG9AGGBAG.CFF90BBFFBFFGGGGF=--FFF-@@@@EF/9BFFBFFFFF?E?FBFBEB@EFFFFFFFB/
@M05620:37:000000000-D9766:1:1101:6611:11253 1:N:0:76
ACCACACCTTCTACAATGAGCTGCGTGTGGCTCCCGAGGAGCACCCCGTGCTGCTGACCGAGGCCCCCCTGAACCCCAAGGCCAACCGCGAGAAGATGAACCCAGGTGAGTGGCCCGCTACCTCTTCTGGTGGCCGCCTCCCTCCTTCCTGGCCTCCCGGCGCTGCGCCCTTTCTCACTGGTTCTCTCTTCTGCCGTTTTCCGTAGGACTCTCTTCTCTGACCTGAGTCTCCTTTGGAACTCTGCAGGTTC
+
BBBBBBBBFFFFGGGGGGGGGGHHGFGEGGHHFFGGGGGGGHGHHGGGGGGGHHHHHHHGEFGGGGGGGGGHGHHGGGGHGHGHHGGGCGCGGGHHHGHHGEDGHGHHHHHF?FGH?CF-AHHHHHHHHHHHGHHCGGGGHGHHGGGGGGGFGGGGGGGG-;@DFFFFFDFFFFFF/FFFFFFFFFFFFFFFFFFFFFFFFFBFFA?9FFFFFFFFFFFF/BFFFFFFFFFFFFFFFFFFFFFFFFFFFF/
@M05620:37:000000000-D9766:1:1101:8973:11254 1:N:0:76
ACCACACCTTCTACAATGAGCTGCGTGTGGCTCCCGAGGAGCACCCCGTGCTGCTGACCGAGGCCCCCCTGAACCCCAAGGCCAACCGCGAGACGCTGAACCCAGGTGAGGGGCCCGCGACCTCTTCTGGTGGCCGCCTCACTCCTTCCTGGTCTCCCGGAGCTGCGCCCTTTCTCACTGGTTCTCTCTTCTGCCGTTTTCCGTAGGACTCTCTTCTCTGACCTTAGTCTCCTTTGGTACTCTGCAGGTTC
+
AAA>A4>AFFFFGGGBFEG5G5GGEFGGFGGH3FFGDEGCEGGHHGGGBEEF5B3FGHHGCG0EEEEGGGGHFEEEGGGH/FGGEGG/CDGG//?//</?1/?F/FH1F00>A-<A-@-;-:.<<;GG:0:/.99--;.;/;9C9FE0C09//0;BFFA999@F/B-B.@>//99FB/B/.B99BBBFFFFF//B-A.;.99;:A9DFFFFFFBF9FB/;BFF9///9:/B9/;FFB.;BF/FFFB/F9/9
@M05620:37:000000000-D9766:1:1101:3944:11257 1:N:0:76
ACCACACCTTCTACAATGAGCTGCGTGTGGCTCCCGAGGAGCACCCCGTGCTGCTGACCGAGGCCCCCCTGAACCCCAAGGCCAACCGCGAGAAGATGAACCGAGGGGTGTCGCCTGTTCCCTCTTCTGGCCGCCGTCCCCCCCTCCCCGCGCCTCCGGGCGTCTCGCTCTTTCTCTCTTGTTCCCTTTTCCGCCGGTCTCTCTTGTCTTCCCTTCTCCGCCTTTGGCCCTCTTTGGATTCTCGATGGTTC
+
BBBBBBB>BFFFGFGGGGAFGGHHGGGBFEHHGAFEDCEGGHGHHGG0EEEGHHHHHHHAECFGGGGGGGGFFHHGGGGHGHHHHGGGDG<BFGHHHHH??</<AC/<<<-1<=...<<<00=C/0;00;0.:ACA-A..99-=9..;.--9@-9;..9---9-.;/;...;FFFFBFFF9BFF//99;BF/A.;;-9-;B;/:;B/;//B/BFBB///.;ADFFBB;9A.AF///;///9;/9/99;///
@M05620:37:000000000-D9766:1:1101:6453:11258 1:N:0:76
AGTGCCAGCTCTCAATCGCACAGGGGACCCAGGGCCTGGCCCCTCCATCCAGAAAACCTATGACCTCACCCGCTACCTGGAGCACCCACTCCGCAGCTTGGCTGGGACCTATGTGAGTATCCAGCGTAGGAATCTGGGAGTTGGGGAGGCGTGAGGAGTTGGGGAAAGACAGTCCTAACCGTGGAGGGTTCTGGTAAATGATGGGGTGAGGAGGGGCTCTTTGGCTCCCACCAGTCCCCCTGTCTGGTCTA
+
>A>3>DFFBFFFG4FGFFGAEEHHGEBEFEHHBBEBFFHHHHGHGGHHHHHHHHHFGEHHGGGHHDGCHHHGE>>EHHGGBFGHHH1??GHFEF?EEHBGGHHGGGHHGHHHHHHHHHHHHHGHHGGDCGFHHHHHHH0FGHHHGG.AG.<<C.<G0EHHHHGG.:.C/C/CFGGGFGGGGGGG.CFGGGGGGGFGFFFFFFFFFFFFFFFFFFFFFFFFFFFFFFFFFFFFFFFFFFFFFFFFFFFFFFB
@M05620:37:000000000-D9766:1:1101:6910:11258 1:N:0:76
ACCACACCTTCTACAATGAGCTGCGTGTGGCTCCCGAGGAGCACCCCGTGCTGCTGACCGAGGCCCCCCTGAACCCCAAGGCCAACCGCGAGAAGATGAGGTGAGTGGCCCGCTACCTCTTCTGGTGGCCGCCTCCCTCCTTCCTGGCCTCCCGGAGCTGCGCCCTTTCTCCCTTGTTCTCTCTTCTGCCGTTTTCCGTAGGACTCTCTTCTCTGCCCTGCGTCTCCTTTTGACCTCTGCAGGTTCTAGAT
+
ABBBBBBAFFFFGGGGGG5FFGHFFEEBFEHHHFGFGGGGGHHHHGGGGGGGHHHHHHHFCGGGGEEGGGGHHGHGGGEGFFHGGGE>CD>B<DFHFFBG22?10?1F?0?>DGGGHHHHGDDHD<<E.CGGGGGCCCFFHHHHG0/.99999.--;-;B9D-;@-/;FF/;9F/;9B9//9BF/99//9@A.BEF:AF.;.FFFFFFBFBBFFBFFEF.;A9DDFFFFB//.;;FBF/999FFF/;///:
@M05620:37:000000000-D9766:1:1101:5164:11259 1:N:0:76
AGTTCCAGCTCTCCATCGCACAGGGTCCCCAGTGCATGGCCCCTCCATCCAGAAACCCTAGGACCGCACCCGCGACCTCGGGCACCCCCTCAGCAGCTCGGCTGGGACCTATGTGCGTATCCCGCGTCGGCCTCTGGGCGTTGGGGCGGCGTGCGGCGTTGGGGCCCGCCCGTCCTCACCGTGGCGGGTTCTGGTAAATGCTGGGGTGAGGCGGGGCTCTTTGGCTCCCCCCAGTCCCCCTGTCTGGTCTA
+
>>>3>BB5BFFFGGGBBAA2A2GAFB4A44BB3AB55DBGGHGGGGBHH2BB3AG3BEGF2BAFG0A>EEE>>/>>E13?//>>EGG/EEE03B1?0B1<<?/>DGF0?F1?GF11?FDGHH1?D@C<<A-.<CGHFFACDD@A-B?9ABB@BFBBBBB-B9BBDB=BBBB;BFFF//;ADFFB;B?BBFFFFFF:;F;F/;FBDB;B.A..;@-9BBFFFFFFBFFFF.AB9AFFFFFFBFFFFFFFFFB
@M05620:37:000000000-D9766:1:1101:17636:11272 1:N:0:76
AGTGCCAGCTCTCAATCGCACAGGGGACCCAGGGCCTGGCCCCTCCATCCAGAAAACCTATGACCTCACCCGCTACCTGGAGCACCAACTCCGCAGCTTGGCTGGGACCTATGTGAGTATCCAGCGTAGGAATCTGGGAGTTGGGGAGGAGTGAGGAGTTGGGGAAAGACAGTCCTAACCGTGGAGGGTTCTGGTAAATGATGGGGTGAGGAGGGGCTCTTTGGCTCCCACCAGTCCCCCTGTCTGGTCTA
+
ABAABFFFCFFFGGGGGGGGGGHHGGGGGGHHGGGGGGHHHHGHGGHHHHHHHHHHFGHHHHHHHHHHHHGGGGGGHBGHHHHGHHGHGHHHGGGGGHHHGHHGGGHHGHHHHHHHHHHHHHHHGGGGGGHHGHHGHHHGGHHHGGGGGGGHHHHHHGHFHHGGGGHHGHHHHHHHHHHHGGGGGGGGEFGGGGGGGGGGGGGGGDFFFFFFFFFFFFFFFFFFFFFFFFFFFFFFFFFFFFFFFFFFFFF
@M05620:37:000000000-D9766:1:1101:20708:11289 1:N:0:76
ACCACACCTTCTACAATGAGCTGCGTGTGGCTCCCGAGGAGCACCCCGTGCTGCTGACCGAGGCCCCCCTGAACCCCAAGGCCAACCGCGAGAAGATGAACCCAGGTGAGTGGCCCGCTACCTCTTCTGGTGGCCGCCTCCCTCCTTCCTGGCCTCCCGGAGCTGCGCCCTTTCTCACTGGTTCTCTCTTCTGCCGTTTTCCGTAGGACTCTCTTCTCTGACCTGAGTCTCCTTTGGAACTCTGCAGGTTC
+
CCCCCCCCFFFFGGGGGGGGGGHHGGGGHGHHHGGGGGGGGHHHHGGGGGGGHHHHHHHGGGGGGGGG/EGHHHHGGGGHGHHHHGGGGGGGGGHHHHHHHHDFHGHHHHHHGGHGGGG@GHHHHHHHHHHHGHHGGGGGHGHHGGGGGGGGGGGGGGDC9DGGGGFFFFFFFFFFFFFFFFFFFFFFFFFFFFFFDFFFFFDFFADFFFFFFFFFFFFF:FFFF/BFFFFFFFFFFFFFFFFFFFFFAFB
@M05620:37:000000000-D9766:1:1101:11917:11290 1:N:0:76
AGTGCCAGCTCTCAATCGCACAGGGGACCCAGGGCCTGGCCCCTCCATCCAGAAAACCTATGACCTCACCCGCTACCTGGAGCACCAACTCCGCAGCTTGGCTGGGACCTATGTGAGTATCCAGCGTAGGAATCTGGGAGTTGGGGAGGAGTGAGGAGTTGGGGAAAGACAGTCCTAACCGTGGAGGGTTCTGGTAAATGATGGGGTGAGGAGGGGCTCTTTGGCTCCCACCAGTCCCCCTGTCTGGTCTA
+
AABABFFFCFFFGBFGGFGGGGHHFEGGGGHGGGGGGFHHHHGHGGGHHHHHHGHHHGHGHEFHHHGHHHHGGGGGHHHGFGGFFHFHGHHHGG?EGGHHGHHGGGHHGHHHHHHHHHHHHHHHHGGGGGHGHHHHHHHGDHHHGGGGGGGHHHHHHGHHHHGGGGHHHHHHHHHHHHHHGGGGGGGGEGGGGGBFGGGGGGGGGGFFEFFFFFFFFFFFFFFFFFFFFFFFFFFFFFFFFFFFFFFFBF:
@M05620:37:000000000-D9766:1:1101:12655:11290 1:N:0:76
ACCACACCTTCTACAATGAGCTGCGTGTGGCTCCCGAGGAGCCCCCCGTGCTGCTGACCGAGGCCCCCCTGACCCCCAAGGCCAACCGCGAGAAGATGAACCCAGGTGAGTGCCCCGCTACTTCTTCTGGTGGCCCCCTCCCTCCTTCCTGGCCCCCCGGCGCTGCGCCCTTCCTCATTGGTTCTCTCTTCTGCCGTTTTCCGTAGGACTCTCTTCTCTGACTTGAGTCTCCTTTGGAACTCTCCAGGTCT
+
>AA1AAAAFFFFGGGGFGGAFFHFGGGGHGFGAFFE0AEA/F/FFG/FE?E/1BF1FGHG/>/>?>EEEEGG>FGEGG/</<FF/?//>/</@?011111?GC/>.1<10>111>.-AC-A00==00:G00/.CG.::-C.9/9.BBFGBB/...;A-9--;---9@@--;F-;;F//;9F/-;FFF/F9////:-99BEFF-/---/;9F//9//;////;/;B/:/9;///9/B9///9/9/9/;/9//
@M05620:37:000000000-D9766:1:1101:10185:11291 1:N:0:76
AGTGCCAGCTCTCAATCGCACAGGGGACCCAGGGCCTGGCCCCTCCATCCAGAAAACCTATGACCTCACCCGCTACCTGGAGCACCAACTCCGCAGCTTGGCTGGGACCTATGTGAGTATCCAGCGTAGGAATCTGGGAGTTGGGGAGGAGTGAGGAGTTGGGGAAAGACAGTCCTAACCGTGGAGGGTTCTGGTAAATGATGGGGTGAGGAGGGGCTCTTTGGCTCCCACCAGTCCCCCTGTCTGGTCTA
+
BBBBBFFFCFFFGGGGGGGGGGHHGGGGGGHHGGGGGGHHHHGHGGHGHHHHHHHHHGHHHHHHHHHHHHHGGFGGHHHHHHHHHHHHGHHHGGGGGHHHGHHGGGHHGHHHHHHHHHHHHHHHHGGGGGGHGHHHHHHGGHHHGGGGGEGHHHHHHGHHHHGGGGHHHHHHHHHHHHHHGGGGGGGGEGGGGGGGHHHHHHHGGGFFFFFFFFFFFFFFFHHFFFFFFFFFFFFFFFFFFFFFHFFFFFF
@M05620:37:000000000-D9766:1:1101:10873:11304 1:N:0:76
ACCACACCTTCTACAATGAGCTGCGTGTGGCTCCCGAGGAGCACCCCGTGCTGCTGACCGAGGCCCCCCTGAACCCCAAGGCCAACCGCGAGAAGATGAGGTGAGTGGCCCGCTCCCTCTTCTGGTGGCCGCCTCCCTCCTTCCTGGCCTCCCGGAGCTGCGCCCTTTCTCACTGGTTCTCTCTTCTGCCGTTTTCCGTAGGACTCTCTTCTCTGACCTGAGTCTCCTTTGGAACTCTGCCGGTTCTAGAT
+
BBBBBBBBFFFFGGGGGGG5GDGHGFGGHGDFFGGGGGGGGHHHHGGGGGGGHHHHHHHGGGGGGGGGGEFHHHHGGGDHGHHHHGGFFCBFGGFGHHGHFHHHAHHEFHHGFG-CFGFHHHHHHGHGHHCGGGGHGHHGHGHHGGBFGGGGGG?-9?FBGCFGFFFFFFF/;BFFFFFFFFFFFFFBFFFDDFEFFD9.A./BBFFFFFFFFFFBFFFF/FBFFFFFFFF/9/;F/FFF/;BFAAF/BBB
@M05620:37:000000000-D9766:1:1101:22252:11306 1:N:0:76
AGTGCCAGCTCTCAATCGCACAGGGGACCCAGGGCCTGGCCCCTCCATCCAGAAAACCTATGACCTCACCCGCTACCTGGAGCACCAACTCCGCAGCTTGGCTGGGACCTATGTGAGTATCCAGCGTAGGAATCTGGGAGTTGGGGAGGAGTGAGGAGTTGGGGAAAGACAGTCCTAACCGTGGAGGGTTCTGGTAAATGATGGGGTGAGGAGGGGCTCTTTGGCTCCCACCAGTCCCCCTGTCTGGTCTA
+
1>>1>D1BAFFFGGFGGGGGGEGACA0EFGHHAEEG/FGHHHGHEF0GHHFHEAB0FFHHEFGGG1FGHHH/>>EEHH1F>GHGGHAGFFGHGGCGEHHGEB<FGFHHGHHDHHFHHHHHHHHGHCCCCGGFHHHHHE0FEGHHGGACG.CGG0DCGEGHG/AC.:AGGHEGHGHHHGHGGGGGGGGGCFGGGGGGGGGGGGFFGG-@EFFFFF@@@@FFFFFFFFFFFFFFFFFFFFFF@FFFFFFFFFF
@M05620:37:000000000-D9766:1:1101:6491:11307 1:N:0:76
AGTCCCAGCTCTCCATCGCACAGGGGACCCAGGGCCTGGCCCCTCCATCCAGAAAACCTATGACCTCACCCGCCACCTGGCGCACCCCCTCCGCAGCTTGGCTGGGACCTATGTGAGTATCCAGCGTCGGCATCTGGGCGTTGGGGCGGCGTGCGGAGTTGGGGAAAGCCAGTCCTAACCGTGGACCCCCCTGGCCCATGATGGCGTGAGGAGGGGCTCTTTCGCTCCCACCACTCCCCCTGTCTGGTCTA
+
>A>1>BFFFFFFGAGGBAE1E0GCG0AAA0BG0BB/AFGHHHGHGGGHHFHHFHH0BEHH1FGHH1BFHHF/>>>BGC0F0>EEEGE>EEG/?E??>F1BAGCFGGHHGC1GHD22F@GGHH2GHGG/<>-<AGHHHH.ACGGHGG.CA@AG@-9@-;BBFB-;---;/A-AF/9F//BF@FF?-;;;A-;---;---/;////--;9999/;A=-;-;BFF/9A-A-E-:A9-/;BEFB=AFFBB/BFB/
@M05620:37:000000000-D9766:1:1101:20866:11314 1:N:0:76
GAGGCTGCTTTGGAAGAAACTGACAAGCCAGGGCCAAAAGATCGCAAGGGCACACGTCTGAACTCCACCCACCTTAAGCTATCTCAAATGCCGGCTTATGCTTGATAATAACAGTAAGGAAAGGCTCCTAGAAGACTCCAAGGGAGTAAAAGAGCTGATGAAACAATGGCAAGTAAGTCAGGCATTTCTGCTTTAGCACTCTTGTGGATCCAATTGAACACTTCTCAGCATTTGTACTTGTACCTGACAAG
+
BABBBBFBFFFFGGGGEGGGGFF4B54A2B4BE22AFC2323B22A2A2AF1B21A112B55355A321?11EG3BF@34B4BF444B44BFE/EE/3BG?44BB4444B43334BGF3?GH0?/BGFHHFHBDFG1?FGHH///??GD11?FCB<GFFHHBGGC.F1GF0>C1GGG1GG0<CHHGFD0==DGHHFFEGHHHHGGFAGFFBGBFHBHBFF/99;0;00/0BCB0FBFBBF;09;B0/FB0;
@M05620:37:000000000-D9766:1:1101:25146:11324 1:N:0:76
ACCACACCTTCTACAATGAGCTGCGTGTGGCTCCCGAGGAGCACCCCGTGCTGCTGACCGAGGCCCCCCTGAACCCCAAGGCCAACCGCGAGAAGATGAGGAGAGTGGCGCGCTCCCTCTTCTGGTGGCCGCCGCCCTCCTTCCTGGCCTCCCGGCGCTGCGCCCTTTCTCCCTGGTTCTCTCTTCTGCCGTCTTCCGTCGGACTCTCTTCTCTGCCCTGCGTCTCCTCTGGAACTCTGCCGGCTCTCGAT
+
AAA1>>AAFFFFGGGB3FGEGBGGEE0A00FG1AFAAEGAEHCFHG/EAAEAEGFBHHFE/>/EG/EGGEG01>?EGG/G>/FGGG?/B@?@/CG11<1<F<??A<1/F//-<@..<CF/GH0D00<..:--A-9-A9.99BBB0C/.9099999;-9@@F?@F-=/9/:9/:F9-B///:FBF//;BFF-A-9A//BF--99-@FF//B:9BFFF/A/F-;A9AFF9-/99//;9B/BFB@@--;:/;9/
@M05620:37:000000000-D9766:1:1101:7613:11325 1:N:0:76
ACCACACCTTCTACAATGAGCTGCGTGTGGCTCCCGAGGAGCACCCCGTGCTGCTGACCGAGGCCCCCCTGAACCCCAAGGCCAACCGCGAGAAGATGAGGTGAGTGGCCCGCTCCCTCTTCTGGTGGCCGCCTCCCTCCTTCCTGTCCTCCCGGCGCTGCGCCCTTTCTCCCTTGTTCTCTCTTCTGCCGTTTTCCGTCGGACTCTCTTCTCTGACCTGCGTCTCCTTTGGAACTCTTCCGGTTCTAGAT
+
CCCCCCCAFFFFGGGGGGGGGGHHGFGBEEHHHFFFDGFGGHHHHGGEFEGGHHGHHHHFGGGGGGGGGGGGFHHGGGGHGHHHHGGGGG>BCGHHHHGCGFFFGHHGGHHGGG->FHHGGHHDGGHGHGGGGGEHGHHGHHHHHF0;FGGGGFBBFGGGFFFDFFFFFFFFFF0BFFFFFFFFFFFFFFF;AFFFFFFFFFADFFFFFFFFFFF0BFFF.@FBDFFFFB0;:0;FFB0:0DF@DEB;99B
@M05620:37:000000000-D9766:1:1101:14229:11371 1:N:0:76
AGTGCCAGCTCTCAATCGCACAGGGGACCCAGGGCCTGGCCCCTCCATCCAGAAAACCTATGACCTCACCCGCTACCTGGAGCACCAACTCCGCAGCTTGGCTGGGACCTATGTGAGTATCCAGCGTAGGAATCTGGGAGTTGGGGAGGAGTGAGGAGTTGGGGAAAGACAGTCCTAACCGTGGAGGGTTCTGGTAAATGATGGGGTGAGGAGGGGCTCTTTGGCTCCCACCAGTCCCCCTGTCTGGTCTA
+
>AAAAFFF3FFFFGGGGGGEECF4FEFE2E2EFAEG2FGF2GE1EGGHHH3F3GGGHGHHHHFGHHH3GBFEEE>EHFGH2FHFFHHGGEHHGG//EFHH?HB/?EGGEH1FDGHH1FGHHHHHHC?DG?11<<?GGHHGDGDCCCFDGGGHGHHGFGHBDGC?CGHGFHHHHHHHHHCGBEE?DGG?9CAFFB;9BFFFFFFFEDF?EFFFFF?BBBEFFFFFFBBEFFFFEFFBBF.9BF9BFFBBFB/
@M05620:37:000000000-D9766:1:1101:12175:11396 1:N:0:76
ACCACACCTTCTACAATGAGCTGCGTGTGGCTCCCGAGGAGCACCCCGTGCTGCTGACCGAGGCCCCCCTGAACCCCAAGGCCAACCGCGAGAAGATGAGCCGAGTGGCGGGCCACTTCCTCTTCTGGCCTCCTCCTTCCTCCTTCCTCTCCCCCAGCCGCGCCGCTCTTCACCGGTTCTCCCTTCTTCTGTCTTCTGCCGTATTCCTTTCTCCTATCTCCTTCGCCTTCGGTACCCTGCAGCATCTTGAT
+
DCDCDCCCFFFFGGGGGGGGGGHHGGGEHGHHHGGGGGGGGHHHHGGGGGGGHHHHHHHGGGGGGGGGGGGHHHHGGGGHGHHHHGGGGGDGGGHHHHB222///////---<-.<00<0CGC00<<0:.0<</:</0=CGBF/<0/0<0<<:..<<:.-<-9<----.::000.-<D.B00::BFF0B0000<B000:0@...0<00:0<B00000000<00:..<.90...<.000/./<0.00<:000
@M05620:37:000000000-D9766:1:1101:19682:11415 1:N:0:76
AGTGCCAGCTCTCAATCGCACAGGGGACCCAGGGCCTGGCCCCTCCATCCAGAAAACCTATGACCTCACCCGCTACCTGGAGCACCAACTCCGCAGCTTGGCTGGGACCTATGTGAGTATCCAGCGTAGGAATCTGGGAGTTGGGGAGGAGTGAGGAGTTGGGGAAAGACAGTCCTAACCGTGGAGGGTTCTGGTAAATGATGGGGTGAGGAGGGGCTCTTTGGCTCCCACCAGTCCCCCTGTCTGGTCTA
+
A1>>AFB@AFFFGGGGGGF1ECHCGGGGCEGHF0EE/FHF0GEFGGEAFEF11G1FHGHCGH2GHHH1GGHEGE>EHHHHFFHHHHHHGFEGGG/EEFGHGHCFGGHHGHHHGHFHHFHHHHHHHCFGGGHHHHHHHHHGGHHHGGGGGGGHHHHFHGHHH/CGGGHHHHHHHHHHHHHHGGGGGGGGCFGGGGGGFFGGGGGGGGF?FFFFFF-@@@FFFFFFFFFFFFFFFFFFFFFF@EFFFFFFFF/
@M05620:37:000000000-D9766:1:1101:27375:11432 1:N:0:76
ACCACACCTTCTACAATGAGCTGCGTGTGGCTCCCGAGGAGCACCCCGTGCTGCTGACCGAGGCCCCCCTGAACCCCAAGGCCAACCGCGAGAAGATGAACCCAGGTGAGTGGCCCGCTCCCTCTTCTGGTGGCCGCCTCCCTCCTTCCTGGCCTCCCGGCGCTGCGCCCTTTCTCACTGGTTCTCTCTTCTGCCGTTTTCCGTAGGACTCTCTTCTCTGACCTGAGTCTCCTTTGGAACTCTGCAGGTTC
+
CCBCCCCCFFFFGGGGGGGGGGHHGGGGHGHHHGGGGGGGGHHHHGGGGGGGHHHHHHHGGGGGGGGGGGGGHHHGGGGHGHHHHGGGGGDGGFHGHHHHHHDFGGHF1FHFFFHHG>A-CEHHHFGHHHHGGHHGGGGGHGHGEGGGGGGGGGGGGAFF-9;:BFFFFFFFFFFFFFFFFFFFFFFBFFFFFFBDFFFFFFFFA?ABFFFFFFF;BFFF0;9FF/9:;0;BFFFFFFFFFFBFF:FFFFB
@M05620:37:000000000-D9766:1:1101:16556:11436 1:N:0:76
ACCACACCTTCTACAATGAGCTGCGTGTGGCTCCCGAGGAGCACCCCGTGCTGCTGACCGAGGCCCCCCTGAACCCCAAGGCCAACCGCGAGAAGATGAGGTGAGTGGCCCGCTCCCTCTTCTGGTGGCCGCCTCCCTCCTTCCTGGCCTCCCGGCGCTGCGCCCTTTCTCACTGGTTCTCTCTTCTGCCGTTTTCCGTAGGACTCTCTTCTCTGACCTGAGTCTCCTTTGGAACTCTGCCGGTTCTCGAT
+
BBBBBBBBFFFFGGGGGGGGGGHHGGGBCEHHGGGGFGGGFHHHHGGGFEGGGHGHHHHFGGGGGGGGGGGFHFHGGGGHGGHHHGGEGG/B@DHHHHHHHBGDGHHFGCGGGG-C<FF0GHH0D0CGEHGG-CDEGGCDHHGHHGGEGFFEGG--;-B;DBDDAFFBBFFFBF/.FFFBFFFFFFFFFFF:AFFFFF9AD.:FFFFFFFEB9FF/:FFF:FFFFFFFFFBF/BFFFFFF/@FF?.B/9;B
@M05620:37:000000000-D9766:1:1101:21533:11449 1:N:0:76
ACCACACCTTCTACAATGAGCTGCGTGTGGCTCCCGAGGAGCACCCCGTGCTGCTGACCGAGGCCCCCCTGAACCCCAAGGCCAACCGCGAGAAGATGAGGTGAGTGGCCCGCTACCTCTTCTGGTGGCCGCCTCCCTCCTTCCTGGCCTCCCGGAGCTGCGACCTTTCTCCCTGGTTCTCTCTTCTGCCGTTTTCCGTAGGACTCTCTTCTCTGACCTGAGTCTCCTTTGGAACTCTGCAGGTTCTAGAT
+
AAAAB@ABFFFFDGGFDDGGFGFCEEGGH2GHHGFAFGGGGHHHHGEGEAEFHFGHHGBEEGGGGGEGGGGHHHEEGGGHGHHHEFGGGCDGCGHHHBGGG</?FGHCFGHGGG-AHHHFHHHHH0CDGCDGGFGHGBGGHHBGH0/:.9FGGG@-;BGG/9-9@DFFFFF/BF/AFFFFFFFFFFFFBFBADFFFFFF.;ABFFFFFFFFFFFFBF/;F/;FF/9B9FB/BBFFFFF/FFFFFFFB;BB;
@M05620:37:000000000-D9766:1:1101:26865:11464 1:N:0:76
AGGGCCAGCTCTCAATCGCACAGGGGACCCAGGGCCTGGCCCCTCCATCCAGAAAACCTATGACCTCACCCGCTACCTGGAGCACCAACTCCGCAGCTTGGCTGGGACCTATGTGAGTATCCAGCGTAGGAATCTGGGAGTTGGGGAGGAGTGCGGAGTTGGGGAAAGACAGTCCTAACCGTGGAGGGTTCTGGTAAATGATGGGGTGAGGAGGGGCTCTTTGGCTCCCACCAGTCCCCCTGTCTGGTCTA
+
>11>AAAAAFFFFGGFAAFGEGFHCEFEE0FGGGE/AAFGAGGHGGHHD0BB1BAFG/0BBGBGHHGHHHHGGGEEHHHEGHHFF/BGGFGHGECE/>BBEHHGGCGGGFGGH2BBGGH12BBGFCEFG/<F1<GHH00F<F<GC-F-<.<<<0<--;.;0;--:::CG//;009FBGGF@.AA;ECG;FGG0B;CFFFFFFFFFFA@F--:AF?-@-;FFFFEBFFFFBFBF?BFBFEA-9BFF9//BFB
@M05620:37:000000000-D9766:1:1101:13009:11475 1:N:0:76
ACCACACCTTCTACAATGAGCTGCGTGTGGCTCCCGAGGAGCACCCCGTGCTGCTGACCGAGGCCCCCCTGAACCCCAAGGCCAACCGCGAGAAGATGAGGAGAGTGGCCCGCTACCTCTTCTGGTGGCCGCCTCCCTCCTTCCTGGCCTCCCGGCGCTGCGCCCTTTCTCCCTGGTTCTCTCTTCTGCCGTTTTCCGTCGGACTCTCTTCTCTGCCCTGCGTCTCCTTTGGAACTCTTCCGGTTCTTGAT
+
CCCCCCCCFFFFGGGGGGGGGGHHGGGGHGHHHGGGGGGGGHHHHGGGFGGGHHHHHHHGGGGGGGGGGGGHHHHGGGGHGHHHHGGGGGGGGGHHHHB=F2?/??=FA0=-A-->FFHBHHHEGHHGECCGG?FHGFHGHCHFHB/9.9FGE?--A@@FF;@DCCBFFFFBBF09BB0FBBFBFFFBFFF.:/EBBDB.;>FCBBB9BFFFFFF00::A.:D=ABFFFB9/0:::BB0;0A=99.;000;
@M05620:37:000000000-D9766:1:1101:20722:11478 1:N:0:76
ACCACACCTTCTACAATGAGCTGCGTGTGGCTCCCGAGGAGCACCCCGTGCTGCTGACCGAGGCCCCCCTGAACCCCAAGGCCAACCGCGAGAAGATGAACCCAGGTGAGTGGCCCGCTACCTCTTCTGGTGGCCGCCTCCCTCCTTCCTGGCCTCCCGGAGCTGCGCCCTTTCTCACTGGTTCTCTCTTCTGCCGTTTTCCGTAGGACTCTCTTCTCTGACCTGAGTCTCCTTTGGAACTCTGCAGGTTC
+
CCCCCCCCFFFFGGGGGGGGGGHHGGGGHGHHHGGGGGGGGHHHHGGGGGGGHHHHHHHGGGGGGGGGGGGHGHHGGGGHGHHHHGGGGGGGGGHHHHHFGHGGHGHHHHHHGGHHGGGGGHHHHHHHHHHHGHHGGGGGHGHHGGGGGGGGGGGGGGGGFGGGGGFFFFFFFFFFFFFFFFFFFFFFFFFFFFFFDFFFFFFFFFFFFFFFFFFFFFFFFFFFFFFFFFFFFFFFFFFFFFFFFFFFFFB
@M05620:37:000000000-D9766:1:1101:22586:11484 1:N:0:76
AGTGCCAGCTCTCAATCGCACAGGGGACCCAGGGCCTGGCCCCTCCATCCAGAAAACCTATGACCTCACCCGCTACCTGGAGCACCAACTCCGCAGCTTGGCTGGGACCTATGTGAGTATCCAGCGTAGGAATCTGGGAGTTGGGGAGGAGTGAGGAGTTGGGGAAAGACAGTCCTAACCGTGGAGGGTTCTGGTAAATGATGGGGTGAGGAGGGGCTCTTTGGCTCCCACCAGTCCCCCTGTCTGGTCTA
+
ABAAAFFFBFFFGGGGGGGFGGHHGGGGGFHHFEGGGGHHHHGHGGHHHHHHHHHGHGHHHHHHHHHHHHHFGEFGHHGHBGHHHHF1EGHHGGGGGHHHGHHGGGHHGHHHHHHHHHHHHHHHHGGGGGHHHHHHHHGGGHHHGGGGGGGHHHHHHGHHHHGGGGHHHHHHHHHHHHHHGGGGGGGGGGGGGGGGGGGGGGGGGGFFFFFFFFFFFFFFFFFFFFFFFFFFFFFFFFFFFFFFFFEFFFB
@M05620:37:000000000-D9766:1:1101:25687:11500 1:N:0:76
AGTGCCAGCTCTCAATCGCACAGGGGACCCAGGGCCTGGCCCCTCCATCCAGAAAACCTATGACCTCACCCGCTACCTGGAGCACCAACTCCGCAGCTTGGCTGGGACCTATGTGAGTATCCAGCGTAGGAATCTGGGAGTTGGGGAGGAGTGAGGAGTTGGGGAAAGACAGTCCTAACCGTGGAGGGTTCTGGTAAATGATGGGGTGAGGAGGGGCTCTTTGGCTCCCACCAGTCCCCCTGTCTGGTCTA
+
>A>3>DFFBFFFGDGGFFG2E?HFGEAEEEGHBEEBFFHHHHGHGGHHHHGHHHH2FEHHHFHHHDFHHHHEG>EEHHGG2BFHHH11?FG3>E?EEGBFFHHGGGHHGHHHHHHHHHHHHHGHHGGGGGHHHHHHHH0FEHHHGG.AG<CGH<DH0EHHHHGGEACG:GFGHHHHHHHHGGEG9EGG;FGGGGFFGGGGGGGGGGFFFFFFFFFFFFFFFFFFFFFFFFFFFFFFFFFFFFFFFFFFFFF
@M05620:37:000000000-D9766:1:1101:14016:11507 1:N:0:76
ACCACACCTTCTACAATGAGCTGCGTGTGGCTCCCGAGGAGCACCCCGTGCTGCTGACCGAGGCCCCCCTGAACCCCAAGGCCAACCGCGAGAAGATGAACCCAGGTGAGTGGCCCGCTACCTCTTCTGGTGGCCGCCTCCCTCCTTCCTGGCCTCCCGGAGCTGCGCCCTTTCTCACTGGTTCTCTCTTCTGCCGTTTTCCGTAGGACTCTCTTCTCTGACCTGAGTCTCCTTTGGAACTCTGCAGGTTC
+
CCCBCCCCFFFFGGGGGGGGGGHHGGGECEHHHGGGGGGGGHHHHGGGGGGGHHHHHHHGGGGGGGGGGGGHHHHGGGGHGHHHHGGGGGGGGGHHHHHFGHGGHGHHHHHHGGHHGGGGGHHHHHHHHHHHGHHGGGGGHGHHGGGGGGGGGGGGGGGG-AGGGGFFFFFFFFFFFFFFFFFFFFFFFFFFFFFFDFFFFFFFFFFFFFFFFFFFFFFFFFFFF/:BFFFFFFFFFFFFFFFFFBFFAF/
@M05620:37:000000000-D9766:1:1101:23779:11517 1:N:0:76
AGTGCCAGCTCTCAATCGCACAGGGGACCCAGGGCCTGGCCCCTCCATCCAGAAAACCTATGACCTCACCCGCTACCTGGAGCACCAACTCCGCAGCTTGGCTGGGACCTATGTGAGTATCCAGCGTAGGAATCTGGGAGTTGGGGAGGAGTGAGGAGTTGGGGAAAGACAGTCCTAACCGTGGAGGGTTCTGGTAAATGATGGGGTGAGGAGGGGCTCTTTGGCTCCCACCAGTCCCCCTGTCTGGTCTA
+
BCBCCFFFCFFFGGGGGGGGGGHHGGGGGGHHGGGGGGHHHHGHGGHHHHHHFHHHHGHHHHHHHHHHHHHGGGGGHHHHGGHGHHHHGHHHGFEGGHHHGHHGGEFHGHHHHHGHHHHHHHHHGGGGGGHGHHHHHHGGGHHHGGGGGDEHHHHHHGHHHHGGGGHHHHHHHHHGHGCGGGEGFGGG;AFFGGFGFGGGGGGGGGFBFFFFFFFFFFFFFFFFFFFFFFFFFFFFFFFFCFFFFFFFFF0
@M05620:37:000000000-D9766:1:1101:25221:11547 1:N:0:76
ACCACACCTTCTACAATGAGCTGCGTGTGGCTCCCGAGGAGCACCCCGTGCTGCTGACCGAGGCCCCCCTGAACCCCAAGGCCAACCGCGAGAAGATGAGGTGAGTGGCCCGCTCCCTCTTCTGGTGGCCGCCTCCCTCCTTCCTGGACTCCCGGCGCTGCGCCCTTTCTCACTGGTTCTCTCTTCTGCCGTTTTCCGTAGGACTCTCTTCTCTGACCTGAGTCTCCTTTGGAACTCTGCAGGTTCTAGAT
+
>11>A1>ACFFF3GG13BBDEAB1AAAEA0FG1FF00AE//F/BGGGG//B/BA1BFE0AEF?EE>>EGGEEGEEEGEE?/?F</?E<C/<>//F111?FG0?1?<FFGFHG---><GHHBGGHGD/<..<CCCEGE/;EGC;C0099;CBBE9--;-A?B--:>@F/BBFF//;-;BFFEFFFFFFFFF@A99EFFFFFBBFFBBFBB/BFFEB///9BBFBFFFFB/BBFFFFBFFBF/BA9B/B/;9;
@M05620:37:000000000-D9766:1:1101:22590:11549 1:N:0:76
ACCACACCTTCTACAATGAGCTGCGTGTGGCTCCCGAGGAGCACCCCGTGCTGCTGACCGAGGCCCCCCTGAACCCCAAGGCCAACCGCGAGAAGATGAACCCAGGTGCGTGGCCCGCTACCTCTTCTGGTGGCCGCCTCCCTCCTTCCTGGCCTCCCGGCGCTGCGCCCTTTCTCACTGGTTCTCTCTTCTGCCGTTTTCCGTAGGACTCTCTTCTCTGACCTGCGTCTCCTTTGGAACTCTGCAGGTTC
+
CCCCCCCCFFFFGGGGGGGGGGHHGGGEHGHHHGGGGGGGGHGHHGGGGGGGHHHHHHHGGGGGGGGGGGGHHHHGGGGHGHHHHGGFCDCGGGHHHHHHHHD=?FHF1AFGGGHHGGG@DHHHHHGHHHHHGHHGGGGGHGGGGGGGGGGGGGGGGGGG--@FFFFFFFFFFFFFBFFFFFFFFFFFFFFFFFFFDFFFFFF9ADDFFFFFFFFFFFFF0BFFB.;;BDFFFFFFFFFFFFFFF0BFFF0
@M05620:37:000000000-D9766:1:1101:10336:11549 1:N:0:76
AGTGCCAGCTCTCAATCGCACAGGGGACCCAGGGCCTGGCCCCTCCATCCAGAAAACCTATGACCTCACCCGCTACCTGGAGCACCAACTCCGCAGCTTGGCTGGGACCTATGTGAGTATCCAGCGTAGGAATCTGGGAGTTGGGGAGGAGTGAGGAGTTGGGGAAAGACAGTCCTAACCGTGGAGGGTTCTGGTAAATGATGGGGTGAGGAGGGGCTCTTTGGCTCCCACCAGTCCCCCTGTCTGGTCTA
+
BCBCCFFFCFFFGGGGGGGGGGHHGGGGGGHHGGGGGGHHHHGHGGHHHHHHHHHHHGHHHHHHHHHHHHHGGFGGHHHHHHHHHHHHGHHHGGGGGHHHGHHGGGHHGHHHHHHHHHHHHHHHHGGGGGHHHHHHHHHGGHHHGGGGGGGHHHHHHGHHHHGGGGHHHHHHHHHHHHHHGGGGGGGGGGGGHGGGGHHHGHGGGGFFFFFFFFFFFFFFFFHFFFFFFFFFFFFFFFFFFFFFHFFFFFB
@M05620:37:000000000-D9766:1:1101:7786:11553 1:N:0:76
ACCACACCTTCTACAATGAGCTGCGTGTGGCTCCCGAGGAGCACCCCGTGCTGCTGACCGAGGCCCCCCTGAACCCCAAGGCCAACCGCGAGAAGATGAACCCAGGTGAGTGACCCGCTACCTATTCTGGCGGCCGGCTTCCTCGTTCCTGACATCCCGGCTGTAAGCCCTTTCTGAATGTCTGTCTTTTCTGCCGTTTTACTTTGGTCTCTCTTCTCTGACCTGTGTCACCTTTGGAACTCTTCAGGTTC
+
>AA1A1AAFFFFCGGFCEG1D1B1A0AEECGHFGGGGGG?EGHHHGCGGFG/FGHFHHHG/EEE>/>EGGGB@1/EEG////F/FFA/BCC//C<<1<11F/<//?G<1?111?FHG----01000=0000---:--:--=FB9...:/=00;00:9E.9----///;/--////////;/////;//;BF9BF/;A-/-/;//;/;-//9;F9/:F/9/;B//-//;;//;/;F/B/;BF/9/9;////9
@M05620:37:000000000-D9766:1:1101:19731:11554 1:N:0:76
AGTGCCAGCTCTCAATCGCACAGGGGACCCAGGGCCTGGCCCCTCCATCCAGAAAACCTATGACCTCACCCGCTACCTGGAGCACCAACTCCGCAGCTTGGCTGGGACCTATGTGAGTATCCAGCGTAGGAATCTGGGAGTTGGGGAGGAGTGAGGAGTTGGGGAAAGACAGTCCTAACCGTGGAGGGTTCTGGTAAATGATGGGGTGAGGAGGGGCTCTTTGGCTCCCACCAGTCCCCCTGTCTGGTCTA
+
BCBCCFFFCFFFGFGGGGGGGGHHGGGGGGHHGGGGGGHHHHGHGGHHHHHHHHHHHGHHHHHHHHHHHHHGGGGGHEHHHHHHHHGHGHHHGGGGGHHHGHHGGGHHGHHHHHHHHHHHHHHHHGGGGGHHHHHHHHHGGHHHGGGGGGGHHHHHHGHHHHGGGGHHGHHHHHHHHGHHGGGGGGGGDFGGGGGGGGHGGGGGGGFFFFFFFFFFFFFFFHHFFFFFFFFFFFFFFFFFFFFFHFFFFFF
@M05620:37:000000000-D9766:1:1101:8013:11554 1:N:0:76
ACCACACCTTCTACAATGAGCTGCGTGTGGCTCCCGAGGAGCACCCCGTGCTGCTGACCGAGGCCCCCCTGAACCCCAAGGCCAACCGCGAGAAGATGAACCCAGGTGATGGGCCCGCTACCCCTTCTGGTGGCCGCCTCCCTCCTTCCTGGCCTCCCGGAGCTGCGCCCTTTTTCACTGGTTCTCTCTTCTGCCGTTTTCCGTAGGACTCTCTTCTCTGACCTGATTCTCCTTTGGAACTCTGCAGGTTC
+
BBBBBBBBFFFFGGGGGGGFGFHHGEEGGEHGHGGGGGGGGHHHHGGGGGGGHGHHHHHGGGCGGGGGGGGHHHGGGGGHGHHHHGGGGGGGFGHHFHGGFHACF/11<11?/?F<-<@DG/..<</0=00<.C.-:-.;G.//.C0C/0;9F.0CFEDA?9:./:>DF-BF///;99/;.B9///99;9/9/;B-ADFFFB.9;AAB////9;FB;:///FB/.9//9BF/FFBF/:/999B/B//.A//
@M05620:37:000000000-D9766:1:1101:18422:11568 1:N:0:76
ACCACACCTTCTACAATGAGCTGCGTGTGGCTCCCGAGGAGCACCCCGTGCTGCTGACCGAGGCCCCCCTGAACCCCAAGGCCAACCGCGAGAAGATGAGGTGAGTGGCCCGCTACCTCTTCTGGTGGCCGCCTCCCTCCTTCCTGGCCTCCCGGCGCTGCGCCCTTTCTCACTGGTTCTCTCTTCTGCCGTTTTCCGTAGGACTCTCTTCTCTGACCTGAGTCTCCTTTGGAACTCTGCAGGTTCTAGAT
+
BBAABABBFFFFGGGFAGBEGFHHGAE2A2FGCFF?EEGEEHHGHGGGDEFGFHFFGHGGEGEGGGGGGGGFEFHGGGEH//GHAFGEGG<@CDCF1FDGHFGFGHHGGHHGGG<AHHHHHHHHGHFGGHGGGGFHGHHGHHHHHHGGGGGGGD@-;@BGFBBFBBFFFFFFFFBFBFFFFFFFFFFFFFBFFFFFFFFFFFEFFFFFFFFFFFFBFFBB/BFFFFFFFFFFFFFFFFFF/BFFFFF/9/;
@M05620:37:000000000-D9766:1:1101:2859:11570 1:N:0:76
AGCGCCAGCTCTCCATCGCACAGGGGACCCAGGGCCTGGCCCCTCCATCCAGAAAACCTATGACCTCACCCGCCACCTGGAGCACCCGCTCCGCAGCTTGGCTGGGACCTATGTGAGTATCCAGCGTAGGAATCTGGGCGTTGGGGCGGCGTGCGGAGTTGGGGAAAGACAGTCCTAACCGTGGAGGGTTCTGGTAAATGATGGGGTGAGGAGGGGCTCTTTGGCTCCCACCAGTCCCCCTGTCTGGTCTA
+
>A1>>AADAFFFGAGD1EE0EAHCG00AA0FH/BE/BFHFHHEHGGHHH0FGFGHAFEHHBBFGHDBGHHHEG/>EGH>G0BGHHHG/>EE//E/E>BB<BGFGGGHHGHGHHHH2GHHHHHFHHGG/>E?1FGHHHH.ACGGHGG.AA-;AG.AG-@FFFF@@A99F/:/;FFFFFFFF@FF@-AF@BFFFFFFFFFFFFFFFFFF@FFFEFF@@@@FFFFFFFFFFFFFF?FFFFFFF@FFFFFFFFFB
@M05620:37:000000000-D9766:1:1101:27206:11572 1:N:0:76
ACCACACCTTCTACAATGAGCTGCGTGTGGCTCCCGAGGAGCACCCCGTGCTGCTGACCGAGGCCCCCCTGAACCCCAAGGCCAACCGCGAGAAGATGAACCCAGGTGCGTGGCCCGCTACCTCTTCTGGTGGCCGCCTCCCTCCTTCCTGGCCTCCCGGCGCTGCGCCCTTTCTCACTGGTTCTCTCTTCTGCCGTTTTCCGTAGGACTCTCTTCTCTGCCCTGCGTCTCCTTTGGAACTCTGCAGGTTC
+
BBBBBBBAFFFFGGGGGGAFGGHHGGGBEFHGGAFEFGGGGHHHHGGGEEGGGHGHHHHGGGCFGGGGGGFHHHHGGGGHGHHHHGGGGG/>BDHFFHHHHH?<GGHG1<FEGG>GFCG-AGHHGHHHHHHHGHHGGGGGHFGGGGGGGGGFGGGGGFGG?GFFFFFFFFFFFFFFFFFFFFFFFFFFFFFFFFFFDFFEFFDF;DFEFFFFFFFFFFFF/BEFF.;;;:FFFFFFFFFFFFFFF:FFFFB
@M05620:37:000000000-D9766:1:1101:15407:11582 1:N:0:76
AGTGCCAGCTCTCAATCGCACAGGGGACCCAGGGCCTGGCCCCTCCATCCAGAAAACCTATGACCTCACCCGCTACCTGGAGCACCAACTCCGCAGCTTGGCTGGGACCTATGTGAGTATCCAGCGTAGGAATCTGGGAGTTGGGGAGGAGTGAGGAGTTGGGGAAAGACAGTCCTAACCGTGGAGGGTTCTGGTAAATGATGGGGTGAGGAGGGGCTCTTTGGCTCCCACCAGTCCCCCTGTCTGGTCTA
+
ABAABFFFCFFFGGGGGGGGGGHHGGGGGGHHGGGGGGHHHHGHGGHHHHHHHHGHHGGHHHHHHHHHHHHGGGGGHHHHHHHHGHHHGHHHGGGGGHHHGHHGGGHHGHHHHHHHHHHHGHHHHGGGGGHHHHHHHHHGGHHHGGGGGGGHHHHHHGHHHHGGGGHHGHGHHHHHHHHHGGGGGGGGGGGGGGGGGGGGGGGGGGFFFFFFFFFFFFFFFFFFFFFFFFFFFFFFFFFFFFFFFFFFFFB
@M05620:37:000000000-D9766:1:1101:12532:11592 1:N:0:76
ACCACACCTTCTACAATGAGCTGCGTGTGGCTCCCGAGGAGCACCCCGTGCTGCTGACCGAGGCCCCCCTGAACCCCAAGGCCAACAGCGAGAAGATGAACCCAGGTGAGTGGCCCGCTACCTCTTCTGGTGGCCGCCTCCCTCCTTCCTGGCCTCCCGGCGCTGCGCCCTTTCTCACTGGTTCTCTCTTCTGCCGTTTTCCGTAGGACTCTCTTCTCTGACCTGCGTCTCCTTTGGAACTCTGCAGGTTC
+
AAA1AAAAFFFFGFGD3GGBGCHFG0AA00BF1BFAAEGGCHHGHGGGCAEFFHFCHHGG/FCGG/EGGGF0F1FEGG/G//GHHG/0FE<<<CGG>GBDFHGFHGHH1F?GGEHFGGG-CHFFHHHDGHDF?HHGCC.CHGHFEHBCGGHBG.CFEEFG-;@A@A-9-@>FFFFFFFFFFFFF/FFFFFFFFFF?AAFFFFBF-ABB9BBBBBFFBFFB/;:FF-;A@BFFFFFF:B/BFFFFF/;FFFB
@M05620:37:000000000-D9766:1:1101:13637:11595 1:N:0:76
ACCACACCTTCTACAATGAGCTGCGTGTGGCTCCCGAGGAGCACCCCGTGCTGCTGACCGAGGCCCCCCTGAACCCCAAGGCCAACCGCGAGAAGATGAACCCAGGTGAGTGGCCCGCTACCTCTTCTGGTGGCCGCCTCCCTCCTTCCTGGCCTCCCGGAGCTGCGCCCTTTCTCACTGGTTCTCTCTTCTGCCGTTTTCCGTAGGACTCTCTTCTCTGACCTGAGTCTCCTTTGGAACTCTGCAGGTTC
+
AA?AAAABFFFFGFGBDFGGGCHHGEFEGCAFCFG22E22A2A11BEEAEGAAGGHEHHGECECGEG?EE12GHGGGGGGGHHHEEDGGGCGCDHEHFBGHAF//<GEHFGD/EHHFGC?FHFHHHHHGDGHGHHGGGGGGGHHGGGGGF0CFGGGGGGGCGFGFG;BDFAFFFFFFFFFEFFFFFFFFFFFFFFDDFFFFFFF?DFFBFEFFFFFFFFFFFFFFFFFFFFFFFFFBB/BFFFEF/BFFFB
@M05620:37:000000000-D9766:1:1101:19161:11597 1:N:0:76
ACCACACCTTCTACAATGAGCTGCGTGTGGCTCCCGAGGAGCACCCCGTGCTGCTGACCGAGGCCCCCCTGAACCCCAAGGCCAACCGCGAGAAGATGAACCCAGGTGAGTGGCCCGCTACCTCTTCTGGTGGCCGCCTCCCTCCTTCCTGGCCTCCCGGCGCTGCGCCCTTTCTCACTGGTTCTCTCTTCTGCCGTTTTCCGTAGGACTCTCTTCTCTGACCTGAGTCTCCTTTGGAACTCTGCAGGTTC
+
CCCCCDCAFFFFGGGGGGGGGGHHGGGFHGHGHGGGGGGGGHHHHGGGGGGGHHHHHHHGGGGGGGGGGGGHHHHGGGGHGHHHHGGGGGDGGGHHHHHHHHGGHGGH1GGHGGHHGGGGGHHHHHHHHHHHGHHGGGGGHGHHGGGGGGGGGGGGGGGG-<BFFFFFFFFFFFHFBFFFFFFFFFFFFFHFFFFFDFFFFFBFFFFFFFFFFFFHHFHFFFFFF/<<BBFFFFFFFFFFFFFFFBFFFFB
@M05620:37:000000000-D9766:1:1101:13539:11600 1:N:0:76
ACCACACCTTCTACAATGAGCTGCGTGTGGCTCCCGAGGAGCACCCCGTGCTGCTGACCGAGGCCCCCCTGAACCCCAAGGCCAACCGCGAGAAGATGAGGTGAGTGGCCCGCTACCTCTTCTGGTGGCCGCCTCCCTCCTTCCTGGCCTCCCGGAGCTGCGCCCTTTCTCACTGGTTCTCTCTTCTGCCGTTTTCCGTAGGACTCTCTTCTCTGACCTGAGTCTCCTTTGGAACTCTGCAGGTTCTAGAT
+
CCCDDCCCFFFFGGGGGGGGGGHHGGGGHGGHHGGGGGGGGHHHHGGGGGGGHHHHHHHGGGGGGGGGGGGHHHHGGGGHGHHHHGGGGGGGGGHHHHGHHHHHFHHGGHHGGGGGHHHHHHHHHHHGHHGGGGGHGHHGHHHHHHGGGGGGGGGAGGGGGGGGFFFFFFFFFFFFFFFFFFFFFFFFFFFDFFFFFFFFFFFFFFFFFFFFFFHFFFFFBFFFFFFFFFFFFFFFFFFFFFFFFFFFFFB
@M05620:37:000000000-D9766:1:1101:18127:11609 1:N:0:76
ACCACACCTTCTACAATGAGCTGCGTGTGGCTCCCGAGGAGCACCCCGTGCTGCTGACCGAGGCCCCCCTGAACCCCAAGGCCAACCGCGAGAAGATGAGGTGAGTGGCCCGCTACCTCTTCTGGTGGCCGCCTCCCTCCTTCCTGGCCTCCCGGCGCTGCGCCCTTTCTCACTGGTTCTCTCTTCTGCCGTTTTCCGTAGGACTCTCTTCTCTGCCCTGAGTCTCCTTTGGAACTCTGCCGGTTCTAGAT
+
AAA?AAAAFFFFGGGF3GGAF1F1EEEEHEGFGGGEGGGEGHHHHGCGGEGFGHHHHHHGEGGGGAEEGGGHHFEGGGGHFHHGHGGGGGCC/CCGFG1GGFGG0F1<<0<<C@->GFHFGFGHF0BA<A<<A::EEFHCFB:GGF9:9BFEA??--A@AF-9B@?FFFFF/BF9-BFFBFFFF/BFFFF@BB/EFFFF-9B/BB9BBFFFFFFE/;;B--;B//BFBB///;/BBFF/9/;-;B?F/;/B
@M05620:37:000000000-D9766:1:1101:14150:11617 1:N:0:76
ACCACACCTTCTACAATGAGCTGCGTGTGGCTCCCGAGGAGCACCCCGTGCTGCTGACCGAGGCCCCCCTGAACCCCAAGGCCAACCGCGAGAAGATGAGGTGAGTGGCCCGCTACCTCTTCTGGCTGCCGGCTCCCTCCTTCCTGGCTTCCCGCAGCTGCGCCCTTTCTCACTGGCTCTCTCTTCCGTCGGTTTCCGTAGGACTCTCTTCTCTGACCTGAGTCTCCTTTGGAACTATACAGGTTCTAGAT
+
BBAABBBBFFFFGGGGGDGGGGGHGEEBFEHHHGGGGGFGGHHHHGGGDGGGHHGFHHHGGGGGGGGGGGGGHGHGGGGHFHHHHGGCGCFGGGHHFHH22</1?GH//</>D->@HHF1110000/<<.--:-.;EHHG/CGHH0/C/.9CFD----/;9--.;-//;B//;F/..;///;FF///.9;---..//9;..;/////;F///9;//;//./.;///9/;/////////9///;//////9;
@M05620:37:000000000-D9766:1:1101:7229:11621 1:N:0:76
AGTTCCAGCTCTCCATCGCACAGGGGACCCAGGGCCTGGCCCCTCCATCCAGAAAACCTATGACCTCACCCGCTACCTGGCGCACCCCCTCCGCAGCTTGGCTGGGACCTATGTGAGTATCCAGCGTCGGAATCTGGGAGTTGGGGAGGCGTGCGGAGTTGGGGACAGCCCGTCCTAACCGTGGCGGGTTCTGGTAAATGATGGGGTGAGGAGGGGCTCTTTGGCTCCCACCAGTCCCCCTGTCTGGTCTA
+
>>>1>BF1BCFFGGGFBEE1ECGHG00AAA0A0ABA/FFGAGEAEGHHHG1GGHHABE0F1BFGH1BBGGG/>/>>FF@F0>?EEEG/>EG/?ECE<G1B?GHFGGHHGH1GFHH2FFGHHHGHGGC/AC-.>F1GFB0<CGHFGC.<CAAEC.AA;@.FFF@GE-.:.;.:@FFFF/BF@FF@-@@@9AFFFFFFFFFEFFFFEFF@EFFEBF@?@@FFFFFFFFFFFFFFEFFFFFEF;EFFFBBFBF9
@M05620:37:000000000-D9766:1:1101:18450:11629 1:N:0:76
ACCACACCTTCTACAATGAGCTGCGTGTGGCTCCCGAGGAGCACCCCGTGCTGCTGACCGAGGCCCCCCTGAACCCCAAGGCCAACCGCGAGAAGATGAACCCAGGTGAGTGGCCCGCTACCTCTTCTGGTGGCCGCCTCCCTCCTTCCTGGCCTCCCGGAGCTGCGCCCTTTCTCACTGGTTCTCTCTTCTGCCGTTTTCCGTAGGACTCTCTTCTCTGACCTGAGTCTCCTTTGGAACTCTGCAGGTTC
+
CCCCCCCDFFFFGGGGGGGGGGHHGGGGHGHHHGGGGGGGGHHHHGGGGGGGHHGHHHHGGGGGGGGGGGGHHHHGGGGHGHHHGGGGGGDGGGHHHHGHGHGGHGHHHHHHGGHHGGGGGHHHHHHHHHHHGHHGGGGGHGHHGGGGGGGGGGGGGGGG-CDGGGFFFFFFFFHFFFFFFFFFFFHFFFFFFFFFFFFFFFFFFFFFFFFFFFHHFFHFFFFFF/BFFFFFFFFFFFFFFFFFFFFFFF0
@M05620:37:000000000-D9766:1:1101:16669:11639 1:N:0:76
AGTGCCAGCTCTCAATCGCACAGGGGACCCAGGGCCTGGCCCCTCCATCCAGAAAACCTATGACCTCACCCGCTACCTGGAGCACCAACTCCGCAGCTTGGCTGGGACCTATGTGAGTATCCAGCGTAGGAATCTGGGAGTTGGGGAGGAGTGAGGAGTTGGGGAAAGACAGTCCTAACCGTGGAGGGTTCTGGTAAATGATGGGGTGAGGAGGGGCTCTTTGGCTCCCACCAGTCCCCCTGTCTGGTCTA
+
AAAABFFFBFFFGGGGGGGGGGHHGGGGGGHHGGGGGGHGFHGHGGHHFHHHHH3GHGGHHHHHHHGHHHHGGFFGHHHHHHHHFHHHGHHHGGGGGHHHGHHGGGHHGHHHHHHHHHHHHHHHHGGGGGHHHHHEHFHGGHHHGGGGCDGHHHHHHDHHHGFGGGHHHHHHHHHHHHHHGGGGGGGGDGGGGGGGGGGGGGFGGGFFFFFFFFFFFFFFFFBFFFFFFFFFFFFFFFFFFFFFFFEFFFF
@M05620:37:000000000-D9766:1:1101:16788:11650 1:N:0:76
ACCACACCTTCTACAATGAGCTGCGTGTGGCTCCCGAGGAGCACCCCGTGCTGCTGACCGAGGCCCCCCTGAACCCCAAGGCCAACCGCGAGAAGATGAACCCAGGTGAGTGGCCCGCTACCTCTTCTGGTGGCCGCCTCCCTCCTTCCTGGCCTCCCGGAGCTGCGCCCTTTCTCACTGGTTCTCTCTTCTGCCGTTTTCCGTAGGACTCTCTTCTCTGACCTGAGTCTCCTTTGGAACTCTGCAGGTTC
+
CCDCCCCCFFFFGGGGGGGGGGHHGGGEHGHHHGGGGGGGGHHHHGGGEFGGHHHHHHHGGGGGGGGGGGGHHHHGGGGHGGHHHGGGGGGGGGHHHHHHHHGGHGHHHHHHGGHHGGGGGHHHHHHHHHHGGHHGGGGGHGHHGGGGGGGGGGGGGGGGAGGGGGFFFFFFFFFFFFFFFFFFFFFFFFFFFFFFDFFFFFFFFFFFFFFFFFHHHFFFFFFFFFFFFFFFFFFFFFFFFFFFFFFFFF0
@M05620:37:000000000-D9766:1:1101:3252:11651 1:N:0:76
ACCACACCTTCTACAATGAGCTGCGTGTGGCTCCCGAGGAGCACCCCGTGCTGCTGACCGAGGCCCCCCTGAACCCCAAGGCCAACCGCGAGAAGATGAGGTGAGTGGCCCGCTACCTCTTCTGGTGGCCGCCTCCCTCCTTCCTGTCCTCCCGGCGCTGCGCCCTTTCTCCCTTGTTCTCTCTTCTGCCGTTTTCCGTCGGACTCTCTTCTCTGACCTGCGTCTCCTTGTGAACTCTTCCGGTTCTAGAT
+
BBBBBBB3CFFFGGGGGG5FGGHHGGGBAEHHHAFE?EFGGHHHHGGEEEFGGHHHGHHEECGGGGGGGGGHGHHGGGGHGHHHHGGGGG<<DGGGHHHCF???FGHGG??ACC<AGHHHHHHHFGHGC.<DF:CGGHHGHHHHFH9C;FFGGDF?@9AGFF-;@DFFFFFFFF/9FFBF;;BFFFFF;BD:;FF:;AFFFFF9@;;BFFFFFFF/;/;B.@D-;:;9;//9;/9BB;/99AB@D.;/99:
@M05620:37:000000000-D9766:1:1101:11522:11661 1:N:0:76
ACCACACCTTCTACAATGAGCTGCGTGTGGCTCCCGAGGAGCACCCCGTGCTGCTGACCGAGGCCCCCCTGAACCCCAAGGCCAACCGCGAGAAGATGAACCCAGGTGAGTGGCCCGCTCCCTCTTCTGGTGGCCGCCTCCCTCCTTCCTGGCCTCCCGGCGCTGCGCCCTTTCTCACTGGTTCTCTCTTCTGCCGTTTTCCGTAGGACTCTCTTCTCTGCCCTGCGTCTCCTTTGGAACTCTGCAGGTTC
+
AAA1AAAAFFFFGBGDAGG1G1GFG00BA0FG1BFEEGGGGHHHHGGGGEGGHHHFHHGGCEGGG/EGGGG0F1FGGG/F//?FHGA/>CC/@C0C>GFDDGA?GAGH1FDGGGHECCG-EEFBFHFBDGFBCHH@?C?AGGBF9B0BC;F/A.CCE?AA?@@@??=--;9;FFFFFBFBFFFFFFEFFF/BBFB@FFFFFFFF:AB//;BFFFFFFBFF/BAFF-@F>BFB9BFFFFFFF/BBF/BF-B9
@M05620:37:000000000-D9766:1:1101:19529:11671 1:N:0:76
AGTGCCAGCTCTCAATCGCACAGGGGACCCAGGGCCTGGCCCCTCCATCCAGAAAACCTATGACCTCACCCGCTACCTGGAGCACCAACTCCGCAGCTTGGCTGGGACCTATGTGAGTATCCAGCGTAGGAATCTGGGAGTTGGGGAGGAGTGAGGAGTTGGGGAAAGACAGTCCTAACCGTGGAGGGTTCTGGTAAATGATGGGGTGAGGAGGGGCTCTTTGGCTCCCACCAGTCCCCCTGTCTGGTCTA
+
ABABBFFFCFFFGGGGGGGGGGHHGGGGGGHHGGGGGGHHCHGHGGHHHHHHGHGGHGHHHHHHHHHHHHHGGEFGHHHHFGHHGHH1EHHHGGGGGHHHGHHGGGHHGHHHGHHHHHHGHHHHHGGGGGHHHHHHHHHGGHHHGGGGGGGHHHHHHGHHDHGGGGHHHHHHHHHHHHHHGGGGGGGGCFGGGGGGGGGGGGGGGGFFFFFFFFFFFFFFFFFFFFFFFFFFFFFFFFFFFFFFFFFFFFB
@M05620:37:000000000-D9766:1:1101:8771:11674 1:N:0:76
ACCACACCTTCTACAATGAGCTGCGTGTGGCTCCCGAGGAGCACCCCGTGCTGCTGACCGAGGCCCCCCTGAACCCCAAGGCCAACCGCGAGAAGATGAGGTGAGTGGCCCGCTACCTCTTCTGGTGGCCGCCTCCCTCCTTCCTGTCCTCCCGGCGCTGCGCCCTTTCTCCCTGGTTCTCTCTTCTGCCGTTTTCCGTCGGACTCTCTTCTCTGCCCTGCGTCTCCTTTTGAACTCTTCAGGTTCTAGAT
+
BBBBBABBFFFFGGGGGGGGGGHHGGGGHGHHHGGGGGGGGHHHHGGGGGGGHHHHHHHGGGGGGGGGGGGHHHHGGGGHGHHHHGGGGGBDGGHHHHHFG??1??1FF?F<C@-><FGFGHH00GHFG.ADGGGHGHHGH;GCGC0;0CFGED@-BB?DF>-;@>FFFFFFFF/.;F/;;:BBFFFBE9D.;9E;9D9.@-9-@BBBFFFFFFF/B;BA.9;-ABFFF//;.///;//;/;/;B/;///;
@M05620:37:000000000-D9766:1:1101:15352:11693 1:N:0:76
AGTGCCAGCTCTCAATCGCACAGGGGACCCAGGGCCTGGCCCCTCCATCCAGAAAACCTATGACCTCACCCGCTACCTGGAGCACCAACTCCGCAGCTTGGCTGGGACCTATGTGAGTATCCAGCGTAGGAATCTGGGAGTTGGGGAGGAGTGAGGAGTTGGGGAAAGACAGTCCTAACCGTGGAGGGTTCTGGTAAATGATGGGGTGAGGAGGGGCTCTTTGGCTCCCACCAGTCCCCCTGTCTGGTCTA
+
CCCCCFFFDFFFGGGGGGGGGGHHGGGGGGHHGGGGGGHHHHGHGGHHHHHHHHHHHGHHHHHHHHHHHHHGGFFGHHHHHHHHHHHHGHHHGGGGGGHHGHHGGGHHGHHHHHHHHHHHHHHHHGGGGGHHHHHHHHHGGHHHGGGGGGGHHHHHHGHHHHGGGGHHHHHHHHHHHHHHGGGGGGGGGGGGGGGGHHHGHHHGGGFFFFFFFFFFFFFFFHHFFFFFFFFFFFFFFFFFFFFFHFFFFFB
@M05620:37:000000000-D9766:1:1101:3024:11706 1:N:0:76
AGTGCCAGCTCTCAATCGCACAGGGGACCCAGGGCCTGGCCCCTCCATCCAGAAAACCTATGACCTCACCCGCTACCTGGAGCACCAACTCCGCAGCTTGGCTGGGACCTATGTGAGTATCCAGCGTAGGAATCTGGGAGTTGGGGAGGAGTGAGGAGTTGGGGAAAGACAGTCCTAACCGTGGAGGGTTCTGGTAAATGATGGGGTGAGGAGGGGCTCTTTGGCTCCCACCAGTCCCCCTGTCTGGTCTA
+
>A>AAFFFBFFFGGGGGGGGGGHHG?FEEGHHFFGGGGHHHHGHGGHHGHHHHHHHHGHHHHHHHHHHHHHGGEEGHHHHHHHHHH1GFHHGEGFGEHGHGHHGGGHHGHHHHHHGHHHHHHHHHGGDDGHHHHHHHH0FGHHHGGCFG.CHH0DHCEHHHHGGFDHHFHFHHHHHHHHHGGGG.EGGGGGGGGGGGGGGGGGGGGFFFFFFFFFFFFFFFFFFFFFFFFFFFFFFFFFFFFFFFFFFFFB
@M05620:37:000000000-D9766:1:1101:4274:11708 1:N:0:76
AGTGCCAGCTCTCCATCGCACAGGGGACCCAGGGCCTGGCCCCTCCATCCAGAAAACCTATGACCTCACCCGCTACCTGGAGCACCCACTCCGCAGCTTGGCTGGGACCTATGTGCGTATCCAGCGTCGGAATCTGGGCGTTGGGGCGGCGTGCGGCGTTGGGGCCAGACCGTCCTAACCGTGGAGGGTTCTGGTAAATGCTGGGGTGAGGAGGGGCTCTTTGGCTCCCACCAGTCCCCCTGTCTGGTCTA
+
>A>>AFF4AFFFGEGFGGGGGGHGC22A2AFGA2B22AFGCHEAEGHHHFGGFHH2FEHC5FDGH@GBGFF0>>>EGG3F2FB?FHG1?FG0?E@/>FBFEGHGG?0?EB1?FFG2CFFE0@2@G@//<///?FGFFF.>DCCH-@.;--@@9.AB-9@=B9=B?-..9E.;AFFF//BFBFFB.;ABFFFFFFF/B/9//;BFA?FB.A./.;-9?>ABFF/9FFFAE..:..BFFFFDBEFFFFFF9FB
@M05620:37:000000000-D9766:1:1101:14355:11712 1:N:0:76
AGTGCCAGCTCTCAATCGCACAGGGGACCCAGGGCCTGGCCCCTCCATCCAGAAAACCTATGACCTCACCCGCTACCTGGAGCACCAACTCCGCAGCTTGGCTGGGACCTATGTGAGTATCCAGCGTAGGAATCTGGGAGTTGGGGAGGAGTGAGGAGTTGGGGAAAGACAGTCCTAACCGTGGAGGGTTCTGGTAAATGATGGGGTGAGGAGGGGCTCTTTGGCTCCCACCAGTCCCCCTGTCTGGTCTA
+
AAAABFFFCFFFGBGGGGGGGGGHFEGGGGHHGGGGGGHHHHGHGGGHHHHHHGHHHGHHHHHHHHGHHHHGGGGGHHHGHHGGFHHHGHHHGGGGGHHHGHHGGGHHGHHHHHHHHHGGHHHHHGEGGGHHHHHHGHGGEHHHGGGGGGGHHHHHHGHHGHGGGGGHHHHHHHHHHHHHGGGGGGGGCFFGGGGGGGGGGFGGGGFFFFFFFFFFFFFFFFFFFFFFFFFFFFFFFFFFFFFFFFFFFFB
@M05620:37:000000000-D9766:1:1101:12826:11734 1:N:0:76
GAGGCTGCTTTGGAAGAAACTGACAAGCCAGGGACACAAGATCGGAAGAGCACACGTCTGAACTCCAGTCACCTGAAGCTATCTCGTATGACGTCTTCTGATGCTAAAAGTAAGGAAAGGCTCCTAGACGACTCCCCGTGCGTAACAGAGCTGCTGCACCACTGGCCCGTACGTCAGGCATTTCCGCTTTCGCCCTCTTGTGGATCCAATTGCCCCATTCTCAGCATTTGTCCTTGTAACTGACAAGCCAG
+
BBCCCCFBFFFFGGGGGGGGGGH4B544BFA4BFGGHH2GBAG2AB2E2ABFF2101B2B55B55333A335BFGGE3B3BGHHBB1E334B?FE21BFH4B443D43333DB4?33300FGGGH3G33<<>EGG//</?//</?/110?FGG1GC101?0.FGFH0F@A-<-CGCAHH.=GHHHDDDFE0CE.;CAFG0CB.CFFGB0CF000;..;FFFF;FF/;BFFF/:FFF:B/BFFEFF/:AAFA
@M05620:37:000000000-D9766:1:1101:25284:11735 1:N:0:76
ACCACACCTTCTACAATGAGCTGCGTGTGGCTCCCGAGGAGCACCCCGTGCTGCTGACCGAGGCCCCCCTGAACCCCAAGGCCAACCGCGAGAAGATGAGGTGAGTGGCCCGCTCCCTCTTCTGGTGGCCGCCTCCCTCCTTCCTGGCCTCCCGGCGCTGCGCCCTTTCTCCCTGGTTCTCTCTTCTGCCGTTTTCCGTCGGACTCTCTTCTCTGCCCTGCGTCTCCTTTGGAACTCTGCCGGTTCTCGAT
+
CCCCCCCCFFFFGGGGGGFGGGHHGFGBCFGGHGGFDGEGGHDGGGGGGFEGFHGHHHHGGFCFGGGGGGGHFHHGGGGHGHHHHGGGDGBCGGHGHHHFH2??FGHGG?GDGF-EFHHHHHHDGGHGH<ADGGGHGHHGHHHHHG/;FGGGGGGGGGGFFFFFFFFFFFF0BFB?FFFFFFFFFFFFFFC;:BEFFFFAFFFFFFFFFHHHFFF0:EFF.;ADDFFFFFFFF0;FFBB:0@F;AAB0A0B
@M05620:37:000000000-D9766:1:1101:19380:11740 1:N:0:76
ACCACACCTTCTACAATGAGCTGCGTGTGGCTCCCGAGGAGCACCCCGTGCTGCTGACCGAGGCCCCCCTGAACCCCAAGGCCAACCGCGAGAAGATGAACCCAGGTGAGTGGCCCGCTACCTCTTCTGGTGGCCGCCTCCCTCCTTCCTGGCCTCCCGGAGCTGCGCCCTTTCTCACTGGTTCTCTCTTCTGCCGTTTTCCGTAGGACTCTCTTCTCTGACCTGAGTCTCCTTTGGAACTCTGCAGGTTC
+
DDDDDDDDFFFFGGGGGGGGGGHHGGGGHGHHHGGGGGGGGHHHHGGGGGGGGHHHHHHGGGGGGGGGGGGHHHHGGGGHGHHHHGGGGGDGGGHHHHHHHHGEHGHHGHHHGGHHGGGGGHHHHHHHHHHHGHHGGGGGHGHHGGGGGGGFGGGGGGGGGADGGGFFFFFFFFFHFFFFFFFFFFHFFFFFFFFFFFFFFFFFFFFFFFFFFFFFFFFFFFFFFFFFFFFFFFFFFFFFFFFFFFFFFF0
@M05620:37:000000000-D9766:1:1101:4780:11777 1:N:0:76
ACCACACCTTCTACAATGAGCTGCGTGTGGCTCCCGAGGAGCACCCCGTGCTGCTGACCGAGGCCCCCCTGAACCCCAAGGCCAACCGCGAGAAGATGAACCCTGGTGCGCGGCCCGCTCCCTCTTCTGGTGGCCGCCTCCCTCCTTCATGGCCTCCCGGCGCTGCGCCCTTTCTCCCTGGTTCTCTGTTCTGCAGTTTTCCGTTGGCCTCTCTTCTCTGCCTTGCGTCTCCTTTGGAACTCTGCCGGTTC
+
BBBBBBBBFFFFGGGGGGGGGGHHGEGGHGHHHGGGGGGGGHHHHGGGGGGGGHHHHHHGGGGGGGGGGGGHHHHGGGGHGHHHHGGGGGCGGGHBGHH22F/0?<?F?@/>->-<AF@@A.CG/:::C0;CAFF-9@...999./990;0;CF0C9..::---:A>B.:9BFFFFB9FF.:BFFFF9/;9B:B/99BBFF/.//..:;F.FFBFFB//:/B9/;/-9-:./FFBFFB/BFFFFF/:@@D9
@M05620:37:000000000-D9766:1:1101:8663:11784 1:N:0:76
ACCACACCTTCTACAATGAGCTGCGTGTGGCTCCCGAGGAGCACCCCGTGCTGCTGACCGAGGCCCCCCTGAACCCCAAGGCCAACCGCGAGAAGATGAACCCAGGTGCGTGTACCGCTTCCTCTTCTGGTGGCCGCCTCCCTCCTTCCTGGCCTCCCGGCGCTGCGCCCTTTCGCACTGGTTCTCTCTGCTGCCGTTTTCAGTCGGACTCTCTTCTCTGACCTGCGTCTCATTTGGACCTCTGCAGGATC
+
CCDECDDEFFFFGGGGGGGGGGHHGGGFHGHHHGGGGGGGGHHHHGGGGGGGHHHHHHHGGGGGGGGGGGGGHHHGGGGHGHHHHGGGGGDGGGHHHHH22/?/?FHBC/FD<0FG.AG.CF<1DD=11==C.GH<-CD.<ECG.<CF:11:.:0<C9C---<==?9DDF-<F1.9.<@//<<BFF1FB1:B0:B9<B/.<11<1<C-9@FFF01<<0<B1:BF::@FF./111<BB00/<<<0B1<B.</
@M05620:37:000000000-D9766:1:1101:13688:11787 1:N:0:76
AGTGCCAGCTCTCAATCGCACAGGGGACCCCGGGCCTGGCCCCTCCATCCAGAAAACCTATGACCTCACCCGCTACCTGGAGGCCCCCCTCCGCGGCTTGGCTGTGACCTATGTGAGTATCCAGCGTAGGAATCTGGGAGTTTGGGAGGAGTGAGGAGTTGTGGCAAGACAGTCCTAACCGTGGAGGGTTCTGGTAAATGATGGGGTGAGGAGGGGCTCTTTGGCTCCCACCAGCCCCCCTGTCTGGTCTA
+
>>>>A@@@1C1DDGGFGFF110B0AAEA0E00AAEE/AB0AFE/EFBBAG1AAAAFEEC1FG@GGHF1F00>FG@EHDFHG0//>?//>////?B/B</B/01/001<?1F1111@<111<111>@..-<000<DG0/G.</0=E.C:C../;00.0;//00.../0./9=F09FG00/9-.;-----9;-////;B9B//9/;9-A--;-;---;---/;////9/;EF------9-;--;9//FF9;//
@M05620:37:000000000-D9766:1:1101:14639:11798 1:N:0:76
ACCACACCTTCTACAATGAGCTGCGTGTGGCTCCCGAGGAGCACCCCGTGCTGCTGACCGAGGCCCCCCTGAACCCCAAGGCCAACCGCGAGAAGATGAGGTGAGTGGCCCGCTACCTCTTCTGGTGGCCGCCTCCCTCCTTCCTGGCCTCCCGGAGCTGCGCCCTTTCTCACTGGTTCTCTCTTCTGCCGTTTTCCGTAGGACTCTCTTCTCTGACCTGAGTCTCCTTTGGAACTCTGCAGGTTCTAGAT
+
BCBBBCCCFFFFGGGGFGGGGGHHGEGEEEHHFGGEGGGGGHHHHGGGGGGGHHGHHHHGGGGGGGGGGGGHHHHGGGGHGHHHHGGGGGGGGGHHHHGHH?GHHHHGGHHGGG@DGHHHHHHFHHHGHEGGC:EEGHHGHFFHFGBFGGGGGGA-;DGGGGGGAFFFFFFBBFFFB9BFFFFFFFFFFB@FFFFFFFFFDFFFFFBBFFFFFFF/;FFFFFBFFFFFFFFFFF/BFFFF/;9;9BB:B/;
@M05620:37:000000000-D9766:1:1101:6470:11804 1:N:0:76
ACCACACCTTCTACAATGAGCTGCGTGTGGCTCCCGAGGAGCACCCCGTGCTGCTGACCGAGGCCCCCCTGAACCCCAAGGCCAACCGCGAGAAGATGAGGTGAGTGGCCCGCTACCTCTTCTGGTGGCCGCCTCCCTCCTTCCTGGCCTCCCGGAGCTGCGCCCTTTCTCCCTGGTTCTCTCTTCTGCCGTTTTCCGTCGGACTCTCTTCTCTGACCTGAGTCTCCTTTGGAACTCTGCAGGTTCTAGAT
+
CCCCCCCCFFFFGGGGGGGFGGHHGGGFHGHGHGGGGGGGGHHHHGGGDGGGHHHHHHHGGGGGGGGGGGGHHHHGGGGHGHHHHGGGGGGGGGHHHHGHHGGHHHGGGHHGGGGGHHHHHHHGHGGFGHGGGGGHGHHGHHHHGH/CGGGGGGG-AGFFGGCEFFFFFFFBFFFEFFFFFFFFFFFFFFFADFFFFFF.@DFFAFFFFFFFFFFBFFFF/B:;BFFFF/9FFFFFF9/:/BF;FFFBFFB
@M05620:37:000000000-D9766:1:1101:3225:11835 1:N:0:76
ACCACACCTTCTACAATGAGCTTCGTGTGGCTCCCGAGGAGCACCCCGTGCTGCTGACCGAGGCCCCCCTGAACCCCAAGGCCAACCGCGAGAAGATGCGGTGAGGGGCCCCCTACACCTTCTGGTGGCCGCCTCCCCCCTTCTCGGTCGCCCGGAGCTGCGCCCTTTTTCACAGGTGCTCTCTTCTGCCGCTTTCCGCAGAACACTCTTCTCTCACCTCAGCCTCCTCTGTAAGTATGCAGATTCCTGAA
+
AAAAAAAAFFFFGGGGFGG1GDBGGGFHHAHHFGGFGGGGGHHHHGGGGGGGFHHHHHHGGGGGGAGGGGGFHCHGGGGHAGHHGGG/ECCCCFGGGHH///>/00/</--->>.F//C<CGH0<DGFA<-A@.C:C.;-A./90.9.:-;9.--99-A//;;;--/;/99;///-;9/B;;/9BFF/9/9---;9/--;999-/;;99BFFFF/9/-/-9/99-;9:-;://9/9/;9////////////
@M05620:37:000000000-D9766:1:1101:16782:11844 1:N:0:76
ACCACACCTTCTACAATGAGCTGCGTGTGGCTCCCGAGGAGCACCCCGTGCTGCTGACCGAGGCCCCCTGAACCCCAAGGCCAACCGCGAGAAGATGAGGTGAGTGGCCCGCTACCTCTTCTGGTGGCCGCCTCCCTCCTTCCTGGCCTCCCGGAGCTGCGCCCTTTCTCACTGGTTCTCTCTTCTGCCGTTTTCCGTAGGACTCTCTTCTCTGACCTGAGTCTCCTTTGGAACTCTGCAGGTTCTAGATC
+
CCCCCCCCFFFFGGGGGGGGGGHHGFGEHGHHHGGGGGGGGHHHHGGGGGGGHHHHHHHGGGGGGGGGEFEGHHGGGGHGHHHHGGGGG<BCFFGHH2FHGHHHHHGGHHGGG?DHHHHHHHHHHHGHHGGGGGHGHHGHHHHHHHHHHHHGGG?FGGGGGGGGGGGGGGFFFFFFFFFFFFFFFFFFFFDFFFFFFFFFFFFFFFFF0BFFFFBFFFFFFFFFFFFFFFFBFFFFFFF0BFFFFF0FBFE
@M05620:37:000000000-D9766:1:1101:22610:11869 1:N:0:76
ACCACACCTTCTACAATGAGCTGCGTGTGGCTCCCGAGGAGCACCCCGTGCTGCTGACCGAGGCCCCCCTGAACCCCAAGGCCAACCGCGAGAAGATGAACCCAGGTGAGTGGCCCGCTACCTCTTCTGGTGGCCGCCTCCCTCCTTCCTGGCCTCCCGGAGCTGCGCCCTTTCTCACTGGTTCTCTCTTCTGCCGTTTTCCGTAGGACTCTCTTCTCTGACCTGAGTCTCCTTTGGAACTCTGCAGGTTC
+
CCDDCCCCFFFFGGGGGGGGGGHHGGGEHGHHHGGGGGGGGHHHHGGGGGGGHHHHHHHGGGGGGGGGGGGGHHHGGGGHGHHHHGGGGGCDGGHHHHHDFFDFHGHHHHHHFGHHGGGGGHHHHHHHHHHHGHHGGGGGHGHHGGGGGGGGGGGGGGGG??GGGGFFFFFFFFFHFFFFFFFFFFFFFFFFFFFFDFFFFFDFFFFFFFFFFFFHFFHF0FFFFFFFFFFFFFFFFFFFFFFFFFFFFFB
@M05620:37:000000000-D9766:1:1101:27296:11890 1:N:0:76
ACCACACCTTCTACAATGAGCTGCGTGTGGCTCCCGAGGAGCACCCCGTGCTGCTGACCGAGGCCCCCCTGAACCCCAAGGCCAACCGCGAGAAGATGAGGTGAGTGGCCCGCTACCTCTTCTGGTGGCCGCCTCCCTCCTTCCTGGCCTCCCGGCGCTGCGCCCTTTCTCCCTGGTTCTCTCTTCTGCCGTTTTCCGTCGGACTCTCTTCTCTGACCGGCGTCTCCTTTGGAACTCTGCCGGTTCTAGAT
+
CCCCCCCAFFFFGGGGGGBFGGHHGEGBEFGGHFFFFGGGGHGHHGGGGFFGHHHHHHHGGGGFGGGGGGGHFHHGGGGHGHHHHGGGGG/>CFHFGHHFH???FGHGE<FAGC-AGHHHHHHHHHHGGGDGGFGHGHHGHHHHHH/CFFGGGGG@GGGGFFFFFFFFFFFBFFBEFFFFFFFFFFFFFFD;:BFFFFF.@DFDAFBFFFFFFFF/:BDF-@DFDFF;BB//:;BFFF/B/@A;AAB/:BB
@M05620:37:000000000-D9766:1:1101:14161:11891 1:N:0:76
GAGGCTGCTTTGGAAGAGCACACGTCTGAACTCCAGTCACCTGAAGCTATCTCGTATGCCGTCTTCTGCTTGAAAAAAAAAACAGAAGCGCCCGGCTACTCATTTATGTCCCTAATCCCTCTCCCTCTTCTGACGTCATCCTACCTCCTTCCCTTCCTCCAGACTCTTCGCCCTTTCCCTCTGGTTCTCTCTTCTGCCCTTTTCCCTCCACCTCTATACTCTACCCTGCTTCGCATTTTGACCTCTGACAT
+
AA?ABA4AFFFFGGGGFGGGGFFEBAFFBFHHHHHHGHFGHFFFHHHHF5FGHFFEFHHHEBABFH5BGHGGBBEFHCEEE/111B333/////////?3B3122222222B110B1BF1@000F0@<<12@11//?<01<?11F11G01100110<1=C//0</<<<=<<<:-::C000;/0;;;;0C;;00900;;9B/0;009;/.//;.A00;0C00909;./..99/-....;//.;//9//////
@M05620:37:000000000-D9766:1:1101:22930:11917 1:N:0:76
AGTGCCAGCTCTCATCGCACAGGGGACCCCGGGCCTGGCCCCTCCATCCAGAAAACCTCTGACCTCACCCGCTACCTGGAGCACCAACTCCGCAGCTTGGCTGGGACCTATGTGCGTATCCAGCGTCGGAATCTGGGCGTTGGGGCGGCGTGAGGAGTTGGGGCAAGACAGTCCTAACCGTGGAGGGTTCTGGTAAATGATGGGGTGAGGAGGGGCTCTTTGGCTCCCACCAGTCCCCCTGTCTGGTCTAT
+
ABAABFFFCFFFGGGGG?EEEGHGGAEEG2AEFGGGFH1FGGHGGGFGH3BBFGHHGHHHHHHHDGHHHHGGGGGHHHHBBGFHHFHGHFHEGGGGHHHGHG/BD0FFGCGHFG2CFGGHHHGHGF/>D<FGHHHHH.A@CGHGG.AF-ADD.AF/AFFFFAF.;EFBFFFFFFFFFFFFFFF.EFFAFFFFFFFFFFFFFFFFFDDFFFFFFFFFFFFFFFFFFFFFFFFFFFFFFFFFFFFFFFFFFFF
@M05620:37:000000000-D9766:1:1101:18430:11919 1:N:0:76
ACCACACCTTCTACAATGAGCTGCGTGTGGCTCCCGAGGAGCACCCCGTGCTGCTGACCGAGGCCCCCCTGAACCCCAAGGCCAACCGCGAGAAGATGAACCCAGGTGAGTGGCCCGCTACCTCTTCTGGTGGCCGCCTCCCTCCTTCCTGGCCTCCCGGCGCTGCGCCCTTTCTCACTGGTTCTCTCTTCTGCCGTTTTCCGTAGGACTCTCTTCTCTGACCTGCGTCTCCTTTGGAACTCTGCAGGTTC
+
CDCDCCCCFFFFGGGGGGGGGGHHGGGGHGHHHGGGGGGGGHHHHGGGGGGGHHHHHHHGGGGGGGGGGGGHHHHGGGGHGHHHHGGGGGGGGGHGHHGHHHGFGGHH1GHHGGHHGGG-CHHHHDGHHHHHGHHGGGGGHGHHGGGGGGGFGGGGGGGG--;BBFBFFFFFFFFFBFFFFFFFFFFFFFFFFFFFDFFFFFF:;ADFFFFFFFEFFFFF0FFFE.;DDFFFFFFFFFFFFFFFF0FFFF0
@M05620:37:000000000-D9766:1:1101:4795:11931 1:N:0:76
ACCACACCTTCTACAATGAGCTGCGTGTGGCTCCCGAGGAGCACCCCGTGCTGCTGACCGAGGCCCCCCTGAACCCCAAGGCCAACCGCGAGAAGATGAACCCAGGTGAGTGGCCCGCTCCCTCTTCTGGTGGCCGCCTCCCTCCTTCCTGGCCTCCCGGCGCTGCGCCCTTTCTCACTGGTTCTCTCTTCTGCCGTTTTCCGTAGGACTCTCTTCTCTGACCTGCGTCTCCTTTGGAACTCTGCAGGTTC
+
AAAAAAA1FFFFGGGG3GF1B1BGEFFAA0FF1AAA0EEGGHGHHGEEEEEGFHHHDGFEEEEGGCGGGGEFHFHGGGGHFEHHHGGEGG/>BCBF1GGGFHAFFF1G1??GEG>FC-@@FGHHHHHHHHHHGHHGGGGGGGHG;CFFFFGFGGGGG9CG?A@@@F@<B@@FFFFF/FFFFFFFFFF;BBFFFF99:BFFFFFF-;A/;BFFFFFBBBFF/;/;F-;;9-BFFFFFFFFFF/BFF:BFAF/
@M05620:37:000000000-D9766:1:1101:14495:11952 1:N:0:76
ACCACACCTTCTACAATGAGCTGCGTGTGGCTCCCGAGGAGCACCCCGTGCTGCTGACCGAGGCCCCCCTGAACCCCAAGGCCAACCGCGAGAAGATGAACCCAGGTGAGTGGCCCGCTACCTCTTCTGGTGGCCGCCTCCCTCCTTCCTGGCCTCCCGGAGCTGCGCCCTTTCTCACTGGTTCTCTCTTCTGCCGTTTTCCGTAGGACTCTCTTCTCTGACCTGAGTCTCCTTTGGAACTCTGCAGGTTC
+
AAAAA>AAFFFFGGGFGGGGGGHGFGGGCGFHFFGG2AFE2F2FHGEFFFEC5FGFGHHGE@0EEEGEEGGB3FEGGGDE/EGHHGGCFGGGCDG22FHFDCDE/<F1DGDFGGHH-C---<DHHGHFFFFB<GC@C?ADHEHHGGFFF00C.F9FGG?G--@FFE9BFFFFFFFFBFFFFFFF:BFB//9B9FFF.A9AFB./.../BFBFFFFFFFEFFFFFFFFF999FBFBFF//9FFFFFFFFA//
@M05620:37:000000000-D9766:1:1101:22878:11957 1:N:0:76
ACCACACCTTCTACAATGAGCTGCGTGTGGCTCCCGAGGAGCACCCCGTGCTGCTGACCGAGGCCCCCCTGAACCCCAAGGCCAACCGCGAGAAGATGAACCCAGGTGAGTGGCCCGCTACCTCTTCTGGTGGCCGCCTCCCTCCTTCCTGGCCTCCCGGAGCTGCGCCCTTTCTCACTGGTTCTCTCTTCTGCCGTTTTCCGTAGGACTCTCTTCTCTGACCTGAGTCTCCTTTGGAACTCTGCAGGTTC
+
ABBBBAAAFFFFGGGGGG5BFGHHGEGBGGHHHFGEDEGCGHHHHGGEFEEFHHHHHHH0EEGGGGEGGGGHHHHGGGGHGHHHHGGGGG/>DGHGHHHFGGACEGHH<GFGFFHHGGGGGHHHHHHHHHHHGHHCGGGGHGHHFFGGGGFGGGGGGGGG-BBGGGBBFBBFFFFFFFFFFFFFFFFFFFFFFFFBDFFFFFFFFADFFFFFFFFFFFFFBFFFF/B;BFFFFFFFFFFFFFFFFBFFFFB
@M05620:37:000000000-D9766:1:1101:13434:11960 1:N:0:76
AGTGCCAGCTCTCAATCGCACAGGGGACCCAGGGCCTGGCCCCTCCATCCAGAAAACCTATGACCTCACCCGCTACCTGGAGCACCAACTCCGCAGCTTGGCTGGGACCTATGTGAGTATCCAGCGTAGGAATCTGGGAGTTGGGGAGGAGTGAGGAGTTGGGGAAAGACAGTCCTAACCGTGGAGGGTTCTGGTAAATGATGGGGTGAGGAGGGGCTCTTTGGCTCCCACCAGTCCCCCTGTCTGGTCTA
+
ABABBFFFCFFFGGGGGGGGGGHHGGGGGGHHGGGGGGHHHHGHGGHHFHHHHHHHHGHHHHHHHHHHHHHGGEEFHHHHHHHHHHFHGHHHGGGGGHHHGHHGGGHHGHHHHHHHHHHHHHHHHGGGGGHHHHHHHHHGGHHHGGFGGGGHHHHHHGHHHHGGGGHHHHHHHHHHHHHHGGGGGGGGEGGGGGGGGGGGGGGGGGFFFFFFFFFFFFFFFFFFFFFFFFFFFFFFFFFFFFFFFFFFFFF
@M05620:37:000000000-D9766:1:1101:21365:11984 1:N:0:76
ACCACACCTTCTACAATGAGCTGCGTGTGGCTCCCGAGGAGCACCCCGTGCTGCTGACCGAGGCCCCCCTGAACCCCAAGGCCAACCGCGAGAAGATGAGGCGAGTGGCCCGCTCCCTCTTCTGGCGGCCGCCTCCCTCCTTCCTGTCCTCCCGGCGCTGCCCCCTTTCTCCCTGGTTCTCTCTTCTGCCGTTTTCCGTCGGACTCTCTTCTCTGCCCTGCGTCTCCTTTGGTTCTCTGTCGGTTCTCGCT
+
CCCCCCBCFFFFGGGGGGGGGGHHGFGGHGHHHGGGGGGGGHHHHGGGEFGGHHHHHHHGGGGGGGGGGGGHHHHGGGGHGHHHHGGGGGGGGGHHHHH22///>AH.<<<AD@DEGHHFFHF0:0:=:-=9C:AEGGGGGGGGG0;;9BFFF.:B=FA-A.9:@>.BFFB/BF/.:;/B/BFFFBB//BBAA/A9B.FF=A-;BFFFFFFBBF//;.;:.-;@./;:FB//..:;B;/9;9C:A.;/9.;
@M05620:37:000000000-D9766:1:1101:24827:11985 1:N:0:76
ACCACACCTTCTACAATGATCTGCGTGTGGCTCCCGAGGAGCACCCCGTGCTGCTGACCGAGGCCCCCCTGAACCCCAAGGCCAACCGCGAGAAGATGAACCCAGGTGCGTGGCCCGCTCCCTCTTCTGGTGGCCGCCTCCCTCCTTCCTGGCCTCCCGGCCCTGCGCCCTTTCTCACTGGTTCTCTCTTCTGCCGTTTTCCGCAGGACTCTCTCCTCTGCCCTGCGTCTCCTTTGGAACTCTGCAGTTCT
+
CCCCCCCCFFFFGGGGGGG5GGHHGFGFGGHHHFGGGGGGGHHHHGGGGGGGHHGHHHHGGGFGGGGGGGGHGHHGGGGHGHHHHGGGGGGGGGHHHHHFHHD/FFF11>?C<CGGF---CEEFH00=GFGBAHH@C@:AHGFF.BBF/FF9CFFFGAE?;--.9E-@F-DFFFFFBFFFFF0BFFE0;FFFFF0;DDFAF09.-:-:AFFFFF0;:/;B0:9B..;99.9BFFFFFF0BF:BBB0;FFFF
@M05620:37:000000000-D9766:1:1101:18005:11991 1:N:0:76
ACCACACCTTCTACAATGAGCTGCGTGTGGCTCCCGAGGAGCACCCCGTGCTGCTGACCGAGGCCCCCCTGAACCCCAAGGCCAACCGCGAGAAGATGAACCCAGGTGAGTGGCCCGCTACCTCTTCTGGTGGCCGCCTCCCTCCTTCCTGGCCTCCCGGAGCTGCGCCCTTTCTCACTGGTTCTCTCTTCTGCCGTTTTCCGTAGGACTCTCTTCTCTGACCTGAGTCTCCTTTGGAACTCTGCAGGTTC
+
CCCCCCCCFFFFGGGGGGGGGGHHGGGGHGHHHGGGGGGGGHHHHGGGEGGGHHHHHHHGGGGGGGGGGGGHHHHGGGGHGHHHHGGGGGGGGGHHHHGHHFDFFFFFFHHFFFGHGGGGCHHEGHHHGHHFGHHGCGDGAECFEFFBFGFFAFFGEGDFDFGFGGFFD>FBFFFFFFFFEBBFFFFFFFFBBFFDDFFEFFDFFAABFFFFFFFFFFFFFFFBFEBFFFB0FBFFFFBFFFFFFFFFFFB
@M05620:37:000000000-D9766:1:1101:18757:12023 1:N:0:76
ACCACACCTTCTACAATGAGCTGCGTGTGGCTCCCGAGGAGCACCCCGTGCTGCTGACCGAGGCCCCCCTGAACCCCAAGGCCAACCGCGAGAAGATGAACCCAGGTGAGTGGCCCGCTACCTCTTCTGGTGGCCGCCTCCCTCCTTCCTGGCCTCCCGGAGCTGCGCCCTTTCTCACTGGTTCTCTCTTCTGCCGTTTTCCGTAGGACTCTCTTCTCTGACCTGAGTCTCCTTTGGAACTCTGCAGGTTC
+
DDEEDDCCFFFFGGGGGGGGGGHHGGGFHGHHHGGGGGGGGHGHHGGGGGGGHHHHGHHGGGGGGGGGGGGHGHHGGGGHGHHHHGGGGGCGGGHHHHHHHHGGHGHHGHFHGGHHGGGGGHHHHHHHHHHHGHHGGGGGHGHHGGGGGGGGGGGGGGGG-ADGGG;FFFFFFFHHFFFFFFFFFFFFFFFFFFFFAFFFFFFFFFFFFFFFFFHHFFFFFFFFF/BFFFFFFFFHFFFFFFFFFFFFAFB
@M05620:37:000000000-D9766:1:1101:21883:12056 1:N:0:76
AGTGCCAGCTCTCAATCGCACAGGGGACCCAGGGCCTGGCCCCTCCATCCAGAAAACCTATGACCTCACCCGCTACCTGGAGCACCAACTCCGCAGCTTGGCTGGGACCTATGTGAGTATCCAGCGTAGGAATCTGGGAGTTGGGGAGGAGTGAGGAGTTGGGGAAAGACAGTCCTAACCGTGGAGGGTTCTGGTAAATGATGGGGTGAGGAGGGGCTCTTTGGCTCCCACCAGTCCCCCTGTCTGGTCTA
+
ABAAAFFFBFFFGGGGGGGGGGHFGEEFGGHHDGFGGGHHHHGHGGHHHHGHHHHFHGHHHHHHHHHHHHHGG>EEHHHH2FGHHHAGGHHHFGGGGHHHGHHGGGHHGHHHHHGHHHHHHHHHHGGGGGHHHHHHHHCFGHHHGGFDGEEHHHHHFGHHHHGGFGHHGHHGHHHHHHHHGGGGGGGGCFGGGGGGGGGGGGGGGGFFFFFFFFFFFFFFFFFFFFFFFFFFFFFFFFFFFFFFFFFFFFF
@M05620:37:000000000-D9766:1:1101:28309:12061 1:N:0:76
AGTGCCAGCTCTCAATCGCACAGGGGACCCAGGGCCTGGCCCCTCCATCCAGAAAACCTATGACCTCACCCGCTACCTGGAGCACCAACTCCGCAGCTTGGCTGGGACCTATGTGAGTATCCAGCGTAGGAATCTGGGAGTTGGGGAGGAGTGAGGAGTTGGGGAAAGACAGTCCTAACCGTGGAGGGTTCTGGTAAATGATGGGGTGAGGAGGGGCTCTTTGGCTCCCACCAGTCCCCCTGTCTGGTCTA
+
3>>AAFFFBFFFFFGGGGGFEEFHFEFEGGHHGGGGGGHHHHGHGGGHHHHHGFHHHGHHHGHHHHHHHHHGGGGEHHHHHGHHHHHHGHHHGEEGGHHHGHHFEFHHGGHHHHHHHHHHHHHHHG?EGGHHHHHHHHHGEHHHGGFGGEGHHHHHHGHHHHGGGGHHHHHHHHHHHHHGGEEGFGGG;AFGGGCGGGGGGGGFGGFBFFFFFFBBBBFFFFFFFFFFFFFFFFFFFFFFBFFFFFFFFFF
@M05620:37:000000000-D9766:1:1101:7881:12062 1:N:0:76
AGTGCCAGCTCTCCATCGCACAGGGGACCCAGGGCCTGGCCCCTCCATCCAGAAAACCTATGACCTCACCCGCTACCTGGAGCACCCACTCCGCAGCTTGGCTGGGACCTATGTGAGTATCCAGCGTCGGAATCTGGGAGTTGGGGCGGAGTGAGGAGTTGGGGAAAGCCAGTCCTAACCGTGGAGGGTTCTGGTAAATGATGGGGTGAGGAGGGGCTCTTTGGCTCCCACCAGTCCCCCTGTCTGGTCTA
+
>>>>>BDCAFFFG4FFFFGGEEHGG22AEEGHAAEBFFHHHHGHGGHHGGHHF3F2BEHGGFGHHFGGHHH0E>>EGGBF?BFGFH11?FF?EECGEHFGGHHGGGHHGHCGHHH3GHHHHH3FHGG/<@/<?GHHHF0>EGHGGG.<D-=CG0CF0CFGGGGG...:/;/;FGGG09FFFFFF.9DFFFFFFFFFFFFF/FFFFFFFEFF/DDFCFFFFFFFFFFFFFBFFEFFFFFFFFFFFFFFFFFB
@M05620:37:000000000-D9766:1:1101:25689:12067 1:N:0:76
ACCACACCTTCTACAATGAGCTGCGTGTGGCTCCCGAGGAGCACCCCGTGCTGCTGACCGAGGCCCCCCTGAACCCCAAGGCCAACCGCGAGAAGATGAGGAGAGTGACTCGCCCCCTCCTCTGGCGGCTGCCCCCCTCCTTCCTGCCCTCCCGGCGCTACGCCCTTTCTCTCTCGCTCTCTCTTCCGTCGTCCTCCGTCGGACTCTCTTCTCTGTCCTGCGTCACCCTCCGTTCTCTCTCGGCTCTTGCT
+
CCCCCCCCFFFFGGGGGGGGGGHHGGGGHGHHHGGGGGGGGHHHHGGGFGGGHHHHHHHGGGGGGGGGGGGHHHHGGGGHGHHHHGGGGGGGGGHHHHH222//?FF1111?A->-AF..//0000-A--;.=..ACGGG/FGGGB0;.:.CE.-;--:--.-9;9/0;F00;F0..;.;0;FF000.0;9:..90/.;F-@-9:/9;F0000;0:;0;00-;-..09;....9/;:000;.A...;000;
@M05620:37:000000000-D9766:1:1101:12567:12068 1:N:0:76
AGTGCCAGCTCTCAATCGCACAGGGGACCCAGGGCCTGGCCCCTCCATCCAGAAAACCTATGACCTCACCCGCTACCTGGAGCACCAACTCCGCAGCTTGGCTGGGACCTATGTGAGTATCCAGCGTAGGAATCTGGGAGTTGGGGAGGAGTGAGGAGTTGGGGAAAGACAGTCCTAACCGTGGAGGGTTCTGGTAAATGATGGGGTGAGGAGGGGCTCTTTGGCTCCCACCAGTCCCCCTGTCTGGTCTA
+
ABAAAFFFCFFFGGGGGGGFGGHHGGGGGGHHGGGGGGHHHHGHGGGHHHHHHHHHHGHHHHHHHHHHHHHGGEFGHGHHFGHHHHFGFHHHGGGGGHHHGHHGGGHHGHHHHHHHHHHHHHHHHGGGGGHHHHHHHHGGGHHHGGFGGEGHHFHHHGHHHHGGFGHHHHHHHHHHHHHHGGGGGGGGGGGGGGGGGGGGGGGGGGFFFFFFFFFFFFFFFFFFFFFFFFFFFFFFFFFFFFFFFFFFFF9
@M05620:37:000000000-D9766:1:1101:5332:12075 1:N:0:76
ACCACACCTTCTACAATGAGCTGCGTGTGGCTCCCGAGGAGCACCCCGTGCTGCTGACCGAGGCCCCCCTGAACCCCAAGGCCAACCGCGAGAAGATGACAGGGGTGGCCCGCGCCCTCTTCTCGTGGGGGCCTCCCTCCTCCTCCTCGTCCCCCCGCTGCGCCCCCTCTCCCTCGTTTTCTCTTCTCCCGCTTTTCGCCGGAGTCTCTTCTCTCCCCCGCGTCTCCTTTTGTGCACTTCCGGTGTTCGAT
+
BBBABBBBFFFFGGGGGGGBGFHHGGGEHEHHEFGGGGGGGHHHHGGGGGGGHHHHHHHGGGGGGGGGGGGHHGHGGGGHEHHHHGG/BDCCCGHHHHF111?/<?@-00>->-<<--</;:G0..;D---;?.=9A/CA9/////:/.9;9A..-@---.-@AB--;.;B/B..-.99;9BBF9/B///;9-;A//-.;999-.;9BBBBFBF///..-9;--;;////;/.;//;////9---.;9../
@M05620:37:000000000-D9766:1:1101:17619:12096 1:N:0:76
ACCACACCTTCTACAATGAGCTGCGTGTGGCTCCCGAGGAGCACCCCGTGCTGCTGACCGAGGCCCCCCTGAACCCCAAGGCCAACCGCGAGAAGATGATGAGAGTCGCCCGCTCCCTCTTCTGGTGGCCGCCTCCCTCCTTCCTGGCCTCCCAGCGCTGCGCCCTTTCTCACTGTTTCTCTCTTCTGCCGTTTTCCGTAGGTCTCTCTTCTCTGCCCTGAGTCTCCTTTGACTCTCTGCAGGTTCTAGCG
+
CCCCCCCCFFFFGGGGGGGGGGHHGFGEHGHHHGGGGGGGGHHHHGGGGGGGHHHHHHHGGGGGGGGGGGGHHHHGGGGHGHHHHGGGGGGGDGHHHHH2F2?2?=1/>/?<--<<FHB0G<00D</..C--;:E.E:/::;::;0/.;0C.A/;C-AE?FBGA-CBFF0B000009;FFFFB9F0:000;AFBEBB.0...0;BFFBBFFFB0B09:9F//;F000;0:9000;B0090;9..B0;B00-
@M05620:37:000000000-D9766:1:1101:10482:12100 1:N:0:76
ACCACACCTTCTACAATGAGCTGCGTGTGGCTCCCGAGGAGCACCCCGTGCTGCTGACCGAGGCCCCCCTGAACCCCAAGGCCAACCGCGAGAAGATGAGGTGAGTGGCCCGCTACCTCTTCTGGTGGCCGCCTCCCTCCTTCCTGGCCTCCCGGAGCTGCGCCCTTTCTCACTGGTTCTCTCTTCTGCCGTTTTCCGTAGGACTCTCTTCTCTGACCTGAGTCTCCTTTGGAACTCTGCAGGTTCTAGAT
+
ABBAAAABFFFFGGGGGGGFGDGHGEGGHGGHFGGGGGGCFHHHHGGGFGGFHHHGHHHGGGEGGEEGGGGHHGHGGGGHGGHHGGGEGGGC?DGFGHDHFFEBGHGAFHHGC-->0FGFHGFHH0<.GH?CC.:CEGHFGHHGFH/FFGGGGDB9B@FFF-BG?BFFFFF/9BF./:/;FFFFFF/FFE=A.F.BFD/ADDBBBFBFFFFFFBBFF/BB/99B/BBFFFFB9BFF/BFFFFEF/BB:BF/
@M05620:37:000000000-D9766:1:1101:16011:12122 1:N:0:76
ACCACACCTTCTACAATGAGCTGCGTGTGGCTCCCGAGGAGCACCCCGTGCTGCTGACCGAGGCCCCCCTGAACCCCAAGGCCAACCGCGAGAAGATGCCCAGGTGGGGGGGCCGCTTCCTCTTCTGGTGGCCGCCTCCCTCCTTCCTTGCCTCCCGGGACTGCCCCCTTTCTCCATTGTTTTTTTTTCTGCCGTTTTTCGTTAGACTCTCTTCTCTGGACTGGGTCTCCCTTGGAACTCTGCCAGTTCTA
+
CCCCCCBCFFFFGGGGGGGGGGHHGGGGHGHGHGGGGGGGGHHHHGGGEGGGHHHHHHHGGGGGGGGGGGGHHHHGGGGHGHHHHGGGGGGGGGHHHH2GHB/F<1///-;-;C---.:;///;///;//;.A--;..;E//A/B/;//;/B//AF.@---..//.;@-FF///////;9B//.---;////;-.;FE.;-./.;///////;///////;/...9///;/;F/;/B////////;/;///
@M05620:37:000000000-D9766:1:1101:4449:12123 1:N:0:76
GAGGCTGCTTTGGAAGAAACTGACAACCCAGGGACACAAGATCGGAAGCGCACACCTCTGCACTCCAGTCACCTGAAGCTATCTCGTATCCCGACTGCTGCTTTAAAAAAAAACTCCCCATTCTTCTCCGCGCTGCTTCCCCCCTTTCCGCACCATCCAGCCTTTCCACTTTCTCCCTGTTCTCTCTCCCCTTGCCCCCTTCTCCCCCTTTTTCCTTGTACCTGTCCTGCCGTGGACACCCGCTCGGTCTA
+
BBBBBBFAFFFFGGFGGGGGGGGABB4ABAAFBFFGHHFHGFGAEB2E20AAE0A1ABAF3ABFB23BDB3@BBBBBDBBBFGFFBBBF1B3?1>/EG4?3BF4BG3B3>E///222/<@F22@>@2@2</<>/-<G1FGHHGD?.<=0..-:;.0::00:::00CB09;FBFBB0BF0;;0;0;CB0;B./.;//0.;-;9/9//9AFF9BFFF/BF;/;:B/9/;9;/.9.;9;9/.;.---;@=.;.9
@M05620:37:000000000-D9766:1:1101:18062:12136 1:N:0:76
ACCACACCTTCTACAATGAGCTGCGTGTGGCTCCCGAGGAGCACCCCGTGCTGCTGACCGAGGCCCCCCTGAACCCCAAGGCCAACCGCGAGAAGATGAGGTGAGTGGCCCGCTACCTCTTCTGGTGGCCGCCTCCCTCCTTCCTGGCCTCCCGGCGCTGCGCCCTTTCTCACTGGTTCTCTCTTCTGCCGTTTTCCGTAGGACTCTCTTCTCTGACCTGAGTCTCCTTTGGAACTCTGCAGGTTCTAGAT
+
BBBBBBBBFFFFGGGGGGGAGEGFGBEBFAFFFGGEEGGEFHHHHGGGEEGFHHHHHHHGCGEEG?EGGEGGH3GGGGEHEEHHHGD?DG@//B<?1?1FGFCBGHFFGHHGGG@CHHHHHHHHHGHGFHGGGGDHGHGGHHHHHGGGGFFAEDB-9@B@?BB.B?FFFFFBFFBFBFFFFFFFFFFFF9BF?FFFFFFFFFFFFFFFFFFFFFFFFFBFBFFF/BBBFFBFFFBFFBFE/BA:F9F//9;
@M05620:37:000000000-D9766:1:1101:16279:12147 1:N:0:76
AGTGCCAGCTCTCAATCGCACACGTCTGACCTCCCGTCACCTGAAGCTACCTCGTATGCCGGCCCCCGCTCGCAACAAAGAACACCACCTCCTCCGCTTGGCTGGGACCTCTGTGTATCCCGCGTCGGCCTCTGGGCTTTGTTGCGACGTGCGGATTTGTTGCACGCCCGTCCTCACCGTGTCGGGTTCTGGTACCTGATGGGTTGAGCAGCGTCTCTTTTGCTCCCACCCGTCCCCCTGTCTGTTCTCTC
+
BBBBBFFFBFFFGGGGGGGGGG4EB4B2DAFHF2AAF22EG3B3B3FH53BBF11E335BE0A00000>//>//?>1/03?0B?GG//FGHH2F3/EDFC/FGFDD0?EFBH222@2@>@F<D/<>@--<<CG00/./.<00/.0--;-;9.----.=B0/9000:-.--;AAA//;A..9...--;;AF//;;/////;//.;.-/9///.9.;;BF/B//;/FFA.;D.999A9EF-.;BF//;/B/F/
@M05620:37:000000000-D9766:1:1101:23458:12157 1:N:0:76
AGTGCCAGCTCTCAATCGCACAGGGGACCCAGGGCCTGGCCCCTCCATCCAGAAAACCTATGACCTCACCCGCTACCTGGAGCACCCACTCCGCAGCTTGGCTGGGACCTACGTGAGTATCCAGCGTAGGAATCTGGGAGTTGGGGTGGAGTGAGGAGTTGGGGAAAGACAGTCCTAACCGTGGAGGGTGCTGGTAAATGATGGGGTGAGGAGGGGCTCTTTGGCTCCCATCAGTCCCCCTGTCTGGTCTA
+
AA1>AF1FAFFFG1GD1FFAE?G0FA0EECAA0BE//FGFBGE/EECGFA1AD01B0B0BAFFGH1G1G0>/>//>G11G0>FHHH//EGHC/E?E/F<</01?E/00<C<0/0B//>2@G2210>?/CGD<1?11?00//011>-.>A..<.00<0<<:0C:C..:.////:0FG00/.9C.-9..9C.C0;BF000/;/9BFFFF=---/-9>-9-;/:9/B///;A9///;;/BBE--9///9/999/
@M05620:37:000000000-D9766:1:1101:23850:12173 1:N:0:76
ACCACACCTTCTACAATGAGCTGCGTGTGGCTCCCGAGGAGCACCCCGTGCTGCTGACCGAGGCCCCCCTGAACCCCAAGGCCAACCGCGAGAAGATGAACCCAGGTGCGTGGCCCGCTACCTCTTCTGGTGGCCGCCTCCCTCCTTCCTGGCCTCCCGGCGCTGCGCCCTTTCTCACTGGTTCTCTCTTCTGCCGTTTTCCGTAGGACTCTCTTCTCTGACCTGAGTCTCCTTTGGAACTCTGCAGGTTC
+
BBCCCCCCFFFFGGGGGGFGGGHHGEFECEGGHGGGGGEFFFFGHGGGEFFGFHGHGHHEGECEGGGGGGGHEHHGGGGHGHHHHGGECDCGGGHHHHHFFFC?FEGH1ACDDGHHGGG@FHHHHHHHHHHHGHHGGGGGHGGGGGGGGGGGGGGGGGGGAGFFFFFFFFFFFFFFFFFHFFFFFFFFFFFFFFFFDFFFFFFFFDFFFFFFFFHFFFFF0FFFF/;FFFFFFFFFFFFFFFFFFFFFFFB
@M05620:37:000000000-D9766:1:1101:2796:12184 1:N:0:76
AGTGCCAGCTCTCAATCGCACAGGGGACCCAGGGCCTGGCCCCTCCATCCAGAAAACCTATGACCTCACCCGCTACCTGGAGCACCCACTCCGCAGCTTGGCTGGGACCTATGTGAGTATCCAGCGTAGGAATCTGGGAGTTGGGGAGGAGTGAGGAGTTGGGGAAAGACAGTCCTAACCGTGGAGGGTTCTGGTAAATGATGGGGTGAGGAGGGGCTCTTTGGCTCCCACCAGTCCCCCTGTCTGGTCTA
+
>A>>>FFFCFFFG4FGFFFAE?GHF?EEEEGH2BEAFFHHHHGHGGHHHGHHHHHAFFHHFHHHHBFGHHHEF>>EHHGH2BGHHH1??GH?EF?E>GFHGHHGGGHHGHHHHHHHHHHHHHHHHGGBCDFHHHHHHH0FGHHHGG.CG.CGH<GHGGHHHHGGGGHHFHCGHHHHHHHGGGGGDGGGEGGGGGGGGGGGGGGGGFFFFFFFFFFFFFFFFFFFFFFFFFFFFFFFFFFFFFFFFFFFFFF
@M05620:37:000000000-D9766:1:1101:20193:12189 1:N:0:76
ACCACACCTTCTACAATGAGCTGCGTGTGGCTCCCGAGGAGCACCCCGTGCTGCTGACCGAGGCCCCCCTGAACCCCAAGGCCAACCGCGAGAAGATGAACCCAGGTGAGTGGCCCGCTACCTCTTCTGGTGGCCGCCTCCCTCCTTCCTGGCCTCCCGGCGCTGCGCCCTTTCTCACTGGTTCTCTCTTCTGCCGTTTTCCGTAGGACTCTCTTCTCTGACCTGAGTCTCCTTTGGAACTCTGCAGGTTC
+
ABBBBAABFFFFGGGGGGGGGGHGGGGEEEHGHGFEEEGCEHHHHGGGAEGGHFGHHHHCEGCGGGCGGFEHHHHGGGGEGHHGGGGGGGGGCDHHHFFGFGDCGEFF1?FGGGHHGGGGGGHHFBBGHHHHGHH-@-CA:EHHGEFGGGBFGGF?GEGG-9@=BFF-AFFFFFFFFFFFFBFFFFFFFFFFFFFF9DFFFFDFADDFFFFFFFFFF/:FBFBBFBBFFFFFFFFFFFFFFBBFF/FA9BB
@M05620:37:000000000-D9766:1:1101:16526:12201 1:N:0:76
ACCACACCTTCTACAATGAGCTGCGTGTGGCTCCCGAGGAGCACCCCGTGCTGCTGACCGAGGCCCCCCTGAACCCCAAGGCCAACCGCGAGAAGATGAGGTGAGTGGCCCGCTACCTCTTCTGGTGGCCGCCTCCCTCCTTCCTGGCCTCCCGGAGCTGCGCCCTTTCTCACTGGTTCTCTCTTCTGCCGTTTTCCGTAGGACTCTCTTCTCTGACCTGAGTCTCCTTTGGAACTCTGCAGGTTCTAGAT
+
BBBBBABBFFFFGGGFGGGGGGHHGGGGHGHHHGGGGGGGGHHHHGGGEGGGHHHHHHHGGGCGGGGGGGGGHHHGGGGHGGHHHGGCGGGGGGHHHHHHHHHHHHHGGHHGGGGGHHHHHHHHGGHGHHGGGGGHGHHGHHHHHHGGGGGGGGGGGGGGGGGGFFFFFFFFFFFFFFFFFFFFFFFFFFFDFFFFFFFFDFFFFFFFFFFFFFFFFFFFFFFFFFFFFFFFFFFFFFFFFFFFFFFFFFB
@M05620:37:000000000-D9766:1:1101:11247:12203 1:N:0:76
ACCACACCTTCTACAATGAGCTGCGTGTGGCTCCCGAGGAGCACCCCGTGCTGCTGACCGAGGCCCCCCTGAACCCCAAGGCCAACCGCGAGAAGATGAACCCAGGTGAGTGGCCCGCTACCTCTTCTGGTGGCCGCCTCCCTCCTTCCTGGCCTCCCGGAGCTGCGCCCTTTCTCACTGGTTCTCTCTTCTGCCGTTTTCCGTAGGACTCTCTTCTCTGACCTGAGTCTCCTTTGGAACTCTGCAGGTTC
+
BBBCBBBCFFFFGFGGGGGGGGHHGGGGHGHHHGGGDGGGGHFHHGGGFGGGHHHHHHHGGGEGGGGGGGGGHHHGGGGHGGHHHGGGGGGGFGHFHHHGFHGGHGHHHHHHEGHHFGGGGFFBHHHFBGDBEHHGGCG.CFFHGFBFFGGGGGGGGGGGGGGGFGFFFF;FFFFFFFFFFFFF0BFFFFFFFEFA.DFEFFDFFFFFFFFFFFFFFFFFFFFFFFFFFFFFFFFFFFFFFFFFFFFFFF0
@M05620:37:000000000-D9766:1:1101:9114:12224 1:N:0:76
ACCACACCTTCTACAATGAGCTGCGTGTGGCTCCCGAGGAGCACCCCGTGCTGCTGACCGAGGCCCCCCTGAACCCCAAGGCCAACCGCGAGAAGATGAACCCAGGTGAGTGGCCCGCTCCCTCTTCTGGTGGCCGCCTCCCTCCTTCCTGGCCTCCCGGCGCTGCGCCCTTTCTCACTGGTTCTCTCTTCTGCCGTTTTCCGTAGGACTCTCTTCTCTGCCCTGAGTCTCCTTTGGAACTCTGCAGGTTC
+
CCCCCCCBFFFFGGGGGGEGGGHHGGGEFGHHHGGGFGGGGHGHHGGGGGGGHHHHHHHEGFGGGGGGGGGHGHHGGGGHGHHHHGGGGGBDFGHGHHHHHHGGHGHH=GGHGFHHGGG-CEHHHHHHHHHHGHHGGGGGHGHGEFGGGGGFFGGGGFGG-;CFFFFFFFFFFFFFFFFFFFFFFFFFFFFFFFFFDFFFFFBFAFD0BFFFFFFFFFFF0BAFF/;;B0FFFFFFFFFFFFFFF0BFFF0
@M05620:37:000000000-D9766:1:1101:26643:12236 1:N:0:76
ACCACACCTTCTACAATGAGCTGCGTGTGGCTCCCGAGGAGCACCCCGTGCTGCTGACCGAGGCCCCCCTGAACCCCAAGGCCAACCGCGAGAAGATGAACCTGGGAGCGTGGCGCGCTCCCTCTTCTGGTGGCCGCCTCCCTCGTTCCTGGCCTCCCGGCGCTGCGCCCTTTCTCACTGGTTCTCTTCTCTGCTGTTTTCTGTGGGACTCTCTTCTCTGCCCTGTGTCTCCTTTGGAACTCTGCGGGCTC
+
BAAAABBBFFFFGGGCAGFFGCHCG2AA4AFAAAFAAEEGDHHFHGGGAAEFFHFFHHFE0E?FG?EGGEE1GCEGGC/GE/GHHG/<CG<</DFB>GB1?F<??F0??A/<C@><<<-.<EB//:00;G0/:GCD-@.9.C/9-9../0;/..9....9B?--9.--.9-/;F/BBBB9B9/BBFB//;;BF//;;FFB//;9/.9.9:////BBF9/9//./://;;/;;B/FB/BBBF/9//99--@9
@M05620:37:000000000-D9766:1:1101:15965:12262 1:N:0:76
AGTGCCAGCTCTCAATCGCACAGGGGACCCAGGGCCTGGCCCCTCCATCCAGAAAACCTATGACCTCACCCGCTACCTGGAGCACCAACTCCGCAGCTTGGCTGGGACCTATGTGAGTATCCAGCGTAGGAATCTGGGAGTTGGGGAGGAGTGAGGAGTTGGGGAAAGACAGTCCTAACCGTGGAGGGTTCTGGTAAATGATGGGGTGAGGAGGGGCTCTTTGGCTCCCACCAGTCCCCCTGTCTGGTCTA
+
ABAAAFFFBFFFGGGGGGGGGGHHGGGGGGHHFGGGGGHHHHGHGGHHHHHHHHHHHGHHHHHHHHHHHHHGGEGGHHHHGGHHHHHHGHHHEGGGGHHHGHHGGGHHGHHHHHHHHHHHHHHHHGGGGGHHHHHHHHHGGHHHGGGGGGGHHHHHHGHHHHGGGGHHHHHHHHHHHHHHGGGGGGGGGGGGGGGGGGGGGGGGGGFFFFFFFFFF-@FFFFFFFFFFFFFFFFFFFFFFFFFFFFFFFFF
@M05620:37:000000000-D9766:1:1101:27337:12272 1:N:0:76
ACCACACCTTCTACAATGCGCTGCGTGTGGCTCCCGAGGAGCACCCCGTGCTGCTGACCGAGGCCCCCCTGAACCCCAAGGCCAACCGCGCGAAGATGAACCAAGGTGAGTGGCCCGCTACCTCTTCTGGTGGCCGCCTCCCTCCTTCCTGGCCTCCCGGCGCTGCGCCCTTTCTCACTGGTTCTCTCTTCTGCCGTTTTCCGTAGGACTCTCTTCTCTGCCCTGCGCCTCCTTTGGAACTCTGCAGGTTC
+
BBBABAB>FFFFGGGGGGBEFGGGGGGEHFHHH2BEFGG0EGFHHGG0BEGGHHHHHHH0EEGGGGGGGGGHHHHGGGFHGHHHHGGFGG/BFGGGHHGHHH0<>AG>1>FFCG<G@<A-ACGGHHCFHHFHGHGGGGGGGGGG.CFGFGGGGGGGG.CD-@;DAFFFFAFFFFFFFFFFFFFFFBB9BFFFFF/@DFFFFFFF9:DFFFFFFFF/BFBF/;./A.9-.9;AFFFFEFFFFFFFF9FFFF/
@M05620:37:000000000-D9766:1:1101:10246:12273 1:N:0:76
ACCACACCTTCTACAATGAGCTGCGTGTGGCTCCCGAGGAGCACCCCGTGCTGCTGACCGAGGCCCCCCTGAACCCCAAGGCCAACCGCGAGAAGATGCGGTGAGTGGCCCGCTACCTCTTCTGGTGGCCGCCTCCCTCCTTCCTGGCCTCCCGGCGCTGCGCCCTTTCTCACTGGTTCTCTCTTCTGCCGTTTTCCGTAGGACTCTCTTCTCTGACCTGAGTCTCCTTTGGAACTCTGCAGGTTCTAGAT
+
CCCDCCCCFFFFGGGGGGGGGGHHGGGGHGHHHGGGGGGGGHHHHGGGGGGGHHHHHHHGGGGGGGGGGGGHHHHGGGGHGHHHHGGGGGCGGGHHHH2/</>==FFGE0<-A@-CCGG<GHHFBHHGAFGGGCGHECHGG0F/FB/.;0CGA:--=:@FFF@FBB/::F00:0:/B00F0B::FFFFFEF..:E0090;A.BFFB:::FFFBFF00:0//;BB0BBFB0:/0:00000;0B.::0B0:0;
@M05620:37:000000000-D9766:1:1101:19730:12278 1:N:0:76
AGTGCCAGCTCTCAATCGCACAGGGGACCCAGGGCCTGGCCCCTCCATCCAGAAAACCTATGACCTCACCCGCTACCTGGAGCACCAACTCCGCAGCTTGGCTGGGACCTATGTGAGTATCCAGCGTAGGAATCTGGGAGTTGGGGAGGAGTGAGGAGTTGGGGAAAGACAGTCCTAACCGTGGAGGGTTCTGGTAAATGATGGGGTGAGGAGGGGCTCTTTGGCTCCCACCAGTCCCCCTGTCTGGTCTA
+
BCBCCFFFCFFFGGGGGGGGGGHHGGGGGGHHGGGGGGHHHHGHGGHGHHHHHHHHHGHHHHHHHHHHHHHGGGGGHHHHHGHHHHHHGHGHGGGGGHHHGHHGGGHHGHHHHHHHHDHHHHHHHGGGGGHHHHHHHHHGGHHHGGGGGGGHHHHHHGHHHHGGGGHHHHHHHHHHGHHHGGGGGGGG9AFGGGGGGHHGGGGGGDFFFFFFFFFFFFFFFHHFFFFFFFFFFFFFFFFFFFFFHFFFFFF
@M05620:37:000000000-D9766:1:1101:13386:12278 1:N:0:76
AGTGCCAGCTCTCAATCGCACAGGGGACCCAGGGCCTGGCCCCTCCATCCAGAAAACCTATGACCTCACCCGCTACCTGGAGCACCAACTCCGCAGCTTGGCTGGGACCTATGTGAGTATCCAGCGTAGGAATCTGGGAGTTGGGGAGGAGTGAGGAGTTGGGGAAAGACAGTCCTAACCGTGGAGGGTTCTGGTAAATGATGGGGTGAGGAGGGGCTCTTTGGCTCCCACCAGTCCCCCTGTCTGGTCTA
+
ABABAFFFBFFFGGGGGGCGGGHFFG?EGGHHFGEGAFHHHHGHGGGHHGCGGFCBFEHHHHFHGGHHHHGEGEEGHGDFBGHHGHHAGHFHGGGGGHHHGHHGGGHHGHHHGGHHHHHHHHHHHGGGGGHHHHHHHHHGGHHHGGGGGGGHHHHHHGHHHHGGGGHHGHHHHHHHHHHHGGGGGGGGGGGGGGFFGGGGGGGGGGFFFFFFFFFFFFFFFFFFFFFFFFFFFFFFFFFFFFFFFFFFFF/
@M05620:37:000000000-D9766:1:1101:14503:12291 1:N:0:76
AGTGCCAGCTCTCAATCGCACAGGGGACCCAGGGCCTGGCCCCTCCATCCAGAAAACCTATGACCTCACCCGCTACCTGGAGCACCAACTCCGCAGCTTGGCTGGGACCTATGTGAGTATCCAGCGTAGGAATCTGGGAGTTGGGGAGGAGTGAGGAGTTGGGGAAAGACAGTCCTAACCGTGGAGGGTTCTGGTAAATGATGGGGTGAGGAGGGGCTCTTTGGCTCCCACCAGTCCCCCTGTCTGGTCTA
+
ABBCBFFFBFFFGGGGGGFGGGHHGGGGGGHHGGGGGGHHHHGHGGHGHHHHHHHHHGHHHHHHHHHHHHGGGEGFHFHHFGHHHHHEGHHGGGGFGHHHGHHGGGHHGHHHHHHHHHHHHHHHHGEGGGHHHHHHHHHGGHHHGGFGGGGGHHHFHGHHHCCGGGGFHHHHHHHHHHHHGGGGGGGGGGGGGGGGGGGGHHHGGGFFFFFFFFFFFFFFFFHFFFFFEFFFFFFFFFFFFFFFHFFFFF:
@M05620:37:000000000-D9766:1:1101:24915:12318 1:N:0:76
AGTGCCAGCTCTCAATCGCACAGGGGACCCAGGGCCTGGCCCCTCCATCCAGAAAACCTATGACCTCACCCGCTACCTGGAGCACCAACTCCGCAGCTTGGCTGGGACCTATGTGAGTATCCAGCGTAGGAATCTGGGAGTTGGGGAGGAGTGAGGAGTTGGGGAAAGACAGTCCTAACCGTGGAGGGTTCTGGTAAATGATGGGGTGAGGAGGGGCTCTTTGGCTCCCACCAGTCCCCCTGTCTGGTCTA
+
ABBBBFFFBFFFFDFGGFFGGGFH2AEGGGHHGGGGGDHHHHGHGGHHHHHHGFHHHGHHHHGHHHHHHHHGGGGGHHHFHHGGHHFHGHHHGG?EGHHHGHHGGGHHGHHHHHHHHGHHHHHHHGEGGGHHHHHHHHHGDHHHGGGGGGGHHHHHHGHHHHGGGGHHGHHHHGHHHHHHGCEGGGGG;AFFGGFGGGGGGGGGGGFFFFFFFFFFFFFFFFFFFFFFFFFFFFFFFFFFFFFFFFFFFFF
@M05620:37:000000000-D9766:1:1101:15756:12323 1:N:0:76
ACCACACCTTCTACAATGAGCTGCGTGTGGCTCCCGAGGAGCACCCCGTGCTGCTGACCGAGGCCCCCCTGAACCCCAAGGCCAACCGCGAGAAGATGAACCCAGGTGAGTGGCCCGCTACCTCTTCTGGTGGCCGCCTCCCTCCTTCCTGGCCTCCCGGAGCTGCGCCCTTTCTCACTGGTTCTCTCTTCTGCCGTTTTCCGTAGGACTCTCTTCTCTGACCTGAGTCTCCTTTGGAACTCTGCAGGTTC
+
CCCBCCCCFFFFGGGGGGGGGGHHGGGGHEHHHGGGGGGGGHHHHGGGGGGGHHGHHHGGGGGGGGGGGGGHHHHGGGGHGHHHHGGGGGDGGGHHHHHFFHGGHGHH1GGHGGHHGGGGGHHHHHHHHHHHGHHGGGGGHGHHGGGGGGGGGGGGGGGG-CFGGGFFFFFFFFFFFFFFFFFFFFFFFFFFFFFFFFFFFFFFFFFFFFFFFFFFFFFFFFFFFBFFFFFFFFFFFFFFFFFFFFFFFF/
@M05620:37:000000000-D9766:1:1101:5821:12330 1:N:0:76
GAGGCTGCTTTGGAAGAAACTGACAAGCCAGGGACACAAGATCGGAAGAACACACCTCTGCACTCGAGTCACCTGAAGCTATCTCGTATGCCGTCTTCTGCTTGAAAAAAAAAAAAAAAGAAAAAAAAAAGAAAAAAAAAAGAGAGGAATAAAAAAAAAAAAAATATAGACAGAAGGCAAAAAAGAAAGAGATAATACGATAACAATGTATGAGACACAAGAAATCAAAAAAGCGTGTTAGAGTGCAGAGC
+
A3AB>AFB@DFDG4BBGGGGGGHABFBBBGFDFDBFCGGHHHFFF22A23BBF1E1BBBF3BBGB11BBBD5BBF33F33BD3D4BB?F3BBEEEH1BFG4BFBBGHHHGGFC/</<////0000-----.../:.-----..//.../00////--;------.///////////;...9/:-:E.9//////////.....////////////////:./9//;////.-;......///////://./
@M05620:37:000000000-D9766:1:1101:14824:12333 1:N:0:76
AGTGCCAGCTCTCAATCGCACAGGGGACCCAGGGCCTGGCCCCTCCATCCAGAAAACCTATGACCTCACCCGCTACCTGGAGCACCAACTCCGCAGCTTGGCTGGGACCTATGTGAGTATCCAGCGTAGGAATCTGGGAGTTGGGGAGGAGTGAGGAGTTGGGGAAAGACAGTCCTAACCGTGGAGGGTTCTGGTAAATGATGGGGTGAGGAGGGGCTCTTTGGCTCCCACCAGTCCCCCTGTCTGGTCTA
+
BCABBFFFCFFFGGGGGGGGGGHHGGGGGGHHDFGGGGHHHHGHGGHHHHHHHHHGHGHHGHHHHHHHHHHGGFGGHHEH2GHH1GFFGFGHGDEEGHHHGHHGGEHHGFHHHHHHHHHGHHHHHGGGCGHHHHHHHHHGGHHHCFFGGGGHHEHHHGHHHHGGGGHHHHGHFFFHHHHHGGGGFGGG?FGGGEFGGGGGGGGGGGFFFFFFF.@FFFFFFFFFFFFFFFFFFFFFFFFFFFFFFFFFFFB
@M05620:37:000000000-D9766:1:1101:23011:12338 1:N:0:76
AGTGCCAGCTCTCAATCGCACAGGGGACCCAGGGCCTGGCCCCTCCATCCAGAAAACCTATGACCTCACCCGCTACCTGGAGCACCAACTCCGCAGCTTGGCTGGGACCTATGTGAGTATCCAGCGTAGGAATCTGGGAGTTGGGGAGGAGTGAGGAGTTGGGGAAAGACAGTCCTAACCGTGGAGGGTTCTGGTAAATGATGGGGTGAGGAGGGGCTCTTTGGCTCCCACCAGTCCCCCTGTCTGGTCTA
+
AAAAAFFFCFFFGGGGGGGGGGHHGGGGGGHHGGGGGGHHHHGHGGHHHHHHHHHHHGHHHHHHHHHHHHHGGGGGHHHHHHHHHHHHGHHHGGGGGHHHGHHGGGHHGHHHHHGHHHHHHHHHGGBFGGHHHGHHHHGGEHHHGGGGGGGHHHHHHGHHHFFGGGHHHHHHHHHHHHHHGGGGGGGG.CGGGGGGGGGGGGGGGGFFFFFFFFFFFFFFFFFFFFFFFFFFFFFFFFFFFFFFFFFFFFB
@M05620:37:000000000-D9766:1:1101:10064:12346 1:N:0:76
AGTGCCAGCTCTCAATCGCACAGGGGACCCAGGGCCTGGCCCCTCCATCCAGAAAACCTATGACCTCACCCGCTACCTGGAGCACCAACTCCGCAGCTTGGCTGGGACCTATGTGAGTATCCAGCGTAGGAATCTGGGAGTTGGGGAGGAGTGAGGAGTTGGGGAAAGACAGTCCTAACCGTGGAGGGTTCTGGTAAATGATGGGGTGAGGAGGGGCTCTTTGGCTCCCACCAGTCCCCCTGTCTGGTCTA
+
AA>AA5DC3FFFFGGFFFGGGEHEFGEEEEAGCAE2AFH2AGE1EFHHDABFD33BBE3AFHFGHFHCG11>>>EEHFGHGGHH1FGCF3FEE>//>3B?/3BFDEHGEB?11BFHHGH1FH2GHC?BBFBG<1<1?0?/?<?GG?FGGD<<CH0<BEF<0<D-CEEF/C:/CGC000:CB9C-.;EB.;AFFGF0;B09BFFGGGABFF./A9-9--A9/BFFBFF.EF..9ABB/F.ABF9:FFFFFF;
@M05620:37:000000000-D9766:1:1101:7085:12371 1:N:0:76
ACCACACCTTCTACAATGAGCTGCGTGTGGCTCCCGAGGAGCACCCCGTGCTGCTGACCGAGGCCCCCCTGAACCCCAAGGCCAACCGCGAGAAGATGAGGTGAGTGGCCCGCTACCTCTTCTGGTGGCCGCCTCCCTCCTTCCTGGCCTCCCGGAGCTGCGCCCTTTCTCCCTGGTTCTCTCTTCTGCCGTTTTCCGTAGGACTCTCTTCTCTGACCTGAGTCTCCTTTGGAACTCTGCAGGTTCTAGAT
+
AAA?AAAAFFFFGGGGGGG1GGHHGGGGHGGF1FGGFGGGCHHHHGGG/BEGGHGHHHHGGGGGGGGGGGGHHHHGGGGHAFHHHGGCGGGGGGHFHHHGHGHHHHHGGHHGGGCGHHHHHHHHHDGFHHGGGGGHGHHGHHHHFH/FGGGGGG@-AAGGGGGG@@FFFFF/FFFEBFFFFFFFFFFFFF@FFFFFFFF-AFFFFFFFFFFFFFFFFFFF/BFFFFFFFFFFEFFFFFBFFFFFFFFFFFB
@M05620:37:000000000-D9766:1:1101:18342:12382 1:N:0:76
AGTGCCAGCTCTCAATCGCACAGGGGACCCAGGGCCTGGCCCCTCCATCCAGAAAACCTATGACCTCACCCGCTACCTGGAGCACCAACTCCGCAGCTTGGCTGGGACCTATGTGAGTATCCAGCGTAGGAATCTGGGAGTTGGGGAGGAGTGAGGAGTTGGGGAAAGACAGTCCTAACCGTGGAGGGTTCTGGTAAATGATGGGGTGAGGAGGGGCTCTTTGGCTCCCACCAGTCCCCCTGTCTGGTCTA
+
ABAAAFFFCFFFGGGGGGGGGGHGGGGGGGHHGGGGGGHHHHGHGGHHHHHHHHGHHGHHH3GHHHHHHHHGGEFGHHHHHGHHHHHHGHHHEGGGGHHHGHHGGGHHGHHHHHHHHHHHHHHHHGGGGGHHHHHHHHGGGHHHGGGGGGGHHHHHHGHHHHGGGGHHHHHHHHHHHHHHGGGGGGGGGGGGGGGGGGGGGGGGGGFFFFFFFFFFFFFFFFFFFFFFFFFFFFFFFFFFFFFFFFFFFFB
@M05620:37:000000000-D9766:1:1101:18229:12385 1:N:0:76
[truncated: 1,472,570 more chars]
