# Supplementary material for: Fast but not furious: a streamlined selection method for genome-edited cells
Source: Life Sci Alliance. 2021 Apr 26;4(6):e202101051. doi: 10.26508/lsa.202101051 (PMC8127327; doi:10.26508/lsa.202101051)
Supplement: Supplementary file 1 [file LSA-2021-01051_Supplemental_Data_1.zip › SANGER and Deep Sequencing/ACTB/77_S77_L001_R1_001.fastq]

@M05620:37:000000000-D9766:1:1101:18415:2348 1:N:0:77
AGTGCCAGCTCTCAATCGCACAGGGGACCCAGGGCCTGGCCCCTCCATCCAGAAAACCTATGACCTCACCCGCTACCTGGAGCACCAACTCCGCAGCTTGGCTGGGACCTATGTGAGTATCCAGCGTAGGAATCTGGGAGTTGGGGAGGAGTGAGGAGTTGGGGAAAGACAGTCCTAACCGTGGAGGGTTCTGGTAAATGATGGGGTGAGGAGGGGCTCTTTGGCTCCCACCAGTCCCCCTGTCTGGTCTA
+
AA>>AFFFBFFFFEGGFFGAEAGAFF2EAAFGAEG22FHCCG?GGGFHH1FD33F2EEHG5A5FGAFCGHHE0/>EGHDG2?GHAG11E3B3/>///33B??3FAGGED223D?GHFHFGFG32F/?/<A2@GDGG1G0FEFHB/-<-C<CCCDFABEC<GBCCEFGFFEGGHHFHHB/:-;9?DED-;C.CFFFCCFGF0FFFGFAAAA?F?DADB-E/BFFF9FFFFFFFEF9B/FFDFFFFEFBFFF;
@M05620:37:000000000-D9766:1:1101:16932:2470 1:N:0:77
GAGGCTGCTTTGGAAGAAACTCATAGATTACTGCAACAGTTCCCCCTGGACCTGGAAAAGTTTCTTGCCTGGCTTACAGAAGCTGAAACAACTTCCCCTGAGATAATACCGGCTACTAGCCGTCAGGACAGGCTAATAGCCGACTACACGGGCGTAACAGAGCTGATGAAACAATGGCAAGTAAGTCCGGCCTTTCCGCTTTAGAACTCTTGTGGCTCCAATTGACAAATTCTCAGCATTTGTACTAATAA
+
>1>11>C111B1FB1B1FCEGGHFHHGFHFFFGF1GFHHHHGFGGCFEGGFFGGFBAECGFFHHFHGBBBGGHHHEFEGHHHGHGFFHGHGHBDFHGFFGHHDGFFHHHBEE/>/B1B100??/?/0B/BFA/0B1GFH1B?<>>B@GF//>/><<C<1<>GGFHHHGHHFHB<0DGGHGGGBGG:C::@C-.:;BBABEFEF00;CF0BBC0;.9.9.CBFFGGF/9BFF/B/F//;:BFF9BB///;;;
@M05620:37:000000000-D9766:1:1101:16921:2485 1:N:0:77
GAGGCTGCTTTGGAAGAAACTCATAGATTACTGCAACAGTTCCCCCTGGACCTGGAAAAGTTTCTTGCCTGGCTTACAGAAGCTGAAACAACTGCCCCTGAGATCCTACCGGTTGCTACCCGTCCGGAAAGGCTCCTCACCGCCTCACCGGGCGTCACCGAGCTGATGACACCCTGGCAAGGCAGTCCGGCCTTTCCGCTTTAGCACTCTTGTGGCTCCAATTGACCAATTCTCAGCATTTGTACTTGTAA
+
>>?ABBFBFFFFGGGBFGGGGGHHHHHHHBGGHH4BGHFDFGHHHGGF2BGHHHFHHB2BBHHHGHFHHHHHHHG3GGHDGHHGG3FGHCGHGFGHA111BEBH33B4B?E@/?/??4???EE<E////<BF?2?F?B2<<?/B<C1/0?/@DC>A<.0<--<EGBG:G0C:.../;G/0=..;A/;9.;--;C9FFE.99.00BB/BB//9/9.E.BAF//B/B:9999/:BB/;/FF//9;FFF/9F/:
@M05620:37:000000000-D9766:1:1101:14245:2502 1:N:0:77
AGTGCCAGCTCTCAATCGCACAGGGGACCCAGGGCCTGGCCCCTCCATCCAGAAAACCTATGACCTCACCCGCTACCTGGAGCACCAACTCCGCAGCTTGGCTGGGACCTATGTGAGTATCCAGCGTAGGAATCTGGGAGTTGGGGAGGAGTGAGGAGTTGGGGAAAGACAGTCCTAACCGTGGAGGGTTCTGGTAAATGATGGGGTGAGGAGGGGCTCTTTGGCTCCCACCAGTCCCCCTGTCTGGTCTA
+
BBBCBFFFBFFFGFGGGFFGEGHHGEGGGGHHGGGGGGHHFHGHGGHHHGGH3GHHGGHFGFDHHHHHHHHEGGGGHHHHHGGFFHCGGFGHGEEEG3GHGFGFGGHHGHHHHHHHHGHFHHHGHFCDGGHHHHHHGHHGEHHHGGGGGGGGHHHHHGHFHHGGGGHHHHHHFHGFHHHHGEEGGGGG;CFGGG9FGGGGGFGGGGFFFFFFFFFFFDEFFFFFFFFFFFFFEFFFFFFFFFFFFFFFFFF
@M05620:37:000000000-D9766:1:1101:19929:2574 1:N:0:77
AGTGCCAGCTCTCAATCGCACAGGGGACCCAGGGCCTGGCCCCTCCATCCAGAAAACCTATGACCTCACCCGCTACCTGGAGCACCAACTCCGCAGCTTGGCTGGGACCTATGTGAGTATCCAGCGTAGGAATCTGGGAGTTGGGGAGGAGTGAGGAGTTGGGGAAAGACAGTCCTAACCGTGGAGGGTTCTGGTAAATGATGGGGTGAGGAGGGGCTCTTTGGCTCCCACCAGTCCCCCTGTCTGGTCTA
+
ABBBBFFFBFFFGGGGGGGGGGHHGGGGGGHHGGGGGGHHHHGHGGHHHHHHHHHHHGHHHHHHHHGHHHHGGGGGHHHHHHHHHHHHGHHHGGGGGHHHGHHGGGHHGHHHHHHHHHHHHHHHHGGGGGHHHHHHHHHGGHHHGGGGGGGHHHHHHGHHHHGGGGHHHHHHHHHHHHHHGGGGGGGGCFFGGGFGGGGGGGGGGGFFFFFFFFFFFFFFFFFFFFFFFFFFFFFFFFFFFFFFFFFFFFF
@M05620:37:000000000-D9766:1:1101:17798:2633 1:N:0:77
AGTGCCAGCTCTCAATCGCACAGGGGACCCAGGGCCTGGCCCCTCCATCCAGAAAACCTATGACCTCACCCGCTACCTGGAGCACCAACTCCGCAGCTTGGCTGGGACCTATGTGAGTATCCAGCGTAGGAATCTGGGAGTTGGGGAGGAGTGAGGAGTTGGGGAAAGACAGTCCTAACCGTGGAGGGTTCTGGTAAATGATGGGGTGAGGAGGGGCTCTTTGGCTCCCACCAGTCCCCCTGTCTGGTCTA
+
>A3>A5DFBFFFCGGGFFGAE?G4FEAEFEHHCEG?AFG22GEFGGGHHCGGFBCAFGHCEGDHHFGGHHHEE/>FHHFG2BGG1GA1EBGGAE/>>33BEGHGGGHHGFHGH2BFHGHHHHFHHGGF@FHHHHHHHFHGGHHHGGGGGDEFGFBGGGHGHGCCGGHGBHGFH00<CHHHGGGGEGG?:.;FGG9CFGFFGFGGEGDBEFFFFF?>BBFFFF/FFFFEFFFFFFFFBBEABFFFFFB99B9
@M05620:37:000000000-D9766:1:1101:13720:2660 1:N:0:77
AGTGCCAGCTCTCAATCGCACAGGGGACCCAGGGCCTGGCCCCTCCATCCAGAGAACCTATGACCTCACCCGCTACCTGGAGCACCAACTCCGCAGCGTGGCTGGGACCTATGTGAGTATCCAGCGTAGGAATCTGGGAGTTGGGGAGGAGTGAGGAGTTGGGGAAAGACAGTCCTAACCGTGGAGGGTTCTGGTAAATGATGGGGTGAGGAGGGGCTCTTTGGCTCCCACCAGTCCCCCTGGCTGGTCTA
+
1AAAABFFAF@DAFGFG1FAAEAA0AEEFGHHGGAEFAF0BGGFGGEH101BG/ABAFGHHFBGCH1@FGCEGG?EHEG>GGHF0EGHGGHHGAEGG/?EGGHCECHHG01<G>2>DG2>@DGFGC?EGG1G1<GFFCFF/FGHGCFCCGCCF0GC<<</<CCAECHHHHHHHEGFF09A?;;9AEB@.C.9CF;;9FFBBFF/;999A--/AB@;@?EFFFFFFF/A?FFF?AFB/BEF-A-9;E-BBBB
@M05620:37:000000000-D9766:1:1101:13358:2750 1:N:0:77
AGTGCCAGCTCTCCATCGCACAGGGGACCCAGGCCCTGGCCCCTCCATCCAGAAAACCTATGACCTCACCCGCTACCTGGAGCACCCACTCCGCAGCTTGGCTGGGACCTATGTGAGTATCCAGCGCAGGAATCTGGGTGTTGGCGAGGAGTGCGGCCTTGGCGAAAGCCAGTCCTAACCGTGGAGGGTTCTGGCAAATGACGGGGTGAGGAGGGGCTCTTTCGCTCCCACCAGTCCCCCTGTCTGGTCTA
+
>>>>>DD11BFFGAGFAE11E0GCF0000A0AA0BA/BFGAHGCGGF1BA1B1FG0FFG1ABAGHDB1GCC>E>>EHDFG0BFHHHA/EF0B>E?@/0>0/F1/?EF0/011FB22B1>1BF>1<B/<>@/?1FGHGF0?<<<C1--<-<=/<0<---:::C/----;/;/9FFFFG0:.AE?99.9-;AFFFF/-/9;///;--@9-999/-9@-9-9//9/--9--;-;BAFFEBF-A--;9//;/;B/
@M05620:37:000000000-D9766:1:1101:10445:2819 1:N:0:77
AGTGCCAGCTCTCCATCGCACAGGGGACCCAGGGCGTGGCCCCTCCATCCAGAAAACCTATGACCTCACCCGCTACCTGGGGCACCCGCTCCGCAGCTTGGCTGGGACCTATGTGAGTATCCAGCGTAGGAATCTGGGCGTTGGGGCGGCGTGAGGAGTTGGGGAAAGACAGTCCTAACCGTGGAGGGTTCTGGTAAATGATGGGGTGAGGAGGGGCTCTTTGGCTCCCACCAGTCCCCCTGTCTGGTCTA
+
>A>>>BFFBFFFGGGFBAE2E2FAF22AE2BF2BE2AEEGHHGHGGHHHAGGFFH2BEHFF@DGHDBGHHH/E/>>GHBB1/EEGGE/>@E//E/E<F?BCGHGGGGFEGGHHGHFFHHHHHDDHGD/>E<1<GHHHE.-ADFHFC.@D-;AB.;A9DFFFFFF9..;/B/;FFFFB/FFFFFF.;?DFFFFFFFBFFFFFFFFFFDFEFF/ADFFFFFFFFFFFFFFFFFFFFFFFFFFFFFFFFFFFF/
@M05620:37:000000000-D9766:1:1101:15085:2844 1:N:0:77
AGTGCCAGCTCTCAATCGCACAGGGGACCCAGGGCCTGGCCCCTCCATCCAGAAAACCTATGACCTCACCCGCTACCTGGAGCACCAACTCCGCAGCTTGGCTGGGACCTATGTGAGTATCCAGCGTAGGAATCTGGGAGTTGGGGAGGAGTGAGGAGTTGGGGAAAGACAGTCCTAACCGTGGAGGGTTCTGGTAAATGATGGGGTGAGGAGGGGCTCTTTGGCTCCCACCAGTCCCCCTGTCTGGTCTA
+
BBAABFFFBFFFGGGGGGGGGGHGGGGGGGHHGGGGGGHHHHGHGGHHHHHHGHHHHGHHHHHHHHHHHHHGGEGGHHHHGHHHHHHHGHHHGGGGGHFHGGHGGGHHGHHHHHHHHHHHHHHGHGEGGGHHHHHHHHHGGHHHGGGGGGFGHHHHHGHHHHGGGGHHHFHHHHHHHHHHGGEGFCEFEGGGGGCFFGGGGGGGGGFFFFFFFFFFFFFFFFFFFFFFFFFFFFFFFFFFFFFFFFFFFFF
@M05620:37:000000000-D9766:1:1101:11964:2857 1:N:0:77
GAGGGTGCTTTGGAAGAAACTCATAGATTACTGCAACAGTTCACTCTGGACCTGGAAAAGTTTCTTGCCTGGATTAAAGAAGCTGAAAAAACTGCCAATGATCTCCTACAGGATGCTCCCAGTAAGGAAAGGCTCCTAGAAGACTCCAAGTGAGTAAAAGAGCTGATGAAACAATGGCAAGGAAGTTAGGGATGTCCGCTTTAGCCCTCTTGTGTATCCAATGGAAAAATTCTCATACTTTGTAGGTGAAA
+
>1>>11>ADBBD111B111ABB1B331FD1A3DF11B0B1D22D2ABAEAB00FF0110F1D22DDFB1B1/BDB11DDBA0A1B111B0//@B1BF1FFH212BFB1BBBBB1B011B/0BB1>>B1BBBB/<0/<BFFEBF01111BB1121121BFB?001@F@1211<0<1?<<01//0<?<1=100<<.1>=.-.<.=0</</C/0=<:/<0000:://0;0/.;/00;9000;000000000000
@M05620:37:000000000-D9766:1:1101:15047:2922 1:N:0:77
AGTGCCAGCTCTCAATCGCACAGGGGACCCAGGGCCTGGCCCCTCCATCCAGAAAACCTATGACCTCACCCGCTACCTGGAGCACCAACTCCGCAGCTTGGCTGGGACCTATGTGAGTATCCAGCGTAGGAATCTGGGAGTTGGGGAGGAGTGAGGAGTTGGGGAAAGACAGTCCTAACCGTGGAGGGTTCTGGTAAATGATGGGGTGAGGAGGGGCTCTTTGGCTCCCACCAGTCCCCCTGTCTGGTCTA
+
AA>AAFFFBFFFGGGGGGGGGCHFGGEGGGHHGGGGGGHHHHGHGGHHHHHHHHGHHGHHHHHHHFHFHHHGG>EFFHHHGHHFHGHHGHHHEGGGGHHHGHHGGGHHGHHHHHHHHHHHHHHHHGEGGGHHHHHHHHHGGHHHGGGGGGGGHHHHHGHHHHGGGGHHHHHHHHHHHHHHGGGGGGGGEGGGGGFFGGGGGGGGGGFFFFFFFFFFFFFFFFFFFFFFFFFFFFFFFFFFFFFFFFFFFFF
@M05620:37:000000000-D9766:1:1101:16490:3047 1:N:0:77
GAGGCTGCTTTGGAAGAAACTCATAGATTACTGCAACAGTTCCCCCTGGACCTGGAAAAGTTTCTTGCCTGGCTTACAGAAGCTGAAACAACTGCCAATGCGATCGTACCGGCTGCTACCCATACGGACCGGCTACACGCCAACTCCCCGAAAGACACCGCGAAGATGACACACTGGCACGACCGACAGGCCTTTCCGCTTTAGGACTCTTGTAACTCCACTAGACCTATTCTGCGCATTTGTACTTGAAA
+
AAAAAAFAFFFFFBGGFCF4BBBFEFDGHFHHFHHBFGHFHHHHHGGGFBGFGGHBBFHHBDFHH5DBGHHHHFGHHHGDBFHGFG3BFCF?BBBFFGFG3EEA1/?1?1E/>>EGHHFG03BBGF/?//<<B/?F1@/<//>??GG//>-->.0></.-A@<-=.;0;:CCG./;/./;C.9---9--.:;F/BB/AD..AFF/;FFFFFB9//;;//;B/////;/;;BBF/99--AAFFBF/BFF//:
@M05620:37:000000000-D9766:1:1101:16958:3063 1:N:0:77
GAGCCTGTAGTGGCCGAACGTTATATTAGAACCGAAAAGTGCCCCCTTGAACGGGGAAATGGGCTAGCCGGTAGTACAAATACTGACTCACTCGGAAAACCGATATTCCAGGCTGCTACCCTTGCGGGTTGGCACCTATCCTCATACCAGGGAGTACATGAGATGCTGCCACCCTTGCCTATCCGTCAGGCCTTTTCGCTGTAGCACTCTTGTGGATACACTTGCACCAATCTTTGCACTTGTACTTGTAA
+
>11>1BB133BBA1A11A00A0B0D2222121000//ABBDBBBAAA0B11B0AB/A//11100B0B@B///>/B@22BB111BBB1111111>///<00//////B2B2BB/B0/@1@FFGH@1<///<<<F11.011>/000<<=<0<CA..CBC00<::0;0:;C0.:;GCG//990009:9.;..//99/F0;9A.:;/;//;99BB/;9-///:9BB/;9/;B--9/B///9;/;/;/B/B9BF/;
@M05620:37:000000000-D9766:1:1101:19544:3098 1:N:0:77
ACCGCACCTTCTAAAACGACCCGCGGATGCCTGCCCCGGAGCCCCCCGTCCGTCTAACCGTGACCTCCCTGACTCCCAGGAGCACCAACTACGACCCTTGCTACCGGTACGGCCGGGCTCCTAGCCGACTCCCAGGGCGTTCCCGCGCTGCTGACCCGATGGCCAGTAAGTCTGGCATTTCCGCTTTCGCACTGTTGTGGATCCAATTGAACACTTCTCAGCGTTTCTACTTGGAACTGACGAGCCCTCGA
+
>>1>>11>BFFF33F11AE0E0E0EE/E/ABGDEH//EE//>?FFG>E>/?//>B/BGFE>//?BBFEFHHGFE>FGBFF/FGG0?<?C0FF////<0<<<1<10/---...-------;:/:0;/C@?-.;./0..;9--./0.;---9-;9BBB-----9-/9-//9/;;///:-//B/;99B-:/---9-/;9/;-9:F/-/99B////99//9:BF//---;/9/BF////;9////-9----9--;
@M05620:37:000000000-D9766:1:1101:12926:3265 1:N:0:77
AGTGCCAGCTCTCAATCGCACAGGGGACCCAGGGCCTGGCCCCTCCATCCAGAAAACCTATGACCTCACCCGCTACCTGGAGCACCAACTCCGCAGCTTGGCTGGGACCTATGTGAGTATCCAGCGTAGGAATCTGGGAGTTGGGGAGGAGTGAGGAGTTGGGGAAAGACAGTCCTAACCGTGGAGGGTTCTGGTAAATGATGGGGTGAGGAGGGGCTCTTTGGCTCCCACCAGTCCCCCTGTCTGGTCTA
+
>>>>AF1@AF@3BFG3EAFG?EFHFGGC0EHHFEE/A/FC0FEHGGFF1ABB101BF/0FGH2GED@FHHHGG>/>GHHAGFH>0>BGE0FFE/EE/0BGGHHGCCHHGCHHHBGGHHHGHFHHGCEGGCHHHGHB1GFFGHHECG>CCECF.=0GGGGHHBCGGGHHGHHHFHHHHHHEGGEGGGGGEGGGGGBFGGGGGGGGGGF@FFFFFF@?-;EFF/;BFFFFFFFFFFFFFFFF?FFFFFFFFFF
@M05620:37:000000000-D9766:1:1101:22798:3342 1:N:0:77
AGTGCCAGCTCTCAATCGCACAGGGGACCCAGGGCCTGGCCCCTCCATCCAGAAAACCTATGACCTCACCCGCTACCTGGAGCACCAACTCCGCAGCTTGGCTGGGACCTATGTGAGTATCCAGCGTAGGAATCTGGGAGTTGGGGAGGAGTGAGGAGTTGGGGAAAGACAGTCCTAACCGTGGAGGGTTCTGGTAAATGATGGGGTGAGGAGGGGCTCTTTGGCTCCCACCAGTCCCCCTGTCTGGTCTA
+
AA>AAFFFAFFFG1FG1FGCE0G0FA0EEEHHAEEE/FGAFHGHGGHHHEHHEGFFHEHHFGFHGAFGHHHCG/EEHHGH0EGHHHG/E0GF/?EECFFGEFHGGGHHGHHGGHHHHHHHHHHHHGGGGGHHHHHHHHCFGHHHGGACGCEGHHHHHGHHHHGGGGHHHHHHHHHHHHHHGGEGGGGGGGFGGGGGGGGGGGGGGGF@FFFFBF@@@@FFFFFFFFFFFFFFFFFFFFFF?FFFFFFFFF9
@M05620:37:000000000-D9766:1:1101:13253:3353 1:N:0:77
AGTGCCAGCTCTCAATCGCACAGGGGACCCAGGGCCTGGCCCCTCCATCCAGAAAACCTATGACCTCACCCGCTACCTGGAGCACCAACTCCGCAGCTTGGCTGGGACCTATGTGAGGATCAGGCGTAGGAATCTGGGGGTTGGGGGGGAGTGAGGAGTTGGGGTAAGACAGTCGTAACCGCGGAGGGCTCTGGTAAATGATGGGCCGAGGAGGCGCTCTGTGCCTCCCACCACTCTCCCTGTCTGGGCTA
+
A1>>AFB11CFFGGGGFGEFECHEFEGEEE00A0EEEFHHEGG/EFCGFF1F101BBE0AFHFHHHF1G0>>E@>EH@FHFGHHHHHGGHHHGGGGEFGFA0<F/EFHGHC11222101<001@0</</C1?FF1110//--<---------9/9;/9-/;/9---///;F-9/-;---;--;--9;9--9;9////9/;////-------9-;--;@AE/B//;//---9A--/B//;9-;F//9/-99-
@M05620:37:000000000-D9766:1:1101:18661:3471 1:N:0:77
ACCACACCTTCTACAATGAGCTGCGTGTGGCTCCCGAGGAGCACCCCGTGCTGCTGACCGAGGCCCCCCTGAACCCCAAGGCCAACCGCGAGAAGATGCCCAGGTGGATGGCCCCCCTCCTCCTCCGGTGGCCCCCCCCCCCCCTCCCGGCCCTCCGGCACCTCCCCCTTTTTCCATGGTTTCCCCCTTTGCCCTTTTCCGTCAGCACTCCCTTCCTGCACCTGAGCATCTTTGGAAGTTCTCCAGTTCCA
+
AACCCCCCFFFFGGGGGGGGGGHHGGGGHGHHHGGGGGGGGHHHHGGGGGGGHHHHHHHGGGGGGGGGGGGHHHHGGGGHGHHHHGGGGGGGGGHHHH2?G2/=1?=/11?0?G--<-..///<//.<:-C.C.-:-9;@--;-@AA..@-99.;A.----./:..:A-.000/0000;::.000/.;.000:00:;F0:.:...00:0//.:0//000/://///000;0;FBB0:/00:000000:000
@M05620:37:000000000-D9766:1:1101:10624:3552 1:N:0:77
AGTGCCAGCTCTCAATCGCACAGGGGACCCAGGGCCTGGCCCCTCCATCCAGAAAACCTATGACCTCACCCGCTACCTGGAGCACCAACTCCGCAGCTTGGCTGGGACCTATGTGAGTATCCAGCGTAGGAATCTGGGAGTTGGGGAGGAGTGAGGAGTTGGGGAAAGACAGTCCTAACCGTGGAGGGTTCTGGTAAATGATGGGGTGAGGAGGGGCTCTTTGGCTCCCACCAGTCCCCCTGTCTGGTCTA
+
ABAABFFFBFFFGGGGGGGGGCHCGGGGGGHHGGGGGGHHHHGHGGHHHHHHGHGHHGHHHHHHHGHHHHHGGGGGHHHHHHHHHHHHGHHHGGGGGHHHGHHGGGGHGHHGHHHHHHHHHHHHHGGDFGFFHHHHHHHGGHHHGC.@GGEFFFHHHGHHHHGGGDHHHHHHHHHHHFHHGGGGAEDGGGGGGGF0FFGGFFFGGGA=.FFFFFFFFFFFFFFFFFFFFFFFFFFFFFFFFFFFFFFFFFF
@M05620:37:000000000-D9766:1:1101:22055:3554 1:N:0:77
GAGGCTGCTTTGGAAGAACCTCATAGACCACTGGCACAGTCTCGCCATCCCCTACACCTGTTCTCTCGCCCGCTGACTGCAGCATGAACTCCTGCCCCTGTCTTGAACCAATGTAAGCATCAAGCGCAGCAATTTGGGAGTTGGGGGGGAGTGAGGACTTTGCTAAAAAAAGGCCAAACACGGGAGGGCTCTGGTCACTATCACTCTTGTGGAGGGCCCTGAGGAACCCACAGCTCTTCCTCTCTTCCCTG
+
A1>A>AB>1BBBGFBFAEFFGGFBG3G1B001B0AB1B01A1D00A//AB//0/0B0000DF22DDAA/ABA>E>/BBBBGH10B11B11BB@B10?/?F11@@12B1/0/112>2211B11111?/<</0011221///<011///;-;-A-:/-9-///////B///9@--9----------;;>---;:/;B//9B///////;///;-/----99;----/--9---9--/////;//9///;;-//
@M05620:37:000000000-D9766:1:1101:19881:3671 1:N:0:77
AGTGCCAGCTCTCAATCGCACAGGGGACCCAGGGCCTGGCCCCTCCATCCAGAAAACCTATGACCTCACCCGCTACCTGGAGCACCAACTCCGCAGCTTGGCTGGGACCTATGTGAGTATCCAGCGTAGGAATCTGGGAGTTGGGGAGGAGTGAGGAGTTGGGGAAAGACAGTCCTAACCGTGGAGGGTTCTGGTAAATGATGGGGTGAGGAGGGGCTCTTTGGCTCCCACCAGTCCCCCTGTCTGGTCTA
+
ABBBBFFFCFFFGGGGGGGGGGHGGGGGGGHHGGGGGGHHHHGHGGHHGHHHHHHHHGHHHHHHHHGHHHHFGFFGHHGGHHGHHHHGGHHHGGGGGHHHGHHGGGHHGHHHHHHHHHHHHHHHHGDGGGHHHHHHHHHGGHHHGGGGGGGHHHHHHGHHHHGGGGHGHHHHHHHHHHHHGGGGGGGGEFGGGGFGGGGGGGGGGGFFFFFFFFFFFFFFFFFFFFFFFFFFFFFFFFFFFFFFFFFFFFF
@M05620:37:000000000-D9766:1:1101:13788:3751 1:N:0:77
AGTGCCAGCTCTCCATCGCACAGGGGACCCAGGGCCTGGCCCCTCCATCCAGAAAACCTATGACCTCACCCGCTACCTGGAGCACCCACTCCGCAGCTTGGCTGGGACCTATGTGAGTATCCAGCGTAGGAATCTGGGAGTTGGGGAGGAGTGAGGAGTTGGGGAAAGACAGTCCTAACCGTGGAGGGTTCTGGTAAATGATGGGGTGAGGAGGGGCTCTTTGGCTCCCACCAGTCCCCCTGTCTGGTCTA
+
>A>>>DFFBFFFG4FDBEA2E2FAF22AABFHABEAFFHHFHGHGGGHGFEGEHFBFGHHEAEHHDBGHHHEG/>EHH@B2?FGHH1?EGHB>E?E>??BAFHFGGHHGHHFGGHGHHHHHHHHHGBECGGHHGHHHH0FEGHHGG.AG<CCF0<GCEHHDGGGE::C:GHGHHHHHHGGGGGG9CEGCFFFGGFFFGFGGGGGGFDBFFFBFFBBBBFFFFFFF/BEEBFFFFFEFFFFBFFFFFFFFFB
@M05620:37:000000000-D9766:1:1101:12419:3763 1:N:0:77
AGTGCCAGCTCTCAATCGCACAGGGGACCCAGGGCCTGGCCCCTCCATCCAGAAAACCTATGACCTCACCCGCTACCTGGAGCACCAACTCCGCAGCTTGGCTGGGACCTATGTGAGTATCCAGCGTAGGAATCTGGGAGTTGGGGAGGAGTGAGGAGTTGGGGAAAGACAGTCCTAACCGTGGAGGGTTCTGGTAAATGATGGGGTGAGGAGGGGCTCTTTGGCTCCCACCAGTCCCCCTGTCTGGTCTA
+
CCBCCFFFDFFFGGGGGGGGGGHHGGGGGGHGGGGGGGHHHHGHGGHHHHHHHHHHHGHHHHHHHHHHHHHGGGGGHHHHHHHHHHHHGHHHGGGGGHHHGHHGGGHHGHHHHHHHHHHHHHHHHGGGGGHHHHHHHHHGGHHHGGFGGGGHHHHHHGHHHHGGGGHHHHHHHHHHHHHHGGEGGGGGCGGGGGFGGGGGHGGGGGFFFFFFFFFFFFFFFHHFFFFFFFFFFFFFFFFFFFFFHFFFFFF
@M05620:37:000000000-D9766:1:1101:18763:3809 1:N:0:77
AGTGCCAGCTCTCAATCGCACAGGGGACCCAGGGCCTGGCCCCTCCATCCAGAAAACCTATGACCTCACCCGCTACCTGGAGCACCAACTCCGCAGCTTGGCTGGGACCTATGTGAGTATCCAGCGTAGGAATCTGGGAGTTGGGGAGGAGTGAGGAGTTGGGGAAAGACAGTCCTAACCGTGGAGGGTTCTGGTAAATGATGGGGTGAGGAGGGGCTCTTTGGCTCCCACCAGTCCCCCTGTCTGGTCTA
+
ABBBAFFFCFFFGGGGGGGGGGHHGGGGGGFHGGGFFGHHHHGHGGHHHHHHHHHHHGHHHHHHHHGHHHHGGGGGHHHHHHHGHHHHGHHHGGGEGCGGGHHGGGFHGEHFHHFHHGFHHHGFGCDDFFHHHHFHHHHGGEGHGGGGFFE<CBGHH?CCGHGGGGGFHHFGGHHGHHHHGECDGGGF;:FGFGCFGGGGGGGGGGFCFFFFFFAFFAFFFFFFFFFEFFFFFFFFFF.A=AFFFFF9B9;
@M05620:37:000000000-D9766:1:1101:8908:3811 1:N:0:77
GAGGCTGCTTTGGAAGAAACTCATAGATTACTGCAACAGTTCCCCCTGGACCTGGAAAAGTTTCTTGCCTGGCTTACAGAAGCTGAAACAACTGCCAATGTACAAGATTATACCCGAAGGAAACGGCTCATAGAAGCCTAACCGAGAGAAAAAGAGCAGATAACACAATGGACAGTAAGACCGGCCTCTCCGCTTTAGCACTCTTGTGGATCACATAAAAACATTCTCAGCATTTGTTCTTATAACTCACA
+
AABBAAFAFFFFGGGGFGGGGGGHGHHHHHHHHHGHHHHHHHHHHGGGHHHHHHHGBEHHFHHHHHHHHHHHHHHEGGGHHHGHHFFGG??FGHHHHHHHHGGG4BGHH4E4BGHC////0B3B//>>E3FG44BB3BFG220</<<//@F<@A/<F1<011?<?FC/<1111<.>=FF1<0<-<-../:GDGF?FHGGHHHHGG0C9E009.90900;;B.90;900;09;FFB0C/CBB//:9B//;;/
@M05620:37:000000000-D9766:1:1101:18737:3868 1:N:0:77
GAGGCTGCTTTGGAAGAAACTCATAGATTACTGCAACAGTTCCCCCTGGACCTGGAAAAGTTTCTTGCCTGGCTTACAGAAGCTGAAACAACTGCCAATGAGATACTACAGGCTACTACCAGTCAGGAAAGGCTACTAGACGCCTACCCGGGAGAAAACGCGATGATGAAACCCTGGCAAATCAGTCCGGCATTTCCGCTTTAGCACTCTTGAGGCTACACTTGAACAATTCTCAGCATTAGTACTTGTAA
+
AABCCBFBFFFFGGGGGGGGGGHHHHHHHHHHHHHHHHHFGHHHHGGGHHHHHHHHHHHHFHHHHHHHHHHHHHHHHHHHHHHHHHHHHHGHB3BBGHHH3GHHHHHHHHHHCG3BBG4F33B?F32BBBGHHHBH3BDFEE<D0/B???DGGG/@?F0</D-DGHH1=FGH0.<CGHGH.=<0DDHH.;;-;CGHHGGDFGGFFFGGGGGG0;FE.0;;/00:;;FFGGGFGGFFFBB00:;FFF00;:B
@M05620:37:000000000-D9766:1:1101:18004:3950 1:N:0:77
AGTGCCAGCTCTCAATCGCACAGGGGACCCAGGGCCTGGCCCCTCCATCCAGAAAACCTATGACCTCACCCGCTACCTGGAGCACCAACTCCGCAGCTTGGCTGGGACCTATGTGAGTATCCAGCGTAGGAATCTGGGAGTTGGGGAGGAGTGAGGAGTTGGGGAAAGACAGTCCTAACCGTGGAGGGTTCTGGTAAATGATGGGGTGAGGAGGGGCTCTTTGGCTCCCACCAGTCCCCCTGTCTGGTCTA
+
AAABBFFFBFFFGGGGGGGGECHAFGGGGGHHGGGGDFHHHHGHGGHHGHHHGHHHHGEHHHHHHHHHHHHGGGG/GHHHHHHEF?GHGHHHGGFGGHHHGHHGGGHHGHHHHHHHHHFHHFFHFDGGGGHHHHHHGFGFAHHHGGGGGGCFCFHHHGHHHHGCGGHGHHHHHFHHHHHHGACDFGGG;AFGGGFGGGGGGGGGGGFFEFFFDFFFFFFFFFFFFFEFFFFFFFFFFFFDFFFFFFFFBFF
@M05620:37:000000000-D9766:1:1101:17986:3952 1:N:0:77
AGTGCCAGCTCTCAATCGCACAGGGGACCCAGGGCCTGGCCCCTCCAGCCAGAAAACCTATGACCTCACCCGCTACCTGGAGCACCAACTCCGCAGCTTGGCTGGGAACTATGTGAGTATCCAGCGCAGGAATCTGGGAGTTGGGGAGGAGTGAGGAGTTGGGGAAAGACAGTCCTAACCGTGGAGGGGTCTGGTAAATGATGGGGTGAGGAGGGGCTATTTGGCTACCACCAGTCCCCCTGTCTGGTATA
+
AAAAAFF@1FFFGGGGGG11EAGFGGG?EFFEF0EG/FGH0GGCEGH1BFFG0GFHHGH1FEAGHHHHHCCFGGGGHFHHHHHGHHHHGG1FEEE>EFHHA0<//<01?1F22>F2112BFBGDC///>//<?<1<1<0??<=B?@.@C.</<0<C0<//<:--..;G/C/:GHFGFGF.9EA99.9--9.CF9CF/9/B9//BF-9--;9B--;----///;/;//--//-9-/9;/---:/9FFB//9B
@M05620:37:000000000-D9766:1:1101:21053:4064 1:N:0:77
AGTGCCAGCTCTCAATCGCACAGGGGACCCAGGGCCTGGCCCCTCCATCCAGAAAACCTATGACCTCACCCGCTACCTGGAGCACCAACTCCGCAGCTTGGCTGGGACCTATGTGAGTATCCAGCGTAGGAATCTGGGAGTTGGGGAGGAGTGAGGAGTTGGGGAAAGACAGTCCTAACCGTGGAGGGTTCTGGTAAATGATGGGGTGAGGAGGGGCTCTTTGGCTCCCACCAGTCCCCCTGTCTGGTCTA
+
BCABCFFFDFFFGGGGGGGGGGHHGGGGGGHHGGGGGGHHHHGHGGHHHHHHHHHHHGHHHHHHHHHHHHHGGGGGHHHHHHHHHHHHGHHHGGGGGGHHGHHGGGHHGHHHHHHHHHHHHHHHHGGGGGHHHHHHHHHGGHHHGGGGGGGHHHHHHGHHHHGGGGHHHHHHHHHHHHHHGDEGGGGGEGGGGGGGGGGGGGGGGGFFFFFFFFFFFFFFFFFFFFFFFFFFFFFFFFFFFFFFFFFFFFB
@M05620:37:000000000-D9766:1:1101:8548:4140 1:N:0:77
AGTGCCAGCTCTCAATCGCACAGGGGACCCAGGGCCTGGCCCCTCCATCCAGAAAACCTATGACCTCACCCGCTACCTGGAGCACCAACTCCGCAGCTTGGCTGGGACCTATGTGAGTATCCAGCGTAGGAATCTGGGAGTTGGGGAGGAGTGAGGAGTTGGGGAAAGACAGTCCTAACCGTGGAGGGTTCTGGTAAATGATGGGGTGAGGAGGGGCTCTTTGGCTCCCACCAGTCCCCCTGTCTGGTCTA
+
AA3AAFFFBFFFGGGCFFCCEAGGDGEGGEHHGGG2AFHAEHGHGGHHHGHGEBGCHGHHHHFHHHHHHHHCEEEEHHFG?FGGAGH1E3FB/>/EE3GG?FHGGGHHGGHHFGHHHHFHHHHHHGDDFGGHHGHHHHGFFHHHGGEGFDGHFBFGHDGHHHGGGGHHHHHHHHHHHHHHADEGGGGGC?FGGGFGGGGGGFFGGGFFEFFFFFFFFAFFFFFFFFFFFFFDFFFFFFFFFFFFFFFFFFB
@M05620:37:000000000-D9766:1:1101:21818:4241 1:N:0:77
ACCACACGTCGTAACTCAAGTCACATGAAGCTATCTCGTACGCCTTCTTCTGCGTGACCAAAAAAAAGAACAGAGAAGGCGAATGGTAAAGGTTAGACATGTCCCAGCAAGAAAATAAGAAAGAAAAGCCAGAAACAAGAAAAAAAGAAGATATAATAGAACAACGGTGAGCAGAGATCAAAGAAAACAGAGTAAGAGATGCGCCTGTGAAGACAAAATAAGAACATACGACAAGATTGGAATTGAAAGCA
+
AAAAAAADBA1>ABAGF1BBAB3DADBB1BBFGHHBBBAE0ABE0BBFHHHHG/BBAFFFHAA/A>///00>0000100//>/>11122>21>B101B111>2B1110000000011111101<00@00<0000100/<<?000--..0010=000=000=0//.--.:../0//;/000<00/./:/.///0000;0/000-.;..900000//---//////:////----9--/9/-///////////
@M05620:37:000000000-D9766:1:1101:20366:4245 1:N:0:77
GAGGCTGCTTTGGAAGAAACTCATAGATTACTGCAACAGTTCCCCCTGGACCTGGAAAAGTTTCTTGCCTGGCTTACAGAAGCTGAAACAACTGCCAATGTACAGGATGCTACCCGTAAGGACAGGCTCCTGGAAGACTGCAAGTGAGTAAAAGAGCGGATGAAACAATGGCAAGTAAGGCAGGCATGTCCGCGTTCTCACTCGGGTCGATTCAATTGAATAATTGTCAGTATTTTTATTTGTAACTGACA
+
AAAAAAFBFFFFGFFFFGGGGGHHHHHGGFHHHHFGGHHHHHGHHGGGHGGHHHHFFBFHFGHHHHGFFHHHHHHEFGHHHHHGHFGHHHHHH3BG3B3B444DF31BBB343BFF1EF0F302??/BBF?3BB33BFF322DB33DBB3??G3/2<//></?F<10?11F0FGGF=GH1>G.-.<0.=00.<-:-..;0:0;..-;--;.009;990=00;9;909;0000;;C09.000;;/;B;//;/
@M05620:37:000000000-D9766:1:1101:13092:4254 1:N:0:77
AGTGCCAGCTCTCAATCGCACAGGGGACCCAGGGCCTGGCCCCTCCATCCAGAAAACCTATGACCTCACCCGCTACCTGGAGCACCAACTCCGCAGCTTGGCTGGGACCTATGTGAGTATCCAGCGTAGGAATCTGGGAGTTGGGGAGGAGTGAGGAGTTGGGGAAAGACAGTCCTAACCGTGGAGGGTTCTGGTAAATGATGGGGTGAGGAGGGGCTCTTTGGCTCCCACCAGTCCCCCTGTCTGGTCTA
+
AA>ABFFFBFFFEGGGGEGFEGGEEGEGAEHHGGGDEEHC2FEHGGFGEHHFFB3BGFFHGHFHHHFHHHHGGEEGHFGEEGGECGHFACGHGGFFGHHHGHHGGGHHGHHHHHHHHHHHHHHHHGCEGGHHHHHHHHHGEHHHFGGGGGGHHHHGHGCGGHGGGGHHHHHHHHHHHHHHGGEGGGGG:FFGGGFGGGGGGGGGGGFFFFFFFFFFFFFFFFFFFFFFFFFFFFFFFFFFFFFFFFFFFFF
@M05620:37:000000000-D9766:1:1101:20134:4403 1:N:0:77
AGTGCCAGCTCTCAATCGCACAGGGGACCCAGGGCCTGGCCCCTCCATCCAGAAAACCTATGACCTCACCCGCTACCTGGAGCACCAACTCCGCAGCTTGGCTGGGACCTATGTGAGTATCCAGCGTAGGAATCTGGGAGTTGGGGAGGAGTGAGGAGTTGGGGAAAGACAGTCCTAACCGTGGAGGGTTCTGGTAAATGATGGGGTGAGGAGGGGCTCTTTGGCTCCCACCAGTCCCCCTGTCTGGTCTA
+
>AAABFFFCFFFGGGGGFGGGGHHGGGGGGHHGGGGAFHFHHGHGGGHHHHHHHHHHGHHHHGHHHHHHHHGGGGGHHHHHHHHHHHHGHHHGGGGGGHHGHHFGFGHGHHGHFHFHGHGHFHHHGGGGGHFHHHHHHHGGHHHGGGGGGGHHFHHHGHHHHGGGGHHHHHGHHHHHHHHGEECGGGGCFGGGGFGGGGGGFGGGGFFFFFFFFFFFCFFFFEFFBFFFFFFFFFFFFFFAFFFFFFFFFF
@M05620:37:000000000-D9766:1:1101:14811:4413 1:N:0:77
GAGGCTGCTTTGGAAGAAACTCATAGATTACTGCAACAGTTCCCCCTGGACCTGGAAAAGTTTCTTGCCTGGCTTACAGAAGCTGCAACAACTGCCAATGAGACTATCCGGAAGGCAAGCCTTCCGGAAGAGCCCATCGCAGCAAAACAGGGCGTCAAAGAGTTGCTGACAAGCTAGCCAGTCCGTCTGGACTATCCGCTTTAGCCCACTTGAGCAACCACTAGCACAATTCTTCGCAATTGAACATGTAA
+
A3ABB?FBFFFFGGGGGBGGBF4GGDGHHHHHHHH4F2B5DDGHHEAFABGBGF2FG32BADFDFGGFHHHHHHB3BGHHGHHBC3BFGBGHFFFHGEHHH333BB@@F?E1>1?/0B//??3B3/>EE<0000?/00?//?/00100<@///<>/?<F100>1>1111<>1..<0</<0<GBH?<C;;/0.0/00;:.:D.000/;..;FF000;/.;.;//;C00//0;00;0;9D..;F///////;/
@M05620:37:000000000-D9766:1:1101:19504:4417 1:N:0:77
AGTGCCAGCTCTCAATCGCACAGGGGACCCAGGGCCTGGCCCCTCCATCCAGAAAACCTATGACCTCACCCGCTACCTGGAGCACCAACTCCGCAGCTTGGCTGGGACCTATGTGAGTATCCAGCGTAGGAATCTGGGAGTTGGGGAGGAGTGAGGAGTTGGGGAAAGACAGTCCTAACCGTGGAGGGTTCTGGTAAATGATGGGGTGAGGAGGGGCTCTTTGGCTCCCACCAGTCCCCCTGTCTGGTCTA
+
>1>>AF1C?FFFG1FDGFAEEEHAFGEGFGHHCEEGGGHGHHGHGGHHHHFGGCGHFGFHHHHHHHHFHHHGGEGGHHHHEGHHHHHHGHHHGGGGGHHF?GHGGGFHGHHHHHHHHHHHHHHHHGGGGGHHHHHHHHHGCHFHGGFCCGGGHGHGGGHHHFGGEGEHFHGHHHHHBGGHGGEGAEBGE.CFFGCFFGGGFGFGGGF@FFFFFF@?@@FBBFFFEFFFFFFFFFFFFFFF@FFFFFFFFF/
@M05620:37:000000000-D9766:1:1101:24478:4438 1:N:0:77
AGTGCCAGCTCTCAATCGCACAGGGGACCCAGGGCCTGGCCCCTCCATCCAGAAAACCTATGACCTCACCCGCTACCTGGAGCACCAACTCCGCAGCTTGGCTGGGACCTATGTGAGTATCCAGCGTAGGAATCTGGGAGTTGGGGAGGAGTGAGGAGTTGGGGAAAGACAGTCCTAACCGTGGAGGGTTCTGGTAAATGATGGGGTGAGGAGGGGCTCTTTGGCTCCCACCAGTCCCCCTGTCTGGTCTA
+
CCCCCFFFDFFFGGGGGGGGGGHCFEGGEGHHGGGGGGHHCHGHGGHHHGHHHHHHHGHHHHGHHHHHHHHGGGGGHHHHHGHHHHHHGGHHGGGGGHHHGHHFFGGH/FGHHHHHHHHFGHHHHG<EDGHFHHHHGHHGGHHHGGGGGGFHHHHHHGHH0<<CGGHHHHHHGHHHHHHHGCFGGGGA;CFGGG;FGGGGGGGGGGFFFFFFFFFFFCFFEFBFF0;AFFFFFFFFFFFFFEFFF0BFFBB
@M05620:37:000000000-D9766:1:1101:17999:4493 1:N:0:77
AGTGCCAGCTCTCAATCGCACAGGGGACCCAGGGCCTGGCCCCTCCATCCAGAAAACCTATGACCTCACCCGCTACCTGGAGCACCAACTCCGCAGCTTGGCTGGGACCAATGTGAGTATCCAGCGTAGGAATCTGGGAGTTGGGGAGGAGTGAGGAGTTGGGGAAAGACAGTCCTAACCGTGGAGGGTTCTGGTAAATGATGGGGTGAGGAGGGGCTCTTTGGCTCCCACCAGTCCCCCTGTCTGGTCTA
+
AAAABFFFCFFFGGGGGGGGGGHGGGGGGGHHGGGGFFHHAHGHGGHHFGHHHGFHHGGHHGFHHHEHHHHGGFGGHHGGHHGGGHGHGGHHGGGEGGHHGFH///BFG/?FGHHGGG3BFDFFHG/ED/GHHHHHHHGGAGHHGGGGGG.=GFHHHGFHHHGGGGHHHHHHGHHHHHHGFCEDGGGG:FGGGGCGGGGGGGGGGFFFAFAFFFF-@@EFFFFFFFFFFFFFFFFFBBEFFFFFFF/;BFF
@M05620:37:000000000-D9766:1:1101:22669:4513 1:N:0:77
AGTGCCAGCTCTCAATCGCACAGGGGACCCAGGGCCTGGCCCCTCCATCCAGAAAACCTATGACCTCACCCGCTACCTGGAGCACCAACTCCGCAGCTTGGCTGGGACCTATGTGAGTATCCAGCGTAGGAATCTGGGAGTTGGGGAGGAGTGAGGAGTTGGGGAAAGACAGTCCTAACCGTGGAGGGTTCTGGTAAATGATGGGGTGAGGAGGGGCTCTTTGGCTCCCACCAGTCCCCCTGTCTGGTCTA
+
AA>>AFFFBFFFG4FFEFFAECHCG2BEGFHHAEEEFFHHHHGHGGHHHGHHHHHGHFHHFFFHHFHHHHHGG>EEHHGGBFGHHHCFEHHG>ECEEHGGGGHGGGHHGHHHHGHHHHHHHHHHHGGDGGHHHHHHHHAFGHHHGG.CGECFFDGHCGHHHHGGFDHGHHHHHHHHHHHHGGEFEGGGDGGGFGFFFGGGGGGGGGFFFFFEFFFFFFFFFFFFFFFFFFFFFFFFFFFDFFFFFFFFFFB
@M05620:37:000000000-D9766:1:1101:22938:4526 1:N:0:77
AGTGCCAGCTCTCAATCGCACAGGGGACCCAGGGCCTGGCCCCTCCATCCAGAAAACCTATGACCTCACCCGCTACCTGGAGCACCAACTCCGCAGCTTGGCTGGGACCTATGTGAGTATCCAGCGTAGGAATCTGGGAGTTGGGGAGGAGTGAGGAGTTGGGGAAAGACAGTCCTAACCGTGGAGGGTTCTGGTAAATGATGGGGTGAGGAGGGGCTCTTTGGCTCCCACCAGTCCCCCTGTCTGGTCTA
+
BBBBBFFFBFFFGGGGGGGCG?GHGEGGGGHHGGGGGGGHHHGHGGHHHHHHHHHHHGHHHHHHHHHHHHHGGGGGHGHGHGHFHHHHGHHHGGEGGFHHGHGGGGHHGHHHHHHGHHHHHHHHGGEGGGFFHGHHHHHGEHHHGGFGGGEHHHHHHGHHHGGGGGHHHHGHHGHHHHHHGFCGGGGGEGGGGGGGGGGGGGGGGGFBFFFFFFBBBBFFFFFFFFFFFFFFFFFFFFEDBFFFFFBF:9;
@M05620:37:000000000-D9766:1:1101:7581:4537 1:N:0:77
GAGGCTGCTTTGGAAGAAACTCCTAGATTACTGCAACAGTTCCCCCTGGACCTGGAAAAGTTTCTTGCCTGGCTTACAGAAGCTGAAACAACTGCCAATGAGCTCCTACATGATGCTCCCCGTAAGGAAATGCTCCTAGAAGACTCCAAGGGAGTAAAAGAGCTGATGAAACAATGGCAAGTAAGTCAGGCATTTCCTCTTTAGCACTCTTGTGGATCCAATTGACCAATTCTCATCATTTGTACTTGTAA
+
AAABBBFAFFFFGGGGEBFGFG4BBBGHHHHGHHG4B2A5DBGHHGGF22FFGFFHFFHFFGHFHHHFHHHHHHFFGGHHHHHGHFDGHHHHHHHHEGHHGB3GGHH33B4B@GBFB331?>?EGF333B33BFHE33BF3B?F3BBB2BFD/B/@2@22/FFHHHH<GHHDC<1<10?G/=<>>1><100.1<1>11000===D0<<CFDD=<CFH;/0;0:0;00/;C;<0<G0;0;C0;;90FFC00;
@M05620:37:000000000-D9766:1:1101:7563:4554 1:N:0:77
GAGGCTGCTTTGGAAGAAACTCATAGATAACTGCAACAGGTCCCCCGGACCATGTAACCGTTGCTTGCCTGGCTTACAGCAGCTGGAACAACTGCCCCTGTTATACAAAAGGCTACTACCCTGGAGGGGCGGCTCCTCGCCTCCTCGCGAGGCATCGAGGCGCTGAAACAACGCTAACCAGGCCAGCAGGCCTTTCCTCATTAGCACTGTGGTTGCTCTAGTTGACCAATTAGCCGCATTTCTACTTCTAA
+
ABBBBBFBFFFFGGGGGFGGGE4DD5BD6D4DGFFGH22233BA2A2A2AA13DDF5AAABA11BD313BFH1FHHFHH3FGHHB2BFH1BFG3BF1FFF334FF4433B3//B3B3BB??30/00///</<<CD<1CD-<.CG/<.---=-9.0;./.--A-;@F//;/9.--..././.9.;........///;//////;//;/;/;/;...;9B/////;/;//.;/F/;/.-9.;//://:F//9/
@M05620:37:000000000-D9766:1:1101:12249:4558 1:N:0:77
AGTGCCAGCTCTCAATCGCACAGGGGACCCAGGGCCTGGCCCCTCCATCCAGAAAACCTATGACCTCACCCGCTACCTGGAGCACCAACTCCGCAGCTTGGCTGGGACCTATGTGAGTATCCAGCGTAGGAATCTGGGAGTTGGGGAGGAGTGAGGAGTTGGGGAAAGACAGTCCTAACCGTGGAGGGTTCTGGTAAATGATGGGGTGAGGAGGGGCTCTTTGGCTCCCACCAGTCCCCCTGTCTGGTCTA
+
AAAABFFFBFFFFGGGGGGGGGHHGGGGGGHHGGGGGFHHHHGHGGGHFHHHGFFHHGFHHHGHHHFHHHHGGGCGHHHGHHGECGHHGGHHGGGGGHHHGHHGGGHHGHHHHHGHHHHHHHHHHGEGGGHHHHHHHHHGAHHHGGGGGGGGHHHHHGHHFGGGGGHHHHHHHFHHHHHHGGEGGGGGEGGGGGFGGGGGGGGGGGFFFFFFFFFFFFFFFFFFFEFFEFFFFFFFFFFFFFFFFFFFFFF
@M05620:37:000000000-D9766:1:1101:22081:4568 1:N:0:77
AGTGCCAGCTCTCAATCGCACAGGGGACCCAGGGCCTGGCCCCTCCATCCAGAAAACCTATGACCTCACCCGCTACCTGGAGCACCAACTCCGCAGCTTGGCTGGGACCTATGTGAGTATCCAGCGTAGGAATCTGGGAGTTGGGGAGGAGTGAGGAGTTGGGGAAAGACAGTCCTAACCGTGGAGGGGTCTGGTAAATGATGGGGTGAGGAGGGGCTCTTTGGCTCCCACCAGTCCCCCTGTCTGGTCTA
+
3A>AAFFFBFFFGGGGGGGGCEHHFGGE2EEDGDGG2CFC2FECGGFDAGFE333BFEF3FGBGGH3GH11>EE>EH3GFGHH11FGHGGFHGCG@E3GGE33F//G0/B?3?FB333?BG33?F///>A2>FDDFDC<<E0<1<-FC-C.GH0<CGGH/=G--C.::GB/:;C0;00/:@999.9.--;.9:CCFGGG09909..A999.BF.9-->AFB////BF.A...;.:/BF.9-;9B//9////
@M05620:37:000000000-D9766:1:1101:12875:4576 1:N:0:77
ACCACACCTTCTACAATGAGCTGCGTGTGGCTCCCGAGGAGCACCCCGTGCTGCTGACCGAGGCCCCCCTGAACCCCAAGTCCAACCGCGAGTGGAGCGCCCCGCCAATTCCCCCCCTCCCCTCCCCGCCGCCGCCTCCCCCACCTCCGGCCCTCCCCAACTGCCTCCTTTTCTGCTTTGTCCTTTTTGAGCCGCTTTTCGTACCTGTCCTCCCCTCTCCATGCAGCACCCTTGGAACTCTATCGGCAGCG
+
AAAAABBBFCBBFGGGGGGGGGHHGEEEHGGAGFGGGGEFGGCGHGEEEDEGHHHHHHHGGGGGGGGGGEGHGHHGGGGHF3BF?FF/>/<></?G/2/></>/---<1>111<.---.:.;/.:.9-----9-:@..;A..9.9.9.9----.;A...99//////:.B;/////////:///99//-..999--9./;-9;..////////..9..:/;//////..9.;BF//;/9////:.99--.-
@M05620:37:000000000-D9766:1:1101:9229:4669 1:N:0:77
GAGGCTGCTTTGGAAGAAACTCATAGATTACTGCAACAGGTCCCCCTGACCCTGGAAAAGTTTCTTGCCTGGCTTACAGCAGCTGGAACAACTGCCACTGATATCCTACAGGATGTTAACCGCAAGGAAAGACTCCTAGAAGTGTCGACAGGAGGGAAAGCGCTTATGAAACAATGGCAATCAAACCATGCAGTTCCGCTTTAACAATCTTGTGGATCCAATTGTACAATTCGCAGCATTTGTACTTGTAA
+
BABBABFBFFFFGFGGGFFGGEFDF5BFBF4DF5BFFH2233B22BAB23B2BCGFE32BBDD55DD53BFHFHB3BGG3FGHHF2?FH2FHHEH333@B344@44@B3@331B33444BB>/>//?B?3B32BFH323B3?32BB??////0///?0?C0/>//.1>>1F<0<1<FGC<<00<00<<0</000=;G...;C0:=000:<0:00;00;/00;;00000;000.;;9-.900;00CBBB/;/
@M05620:37:000000000-D9766:1:1101:18852:4738 1:N:0:77
AGTGCCAGCTCTCAATCGCACAGGGGACCCAGGGCCTGGCCCCTCCATCCAGAAAACCTATGACCTCACCCGCTACCTGGAGCACCAACTCCGCAGCTTGGCTGGGACCTATGTGAGTATCCAGCGTAGGAATCTGGGAGTTGGGGAGGAGTGAGGAGTTGGGGAAAGACAGTCCTAACCGTGGAGGGTTCTGGTAAATGATGGGGTGAGGAGGGGCTCTTTGGCTCCCACCAGTCCCCCTGTCTGGTCTA
+
BCABBFFFCFFFGGGGGGGCGGHGGGGFGGHHFGGGGGHHHHGHGGHHHHHHHHHHHGHHHHHHHHHHHHHGGEGGHHHHGGHHHHGHGHHHEGGGGHHHGHHGGGHHGHHHHHHHHHHHHHHHHGGGGGHHHHHHHHHGGHHHGGGGGGGHHHHHHGHHHHGGGGHHHHHHHHHHHHHHGGGGGGGGCFGGGGFFGGGGGGGGGGFFFFFFFFFFFFFFFFFFFFFFFFFFFFFFFFFFFFFFFFFFFFF
@M05620:37:000000000-D9766:1:1101:13203:4837 1:N:0:77
AGTGCCAGCTCTCAATCGCACAGGGGACCCAGGGCCTGGCCCCTCCATCCAGAAAACCTATGACCTCACCCGCTACCTGGAGCACCAACTCCGCAGCTTGGCTGGGACCTATGTGAGTATCCAGCGTAGGAATCTGGGAGTTGGGGAGGAGTGAGGAGTTGGGGAAAGACAGTCCTAACCGTGGAGGGTTCTGGTAAATGATGGGGTGAGGAGGGGCTCTTTGGCTCCCACCAGTCCCCCTGTCTGGTCTA
+
>A>AAFFFBFFFGDGGGGGFEFHGGGGGGGHHFFGEGFHGHHGHGGHHHCHHHGHGHGHHHGHHHDGHHHHGGEEGHHHG?GHHGH1FEHHF?E?FEGBGGFHGGGHHGHHGHHHHGHHHHHHHHGACDDHHHHHHHHAFGGHHGG.ADCC<CDGHFDGHHFFGGDHHEHHHHHHHHHHHGGGG.;EGDFFGGGFGGFGFBFGGGGDFFFFFFFFFFAFFFFFEFFFFFFFFFFFFFFFFFFFFFFFBFFF
@M05620:37:000000000-D9766:1:1101:18129:4899 1:N:0:77
AGTGCCAGCTCTCAATCGCACAGGGGACCCAGGGCCTGGCCCCTCCATCCAGAAAACCTATGACCTCACCCGCTACCTGGAGCACCAACTCCGCAGCTTGGCTGGGACCTATGTGAGTATCCAGCGTAGGAATCTGGGAGTTGGGGAGGAGTGAGGAGTTGGGGAAAGACAGTCCTAACCGTGGAGGGTTCTGGTAAATGATGGGGTGAGGAGGGGCTCTTTGGCTCCCACCAGTCCCCCTGTCTGGTCTA
+
BBBBBFFFCFFFGGGGGGGGGGHHGGGGGGHHGGGGGGHHHHGHGGHGHHHHHHGHHGHHHHHHHHGHHHHGGGGGHHHHHHHHHHHHGHHHGGGGGHHHGHHGGGHHGHHHHHHHHHHHHHHHHGEGGGHHHHHHHHHGGHHHGGGGGGGHHHHHHGHHHHGGGGHHHHHHHHHHHHHHGGEGGGGGCFGGGGCFGGGGGGGGGGFFFFFFFFFFFFFFFFHFFFFFFFFFFFFFFFFFFFFFFFFFFFF
@M05620:37:000000000-D9766:1:1101:21373:4913 1:N:0:77
GCGGCTGCTTTGGAAGCAACTCATAGATTCCTGCCCCAGTTCCCCCTGGCCCTGGAAAAGTTTCTTGCCTGGCTTACAGAAGCTGAAACAACTGCCAATGAGATCCTACCGGCTGCTACCCGTCCGGAAAGGCTCCTCGACGCCTCCAAGGGCGTCACAGAGCTGATGAAACAATGGCACGTAAGTCCGGCATTTCCGCTTTAGCACTCTTGTGGATCCAATTGAACAATTCTCAGCATTTGTACTTGTAA
+
111>A>>>FFBBBFG111BFBFBFDDFHH3GHHH00BBEBDGHHHGAF/0FFGFAGH10BBHHHFGHHHHHHHHF1GHHGHHHGGFGHH>GHHHHH1@BGFDB11@BB1B>>/>/?E1B00?///</<>B0</1@FGG/</>//?C/>1<F..>C@A<=0</<0<0<DBGHG/;:G/CH0C.::.FGFG@@9A0;FGBGFEGFBFGFFFB9;FFFF/;-;9F/9;B/BFFFF/:BB///:////9///9//
@M05620:37:000000000-D9766:1:1101:21488:4920 1:N:0:77
AGTGCCAGCTCTCAATCGCACAGGGGACCCAGGGCCTGGCCCCTCCATCCAGAAAACCTATGACCTCACCCGCTACCTGGAGCACCAACTCCGCAGCTTGGCTGGGACCTATGTGAGTATCCAGCGTAGGAATCTGGGAGTTGGGGAGGAGTGAGGAGTTGGGGAAAGACAGTCCTAACCGTGGAGGGCTCTGGTAAATGATGGGGTGAGGAGGGGCGCTTTGGCTCCCACCAGTCCCCCTGTCTGGTCTA
+
AAAAAF1F@FFFEGGGGCGGEGEG0FEGC?GHGCE?F/GF0GGHGGHHFHHFFFBGGEHHHHGHHHHHHHHEEEGGHFFGFHHGFEGEG0FHGA/EE0GBEFE</EGEA0F1BBGGD1>FGHHEGC/C/CGGHBGHBBHEGHFG/?F@CCAGFDGGBC//=/<:CCH.CGHFHH0:CCFF@.;9.AC@.:.99BFBF00BFGEFEAA-EFFFB?;@;-99AFF/;BFAFF-AEAFBBF-9@EBFFF/FBBB
@M05620:37:000000000-D9766:1:1101:21393:4920 1:N:0:77
GAGGGTGCTTTGGAAGAAACTCATAGATTACTGCAACAGTTCCCCCTGGACCTGGAAAAGTTTCTTGCCTGGCTTACAGAAGCTGAAACAACTGCCAATGATATCCTACAGGATACTACAAGTAAGGAAAGTATCCTAGAAGACACCAAGAGAGTAAAAGAGCTGATGAAACAATGGCAACAAAGACAGGCATTTCCGCTTAACCACTCTTGAGGATCCAATTGAACAATTCTCAGCATTAATACCTATAA
+
>3>>3>>>B5B4B4AB4BBBFFGHHBDDF5BDDA44AFBDFBD3B2AA222BFGA2332BBDDDDBDB3BBA1BB33BBDBB3BB33B3B?BBFBB3BBBB4B4BBB@3B33?B3B4B4BFBB?4B3BBB044444?BB3EEC33????000?<B2BB21?0@11@@1@1@@0/1<F?G1/0/<00??<...<<<==CC.C.=0<<<CG00<00::/:/<0000;0:0/<00;;;0/0;0;0;0;0000;;
@M05620:37:000000000-D9766:1:1101:23857:4966 1:N:0:77
AGTGCCAGCTCTCAATCGCACAGGGGACCCAGGGCCTGGCCCCTCCATCCAGAAAACCTATGACCTCACCCGCTACCTGGAGCACCAACTCCGCAGCTTGGCTGGGACCTATGTGAGTATCCAGCGTAGGAATCTGGGAGTTGGGGAGGAGTGAGGAGTTGGGGAAAGACAGTCCTAACCGTGGAGGGTTCTGGTAAATGATGGGGTGAGGAGGGGCTCTTTGGCTCCCACCAGTCCCCCTGTCTGGTCTA
+
>AAAAFFFBFFFGGGGGFGCGGFHGEEGFFGHGEFGAFG2BGFHGGHHHG3F3GEBGGHHGF5GHHHFHHHEGGFGHHHGHGGGGHHHGCGHD?//>3FFE?FF/FFHGHFGHHHHHBDHHHHHHG<ECGHHGBGHFFHGGHHHGGGGGGFHFHHHHGGFBBCCCAGHHHHHHHHHHCCGCDGGG.:DCF?FGGGFBFFGGGGGGBF-AFFFFFFFD-EFFFFBFFFEFFADFF//BFFADFFFFF/BBFF
@M05620:37:000000000-D9766:1:1101:6767:4971 1:N:0:77
AGTGCCAGCTCTCCATCGCACAGGGGACCCAGGGCCTGGCCCCTCCATCCAGAAAACCTATGACCTCACCCGCTACCTGGAGCACCCACTCCGCAGCTTGGCTGGGACCTATGTGAGTATCCAGCGTAGGAATCTGGGCGTTGGGGCGGCGTGCGGCGTTGGGGACAGCCAGTCCTAACCGTGGCGGGTTCTGGTAAATGATGGGGTGAGGAGGGGCTCTTTGGCTCCCACCAGTCCCCCTGTCTGGTCTA
+
>A>>>DFCAFFFGEGBBAE2E2G4F22A2AFGAAB2AFGHFHGHGGFEG1EGF3F2BEHE5FFGHDBFGFF>E/>>GHBB2BBGHHG1?GFB>E/E>BBB?FCFGGH0?GBFHH33?FGHHH3@FCD/>E@2?GGGHF/ADDFH-<.<@-;;D.BF--;9@.@D.-.;.A9AFFFF/9BFFFFA-9@CFFFFFFBFFFFF/FFFFFDFAFE/ADACDFFFFF/FF/BEF.FF.A9FFFFFFEFFFFFFFF/
@M05620:37:000000000-D9766:1:1101:22504:5073 1:N:0:77
GAGGCTGCTTTGGAAGAAACTCATAGATTACTGCAACAGTTCCCCCTGGACCTGGAAAAGTTTCTTGCCTGGCTTACAGAAGCTGAAACAACTGCCAATGAGATACTACAGGCTGCTACCCGTCCGGAAAGGCTCCTAGACGCCTACCAGGGAGTAACAGCGATGATGAAACCATGGCAAGTCCGTCCGGCCTTTCCGCTTTAGCACTCTTGTGGCTACACTTGAACAATTCTCAGCATTTGTACTTGTAA
+
AABAABFBFFFFG4FGAGGBFGGGHHEHHDHHFHFBFHHGGHHHHGGGHGHHHHHBGHHHBHHHHFGHHHHGGGHHHHHHFGHHHF3@FGHHGHHHHHHHBGGHGHGBGFGHFH1?FFGH0/EG///?//BFGH0F2232BC@D0/@<2@FGAD/0?11?FCGHGBG1<1>F0.>>GH/<.0=0AGHD-;D-=GGGHGGGGGGGGGGGGGGGBFD..0;:/00;;:BCFGGGGG/:FFFF/;FFFF//;99
@M05620:37:000000000-D9766:1:1101:17332:5174 1:N:0:77
AGTGCCAGCTCTCAATCGCACAGGGGACCCAGGGCCTGGCCCCTCCATCCAGAAAACCTATGACCTCACCCGCTACCTGGAGCACCAACTCCGCAGCTTGGCTGGGACCTATGTGAGTATCCAGCGTAGGAATCTGGGAGTTGGGGAGGAGTGAGGAGTTGGGGAAAGACAGTCCTAACCGTGGAGGGTTCTGGTAAATGATGGGGTGAGGAGGGGCTCTTTGGCTCCCACCAGTCCCCCTGTCTGGTCTA
+
AA>>AFFFAFFFGGGGGFGCFGHHGGGG2FHHFEGEFFHH2GGHGGHHGHHHBGFHHGHHHGBGHGGHHHHGGEEGHHHGFGHHHHHHGGGFEECE>?BFEHHGGGHHGGHHHHHHFHHFFHHHGGGGGGHHHHHHHHHFEHGHGGGGGGEFGGGHHGHFHFGGGGHHHHHHHHHHHHHHGDEGGGGG;FFFFF;BFGGGGGGGGG;@EFFFFFFFFAFFBFFFFFFFFFFFFFFFFFFDFFFFFFFFFFF
@M05620:37:000000000-D9766:1:1101:15156:5249 1:N:0:77
AGTGCCAGCTCTCAATCGCACAGGGGACCCAGGGCCTGGCCCCTCCATCCAGAAAACCTATGACCTCACCCGCTACCTGGAGCACCAACTCCGCAGCTTGGCTGGGACCTATGTGAGTATCCAGCGTAGGAATCTGGGAGTTGGGGAGGAGTGAGGAGTTGGGGAAAGACAGTCCTAACCGTGGAGGGTTCTGGTAAATGATGGGGTGAGGAGGGGCTCTTTGGCTCCCACCAGTCCCCCTGTCTGGTCTA
+
AA>AAFFFAFFFGBGFDFGFGCHCGEFEEGHHFEFECFHHGHGGGGHHHHHHFHHHHGHFGGFHHFHHHHHGG>EEHHHGFFHHHHCFFFHHFGCCEGGGFHFGGGGCFHHGGH>GGHHHHHHHG@CEGGHHGHHHFHGGGHHFGGFGGGC>GDHFGGHHHFCGECHHFHHHHHHHHHHHGGEGFGGGGFGGGF;FGGGGGFFGGGF?FFFFFF;@@@FFFFFFEFFFEFFFFFFFFFFF@FFFFFFFFFB
@M05620:37:000000000-D9766:1:1101:13228:5384 1:N:0:77
AGTGCCAGCTCTCAATCGCACAGGGGACCCAGGGCCTGGCCCCTCCATCCAGAAAACCTATGACCTCACCCGCTACCTGGAGCACCAACTCCGCAGCTTGGCTGGGACCTATGTGAGTATCCAGCGTAGGAATCTGGGAGTTGGGGAGGAGTGAGGAGTTGGGGAAAGACAGTCCTAACCGTGGAGGGTTCTGGTAAATGATGGGGTGAGGAGGGGCTCTTTGGCTCCCACCAGTCCCCCTGTCTGGTCTA
+
CCBCCFFFDFFFGGGGGGGGGGHHGGGGGGHHGGGGGGHHHHGHGGHHHHHHHHHHHGHHHHHHHHHHHHHGGGGGHHHHHHHHHHHHGHHHGGGGGHHHGHHGGGHHGHHHHHHHHHHHHHHHHGGGGGHHHHHHHHHGGHHHGGGGGGGHHHHHHGHHHHGGGGHHHHHHHHHHHHHHGGGGGGGGCGGGGGFGGGGGGGHGGGFFFFFFFFFFFFFFFHFFFFFFFFFFFFFFFFFFFFFFFFFFFFF
@M05620:37:000000000-D9766:1:1101:13721:5392 1:N:0:77
AGTGCCAGCTCTCAATCGCACAGGGGACCCAGGGCCTGGCCCCTCCATCCAGAAAACCTATGACCTCACCCGCTACCTGGAGCACCAACTCCGCAGCTTGGCTGGGACCTATGTGAGTATCCAGCGTAGGAATCTGGGAGTTGGGGAGGAGTGAGGAGTTGGGGAAAGACAGTCCTAACCGTGGAGGGTTCTGGTAAATGATGGGGTGAGGAGGGGCTCTTTGGCTCCCACCAGTCCCCCTGTCTGGTCTA
+
ABAAAFFFCFFFGGGGGGGAF?FAFEGFGGHHFEGGGFHHHHGHGGHGHHHHHFHHHGHHHHHGHHGGGHHGGEEEHHHHGFGHHHHGFHHFEEEGGFHHGHHGGGHHGHHHHFHHHHHHGHFHHCCFGGHHHHHHGHHGGHHHGGGGGGGGHHHHHGHHHHFGGGHHHHHHHHHHHHHHGFEGGGGGEFGGGG;FGGGGGGGFGGFFFFFFFFFFFFFFFFFFFFFFFFFFFFFFFFFFFFFFFFFFFFF
@M05620:37:000000000-D9766:1:1101:13705:5407 1:N:0:77
AGGGCCAGCTCTCCATAGCACAGGGGACCCAGTGCATGGCCCCTCCATCCAGAAAACCTATGACCTCACCCGCCACCTGGAGCACCCACTCCGCAGCTTGGCTGGGACCTATGTGAGTATCCAGCGTAGGAATCTGGGCGTTGGGGCGGAGTGCGGAGTTGGGGAAAGACAGTCCTAACCGTGGAGGGTTCTGGTAAATGATGGGGTGAGGAGGGGCTCTTTGGCTCCCACCAGTCCCCCTGTCTGGTCTA
+
>111>>AAAFCFGFG13BB1F1FAF00AABAE1BF2DDFGFGGGGGFHHFFGGEE0BEGGB1FGHABBGHH/>/>?GG0BBBBBFGE/E0GB>E/E/BBBECGFCGFGEGGHGGDFHHHHGHHHHGGCCGGFHHHHHH/ACCCHCG.AC-;;C0AA-@CFGGGGA..C9FFFFFGGBFFF@FF@AEF@FFFFFFFFFFFFFFFFFFA@FFF/AB@@@<EFFFFFEFFEEFFFFFFFFFFF@FFFFFFFFFF
@M05620:37:000000000-D9766:1:1101:13722:5411 1:N:0:77
AGTGCCAGCTCTCAATCGCACAGGGGACCCAGGGCCTGGCCCCTCCATCCAGAAAACCTATGACCTCACCCGCTACCTGGAGCACCAACTCCGCAGCTTGGCTGGGACCTATGTGAGTATCCAGCGTAGGAATCTGGGAGTTGGGGAGGAGTGAGGAGTTGGGGAAAGACAGTCCTAACCGTGGAGGGTTCTGGTAAATGATGGGGTGAGGAGGGGCTCTTTGGCTCCCACCAGTCCCCCTGTCTGGTCTA
+
BBAABFFFCFFFGGGGGGGGGGHGGGGGGGHHGGGGGGHHHHGHGGHHHHHHHHHHHGHHHHHHHHHHHHHGGEFGHHHHHHHHHHHHGHHHGGGGGHGHGHHGGGHHGHHHHHHHHHHHHHHHHGGGGGHHHHHHHHHGGHHHGGGGGGFGHHHHHGHHHHGGGGHHHHHHHHHHHHHHGGGGGGGGCFGGGGCFGGGGGGGGGGFFFFFFFFFFFFFFFFFFFFFFFFFFFFFFFFFFFFFFFFFFFFB
@M05620:37:000000000-D9766:1:1101:15502:5413 1:N:0:77
GAGGCTGCTTTGGAAGAAACTGACAGGCCATGGCAAAACTTGCTTCAGGGCCCACGCATGAACCCCAACCACCTTAAGCAAGCTCAAATGCCGGCTTATGCTTGACAACAACCAGTAAGGAGTTGGCGAAAGACAGTCCAAACCATGAAGAGATATGATAAAAAATGGGGCAAGGAGGGACAATTCGCCTCCAACCAGTCCCCCCCTCTAGTATATAACCTGCCCATAGATCGGATTTGCAAACGCAAGAC
+
>>AAAAFAFFFFGGGF1FGGG1G1F1AFAA0BFB0B0F0B1DD111AD10BA///A///AA11//A/A/B//BG1@1F11B0BF111B21BBEEG//BBE12>FC11B/FG/?//B12>11/00>11<>>//0@00<1?1<1///1?1111?0<11111=<<11-<<<=..-<<E.:::.:.:000;.;..;//;=.9000:;C--9--///;/;/9/;//-;;A///////--;-9;;;9/B9;----;-
@M05620:37:000000000-D9766:1:1101:7050:5532 1:N:0:77
GAGGCTGCTTTGGAAGAAACTGATAAATAACTGACACAGGACCCGCTGACCAGGTCACCGTTCCTTGCCTGGCTTTCAGAAGCTGCCACACCTTCACCTGTACAGGATGATACCCGTAAGTCACGGCTCCTAGCCGCCTCCCCGGGCGTACCCGCGCTGATGACACACTGGCCCTTAAGTCCGGCCTTTCCGCTTTAGCCCTCTTGTGGCTCCCATTGAACCATTCTCAGCCTTTGTACTTGTAACTGCCA
+
BABABBFBFFFFGFGGGGGGG5F5D5BD6B4ADBFGFH2A22B2222A2ABA11B33BBEB122D5533BBA1?13BDG5D@FH331BF11BB3F3BBFGB44B431333B44B3?EEACBFDGGG/EE?B1FBFDDGGGHFGGGG/AC-AFHDGGGGG.<C:<:GHCFGEHHG.CF0FF;BEG?BFGGGGGGGGGFFFFFFEFFFFFFEFFFE.;BFFFFF.9BFFFFFF/BFFF9;FFFFBFF/;F/BF
@M05620:37:000000000-D9766:1:1101:22559:5551 1:N:0:77
GAGGCTGCTTTGGAAGAAACTCATAGATTACTGCAACAGTTCCCCCTGGACCTGGAAAAGTTTCTTGCCTGGCTTACAGAAGCTGAAACAACTGCCAATGAGATCCTACATGATGCTACCCGTAAGGAAATGCTCCTAGAAGACTCCAAGGGAGTAAAAGAGCTGATGAAACAATGGCAAGTAAGTCAGGCATTTCCGCTTTATCACTCTTGTGGATCCAATTGAACAATTCTCAGCATTTGTACTTGTAA
+
>3A>3>C>CBB4F4BBAGBBGFHHHFGFGBBBFB44AGBDGBABBEA2A2BBGGEBB32BBDFDDDDBABBBBFF3BBBDGF3BF33BBB1BBFFE3FBB33B4BBB@BB4B@4BB34B11?>>/B3BBB333?3?3BB?FFC3311B?1/??/<0@@21?0@11@11@1?F</1<<<0<??111<1<<<0.1<<>>EDFE.=0=D=DG0<D00::0;:<::00;;:0;<:0;;;0/0;0;0;;F0;0;;0
@M05620:37:000000000-D9766:1:1101:19128:5551 1:N:0:77
AGTGCCAGCTCTCAATCGCACAGGGGACCCAGGGCCTGGCCCCTCCATCCAGAAAACCTATGACCTCACCCGCTACCTGGAGCACCAACTCCGCAGCTTGGCTGGGACCTATGTGAGTATCCAGCGTAGGAATCTGGGAGTTGGGGAGGAGTGAGGAGTTGGGGAAAGACAGTCCTAACCGTGGAGGGTTCTGGTAAATGATGGGGTGAGGAGGGGCTCTTTGGCTCCCACCAGTCCCCCTGTCTGGTCTA
+
111>A@@FAFCDFGGAF1FFCGCG0EEGGAHHFGE?GAGFGHGHGGFHDEFFG01BGG0FGHHHHHFHHHHGGE@EHHHFGGHG>GHHG0GGEGGGEBGHGHHGGGHHGHHHHHHHHHHHHHHHHGCGGGHHHHHHBHHGGFHHGGGGGGGGHHHFHGHHHHGGGGHHHHHHHHHHHHHHGBEGGGGGAFGGGGCFGGGGGGGGGGF@FFFFFF@@@@FFFFFFFFFFFFFFFFFFFFFF@FFFFFFFFFF
@M05620:37:000000000-D9766:1:1101:19123:5571 1:N:0:77
AGTGCCAGCTCTCAATCGCACAGGGGACCCAGGGCCTGGCCCCTCCATCCAGAAAACCTATGACCTCACCCGCTACCTGGAGCACCAACTCCGCAGCTTGGCTGGGACCTATGTGAGTATCCAGCGTAGGAATCTGGGAGTTGGGGAGGAGTGAGGAGTTGGGGAAAGACAGTCCTAACCGTGGAGGGTTCTGGTAAATGATGGGGTGAGGAGGGGCTCTTTGGCTCCCACCAGTCCCCCTGTCTGGTCTA
+
>AAAAFFFAFFFG1BGG1F1A0B0AAEFGEGHGEFEFAGGHHGHGGFHHHFHGFFFGGGHHHFHFGGFHHHEGGEGHFGBFGG?E/>FEBGGEE/>E>GHGHHFECFHGGHHHHBGHFGHFHHHGGBEGGHHFFHHHHHFCBGHGGGGCGGHGHHHHEHHEHGGEGHFGHHHGGGHHHHH@9CAGEGG9FFFFGCFFGF0FFGGFGF@EFFFBB@@<?FFFFFEFFFFFFFBFFFFFFFB@FFFFFF9;B;
@M05620:37:000000000-D9766:1:1101:18751:5572 1:N:0:77
AGTGCCAGCTCTCAATCGCACAGGGGACCCAGGGCCTGGCCCCTCCATCCAGAAAACCTATGACCTCACCCGCTACCTGGAGCACCAACTCCGCAGCTTGGCTGGGACCTATGTGAGTATCCAGCGTAGGAATCTGGGAGTTGGGGAGGAGTGAGGAGTTGGGGAAAGACAGTCCTAACCGTGGAGGGTTCTGGTAAATGATGGGGTGAGGAGGGGCTCTTTGGCTCCCACCAGTCCCCCTGTCTGGTCTA
+
AB>AAFFFBFFFGFGGGGGGGGHGGCEEEFHHFEGFDFHHFHGFGGHHHHHHFHHHHGHCFGFHHGHHHFHGG@EGHHHHGGHHHHHHGHHHFGCEEGGGGGHGGGFHG2BFH3BFHGFHHHDHHGED<EFHHHHHHHFGGHHHGGAFG.C>GD<G<EGFHH-A.:CFHHHHH00CGHHHGDEGFGG?;9FGGGBBBGFGGGFFEGFFFFFFFF-@DFFFBF/FFFFFEFFAE.BF/BFBFFFFFFBF/B9
@M05620:37:000000000-D9766:1:1101:10169:5655 1:N:0:77
AGTGCCAGCTCTCAATCGCACAGGGGACCCAGGGCCTGGCCCCTCCATCCAGAAAACCTATGACCTCACCCGCTACCTGGAGCACCATCTCAGCAGCTGGTCTGGGACCTATGTGAGTATCCGGCGTCGGCATCTGGGTGTTGGGGCGGAGGGAGGAGTTGGGGGAAGGCCAGCCTAACCGGGGAGGGCTCTGGTAAAGAACGGGGTGAGGAGGGGCCCTTTGGCTCACTCCAGTCCCCCTGTCTGGTCTA
+
AA3AAFFFAFFFGGGGGFFGEGHHGGG2AEGCF2EE2AFFCHGDGGH5FHHHBFFHFGHBHDBGHHFHHF1EGGCFHHHHHHHAFGH3BB344B3BBGB03343?B00/B3334B44B4?42//<B////<>/0<F1F0.<<.>>A.-;A?--C.-C.F9F/----;;.9A...;.9/.;--99-9-;..;FF/B/9///.....-@BF..B..-----.9////;9/B/9.;//;//.;9./;9/F////
@M05620:37:000000000-D9766:1:1101:23501:5715 1:N:0:77
AGTGCCAGCTCTCAATCGCACAGGGGACCCAGGCCCTGGCCCCTCCATCCAGAAAACCTATGACCTCCCCCGCTACCTGGAGCACCAACTCCGCAGCTTGGCTGGGACCTATGTGAGTATCCAGCGTAGGAGTCTGGGAGTTGGGGAGGAGGGAGGAGTTGGGGAAAGACAGTCCTAACGGTGTAGGGCTCTGGTAAATGATGGGGTGAGGATGGGCTCTTTGGCTCCCACCAGTCCGCCTCTGTGGTCTA
+
>>AAABB1>CCFEFGGGAAFE0BFAAEAAE00B0BF/BB0AFE/EEE1BF1BAC1F0EA1F1AFFG1/B//>FGEEH1F0FGH?BFGHG01FE>//>BFG/01/?/00?0111222B1B12>2<F/CGG/G0?FH<00?F/01><<F-<.<.-.<-.C:/0/:-....;B//090=0C/.-...000C/;AF9C0;0/////9;E-B----//;--;--;F/////;-----9-///---:-;///99///
@M05620:37:000000000-D9766:1:1101:21053:5757 1:N:0:77
GAGGCTGCTTTGGAAGAAACTCATAGATTACTGCAACAGTTCCCCCTGGACCTGGAAAAGTTTCTCGCCTGGCTTACAGAAGCTGAAACAACTGCCAATGCGATACTACAGGCTACTAGCAATCAAAACTGGCTACAAGACCCCAACCCGGGAGAAAACGCGATGATGAATCCCTGGCCAATCCGTCCAGCCTTTCTGCTTTAGCACTCTTGTGGCAACACAAGAACCATTCTCAGCAGTAGTACTAATAA
+
A?A>AAFBBFDFG4BFCGFFFFGHHFFFG5BDAFD4EGHHHHHHHGGGHFGHGGHABFFH3FGHH5BBEEHHGGGFHHHF@BFGHH3FG?BBBFGB@CBFG11??ED4F3F3/03BB?4BB3BBF3330333/2?B32B?22?C/?/??@</A>/010F-----.=000<0<0<<0.<.<.=;/:.;C./:;/00000;00000;000;C0000.;/9..:...://9;/9////;//.///;/99//9;9
@M05620:37:000000000-D9766:1:1101:12778:5833 1:N:0:77
AGTGCCAGCTCTCCATCGCACAGGGGACCCAGCGCGTGGCCCCTCCATCCAGAAAACCTATGACCTCACCCGCCACCTGGAGCACCCACTCCGCAGCTTGGCTGGGACCTATGTGAGTATCCAGCGTAGGAATCTGGGAGTTGGGGCGGAGTGCGGAGTTGGGGAAAGACAGTCCTAACCGTGGAGGGTTCTGGTAAATGATGGGGTGAGGAGGGGCTCTTTGGCTCCCACCAGTCCCCCTGTCTGGTCTA
+
>>>>>BD43CCFGFGB5AE2F?GCG2A222BA22A22AAF1FGAFGB5FBGB33B?FEG3BB5DGDBBGFF>E/>?GF?F1BFHHH/??G3B<E/<>BBB<FFGGGHHDGGHGGG2FDFHHHBGHGAADGG1?FFHGB0>EGHHCC.:C-;;90;A-A9/FFBG...9/B;.BFFFBBFFBFF?.:.B9AAFFFFBBFFFBFFFFFDBEFF/A?B>BBEFFFFFBFFEFBFFAFFFFFFFBFFBFFFFFFF
@M05620:37:000000000-D9766:1:1101:5749:5836 1:N:0:77
GAGGCTGCTGTGGAAGAAACTCATAGATTACTGCAACAGTTCCCCCTGGACCTGGAAAAGTTTCTTGCCTGGCTTACAGAAGCTGAAACAACTGCCAATGAGCTCCTACATGATGCTCCCAGTAAAAAACGGCTAATAGAAGACCACAAGGGAGAAAAAGAGCTGATGAAACAATGGCAAATAAGTCAGGCATTTCCGCTTTACCCTTCTTGAGGATCCGATACAACAATTCTCATTTGTAGTACTTATAA
+
>3>3>>BAF4B4F44B4BABBBB555DDDDBADB4FFH2FGDDBB?AEEGBFGHEBB32FFGHDFGHBABABBBGBBBBFHHBFGB3GBBAGHHHHHHHHB3B33BB3GH4BGG4B3@311?3B444BE////>/31?BGFHH000/?F0?C?E/01@C/FC01?1D1?<F?C.<>FFGH01>1>1110//.CF0DHG.<<.C0</0:;C0=00/0///.;.--0;;.9C000;;00;0;000;;900099
@M05620:37:000000000-D9766:1:1101:18367:5840 1:N:0:77
AGTGCCAGCTCTCAATCGCACAGGGGACCCAGGGCCTGGCCCCTCCATCCAGAAAACCTATGACCTCACCCGCTACCTGGAGCACCAACTCCGCAGCTTGGCTGGGACCTATGTGAGTATCCAGCGTAGGAATCTGGGAGTTGGGGAGGAGTGAGGAGTTGGGGAAAGACAGTCCTAACCGTGGAGGGTTCTGGTAAATGATGGGGTGAGGAGGGGCTCTTTGGCTCCCACCAGTCCCCCTGTCTGGTCTA
+
AAAAADFFAFFFGGGGGFFGGGGGCFGGGG2CFDEGDFHFCGG1FGFFFGBGFHFGGGFFHHEHHHHFHF?EGEEGHFGFHGHGGHHHGHHHGGEEGHFGEGBF?EHHG0CFG2?GHGHFHEFDFB/<<BGH1FGFFFHCCCGFGCGCCGG>GG0=GA<<<C-@EEEHHHHHHF0CGHFFB99@AAAB:9CFGFCFFFGGGGGFGGD=?AAF.A-9@9.9BF/BF9/A.9:AA9FFBFFD;FBFBB/;;/;
@M05620:37:000000000-D9766:1:1101:11977:5862 1:N:0:77
GCGGCTGCTTTGGAAGAAACTCATAGATTACTGCAACAGTTCCCCCTGGACCTGGAAAAGTTTCTTGCCTGGCTTACAGAAGCTGAAACAACTGCCAATGAGATCCTACAGGCTGCTACCCGTAAGGAAAGGCTCCTAGCCGACTACCAGGGAGTAAAAGCGCTGATGAAACAATGGCCAGTCAGTCAGGCATTTCCGCTTTAGCACTCTTGTGGCTCCAATTGACCAATTCTCAGCATTTGTACTTGTAA
+
A3>AAADAFFFFGEGGGGGGGGFGFGHHHHHHHHHHHHHEHHHHHGGGFFHHHHHHHHHHBFHHHHHHHHHHHHHHHHHHHHHHHHHHHHHHHHFFFH@FGHDHH3FGHHHH1F1FGHHH0E?E/B3B3FGGH3FGHH110?B///@01@FDFDEGD11F0/>FDCF1=1FFC.F1GH/<GC0D<0=D0<C.GGGHHGDGGFH0CHHHHG0;BF...;CFBFFFF00:CCFFGG0FFFGGGGGGGGFEFBB
@M05620:37:000000000-D9766:1:1101:13754:5875 1:N:0:77
GAGGCTGCTTTGGAAGAAACTCATAGATTACTGCAACAGTTCCCCCTGGACCTGGAAAAGTTTCTTGCCTGGCTTACAGAAGCTGAAACAACTGCCAATGAGATCCTACCGGCTGCTACCCGTACGGAAAGGCTCCTCGACGCCTCCAAGGGCGTCACAGAGCTGATGAAACCATGGCACGTAAGTCCGGCATTTCCGCTTTAGCACTCTTGTGGATCCAATTGAACAATTCTCAGCATTTGTACTTGTAA
+
A3ABBBFAFFFFGGGGGGFGGGHHCGHHHHHHHHHHEGHBGGHHHGGFHHHHHHHGHHHGBHHHHGHHHHHHHHHHHHHHHGHFHHHHHHHHHHHHHHHHHH3E3BFG@1EE/>/?FFH20??//<?ECCGHG2CFH2DG/C//??FGGHG//A<<>.111/<0<GHHHFGH.CGHHHH0C;GCG;G0C@F-99CGGGGGGGGFGFGEFGFFBFEG0:=FBFBFFFFBBFFFFFFBFFFF//;FF/B/;;B
@M05620:37:000000000-D9766:1:1101:21518:5958 1:N:0:77
AGTGCCAGCTCTCAATCGCACAGGGGACCCAGGGCCTGGCCCCTCCATCCAGAAAACCTATGACCTCACCCGCTACCTGGAGCACCAACTCCGCAGCTTGGCTGGGACCTATGTGAGTATCCAGCGTAGGAATCTGGGAGTTGGGGAGGAGTGAGGAGTTGGGGAAAGACAGTCCTAACCGTGGAGGGTTCTGGTAAATGATGGGGTGAGGAGGGGCTCTTTGGCTCCCACCAGTCCCCCTGTCTGGTCTA
+
AAAAAFFFBFFFGGGGGGGGG?GEGEGGGGGHGGGGGGHGHHGHGGHHHHHHHHHHHGHHHHHHHHHHHHHGGGGGHHHHHHHHHHHHGHHHGGGGGHHHGHHGGGHHGHHHHHHGHHHHHHHHHGGGGGGHHHHHHHHGGHHGGGGGGGGHHHHHHGHHHHGGGGHHHHHHHHHHHHHHGGEFGGGGCFGGGGGGGGGGGGGGGGFFFFFFFFFFFFFFFFFFFFFFFFFFFFFFFFFFFFFFFFFFFBB
@M05620:37:000000000-D9766:1:1101:10080:5983 1:N:0:77
AGTGCCAGCTCTCAATCACACAGGGGACCCAGGGCCTGGCCCCTCCATCCAGAAAACCTATGACCTCACCCGCTACCTGGAGCACCAACTCCGCAGCTTGGCTGGGACCTATGTGAGTATCCAGCGTAGGAATCTGGGAGTTGGGGAGGAGTGAGGAGTTGGGGAAAGACAGTCCTAACCGTGGAGGGTTCTGGTAAATGATGGGGTGAGGAGGGGCTCTTTGGCTCCCACCAGTCCCCCTGTCTGGTCTA
+
AAAAAFFFBFFFGGGGG4FFGGHHFEDEFGCGFEGGGGHFHHGGGGGHHHHGHGGHFFFHHHHHHHEGHHCFGEFGHFHFHGHFHHHHGFHHG1E/>33FFHHCFGC0?FH3GDGHGGHHHHEFCFEACEDH2FGHHHHGGEDGGGGGCAE<GED<GEHHFHG?FGEHHHGHCHFFHFGCC9;BDEGGCAFFBF;0;BFGBFFFG.9B.F?FDDFA;@.B/9FB/;9A.BFD?FBB/FFF=E//BFFF9B/
@M05620:37:000000000-D9766:1:1101:19015:5984 1:N:0:77
GAGGCTGCTTTGGAAGAAACTCATAGATTACTGCAACAGTTCCCCCTGGACCTGGAAAAGTTTCTTGCCTGGCTTACAGAAGCTGAAACAACTGCCAATGAGATCCTACAGGATGCTACCAGTAAGGAAAGGCTCCTAGAAGACTCCAAGGGAGTAAAAGAGCTGATGAAACAATGGCAAGTAAGACAGGAATTTCCGCTTTAGCACTCTTGTGGATCCAATTAAAAAATTATCATCTTTTGTACTAGAAA
+
A3AA3AFAFDD4F4ABCFBFGGHHHGEGFFBEGB4ACGADGDDBBEAA22BBGGEBB32BBDFDDDDB3BAFFGG33BBDGG3BF33BBB?BFG3C3FBBE33BBFB4@B33BBBB3B@13B3?443BBB00/?0/BBB?FFCB3BB?BB/??</0@@21<<@<@1@1@1@?0/1?<<<1/111<1<<><00>1=>>C.<C.D0=GDCGD0<00.::0/=:00;0;009;900;;0;00;00/;C0000;0
@M05620:37:000000000-D9766:1:1101:12703:5990 1:N:0:77
GCTGCTGCTTTGGAATCAACTCATAGATTCCTGCCCCAGTTCCCCCTGTCCCTGGAACCGTTTCTTGCCTGGCTTCCAGAAGCTGAAACAACTGCCCATGAGATCCTACAGGCTGCTACCCGTACGGACAGGCTCCTCGACGACTCCCCGGGAGTCACCGCGCTGATGAAACAATGGCAAGTAAGTCAGGCCTTTCCGCTTTACCACTCTTGTGGCTCCAATTGACCAATTCTCCTCATTTGTACTTGTAA
+
>>>AA11BBFBB1BF1BABFBFBD3DBFHFGHGGFAFABBDFHHHGAB1ABBF1/BFAAABFGH2DBFHHHHHH0BFGHBFFGBB1BFH>BGGFGG/BFG1B1BB@1@F@FG/G0?F1DGG?////?E//?/?F0FF<///</>?/1//><@->AFFG1.-<ACCCHFH0:G/;GFGGF0.;00;;F0;9F.C/FFFFBGGGF0;CCFFFFB09---;AFBB9/9/9/AFFB/B//;99B9BFFFFFFBBB
@M05620:37:000000000-D9766:1:1101:10563:6012 1:N:0:77
GAGGCTGCTTTGGAAGAAACTCATAGATTACTGCAACAGTTCCCCCTGGACCTGGAAAAGTTTCTTGCCTGGCTTACAGAAGCTGAAACAACTGCCAATGCTACACGTCAGGCCAGGCTCCTAGAAGACTCCCCGGAAGTCCCCGAGCTGCTGAAACACTGGCCAGTAAGTCCGTCATTTACGCTTTCGCCCTCTTGTGGATCCAATTGCCCACTTATCAGCATTTGTACTTGTAACTGCCCAGCCAGGGA
+
AAAAAAFBFFFFG4FGAGFGGFHGHHFGHHGH5G4FGHHEHHHHHGGGHEHGGFHBGG2GAFHHHFFHHHHEHAGCGHHHFFHHHH3FGFHFFGFHEHHHHDFBFFEG?FFHFFAGAH0F/33FEE3BBBFH///>/</1BBCG/<<CGHHH1111??01?G/FGHHDF1GGB..<>GH0=GGGGGGH.C.CAGHHFGHGHHHHCBFGGB0;0:.C00;FF0C900;;CFFGGFEFBFF0;90AF.;.:A.
@M05620:37:000000000-D9766:1:1101:23379:6018 1:N:0:77
GAGGCTGCTTTGGAAGAAACTCATAGATTACTGCACCAGTTCCCCCTGGACCTGGAAAAGTTTCTTGCCTGGCTTACAGAAGCTGAAACCACTGCCAATGTACATGCTGCTACCCGCAAGGACATCCTCCTAGAAGACTCCAACGGAGTAAAAGAGCCCATCAAACAATGGCAAGAAACGCAGGCACTTCCGCTTTAGCACGCATCTGGATCCAATCTAACAAGTCTTAGCACTTGTACCTGTAACGGACA
+
33AAA>CAFFDFFGGGFEFGBF4FADFGH5FHHH44B2BADGHHHGEGE2GGHHHHHH2FBGHHEHGHHHHHHHFGHHHHHHH3@FHHH1FFHHHHHBHH@44B4433BBBFF?1?/>>>/00B33?3BBB34B?3B3F1G1B1</<?/0@>>1<@F0/?0011???G1<C<C1.0>00.---<<<.<C0<DG..;0000:---;-0000;;CGG0/0090;0/0;F00C9C0CFEFGF0;B;0CF.9;@;
@M05620:37:000000000-D9766:1:1101:5669:6062 1:N:0:77
AGTGGCAGCTCTCAATCGCACAGGGTAGCCAGGGAGAGGAGAAAGGAAGAAGAAAAGCTAGGACCTCACCCACTACCGGGCACACCCACTCCGCAGCTAGGCTGGGACCTATGTGAGTATCCCGCGTCGGACTCTGGGCTTTGGGGCGGAGTGCGGCGTTGGGGCCCCACGGTCCTACCCGTGGCGGGTTCTGGTAAATGCTGGGGTGAGGCGGGGCTCTTTGGCTCCCCCCAGTCCCCCTGTCTGGTCTA
+
1>>>1>1>AFFFGAGFBFFCE0F0F0B0BBE0A?000A/B//011000000A10000011A0BBA0BB/0B/B00F0//>>/?FGF?//B>B/A/E/B11B<F<E?GG?FGFF2>2BBDFFH1?BCC/<>A-AGH110.0>GF/.<ACA-;..9;@-9@??--@-9------;;99//-;-AB--9--;EFFF/B//;;//9B/A;B@-;--9-@--@FFFFB/9B/A--A@-;FB/BAA@-//B////BB
@M05620:37:000000000-D9766:1:1101:7778:6112 1:N:0:77
GAGGCTGCTTTGGAAGAAACTCATAGATTACTGCAACAGTTCCCCCTGGACCTGGAAAAGTTTCTTGCCTGGCTTACAGAAGCTGAAACAACTGCCAATGAGATCATACCGGAAGCAACCCTTCAGGAAAGGCTCCAAGCCACCAACACGGGCGACAAAACGATGCTACCCAACTGGCCAATCCGTCCGGCATTTCCGCTTTACAACTCTTGTAACTACAATTGCCATATTCTCAGCATATGTACAAGTAA
+
AAAAAAF3B@FFGFEGGGGGGGHHFHHHHHGHHGHFGFBFH5DGGEEGGHFCFHHBBGFFBBGGHHGFGHHHHHHGGHHHGFGHHGGFHFEGHHHHFHHG3GFHE@B4BBEEE/>?3300/0BB3B3BBBBF/3?F3BB/?00B/?<?F/<><C/>-<B00-<.<.=00/.0..///<././/=..;:@D@B-B0;FFGGGGG0;BCFF090=00;0;9;/:///;;//;/9;/99//;/;;9BF//;;BB
@M05620:37:000000000-D9766:1:1101:11851:6235 1:N:0:77
AGTGCCAGCTCTCAATCGCACAGGGGACCCAGGGCCTGGCCCCTCCATCCAGAAAACCTATGACCTCACCCGCTACCTGGAGCACCAACTCCGCAGCTTGGCTGGGACCTATGTGAGTATCCAGCGTAGGAATCTGGGAGTTGGGGAGGAGTGAGGAGTTGGGGAAAGACAGTCCTAACCGTGGAGGGTTCTGGTAAATGATGGGGTGAGGAGGGGCTCTTTGGCTCCCACCAGTCCCCCTGTCTGGTCTA
+
AAA>AFFFCFFFGGGGGGGGGGHGGEFEGGHHBEFGGGHHHHGHGGHHGHHHHGFHHGHHHGHHHHHHHHHGGEGGHHHH?FHHGH1?EHHGFGGGGHHHGHHGGGHHGHFHHHHGHHHHHHHHHGGDGGDGGHHHHH0FGHHHGGEDGDEHHBGHFGHHHHGGGFHGHHHHHHHHH0GHGGGGDEGGGGGGGGGFGGGGBGGGGGFFFFFFFFFFFFFFFFFFFFFFFFFFFFFFFFFFFFFFFFFFFF/
@M05620:37:000000000-D9766:1:1101:8789:6240 1:N:0:77
AGTGCCAGCTCTCAATCGCACAGGGGACCCAGGGCCTGGCCCCTCCATCCAGAAAACCTATGACCTCACCCGCTACCTGGAGCACCCACTCCGCAGCTTGGCTGGGACCTATGTGAGTATCCAGCGTAGGAATCTGGGAGTTGGGGCGGCGTGAGGAGTTGGGGAAAGACAGTCCTAACCGTGGCGGGTTCTGGTAAATGATGGGGTGAGGAGGGGCTCTTTGGCTCCCACCAGTCCCCCTGTCTGGTCTA
+
ABAAAFFCAFFFG4GGGGG2E?GDF2BAEEFHAABAAFHHCHGGEGCFHFHH33FHGFHF5GBGHFGHHHFGG>EEHHFG2BFGGH1??GHGEFFGGHFGGHGFEGFHGH2GHHF3BGFHHH3FHGG/BD22?GHGFF0?EHFCCC.<A-;A@.;F0EGGGGGGE.9ABF/BFFFFB/BFFFFF-@BCFFFFFFF/9/FF/FFFFFFF.AF/DFAFFFFFFFFFEFFFFBFF.AFFFFFFFFFFFFFFFF/
@M05620:37:000000000-D9766:1:1101:15348:6350 1:N:0:77
GAGGCTGCTTTGGAAGAAACTCATAAATTAGTGACACAAGTTCCGCCGACCATCTAACCGTTTTCTCCCTGGCTGACAGCAGCTCGAACCACTTCCCCTGAGATCCTACAGGATGCTACCCGTCCGCAACGGCTCCTCGCCGCCTCCCCGGGCGTCACCGCGCTGATGAAACAATGGCACGTAAGTCCGGCCTTTCCGCTTTAGCCCTCTTGCGGCTCCAATTGACCAATTCTCCGCGTTTGTACTCGTAA
+
A?AAAAFCFDDDGBBA4GFGGBFAD5DDDA4DDAF5EG2255D52B2A2AA0B3BF5BGEBEF15D553B3?GH1EGGF1BFGG31/BG/BFFGFHHHHGF23433BB3B33?B3?GE32FE?/?B/>///>CCGFHH?//>-A>ECC.@-A@DFGGG0.-ABC?AFFG0;C/.;BFGF0.;/.:;B9ACF-AF/:BDDDAE/::/;BFF/B/@D--AEB9/:9/BBBEFFFFF/.:-;C@?9;FF/;;A:
@M05620:37:000000000-D9766:1:1101:12735:6379 1:N:0:77
GCTGCTGCTTTTGAATCAACTCATAGATTCCTGCCCCAGTTCCCCCTGTCCCTGTAACCGTTTCTTGCCTGGCTTCCAGAAGCTACAACAACTGCCCATGAGATCCTACAGGCTGCTACCCGTACGGAAAGGCTCCTCGCCGCCTCCACGGGCGTCACAGCGCTGATGAAACAATGGCACGTCAGTCAGGCATTTCCGCTTTAGCACTCTTGTGGCTCCAATTGACCAATTCTCAGCATTTGTACTTGTAA
+
1>1>>1BBBD@11ABBF1BFBBBDADBGDFDGGHHAFAB11DFHHG0BB1FBBBBFFGEEEGFFDDABFGHHHGBBFHHABGH11BBFG>BFF>FGH1BFGG@GBFFEF1BG/FGGHHHHHGGC/EAECEAGGHHGHF?//>/BCGE00?AC?CCCC.0=.ACGGGHGH0CF/:CGHHH0CH..;FG9FFG.BFFGGGGGGGGGGFGGGGGGFFF-AFFFFFFFBFFFFFFFFFB9FBFFFFFFFFFFFFF
@M05620:37:000000000-D9766:1:1101:25657:6430 1:N:0:77
AGTGCCAGCTCTCAATCGCACAGGGGACCCAGGGCCTGGCCCCTCCATCCAGAAAACCTATGACCTCACCCGCTACCTGGAGCACCAACTCCGCAGCTTGGCTGGGACCTATGTGAGTATCCAGCGTAGGAATCTGGGAGTTGGGGAGGAGTGAGGAGTTGGGGAAAGACAGTCCTAACCGTGGAGGGTTCTGGTAAATGATGGGGTGAGGAGGGGCTCTTTGGCTCCCACCAGTCCCCCTGTCTGGTCTA
+
AA>>AFFF1FFFG1GFFFGAE?GAF00E0BFFAEFACFHHAGG/EFGHGFFHBECBAECFFGBGHFGCH00>E/>>G1BGBBGHHH0??0GF/E?EEH>FEGFGCCE0/FF1DFGH1BGGHFGFHCGCGGFHCGHF1C0//FF1AG.>CCC<.0<C0CGHHHGGAEEG/CGBCFHFGB:GGGG@AA9@C.9FB9;BBBFBFFFBEGB??-ABB?@@@@E/;/BFFF9E-:AAEFFFFFFB-AFFFFFFFF/
@M05620:37:000000000-D9766:1:1101:23755:6461 1:N:0:77
AGTGCCAGCTCTCAATCGCACAGGGGACCCAGGGCCTGGCCCCTCCATCCAGAAAACCTATGACCTCACCCGCTACCTGGAGCACCAACTCCGCAGCTTGGCTGGGACCTATGTGAGTATCCAGCGTAGGAATCTGGGAGTTGGGGAGGAGTGAGGAGTTGGGGAAAGACAGTCCTAACCGTGGAGGGTTCTGGTAAATGATGGGGTGAGGAGGGGCTCTTTGGCTCCCACCAGTCCCCCTGTCTGGTCTA
+
AAAAAFFF1FFFG1GGGFEFEEHHGEGE0EEEFAEFCFHGAGG/EGEDFH1GBGFH0EABGHBGHDGBH00>E>EEHBFGFGHHHHFHGHHHEEE@EF1FE0BF/<0FGEF1B2F>1>>FFDDDGG//<A<>FHD110</C0<CCC.>C..<C=GG0A<GDC--.:::/GHCGC0C0C/C?..-.9A@..9;BF;F090CBFBFFGB@?9A/-A;9@>-BFFFFFFFF----A-BF//AA-EFB9//9/F/
@M05620:37:000000000-D9766:1:1101:18142:6471 1:N:0:77
GAGGCTGCTTTGGAAGAAACTGACAAGCCAGGGAAAAAAGATCGGATGAGCACGGGTATGAACTTCAGTCACCTGAAGCAATCTGGTATACCGTCTTATGCTTGACAAACAAAAAAATCAGAAAAAAGAACTAATAAACAGTAAAACAACAAATTATAACAAAACATACATGAAGAACAAAAGTGAGAAGATAACCCGAGCCTTATTATAACGAAAGACTCAACAAACTTACTATGTTCCACGTCCAACGT
+
BBCBBBFCFFFFGGGGGGGGGFF4BBFGCGHHEFFEAG2A2BBFEA1A33BBB00AAA3BDA5D5D5@DD3DBGFFBHB3BF@F43BBG4BFE??GF4GHGFGC03BGH/FFGHC/<0B2223220///@<2222@>22?0111111</<//>111111111000.1>0<000000/<//<./00:0;0//;0<0:.-----/0:0009000.....//0:0/90.../////;//:/;///.....//..
@M05620:37:000000000-D9766:1:1101:6186:6482 1:N:0:77
GAGGCTGCTTTGGACGAAACTCATAGATTACTGCAACAGTTCCCCCTGGACCTGGACAAGTTTCTTGCCTTGCTTACAGAAGCTGAAACAACTGCCAATGAGCTCCTACATTATGCTCCACGTAAGCAAAGTCTCCTAGAAGACCCAAAGGGAGTAAAATAGCTGATGAAACAACGGCAAGTAAGTGAGGCATTTCCGCTTTACCCTTCGTGTGGATCCAATTGAACAATGCTCATCTTTTGTACTTGTAC
+
>3AA>AFBCBB4F44AEE?EGGHHGCGHHHBDFG3FCGBFFDDBABAAAGABFGEAA31BDFGDFHH53BABBFG535BFGH3FG33FBB1GHHHFHHHHB3BBFHFBGG44@BBB4BB???/BB?3BBF344B433BBDFGB00?/?B00???/01@G2@@@211@?DFF<<</>/@CC.111<11=><..0<0==...<:00<:0/:.::.::;0;900;;00;00;C099;;090;090/0;0090;0
@M05620:37:000000000-D9766:1:1101:19182:6508 1:N:0:77
AGTGCCAGCTCTCAATCGCACAGGGGACCCAGGGCCTGGCCCCTCCATCCAGAAAACCTATGACCTCACCCGCTACCTGGAGCACCAACTCCGCAGCTTGGCTGGGACCTATGTGAGTATCCAGCGTAGGAATCTGGGAGTTGGGGAGGAGTGAGGAGTTGGGGAAAGACAGTCCTAACCGTGGAGGGTTCTGGTAAATGATGGGGTGAGGAGGGGCTCTTTGGCTCCCACCAGTCCCCCTGTCTGGTCTA
+
ABABAFFFBFFFGCGGGFGGGEH4FGAEGGHHFEEF2FHHHHGHGGHHHEFHFGBCHEHHHHFHHDGGHHHCE>EEHHGHFGHHGHFEGHHHEGGGCHHHGHHGGGHHGHHHHHGHHHHHHHHHHGGGGGHHHHHHHHHGGHHHGGGGGEEGHHGHHGHHHGGGGGHHHHHHHHHHHHHHGGGGGGGGEGGGGGFFGGGFGGGGGGFBFFFFFFBBBBFFFFFFFFFFFFFFFFFFFFFFBFFFFFFFFFB
@M05620:37:000000000-D9766:1:1101:24927:6523 1:N:0:77
AGTGCCAGCTCTCAATCGCACAGGGGACCCAGGGCCTGGCCCCTCCATCCAGAAAACCTATGACCTCACCCGCTACCTGGAGCACCAACTCCGCAGCTTGGCTGGGACCTATGTGAGTATCCAGCGTAGGAATCTGGGAGTTGGGGAGGAGTGAGGAGTTGGGGAAAGACAGTCCTAACCGTGGAGGGTTCTGGTAAATGATGGGGTGAGGAGGGGCTCTTTGGCTCCCACCAGTCCCCCTGTCTGGTCTA
+
BBABBFFFBFFFGGGGFGGAFCHCGGFGGDHHFGGDFGHHCHGHGGHHHFHHEHHHHGHHHHGHHHHHHHHGGCGGHHHHFGGHHHHHGHHGEGFGGHHHGHHGGGHHGHHHHHGHHHHHHHHHHGGGGGHHHHHHHHGFGHHHGGGGGEEHHHHHHGHHHGGGGGHGHHHHHHHHHHHHGGGGGGGGEGGGGGFFGGGGGGGGGGFFFFFFFFFFFDFFFFFFFFFFFFFFFFFFFFFFFFFFFFFFFFB
@M05620:37:000000000-D9766:1:1101:14470:6524 1:N:0:77
GAGGCTGCTTTGGAAGAAACTCATAGATTACTGCAACAGTTCCCCCTGGACCTGGAAAAGTTTCTTGCCTGGCTTACAGAAGCTGAAACAACTGCCAATGAGATCCTACAGGATGCTACCCGTAAGGAAAGGCTCCTAGAAGACTCCAAGGGAGTAAAAGAGCTGATGAAACAATGGCAAGTAAGTCAGGCATTTCCGCTTTAGCACTCTTGTGGATCCAATTGAACAATTCTCAGCATTTGTACTTGTAA
+
>3>ABAFAFFFFCGGGCGGGFGGHHGHFB5GHHHF4AFG5AGFFHGEFE2FECGFHGFFFGHFHGHFHHFHHHHHFHFHHHHHHCGHHHFHHGHHGFCHHHF3B3FGHHH33FGGHFDFCCEECEG33?E00?GAFF3GFBGG0?BBGFHGGHG?FDFGFFFFGFHHHHHHEFFGFHHHHGHFGF=1>FGEA1>GFBEDDDGDGFB0CFC0C0CAF0CGGHGGHFHHHHGFGFFF0C0BFGGGGEFFFGF9
@M05620:37:000000000-D9766:1:1101:14387:6557 1:N:0:77
AGTGCCAGCTCTCAATCGCACAGGGGACCCAGGGCCTGGCCCCTCCATCCAGAAAACCTATGACCTCACCCGCTACCTGGAGCACCAACTCCGCAGCTTGGCTGGGACCTATGTGAGTATCCAGCGTAGGAATCTGGGAGTTGGGGAGGAGTGAGGAGTTGGGGAAAGACAGTCCTAACCGTGGAGGGTTCTGGTAAATGATGGGGTGAGGAGGGGCTCTTTGGCTCCCACCAGTCCCCCTGTCTGGTCTA
+
>11>AD1FAFFFEGGFGFGGAEFGEEGGGEFHGGGEGEHFCHGHGGEHEFGFG01BGECGHHFHGH1FHHHGGG?EHHHEGHHC0FGHGEHHGGGGEBHHGHHGGEHHGHHHHHGHHHEHHFHHHCCECFFHHHBGBBCACGHH?CFGGGEHFDGAGCHHHHCCGGHGHHHHHFHHHHHF?FEGCFGG.AFGGGFFGGGGGGGGGGF@FFFFFF@@<?FFFF/FFFFFFFFFFFFFFFEF;EFFFFFBFFB
@M05620:37:000000000-D9766:1:1101:7239:6577 1:N:0:77
GAGGCTGCTTTGGAAGAAACTCATAGATTACTGCAACAGTTCCCCCTGGACCTGGAAAAGTTTCTTGCCTGGCTTCCAGAAGCTGAAACAACTGCCAATGCGATCATCCTGGTAGCTACAAGGAAGGACCGGCTCATCTCCGCATCCCAGGACGACAGCGCGCTGCTGCAACCTTGGCAAGTCCGTCAGGCCTTTCCGATTTAGCACTCTTGCGGAACCAATTGACCCAATCTACGCATTTGTACTTGTAA
+
>>AAA1CAFFD1FGGC1F1GGGGHHGHHHFFHHH1FEGFDGHHHHGEFG0FFHHEHH1BGHHHHFHFHHHHHHHF0BEHGHHHGG1BGFF/GHFHF1B111B//??BB1BBB111B@2B11B/000?BF/><//?<1B2>1////>0/11<//>//<-<>@--<-.0<0/<<./C0:G0<.CC0.:=;.9/A/BF0=.9.C.00;FF0FBF009----9--///9//---99//9E----/;9/B///99:
@M05620:37:000000000-D9766:1:1101:13270:6599 1:N:0:77
GAGGCTGCTTTGGAAGAAACTCATAGATTACTGCAACAGTTCCCCCTGGACCTGGAAAAGTTTCTTGCCTGGCTTACAGAAGCTGAAACAACTGCCAATGTACAAGAGGCTAACCGCAAGGAAAGGCGCCGAGAAAACTCTAATGGAGTAAAAGAGCGTAAGAAACAACGGTAAGCATTTCAGCCATTTTGGCTTTAGCAGCCTTATTGATCCAATTTGAAAATGCCCAGGACTTGTCATGGTCACCGACA
+
AAABBCFCFFFFGGGGGGGGGGHHHHHHHHHHHHHHGHHGHHHHHGGGHGHHHHHGHHHHFHHHHHHHHHHHHHHHHHHHHHHHHHHHHHHHHHHHHGHHE444@3B1?EE@33BE/////03B00//<E///>C222@@22@2@2<0?<F<DG/0?/<..>1>F00>.--<.<D00000=<00/:0;000;CG;:C0000/9/;0;9000;99C0CB0;090;0009;..9.;:0;00;9B;/;//;---
@M05620:37:000000000-D9766:1:1101:15936:6713 1:N:0:77
AGTGCCAGCTCTCAATCGCACAGGGGACCCCGGGCCTGGCCCCTCCATCCCGAAAACCTATGACCTCACCCGCTACCTGGAGCACCAACTCCGCAGCTTGGCTGGGACCTATGTGAGTATCCAGCGTAGGAATCTGGGAGTTGGGGAGGAGTGAGGAGTTGGGGAAAGACAGTCCTAACCGTGGAGGGTTCTGGTAAATGATGGGGTGAGGAGGGGCTCTTTGGCTCCCACCAGTCCCCCTGTCTGGTCTA
+
>1>>AD1B1BFFGGGGFGGAG?GCGFEAEE00A/AEAFGCAFG/EE0FAF/BA>/>FE0@BGFFHHH1F0>>EEEEHBBFGGHGHHHGGGGHGFEGGCHH?FHE/CGHCFH1<2@DDGHFGHBFGC?A<?D<GHBBB<FCE0<1@-CCGCFCCFFACC/:0/@:.AFABFEGGGF90CBF?EA-EGGGGFFEFF9;BFBBBF9BA?B@EFFFFF@<@@FFB/BB9FFFFB-BFFBFFF-;9ABFFF/BBFF
@M05620:37:000000000-D9766:1:1101:20983:6713 1:N:0:77
GAGGCTGCTTTGGAAGAAACTCATAGATTACTGCAACAGTTCCCCCTGGACCTGGAAAAGTTTCTTGCCTGGCTTACAGAAGCTGAAACAACTGCCAATGAGATCCTACAGGATGCTACCCGTAAGGAAAGGCTCCTAGAAGACTCCAAGGGAGTAAAAGAGCTGATGAAACAATGGCAAGTAAGTCAGGCATTTCCGCTTTAGCACTCTTGTGGATCCAATTGAACAATTCTCAGCATTTGTACTTGTAA
+
BBBBBBFBFFFFG4FGGGGGGGHHHHHHHHHGHHHHHHHGHHHHHGGGHHHHHHHGHHHGFHHHHHHHHHHHHHHHHHHHHHHHHHHHHHHHHHHHHGHHHFHHHHHHHHHHFHHHHHHHHGGGGHHHGFHGHHHGHHFGDGFHHHHFHHGGEGGFHFGHAHHHHHHHHHHHFHHHFHHHGHHHHHHHHHHHHHHHHGGGGGHHHHHHHHHHHHGHHHHHEHHHHHHHHGGGGGGGGGGGGGGGGGGGGGF
@M05620:37:000000000-D9766:1:1101:14405:6722 1:N:0:77
GAGGCTGCTTTGGAAGAAACTCATAGATTACTGCAACAGTTCCCCCTGGACCTGGAAAAGTTTCTTGCCTGGCTTACAGAAGCTGAAACAACTGCCAATGTTACCCGTAAGGAAAGGCTCCTAGAAGACTCCAAGGGAGTAAAAGAGCTGATGAAACAATGGCAAGTAAGTCAGGCATTTCCGCTTTAGCACTCTTGTGGATCCACTTGAACAATTCTCAGCATTTGTACTTGTAACTGACAAGCCAGGGA
+
A>AAAAFAFFFFGFGG4BFGFGFGADGHH5GFHHD4BBGDFGHHHGGGHGHHHHHHHHHGHHHHHHHHHHHHHHHHHHHHHHHHHHHHHHHHHHHHBB@@4B4BFF1>EEEC@F310??G?B3?B3BFGDFF3?3?</??BG?3?/FGF2GD>2>2FCF22<@<</1<111?<?0G/1?GDGEG..>=111<1<<G<00.0<<CH/=0<0C0</00;C00</00CGHHH0:CG0;90;;BGGF9AEB....
@M05620:37:000000000-D9766:1:1101:21918:6762 1:N:0:77
AGTGCCAGCTCTCAATCGCACAGGGGACCCAGGGCCTGGCCCCTCCATCCAGAAAACCTATGACCTCACCCGCTACCTGGAGCACCAACTCCGCAGCTTGGCTGGGACCTATGTGAGTATCCAGCGTAGGAATCTGGGAGTTGGGGAGGAGTGAGGAGTTGGGGAAAGACAGTCCTAACCGTGGAGGGTTCTGGTAAATGATGGGGTGAGGAGGGGCTCTTTGGCTCCCACCAGTCCCCCTGTCTGGTCTA
+
BBBCBFFFCFFFGGGGGGGGGGHHGGGGGGHHGGGGGGHHHHGHGGHHHHGHHHHHHGHHHHHHHHHHHHHGGGGGHHHGHHHHHHGHGHHHGGEGGHHHGHHGGGHHGHHHHHHHHGHHHHHHHGEGGGHHHHHHHHGGGHHHGGGGGGGHHHHHHGHHHHGGGGHHHHHHHHHHGHHHGGGGGGGGCFGGGGGGGGGGGGGGGGFFFFFFFFFFFFFFFFFFFFFFFFFFFFFFFFFFFFFFFFFFFF;
@M05620:37:000000000-D9766:1:1101:23405:6846 1:N:0:77
GAGGCTGCTTTGGAAGAAACTCATAGATTACTGCCCCCGTTCCCCCTGGACCTGGAACCGTTTCTTGCCTGGCTTACAGAAGCTGCAACAACTGCCAATGAGATCATCCCGGCTGCTACCCGTCAGGAACGGCTCCTCGCCGCCTCACCGGGCGTCACAGCGCTGCTGACACGCTAGCCCGTCCGTCAGGCCTTTCCGCTTTAGCCCTCTTGTGGATCCAATTGCCCCATTCTACGCATTTGTACTTGTAA
+
BAABBBFBFFFFGGGGG4GGBF4BADFG65BGHH44B2ABBFGHHGAF22BBFHAGH3AABEHHGHHFHHHHHHFEGHHFHHHBB3FGH1BGFGHH33BG3B34FGB4B/>///>?3430?/?///BG00////?/10/<ACC-.CC.0>----:-;C0:C--:A.0:0/:9.-..;://9AD.;.A9.9/9////B.A9DE/9//;..BFF/9.//9.//////9/...9////9-;9.BF/99/9/9/9
@M05620:37:000000000-D9766:1:1101:17406:6879 1:N:0:77
AGTGCCAGCTCTCAATCGCACAGGGGACCCAGGGCCTGGCCCCTCCATCCAGAAAACCTATGACCTCACCCGCTACCTGGAGCACCAACTCCGCAGCTTGGCTGGGACCTATGTGAGTATCCAGCGTAGGAATCTGGGAGTTGGGGAGGAGTGAGGAGTTGGGGAAAGACAGTCCTAACCGTGGAGGGTTCTGGTAAATGATGGGGTGAGGAGGGGCTCTTTGGCTCCCACCAGTCCCCCTGTCTGGTCTA
+
ABAAAFFFCFFFGGGGGGGCGCHGGGGGFGHHBFGFGGHHHHGHGGHHHHHHHHHHHGHHHGHHHHHHHHHGG>EEHHHHBFHHHH11EGHGEGGGGHHHGHHGGGFGGHHHHHGHHHHHHHHHHGGDGGGGHHHHHG0FGHHHGG.CGEEGHDHFHGHHHHGGGGHHFFBHHHHHHHHHGGGGDFGGDGGGGGGGGGGGGGGGGGFFFFFFFFFFFFFFFFFFFFFFFFFFEFFFFFFFFFFFFFFFFF:
@M05620:37:000000000-D9766:1:1101:23963:6899 1:N:0:77
GAGCCTGCTTTGGCAGAAAATTACATGCCATGTCAAAACTCGCTACTGCGCCCGCGACTGACCGCCCAACCCCCTAAGCTTACTCAGTGGCTGGATTACCCGTGAAACCCACCCATCAATCCTAGAGTCCCGGAGAAATAACCAAACTAAAAAGAAGAACAAAATACAGAAGACCGTATAAAAAGCAAACATAACCTGACGAAACGATGGCAAAAAAAAGGAACCAGAGCTGAAAAGAAGACGGCTAAACA
+
333>AB?FBBBBBGF?2A44B4FDA6DBB4545A66532A32AA2A3B52ABA00A000BB@300>/11BBE1/>113B43BBB333443/0//0?33B3B???//BB0/?</B/0011>1<121<1111?/</->01<11111...0000<0...//////..000000////:;.9./0000../;/..000//0.//.;-.-...99.//.:.---.../...99.////9///../9/9.9-.////
@M05620:37:000000000-D9766:1:1101:14180:6903 1:N:0:77
AGTGCCAGCTCTCAATCGCACAGGGGACCCAGGGCCTGGCCCCTCCATCCAGAAAACCTATGACCTCACCCGCTACCTGGAGCACCAACTCCGCAGCTTGGCTGGGACCTATGTGAGTATCCAGCGTAGGAATCTGGGAGTTGGGGAGGAGTGAGGAGTTGGGGAAAGACAGTCCTAACCGTGGAGGGTTCTGGTAAATGATGGGTGAGGAGGGGCTCTTTGGCTCCCACCAGTCCCCCTGTCTGGTCTAT
+
BCABBFFFCFFFGGGGGGGGGGHHGGGGGGHHGGGGGGHHHHGHGGHHHHHHHHHHHGHHHHHHHHHHHHHGGEGGHGHHHHHHHHHHGHHHGGGGGHHHGHHGGGHHGHHHHHHHHHHHHHHHHGGGGGHHHHHHHHHGGHHHGGGGGFEGHHHHHGHHHHGGGGHHHHHHHHHHHHHHGGGGGGGGCFGGGGFFGGGGHGGGGGDFFFFFDFFFFFFFFFFFFFFFFFFFFFFFFFFFFFFFFFFFFFF
@M05620:37:000000000-D9766:1:1101:23854:6905 1:N:0:77
AGTGCCAGCTCTCAATCGCACAGGGGACCCAGGGCCTGGCCCCTCCATCCAGAAAACCTATGACCTCACCCGCTACCTGGAGCACCAACTCCGCAGCTTGGCTGGGACCTATGTGAGTATCCAGCGTAGGAATCTGGGAGTTGGGGAGGAGTGAGGAGTTGGGGAAAGACAGTCCTAACCGTGGAGGGTTCTGGTAAATGATGGGGTGAGGAGGGGCTCTTTGGCTCCCACCAGTCCCCCTGTCTGGTCTA
+
BCCCCFFFCFFFGGGGGGGGGGHHGGGGGGHHGGGGGGHHHHGHGGHHHHHHEFFHHGHGHHDGHHHHHHHGGGGGHHHHGGHHHHHHGHHHGG@EGHHHGHHFFEFGGHCHHHHHHHHHHHHHHGGFGGHHHHHFHHGGGHHHGGFGGDEHHHHHHGHHHHGGGGHGEHCHHHHHHHHHGGGGDFGGGGGGGGGFFFGGGGGGGGFFFFFFFFFFFFFFFFFFFFFFFFFFFFFFFFFFFFFFFFFFFFF
@M05620:37:000000000-D9766:1:1101:20623:6910 1:N:0:77
GAGGCTGCTTTGGAAGAAACTCATAGATTACTGCAACAGTTCCCCCTGGACCTGGAAAAGTTTCTTGCCTGGCTTACAGAAGCTGAAACAACTGCCAATGAGATCCTACACGATGCTACCCGTAAGCAAACTCTCCTAGAAGACTCCAAGGGAGTAAAAGAGCTTATGAAACAATGGCAAGTAAGTCAGGCATTTCCGCTTTAGCACTCTTGTGGATCCAATTGAACAATTCTCATCCTTTGTACTTGTAA
+
A>ABBAFAFFDFFBGGGFGGFGGHFHHHHHHHHHHHFFHAFGHHHGGGHGHFGGHGGHHHFBFHDHEFGFHHHHGGGHHEHEHHCFFHHFFGHFGHFGFE333BBGBBGC11>??1343BC??>/03B3B03B?FG3BB3FGFB1BF1B1/?F/?0>>>@FFFD1?1?1<?1<F1?10?G.>1111=>FC0.<<>0=..<<<D0=G0<CCGC;0:<0C:0:;;0G;:0C0000;C000;00;C0;0;BFB0
@M05620:37:000000000-D9766:1:1101:9142:6994 1:N:0:77
AGTGCCAGCTCTCCATCGCACAGGGGACCCAGGGCCTGGCCCCTCCATCCAGAAAACCTATGACCTCACCCGCTACCTGGAGCCCCCACGCCGCGGCTTGGCTGTGACCTATGTGAGTATCCAGCGTGGGAATCTGGGCGTTGGGGCGGTGTGAGGAGTTGGGGAAAGTCAGTCCTAACCGTGGAGGGTTCTGGTAAATGATGGGGTGAGGAGGGGCTCTTTGGCTCCCACCAGTCACCCTGTCTGGGCTA
+
>>>>>BDFAFFFG1GGFFE1E?GCG?BEEEAF0BEAFFFFFGGCEGHHGFCGGHFB0EAFFGHGHDB1FFFEE>>>GBBB>BF/FEE/?/?//>//<>></0FF0?2@F1?1F1<<DGGHHD1DGCC.AC<>0FGHFF.-<<<CCG.9A-;.:00.0;CFFF------///;9BFF//-9-;A;-9-@;AF//:;FF/F/9BBFF-B@-A-9B--;=@EBF/FFFFBEF-A?-FFB//;A-99/9BF-;F-
@M05620:37:000000000-D9766:1:1101:26947:7059 1:N:0:77
AGTGCCAGCTCTCAATCGCACAGGGGACCCAGGGCCTGGCCCCTCCATCCAGAAAACCTATGACCTCACCCGCTACCTGGAGCACCAACTCCGCAGCTTGGCTGGGACCTATGTGAGTATCCAGCGTAGGAATCTGGGAGTTGGGGAGGAGTGAGGAGTTGGGGAAAGACAGTCCTAACCGTGGAGGGTTCTGGTAAATGATGGGGTGAGGAGGGGCTCTTTGGCTCCCACCAGTCCCCCTGTCTGGTCTA
+
>AAAAFFFCFFFGGGGGFEGGGGGFGGGGGHHGGGGGGHHHGGHGGHGFHHHGFFHGGHHHHGHHHHHHHHGGGGGHHHHHGGFGHFHGHHHGCEEGBGHGGHG/EHHGHHHHHHHGHGHHHHHHGGGGGHHHHHHHHHGDHHHGGGGGGGHHHHHHGHHHHGGGGHHHHHHBGFHHHHHGGGGGGGG;AFFGGFGGGGGGGGGGGFFFFFFFFFF-@FFFBFFFFFFFFFFFFFFFFFFFFFFFFFFBF:
@M05620:37:000000000-D9766:1:1101:20592:7065 1:N:0:77
AGTGCCAGCTCTCAATCGCACAGGGGACCCAGGGCCTGGCCCCTCCATCCAGAAAACCTATGACCTCACCCGCTACCTGGAGCACCAACTCCGCAGCTTGGCTGGGACCTATGTGAGTATCCAGCGTAGGAATCTGGGAGTTGGGGAGGAGTGAGGAGTTGGGGAAAGACAGTCCTAACCGTGGAGGGTTCTGGTAAATGATGGGGTGAGGAGGGGCTCTTTGGCTCCCACCAGTCCCCCTGTCTGGTCTA
+
BBAABFFFCFFFGGGGGGGCGGHGGGGGGGHHFFEGGGHHHHGHGGHHHGHHHGHHHGHHHHHHHHHHHHHGGEEFHHHH?GHHHHG?EHHHDGCGGHGHGHHGGGHHGHHHHHHHHHHHHHHHHGGGGGHHHHHHHHGGGHHHGGFCGEEHHGHFFGHHHHGGGGHHHHHHHHHHHHHHGGGGEGGGEFGGGGGGGGGGGGGGGGDFFFFFFFFFFFFFFFFFFFFFFFFFFFFFFFFFFFFFFFFFFFB
@M05620:37:000000000-D9766:1:1101:20883:7093 1:N:0:77
AGTGCCAGCTCTCAATCGCACAGGGGACCCAGGGCCTGGCCCCTCCATCCAGAAAACCTATGACCTCACCCGCTACCTGGAGCACCAACTCCGCAGCTTGGCTGGGACCTATGTGAGTATCCAGCGTAGGAATCTGGGAGTTGGGGAGGAGTGAGGAGTTGGGGAAAGACAGTCCTAACCGTGGAGGGTTCTGGTAAATGATGGGGTGAGGAGGGGCTCTTTGGCTCCCACCAGTCCCCCTGTCTGGTCTA
+
BBAAAFFFBFFFGGGGGFGCGCHHGGGGGFEHGGGGAFHFGHGGGGGHFH3GFFFGHGHHHHFHHHHBGHHFGEEFHFGHHGHEGHHHGHHHGG/>ECFGEHBFGEGHGHHHHGHGFHHGHFHHHGGGGFHGGHHHFFHFAGFFCFFD?DEGHFFFHGHFHGCGG?EHHGHHGFHHHFGHFGFCDEAAFFFFFFFFBBFFFEBFGFD9.AAB..=-@FEFFB/BFFFFEBFFEABFFFFF;?FFEFF/;F/
@M05620:37:000000000-D9766:1:1101:6531:7120 1:N:0:77
AGTGCCAGCTCTCCATCGCACAGGGGACCCAGGGCCTGGCCCCTCCATCCAGAAAACCTATGACCTCACCCGCTACCTGGAGCACCCACTCCGCAGCTTGGCTGGGACCTATGTGAGTATCTAGCGGAGGAATCTGGGAGTTGGGGAGGAGTGAGGAGTTGGGGAAAGACAGTCCTAACCGTGGAGGGTTGTGGTAAATGATGGGGTGAGGAGGGGCTGTTTGGGTCCCACCAGTGCCCCTGTCTGGTCTT
+
>>>1>B1CAF1@B1BGEAA1A000AABEEEHHBBEEF/BBFHGEGGEFFGHHHBEB0A0FGFHHHFFGHH0>E>/EG1B>0BF?>?//?FG0>>>EEHEH?01??EG0/B111BF2B1>1G2>FGG//></<1F??GC<.CF=GG@.-<<.<G00.<CGGBG?-...:;//;9C0900/CA.;-..;-9C-..-;;FFFF/;9/A-A@EA-9A-@--@-:///--;BAFF-AAAF/;FFE-A/B/;99/:/
@M05620:37:000000000-D9766:1:1101:16483:7195 1:N:0:77
AGTGCCAGCTCTCAATCGCACAGGGGACCCAGGGCCTGGCCCCTCCATCCAGAAAACCTATGACCTCACCCGCTACCTGGAGCACCAACTCCGCAGCTTGGCTGGGACCTATGTGAGTATCCAGCGTAGGAATCTGGGAGTTGGGGAGGAGTGAGGAGTTGGGGAAAGACAGTCCTAACCGTGGAGGGTTCTGGTAAATGATGGGGTGAGGAGGGGCTCTTTGGCTCCCACCAGTCCCCCTGTCTGGTCTA
+
AAABAFFFBFFFGGGGGFGGGFH4AF2EGGEHGGEF2BFGHHGHGGHHHAAF3F3AFEHF5F5FGEGGHHH@E/>EHGHFGFHAHG1?EHFGAGEGFHDGGHH?EEHHGHHHGHBGHGFHHHHHHGGGGGHHHHHHHGHGGHHHGGGGGGGHHHHGHGHHGHGGGGHHHHHHHHHGHHHHGGFGGGGGCFGGGGFGGGGGGGGGGGFFFFFFFFFFFFFFFFFFFFFFFFFFFFFFFFFFFFFFFFFFFF9
@M05620:37:000000000-D9766:1:1101:22577:7261 1:N:0:77
AGTGCCAGCTCTCAATCGCACAGGGGACCCAGGGCCTGGCCCCTCCATCCAGAAAACCTATGACCTCACCCGCTACCTGGAGCACCAACTCCGCAGCTTGGCTGGGACCTATGTGAGTATCCAGCGTAGGAATCTGGGAGTTGGGGAGGAGTGAGGAGTTGGGGAAAGACAGTCCTAACCGTGGAGGGTTCTGGTAAATGATGGGGTGAGGAGGGGCTCTTTGGCTCCCACCAGTCCCCCTGTCTGGTCTA
+
AABBBFFFBFFFFFGGGFFGEFGGEFGGGGAGGEGGEEGEGHGCFGFHFHAGHHCGHGHHHFHGHHG3GGFEGGCGHGHGHGH?FGHHGGHHGG/EF3?B/GF//EGFFHHGHGBD3GFFHHHHHC??BDGFFHGHHGHEEGHCCGGGGGGHCHFFHG<CDFDGGGFHHFHGHHHHHHHHAGGCG?EGG.CFFFFFGGFFGGF0CED-.AAF.A>>;FFFFFFBFFB.AFFFF./BFFEDAF9FFFFB;99
@M05620:37:000000000-D9766:1:1101:14243:7266 1:N:0:77
AGTGCCAGCTCTCAATCGCACAGGGGACCCAGGGCCTGGCCCCTCCATCCAGAAAACCTATGACCTCACCCGCTACCTGGAGCACCAACTCCGCAGCTTGGCTGGGACCTATGTGAGTATCCAGCGTAGGAATCTGGGAGTTGGGGAGGAGTGAGGAGTTGGGGAAAGACAGTCCTAACCGTGGAGGGTTCTGGTAAATGATGGGGTGAGGAGGGGCTCTTTGGCTCCCACCAGTCCCCCTGTCTGGTCTA
+
AA1AAFFFAFFFGGGGFFGFGCG0FECEEGGHEEGCFFHAFHEEGGFHGFGHFFFHGFHHHHHHHHHHHGHGG@EEHHHHGFHHHHHGGGHGGGGGGHGFEHFGGGHHFHHHFDGHDHHFHFFGHGGGGGGFHHGHFFFF?FGFCCC@CEEFFFGG<ECHHHGGCCHGCCCFCCHFHFFHGGE@.CAACAFFFF9CFBFGFGFFGGB=EFF/BB@?@@FFFBFFFFFFFBFFFFFFFFFB>EBFBFFFFF/
@M05620:37:000000000-D9766:1:1101:20933:7294 1:N:0:77
AGTACCAGCTCTCAATCGCACAGGGGACCCAGGGCATGGCCCCTCCATGCAGAAGACCTATGACCTCACCCGCTACCTGGAGCACCAACTCCGCAGCTTGGCTGGGACCTATGTGAGTATCCAGCGTAGGAATCTGGGAGTTGGGGAGGAGTGAGGAGTTGGGGAAAGACAGTCCTAACCGTGGAGGGTTCTGGTAAATGATGGGGTGAGGAGGGGCTCTTTGGCTCCCACCAGTCCCCCTGTCTGGTCTA
+
AAAAAFFFAF1FGGGGGCFG1A0FFGGEEGFHFEG/GH00BFEHGG0D1BBGH01BBGFHHHHHHHHHCGGGGEEGHHHH>GHHHHGFE0FGE/EGE0BFEFHGG?GHGHHHHHHHHHHHHHHHHGFGGGHHHHHHHHHGGHHHGGEGGCEGHGHHH?GHHHGGGGHHHHHHHGHHHHHHGGGGGGGGEFGGGGGGGGGGGGGGGGG@FFFFFF@@@-EFFFBFFFFFFFFFFFFFFFFF@FFFFFFFFFF
@M05620:37:000000000-D9766:1:1101:22950:7313 1:N:0:77
GAGGCTGCTTTGGAAGAAACTCATAGATTACTGCAACAGTTCCCCCTGGACCTGGAAAAGTTTCTTGCCTGGCTTACAGAAGCTGAAACAACTGCCAATGAGATCCTACCGGATGCTACCCGTCCGGAAAGGCTCCTAGCCGCCTACACGGGCGTCAAAGCAATGATGAAACAATGGCACGTCAGTCCGGCATTTCCGCTTTAGCACTCTTGTGGCTCCAATTGAACAATTCTCAGCATTTGTACTTGTAA
+
>1AAAAFAFFFFGGGG1GGGGFHFGG1DFAGHHHEFGHGEFHHHHGEGC0GGHFHCG1FFBGHHDGFHHHHGFHFGHFDBGHHHCHHHHBGHHHHHEHHH1GBGHBFGHHCEEAEHHHHGFEE/AE/?E/<AAGHG11>10//>//@@0/A?CC-<CCHH///<DGHEH0DGG<GHGFCC.;.CCGHFGGGGGFGGGGGGGGGFGGGGG0FGB0..-/9;9FBFF/:9BFFFFFFEFFFFFFFFFF/9FFF
@M05620:37:000000000-D9766:1:1101:24951:7339 1:N:0:77
AGTGCCAGCTCTCCATCGCACAGGGGACCCAGGGCCTGGCCCCTCCATCCAGAAAACCTATGACCTCACCCGCTACCTGGAGCACCAACTCCGCAGCTTGGCTGGGACCTATGTGAGTATCCAGAGTAGGAATCTGGGAGTTGGGGCGGAGAGCGGAGTTGGGGAAAGACAGTCCTAACCGTGGAGGGTTCTGGTAAATGATGGGGTGAGGAGGGGCTCTTTGGCTCCCACCAGTCCCCCTGTCTGGTCTA
+
>A>>>FFCAFFFG4FGFEGCFCHHG22AEEEGA2BBAFEHEHG1EGHHGHFGEGH2FEGGGGFHHFGHHFHEF>EEHFEGBFGHHH1??GGGEGC@>GBFEGGEEGGHGHFHHG?D??F?GD322?@FHHFHGHHHBG0</0?1>//><-;-..;:-:CBCCAG.C.99CBB9FGGGBFGFFFF.:.>DFFFFF9;BFFFF/BFFF;>.AFEDFFFFAFFFB/FF/BEEFFFEFFFFFFF>AFFFF/;BB9
@M05620:37:000000000-D9766:1:1101:13135:7379 1:N:0:77
AGTGCCAGCTCTCAATCGCACAGGGGACCCAGGGCCTGGCCCCTCCATCCAGAAAACCTATGACCTCACCCGCTACCTGGAGCACCAACTCCGCAGCTTGGCTGGGACCTATGTGAGTATCCAGCGTAGGAATCTGGGAGTTGGGGAGGAGTGAGGAGTTGGGGAAAGACAGTCCTAACCGTGGAGGGTTCTGGTAAATGATGGGGTGAGGAGGGGCTCTTTGGCTCCCACCAGTCCCCCTGTCTGGTCTA
+
AAAAAFFFAFFFGGGGGGGGEEFCEGGGAFGHGEGG2CHG2GGEGGEGFHCE3BCGHGHHHF5GGHHFHCFFGGEGHHHHHHHFFHHHGEHHGGGEGGH3EGHEEDBCFGGFD?B3D3B?F?3BCDEG<D2@F2FFGHHGGGHHGD<CD<CFGHFHHGBHHHGGGGHHHFHHCGHHFG/.DGEA.;CBCFGGGG;CFF0C00;FADFFFFFFFFBDFFFE9B/9BFFFFFFAAAFB/9A.-AFFFF//999
@M05620:37:000000000-D9766:1:1101:4647:7399 1:N:0:77
GAGGCTGCTTTGGAAGAAACTCATAGATTACTGCAACAGTTCCCCCTGGACCTGGAAAAGTTTCTTGCCTGGCTTACAGAAGCTGAAACAACTGCCAATGATCTCCTACAGGATGCTACCCGTAAGGAACGTCTCCTAGAAGACTCCAAGGGAGTAACAGAGCTGATGAAACAATGGCAAGTAAGTCAGGCATTTCCGCTTTAGCCCTCTTGTGGATCCCATTGAACAATTCTCATCCTTTGTACTTGTAA
+
AAAAAACAFFDFFGGF1BCBF1F3FF1GFF1FFGGFHHF12B2BABAF/0BBFAGABBFFDHHHGDFABG1B0BB1BAFGHBAGGDDEF0EFFBFHEBG1@21@21F11F10B@BBB2B00?>>EFBF0<?//B<1BBBBD1F0<<1B1<//?/<F12@@@0@11FFB11<<?G?FCGG1><=1>111<BGHB1FFD..A..=0=/<C.C0;00.CHGC/<C0=0:G0FG000;F09090CBBFGF09;;0
@M05620:37:000000000-D9766:1:1101:7616:7400 1:N:0:77
AGTGCCAGCTCTCAATCGCACAGGGGACGCAGCGCCGGGAGCATCCATCCAGAAAAACTATGGGCTCACCCGCCACCTGTTGCCCCATCTGCGCTGCTTGGCTGGGACCTATGTGAGTATCCAGCGTAGTAATCTGGGAGTTGGGGAGGAGTGAGGAGGTTGGGAAAGACAGCCCTAACCGCGGAGGGTCCTGGTAAATGATGGGGTGAGGAGGGGCTCTTTGGCTCCCACCAGTCCCCCTGTCTGGTCTA
+
3>>AAB5FBF4BABGGGAAEAE4B2AEE2AAE2AEGEEG?0BB3@F355G3BF33G1E3B4431B2?BBFGGE/E?FB3B3BGBBF?0B?4B/>/>/BFHG01/<??F/?1112@@1F1FGHB<G/C/>.>DG>1110<<E00/<A.-<.;:.:0.<..;/;?BEG.9/FG/.;.CF//;:---;9@-9/;/9/;B/B///;9;E.99.../A.--@B./BFF9B;FFFFFFFABFBFFAB?FFF/9B;9;
@M05620:37:000000000-D9766:1:1101:12972:7400 1:N:0:77
GAGGCTGCTTTGGAAGAAACTCATAGATTACTGCAACAGTTCCCCCTGGACCTGGAAAAGTTTCTTGCCTGGCTTACAGAAGCTGAAACAACTGCCAATGAGCTACTACAGGATGCTCCCCGTAAGGAAAGGATACTCGAAGACTCCAAGGGAGTAAAAGAAATGATGAAAAAATGGCAAGTAAGTCAGGCATTTCCGCTTTAGCACTCTTGTGGAAACAATTGACAAATTCTCAGCTTTTATACTTGTAA
+
A?ABAAFBCFDFFFBFGGFFGGGHFHFDGHHFGFFHGHCGHHFBGFEFFGGGHGFG3B2GGHHHHHHGGGDEHHHFGBBGHHGHHFFFHG?FCGHGFGHHGB3B3B3FGH3BGGBF3331//?>/F3BGGB0B?3BG3?GGG/?3BB?G?/<?EE2@222?001?FGGHFH10>0GFHHHFFG1D=F1=GHAGFFHHGDDGE:CG0:CCGC00<C000:;;FFFF00;BF9FBFG0;0;BF0;0;C0;0;0
@M05620:37:000000000-D9766:1:1101:19043:7401 1:N:0:77
AGTGCCAGCTCTCAATCGCACAGGGGACCCAGGGCCTGGCCCCTCCATCCAGAAAACCTATGACCTCACCCGCTACCTGGAGCACCAACTCCGCAGCTTGGCTGGGACCTATGTGAGTATCCAGCGTAGGAATCTGGGAGTTGGGGAGGAGTGAGGAGTTGGGGAAAGACAGTCCTAACCGTGGAGGGTTCTGGTAAATGATGGGGTGAGGAGGGGCTCTTTGGCTCCCACCAGTCCCCCTGTCTGGTCTA
+
11>AAD@FAFBDDGGCGEFCAFBGFEGGEEHHFEGGGEHCCHGGGGCHAFGFE01FGE0FGHFHHH1FGHGEEF@EHHHEEFB/0FGHGCHHGF?EGGHHGHHG?/GHGHHHHHEHHDDH2FFGE??EGCHHGHGHFFFEEHHHGCGGGGGH.DFFGCC/GFCCGGHHHHHHFHHHHHHE?EGGGGGG.:FGGGCBFGGGGGGGGGF?FFFFFF?@@=FFFF9/FBFEFFFFFAFFFFFF-?FFFFB/;BF
@M05620:37:000000000-D9766:1:1101:12951:7405 1:N:0:77
GAGGCTGCTTTGGAAGAAACTCATAGATTACTGCAACAGTTCCCCCTGGACCTGGAAAAGTTTCTTGCCTGGCTTACAGAAGCTGAAACAACTGCCAATGCGATATTCCAGGCTGCTAGAAAGCCGCATAGGATACTCGAAGCCACCAAGGGAGTCAACGAAATGATGGCAACCTGGCCAGTCAGTCCGGCCTTTCCGCTTTAGCACTCTTGAGGCAACAATTGTCACATTCTCCGCTTTTATACTTGAAA
+
BBBBBBFBFFFFGGGGGGFGGGHHHHFHHHHHHHHHHHHHHHHHHGGGHHHHHHHBGGHHGHHHHHHHHHHHHHHGHHHHHHHHHHHHHHHHHHHHHHHHF1>FG/BBEGBBA11E3443343BB>///?F3F4?FHH/?BF>B2@@?G</?<C<0?F<CC/??<?GF1>FC.00>>F01GGGFFGFHCDG;EH00CAGGAF:C0<C0CBFB0;:9.9;:.FG00;9000;CF;09;.;.F/9/:B///:/
@M05620:37:000000000-D9766:1:1101:18911:7427 1:N:0:77
AGTGCCAGCTCTCAATCGCACAGGGGACCCAGGGCCTGGCCCCTCCATCCAGAAAACCTATGACCTCACCCGCTACCTGGAGCACCAACTCCGCAGCTTGGCTGGGACCTATGTGAGTATCCAGCGTAGGAATCTGGGAGTTGGGGAGGAGTGAGGAGTTGGGGAAAGACAGTCCTAACCGTGGAGGGTTCTGGTAAATGATGGGGTGAGGAGGGGCTCTTTGGCTCCCACCAGTCCCCCTGTCTGGTCTA
+
CCBCCFFFCFFFGGGGGGGGGGHGGGGGGGHHGGGGGGHHHHGHGGHHHHHHHHHHHGHHHHHHHHHHHHHGGGGGHHHHHHHHHHHHGHHHGGGGGHHHGHHGGGHHGHHHHHHHHHHHHHHHHGGGGGHHHHHHHHHGGHHHGGGGGGEGHHHHHGHHHHGGGGHHHHHHHHHHHHHHGGFGGGGGEFGGGGFGGGGGGGGGGGFFFFFFFFFFFFFFFFFFFFFFFFFFFFFFFFFFFFFFFFFFFFF
@M05620:37:000000000-D9766:1:1101:18284:7439 1:N:0:77
GAGGCTGCTTTGGAAGAAACTCATAGATTACTGCAACAGTTCCCCCTGGACCTGGAAAAGTTTCTTGCCTGGCTTACAGAAGCTGAAACAACTGCCAATGAGATACTACAGGCTACTACCAATCAAAAACGGCTACTAGACGCCAACCCGGGAGAAAAAGCGATGATGAAACCATGGCAAATCAGTCCAGCATTTCCGCTTTAGCACTCTTGAGGCAACACTTGAACAATTCTCAGCATTAGTACTTGTAA
+
A3ABBBFBFFFFGGGGGGGGGGHHHHHHHHHHHHHHFHHFGHHHHGGGHHHHHHHHHHHHHHHHHHHHHHHHHHHHHHHHGFHHHHHHHHHHHFHHHHHH3G3GFHHHHHHH1F3BBB4B333BB33B?/>EEF<G34BFD//B//?/?/B@@@/?<<0>0E<GDGH11>FG..<=<G/C.=<0<<DH0;:/<CHFCFG?DEH0C0BFFFGF0;C...:9.000;CF9CFF00BFF/00///;/FF//:/9
@M05620:37:000000000-D9766:1:1101:19822:7456 1:N:0:77
GAGGCTGCTTTGGCAGAAACTCATAGATTACTGCAACAGTTCCCCCTGGACCTGTAACCGTTTCTTGCCTGGCTTCCAGAAGCTGCCACAACTGCCAATGAGATCATACAGGCTGCTACCCGTACGGAAAGGCTCCTCGCCGCCTCCCCGGGCGTCACCGCGCTGATGAAACCATGGCACGTCAGTCAGGCATTTCCGCTTTAGCACTCTTGTGGCTCCACTTGACCAATTCTCAGCATTTGTACTTGTAA
+
>1AAA>B>FFDDG1FEGBFFFG1BDE1FDDFGFG11BBF1DFAGHGAB/0BBFG1FGGGFAEGGGF1BFHHFGBB0BGGB0BFB1101BBFE1BFF1BFFBDHHG1BGHBFGEFFCCBGGF>?/?EE??>0FGFHGF0///B//?/?/<CC?-@<@CA0.<-ACGCFHF00:..99/9CFFGGEAFF00;F90FGGGGGG?EBBFBFBFFF/;B?A-BAF-;FFFBFFEFFBFF/;FFFFFFFFFFFFFEF
@M05620:37:000000000-D9766:1:1101:21599:7509 1:N:0:77
GAGGCTGCTTTGGAAGAAACTCATAGATTACTGCAACAGTTCCCCCTGGACCTGGAAAAGTTTCTTGCCTGGCTTACAGAAGCTGAAACAACTGCCAATGAGATCCTACAGGATGCTACACGTAAGGAAAGTCTCCTAGAAGACTCCAAGGGAGTAAAAGAGCTGATGAAACAATGGCAAGTAAGTCAGGCATTTCCGCTTTAGCACTCTAGTGGATCCAATTGAACAATTCACATCATCTGTACTTGTAA
+
A?AABAFBFFFFBFGGFBGGGGFHFGHHGHHHHHHGCFHFGHHHHGGGGHHHHHGHGHGHHHHHHHFGHHHHHHHHHGHHHHHHFHGHHFHHHHHFHEHHF3B4FFFHEG33B@3F34331?0BBFG3??0?44BG3B43GGHH331B?1??C//??@2@F00@1@@@GGD1?G<FG0FG/<?1F?F110GH1>><D..<<.00000</00<0=.;:0;CG000:0;::0:C0;000090009000000;0
@M05620:37:000000000-D9766:1:1101:6313:7527 1:N:0:77
AGTGCCAGCTCTCCATCGCACAGGGTACCCAGGGCCTGGCCCCTCCATCCAGAAAACCTATGACCTCACCCGCTACCTGGAGCACCCACTCCGCAGCTTGGCTGGGACCTATGTGAGTATCCAGCGTAGGAATCTGGGCGTTGGGGCGGCGTGCGGAGTTGGGGACAGCCAGTCCTAACCGTGGAGGGTTCTGGTAAATGATGGGGTGAGGAGGGGCTCTTTGGCTCCCACCAGTCCCCCTGTCTGGTCTA
+
>A>1>BFFAFFFGFGFAAE1E0FAF00BF1BGABEABFHHHHGHGGHHHAGGGHHABEHHBAFHHABFHHHEE/>EHH@B0>BGGHF/?GH>/E/E>FB>EHHGGGHHGHFHHGHFHHHHHH2GHGG/BE@@FGHHGH/<CGGGGG.AG-;=A.A@-AEGGGGG-9-:-A-;FFFF/9FF@FF@-AB@FFFFFFFFFFFFFFFFFFB@FFF/AB@?@@FFFFFFFFFFFFFFEFFFFFFF@FFFFFFFFFB
@M05620:37:000000000-D9766:1:1101:19951:7535 1:N:0:77
GAGGCTGCTTTGGAAGAAACTCATAGATTACTGCAACAGTTCCCCCTGGACCTGGAAAAGTTTCTTGCCTGGCTTACAGAAGCTGAAACAACTGCCAATGTACAGGATGCTACCCGTAAGGAAAGGCTCCTAGAAGACTCCAAGGGAGTAAAAGAGCTGATGAAACAATGGCAAGTAAGTCAGGCATTTCCGCTTTAGAACTCTTGTGGATCAACTTAAAAAATTCTCAGCATTTGTACTTGTAACTACCA
+
BABBBAFAFFFFFGGGGGGGGGGHHHHHFHHHHHHHFFHEGHHHHGGGHFHHHHGGGHHHHHHHHHGHHHHHHHHHHHHHHHHHFHHHHHGHHHHFHEHHHHGHFFGHHGHHHHHGGGGHHHHEC0/FGGHHGHEHHEHBG2BGCBHGEHHHHHGGFFHGHHGGHHHHHFHHHFGHHHHGBFHHHGFFDGG?EDG.<00D000=0DGF.0;C:G;CC0;<0<-;/0000090BFG000990;;FBBB0//9
@M05620:37:000000000-D9766:1:1101:20022:7546 1:N:0:77
AGTGCCAGCTCTCAATCGCACAGGGGACCCAGGGCCTGGCCCCTCCATCCAGAAAACCTATGACCTCACCCGCTACCTGGAGCACCAACTCCGCAGCTTGGCTGGGACCTATGTGAGTATCCAGCGTAGGAATCTGGGAGTTGGGGAGGAGTGAGGAGTTGGGGAAAGACAGTCCTAACCGTGGAGGGTTCTGGTAAATGATGGGGTGAGGAGGGGCTCTTTGGCTCCCACCAGTCCCCCTGTCTGGTCTA
+
BBAABFFFBFFFGGGGFGGGGGHEGGGGDEDHFFGGEGHHFHGGGGHHHFGHECBGHGHHHHBHHHHHHHHGGEFGHHHHFGGHHHHHGHHHGGCCEGHHGGHGGGHHGHHHHHHHHHHGHHHHHGGGGGHHGHHHHHHGGGGHGGGGGGFGHHHFHGHHHHGGGGHHHHGHHHHGHHHGGACDGGGG;FFGGGGGGGGGGGGGGGFFFFFFFFFFFCFFFFFFFFFFFFFFFFFFFFFFFFFFFFFFFFF
@M05620:37:000000000-D9766:1:1101:15211:7557 1:N:0:77
AGTTCCAGCTCTCCATCGCACAGGGTACCCAGCGCCTGGCCCCTCCATCCAGACAACCTATGACCTCACCCGCTACCTGGAGCACCCACTCCGCAGCTTGGCTGGGACCTATGTGAGTATCCAGCGTAGGACTCTGGGAGTTGGGGCGGAGTGAGGCGTTGGGGAAAGCCAGTCCTAACCGTGGAGGGTTCTGGTAAATGATGGGGTGAGGCGGGGCTCTTTGGCTCCCCCCAGTCCCCCTGTCTGGTCTA
+
>>>1>B3DFFFFGGGFEEFAE0GCF00BBBBG0AA0ABAGGHGFGG0DGFHFF/FBBEHEAABGGDB1FGH>E//>FG1B0BBFHHG/?FGB>E?E@HB><FGC//BBEC1BFGDGFH2>GG2DGCA<//11@GGG100??FFB/-.<A-:C.0;CC?A:AA@@...9/C/AFFFG//BF-BE?-AA>FFFFFFF/FFFF/B/BFFF@-;---;@-@@FFFFFFFFFFF-A@@BFFFFFF@FFFFFFFFFB
@M05620:37:000000000-D9766:1:1101:23416:7566 1:N:0:77
ACCACACCTTCTACAATGCGCTGCGTGTGGCTCCCGAGGAGCACCCCGTGCTGCTGACCGAGGCCCCCCTGAACCCCAAGGCCAACCGCGCGAAGATGAACCCAGGTGCGTGGCCCGCTCCCTCTTCTGGTGGCCGCCTCCCTCCTTCCTGGCCTCCCGGCGCTGCGCCCTTTCTCACTGGTTCTCTCTTCTGCCGTTTTCCGTAGGACTCTCTTCTCTGCCCTGCGTCTCCTTTGGAACTCTGCCGGTTC
+
BBBBBBBAFFFFGGGGGG4EEAEEEEE22EFBFFFG2EFFDHHHHGGA1BEFBFBGGHFE@E?EFEGGGE/BHHHGGE/?FHHHEFFGGG/>@FG?FGGHHH?.>CC<<C<ECF<CDAD-CGHFGH0;;GFFFHGBDFADGGGGAFGGGGGFGGGGGAFFFF9>BD@DFFFFFFFFBFFFFFFFFFF/BFFFFF/:;AFFF;DF.;DFFFFFFFFFF;9B/:.9;99:;9BFFFFBBF/;F/:9B/;@:AA
@M05620:37:000000000-D9766:1:1101:16379:7583 1:N:0:77
ACCACACGTCTTAACTCAAGTCACATGAAGCTATCTCGTATGCCTTCTTCTGCGTGACCAAAAAAAGAAAAAATTAAATAAGATGAAAGAACTGCTGAAGATCCCCTTAATGAAAGCCTCCAAAAAGACACCAAGTAAGTAAAAAAGTCCACAAAACAACTACATGTACACAAGGCTAATCATCAGAATAACTACATGCAAACCACGAGAATAAATAAGAGAATTAGTATTATCAATTGACAACTCAAGAC
+
A>AAAAADBAB>ABGGG1BBBB3D1DBF1FHHHHG1GAFEBBFGDFFFHHHGFABEECFGHEAC/A/A00>0/0B11B22B11BB11B1000@B1B1B1B1B1BBF001B>2>1>100B0/0<1///?B00///01>>>2@2@F1</111111/000???111>1<111>1<<FC./0<<<00000<0000000//000:0::.:..-:.:0;00009000/;:000909;0099;0;9B0;0./09///-
@M05620:37:000000000-D9766:1:1101:20387:7628 1:N:0:77
GAGGCTGCTTTGGAAGAAACTCATAGATTACTGCAACAGTTCCCCCTGGACCTGGAAAAGTTTCTTGCCTGGCTTACAGAAGCTGAAACAACTGCCCCTGAGATCCTACAGGCTGCTACCCGTACGAAACGGCAACTCGCCAAAACCCCGGACGAAACAGCGCTGATGAAACCATGGCACGTCCGTCCAGCATTTCCGCTTTAGCACTCTTGTAGCTCCAATTGACCAATTCTCAGCATTTGTACTTGTAA
+
AA?AAAFBFFFFGGGGGCGGG4BFFHFHHFFHHH4DFFHFGHHHHGGGHFHHHHHHHHHHGFHHHHFHHHHHFHHFFHFGHGHHHHHHHHHHHHHGF1B12F34FGF4FFFHF11?B4BGH?EE///??/FED//?FB//>/<0/@?<?@D/->-<<A<CA@-C@EFFFFBHHGCG/C/::CE.AEFA.;CFFGGFGGGGGE;0FFGGFF/;///99;F9BFBBB/F/ABFFFF/;FBF//9;BF///://
@M05620:37:000000000-D9766:1:1101:20400:7646 1:N:0:77
GAGGCTGCTTTGGAAGAAACTCATAGATTACTGCAACAGTTCCCCCTGGACCTGGAAAAGTTTCTTGCCTGGCTTACAGAAGCTGAAACAACTGCCAATGAGATCCTACAGGATGCTACCCGTAAGGAAAGGCTCCTAGAAGACTCCAAGGGAGTAAAAGAGCTGATGAAACAATGGCAAGTAAGTCAGGCATTTCCGCTTTAGCACTCTTGTGGATCCAATTGAACAATTCTCAGCATTTGTACTTGTAA
+
A?AA3AF>BBB4GABBCG4BGGHHHFFFGFGGH54FCGFGH5DBGFFFEFEGHHGG33FFFGHGHHHEBFGHHHH3BBGGHHBBG33F@FBGGHHGFCGGF3BBBGHFGF@BFFBFGFFG0??>EB3FGGB0?EGGGBGGHGHFBBBFG?/EFDCC>GH1FBF@CGHFHFHHFHGDFGFHC11>=1>==C<<><FGHGCDG<FDGFGHEFFG0CEG0CCGGCCCC;;0CBB00CF0;;;0CFGFGFEBBC;
@M05620:37:000000000-D9766:1:1101:16203:7676 1:N:0:77
AGTGCCAGCTCTCAATCGCACAGGGGACCCAGGGCCTGGCCCCTCCATCCAGAAAACCTATGACCTCACCCGCTACCTGGAGCACCAACTCCGCAGCTTGGCTGGGACCTATGTGAGTATCCAGCGTAGGAATCTGGGAGTTGGGGAGGAGTGAGGAGTTGGGGAAAGACAGTCCTAACCGTGGAGGGTTCTGGTAAATGATGGGGTGAGGAGGGGCTCTTTGGCTCCCACCAGTCCCCCTGTCTGGTCTA
+
BBBABFFFBFFFGGGGGGFEGGHHGEEEGGCGGFEGGFHHHHGHGGFHHH3GAF3FGGHCHHBGHHHCHHHGGGGGHHHHGHHHHHHEGHHHGG@FGGHHEHHFDGGHGHFHHHEHHHHHHHHHHGGFCGGHHHHHHHHGGHFGGGGGGFDHHHGHHFHHHEGCFDHFFHGHHHHHFFHHGGGGGGGGGGGGGFCBBFFGGFGGGGFFFFFFFFFFFFFFFFFFFFFFFFFFEFFFFFFFFFFFFFBBBF/
@M05620:37:000000000-D9766:1:1101:23803:7689 1:N:0:77
GAGGCTGCTTTGGAAGAAACTCATAGATTACTGCAACAGTTCCCCCTGGACCTGGAAAAGTTTCTTGCCTGGCTTACAGAAGCTGAAACAACTGCCAATGTACAGGATGCTACCCGTAAGGAAAGGCTCCTAGAAGACTCCAAGGGAGTAAAAGAGCTGATGAAACAATGGCAAGTAAGTCAGGCATTTCCGCTTTAGCACTCTTGTGGATCCAATTGAACAATTCTCAGCATTTGTACTTGTAACTGACA
+
AAABAAFBFFFFGF5FGGGFGGHHHGFHHBGHFFGBEFHAFDFHHGGGGFHHHHHHFEHHGHHHGGHGGHGGHHHFFGFHHHBFGB3GBBGHHHHGGFHHHFHG43BEBBFFBBB?>/EFGHHGGBGBFFGHHGHHHHFCEBFFCDED?FDGHHGFFGFHHHBGFGBH?FHHHFG?DF1?@GBCG>>><11.ADGCGGH<<CHGHBDFFFCCGGH;::;G0<CCFFBC:C;C0;B0;BFFFFGGGFFFFCB
@M05620:37:000000000-D9766:1:1101:26612:7705 1:N:0:77
AGTGCCAGCTCTCAATCGAACAGGGGACACAGGGCCTGGCCCCTCCATCCAGAAAACCTATGACCTCACCCGCTACCTGGAGCACCAACTCCGCAGCTTGGCTGGGACCTATGTGAGTATCCAGCGTAGGAATCTGGGAGTTGGGGAGGCGTGCGGAGTTGGGGGCAGCCAGTCCTAACCGTGGAGGGTTCTGGTAAATGATGGGGTGAGGAGGGGCTCTTTGGCTCCCACCAGTCCCCCTGTCTGGTCTA
+
>>>>>BDC34CFGEFBGGFBF?HHG22AA2BBBFF22ABFBAE2FEFHD13B3B3A3BFGB3DDGD33FE1EE>/EGDGF2BG?GH11?FG3???E/3BFEHHC/EH0/0?3BFG2BFDHHHBGBB?/BD1>FGEGFF?F?GDHGC.>D.<<@.<<:A.;0;C@--9;.;..;BFF00/CBEA99ADB.;AFBB9;9/BB/FFF.DDBEFF/A?BB??EBFBFF9B9EEEFF.AFFFFF9@EFF//;BBF/
@M05620:37:000000000-D9766:1:1101:10638:7746 1:N:0:77
GAGGCTGCTTTGGAAGAAACTCATAGATTACTGCAACAGTTCCCCCTGGACCTGGAAAAGTTTCTTGCCTGGCTTACAGAAGCTGAAACAACTGCCAATGCTACCCGTAAGGAAAGGCTCCTAGAAGACTCCAAGGGAGTAAAAGAGCTGATGAAACAATGGCAAGTAAGTCAGGCATTTCCGCTTTAGCACTCTTGTGGATCCAATTGAACAATTCTCAGCATTTGTACTTGTAACTGACAAGCCAGGGA
+
>>>AAAFAFFFFGGGGFGGGGGGHHGHHHDGHHHF4FGGDFHHHHGGF2AFFGHFHHB2FGHHHGHHHHHHHHHHCGHHHHHHHGHHHHHHHHHHHCFGHHH4GHHGG@EEHHH3CGHHHGHHHD3BGHHHHHHHGG/CEFHH3G/FHHHHGHHHGHF<GHHHFHGHFHHFGHHHHHHHHHHGGGGGHHHHHHHHHHGHGHHHHHBGHHHHHF/CGGHGHHHCHHGHHHHHHHF9BFGFGGFFFGGBGGG?
@M05620:37:000000000-D9766:1:1101:10657:7750 1:N:0:77
GAGGCTGCTTTGGAAGAAACTCATAGATTACTGCAACAGTTCCCCCTGGACCTGGACAAGTTTCTTGCCTGGCTTACAGAAGCTGAAACAACTGCCAATGATCCCCGTAAGGAAATGCTCCTAGAAGACTCCAAGGGAGTAAAACAGATCATGAAACAATGGCAAGTAAGCCAGGCACTTCCGCTTTAGAAATCTTGAGGATCCACTTGAACAATACTCAGTATTTGTATGTGTATTTGACAAGCCAGGGA
+
>3AA3>CAC@BDGBBBFFEFGGHHHGHHHHBDDF4FCGFGHDDABBAAAFBBGGEF231BDFGDFHGBBB3BBBG3ABBDGG@BG33FBB1FHHHHHFHH3BBFGG/?>?B@3?B33BB3?3BB?F3?B3BB3?3//?E<?12D1/B0?11B1211@@/111@0@?1111110?/</0<<>1...<.>1110000=00</0//<D/00:0:0;C00;000:0;:0:;;C00;;0;00;9;;90.9;;9...
@M05620:37:000000000-D9766:1:1101:16724:7752 1:N:0:77
AGTGCCAGCTCTCAATCGCACAGGGGACCCAGGGCCTGGCCCCTCCATCCAGAAAACCTATGACCTCACCCGCTACCTGGAGCACCAACTCCGCAGCTTGGCTGGGACCTATGTGAGTATCCAGCGTAGGAATCTGGGAGTTGGGGAGGAGTGAGGAGTTGGGGAAAGACAGTCCTAACCGTGGAGGGTTCTGGTAAATGATGGGGTGAGGAGGGGCTCTTTGGCTCCCACCAGTCCCCCTGTCTGGTCTA
+
CCABBFFFCFFFGGGGGGGGGGHHGGGGGGHHGGGGGGHHHHGHGGHHHHHHHHHHHGHHHHHHHHHHHHHGGEGGHHHHHHHHHHHHGHHHGGGGGHHHGHHGGGHHGHHHHHHHHHHHHHHHHGGGGGHHHHHHHHHGGHHHGGGGGGGHHHHHHGHHHHGGGGHHHHHHHHHHHHHHGGGGGGGGEGGGGGGGGGGGGGGGGGFFFFFFFFFFFFFFFFFFFFFFFFFFFFFFFFFFFFFFFFFFFFF
@M05620:37:000000000-D9766:1:1101:10643:7764 1:N:0:77
GAGGCTGCTTTGGAAGAAACTCATAGATTACTGCAACAGTTCCCCCTGGACCTGGAAAAGTTTCTTGCCTGGCTTACAGAAGCTGAAACAACTGCCAATGCTCCCCGTAAGGAAAGGCTCCTAGAAGACTCCAAGGGAGTAAAAGAGCTGATGAAACAATGGCAAGTAAGTCAGGCATTTCCGCTTTAGCACTCTTGTGGATCCAATTGAACAATTCTCAGCATTTGTACTTGTAACTGACAAGCCAGGGA
+
>>AABAFBFFFFGGGGGGFGGGFHHGHHHHHGHHHFFHHGHHHHHGGFHHHHHHHHHHHGFHHHHHHHHHHHHHHHHHHHHHHHHHHHHHHHHHHHHHHHHH3FFGEEGECHHHBFCGHF/33GHFGHHHHHHHHEECDEBFHHBFGCGHHHHHHHHFEFFFFGGGHHBFFGGHHHGHHHHFGGGCGHGHFHHHHHHHG?GHGHH0DHHHHHFFGCGCCGHGHHHGEGHCFBFFC0;FFGGGG.AEGGGGA
@M05620:37:000000000-D9766:1:1101:17270:7778 1:N:0:77
AGTGCCAGCTCTCAATCGCACAGGGGACCCAGGGCCTGGCCCCTCCATCCAGAAAACCTATGACCTCACCCGCTACCTGGAGCACCAACTCCGCAGCTTGGCTGGGACCTATGTGAGTATCCAGCGTAGGAATCTGGGAGTTGGGGAGGAGTGAGGAGTTGGGGAAAGACAGTCCTAACCGTGGAGGGTTCTGGTAAATGATGGGGTGAGGAGGGGCTCTTTGGCTCCCACCAGTCCCCCTGTCTGGTCTA
+
ABABBFFFBFFFGGGGGGGGGGHHGGGGGGHHGGGGGGHHHHGDGGHHHHGHHHGHHGHHHHHHHHHHHHHGGFCEHHHHHHHHHHHHGHHHGGGGGHHHGHHGGGHHGHHHHHHHHHHHHHHHHGGGGGHGHHHHHGHGGHHHGGGGGGGHHHHHHGHHHGGGGGHHHHHHHHHHHHHHGGGGGGGGEGGGGGGGGGGGGGGGGGFFFFFFFFFFFFFFFFFFFFFFFFFFFFFFFFFFFFFFFFFFFFB
@M05620:37:000000000-D9766:1:1101:18488:7789 1:N:0:77
AGTGCCAGCTCTCCATCGCACAGGGGACCCAGGGCCTGGCCCCTCCATCCAGAAAACCTATGACCTCACCCGCTACCTGGAGCACCCACTCCGCAGCCTGGCTGGGACCTTTGTGAGTATCCAGCGTAGGAATCTGGGAGTTGGGGAGGAGTGAGGAGTTGGGGAAAGACAGTCCTAACCGTGGAGGGTTCTGGTAAATGATGGGGTGAGGAGGGGCTCTTTGGCTCCCACCAGTCCCCCTGTCTGGTCTA
+
ABAAAFFFAFFFG4ABGFECEE4AA22AEDFHBEAEFCCGHEGHGGHGHGH3FGFEBEHGHEHHHHHGHGHEE>EEGHDA2BGFHH11?GHF//>>E/B???GG//BF/GHHFFBDBHHFHHGFFGG<//1??FHBDC0FAGHHGG.>@..CC0DHFDHHFFGG.CAFCGCBGHHHGFGGGGF-9AEGEGFFGG;00;B9CG0FEFABFFF/DF-B-BF9/B/;B/BAEBFD9FFFFFFFB?FFFB/9B:/
@M05620:37:000000000-D9766:1:1101:17883:7824 1:N:0:77
GAGGCTGCTTTGGAAGAAACTCATAGATTACTGCAACAGTTCCCCCTGGACCTGGAAAAGTTTCTTGCCTGGCTTACAGAAGCTGAAACAACTGCCAATGTACAGGATGCTACCCGTAAGGAAAGGCTCCTAGAAGACTCCAAGGGAGTAAAAGAGCTGATGCAACAATGGCAAGTAAGTCAGGCATTTCCGCTTTAGCACTCTTGTGGATCCAATTGAACAATTCTCAGCATTTGTACTTGTAACTGACA
+
AAAABACBFFFFGGGGCGGFGEGDHHHHHHHGHHHGHHHDFHGHHGEGHHHHHFHFHHGHFHHHHHFHHHHHHGFGHHHHGHHHHHHFHHHHGHHHGGHHGEGH4BEGGHGF3GHDGGGFHDGG0?GGHGHHFFG333BFGGC2?AC?CCGGFH/<GHHHFH2<GHHHHHHH0<F?FGFHH11<FFBGGHHGGGGGHGHHHHHHHHFHDFGHECGBGFHHBGFHHHHHHEFFGGGFGFGFFGGGGBBFFFF
@M05620:37:000000000-D9766:1:1101:23716:7844 1:N:0:77
GAGGCTGCTTTGGAAGAAACTCATAGATTACTGAAACAGTTCCCCCTTGACCTGGAAAAGTTTCTTGCCTGGCTTACAGAAGTTGAAATACCTGCCAATGAGATCCTCCATGATGCTACCCGTAAGGAAAGGCTCCTAGAAGACTCCAAGAGAGTAAAAGAGCTGATGAAACAATGGCAAGAAAGACAGGAATTTCCGCTTAAGCACTCTTGAAGATCCAAATACAAAATTCTCAGCATTAATACATCAAC
+
>3AA3>C3BBB4F4BBAF4BFGHHHC5DFD4AF54BAGBFGBBBBBA2AABBGGAAA32AADFDDFFB3BBBCEF3BABDGG5DD55B5D3BFGG1@FBBF3BBBFB3BB44@44B3@321??>?03BB?00/30?BBBFGEC3332??200B?B3?????2<2@2F>2>@G<C?<C?CC/0<??00<<<0011<><A?DA.=0<0<0/=0<000:;0:<C0000000:0/0;0;;909000;9;00009/
@M05620:37:000000000-D9766:1:1101:7850:7869 1:N:0:77
GAGGCTGCTTTGGAAGAAACTCATAGATTACTGCAACAGTTCCCCCTGGACCTGGAAAAGTTTCTTGCCTGGCTTACAGAAGCTGAAACAACTGCCAATGATCTACTACATGATGCTACAGGTAAGGACCGGATAATAGAAGAATCCACGAGAGTAACAGAGCAGATGACACAATGGCAAGTACGTAAGGCCTTTCCGCTTTACCACTCTAGTGAATCCAATAGACCAATGCTCATCTTTTGTACACGTAA
+
A?ABAAFCFDFFGBBFGGGGGGHHHGHHHHHHGHCHFHGHHFFFGGEFEFFGHHGGB32GGGHFHHHBBG3BGGHEBABGHHBFHB3GBFEHHHHHHHHHG4B4D4DDG34BDF44@43B3B@DF3BF0?//>EGH?G433DBBB?2B2<//?<@2DF22@@<2?<?1?1??0?1?FFF1.=>1<0>0<CF.<<0=GC.<D.0<:00;/;0;000;0<:0;C:0;C0/;F//000;0000;0/;B00..;:
@M05620:37:000000000-D9766:1:1101:4319:7895 1:N:0:77
AGTGCCAGCTCTCCATCGCACAGGGGACCCAGGGCCTGGCCCCTCCATCCAGAAAACCTATGACCTCACCCGCTACCTGGAGCACCCACTCCGCAGCTTGGCTGGGACCTATGTGAGTATCCAGCGTAGGAATCTGGGCGTTGGGGCGGAGTGCGGCGTTGGGGACAGCCAGTCCTACCCGTGGCGGGTTCTGGTAAATGATGGGGTGAGGAGGGGCTCTTTGGATCCCACCAGTCCCCCTGTCTGGTCTA
+
>>>1>BD1AFFFGCGBBAE1E0GCG0BAA0AF00BA/BFG0BEFEG01FEGFB0BBBEGB1BBGGDBBGFEEE/>EHHDF0BFEGHE?EGEB?E/>>BBB?G1FFGGABGGHHG2>BF2DGH2GF/C/BF@1FGHFHE/@CGGAC-.<A:;AF0AA-;A?A.@@---;-;F-BFFF//;FFFF@-9=?@FFFFFFBBFFFBFFBEFA@-;A/;A-;@@FFFFFF/BFFF/AFEFFFFFFF@FFFFFFFFFB
@M05620:37:000000000-D9766:1:1101:7841:7896 1:N:0:77
GAGGCTGCTTTGGAAGAAACTCATAGAGTACTGCAACAGTTCCCGCTGGACCTGGAAGAGTTTCTTGCCTGGCTTACAGAAGCTGAAACAACTGCCAATGCGATACTCCAGGCTACTACCAAGCAAGACCGGCTACTAGACGCCTACCCGGGAGAACACGCGATGATACAACCGTGGCCAATCCGTCCAGCCTTTCCGCTTTAGCACTCTTGAGGCTACACATGAACCATTATCAGCAGTAGTACTTGTAA
+
BBBBBBFBFFFFGGGGGGGGGGAGF5555DFGGHFGFF2B55DG2AAE2BGHCFFGB31B5DEBHFD5GHFHHGHF3FBFGCGHGHDDHHHGHHHHHGHG3EEHAEG3BFGHHH3BFD4B330/B322BB>CCG/F23B2@<CG0/2?0/>A/@.0>F<.<@CDFDD0=D:G.-C.:C.:./CB.9;C.;;EFFGGFDF.9:B0=0;FFFFB/;.9.9;BB///;BF.;9FBFFFF//.;//;;FF//;/;
@M05620:37:000000000-D9766:1:1101:11815:7905 1:N:0:77
AGTGCCAGCTCTCCATCGCACAGGGGACCCAGGGCCTGGCCCCTCCATCCAGAAAACCTATGACCTCACCCGCTACCTGGCGCACCCACTCCGCAGCTTGGCTGGGACCTATGTGAGTATCCAGCGTAGGAATCTGGGAGTTGGGGAGGAGTGAGGAGTTGGGGAAAGACAGTCCTAACCGTGGAGGGATCTGGTAAATGATGGGGTGAGGAGGGGCTCTTTGGCTCCCACCAGTCCCCCTGTCTGGTCTA
+
>A>>>DFB3FFFG4GFFEE2E2GAF22AAAFG22BAAAGHAHGFGGB5FBEGBCFBFGC3BBAGHDBFHHF>E//>FGBF1>EEGGA??F?B///><3?B?GH///?BCHBGHBFDGFH1GHHFH?E//??1FGHHHG0<DGHH-C.<D.<<G0DG<.=/0/;A.CGGGGCFGGGGEBFFGGGGAAEB.9E0;C0;0;FFB/FF..;@..A/:A-9@BEBB///99B.EB.AAFFBF/EDBFFFFE/;BF/
@M05620:37:000000000-D9766:1:1101:27355:7960 1:N:0:77
GAGGGTGAGCTGGACGAACCTCATAGAGTACTGAAATACTTTTCGATAGAGCTGGATAACTTTTTTGGTTAGGTTAGAGAAGGTGAAATACCTGCTAATTCTACACCGAACGAAAGAAGTAACAAAGACACCAAAAAAGAAAAAAAGAACAAAAAACAATAAAAAGTAAGTAATGGGTTAAAAATATAGAACTATTGCGATGAAAATTGAACAAAAAATAGAATTAGGAGTAGTAACTTCCACGCAAAGGG
+
>3>33>34>454444AE22244FGF555AD55553B553BAB5522A2A555332B553B555DAAA0115?B@55?5BBF313@33B4433BFA34@B44B44423/>>//<?//?03444?3??222?B//////<//<<0?/@CC00<000.-...000=00.:00;0;0000.:..0;0;.0000000000000.-:.00;0;9BBF0;F..99.;;/////////.///;///////9.9-9-/..
@M05620:37:000000000-D9766:1:1101:27339:7967 1:N:0:77
GAGGCTGCTTTGGAAGAACCTCATAGATTACTGACACAGGTCCGCCTTGCCATGGAACCGTTTCTTGCCTGGCTTACAGAAGCTGGAACCCCTGCCCCTGCTACCCGTAAGGAAAGGCTCCTAGAAGACTCCAAGGGCGTAACCGCGCTGATGAACCAATGGCCAGTAAGTCAGGCATTTCCGCTTTAGCACTCTTGTGGATCCAATTGAACAATTCTCAGCATTTGGACTTGTAACTGACACGCCCGGGA
+
A1AAAAF1BFFFGGGGGA1FGGFHGADDFF1FHA1BBCB0B1B0/BA/B1F1D10B11BAEEH1AD111B1FF0A1BFGBFGGFF00FGFEFF>GB/?FFHH1B00?EECHFF>CGF/BFFHHH11BFHHHHGCGFG/CG///1A//?CC.>GH11<FEHHHH/CGG0DG0G0DFHEHHHCGGGGGG0GHGHGFFGGFFBFBF/;0CFG099099FFGGGGG0BFFG0;9CBFFBFFFFFFF/:@;-;@@-
@M05620:37:000000000-D9766:1:1101:24943:7969 1:N:0:77
GAGGCTGCTTTGGAAGAAACTCATAGATTACTGCAACAGTTCCCCCTGGACCTGGAAAAGTTTCTTGCCTGGCTTACAGAAGCTGAAACAACTGCCAATGAGCTCCTACAAGATCCTATCCGTAAGTAAAAGCTCCTAGAAGACCCCAAGGGAGTAAAACACCTGATGAAACAATGGCAAGTAAGGCAGGCATTTCCGCTTTATCAATCTTGTGGATCCAATTGAACAATTCTCAGAATTGGTACGTGCAA
+
>>>AA>BAFF@BEGGGCGGGDGFFFGGHHGGHHH1BFFG1DGHHHGEFEFGFHGFHHDFGGHHH2FFHHHHHHHFAGHHHHHHFFEGHHFHHHH101BGBG111BFF11@110B1B1@2B0//B?0>BFH2BB1FEGFFGFGH00/??/GE/F//@F221?0/@0@<1?FF1CGFFBHHE/FFD<1<F.<C.F0D00.....D0<000C00CG0.<00;GGGHHFFH099FF;C0;00000/9;0.9/.;;
@M05620:37:000000000-D9766:1:1101:27225:7979 1:N:0:77
GAGGCTGCTTTGGAAGAAACTCATAGATTACTGCAACAGTTCCCCCTGGACCTGGAAAAGTTTCTTGCCTGGCTTACAGAAGCTGACACAACTGCCAATGCGATAATAAAGGCTGCTACCCGTCAGGACAGGCTCATAGCCGACTCCCAGGGCGTCACCGCACTGCTGCCACCCTGTCCAGTCAGTCCGGCCTTTCCGCTTTAGCACTCTTGTGGCTACACTTGACCCATTCTCAGCATTTGTACTTGTCA
+
AABBBBFBFFFFGGGGGGGGGBFGH55DBF4GH5BFGGHF5DDFEAEG22BBFFF2BGHHB55DFAAFGH3A1BFFFHHFHFHHHE2FFCFGGHHHGHHH3?EH1?FFGHHD13?FHHHHH/EEEFHC/2??FFHBGH3BF//>BDGHHH//?/<A/C1.C-->F1=G0<CGC.</0<CBGGH0;0;=.:@-EFHGFDDGEF9FFFFGGFG0FFGFG0CB/00;90;.9;FFF;/99F/BFBFFFFFFF/;
@M05620:37:000000000-D9766:1:1101:20198:7980 1:N:0:77
AGTGCCAGCTCTCAATCGCACAGGGGACCCAGGGCCTGGCCCCTCCATCCAGAAAACCTATGACCTCACCCGCTACCTGGAGCACCAACTCCGCAGCTTGGCTGGGACCTATGTGAGTATCCAGCGTAGGAATCTGGGAGTTGGGGAGGAGTGAGGAGTTGGGGAAAGACAGTCCTAACCGTGGAGGGTTCTGGTAAATGATGGGGTGAGGAGGGGCTCTTTGGCTCCCACCAGTCCCCCTGTCTGGTCTA
+
AAAAAFFFCFFFGDGGGGGGGGHHGFFFGGHHFEFGGGHHHHGHGGHHHHHHHHHHHGHGHHHHHHHHHHHGGEFGHHHH2FHHHH1?EGHHEGGGGHGHGHHGGGHHGHGHHHHHHHHHHHHHHGGGGGHHHHHHHHFGGHHHGGEGGEEGHFHHHGHHHHGGGGGHHHHHHHHHHHHHGGGGGGGGGGGGGGFGGGGGGGGGGGFFFFFFFFFFFFFFFFFFFFFFFFFFFFFFFFFFFFFFFFFFFF/
@M05620:37:000000000-D9766:1:1101:17890:8012 1:N:0:77
AGTGCCAGCTCTCAATCGCACAGGGGACCCAGGGCCTGGCCCCTCCATCCAGAAAACCTATGACCTCACCCGCTACCTGGAACACCAACTCCGCAGCTTGGCTGGGACCTATGTGAGTATCCAGCGTAGGAATCTGGGAGTTGGGGAGGAGTGAGGAGTTGGGGAAAGACAGTCCTAACCGTGGAGGGTTCTGGTAAATGATGGGGTGAGGAGGGGCTCTTTGGCTCCCACCAGTCCCCCTGTCTGGTCTA
+
BCABBFFFBFFFGGGGGGGGGGGCFGGGGGHHFEGGGGHHHHGHGGHHHGHHHHHHHGHHHHHHHHHHHHHGGFGGHHHHGBGHHGHEFHHHFGGGGHHHGGHGGGHHGHHHHHHGHHHHHHHHHGGGGGHHHHHGHHGGGHHHGGFGGGEHHHHGHGHHGHGGGGHHHHHHHHHHHHHHGGGGGGGGEGGGGGFFGGGGGGGGGGFFFFFFFFFFFFFFFFFFFFFFFFFFFFFFFFFFFFFFFFFFFFB
@M05620:37:000000000-D9766:1:1101:18112:8026 1:N:0:77
ACCACACGTCCTAACTCGAGCCGCGTGAAGCTATCGAGTAGGCCCCCTTCTGCCTGACCAAAGCCTCCCTGAACCCCAAGACCAACAGCGCCTACACGTGTCAGTGGCCCGTTCCCTCTTCTTGTGGCCGCCTCCCTCCTTCCTGGCCTCCCGGCGCTGCTCACTTTCTCACTTTTTCTCTCTTCTGCCGTTTTCCGTCGGCCTCTCTTCTCTGCCCTGCTTCTCCTTTGGCCCTCCCCCGGTTCTCGCTC
+
AAAAAAADF1>>FGGBA1AA0A0A0AAA/DGH12B//BAFA11B//AFH0111BFGHHFG>/00010?F010B1>BE?//00BB/EF0B>///?010?0/<021B20?B///?@0<@0<FH2111<//0//>AECF0>.0<><00/.<<.<<.--:-;-90;990000090;B00;0BB0FC0FBFF00-.;BF/BA9--99-AAFBFFF//BB9/9B9-/9:BB/;//9///-;A--;:-;9:AB/-9A-
@M05620:37:000000000-D9766:1:1101:15126:8048 1:N:0:77
AGTGCCAGCTCTAATCGCACAGGGGACCCCGGGCCTGGCCCCTCCATCCCGAAAACCTCTGACCTCACCCGCTACCTGGAGCACCCACTCCGCAGCTTGGCTGGGACCTATGTGCGTATCCAGCGTCGGAATCTGGGCGTTGGGGCGGCGTGCGGCGTTGGGGCAAGACAGTCCTAACCGTGGAGGGTTCTGGTAAATGATGGGGTGAGGAGGGGCTCTTTGGCTCCCACCAGTCCCCCTGTCTGGTCTAT
+
BBBBBFFFBFFFGGFFEAFEGEFAE2AEGGEFGGGDFHFHHGHGGHDBGHFBEEEHGHGFGFHHBFFGHHEEEEGHHHH2BBGFH/?EHGHEDEEDFFHGHHGGG<?CG2FGGH2CFDDGHFHHGE/AD<FFHHHHHACGGCHGG.9B-;@D.@B;@BFFFFF.;EF9BFFFFFFFFFFFDFF?EFF;AFFFF:FFFFFFFFFFFFFFFFBAABFF;EFFFFFFFFFFFFFFFBFFFFFFFFFFFFFFFFF
@M05620:37:000000000-D9766:1:1101:15232:8070 1:N:0:77
GAGGCTGCTTTGGAAGAAACTCATAGATTACTGCAACAGTTCCCCCTGGACCTGGAAAAGTTTCTTGCCTGGCTTACAGAAGCTGAAACAACTGCCAATGAGATCCTACAGGATGCTACCCGTAAGGAAAGGCTCCTAGAAGACTCCAAGGGAGTAAAAGAGCTGATGAAACAATGGCAAGTAAGTCAGGCATTTCCGCTTTAGCACTCTTGTGGATCCAATTGAACAATTCTCAGCATTTGTACTTGTAA
+
A3AAAAFAFFFFGGGGCGGGGGDGGGHHHFGHHHD4FBFDFHHHHGGFGBGGHHHHHHGFFHHHEHHHHHHHHHHFHHHFHHHHHHHHHEHHHHHH33FGHF@GHHHHHHGHHHHHHFHHHGEEEHHHHHHHHHHGH3FF?GFHHHHFCHGGAEFCG2GHAHHHHHHHHHHHGHHHHHHHGHHHHHHFHHHHHHHHHGGGGGHHHFHHHHHHFHGFHHHHHHHHHFHFHGGGGGGFGGGGGGGGGGGGGGF
@M05620:37:000000000-D9766:1:1101:23344:8095 1:N:0:77
GAGGCTGCTTTGGAAGAACCTCATAGATTACTGCAACAGTTCCCCCTTGACCTGGAAAAGTTTCTTGCCTGGCTTACAGAAGCTGAAACACCTGCCAATGCTACCCGTAAGGAAAGGCTCCTAGAAGACTCCAAGGGAGTAAAAGAGCTGATGAAACAATGGCAAGTAAGTCAGGCATTTCCGCTTTAGCACTCTTGTGGATCCAATTGAACAATTCTCAGCATTTGTACTTGTAACTGACAAGCCAGGGA
+
>3>AAAF3BDBFGGGGAGGAFCGFFHHADGGHFBBBBFGFFHAFHGG2BBBA5BFFAFFFFGGHFGBFGGFGEGFHHHHHHFHFFGFFGHF?FGH1FEHHGF4BGH11>E13FGB0B/BGFGGHHGGHHHEGHHFFEEF/FGDDBCFFD1GGHHHG1@FFGEHHH/?DFF1FFDFFE1<FGHCD.<<1F11FC/GDD=GDGBG<0<DGFCG:CC::GCGHHBC<0CC:=0GGB9CFFBFF/09;9AFA.C.
@M05620:37:000000000-D9766:1:1101:24889:8116 1:N:0:77
AGTGCCAGCTCTCAATCGCACAGGGGACCCAGGGCCTGGCCCCTCCATCCAGAAAACCTATGACCTCACCCGCTACCTGGAGCACCAACTCCGCAGCTTGGCTGGGACCTATGTGAGTATCCAGCGTAGGAATCTGGGAGTTGGGGAGGAGTGAGGAGTTGGGGAAAGACAGTCCTAACCGTGGAGGGTTCTGGTAAATGATGGGGTGAGGAGGGGCTCTTTGGCTCCCACCAGTCCCCCTGTCTGGTCTA
+
ABBABFFFBFFFGDFGGCFFGGGGFEFGDFHHGEGGGGHHHHGHGGHHHHGHHHHGHGHHHHHHHHHHHHHGGGGGHGHFHGGFHHFHGHHHGFEFGGHHGGHGA/FFFGHHHHHHHHHHHHHHHGGGGGHHHHHHHHHGEHHHGGGGGGGHHHHHHGHHHHGGGGHHHHHHHHHHHHHHGEGGDGGGCFGGGGFGGGGGGGGGGGFFFFFFFFFFFFFFFFFFFFFEFFFFFFFFFFFFFFFFFFFFFFB
@M05620:37:000000000-D9766:1:1101:4718:8185 1:N:0:77
GAGGCTGCTTTGGAAGAAACTCATAGATTACTGCAACAGTTCCCCCTGGACCTGGAAAAGTTTCTTGCCTGGCTTACAGAAGCTGAAACAACGGCCAATGCTCCACGTCAGGCCAGGCGCCTAGAAAACTCCCCGGGAGTCCCCGAGCTGCTGAAACACTGGACAGTACGACCGGCATTTACGCTTTCGCCCTCTTGTGGATCCAATTGCCCACTTCTCAGCATTTGTACTTGTAACTGCACAGCCAGGGA
+
A1AAAACAFFFFGGGFAGGFGCHHHHHGFGHHHHGGCGHDFHHGHG?FG0GGHFGGFHFFFHHHHHHHHHGHHHEGHHHHHHHHHHHHHHHHE>>/EHFHEG1@1BEF/?/00/?/EG/<///B<11B<1B<///>////011////-C1<>1=1<FG00<</.<.000..<-A:AC?F00=EB...0.9.9-:F00;C.;:9F;/;B/;///--///:;9/B///;B9/;/9/;//;B;//99E;F-AB-
@M05620:37:000000000-D9766:1:1101:9372:8227 1:N:0:77
GAGGGTGCTTTGGATGAAACTCATAGATTACTGCAACAGTTCCCCCTGGACCTGGAGAAGTTTATTGTTTTGCTTAAAGAAGCTGAAAAAACTGCCAATGATCCCCGTAATGAAAGGCTAAGAGAAAACTCCAATGGAGTAAAACAGATCATGAAACAATAGCAAGTAAGCAAGGCATATCAGATTAAGAAATACTGTGAAACCACTTGAACAAAAACAAGAATTAGTATGGGAATTTGAAAACCCAGGGC
+
>1>A1>AAB3B1F11BAF1FGGHHHFHHGF13DF1BCG0DF2210AA//A0BFGABA10BDDF2DDF2200B1DD21BDBFF1BB11B1B/BGGHFFHFB1BBFGG/?>?/@>1B10?111111>B1B<1BB11111<BB012D1<B<1<1112111@?111@1101111110?</0?11>111111>11101111=10000<<<C<<<000</..;..;:;;0000;:;0/./9/0;;9;;0/.;;..9.
@M05620:37:000000000-D9766:1:1101:6575:8229 1:N:0:77
AGTTCCAGCTCTCAATCGCACAGGGGACCCAGGGCCTGGCCCCTCCATCCAGAAAACCTATGACCTCCCCCGCTACCTGGAGCACCAACTCCGCAGCTTGGCTGGGACCTATGTGAGTATCCAGCGGAGGAATCTGGGAGTTGGGGAGGAGTGAGGAGTTGTGGAAAGACAGTCCTAACCGTGGAGGGTTCTGGTAAATGATGGGGGGAGGAGGGGCTCTTTGGCTCCCACCAGTCCCCCTGGCTGGTCTA
+
>AAAAFFFFFFFGGGGGFFGEGFHGGGGGGFHGGFGGDFAFGGCEGEFFHCGGBGHFE3CGFDFFGG1BE1EEE@EHGHFHHHFGGGGFGGHGGGGGGH3/B3??C0F<2BF23BBGHH222F<GG/>/>/011=1><0.<0<1ADC-A..<<<C.0:C/:0;.CCCCGC/C0C090CF.-..;.99-CFF9F0FBBF//;;/;..---@-99.@B-@.//9;;/9FEFFADF.;B/9.;D....99;///
@M05620:37:000000000-D9766:1:1101:14882:8232 1:N:0:77
GAGGCTGCTTTGGAAGAAACTCATAGATTACTGCAACAGTTCCCCCTGGACCTGGAAAAGTTTCTTGCCTGGCTTACAGAAGCTGAAACAACTGCCAATTCTACCCGTAAGGAAAGGCTCCTAGACGACTCCAAGGGAGTAAAAGAGCTGATGAAACAATGGCAAGTAAGTCAGGCATTTCCGCTTTAGCACTCTTGTGGATCCAATTGAACAATTCTCAGCATTTGTACTTGTAACTGACAAGCCAGGGA
+
>11>A>B>FFDF1FG111BGFGBG3DFHH1FHHH11BBBADGHHHGEGG0FFGFFHHFEFFHHHFHDHHH1FGHF1BGHFGHHHBDGHHBHHHFHH@1FGGGDHHHFEEGHHHG0GHHHHGHHH11?EGGGHHFHGG/CEF1D2G/FFHHHHHHFFFFFHHHHGHGHGHHFHFHHHHHHHHHGGGGGBGHHGHHHHHGGCHHHHHHHHHHHHH/CFHHGHHG0GHGGFGGGGGFGFFFGGGGGGGG/CEG.
@M05620:37:000000000-D9766:1:1101:17352:8237 1:N:0:77
AGTGCCAGCTCTCAATCGCACAGGGGACCCAGGGCCTGGCCCCTCCATCCAGAAAACCTATGACCTCACCCGCTACCTGGAGCACCAACTCCGCAGCTTGGCTGGGACCTATGTGAGTATCCAGCGTAGGAATCTGGGAGTTGGGGAGGAGTGAGGAGTTGGGGAAAGACAGTCCTAACCGTGGAGGGTTCTGGTAAATGATGGGGTGAGGAGGGGCTCTTTGGCTCCCACCAGTCCCCCTGTCTGGTCTA
+
BCAABFFFCFFFGGGGGGGGGGHGGGGGGGHHGGGGGGHHHHGHGGHHHGHHHHHHHGHHHGHHHHHHHHHGGEGGHHHHGHHHHHGHGHHFEGGGGHHHGHHGGGHHGHHHHHHHHHHHHHHHHGGGGGHHHHHHHHHGGHHHGGGGGGEGHHHHHGHHHHGGGGHHHHHHHHHHHHHHGGGGGGGGEGGGGGFFGGGGGGGGGGFFFFFFFFFFFFFFFFFFFFFFFFFFFFFFFFFFFFFFFFFFFFF
@M05620:37:000000000-D9766:1:1101:24610:8237 1:N:0:77
GAGGCTGGTTTGGAAGAACATCATAGATTACTGCAACAGTTCCCCCTTGACCTGGAAAAATTTCTTGACTGGCTTACAGAAGCTGAAACACCTGCCAATGAGATACTCCAGGGTACTAGCAGTCAAAAACGGCTACAAGACGGCAACAAGGGAGAAAAAGCGATGATGAAACACTGGCCAGTCAGTCCAGCAGTTCCGCTTTAGCACTCTTGAGGAAACAAAAGAACAATTCTCAGCATTAGTACTAATAA
+
>1>AA1>1BD>A1FGGG1B1AAADAGG33F1DGHHH1BG1AFHDGGE00F1AAB0BBF00B11FEHF2BA1GHHAGHFHDGHHCFFHHHEGGHC00BFHH1B1BBEE1BE10/B0B121011B1B21B////>/?01BBC0</</</0/0?<FB/01<0?0?C<CGD11>F10011<..<.<000=<<0<</.=<:0.:.::;C000:/0;C0CF0/;B/.../..9;/0;00;;0/00009=909///9;
@M05620:37:000000000-D9766:1:1101:17200:8291 1:N:0:77
GAGGCTGCTTTGGAAGAAACTCATAGATTACTGCAACAGTTCCCCCTGGACCTGGAAAAGTTTCTTGCCTGGCTTACAGAAGCTGAAACAACTGCCAATGAGATCCTACCGGCTGCTACACGTCCGGACAGGATCCTAGCCGACTACAAGGGCGTAACAGAGATGATGAAACAATGGCACGACCGTCCGGCCATTCCGCTTTAGCACTCTAGTGGATACACTTGAACAATTCTACGCATTAGTACTTATAA
+
B?ABBBFACFFFGGGGGFFGGGHHHHHDEGFHHGHHCGFEGHHDGGFGCGFGGGFB3FCFHHHHHHHFGGFHHHHHHGHHHGHHHHHHHFGHFFGFHHHHB33G3BBBFHCE>//?BBF3??B/?EEG/</?0B?2DF3?@</<@B<<DG//?/<<A<FD<>F1>>1DH00DC<00///<..---:..9-;--9;0B/AADG9FBB00;000;;.:/BF//9;9F/;/./;BF//:-.../;;99/////:
@M05620:37:000000000-D9766:1:1101:19370:8300 1:N:0:77
AGTGCCAGCTCTCAATCGCACAGGGGACCCAGGGCCCGGCCCCTCCATCCAGAAAACCTATGACCTCACCCGCTACCTGGAGCACCAACTCCGCAGCTTGGCTGGGACCCATGTAAGTATCCAGCGTAGGAATCTGGGAGTTGGGGAGGCGTGAGGAGTTGGGGAAAGACAGTCCTAACCGTGGAGGGTTCTGGTAAATGATGGGGTGAGGAGGGACTCTTTGGCTCCCACCAGTCCCCCAGTCTGGACTA
+
AAAAAFF1>CFFG1FFGGFGGGHGGCG00E0AA0AE/AEE/EE/EEF1GGAG1FFFBE>1BF2FGGHHG00EE>>EHDHHGGHHHHAFEH1GEGG/>G1B/0<??EGAC//F0F2@>GBGF@F<CC<//??F1GDF1<FFGHH1<-<--.<;@.:.0.;:C/-9;A9AFG9/;F00;0CFACE@.CA9:9AFFFBBF/B/99/9AFF<EFFB?-9-;;99/999/;/AA-?---:9B/-9--;9B/:/:9/
@M05620:37:000000000-D9766:1:1101:8641:8309 1:N:0:77
AGTGCCAGCTCTCAATCGCACAGGGGACCCAGGGCCTGGCCCCTCCATCCAGAAAACCTATGACCTCACCCGCTACCTGGAGCACCAACTCCGCAGCTTGGCTGGGACCTATGTGAGTATCCAGCGTAGGAATCTGGGAGTTGGGGAGGAGTGAGGAGTTGGGGAAAGACAGTCCTAACCGTGGAGGGTTCTGGTAAATGATGGGGTGAGGAGGGGCTCTTTGGCTCCCACCAGTCCCCCTGTCTGGTCTA
+
AA>AAFFFCFFFGGGGGGGGGGHFGGEEGGGHFFGGGGHHHHGHGGHHHBFGGHHGHGHHG3FGHDGHHHGGEEFGHFHHHHHHHH1FFHHHGGGGEGGHGHHGGGHHGHHHHHHFHHHHHHGHHGGDGG>GHHHHHH0FEGHHGG.AD.>>G=GH0CGHHHGG.:.C/C:CHHHHH0GHGGGG.CDGAFGGGGFFGGGGGGGGGGFFFFFFFFFFFFFFFFFFFFFFFFFFEFFFFFFFFFFFFFFFFFB
@M05620:37:000000000-D9766:1:1101:21881:8311 1:N:0:77
GAGGCTGCTTTGGAAGAAACTCATAAATTACTGCAACAGTACCCCATGAACCTGGCAAAGTATCTTGCCTAGCTTACAGAATCTGATACAACTGCCAATGCTATCCTAACGGCAACTCCCCGTCCGGACAGGATCCTATCCGACTACAAGAGCGTAACAGAGAAGATGAAACAATGGCCCGACCGTCCGGCCTTTCCGCTTTAGCCCTCTTGTGGATACACTTGACCAATTCTCCGCATTTGTACTTATAA
+
BABBBBFBFFFFGFGGGGGGG4FDG55A6B5DD5FGHH2555D32AFF3AB22BA22B2FD555DD5535533DAB3B3DF5FGHB5D5FFGGFHFF3GH344F3?BF4B>////?B3B?//??EEFAE/?C0BFGHH3BF?DDGDHHHF2@0<?C/?1??<F10<><111>0.>11C/<<-<;::A::CD-.CFGGGGGDG;FG/;FEBB0;F.;BFF/9BBBFFF/;FFFF/:A?=DF/;;BFF//;/:
@M05620:37:000000000-D9766:1:1101:11709:8315 1:N:0:77
GAGGCTGCTTTGGAAGAAACTCATAGATTACTGCAACAGTTCCCCCTGGACCTGGAAAAGTTTCTTGCCTGGCTTACAGAAGCTGAAACAACTGCCAATGCTACCCGTAAGGAAAGGCTCCTAGAAGACTCCAAGGGAGTAAAAGAGCTGATGAAACAATGGCAAGTAAGTCAGGCATTTCCGCTTTAGCACTCTTGTGGATCCAATTGAACAATTCTCAGCATTTGTACTTGTAACTGACAAGCCAGGGA
+
AAABBAFBFFFFGGGGGGGGGGGHFHHHHGHHHHHGHHHDGHHHHGGFHGHHHHHHHHHHFHHHHHHHHHHHHHHHHHHHHHHFFHHHHHHHHHHHHGCHHG4BGF?>E1FFFFEHGFHHGFEFH3BFHGHBGHHGG/?EFGHFF/GFFCGGHHHF2CFDGBGFFCDG1F??1FFBCGHHHBDFGGA1DFHGGHHBG0<.<<CBG0GGDHGBCGHFHBC:CC0CGGHCGCG0;0;0000BFFB.E.CFG?.
@M05620:37:000000000-D9766:1:1101:21901:8328 1:N:0:77
GAGGCTGCTTTGGAAGAAACTCATAGATTACTGCAACAGTTCCCCCTGGACCTGGAAAAGTTTCTTGCCTGGCTTACAGAAGCTGAAACAACTGCCAATGAGATCCTACAGGATGCTACCCGTAAGGAAAGGCTCCTAGAAGACTCCAAGGGAGTAAAAGAGCTGATGAAACAATGGCAAGTAAGTCAGGCATTTCCGCTTTAGCACTCTTGTGGATCCAATTGAACAATTCTCAGCATTTGTACTTGTAA
+
AAAABAFBFFFFG4FF4FGFFFDEFHEHHFHHHHHFHFHBFHHHHGCGHFHFGGHCGHHHBFHHFHFGHHHHHHGHHHGHGHHFFHHFHFHEGGFHGHHHEF3EGHG4BG33EG3EGDGFAE>EEG3?F300??FFHH4DGHHHHHHHHHEGFGBFFHG1?@GGGFDGGHFGFHHGHHFF.F1><1>1FHGHBGFGGAFGDGH00DDGHFFC0:CH0CHFHFHG0;:GG9FGGBF;F0CF099CGGFGGFF
@M05620:37:000000000-D9766:1:1101:13379:8347 1:N:0:77
AGTGCCAGCTCTCAATCGCACAGGGGACCCAGGGCCTGGCCCCTCCATCCAGAAAACCTATGACCTCACCCGCTACCTGGAGCACCAACTCCGCAGCTTGGCTGGGACCTATGTGAGTATCCAGCGTAGGAATCTGGGAGTTGGGGAGGAGTGAGGAGTTGGGGAAAGACAGTCCTAACCGTGGAGGGTTCTGGTAAATGATGGGGTGAGGAGGGGCTCTTTGGCTCCCACCAGTCCCCCTGTCTGGTCTA
+
AA>>AFDCAFFFG1GGGGGAE?HCGCEAEEFF0BEACFHHGHGEGGHDGFFHECGGHGG1EGEHHDGFHGFEE/>EHGGG0BGHHH0/?0FEAECEEHDFEHHGGGHGGHHFFGHBGDDGHHHHHGCECGGBCGHHFC0FFFHGCC.>C<CFG0DGCE/<DBCGE.CCCFHGHHFGHHHFAAE@CAEG9FFGFGGFFFGFFGGGGF-@EFFBB9@9@@ABBFF/FFF?FBFBEFFFFFEF@FFFFFFFFFF
@M05620:37:000000000-D9766:1:1101:24507:8366 1:N:0:77
AGTGCCAGCTCTCAATCGCACAGGGGACCCAGGGCCTGGCCCCTCCATCCAGAAAACCTATGACCTCACCCGCTACCTGGAGCACCAACTCCGCAGCTTGGCTGGGACCTATGTGAGTATCCAGCGTAGGAATCTGGGAGTTGGGGAGGAGTGAGGAGTTGGTGAAAGACAGTCCTAACCGTGGAGGGTTCTGGTAAATGATGGGGTGAGGAGGGGCTCTTTGGCTCCCACCAGTCCCCCTGTCTGGTCTA
+
ABAAAFFFCFFFG4GGGGGCGCHCFEEEEGHHFFGGGGHHAGGEGGHGHGHHFHGGHGHHHHDHHFGHHGHGG>EEHHGHBFGHHHCFEHHGAFCGEHDFEHHGGGHHGHGHHHHHHHHHHHHHHGGGGGGHHHHGGHFFCGHHGGGGGDEGHDGHGGCHHHGGHHHGHHHHHHHHHHFHGFHGGGGGDGGGGGFFFFGGGGGGGGCCFFFFFFFFFFFFFFFFFFFFFFFFFFFFFFFFFFFFFFFFFF9
@M05620:37:000000000-D9766:1:1101:21625:8378 1:N:0:77
GAGGCTGCTTTGGAAGAAACTCATAGATTACTGCAACAGTTCCCCCTGGACCTGGAAAAGTTTCTTGCCTGGCTTACAGAAGCTGAAACAACTGCCAATGAGATCCTACAGGATGCTACCCGTAAGGAAAGGCTCCTAGAAGACTCCAAGGGAGTAAAAGAGCTGATGAAACAATGGCAAGTAAGTCAGGCATTTCCGCTTTAGCACTCTTGTGGATCCAATTGAACAATTCTCAGCATTTGTACTTGTAA
+
AABBBBFBFFFFGGGGGGGGGGHHHHHHHHHHHHHHFHHEHHHHHGGGHHHHHFHHHHHHGHHHFHFHHHHHHHGHHHHHHHHFFHHHHHHHHHHGHHHHHFGHHHHHHHHHHHGHHHHHHF?EEGGHHGHFGHHGHHHHHHHHGHHHHHGGGDEFHHHHGHHHGHGHHHHHHHHHGHHHGGDGGGHHHHHEFGHHHGGGGGHHHHHFHHHHGHGHFHHHHHHHHHHHHGGGGGGFGFFFGGGGGGGGGFG
@M05620:37:000000000-D9766:1:1101:5853:8423 1:N:0:77
GAGGCTGCTTTGGAAGAAACTCATAGATTACTGCAACAGTTCCCCCTGGACCTGGAAAAGTTTCTTGCCTGGCTTACAGAAGCTGAAACAACTGCCAATGAGCTCCTACAGGATGCTACCCGTAAGGAAAGGCTCCTAGAAGACTCCAAGGGAGTAAAAGAGCTGATGAAACAATGGCAAGTAAGTCAGGCATTTCCGCTTTAGCACTCTTGTGGATCCAATTGAACAATTCTCAGCATTTGTACTTGTAA
+
BBBBBAFBFFFFGGGGGGGGGGHHHHHHHHHHHHHHFHHGHHHHHGGGHFHHHHHHFHHHHHHHHHHHHHHHHHHHHHHHHHHHHHGHHHHHHHHHHHHHHH3FHHHGHHCCGHFHHBGHHG?@EHGG3300?GHGHBGHHHHHFGGHHGGFADGFGDHGAHHHHHHHHFGFFGHHHHHBFGFGHFGHHHHGHHHHHGFGGGGGFDDGFHEG=CGHHCCCGHFHHGHFGGFGCFG0CCFFGGGGGGGGGGB
@M05620:37:000000000-D9766:1:1101:24429:8444 1:N:0:77
AGTGCCAGCTCTCAATCGCACAGGGGACCCAGGGCCTGGCCCCTCCATCCAGAAAACCTATGACCTCACCCGCTACCTGGAGCACCAACTCCGCAGCTTGGCTGGGACCTATGTGAGTATCCAGCGTAGGAATCTGGGAGTTGGGGAGGAGTGAGGAGTTGGGGAAAGACAGTCCTAACCGTGGAGGGTTCTGGTAAATGATGGGGTGAGGAGGGGCTCTTTGGCTCCCACCAGTCCCCCTGTCTGGTCTA
+
A11>AFFBAFFFFFGGFAFFEGGGEEGEGEGHF0EAF/FGGHGHGGHHHHHHHGHHHGFGHHHHHHHHHHHGGEGGHHHHCGHHHHFFEHHHEGGGGFHHGHFFFGHFGHHHHHHHHHHHHHHHHCEGGGHHHHGHGGGGCHHGGGFGGGGHHHHHGGHCHGGGGGHHHHHHHHHGHHHHGGG@GGGGEGGGGGGGGGGGGGGFGGF@FFFFFF;@@@FFFFFFBFFFFFFFFFFFFFFF@FFFFFFFFFB
@M05620:37:000000000-D9766:1:1101:10623:8467 1:N:0:77
AGTGCCAGCTCTCAATCGCACAGGGGACCCAGGGCCTGGCCCCTCCATCCAGAAAACCTATGACCTCACCCGCTACCTGGAGCACCAACTCCGCAGCTTGGCTGGGACCTATGTGAGTATCCAGCGTAGGAATCTGGGAGTTGGGGAGGAGTGAGGAGTTGGGGAAAGACAGTCCTAACCGTGGAGGGTTCTGGTAAATGATGGGGTGAGGAGGGGCTCTTTGGCTCCCACCAGTCCCCCTGTCTGGTCTA
+
AABBBFFFCFFFGGGGGFFGGGHHFEGGGGHHGGGGCFHHHHGHGGGHHHHHHFHHHGHHHHHHHHFHHHHEEECGHHFF?FFFGHCHGCGFGG?FGGHHGHGGGGHHGHHHFHHFHFHHHHHHHGEFGGGHHHHHHHHGGHHGGGGGGGGHHHHHHFHHHHGGGGHHFHHHHHHHHHHHGGFGGGGGEGGGGG;BGFGGGFGGGGDBFFFFFFFFFFFFFFFFFFFFFFFFFFFFFFFFFFFFFFFBBFB
@M05620:37:000000000-D9766:1:1101:13310:8500 1:N:0:77
AGTGCCAGCTCTCAATCGCACAGGGGACCCAGGGCCTGGCCCCTCCATCCAGAAAACCTATGACCTCACCCGCTACCTGGAGCACCAACTCCGCAGCTTGGCTGGGACCTATGTGAGTATCCAGCGTAGGAATCTGGGAGTTGGGGAGGAGTGAGGAGTTGGGGAAAGACAGTCCTAACCGTGGAGGGTTCTGGTAAATGATGGGGTGAGGAGGGGCTCTTTGGCTCCCACCAGTCCCCCTGTCTGGTCTA
+
AA>AAFFFBFFFGGGGGGECGFHGGGGFGGHHFGGGGGHHHHGHGGHHHHHHHHHHHGHHHHHHHGHHHHHGGEEGHHHHBGHHHHCGFHHHEGFGFHHHGHHGGGHHGHHHHHHHHHHHHHHHHGGGGGFHHHHHHH?FGGHHGGCDGFCGHFGHFGHHHHGGGGHHHHHHHHHHHHHHGGGGDEGGEFGGGGFGGGGGGGGGGGFFFFFFFFFFFFFFFFFFFFFFFFFFFFFFFFFFFFFFFFFFFFB
@M05620:37:000000000-D9766:1:1101:11410:8516 1:N:0:77
AGTGCCAGCTCTCAATCGCACAGGGGACCCAGGGCCTGGCCCCTCCATCCAGAAAACCTATGACCTCACCCGCTACCTGGAGCACCAACTCCGCAGCTTGGCTGGGACCTATGTGAGTATCCAGCGTAGGAATCTGGGAGTTGGGGAGGAGTGAGGAGTTGGGGAAAGACAGTCCTAACCGTGGAGGGTTCTGGTAAATGATGGGGTGAGGAGGGGCTCTTTGGCTCCCACCAGTCCCCCTGTCTGGTCTA
+
AAAAAFFFCFFFGGGGGGGGGFHHGGGGEGHHGGGGGFHGFHGHGEHHFHHHFFFHHGGHHGHHHFGHHHGGGFGGHHHFFHHFHHHHGGHHFGFGEGFHGHHGGGHHGHHHHGHHHHHHEHHHHFCFGGGHHGHHHHFGGHHHGGFGGDC<GGGHHFGHHHGGGGGHHFFGHGHHHHFFFEFGDEGGAFGGGG;CFFFGGGGGGGFFFFFFFFFFFFFFFFFFFFFFFFFFFFFFFFFFFFFFFFFFFFF
@M05620:37:000000000-D9766:1:1101:12992:8525 1:N:0:77
AGTGCCAGCTCTCAATCGCACAGGGGACCCAGGGCCTGGCCCCTCCATCCAGAAAACCTATGACCTCACCCGCTACCTGGAGCACCAACTCCGCAGCTTGGCTGGGACCTATGTGAGTATCCAGCGTAGGAATCTGGGAGTTGGGGAGGAGTGAGGAGTTGGGGAAAGACAGTCCTAACCGTGGAGGGTTCTGGTAAATGATGGGGTGAGGAGGGGCTCTTTGGCTCCCACCAGTCCCCCTGTCTGGTCTA
+
AA3AAFBFBFFFGFGFBFGFG2F4FGGGEG2GEEGG2BFFFFG1EF2GFFCG33BFHGHHFHGHHHHFHGHEG@/EGEGHGGHHHHHGGHHHGGEGGHHFEHHGGGGHGHGHHBDFDGHFHFFGHCGGGGGHGHGGFFGEAFFCC?.<CDEFCFGCGGHFHHCGFDHHFFCCCGHHFFGG?GA-.CA?E?FFBBBFFFFFBB0CEGA?EA.BD.B?BBFB//BFFFFFEBF?AFFFFFFF-AFFFFFFFF/
@M05620:37:000000000-D9766:1:1101:15627:8540 1:N:0:77
AGTGCCAGCTCTCAATCGCACAGGGGACCCAGGGCCTGGCCCCTCCATCCAGAAAACCTATGACCTCACCCGCTACCTGGAGCACCAACTCCGCAGCTTGGCTGGGACCTATGTGAGTATCCAGCGTAGGAATCTGGGAGTTGGGGAGGAGTGAGGAGTTGGGGAAAGACAGTCCTAACCGTGGAGGGTTCTGGTAAATGATGGGGTGAGGAGGGGCTCTTTGGCTCCCACCAGTCCCCCTGTCTGGTCTA
+
A3>AAFBFBFFFGGGFGFFGEGHHEGGGGGHHGGGGGEGFHHGHGGGH5GGGG33FFFBGHHHHHHGHHHHGGECGHHHHGHHHFHHHGEGHGGGGGEHHGHHGGGHHGHHHGHGHHHHHHHHHHCFGGGHGHHFFHEFFFHGHGCCCGDCGHFHHFGHHFHGGGGGHGHGHHHHHHHHHGGGGGGGGFGGGGGFFGGGGGGGGGGFBFFFFFF<BBBFFFFFFFFFFFFFFFFFFFFFFBFFFFFEBFFB
@M05620:37:000000000-D9766:1:1101:20811:8545 1:N:0:77
AGTGCCAGCTCTCAATCGCACAGGGGACCCAGGGCCTGGCCCCTCCATCCAGAAAACCTATGACCTCACCCGCTACCTGGAGCACCAACTCCGCAGCTTGGCTGGGACCTATGTGAGTATCCAGCGTAGGAATCTGGGAGTTGGGGAGGAGTGAGGAGTTGGGGAAAGACAGTCCTAACCGTGGAGGGTTCTGGTAAATGATGGGGTGAGGAGGGGCTCTTTGGCTCCCACCAGTCCCCCTGTCTGGTCTA
+
BBABAFFFBFFFGGGGGGCGGGHGGGGGGGHHFEEFEGHHHHGGGGHFHFFHHHHHHGFGHHHHHHHHHHHGGFFEHHHHGGHHHHFHGHBHGGCEGHEG?FHGGGFHGGHHHHDGHHHHHFHHHCCCDGHHHHHHGGHGGHHGGCFG@EEFG0DGCEHFH/<CGEEHCHHHHHHHGHFHGFEGAEDGCFGGGGGFGGGGGGGGGGDFAFFFFDFFF;EBFFFBFFFFEBFFFFFFFFEFFFFFFFFFFFB
@M05620:37:000000000-D9766:1:1101:20796:8560 1:N:0:77
AGTGCCAGCTCTCAATCGCACAGGGGACCCAGGGCCTGGCCCCTCCATCCAGAAAACCTATGACCTCACCCGCTACCTGGAGCACCAACTCCGCAGCTTGGCTGGGACCTATGTGAGTATCCAGCGTAGGAATCTGGGAGTTGGGGAGGAGTGAGGAGTTGGGGAAAGACAGTCCTAACCGTGGAGGGTTCTGGTAAATGATGGGGTGAGGAGGGGCTCTTTGGCTCCCACCAGTCCCCCTGTCTGGTCTA
+
AA>A?FFFBFFFGGGGGGFAECHAFEGGGGGDFEGGGGHHHHGHGGHHHGHHHGHHHGGHHGHHHHGHHHHFC>FFHHHHHHFGHHEFGHHHEGGGGHHHGGHGGGGHGHHHHHHHHHHHHHHHHGGGGGHHHHHHGHHGGHHGGGGGGGGGHHGHHGGHGHGGGDHHHHHHHHHHHHHHGGGGGGGGEFGGGGBGGGGGGGGGGGFFFFFFFFFFFFFFFFFFFFFFFFFFFFFFEFFFFFFFFFFFFF/
@M05620:37:000000000-D9766:1:1101:18108:8565 1:N:0:77
GAGGCTGCTTTGGAAGAAACTCATAGATTACTGCAACAGTTCCCCCTGGACCTGGAAAAGTTTCTTGCCTGACGGACAGGCTCTTACACGACTGCCACGGCTAAAAGTACCGCATGACTCATTGCCAACTCCCTGAGCTACCCCCCCCTGATCACTCCTTGGCATGTAAGTCAACAATTTCCACTATCGCTATCTTGTGCTTCCAATTGACCCACAATCAGCCTTAGGACTTGTCACTGGAACTCCAGGGC
+
BBBABBFBFFFFGBGFCGGFGFHFHHFHHHHGGHHGHHHFHHHHHGCGHEHHHGHFGHHHBFGHHFGHHFB2BA0E0EF1?1B3BF@F31>EE1BBFB/>/>/B3333B?4>///?3B4FF44?3?32?F2F/2?22@22@@0?<//->.<11</0=C00</<<0.==<0GHH000;0CG0<000/;0:..9./9;0;00000;C0090C009...;0/000;/B///::;////////./;//;//F9..
@M05620:37:000000000-D9766:1:1101:17073:8569 1:N:0:77
AGTGCCAGCTCTCAATCGCACAGGGGACCCAGGGCCTGGCCCCTCCATCCAGAAAACCTATGACCTCACCCGCTACCTGGAGCACCAACTCCGCAGCTTGGCTGGGACCTATGTGAGTATCCAGCGTAGGAATCTGGGAGTTGGGGAGGAGTGAGGAGTTGGGGAAAGACAGTCCTAACCGTGGAGGGTTCTGGTAAATGATGGGGTGAGGAGGGGCTCTTTGGCTCCCACCAGTCCCCCTGTCTGGTCTA
+
BBABBFFFBFFFGFGGGGGGGGHHFEGGGGHHGGGGGGHHHHGHGGHHHHHHHHHHHGHHHHHHHHGHHHHGGGGGHGGHHHHGHHFHGHHHGGEGGHHHGHHGGGHHGHHHHHHHHHHHHHHHGGGGGGHHHHHHHHGGGHHHGGGGGGGGHHHHHGHHHHGGGGHHHHHHHHHHHHHHGGEGGGGGCFGGGGFGGGGGGGGGGGFFFFFFFFFFFFFFFFFFFFFFFFFFFFFFFFFF-AFFFFFFFFB
@M05620:37:000000000-D9766:1:1101:14034:8570 1:N:0:77
GAGGCTGCTTTGGAAGAAACTCATAGATTACTGCAACAGTTCCCCCTGGACCTGGAAAAGTTTCTTGCCTGGCTTCCAGAAGCTTCCACCACTGCCCTTGACCTCCTGCATGCTGCTCCGCATACGCAAAGGCTCCTCAACGCCTCAAGAGACGTCACCAAGCTGATGACACATTGGCACGTAAGTACGGTTTTGCTGCCTTAGCACTCTTGCGGACCTTATTGACTACTTCTCATCATTCCTACTTCAAA
+
>3>>A>CAFFFFGGGGCGGGFGDGFGHHH5FHHH44F2B5FGHHHGEGG2FGHHFFHA2FFHHHFHHHHHHHHHH2FGHAGHH3BF3B@BGG33B?B3BBF33B31133B4B3G4B333>////B0//<E30?3B/101?0//>@?@11100<//?//11/?F1<1<1>111>11>101<.C/CC0=DD./..:.0000.00<0000;:0::0--;-;/00;090;90/;000;00C090/////;9///;
@M05620:37:000000000-D9766:1:1101:16484:8579 1:N:0:77
GAGGCTGCTTTGGAAGAAACTCATAGATTACTGCAACAGTTCCCCCTGGACCTGGAAAAGTTTCTTGCCTGGCTTACAGAAGCTGAAACAACTGCCAATGTACAGGATGCTACCCGTAAGGAAAGGCTCCTAGAAGACTCCAAGGGAGTAAAAGAGCTGATGAAACAATGGCAAGTAAGTCAGGCATTTCCGCTTTAGCACTCTTGTGGATCCAATTGAACAATTCTCAGCATTTGTACTTGTAACTGACA
+
BABBBBFBFFFFGGGGGGGGGFGAGF5DFGHHHHHGGHHHGDGGGFGGE2GHHHF2BGCG3DFDB5FFFFGAFFGFFHGFHHHHCFBHGCGHGHHFEGHHGGFFBBGHHGGHHHHGGGGHHHHHGBGFHGHHHFHGHHHFH2GHFGHGGHHHHHGHHHHHHHHHHGFHGHHGGHG?GHEGGHHHHFFFGHHGGGGGHHHDGCHHHGHHGHHHHHHGGFCH0<:=CFHHFG:FFFG9FFFFGGGGGGGGGGF
@M05620:37:000000000-D9766:1:1101:3458:8587 1:N:0:77
GAGGCTGCTTTGGAAGAAACTCATAGATTACTGCAACAGTTCACCCTGGACCTGGAAAAGTTTCTTGCCTGGCTTACAGAAGCTGAAACAACTGCCAATGATCTCCGACAGGATGATCCGCGGAAGAAAAGGCTCCCAGAAGACTCCAAGAGAATAAAAGACCTTATGAAACAAGGGCAAGTAAGTCAGGCATTGCCGCTTGCACCATCTTGCGGATCCAATTGAAAAATGCTCAGTATGTAAACTTCTAC
+
>3AA>4CAFDFD44BBCEBCGFFGFFGHHFBGFGBEHGADFD5DFGFACBBFGGFC33AG3FGFHHGBBF311BF3ABBDEGBB333@B?1?@3FGHFGHD44BEG1/>>/1?333BB40?///</B2BF??/B0?/@@<CGHH2<<2<100?11<1?F1?0>111<1FF11<F0..C<<.=<<00=D</<.000;<-;@D..0</.0/90;0--;-9/0=0009900.C00/;9/////////;99//9/
@M05620:37:000000000-D9766:1:1101:21449:8591 1:N:0:77
AGTGCCAGCTCTCAATCGCACAGGGGACCCAGGGCCTGGCCCCTCCATCCAGAAAACCTATGACCTCACCCGCTACCTGGAGCACCAACTCCGCAGCTTGGCTGGGACCTATGTGAGTATCCAGCGTAGGAATCTGGGAGTTGGGGAGGAGTGAGGAGTTGGGGAAAGACAGTCCTAACCGTGGAGGGTTCTGGTAAATGATGGGGTGAGGAGGGGCTCTTTGGCTCCCACCAGTCCCCCTGTCTGGTCTA
+
AAAAAFFFCFFFGGGGGGGGGGHHGGGGGGHHGGGGFGHHHHGHGGGHFHHHHHHHHGHHHFGHHHHHHHHGGGGGHHHHHHHHHHHHGHHHGGGGGHHHGHHGGGHHGHHHHHHHHHHHHHHHHGGGGGHHHHHHHHHGGHHHGGGGGGGGHHHHHGHHHHGGGGHHHHHHHHHHHHHHGGGGFGGGEFGGGGGGGGGGGGGGGGFFFFFFFFFFFFFFFFFFFFFFFFFFFFFFFFFFFFFFFFFFFFF
@M05620:37:000000000-D9766:1:1101:22578:8616 1:N:0:77
AGTGCCAGCTCTCCATCGCACAGGGGACCCAGGGCCTGGCCCCTCCATCCAGAAAACCTATGACCTCACCCGCTACCTGGCGCACCACCTCCGCAGCTTGGCTGGGACCTATGTGAGTATCCAGCGTAGGAATCTGGGAGTTGGGGAGGAGTGCGGAGTTGGGGACAGACAGTCCTAACCGTGGAGGGTTCTGGTAAATGATGGGGTGAGGAGGGGCTCTTTGGCTCCCACCAGTCCCCCTGTCTGGTCTA
+
AA>1>DF1AFFFG1BBFEGAECGCGC0AEECG0ABA/FGHFHGCGGFDGGFFFGF0BEGFGHFHHDGGHFFEE>>EHFFG0>EEGG0/?FH/EEEECHECFHFGCFHGGHHFHGH2F>DHHHFGHCCECG11FGGGFG0FFGHEGC.<C.<CG0<C@C.:;CCCE-.;;FFFFGFFFGGGGAA@.CBA-:FFFFFFFFFBBFFFFF?-AFFFFB@-=@-BFFFEFFF?FFFFEFFFFFEB@FFFFFFFFFB
@M05620:37:000000000-D9766:1:1101:14802:8617 1:N:0:77
AGTGCCAGCTCTCAATCGCACAGGGGACCCAGGGCCTGGCCCCTCCATCCAGAAAACCTATGACCTCACCCGCTACCTGGAGCACCAACTCCGCAGCTTGGCTGGGACCTATGTGAGTATCCAGCGTAGGAATCTGGGAGTTGGGGAGGAGTGAGGAGTTGGGGAAAGACAGTCCTAACCGTGGAGGGTTCTGGTAAATGATGGGGTGAGGAGGGGCTCTTTGGCTCCCACCAGTCCCCCTGTCTGGTCTA
+
ABAABFFFCFFFGGGGGGGGGGHHGGGGGGHHGGGGGGHHHHGHGGHHHHGHHHHHHGHHHHGHHHHHHHHGGGGGHHHHHGHGHHHHGHHHGGGGGHHHGHHGGGHHGHGHHHHHHHHHHHHHHGGGGGHHHHHHHHHGGHHHGGGGGGEHHGHHHGHHHHGGGGHHHHGHHHHHGHHHGGGGGGGG;FGGGGCFGGGGGGGGGGFAEFFFFFFFFFFFFFFFFFFFFFFFFFFFFFFFFFFFFFFFFF/
@M05620:37:000000000-D9766:1:1101:17899:8621 1:N:0:77
AGTGCCAGCTCTCAATCGCACAGGGGACCCAGGGCCTGGCCCCTCCATCCAGAAAACCTATGACCTCACCCGCTACCTGGAGCACCAACTCCGCAGCTTGGCTGGGACCTATGTGAGTATCCAGCGTAGGAATCTGGGAGTTGGGGAGGAGTGAGGAGTTGGGGAAAGACAGTCCTAACCGTGGAGGGTTCTGGTAAATGATGGGGTGAGGAGGGGCTCTTTGGCTCCCACCAGTCCCCCTGTCTGGTCTA
+
AA>AAFFFBFFFGGGGGGGFGGGFGGGGGGDHFAFGGFEGFGGHGGHHGHHHHGHHFFHHHFHHHHHHHHHGGEEGHFHHFGHHHHFHGHHHEGFGGHFHGHHGGGHHGHHHHHHHHHHHHHHHHGGGGGHHHHHHHHHGGHHHGGGGGGEGHHHHHGHHHHGGGGHGHHHHHHHHHHHHGGGGGGGGEGGGGGCFFGGGGGGGGGFCFFFFFFFFFFFFFFFFFFFFFFFFFFFFFFFFFFFFFFFFFFF
@M05620:37:000000000-D9766:1:1101:17165:8624 1:N:0:77
GAGGCTGCTTTGGAAGAAACTCATAGATTCCTGCACCAGTTCCCCCGGGCCCTGGAAACGTTTCTTGCCTGGCTTACAGAAGCTGAAACAACTGCTCCTCCTAACCGTACGGCCCTAGTAGTCGCCGACTCCGTGGAAGAGCTCGAGAAACAGACACAATGAAGAGACGGACCTCCATTTCAGCATTCGCCCTCTTGCAATTCCAATAGACCCATTATCAGCATTTGTACTTGACACTGCACAGCCAAAGA
+
BBBBBBFBFFFFGGF4BGGG5BBDF5DFA5FFH4G4FBBGFGHHHG2E20AABF1BGHGFGHHAGFDFEGHHGHB3FGHHHHF3BBGHHHHHH3F43@323BBG2B>/?>E///</22?B333/>E/B//<2/////?<00?11.<<F.100//./</<000=00.//...--/0;/0<C:;FG00;FB...-./;00000;00;0900000;.//////;///;BFFF/9FF/9FB/;/;/9;AEF..9/
@M05620:37:000000000-D9766:1:1101:22562:8624 1:N:0:77
GAGGCTGGCTTGGAAGAACATAAGAGACCAAGGGAATAGTCTCTCCATGAACAGGACAAATGATCTCGTCCGCTACCTGCAGCTCAAACCCCGTCGAATGGTTGAAACCAATATAAGTATCCAGCAAAGGAATCTAAGAGATGGAGAGAAGTGAGGAGTTGGAGAAAGACAGACCTAACCGAAGCAGGTTCTGGTAAATGATGGGGTGAGGAGGAGCTCTTTAGCACCCACCAGTCCCCCAGTCTGGTCTA
+
>1>>>1>>>B>>AABBFCBFBA1AB1BF0F0GG0AF0B1222B21B111BD110/B/B00ADGADBD0/B/ECF/>>1F0FG10@11B1/?BE>//>>FHF>B/021BG/?F122BBB>FGFGHH00B00<FGHH21BB10@@C0@@?/@@FGHHFFEHHFF1??FFHHHHH0>FGHHHHG--<-/<:.0;0<B;GFHGFFGHHGGFGEF?BC..;;.9C9F0;=09;;.;BFF/9;BEB--;BFF/;BB9
@M05620:37:000000000-D9766:1:1101:15880:8632 1:N:0:77
AGTGCCAGCTCTCAATCGCACAGGGGACCCAGGGCCTGGCCCCTCCATCCAGAAAACCTATGACCTCACCCGCTACCTGGAGCACCAACTCCGCAGCTTGGCTGGGACCTATGTGAGTATCCAGCGTAGGAATCTGGGAGTTGGGGAGGAGTGAGGAGTTGGGGAAAGACAGTCCTAACCGTGGAGGGTTCTGGTAAATGATGGGGTGAGGAGGGGCTCTTTGGCTCCCACCAGTCCCCCTGTCTGGTCTA
+
ABAABFFFBFFFGGGGGGGGGGHHGGGGGGHHGGGGGGHHHHGHGGHHHHHHHHHHHGGHHHHHHHHHHHHGGGGGHHHHHHHHHHHHGHHHGGGGGHHHGHHGGGHHGHHHHHHHHHHHHHHHHGGGGGHHHHHHHHHGGHHHGGGGGGGHGHHHHGHHHHGGGGHHHHHHHHHHHHHHGGFGGGGGGGGGGGGGGGGGGGGGGGFFFFFFFFFFFFFFFFFFFFFFFFFFFFFFFFFFFFFFFFFFFFB
@M05620:37:000000000-D9766:1:1101:22014:8638 1:N:0:77
AGTGCCAGCTCTCAATCGCACAGGGGACCCAGGGCCTGGCCCCTCCATCCAGAAAACCTATGACCTCACCCGCTACCTGGAGCACCAACTCCGCAGCTTGGCTGGGACCTATGTGAGTATCCAGCGTAGGAATCTGGGAGTTGGGGAGGAGTGAGGAGTTGGGGAAAGACAGTCCTAACCGTGGAGGGTTCTGGTAAATGATGGGGTGAGGAGGGGCTCTTTGGCTCCCACCAGTCCCCCTGTCTGGTCTA
+
ABAAAFFFCFFFGGGGGGGGGGHGGGGGGGHHEGGGGGHHHHGHGGHHHHHHHHHGHGHHHHHHHHHHHHHGGEGGHHHHHHHHHHHHGHHHGGGGGHHHGHHGGGHHGHHHHHHHHHHHHHHHHGGGGGHHHHHHHHFFGHHHGGGGGFEGHHHHGGHHGHGGGGEHGHHHHHHHHHHHGGEGAFGGFGGGGGGGGGGGGGGGGGFFFFFFFFFFFFFFFFFFFFFFFFFFFFFFFFFFFFFFFFFFFFF
@M05620:37:000000000-D9766:1:1101:8133:8667 1:N:0:77
GAGGCTGCTTTGGAAGAAACTCATAGATTACTGCAACAGTTCCCCCTGGACCTGGAAAAGTTTCTTGCCTGGATTACAGAAGCTGAAACAACTGCCAATGAGCTCCTACAGGATGCTCTCCGTAAGGAAAGGCTCCTAGAAGACCCCAAGGGAGTAAAAGAGCTGATGAAACAAGGGCAAGTAAGTCAGGCATTTCCGCTTTAGCCCTCTTGTGGAGCAAATAGAACAATGCTCATCTTTTGTACTTGTAA
+
A?AB>AFBCDFFGC5BFGFGGGHFHGGHHHFGFGCHHHGHHDDBBEAEAFBBGGFA332BAFH5DBF5BB3A2DFBBBBFHHAFG33FBB1GHHHGEHHGH3FFFH33BF33B@@B3BB3B??B?03BBF00/B0/?BBGFFFB2//<??/??C?22@G2?@@2<?<?D<<1<?0/?.F..1=1>1<>=00.<00==<.<..=0=:/:.;C;0:A<.;.::;009;0//C0/0=;000000;/0CB900;;
@M05620:37:000000000-D9766:1:1101:14007:8672 1:N:0:77
AGTGCCAGCTCTCAATCGCACAGGGGACCCAGGGCCTGGCCCCTCCATCCAGAAAACCTATGACCTCACCCGCTACCTGGAGCACCAACTCCGCAGCTTGGCTGGGACCTATGTGAGTATCCAGCGTAGGAATCTGGGAGTTGGGGAGGAGTGAGGAGTTGGGGAAAGACAGTCCTAACCGTGGAGGGTTCTGGTAAATGATGGGGTGAGGAGGGGCTCTTTGGCTCCCACCAGTCCCCCTGTCTGGTCTA
+
ABA>AFFFBFFFGGGGGGGAECHCGAEEEEHH2AEFGGHHGHGHGGHHHHHHHHGFGGHHFFFHHBFHHHHFG/>EGHHHBBGHHH11?GHGEFCGEHBGGHHGGGHHGHHHHHHGHHHHHHGHHGGDGGHGHHHHHHGFGHGHGGF@GACFH0GFFGHGHHGGGGEGGHBHHHHHGGHHGGGG?EEGGGGGGGFFGGGGGGGGGGABFFFFFFFFFFFFFFFFFFFFFFFFEFFFFFFFFFFFFFFFFFB
@M05620:37:000000000-D9766:1:1101:26589:8680 1:N:0:77
AGTGCCAGCTCTCAATCGCACAGGGGACCCAGGGCCTGGCCCCTCCATCCAGAAAACCTATGACCTCACCCGCTACCTGGAGCACCAACTCCGCAGCTTGGCTGGGACCTATGTGAGTATCCAGCGTAGGAATCTGGGAGTTGGGGAGGAGTGAGGAGTTGGGGAAAGACAGTCCTAACCGTGGAGGGTTCTGGTAAATGATTGGGTGAGGAGGGGCTCTTTGGCTCCCACCAGTCCCCCTGTCTGGTCTA
+
ABABBFFFBFFFGGGGGGGGGGHGGGFGGGHHGGGGGGHHHHGHGGHHHGGHFHFHHGHHHHHHHHHHHHHGGGGGHGHHHHHHHHHHGHHHGGGGGGHHGGHGGGHHGHHHHHHHHHHHHHHHHGGGGGHHHHHHHHHGGHHHGGGGGGGGHHHHHFGHHHGGGGHHHHHGHHHHHGHHGEEGGGGG;FAFGGFGGGGGGFFGGGFFFFFFFFFFFAFFFF/FFFFFFFFFFFFFFFFFFFFFFFFFFFF
@M05620:37:000000000-D9766:1:1101:13964:8681 1:N:0:77
GAGGCTGCTTTGTAAGAAACTCATAGATTACTGCAACAGTTCCCCCTGGACCTGGAAAAGTTTCTTGCCTGGCTTACAGAAGCTGAAACAACTGCCAATGAGATCCTACAGGATGCTACCCGCAAGTAAAGGCTCCTAGAAGACTCCAAGGGAGTAAAAGAGCTGATGAAACAATGGCAAGTAAGTCAGGCATTTCCGCTTTAGCACTCTTGTGGACCCAATTGAACAATTCTCATCATCTGTACTAGTAA
+
A1AAAAFA@FBF3FGGGGGGEGGHHHHDBGGHHHHHBGHDGHH1GGEGAGFEGFEFAF0FFFGHDHE1FAAGHHGHHBGGHHHHFHHHHGHHGHHFHHHHE11BBGHHHE@0AF1GB2E0>?//>>1B2F2B/10?<B1DEGF01B<BG<<EHGC01DD@?@<1@FGFHHH1FG1F1FGHC111>>>F1CF.<1=D<A?CFG0DDD00C00<CG:0//;..:;:CFHG/FBFBFB0900000;00;00000
@M05620:37:000000000-D9766:1:1101:27858:8686 1:N:0:77
GAGGCTGCTTTGGAAGAACCTCATAAATTAGTGAAACAGTTTCCGCTGGACATGGAAACGTTTCTTGCCTGGCTTACAGAAGCTGGAACAACTGCCACTGAGATAATACAGGATGCTACCCGTCAGGAAAGGCTCCTAGAAGACTCCAAGGGAGTAAAAGAGCAGATGAAACAATGGCAAGTAAGTCAGGCATTTCCGCTTTAGCACTCTTGTGGATCCAATTTAACAATTCTCAGCATTTGTACTTGTAA
+
A?AA>AF>CFDDGBBFFG4FGBFDF5DDDB4DGFFAAG2555D522BA2BB3BGHG3B3ABAF3DDF53B3BG21BFGHHHHHHH21FF22BGBHGEBB@B3@B44@B4B33BB3B3DGHHD>/?/FC2BB0?B0FF3B?3F?G3GF22GFGHDDCFGFF/@G1?F1GGGFHHCGGFF01>11<GHH1F0FAG0GD0CD?CGH000<CG00::::00:GFGHG00;0CFFF;F9F0;;CF0;99CCBFFF0
@M05620:37:000000000-D9766:1:1101:24335:8702 1:N:0:77
GAGGCTGCTTTGGAAGAAACTCATAGATTACTGCAACAGTTCCCCCTGGACCTGGAAAAGTTTCTTGCCTGGCTTACAGAAGCTGAAACAACTGCCAATGAGATCCTACAGGATGCTACCCGTAAGGAAAGGCTCCTAGAAGACTCCAAGGGAGTAAAAGAGCTGATGAAACAATGGCAAGTAAGTCAGGCATTTCCGCTTTAGCACTCTTGTGGATCCAATTGAACAATTCTCAGCATTTTGACTTGTAA
+
>3AAA?FAFFFFGGGGGGGGGGGHHGHHHHHHHHH4GHHFGHHHHGEGHEHHHHHHHHFGGHHHHHHHHHHHHHHHHHHHHHHHHHHHHHHHHHHHHHHHFH3BG@FGHHHBFEG2BFF20>?/E0B3BGHBFGHG?BGGHDFCBBGHFBF//?/22>G2<@FHHE11G11FGAGBB?0?.F=1<11=100>11>G0..E.CDGGGHFB0;C;C.C0C/:CH;;0<C0:C00;;00/;;0000=F;BF9CC
@M05620:37:000000000-D9766:1:1101:16653:8710 1:N:0:77
AGTGCCAGTCTCAATCGCACAGGGGACCCGGGGCCTGGCCCCTCCATCCCGAAAACCTCTGACCTCACCCGCTACCTGGAGCACCAACTCCGCAGCTTGGCTGGGACCTATGTGAGTATCCAGCGTAGGAATCTGGGCGTTGGGGCGGAGTGCGGAGTTGGGGCAAGACAGTCCTAACCGTGGAGGGTTCTGGTAAATGATGGGGTGAGGAGGGGCTCTTTGGCTCCCACCAGTCCCCCTGTCTGGTCTAT
+
AAAAAFDFFF1BGGGGGCFEGGHFGEEFF0?EGGGGGHGHHGHGGH1FG/B>@>EGGHEHHHHH@FGHHHGGGGGHHHF0BGHHH0FEHFHGCGGGHHHGGHGGGAGGH1FHHH2FHGHHH1FF@C/>C<FGFHHHH.@CCCHGG.@A-;AF09A-;EFFF@@-@FF-BBFFFFFFFFF@FF@AEF@BFFFFFFFFFFFFFFFFFF@FFFFFB@@@@FFFFFFFFFFFFFFFFFFFFFF?FFFFFFFFFFF
@M05620:37:000000000-D9766:1:1101:7888:8717 1:N:0:77
AGTGCCAGCTCTCAATCGCACAGGGGACCCAGGGCCTGGCCCCTCCATCCAGAAAACCTATGACCTCACCCGCTACCTGGAGCACCAACTCCGCAGCTTGGCTGGGACCTATGTGAGTATCCAGCGTAGGAATCTGGGAGTTGGGGAGGAGTGAGGAGTTGGGGAAAGACAGTCCTAACCGTGGAGGGTTCTGGTAAATGATGGGGTGAGGAGGGGCTCTTTGGCTCCCACCAGTCCCCCTGTCTGGTCTA
+
BCCCBFFFCFFFGGGGGGGGGGHFGGGGGGHHGGEGGGHHHHGGFGGHHHFFGCGGGGHHHHHHHHHHHHHGGEEGHHHHHHHHHHHHGHHHGGGGGHHHFHHGGGHHGHGHHHHHGFGHHHGHGGFADDGFGHHHHHHGGHGHGG.DDAAHFFHHGDHHFHGGFGHGGFHHHHHHHGHHGDGGDGBDDGFGGGGBFEFGBFGGGGFFFFFEFFFA;DFFFFFFFFFFFFFFFFFFFFFFFFFFFFBBBFF
@M05620:37:000000000-D9766:1:1101:7870:8721 1:N:0:77
AGTGCCAGCTCTCCATCGCACAGGGTACCCAGGGCCTGGCCCCTCCATCCAGAAAACCTATGACCTCACCCGCTACCTGGAGCACCCACTCCGCAGCTTGGCTGGGACCTATGTGCGTATCCAGCGTAGGACTCTGGGCGTTGGGGCGGCGTGCGGAGTTGGGGCCCGCCCGTCCTAACCGTGGCGGGCTCTGGTAAATGATGGGGTGAGGCGGGGCTCTTTGGCTCCCCCCAGTCCCCCTGTCTGGTCTA
+
>>>>>D11>CFFGGGFGEEEEAFBF0011B10B0AA0BFHBFEAFG0BFB1F10B0BEBA1BBFGABBGFF/>>/>FB1B>BBFGHE??G>B?E//>B1>?BFFFGHHGH<GHHG>///<FG21@BE/>E@<CBFD10/<ACA0--<-A::=99:@-=.909@@-9-;-@9@@FAB//;F=9---;-@-@EFFFF;;/;F/BBFF-A---A-9>;-;=-/BFF/FFF-E-A>@BFFFFFF@FFFFFFFFFB
@M05620:37:000000000-D9766:1:1101:16455:8727 1:N:0:77
AGTGCCAGCTCTCAATCGCACAGGGGACCCAGGGCCTGGCCCCTCCATCCAGAAAACCTATGACCTCACCCGCTACCTGGAGCACCAACTCCGCAGCTTGGCTGGGACCTATGTGAGTATCCAGCGTAGGAATCTGGGAGTTGGGGAGGAGTGAGGAGTTGGGGAAAGACAGTCCTAACCGTGGAGGGTTCTGGTAAATGATGGGGTGAGGAGGGGCTCTTTGGCTCCCACCAGTCCCCCTGTCTGGTCTA
+
>>1>AF1CAFFDBGGAB1FFEGFHAFGG?0EGFFA/FAGFEHGCFGGH1BBEE01FGFFGHHFHHHFHHHHGGE?EHHHGHHHECGGHGCHFEEGGGFGHGHHFCEHFCFGGHHHHHHEHBFGGHG<C@CFFHHFB1FGG/GHHGCFC@AAGFDGGHCHHHHCCEGHGHHHFHHFHHHHHGE9ACEGG;FFGGGFBFFGFFGGEEGF@FFFFFF;?@?FFFFFFFFFEFBABFFFFFFFF@EFFE//9BFF
@M05620:37:000000000-D9766:1:1101:8813:8749 1:N:0:77
GAGGCTGCTTTGGAAGAACCTCCTACAGAACTGCAACCATTTGCCGTGAACCTGGATGAGGTTTTTTGCTTGCTTAAAGAAGCTGAAACAGCTGCCAATCCTCCAGGACGGGATCCTATAGGAAAAGCACGGAGAACACGCAAAGCTACCAAAATAGCTGATGAGTCAAGCCTATCCGATTTAGCCATCTTGTGGATCCCATTCGACCATACTCAACGTTAGACCTTGTCCCTGTCATACCGGGGACACAA
+
A1AA>AFAFDFDGCABFB1ABF0FF1111BAFFGBB100B1A2D1AAE//BB0BBBA1BB0B01BA//BDAB?1F2DDDBGB@@FD@E@F001B1>1B1>B@1FFF>??//>???FDB2B211B000BB0</>C/@@FG/</>/<?1110??..D1>>111>1=11>>00<<</=0<.<.<.GHGGHH/:;:;CA:0:/C90B000;@-00;0:C/9.;9/9009;9;;00;///////:;-;>?@@----
@M05620:37:000000000-D9766:1:1101:21658:8779 1:N:0:77
AGTGCCAGCTCTCAATCGCACAGGGGACCCAGGGCCTGGCCCCTCCATCCAGAAAACCTATGACCTCACCCGCTACCTGGAGCACCAACTCCGCAGCTTGGCTGGGACCTATGTGAGTATCCAGCGTAGGAATCTGGGAGTTGGGGAGGAGTGAGGAGTTGGGGAAAGACAGTCCTAACCGTGGAGGGTTCTGGTAAATGATGGGGTGAGGAGGGGCTCTTTGGCTCCCACCAGTCCCCCTGTCTGGTCTA
+
ABAAAFFFBFFFGGGGGFGCGAGHFEFGGGHHGGGGGGHHHHGHGGHHHHHHHHHHGGHHHHHHHHGHHHHFGGEGHGHHHHGGHHCHGHHHGG?EGGHHGHHGEGGHGHFHGHHHFGHEHHHHHGEGGGHGHHHHHGHGFHFHGGGGGGGHHHHHHDGHGHGCGGHHHGHHHFHHGHHHGDEGGGGG;AFGGGFGGGGGGGGGGGFBFFFFFFBBBBFFFFFFFFFFFFFFFFFFFFFFBFFFFFFBBBB
@M05620:37:000000000-D9766:1:1101:11760:8780 1:N:0:77
AGTGCCAGCTCTCAATCGCACAGGGGACCCAGGGCCTGGCCCCTCCATCCAGAAAACCTATGACCTCACCCGCTACCTGGAGCACCAACTCCGCAGCTTGGCTGGGACCTATGTGAGTATCCAGCGTAGGAATCTGGGAGTTGGGGAGGAGTGAGGAGTTGGGGAAAGACAGTCCTAACCGTGGAGGGTTCTGGTAAATGATGGGGTGAGGAGGGGCTCTTTGGCTCCCACCAGTCCCCCTGTCTGGTCTA
+
BCBBBFFFCFFFGGGGGGGGGGHHGFGGGGHHGGGGGGHHHHGHGGHHHHHHHHGHHGHHHHHHHHHHHHHGGGGGHHHHHHGGFHGHGHHHGGGGGHHHGHHGGGHHGHHHHHHHHHHHGHGHHGFGGGHHGHHHHGHGDHHHGGGGGGGHHGGHHGHHHHGGGGHGHHHHHGHGGHHHGGGGGGGGCAFGGGGFGEBFGGGGGGFFFFFFFFFFFFFFFFFFFFFFFFFFFFFFFFFFFFFFFFFFFFB
@M05620:37:000000000-D9766:1:1101:8685:8782 1:N:0:77
AGTGCCAGCTCTCAATCGCACAGGGGACCCAGGGCCTGGCCCCTCCATCCAGAAAACCTATGACCTCACCCGCTACCTGGAGCACCAACTCCGCAGCTTGGCTGGGACCTATGTGAGTATCCAGCGTAGGAATCTGGGAGTTGGGGAGGAGTGAGGAGTTGGGGAAAGACAGTCCTAACCGTGGAGGGTTCTGGTAAATGATGGGGTGAGGAGGGGCTCTTTGGCTCCCACCAGTCCCCCTGTCTGGTCTA
+
AA>>AFFFBFFFGGGGGFGCFFFGFGFGGEHGBEEEFFHGFHGHGGHHHHHGFHGGHGFHHHHHHHGHHHHGGEEGHHHHEGHEFHFHGHHHEFCGGHEGGHHGGGHHGHFHHHGHHHHFGGHHHGAE?GHHHGHHHHHEEHHHFGFCDAEGH0GHHGHH0C<@EDHHHFFGHHHHHHGHGGEGAGGF;CFGGGFGGGGGGGGGGGFFFFFFFFFFFFFFFFFFFBFFFFFFFFFFFFFFFFFFFFBBFFB
@M05620:37:000000000-D9766:1:1101:27233:8814 1:N:0:77
AGTGCCAGCTCTCAATCGCACAGGGGACCCAGGGCCTGGCCCCTCCATCCAGAAAACCTATGACCTCACCCGCTACCTGGAGCACCAACTCCGCAGCTTGGCTGGGACCTATGTGAGTATCCAGCGTAGGAATCTGGGAGTTGGGGAGGAGTGAGGAGTTGGGGAAAGACAGTCCTAACCGTGGAGGGTTCTGGTAAATGATGGGGTGAGGAGGGGCTCTTTGGCTCCCACCAGTCCCCCTGTCTGGTCTA
+
ACABCFFFCFFFGGGGGGGGGGHHGGGGGGGHGGGGGGHHHHGHGGHHHHGHHHHHHGHHHHHHHHGGHHHGGGGGHHHHHHHHHHHHGGHHGGGGGHHHGHHGGGHHGHHHHHHHHHHHHHHHGGGGGGHHHHHHHHHGGHHHGGGGGGGHHGHHHGGGHHGGGGHHHHHHHHHHHHHHGGGGGGGGAFFGGGFGGGGGGGGGGGFFFFFFFFFFFFFFFFFFFFFFFFFFFFFFFFFFFFFFFFFFFFF
@M05620:37:000000000-D9766:1:1101:10424:8830 1:N:0:77
GAGGCTGCTTTGGAAGAAACTCATAGATTACTGCAACAGTTCCCCCTGGACCTGGAAAAGTTTCTTGCCTTGCGGAACGCCTCTTAAAACACTTCCACTGTTCAAAATACTACACGACAGAAAAGCATCCTAGTCACCTACCAGCGAGCAAGAAAGCTGATGCAACAAAGGCAAGTAAGTCCAGCATTTCCACTTTAGAACTCCACTGGATGCACAAAACAACTTAACAGCATACTTACGAATACCAGCCA
+
>3AB3AFBC5B4GBBBFGGGGGHHHFGGGHGFFGBGFHGHHAA3AAAE2GAFGHFHB32BFHHDHHHA35533AE0>0B1>1B@B44BB3BFG3BBG@4B44BBFD333B4B?BB///>/3B32B0B3332BB3333B?B20BB/<<B/>0000010?1?FGB>D>G.0<<.<<.1==00=00<</=0=0<0<==000C00000//<:::;/:;C0/9;.99;;0000;0.:0;09;90A..;90;0/...
@M05620:37:000000000-D9766:1:1101:10441:8843 1:N:0:77
GAGGCTGCTTTGGAAGAAACTCATAGATTACTGCAACAGTTCCCCCTGGACCTGGAGAAGTTTCTTGTCTTGCTTAAAGAAGCTGAAACAACTGCCAATGTACAGGATGCTAAACGTAAGGAAAGGCACCTAGAAGACTCCAAGGGAGTAAAAGAGATGATGAAACAAGGGCAAGTAAATCAGGCATATAAGATTCAGCACTCTTGTGGAGCCAATTGAAAAATTCTAAGGATCTTTTCATGTAACCGAGA
+
>3>A3>CA@BB4F4ABFGBGGGHHGFGFGFAADB4ACGBFF55B2BAAAFBBEGEG231BDBFADFG5355BBDF55BDBFF3BF33F3B1FGHHEHGHGH4BF@?B3BBB@4BB?111B@D?CB0?0B?B3B3?BFB3?333B///</?1?BBCB011@2>@11@0/0//?/<F?1?11@1?1<.1111>11==1><11<0<0<0=C.0./<<=/;0:0:::./;:;:0/:0/00<000009;9;0-;--
@M05620:37:000000000-D9766:1:1101:20096:8846 1:N:0:77
GAGGCTGCTTTGGAAGAAACTCATAGATTACTGCAACAGTTCCCCCTGGACCTGGAAAAGTTTCTTGCCTGGCTTCCAGAAGCGGAAACCACTTCCAATGAGATCCTACAGGATGCTACCCGTCCGGAAAGGCTCCTCGAAGCCTCCAAGGGCGTCACAGCGCTGATGAAACAATGGCACGTAAGTCCGGCATTTCCGCTTTAGCACTCTTGTGGATCCAATTGAACAATTCTCAGCATTTGTACTTGTAA
+
>>>AAAFAFFFFFGGGEFFGGGBFBFGHH5BGHH4BBAFAFGHHHGGGCAFFGHEHH32BBGHF5DDBBGHHHH1ABGH3BGH000>EGEGFG3BF3BGHHFHH33BBGGHHCGBGHGHHHGG///<E@CHHHHHFBCC?0?/@1GH01?FG/ADCE.1F.>@EGGHHHFHH/CGHGHH0CFFAGCH0CCGGGGGGGGGGGGGGGGGGGGGGFFD0;BFFFF/FF/FFFFFFFFFFFFFFEFFFFFFFFFF
@M05620:37:000000000-D9766:1:1101:9841:8869 1:N:0:77
GCTGCTTCTTTTGAATCACACACGTCTGACCTCCCGTCACCTGAAGCTCTCTCGTATGCCGTCTGCTCCTTGCAACAAACAACGTCCCCCAAACTCGCGAACGCCTCCTGCCGGCTGATCGCCTTCCGCACCGGCACCTCTCCGCCTCCTCAGTCGTCCCCTCGCTCCTGTCCCAATGGGTCGTCCTTTCGGCCTTTCCCCTTTCGCCCTCTTATTGGTCCCCTTGCCCCCTTGTCAGGCTTGGTATTTCT
+
1>>AA11BBD311ABBE1B1B1AAB0BB1DBG1BF0BB0EFBBABFBG1DFBB/BE00GGEBE0/B11BBAEFFBFGH0/0/>//B>/////0>1@////////>0/<B11B///</0@><?//??0/</---<A-<</<</C.;:;;::;:/0;:..;;E/.9;A..;90;CF0//9F.;/-99A-;/;;-@9BFF///9-A/;;-;9@EFF/////9/;9:FAF9/:A;@A-////-/9/--///9///
@M05620:37:000000000-D9766:1:1101:18306:8885 1:N:0:77
GAGGCTGCTTTGGAAGAAACTCATAGATTACTGCAACAGTTCCCCCTGGACCTGGAAAAGTTTCTTGCCTGGCTTACAGAAGCTGAATCATCTGGCAATGAGCTCCTACAGGATGCTACCTGTAAGGAAACGCTCCTAGAAGACTCCAAGTGAGCAAAAGACCTGATGAAACAACGGCAAGTAAGTCAGGCATTTCCGCTTTAACACTCTTGTTTATCCGATTTAACAATTCTCACCGTCTGTACTTGTAA
+
CBBCCCFCFFFFGFGGGCGGGGHHGHHHHGHGHHHHHCGFGHHHHGGGHFHHHHHHHHHHGHHHHHHHHHHHHHHGHHHGHHHGHGH5DG555553B3@33333F@GGH3G?13B234BG33BBFH333?3/>//?3BB3??3332B222?B3222B22F<2F<G22222@GCC/////<.<>11>GB10>.1<G00<..C.0000/0/00000/0;GC...;.0009:FF0FFG0:.9...00=90;FF0
@M05620:37:000000000-D9766:1:1101:25008:8888 1:N:0:77
AGTGCCAGCTCTCAATGCACAGGGGCCCCCTGGCCTGGCCCCTCCCTCCCGAAAACCTCTGACCTCACCCGCTACCTGGCGCACCCACTCCGCAGCTTGGATGGGACCTCTGTGCGTATCCAGCGTCGGAATCTGGGCGTTGGGGCGGCGTGCGGCGTTGGGGCAAGCCCGTCATAACCGTGGCGGGCTCTGGTAAATGATGGGGTGAGGCGGGGCTATTTGGCTCCCACCAGTACCCCTGTCTGGTCTAT
+
>A>>>FFFBFFFG4A5F4BBBFGCG2AAEA2B2BFGAG2BAE2EG12BBBBAAAEBEGHHH5DG5BBGHHGG?EGHGGF?>EEEGE/EFHGGGGGGHHHD1BBFAGHGH1?FFGBE/?CHH1?FDCCDG<<FGHHFHH-DCGHGGG?B?A?B?BB=B-9@FB?DBAE.A.;BF?FFBFFBDFB-;BB-;AFFFFBFFFF/B/;ED9@AFF.;@BBBB.;BFF/;;FFFFFF.AF/;FBFFFFBFFFFFFFB
@M05620:37:000000000-D9766:1:1101:15681:8902 1:N:0:77
AGTGCCAGCTCTCAATCGCACAGGGGACCCAGGGCCTGGCCCCTCCATCCAGAAAACCTATGACCTCACCCGCTACCTGGAGCACCAACTCCGCAGCTTGGCTGGGACCTATGTGAGTATCCAGCGTAGGAATCTGGGAGTTGGGGAGGAGTGAGGAGTTGGGGAAAGACAGTCCTAACCGTGGAGGGTTCTGGTAAATGATGGGGTGAGGAGGGGCTCTTTGGCTCCCACCAGTCCCCCTGTCTGGTCTA
+
ABAABFFFCFFFGGGGGGGGGGHGGGGGGGHHFEGGGGHHHHGHGGHHHHHHHHHHHGHHHHHHHHHHHHHGGEEFHHHHFHHHHHEEFHHGEGGGGHGHGHHGGGHHGHHHHHHHHHHHHHGHHGGGGGHHHHHHHHGGGHHHGGFCGEEGHHHHHGHHHHGGGGHHHHGHHHHHHHHHGGGGFGGGFGGGGGFFGGGGGGGGGGFFFFFFFFFFFFFFFHHFFFFFFEFFFFFFFFFFFFFFFFFFFFF
@M05620:37:000000000-D9766:1:1101:9259:8910 1:N:0:77
GAGGCTGCTTTGGAAGAAACTCATAGATTACTGCAACAGTTCCCCCTGGACCTGGAAAAGTTTCTTGCCTGGCTTACAGAAGCTGAAACAACTGCCAATGAGCTCCTACAGGATGCTACCCGTAAGGAAAGGCTCCTAGAAGACTCCAAGGGAGTAAAAGAGCTGATGAAACAATGGCAAGTAAGTCAGGCATTTCCGCTTTAGCACTCTTGTGGATCCAATTGAACAATTCTCAGCATTTGTACTTGTAA
+
AAAAAAFBFFFFFGGGFGFGGFHBGGFGHGAFFFGGHGFFFFFGEEEF2BBAFFGEGHHFBFFEF5ABEGHHFGFFGHHHHEGHFFGGHFHHFHFGFBGHHB3BFGHFBGF3FGCGHFHHFEE>E?FFFHHFFGHGHBGGGFFCFGGFGHFGGGDHDGHGFBFGH1?GDGGHGHDFHHHFC<1>F<<=FHHHHBGHGGGGGGHBF0DGHHHHHH.CGGCHHHBC;BGCCFBBFFG090;9FFFGFEGBB;;
@M05620:37:000000000-D9766:1:1101:24650:8931 1:N:0:77
GAGGCTGCTTTGGAAGAAACTCATAGATTACTGCAACAGTTCCCCCTGGACCTGGACAAGTTTCTTGCCTTGCTTAACGAAGCTGAAACAACTGCCAATGAGCTAATACCGGATGCTCCCCGTCAAGAAAGGATAATAGACGACTACACGAGCGTAACAGAGCTGATGAAACAATGTCAAGTAAGTCCGGCATTTCCGCTTTAGCCCTCTTGTGACTCCAATTGACCAATACTCAGCAGTTGTACTTATAA
+
33AA>AFA@BDBGF5BEGBGGFHEGCDGHF4DGGBFFHBD5DAEAEEAAABFFGEB231FDAFDFF55AB5FFHGB55BBFE>FGB3GB31B@BDFFFGHHFBBGG44B3?/>?/2333?>><?E/?BBFBB22BGBGH32?<><<@<2?/>/<?/<D1>F0CDFGGHGHFF0CDG0=DDD0=GF<<G.:C@A0;GHG....B09:/;./C0090;0=;;CF0B090/.C0990;0;B./;9BFB9//99;
@M05620:37:000000000-D9766:1:1101:27081:8944 1:N:0:77
AGTGCCAGCTCTCAATCGCACAGGGGACCCAGGGCCTGGCCCCTCCATCCAGAAAACCTATGACCTCACCCGCTACCTGGAGCACCAACTCCGCAGCTTGGCTGGGACCTATGTGAGTATCCAGCGTAGGAATCTGGGAGTTGGGGAGGAGTGAGGAGTTGGGGAAAGACAGTCCTAACCGTGGAGGGTTCTGGTAAATGATGGGGTGAGGAGGGGCTCTTTGGCTCCCACCAGTCCCCCTGTCTGGTCTA
+
ABBAAFFFCFFFGDFGGFGGGGGHAAEFGGGHGGGEFAGHHHGHGGFGHHFHHFHHHFHHHGFHHGBCFHHGGGFEHHGBFGFFGH1GEBFFE?>EEBFGFGHFEFGHGHHHHHHDGBDGEGDGHGDEBEGFGHHHHGFGCFGHGGEGFDGHHFGHGCCGHFCGGDEGFGFG0:CHGHHHGCEDDEGGCFFGGFCFGGGGF;CFGGFFFFFFFFFFF9AFFFFFFFFEFBADFFFFFFEAFEFFFFFFBFF
@M05620:37:000000000-D9766:1:1101:8307:8950 1:N:0:77
GAGGCTGCTTTGGAAGAGCACAAGTCTGTACTGCAGTCACCTGAAGCTCTCTCGGATGCCGTCTTCGGCTTGAAAAAAAAAAATGAAAGATCTGCCAATTACCAAATTCAACCAATACTGGAAGACCCCCATAATAAGGAAATGCAGACCAATAGATCAATACAAAAAAACAGAGCACCCAAACAAGAACAAATTCGCAATCTCTCTGAAAGAAAAACCCATCAAACTATGACACTTTGAAAACCCTCCAC
+
AAAAAAFAFFFFCGBF11FG1F0B11AD33DG3FAAFA11ABBEFFBG11B11B/A//0BAB/0BA//AFG>011BBE//E/>BF11F101BBFBB1FG1>1B>E?B>BB210//<1B221<<0@<0?///001111111001?1<110.0<1111>=1100<000..--:;////;..;;...../9////.000..9.;0090;;0000//9/--:---///;//9/////;//////////-----99
@M05620:37:000000000-D9766:1:1101:22726:8958 1:N:0:77
GAGGCTGCTTTGGAAGAAACTCATAGATTACTGCAACAGTTCCCCCTGGACCTGGAAAAGTTTCTTGCCTGGCTTACAGAAGCTGAAACAACTGCCAATGATACCCTACAGGATGCTACAGGTAAGGACCGGATCCTAGACGAATCCAAGGAAGTAACAGAGCTGATGAAACCATGGCAAGTAAGTAAGGCATTTCCGCTTTAGCACTCTAGTGGATCCAATAGAACAATTCTCAGCATTTGTACTTGTAA
+
BABCCBFCFFFFGGGGGGGGGGGHHGGHHGHHHHHHHFGFGHHHHGGGHHHHHHHHHHHHHHHHHHHHHHHHHHHHHHHHHHHHHHGHHHHHHHHHHHHH34B43BBFF@3BFF3FF4F33B3BEGG30?///?/2B3?23?B//C2@2@/0@0@@@2>FF<C11FF1@1?<<?FGH0G1><>1>=11FGH.CDGDGCCEA.=0:0;CBC000:.<CCGGHB0000=9F00C0;00:09BFFF0F00;;C9
@M05620:37:000000000-D9766:1:1101:13651:8965 1:N:0:77
GAGGCTGCTTTGGAAGAAACTCATAGAATACTGCAAGGGATTCCCAGAGCCCCTGAAACGTTTCCTAGCAGGTTAGGAGGATCCGCTATAACTCCCCCTGAGATCCTACAGAATACTACCCAGCAGGACAGGCTCCAAGTGACAACCCAGGGAGAAAACACGCTGATGACACACGGGCAAATACGACCGACATTTCCGAATTACCACTCTTGTGGCTCCAATTGAAAAATTATCAGCATTTGTACTTGTAA
+
A>AAAAFBFFFFGFGGGGGFGGBGGGH555BG5FG4AAB2A3BDB3B2BGA22BBGFFFABB33BDA5333B1B5B25B113BBBB101@BB43BBE?/1B23BFHEHH3@4BB43BBGBF3/?F?/??2//?B0?2BB3333B3/?/?FGGGD/?GH0/0/>/.CD111<FG.-<<-@C.00<;.:---;9CC0;BA9.;.;0;09C/0BC;0A9.CEFFFFBB//BFF//;///;FFFFFFFFFFFFB/
@M05620:37:000000000-D9766:1:1101:14552:8969 1:N:0:77
GAGGCTGCTTTGGAAGAAACTCATAGATTACTGCAACAGTTCCCCCTGGACCTGGAAAAGTTTCTTGCCTGGCTTACAGAAGCTGAAACAACTGCCAATGTACAGGATGCTACCCGTAAGGAAAGGCTCCTAGAAGACTCCAAGGGAGTAAAAGAGCTGATGAAACAATGGCAAGTAAGTCAGGCATTTCCGCTTTAGCACTCTTGTGGATCCAATTGAACAATTCTCAGCATTTGTACTTGTAACTGACA
+
ABBCBBFCFFFFGFGGGGGGGGGHGHHHHHHGHHHHHHHGHHHHHGGGHHGHHHHGHHGHFGHHHHHGHHHHHHHHHHHHHHHGHHHHHHHHHHHHHHHHHHHH@BGFGHHHHFHFE>?FGHGHHFGEGGHDFHFGGHHHHEFDFBHGGHHHFGFFGHHHHHHGHHHFHHHFHFF?FFBHGHGGGECFGHDEGFGGFFHGFGHHHDGCDHHHHHHHFFHHF;CGHHHGHFHGGFGBFFFF0CFFGFGGGGF
@M05620:37:000000000-D9766:1:1101:16918:8976 1:N:0:77
AGTGCCAGCTCTCAATCGCACAGGGGACCCAGGGCCTGGCCCCTCCATCCAGAAACCCTATGACCTCACCCGCAACCTGGAGCACCACCTCCGCAGCTTGGCTGGAACCTATGTGAGTATCCAGCGTAGGAATCTGGGAGTTGGGGCGGAGTGCGGAGTTGGGGAAGGCCGGTCCTAACCGTGGAGGGTTCTGGTAAATGATGGGGTGAGGGGGGGCTCTTTGGCTCCCCCCAGTCCCCCTGTCTGGTCTA
+
AA>3ADFFBFFFGBGGGGGGGFHFGEAEEFHH2BEGGFHHFHGHGGGHHHCFHHG3BAFC33AFGDB3GHH00//>?3BF2BB?FE11??G?/E?EEG3BE3BFG03BFF2?GF333BFGHH2D2<?/BDHFGHFHHH0<CCHHGG.<@-;::0;?--CBFGGGEG.9..--;@-9F/B.-9;;.;D;DFABFB/;F/9//:BFFF.-9A..;@DBC-.FFE///BFE..A;-9;;FFFF;9::BFF/99/
@M05620:37:000000000-D9766:1:1101:5464:8998 1:N:0:77
AGTGCCAGCTCTCAATCGCACAGGGGACCCAGGGCCTGGCCCCTCCATCCAGAAAACCTATGACCTCACCCGCTACCTGGAGCACCCACTCCGCAGCTTGGCTGGGACCTATGTGAGTATCCAGCGTAGGAATCTTGGAGTTGGGGAGGCGTGCGGAGTTGGGGAAAGACAGTCCTAACCGTGGAGGGTTCTGGTAAATGATGGGGTGAGGAGGGGCTCTTTGGCTCCCACCAGTCCCCCTGTCTGGTCTA
+
>A>>>DFFBFFFGEGGGGGAECHEGGEGEBFGABEAAFGHHHGHGGHHHHHHFHGFGGFHFFGHH5BGHHHFE>>EHHHH?FGHFH1??GH2?E?E>FBFFFHEAEHHGGHHHGHHHHBGHHBHHGGECA@FHHHHHH1GHHHHGG.>C.<CC.AD@@CCHHGGEDEG/FFFGGGGGGGGGGGGAEGGEFFFFFFFFFFFFFFFFFDFFFFFFFFFFFFFFFFFFFFFFFFFFFFFFFFFFFFFFFFFFF9
@M05620:37:000000000-D9766:1:1101:14825:9002 1:N:0:77
AGTGCCAGCTCTCAATCGCACAGGGGACCCAGGGCCTGGCCCCTCCATCCAGAAAACCTATGACCTCACCCGCTACCTGGAGCACCAACTCCGCAGCTTGGCTGGGACCTATGTGAGTATCCAGCGTAGGAATCTGGGAGTTGGGGAGGAGTGAGGAGTTGGGGAAAGACAGTCCTAACCGTGGAGGGTTCTGGTAAATGATGGGGTGAGGAGGGGCTCTTTGGCTCCCACCAGTCCCCCTGTCTGGTCTA
+
BBBBBFFFDFFFGGGGGGGGGGHHGGGGGGHHGGGGGGHHHHGHGGHHHHHHHHHHHGHHHHHHHHHHHHHGGGGGHHHHHHHHHHHHGHHHGGGGGHHHGHHGGGHHGHHHHHHHHHHHHHHHHGGGGGHHGHHHHHHGGHHHGGGGGGEGHHHHHGHHHHGGGGHHHHHHHHHHHHHHGGGGFGGGGGGGGGFGGGGGGGGGGGFFEFFFFFFFFFFFFFHFFFFFFFFFFFFFFFFFFFFFFFFFFFB
@M05620:37:000000000-D9766:1:1101:6484:9016 1:N:0:77
AGTGCCAGCTCTCCATCGCACAGGGGACCCAGAGCCTGGCCCCTCCATCCAGAAAACCTATGACCTCACCCGCTACCTGGAGCACCCACTCCGCAGCTTGGCTGGGACCTATGTGAGTATCCAGCGCAGGAATCTGGGAGTTGGGGAGGAGTGAGGACGTGGGGAAAGACAGTCCTAACCGTGGAGGGTTCTGGTAAATGATGGGGTGAGGAGGGGCTCTTTGGCTCCCACCAGTCCCCCTGTCTGGTCTA
+
>A>1>DFFAFFFG1FGFEE1E0F0FE0AA0BF0ABB0BGHFFEGGGHHGGHHFGFBEEHFFGFGH1BGHHH@E>>EHHGHBBGHHH//?GH>?E?>>F>FEHFEFGHH/GHHHDFGGDGDGGHHHG/<BC/GHB1FFH?FEHHG-A.>@.<<C=DGF.-:.;-:;:GFCFB9;0FFGG/.AEAAAEF?;=.9CF0;//9BB/BFEFB@EFFFFF@@@=EFEB/;B/;A?-FBAFFFFFEF@-FBB9BFFF;
@M05620:37:000000000-D9766:1:1101:28134:9027 1:N:0:77
ACCACACCTTCTACAATGAGCTGCGTGTGGCTCCCGAGGAGCACCCCGTGCTGCTGACCGAGGCCCCCCTGAACCCCAAGGCCAACCGCGAGAAGATGACCCAGGGTGAGTGGCCCGCTCCCTCTTCTGGTGGCCGCCTCCCTCTTTCCTGGCCTCCGGGCGCTGCGCCTTTTCTCACTGGTTCTCTTTTCTGCCGTTTTCCGAGGGACTCTCTTCTCTGCCCTGTGTCCCCTTTGGAACTCTGCGGGTTC
+
CCCCCCCCFFFFGGGGGGGGGGHHGGGGHGHHHGGGGGGGGHHHHGGG1EGGHHHHHHHGGGGGGGGGGGGHHHHGGGGHGHHHHGGGGGGGGGHHHH22?C////0//=1?/>0<<C--<CC/C<0<DD0<.<C-:C.CCE/C/;0C00;/;F0CE.-----99A-@D.;9BFB00909/;:BFFB0;:000:0-;AB.B0..---99:FF0:9;:0000;.0.00;90;.;:0B/0;:B0009----;.
@M05620:37:000000000-D9766:1:1101:26515:9029 1:N:0:77
GAGGCTGCTTTGGAAGAAACTCCTCGATTACTGCAACCGTTCCCCCTGGACCTGGAACCGTTTCTTGCCTGGCTTACAGAAGCTGAAACCACTGCCCCTGAGATCCTACAGGATGCTACCCGTCAGGAAAGGCTCCTCGACGACTCCACGGGCGTCACAGAGCTGATGAAACAATGGCACGTCAGTCCGGCATTTCCGCTTTAGCACTCTTGTGGATCCAATTGAACAATTCTCAGCATTTGTACTTGTAA
+
AAAAAAFAFFFFGGGGG1GGGGFH00BF3EHHHHHDG00ABFG10BAF/0BBGGGHF1/AEFHHHHBAGHHHHHHHHHHFHHHHH1BGH0FFHGHH//?FHHFHHHGHH1FG0FGHHHHHHGG?/?GHBFGFFHHGG0C//>/>CEG10CCG-AA<E.DH/<GHHHHHHFHH/:GHHHHBEG.:EFG0EAGGGGGGGGGGGGGFGGGGFFFFFFF/BFFFFFFFF/FFFFFFFFFFFFFFFFFFFFFFFFF
@M05620:37:000000000-D9766:1:1101:7012:9046 1:N:0:77
GAGGCTGCTTTGGAAGAAACTCATAGATTACTGCAACAGTTCCCCCTGGACCTGGAAAAGTTTCTTGCCTGGCTTACAGAAGCTGAAACAACTGCCAATGAGATCCTACAGGATGCTACCCGTAAGGAACGGCTCCTAGAAGACTCCAAGGGAGTAAAAGAGCTGATGAAACAATGGCAAGTAAGTCAGGCATTTCCGCTTTAGCACTCTTGTGGATCCAATTGAACAATTCTCAGCATTTGTACTTGTAA
+
AABBBBFBFFFFGGGGFGGGFG4FBFHHBGHHHHHFG2FDFHHHHGGG2AFFHGHHHF2FFHHHHHFHHHHHHHHHHHHHHHHFHHHHHGHHHHHHHHHHHH3GGHGHHHHHFHGHHFHHHGGCAHHH30?<EFGGH23B3F2GGHGCCGGG/CEFGFFH/FGHHHHHH1FGB<GHHHCGGHB1GHGGHHHAHHHHHGGGGFGGH0CGHHHGCGGHFGGHFHHFF0FGGGGGGGGGGGFGGFGGGGGGGGB
@M05620:37:000000000-D9766:1:1101:5906:9102 1:N:0:77
GAGGCTGCTTTGGAAGAAACTCATAGATTACTGCAACAGTTCCCCCTGGACCTGGAAAAGTTTCTTGCCTGGCTTACAGAAGCTGAAACAACTGCCAATGAGATCCTACAGGATGCTACCCGTAAGGACCGGCTCCTAGACGACTCCAAGGGAGTAAAAGAGCTGATGAAACAATGGCAAGTAAGTCAGGCCTTTCCGCTTTAGCACTCTTGTGGATCCAATTGAACAATTCTCAGCATTTGTACTTGTAA
+
>A?AAAFAFFFFGGGGAGEGGFHDGGD331B3DF1BACGDAGHDGG0F/0BGB0BAGD0FEGGHDFEGH11FHGFAGFGGHHHHHGHHHF/F1GHF1GGH1F1GHHG2GGFH0FFHHHEGH/?E/GFH0/<<EGGGFFB11?/<CCF1@<FGFCAFGGDG/FFHFHHFH1GG0.GHHFG0CGB0DGHFGHH.<GHHHGGCCEGFCGHGHHHG0FF0BBGG0;CBFGGGGGEGFGFGFFGGFFGGGGGFFGG
@M05620:37:000000000-D9766:1:1101:24052:9121 1:N:0:77
GCGGCTGCTTTGGAAGAAACTCATAGATTACTGCCCCAGTTCCCCCTGGACCTGGAACCGTTTCTTGCCTGGCTTCCAGAAGCTGAAACAACTGCCAATGAGATCCTACAGGATGCTACCCGTCAGGAAAGGCTCCTCGACGACTCCACGGGCGTCACAGAGCTGATGAAACAATGGCAAGTAAGTCAGGCATTTCCGCTTTAGCACTCTTGTGGATCCAATTGAACAATTCTCAGCATTTGTACTTGTAA
+
11AAA>>>FFDBFGG111BGFGFGHGHHH1BGHH00BBBADFHHHGAF/0BBFGAGG1/ABFGGDFDGHHHHHHB0BGHFHHHBB1BGH>FHHGGH11BGFHHHFGFHHHHH0GHHHHHHHGGA/EGHHHHHHHGGG0?//>/>AEH10CCG->A-=.=F/CGHHHHHHHHH/:GHFHH0CH0CGGH0;GHHGGGGGGGGGGGGGGGGGGGGGGG09FGGFGGGFBFFFFFFFFFFFFFFFFFFFFFFFFF
@M05620:37:000000000-D9766:1:1101:11501:9123 1:N:0:77
AGTGCCAGCTCTCAATCGCACAGGGGACCCAGGGCCTGGCCCCTCCATCCAGAAAACCTATGACCTCACCCGCTACCTGGAGCACCAACTCCGCGGCTTGGCTGGGACCTATGTGAGTATCCAGCGTAGGAATCTGGGAGTTGGGGAGGAGTGAGGAGTTGGGGAAAGACAGTCCTAACCGTGGAGGGTTCTGGTAAATGATGGGGTGAGGAGGGGCTCTTTGGCGCCCACCAGTCCCCCTGTCTGGTCTA
+
AAA>AFFC3FFFGFGGGGGAECHDFCEAEDGH2AEECFHHGHG1EGG5FFCGEHGHCEA3FGFHHFHHHECEG/>FH3GG2BGFGG11ECE@///>E/>//C1/CD0G/?1??>@2>FGBDHHFGG/?//DG11=GBG0<.<1F?C.@CCC<.=:.0.;:::--CDH?B9CFFFGFF0/CBG99.99?E.FFBBB/9//BB/9/..DBE..B..99--;B/////-.;B.ED.;BF9/AA>9/;//B////
@M05620:37:000000000-D9766:1:1101:15762:9124 1:N:0:77
ACCACACGTCCTACCTCCAGCCCCCTGAAGCTATCTCGTATGCCCTCTTCTGCCTGACCAAAAAAACCCTGCCCCCCAAGGCCCACCGCGATAAGCGGCCCCATTTGAGTTCCCCCCTCCCTCTTCTCGTTCCCCCCTCCCTCCTCCCTTCCTCCCCGCACCTCCCCCCTTCCTCCTTGGTTTCCTCTTCTCCCTTTTTCCTTCACCCTCTCTTCCCTTCCCCTATTCTCTTTTTGACCTCTCCCTTTCCT
+
AAAAAAADFA1>BEGFD1BF0A0B0AFA1BGHH2FFHGFEB0DG01BBGE2DDABFGHHEHF/AA//BEF0/0/>>E>///>F/>?A/>///?/B1////<//0122>/?21@F0/<-...<<<==11....=0/<--?..//::/:./0/:009..--999/...;E-;--//9/-///:--////99/:/;/-/99/9;////9/9---///9/9:/-9----////9/:9:/--///99///-;;/99
@M05620:37:000000000-D9766:1:1101:24069:9133 1:N:0:77
GAGGCTGCTTTGGAAGAACCTCATAGATTACTGCAACAGTTCCCCCTGGACCTGGAAAAGTTTCTTGCCTGGCTTACAGAAGCTGAAACACCTGCCAATGAGATCCTACAGGATGCTACCCGTAAGGAAAGGCTCCTAGAAGACTCCAAGGGAGTAAAAGAGCTGATGAAACAATGGCAAGTAAGTCAGGCATTTCCGCTTTAGCACTCTTGTGGATCCAATTGAACAATTCTCAGCATTTGTACTTGTAA
+
>3A>>AF>BDB4GBBBCG4AGGHHHHHFFFGGHE4ECGGHHHFHHGFAAABGHGFBB32ABFHHHHFBFGHHHHHEFGFGHHHHHEF@GGBEHHHFFHHFHFBGGHHBGG3BGHCGHHGEGE?EEBBGGH0B?FFGGB?GGHHG?FFFGB?CFA?2@FF>FCGHHHGHGHHGHHFHHFHHF=>GH>GDGHGHHFHHHGGGGEG0D0DGFHHH0GGCCFGHFH0:0<CFFFFF;CF0CFFBF0FFGGGGFF0
@M05620:37:000000000-D9766:1:1101:21700:9133 1:N:0:77
AGTGCCAGCTCTCAATCGCACAGGGGACCCAGGGCCTGGCCCCTCCATCCAGAAAACCTATGACCTCACCCGCTACCTGGAGCACCAACTCCGCAGCTTGGCTGGGACCTATGTGAGTATCCAGCGTAGGAATCTGGGAGTTGGGGAGGAGTGAGGAGTTGGGGAAAGACAGTCCTAACCGTGGAGGGTTCTGGTAAATGATGGGGTGAGGAGGGGCTCTTTGGCTCCCACCAGTCCCCCTGTCTGGTCTA
+
AAAABFFBAFFFGGGGGGGGGGHHGGGGGFGCFEEGFGHHHFEHGGHFHHCGH3GFHGHHHHHHHHHHHHHGGGGGHHHFGCHEHHHHGHGHGGECEHHHGHGGAEFGGHFHDHHHEGHFHHHHHGGGGGHGHHHHHHHFGHHHGGGGGDGHHFHHHFHHHHGGGGHFFHHHHHHHHHHHGGGGGGGGGGGGGGGGGGGGGGGGGGFFFFFFFFFFFFFFFFFFFFFFFFFFFFFFFFFFFFFFFFFFFF:
@M05620:37:000000000-D9766:1:1101:21679:9140 1:N:0:77
AGTGCCAGCTCTCAATCGCACAGGGGACCCAGGGCCTGGCCCCTCCATCCAGAAAACCTATGACCTCACCCGCTACCTGGAGCACCAACTCCGCAGCTTGGCTGGGACCTATGTGAGTATCCAGCGTAGGAATCTGGGAGTTGGGGAGGAGTGAGGAGTTGGGGAAAGACAGTCCTAACCGTGGAGGGTTCTGGTAAATGATGGGGTGAGGAGGGGCTCTTTGGCTCCCACCAGTCCCCCTGTCTGGTCTA
+
AA3AAFFFBCCFGFGGGGGGGGHHGGGGGGHHGGGGGFHFHHGHGGGHHHHGHGFHHGHHHHHHHHHHHHHGGGEGHHHGGHHFHHHHGHHHGGGGGHHHGHGGGGHHGHHHHHHGHFFHHHHHHGGDDEHHHHHHHHHGEHHHCGGGGGGGHHHHHGGGGHGGGGHHGHHHHHHGHHHHGDEFGGGGGGGGGGCFFGGGGGGGGGFFFFFFFFFFFFFFFFFFFEFEFFFFFFFFFFFFAEFFFFFFFFF
@M05620:37:000000000-D9766:1:1101:19298:9142 1:N:0:77
GAGGCTGCTTTGGAAGAAACTCATAGATTACTGCAACAGTTCCCCCTGGACCTGGAAAAGTTTCTTGCCTGGCTTACAGAAGCTGAAACACCTGCCAATGAGATCATACAGGCTGCTACCAGTAAGCAAAGTCACCTAGAAGAACACCACGGAGTAAAAGCACTGATAAAACAATGGCAAGTAAGAAAAGACTTTCCGCTTTAGCACTCCTGTGCCACCAATTGAAAAATTCTCAGCATTCTTACTTGTAA
+
A?AAAAFACDB@GBBA4FBFGFHHHHGFG5FFGHBBFHGHHHHHHGF2ABFGHHHBAACBAFHHHGGGGGGHHFFBGGHHHFHGHFFGHG1BFGBFFH@BE334B3G4BF3?1?B13B32BFBB44?33?B4B4BB3B3B3BBG2BB/?/?<</<2222@@2@F2@22?11?F??1FG0?/>>111=<00>0>1DGDA.E..0==0<<</0/;<000;.;CG:00000:;/09BB0;0;;0;00;090;00
@M05620:37:000000000-D9766:1:1101:24428:9156 1:N:0:77
ACTGCCACTTCTCCATCGCACACGTTTGCCCTCCCGTGCCCCGAACCTCTCTCCTACCCCGTCCCCCCCTTGAAACCAAGAAAACCCACTCCGCATCTCGGCTGGGACCTATGTTGCGTCTCCAGCGTCGGCCTCTTTTCTTTTTTTAGGCGTGCGGAGTTTTGGCCCGCCCGTCCTCACCGTTGCTGGTTCTTGTACCTGATGTGGTTCGTAGTTGATCTTTTGCTCCCACCAGACCCCCTGTCTTGTCT
+
>>>>>B1B@BBDBABABAE1E?0AB0BADBFGHFFEG0/BBBA/A/AGHB0FF01B10AAE/?/BFE/>/0BBGHH0/G>000BFEE/?FC0/?//>B10<<<@//??CG1<1@D11/C/EHH110-A.---.<<G0<0<0=C0C--./;:9C-.-;-@BF0;.-/0.--;--;BBB/;9999AB-//;/9BB/;F/9/;/9:////;-/--999/9/;;;FB/;/;B/A-::AA-9A9A@?-9;F9999;
@M05620:37:000000000-D9766:1:1101:9028:9159 1:N:0:77
GAGGCTGCTTTGGAAGAAACTCATAGATTACTGCAACAGTTCCCCCTGGACCTGGAAAAGTTTCTTGCCTGGCTTACAGAAGCTGAAACAACTGCCAATGCTCCCCGTAAGGAAAGGCTCCTAGAAGACTCCAAGGGAGTAAAAGAGCTGATGAAACAATGGCAAGTAAGTCAGGCATTTCCGCTTTAGCACTCTTGTGGATCCAATTGAACAATTCTCAGCATTTGTACTTGTAACTGACAAGCCAGGGA
+
A>A>>AFAFFFFGGGGAGGGGGFHDFGGHBGGHHHBCCGEGHGHHGGGHBHHGHHHFHHHHGHHHHHHHHHFGHHHGHFFHHGGHFFHHHHHHHHGBFHHGG3FFGCEEA?GHHCCHHHGGHHHHHGHHHHHHHHGGEDGHFHHGGHFHHGHHHHGDHHHHHHHHGHHFG?FGHHHHHHHG1EDAFGHGHFGGHHHHGGFFFHHHEHHGHHCGHHGHFHFHGBGHHHHGCBBC9C0;CFGGGGFGGGGGG?
@M05620:37:000000000-D9766:1:1101:10872:9253 1:N:0:77
AGTGCCAGCTCTCAATCGCACAGGGGACCCAGGGCCTGGCCCCTCCATCCAGAAAACCTATGACCTCACCCGCTACCTGGAGCACCAACTCCGCAGCTTGGCTGGGACCTATGTGAGTATCCAGCGTAGGAATCTGGGAGTTGGGGAGGAGTGAGGAGTTGGGGAAAGACAGTCCTAACCGTGGAGGGTTCTGGTAAATGATGGGGTGAGGAGGGGCTCTTTGGCTCCCACCAGTCCCCCTGTCTGGTCTA
+
BCABBFFFCFFFGGGGGGGGGGHHGGGGGGHHGGGGGGHHHHGHGGHHHHHHHFHHHGHGHHHHHHHHHHHGGEGGHHHHHHHHHHHHGHHHGGGGGFHHGHHGGGHHGHHHHHHHHHHHHHHHHGGGGGHHHHHHHHHGGHHHGGFGGGEGHHHHHGHHHHGGGGHHHHGHHHHHHHHHGGEGDGGGEFGGGGGGGGGGGGGGGGFFFFFFFFFFFFFFFFFFFFFFFFFFFFFFFFFFFFFFFFFFFFF
@M05620:37:000000000-D9766:1:1101:10849:9278 1:N:0:77
ACCACACCTTCTACAATGAGCTGCGTGTGGCTCCCGAGGAGCACCCCGTGCTGCTGACCGAGGCCCCCCTGAACCCCAAGGCCAACCGCGAGAAGATGACCCAGGTGCGTGGCCCGCTACCTCTTCTGGTGGCCGCCTCCCTCCTTCCTGGCCTCCCGGCGCTGCGCCCTTTCTCACTGGTTCTCTCTTCTGCCGTTTTCCGTAGGACTCTCTTCTCTGACCTGCGTCTCCTTTGGAACTCTGCAGGTTCT
+
BBBBBABBFFFFGGGCGGGCGFHHGGGAA2GHHGFGGGGGGHHHHGGGAEGGGHFFHHGEEGFGGGGGGGGHHHHGGGGHGGHHHFGFGGCFCDHH2DGGHHHHFHG1/?CCDHE@CCGFGDHHFFFH0DGGHGGG@.EGGFGGGFFFFGBFFFFECD---99-;@BDB=FBFFF/FF/BFBBFF/BFB/B9FF-ADFFFF?FA9.B9BF///9B/BFFFFFF..;.-.;9/9BFFBFFBBFFFFFF?//9
@M05620:37:000000000-D9766:1:1101:26310:9325 1:N:0:77
AGTGCCAGCTCTCCATCGCACAGGGGTCCCAGGGCCTGGCCCCTCCATCCAGAAAACCTATGACCTCACCCGCTACCTGGAGCACCCACTCCGCAGCTTGGCTGGGACCTATGTGAGTATCCAGCGTAGGAATCTGGGAGTTGGGGAGGAGTGCGGAGTTGGGGAAAGACAGTCCTAACCGTGGAGGGTTCTGGTAAATGATGGGGTGAGGAGGGGCTCTTTGGCTCCCACCAGTCCCCCTGTCTGGTCTA
+
>A>>>DFFBFFFG4FGGGG2E2GCG?EEHCGHFAEAFFHHHHGHGGHHHEHHHGHBFEGHGGHHHDGHHHHGG>EEHHHH2BGHHH1??GHB?E?EEHGHGGHGGGHGGHHHHHHGHHHHHHFHHGGCGGGGHHHHHG0FEHHHGG.AD.>>G0<@ADGHHGGGG.:C/C/;FGGGGGGGGGGGBEGGCFGGGGFFFGGFFFFFFFFBFFFFFFBBBBFFFFFFFFFFFFFFFFFFFFFFBFFFFFFFFFF
@M05620:37:000000000-D9766:1:1101:18661:9347 1:N:0:77
GAGGCTGCTTTGGAAGAAACTCATAGATTACTGCAACAGTTCCCCCTGGACCTGGAAAAGTTTCTTGCCTGGCTTACAGAAGCTGAAACAACTGCCAATGAGATCCTACAGGATGCTACCCGTAAGGAAAGGCTCCTAGAAGACTCCAAGGGAGTAAAAGAGCTGATGAAACAATGGCAAGTAAGTCAGGCATTTCCGCTTTAGCACTCTTGTGGATCCAATTGAACAATTCTCAGCATTTGTACTTGTAA
+
A>AABBFBFFFFGGGGFGGGGGHHHGHHHFHHHHFFFGGDGHHHHGGGHFHHHHHHHHGHGHHHHHHHHHHHHHHHHHHGHHHHHHHHHHHHHHHHHFHHFBGHHHHHHHGHHHHHHGHHHGEGGHHHHHHHHHHGHBGFDGCGHHHHHHGGEGFHHFHHGHHHHHGGHHHHFHHHGHHHGHHHHFHHHFHHHHHHHGGGGGHFHHHGHHHHGHGGHHHHFHHHHHHHHGGGGGGEFFGGGGGGGGGGGBF
@M05620:37:000000000-D9766:1:1101:16304:9350 1:N:0:77
AGTGCCAGCTCTCAATCGCACAGGGGACCCAGGGCCTGGCCCCTCCATCCAGAAAACCTATGACCTCACCCGCTACCTGGAGCACCAACTCCGCAGCTTGGCTGGGACCTATGTGAGTATCCAGCGTAGGAATCTGGGAGTTGGGGAGGAGTGAGGAGTTGGGGAAAGACAGTCCTAACCGTGGAGGGTTCTGGTAAATGATGGGGTGAGGAGGGGCTCTTTGGCTCCCACCAGTCCCCCTGTCTGGTCTA
+
ABAAAFFFBFFFGGGGGGGGGGHHGGGE2FHHGFGG2FHF2GGDGGFHDFGF333FHGFFHHBHHHHHHHFGGEEFHHHFFGHGGHHHGGFHEEG@>FHHGHHF??GFEFBGHHHFHG3GG3FGFC?CC/2@GF<GFHF<CGHGCG.DGGCGFHFGHDHFHH-@CGHHH/GHHFHFHHHABAEBFGG?.;AFFGCBFGGFF0FFGFFFFFFFDDCC->AFFB///:;AEBF?E9BB/9.;-9B9FFE/BFB
@M05620:37:000000000-D9766:1:1101:15753:9350 1:N:0:77
AGTGCCAGCTCTCAATCGCACAGGGGACCCAGGGCCTGGCCCCTCCATCCAGAAAACCTATGACCTCACCCGCTACCTGGAGCACCAACTCCGCAGCTTGGCTGGGACCTATGTGAGTATCCAGCGTAGGAATCTGGGAGTTGGGGAGGAGTGAGGAGTTGGGGAAAGACAGTCCTAACCGTGGAGGGTTCTGGTAAATGATGGGGTGAGGAGGGGCTCTTTGGCTCCCACCAGTCCCCCTGTCTGGTCTA
+
>1>AAFBFAFF3BGGGGEFCEEC0EEGGGGHHGGGAFCHGCHGHGGGHBFGGF01FGFBGHHGHHHFHHHHGGGEEHHHHHHGGFGHHGBHHGGGGCFHHGHHGGGHHGHHHHHHHHHHHFHHHHCCGGGHHHHEHHFHGFHHHCGGGGGGFGHHFHGHHHHGGGGHFHHHHHHHHHHHGGFEGGEGG.CFGGGFGGGGGGGGGGGF@FFFFFF@@?@FFFFBFFFFFFFFFFFFFFFFF@FFFFFFFBFB
@M05620:37:000000000-D9766:1:1101:24162:9360 1:N:0:77
AGTGCCAGCTCTCAATCGCACAGGGGACCCAGGGCCTGGCCCCTCCATCCAGAAAACCTATGACCTCACCCGCTACCTGGAGCACCAACTCCGCAGCTTGGCTGGGACCTATGTGAGTATCCAGCGTAGGAATCTGGGAGTTGGGGAGGAGTGAGGAGTTGGGGAAAGACAGTCCTAACCGTGGAGGGTTCTGGTAAATGATGGGGTGAGGAGGGGCTCTTTGGCTCCCACCAGTCCCCCTGTCTGGTCTA
+
AA>>AFFFBFFFGGGGEFFCECHDDFEFGEHGFGG?FFHHHHGHGGHHHHHHHGHHHGHHHHHHHFGHHHHGGEFGHHHHFHHHHH1FEBGGEFCGGHHHGHHGGGHHGHHHHHHHHHHHHHHHHGGGGGHHGHHHHHAFGHHHGGEGGGEGHGHHFGHHHHGGGGHHHHHHHHHHHHHHGGGGGGGGEGGGGGFFGGGGGGGGGGFFFFFFFFFFFFFFFFFFFFFFFFFFFFFFFFFFFFFFFFFFFFF
@M05620:37:000000000-D9766:1:1101:11195:9388 1:N:0:77
GAGGCTGCTTTGGAAGAAACTGATAAATTACTGACACAGGACCCGCTGTACATGTAACCGTTTCTTACCTGGCTTCCAGAAGCTGGAACAACTGCCACTGCTACCCGTAAGGAACGGCTCCTAGCCGACTCCACGGGCGTCCCCGCGCTGCTGACCCACTGGCCAGTCAGTCCGGCATTTCCGCTTTAGCACTCTTGTGGATCCAATTGAACCCTTCTCAGCATTTGTACTTGTCACTGACAAGCCAGGGA
+
AAAAAAFAFFFFG1GGGGGGG1FDF3DD3B1DF3FGHH0A00B00A/A/1DA222DAFFAA/012D21ADA000001BFGGHHG100BBB0F@0BF1BFGHHHG00?/>EGB100?EEGGGHHH10ECGCGH10?BCC/C@/<<C--ACC.CHG/CG..;CGG.CGGGHHHH0.9@AGGGFGGGGGG;CF0;FFGGGFGFFFFBFFFFE//;--;FFFFFFF9;FFF;BFFFFFBFFB/9B/;FFE-;EB?
@M05620:37:000000000-D9766:1:1101:27874:9399 1:N:0:77
AGTGCCAGCTCTCAATCGCACAGGGGACCCAGGGCCTGGCCCCTCCATCCAGAAAACCTATGACCTCACCCGCTACCTGGAGCACCAACTCCGCAGCTTGGCTGGGACCTATGTGAGTATCCAGCGTAGGAATCTGGGAGTTGGGGAGGAGTGAGGAGTTGGGGAAAGACAGTCCTAACCGTGGAGGGTTCTGGTAAATGATGGGGTGAGGAGGGGCTCTTTGGCTCCCACCAGTCCCCCTGTCTGGTCTA
+
>A>>ADFFABFFGEGDGFFFE0BFF0AFFGHFGGGGAFGFGHGHGGHGHGHGFBGGHGHHFBEFGGHHGHHEGEEGHGBB>FGGHHHEGHHHGGCGEGBFFHECEGGHEG1GGFFBGDGHHHHHGCGGGGHFEHHGFF0?AGHHGC.A@>A>CDHH0CCHHHGGG..:CGHHHHHHFFHGAGGGBEGGEGGGBGFFFFGFFFGGGG;>EFFFBF@@?<EFFFFFFFFFE-;AEAFFFFFF@FBFFFFFFFB
@M05620:37:000000000-D9766:1:1101:15110:9402 1:N:0:77
AGTGCCAGCTCTCAATCGCACAGGGGACCCAGGGCCTGGCCCCTCCATCCAGAAAACCTATGACCTCACCCGCTACCTGGAGCACCAACTCCGCAGCTTGGCTGGGACCTATGTGAGTATCCAGCGTAGGAATCTGGGAGTTGGGGAGGAGTGAGGAGTTGGGGAAAGACAGTCCTAACCGTGGAGGGTTCTGGTAAATGATGGGGTGAGGAGGGGCTCTTTGGCTCCCACCAGTCCCCCTGTCTGGTCTA
+
ABBBCFFFCFFFGGGGGGGGGGHHGGGGGGHHGGGGGGHHHHGHGGHHHHHHHHHHHGHHHHHHHHHHHHHGGEGGHHHHHHHHHHHHGHHHGGGGGHHHGHHGGGHHGHHHHHHHHHHHHHHHHGGGGGHHHHHHHHHGGHHHGGGGGGGHHHHHHGHHHHGGGGHHHHHHHHHHHHHHGGGGGGGGCFGGGGFFGGGGGGGGGGFFFFFFFFFFFFFFFHHFFFFFFFFFFFFFFFFFFFFFFFFFFFF
@M05620:37:000000000-D9766:1:1101:21328:9426 1:N:0:77
AGTGCCAGCTCTCAATCGCACAGGGGACCCAGGGCCTGGCCCCTCCATCCAGAAAACCTATGACCTCACCCGCTACCTGGAGCACCAACTCCGCAGCTTGGCTGGGACCTATGTGAGTATCCAGCGTAGGAATCTGGGAGTTGGGGAGGAGTGAGGAGTTGGGGAAAGACAGTCCTAACCGTGGAGGGTTCTGGTAAATGATGGGGTGAGGAGGGGCTCTTTGGCTCCCACCAGTCCCCCTGTCTGGTCTA
+
ABCBBFFFCFFFGGGGGGFGGGHHGGGGGGHHGGGGGGHHHHGHGGHGHHHHBHHHHFGFHHFHHHHHHHFGGEGGHGHHHHHHHHHHGHGHGGGGGHHHGGHGGGHHGHHHHHHHHHHHHHHHHGDGGGGHGHHHHHHGGHHHGGGGGGGHHHHHHGHHHHGGGGHHHHHHHHHHHHHHGDEGGGGGCFFGGGFGGGGGGGGGGGFFFFFFFFFFFFFFFFFFFFFFFFFFFFFFFFFFFFFFFFFFFFB
@M05620:37:000000000-D9766:1:1101:14143:9440 1:N:0:77
GAGGCTGCTTTGGAAGAAACTCATAGATTACTGCAACAGTTCACCCTGGACCTGGAAAAGTTTCTTGCCTGGCTTACAGAAGCTGAAACAACTGCCAATGAGCTCCTACAGGATGCTACCCGCAAGGAAATCCTCCTAGAAGACTCCAAGGGAGTAAAAGAGCTGATGAAACAATGGCAAGTAAGTCAGGCATTTCCGCTTTACCACTCTTGTGGATCCAATTGAACAATTCTCAGCATTTGTACTTGTAA
+
>>11>1BAFD@DABB11BFCFAF3BGAGF1FFBFF1BBGDGH2GHHAFF0BBFBG0BEFH1DFHF1DBFGHA0AAAFGFFB1BAEFG1F>B?1FDG1EBF111BBGHHHG10>B101B@F0?//>//BBF11BFDG0<BDG1BB<B<BFF/?//<<1@21<0@@<1FFB11F0GFBG0G1<1<11>11=00.110=D.AC..00<00<:00;::C00<;0:;GC0CCG/0;;0=00900;0;00C900;;;
@M05620:37:000000000-D9766:1:1101:16982:9459 1:N:0:77
GAGGCTGCTTTGGAAGAAACTCATAGATTACTGCAACAGTTCCCCCTGGACCTGGAAAAGTTTCTTGCCTGGCTTACAGAAGCTGAAACAACTGCCAATGAGATCCTACAGGATGCTACCCGTAAGGAAAGGCTCCTAGAAGACTCCAAGGGAGTAAAAGAGCTGATGAAACAATGGCAAGTAAGTCAGGCATTTCCGCTTTAGCACTCTTGTGGATCCAATTGAACAATTCTCAGCATTTGTACTTGTAA
+
A>AABAFBFFFFGGGGGFGGGGHHHHHHHFHHHHHFGHGFGHHHHGGGGHHHHHHHHHHHGHHHHHHHHHHHHHHHHHHGHHHHHHHGHGHHHHHHHFHHHGHHHHHHHHHHHHHHHHHHHGEEGHGHHGGAFHHGHBGHHGGGGHHHHHGGHGGHHFHHFHHHHHHHHHGHCHHHHHGHGGHHHGHHHHHHHHHHHGGGGGGHGHHGHHHHGHGHHHFHHHHGHHHHHGGGGGGGGGGGGGGGGGGGGGF
@M05620:37:000000000-D9766:1:1101:19060:9473 1:N:0:77
GCGGCTGCTTTGGAAGAAACTCATAGATTACTGCAACAGTTCCCCCTGGACCTGGAAAAGTTTCTTGCCTGGCTTACAGAAGCTGAAACAACTGCCAATGCTACCCGTACGGCAAGGCTCCTAGCCGACTCCAAGGGAGTCAACGAGCTGATGACACCATGGCAAGTCAGTCAGGCATTTCAGCTTTCGCACTCTTGTGGATCCAATTGAACACTTCTCAGCCTTTGTACTTGTCACTGACCAGCCAGGGA
+
>1AAA1>AFFDFCFGG1FFGFEFDFFFHHBFGGH11BFFAAGFGHG/FABFAFFAEG10BBFFHEGGGHHHHHHA1GHHGGHHGF1GEHCGGFHFHGFGHHEFGBFE?/>EE/>/??GGG/F1B1F?CGCEFF1B<//?C012@?/<</F?G11<<<>GB1<001F>1F1=000<CCGFHG0D0DG00;;.:-GHHGHHG0:CFFFFFFBCF0/90;0;FFF/CBFGFFFGF090;0BFFB/9AAFF-A-;
@M05620:37:000000000-D9766:1:1101:3836:9499 1:N:0:77
GAGGCTGCTTTGGAAGAAACTCATAGATTACTGCAACAGTTCACCCTGGACCTGGAAAAGTTTCTTGCCTGGCTTACAGAAGCTGAAACAACTGCCAATGCTCCCCGTAATGAAAGGCTCCTAGAAAACTCCAAGGGAGTAAAAGAGCTGATGAAACAATGGCAAGTAAGTCAGGCATTTCCGCTTTAGCACTCTCGTGGATCCAATTGAACAATTCTCAGCATTTGTACTTGTATCTGACAAGCCAGGGA
+
1>AAA?CAFFFFCGGGG1FGFGGHFF1GGHHGDGH1FFGAGGAGHHHHGBGFHFHHAAGHGHHHHFHFGHDFAFFGHHGHHHHHHGGHHHHHHHHGHHHHEHBFGG/?E>?2BG@F0FGF/FHFHH1BFCGGGFFFEGGCCGHHBF00B1<BGGGDGGHGH1FGHEHHHH<1@GGHHCFF?DCCCCEGGHGF1G00<.<CCGGGG0DGGGHHBG00;:C:GFHGHB0<G0:0;0;09;FFFGG.;EG:.EA
@M05620:37:000000000-D9766:1:1101:8496:9500 1:N:0:77
GAGGCTGCTTTGGAAGAAACTCATAGATTACTGCAACAGTTCCCCCTGGACCTGGAAAAGTTTCTTGCCTGGCTTACAGAAGCTGAAACAACTTCCAATGAGATACTACAGGCTGCTACAAGTCCGGAAAGGCTCATAACAGCCTACCAGGGAGTCACAGCGATGATACCCACCTGGCCCGTACGACAGGCCTTTCCGCTTTAGAACTCTTGTGGCTACACTTGCCCAATTCTCAGCATTTGTACTTGTAA
+
AABABBFCFFFFGGGGGGGGGGFHHHHHHHHHHHHGGHHFGHHHHGGGHHHHHHHHHHGHGHHHHHHHHHHHHHHHHHHHHHHHHHHHHHHHH5DF@BBF3BB444DF4FGH1FFGHH333?D???/?E>GH/FG34?43?D0?G2B0F2/??/C@>GH2<C//?1@11111/<>GHHH.AGCCF.<--<ECHHGHHDG.=;CG09F0CFFFFF..=0;::CF00/;9CB0CFFFFGG0BF/;FF////;;
@M05620:37:000000000-D9766:1:1101:10530:9552 1:N:0:77
GAGGCTGCTTTGGAAGAAACTCATAGATTACTGCAACAGTTCCCCCTGGACCTGGAAAAGTTTCTTGCCTGGCTTACAGAAGCTGAAACAACTGCCAATGCTACCCGTAAGGAAAGGCTCCTAGAAGACTCCAAGGGAGTAAAAGAGCTGATGAAACAATGGCAAGTAAGTCAGGCATTTCCGCTTTAGCACTCTTGTGGATCCAATTGAACAATTCTCAGCATTTGTACTTGTAACTGACAAGCCAGGGA
+
AAABBAFBFFFFGGGGGGGGGGHHGGGHHGHHHHFGHHGFGHHHHGGGHHHHHHHHHHGHFHHHHHHHHHHGHHHFHHHHHHHHHFGHHHHHHHHHHHHHHHFHHHGGGFHHHHCFHHHHGHHHH3GHHHHHHHHGGCAFBHGDH/GHHHGHHGFHHHHHHHHFHGHDGHGGHGHHHHHHHHGGGGGHHHHHHHHHHGHGHHHHHHHHHHGHC:GHGHHHHHHHHHHHHHHHHGFGGGGGGGGGGGGGGGE
@M05620:37:000000000-D9766:1:1101:14783:9561 1:N:0:77
AGTGCCAGCTCTCAATCGCACAGGGGACCCAGGGCCTGGCCCCTCCATCCAGAAAACCTATGACCTCACCCGCTACCTGGAGCACCAACTCCGCAGCTTGGCTGGGACCTATGTGAGTATCCAGCGTAGGAATCTGGGAGTTGGGGAGGAGTGAGGAGTTGGGGAAAGACAGTCCTAACCGTGGAGGGTTCTGGTAAATGATGGGGTGAGGAGGGGCTCTTTGGCTCCCACCAGTCCCCCTGTCTGGTCTA
+
>AA3AFFCAFFFGGGGGGGGGGHGFGFEEGFGAEEEEFGGCGGCEGHFFHFHGHHHFEF3GFBFHHHFHCCEG>EFHGHH2FHFHHF?EGGHGGF@FGHHGHCFGGHC/GCD?G3BF3FGHHHHHC?<DD2@2FFGDCGF/F<CC@CCGGEGG0DCCD<C0C@-CDGCFHHFHHHGHFGHGGGAAEGG9CAFFB9900FFFBBB?ADFFFFFFFA;A@EFFFFF/BBEFFFFFAFFFFFDA.FBBBFFBF/
@M05620:37:000000000-D9766:1:1101:22751:9568 1:N:0:77
AGTGCCAGCTCTCAATCGCACAGGGGACCCAGGGCCTGGCCCCTCCATCCAGAAAACCTATGACCTCACCCGCTACCTGGAGCACCAACTCCGCAGCTTGGCTGGGACCTATGTGAGTATCCAGCGTAGGAATCTGGGAGTTGGGGAGGAGTGAGGAGTTGGGGAAAGACAGTCCTAACCGTGGAGGGTTCTGGTAAATGATGGGGTGAGGAGGGGCTCTTTGGCTCCCACCAGTCCCCCTGTCTGGTCTA
+
BCABBFFFCFFFGGGGGGGGGGHGGGGGGGHHGGGGGGHHHHGHGGHHHHHHHHHHHGHHHGHHHHHHHHHGGEGGHHHHGGHHHHHHGHHHEGGGGHHHGHHGGGHHGHHHHHHHHHHHHHHHHGGGGGHHHHHHHHHGGHHHGGGGGGGHHHHHHGHHHHGGGGHHHHHHHHHHHHHHGGGGGGGGDFGGGGGGGGGGGHHGGGFFFFFFFFFFFFFFFFFFFFFFFFFFFFFFFFFDFFFFFFFFFFF
@M05620:37:000000000-D9766:1:1101:9038:9580 1:N:0:77
AGTGCCAGCTCTCAATCGCACAGGGGACCCAGGGCCTGGCCCCTCCATCCAGAAAACCTATGACCTCACCCGCTACCTGGAGCACCCACTCCGCAGCTTGGCTGGGACCTATGTGAGTATCCAGCGTAGGAATCTGGGAGTTGGGGAGGAGTGCGGAGTTGGGGAAAGACAGTCCTAACCGTGGAGGGTTCTGGTAAATGATGGGGTGAGGAGGGGCTCTTTGGCTCCCACCAGTCCCCCTGTCTGGTCTA
+
AA>>AFFFAFFFG4FEFFGCEEHHG?AAEEFE22BE2FHHFHFGGGGHHGHHFGFGGEGFGF5GHDGGHHHFE>>EHHHHBGGHFH1??GHFEFC@>G?GGHGGGGHHGF?GH3FBGGGHHHEHHGGDCGD>FHHHGHAFGHHHGGF@G.<CG0<C<CEGHHCG..:C/GFGGBFG0;FGGGGG.CGB:AFGGGFB9FFFFFFFFFDFAFFFFFA=CFFFFFFFFFFFFFFFFFFFFFFFFFFFFFFFFFB
@M05620:37:000000000-D9766:1:1101:3792:9580 1:N:0:77
AGTCCCACCTCTCCATCGCACAGGGTACCAAGACCACGGCCCCTCCATCCAGAAAACCTACGACCGCACCCGCCACCTTGTGCACCCCCTCAGCAGCTTGGCTGGGACCTATGTGCGTATCCCGCGTCGGACTCTGGGCGTTGGGGCGGCGTGCGGCGTTGGGGCCCGCCCGTCCTAACCGTGGCGGGCTCTGGTAAATGATGGGGTGAGGAGGGGCTCTTTGGCTCCCACCAGTCCCCCTGTCTGGTCTA
+
>>11>BF11BFFGGGB1AA1A0BAFA01121000B00BAEAEEAEFFBGB1B1AG0BEEA0A?EE/>>EE?/>/>?FF1B1>BBFGG>>E/01B100B1<?BFF/CGHEG1DGGF2/<BEHHCA@C@->C--<CGDFF.ACCC.-@?@G-;;@B-@=@>@@?;@-9--;>@-@BFF/:BF@BA---->-;AFFFB/9B;F/9FFF-;@A--/-9--;=EBFFB9FFF?E-AB9AFFFFFF@FFFFFFFFF9
@M05620:37:000000000-D9766:1:1101:9652:9588 1:N:0:77
GCGGCTGCTTTGGAAGAAACTGACAAGCCAGGGACAAAAGTCGGAAGAGCACACGTCTGAACTCCAGTCACCTGAAGCTATCTCGTCTGCCGTCTTCTGCTTGAAAAAAAAAAAACAATCACGACGCGTTTCCTCCTCTCCTCCACTCGACCTTCTGAGTAGATGACCGTGCTCTAGGTATGTCAGTAACGCCCTTGTAAGTCTTCGCGCGTACGTAGTGGAGCGGTGATGAGATTGAATCCTAGTAGTGG
+
>1>AAADAFFFFGFGFAGGGGFBGFGHCGHHHGGFFFBBG1FFEEGG00BBB0F?FFGFHHHGHHFFFGHGHHHHCGGFFD0GGHG/?FFEE?EGGF2GFHHHGFFGGGE//<<////1111///<-----/000///0<<0///:</..--.0:000<0000000:/-....000;0009/00000;00.----/-///////9/-;--------/9-/-/:------///://////://////9///-
@M05620:37:000000000-D9766:1:1101:6911:9617 1:N:0:77
GAGGCTGCTTTGGAAGAAACTCATAGATTACTGCAACAGTTCCCCCTGGACCTGGAAAAGTTTCTTGCCTTGCTTACAGAAGCTGAAACAACTGCCAATGTACAGGATGCTACCCGTCAGGAAAGGCTCCTAGAAGACTCCAAGGGAGTAAAAGAGCTGATGAAACAATGGCAAGTAAGTCAGGCATTTCCGCTTTAGCACTCTTGTGGATCCAATTGAAAAATTCTCAGCATTTTTTCTTGTAACTGACA
+
BABBABFBFFFFGFFGFGGGGEF5DD5DGHGHHHGGBGHHHDFBBEEFE2BGHGA23A2F3FH5D5DBBB53BDGFA53DFGFHE33FB3?FHHHGCHHHH@BE4BBF3BBFB?B?111?GHFHF?F?BFFDBFGHHHE3?BFGADAD?F3DHGEG@@2@FDGFD@2F11<F?FF?DG11@1?F0><1>1>..>.<=<00<0<==<=CAF0:;CG:00;;;;::/<00:0/;09;;C-/0;000C;;0;;9
@M05620:37:000000000-D9766:1:1101:9391:9649 1:N:0:77
GAGGCTGCTTTGGAAGAAACTCATAGATTACTGCAACAGTTCCCCCTGGACCTGGAAAAGTTTCTTGCCTGGCTTACAGAAGCTGAAACAACTGCCAATGAGATCCTACAGGATGCTACCCGTAAGGAAAGGCTCCTAGAAGACTCCAAGGGAGTAAAAGAGCTGATGAAACAATGGCAAGTAAGTCAGGCATTTCCGCTTTAGCACTCTTGTGGATCCAATTGAACAATTCTCAGCATTTGTACTTGTAA
+
A3AAAAFBFFFFGGGGGGGGGGHHGHHHHGHHHHBHGFGBDGHHHGGG2FGHHHHHHHBGFHHHHHHHHHHHHHHFHHHHHHHHHHHHHHHHHHHHHHHHHHFHHHGHHHHHHHHHHHHHHGGGDHHHFCHHHHHGH3B??F2GHHHCGHGG/EGCHGGH<GHHHHHHHGHHHFHHHHHFGHHFHHHHHHHHHHHHHGGGGGHHHHHHHHHHHHGHHHHHEHHHH0CGHGGGGGGGGGGGGGGGGGGGGGF
@M05620:37:000000000-D9766:1:1101:6177:9649 1:N:0:77
AGTGCCAGCTCTCAATCGCACAGGGGACCCAGGGCCTGGCCCCTCCATCCAGAAAACCTATGACCTCACCCGCTACCTGGAGCACCAACTCCGCAGCTTGGCTGGGACCTATGGGAGTTGCCGACGTAGGAATCTTTGGGGTGAGGAGGAGTTAGGCGTTGGGGAATGAGGGTCCTGACCGGGGGGGGTGCTGGTCAATGATGGGGTGAGGAGGGGCTCTTTGGCCCCCCCCCGTCCCCCTGTCTGGTCTA
+
ACBBCFFFCFFFGGGGGGGGGGHHGGGGGGHHGGGGGGHHHHGHGGHHHHHHFHHHHGHGHHGHHHHHHHHGGGGGHGHHHHHHHHHHGHHHGGGGGHHHGH3?/E0?EG2FH2FGGG23B2///></?CH111?11?0>-<-.<<<.<..</=0<0:C-A.AD../0;0/.;;.C0C/;C-;---;@:-:9FFF0;BBF0009.:.:..;0..--;CAF0;FFE0.9@-;BB;DFFFEDDE000B/:;0;
@M05620:37:000000000-D9766:1:1101:9369:9662 1:N:0:77
GAGGCTGCTTTGGAAGAAACTCATAGATTACTGCAACAGTTCCCCCTGGACCTGGAAAAGTTTCTTGCCTGGCTTACAGAAGCTGAAACAACTGCCAATGAGATCCTACAGGATGCTACCCGTAAGGAAAGGCTCCTAGAAGACTCCAAGGGAGTAAAAGAGCTGATGAAACAATGGCAAGTAAGTCAGGCATTTCCGCTTTAGCACTCTTGTGGATCCAATTGACCAATTCTCAGCATTTGTACTTGTAA
+
BBBABBFBFFFFGGGGGGGGGFHHHEGEFGFHHD4FFGH555F32BEFFAGFFHGHGHHGBFFGFHGDCHDGHHHFGHHHHHHHHDDHHFHHHFHHF3BGG@3FGGHHFHHFHFHHGHHHHFEEEHHHFGHHHHHGHGHFDFGGHHGHHHGGEGEHGFHHFHHHHHHHHGGHHHHHHHHHGGGHHHHHHGHHHHHHHGGGGGHHHHHHHHHHGHGHHHFHHHHHH0CCGGFFFGGFGGGGGGGGGGGGGGF
@M05620:37:000000000-D9766:1:1101:7194:9669 1:N:0:77
AGTGCCAGCTCTCAATCGCACAGGGGACCCAGGGCCTGGCCCCTCCATCCAGAAAACCTATGACCTCACCCGCTACCTGGAGCACCAACTCCGCAGCTTGGCTGGGACCTATGTGAGTATCCAGCGTAGGAATCTGGGAGTTGGGGAGGAGTGAGGAGTTGGGGAAAGACAGTCCTAACCGTGGAGGGTTCTGGTAAATGATGGGGTGAGGAGGGGCTCTTTGGCTCCCACCAGTCCCCCTGTCTGGTCTA
+
AA>3AFFFBFFFGGGGGGGAFFHHGGGGGGHHAEFGGGHHHHGHGGHHHFHHHHGHHGHHHHHHHHHHHHHGG>EGHHGHEGHFHHH1EFHHGGGGGHHHGHHGGGHHGHHHHHHHHHHHHHHHHGGGGGHHHHHHHHHGGHHHGGGGGGGHHFHHHGHHHHGGGGHHHHHHHHHHHHHHGGGGGGGGEFGGGGFGGGGGGGGGGGFFFFFFFFFFFFFFFFFFFFFFFFFFFFFFFFFFFFFFFFFFFFF
@M05620:37:000000000-D9766:1:1101:3219:9675 1:N:0:77
GAGGCTGCTTTGGAAGAAACTCATAGATTACTGCAACAGTTCCCCCTGGACCTGGAAAAGTTTCTTGCCTTGCTTACAGAAGCTGAAACAACTGCCAATGCTCCCCTTAAGCAAATGCTCCTAGAATACTCCAAGCGAGTAAAAGAGCTGATGAAACAATGCCAAGTAAGACAGGCAGTTCCGCCTTAGCACTCTTGCCGATCCACTTGAACAATTCCCAGCATTTGTACTTGTAAATGACAAGCCACGGA
+
>1>1>>FAFF3FGGFGFGBG1FEFBG1DFGFHBBBBBBFFGGFHHGGAGEFGGHH0BB0BBDGGFBBGHH11BBGEBDGGE1EFHGG1GHEFGFHBB1B1BFFGGG00BB11BF11@B21B11BF12BBFF1CEB//<</F1>G>/00<<B<B2>FD0/@11@1@/1@@@1@<??/</?1@F/C.<<11F1>1>>1>0/---<=0CGG:0CBF/:0;0:CBFHB0C0;B99;;9;00;;0;CF.;CF/-:-
@M05620:37:000000000-D9766:1:1101:7608:9684 1:N:0:77
AGTGCCAGCTCTCAATCGCACAGGGGACCCAGGGCCTGGCCCCTCCATCCAGAAAACCTATGACCTCACCCGCTACCTGGAGCACCAACTCCGCAGCTTGGCTGGGACCTATGTGAGTATCCAGCGTAGGAATCTGGGAGTTGGGGAGGAGTGAGGAGTTGGGGAAAGACAGTCCTAACCGTGGAGGGTTCTGGTAAATGATGGGGTGAGGAGGGGCTCTTTGGCTCCCACCAGTCCCCCTGTCTGGTCTA
+
AABBCFFFCFFFGDGGGGGGGGHHGGGGGGHHGGGGCFHHHHGHGGGHHHHHGHHHHGHHHHGHHHGHHHHGGGGGHHHGHGGFGHHHGHHHGGGGGGHHGHHGGGHHGHHHHHHHHHHHHHHHHGEGGGHHHGHHHHHGEHHHGGGGGGGHHHHHHGHHHHGGGGHHHHHHHHHHHHHHGEGGGGGG;FGGGGFGGGGGGGGGGGFFFFFFFFFFFBFFFFFFFFFFFFFFFFFFFFFFFFFFFFFFBF0
@M05620:37:000000000-D9766:1:1101:8599:9686 1:N:0:77
AGTTCCAGCTCTCCATCGCACAGGGTTCCCAGTGCCTGGCCCCTCCATCCAGAAAACCTATGACCTCACCCGCAACCTGGGGCACCCCCTCCGCAGCTTGGCTGGGACCTATGTGAGTATCCAGCGTAGGAATCTGGGAGTTGGGGCGGCGTGCGGCGTTGGGGCCCGCCAGTCCTAACCGTGGCGGGTTCTGGTAAATGATGGGGTGAGGAGGGGCTCTTTGGCTCCCACCAGTCCCCCTGTCTGGTCTA
+
>>11>BDDCFFFGFGBAAE1A0FCFA0BABBF1BF11BGHEHGGGGEHHBFFBGHBBEGFBBAGH1BFGHHA>/>>GHBB/>BEEGG/>EE>>E/E>F1B?G1FGGHHGHFHHHF2GHHHHHBGHGG/BC11?GHHGF0<CGFFCC.@C-=A@.AA-AA@@F@@---;-9-;BFFF//FF@FF@-;@@@EFFFFFBBFFFFFFFFFF@EFF/AF?@@@FFFFFFFFFFFFFFEFFFFFFF@FFFFFFFFFB
@M05620:37:000000000-D9766:1:1101:16288:9696 1:N:0:77
GAGGCTGCTTTGGAAGAAACTCATCGATTCCTGCACCAGTTCCCCCTGGACCTGGAACAGTTTCTTGCCTGGCTTGCAGCAGCTTAAACAACTGCCAATGAGATCCTACAGGATGCTACCCGTAAGGAAAGGCTCCTCGAAGACTCCAAGGGAGTCAAAGAGCTGATGAAACAATGGCAAGTAAGTCAGGCATTTCCGCTTTAGCACTCTTGTGGATCCAATTGAACAATTCTCAGCATTTGTACTTGTAA
+
CABCCCFCFFFFGFGGGBBGBFBG54BFF5DGGGHFGHF5DFGH22AAFFGHFF2FC32BDGGHHHEGFHHHHHH0FHH3FHF?35@GHEGHHHHH33BGHHHHH3FHGHH3FGFHHHHHHGGE/GHHHHHHHHHGH2?/2?/FGHHF2FFG/CE2F1?G0FHHHHHHHDHHCEHHHHHEGHGHHHH<GGHHHHHHHGGGGGHHHHHHHHHHHHG0CGFHHGGGGBFFFGGGGGGGGGGGGGGGGGGGGGF
@M05620:37:000000000-D9766:1:1101:19558:9702 1:N:0:77
AGTGCCAGCTCTCAATCGCACAGGGGACCCAGGGCCTGGCCCCTCCATCCAGAAAACCTATGACCTCACCCGCTACCTGGAGCACCAACTCCGCAGCTTGGCTGGGACCTATGTGAGTATCCAGCGTAGGAATCTGGGAGTTGGGGAGGAGTGAGGAGTTGGGGAAAGACAGTCCTAACCGTGGAGGGTTCTGGTAAATGATGGGGTGAGGAGGGGCTCTTTGGCTCCCACCAGTCCCCCTGTCTGGTCTA
+
BCABBFFFCFFFGGGGGGGGGGFEGGGGGGHHGGGGGFDHHHGHGGHHHHHHHHGHHGHGHHHHHHHHHHHGGEGGHHHHHHHGHHHHGHHHGGGGGHHHGHHGGDHHGHHHHHHHHHHHHHHHHGGGGGHHHHHHHHHGGHHHGGGGGGGHHHHHHGHHHHGGGGHHHHHHHHHHHHHHGGGGGGGGCFGGGGGGGGGGGGGGGGFFFFFFFFFFFFFFFFFFFFFFFFFFFFFFFFFFFFFFFFFFFF0
@M05620:37:000000000-D9766:1:1101:9721:9711 1:N:0:77
GAGGCTGCTTTGGAAGAAACTCATAGATTACTGCAACAGTTCCCCCTGGACCTGGAAAAGTTTCTTGCCTGGCTTACAGAAGCTGAAACAACTGCCAATGAGCTCCTACAGGATGCTACCCGTAAGGAAAGGCTCCTAGAAGACTCCAAGGGAGTAAAAGAGCTGATGAAACAATGGCAAGTAAGTCAGGCATTTCCGCTTTAGCCCTCTTGTGGATCCAATTGAACAATTCTCAGCATTTGTACTTGTAA
+
A?ABABFCFFFFGFGGGGGGGGHHHGHHGHHHHHGHFHHHHFFGHGGFFHHHGHFGBDCGGHGFHHHFFHHHGHHEBFGHHHGHHFFHHHGHHHHGHHHHGB3DGHHGHH@FFGGHH4FBGE?EFGCGGHB0CGFFHGFHHHGFBF?BGBFGHGGBFHHFFGHGHHGHHHHHGHFHGHHHE=1<GFGGHGH.>FGHGG?DGCDDD0<<CGFG;CEHGCGGFHGFGHHBFF0B;;F0;09CFGFGGGGEGC;
@M05620:37:000000000-D9766:1:1101:26724:9716 1:N:0:77
AGTGCCAGCTCTCAATCGCACAGGGGACCCAGGGCCTGGCCCCTCCATCCAGAAAACCTATGACCTCACCCGCTACCTGGAGCACCAACTCCGCAGCTTGGCTGGGACCTATGTGAGTATCCAGCGTAGGAATCTGGGAGTTGGGGAGGAGTGAGGAGTTGGGGAAAGACAGTCCTAACCGTGGAGGGTTCTGGTAAATGATGGGGTGAGGAGGGGCTCTTTGGCTCCCACCAGTCCCCCTGTCTGGTCTA
+
AA3AAFFFBFFFGGGGGGGGGGHGGGGGGGGGGDFGGGHHHHGHGGHHHHHHGHHHHGHHHHHHHGHHHHHGGGGGHHHHHHHHHHHHGHHHFGGGGHHHGHHGGGHHGHHHHHHHHHHHHHHHHGGGGGHHHHHHHHHGGHHHGGGGGGGGHHHHHGHHHHGGGGHHGHHHHHHHHHHHGGGGGGGGEGGGGGFGGGGGGGGGGGFFFFFFFFFFFFFFFFFFFFFFFFFFFFFFFFFFFFFFFFFFFFF
@M05620:37:000000000-D9766:1:1101:26630:9721 1:N:0:77
AGTGCCAGCTCTCAATCGCACAGGGGACCCAGGGCCTGGCCCCTCCATCCAGAAAACCTATGACCTCACCCGCTACCTGGAGCACCAACTCCGCAGCTTGGCTGGGACCTATGTGAGTATCCAGCGTAGGAATCTGGGAGTTGGGGAGGAGTGAGGAGTTGGGGAAAGACAGTCCTAACCGTGGAGGGTTCTGGTAAATGATGGGGTGAGGAGGGGCTCTTTGGCTCCCACCAGTCCCCCTGTCTGGTCTA
+
AA1>A1DFAFF3ADGGCFGGGGFCFAEEFEGHGGGEF/GGHHGHGGHHHGHHGHHHHGHHHHHHHHHGHHHGGGGGHHG>GGGFCGCCGCGGGE@EE0GHFHHGGFGHGHHHHHHHHGHHHHHHGGGGGGHHHGHHHHHGCGHHGGGGGGGHHFGHHGHGHHGGGGHHHHHHGHGHHHHHGEFGGGGGCCGGGGFFGGGGGGGGFGF@FFFFFF@@@@FFFFFFFFFEEFFFFFFFFFFF@FFFFFFFFFB
@M05620:37:000000000-D9766:1:1101:5433:9752 1:N:0:77
GCGGCTGCTTTGGAATCAACTCATAGATTCCTGCACCAGTTCCCCCTGGCCCTGTAAACGTTTCTTGCCTGGCTTCCAGAAGCTGCAACAACTGCCCATGAGATCCTACAGGCTGCTACCCGTACGGACCGGCTCCTCTCCGCCTCCCAGGGCGTCAAAGCGCTGATGACACCATGGCACGTACGTCAGGCCTTTCCGCTTTAGCACTCTTGTGGATCCACTTGACCAATTCTCAGCATTTGTACTTGTAA
+
1>1>A>>AFFBBGFG1ABBGFF1F3DGF33DGHG01B0BADDFHHGAF/0BA/B1DF21BGHFFBFFFHHHHHHB0BGH1GGHBB1FGGB?GGFHH/BFG1FHH@BBBGBGH/FGGHHHHH?E//>EGE><@CCEGH0100?/?AEE/?<FG.-A<A>0=/CAECGBHHHGHA.;GFH/0=G/.:CF9EGGEGGGGGGGGGGGGCFFGGGGGFFF/BFFF/BFF//:BF/FFFB/;FFFFFFFFFFFFFFF
@M05620:37:000000000-D9766:1:1101:26225:9769 1:N:0:77
GAGGCTGCTTTGGAAGAAACTCATAGATTACTGCACCAGTTCCCCCTGGACCTGGAAAAGTTTCTTGCCTGGCTTACAGAAGCTGAAACAACTGCCAATGAGCTCCTACCTGATGCACCCCGGCACAAAAGGCTCCAAGACGACAAGACAGGCGAAAAACAGCTGATGAAAAAACGACACAGAAGTGCCGCATTCCCGCTTCACCCTTGAGGCGACACCAATCCACAAATCATCATCTGTACTTCAACCAA
+
>3>A>>B>BDBFG4FGGF4G5BBFDAGHH5BGGHB4BFGBFFGGHGGAEBFGGHHHGFFFBGHFDFGGHE3FGHEBAFFGGHEBG33FB31B3BBC3B@G3B3GHG@3313BF34B3331/>//</2?BF3//BC/2BGB2/<><C02@0?/////--0..00><D<0=DG0<-.-.;-:/:/;/0000-9-9.0;;.-999BBB.;C/0/9.-;--9.../::///..;9//;;B//9//99////99..
@M05620:37:000000000-D9766:1:1101:24645:9775 1:N:0:77
AGTGCCAGCTCTCAATCGCACAGGGGACCCAGGGCCTGGCCCCTCCATCCAGAAAACCTATGACCTCACCCGCTACCTGGCGCACCCACTCCGCAGCTTGGCTGGGACCTATGTGAGTATCCAGCGTAGGAATCTGGGAGTTGGGGAGGAGTGAGGAGTTGGGGAAAGACAGTCCTAACCGTGGAGGGTTCTGGTAAATGATGGGGTGAGGAGGGGCTCTTTGGCTCCCACCAGTCCCCCTGTCTGGTCTA
+
>A>1>FFFAFFFG1FGGGGCGCHGC0BEGGHHBEEEFFHHHHGHGGHHHGHHHHHFGEEHGFHHHFHHHHHEG>FEHHEG0>EEGE>?ECCB/E/EEG<FEHHGGGGHGFHFHGHHHHHHHHHHHGGCGGHHFHHHHG0/CCGHGG.@C<<<C0DC0EGHHEC?:AGFBFFHGGGGGGGGGGGGBEFGCFGGGGCFGFGFFFFFFFB@EFFFFF?@?@FFFFFFFFFFFFFFFFFFFFFF;ABFFFFBFFF
@M05620:37:000000000-D9766:1:1101:7909:9776 1:N:0:77
GAGGCTGCTTTGGAAGAAACTCATAGATTACTGCAACAGTTCCCCCTGGACCTGGAAAAGTTTCTTGCCTGGCTTACAGACGCTTAAACAACTGCCAATGTACAGGATGCTACACGTAAGAAAAGGCTCCTAGAAGCCTACACGGGAGTAAACGAGCTGATGAAACAATGGCAAGTAAGTCAGGCATTTCCGCTTTAGCACTCTTGTGGATCCACTTAAAACCTTATCAGCATTTGTACTTGTAACTGCCA
+
A1AAA?1>1DFFGGGGCG1AFGHFHGHDAAFGGFH11GHAAGHDGG?AAB0BCFEGAGBGHHGHGHGFHBFGG00BBAFBA/E//E1DF1>FE0B01@BG22@B20F1@>F@F1BE00B>1>F00?/1</BF11111BB1B10?/<?C?0121//?<?F1?G<<FGHF1110CG.FGE11<11<<<0<DDG.<<<.;;000:/000CHCCC0CC/0000000.9000;;BGGF0;0;0C000;0090909;
@M05620:37:000000000-D9766:1:1101:7446:9778 1:N:0:77
GAGGCTGCTTTGGAAGAAACTGATAGACCACTGACACAGGACCCGCAGTCCACATAACTGTTCCCTGCCCGGCTTCCAGAAGCTGGAACACCTTCTCCTGATTTCCTACAATATGCTACTCGAAAGGAAAATCTTCTCGACGACTCCAAGGGAGCAAACGCGCTGATGAAACAATGGCAAGTAAGTCAGGCTTTTCCGCTCTAGCACTTGTGTGGACCCATTTGCCCAACTCACAACCTTTGTATTTGCAA
+
AAAAA?CACFFFGGGFFGGGF1B3D3BABA0FG1BFEH0000B0///AABB1111BDA1DD2221B1/0//AEE>011D1BBGH100FF0>?>1B1B@FG112B221B1>B1122B22B11//0/?<B<001B22221/1///</?<11</?////?10<->---.00=0=0/.::///0:0000000;/:.//009..9-.0000:0/9;B/9.;/;C./0:///;B--;B////9-9/B;9;//;B///
@M05620:37:000000000-D9766:1:1101:22607:9785 1:N:0:77
AGTGCCAGCTCTCAATCGCACAGGGGACCCAGGGCCTGGCCCCTCCATCCAGAAAACCTATGACCTCACCCGCTACCTGGAGCACCAACTCCGCAGCTTGGCTGGGACCTATGTGAGTATCCAGCGTAGGAATCTGGGAGTTGGGGAGGAGTGAGGAGTTGGGGAAAGACAGTCCTAACCGTGGAGGGTTCTGGTAAATGATGGGGTGAGGAGGGGCTCTTTGGCTCCCACCAGTCCCCCTGTCTGGTCTA
+
>A>>>DFFCFFFGGFFFFFAFFHGG2EEGGEGBEEEFGHHHHGHGGHHHGFHHFFFHGHHHEGGHABGGHHGG>EEHHFF2BGHHH1?EGHG/F?EEHBGGGHGGGHHGHHHHHGFHHHHHHHGHGGGGGHHHHHHGHAFGHHFGGFGGDC<GGHHBDGHHGGGGGHGGHHHHHHHHHHHGGGGGGGGEFAGGGCFFGGGGGFFGGDFFFF/DFFFFFFFFFFFFFFFFFFFFFFFFFFFFFFFFFFFFFF
@M05620:37:000000000-D9766:1:1101:22626:9791 1:N:0:77
AGTGCCAGCTCTCAATCGCACAGGGGACCCAGGGCCTGGCCCCTCCATCCAGAAAACCTATGACCTCACCCGCTACCTGGAGCACCAACTCCGCAGCTTGGCTGGGACCTATGTGAGTATCCAGCGTAGGAATCTGGGAGTTGGGGAGGAGTGAGGAGTTGGGGAAAGACAGTCCTAACCGTGGAGGGTTCTGGTAAATGATGGGGTGAGGAGGGGCTCTTTGGCTCCCACCAGTCCCCCTGTCTGGTCTA
+
BCABAFFFCFFFGGGGGGGGGGHHGGGGGGHHGGGGGGHHHHGHGGHHHHHHHHHHHGHHHHHHHHHHHHHGGFGGHHHHHHHHHHHHGHHHGGGGGHHHGHHGGGHHGHHHHHHHHHHHHHHHHGGGGGHGHHHHHGHGGHHHGGGGGGGHHHHHHGHHHHGGGGHHHHHHHHHHHHHHGGGGGGGGGGGGGGGGGGGGGGGGGGFFFFFFFFFFFFFFFFFFFFFFFFFFFFFFFFFFFFFFFFFFFFB
@M05620:37:000000000-D9766:1:1101:10228:9800 1:N:0:77
AGGGCCAGCTCTCAATCGCACAGGGGACCCAGGGCCTGGCCCCTCCATCCAGAAAACCTATGACCTCACCCGCTACCTGGAGCACCAACTCCGCAGCTTGGCTGGGACCTATGTGAGTATCCAGCGTAGGCATCTGGGAGTTGGGGAGGAGTGAGGAGTTGGGGAAAGACAGTCCTAACCGTGGAGGGTTCTGGTAAATGATGGGGTGAGGAGGGGCTCTTTGGCTCCCACCAGTCCCCCTGTCTGGTCTA
+
>11>AA>AAFFDBGGABAFFE0EAAEGE00AGGAE//AFE0FE/EGBG10AB1A1BG?0E1F2FEGC@GGFEEE/EGFHAGHHC0FEGGBHHFGG>EBEHE01<?/0FCGHHHFFHHDDDHFGHBCACGC11?GHHHCGEGHEF@-FCC.<<GGGCGGCGFFCCC.GCGHBFGF0FHCFA?.;;.;CG9.AB0F0;9BFFBFGFG?-@?AA/;A@;@-EFFFF/B/99E-ABEF9B99EF-A:/9F//BB/
@M05620:37:000000000-D9766:1:1101:23394:9813 1:N:0:77
AGTGCCAGCTCTCAATCGCACAGGGGACCCAGGGCCTGGCCCCTCCATCCAGAAAACCTATGACCTCACCCGCTACCTGGAGCACCAACTCCGCAGCTTGGCTGGGACCTATGTGAGTATCCAGCGTAGGAATCTGGGAGTTGGGGAGGAGTGAGGAGTTGGGGAAAGACAGTCCTAACCGTGGAGGGTTCTGGTAAATGATGGGGTGAGGAGGGGCTCTTTGGCTCCCACCAGTCCCCCTGTCTGGTCTA
+
CCBBCFFFCFFFGGGGGGGGGGHHGGGGGGHHGGGGGGHHHHGHGGHHHHHHHHHHHGHHHHHHHHHHHHHGGGGGHHHHHHHHHHHHGHHHGGGGGHHHGHHGGGHHGHHHHHHHHHHHHHHHHGGGGGHHHHHHHHHGGHHHGGGGGGGHHHHHHGHHHHGGGGHHHHHHHHHHHHHHGGGGGGGGEFFGGGFGGGGGGGGGGGFFFFFFFFFFFFFFFFFFFFFFFFFFFFFFFFFFFFFFFFFFFFF
@M05620:37:000000000-D9766:1:1101:2886:9833 1:N:0:77
GAGGCTGCTTTGGAAGAAACTGAGAACCCAGTGACACAAGATCGGAAGACCACATCTCCGGACTTTAGCTGGCTACCAAAATCTGGCACGCCTTCTCCTGTACAGGATGATCCCAGTAAGTCCCGGCTAATAGCCGCCTCCCCGCGCGTCCCCGCGCTGATGACCCCCTGGCCCTTAAGTGCGGCCTTTCCGCTTTAGCCCTCTTGTGGCTCCCCTTGAACCCTTCTCAGCCTTTGTACTTGTAACTGACA
+
BABBBBFBFFFFGGGGFGGGG5GBD5BAE24BBBGHFH2223B22A2B2BBAF1335D3B01A0355555321B3B2B3BBFHH433B31/B1>B33BBF344443B3?B44403B?FE4?F43//>>?1B2FGFFCBEEHEDC/A@CGDC?G-<CCGC.<G0:/;.9;EFGGE.;/0;F0;ABG@GGFFFFF.AEB/FFFFFFFFFF..AFAA.BFF/;FE.;BBFFFFFF.BFF/;BFFFFFF/9;/;F
@M05620:37:000000000-D9766:1:1101:14472:9848 1:N:0:77
GAGGCTGCTTTGGAAGAAACTCATAGATTACTGCAACAGTTCCCCCTGGACCTGGAAAAGTTTCTTGCCTGGCTTACAGAAGCTGAAACAACTGCCAATGAGATCCTACAGGATGCTACCCGTAAGGAAAGGCTCCTAGAAGACTCCAAGGGAGTAAAAGAGCTGATGAAACAATGGCAAGTAAGTCAGGCATTTCCGCTTTAGCACTCTTGTGGATCCAATTGAACAATTCTCAGCATTTGTACTTGTAA
+
BBBCCBFCFFFFGGGGGGGGGGGHHHHHHHHGHHHHHFHFHHHHHGGGHHGHHHHHHHGGGHHHHHHHHHHHHHGHHHHHHHHHHHHHHHHHHHHHHGHHHFDHHHHHHHHHGHHHHHHHHGFGGHHHHHHHHHHGHBGFFHHHHHHGFHGGEEDGHEHHEHHHHHHHHHHHHHHGHHHHGHHHHGHEHHHHHHHHHGGGGFHHHGGHHHHHCHGGGGGHHHGHHFHHHGGGGGGFGFGGGGGGGGGGGGB
@M05620:37:000000000-D9766:1:1101:22124:9862 1:N:0:77
ACCACACGTCCTAACTCGAGCCGCGTGACGCTATCTCGTATGCCCCCTTCTGCCTGACCAAGACCTCCCTCGCCCCCAGGAGCACCAACTCCGCCCCGTCCCCGTTAACTATCCCACTACCCCGCCTAGCAACCGCCGCCTTCCTGACTAGCCACCAGGAGCTGAACCATAGTCCAAACCTTCTAGCTTTCTCCTATATCCTTAGGTCAGGATGCGCTCTCTTGCTCCCACTATTCCCCCCTTCAGGTCCA
+
AAAAAAADC1>AGDGD1AAAA0AA0AA/AAEE?/B1FFAE00DFFAEEHF1FD1BBFHFFH00001B/B0B//>/>E///?/?/0?0/E<11/////<///?<</0//111110<100?0F0.-<<<.//00.<--<---.;0;000/;0CB/99.A.....9/00/..00000;0//-9/;/://99/;///////9;/////9////--//9--:9:-///9/;/9--9-9////:;A-;-;/;/:///
@M05620:37:000000000-D9766:1:1101:9390:9867 1:N:0:77
AGTGCCAGCTCTCAATCGCACAGGGGACCCAGGGCCTGGCCCCTCCATCCAGAAAACCTATGACCTCACCCGCTACCTGGAGCACCAACTCCGCAGCTTGGCTGGGACCTATGTGAGTATCCAGCGTAGGAATCTGGGAGTTGGGGAGGAGTGAGGAGTTGGGGAAAGACAGTCCTAACCGTGGAGGGTTCTGGTAAATGATGGGGTGAGGAGGGGCTCTTTGGCTCCCACCAGTCCCCCTGTCTGGTCTA
+
BCCCBFFFCFFFGGGGGGGGGGGHGFGGGFHHGGGGFFHHHHGHGGHHHHHHHHHHHGHHHHHHHHHHHHHFGGGGHEGFGGGGHHHHGHHHGGGGGGHHGHHEGGHHGHHHHFHHHGHFDGHGHG?C@/FFHDHHHGGG<?GHCG.-DEEGHFFHHGHHGHC?EGHHHHGHHHHHHGHHF:.CDEGG;CGGGF;BCF0FFFGGGGFF..A/DFCDF=EFFF/BF9BEEFFDF./:9FFFF?FFFF///B:
@M05620:37:000000000-D9766:1:1101:5015:9878 1:N:0:77
AGTGCCAGCTCTCAATCGCACAGGTGTCCCAGCGCGTGGCGCATCCATCCAGAAAACCTATGACCCCACCCGACACCTGGAGCACCACCTCCGCAGCTTGGCTGGGACCTATGTGAGCATCCAGCGTAGGAATCTGGGAGTTGGGGAGGAGTGAGGAGTTGGGGAAAGACAGTCCTAACCGTGGAGGGTTCTGGTAAATGATGGGGTGAGGAGGGGCTCTTTGGCTCCCACCAGTCCCCCTGTCTGGTCTA
+
>>>3>B54>CBDB4BGFFF2E2B4BGABABBGFAEEAAAE0AE1AF35F1BAAC3BBB?BBFFHB?B?EEEGG/EGG33B1?B?FG0??GFH??<EEGGGGHHGGDHHGHHHHHGHH1<FGFFFFG?ECCGFHHHGGFFGCGHHCG<@A.CGFCFHGF/CGF@CFGEGGGGGFBFGFGGGG99?;EDB..;/BB/;FFFFF;FFE.ABFFFFFFB=@-;FFFFBFFF?..;AEABFFFFF<EFFFB;/;9;
@M05620:37:000000000-D9766:1:1101:16591:9881 1:N:0:77
GAGGCTGCTTTGGAAGAAACTCATAGATTACTGCAACAGTTCCCCCTGGACCTGGAAAAGTTTCTTGCCTGGCTTACAGAAGCTGAAACAACTGCCAATGAGATACTACAGGCTACTCGCAGGAAAGAACGCCTACAAGACGCCAACCAGGTAAAAAAAGTGATGATACAACGATGACAAATACATCCAGCATTTCCGCATTACCATTCTTGAGGCACCAAAACAACAATTATCATCTGTACTACTTGTAA
+
BBBCCCFCFFFFGGGGGGGGGGHHHHGHHHHHHHHHFHHGHHHHHGGGHHHHHHHHHHFGFHHHHHHHHHHHHHHHHHHHHHHHHHHHHHHHHHHHHHHH333D@FG4FGEG1B3B@31>////B30B02//>ED222BF?A/D//////=1?1=?1<-.1>1=DG111=CC-.<.000<<0000<0;00:/;0<C0.:-;.C9000;0;0;00/....;....:;..::C00;F0000090:0:F00000
@M05620:37:000000000-D9766:1:1101:5007:9901 1:N:0:77
AGTGCCAGCTCTCCATCGCACAGGGGACCCAGGGCCTGGCCCCTCCATCCAGAAAACCTATGACCTCACCCGCTACCTGGAGCACCCACTCCGCAGCTTGGCTGGGACCTATGTGAGTATCCAGCGTAGGAATCTGGGCGTTGGGGCGGCGTGCGGAGTTGGGGAAAGCCAGTCCTAACCGTGGAGGGTTCTGGTAAATGATGGGGTGAGGAGGGGCTCTTTGGCTCCCACCAGTCCCCCTGTCTGGTCTA
+
>A>>>DFFBFFFGBGFFEECEEHFG22AEEGHABEEFFHHHHGHGGHHHHHGHHH2BEHHGEGHHDFGHHH>E>FFHGBFBBFGHHE?EGHB?E?E>FBBEGHGGGHHGHFHHHH3GGHHHHFHHGG/>E2>FGHHHH/>CDGHGG.<D-==A.=D-;CGFFFF..9;/;.;FFFFFFFFFFFF.ADFAFFFFFBFFFFFFFFFFFFFFFF/AFFFFFFFFFFFFFFFFFFFEFFFFFFFFFFFFFFFFFB
@M05620:37:000000000-D9766:1:1101:24648:9934 1:N:0:77
AGTGCCAGCTCTCCATCGCACAGGGGACCCAGGGCCTGGCCCCTCCATCCAGAAAACCTATGACCTCACCCGCTACCTGGCGCACCCCCTCCGCAGCTTGGCTGGGACCTATGTGAGTATCCAGCGTAGGAATCTGGGCGTTGGGGAGGAGTGCGGAGTTGGGGAAAGACAGTCCTAACCGTGGAGGGTTCTGGTAAATGATGGGGTGAGGAGGGGCTCTTTGGCTCCCACCAGTCCCCCTGTCTGGTCTA
+
>>>>>BDC?FFFGCGGBEE2E?FAF22AABAF2AEAAFGHEHGCEGHHHFFHEHH2BEGFAFDHHDBFGFF>>/>EGFBF?>EEGGG/>EE/<E?E>GBBAFFGGGHGGHFFGGG>GGGGHHGHHGGCDGHFCHHHFF.>DCGGGG.<D.;;:0CC-@.CBBB?..9./9/:FFFGGFFFGAEB.ADBAFFFFFFFFFFFFFFFFFAB?FFEFF-9@BAFFFFFFFF?FBFFEFFFFFFFBFFFFFFFFFB
@M05620:37:000000000-D9766:1:1101:23968:9935 1:N:0:77
GAGGCTGCTTTGGAAGAACCTCATAGATTACTGCCACAGTTCCCCCTGGCCCTGGAACCGTTTCTTGCCTGGCTTCCAGCAGCTGCAACCCCTGCCCCTGAGATCCTCCAGGATGCTACCCGTACGGAAAGGCTCCTCGCCGCCTCCCAGGGCGTCAAAGCGCTGATGACACAATGGCACGTCAGTCAGGCATTTCCGCTTTAGCACTCTTGTGGATCCACTTGAACAATTCTCAGCATTTGTACTTGTAA
+
AAA?AAFAFFFFGAGGGG1FGGHGG3DDGHAEF1AFFHABDADA0B///0B/F0/FA1AEEFHADD1ABGFFGFB0BGG0BFFHB10BF0/BF>GG/?GE0B@GFDF1BFGB/BFGHFHHHAF//>EFA/BGFGHGHB///</AFGH/0>FC.AC@C.=G/AGGGAGHF0;C/.;GHH/0CG..;FG0CFG.FGGGGGGGGGGGFBFGGGGGFFFBBFFF/BFF//;/99BFFF/FFFFFFFFFFFFFFFF
@M05620:37:000000000-D9766:1:1101:13562:9959 1:N:0:77
GAGGCTGCTTTGGAAGAAACTCATAGATTACTGCAACAGTTCCCCCTGGACCTGGAAAAGTTTCTTGCCTGGCTTACAGAAGCTGAAACAACTGCCAATGATCCTATACAGGGTTATCCGCATGGAAACCCGCTCATAAGAGTCCAACGGAGCGAAAAAGCGCAGGTAACAACGGGGAACAACCGACGGGCTTTTCCGCTTTAGCACTCTTGTAGCTACACTAACAATATTCACCGTTTTTATTCTTGTCA
+
CBCCCCFCFFFFGGGGGGGGGGHHGHHHHHHHHHHHHHHHHHHHHGGGHHHHHHHHHHHHGHHHHHHHHHHHHHHHHHHHHHHHHHHHHHHHHHHHHHHHGE4444@D34331211@4D1////033D30//<///3333B2322332/>/?///>E/?CF.----01=DH0.--.--..//..--------;/00;C.C.;00;0;B:0;B000:0000/0/0:0909:BF000;..:.;.000;;000;
@M05620:37:000000000-D9766:1:1101:28164:9961 1:N:0:77
AGTGCCAGCTCTCAATCGCACAGGGGACCCAGGGCCTGGCCCCTCCATCCAGAAAACCTATGACCTCACCCGCTACCTGGAGCACCAACTCCGCAGCTTGGCTGGGACCTATGTGAGTATCCAGCGTAGGAATCTGGGAGTTGGGGAGGAGTGAGGAGTTGGGGAAAGACAGTCCTAACCGTGGAGGGTTCTGGTAAATGATGGGGTGAGGAGGGGCTCTTTGGCTCCCACCAGTCCCCCTGTCTGGTCTA
+
>A1>AFFFAFFFG1FGGFG1E0FCFABAEAACBEEEGGHHHHGHGGHHHGFHHHG0BEHHHFHHHDFFGHH>F>>EHHGGBFGGHGC?EGHHCG?EEHFGGHHGGGHHGHHHHHHHGHHHHHHHGGEGGGHFHHHHHHFGGHHGGGEGG.CFFGHHFGGHHHGGG.GHEHHGHGHHHHHHGGGGGGGGEFFGGGFFGGGGGFEGGGF@FFFFFF@@@@FFFFFFFFFFFFFFFFFFFFFF@FFFFFFFFFF
@M05620:37:000000000-D9766:1:1101:15301:9962 1:N:0:77
AGTGCCAGCTCTCAATCGCACAGGGGACCCAGGGCCTGGCCCCTCCATCCAGAAAACCTATGACCTCACCCGCTACCTGGAGCACCAACTCCGCAGCTTGGCTGGGACCTATGTGAGTATCCAGCGTAGGAATCTGGGAGTTGGGGAGGAGTGAGGAGTTGGGGAAAGACAGTCCTAACCGTGGAGGGTTCTGGTAAATGATGGGGTGAGGAGGGGCTCTTTGGCTCCCACCAGTCCCCCTGTCTGGTCTA
+
ABAABFFFBFFFGGGGGGGGGGHHGGGGGGHHGGGGGFHHHHGHGGHGHGHHHHHHHGHHHHHHHHHHHHHGGEGGHGHHHHHHHGHHGHHHGGGGGHGHGHHGGGHHGHHHHHHHHHHHHHHHHGGGGGHHHHHHGHHGGHHHGGGGGGGHHHHHHGHHHHGGGGGHHHHHHHHHHHHHGGGGDEGGEGGGGGFGGGGGGGGGGGFFFFFFFFFFFFFFFFFFFFFFFFFFFFFFFFFFFFFFFFFFFFB
@M05620:37:000000000-D9766:1:1101:11636:9984 1:N:0:77
AGGGCCAGCTCTCAATCGCACAGGGGACCCAGGGCCTGGCTCCTCCATCCAGAAAACCTATGACCTCACCCGCTACCTGGAGCACCAACTCCGCAGCTTGGCTGGGACCTATGTGAGTATCCAGCGTAGGAATCTGGGAGTTGGGGAGGAGTGAGGAGTTGGGGAAAGACAGTCCTAACCGTGGAGGGTTCTGGTAAATGATGGGGTGAGGAGGGGCTCTTTGGCTCCCACCAGTCCCCCTGTCTGGTCTA
+
>11>>>1AAFFDDBG31AFFAFCEAEEEA0BGGGA//AFFGHGHHHFH10BBA01BFA0FGG2GFDAFHHHGGE/EGHHEFHHE0>>FE>GGGCEG/BFGGHHG//GHEHHHH2GFHFHB2>DF0/CCCGHHH1G11G?FGHHB/C.@@<><.=0GGGHHH/CGGCHGHFFHHFHHHFF.AFE?.CE@CFGGGGFFGGGGFGGGGGF@FFFFFF@-9@FFF/9BFFFFFFFFFFFFFFFB@FFFFBBFFF9
@M05620:37:000000000-D9766:1:1101:23285:9984 1:N:0:77
AGTGCCAGCTCTCAATCGCACAGGGGACCCAGGGCCTGGCCCCTCCATCCAGAAAACCTATGACCTCACCCGCTACCTGGAGCACCAACTCCGCAGCTTGGCTGGGACCTATGTGAGTATCCAGCGTAGGAATCTGGGAGTTGGGGAGGAGTGAGGAGTTGGGGAAAGACAGTCCTAACCGTGGAGGGTTCTGGTAAATGATGGGGTGAGGAGGGGCTCTTTGGCTCCCACCAGTCCCCCTGTCTGGTCTA
+
BBBCCFFFBFFFGGGGGGGGGGHGGGGGGGHHGDGGDGHHHHGHGGHHHFHHHHGHHGHHGHGHHHHHHHHGGGGGHHHHHHHHHHHHGHHHGGGGGGHHGHGGGGHHGHHHHHGHHHHHHHHHHGEGGGHHHHHHHHHGGHHHGGGGGGGGHHHHHGFHHHGGGGHHGHHHHHHGHHHHGGGGGGGGCFFGGGFFGGGGGGGGGGFFFFFFFFFFFFFFFFFFFFFFFFFFFFFFFFFFFFFFFFFFFFF
@M05620:37:000000000-D9766:1:1101:20451:9998 1:N:0:77
GAGGCTGCTTTGGAAGAAACTCATAGATTACTGCAACAGTTCCCCCTGGACCTGGAAAAGTTTCTTGCCTGGCTTACAGAAGCTGAAACACCTGCCAATGAGATCCTACAGGATGCTACCCGTAAGGAAAGGCTCCTAGAAGACTCCAAGGGAGTAAAAGAGCTGATGAAACAATGGCAAGTAAGTCAGGCATTTCCGCTTTAGCACTCTTGTGGATCCAATTGAACAATTCTCAGCATTTGTACTTGTAA
+
A1AA>AC>CFDDGBBFFG1BGGHHHHHHHFHGHGAFFGFHHGHHHGF/BEGHHHGBFFHFGFHHHHHHHHHHHHHEGHHHHFHHHGGHGG0BGHHHGHHHHDGHGHH2GG1FGHFGHGHHHGEEGGFHGF<FFHHGHHFHHHHHHHFGGFFGHGGHHHFFFGGHFHHHHHHHHHHHHHHHF>=FGFGDGHHHHGHHHGGGGGHDGDHHHHHH;;EGGHHHEFGC0<CGG0BFGGGFGGGGGFFGGGFGGF0
@M05620:37:000000000-D9766:1:1101:8564:10001 1:N:0:77
GAGGCTGCTTTGGAAGAAACTCATAGATTACTGCAACAGTTCCCCCTGGACCTGGAAAAGTTTCTTGCCTGGCTTACAGAAGCTGAAACAACTGCCCTTGAACAGGATACTCCTAGTGAAAGACGCCTACTAGACGCCAAGGAAGGAAAACACGTGATGAAACAACAGTAACCAGGAAATCCAGCATCGCCGCATCAGCACTCTTGTGGCAACAGAACAATACTTATCATCATTAGTTGTAATAAACAACA
+
A3AAAAFBFFFFGFGGGGGGGGHHHFHHGHHHHHGHFFHFGHHGHGGGGHHHGGFHAABGHHGHHHHGGHHGHHHGHHGHHHHHHGEHGHHHHH3FG3BB333BBF1F3F4333B4B3B44332?/>BE23BFHFA/E/>//02B?F22@2?0/0??GHG11?FG</011111>..<00<111>0/=0..<---;:<00:.::GCGFB../09.////;;00;C9C9BB0;00;00=00;00;0;;//;..
@M05620:37:000000000-D9766:1:1101:20442:10014 1:N:0:77
GAGGGTGCTTTGGACGAAACTCATAGATTACTGCAACAGTTCCCCCTGGACCTGGAAAAGTTTCTTGCCTGGCTTACAGAAGCTGAAACAACTGCCAATGATATCCTACATGATGCTACCAGTAAGGAAAGGCTCCTAGAAGACTCCAAGGGAGTAAAAGAGCTGATGAAACAATGGCAAGTAAGTCAGGCATTTCCGCTTTAGCACTCTTGTGGATCCAATTGAACAATTCTCAGCATTAGTACTTGTAA
+
>1AA1>>>B@B1F1BA1EAAGGHHHFGDG1BAFA1A1FBFGA2BBBAA/00BGGEBB100BDFDDFFABBFFBFF1B1BDFF1BF11B1BBBFGGC1GBB@2BBBFF@FB1B@B2BB2DE1B1B>B1BBF<0/B0?GBB<GGFB1BB<F1?????0>>21?0@@1FFF1<F?<C1DFFFF<111><>1<<0.>1=>GG.<C.<0DGGFHFFC0:C:0:;;C:00<;:0/CB90;;09;;C00;CFFFBCF0
@M05620:37:000000000-D9766:1:1101:17253:10022 1:N:0:77
AGTGCCAGCTCTCAATCGCACAGGGGACCCAGGGCCTGGCCCCTCCATCCAGAAAACCTATGACCTCACCCGCTACCTGGAGCACCAACTCCGCAGCTTGGCTGGGACCTATGTGAGTATCCAGCGTAGGAATCTGGGAGTTGGGGAGGAGTGAGGAGTTGGGGAAAGACAGTCCTAACCGTGGAGGGTTCTGGTAAATGATGGGGTGAGGAGGGGCTCTTTGGCTCCCACCAGTCCCCCTGTCTGGTCTA
+
BCBBCFFFCFFFGGGGGGGGGGHHGGGGGGHHGGGGGGHHHHGHGGHHHHHHHHHHHGHHHHHHHHHHHHHGGFGGHHHHHHHHHHHHGHHHGGGGGHHHGHHGGGHHGHHHHHHHHHHHHHHHHGGGGGHHHHHHHHHGGHHHGGGGGGGHHHHHHGHHHHGGGGHHHHHHHHHHHHHHGGGGGGGGCFGGGGFGGGGHHHHGGGFFFFFFFFFFFFFFFHHFFFFFFFFFFFFFFFFFFFFFHHFFFFB
@M05620:37:000000000-D9766:1:1101:9938:10050 1:N:0:77
GAGGCTGCTTTGGAAGAAACTCATAGATTACTGCAACAGTTCCCCCTGGACCTGGAAAAGTTTCTTGCCTGGCTTACAGAAGCTGAAACAACTGCCAATGAGATCCTACAGGATGCTACCCGTAAGGAAAGGCTCCTAGAAGACTCCAAGGGAGTAAAAGAGCTGATGAAACAATGGCAAGTAAGTCAGGCATTTCCGCTTTAGCACTCTTGTGGATCCAATTGAACAATTCTCAGCATTTGTACTTGTAA
+
A>AAAAFAFFFFGFGFCGGGGGHFHGHFD1FHHHHD1GHBEGHFHG?FECGFFAEHGHBGHHGHHHHHHHHHHHFHHEGHHHGHHHFHHHHHFFHFFGHHHF1FHHGHHHFHHHHFBGGFGG?>?GHHHHC0FGHEEB11GHHB<11BF<FFGA?0GGHGFHHEFHFHHFHFHHFHF0G1FGDDFG1FHHHAFDHHDCCCGGHGGFHE/CCC<CFHHHHGHHHHFHHGCB0F0FFBFFGFGGGGGGGGGGG
@M05620:37:000000000-D9766:1:1101:15385:10098 1:N:0:77
AGTGCCAGCTCTCAATCGCACAGGGGACCCAGGGCCTGGCCCCTCCATCCAGAAAACCTATGACCTCACCCGCTACCTGGAGCACCAACTCCGCAGCTTGGCTGGGACCTATGTGAGTATCCAGCGTAGGAATCTGGGAGTTGGGGAGGAGTGAGGAGTTGGGGAAAGACAGTCCTAACCGTGGAGGGTTCTGGTAAATGATGGGGTGAGGAGGGGCTCTTTGGCTCCCACCAGTCCCCCTGTCTGGTCTA
+
AA>AAFFFBFFFGGGGGGGGGGEGFGGGGGHHGGGGFAGHHGGFEGHHFHHHHHGHHGFHHHHHHHHHHHHGGEEGHFHHGGHHHHHHGHHHGGGGGFHHGHGGGGHHGHHHHHEHHFDGHHHHHGAEGGFHFHEHFFFEAGFHGCEGGDEGFGDCGDCCDHFCGGHAFHGHHGHFHHGHAEFC?EFG.;FGGG;BFFGGGGGGGGFFFFFFDDFFF=EFFBBFF/9AFFFFFFFFFFFF-AFFFFF/BF/
@M05620:37:000000000-D9766:1:1101:20049:10100 1:N:0:77
GAGGCTGCTTTGGAAGAAACTCATAGATTACTGCAACAGTTCCCCCTGGACCTGGAAAAGTTTCTTGCCTGGCTTACAGAAGCTGAAACAACTGCCCCTGAGATCCTACAGGATGCTACCAGTAAGGAAAGGCTACTCGAAGACTCCAAGGGAGTCAAAGAGATGATGAAACAATGGCAAGTAAGTCAGGCATTTCCGCTTTAGCACTCTTGTGGATCCAATTGAACAATTCTCAGCATTTGTACTTGTAA
+
BCCCCCFCFFFFGGGGGGGGGGHHHHHHHHHGHHHHHHHGHHHHHGGGHHHHHHHGHHHHFGHHHHHHHHHCFHHGHHHGHHHFHHFHGCHHHHH311FFHFFH3BFGHHBGCGEFHFFH3BD34D3GHGGG/F3BG3?GFG/F3BFGFG/CED?2DFFHE22DFHFFHFD?0?FFGFFHGG11=<>1FGHHHGHHHFGGGGHFHEGHFDGG0C:000;CGHHHB0:0GHFGGGGGFEFGG0CCGGB0;FB
@M05620:37:000000000-D9766:1:1101:6995:10120 1:N:0:77
AGTGCCAGCTCTCCATCGCACAGGGGACCCAGGGCCTGGCCCCTCCATCCAGAAAACCTATGACCTCACCCGCTACCTGGCGCACCCACTCCGCAGCTTGGCTGGGACCTATGTGAGTATCCAGCGTAGGAATCTGGGCGTTGGGGAGGCGTGCGGAGTTGGGGACAGACCGTCCTAACCGTGGAGGGTTCTGGTAAATGATGGGGTGAGGAGGGGCTCTTTGGCTCCCACCAGTCCCCCTGTCTGGTCTA
+
>A>1>DD1>FFFG1GFBE11E?GEG0AAABFF00BB/BFHEHGFGGHBFFGGDHHAFEH1BFEHHDFGHHF>E>>EHHBF0>EEGGE/?F>B?E?/>F<FFGHGGGHHGHEHHHHDH>GHHHGHHGGAAFD1FHHHHH/ACGGHGG.<C<;CC.AC-A.CFFGG.-.C/;.;EGGFFFFF@BF@-;B@--FFFFFFFFFFFFFFF-B@FFFFFF@-@@FFFFFBFFF?FFFFFFFFFFFF@FFFFFFFFFF
@M05620:37:000000000-D9766:1:1101:14527:10128 1:N:0:77
GAGGCTGCTTTGGAAGAAACTCATAGATTACTGCAACAGTTCCCCCTGGACCTGGAAAAGTTTCTTGCCTGGCTTACAGAAGCTGAAACAACTGCCAATGAGATCATATAGGATGCTACACGTAAAGAAAGGCTCATCGACGAAACCAAGGGAGAAAAAGAGCTGATGAAACGATGGCAAGTAAGTCAGGCATTTCCGCTCTAGCACTCTTGTGGAACCAATTGACCAATTCTCAGCATTTGTACTTGTAA
+
CBBCCCFCFFFFGGGGGGGGGGHHHHHHHHHHHHHHHHHHHHHHHGGGHHHHGHHHHHHHHHHHHHHHHHHHHHHHHHHHHHHHHHHHHHHHHHGHHHHF3B34B3@B4B43343234332?02F/?30BB0?3B?4333/>>>//0/?<//?C/022<?/0?<1FHH1GHH....C0FGF=1DFH0GDGH.GH00D..A-.0:CC0:/00:00.00;AFE/0000:/./00;00090;0C0900000;;;
@M05620:37:000000000-D9766:1:1101:8017:10145 1:N:0:77
AGTGCCAGCTCTCAATCGCACAGGGGACCCAGGGCCTGGCCCCTCCATCCAGAAAACCTATGACCTCACCCGCTACCTGGAGCACCAACTCCGCAGCTTGGCTGGGACCTATGTGAGTATCCAGCGTAGGAATCTGGGAGTTGGGGAGGAGTGAGGAGTTGGGGAAAGACAGTCCTAACCGTGGAGGGTTCTGGTAAATGATGGGGTGAGGAGGGGCTCTTTGGCTCCCACCAGTCCCCCTGTCTGGTCTA
+
>AAABFFFBC4DG4ABGAFCAEBGBEEEGGGHAEFGGFGHHHGHEG2FGHEGHEHHHGHHHDGGHHGHHHHGGFCEHHHGFFB1BFCCFHHHGE@FGFHHFGG//?FGGGHHHHHFHBGGHHFHHGBBCBGFGGHHGHGG/FGFGGGGCFGHHFHHH<GGHHGGCDEHFHHHGFHHHHHHG9ADFGGGAFGGGG;CGGFGFFFFFGFFAFFFFFDFF-AFFFFFFFFFFFFFF?9FFFFFAEFFFFB/;/:
@M05620:37:000000000-D9766:1:1101:10829:10155 1:N:0:77
GAGGCTGCTTTGGAAGAAACTGACAAGCCAGGGACACAAGATAGGACGAGCACCCGTCTGAACTCCAGTCAAATGAAGAGATCTAGTATGCCGTCTGCTGCTTTAAAAAAAAAAAGACCTCCTCCCTCCTTCCTGTCCTCCCGGCACTGCGCCCTTTTTCCCTGGTTCTCTCTTCTGCCGTTTTCCGTCGGCCTCTCTTCTCTGCACTTCGTCTCCTTTGTCTCTCTGCCTGTTCTAGATCGGCAGGGCCC
+
A?>A>ACABBBDCCB4AEEBBGCBABBB2BB4AABFBFFH2B55BA3A20AA11A0BE1FBA3DBBBBDB355@D5@D@1?3B@4B@4BBBB/?>1?BB33BB4BF3B?>///////<@2@/2<</??/??DG1?111GHHF.<--<C/0<@ECCHC0<C;0;0.:CBHHHHHGGG0;B-:A/9F0.;A-9@DE.BBFFFB/;/99;9/9...;9/BFFFB///;9;/BF///;/////;9A9--9-;..9
@M05620:37:000000000-D9766:1:1101:10811:10159 1:N:0:77
GAGGCTGCTTTGGAAGAAACTGACAGGCCAGGGCCAAAAGATCGGAAGGGCACACGTCTGAACTCCAGTCACCTGAAGCTATCTCAAATGCCGGCTTATGCTTGAAAACAAAAACACAAAGGAAAGGCTCCTATAAGAATAAAAGGGACTAAAAAATCTCATCAAACAAAGGAAGGAAACACAGGAACGTAAGATATAGAACTCCTTTGAAGCCAAGAGCACAATAATCAGAAATTTTGATAATCACTGAC
+
BABBBBFAFFFFGGGGGGGGG5FEF4AA2B4BE22EFG232BBBA22B11FA121AB12BD53DAA3ADBF@FG3F@G33B5BF444BB4BFE/E//@BBGGB3FBFG3//0B/?/0?/?B2??200/2B/B2222>22@222@2/<</001111/0>>1<11<>110<00///...<///<..;./;:..:.00:00;00:0;00;000990;9/...//.;;000;00;0C/0;9;/9///;/;;//;;
@M05620:37:000000000-D9766:1:1101:19881:10167 1:N:0:77
AGTGCCAGCTCTCAATCGCACAGGGGACCCAGGGCCTGGCCCCTCCATCCAGAAAACCTATGACCTCACCCGCTACCTGGAGCACCAACTCCGCAGCTTGGCTGGGACCTATGTGAGTATCCAGCGTAGGAATCTGGGAGTTGGGGAGGAGTGAGGAGTTGGGGAAAGACAGTCCTAACCGTGGAGGGTTCTGGTAAATGATGGGGTGAGGAGGGGCTCTTTGGCTCCCACCAGTCCCCCTGTCTGGTCTA
+
ABAABFFFCFFFGGGGGGGFGGHHGGGGGGHHGGGGGFHHHHGHGGGHHHHHHHGHHGHHHHHHHHHHHHHGGEEGHHHHGGHHHHHHGHHGGFFGG3FGFHHGGDFGGHHHHHHHGGHHHHHFHGBEGGFFHHHHHFGGFHHHGGGGGDCFHHHHFGFHHHGGGGHHHHHHHHHHHHHHGGEFEGGGAFGGGGCFGGGGGGGGGGFFFFFFFFFFFFFFFFFFFFFFFFFFFFFFFFFFFFFFFFFFFFF
@M05620:37:000000000-D9766:1:1101:16200:10167 1:N:0:77
AGTGCCAGCTCTCAATCGCACAGGGGACCCAGGGCCTGGCCCCTCCATCCAGAAAACCTATGACCTCACCCGCTACCTGGAGCACCAACTCCGCAGCTTGGCTGGGACCTATGTGAGTATCCAGCGTAGGAATCTGGGAGTTGGGGAGGAGTGAGGAGTTGGGGAAAGACAGTCCTAACCGTGGAGGGTTCTGGTAAATGATGGGGTGAGGAGGGGCTCTTTGGCTCCCACCAGTCCCCCTGTCTGGTCTA
+
AAAAAFFFAFFFGFGGGGGGGGHHGGGE2EAFCAEG2AGF2GEAEGGHFHFGBGEBGGCFGHBGHHHBGEGGE>EEHFFHFHHHHHFFEGHHGGGCEH?GEHFAEEFF/BCHHB??GGGGHHD?FC/?<?DFCGFHHHAFGFHG<CFD-.C>CFBCC.</0<<AEGEFGHECCGCGFG/:@9CBAEG?CFFGFG999FGGGBFFFGD;AF?F9ABB?-9/9B/B//;.EFFB?FFFFFEF??BFE/99FF9
@M05620:37:000000000-D9766:1:1101:19233:10168 1:N:0:77
AGTGCCAGCTCTCAATCGCACAGGGGACCCAGGGCCTGGCCCCTCCATCCAGAAAACCTATGACCTCACCCGCTACCTGGAGCACCAACTCCGCAGCTTGGCTGGGACCTATGTGAGTATCCAGCGTAGGAATCTGGGAGTTGGGGAGGAGTGAGGAGTTGGGGAAAGACAGTCCTAACCGTGGAGGGTTCTGGTAAATGATGGGGTGAGGAGGGGCTCTTTGGCTCCCACCAGTCCCCCTGTCTGGTCTA
+
BAAAAFFFCFFFGDGGGGFGGGHHGEGGGGGHGGGGGGHHHHGHGGGGGHHHFHFHHGGEGHGHHHGHHHHFGECEHGHHHGFFFHCHGGHGGGGGGHHHGHHGGGHHGHHHHHHHHHHHHHHHHGGGGGHHHGHHHHGGEFHHGGGGGGGFHHHHHGGHHHGGGGGHHHHHHHHGGHHHGCCDFGGG.:FGGGCFFGGGGFGGGGFFFFFFFFFFFFFFFFFFFFFFFFFFFFFFFFFFFFFFFFFFFFB
@M05620:37:000000000-D9766:1:1101:21539:10181 1:N:0:77
AGTGCCAGCTCTCAATCGCACAGGGGACCCAGGGCCTGGCCCCTCCATCCAGAAAACCTATGACCTCACCCGCTACCTGGAGCACCAACTCCGCAGCTTGGCTGGGACCTATGTGAGTATCCAGCGTAGGAATCTGGGAGTTGGGGAGGAGTGAGGAGTTGGGGAAAGACAGTCCTAACCGTGGAGGGTTCTGGTAAATGATGGGGTGAGGAGGGGCTCTTTGGCTCCCACCAGTCCCCCTGTCTGGTCTA
+
AA>AAFFFBFFFGGGGGGGGGCHFFGGGGGHHGGGGGFHGHHGHGGHHHHHHHHHHHGFHHHHHHHHHHHHGGGGGHBGHHGHHHHHHGGHHGGGGGHHHGHHGGGHHGHHHHHHHHHHGGHHHHGGGGGHHHHHHHHHGGHHHGGGGGGGGHHHHHGHHGGGGGGHHHHHHHHHHHHFHGGEGGGGGCFGGGGFGGGGGGGGGGGFFFFFFFFFFFFFFFFFFFFFFFFFFFFFFFFFFAFFFFFFFFFF
@M05620:37:000000000-D9766:1:1101:8379:10184 1:N:0:77
GAGGCTGCTTTGGAAGAAACTCATAGATTACTGCAACAGTTCCCCCTGGACCTGGAAAAGTTTCTTGCCTGGCTTACAGAAGCTGAAACAACTGCCAATGAGCTCCTACAGGATGCAACCCGCAAGGAAAGGCTACTAGAAGACAACAAGGGAGTAAAAAAGCTGATGAAACAATGGCAAGAAAGTCAGGCATTTCCGCTTAACAACTCTTGCGGATCCAATTGAACAATTCTCAGCAGTTGTACATGTAA
+
BBBBBBFBFFFFGGFGGGGGGFH5FF5FGHHHHHHHBGHHFFGGHGEGE2FHFFE2AB2G3DGFA5BBBG31BFGFG5BFGHHHFFEGG3FGHHHG3GHFHB3333FGHG33B@BF33BGGE/>EE?BFG0B/B2B?BGFFBB222/?F</CHA/22@G1>CF1<1F<DGDGH.1FGBHH./<//==DHFFCGD0=GF?DG.0000.;:00;0-;;9A:FGGGGEB0;/C0909;0;;.0;/9;F//9/;9
@M05620:37:000000000-D9766:1:1101:15786:10191 1:N:0:77
GAGGCTGCTTTGGAAGAAACTCATAGATTACTGCAACAGTTCCCCCTGGACCTGGAAAAGTTTCTTGCCTGGCTTACAGAAGCTGAAACAACTGCCAATGTACAGGATGCTACCCGTAAGGAAAGGCTCCTAGAAGACTCCAAGGAAGTAAAAGAGCTAATGAAACAAGGGCAAGAAATTCAGGCATTTCCGCTTTAGCACTCTTTTGGATCCAATGAAAAACTTCTAAGCATTTTTCCTGGTAACTGAAA
+
A>AAAAFBFFFFBCGFFBFFGG4G5EGHHBFFHFH4A2FEFFFGHGGGHGHHHHHHEFHHHDGHHHHHHHHHHHHGHHHFHHHEHFFHGFGHHHHGE3GHHHHFB?GHGFGHFHC11>/BBFGBG0?3BFCFFF33?BBG3GGHG0001BFGF1/@0@1>@12@F<C/0?//F/<0?<11=<F10>FF=F1C.EGC000=<0/DH00G-:0;/<CG/0;:0;.:;CG099/;CFGBF/0;0/9;0000:09
@M05620:37:000000000-D9766:1:1101:19485:10197 1:N:0:77
GAGGCTGCTTTGGAAGAAACTCATAGATTACTGCAACAGCTCCCCCGGGCCCTTGAAACGTTTCTTGGCTGGCTTGCAGAAGCTGAAACAACTGCCAATGCTACCCGTAAGGAAAGGCTCCTAGACGACTCCAAGGAAGTAAAAAAGCAGATGAAACAATGGCAAGTAAGTCAGGCATTTACGCTATAGCACTCTTGTGGATCCAATTGAACAATTCTCAGCATTTGTACTTGTAACTGACAAGCCAGGGA
+
BBBCCCFCFFFFGGGGGGGGGGHHHHHHHHHHHHHHCAF2B3BFEE2AEAA0FCBFGFAFBFGF5D533@?E1B1/1@BBB3F3B33B3B1GB33B@33BFBFDFHE?>/C3BFGB?EFFF2?3B3</BGDHFBF/0@0F111?1/<?1<>F1=FFFHGFGGGCGC<DB=<DD0CCCGH00;CFA..0;0<:CGHCC0;.0:BFGFGGGFFFF/;FFFGGGB9BB00;CCBBF0C9BFBBBBF.AE/FAFA
@M05620:37:000000000-D9766:1:1101:5708:10214 1:N:0:77
AGTGCCAGCTCTCAATCGCACAGGGGACCCAGGGCCTGGCCCCTCCATCCAGAAAACCTATGACCTCACCCGCTACCTGGAGCACCAACTCCGCAGCTTGGCTGGGACCTATGTGAGTATCCAGCGTAGGAATCTGGGAGTTGGGGAGGAGTGAGGAGTTGGGGAAAGACAGTCCTAACCGTGGAGGGTTCTGGTAAATGATGGGGTGAGGAGGGGCTCTTTGGCTCCCACCAGTCCCCCTGTCTGGTCTA
+
A>>>AFDCAFFDFFGGGCFFCGFHCGGE2AGHFE2E22BE2FEHGGFGBFGDD33BGECAFHFHGFFHHHHGG>>EGFHF2FGFCFHHGC@GEDGGEEGHGH3FGDHHGFHGHHFHH?D1?2GHFBCD>AGHHHHHHFGFAGFH/C>@DA><CDDGFFHF<CDGGGHHFFFGHBFHHHHH@DGGDGG@.9FGGGFGGGGGGGGGGGF@EAFFFFB?->EFFFFFF/F.AFFAFFFFFFFAB.BFFFF/BBB
@M05620:37:000000000-D9766:1:1101:10201:10223 1:N:0:77
AGTGCCAGCTCTCAATCGCACAGGGGACCCAGGGCCTGGCCCCTCCATCCAGAAAACCTATGACCTCACCCGCTACCTGGAGCACCAACTCCGCAGCTTGGCTGGGACCTATGTGAGTATCCAGCGTAGGAATCTGGGAGTTGGGGAGGAGTGAGGAGTTGGGGAAAGACAGTCCTAACCGTGGAGGGTTCTGGTAAATGATGGGGTGAGGAGGGGCTCTTTGGCTCCCACCAGTCCCCCTGTCTGGTCTA
+
BBAABFFFBFFFGFFGGGGGGGHHGGGGGGHGFGGGGGHHHHGHGGHGHHHHHHHHHGHHHHHHHHHHHHHGGEGGHHHHHHHHHHHHGHHHGGGGGHHHGHHGGGHHGHHHHHHHHHHHHHHHHGFGGGHHHGHHHHHGGGHHGGGGGGGHHHHHHGHHHHGGGGHHHHHHHHHHHHHHGGFGGGGG;FGGGGCGGGGGGGGGGGFFFFFFFFFFFDFFFFFFFFFFFFFFFFFFFFFFFFFFFFFFFFF
@M05620:37:000000000-D9766:1:1101:9974:10237 1:N:0:77
AGTGCCAGCTCTCAATCGCACAGGGGACCCAGGGCCTGGCCCCTCCATACAGAAAACCTATGACCTCACCCGCTACCTGGAGCACCAACTCCGCAGCTTGGCTGGGACCTATGTGAGTATCCAGCGTAGGAATCTGGGAGTTGGGGAGGAGTGAGGAGTTGGGGAAAGACAGTCCTAACCGTGGAGGGTTCTGGTAAATGATGGGGTGAGGAGGGGCTCTTTGGCTCCCACCAGTCCCCCTGTCTGGTCTA
+
>3>AAF5CACCFE4BFGCFFEECGEAFGGGGHGCGFGAFFHGGHGGHG5BEFHHHHHGHHHGHHHHHHHHHGGGGGHHGHHHFFFGEGGHHHGGGGGFHHGEHGGGHHGHHHHHHGHGHHHHHHHGEGGGHHHHHHHHHGEHHHGGGGGGGHHHHHHGHHHHGGGGGHHHHHGGHHHHHHGEEGGGGG;CFGGGFGGGFGGFGGGGFBFFFFFFBBBBFFFFFFFFFFFFFFFFFFFFFFBFFFFFFFBFF
@M05620:37:000000000-D9766:1:1101:22873:10245 1:N:0:77
GAGGCTGCTTTGGAAGAACCTCATAGATTACTGCAACAGTTCCCCCTGGACCTGGAAAAGTTTCTTGCCTGGCTTACAGAAGCTGAAACACCTGCCAATGCGATACTCCAGGCTACTACCAATAAGGAACGGCTACTAGACGCCTACAAGGGAGAACAAGCGATGATGAAACCCTGGCAAGTAAGTCAAGCCTTTCCGCTTTAGCACTCTTGTGGATACACTTGAACAATTCTCAGCATTTGTACTTGTAA
+
AAA1AAFAFFFFG1GGFG1AGGHHHHHHHFHHHHGFFHHHHHHHHGG/AEGHHGHFGFHFFHHHHHHHHHHHHHHHHHGHHFHHHHHHHH0BGHHHHHHH1EEH?EG1BFGH/F1BFBDG1111B11B0B<EEG/F1D1F1?/>0/@1@<G/?E/?1<??/?/FGBG11>FH0.><GH/C.<00=DG00<<.<DHHGGG.CEH0;:GHHHHG0FBC009C00090;F0F0;0BFGFB0CB0;;CFGB0;9B
@M05620:37:000000000-D9766:1:1101:12072:10251 1:N:0:77
AGTGCCAGCTCTCAATCGCACAGGGGACCCAGGGCCTGGCCCCTCCATCCAGAAAACCTATGACCTCACCCGCTACCTGGAGCACCAACTCCGCAGCTTGGCTGGGACCTATGTGAGTATCCAGCGTAGGAATCTGGGAGTTGGGGAGGAGTGAGGAGTTGGGGAAAGACAGTCCTAACCGTGGAGGGTTCTGGTAAATGATGGGGTGAGGAGGGGCTCTTTGGCTCCCACCAGTCCCCCTGTCTGGTCTA
+
AB>ABFFFBFFFGGGGGGGGGCHHGGGGGGHHGGGGGGHHHHGHGGHGHHHHHHHHHGHHHHHHHHHHHHHGGEGGHGHHHHHHHHHGGHHHGGGGGHHHGHHGGGHHGHHHHHHHHHHHHHHHHGGGGGGHHHHHHHHGGHHHGGGGGGGHHHHHHGHHHHGGEFHHHHHHHHHHHHHHGGGGDEGGCFGGGGFFGGGGGGGGGGFFFFFFFFFFFFFFFFFFFFFFFFFFFFFFFFFFFFFFFFFFFFF
@M05620:37:000000000-D9766:1:1101:19993:10259 1:N:0:77
AGTGCCAGCTCTCAATCGCACAGGGGACCCAGGGCCTGGCCCCTCCATCCAGAAAACCTATGACCTCACCCGCTACCTGGAGCACCAACTCCGCAGCTTGGCTGGGACCTATGTGAGTATCCAGCGTAGGAATCTGGGAGTTGGGGAGGAGTGAGGAGTTGGGGAAAGACAGTCCTAACCGTGGAGGGTTCTGGTAAATGATGGGGTGAGGAGGGGCTCTTTGGCTCCCACCAGTCCCCCTGTCTGGTCTA
+
>11>ADDFAFF3ABG3G1EF?EFG0EFGGAGHGGG///FFGGGHEGHHGHGDFFHHHGGHHHGFHHHGHHHGGEGGHFHHFHHEGGHHGGHHGGGGEEGHGBGECAFGAGGHFFHGHHHHHHHHGCEGCGHHGGHHHHGGCFFFGGFCGCEHHHHGHGHHHHGGGGHGHHHHHHHHHHHHGGFGGGG@CFFGGGGGGGGGGGGEFGF@FFFFBF@@@@FFFFFFFFFFFFFFFFFFFFFF@FFFFFFFFFF
@M05620:37:000000000-D9766:1:1101:12087:10263 1:N:0:77
AGTGCCAGCTCTCAATCGCACAGGGGACCCAGGGCCTGGCCCCTCCATCCAGAAAACCTATGACCTCACCCGCTACCTGGAGCACCAACTCCGCAGCTTGGCTGGGACCTATGTGAGTATCCAGCGTAGGAATCTGGGAGTTGGGGAGGAGTGAGGAGTTGGGGAAAGACAGTCCTAACCGTGGAGGGTTCTGGTAAATGATGGGGTGAGGAGGGGCTCTTTGGCTCCCACCAGTCCCCCTGTCTGGTCTA
+
BBBBBFFFBFFFGGGGG2FAEGHHGGGGGFCGGFGEFFHHHHGFGGHGHHFHBHEHGGFBGGFGHHHGHHHGGEEEHHHHHHHGHHHHGHHHGGEGGEHHGHHGGDFHGHFHB?FHHDGHHHHHHC?EGGBFCGDDFGGGGEHHGGA@?<C<CDDGGGHFHFCCGGCGHHGHGHHFHHFHGGGGDGGGGGGFGF;BBFFGGGGGGFD=A??BDDBBB@EFBFFBB/FE.FFDEFFFEFFF;./;FB//;B9
@M05620:37:000000000-D9766:1:1101:6183:10270 1:N:0:77
AGTGCCAGCTCTCAATCGCACAGGGGACCCAGGGCCTGGCCCCTCCATCCAGAAAACCTATGACCTCACCCGCTACCTGGAGCACCAACTCCGCAGCTTGGCTGGGACCTATGTGAGTATCCAGCGTAGGAATCTGGGAGTTGGGGAGGAGTGAGGAGTTGGGGAAAGACAGTCCTAACCGTGGAGGGTTCTGGTAAATGATGGGGTGAGGAGGGGCTCTTTGGCTCCCACCAGTCCCCCTGTCTGGTCTA
+
AAA>AFFCAFFFGGGGGGG2E?FGFEFEEEGHA2EAFFHHHHGHGGHHHHHHHHHGHGHFGHHHHHHHHHHGG>EEHHHH2BGGHHF1EGHHECEGG3BGGHHFAEHHGCGHHHHHH?DHHHHHHGDGG/FHHHHHGHGGGHHH/A>C?.>GHDHHHG/CFBAGGDHHHHFHBGHHHHHHGFGGGGGGCFGGGGCGGGGGGGGG?DFFFFFFFFFF--AFFBFEFFFFF.ADF?9F9FFDF.FFFF/F/FB
@M05620:37:000000000-D9766:1:1101:22871:10271 1:N:0:77
GAGGCTGATTTGGAAGAACCTCATAGATTACTGAAACATTTCCCCCTTGACCTGGACAATTTTCTTGCCTCGCTTACAGAAGCTGAAACACCTGCCAATGAGATCCTCCATGATTCTACCCGTAAGAAAATCATCATAGAAGACTACAACGGAGTAAAATAGCTGATGAAACAATGGCAAGTAAGTCAGGCATTTCCGCTTTATCACTCTTGTAGATCCAATTGCACAATTCTCACCCTCTTTACTTTTAA
+
>1A>1>C1BBB@F11BAF1FGGHHHFF3DABBF31B1B1DDDAB0EA001ABDBAB0101DDDDDDDBA11BAFF/BBBDF1@BF11BBB0BGGG01FBBD11@BF1@BB1B@B2BB2B10?//?01BB>B11BB2BB>1DBC0110111//<<?0@222<1<2@@FB<<D?0<1?CCCC??1111=1>00.>1<FG<<CE.D0=0000<D0<0;00:;;CG0<0:;:;0;00<00;.;9/0;;;CB0000
@M05620:37:000000000-D9766:1:1101:13014:10277 1:N:0:77
GAGGCTGCTTTGGAAGAAACTCATAGATTACTGCAACAGTTCCCCCGGGCCCTTGAAACGTTTCTTGCCTGGCTTGCAGAATCTGCTACAACTGCCAATGAGATCCTACAGGATACTACCCATAAGGAAAAGCTCCAAGCAGCAACCAAGGGAGAAAAAGAGCTGATGACACAATGGCAAATACGACAGGCATTTCCGATTTAGCACTCTTGTGGATCCAATTGAAAAATTCTCAGCATTTGTACTTGTAA
+
AABABCFCFFFFGGGGGGGGGGHHHHH6FGHHBFGBHBB5DAFGHCE2F0EAABBGGHDFBBGFDB55@53B1BB01BF334B@B44B@BGGB3BB33@@BB3BGHFHC333BB3BBBGEG333B?B??323BFF22B2/222B2<@/FFFGEA/?FH?//<FG<G1111>FH.1>1FGG.=00<.<--.;:CGCCCE..;.:0:0<CBFFG;FD00C/FBFF0BB0CFG/CBB09FFGGEGGGGFFFFBF
@M05620:37:000000000-D9766:1:1101:19122:10295 1:N:0:77
AGTGCCAGCTCTCAATCGCACAGGGGACCCAGGGCCTGGCCCCTCCATCCAGAAAACCTATGACCTCACCCGCTACCTGGAGCACCAACTCCGCAGCTTGGCTGGGACCTATGTGAGTATCCAGCGTAGGAATCTGGGAGTTGGGGAGGAGTGAGGAGTTGGGGAAAGACAGTCCTAACCGTGGAGGGTTCTGGTAAATGATGGGGTGAGGAGGGGCTCTTTGGCTCCCACCAGTCCCCCTGTCTGGTCTA
+
AA>ABFFFBFFFFGGGGEEGEGHHGGGGGGHHGFGGGEHGHHGHGGHGHHGHHHHHHGHGHHHHHHHHHHHGGFGGHEHHHHGGGHGHGHGHGGGGGHHHGHHGGGHHGHHHHHHHHHHHHHHHHGGGGGHGHHHHHHHGGHHHGGGGGGGHHHHHHGHHHHGGGGHHHHHHHHHHHHHHGGGGGGGG;CFGGGFGGGGGGGGGGGFFFFFFFFFFFFFFFFFFFFFFFFFFFFFFFFFFFFFFFFFFFFF
@M05620:37:000000000-D9766:1:1101:16258:10308 1:N:0:77
AGTGCCAGCTCTCAATCGCACAGGGGACCCAGCGCCTGGCCCCTCCATCCAGAAAACCTATGACCTCACCCGCTACCTGGAGCAGGAACTCCGCAGCTTGGCTGGGACCCATGTGAGTATCCAGCGCAGGAATATGGGAGTTGGGGAGGAGTGAGGAGTTGGGGAAAGACAGTCCTAACCGTGGAGGGTTCTGGTAAATGATGGGGTGAGAAGGGGCTCTGTGGCACCCACCAGTCCCCCAGTCTGGAATA
+
AAA1>FFCAFFFG1FGGFGAECHCCEAE0EGG0AEE/FGHCGG/EFHHFFFHFGFGHGFFFGEHHBGHHFFEF/>E>1BFB>0/0//0BFG1EF/EEHHC/0FFGGFHC//BFFB21B2FGHGHF@/<//??11@FGGCF>CF1CCF@?FCHHBGHGC:GFCC@.:CC/:CFFGG0;FBA-.;-99A@.CFGG090;B/B//99-AF=-F/;9FB@@;9B/;B---9-999-A-9;/FEB--;9/BF//9/
@M05620:37:000000000-D9766:1:1101:5416:10311 1:N:0:77
AGTGCCAGCTCTCCATCGCACAGGGGACCCAGGGCCTGGCCCCTCCATCCAGAAAACCTATGACCTCACCCGCTACCTGGAGCACCCACTCCGCAGCTTGGCTGGGACCTATGTGAGTATCCAGCGTCGGAATCTGGGCGTTGGGGAGGAGTGCGGCGTTGGGGACCGCCCGTCCTAACCGTGGAGGGTTCTGGTAAATGATGGGGTGAGGAGGGGCTCTTTGGCTCCCACCAGTCCCCCTGTCTGGTCTA
+
>A3>>FFFAFFFGAGBGEEFEFGCF2BEEGHHGGGGGFGHFHGHGGHHHFHHHFHFFFHHHEGHHDGHHHHFE>>EGHBBBBFGHH1?EHHFEGCGEHBBEGHGGGHHGHGHHHH3GHHHHH3GHGF/>C//?GHHHG.ADDGHGF.<C.<<G0AD-ADGFFGG.-.;-:-;@FFF/9FFFFFF.;AFDFFFFFF/9FFF/BFFFFFF.FF/;AFADCFFFFFFFFFFFBFF.FFFFFFFFFFFFFFFFFB
@M05620:37:000000000-D9766:1:1101:13064:10322 1:N:0:77
ACCACACGTCTTACCTCCAGTCCCCTGTCGCTACCTCGTATGCCCCCTTCTGCCTGACCGATTCATCCCTGCCTCCCAGCAGCCCCCCCCACTTCCCCGTCCGTCTGACCTTTCCGCTTTCGCCCCCTTTTTCCTCCCATTCCCCCCTTCTCCCCCTTTACCCTTGTCACTGCCAAGCCCGCGCCCCCCTTTCCTCATACCCCCCTTCTTCACTCCCTTCCCTCATGCTCATCTCTTATGCCCTCTTCTCC
+
AAAAAAA1B1B>BFEFFABBBBAB0BB11AFEE0B1GGGEG0DGBAE/FF1A11BBFHH//A/@B22BFF1/BB1BB0@00BB//?>/>>/?B11BBB///?/?<0/1?0?11@G/?A?/</?/?--->1<1<F<DBC/=D00DCC-:./0:0/:;A.0000/9//0900;00;/9.9;9-----9-99--/;///99//9/9-9---//9//99BA-/-/9/-9B9//;/BB/////:99///--/:///
@M05620:37:000000000-D9766:1:1101:18565:10347 1:N:0:77
GCGGCTGCTTTGGAAGAAACTCATAGATTCCTGCCACAGTTCCCCCTGGCCCTGGAAACGTTTCTTGCCTGGCTTCCAGAAGCTGAAACAACTGCCAATGAGATCCTACAGGATGCTACCCGTAAGGAAAGGCTCCTAGAAGACTCCAAGGGAGTAAAAGAGCTGATGAAACCATGGCAAGTAAGTCAGGCATTTCCGCTTTAGCACTCTTGTGGATCCAATTGAACAATTCTCAGCATTTGTACTTGTAA
+
>3>>A>DAFFFFGGGGA4FGGGFHBDFGH5DGGH23BBFBDGHHHGFGF2BFHHFGH33BBGHHFGHHHHHHHHF2BGHFHHHGHBFHHGGHHHHHCEGH3@GHHHHHHGHHAHFHHHHHHFE@<GHHHFFGGHHGH2B23B2BFGHCFGGG/?E2@2?FC<GHHFHGHFHH0<FGFHHBFHFHHHHDGHHHHHHHHGGGGGHBGHHHHHHHFHG0GHHH0FGGGFGFGGGGGGGGGFGGGGGGGGGGGFB
@M05620:37:000000000-D9766:1:1101:8655:10359 1:N:0:77
AGTGCCAGCTCTCAATCGCACAGGGGACCCAGGGCCTGGCCCCTCCATCCAGAAAACCTATGACCTCACCCGCTACCTGGAGCACCAACTCCGCAGCTTGGCTGGGACCTATGTGAGTATCCAGCGTAGGAATCTGGGAGTTGGGGAGGAGTGAGGAGTTGGGGAAAGACAGTCCTAACCGTGGAGGGTTCTGGTAAATGATGGGGTGAGGAGGGGCTCTTTGGCTCCCACCAGTCCCCCTGTCTGGTCTA
+
>A>>AFBFAFFFGGGGGGGCECGHGGGGGGHH2BEEGGHHHHGHGGGHHHHGGFF2FEHHHHGHHGHHHHHGG>@EHHHHFGHGHHF1EGHHFGFGEGGC/B3FFGCG/FHFFHHFGHGGHHHHHGEGCD2GCFGFFF0?CHHHGGFAF<>FGFDHGGHFFGGGCFCFBHGCGGHHFFHHGF;9.CFG;CFGGGCCFGFFGGGGGGDDEFFBDDCFFFFF/FFBBFFEFFFD.FFFFFFDFFFFFFFFFF:
@M05620:37:000000000-D9766:1:1101:15818:10360 1:N:0:77
GAGGCTGCTTTGGAAGAAACTCATAGATTACTGCAACAGTTCCCCCTGGACCTGGAAAAGTTTCTTGCCTGGCTTACAGAAGCTGAAACAACTGCCAATGAGATCCTACAGGATGCTACCCGTAAGGGAAGGCTCCTAGAAGACTCCAAGGGAGTAAAAGAGCTGATGAAACAATGGCAAGTAAGTCAGGCATTTCCGCTTTAGCACTCTTGTGGATCCAATTGAACAATTCTCAGCATTTGTACTTGTAA
+
BBBBBBFBFFFFGGGGGGGGGG4DBB566DGHGHHGC2FADG5ABE?AG2GFGHHHHHHHBGFGH5FGG5EGH2BGH5ADCGGFEBGDEG1GFGHFF3FFDFGHHFGEFHCGAGHHHHFHGE?EEHF0FFAEEFHGHBGGFHGHHHHHGHGGAGGHHDHHFHHHHHHHHHHHFHHHHHHHGHHHHHHHHHHHHHHHHGGGGGHHHHHHHHHHFHGHFHHHHHHHHHHGGGGFGGGGGGGGGGGGGGGGGGG
@M05620:37:000000000-D9766:1:1101:18573:10364 1:N:0:77
GAGGCTGCTTTGGAAGAAACTCATAGATTACTGCAACAGTTCCCCCTGGACCTGGAAAAGTTTCTTGCCTGGCTTACAGAAGCTGAAACAACTGCCAATGAGATCCTACAGGATGCTACCCGTAAGGAAAGGCTCCTAGAAGACTCCAAGGGAGTAAAAGAGCTGATGAAACAATGGCAAGTAAGTCAGGCATTTCCGCTTTAGCACTCTTGTGGATCCAATTGAACAATTCTCAGCATTTGTACTTGTAA
+
CCCCCBFCFFFFGGGGGGGGGGHHHHHHHHHHHHHHHGHFHHHHHGGGHHHHHHHHHHHHFGHHHHHHHHHHHHHHHHHHHHHHHHHHHHHHHHHHFHHHHFHHHHHHHHHHHHHHHHHHHGGGGHHHHHHHHHHGHGHGBGGHHHHHHHGGFGGHHHHHGHHHHHHHHHHHBGHHHHHHGHHHHHHHHHHHHHHHHGGGGGHHHHHHHHHHHHGHHHHHHHHHHHHHHGGGGGGGGGGGGGGGGGGGGGG
@M05620:37:000000000-D9766:1:1101:10571:10368 1:N:0:77
AGTGCCAGCTCTCAATCGCACAGGGGACCCAGGGCCTGGCCCCTCCATCCAGAAAACCTATGACCTCACCCGCTACCTGGAGCACCAACTCCGCAGCTTGGCTGGGACCTATGTGAGTATCCAGCGTAGGAATCTGGGAGTTGGGGAGGAGTGAGGAGTTGGGGAAAGACAGTCCTAACCGTGGAGGGTTCTGGTAAATGATGGGGTGAGGAGGGGCTCTTTGGCTCCCACCAGTCCCCCTGTCTGGTCTA
+
A>ABBFFCAFFFGGGGGGFGGGHHGGGEGGGHF2EGDGHGFGGAEGHFGGEHGHGHHG33FGHHHHHBG?CEGEFGHGHHHHHGHHHHGHFHGGGFGFHHEHHGGFFFGHHHH3BF3FG3GFGFF/?/>EBGCGFF1FGGGHHHGGF--AEGGD<<FA</DCD?E.G:C//C00CGGCCGGG99AEDGCF.FF0;;B0FGGBFEGDD=..AFFFA-@>9BBFFFFFFFEFFFFFFBFFFABEFFBBFFFF/
@M05620:37:000000000-D9766:1:1101:16309:10385 1:N:0:77
AGTGCCAGCTCTCAATCGCACAGGGGACCCAGGGCCTGGCCCCTCCATCCAGAAAACCTATGACCTCACCCGCTACCTGGAGCACCAACTCCGCAGCTTGGCTGGGACCTATGTGAGTATCCAGCGTAGGAATCTGGGAGTTGGGGAGGAGTGAGGAGTTGGGGAAAGACAGTCCTAACCGTGGAGGGTTCTGGTAAATGATGGGGTGAGGAGGGGCTCTTTGGCTCCCACCAGTCCCCCTGTCTGGTCTA
+
BCABCFFFCFFFGGGGGGGGGGHHGGGGGGHHFEFGGGHHHHGHGGHHHHHHHHGHHGHHHHHHHHHHHHHGGEEGHGHHGHHHHHHEGHHHFGGGGHHHGHHGGGHHGHHHHHHHHHHHHHHHHGGGGGHHHHHHHHHGGHHHGGGGGEEGHGHHHFHHHHGGGGHHHHHHHGHHHHHHGGGGGGGGEGGGGGFGFGGGGGHGGGFFFFFFFFFFF;FFFFBFFFFFFFFFFFFFFFFFFFFFFFFFFFF
@M05620:37:000000000-D9766:1:1101:2730:10409 1:N:0:77
GAGGCTGCTTTGGAAGAAACTCATAGATTACTGCAAAAGTTCCCCCTGGACCTGGGAAAGTTTCTTGCCTGGCTTACAGAAGCTGAAACAACTGCCAATGAGCTCCTACAGGATGCTACCCGTAAGGAACGGCTCCTAGAAGACTCCAAGGGAGTAAAAGAGCTGATGAAACAATGGCAAGTAAGTCAGGCATTTCCGCTTTAGCACTCTTGTGGATCCAATTGAACAATTCTCATCATTTGTACTTGTAA
+
BAABBBFBFFFFGGGGGGGGGCGAGG5DFGHGHHHH5FGGHHHHHGGGG2BFGFF22BCG5DFGFAEFGHFAF2GHGGFHHHHHFFFGH3BFHHHGFFHHBG3BGHHHHF3BBGFGHFHHHE?>EG3B30//<>AFHGHHFFFBBFGFF@FEHGGEHEG?<FFHHGHHHHGFHHHHGHHGGFFDGGHFHGHEHHEGHGGGGGGHHHGGFGHC:CDF:CGFGHFGF0FFFFBF9CF0;0;FGGFGGGGFB;;
@M05620:37:000000000-D9766:1:1101:15878:10416 1:N:0:77
GAGGCTGCTTTGGAAGAAACTCATAGATTACTGCAACAGTTCCCCCTGGACCTGGAAAAGTTTCTTGCCTGGCTTACAGAAGCTGAAACAACTGCCAATGAGATCCTACAGGATGCTACCCGTAAGGAAAGGCTCCTAGAAGACTCCAAGGGAGTAAAAGAGCTGATGAAACAATGGCAAGTAAGTCAGGCATTTCCGCTTTAGCACTCTTGTGGATCCAATTGAACAATTCTCAGCATTTGTACTTGTAA
+
AABBBAFBFFFFGGGGGFGGGGFFFHHHHGHGHHHFGFGFGHHHHGFGFHGHGHGHHHHGFGGHHHHHHHHHHHHHHGHGHHHGHHHHHHHHHHHHHHHHHGHHGHHHHHHHHHHHHHHHHGEEEHHHHHGHHHHGHDHHHHGHGHHFHHGGEFGHHHHHEGHHHHHHHHHHHHHHHHHHGGGHHFHHHHHHHHHHHGGGGGHHHHHHHHHHCHGHFHHHHHGHHHHCGGFGGGGGGGGGGGGGGGGGGGG
@M05620:37:000000000-D9766:1:1101:24212:10452 1:N:0:77
GCGGCTGCTTTGGAAGCAACTCATAGATTCCTGCCCCAGTTCCCCCTGGCCCTGGAACCGTTTCTTGCCTGGCTTCCAGAAGCTGAAACCACTGCCAATGAGATCCTACAGGCTGCTACCCGTCAGGAAAGGCTCCTCGACGACTCCAAGGGCGTCACAGAGCTGATGAAACAATGGCAAGTCAGTCAGGCATTTCCGCTTTAGCACTCTTGTGGATCCAATTGAACAATTCTCAGCATTTGTACTTGTAA
+
>1>AA>AAFFBBBFG111BFFG1D3DGHH3DGHHE0F0BBDFGHHGEF/0B/AF/GH1AEEGFGDFFGHHHHHHB0BGH1FGH1@1BFG0BFHFFH11BF1FHHGGFGHCFH/G0FHGHHH/<</?GH0BCFGGHGH0///>/>EGF11?FG/<><C.>=1<<GGHGHH0DF/.DGFGB0CG0;;CG:CFF.CGHGHGGGGGGECFGGGGGGGGB0;FGG0;FGG0CFGFFFFFBBFFFFFFFFFFFFFFF
@M05620:37:000000000-D9766:1:1101:23918:10452 1:N:0:77
GAGGCTGCTTTGGACGAACCTCATAAACTAGTGAAACAAGATCGGATTAACACGGATAATTATTTTGGTCAGGTTTTAGAATCTGGTATACCTGCCACTGATATCATAAATAATACTACCCGTAAGGAAATTCTCCTATAAGACTCCAAGTGAGTAAAAGAGCTGATGAAACAATGGCAAGTAAGTCAGGCATTTCCGCTTTATCACTCTTGTGGATCCACTTGCACCAGTCTCATCATTTGTACTTGTAC
+
>3AA3>F3BBB4F4BAEEAAG4BDD55B5BABD5BD3FDF2AB2BAA235BD3B00A1355A5ADD5AB5522DB515B@F5@FF@3F44BFG3F1BBFF@B4@44B4BF@4B44B44FFG/?><0B3B334B4BFD12B?FGF1GFBG111>@>GHF@1/@0@@1F11?GG0CGHHG0F<>><G<<DFHF.>DGFHG?EDCG0=0DGFDHH:0C0C0:C/;;0<CF/;;=00900;0;;00;CFFF9900
@M05620:37:000000000-D9766:1:1101:18239:10468 1:N:0:77
AGTGCCAGCTCTCAATCGCACAGGGGACCCAGGGCCTGGCCCCTCCATCCAGAAAACCTATGACCTCACCCGCTACCTGGAGCACCAACTCCGCAGCTTGGCTGGGACCTATGTGAGTATCCAGCGTAGGAATCTGGGAGTTGGGGAGGAGTGAGGAGTTGGGGAAAGACAGTCCTAACCGTGGAGGGTTCTGGTAAATGATGGGGTGAGGAGGGGCTCTTTGGCTCCCACCAGTCCCCCTGTCTGGTCTA
+
ABAAAFFFBFFFGFGGGGGGGGHHGGFGGFCHGAFEFGHHHHGHGGHFHGGHGHHFHGHHHHHHHHHHHHHEGEFGHHGHFHHHHHHEGGDGFE?EEFGHGH3?EGHHGHHHHHHHHHGGFHHFHC?BCDHFHHHHGHEGFGHHCCFGGGGFGFHHHA/CFHFFGGHGGHFHHHHHHGFHGEABDFGGEFFGGGFBFFGGFBFFEDDAFFFFFFAFF;EFFFFBFFFFFEFDFFFFBFEDFEFFFFF:BFF
@M05620:37:000000000-D9766:1:1101:22068:10470 1:N:0:77
AGTGCCAGCTCTCAATCGCACAGGGGACCCAGGGCCTGGCCCCTCCATCCAGAAAACCTATGACCTCACCCGCTACCTGGAGCACCAACTCCGCAGCTTGGCTGGGACCTATGTGAGTATCCAGCGTAGGAATCTGGGAGTTGGGGAGGAGTGAGGAGTTGGGGAAAGACAGTCCTAACCGTGGAGGGTTCTGGTAAATGATGGGGTGAGGAGGGGCTCTTTGGCTCCCACCAGTCCCCCTGTCTGGTCTA
+
ABAAAFFFBFBFGGGGGFFFFAFHCEGE2AFHFEEEFGGHHHGHGGHGHHHGHHHHHGHGHHFHHHHGHHGGG>EFHFHHHHHHHHHGGHHHGGFGG3GHGFHGCGHHGHFHHHHBGHHHHHHHHGGGGGHGHHHHHHEGGHHHGGFGGGEGHHHHHGHHHHGGGGHHEHHHHHHHHHHHGGFGGGGG=FFGGGFGGGGGGGGFGFFFFFFFFFFFFFFFFFFFFFFFFFFFFFFFFFFFFFFFFFFFFF:
@M05620:37:000000000-D9766:1:1101:11336:10470 1:N:0:77
GAGGCTGCTTTGGAAGAAACTCATAGATTACTGCAACAGTTCCCCCTGGACCTGGAAAAGTTTCTTGCCTGGCTTACAGAAGCTGAAACAACTGCCAATGAGATCCTACAGGATGCTACCCGTAAGGAAAGGCTCCTAGAAGACTCCAAGGGAGTAAAAGAGCTGATGAAACAATGGCAAGTAAGTCAGGCATTTCCGCTTTAGCACTCTTGTGGATCCAATTGAACAATTCTCAGCATTTGTACTTGTAA
+
BBBCCCFCFFFFGGGGGGGGGGHHHHHHHHHHHHHHGHHGHHHHHGGGHHHHHHHHHHHHGHHHHHHHHHHHHHHHHHHHHGHHHHHHHHHHHHHHHHHHHF3GHHHHHHFHHHHHHGHHHGEGGHHHHGHHGHHGHDGHHHHHHHHHHHGGEGEHHHHHEHHHHHHHHHHHFHHHHHHHGHHHHHHHHGGHHHHHHGGGGGHGHFHHHHHHGHGGGFHHHHHHGFHHHGGGGGGBFFGGGGGGGGGGGGF
@M05620:37:000000000-D9766:1:1101:22042:10470 1:N:0:77
AGTGCCAGCTCTCAATCGCACAGGGGACCCAGGGCCTGGCCCCTCCATCCAGAAAACCTATGACCTCACCCGCTACCTGGAGCACCAACTCCGCAGCTTGGCTGGGACCTATGTGAGTATCCAGCGTAGGAATCTGGGAGTTGGGGAGGAGTGAGGAGTTGGGGAAAGACAGTCCTAACCGTGGAGGGTTCTGGTAAATGATGGGGTGAGGAGGGGCTCTTTGGCTCCCACCAGTCCCCCTGTCTGGTCTA
+
>>3>AFFFBFFFEGGGGFCGEGFGFGGGGEHHGG22FEGGGHGHGGHHGFGGHE3GGE3AFGFHGGGHHHHGGEEEHHHHGHHGCGHHGFHHGEGGCGGHGHHGGGHHGHHHHHHEGFHHHHHHE@CEGGHHHHHHFEFG/GH1AGEGG?<F.0GHHGHHHHGCEFHHHHHHHHHHHHHGGGGGD?E?=F.FFGCFGFGGGGGGGGDBFFFFFFB<B?FFFFFFFFFFFFFFFFFFFFFFBFFFFFFFFF/
@M05620:37:000000000-D9766:1:1101:9826:10473 1:N:0:77
AGTGCCAGCTCTCCATCGCACAGGGGCCCCAGGGCCTGGCCCCTCCATCCAGAAAACCTATGACCTCACCCGCTACCTGGCGCACCCCCTCCGCAGCTTGGCTGGGACCTATGTGAGTATCCAGCGTCGGACTCTGGGGGTTGGCGGGGCGTGCGGAGTTGGGGAAAGACAGTCCTAACCGTGGAGGGCTCTGGTAAATGATGGGGTGAGGAGGGGCTCTTTGGCTCCCACCAGTCCCCCTGTCTGGTCTA
+
>>>3>BDCAFFFGFGBBEE2E2FEF22AAAAA2AAA2BFHGHGGGGHHHGCGDCFBBEFGFFGHH5BFHHHE>>>>GHFF?>EEGGE>EEF/EEC?<G1BDHF/E/B<C01<1FF2F1@12@2?G@E//--->0FFFF-<CG-@/;-9--;@B.BB--AFB9=BF..;/;/9BFFFB9BFBAEB..AB.;AF/B;B/9BB/BBFE.D?FFFFD.@BBBFFFFFFFF/AE.F...;;9/AD;E/9FFF///;
@M05620:37:000000000-D9766:1:1101:12046:10497 1:N:0:77
GAGGCTGCTTTGGAAGAAACTCATAGATTACTGCAACAGTTCCCCCTGGACCTGGAAAAGTTTCTTGCCTGGCTTACAGAAGCTGAAACAACTGCCACTGTACACGATGCTAAACGTAAGGAAAGGCTAATAGACGAAGCCAAGAGAGTAAAAGAGCAGATGAAACAATGGAAAGTAAGTAAGGCATTTCCGCTTTAGCACTCTTGTGGATCCAATAGAACACTTCACAGCATTTGTACTTGTAAATGACA
+
CCCCCCFCFFFFGGGGGGGGGGHHHHHHHHHGHHHHHHHHHHHHHGGGHGHHHHHHHGHHGHHHHHHHHHHHHHHGHHHHHHHHHHHHHHHHHFGHH3FGGHHH4BEFGEHB43BE1?FGH3B3FG/B?3FHHE3EE//>0?2?00B/BD222DFGG22@F2D1?GGG1FH1F1??FGHH11>GG011FGG.<<.<=DFGHGHH00GHGGFHHHHH00<;://0<G0;:;.C00C0;0;0:=CFG00;:CF
@M05620:37:000000000-D9766:1:1101:11868:10499 1:N:0:77
AGTGCCAGCTCTCAATCGCACAGGGGACCCAGGGCCTGGCCCCTCCATCCAGAAAACCTATGACCTCACCCGCTACCTGGAGCACCAACTCCGCAGCTTGGCTGGGACCTATGTGAGTATCCAGCGTAGGAATCTGGGAGTTGGGGAGGAGTGAGGAGTTGGGGAAAGACAGTCCTAACCGTGGAGGGTTCTGGTAAATGATGGGGTGAGGAGGGGCTCTTTGGCTCCCACCAGTCCCCCTGTCTGGTCTA
+
AAAAAFFFBFFFGGGGGGGGGCHFGGGGFEHH2EEE2FHHFHEGGGGHHGHHBGFGHGHEGHEHHHHGHHHGFEEGHHGHFGGHHHHEGFHHGEECECGFFHHGGGHHGHGHHHHHHHHHHHHHGGGGGGGGHHHHHGHGDHHHGGGGGGEGHGHHHGHHHHGGGDHHGHHB:CHHHGHHGGEGGGGGAAFFGG;CFFBGGBFGGGFFFFFFFFFFFFEFFFFFFFFFFFFFFFFFFFFF=FFFFFFFFFB
@M05620:37:000000000-D9766:1:1101:9118:10505 1:N:0:77
AGTGCCAGCTCTCAATCGCACAGGGGACCCAGGGCCTGGCCCCTCCATCCAGAAAACCTATGACCTCACCCGCTACCTGGAGCACCAACTCCGCAGCTTGGCTGGGACCTATGTGAGTATCCAGCGTAGGAATCTGGGAGTTGGGGAGGATTGAGGAGTTGGGGAAAGACAGTCCTAACCGTGGAGGGTTCTGGTAAATGATGGGGTGAGGAGGGGCTCTTTGGCTCCCACCAGTCCCCCTGTCTGGTCTA
+
AAAAAFFFBFFFGFGGGGFFGEH4FGDGGGHHGGGG2FHHHHGHGGCGHEEGF33BGGHHGHHHHDHHHGHGGEEEHGHGFGHHHGHHGFFHGGGGCFGHGHHGGGHHGHHHHHHHGHHHHHHHHGGGGGHHHHHHHHHGGHHHGGGGGGGHHHHHHGHHHHGGGGHHHHHHHHHHHHHHGGGGGGGGEFGGGGFGGGGGGGGGGGFBFFFFFFBBBBFFFFFFFFFFFFFFFFFFFFFFBFFFFFFFFFF
@M05620:37:000000000-D9766:1:1101:17523:10526 1:N:0:77
GAGGCTGCTTTGGAAGACACTCCTAGATAACTGCACCCGTTCCCCCTGACCCTGTAAGCGTTTCTTTCCTGGCTTACAGAAGCTGCAACCACTGCCCCTGCGATCCTACAGGCTGCTACCCGTACGGAAAGGCTCCTCGCCGCCTCCACGGGCGTCACAGCGCTGATGACACCATGGCAAGTCAGTCCGGCATTTCCGCTTTAGCACTCTTGTGGATCCAATTGACCAATTCTCAGCATTTGTACTTGTAA
+
AAAAAAFAFFFFGGGGG1BF1BBF11BA3DFGGHHFHF0B0BB1BBAB0BBBBF1D22BEBEEAFF12BDGHHGBFGHHGHFHB11BFG0BFG1BFE/?//>/F//B2>BBF/F0?GBGFHA///>////BBF1GGHF///>/AAEH00<AC-@<-<<;C.-A::ABFH0CF..;BFF/0;C00BFF09AA;AGF0FBBFBFFFBBB/B//B/9A/9BFF/FF///9;9;FFF9//BBFFFBF9BFB/BB9
@M05620:37:000000000-D9766:1:1101:17523:10543 1:N:0:77
GAGGCTGCTTTGGAAGAAACTCATAGATTACTGCAACAGTTCCCCCTGGACCTGGAAAAGTTTCTTGCCTGGCTTACAGAAGCTGAAACAACTGCCAATGAGATCCTACAGGATGCTACCCGTAAGGAAAGGCTCCTAGAAGACTCCAAGGGAGTAAAAGAGCTGATGAAACAATGGCAAGTAAGTCAGGCATTTCCGCTTTAGCACTCTTGTGGATCCAATTGAACAATTCTCAGCATTTGTACTTGTAA
+
AAABBCFCFFFFGGGGGGFGGGHHHHHHHHHGHHHHGHHGHHFHHGFGHGGHHHHHGFFHFFHHHHGGHHHHHHHGHHHHHHHGHFFHHHHHHHHHHHHHHDGHGHHHHHFHHHGHHHHHHGFEGHFHHGGFFHHGHHHHHHHHGHHHHGGGHGFHGHHGGHHHGHHHHHHHHHHHHHGHFF=GHFGGHGHFGGHHHGGGGGHGFHHHGHGHBGGHFHGHGHHHHHHHHGGGBFGFFFFGGGGGGGGGGGF
@M05620:37:000000000-D9766:1:1101:20202:10543 1:N:0:77
GAGGCTGCTTTGGAAGAAACTCATAGATTACTGCAACAGTTCCCCCTGGACCTGGAAAAGTTTCTTGCCTGGCTTACAGAAGCTGAAACAACTGCCAATGAGATCCTACAGGATGCTACCCGTAAGGAAAGGCTCCTAGAAGACTCCAAGGGAGTAAAAGAGCTGATGAAACAATGGCAAGTAAGTCAGGCATTTCCGCTTTAGCACTCTTGTGGATCCAATTGAACAATTCTCAGCATTTGTACTTGTAA
+
BABCCBFCFFFFGGGGGGGGGGHHHHHHHHHHHHHHGHHDHHHHHGGGHGHHHHHHHHHHHHHHHHHHHHHHHHHHHHHHHHHHHHHHHHHHHHHHHHHHHFGHHHHHHHFHHHHHHHHHHGEFGHGHHHGFGHHGHGHHGHHHGHGHHHGGGGEHHHHHGHHHHHHHHHHHHHHGHHHHGHGHHHHGHHHFFGHHHGGGGGHHHHHHHHHHFHGHFHHHHHHHHHHHHGGGFGGFGFFGGGGGGGGGGGF
@M05620:37:000000000-D9766:1:1101:20341:10585 1:N:0:77
AGTGCCAGCTCTCAATCGCACAGGGGACCCAGGGCCTGGCCCCTCCATCCAGAAAACCTATGACCTCACCCGCTACCTGGAGCACCAACTCCGCAGCTTGGCTGGGACCTATGTGAGTATCCAGCGTAGGAATCTGGGAGTTGGGGAGGAGTGAGGAGTTGGGGAAAGACAGTCCTAACCGTGGAGGGTTCTGGTAAATGATGGGGTGAGGAGGGGCTCTTTGGCTCCCACCAGTCCCCCTGTCTGGTCTA
+
BCBABFFFCFFFGGGGGGGGGGHHGGGGGGHHGGGGGGHHHHGHGGHHHHHHEHHHHGHGHHGHHHHHHHHGGGGGHHHHHHHHHHHHGHHHGGGGGHHHGHFGGGHHGHHHHHGHHHHHHHHHHGGGGGHHHHHHHHHGGHHHGGGGGGGHHHHGHGHHHFGGGGHHHHHHHHHHHHHHGGGGGGGGGGGGGGGGGGGGGGGGGGFFFFFFFFFFFFFFFFFFFFFFFFFFFFFFFFFFFFFFFFFFFFB
@M05620:37:000000000-D9766:1:1101:27292:10585 1:N:0:77
AGTGCCAGCTCTCAATCGCACAGGGGACCCAGGGCCTGGCCCCTCCATCCAGAAAACCTATGACCTCACCCGCTACCTGGAGCACCCACTCCGCAGCTTGGCTGGGACCTATGTGAGTATCCAGCGTAGGAATCTGGGCGTTGGGGAGGCGTGAGGAGTTGGGGAAAGACAGTCCTAACCGTGGAGGGTTCTGGTAAATGATGGGGTGAGGAGGGGCTCTTTGGCTCCCACCAGTCCCCCTGTCTGGTCTA
+
>A>3>DFFBFFFG4BFBAA2E?GCG2AAEBFFABEBBFGHHHGHGGHHHGFHHGH2BEHHGDGHH5FGHHHEE/>EHHGF2?FGHHE??GHB>E/E>GBFEGHFGGGHGHHGHHHHHHHHHHHHHGGEGGFHGHHHHH/>CGGGGG.AD.<=C.;G0EGHHHGGF..;/C/CFGGGFGGGGGFG.EFGEGFFFFFFFFFFFFFFFFFBEFFBFFBBBBFFFFFFFFFFFBFFEFFFFFFFBFFFFFFFFFF
@M05620:37:000000000-D9766:1:1101:27284:10601 1:N:0:77
AGTGCCAGCTCTCAATCGCACAGGGGACCCAGGGCCTGGCCCCTCCATCCAGAAAACCTATGACCTCACCCGCTACCTGGGGCCCCAACTCCGAGGCTTGGCGGGGACCTATGTGAGTATCCAGCGTAGGAATCTGGGAGTTGGGGAGGAGTGAGGAGTGGGGGAAAGACAGTCCTAACCGTGGAGGGTCCTGGTAAATGATGGGGGGAGGAGGGGCTCTTGGGCTCCCACCAGTCCCCCGGTCTGTTCTA
+
AA>ABFFFBFFFGGGGGGGGGGHHGGGGGGHHGGGGGGHHHHGHGGHHHHGHHFFHHGHHHHHHHHFHHH1>>/>FGFGB1/>/>EFGGCG3///>/?FE/2/>B<@D.><1<<D0<000DGFD/<<.=;C00=0CGBFEGGHHGAEF;.;9.0FA0.=.;EG=DF.AFFB./;/;BFF.-9;@.EFFF/9/;/;;F/////;FF?---;=.DFFD-9;FF//..:AEEFFFE99BFFF.----.;/9/9/
@M05620:37:000000000-D9766:1:1101:21092:10628 1:N:0:77
AGTGCCAGCTCTCAATCGCACAGGGGACCCAGGGCCTGGCCCCTCCATCCAGAAAACCTATGACCTCACCCGCTACCTGGAGCACCAACTCCGCAGCTTGGCTGGGACCTATGTGAGTATCCAGCGTAGGAATCTGGGAGTTGGGGAGGAGTGAGGAGTTGGGGAAAGACAGTCCTAACCGTGGAGGGTTCTGGTAAATGATGGGGTGAGGAGGGGCTCTTTGGCTCCCACCAGTCCCCCTGTCTGGTCTA
+
AA>3AFFFBFFFGGGGGGGCGGHGGGGGGGHHGGGGGGHHGHGHGGHHHHHHHHHGHGHHHHHHHHHHHHHGGEEGHGHH2GHHHHCFFHHGEGGGGHHHGHGGGGHHGHHHHHHHHHHHHHHHHGEGGGHGHHHHHHHGGHHHGGFGGEGHHFHHHGHHHHGGG?EHHHHHHHHHHGHHGFGGGGGGCFGGGGGGGGGGGGGGGGFFFFFFFFFFFFFFFFFFFFFFFFFFFFFFFFFFFFFFFFFFFFF
@M05620:37:000000000-D9766:1:1101:24549:10717 1:N:0:77
AGTGCCAGCTCTCAATCGCACAGGGGACCCAGGGCCTGGCCCCTCCATCCAGAAAACCTATGACCTCACCCGCTACCTGGAGCACCAACTACGCAGCTTGGCCGGGACCTATGTGAGTATCCAGCGTAGGAATCTGGGAGTTGGGGAGGAGTGAGGAGTTGGGGAAAGACAGTCCTAACCGTGGAGGGTTCTGGTAAATGATGGGGTGAGGAGGGGCTCTTTGGCTCCCACCAGTCCCCCTGTCTGGTCTA
+
ABAAAFF@AFFFGDGFGFGGGGHHFEEEFGHHG2EECAGHGHGHGGH5GHHHGHGHHGHHHHGHHHGHHHHFGGGEFHFFGHGFFF?GGGCGFE/@EGHHDH3>><C/EHHHHH3GHHHGHFHGHG?EGGHHHHHHHHHGGHHH-CGGGGGHHHHHH?/GHHGCGGFAGHHFFFFGGGGGGDEGGEGG;.FBFGBFFGFFFFF/;DFFFFFFFFFFFFFFFFE/BBBEEF.AFFFFFFF?F?FFFF/;:BB
@M05620:37:000000000-D9766:1:1101:17339:10749 1:N:0:77
GAGGCTGCTTTGGAAGAAACTCATAGATTACTGCAACAGTTCCCCCTGGACCTGGAAAAGTTTCTTGCCTGGCTTACAGAAGCTGAAACAACTGCCAATGAGATCCTACAGGATGCTACCCGTAAGGAAAGGCTCCTAGAAGACTCCAAGGGAGTAAAAGAGCTGATGAAACAATGGCAAGTAAGTCAGGCATTTCCGCTTTAGCACTCTTGTGGATCCAATTGAACAATTCTCAGCATTTGTACTTGTAA
+
A>AAAAFBFFFFGGGGEFGGGGGHFHHHHFHHHHH4FGGGHHHHHGGGHEHHHHHHHFEGGHHHHHHHHHHHHHHHHHHHHHHHHHHHHFHHHHHHFGHHFHHHHHHGHHHHFHHHHHHHHGGGGHHHHGHHHHHGH3GD3F?GHHHHFHGGEGGBGDGG/GHHHHHHHHHHBCHHHHHCGH1FHHHHHGHEHHHHHGGGGGHHHHHHHHHHFHGHGHHHFHHGHHHGHGGGGGGGGGGGGGGGGGGGGGF
@M05620:37:000000000-D9766:1:1101:16983:10759 1:N:0:77
AGTGCCAGCTCTCAATCGCACAGGGGACCCAGGGCCTGGCCCCTCCATCCAGAAAACCTATGACCTCACCCGCTACCTGGAGCACCAACTCCGCAGCTTGGCTGGGACCTATGTGAGTATCCAGCGTAGGAATCTGGGAGTTGGGGAGGAGTGAGGAGTTGGGGAAAGACAGTCCTAACCGTGGAGGGTTCTGGTAAATGATGGGGTGAGGAGGGGCTCTTTGGCTCCCACCAGTCCCCCTGTCTGGTCTA
+
AB>AAFFFBFFFGGGGGGGGGGHHGGGGGGHHGGGGGGHHHHGHGGHHHHHHHHHHHGHHHHHHHHHHHHHGGFGGHHHHFGHHHHHHGHHHGGGGGHHHGHGGGGHHGHHHHHHHHHHHHHHHHGGGGGHHHHHHHHHGGHHHGGGGGGGHHHHHHGHHHHGGGGHHHHHHHHHHHHHHGGGGGGGGEGGGGGGGGGGGGGGGGGFFFFFFFFFFFFFFFFFFFFFFFFFFFFFFFFFFFFFFFFFFFFF
@M05620:37:000000000-D9766:1:1101:14210:10785 1:N:0:77
GAGGCTGCTTTGGAAGAAACTCATAGATTACTGCAACAGTTCCCCCTGGACCTGGAAAAGTTTCTTGCCTGGCTTACAGAAGCTGAAACAACTGCCCAGGATACTCGTATGGAGAGACTCAGAGCAGAAACCAAGGGCAAGCAAGCGATGCAGATCCGCTGGAGAGTCAGTCCGGCATTAACGCTATAACTCTCTTGTGGATCACATTGAACAGATAACAGACTTAGAACATGTCACTGGACAGCACGGGA
+
B@BBBBFBFFFFFFGGFGGGGGHHHHHHGHHHHHHHFHHHHHGHHGGGEHHHHHGGFGFHFHHHHHHHHHHHHHHHHHHHHHHHGHHHHHHHHFHH1B11?3BF4B11?3BFG231/233?33?3BBBB33BFGEGGGA///BFG//?<C?2222<@0/?@/?01/1111>11>A-><00=0.-...=000;CF0;000.00:./0<:0;CF0//0;0999;.99000;0/0/;0CF00//.;.;BAD--;
@M05620:37:000000000-D9766:1:1101:18030:10785 1:N:0:77
GAGGCTGCTTTGGAAGAAACTCATAGATTACTGCAACAGTTCCCCCTGGACCTGGAACAGTTTCTTGCCTGGCTTACAGACGCTGAAACACCTGCCAATGCGATAATACCGGCTGCTACCCGTCAGGACAGGCTACTCGCCGACTCCACGGGCGTCACAGAGCTGATGACACCCTGGCCAGTACGTCCGGCCTTTCCGCTTTAGCACTCTTGTGGCTCCACTTGACCAATTCTCAGCATTTGTACTTGTAA
+
AAAAAA1AFFFFGBFFAG1FGGHCDABFGHFDAF1AFFFEHHHHHGAFE0BFFGA0B10BDDHGFFEFFHFAFFG1FGFF0>EGG/1BBF0BEGGF11F@1?EG>>B2B1>E/E/FFGGGH/?///B1/0?C<010@1?<BC/AC/F<FC-<>AC-<C0D/=GGH0CFB;0C...C.;./C90999F.A@A-:FFFGBCFFEFBFFFFFFFFFF--AFF/-;BB//9/;BFFF//9F9FFFFBFFFB/;//
@M05620:37:000000000-D9766:1:1101:18043:10820 1:N:0:77
GAGGCTGCTTTGGAAGAAACTCATAGATTACTGCAACAGTTCCCCCTGGACCTGGACAAGTTTCTTGCCTGGCTTACAGAAGCTGAAACACCTGCCAATGAGATCCTACACGATTCTACCCGTAAGGAAAGGCTCCTAGAAGACTCCAAGGGAGTAAAAGAGCTGATGAAACAATGGCAAGTAAGTCAGGCATTTCCGCTTTATCACTCTTGCGGATCCAATTGTACAATTCTCACCATTTGTACTTGTAA
+
A@AAAAFA1DDDGE1FGG1FGGHFHG13AGFGHGAGGE0FEAFF0EEB/AFGFGAB0A0A1DFGFGGBBFD/FGFBB1ADFGGGFD1GF>BEHHHEEHHH@F1@BBF2@B0>>??FE22B>??/E01B0B00?1BFBB>FGGBB<11BB1//??/0>@2@?@<?1FFDGGGGFA1?F0GGC>=F=<<1<<>.FD=DG.C.<.D0=0=;;;0:0----;=FFGB=00;990;00;90;:;9;0;;09;09;0
@M05620:37:000000000-D9766:1:1101:26230:10823 1:N:0:77
AGTGCCAGCTCTCAATCGCACAGGGGAGCCAGGGCCTGTCCGCTCCATCCAGAAAACCTATGACCTCACCCGCTACCTGGAGCACCAACTCCGCAGCTTGGCTGGGACCTATGTGAGTATCCAGCGTAGGAATCTGGGAGTTGGGGAGGAGTGAGGAGTTGGGGAAAGACAGTCCTAACCGTGGAGGGTTCTGGTAAATGATGGGGTGAGGAGGGGCTCTTTGGCTCCCACCAGTCCCCCTGTCTGGTCTA
+
>1>>AFFF11BBGG3GGEGFAA00B000AF0000BEAF1B1/A/AA1FAG1F1A1BAE0GD1GGHFHHHHHGGGGGHHHHHHHHFHHHGHHHGGGGGHHHGHHGGGHHGHGHHHHFHHHHHHHHHGGGGGGHHHHHHHAGGHHHGGFGGEFHFFGHFFGHHGGGGC.GGHHHHHHHFHGGGGEGBGGGCFGGGGGGGGGGEFGGFF;@AAFFFF@@@@FFFFFFFFFFFF?FFFFFFFFF@FFFFFFFFF/
@M05620:37:000000000-D9766:1:1101:11763:10823 1:N:0:77
GAGGCTGCTTTGGAAGAAACTCATAGATTACTGCAACAGTTCCCCCTGGACCTGGAAAAGTTTCTTGCCTGGCTTACAGAAGCTGAAACAACTGCCAATGAGATACTACAGGATGCTACCCGTAAGGACAGGCTCCTCGAAGACTCCAAGGGAGTCAAAGAGATGATGACACCATGGCAAGTCAGTCCGGCATTTCCGCTTTAGCACTCTTGAGGATCCAATTGACCAATTCTCAGCATTTGTACTTGTAA
+
AAABBBFBFFFFGGGGGGGGGGHHHHHHHHHHHHHHHHHHHHHHHGGGHHHHHHHGHHHHGHHHHHHHHHHHHHHHHHHHHHHHHHHHHHHHHHHHHHHF@GHH4BB@FGHH1BGH34321/?//B3B0BFG/B0?G2??GG/B3BFGHH/?GGD2@G2@G00??FHHH1G1/???GF0GGF1FGHH1CCG-AHDDHGGGGGHHHHH0GGHF0<G0//;CFGGFF009;CFGGGFFG0FFG0;CFG0;0C;
@M05620:37:000000000-D9766:1:1101:20196:10824 1:N:0:77
GAGGCTGGTTTGGAAGAACCTCATAGATTACTGCAACAGTTCCCCCTTGACCTGGAAAAGTTTCTTGCCTGGCTTACAGAAGCTGAAACACCTGCCAATGAGATCCTCCAGGATGCTACCCGTAAGGAAAGGCTCCTAGAAGACTCCAAGGGAGTAAAAGAGCTGATGAAACAATGGCAAGTAAGTCAGGCATTTCCGCTTTAGCACTCTTGTGGATCCAATTGCACAATTCTCAGCATTTGTACTTGTAA
+
A1AAAAB1BBBA1FGGFCFGFFEGFHH3BFGHH1B11FGHFHHFHGGBBFFFDFFE1FC0FEEHEHDFGF1GHHHFHGHGHHHHFFHHHFHGHFC>BFHHHB1BFGG1GF1CEHHFGBB>FE>EEH1GC<00?<FFFEDFFGFFBC11C1F/FCBFF2>><GEFGHGHHFHFFC?G1CCCFHGGHFFBGFHHHFHDD<CCCGFFD0<CCCGFCGGE0;GFBHGF00CFG9CFBFBBF0C0FGGFFBFGFFG
@M05620:37:000000000-D9766:1:1101:27069:10849 1:N:0:77
GAGGCTGCTTTGGAAGAAACTCATAGATTACTGCAACAGTTCCCCCTGGACCTGGAAAAGTTTCTTGCCTGGCTTACAGAAGCTGAAACAACTGCCAATGCTACCCTTAAGGAAAGGCTACGAGAAGACCCCAAGGGAGTAAAAGAGCTGATGAAACAAAGCCAAGTAAGTCAGGCATATCCGCTTTAGCACTCTTGTGGACCCAATTGAACAACCCCCAGCACTTGTATGTGTATCTGACACGCCAGGGA
+
>3AA>>FBFDDDGBBBCGFGGGHHHGHGGHGHHHBGFHAGHB5BBEAB2FFGHGFBB32F3FHDFGFBBBAAFGGBBBFGHHBBGB3FBBCEGHHHGHHH3B@BFH33@F43BFEB1?BG2/>>??3BB2???/?//???FGHH3FG22@2@@>G22@/020?FG/?1FF<@F100>11=>=.><<.>F<00<C00<0<.0/<.CEGBHGC0;CC.=.-;.9;.0/0=9009900;;C00B00.-..;.9.
@M05620:37:000000000-D9766:1:1101:3333:10872 1:N:0:77
GAGGCTGCTTTGGAAGAAACTCATAGATTACTGCAACAGTTCCCCCTGGACCTGGAAAAGTTTCTTGCCTGGCTTACAGAAGCTGAAACAACTGCCAATGCGATCCTACAGGATGCTACCCGTAAGGACCGGCTCCTAGACGACTCCAAGGGAGTAAAAGCGCTGATGACACAATGGCAAGTAAGTCAGGCCTTTCCGCTTTAGCACTCTTGTGGATCCACTTGACCAATTCTCAGCATTTGTACTTGTAA
+
>1AA>AFAFFFFG1BFBGGGGGHHBDFHHFFGFFEGHHFFFGHHHGEFHHHFEGEGG10BFGFGHGHGHHHGHBF1GGHDFGHGH11BBFGGHHHHHHHH1BEH?EFGHFHH0FGHHGHHHCE?EHHH0FEECGGGH1111?/BACHFGHGG/<C0111?0>->CCHHD<GF/.<GHH/<EH00DHHEHHH.CGHGHFGGGGGGBBCFGGGGFFG0CFGB9FGGG0;CE;FFFBFCFGFFFFFFFFFFFFF
@M05620:37:000000000-D9766:1:1101:9915:10887 1:N:0:77
GAGGCTGCTTTGGAAGAAACTCATAGATTACTGCAACAGTTCCCCCTGGACCTGGAAAAGTTTCTTGCCTGGCTTACAGAAGCTGAAACAACTGCCAATGTACAGGATGCTACCCGTAAGGAAAGGCTCCTAGAAGACTCCAAGGGAGTAAAAGAGCTGATGAAACAATGGCAAGTAAGTCAGGCATTTCCGCTTTAGCACTCTTGTGGATCCAATTGAACAATTCTCAGCATTTGTACTTGTAACTGACA
+
BBBBBBFBFFFFGGGGGGFGGG4GGEGA6GHGHHGDGAAFGHHHGGGG2FGHHGHHEGHHHHHHHHHFHHFGHHHFADFHHHHHHHGHHHHHHHHHHGHHH4GGBBFCFGHFG2BE?E/F3GFGFBG3FFHHFBGHHHGHHBGDC?AF?F3DGBGG2FFHHHHB2GHH1<<00<<?FD1?@DFCG<1>=11.AD.<=00=<</=DGG0CB;<CBGC0;000;CG0CG0CCHG0;B0;;BB0BFFFFGEF/C
@M05620:37:000000000-D9766:1:1101:28062:10900 1:N:0:77
GAGGCTGCTTTGGAAGAAAATAATAGATCACTGCAACAGTTCCCCCTGGACCTGGAAAAGTTTCTTGCCTGGCTTACAGAAGCTGAAACAACTGCCAATGTTCGAGATGCACCCCGTAAGGCAAAGCTCCTAGCAGGATCCCCGGGAGTACAAACGCTGATGACAAACTGGCCCAGAAGTGCGGACTTTCCGCTTTAGCCATCTTGTGGGTACCATTGCACCATTCTCCACCTTTGTACTTGTAACTGCCA
+
A1AAAA11BFFFGGGGEGG1FBG3GH133B01FEFH1FFE2GHBGG0A/0BB0A00B10ABA2FAFFFHA1FFH01BAG1FGHHG1BGG0/B1FG01BGG222//B?/B1110?>///?010F00GB1B<1<1111//10BF//<C///?1111/////.<F11>1>.1=0.>...<C/<0=-A-:-:<:GFA:E9F00/0C9CF0FF...0:990;C0FFG?CB00000;9-/;B;9B/BFFB//9//BF
@M05620:37:000000000-D9766:1:1101:20121:10915 1:N:0:77
AGTGCCAGCTCTCAATCGCACAGGGGACCCAGGGCCTGGCCCCTCCATCCAGAAAACCTATGACCTCACCCGCTACCTGGAGCACCAACTCCGCAGCTTGGCTGGGACCTATGTGAGTATCCAGCGTAGGAATCTGGGAGTTGGGGAGGAGTGAGGAGTTGGGGAAAGACAGTCCTAACCGTGGAGGGTTCTGGTAAATGATGGGGTGAGGAGGGGCTCTTTGGCTCCCACCAGTCCCCCTGTCTGGTCTA
+
AA>>AFFFBFFFGGGGGGGCGGHHGEFGFGHHFGGEGFHHHHGHGGHHHHHHGHHEGGHHHHFHHGGHHHHGG>EFHHGHBGHHHH1FEGHGEGGGGHHHGHHGGGHHGHHHHHHHHHHHHHHHHGGGGGHHHHHHHHFGGHHHGGEGGDGHHGHGGGHHHHGGGGFHHHHHHHHHHHHHGGGGGGGGDGGGGGGGGGGGGGGGGGFFFFFFFFFFFFFFFFFFFFFFFFFFFFFFFFFFFFFFFFFFFFF
@M05620:37:000000000-D9766:1:1101:7099:10924 1:N:0:77
AGTGCCAGCTCTCAATCGCACAGGGGACCCAGGGCCTGGCCCCTCCATCCAGAAAACCTATGACCTCACCCGCTACCTGGAGCACCAACTCCGCAGCTTGGCTGGGACCTATGTGAGTATCCAGCGTAGGAATCTGGGAGTTGGGGAGGAGTGAGGAGTTGGGGAAAGACAGTCCTAACCGTGGAGGGTTCTGGTAAATGATGGGGTGAGGAGGGGCTCTTTGGCTCCCACCAGTCCCCCTGTCTGGTCTA
+
ABA>AFFFBFFFGGGGGGGCGGHHGGGGGGHH2EEGGGHHHHGHGGHHHHHHHHHHHGHHHHHHHFGHHHHGG>EFHHHHBFHHHHC?EGHHEGGGGHHHGHHGGGHHGHHHHHHHHHHHHHHHHGGGDGHHHHHHHHGGGHHHGGGGGCGHHGHHGGHHHHGGGGHHGHHHHHHHHHHHGGGGGGGGGGGGGGGGGGGGGGGGGGFFFFFFFFFFFFFFFFFFFFFFFFFFFFFFFFFFFFFFFFFFFFB
@M05620:37:000000000-D9766:1:1101:28073:10926 1:N:0:77
GAGGCTGCTTTGGAAGAACCTCATAGATTACTGAAACAGTTCACCCTGGACCTGGAAAAGTTTCTTGCCTGGCTTACAGAAGCTGAAACACCTGCCAATGTACCAGAGTCTACCACTACGGAAAGTCGCCTAGAAGACTCTAAGGGAGTAAAAGAGGTAGTGAAACAATGGCAAGCAAGTCAGGCATTTCCCCTTTAGCAGTCTTATTGATCCAACTGAACAATTCTCAGTATGTATCTCTGTAACTGACA
+
>>>>>>C1BDBDFBAA1B1AB0GDFF1DD1BB3311BBBDG2A1ABB0A0ABFFF0A10B1DFDD1D1ABBE0BB1BBFFFCBBF111@BB>BFCB1@BCB@222@>/111BB@11BB0>>E//012/>?/<01BB1BB11BBB00?</<>F21?0/111102@1@<CB?GH0FF/0001>>100><>1111>0CH00==0=<00000=0000<0/;/:CC;/00<0;0:0<00<0;0;0;;00099;:/0
@M05620:37:000000000-D9766:1:1101:20552:10931 1:N:0:77
GAGGCTGCTTTGGAAGAAACTCATAGATTACTGCAACAGTTCCCCCTGGACCTGGAAAAGTTTCTTGCCTGGCTTACAGAAGCTGAAACAACTGCCAATTCTACCCGTAAGGAAAGGCTCCTAGAAGACTCCAAGGGAGTAAAAGAGCTGATGAAACAATGGCAAGTAAGTCAGGCATTTCCGCTTTAGCACTCTTGTGGATCCAATTGAACAATTCTCAGCATTTGTACTTGTAACTGACAAGCCAGGGA
+
AAAABAFBFFFFGGGGFFGGGGFHFGHHHHGHHHFFGFGGHHHHHGFGHHHHHHHHHHCGFGHHHHHHHHHHHHHFHHHHHHHGHHHHHHHHHHHHHHHH4F4BGHEA>EGE3EG1FC3GGGHBB3BFHFE???3//?E/23B33?GHH222FHHH@F/FHCGBHC1?GDG1DFCHHGHHH1<D...<111<<CGHHHE<<CC/<GFG<DG0;/0;;::CGHB:00;00;:00:;00C00/;F..CF?ED.
@M05620:37:000000000-D9766:1:1101:14028:10935 1:N:0:77
AGTGCCAGCTCTCAATCGCACAGGGGACCCAGGGCCTGGCCCCTCCATCCAGAAAACCTATGACCTCACCCGCTACCTGGAGCACCAACTCCGCAGCTTGGCTGGGACCTATGTGAGTATCCAGCGTAGGAATCTGGGAGTTGGGGAGGAGTGAGGAGTTGGGGAAAGACAGTCCTAACCGTGGAGGGTTCTGGTAAATGATGGGGTGAGGAGGGGCTCTTTGGCTCCCACCAGTCCCCCTGTCTGGTCTA
+
AAAABFFFCFFFGGGGGFFGGGHHGEGGGGHHGGGGFFHHHHGHGGHHHHHHHHHHHGHHHHHHHHHHHHHGGGGGHHHHHHHGGHHHGHHHGGGGGHHHGHHGGGHHGHHHHHHHHGHHHHFHHGEDGGHHHHHHHGHGGHHHGGGGGGGHHHHHHGGHHHGGEGHHFHFFHGHHGHHHGAEFFFGGDGGGGGGGGGGGGGGGGGFFFFFFFFFFFDFFFFFFFFFFFFFFFFFFFFFFFFFFFFFFFFB
@M05620:37:000000000-D9766:1:1101:17411:10940 1:N:0:77
AGTGCCAGCTCTCAATCGCACAGGGGACCCAGGGCCTGGCCCCTCCATCCAGAAAACCTATGACCTCACCCGCTACCTGGAGCACCAACTCCGCAGCTTGGCTGGGACCTATGTGAGTATCCAGCGTAGGAATCTGGGAGTTGGGGAGGAGTGAGGAGTTGGGGAAAGACAGTCCTAACCGTGGAGGGTTCTGGTAAATGATGGGGTGAGGAGGGGCTCTTTGGCTCCCACCAGTCCCCCTGTCTGGTCTA
+
BCAABFFFCFFFGGGGGGGGGGHHGGGGGGHHGGGGGGHHHHGHGGHHHHFFHHHFHEHHGADGHHFGHHFEE>/EEDGHCGGCGHHGEHHHEGCGGHFHFFHGGGFHGHHHHHHHHHHHHHGHFGEDGGHHHHFHGHHEGFHHGGFGG.CFHHHHFDHHHGGGGGACFHBFGGGGHFHFBDECAEFGGGGFGEFFGGGGGFGGGDA=AFF0DFFFFBFFFFFFFFFFEBFFEFFFFFFFFFFFBFBBFF0
@M05620:37:000000000-D9766:1:1101:13742:10957 1:N:0:77
AGTGCCAGCTCTCAATCGCACAGGGGACCCAGGGCCTGGCCCCTCCATCCAGAAAACCTATGACCTCACCCGCTACCTGGAGCACCAACTCCGCAGCTTGGCTGGGACCTATGTGAGTATCCAGCGTAGGAATCTGGGAGTTGGGGAGGAGTGAGGAGTTGGGGAAAGACAGTCCTAACCGTGGAGGGTTCTGGTAAATGATGGGGTGAGGAGGGGCTCTTTGGCTCCCACCAGTCCCCCTGTCTGGTCTA
+
BCABBFFFBFFFFGGGGGCGGGHGGGGGGGHHGGGGGGHHHHGHGGHGHHHHHHHHGGGGHHHHHGHHHHHGGGGGHEFHHHHGFHHHGGGHGGGGGHHHGHHGGGHHGHHHHHHHHHHHHHHHHGGGGGHHHHHHHHHGFHHHGGGGGGGHHHHHHGHHHHGGGGHHHHHHHHHHHHHHGGGGGGGGDGGGGGFFGGGGGGGGGGFFFFFFFFFFFFFFFFFFFFFFFFFFFFFFFFFFFFFFFFFFFFF
@M05620:37:000000000-D9766:1:1101:13390:10961 1:N:0:77
AGTGCCAGCTCTCAATCGCACAGGGGACCCAGGGCCTGGCCCCTCCATCCAGAAAACCTATGACCTCACCCGCTACCTGGAGCACCAACTCCGCAGCTTGGCTGGGACCTATGTGAGTATCCAGCGTAGGAATCTGGGAGTTGGGGAGGAGTGAGGAGTTGGGGAAAGACAGTCCTAACCGTGGAGGGTTCTGGTAAATGATGGGGTGAGGAGGGGCTCTTTGGCTCCCACCAGTCCCCCTGTCTGGTCTA
+
ABAAAFFFBFFFGGGGGGGGGGHHGGGGEGHHGGGGDFHGHHGFGGHHHHHHHHGHHGHHHHGHHHHHHHHGGFEGHGHHGHHGGHHHGHHHGGGGGHHHGHHGGGGHGHHHHHFHHHHHHHHHGGDDGDFFHHGHGHHGFHHHGGGGGDFHHHHGHGHHFHGGGGGHHHHHHHHHHHHHGGEGGFGGGGGGGGFGGGGFGGGGGGFFFFFFFFFFFFFFFFFFFFFFFFFFFFFFFFFFFFFFFFFFFFF
@M05620:37:000000000-D9766:1:1101:18737:10976 1:N:0:77
GAGGCTGCTTTGGAAGAAACTCATAGATTACTGCAACAGTTCCCCCTGGACCTGGAAAAGTTTCTTGCCTGGCTTACAGAAGCTGAAACAACTGCCAATGTACTACATGATCCCAGTAGGAAACAAATCCTAGTAGAAGACCCGAAGGTACCAAAACAGATGACACAATAGCGGGTAAGAACGGACTTACCGCTTTAGCACTCTTGTGGCTCACCTAATACAATTATCAGCATCAGTACTAGTAACTACCA
+
CBCCCCFCFFFFGGGGGGBGGGHHHHHHHHHGHHHHGHHHHHHHHGGGHHHHHHHHHHHHHHHHHHHHHHHHHHHHHHHHHHHHHHHHHH1GHHHHHHHHH4G444B4DGH4F2FB33433B333/0DBBG4B3DHHF3BG2F@///??F33D2?/0/@2DGH>>2FFD211///->0>1>0...--000/<<@D:C0:GB0/:CCG0C..000.:00000;C9;FGFF0CF0000;00;00;00000990
@M05620:37:000000000-D9766:1:1101:3979:10983 1:N:0:77
GAGGCTCTTTGGCAGAAACCCATAGATTACTGCAACCGTTCCCCCTGGCCCTTGAACAGTTTCTTGCCTGGCTTACAGAAGCTGAAACAACCGCCCATGCTACCCGTAAGGAAAGGCTCCTAGAAGACTCCAATGGAGTAAAAGAGCTGATGAAACAATGGCAAGTAAGTCAGGCATTTCCGCTTTAGCACTCTTGTGGATCCCATTGAACAATTCTCAGCATTTGTACTTGTAACTGACAAGCCAGGGAC
+
AA@AAAFFFFDF11AAAFG1EABABD3D1BGG1FFE0A0AFBBGGGFE0FGF0BBF1DFDFGHHHGFGHHAFBBCGHG1B1BBF1BEDGFH/>EE>EFGGF2BFG??EG>1BGH0BG1GFFFGHGGHHFHHHH1BFGFGHHHHEEFFGBGHHHHG?GCF??GHHF<<FG1>>FHHH1FD>GC?C<<D0F0GG<D;;0;:0CG;/<CGCGFCCC;;C;;B0/;9BF;F0FF;B;;C0FGFFB09;CF;.CEF
@M05620:37:000000000-D9766:1:1101:24994:10984 1:N:0:77
AGTGCCAGCTCTCAATCGCACAGGGGACCCAGGGCCTGGCCCCTCCATCCAGAAAACCTATGACCTCACCCGCTACCTGGAGCACCCACTCCGCAGCTTGGCTGGGACCTATGTGAGTATCCAGCGTAGGAATCTGGGAGTTGGGGAGGAGTGAGGAGTTGGGGAAAGACAGTCCTAACCGTGGAGGGTTCTGGTAAATGATGGGGTGAGGAGGGGCTCTTTGGCTCCCACCAGTCCCCCTGTCTGGTCTA
+
>A>>>FFFBFFFGDFFFFGAECHCGAAEGFHH2EEEEFHHHHGGGGHHHGHHGHHGHFHHHGHHHFGGHFFEF>EEHHFG2BGHHH1??GHBAF?EEHBFEHEFGGGHGHHGHGHHHHHHHGHHHGGDGGHFHHHHHG0FEGHHGG.AF>CCGDGH0EGHHHGGCDEG:GFGHHHHHHHGGGGGDEDGFGGGGGCFFGGGGFFFGF9DEFFBFFFADFFBFFFFFFFFFFFFFFFFFFFFFFFFFFFFFFB
@M05620:37:000000000-D9766:1:1101:18725:10994 1:N:0:77
GAGGCTGCTTTGGAAGAAACTCATAGATTACTGCAACAGTTCCCCCTGGACCTGGAAAAGTTTCTTGCCTGGCTTACAGAAGCTGAAACAACTGCCAATGTACAGGATGCTACCCGTAAGGAAAGGCTCCTAGAAGACTCCAAGGGAGTAAAAGAGCTGATGAAACAATGGCAAGTAAGTCAGGCATTTCCGCTTTAGCACTCTTGTGGATCCAATTGAACAATTCTCAGCATTTGTACTTGTAACTGACA
+
BABBBBFBFFFFGGGGGGGGGGEGFGGHHHHHHHHGGHHHHHHHHGGGHHHHHHHHHHHGFHHHHHHHHHHHHHHHHHHHHHHHHHHHHHHHHHHHHHHHHHHGFFHHHHHHHHHGEFGHFHHGF0?FHGHHHHHHHGHGHHFHEAHGCGGHHHGEHGHHHHGHDHHHHGHGGGF?GGHGHGHGHHHHBGGGGGGGHHHHHHHHHHHHGGGHHHHEHHGF0CCGHHHHGHGGGGGGGGGGBGGFGGGFGGG
@M05620:37:000000000-D9766:1:1101:25007:10998 1:N:0:77
AGTGCCAGCTCTCAATCGCACAGGTGACCCAGGGCCTGGCCCCTCCATCCAGAAAACCTATGACCTCACCCGCTACCTGGAGCACCAACTCCGCAGCTTGGCTGGGACCTATGTGAGTATCCAGCGTAGGAATCTGGGAGTTGGGGAGGAGTGAGGAGTTGGGGAAAGACAGTCCTAACCGTGGAGGGGTCTGGTAAATGATGGGGTGAGGAGGGGCTCTTTGGCTCCCACCAGTCCCCCTGTCTGTTCTA
+
>A>AA@@F?FCFFEE3AA1AEEHHAFGGHBCH0A0F0AFFGEEAEFEEE0EE101BAEG1A1BBGHFBFAFEGGEEFHGF0>F/BBC/ECG1EE//>BFHGFB>/<BGGHHHHH2GHFGGHHHHGC??B<FDGFHEHHGGCHFHGGGGGFCHHF1FG<CGFCC@CCEFGHHH0CGFGHGHG.:ACGGG-CEGG/99B00FFFF09.;-:FFFFB@<@@EFFFF/;BFEEB-A-;FFFFFB@EFFF9//;:9
@M05620:37:000000000-D9766:1:1101:27396:11032 1:N:0:77
GAGGCTGCTTTGGAAGAAACTCATAGATTACTGCAACAGTTCCCCCTGGACCTGGAAAAGTTTCTTGCCTGGCTTACAGAAGCTGAAACAACTGCCAAGGCTCCCCGTAAGGAAAGAGTCCTAGAAGACACCACGGGAGTGAAAGAGCTGATGAAAAACAGGCCAGTAAGACAGACATTTCCGCTTTAGACCACTTGTGGATCCCATAGTCAAACACTCAGCACATGTACTTGTAACTGACACGCCCCGGA
+
11AAA?FAFFBFCGGGAFGGDGAE3FGHHHHHHH1BFBF1FHHHHGCGHGHCGEHGHHCFFFHH2GAGHHHHHHHHHHHBGHHEFHHGHFHE1FGHH1///10//E@/>>01>0B00>1BBD>FE11B00B?//?/B/</01@>10F0111<>21@1?</0<?///11111<000<<11><1>E.<E0<C0=/<<0<::.00:/:0</;000<00..;F/B/0./;;C0000;;0099;09;09-;---;-
@M05620:37:000000000-D9766:1:1101:24538:11052 1:N:0:77
GAGGCTGCTTTGGAAGAACCTCATAGATTACTGCAACAGTTCCCCCTGGACCTGGAAAAGTTTCTTGCCTGGCTTACAGAAGCTGAAACACCTGCCAATGCTACAAGTAAGGCCAGGCTCATAGCCGAATCCCAGGGAAACACCGCGCTGATGAACCAATGGCAAGTCAGTCAGGCATTTCCGATTACGCACTCTTGTGGATCCAATTGACCCATACTCAGCATTTGTACTTGTAACTGACAAGCCAGGGA
+
AAAABBFAFFFFGGGGCG4AFCGFHHGFHFHHFFGFHFHAGHFHHGG2FFHFHFHFHHHHGHHHHFAGHHGHHGGHHHHGHHHHHHHHHH1BGHHHGHBEH44B3FGDGFFF3?1?F?BC34B433////?B3BGF/?0/0B0?C//>B@A1?FG1G0??1??FHGH<FGFGGE0<GFHHHHFD?D.<<C.::GFHHFHGH0</<CGFFF00/9;/90CBFF09;0C;BFB0;F0;FBB0;0;CE;B..:;
@M05620:37:000000000-D9766:1:1101:14592:11055 1:N:0:77
GAGGCTGCTTTGGAAGACCCTCCTACAGAACTGCACTCATTTGAAGTTAACCCGGATGCCGTTTTTTGCTTGCTTAAAGAAGATGAAATAACTGCCAATGTCCTACAGGATGCTACCCGTAAGGAAAGGCTCCTAGAAGACTCCAAGGGAGTAAAAGAGCTGATGAAACAATGGCAAGTAAGTCAGGCATTTTCGCTTTAGCACTCTTGTGGATCCAATTGAACAATTCTCAGCATTTGTACGTGTCACTG
+
>3AA>>C3B@B4F45AABBABAEB4AAB5AADBB33ABA55DBAABD555DB2AAABA23AA1BB1AE3D5B?555B55B?33B@43B4@3BB4FBF3FFG4FGDFB?FFF303BFHFGGGFG3?3300?10FFB11F1F01<@111A/</CFDF11/0<<?BDFB11DG.>D10>1.=F1G<0==/<GC0=0D-=.;.0000;0/0::0;.:0;/990;00000/0090;B0/;CFG;000.;CB/0;90
@M05620:37:000000000-D9766:1:1101:13895:11056 1:N:0:77
AGTGCCAGCTCTCAATCGCACAGGGGACCCAGGGCCTGGCCCCTCCATCCAGAAAACCTATGACCTCACCCGCTACCTGGAGCACCAACTCCGCAGCTTGGCTGGGACCTATGTGAGTATCCAGCGTAGGAATCTGGGAGTTGGGGAGGAGTGAGGAGTTGGGGAAAGACAGTCCTAACCGTGGAGGGTTCTGGTAAATGATGGGGTGAGGAGGGGCTCTTTGGCTCCCACCAGTCCCCCTGTCTGGTCTA
+
BBBBBFFFBFFFGGGGGGGCGEHHGGGGGGEHGGGGFGHHHHGGGGHHHHHHHHHHHGHHHFHHHHHFHHHGGGEGHHHHHHHGHHHHGHHHGGGGGHHHGHHGGGHHGHHHHHHHHHHHHGHHHGGGGGHHHHHHHHHGGHHHGGGGGGGHHHHHHGHHHGGGGGEFHHHHHHHHHGHHGGGGGGGGEFGGGGGFGGGGGGGFFGFBFFFFFFBBBBFFFFFFFFFFFFFFFFFFFFFFBFFFFFFFFFF
@M05620:37:000000000-D9766:1:1101:6026:11067 1:N:0:77
AGTGCCAGCTCTCAATCGCACAGGGGACCCAGGGCCTGGCCCCTCCATCCAGAAAACCTATGACCTCACCCGCTACCTGGAGCACCAACTCCGCAGCTTGGCTGGGACCTATGTGAGTATCCAGCGCAGGAATCTGGGAGTTGGGGAGGAGTGAGGAGTTGGGGAAAGACAGTCCTAACCGTGGAGGGTTCTGGCAAATGATGGGGTGAGGAGGGGCTCTTTGGCTCCCACCAGTCCCCCTGTCTGGTCTA
+
AAAABFDCAF4FG4GGGEFFFEBFAAEEEGHHG2EEFFHHHHEFEGBFGHHHF3FFGFHBG3FGHHHFHHHEEE?FHHGBEFF?FG1GFHDGEEEEGGHHGH3/?EFGEHHHHHDGF3?3BGFDFC/<CCFFGFHHGGEF??GE-@CC-AEHFHHHG.<<<C-;:AAGFHFFCCCFFGFGG;ECGEG-=:FGGG0:FFFFG/FF.9DBEFFF?DC;--9B/B/;F/;.A.;DFFB/9B.9B.BFF/B99FB
@M05620:37:000000000-D9766:1:1101:11473:11071 1:N:0:77
GAGGCTGCTTTGGAAGAAACTCATAGATTACTGCAACAGTTCCCCCTGGACCTGGACAAGTTTCTTGCCTGGCTTACAGAAGCTGAAACAACTGCCAATGAGATCCTACAGGATGCTACCCGTAAGGAAAGGCTCCTAGAAGACTCCAAGGGAGTAAAAGAGCTGATGAAACAATGGCAAGTAAGTCAGGAATTTCCGCTTTAGCACTCTTGTGGATCCAATTGAACAATTCTCATCATTTGTACTTGTAA
+
A3AB3AFA4BB4G4BBBGBBGGGHHGHGHHFBDB4FFFAGHDDBFEAF2FAFGGFF231BDGHFGHGBB53BBBGBBABGHHFEGB3EBBBFGHHHGHHHFG3BFGGFHB3B?BBB3FHFC?/>/B3???00/B?/B?BEFFFB11B?BB/????<@FF1<@@@@D1DD1?10/1??F0C<1<1=11>>C10><<>GA?AA.D<00<CGGHC;;:::<:::;0:0;00:C000;90=0;09C0;FFFF0;0
@M05620:37:000000000-D9766:1:1101:14247:11097 1:N:0:77
GAGGCTGCTTTGGAAGAGCACACGTCTGAACTCCAGTCACCTGAAGCTATCTCGTATGCCGTCTTCTGCTTGCAAAAAAAAACTTCACCCACTTCCTCCAGGATGCTACCCGTCCGGAACTGCTCCTAGCAGCCTCCCAGTGCGTCACCGCGCTGCTGCACCCCTGGCACGTCCTTCAGGCCTTTCCGCTTTCGCACTCTTGTGGATCCCCTTGCCCCATTCTCCGCCTTTTTCCTTGTCCCTGACCCGCC
+
AABBBBFBFFFFGFGGCAF4BAGEAF4B55FH5BG35B35BABBFA3B55BAABBEFFHAEEE1F5DAGHDFB35FGH0>E/134B@3B1F113BBG3BFG3?EC0B4FBG/EFECGFC/C1@FGHH1GGFFGGHHHG0FGCGCFDFGHGGCGGGDGFD/<G.AE;.:/;CHGG.CFB9;BFGFGGGGGGGGGGGGGGFGG0BFDBBFF.ABFFFFFF.BFFFF/AA.AFF/9/9;;;//BFFF.B/.-;B
@M05620:37:000000000-D9766:1:1101:19668:11114 1:N:0:77
AGTGCAGCTCTCAATCGCACAGGGGACCCAGGGCCTGGCCCCTCCATCCAGAAAACCTCTGACCTCACCCGCTACCTGGAGCACCCACTCCGCAGCTTGGCTGGGACCTATGTGAGTATCCAGCGTAGGAATCTGGGAGTTGGGGCGGAGTGTGGAGTTGGGGCAAGCCAGTCCTAACCGTGGAGGGTTCTGGTAAATGATGGGGTGAGGAGGGGCTCTTTGGCTCCCACCAGTCCCCCTGTCTGGTCTAT
+
>A>AAFDFFFFFFFFFGFFGEGHGG2EEE22AEFGFDFC22E2EE2DFA3BBAF2FEB3FGBFGDFCGH1EE0EEG3BE2BFGHF11>1GHEFEEGFHGEGEFE/0B?G2FFG3FD?GDH3?FBBC/@DDGFHBGFH0/?F1?AF?@C-:.;00.:C9BF/?-.-;..9BFF0:F09C.BD.-.;.-;99/BBFFFFFFFFF/E?.9.A?F.D--BFEBF9/BB/FE.BF9AA/;9FFD-;;FBFFFFFFF
@M05620:37:000000000-D9766:1:1101:5146:11117 1:N:0:77
AGTGCCAGCTCTCAATCGCACAGGGGACCCAGGGCCTGGCCCCTCCATCCAGAAAAACTATGACCTCACCCGCTACCTGGAGCACCAACTCCGCAGCTTGGCTGGGACCTATGTGAGTATCCAGCGTAGGAATCTGGGAGTTGGGGAGGAGTGAGGAGTTGGGGAAAGACAGTCCTAACCGTGGAGGGTTCTGGTAAATGATGGGGTGAGGAGGGGCTCTTTGGCTCCCACCAGTCCCCCTGTCTGGTCTA
+
>>>3ADDFAFCFGGGGGFGGEGGHFEGEEG22AAEEFAFFGHG1EGBGEHCGHEFH1BAAGGGGGHH3F11EE>/FH3GFFBG?FGE?EEGHGE/E@H33/3B?/E0FEGC32FD?33?BFFG22<??<E2@@2?F10?F/?1<CC.>-<.0<D<C0<<<=/@-..::C://CC00;0CC-C.A.C.-9;990C0;9909CF0FC.9-;../9.-;D9.;F///;B/..;.D.F9B//;;-:///;B;;/;
@M05620:37:000000000-D9766:1:1101:11342:11118 1:N:0:77
AGTGCCAGCTCTCAATCGCACAGGGGACCCCGGGCCTGGCCCCTCCATCCAGAAAACCTATGACCTCACCCGCTACCTGGCGCACCAACTCCGCAGCTTGGCTGGGACCTATGTGAGTATCCAGCGTAGGAATCTGGGAGTTGGGGAGGAGTGAGGAGTTGGGGAAAGACAGTCCTAACCGTGGAGGGTTCTGGTAAATGATGGGGTGAGGAGGGGCTCTTTGGCTCCCACCAGTCCCCCTGTCTGGTCTA
+
BBABBFFFBFFFGGGGGGGGGGHHG?2A2B2AAEEFGEHHHHF1EE2FEG3GAAABBE?3FGGHHHHGHCHGE>EEG3GH1>?EGG0/?FGHGGEEFBDGFGHGGGGHGHHHHFFGHHHHHHBFHGGGGFHHGHHHHHCFGHHHGGADGCEHHHHHGGGHHHGGGGGG/FFFGGGGFFGGGGGGBFGGGFFFFFFFFFFFFFFFFFFFFFFFFFFFFFFFFFFFFFFFFFFFFFFFFFFFFFFFFFFFFFF
@M05620:37:000000000-D9766:1:1101:19709:11142 1:N:0:77
GAGGCTGCTTTGGAAGAAACTCATAGATTACTGCAACAGTTCCCCCTGGACCTGGAAAAGTTTCTTGCCTGGCTTACAGAAGCTGAAACAACTGCCAATGAGATCCTACAGGATGCTACCTGTAAGGAAAGGCTCCTAGAAGACTCCAAGCGAGTAAAAGAGCTGATGAAACAATGGCAAGTAAGCCAGGCATTTCCGCTTTAGCACTCTTGTGGATCCAATTGAACAATTCTCAGCATCTGTACTTGTAA
+
>AA>A4C>FFDFCBBA4BBBFEEADGBGFAGCGGH4FCGHGH5FGE?AGBHGFFGAGHHHFFGGGFFGHHHF1FGHHHHFHCHFGHHEHF??FCF33B33BG3GGHHDFF3BG3FGHHHH3BF4?43B?GFC?BGGHH4G3FE3FGHHHH/<BC/@12FGFCG1@G11@<1FCCF<1C01/11>11<0<.>>11FGD.<<DEHHDDHHHH0:CC.CFBGHGHF:00;CG0;0CBB;/0C0;C;BF0;F0B0
@M05620:37:000000000-D9766:1:1101:6208:11144 1:N:0:77
GAGGCTGCTTTGGAAGAAACTCATAGATTACTGCAACAGTTCCCCCTGGACCTGGAAAAGTTTCTTGCCTGGCTTACAGAAGCTGAAACAACTGCCAATGAGATCCTACAGGATGCTACCCGTAAGGAAAGGCTCCTAGAAGACTCCAAGGGAGTAAAAGAGCTGATGAAACAATGGCAAGTAAGTCAGGCATTTCCGCTTTAGCACTCTTGTGGATCCAATTGAACAATTCTCAGCATTTGTACTTGTAA
+
A3AAAAFBFFFFGAFGAGGGGGHHHC5DGBGHDGADFFGHHHHHHGGGGFGHHHH2FGFGBGHHHBFHHHHAFBFGHHGH3FGHHH33BGHFGGGGFHHHHHFHHHGHHHHHHHHHHHHHHGGCEHHH33BGGHHGHGDFGHFHHHHHFHGGAEEFBGHHEHHHHBGH<<FGFCGHHH0FGHF1GHHGHHHEHHHHHGGGGGHHHGHHHHHHGHGHHGHHFHHHHHHHHGGGGGGGGGGGGGGGGGGGGGG
@M05620:37:000000000-D9766:1:1101:6735:11149 1:N:0:77
GAGGCTGCTTTGGAAGAAACTCATAGATTACTGCAACAGTTCCCCCTGGACCTGGAAAAGTTTCTTGCCTGGCTTACAGAAGCTGAAACAACTGCCAATGTACAGGATGCTACCCGTAAGGAAAGGCTCCTAGAAGACTCCAAGGGAGTAAAAGAGCTGATGAAACAATGGCAAGTAAGTCAGGCATTTCCGCTTTAGCACTCTTGTGGATCCAATTGAACAATTCTCAGCATTTGTACTTGTAACTGACA
+
>1>AAAFAFFFFGCGGGGGGGGHHHGEGHHGHFG1FF0FGHHHHHGGGGGGHHHHBFDAFFHHHHHHHHHHFHFGGHHHHBGGHHGDGFHHHHHHHHHHHHHHHHHHHHHHFHHHGGGGHG1F0GHHHHGHHHEFHHHHHHHCHGGCEG0B22FCHHHHHHHHFHHH<GHHHHFFGHHHGHFHHHCHHHHHGGGGGHHHHHHHHHHHHGFHHHHEHHHHHHHHHHHHHHHHGGGGGGGGGGGGGGGGGGGG
@M05620:37:000000000-D9766:1:1101:19116:11171 1:N:0:77
GAGGCTGCTTTGGAAGAAACTCATAGATTACTGCAACAGTTCCCCCTGGACCTGGAAAAGTTTCTTGCCTGGCTTACAGAAGCTGAAACAACTGCCAATGTACAGGATGCTACCCGTAAGGAAAGGCTCCTAGAAGACTCCAAGGGAGTAAAAGAGCTGATGAAACAATGGCAAGTAAGTCAGGCATTTCCGCTTTAGCACTCTTGTGGATCCAATTGAACAATTCTCAGCATTTGTACTTGTAACTGACA
+
A3AABAFAFFFFGGGGGGGGGGHHHGHHHHHHHHDFFGGGHHHHHGEFHFHHHHHHHH2FBGHHHHHHHHHHHHHHHHHHHHHHHHHHHHHHHFHHCGGFGGHFHGFFHHHGHHHGGGGGHHH3FGEHHGHHHF3B3FFHGH2FFDGGFFFG2@FFFHFHHHHD>FF/GFGGHGGGHHHHHHFHEAFHHHBEFGGGHGHFGHHHHGHHDHGHHHGFGCHHFC/GHFHGCGBFGFGGGGGFGGGGGGGGGGG
@M05620:37:000000000-D9766:1:1101:21187:11175 1:N:0:77
GAGGCTGCTTTGGAAGAAACTCATAGATTACTGCCACAGGTCCCCCTGTCCATGTAACCGTTTCTTACCTGGCTTACAGAAGCTGGAACCACTTCCCCTGAGATCCTACAGGCTGCTCCCCGTCCGGAAAGGCTCCTCGCCGCCTCCCCGGGCGTCACAGCGCTGATGCAACCCTGGCACGTCCGTCCGGCATTTCCGCTTTAGCCCTCTTGTGGCTCCAATTGAACAATTCTCAGCATTTGTACTTGTAA
+
A1>AAAFAFFFFGGGGC1FGGFFFG3DDD11FHGHCGFB011B00BAB1AB22B2DBFGEB/012D21BD10FHGCGHHDBGGG100B@?BFF1BDFGHG00@F1@B2BGHG/F>FF1B>EE///<<?//<0?GHCF<E/B/BCFGE//<><-<<<<.0<.=@EGGFF0;C0.../..90A9..-999A@-9-B/F99B999B/;//B-FFF/9-;AF?9/BBBF//9-FBB/FFFEF/;9/;B9FFFB/B
@M05620:37:000000000-D9766:1:1101:8131:11198 1:N:0:77
GAGGCTGCTTTGGAAGAGCACACGTCTGAACTCCAGTCACCTGCCGCTATCTCGTATGCCGTCTTCTGCTGGCAAAAAAAAACTACCCCAACTCCTACAGATGCTTCCCGTCCGGCCAGGCTCCTAGCCGCCTCCCCGTGCGTCACCCGGCTGCTGCCCCCCTGGCCCTTCCTTCAGGCCTTTCCGCTTTCGCCCTCTTTTGGATCCCATTTCCCCCTTCCCAGCCTTTGTCCTTGGAACTGACACGGCCG
+
BABBBBFBFFFFGGGGGBFGEFHGBA4B5GHHBBFBAB35B3A22A2A22B5ABBF3AF3EEE1B5A5DG3FE23BFG/>//?33BF0?///3B3333B343B?B4?BF?F?A/@/<<///@<FF<110/<>.>FFD-<C.-<<.<D.-;A--.<0:..C?-A.;FFG.//;09090:/.;BFFF.;DAA:.9.A-9.9///@/BBF./9F//9FBDFF./;/;A../;;F//9BF/9/9///9;99---9
@M05620:37:000000000-D9766:1:1101:26073:11223 1:N:0:77
GAGGCTGCTTTGGAAGAAACTCATAGATTACTGCAACAGTTCCCCCTGGACCTGGAAAAGTTTCTTGCCTGGCTTACAGAAGCTGAAACAACTGCCAATGCGCTCCTACAGGCTACTACCCTTACAACACGGCTACTCGCCGAAACCCAGGACGAAAAAGCCATGATGAAACCATGGCCAGTCCGTCAAGCCTTTCCGCTTTACCACTCTTGTAAATCCAATTGAACCATTCTCAGCATTAGTACTTATAA
+
>3A3>AFACDBDG45BAGBGGGHHHGDFGABFGHDBCG2DGGGHHGEFECFGBFCBBACBBFGHGFFBBGHHHHHEFH3FFAGBGFFBFF1BFGFGBBB33E1/EGGBFG3FF13FG4FGH33B3333???<>/?FG1////>//><?/?///>-<.><.00/=<DG0000<.GHHGH/:.;0<CGH..:<.;BBBFCFDD.;090CBFF0;0009;0:B0;0;;0C.9;;9999BBBF//9;BFF//;//
@M05620:37:000000000-D9766:1:1101:26051:11242 1:N:0:77
GAGGCTGCTTTGGAAGAAACTCATAGATTACTGCAACAGTTCCCCCTGGACCTGGAAAAGTTTCTTGCCTGGCTTACAGAAGCTGAAACACCTGCCAATGAGCTCCTACATGATGCTACCCGTAAGGAAATGCTCCTAGAAGACTCCAACGGAGTAAAAGAGCTGATGAAACAATGGCAAGGAAGTCAGGCATTTCCGATTTAGCACTCTTGTGGAGCCAATTGAACAATTCGCATCATGTGTACTTGTAA
+
>1AA1>C1B1B1F11BAF1BGFHHHCGDFDBAF11B1FBDG22BB0AB/ABBFFAB1100BDFDDHFABBBA0BF1B1BDGF1BB11BBB0BFGGCEHGGE11BBFB@FBBB@B2BBB100??>>>1BBG111B111BB<GGFBBBB<<1/>/??0>>21?@@@<<1?<DF?</1?CCCF..00<1<=><0.><0=D<..=<=0<D0C/0::0:::.;:::;0:::;0/;09.;9.9;;0;0CFG000;0;
@M05620:37:000000000-D9766:1:1101:2778:11243 1:N:0:77
AGTGCCAGCTCTCAATCGCACAGGGGACCCAGGGCCTGGCCCCTCCATCCAGAAAACCTATGACCTCACCCGCTACCTGGAGCACCAACTCCGCAGCTTGGCTGGGACCTATGTGAGTATCCAGCGTAGGAATCTGGGAGTTGGGGAGGAGTGAGGAGTTGGGGAAAGACAGTCCTAACCGTGGAGGGTTCTGGTAAATGATGGGGTGAGGAGGGGCTCTTTGGCTCCCACCAGTCCCCCTGTCTGGTCTA
+
BBBBBFFCAFFFGGGGGGGAEEGHFGGEEGHHGAEGFGHHHHGHGGHHHHHHHHHHHGHHHHHHHHHHHHHGGFGGHHHHHHHHHHHHGHGHFGGGGHHHGHCFFGHHGHHHHHFFHFHFHHHHGG<DFAGFHHHHHHHGFHHH/AFGCDGHHHHHH?GHFG<CGGHHHHHHHHHHHHHHGGGAGGG?CFGGGGFFGGFFGGGGGGFFFFFFFFFFF=EFFF/BFFFEEFFFFFFFFFFFFFFFFFFFFF9
@M05620:37:000000000-D9766:1:1101:4912:11254 1:N:0:77
AGTGCCAGCTCTCAATCGCACAGGGGACCCAGGGCCTGGCCCCTCCATCCAGAAAACCTATGACCTCACCCGCTACCTGGAGCACCAACTCCGCAGCTTGGCTGGGACCTATGTGAGTATCCAGCGTAGGAATCTGGGAGTTGGGGAGGAGTGAGGAGTTGGGGAAAGACAGTCCTAACCGTGGAGGGTTCTGGTAAATGATGGGGTGAGGAGGGGCTCTTTGGCTCCCACCAGTCCCCCTGTCTGGTCTA
+
3>>AAFFFBFFFGDGGGAFGAABBAAEEGGHHGGGGG2GFFGGHGGEHHHGGGBCHGFGFH3AGGG3GHGHGGGCEHHHBFFG1BFEGGFHHGEEEFFGHG3G?EFGHGBFGHHFFF3BFDHGFGG?CDGFHHHGHFHHFEGDG@-F@AADHHFGGHACCG/ADE?AFHHHHCGHGHHHHG;ADDAAD;AFGGG0;CFGGFFFFE.AB.FFFFFFFF-AFFFFFFBFFE.A?FA9B9BEA=AFFFBFFB/9
@M05620:37:000000000-D9766:1:1101:15484:11276 1:N:0:77
AGTGCCAGCTCTCAATCGCACAGGGGACCCAGGGCCTGGCCCCTCCATCCAGAAAACCTATGACCTCACCCGCTACCTGGAGCACCAACTCCGCAGCTTGGCTGGGACCTATGTGAGTATCTAGCGTAGGAATCTGGGAGTTGGGGAGGAGTGAGGAGTTGGGGAAAGACAGTCCTAACCGTGGAGGGTTCTGGTAAATGATGGGGTGAGGAGGGGCTCTTTGGCTCCCACCAGTCCCCCTGTCTGGTCTA
+
BCABBFFFBFFFGGGGGGGGGGHHGGGGGGGHGGGGGGHHHHGHGGHGHHHHHHHHHGHGHHHHHHHHHHHGGEEGHHHHHGGHHHHHGHHHGGGGGHHHGHHGGGHHGHHHHHHHHHHHHHHHHGGGGGHGHHHHHHHGGHHHGGGGGGGHHHHHHGHHHHGGGGHHHHHHHHHHHHHHGGGGGGGGGGGGGGGGGGGGGGGGGGFFFFFFFFFFFFFFFFFFFFFFFFFFFFFFFFFFFFFFFFFFFFF
@M05620:37:000000000-D9766:1:1101:20417:11277 1:N:0:77
AGTGCCAGCTCTCAATCGCACAGGGGACCCAGGGCCTGGCCCCTCCATCCAGAAAACCTATGACCTCACCCGCTACCTGGAGCACCAACTCCGCAGCTTGGCTGGGACCTATGTGAGTATCCAGCGTAGGAATCTGGGAGTTGGGGAGGAGTGAGGAGTTGGGGAAAGACAGTCCTAACCGTGGAGGGTTCTGGTAAATGATGGGGTGAGGAGGGGCTCTTTGGCTCCCACCAGTCCCCCTGTCTGGTCTA
+
BBABBFFFCFFFGGGGGGGGGGHHGGGGGGHHGGGGGGHHHHGHGGHGHHHHHHHGHGHGHHHHHHHHHHHGGEGGHGHHHHHHHHHHGHHHGGGGGHHHGHHGGGHHGHHHHHHHHHHHHHHHHGGGGGHHHHHHHHHGGHHHGGFGGGGHHEHHHGHHHHGGGGHHHHHHHHHHHHHHGGGGGGGGEGGGGGGGGGGGGGGGGGFFFFFFFFFFFFFFFFFFFFFFFFFFFFFFFFFFFFFFFFFFFFF
@M05620:37:000000000-D9766:1:1101:2725:11288 1:N:0:77
AGTGCCAGCTCTCAATCGCACAGGGGACCCAGGGCCTGGCCCCTCCATCCAGAAAACCTATGACCTCACCCGCTACCTGGAGCACCCCCTCCGCAGCTTGGCTGGGACCTATGTGAGTATCCAGCGTAGGAATCTGGGAGTTGGGGAGGAGTGAGGAGTTGGGGAAAGACAGTCCTAACCGTGGAGGGTTCTGGTAAATGATGGGGTGAGGAGGGGCTCTTTGGCTCCCACCAGTCCCCCTGTCTGGTCTA
+
>A>>AFFFBFFFG4GGDFF2A?FDFA2AE2BGABEABFHHHHGHGGHHHFFHHHHCGGHHHHHHHDFHHHHEG/>EHHGH2BFGHH1/>EE/?E?EEGFHGHHGGGHHGHHHHHHHHHHHHHGHHGGDCGGGHHHHHH0FGHHHGG.AF.CGH0DHFGHHHHGGGDFHBGFFHHGGGGGGGGGGDGGGFGFGGGGGGFFGGGFFEFFFFFFFFFFAFCFFFFFFFFFFFFFFFFFFFFFFFFFFF/BFFF9
@M05620:37:000000000-D9766:1:1101:25640:11294 1:N:0:77
GAGGCTGCTTTGGAAGAAACTCATAGATTACTGCAACAGTTCCCCCTGGACCTGGAAAAGTTTCTTGCCTGGCTTACAGAAGCTGAAACACCTGCCAATGTACAGGATGCTCCCCGTAAGGCAAGGCTCCTAGCAGCCTCCCCGGGCGTCCCAGCGCTGATGCAACACTGGCCAGTAAGTCCGGCCTTTCCGCTTTAGCCCTCTTGTGGCTCCCATTGAACCATTCTCAGCCTTTGTACTTGTAACTGCCA
+
>1A>AAF?FFFFGBGGFF1FGGHHG3FHGFGHGFFFGHGFGHHHHGGAFFHHFHF0BABGFHHFHFGHHHG/GGH1FGFFAGGHH11@BE0BFHHGHHHHH2B22BBFGFGH1F?>EEGHB0F0/??<BF<FF111B/BGHF//>>/<C///1?0-AFGCFG10=C<.<GHH./<<G0;G;C.;;@.CGHHGGFGGGGG/BFEFGGFGG.AFG?F0CFFGFAFFFFFFFFF/BFFF9BFFFFFFF;;F/;F
@M05620:37:000000000-D9766:1:1101:22348:11297 1:N:0:77
GAGGCTGCTTTGGAAGAAACTCATAGATTACTGCCACAGTTCCCCCTGGACCTGGAAACGTTTCTTGCCTGGCTTACAGAAGCTGAAACAACTGCCAATGAGATCCTACAGGATGCTCCCCGTCAGGACTGGCTCCTCGCCGACTCCCCGGGCGAAAAAGGGCTGGTGAAACAGTGACACGTCCGTCAGGCATCTCCGCTTTCGCACTCTTGTGGCTCCAATTGAACAATTCTCAGCATTCGTACTTGTAA
+
AAABBBFBFFFFGGGGGGGGDGGHH5DFGH4FGG4BFGF35BF32BAF22B2BF22B33BB2FFDGGAFHBEGHHHHHF5FGGFC3BFG3?FF3FG33BF33B43B@43BGGC331333?E/////FG/3/??03?10?/////</@?<A//------<..<C...=/000://;00000:...-;A9.//.C/;00..;.;0.9.-;9/9//9..:BEF//9B///9;9F///9/BBFB//;.A99FF/;
@M05620:37:000000000-D9766:1:1101:4026:11299 1:N:0:77
AGTTCCAGCTCTCCATCGCACAGGGGCCCCAGGGCCTGGCCCCTCCATCCAGAAAACCTATGACCTCACCCGCTACCTGGCGCACCCCCTCCGCAGCTTGGCTGGGACCTATGTGAGTATCCAGCGTAGGAATCTGGGCGTTGGGGCGGCGTGCGGCGTTGGGGACAGCCCGTCCTAACCGTGGAGGGTTCTGGTAAATGATGGGGTGAGGAGGGGCTCTTTGGCTCCCACCAGTCCCCCTGTCTGGTCTA
+
>A>3>BFFFFFFGGGGBAA2E2GCF22AAABA2BABAFGHHHGHGGHGHAGHHHH2BEHGBDGHH5BFHHH>E>>>GHBF1>E@EGE>>EE/<E?E>FBBDGHGGGHHGHFGHHH2@GHHHH2GHGG/>C11?GHHFG.ADGGHGG?DG9BGGDGF-@DFFFFF.-.;.;.@FFFF/;FFFFFF.ADFFFFFFFFFFFFFFFFFFFFFFFFBDFFFFFFFFFFFFFFFFFFF9FFFFFFFFFFFFFFFFF/
@M05620:37:000000000-D9766:1:1101:14049:11303 1:N:0:77
AGTGCCAGCTCTCAATCGCACAGGGGACCCAGGGCCTGGCCCCTCCATCCAGAAAACCTATGACCTCACCCGCTACCTGGAGCACCAACTCCGCAGCTTGGCTGGGACCTATGTGAGTATCCAGCGTAGGAATCTGGGAGTTGGGGAGGAGTGAGGAGTTGGGGAAAGACAGTCCTAACCGTGGAGGGTTCTGGTAAATGATGGGGTGAGGAGGGGCTCTTTGGCTCCCACCAGTCCCCCTGTCTGGTCTA
+
AAAAAFFF?FFFGFGGFFFEAE4FFEEEEEGGC2AEDF22GHGCEGCFDFGHE33FHGEHHHHHHFHGEFEEG@EEHFGHEBGGHHHHGGHHGE>EE3EBAGHGDAGHGHHHFF?DBFHHHDGGCDGGGGHHHHFHFGGE?GHHCGGGGGGHCGFAGDG/DG?GGGHHHFHHG0GFFHHF@GABAEF?G?FGGGGGBFGGGFGGGGF-AAFFFF??B?FBFF/FF/:EEFFFEFBFFFFD;.BFFFF9/9/
@M05620:37:000000000-D9766:1:1101:22346:11317 1:N:0:77
GAGGCTGCTTTGGAAGAAACTCATAGATTACTGCAACAGTTCCCCCTGGACCTGGAAAAGTTTCTTGCCTGGCTTACAGAAGCTGAAACAACTGCCAATGAGCTCCTACATGATACTCTACGTAAAGAAATGCTCCCAGAAGAATACAAGAGAGAAAAAGAGCAGATGAAACAACGGCAAGTAAGTCAGGAATTTCCGATTAAGCATTCTTGAAGATCAAATACAATAATTCTCATCTTTCATACTAGTAC
+
>3AA3>CA4BB4F4BBGGBFGGHHHGGHHHGBFF4BCG2DG5BBBAAECGABFGGH332BBDG5DEGBBA3AFFG33BBFHHABGBBGBFAGHHHHHHHG33@3BGB33B4@BB4B43444?BB?/4BBG433B3B/BBFFFEB3?32B220B</?2FC//2@2@@22@>F10//</<-<.=1=1=1>=<10000==...<<00<00;000<000;0<0:0;0:0;009;000;;0;000009;;000000
@M05620:37:000000000-D9766:1:1101:3580:11323 1:N:0:77
GAGGCTGCTTTGGAAGAAACTCATAGATTACTGCAACAGTTCCCCCTGGACCTGGAAAAGTTTCTTGCCTGGCTTACAGAAGCTGAAACAACTGCCAATGTACAGGATTCTACCCGTAAGGAAAGGCCCCTAGAAGACTCTAAGGGAGTAAAAGAGCTTATGAAACAAGGGCAAGTAACTCAGGCATTTCCGCTTTAGCACTCTTGTGGATACAATTCAACAATTCTCAGCATTTTTACTTGTAACTCACA
+
AAABABFBFFFDGFBFFGGGGGHHHFGGGHGHFGFFFHFHHFGGHDEFCFGHHGGG3BEGGGHHHHGFEG3BFGHFHABFGHGHHFFHHHHGHHHHF3GHG4BF43BFFB4FB3B1?//BBGGBFCF/?EGF?DHGFHH3B3BG?FFA/BGFHHG2F22@G2GDF<</0//?/FFF<D11>1>0FFH<G1F..<<<00=0GHHHHHGBDHG0CCC0:0;C0:CGHGG:G0;CFFF09.00;9B00;B0;90
@M05620:37:000000000-D9766:1:1101:17666:11328 1:N:0:77
GAGGCTGCTTTGGAAGAAACTCATAGATTACTGCAACAGTTCCCCCTGGACCTGGAAAAGTTTCTTGCCTGGCTTACAGAAGCTGAAACAACTGCCAATGAGATCCTACAGGATGCTACCCGTAAGGAAAGGCTCCTAGAAGACTCCAAGGGAGTAAAAGAGCTGATGAAACAATGGCAAGTAAGTCAGGCATTTCCGCTTTAGCACTCTTGTGGATCCAATTGAACAATTCTCAGCATTTGTACTTGTAA
+
A>AAAAFAFFFFGGGGAFGGFG4GBGHHHFHHHH44F2GGHHGHHGGGHCGHHHHHHHEFBGHHHHHGHHHHHHHBGHHFFFHHHGHGHEGHHFGH3BGHHHHHGHHFHHHHFGFHHHHHHGG?/EGHFBHHHHHGH3F?3F1FGFH11FGGGFD0F2FG/@GHHHHHHEHH0FDHHHHFGH1FHHHB<GHFHHHHHGGGGGHHGFFHGHHHHHGCCGHHFHHHHFHHHGFGGGFGGGGGGGGGGGGGGGG
@M05620:37:000000000-D9766:1:1101:3565:11333 1:N:0:77
GAGGCTGCTTTGGCAGAAACTCATAGATTACTGCCACAGTTCCCCCTGGACCTGGAACAGTTTCTTGCCTGGCTTACAGAAGCTGCCACAACTGCCAATGCACGGGATTCTCCCCGTAAGGCAGGGCTTCTAGGCGTCTCCAAGGGAGTCCACGCGCTGATGACACAGTGGCATGTAAGTCAGGCTTTTCCGCTTTCGCTCTCTTGTGGCTCCAATTGAACTTTTCTCAGCTTTTGCACTTGTAAGTGCCA
+
>1>A>1BAFFB@FAFEAEFBB1EDGD1FHBFGDF01FFFBDFGHHGAF/0BBAB00B10BBADD2ABFGHG/BAA1BFBF1BB1@10BB0/BBBFFCGHH1F1/>///B@BBG0>>/>/>1BB///?</B<>210//>/FD11@?C//??<11?//->-.<<FD0<<.<=CC/0.<000;000:/.;;C0;.:CEA0.;.=E00;F0:...9C//0090=F00;;CB/////;/B//;/9B9:///;;/:9
@M05620:37:000000000-D9766:1:1101:3941:11354 1:N:0:77
GAGGCTGCTTTGGAAGAAACTCATAGATTACTGCAACAGTTCCGCCTGGACCTGGAAAAGTTTCTTGCCTGGCTTACAGAAGCTGAAACAACTGCCAATGAGCTCCTACAGGATGCTACCCGTAAGGAAAGGCTCCTAGAAGACTCCAAGGGAGTAAAAGAGCTGATGAAACAATGGCAAGTAAGTCAGGCATTTCCGCTTTAGCACTCTTGTGGATCCAATTGAACAATTCTCAGCATTTGTACTTGTAA
+
B@BBBBFBFFFFGGFGGGGGFBGHHD5A6D4ADG4GFGHFF5G22A2FCEG2E2AB3B2BB5AAFD55BB3A1B1FE5ABC3FGF33@BFGH3FHHGCGHF33FHHHHHHBBGHFHG4GHHGE/?GFG?BFCFGHGHGGGHHHHHHHHFGGD/EGHFFG2FHHHHFHHFDGHHHHHGH01FHFFHHHEHGHHHHHHHGGGGGBDH0<CGGHHGGFHHHHHHHHHHHHHGGGGGGG0F9FGGGGGGGGFGGB
@M05620:37:000000000-D9766:1:1101:16353:11368 1:N:0:77
GAGGCTGCTTTGGAAGAAACTGACAGGCCAGGGCCAAAATATCGGATGGGCCCGCGTCTGAACTCCGGTCACCTTAAGCTATCTCATATGCCGGCTTATGCTTGTAAAAAACCCTACCCGTAAGGAAATCCTCCTAGAAGACTCCAAGGTAGTAAAAAAGCTGATGAAAAAATGGCAATTAATCCAGGCATCTACGCTCTAACCCTCTTGAGCATCCAATTGAACAATTCTCAGCATTTGTACTTTTAACG
+
A>AAAAFAFFFFGBGGGGGGGBE1B1AA0B00E00BGH0112D////A//B////AA//BD21@1@///>/@FG1BGF11B2BF222B@2BF>/E>/1BFHHB101>BB1B//<B<000?C</011?01??1??01<???10=11><1.1>><G<D00=..<0<<0::0;.:.0:;/0/;;;009;0/..;/;009;9:900;.9.AF000;/:;/;///9/9//9-//;////9BBFE/999B;//99;9
@M05620:37:000000000-D9766:1:1101:22920:11379 1:N:0:77
AGTGCCAGCTCTCAATCGCACAGGGGACCCAGGGCCTGGCCCCTCCATCCAGAAAACCTATGACCTCACCCGCTACCTGGAGCACCAACTCCGCAGCTTGGCTGGGACCTATGTGAGTATCCAGCGTAGGAATCTGGGAGTTGGGGAGGAGTGAGGAGTTGGGGAAAGACAGTCCTAACCGTGGAGGGTTCTGGTAAATGATGGGGTGAGGAGGGGCTCTTTGGCTCCCACCAGTCCCCCTGTCTGGTCTA
+
ACAABFFFCFFFGGGGGGGGGGHHGGGGGGHHGGGGGGHHHHGHGGHHHHHHHHHHHGHHHHHHHHHHHHHGGEGGHHHHHHHHHHHHGHHHEFGGGHHHGHHGGGHHGHHHHHHHHHHHHHHHHGGGGGHHHHHHHHHGGHHHGGGGGGGHHHHHHGHHHHGGGGHHHHHHHHHHHHHHGGGGGGGGDFGGGGGGGGGGGGGGGADFFFFFFFFFFFFFFFFFFFFEFFFFFFFFFFFFFFFFFFFFFFB
@M05620:37:000000000-D9766:1:1101:26234:11393 1:N:0:77
GAGGCTGCTTTGGAAGAAACTCATAGATTACTGCAACAGTTCCCCCTGGACCTGGAAAAGTTTCTTGCCTGGCTTACAGAAGCTGAAACAACTGCCAATGTAACGGATGCTACCCGTAAGTCACGGCTCCTAGCCGACTCACCGGGAGTACCCGCGCTGATGCCACAATGGCCCGTAAGTCCGGCCTTTCAGCTTTAGCCCTCTTGTGGCTCCACTTGAACCATTCTCAGCATTTGTACTTGTAAATGCCA
+
BABBBBFBFFFFGGGGGGFGGGGHGHFH6BFGHHHGGHEDGHHHHGGG2BFGHHHHHHFHGHHHHHHHHHHHHHHHHHHHHHHHHGDHHHHHHHHHHHHH4444B/1?EFGB3FGD/>/B444BE/>//?B3B2B/<</?22@///<>/0?1F/->---.000<<CHCGHB//.:::CC:;0;AG-EF0F0CG0:=9FF/CFA/9CFF..C0.;B//;:FFAFFF/;FBFFFFFFFFFFFFFFFF/;//99
@M05620:37:000000000-D9766:1:1101:11953:11407 1:N:0:77
AGTGCCAGCTCTCAATCGCACAGGGGACCCAGGGCCTGGCCCCTCCATCCAGAAAACCTATGACCTCACCCGCTACCTGGAGCACCAACTCCGCAGCTTGGCTGGGACCTATGTGAGTATCCAGCGTAGGAATCTGGGGGTTGGGGAGGAGTGGGGAGTTGGGGAAAGACAGTCCTAACCGTGGAGGGTTCTGGTAAATGATGGGGTGAGGAGGGGCTCTTTGGCTACCACCAGTCCCCCTGTCTGGTCTA
+
>>1>ADD1>FCD1GGFDFGGAAG0CEGE0EAFFEGG/AFA0GEFEG0GEG1F1A1GHGBFHHBGGHF1GFFEEF/FHFHHFGHEFGGHGEHHGF@/@FHHGHHC//FHG0BG12F21BF1>GB1F@<?//@F11<F1?/>--A-<-C-CGGC:..-.-./:/;-....C9;/0099F0CF-C9-9:B9BFA/;B//;/;B/FFFFBA@E--;A-99-99BBF//B//9;//AE-B/BFA--9;B//9BB9;
@M05620:37:000000000-D9766:1:1101:25186:11472 1:N:0:77
GAGGCTGCTTTGGAAGAAACTCATAGATTACTGCAACAGTTCCCCCTGGACCTGGAAAAGTTTCTTGCCTGGCTTACAGAAGCTGAAACAACTGCCAATGCTACAAGTTAGGAAAGGCTACTAGCCGAATCCACGAGCGTCAACGCGCTGATGAAACAATGGAAAGTCAGTCCGGCATTTCCGCTTTAGCCCTCTTGTGGATCCAATTGCACCCTTCTCAGCATTTGTACTTGTAACTGACCAGCCAGGGA
+
AAACCBFCFFFFGGGGGGGGGGGHCHHHFHHHFHHHBGH55F5FGGGFHHCFHHGHHHHHBHEGEFFGHHHHHCFFHFF5AGHFHHG3FH1GFFDHFHHH3BGHD3FG4BFGHF3B1FG32BGHF3/>/??G33//>/>/<??FD//ADGGH1@<FGH.<GH1FBGH1FH1>1<CFGG0=DGD..:EFFH//G.CGH9CFGFFGG0CFG00;/.;CFFFGGFFFG09;FGFFGG/;FFFFF/:FE..;AF?
@M05620:37:000000000-D9766:1:1101:21355:11474 1:N:0:77
GCGGCTGCTTTGGAAGCAACTCATAGATTACTGCCACAGTTCCCCCTGGCCCTGTAACCGTTTCTTGCCTGGCTTCCAGAAGCTGCAACAACTGCCCCTGAGATCCTACAGGATGCTACCCGTCAGGAAAGGCTCCTCGCCGCCTCCACGGGCGTCACAGCGCTGATGACACAATGGCACGTCAGTCCGGCATTTCCGCTTTAGCACTCTTGTGGCTCCAATTGAACAATTCTCAGCATTTGTACTTGTAA
+
>>>AA>AAFFF1FAFA11BFFGAF3AFFG1BGGHH1FABBFGHFHGAF/0BAFF12DFFFBEFGADBBGHHEHGB0BGH1BFFBB10FB0BFE0BG//?F>GEHGHGDGCGH0GHHHFHHHGG?/?GHEGHHHHHGH0B</>/>CGH00CCG@CG-E.0D.ACGGGHHH0CG/.CGHHF:EG..CGG0C@GGGGGGGGGGGGFFFFFFFFFFFFF-AFFFFFFFF/BBFFFFFFFFFFFFFFFFFFFFFEF
@M05620:37:000000000-D9766:1:1101:23594:11509 1:N:0:77
AGTGCCAGCTCTCAATCGCACAGGGGACCCAGGGCCTGGCCCCTCCATCCAGAAAACCTATGACCTCACCCGCTACCTGGAGCACCAACTCCGCAGCTTGGCTGGGACCTATGTGAGTATCCAGCGTAGGAATCTGGGAGTTGGGGAGGAGTGAGGAGTTGGGGAAAGACAGTCCTAACCGTGGAGGGTTCTGGTAAATGATGGGGTGAGGAGGGGCTCTTTGGCTCCCACCAGTCCCCCTGTCTGGTCTA
+
ABAAAFFCAFFFGFGGGGFAEGHHGGFEEFHHF2EEAFHHHHGHGGH5GGHHFHHEGGHGHHFHHGHHHHFGG>EEHHHH2FHHHHAFEH3B?EE>>GFGGH3FEGHFGHHHHH3BGHHHHHHHH<CEGGHHHHHHHH0FGHHHGG.CDCCFH0GH<EGFHBDGGFHH/GHHHHHHHHHHGGGGAFGGCFGGGGFFGGGGGGGFGGFFFFFFFF-DFFFFFFFF/BFFFFFFFFFFFFFFFFFFFFFFFFF
@M05620:37:000000000-D9766:1:1101:8232:11544 1:N:0:77
GAGGCTGCTTTGGAAGAAACTCATAGATTACTGCAACAGTTCCCCCTGGACCTGGAAAAGTTTCTTGCCTGGCTTACAGAAGCTGAAACAACTGCCAATGAGATCCTACAGGATGCTACCCGTAAGGACCGGCTACTAGAAGACTCCAAGGGAGTAAAAGAGCTGATGAAACAATGGCAAGTAAGTCAGGCATTTCCGCTTTAGCACTCTTGTGGATCCAATTGAACAATTCTCAGCATTTGTACTTGTAA
+
A@BBBBFBFFFFGGGGGGGGGGGHHHHHHHHHHHHHHHHHHHHHHGGGHGHHHFGH3GFHHHHHHHHHHHHHHHFGHHHHHHHHHHGHHHHHHHHHFHHHHH3FDGHDHHFFHG3FFF3B0//>EC3F0//<EC/B2FHHHHGF32<FGDGGHG/GHH1GAG0FGHH1@GHG0.FGGHGHAFHFFFFD0CGCGFHHHGF..;C0CBGFGHHH0CA00:CCF0;CFGGGGG;90CF0B00;0;CBFGGBFGB
@M05620:37:000000000-D9766:1:1101:8219:11557 1:N:0:77
GAGGCTGCTTTGGAAGAAACTCATAGATTACTGCAACAGTTCCCCCTGGACCTGGAAAAGTTTCTTGCCTGGCTTACAGAAGCTGAAACAACTGCCAATGCGATACTACAGGCTGCTACCCATAAAGACCGGCTCCTAGACGCCTCCCAGGGAGTACACGCGATGATGCAACCGTGGCCAGTCCGTCCGGCCTTTCCGCTTTAGCACTCTTGTGGCTACACTTGAACAATTATCAGCATTTGTACTTGTAA
+
>1AAAAFAFFFFF1FFFGGGGGHHHHHFHHGGDFFGGFGGHHHHHGEGFGHHGGEBF10BBFHHHHHHHHHEGFG1FHHHHHGFH11FFGHHHHHHHHHH1?EHEGF2@GGHEH0FFF1B0100B11B0B//CG/F11>11/<B</?<0@FA///01?1/->-AE100<0=C.-<.-;.:.:0:.CC.-;:AABGGCEG.9AG099:FFGFF0;.:-/9B-///;F//-;B/9BFF///;//;FFFF/;/9
@M05620:37:000000000-D9766:1:1101:8505:11560 1:N:0:77
AGTGCCAGCTCTCAATCGCACAGGGGACCCAGGGCCTGGCCCCTCCATCCAGAAAACCTATGACCTCACCCGCTACCTGGAGCACCAACTCCGCAGCTTGGCTGGGACCTATGTGAGTATCCAGCGTAGGAATCTGGGAGTTGGGGAGGAGTGAGGAGTTGGGGAAAGACAGTCCTAACCGTGGAGGGTTCTGGTAAATGATGGGGTGAGGAGGGGCTCTTTGGCTCCCACCAGTCCCCCTGTCTGGTCTA
+
ABA?AFFFBFFFGGGGGGGGGGHGGGGEEGHHCEFGGGHHHHGHGGHHHHHHHHHFHGHHHHHHHHHHHHHGGEGGHHGH2FHHHHHAEHHHGGGGGHHHGHHGGGHHGHHHHHHGFDGHHHHHHGEDGGHHHHHHHHHGGHHHGGFFGEGHHHHHHGCGHHGGGGHHHHHHHHHHHHHGGDFGGGGG9FGGGGGGGGGGGGGGGGFFFFFFFFFFFFFFFFFFFFFFFFFFFFFFFFFFFFFFFFEFFFB
@M05620:37:000000000-D9766:1:1101:8378:11566 1:N:0:77
AGTGCCAGCTCTCAATCGCACAGGGGACCCAGGGCCTGGCCCCTCCATCCAGAAAACCTATGACCTCACCCGCTACCTGGAGCACCAACTCCGCAGCTTGGCTGGGACCTATGTGAGTATCCAGCGTAGGAATCTGGGAGTTGGGGAGGAGTGAGGAGTTGGGGAAAGACAGTCCTAACCGTGGAGGGTTCTGGTAAATGATGGGGTGAGGAGGGGCTCTTTGGCTCCCACCAGTCCCCCTGTCTGGTCTA
+
ABAAAFFFCFFFGGGGGGGGGGHHGGGGGGHHGGGGGGHHHHGHGGHHHHHHHHHHHGHHHHHHHHHHHHHGGEEGHHHHGHHHHHGHGHHHGGGGGHHHGHHGGGFHGHHHHHHHHHHHHHHHHGGGGGHHHHHHHHHGGHHHGGFDGAEHGFHHHGHHHHGGGGHHHHGHHHHHHHHHGGGGDGGGGGGGGGGGGGGGGGGGGGFFFFFFFFFFFFFFFFFFFFFFFFFFFFFFFFFFFFFFFFFFFFB
@M05620:37:000000000-D9766:1:1101:22390:11566 1:N:0:77
GAGGCTGCTTTGGAAGAAACTCATAGATTACTGCAACAGTTCCCCCTGGACCTGGAAAAGTTTCTTGCCTGGCTTACAGAAGCTGAAACAACTGCCAATGTACAGGATGCTACCAGTAAGGAACAGATCCTAGAAGAATACAAGAGAGTAACAGAGCTGATGACACAATGGCAAGTAAGTCCGGCATTTCCGCTTTAGCACTCTTGTGGATCCAATTGAACAATTATCAGCATTTGTACTTGTAACTGACA
+
BABBBBFBFFFFGG5FGGEGGGHHHGHHHHHHHHHHHHHHHHHHHGGGGHHHHHHGHGFHHHHHHHHHHHHHHHHHHHHHHHHHHHHHHHHHBBFHHHHHHHHH43BGH1F4FG3GGHHH3FGG033BBGHHH3FGH3B4B3?F00??BG12BFH0B1BFGHH1FGHGH1@G0@FGHFH111?A@-CG1><EFGGGHGHHGHHHHHHHGFHHFB:C00;GHHHHG0CGHHHHGFBFFBFF0;;BFF099CF
@M05620:37:000000000-D9766:1:1101:8375:11585 1:N:0:77
AGTGCCAGCTCTCAATCGCACAGGGGACCCAGGGCCTGGCCCCTCCCTCCAGACAACCTATGACCTCACCCGCTACCTGGAGCACCAACTCCGCAGCTTGGCTGGGACCTATGTGAGTATCCAGCGTAGGAATCTGGGAGTTGGGGAGGAGTGAGGAGTTGGGGAAAGACAGTCCTAACCGTGGAGGGTTCTGGTAAATGATGGGGTGAGGAGGGGCTCTTTGGCTCCCACCAGTCCCCCTGTCTGGTCTA
+
AAAAAF1@AFFFGGFGGGG1EAGAFEGGGFGHG?EGEFHHHHGEEG/FCEHHHEBHGGHFHGFHHGHGHHHGGG/EGEHGFHHHHHHGGHHHGGGEGHHHGHHGGGFHGHHHHGHHFHHHHHF1GGGCCGGDGHHE1B0FFHGFGCECGGFHEDGFEGHHHEGGCC..//;/CBHHGHGG@G.?AEFGCFGGGGGGFFFF0FGGGFA@EFFFFF@@@@FFFFFFEFEEFFFFFFFFFFFF@FFFFFFFFFB
@M05620:37:000000000-D9766:1:1101:20627:11606 1:N:0:77
GAGGCTGCTTTGGAAGAACCTCATAGATTACTGCAACAGTTCCCCCTGGACCTGGAAAAGTTTCTTGCCTGGCTTACAGAAGCTGAAACACCTGCCAATGAGATCCTACAGGATGCTACCCGTAAGGAAAGGCTCCTAGAAGACTCCAAGGGAGTAAAAGAGCTGATGAAACAATGGCAAGTAAGTCAGGCATTTCCGCTTTAGCACTCTTGTGGATCCAATTGAACAATACTCAGCATTTGTACTTGTAA
+
AABBBBFAFFFFGGGGGGCGGGFHHHHGGHHGHBFHFHHHHHHHHGG2FGHHHHHGHHHGHGHHHHHHHHFHHHHHHHHHHHHHHHHHHH?FHHHHHHHHHHBHHHH4GHGHHHFHHFHHHGGGGHHHHHEHGHHGHGHGHHHHGHHHGHGGHGGHHHGHGHHHHHHHHHGHHHHHHHHHGGFHHGHGHHGHHHGHHGGGGGHHB0DFHHHHCGGGHGHHGHHFBGHGG9BFFGGGGGGGGGGGGGGGGGG
@M05620:37:000000000-D9766:1:1101:10647:11612 1:N:0:77
GAGGCTGCTTTGGAAGAAACTCATAGATTACTGCAACAGTTCCCCCTGGACCTGGAAAAGTTTCTTGCCTGGCTTACAGAAGCTGAAACAACTGCCAATGCTACCCGTAAGGAAAGGCTCCTAGAAGACTCCAAGGGAGTAAAAGAGCTGATGAAACAATGGCAAGTAAGTCAGGCATTTCCGCTTTAGCACTCTTGTGGATCCAATTGAACAATTCTCAGCATTTGTACTTGTAACTGACAAGCCAGGGA
+
>>AAA>BAFFFFGFGG4GGFFGFGGFFGGFHHFFG4FHHHHHHHHGEGHGHHHGHFBGFHHHHHFGG5GHHGHHGGHFFGHHGGHHFFFGGGHHHH3FGGFG@FHHGGGGGHHHHGHHHHGHBGHFFFHHHHHB3CEHGACGGGHGG0GCHHHFGH1FHHHHHHCFFHDG?GDDCHEFFFHHFGGDFFFBDGHFHFFDCEFHGHHGGHFBHCGHH0CGHHHGHHHHGHGHFHHFF9FFGGFGGACEFAEGE
@M05620:37:000000000-D9766:1:1101:20606:11615 1:N:0:77
GAGGCTGCTTTGGAAGAAACTCATAGATTACTGCAACAGTTCCCCCTGGACCTGGAAAAGTTTCTTGCCTGGCTTACAGAAGCTGAAACAACTGCCAATGAGATCCTACAGGATGCTACCCGTAAGGAAAGGCTCATAGAAGACTCCACGGGAGTAAAAGAGCTGATGAAACAATGGCAAGTAAGTCAGGCATTTCCGCTTTAGCACTCTTGTGGATCCAATTGAACAATTCTCAGCATTTGTACTTGTAA
+
AABBBAFBFFFFGGGGGGFGGGHHHGGHHGHGHHHGGGHHHGHHHGGFHHHHHHHHGHHHBGHHHHHHHHHHHHHHHHHHHHHHHGHHHHGHHHHHHHHHHE3BG3GBFGGGHHHHHFHHH??>E0?BGHHHGHHBGFHDGGHHH2BG2C<CCC/FF2FFGFG1GHHFFFFGHHFFEHF1.1>FH1F1F0<CCGGHHGGGGGHHGHHGGFFHCCDCCC:CCG0<0CFFGGFFFFGFGFFGG0CBFGGFFFF
@M05620:37:000000000-D9766:1:1101:20620:11625 1:N:0:77
GAGGCTGCTTTGGAAGAAACTCATAGATTACTGCAACAGTTCCCCCTGGACCTGGACAAGTTTCTTGCCTGGCTTACAGAAGCTGAAACAACTGCCAATGAGATCCTACAGGATCCTACCCGTAAGTAAAGGCTCCTAGAAGACTCCAAGGGAGTAAAAGAGCTGATGAAACAATGGCAAGTAAGTCAGGCATTTCCGCTTTAGCACTCTTGTGCATCCAATTGAACAATACTCATCCTTTGTACTTGTAA
+
>33>>AB>4BB@FB5A4BBBFFFDGFDDF5BDBB44BF2DFBDFGGA2A2BBBACB2311DDFDDADBBBBA1AB3BBBFF3BBFB3DB?B?FGFB3GF3G3BBFGBBBB3BBF3BBEGHC?>>/04B?B4??B0F?3BFDFF??1BB11//?//@@2@1/0@<<DDBG1<?F/1<100C/>1<1>>1<00.<<>1>A..<<D0=D0<C0=0;:0000/<CFB:C:;0;:0;CC90;0;0;;;9FBBBB00
@M05620:37:000000000-D9766:1:1101:26087:11637 1:N:0:77
AGTGCCAGCTCTCAATCGCACAGGGGACCCAGGGCCTGGCCCCTCCATCCAGAAAACCTATGACCTCACCCGCTACCTGGAGCACCAACTCCGCAGCTTGGCTGGGACCTATGTGAGTATCCAGCGTAGGAATCTGGGAGTTGGGGAGGAGTGAGGAGTTGGGGAAAGACAGTCCTAACCGTGGAGGGTTCTGGTAAATGATGGGGTGAGGAGGGGCTCTTTGGCTCCCACCAGTCCCCCTGTCTGGTCTA
+
AA>AAFFFCFFFGGGGGGGFGGHGGGGGGGHHFEGEFGHHHHGHGGHHHGHHHHHGHGHHHHHHHHHHHHHGGEGGHHHHCHHHHHHEFHHHEFGGGHGHGHGGGGHHGHHHHHHHHHHHHHHHHGGGGGHHHGHHHHFGGHHHGGFGGDEGHHHHHGHHHHGGGGHHFHHHHHHHHHHHGGGGGGGGCFGGGGCFGGGGGGGGGBDDEFF/ADFFF;AFFFFFFFFF.BF..A9BFFFFFFF/:BF/;/:
@M05620:37:000000000-D9766:1:1101:17997:11647 1:N:0:77
GAGGCTGCTTTGGAAGAAACTCATAGATTACTGCAACAGTTCCCCCTGGACCTGGAAAAGTTTCTTGCCTGGCTTACAGAAGCTGAAACAACTGCCAATGAGATCCTACAGGATGCTACCCGTAAGGAAAGGCTCCTAGAAGACTCCAAGGGAGTAAAAGAGCTGATGAAACAATGGCAAGTAAGTCAGGCATTTCCGCTTTAGCACTCTTGTGGATCCAATTGAACAATTCTCAGCATTTGTACTTGTAA
+
B@BCBCFCFFFFGFGGGGGGGGHHHHHHHHHHHGFHGHHHHHHHHGGGGHHHHHGHGFFHGHHHHHHHHGHHHHHHHHHHHHHHHGGHHHHHHHHHHHHHHHGHHHHGHGGGHHHHHHHHHEEEFGFHGFFGHHHGHHHHHHHHGHHHFHGGHGGHHGGGGHGHHHHHHHHHHHHHHGGGFFGHHFGDGHFHHHHHHGGGGGHGGFHHHHHHCGDFHHHHHHHFHHGHHGGFFGFFFFFGGGGGGGGGGGG
@M05620:37:000000000-D9766:1:1101:3228:11679 1:N:0:77
GAGGCTGCTTTGGAAGAAACTCATAGATTACTGCAACAGTTCCCCCTGGACCTGGACAAGTTTCTTGCCTTGCTTACAGAAGCTGAAACAACTGCCAATGGTCCCCTTAATTAAAGGCTACAAGAACACTCCAATGGAGTAAAAGAGATGATGAAACAATGGCAAGTAAGACAGGCATTCCCGCATTACAACTCTCATGGATCCACTTGAACAATCCTCAGCATTTGTATTAGTACCTGACAAGCCAGGGA
+
A3>A3A?A@BB4F45BBGGFEGHHHBFFBGBDDG4GCGAFF553BAAF22BFGF2G231BDDFDAFG535DB3FF535BDAF3BG33B3B1FHHHGGHHG3B4BFF2BBF4444F4B?33B3?3FE2BFBBBC3?B3FGFCFBF3FG2323B?D33?BFD22222?22@22<2@F</111@<?//..=1>>1111<11<000<C<CGFBD00=<<</000//;0;00;::0000<00<GB9B0.9=B..9.
@M05620:37:000000000-D9766:1:1101:15389:11682 1:N:0:77
AGTGCCAGCTCTCAATCGCACAGGGGACCCAGGGCCTGGCCCCTCCATCCAGAAAACCTATGACCTCACCCGCTACCTGGAGCACCAACTCCGCAGCTTGGCTGGGACCTATGTGAGTATCCAGCGTAGGAATCTGGGAGTTGGGGAGGAGTGAGGAGTTGGGGAAAGACAGTCCTAACCGTGGAGGGTTCTGGTAAATGATGGGGTGAGGAGGGGCTCTTTGGCTCCCACCAGTCCCCCTGTCTGGTCTA
+
ABAABFFFCFFFGGGGGGGCGGHGGGEGGGHHBEEEGGHHHHGHGGHHHGHHHHHHHGHHHFHHHGHHHHHGG>EEHHHHBFGHHH1?EGHGEGFGGHGHGHHGGGHHGHHHHHHHHHHHHHHHHGGGGGHHHHHHHHHGGHHHGGFGGGGHHHHHHGHHHHGGGGHGHHGHHHHGHHHHGGGGGGGGGGGGGGGGGGGGGHHGGGFFFFFFFFFFFFFFFFFFFFFFFFFFFFFFFFFFFFFFFFFFFF:
@M05620:37:000000000-D9766:1:1101:7220:11692 1:N:0:77
AGTCCCAGCTCTCCATCGCACAGGGTACCCAGTGCACGGCCCCTCCATCCAGAAACCCTATGACCGCACCCTCAACCTCGCTCACCCCCTCCGCAGCTTGGCCGGGACCTATGTGCGTATCCCGCGCCGGCCTCTGGGCGTTGGCGCGGCGTGCGGCGTTGGCGCCCGCCCGTCCTACCCGTGGCGGCTTCTGGTAAATGATGGGGTGAGGAGGGGCTCTTTCGCTCCCTCCAGTCCCCCTGTCTGGTCTA
+
>>>1>B@1BCFFGGG1AAA1A0FAF001111A11B21BAE/EEBEGCBG01B10B0BBF01B2FG/>>EEE/?01BFF0B//??FHHEEEE/??///B10?F1/>CBC/F1?D@>2?<?/?F<<CC->AC@-CGHHBH.-AC:./-:-9AA9@B>@--;@-9/999-@-@?=@FFFFBFFBFF?9@--;;FFFF////BF/9FF-A;--;A/9B@-;-;B/;/;B-;-A-9B-BFBBFEB@-FFF/;FFF/
@M05620:37:000000000-D9766:1:1101:20232:11694 1:N:0:77
GAGGCTGCTTTGGAAGAAACTCATAGATTACTGCAACAGTTCCCCCTGGACCTGGAAAAGTTTCTTGCCTGGCTTACAGAAGCTGAAACAACTGCCAATGCTACCCGTAAGGAAAGAGTACTAGAACACTCCAAGGGAGTAAAAGAGATGATGAAACAATGCCAAGTAAGTCAGGCATTTCCGCTTTAGCACTCTTGTGTATCGAATTGAACAATTCTCAACACTTATACTTGTAACTTGCAAGCCAGAGA
+
BABBBBFBFFFFGGGGGFGGGGFHHHHHHHHGHHHHFCGHHHHHHGGGHHHHHHHHHHHHHHHHHHHHHHHHHHHHHHHHHHHHHHHHHHHHHHH333B3FF4@B1E1/?1B333032?4344B333323??F3E////?B3B?3/2232BF?3>22F/@22@2F<G>11<1110?/FFD1?/.>EG111=<GC1<000/0==../<.<000;;G000CG0:0.<0000;CGHCBFFF000=FB..:.../
@M05620:37:000000000-D9766:1:1101:12216:11714 1:N:0:77
AGTGCCAGCTCTCAATCGCACAGGGGACCCAGGGCCTGGCCCCTCCATCCAGAAAACCTATGACCTCACCCGCTACCTGGAGCACCAACTCCGCAGCTTGGCTGGGACCTATGTGAGTATCCAGCGTAGGAATCTGGGAGTTGGGGAGGAGTGAGGAGTTAGGGAAAGACAGTCCTAACCGTGGAGGGTTCTGGTAAATGATGGGGTGAGGAGGGGCTCTTTGGCTCCCACCAGTCCCCCTGTCTGGTCTA
+
AB>AAFFFCFFFGGGGGGGGGGHHGEGGGGHHFGGGGGHHHHGHGGHHHHHHHHHHHGHHHHHHHHHHHHHGGEEFHHHHBGHHHH1?EGHHGGGGGHHFGHHGGGHHGHFHHHGHHHGHHHHHHGGGGGFHHGHHHH0FFGHHGGFDGCEHHFHHHGHHGHHHHFCGFCHHHHHHGGHHGEGGGGGAFGGFGGGFFGGFFGFGGGGFFFFFFFFFFFEFFFFFFFFFFFFFEFFFFFFFFFFFFFFFFF0
@M05620:37:000000000-D9766:1:1101:12500:11726 1:N:0:77
AGTGCCAGCTCTCAATCGCACAGGGGACCCAGGGCCTGGCCCCTCCATCCAGAAAACCTATGACCTCACCCGCTACCTGGAGCACCAACTCCGCAGCTTGCCTGGGACCTATGTGAGCATCCAGCGTAGGAATCTGGGAGCTGGGGAGTAGTGAGGAGTTGGGGAAAGACAGCCTTAACCGTGGAGGGCTCTTGTAAATGATGGTGTGAGGAGGTGCTCTTTGGCTCTCATCAGTCCCCCGCCCTGGTCTA
+
1>>AA1111C1BABGGGAAFAA000AEAEG0BF0EGE/G0FGE/EE01AF11B01BCE01F1DFBD11B00>EE?EHDG0FGH/>?FHGE1FE/>//>BE/B1F/<B0E<F<FH22B111BBCHF/?A//@>@1?GB0F</F1FC?.-.01<0<100C<<0/A-<A.;:G/:.C/C00C0-;.-9E.-.9;B0;FB0CF00;000;9.C0-9----//;/BB/9/9;/////;/;/9BEB-----;-9;99
@M05620:37:000000000-D9766:1:1101:25502:11729 1:N:0:77
AGTGCCAGCTCTCAATCGCACAGGGGACCCAGGGCCTGGCCCCTCCATCCAGAAAACCTATGACCTCACCCGCTACCTGGAGCACCAACTCCGCAGCTTGGCTGGGACCTATGTGAGTATCCAGCGTAGGAATCTGGGAGTTGGGGAGGAGTGAGGAGTTGGGGAAAGACAGTCCTAACCGTGGAGGGTTCTGGTAAATGATGGGGTGAGGAGGGGCTCTTTGGCTCCCACCAGTCCCCCTGTCTGGTCTA
+
AB>ABFF4AFFFGGGGFG22EEHHGGGEEEHHF2EEEGHHHHGHGGHBGHHHGHHFHGHBGHHHHHHHHHCEGEGGHGHHHHHHHGHEFH3GEFGGGHHHGHFGGGHHGHHHHH2GHDHHHHHHHGDGGGHHHGHHHHGFEHHHGGGGGGGHHHHHHGGFHFCGGGFHGHHHHHHHHHHHGGGGGGGG9AFGGF0FGGGGGGGGGGFBFFFFFFBBBBFFFFFFFFFEEFFFFFFFFFFFBEFFFFFFFFF
@M05620:37:000000000-D9766:1:1101:27939:11736 1:N:0:77
AGTGCCAGCTCTCCATTGCACAGGGGACCCAGGGCCTGGCCCCTCCATCCAGAAAACCTATGACCTCACCCGCTACCTGGAGCACCCACTCCGCAGCTTGGCTGGGACCTATGTGAGTATCCAGCGTAGGACTCTGGGCGTTGGGGCGGCGTGCGGAGTTGTGGACCGTCAGTCCTAACCGTGGTGGGTTCTGGTAAATGATGGGGTGAGGAGGGGCTCTTTGGCTCCCACCAGTCCCCCTGTCTGGTCTA
+
>>>1>BFB1CFFGGGB3B13B1FAF0AA00BAA0B00BFH0GGAFGHFF0BF1BC0BECCBF2FH1BFHFA/>/>EGF@BB>BFGHG/?0F0/?/>>B1B/BGF/CFFE0<1B2>2B1FHHH2DFCC/>?11@@GFHF/@C@C0<<<-A-999???-;9BF0C.9/-@---;BF/F/;-9--;--99@-9AFBF9BF/9B/B/B--:--9A/AB-@-@-/;BFBFFFEFB-BEAFBFFEB-99B/9BBBFB
@M05620:37:000000000-D9766:1:1101:7364:11752 1:N:0:77
GAGGCTGCTTTGGAAGAAACTCATAGATTACTGCAACAGTTCCCCCTGGACCTGGAAAAGTTTCTTGCCTGGCTTACAGAAGCTGAAACAACTGCCAATGAGATCCTACAGGATGCTACCCGTAAGGAAAGGCTCCTAGAAGACTCCAAGGGAGTAAAAGAGCTGATGAAACAATGGCAAGTAAGTCAGGCATTTCCGCTTTAGCACTCTTGTGGATCCAATTGAACAATTCTCAGCATTTGTACTTGTAA
+
A?ABBAFBFFFFGGGGGGGGGGFHGHHHHHHGHHHHFFHHHHHHHGGGHHHHHFGGEGGHGHHHGHEGHHHHHHHHHHHGHHHHHHHHHGHHHHHHHHHHHG3FGHHHHG3?GHFHGHHFGF/>EHEHHHF0GFHGHHFFFHHGGHHGHBFGHAEHHHGGGHHHHF1GFHHFFHBGFHHHGHFFFFFGGHHGHHHHHG?G.CDHHFHFHHHHFGGHEHHGHHCHHBGHHGFG0FB0C0;0=FGGGGGGFFF
@M05620:37:000000000-D9766:1:1101:25876:11771 1:N:0:77
AGTGCCATCTCTCAATCGCACAGGGGACCCAGGGCCTGGCCCCTCCATCCAGAAAACCTATGACCTCACCCGCTACCTGGAGCACCAACTCCGCAGCTTGGCTGGGACCTATGTGAGTATCCAGCGTAGGAATCTGGGAGTTGGGGAGGGGTGAGGAGTTGGGGAAAGACAGTCCTAACCGTGGAGGGTTCTGGTAAATGATGGGGTGAGGAGGGGCTCTTTGGCTCCCACCAGTCCCCCTGTCTGGTCTA
+
>>1>A1@1FFD31GGCBFG1A0FFFEEGCEEGFEGE/BA00A/AAFHHHHHH1F1BFEHBFF2AFFFFGHHE@EEEHBFGGFFEFF0FEFGEE?//E0BF?GHGGGEHGHHGHHHHHHHGGHFHHGEFCGFHGHHGHHHGCFHHCGGGC<<<@GGGFFGHHHGGGGHHGFFFFFGGGGEGGGE@GGGGAFFFGGFGFFFFFFFFFFF@?FFFFF;@?@EFFFFFFFFAEFFFAF;BBFFF@FFFFFFFFFB
@M05620:37:000000000-D9766:1:1101:20531:11779 1:N:0:77
GAGGCTGCTTTGGAAGAAACTCATAGATTACTGCAACAGTTCCCCCTGGACCTGGAAAAGTTTCTTGCCTGGCTTACAGAAGCTGAAACAACTTCCCCTGCTACCCGTCAGGCAAGGCTCCTAACAGAATCCCAAGGCATCAAAACGCTGCTGCAACCATGGCCAGTCAGTCCAGCATTTCCGCTTTCACCCTCTTGTGGATCCCATTTCACCATTCTCAACCTTTGTACTTGTTACTTGACAGCCCAGGA
+
BACABCFCFFFFGAGGGGGGGGGHGGFHHHHGHHHHGGHHHHHHHGGGHHHHHHHGHHHHHHHHHHHHHGHHHHHHHHHHGFHHHHBGGHHHH5DF?2B1B@43BGE?1?>GGAC///BGFF34BB33B4?B3G3???0BB?FH20//??/2@2<@20<GFH0GG/F<11??11>00>GG=FADGGG=000.<CFGGDC.00:;/:;G00000C0:<:GC0:./FFFF09CF0C0;C90000;;EGF.:;.
@M05620:37:000000000-D9766:1:1101:6388:11792 1:N:0:77
AGTCCCAGCTCTCCATCGCACAGGGGACCCAGTGCATGGCCCCTCCATCCAGAAACCCTATGACCTCACCCGCTACCTGGCGCACCCCCTCCGCAGCTTGGCTGGGACCTATGTGAGTATCCAGCGTCGGAATCTGGGCGTTGGGGCGGCGTGCGGCGTTGGGGCCAGCCCGTCCTAACCGTGGAGGGTTCTGGTAAATGATGGGGTGAGGAGGGGCTCTTTGGCTCCCACCAGTCCCCCTGTCTGGTCTA
+
>>>1>BDCCFFFG1FGFEA1AEGCFEBAE00011BA2DBG0EEA/ABGFGGGB0G0BE0BAABFH1BFGHH/>/>>FGBB0/BEEGG>>EF/>?/</B<B?F1FGGHFFGFGHG@2@GHHGH2FH@E/>A</>GHHHH.>ACGGGG.;A;AAG?@@-@@;@F@@---;-A-;@FFF/9FF@FF@-;B@FFFFFFFBFFFF/FFFFFB@EFF/;B9@@@FFFFFF/FFFFFFFFFFFFFFF@FFFFFFFFFF
@M05620:37:000000000-D9766:1:1101:8547:11794 1:N:0:77
GAGGCTGCTTTGGAAGAAACTCATAGATTACTGCAACAGTTCCCCCTGGACCTGGAAAAGTTTCTTGCCTGGCTTACAGAAGCTGAAACAACTGCCAATGAGATCCTACAGGATGCTACCCGTAAGGAAAGGCTCCTAGAAGACTCCAAGGGAGTAAAAGAGCTGATGAAACAATGGCAAGTAAGTCAGGCATTTCCGCTTTAGCACTCTTGTGGATCCAATTGAACAATTCTCAGCATTTGTACTTGTAA
+
BABBBAFBFFFFFGGGGGGGFGHHHHHFHHHHHHHHFHHGHHHHHGGFHHHHHHHHHGHGFHHHHHGH3FGHHHHHHHHHHHHHFHHHHFHHHHHHHHHHGHGHHHHHHHHHHHHHGHHHHGEEEHHHBGHHHHHGHHHHHHHHHHHHHHGGHGGHHHHFGHHHHHHHH1FGFHHHHHFCFHHFHGHHHHHHHHHHHGGGGGHHHHHHHGHHHGGHFHHHHHHGHHHHHGGGGGGGGFGGGGGGGGGGGFF
@M05620:37:000000000-D9766:1:1101:13500:11801 1:N:0:77
GAGGCTGCTTTGGAAGAAACTCATAGATTACTGCAACAGTTCCCCCTGGACCTGGAAAAGTTTCTTGCCTGGCTTACAGAAGCTGAAACAACTGCCAATGAGATCCTACAGGATGCTACCCGTAAGGAAAGGCTCCTAGAAGACTCCAAGGGAGTAAAAGAGCTGATGAAACAATGGCAAGTAAGTCAGGCATTTCCGCTTTAGCACTCTTGTGGATCCAATTGAACAATTCTCAGCATTTGTACTTGTAA
+
AABBBAFBFFFFFAGGGGGGGGHHHHGHHHHHHHHHFGHGHHHHHGGGHHHHHHHGGGHHFHHHGHFHHHHHHHFGHHHHHHHHFHGHHGHHHFHHHHHHHHHHHFGHHFHHGFHHHHHGFG/>EAEF3BFGGCH/3?DDFGH01BGBFHG?GGAFGHHGGCGHHHHHFHHHFCFHHHHHGHHHHHHHHHHHHHHHHGGGDFHGFHFGHHHGHHGGGHGHH0GFHGHHHGGGGGGGGFFGGGGGGFFFFFF
@M05620:37:000000000-D9766:1:1101:7949:11833 1:N:0:77
GAGGCTGCTTTGGAAGAAACTCATAGATTACTGCAACAGTTCCCCCTGGACCTGGAAAAGTTTCTTGCCTGGCTTACAGAAGCTGAAACAACTGCCAATGAGATCCTACAGGATGCTACCCGTAAGGAAAGGCTCCTAGAAGACTCCAAGGGAGTAAAAGAGCTGATGAAACAATGGCAAGTAAGTCAGGCATTTCCGCTTTAGCACTCTTGTGGATCCAATTGAACAATTCTCAGCATTTGTACTTGTAA
+
CCCBBBFCFFFFGGGGGGGGGGHHHHHHHHHGHHHHHHHHHHGHHGGGHHHHHHHGGHHHFGHHHHHHHGHHHHHHHHHHHHHHHHHHHHHHHHHHHHHHHH3GHHHHHHHHHHHHHHHHHGEFEH3F33F0?BG/FGGHFFG23BFGFHGDHGDHHHF>FCFFF1?GHHHHHE<F?FHFF1>FG1<DGFGGHHDHGADGGA<0<0<<CGGHCCAC0C/CGHC0CCFHBFCB;;;0:0;CBC99;FF0;C9
@M05620:37:000000000-D9766:1:1101:18983:11861 1:N:0:77
GAGGCTGCTTTGGAAGAAACTCATAGATTACTGCAACAGTTCCCCCTGGACCTGGAAAAGTTTCTTGCCTGGCTTACAGAAGCTGAAACAACTGCCAATGAGATCCTACAGGATGCTACCCGTAAGGAAAGGCTCCTAGAAGACTCCAAGGGAGTAAAAGAGCTGATGAAACAATGGCAAGTAAGTCAGGCATTTCCGCTTTAGCACTCTTGTGGATCCAATTGAACAATTCTCAGCATTTGTACTTGTAA
+
A>AAAAFAFFFFGFGGGGCFDGEGFGHGHFGHHFG4GFFGHHHHHGGGHHGHHHHHGHBGHHHHHHHHHHHHHHHHHGHFHHHFHHGHHHGHHHHHHHHHHHFHHHHHHHHHGHHHHHHHHDFEGHGHHHHHGHHGHFHFHGHHHHHHHHGGEGEFFHHHFHHHHHHHHHHHHHHHHHHHGHHHHHHHHGFHHHHHHGGGGGHGFFHHHHHHCGEHHGHHHHHGHHHHHFFGGGFFFGGGGGGGGGGGGGG
@M05620:37:000000000-D9766:1:1101:9396:11905 1:N:0:77
GAGGCTGCTTTGGAAGAAACTCATAGATTACTGCAACAGTTCCCCCTGGACCTGGAAAAGTTTCTTGCCTGGCTTACAGAAGCTGAAACAACTGCCAATGAGATCCTACAGGATGCTACCCGTAAGGAAAGGCTCCTAGAAGACTCCAAGGGAGTAAAAGAGCTGATGAAACAATGGCAAGTAAGTCAGGCATTTCCGCTTTAGCACTCTTGTGGATCCAATTGAACAATTCTCAGCATTTGTACTTGTAA
+
>AA?AACAFFFFCGGGGCGG1FAGDGHH3DGFHHHHFFGGGHHHHGAGGHHGHGFF1FGHGDHHDFAFHGFHHHFFHHHFHHHHCGGHHFHHHFHHHFHHGB1FGFHHHG@GHHHHHHHGGE?>EG1FGEE0FCGGHHHHFHHGFGHFFFGGHCEFHGGFFHHHHHFHHFHE0/1FCGHHGHDFD>1<DCGAGFHHHGCCGGGHEHHHHGHHCGGH0GHFHHGHHGHHHGBFFFF0F0;BFGGFFFGGBBB
@M05620:37:000000000-D9766:1:1101:3292:11914 1:N:0:77
GAGACTGCTTTGGAAGAAAGAGCCAAGGGGTCTTCGTGAAACGCCAGGGACAAAAGCTAGGAAGAGAACACGTCTGACCTGCAGTAACCGTAAGCTAGCTCGTATTCCCCCTTTTGACTGAAAAAAAACCAAATAATAGCGCAACCGACCACAGCAACCCTCCATGCATTCAAGGCTGGTCGTCACACCATCAAGCCTCACACCACCTATATTCCATCGCATCCGCATATATTACTTTGAACATGCCAAGG
+
>1>1>BBFB1B111BB1BBB11B0FH0A0AE001D0AAF0D1//A/ABA/AAF0FBA11BAAE0AA011BB/0>B>11010B0BB1@2B>///BB111121/>E01B>>0?EH<11/1B<1F1GFBCCCE///1111111///--0-----<.<.</.....;/00/00;;:00/./../0--...0/..090000.;//.99;9;;-/////9////----9/-;-9-;///;/;//://;///9///--
@M05620:37:000000000-D9766:1:1101:25075:11920 1:N:0:77
AGTGCCAGCTCTCAATCGAACAGGGGACCCAGGGCCTGGCCCCTCCATCCAGAAAACCTATGACCTCACCCGCTACCTGGAGCACCAACTCCGCAGCTTGGCTGGGACCTATGTGAGTATCCAGCGTAGGAATCTGGGAGTTGGGGAGGAGTGAGGAGTTGGGGAAAGACAGTCCTAACCGTGGAGGGTTCTGGTAAATGATGGGGTGAGGAGGGGCTCTTTGGCTCCCACCAGTCCCCCTGTCTGGTCTA
+
AAAAAFF@AFFFGGGGGG4AGEGHFGGGGGHFGFFFFFHGHHGHGGG5GHGGEFHFHGFBGHHHHHHHHHHGGGGGHHHHGGGHHHHHGHHHEGGGGHHHGHHGGGHHGHHHHHHHHHHHHHHHHGGGGGHHHHHHHHHGEHHGGGFDGFEHHHHHHGHHHHGGGGHHHHHHHHHHHHHHGGGGGGGG;FGGGGFGGGGGGGGGGGGBFFFFFFBBBBFFFFFFFFFFFFFFFFFFFFFFBFFFFFFFFFF
@M05620:37:000000000-D9766:1:1101:14966:11931 1:N:0:77
AGTGCCAGCTCTCAATCGCACAGGGGACCCAGGGCCTGGCCCCTCCATCCAGAAAACCTATGACCTCACCCGCTACCTGGAGCACCAACTCCGCAGCTTGGCTGGGACCTATGTGAGTATCCAGCGTAGGAATCTGGGAGTTGGGGAGGAGTGAGGAGTTGGGGAAAGACAGTCCTAACCGTGGAGGGTTCTGGTAAATGATGGGGTGAGGAGGGGCTCTTTGGCTCCCACCAGTCCCCCTGTCTGGTCTA
+
BCAABFFFCFFFGGGGGGGGGGHHGGGGGGHHGGGGGGHHHHGHGGHHHHHHHHHHHGHHHHHHHHHHHHHGGFGGHHHHFHHHHHHHGHHHGGGGGHHHGHHGGGHHGHHHHHHHHHHHHHHHHGGGGGHHHHHHHHHGGHHHGGGGGGGHHHHHHGHHHHGGGGHHHHHHHHHHHHHHGGGGGGGGGGGGGGGGGGGGGGGGGGFFFFFFFFFFFFFFFFFFFFFFFFFFFFFFFFFFFFFFFFFFFFB
@M05620:37:000000000-D9766:1:1101:14728:11934 1:N:0:77
AGGGCCAGCTCTCAATCGCACAGGGGACCCAGGGCCTGGCCCCTCCATCCAGAAAACCTATGACCTCACCCGCTACCTGGAGCACCAACTCCGCAGCTTGGCTGGGACCTATGTGAGTATCCAGCGTAGGAATCTGGGAGTTGGGGAGGAGTGAGGAGTTGGGGAAAGACAGTCCTAACCGTGGAGGGTTCTGGTAAATGATGGGGTGAGGAGGGGCTCTTTGGCTCCCACCAGTCCCCCTGTCTGGTCTA
+
>>1>AAAAAFFDAFG3BAFFEGFHCFGGA0GHGG?//AFCCGGHGGGHD0GFD01BGE0GFHFHHHFHHHHGGE?EHFGFHGHE0GGHGCGHGGGGEFHHGGHG?EHHCGHHHFHHHHHHFHHDGGAC@CFHHHHHFHHFE<GHGGG?CCCFHGGCFAGFHGGGGGHAHCG::GGHHHBFG9.AEGBGEG.FGGFGGGGGGGGGGFF@FFFFFF??@@FFFFFFFFBFFFFFF-BFFFFF@FFFFFFFFFB
@M05620:37:000000000-D9766:1:1101:11035:11939 1:N:0:77
AGTGCCAGCTCTCAATCGCACAGGGGACCCAGGGCCTGGCCCCTCCATCCAGAAAACCTATGACCTCACCCGCTACCTGGAGCACCAACTCCGCAGCTTGGCTGGGACCTATGTGAGTATCCAGCGTAGGAATCTGGGAGTTGGGGAGGAGTGAGGAGTTGGGGAAAGACAGTCCTAACCGTGGAGGGTTCTGGTAAATGATGGGGTGAGGAGGGGCTCTTTGGCTCCCACCAGTCCCCCTGTCTGGTCTA
+
ABAAAFFF@FFFGGGGGGGGGGHHGGFGEGHHAFEEGGHHHHGHGGHGHHHHHHHHHGHGHGHHHGHHHHGGE>EEHEGGBFHHHH1?EGFFEFCFEHFHGHHGGGHHGHHHHHHHHHHHHHHHHGGDGGHHHHHHHHGGGHHHGGEDGAEGHFHHFGHHHHGGGGHHHHHHHHHHHGHHGGGGDEGGGGGGGGGGGGGFFGGGGGDDFFFFFFFFFFFFFFFFFFFFFFFFFFFFFFFFFFFFBFFFFF/
@M05620:37:000000000-D9766:1:1101:10429:11970 1:N:0:77
GAGGCTGCTTTGGAAGAAACTCATAGATTACTGCAACAGTTCCCCCTGGACCTGGAAAAGTTTCTTGCCTGGCTTACAGAAGCTGAAACAACTGCCAATGTACAGGATGCTACCCGTAAGGAAAGGCTCCTAGAAGACTCCAAGGGAGTAAAAGAGCTGATGAAACAATGGCAAGTAAGTCAGGCATTTCCGCTTTAGCACTCTTGTGGATCCAATTGAACAATTCTCAGCATTTGTACTTGTAACTGACA
+
BBBBBBFBFFFFGGGGGGGGGGHHHHGHHHHGGHHHHHHHHHHHHGFGHHHHHFHHGHHHGHHHFHFHHHHHHHFFHHHGHHHHHHHHHHHHHHHHHHHHHDHFGGGHHGHHH2GEEEGFFHFFFBCGHGHFB?GHHHHFH?CBFECEAGFDG2FFHFHHHHHDHDGHDB1001??GFGDDD100<<<G11<ADF.DGBDFGGGGBG0D00:GBH0CCCB:CGCGHHFHHHGFFGBFBFFFFFFFBFFB/C
@M05620:37:000000000-D9766:1:1101:14044:12028 1:N:0:77
AGTGCCAGCTCTCAATCGCACAGGGGACCCAGGGCCTGGCCCCTCCATCCAGAAAACCTATGACCTCACCCGCGACCTGGAGCACCCACTCCGCAGCTTGGCTGGGACCTATGTGAGTATCCAGCGTAGGAATCTGGGAGTTGGGGAGGAGTGAGGAGTTGGGGAAAGACAGTCCTAACCGTGGAGGGTTCTGGTAAATGATGGGGTGAGGAGGGGCTCTTTGGCTCCCACCAGTCCCCCTGTCTGGTCTA
+
>>1>AFB11CCFGFGFDFGCA0F0A00AEEAGFAEA/FCFAFG/EEEA101A1B100EG1AAAFG1B1FGA?@/>EEA0FCAGHHG/?E>GGE?<?/0<GCBGC//<F/0?1FDDD>GDDG2FFHGCA</<?GHFFFG0FEGDFC@.<C<<G<0GAC::/</-:..C9/99CFGFB9;B.9EG@9EB-EGGFFFFF9FBB/FBFEBF=-FE/--@>=@FFFBBFBBBAA9-A9FFFBBEB>-/9:F/B/9B
@M05620:37:000000000-D9766:1:1101:18819:12081 1:N:0:77
AGTGCCAGCTCTCAATCGCACAGGGGACCCAGGGCCTGGCCCCTCCATCCAGAAAACCTATGACCTCACCCGCTACCTGGAGCACCAACTCCGCAGCTTGGCTGGGACCTATGTGAGTATCCAGCGTAGGAATCTGGGAGTTGGGGAGGAGTGAGGAGTTGGGGAAAGACAGTCCTAACCGTGGAGGGTTCTGGTAAATGATGGGGTGAGGAGGGGCTCTTTGGCTCCCACCAGTCCCCCTGTCTGGTCTA
+
BCABCFFFDFFFGGGGGGGGGGHHGGGGGGHHGGGGGGGHHHGHGGHHHHHHHHHHHGHHHHHHHHHHHHHGGEGGHHHHGHHHHHHHGHHHGGGGGHHHGHHGGGHHGHHHHHHHHHHHHHHHHGGGGGHHHHHHHHHGGHHHGGGGGGGHHHHHHGHHHHGGGGHHHHHHHHHHHHHHGGGGGGGGGGGGHGGGGGGHGGGGGGFFFFFFFFFFFFFFFFHFFFFFFFFFFFFFFFFFFFFFFFFFFFF
@M05620:37:000000000-D9766:1:1101:5968:12098 1:N:0:77
AGTGCCAGCTCTCAATCGCACAGGGGACCCAGGGCCTGGCCCCTCCATCCAGAAAACCTATGACCTCACCCGCTACCTGGAGCACCAACTCCGCAGCTTGGCTGGGACCTATGTGAGTATCCAGCGTAGGAATCTGGGAGTTGGGGAGGAGTGAGGAGTTGGGGAAAGACAGTCCTAACCGTGGAGGGTTCTGGTAAATGATGGGGTGAGGAGGGGCTCTTTGGCTCCCACCAGTCCCCCTGTCTGGTCTA
+
AABBBFFFBFCFGGGGGAFGEEAFBEFGGGHHGGGGGFHHHHGHGGBGGHHHHEFHFFGHHAGHGGBGHHHGGGFGHHHFFFF?BGFHGHHHGFEGGGHHGHH//?FHGFHHHHFHFFHHFHHHGG?CFDHFGHHFHFHG?FGFFCGGGGGHHHHHHGHFHHGGCDHGHHHGGFHHHHFFG;EGGGGG;:FFGECBFFGGGGFBEFAD?FFFFFFFF@EFFFFFFFFFEFADFFFFBFEFFFFFFFF9BB/
@M05620:37:000000000-D9766:1:1101:12635:12100 1:N:0:77
GAGGCTGCTTTGGAAGAAACTCATAGATTACTGCAACAGTTCCCCCTGGACCTGGAAAAGTTTCTTGCCTGGCTTACAGAAGCTGAAACAACTGCCAATGAGATCCTACAGGATGCTACCCGTAAGGAAAGGCTCCTAGAAGACTCCAAGGGAGTAAAAGAGCTGATGAAACAATGGCAAGTAAGTCAGGCATTTCCGCTTTAGCACTCTTGTGGATCCAATTGAACAATTCTCAGCATTTGTACTTGTAA
+
A?AAAAFAFFFDFFGGFGGFGGGGHFHGHFGFFAFFFGHHHHGHHGGGEFHHHHGHBGFGGGHHHHHHHHHHHHHGHGHHHHGFHG3GBFFGHHHHHHHHHHGHHHHHHHGHHHHHHHHGHG/>EGFHFGB?EGFGHHHGHHHGFGHCGHGGHGFHHHHDFFHHHHHHHGHHFHDGGHHHGHDFHFFGHGGCFGGHHGDGGGHGHHHHHHHG0CDHCGHHHHHHHHGFGFFFFFF0FBFFGGGFGGGGFGG
@M05620:37:000000000-D9766:1:1101:12617:12112 1:N:0:77
GAGGCTGCTTTGGAAGAAACTCATAGATTACTGCAACAGTTCCCCCTGGACCTGGAAAAGTTTCTTGCCTGGCTTACAGAAGCTGAAACAACTGCCAATGAGATCCTACAGGATGCTACCCGTAAGGAAAGGCTCCTAGAAGACTCCAAGGGAGTAAAAGAGCTGATGAAACAATGGCAAGTAAGTCAGGCATTTCCGCTTTAGCACTCTTGTGGATCCAATTGAACAATTCTCAGCATTTGTACTTGTAA
+
AABBAAFAFFFFG4FGGGGGGGHHHHHHHHHHHHHHFGHHHHHHHGGGHHHHHHHHHDGGBGHHHHHHHHHHHHHFHHHHHGHHHHFHGHHHHHHHFHHHHHHHHHHHHHHHHHHHGHHHHGGGGHHHGHHHHHHGHGHFHHHHGHHHHHGGEGGHHHHHGHHHHHHHHGHHHHHHHHHHGHHHHHHHHHHHHHHHHGGGGGHHHHHHHHHHHHGHHGHHFHGHHHHHHGGGGGGGGGGGFFGGGGGGGGG
@M05620:37:000000000-D9766:1:1101:5953:12117 1:N:0:77
AGGGCCAGCTCTCCATCGCACAGGGTCCCCAGGGCCTGGCCCCTCCATCCAGAAAACCTATGACCTCACCCCCTCCCTCGATCACCCACTCCGCAGCTTGGCTGGGACCTATGTGCGTATCCCGCGTCGGCCTCTGGGCGTTGGGGCGGCGTGCGGCGTTGGGGCCCGCCCGTCCTACCCGTGGCGGGTTCTGGTAAATGATGGGGTGAGGCGGGGCTCTTTGGCTCCCACCAGTCCCCCTGTCTGGTCTA
+
>>>1>>1A1CCFGGGBAAEAAAFAF0BBGEGEABBBFFHHHHGGFG0FGBGGG0B0BBFGBADGGDBBGGH/>//BFG0>/0B?GHH??GH0>E/E>FBB?BGGGGHHFH1FGHHDFGCGHH1/BCG<AC-.>GHG1FACCGGA@@CCG@AA@B@@<@@@@F@@B--99@@9@FFF//;FFFF;9@-@@FFFFFFFFFFF/FFFFFB@-F--;=@;=@FFFFFFFFFFF-FF:FFEFFFF@FFFFFFFFFB
@M05620:37:000000000-D9766:1:1101:10384:12130 1:N:0:77
AGTGCCAGCTCTCAATCGCACAGGGGACCCAGGGCCTGGCCCCTCCATCCAGAAAACCTATGACCTCACCCGCTACCTGGAGCACCAACTCCGCAGCTTGGCTGGGACCTATGTGAGTATCCAGCGTAGGAATCTGGGAGTTGGGGAGGAGTGAGGAGTTGGGGAAAGACAGTCCTAACCGTGGAGGGTTCTGGTAAATGATGGGGTGAGGAGGGGCTCTTTGGCTCCCACCAGTCCCCCTGTCTGGTCTA
+
AB>AAFFFBFFFGFGGGFGFEFHGGGGGGGHHGGGGGFHHHHGFGGHGHHHFGFFHHGHHHHHHHHHFHGGGGFFGHBHHHHHGHHHHGHHHGGGGGHHFEHHGGGHHGHHHHFHGHHHGHEHHHGGFGGHHHHHHGH0FGHHHGG.AFEGHHHHHHGHFGHGGFGHF//:CGGHHHFHHGGGGGGGFDGGGGGGGGFFFGGGGGGFFFFFFFFFFFFFFFFFFFFFFFFFFFFFFFFFFFFFFFFFFFFB
@M05620:37:000000000-D9766:1:1101:18181:12146 1:N:0:77
AGTGCCAGCTCTCAATCGCACAGGGGACCCAGGGCCTGGCCCCTCCATCCAGAAAACCTATGACCTCACCCGCTACCTGGAGCACCAACTCCGCAGCTTGGCTGGGACCTATGTGAGTATCCAGCGTAGGAATCTGGGAGTTGGGGAGGAGTGAGGAGTTGGGGAAAGACAGTCCTAACCGTGGAGGGTTCTGGTAAATGATGGGGTGAGGAGGGGCTCTTTGGCTCCCACCAGTCCCCCTGTCTGGTCTA
+
BBABBFFFBFFFGDGGGGGGGGHHGGGGGGHHGGGGAFHGGHGHGGFHHHGHGBBGHGHHHHHHHHHGHHHGGEEGHHHHFGHHHHHHGHHHGGGGGHHHEHHGGGHHGHHHHHHGHDGHFHFHHGGGGGHHHHHHHGFFGFHHGCCCGDDFCDGHHGHGHFGCFFHHHHGHHHGHFHHHGDEA?ADFCFFFFGGFFFGGGGGGGGDFEA?B?DCFFFFFFFFFFFFFFFFFEFFFFFEDFFFFFFFFFFB
@M05620:37:000000000-D9766:1:1101:9796:12148 1:N:0:77
GAGGCTGCTTTGGAAGAGCACACGTCTGAACTCCAGTCACCTGAAGCTAGCTCGTATGCCGTCTTCTGCTTGCAAAAAAAAACAACCGCGAGAAGCCCAATCGTCCAGGTTGCTCTTCTGCCGGCCGGCTTCCTCCTCCCCTCCCTCCCGGTCCCCCGCCCGTTGTACCCCTTTCTCGCTTCTCAGGCTTTTCCGCGGTCTCACTCTTCTGGCCCCACTTTCCTCCTGCTCCCCGCAGGTCCTTGTTCCGT
+
>3>AAAFAFFFFGGGG4BF4BBGE4A4B55BG5BGF5B3DB3F3BBBB53B5DBEA3AG3ABA1FAF5FH5B1BBABG>/>/??1?E/>/></?330///00/???/C0110?FH11@G1@1<<CC---<<>CFH///<<./.<://...:---...9-;-9-;..00;0.C.FB//.....9B//9/9BF/F/.;--9;.;9BF//;9;F/;..-..9//9B//;./9/:/..--9-;A/BF/9/:9/./
@M05620:37:000000000-D9766:1:1101:21967:12151 1:N:0:77
GAGGCTGCTTTGGAAGAAACTCATAGATTACTGCAACAGTTCCCCCTGGACCTGGAAAAGTTTCTTGCCTGGCTTACAGAAGCTGAAACAACTGCCAATGAGGTCCTATATGATGCTACCTGTAAGGAAATTCTACTAGATGACCTCAAGGGAGTAAAAGAGATGATGAAACAATGGCAACTAAGTCAGGTATTTCCGCTTTATCACTCTTGCTGATCGACTTCAAGAATTCACAACATCTGTACTTGTAA
+
CBBCCCFCFFFFGGGGGGGGGGHHGHHHHHHHHHHHGHHHHHHHHGGGHHHHHHHHHHHHHHHHHHHHHHHHHHHHHHHHHHHHHHHHHHHHHHHHHHHE3B3BC3D443B@4DG4F43B33D4443B333?FD4444?3444B3433333///?2D3D3/B2222D2D2D22/222201/011111@1011@1<F1...>F11>10=00=D00000=.C-:.0<;00/:000;C0.;C0;F0000000;;
@M05620:37:000000000-D9766:1:1101:13014:12173 1:N:0:77
GAGGCTGCTTTGGAAGAAACTCATAGATTACTGCAACAGTTCCCCCTGGACCTGGAAAAGTTTCTTGCCTGGCTTACAGAAGCTGAAACACCTGCCAATGAGATCCTACAGGATGCTACCCGTAAGGAAAGGCTCCTAGAAGACTCCAAGGGAGTAAAAGAGCTGATGAAACAATGGCAAGTAAGTCAGGCATTTCCGCTTTAGCACTCTTGTGGATCCAATTGAACAATTCTCAGCATTTGTACTTGTAA
+
A1AAAAF>@FDF1FGGGGFGAGGHHHH3AGHHHBFF1GHGEGHDGGEE/0GGFFAG1B0FGHHHAH1BGFBFHHGHHDGGHHHH1FGHHF0EG0GFC@GFBGGGBDGHHEB0CGFHEHFBGGE>EHCFFH0EG10/B<EBFFH<1<B<FGFGEGC0DFD@FHEFFFGHFHFDGHHHHHFFFHHGHHGBFEHHHFHHHGCFCGFDGFFHFEHG0C?0:;GGFBCCC::GFFGGGGFFGFFBBFF0;FFBBBF
@M05620:37:000000000-D9766:1:1101:18757:12190 1:N:0:77
AGTGCCAGCTCTCAATCGCACAGGGGACCCAGGGCCTGGCCCCTCCATCCAGAAAACCTATGACCTCACCCGCTACCTGGAGCACCAACTCCGCAGCTTGGCCGGGACCTATGTGAGCATCCAGCGTAGGAATCTGGGAGTTGGGGAGGAGTGAGGAGTTGGGGAAAGACAGTCCTAACCGTGGAGGGCTCTGGTAAATGATGGGGTGAGGAGGGGCTCTTTGGCTCCCACCAGTCCCCCTGTCTGTTCTT
+
A1AAAFF1>CFFGGGGGAFEE0AFAFGAFEAFG0EEAAGFGGG/EGGEBG1FGH1GHEBAGHFGHHHCGGFFGGGGHFGFFGHGHGHHGF1FEF/>EFHHGF1</<<CCFHHH2DGD1<@<GHHF@?EGGFD<GHDHBFFA<=<<<FGGAACCHD.GG:/0CC@.AGCHGGFGFF9FG/99.=-EAEG...=BB/99/BFF/9B9--99AFFFF<-@-;FFF/;B/B-:-9BFF/999-A@99BFF//;//
@M05620:37:000000000-D9766:1:1101:12427:12198 1:N:0:77
AGTGCCAGCTCTCAATCGCACAGGGGACCCAGGGCCTGGCCCCTCCATCCAGAAAACCTATGACCTCACCCGCTACCTGGAGCACCAACTCCGCAGCTTGGCTGGGACCTATGTGAGTATCCAGCGTAGGAATCTGGGAGTTGGGGAGGAGTGAGGAGTTGGGGAAAGACAGTCCTAACCGTGGAGGGTTCTGGTAAATGATGGGGTGAGGAGGGGCTCTTTGGCTCCCACCAGTCCCCCTGTCTGGTCTA
+
>>AAAFFFBFBFGFGGGFFGEFFHFEEGGEGHGGGGFFHGHHGFGGFHGFFHHF3FBE3GHFGHHHGGHHHEGGGGHHGEGGG?BGHHGFHHGGGGFF3EFHHEEFHGGHFGDHFHF3FGHHBHHGCADD2G221FD0C</?<<C@CFGGGHCGDCBC/<DGFCCEHCHHHHHHHHHGGHFEGAGGGF.;:FBB;FBBF0090B9:DCEFFFDDAAF;AFFBFBFFBAEBFFFFB:FFFA-:BB/9:B;F/
@M05620:37:000000000-D9766:1:1101:10984:12211 1:N:0:77
AGTGCCAGCTCTCAATCGCACAGGGGACCCAGGGCCTGGCCCCTCCATCCAGAAAACCTATGACCTCACCCGCTACCTGGAGCACCAACTCCGCAGCTTGGCTGGGACCTATGTGAGTATCCAGCGTAGGAATCTGGGAGTTGGGGAGGAGTGAGGAGTTGGGGAAAGACAGTCCTAACCGTGGAGGGTTCTGGTAAATGATGGGGTGAGGAGGGGCTCTTTGGCTCCCACCAGTCCCCCTGTCTGGTCTA
+
A>>>A5DFAFFFFFGEFFFAEAFAFFEEEEGHFAEAAFH2AF21EEH5FAFGDHBC3EE3FGFHHFFGHC?>>>EEHFGGCFGF1???E3BBE//>>?BFEGFGGC?B<G1B?F?21BFDG2FGF/C<CE111FGDBGFA/?<1AGG?D.DF<00<GG<CGCDGG?GAF//C:;GHH0/;BE9BFG?BCACF009099BBF9FEGGA9.9FFFF<BBB.99BFFF/BAAFFD.A/9/9;A9EBFBFFFF9/
@M05620:37:000000000-D9766:1:1101:20239:12213 1:N:0:77
GAGGCTGCTTTGGAAGAAACTCATAGATTACTGCAACAGTTCCCCCTGGACCTGGAAAAGTTTCTTGCCTGGCTTACAGAAGCTGAAACAACTGCCCATGAGATCCTACCGGATGCTACCCGTCCGGAAAGGATCCTAGCCGACTACAAGGGCGTAAAAGAGATGATGAAACAATGGCAAGTCAGTCAGGCATTTCCGCTTTAGCACTCTTGTGGATACAATTGAACAATTCTCAGCATTTGTACTTGTAA
+
CBCCCCFCFFFFGGGGGGFGGGCHCHBHHHHHHHHGFFHHHHHHHGGGHHHHHHHHHHHHGGHHHHHHHHHHHHHHHHHHHHHGHHHFHHHHHHGH1BBC3BFHFGHHH1EG/1/BBGH20??//>EF?DGH2BFGFH3?2?BBGCGGHH/?/>ADE.FDFG01>FGHHHHHHHDGHHG0<0<0=DF0<GHE0<GHHGGGGGGGFGFGG009;F.;90;F0FGFG0CFFGGGG09B/CGF/9;FFB//;:B
@M05620:37:000000000-D9766:1:1101:15056:12214 1:N:0:77
GAGGCTGCTTTGGAAGAAACTCATAGATTACTGCAACAGTTCCCCCTGGACCTGGAAAAGTTTCTTGCCTGGCTTACAGAAGCTGAAACAACTGCCAATGAGATCCTACAGGATGCTACCCGTAAGGAAAGGCTCCTAGAAGACTCCAAGGGAGTAAAAGAGCTGATGAAACAATGGCAAGTAAGTCAGGCATTTCCGCTTTAGCACTCTTGTGGATCCAATTGAACAATTCTCAGCATTTGTACTTGTAA
+
A>AABAFAFFFFGGGGFFGGGGGHCGHHHHHHHHDEGFGGGHHHHGGGHGHHHHGHHF2FFGHHHHHHHHHHHHHBGHHHHHHEGFHHHHHHHHHHF3F@FHBFGFBFGFC??FHHGFHHAE?EEHHEHFCCGFGGGGDBFFBFGHH?GFEGGD<<>2GFGHHGHGBD1<1FGE1GF0GBFF=<FGBBFHHHHFFGHGFGGFHB0<<CC;CG0CD0CCCGBGHHBGHHBFFGFF00CFFGFGFFFFGGFBB
@M05620:37:000000000-D9766:1:1101:9927:12231 1:N:0:77
AGTGCCAGCTCTCAATCGCACAGGGGACCCAGGGCCTGGCCCCTCCATCCAGAAAACCTATGACCTCACCCGCTACCTGGAGCACCAACTCCGCAGCTTGGCTGGGACCTATGTGAGTATCCAGCGTAGGAATCTGGGAGTTGGGGAGGAGTGAGGAGTTGGGGAAAGACAGTCCTAACCGTGGAGGGTTCTGGTAAATGATGGGGTGAGGAGGGGCTCTTTGGCTCCCACCAGTCCCCCTGTCTGGTCTA
+
ABAABFFFCFFFGGGGGGGFGGHEGGGGGGHHGGGGGGHGHHGHGGHHHHHHHHHHHGHHHHHHHHHHHHHGGEGGHHHHFGHHHHHGGHHHGGGGGHFHGHHGGGHHGHHHHHHHHHHHHHHHHGGGGGHHHHHHHHHGGHHHGGEGGGGHHHHHHGHHHHGGGGHHHHHHHHHHHHHHGGGGGGGGCFGGGGGGGGGGGGGGGGFFFFFFFFFFFFFFFFFFFFFFFFFFFFFFFFFFFFFFFFFFFFB
@M05620:37:000000000-D9766:1:1101:6163:12238 1:N:0:77
GAGGCTGCTTTGGAAGAAACTCATAGATTACTGCAACAGTTCCCCCTGGACCTGGAAAAGTTTCTTGCCTGGCTTACAGAAGCTGAAACAACTGCCAATGTACAGGATGCTACCCGTAAGGAAAGGCTCCTAGAAGACTCCAAGGGAGTAAAAGAGCTGATGAAACACTGGCCAGTAAGTCAGGCATTTCCGCTTTAGCACTCTTGTGGATCCAATTGAACAATTCTCAGCATTTGTACTTGTAACTGACA
+
A1A?AAFAFFFFG1BGGBEFGGHHCF1DGHGHFGBGFCGGHHHHHGGFEFGGHHHBG10BBBHHHGFFHHHAFFGGHHHHEFHFHE1BFGE?FGHHHHFHHHHHHHHHHHHBGHHGGGGHH1B>GFGHHGGFH1EGHHFHHH1GFGEFG01F2FFHHH<FHHH1DGF0?GFH0FGGFGHHHHHHHEHHHHHGGGGGHHHHHFHHHHHHG0GGHFHFFGHHHHGHGHHHHHGBFGFGFGGGGGGGGGGGGGG
@M05620:37:000000000-D9766:1:1101:9006:12260 1:N:0:77
GAGGCTGCTTTGGAAGAAACTCATAGATTACTGCAACAGTTCCCCCTGGACCTGGAAAAGTTTCTTGCCTGGCTTACAGAAGCTGAAACAACTGCCAATGAGATCCTACAGGATGCTACCCGTAAGGACCGGCTCCTAGAATACTCCAAGGGAGTAAAAGAGCTGATGACACAATGGCAAGTAAGTCAGGCATTTCCGCTTTAGCACTCTTGTGGATCCAATTGAACAATTCTCAGCATTTGTACTTGTAA
+
>>AAAAFBFFFFGCGGFBGFGGGGGHGHHGGHDFGFGHGGHHHHHGGGFGHHHHGGGGCGBGHHHFGHHHHFGFGHHHHGGHHHHF3BFGHHHHHHHHHHHHHHHHGHHHHHHHHHHHHHHGGGGHHH0/>EEGGGHFG1GHFHHHH1FGGGEGGFHHHHFHHHHHHHH1FGF.GHHHCGGHFHHHHHHHHHHHHHHGGGGGHHHHHHHHHHHGGFHHHGFGGGGFFGGGGGGGGGGGGGGGGGGGGGGGG
@M05620:37:000000000-D9766:1:1101:11703:12276 1:N:0:77
GAGGCTGCTTTGGAAGAAACTCATAGATTACTGCAACAGTTCCCCCTGGACCTGGAAAAGTTTCTTGCCTGGCTTACAGAAGCTGAAACAACTGCCAATGAGATCCTACAGGATGCTACCCGTAAGGACCGGCTCCTAGAAGACTCCAAGGGAGTAAAAGAGCTGATGAAACAATGGCAAGTAAGTCAGGCATTTCCGCTTTAGCACTCTTGTGGATCCAATTGAACAATTCTCAGCATTTGTACTTGTAA
+
AAAABAFBFFFFBGGG4GGFGGFGHGFHE5BGHHFHHHHHHHGGHGGGHGHHHHHHFFHHHHHHFHGHHHHHHHHBGGGGHHHGF3FHHHFHHFHHFFHHFE3FH3F4GCHGAFGHH4GGFFEEEFBG0/<@E/D/?111BB?01FC1FGG?G//0?@1?<<?GCFFHHHHH0.<GHHHHGHFGHHHHHHHCHHHHFG.CDC;CGHHHHHGHHGFGFHHGF0C9909BFF9FG0CFBCF9CFGFGFF0FFF
@M05620:37:000000000-D9766:1:1101:18316:12285 1:N:0:77
AGTGCCAGCTCTCAATCGCACAGGGGACCCAGGGCCTGGCCCCTCCATCCAGAAAACCTATGACCTCACCCGCTACCTGGAGCACCAACTCCGCAGCTTGGCTGGGACCTATGTGAGTATCCAGCGTAGGAATCTGGGAGTTGGGGAGGAGTGAGGAGTTGGGGAAAGACAGTCCTAACCGTGGAGGGTTCTGGTAAATGATGGGGTGAGGAGGGGCTCTTTGGCTCCCACCAGTCCCCCTGTCTGGTCTA
+
AA3AAFFFBFFFFGGFGFFFECGHFGGGDFHHGGGGFFHFEHGGGGHGDHHHFFBGHGHFHHFHHHHHHHHGGFEGHHGGHHHFFHHGGFFHGCEGGEGGFHHG??FHGG2GGGHHBHFHFGDFHGBACGBGGHHHHHHGGHFFGGGGG.CGFGGHEDHHHFGGEAGHHHHHHHHHHFHHGDEGAAA@.AFGFGBFGFGGFBFFFGFF.FFFFFFFF-9BFFFFFFFFFFFFFFFFFFFFFFFFFFFFFF9
@M05620:37:000000000-D9766:1:1101:21399:12297 1:N:0:77
GAGGCTGCTTTGGAAGAAACTCATAGATTACTGCAACAGTTCCCCCTGGACCTGGAAAAGTTTCTTGCCTGGCTTACAGAAGCTGAAACAACTGCCAATGAGATCCTACAGGATGCTACCCGTAAGGAAAGGCTCCTAGAAGACTCCAAGGGAGTAAAAGAGCTGATGAAACAATGGCAAGTAAGTCAGGCATTTCCGCTTTAGCACTCTTGTGGATCCAATTGAACAATTCTCAGCATTTGTACTTGTAA
+
>>AAB>FAFFFFGGGF4AFGGGAGDFGHH5FGHH44B2BDGHHHHGEGH2GHHHGHH32BBGHHGHHHHHHHHHF3FGHFHHHFGFFHH3FHFHHHC3GHHHFHHHHHHHHHHHHHHFHHHGG@?GHHFBFHGHHGHBE3BGFHHHH11BFG/CFFH2FH/GHHHHHHHBHHGHHHGHH1FHBGHHHGHHHHHHHHHGGGGGFDHGHHHHHHGHG:GHHHHHHHHHHHHGGGGGGGGGGGGGG0CGGGGGG
@M05620:37:000000000-D9766:1:1101:16269:12300 1:N:0:77
GAGGCTGCTTTGGAAGAAACTCATAGATTACTGCAACAGTTCCCCCTGGACCTGGAAAAGTTTCTTGCCTGGCTTACAGAAGCTGAAACAACTGCCAATGAGATCCTACAGGATGCTACCCGTAAGGAAAGGCTCCTAGAAGACTCCAAGGGAGTAAAAGAGCTGATGAAACAATGGCAAGTAAGTCAGGCATTTCCGCTTTAGCACTCTTGTGGATCCAATTGAACAATTCTCAGCATTTGTACTTGTAA
+
>3AAAAFBFFFFGGGGGGGGGGFHHGHHHHHHHHFBGGFFGHHHHGGGGFHHHGHHHFEGBHHHHHFHHHHHHHHFHHHHHHHHHFHHHHHHHHHHHHHHHHHHHHHHHHHHHHHHHHHHHGGGGHHHHHHHHHHGHEHFFGHHHHHHHHGGCEEHHFHHGHHHHHHHHHHHHHHHHHHBFHHHHHHHHHHHHHHHHGGGGGHHHHHHHHHHGGGGHHHHHHHHHHHHHGGGGGGGGGGGGGGGGGGGGGG
@M05620:37:000000000-D9766:1:1101:17862:12313 1:N:0:77
AGTGCCAGCTCTCAATCGCACAGGGGACCCAGGGCCTGGCCCCTCCATCCAGAAAACCTATGACCTCACCCGCTACCTGGAGCACCAACTCCGCAGCTTGGCTGGGACCTATGTGAGTATCCAGCGTAGGAATCTGGGAGTTGGGGAGGAGTGAGGAGTTGGGGAAAGACAGTCCTAACCGTGGAGGGTTCTGGTAAATGATGGGGTGAGGAGGGGCTCTTTGGCTCCCACCAGTCCCCCTGTCTGGTCTA
+
AA>AAFFFAFFFGGGGGGFGGGHGGCGGGGEHGEGG2AFCBFEHEGHFHHHGHHHHHGHGHHHHHHHGHHHGGEFEHHHHHHHHHEFHGHHHGGGGGHHHGFHGGGHGGHHHGHFHHHHHHHHHHGGGGGHGHHHGHHHGDHHHGGGGGGGGHHHGHGHHHGGGGGHHHHGHHHHGHGHHGGGGGGGGGGGGGGFFGGGGGFGGGGFFFFFFFFFFFFFFFFFFFFFFFFFFFFFFFFFFFFFFFFFFFFB
@M05620:37:000000000-D9766:1:1101:17100:12334 1:N:0:77
GAGGCTGCTTTGGAAGAAACTCATAGATTACTGCAACAGTTCCCCCTGGACCTGGAAAAGTTTCTTGCCTGGCTTACAGAAGCTGAAACAACTGCCAATGAGATCCTACAGGATGCTACCCGTAAGGAAAGGCTCCTAGAAGACTCCAAGGGAGTAAAAGAGCTGATGAAACAATGGCAAGTAAGTCAGGCATTTCCGCTTTAGCACTCTTGTGGATCCAATTGAACAATTCTCAGCATTTGTACTTGTAA
+
A>AAA>FBFFFFGGFGF4GGFGDGFGFHHHHHHH4BGHFFGHHHHGGGEGHFGHHHHDEFBHHHHHFHHHHHHHFGHGGGHHHHGFHHHHHHHHHHHHHHHHHHHHHHGHHHHGHHHHHHGGGGDHHGHHHGHHHGHFHHFGCGGHHHHHGGHGGFGHHHGHHHHHHHGHGHHHHHHHHGGHHHHHHHHHHHGHHHHGGGGGHHHHHGHHHHGHGGHHHHHHHHHHHHHGGGGGFGGGGGGGGGGGGGGGG
@M05620:37:000000000-D9766:1:1101:17008:12355 1:N:0:77
AGTGCCAGCTCTCAATCGCACAGGGGACCCAGGGCCTGGCCCCTCCATCCAGAAAACCTATGACCTCACCCGCTACCTGGAGCACCAACTCCGCAGCTTGGCTGGGACCTATGAGAGTATAGAGCATAGGTATCTGAGAGGTGGGGGAGAGAGGGGAGTTGGAGAAAGACAGTCCTAACCGGAGGGGGTTCTGATAAATGATGGGGTGAGGGGGGGCTCTTTGGCTCCCACCAGTCCCCCTGTCTGGTATA
+
BCBABFFFCFFFGGGGGGGGGGHHGGGGGGHHGGGGGGHHHHGHGGHHHHHHHHHHHGHHHHHHHHHHHHHGGGGGHHHHHHHHHHHHGHHHGGGGGHHHGHHGGGHHGHGHH3G32BB?333D>2<@2222D>@H2D22/1?F/>-->.<.<..<.;::CH0/;.;:C/::000000/:C--;-A?D-@:BB//;///9:9BFFF9D..;.;B;=CF.F/://B/B.;/....9;FF?.@.B/9:/;/B/
@M05620:37:000000000-D9766:1:1101:25322:12356 1:N:0:77
AGTGCCAGCTCTCAATCGCACAGGGGACCCAGGGCCTGGCCCCTCCATCCAGAAAACCTATGACCTCACCCGCTACCTGGAGCACCAACTCCGCAGCTTGGCTGGGACCTATGTGAGTATCCAGCGTAGGAATCTGGGAGTTGGGGAGGAGTGAGGAGTTGGGGAAAGACAGTCCTAACCGTGGAGGGTTCTGGTAAATGATGGGGTGAGGAGGGGCTCTTTGGCTCCCACCAGTCCCCCTGTCTGGTCTA
+
BBBBBFFFBFFFGAFGGEFFEGHHDEGGGGEHFEGGGGHHHHGHGGFGHHHHHFHHHGHGHFGHHHHHHHHGGGFGHHHFHGGGHHHFGHFHGGGGGGHHGHHGGGHHGHHHHHHGHGHHHGHHHG<EDGHFHHHHHHHGEHHHGGGGGGGHHHHHHGCGHFGGGGHHHHHHHHHHHHHHGFEGGGGG9AFGGG;FGGGGGBFGFDFFFFFFFF=FFFFFFFFFFFFEEFFFFFFFFFFFFFFFFFFFBFB
@M05620:37:000000000-D9766:1:1101:21024:12391 1:N:0:77
AGTGCCAGCTCTCAATCGCACAGGGGACCCAGGGCCTGGCCCCTCCATCCAGAAAACCTATGACCTCACCCGCTACCTGGAGCACCAACTCCGCAGCTTGGCTGGGACCTATGTGAGTATCCAGCGTAGGAATCTGGGAGTTGGGGAGGAGTGAGGAGTTGGGGAAAGACAGTCCTAACCGTGGAGGGTTCTGGTAAATGATGGGGTGAGGAGGGGCTCTTTGGCTCCCACCAGTCCCCCTGTCTGGTCTA
+
AAABAFFFAFFFGGGGGGGGGGEFDFFFFGECFEEFFGHHFGGEEGGGGH3GGHHHFEFCHHGGHHH3FF1EE>EEHGHH2FHHHH11?GHGEGGGGHHHGGFFGFEGGHHFHFFDGFGGGFD2GCGDGEHFFHHFECFFEHFHCCF@D?AFC0DGGFC<DCDCEAGCGHGHHHHHFHBCCAE-AAAG.;AFFGFGFFBBFB9FGDFCAFFF.DDFD=AFFB/BFBFF9BADAFFFFFFD@EFBBBFFFF/
@M05620:37:000000000-D9766:1:1101:28112:12399 1:N:0:77
GAGGCTGCTTTGGAAGAAACTCATAGATTACTGCAACAGTTCCCCCTGGACCTGGAAAAGTTTCTTGCCTGGCTTACAGAAGCTGAAACACCTGCCAATGTACAAGATGATCCCAGTAAGAAACGAATCCTAGCAGACTCCCCGAGCGTACCAGAGCTGATGACACAATGGCCCGTAAGTACGGCCTTTCCGCTTTAGCACTCTTGTGGCTCCCATTGAACAATTCTCAGCATTTGTACTTGTAACTGCCA
+
BABBBBFBFFFFGGGGGGGGGGHHHGHFGGGHH5BGHHHG5GHHHDGG22FGHGGFGHHHB5DGHGFHFHDGGEHHHHHHHGHHHG@FGFHGHHHFFHHHHF4@43B334F@FHFGGGEF43BB///??BF?G3BGH0?3B??C///>?C/<DG0/@2???FBGGHFFH1BG0<-ACFH1==AEG-CG0=0CEDGGFFHFHGFFHFCCD.CF?.9;90;CFB/FF0CFFF/CFFFFCCFB0C9FG/9//BF
@M05620:37:000000000-D9766:1:1101:28098:12424 1:N:0:77
GAGGCTGCTTTGGAAGAAACTCATAGATTACTGCAACAGTTCACCCTGGACCTGGAAAAGTTTCTTGCCTGGCTTACAGAAGCTGAAACAACTGCCAATGTTCATAATGCTACACGTAAGGAAAGACCCCTAGAAGAATACAAGCGAGCAAAAGAGCTCATCAAACAATGGCAAGAAAACCAGGCACTCACACCTGAGCATCCTTTTGGATGCAACTAAATAACGCTCAGCAGTCTTATATATTACTGACA
+
A3AA>>BACDDDG4BB4GBGGGHHHGFGHGEFHH4FGH2DGDADFGBECFBBGGFFB32BBFHDFGFBBB3BABF3B5BFGHBBB33B@B1GFHHCCHHHH44B4B4BBB44@3B??2?BF33GF3B??E//2?33B3B4333B//<<B?22?B?222@@2<FD2@0/11<<?1F00?00<>><<.00><11/.///</00<<000<0:::/;::://00::<0.;...//;.0/9;00000000;00990
@M05620:37:000000000-D9766:1:1101:14890:12424 1:N:0:77
AGTGCCAGCTCTCAATCGCACAGGGGACCCAGGGCCTGGCCCCTCCATCCAGAAAACCTATGACCTCACCCGCTACCTGGAGCACCAACTCCGCAGCTTGGCTGGGACCTATGTGAGTATCCAGCGTAGGAATCTGGGAGTTGGGGAGGAGTGAGGAGTTGGGGAAAGACAGTCCTAACCGTGGAGGGTTCTGGTAAATGATGGGGTGAGGAGGGGCTCTTTGGCTCCCACCAGTCCCCCTGTCTGGTCTA
+
AB>AAFFFCFFFGGGGGGGGGGHHGGGGGGHHGGGGGGHHHHGHGGHGHHHHHHHHHGHHHHHHHHHHHHHGGFGGHGHHGHHHHHHHGHHHGGGGGHHHGHHGGGHHGHHHHHHHHHHHHHHHHGGGGGHHHHHHHHHGGHHHGGGGGGGHHHHHHGHHHHGGGGHHHHHHHHHHHHHHGGGGGGGGGGGGGGGGGGGGGGGGGGFFFFFFFFFFFFFFFFFFFFFFFFFFFFFFFFFFFFFFFFFFFFB
@M05620:37:000000000-D9766:1:1101:18759:12449 1:N:0:77
GAGGCTGCTTTGGAAGAACCTCATAGATTACTGCAACAGTTCCCCCTGGACCTGGAAAAGTTTCTTGCCTGGCTTACAGAAGCTGAAACAACTGCCAATGAGATCCTACAGGATGCTACCCGTAAGGAAAGGCTCCTAGAAGACTCCAAGGGAGTAAAAGAGCTGATGAAACAATGGCAAGTAAGTCAGGCATTTCCGCTTTAGCACTCTTGTGGATCCAATTGAACAATTCTCAGCATTTGTACTTGTAA
+
B?ABAAF>BBB@GCBFGG4AGGHHHGGFGHGHHB4FEGFGHGFGHGEBAFFFGGFFBDFBFGHGHHHFFGFHHHHBFGHHHHFGHGFHFH1BGHHFHHHHHFFHHHHFGG@BGH3FFHHHHGEEFG?GGH00?GHGHGHHHHHGFHGGHGFGGGGHHHFDFFHHHHHGHGHHGHHHHHHFF>=FGFG1FFFGHFHHHGGGGGHDH0GHFHHH0CDCGFHHHHHHECCFFBFFBFF;FBFFFFGFFFGGFFB
@M05620:37:000000000-D9766:1:1101:15260:12451 1:N:0:77
AGTGCCAGCTCTCATCGCACAGGGGACCCAGGGCCTGGCCCCTCCATCCAGAAAACCTATGACCTCACCCGCTACCTGGAGCACCAACTCCGCAGCTTGGCTGGGACCTATGTGAGTATCCAGCGTAGGAATCTGGGAGTTGGGGAGGAGTGAGGAGTTGGGGAAAGACAGTCCTAACCGTGGAGGGTTCTGGTAAATGATGGGGTGAGGAGGGGCTCTTTGGCTCCCACCAGTCCCCCTGTCTGGTCTAT
+
ABAAAFFFBFFFGGGGGGGGGGHGGEGEGHGBEEFGGHHGHGHGGFHHGHHHFGHHGHHHFHHHHGBGFGGGGGGHHFHHHHGGHFGGHHHGGGGGGGHGHGGGEHHGHHHHHHHHHHHFHHHHGFFGGFHGHHHHHHGGHGHGGGGGGGHHHHHHGGHHHGGGGHHHHHHHHHFHHHHGGGGGGGGCFEFFFGGFGFCFGGGGGFDFFFFFDFFFAEFFFFFFFFFFFFDFFFFFFFFFFFFFFBBF/B;
@M05620:37:000000000-D9766:1:1101:15291:12457 1:N:0:77
AGTGCCAGCTCTCAATCGCACAGGGGACCCAGGGCCTGGCCCCTCCATCCAGAAAACCTATGACCTCACCCGCTACCTGGAGCACCAACTCCGCAGCTTGGCTGGGACCTATGTGAGTATCCAGCGTAGGAATCTGGGAGTTGGGGAGGAGTGAGGAGTTGGGGAAAGACAGTCCTAACCGTGGAGGGTTCTGGTAAATGATGGGGTGAGGAGGGGCTCTTTGGCTCCCACCAGTCCCCCTGTCTGGTCTA
+
BCAABFFFCFFFGGGGGGGGGGHGGGGGGGHHGGGGGGHHGHGHGGGHHHHHHHHHHGHHHHHHHHHHHHHEGEGGHHHHGGHHHHHGGHHHGGGGGHHHGGHGGGGHGHHHGHHHFHHHHHHHGGGGGGHHHHHHHHHGGHHHGGGGGGGHHHHHHGHHHHGGGGHHHHHHHHHH0GHHGGGGGGGGGGGGGGGGGGGGGGGGGGFFFFFFFFFFFFFFFFFFFFFFFFFFFFFFFFFFFFFFFFFFFFB
@M05620:37:000000000-D9766:1:1101:13584:12461 1:N:0:77
ACCACACGTCTGAACTCCAGTCACCTGAAGCTATCTCGTATGCCGTCTTCTGCTTGAAAAAAAAAAACAAGTCAACTGGACACCCAACTCCTCCTCGCTGCTCTAACCCATGTGACTACCCATCGGACCAATCTCGTCGCCGCGGAGGAGTGAGGACCCTCGGAAAGACACCCCTAACCCTGCAGGGCTTCCTTACCGCATTAGCCCACGAGGGGCTCCACTTCCCCCATTATCCGCCTTTGTACTTCTAA
+
AAA3AAADFBFBFGFGGGG4BDGHHEFGGFGH5GHHHHFDFGFHGAACFFHFHFFBF3FF1EAE0>/11123344@BBC31311/????FB3030B///</33?111B//BB2222??00@10@//?/<??10??0/.<-.<---;--;.;.;9.9..9/;9...;./;:/:.9...9A9..9BB.-..999/////.--:./99//..--;----;.9/.9///9B.-./9//;.;;../;//9BFF/9/
@M05620:37:000000000-D9766:1:1101:22140:12467 1:N:0:77
AGTGCCAGCTCTCAATCGCACAGGGGACCCAGGGCCTGGCCCCTCCATCCAGAAAACCTATGACCTCACCCGCTACCTGGAGCACCAACTCCGCAGCTTGGCTGGGACCTATGTGAGTATCCAGCGTAGGAATCTGGGAGTTGGGGAGGAGTGAGGAGTTGGGGAAAGACAGTCCTAACCGTGGAGGGTTCTGGTAAATGATGGGGTGAGGAGGGGCTCTTTGGCTCCCACCAGTCCCCCTGTCTGGTCTA
+
AA>AAFFFBFFFGGGGGGGCFGHGGGGGGGHHFEFFFGHHHHGHGGHHHGHHHHHGHGHFHHHHHFHHHHHGG>EFHHGHFGHHHHFGFHFGEFCFGHHHGHHGGGHHGHHHHHHHHHHHHHHHHGGGGGHHHHHHHHFGGHHHGGFGGAEHHFHHFGHHHHGGGGHHHHHHHHHHHHHHGGGGGGGGEGGGGGGGGGGGGGGGGD:BFFFFFFFFFFFFFFFFFFFEFFFFFFFFFFFFFFFFFFFFFFF
@M05620:37:000000000-D9766:1:1101:14280:12468 1:N:0:77
GAGGCTGCTTTGGAAGAAACTCATAGATTACTGCAACAGTTCCCCCTGGACCTGGAAAAGTTTCTTGCCTGGCTTACAGAAGCTGAAACAACTGCCAATGAGATCCTACAGGATGCTACCCGTAAGGAAAGGCTCCTAGAAGACTCCAAGGGAGTAAAAGAGCTGATGAAACAATGGCAAGTAAGTCAGGCATTTCCGCTTTAGCACTCTTGTGGATCCAATTGAACAATTCTCAGCATTTGTACTTGTAA
+
BAABCAFCFFFFGGGGGGGGGGCHFHFHHHGHHHFHFFHGHHHHHGGGHHHHHHGHHHGGGHHHHHHHHHHHHHHHHHHGHHHHHHHHHHHHHHHHHHHGHHHHHGHHHHHHHHHHHHHHHGGGGHHHHFHHHHHGHHHHGGGHHHHHHHGGHGGHHGHHGHHHHHHHHGHHGHHHHHHFGHHHHHHHHHHHHHHHHGGGGGHHHHHHGHHHFHGEHHHHHHHHHHHHHGGGGGGGGGGGGGGGGGGGGGG
@M05620:37:000000000-D9766:1:1101:6496:12474 1:N:0:77
AGTTCCAGCTCTCCATCGCACAGGGGACCCAGTGCCTGGCCCCTCCATACAGAAAACCTATGACCTCACCCGCTACCTGGCGCACCCCCTCCGCAGCTTGGCTGGGACCTATGTGAGTATCCAGCGTAGGAATCTGGGAGTTGGGGAGGCGTGCGGAGTTGGGGAAAGCCAGTCCTAACCGTGGAGGGTTCTGGTAAATGATGGGGTGAGGAGGGGCTCTTTGGCTCCCACCAGTCCCCCTGTCTGGTCTA
+
>A>1>BFFFFFFG1GFGFGCGGHHG?0A0EFG1BF1AFGHHHGHGGHH2FGGFHH0BEHHGGHHH1FGHHHE>>>EGF@F0>EEGGA/>EG/EE?E>G1BEHHGGGHHGF<GH2FDHHHHHHEHHGG/>C1?GHHHHH0FFHHHGG.CG<CEG.:A-CGFHG@G.99F/CFGGB0FBBFGGGGG.EF@BAFFFFFFFFBFB/FFEFB?9FFBBF@@@@FFFFFFFFFFFFFAFFFFFFF-@FFFFFFFBFB
@M05620:37:000000000-D9766:1:1101:17565:12482 1:N:0:77
GAGGCTGCTTTGGAAGAAACTCATAGATTACTGCAACAGTTCCCCCTGGACCTGGAAAAGTTTCTTGCCTGGCTTACAGAAGCTGAAACAACTGCCAATGTACAGGATGCTACCCGTAAGGAAAGGCTCCTAGAAGACTCCAAGGGAGTAAAAGAGCTGATGAAACAATGGCAAGTAAGTCAGGCATTTCCGCTTTAGCACTCTTGTGGATCCAATTGAACAATTCTCAGCATTTGTACTTGTAACTGACA
+
>>AAA4FAFFFFGGFGGFGGGGFHFGHHHFGHHHBGGFFFGHHHHGGGEBGHHHHHHBAGGHHHHHHHHHHHHHHHHHHHHHHHHGHHHFHHHHHHFGHHHHHHHHHHHHHHHHHGGGGHHHHFFGHHHGHHHH3FHHHHHH2FFGHGGHB?FHGHHHHHHHH2@GHCGHHHBFFHHHHHHGHHHHHHHHHGGGGGHHHHHHHHHHHHGHHHHGCGHHFHHGFFHHGHHHHGGGGGFFGGGGGGGGGGGGG
@M05620:37:000000000-D9766:1:1101:18642:12484 1:N:0:77
AGTGCCAGCTCTCAATCGCACAGGGGACCCAGGGCCTGGCCCCTCCATCCAGAAAACCTATGACCTCACCCGCTACCTGGAGCACCAACTCCGCAGCTTGGCTGGGACCTATGTGAGTATCCAGCGTAGGAATCTGGGAGTTGGGGAGGAGTGAGGAGTTGGGGAAAGACAGTCCTAACCGTGGAGGGTTCTGGTAAATGATGGGGTGAGGAGGGGCTCTTTGGCTCCCACCAGTCCCCCTGTCTGGTCTA
+
BCBBBFFFCFFFGGGGGGGGGGHHGGGGGGHHGGGGGGHHHHGHGGHHHHHHHHGHHGHHHHHHHHHHHHHGGGGGHGHHHHHHHHHHGHHHGGFGGHHHGHHGGGHHGHHHHHHHHHHHHHHHHGGGGGHHHHHHHHHGGHHHGGGGGGGHHHHHHGHHHHGGGGHHHHHHHHHHHHHHGGGGGGGGGGGGGGGGGGGGGGGGGGFFFFFFFFFFFFFFFFFFFFFFFFFFFFFFFFFFFFFFFFFFFFF
@M05620:37:000000000-D9766:1:1101:10473:12489 1:N:0:77
AGTGCCAGCTCTCAATCGCACAGGGGACCCAGGGCCTGGCCCCTCCATCCAGAAAACCTATGACCTCACCCGCTACCTGGAGCACCAACTCCGCAGCTTGGCTGGGACCTATGTGAGTATCCAGCGTAGGAATCTGGGAGTTGGGGAGGAGTGAGGAGTTGGGGAAAGACAGTCCTAACCGTGGAGGGTTCTGGTAAATGATGGGGTGAGGAGGGGCTCTTTGGCTCCCACCAGTCCCCCTGTCTGGTCTA
+
CCCCCFFFDFFFGGGGGGGGGGHHGGGGGGHHGGGGGGHHHHGHGGHHHHHHHHHHHGHHHHHHHHHHHHHGGGGGHGHHHHHHHHHHGHHHGGGGGHHHGHHGGGHHGHHHHHHHHHHHHHHHHGGGGGHHHHHHHHHGGHHHGGGGGGGHHHHHHGHHHHGGGGHHHHHHHHHHHHHHGGGGGGGGFGGGGGGGGGGGGGGGGGFFFFFFFFFFFFFFFHHFFFFFFFFFFFFFFFFFFFFFFFFFFFB
@M05620:37:000000000-D9766:1:1101:13658:12499 1:N:0:77
GAGGCTGCTTTGGAAGAAACTCATAGATTACTGCAACAGTTCCCCCTGGACCTGGAAAAGTTTCTTGCCTGGCTTACAGAAGCTGAAACAACTGCCAATGTACAGGATGCTACCCGTAAGGAAAGGCTCCTAGAAGACTCCAAGGGAGTAAAAGAGCTGATGAAACAATGGCAAGTAAGTCAGGCATTTCCGCTTTAGCACTCTTGTGGATCCAATTGAACAATTCTCAGCATTTGTACTTGTAACTGACA
+
BBAABAFBFFFFGGGGGGGGGGHHHHHHHHHHHHHHHHHHHHHHHGGGHHHHHHHGGHHHHHHHHHHHHHHHHHHGHHHHHHHHHHHHHHHHHHHHHHHHHHHGHHHHHHHHGGHGGGGHHHGGGGHHHGHHGHHHHHHHHHHHFGHGGHHHHHGHHHHHHHHHHHHHHHHHHHGGHHHHHHHHHGHFHHHGGGGFHHGHHHHHHFHHGHHGHFHHHHHHHHHHHHHHHHHGGGGGGGGGGGGGGGGGGGG
@M05620:37:000000000-D9766:1:1101:6894:12501 1:N:0:77
AGTGCCAGCTCTCAATCGCACAGGGGACCCAGGGCCTGGCCCCTCCATCCAGAAAACCTATGACCTCACCCGCTACCTGGAGCACCAACTCCGCAGCTTGGCTGGGACCTATGAGCATATCCCGCGTCGGACTCTGGGCGTTGGGGGGGCGTGCGGCGTTGGGGACAGACCGTCCTACCCGTGGGGGGTTCTGGTAAATGATGGGGTGAGGGGGGGCTCTTTGGCTCCCCACCGTCCCCCTGTCTGGTCTA
+
BBAAAFFFCFFFGGGGGGGCGGHHGGGGGGHHFGGGGGHHHHGHGGHHHHHHHHHHHGGHHHFHHHHHHHHGGEGGHHHHHHHHHHHGGHHHGGGGGHHHGHHGGGHHGHHHH3F22BBF33?CC@B////<<FHH1G.--<<G?D--;;@-@.-;-;CDFF=-;:E.FA.@FFFD//;ADA.;-;-@@@FFE//;;//:/;BFEFA@..;.;@=9@CFFEF/BF9FAF./:..;AFFF?D.FFFF/B/;/
@M05620:37:000000000-D9766:1:1101:8263:12505 1:N:0:77
AGTGCCAGCTCTCAATCGCACAGGGGACCCAGGGCCTGGCCCCTCCATCCAGAAAACCTATGACCTCACCCGCTACCTGGAGCACCAACTCCGCAGCTTGGCTGGGACCTATGTGAGTATCCAGCGTAGGAATCTGGGAGTTGGGGAGGAGTGAGGAGTTGGGGAAAGACAGTCCTAACCGTGGAGGGTTCTGGTAAATGATGGGGTGAGGAGGGGCTCTTTGGCTCCCACCAGTCCCCCTGTCTGGTCTA
+
AAAAAFDFAFFFF4FGGAEFEEBGBAEGGGGHGGGGGFHHHHGHGGFFHHFFHBFHGGHHHGHHHH3CFGHGGGCEFGGGGGB?BFCGFFHHGECGGGHHGHHGGGHHGHHHHHHHHFFGFHHGHG?CDDHHHHHHHGGGEHHGGGEGGGGHHHHHHGHHHHGGGGGHHHHGCBGGHHGHG;CCGGFA;:9FGGCFGGGGGFFGGGFDEFFFFFFFF@FFFEFFFFFEFFFFFAFFFFFDFFFFFFF;;BB
@M05620:37:000000000-D9766:1:1101:10474:12509 1:N:0:77
AGTGCCAGCTCTCAATCGCACAGGGGACCCAGGGCCTGGCCCCTCCATCCAGAAAACCTATGACCTCACCCGCTACCTGGAGCACCAACTCCGCAGCTTGGCTGGGACCTATGTGAGTATCCAGCGTAGGAATCTGGGAGTTGGGGAGGAGTGAGGAGTTGGGGAAAGACAGTCCTAACCGTGGAGGGTTCTGGTAAATGATGGGGTGAGGAGGGGCTCTTTGGCTCCCACCAGTCCCCCTGTCTGGTCTA
+
AAABAFFFBFFFGGGGGGFFGGFHGGGGGGHHGGGGGGGGHHGCEGGHHHFHHFFHHGHHHHGHHHHBGHHGGFGGHHHHHGHGHHHHFHHHGGGGGHF3EFGGDGFGGHHFHHGHHHHGHBFHBCC<BDFHHHFFFGFFGHHGGGGGCGGFGHFHG?<CFCDFGDHGEHHHGHHHHHHHGC9-.A.A9.;CFB9CFFFBFGGGGGFAAAAFFDFFFFFFFFFFFFFFFFF?EFFFFFFF=E99FFF/;B/
@M05620:37:000000000-D9766:1:1101:12812:12522 1:N:0:77
AGTGCCAGCTCTCAATCGCACAGGGGACCCAGGGCCTGGCCCCTCCATCCAGAAAACCTATGACCTCACCCGCTACCTGGAGCACCAACTCCGCAGCTTGGCTGGGACCTATGTGAGTATCCAGCGTAGGAATCTGGGAGTTGGGGAGGAGTGAGGAGTTGGGGAAAGACAGTCCTAACCGTGGAGGGTTCTGGTAAATGATGGGGTGAGGAGGGGCTCTTTGGCTCCCACCAGTCCCCCTGTCTGGTCTA
+
ABAABFFFCFFFGGGGGGGGGGHHGGGGGGHHGGGGGGHHHHGHGGHHHHHHHGGHHGHHHHHHHHHHHHHGGGGGHGHHHHHHGHHHGHHHGGGGGHHHGHHGGGHHGHHHHHHHHHHHHHHHHGEGGGHHHHHGHHHGGHHHGGFGGDGFHHHGHGHHHHGGGGHHHHHHHHHHGHHHGGGGGEGGDFGGGGGGGGGGGGGGGGFFFFFFFFFFFFFFFFFFFFFFFFFFFFFFFFFFFFFFFFFFFFB
@M05620:37:000000000-D9766:1:1101:12064:12562 1:N:0:77
GAGGCTGCTTTGGAAGAAACTCATAGATTACTGCAACAGTTCCCCCTGGACCTGGAAAAGTTTCTTGCCTGGCTTACAGAAGCTGAAACAACTGCCAATGAGATCCTACAGGATGCTACCCGTAAGGAAAGGCTCCTAGAAGACTCCAAGGGAGTAAAAGAGCTGATGAAACAATGGCAAGTAAGTCAGGCATTTCCGCTTTACCACTCTTGTGGATCCAATTGAACAATTCTCAGCATTTGTACTTGTAA
+
BBCCCBFBFFFFGGGGGGGGGGFHFHHHHHGFHHHGGFHHHHHHHGGGEGFHHHGHHF2FFFHHHHHHHHHHHHHFHHHGHHHHHHHHHHHHHGHHHCHC33F43BBG333FFC3FGHHGHD?>EHHHB3B0?30?G3B33BF?FGF?G2//?EGCD2@G/CGBGHGFH1<D0??F1GHC.1<>F1=1FGHAH1GD<C?.C.<0<<CGGHBG0::CGG/G0::000C0CF0FF0B0/;CBFBFG0BF0BB0
@M05620:37:000000000-D9766:1:1101:8355:12568 1:N:0:77
AGTGCCAGCTCTCAATCGCACAGGGGACCCAGGGCCTGGCCCCTCCATCCAGAAAACCTATGACCTCACCCGCTACCTGGAGCACCAACTCCGCAGCTTGGCTGGGACCTATGTGAGTATCCAGCGTAGGAATCTGGGAGTTGGGGAGGAGTGAGGAGTTGGGGAAAGACAGTCCTAACCGTGGAGGGTTCTGGTAAATGATGGGGTGAGGAGGGGCTCTTTGGCTCCCACCAGTCCCCCTGTCTGGTCTA
+
>>1>>@D1AFFFBGGGBFGGE?G0FEEAAA0A00EA/FHAEGE/EGB1EECEB0FBFFF1BGFHHHHCGFC@EE/FHG1G0BGHAHF/ECDEE////0BB?GCFFAE0AGF1DFDD>GHBH2DFB<C?C/@@@GHFFB<?CCD1AC<-<.<<<<D.0</<DCCCCAGE:CCHGBCC::CG@GE@BA.?EC99000CF9FF0BBBEG-@A-A/9A@@@@A/B/9F/9FEEFFBA-B9B9AB--;BBFFFF//
@M05620:37:000000000-D9766:1:1101:22287:12580 1:N:0:77
GAGGCTGCTTTGGAAGAACCTCATAGATTACTGCAACAGTTCCCCCTGGACCTGGAAAAGTTTCTTGCCTGGCTTACAGAAGCTGAAACACCTGCCAATGTACAAGATGATCCCAGTAAGAAACAAATCCTAGCAGAAGACCCGAAGGTACCAGAACAGATGACACAATAGCCCTTAAGTACGGACTTACCGCTTTAGCACTCTTGTGGCTCACCTTGAACAATTATCAGCATTTGTACTAGTAACTGCCA
+
AAAAAAFAFFFFGCGGGG1AGGHHHHHGHHHHH1FHHHHHGHHHHGGFGHHHHHHFHHHGHGHHHHHHHHHHHHHHHHHHHHHHHHGHHHGGHHHHHHHHHHG211BBFEFGH0GHFH211>0B0/BB1BFDG1FGGE11BFFE///?BFFGH1@0@0@0@FHDD1FFG11?1000?FG1?1CC.>C11>0<CGGEGGFGHECFHGG:..:00:.:000<:CGFFBFGGBFGGB0;;0;C00;900000;:
@M05620:37:000000000-D9766:1:1101:15636:12587 1:N:0:77
AGTGCCAGCTCTCAATCGCACAGGGGACCCAGGGCCTGGCCCCTCCATCCAGAAAACCTATGACCTCACCCGCTACCTGGAGCACCAACTCCGCAGCTTGGCTGGGACCTATGTGAGTATCCAGCGTAGGAATCTGGGAGTTGGGGAGGAGTGAGGAGTTGGGGAAAGACAGTCCTAACCGTGGAGGGTTCTGGTAAATGATGGGGTGAGGAGGGGCTCTTTGGCTCCCACCAGTCCCCCTGTCTGGTCTA
+
AA>>AFFFBFFFG4GGGGGEEEHFFEEEGGHHFFGGGFHHHHGHGGCHHHFHH3GHGGHHHFHHHHHGHHHGGE/EHHHHBGHHHH1?EGHGGGGEGHHHGHHGGGHHGHFHHHHHHHHHHHHHHGGAGGFHGHHHGH0FGHHHGG.CD<EHHFHHFGHHHHGGG?GHHHCGHHHHH0GHBGGGBFGGGGGGGGGGGGGGGGGGGGFBFFFFFFBBBBFFFFFFFFFFFBFFEFFFFFFFBFFFFFFFFF9
@M05620:37:000000000-D9766:1:1101:15657:12587 1:N:0:77
AGTGCCAGCTCTCAATCGCACAGGGGACCCAGGGCCTGGCCCCTCCATCCAGAAAACCTATGACCTCACCCGCTACCTGGAGCACCAACTCCGCAGCTTGGCTGGGACCTATGTGAGTATCCAGCGTAGGAATCTGGGAGTTGGGGAGGAGTGAGGAGTTGGGGAAAGACAGTCCTAACCGTGGAGGGTTCTGGTAAATGATGGGGTGAGGAGGGGCTCTTTGGCTCCCACCAGTCCCCCTGTCTGGTCTT
+
CCBBCFFFCFFFGFGGGGGGGGHHGGGGGGHHGGGGGGHHHHGHGGHHHHHHHHGHHGHHHHGHHHHHHHHGGGGGHGHHHHHHHHHHGHHHGGGGGHHHGHHGGGHHGHHHHHHHHHHHHHHHGGGGGGHHHHHHHHHGGHHHGGGGGGGHHHHHHGHHHHGGGGHHHHHHHHHHHHHHGGGGGGGGEFGGGGGGGGGGGGGGGGFFFFFFFFFFFFFFFFFFFFFFFFFFFFFFFFFFFFFFFFFF///
@M05620:37:000000000-D9766:1:1101:3821:12588 1:N:0:77
GAGGCTGCTTTGGAAGAAACTCATAGATTACTGCAACAGTTCCCCCTGGACCTGGAAAAGTTTCTTGCCTGGCTTACAGAAGCTGAAACAACTGCTACGGCGATCCACCCGGATGCAACCCCTCCGACAAGACTCCAAGGGAGCAAAAGAGGCGATCAAACGATGCTAACCAAGTGACCCATTCGTGCGTCATTACCGCTTTAGAACTCATGTAGCAACAGTCGCCATCTGCACTTCTTATGTACATGCAA
+
AAAAA1CAFFFFF1FGGGGGGGHFHH1GFHHHFHHHHHFGHHHGHGCGGCGHHFG0ABFG1GHHD1DGHGH/FEGCH1FGGHHHBGGFG0FGG0F1@@/B///>F/1BB>//E//F1110/?//?///<>00@FF11??////?/?F<0.>..<--.CG00..;C.000:.;C.:00:0:./0;0/..9.;.;90;;.-;9CFFFF/;///;9//;/9---:/--;B?/;///;////:/99B////;//9
@M05620:37:000000000-D9766:1:1101:15699:12592 1:N:0:77
GAGGCTGCTTTGGAAGAAACTCATAGATTACTGCAACAGTTCCCCCTGGACCTGGAACAGTTTCTTGCCTGGCTTACAGAAGCTGAAACCACTGCCATTGCTACCCGTAAGGAAGGGCTCCTAGAAGACTCCACGGGCGTAAACGCGCTGATGAACCAATGGCAAGTAAGTCAGGCATTTCCGCTTTAGCCCTCTTGTGGATCCAATTGACCAATTCTCAGCCTTTGTACTTGTAACTGCCAAGCCCGGGA
+
A1AAAAFAFFFFCGGGGBBFBF1D3DGFFEGHHGH1ABFBFGGFEF0AF0BEGHGH11BFHHFH2GGFHHHGGFF1BFHHFGHE1111F0/?1@BC11BFBDFHH0/?>/B1@00/?/>FF>E1111BBBF<E0<E?////?/1</>//<.>=GF1.0.>FG0/CC00=D000=<CGGHGHCECCC.0:0::C.CCB9BEGGGB0B;C0B09/.;;FFF;09/9:FF000;BB///9/;////-9---9-;
@M05620:37:000000000-D9766:1:1101:26880:12604 1:N:0:77
AGTGCCAGCTCTCAATCGAACAGGGGACCCAGGGCCTGGCCCCTCCATCCAGAAAACCTATGACCTCACCCGCTACCTGGAGCACCAACTACGCAGCTTGGCTGGGACCTATGTGAGTATCCAGCGTAGGAATCTGGGAGTTGGGGAGGAGTGAGGAGTTGGGGAAAGACAGTCCTAACCGTGGAGGGCTCTGGTAAATGATGGGGTGAGGAGGGGCTCTTTGGCTCCCACCAGTCCCCCTGTCTGGTCTA
+
>A>>ADDCAFCFGDGGGF1BAEGEFEEEGGGHGAAEFFFFGHGHGGF1FGFGFHHHHAE1GFGHHHHFGHHGEGCEGHGFGHFGGC0FEG1BEEEEGFHH?GBFECH0?GHHHHHH11BD22DGHG?E//@GB1FHHHHG/?<GCGGGCFGHHHHHHC/<GG@CECEGHHHHHBBGFHFHC;CABFG@..AFGGBFGGGGGFG0.9E@F-AFFF<9;-AFFFFFF/BAEB-AEA9BFFEB;9BFF//;;B;
@M05620:37:000000000-D9766:1:1101:24462:12611 1:N:0:77
AGTGCCAGCTCTCAATCGAACAGGGGACCCAGGCCCCGGCCCCTCCAGCCAGAAAACCTGTGACCTCACCCGCTACCTGGAGCACCAACTACGCAGCTTGGCCGGGACCTATGACAGCATCCAGCGTACGAATCTGGGAGTTGGGGAGGCGTGAGGAGTCGCCGAAAGACAGTCGTAACCGTGGAGGGCTCTGGCAAATGATGGGGTGAGGAGGGCCTCTTTCGCTCTCTGCAGTCTGCATGTCTGGTATA
+
>A>>>DF1>BCFG1GGGGFBFCHHGGA0AEEG00BB/AEEEGGHGGHFHGHH0GHAGGH0DFFHHGHHHH0>F>EEHHHH0GHHHHF/?GCGEEE/>F<FEB1>>CGGG0<DF21<@/<GHF1?FCA/->.FGGHHHHAEGHHGGG.CC.;EG..C0AB/9-.;;--C;FGGG/-;;;BF@AE@BFF---;FFF/:BA/;B/B/--;@FFFFFF--AEFFFF/;A-A-9///;/;B//;BBFFFFF/B/9/
@M05620:37:000000000-D9766:1:1101:12489:12627 1:N:0:77
GAGGCTGCTTTGGAAGAAACTCATAGATTACTGCAACAGTTCCCCCTGGACCTGGAAAAGTTTCTTGCCTGGCTTACAGAAGCTGAAACAACTGCCAATGAGATCCTACAGGATGCTACCCGTAAGGAAAGGCTCCTAGAAGACTCCAAGGGAGTAAAAGAGCTGATGAAACAATGGCAAGTAAGTCAGGCATTTCCGCTTTAGCACTCTTGTGGATCCAATTGAACAATTCTCAGCATTTGTACTTGTAA
+
AAAABAFBFFFFGGGGGGGGGGHHHHHHHHHHHH4GGGGFGHHHHGGGHHHHHHHHHFFGGHHHGHHHHHHHHGHFHHHGHHHHHHHHHGHHHHHHGFHHHHHHHHHHHHHHHHHHHHHHHGFGGHGHB3FGHHHGHBDFDGHHHHHFHHGGEDGEGHGHFHHHHHHHH1GGBFHHHHHHGHFDHHHHHHHGHHHHHGGGGGGHHHHHHHHHHHGGHHHHBGHHHEHHHGGGGGGGGGGGGGGGGGGGGGB
@M05620:37:000000000-D9766:1:1101:12506:12632 1:N:0:77
GAGGCTGCTTTGGAAGAAACTCATAGATTACTGCAACAGTTCCCCCTGGACCTGGAAAAGTTTCTTGCCTGGCTTACAGAAGCTGAAACAACTGCCAATGAGATCCTACAGGATGCTACCCGTAAGGAAAGGCTCCTAGAAGACTCCAAGGGAGTAAAAGAGCTGATGAAACAATGGCAAGTAAGTCAGGCATTTCCGCTTTAGCACTCTTGTGGATCCAATTGAACAATTCTCAGCATTTGTACTTGTAA
+
A?BBBBFBFFFFGGGGGGGGGGHHHHHHHHHHHGHHGHHHHHHHHGGGHHHHHHHHGHHHGHHHHHHHHHHHHHHGHHHHHHHHHHGHHHHHHHHHHHHHHGHHHHHHHHHHHHHHHHHHHGEEFHGHFHB?GHGGHHHGHHHGFHGGHHGGHGGFHGGGGHHHHHHHHHHHGHHHHHHHGHFGHGGGHHGCGHHHHGGGGGHHHHHGGHHG;GGHHHHHHHHHHGGHHGGGGGGFGFGGGGGGGGGGGGG
@M05620:37:000000000-D9766:1:1101:24838:12633 1:N:0:77
GAGGCTGCTTTGGAAGAAACTCATAGATTACTGCAACAGTTCCCCCTGGACCTGGAAAAGTTTCTTGCCTGGCTTACAGAAGCTGAAACAACTGCCAATGCTACACGTCAGGCCAGGCTCCTAGCCGACTCCACGGGCGTACCCGCGCTGATGACCCAATGGACAGTCAGTCCGGCATTTCCGCTTTCGCACTCTTGTGGATCCAATTGCACACTTCTCAGCATTTGTACTTGTAACTGACAAGCCAGGGA
+
BABBBBFBFFFFGGGGGGGGGGHHHHHHHHHHHHHHHHHGHHHHHGGGHHHHHHHHFHHHGHHHHHHHHHHHHHHHHHHHHHHHHHHHHHGHHHHHHHHHHBFF3BEG?FEG?11?//BE/3BGBFE<E/?GF2/>><</</<F/</--><G1111FE<G//<<CEGD0G0<0.-CCGH0<CE.CFGFDG.ADGGGGFGGGGGGF0FGG00;9.BF//;;9F/;F/9:;FFFFF/BFFBFFFFFF9F..;:
@M05620:37:000000000-D9766:1:1101:11101:12643 1:N:0:77
GAGGCTGCTTTGGAAGAAACTCATAGATTACTGCAACAGTTCCCCCTGGACCTGGAAAAGTTTCTTGCCTGGCTTACAGAAGCTGAAACAACTGCCAATGCTACCCGTAAGGAAAGGCTCCTAGAAGACTCCAAGGGAGTAAAAGAGCTGATGAAACAATGGCAAGTAAGTCAGGCATTTCCGCTTTAGCACTCTTGTGGATCCAATTGAACAATTCTCAGCATTTGTACTTGTAACTGACAAGCCAGGGA
+
AAAAAAFBFFFFGGGGCGGGGGFFFGDGHFGBGHFHHGFGHHHHHGCGHFHHHHHCHHFHFHHHHHHHHHHHHHHHHHGHGGHFHHHHHHHG3GDHHHGHHHFHHHGGGGHHHHFHHHHHGGHHGFHHHHHHGHGGGCDEHHFFHGHHHHHHHHHHHHFHHGHBGFGGHHGHHHGHHHHHHHGGGGGHHHHHHGHHHGHDFHHHHHHHHHGHHHHHGHHHHGGHHHHGHHHHHGGFFGGFGGFFGGFFEG.
@M05620:37:000000000-D9766:1:1101:11518:12651 1:N:0:77
GAGGCTGCTTTGGAAGAAACTCATAGATTACTGCAACAGTTCCCCCTGGACCTGGAAAAGTTTCTTGCCTGGCTTACAGAAGCTGAAACAACTGCCAATGCTACCCGTAAGGAAAGGCTCCTAGAAGACTCCAAGGGAGTAAAAGAGCTGATGAAACAATGGCAAGTAAGTCAGGCATTTCCGCTTTAGCACTCTTGTGGATCCAATTGAACAATTCTCAGCATTTGTACTTGTAACTGACAAGCCAGGGA
+
AAAABAFBFFFFGGGA4FFGGGFHHGFHFHHFFHGFFFHHHHHHHGGGHGHHFBGFGHGHFHHHHHFGHHHHHFHHHHHHHHHHHHHHHHHHGHHHHHHHHHFHHHGGGGGHHHHGFHHHGHHHFHFFHHHHHHHGGHGGHHBGBFFGHHGHHHFHHHGGHHHFFFGGGFGG1GGGHFHHHHDFGGGHHBD<CGHGHHH.DGFHHHHHFFHFHGGGGGFFFHHHHHHHHGGHFGB;;CFGFFFFGGGGEG.
@M05620:37:000000000-D9766:1:1101:5873:12663 1:N:0:77
AGTGCCAGCTCTCAATCGCACAGGGGACCCAGGGCCTGGCCCCTCCATCCAGAAAACCTATGACCTCACCCGCTACCTGGAGCACCCACTCCGCAGCTTGGCTGGGACCTATGTGAGTATCCAGCGTAGGAATCTGGGAGTTGGGGAGGCGTGAGGAGTTGGGGAAAGACAGTCCTAACCGTGGAGGGTTCTGGTAAATGATGGGGTGAGGAGGGGCTCTTTGGCTCCCACCAGTCCCCTTGTCTGGTCTA
+
AB>AAFFFBFFFGGGGFFGGGCHAFEBEEGFHCEGFCFHGHHEHGGHGDFHHGFHBFEHHDEHHH5FGHHHEG/>EHHDGGEHHHG1?EHHHFGGGEFGHGHHGGGHHGHGHHHHHHHHHHHHHHGGABD@FGFHHHHAFGHHHGG.AG.<ED.EHCEHHHHGGEAGHFGFFGGGGGGGGGGGGFFGG;FFGGGGGFFFFFFFFFFFBFFFFFFBBBBFFFFFFFFFFFFFFFFFFFFFFFFFFFFFFFFF
@M05620:37:000000000-D9766:1:1101:10030:12668 1:N:0:77
AGTCCCCTTAGATCGGAAGAGCACACGTCTGAACTCCAGTCACCTGAAGCTATCTCGTATGCCGTCTTCTGCTTGAAAAACAAAAAAGCAAAACGCAACCCCCCGCTAGCTGCCCGCTAACGCTTCCGGTGACCGCCCACATCCCTAATGGCATACTCGAGCTGCGCCCTTTCTCACTATACCTCTCTCCTGCCGTTTTACGTCAAACTCTTTTCTCAGACACCAAACTTCTTAGTTAGACCGCAACAGCC
+
>A>3>CAFFFFFFGGA2AA4FBFGGHFGFHFFHHHBGGFFGHHHHHH3ABFGGHHFFA1BBFGEAAFCGHHHH5B?BFHGBFGFF1/1133321/>///0//>//////232B0/<////0/////1/---.11----...0</.00/000//0:000.;...;/--.;9/000;09000000090;0099//.-;9/.//.99../:9/9///;/9//;/.......//////////////--;--9.9.
@M05620:37:000000000-D9766:1:1101:10626:12673 1:N:0:77
GAGGCTGCTTTGGAGAAACTCATAGATTACTGCAACAGTTCCCCCTGGACCTGGAAAAGTTTCTTGCCTGGCTTACAGAAGCTGAAACAACTGCCAATGAGATCCTACAGGATGCTACCCGTAAGGAAAGGCTCCTAGAAGACTCCAAGGGAGTAAAAGAGCTGATGAAACAATGGCAAGTAAGTCAGGCATTTCCGCTTTAGCACTCTTGTGGATCCAATTGAACAATTCTCAGCATTTGTACTTGTAAC
+
A?AAA1BAFFFF1FB1BCFEGGEFHHGFHHHHF1BGGGFGHHHGGGEF0FGFGFGH1FFAFHHHFGHHHGEHGHHHHGFEGFHF1BFHHEHFHHHFHHHEH1FGHHHHHBFGHHGFGFGHG/EEHCFF0CGGHFGHHHHHHHFGHHHFHGGGGCHHHHHGHGHHHGHHHFHHHHGHEHHGGGHHFHDGFHHHHGHHGGGGGHFHHGHHHHHGFGHHFHGGHHGGFHFGHFGBFGGG0CFFGGGFFGGGGF0
@M05620:37:000000000-D9766:1:1101:5339:12696 1:N:0:77
GAGGCTGCTTTGGAAGAAACTGATAAACCAGTGACACAGGATCGGAAGAACCCGCATATGTACTTTGGTCAGTTTACGGAAGCTGGAACACCTGCTACTGTTCAGGATACTAACCGTAAGGAAAGGCTCCTAGAAGACTCCAAGGGAGTAAAAGAGCTGATGAAACAATGGCAAGTAAGTCAGGCATTTCCGCTTTAGCACTCTTGTGGATCCAATTGAACAATTCTCAGCATTTGTACTTGTAACTGACA
+
AABBBAFBFFFFGGGGGGGGG5BDD55AAF4AB555AF2223BA2B2A2BB2A0001A5DD5555B3315525555D1?EF1?F3?1B3B?B?3B3B3BFB44443B3334B43?EEFEHGDFFFHHCGFHGBD3FFGFBCGHGEGHF?GGHHFFH0GHFGFFFFGH/11<CG1<GGH>=FGGGGGB0=DGC?EG.DFCCCHBGGFFG?:00CC:C:0FBBFFFGGGGGFF0;;CBCFCFGFGGBFFGBBG
@M05620:37:000000000-D9766:1:1101:24416:12706 1:N:0:77
AGTGCCAGCTCTCAATCGCACAGGGGACCCAGGGCCTGGCCCCTCCATCCAGAAAACCTATGACCTCACCCGCTACCTGGAGCACCAACTCCGCAGCTTGGCTGGGACCTATGTGAGTATCCAGCGTAGGAATCTGGGAGTTGGGGAGGAGTGAGGAGTTGGGGAAAGACAGTCCTAACCGTGGAGGGTTCTGGTAAATGATGGGGTGAGGAGGGGCTCTTTGGCTCCCACCAGTCCCCCTGTCTGGTCTA
+
BCABBFFFBFFFGFGGGFGCEEBFFFGGGGGHGGGGGGHHHHGHGGEHHHGHGGHHHGHHHHHHHHHHHHHGGGFGHGHFHGGGFHHHGGHHFEGGGGHHGGBFEFHHGHHHHHHHHBFFHHHHHGCEGGHGHHHHHGHG?FGFGGGGGFGHGHHHHDHHHGGGGGGHHHHHHFHHGHHHGCEGGGGG:AFGGGCFGGGGGGGGGGFDFFFFFFFFFFFFFFFFFFFFFFADFFFFFFFFFFFFFFF/;FF
@M05620:37:000000000-D9766:1:1101:24434:12708 1:N:0:77
AGTGCCAGCTCTCAATCGCACAGGGGACCCAGGGCCTGGCCCCTCCATCCAGAAAACCTATGACCTCACCCGCTACCTGGAGCACCAACTCCGCGGCGCGGCTGGTACCTATGTGAGTATCCAGCGTAGGAATCTGGGAGTTGGGGAGGAGTGAGGAGTTGGGGAAAGACAGTCCTAACCGTGGAGGGTTCTGGTAAATGATGGGGTGAGGAGGGGCTCTTTGTCTCCCACCAGTCCCCCTGTCTGGTCTA
+
>3>A>DDFAF4FGFFGGAFCAEBFAAAEEGCGFDEGGBBBFGGEGGFHFHAGGF3FCEA3GGGFGHHCGFFGGEEEHHH1?BGFBF1??GHH/?/////><BD<E0?G11?DFHH1F=1>G<GGFD>.<AGGC0=DGFAC</GFG@.AC.CCA;B.B./99BABAAEF/FFGGGFGB;FFB.A=.9D?;.9/;/99/9BB/BB/...9A99F..--;;.9/B9//;FFBFFDFFFF/9AD>F9FFFF9BBF
@M05620:37:000000000-D9766:1:1101:22495:12717 1:N:0:77
GAGGCTGCTTTGGACGAAACTCATAGATTACTGCAACATTTCCCCCTGGACCTGGAAAAGTTTCTTGCCTGGCTTATCGAAGCTGAAACAACTGCCAATGAGCTCCTACATGATGCTACAAGTAACAAAATTCTAATAGAAGACTACAAGAGAGTAAAAGAGCTGATGAAACAATGGCAAGGAAGTCAGGCATTTCCGCTTTAGCACTCTTGTGGATCCAATACAAGAATTATCATCTTGAATACTTGTAC
+
>3AA3>C>BBB4F44AAEAAFGHGHCFDGE3BD53B3F3BDA5A22AA2BABFFEB3323BBFDDFF5353BBBB355?BFE0BF33F3B?BBGGGFHHE3333BFB33B4B?BBB?4333B??444BBB334B444?B3DE101101B10B0?@21>@1/00111@D21?10/1???01//0<>11<1<0.<<1>><.<<.=0==<0C00:00.:0:/;000/0;0/;;000;900000000000000;0
@M05620:37:000000000-D9766:1:1101:14615:12722 1:N:0:77
GAGGCTGCTTTGGAAGAAACTCATAGATTACTGCAACAGTTCCCCCTGGACCTGGAAAAGTTTCTTGCCTGGCTTACAGAAGCTGAAACAACTGCCAATGAGATCCTACAGGATGCTACCCGTAAGGAGCGGCTCCTAGAAGACTCCAAGGGAGTAAAAGAGCTGATGAAACAATGGCAAGTAAGTCAGGCATTTCCGCTTTAGCACTCTTGTGGATCCAATTGAACAATTCTCAGCATTTGTACTTGTAA
+
BABBBBFCFFFFGGGGGGGGGGFHHHHHHHHHHHHHHHHHHHHHHGGGHHHHFHHGHHHHGHHHHHHHHHHHHHHHHHHHHHHHHHHHHHHHHHHHHHHHHHHHGHHHHHHHHHBHHHHHH?FCE0?FG/>EGGDGHHHG3F2GDFC22>FGHDAGDF1F/FCHHHH11FHH0>GFHHHFFH1D0GHG0GHGHHHHHGGGGGHHHHHHHHHHFHGGHFGGGGFGGGGEGGGFGGGGGGGGFGGGGGGFGGB
@M05620:37:000000000-D9766:1:1101:14011:12726 1:N:0:77
AGTGCCAGCTCTCAATCGCACAGGGGACCCAGGGCCTGGCCCCTCCATCCAGAAAACCTATGACCTCACCCGCTACCTGGAGCACCAACTCCGCAGCTTGGCTGGGACCTATGTGAGTATCCAGCGTAGGAATCTGGGAGTTGGGGAGGAGTGAGGAGTTGGGGAAAGACAGTCCTAACCGTGGAGGGTTCTGGTAAATGATGGGGTGAGGAGGGGCTCTTTGGCTCCCACCAGTCCCCCTGTCTGGTCTA
+
AA3AAFFFBFFFGGGGEFGGGEHCFGDEFEFHE2EEFGHGHHGFGGHHHGFGFCBFHGHHGHFHHHHFHHGEE/EEHFGHGFGHGHHEGHHHFG?EGGHHGHHGGGGHGHHHFHFHGHHGHHHGHGDGGGHHHHHHHHHFAGHHGGGGGFGHHGHHHGFHHFCGGGFHFGEGCGHHGHHHGCE@GGGG.FFGFGGGGGGGFFFFEGFBFFFFDDBBB-EFFFFFFFFFFFFFFFFFFFFF?EBFFFFFFFB
@M05620:37:000000000-D9766:1:1101:16111:12729 1:N:0:77
GAGGCTGCTTTGGAAGAAACTCATAGATTACTGCAACAGTTCCCCCTGGACCTGGAAAAGTTTCTTGCCTGGCTTACAGAAGCTGAAACAACTGCCAATGTACAGGATGCTACCCGTAAGGAAAGGCTCCTAGAAGACTCCAAGGGAGTAAAAGAGCTGATGAAACAATGGCAAGTAAGTCAGGCATTTCCGCTTTAGCACTCTTGTGGATCCAATTGAACAATTCTCAGCATTTGTACTTGTAACTGACA
+
AAABBBFBFFFFGGGGCGGGGG4GHGHHHHGHHH4AFGFFGHHHHGGGFGHHHHGHHF2FFHHHHHHHHHHHHHHCGHHHHHHHHFHHHFHHHHHHCGHHHHHGHHHHHHHHHHHGGGGGHFHHHHHHHGHHHH3GFGHHHGCGGGHGGHFGBGCHHHHHHHHFGHHEGHHHHHFFGHHHHHHHHHHHHHHGGGGGHHHHHGHHHHHHGHHGHHBHHHHHGEHHHHHHHHHGGGGGFGGGGGGGGGGGGGG
@M05620:37:000000000-D9766:1:1101:15378:12732 1:N:0:77
AGTGCCAGCTCTCAATCGCACAGGGGACCCAGGGCCTGGCCCCTCCATCCAGAAAACCTATGACCTCACCCGCTACCTGGAGCACCAACTCCGCAGCTTGGCTGGGACCTATGTGAGAATCCAGCGTAGGAATCTGGGAGTTGGGGAGGAGTGAGGAGTTGGGGAAAGACAGTCCTAACCGTGGAGGGTTCTGGTAAATGATGGGGTGAGGAGGGGCTCTTTGGCTCCCACCAGTCCCCCTGTCTGGTCTA
+
AAAAAFBFBFFFGDGGGFFFE?FAFEFGFGHHGGGGEFGGHHGGGGHHHHGHGHHHHGHEHGHHHHFCHHHGGGCGHHHCGGHFEHHHGFFHGG/EEGHHCBGG?E0FFHFHHF?D?1?BGGFDG<DA/DHHHHHHBFFFDCHG@@FGG?AGHDB.<ACG0/C@FGAGHHHHHFFGCC/A@DF@FEDBGFGFGGFFGGFFFBFGED99EFF/A???--9:FFFFFF/AFFFDA.F///9ABEFFFBFFBFF
@M05620:37:000000000-D9766:1:1101:10243:12756 1:N:0:77
AGTGCCAGCTCTCAATCGCACAGGGGACCCAGGGCCTGGCCCCTCCATCCAGAAAACCTATGACCTCACCCGCTACCTGGAGCACCAACTCCGCAGCTTGGCTGGGACCTATGTGAGTATCCAGCGTAGGAATCTGGGAGTTGGGGAGGAGTGAGGAGTTGGGGAAAGACAGTCCTAACCGTGGAGGGTTCTGGTAAATGATGGGGTGAGGAGGGGCTCTTTGGCTCCCACCAGTCCCCCTGTCTGGTCTA
+
AB>AAFFFBFFFGGGGGGFGGGHHGGGGGGHHDGGGGGHHHHGHGGHGHGHHHHGHHGHHHHHHHHHHHHHGGGGGHGHHHGHHHHHHGHGHGGGGGHHHFHHGGGHHGHHHHFHHHHHHHHHHHGGGGGHHHHHHHHFGGHHGGGGGGGGHHHHHHGHHHHGGGGHHG/BGHHHHHHHHGGEGGGGGGGGGGGGGGGGGFGGGGGDDFFFFFFFFFFFFFFFFFFFFFFFFFFFFFFFFFFBFFFFFFF/
@M05620:37:000000000-D9766:1:1101:6802:12785 1:N:0:77
GAGGCTGCTTTGGAAGAAACTCATAGATTACTGCAACAGTTCCCCCTGGACCTGGAAAAGTTTCTTGCCTGGCTTACAGAAGCTGAAACAACTGCCAATGAGATCCTACAGGATGCTACCCGTAAGGAAAGGCTCCTAGAAGACTCCAAGGGAGTAAAAGAGCTGATGAAACAATGGCAAGTAAGTCAGGCATTTCCGCTTTAGCACTCTTGTGGATCCAATTGAACAATTCTCAGCATTTGTACTTGTAA
+
CBCCCBFCFFFFGGGGGGGGGGHHHHHHHHFHHHHHHHHHHHHHHGGGHHHHHHHGGHHHHHHHHHHHHGHHHHHHHHHHHHHHHHHHHHHHHHHHHHHHHH3GHHHHHHFHHHHHHHHHGGEEGHGHFCGHFHGGHGHHHHHHHHHHHHGGGGGHHHHHGHHHHHHHHHHHGHHHHHHHGHGHHHHHHGHHHHHHHGGGGGHFHFHHHHHHFHGGFHHHHHHHGHHHHGGGGGGFGFFGGFGGGGGGGGF
@M05620:37:000000000-D9766:1:1101:18238:12843 1:N:0:77
GCGGCTGCTTTGGAAGAAACTCATAGATTACTGCAACAGTTCCCCCTGGACCTGGAAACGTTTCTTGCCTGGCTTCCAGAAGCTGAAACAACTGCCAATGAGATCCTACAGGATGCTACCCGTAAGGAAAGGCTCCTAGAAGACTCCAAGGGAGTCAAAGAGCTGATGAAACAATGGCAAGTAAGTCAGGCATTTCCGCTTTAGCACTCTTGTGGATCCAATTGAACAATTCTCAGCATTTGTACTTGTAA
+
>1>AA>>AFFBBF1FAB1BFFGAF3DGGH1BGFH1BB0BDFGHHHG/FABFFGGAEF1ABBFGHDFGGHHHGHB00BGGGFGH1B11FF>BBFFFGBBGHGHHHHHFGFFHHFHHHHHHHHGE@/FGHC0GFGHHGG1F11B1FGHHB1GGG/BE0@2>FFHHHHHHHHFHF0/FDGHHHGH1FGHH11GCHHHHHHGGGGGHFHBGHHHHHHHGBGHHHHHHGGGGGGGGGGGGGGGGGFGGGGGGGGGF
@M05620:37:000000000-D9766:1:1101:10910:12845 1:N:0:77
GAGGCTGCTTTGGAAGAAACTCATAGATTACTGCAACAGTTCCCCCTGGACCTGGAAAAGTTTCTTGCCTGGCTTACAGAAGCTGAAACAACTGCCAATGAGATCCTACAGGATGCTACCCGTAAGGACCGGCTCCTAGAAGACTCCAAGGGAGTAAAAGAGCTGATGACACAATGGCAAGTAAGTCAGGCATTTCCGCTTTAGCACTCTTGTGGATCCAATTGAACAATTCTCAGCATTTGTACTTGTAA
+
>3AAAAFAFFFFGFGGGBGGGGFHFHHHHHGHDGAGEEGGHHHHHGGGCGGHHHHGHDFGGHHHHHHHHHHGGFG3GHHFFHGHHF@DFGHHHHHHFHHHEHHHHGGGHHHHGHHHHHHHHGGGDHHH0/<EEGGGHFG1GHCGGHHFHHGGFFGHFHFH<GHHHHHHH1FGG.>GHH0GGHB=GHHHHHHGHHHHHGGGGGHHGHHHHHHHHHGGHHGGBFGGGFGFFGGGGGGGGGGGGGGGGGGGGGF
@M05620:37:000000000-D9766:1:1101:13342:12857 1:N:0:77
AGTGCCAGCTCTCAATCGCACAGGGGACCCAGGGCCTGGCCCCTCCATCCAGAAAACCTATGACCTCACCCGCTACCTGGAGCACCAACTCCGCAGCTTGGCTGGGACCTATGTGAGTATCCAGCGTAGGAATCTGGGAGTTGGGGAGGAGTGAGGAGTTGGGGAAAGACAGTCCTAACCGTGGAGGGTTCTGGTAAATGATGGGGTGAGGAGGGGCTCTTTGGCTCCCACCAGTCCCCCTGTCTGGTCTA
+
ABAAAFFFBFFFGFGGGGGGGGHHGGFGGGHHAEFGGGHHHHG1EGFHHHHFHGHHHGHHGHHHHGHHHHFEGE>EHBFHGFHHHHHHGHHHEGGGGHHHGHHGGGHHGHHHHHHHHHHHHHHHGGGGGGHHHHHHHHHGGHHHGGGGGGGHHHHHHGHHHHGGGGHHHHGHHHHHHHHHGGGGGGGGGGGGGGGGGGGGGGGGGGFFFFFFFFFFFFFFFFFFFFFFFFFFFFFFFFFFFFFFFFFFFF/
@M05620:37:000000000-D9766:1:1101:7077:12862 1:N:0:77
GAGGCTGCTTTGGAAGAAACTCATAGATTACTGCAACAGTTCCCCCTGGACCTGGAAAAGTTTCTTGCCTGGCTTACAGAAGCTGACACAACTGCCAATGAGATCCTACAGGATGCTACCCGTAAGGACCGGCTCCTAGAAGACTCCAAGGGAGTAAAAGAGCTGATGACACCATGGCAAGTAAGTCAGGCATTTCCGCTTTAGCACTCTTGTGGATCCAATTGAACAATTCTCAGCATTTGTACTTGTAA
+
BAABB@FAFFFFCGGFGGGGGCFBG55D654DFGGFAFHAGFFFFE2F2BF2A2F2BE2BB5ADD5AABG31BFGGHG3FC3FFGG2BBGF?33DGFFHHH33EGFGHHHHFHHFHHHHHFGEE?GGHHECEEGGGHH3?FFHHHHH22@FD/EDFG1FHAGGHHBHH1111.>1=000><GD1DFHHBGHGHHHHHGGADGF0G0CGHHHGCCEHHGFF0FGFFGGBFGFFF9;9F0BBBFFGGFF0CFF
@M05620:37:000000000-D9766:1:1101:11007:12875 1:N:0:77
AGTGCCAGCTCTCCATCGCACAGGGGACCCCGGGCCTGGCCCCTCCCTCCCGAAAACCTATGACCTCACCCGCTACCTGGAGCACCCACTCCGCAGCTTGGCTGGGACCTATGTGAGTATCCAGCGTAGGAATCTGGGAGTTGGGGAGGAGTGAGGCGTTGGGGAACGCCAGTCCTAACCGTGGAGGGTTCTGGTAAATGATGGGGTGAGGAGGGGCTCTTTGGCTCCCACCAGTCCCCCTGTCTGGTCTA
+
>>>>>D1BAFFFGBGABEF1EAG0F0AAEC00/AAAAFGHGHGAEE/FGC//B/>>BE0BBBBGHBF1FBE>E>/>GFFF>BFGHH/??GHFEE@CCHGFCGGGGGFFFHGGFGDB1FHGHF1<F@F/CC1DCGGGF00>><0/--.<@.=CC0:G.;C-A9@A...9.;A-CFGB09BA@FE;-:9@BFFFFFFBFFBB/9BFFFB@EF-/--9@@@EFBFFFBFFEF-FBEFFFFFFF=EFFFFFFFF/
@M05620:37:000000000-D9766:1:1101:20352:12877 1:N:0:77
GAGGCTGCTTTGGAAGAAACTGACAAGCCAGGGACACAAGATCGGAAGAGCACACGTCTGAACTCCAGTCACCTGAAGCTATCTCGTATGCCGTCTTCTGCTTGAAAAAAAAAAATCCACTCCTCAAAGGGAGTCCCCTCTCTGCTTCACCCCTGGCACGTCCGTCCGGCCTTTCCGCTTTCGCCCTATTGTGGATCCCCTTTAACACTTCTCCGCCTTTTTCCTTGTACCTGCCAAGCCCGGGATCCCAG
+
BABBBBFBFFFFGGGGGGGGGGDBGFFGGBBFGGGG2EFFFBGCEGAFEGGHHFGEGGFFABFGBB33DF3AFGHGFFC@GHHEFBBEFBGHGEEH?G444B331BFGH@/<///022@<2@FGF<222C?/</?<CG0C0>DF>>1<1>F0AA.<./0<<<<-:;;--:-;CGHG.;EEG0;D.:B/;;;;0:;;0//;BF/:/9/:;FFFFF...;.//B//;;////9B/:./:.::.-9--..////
@M05620:37:000000000-D9766:1:1101:6574:12906 1:N:0:77
AGTGCCAGCTCTCAATCGCACAGGGGACCCAGGGCCTGGCCCCTCCATCCAGAAAACCTATGACCTCACCCGCTACCTGGAGCACCAACTCCGCAGCTTGGCTGGGACCTATGTGAGTATCCAGCGTAGGAATCTGGGAGTTGGGGAGGAGTGAGGAGTTGGGGAAAGACAGTCCTAACCGTGGAGGGTTCTGGTAAATGATGGGGTGAGGAGGGGCTCTTTGGCTCCCACCGGTCCCCCTGTCTGGTCTA
+
AAAAA5FFAFFF44BEEFFFEABEAEAEAAGHFEGA2AF2AFAFEGGHGBFGGHGEFEHHHGBGHGGHHHH>0>EEHGFBFFB?1??1?3FBE///>3BFE3FF?EHHFHCGGFHHHFGHHHDGHG?<BCDFHFGFHFHFACFGG?FGG?DGHHHFCCCGHHGGAEHFBC/CCGFBCC/CB:C@BEGG.;.BFGF;BFCF0;BFGGABFFEBDDB<;9AFFFFFFFFFFFFD.99@-AAABFB/FF/;BFB
@M05620:37:000000000-D9766:1:1101:6610:12910 1:N:0:77
AGTGCCAGCTCTCAATCGCACAGGGGACCCAGGGCCTGGCCCCTCCATCCAGAAAACCTATGACCTCACCCGCTACCTGGAGCACCAACTCCGCAGCTTGGCTGGGACCTATGTGAGTATCCAGCGTAGGAATCTGGGAGTTGGGGAGGAGTGAGGAGTTGGGGAAAGACAGTCCTAACCGTGGAGGGTTCTGGTAAATGATGGGGTGAGGAGGGGCTCTTTGGCTCCCACCAGTCCCCCTGTCTGGTCTA
+
>A>>>5@FACFFGFGGGFGGEEBGCA2AEGHHAEEGGFFHGHFHGGBDGHGFHEGFGDFFGGHHHG3BFFAEEE@EHHGH2FFFGFF1EHFFEEGGGHHHGHHFCEHHGHHHHFFHFFGHHHHHHGDDDGHHHHHGHFFFAHHFGF<DGDFHHFHHCDGHHHGGGGHH/CCCGHHHHHHGG:EGFEGG.9FFFFCBFGGGGGGGGGBFEFFFFFAFF@EFFFFFFFFFFEFFEFBFFFFDFFFFFFF;BB9
@M05620:37:000000000-D9766:1:1101:3928:12919 1:N:0:77
GAGGCTGCTTTGGAAGAAACTCATAGATTACTGCAACAGTTCCCCCTGGACCTGGAAAAGTTTCTTGCCTGGCTTACAGAAGCTGACACAACCGACAATTAGATCCTACAGGATGCTACCCGTACGGCCCGGCTCCTCACAGCCTCCCAGGGAGTAAACGCGCTGATGCCACCCTGGCCCGTCCGTCAGGCCTTTCCGCTTTAGCACTCTTGTGGCTCCACTTGACCCATTCTCCGCATTTGTACTTGTAA
+
>1AAA>C>FFFFG1BFFGGFGGBGGHFHHHGHGG1ABFGDGHGHHGEGECGHHHGHH10BBHHHHGHGHHHGHBF1BGHFGFGHH101BBB//>/>//111B@@@BBBB1B>0B1BGGHHA//>//?/BC//B<CEFC1/11/<?GHACGG/..>0111<>--<AC0<BGHFACG/GFH.AA.AA.;99BBAFFGBCE?CGFG/:9FFBF//;:--9/;F-BFFE9;-AFFF///;A@A-9FFFFFFFFBB
@M05620:37:000000000-D9766:1:1101:8038:12926 1:N:0:77
GAGGCTGCTTTGGAAGAAACTCATAGATTACTGCAACAGTTCCCCCTGGACCTGGAAAAGTTTCTTGCCTGGCTTACAGAAGCTGAAACAACTGCCAATGTACAGGATGCTACCCGTAAGGAAAGGCTCCTAGAAGACTCCAAGGGAGTAAAAGAGCTGATGAAACAATGGCAAGTAAGTCAGGCATTTCCGCTTTAGCACTCTTGTGGATCCAATTGAACAATTCTCAGCATTTGTACTTGTAACTGACA
+
AAB?AAFBFFFFGGGFGGGGGGFHCFFHGHHHHHHHFFHHHHFHHGGGHGHHHHHBGHHH3DGHHHHHHHHGFGHGHHHGBGHFGHHGHHHGFHHHHHHHHHHHHGHHHHHGHHHGGGGHGHEHGHHHHGHHHFGHHHGHHHCGGDAFFCDG2DFHHHHHHHHHDHHEH1GH0<FGHHHHHHHHGGHHGHHGGGGGHHHHHHHHHHHHG0GFHFHGHHHHHHHHHFHHHHHGGGGGGGGGGGGGGFFFFGG
@M05620:37:000000000-D9766:1:1101:13278:12929 1:N:0:77
GAGGCTGCTTTGGAAGAAACTCATAGATTACTGCAACAGTTCCCCCTGGACCTGGAAAAGTTTCTTGCCTGGCTTACAGAAGCTGAAACAACTGCCAATGAGATCCTACAGGATGCTACCCGTAAGGAAAGGCTCCTAGAAGACTCCAAGGGAGTAAAAGAGCTGATGAAACAATGGCAAGTAAGTCAGGCATTTCCGCTTTAGCACTCTTGTGGATCCAATTGAACAATTCTCAGCATTTGTACTTGTAA
+
>>A>A4CAFFFFGFGGGFFFFGBFFGHGHBEFG5FDFAGGHHHHHG?GHFFFHBGHGHHFGFHHHHHGHHHHHHEFHHHBGHHBGHHHHHCGFHHHCGGHHHGHHHHGGHHHHHHHHHHHHG/EEFFHCGBEGHHGHHHHHHHGGHHHHHGGHGDHHHHHFHFGHHHHFGGHGHHHFHFGG=FGGFDHHHEGHHHHHGDGFGHFHHHHHGHGCFFHHHHHHHHHHHHHHFGGGGGGGGGGGGGGGGGGGGG
@M05620:37:000000000-D9766:1:1101:12434:12966 1:N:0:77
AGTGCCAGCTCTCAATCGCACAGGGGACCCAGGGCCTGGCCCCTCCATCCAGAAAACCTATGACCTCACCCGCTACCTGGAGCACCAACTCCGCAGCTTGGCTGGGACCTATGTGAGTATCCAGCGTAGGAATCTGGGAGTTGGGGAGGAGTGAGGAGTTGGGGAAAGACAGTCCTAACCGTGGAGGGTTCTGGTAAATGATGGGGTGAGGAGGGGCTCTTTGGCTCCCACCAGTCCCCCTGTCTGGTCTA
+
ACAABFFFCFFFGGGGGGGGGGHHGGGGGGHHFGGGGGHHHHGHGGHGHHHHHHHHHGHGGHHHHHHHHHHGGEEGHGGHGGHHGHHHGHHHGGGGGHHHGHHGGGHHGHHHHHHHHHHHHHHHHGEGGGHHHHHHHHHGGHHHGGFGGGGHHHHHHGHHHHGGGGHHHHHHHHHHHHHHGGGGGGGGDGGGGGGGGGGGGGGGGGFFFFFFFFFFFFFFFFFFFFFFFFFFFFFFFFFFFFFFFFFFFF/
@M05620:37:000000000-D9766:1:1101:24464:12970 1:N:0:77
GAGGCTGCTTTGGAAGAAACTCATAGATTACTGCAACAGTTCCCCCTGGACCTGGAAAAGTTTCTTGCCTGGCTTACAGAAGCTGAAACAACTGCCAATGTACAGGATGCTACCCGTCAGGAAAGGCTCCTAGAAGACTCCAAGGGAGTAAAAGAGCTGATGAAACAATGGCAAGTAAGTCAGGCATTCCCGCTTTAGCACTCTTCTGGATCCAACTGAAAAATTCTTAGCATTTTTACTTGTAACTGACA
+
A3ABAAFBCBBDGF5BEGFGGGHHHFHHFFBGGHBFFGADGBDFGGAEAFBBEFAE332FBFGFGHDBBBBABFGBB5BFGHBFF33GBBAGHHHGFHHHGBBBB?BF3BF4@2B>11/?EGBBB??BBFBEG33FCBB3B??B///C/?3?D@C@2@2@FFFDD@B/11?<?CF<<F11@<><<<<<111<-<<<=D0<<<<<=0=GD:0<;:C///::0:;./;;0;90;=;09C;;9B09;BC;09;:
@M05620:37:000000000-D9766:1:1101:27926:13049 1:N:0:77
GAGGCTGCTTTGGAAGAAACTCATAGATTACTGCAACAGTTCCCCCTGGACCTGGAAAAGTTTCTTGCCTGGCTTACAGAAGCTGAAACAACTGCCAATGTACCGGATGCTACCCGTAAGGAAAGGCTCCTAGAAGACTCCAAGGGAGTAAAAGAGCTGATCAAACAATGGCAAGTAAGTCAGGCATTTCCGCTTTAGCACTCTTCTGGATCCAACTGAACAATTCTCAGCATTTGTACTTGTAACTGACA
+
A?AAABFAFFFFGGGGGGFGGGHHHHHHHHHHHHHHGFHGFHHHHGGGHHHHHGHFFHFFBHHHHHHHHHHHHHHHHHHHHHHHHHFGGH?GHHGHGHHGGFD4EEE>EHHFHHGGE/EAGG33FFGGHGHHG3FGFHHFHH2G/D?C/<@@2FFHG22?G1<1?FH/FFGH01FFGDGGH1>GHAGH1>G.<CECFHHHHHGHC0CCF0CHHH0/;=CC/0:C09F;BCFB0FGBFFG0;0FGGGGGGGG
@M05620:37:000000000-D9766:1:1101:18736:13051 1:N:0:77
AGTGCCAGCTCTCAATCGCACAGGGGACCCAGGGCATGGCCCCTCCATCCAGAAAACCTATGACCTCACCCGCTACCTGGAGCACCAACTCCGCAGCTTGGCCGGGACCTATGTGAGTATCCAGCGTAGGAATCTGGGAGTTGGGGAGGAGTGAGGAGTTGGGGAAAGACAGTCCTAACCGTGGAGGGTTCTGGTAAATGATGGGGTGAGGAGGGGCTCTTTGGCTCCCACCAGTCCCCCTGTCTGGTCTA
+
AB>AAFFCAFCFGGFGGAAFAEGHGGGEEGHHF2A22BFFGHGHGGH5ABGHGF3FGGH3FGFHHGGHHGCEGEEGHGGH?FHHHHFHG33BEAE/>3BFEG3//?BC<GFHFG2@G1@>GFGFFG/CCA?FHHHHHGFFFHFHC?<C<<EGHFHHF.;GGB-@EGGHFHHGGGFGGGGGGGGGGGG@E.FGGG0BFFGFF/BF?FFBFFFFFFB-9-9B/F/FFFF.9.;DEFFFBFFF;AFFF/FFFFB
@M05620:37:000000000-D9766:1:1101:23988:13065 1:N:0:77
AGTGCCAGCTCTCAATCGCACAGGGGACCCAGGGCCTGGCCCCTCCATCCAGAAAACCTATGACCTCACCCGCTACCTGGAGCACCAACTCCGCAGCTTGGCTGGGACCTATGTGAGTATCCAGCGTAGGAATCTGGGAGTTGGGGAGGAGTGAGGAGTTGGGGAAAGACAGTCCTAACCGTGGAGGGTTCTGGTAAATGATGGGGTGAGGAGGGGCTCTTTGGCTCCCACCAGTCCCCCTGTCTGGTCTA
+
BBBBBFFFBFFFGGGGGGGGGGHAFGEEGGHHGGGGCFHHHHGHGGHHHGGHHHFGHGHHGHFHHGHHHHHGGFEFHHHHFGHHHHHHGHHGGGGGGHHHGHHGGGHHGHHHHHHHHHHHHHHHHGGGGGHHHHHHHHFGGHHHGGFGGGGHHHHHHGHHHHGGGGHHHHHHHHHHHHHHGGGGGGGGDFGGGGGGGFGGGGGGGGFFFFFFFFFFFFFFFFFFFFFEFFFFFFFFFFFFFFFFFFFFFFB
@M05620:37:000000000-D9766:1:1101:12529:13078 1:N:0:77
AGTGCCAGCTCTCAATCGCACAGGGGACCCAGGGCCTGGCCCCTCCATCCAGAAAACCTATGACCTCACCCGCTACCTGGAGCACCAACTCCGCAGCTTGGCTGGGACCTATGTGAGTATCCAGCGTAGGAATCTGGGAGTTGGGGAGGAGTGAGGAGTTGGGGAAAGACAGTCCTAACCGTGGAGGGTTCTGGTAAATGATGGGGTGAGGAGGGGCTCTTTGGCTCCCACCAGTCCCCCTGTCTGGTCTA
+
AAABAFFFBFFFGGGGGGGGGGHHGGGGGGHH2EEGGGGHHHGHGGGGHGHHGHHFFFHFFHHHHHHHHHHGG>>EHFBH2BG1BG1?EHFEEGCGGHFBAHHFGEFHGHHHH?HFHGFHHHHHHGDFGGHHHHHHHFGFGGGHGGFGGGCGHHHCHGHHFHGGGGHGHHHHHHHFHHHHGGGGFFGCEFGGGG;FFFFFGGGGGGFBEFFFFFFFFAFFFFFBFEFEFFFFFFFFFFFFFFFFEFFFFFB
@M05620:37:000000000-D9766:1:1101:18641:13085 1:N:0:77
GAGGCTGCTTTGGAAGAAACTCATAGATTACTGCAACAGTTCCCCCTGGACCTGGAAAAGTTTCTTGCCTGGCTTACAGAAGCTGAAACAACTGCCAATGCTACCCGTAAGGAACGGCTCCTAAAAGACTCCAAGGGCGTAAACACGCTGCTGAACCAATGGAAAGTAAGTAAGGCATTTCCGCTTAAGAACTCTTGTGGATCCAATTGAACAATTCTCAGAATTTGTACTTGTAACTGCAAAGCAAGGGA
+
CBBCCCFCFFFFGGGGGGGGFGHHHHHHHHHHHHHGFHHHGHFHHGGFGHHHHHGHGFGGHFHHHHHHHHHHHHHGHHHHHHHGHHGHHHFHHHHHHHHHHHHHHGDAE1B3BF1>?EFGG334B33?BBGFGEHG////>?G220?>D//?1?F1/?=FGGCDGH<GDHD11><<FGHHHBEGGG.0<00;GHHHHCG.::GHHHGGFH0:;/;;BF0BF0;;BFF;CBFBF0CF09000;0;F0;CED.
@M05620:37:000000000-D9766:1:1101:12536:13096 1:N:0:77
AGTGCCAGCTCTCAATCGCACAGGGGACCCAGGGCCTGGCCCCTCCATCCAGAAAACCTATGACCTCACCCGCTACCTGGAGCACCAACTCCGCAGCTTGGCTGGGACCTATGTGAGTATCCAGCGTAGGAATCTGGGAGTTGGGGAGGAGTGAGGAGTTGGGGAAAGACAGTCCTAACCGTGGAGGGTTCTGGTAAATGATGGGGTGAGGAGGGGCTCTTTGGCTCCCACCAGTCCCCCTGTCTGGTCTA
+
CCBBCFFFCFFFGGGGGGGGGGHHGGGGGGHHGGGGGGHHHHGHGGHHHHHHHHHHHGHHHHHHHHHHHHHGGGGGHHHHHHHHHHHHGHHHGGGGGHHHGHHGGGHHGHHHHHHHHHHHHHHHHGGGGGHHHHHHHHHGGHHHGGGGGGGHHHHHHGHHHHGGGGHHHHHHHHHHHHHHGGGGGGGGCFGGGGGGGGGGGGGGGGFFFFFFFFFFFFFFFFFFFFFFFFFFFFFFFFFFFFFFFFFFFFB
@M05620:37:000000000-D9766:1:1101:25310:13097 1:N:0:77
GAGGCTGCTTTGGAAGAAACTGACAAGTGAGTGACACAGGATCGGACGAGCAGATCACCGTACTCTAGCTAGTCCGGAGAATCTAGCACCACTTCCCCTGCGATAATAAAGGATGCTACCCTTCCGGACAGGCTCCTCGCCGCCTCCCCGGGCGTCACAGCGCTGATGACACCCTGGCCCGTCCGTCCGGCCTTTCCGCTTTAGCACTCTTGTGGCTCCAATTGACCAATTCTCAGCATTTGTACTTGTAA
+
AAAAA1CAFFFFFGGGAGGGGAE1B10D3D1DBGGDGH0B01A00A/A//AA00B11BAE0///B2111D21112//BEEG1FF211@1>B?1@F@0BFF//>F>FGG>GE1011FFGHHH1<GFCGF@<?FF@FFHH/>CCCCGGHFFGGGCCGG.E0:EGGGG.CF009;A.CB?F.;AGGF?FF-;@@-BFFFFBFFFFFFFFFFFFFBFFF-ABEF//BFB999AFFFFF/;9FFFFFFBFFFFFBF
@M05620:37:000000000-D9766:1:1101:25134:13107 1:N:0:77
AGTGCCAGCTCTCAATCGCACAGGGGACCCAGGGCCTGGCCCCTCCATCCAGAAAACCTATGACCTCACCCGCTACCTGGAGCACCAACTCCGCAGCTTGGCTGGGACCTATGTGAGTATCCAGCGTAGGAATCTGGGAGTTGGGGAGGAGTGAGGAGTTGGGGAAAGACAGTCCTAACCGTGGAGGGTTCTGGTAAATGATGGGGTGAGGAGGGGCTCTTTGGCTCCCACCAGTCCCCCTGTCTGGTCTA
+
ABAAAFFBAFFFGEGGGGGCGGHHGGGEFGHHFAEGEFHHGHGHGGH5FGHHFHHHHGFAEHFHHHHGHHGGGEGGHHHGGHHHHHC?EG3FEGGEEHHHGGHGGCHHGHHHHFHHH1GHHHFGHGEDCGGHHHHGHHAFGGHHGG.CGDEFGFGHGG<GGHGGGGGFCFGFGEHHHHHHGGGGBEGG.AFFFFCFFFGGGGGGGGF?FFFFFFB;BBFFFFFEFFF.AFFDFFFFFFFFBFFFFFFFFB:
@M05620:37:000000000-D9766:1:1101:23276:13110 1:N:0:77
AGTGCCAGCTCTCAATCGCACAGGGGACCCAGGGCCTGGCCCCTCCATCCAGAAAACCTATGACCTCACCCGCTACCTGGAGCACCAACTCCGCAGCTTGGCTGGGACCTATGTGAGTATCCAGCGTAGGAATCTGGGAGTTGGGGAGGAGTGAGGAGTTGGGGAAAGACAGTCCTAACCGTGGAGGGTTCTGGTAAATGATGGGGTGAGGAGGGGCTCTTTGGCTCCCACCAGTCCCCCTGTCTGGTCTA
+
ABABBFFFCFFFGGGGGGGGGGHHGGGGGGHHGGGGGGGGHHGGGGGHHHHHHHHHHFHHHHHHHGHHHHFGGEFGHHHHHGHHHHHHGHHHGFGGGHHHGHFGFGHHE2GHHDHHHHHHHHHHHGCGFGHFG2FGHHCFCFGHGGGGGGEGGGHEGGHCGFGGGGHHHHHHHHHHHHHHACCDDEGGGGGGGGFFFGFFGFGFED:CEFFFFFFFAF.BBFFFFFFFFFFFFAFF/FADFABFFFFFFFB
@M05620:37:000000000-D9766:1:1101:25324:13119 1:N:0:77
GAGGCTGCTTTGGAAGAAACTCATAGATTACTGCAACAGTTCCCCCTGGACCTGGAAAAGTTTCTTGCCTGGCTTACAGAAGCTGAAACACCTGCCAATGAGATCCTACATGATGCTACCCGTAAGGAAAGGCTCCTAGAAGACTCCAATGGAGTAAAAGAGCTGATGAAACAATGGCAAGCAAGTCAGGCATTTCCGCTTTATCACTCTTGCGGATCCAATTGCACAAGTCTCACCATTTGTACTTGTAC
+
AAAAABFBFFFFGFBBFCCGGCFEHHHAFGGHFHFGHHHH5FGHHEEFHFGGGFGFBGFGB5GHGEFFCGFGFGGFGHGHHGHGGFFHHEFGFHH1@GHHHEBBFHGHHH4@@F4FF@GHFEFFG0?BBC00/BBF3BBEDHF?3BGGH3BGGH22F2@2?@2FGGFHFB1FFAFEHFGH//0>FFH1D<0<11<FFG..=<D0=0=D000<0:;@;;::0;FB0;0;/.;00;B090;00999;;B0990
@M05620:37:000000000-D9766:1:1101:16655:13150 1:N:0:77
GAGGCTGCTTTGGAAGAAACTCATAGATTACTGCAACAGTTCCCCCTGGACCTGGAAAAGTTTCTTGCCTGGCTTACAGAAGCTGAAACAACTGCCAATGAGATCCTACAGGATGCTACCCGTAAGGAAAGGCTCCTAGAAGACTCCAAGGGAGTAAAAGAGCTGATGAAACAATGGCAAGTAAGTCAGGCATTTCCGCTTTAGCACTCTTGTGGATCCAATTGAACAATTCTCAGCATTTGTACTTGTAA
+
A>>AAACAFFFFFGGGAGGCGFAAFGFGGFHFFHDFHHFF2GHHHG?FFFHHFFFEGD0FBEFGDGEGHHHHHHC1FHHFFGHHFFHFHFFEFGFEGFGFEFHHHHG2GGHHHHGFHFHHHGGGFHHHFHHHHHHGHGHHFHBHGHHHHHGGHGGCGGGHGHFHHHHHHGEGGADGHHFHGHHHHHHHHHHGHHHHHGGGGGHHGFHHHHHHHHGFFHHHFHHHHHHHHFGGGGFGFFGGGGGFGGGGGGG
@M05620:37:000000000-D9766:1:1101:15074:13150 1:N:0:77
GAGGCTGCTTTGGAAGAAACTCATAGATTACTGCAACAGTTCCCCCTGGACCTGGAAAAGTTTCTTGCCTGGCTTACAGAAGCTGAAACAACTGCCAATGTTAACCGTACGAAACGGCTGGTAAGAGACTCCGAGGGCGTCAAAGAGCTGATGAAACTGTGGAAAGTAAGGCAGGCATTTCAGCCATAGCACTCTTGGGGATCTAATTGAACCATTCTAAGAATTTGCACTAGTTACTGACATGACTGAGA
+
BBBBBBFBFFFFGGGGGGGGGGHHHHHHHHHHHGHHGHHHHHHHHGGGHHHHHHHHHHHHHHHHHHHHHHHHHHHHHGHHHHHHHHHHHHGHHHHHHHHH444B43/?11/111/?/////3B43432B33?/>/B////<??1??00?1F111?1>1111><FG01>1F1FG.<.=00=GBH</.<00;000/=C00.-.;E000;;CF0C.;0;000;90;FG090;0000;000000/////;/B//;
@M05620:37:000000000-D9766:1:1101:5259:13150 1:N:0:77
AGTGCCAGCTCTCAATCGCACAGGGGACCCAGGGCCTGGCCCCTCCATCCAGAAAACCTATGACCTCACCCGCTACCTGGAGCACCAACTCCGCAGCTTGGCTGGGACCTATGTGAGTATCCAGCGTAGGAATCTGGGAGTTGGGGAGGAGTGAGGAGTTGGGGAAAGACAGTCCTAACCGTGGAGGGTTCTGGTAAATGATGGGGTGAGGAGGGGCTCTTTGGCTCCCACCAGTCCCCCTGTCTGGTCTA
+
BBBBCFFFCFFFGGGGGGGGGCHHGGGGGGHHGGGGGGHHHHGHGGHHHHHHHHGHHGGHHHHHHHHHHHHGGGGGHHHHHHHHFHHHGGHHGGCGGHHHGHHGGGHHGHHHHHHHHHHHHHHEHGGGGGHHHHHHHHHFDHHHGGFCFAGHHHHHHGHHHHGGGGHHHHHHHHHHHHHHGGGGGGGGCFGGGGGGGGGGGGGGGGFFFFFFFFFFFFFFFFFFFFFFFFFFFFFFFFFFFFFFFFFFFFF
@M05620:37:000000000-D9766:1:1101:5262:13171 1:N:0:77
GAGGCTGCTTTGGAAGAAACTCATAGATTACTGCAACAGTTCCCCCTGGACCTGGAAAAGTTTCTTGCCTGGCTTACAGAAGCTGAAACAACTGCCAATGAGATCCTACAGGATGCTACCCGTAAGGACCGGCTCCTAGAAGACTCCAAGGGAGTAAAAGAGCTGATGACACAATGGCAAGTAAGTCAGGCATTTCCGCTTTAGCACTCTTGTGGATCCAATTGAACAATTCTCAGCATTTGTACTTGTAA
+
AA?ABAFAFFFFGGGF4EGGGGGFHHHFH5FFHHHFHHHHHHHHHGEGGAGHFCGHAFCGHHHHGHFHHFHGHHHHHGGGHHHFFHHHHGHHHHHHHHHHFF3GHHHHHGB?FGGBGHHEGF/EEH3FB?/</BEGHH1GGHHFFF1FG1FDH<CFHHG1FHHHGHGHHDFCG.FGF00<FGFGDFGGHGHHHHHHHGGGGGHHHHFFBHHFCCFH0CFFFGFFFFGGGGCF9FB0F0CBFGGFFGGF99;
@M05620:37:000000000-D9766:1:1101:11747:13184 1:N:0:77
GAGGCTGCTTTGGAAGAAACTCATAGATTACTGCAACAGTTCCCCCTGGACCTGGAAAAGTTTCTTGCCTGGCTTACAGAAGCTGAAACAACTGCCAATGAGATCCTACAGGATGCTACCCGTAAGGAAAGGCTCCTAGAAGACTCCAAGGGAGTAAAAGAGCTGATGAAACAATGGCAAGTAAGTCAGGCATTTCCGCTTTAGCACTCTTGTGGATCCAATTGAACAATTCTCAGCATTTGTACTTGTAA
+
AAAAAAFAFFFFGGGGGFGGGGDGFGFGFHFG5G4FFCFFGHHHHGFGFHGFHBFGGF2BBFGHGGHGHHHHHF13FGGHBFGGG3FFGGHHGHGHFFHHGHHHHFGHHHFHHHHGHHHHHG/EEFFHF3GHCHFGHEGGFHHHHHHGHHGGGGDFHHHGFFEHHHHFHBFGFFHFFFHGGHHGHHHHHHBGHGHHFGGGGGHHHHFHHGHHHHGGHHHH0GHHHHHHHFFGGEGGGGGGG0CFGGGGGFB
@M05620:37:000000000-D9766:1:1101:6862:13185 1:N:0:77
GAGGCTGCTTTGGAAGAAACTCATAGATTACTGCAACAGTTCCCCCTGGACCTGGAAAAGTTTCTTGCCTGGCTTACAGAAGCTGACACAACTGCCAATGAGATCCTACAGGATGCTACCCGTAAGGAAAGGCTCCTAGAAGACTCCAAGGGAGTAAAAGAGCTGATGACACAATGGCCAGTACGTCAGGCATTTCCGCTTTAGCACTCTTGTGGATCCAATTGAACAATTCTCAGCATTTGTACTTGTAA
+
>>A>>AFAFFFFG1FGFGGGGGHHHH1GHGGH3BAFGFGGHHHHHGGGHGHHHHHBGGFGBGHHHHGHHHH/FBFGHHGH1FGHHH01BFGEHHHHHF@GHHHHHHHFHHHHFGHHHHHHHCEGCHHE0<FGGHHGHF><BG1GHHHBGGFGAEFG1DGFAFHHH1GFG11?<FGGHH01FGH1CGFFGHHEHHHGHGGGGGHHHGHHHFHFGGGFHHHHCGHHFGGGGGGGGGFGGGGFGGGGGGGGGGF
@M05620:37:000000000-D9766:1:1101:7457:13185 1:N:0:77
AGTGCCAGCTCTCAATCGCACAGGGGACCCAGGGCCTGGCCCCTCCATCCAGAAAACCTATGACCTCACCCGCTACCTGGAGCACCAACTCCGCAGCTTGGCTGGGACCTATGTGAGTATCCAGCGTAGGAATCTGGGAGTTGGGGAGGAGTGAGGAGTTGGGGAAAGACAGTCCTAACCGTGGAGGGTTCTGGTAAATGATGGGGTGAGGAGGGGCTCTTTGGCTCCCACCAGTCCCCCTGTCTGGTCTA
+
AAAAAFFFBFFFGDGGGFEFGGGHFCGGGGGGGGGGGGHHHHGHGGFGHHGHHFHHHGHHHGHHHHGFHHHGGGGGHGHHHGF?GHFHGHHHGGGGGHHHGHHGGGHHGHHHHHHGHGFHHHHHHGCDFDHGHHHHGHHGEHHGGGFFDDGHHHHHHGHHHHGGGGGHGHGHGHFHGHHHGCACGGGG;AFFGGBFGGGGFFGGGGFFFFFFFFFFFFFFFFFFFFFEFFFFFFFFFFFFFFFFFFFFFFB
@M05620:37:000000000-D9766:1:1101:9402:13185 1:N:0:77
GAGGCTGCTTTGGAAGAAACTCATAGATTACTGCAACAGTTCCCCCTGGACCTGGAAAAGTTTCTTGCCTGGCTTACAGAAGCTGAAACAACTGCCAATGCTACCCGTAAGGAAAGGCTCCTAGAAGACTCCAAGGGAGTAAAAGAGCTGATGAAACAATGGCAAGTAAGTCAGGCATTTCCGCTTTAGCACTCTTGTGGATCCAATTGAACAATTCTCAGCATTTGTACTTGTAACTGACAAGCCAGGGA
+
BABCCAFCFFFFGGGGGGGGGGGHHHHHHHHGHHHHHGGHHHHHHGGGHHHHGHGHHHHHHHHHHHHHHHHHHHHHHHHHHHHHHHHHHHHHHHHFHFHHHHHHHHGGGGHHHHHGFHHHGHHHGHHHHFHHHHFFGGGAFFFGFGHBGHGGGHHHDGHHHHGHHGGHHGHHHHHHHHHHHHG?CEGFH1GHHHHHHDCCFHHHHHHHGHHGHGHHHHHHHHHHHHHGHHHHHFFGFGGGGGGFGGGFEGE
@M05620:37:000000000-D9766:1:1101:9391:13199 1:N:0:77
GAGGCTGCTTTGGAAGAAACTCATAGATTACTGCAACAGTTCCCCCTGGACCTGGAAAAGTTTCTTGCCTGGCTTACAGAAGCTGAAACAACTGCCAATTCTACCCGTCCGGTAAGGCTACTCTCCGAGTACACGGGAAGGGAGGAACAGATGCGACAAAAGAACGGCAGGCAGGCCTTTCATCTTTAGCTCTCTTGTGTTTCCAATTGAACTGTTCTCATCATTTGAACTTGACACTGACCAGCCAGGGC
+
BBCCCCFCFFFFGGGGGGGGGGHHHHHHHHHFHHFHGHHHHHHHHGGG2FGHHHGFGHHHFGFHHHHHHHHHHHGHHHHHHHHHHHHHHHHHHHHHHHHH44F43B?111/>/>?GH333233433/E//B3?3?//?///////?200?F1=1/?/->000.>0>.<<--.C.;..0:0C000<0:0000000000;09//900;CB0CFB0000;0000;000;0000;000;0000;0/0:9AF?A..
@M05620:37:000000000-D9766:1:1101:15401:13199 1:N:0:77
GAGGCTGCTTTGGAAGAAACTCATAGATTACTGCAACAGTTCCCCCTGGACCTGGAAAAGTTTCTTGCCTGGCTTACAGAAGCTGAAACAACTGCCAATGAGATCCTACAGGATGCTACCCGTAAGGAAAGGCTCCTAGAAGACTCCAAGGGAGTAAAAGAGCTGATGAAACAATGGCAAGTAAGTCAGGCATTTCCGCTTTAGCACTCTTGTGGATCCAATTGAACAATTCTCAGCATTTGTACTTGTAA
+
BBBCBBFBFFFFGGGGGCGGGGFHHHHHHHGHHHGHGHGHHHHHHGGGHGHHHHGHHHEGFGHHHHHHHHHHHHHHHHHHHHHHHHHHHHGHHHHHHHHHHHHHHHHHHHHHHHHHHHHHHGGGGHHHGBHHGHHGHGGFEGHHHHHHFHGGFGEGHHHHGHHHHHHHHGHHHHHHHHHGGHHGHHHHHHHHHHHHHGGGGGHHHHHHHHHHHHGGFHHHHHHHHHHHHGGGGGGGGGGGGGGGGGGGGGG
@M05620:37:000000000-D9766:1:1101:11746:13205 1:N:0:77
GAGGCTGCTTTGGAAGAAACTCATAGATTACTGCAACAGTTCCCCCTGGACCTGGAAAAGTTTCTTGCCTGGCTTACAGAAGCTGAAACAACTGCCAATGAGATCCTACAGGATGCTACCCGTAAGGAAAGGCTCCTAGAAGACTCCAAGGGAGTAAAAGAGCTGATGAAACAATGGCAAGTAAGTCAGGCATTTCCGCTTTAGCACTCTTGTGGATCCAATTGAACAATTCTCAGCATTTGTACTTGTAA
+
BBCCBCFCFFFFGGGGGGGGGGHHHHFGDFFHHHHHFHHHHHHGHGCGCCGHHGHBFFGGBFFHHGGFHGHAGHHHHHFHHGHGGH3BGFHHEHHHGHHHHFFHHGHHHHFFHHGHHHHHHGEEGGGGFBGHHGHGHHGHGHHGHHHHGHGGHGGHGHHFFGFFHHHG1GHHGEFGHGHHGHGHFHGHHEBGGFGHHGGGGGH=GHHHHHHHHHGFFHHHHHHHHHCGGGGGGGGGGGGGGGGGGGGGGGF
@M05620:37:000000000-D9766:1:1101:9671:13259 1:N:0:77
GAGGCTGCTTTGGAAGAAACTCATAGATTACTGCAACAGTTCCCCCTGGACCTGGAAAAGTTTCTTGCCTGGCTTACAGAAGCTGAAACAACTGCCAATGAGATCCTACAGGATGCTACCCGTAAGGAAAGGCTCCTAGAAGACTCCAAGGGAGTAAAAGAGCTGATGAAACAATGGCAAGTAAGTCAGGCATTTCCGCTTTAGCACTCTTGTGGATCCAATTGAACAATTCTCAGCATTTGTACTTGTAA
+
AAAABAFBFFFFGGGGGGGGGGHHHHHHHHHHHHHHHHHHHHHHHGGGHHHHHHHHHHHHHHHHHHHHHHHHHHHHHHHHHHHHHHHHHHHHHHHHHHHHHGHHHHHHHHHHHHHHGHHHHGEEGHHHHHHHHHHGHHHHHHHHHHHHHHGGHGGHHHHHGHHHHHHHHHHHHEHHHHHHGHHHHHHHHHGEHHHHHGGGGGHHHHHHHHHHHHGHHHHHHHHHHHHHHGGGGGGGGFGGGGGGGGGGGGG
@M05620:37:000000000-D9766:1:1101:9005:13302 1:N:0:77
AGTGCCAGCTCTCAATCGCACAGGGGACCCAGGGCCTGGCCCCTCCATACAGAAAACCTATGACCTCACCCGCTACCTGGAGCACCAACTCCGCAGCTTGGCTGGGACCTATGTGAGTATCCAGCGTAGGAATCTGGGAGTTGGGGAGGAGTGAGGAGTTGGGGAAAGACAGTCCTAACCGTGGAGGGTTCTGGTAAATGATGGGGTGAGGAGGGGCTCTTTGGCTCCCACCAGTCCCCCTGTCTGGGCTA
+
3>AA>DFFBCFFD45BFAA2AEBGAAEGGEAAFEEE2FGHHFEFEGCF5B3FGEHFFEHFGBDGHFGHHHHGGGGEFFG?FFB?FG1GEEGHGG?EGFHHGHHFEDGHFHHHHHG2DB2FDGGF0/<<<?<DCFGHFHFEAFGFGGE@>A<GF0<CF.<CFFGGEDECBGFC=<C:BGHH@:AB?EBB.;.9FF00CF0C00=CGGAB.9AFAD>BB;EFFFFFBB/9EFFFFA/BFFFDBFFFF/F.9..
@M05620:37:000000000-D9766:1:1101:9537:13303 1:N:0:77
AGTCCCAGCTCTCAATCGCACAGGGGACCCAGTGCCTGGCCCCTCCATCCAGAAAACCTATGACCTCACCCGCTACCTGGCGCACCCCCTCCGCAGCTTGGCTGGGACCTATGTGAGTATCCAGCGTAGGAATCTGGGAGTTGGGGAGGAGTGAGGAGTTGGGGAAAGACAGTCCTAACCGTGGAGGGTTCTGGTAAATGATGGGGTGAGGAGGGGCTCTTTGGCTCCCACCAGTCCCCCTGTCTGGTCTA
+
>A>1>BFFFFFFGAGFGGFAECGHGC0EEEGH1BFFGHHHHHGGGGHHHFHHHHHBFEHHFHHHHGHHHHHCE>EEHF1G0>EEGG//>EEFGGGGEFGGGGHGGGHHGHFHHHHHHHHHHHGHHGE<CFDGHHHHHH<FGHHHGG.<C<CHHDGHHGHHHHGGGGHHEGGGGFFGGGBFGFGGBGGG;FG0CGFGGGFFFFFFFFF@F?FFFF@@@@FFFFFFFFFFFFFBEFFFFFFF@FFFFFFFFFF
@M05620:37:000000000-D9766:1:1101:17779:13303 1:N:0:77
AGTGCCAGCTCTCAATCGCACAGGGGACCCAGGGCCTGGCCCCTCCATCCAGAAAACCTATGACCTCACCCGCTACCTGGAGCACCAACTCCGCAGCTTGGCTGGGACCTATGTGAGTATCCAGCGTAGGAATCTGGGAGTTGGGGAGGAGTGAGGAGTTGGGGAAAGACAGTCCTAACCGTGGAGGGTTCTGGTAAATGATGGGGTGAGGAGGGGCTCTTTGGCTCCCACCAGTCCCCCTGTCTGGTCTA
+
BBABCFFFCFFFGGGGGGGGGGHHGGGGGGHHGGGGGGHHHHGHGGHHHHHHHHHHHGHHHHHHHHHHHHHGGFGGHGHHHHHHHHHHGHHHGGGGGHHHGHGGGGHHGHHHHFHBDH33GGFGCB/<>B22F2=GFHECEGHHCGADG?GFGBGHE./<DGECFDH.G/:/:0:BGF/.A99B?EDA.;.:;C;CB::0::FGEGADAFFFFF->BFAFF0B/B:FEFBAAAA0BFFEFFAF000/BFF0
@M05620:37:000000000-D9766:1:1101:8990:13313 1:N:0:77
AGTGCCAGCTCTCAATCGCACAGGGGACCCAGGGCCTGGCCCCTCCATCCAGAAAACCTATGACCTCACCCGCTACCTGGAGCACCAACTCCGCAGCTTGGCTGGGACCTATGTGAGTATCCAGCGTAGGAATCTGGGAGTTGGGGAGGAGTGAGGAGTTGGGGAAAGACAGTCCTAACCGTGGAGGGTTCTGGTAAATGATGGGGTGAGGAGGGGCTCTTTGGCTCCCACCAGTCCCCCTGTCTGGTCTA
+
AA>>>FFFBFFFGFGGGGGCGGHHGCEEGFHHFEGGGGHHHHGHGGHHGHHHHHHHHGHHHHHHHHHHHHHGGECGHHHH2FHHHHF?EHHHGGGGGHHHGHHGGGHHGHFHHHHHHHHHHHHHHGGDFGHHHHHHHHFGGHHHGGFGGFGHHGHHGGHHHHGGGGHFCGGBGHHHHHHHGGGGDFGGFGGGGGGGGGGGGGGGGGFFFFFFFFFFFFFFFFFFFFFFFFFFFFFFFFFFFFFFFFFFFF/
@M05620:37:000000000-D9766:1:1101:3160:13316 1:N:0:77
GAGGCTGCTTTGGAAGAAACTCATAGATTACTGCAACAGTTCCCCCTGGACCTGGAAAAGTTTCTTGCCTGGCTTACAGAAGCTGAAACAACTGCCAATGAGCTCCTACAGGATGCTACCCGTCAGGAAAGGCTCCTAGAAGACTCCACGGGAGTAAAAGAGCTGATGAAACAATGACACGTAAGTCAGGCATTTCCGCTTTAGCCCTCTTGGGGATCCAATTGAACAATTCTCATCATTTTTACTTGTAA
+
CBCCCCFBFFFFGGGGGGGGGGHFHH5GHHHHHHHHHHHHHHHHHGGGHCGHHHH2BGHH3FGHHEGHHHGHHFHHHHGHHHHHHHHHHBHHHHHHHHHH3333FE3FGF33BGHEG4BBGEE///2BB3B0?FGGGGG?BG?C3?2F2?></BA2>2G??0?GGGFGGDGHHHHF11<1.>FF<<110/<<<<<DD.<C.C0;C/C:.:CC0:-;.;/0;C909;FE:C0C0;9090;0900;F;;F9;F
@M05620:37:000000000-D9766:1:1101:3292:13318 1:N:0:77
GAGGCTGCTTTGGAAGAAACTCATAGATTACTGCAACAGTTCCCCCTGGACCTGGACAAGTTTCTTGCCTGGCTTACAGAAGCTGAAACAACTGCCAATGAGCTCCTACATGATGCTCCCCGTAAGGAAAATCTCCTAGAAGACTCCAAGGGAGTAAAAGAGCTGATGAAACAATGGCAAGTAAGTCAGGCATTTCCGCTTTAGCCCTCTTGTGGATCCAATTGAACAATTCTCATCCTTTGTACTTGTAA
+
A?ABABFCFFFFGBFGGGGGGGHHHGHHHHHGHHFHFHHHHFGBFGEGEHGGHHEGB31FGGHGHHHFFD3BFGHEB5BFHHFGHEFGFGGHHHHHHHHHF3GHHHGHHHB4BFBFD3B??>?>EF3B3324BBBB?BGFFHEB3B2?BB?BFDEBBFG2?FFF@@FGHHHFBG1FCGHHE><DD><>FFH.>>>>G<.CDCG0D/</CCGC0;CH0<;00;::;CGBGF0;9;;0=:;0;BFFFFFFF;;
@M05620:37:000000000-D9766:1:1101:3087:13354 1:N:0:77
GAGGCTGCTTTGGAAGAAACTCATAGATTACTGCAACAGTTCCCCCTGGACCTGGAAAAGTTTCTTGCCTGGCTTACAGAAGCTGAAACAACTGCCAATGAGCTCCTACAGGATGCTACCCGTCAGGAAAGGCTCCTAGAAGACTCCAAGGGAGTAACAGAGCTGATGAAACAATGGCAAGTAAGTCAGGCATTTCCGCTTTAGCCCTCTTGTGGATCCAATTGAACAATTCTCAGCATTTGTACTTGTAA
+
AAABBBFAFFFFGGGGGFGGGGFHHHHHHHHHHGGHFFGHHGFHHGGGHFHGHGGGBGHGGHHHHHHHHG3GHHHHHHHHHHHHHGHHHHHHHHHHHEHFFF3FGHFHHFBGGG3FD4BFB/?/?EEF23BFF3GGEB4B3BGHHE222B??F//@@2F@<F@G2F1?GHDDBEHHEHHGGHBFGFF1FFHHHHHHHG.DGA00=/<CGHFBCGGHBGGCCC0:CGGFCC0CBFG0C0F0;CFFGGGGGGB
@M05620:37:000000000-D9766:1:1101:15405:13360 1:N:0:77
ACCACACGTCTGAACTCCAGTCACCTGAAGCTATCTCGTATGCCGTCTTCTGCTTGAAAAAAAAAAGCATGAATTAAATCAGTTGACCCACATGCCAAATTAATACTGGATGATACCTGAATCTAAATACTCCTATAAGACAACAAGATATAATAACAACTAACGGCAGATTGATATTTAAAATATCTACTCCCGCTTAACATAATATGTCGATAAAATATAATAATGTTAAGCATTTATATATAAAATGG
+
CCCCCCCBFBFBGGGGGGGGFGHHHHHFGHHHHHHHHGFGHGGHGEEFGFHEF5FHHHFHHE?E?011B3@3B44@4B4433BB3@332?11333333234344D44433333BB43??B?3333?B332322?2332@2222=//222211@1F?1=1/1111/--<->11000000000000<00000000..--..0000;;000000.:...;0BB;0900;900;0090C00C0;000;900;;00
@M05620:37:000000000-D9766:1:1101:21389:13368 1:N:0:77
AGTGCCAGCTCTCAATCGCACAGGGGACCCAGGGCCTGGCCCCTCCATCCAGAAAACCTATGACCTCACCCGCTACCTGGAGCACCAACTCCGCAGCTTGGCTGGGACCTATGTGAGTATCCAGCGTAGGAATCTGGGAGTTGGGGAGGAGTGAGGAGTTGGGGAAAGACAGTCCTAACCGTGGAGGGTTCTGGTAAATGATGGGGTGAGGAGGGGCTCTTTGGCTCCCACCAGTCCCCCTGTCTGGTCTA
+
ABAAAFFBBFFFGGGGGGGGGGHHGGGGFGGHF2EGAFHHHHGHGGHFHHFHGFHFGGHHHHHHHHHHHHFGGEEGHHHH2GHHGHCFEHDGEGG@EHGHGH3?EGHHGHHHHH3FGHHHHHHHHFEGGGHHHHHHHHGGGHHHGGGGGDGHHHHHHGHGG/AFGGHHHHHHHHHHHHHHGGGGGGGGDFGGGGGGGGGGGGG0CAFFFFFFFF-BFCFFFFFF/FFEFFFFFFFFFFFFFFFFFFFFFFF
@M05620:37:000000000-D9766:1:1101:17318:13380 1:N:0:77
AGTGCCAGCTCTCAATCGCACAGGGGACCCAGGGCCTGGCCCCTCCATCCAGAAAACCTATGACCTCACCCGCTACCTGGAGCACCAACTCCGCAGCTTGGCTGGGACCTATGTGAGTATCCAGCGTAGGAATCTGGGAGTTGGGGAGGAGTGAGGAGTTGGGGAAAGACAGTCCTAACCGTGGAGGGTTCTGGTAAATGATGGGGTGAGGAGGGGCTCTTTGGCTCCCACCAGTCCCCCTGTCTGGTCTA
+
BBBBBFFFBFFFGGGFGAFGAECGGGGGEGHHGGGGGGDHCGGHGEFHHHHHFE3FGEHHHHGHCG@GCHHGCE>FFDGHHHB?GCEFGCGHG?EEGHFHGHHGGDCGGHHB1BFHHHGB2?B1BCBDCGFHFDGHBGH/CGB1C@FG<>.0<GHHHGHHHHCCGGHEGGHHBCHHBGHHGGGGGGGGG?FBBFFGGGGGGGGGFGFBEF.FFFB?-@FF/BFFFFFFFFFFFFFFFFFFBEFFFFF9FB/
@M05620:37:000000000-D9766:1:1101:3466:13390 1:N:0:77
GAGGCTGCTTTGGAAGAAACTCATAGATAACTGCAACAGTTCCCCCTGGACCTGGACAAGTTTCTTGCCTGGCTTACAGAAGCTGAAACAACTGCCAATGTACAGGATGCTACCCGTAAGGAAAGGCTCCTAGAAGACTCCAAGGGAGTAAAAGAGCTGATGAAACAATGGCAAGTAAGTCAGGCATTTCCGCTTTAGCACTCTTGTGGATCCAATTGAACAATTCTCAGCATTTGTCCTTGTAACTGACA
+
A1AAA1CABFDDCFGGGBFGFGBG3GFG3DBGFGG1A0GFFHHGHGGA/ABFFBAG0B0FFAGHD1DBBBBFGBBFHGG1AFGE@FF1B0/?B>1B11BFFFGDHHHG@EHFB>FEEEEHGFHF>G/1B?GB>GFGFEF1B1FGGGGFC01DDDFHH11<GGBDGHGG11?FFGEHHG?<?=FGGFHBGGG?><E<==0=GFCGDHHHCGFHHHGB00<:0::;CFHHHHGG90;000;0CFGE0;BFBBF
@M05620:37:000000000-D9766:1:1101:6210:13400 1:N:0:77
GAGGCTGCTTTGGAAGAAACTCATAGATTACTGCAACAGTTCCCCCTGGACCTGGAAAAGTTTCTTGCCTGGCTTACAGAAGCTGAAACAACTGCCAATGAGATCCTACAGGATGCTACCCGTAAGGACCGGCTCCTAGAAGACTCCAAGGGAGTAAAAGAGCTGATGACACAATGGCCAGTAAGTCAGGCATTTCCGCTTTAGCACTCTTGTGGATCCAATTGAACAATTCTCAGCATTTGTACTTGTAA
+
A3AABAFBFFFFGGGGFFGGGGGHHGHHHGGHHHHGHHGGHHHHHGGGHBHHHHHHHFCGHHHHHHHHHHHHHHHHHHHHHHHHHFHHGHHHHHHHHHHHHHHHHHHHHHGHGHHFHHHHHGEGEHHHHE//ECGGHE11BG1GHHC1F1FG/<C0GGGHCHHHHGFHHHHH0<GHBG0<FGE1<DFHHHHGHHHGHGGGGGHHHHHHGHHHHHGGHHGGBFGGBFGGGGGGFGGGGFGGGGGGGGGGGGG
@M05620:37:000000000-D9766:1:1101:19685:13415 1:N:0:77
AGTGCCAGCTCTCAATCGCACAGGGGACCCAGGGCCTGGCCCCTCCATCCAGAAAACCTATGACCTCACCCGCTACCTGGAGCACCAACTCCGCAGCTTGGCTGGGACCTATGTGAGTATCCAGCGTAGGAATCTGGGAGTTGGGGAGGAGTGAGGAGTTGGGGAAAGACAGTCCTAACCGTGGAGGGTTCTGGTAAATGATGGGGTGAGGAGGGGCTCTTTGGCTCCCACCAGTCCCCCTGTCTGGTCTA
+
ABBBB5DCAFFFGGGGGFEEE2BEBAEGGGAHGDGGCAGGGHGHGGFHHH3AEGCGHGHFHHFHHHEFHHHGGG?FHHHFGGHAFHHHGCFHGG>EE3GHGHBFE?CGGHHHHDDGFDGHHHHHH/??CGHHHHGHGGHGGGHHGCEGGGGHHFFFHAGFHGGGGGHGHHHHHHHEHHGGGEFGFEGG.FFGGGGGGBFGGGFBE.ABEFFFDDB<;?EFFFFBBFFFFBFFFFFFFFFDBFFFFB//;9/
@M05620:37:000000000-D9766:1:1101:6221:13418 1:N:0:77
GAGGCTGCTTTGGAAGAAACTCATAGATTACTGCAACAGTTCCCCCTGGACCTGGAAAAGTTTCTTGCCTGGCTTACAGAAGCTGAAACAACTGCCAATGAGCTCCTACAGGATGCTACACGTAAGGCCCGGATCCTAAAAGACTCGAAGAGAATAACAGAGCAGATAAACCAATGGAAAGTAAGTAAGGCATTTCCGCTTTACCACTCTAGTGGATCCAATTGAACAATTCTCATCATTTGTACTCGTAC
+
AAAAAAFBFFFFGBBG4GFF5F4F5EGHH5BFGHG4BGHHHGFHGGGGH2CGHGGHFBGGFEHFFHHFFFBGHHHEGBFBGHGHHG3GFGEHHGHHECH3B333BGHHH33?F33B34B32?0BFBB3??///?/2?B32?FF2?2/?2//0@2@@>2@?F?F10?11?110/<>F><F101>1F111=<<CFDFFHC?C?.C0:0;C/;000;.;:::::<009CFBF00;0;00;090;0;9F00;.;.
@M05620:37:000000000-D9766:1:1101:18663:13442 1:N:0:77
AGTGCCAGCTCTCAATCGCACAGGGGACCCAGGGCCTGGCCCCTCCATCCAGAAAACCTATGACCTCACCCGCTACCTGGAGCACCAACTCCGCAGCTTGGCTGGGACCTATGTGAGTATCCAGCGTAGGAATCTGGGAGTTGGGGAGGAGTGAGGAGTTGGGGAAAGACAGTCCTAACCGTGGAGGGTTCTGGTAAATGATGGGGTGAGGAGGGGCTCTTTGGCTCCCACCAGTCCCCCTGTCTGGTCTA
+
BBBBBFFFBFFFGGGGGCAFEGHHGCEFGG2FFAFGGGDH2GGHGGHGHFH3GFFCGA3AFAFGFGHHHHGGCEEEFHHFFGHHHEH?EBGGEGG/EHFHG3GGGDHHG0FHHHEHHDHHHBDGHGAEGGHHHFHHHE0FGHHHG?.C@CEH.=GACFHHHHGCGGHACGHHHHHHHHHHGGG@.EGGGGGGGGBFGGGBFGGGGGFBFF?FFFB=BBFFFFFFFFFFFFFFEFFFFFFFBFFFFFFFFFF
@M05620:37:000000000-D9766:1:1101:12191:13444 1:N:0:77
GAGGCTGCTTTGGAAGAAACTCATAGATTACTGCAACAGTTCCCCCTGGACCTGGAAAAGTTTCTTGCCTGGCTTACAGAAGCTGAAACAACTGCCAATGCTACCCGTAAGGAAAGGCTCCTAGAAGACTCCAAGGGAGTAAAAGAGCTGATGAAACAATGGCAAGTAAGTCAGGCATTTCCGCTTTAGCACTCTTGTGGATCCAATTGAACAATTCTCAGCATTTGTACTTGTAACTGACAAGCCAGGGA
+
BBC@AAFBFFFFGGGGGGGGGGHHHHHHHHHHHHHHFFHHHHHHHGGGHHHHHHHHHHHGFGHHHGHHHHHHHGHHHHHHHHHHHHHHHHHHHGHHHGHHHHHHHHGGGGHHHHHHHHHHGHHHHHHHHHHGHHHGGFGGHHHHHFHHHHHHHHHHHHHHHHHHHGHHHHHHHHFHHHHHHHGGGGGHHHHHHGHHHGGGHHHHFHGHHHHHHGHHHHHHHHHHHHHHHHHHHGGGGGGGGGGGGGGGGG?
@M05620:37:000000000-D9766:1:1101:14167:13458 1:N:0:77
GAGGCTGCTTTGGAAGAAACTCATAGATTACTGCAACAGTTCCCCCTGGACCTGGAAAAGTTTCTTGCCTGGCTTACAGAAGCTGAAACAACTGCCAATGTACAGGATGCTACCCGTAAGGAAAGGCTCCTAGAAGACTCCAAGGGAGTAAAAGAGCTGATGAAACAATGGCAAGTAAGTCAGGCATTTCCGCTTTAGCACTCTTGTGGATCCAATTGAACAATTCTCAGCATTTGTACTTGTAACTGACA
+
BABCCBFCFFFFGGGGGFGGGGFHHHHHHFFHHHHHGFGGHHHHHGGGHHHHHHGHHHEGGHHHHHHHHHHHHHHFHHHGHHHHHHHHHHHHHHHHFGHHHHHHHHHHHHHHHHHGGGGHHHHHHGHHHGHHHH3FCHHHHHCHGGHGGHGHEHGHHHHHHHHGHHHAGHHHHFFGHHHHHHHHHHHHHHHGGGGGHHHHHHHHHHHHGHHHHHFHHHHHHFFHHHHHHHHGGGGGFGGGGGGGGGGFGGG
@M05620:37:000000000-D9766:1:1101:18562:13469 1:N:0:77
GAGGCTGCTTTGGAAGAAACTCATAGATTACTGCAACAGTTCCCCCTGGACCTGGAAAAGTTTCTTGCCTGGCTTACAGAAGCTGAAACAACTGCCAATGTCTAGTACTCTAGGCTGCTGGAAATCCGCCTAGAATACTCCAAGGCAGCAAAAGAGCTGATGAAACAATGGCAAGAAAGCCAGGCATTCCGGCTTTTGCACTTTTGTACACTCAATGAAACAATTGTCAGCATTTGAGCATTTAACTTACA
+
CBBCCCFCFFFFGGGGGGGGGGHHHHHHHHHHHHHHHHHHHHHHHGGGHHHHHHHHHHHHHHHHHHHHHHHHHHHHHHHHHHHHHHHHHHHHHHHHHHHHH4444BB4@B@F33?31133313333B>/?>EH3?4DFGG3FEH//0//BB22FFH222@2FH2@22?GH1FG1?000?0?GH..>1>1=0AE-EH00<0DG<G0D/00000//000000<CGHH0;0;000;0;00.=0;0C00;90009
@M05620:37:000000000-D9766:1:1101:28391:13492 1:N:0:77
GAGGCTGCTTTGGAAGAAACTCATAGATTACTGCAACAGTTCCCCCTGGACCTGGAAAAGTTTCTTGCCTGGATTACAGAAGCTGAAACACCTGCCAATGCTGCAGAATCCCATCCGAAAGGAAAGCCCCCTATAAGACTTAAAGGGAGAAAAATATCGGATCAAACAACGGTAAGTAAGTCAGTTATGCCTTCTCAAGCACGCGGATGGACCCAATCAAATAATAGTAAGTATATTTTTTACTGACAAAC
+
AAABAAFBFFFFGG5FGGGGGGHGHHFFGHGFHHDFGGGHHFGHHGEFGCFGHHGEB32B3AFDFEBBBABA2GGFFGFFGHFHG33GBB1B?FHACHGH3B4@3B334@B@33BBE1?>/C2CBB?0/?<//BB44B23333BBB/?</0@2@<222//?//?<110?/--.><F1>F<1>10000<0000000<=000//--:-99-.;0/..9//0=0;=00000;0000=00;C0/-.;;/;B//..
@M05620:37:000000000-D9766:1:1101:13532:13496 1:N:0:77
AGTGCCAGCTCTCAATCGCACAGGGGACCCAGGGCCTGGCCCCTCCATCCAGAAAACCTATGACCTCACCCGCTACCTGGAGCACCCACTCCGCAGCTTGGCTGGGACCTATGTGAGTATCCAGCGTAGGAATCTGGGAGTTGGGGAGGAGTGAGGAGTTGGGGAAAGACAGTCCTAACCGTGGAGGGTTCTGGTAAATGATGGGGTGAGGAGGGGCTCTTTGGCTCCCACCAGTCCCCCTGTCTGGTCTA
+
>AA>>FDFBFFFG4GGGGGCGGHHGCFGGGAGAEEEGGHHHHGFGGBHHH3FG3FFFEHGHHHHHHHEHHHGEE/EHGGH?GHHHH11?GHHGGGGGHHHGHHGGGHHGHHHGHHHGHHHHHFGHGGDGGHHHHHGHHCFGHHGGG<DG<EHHEHHFFGGHHGGG?.CCHHGHHHHCCHGGGGGDEGGDFFGGGFBFGGGBFFGGFFBFFFBDDBBBBFFFFFFFFFFFFFFFFFFFFFFBFFFFFFFFF/
@M05620:37:000000000-D9766:1:1101:14480:13500 1:N:0:77
AGTGCCAGCTCTCAATCGCACAGGGGACCCAGGGCCTGGCCCCTCCATCCAGAAAACCTATGACCTCACCCGCTACCTGGAGCACCAACTCCGCAGCTTGGCTGGGACCTATGTGAGTATCCAGCGTAGGAATCTGGGAGTTGGGGAGGAGTGAGGAGTTGGGGAAAGACAGTCCTAACCGTGGAGGGTTCTGGTAAATGATGGGGTGAGGAGGGGCTCTTTGGCTCCCACCAGTCCCCCTGTCTGGTCTA
+
AA>AAFFCAFFFGGGGFGGGGCHDGGGGGGGHFEEEFGHHHHGHGGHHHHHHGFHHHGHHHHHHHHHHHHHEGE@GHHHHHFFGFHHEGEHGGG?EEGHFFHFGGFHHGHHHHHFGHHHHHHHHHGGGGGHHHHGHHHHGFHHGGGGGGGGHHHHHHGHHH/CGGGHHHFHHHHHHGHGHGGGGGGGGGGGGGGGGGGGGGGGGGGF?FFFFFFBBBBFFFFFFFFFFFFFFFFFFFFFFBFFFFFFFFFB
@M05620:37:000000000-D9766:1:1101:13387:13508 1:N:0:77
AGTGCCAGCTCTCAATCGCACAGGGGACCCAGGGCCTGGCCCCTCCATCCAGAAAACCTATGACCTCACCCGCTACCTGGAGCACCAACTCCGCAGCTTGGCTGGGACCTATGTGAGTATCCAGCGTAGGAATCTGGGAGTTGGGGAGGAGTGAGGAGTTGGGGAAAGACAGTCCTAACCGTGGAGGGTTCTGGTAAATGATGGGGTGAGGAGGGGCTCTTTGGCTCCCACCAGTCCCCCTGTCTGGTCTA
+
BCABCFFFCFFFGGGGGGGGGGHHGGGGGGHHGGGGGGHHHHGHGGHHHHHHHHHHHGHHHHHHHHHHHHHGGFGGHHHHHHHHHHHHGHHHGGGGGHHHGHHGGGHHGHHHHHHHHHHHHHHHHGGGGGHHHHHHHHHGGHHHGGGGGGGHHHHHHGHHHHGGGGHHHHHHHHHHHHHHGGGGGGGGGGGGGGGGGGGGGGGGGGFFFFFFFFFFFFFFFFFFFFFFFFFFFFFFFFFFFFFFFFFFFFB
@M05620:37:000000000-D9766:1:1101:15484:13523 1:N:0:77
GAGTGCTTTGGAAGAAACTCATAGATTACTGCAACAGTTCCCCCTGGACCTGGAAAAGTTTCTTGCCTGGCTTACAGAAGCTGAAACAACTGCCAATGAGATCCTACAGGATGCTACCCGTAAGGAAAGGCTCCTAGAAGACTCCAAGGGAGTAAAAGAGCTGATGAAACAATGGCAAGTAAGTCAGGCATTTCCGCTTTAGCACTCTTGTGGATCCAATTGAACAATTCTCAGCATTTGTACTTGTAACT
+
BBBBBFFFFFFFGGGGGGGGGGHHHHHHHHHHHHHHHGHHHHHGGGHHHHHHHHHHHGFHHHHHHHHHHHHHHHHHHHHHHHHHHHHHHHHHHHHHHHHHHHHHHHHHHHHHHHHHHHHGGGGHHHHHHHHHHGHDGFHHFHHHHHHHGGHGGHHFHHGHHHHHHHHFHHHHHHHHHHGHGHHHHHHHHHHHHHHGGGGGHHHHHHHHHHHHGHHHHHHHHHHHHGHHHHHHHHGGGHHGGGGGHGGGGHG
@M05620:37:000000000-D9766:1:1101:15499:13536 1:N:0:77
GAGTGCTTTGGACGAAACTCATAGATTACTGCAACAGTTCCCCCTGGACCTGGAAAAGTTTCTTGCCTGGCTTACAGAAGCTGAAACAACTGCCAATGAGATCCTACAGGATGCTACCCGTAAGGAAAGGCTCCTAGAAGACTCCAAGGGAGTAAAAGAGCTGATGAAACAATGGCAAGTAAGTCAGGCATTTCCGCTTTAGCACTCTTGTGGATCCAATTGAACAAGTCTCAGCATTTGTACTTGTAACT
+
>3AAADF5BFFF4AAAAFFGFBGCHGGFHGFGF3FGHFHHHHHGGGHHHHHHCFBFGFBBGHHHHFGHGGHGHEGHHHFHGGHF3@GGGHF3FG3EGGFFGG@FHHHCGFHHGHGHHBFEEFFHHGHFH0FHHGHHHHHGHHHHHHHHGGHGGGHHH@/GHGHHHHHHHHHHHHHHHHGGGGGGGFGF0<FHHH0DGEGGHHBFCFHGHHHGDFBCCGGHHGHHFGG;;CFFGFFGGGGGFFFGGFGGGGF
@M05620:37:000000000-D9766:1:1101:22858:13546 1:N:0:77
GAGGCTGCTTTGGAAGAAACTCATAGATTACTGCAACAGTTCACCCTGGACCTGGAAAAGTTTCTTGCCTGGCTTACAGAAGCTGAAACAACTGCCAATGTACAGTATGCTACCCGTCAGGAAAGCCGCCTAGAAGACTCCAAGGGAGTAAAAGAGCTGATCAAACAACGGCAAGTAAGTCAGGCACTTCTGCTTTAGCACTCCTGTGGATCCAATCTAACAATTCTCAGCATTGTTACTTTTCACTGACA
+
>A1111>ABB3BCF111AAAAAA3DG1FA1BD3FB1GABADD2DGHAEG0BFEBGB110GAFFHEEBBBG1A0BBC1BBDC1BBBDB@BBC>BFDGBF@FF2B2B222BB2@BBFE//?E010>0>>//>//0B11BBB111<1?/?/?@1DG1<0@<<@11>1?1??//</>-.<=111>110<..==<0<<00000=<<0:/:/;0;CCFF0C:/:0<<9C000;00;B0;;00;0090900;90;0=0
@M05620:37:000000000-D9766:1:1101:8626:13553 1:N:0:77
GAGGCTGCTTTGGAAGAAACTCATAGATTACTGCAACAGTTCCCCCTGGACCTGGAAAAGTTTCTTGCCTGGCTTACAGAAGCTGAAACAACTGCCAATGAGATCCTACAGGATGCTACCCGTAAGGAAAGGCTCCTAGAAGACTCCAAGGGAGTAAAAGAGCTGATGAAACAATGGCAAGTAAGTCAGGCATTTCCGCTTTAGCACTCTTGTGGATCCAATTGAACAATTCTCAGCATTTGTACTTGTAA
+
AAA3A4CAFFFFF4FECGGGGGHHHHBHFGGHHHHGCGHGHHFHHGGGHFHGHGHFGFHH3EGHFFGHHHGGFFGHHHFFFHHFHHEDFFHFHHHHHHHHHHGHGHHHHHHHHHHHHHHHHEEEGHHH?CC0FFHGHHHHFGHCDGHHHGGGEDCHFHHHGHGHHHBGHHHHHHFGGHHHGHFHHFFGHHHHHHHHHGGGGGHGGHHHHHHHGCAGFHHHHHHHHHHHHGFFFGF0FBFGGGGGGGGGFFF
@M05620:37:000000000-D9766:1:1101:13580:13581 1:N:0:77
GAGGCTGCTTTGGAAGAAACTCATAGATTACTGCAACAGTTCCCCCTGGACCTGGAAAAGTTTCTTGCCTGGCTTACAGAAGCTGAAACAACTGCCAATGTACAGGATGCTACCCGTAAGGAAAGGCTCCTAGAAGACTCCAAGGGAGTAAAAGAGCTGATGAAACAATGGCAAGTAAGTCAGGCATTTCCGCTTTAGCACTCTTGTGGATCCAATTGAACAATTCTCAGCATTTGTACTTGTAACTGACA
+
CBCCCBFCFFFFGGGGGGGGGGHHHHHHHGHHHHHGFHHHHHGHHGGGHGHHHHHHHHGHHHHHHHHHHHHHHHHFHHHHHHHHHHHHHHHHHHHHEHHHHHHHHHHHHHHHHHHGGGGHHGHHHHHHHGHHHHFHHHGHHHHHGGHGFHHHHFGHGHHHHHHHHHHEGDHHHGGHHHEHGHHFGHHHHHHGGGGGHHHHHGHHHHHHGHHEHHHHHHHHHHHFHHHHHHGGGGGGFGGGGGGGGGFFFGG
@M05620:37:000000000-D9766:1:1101:14190:13589 1:N:0:77
AGTGCCAGCTCTCAATCGCACAGGGGACCCAGGGCCTGGCCCCTCCATCCAGAAAACCTATGACCTCACCCGCTACCTGGAGCACCAACTCCGCAGCTTGGCTGGGACCTATGTGAGTATCCAGCGTAGGAATCTGGGAGTTGGGGAGGAGTGAGGAGTTGGGGAAAGACAGTCCTAACCGTGGAGGGTTCTGGTAAATGATGGGGTGAGGAGGGGCTCTTTGGCTCCCACCAGTCCCCCTGTCTGGTCTA
+
BCABBFFFCFFFGGGGGGGGGGHHGGGGGGHHFGGGGGHHHHGHGGHHHHHHHHHHGGHHHHHHHHHHHHHGGEGGHHHHHHHHFHHGGHHHGGGGGHHHGHHGGGHHGHHHHHHHHHHHHHHHHGGGGGHHHHHHHHHGGHHHGGGGGGGHHHHHHGHHHHGGGGHHHHHHHHHHHHHHGGGGGGGGGGGGGGGGGGGGGGGGGGFFFFFFFFFFFFFFFFFFFFFFFFFFFFFFFFFFFFFFFFFFFFB
@M05620:37:000000000-D9766:1:1101:11401:13627 1:N:0:77
AGTGCCAGCTCTCAATCGCACAGGGGACCCAGGGCCTGGCCCCTCCATCCAGAAAACCTATGACCTCACCCGCTACCTGGAGCACCAACTCCGCAGCTTGGCTGGGACCTATGTGAGTATCCAGCGTAGGAATCTGGGAGTTGGGGAGGAGTGAGGAGTTGGGGAAAGACAGTCCTAACCGTGGAGGGTTCTGGTAAATGATGGGGTGAGGAGGGGCTCTTTGGCTCCCACCAGTCCCCCTGTCTGGTCTA
+
AAAAAFFFAFFFGEGGGGG2ECGGDFGGGGGGGEGGFFGGGFECEAGHHHFF3E3FFEHGHDGGHHBGHHHGC/EGHGEHHHHHHHHHGHHHGG/>EEHHGFHGGGHHGHHGHHHHHHHHHHHHHGGGGGHHHHHHHHHGGHHHGGGGGGGHHHHHHGHHHHGGGGHHHHHHHHHHHHHHGGGGGGGGEFGGGGGGGGGGGGGGGGDFFFFFFFFFFFFFFFFFFFFFFFFFFFFFFFFFFFFFFFFFFFB
@M05620:37:000000000-D9766:1:1101:18317:13629 1:N:0:77
AGTGCCAGCTCTCAATCGCACAGGGGACCCAGGGCCTGGCCCCTCCATCCAGAAAACCTATGACCTCACCCGCTACCTGGAGCACCAACTCCGCAGCTTGGCTGGGACCTATGTGAGTATCCAGCGTAGGAATCTGGGAGTTGGGGAGGAGTGAGGAGTTGGGGAAAGACAGTCCTAACCGTGGAGGGTTCTGGTAAATGATGGGGTGAGGAGGGGCTCTTTGGCTCCCACCAGTCCCCCTGTCTGGTCTA
+
ABAABFFFBFFFGGGGGCFGGGHHGGFGGGHHFEEGDGHHHHGHGGHHHHHHGHHHHG3BGHHHHHHFHHHGGE@EHHHHGGHHHHCGFHHFAFGEGHHHGHGGGGHHGHGHGHEHGHHHHHHHHGDGGGHHHHHHHHGFGHHHGGADGGGHHHHHHGHHHGGGGGHHHHHHHHHHHHHHGGGGGGGGGGGGGGGGGGGGGGGFGGFFFFFFFFFFFFFFFFFFFFFFFFFFFFFFFFFFFFFFFFFFFF9
@M05620:37:000000000-D9766:1:1101:18468:13634 1:N:0:77
GAGGCTGCTTTGGAAGAAACTCATAGATTACTGCAACAGTTCCCCCTGGACCTGGAAAAGTTTCTTGCCTGGCTTACAGAAGCTGAAACAACTGCCAATGTACAGGATGCTACCCGTAAGGAAAGGCTCCTAGAAGACTCCAAGGGAGTAAAAGAGCTGATGAAACAATGGCAAGTAAGTCAGGCATTTCCGCTTTAGCACTCTTGTGGATCCAATTGAACAATTCTCAGCATTTGTACTTGTAACTGACA
+
BABBBBFBFFFFGGGGGGGGGGHHHHHHHHHHHHHHGHHHHHHHHGGGHHHHHHHGHHHHFHHHHHHHHHHHHHHHHHHHHHHHHHHHHHHHHHHHHHHHHHHHHHHHGHHHHHHGGGGHHHHHFHHHHGHHHHBHHHHHHHFHGGHGGHHHHHGHHHHHHHHHHHHHHHHHHHGHHHHHHHHHHHHHHHHGGGGGHHHGHHHHHHHHGHHHHHHHHHHHHHFHHHHHGHHGGGGGGGGGGGGGGGGGGGG
@M05620:37:000000000-D9766:1:1101:2620:13642 1:N:0:77
GCGTCTGCTTTGGCAGAAACTTATATCTTACTTCCACAGTTCCCCCTGGACCTGGCACCGTTTCTGGCCTGCCGTCCACACGCTGCCCCAAACGACAATGTACAGGATGCTCCCCGTAAGGCACGGCTCCTCGCCGCCTCCCCGGGCGTCCCCGCGCTGATGACCCCCTGGCCCGTAAGTCCGGCCTTTCCGCTTTAGCCCTCTTGTGGCTCCACTTGAACCATTCTCAGCCTTTGTACTTGTAACTGCCA
+
>>>1>1>BFFB1BGFA1BF1B11DAG3DF3DG3D11B1BBDGHHHGAF/0BBGHA0B1AE0BBFF2BBGHG0B/B/BE1B//>?B/B/B?E0/?/>/>1B>BB2>00B1BF1BFEE?/CG1000?/>>//@0?//>/>EGH..>A-C?CGC:.--;9AACF0;9/:.-9C.;.9----9BB/A-@9AFFFFFFFFFBFB/9FEFFFFF?EFFF/-;BFFFF-;BBBFFFFF/BFFE9BFFFFFFF/FF/;F
@M05620:37:000000000-D9766:1:1101:27774:13724 1:N:0:77
GAGGCTGCTTTGGAAGAACCTCATAGATTACTGCAACAGTTCCCCCTTGACCTGGAAAAGTTTCTTGCCTGGCTTACAGAAGCTGAAACAACTGCCAATGAGATCCTCCAGGATGCTACCCGTAAGGAAAAGCTCCTAGAAGACTCCAAGGGAGTAAAAGAGCTGATGAAACAATGGCAAGTAAGTCAGGCATTTCCGCTTTAGCACTCTTGTGGATCCAATTGCACAACTCTCAGCATTTGTACTTGTAA
+
A3A>AAF>BFDFGBBFGG4FFGHHHH5DGGGHHFFF3FGFHHHHHGE2BFFFFBFBAFBGGGHHGHGGGHHHHHHGHDGHHHHGHFGBGH1FGGH?GHHHFF3FFED3BE3B?BBGHFDE0E>>EGBFFB03BBGHHFDGFFBF1F?B1B?/FACGFD@1<GBGHHHHHEGFH/DGFFCFF==GHGG1=GGFGGFHHGGGGGHB=DGCCDGG;::CGHHF:C;;CCC0C.9C0;B0F0;9CCFFFFFGFG0
@M05620:37:000000000-D9766:1:1101:6791:13740 1:N:0:77
GAGGCTGCTTTGGAAGAAACTCATAGATTACTGCAACAGTTCCCCCTGGACCTGGAAAAGTTTCTTGCCTGGCTTACAGAAGCTGAAACAACTGCCAATGAGATCCTACAGGATGCTACCCGTAAGGAAAGGCTCCTAGAAGACTCCAAGGGAGTAAAAGAGCTGATGAAACAATGGCAAGTAAGTCAGGCATTTCCGCTTTAGCACTCTTGTGGATCCAATTGAACAATTCTCAGCATTTGTACTTGTAA
+
CBCCBCFBFFFFGEGGGGGGGGHHHHHHHHHFHHHHFHHHHHHHHGGGHHGHHHHFGHHHGHHHHHHGHGHHHHFHHHHHHHHHHHHHHHHHHHHHHHHHHH3GHHHHHHGHHHHHHHHHHGEGGHHG3BGHHHGGHHHHHHHHHHHGHHGGGGGHHHHHGHHHHGHHHGHHGHHHHHFGGHGGHHHHHFHHHHHHHGGGGGHGHHHHHHGGFHGHHHHHHHHHHHHGHGGGGGGFGFFGFGGGGGGGGGF
@M05620:37:000000000-D9766:1:1101:13689:13750 1:N:0:77
AGTGCCAGCTCTCAATCGCACAGGGGACCCAGGGCCTGGCCCCTCCATCCAGAAAACCTATGACCTCACCCGCTACCTGGAGCACCAACTCCGCAGCTTGGCTGGGACCTATGTGAGTATCCAGCGTAGGAATCTGGGAGTTGGGGAGGAGTGAGGAGTTGGGGAAAGACAGTCCTAACCGTGGAGGGTTCTGGTAAATGATGGGGTGAGGAGGGGCTCTTTGGCTCCCACCAGTCCCCCTGTCTGGTCTA
+
BBAAAFFFBFFFGGGGGGGGGGHHGGGGGGHHGGGGGGHHHHGHGGHGHHHHHGHGHGHGHHHHHHHHHHHGGGGGHGHHHHHHHHHHGHHHGGGGGHHHGHHGGGHHGHHHHHHHGHHHHHHHHGGGGGHHHHHHHHHGGHHHGGGGGGGHHHHHHGHHHHGGGGGGGHHHHHHHHHHHGGGGGGGGEFGGGGGGGFFGGGGGGGFFFFFFFFFFFFFFFFFFFFFFFFFFFFFFFFFFFFFFFFFFFFB
@M05620:37:000000000-D9766:1:1101:18006:13761 1:N:0:77
GAGGCTGCTTTGGAAGAAACTCATAGATTACTGCAACAGTTCCCCCTGGACCTGGAAAAGTTTCTTGCCTGGCTTACAGAAGCTGAAACACCTGCCAATGAGATCCTACAGGATGCTACCCGTAAGGAAAGGCTCCTAGAAGACTCCAAGGGAGTAAAAGAGCTGATGAAACAATGGCAAGTAAGTCAGGCATTTCCGCTTTAGCACTCTTGTGGATCCAATTGAACAATTCTCAGCATTTGTACTTGTAA
+
A1AAAAF>CFFDGC1BFG1FGGHHHGFFFGFFH11FBGAFGGFGHGE/AFBGHHFGB100BFGHHHHFFGHEHHHFGFFHHGGGHFGHFG>EHHHGHHHHHFBGGHHHHH1BGHBGFHHHHEE>EB1BBG0<?GHGHFGFFHGFBGFFC1?<?CECGFF>F0FGHFHHHHHHCHGHGHGF<>=F<>=<>F<FHHFGHGCGGFHDGHHHHHGG;C.;CGFHHGG;GCCHGGGGFFG099;;F;CFGGGGFF;
@M05620:37:000000000-D9766:1:1101:7635:13787 1:N:0:77
GAGGCTGCTTTGGAAGAAACTCATAGATTACTGCAACAGTTCCCCCTGGACCTGGAAAAGTTTCTTGCCAGTCGTACATACTCTGGCCCAACTGCCCATGAGATCCTACAGGTTGATACCCGAAAGGACCAGCACCTATGAGGATACAAGGGCATGCAAGAGCTGCAGCCCCGATGGAACATACGTCAGGAATTTACGCATTAGCACTCAGGAGGATCCAATTGAACAATTATCCGCATTTGTACTTGTAA
+
ABBBBBFBFFFFGGGGGGGGGGFGFHHHHFHHHHHBGHHHHHHHHGGGHFHHHHHHHHHHHHHHHHHHH5BF3EBF11FABD3DD3B?1111B333133B3B34@3@BG3GC3B2B4BGCHE/>/?FH0?/0/2B/2232B32222BBGFHGE/202@FG2<0<GC01????-->.<01</=00<G..CC</<C00;:...:<0/;GHH/0//9.9/CBF0C;FFGG090;0090;.-..0//BF/F/F//
@M05620:37:000000000-D9766:1:1101:16336:13790 1:N:0:77
GAGGCTGCTTTGGAAGAAACTCATAGATTACTGCAACAGTTCCCCCTGGACCTGGAAAAGTTTCTTGCCTGGCTTACAGAAGCTGAAACAACTGCCAATGCTACCCGTAAGGAAAGGCTCCTAGAAGACTCCAAGGGAGTAAAAGAGCTGATGAAACAATGGCAAGTAAGTCAGGCATTTCCGCTTTAGCACTCTTGTGGATCCAATTGAACAATTCTCAGCATTTGTACTTGTAACTGACAAGCCAGGGA
+
AAAABAFAFFFFGGGGGGGGGGFGHHHHHGHHFHGFGFHHHHHHHGGFGFHHHHHFHHBFBFHHHHHHHHHHHGFHHHHHGHHHHHFHHHHHGHHHHHHHHHBHHHGGGGHHHH3FGHHHGHGHHBGHHHHHGHHFDGDFCFFDGEHHHHGHHGFHHGHHHFHHHGHH1GHHHHGHGHHHHGGGGGGGHHHHHHHHHHHGFHHHHFHHHHHHHGFHHHHHGHHHHHHHHHHHHGGGFGGFGGGGGGGGEEE
@M05620:37:000000000-D9766:1:1101:5347:13795 1:N:0:77
GAGGCTGCTTTGGAAGAAACTCATAGATTACTGCAACAGTTCCCCCTGGACCTGGACAAGTTTCTTGCCTGGCTTACAGAAGCTGAAACAACTGCCAATGCTCCCCGTAAGGAAAGGCTCCTAGAAGACTCCAAGGGAGTAAAAGAGCTGATGAAACAATGGCAAGTAAGTCAGGCATTTCCGCTTTAGCACTCTTGTGGATCCAATTGAACAATTCTCAGCATTTGTACTTGTACCTGACAAGCCAGGGA
+
?3ABA4CABFDFABFGFCGGFGDGFGHDGGHGGBGFBFHGHHHBGF2FAFCGHFAGAB1FGHHHFHDFGB3BFGCGHBBEHHGHFHFHGHFGHHHHFGHHBF3BFG/?EE13BBFFGHHBFBBGHH3BGGHHGH3FGHGGEBFFFFF0B@<GHHFD@CCGHHHFF??FGD?<<?FCF1><>FC.>CFGG1><C<D<<<<AGCCGHHHHFFCCFF<:CGHFG/GGFGFCCG;;;;CBFFFGFFE.;CF99D9
@M05620:37:000000000-D9766:1:1101:11486:13799 1:N:0:77
GAGGCTGCTTTGGAAGAAACTCATAGATTACTGCAACAGTTCCCCCTGGACCTGGAAAAGTTTCTTGCCTGGCTTACAGAAGCTGAAACAACTGCCAATGAGATCCTACAGGATGCTACCCGTAAGGAAAGGCTCCTAGAAGACTCCAAGGGAGTAAAAGAGCTGATGAAACAATGGCAAGTAAGTCAGGCATTTCCGCTTTAGCACTCTTGTGGATCCAATTGAACAATTCTCAGCATTTGTACTTGTAA
+
>>AA>>CAFFFFGBGG4FFFBGFGFFGFGDFFFFB4A2GFGHFHHGGGHBFHHHHHFGHGHGHHHHHHHFHGHHHGHHGBGHGFHHDHHFGGHHHH3GHHGHFHHFHHHHGHHHGHHHHGHG>EEGFGFFBGHHHFHHHHHHHHFHFGHHGGHGGHDFGGGHHHHHFHHHHHGHHHGHHHGGGFGDFGGHHGHHGHHGAFGGHHHFFHHGHG;CDGCGHHHHHHHHFFFFBFFFFFGFGGGGGGGGGFFGF
@M05620:37:000000000-D9766:1:1101:11473:13815 1:N:0:77
GAGGCTGCTTTGGAAGAAACTCATAGATTACTGCAACAGTTCCCCCTGGACCTGGAAAAGTTTCTTGCCTGGCTTACAGAAGCTGAAACAACTGCCAATGAGATCCTACAGGATGCTACCCGTAAGGAAAGGCTCCTAGAAGACTCCAAGGGAGTAAAAGAGCTGATGAAACAATGGCAAGTAAGTCAGGCATTTCCGCTTTAGCACTCTTGTGGATCCAATTGAACAATTCTCAGCATTTGTACTTGTAA
+
CCBBCCFCFFFFGBGGGGGGGGHHHHHHHHHHHHHHHHHHHHHHHGGGHHHHHHHHHHFGFHHHHHHHHHHHHHHHHHHHHHHHHHHHHHHHHHHHHHHHHHHHHHHHHHHHHHHHGHHHHGEEGFHHHHGHHHHGHHHHHHHHGHHHFHFGHGGHHHHGGHHHHHHHHHGHHGHGHFFFFGFFGHHHHGHHHHHHHGGGGGHFHHHHGHHHFHFFFHHHGHHGFFGFHGFFFGGGGGGGGGGGGGGGGGF
@M05620:37:000000000-D9766:1:1101:5560:13817 1:N:0:77
GAGGCTGCTTTGGAAGAAACTCATAGATTACTGCAACAGTTCCCCCTGAACCTGGAAAAGTTTCTTGCCTGGCTTACAGAAGCTGACACAACTGCCAATGAGATCCTACAGGATGCTACCCGTAAGGACCGGCTCCTAGAAGACTCCAAGGGAGTAAAAGAGCTGATGACACAATGGCAAGTAAGTCAGGCATTTCCGCTTTAGCACTCTTGTGGATCCAATTGAACAATTCTCAGCATTTGTACTTGTAA
+
CCCCCCFCFFFFGGGGGGGGGFGHGHGHHHHHHHHHGHHHHHHHHGGG2BBFAGFFGHHHBFFHHAFGHHHFGBFGHHHHHGHHHG2FGHGGGHHHGGHHGGHHHHHHHHHHHHHHHHHHHGGGGHFHG?EEEFGGHE32BGCHGHHFHHGGADGFDGGH/GHHHHHHHHHHCFGHHGCGGHF1FGHHHHHEHHHHHGGGGGHHHHHHGHHHHHGFHHGGBFGGGGFFGGGGGGGGFGGGGGGGGGGGGGF
@M05620:37:000000000-D9766:1:1101:21401:13841 1:N:0:77
GAGGCTGCTTTGGAAGAAACTCATAGATTACTGCCACAGTTCCCCCTGGACCTGGAAACGTTTCTTGCCTGGCTTACAGAAGCTGAAACAACTGCCAATGAGATCCTACAGGATGCTACCCGTAAGGAAAGGCTCCTAGAAGACTCCAAGGGAGTCAAAGAGCTGATGAAACAATGGCAAGTAAGTCAGGCATTTCCGCTTTAGCACTCTTGTGGATCCAATTGAACAATTCTCAGCATTTGTACTTGTAA
+
>1>AAAFAFFFFFEFGG1BGGG1GBGFHHBFFGH0BFCFGGHHHHGEGFFGFHHFFG10FFGHHFHHHHHHHHGG1FGHFEFGCG11EF>FHHHHHFFHHGHHHHHGFGGHH0GHHHHHHHGG/?GHFFHHHHHHGH1B1<B1FHHHF1GGG/CE0@2@G0@GHHHHHHDFGCGHHHHH1FHB1FGHFHHHGHHHHHGGGGGHHHHHHHHGHGHGFHHHHCGHHHGHGGGFGGGGGGGGGGGGGGGGGGGF
@M05620:37:000000000-D9766:1:1101:3263:13887 1:N:0:77
AGTGCCAGCTCTCAATCGCACAGGGGACCCAGGGCCTGGCCCCTCCATCCAGAAAACCTATGACCTCACCCGCTACCTGGAGCACCAACTCCGCAGCTTGGCTGGGACCTATGTGAGTATCCAGCGTAGGAATCTGGGAGTTGGGGAGGAGTGAGGAGTTGGGGAAAGACAGTCCTAACCGTGGAGGGTTCTGGTAAATGATGGGGTGAGGAGGGGCTCTTTGGCTCCCACCAGTCCCCCTGTCTGGTCTA
+
BCABCFFFBFFFFGGGGGFGGEHDGGGGGGHHGGGFFGHHHHGHGGHGHHFHHHHGHGHGHHHHHHHHHHHGGGGGHHGHHHHHHHHHGHHHGGGGGHHHCHHGGGHHGHHHHHHHFFDFHHHGHGEGGGHHHHHHGHEFGGHHGGFGGGGHGGHHHGHFHHGGGGHHHHHHHHHHHHGHDEFGGGBGE?FGFGFFGFGGGGGGGGFFFFFFFFFFFFFFFFFFFFFFFFFFFFFFFFFFFFFFFF/BBF/
@M05620:37:000000000-D9766:1:1101:5040:13901 1:N:0:77
GAGGCTGCTTTGGAAGAAACTCATAGATTACTGCAACAGTTCCCCCTGGACCTGGAAAAGTTTCTTGCCTGGCTTACAGAAGCTGAAACAACTGCCAATGAGCTCCTACAGGATGCTACCCGTAAGGAAAGGCTCCTAGAAGACTCCAAGGGAGTAAAAGAGCTGATGAAACAATGGCAAGTAAGTCAGGCATTTCCGCTTTAGCACTCTTGTGGATCCAATTGAACAATTCTCAGCATTTGTCCTTGTAA
+
AABBBBFBFFFFGGGGFGGGGGHHHHGHHHHGHHHGGHHHHHHHHGFGFGHHHFHFFGHHGHHHHHGHHHHHHHFHHHHHHHHHHHHHHHHHGHHHHHHHHH3FGHHHHHBGGHHHHHHFGF?EFH3GFHGAGHHEHHHHHHHBGEHHHHGGFGDHHHF@?@C21?1GHHHGHGGG1GHC<>>1D11FGFG.GG>GG<.CDC=<<00<GGHHGGDC0=:CFHC:GHHHFG;;0;90;0;BBB;09=B0;;0
@M05620:37:000000000-D9766:1:1101:19435:13903 1:N:0:77
AGTGCCAGCTCTCAATCGCACAGGGGACCCAGGGCCTGGCCCCTCCATCCAGAAAACCTATGACCTCACCCGCTACCTGGAGCACCAACTCCGCAGCTTGGCTGGGACCTATGTGAGTATCCAGCGTAGGAATCTGGGAGTTGGGGAGGAGTGAGGAGTTGGGGAAAGACAGTCCTAACCGTGGAGGGTTCTGGTAAATGATGGGGTGAGGAGGGGCTCTTTGGCTCCCACCAGTCCCCCTGTCTGGTCTA
+
BCABAFFFCFFFGGGGGGGGGGHHGGGGGGHHGGGGGGHHHHGHGGHHHHHHHHHHHGHHHHHHHHHHHHHGGFGGHHHHGGHHHHHHGHGHGGGGGHHHGHHGGGHHGHHHHHHHHHHHHHHHHGGGGGHHHHHHHHHGGHHHGGGGGGGHHHHHHGHHHHGGGGHHHHHHHHHHHHHHGGGGGGGGFGGGGGGGGGGGGGGGGGFFFFFFFFFFFFFFFFFFFFFFFFFFFFFFFFFFFFFFFFFFFFB
@M05620:37:000000000-D9766:1:1101:4116:13905 1:N:0:77
AGGCCCAGCTCTCCATCGCACAGGGTCCCCAGTGCCTGGCCCCTCCCTCCAGAAAACCTATGACCTCACCCGCCACCTCGGCCACCCACTCTGCAGCTCGGCTGGGACCTATGTGAGTATCCAGCGTCGGCATCTGGGCGTTGGGGCGGCGTGCGGCGTTGGGGCCCGCCCGTCCTAACCGTGGCGGGTTCTGGTAAATGATGGGGTGAGGCGGGGCTCTTTGGCTCCCCCCAGTCCCCCTGTCTGGTCTA
+
>>11>>>A?FCFGGGB1AA1A0FFFB0BF0BE1BBBDBGGGHGGGG/FG/BBD0B0BBGH11DDF1BBGGG/>//BFA0B//B>FGF/?FG11B2F1B1?>FFEGGGHEG1FGFG2>GGHHH2FHGG/>C/<>CHHGBACCCGECC?@C?AAA?AG@@@@@F@@A--9@@;=@FFF/9BA@BF?-9>@@FFFFFFBBFFF/FFFFFB?-FE-;=@?@@FFBFFFFFFFF-;=9AFFFFFF@FFFFFFFFFB
@M05620:37:000000000-D9766:1:1101:16319:13913 1:N:0:77
AGTGCCAGCTCTCAATCGCACAGGGGACCCAGGGCCTGGCCCCTCCATCCAGAAAACCTATGACCTCACCCGCTACCTGGAGCACCAACTCCGCAGCTTGGCTGGGACCTATGTGAGTATCCAGCGTAGGAATCTGGGAGTTGGGGAGGAGTGAGGAGTTGGGGAAAGACAGTCCTAACCGTGGAGGGTTCTGGTAAATGATGGGGTGAGGAGGGGCTCTTTGGCTCCCACCAGTCCCCCTGTCTGGTCTA
+
CCBCCFFFDFFFGGGGGGGGGGHHGGGGGGHHGGGGGGHHHHGHGGHHHHHHHHHHHGHHHHHHHHHHHHHGGGGGHHHHHHHHHHHHGHHHGGGGGHHHGHHGGGHHGHHHHHHHHHHHHHHHHG/EGGHHHHHHHHHGGHHHGGGGGGGHHHHHHGHHHHGGGGHHHHHHHHHHHHHHGGGGGGGGGGGGHGGGGHHGGHGGGGFFFFFFFFFFFFFFFHFFFFFFFFFFFFFFFFFFFFFFHFFFFFF
@M05620:37:000000000-D9766:1:1101:18944:13949 1:N:0:77
GAGGCTGCTTTGGAAGAAACTCATAGATTACTGCAACAGTTCCCCCTGGACCTGGAAAAGTTTCTTGCCTGGCTTACAGAAGCTGAAACAACTGCCAATGAGATCCTACAGGATGCTCCTCGTAAGGAAAGGCTCATAGAAGACTACAAGGGAGTAAAAGAGCTGATGAAACAATGGCAAGTAAGTCAGGCATTTCCGCTTTAGCACTCTTGTGGATCCAATTGAACAATTCTCAGCATTTGTACTTGTAA
+
A1AAA1CA1DDF1GGGGGGGDGHHHHHGFHFHHHHGBGHFFGHDHGGGEFFFFGFG1B0GFHHHFHABFE1FGHHHHFGFHHHH@FHHHEFHHFBGHGHGB11B11BGHHGHFHCF11@1B?/?G01FCGBB/101BBFFDHFFB10<B1/AFFB0FGH1/FG11FFHHFHDFH1GFBGHGH1>F=1DGHF.1<FGFA.AA.<0000<<0G0<C.;::GC0C0CGF0CCG;;:;90=;;9CGFBBFB0;99
@M05620:37:000000000-D9766:1:1101:27181:14002 1:N:0:77
GAGGCTGCTTTGGAAGAACCTCATAGATTACTGAAACAGTTCCCCCTTGACCTGGAAAAGTTTCTTGCCTGGCTTACAGAAGCTGAAACACCTGCCAATGTACAGGATGCTACCCGTAAGGAAAGGCTCCTAGAAGACTCCAAGGGAGTAAAAGAGCTGATGAAACAATGGCAAGTAAGTCAGGCATTTCCGCTTTAGCACTCTTGTGGATCCAATTGAACAATTCTCAGCATTTGTACTTGTAACTGACA
+
A3AAABF3BBDDGFBFGGGGGGHHHHHDFFHHH5ABBFGGGGGHHGGBBFGHGFFBBDC3BFHHHHGBBGDHHHHFGHHHHHHGHFFHHEFFHHH1FHHHHD44BBFHHGHHHG1?E@FHHHHHHGHHGGHHFHHHHHHFGGHGFDHGCGFHHHGHCFGFGGFHHGFFGFHGHHGFDGG1@DGHHG1>1GHDGGDEGHHHFFFFHEDGE<C0CGB:C0;C:CFCHFHFCHCF0;BFGGGGGFFGGGGGGFF
@M05620:37:000000000-D9766:1:1101:25109:14013 1:N:0:77
GAGGCTGCTTTGGAAGAAACTCATAGATTACTGCAACAGTTCCCCCTGGACCTGGAAAAGTTTCTTGCCTGGCTTACAGAAGCTGAAACAACTGCCAATGCTACCCGTAAGGAAAGGCTCCTAGAAGACTCCAAGGGAGTAAAAGAGCTGATGAAACAATGGCAAGTAAGTCAGGCATTTCCGCTTTAGCACTCTTGTGGATCCAATTGAACAATTCTCAGCATTTGTACTTGTAACTGACAAGCCAGGGA
+
AABBBAFBFFFFGGGGGGGGGGHHHFGHHH4DG5BFFHC55BFGEEEG2BF2BFHGGFHHG5DDDGFGFHDGGGHHHHHFHHHHH3BGHHEHHHHGF3FGGGBGGEAFEGAFFHEGHGGAFHHH3FGHHHHHH3GGEC/C?F33B/BGFHFGHHFHH2GBG2@2GFH1GH@GF<CGHHHHHGDGEFADGBGGHHHHFGCFFFH/0<<DF0CG:/CHGHHHHHGFFFHCCGHFFGBFFFF0;BCFEEFGGG9
@M05620:37:000000000-D9766:1:1101:13175:14038 1:N:0:77
GAGGCTGCTTTGGAAGAGCACACGTCTGAACTCCAGTCTCATTACTCTATCTCGTATGCCGTCTTCTGCTGGAAAAAAAAAAACAAAAAAAGCAGAACAATGTCTTGTGCGTTGTCCCTGGAGTTCATATTCATACACCATATACACAATCGTCTCCTGCCCTTTTTTTTCTCTTCTTGTAAAAGCTTACTCATCTTCCTTATTACTTTATATTATTAAGAGAAAGTTTGATCAAGAAATATAAACAAAAA
+
>>A>>>B1BBD1F11F1BEABABEBBBF13BDBBFGFGGH2EGFHHH21BDDDGAAA0BGEAEGFADFDD1B01AEAE/E@/////00////01<0000<1BB2>B1B1</<///11111/0@<01?111111111110/111>1111.11..../<0//..//000:;-/0:0;00900;;000.000000;00;900090000000000000000009//-////////////////////////----
@M05620:37:000000000-D9766:1:1101:27801:14059 1:N:0:77
GCGGCTGCTTTGGCAGAACCTCATAGATTACTGCCACAGTTCCCCCTGGACCTGGAACCGTTTCTTGCCTGGCTTACAGAAGCTGAAACACCTGCCAATGCGATCCTACAGGCTGCTACCCGTCAGGACAGGCTCCTCGCCGCCTCCCAGGGCGTCAAAGCGCTGATGAAACCCTGGCAAGTCAGTCAGGCCTTTCCGCTTTAGCACTCTTGTGGATCCAATTGAACAATTCTCAGCATTTGTACTTGTAA
+
11A>>>AACFB@11BAA0AAGGBHCF1FFBBFGBBBG0BADFGHHGECF0BBCGGFG1AEEGFFGGHHHHGBGGG1BGFDBFGFG11BBB0?FHHAB1FG1E/FFEF2>FHG/FCFHGHHHFF?/?GF/0?FF0FFH0<//>/>AEE/0>FC.>A-<<0=/C@ECAHHB0;C..::CH/0;F00;FF:CFG.C/FFFGGGGGGGB0BGGGBBB9BBFFFF/;FF//9:9/;BFF/BBFFFFFFFFFFFFFF
@M05620:37:000000000-D9766:1:1101:17859:14075 1:N:0:77
AGTGCCAGCTCTCAATCGCACAGGGGACCCAGGGCCTAGCCCCTCCATCCAGAAAACCTATGACCTCACCCGCTACCTGGAGCACCAACTCCGCAGCTTGGCTGGGACCTATGTGAGTATCCAGCGTAGGAATCTGGGAGTTGGGGAGGAGTGAGGAGTTGGGGAAAGACAGTCCTAACCGTGGAGGGTTCTGGTAAATGATGGGGTGAGGAGGGGCTCTTTGGCTCCCACCAGTCCCCCTGTCTGGTCTA
+
AA>AAFFCAFFFFGGFGFGGEGGGEEGEAAGHGAAE23FAAGFFGGFDGFHA3CEGHFFEHHBHFHGHHHCEGGEEHBGFGHHAAFHHGG@GGFGEEFHHGH3F?/FGEGFHFHBGG1DGDGHHHCADG/FHHHEHFF?FCHHHCCFGGGGHFHGFFDG/DH?DGGHGGGHHHHHHHHHHGGGGGGG?9CFGGGGGGGGGGFF0C.CBFFFFFF---9AFFFB/;9F.A.FDFFFB9/9DBAFFFFEFFFB
@M05620:37:000000000-D9766:1:1101:27807:14076 1:N:0:77
GAGGCTGCTTTGGAAGAAACTCATAGATTACTGCAACAGTTCCCCCTGGACCTGGAAAAGTTTCTTGCCTGGCTTACAGAAGCTGAAACAACTGCCAATGGGATCCTCCAGTATGCTAAGCGTAAGCAAAGACTCCTAGAAGACCCCAAGGCAGTAAAAAACCTGATGAAACAGTGGCAAGTAAGTCAGGCAGCACCGCTTTAGAACTATTGGGCCTCTACTCAGCCTATGCACATCATATTGACATGCAA
+
A3AABBFBFFFFGGGGGGGGGGHHGHCHHHHHHHHHHHHHHHHHHGGGHGHHHHHBGHHFFHHHHHHHHHHHHHHHHHHHFHHHHHHHHGGHHHHHHHHH3123B243BB343BF444433>?A/0333B?3BFHH3?GBGB322?/</??/BC22222<//?FG011F?1<00?1<>01.F111111=0/<...<.--<.;:B00:00;;C0.:..;/00;090////CB09C0B0000000;C00;0;9
@M05620:37:000000000-D9766:1:1101:14623:14094 1:N:0:77
GAGGCTGCTTTGGAAGAAACTCATAGATTACTGCAACAGTTCCCCCTGGCCCTGGAAACGTTTCTTGCCTGGCTTACAGAAGCTGAAACAACTGCCAATGTACAGGATGCTACCCGTAAGGAAAGGCTCCTAGAAGACTCCAAGGGAGTAAAAGAGCTGATGAAACAATGGCAAGTAAGTCAGGCATTTCCGCTTTAGCACTCTTGTGGATCCAATTGAACAATTCTCAGCATTTGTACTTGTAACTGACA
+
A>AABAFBFFFFGGGFCGGGGGDHFHH6GEFH5FA44BFFGGHHGEF2B2A2AGEFHB3BBBGGFF5BG5FGFBABG5F533B3B333@B1GC33FB@FC@BFD@BGHCCGGHHH1E//BFEB3F0FHFFE3B?3BBGGBCH2B?E?CDB2G2@?F2@GHHG22?DC<<D<GG1FG1?FGGF1<FGCGGGHDAED.000=GHFHGFGFD0<CGHCGGHHBBCGGFHHBF0/9CFGFFGGGGGGGGGGFFFG
@M05620:37:000000000-D9766:1:1101:15001:14095 1:N:0:77
GAGGCTGCTTTGGAAGAAACTCATAGATTACTGCAACAGTTCCCCCTGGACCTGGAAAAGTTTCTTGCCTGGCTTACAGAAGCTGAAACAACTGCCAATGAGATCCTACAGGATGCTACCCGTAAGGAAAGGCTCCTAGAAGACTCCAAGGGAGTAAAAGAGCTGATGAAACAATGGCAAGTAAGTCAGGCATTTCCGCTTTAGCACTCTTGTGGATCCAATTGAACAATTCTCAGCATTTGTACTTGTAA
+
BCCCCCFCFFFFGGGGGGGGGGHHHHHHHHHGHHHHHHHHHHHHHGGGHHHHHHGGHHHGFHHHHHHHHHHHHHHHHHHHHHHHHHHHHHHHHHHHHHHHHHHHHHHHHHHHHHHHHHHHHGGGGHHHHHHHHHHGHHHHHHHHHHHHHHGGGGGHHHHHGHHHHHHHHHHHHHHHHHHHGHHHHHHHHHHHHHHHHGGGGGHHHHHHHHHHHHGHHGHHHHHHHHHHHGGGGGGGGGGHGHHGGGGGGGG
@M05620:37:000000000-D9766:1:1101:13936:14098 1:N:0:77
GAGGCTGCTTTGGAAGAAACTCATAAATTACTGCCACAGTTCCCGCTGAACCTGGAAAAGTTTCTTGCCTGGCTGACAGAAGCTGGAACAACTGCCACTGAGATACTACAGGATGCTACCCGTACGGAACGGCTCCTAGAAGACTCCAAGGGCGTAAAAGAGCTGATGAAACAATGGCAAGTAAGTCACGCATTTCCGCTTTAGCACTCTTGTGGATCCAATTGAACAATTCTCAGCATTTGTACTTGTAA
+
BBBBBBFBFFFFGGGGGGGGGBFFH55DAF5DG54BGHA355D322AA2BB22B1BA32BB555DB55AB31121B2FF3F3GHE21F@BGHH3GG33@333BF44BFBG3?E33B?GF?BE/////??//C@<?F2D3B@FCFG2GF<G/E/<>@//?1<00<<1D1>1110>0</C/<.00000=<0..:.:0;GADGGC0G0C99B000;F?0:090B0C0C0CFBFFBFFB0/0;0;/B9999BF//
@M05620:37:000000000-D9766:1:1101:14645:14099 1:N:0:77
GAGGCTGCTTTGGAAGAAACTCATAGATTCCTGCCACAGTTCCCCCTGGACCTGGAACCGTTTCTTGCCTGGCTTCCAGAAGCTGAAACAACTGCCCATGTACAGGATGCTACCCGTAAGGAAAGGCTCCTAGACGACTCCAAGGGAGTAAACGAGCTGATGAAACAATGGCAAGTAAGTCAGGCATTTCCGCTTTAGCACTCTTGTGGATCCAATTGAACAATTCTCAGCATTTGTACTTGTAACTGACA
+
>3>AA>FAFFFDGGGGGABFFGBGGGHHH5FGHH44BABFGHHHHGEFA2BFHHFHH31AEGHHDFFGHHHHHHG2FGHHHHHEF3BGHFFHHGGH13BFGDHHDBGHHFFFFGHGEEDF?3F3BCGGHFGHH33?/BBFHH1</CED<G1>1?/CDGHBGG1?GHFAGHHFCGFFFGDGH0GGBGH0GDD<EGGGHHHHHHHHGBHHGHHGBF90C0BFFBFFF0CFGFFBFFFGGGFFGBFGFFF0:FF
@M05620:37:000000000-D9766:1:1101:7584:14100 1:N:0:77
GAGGCTGCTTTGGAAGAAACTCATAGATTACTGCAACAGTTCCCCCTGGACCTGGAAAAGTTTCTTGCCTGGCTTACAGAAGCTGAAACAACTGCCAATGAGATCCTACAGGATGCTACCCGTAAGGAACGGCTCCTAGAAGACTCCAAGGGAGTAAAAGAGCTGATGAAACAATGGCAAGTAAGTCAGGCATTTCCGCTTTAGCACTCTTGTGGATCCAATTGAACAATTCTCAGCATTTGTACTTGTAA
+
AAA3AAFBFFFFGEGGGGGGGGGHGHCHHHHHFHHHFFHHHHHHHGGGHGHHHHHFGHHHEGHHHHHHHHHEGGHHHHHH3GHHHHH3FGHHHHGHHHHHHHFHHHHHHHHHHHHHHHHHHGGGGHHH30?EEGGGHGBDGHHHHHHHHHGGGGFHHHHGEHHHHFHHH1DGCGHHHHBFGHG<GGHHHGHHHHHHHGGGGGHHHHHHGHHHGGGHHHHHFHHGGGGGGGGGGGGGGGGGGGGGGGGGGGG
@M05620:37:000000000-D9766:1:1101:16008:14103 1:N:0:77
GAGGCTGCTTTGGAAGAAACTCATAGATTACTGCAACAGTTCCCCCTGGACCTGGAAAAGTTTCTTGCCTGGCTTACAGAAGCTGAAACAACTGCCAATGCTACCCGTAAGGAAAGGCTCCTAGAAGACTCCAAGGGAGTAAAAGAGCTGATGAAACAATGGCAAGTAAGTCAGGCATTTCCGCTTTAGCACTCTTGTGGATCCAATTGAACAATTCTCAGCATTTGTACTTGTAACTGACAAGCCAGGGA
+
>1AAA>CAFFFFGFGGGGGGBGHHFGGHHFBGGH11FAFDDGHHHG0FEAFAGEEBF10BBFHG2A1FGHHHHC01BGGFBFG@11@FF0GGF0FGBFGFHD2BFFE?@EGHG>GFHHFHGHHH1FGFFHHHBHGC?/<?0F221/BCHHDGHHB1FBGHFHFFHGG1DGGHHHFHHHHHGHGGGGGFDBGHHHHHHHFCHHHGHHFHHHHHGHHHHHHHGHFHGHFGHHHHHGGGGFFFBCFFGCFAEFE
@M05620:37:000000000-D9766:1:1101:14173:14115 1:N:0:77
GAGGCTGCTTTGGAAGAAACTCATAGATTACTGCAACAGTTCCCCCTGGACCTGGAAAAGTTTCTTGCCTGGCTTACAGAAGCTGAAACAACTGCCAATGAGATCCTACAGGATGCTACCCGTAAGGAAAGGCTCCTAGAAGACTCCAAGGGAGTAAAAGAGCTGATGAAACAATGGCAAGTAAGTCAGGCATTTCCGCTTTAGCACTCTTGTGGATCCAATTGAACAATTCTCAGCATTTGTACTTGTAA
+
BBBCCBFCFFFFGGGGGGGGGGGHHHHHHHHHHHHHFHHHHHHHHGGGHHHHHHHHHHHHFHHHHHHHHHHHHHHHHHHHHHHHHHHHHHHHHHHHHHHHHHHHHHHHHHHHHHHHHHHHHGGFGHHHHFHHHHHGHHHHHHHHHHHGHHGGGGGHHHHHGHHHHHHHHHHHHHHHHHHHGHHHHHHHHHHHHHHHHGGGGGHFHHHHHHHHHHGHGHHHHHHHHHHGHGGGGGGGGGGGGGGGGGGGGGG
@M05620:37:000000000-D9766:1:1101:14191:14125 1:N:0:77
GAGGCTGCTTTGGAAGAAACTCATAGATTACTGCAACAGTTCCCCCTGGACCTGGAAAAGTTTCTTGCCTGGCTTACAGAAGCTGAAACAACTGCCAATGAGATCCTACAGGATGCTACCCGTAAGGAAAGGCTCCTAGAAGACTCCAAGGGAGTAAAAGAGCTGATGAAACAATGGCAAGTAAGTCAGGCATTTCCGCTTTAGCACTCTTGTGGATCCAATTGAACAATTCTCAGCATTTGTACTTGTAA
+
A3AAAAF3CFDDGFGGGG4FGGHHHGHDGHHGHBDGFGHHHFFHGGEGEGFGHHGHFFFGEGHHHHGFFGGHHHHEGGHHHHGCGFBFBF1FHHHHHHGGGHFHHHHHHHFHFH@GFFHHHEEEEFBGGF?FEHHGHGFFHHHHDFCFFHEGHGECGHFGGFHHHHGGHGGGFEDGHHHHGD>FGF1FGFEEHGFHHGGGCEGGBDGFFHEGCGFHFHHGHHHGHG:CFFFB;BFFFGGGGFGGEGGGBFB
@M05620:37:000000000-D9766:1:1101:22250:14130 1:N:0:77
GCGGCTGCTTTGGAAGAAACTCATAGATTACTGCCACAGTTCCCCCTGGACCTGGAAACGTTTCTTGCCTGGCTTACAGAAGCTGAAACAACTGCCAATGTACAGGATGCTACCCGTAAGGAACGGCTCCTAGACGACTCCAAGGGAGTACAAGAGCTGATGAAACAATGGCAAGTAAGTCAGGCATTTCCGCTTTAGCACTCTTGTGGATCCAATTGAACAATTCTCAGCATTTGTACTTGTAACTGACA
+
A3AAA3DAFF5BFFGEB4BGBG4D5FGHH5BEGH3BF2BB5FHHHGEFEBFFGH1FG3AFBGFGDFFGHHHHHHF3BFHGHHH3F@FGHEHHHHHHFEGGHHHHHHHHHHHBHHHGGGGHG3G0?EEGGGHHHG1CBCGGH11FFGGGGH111?0FHHHHHH1<>GH.FFHHCGFGHHHHHDHHH.GHHHHGGGGGHHHHHHHHGHHHGBFGGFFGGGGGGG/0FFGGGGGFGGGGBFGGGGGGGGGGGGG
@M05620:37:000000000-D9766:1:1101:15688:14138 1:N:0:77
GAGGCTGCTTTGGAAGAAACTCATAGATTACTGCAACAGTTCCCCCTGGACCTGGAAAAGTTTCTTGCCTGGCTTACAGAAGCTGAAACAACTGCCAATGAGATCCTACAGGATGCTACCCGTAAGGAAAGGCTCCTAGAAGACTCCAAGGGAGTAAAAGAGCTGATGAAACAATGGCAAGTAAGTCAGGCATTTCCGCTTTAGCACTCTTGTGGATCCAATTGAACAATTCTCAGCATTTGTACTTGTAA
+
BBBCCAFCFFFFGGGGGGFGGGHHHHHHHHHHHHHHGHHHHHHHHGGGHHGHHHHHHHGHFGHHHHHHHHHHHHHHHHHHHHHHHHHHHHHHHHHHHHHGHHHHHHHHHHHHHHHHHHHHHGGGGHGHGCHHHHHGHGHFDGHHHHHHHHGGGGGHHHHHGHHHHHHHHGHHHHHHHHHHGHHHHHHHHHHHHHHHHGGGGGHGGHHHHHHHHHGFHHHHHHHHHHHHHGGGGGGGBFFGFFGGGGGFGGB
@M05620:37:000000000-D9766:1:1101:8237:14138 1:N:0:77
GAGGCTGCTTTGGAAGAAACTCATAGATTACTGCAACAGTTCCCCCTGGACCTGGAAAAGTTTCTTGCCTGGCTTACAGAAGCTGAAACAACTGCCAATGTACAGGATGCTACCCGTAAGGAAAGGCTCCTAGAAGACTCCAAGGGAGTAAAAGAGCTGATGAAACAATGGCAAGTAAGTCAGGCATTTCCGCTTTAGCACTCTTGTGGATCCAATTGAACAATTCTCAGCATTTGTACTTGTAACTGACA
+
BBBBBBFBFFFFGGGGGGGGGGHHGHHGHHHHHHHHFHHGHHHHHGEFHHHHGHHHBEGGGHHHHHHGHHHHHHFHHHHHHHHHHHHHHHHHHHHHHHHHHHHHHHGHHHGGBFGGGGGHHHHHGHH3FFFHHHHHGHHFFGHHGGHGFHHHHHGHHHHHHHHHHHHHHHHHHHGFHHFGHHHHHHHHHHHGDGGGHHGHHHHHHHHHGGFHHHHGGHHH0CCGHHHHFHHGFFFFFFGGGGGGGGFGGGG
@M05620:37:000000000-D9766:1:1101:19916:14156 1:N:0:77
GAGGCTGCTTTGGAAGAAACTCATAGATTACTGCAACAGTTCCCCCTGGACCTGGAAAAGTTTCTTGCCTGGCTTACAGAAGCTGAAACAACTCCCGTTGTATAGGATGATCCAAGTAATCCAAGAATACTAGAAGGCACCAAAAGAGCAGACGAAATAATGGCACACAGGCCAGTAAGTCCGGCATTACCACTTTAGCGCACTTGTGGGACCAATTGAAACCTTCTCAGCCTTTGCACGAGTAACTACCA
+
A>AAAAFAFFFFCGGGGB1GFGDHFHHFGHHHHHHHFCHHHHHGHGG/FGHHGFHHFHFHHFHHDHDFHHHHHHHGHHHFHHHHFHHHHF/GHFGE/>B/>1B@2111112B1BB1B2B22B1BF00B1BG21FGH0/00/B?//B?G010B0>C///1@@F10F100/0?</?C11?=G11<CC-<G00=0</0<DF0-;---/0:0....;9E/F00;00./=/;000;/:0;0000..-.-/9///-;
@M05620:37:000000000-D9766:1:1101:6623:14163 1:N:0:77
GAGGCTGCTTTGGAAGAAACTCATAGATTACTGCAACAGTTCCCCCTGGACCTGGAAAAGTTTCTTGCCTGGCTTACAGAAGCTGAAACAACTGCCAATGAGATCCTACAGGATGCTACCCGTAAGGACAGGCTCCTAGAAGACTCCAAGGGAGTAAAAGAGCTGATGAAACAATGGCAAGTAAGTCAGGCATTTCCGCTTTAGCACTCTTGTGGATCCAATTGAACAATTCTCAGCATTTGTACTTGTAA
+
ABBAAAFBFFFFGFGGAGGCGFHFHHFHHBGH5GHBGHHHHHFHHGGGHFHGHHHAGHHHBGGHHFFGHHHEHBFHHHHHEGHHHHH3FEHGFHGHFFGGHHHHHHHHHHHHHHHHHHHHHGEEEHGH02?FFHHGHHHHHHHHHGHHHHGGFGGHHHHHGHHHHHGHHBGHFGFHHFHGGHGFHGHGHGFHHHHHHGGGGGHHHGHHHHHHHHGHHHHHHHHHHFHHGGGGGGGGGGGGGGGGGGGGGGG
@M05620:37:000000000-D9766:1:1101:23295:14170 1:N:0:77
GAGGCTGCTTTGGAAGAAACTCATAGATTACTGCAACAGTTCCCCCTGGACCTGGAAAAGTTTCTTGCCTGGCTTACAGAAGCTGAAACAACTGCCAATGCTACACGTCAGGCCAGGCGCATGGAAGACTCCCTGGGAGACCCCAAGCTGCTGAAACAATGGACAGTACATCCGTCATTTACGCTTTCACCCTCTTGTGAATCCAATTGCCCACTTATCAGAACTTGTACTTGCAACTGCACAGCCAAGGA
+
BABBBBFBFFFFGGGGG4FGGG4DFGHHHGHHHHHGF2FDFGHDHGEGHHHHFHHHHF2B3DAGGHHGHHHHHEGHHHHHHEHHHHHHHHHHHHHHH3GH3B@3@FEE1?EHC1FGCF/E///BB33B?3BB/01?/0?/???C/<GGHFFH1@@FGF/1?F1?1/<FF11>0>.<CGH11>FF.EFH0=<CGHHFGHH0;0;C:0<GH00:GC.000;;C09/00;;00;000;00;C0;C0/C.:/;..
@M05620:37:000000000-D9766:1:1101:10761:14171 1:N:0:77
ACCACACGTCTGACCTCCAGTCACCTGACGCTATCTCGTATGCCGTCTTCTGCTTGAAAAAAAAAACAAAAAACCCAGGTGAGTGGCCTGTTAACTCTTCTGGTGCCCGCCGCCCTCCTTCATGGCCTCCCGGAGCCGGCCCACTTTTCACTGGTTCTCTCTTCTGTCGTTTTCGGTAATACACTCTTCCCTTACCTTAGTCTCCTTCGTAACTCTGCAGGCTCTATATCGGTAGAGAAGACGTCTGAACT
+
CCCCCCCCFBFAG5FGBFGGGFHGHHHGAEGGGGHHHHFGHHHHGGGHGHHHHGHHGF5FGGGGE/1?11B?>?E11//3B3033//03/3344B4344B4F2322?B//<///>/CD01111@10<<0>.<----.<---:..;000;0:;0/;000000;09;;9BE.;..0--...0000909/BF/.//;://////9//9/:/;.;../;/////.9.:9//99/.99:./:///:;.;...:///
@M05620:37:000000000-D9766:1:1101:24990:14173 1:N:0:77
GAGGCTGCTTTGGAAGAAACTCATAGATTACTGCAACAGTTCCCCCTGGACCTGGAAAAGTTTCTTGCCTGGCTTACAGAAGCTGAAACAACTGCCAATGACCCGAGTCGGGCCCGACGCATAGGCGCCTACAAGAGCTTAACCGAGCAGAAGACCCTATGAAACGACGGCAAGTCATTTACGCTTTCGCTCTCTTGTAGACCCTATTGCCCAATTCACAAATTATGAACTTGTCACTTCCGAGCTTGGAA
+
AABCCCFAFFFFGFGGGGGGGGHHHHHHHHHHHHHHHHHFGHHHHGGGHHHHHHHGHHFGFHHHHHHHHHHHHHHHHHHHHHHHHHHHHCFHEHFH3F3GD@32/>>1B>//>/>//<////?DBFB/>EAFCFHCF011?=1?C-<<-000<<FHC/<0<0DD0..--;-:@A000CF0C0AD..;;.;;=E0B9F009000.//0:0:;BBA/BF0009.0;0;000;0;9:900090B.;-9.0/;09
@M05620:37:000000000-D9766:1:1101:16259:14185 1:N:0:77
AGTGCCAGCTCTCAATCGCACAGGGGACCCAGGGCCTGGCCCCTCCATCCAGAAAACCTATGACCTCACCCGCTACCTGGAGCACCAACTCCGCAGCTTGGCTGGGACCTATGTGAGTATCCAGCGTAGGAATCTGGGAGTTGGGGAGGAGTGAGGAGTTGGGGAAAGACAGTCCTAACCGTGGAGGGTTCTGGTAAATGATGGGGTGAGGAGGGGCTCTTTGGCTCCCACCAGTCCCCCTGTCTGGTCTA
+
CCCCCFFFCFFFGGGGGCGGGCFHFFGGGGGHGCFEFEHHHHGGGGHHHHGHHGHHHGHHHHGHHHHHHHHGGGGGHHHGGHHEHHHHGHHHGGCGGHHHGHHGGCFGGHHHHHGHHHHHHHHHHGGGGGHHHHHHHHHGGHHHGGGGGGGHHHHGHGHHHHGGGGHHHHHHHHHHHHHHGGGGGGGGGGGGGGGGGGGGGGGFGGFFFFFFFFFFFFFFFFFFFFFFFFFFFFFFFFFFFFFFFFFFFF9
@M05620:37:000000000-D9766:1:1101:8650:14229 1:N:0:77
GAGGCTGCTTTGGAAGAAACTCATAGATTACTGCAACAGTTCCCCCTGGACCTGGAAAAGTTTCTTGCCTGGCTTACAGAAGCTGAAACAACTGCCAATGAGATCCTACAGGATGCTACCCGTAAGGAAAGGCTCCTAGAAGACTCCAAGGGAGTAAAAGAGCTGATGAAACAATGGCAAGTAAGTCAGGCATTTCCGCTTTAGCACTCTTGTGGATCCAATTGAACAATTCTCAGCATTTGTACTTGTAA
+
AAABBBFCFFFFGGGGGGGGGGHHHHHHHHHHHHHHGHGGHHHHHGGGHHHHHHHHHHHHHHHHHHHHHHHHHHHHHHHHHHHHHFHHHGHHHHHHHHHHGHGHHHHHHGGGHHHHHHHHHGEEFHBHHHGHHGHGHHHHFHHGHHHHHHGGHGGHFFHHGHHHHHHGHHGG0GHHFHHHGHDHHGGFFHEFHHHHHGGGGGGHHHHHGHHHFGGHFHHHHHHHGHHHGGFGFGGGGFGGGGGGGGGGGGG
@M05620:37:000000000-D9766:1:1101:23068:14230 1:N:0:77
AGTGCCAGCTCTCAATCGCACAGGGGACCCAGGGCCTGGCCCCTCCATCCAGAAAACCTATGACCTCACCCGCTACCTGGAGCACCAACTCCGCAGCTTGGCTGGGACCTATGTGAGTATCCAGCGTAGGAATCTGGGAGTTGGGGAGGAGTGAGGAGTTGGGGAAAGACAGTCCTAACCGTGGAGGGTTCTGGTAAATGATGGGGTGAGGAGGGGCTCTTTGGCTCCCACCAGTCCCCCTGTCTGGTCTA
+
AA1>A1DFAFFFDGGFFGGFG?H0FGCGEE0F0EEE/BG0AFEAEGGHFF1BA01B0EBGFHBGHFHCGGEEE@EEHGFHFFGHGHHEGEGGEE@/ECD</G1?E/<GEHCGBBGF>GHBHFHH0CGCG/DD1GFDFGG?/?1?<@F@-AEC<00<CFGGHH?CFCHCGC:GCCHHHBCC@G.-:A9@G.AF09;;99B0C9F0EF?--9AFB?@;@@-9/9/BF/BF-FF---;//9A--ABFFFFE9//
@M05620:37:000000000-D9766:1:1101:2733:14233 1:N:0:77
GAGGCTGCTTTGGAAGAAACTCATAGACCACTGCAACAGTCCCCCCTGGACCTGGAAAAGTTTCTTGCCTGGCTTACAGAAGCTGAAACACCTGCCAATGAGATCCTACAGGATGCTACCCGTAAGGACCGGCTCCTAGAAGACTCAAAGGGAGTAAAAGAGCTGATGACACAATGGCAAGTAAGTCAGGCATTTCCGCTTTAGCACTCTTGTGGATCCAATTGAACAATTCTCAGCATTTGTACTTGTAA
+
A1AAAAFAFFFFGGGF1FG1FFFAGFG11BFHHHDFHFHH1AFCEGEF/BGH0B0BB10FFF2FEEDGE11AFGA@G1FDGHHHFGDGHE0FGHH0FGHH1G1GHHHHHHCBCGGBHHHHHG/EEHFHBF/<>CGGHG1<1FGHHH1@G1?AG/?FGF?G.FCG1G1GHGGGGCGHB//<CGH00=GDGHHGHHHFFCCGCGHHGFHHBFG9;BEFGFGGGGGG0FFGF0;F0;FGGGGGGGGGGGGFFFF
@M05620:37:000000000-D9766:1:1101:27884:14245 1:N:0:77
GAGGCTGCTTTGGAAGAAACTCATAGATTACTGCAACAGTTCCCCCTGGACCTGGAAAAGTTTCTTGCCTGGCTTACAGAAGCTGAAACAACTGCCAATGTACAGAAAGATCCCCGAAAAAGACAGCTACTAGCCGCCTACCAGGGAGTACCAGCGCAGATGACACACTGGAGCGTAAGTACGGCCATTCCGCAATAGACCTCCAGTGGATCCCAATGAAACATTCTCAGACTCTGTACATGTAACTGACA
+
AAAAA4CAFFFFGFGGCCGGGGDHHHHHHFHHHHHFFGHDGGHHHGGGHHHHHHHGHFGGFHHHHHHHHHHHHHHGHHGHHHGFHDEHGGEHHHHHHH3BG4G4B4B3BB@BFGF?//>/0/?B3B/3BBBGH3FECDGG0?FGFG/?C0@F@F/<//>->1<<>1>>FGGG0<-<<EHH0GFGGG-/0;;/;--=;;009BB.//;0;FCFGFB/;/0;0990;CF0;//////9B/B/;/;9BB/;/9;
@M05620:37:000000000-D9766:1:1101:19177:14248 1:N:0:77
AGTGCCAGCTCTCAATCGCACAGGGGACCCAGGGCCTGGCCCCTCCATACAGAAAACCTATGACCTCACCCACTACCTGGAGCACCAACTCCGCAGCTTGGCTGGGACCTATGTGAGTATCCAGCGTAGGAATCTGGGAGTTGGGGAGGAGTGAGGAGTTGGGGAAAGACAGTCCTAACCGTGGAGGGTTCTGGTAAATGATGGGGTGAGGAGGGGCTCTTTGGCTCCCACCAGTCCCCCTGTCTGGTCTA
+
111>A@@FAF1@1AG3FAEAAEEG00BFGF0GG?EEEA/0FAE//BFH2FG1DGHHFFHHHFHFHHF1?G0FEHEHHEHFHHHEH/BGEHHHGGGGGBHHGEHGCCHHGHHHGHHHHHHHHHHHHGGGGGHHHHHHHHHGGHHHGGGGGGGHHHHHHGHHHHGGGGHHHHHHHHHHHHHHGGHGGGGGBFGGGGGGGGGGGGGGGGG@FFFFFF@@@@FFFFFFFFFFFFFFFFFFFFFF@FFFFFFFFFF
@M05620:37:000000000-D9766:1:1101:10651:14288 1:N:0:77
AGTGCCAGCTCTCAATCGCACAGGGGACCCAGGGCCTGGCCCCTCCATCCAGAAAACCTATGACCTCACCCGCTACCTGGAGCACCAACTCCGCAGCTTGGCTGGGACCTATGTGAGTATCCAGCGTAGGAATCTGGGAGTTGGGGAGGAGTGAGGAGTTGGGGAAAGACAGTCCTAACCGTGGAGGGTTCTGGTAAATGATGGGGTGAGGAGGGGCTCTTTGGCTCCCACCAGTCCCCCTGTCTGGTCTA
+
ACAABFFFCFFFGGGGGGFGGGHHGGGGGGHGADEGGGHHHHGHGGHGHHHHHHHGGGHGHHHHHHHHHHHGGEEGHBFHHHHHFHHGGHGHGGGGGHHHGHHGGGHHGHHHHHHHHHHHHHHHHGGGGGHHHHHHHHHGGHHHGGGGGGGHHHHHHGHHHHGGGGHHHHHHHHHHHHHHGDGGGGGGEGGGGGGGGGGGGGGGGGDFFFFFFFFFFFFFFFFFFFFFFFFFFFFFFFFFFFFFFFFFFFE
@M05620:37:000000000-D9766:1:1101:22997:14305 1:N:0:77
AGTGCCAGCTCTCAATCGAACATGGGACCCAGGGCCTGGCCCCTCCAGCCAGAAAACCTGTGACCTCACCCGCTACCTGGAGCACCAACTACGCAGCTTGGCTGGGACCTATGTGAGTATCCAGCGTAGGAATCTGGGAGTTGGGGAGGAGTGAGGAGTTGGGGAAAGACAGTCCTAACCGTGGAGGGCTCTGGTAAATGATGGGGTGAGGAGGGGCTCTTTGGCTCCCACCAGTCCCCCTGTCTGGTCTA
+
AA1AAFF1AFFFGFGGGG1FGGHHHHH0AFGHG0BF0BGHHHGHGGHCGGHHFHBFGGH0DFFHHGHHHHCEGEEGHHHH0GHHHHFEEHGHGGG/>FGHGHHGGGHHGGHHHHHHEG21FD2FHGACCCGHFHGHHH0FCHHHCG/<@CAGH=GHFACG0/<ACEEHHHHHHHHHHHHHGGHGBFGG.9EGGGBFGGGGGGGGGGG@FFFFBF@@@@FF/BFBFFB-AFFFFFFFFBEF@F/;BFEFFF9
@M05620:37:000000000-D9766:1:1101:20653:14307 1:N:0:77
AGTGCCAGCTCTCAATCGCACAGGGGACCCAGGGCCTGGCCCCTCCATCCAGAAAACCTATGACCTCACCCGCTACCTGGAGCACCCACTCCGCAGCTTGGCTGGGACCTATGTGAGTATCCAGCGTAGGAATCTGGGAGTTGGGGAGGAGTGAGGAGTTGGGGAAAGACAGTCCTAACCGTGGAGGGTTCTGGTAAATGATGGGGTGAGGAGGGGCTCTTTGGCTCCCACCAGTCCCCCTGTCTGGTCTA
+
AA>3>FFFBFFFGBGGGFGCGGHGG?EEEEFHAFEEFGHHFHGFGGGHHHFHHBFFGFGHFGFHHDGGHCGGE>>EGGGGBFGHHH1??GH?EECEEHGHFHHGGGHHGHHHHGHHHHHHHHBGHGGGGGFHHHHHHHAFFHGEGG.CG.EHGDGF0EHHHGGGFEEHFGFHHHHHHFGGGGGG?CDGGGGGGGGGGGGGGGGGGFFBFFFFFFBBBBFFFFFFFFFFFFFFFFFFFFFFBFFFFFFFFFB
@M05620:37:000000000-D9766:1:1101:6064:14308 1:N:0:77
AGTGCCAGCTCTCAATCGCACAGGGGACCCAGGGCCTGGCCCCTCCATCCAGAAAACCTATTACCTAACCCGCTACCTGGAGCACCAACTCCGCAGCTTGGCTGGGACCTATGTGAGTATCCAGCGTAGGAATCTGGGAGTTGGGGAGGAGTGAGGAGTTGGGGAAAGACAGTCCTAACCGTGGAGGGTTCTGGTAAATGATGGGGTGAGGAGGGGCTCTTTGGCTCCCACCAGTCCCCCTGTCTGGTCTA
+
>>>A>B5BAB4BF4BBGAAAAAAAB2EEGEACFEBBBAB2FAAFAB2DFFBBG3FGBBFGG5DD5D53BBGE>E/>?BB1BGB11?1?13BBE//EEBFHFBG?<EFHFFFGHHHDGB?33?3?BC??><FBG@GHGEAF<FGFCCAC@?CGFFGHF<CGHHCF:..GCCBG0::CBFCGC;;?DEGG;;.FGFFCGGBFB9CFEGFFAAFBABBAC;AFFFEFFFBAE..;9.;BB9AA=?FFFFF9//;
@M05620:37:000000000-D9766:1:1101:17953:14310 1:N:0:77
GAGGCTGCTTTGGAAGAAACTCATAGATTACTGCAACAGTTCCCCCTGGACCTGGAAAAGTTTCTTGCCTGGCTTACAGAAGCTGAAACAACTGCCAATGAGCTCCTACAGGATGCTCCCCGTAAGGAAAGGCTCCTAGAAGACTCCAAGGGAGTAAAAGAGCTGATGAAACAATGGCAAGTAAGTCAGGCATTTCCGCTTTAGCCCTCTTGTGGATCCAATTGAACAATTCTCAGCATTTGTACTTGTAA
+
>>AAA?F>BFDFFGGF1ABF11B33D1F31BGGG1110B1DFD1BE?A/0BFCGHHGF0BBFDFHGHBGH1FHFGGHHHGHHHHHHHHH0/BBFHGFCHHF11FGHFFHGGHEHHF11B>EE?EEHBHF0<BAGHFEFEFFHHHHB1<FFFCH?ACH2G>CCFGCGHHH1GFGFHHFHFHFDGFFDBFFGHCFGGGHGGCGGGFG/;:./CF:GGBGGHE:GCC:;FFFC9;;FF0BCFFFGFFGGGGGGF
@M05620:37:000000000-D9766:1:1101:21421:14312 1:N:0:77
AGTGCCAGCTCTCAATCGCACAGGGGACCCAGGGCCTGGCCCCTCCATCCAGAAAACCTATGACCTCACCCGCTACCTGGAGCACCAACTCCGCAGCTTGGCTGGGACCTATGTGAGTATCCAGCGTAGGAATCTGGGAGTTGGGGAGGAGTGAGGAGTTGGGGAAAGACAGTCCTAACCGTGGAGGGTTCTGGTAAATGATGGGGTGAGGAGGGGCTCTTTGGCTCCCACCAGTCCCCCTGTCTGGTCTA
+
AABBBFFFBFFFGGGGGEFEGGGHCEGGGGGHGGGGGGHHHHGHGGHHHHFGGHFHHGHHHHFHHHHHHHHGGGGGHHHHHHHFHHHHGHHHGG/?EGHHGHHFEEHHGHHHHHHHHHHHHHHHHGGGGGHHHHHHHHHGGHHHGGGGGGGHHHHHHGHHHHGGGGHHHHHHHHHHHHHHGFGGGGGGGGGGGGGGGGGGGGGGGGFFFFFFFFFFDFFFFFFEFBFFFFFFEFFFFFFFFFFFFFBFBF9
@M05620:37:000000000-D9766:1:1101:4823:14331 1:N:0:77
GAGGCTGCTTTGGAAGAAACTCATAGATTACTGCAACAGTTCCCCCTGGACCTGGAAAAGTTTCTTGCCTGGCTTACAGAAGCTGAAACAACTGCCAATGCTACCCGTAAGGAAAGGCTCCTAGAAGACTCCAAGGGAGTAAAAGAGCTGATGAAACAATGGCAAGTAAGTCAGGCATTTCCGCTTTAGCACTCTTGTGGATCCAATTGAACAATTCTCAGCATTTGTACTTGTAACTGACAAGCCAGGGA
+
BBBAABFAFFFFGGGGGGGGGGHHHHHHHGHGHHHFGHHHHHHHHGGGHHHHHHHGGHHHFGHHHHHGHHHHHHHHHHHHBGHHHHHHHHHHHHHHHHHFHH4FGHGEEG?GGHHHEHHHGHHHHH?GGHHHHHFEFGGAGHHHGEHHHFHHFFGHHHHHHFGHHGHGHHFGHGHHHHFGGDADEGGHHGHFHHHHHHGEHHHHHBGGHHHHGGCGGGHHFFHHHHHHGGGHEFFCFGGFGGGEEFFFGB;
@M05620:37:000000000-D9766:1:1101:24096:14337 1:N:0:77
AGTGCCAGCTCTCAATCGCACAGGGGACCCAGGGCCTGGCCCCTCCATCCAGAAAACCTATGACCTCACCCGCTACCTGGAGCACCAACTCCGCAGCTTGGCTGGGACCTATGTGAGTATCCAGCGTAGGAATCTGGGAGTTGGGGAGGAGTGAGGAGTTGGGGAAAGACAGTCCTAACCGTGGAGGGTTCTGGTAAATGATGGGGTGAGGAGGGGCTCTTTGGCTCCCACCAGTCCCCCTGTCTGGTCTA
+
>A>>>FFCAFFFGDGGGG11E?GCGAEAEAGHBAEAAFHHGHGHGGH1FGHHHHHEGGH1BGFHHDGHHHGEGEFGHFGH0FGHHH0/?G1B?ECEEH1GEFHFGGHHCHHHHHDGHHHBHHHHHGCEGGHHHHHHHH0FEHHG/C<CCCCGHBHHFGHH0/<CCCGHBHHHHHHHHHHHGGGGFGG@:CFGGGBFGGGGGFGFEGF@FFFEFF?=@@FFBFBFFBFFFFFFFFFFFFFF@FFFFFFFFFB
@M05620:37:000000000-D9766:1:1101:17994:14359 1:N:0:77
AGTGCCAGCTCTCAATCGCACAGGGGACCCAGGGCCTGGCCCCTCCATCCAGAAAACCTATGACCTCACCCGCTACCTGGAGCACCAACTCCGCAGCTTGGCTGGGACCTATGTGAGTATCCAGCGTAGGAATCTGGGAGTTGGGGAGGAGTGAGGAGTTGGGGAAAGACAGTCCTAACCGTGGAGGGTTCTGGTAAATGATGGGGTGAGGAGGGGCTCTTTGGCTCCCACCAGTCCCCCTGTCTGGTCTA
+
ABAAAFFFCFFFGGGGGGGGGGHGGGGGGGHHGGGGGGHHHHGHGGHHHHHHHHHHHGHHHHHHHHHHHHHGGEFGHHHHFGHHHHGGGHHHGGGGGHHHGHHGGGHHGHHHHHHHHHHHHHHHGGGGGGHHHHHHHHHGGHHHGGFGGGGHHHHHHGHHHGGGEGHHGHHHHHHHHHHHGGGGDGGGGGGGGGGGGGGGGGGGGGFFFFFFFFFFFFFFFFFFFFFFFFFFFFFFFFFFFFFFFFFFFFB
@M05620:37:000000000-D9766:1:1101:20614:14366 1:N:0:77
AGTGCCAGCTCTCAATCGCACAGGGGACCCAGGGCCTGGCCCCTCCATCCAGAAAACCTATGACCTCACCCGCTACCTGGAGCACCAACTCCGCAGCTTGGCTGGGACCTATGTGAGTATCCAGCGTAGGAATCTGGGAGTTGGGGAGGAGTGAGGAGTTGGGGAAAGACAGTCCTAACCGTGGAGGGTTCTGGTAAATGATGGGGTGAGGAGGGGCTCTTTGGCTCCCACCAGTCCCCCTGTCTGGTCTA
+
AA>AAFFFCFFFGGGGGGGGGGHHGGGEGDHHGGGGGFHHHHGHGGGHHHHGHGHHGGFHHHHHHGHHHHHGGEEGHHHHBGHHFHGHGHHHFGGGEHHHGHGGGGHHGHHHHHHHHHHHHHG2GGEGGGHHHHEGHHHGGHHHGGGGGFGHHBGHHGHHHHGGGGHHHHGHHHHHHHHHGGGGGGGGEFGGGGGGGGGGGGGGGGFFFFFFFFFFFFFFFFFFFFFFFFFFFFFFFFFFFFFFFFFFFFF
@M05620:37:000000000-D9766:1:1101:12732:14369 1:N:0:77
GAGGCTGCTTTGGAAGAAACTCATAGATTACTGCAACAGTTCCCCCTGGACCTGGAAAAGTTTCTTGCCTGGCTTACAGAAGCTGAAACAACTGCCAATGAGATCCTACAGGATGCTACCCGTAAGGAAAGGCTCCTAGAAGACTCCAAGGGAGTAAAAGAGCTGATGAAACAATGGCAAGTAAGTCAGGCATTTCCGCTTTAGCACTCTTGTGGATCCAATTGAACAATTCTCAGCATTTGTACTTGTAA
+
BBCBBBFCFFFFGGGGGGGGGGHHHGHHHHHHGHFHGHHHHHHHHGGGHHHHHHHHHHHHGHHHHHHHHHHHHHHHHHHHHHHHHHHHHHHHHHHHHHHHHHHHHHHHHHHHHHHHHHHHHGFEGHHHGHHHHHHGHGHHHHHHHHHHHHGGHGGHHHHGGHHHHHHHHHHHHHHHHHHHGHHHHHGH1FGHHHHHHGGGGGHHHHHHGHHHHHGHHHHHFHHHHHHHHGGGGGGGGGGGGGGGGGGGGGG
@M05620:37:000000000-D9766:1:1101:17979:14372 1:N:0:77
AGTGCCAGCTCTCAATCGCACAGGGGACCCAGGGCCTGGCCCCTCCATCCAGAAAACCTATGACCTCACCCGCTACCTGGAGCACCAACTCCGCAGCTTGGCTGGGACCTATGTGAGTATCCAGCGTAGGAATCTGGGAGTTGGGGAGGAGTGAGGAGTTGGGGAAAGACAGTCCTAACCGTGGAGGGTTCTGGTAAATGATGGGGTGAGGAGGGGCTCTTTGGCTCCCACCAGTCCCCCTGTCTGGTCTA
+
AAAAAFFFACCFGGFGGGGFE0FCFGCGEFFEECGGGFEHHHGGGGFHHHCHGGHHHGHGHHHHHHHHHHHGGGGGHHHHHHHHHHHHGHHHGGGGGHHHGHHGGGHHGHHHHHHHHHHGHHHHHGEGGGHHHHHGHGHGGHHHGGGGGGGHHHHHHGHHHHGGGGHGHHHHHHHHHHHHGGGGGAFGCFGGGGGGGGGGGGGGGGF@FFFFFF@@@@FFFFFFFFFFFFFFAFFFFFFF@FFFFFFFFF/
@M05620:37:000000000-D9766:1:1101:11509:14379 1:N:0:77
AGTGCCAGCTTCAATCGCACAGGGGACCCAGGGCCTGGCCCCTCCATCCAGAAAACCTATGACCTCACCCGCTACCTGGAGCACCAACTCCGCAGCTTGGCTGGGACCTATGTGAGTATCCAGCGTAGGAATCTGGGAGTTGGGGAGGAGTGAGGAGTTGGGGAAAGACAGTCCTAACCGTGGAGGGTTCTGGTAAATGATGGGGTGAGGAGGGGCTCTTTGGCTCCCACCAGTCCCCCTGTCTGGTCTAT
+
AAABAF5FBFFFGFGGGGFGGGHFGGGGGHHEEGGGGHHHHGHGGHFFHHHHH3GHEHGGHGHHHHHHHHGGGGGHHHGHGHHHHHGGHHHGGGGGHHHGHHGGGHHGHHHHHHHHHHHHHHHGGGGGGHHHHHHHHGGGGHGDGGGGGGHHHHHHGHHHHGGGGFHHHHHHHHHHGHHGGGGGGGGACFGGFFGFGGGGGGGGGFFFFFFFDFFFFFFFFFFFFFFFFFFFFFFFFFFFFFFFFFFFFFF
@M05620:37:000000000-D9766:1:1101:20147:14386 1:N:0:77
GAGGCTGCTTTGGAAGAAACTCATAGATTACTGCAACAGTTCCCCCTGGACCTGGAAAAGTTTCTTGCCTGGCTTACAGAAGCTGAAACAACTGCCAATGAGATCCTACAGGATGCTACCCGTAAGGAAAGGCTCCTAGAAGACTCCAAGGGAGTAAAAGAGCTGATGAAACAATGGCAAGTAAGTCAGGCATTTCCGCTTTAGCACTCTTGTGGATCCAATTGAACAATTCTCAGCATTTGTACTTGTAA
+
AAABBAFBFFFFGGGGGGGGGGHHHHHHHHHHHHDGFGGGHHHHHGGGHGHHHHHHHH2BBFHHHHHHHGHHHHHFHHHHHHHHHHHHHHHHHHHHHHHHHHHHHHHHHHHHHHHHHHHHHGG/EHHHHHHHHHHGHBG3FH2FHHHHFHGGAEEBGDHHEHHHHHHHHHHHGHHHHHHHGHHHHHHGHHHHHHHHHGGGGGHHGHHHHHHHHHGCGHHHHHHHHHHHHGGGGGGGGGGGGGGGGGGGGGG
@M05620:37:000000000-D9766:1:1101:13972:14389 1:N:0:77
GAGGCTGCTTTGGAAGCAACTCATAGATTACTGCAACAGTTCCCCCTGGACCTGGAAAAGTTTCTTGCCTGGCTTACAGAAGCTGAAACAACTGCCAATGAGATCCTACAGGATGCTACCCGTAAGGAAAGGCTCCTAGAAGACTCCAAGGGAGTAAAAGAGCTGATGAAACAATGGCAAGTAAGTCAGGCATTTCCGCTTTAGCACTCTTGTGGATCCAATTGAACAATTCTCAGCATTTGTACTTGTAA
+
>>A>A1BAFFFFCGGB1B1B1FBFFFGDF1BGGF111ABADFHGHGE/A0BFFGHGFDGFHHHHBHDHHGGHHHF1FFHFHHHFFDGFHE/GGEHB1BFGFG1FGFG2GFGFHHHHHFHHHGEE/FFHFGFHEGHGHGFHEDCHFHGHHFGGECEGGGBGGHHHHHHHHHHHHHHHGHHBFGHHHGBGHHGHHGHGHGGGEGGHFDGFHHHHC;CCCGHFGHHHEHHHHFGGBFBFGFGFFFGGGGGGFFF
@M05620:37:000000000-D9766:1:1101:13205:14400 1:N:0:77
AGTGCCCTTAGATCGGAAGAGCACACGTCTGAACTCCAGTCACCTGAAGCTATCTCGTATGCCGTCCTCTGCTTGCAAAAAAAACCCCCTCCTCAGCTACCCTGTGCCCTCTGTGCGTCTCCCCCGTCTGCCTCCTTCCCTTGCTTCATCTTTCTGCGTTCTGACCCGCCCGTCCTCCCCTTCTCTTTTCCTTCTCACTCCTGTGGTTCCCCTTGCCCCCTTTTCTCCCCCCCTCCCCCCTTCCTGTCCTC
+
AA>AAFFFC1113BEE11AG0FBB0FA0BAA12B1FBCBDFGHH1BFB1GFGABGGA/ABBAF//A//DBAB1D@/1DB0?//>EEC/>EE?0B11BF110B<0B111B1?<1G21?F//B<B/////@/>FFF/0?1?0?BC11>F11=111>F<F-....000/<<=CG-ACGC0CG.9./C0;00000;F0;000;9/;/0://;0/09/;BEF/:-;A//9/9;9A-99@-;AAA--9-////9/;/
@M05620:37:000000000-D9766:1:1101:20148:14403 1:N:0:77
GAGGCTGCTTTGGAAGAAACTCATAGATTACTGCAACAGTTCCCCCTGGACCTGGAAAAGTTTCTTGCCTGGCTTACAGAAGCTGAAACACCTGCCAATGAGATCCTACAGGATGCTACCCGTAAGGAAAGGCTCCTAGAAGACTCCAAGGGAGTAAAAGAGCTGATGAAACAATGGCAAGTAAGTCAGGCATTTCCGCTTTAGCACTCTTGTGGATCCAATTGAACAATTCTCAGCATTTGTACTTGTAA
+
B@BBBBFBFFFDGFGGGGAFGGHHHHHGHHHHHBDGGHHHHHHHHGG2BGHHHHHHGFF3BGHHHHHHHHHHHHHGGHHHHHHHHGGHHHFFHHHGHHHHHGDHHHHFHHCGHHFHHEHHHGEEEFFGGHBBGHHGHGHHHHGGFHGHHGGGHGGHHGFGGFFHHHHHHHHHGHHHHHGHGG=FGDG<GGFHHHGHHGGGGGHGG0DGFHGG:GGFGHGHEHHE0<CHG0BBFFF9F9FFFFGGGGGGGGF
@M05620:37:000000000-D9766:1:1101:13955:14405 1:N:0:77
GAGGCTGCTTTGGAAGAAACTCATAGATTACTGCAACAGTTCCCCCTGGACCTGGAAAAGTTTCTTGCCTGGCTTACAGAAGCTGAAACAACTGCCAATGAGATCCTACAGGATGCTACCCGTAAGGACCGGCTCCTAGAAGACTCCAAGGGAGTAAAAGAGCTGATGAAACAATGGCAAGTAAGTCAGGCATTTCCGCTTTAGCACTCTTGTGGATCCAATTGAACAATTCTCAGCATTTGTACTTGTAA
+
BABBBBFBFFFFGGGGGGGGGGHHH5DAAFGHHHAGFHHGFDGB2AEF2BFFFGCFGDBFF5FGFFFEEF3FE2BCGGHHHFHHHBFHFHHHHHHHHFHHHB3FBFGHHFHGHHHFG4FGHG/EEBGF?/</E@FGFFBFGEHFGGGHBHEDHGGGBGHHGGHFF1FGH1FFCHDHEHB1CGGBGHFF0BGECGHFHGGGFGFGHEHHHHHGGHGFHHHGFFGGGGFGGGGGGFFGFGG0CFFFGGGGFFF
@M05620:37:000000000-D9766:1:1101:14054:14409 1:N:0:77
GAGGCTGCTTTGGAAGAAACTCATAGATTACTGCAACAGTTCCCCCTGGACCTGGAAAAGTTTCTTGCCTGGCTTACAGAAGCTGAAACAACTGCCAATGAGATCCTACAGGATGCTACCCGTAAGGAAAGGCTCCTAGAAGACTCCAAGGGAGTAAAAGAGCTGATGAAACAATGGCAAGTAAGTCAGGCATTTCCGCTTTAGCACTCTTGTGGATCCAATTGAACAATTCTCAGCATTTGTACTTGTAA
+
AABBBAFBFFFFGGGGGGGGGGHHHHHHHGHHHHFFGHGGHHHHHGGGHFHHHHHHHHHHHHHHHHGHHHHHHHHGHHHHHHHHHHHHHHHHHHHHHHHHHHHHHHGHHHHHHHHHHHHHHGGGEHHHHFHHHHHGHGHHHHHHHHHHHHGGHFGHHHHHGHHHHHHHHHHHHHHHHHHGGHHHHHHHHHHHHHHHHGGGGGGHHHHHHHHHHHGHHHHHHHHHGHHHHGGGGGFFFGGGGGGGGGGGGGG
@M05620:37:000000000-D9766:1:1101:15654:14416 1:N:0:77
GAGGCTGCTTTGGAAGAAACTCATAGATTACTGCAACAGTTCCCCCTGGACCTGGAAAAGTTTCTTGCCTGGCTTACAGAAGCTGAAACAACTGCCAATGATATCATCCAGGATGCTACCCTTCCGGAAAGGCTCCTCGCAGCATACCAGGGCGTAAAACAGCTGATGAAACAATGGCAAGTCAGTCAGGCATTTCCGCTTTAGCACTCTTGTGCATCCAATAGCACTATTCTCAGCATTTGTACTTGTAA
+
B??ABBFAFFFFGGGGGGGGGGFHCHGHHHHHHHBFFFHHHHHHHGGGHFHHHHHHHGHGFHHHHHHHHHHHHHHHHHHHHHHHHHHHHHHHHHGHFFHHH4444BB4F3@3?CGFBD31B3?03/>?//0??3B/30?/<C/011B0@F/A/<</??G1F0??GHHFF1GG0<<DCHF1EH00=DG00/<.<00==:EFFGC0;0<0/GHHB00000:;0;0CBFG0;00;000;/9C0CF0990C09;=
@M05620:37:000000000-D9766:1:1101:15634:14427 1:N:0:77
GAGGCTGCTTTGGAAGAAACTCATAGATTACTGCAACAGTTCCCCCTGGACCTGGAAAAGTTTCTTGCCTGGCTTACAGAAGCTGAAACAACTGCCAATGAGATCCTACAGGATGCTACCCGTAAGGAAAGGCTCCTAGAAGACTCCAAGGGAGTAAAAGAGCTGATGAAACAATGGCAAGTAAGTCAGGCATTTCCGCTTTAGCACTCTTGTGGATCCAATTGAACAATTCTCAGCATTTGTACTTGTAA
+
AAABBBFBFFFFGGGGGGGGGGFHFHHHHFGHHHHGGHHHHHHHHGGG2GGHHHHHHHCFGHHHHHHHHHHHHHHHHHHHHHHHHFHHHHHHHHHHFGHHHHHHHHGHHHHHHHHHHHHHHGGGDGHH33FGHHHGHGGE3FFGHHHFC?FGADEHFGHGEFHHHHFHG1FHFGHHGHHFGHB<DHHHHHHHHHHHHGGGGGGHGHHHHHHHGHGHHHHHFHFHHHHHHGGGGGGGGGGGGGGGGGGBFFF
@M05620:37:000000000-D9766:1:1101:3928:14431 1:N:0:77
GAGGCTGCTTTGGAAGAAACTCATAGATTACTGCAACAGTTCCCCCTGGACCTGGAAAAGTTTCTTGCCTGGCTTACAGAAGCTGAAACAACTGCCAATGAGATCCTACAGGATGCTACCCGTAAGGACCGGCTCCTAGAAGACTCCAAGGGAGTAAAAGAGCTGATGACACAATGGCCAGTAAGTCAGGCATTTCCGCTTTAGCACTCTTGTGGATCCAATTGAACAATTCTCAGCATTTGTACTTGTAA
+
A3AAA4FAFFFFGFGG4GGGGGGFHHHHH5GHHHHCHHHGHHHHHGGGH2FFHHHHHFFGHHHHHHHHHHHHHHHHHHHGHHHHFHHHHFHHHGHHBCHHHH3FGHHHHHHHHHHHHEHHHGE//GGHA?/<EGGGHE11FGFHFHHE11FG/<E<F1FGCGGHHHHHH1FGFFHHHH01FHGDFGHHHHHHHHHHHGGDGGFHHBFGHHHGFGGFHHGGFFGGGGGGGGGGFGGGGFGGGGGGGGGFGGF
@M05620:37:000000000-D9766:1:1101:15640:14447 1:N:0:77
GAGGCTGCTTTGGAAGAAACTCATAGATTACTGCAACAGTTCCCCCTGGACCTGGAAAAGTTTCTTGCCTGGCTTACAGAAGCTGAAACAACTGCCAATGATGTCCTACATGATGCTACGCGCAAGGAAAACTCCCTAGAAGACCCCAAGCTAGTAAAACACCGGCTGAAACAACGGCAATTAACTCATTCATTCTCGCTTGAGCCCTCTTGTGCATCCCACTGCATAATTCCTAGCATCTGACCATCCAA
+
BABBBBFBFFFFGFGGGGGGGGGHHHHHHHHHHHHHFHHHHHHHHGGGHHHHHHHHHHHHGHHHHHHHHHHGHHHHHHHHHHHHHHGHHHHHHHHHHHHGH4444B44B344B4F43B31>//>//?FF32B22BF22B2FG2F2?//<G<222F2@<F1?0//<---01>G0..-<<<@/C0000;000:00000<...;..00/=/.;FF000;00/.0..90;0009CB900;/;//;F//////.;9
@M05620:37:000000000-D9766:1:1101:10420:14483 1:N:0:77
GAGGCTGCTTTGGAAGAAACTCATAGATTACTGCAACAGTTCCCCCTGGACCTGGAAAAGTTTCTTGCCTGGCTTACAGAAGCTGAAACAACTGCCAGTGTACAGGATGCTACCCGTAAGGAAAGGCTCCTAGAAGACTCCAAGGGAGTAAAAGAGCTGATGAAACAATGGCAAGTAAGTCAGGCATTTCCGCTTTAGCACTCTTGTGGATCCAATTGAACAATTCTCAGCATTTGTACTTGTAACTGACA
+
BBBBBBFBFFFFGGGGGGFGGGBGDA56DGHHFHHBFFFAFDGFAEAEF2GHHHFHE3BFHHHHHHHGHHFHHHHHHHHHHHHHHHGHHHHHHHHHB3FGHHHHHHHHHHHHGFHGGGGHHHHHHHHHHGHHFHGHHHHHGFGHGGHGEGHGHHGHHHHHHHHHGHGHGFHHFGGGHHGGHHHHHGGFGFHG?EGEHHHDDGGHHHHHGHHHHHHHHHHHFGGHHHGHHHHGFFFGGGGGFGGGGGGGGGG
@M05620:37:000000000-D9766:1:1101:15202:14487 1:N:0:77
AGTGCCAGCTCTCAATCGCACAGGGGACCCAGGGCCTGGCCCCTCCATCCAGAAAACCTATGACCTCACCCGCTACCTGGAGCACCAACTCCGCAGCTTGGCTGGGACCTATGTGAGTATCCAGCGTAGGAATCTGGGAGTTGGGGAGGAGTGAGGAGTTGGGGAAAGACAGTCCTAACCGTGGAGGGTTCTGGTAAATGATGGGGTGAGGAGGGGCTCTTTGGCTCCCACCAGTCCCCCTGTCTGGTCTA
+
BCABCFFFCFFFGGGGGGGGGGHHGGGGGGHHGGGGGGHHHHGHGGHHHHHHHHHHHGGHHHHHHHHHHHHGGEFGHHHHHHHHHHHHGHHHGGGGGHHHGHHGGGHHGHHHHHHHHHHHHHHHHGGGGGHHHHHHHHHGGHHHGGGGGGGHHHHHHGHGHHGGGGHHHHHHHHHHHHHHGGGGGGGGGGGGGGGGGGGGGGGGGGFFFFFFFFFFFFFFFHHFFFFFFFFFFFFFFFFFFFFFHHFFFFB
@M05620:37:000000000-D9766:1:1101:21090:14488 1:N:0:77
ACCACACCTTCTACAATGAGCTGCGTGTGGCTCCCGAGGAGCACCCCGTGCTGCTGACCGAGGCCCCCCTGAACCCCAAGGCCAACCGCTACCTCTTCTGGTGGCTGCGTGGCTCCTTCCCGCCCTCCCGGAGCGGCGCCCTTCTTCACTGGCTCTCGCTGCTGCCGTCTTTCGCACTGCTTTCCTCTTTGACCTGATTCTCCTTTGCAATCCTGCCTGTTCTAGATCGGATGTGCACCCCTCCGAACTCC
+
>>33AAAAFFFFFGGCDGGFFGGGEAEAFA2BCFGG2EEEAEHHFGGEBEGAHHHHHHHGE0>EFFEGGGFGFGHGGGGFFHHHH?EEG/>/0111BF>>110?00?//?///0F/1>1>0.---<....<--;--:-;AGG//0;C000;/.;C/B..;.9;FF.-9-;E/B9.9--/99////;;F////;B/.//;B////////////.;;/./;99BF///;B....-/;/9//.-:...-.-;B/
@M05620:37:000000000-D9766:1:1101:11473:14499 1:N:0:77
AGTGCCAGCTCTCAATCGCACAGGGGACCCAGGGCCTGGCCCCTCCATCCAGAAAACCTATGACCTCACCCGCTACCTGGAGCCCCAACTCCGCAGCTTGGCTGGGACCTATGTGAGTATCCAGCGTAGGAATCTGGGAGTTGGGGAGGAGTGAGGAGTTGGGGAAAGACAGTCCTAACCGTGGAGGGTTCTGGTAAATGATGGGGTGAGGAGGGGCTCTTTGGCTCCCACCAGTCCCCCTGTCTGGTCTA
+
>A1>AFF@>FCFFGGGGGGGGG0F0000EEGH0ABE//A0BGEE/EGDFCBFGCHFH/B11BFFCHHCHHH?G>@EFHFF>FH/E/EFGB11EA//>>GGGHFGF?CGGFGGHHB2G1DGHHHFHCBGCGHHHHHHHHHGFHHHGGFGGGGHHHHHHGHHHHGGGGHHHHHHGHHHHHGGGGGGGGFGCFFGGGGGGGFGGGGGGFF@FFFFFF@@@@FFFFFFFBFFFFFF-9FFFFFF@EFFFFFFFB/
@M05620:37:000000000-D9766:1:1101:14899:14503 1:N:0:77
GAGGCTGCTTTGGAAGAAACTCATAGATTACTGCAACAGTTCCCCCTGGACCTGGAAAAGTTTCTTGCCTGGCTTACAGAAGCTGAAACAACTGCCAATGAGATCCTACAGGATGCTACCCGTAAGGAAAGGCTCCTAGAAGACTCCAAGGGAGTAAAAGAGCTGATGAAACAATGGCAAGTAAGTCAGGCATTTCCGCTTTAGCACTCTTGTGGATCCAATTGAACAATTCTCAGCATTTGTACTTGTAA
+
A@BBBAFAFFFFFGGGGGCGGGHHHHHFFHHHHHHHFHHHHHHHHGGGFHHHHHHHHHHHHGHHHHFHHHHHHHHHHHHHHHHHHHHHHHHHHHHHHHHHHHGHHHHHHHHHHHHHHGHHHGGGGHHHHHHHHHHGHHHHHHHHHHHHHHGGHGGHHHHHGGHHHHHHHHHHHHHHHHHHGHHHHHHHHHHHGHHHHGGGGGHHGFHHGHHHGHGHGHHHHHHGHHHHHGGGGGFFGFGFGGGGGGGFGGF
@M05620:37:000000000-D9766:1:1101:6575:14512 1:N:0:77
GAGGCTGCTTTGGAAGAAACTCATAGATTACTGCAACAGTTCCCCCTGGACCTGGAAAGGTTTCTTGCCTGGCTTCCAGAAGCTGAAACAACGGCCAATGCTACCCGTAAGGAAAGGCTCCTAGAAGACTCCAAGGGATTAAAAGGACTGATGAACCAATGGCAAGACAGTCCGGCATTTCCGCTTTAGCCCCCTTGGGGATCCAATTGCCCCATTCTCAGCATTTGTACTTGTAACTACAAGCCAGGGAC
+
A3AABAFAFFFFGGGFFGGFGFFFHHHFDDGHHHFHHGGGGHHGHGEGHCGHEFFGHB1FGHDAFG5FA5FA1G12BA5F33333@BEGF??//E/>1@@3@4FH1?E@/BB33300/3F?EDD33333B3111B?//00BB111/0@</12>F11/F/1?10<1/00001>1<<><<GFGD<?.E.0=<C/.:A.//:-.;E/;0C00000.;90;B00090;F09009C;090;090;//9A..;ED..
@M05620:37:000000000-D9766:1:1101:25789:14518 1:N:0:77
AGTGCCAGCTCTCAATCGAACAGGGGACCCAGGGCCTGGCCCCTCCAGCCAGAAAACCTATGACCTCACCCGCTACCTGGAGCACCCACTACGCAGCTTGGCCGGGACCTATGTGAGTATCCAGCGTAGGAATCTGGGCGTTGGGGCGGAGTGCGGAGTTGCGGCCCGACAGTCCTAACCGTGGAGGGTTCTGGTAAATGATGGGGTGAGGAGGGGCTCTTTGGCTCCCACCAGTCCCCCTGTCTGGTCTA
+
AA>>AFF1ABBDG1BBFAA1BEGFF00AAAGH00BBFBGHCG?GGGF1F/GGF0FBGGH1AA2FGFFGHHF/EE/EHH1B0BFFHH//EG0EEE/E>010?F1EEC>@FHFHHH2@FG2FFH21GCG/CGFDGFHHEF/<CCGEC?.:A:;;.0AA-ACBF0?A---;-;-9BFFF/BFF;FF@-AB@AF-FFFFBFFFFEFFFFF;@-;FFAF-@@<F:BFFF/BFEE-FB-AFFFFFF@FFFFFFFFF/
@M05620:37:000000000-D9766:1:1101:23584:14555 1:N:0:77
GAGGCTGCTTTGGAAGAAACTCATAGATTACTGCAACAGTTCCCCCTGGACCTGGAAAAGTTTCTTGCCTGGCTTACGGAAGCTGAAACACCTGCCAATGAGTTCCTACATGATGCTACCCGTAAGGAAATGCTCCTAGAAGACTCCAAGGGAGTAAAAGAGCTGATGAAACAATGGCAAGTAAGTCAGGCATTTCCGCTTTAGCACTCTTGTGGATCCAATTGAACAATTCTCATCATTTGTACTTGTAA
+
AAAABBFBFFFFGGFGFGFGGCH5FD56AGBDDBFGFGFGHDGFBEEF22FGFF22AB2BADAD5AABB5BABAA3F1AFGGHHGBBG@E1B?GHACGHHHE4BBGFHHH4BBG4FG4FGH??EE???FG3BBFBBFBGHHGGF?BCFGB?EGGG2GHH@FFGDFHHHHFFFGF1DGHFHF=1<F>FFFGH.<><>GEDFGGF<DF0CGBB<0<CC:C:CGGC0;C:0CF09;=C0;0;;FFFGGGGGG;0
@M05620:37:000000000-D9766:1:1101:25169:14564 1:N:0:77
AGTGCCAGCTCTCAATCGCACAGGGGACCCAGGGCCTGGCCCCTCCATCCAGAAAACCTATGACCTCACCCGCTACCTGGAGCACCAACTCCGCAGCTTGGCTGGGACCTATGTGAGTATCCAGCGTAGGAATCTGGGAGTTGGGGAGGAGTGAGGAGTTGGGGAAAGACAGTCCTAACCGTGGAGGGATCTGGTAAATGATGGGGTGAGGAGGGGCTCTTTGGCTCCCACCAGTCCCCCTGTCTGGTCTA
+
BBBBBFFFBFFFFFGGGGGGEGHHGGGGGFHHGGGEEFHAFHGHGGHHHHFHBGHHGGHHHHHHHHHHHHGGGGGGHHHGHGGGHHGHGEHHGE?EFBGGGFHG/EGHGHHHHHHHHGHHFHH2GGAGGGHHHFHHHGHGEFD1>-<<>CEHHGBGHGHHH/AFGGHHHHHHC0GHHHHHGEFGG?DG.CEGGGCFGGGGGFGGGGFFFFFFFFFFF-EFFFFFBFFFEFFFFFFFFFFD;AFFFFF/BF9
@M05620:37:000000000-D9766:1:1101:4416:14566 1:N:0:77
AGTGCCAGCTCTCCATCGCACAGGGGACCCAGGGCCTGGCCCCTCCATCCAGAAAACCTATGACCTCACCCGCTACCTGGAGCACCCACTCCGCAGCTTGGCTGGGACCTATGTGAGTATCCAGCGTAGGAATCTGGGCGTTGGGGCGGAGTGCGGAGTTGGGGCCAGCCAGTCCTAACCGTGGAGGGTTCTGGTAAATGATGGGGTGAGGAGGGGCTCTTTGGCTCCCACCAGTCCCCCTGTCTGGTCTA
+
>A>3>DFFAFFFGFGFFECFEEGGFEAE2EGH2BEAFFGH2GEBEEFFGGGGECG2BEGH5BGHHFGHHFFCE>>EHB3BBBGHGH1?EGHCEEEEEHFFEHEGGGFFAF2FFGH3FHHHHH3FHCG/>?22?GHHHH/@DFCF??.AG-=;A0;D-;EGGGGG.-.999.;FFFFFBFFFFFF.;ADFFFFFFFB9BFF/FFFFFFFEFF/AFFFFFFFFFFFFFFFFBFFEFFFFFFFFFFFFFFFFFF
@M05620:37:000000000-D9766:1:1101:25611:14570 1:N:0:77
GAGGCTGCTTTGGAAGAACCTCATAGATTACTGCAACAGTTCCCCCTGGACCTGGAAAAGTTTCTTGCCTGGCTTACAGAAGCTGAAACAACTGCCAATGTACTACATGATCCCAGTAGTAAGCAAATGCTCGTAGAAGACCCCAAGGTACCAAAACAGCTGACCAAATAACGGTTACGAAGGGACTCACCGCTTTAGCACTCTTGTTGCTGACCTAATACAACTATCATCATCAGTTCTACTAATAACCA
+
AABBBBFAFFFFGGGGFG4AGGHGHHHHHHHHHFDFFHHHHHHHHGGFGFHHHHHHGHHAFGHHHHGGHHHHHHHHHHHHHHHHHHHHGH1BGGHHHHHHHFG44@B4FFHHH2B333444B4333BB4BB3E>?FFHHGFFG////?BBB3B2?/0/@@FCG222?FF111//?/?1?.>.....0011<<A?E.<=<DB0/0<0<0;0;0;//00/000=C//;C009BCB000;00;00;0;0000;0
@M05620:37:000000000-D9766:1:1101:12528:14607 1:N:0:77
GAGGCTGCTTTGGAAGAAACTCATAGATTACTGCAACAGTTCCCCCTGGACCTGGAAAAGTTTCTTGCCTGGCTTACAGAAGCTGAAACAACTGCCAATGAGATCCTACAGGATGCTACCCGTAAGGAAAGGCTCCTAGAAGACTCCAAGGGAGTAAAAGAGCTGATGAAACAATGGCAAGTAAGTCAGGCATTTCCGCTTTAGCACTCTTGTGGATCCAATTGAACAATTCTCAGCATTTGTACTTGTAA
+
CBBBCCFCFFFFGGGGFGGGGGHHHHFHHHHHHHHHHHHHHHHHHGGGHGHHHHHGHHHHGHHHHHHHHHHHHHHHHHHHHHHHHHHHHHHHGHGHHHHHHHHHHHHHHHHGHHHHFHHHHGAEGHHHHHHHHHFFHHHGHHHHHHHHHHGGHGGHHHHHGHHHHGHHHHHHHHHGHHGHGHGHHHHHHGGHHHHHHGGGGGHFGHHHHHGHFHGHHHHHGHHHHHHGHGGFGGGGGGGGGGGGGGGGGGF
@M05620:37:000000000-D9766:1:1101:16665:14607 1:N:0:77
GAGGCTGCTTTGGAAGAAACTCATAGATTACTGCAACAGTTCCCCCTGGACCTGGAAAAGTTTCTTGCCTGGCTTACAGAAGCTGAAACACCTGCCAATGCTACCCGTAAGGAAAGGCTCCTAGAAGACTCCAAGGGAGTAAAAGAGCTGATGAAACAATGGCAAGTAAGTCAGGCATTTCCGCTTTAGCACTCTTGTGGATCCAATTGAACAATTCTCAGCATTTGTACTTGTAACTGACAAGCCAGGGA
+
A?ABBAFACFDFCGGGGB4FFGFHDHHEGHHHHFGHFFHHHHHGHGG2AFHHHHGHHHGFGHFHHHHHHHGHHHHHHGHGHHHHHHHHHG1EHGHHHHHHHGFHHHGEGGHHHHFHHHHHGHGHHHHHHHHHHHHGGHGGHHHHHGHGHHHHHHHHHGGHHFHHHGGHHHHHHHFFHHHHGHGGGGGGFHGHHEHGHDGGHHHHHGHHHHHHHHHCFFHFHHHGHGH;CHHCGGGGGGGGGFBAFEFA?DA
@M05620:37:000000000-D9766:1:1101:20361:14626 1:N:0:77
GAGGCTGCTTTGGAAGAAACTCATAGATTACTGCAACAGTTCCCCCTGGACCTGGAAAAGTTTCTTGCCTGGCTTACAGAAGCTGAAACAACTGCCAATGCTACCCGTAAGGAAAGGCTCCTAGAAGACTCCAAGGGAGTAAAAGAGCTGATGAAACAATGGCAAGTAAGTCAGGCATTTCCGCTTTAGCACTCTTGTGGATCCAATTGAACAATTCTCAGCATTTGTACTTGTAACTGACAAGCCAGGGA
+
A3AAAAFAFFDDGB5BGGFGGGHHHGHGHHHGHF4GFHGGHDFFGGAFCFFGHHFGB32ABFHHHHHBFGGFGHHBBBFEGHFFHEBGFGBGHHHHHHHHBB@BGH>?EF1B@?FBBFGGGFHGBGBBFFGGC3B??FFC2DDDB?G?BBBGGFFB@FC@2<@2F?FDGG@F<FGFFHGFGGDD?EF=>11>><D=<DC?HBGHHGHHHG00GF;:;<:GGCG:;CHHGCGG:CC9;;FFF:;.:CF9:D.
@M05620:37:000000000-D9766:1:1101:12051:14627 1:N:0:77
GAGGCTGCTTTGGAAGAAACTCATAGATTACTGCAACAGTTCCCCCTGGACCTGGAAAAGTTTCTTGCCTGGCTTACAGAAGCTGAAACAACTGCCAATGCTACCCGTAAGGAAAGGCTCCTAGAAGACTCCAAGGGAGTAAAAGAGCTGATGAAACAATGGCAAGTAAGTCAGGCATTTCCGCTTTAGCACTCTTGTGGATCCAATTGAACAATTCTCAGCATTTGTACTTGTAACTGACAAGCCAGGGA
+
>>AAA4B>CFFFCGGGGGGFFGFGFGHGHBHFGBF4FFFGGHHHHGGGHEHHHHHHFFHHHHHHGGGHHHFGHHEBGGFEGHHGGGDFHG1FGHHG3FGHGHGHHHGGCGHHHHGHHEHHGHHHHHHHHHHHHHHGGGGGHGHHHGHHHHHHHHHHFFEHHHHHHGGHHHFHFHHHHHHHHHEDDGGHHGFGGFHHHFGFHHHHHFGHFFGHHGHHHHHGHHGHHHH;<GH0CFFFGGGGGGFFGGGGGGE
@M05620:37:000000000-D9766:1:1101:12499:14630 1:N:0:77
AGTGCCAGCTCTCAATCGCACAGGGGACCCAGGGCCTGGCCCCTCCATCCAGAAAACCTATGACCTCACCCGCTACCTGGAGCACCAACTCCGCAGCTTGGCTGGGACCTATGTGAGTATCCAGCGTAGGAATCTGGGAGTTGGGGAGGAGTGAGGAGTTGGGGAAAGACAGTCCTAACCGTGGAGGGTTCTGGTAAATGATGGGGTGAGGAGGGGCTCTTTGGCTCCCACCAGTCCCCCTGTCTGGTCTA
+
ABAAAFFFBCFFGGGGGGGGGGHHG22EEGHFGCFGGGHHHHGHGGHHHGHHHHHHHGHHHFHHHFHGHHHGG/EEHHHH2FGEHHF?EHHHGGGGGHGHGHHGGGHHGHGHHHHHHHHGHHHHGGGGGGHGHFHHHHHGGHHGGGFGGGGHHEGHHGHHHHGGGGHGGHHHGHHHHHHHGGGGGGGGE?FFGGFFFGGGGGGGGG?DEFFFFFFFFFFFFFFFFBFEFFFFFFFFFFFFAFFFFFFFFFB
@M05620:37:000000000-D9766:1:1101:6639:14641 1:N:0:77
AGTGCCAGCTCTCAATCGCACAGGGGACCCAGGGCCTGGCCCCTCCATCCAGAAAACCTATGACCTCACCCGCTACCTGGAGCACCAACTCCGCAGCTTGGCTGGGACCTATGTGAGTATCCAGCGTAGGAATCTGGGAGTTGGGGAGGCGTGAGGAGTTGGGGAAAGACAGTCCTAACCGTGGAGGGTTCTGGTAAATGATGGGGTGAGGAGGGGCTCTTTGGCTCCCACCAGTCCCCCTGTCTGGTCTA
+
>A>3>DFFBFFFGAGGGFFAFGHHGGGGGDHH2EEEFGHHHHGHGGHGHHHHHHHBGGHHHFHHHGHHHHHGG>EEHHHGBFGHHH11?FGFEFEGEHFHGHHGGGHHGHHHHHHHHHHHHHHHHGGFDGHFHHHHHHCFGHHHGG.DG.<CD.CHFGHHHHGGE.:GBGGGGGGGGGGGGGGGBFGGGGGGGGGGGGFFFFFFFFABFFFFFFBBBBFFFFFFFFFFFFFFFFFFFFFFBFFFFFFFFFF
@M05620:37:000000000-D9766:1:1101:8427:14650 1:N:0:77
GAGGCTGCTTTGGAAGAAACTCATAGATTACTGCAACAGTTCCCCCTGGACCTGGAAAAGTTTCTTGCCTGGCTTACAGAAGCTGAAACAACTGCCAATGAGATCCTACAGGATGCTACCCGTAAGGAAAGGCTCCTAGAAGACTCCAAGGGAGTAAAAGAGCTGATGAAACAATGGCAAGTAAGTCAGGCATTTCCGCTTTAGCACTCTTGTGGATCCAATTGAACAATTCTCAGCATTTGTACTTGTAA
+
1AAAAACAFFFFFGGG1CGF1FBFDFGFG1FBFF11BCGFGHHHHG0FG0FCGAGH1BGGHFHH2DAFHFFFGH0BGHGGEGH@BGDEBBGGHFHGBGHHFD1FHFHHHF1FGHFHHHHGHE/>EG1BEFB0FCFGHHHFHHHGFFFGHHGFHGCHDFFFEFFHGD1GFFF1?<1F?FFFFGGBFGFGHGE.FGGHHGCCCEFHHHHHHHFCCGFH0GGHHHHHHHHHFFCFFFB0F;BFF0FGGGGGGGF
@M05620:37:000000000-D9766:1:1101:12495:14654 1:N:0:77
AGTGCCAGCTCTCAATCGCACAGGGGACCCAGGGCCTGGCCCCTCCATCCAGAAAACCTATGACCTCACCCGCTACCTGGAGCACCAACTCCGCAGCTTGGCTGGGACCTATGTGAGTATCCAGCGTAGGAATCTGGGAGTTGGGGAGGAGTGAGGAGTTGGGGAAAGACAGTCCTAACCGTGGAGGGTTCTGGTAAATGATGGGGTGAGGAGGGGCTCTTTGGCTCCCACCAGTCCCCCTGTCTGGTCTA
+
BCAABFFFCFFFGGGGGGGGGGHHGGGGGGHHGGGGGGHHHHGHGGHHHHHHHGHHHGHHHHHHHHHHHHHGGGGGHGHHHHHHHHHHGHHHGGGGGHHHGHHGGGHHGHHHHHHHHHHHHHHHHGGGGGHHHHHHHHHGGHHHGGGGGGGHHHHHHGHHHHGGGGHHHHHHHHHHHHHHGGGGGGGGEGGGGGGGGGGGGGGGGGFFFFFFFFFFFFFFFFFFFFFFFFFFFFFFFFFFFFFFFFFFFF0
@M05620:37:000000000-D9766:1:1101:19496:14655 1:N:0:77
GCGGCTGCTTTGGAAGAAACTCATAGATTACTGCCACAGTTCCCCCTGGACCTGGAACCGTTTCTTGCCTGGCTTCCAGAAGCTGAAACAACTGCCAATGTACAGGATGCTACCCGTAAGGAACGGCTCCTAGACGACTCCAAGGGAGTAAACGAGCTGATGCAACAATGGCAAGTAAGTCAGGCATTTCCGCTTTAGCACTCTTGTGGATCCAATTGAACAATTCTCAGCATTTGTACTTGTAACTGACA
+
>3AABDDBFFFFGGFA4ABFGG4F5FGHH5BGHH33B2BBDGHHHGEFAFFGHHAFF31AEEFGEHHGHHHHHHG2BGH3FGHFG3BGGFEGHHGH3@FGHHHHHHHHHHH4GHHGFGGH3EH0?EGGGGGHHHDF/BEGH11@FGHGGH111?/?CGHHHH11>GH.FHHH/<CDGHHHHFHHHEHHHHHGGGGGHHHHHGHGGGGGGBFGGFFGGGGGG0/CFGGGGGGFGGGGBFGGFGFFFFFFEFF
@M05620:37:000000000-D9766:1:1101:9189:14661 1:N:0:77
AGTGCCAGCTCTCAATCGCACAGGGTACCCAGGGCCTGGCCCCTCCATCCAGAAAACCTATGACCTCACCCGCTACCTGGAGCACCCACTCCGCAGCTTGGCTGGGACCTATGTGAGTATCCAGCGTAGGAATCTGGGAGTTGGGGAGGAGTGAGGAGTTGGGGACAGACAGTCCTAACCGTGGAGGGTTCTGGTAAATGATGGGGTGAGGAGGGGCTCTTTGGCTCCCACCAGTCCCCCTGTCTGGTCTA
+
AAABAFFFBFFFGBGGGGGGGGHHF4BBFGHHABEEFEHHHHGFGFHHGGFHHB3EGE33GHGHHDCGHFFGG>EEHFBBBFGHHH11?GHFEGCGFHGFEGHGGGFFGHFHHFG3FGHHHHBFGCG/BEFDGHGBDF0<CGFGGG/<C.>GF1<F0<CGHGGGE-;C/;/CGGHHH0CGGGFG9A?A9CGGGFGGFFFG0FBFGGDFFFFB?ADCCCFFFFFFFFFFFFFFEFFFFFFFFFFFFFFFFF/
@M05620:37:000000000-D9766:1:1101:15391:14665 1:N:0:77
AGTGCCAGCTCTCAATCGCACAGGGGACCCAGGGCCTGGCCCCTCCATCCAGAAAACCTATGACCTCACCCGCTACCTGGAGCACCAACTCCGCAGCTTGGCTGGGACCTATGTGAGTATCCAGCGTAGGAATCTGGGAGTTGGGGAGGAGTGAGGAGTTGGGGAAAGACAGTCCTAACCGTGGAGGGTTCTGGTAAATGATGGGGTGAGGAGGGGCTCTTTGGCTCCCACCAGTCCCCCTGTCTGGTCTA
+
BCBCBFFFDFFFGGGGGGGGGGHHGGGGGGHHGGGGGGHHHHGHGGHHHHHHHHHHHGHGHHHHHHHHHHHGGGGGHGHHHHHHHGGHGHHHGGGGGHHHGHHGGGHHGHHHHHHHHHHHHHHHHGGGGGGHHHHHHGHGGHHHGGFGGEGHHGHHHGHHHGGGGGHHGHHHHHHHHHHHGGGGGGGGGGGGHGGGGHHHGGGGGGFFFFFFFFFFFFFFFFFFFFFFFFFFFFFFFFFFFFFFHFFFFFF
@M05620:37:000000000-D9766:1:1101:16269:14671 1:N:0:77
GAGGCTGCTTTGGAAGAAACTCATAGATTACTGCAACAGTTCCCCCTGGACCTGGAAAAGTTTCTTGCCTGGCTTACAGAAGCTGAAACAACTGCCAATGAGATCCTACAGGATGCTACCCGTAAGGAAAGGCTCCTAGAAGACTCCAAGGGAGTAAAAGAGCTGATGAAACAATGGCAAGTAAGTCAGGCATTTCCGCTTTAGCACTCTTGTGGATCCAATTGAACAATTCTCAGCATTTGTACTTGTAA
+
CCCCCCFCFFFFGGGGGGGGGGGHHHHHHHHHHHHHHGHHHHHHHGGGHHHHHHHHHHHHGHHHHHHHHHHHHHHFHHHHHHHHHHHHHHHHHHHHHHHHHHHHHHHHHHHHHHHHHHHHHGGGGHHHHFHHHHHGHGHHFHHHHHHHHHGGEGGHHFHHGHHHHHHHHHHHHHHHHHHHGHHHHFHHHHHHHHHHHGGGGGHGHHHHHHHHHHGHHHHHGHHHHHHHHGGGGGGHGGGGGGGGGHGGGFF
@M05620:37:000000000-D9766:1:1101:19497:14674 1:N:0:77
GAGGCTGCTTTGGAAGAACCTCATAGATTACTGCAACAGTTCCCCCTGGACCTGGAAAAGTTTCTTGCCTGGCTTACAGAAGCTGAAACACCTGCCAATGTACAGGATGCTACCCGTAAGGAAAGGCTCCTAGAAGACTCCAAGGGAGTAAAAGAGCTGATGAAACAATGGCAAGTAAGTCAGGCATTTCCGCTTTAGCACTCTTGTGGATCCAATTGAACAATTCTCAGCATTTTTACTTGTAACTGACC
+
AAAA1AF>CBB1FB1BEG1AFGHGHGGBFG1DFB1F1FBFGDBFFGEAAF0FGGFGA100BDFDGHHDAFFFGHHE1ABGHHEFHB1GBFBBFHHFHHHHHFB220BFGBGGBB>EEEEGHGFBB0?BBFHHFBF1FFGB<<FB//<B?FDDGDF0@@1<GF@>FFBC1<FG<1<<?<1>>=><F<><11<.<AE<0=D<0<CGF0==AG0CHFF000;C;:G:0C:0CF/;0;09;;;0;0CBFFFF;C/
@M05620:37:000000000-D9766:1:1101:8021:14720 1:N:0:77
AGTTCCAGCTCTCCATCGCACAGGGGCCCCAGTGCCTGGCCCCTCCATCCAGAAAACCTATGACCTCACCCGCTACCTGGCGCACCCCCTCCGCAGCTTGGCTGGGACCTATGTGAGTATCCCGCGTAGGAATCTGGGAGTTGGGGAGGCGTGAGGAGTTGGGGCAAGCCAGTCCTAACCGTGGAGGGTTCTGGTAAATGATGGGGTGAGGAGGGGCTCTTTGGCTCCCACCAGTCCCCCTGTCTGGTCTA
+
>>>3>BDFFFFFG4FEBEE2EEHGG22AE2AEBBFA5FGHHHGFEGGHHFFHF3E2BEGH5FGGHAB3FGH0>0/>GH3BB>EEEGE>EEG>EE@E>F?FEFGGGGFHGH1FGGHB>GHDGG1/<<@/<<11>GGHFF0>EGHGGG.<C.;:D;CHB9;/CBB@.9...9/999CF0;99BGEBAEF<9AAFFF;BBFBFFFFFFFDBFFFFFF??BBFFFFFEFFFFF.FFAFFFFFEFBFFFFFFFFF/
@M05620:37:000000000-D9766:1:1101:8910:14740 1:N:0:77
GAGGCTGCTTTGGAAGAAACTCATAGATTACTGCAACAGTTCCCCCTGGACCTGGAAAAGTTTCTTGCCTGGCTTACAGAAGCTGAAACAACTGCCAATGAGATCCTACAGGATGCTACCCGTAAGGAAAGGCTCCTAGAAGACTCCAAGGGAGTAAAAGAGCTGATGAAACAATGGCAAGTAAGTCAGGCATTTCCGCTTTAGCACTCTTGTGGATCCAATTGAACAATTCTCAGCATTTGTACTTGTAA
+
AAA?ACFCFFFFGGGGGGGGGGCHGHFHHHHGHHHHGHHHHHGHHGGGHHHHHHHGHHHHBFHHHHHGHHHHHHHHHHHHGFHHHHFHHHHHHHHHHHHHHHHHHHHHHHHHHHHHHHHHHGGGGHHHFGHHHHHGHHHFGHHHHGHHGHGGGGGHFHHHEHHHHHHHG1DGF/GHHHCGGHFHHHHHHHHHHHHHHGGGGGGHFHHGHHHHHHGFHHHHEHHHHHHHHGGGGGGGGGGGGGGGGGGGGGF
@M05620:37:000000000-D9766:1:1101:12240:14743 1:N:0:77
AGTGCCAGCTCTCAATCGCACAGGGGACCCAGGGCCTGGCCCCTCCATCCAGAAAACCTATGACCTCACCCGCTACCTGGAGCACCAACTCCGCAGCTTGGCTGGGACCTATGTGAGTATCCAGCGTAGGAATCTGGGAGTTGGGGAGGAGTGAGGAGTTGGGGAAAGACAGTCCTAACCGTGGAGGGTTCTGGTAAATGATGGGGTGAGGAGGGGCTCTTTGGCTCCCACCAGTCCCCCTGTCTGGTCTA
+
ABAAAFFFBFFFGGGGGGGGGGHHGGGGGGHGGGGGGGHHHHGHGGHHHHHHHHHHHGHHHHHHHHHHHHHGGEGGHHHHHHHHHHHHGHHHGGGGGHHHGHHGGGHHGHHHHHHHHHHHHHHHHGGGGGHHHHHHHHHGGHHHGGGGGGGHHHHHHGHHHHGGGGHHHHHHHHHHHHHHGGGGGGGGEGGGGGGGGGGGGGGGGGFFFFFFFFFFFFFFFFFFFFFFFFFFFFFFFFFFFFFFFFFFFFF
@M05620:37:000000000-D9766:1:1101:19321:14776 1:N:0:77
AGTGCCAGCTCTCAATCGCACAGGGGACCCCGGGCCTGGCCCCTCCATCCAGAAAACCTATGACCTCACCCGCTACCTGGAGCACCAACTCCGCAGCTTGGCTGGGACCTATGTGAGTATCCAGCGTAGGAATCTGGGAGTTGGGGAGGAGTGAGGAGTTGGGGAAAGACAGTCCTAACCGTGGAGGGTTCTGGTAAATGATGGGGTGAGGAGGGGCTCTTTGGCTCCCACCAGTCCCCCTGTCTGGTCTA
+
1AAAAF1FACFFGGGGGFF1E0FAFFGGGG0AEEEE/FGCFGG/EFAFGG1B10BFGEFGGHHHHHH1GGCFEEEEGFHHHGGHHHHHGHHHGGG?EFGHCFHGCEHHGHHFHHHGFHHFFGHFFBAECCFGHHHHEFFE<0<<C?ACGGAHHHBHHFHFFFC-:AGFGHFFGGGFGGBF?EG@BEBGGEFGF0;F//;FFFFBE?A-A9-FFF@<;@AF/BF/BBFFFFFFFFFFFFFF@FFFFBFFFFB
@M05620:37:000000000-D9766:1:1101:15405:14776 1:N:0:77
AGTGCCAGCTCTCAATCGCACAGGGGACCCAGGGCCTGGCCCCTCCATCCAGAAAACCTATGACCTCACCCGCTACCTGGAGCACCAACTCCGCAGCTTGGCTGGGACCTATGTGAGTATCCAGCGTAGGAATCTGGGAGTTGGGGAGGAGTGAGGAGTTGGGGAAAGACAGTCCTAACCGTGGAGGGTTCTGGTAAATGATGGGGTGAGGAGGGGCTCTTTGGCTCCCACCAGTCCCCCTGTCTGGTCTA
+
AB>AAFFFCFFFGGGGGGGGGGHGGGGGGGHHFGGGGGHHHHGHGGHHHGHHHHHHHGHHHHHHHHHHHHHGGEEEHGHHBFGFHHAGGHHHGGGGGHHHGHHGGGHHGHHHHHHHHHHHHHHHHGGGGGHHHHHHHHGGGHHHGGFGGGGHHHHHHGHHHHGGGGHGHHHHHHHHHHHHGFGGGGGGDGGGGGGGGGGGGGGGGGFFFFFFFFFFFFFFFFFFFFFEFFFFFFFFFFFFFFFFFFFFFFB
@M05620:37:000000000-D9766:1:1101:21138:14782 1:N:0:77
AGTGCCAGCTCTAATCGCACAGGGGACCCCGGGCCTGGCCCCTCCATCCCGAAAACCTCTGACCTCACCCGCTACCTGGCGCACCCACTCCGCAGCTTGGCTGGGACCTATGTGAGTATCCCGCGTAGGAATCTGGGCGTTGGGGCGGCGTGCGGCGTTGGGGCAAGACCGTCCTAACCGTGGAGGGTTCTGGTAAATGATGGGGTGAGGAGGGGCTCTTTGGCTCCCACCAGTCCCCCTGTCTGGTCTAT
+
ABAABFFFBFFFGFFGAA2AEFHGG2AEED2AEAEEFH1AGEHGG25DG1BAAEGFFEGFH4FG4BFGHHCEEEGHFHH0>?EGGFGGHGGEDDC/BFGGH?FFG0?EH?FGFH1?FBGHH1<AAA->E<DGHGGHH.-<;CHGG?-;-9;B.9B-@@BBFBB?BFF.B.9AFFFFFFFBDFB9ADB;AFFFFFFFFFF/BFFFFABEFF/ADBB@BFFFFFF;BFFFFFF?FBFFFFFBFFFFFFFFFFF
@M05620:37:000000000-D9766:1:1101:16357:14783 1:N:0:77
GAGGCTGCTTTGGAAGAAACTCATAGATTACTGCAACAGTTCCCCCTGGACCTGGAAAAGTTTCTTGCCTGGCTTACAGAAGCTGAAACAACTGCCAATGTGCTACTGCATGCTACTCGCAAGAAAAAACGGCTACAAGACGCCAAGAAGGGAGAAAAACAGATGATAAAACGGTAGCAAAGAAGTCCAGCATTTCCGCTTCACCCTTCTTGAGCCAACAGAACAACTATTATCATTTGTACTACTAATAA
+
BBBBBBFBFFFFGGGGGGGGGGHHHHHHHHHHHHHHFHHHHHHHHGGGHHHHHHHHHHHHGHHHHHHHHHHHHHHHHHHHHHHHHHHHHHHHHHHHHHHHB44FEGC3@F4B3F4G@31/>//2B32?////>BBF2BGH2/<B///02<?/?//?1?0..00>GHG11>G1-.<..<<D///./=000///:00;0.:...;00..;9CCF009///..9//9;F.//;;00;CF00/B/9F/9B//9//
@M05620:37:000000000-D9766:1:1101:21752:14791 1:N:0:77
GAGGCTGCTTTGGAAGAAACTCATAGATTACTGCAACAGTTCACCCTGGACCTGGAAAAGTTTCTTGCCTGGCTTACAGAAGCTGAAACAACTGCCAATGAGCTCCTACAGGATGCTACCCGTAAGGAAAGTCTCCTAGAAGACTCCAAGGGAGTAAAAGAGCTGATGAAACAATGGCAAGTAAGTCAGGCATTTCCGCTTTACCACTCTTGTGGATCCAATTGAACAATTCTCATCCTTTGTACTTGTAA
+
>AAA>>BAFFBDFFBA4EBAFFGEFHFFA5BEDF4AFF25BD5DFHABFBBFGFFBA32BBFGFFEFBBGHEABF3B5BGGFFGGBBDBBB?EGHHHHHHEF3FFFHHHG33BF3BFF3F1??>>BBBBFB4?B?3?BF3FFC?BBB2F?/?/<?@>>F@?<@@<2<2GDF1B/1?CCCC??1?=1>=>>0.><=FGD.AE<=0<<CGFFFG0::<CC;CFGH0C;;0:CCB;;C0;0;000CF09BBFC0
@M05620:37:000000000-D9766:1:1101:2199:14793 1:N:0:77
GAGGCTGCTTTGGAAGAAACTCATAGATTCCTGCACCAGTTCCCCCTGGACCTGGACAAGTTTCTTGCCTTGCTTACAGAAGCTGAAACAACTGCCAATGAGCTCCTACATTATGCTCCCCGTAAGCAAAGACTCCTAGAAGACCCGAAGGGAGTAAAATAGCTGATGAAACAATGGCAAGTAAGTCAGGCATTTCCGATTTAGCACTCTTGTGGATCCAATCGAACAATACTCATCTTTTGTACTTGTAA
+
33>>>4CABFFFC4BB4BFFGGBGGAGFG5DGBB44BGAGHFF3FFEFE2BBGHFH131FHHHHHHGFFFDBBDFBB5BDFGBFEB3FB?FFF3GG3@GHB3@GGHBGGF444BBF43B?1>>>EG?BFF33BBBBBFGFGGBB?F/<////?CB01@F2@?F11??F1?G10F1?1>GB.11<=<11>0F.<00=G<.<<C00=000/00:0:;C:<;;0C/.:9.-CC09;;;0;09099/0;009;;;
@M05620:37:000000000-D9766:1:1101:15398:14794 1:N:0:77
AGTGCCAGCTCTCAATCGCACAGGGGACCCAGGGCCTGGCCCCTCCATCCAGAAAACCTATGACCTCACCCGCTACCTGGAGCACCAACTCCGCAGCTTGGCTGGGACCTATGTGAGTATCCAGCGTAGGAATCTGGGAGTTGGGGAGGAGTGAGGAGTTGGGGAAAGACAGTCCTAACCGTGGAGGGTTCTGGTAAATGATGGGGTGAGGAGGGGCTCTTTGGCTCCCACCAGTCCCCCTGTCTGGTCTA
+
BCBBBFFFCFFFGGGGGGGCGGHHGGGGGGHHGGGGGGHHHHGHGGHHHHHHHHHHHGHHHHHHHHHHHHHGGGGGHHHHHHHHHHHHGHHHGGEGGHHHGHHGGGGHGHHHHHHHHHHHHHHHHGGGGGHHHHHHHHHGGHHHGGGGGGGHHHHHHGHHHHGGGGHHHHHHHHHHHHHHGGGGGGGGGGGGGGGGGGGGGGGGGGFFFFFFFFFFFFFFFFFFFFFFFFFFFFFFFFFFFFFFFFFFFFB
@M05620:37:000000000-D9766:1:1101:27187:14802 1:N:0:77
GAGGCTGCTTTGGAAGAAACTGATAGATTACTGCCACAGGTCCCCCTGGGCCTAGAACTGTTTCTTACCTGGCTTGCAGAAGCTCCAACAACGTCCACTGCGATACTACAGGCTGCTACCCGTCCGGACCGGCTCCTCGACGACTCCCCGGGCGTCACAGCGCTGATGACACCCTGGCCCGTCCGTCCGGCCTTTCCGCTTTAGCACTCTTGTGGATCCAATTGAACAATTCTCAGCACTTGTACTTGTAA
+
11>AAAFAFFBFGBGFGFGFB11A331A3AB3DFEGFFA0BAG0AE/B//B//001111BB21A2121AAABB0A/B1B101F111111/?B//?>/BFG1?/?/>BFH11B/00/FFGHFG///</<>/</B<EGFF///>/>.CGA<@CG-A--:.:0.-;9?.;B00;0.C./EF..;A??-AF9-@;>-/;FFBAB-AF99BBBFFFFFB-99;FF/:9BB/:;-BFFFB;/9F-;/F9BFBFFFFF
@M05620:37:000000000-D9766:1:1101:5928:14807 1:N:0:77
GAGGCTGCTTTGGAAGAAACTCATAGATTACTGCAACAGTTCCCCCTGGACCTGGAAAAGTTTCTTGCCTGGCTTACAGAAGCTGAAACAACTGCCAATGTACAGGATGCTACCCGTAAGGAAAGGCTCCTAGAAGACTCCAAGGGAGTAAAAGAGCTGATGAAACAATGGCAAGTAAGTCAGGCATTTCCGCTTTAGCACTCTTGTGGATCCAATTGAACAATTCTCAGCATTTGTACTTGTAACTGACA
+
BABBBBFBFFFFFGGGFGGGGGHHHHHHFGHHHHHHFHHHHHHGHGGGGEHHGHFGFHFHHHHHGHHHHHHHHHHHHHHHGHHHHHHHHHEHHHHHHHHHHFHHHHHHGGHHFGHGGGGHHEHHHHHHHGHHGHHHHHHHHHHHGGHGGHHHHHGHHHHHHHHHHHHADFGHG1FHHHHFHHHHGHHGHHHGGGGEHGGFHHHHGHHHGGHFHGHHHHHHHHGHHHHHHHHFFGFFCBFGGGGGGGGFFGG
@M05620:37:000000000-D9766:1:1101:20021:14830 1:N:0:77
AGTGCCAGCTCTCAATCGCACAGGGGACCCAGGGCCTGGCCCCTCCATCCAGAAAACCTATGACCTCACCCGCTACCTGGAGCACCAACTCCGCAGCTTGGCTGGGACCTATGTGAGTATCCAGCGTAGGAATCTGGGAGTTGGGGAGGAGTGAGGAGTTGGGGAAAGACAGTCCTAACCGTGGAGGGTTCTGGTAAATGATGGGGTGAGGAGGGGCTCTTTGGCTCCCACCAGTCCCCCTGTCTGGTCTA
+
AA>>AFFFBFFFGFFGGGGAECHCGABEGGFFFGGEGGHHHHGHGGHGHGHHHHHHHFHHHEGHHFGHHHHGG>FGHHHHBGHHHH1?EGFB>F?GEHGHGHHGGGHHGHHHHGHHHHHHHHHHHGGGGGHHHHHHHGAFGHHHGGEGGCEHHDGHHGHHHHGGGGGHHHHHHHHHHHHHGGGGGGGGGGGGGGGGGGGGGGGGGGFFFFFFFFFFFFFFFFFFFFFFFFFFFFFFFFFFFFFFFFFFFFF
@M05620:37:000000000-D9766:1:1101:16373:14841 1:N:0:77
GAGGCTGCTTTGGAAGAAACTGACAAGCCAGGGACAAAAGATCGGAAGAGCACACGACTGAACTCCAGCCACCTGAAGCTATCTCGTACGACGGCTTCTGCTCGACAGAATACTACCCGTAAGGACAGGCTCCTAGAAGACTCCAAGGGAGTAAAAGAGCTGATGAAACAATGGCAAGTAAGTCAGGCATTTCCGCTTTAGCACTCTTGTGGATCCAATTGAACAATTCTCAGCATTTGTACTTGTAACTG
+
BBBBBBFBFFFFGGGGGGGGGDH4G5B42B44E2AFHH2A23B2A22B2BF3121A0AAE33355333311?BG?GF3@3F4BF4??B1>1?E/>//?FH443/>/?/3B111BFGGFGDGFHBG0@/FFHHFHE1F1<GHHFHF11<A.>DG11<1CGGF/0DGG0=</.DCGF/0:GHFFHHC<:CCCHFFF?DDGGGFGGGBFGGFFF.CFFGGFFG0CBFGFFFFFFF;FFBBFFFFFFFBFFFFF/
@M05620:37:000000000-D9766:1:1101:7162:14844 1:N:0:77
AGTGCCAGCTCTCAATCGCACAGGGGACCCAGGGCCTGGCCCCTCCATCCAGAAAACCTATGACCTCACCCGCTACCTGGAGCACCAACTCCGCAGCTTGGCTGGGACCTATGTGAGTATCCAGCGTAGGAATCTGGGAGTTGGGGAGGAGTGAGGAGTTGGGGAAAGACAGTCCTAACCGTGGAGGGTTCTGGTAAATGATGGGGTGAGGAGGGGCTCTTTGGCTCCCACCAGTCCCCCTGTCTGGTCTA
+
AAAAAFFFBFFFGDGGGGFGGGHHGGFFGGHH2EEEGGHHHHGHGGHHFHHHHGHBGGGHHHHHHGHHHHHGG>FGHFFHBGHHGHGCFHHHGGGGGHHHGHHGGGHHGHHHHHHHHHHHHHHHHGEACGHGHHHHHHFGGHHHGGFGG.CHH0GHGGHHHHGGEAHHHHFHHHHHHHHHGGGGFEGGCFFGGGGGGGGGGGGGGGFFFFFFFFFFFFFFFFFFFFFFFFFFFFFFFFFFFFFFFFFFFFB
@M05620:37:000000000-D9766:1:1101:7757:14877 1:N:0:77
AGTGCCAGCTCTCAATCGCACAGGGGACCCAGTGCCTGGCCCCTCCATCCAGAAAACCTATGACCTCACCCGCTACCTGGCGCACCCCCTCCGCAGCTTGGCTGGGACCTATGTGAGTATCCAGCGTAGGAATCTGGGAGTTGGGGAGGCGTGCGGAGTTGGGGAAAGACAGTCCTAACCGTGGAGGGTTCTGGTAAATGATGGGGTGAGGAGGGGCTCTTTGGCTCCCACCAGTCCCCCTGTCTGGTCTA
+
>A>1>BFFAFFFG1FGFFFAECHHGEEEEEGH1BFBEGHHGHGHGGHHHGHHHHHEFEHHGGHHHDGHHHH@E>>EHF@G0>FGGG//>EFEEEEGEHBGGHHGGGHHGHHHHHFHHHHHHHFFHCFCCGBDHHHHGH0FEHHHGGCCG.AEG.AC-CGHGGGGF..C9F9FGGGGGGGGGGGG.AF@FFFFFFFFFFFFFFFFFFA@FFFFFF@@@@FFFFFFFFFFFFFFFFFFFFFF?FFFFFFFFFB
@M05620:37:000000000-D9766:1:1101:16182:14886 1:N:0:77
GAGGCTGCTTTGGAAGAAACTCATAGATTACTGCAACAGTTCCCCCTGGACCTGGAAAAGTTTCTTGCCTGGCTTACAGAAGCTGAAACAACTGCCACTGAGATCCTACAGGATGCTACCCGTAAGGAAAGGCTCCTAGAAGACTCCAAGGGAGTAAAAGAGCTGATGAAACAATGGCACGTAAGTCAGGCATTTCCGCTTTAGCACTCTTGTGGCTCCAATTGAACAATTCTCAGCATTTGTACTTGTAA
+
CCCCCCFDFFFFGGGGGGGGGGGHHHHHHHHHHHHHGHHHHHHHHGGGHHHHHHHHHHHHGHHHHHHHHHHHHHHHHHHGHHHGHHHHHHHHH3F3G@FFFGEHHBG@G3FGH3GHFHHHAEFE/B3FGGHGHHHGFDG3332B32BFBDFG/C/2D@H2/22DGGDDGFHHHAHFHHH1<FCFGFH1FHFHHHHHFEGGGGHH0DGHH0GGG:...0:;0C;0;00;:FBFBFFGGFF0;FGGGFBFFBF
@M05620:37:000000000-D9766:1:1101:9550:14896 1:N:0:77
AGTCCCAGCTCTCCATCGCACAGGGGCCCCATCGCCTGGCCCCTCCCTCCCGACACCCTATGACCTCACCCGCTACCTGGAGCACCCCCTCCGCAGCTTGGCTGGGACCTATGTGCGTATCCAGCGTAGGACTCTGGGAGTTGGGGCGGCGTGCGGAGTTGGGGACCGACCGTCCTAACCGTGGAGGGTTCTGGTAAATGATGGGGTGAGGAGGGGCTCTTTGGCTCCCACCAGTCCCCCTGTCTGGTCTA
+
>1>1>B1BFFFFGFGF1AEAAABAB00AAA0000BAABGHEGG/EE/F0A/AB/A/BE>GBBFGHBF1FB>>>//>FBBB0>BGHHA/>EGEEGCCCHFB/F<FCGHFBF<11>@2//<<FG1<F<>.<C<1>FDF1<0<CG0<-<.-A-;A-.9@-;-99/@@---;-9-9;B-AB/:A>AA--;--9;9BFFF9;/;B9F/BFA;----999--9-A99BFBBFFEF-;B-A9FFFEB@FBBBFFFFFB
@M05620:37:000000000-D9766:1:1101:10233:14900 1:N:0:77
GAGGCTGCTTTGGAAGAAACTCATAGATTACTGCAACAGTTCCCCCTGGACCTGGAAAAGTTTCTTGCCTGGCTTACAGAAGCTGAAACAACTGCCAATGAGATCCTACAGGATGCTACCCGTAAGGAAAGGCTCCTAGAAGACTCCAAGGGAGTAAAAGAGCTGATGAAACAATGGCAAGTAAGTCAGGCATTTCCGCTTTAGCACTCTTGTGGATCCAATTGAACAATTCTCAGCATTTGTACTTGTAA
+
AAABCCFCFFFFGGGGGGGGGGHHGHHHHHHHHHHHFHHGHHHHHGGGHGHHHHHHHHHHHHHHHHGHHHHHHHHHHHHHHHHHHHHHHHHHHHHHGGHHHHHHHHHHHHHHGHHHHHHHHGGFGHHHGGHHHHHGHHHHHHHHHHHHHHGGHGGHHHHHGHHHHHHHHDGHG/GHHHHHGHHHHHHFHHHGHHHHHGGGGGHHHHHHHHHHFGGHHHHHHHHHHGHHHGGGGGGGGFGGGGGGGGGGGGG
@M05620:37:000000000-D9766:1:1101:11131:14949 1:N:0:77
GAGGCTGCTTTGGAAGAAACTCATAGATTACTGCAACAGTTCCCCCTGGACCTGGAAAAGTTTCTTGCCTGGCTTACAGAAGCTGAAACAACTGCCAATGAGCTCCTACAGGATCCTACCCGTAAGGAAAGGGTCGTAGAAGACTTCAAGGGAGTAAAAGAGCTGATGAAACAATGGCAAGTAAGTCAGGCATTTCCGCTTTATTACTCATGTGGATCCAATTGAACAAGTCTCAGCATTTGTACTTGTAA
+
[truncated: 861,839 more chars]
